# Supplementary material for: Detection of Left Atrial Enlargement Using a Convolutional Neural Network-Enabled Electrocardiogram
Source: Front Cardiovasc Med. 2020 Dec 17;7:609976. doi: 10.3389/fcvm.2020.609976 (PMC7773668; doi:10.3389/fcvm.2020.609976)
Supplement: Supplementary file 2 [file Data_Sheet_2.ZIP › normal1/1802010243_8242_0000000T.XML]

<?xml version="1.0" encoding="Windows-1252"?>
<!DOCTYPE RestingECG SYSTEM "restecg.dtd">
<RestingECG>
   <PatientDemographics>
      <PatientID>1802010243</PatientID>
      <PatientAge>67</PatientAge>
      <AgeUnits>Years</AgeUnits>
      <Gender>Male</Gender>
      <PatientLastName>guopingfu</PatientLastName>
   </PatientDemographics>
   <TestDemographics>
      <DataType>Resting</DataType>
      <Site>1</Site>
      <AcquisitionDevice>MAC55</AcquisitionDevice>
      <Status>Unconfirmed</Status>
      <Priority>Normal</Priority>
      <AcquisitionTime>10:14:49</AcquisitionTime>
      <AcquisitionDate>07-13-2015</AcquisitionDate>
      <CartNumber>1</CartNumber>
      <AcquisitionSoftwareVersion>009C</AcquisitionSoftwareVersion>
      <XMLSourceVersion>MAC5000 v1.0</XMLSourceVersion>
   </TestDemographics>
   <RestingECGMeasurements>
      <VentricularRate>76</VentricularRate>
      <AtrialRate>76</AtrialRate>
      <PRInterval>164</PRInterval>
      <QRSDuration>80</QRSDuration>
      <QTInterval>422</QTInterval>
      <QTCorrected>474</QTCorrected>
      <PAxis>54</PAxis>
      <RAxis>37</RAxis>
      <QRSCount>13</QRSCount>
      <QOnset>223</QOnset>
      <QOffset>263</QOffset>
      <POnset>141</POnset>
      <POffset>193</POffset>
      <TOffset>434</TOffset>
      <ECGSampleBase>500</ECGSampleBase>
      <ECGSampleExponent>0</ECGSampleExponent>
   </RestingECGMeasurements>
   <Diagnosis>
      <Modality>Resting</Modality>
         <StatementCount>4</StatementCount>
         <LabelText>12SL ��ϳ���</LabelText>
      <DiagnosisStatement>
         <StmtFlag>ENDSLINE</StmtFlag>
         <StmtText>�������</StmtText>
      </DiagnosisStatement>
      <DiagnosisStatement>
         <StmtText>�����ҷʴ�</StmtText>
      </DiagnosisStatement>
      <DiagnosisStatement>
         <StmtFlag>ENDSLINE</StmtFlag>
         <StmtText>�鸴�����쳣</StmtText>
      </DiagnosisStatement>
      <DiagnosisStatement>
         <StmtFlag>ENDSLINE</StmtFlag>
         <StmtText>�쳣 ECG</StmtText>
      </DiagnosisStatement>
   </Diagnosis>
   <Waveform>
      <WaveformType>Rhythm</WaveformType>
      <WaveformStartTime>0</WaveformStartTime>
      <NumberofLeads>8</NumberofLeads>
      <SampleType>CONTINUOUS_SAMPLES</SampleType>
      <SampleBase>500</SampleBase>
      <SampleExponent>0</SampleExponent>
      <HighPassFilter>16</HighPassFilter>
      <LowPassFilter>150</LowPassFilter>
      <ACFilter>NONE</ACFilter>
      <LeadData>
         <LeadByteCountTotal>10000</LeadByteCountTotal>
         <LeadTimeOffset>0</LeadTimeOffset>
         <LeadSampleCountTotal>5000</LeadSampleCountTotal>
         <LeadAmplitudeUnitsPerBit>4.88</LeadAmplitudeUnitsPerBit>
         <LeadAmplitudeUnits>��V</LeadAmplitudeUnits>
         <LeadHighLimit>2147483647</LeadHighLimit>
         <LeadLowLimit>268435456</LeadLowLimit>
         <LeadID>I</LeadID>
         <LeadOffsetFirstSample>0</LeadOffsetFirstSample>
         <FirstSampleBaseline>0</FirstSampleBaseline>
         <LeadSampleSize>2</LeadSampleSize>
         <LeadOff>FALSE</LeadOff>
         <BaselineSway>FALSE</BaselineSway>
         <ExcessiveACNoise>FALSE</ExcessiveACNoise>
         <MuscleNoise>FALSE</MuscleNoise>
         <LeadDataCRC32>2076603642</LeadDataCRC32>
         <WaveFormData>
2v/a/9r/2v/a/9r/2v/a/9v/3P/d/97/3//g/+H/4v/i/+L/4v/i/+b/6P/q/+z/7f/u
/+//8P/z//T/9f/2//f/+P/5//r/+v/6//r/+v/9//7///8AAP7//v/+//7//v/+//7/
/v/8//z//P/8//7//v/+//7//P/8//z//P/6//r/+v/6//z//P/8//z/+v/6//r/+v/6
//r/+v/6//r/+v/6//r/+v/6//r/+v/4//j/+P/4//b/9v/2//b/+P/4//j/+P/4//j/
+P/4//b/9v/2//b/9//4//n/+v/4//j/+P/4//r/+v/6//r/+v/6//r/+v/6//r/+v/6
//r/+v/6//r/+v/6//r/+v/6//r/+v/6//r/+v/6//r/+P/4//j/+P/5//r/+v/7//r/
+v/6//r//f/9//3//f/9//3//P/8//7//////wAAAgACAAIAAgAEAAUABgAGAAYABgAG
AAgABgAGAAYABgAGAAYABgAGAAYABgAEAAQABAAEAAMAAQD//////v/8//n/+f/5//n/
+v/8//3//v/8//z//P/8//7//v/+/////f/8//z//P/7//v/+//8//z//P/7//v//f/9
//3//f/7//v/9//x//L/9P/2//z/BAAQACQAPABTAGwAjwC4AN8AAwEjATkBRAE6ASAB
+QDJAI0AVgAtAAwA9f/w//X/8//x//P/9f/3//X/9f/3//f/9P/0//T/9P/0//T/9P/y
//L/8//z//P/8v/y//L/8v/z//P/8v/y//T/9P/0//T/8//y//H/8f/z//H/8f/x//P/
8//z//L/8P/w//H/8f/y//L/8f/x//P/9P/0//L/8P/w//H/8f/z//P/8//z//D/7//v
/+7/7v/u/+//8f/v/+//7//v/+//7//u/+7/8P/w/+7/7v/v/+//7//v/+7/7v/u/+7/
7v/t/+3/7v/t/+z/6f/o/+n/6v/p/+r/6P/m/+T/4//j/+P/4//j/+X/4//i/+L/4P/g
/+D/3v/d/93/3//f/97/3v/f/9//3f/f/9//3//f/9//4f/h/+H/4v/l/+b/5v/n/+j/
6f/q/+z/7//v//D/8f/z//f/+f/7//z//P/6//r//f/+/wAAAAAAAAEAAAD///7//v8A
AAEAAAADAAEAAQAAAAAAAAAAAAAAAAAAAP////8AAP7//f/9//3////////////+//7/
/f/9//v/+//7//v//f/9//3//P/7//v/+//8//r/+f/5//n/+v/6//v//P/6//v//P/8
//n/+P/4//j/+//7//r/+v/6//r/+v/6//z//f/9//3/+//9//v/+v/4//j/+P/5//r/
/P/9//z/+v/7//v/+//8//z//P/8//z//P/8//z//P/8//z//P/+//7//v/+//7//v/+
//7//v/9//3//v/+//7//v///////////wMAAwACAAIAAgADAAMABAACAAIAAgACAAYA
BwAIAAgACAAIAAgACgAIAAgACAAIAAgACAAIAAgACAAIAAYABgAEAAQAAwABAAEAAQAA
AP7//f/9//3//f/7//z//P/8//7//v/+//7//v/+//7////9//z//P/8//z//f/+/wAA
/v/+//3//f/7//v/+//7/////f/1//H/8v/0//j/AAAKABQAKgBIAGEAfAChAMgA6wAP
ASsBPQFAATYBHAHzAL8AhQBQACcACAD5//j/9f/z//X/9//3//n/9//z//f/9//2//b/
9v/2//b/9v/2//T/9v/3//f/9//0//T/9P/0//X/9f/0//T/9P/0//T/9P/y//L/8v/z
//X/8//z//P/9f/1//X/9P/0//T/9f/1//L/8v/x//H/8//0//T/8v/0//T/9f/1//T/
8//y//H/8//z//T/9P/x//D/8P/x//P/8//z//P/8f/x//D/8P/w//D/7v/u/+//7//v
/+//7v/u/+7/7v/w/+//7//w/+7/7v/s/+z/6v/q/+j/6P/q/+j/5v/l/+X/5f/l/+X/
5//l/+T/5P/k/+T/5P/i/+D/3//g/9//3v/e/9//3//d/9//3//f/+H/4f/j/+P/4//k
/+f/6P/m/+f/6P/p/+z/7v/x//H/8//1//j//f/8//3//f/8//7//v8BAAIAAQAAAP//
//8BAAEAAQACAAEAAQD//wEAAQABAAAAAAACAAIAAgACAAIAAQABAAIAAAD/////////
//////////7//v/9//3////////////////////+//3//f/9//7//f/7//r/+f/6//r/
+//8//z//f/+//7////+//7//v/+//3/+//6//z//P/8//z//P/9//3//f/9/////f/8
//r/+v/6//v/+//8//z/+v/7//3//v///////v/9//z/+v/6//r/+v/+/wAA/P/6//z/
/v/+//7//v/8//z/+//7//z//P/8//z/AAABAAIAAwADAAEA/v/8//3///8AAAIAAAAA
AAAAAAAEAAUABgAGAAYABgAGAAgACAAIAAgACAAKAAoACgAKAAgACAAGAAYABgAGAAUA
AwABAAEAAAD+//3//f/9//3///8AAAAAAAD+//7//v/+//7//v/+///////+//7//v/9
//3//f/+//7//v/9//3//////////////////f/3//L/9P/6//7/BAAMABYALABFAF4A
fQCgAMMA5wAHASUBOAE6ASwBDwHnALMAeABHACAABQD2//X/9f/3//n/+f/5//n/9//3
//v/+P/4//j/+P/4//j/+P/2//b/9//3//f/+P/4//j/+P/3//f/9v/2//T/9P/0//T/
9f/2//f/+f/5//f/9//3//j/9//2//T/9f/2//j/+f/4//j/9//3//X/9v/2//T/9P/0
//X/9f/2//f/+P/5//j/9//3//b/9f/0//T/9f/1//X/9f/1//X/9f/0//T/9P/0//L/
8v/1//X/9f/1//T/9P/0//T/9P/z//P/9P/y//L/8P/w//P/9P/z//T/8//w/+3/6//p
/+n/6f/p/+v/6f/o/+j/5v/m/+b/5P/l/+X/5//n/+T/5P/l/+X/4f/j/+P/4//l/+X/
5//n/+f/6P/r/+z/7v/v//D/8f/w//L/9f/1//T/9f/3//v/+//9//7//v///wAABAAG
AAUABAADAAMABQAFAAUABgAFAAUAAwAFAAcABwAGAAYABgAGAAYABgAEAAMAAwAEAAYA
BQAFAAUAAwADAAMAAwADAAQABAAFAAMAAwADAAMABQAFAAUABAABAAEAAQACAAIAAQAB
AAEAAQAAAAAAAAD+////AAAAAAEAAAAAAAAAAQABAAAAAAAAAAAAAAAAAAIAAwADAAMA
AQADAAEAAAAAAAAAAAABAAEAAgACAAAAAAABAAEAAQACAAIAAgACAAAAAAAAAAAAAgAC
AAIAAgAEAAAAAAAAAAAAAAAAAAEAAgACAAMAAgACAAIAAgAFAAUABQAFAAUABQAEAAQA
BAAFAAUABgAEAAQABAAEAAYABwAIAAgACgAKAAoADAAMAAwADAAMAAoACgAKAAoADAAM
AAoACgAMAAwACwAJAAYABQADAAAAAAABAAIAAwABAAIAAgACAAAAAAAAAAAAAgACAAIA
AwAFAAQABAAEAAEAAQABAAIAAgACAAEAAQABAAEAAQABAAEA//////v/+v/6//r//P8E
AA4AGgAqAD8AXAB1AJIAtQDXAO8ABwEaASABFAH5ANEApQB0AEUAIgAJAPT/7f/z//X/
8f/z//X/9f/1//f/9//0//T/9P/0//T/9P/0//L/8v/z//P/8//y//L/8v/y//P/8//y
//L/8v/y//L/8v/w//D/8P/x//H/7//v/+//8f/x//H/8P/w//D/8f/x//D/8P/v/+//
8f/y//L/8P/w//D/8f/x//H/8f/x//H/7//v//D/8P/w//D/8f/z//D/7//u/+3/7//v
/+7/7v/w//D/7v/u//H/8f/x//H/7v/u/+7/7v/s/+v/6//s/+7/7v/s/+z/6v/q/+j/
6P/p/+j/5//n/+f/5//n/+f/6f/n/+b/5v/l/+T/4//g/+H/4f/j/+P/4P/g/+H/4f/d
/9//3//f/+H/4f/j/+P/4f/i/+X/5v/o/+n/6v/r/+r/7P/v/+//8P/x//P/9//1//f/
+P/4//j/+P/7//z//v/+//7///8BAAEAAQACAAIAAQD+////AQABAAAAAAAAAAAAAAAA
AAAA/////wAA///9//z/+//8//3//v////7//v/9//3/+//7//v/+//9//3//f/8//3/
/f/9//7//f/7//r/+f/4//b/9f/0//T/9f/2//b/9f/0//T/9P/z//P/8v/y//P/9P/1
//b/9P/1//X/9f/z//X/8//y//P/9P/1//f/9f/2//b/9P/0//X/9f/1//b/9v/2//b/
9v/2//b/9v/2//b/9v/2//T/9P/0//T/9P/0//T/9P/0//T/9f/2//b/9//3//b/9f/0
//f/9//3//f/9//3//b/9v/4//n/+f/6//r/+v/6//r/+v/7//z//P/+//7//v8AAAAA
AAAAAAAA/v/+//7//v8AAAAA/v/+//7//v/9//v/+f/5//j/9v/1//X/9f/1//X/9v/2
//b/9v/2//b/9v/2//b/9v/3//X/9P/0//T/9P/1//b/+P/3//b/9P/z//X/9f/1//X/
9f/z//P/8f/u/+7/7v/y//r/BAASACAAMQBMAGkAiACnAMUA4wD5AAgBCgEAAeEAuwCT
AGIAMwAUAAEA8P/t//H/8f/r/+3/8f/x//H/8f/x/+7/7v/u/+7/8P/w//D/7v/t/+3/
7P/r/+v/7P/t/+7/7//v/+7/7v/w//D/8P/w/+//7v/t/+3/7f/r/+v/6//v/+//7//u
/+z/7P/t/+3/7v/u/+3/7f/t/+7/7v/s/+r/6v/r/+v/7f/t/+3/7f/r/+v/7P/s/+3/
7P/s/+3/7//v/+//7//t/+3/7P/s/+z/7P/q/+r/6//r/+v/6//o/+j/6P/o/+r/6f/p
/+r/6P/o/+b/5v/m/+b/5P/k/+b/5P/i/+H/4//j/+P/4//j/+H/4P/g/97/3v/e/9z/
2//b/93/3f/a/9r/2//b/9n/2//b/9v/2//b/93/3f/d/97/4f/i/+D/4f/i/+P/5P/m
/+n/6f/r/+3/8P/1//P/9f/2//b/9P/0//f/+P/4//j/+P/5//v/+//7//z//f/9//v/
/f/7//v/+v/6//z//P/8//z/+v/5//n/+v/6//n/+f/5//v/+//7//v/+v/6//n/+f/3
//f/9//3//f/9//3//b/9//3//f/+P/2//X/9f/1//b/9v/3//j/9//3//f/9v/2//b/
9//4//n/+f/4//j/9v/2//b/9v/2//f/9//3//f/+f/3//b/+P/4//j/+f/5//r/+v/4
//b/9//3//f/+P/4//j/+P/4//j/+P/4//r/+v/6//r/+v/6//r/+v/6//r/9P/2//n/
+v/7//z/+v/6//n/+f/8//z//P/8//z/+//6//n//f/9//z//P/8//3//f/+//7//v/+
//7/AgADAAQABAACAAIAAgAEAAQABAAEAAQABgAGAAYABgAEAAQAAgACAAQABAADAAEA
//////7//P/7//v/+//7//v//P/8//z//v/+//7//v/9//z/+//7//3//P/8//z/+f/5
//n/+v/6//r/+f/5//v/+//7//v//f/5//X/8//y//L/9P/2//z/BgAUACgAPwBYAHUA
lgC3ANcA9wAPAR4BHgEQAfMAzwCdAGgAPwAcAAMA9v/1//f/9//1//H/8//3//f/9//3
//T/9P/0//T/9P/0//T/8v/w//H/8f/x//L/8v/y//L/8//z//L/8v/y//L/8v/y//D/
8P/w//H/8v/x//L/8//z//P/8//y//D/8P/x//H/8v/y//H/8f/v//D/8P/u/+//8P/y
//P/8f/x//H/8f/z//P/9P/0//L/8P/v/+//8f/x//H/8f/x//H/8P/w/+7/7v/s/+z/
7//v/+//7//u/+7/7v/u/+7/7f/t/+7/7v/u/+z/7P/q/+r/6P/o/+j/5v/k/+P/5f/l
/+X/5f/l/+P/4v/i/+L/4v/i/+D/3//f/+H/4f/e/97/3//f/93/3//f/9//3//f/+H/
4f/h/+L/5f/m/+f/6f/r/+3/7f/u//D/7//u/+//8f/1//f/+f/6//r/+v/6//3//v8A
AAAAAAABAAAA///+//7/AAABAAAAAwADAAMAAgACAAAAAAAAAAAAAAD/////AAD+//3/
/f/9/////////////v/+//3//f/7//v/+//7//v/+//7//r/+//7//v//P/8//v/+//7
//v/+v/6//r/+v/7//z//P/7//r/+v/6//3//f/8//z/+v/6//r/+v/6//v/+//7//n/
+//5//j/+P/4//j/+f/7//z//P/6//r/+//7//v//P/8//z//P/8//z//P/8//7//v/+
//7//f/8//v/+v/8//z//P/8//z/+v/8//z//P/8//z//P/8//v/+//8//z//P/8//v/
+//7//v///////7//v/+//////8AAAAAAAAAAAAAAgADAAQABAAEAAQABAAGAAYABgAG
AAYABgAGAAYABgAIAAgABgAGAAQABAADAAEA//////7//P/9//3//f/9//v//P/8//z/
/v/+//7//v/8//z//P/9/////v/+//7/+//7//v//P/8//z/+//7//n/+f/5//n//f/3
/+//8f/0//b/+P/8/wYAFAAoAEIAXwB8AJsAwADpAAkBHwExATQBJAEGAeEAqwBvAEAA
IQAKAPn/9P/3//n/8//z//f/9//1//X/9//z//L/8v/y//L/8v/y//L/8P/y//P/8//z
//L/8v/y//L/9P/1//X/9v/1//T/8//y//L/8v/y//P/8//x//H/8f/z//P/8//y//D/
8P/x//H/8P/w/+//7//x//L/8v/w//D/8P/x//H/7//v/+//7//x//H/8v/y//H/8P/w
//H/8f/x//H/8f/v/+//7v/u/+7/7v/s/+z/7//v/+//7//s/+z/7P/s/+7/7f/t/+7/
7P/s/+r/6v/s/+z/6v/q/+j/5v/k/+P/5f/l/+X/5f/l/+P/4v/i/+D/4P/g/97/3//f
/+H/4f/e/97/3//f/93/3//f/9//3f/d/9//3//h/+L/5f/m/+b/5//o/+n/7P/u//H/
8f/y//P/9f/5//n/+//8//z/+v/6//3//v8AAAAAAAABAP///////wAAAQABAP//AQAD
AAMAAgACAAAAAAAAAAAAAAD/////AAAAAP///////////////////P/8//v/+//7//v/
+//7//3//f/9//z/+//7//v//P/8//v/+//7//v/+v/6//r/+v/7//z//P/9//z//P/8
//v/+//6//r/+v/6//r/+v/6//v/+//7//v//f/7//r/+v/6//r/+//7//z//P/6//r/
+//7//v//P/8//z//P/8//z//P/8//z//P/8//z//v/+//7//v/+/wIAAgD+//z//P/8
//z//P/9//7//v////7//v/+//7///////////8BAAEAAAAAAAAAAQABAAIAAgACAAIA
AgACAAMABAAEAAUABgAHAAoACAAIAAgACAAKAAoACgAKAAgACAAGAAYABgAGAAUAAwD/
/////v/8//v/+//7//v//P/+////AAD+//z/+v/4//v//P/9/////f/8//z//P/7//v/
+//8//z//P/7//v/+//7//v/+//7//f/9f/z/+7/8v/4//r/AgAQAB4AMgBPAGwAiwCw
ANcA+QAZATUBQAE4ASIBAQHTAJMAXAAzABQA+//w//P/9f/z//H/9f/z//P/9f/1//X/
8v/y//L/8v/0//T/9P/y//L/8//z//P/8v/y//L/8v/x//H/8P/w//D/8P/w//D/8v/y
//L/8//y/+//7v/t/+3/7f/t/+z/7f/u//D/8f/u/+7/7f/t/+//8P/w/+7/7P/s/+3/
7f/v/+//7//v/+//7//w//D/7//u/+7/7//v/+//7//v/+//7//u/+7/7v/u/+z/7P/r
/+v/6//r/+r/6v/q/+r/6v/p/+n/6v/s/+z/6v/q/+j/6P/m/+b/6P/m/+T/4//j/+P/
4//j/+P/4f/g/+D/4v/i/+L/4P/d/93/3//f/9r/2v/b/9v/2//d/93/3f/d/93/3//f
/9//4P/j/+T/5v/n/+j/6f/q/+z/7//v//D/8f/z//f/9f/3//j/+P/4//j/+//8//7/
/v/+////////////AAD//////f///wEAAQAAAAAA/v/+//7//v8AAP////8AAP7//f/9
//3//f/9//3//f/8//z/+//7//3//f/9//3/+//7//v/+v/5//n/+f/6//z/+//7//v/
+f/4//j/+P/4//n/+v/6//v/+v/6//r/+//7//r/+v/6//r/+v/6//j/+f/5//n/+//9
//v/+v/6//r/+v/7//v//P/8//r/+P/5//n/+f/6//r/+v/6//z//P/8//z//P/8//z/
/P/7//r/+f/4//r/+v/6//r//P/8//r//P/8//z//P/8//z/+//7//z//P/8//z//f/9
//3//f///////v/+/wAAAQABAAIAAgACAAIAAgACAAMABAAEAAYABgAGAAgACAAIAAgA
CAAGAAYABgAGAAYABgAEAAQABQAGAAYABQABAAEAAAD+//v/+//7//v//f/+//7//v/+
//7//v/+//7//v/+///////+//7//v/9//3//f/+//7//v/9//3/+//7//v/+/////3/
+f/1//T/9P/0//r/AgAKABQAJgA/AF4AewCaAL8A5QAHAScBPgFAATIBFwHxAL8AggBL
ACgACwD2//H/9//3//X/9f/5//n/9//3//f/9v/2//b/9v/2//b/9v/0//T/9f/1//X/
9P/0//T/9P/1//X/9P/0//P/8v/x//D/8//0//X/9//3//X/9f/1//X/9f/1//T/9P/0
//X/9f/0//T/8//z//P/9P/0//L/8v/y//P/8//x//H/8f/x//P/8//0//T/8f/w//D/
8f/z//P/8//z//P/8//y//L/8//0//P/9P/z//P/8//z//L/8v/y//L/8P/v/+//8P/w
//D/7v/u/+7/7v/s/+z/7v/s/+r/6f/p/+n/6f/p/+n/5//m/+b/5v/m/+b/5P/h/+H/
4//j/+L/4v/j/+P/3//h/+H/4f/j/+P/5f/l/+P/5P/n/+j/6P/p/+r/6//s/+7/8f/x
//L/8//1//n/+f/7//z//P/9//7/AgAEAAMAAgABAAEAAQABAAEAAgAFAAUAAwAFAAUA
BQAEAAQAAgACAAIAAgACAAEAAQACAAAA//////////////////8AAAAA////////////
/////////////v/9//3//f/+//7//f/9//3////+//7//v/8//3//v/+//v/+v/6//r/
/P/9//3//v/8//z//P/8//r/+//7//v/+//9//v/+v/8//z//P/9//3//v/+//z//P/9
//3//f8AAAAAAAAAAP7//v/+//7/AAAAAAAAAAD///7//f/8//z//P/8//z//P/6//z/
/v/+//7//v/8//z/+//7//3//v///wAA//////////8BAAEAAAAAAP7//////wAAAQAC
AAMABAAEAAUABgAGAAgACAAIAAoACAAIAAgACAAIAAgACAAIAAgACAAGAAYABgAGAAUA
AwABAAEAAAD+/////////////v/+//3//P/8//z//P/8//z//P/8//3//v/+////AAD+
//3//P/8//7//v/9//3///////////////v/9//1//T/9P/2//z/BAAKABIAJgBDAF4A
dwCWALkA3QABARsBKgEsASIBBwHfAK8AegBJACAAAwD2//X/9f/1//P/9f/9//v/8//z
//n/9v/2//b/9v/2//b/9v/0//b/9//3//f/9P/0//T/9P/1//X/9P/0//b/9v/2//b/
9P/0//T/9f/1//P/8//z//P/8//z//L/8//0//b/9//2//b/9f/1//T/9P/z//D/8v/y
//P/8//z//P/8//z//X/9f/2//b/8//y//L/8//x//H/8f/x//L/8//z//T/9P/0//L/
8v/x//H/8f/x//L/8v/y//L/8P/v/+//8P/w//D/7v/u/+//8P/v//D/7//s/+n/5//q
/+v/7P/t/+z/6f/n/+b/5v/m/+b/5P/h/+H/4//j/+H/4v/k/+X/4v/j/+L/4f/j/+P/
5f/l/+P/5P/n/+j/6P/p/+r/6//s/+7/8f/x//P/9f/4//3//P/9//3//P/8//z///8A
AP7//v/+////AQABAAEAAgABAAEA//8BAAMAAwACAAIABAAEAAQABAACAAEAAQACAAAA
////////AQABAAEAAQACAAIAAQABAAAA///+//3//////////v/7//v/+//8//7//f/9
//3//f/8//z//P/8//3//v/+/////v/+//7//f/9//z//P/8//z//P/8//r/+//7//v/
+//9//v/+v/8//z//P/9//3//v/+//z//P/9//3//f/+//7//v/+//7//v/+//7//v/+
//7//v/+//7//v/+//r//P/+/wAA/v/+//7//v/+//7//f/9/wAAAAAAAAAAAAD///7/
/f8AAAEAAQACAAAAAQABAAIAAAAAAAAAAAACAAMABAAEAAQABAAEAAYACAAIAAgACAAI
AAgACAAIAAYABgAEAAQABQAGAAYABQADAAMAAgAAAP3//f/9//3/+//8//z//P/+//7/
/v/+//z//P/8//3//f/8//z//P/9//3//f/+//7//v/9//3//f/9//3//f///////f/9
//r/9P/y//j//v8EABAAHAAtAEQAYQB8AJkAuwDfAPMABgEUARQBAQHjAL8AjgBZADIA
FwAAAPH/8//1//X/9f/1//f/+//7//f/+P/4//j/+P/4//j/+P/2//T/9f/1//X/9v/2
//b/9v/3//f/9v/2//b/9v/2//b/9v/2//b/9//3//X/9f/1//n/+f/5//j/9v/2//f/
9//2//b/9f/1//X/9v/2//T/9P/0//X/9f/3//f/9//3//f/9//4//j/9f/0//T/9f/1
//X/9f/1//X/9f/0//T/9P/0//L/8v/0//X/9v/3//X/9P/z//L/8P/v/+//8P/x//L/
8f/y//D/8P/u/+7/8P/u/+z/6//r/+v/6//r/+n/5//m/+b/5v/m/+b/5P/j/+P/5f/l
/+T/5P/l/+X/4f/j/+P/4//j/+P/5f/l/+P/5P/n/+j/5v/n/+j/6f/s/+7/8f/x//D/
8f/z//f/9f/3//j/+P/5//r//v8AAAAAAAAAAAEAAQABAAEAAgADAAMAAQADAAMAAwAC
AAIAAgACAAIAAgACAAEAAQACAAQAAwADAAMAAQABAAEAAQAAAAAA/////wEAAQABAAEA
/////////v/+////AAACAP///f/8//v//P/8//3//v/+////AAAAAP///v/+//7//f/9
//z//P/8//z//P/8//3///8AAAEAAAABAP7//P/+//7//v////3//v/+//z//v//////
///+//7//v/+/wAAAAAAAAAA/v/+//7//v8AAAAAAAAAAAAAAAAAAAAAAAACAAEAAAD/
//7///8AAAAAAQABAAAA///+/wEAAQABAAEAAwADAAIAAgACAAMAAwAEAAIAAgACAAIA
BQAHAAkACgAIAAgACAAKAAoACgAKAAoACAAIAAgACAAGAAYABAAEAAcACAAIAAcAAwAD
AAIAAAD9//3//f/9//3//v/+//7/AAAAAAAAAAAAAAAAAAABAAAA/v/9//z//P/9//7/
AAAAAAAA/////wEAAQABAAEA+//9//3/9//2//j/+P/6/wQAEAAcADAARwBgAHsAnAC7
ANsA+QATASABHgEIAekAyQCdAGYAOQAcAAcA+v/3//n/+f/1//f//f/9//v/+f/3//b/
9v/2//b/9v/2//b/9P/2//f/9//3//b/9v/2//b/9//3//b/9v/0//T/9P/0//X/9v/3
//n/9v/z//L/8f/1//X/9f/0//T/9P/1//X/9P/0//P/8//z//T/9P/y//T/9P/1//X/
8//z//P/8//z//P/9P/0//P/8v/y//P/9f/1//X/9f/z//P/8v/y//T/9P/y//L/8f/x
//H/8f/u/+7/7v/u/+//7//w//L/8f/w/+3/7P/u/+7/7P/s/+z/6v/o/+f/5//n/+f/
5//n/+X/5P/k/+L/4v/i/+D/4P/h/+T/5f/h/+D/4P/f/9//4f/h/+H/3//f/+H/4f/h
/+L/5f/m/+j/6f/q/+v/6//s/+7/7f/w//H/8//3//f/+f/6//r//P/8////AAD+//7/
/v///////////wAA//////3///8AAAEAAQACAAIAAgACAAIAAQD///7//v/+//3//f/9
//3//f/9//3//v/+//3//f/7//v/+//7//v/+//7//r/+//7//v//P/7//n/+P/3//r/
+v/7//z/+//7//v/+v/7//r/+v/6//v/+//6//r/+v/6//r/+v/5//n/+P/3//f/+f/3
//b/+P/4//j/+f/3//j/+P/2//f/+f/6//v/+v/6//r/+v/6//r/+v/6//j/+P/4//j/
+P/4//j/+P/6//j/+v/6//r/+v/6//j/+P/3//f/+P/4//j/+P/7//v/+//7//3//f/8
//z/+v/7//v//P/8//z//P/8/wAAAQACAAIAAAAAAAAAAgAEAAQABAAEAAIAAgACAAIA
AgACAAAAAAACAAIAAQD///3//f/8//r/9//3//f/9//3//j/+P/4//r/+v/6//r/+f/4
//f/9//4//j/+f/6//j/9//2//b/+P/4//f/9//3//f/9//3//f/9f/z/+//7P/u//D/
9P/+/woAFAAoAEMAXgB7AJwAwQDlAAMBGwEoASYBEgHxAMcAkwBYACsAFAD///D/7f/v
/+//8//x/+3/7f/v//H/7//u/+7/7v/u/+7/7v/u/+z/7v/v/+//7//s/+z/7P/s/+v/
7f/u/w==
         </WaveFormData>
      </LeadData>
      <LeadData>
         <LeadByteCountTotal>10000</LeadByteCountTotal>
         <LeadTimeOffset>0</LeadTimeOffset>
         <LeadSampleCountTotal>5000</LeadSampleCountTotal>
         <LeadAmplitudeUnitsPerBit>4.88</LeadAmplitudeUnitsPerBit>
         <LeadAmplitudeUnits>��V</LeadAmplitudeUnits>
         <LeadHighLimit>2147483647</LeadHighLimit>
         <LeadLowLimit>268435456</LeadLowLimit>
         <LeadID>II</LeadID>
         <LeadOffsetFirstSample>0</LeadOffsetFirstSample>
         <FirstSampleBaseline>0</FirstSampleBaseline>
         <LeadSampleSize>2</LeadSampleSize>
         <LeadOff>FALSE</LeadOff>
         <BaselineSway>FALSE</BaselineSway>
         <ExcessiveACNoise>FALSE</ExcessiveACNoise>
         <MuscleNoise>FALSE</MuscleNoise>
         <LeadDataCRC32>2001960636</LeadDataCRC32>
         <WaveFormData>
2P/Y/9j/2P/W/9b/1v/W/9b/1v/W/9b/1v/W/9b/1v/Y/9j/2P/Y/9n/2v/b/9z/3//g
/+H/4v/k/+b/6P/q/+v/7P/t/+7/7//w//H/8v/1//b/9//4//r/+v/6//r//P/8//z/
/P/8//z//P/8//7//v/+//7//P/8//z//P/8//z//P/8//z//P/8//z/+v/6//r/+v/6
//r/+v/6//r/+v/6//r/+P/4//j/+P/6//r/+v/6//n/+P/3//b/+P/4//j/+P/2//b/
9v/2//b/9v/2//b/9v/2//b/9v/2//b/9v/2//f/+P/5//r/+P/4//j/+P/6//r/+v/6
//j/+P/4//j/+P/4//j/+P/4//j/+P/4//j/+P/4//j/+v/6//r/+v/4//j/+P/5//3/
//8AAAIAAgADAAQABAACAAIAAgACAAQABAAFAAcACAAJAAkACgAKAAoACgAJAAkACQAJ
AAgACAAGAAMAAgACAAIAAgACAAEAAQD///7//v/+//7//f/9//3//f/7//r/+f/4//j/
+P/4//j/+P/4//f/9//3//j/+P/4//n/+f/5//j/+P/2//b/9P/2//n/+f/5//n/+f/5
//n/+f/5//n/+P/4//r///8DABAAGwAoADoAUwBkAG4AgACkAMoA7wAQASIBIwESAfoA
6ADVAK8AfgBQACcAEAARABAABwAFAAcABAAAAPz/+v/6//n/9//2//T/8v/y//L/8v/y
/+7/7v/u/+7/7v/t/+3/7f/u/+7/7v/t/+v/7f/t/+3/7f/t/+3/7f/t/+z/7P/s/+7/
7v/v/+//7f/t/+3/7f/t/+3/7P/s/+3/7f/t/+3/7P/s/+3/7f/v/+7/7v/u/+3/7f/u
/+7/7f/t/+3/7f/t/+3/7f/t/+3/7f/t/+3/7f/t/+3/7f/u/+7/7f/t/+3/7f/t/+3/
7v/t/+3/7v/s/+z/7P/s/+v/6v/q/+n/6f/n/+b/5v/m/+b/5P/k/+T/4f/g/+D/4f/f
/9//3//c/9v/2v/Z/9j/2P/Y/9b/1//Y/9n/2f/Z/9n/2f/Z/9j/2P/Z/9n/2//b/9z/
3P/g/+D/4f/j/+b/6P/q/+z/7f/u//H/8v/x//L/8v/0//f/9//4//r/+f/5//v//P/9
//3//f///wEAAQABAAEAAQACAAIAAgAAAAAAAAAAAAAAAAAAAAAAAAAAAAAAAAAAAAAA
AAAAAP7//f/9//3//f/8//z//P/9//3//P/8//z//P/8//z//P/8//z/+v/6//v/+//7
//r/+v/6//r/+v/6//r/+v/6//r/+v/6//z//P/8//z/+v/7//v/+v/6//v/+//7//v/
+//7//v/+v/6//v/+//9//7//v/+//z//P/8//3////////////+//7//v/+//7//v/+
//7//v/+////AQADAAQABgAGAAcACAAIAAoACgAKAAoACAAIAAkACwAOAA8ADwAQAA4A
DgAOAA0ACwALAAsACgAKAAgABQAEAAQABAAEAAQAAwADAAEAAAD+//7//v/9////////
//3//P/7//r/+v/6//r/+v/6//z/+//7//v/+v/6//r/+//5//n/+P/4//n/+v/5//z/
/f/9//3//f/7//v/+//7//3/+//4//r//v8DAA0AGAAjADIASABfAGwAeACOALIA2AD/
ABwBJgEhARAB+gDoAM8ApQB0AEoAJQAWABcAEAAJAAsACQAEAAIAAAD6//r/+f/3//b/
9P/y//T/9P/0//T/8v/y//L/8v/y//H/8f/x//T/9P/0//P/7//x//H/8f/x//H/8f/x
//H/8P/w//D/8v/y//P/8//x//H/8f/x/+//7//u/+7/8f/x//H/8f/y//L/8//z//H/
8P/w//D/8f/x//L/8v/x//H/8f/x//P/8//z//P/8//z//P/8//y//H/8P/v//L/8v/x
//H/8f/x//H/8f/y//H/8f/y//D/8P/w//D/7//u/+7/7f/t/+v/6v/q/+r/6v/o/+j/
6v/n/+b/5v/j/+H/4f/h/+D/3//e/93/3f/e/9//3v/c/9z/3P/b/93/3f/d/93/3v/e
/9//3//f/9//4P/g/+b/5v/n/+n/6v/s/+7/8P/x//L/9f/2//b/+P/5//z/+//7//z/
/v//////AQACAAMAAwADAAUABQAFAAUABQADAAQABAAEAAYABgAGAAYABgAGAAYABgAE
AAQABAAEAAQABAAEAAQABAADAAMAAwADAAIAAgACAAMAAwACAAIAAAAAAAAAAAAAAAAA
AAD+//7/////////AAAAAAAAAAAAAAAAAAAAAAAAAAAAAAAA/v/+//7//v/+///////+
//7////////////////////+//7///////3//v/+//7//v/+//7///8BAAEA/f/9/wAA
AgACAAIAAgAAAAAAAAABAAMABQAGAAgACgALAAwADAAKAAoACgAKAAwADAANAA8ADwAP
AA4ADgAPABAAEQARABEAEQARABAAEgAQAA0ADAAKAAoACgAKAAgABwAEAAIAAwAEAAUA
BQAFAAUABQADAAIAAQAAAAAAAAAAAAAAAAD+//3//f/9//7//v/+////AQABAAAAAAD+
//7//P/+////////////AQABAAEAAQABAP//AAAAAAAABQAJABAAHQAqADgATQBiAHIA
ggCYALoA5QAIASQBMwEyAR4BBgH1AN8AtACCAFUAMAAhABwAFQARABEAEAAMAAYAAAAA
AAMA///+//z/+v/6//r/+v/6//j/+P/4//j/+P/3//f/9//4//j/+P/3//P/9f/1//X/
9f/1//X/9f/3//b/9v/2//T/9P/1//X/9//3//f/9//3//f/9v/2//X/9f/1//X/9v/2
//f/9//3//b/9v/2//f/9//4//j/9//3//f/9//1//X/9f/1//X/9f/1//X/9f/1//X/
9f/4//j/9//3//f/9//3//f/9P/z//P/9P/z//L/8f/w//D/8P/x//H/8//x//D/8P/u
/+7/7P/s/+7/6//q/+r/5//l/+X/5f/m/+X/5P/j/+D/4P/g/97/4P/g/+D/3//d/93/
3f/d/97/3v/f/9//4f/h/+L/4v/k/+T/5f/n/+r/7P/u//D/7//w//P/9P/1//j/+v/+
//3//f/+/wAA/////wEAAgAFAAUABQAHAAcABwAHAAcABwAIAAgACAAIAAgACAAIAAgA
CAAIAAgACAAIAAgACAAIAAgACAAIAAYABQAFAAUABwAGAAYABgAFAAUABAAEAAYABgAG
AAYABgAGAAYABAACAAMAAwADAAIAAgACAAIAAAAAAAAAAAACAAIAAgACAAIAAgACAAIA
AgADAAMAAgACAAMAAwADAAMAAwADAAMAAgACAAMAAwADAAQABAAEAAQABAAEAAUABQAF
AAUABQAEAAIAAgAEAAQABAAEAAQABAAEAAUABQAHAAgACgAMAA0ADgAOAA4ADgAOAA4A
DgAOAA8AEQASABMAEwAUABYAFgAWABUAEwATABMAEgASABAADQAMAAwADAAMAAwADQAN
AAsACgAIAAgACAAHAAcABwAHAAUABAADAAIAAgAAAAAAAAAAAAIAAQABAAEAAgACAAIA
AwAFAAUABAAEAAMAAgD//wAAAwADAAMAAwABAAEAAQABAAEA/f8AAAQAAgADAAUADgAb
ACgANgBJAGAAcgCAAJgAvADlAAoBJgE3ATwBLgEWAQEB6wDAAIoAWwA2AB8AGAAVAA0A
CQAIAAQA/v/8//z/+//3//b/9P/y//L/8v/y//L/8v/y//L/8v/x/+//7v/t/+7/7v/u
/+3/7f/v/+//7//t/+3/7f/t/+3/7P/s/+z/7v/u/+//7//v/+//7//v/+//7//u/+7/
7f/t/+3/7f/u/+7/7//v/+//7v/u/+7/7//v//D/8P/x//H/8f/x//D/7//u/+3/7f/t
/+3/7f/v/+//7//v//L/8v/x//H/8f/x//H/8f/v/+3/7P/s/+z/7P/s/+z/7f/s/+z/
6//r/+n/6P/o/+r/6v/o/+j/5v/j/+L/4v/f/93/3f/d/93/3f/d/93/2v/a/9r/2P/W
/9b/1v/V/9b/1//Y/9n/2P/Y/9n/2f/b/9v/3P/c/97/3v/f/+H/5P/m/+j/6v/p/+r/
7f/u//D/8v/z//b/9//3//j/+v/7//v//f/+/////////wEAAQABAAEAAQABAAIAAgAC
AAQABAAEAAQAAgACAAIAAgAEAAQABAAEAAIAAgACAAIAAgABAAEAAQABAAAAAAAAAAEA
AQAAAAAA/v/+//7//v/8//z//P/6//z//f/9//3//v/+//7//v/9//z/+//6//v//P/9
//7//P/8//z//P/8//3//f/8//z//f/9//3/+//7//v/+//7//z//v////3//v/+//7/
AAAAAAAAAQD///////////7//v/+//7/AAD+//7//v/+//7//v/+//7//////wEAAgAE
AAYABwAIAAgACAAIAAgACAAIAAgACQALAA4ADwAPABAAEAAQABAADwANAA0ADQAMAAwA
CgAHAAYABgAGAAYABgAFAAUAAwACAAIAAgACAAEA/////////f/8//v/+v/6//r/+v/6
//r/+v/5//n/+f/6//r/+v/7//v/+//6//r//P/8//r//P/7//v/+//7//v/+//7//v/
+f/5//r/+v/8////AwAMABcAJgA2AEkAXgByAIAAmAC+AOkADgEoATcBOgEqAQ4B9wDh
ALIAeABLACwAGwAYABMADQAJAAYAAgAAAPz/+P/3//f/9v/0//L/8v/y//L/8v/u/+7/
7v/u/+7/7f/t/+3/7v/u/+7/7f/t/+//7//v/+3/7f/t/+3/7//u/+7/7v/u/+7/7//v
/+//7//v/+//7//v/+7/7v/t/+3/7f/t/+z/7P/t/+3/7f/s/+z/7P/v/+//8P/w/+//
7//v/+//7//v/+//7//t/+3/7f/t/+3/7f/t/+3/8P/w/+//7//t/+3/7f/t/+z/6//r
/+z/7P/s/+z/7P/r/+r/6v/p/+n/5//m/+b/5P/k/+L/4v/k/+H/4P/g/9//3f/d/93/
2v/Z/9j/1//W/9b/1v/U/9T/1P/U/9P/0//T/9P/0//U/9T/1f/V/9f/1//Y/9j/3P/c
/93/3//i/+T/5v/o/+f/6P/r/+z/7P/u/+//8v/z//P/9P/2//f/9//5//r//f/9//3/
////////////////AAAAAAAAAAAAAAAAAAAAAAAAAAAAAAAAAAAAAAAAAAAAAAAAAAAA
AP///////////v/+//7//f/9//z//P/8//z//P/8//z//P/8//r/+P/5//n/+f/4//j/
+P/4//j/+P/4//j/+v/6//r/+v/6//r/+v/6//j/+f/5//j/+P/5//n/+f/3//f/9//3
//j/+P/5//n/+f/6//r/+v/6//r/+v/7//v/+//7//v/+v/6//r/+v/6//r/+f/6//r/
+v/6//r/+v/6//r/+////wEAAgAEAAMAAwADAAIABAAEAAQABAAEAAQABQAHAAgACQAJ
AAoACgAKAAoACQAHAAcABwAGAAYABAABAAAAAAAAAAAAAAD//////f/8//7//v/+//3/
+//7//v/+f/6//n/+P/4//j/+P/4//j/+P/3//f/9//2//b/9v/3//f/9//2//b/+P/4
//b/+P/3//f/9//3//n/+f/5//n/+f/3//T/9v/6//v//f8IABcAJAA0AEkAXgBuAH4A
lAC6AOUACgEkAS0BKgEYAQAB7QDNAJ4AagA9ABwAEQAQAAsABwAFAAAA/P/4//b/9v/1
//P/8v/w/+7/7P/s/+z/7P/q/+r/6v/q/+r/6f/p/+n/6v/q/+r/6f/p/+v/6//r/+n/
6f/p/+n/6//q/+r/6v/o/+j/6f/p/+v/6//r/+v/6//r/+r/6v/r/+v/6//r/+z/7P/t
/+3/6//q/+r/6v/r/+v/7P/s/+v/6//r/+v/6//r/+v/6//p/+n/6f/p/+n/6f/p/+n/
6v/q/+n/6f/p/+n/6f/p/+r/6f/p/+r/6P/o/+j/6P/n/+b/5v/l/+f/5f/k/+T/4v/i
/+D/4P/i/9//3v/e/9v/2f/Z/9n/2P/X/9b/1f/U/9T/1P/S/9L/0v/S/9H/0f/R/9H/
0f/U/9T/1f/V/9f/1//Y/9j/3P/c/93/3//e/+D/4v/k/+f/6P/r/+z/7P/u/+//8v/1
//X/9v/4//f/9//5//r//f/9//3/////////////////AAAAAAAA/v/+//7//v8AAAAA
AAAAAAAAAAAAAAAA/v/+//7//v/+//3//f/9//3//P/8//z//f/9//z//P/6//r/+v/6
//r/+v/6//j/+P/5//n/+f/4//j/+P/4//j/+P/4//j/+P/4//j/+P/4//j/+P/4//b/
9//3//b/9v/3//f/9//5//n/+f/5//j/+P/5//n/9//4//j/+P/6//r/+v/7//v/+//7
//v/+P/4//j/+P/4//j/+f/5//n/+//6//z//P/8//z/+v/6//r/+//9////AAACAAIA
AwAEAAQABAAEAAQABAAGAAYABwAJAAkACQAIAAgACAAIAAgABwAHAAcABwAGAAQAAgD/
//7/AAAAAAAAAAD//////f/8//7//v/+//3//f/9//3/+//6//n/+P/4//j/+P/4//j/
9v/1//X/9f/4//j/+P/5//n/+f/4//j/9v/2//T/9v/3//f/9//3//f/9//3//f/+f/5
//j/+P/8/wEACQASAB8AMABEAFsAagB4AJAAtADgAAUBHgEoASEBDAH4AOIAxwCbAGYA
OAAbABIADwAMAAkABwADAAAA/v/4//T/9P/x//H/8P/u/+z/7P/s/+z/7P/r/+z/7f/u
/+7/7f/t/+3/7v/u/+7/7f/r/+3/7f/t/+3/7f/t/+3/6//q/+r/6v/q/+r/6//r/+v/
6//r/+v/6//r/+r/6v/r/+v/6//r/+z/7P/t/+3/6//q/+r/6v/r/+v/7P/s/+3/7f/t
/+3/6//r/+v/6//t/+3/7f/t/+v/6//r/+v/7P/s/+v/6//r/+v/6//r/+r/6f/p/+r/
6v/q/+r/6v/p/+j/6P/n/+f/5f/k/+T/5P/k/+L/4v/i/9//3v/e/93/2//b/9v/3P/b
/9r/2f/Y/9j/2P/W/9b/1v/W/9X/1//X/9f/1//W/9b/1//X/9v/2//c/9z/4P/g/+H/
4//k/+b/6P/q/+v/7P/v//D/7v/w//H/9P/1//X/9v/4//v/+//9//7//v/9//z//f/9
//3//f/9//3//v/+//7/AAAAAAAAAAD+//7//v/+//7//v/+//7//P/8//z//P/8//v/
+//7//3//P/8//z/+f/5//j/+P/6//r/+v/6//r/+v/6//j/9v/3//f/9//4//j/+P/4
//j/+P/4//j/+P/4//j/+P/4//j/+P/4//j/+f/5//j/+P/5//n/+f/5//n/+f/5//j/
+P/5//n/9//4//j/+P/6//r/+v/7//n/+f/5//n/+v/6//r/+v/8//7////7//r/+v/6
//r/+v/8//z//P/9////AQACAAQAAgADAAQABAAGAAYABgAGAAYABgAHAAkACAAJAAkA
CgAKAAoACgAJAAsACwALAAoACAAGAAMAAgAEAAQABAAEAAMAAwABAAAAAAAAAAAA///9
//3//f/7//r/+f/4//j/+v/6//r/+v/4//f/9//3//j/+P/4//n/+f/5//j/+P/4//j/
9v/4//n/+f/5//n/9//3//f/9//5//n/+P/6//r///8FABAAGwAmADYATQBkAHIAgACe
AMYA6wAMASIBJwEcAQIB7ADXALUAhgBaAC8AFAAPABAACwAFAAMAAgD8//j/9v/4//f/
9f/0//L/8P/u/+7/7v/u/+7/7v/u/+7/7v/t/+3/7f/s/+z/7P/r/+n/6//r/+v/6//r
/+v/6//r/+r/6v/q/+r/6v/r/+v/7f/t/+3/7f/r/+v/6v/q/+v/6//r/+v/6v/q/+v/
6//r/+r/6v/q/+v/6//s/+z/7f/t/+3/7f/t/+3/7f/t/+3/7f/t/+3/6//r/+v/6//s
/+z/6//r/+3/7f/t/+3/7P/r/+v/7P/u/+7/7v/u/+z/6v/p/+f/6f/n/+b/5v/m/+b/
5P/k/+T/4f/g/+D/3//d/93/3f/c/9v/2v/Z/9j/2P/Y/9b/1v/W/9b/1f/T/9P/0//T
/9b/1v/X/9f/2//b/9z/3P/g/+D/4f/j/+L/5P/m/+j/6f/q/+3/7v/u//D/8f/0//X/
9f/2//j/+f/5//v//P/9//3//f///////////////f/+//7//v8AAAAAAAAAAAAAAAAA
AAAAAAAAAAAAAAD+//7//v/+//7//f/9//3//f/8//z//P/9//3//P/8//z//P/8//z/
+v/6//r/+P/6//v/+//7//r/+v/6//r//P/8//z//P/6//r/+v/6//r/+v/6//r//P/9
//3//P/7//v/+v/5//v/+//7//v/+v/6//v/+//5//r/+v/6//r/+v/6//v//f/9//3/
/f/6//r/+v/6//r/+v/7//v////9//r//P/8//z//P/8//z//P/9//3///8AAAIABAAF
AAYABgAGAAYABgAGAAYABgAHAAkACgALAAsADAAMAAwADAALAAsACwALAAoADAAKAAcA
BgAEAAQABAAEAAMAAwABAAAAAAAAAAAA//8BAAEAAQD///z/+//6//r/+v/6//r/+v/8
//v/+//7//z//P/8//3//f/9//z//P/8//z/+v/8//v/+//7//v//f/9//3//f/9//3/
/P/+//7///8DAA4AGQAgADAARQBaAGwAfACQALIA2wD+AB4BLQEsARoBAAHrANkArgB6
AE0AKgAXABQAEwANAAsADAAIAAAA/v/8//v/+f/4//b/9P/2//b/9v/2//L/8v/y//L/
8v/x//H/8f/y//L/8v/x/+3/7//v/+//8f/x//H/8f/x//D/8P/w//D/8P/x//H/8//z
//P/8//x//H/8P/w//H/8f/x//H/7v/u/+//7//v/+7/7v/u//H/8f/y//L/8f/x//H/
8f/x//H/8f/x//H/8f/x//H/8//z//P/8//z//L/8P/v//H/8f/x//H/7v/t/+3/7v/w
//D/8P/w//H/8P/w/+//7f/r/+r/6v/q/+r/6P/o/+j/5f/k/+T/4//h/+H/4f/g/9//
3v/d/9z/3P/c/9r/2v/a/9r/2f/b/9v/2//b/9r/2v/b/9v/3f/d/97/3v/h/+D/4P/h
/+T/5v/o/+r/7f/u//H/8v/y//T/9f/4//n/+f/6//z/+//7//3//v////////8BAAMA
AwADAAMAAQACAAIAAgAEAAQABAAEAAQABAAEAAQAAgACAAIAAgAEAAQABAAEAAQAAwAD
AAMAAQAAAAAAAAD//////v/+/wAAAAAAAAAAAAAAAAAA/v/8//3//f/9//7//v/+//7/
/v/+//7//v/+//7//v/+//z//P/8//z//P/9//3//P/+/////////////////////v/+
///////9//7//v/+/wAAAAAAAAEA//////////8AAAAAAAAAAAAAAAABAAEAAQD///7/
AAAAAAAAAAD+//7//v///wMABQAGAAgACAAJAAoACgAKAAoACgAKAAgACAAJAAsADgAP
AA8AEAAQABAAEAAPABEAEQARABAAEAAOAAsACgAJAAgABwAGAAYABwAGAAYABAAEAAQA
AwADAAMAAwABAAAA///+//7//P/8//z//P/9//3//v////7//v/+////AQABAAAAAAAA
AAAA/v8AAP////////////////////8BAP///v/+/wAAAwAHABIAHQAkADAASQBiAHIA
fACUALoA4QAKASYBNQE0ASIBDAH5AOUAugCGAFcANAAhABwAFQANAAsADAAOAAYA/v/+
/wEA/v/8//n/9v/4//j/+P/4//b/9v/2//b/9v/1//X/9f/1//T/8//x//H/8//z//P/
8//z//P/8//1//T/9P/0//L/8v/z//P/9f/1//X/9f/1//X/9P/0//P/8//z//P/9P/0
//X/9f/1//T/9P/0//f/9//4//j/9f/1//X/9f/1//X/9f/1//X/9f/1//X/8//z//P/
8//2//b/9f/1//X/9f/1//X/9P/z//P/9P/y//L/8v/y//P/8v/y//H/8f/v/+7/7v/u
/+7/7P/s/+r/5//m/+b/5//l/+X/5f/i/+H/4P/f/9//4P/h/+D/3f/c/9v/2f/b/9v/
2//b/9z/3P/d/93/3//f/+D/4P/k/+T/5f/n/+b/6P/q/+z/7//w//P/9P/z//T/9P/2
//n/+f/6//z//////wEAAgABAAEAAQADAAUABQAFAAUABwAIAAgACAAIAAgACAAIAAYA
BgAGAAYABgAGAAYABgAIAAgACAAIAAcABQAEAAMABQAEAAQABAABAAEAAAAAAAIAAgAC
AAIAAwAEAAUABAACAAMAAwADAAIAAgACAAIAAAAAAAAAAAAAAAAAAAAAAAAAAAAAAAAA
/v///////v8AAAEAAQABAAMAAwADAAMAAAAAAAEAAQABAAIAAgACAAIAAgACAAMAAwAD
AAMAAwACAAIAAgACAAIA/v///wIAAwAEAAUABgAEAAQABAAFAAUABwAIAAoACgALAAwA
DAAOAA4ADgAOAA4ADgAPABEAEAARABEAEgAUABQAFAATABUAFQAVABQAFgAUABEAEAAP
AA4ADQAMAA0ADQALAAoACgAKAAoACQAJAAkACQAHAAQAAwACAAIAAgACAAIAAgACAAEA
AQABAAIAAgACAAMAAwADAAIAAgACAAIAAAACAAMAAwADAAMAAQABAAEAAQABAAEAAgAE
AAQAAwABAAoAFQAgADAAPwBUAGoAfgCQAKoA0QD+ABwBMwFAAToBJgENAf0A3gCsAHsA
UgAvACAAGwATABEAEgAQAAoACAAGAAEA///+//z/+v/8//z//P/8//j/+P/4//j/+P/3
//f/9//4//j/+P/3//f/+f/5//n/9//3//f/9//3//b/9v/2//j/+P/5//n/9//3//f/
9//5//n/+P/4//f/9//3//f/+P/4//n/+f/7//r/+v/6//n/+f/6//r/9//3//f/9//4
//n/+v/7//n/+f/5//n/+f/5//n/+f/6//r/+f/5//f/9//3//f/9v/1//X/9v/4//j/
+P/4//X/9P/0//P/8//x//D/8P/y//L/8P/w/+7/6//q/+r/6f/n/+f/5//m/+X/5P/j
/+T/5P/k/+L/4P/g/+D/3//f/9//3//f/+D/4P/h/+H/4P/f/9//3v/k/+T/5f/n/+j/
6v/s/+7/7//w//P/9P/1//j/+v/+//3//f/+/wAAAQABAAMABAAHAAcABwAJAAkACQAJ
AAkACQAKAAoACgAMAAwADAAMAAwADAAMAAwADAAMAAwADAAKAAoACgAKAAwACwALAAsA
CwAKAAoACgALAAsACgAKAAgACAAIAAgACAAIAAgABgAIAAkACQAJAAgACAAIAAgABgAG
AAYABgAGAAYABgAGAAcACAAJAAoACQAJAAgABgAGAAcABwAHAAcABwAHAAcABgAGAAcA
BwAJAAoACgAKAAgACAAIAAkACQAJAAkACQAKAAoACgAKAAgACAAJAAkACwAOAAwADAAM
AAwACwAKAAkACQANAA8AEAASABIAEwAUABQAFgAWABYAFgAUABQAFQAXABgAGQAZABoA
GwAcAB0AHQAcABsAGgAYABgAFgATABIAEgASABIAEgARABEADwAOAA8AEAARABEADwAP
AA8ADQAMAAsACgAKAAgACAAIAAgACgAJAAkACQAKAAoACgALAAsACwAKAAoACgAKAAgA
CgALAAsACwALAAsACwALAAsACwANAAwADAAQABMAFwAeAC0APABMAGMAegCGAJQAsgDa
AAEBJgFAAUkBRAEsARIBBQHnALAAfABRADQAKQAoACEAGQAXABYAFAAQAAwADAALAAkA
CAAGAAQABAAEAAQABAAEAAQABAAEAAQAAwADAAMAAgACAAIAAQABAAMAAwADAAMAAwAD
AAMAAwACAAIAAgAEAAQABQAFAAMAAwADAAMABQAFAAQABAADAAMAAwADAAQABAAFAAUA
AwACAAIAAgADAAMABAAEAAUABQAFAAUABQAFAAUABQAFAAUABQAFAAMAAwADAAMABAAE
AAMAAwABAAEAAQABAAEAAQACAAQAAwACAAEAAAABAAAAAAD//////f/8//z//P/8//r/
+v/6//f/9v/2//f/9f/1//X/9P/z//L/8f/u/+7/7v/s/+7/7v/u/+3/7f/t/+3/7f/u
/+7/7//v//H/8f/y//L/9v/2//f/+f/6//z//v8AAAEAAgAFAAYABwAKAAwAEAAPAA8A
EAASABUAFQAXABgAFwAXABcAGQAbABsAGwAbAB0AHgAeAB4AHQAcABsAGgAcABwAHAAc
ABwAHAAcABwAHAAcABwAHAAaABkAGQAZABsAGgAaABoAGwAbABoAGgAYABgAGAAYABgA
GAAYABYAGAAZABkAGQAYABgAGAAYABgAGAAYABgAGAAYABgAGAAWABYAFgAWABYAFwAX
ABYAFgAXABcAFwAXABcAFwAXABcAGAAaABsAGgAaABkAGAAaABoAGgAbABkAGQAZABkA
GgAaABoAGgAeABwAGgAaABoAGgAaABoAGgAaABsAHQAfACAAIgAkACUAJgAmACYAJgAm
ACYAJAAkACUAJwAqACsAKwAsACwALAAsACsAKQApACkAKAAqACgAJQAkACIAIgAiACIA
IwAjACEAIAAiACIAIgAhAB8AHwAfAB0AHAAbABoAGgAcABwAHAAcAB4AHQAdAB0AHQAc
ABsAGwAdAB0AHAAcABoAGgAYABoAHQAdAB0AHQAdAB0AHQAdAB0AHQAcABoAHAAhACkA
NABBAFAAXgBzAIgAlgCmAMIA6gARATYBTgFVAUwBNAEaAQUB5wC0AIAAWQBAADcAOAAv
ACsALwAsACQAHgAeAB4AHQAbABoAGAAWABYAFgAWABYAFAAUABQAFAAWABUAFQAVABQA
FgAWAA==
         </WaveFormData>
      </LeadData>
      <LeadData>
         <LeadByteCountTotal>10000</LeadByteCountTotal>
         <LeadTimeOffset>0</LeadTimeOffset>
         <LeadSampleCountTotal>5000</LeadSampleCountTotal>
         <LeadAmplitudeUnitsPerBit>4.88</LeadAmplitudeUnitsPerBit>
         <LeadAmplitudeUnits>��V</LeadAmplitudeUnits>
         <LeadHighLimit>2147483647</LeadHighLimit>
         <LeadLowLimit>268435456</LeadLowLimit>
         <LeadID>V1</LeadID>
         <LeadOffsetFirstSample>0</LeadOffsetFirstSample>
         <FirstSampleBaseline>0</FirstSampleBaseline>
         <LeadSampleSize>2</LeadSampleSize>
         <LeadOff>FALSE</LeadOff>
         <BaselineSway>FALSE</BaselineSway>
         <ExcessiveACNoise>FALSE</ExcessiveACNoise>
         <MuscleNoise>FALSE</MuscleNoise>
         <LeadDataCRC32>667311015</LeadDataCRC32>
         <WaveFormData>
CgAKAAoACgAIAAgACAAIAAcABgAFAAQAAgACAAIAAgABAAAA///+//7//v/+//7//P/8
//z//P/6//r/+v/6//r/+v/6//r/+v/6//r/+v/6//r/+v/6//r/+v/6//r/+v/6//r/
+v/6//r/+v/6//r/+v/6//r/+v/6//r/+v/6//r/+v/6//r/+v/6//r/+v/6//r/+v/6
//r/+v/6//r/+v/6//r/+P/4//j/+P/4//j/+P/4//j/+P/4//j/+P/4//j/+P/4//j/
+P/4//r/+v/6//r/+v/6//r/+v/6//r/+v/6//r/+v/6//r/+P/4//j/+P/4//j/+P/4
//j/+P/4//j/+P/4//j/+P/6//r/+v/6//j/+P/4//j/+v/6//r/+v/6//r/+v/6//n/
+v/7//v/+//8//z//P/8//z//v/+/wAAAAAAAAEA///7//n/9//1//X/9P/0//T/9P/0
//T/9P/y//L/8v/y//L/8v/x//H/8f/y//L/8//z//X/9v/3//f/9//4//j/+P/4//n/
+f/5//n/+f/5//n/+f/5//n/+f/5//n/+//7//v/+//5//n/+f/5//n/+v/6//r/+f/5
//r/+v/9/wEABwAMABEAEgAWABcAGQAcACEAKQAtADEANQA2AC8AIgATAPv/2/+//67/
qv+t/7r/vv+6/7z/w//K/9P/5f/y//j/+/8AAAQABQAEAAQABAAFAAUABQAHAAcACAAI
AAcABwAHAAcACQAJAAoACgAKAAoACgAKAAkACQAJAAkACwALAAwADAAKAAsACwALAAsA
DAAMAAwADAANAA0ADQANAA0ADQANAA8ADwAQABAADgAPAA8ADwAPAA8ADwAPABEAEQAR
ABEADwAQABEAEQASABIAEwAUABQAFAAUABQAFAAVABUAFAAUABUAFQAWABYAFgAWABYA
FgAWABYAFwAXABcAGAAYABgAGAAZABoAGAAYABgAGAAaABoAGgAaABgAFwAXABcAFwAX
ABcAFwAVABQAEwATABIAEQAQAA8ADQANAA0ADAALAAoACQAJAAkABwAGAAUABQAFAAQA
AwAFAAUABAAEAAQAAwADAAMAAQABAAEAAQABAAEAAQABAAEAAQAAAAAAAgACAAEAAQAB
AAAAAAAAAP7//v/+////AQABAAEAAAAAAAAAAAAAAAAAAAAAAAAA/v/+//7//v8AAAAA
AQABAAAA/////////////wAAAAAAAAAA/////wAAAAAAAAAA/v/9//3//v8AAP///v/+
//7//v/+//7//v/+//7//v/+//7//v/+/////////////f/9//3//f/9//3//f/9//3/
/f/9//3//f/9//7//v/9//3//v/+//z//P/7//v//f/9//3//f/9//v//P/8//z//P/8
//z//P/8//z//f/+/////////wAAAAAAAAIAAgAEAAQAAgACAAIAAwABAP3/+//5//f/
9//2//b/9v/2//b/9v/2//T/9P/0//T/9P/0//P/8//z//T/9P/1//X/9//4//v/+//7
//z/+v/6//r/+//7//v/+//7//v/+//7//v/+//7//v/+//7//v/+//7//v/+//7//v/
+//8//z//P/7//v//P/8//3/AQAJABAAFQAWABYAGQAbABwAIwApAC0AMQA1ADIAKQAe
AAsA8f/T/7f/qP+m/6//uv+6/7b/vP/D/8r/1//n//D/9v/5//7/AgADAAIAAgACAAMA
AwADAAUABQAGAAYABQAFAAUABQAFAAUABgAGAAYABgAGAAYABwAHAAcABwAJAAkACgAK
AAgACQAJAAkACQAKAAoACgAIAAkACQAJAAkACQAJAAkACQAJAAoACgAKAAsACwALAAsA
CwALAAsACwALAAsACwALAAwADQANAAwADAANAA4ADgAOAA4ADgAMAA0ADQAMAA4ADwAP
ABAAEAAQABAAEAAQABAAEAARAA8ADwAQABAAEAAQABEAEgASABIAEgASABIAEgASABIA
EgARABEAEQAPAA8ADwAPAA8ADgANAA0ADAALAAoACQAHAAcABwAGAAUABAADAAMABQAD
AAIAAQABAAEAAAD////////+//7//v/9//3//f/7//v/+//7//n/+f/5//n/+//7//r/
+v/8//z/+//7//n/+P/4//j/+v/6//r/+//5//n/+f/4//r/+v/6//r/+v/6//r/+v/6
//r/+v/6//r/+v/7//v/+v/5//n/+f/5//n/+v/6//r/+v/5//n/+P/4//j/+P/6//n/
+f/6//r/+f/4//j/+v/6//r/+v/4//j/+P/4//j/+P/4//j/+f/5//n/+f/5//n/+f/5
//n/+f/5//n/+f/5//n/+f/5//n/+v/6//n/+f/6//r//P/8//v/+//7//n/+f/7//r/
+v/6//r/+v/6//r/+v/6//v//P/9//3/+//8//z//P/+//7/AAAAAAAAAAAAAAEAAQD9
//v/+f/3//f/9v/2//T/9P/0//T/9P/y//L/8v/y//L/8v/x/+//7//w//D/8//z//X/
9v/3//f/9//4//j/+P/4//n/+f/5//n/+f/5//n/+f/5//n/+f/5//n/+//7//v/+//7
//v/+//7//n/+v/6//r/+//7//z//P/7//3/AwAKAA8AFAAUABUAFwAaAB0AIQAlACkA
LQAyADEAKAAbAAsA8//V/7j/qv+p/7D/vP+8/7r/v//G/8n/1//o//D/9f/6//7/AQAE
AAQAAgADAAMAAwAFAAUABgAGAAcABwAHAAcABQAFAAYABgAIAAgACAAIAAcABwAHAAcA
BwAHAAgACAAIAAkACQAJAAkACgAKAAoACgALAAsACwALAAsACwALAAsACwAMAAwADAAN
AA0ADQANAA0ADQANAA0ADQANAA0ADQAOAA8ADwAOAA4ADwAQABAAEAAQABAAEAARABEA
EAASABMAEwAUABQAFAAUABQAFAAUABQAFQAVABUAFgAWABYAFgAXABgAGAAYABgAGAAY
ABgAGAAYABgAFwAXABcAFQAVABUAFQAVABQAEwATABIAEQAQAA8ADQANAA0ADAALAAoA
CQAJAAsACQAIAAcACQAJAAgABwAHAAcABgAGAAYABQAFAAUABQAFAAUABQADAAMAAwAD
AAUABQAEAAQABAAEAAMAAwAFAAQABAAEAAIAAgACAAMAAQABAAEAAAABAAIAAwAEAAIA
AgACAAIABAAEAAQABAAEAAQABQAFAAQAAwADAAMAAwADAAQABAAEAAQAAwADAAIAAgAC
AAIAAgABAAEAAgAEAAMAAgACAAIAAgACAAIAAgACAAIAAgACAAIAAgACAAEAAQABAAEA
AQABAAEAAQD//////////////////////////wAAAAD/////AAAAAAAAAAD/////////
/////////////v/+//7//v/+//7//v/+//7///8AAAEAAQABAAIAAgACAAIAAgAEAAQA
BAAEAAQABQAHAAMAAQD///v/+//6//r/+P/4//j/+P/4//b/9v/2//T/9P/0//P/8//z
//T/9P/1//X/9//4//v/+//7//z/+v/6//r/+//7//v/+//7//v/+//7//v/+//7//v/
+//7//v/+//7//v/+//7//v/+//8//z//P/7//v//P/8//3//f8DAAoADwASABIAEwAX
ABgAGQAdACMAKQAvADQAMwAsACEADwD5/9n/vv+w/6//tP++/77/uv+9/8T/yf/V/+T/
7v/z//j//P8BAAIAAgACAAMAAwADAAMAAwAEAAQABQAFAAUABQADAAMABAAEAAYABgAG
AAYABwAHAAcABwAJAAkACgAKAAoACwALAAsACQAKAAoACgAMAA0ADQANAAsACwALAAsA
CwALAAwADAAMAA0ADQANAAsACwALAAsACwALAAsACwAJAAoACwALAAoACgALAAwADAAM
AAwADAAOAA8ADwAOAAwADQANAA4AEAAQABAAEAAQABAAEAARAA8ADwAQABAAEAAQABEA
EgAQABAAEAAQABIAEgASABIAEAAPAA8ADwAPAA8ADwAPAA0ADAALAAsADAALAAoACQAH
AAcABwAGAAUABAADAAMABQADAAIAAQD//////v/9///////+//7//P/7//v/+//7//v/
+//7//v/+//7//v/+//7//r/+v/4//j/9//3//n/+P/4//j/+P/4//j/+f/5//n/+f/4
//j/+P/4//j/+P/4//j/+P/4//j/+P/4//j/+P/5//n/+P/3//f/9//1//X/9v/2//b/
9v/1//X/9v/2//b/9v/4//f/9//4//j/9//2//b/+P/4//j/+P/2//b/9v/2//b/9v/2
//b/9//3//f/9//3//f/9//3//f/9//3//f/9f/1//X/9f/1//X/9v/2//X/9f/2//b/
9v/2//X/9f/1//X/9f/1//X/9f/1//X/9f/0//b/9v/2//b/9P/0//T/9P/1//b/9//3
//n/+v/6//r/+v/6//z//P/8//z//P/9//3/+f/3//X/8//z//L/8v/w//D/8P/w//D/
7v/u/+7/8P/w//D/7//t/+3/7v/u/+//7//x//L/8//z//P/9P/2//b/9v/3//f/9//3
//f/9//3//f/9//3//f/9//3//n/+f/5//n/+f/5//n/+f/3//j/+P/4//n/+f/6//r/
+//9/wMACgAPABAAEgATABUAFgAZAB8AJwAvADUAOAA5ADIAJwATAPv/2/++/7D/r/+0
/7z/uv+2/73/wv/N/93/7v/0//f//v8CAAUABAAEAAQABQAFAAUAAwADAAQABAAHAAcA
BwAHAAUABQAGAAYACAAIAAgACAAJAAkACQAJAAkACQAKAAoACgALAAsACwALAAwADAAM
AAwADQANAA0ADQANAA0ADQANAA0ADgAOAA4ADwAPAA8ADQANAA0ADQANAA0ADQANAA0A
DgAPAA8ADgAOAA8AEAAPAA4ADQAMAA4ADwAPAA4ADgAPAA8AEAAOAA4ADgAOABAAEAAQ
ABEADwAPABAAEAASABIAEwAUABIAEgASABIAFAAUABQAFAAUABMAEwATABEAEQARABEA
DwAOAA0ADQAMAAsACgAJAAkACQAJAAgABQAEAAMAAwADAAEAAAD//wEAAQAAAP//////
//7//v/8//v/+//7//v/+//7//v/+//7//v/+//7//v/+v/6//r/+v/5//n/+//6//r/
+v/6//r/+v/7//v/+//7//r/+v/6//r/+v/6//r/+v/6//r/+v/6//r/+v/6//v/+//7
//v//P/9//v/+//8//z//P/8//v/+//8//z//P/8//z/+//7//z//P/7//r/+v/8//z/
/P/8//z//P/8//z//P/8//z//P/7//v/+//7//v/+//7//v/+//7//v/+//7//v/+//7
//v/+//8//z/+f/5//r/+v/6//r/+f/5//v/+//7//v/+//7//v/+//9//v//P/6//r/
+v/6//r/+v/6//r/+v/7//z//f/9//3//v/+//7/AAAAAAIAAgAAAAAAAAABAAMA///9
//v/9//3//b/9v/2//b/9v/2//b/9P/0//T/9P/0//T/8//z//P/9P/0//X/9f/3//j/
+f/5//n/+v/6//r/+v/7//v/+//7//v/+f/5//n/+f/3//f/9//3//f/9//3//f/9//3
//f/9//3//j/+P/4//f/9//4//j/+f/7////CAALAA4ADgARABUAFgAZACEAKQAxADcA
OgA3ADAAJQARAPP/0f+4/6r/p/+u/7b/sv+w/7f/vv/J/93/6v/w//X/+v/+/wEAAgAA
AAAAAQABAAEAAQABAAIAAgADAAMAAwADAAUABQAGAAYABAAEAAQABAAFAAUABQAFAAcA
BwAIAAgACAAJAAkACQAHAAgACAAIAAoACwALAAsACwALAAsACwANAA0ADgAOAA4ADwAP
AA8ADwAPAA8ADwANAA0ADQANAA8AEAARABEAEAAQABEAEgAQABAAEAAQABIAEwATABIA
EgATABMAFAAWABYAFgAWABYAFgAWABcAFwAXABgAGAAWABYAFwAYABoAGgAaABoAGAAY
ABgAGAAaABkAGQAZABcAFwAXABcAFQAUABMAEwASABEAEAAPAA0ADQANAAwACwAKAAkA
CQAKAAkACQAJAAcABwAGAAUABQAFAAQABAACAAEAAQABAAMAAwADAAMAAQABAAEAAQAB
AAEAAAAAAAAAAAD////////+//7//v/+//7//v////////////7//v/+//7//v8AAAAA
AAAAAAAAAAAAAAAAAAAAAAEAAQAAAP////////////8AAAAAAAAAAP////8AAAAAAAAA
AAAA/////wAAAAD///7//v/+//7//v/+//z//P/8//z//P/8//z//P/5//n/+f/5//n/
+f/5//n/+//7//v/+//9//3//f/9//v/+//8//z/+//7//z//P/8//z/+//7//v/+//7
//v/+//7//v/+//7//v/+v/6//v/+//8//z//P/8//z//P/8//z//P/9//7/////////
AAAAAAAA/v/+/wAAAAAAAAAAAAABAAAA+//4//X/9f/1//T/9P/y//L/8v/y//T/8v/y
//L/8v/y//L/8f/v/+//8P/w//P/8//1//b/9//3//f/+P/4//j/+P/5//n/+f/5//n/
+P/3//b/9f/2//f/+P/5//n/+f/5//n/+//7//v/+//5//r/+v/6//v/+//8//z///8F
AAsADgATABYAFgAXABsAIAAlAC0AMwA5ADsAOAAzACYAEQD3/9X/uf+u/6z/s/+8/7r/
uP++/8f/zv/f//H/9v/6////BAAGAAcABgAEAAYABwAHAAcACQAJAAoACgALAAsACwAL
AAsACwAMAAwACgAKAAoACgALAAsACwALAA0ADQAOAA4ADgAPAA8ADwAPABAAEAAQABAA
EQARABEAEQARABEAEQARABEAEgASABIAEwATABMAEwATABMAEwATABMAEwATABMAFAAV
ABUAFAAUABUAFgAWABYAFgAWABQAFQAVABQAFgAXABcAGAAYABgAGAAYABgAGAAYABkA
GwAbABwAHAAaABoAGwAcABwAHAAcABwAHgAeAB4AHgAeAB0AHQAdABkAGQAZABkAGQAY
ABcAFwAYABcAFgAVABMAEwATABIAEwASABEAEQAPAA0ADAALAA0ADQAMAAsACQAJAAgA
CAAIAAcABwAHAAUABQAFAAUABQAFAAUABQAFAAUABAAEAAQABAADAAMAAwACAAIAAgAC
AAIAAgADAAMAAwADAAIAAgACAAIAAgAEAAQABAAEAAQABAAEAAQABAAEAAUABQAEAAMA
AwADAAMAAwAEAAQABAAEAAMAAwAEAAQABAAEAAQAAwADAAQABAADAAIAAgACAAIAAgAC
AAIAAgACAAIAAgACAAIAAgABAAEAAQABAAEAAQABAAEAAQABAAEAAQD/////////////
//8AAAAA/////wAAAAAAAAAA/////////////////////////////wEAAAD+//7//v/+
//7//v/+//7//v/+////AAABAAEAAQACAAIAAgAEAAQABgAGAAYABgAGAAcABQABAP//
/f/7//v/+v/6//r/+v/6//r/+v/4//j/+P/4//j/+P/3//n/+f/6//r/+f/5//v//P/9
//3//f/+//7//v/+/////f/9//3//f//////////////////////////////////////
//////3//v/+//7//////wAAAAABAAMACQAQABUAGAAYABsAHQAcACEAKQAvADMAOQA6
ADMAKAAXAAEA5f/H/7L/qv+r/7b/wP++/77/xf/I/9P/4//y//j/+/8AAAIABQAGAAYA
BgAHAAcABwAHAAcACAAIAAkACQAJAAkACwALAAwADAAKAAoACgAKAAsACwALAAsADQAN
AA4ADgAMAA0ADQANAA0ADgAOAA4ADgAPAA8ADwARABEAEQARABEAEQASABIAEgATABMA
EwATABMAEwATABMAEwATABMAEwAUABUAFQAUABQAFQAWABYAFgAWABYAFgAXABcAFgAW
ABcAFwAYABgAGAAYABgAGAAYABgAGQAZABkAGgAaABoAGgAbABwAHAAcABwAHAAcABwA
HAAcABwAGwAbABsAGQAZABkAGQAZABgAFwAXABYAFQAUABMAEwATABMAEgAPAA4ADQAN
AA0ACwAKAAkACQAJAAgABwAJAAkACAAIAAYABQAFAAUABQAFAAUABQAFAAUABQAFAAUA
BQAEAAQABAAEAAMAAwADAAIAAgACAAIAAgACAAMAAwADAAMAAgACAAIAAgACAAIAAgAC
AAIAAgACAAIAAgACAAIAAwADAAIAAQABAAEAAQABAAIAAgACAAIAAQABAAIAAgACAAIA
AgABAAEAAgACAAEAAAAAAP7//v/+//7/AAAAAAAAAAD+//7//v/+////////////////
/////////////////////////////////wAAAAD/////AAAAAAAAAAD/////////////
///////////////////+//7/AQD///7//v/+//7//v/+//7//v/+////AAABAAEAAwAE
AAQABAACAAIABAAEAAQABAAEAAUABwADAAEA///7//v/+v/6//j/+P/4//j/+P/2//b/
9v/2//b/9v/1//P/8//0//T/9f/1//f/+P/7//v/+//8//r/+v/6//v/+//7//v/+//7
//v/+//7//v/+//7//v/+//7//v/+//7//v/+//7//v//P/8//z/+//7//z//P/9////
AwAKABEAEgAUABcAGQAaABsAIQApACsALwA0ADEAKAAbAAsA8//X/7r/qv+n/67/uP+6
/7r/vf/C/8f/1f/m//D/9f/4//z/AQAEAAIAAgADAAMAAwAFAAUABgAGAAUABQAFAAUA
BQAFAAYABgAIAAgACAAIAAkACQAJAAkABwAHAAgACAAIAAkACQAJAAkACgAKAAoACgAL
AAsACwALAAsACwALAAkACQAKAAoACgALAAsACwALAAsACwALAA0ADQANAA0ADQAOAA8A
DwAOAA4ADwAQAA4ADgAOAA4ADgAPAA8ADgAOAA8ADwAQABAAEAAQABAAEAAQABAAEQAR
ABEAEgASABIAEgATABQAEgASABIAEgASABIAEgASABIAEQARABEAEQARABEAEQAPAA4A
DQANAAwACwAKAAkABwAHAAcABgAFAAQAAwADAAMAAQAAAP//AQABAAAA///9//3//P/8
//z/+//7//v/+//7//v/+//5//n/+f/5//n/+f/4//j/+v/6//n/+f/5//j/+P/4//j/
+P/4//n/+P/3//b/9P/1//b/9//4//j/+P/4//j/+P/4//j/+P/4//j/+f/5//j/9//3
//f/9//3//j/+P/4//j/9//3//b/9v/2//b/+P/3//f/+P/4//f/9v/2//b/9v/2//b/
9v/2//b/9v/2//b/9v/2//f/9//3//f/9//3//f/9//1//X/9f/1//f/9//3//f/9f/1
//b/9v/1//X/9v/2//b/9v/1//X/9//3//f/9//3//f/9//3//f/9//2//b/9//3//b/
9v/2//b/9v/2//b/9v/2//f/+P/5//n/9//4//j/+P/2//b/+P/4//r/+v/6//v/+//3
//X/8//x//H/8P/w/+7/7v/u/+7/7v/s/+z/7P/s/+z/7P/r/+v/6//s/+z/6//r/+3/
7v/x//H/8f/y//L/8v/y//P/8//z//P/8//z//P/8//z//P/8//z//P/8//z//P/8//1
//X/9f/1//P/9P/0//T/9f/1//b/9v/5//n//f8EAAkADAAOAA8AEQAQABEAGQAhACMA
JQAsACsAIgAXAAkA7//R/7T/pv+l/6z/tv+4/7b/u//C/8X/0f/g/+z/8f/2//j/+/8A
AAAA/v//////////////AAAAAAMAAwADAAMAAwADAAQABAAEAAQABAAEAAUABQAFAAUA
AwADAAQABAAEAAUABQAFAAUABgAGAAYABAAFAAUABQAFAAUABQAFAAUABQAGAAYABAAF
AAUABQAFAAUABQAFAAUABQAFAAUABQAGAAcABwAGAAYABwAIAAYABgAGAAYABgAHAAcA
BgAIAAkACQAKAAoACgAKAAoACgAKAAoACwALAAsADAAMAAwADAANAA4ADAAMAAwADAAM
AAwADAAMAAoACQAJAAkABwAHAAcABwAHAAYABQAFAAIAAQAAAP///////////v/7//r/
+f/5//v/+f/4//f/9f/1//T/8//1//X/9P/0//L/8f/x//H/8f/x//H/8f/x//H/8f/x
//H/8f/w//D/8P/w/+//7//v/+7/7v/u/+7/7v/u/+//7f/t/+3/7P/u/+7/7v/u/+7/
7v/u/+7/7v/u/+7/7v/u/+7/7//v/+z/6//r/+v/6//r/+z/7P/u/+7/7f/t/+7/7v/u
/+7/7P/r/+v/7P/s/+v/6v/q/+z/7P/s/+z/7P/s/+z/7P/q/+r/6v/q/+v/6//r/+v/
6//r/+v/6//p/+n/6f/p/+n/6f/p/+n/5//n/+j/6P/n/+f/6P/o/+j/6P/n/+f/6f/p
/+n/6f/p/+n/6f/p/+n/6f/o/+b/5v/m/+b/5v/o/+j/6P/o/+f/6P/p/+n/6f/q/+r/
6v/o/+j/6v/q/+r/6v/q/+v/7f/p/+f/5f/j/+P/4v/i/+D/4P/g/+D/4P/e/97/3v/c
/9z/3P/b/9v/2//c/9z/3f/d/9//4P/h/+H/4f/i/+L/4v/i/+P/4f/h/+H/4f/h/+H/
4f/h/+P/4//j/+P/4f/h/+H/4f/h/+H/4f/h/+P/5P/k/+T/4f/h/+L/4v/j/+P/5f/s
//P/9v/4//n/+//8//3/AQAHAAsADwAWABkAFgANAAEA7//T/7T/nP+V/5b/nv+k/6L/
of+o/63/s//C/9D/2f/e/+L/5f/o/+r/6P/p/+n/6f/r/+v/7P/s/+v/6//r/+v/6//r
/+z/7P/s/+z/7P/s/+3/7f/t/+3/7f/t/+7/7v/s/+3/7f/t/+//8P/w//D/7v/v/+//
7//v/+//7//v/+//7//w//D/7v/v/+//7//v/+//7//v//H/8f/x//H/7//w//H/8f/w
//D/8f/y//L/8v/y//L/8v/z//P/8v/y//P/8//0//T/9P/0//T/9P/0//T/9f/1//X/
9v/2//b/9v/3//j/9v/2//b/9v/2//b/9v/2//j/9//3//f/9f/1//X/9f/z//L/8f/x
//L/8f/w/+//7v/t/+z/6v/p/+j/5//n/+n/5//m/+X/5f/l/+T/4//l/+X/5P/k/+L/
4f/h/+H/4f/h/+H/4f/h/+H/4f/h/+H/4f/g/+D/4P/g/9//3//f/97/3v/e/+D/4P/g
/+H/4f/h/+H/4P/e/97/3v/e/97/3v/e/97/4P/g/+D/4P/g/+D/4f/h/+D/3//f/9//
4f/h/+L/4v/g/+D/3//f/97/3v/e/97/4P/f/9//4P/g/9//3v/e/+D/4P/g/+D/4P/g
/+D/4P/e/97/3v/e/9//3//f/9//3f/d/93/3f/d/93/3f/d/93/3f/d/93/2//b/9z/
3P/d/93/3v/e/97/3v/d/93/3f/d/93/3f/d/93/3f/d/93/3f/c/9z/3f/e/9z/3P/c
/9z/2v/a/9r/2v/d/97/3//f/9//4P/g/+D/4P/g/+L/4v/i/+L/4v/j/+P/3//d/9v/
2f/Z/9j/2P/U/9T/1P/U/9T/0v/S/9L/1P/U/9T/0//R/9H/0v/S/9P/0//V/9b/1//X
/9f/2P/Y/9j/2P/Z/9v/2//b/9v/2f/Z/9n/2f/Z/9n/2f/Z/9n/2f/Z/9n/2//b/9v/
2//Z/9r/2v/a/9n/2f/a/9r/3f/f/+P/6v/x//T/9P/1//f/+P/9/wUADQARABkAHgAb
ABIABQDx/9X/s/+Y/4z/j/+W/5r/mP+W/53/pv+x/8P/0P/U/9n/3P/g/+X/5v/m/+b/
5//n/+f/5//n/+j/6P/p/+n/6f/p/+f/5//o/+j/6v/q/+r/6v/r/+v/6//r/+v/6//s
/+z/7P/t/+3/7f/v//D/8P/w/+7/7//v/+//8f/x//H/8f/x//H/8v/y//D/8f/x//H/
8f/x//H/8f/z//P/8//z//P/9P/1//X/9P/0//X/9v/0//T/9P/0//b/9//3//b/9v/3
//f/+P/4//j/+P/4//r/+v/6//v/+f/5//r/+v/8//z//f/+//z//P/8//z//P/8//z/
/P/8//v/+//7//v/+//7//v/+f/4//f/9//2//X/9P/z//P/8//z//L/8f/w/+//7//v
/+3/7P/r/+n/6f/o/+f/5//n/+b/5v/m/+X/5f/l/+P/4//j/+P/5f/l/+X/5f/l/+X/
5P/k/+L/4v/h/+H/4//i/+L/4v/i/+L/4v/j/+P/4//j/+L/4P/g/+D/4P/i/+L/4v/i
/+D/4P/g/+D/4P/g/+H/4f/i/+H/4f/h/9//3//g/+D/4v/i/+H/4f/g/+D/4P/g/+D/
3//f/+D/4P/f/97/3v/e/97/3v/e/97/3v/e/97/3v/e/97/3v/d/93/3f/d/93/3f/d
/93/3f/d/93/3f/b/9v/2//b/9v/2//c/9z/2//b/9z/3P/e/97/3f/d/9v/2//b/9v/
2f/Z/9n/2f/b/9v/2v/c/9z/3P/c/9z/3P/c/9z/3//g/+H/4f/h/+L/4v/i/+L/4v/k
/+T/4v/i/+L/4//j/9//3f/b/9n/2f/Y/9j/1v/W/9b/1v/W/9T/1P/U/9T/1P/U/9P/
0//T/9T/1P/V/9X/1//Y/9n/2f/Z/9r/2v/a/9r/2//Z/9n/2f/Z/9n/2f/Z/9n/2//b
/9v/2//b/9v/2//b/9v/2//b/9v/2//c/9z/3P/b/9v/3P/c/93/4f/n/+z/8f/0//T/
9//5//r//f8HAA0AEwAZABoAFQAMAP//6//N/63/lP+M/4v/kv+a/5b/lv+d/6T/sf/D
/87/1P/Z/9z/4P/j/+T/4v/i/+P/4//j/+P/4//k/+T/5f/l/+X/5f/l/+X/5v/m/+b/
6P/m/w==
         </WaveFormData>
      </LeadData>
      <LeadData>
         <LeadByteCountTotal>10000</LeadByteCountTotal>
         <LeadTimeOffset>0</LeadTimeOffset>
         <LeadSampleCountTotal>5000</LeadSampleCountTotal>
         <LeadAmplitudeUnitsPerBit>4.88</LeadAmplitudeUnitsPerBit>
         <LeadAmplitudeUnits>��V</LeadAmplitudeUnits>
         <LeadHighLimit>2147483647</LeadHighLimit>
         <LeadLowLimit>268435456</LeadLowLimit>
         <LeadID>V2</LeadID>
         <LeadOffsetFirstSample>0</LeadOffsetFirstSample>
         <FirstSampleBaseline>0</FirstSampleBaseline>
         <LeadSampleSize>2</LeadSampleSize>
         <LeadOff>FALSE</LeadOff>
         <BaselineSway>FALSE</BaselineSway>
         <ExcessiveACNoise>FALSE</ExcessiveACNoise>
         <MuscleNoise>FALSE</MuscleNoise>
         <LeadDataCRC32>2476741154</LeadDataCRC32>
         <WaveFormData>
xv/G/8b/xv/E/8L/wP++/7v/uv+5/7j/uP+4/7j/uP+7/7z/vf++/8L/xP/G/8j/y//O
/9H/1P/Y/9r/3P/e/+L/5P/m/+j/6v/s/+7/8P/z//T/9f/2//j/+P/4//j/+P/4//j/
+P/4//j/+P/4//j/+P/4//j/9v/2//b/9v/2//b/9v/2//T/9P/0//T/8v/y//L/8v/y
//L/8v/y//D/8P/w//D/8P/w//D/8P/u/+7/7v/u/+7/7v/u/+7/7P/s/+z/7P/s/+z/
7P/s/+z/7P/s/+z/7P/s/+z/7P/s/+z/7P/s/+z/7P/s/+z/7P/s/+z/7P/s/+z/7P/s
/+z/7P/s/+z/7P/s/+z/7P/s/+z/7P/s/+z/7P/s/+z/7v/u/+7/7v/u/+7/7v/v//D/
8P/x//H/7//v//D/8P/y//L/9P/0//b/9v/2//j/+v/4//f/9v/3//f/9//3//f/9//3
//f/9//1//X/9P/0//P/8v/x//H/8P/w//H/8f/x//L/8//y//L/8f/v/+//7//v/+//
7//v/+//7//x//H/8f/x//H/8f/y//L/8P/w//D/8P/w//D/8P/x//L/8v/x//H/8v/y
//L/8//1//f//P8AAAYADgAYACkAPwBcAIkAxQD/ADQBaQGeAcoB5AHtAeUBuwFuAREB
vAByABUAq/9h/0v/Vv9u/5D/rv+//8j/0v/b/+D/5P/l/+X/5v/o/+j/6f/s/+3/7f/v
/+7/7v/u/+//8f/y//L/8v/x//H/8f/x//D/8P/x//H/8//z//P/9P/y//L/8//z//X/
9f/2//b/9f/2//b/9v/2//b/9v/3//f/9//3//j/+P/4//j/+f/5//n/+P/4//n/+v/6
//r/+v/6//r/+v/8//z//f/9//3//v/+//7//v/+////////////////////////////
/////////v/////////9//z/+//6//n/+P/3//b/8//0//L/8P/u/+z/6v/n/+b/4//h
/97/3P/a/9f/1f/S/9H/zv/L/8n/yf/I/8f/xf/G/8T/w//D/8H/wv/D/8X/xv/I/8v/
zv/R/9T/1//Y/97/4f/k/+f/6v/t/+//8P/z//X/9//6//z//f//////AQABAAIAAwAC
AAIAAgACAAQABAAEAAQABAAEAAQABAACAAIAAgACAAMAAwADAAIAAgACAAEAAQABAAAA
AAAAAAAA///+//7//f/9//3//P/8//v/+//8//z/+//6//r/+v/5//n/+f/5//n/+f/4
//j/9//3//b/9v/2//b/9v/2//b/9v/2//b/9v/1//X/9f/1//X/9f/1//X/9P/0//P/
8//z//P/9f/1//X/9P/0//T/9P/0//T/9f/1//X/9f/1//X/9f/1//X/9P/0//T/9P/0
//T/9P/0//X/9v/2//f/9//3//f/+P/4//r/+v/8//z//P/8//z//v/8//r/+f/4//f/
9//3//f/9//3//f/9//1//P/8//y//T/8//y//H/8f/w//D/8f/x//H/8v/z//L/8v/x
/+//8f/x//H/8f/x//H/8f/x/+//7//v/+//7//v//D/8P/w//D/8P/w/+7/7v/u/+//
8v/y//H/8f/w//D/8P/x//P/9//+/wQACgASABwALQBHAGgAmQDXAA8BQgF3AaoB0gHo
Ae0B2wGpAVYB+QCqAFwA9/+R/1f/Tf9c/3j/mP+y/7//yv/S/9v/4P/k/+P/5f/m/+j/
6P/p/+z/7f/t/+//7v/u/+7/7//v//D/8P/w//H/8f/x//H/8P/w//H/8f/z//P/8//0
//T/9P/1//X/9f/1//b/9v/3//j/+P/4//j/+P/4//n/+f/5//n/+v/6//r/+v/7//v/
+//6//r/+P/4//f/9v/0//T/9P/0//P/8v/y//H/8f/y//L/8v/w//D/8f/x/+//7//v
/+//7f/t/+3/7f/t/+3/7f/s/+v/6//r/+n/5v/l/+T/4//i/+H/4P/d/9z/2v/Y/9b/
1P/S/8//zv/L/8n/xv/E/8L/v/+9/7r/uf+2/7P/sf+v/67/rf+r/6z/qv+p/6n/qf+q
/6v/rf+v/7D/sv+0/7n/vP+//8D/xP/H/8r/zf/Q/9P/1f/W/9n/2//d/+D/4v/j/+X/
5f/n/+f/6P/p/+j/6P/o/+j/6P/o/+j/6P/o/+j/6P/o/+j/6P/o/+j/5//n/+f/5v/m
/+b/5f/l/+X/5P/k/+T/5P/j/+L/4v/h/+H/4f/g/+D/3//f/+D/4P/f/97/3v/e/93/
3f/d/93/3f/d/9z/3P/b/9v/2v/c/9z/3P/c/9z/3P/c/9z/3P/c/9v/2//b/9v/2//b
/93/3f/c/9z/3f/d/93/3f/d/93/3f/c/9z/3P/c/9z/3P/d/93/3f/f/93/3f/d/97/
3v/e/97/3v/e/97/3v/f/+D/4P/h/+H/4f/h/+L/4v/k/+T/5v/m/+b/5v/m/+j/5v/k
/+P/4v/j/+P/4//j/+P/4//j/+P/4f/f/9//3v/g/9//3v/d/9v/2v/a/9v/3f/d/97/
3//g/+D/3//d/93/3f/d/93/3f/d/93/3f/d/93/3f/d/97/3//h/+L/5P/k/+T/5P/k
/+T/5P/l/+b/5v/l/+X/5v/m/+b/5//n/+n/7v/0//j/AAAGABEAJQA+AF0AjQDJAAIB
NwFsAZ4BxgHZAd0BzQGaAUUB6ACYAE8A7/+J/0//SP9U/3D/kP+r/7j/wv/L/9L/2P/d
/93/3v/g/+D/4f/k/+X/5f/n/+3/8P/z//f/+P/6//v//P////////////7//v//////
AQABAAEAAgAEAAQABQAFAAUABQAGAAYABQAGAAYABgAIAAgACAAJAAcABwAHAAgACAAI
AAgACQAJAAkACAAIAAkACgAKAAoACgAKAAoACgAKAAoACwALAAsADAAMAAwADAAMAA0A
DQAPAA8ADwAPAA8ADwAPAA8ADQANAA0ADAALAAsACwAJAAoACQAIAAcABgAFAAQAAQAA
AP7//P/6//j/9v/z//L/7//t/+r/6P/m/+P/4f/e/93/2v/X/9X/0//S/9H/z//M/8r/
yf/J/8n/yv/L/83/z//Q/9L/1P/X/9r/3f/e/+L/5f/o/+v/7v/x//P/9P/3//n/+//+
/wAAAQADAAMABQAFAAYABwAIAAgACAAIAAgACAAIAAgACAAIAAgACAAIAAgACAAIAAcA
BwAHAAYABgAGAAUABQAFAAQABAAEAAQAAwACAAIAAQABAAEAAAAAAP////8AAAAA///+
//7//v/9//3//f/9//3//f/8//7//f/9//z/+v/6//r/+v/8//z//P/8//z//P/7//v/
+//7//v/+//7//v/+v/6//v/+//7//v/+//7//v/+v/8//z//P/8//r/+//7//v/+//7
//v/+//9//v/+v/8//z//P/8//z//P/8//3//P/8//3//f//////AAAAAAAAAAACAAIA
AgACAAIABAAEAAIAAQAAAP////////////////////////3//f/8//7//f/8//v/+//6
//r/+//5//n/+v/7//7//v/9//v/+//7//v/+//7//v/+//7//v/+//7//v//f/9//7/
/v/8//z//P/8//z//P/8//3/AAAAAP/////+//7//v////////8GAAwAEAAWAB4AJwA5
AFAAawCXANMADAFBAXQBpAHKAd0B3wHRAaQBVwEAAbYAeQArAMP/d/9i/3D/iv+q/8P/
0v/c/+X/7P/0//n/+f/4//r/+v/7//z//f/9////AAAAAAAAAQD//wAAAAAAAAEAAQAB
AAEABAAEAAUABQAFAAUABQAGAAQABAAFAAUABQAFAAYABgAHAAgACAAIAAgACAAIAAkA
BwAHAAcACAAKAAoACgALAAsACwAKAAoACwAMAAwADAAKAAoACgAKAAwADAANAA0ADQAO
AA4ADgAOAA4ADwAPAA0ADQANAA0ADwAPAA8ADwAPAA8ADwAOAAsACwALAAkABgAFAAQA
AwABAP///f/5//j/9v/0//L/7//s/+j/5v/j/+H/3v/c/9r/1//V/9L/0f/O/8v/yf/H
/8b/xf/D/8L/wP+//7//v//A/8H/w//D/8T/xv/I/8v/zv/R/9L/1v/Z/9z/3//i/+X/
5//o/+v/7f/v//L/9P/1//f/9//5//n/+v/7//z//P/8//z//P/8//z//P/8//z//P/8
//z//P/8//z/+f/5//n/+P/4//j/9//3//X/9P/0//T/9v/1//T/9P/x//H/8f/w//D/
7//v//D/7v/t/+z/7P/u/+3/7f/t/+3/7f/t/+z/7P/r/+v/6v/q/+r/6v/q/+r/6v/q
/+r/6v/q/+n/6f/p/+n/6f/p/+n/6f/o/+j/6f/p/+n/6f/p/+n/6f/o/+j/6P/o/+j/
6P/p/+n/6f/p/+n/6f/p/+n/6f/p/+n/6//q/+r/6v/q/+r/6v/q/+r/6//q/+r/6//r
/+3/7f/u/+7/7v/u//D/8P/w//D/8P/y//L/8P/v/+7/7f/t/+3/7f/r/+v/6//r/+v/
6f/p/+j/6v/p/+j/5//n/+b/5v/n/+f/5//o/+n/6v/q/+n/5//p/+n/6f/p/+f/5//n
/+f/5//n/+f/5//n/+f/6P/o/+r/6v/q/+r/6P/o/+j/6f/q/+r/6f/p/+r/6v/q/+v/
6//t//D/9v/6/wIACAATACUAPABbAIsAxwACATUBZgGUAbgBxwHHAbkBhgE1AeAAnABh
AA8Ap/9h/1D/YP9+/6D/t//C/8r/0//c/+L/4//j/+T/5v/m/+f/5v/n/+f/6f/q/+r/
6v/r/+v/7P/s/+z/7//v/+//7//w//D/8f/x/+//7//v//D/8v/y//P/8//x//H/8v/y
//P/9P/0//T/9v/2//b/9//1//X/9f/2//j/+P/4//n/9//3//b/9v/5//r/+v/6//r/
+v/6//r/+v/6//v/+//5//r/+v/6//z//P/9//3//f/9//3//f/9//3//f/9////////
//7//f/9//3/+//6//n/+P/3//b/9f/0//H/8v/w/+7/7P/q/+j/5f/k/+H/3//c/9r/
2P/V/9P/0P/P/8z/yf/H/8X/xP/D/8H/wP++/73/vf+7/7z/vf+//8H/wv/E/8b/yf/M
/8//0P/W/9n/3P/f/+L/5f/n/+j/6//t/+//8v/0//X/9//3//n/+f/6//v//P/8//z/
/P/+//7//v/+//7//v/+//7//v/+//7//v/9//3//f/8//z//P/7//v/+f/4//j/+P/6
//n/+P/4//f/9//3//b/9v/1//X/9v/2//X/9P/0//T/8//z//P/8f/x//H/8P/y//H/
8f/w//D/8P/w//D/8P/w//D/8P/w//D/7//v//H/8f/x//H/8f/x//D/8P/z//P/8//z
//H/8f/x//D/8v/y//L/8v/y//P/8//z//P/8//z//P/8//z//P/8//1//X/9f/2//T/
9P/0//T/9P/0//T/9f/4//j/+f/5//v/+//8//z//f/+/wEAAgACAAIAAgAEAAQAAgAB
AAAAAQABAAEAAQD//////////wEA//////7/AAD///7//f/9//z//P/9//3//f/+////
AAAAAP///f/9//3//f/9//3//f/9//3/////////////////AAAAAAAAAAAAAAAAAAAA
AAAAAQACAAIAAQABAAIAAgACAAMABQAFAAoAEAAUABgAIAAtAEEAWgB7ALEA7wAqAV8B
kgHCAeQB9QH5AeUBrAFVAf4AuABzABMArf9x/2r/fP+c/77/0f/c/+T/7f/y//r//f/9
//z//v/+/////v//////AQACAAIAAgADAAMABAAEAAQABQAFAAUABQAGAAYABwAHAAcA
BwAHAAgACAAIAAkACQAJAAkACgAKAAsADAAMAAwADAAMAAwADQANAA0ADQAOAA4ADgAO
AA8ADwAPAA4ADgANAA4ADgAOAA8AEAARABIAEgASABMAEwARABIAEgASABIAEgATABMA
EwATABMAEwATABMAEwATABEAEQARABAADwAPAA8ADQAMAAsACgAJAAoACQAIAAUAAgAA
AP7//P/8//r/9//2//P/8f/u/+z/6v/n/+X/4v/h/97/2//Z/9X/1P/T/9H/0P/O/83/
zf/N/87/z//R/8//0P/S/9T/1//a/93/3v/i/+X/6P/r//D/8//1//b/9//5//v//v8A
AAEAAwADAAcABwAIAAkACgAKAAoACgAKAAoACgAKAAoACgAKAAoACAAIAAgACAAHAAcA
BwAGAAYABgAFAAUABwAGAAYABgAGAAUABAAEAAMAAwADAAIAAgABAAEAAgACAAEAAAAA
AAAA/////////////////v/8//v/+//6//z//P/8//z//P/8//z//P/8//z/+//7//v/
+//7//v/+//7//r/+v/7//v/+//7//v/+//7//r/+v/6//r/+v/6//v/+//7//v/+//7
//v/+//7//v/+//5//n/+f/5//v/+//6//r/+v/6//r/+v/6//r/+//8//z//f/9//3/
/f/+//7//v/+/wAAAAAAAAAAAAACAAAA/v/9//z/+//7//v/+//7//v/+//7//v/+f/5
//j/+P/3//b/9f/1//T/9P/1//X/9f/2//f/+P/4//f/9f/1//X/9f/1//f/9//3//f/
9f/1//X/9f/1//X/9v/2//b/9v/2//b/9v/2//b/9//4//j/9//3//r/+v/6//v/+/8B
AAYACAAOABgAJAA3AFEAdACpAOkAIQFUAYkBvAHiAfQB9wHjAakBUgH5AK4AYAD5/5X/
Yf9d/27/jP+s/8T/z//Y/+D/6f/u//D/7//v//L/9P/0//X/9v/3//f/+f/6//r/+v/7
//v//P/8//z/+//7//v/+//8//z//f/9//3//f/9//7//v/+//////8BAAEAAgACAAMA
BAAEAAQABAAEAAQABQAFAAUABQAGAAgACAAIAAkACQAJAAgACAAJAAoACgAKAAwADAAM
AAwADAAMAA0ADQALAAwADAAMAAwADAANAA0ADQANAA0ADQANAA0ADQANAA0ADQANAAwA
DQANAA0ACwAKAAkACAAHAAYABQAEAAEAAAD+//z/+v/4//b/8//y/+3/6//o/+b/5P/h
/9//3P/Z/9b/0//R/9H/0P/P/83/zv/M/8v/y//J/8r/y//N/87/0P/T/9b/1//a/93/
3v/i/+X/6P/r//D/8//1//b/9//5//v//v/+////AQABAAUABQAGAAcABgAGAAYABgAG
AAYABgAGAAYABgAGAAYABAAEAAQABAADAAMAAwACAAIAAgABAAEAAQAAAAAAAAAAAP//
/v/+//3//f/9//z/+v/5//n/+v/6//n/+P/4//r/+f/5//n/9//3//f/9v/4//f/9//2
//b/9v/2//b/9P/0//T/9P/0//T/8//z//P/8//z//P/9f/1//T/9P/z//P/8//z//X/
9f/1//T/9P/0//T/9P/0//X/9f/1//X/9f/1//X/9f/1//X/9f/1//X/9f/1//T/9P/0
//T/9P/0//T/9P/1//b/9v/3//f/9//3//j/+P/6//r//P/8//z//P/8//7//P/6//n/
+P/3//f/9//3//f/9//3//f/9//1//X/9P/0//P/8v/x/+//7v/u/+//7//v//D/8f/y
//L/8f/v/+//7//v/+//7//v/+//7//v/+//7//v/+//7//w//D/8P/w//D/8P/u/+7/
7v/v//D/8P/v/+//8P/w//D/8f/z//X/+v8AAAYACgAUACMAOQBUAH0AuQD1ACoBXQGS
AcAB3AHnAeEBwQF8ASEBygB+ACkAv/9t/0//VP9o/4r/qv+7/8b/0P/X/9z/4v/j/+P/
5P/m/+b/5//q/+v/6//t/+7/7v/u/+//7//w//D/8P/x//H/8f/x//D/8P/x//H/8//z
//P/9P/y//L/8//z//X/9f/2//b/9f/2//b/9v/4//j/+P/5//n/+f/5//r/+v/6//r/
+//7//v/+v/6//v//P/8//z//P/8//z//P/8//z//f/9//3//v/+//7//v/+////////
/////////////////////////////v/////////9//z/+//6//n/+v/5//j/9f/0//L/
8P/u/+z/6v/n/+b/4f/f/9z/2v/a/9f/1f/S/8//zP/J/8f/xf/E/8P/wf/A/77/vf+9
/73/vv+//8H/wf/C/8T/xv/J/8z/z//Q/9T/1//a/93/4P/j/+X/5v/p/+v/7f/w//L/
8//1//X/9//3//j/+f/4//j/+P/4//r/+v/6//r/+v/6//r/+v/4//j/+P/4//n/+f/5
//j/+P/4//f/9//3//b/9v/2//T/8//y//L/8//z//P/8v/y//H/8f/y//T/8//y//L/
8P/v/+//7//v/+//7//u/+7/7f/t/+z/7v/u/+7/7v/s/+z/7P/s/+z/7P/r/+v/7f/t
/+3/7f/r/+v/6v/q/+v/6//r/+v/7f/t/+3/7P/s/+z/7P/s/+z/7f/t/+3/7f/t/+3/
7f/t/+3/7f/t/+//7//v/+//8f/v/+z/7v/u/+7/7v/u/+7/7v/v//D/8P/x//H/8//z
//T/9P/0//T/9v/2//T/9P/0//b/9v/0//P/8v/x//H/8f/x//H/8f/x//H/8f/v/+//
7v/u/+3/7P/r/+v/6v/q/+v/6f/p/+r/6//u/+7/7f/r/+v/6//r/+v/6//r/+v/6//r
/+v/6//r/+3/7f/u/+7/7v/u/+7/7v/u/+7/7v/v//L/8v/x//H/9P/0//T/9f/1//f/
+v8AAAgADAASAB8AMQBIAGkAmQDXABABQwF6AawB0gHpAe8B3wGwAV8BAgGwAGcABQCf
/2X/Vv9k/4D/ov+7/8r/1v/d/+T/7P/x//H/8v/0//T/9f/4//n/+f/7//z//P/8//3/
/f/+//7//v8BAAEAAQABAAAAAAABAAEA////////AAAAAAAAAQABAAEAAQACAAIAAwAE
AAQABAAEAAQABAAFAAUABQAFAAYABgAGAAYABwAHAAcABgAGAAkACgAKAAoACAAIAAgA
CAAKAAoACwALAAkACgAKAAoADAAMAA0ADQANAA0ADQANAA0ADQANAA0ADQANAA0ADAAN
AA0ADQALAAwACwAKAAkACAAHAAYAAwAEAAIAAAD+//z/+v/3//b/8//x/+7/7P/s/+n/
5//k/+P/4P/d/9v/2f/Y/9f/1f/U/9L/0f/R/8//0P/R/9P/0//U/9b/2P/b/97/4f/i
/+b/6f/s/+//9P/3//n/+v/9////AQAEAAQABQAHAAcACQAJAAoACwAOAA4ADgAOAA4A
DgAOAA4ADAAMAAwADAAOAA4ADgAOAA0ADQANAAwADAAMAAsACwANAAwADAAMAAoACQAI
AAgACQAJAAkACAAGAAUABQAGAAYABQAEAAQABAADAAMAAwADAAMAAwACAAQAAwADAAIA
AAAAAAAAAAACAAIAAgACAAIAAgABAAEAAQABAAEAAQABAAEAAAAAAAEAAQABAAEAAQAB
AAEAAAAAAAAAAAAAAAAAAQABAAEAAQABAAEAAQABAAEAAQABAAEAAQABAAEAAwABAAIA
AgACAAIAAgAAAAAAAAABAAQABAAFAAUABQAFAAYABgAEAAQABgAGAAgACAAIAAoACgAI
AAcABgAFAAUABQAFAAUABQAFAAUABQADAAMAAgACAAEAAAD//////v/+/////f/9//7/
//8CAAIAAQD///3//f/9//3//f/9//3//f////////////////8AAAAAAAAAAAAAAAAA
AAAAAAABAAAAAAD/////AgACAAIAAwADAAMABgAOABIAFgAeACsAOwBSAG8AnwDbABQB
RQF8Aa4B0gHnAesB3QGqAVkB/gCuAGkADwCr/23/YP9u/4j/qv/D/9D/2v/n/+z/8v/3
//f/9v/4//j/+f/6//v/+//9//7//v/+//////8AAAAAAAABAAEAAQABAAIAAgADAAMA
AwADAAMABAACAAIAAwADAAEAAQACAAIAAQACAAIAAgACAAIAAgADAAEAAQABAAIAAgAC
AAIAAwADAAMAAgACAAMABAAEAAQABAAEAAQABAAEAAQABQAFAAMABAAEAAQABAAEAAUA
BQAFAAUABQAFAAUABQAFAAUAAwADAAMAAgAAAP///v/7//r/+f/4//f/9v/1//T/8f/u
/+z/6v/o/+b/5P/h/+D/3f/b/9j/1v/U/9H/z//M/8v/yP/F/8P/v/++/73/u/+6/7j/
t/+3/7X/tv+3/7n/uf+6/7z/vv/D/8b/yf/K/8z/z//S/9X/2P/b/93/3v/h/+P/5f/o
/+r/6//t/+3/7//v//D/8f/y//L/8v/y//L/8v/y//L/8v/y//L/8v/y//L/8v/y//H/
8f/x//D/8P/w/+//7//v/+7/7v/u/+z/6//q/+r/6f/p/+n/6P/o/+f/5//o/+j/5//m
/+b/5v/l/+X/5f/j/+P/4//i/+L/4f/h/+D/4v/i/+L/4v/g/+D/4P/g/+L/4v/h/+H/
4f/h/+H/4f/f/9//3v/e/+H/4f/h/+H/4f/h/+H/4P/g/+D/4P/g/+D/4f/h/+H/4f/h
/+H/4f/h/+H/4f/h/+H/4f/h/+D/4P/g/+D/4P/g/+D/4P/h/+L/4v/j/+P/5f/l/+b/
5v/k/+T/5v/m/+b/5v/m/+j/6P/m/+X/5P/j/+P/4//j/+P/4//j/+P/4//h/+H/4P/g
/9//3v/d/93/3P/c/93/3f/d/97/3//g/+D/3//d/93/3f/d/93/3f/d/93/3f/d/93/
3f/d/9v/2//c/9z/3P/c/9z/3P/c/9z/3P/d/97/3v/d/93/3P/c/9z/3f/d/9//4v/o
/+z/8P/2//3/CwAeADMAVwCLAMYA+wAuAWABigGnAbEBrQGWAVkBBAGwAG8AMQDb/3v/
Rv9A/1T/cv+R/6b/tP+9/8b/zP/T/9X/1f/W/9X/1f/W/9f/1//Z/9r/2v/a/9v/2//c
/9z/3P/d/93/3f/d/97/3v/f/9//3//f/9//4P/g/+D/4f/h/+H/4f/i/+L/4f/i/+L/
4v/i/+L/4v/j/+P/4//j/+T/4v/i/+L/4//l/+X/5P/k/+X/5v/m/+b/5v/m/+b/5v/m
/+b/5//n/+f/6P/o/+j/6P/o/+n/6f/p/+n/6f/p/+f/5//n/+f/6f/p/+n/6P/n/+f/
5//l/+T/4//i/+H/4P/f/97/2//c/9r/2P/W/9T/0v/P/87/y//J/8b/xP/C/7//vf+6
/7f/tP+x/6//q/+q/6n/p/+m/6T/o/+j/6H/ov+j/6X/o/+k/6b/qP+r/67/sf+y/7b/
uf+8/7//xP/H/8n/yv/N/8//0f/U/9b/1//Z/9n/3f/d/97/3//e/97/3v/e/+D/4P/g
/+D/4P/g/+D/4P/e/97/3v/e/93/3f/d/9z/3P/c/9v/2//b/9r/2v/a/9r/2f/Y/9j/
2f/Z/9n/2P/W/9X/1f/W/9T/0//S/9L/0v/R/9H/0f/R/9H/0f/Q/9D/z//P/87/zv/O
/87/zv/O/87/zv/O/87/zv/N/83/zf/N/83/zf/N/83/zP/M/8v/y//L/8v/y//L/8v/
yv/M/8z/zP/M/8r/y//L/8v/y//L/8v/y//L/8v/y//L/8v/y//L/8v/y//M/8r/yv/K
/8r/yv/K/8r/y//M/8z/zf/N/83/zf/O/87/zv/O/9D/0P/Q/9D/0P/S/9L/0P/P/87/
zf/N/83/zf/L/8v/y//L/8v/yf/J/8j/yv/J/8j/x//F/8T/xP/F/8X/xf/G/8f/yP/I
/8f/xf/F/8X/xf/F/8X/xf/F/8X/xf/F/8X/xf/F/8X/xv/G/8j/yP/I/8j/yv/K/8r/
y//M/8z/y//L/8r/yv/K/8v/zf/P/9T/2P/e/+T/7P/5/wsAJABHAH0AuwDyACUBWAGI
AagBswGzAZ0BYgEJAbQAdAAxAM//a/81/zL/Rv9m/4j/mf+i/6z/s/+6/77/wf/D/8L/
xP/E/8X/xP/F/8X/x//I/8j/yP/J/8n/yv/K/8r/y//L/8v/y//M/8z/zf/N/83/zf/N
/87/zv/O/8//z//R/9H/0v/S/9H/0v/S/9L/1P/U/9T/1f/T/9P/0//U/9T/1P/U/9X/
1//X/9b/1v/V/9b/1v/W/9j/2P/Y/9j/2P/Y/9n/2f/Z/9r/2v/a/9r/2v/b/9v/2//b
/9v/2//b/9v/2//b/9v/2//b/9r/2f/Z/9n/1//Y/9f/1v/V/9L/0f/Q/83/zv/M/8r/
yP/G/8T/wf/A/73/u/+4/7b/tP+x/6//rP+r/6j/pf+j/6H/oP+f/53/nP+a/5n/mf+Z
/5r/m/+d/53/nv+g/6L/pf+o/6v/rP+w/7P/tv+5/7z/v//B/8L/x//J/8v/zv/O/8//
0f/R/9P/0//U/9X/1v/W/9b/1v/W/9b/1v/W/9j/2P/Y/9j/1//W/9X/1P/V/9X/1f/U
/9T/1P/T/9P/0//S/9L/0v/S/9H/0P/Q/8//z//P/87/zv/N/83/zv/O/83/zP/M/8r/
yf/J/8n/yf/J/8n/yP/I/8f/x//G/8b/xv/G/8b/xv/G/8b/xv/E/8T/w//D/8X/xf/F
/8X/w//D/8L/wv/D/8P/w//D/8P/w//D/8L/xP/E/8T/xP/E/8X/xf/F/8P/w//D/8P/
w//D/8P/w//F/8X/xP/E/8T/xP/E/8T/xP/E/8X/xv/G/8f/x//H/8f/yP/I/8r/yv/M
/8z/yv/K/8r/zP/O/8z/y//K/8n/yf/J/8n/x//H/8f/x//H/8X/xf/E/8T/w//C/8H/
wf/A/8D/wf/B/8H/wv/D/8L/wv/B/7//v/+//7//v//B/8H/wf/B/7//v/+//7//v/+/
/8D/wP/A/8D/wP/A/8D/wP/A/8H/wv/C/8H/wf/C/8L/wv/D/8P/xf/K/87/1P/a/+L/
8f8HACIARwCBAL8A9gArAWABjgGsAbkBuwGdAVgB/wCoAGIAEwCn/0v/Jf8o/z7/YP+A
/4//mv+k/6v/sP+2/7n/t/+4/7r/uv+7/7z/vf+9/7//vv++/77/v//B/8L/wv/C/8P/
w//B/w==
         </WaveFormData>
      </LeadData>
      <LeadData>
         <LeadByteCountTotal>10000</LeadByteCountTotal>
         <LeadTimeOffset>0</LeadTimeOffset>
         <LeadSampleCountTotal>5000</LeadSampleCountTotal>
         <LeadAmplitudeUnitsPerBit>4.88</LeadAmplitudeUnitsPerBit>
         <LeadAmplitudeUnits>��V</LeadAmplitudeUnits>
         <LeadHighLimit>2147483647</LeadHighLimit>
         <LeadLowLimit>268435456</LeadLowLimit>
         <LeadID>V3</LeadID>
         <LeadOffsetFirstSample>0</LeadOffsetFirstSample>
         <FirstSampleBaseline>0</FirstSampleBaseline>
         <LeadSampleSize>2</LeadSampleSize>
         <LeadOff>FALSE</LeadOff>
         <BaselineSway>FALSE</BaselineSway>
         <ExcessiveACNoise>FALSE</ExcessiveACNoise>
         <MuscleNoise>FALSE</MuscleNoise>
         <LeadDataCRC32>3767621219</LeadDataCRC32>
         <WaveFormData>
jP+M/4z/jP+K/4j/hv+E/4L/gv+C/4L/hP+E/4T/hP+H/4r/jf+Q/5X/mv+f/6T/q/+w
/7X/uv/B/8b/y//Q/9X/2v/f/+T/6f/s/+//8v/1//j/+//+/wEAAgADAAQABgAGAAYA
BgAGAAYABgAGAAYABgAGAAYABAAEAAQABAAEAAQABAAEAAIAAgACAAIAAAAAAAAAAAD+
//7//v/+//3//P/7//r/+P/4//j/+P/4//j/+P/4//b/9v/2//b/9P/0//T/9P/0//T/
9P/0//T/9P/0//T/9P/0//T/9P/y//L/8v/y//T/9P/0//T/8v/y//L/8v/0//T/9P/0
//T/9P/0//T/9v/2//b/9v/4//j/+P/4//j/+P/4//j/+P/4//j/+P/4//j/+f/5//z/
/f/+/////f/9//7//v/+////AAABAAMAAwADAAQAAgACAAIAAQABAAEAAQAAAAIAAgAC
AAIAAgAAAAAA///+//7//f/8//z/+//7//v/+//8//z//v/+//7//v/7//r/+v/7//v/
+//7//v/+//7//v/+//7//r/+v/7//z//P/8//z//P/6//n/+f/6//z//P/9//3//f/9
//3//v/+/wAAAwAHAA4AGAAnAEAAYwCMAMgAEgFbAZgB2AEhAmQCmQLAAtECvQJ/AiUC
wwFQAacA9f+N/2X/Wv9r/4v/of+t/7j/xP/K/9H/1P/W/9f/2v/c/9z/3f/g/+H/4v/j
/+L/4v/i/+P/5f/l/+X/5f/j/+T/5P/k/+L/4v/j/+P/5f/k/+T/5P/i/+L/4v/j/+X/
5f/l/+X/4//k/+T/5P/k/+T/5P/k/+T/5P/k/+T/5P/k/+T/5P/j/+P/4//j/+X/5f/l
/+X/5f/l/+T/5P/h/+H/4f/h/+L/4v/i/+H/3//f/9//3v/e/97/3P/c/9v/2v/a/9r/
2f/Y/9f/1f/U/9L/0f/P/8z/yv/I/8b/xP/C/77/u/+7/7j/tf+y/6//qv+o/6T/o/+e
/5r/mf+W/5L/jv+L/4n/hv+D/4H/gP9//37/fP96/3r/fP98/3//f/+A/4P/h/+L/5D/
lv+c/6P/p/+s/7H/t/+8/8P/yP/O/9L/1//a/97/4v/n/+v/7v/x//T/9f/4//n//P/+
//7/AAABAAIAAgADAAMAAwAEAAQABAAEAAMAAwADAAMAAwADAAIA//////7//v8AAP//
///9//3//P/8//z/+v/6//n/+f/5//n/9//3//X/9f/1//X/8//z//P/8f/z//P/8//z
//P/8//z//P/8f/w//D/8P/y//L/8f/x//L/8v/y//L/8v/y//L/8v/y//L/8v/y//L/
8v/z//P/8//0//T/9P/1//X/9f/1//X/9f/1//X/9v/2//b/9v/2//b/9v/2//b/9v/2
//b/9v/3//f/+P/5//r/+//7//v//P/8//z//f/+////////////AAAAAAAAAAD/////
//////7//v/+//7//v/+//z//P/7//z//P/7//r/+v/5//n/+f/5//r/+v/8//r/+v/6
//f/+P/4//n/+f/5//n/+f/5//n/+f/5//n/+P/4//n/+v/6//r/+v/6//r/+f/5//r/
+v/6//v/+//7//v/+//8//7/AAADAAcAEAAcAC8ASgBtAJwA3AAqAW0BqAHqATMCdAKl
AsYC0QKxAmkCDQKrASoBdQDT/4H/Y/9e/3f/k/+j/6//vP/E/8z/0//W/9T/1//Y/9r/
2v/b/9z/3f/e/9//4P/g/+D/4f/j/+P/4//j/+H/4v/i/+L/4v/i/+P/4//j/+L/4v/i
/+L/4v/i/+P/4//j/+P/4//j/+T/5P/k/+b/5v/m/+b/5P/k/+T/5P/k/+T/5P/k/+X/
5f/l/+X/5f/l/+X/5f/l/+X/5P/k/+P/4//j/+P/5P/k/+T/4//h/+H/4f/g/+D/4P/e
/97/3f/c/9z/3P/Z/9j/1//V/9T/0v/R/8//zv/M/8r/yP/G/8T/wP+9/7v/uP+1/7L/
r/+q/6j/pP+h/5z/mP+X/5b/kv+O/4v/i/+I/4X/g/+B/3//ff96/3r/ev98/3z/fv9/
/4H/hf+J/43/kv+Y/57/pf+p/67/s/+5/77/xf/K/9D/1P/Z/97/4v/m/+v/7f/w//P/
9v/5//z//f8AAAEAAAABAAEAAgACAAMAAwADAAQABAAEAAQAAwADAAMABQAFAAUABAAD
AAMAAgACAAIAAQABAP/////+//7//v/8//z/+//7//3//f/7//v/+f/5//n/+f/5//n/
+f/3//f/9//3//f/9//3//f/9//3//b/9v/2//b/9v/1//X/9v/2//b/9v/2//b/9v/2
//j/+P/4//j/+P/4//n/+f/5//r/+v/6//v/+//7//v/+//7//v/+//6//r/+v/6//z/
/P/8//z//P/8//z//f/9//7///8AAAEA/////wAAAAACAAMABAAFAAUABQAFAAYABgAG
AAYABQAFAAUABQAEAAYABgAGAAYABAACAAIAAQAAAAAA///+//z/+//7//v//f/+//7/
AAAAAAAAAAD9//z//P/9//3//f/9//3//f/9//3//f/9//z//P/9//7//v/+//7//v8A
AP////8AAP7//v//////AQABAAEAAgACAAIABwAJAA4AGAAlADYAUQB4AKYA5gA1AXoB
uAH7AUICgQKyAtUC3QK9AnMCEwKwATMBgwDd/4f/aP9j/3n/l/+p/7T/wv/K/8//1v/a
/93/3P/e/97/3//i/+P/5P/l/+b/5v/m/+f/6f/p/+n/6f/n/+j/6P/o/+j/6P/p/+n/
6f/o/+j/6P/q/+r/6v/r/+v/6//r/+v/6f/q/+r/6v/q/+r/6v/q/+r/6v/q/+r/6v/q
/+r/6v/p/+n/6f/p/+n/6f/p/+n/6f/p/+j/6P/n/+f/5//n/+j/6P/o/+f/5//n/+f/
5v/m/+b/5P/k/+P/4v/i/+L/4f/g/9//3f/c/9r/2f/X/9b/1P/S/9D/zP/K/8b/w//D
/8D/vf+6/7X/sP+u/6r/qf+k/6D/n/+c/5j/lP+R/4//jP+J/4f/hP+D/4L/gP98/3z/
fv9+/4H/gf+C/4X/iP+L/4//lP+Y/5//o/+o/7H/t/+8/8P/yP/O/9L/1//c/+D/5P/p
/+//8v/1//j/+f/8//3/AAACAAIABAAFAAYABgAHAAcABwAIAAgACAAIAAcABwAHAAUA
BQAFAAQABQAFAAQABAAEAAMAAwABAAEAAAAAAAAA/v/+//3//f/9//3/+//7//v/+//7
//v/+f/5//n/9//5//n/+f/5//f/9//3//f/9//2//b/9v/4//j/9//3//j/+P/4//j/
+v/6//r/+v/6//r/+v/6//j/+P/5//n/+f/6//r/+v/7//v/+//7//v/+//7//v//P/8
//z//P/+//z//P/+//7//v/+//7//v//////AAABAAIAAwADAAMABAAEAAQABQAGAAcA
BQAFAAUABgAIAAgACAAHAAcABwAHAAYABgAGAAYABgAGAAQABAADAAIAAgABAAAAAAD/
//////8BAAIAAgAEAAQABAAEAAEAAAAAAAEAAQD//////////wEAAQABAAEAAAAAAAEA
AgACAAIAAgACAAAA/////wAAAgACAAMAAwADAAMAAwAEAAQABAAHAA0AEAAWACMANABP
AHIAnADaACsBdAGyAfMBOgJ5AqoCzQLdAsUCgwIpAswBZwHLABUAmf9q/2X/ef+V/6n/
tP/C/8z/0//a/+D/4f/g/+L/4v/j/+T/5f/m/+f/6P/o/+j/6f/p/+n/6f/p/+n/6v/q
/+r/7P/s/+3/7f/r/+r/6v/q/+r/6v/q/+v/6//r/+v/6//r/+z/7P/s/+z/7P/s/+z/
6v/q/+r/6v/q/+r/6v/q/+n/6f/p/+n/5//n/+f/5//p/+n/6P/o/+f/5//n/+f/5v/m
/+b/5f/l/+X/5f/k/+T/5P/i/+L/4//i/+L/4v/h/+D/3//d/9z/2v/Z/9f/1v/U/9L/
0P/O/8z/yP/F/8P/wP+9/7r/t/+y/7D/rP+n/6L/nv+d/5r/lv+S/4//jf+K/4f/hf+C
/4H/gP9+/3z/fP9+/37/f/9//4D/g/+G/4n/jf+S/5r/of+l/6r/sf+3/7z/w//K/9D/
1P/Z/97/4v/m/+v/7//y//X/+P/7//7///8CAAQABAAGAAcACAAIAAkACQAHAAgACAAI
AAgABwAHAAcABQAFAAUABAAFAAUABAAEAAIAAQABAP/////+//7//v/+//7//f/9//3/
/f/7//v/+f/5//n/+f/5//n/+f/3//f/9//3//f/9//3//f/9//3//b/9v/2//b/9v/1
//X/9v/2//b/9v/2//b/9v/2//j/+P/4//j/9v/2//f/9//5//r/+v/6//n/+f/5//n/
+//7//v/+//6//r/+v/6//z//P/8//z//f/8//z//P/8//z//P/8//3//f/+////AAAB
AAEAAQACAAIAAgADAAQABQAFAAUABQAGAAYABgAGAAUABQAFAAUABAAEAAQABAAEAAIA
AAAAAP//AAAAAP///v/+//3//f/9//v//P/8//7/AAAAAAAA/f/8//z//f/9//3//f/9
//3//f/9//3//f/8//z//f/+//z//P/8//z//P/7//v//P/+//7//////////////wAA
AAAAAAMABwAMABQAHwAyAE0AcACgAOIAMwF8AbgB+QFAAoECsALRAuECwwJ7Ah8CxgFd
AbkAAwCN/2T/Y/97/5n/q/+0/8D/zP/R/9b/2v/b/9z/3v/e/9//3v/f/+D/4f/k/+T/
5P/l/+P/4//j/+P/5f/m/+b/5v/m/+b/5//n/+f/5v/m/+b/5v/m/+b/5//l/+X/5f/l
/+X/5v/m/+b/5v/m/+b/5v/m/+b/5v/m/+b/5v/m/+b/5f/l/+X/5f/j/+P/4//j/+P/
4//i/+L/4//j/+P/4//i/+L/4v/h/+H/4f/h/+D/4P/g/97/3v/d/9z/3P/c/9n/2P/X
/9X/1P/S/9H/z//O/8z/yv/I/8b/xP/A/73/u/+4/7X/sv+t/6j/pv+i/6H/nP+Y/5f/
lP+Q/4z/if+H/4T/gf9//3z/e/96/3j/dP90/3b/dv95/3n/ev99/4H/hf+K/5D/lP+b
/5//pP+t/7P/uP+//8T/yv/O/9P/2P/c/+D/5f/r/+7/8f/0//f/+v/7//7/AAAAAAIA
AwAEAAQABQAFAAUABgAGAAYABgAFAAUABQAFAAUABQAEAAMAAwACAAIAAAD//////f//
//7//v/+//z//P/7//v/+f/5//f/9//3//f/9//3//f/9//3//X/8//z//P/8//1//X/
9f/1//P/8v/y//L/8v/y//H/8f/y//L/8v/y//L/8v/y//L/8v/y//L/8v/0//T/9f/1
//P/9P/0//T/9f/1//X/9f/1//X/9f/1//j/+P/4//j/9v/2//b/9v/5//n/+f/6//r/
+v/6//r/+P/4//n/+f/8//3//v////////8AAAAAAgADAAQABQADAAMAAwAEAAQABAAE
AAMAAwADAAMAAgACAAIAAgACAAIAAAAAAP//AAAAAP///v/8//v/+//7//3//v/+/wAA
/v/+//7/+//6//r/+//7//v/+//7//v/+//7//v/+//8//z//f/+//z//P/8//z//v/9
//3//v/+//7//////////////wAAAAACAAMABwAMABIAHwA0AFEAeACqAPAAQQGIAcYB
CQJSApECwALjAusCxwJ5AhsCvgFBAY8A4/+F/2b/Z/+D/5//r/+4/8L/yv/R/9b/2v/b
/9r/3P/c/93/3P/d/97/3//i/+L/4v/j/+P/4//j/+P/4//k/+T/5P/k/+T/5f/l/+X/
5P/k/+T/5P/k/+T/5f/l/+X/5f/l/+f/6P/o/+j/6P/o/+j/6P/o/+j/6P/o/+j/6P/o
/+j/5f/l/+X/5f/l/+X/5f/l/+f/5//m/+b/5f/l/+X/5f/k/+T/5P/j/+P/4//j/+L/
4v/i/+D/4P/f/97/3v/e/93/3P/b/9n/2P/W/9X/0//S/9D/zv/M/8r/yP/E/8H/v/+8
/7n/tv+1/7D/rv+q/6f/ov+e/53/nP+Y/5T/kf+P/4z/if+H/4T/g/+C/4D/fv9+/4D/
gP+D/4P/hP+H/4r/jf+R/5b/nP+j/6f/rP+z/7n/vv/F/8z/0v/W/9v/4P/k/+j/7f/v
//L/9f/4//v//v///wIABAAEAAYABwAIAAgACQAJAAkACgAKAAoACgAJAAkACQAJAAkA
CQAIAAcABwAGAAYABgAFAAUAAwAFAAQABAAEAAAAAAD/////AQABAP/////9//3//f/9
//v/+//7//n/+//7//v/+//5//n/+f/5//f/9v/2//b/+P/4//f/9//2//b/9v/2//b/
9v/2//b/+P/4//j/+P/4//j/+f/5//n/+v/6//r/+f/5//n/+f/7//v/+//7//z//P/8
//z//P/8//z//P/9//3//f/9//3//v/8//7//v/+//7/AAAAAAEAAQACAAMABAAFAAUA
BQAGAAYABAAFAAYABwAHAAcABwAIAAgACAAIAAcABwAHAAcABgAGAAYABgAGAAYABAAE
AAMAAgACAAEAAAAAAP///////wEAAgACAAQAAgACAAIA///+//7/////////////////
///////////+//7///8AAAAAAAAAAAAAAgABAAEAAgACAAIAAwADAAMAAwADAAQABgAK
AA0ADwAYACYAOQBUAHsArgDyAEIBhQHAAQQCTwKOAr8C4ALlAr0CbwIRAq0BKAFvAM//
g/9p/2r/hf+h/7H/u//G/87/1P/Z/9z/3P/d/97/4P/g/+H/4v/j/+T/5f/m/+b/5v/n
/+n/6f/p/+n/5//o/+j/6P/o/+j/6f/p/+n/6P/o/+j/6P/o/+j/6f/p/+n/6f/p/+n/
6v/q/+r/6v/q/+r/6v/q/+r/6v/q/+z/7P/s/+z/6//r/+v/6//p/+n/6f/p/+v/6//q
/+r/6f/p/+n/6f/q/+r/6v/p/+f/5//n/+b/5v/m/+T/5P/j/+L/4v/i/+H/4P/f/93/
3v/c/9v/2f/W/9T/0v/Q/8z/yv/G/8P/wf++/7v/uP+3/7L/sP+s/6n/pP+g/5//nv+a
/5b/k/+R/47/i/+J/4j/h/+G/4T/hP+E/4b/hv+J/4n/iv+N/5P/l/+c/6L/pv+t/7H/
tv+9/8P/yP/P/9T/2v/e/+P/5v/q/+7/8//3//r//f8AAAMABgAHAAoACgAKAAwADQAO
AA4ADwAPAA8AEAAQABAAEAAPAA8ADwANAA0ADQAMAA0ADQAMAAwADAALAAsACQAHAAYA
BgAGAAYABgAFAAUABQAFAAMAAwABAAEAAQABAAEAAQABAP/////////////9//3//f/9
//3//P/8//z//v/+//3//f/8//z//P/8//7//v/+//7//v/+//7//v/+//7/////////
AAAAAAAA//////////8BAAEAAQABAAIAAgACAAIAAgACAAIAAgADAAUABQADAAQAAgAC
AAIAAgACAAIAAwADAAQABQAGAAcACQAJAAoACgAKAAsADAANAA0ADQANAA4ADAAMAAwA
CwANAA0ADQAMAAoACgAKAAoACgAIAAgABwAGAAYABQAEAAQAAwADAAMAAwAEAAQABgAG
AAYABgADAAIAAgADAAMAAQABAAEAAQADAAMAAwADAAIAAgADAAQABAAEAAQABAAEAAMA
AwAEAAQABAAFAAUABwAHAAcACAAIAAoADQARABgAIAAvAEYAZwCOAMgAEgFdAZoB2gEf
AmICmwLEAtsC0wKbAkMC4wF4AdkAIwCr/3n/aP9z/5P/q/+1/8D/zP/S/9f/3P/g/+H/
4v/k/+T/5f/m/+f/6P/p/+r/6v/q/+v/6//r/+v/6//r/+z/7P/s/+z/7P/t/+3/7f/s
/+z/7P/s/+z/7P/t/+3/7f/t/+3/7f/u/+7/7v/u/+7/7v/u/+7/7v/u/+7/7v/u/+7/
7v/t/+3/7f/t/+//7//v/+//7//v/+7/7v/t/+3/7f/t/+z/7P/s/+v/6//r/+v/6v/q
/+r/6P/o/+f/5v/m/+b/5f/k/+P/4f/i/+D/3//d/9r/2P/W/9T/0v/Q/8z/yf/H/8T/
wf++/7v/tv+0/7D/rf+o/6T/o/+i/57/mv+X/5X/kv+P/43/jP+L/4r/iP+E/4T/hv+G
/4n/if+K/43/kP+T/5f/nP+k/6v/r/+0/7n/v//E/8v/0P/W/9r/3//k/+j/7P/x//X/
+P/7//7///8CAAMABgAIAAgACgALAAwADAANAA0ACwAMAAwADAAOAA0ADQANAA0ADQAN
AAwACwALAAoACgAKAAkACQAHAAcABgAGAAYABgAGAAUABQADAAMAAQABAAAAAQACAAMA
AgABAAAA/f/9//3//f/9//v/+//7//v//f/8//z//P/8//z/+//7//z//P/8//z//P/8
//z//P/8//z//P/8//z//P/9//3//f/+//7//v//////////////////////AAAAAAAA
AAAAAAAAAAAAAAEAAQABAAEABQAEAAIAAgACAAIAAgACAAIAAwADAAQABQAGAAcACQAJ
AAoACgAIAAkACgALAAsACwALAAwADgAOAA4ADQALAAsACwAKAAwADAAMAAwADAAKAAoA
CQAIAAgABwAGAAQAAwADAAMAAwAEAAQABgAIAAgACAAFAAIAAgADAAMABQAFAAUABQAF
AAUABQAFAAQABAAFAAYABgAGAAYABgAGAAUABQAGAAYABgAHAAcACQAJAAkACgAIAAoA
DQARABQAGgAnADoAVQB4AKQA6AA1AXoBuAH7AUACfwKyAtUC3wLDAn0CHQK8AUEBjwDp
/5P/cP9n/3//n/+x/7r/yP/S/9f/3v/i/+P/5P/m/+b/5//q/+v/7P/t/+7/7v/u/+//
7//v/+//7//t/+7/7v/u//D/8P/x//H/8f/w//D/8P/w//D/8P/x//H/8f/x//H/8f/y
//L/8v/y//L/8v/y//L/8v/y//L/8P/w//D/8P/x//H/8f/x//H/8f/x//H/8f/x//D/
8P/v/+//7//v/+7/7v/u/+3/7f/t/+3/7P/s/+z/6v/q/+n/6P/o/+j/5//m/+X/4//i
/+D/3//d/9z/2v/Y/9b/0v/Q/8z/yf/H/8T/wf++/73/uP+2/7L/r/+q/6b/pf+i/57/
mv+X/5X/kv+P/43/iv+J/4j/hv+E/4T/hv+G/4X/hf+G/4n/jP+P/5P/mP+e/6X/qf+u
/7X/u//A/8f/zP/S/9b/2//g/+T/6P/t//H/9P/3//r//f8AAAEABAAGAAYACAAJAAoA
CgALAAsACwAMAAwADAAMAAsACwALAAsACwALAAoACwALAAoACgAKAAkACQAHAAcABgAG
AAYABAAEAAMAAwADAAMAAQABAP///////////f/9//3/+//7//v/+//7//v/+//7//v/
+//6//r/+v/8//z/+//7//r/+v/6//r//P/8//z//P/8//z//P/8//z//P/9//3//f/+
//7//v/9//3//f/9/////////////v/+//7//v8AAAAAAAAAAP//////////AQACAAIA
AgACAAIAAgAAAAAAAQABAAQABQAGAAcABwAHAAgACAAIAAkACgALAAsACwALAAwADAAM
AAwACwALAAsACwAKAAoACgAKAAoACAAGAAYABQAEAAQAAwACAAIAAQABAAEAAQACAAIA
BAAEAAQABAABAAAAAAABAAEAAQABAAEAAQABAAEAAQABAAAAAAABAAIAAAAAAAAAAAAC
AAEAAQACAAIAAgADAAMAAwADAAMABAAEAAQABwALABAAFgAhADQATwByAKAA4AAxAXYB
sgH1ATwCewKuAtEC2wK/AncCFwK2AUMBmwDv/43/av9j/3f/lf+p/7T/wv/M/9P/2P/e
/9//3v/g/+D/4f/k/+X/5v/n/+j/6P/o/+n/6f/p/+n/6f/r/+z/7P/s/+r/6v/r/+v/
6//q/+r/6v/s/+z/7P/t/+3/7f/t/+3/6//s/+z/7P/s/+z/7P/s/+z/7P/s/+z/7P/s
/+z/7P/r/+v/6//r/+v/6//r/+v/6f/p/+j/6P/n/+f/5//n/+b/5v/m/+X/5f/l/+X/
5P/m/+b/5P/k/+H/4P/g/+D/3f/c/9v/2f/a/9j/1//V/9T/0v/Q/87/zP/K/8b/w//B
/77/u/+4/7X/sP+u/6r/p/+i/57/nf+a/5b/kv+P/43/iv+H/4X/g/+B/3//fP98/3z/
fv9+/33/ff9+/4H/gv+F/4n/jv+W/53/of+m/6v/sf+2/73/xP/K/87/0//W/9r/3v/j
/+f/6v/t//D/8//2//f/+v/+//7/AAABAAAAAAABAAEAAQACAAIAAgACAAEAAQABAAEA
AQABAAAA//////7//v8AAP/////9//v/+v/6//r/+P/4//f/9//3//f/9f/1//X/9f/1
//X/9f/1//X/8//x//H/8f/x//H/8f/x//H/8f/w//D/8P/u/+7/7f/t//D/8P/w//D/
8P/w//D/8P/w//D/8P/w//D/8P/x//H/8f/y//L/8v/x//H/8f/x//P/8//z//P/9P/0
//T/9P/0//T/9P/0//X/9f/1//T/9P/0//T/9P/2//b/9//3//b/9//4//n/+//7//z/
/P/6//v//P/9//3//f/9//7//v/+//7//f/9//3//f/8//r/+v/6//r/+v/4//j/9//2
//b/9f/0//b/9f/1//X/8//0//T/9v/2//b/9v/z//T/9P/1//X/8//z//P/8//x//H/
8f/x//L/8v/z//T/8v/y//L/8v/y//H/8f/y//L/8v/z//P/8//z//P/9P/0//b/9//7
/wAABAALABgALQBMAHAApADrADoBfAG5AfwBPwJ6AqMCvQLBApkCSQLqAY8BGwFxAMn/
bP9R/1n/c/+N/57/rP+4/7//xv/M/8//zv/Q/9D/0f/U/9X/1v/X/9b/1v/W/9f/2f/Z
/9n/2f/Z/9r/2v/a/9j/2P/Z/9n/2//a/9r/2v/a/9r/2v/b/9n/2f/Z/9n/2f/a/9r/
2v/a/9r/2v/a/9j/2P/Y/9j/1v/W/9b/1v/X/9f/1//X/9f/1//X/9f/1f/V/9T/1P/T
/9P/0//T/9T/1P/U/9P/0//T/9P/0v/S/9L/0P/Q/8//zv/O/87/y//K/8n/x//I/8b/
xf/D/8D/vv+8/7r/uv+4/7T/sf+t/6r/p/+k/6H/nP+a/5b/k/+O/4r/if+E/4D/fP95
/3f/dP9x/2//bf9r/2n/Zv9i/2L/ZP9k/2P/Y/9k/2f/aP9r/2//dP94/3//g/+I/5H/
l/+c/6P/qP+u/7L/t/+9/8L/x//N/9H/1P/X/9r/3//i/+P/5v/o/+j/6v/r/+z/7P/t
/+3/7//w//D/8P/w/+//7//v/+3/7f/t/+z/7f/t/+z/7P/s/+v/6//p/+n/6P/o/+j/
6P/o/+f/5//m/+X/4v/h/+H/4f/h/+H/4f/h/+H/3//d/93/3f/d/93/3f/d/93/2//a
/9r/2v/a/9r/2f/Z/9z/3P/c/9z/2v/a/9r/2v/a/9r/2v/a/9z/3P/d/93/2//c/9z/
3P/d/93/3f/d/93/3f/d/93/3v/e/97/3v/e/97/3v/e/9//3//f/9//3//i/+D/4P/g
/+D/4P/g/+H/4f/i/+P/5P/l/+X/5f/m/+b/5v/n/+j/6f/p/+n/6f/q/+r/6v/q/+n/
5//n/+f/5v/m/+b/5v/m/+b/5P/k/+P/5P/k/+P/4v/g/9//3//f/9//4P/g/+L/4v/i
/+L/3//e/97/3//f/9//3//f/9//3//f/9//3//g/+D/4f/i/+D/4P/g/+D/4v/h/+H/
4v/g/+D/4f/h/+H/4f/h/+L/5P/m/+f/6//w//j/BQAaADcAXgCSANoAKwFwAawB8wE6
AncCpALDAskCnwJNAu8BlAEZAWMAu/9h/0b/S/9p/4X/kf+a/6b/rv+1/7r/vv+9/77/
wP/A/8H/wv/D/8T/xf/G/8b/xv/H/8f/x//H/8f/x//I/8j/yP/I/8j/yf/J/8n/yP/I
/8j/yP/I/8j/yf/J/8n/yf/J/8f/yP/I/8j/yv/K/8r/yv/I/8j/yP/I/8j/yP/I/8j/
x//H/8f/x//H/8f/x//H/8f/x//G/8b/xf/F/8X/xf/E/8T/xP/D/8P/w//D/8L/wv/C
/8D/wP+//77/vv++/73/vP+7/7n/tv+0/7P/sf+y/7D/rv+s/6j/pv+i/5//nf+a/5f/
lP+R/4z/iv+G/4P/fv96/3n/dv9y/27/a/9p/2b/Y/9h/17/Xf9c/1r/WP9Y/1r/Wv9d
/13/Xv9h/2T/Z/9r/3D/dv99/4H/hv+N/5P/mP+f/6T/qv+u/7P/uv++/8L/x//L/87/
0f/U/9f/2v/b/97/4P/g/+L/4//k/+T/5f/l/+X/5v/m/+b/5v/l/+X/5f/l/+X/5f/k
/+P/4//i/+L/4v/h/+H/3//f/97/3v/e/9z/3P/b/9v/2//b/9n/2f/X/9f/1//X/9X/
1f/V/9P/1f/V/9X/1f/T/9P/0//T/9P/0v/S/9L/1P/U/9P/0//S/9L/0v/S/9L/0v/S
/9L/0v/S/9L/0v/S/9L/0//T/9P/1P/U/9T/0//T/9P/0//V/9X/1f/V/9b/1v/W/9b/
1P/U/9T/1P/X/9f/1v/W/9b/1v/W/9j/2P/Z/9n/2v/b/9z/3f/d/93/3v/e/97/3//g
/+H/4f/h/+H/4v/i/+L/4v/h/+H/4f/h/+D/3v/e/97/3v/g/97/3v/d/9r/2v/Z/9j/
2P/X/9f/1//Z/9r/2v/c/9v/2v/Z/9X/1v/W/9f/1//V/9X/1f/V/9X/1f/V/9X/1P/U
/9X/1v/W/9b/1v/W/9j/1//X/9j/1v/W/9f/1//X/9f/1//Y/9j/2v/f/+H/5v/u//3/
FAA1AF4AkgDeACsBbAGsAfMBOgJzAqACvQK5AoMCLwLPAWgB1wAbAIv/Tf86/0P/Y/99
/4f/kv+c/6T/qf+u/7D/sf+y/7T/tP+1/7b/t/+4/7n/uv+6/7r/u/+7/7v/u/+7/7//
vv+8/w==
         </WaveFormData>
      </LeadData>
      <LeadData>
         <LeadByteCountTotal>10000</LeadByteCountTotal>
         <LeadTimeOffset>0</LeadTimeOffset>
         <LeadSampleCountTotal>5000</LeadSampleCountTotal>
         <LeadAmplitudeUnitsPerBit>4.88</LeadAmplitudeUnitsPerBit>
         <LeadAmplitudeUnits>��V</LeadAmplitudeUnits>
         <LeadHighLimit>2147483647</LeadHighLimit>
         <LeadLowLimit>268435456</LeadLowLimit>
         <LeadID>V4</LeadID>
         <LeadOffsetFirstSample>0</LeadOffsetFirstSample>
         <FirstSampleBaseline>0</FirstSampleBaseline>
         <LeadSampleSize>2</LeadSampleSize>
         <LeadOff>FALSE</LeadOff>
         <BaselineSway>FALSE</BaselineSway>
         <ExcessiveACNoise>FALSE</ExcessiveACNoise>
         <MuscleNoise>FALSE</MuscleNoise>
         <LeadDataCRC32>3195387947</LeadDataCRC32>
         <WaveFormData>
cP9w/3D/cP9u/2z/av9o/2b/Zv9m/2b/Z/9o/2n/av9u/3L/dv96/4H/hv+L/5D/mP+e
/6T/qv+y/7j/vv/E/8r/0P/W/9z/4v/m/+r/7v/z//b/+f/8/wAAAgAEAAYABwAIAAkA
CgAMAAwADAAMAA4ADgAOAA4ADAAMAAwADAAKAAoACgAKAAoACgAKAAoACQAIAAcABgAE
AAQABAAEAAIAAgACAAIAAQAAAP///v/8//z//P/8//r/+v/6//r/+P/4//j/+P/4//j/
+P/4//j/+P/4//j/+P/4//j/+P/2//b/9v/2//j/+P/4//j/+P/4//j/+P/6//r/+v/6
//r/+v/6//r/+v/6//r/+v/8//z//P/8//z//P/8//z//v/+//7//v/+//7//v///wEA
AgADAAQABAAEAAUABQAFAAUABgAHAAcABwAJAAoACAAIAAgACAAKAAoACgAJAAcABwAH
AAcACQAHAAYABQAFAAQAAwADAAMAAgACAAIAAAAAAAEAAQACAAIAAAD/////////////
///////////////////////////////////////////9//3//f/9//7//v/+//7//v/+
//7//v8AAAEAAwAGAAsAFgAoAEUAawCYANUAHgFlAZwB2QEiAmkCogLPAugC3wKwAmcC
EwKZAdkAJgDH/5j/fP+G/57/pf+s/7f/v//D/8n/y//M/83/zf/P/8//z//R/9L/1P/V
/9P/0//T/9P/1v/W/9b/1v/W/9b/1v/X/9X/1f/V/9X/1f/V/9T/1P/U/9T/1P/U/9X/
1f/V/9X/0//S/9L/0v/U/9P/0//T/9P/0v/R/9H/0f/R/9H/0f/Q/9D/0P/Q/9D/0P/Q
/9D/zf/N/8z/zP/M/8v/y//L/8z/zP/K/8n/yf/J/8n/x//G/8b/xf/E/8P/wv/B/8D/
vv+9/7z/uf+3/7b/tP+y/7D/rP+r/6j/o/+g/53/mv+Z/5X/kf+O/4v/h/+D/4H/ff95
/3f/dP9v/23/av9n/2X/Yv9f/17/Xv9c/1r/WP9Z/1n/Wv9b/1z/Xf9g/2H/Zf9r/3D/
dv99/4P/if+Q/5b/nf+k/6z/sf+4/7//xP/I/87/1P/a/9z/4f/m/+v/7P/u//L/9f/2
//f/+f/7//z//f/+////AAAAAAAAAAABAAEAAQABAAEAAQABAAAA/v/+//3//P/8//z/
+//7//v/+v/6//n/+f/5//n/+P/3//b/9v/0//T/9P/0//T/8v/x//H/8f/x//H/8f/x
//D/7//v/+//7//v/+//7//x//H/8P/w//D/8P/x//H/8f/x//H/8v/y//L/8v/y//L/
8v/z//P/8//0//T/9P/0//X/9f/1//X/9f/1//X/9v/2//f/9//5//n/+P/4//j/+P/4
//j/+P/4//n/+//8//3//v/+//7//////wEAAQACAAMAAQABAAMABAAGAAYABgAGAAQA
BAAEAAMAAwADAAMAAwADAAEAAAD//wEAAAD////////+//7//v/+//7///////7//v/8
//v/+//7//v/+//7//v/+//7//v/+//7//v//f/9//3//f/9//3//f/9//3//f/9//3/
/v/+//7//v/+//7//v/+/wAA//8BAAgAEQAeADQAUwB5AKoA6wA2AXcBsAHvATgCewKy
AtsC7ALZAqICVQL7AXEBpwAGAL//lP+A/5L/pv+p/7D/vf/D/8f/z//R/9D/0f/T/9X/
1f/V/9X/1v/Y/9n/2f/Z/9n/2f/a/9r/2v/a/9r/2v/a/9v/2//b/9v/2//b/9v/2v/a
/9r/2v/a/9r/2f/Z/9n/2f/Z/9j/2P/Y/9j/1//X/9f/1//W/9X/1f/X/9f/1//X/9T/
1P/U/9T/1v/W/9b/1v/V/9X/1P/U/9T/0//T/9P/0v/S/9D/z//P/8//z//N/8z/zP/L
/8r/yf/I/8f/xv/E/8P/wv+//7//vv+8/7r/tv+y/7H/rv+t/6r/p/+k/6H/nf+Z/5b/
k/+P/4v/if+F/4H/f/98/3f/df9y/2//bf9q/2f/Zv9m/2T/Yv9g/2H/Yf9i/2P/Zf9n
/2v/bf9x/3f/fP+C/4n/j/+V/5z/ov+p/7D/uP+//8b/zf/S/9f/3P/h/+b/6P/t//L/
9//6//z/AAADAAUABQAGAAcACAAJAAoACwAMAAwADAAMAA0ADQANAA0ADQANAA0ADAAM
AAwACwAKAAoACgAJAAkABwAGAAYABQAFAAUABQAEAAMAAgACAAAAAAAAAAAAAAAAAP//
//////3//f/9//3//P/7//v/+//7//v/+//7//v/+//6//r//P/8//3//f/9//3//f/+
//7//v/+//7//v/+/////////wAAAAAAAAAAAQABAAEAAwADAAMAAwAEAAIAAQADAAQA
BgAGAAYABgAGAAYABgAHAAcACAAJAAoACgAKAAsACwANAA0ADgAPAA8ADwARABIAEAAQ
ABAAEAARABIAEwATABMAEwATABMAEwARABAADwAPAA4ADQANAAsACgAKAAoADAAMAA0A
DQAOAA4ADAALAA0ADQANAA0ACwALAAsACwANAA0ADQANAA8ADwAPAA8ADwAPAA8ADwAR
ABEAEQARABIAEgASABIAEAAQABAAEAASABMAFQAWABsAJgA0AEkAawCUAMUACAFXAZwB
1wEaAmUCqALhAgoDHQMKA9ECgQIlApcBygAjANb/qv+S/6L/tf+4/7//y//T/9f/3f/g
/+P/4//l/+X/5f/l/+b/6P/p/+n/6f/p/+n/7P/s/+z/7P/s/+z/7P/t/+v/6//r/+v/
6//r/+r/6v/s/+z/7P/s/+n/6f/p/+n/6f/o/+j/6P/o/+f/5//n/+f/5v/l/+X/5f/l
/+X/5f/k/+T/5P/k/+T/5P/k/+T/4//j/+L/4v/i/+H/4f/h/+D/4P/e/93/3f/d/93/
2//a/9r/2f/Y/9n/2P/X/9b/0v/R/9D/zf/L/8r/yP/G/8T/wP+//7z/u/+4/7X/sv+t
/6n/pf+i/6H/nf+Z/5f/kf+N/4v/iP+B/3//fP95/3f/dP9x/3D/bv9s/2r/aP9l/2X/
Zv9n/2j/af9s/23/cv93/3v/gP+H/43/k/+a/6T/q/+y/7r/wf/I/8//1P/a/+D/5v/s
//D/9f/6////AgAEAAgACwAQABEAEwAVABYAFwAYABkAGAAYABgAGAAZABkAGQAZABcA
FwAXABYAGAAYABcAFgAWABYAFQAVABMAEgASABEADwAPAA8ADgAPAA4ADgAMAAoACgAK
AAoACAAHAAcABwAHAAcABwAHAAgABwAHAAcABQAFAAUABQAHAAcABgAGAAgACAAJAAkA
BwAHAAcACAAIAAgACAAIAAoACgALAAsACQAKAAoACgAMAA0ADQANAA0ADQANAA0ADAAM
AA0ADQANAA0ADAAMAAwADAAMAA4ADgAOAA8AEQASABMAFAAUABQAFQAVABUAFQAWABcA
FQAVABcAGAAaABoAGgAaABoAGgAaABkAGQAZABkAGQAZABcAFgAVABUAFAATABMAEwAS
ABIAEgASABIAEwATABQAFAASABEADwAPAA8ADwAPAA8ADwAPAA8ADwAPAA8ADwAPAA8A
DwAPAA8ADwAPAA0ADQANAA0AEAAQABAAEAAQABAAEAAQABAADwARABQAFwAeACwAQQBj
AIwAvQAAAVMBoAHdASICbwK4AvUCJgNBAzYDBQO5AmEC5QEaAUsA1v+k/4z/kv+l/6z/
s/+//8n/z//V/9j/2f/Z/9v/2//b/9v/3P/e/9//3//f/9//3//g/+D/4P/g/+D/4P/g
/+H/4f/h/+H/4f/f/9//3v/e/97/3v/e/97/2//b/9v/2//b/9r/2v/a/9r/2f/Z/9n/
2f/Y/9f/1//X/9f/1//X/9b/1v/W/9b/1P/U/9T/1P/T/9P/0v/S/9L/0f/R/9H/0P/Q
/87/zf/N/83/zf/L/8r/yv/J/8j/yf/I/8f/xv/C/8H/wP+9/7v/uv+4/7b/tP+w/6//
rP+n/6T/of+e/5v/l/+T/5D/i/+H/4P/gf98/3f/dP9w/2v/af9m/2P/YP9c/1j/Vv9U
/1L/UP9O/03/Tf9O/0//UP9R/1T/Vf9a/1//Y/9o/3D/d/9+/4b/kP+X/57/pv+v/7b/
vf/C/8j/zv/U/9r/4P/l/+r/7//y//T/+P/7/wAAAQADAAUACAAJAAoACwAKAAoACgAK
AA0ADQANAA0ACwALAAsACgAKAAoACQAIAAgACAAHAAcABQAEAAQAAwABAAEAAQAAAAEA
AAAAAP7//P/8//z//P/8//v/+//7//v/+//7//v//P/7//v/+//5//n/+f/5//v/+//6
//r/+v/6//v/+//7//v/+//8//z//P/8//z//P/8//3//f/9//7//v/+//7/////////
//////////8AAAAAAQABAAEAAQABAAIAAgACAAIAAgACAAIAAgACAAIAAwAFAAYABwAI
AAoACgALAAsACwALAAwADQANAA0ADwAQABAAEAAQABAAEAAQABAADwAPAA8ADwAPAA0A
CwAKAAkACwAKAAkACQAJAAgACAAIAAgACAAJAAkACgAKAAgABwAHAAcABwAHAAUABQAF
AAUABwAHAAcABwAFAAUABQAFAAcABwAHAAcABQAFAAUABQAGAAYABgAGAAYABgAGAAYA
BgAHAAcACAANABYAJgA9AF8AiAC7AAQBWwGkAeMBJgJ3AsIC/QIsA0UDOAMDA7MCVwLR
Af4AMQDG/5j/gP+M/6H/pv+t/7f/wf/F/8v/zv/P/9H/0//T/9P/0f/S/9T/1f/X/9f/
1//X/9b/1v/W/9b/1v/W/9b/1//X/9f/1//X/9f/1//W/9b/1P/U/9T/1P/R/9H/0f/R
/9P/0v/S/9L/0P/P/8//z//P/87/zf/N/83/zf/N/83/zP/M/8z/zP/M/8z/zP/M/8n/
yf/I/8j/yP/H/8f/x//G/8b/xP/D/8X/xf/F/8P/wv/C/8H/wP+9/7z/u/+6/7r/uf+4
/7X/sf+w/67/rP+q/6b/pf+i/5//nP+Z/5b/kf+N/4n/hv+B/33/ef93/3P/b/9t/2r/
ZP9h/13/Wf9V/1L/T/9O/0z/Sv9I/0b/Rf9F/0b/R/9I/0n/TP9N/1P/Wf9e/2T/af9v
/3X/fP+G/43/lP+c/6X/rP+z/7j/vv/E/8r/0P/W/9v/4P/l/+r/7P/w//P/9v/3//n/
+//8//3//v///wAAAAAAAAAAAQABAAEAAQD////////+//7//v/9//z//P/8//v/+//5
//j/+P/3//f/9//3//b/8//y//L/8P/w//D/8P/w//D/7//v/+//7v/t/+z/6//s/+v/
6//r/+v/6//r/+v/6f/p/+j/6P/o/+j/6f/p/+n/6f/p/+r/6v/q/+r/6v/s/+z/7f/t
/+v/7P/s/+z/7P/t/+3/7f/t/+3/7f/t/+7/7v/v/+//7//v/+//8P/w//D/8v/y//D/
8P/w//D/8P/w//D/8f/1//b/9//4//b/9v/3//f/+f/5//r/+//5//n/+//8//z//P/8
//z//P/8//z/+//7//v/+//7//v/+f/4//f/9//2//X/9f/z//L/8v/y//T/9P/1//X/
9P/0//L/8f/x//H/8f/x//H/8f/x//H/8f/x//H/8f/x//H/8f/x//H/8f/x//H/8//z
//P/8//0//T/9P/0//T/9P/0//T/9v/3//f/+v/9/wYAFgAvAFMAfgCzAPoATQGUAdEB
GAJlAqoC5QIQAyMDDAPRAn8CHwKJAbQABwC0/4j/eP+K/53/oP+n/7H/t/+9/8H/xP/H
/8f/yf/J/8n/yf/K/8z/zf/P/8//z//P/9D/0P/Q/9D/0P/Q/9D/0f/R/9H/0f/R/9H/
0f/Q/9D/0P/Q/9D/0P/P/8//z//P/8//zv/O/87/zv/N/83/zf/N/8z/y//L/83/zf/N
/83/yv/K/8r/yv/K/8r/yv/K/8r/y//L/8z/yv/J/8n/yf/I/8j/xv/F/8X/xf/F/8P/
wv/C/8H/wP/B/8D/v/++/7z/u/+6/7f/tf+0/7L/sP+u/6r/qf+m/6X/ov+f/5z/mf+V
/5H/jv+N/4n/hf+D/33/ef93/3T/b/9t/2r/Z/9l/2L/X/9e/1z/Wv9Y/1b/Vf9V/1b/
V/9Z/1v/X/9h/2b/a/9v/3T/ff+D/4n/kP+W/53/pP+s/7X/vP/D/8j/zv/U/9r/4P/i
/+f/7P/x//b/+P/8////AgADAAUABwAGAAcACAAJAAwADAAMAAwACwALAAsACwALAAsA
CwAKAAwADAALAAoACAAIAAcABwAHAAYABgAFAAMAAwADAAIAAQAAAAAA/v/+//7//v/+
//z/+//7//v/+//7//v/+//4//f/9//3//f/9//3//f/9//3//b/9v/0//T/9f/1//X/
9f/1//b/+P/4//j/+P/4//j/+f/5//n/+v/6//r/+P/5//n/+f/7//v/+//7//z//P/9
//3//f/9//3//v/+//7//v/+///////+/wAAAAAAAAAAAgACAAIAAwADAAQABQAGAAgA
CAAJAAkACQAJAAoACwALAAsADQAOAAwADAAMAAwADAAMAAwACwANAA0ADQANAAsACQAI
AAcACQAIAAcABwAHAAYABgAGAAYABgAHAAcACAAIAAYABQADAAMAAwADAAUABQAFAAUA
BQAFAAUABQAFAAUABQAFAAUABQAFAAUABQAFAAUABQAGAAYABgAGAAgACAAIAAgACAAJ
AAsADgAZACoAQABfAIkAvAADAVIBkQHKAQ8CXAKfAtYC/wIMA/MCtgJlAgcCbwGhAAYA
wf+a/4z/oP+w/7P/uv/F/8v/0f/V/9f/2P/X/9j/2//c/93/3f/e/+D/4f/h/+H/4f/h
/+L/4v/i/+L/4v/i/+L/4//h/+H/4f/h/+P/4//i/+L/4v/i/+L/4v/h/+H/4f/h/+H/
4P/g/+D/4v/h/+H/4f/h/+D/3//f/9//3//f/9//3v/e/97/3v/e/97/3v/e/9//3//e
/97/3v/d/93/3f/c/9z/2v/Z/9n/2f/Z/9f/2P/Y/9f/1v/T/9L/0f/Q/9D/z//O/8v/
yf/I/8b/xP/C/77/vf+6/7f/tP+x/67/q/+n/6P/oP+b/5f/k/+R/43/if+H/4T/gf9/
/3z/ef93/3T/cf9w/27/bP9q/2j/av9r/23/b/9w/3H/dP91/3v/gf+G/4z/k/+Z/5//
pv+s/7P/uv/C/8f/zv/V/9r/3v/k/+r/8P/y//f//P8BAAIABAAIAAsADAANAA8AEQAS
ABMAFAAVABQAFAAUABQAFwAXABcAFwAVABUAFQAUABQAFAATABIAEgASABEAEQAPAA4A
DgANAA0ADQANAAwACwAKAAoACAAIAAgACAAIAAgABwAHAAcABQAFAAUABQAEAAMAAwAD
AAMAAwADAAMAAwADAAIAAgACAAIAAwADAAMAAwADAAQABAAEAAQABAAEAAQABQAFAAUA
BgAGAAYABAAFAAUABQAHAAcABwAHAAgACAAJAAkACQAJAAkACgAKAAoACgAKAAoACgAK
AAoACgAKAAoACgALAA0ADgAPABAAEAAQABEAEQATABMAFAAVABMAEwAVABYAFgAWABYA
FgAWABYAFgAVABUAFQAVABUAFQATABIAEQARABAADwAPAA8ADgAOAA4ADgAOAA8ADwAQ
ABAADgANAA0ADQANAA0ADQANAA0ADQANAA0ADQANAA0ADQANAA0ADQANAA0ADQALAAsA
CwALAAwADAAMAAwADAAMAAwADAAOAA8AEQAUABsAJAA2AFEAdQCeANkAJAFtAagB4wEo
Am8CrALbAvoC+wLSAo8COwLLARcBVgDp/7b/kv+U/67/t/+4/8P/zf/R/9f/2//e/9//
4f/j/+P/4//h/+L/5P/l/+f/5//n/+f/6P/o/+j/6P/o/+j/6P/p/+f/5//n/+f/6f/p
/+j/6P/m/+b/5v/m/+f/5//n/+f/5f/k/+T/5P/m/+X/5f/l/+X/5P/j/+P/4f/h/+H/
4f/i/+L/4v/i/+L/4v/i/+L/4f/h/+D/4P/e/93/3f/d/97/3v/c/9v/2//b/9v/2f/Y
/9j/1//W/9X/1P/T/9L/0P/P/87/y//L/8r/yP/G/8T/wP+//7z/u/+4/7X/sv+v/6v/
p/+k/5//m/+X/5X/kf+N/4v/iP+F/4P/gP99/3n/dv9z/3L/cv9w/27/bP9r/2v/bP9t
/3D/cf90/3X/eP99/4H/hv+P/5X/m/+i/6n/r/+1/7z/w//K/9H/1v/b/+D/5f/q/+7/
8//4//3/AAACAAYACQAKAAsADQAPABAAEQASABMAFAAUABQAFAAVABUAFQAVABUAFQAV
ABQAEgASABEAEAAOAA4ADQANAAsACgAKAAkACQAJAAkACAAHAAYABgAEAAQABAAEAAQA
AgABAAEAAQABAAEAAQABAAAA///////////////////9//3//P/8//z//P/9//3/+//7
//v//P/8//z//P/8//z//P/9//3//f/+//7//v8AAAEAAQABAAEAAQABAAEAAgACAAMA
AwADAAMAAwAEAAQABAAEAAQACQAJAAYACAAIAAgACAAKAAoACgALAA0ADgAPABAAEQAS
ABQAFQAVABUAFgAXABcAFwAZABoAGgAaABoAGgAcABwAHAAbABsAGwAbABsAGwAZABgA
FwAXABYAFQAVABUAFAAUABQAFAAUABUAFQAYABgAFgAVABQAEwASABEAEQARABEAEQAT
ABMAEwATABMAEwATABMAFQAVABUAFQATABMAEwATABQAFAAUABQAFgAWABYAFgAWABcA
GQAaAB8AJgA0AEkAZwCOAL8AAAFPAZQBzQEOAlcCmALRAvwCDwMAA8kCewIhApcBzgAp
ANz/rP+Q/6L/uf+8/8P/0f/X/9n/3//i/+P/4//l/+X/5f/n/+j/6v/r/+n/6f/p/+n/
6v/q/+r/6v/q/+r/6v/r/+v/6//r/+v/6//r/+r/6v/q/+r/6v/q/+n/6f/p/+n/6f/o
/+j/6P/o/+f/5//n/+f/5v/l/+X/5f/l/+X/5f/k/+T/5P/k/+T/5P/k/+T/4//j/+L/
4v/i/+H/4f/h/+D/4P/e/93/3f/d/93/2//a/9r/2f/Y/9f/1v/V/9T/0v/R/9D/zf/N
/8z/yv/I/8b/wv/B/77/u/+4/7X/sv+v/6v/p/+k/6H/nf+Z/5f/k/+P/43/iv+D/4H/
fv97/3n/dv9z/3L/cP9u/2z/av9p/2n/av9r/2z/bf9w/3H/dP95/33/gv+H/43/k/+a
/6L/qf+w/7j/v//G/83/0v/W/9z/4v/o/+z/8f/2//v//v8AAAQABwAKAAsADQAPABAA
EQASABMAFAAUABQAFAAWABcAGAAZABcAFwAXABYAFgAWABUAFAAWABYAFQAVABMAEgAS
ABEADwAPAA8ADgANAAwADAAKAAgACAAIAAgACAAHAAcABwAGAAUABAADAAQAAwADAAMA
AQABAAEAAQABAAEAAAAAAAAAAAABAAEAAQABAAEAAgACAAIAAgACAAIAAgADAAMAAwAE
AAQABAAEAAUABQAFAAUABQAFAAUACAAIAAkACQAHAAcABwAIAAgACAAIAAgACQAJAAgA
CgAKAAoACgAKAAoACgALAA0ADgAPABAAEAAQABEAEQARABEAEgATABEAEQATABQAFgAW
ABYAFgAWABYAFgAVABUAFQAVABUAFwAVABQAEwARABAADwAPAA8ADgAOAA4ADgAOAA8A
DwAQABAADgANAA0ADQANAA0ACwALAAsACwANAA0ADQANAA0ADQANAA0ADQANAA0ADQAP
AA8ADwAPAA4ADgAOAA4AEAAQABAAEAASABEAEQAUABkAIAAuAEUAZQCKAL0AAgFVAZoB
1wEaAmcCrALlAhIDJwMaA+MCkwI5ArMB5gAtANT/pv+O/5r/rf+y/7f/xf/P/9P/2f/e
/93/3f/f/9//3//f/+D/4v/j/+X/5f/l/+X/5v/m/+b/5v/k/+T/5P/l/+X/5f/l/+X/
5f/l/+T/5P/k/+T/5P/k/+P/4//j/+P/4f/g/+D/4P/g/9//3//f/9//3v/d/93/3f/d
/93/3f/c/9z/3P/c/9r/2v/a/9r/2//b/9r/2v/a/9n/2f/Z/9j/2P/W/9X/1f/V/9X/
0//U/9T/0//S/9D/zv/M/8r/yv/J/8j/xf/D/8L/wP++/7r/tv+1/7L/r/+s/6n/pv+j
/5//m/+Y/5P/j/+L/4n/hP9//3z/eP9x/2//bP9p/2X/Yv9f/17/Wv9Y/1b/VP9V/1X/
Vv9X/1b/V/9a/1v/Xv9j/2f/bP91/3v/gf+I/5D/l/+e/6b/r/+2/73/wv/G/8z/0v/Y
/97/4//o/+3/8v/0//j/+//+////AQADAAQABQAGAAcACAAIAAgACAAJAAkACQAJAAkA
CQAJAAgACAAIAAcABgAEAAQAAwADAAEAAAAAAP///f/9//3//P/7//r/+v/4//j/+P/4
//j/+P/3//f/9//1//X/9f/1//T/8//z//P/8f/x//H/8f/x//H/8P/w//D/8P/x//H/
7//v/+//8P/y//L/8v/y//L/8v/z//P/8//0//T/9P/0//X/9f/1//X/9f/1//X/9v/2
//f/9//3//f/9//4//j/+P/2//b/+P/4//j/+P/4//j/+P/5//r/+v/6//r//P/8//3/
/f/9//3//v////7//f/+//7/AAAAAAAAAAAAAAAAAAD///3//f/9//3////9//z/+//5
//j/9//3//n/+P/4//j/9v/2//f/9//4//j/9v/1//X/9f/1//X/9f/1//X/9f/1//X/
9f/1//X/9f/1//X/9f/1//X/9f/3//f/9//3//b/9v/2//b/9v/2//b/9v/2//f/9//6
//v/AAAKABsANQBaAIUAvgALAWABpQHkAS0CeAK9AvQCHQMuAxUD1QKBAh8ChAGpAPb/
pP96/27/f/+Q/5f/of+r/7H/t/+8/7//v//B/8H/wf/D/8T/xv/H/8f/x//H/8f/yP/I
/8j/yP/K/8r/yv/L/8n/yf/J/8n/y//L/8r/yv/K/8r/yv/K/8f/x//H/8f/yf/I/8j/
yP/I/8f/x//H/8f/xv/F/8X/xf/F/8X/xf/E/8T/xP/E/8L/wv/C/8L/wf/B/8D/wP/A
/7//v/+//8D/wP++/73/vf+9/73/u/+8/7z/u/+6/7f/tv+1/7T/tP+z/7L/r/+t/6z/
qv+o/6T/oP+f/5z/m/+Y/5X/kv+N/4n/hf+C/33/ef91/3P/bf9p/2f/ZP9d/1v/WP9V
/1L/Tv9K/0j/Rv9E/0L/QP89/z3/Pv8//z7/P/9C/0P/Rv9L/0//VP9b/2H/Z/9u/3j/
f/+G/47/lv+e/6b/rP+z/7r/wf/I/87/0//Y/93/4//m/+v/7//y//P/9f/3//n/+//9
////AgACAAIAAgAFAAUABQAFAAUABQAFAAQABAAEAAMAAgACAAIAAQABAAEAAAAAAP//
/f/9//3//P/7//r/+v/4//j/+P/4//j/+P/3//f/9//2//X/9P/z//T/8//z//P/8f/x
//H/8f/x//H/8P/w//L/8v/z//P/8f/x//H/8v/y//L/8v/y//L/8v/z//P/8//0//T/
9P/2//f/9//3//X/9f/1//X/9v/2//f/9//5//n/+f/6//j/+P/4//j/+//8//z//P/8
//z/+v/6//r/+//9//7///8AAAAAAAABAAEAAwADAAQABQADAAMABQAGAAYABgAGAAYA
BgAGAAYABQAFAAUABQAFAAUAAwACAAEAAwACAAEAAQABAAAAAAAAAP7//v//////AAAA
AP7//f/9//3//f/9//3//f/9//3//f/9//3//f/9//3//f/9//3//f/9//3//f/9//3/
/f/+//7//v/+//z//P/8//z//v//////AgAHABAAIAA7AF0AigDBAA4BYQGkAeMBLgJ7
AsAC9wIgAzEDGAPXAoMCIwKHAawA//+y/4j/ev+M/53/oP+n/7P/uf+9/8P/xv/H/8n/
y//L/8v/yf/K/8z/zf/N/83/zf/N/87/zv/O/87/zP/M/8z/zf/P/8//z//P/83/zf/M
/8z/zP/M/8z/zP/L/8v/y//L/8n/yP/I/8j/yv/J/8n/yf/H/8b/xf/F/8X/xf/F/8X/
xP/E/8T/xP/C/8L/wv/C/8P/w//C/8L/wP+//7//v//A/8D/vv+9/7v/u/+7/7n/uP+4
/7f/tv+1/7T/s/+y/7D/r/+u/6v/p/+m/6T/ov+g/5z/m/+Y/5P/kP+N/4r/h/+D/3//
fP93/3P/b/9t/2f/Y/9h/17/Wf9X/1T/Uf9O/0r/Rv9E/0L/QP8+/zz/O/87/zz/Pf9A
/0H/RP9F/0r/T/9T/1j/Yf9n/23/dP98/4P/iv+S/5n/oP+n/6z/tP+6/8D/xv/K/8//
1P/Z/97/4P/k/+f/6v/r/+3/7//w//H/8v/z//T/9P/0//T/8//z//P/8//z//P/8//y
//L/8v/x//D/8v/y//H/8f/v/+7/7v/t/+v/6//r/+r/6//q/+r/6P/m/+b/5v/m/+T/
4//j/+P/4//j/+P/4//i/+H/4f/h/9//3//f/9//3//f/97/3v/e/97/3//f/+H/4f/h
/+L/4P/g/+D/4P/g/+D/4f/h/+H/4v/i/+L/4v/j/+P/4//l/+X/5f/l/+T/5P/l/+X/
5f/l/+X/5v/o/+j/5v/o/+j/6P/o/+j/6P/o/+n/6//s/+3/7v/u/+7/7//v/+//7//w
//H/7//v//H/8v/0//T/9P/0//T/9P/0//P/8f/x//H/8f/z//H/8P/v/+3/7P/r/+v/
7f/s/+z/7P/s/+z/7f/t/+z/7P/q/+n/6f/p/+n/6f/p/+n/6f/p/+n/6f/p/+n/6f/p
/+n/6f/p/+n/6f/p/+n/6f/p/+n/6v/q/+r/6v/q/+r/6v/q/+r/7f/t//D/9f8AABAA
KwBPAHoAswAAAU0BjAHJARACWwKcAtEC9gL5AtYCkwI/AtMBJQFYANP/lv9y/2z/hv+T
/5L/nf+n/6v/r/+1/7j/uf+5/7v/u/+7/7n/uv+8/73/v/+//7//v/++/77/vv++/8D/
vv++/w==
         </WaveFormData>
      </LeadData>
      <LeadData>
         <LeadByteCountTotal>10000</LeadByteCountTotal>
         <LeadTimeOffset>0</LeadTimeOffset>
         <LeadSampleCountTotal>5000</LeadSampleCountTotal>
         <LeadAmplitudeUnitsPerBit>4.88</LeadAmplitudeUnitsPerBit>
         <LeadAmplitudeUnits>��V</LeadAmplitudeUnits>
         <LeadHighLimit>2147483647</LeadHighLimit>
         <LeadLowLimit>268435456</LeadLowLimit>
         <LeadID>V5</LeadID>
         <LeadOffsetFirstSample>0</LeadOffsetFirstSample>
         <FirstSampleBaseline>0</FirstSampleBaseline>
         <LeadSampleSize>2</LeadSampleSize>
         <LeadOff>FALSE</LeadOff>
         <BaselineSway>FALSE</BaselineSway>
         <ExcessiveACNoise>FALSE</ExcessiveACNoise>
         <MuscleNoise>FALSE</MuscleNoise>
         <LeadDataCRC32>1046398535</LeadDataCRC32>
         <WaveFormData>
fv9+/37/fv99/3z/e/96/3r/ev96/3r/e/98/33/fv+D/4b/if+M/5L/lv+a/57/pP+q
/7D/tv+9/8L/x//M/9H/1v/b/+D/5P/o/+z/8P/z//b/+f/8//7/AAACAAQABQAGAAcA
CAAIAAgACAAIAAgACAAIAAgABgAGAAYABgAIAAgACAAIAAYABgAGAAYABAAEAAQABAAD
AAIAAQAAAAAAAAAAAAAA/v/+//7//v/8//z//P/8//v/+v/5//j/+P/4//j/+P/2//b/
9v/2//b/9v/2//b/+P/4//j/+P/4//j/+P/4//j/+P/4//j/9v/2//b/9v/4//j/+P/4
//j/+P/4//j/+P/4//j/+P/6//r/+v/6//r/+v/6//r/+v/6//r/+v/6//r/+v/7//7/
//8AAAEAAQABAAEAAwABAAEAAQACAAQABAAEAAYABgAGAAYABwAFAAYABgAFAAcABwAH
AAcACQAHAAcABgAFAAQABAAEAAIAAQABAAEA//////////8CAAIAAAD///z/+//7//v/
/f/9//3//f/9//3//f/9//v//P/8//z//P/8//z/+//5//n/+f/6//r/+v/6//r/+v/6
//r/+v/7//v/+//7/wAACQAZADAATgB0AKYA4wAdAU4BggHDAQECNQJeAnUCcAJRAiAC
5QGNAfoAbAAUANL/pf+k/7b/uP+6/8D/xv/J/83/zv/P/9L/1P/W/9b/1f/X/9j/2P/a
/9n/2f/Z/9n/2//c/9z/3P/e/93/3f/e/9z/3P/c/9z/3v/e/97/3v/e/93/3f/d/9//
3//e/97/3v/e/97/3v/e/97/3v/e/+D/4P/f/97/3P/c/9z/3P/Z/9j/1//W/9T/0v/S
/9L/0P/Q/8//z//O/87/zv/N/83/zP/L/8v/yv/K/8r/yP/J/8n/yP/H/8f/xv/F/8T/
w//C/8H/vv++/7z/uv+5/7f/tf+y/7D/rv+s/6n/pv+j/6D/nf+a/5f/lP+R/47/jf+K
/4f/hP+E/4L/gf9+/3v/ev94/3b/d/92/3T/dP92/3b/dv92/3j/ev98/33/g/+H/4r/
j/+T/5j/nf+i/6f/rf+0/7r/v//F/8r/0P/U/9r/3//k/+b/6f/u//L/9f/4//v//v//
/wAAAgAEAAUABwAIAAgACAAIAAoACgAJAAkACQAJAAkACgAKAAoABwAHAAYABgAGAAYA
BgAGAAQAAwADAAMAAgABAAEAAAD//////v/+//7//f/9//3//P/8//r/+f/6//r/+v/6
//n/+f/5//n/+//7//v/+v/8//z//f/9//////////////////////8CAAIAAgACAAMA
AwAEAAQABAADAAMAAwADAAQABAAEAAIAAgADAAQABQAFAAQABAAGAAYABAAGAAYABgAG
AAYABgAGAAcACAAJAAoACwANAA0ADQAPAA0ADQANAA4ADgAOAA4AEAASABIAEgATABEA
EgASABEAEwATABMAEwATABEAEQAQAA8ADgAOAA4ADgANAA0ADQALAAsACwALAAwADAAK
AAkACgAJAAkACQAJAAkACQAJAAkACQAJAAkACQAKAAoACgAKAAoACgAJAAkACQAJAAoA
CAAIAAgACAAIAAgACAAIAAcABQAFAAkAEAAdAC8ASABqAJQAygAHAT8BcAGoAecBIwJV
AnoCiQKAAlsCKALpAX8B5ABkABgA2v+1/77/yv/I/8z/1P/Y/9v/3//e/93/3v/e/+D/
4P/f/+H/4v/i/+T/5P/j/+L/4f/h/+L/4v/i/+T/4//j/+T/5P/k/+T/5P/k/+T/5P/k
/+L/4f/h/+H/4f/h/+D/4P/i/+L/4v/i/+L/4v/i/+L/4v/i/+H/4P/g/+D/4P/g/97/
3v/e/97/4P/e/97/3v/c/9z/2//b/9r/2v/a/9n/2//a/9n/2f/Y/9j/2P/W/9X/1f/U
/9P/0f/Q/8//zv/N/8z/y//I/8b/xP/C/8H/v/+9/7r/uP+4/7b/s/+w/63/qv+n/6T/
n/+c/5n/lv+V/5L/j/+M/4r/iP+H/4T/g/+C/4D/fv99/3z/ev96/3z/fP98/3z/gP+C
/4T/hf+L/4//kv+X/5//pP+p/67/tf+7/8L/yP/N/9P/2P/e/+D/5v/r//D/8v/1//r/
/v///wIABQAIAAoACgALAAwADQAPABAAEAAOAA4AEAAQABEAEQARABEAEQASABIAEgAP
AA8ADgAOAA8ADgANAAwACgAJAAkACQAGAAUABQAEAAMAAwACAAIABAADAAMAAwACAAIA
AAD//wAAAAAAAAAA/f/9//3//f/9//3//f/8//7//v//////////////////////////
/wAAAAAAAAAAAQABAAIAAgACAAEAAQABAAEAAgACAAIAAgACAAMABAAFAAMAAgAEAAYA
BgAGAAYABgAGAAYABgAHAAYABwAIAAkACQAJAAkACwANAA0ADQAOAAwADAAMAA4ADAAM
AAwADQAPABAAEAAPABEAEQARABEADwANAA0ADAANAAwADAAMAAsACQAIAAcACQAJAAkA
CQAKAAoACAAHAAgABwAHAAcABwAHAAcABwAHAAcABwAHAAcACAAIAAgACAAIAAgABwAJ
AAkACQAKAAgACAAIAAgACAAIAAgACAAHAAcABwAHAAoAEwAdADAATABwAJgA0QATAU4B
gAG7Af8BPQJuApUCpgKdAngCQwIDApoB/gB2ACQA3/+4/7z/yP/I/8r/0v/V/9n/3P/f
/+D/4P/i/+L/4f/f/+D/4P/i/+P/4//j/+P/5f/m/+b/5v/k/+P/4//k/+T/5P/k/+T/
5P/k/+T/5P/k/+P/4//j/+P/4//i/+L/4v/i/+L/4v/i/+L/4v/i/+L/4v/h/+D/4v/i
/+L/4v/g/+D/4P/g/+L/4P/g/+D/4P/g/9//3//e/97/3v/d/93/3P/b/9v/2v/a/9r/
2P/Z/9n/2P/X/9X/1P/T/9L/0f/Q/8//zP/M/8r/yP/H/8P/wf++/7z/uv+4/7X/sv+v
/6z/qf+m/6P/oP+d/5r/l/+U/5H/jv+K/4j/h/+E/3//fv98/3r/ef94/3b/dv92/3b/
dv92/3b/eP96/3v/gf+F/4j/jf+T/5j/nf+i/6v/sf+4/77/xf/L/9D/1v/a/+D/5f/q
//D/8//4//z//f8AAAMABgAJAAoADAAOAA8AEQASABIAEgASABQAFAATABMAEwATABEA
EgASABIAEQARABAAEAARABAADwAOAAwACwALAAsACgAJAAkACAAHAAcABgAGAAYABQAF
AAUABAAEAAIAAQAAAAAAAAAAAAEAAQABAAEAAQABAAEAAAAAAAAAAQABAAEAAQABAAEA
AQABAAEAAQACAAIAAgACAAMAAwAEAAQABAADAAMAAwADAAQABAAEAAQABAAFAAYABwAH
AAYABgAIAAYABgAIAAgACAAIAAgACAAIAAkACgALAAwADQANAA0ADQAPAA8ADwAPABAA
EAAQABAAEgAUABQAFAAVABMAFAAUABMAFQAVABUAFQAVABMAEwASABEAEAAQABAAEAAP
AA8ADwARABEAEQARABIAEgAQAA8ADgANAA0ADQANAA0ADQANAA0ADQANAA0ADQAOAA4A
DgAOAA4ADgANAA0ADQANAA4AEAAQABAAEAAOAA4ADgAOAA0ACwAPAA8AEAAVACMANABQ
AHQAngDXABsBXAGUAc8BFQJZApACuwLSAs8CsAJ/AkEC5gFKAagAPADv/77/uP/E/8T/
xv/O/9X/2f/c/9//3v/e/+D/4P/f/93/3v/e/+D/3//f/9//3//h/+L/4v/i/+L/4f/h
/+L/4v/i/+L/4v/i/+L/4v/i/+L/4f/h/+H/3//f/97/3v/g/+D/4P/g/+D/4P/g/+D/
4P/g/9//3v/g/+D/4P/g/9//3v/d/9z/3P/a/9r/2v/a/9r/2f/Z/9r/2v/a/9n/1//W
/9X/1f/U/9T/1P/S/9P/0//S/9H/z//O/83/zP/J/8j/x//E/8T/wv/A/7//vf+7/7j/
tv+y/7D/rf+q/6n/pv+j/6D/nP+Y/5T/kP+L/4j/hf+C/3//fP96/3b/cf9w/27/bP9p
/2j/Zv9m/2j/aP9o/2j/av9s/27/b/9z/3f/ev9//4b/jP+S/5j/of+n/67/tP+7/8H/
xv/M/9L/2P/d/+L/6P/r//D/9P/3//r//f8AAAMABAAGAAgABwAJAAoACgAKAAoADAAM
AA0ADQANAA0ACwAMAAwADAALAAsACgAKAAkACAAHAAYABgAFAAUABQAEAAMAAwACAAEA
AQAAAAAA///9//z/+//8//z/+v/5//r/+v/6//r/+//7//v/+//5//n/+f/4//r/+v/7
//v/+//7//v/+//7//v/+//7//z//P/8//z/+//7//z//P/+//3//f/9//3//v/+//7/
/v/+////AAD//////v/+/wAAAAABAAEAAQAAAAAAAAAAAAAAAAAAAAAAAQACAAMABAAF
AAcABwAHAAkACQAJAAkACgAIAAgACAAKAAwADAAMAA0ADQAOAA4ADQALAAsACwALAAsA
CQAJAAgACQAIAAgACAAGAAUABQAFAAUABQAFAAUABAAEAAIAAQABAAEAAgADAAMAAwAD
AAMAAwADAAMAAwABAAIAAgACAAQABAAEAAMAAQABAAEAAgACAAIAAgACAAQABAAEAAQA
AwADAAEAAQACAAsAFwAsAEgAbACYANMAGQFYAZABzQEVAlkCkAK5As4CyQKoAnECMwLQ
AS4BjgAoAN//sv+w/77/vv++/8b/zf/P/9L/0//U/9b/2P/Y/9f/1//Y/9j/2v/b/9v/
2//b/9v/3P/c/9z/3P/b/9v/3P/e/97/3v/e/97/3v/e/97/3P/b/9v/2//b/9v/2v/a
/9r/2v/a/9r/2v/a/9r/2v/Y/9j/1//W/9b/1v/W/9b/1v/W/9b/1v/U/9L/0v/S/9T/
1P/T/9P/0v/S/9L/0f/R/9D/z//P/9D/0P/Q/87/zf/N/8z/y//J/8j/x//G/8f/xv/F
/8L/vv+8/7r/uf+5/7f/tP+y/7D/rv+r/6j/o/+g/53/mv+V/5L/j/+M/4n/hv+D/4D/
fP96/3n/dv9z/3L/cP9u/23/bP9q/2r/aP9o/2j/aP9s/27/cP9x/3f/e/9+/4P/if+O
/5P/mP+h/6f/rv+0/7v/wf/G/8z/0v/Y/93/4v/m/+n/7v/y//X/+P/7//7/AQACAAQA
BgAJAAsADAAMAAoACgAMAAwACwALAAsACwALAAwADAAMAAsACwAKAAoACQAIAAcABgAG
AAUABQAFAAYABQAFAAQAAQABAAAAAAACAAEAAQABAP7//v/8//v/+v/6//r/+v/7//v/
+//7//n/+f/5//j/+P/4//n/+f/5//n/+f/5//n/+f/5//n/+v/6//r/+v/7//v//P/8
//z/+//7//v//f/+//7//v/+//7///8AAP/////+//7//v/+//////8BAAEAAwACAAAA
AAAAAAAAAAAAAAAAAQAEAAUABgAHAAcABwAHAAkACwALAAsADAAKAAoACgAMAAwADAAM
AA0ADQAOAA4ADQANAA0ADQANAA8ADQANAAwACwAKAAoACgAIAAcABwAHAAkACQAJAAkA
CAAIAAYABQAGAAUABQAFAAcABwAHAAcABQAFAAUABQAFAAYABgAGAAQABAAEAAMABAAF
AAYACAAIAAgACAAIAAgACAAIAAgACQAHAAUABwAIAA8AGwAyAFAAdACeANkAHQFYAYwB
yQENAk0CggKnArYCrQKGAk8CDwKeAfwAdAAeANv/uP++/8j/yP/K/9D/0//X/9r/2//c
/9z/3v/e/93/3f/e/97/4P/h/+H/4f/h/+H/4v/i/+L/4v/h/+H/4v/g/+D/4P/g/+D/
4P/g/+D/4P/f/9//3//f/9//3v/e/97/3v/e/97/3v/e/97/3v/e/97/3f/c/9z/3P/c
/9z/3P/c/9z/3P/c/9r/2v/a/9z/3P/b/9v/2P/Y/9j/1//X/9b/1f/V/9T/1P/U/9L/
0f/R/9D/z//P/87/zf/M/8v/yv/J/8b/xP/C/8D/v/+9/7v/uP+2/7L/sP+t/6r/p/+k
/6H/nv+d/5r/l/+U/4//jP+J/4b/hv+E/4P/gP99/3z/ev94/3f/dv90/3T/cv9y/3L/
cv91/3j/e/99/4H/hf+I/43/lf+a/5//pP+r/7H/uP++/8X/y//Q/9b/2v/g/+X/6v/u
//H/9v/6//3/AAADAAYACQAKAAwADgAPABEAEgASABIAEgAUABQAEwATABMAEwATABQA
FAAUABEAEQAQABAAEQAQAA8ADgAOAA0ADQANAAsACQAIAAYABwAHAAYABgAEAAMAAwAD
AAQABAACAAEAAAAAAAAAAAD///////////3//f/9//z//v/+////////////////////
////////AAAAAAAAAAABAAEAAgACAAIAAQABAAEAAQACAAIAAgACAAIAAwAEAAMAAwAC
AAIAAgACAAMAAwADAAMAAwADAAQABAACAAQABAAEAAQABAAEAAQABQAGAAcACAAJAAsA
CwALAA0ADAALAAoACgAKAAoACgAMAAwADAAMAA0ACwAMAAwACwALAAsACwALAAsACQAJ
AAgACQAIAAgACAAGAAUABQAFAAUABQAFAAUABgAGAAQAAwACAAEAAQABAAMAAwADAAMA
AQABAAEAAQABAAIAAgACAAQABAAEAAMAAQABAAEAAgACAAIAAgACAAIAAgACAAIAAQAD
AAEAAwAKABcAKwBGAGgAkgDMAAsBQQF0AbAB8wEvAl8ChAKRAoICWQIkAuMBcwHWAFgA
DADO/7H/uv/E/8T/xv/M/9D/1f/X/9b/1//W/9b/2P/Y/9f/1//Y/9j/2v/b/9v/2//b
/93/3v/e/97/3P/b/9v/3P/c/9z/3P/c/9z/3P/c/9z/2v/Z/9n/2f/b/9v/2v/a/9r/
2v/a/9r/2v/a/9r/2v/a/9r/2f/Y/9j/2P/Y/9j/2P/Y/9j/2P/Y/9b/1v/W/9b/1v/V
/9X/1v/W/9b/1f/V/9T/0//T/9L/0v/S/9D/z//P/87/zf/L/8r/yf/I/8n/yP/H/8T/
xP/C/8D/v/+9/7v/uP+2/7T/sv+v/6z/q/+o/6X/ov+h/57/m/+Y/5X/kv+P/4z/iv+I
/4f/hP+B/4D/fv98/33/fP96/3r/fP98/3z/fP9+/4D/gv+D/4r/j/+T/5n/n/+k/6n/
rv+1/7v/wv/I/87/0//X/9z/4P/m/+v/8P/0//f//P8AAAEABAAHAAoACwAMAA4AEAAT
ABUAFgAWABYAFgAYABgAGQAZABkAGQAYABgAFwAWABUAFQAUABQAEwASABEAEAAQAA8A
DwAPAA4ADQANAAwADQANAAwADAAKAAkACQAJAAgACAAGAAUABgAGAAYABgAFAAUABQAF
AAUABQAFAAQABAAEAAUABQADAAMAAwADAAMAAwADAAMABAAEAAQABAADAAMABAAEAAQA
AwADAAMABQAGAAYABgAGAAYABwAIAAcABwAGAAYACAAIAAkACQAJAAkACwALAAoACgAK
AAoACgAKAAoACgALAA4ADwAQABEADwAPAA8AEQATABMAEwAUABQAFAAUABYAFAAUABQA
FQAXABgAGAAXABkAGQAZABkAFwAVABUAFAATABIAEgASABIAEQARABEADwAPAA8ADwAQ
ABAADgANAA4ADQANAA0ACwALAAsACwALAAsACwALAAsADAAMAAwADAAMAAwACwANAA0A
DQAOAA4ADgAOAA4ADgAOAA4ADgAPAA8ADQANABIAGwArAEIAYACCALQA8QAvAWABlAHP
AQ8CRQJyAo0CkAJ3AkgCDwK9ATYBogBAAPz/xf+6/8z/0P/O/9T/2v/d/9//4v/j/+T/
5P/m/+b/5f/l/+b/5v/o/+n/6f/p/+n/6f/q/+r/6v/q/+n/6f/q/+r/6v/q/+r/6v/q
/+r/6v/q/+n/6f/p/+n/6f/o/+j/6P/o/+j/6P/o/+j/6P/o/+j/6P/n/+b/6P/o/+j/
6P/m/+b/5v/m/+j/5v/m/+b/5v/m/+X/5f/j/+L/4f/f/+H/4P/f/9//3v/e/97/3P/d
/93/3P/b/9v/2v/Z/9j/1//W/9X/0v/S/9D/zv/N/8n/x//E/8L/wv/A/73/uv+3/7T/
sf+u/63/qv+n/6T/of+e/5v/mP+W/5T/k/+Q/4//jv+M/4r/i/+K/4j/iP+I/4j/iP+I
/4r/jP+O/4//lf+Z/5z/of+p/67/s/+4/77/w//J/87/1f/b/+D/5v/q//D/9f/6//z/
//8EAAgACwAOABEAFAAVABYAGAAaABkAGwAcABwAHAAcAB4AHgAfAB8AHwAfAB0AHgAe
AB4AHQAdABwAHAAbABoAGQAYABgAFwAXABcAFgAVABUAFAARABEAEAAQABIAEQARABEA
EAAQAA4ADQAOAA4ADgAOAA0ADQANAA0ADwAPAA8ADgAMAAwADQANAA0ADQANAA0ADQAN
AA0ADQAOAA4ADgAOAA8ADwAQABAAEgARABEAEQAPABAAEAAQABAAEAARABIAEQARABAA
EAAQABAAEQARABMAEwATABMAFgAWABQAFgAWABYAFgAWABYAFgAXABgAGQAaABsAGwAb
ABsAHQAbABsAGwAcABwAHAAcAB4AHgAeAB4AHwAfACAAIAAfAB8AHwAfAB8AHwAdAB0A
HAAdABwAHAAcABoAGQAZABkAGQAZABkAGQAYABgAFgAVABQAEwATABMAFQAVABUAFQAV
ABUAFQAVABUAFgAWABYAFAAUABQAEwARABEAEQASABIAEgASABIAFAAUABQAFAAVABUA
EwATABYAGwAnADgAVAB0AJ4A1QAXAVABggG7Af0BOQJsApMCpAKbAnoCQwIFAqABBgGC
ADIA7f/C/8j/2P/U/9b/4P/j/+X/6P/r/+r/6v/s/+z/6//t/+7/7v/w/+//7//v/+//
7//w//D/8P/w/+//7//w//D/8P/w//D/8P/w//D/8P/w/+//7//v/+//7//u/+7/7v/u
/+7/7v/s/+z/7P/s/+z/7P/r/+r/7P/s/+z/7P/q/+r/6v/q/+z/6v/q/+r/6v/q/+n/
6f/o/+j/6P/n/+f/5v/l/+X/5v/m/+b/5P/h/+H/4P/f/9//3v/d/9z/2//a/9n/1v/W
/9T/0v/R/8//zf/K/8j/xv/E/8H/vv+7/7j/tf+y/6//rP+p/6b/o/+g/53/mv+Y/5b/
lf+S/43/jP+K/4j/h/+G/4T/hP+E/4T/hP+E/4b/iP+K/4v/jf+R/5T/mf+f/6T/qf+u
/7X/u//C/8j/z//V/9r/4P/i/+j/7f/y//j/+/8AAAQABwAKAA0AEAATABQAFgAYABcA
GQAaABoAGAAYABoAGgAbABsAGwAbABsAHAAcABwAGwAbABoAGgAbABoAGQAYABYAFQAV
ABUAFAATABMAEgARABEAEAAQAA4ADQANAA0ADAAMAAoACQAIAAgACAAIAAcABwAHAAcA
BQAFAAUABAAEAAQABQAFAAUABQAFAAUABQAFAAUABQAEAAQABAAEAAMAAwAEAAQABgAF
AAUABQAFAAYABgAGAAYABgAHAAgABwAHAAYABgAGAAYABwAHAAcABwAHAAcACAAIAAYA
CAAIAAgACAAIAAgACAAJAAoACwAMAA0ADQANAA0ADwANAA0ADQAOAA4ADgAOABAAEAAQ
ABAAEQARABIAEgARABEAEQARABEAEwARABEAEAANAAwADAAMAAwACwALAAsADQANAA0A
DQAOAA4ADAALAAoACQAJAAkACQAJAAkACQAJAAkACQAJAAcACAAIAAgACAAIAAgABwAJ
AAkACQAKAAgACAAIAAgACgAKAAoACgALAAkABwAHAAoADwAbADAASgBsAJYA0QAXAVQB
iAHFAQcCRQJ6AqMCtgKxApACWQIbArgBGgGIAC4A5f+0/7b/xP/C/8L/zP/T/9X/2P/b
/9z/2v/c/9z/2//b/9z/3P/e/93/3f/d/93/2//c/9z/3P/c/9v/2//c/9r/2v/a/9r/
2P/Y/9j/2P/a/9n/2f/Z/9f/1//W/9b/1P/U/9T/1P/U/9T/1P/U/9L/0v/R/9D/0P/Q
/9D/0P/O/87/zv/O/87/zP/M/8z/zP/M/8v/y//I/8j/yP/H/8n/yP/H/8f/xP/E/8T/
wv/D/8P/wv/B/7//vv+9/7z/uf+4/7f/tP+z/7L/sf+x/63/q/+o/6b/pP+i/5//nP+Z
/5b/k/+Q/43/iv+H/4T/f/98/3n/dv9y/3D/b/9s/2n/aP9m/2T/Yf9g/17/Xv9g/2D/
YP9g/2L/ZP9m/2f/a/9v/3L/d/9//4T/if+O/5f/nf+k/6r/s/+5/77/xP/G/8z/0f/W
/9z/3//k/+j/7f/w//P/9v/5//r//P/+//3///8AAAAAAAAAAAIAAgADAAMAAwADAAEA
AgACAAIAAwADAAIAAgADAAIAAQAAAP7//f/9//3/+v/5//n/+P/3//f/9v/2//b/9f/1
//X/9P/0//L/8f/y//L/8v/y//H/8f/x//H/8f/x//H/8P/u/+7/7//v//H/8f/x//H/
7//v/+//7//y//L/8v/y//H/8f/y//L/9P/z//P/8//z//T/9P/0//T/9P/1//b/9f/1
//T/9P/0//T/9f/1//f/9f/1//T/9v/2//b/9v/0//T/9P/1//T/9f/2//f/+f/5//n/
+//5//n/+f/6//j/+P/4//r/+v/6//r/+//7//z//P/7//n/+f/5//n/9//1//X/9P/z
//L/8v/y//L/8f/x//H/8f/x//H/8f/w//D/7v/t/+7/7f/t/+3/6//r/+v/6//p/+n/
6f/p/+f/6P/o/+j/6P/o/+j/5//p/+n/6f/q/+r/6v/q/+r/6v/q/+r/6v/p/+n/6f/p
/+j/6//z/wIAGgA6AGAAjwDPABYBUgGLAc0BEwJSAocCqgK5Aq4ChQJLAgYCkAHmAFQA
9/+y/5D/mP+g/6D/pv+t/7H/tP+5/7r/uv+8/7z/u/+7/7z/vP++/8H/wf/B/8H/w//E
/8T/xP/E/8P/w//E/8T/xP/E/8T/xP/E/8T/xP/C/8H/wf/B/8H/wf/A/8D/wP/A/8D/
wP/C/8L/wv/C/8D/wP+//77/vv++/77/vv++/77/vv++/77/vP+8/7z/vP+8/7v/u/+6
/7r/uv+5/7v/uv+5/7n/uP+4/7j/tv+1/7X/tP+z/7H/sP+v/67/q/+q/6n/pv+m/6T/
ov+h/5//nf+a/5j/lv+U/5H/jv+J/4b/g/+A/33/ev93/3T/cP9s/2j/ZP9g/17/Xf9a
/1X/VP9S/1D/T/9O/0z/TP9K/0r/Sv9K/0r/TP9O/0//Uf9V/1j/Xf9l/2r/b/90/3z/
g/+L/5L/mf+f/6T/qv+v/7b/vP/C/8f/y//R/9b/2v/e/+L/5v/p/+r/7P/u/+//8f/y
//L/9P/0//b/9v/3//f/9//3//f/+P/4//j/9//3//b/9v/1//T/8//y//T/8//z//P/
8v/x//H/8P/t/+3/7P/s/+z/6//r/+v/7P/s/+r/6f/q/+r/6v/q/+f/5//n/+f/5//n
/+f/5v/m/+b/5//n/+f/5//n/+f/5//n/+f/5//o/+j/6P/o/+f/5//o/+j/6v/p/+n/
6f/r/+z/7P/s/+r/6v/r/+z/7f/t/+z/7P/u/+7/7//v/+//7//v/+//7v/w//D/8P/w
//D/7v/u/+7/7//w//H/8v/z//P/8//z//X/9//3//f/+P/2//b/9v/4//j/+P/4//n/
+f/6//r/+f/5//n/+f/5//f/9f/1//T/9P/0//X/9v/2//X/9f/1//P/8//z//P/9P/0
//L/8f/w/+//7//v//H/8f/x//H/7//v/+//7//x//L/8v/y//L/8v/y//H/8f/x//H/
8v/y//L/8v/y//D/8P/w//D/8//z//H/8f/0//v/CQAeAD4AZACSANEAFQFOAYQBxwEN
AksCfAKhArACoQJ4AkEC/wGKAeQAWgAEAMH/oP+o/7L/sP+0/7r/vf+//8L/xf/G/8b/
yP/I/8f/x//I/8j/yv/L/8v/y//L/8n/yv/K/8r/yv/J/8n/yv/K/8r/yv/K/8j/yP/I
/8j/yv/J/8n/yf/L/8v/yv/K/8j/yP/I/8j/yP/I/8j/yP/G/8b/xf/E/8b/xv/G/8b/
xP/E/8T/xP/E/8L/wv/C/8T/xP/D/8P/wv/C/8L/wf/B/8D/v/+//8D/wP/A/77/v/+/
/77/vf+7/7r/uf+4/7f/tv+1/7L/sP+u/6z/q/+r/6n/pv+k/6D/nv+b/5j/k/+Q/43/
iv+H/4T/gf9+/3v/eP91/3L/bv9s/2v/aP9j/2L/YP9e/13/XP9a/1r/Wv9a/1r/Wv9e
/2D/Yv9j/2f/a/9u/3P/e/+A/4X/iv+R/5f/nv+k/6v/sf+2/7z/wP/G/8v/0P/U/9f/
3P/g/+P/5v/p/+z/7//w//L/9P/1//f/+P/4//r/+v/8//z/+f/5//n/+f/5//r/+v/6
//n/+f/4//j/9//2//X/9P/0//P/8//z//L/8f/x//D/7//v/+7/7v/s/+v/6//r/+r/
6v/o/+f/6P/o/+j/6P/n/+f/5//n/+X/5f/l/+T/5P/k/+X/5f/j/+P/4//j/+P/4//j
/+P/5P/k/+T/5P/l/+X/5v/m/+f/5//o/+n/5//o/+j/6P/o/+j/6f/q/+n/6f/o/+j/
6P/o/+n/6f/r/+v/6P/q/+r/6v/q/+r/6v/q/+v/7P/t/+7/7//v/+//7//x//H/8f/x
//L/8v/y//L/9P/2//b/9v/3//f/+P/4//f/9f/1//X/9f/3//X/9f/0//P/8v/y//L/
8v/x//H/8f/x//H/8f/x//D/8P/u/+3/7P/r/+v/6//t/+3/7f/t/+3/7f/t/+3/7f/u
/+7/7v/u/+7/7v/t/+3/7f/t/+7/7v/u/+7/7v/s/+z/7P/s/+v/6//r/+v/8P/3/wUA
HAA6AGAAjgDLAAkBPgF0AbMB9QEtAlwCfQKEAm0CQAIHArkBOgGcACwA5P+n/5T/ov+o
/6T/rP+y/7X/uf++/7//wP/A/8L/wv/B/8P/xP/E/8b/xf/F/8X/xf/F/8b/xv/G/8j/
x//F/w==
         </WaveFormData>
      </LeadData>
      <LeadData>
         <LeadByteCountTotal>10000</LeadByteCountTotal>
         <LeadTimeOffset>0</LeadTimeOffset>
         <LeadSampleCountTotal>5000</LeadSampleCountTotal>
         <LeadAmplitudeUnitsPerBit>4.88</LeadAmplitudeUnitsPerBit>
         <LeadAmplitudeUnits>��V</LeadAmplitudeUnits>
         <LeadHighLimit>2147483647</LeadHighLimit>
         <LeadLowLimit>268435456</LeadLowLimit>
         <LeadID>V6</LeadID>
         <LeadOffsetFirstSample>0</LeadOffsetFirstSample>
         <FirstSampleBaseline>0</FirstSampleBaseline>
         <LeadSampleSize>2</LeadSampleSize>
         <LeadOff>FALSE</LeadOff>
         <BaselineSway>FALSE</BaselineSway>
         <ExcessiveACNoise>FALSE</ExcessiveACNoise>
         <MuscleNoise>FALSE</MuscleNoise>
         <LeadDataCRC32>1712415992</LeadDataCRC32>
         <WaveFormData>
vv++/77/vv+8/7z/vP+8/7z/vP+8/7z/vf++/7//wP/C/8T/xv/I/8z/zv/Q/9L/1//a
/93/4P/l/+j/6//u//H/9P/3//r//v8AAAIABAAHAAgACQAKAA0ADgAPABAAEgASABIA
EgASABIAEgASABIAEgASABIAEAAQABAAEAASABIAEgASABAAEAAQABAADgAOAA4ADgAM
AAwADAAMAAoACgAKAAoACAAIAAgACAAIAAgACAAIAAYABgAGAAYABgAGAAYABgAEAAQA
BAAEAAQABAAEAAQABAAEAAQABAAEAAQABAAEAAQABAAEAAQABAAEAAQABAAGAAYABgAG
AAYABgAGAAYABgAGAAYABgAIAAgACAAIAAYABgAGAAYACAAIAAgACAAIAAgACAAIAAkA
CQALAAsACgAKAAsACwALAAsADAAMAA4ADgAOABAAEAAQABAAEQARABIAEgASABAAEAAS
ABIAEwASABAAEAAQABAAEAAPAA0ADQALAAsADAAMAAwADAAKAAoACAAHAAYABQAEAAQA
BQAFAAUABQAHAAcABwAHAAUABQAFAAUABwAHAAcABwAHAAcABwAHAAcABwAHAAcABwAH
AAcABwAHAAUABAACAAQABwASACIAMwBJAGcAjQCxAM8A9AAjAVQBgAGjAbgBugGrAZIB
dQFLAQIBswByADUABwD9////+f/3//f/9f/1//X/9f/z//P/8//y//L/8v/x//H/8f/x
/+//7//u/+7/8P/w//D/8P/w//D/7//v/+3/7f/t/+3/7//v/+//7v/s/+v/6//r/+v/
6//r/+v/7f/t/+3/7f/r/+v/6//r/+3/7f/s/+z/7P/s/+z/7P/q/+r/6f/p/+v/7P/s
/+v/6f/p/+n/6P/q/+r/6f/p/+n/6P/o/+j/5f/l/+X/5f/l/+T/5P/k/+T/4//i/+H/
4//i/+H/4P/d/9z/3P/b/9r/2f/W/9b/1f/S/9H/zv/O/83/zP/K/8r/x//E/8P/xP/C
/8D/v/+6/7n/uf+4/7n/t/+2/7X/tf+1/7X/tf+1/7X/tv+2/7f/uf+6/7v/vv/A/8L/
xP/K/87/0P/U/9X/2f/c/+D/4//n/+r/7f/u//H/9P/2//n/+//9//////8AAAEABAAE
AAUABgAHAAgACAAJAAkACwALAAsADAAMAAwADAAMAAwACwALAAsACQAIAAgACAAKAAkA
CQAJAAgABwAHAAcABgAGAAYABQAFAAUABAAEAAMAAwACAAIAAgACAAIAAQABAAEAAQAB
AAAAAAAAAAAAAAAAAAAAAAAAAAAA/////wAAAAAAAAAAAAAAAAAAAAACAAIAAgACAAIA
AgACAAIAAQABAAEAAQADAAMAAwADAAQABAAEAAQABAAEAAQABAAGAAQABAAEAAQABAAE
AAYABgAGAAYABQAFAAcABwAKAAoACwALAAsACwAMAAwADAAMAAwADgAQABAAEAARAA8A
EAAQABAAEAAQABIAEgAPAA4ADAAMAAwADAAMAAsADQANAAsACwAMAAwADAAMAAoACgAI
AAcACAAHAAYABgAHAAcABwAHAAcABwAHAAcABwAHAAcABwAFAAUABQAFAAcABwAHAAcA
BwAHAAcABwAHAAcABwAHAAcAAwACAAIABgANABgAKAA7AFMAcwCZALsA2wACATMBZAGM
AasBvAG8AasBkAFxAT8B7gCjAGYAKwAFAAEA///3//f/9//1//f/9//3//X/9f/1//T/
9P/0//P/8//z//P/8f/x//D/8P/y//L/8v/y//L/8v/x//H/7//v/+//7//v/+//7//u
/+7/7f/t/+3/7//v/+//7//v/+//7//v/+3/7f/t/+3/7f/t/+z/7P/u/+7/7v/u/+7/
7v/t/+3/7f/u/+7/7f/t/+3/7f/s/+r/6v/p/+n/6//q/+r/6v/n/+f/5//n/+f/5v/m
/+b/5v/l/+T/4//j/+L/4f/g/9//3v/e/93/3P/b/9j/2P/Z/9b/1f/S/9D/z//O/8z/
zP/J/8b/xf/E/8L/wP+//77/vf+9/7z/vf+7/7r/uf+4/7f/tv+1/7f/t/+4/7j/uf+7
/7z/vf/C/8T/xv/I/87/0v/U/9j/2f/d/+D/5P/n/+v/7v/x//L/9f/4//r/+//9////
AQADAAQABQAIAAgACQAKAAsACgAKAAsACwALAAsACwAMAAwADAAMAAwADgANAA0ADQAL
AAoACgAKAAoACQAJAAkACAAHAAcABwAGAAYABgAFAAUABQAEAAQAAwADAAIAAgACAAIA
AgABAAEAAQABAAEAAAAAAAAAAAAAAAAAAAAAAAAAAAD/////AgACAAIAAgACAAIAAgAC
AAIAAgACAAIABAAEAAQABAADAAMAAwADAAMAAwADAAMABgAGAAYABgAEAAIAAgAEAAYA
BgAGAAYABgAEAAQABAAEAAcABwAJAAkACAAIAAkACQALAAsADAAMAAoACgAKAAwADAAM
AAwADQAPABAAEAAQABAAEAASABIAEQAQAA4ADgAOAA4ADgANAAsACwAJAAkACgAKAAoA
CgAKAAoACAAHAAgABwAGAAYABQAFAAUABQAHAAcABwAHAAUABQAFAAUABQAFAAUABQAF
AAUABQAFAAMAAwADAAMAAwADAAMAAwADAAEAAAD+/wAABQAKABYAJwA7AFMAcwCZAMEA
4gANAUABcgGbAboBzAHLAboBnwGDAVAB/QCwAG8ALwAFAP3/+//1//H/8//z//H/7//x
//H/8f/w//D/8P/t/+3/7f/t/+3/7f/s/+z/7P/s/+z/7P/s/+z/6//r/+v/6//r/+v/
6f/p/+n/6P/q/+n/6f/p/+n/6f/p/+n/6f/p/+n/6f/p/+n/6f/p/+f/5//m/+b/5v/m
/+b/5v/m/+b/5f/l/+X/5v/m/+X/5f/l/+X/5P/k/+T/4//j/+P/4v/i/+L/3//f/9//
3//f/97/3v/e/97/3f/c/9v/2//a/9n/2P/V/9T/1P/T/9T/0//Q/9D/zf/K/8n/xv/G
/8X/xP/C/8L/v/+8/7v/uP+2/7T/s/+w/6//r/+u/63/q/+q/6n/q/+r/6v/q/+p/6n/
qv+q/6v/rf+u/6//sv+0/7b/uP+6/77/wP/E/8n/zf/Q/9T/1//b/97/4f/i/+X/6P/q
/+3/7//x//P/9f/2//f/+v/8//3//v///wAAAAABAAEA////////AAACAAIAAgACAAAA
///////////+//7//v/+//3//f/9//z/+//7//v//P/8//z/+//7//v/+v/6//n/+f/4
//j/9v/2//b/9f/1//X/9f/1//b/9v/2//b/9v/2//b/9v/4//j/9//3//j/+P/4//j/
+P/4//j/+P/4//j/+P/4//j/+P/4//j/+f/5//n/+f/5//n/+f/5//r/+v/6//r/+v/6
//r/+v/6//r/+v/8//z//P/8//7//v/+//7//f/9//////8AAAAAAQABAAEAAQACAAIA
AgACAAIABAAGAAYABgAHAAUABgAGAAYABgAGAAgACAAJAAgABgAGAAYABgAGAAUABQAF
AAMAAwAEAAQABAAEAAQABAACAAEAAAD///7//v//////////////////////////////
//////////////3//f/9//3//v///wAAAQABAAEAAQABAP///f/+//z/+v/9/wQAEAAh
ADUASwBrAJUAvQDiAA8BQgF2AaMBxgHaAd8B0gG3AZkBbgEhAcgAfwA5AAUA9f/z/+3/
6//t/+//7f/v/+//7//r/+r/6v/q/+j/5//m/+X/5//n/+b/5v/o/+j/6P/o/+j/6P/n
/+f/5//n/+f/5//n/+f/5//m/+b/5f/l/+X/4//j/+P/4//j/+P/4//j/+X/5f/l/+X/
4//j/+L/4v/k/+T/5P/k/+L/4v/h/+H/3//g/+D/3//f/9//3//e/97/3v/d/93/3f/c
/9z/3P/b/9v/2//b/9n/2P/Y/9j/2P/X/9b/1f/T/9L/0f/Q/9H/0P/Q/8//zv/N/8r/
yv/H/8T/w//A/7//v/+//77/vf+5/7X/s/+w/67/rP+r/6j/p/+n/6b/pf+j/6L/of+f
/5//n/+f/5//n/+g/6D/of+j/6T/pf+o/6r/rP+u/7L/tv+4/7z/wf/F/8j/zP/N/9H/
1P/X/9r/3f/g/+L/5f/n/+n/6//t/+7/7//y//T/9f/2//f/+P/4//n/+f/3//f/9//4
//r/+v/6//r/+P/3//f/9//3//b/9v/2//T/8//z//P/8v/x//H/8f/w//D/8P/v/+//
7//u/+7/7f/t/+z/7P/u/+7/7v/t/+v/6//r/+v/7P/s/+z/7P/q/+r/6v/q/+r/6v/p
/+n/7P/s/+z/7P/s/+z/7P/s/+r/6v/q/+r/6v/q/+r/6v/r/+v/6//r/+v/6//r/+v/
7P/s/+z/7P/s/+z/7P/s/+z/7P/t/+3/7f/u/+z/7P/s/+z/7P/s/+z/7P/t/+3/7//v
//D/8P/x//H/8f/x//L/8v/y//L/8v/0//T/9P/0//X/9//4//j/+P/2//b/+P/4//f/
9v/0//T/9P/0//T/8//z//P/8f/x//D/8P/w//D/8v/y//D/7//w/+//7v/u/+3/7f/t
/+3/6//r/+v/6//t/+3/7f/t/+3/7f/t/+3/6//r/+v/6//t/+3/7f/t/+3/7f/t/+3/
6//r/+j/5v/m/+v/8v8AABEAIwA7AF0AhwCvANQA/wA0AWoBlwG2AcoBywG6AZ8BgQFS
AQEBqgBhAB8A8f/l/+P/3//Z/9n/2//b/9v/2f/Z/9n/2P/Y/9j/1f/V/9X/1f/X/9f/
1v/W/9T/1P/U/9T/1P/U/9P/0//V/9X/1f/V/9X/1f/V/9T/1P/T/9P/0//R/9H/0f/R
/9P/0//T/9P/0f/R/9H/0f/R/9H/0P/Q/9L/0v/S/9L/0P/Q/8//z//P/9D/0P/P/9H/
0f/R/9D/0P/Q/8//z//P/87/zv/O/83/zf/N/83/zf/M/8z/zP/K/8n/yP/H/8f/xv/F
/8T/w//C/8L/wf/A/7//vP+8/7v/uP+3/7T/sv+x/7D/rv+u/6v/qP+n/6b/pP+i/6H/
nv+d/53/nP+b/5n/mP+X/5f/l/+X/5f/l/+X/5j/mP+Z/5v/nP+d/6L/pP+m/6j/qv+u
/7D/tP+5/73/wP/E/8f/y//O/9H/1P/X/9r/3P/h/+P/5f/n/+n/6v/r/+7/7v/v//D/
8f/y//L/8//z//P/8//z//T/9P/0//T/9P/0//P/8//z//P/8v/y//L/8v/x//H/8f/y
//H/8f/x//D/8P/w/+//7//v/+7/7v/t/+3/7P/s/+z/7P/s/+v/6f/p/+n/6f/q/+r/
6v/q/+r/6v/q/+r/6v/q/+n/6f/o/+j/6P/o/+j/6P/o/+j/6P/o/+j/6P/q/+r/6v/q
/+n/6f/p/+n/6//r/+v/6//q/+r/6v/q/+z/7P/s/+z/6v/q/+v/6//t/+3/7f/u/+7/
7v/u/+7/7P/s/+z/7P/v/+//8f/x//D/8P/x//H/8//z//T/9P/y//L/8v/0//T/9P/0
//X/9//4//j/+P/4//j/+v/6//n/+P/2//b/9P/0//T/8//1//X/8//z//T/9P/0//T/
9P/0//L/8f/w/+//7v/u/+3/7f/t/+3/7f/t/+3/7f/v/+//7//v/+3/7f/t/+3/7//v
/+//7//v/+//7//v/+//7//v/+//8f/t/+z/6v/q/+3/9P8CABMAJwBBAGMAiQCtANIA
/QAwAWIBjQGqAboBuQGoAYsBawE2AeMAlgBVABcA8//r/+n/4//h/+H/3//f/9//3//f
/9//3v/e/97/2//b/9v/2//b/9v/2v/a/9r/2v/a/9r/2v/a/9n/2f/b/9v/2//b/9v/
2//b/9r/2v/Z/9n/2f/Z/9n/2f/Z/9n/2f/Z/9n/2f/Z/9n/2f/b/9v/2v/a/9r/2v/a
/9r/2P/Y/9f/1//V/9b/1v/V/9f/1//X/9b/1v/W/9X/1f/V/9T/1P/U/9P/0//T/9P/
0//S/9L/0v/S/9H/0P/P/8//zv/N/8z/y//K/8r/yf/I/8f/xP/E/8P/wP+//7z/vP+7
/7r/uP+4/7X/sv+x/7D/rv+s/6v/qv+p/6n/qP+n/6X/pP+j/6P/o/+j/6P/o/+j/6T/
pP+n/6n/qv+r/67/sP+y/7T/uv++/8D/xP/F/8n/zP/Q/9X/2f/c/9//4v/l/+j/6v/t
/+//8f/z//X/9v/3//r/+v/7//z//f/8//z//f/9//3//f/9//7//P/8//z//P/+//3/
/f/9//3//P/8//z/+v/5//n/+f/5//n/+v/7//j/+P/4//f/9//3//b/9v/3//f/9v/2
//b/9v/2//X/9//3//f/9//0//T/9P/0//T/9P/0//T/9f/2//b/9//2//b/9v/2//b/
9v/2//b/+P/4//j/+P/6//r/+v/6//n/+f/5//n/+f/5//n/+f/8//z//P/8//z//P/8
//z//P/8//3//f/9//3//f/9//3//v/+/wAAAAAAAAAAAAAAAAAAAAADAAMABQAFAAYA
BgAHAAcABwAHAAgACAAIAAgACAAKAAwADAAMAA0ADQAOAA4ADgAMAAwADgAOAA8ADgAM
AAwADgAOAA4ADQANAA0ACwALAAwADAAMAAwADAAMAAoACQAIAAcABgAGAAkACQAJAAkA
CQAJAAkACQALAAsACwALAAsACwALAAsACwALAAsACwALAAsACwALAA0ADQANAA0ADQAN
AAoACAAMABMAIAAuAEUAXQB/AKUAyQDpABQBRQF2AaABvQHMAcYBswGYAXcBQQHwAKUA
aAAxABEADQAJAAUAAwADAAMABQADAAEAAQD//////v/+//7//f/9//3//f/9//3//P/8
//7//v/+//7//P/8//v/+//9//3//f/9//3//f/9//z//P/7//v/+//9//3//f/9//3/
/f/9//3//f/9//3//f/9//3//P/8//7//v/+//7/AAAAAP///////wAAAAD//wEAAQAB
AAAAAAAAAP/////9//z//P/8//v/+//7//v/+//6//r/+v/4//f/9v/1//f/9v/1//T/
8//y//L/8f/w/+//7P/s/+v/6P/n/+T/4v/h/+D/3v/g/93/2v/Z/9b/1P/S/9H/0P/P
/8//zv/N/8v/yv/J/8n/yf/J/8n/y//L/8z/zP/L/83/zv/P/9P/1v/Z/9z/3v/i/+T/
6P/r/+//8v/2//f/+//+/wEABAAHAAoADAAPABEAEwAVABcAGAAZABwAGgAbABwAHQAe
AB4AHwAfAB8AHwAfACAAIAAgACAAIAAeAB0AHQAdAB0AHAAcABwAHAAbABsAGwAaABkA
GQAZABgAGAAYABcAFwAXABYAFgAVABUAFAAUABQAFAAUABMAEQARABEAEQASABIAEgAS
ABIAEgASABIAEAAQAA8ADwAQABAAEAAQABAAEAAQABAAEAAQABAAEAAQABAAEAAQABEA
EQARABEAEQARABEAEQASABIAEgASABIAEgASABIAEgASABMAEwATABMAEwATABIAEgAS
ABIAEgASABIAEgASABMAEwAVABUAFgAWABcAFwAXABcAGAAYABgAGAAYABoAGgAaABoA
GwAbABwAHAAcABwAHAAeAB4AHQAcABoAGgAYABgAGAAXABkAGQAXABcAGAAYABgAGAAY
ABgAFgAVABQAEwASABIAEwATABMAEwATABMAEwATABMAEwATABMAEwATABMAEwATABMA
EwATABMAEwATABMAEQARABEAEQARAA8ADgAMAA4AEwAaACoAOwBPAG0AkQC3ANcA/AAn
AVgBhAGnAb4BxgG/AaYBiQFhAR4BzQCMAE8AGwAJAAkAAwD////////9//3//f/9//3/
+//6//r/+v/5//n/+f/5//n/+f/4//j/+P/4//j/+P/4//j/9//3//X/9f/1//X/9f/1
//X/9P/0//P/8//z//X/9f/1//X/8//z//P/8//z//P/8//z//P/8//y//L/8v/y//L/
8v/y//L/8f/x//H/8v/y//H/8f/x//H/8P/u/+7/7f/t/+3/7P/s/+z/6//r/+v/6//r
/+r/6v/q/+r/6f/o/+f/5//m/+X/5P/j/+L/4v/h/97/3f/a/9r/2//Y/9f/1P/S/9H/
0P/O/87/y//I/8f/xP/C/8D/v/++/73/vf+8/7v/uf+4/7f/t/+3/7f/t/+1/7X/tv+2
/7n/u/+8/73/vv/A/8L/xP/I/8z/zv/S/9X/2f/c/+D/4f/l/+j/6//s/+//8v/0//n/
+//9//////8AAAEABAAEAAUABgAHAAYABgAHAAcACQAJAAkACgAKAAoACgAKAAoACQAJ
AAkABwAGAAYABgAGAAUABQAFAAQAAwADAAMAAgACAAIAAQABAAEAAAAAAP/////+//7/
/P/8//z/+//7//v/+//7//r/+v/6//r/+v/6//r/+v/6//r/+f/5//j/+P/4//j/+P/4
//j/+P/4//j/+P/4//j/+P/4//j/+f/5//n/+f/5//n/+f/5//j/+P/4//j/+v/6//r/
+v/4//j/+f/5//v/+//7//v/+//6//r/+v/6//r/+v/8//z//P/8//v/+//9//3/AAAA
AAEAAQD/////AAAAAAAAAAAAAAIAAgACAAIAAwADAAQABAAEAAQABAAGAAYABQAEAAIA
AgACAAIAAgABAAEAAQD/////AAAAAAAAAAAAAAAA/v/9//z/+//6//r/+//7//v/+//7
//v/+//7//v/+//7//v//f/9//3//f/9//3//f/9//v/+//7//v//f/9//3//f/9//3/
/P/6//r/+/8CAA4AHQAvAEcAaQCRALcA2AABATABYAGLAaoBvAG9AawBkQFzAUQB9QCm
AGkAKQD9//f/9//v/+3/8f/v/+//7//v/+3/7f/s/+z/7P/r/+v/6//r/+n/6f/o/+j/
6P/o/+j/6P/q/+r/6f/p/+f/5//n/+f/6f/p/+n/6P/q/+n/6f/p/+f/5//n/+f/5//n
/+f/5//n/+f/5//n/+f/5//m/+b/5v/m/+b/5v/m/+b/5f/l/+f/6P/o/+f/5f/l/+X/
5P/m/+b/5f/l/+P/4v/i/+L/4f/h/+H/4f/h/+D/4P/g/+D/3//e/93/3f/c/9v/2v/b
/9r/2v/Z/9j/1//U/9T/0//Q/8//zP/M/8v/yv/I/8b/w//A/7//wP++/7z/u/+4/7f/
t/+2/7X/s/+y/7H/sf+x/7H/sf+x/7H/sv+y/7P/tf+2/7f/uP+6/7z/vv/E/8j/yv/O
/9H/1f/Y/9z/3//j/+b/6f/q/+3/8P/y//f/+f/7//3///8AAAEABAAGAAcACAAJAAoA
CgALAAsACwALAAsADAAMAAwADAAMAAwACwALAAsACwAKAAoACgALAAsADAANAAoACQAJ
AAkACAAIAAgABwAHAAcABgAGAAMAAwACAAIABAAEAAQAAwADAAMAAwADAAIAAgACAAIA
AgACAAIAAgACAAIAAQABAAIAAgACAAIABAAEAAQABAAEAAQABAAEAAQABAAEAAQABQAF
AAUABQAFAAUABQAFAAYABgAGAAYACAAIAAgACAAIAAgACQAJAAkACQAJAAkADQAKAAoA
DAAMAAwADAAKAAoACgAKAA0ADQAPAA8AEAAQABEAEQARABEAEgASABIAEgASABQAFAAU
ABQAFQAVABYAFgAWABYAFgAYABgAGQAYABYAFgAUABQAFAATABMAEwARABEAFAAUABQA
FAAUABQAEgARABAADwAOAA4ADwAPAA8ADwAPAA8ADwAPAA8ADwAPAA8ADwAPAA8ADwAP
AA8ADwAPAA8ADwAPAA8AEQARABEAEQATABEADAAKAAoACwASACAAMQBDAF0AgQCpAM8A
9AAfAVIBggGvAdIB5AHlAdYBuwGfAW4BHQHMAIkARwAXAAkABwABAP3///8BAAEA////
/wEA///+//7//v/7//v/+//7//v/+//6//r/+v/6//r/+v/6//r/+f/5//v/+//7//v/
+f/5//n/+P/6//n/+f/5//f/9//3//f/9//3//f/9//3//f/9//3//f/9//2//b/9v/2
//b/9v/2//b/9f/1//P/9P/0//P/8//z//P/8v/w//D/7//v/+//7v/u/+7/7f/t/+3/
7f/r/+r/6v/q/+j/5//m/+X/5f/k/+P/4v/j/+L/4v/h/97/3f/a/9r/2f/W/9X/0v/Q
/8//zv/M/8r/x//E/8P/wv/A/77/vf+4/7f/t/+2/7P/sf+w/6//sf+x/7H/sf+x/7H/
sv+y/7P/tf+2/7f/uP+6/7z/vv/C/8b/yP/M/9H/1f/Y/9z/3//j/+b/6f/q/+3/8P/y
//f/+f/7//3///8AAAEABAAGAAcACAAJAAoACgALAAsACwALAAsADAAMAAwADAAMAAwA
CwALAAsACwAKAAoACgAKAAkACQAJAAYABQAFAAUABAAEAAQAAwADAAMAAgACAAMAAwAC
AAIAAAAAAAAA//////////////7//v/+//7//v/+//7//v/8//z/+//7//7//v/+//7/
/P/8//z//P/8//z//P/8//7//v/+//7////////////9//3//f/9//7//v/+//7//v/+
//7//v8AAAAAAQABAAEAAQABAAAA/v/+//7//v/+//7//v/+//////8BAAEABAAEAAUA
BQADAAMABAAEAAIAAgACAAQABgAGAAYABwAHAAgACAAIAAgACAAKAAoACwAKAAgACAAG
AAYABgAFAAYABwAGAAcABgAGAAYABgAIAAgABgAFAAYABQAEAAQAAwADAAMAAwADAAMA
AwADAAEAAQABAAEAAQABAAEAAQABAAEAAQABAAEAAQABAAEAAQABAAEAAQD//wEAAAAA
AP7//f8AAAoAGQApAD0AWQB/AKsA0gD5ACgBXAGRAbwB2AHlAeQB0QG1AZIBWQECAa8A
ZwAlAP//9f/x/+v/6//r/+v/6//t/+3/6//q/+r/6v/n/+f/5//n/+f/5//m/+b/5v/m
/+b/5v/m/+b/5f/l/+P/4//j/+P/5f/l/+X/5P/k/+P/4//j/+P/4//j/+P/4f/h/+H/
4f/j/+P/4//j/+H/4f/g/+D/4P/g/+D/4P/e/97/3f/d/9//4P/g/9//3f/d/93/3P/c
/9z/2//b/93/3P/c/9z/2//b/9v/2//b/9r/2v/a/9n/1//V/9P/0//S/9H/0P/P/87/
zv/N/87/zf/K/8r/yf/G/8X/wv++/73/vP+6/7r/t/+0/7P/sv+w/67/rf+q/6n/qf+o
/6X/o/+i/6H/n/+f/5//n/+f/5//oP+g/6H/o/+k/6X/p/+o/6n/qv+w/7T/tv+6/73/
wf/E/8j/y//P/9L/1f/a/93/4P/i/+X/5//p/+v/7//w//H/9P/2//f/+P/5//r/+v/7
//v//f/9//3//v/8//z//P/8//z/+//7//v//f/8//z//P/8//v/+//7//r/+f/5//n/
+P/4//j/9//1//X/9P/0//P/8//y//L/9P/0//T/8//z//P/8//z//L/8v/y//L/8P/w
//D/8P/w//D/7//v//L/8v/y//L/8P/w//D/8P/w//D/8P/w//L/8v/y//L/8f/x//H/
8f/z//P/8//z//P/8v/x//D/8v/y//L/8v/0//T/9f/1//P/8//z//P/8//0//T/9P/0
//T/9P/0//T/9P/3//f/+f/5//n/+P/4//f/+f/5//r/+v/6//r/+v/8//z//P/8//3/
+//8//z//P/8//z//v/+//3//P/6//r//P/8//z/+//7//v/+f/5//j/+P/4//j/9v/2
//T/8//0//P/8v/y//P/8//z//P/8//z//P/8//z//P/8//z//P/8//z//P/8//z//P/
8//z//P/8//z//P/8//z//P/9f/z//D/7v/u//H/+P8EABkALwBHAGsAkwC5ANwACwFA
AXABmQG2AcQBwQGsAZEBcwE6AeUAlgBTABcA8//t/+n/4//h/+H/3//f/9//4f/h/9//
3v/e/97/2//b/9v/2//b/9v/2v/a/9r/2v/a/9r/2v/a/9n/2f/Z/9n/2f/Z/9n/2f/Z
/9j/1v/V/9X/1f/X/9f/1//X/9X/1f/V/9X/1//X/9f/1//V/9X/1P/U/9T/1P/U/9T/
1P/U/9P/0//T/9T/1P/T/9X/1f/V/9T/0v/S/9H/0f/R/9D/0P/Q/8//z//P/8//zf/M
/8z/zP/M/8v/yv/J/8n/yP/H/8b/w//C/8L/wf/A/7//vP+8/7n/tv+1/7L/sv+x/7D/
rv+s/6n/pv+l/6T/ov+g/5//nP+b/5v/mv+Z/5f/lv+V/5X/lf+V/5X/k/+T/5T/lP+X
/5n/mv+b/5z/nv+g/6L/pv+q/6z/sP+1/7n/vP/A/8P/x//K/83/0P/T/9b/2P/b/93/
3//h/+P/5P/l/+j/6P/p/+r/6//s/+z/7f/t/+//7//v//D/7v/u/+7/7v/u/+3/7f/t
/+3/7P/s/+z/7P/r/+v/6//q/+n/6f/p/+j/6P/o/+f/5//n/+b/5v/n/+f/5v/m/+T/
5P/k/+P/4//j/+P/4//i/+L/4v/i/+D/4P/g/+D/4v/i/+H/4f/g/+D/4P/g/+D/4P/g
/+D/4P/g/+D/4P/g/+D/4P/g/+H/4f/h/+H/4f/h/+H/4f/i/+L/4v/i/+L/4v/i/+L/
4P/g/+H/4f/j/+X/4v/i/+L/4v/i/+T/5P/k/+T/5f/l/+f/5//m/+b/5//n/+n/6f/q
/+r/6P/o/+j/6v/s/+z/7P/t/+3/7v/u/+7/7f/s/+3/7P/t/+z/6v/q/+j/6P/o/+f/
6f/p/+f/5//o/+j/6P/o/+f/5v/j/+H/4v/h/+D/4P/h/+H/4f/h/+H/4f/h/+H/4f/h
/+H/4f/f/9//3//f/9//3//f/9//3//f/9//3//d/93/3f/d/93/3f/c/9r/2v/f/+b/
9P8FABsANwBZAIEAoQDGAPMAJAFSAXsBlgGeAZcBgAFjAT8BAAGtAGgAKQDx/9n/2f/V
/83/zf/N/8v/y//L/8v/y//J/8j/yP/I/8f/x//H/8f/xf/F/8T/xP/E/8T/xP/E/8T/
xP/D/w==
         </WaveFormData>
      </LeadData>
   </Waveform>
</RestingECG>
