# Supplementary material for: Detection of Left Atrial Enlargement Using a Convolutional Neural Network-Enabled Electrocardiogram
Source: Front Cardiovasc Med. 2020 Dec 17;7:609976. doi: 10.3389/fcvm.2020.609976 (PMC7773668; doi:10.3389/fcvm.2020.609976)
Supplement: Supplementary file 2 [file Data_Sheet_2.ZIP › normal1/1802010248_8249_00000006.XML]

<?xml version="1.0" encoding="Windows-1252"?>
<!DOCTYPE RestingECG SYSTEM "restecg.dtd">
<RestingECG>
   <PatientDemographics>
      <PatientID>1802010248</PatientID>
      <PatientAge>76</PatientAge>
      <AgeUnits>Years</AgeUnits>
      <Gender>Male</Gender>
      <PatientLastName>yangzhiyuan</PatientLastName>
   </PatientDemographics>
   <TestDemographics>
      <DataType>Resting</DataType>
      <Site>1</Site>
      <AcquisitionDevice>MAC55</AcquisitionDevice>
      <Status>Unconfirmed</Status>
      <Priority>Normal</Priority>
      <AcquisitionTime>08:49:56</AcquisitionTime>
      <AcquisitionDate>07-14-2015</AcquisitionDate>
      <CartNumber>1</CartNumber>
      <AcquisitionSoftwareVersion>009C</AcquisitionSoftwareVersion>
      <XMLSourceVersion>MAC5000 v1.0</XMLSourceVersion>
   </TestDemographics>
   <RestingECGMeasurements>
      <VentricularRate>75</VentricularRate>
      <AtrialRate>75</AtrialRate>
      <PRInterval>168</PRInterval>
      <QRSDuration>96</QRSDuration>
      <QTInterval>382</QTInterval>
      <QTCorrected>426</QTCorrected>
      <PAxis>54</PAxis>
      <RAxis>7</RAxis>
      <TAxis>48</TAxis>
      <QRSCount>12</QRSCount>
      <QOnset>212</QOnset>
      <QOffset>260</QOffset>
      <POnset>128</POnset>
      <POffset>184</POffset>
      <TOffset>403</TOffset>
      <ECGSampleBase>500</ECGSampleBase>
      <ECGSampleExponent>0</ECGSampleExponent>
   </RestingECGMeasurements>
   <Diagnosis>
      <Modality>Resting</Modality>
         <StatementCount>2</StatementCount>
         <LabelText>12SL ��ϳ���</LabelText>
      <DiagnosisStatement>
         <StmtFlag>ENDSLINE</StmtFlag>
         <StmtText>�������</StmtText>
      </DiagnosisStatement>
      <DiagnosisStatement>
         <StmtFlag>ENDSLINE</StmtFlag>
         <StmtText>���� ECG</StmtText>
      </DiagnosisStatement>
   </Diagnosis>
   <Waveform>
      <WaveformType>Rhythm</WaveformType>
      <WaveformStartTime>0</WaveformStartTime>
      <NumberofLeads>8</NumberofLeads>
      <SampleType>CONTINUOUS_SAMPLES</SampleType>
      <SampleBase>500</SampleBase>
      <SampleExponent>0</SampleExponent>
      <HighPassFilter>16</HighPassFilter>
      <LowPassFilter>150</LowPassFilter>
      <ACFilter>NONE</ACFilter>
      <LeadData>
         <LeadByteCountTotal>10000</LeadByteCountTotal>
         <LeadTimeOffset>0</LeadTimeOffset>
         <LeadSampleCountTotal>5000</LeadSampleCountTotal>
         <LeadAmplitudeUnitsPerBit>4.88</LeadAmplitudeUnitsPerBit>
         <LeadAmplitudeUnits>��V</LeadAmplitudeUnits>
         <LeadHighLimit>2147483647</LeadHighLimit>
         <LeadLowLimit>268435456</LeadLowLimit>
         <LeadID>I</LeadID>
         <LeadOffsetFirstSample>0</LeadOffsetFirstSample>
         <FirstSampleBaseline>0</FirstSampleBaseline>
         <LeadSampleSize>2</LeadSampleSize>
         <LeadOff>FALSE</LeadOff>
         <BaselineSway>FALSE</BaselineSway>
         <ExcessiveACNoise>FALSE</ExcessiveACNoise>
         <MuscleNoise>FALSE</MuscleNoise>
         <LeadDataCRC32>1190908433</LeadDataCRC32>
         <WaveFormData>
/v/+//7//v/+//7//v/+//7//v/+//7/AAAAAAAAAAD+//7//v/+/wAAAAAAAAAAAAAA
AAAAAAACAAIAAgACAAQABAAEAAQABAAEAAQABAAEAAQABAAEAAYABgAGAAYABgAGAAYA
BgAIAAgACAAIAAoACgAKAAoADAAMAAwADAAMAAwADAAMAA0ADgAPABAAEgASABIAEgAS
ABIAEgASABAAEAAQABAADgAOAA4ADgAMAAwADAAMAAwADAAMAAwACgAKAAoACgAKAAoA
CgAKAAgACAAIAAgABwAGAAUABAAEAAQABAAEAAIAAgACAAIAAAAAAAAAAAAAAAAAAAAA
AP7//v/+//7//v/+//7//v/+//7//v/+//z//P/8//z//P/8//z//P/+//7//v/+//z/
/P/8//z//v/+//7//v/+//7//v/+//7//v/+//7//v/+//7//v/+//7//v/+/wAAAAAA
AAAA/v/+//7//v/+//7//v/+//7//v/+//7//v/+//7//v8AAAAAAAAAAAAAAAAAAAAA
AAAAAAAAAAD+//7//v/+//7//v/+//7//v/+//7//v/+//7//v/+//7//v/+//7//v/+
//7//v/+//7//v/+//z//P/8//z//P/8//z//P/8//z//P/8//z//P/8//z//P/8//z/
/P/8//z//P/8//r/+v/6//r//P/8//z//P/8//z//P/8//7//v/+//7/AAAAAAAAAAAA
AAEAAQABAAEAAQABAAEAAgACAAMABQAHAAkACQAKAAkACQAJAAkACwALAAsACgAKAAkA
CAAIAAgABwAGAAMAAgABAP7//f/9//z/+//6//r/+v/6//r/+v/6//r/+v/5//n/+f/5
//f/9//2//b/+P/4//j/+P/4//f/9//3//f/9//3//f/9//3//X/9//2//b/9v/4//v/
AwAQABsAJQA2AEkAWQBpAHgAgQCEAIQAgAB8AG0AVAA8ACgAFQAHAAcACwAJAAUAAgD8
//j/+f/9//7//P/7//3/+//7//n/+//9//v/+//7//v/+//7//r/+v/6//v/+//7//v/
+//7//v/+//7//v/+//8//z//P/8//z//P/8//z//P/7//v/+//7//3//f/+//7//v/+
//7///////////8AAAAAAQABAAEAAgACAAIAAwADAAQABAAEAAMAAwAFAAUABwAHAAcA
BwAGAAcABwAHAAoACgALAAsADAAMAA0ADQANAA0ADQANABAAEAAQABAADgAOAA4ADgAO
AA4ADQANAA8ADQAMAAwACwALAAsACwAJAAgACAAIAAcABwAHAAYABgAFAAUABQAFAAMA
AgACAAIAAgACAAIAAgABAAEAAQABAAAAAAAAAP3//f/8//z//P/7//v/+v/8//z//P/7
//v/+//7//v//f/9//3//f/7//v/+//8//z/+//7//v/+//7//v/+//7//v/+//7//v/
+//7//v/+//7//z//P/9//3//f/9//3//f/9//3//f/9//3//f/9//z//P/9//3//f/9
//3//f/9//3//f/9//3//f/+//7//v/+//7//v/+//7//v8AAAAAAAD/////AAAAAAAA
///////////9//3//f/9//3//f/9//z//v/+//7//v/+//7//v/+//z//P/8//z//f/9
//3//f/7//v/+//7//3//f/9//3//f/9//3//f/9//3//f/9//3//f/9//3/+//7//v/
+//8//z//P/8//3//f/9//3//v/+//7//v/9//3//v8AAAAAAAAAAAIAAgACAAMAAQAB
AAEAAQADAAMABAAEAAUABwAJAAsACQAKAAsACwALAAsACwALAAsACgAKAAkACAAIAAgA
BwAEAAEAAAD///7//f/9//z/+//6//r/+v/6//r/+v/6//r/+v/5//n/+f/5//n/+f/4
//j/+P/4//j/+P/4//f/9//3//f/9//3//f/9//3//f/9//2//j/+P/4//3/CQAWACEA
LQA+AFEAYwBzAIAAhwCKAIgAhAB6AGcATgA6ACYAEQAHAAkACQAFAAMAAAD6//j/+//9
//7//v/9//3//f/9//3/+//7//v//f/9//3/+//7//r/+v/6//n/+f/5//n/+//7//v/
+//7//v/+//8//z//P/8//z//P/8//z//P/7//v/+//7//z//f///wAA/v/+//7///8B
AAEAAQACAAAAAQABAAEAAgACAAIAAwADAAQABAAEAAUABQAHAAcABwAHAAcABwAKAAsA
CwALAAoACgALAAsADgAOAA8ADwAPAA8ADwAPAA4ADgAOAA4ADgAOAA4ADgAOAA4ADQAN
AA0ACwAKAAoACQAJAAkACQAJAAgACAAIAAkACQAJAAgACAAHAAcABwAHAAUABAAEAAIA
AgACAAIAAgABAAEAAQABAAAAAAAAAP/////+//7/AAD//////v/+//7//v/9//3//f/9
//3//f/9//3//f/9//3//f/+//7//f/9//3//f/9//3//f/9//3//f/9//3//f/9//3/
/////wAAAAAAAP///v/9//////////////////////////7//v//////////////////
//////////////8AAAAAAAAAAAAAAAAAAAAAAAAAAAAAAAD/////AAAAAAAA////////
//8BAAEAAQABAP////////7//v/+//7//v/+//7//v/+//7//v/+//7/////////////
//////////3//f/9//3////////////9//3//f/9//3//f/9//3//f/9//3//f/8//z/
/P/8//3//f/9//3//P/8//z//P/9////AAAAAAAAAAAAAAIAAgACAAMAAwADAAMAAwAD
AAMABAAEAAUABwAJAAsADQAOAA8ADwANAA0ADQANAA0ADAAMAAsACgAKAAoACQAGAAMA
AgABAAAA//////7/+//6//r/+v/6//r/+v/6//r/+v/5//n/+f/5//n/+f/6//r/+v/6
//r/+v/6//n/+f/5//n/+f/5//n/+f/5//n/9//2//b/+P/4//v/BQAUAB8AKwA6AE0A
XwBvAIAAiQCMAIoAhAB8AGkAUAA6ACYAEwAFAAUABwAHAAUAAAD8//b/9f/5//7//v/9
//3//f/7//3//f/7//3//f/7//v//f/7//r/+v/6//v/+//7//v/+//7//v/+//7//v/
+//8//z//P/8//z//P/8//z//P/9//3//f/9//v/+//8//z//f/+////AQABAAEAAQAC
AAAAAQABAAEAAgACAAIAAwADAAQABAAEAAUABQAHAAcABwAHAAcABwAKAAsACwALAAoA
CgALAAsADgAOAA8ADwAPAA8ADwAPAA4ADgAOAA4ADgAOAA4ADgAOAA4ADQANAA0ACwAK
AAoACQAJAAkACQAJAAgACAAIAAcABwAHAAYACAAHAAcABwAHAAUABAAEAAIAAgACAAIA
AgABAAEAAQD///7//v/+//7//////wAA/v/9//3//P/+//7//v/9//v/+//7//v/+//7
//v/+//7//v/+//8//z/+//7//v/+//7//v/+//9//3//f/9//3//f/9//3//f/9//7/
/v/9//3//f/9//3//f/9//3//f/9//3//f/9//z//P/9/////////////f/9//3//f/9
//3//f/+/wAAAAAAAAAA/v/+//7//v/+//7//v/9////AAAAAAAA/f/9//3//f/9//3/
/f/9//3//f/9//z//P/8//z//P/8//z//P/8//z//P/8//z/+//7//v/+//9//3//f/9
//v/+//7//v/+//7//v/+//7//v/+//7//v/+//7//v/+//7//v/+//6//r/+v/6//v/
+//7//v//v/8//z//v/+//7//v/+//7//v///wEAAQABAAEAAQABAAIAAgABAAMABQAH
AAcACAAJAAkACQAJAAkACQAHAAYABgAFAAYABgAGAAUABgADAAIAAQD9//v/+v/4//n/
+P/4//j/+v/6//r/+v/6//r/+f/5//f/9//3//f/9v/2//b/9v/2//b/9v/1//f/9//3
//f/9//3//f/9//3//f/9v/2//b/9v/3//3/CAATAB0AKgA5AEkAWwBqAHcAfAB+AHoA
dABrAFgAPgAmABUAAwD9/wEAAQD9//7//P/2//P/8//2//j/+f/5//n/+f/7//v/+//5
//v/+//7//n/+f/4//j/+P/7//v/+//7//n/+f/5//n/+f/5//n/+v/8//z//P/8//r/
+v/6//r/+//7//v/+//7//v//P/8//z//P/8//3//f/9//3//v/+/////////wAAAAAA
AAEAAwAEAAQABAADAAMABQAFAAUABQAFAAUABgAHAAcABwAIAAgACQAJAAoACgALAAsA
CwALAAsACwAMAAwADAAMAAwADAAMAAwADAAMAAsACwANAAsACgAKAAcABwAHAAcABwAG
AAYABgAFAAUABQAEAAQAAwADAAMAAwABAAAAAAAAAAAAAAAAAP7//f/9//3////+//7/
/v/9//3//P/8//z/+//7//r/+v/6//r/+f/5//n/+f/5//n/+f/5//n/+f/5//n/+v/6
//n/+f/5//n/+f/5//n/+f/5//n/+f/5//n/+f/5//f/9//4//j/+f/5//n/+f/5//n/
+f/5//f/9//3//f/+P/4//n/+//5//n/+f/5//v/+//7//v/+f/5//n/+v/6//r/+v/6
//z//P/8//z//P/8//z/+//5//r/+v/6//v/+//7//v/+//7//v/+//5//n/+f/4//r/
+v/6//r//P/8//z//P/6//r/+v/6//n/+f/5//n/+f/5//n/+f/5//n/+f/5//n/+f/5
//n/+f/5//n/+f/5//n/+f/5//n/+f/5//n/+P/4//j/+P/5//n/+v/6//r/+v/6//z/
/P/8//3//f/9//3//f/9//3//v/+//3///8BAAMAAwAEAAUABQAFAAUABQAFAAUABAAE
AAMABAAEAAQAAwACAP///v/9//r/+f/5//j/9//2//b/9v/2//b/9v/2//b/9v/1//X/
9f/1//X/9f/0//T/9P/0//T/9P/0//P/8//z//P/8//z//P/8//z//P/9f/0//T/8v/y
//H/9f/+/wkAEwAcACUANQBJAFgAYwBuAHIAcABsAGkAXgBKADIAHwANAP//+//9////
/P/6//b/8f/v//D/9P/3//X/9//3//f/9//3//f/9f/1//f/9//3//b/9v/2//f/9//3
//f/9//3//f/9//3//f/9//4//j/+P/4//j/+P/4//j/+P/5//n/+f/5//n/+f/6//r/
+v/6//r/+//7//v/+//8//z//f/9//3//v/+//7//////wAAAAAAAP////8BAAEAAQAB
AAEAAQAEAAUABQAFAAQABAAFAAUABgAGAAcABwAHAAcABwAHAAgACAAIAAgACAAIAAgA
CAAIAAgABwAHAAkABwAGAAYABAADAAIAAQACAAIAAwAEAAEAAQABAAAA/v/9//3//f//
//3//P/8//z//P/8//z/+v/5//n/+f/5//j/+P/4//n/+f/4//j/9v/1//X/9P/2//b/
9v/1//X/9f/1//X/9f/1//X/9f/z//P/8//0//X/9f/2//f/9f/1//X/9f/1//X/9f/1
//X/9f/1//X/9f/1//b/9v/3//f/9//3//X/9f/1//X/9//3//f/9//3//b/9v/3//X/
9f/1//X/9//3//f/9//3//f/9//4//j/+P/4//j/9v/2//b/9v/4//j/+P/3//f/+P/4
//j/9//3//f/9//3//f/9//3//f/9//3//b/+P/4//j/+P/4//j/+P/4//b/9v/2//b/
9f/1//X/9f/z//P/8//z//P/8//z//P/9f/1//X/9f/1//X/9f/1//P/8//z//P/9f/1
//X/9f/0//T/9P/0//P/8//z//P/9P/0//T/9P/1//b/9v/2//b/9v/4//j/+P/5//f/
9//3//f/+f/5//r/+v/5//v//f//////AAABAAEAAwADAAMAAwABAAAAAAD///7//v/+
//3//P/5//j/9//2//X/9f/0//P/8v/y//L/8P/w//D/8P/w//D/7//v/+//7//v/+//
7v/u/+7/7v/u/+7/7v/t/+//7//v/+//7f/t/+3/7f/t/+3/7v/u/+z/7P/t//X/AAAL
ABcAJAAzAEUAVwBmAHEAdgB2AHYAcgBpAFQAPAAoABUAAQD5//v//f/5//b/8v/u/+3/
7//w//L/8f/z//X/9f/z//H/8//z//P/8//x/+//8f/w//D/8P/x//H/8f/x//P/8//z
//P/8//z//P/9P/y//L/8v/y//L/8v/y//L/9f/1//X/9f/z//P/9P/0//b/9v/2//f/
9//3//f/+P/4//n/+f/5//r/+v/6//v/+f/6//r/+v/7//v//f/9/////////////v//
//////8CAAIAAwADAAQABAAFAAUABQAFAAUABQAGAAYABgAGAAYABgAGAAYABgAGAAUA
BQAFAAMAAgACAAEAAQABAAEAAQAAAAAAAAD9//3//f/8//z/+//7//v/+//5//j/+P/6
//r/+v/6//j/9//3//f/9//2//b/9v/1//X/9P/0//b/9f/1//T/8v/y//L/8f/z//P/
8//z//P/8//z//P/8//z//P/9P/y//H/8f/x//P/8//z//P/8f/x//H/8f/x//H/8f/x
//P/8//0//T/8//z//P/8//z//P/8//z//X/9f/1//X/9f/0//T/9f/z//P/8//z//X/
9f/1//X/9f/1//X/9v/2//b/9v/2//b/9v/2//b/+P/4//j/9//1//b/9v/2//f/9//3
//f/9f/1//X/9f/3//f/9//2//b/9v/2//b/9v/2//b/9v/2//b/9v/2//X/9f/1//X/
9f/1//X/9f/1//X/9f/1//X/9f/1//X/9f/1//X/9f/z//P/8//z//P/8//z//P/8//0
//X/9v/1//X/9f/1//b/9v/2//b/+P/4//j/+P/6//r/+v/7//v/+//7//v/+//7//z/
/P/9////AQADAAMABAAFAAUAAwADAAMAAwADAAIAAgABAAIAAgACAAEAAAD9//z/+//4
//f/9//2//X/9P/0//T/8v/y//L/8v/y//L/8f/x//H/8f/x//H/8v/y//L/8v/w//D/
8P/v//H/8f/x//H/8f/x//H/8f/x/+//8P/w/+7/7v/z//v/CAAVAB8ALAA/AFMAYwBy
AH0AggCAAH4AeABtAFYAPgAqABcAAwD//wMAAQD9//z/+P/y/+//8f/2//j/9//3//f/
9f/1//X/9//1//P/8//1//H/8v/y//P/9P/1//X/9f/1//X/9f/1//X/9//3//f/+P/2
//b/9v/2//b/9v/2//b/9//3//f/9//3//f/+P/4//j/+P/4//n/+f/5//n/+v/6//v/
+//7//z//P/8//3//f/+//7//v//////AQABAAEAAQABAAEABAAFAAUABQAGAAYABwAH
AAYABgAHAAcACQAJAAkACQAKAAoACgAKAAoACgAKAAoACAAIAAcABwAJAAcABgAGAAUA
BQAFAAUAAwACAAIAAgADAAMAAwACAAIAAQABAAEAAwABAAAAAAD+//7//v/+//7//f/9
//3/+//6//r/+v/5//n/+P/4//r/+f/5//j/+P/4//j/9//3//f/9//3//f/9//3//f/
9//3//f/+P/2//X/9f/1//f/9//3//f/9//3//f/9//3//f/9//3//f/9//4//j/9//3
//f/9//5//n/+f/5//f/9//3//f/+f/4//j/+f/5//n/+f/5//n/+f/5//n/+//7//v/
/P/6//r/+v/6//r/+v/6//r/+v/6//r/+f/5//r/+v/6//n/+f/5//n/+f/5//n/+f/5
//n/+f/4//j/+P/4//j/+P/4//j/+P/4//j/+P/4//n/+f/5//n/9//3//f/9//3//f/
9//3//f/9//3//f/9//3//f/9//3//f/9//3//f/9//3//f/9P/0//T/9P/2//f/+P/5
//r//P/8//r/+v/6//r//P/8//z//f/9//3//f/9//////8AAAAAAQADAAUABwAHAAgA
CQAJAAkACQAJAAkABwAGAAYABQAEAAQABAADAAIA///+//3/+v/5//n/+P/3//b/9v/2
//b/9v/2//b/9v/2//X/9f/1//X/9f/1//T/9P/0//T/9P/0//T/8//z//P/8//z//P/
8//z//P/8//z//L/8v/y//T/+f8FABIAHQArADoATwBhAHMAgACFAIYAhgCCAHYAYwBI
ADIAIAALAAMABQAFAAMAAQD+//j/9P/1//n/+v/6//n/+f/5//n/+f/3//n/+f/3//f/
+f/3//n/+P/4//j/9//3//f/9//3//f/9//3//n/+f/5//r/+v/6//r/+v/6//r/+v/6
//n/+f/5//n/+//7//z//P/8//z//P/9//3//f/9//7//v/////////+//7//v///wEA
AgACAAIAAQABAAMAAwAFAAUABQAFAAgACQAJAAkACAAIAAkACQAKAAoACwALAAsACwAL
AAsADgAOAA4ADgAOAA4ADgAOAAwADAALAAsACwAJAAgACAAJAAkACQAJAAcABgAGAAYA
BQAFAAUABAAEAAMAAwADAAMAAQAAAAAAAAAAAAAAAAAAAP////////3//P/8//z//f/9
//z//P/8//v/+//6//r/+v/6//n/+f/5//n/+f/5//n/+f/5//n/+f/5//r/+v/5//n/
+f/5//n/+f/5//n/+f/5//n/+f/5//n/+f/5//n/+v/6//v/+//7//v/+//7//v/+//7
//v/+//7//v/+v/6//v//f/9//3//f/7//v/+//7//v/+//7//z//P/8//z//P/8//z/
/P/8//z//P/8//v/+//8//z//P/7//v/+//7//v/+//7//v/+//7//v/+v/6//r/+v/6
//z//P/8//z/+v/6//r/+v/5//n/+f/5//v/+//7//v/+//7//v/+//7//v/+//7//n/
+f/5//n/+f/5//n/+f/5//n/+f/5//r/+v/6//r/+//5//v//f/8//z//P/8//z//v/+
//7///////////////////8AAAAA//8BAAMABQAHAAgACQAJAAkACQAJAAkACQAIAAgA
BwAIAAgACAAHAAYAAwACAAEA/P/7//v/+v/5//j/+P/4//j/+P/4//j/+P/4//f/9//3
//f/9//3//b/9v/2//b/9v/2//b/9f/1//X/9f/1//X/9f/1//X/9//z//T/9P/2//b/
9f/3/wAACwAZACIAMQBDAFUAZgB1AIAAggCAAHwAdQBmAE4ANAAjAA8A///9/wEAAQD+
//7/+P/z//P/9v/2//f/+f/5//n/+//7//n/+f/5//f/9//5//n/+P/4//j/9//3//f/
9//5//n/+f/5//n/+f/5//r/+v/6//r/+v/6//r/+v/6//v/+//7//v/+//7//z//P/8
//z//P/9//3//f/9//7/AAABAAEAAQAAAAAAAAABAAEAAgACAAIAAwADAAUABQADAAMA
AwADAAYABwAHAAcACAAIAAkACQAKAAoACwALAAsACwALAAsACgAKAAoACgAKAAoACgAK
AAwADAALAAsACwAJAAgACAAFAAUABQAFAAUABAAEAAQAAwADAAMAAgAEAAMAAwADAAUA
AwACAAIAAAAAAAAAAAAAAP///////////v/+//7//f/9//z//P/8//v/+//6//j/+P/4
//f/9//3//f/9//3//f/9//3//f/9//3//j/+P/3//f/9//5//n/+f/5//n/+f/5//n/
+f/5//n/+f/5//n/+v/6//n/+f/5//n/+f/5//n/+f/5//n/+f/5//n/+P/4//n/+//7
//v/+//7//v/+//7//v/+//7//z//P/8//z//P/8//z//P/8//z//P/8//v/+//8//z/
/P/7//v/+//7//v/+//7//v/+//7//v/+v/6//r/+v/6//r/+v/6//r/+v/6//r/+v/5
//n/+f/5//n/+f/5//n/+f/5//n/+f/3//f/9//3//n/+f/5//n/+f/5//n/+f/5//n/
+f/5//j/9v/2//j//P/8//z//P/8//z//P/8//3/+//7//v/+//8//3///8AAAAAAQAC
AAMAAwAEAAUABQAFAAUABQAFAAcABgAGAAUAAgACAAIAAQACAP///v/9//r/+f/5//j/
9//2//b/9v/2//b/9v/2//b/9v/1//X/9f/1//X/9f/0//T/9P/0//b/9v/2//X/8//z
//P/8//z//P/8//z//P/8//0//T/8v/y//P/9/8AAAsAGQAiAC8AQQBRAGAAbQB0AHQA
cABsAGUAVgA8ACgAFQADAPv/+//9//3//P/4//T/8f/v//L/9P/1//X/9f/3//f/9//3
//f/9f/3//n/+f/3//b/9v/2//f/9//3//f/+f/5//n/+f/3//f/9//4//n/+v/7//z/
+v/6//r/+v/7//v/+//7//v/+//8//z//P/8//z//f/7//v/+//8//z//f/9//3//v/+
//7///8BAAIAAgACAAEAAQADAAMABQAFAAUABQAEAAUABQAFAAYABgAHAAcACAAIAAkA
CQAJAAkACQAJAAgACAAIAAgACgAKAAoACgAIAAgABwAHAAkABwAGAAYABQAFAAUABQAD
AAIAAgACAAEAAQABAAAAAAD///////////3//P/8//z//P/8//z/+v/5//n/+f/7//r/
+v/6//n/+f/4//j/+P/3//f/9v/2//b/9v/1//f/9//3//f/9f/1//X/9f/1//X/9f/2
//b/9f/1//X/9f/1//X/9f/3//f/9//3//X/9f/1//X/9//3//j/+P/3//f/9//3//X/
9f/1//X/9f/1//X/9f/3//b/9v/3//f/9//3//f/+f/5//n/+f/3//f/9//4//b/9v/2
//b/9v/2//b/9v/4//j/+P/3//X/9v/2//b/9//3//f/9//3//f/9//3//f/9//3//b/
9v/2//b/9v/2//b/9v/2//b/9v/2//b/9f/1//X/9f/1//X/9f/1//P/8//z//P/8//z
//P/8//z//P/8//z//P/8//z//P/8//z//P/8//0//T/9P/0//X/9f/z//T/9v/2//b/
9v/4//j/+P/5//f/9//3//f/9//3//j/+P/3//n/+//9//3//v////////////////8B
AAAAAAD///7//v/+//3//P/5//j/9//2//X/9f/0//H/8P/w//D/8P/w//D/8P/w//D/
7//v/+//7//v/+//7v/u/+7/7v/s/+z/7P/r/+3/7f/t/+3/7f/t/+3/7f/v/+3/7P/s
/+z/6v/r/+//+P8DAA8AGAAlADcASQBaAGcAcAB0AHIAcABpAFwARAAuABkABwD7//f/
+f/7//j/9P/y/+3/6//u//D/8f/x//H/8f/z//H/7//x//H/8f/x//H/8f/w//D/8P/v
/+//7//v/+//7//v/+//7//v/+//8P/w//D/8P/w//L/8v/y//L/8f/x//H/8f/x//H/
8v/y//T/9P/0//X/9f/1//X/9v/0//X/9f/1//b/9v/2//f/9//4//j/+P/5//n/+//7
//n/+f/5//n//P/9//3//f/+//7//////wAAAAABAAEAAwADAAMAAwACAAIAAgACAAQA
BAAEAAQAAgACAAEAAQADAAEAAAAAAP/////////////+//7//v/9//3//f/8//z/+//7
//v/+f/3//b/9v/4//j/+P/4//b/9f/1//X/9f/0//T/9P/z//P/8v/y//T/8//z//L/
8P/w//D/7//x//H/8f/x//H/8f/x//H/7//v/+//8P/w/+//7//v/+//7//v/+//7//v
/+//7//v/+//7//v/+//7//w//D/8f/x//H/8f/x//H/8f/x//H/8f/x//H/8f/w//D/
8f/x//H/8f/x//H/8f/x//H/8f/x//H/8v/y//L/8v/y//T/9P/0//T/8v/y//L/8f/z
//T/9P/0//H/8f/x//H/8f/x//H/8f/x//H/8f/w//D/8P/w//D/8P/w//D/8P/w//D/
8P/w/+//7//v/+//7//v/+//7//t/+3/7f/t/+//7//v/+//7f/t/+3/7f/t/+3/7f/t
/+//7//v/+//7v/u/+7/7v/v/+//7//v/+7/8P/w/+7/8P/w//D/8P/x//L/8//1//P/
8//z//P/8//z//T/9P/1//f/+f/7//v//P/9//3/+//7//v/+//9//z//P/7//j/+P/4
//f/9v/z//L/8f/w/+//7//u/+3/7P/s/+z/6v/q/+r/6v/q/+r/6f/p/+n/6f/p/+n/
6P/o/+j/6P/o/+j/6P/n/+f/5//n/+f/5//n/+f/5//l/+X/5v/k/+T/5v/t//X/AAAP
ABsAKAA7AE0AXwBsAHEAdgB4AHQAbgBdAEQALAAYAAMA9//1//n/9//1//T/7v/o/+f/
6//s/+7/7//v/+3/7f/t/+3/7f/t/+3/7f/v/+3/7f/s/+z/7P/r/+v/6//r/+3/7f/t
/+3/6//r/+v/7P/u/+7/7v/u/+7/7v/u/+7/8f/x//H/8f/x//H/8v/y//D/8P/w//H/
8//z//P/9P/0//X/9f/1//b/9v/2//f/9//4//j/+P/5//n/+//7//v/+//7//v//P/9
//3//f/+//7//////wAAAAABAAEAAQABAAEAAQACAAIAAgACAAAAAAAAAAAA/v/+//3/
/f/+//3//f/+/////////////f/8//z//P/7//v/+//6//r/+f/5//n/+f/3//b/9v/0
//T/9P/0//T/8//z//P/8//y//L/8v/z//P/8v/y//D/7//v/+7/7v/u/+7/7f/t/+3/
7f/t/+//7//v/+//7//v/+//8P/u/+3/7f/t/+//7//v/+//7//v/+//7//t/+3/7f/t
/+//7//w//D/7//v/+//7//v/+//7//v/+//7//v/+//8f/w//D/8f/v/+//7//v//H/
8//x/w==
         </WaveFormData>
      </LeadData>
      <LeadData>
         <LeadByteCountTotal>10000</LeadByteCountTotal>
         <LeadTimeOffset>0</LeadTimeOffset>
         <LeadSampleCountTotal>5000</LeadSampleCountTotal>
         <LeadAmplitudeUnitsPerBit>4.88</LeadAmplitudeUnitsPerBit>
         <LeadAmplitudeUnits>��V</LeadAmplitudeUnits>
         <LeadHighLimit>2147483647</LeadHighLimit>
         <LeadLowLimit>268435456</LeadLowLimit>
         <LeadID>II</LeadID>
         <LeadOffsetFirstSample>0</LeadOffsetFirstSample>
         <FirstSampleBaseline>0</FirstSampleBaseline>
         <LeadSampleSize>2</LeadSampleSize>
         <LeadOff>FALSE</LeadOff>
         <BaselineSway>FALSE</BaselineSway>
         <ExcessiveACNoise>FALSE</ExcessiveACNoise>
         <MuscleNoise>FALSE</MuscleNoise>
         <LeadDataCRC32>2856985902</LeadDataCRC32>
         <WaveFormData>
5P/k/+T/5P/m/+b/5v/m/+T/5P/k/+T/5v/m/+b/5v/k/+T/5P/k/+b/5v/m/+b/5v/m
/+b/5v/m/+b/5v/m/+b/5v/m/+b/5v/m/+b/5v/o/+j/6P/o/+j/6P/o/+j/6v/q/+r/
6v/r/+z/7f/u/+7/7v/u/+7/7//w//H/8v/0//T/9P/0//f/+P/5//r//P/8//z//P/9
//7///8AAAIAAgACAAIABAAEAAQABAAEAAQABAAEAAQABAAEAAQAAgACAAIAAgACAAIA
AgACAAAAAAAAAAAA///+//3//P/7//r/+f/4//f/9v/1//T/8//y//H/8P/u/+7/7v/u
/+z/7P/s/+z/6v/q/+r/6v/o/+j/6P/o/+j/6P/o/+j/6P/o/+j/6P/o/+j/6P/o/+j/
6P/o/+j/6P/o/+j/6P/q/+r/6v/q/+r/6v/q/+r/6v/q/+r/6v/q/+r/6v/q/+z/7P/s
/+z/7P/s/+z/7P/u/+7/7v/u/+z/7P/s/+z/7P/s/+z/7P/s/+z/7P/s/+7/7v/u/+7/
7v/u/+7/7v/s/+z/7P/s/+7/7v/u/+7/7v/u/+7/7v/s/+z/7P/s/+z/7P/s/+z/7P/s
/+z/7P/s/+z/7P/s/+r/6v/q/+r/6v/q/+r/6v/q/+r/6v/q/+j/6P/o/+j/6P/o/+j/
6P/m/+b/5v/m/+b/5v/m/+b/6P/o/+j/6P/q/+r/6v/q/+3/7v/v//D/8v/y//P/8//1
//X/9v/3//j/+P/4//j/+f/5//n/+f/5//n/+f/5//f/9//3//f/+f/4//f/9v/z//H/
7v/s/+r/6f/p/+j/5//n/+b/5f/l/+T/4//j/+P/4v/i/+H/4f/h/+H/4P/g/+D/4P/g
/+D/4P/g/9//4f/h/+L/4v/i/+L/4v/i/+L/4v/i/+L/4v/i/+L/4v/m/+n/7P/y//f/
+/8DAA0AHgAyAEMATgBQAE4ASgBHAEIAOAAmAAwA+v/z/+n/2f/M/8r/zv/T/9f/4P/p
//D/9P/0//T/8f/t/+n/5v/l/+T/5P/m/+f/5//n/+j/6P/o/+j/6P/n/+f/6P/o/+j/
6P/o/+j/6P/o/+j/6P/p/+f/5//n/+f/6f/p/+n/6f/p/+n/6f/p/+n/6f/p/+n/6v/q
/+r/6//r/+r/6v/q/+v/6//r/+z/7v/u/+7/7v/v/+//7//w//L/8//0//T/8v/0//T/
9f/1//b/9//3//r/+v/7//z//////wAAAQACAAMAAwAEAAYABgAGAAgACQAJAAkACQAM
AAwADAANAAsADAAMAAwADAAMAAwADAAOAA4ADgAOAAwACwAKAAoADAALAAoACQAJAAgA
BwAGAAUABAADAAMAAgABAAAA//////7//f/8//z/+//6//n/9//3//b/9f/2//b/9v/2
//X/9f/1//T/9P/z//P/8//1//T/9P/0//T/9P/0//T/9P/0//T/9P/2//b/9v/2//b/
9v/2//f/9//3//f/9//3//f/+P/4//j/+P/4//j/+P/4//j/+P/4//j/+P/5//n/+f/5
//n/+f/5//n/+f/5//r/+v/6//r/+v/6//r/+v/6//r/+v/8//z//P/8//v/+//7//v/
+//7//v/+//5//n/+f/5//j/+P/4//j/+v/6//n/+f/5//n/+f/5//n/+f/4//j/+P/4
//j/9//3//f/9//3//f/9//2//b/+P/4//j/+P/4//j/+P/4//b/9v/2//b/9f/1//X/
9f/1//b/9v/2//T/9f/2//j/+f/6//v//P///wAAAAACAAIAAgACAAUABQAFAAUABAAF
AAYABgAIAAgACQAJAAsACwANAA0ACwALAAsACwALAAsACwAKAAcABgADAAEAAAD+//z/
+//7//r/+f/5//j/9//1//T/8//z//P/8v/y//H/8f/x//H/8P/w//D/8P/w//D/8P/y
//H/8f/x//L/8v/y//L/8v/y//L/8v/y//L/8v/y//L/8v/2//v/AAAEAAcACwATAB8A
MABEAFMAWgBaAFYAUgBPAEwAPgAqABIABgD///P/4//c/9r/3P/j/+v/8v/7/wAAAgAE
AAIA///7//n/9v/z//T/9P/0//X/9f/1//b/9v/2//b/9v/1//X/9v/2//b/9v/2//b/
9v/4//j/+P/5//f/9//3//f/9//3//f/9//3//f/9//3//n/+f/5//n/+v/6//r/+//7
//r/+v/6//v/+//7//z//P/8//z//P/9//3//f/+//7///8AAAAAAAACAAIAAwADAAQA
BQAFAAgACAAJAAoACwALAAwADQAOAA8ADwAQABIAEgASABQAFQAVABUAFQAWABYAFgAX
ABcAGAAYABgAGAAYABgAGAAaABoAGgAaABgAFwAWABYAGAAXABYAFQAVABQAEwASABEA
EAAPAA8ADgANAAwACwALAAoACQAIAAoACQAIAAcABwAHAAYABQAEAAQABAAEAAMAAwAD
AAIAAgABAAEAAQADAAIAAgACAAIAAgACAAIAAgACAAIAAgACAAIAAgACAAIAAgACAAMA
BQAFAAUABQAFAAUABgAGAAYABgAGAAYABgAGAAYABgAGAAYABgAHAAcABwAHAAcABwAH
AAcABwAHAAgACAAIAAgACAAIAAgACAAIAAgACAAIAAgACAAIAAcABwAHAAcABwAHAAcA
BwAHAAcABwAHAAgACAAIAAgABgAGAAUABQAFAAUABQAFAAcABwAGAAYABgAGAAYABQAF
AAUABQAFAAUABQAEAAQABAAEAAQABAACAAIAAgACAAIAAgACAAIAAwADAAMAAwABAAIA
AgACAAIAAwAEAAYABQAGAAcACAALAAwADAAOAA4ADgAOABEAEQARABEAFAAVABYAFgAU
ABQAFQAVABUAFQAXABcAFQAVABUAFQAVABUAFQAUABMAEgAPAA0ADAAKAAgABwAFAAQA
AwADAAIAAQD///7//f/9//3//P/8//v/+//7//v/+v/6//r/+v/6//r/+v/8//v/+//7
//z//P/8//z//P/8//z//P/6//r/+v/6//z//P/8////BAAKAA0AEwAbACUANABIAFcA
XgBgAF4AXABZAFYATAA4ACAAEAAHAP3/7f/i/97/4P/n/+3/9v///wQACAAKAAgABwAF
AAEA/v/7//z//P/8//v//f/9//z//v/8//z//P/7//3//v/+//7//v/+//7//v/8//z/
/P/9//3//f/9//3//f/9//3//f//////////////////////AAAAAAAAAQD///7//v/+
/wEAAQABAAIAAgACAAIAAgADAAMAAwAEAAQABQAGAAYABgAIAAgACQAJAAoACwALAAwA
DAANAA4AEQARABIAEwAUABUAFQAWABYAFgAWABgAGQAZABkAGQAaABoAGgAbABkAGgAa
ABoAGgAaABoAGgAaABoAGgAaABoAGQAYABgAGgAZABgAFwAXABYAFQAUABMAEgARABEA
EAAPAA4ADQANAAwACwAKAAoACQAIAAcACQAJAAgABwAGAAYABgAGAAMAAwADAAIABAAD
AAMAAwABAAAAAAAAAAIAAgACAAIAAAAAAAAAAAACAAIAAgACAAIAAgACAAMAAwADAAMA
AwADAAMABAAEAAQABAAEAAQABAAEAAQABAAGAAYABgAHAAcABwAHAAcABQAFAAUABQAF
AAYABgAGAAYABgAGAAYABgAGAAYABgAGAAYABgAGAAUABQAFAAUABQAFAAUABQADAAMA
AwADAAIAAgACAAIABAAEAAMAAwADAAMAAwADAAMAAwACAAIAAgACAAIAAQABAAEAAQAB
AAEAAQAAAAAA/v/+//7//v8AAAAAAAAAAAAAAAAAAAAAAQABAAEAAQD//wAAAAAAAAAA
AQACAAQABwAGAAgACgAKAAoACgANAA0ADQANAAwADQAOAA4AEAAQABEAEQAPAA8AEQAR
ABMAEwATABMAFQAVABUAFAARABAADQALAAoACAAGAAUAAwACAAEAAQAAAP///f/8//v/
+//7//r/+P/3//f/9//5//j/+P/4//j/+P/4//j/+P/3//f/9//2//b/9v/2//b/9v/2
//b/+P/4//j/+P/2//b/+P/5//z/AAAHAAsAEQAXACIANgBLAFwAZgBmAGYAYwBeAFoA
TgA8ACIADQADAPf/5v/a/9j/2//h/+r/8//6/wIABAAEAAUAAwADAAAA/f/8//r/+P/3
//f/9//4//j/9v/2//b/9f/3//j/+P/4//b/9v/2//b/9v/2//b/9//3//f/9//3//n/
+f/5//n/+f/5//n/+f/3//f/9//3//j/+P/4//n/+f/4//j/+P/5//n/+f/6//z//P/8
//z//f/9//3//v/+////AAAAAAAAAgACAAMAAwAEAAUABQAGAAYABwAIAAsACwAMAA0A
DgAPAA8AEAASABIAEgAUABUAFQAVABUAGAAYABgAGQAZABoAGgAaABoAGgAaABoAGAAY
ABgAGAAWABUAFAAUABYAFQAUABMAFQAUABMAEgAPAA4ADQANAA4ADQAMAAsADQAMAAsA
CgAIAAcABgAFAAMAAwACAAEAAAAAAAAAAAD////////+//7//f/9//3//f/8//z//P/8
//z//P/8//z//P/8//z//v/+//7//v/+//7//v////3//f/9//3//f/9//7//v8AAAAA
AAAAAP///v/9//z//v/+//7//////////////wEAAQABAAEA//8AAAAAAAACAAIAAgAC
AAIAAgACAAIAAgACAAIAAgD////////////////////////////////+//7//v/+//7/
/v/9//3//f/9//3//f/9//3//P/8//z//P/8//v/+//7//v/+//7//v/+v/6//r/+v/6
//r/+P/4//j/+P/4//j/+P/4//n/+f/5//n/9//4//j/+P/+////AAACAAIAAgACAAMA
AwADAAMABAAFAAYABgAGAAYABwAHAAkACQALAAsACwALAAsACwANAA0ADQAMAA0ADAAJ
AAcAAgAAAP7//f/7//r/+f/5//j/9//1//T/8//z//P/8v/y//H/8f/x//H/8P/w//D/
7v/u/+7/7v/u/+3/7f/t/+z/7P/s/+z/7v/u/+7/7v/u/+7/7v/u/+7/7v/w/+//8v/2
//3/AwAHAA0AFgAmADkAUABgAGYAZABjAGAAWgBUAEYALgATAAMA9//q/9r/0P/R/9X/
3P/j/+z/9P/6//z//f/9//v/+P/1//L/8v/y//H/8f/x//L/8v/y//L/8v/x//H/8v/y
//L/9P/0//T/9P/y//L/8v/z//P/8//z//P/8//z//P/8//z//P/8//z//P/8//z//P/
9P/0//T/9f/1//T/9P/0//X/9f/1//b/9v/2//b/9v/3//f/9//4//j/+f/6//r/+P/6
//r/+////wAAAQABAAIAAgADAAQABQAFAAYABwAIAAkACQAKAAoACgAKAAwADQANAA0A
DQAQABAAEAARAA8AEAAQABAAEAAQABAAEAAQABAAEAAQABAADwAOAA4ADgANAAwACwAN
AAwACwAKAAcABgAFAAUAAgABAAAA//////7//f/8//7//f/8//v/+f/5//j/9//2//b/
9v/2//P/8//z//L/9P/z//P/8//z//L/8v/y//T/9P/0//T/8v/y//L/8v/y//L/8v/y
//L/8v/y//P/8//z//P/8//z//P/9P/0//T/9P/0//T/9P/0//T/9P/0//T/9P/1//X/
9f/1//X/9f/1//X/9f/z//T/9P/0//T/9P/0//T/9P/0//T/9P/0//T/9P/0//X/9f/1
//X/9f/1//X/9f/1//X/9f/1//T/9P/0//T/9P/0//P/8//z//P/8//z//P/8//y//L/
8P/w//D/7//x//H/8f/x//H/8f/w//D/8P/w//D/8P/w//D/8P/w//D/8P/w//D/7//v
/+//7//t/+7/7v/u/+7/7//w//L/8f/y//P/9P/1//b/+P/4//j/+P/7//v/+//7//r/
+//8//z//v/+////////////AQABAP///////////////////v/9//z/+f/3//T/8v/w
/+//7//u/+3/7f/s/+v/6f/o/+f/5//n/+b/5P/j/+P/4//l/+T/5P/k/+L/4v/i/+L/
5P/j/+P/4//i/+L/4v/i/+L/4v/i/+L/5P/k/+T/5P/k/+T/5v/n/+z/8P/1//n///8J
ABYAKAA9AEwAUgBQAE4ASwBIAEIANAAcAAQA9//x/+P/0v/K/8r/z//T/9r/4f/q//D/
8v/y//H/7//r/+j/5f/k/+T/5P/l/+X/5f/m/+T/5P/k/+T/4//j/+T/5P/k/+b/5v/m
/+b/5v/m/+b/5//n/+f/5//n/+f/5//n/+f/5//n/+f/5//n/+f/5//n/+j/6P/o/+n/
6f/o/+j/6P/p/+n/6f/q/+r/6v/q/+r/6//r/+v/7P/s/+3/7v/u/+7/8P/w//H/8f/y
//P/8//2//b/9//4//n/+f/6//v/+v/7//v//P///wAAAQAEAAUABQAFAAUABgAGAAYA
BwAFAAYABgAGAAYABgAGAAYABgAGAAYABgAGAAUABAAEAAQAAwACAAEAAQAAAP///v/9
//z/+//7//r/+f/4//f/9//2//X/9P/0//P/8v/x//H/8f/w/+//7v/u/+7/7v/t/+3/
7f/s/+z/6//r/+v/7f/s/+z/7P/s/+z/7P/s/+z/7P/s/+z/7P/s/+z/7P/s/+z/7P/t
/+3/7f/t/+3/7f/t/+7/7v/u/+7/7v/u/+7/7v/u/+7/8P/w//D/8f/v/+//7//v/+//
7//v/+//8f/y//L/8v/y//L/8v/y//L/8v/y//L/8v/y//L/8v/x//H/8f/x//H/8f/x
//H/8f/x//H/8f/w//D/8P/w//L/8v/x//H/7//v/+//7//v/+//7v/u/+7/7v/u/+3/
7//v/+//7//v/+//7v/u/+7/7v/u/+7/7v/u/+7/7v/s/+z/7P/s/+3/7f/t/+3/7f/u
/+7/7v/u/+//8P/y//P/9P/1//T/9f/2//f/+P/7//v/+//7//z//f/+//7//v/+////
////////AQABAAAA///+//3//////////v/9//z/+f/3//b/9P/y//H/7//u/+3/7f/u
/+3/6//q/+n/6f/p/+j/6P/n/+f/5//n/+b/5v/m/+b/5v/m/+b/6P/n/+f/5//m/+b/
5v/m/+j/6P/o/+j/6P/o/+j/6P/o/+j/6v/t//D/9v/9////BwARAB4AMABDAFAAUgBQ
AE4ASwBGAEAAMAAYAAQA+//z/+X/1v/Q/9L/1f/d/+T/7f/0//r/+v/6//n/9//z/+7/
7f/s/+z/7P/r/+v/6//s/+r/7P/s/+z/6//t/+7/7v/u/+7/7v/u/+7/7v/u/+7/7//v
/+//7//v/+//7//v/+//7//v/+//7//v/+//7//v//D/8P/w//H/8f/w//D/8P/x//H/
8f/y//T/9P/0//T/9f/1//X/9v/2//f/+P/4//j/+v/6//v//f/+//////8AAAAAAQAC
AAMAAwAEAAUABgAHAAcACAAKAAoACgAMAA0ADQANAA0AEAAQABAAEQAPABAAEAAQABAA
EAAQABAAEAAQABAAEAAQAA8ADgAOABAADwAOAA0ADQAMAAsACgALAAoACQAJAAYABQAE
AAMAAwACAAEAAAAAAP///v/9//v/+//6//n/+v/6//r/+v/7//v/+//6//r/+f/5//n/
+f/4//j/+P/6//r/+v/6//r/+v/6//r/+v/6//r/+v/6//r/+v/7//v/+//7//v/+f/5
//r/+v/6//r/+v/6//r/+v/6//r//P/8//z//f/9//3//f/9//v/+//7//v//f/+//7/
/v/8//z//P/8//z//P/8//z//P/8//z//P/7//v/+//7//v/+//7//v/+//7//v/+//6
//r/+v/6//z//P/7//v/+//7//v/+//7//v/+v/6//r/+v/6//n/+f/5//n/+f/5//n/
+P/4//j/+P/4//j/+P/4//j/+P/4//j/+P/4//f/9//3//f/9//4//j/+P/6//v//P/+
////AAAAAAIAAgACAAIABQAFAAUABQAGAAcACAAIAAgACAAJAAkACQAJAAsACwAJAAkA
CQAJAAkACQAJAAgABQAEAAEA///8//r/+P/3//n/+P/3//f/9v/1//P/8v/x//H/8f/w
//L/8f/x//H/8f/w//D/8P/u/+7/7v/u//D/7//v/+//8P/w//D/8P/w//D/8P/w//D/
8P/w//D/8v/y//T/+f/+/wIABQAJABMAHQAuAEIAUQBWAFQAUABOAE0ASAA8ACYADgAC
AP3/8f/j/9r/2P/c/+H/6f/w//n//v8CAAIAAAD9//v/9//0//H/8v/y//L/8//z//X/
9P/0//T/9P/0//P/8//0//T/9P/0//T/9P/0//T/9P/0//X/8//z//P/8//1//X/9f/1
//P/8//z//P/9f/1//X/9f/2//b/9v/3//f/9v/2//b/9//3//f/+P/4//j/+P/4//n/
+f/5//r/+v/7//z//P/8//7//v///wEAAgADAAMABAAEAAUABgAHAAcACAAJAAoACwAL
AAwADgAOAA4AEAARABEAEQARABIAEgASABMAEQASABIAEgAUABQAFAAUABQAFAAUABQA
EgARABAAEAASABEAEAAPAA8ADgANAAwACwAKAAkACQAIAAcABgAFAAMAAgABAAAAAAD/
//7//f/9//3//P/7//z//P/8//z/+f/5//n/+P/6//n/+f/5//v/+v/6//r/+v/6//r/
+v/6//r/+v/6//r/+v/6//r/+v/6//r/+//7//v/+//7//v/+//8//z//P/8//z//P/+
//7//v/+//7//v/+/////f/9//3//f/9//3//f/9//3//v/+//7//v/+//7//v/+//7/
/v/+//7//v/+//7//f/9//3//f/7//v/+//7//3//f/9//3//v/+//7//v/9//z/+v/5
//v/+//7//v/+//7//r/+v/6//r/+v/5//v/+//7//v/+//7//r/+v/6//r/+v/6//j/
+P/4//j/+P/4//j/+P/5//n/+f/5//f/+P/4//j/+v/9//7/AAAAAAIAAgACAAIABQAF
AAUABQAGAAcACAAIAAgACAAJAAkACQAJAAsACwALAAsACwALAAsACwALAAoACwAKAAcA
BQACAAAA/v/9//v/+v/5//n/+P/3//X/9P/z//P/8//y//L/8f/x//H/7//u/+7/7v/w
//D/8P/w//D/7//v/+//7v/u/+7/7v/w//D/8P/w/+7/7v/u/+7/7v/u/+7/7//0//j/
/f8BAAUADQAWACQAOQBMAFYAWABWAFUAUgBOAEgAOAAeAAcA+//z/+T/1v/S/9X/2//g
/+f/8P/4//z//v/9//v/+f/2//P/8v/w//D/7//v/+//8P/y//D/8P/w/+//7f/u/+7/
7v/w//D/8P/w//D/8P/w//H/7//v/+//7//x//H/8f/x//H/8f/x//H/8//z//P/8//y
//L/8v/z//H/8P/w//D/8//z//P/9P/0//T/9P/0//X/9f/1//b/9v/3//j/+P/4//r/
+v/7//v//P/9//3/AAAAAAEAAgADAAMABAAFAAYABwAHAAgACgAKAAoADAANAA0ADQAN
AA4ADgAOAA8ADwAQABAAEAAOAA4ADgAOABAAEAAQABAAEgARABAAEAAOAA0ADAALAAsA
CgAJAAgACQAIAAcABwAEAAMAAgABAAEAAAD///7//P/7//r/+f/5//n/+P/3//b/9v/2
//b/9//3//f/9v/2//X/9f/1//X/9P/0//T/9P/0//T/9P/0//T/9P/0//T/9P/0//T/
9P/0//T/9f/1//X/9f/1//f/9//4//j/9v/2//b/9v/2//b/9v/2//T/9P/0//X/9//3
//f/9//3//f/9//3//f/+P/4//j/+P/4//j/+P/4//j/+P/4//j/+P/4//j/9//3//f/
9//1//X/9f/1//X/9f/1//X/9v/2//b/9v/0//T/8//z//X/9f/1//X/9f/1//T/9P/0
//T/9P/z//X/9f/1//X/8//z//L/8v/w//D/8P/w//H/8v/z//T/9P/0//T/9P/z//P/
8//z//X/9v/6//r/+v/6//r/+v/6//3//f/9//3/AAABAAIAAgACAAIAAwADAAMAAwAF
AAUABwAHAAcABwAJAAkACQAIAAkACAAFAAMA///8//n/9//1//T/8//z//L/8f/v/+7/
7f/t/+3/7P/s/+v/6//r/+v/6v/q/+r/6v/q/+r/6v/q/+n/6f/p/+r/6v/q/+r/7P/s
/+z/7P/s/+z/7P/s/+r/7P/s/+3/8P/2//v///8FAA0AGgAqAD8AUgBeAGAAYABdAFgA
UgBIADQAGAADAPf/7f/c/87/yv/N/9X/3v/n/+7/9v/6//r/+//5//X/8v/v/+7/7v/u
/+//7//v//D/7v/u/+7/7v/t/+v/7P/s/+z/7v/u/+7/7v/u/+7/7v/v/+3/7f/t/+3/
7//v/+//7//v/+//7//v/+//7//v/+//8P/w//D/8f/x//D/8P/w/+//7//v//D/8v/y
//L/8v/1//X/9f/2//b/9//4//j/9v/4//j/+f/5//r/+//7//7//v///wAAAQABAAIA
AwAGAAcABwAIAAgACAAIAAoACwALAAsACwAOAA4ADgAPAA8AEAAQABAADgAOAA4ADgAO
AA4ADgAOABAADwAOAA4ADgANAAwACwALAAoACQAIAAUABAADAAMAAAD///7//f/9//z/
+//6//r/+f/4//f/9//3//b/9f/0//T/9P/0//P/8//z//L/8P/v/+//7//v/+7/7v/u
/+z/7P/s/+z/7v/u/+7/7v/u/+7/7v/u/+7/7v/u/+//7//v/+//7//v/+//8P/w//D/
8P/w//D/8P/w//D/8P/w//D/8P/x/+//7//v/+//8f/x//H/8f/v//D/8P/w//D/8P/w
//D/8P/w//D/8P/w//D/8P/w/+3/7f/t/+3/7//v/+//7//t/+3/7f/t/+z/7P/s/+z/
7P/s/+v/6//r/+v/6//r/+v/6//q/+r/6v/q/+r/6f/r/+v/6//r/+n/6f/o/+j/6v/q
/+r/6v/o/+j/6P/o/+j/6P/o/+j/5//n/+f/5//n/+j/6P/o/+r/6//u/+7/8P/w//D/
8P/y//P/9P/1//T/9f/2//b/+P/4//n/+f/5//n/+//7//v/+//7//v/+//7//v/+v/5
//j/9f/z//D/7v/s/+v/6f/o/+f/5//m/+X/4//i/+H/4f/h/+D/4P/f/9//3//f/97/
3v/e/9z/3P/c/9z/3v/d/93/3f/c/9z/3P/c/97/3v/e/97/3v/e/97/3v/e/9z/3v/f
/+D/5P/p/+//8//7/wQAEgAnAD4ATABQAE4ASQBGAEIAOgAoAA4A9//t/+P/1P/E/8D/
wf/H/87/1f/e/+b/6P/q/+v/5//l/+D/3//c/9z/3P/d/93/3f/e/97/3v/e/97/3f/b
/9z/3P/c/9z/3P/c/9z/3P/c/9z/3f/d/93/3f/d/93/3f/d/93/3f/d/93/3f/d/93/
3f/d/9z/3P/c/93/3f/c/9z/3P/d/93/3f/e/97/3v/e/97/3//f/9//4P/g/+H/4v/i
/+L/5P/k/+X/5v/m/+b/5f/o/+j/6f/q/+v/6//s/+3/7v/v/+//8P/y//L/8v/0//X/
9f/1//X/+P/4//j/+f/3//j/+P/4//j/+P/4//j/+P/4//j/+P/4//f/9v/2//b/9f/0
//P/8//y//H/8P/v/+7/7f/t/+z/6//q/+n/6f/o/+f/5v/k/+P/4v/h/+H/4f/g/9//
3P/c/9z/3P/d/93/3f/c/9z/2//b/9v/2f/Y/9j/2P/Y/9j/2P/Y/9j/2P/Y/9j/2P/Y
/9j/2P/Y/9j/2P/Z/9n/2f/Z/9n/2f/Z/9r/2v/a/9r/2v/a/9r/2v/a/9r/2v/a/9r/
2//Z/9n/2f/Z/9f/1//X/9f/2f/a/9r/2v/a/9r/2v/a/9r/2v/a/9r/2P/Y/9j/2P/X
/9f/1//X/9f/1//X/9f/1f/V/9X/1f/W/9b/1v/W/9T/1P/T/9P/0//T/9P/0//R/9H/
0P/Q/9L/0v/S/9H/z//P/8//z//P/8//zv/O/9D/0P/Q/9D/zv/O/87/zv/O/87/zv/O
/83/zf/N/83/y//M/8z/zP/M/83/zv/Q/9H/1P/T/9T/1v/W/9b/1v/X/9f/1//X/9r/
2//c/9z/3P/c/93/3f/d/93/3//f/97/3f/c/9v/2//b/9v/2v/Z/9j/1f/T/9D/zv/M
/8v/y//K/8n/yf/I/8f/xf/E/8P/w//D/8L/wv/B/8H/wf+//77/vv++/77/vv++/77/
wP+//7//v/++/77/vv++/77/vv++/77/vv++/77/vv+8/77/wP/D/8j/zP/P/9P/2//n
//b/CgAbACYAJgAkACAAHQAaABIA/v/k/9L/y//B/7H/pP+i/6T/qf+v/7b/v//G/8j/
yv/I/8f/w/+//7z/u/+6/7r/uv+7/7v/vf+8/7r/uv+6/7r/uf+5/7r/uv+6/7r/uv+6
/7r/uP+4/7j/uf+5/7n/uf+5/7n/uf+5/7n/uf+5/7n/uf+5/7n/uf+5/7j/uP+4/7n/
u/+6/7r/uv+7/7v/u/+8/7z/vP+8/7z/u/+7/7v/vP++/7//wP/A/8D/wv/C/8P/w//E
/8X/xf/G/8b/x//I/8f/x//I/8n/zP/N/83/zv/O/87/zv/Q/9H/0f/R/9H/0v/S/9L/
0//R/9L/0v/S/9T/1P/U/9T/0v/S/9L/0v/S/9H/0P/Q/9D/z//O/83/zf/M/8v/yv/H
/8b/xf/F/8T/w//C/8H/v/++/73/vP+8/7v/uv+5/7n/uf+4/7f/tv+2/7b/tv+1/7X/
tf+0/7T/s/+z/7P/s/+y/7L/sv+w/7D/sP+w/7L/sv+y/7L/sv+y/7L/sv+y/7L/sv+z
/7H/sf+x/7H/sf+x/7L/sv+y/7L/sv+y/7L/sv+y/7L/sP+w/7D/sf+v/6//r/+v/7H/
sf+v/w==
         </WaveFormData>
      </LeadData>
      <LeadData>
         <LeadByteCountTotal>10000</LeadByteCountTotal>
         <LeadTimeOffset>0</LeadTimeOffset>
         <LeadSampleCountTotal>5000</LeadSampleCountTotal>
         <LeadAmplitudeUnitsPerBit>4.88</LeadAmplitudeUnitsPerBit>
         <LeadAmplitudeUnits>��V</LeadAmplitudeUnits>
         <LeadHighLimit>2147483647</LeadHighLimit>
         <LeadLowLimit>268435456</LeadLowLimit>
         <LeadID>V1</LeadID>
         <LeadOffsetFirstSample>0</LeadOffsetFirstSample>
         <FirstSampleBaseline>0</FirstSampleBaseline>
         <LeadSampleSize>2</LeadSampleSize>
         <LeadOff>FALSE</LeadOff>
         <BaselineSway>FALSE</BaselineSway>
         <ExcessiveACNoise>FALSE</ExcessiveACNoise>
         <MuscleNoise>FALSE</MuscleNoise>
         <LeadDataCRC32>175188449</LeadDataCRC32>
         <WaveFormData>
FgAWABYAFgAYABgAGAAYABoAGgAaABoAHAAcABwAHAAeAB4AHgAeAB4AHgAeAB4AIAAg
ACAAIAAgACAAIAAgACAAIAAgACAAIAAgACAAIAAiACIAIgAiACIAIgAiACIAIgAiACIA
IgAkACQAJAAkACQAJAAkACQAJgAmACYAJgAkACQAJAAkACYAJgAmACYAJAAkACQAJAAi
ACIAIgAiACIAIgAiACIAIAAgACAAIAAeAB4AHgAeABwAHAAcABwAHAAcABwAHAAaABoA
GgAaABkAGAAXABYAFgAWABYAFgAVABQAEwASABIAEgASABIAEgASABIAEgASABIAEgAS
ABAAEAAQABAAEgASABIAEgAQABAAEAAQAA4ADgAOAA4AEAAQABAAEAAOAA4ADgAOAA4A
DgAOAA4ADAAMAAwADAAOAA4ADgAOAAwADAAMAAwACgAKAAoACgAKAAoACgAKAAgACAAI
AAgACAAIAAgACAAIAAgACAAIAAYABgAGAAYABgAGAAYABgAEAAQABAAEAAYABgAGAAYA
BAAEAAQABAAEAAQABAAEAAIAAgACAAIAAAAAAAAAAAAAAAAAAAAAAAAAAAAAAAAA/v/+
//7//v/+//7//v/+//z//P/8//z//P/8//z//P/6//r/+v/6//r/+v/6//r/+v/6//r/
+v/4//j/+P/4//j/+P/4//j/+P/4//j/+P/6//r/+v/6//r/+v/6//r//P/8//3//f/9
//3//f/+//7//v/+//3/+f/2//L/7//t/+v/5//l/+T/5P/k/+T/5v/m/+f/5//l/+X/
4//j/+T/5f/m/+f/5v/n/+j/6P/o/+n/6f/p/+n/6v/q/+r/6v/q/+r/6v/o/+j/6f/p
/+n/6f/q/+r/6P/o/+j/6P/p/+n/6f/p/+n/6f/p/+n/6f/q/+r/7P/v//P/+/8AAAMA
BAACAPn/3P+5/5z/hv91/2n/X/9Z/1z/YP9o/2//bv9h/1b/WP9c/1r/Xv9r/3r/hv+U
/57/p/+z/7z/xf/M/9T/2//h/+X/5//o/+r/7P/t/+//8P/v//D/8f/y//P/8//z//T/
9P/1//X/9v/0//T/9P/0//b/9v/2//b/9//3//j/+P/6//r/+v/7//n/+f/6//r/+v/6
//r/+v/6//r/+//7//v/+//7//v//P/8//z//P/8//z//P/8//3//f/9//3//f/9//3/
/f/9//3//v/+/wAAAAAAAAAAAAAAAAAAAAAAAAAAAAAAAAAA///////////+//7//v/+
//3//f/9//z//P/8//v/+//7//v/+v/5//n/+f/3//f/9//2//b/9P/0//P/8//z//L/
8v/x//H/8f/w/+//7//v/+//7//u/+7/7v/u/+7/7f/t/+3/7f/t/+3/7f/v/+//7//w
/+7/7v/u/+7/7v/u/+7/7v/u/+7/7v/u/+7/7v/u/+7/8P/w//D/8P/w//D/8P/w//D/
8f/x//H/8f/x//H/8f/x//H/8f/x//L/8v/x//H/8f/x//H/8f/x//H/8f/x//P/8//z
//P/8//z//L/8f/z//P/8//z//P/8//z//P/8//0//X/9f/1//X/9f/1//X/9f/1//T/
9P/0//X/9f/2//b/9v/2//T/9P/0//T/9v/2//b/9v/2//b/9v/2//b/9v/3//f/9v/2
//b/9v/2//b/9v/2//j/+f/5//n/+f/5//n/+f/5//n/+f/5//n/+f/5//n/+f/5//n/
+f/5//n/+f/5//n/+f/5//n//f/9//7/AAABAAAAAAACAAIAAgACAAQABQAGAAcACQAK
AAoACgAIAAcABAACAP3/+//5//f/8//x//D/8P/x//L/8//0//X/9f/1//X/9f/1//b/
9//4//n/+v/7//r/+v/6//v//f/9//3//v/+//7//v/+//7//v/+//7///////////8A
AAAAAAAAAAAAAAABAAEAAQABAAEAAQABAAEAAQACAAQABgALAA8AFwAcAB0AHAAaAAkA
6v/J/67/mP+L/4H/ef91/3j/fv+G/4n/gv9z/27/dP90/3L/ev+L/5r/qP+0/77/x//T
/9z/4//s//T/+f///wMABQAGAAgACgALAAsADAALAAwADQAOABEAEQARABIAEgATABMA
FAAUABQAFAAUABQAFAAUABQAFQAVABYAFgAUABQAFAAVABUAFQAWABYAGAAYABgAGAAY
ABgAGQAZABkAGQAZABkAGAAYABgAGAAaABoAGgAaABsAGwAbABsAGwAbABsAGwAbABsA
HAAcABwAHAAcABwAHAAcABwAHAAcABwAHAAcABwAGwAbABsAGQAYABgAGAAYABcAFwAX
ABgAGAAYABcAFQAVABUAFAATABMAEwARABEAEQAQABAADgAOAA0ADQANAAwADAALAAsA
CwAKAAkABwAHAAcABwAIAAgACAAIAAgABwAHAAcABwAHAAcABwAFAAUABQAGAAYABgAG
AAYABgAGAAYABgAGAAYABgAGAAYABgAGAAYABgAGAAYABgAGAAYABgAGAAQABQAFAAUA
BQAFAAUABQAFAAUABQAFAAQABAADAAMABQAFAAUABQAFAAUABQAFAAUABQAFAAUABQAF
AAQAAwAFAAUABQAFAAUABQAFAAUABQAGAAcABwAHAAcABwAHAAcABwAHAAYABgAGAAcA
BwAGAAYABgAGAAYABgAGAAYABgAGAAYABgAGAAYABgAGAAYABgAHAAcABgAGAAYABgAG
AAYABgAGAAYABwAHAAcABwAHAAcABwAHAAcABwAHAAcABwAHAAcABwAHAAcABwAHAAcA
BwAHAAcABwAHAAcACQAJAAoADAANAA4ADgAQABAAEAAQABMAEwATABMAEwAUABQAFAAS
ABEADgAMAAkABwAFAAMA///9//z//P/8//z//P/8////////////+//7//z//f8AAAEA
AgADAAQABAAEAAUABQAFAAUABgAGAAYABgAGAAYABgAGAAYABwAHAAcABwAKAAoACgAK
AAoACgALAAsACwALAAsACwALAAsACwAMAA4AEAATABcAHQAiACMAJAAiABcA/P/b/8D/
qv+b/5H/if+F/4b/jP+S/5f/mP+L/4T/hv+K/4b/iv+X/6b/tP/A/8z/0//d/+b/7f/2
//7/BQALAA8AEQAUABYAGAAZABkAGAAZABoAGwAcAB0AHQAdAB4AHgAfAB8AIAAgACAA
IAAgACIAIgAiACIAIQAhACIAIgAkACQAJAAlACUAJQAmACYAJgAmACYAJgAmACYAJwAn
ACkAKQApACkAKgAqACoAKgAqACoAKgAqACsAKwArACsAKQApACkAKQApACkAKgAqACwA
LAAsACwAKgAqACoAKgAsACwALAAsACwAKwArACsAKwAqACoAKgAqACkAKQApACoAKgAq
ACkAJwAnACcAJgAlACUAJQAjACMAIwAiACIAIgAiACEAIQAhACAAIAAfAB8AHwAeAB0A
HQAdAB0AHQAcABwAHAAcABoAGQAZABkAGwAbABsAGwAbABsAGwAcABwAHAAcABwAHAAc
ABwAHAAcABwAHAAcABwAHAAcABwAHAAcABwAHAAcABwAHAAcABoAGwAbABsAHQAdAB0A
HQAdAB0AHQAdABwAHAAbABsAGwAbABsAGwAbABsAGwAbAB0AHQAdAB0AHQAdABwAGwAd
AB0AHQAdAB8AHwAfAB8AHQAeAB8AHwAdAB0AHQAdAB0AHQAdABwAHAAcAB0AHQAeAB4A
HgAeAB4AHgAeAB4AHgAeAB4AHgAcABwAHAAcABwAHAAdAB0AHgAeAB4AHgAcABwAHAAc
ABwAHQAdAB0AHQAdAB0AHQAdAB0AHQAdABsAGwAbABsAGwAbABsAGwAbABsAGwAbAB0A
HQAdAB0AIQAhACIAIgAiACIAIgAlACUAJQAlACUAJgAmACYAJgAlACIAIAAdABsAGQAX
ABMAEQAQABAADgAOAA4ADgAPAA8ADwAPAA0ADQAOAA8AEAARABIAEwAUABQAFAAVABUA
FQAVABYAFgAWABYAFgAWABYAFgAWABUAFQAVABUAFgAWABYAFgAWABYAFwAXABcAFwAX
ABcAFwAXABcAGAAYABoAHQAfACMAKAApACgAKAAlABoAAQDi/8b/r/+h/5f/kf+O/5D/
lv+f/6j/q/+k/57/ov+k/5z/m/+o/7b/wv/O/9X/2//i/+v/8v/4////BwANABEAFAAY
ABgAGQAZABoAGwAcAB0AHgAfAB8AHwAgAB4AHwAfACAAIAAgACAAIAAiACIAIgAiACEA
IQAiACIAIgAiACIAIwAjACMAJAAkACQAJAAkACQAJAAkACUAJQAjACMAIwAjACQAJAAk
ACQAJAAkACQAJAAjACMAIwAjACMAIwAjACMAJQAlACYAJgAkACQAJAAkACQAJAAkACQA
JAAkACQAJAAiACEAIQAhACEAIAAgACAAHgAdAB0AHQAeAB4AHgAdAB0AHQAdABwAGQAZ
ABkAFwAZABkAGAAYABgAGAAXABcAFQAUABQAEwATABMAEgARABEAEQARABEAEAAQABAA
EAASABEAEQARABEAEQARABEAEQARABEAEgASABIAEgASABIAEgASABIAEAAQABAAEAAS
ABIAEgASABAAEAAQABAAEgASABIAEgAQABEAEQARABEAEQARABEAEQARABEAEQASABIA
EQARABEAEQARABEAEQARABEAEQAPAA8ADwAPAA8ADwAOAA0ADwAPAA8ADwAPAA8ADwAP
AA8AEAARABEADwAPAA8ADwAPAA8ADwAOABAAEAARABEAEAAQABAAEAAQABAAEAAQABAA
EAAQABAAEAAQABAAEAAQABAAEQARABAAEAAQABAAEAAQABAAEAAOAA8ADwAPAA8ADwAP
AA8ADwAPAA8ADwAPAA8ADwAPAA8ADwAPAA8ADwAPAA8ADwARABEAEgASABIAEgASABUA
FQAVABUAFQAWABYAFgAYABcAFAASAA0ACwAJAAcABQADAAIAAgAAAAAAAAAAAAEAAQAB
AAEA/f/9//7///8AAAEAAgADAAQABAAEAAUABQAFAAUABgAEAAQABAAEAAQABAAEAAQA
AwADAAMAAwAEAAQABAAEAAQABAAFAAUAAwADAAMAAwADAAMAAwAEAAQABgAFAAcACwAQ
ABUAFgAWABMADgD9/+D/wP+j/5H/hf99/3b/dv94/4H/jP+V/5T/iv+K/5D/jv+F/4j/
lv+k/7D/uf+//8T/zf/U/9r/4f/p/+//9f/4//r//P/9/////v/9//7///8AAAEAAQAB
AAIAAAABAAEAAgAEAAQABAAEAAQABAAEAAQAAwADAAQABAAEAAQABAAFAAMAAwAEAAQA
AgACAAIAAgAEAAQABQAFAAMAAwADAAMAAgACAAIAAgAEAAQABAAEAAMAAwADAAMAAwAD
AAMAAwADAAMABAAEAAQABAAEAAQAAgACAAIAAgAAAAAAAAAAAAAA///////////+//7/
/v/+//3//f/9//r/+v/6//n/+f/5//n/+P/3//f/9//1//X/9f/0//T/8v/y//H/8f/x
//D/8P/v/+//7//u/+3/7f/t/+3/7f/s/+z/7P/s/+z/6//r/+v/6//r/+v/6//r/+v/
6//s/+r/6v/q/+r/6v/q/+r/6v/q/+r/6v/q/+j/6P/o/+j/6v/q/+r/6v/q/+r/6v/q
/+r/6//r/+v/6//r/+v/6//p/+n/6f/p/+r/6v/p/+n/6f/p/+n/6f/p/+n/6f/p/+n/
6f/p/+n/6f/p/+j/5//p/+n/6f/p/+n/6f/p/+n/6f/q/+v/6//p/+n/6f/p/+n/6f/p
/+j/6v/q/+v/6//q/+r/6v/q/+r/6v/q/+r/6v/q/+r/6v/q/+r/6v/q/+r/6v/r/+v/
7P/s/+z/7P/s/+z/7P/s/+r/6//r/+v/6//r/+v/6//t/+3/7f/t/+3/7f/t/+3/7f/t
/+3/7f/v/+//7//v/+//7//v/+//8f/x//L/9P/1//T/9v/2//b/9v/5//n/+f/5//v/
/P/8//z//P/7//j/9v/z//H/7//t/+n/5//m/+b/6P/o/+j/6P/p/+n/6f/p/+n/6f/q
/+v/6v/r/+z/7f/w//D/8P/x//H/8f/x//L/9P/0//T/9P/0//T/9P/0//f/9//3//f/
+P/4//j/+P/4//j/+f/5//n/+f/5//n/+f/5//n/+v/8//z///8BAAkAEAATABYAFgAR
AAAA4f/C/6b/kf+F/3v/c/9w/3b/fP+D/4r/hf94/3L/eP94/3T/e/+M/5z/qP+y/7v/
xf/O/9n/4P/o/+//9f/7////AAACAAQABQAHAAYABwAIAAkACgANAA0ADQAOAAwADQAN
AA4AEAAQABAAEAAQABAAEAAQABMAEwAUABQAFAAUABQAFQATABMAFAAUABYAFgAWABYA
FgAWABcAFwAXABcAFwAXABgAGAAYABgAGgAaABoAGgAbABsAGwAbABkAGQAZABkAGwAb
ABwAHAAcABwAHAAcABwAHAAcABwAHAAcABwAHAAcABsAGwAbABsAGgAaABoAGgAZABkA
GQAYABgAGAAXABcAFwAXABYAFQAVABUAEwAVABUAFAAUABIAEgARABEADwAOAA4ADQAN
AA0ADAALAAsACwALAAsACgAKAAoACgAKAAkACQAJAAkACQAJAAkABwAHAAcACAAIAAgA
CAAIAAgACAAIAAgACAAIAAgACAAIAAgACAAIAAgACAAIAAgACAAIAAgACAAIAAkACQAJ
AAcABwAHAAcABwAHAAcABwAIAAgABwAHAAcABwAHAAcABwAHAAcABwAHAAcABwAHAAcA
BwAGAAUABwAHAAcABwAFAAUABQAFAAMABAAFAAUABQAFAAUABQAFAAUABQAEAAYABgAH
AAcABgAGAAYABgAEAAQABAAEAAQABAAEAAQABAAEAAQABAAEAAQABQAFAAQABAAEAAQA
BAAEAAQABAACAAMAAwADAAMAAwADAAMABQAFAAUABQAFAAUABQAFAAMAAwADAAMAAwAD
AAMAAwAFAAUABQAFAAcACQAIAAgACgAKAAoACgANAA0ADQANAA0ADgAOAA4ADgANAAoA
CAAFAAMAAQD///v/+f/4//j/+v/6//r/+v/7//v/+//7//n/+f/6//v/+v/7//z//f8A
AAAAAAABAP///////wAAAAAAAAAAAAACAAIAAgACAAMAAwADAAMABAAEAAQABAACAAIA
AwADAAMAAwADAAMAAwADAAMABAAGAAYACQANABUAGgAdAB4AHgAXAAAA3//A/6b/k/+J
/3//ef94/37/gv+J/4z/gf9y/3L/eP92/3j/g/+S/6D/rv+4/8P/zf/Y/9//5v/w//f/
/f8BAAMABAAGAAoACQALAAwADQAOAA8AEAAPAA8ADwAQABIAEwATABQAEgASABIAEgAS
ABIAEgASABMAEwAUABQAFgAWABYAFwAVABUAFgAWABYAFgAWABYAFgAWABcAFwAXABcA
FwAXABgAGAAYABgAGAAYABgAGAAXABcAFwAXABcAFwAXABcAFwAXABgAGAAYABgAGAAY
ABgAGAAYABgAGAAYABgAGAAWABUAFQAVABUAFAAUABQAFAATABMAEwASABIAEgARABEA
EQARABAADQANAA0ACwALAAsACgAKAAgACAAHAAcABwAGAAYABQADAAMAAgABAAEAAQAB
AAEAAAAAAAAAAAD+//3//f/9/////////////f/9//3//v/8//z//P/8//z//P/8//z/
/P/8//z//P/8//z//P/8//r/+v/6//r/+v/6//r/+v/6//v/+//7//v/+//7//v/+f/5
//n/+f/6//r/+f/5//n/+f/5//n/+f/5//n/+f/5//n/+f/5//n/+f/4//f/+f/5//n/
+f/5//n/+f/5//f/+P/5//n/9//3//f/9//5//n/+f/4//j/+P/5//n/9v/2//b/9v/4
//j/+P/4//j/+P/4//j/+P/4//j/+P/4//j/+f/5//j/+P/4//j/+P/4//j/+P/4//n/
+f/5//n/+f/5//n/+//7//v/+//5//n/+f/5//n/+f/5//n/+//7//v/+//9//3//f/9
//3//f/+/wAAAAAAAAAAAgADAAQABQAFAAYABgAGAAQAAwAAAP7/+f/3//X/8//v/+3/
7P/s/+7/7v/u/+7/7//v/+//7//t/+3/7v/v//D/8f/y//P/9P/0//T/9f/1//X/9f/2
//j/+P/4//j/+P/4//j/+P/3//f/9//3//j/+P/4//j/+P/4//n/+f/5//n/+f/5//v/
+//7//z//v/+/wMACQANABIAFQAWABIAAwDk/8P/qP+U/4X/ff9z/3H/dP94/4D/hf9+
/2//av9w/3L/bv92/4f/lv+k/7D/uv/D/8//2P/f/+j/8P/3//v///8BAAIABAAGAAcA
BwAIAAkACgALAAwADQANAA0ADgAOAA8ADwAQABAAEAAQABAAEgASABIAEgATABMAFAAU
ABQAFAAUABUAFQAVABYAFgAWABYAFgAWABgAGAAZABkAGQAZABkAGQAcABwAHAAcABwA
HAAcABwAHQAdAB0AHQAdAB0AHQAdAB0AHQAeAB4AHgAeAB4AHgAeAB4AHgAeAB4AHgAe
AB4AHgAdAB0AHQAdABwAHAAcABwAGwAbABsAGgAaABoAGQAZABkAGQAYABkAGQAZABcA
FwAXABYAFgASABIAEQARABEAEAAQAA8ADwAPAA4ADQANAA0ADQANAAwADAAMAAwADAAL
AAsACwALAAsACwALAAsACwALAAwADAAMAAwADAAKAAoACgAKAAoACgAKAAoACgAKAAoA
CgAKAAoACgAKAAoACgAKAAoACgALAAsACwALAAsACwALAAsACwALAAsACgAKAAkACQAL
AAsACwALAAsACwALAAsACwALAAsACwAJAAkACAAHAAgACQAKAAsACwALAAsACwAKAAoA
CgAJAAkACQAJAAkACQAJAAkACAAIAAgACQAJAAgACAAIAAgACAAIAAgACAAIAAgACAAI
AAgACAAIAAgABgAGAAcABwAIAAgACAAIAAYABgAGAAYABgAHAAcABwAFAAUABQAFAAUA
BQAFAAUABQAFAAUABQAFAAUABQAFAAUABQAFAAUABwAHAAkACQAIAAgACAAIAAgACwAL
AAsACwAJAAoACgAKAAsACwAJAAgABwAFAAMAAQD8//n/9//2//X/9P/z//L/8//z//P/
8//x//H/8v/z//L/8//0//X/+P/4//j/+f/5//n/+f/6//j/+P/4//j/+P/4//j/+P/3
//f/9//3//j/+P/4//j/+P/4//n/+f/3//f/9//3//X/9f/1//b/+P/6//n/+////wQA
CQAKAAoABwACAO3/zP+u/5X/g/93/2//av9q/27/df9+/4P/fP9y/3T/ev92/3H/ev+M
/5j/pv+v/7f/vP/H/9D/1P/b/+P/6f/t//L/9P/0//f/9//4//n/+v/7//z/+//7//v/
/P/8//3//f/+//7//v/+//7//v/+//7//v//////AAAAAAAAAAAAAAEAAQABAAIAAgAC
AAIAAgACAAIAAgADAAMAAwADAAMAAwAEAAQABAAEAAQABAAEAAQAAwADAAMAAwAFAAUA
BQAFAAMAAwAEAAQABAAEAAQABAAEAAQABAAEAAQABAAEAAQABAADAAMAAwAFAAQABAAE
AAIAAQABAAEAAgACAAIAAQD////////+//////////3//f/9//z//P/4//j/9//3//f/
9v/2//X/9//3//b/9f/1//X/9f/1//T/9P/0//T/9P/z//P/8//1//X/9f/1//P/8//z
//T/9P/0//T/9P/0//T/9P/0//T/9P/0//T/9P/0//T/9P/0//T/9P/0//T/9P/0//T/
8v/z//P/8//z//P/8//z//P/8//z//P/9P/0//P/8//z//P/8//z//P/8//z//P/8//z
//P/8//z//P/8v/x//H/8f/x//H/8f/x//H/8f/x//L/8//z//H/8f/x//H/8f/x//H/
8P/w//D/8f/x//D/8P/w//D/8P/w//D/8P/w//D/8P/w//D/8P/w//D/7v/u/+//7//u
/+7/7v/u/+7/7v/u/+7/7P/t/+3/7f/t/+3/7f/t/+3/7f/t/+3/7f/t/+3/7f/t/+3/
7f/t/+3/7f/v//H/7v/w//D/8P/w//P/8//z//P/8//0//T/9P/0//P/8P/u/+n/5//l
/+P/4f/f/97/3v/c/9z/3P/c/93/3f/d/93/2//b/9z/3f/e/9//4P/h/+L/4v/i/+P/
4//j/+P/5P/k/+T/5P/k/+T/5P/k/+T/5f/l/+X/5f/k/+T/5P/k/+T/5P/l/+X/5f/l
/+X/5f/l/+X/5f/m/+b/5v/p/+v/7//2//v//P/8//n/7v/V/7T/mP+B/3H/Z/9h/1z/
Xv9k/23/dv97/3b/bv9y/3b/cP9r/3T/hP+Q/5r/pf+r/7L/u//E/8j/0f/X/93/4//m
/+j/6v/r/+v/7P/r/+z/7f/u/+//7//v//D/8P/x//H/8v/y//L/8v/y//T/9P/0//T/
8//z//T/9P/2//b/9v/3//X/9f/2//b/+P/4//j/+P/4//j/+f/5//n/+f/5//n/+v/6
//r/+v/4//j/+P/4//v/+//7//v/+//7//v/+//7//v//P/8//z//P/8//z//P/8//z/
/P/6//r/+v/6//r/+f/5//n/+f/4//j/+P/4//f/9//3//T/9P/0//P/8//z//P/8v/z
//P/8//x//H/8f/w//D/8P/w/+//7//v/+7/7v/t/+3/7f/s/+v/7f/t/+3/7f/q/+r/
6v/q/+z/6//r/+v/6//r/+v/6//r/+v/6//s/+z/7P/s/+z/7P/s/+z/7P/s/+z/7P/s
/+z/7P/s/+z/7P/s/+z/7P/u/+7/7v/u/+z/7f/t/+3/7f/t/+3/7f/t/+3/7f/t/+7/
7v/t/+3/7f/t/+3/7f/t/+3/7f/t/+3/7f/t/+3/7f/t/+z/6//t/+3/7f/t/+3/7f/t
/+3/6//s/+3/7f/t/+3/7f/t/+3/7f/t/+z/7P/s/+3/7f/u/+7/7v/u/+7/7v/u/+7/
7v/u/+7/7v/u/+7/7v/u/+z/7P/t/+3/7v/u/+7/7v/u/+7/7v/u/+7/7//v/+//7//v
/+//7//v/+//7//v/+//7//v/+//7f/t/+3/7f/v/+//7//v//H/8//1//T/9v/2//b/
9v/5//n/+f/5//n/+v/6//r/+v/5//b/9P/z//H/7//t/+n/5//m/+b/5P/k/+T/5P/l
/+X/5f/l/+X/5f/m/+f/6P/p/+r/6//s/+z/7P/t/+3/7f/t/+7/7v/u/+7/7v/u/+7/
7v/u/+//7//v/+//8P/w//D/8P/y//L/8//z//P/8//z//P/8//z//P/9P/0//b/+f/7
////BAALAAwADAANAAYA7//O/6z/k/+B/3X/bf9q/2r/cP93/4L/hf9+/3T/dP94/3T/
cf98/4z/mv+m/6//t//A/8v/0v/a/+P/6f/v//X/+P/6//z//////wAAAQACAAMABAAF
AAUABQAGAAYABwAHAAgACAAIAAgACAAKAAoACgAKAAsACwAMAAwADAAMAAwADQANAA0A
DgAOAA4ADgAOAA4AEAAQABEAEQARABEAEQARABIAEgASABIAFAAUABQAFAATABMAEwAT
ABUAFQAVABUAEwATABQAFAAWABYAFgAWABYAFgAWABYAFgAWABYAFgAWABUAFQAVABUA
FAAUABQAFAATABMAEwAUABQAFAATABMAEwATABIAEQARABEADwAPAA8ADgAOAA4ADgAN
AA0ADQAMAAwACwALAAsACgAJAAkACQAJAAkACAAIAAgACAAIAAcABwAHAAcABwAHAAcA
CQAJAAkACgAIAAgACAAIAAoACgAKAAoACgAKAAoACgAKAAoACgAKAAoACgAKAAoACgAK
AAoACgAKAAsACwALAAkACQAJAAkACQAJAAkACQAKAAoACQAJAAkACQAJAAkACwALAAsA
CwALAAsACwALAAsACwAKAAkACgALAAwADQALAAsACwALAAsADAANAA0ADQANAA0ADQAN
AA0ADQAMAAwADAANAA0ADAAMAAwADAAOAA4ADgAOAA4ADgAOAA4ADgAOAA4ADgAOAA4A
DwAPAA4ADgAOAA4ADgAOAA4ADgAOAA8ADwAPAA8ADwAPAA8ADwAPAA8ADwAPAA8ADwAP
ABEAEQARABEAEQARABEAEQARABEAEQARABMAFQAWABYAGAAYABgAGAAbABsAGwAbABsA
HAAcABwAGgAZABYAFAARAA8ADQALAAcABQAEAAQABgAGAAYABgAHAAcABwAHAAUABQAG
AAcACAAJAAoACwAOAA4ADgAPAA8ADwAPABAAEAAQABAAEAAQABAAEAAQABEAEQARABEA
EgASABIAEgASABIAEwATABMAEwATABMAFQAVABUAFgAYABgAGwAfACcALAAtAC4ALgAj
AAgA5//K/7L/o/+X/4//if+K/5D/mP+f/57/kf+G/4r/jP+K/47/m/+q/7b/xP/O/9f/
4//u//X//v8EAAsAEQAVABcAGgAcABwAHQAfACAAIQAiACMAJAAjACMAIwAkACQAJQAl
ACYAKAAoACgAKAAoACgAKAAoACkAKQAqACoAKgAqACoAKwArACsALAAsACwALAAsACwA
LAAsAC0ALQAtAC0ALQAtAC4ALgAuAC4AMAAwADAAMAAvAC8ALwAvAC8ALwAvAC8ALwAv
ADAAMAAyADIAMgAyADIAMgAyADIAMgAyADIAMgAyADEAMQAxADEAMAAwADAAMAAvAC8A
LwAuAC4ALgAtAC0ALQAtACwAKwArACsAKQApACkAKAAoACgAKAAnACcAJQAkACQAIwAl
ACUAJAAjACMAIwAjACMAIgAiACIAIgAiACEAIQAhACEAIQAhACEAIQAhACEAIgAgACAA
IAAgACAAIAAgACAAIAAgACAAIAAgACAAIAAgACAAIAAgACAAIAAgACAAIAAgACEAIQAh
ACEAIQAhACEAIQAhACEAIQAgACAAHwAfACEAIQAhACEAIQAhACEAIQAhACEAIQAhACEA
IQAiAA==
         </WaveFormData>
      </LeadData>
      <LeadData>
         <LeadByteCountTotal>10000</LeadByteCountTotal>
         <LeadTimeOffset>0</LeadTimeOffset>
         <LeadSampleCountTotal>5000</LeadSampleCountTotal>
         <LeadAmplitudeUnitsPerBit>4.88</LeadAmplitudeUnitsPerBit>
         <LeadAmplitudeUnits>��V</LeadAmplitudeUnits>
         <LeadHighLimit>2147483647</LeadHighLimit>
         <LeadLowLimit>268435456</LeadLowLimit>
         <LeadID>V2</LeadID>
         <LeadOffsetFirstSample>0</LeadOffsetFirstSample>
         <FirstSampleBaseline>0</FirstSampleBaseline>
         <LeadSampleSize>2</LeadSampleSize>
         <LeadOff>FALSE</LeadOff>
         <BaselineSway>FALSE</BaselineSway>
         <ExcessiveACNoise>FALSE</ExcessiveACNoise>
         <MuscleNoise>FALSE</MuscleNoise>
         <LeadDataCRC32>712429419</LeadDataCRC32>
         <WaveFormData>
GgAaABoAGgAcABwAHAAcAB8AIAAhACIAJAAkACQAJAAkACQAJAAkACYAJgAmACYAJwAo
ACkAKgAsACwALAAsAC0ALgAvADAAMwA0ADUANgA5ADoAOwA8AD8AQABBAEIARQBGAEcA
SABLAEwATQBOAFAAUgBUAFYAWABaAFwAXgBhAGIAYwBkAGcAaABpAGoAbABsAGwAbABu
AG4AbgBuAG0AbABrAGoAZwBmAGUAZABhAGAAXwBeAFwAWgBYAFYAUgBQAE4ATABKAEgA
RgBEAEAAPgA8ADoANgA0ADIAMAAuACwAKgAoACYAJAAiACAAHwAeAB0AHAAbABoAGQAY
ABcAFgAVABQAEgASABIAEgAQABAAEAAQABAAEAAQABAAEAAQABAAEAAOAA4ADgAOABAA
EAAQABAAEAAQABAAEAASABIAEgASABIAEgASABIAEgASABIAEgAUABQAFAAUABQAFAAU
ABQAFAAUABQAFAAUABQAFAAUABQAFAAUABQAFgAWABYAFgAWABYAFgAWABYAFgAWABYA
FAAUABQAFAAUABQAFAAUABIAEgASABIAEgASABIAEgAQABAAEAAQABAAEAAQABAAEAAQ
ABAAEAAOAA4ADgAOAA4ADgAOAA4ADAAMAAwADAAMAAwADAAMAAoACgAKAAoADAAMAAwA
DAAMAAwADAAMAAwADAAMAAwADAAMAAwADAAMAAwADAAMAA4ADgAOAA4AEAAQABAAEAAR
ABEAEQASABQAFAAUABQAFAASABEAEQARABAAEAAQAA4ADgAOAA4ADwAPAA8ADwAOAA0A
CgAIAAgACAAHAAYABAAEAAQAAgABAAAAAAAAAAAA///////////////////9//3//f/9
//3//f/9//3//f/9//3//f/8//z//P/8//z//f/9//3///////7/AQAJABUAJgA8AFQA
dwCYAJYAagBAACgAFAAAAPD/5v/f/9L/zP/P/7T/bf8g/+/+2v7k/vz+Ef8o/0X/W/9s
/4D/mP+u/73/yP/S/9v/5f/s//H/9P/4//v//f8AAAEAAgAEAAQABgAHAAYABwAIAAkA
CgALAAwADQANAA4ADwAPAA8AEQARABEAEgASABMAEwATABUAFQAVABUAFgAXABgAGQAa
ABsAHAAfACAAIQAiACIAIwAkACcAKAAqACoALAAsAC8AMAAxADIANAA2ADYAOAA6ADwA
PgBBAEIARABGAEgASgBMAE4ATQBOAFAAUQBSAFMAVABVAFUAVABUAFUAVQBVAFMAUgBR
AFAATwBOAEsASQBGAEUARABCAEAAPgA8ADoAOAA1ADIAMAAuACsAJwAmACMAIgAdABsA
GQAVABMAEgAPAA0ACwAJAAcABQADAAMAAQAAAP7//f/8//v/+v/5//j/+P/1//X/9f/1
//P/8//z//H/8f/x//H/8f/x//H/8f/x//H/8f/x//L/8v/y//L/8v/y//L/8v/z//L/
8v/z//P/8//0//T/9P/z//P/9P/0//T/9P/0//T/9P/1//X/9P/2//b/9v/3//f/9//3
//f/9v/2//b/9v/2//f/9//3//n/+f/5//n/+f/5//n/+f/5//n/+f/5//f/9//3//b/
+P/4//j/+P/3//f/9//3//f/9//3//f/9//3//b/9v/2//b/9v/2//b/9v/2//b/9v/2
//X/9f/1//X/9f/1//T/9P/0//T/9v/2//b/9v/2//b/9f/1//X/9f/1//X/9P/0//X/
9f/1//X/9f/1//T/9f/1//X/+P/4//j/+v/6//r/+v/8//z//P/8//7//v////////8A
AAIAAgACAAIAAgAAAP////////7//v/+//7//v/+//7///////3//f/8//v/+v/4//j/
+P/3//b/9v/2//X/8v/w/+7/8P/w//D/7//v/+//7//v/+//7//v/+//7//v/+//7//v
/+//7//v//H/8f/y//L/8v/y//L/8//x//H/8f/x//L/9/8BAA0AIgA2AFAAdwCSAIIA
UgAwABoACAD2/+j/3v/T/8j/xP+9/47/Pf/6/tP+yP7a/vb+C/8m/0P/V/9q/37/mP+s
/7v/xv/Q/9n/4f/o/+3/8v/0//f/+f/8//v//v8AAAAAAgADAAIAAwAEAAUABgAHAAgA
CQAJAAoACwALAAsADQANAA0ADgAOAA8ADwAPABEAEQARABMAFAAVABYAGQAaABsAHAAd
AB4AHwAgACIAIwAkACcAKAAqACoALAAuADEAMgAzADQANgA4ADgAOgA8AD4AQABDAEQA
RgBIAEoATABOAFAAUQBSAFQAVQBUAFUAVgBXAFkAWABYAFkAVwBXAFUAVABTAFIAUQBQ
AE8ATQBKAEkASABGAEQAQgA+ADwAOgA3ADQAMgAwAC0AKwAqACcAJgAhAB8AHQAZABcA
FgATABEADwANAAsACQAHAAcABQAEAAIAAQAAAP///v/9//z//P/7//v/+//7//n/+f/5
//f/+f/5//n/+f/3//f/9//3//f/9//3//j/+v/6//r/+v/6//r/+v/7//r/+v/7//v/
+//8//z//P/7//v//P/8//z//P/8//z//v///////v/+//7//v//////////////AAAA
AAAAAAAAAAEAAQABAAEAAQABAAEAAQABAAEAAQABAAEAAQABAAEAAQABAAAAAAAAAAAA
AAD///////////////////////////7//v/+//7//v/+//7//v/+//7//v/+//3//f/9
//3//f/9//z//P/8//z//v/+//7//v/+//7//f/9//3//f/9//3//P/8//3//f//////
//////7/////////AAAAAAAAAgACAAIABAAGAAYABgAGAAgACAAJAAkACQAKAAwADAAM
AAwADAAKAAkACQAJAAgACAAIAAgACAAIAAgACQAJAAkACQAIAAcABAACAAIAAgABAAAA
AAAAAAAA/v/9//z//P/8//z/+//7//v/+//7//v/+//7//v/+//7//v/+//7//v/+//7
//v/+//8//z//v/+//7//////////////wAAAwALABUAJAA4AFAAcQCUAJIAagBAACYA
EgD+/+7/4v/Z/8r/wP+5/5b/Tf8I/9/+0P7e/vj+D/8o/0f/X/9y/4T/mv+y/7//yv/W
/9//5//w//X/+v/8/wEAAwAEAAUABgAIAAgACgALAAoACwAMAA0ADgAPABAAEQARABIA
EwATABMAFQAVABUAFAAUABUAFQAVABcAFwAXABkAGgAbABwAHQAeAB8AIAAhACIAIwAk
ACYAJwAoACsALAAuAC4AMAAwADMANAA1ADQANgA4ADgAPAA+AEAAQgBDAEQARgBIAEoA
TABOAFAATwBQAFIAUwBUAFUAVgBXAFcAVgBWAFcAVQBVAFMAUgBRAFAATwBOAE0ASwBI
AEcARABCAEAAPgA6ADgANgAzADAALgAsACkAJwAmACMAIgAfAB0AGwAXABMAEgAPAA0A
CwAJAAcABQADAAMAAQAAAP7//f/8//v/+v/5//j/+P/1//X/9f/1//X/9f/1//P/8//z
//P/8//z//P/8//z//H/8f/x//L/8v/y//L/8v/y//L/8v/z//L/8v/z//P/8//0//T/
9P/z//P/9P/0//T/9P/0//T/8v/z//P/8v/0//T/9P/1//X/9f/1//X/9v/2//b/9v/1
//X/9P/z//P/8//z//P/8f/x//H/8f/x//H/8f/x/+//7//v/+7/7v/u/+7/7v/t/+3/
7f/t/+v/6//r/+v/6//r/+r/6v/q/+r/6v/q/+j/6P/o/+j/6P/o/+f/5//l/+X/5f/l
/+b/5v/m/+b/5P/k/+T/5P/k/+T/4//j/+P/4//j/+P/5P/k/+X/5f/j/+P/4//j/+L/
4//j/+P/5P/k/+T/5v/m/+b/5v/o/+j/6f/p/+f/6P/q/+r/6v/q/+r/6P/n/+f/5//m
/+b/5v/m/+b/5P/k/+X/5f/l/+X/5P/j/+D/3v/e/97/3f/c/9z/3P/c/9r/2f/Y/9b/
1v/W/9X/1f/V/9X/1f/V/9X/1f/V/9X/1f/V/9X/1f/V/9X/1f/V/9X/1v/W/9b/1v/W
/9f/1f/V/9X/1f/W/9n/3f/j//D/AAAQACMARABmAGAANAAKAPD/2P/E/7b/q/+i/5T/
if9+/13/Hv/j/sL+vP7M/uH+9v4P/yv/Qv9U/2L/cv+F/5j/ov+p/7X/wP/H/87/0v/V
/9f/2P/b/9z/4P/g/+L/4//k/+X/5v/n/+b/5//o/+n/6//s/+3/7f/r/+3/7f/t/+7/
7v/v/+//7//x//H/8f/z//T/9f/2//f/+P/5//r/+//8//3//v8AAAEAAgAFAAYACAAI
AAoACwANAA0ADQAQABIAFAAUABYAGAAaABwAHQAeACAAIgAkACYAKAAqACsALAAuAC8A
MAAxADIAMwA1ADQANAA1ADMAMwAxADAAMQAwAC8ALgAtACsAKAAnACYAJAAiACAAHAAa
ABgAFQATABIAEQAPAA0ADAAJAAgAAwABAP//+//7//r/9//1//P/8f/v/+3/7f/t/+v/
6v/o/+f/5v/l/+T/4//i/+L/4f/h/+H/4f/h/+H/4f/f/9//3//f/9//3//f/9//3//f
/9//3//g/+D/4P/g/+D/4P/g/+D/4f/i/+L/4//j/+P/5P/k/+T/5f/l/+b/5v/m/+b/
5v/m/+b/5//n/+b/5v/m/+b/5//n/+f/5//n/+j/6P/o/+j/6P/p/+n/6f/p/+n/6f/p
/+f/5//n/+f/6f/p/+n/6f/n/+f/5//m/+j/6P/o/+j/5f/l/+X/5f/l/+X/5f/l/+X/
5f/k/+T/5P/k/+T/5P/k/+T/5P/k/+L/4v/h/+H/4f/h/+H/4f/g/+D/4P/g/+L/4v/i
/+L/4P/g/9//3//f/9//3//f/97/3v/f/9//3//f/9//3//i/+P/4v/i/+L/4v/i/+T/
5P/l/+X/5f/m/+j/6P/o/+j/6P/m/+P/4//j/+L/4v/i/+L/4v/i/+L/4//j/+X/5f/k
/+P/4P/e/97/3v/d/9z/3P/c/9z/2v/Z/9j/2P/Y/9j/1//X/9f/1//X/9f/1//X/9f/
1//X/9f/1//X/9f/1//X/9f/1//Y/9j/2P/Y/9j/2f/Z/9n/2f/Z/9r/2//d/+H/6P/2
/wgAGwA0AFgAbABQABwA+P/i/9D/wP+z/6r/oP+R/4z/gf9Y/xf/5v7O/s7+4f70/gX/
If86/07/XP9s/33/kv+g/6n/s/+8/8P/zP/S/9X/2f/c/93/3v/g/+D/4v/j/+T/5f/m
/+f/6P/p/+r/6//r/+z/7f/t/+3/7//v/+//7v/u/+//7//v//H/8f/x//H/8v/z//T/
8//0//X/9v/3//j/+f/6//r/+//8/////v8AAAAAAgAEAAcACAAJAAoADAAOAA4AEQAS
ABMAFAAVABYAGAAaABoAHAAeACAAIQAiACQAJQAmACcAKAApACkAKAAoACkAKQApACcA
JgAnACYAJQAkACMAIQAeAB0AGgAYABYAFAAQAA4ADAAJAAYABAACAP//+//6//f/9v/z
//H/7//r/+n/6P/l/+P/4f/f/93/2//Z/9n/1//W/9T/0//S/9H/zv/N/8z/zP/L/8v/
y//L/8n/yf/J/8f/x//H/8f/x//H/8f/x//H/8f/x//H/8j/xv/G/8b/xv/I/8j/yP/J
/8j/yP/J/8n/y//M/8z/zP/L/8v/zP/M/8z/zP/M/8z/zP/N/83/zP/O/87/zv/P/8//
z//P/8//0P/Q/9D/0P/Q/9H/0f/R/9H/0f/R/9H/0//T/9P/0//R/9H/0f/R/9P/0//T
/9L/0v/S/9L/0v/T/9P/0//T/9P/0//T/9P/0//T/9L/0v/S/9L/0v/S/9L/0v/S/9L/
0v/S/9H/0f/R/9H/0f/R/9L/0v/S/9L/0v/S/9L/0v/S/9L/0f/R/9P/0//T/9P/0v/S
/9P/0//T/9P/0//T/9L/0//T/9P/1P/U/9T/1v/Y/9j/2v/a/9r/2v/c/9z/3f/d/93/
3v/g/+D/4P/g/+D/3v/d/93/3f/c/9r/2v/a/9r/3P/c/93/3f/f/9//3v/d/9r/2P/Y
/9j/1//W/9b/1v/Y/9b/1f/U/9L/0v/S/9H/0//T/9P/0//T/9P/0//T/9P/0//T/9P/
0//T/9P/0//T/9P/1P/U/9T/1P/U/9X/1f/V/9X/1f/W/9n/3f/l//T/BgAcADcAXAB2
AGAALgAKAPb/5P/O/8L/u/+w/6L/of+a/23/IP/j/sD+uv7O/uX++v4T/y3/RP9W/2j/
fv+V/6L/rP+1/7//xv/P/9T/2P/b/93/4P/h/+L/5v/m/+j/6f/q/+v/7P/t/+7/7//w
//H/8f/y//P/8//z//X/9f/1//b/9v/3//f/+f/7//v/+//9//7///8AAAEAAgADAAQA
BwAIAAkACgAMAA0ADgARABIAFAAUABYAFgAZABoAGwAeACAAIgAiACQAJgAoACoALQAu
ADAAMgA0ADYAOAA6ADsAPAA+AD8AQgBDAEQARQBHAEYARgBHAEcARwBFAEQAQwBCAEEA
QAA/AD0AOgA5ADgANgA0ADIAMAAuACwAKQAmACQAIgAfAB0AHAAZABgAEwARAA8ACwAJ
AAgABQADAAEA///9//v/+f/5//f/9v/0//P/8v/x//L/8f/w//D/7f/t/+3/7f/r/+v/
6//p/+v/6//r/+v/6//r/+v/6//p/+n/6f/q/+r/6v/q/+r/7P/s/+z/7f/s/+z/7f/t
/+3/7v/u/+7/7//v//D/8P/u/+7/7v/u/+7/7//v/+7/8P/w//D/8f/x//H/8f/x//L/
8v/y//L/8v/z//P/8//z//P/8//z//P/8//z//P/8//z//P/8//z//P/8//y//L/8v/y
//L/8f/x//H/8f/x//H/8f/x//H/8f/w//D/8P/w//D/8P/w//D/8P/w//D/8P/v/+//
7f/t/+3/7f/u/+7/7v/u/+7/7v/u/+7/7v/u/+3/7f/t/+3/7f/t/+z/7P/t/+3/6//r
/+v/6//s/+3/7f/t//D/8P/w//D/8v/y//L/8v/0//T/9f/1//X/9v/4//j/+P/4//j/
9v/1//X/9f/0//T/9P/0//T/9v/2//f/9//1//X/9P/z//D/7v/u/+7/7f/s/+z/7P/s
/+r/6f/o/+j/6P/o/+f/5//n/+f/5//n/+f/5//n/+f/5//n/+f/5//n/+f/5//n/+f/
6P/o/+j/6P/o/+n/6f/p/+n/6f/s/+//8//9/wwAIgA4AFcAfACIAGYAOAAeAAoA9v/m
/9r/0//G/7z/u/+m/2f/GP/f/sL+xv7g/vf+DP8p/0P/WP9q/4L/mP+r/7b/wP/L/9X/
3v/l/+j/6v/t//H/8v/z//b/+P/4//r/+//8//3//v///wAAAQACAAMAAwAEAAUABQAF
AAcABwAHAAoACgALAAsACwANAA0ADQAPABAAEQASABMAFAAVABYAFwAYABkAGgAcAB0A
HgAhACIAJAAkACYAKAArACwALQAuADAAMgAyADYAOAA6ADwAPwBAAEIARABGAEgASgBM
AE0ATgBQAFEAUgBTAFQAVQBVAFQAVABVAFUAVQBTAFIAUQBQAE8ATgBNAEsASABHAEYA
RABCAEAAPgA8ADoANwA0ADIAMAAtACkAKAAlACQAIQAfAB0AGQAVABQAEQAPAA0ACwAJ
AAcABQAFAAMAAgAAAP///v/9//7//f/8//z/+f/5//n/+f/5//n/+f/3//f/9//3//f/
9//3//f/9//1//X/9f/2//j/+P/4//j/+P/4//j/+f/4//j/+f/5//n/+v/6//r/+f/5
//r/+v/6//r/+v/6//r/+//7//r//P/8//z//f/9//3//f/9//7//v/+//7//v//////
///////////////////////////////////////////+//7//v/+//7//f/9//3//f/7
//v/+//7//v/+//6//r//P/8//z//P/6//r/+v/6//r/+v/5//n/+f/5//n/+f/6//r/
+v/6//j/+P/4//j/+v/6//n/+f/5//n/+f/5//j/+P/5//n/+//7//v/+//6//v/+//7
//z//P/+/wAAAAAAAAAAAgACAAMAAwADAAQABgAGAAYABgAGAAQAAQABAAEAAAACAAIA
AgACAAIAAgADAAMAAQABAAAA///8//r/+v/6//n/+P/4//j/9v/0//P/8v/y//L/8v/x
//P/8//z//P/8//z//P/8//x//H/8f/x//H/8f/x//H/8f/x//L/8v/y//L/8v/z//P/
8//z//P/9v/7/wMADwAgADYAUAB3AJIAggBUADAAHAAKAPb/6P/e/9P/xP/A/7f/hP8z
//L+zf7E/tj+8v4J/yT/Q/9Z/2r/gP+Y/6z/u//G/9D/2f/h/+j/7f/y//T/9//5//z/
/f/+/wAAAAACAAMABAAFAAYABwAGAAcACAAJAAkACgALAAsACwANAA0ADQAOAA4ADwAP
ABEAEwATABMAEwAUABUAFgAXABgAGQAaAB0AHgAfACAAIgAjACQAJwAoACoAKgAsACwA
LwAwADEANAA2ADgAOAA6ADwAPgBAAEMARABGAEgASABKAEwATgBRAFIAVABVAFYAVwBY
AFkAWQBYAFgAWQBXAFcAVQBUAFUAVABTAFIATwBNAEoASQBIAEYARABCAEAAPgA8ADkA
OAA2ADQAMQAtACwAKQAoACUAIwAhAB0AGwAaABcAFQAVABMAEQAPAA0ADQALAAoACAAH
AAYABQAEAAMAAgACAAEAAQABAAEA/////////f/9//3//f/9////////////////////
AAAAAAAAAAAAAAAAAAAAAAEAAgACAAMAAwADAAQABAAEAAMAAwAEAAQABAAEAAQABAAE
AAUABQAEAAYABgAGAAcABwAHAAcABwAIAAgACAAIAAgACQAJAAkACQAJAAkACQAJAAkA
CQAJAAkACQAJAAkACQAJAAkACAAIAAgACAAIAAcABwAHAAcABwAHAAcABwAHAAcABgAG
AAYABgAGAAYABAAEAAQABAAGAAYABQAFAAUABQAFAAUABAAEAAQABAAEAAQABAAEAAQA
BAADAAMABQAFAAUABQAEAAQABQAFAAUABQAFAAUABgAHAAcACQAIAAoACgAKAAoADAAM
AA0ADQANAA4AEAAQABIAEgASABAADwAPAA8ADgAMAAwADAAMAAwADAANAA0ADQANAAwA
CwAIAAYABgAGAAUABAAEAAQABAACAAEAAAAAAAAAAAD//wEAAQABAAEAAQABAAEAAQD/
////////////////////AQABAAIAAgAAAAAAAAABAAMAAwADAAMAAgAFAAcACwAUACIA
NABHAGQAiACaAHoASgAoABIA/P/q/93/1P/I/7v/tP+d/2L/H//w/tz+5v7//hL/K/9H
/2L/dv+G/5b/q//A/8z/1f/f/+r/8f/4//7/AQAFAAYACQAKAAwADAAOAA8AEAARABIA
EwAUABUAFgAXABcAGAAZABkAGwAdAB0AHQAcABwAHQAdAB0AHwAfAB8AHwAgACEAIgAh
ACIAIwAkACUAJgAnACgAKgArACwALwAwADIAMgA0ADQANwA4ADkAOgA8AD4APgBCAEQA
RgBIAEkASgBMAE4ATgBQAFIAVABXAFgAWgBbAFoAWwBcAF0AXQBcAFwAXQBfAF8AXQBc
AFsAWgBZAFgAVwBVAFIAUQBOAEwASgBIAEYARABCAD8APgA8ADoANwAxADAALQAsACsA
KQAnACMAIQAgAB0AGwAZABcAFQATABEAEQAPAA4ADAALAAoACQAIAAcABgAGAAUABQAF
AAUAAwADAAMAAQABAAEAAQABAP//////////AQABAAEAAgACAAIAAgACAAIAAgACAAMA
AgACAAMAAwADAAQABAAEAAMAAwAEAAQAAgACAAIAAgAEAAUABQAEAAQABAAEAAUABQAF
AAUABQAEAAQABAAEAAQABQAFAAUABQAFAAUABQAFAAUABQAFAAUABQAFAAUAAwADAAMA
AgACAAIAAgACAAEAAQABAAEAAQABAAEAAQABAAEAAAAAAAAAAAAAAAAA/v/+//7//v8A
AAAA//////3//f/9//3//v/+//7//v/+//7//v/+//7//v/9//3//f/9//3//f/8//z/
/f/9//3///8BAAEAAAACAAIAAgACAAQABAAFAAUAAwAEAAYABgAGAAYABgAEAAMAAwAD
AAIABAAEAAQABAACAAIAAwADAAUABQAEAAMAAAD+//7//v////7//v/+//7//P/7//r/
+v/6//r/+f/3//f/9//3//f/9//3//f/9//3//f/9//5//n/+f/5//n/+f/6//r/+v/6
//r/+//7//v/+//7//z//f8BAAcAEgAgADIARwBoAIoAigBeAC4AEgAAAOz/3P/R/8j/
uv+x/6z/k/9Y/xv/9v7q/vj+Df8e/zX/Uf9o/3r/iv+a/63/wP/K/9P/3f/m/+//9v/6
//3/AQAEAAUABgAIAAgACgALAA4ADwAQABEAEAARABIAEwAVABYAFwAXABcAGQAZABkA
GgAaABsAGwAbAB0AHQAdAB0AHgAfACAAIQAiACMAJAAnACgAKQAqACoAKwAsAC8AMAAy
ADIANAA0ADcAOAA5ADoAPAA+AD4AQgBEAEYASABJAEoATABOAFAAUgBUAFYAVwBYAFoA
WwBaAFsAXABdAF0AXABcAF0AXQBdAFsAWgBbAFoAWQBYAFcAVQBSAFEAUABOAEwASgBI
AEYARABBAEAAPgA8ADkANwA2ADMAMgAvAC0AKwAnACUAJAAhAB8AHwAdABsAGQAXABcA
FQAUABIAEQAQAA8ADgANAAwADAALAAsACwALAAkACQAJAAcACQAJAAkACQAJAAkACQAJ
AAcABwAHAAgACAAIAAgACAAKAAoACgALAAwADAANAA0ACwAMAAwADAANAA0ADgAOAA4A
DgAOAA4ADAANAA0ADAAOAA4ADgAPAA8ADwAPAA8ADgAOAA4ADgAOAA8ADwAPABEAEQAR
ABEADwAPAA8ADwARABEAEQARAA8ADwAPAA4ADgAOAA4ADgANAA0ADQANAA0ADQANAA0A
DQANAAwADAAMAAwADAAMAAwADAAMAAwADAAMAAsACwALAAsACwALAAoACgAKAAoACgAK
AAoACgAKAAoACQAJAAkACQAJAAkACAAIAAkACQAJAAkACQAJAAoACwALAA4ADgAOAA4A
DgAQABAAEQARABEAEgAUABQAEgASABIAEAAPAA8ADwAOAA4ADgAOAA4ADgAOAA8ADwAP
AA8ADgANAAsACgALAAwACQAIAAgACAAKAAgABwAGAAQABAAEAAMAAwADAAMAAwADAAMA
AwADAAMAAwADAAMAAwADAAMAAwADAAMABAAEAAQABAAEAAUAAwADAAMAAwAEAAcACQAN
ABYAJgA6AE8AbgCUAJ4AegBKACwAGgAGAPT/6f/i/9b/y//I/7f/fP81/wT/7v7w/gf/
HP8x/03/Zv94/4r/nP+x/8T/0v/b/+X/7v/1//z/AAADAAUACAALAA4ADgAOABAAEQAU
ABUAFgAXABgAGQAaABsAGwAcAB0AHQAdAB8AHwAfACAAIAAhACEAIQAjACMAIwAlACYA
JwAoACkAKgArACwALQAuAC8AMAAyADMANAA3ADgAOgA6ADwAPgBBAEIAQwBEAEYASABI
AEwATgBQAFIAUwBUAFYAWABaAFwAXgBgAGEAYgBkAGUAZgBnAGgAaQBrAGoAagBrAGsA
awBpAGgAaQBoAGcAZgBlAGMAYABfAF4AXABaAFgAVgBUAFIATwBOAEwASgBHAEMAQgA/
AD4AOwA5ADcAMwAxADAALQArACsAKQAnACUAIQAhAB8AHgAeAB0AHAAbABoAGQAYABgA
FQAVABUAFQAVABUAFQATABMAEwATABMAEwATABMAEwARABEAEQASABQAFAAUABQAFAAU
ABQAFQAWABYAFwAXABUAFgAWABYAFwAXABgAGAAYABgAGAAYABgAGQAZABgAGgAaABoA
GwAbABsAGwAbABwAHAAcABwAHAAdAB0AHQAdAB0AHQAdAB0AHQAdAB0AHQAdAB0AHQAd
AB0AHQAcAB4AHgAeAB4AHQAdAB0AHQAbABsAGwAbABsAGwAaABoAGgAaABoAGgAaABoA
GgAaABoAGgAZABkAGQAZABkAGQAYABgAGAAYABoAGgAaABoAGgAaABkAGQAZABkAGQAZ
ABgAGAAZABkAFwAXABcAFwAaABsAGwAbABwAHAAcAB4AIAAgACAAIAAgACAAIQAhACEA
IgAkACQAJAAkACQAIgAhACEAIQAgACAAIAAgACAAIgAiACMAIwAhACEAIAAfABwAGgAa
ABoAGQAYABgAGAAYABYAFQAUABQAFAAUABMAFQAVABUAFQAVABUAFQAVABUAFQAVABUA
FQAVABUAFQAVABUAFgAWABgAGAAYABkAFwAXABcAFwAaAB0AIwAvAEAAVABsAI8AtAC0
AIwAYgBKADgAJAAUAAoAAQDy/+r/5//K/4P/OP8J//T+AP8a/y//Rv9j/3n/jP+g/7j/
zv/f/+r/9P///wcADgATABgAHAAfACEAJAAlACYAKAAoACoAKwAsAC0ALgAvADAAMQAy
ADMAMwA0ADUANQA3ADkAOQA5ADoAOgA7ADsAOwA9AD0APQA/AEAAQQBCAEMARABFAEYA
SQBKAEsATABOAE8AUABTAFQAVgBWAFgAWgBdAF4AXwBgAGIAZABkAGgAagBsAG4AbwBw
AHIAdAB2AHgAegB8AH0AfgCAAIEAggCDAIQAhQCHAIYAhgCHAIUAhQCDAIIAgwCCAIEA
gAB/AH0AegB5AHgAdgB0AHIAcABuAGwAaQBmAGQAYgBfAF0AXABZAFgAVQBTAFEATQBL
AEoARwBFAEUAQwBBAD8APQA9ADsAOgA4ADcANgA1ADQAMwAyADIALwAvAC8ALwAvAC8A
LwAtAC0ALQAtAC0ALQAtAC0ALQAtAC0ALQAuAC4ALgAuAC4ALgAuAC4ALwAwADAAMQAx
ADEAMgAyADIAMwAzADQANAA0ADQANAA0ADYANwA3ADYAOAA4ADgAOQA5ADkAOQA5ADoA
OgA6AA==
         </WaveFormData>
      </LeadData>
      <LeadData>
         <LeadByteCountTotal>10000</LeadByteCountTotal>
         <LeadTimeOffset>0</LeadTimeOffset>
         <LeadSampleCountTotal>5000</LeadSampleCountTotal>
         <LeadAmplitudeUnitsPerBit>4.88</LeadAmplitudeUnitsPerBit>
         <LeadAmplitudeUnits>��V</LeadAmplitudeUnits>
         <LeadHighLimit>2147483647</LeadHighLimit>
         <LeadLowLimit>268435456</LeadLowLimit>
         <LeadID>V3</LeadID>
         <LeadOffsetFirstSample>0</LeadOffsetFirstSample>
         <FirstSampleBaseline>0</FirstSampleBaseline>
         <LeadSampleSize>2</LeadSampleSize>
         <LeadOff>FALSE</LeadOff>
         <BaselineSway>FALSE</BaselineSway>
         <ExcessiveACNoise>FALSE</ExcessiveACNoise>
         <MuscleNoise>FALSE</MuscleNoise>
         <LeadDataCRC32>2201808799</LeadDataCRC32>
         <WaveFormData>
/v/+//7//v///wAAAQACAAQABAAEAAQABgAGAAYABgAGAAYABgAGAAgACAAIAAgACgAK
AAoACgAMAAwADAAMAA4ADgAOAA4ADwAQABEAEgAVABYAFwAYABkAGgAbABwAHQAeAB8A
IAAjACQAJQAmACkAKgArACwALwAwADEAMgAzADQANQA2ADkAOgA7ADwAPgA+AD4APgBA
AEAAQABAAD4APgA+AD4APQA8ADsAOgA4ADYANAAyADAALgAsACoAJwAmACUAJAAiACAA
HgAcABkAGAAXABYAFAASABAADgALAAoACQAIAAYABAACAAAA/f/8//v/+v/5//j/9//2
//P/8v/x//D/7v/u/+7/7v/s/+z/7P/s/+r/6v/q/+r/6P/o/+j/6P/m/+b/5v/m/+b/
5v/m/+b/5v/m/+b/5v/m/+b/5v/m/+b/5v/m/+b/5v/m/+b/5v/m/+b/5v/m/+b/5v/m
/+b/5v/m/+b/5v/m/+b/5v/m/+b/5v/m/+b/6P/o/+j/6P/m/+b/5v/m/+j/6P/o/+j/
6P/o/+j/6P/m/+b/5v/m/+b/5v/m/+b/5f/k/+P/4v/i/+L/4v/i/+L/4v/i/+L/4P/g
/+D/4P/e/97/3v/e/97/3v/e/97/3v/e/97/3v/e/97/3v/e/9z/3P/c/9z/3v/e/97/
3v/e/97/3v/e/9z/3P/c/9z/3P/c/9z/3P/d/97/3//g/+L/4v/i/+L/4//k/+T/5f/l
/+X/5f/m/+j/6f/p/+n/6f/p/+j/6P/o/+j/6P/o/+n/6f/p/+r/6//r/+v/6//p/+f/
5P/i/+L/4v/i/+D/4P/g/+D/3v/c/9v/2v/a/9r/2v/a/9n/2f/Z/9n/2f/Z/9n/2f/Z
/9n/2f/Z/9n/2f/Z/9n/2f/a/9r/2v/a/93/3f/d/97/3P/e/+D/4//p//P/BAAZAC8A
UgB+AJIAjgCMAJUAngCZAI0AgwB1AFwASwA3AAAAnf87//f+z/7T/vD+BP8c/zj/Uf9i
/3f/jP+d/6n/sv+7/8P/yv/R/9X/2f/c/9//4v/k/+f/6f/r/+v/7f/v//D/8f/y//P/
9P/1//b/9v/0//T/9f/1//b/9v/3//f/9//3//n/+f/7//v//f/9//3//v//////AgAD
AAQABQAGAAcACAAJAAwADQAOABAAEQASABMAFAAVABcAGAAZABwAHgAfACAAIAAiACQA
JQAnACgAKgArAC4AMQAxADIANAA1ADcAOAA5ADoAOwA8ADsAPAA8ADsAPQA9AD0APQA7
ADkAOAA4ADkAOAA3ADQAMgAyADEALgAtACsAKgAoACYAJAAjACIAHwAdABwAGgAaABcA
FQAUABAADwAPAAwACgAJAAgABQAFAAQAAgABAAEA//////7/+//6//n/+P/3//b/9f/1
//T/8//z//P/8v/y//L/8v/x//H/8P/w//D/8P/w/+//8f/x//H/8f/v/+//8P/w//D/
8P/x//H/8f/x//H/8f/x//H/8f/x//H/8f/y//L/8v/y//L/8v/y//L/8v/z//H/8v/y
//L/8v/y//L/8v/y//P/8//z//P/8//z//P/8//z//P/8//z//P/8//z//P/8//z//P/
8f/x//H/8f/w//D/8P/w//H/8f/x//H/7//v/+//7//w//D/8P/w//D/7//v/+//7//v
/+//7//v/+7/7v/u/+7/7v/u/+3/7f/t/+3/7f/t/+3/7f/t/+v/6//r/+v/6//r/+v/
6//r/+v/6//r/+n/6v/r/+v/6//s/+3/7v/w/+//8P/y//L/8v/y//L/8//0//X/9f/2
//j/+f/3//f/9//3//j/+P/4//j/9v/2//X/9f/3//j/+f/5//f/9//3//X/8v/w/+7/
7v/u/+z/7P/s/+z/6v/o/+f/5v/m/+b/5v/o/+f/5//n/+f/5//n/+f/5//n/+f/5//n
/+f/5//n/+n/6f/q/+r/7P/s/+3/7f/r/+z/7P/s/+7/8//7/wkAGgAtAEcAbgCUAKAA
nACgAKsArgClAJcAiwB5AGAAUQAzAOb/ff8p//H+1/7n/gT/Gv80/1L/Z/96/43/ov+z
/73/xv/P/9f/3P/j/+n/6//w//P/9P/2//f/+f/7//v//f///wAAAQACAAMAAgADAAQA
BAAEAAQABQAFAAYABgAHAAcABwAHAAkACQAJAAkACwALAA0ADgAPAA8AEgATABQAFQAW
ABcAGAAZABwAHQAeACAAIQAiACMAJAAlACcAKAApACwALgAvADAAMAAyADQANQA5ADoA
PAA9AEAAQwBDAEQARgBHAEkASgBLAEwATQBOAE8AUABQAE8ATwBPAE8ATwBPAE0ATABM
AEsASgBJAEYARABEAEMAQAA/AD0APAA6ADoAOAA3ADYAMwAxADAALgAuACsAKQAoACYA
JQAlACIAIgAhACAAHQAdABwAGgAZABcAFQAVABQAEwASABEAEAAPAA4ADQANAA4ADQAN
AA0ADAAMAAwADAAJAAkACAAIAAoACgAKAAkACwALAAsACwALAAsADAAMAAwADAANAA0A
DQANAA0ADQANAA0ADQANAA0ADQAOAA4ADgAOAA4ADgAOAA4ADgAPAA8AEAAQABAAEAAQ
ABAAEAAQABEAEQARABEAEQARABEAEQARABEAEQARABEAEQARABEAEQARABEADwAPAA8A
DwAOAA4ADgAOAA8ADwAPAA8ADQANAA0ADQAOAA4ADgAOAA4ADQANAA0ADQANAA0ADQAN
AAwADAAMAAwADAAMAAsACwALAAsACwALAAsACwALAAsACwALAAsACwALAAsACwALAAsA
CwALAAkACgALAAsACwAMAA0ADgAOAA0ADgAQABAAEAAQABEAEQARABEAEQASABQAFQAV
ABUAFQAVABQAFAAUABQAFAAUABMAEwAVABYAFwAXABYAFQAUABEADgAMAAoACgAKAAgA
CAAIAAgABgAEAAMAAgACAAIAAgACAAEAAQABAAEAAQABAAEAAQABAAEAAQABAAEAAQAB
AAEAAQACAAIAAgACAAMAAwADAAQABAAEAAQACQAPABkAKAA5AE8AcgCaAK4ArACsALMA
uACxAKEAkwCFAGwAVQA5APr/l/89/wH/4/7t/gr/Iv86/1j/cf+E/5f/qv+7/8f/0P/Z
/+H/6P/v//X/+f/8////AgACAAMAAwAFAAUABwAJAAgACQAKAAsADAANAA4ADgAOAA4A
DwAPAA4ADgAPAA8ADwAPABEAEQARABEAEwATABMAFAAVABUAFgAXABgAGQAaABsAHAAd
ABwAHQAeACAAIwAkACUAJgAlACcAKAApACoALAAtAC4ALgAwADIAMwA1ADYAOAA5ADoA
PQA9AD4AQABBAEMARABDAEQARQBGAEUARgBGAEUARQBFAEUARQBDAEEAQABAAD0APAA7
ADgANgA2ADUAMgAvAC0ALAAqACgAJgAlACQAIwAhACAAHgAcABkAFwAWABIAEQARAA4A
DAALAAoABwAJAAgABgAFAAMAAQABAAAA/f/8//v/+v/5//j/9//3//b/9f/1//X/8v/y
//L/8v/z//P/8v/y//L/8v/y//H/8f/x//H/8f/x//H/8v/y//L/8v/z//P/8//z//P/
8//x//H/8f/x//H/8f/y//L/8P/w//D/8P/w//D/8P/x//H/8v/y//L/8v/y//L/8v/w
//H/8f/x//P/8//z//P/8f/x//H/8f/x//H/8f/x/+//7//v/+//7//v/+//7//u/+7/
7v/u/+v/6//r/+v/7f/t/+3/7f/s/+z/7P/s/+z/6//r/+v/6f/p/+n/6f/p/+j/6P/o
/+j/6P/o/+f/5//n/+f/5//n/+f/5//n/+f/5//n/+f/5//n/+f/5//n/+f/5//n/+X/
5v/n/+f/6f/q/+r/7P/s/+z/7P/t/+3/7f/t/+3/7v/w//H/8f/x//H/8f/w//D/8P/w
//D/8P/v/+//7//w//H/8f/x//H/8f/v/+z/6v/o/+j/6P/m/+b/5v/m/+T/4v/h/+D/
4P/g/+D/4P/f/9//3//f/9//3//f/9//3//f/9//3//f/9//3//f/9//4P/g/+D/4P/h
/+H/4f/i/+L/4v/i/+P/5//t//r/CQAbADAAUgB8AI4AiACDAIoAiwCDAHcAawBeAEcA
LwAQAM//a/8T/9v+x/7Y/vL+CP8k/0H/WP9r/3z/i/+b/6r/sf+5/8T/y//T/9n/3v/h
/+L/5P/n/+n/6//r/+3/7//w//H/8v/z//b/9//4//j/+P/4//n/+f/6//r/+//7//v/
+//9//3/+//7//3//f///wAAAQABAAAAAQACAAMABgAHAAgACQAKAAsADAAOAA8AEAAR
ABIAEwAVABYAFwAYABoAGwAcAB4AIAAiACMAJQAmACgAKQAoACsAKwAsADAAMQAzADQA
NQA2ADcAOAA5ADoAOgA5ADkAOQA5ADkANwA1ADQANAAzADIAMQAuACoAKgApACYAIwAh
ACAAHgAeABwAGwAaABcAFQAUABIAEgAPAA0ADAAKAAkACQAGAAQAAwACAP/////+//z/
+//7//n/+f/4//f/9v/1//T/8//y//H/8f/w/+//7//v/+7/7v/u/+7/6//r/+r/6v/s
/+z/7P/r/+v/6//r/+v/6//r/+z/7P/s/+z/7f/t/+3/7f/t/+3/7f/t/+3/7f/r/+v/
7P/s/+z/7P/s/+z/7P/s/+z/7f/t/+7/7v/u/+7/7v/u/+7/7v/v/+//7//v/+//7//v
/+3/7f/t/+3/7f/t/+3/7f/t/+3/7f/t/+v/6//r/+v/6v/q/+r/6v/r/+v/6//r/+n/
6f/p/+n/6P/o/+j/6P/o/+f/5//n/+X/5f/l/+X/5f/k/+T/5P/k/+T/5P/j/+P/4//j
/+P/4//j/+P/4//h/+H/4f/h/+H/4f/h/+H/4f/h/+H/4f/j/+T/5P/k/+T/5P/k/+T/
5f/m/+f/5f/m/+j/6f/p/+n/6f/p/+b/5v/m/+b/6P/o/+f/5//l/+b/5//n/+f/5//n
/+X/5P/i/+D/4P/e/9z/3P/c/97/3P/a/9n/1v/W/9b/1v/W/9X/1f/V/9X/1f/V/9X/
0//T/9P/0//T/9P/0//T/9X/1f/W/9b/1P/U/9X/1f/V/9b/1v/W/9b/1f/Z/93/5v/z
/wUAGAAyAFoAfAB+AHMAcAB3AHsAdQBrAF4ASwA1ACAA+/+r/0X/9f7H/r7+2P7w/gT/
H/88/0//YP9x/4H/kv+d/6X/rv+3/7//xf/K/8//0v/W/9f/2f/b/9v/3f/f/+D/4f/i
/+P/5P/l/+b/5v/o/+j/6f/p/+r/6v/r/+v/6//r/+3/7f/r/+v/7f/t/+3/7v/v/+//
8P/x//L/8//0//X/9v/3//j/+f/6//z//f/+////AAADAAUABgAHAAgACgALAAwADAAO
ABAAEQAVABYAGAAZABoAHQAdAB4AIAAhACMAJAAlACYAJwAoACkAKgAqACkAKwArACsA
KwArACkAKAAoACUAJAAjACAAIAAgAB8AHAAZABcAFgAUABAADgANAAwACQAHAAYABAAE
AAEA///+//7//f/9//r/+P/3//b/8//x//D/7v/t/+v/6f/p/+j/6f/o/+f/5v/l/+T/
4//j/+L/4f/h/+H/4P/g/+D/4P/f/9//3v/e/97/3v/e/93/3f/d/93/3f/d/93/3v/e
/97/3v/f/9//3//f/9//3//f/9//3//f/+H/4f/i/+L/4v/i/+L/4v/i/+L/4v/j/+P/
5P/k/+T/5v/m/+b/5v/m/+f/5//n/+n/6f/p/+n/6f/p/+n/6f/p/+n/6f/p/+n/6f/p
/+n/6//r/+v/6//q/+r/6v/q/+v/6//r/+v/7f/t/+3/7f/s/+z/7P/s/+z/6//r/+v/
6//r/+v/6//r/+r/6v/q/+z/7P/s/+v/6//r/+v/6//r/+v/6//r/+3/7f/t/+3/7f/t
/+3/7f/v/+//7//v/+//8P/x//H/8f/y//P/9P/2//b/+P/4//j/+P/4//n/+v/7//v/
/P/+//////////////8AAAAAAAAAAAAAAAD/////AQACAAMAAwADAAMAAwABAAAA/v/8
//z//P/6//r/+v/8//r/+P/3//b/9v/2//b/9v/1//X/9f/1//X/9f/1//X/9f/1//X/
9//3//f/9//1//X/9v/2//j/+P/5//n/9//4//j/+P/6//3/AQAJABYAKQA9AFgAfgCk
AKwApACnALIAswCpAJ0AkQB+AGUAVQA4AOv/g/8x//n+5f74/hT/KP9C/1//dP+F/5j/
rf+//8j/0f/X/+D/5//t//P/9v/5//r//v//////AQABAAMABQAIAAkACgALAAoACwAM
AAwADgAOAA8ADwAOAA4ADwAPAA8ADwARABEAEQARABMAEwATABQAFQAVABYAFwAYABkA
GgAbABwAHQAeAB8AIAAiACMAJAAlACYAJwApACoAKwAsAC4ALwAwADIANAA2ADcANwA4
ADoAOwA+AEEAQQBCAEQARQBHAEgASQBKAEsATABNAE4ATgBNAEsASwBLAEsASwBJAEgA
SABHAEYARQBCAEAAQAA/ADwAOwA5ADgANgA0ADIAMQAwAC0AKwAqACgAKAAlACMAIgAg
AB8AHwAcABgAFwAWABMAEwASABAADwANAAsACwAKAAcABgAFAAQAAwACAAEAAQAAAP//
//////7//v/+//7/+//7//r/+v/6//r/+v/5//n/+f/5//n/+f/5//r/+v/6//r/+//7
//v/+//7//v/+//7//v/+//7//v//P/8//z//P/8//z//P/8//z//f/9//7//v/+//7/
/v/+//7//v/////////9//3//f/9////////////////////////////////////////
/////v/+//7//v/9//3//f/9//v/+//7//v//P/8//z//P/8//v/+//7//v/+//7//v/
+//6//r/+v/6//r/+v/5//n/+f/5//n/+f/5//n/+f/5//n/+f/5//n/+f/5//n/+f/5
//n/+f/5//r/+//7//3//v/9//7/AAAAAAAAAAABAAEAAQABAAMABAAGAAcABwAHAAcA
BwAGAAYABgAGAAQABAADAAMABQAGAAcABwAHAAcABwAFAAIAAAD+//7//v/8//z//P/8
//r/+P/3//b/9v/2//b/9v/1//X/9f/1//X/9f/1//X/9f/1//X/9f/1//X/9f/3//f/
+P/4//j/+P/5//n/+f/6//r/+v/6//3/AQALABoALQBBAGAAigCmAKgApACtALYAswCn
AJsAjQB4AGEATwAiAMf/Y/8X/+n+4/78/hb/Kv9I/2H/dv+J/57/sf+//8j/z//Z/+D/
5//t//H/9P/3//r//P/9////AQABAAMABQAEAAUABgAHAAgACQAKAAoACgAKAAsACwAK
AAoACwALAAsACwANAA0ADQANAA8ADwARABIAEwATABIAEwAUABUAFgAXABgAGQAaABsA
HAAeAB8AIAAhACIAIwAlACYAJwAoACoAKwAsACwALgAwADEAMwA0ADYANwA4ADsAOwA8
AD4APwBBAEIAQwBEAEUARgBFAEYARgBFAEUARQBFAEUARQBDAEIAQgBBAEAAPwA8ADoA
OgA5ADYAMwAxADAALgAuACwAKwAqACcAJQAkACIAIgAfAB0AHAAYABcAFwAUABIAEQAQ
AA0ADQAMAAoACQAHAAUABQAEAAMAAgABAAAA///+//3//f/8//v/+//7//r/+v/6//r/
+f/5//j/+P/4//j/+P/3//n/+f/5//n/+f/5//r/+v/4//j/+f/5//n/+f/5//n/+f/5
//n/+f/5//n/+v/6//r/+v/6//r/+v/6//r/+//7//z//P/8//z//P/8//z//P/9//3/
/f/9//3//f/9//3//f/9//3//f/9//3//f/9//3//f/9//3//f/9//3//P/8//z//P/7
//v/+//7//v/+//7//v/+v/6//r/+v/6//n/+f/5//n/+f/5//n/+f/4//j/+P/4//j/
+P/3//f/9//3//f/9//3//f/9//3//f/9//3//X/9f/1//X/9//3//f/9//1//b/9//3
//n/+P/6//z//P/8//z//P/9//7////9//7/AAABAAEAAQABAAEAAAAAAAAAAAAAAAAA
////////AAABAAEAAAD///7/+//6//j/9v/2//b/9P/0//T/8v/w/+7/7f/u/+7/7v/u
/+7/7f/t/+3/6//r/+v/6//t/+3/7f/t/+v/6//r/+v/6//r/+z/7P/s/+z/7f/t/+3/
7v/u/+7/8P/1//v/BwAYACsAQwBqAJIAngCYAJ4ApwCqAJ8AkQCDAHEAVgBDACMA1v9v
/x3/5/7R/uH+/v4U/zD/Tv9j/3b/i/+e/63/uf/C/8v/0//a/9//5f/p/+r/7f/w//D/
8f/z//X/9f/3//n/+v/7//z//f/8//3//v/+//z//P/9//3//v/+////////////AQAB
AAEAAQADAAMABQAGAAcABwAIAAkACgALAAwADQAOAA8AEgATABQAFgAVABYAFwAYABsA
HQAeAB8AIAAiACMAJAAmACgAKgArAC0ALgAwADEAMAAzADMANAA2ADcAOQA6ADsAPAA9
AD4APQA+AD4APQA9AD0APQA9AD0AOwA6ADoANwA2ADUAMgAwADAALwAsACsAKQAoACYA
JAAiACEAIAAfAB0AHAAaABoAFwAVABQAEAAPAA8ADAAKAAkACAAFAAUABAACAAEA///9
//3//P/7//r/+f/4//f/9v/1//X/9P/z//P/8//y//L/8v/y/+//7//u/+7/7v/u/+7/
7f/v/+//7//v/+//7//w//D/8P/w//H/8f/x//H/8f/x//H/8f/x//H/7//v//D/8P/w
//D/8P/w//D/8P/w//H/7//w//D/8P/w//D/8P/w//D/8f/x//H/8f/x//H/8f/x//H/
8f/x//H/8f/x//H/8f/x//H/8f/w/+//7v/t/+z/7P/s/+z/7f/t/+3/7f/t/+3/7f/t
/+r/6v/q/+r/6P/n/+f/5//n/+f/5//n/+n/6P/o/+j/6P/o/+j/5//l/+X/5f/l/+X/
5f/l/+X/5f/l/+X/5f/l/+X/5f/l/+P/4//j/+P/5f/m/+f/5//o/+r/6v/q/+r/6//r
/+v/6//p/+r/7P/t/+//7//v/+//7v/u/+7/7v/s/+z/6//r/+3/7v/v/+//7f/t/+3/
6//o/+b/5P/k/+L/4P/g/+D/4v/g/97/3f/c/9z/3P/c/9z/2//b/9v/2//b/9v/2//b
/9v/2//b/9v/2//b/9v/2//b/9z/3P/c/9z/3f/d/93/3v/e/97/3v/f/+H/5f/s//n/
CwAgAD4AaACGAIYAfwCEAIkAgwB1AGcAWABFAC0AFgDj/4n/Kf/l/sH+xP7g/vj+EP8t
/0j/Xf9u/3//j/+g/6v/s/+8/8P/y//R/9b/2f/c/97/4f/j/+P/4//l/+f/6v/r/+z/
7f/u/+//8P/w//D/8P/x//H/8v/y//P/8//z//P/9f/1//f/9//5//n/9//4//n/+f/6
//v//P/9//7///8AAAEAAgADAAQABgAHAAgACQAKAA0ADwAQABEAEgAUABUAFgAYABoA
HAAdAB8AIAAiACMAIgAlACUAJgAqACsALQAuAC8AMAAxADIAMQAyADIAMQAzADMAMwAz
ADEALwAuAC4ALQAsACsAKAAmACYAJQAiACEAHwAeABwAGgAYABcAFgATABEAEAAOABAA
DQALAAoACAAHAAcABAAEAAMAAgD//////v/8//v/+f/3//f/9v/1//T/8//y//P/8v/x
//H/7v/t/+3/7f/s/+z/7P/s/+v/6//q/+r/7P/s/+z/6//r/+v/6//r/+v/6//s/+z/
7P/s/+3/7f/t/+3/7f/t/+3/7f/t/+3/7f/t/+7/7v/u/+7/7v/u/+7/7v/u/+//7//w
//D/8P/w//D/8P/w//D/8f/x//H/8f/x//H/8f/v/+//7//v//H/8f/x//H/8f/x//H/
8f/v/+//7//v/+7/7v/u/+7/7f/t/+3/7f/r/+v/6//r/+r/6v/q/+r/7P/r/+v/6//r
/+v/6//r/+n/6P/o/+j/6P/o/+j/5//p/+n/6f/p/+n/6f/p/+n/5//n/+f/5//n/+f/
5//n/+n/6//r/+v/6v/s/+z/7P/s/+z/7f/u/+//7f/u//D/8f/x//H/8f/x//D/8P/w
//D/8P/w/+//7//v//D/8f/x//H/8f/x/+//7P/q/+j/6P/q/+j/6P/o/+j/5v/k/+P/
4P/g/+D/4P/e/93/3f/d/9//3//f/9//3//f/9//3//f/9//3//f/9//3//g/+D/3v/e
/9//3//h/+L/4v/i/+L/4//l/+3/+P8HABcALgBQAHgAjACEAHsAgACFAIEAdwBrAFwA
SQAzABoA4f+B/yP/4/7H/tL+8P4E/xz/Of9Q/2X/dv+F/5f/pv+v/7X/vv/H/83/1f/Y
/93/4P/i/+P/5f/n/+f/6f/r/+z/7f/u/+//8v/z//T/9P/0//T/9f/1//b/9v/3//f/
9//3//n/+f/5//n/+//7//n/+v/7//v//P/9//7///8CAAMABAAFAAQABQAGAAgACQAK
AAsADAANAA8AEAARABIAFAAVABYAGgAcAB4AHwAfACAAIgAjACYAKQApACoAKgArAC0A
LgAvADAAMQAyADEAMgAyADEAMQAxADEAMQAxAC8ALgAuACsAKgApACYAJAAkACMAIAAf
AB0AHAAaABgAFgAVABQAEQAPAA4ADAAMAAkABwAGAAQAAwADAAAA/v/9//z/+f/5//j/
9v/1//P/8f/x//D/8f/w/+//7v/t/+z/6//r/+r/6f/p/+n/6P/o/+j/6P/p/+n/6P/o
/+b/5v/m/+X/5//n/+f/5//n/+f/6P/o/+j/6P/p/+n/6f/p/+n/6f/p/+n/6f/p/+n/
6f/q/+r/6v/q/+r/6v/q/+r/6v/r/+v/7P/s/+z/7P/s/+z/7P/s/+3/7f/t/+3/7f/t
/+3/7f/t/+3/7f/v/+//7//v/+3/7f/t/+3/7//v/+//7//u/+7/7v/u/+3/7f/t/+3/
7f/t/+3/7f/s/+z/7P/s/+r/6f/p/+n/6//r/+v/6//r/+r/6v/q/+r/6v/q/+n/6f/p
/+n/6f/p/+n/6f/p/+n/6f/p/+n/6f/p/+n/6f/p/+n/6f/p/+v/7v/t/+7/7v/u/+7/
7v/u/+//8P/x//H/8v/0//X/9f/1//X/9f/0//T/9P/0//b/9v/1//X/9f/2//f/9//3
//f/9//1//T/8v/w//D/8v/w//D/8P/u/+z/6v/p/+j/6P/o/+j/6P/n/+f/5//p/+n/
6f/p/+f/5//n/+f/5//n/+f/5//n/+f/6P/o/+j/6P/p/+n/6f/q/+r/6v/s/+//8f/1
//7/DQAhADQAVAB+AJoAmACRAJgAnwCdAJMAhwB4AGMATQA6AA0Ar/9N/wf/3f7a/vT+
DP8i/z//WP9t/37/kf+j/7D/u//D/8z/0//b/+H/5P/n/+r/7P/v//H/8//z//X/9//4
//n/+v/7//7///8AAAAAAAAAAAEAAQAAAAAAAQABAAMAAwAFAAUABQAFAAcABwAHAAgA
CQAJAAgACQAKAAsADgAPABAAEQASABMAFAAWABcAGAAZABoAGwAdAB4AHwAeACAAIQAi
ACYAKAAqACsALQAuADAAMQAyADUANQA2ADgAOQA7ADwAPQA+AD8AQABBAEIAQgBBAEMA
QwBDAEMAQQA/AD4APgA9ADwAOwA4ADgAOAA3ADQAMQAvAC4ALAAsACoAKQAoACUAIwAi
ACAAIAAdABsAGgAYABcAFwAUABIAEQAQAA0ADQAMAAoACQAJAAcABwAGAAUABAADAAIA
///+//3//f/+//3//f/9//r/+v/6//r/+//7//r/+v/4//j/+P/3//f/9//3//f/9//3
//j/+P/4//j/+f/5//v/+//7//v/+//7//v/+//7//v//P/8//z//P/8//z//v/+//7/
/////wAAAAAAAAAAAAAAAAAAAAABAAEAAQADAAMAAwADAAMAAwADAAMAAwADAAMAAwAD
AAMAAwADAAMAAwADAAMABAAEAAQABAADAAMAAwADAAMAAwADAAMAAgACAAIAAgACAAEA
AQABAAEAAQABAAEAAQAAAAAAAAAAAAAAAAD/////////////////////////////////
/////////////////////////wAAAQABAAMAAgADAAQABgAGAAYABgAHAAcABwAHAAcA
CAAKAAsACQAJAAkACQAIAAgACAAIAAgACAAHAAcABwAIAAkACQAHAAcABwAFAAQAAgAA
AAAA/v/8//z//P/8//r/+P/3//b/9v/2//b/9v/1//X/9f/1//X/9f/1//X/9f/1//X/
9f/1//X/9f/1//X/9v/2//b/9v/3//f/9f/2//b/9v/2//n/AQALABwALQBFAGYAkACo
AKYAogCtALQArQCfAJEAgwBqAFMAPwAIAKP/Rf8F/+H+4/4A/xj/Lv9M/2P/dP+J/57/
sf+7/8T/zf/V/9z/4f/n/+v/7v/x//T/9P/1//f/+f/5//v//f/+////AAABAAAAAQAC
AAIAAgACAAMAAwACAAIAAwADAAMAAwAFAAUABQAFAAcABwAHAAgACQAJAAwADQAOAA8A
EAARABIAEwAUABUAFgAYABkAGgAbABwAGwAdAB4AHwAgACIAIwAkACYAKAAqACsALQAu
ADAAMQAyADUANQA2ADYANwA5ADoAOwA8AD0APgA/AEAAQAA/AD0APQA9AD0APQA7ADoA
OgA3ADYANQAyADAAMAAvACwAKgApACkAKAAmACQAIwAiAB8AHQAcABoAGAAVABMAEgAS
ABEAEQAOAAwACwAKAAcABQAEAAIAAQD///3//f/8//v/+v/5//j/9//2//X/9f/y//H/
8f/x/+7/7v/u/+7/7f/t/+z/7P/s/+z/7P/r/+v/6//r/+v/6//r/+z/7P/q/+r/6//r
/+v/6//r/+v/6//r/+v/6//p/+n/6v/q/+z/7P/s/+z/6v/q/+r/6//r/+z/7P/s/+z/
7P/q/w==
         </WaveFormData>
      </LeadData>
      <LeadData>
         <LeadByteCountTotal>10000</LeadByteCountTotal>
         <LeadTimeOffset>0</LeadTimeOffset>
         <LeadSampleCountTotal>5000</LeadSampleCountTotal>
         <LeadAmplitudeUnitsPerBit>4.88</LeadAmplitudeUnitsPerBit>
         <LeadAmplitudeUnits>��V</LeadAmplitudeUnits>
         <LeadHighLimit>2147483647</LeadHighLimit>
         <LeadLowLimit>268435456</LeadLowLimit>
         <LeadID>V4</LeadID>
         <LeadOffsetFirstSample>0</LeadOffsetFirstSample>
         <FirstSampleBaseline>0</FirstSampleBaseline>
         <LeadSampleSize>2</LeadSampleSize>
         <LeadOff>FALSE</LeadOff>
         <BaselineSway>FALSE</BaselineSway>
         <ExcessiveACNoise>FALSE</ExcessiveACNoise>
         <MuscleNoise>FALSE</MuscleNoise>
         <LeadDataCRC32>1173667099</LeadDataCRC32>
         <WaveFormData>
2v/a/9r/2v/c/9z/3P/c/97/3v/e/97/4P/g/+D/4P/g/+D/4P/g/+D/4P/g/+D/4f/i
/+P/5P/m/+b/5v/m/+j/6P/o/+j/6v/q/+r/6v/s/+z/7P/s/+7/7v/u/+7/7//w//H/
8v/z//T/9f/2//f/+P/5//r//f/+////AAABAAIAAwAEAAUABgAHAAgACQAKAAsADAAO
AA4ADgAOAA4ADgAOAA4ADQAMAAsACgAHAAYABQAEAAEAAAD///7//f/8//v/+v/4//j/
+P/4//X/9P/z//L/8f/w/+//7v/r/+r/6f/o/+f/5v/l/+T/4//i/+H/4P/f/97/3f/c
/9v/2v/Z/9j/1v/W/9b/1v/V/9T/0//S/9D/0P/Q/9D/zv/O/87/zv/O/87/zv/O/87/
zv/O/87/zP/M/8z/zP/M/8z/zP/M/8r/yv/K/8r/yv/K/8r/yv/K/8r/yv/K/8r/yv/K
/8r/zP/M/8z/zP/K/8r/yv/K/8z/zP/M/8z/zv/O/87/zv/M/8z/zP/M/8z/zP/M/8z/
zP/M/8z/zP/K/8r/yv/K/8j/yP/I/8j/xv/G/8b/xv/G/8b/xv/G/8T/xP/E/8T/xP/E
/8T/xP/C/8L/wv/C/8L/wv/C/8L/wP/A/8D/wP++/77/vv++/77/vv++/77/vv++/77/
vv+8/7z/vP+8/7z/vP+8/7z/vP+8/7z/vP++/8D/wv/E/8X/xv/H/8j/yv/K/8r/y//N
/83/zf/O/8//0P/Q/9D/0f/S/9P/1P/V/9b/1//Y/9b/1v/X/9f/2f/Z/9n/2f/W/9X/
0v/Q/9D/z//O/83/zf/N/8v/yv/I/8b/xv/F/8X/xf/F/8X/xv/G/8b/xf/F/8X/xf/E
/8b/x//H/8f/x//H/8f/x//H/8j/yP/I/8j/yf/J/8r/yP/K/8r/zv/S/9r/5v/5/w0A
LQBVAHUAjQCtANUA8gD8APIA4QDHAKcAigBpACoAz/98/zv/Df8B/xH/I/8z/0v/Xv9s
/3z/jf+Z/6H/pv+q/6//tf+5/73/wf/D/8X/yP/L/8z/0P/T/9P/1f/W/9j/2v/a/9r/
2v/b/9v/2//e/97/3v/e/97/4P/h/+H/4//l/+b/5//p/+v/6//r/+//8P/w//D/7//y
//T/9f/4//n/+v/7//z//v8AAAEAAwAFAAYACAALAAsADAANAA4ADgAOAA8AEAASABMA
FAAVABYAFwAYABsAHQAeAB8AIAAhACIAIgAlACUAJgAoACkAKQApACkAKQApACkAKQAp
ACkAKQAnACYAJQAkACMAJAAjACIAIQAeAB0AHAAbABwAGwAaABkAGAAXABYAFQAUABMA
EgARABAADwAOAA0ADAALAAoACQAIAAcABgAFAAQAAwACAAEAAAD//////v///////v/9
//3//P/8//z//P/8//z/+//5//n/+f/5//n/+P/4//f/9//3//f/9//3//f/9v/2//j/
+P/4//n/9//2//b/9//3//f/9//3//f/9//3//f/9//3//f/9//3//j/+P/4//j/+P/4
//j/+P/4//j/+P/4//f/9//3//n/+f/5//n/+P/4//j/+P/4//j/+P/4//b/9v/2//b/
9v/2//b/9v/3//f/9//3//X/9f/1//X/9v/2//b/9v/4//j/+P/3//f/9//3//f/9//2
//b/9v/2//b/9v/2//j/9//3//f/9//3//f/9//3//b/9v/2//b/9v/2//b/9v/2//b/
9v/4//j/+P/4//b/9//3//j/+P/5//r/+v/8//z//P/+//7//v/+/wAAAQABAAEAAQAC
AAMABAACAAIAAgACAAIAAgACAAIABAAEAAQABAAHAAcABwAHAAUABQAEAAMA/v/8//z/
+//6//n/+f/5//f/9v/0//L/8v/x//H/8f/v/+//7v/u//D/7//v/+//7f/s/+z/7f/v
/+//7//v//L/9f/4//z//P/8//z//f/7//z//P/8//z/AAAGAA4AHAAtAEMAZQCNAKkA
wQDjAAcBHAEcAQ4B9wDbAL0AoAB3ACwA0/+K/1H/L/8v/0P/Vf9n/3//kv+g/7D/vf/J
/8//1P/Y/9//4//n/+n/7f/x//P/9P/3//j/+v/7//v//f/+//z//v/+//7/AAABAAEA
AQACAAIAAgACAAQABgAHAAcACQALAAwADQAPABEAEQARABMAFAAUABQAFQAYABoAGwAc
AB0AHgAfACEAIgAjACMAJgAnACcAKAArACsALAAtADAAMAAwADEAMgA0ADUANgA5ADoA
OwA8AD8AQQBCAEMARgBJAEwATgBQAFEAUwBWAFkAWQBZAFkAWQBZAFkAWQBZAFkAWQBX
AFYAVQBUAFMAUgBRAFAATwBQAE8ATgBNAEwASwBKAEkASABHAEYARQBGAEUARABDAEIA
QQBAAD8APgA9ADwAOwA6ADkAOAA3ADYANQA0ADMAMAAvAC8ALgAtAC0ALAArACsAKgAq
ACoAKgAqACoAKQAnACcAJwAnACkAKAAoACcAJwAnACcAJwAnACcAJgAmACQAJAAkACUA
JQAkACQAJQAlACUAJQAlACUAJQAlACUAJwAnACcAJwAlACYAJgAmACYAJgAmACYAJgAm
ACYAJgAmACUAJQAlACcAJwAnACcAJwAmACUAJAAkACQAJAAkACIAIgAiACIAIgAiACIA
IgAhACEAIQAhAB8AHwAfAB8AHgAeAB4AHgAgACAAIAAfAB8AHwAfAB8AHQAcABwAHAAe
AB4AHgAeAB4AHQAdAB0AHQAdAB0AHQAbABoAGgAaABoAGgAaABoAGgAaABoAGgAaABoA
GgAaABgAGQAZABoAGAAZABoAGgAcABwAHAAeAB4AHgAeAB4AHwAfAB8AHwAgACEAIgAi
ACIAIgAiACIAIgAiACIAIgAiACIAIgAjACMAIwAjACEAIQAgAB8AHAAaABoAGQAYABcA
FwAXABUAFAASABAAEAAPAA8ADwAPAA8ADgAOAAwACwALAAsACwAKAAoACwANAA0ADQAN
AA8ADwAPABAAEAAQABAAEQAPABAAEAAQABIAFgAaACAALAA9AFEAbwCTALEAzQDtABEB
KAEsAR4BCQHxANEAsgCNAEoA8f+k/2v/Q/8//1H/Y/93/43/oP+y/8D/z//b/+P/6P/u
//P/9//7//3/AQAFAAcACgALAAwADAAPAA8AEQASABEAEgARABAAEgATABMAEwAUABQA
FAAUABQAFgAXABcAGQAbABwAHQAbAB0AHQAdAB8AIAAgACAAIAAiACMAIwAiACMAJAAl
ACMAJAAlACUAJgAnACcAKAApACkAKgArACwALAAsAC0ALgAwADEAMgAzADQANQA2ADcA
OQA6ADsAPAA9AD4APgBBAEEAQgBEAEMAQwBDAEMAQwBDAEMAQwBDAEMAQwBBAEAAPwA+
AD0APAA7ADoAOQA2ADUANAAzADQAMwAyADEAMgAxADAALwAuAC0ALAArACoAKQAoACcA
JAAjACIAIQAiACEAIAAfAB4AHQAcABsAGgAZABkAGAAXABcAFgAVABMAEgASABIAEAAQ
ABAADwAPAA8ADwAPAA8ADgAOAA0ADwAPAA8ADwAPAA8ADgAOAA4ADgAOAA8ADwAOAA4A
DwANAA0ADQANAA8ADwAPAA8ADwAPAA8ADwANAA4ADgAOAA4ADgAOAA4AEAAQABAAEAAQ
AA8ADwAPABEAEQARABEAEAAQABAAEAAOAA4ADgAOAA4ADgAOAA4ADgAOAA4ADgANAA0A
DQANAA0ADQANAA0ADAAMAAwADAAMAAwADAALAAsACwALAAsACwAKAAoACgAIAAgACAAI
AAoACQAJAAkABwAHAAcABwAJAAgACAAIAAYABgAGAAYACAAIAAgACAAIAAgACAAIAAYA
BwAHAAgACAAJAAwADgAOAA4ADgAOAA8ADwAPAA8AEAARABIAEgASABIAEgASABIAEgAS
ABQAFAAUABQAEwATABMAEwAVABUAFAATABAADgAOAA0ADAALAAsACwAJAAgABgAEAAQA
AwADAAMAAwADAAIAAgACAAEAAQABAAEAAAAAAAEAAQABAAEAAQABAAEAAQACAAIAAgAC
AAMAAwAEAAQABAAEAAYACAAMABYAJQA1AEkAawCVALUAzwDvABQBLgEyASUBEwH5ANoA
uQCOAEMA4v+L/03/Lf8v/0P/Vf9r/4L/lv+m/7X/v//L/9T/2P/f/+X/6//x//f/+f/7
//7///8AAAQABQAFAAcACAAIAAoACgAKAAoACwALAAsADgAOAA4ADgAMAA4ADwAPAA0A
DwAQABEAEQATABMAEwAVABYAFgAWABYAGAAZABkAGAAZABoAGwAZABoAGwAbAB4AHwAf
ACAAIQAhACIAIwAmACYAJgAnACgAKgArACwALQAuAC8AMAAvADEAMgAzADYANwA4ADgA
OwA7ADwAPgA/AD8APwA/AD8APwA/AD8APQA9AD0AOwA6ADkAOAA3ADUAMwAxAC8AMAAv
AC4ALQAqACkAKAAnACYAJQAkACMAJAAjACIAIQAeAB0AHAAbABoAGQAYABcAFgAVABQA
EwAUABMAEgARABAADwAPAA4ACwALAAoACQALAAoACgAKAAgACAAIAAcABwAHAAcABwAH
AAYABgAFAAUABQAFAAUAAwADAAIAAgAEAAQABAAFAAMAAgACAAMAAwADAAMAAwADAAMA
AwADAAUABQAFAAUAAwAEAAQABAAEAAQABAAEAAQABAAEAAQABgAFAAUABQAFAAUABQAF
AAYABgAGAAYABgAGAAYABgAGAAYABgAGAAQABAAEAAQAAwADAAMAAwADAAMAAwADAAIA
AgACAAIAAAAAAAAA//8BAAEAAQABAP///v/+//7//v/+//7//v/+//3//f/9//3//f/9
//3//f/8//z//P/8//z//P/8//r/+v/6//r/+v/6//r/+v/8//3//v8AAAAAAAAAAAAA
AQABAAEA//8AAAEAAgACAAIAAgACAAIAAgACAAIAAgACAAIAAgADAAMAAwADAAMAAwAC
AAEA/v/8//z/+//6//n/+f/5//f/9v/0//L/8v/x//H/8f/w/+//7f/s/+z/6//r/+v/
6//q/+r/6//t/+3/7f/t/+v/6//r/+z/7P/s/+z/7f/t/+7/7v/u/+7/7P/u//L/+P8D
ABEAJQBBAGcAjwCrAMcA7AAUASwBLwEhAQ0B8ADNAKoAdQAaALH/X/8l/wv/Gf8t/z//
Vv9s/37/i/+Z/6f/sv+6/7//xf/L/9H/1f/Z/93/3v/h/+T/5v/n/+f/6f/q/+r/7P/s
/+z/7P/t/+3/7f/u/+7/7v/u/+7/8P/x//H/7//x//L/8//y//P/8v/x//H/8v/y//L/
8//2//j/+f/4//n/+v/7//n/+v/7//v//P/9//3//v//////AAABAAQABAAEAAUABAAG
AAcACAALAAwADQAOAA8AEQASABMAFAAVABYAFgAXABcAGAAaABsAGwAbABsAGwAbABsA
GwAbABsAGwAZABoAGQAYABcAFAATABIAEQAOAA0ADAALAAgABwAGAAUABAADAAIAAQAA
AP///v/9//7//f/8//v/+P/3//b/9f/0//P/8v/x//D/7//u/+3/7P/r/+v/6v/p/+n/
6P/n/+f/5v/m/+b/5P/k/+T/4//j/+P/4//j/+P/4v/i/+H/3//f/9//3//h/+H/4P/g
/+D/4P/g/+H/4f/g/+D/4f/f/9//3//f/+H/4f/h/+H/4f/h/+H/4f/h/+L/4v/i/+L/
4v/i/+L/4v/i/+L/4v/k/+P/4//j/+P/4//j/+P/5P/k/+T/5P/k/+T/5P/k/+T/5P/k
/+T/5P/k/+T/5P/j/+P/4//j/+H/4f/h/+H/4v/i/+L/4v/i/+L/4v/h/+H/4f/h/+H/
4f/g/+D/4P/e/97/3v/e/+D/3//f/9//3//f/9//3//f/97/3v/e/97/3v/e/97/3v/e
/97/3v/g/+D/4P/g/+D/4f/h/+L/4v/j/+T/5P/m/+b/6P/o/+j/6P/o/+n/6f/p/+n/
6v/r/+z/7P/s/+z/7P/s/+z/7P/s/+z/7P/s/+z/7//v/+//7//v/+//7v/t/+r/6P/o
/+f/5v/l/+X/5f/l/+T/4v/g/97/3f/d/93/3f/d/9z/3P/e/93/3f/d/9v/2v/a/9v/
2//b/9v/2//b/9v/2//c/9z/3P/c/93/2//c/9z/3P/c/97/4v/o//L/AQATACsATwB3
AJMArQDRAPYADAEKAfsA5wDJAKoAjQBgABEAtP9r/y//D/8T/yf/Of9N/2T/dv+E/5P/
of+t/7T/uP+7/8H/xf/J/83/0f/T/9b/1//a/9j/2f/Z/9v/3P/c/97/3v/e/97/3//f
/9//4P/g/+D/4P/g/+L/4//j/+P/5f/m/+f/5f/n/+f/5//p/+r/6v/q/+r/7P/t/+3/
7P/t/+7/7//v//D/8f/x//L/8//z//T/9//3//j/+f/8//z//P/9//7/AAABAAIAAwAE
AAUABgAHAAkACgALAA4ADwAQABAAEQARABIAFAAVABUAFQAVABcAFwAXABcAFwAXABcA
FQAWABUAFAATABIAEQAQAA8ADgANAAwACwAKAAkACAAHAAYABQAEAAMABAADAAIAAQAA
AP///v/9//z/+//6//n/+P/3//b/9f/0//P/8v/x//D/7//v/+7/7//v/+7/7f/r/+r/
6v/q/+r/6v/q/+n/6f/p/+n/6f/n/+b/5v/l/+f/5//n/+f/5//n/+b/5v/o/+j/6P/p
/+f/5v/m/+f/5//n/+f/5//n/+f/5//n/+n/6f/p/+n/6f/q/+r/6v/q/+r/6v/q/+r/
6v/q/+r/7P/r/+v/6//r/+v/6//r/+z/7P/s/+z/7P/s/+z/7P/s/+z/7P/s/+z/7P/s
/+z/6//r/+v/6//p/+n/6f/p/+r/6v/q/+r/6v/q/+r/6f/p/+n/6f/p/+n/6P/o/+j/
6P/o/+j/6P/o/+f/5//n/+f/5//n/+f/5//m/+b/5v/o/+j/6P/o/+j/6P/o/+j/6P/o
/+j/6P/q/+v/6//s/+7/7f/u/+7/8P/w//D/8P/w//H/8f/x//H/8v/z//T/9P/0//T/
9P/0//T/9P/0//L/8v/y//L/8//z//P/8//x//H/8P/v/+z/6v/q/+n/6P/n/+f/5//n
/+b/5P/i/+D/3//f/9//3//f/97/3v/g/9//3//f/9//3v/e/9//3f/d/93/3f/f/+H/
4//m/+j/6P/o/+n/5//o/+j/6P/o/+r/7v/0/wAAEQAjAD0AYwCHAKEAvQDjAAIBEAEG
AfcA3wDBAKIAgwBOAPv/pv9l/zH/Hf8p/z3/Tf9j/3j/iv+a/6n/t//B/8b/yv/R/9X/
2//f/+H/4//l/+j/6//s/+z/7f/t/+//8P/w//L/8v/y//T/9f/1//X/9v/2//b/9v/2
//j/+f/5//f/+f/6//v/+//9//3//f///wAAAAAAAP//AgAEAAUABAAFAAYABwAHAAgA
CQAJAAoACwALAAwADQANAA4ADwASABIAEgATABQAFgAXABgAGwAcAB0AHgAdAB8AIAAh
ACIAIwAkACQAJQAlACYAKAApACkAKQApACkAKQApACkAJwAnACcAJQAmACUAJAAjACIA
IQAgAB8AHAAbABoAGQAaABkAGAAXABYAFQAUABMAEgARABAADwAOAA0ADAALAAoACQAI
AAcABgAFAAQAAwACAAEAAAD///7//f/9//z//f/9//z/+//9//z//P/8//z//P/8//v/
+//7//v/+//7//r/+v/5//v/+//7//v/+f/5//j/+P/6//r/+v/7//v/+v/6//v/+f/5
//n/+f/5//n/+f/5//v/+//7//v/+//8//z//P/+//7//v/+//7//v/+//7/AAD/////
///9//3//f/9//7//v/+//7//v/+//7//v/+//7//v/+//z//P/8//z/+//7//v/+//7
//v/+//7//r/+v/6//r/+v/6//r/+f/3//f/9//3//f/9v/2//b/9v/2//b/9v/2//X/
9f/1//f/9//3//f/9//2//b/9v/0//T/9P/0//T/9P/0//T/9v/2//b/9v/2//f/9//4
//j/+f/4//r/+v/6//r//P/9//3//f/9//7///8AAAAAAAAAAAAAAAAAAAAAAAAAAAAA
AAAAAAEAAQABAAEA//////7//f/4//b/9v/1//b/9f/1//X/8//y//D/7v/u/+3/7f/t
/+//7//u/+7/7P/r/+v/6//t/+z/7P/t/+3/7f/t/+3/7f/t/+3/7v/u/+7/7v/v/+//
8P/w//D/8v/0//r/AgAQACMAOQBZAIEAnQC3ANkA/QASAQ4B/gDpAM0ArQCQAGMAGgDB
/3z/R/8l/yn/Pf9N/2H/ef+K/5r/qv+5/8P/yf/Q/9T/1//b/+H/5f/p/+3/8f/0//X/
9v/4//v/+//9//7//v8AAAAAAAACAAMAAwADAAQABAAEAAQABAAGAAcABwAIAAsADQAP
ABEAEwATABMAFQAWABYAFgAVABgAGgAbABoAGwAcAB0AHQAeAB8AHwAgACEAIQAiACUA
JQAmACcAKAAoACgAKQAsAC4ALwAwADEAMgAzADQAMwA1ADYANwA6ADsAPAA8AD0APQA+
AEAAPwA/AD8APwA/AD8APwA/AD8APwA/AD0APAA7ADoAOQA4ADcANgA1ADQAMwAyADEA
MAAvAC4ALQAuAC0ALAArACoAKQAoACcAJgAlACQAIwAiACEAIAAfAB4AHQAcABsAGgAZ
ABgAFwAWABUAFQAUABMAEwASABEAEQAQABAAEAAOAA4ADgANAA0ADQANAA0ADQAMAAwA
CwANAA0ADQANAA0ADQAMAAwADAAMAAwADQALAAoACgALAAsACwALAAsACwALAAsACwAL
AAsACwALAAsADAAMAAwADAAMAAwADAAMAAwADAAMAA4ADQANAA0ADQANAA0ADQAMAAwA
DAAMAAwADAAMAAwADAAMAAwADAAKAAoACgAKAAkACQAJAAkACgALAAwADQAOAA4ADgAO
AAwADAAMAAsACwALAAsACwALAAoACgAKAAoACgAKAAoACgAJAAkACQAHAAcABwAHAAkA
CAAIAAgACAAIAAgACAAGAAYABgAGAAYABgAGAAYACAAJAAkACgAKAAwADAAMAAwADAAN
AA0ADQANAA4ADwAQABAAEAAQABAAEAAQABAAEAAQABAAEAAQABEAEQARABEAEQARABAA
DwAMAAoACgAJAAYABQAFAAUABQAEAAIAAAAAAP/////////////+//7//v/9//3//f/9
//z//P/9//v/+//7//v/+//7//v//P/8//z//P/9////AAAAAAAA/v8AAAAABAAKABUA
JQA5AFMAeQCfALcA1QD4ABYBIAEVAQMB6QDMAK0AigBPAPj/of9f/zH/Jf81/0n/W/90
/4j/mP+p/7f/w//O/9T/2f/d/+P/6f/t//H/8//4//n/+v/8//3//f///wAAAAACAAIA
AgACAAMAAwADAAQABAAEAAQABgAIAAkACQAHAAkACgALAAkACwALAAsACwAMAAwADAAM
AA4ADwAPAA4ADwAQABEAEQASABMAEwAUABUAFQAWABkAGQAaABsAGgAaABoAGwAeACAA
IQAiACMAJAAlACYAJwApACoAKwAsAC0ALgAuAC8ALwAwADIAMwAzADMAMwAzADMAMwAz
ADMAMwAzADEAMAAvAC4ALQAqACkAKAAnACYAJQAkACMAIgAhACAAHwAeAB0AHAAbABwA
GwAaABkAGAAXABYAFQAUABMAEgARABIAEQAQAA8ADgANAAwACwAKAAkACQAIAAcABwAG
AAUAAwACAAIAAgAAAAAAAAD/////////////AQAAAAAA///9//3//f/9//3//f/8//z/
/P/8//z//f/9//z//P/9//3//f/9//3//f/9//3//f/9//3//f/9//3//v/+//7//v/+
//7//v/+//7//v/+//7//f/9//3////////////+//7//v/+//7//v/+//7//v/+//7/
/v/+//7//v/+//v/+//7//v/+//7//v/+//6//r/+v/6//j/+P/4//f/+f/5//n/+f/5
//j/+P/4//b/9v/2//b/+P/3//f/9//3//f/9//3//f/9v/2//b/9P/0//T/9P/0//T/
9P/0//b/+P/6//r/+P/6//r/+v/6//r/+//7//v/+//8//3//v/+//7//v/+//7//v/+
//7//v/+//7//v///////////wEAAQAAAP///P/6//r/+f/4//f/9//3//X/9P/y//D/
7v/t/+3/7f/t/+3/7P/s/+7/7f/t/+3/6//q/+r/6//r/+v/6//r/+3/7f/t/+7/7P/s
/+z/7f/v//D/8P/w/+7/7v/y//j/AAANABsAMQBTAH0AnwC3ANUA/gAeASoBIQEPAfUA
1ACzAIwARQDi/4X/P/8V/xH/J/83/0v/ZP94/4j/l/+l/7H/vP/C/8X/zf/R/9f/2//f
/+P/6P/p/+r/6v/v/+//8f/y//D/8v/y//L/8v/z//P/8//0//T/9P/0//T/9v/3//f/
9//5//r/+//5//v/+//7//v//P/8//z/+//+/wAAAQAAAAEAAgADAAMABAAFAAUABAAF
AAUABgAHAAcACAAJAAwADAAMAA0AEAASABMAFAAVABYAFwAYABkAGwAcAB0AHgAfACAA
IAAhACEAIgAkACMAIwAjACMAIwAjACMAIwAhACEAIQAfAB4AHQAcABsAGgAZABgAFwAU
ABMAEgARABAADwAOAA0ADAALAAoACQAGAAUABAADAAIAAQAAAP///v/9//z/+//6//n/
+P/3//b/9f/0//P/8v/x//H/8P/v/+//7v/t/+v/6v/q/+r/6P/o/+j/5//n/+f/5//n
/+f/5v/m/+X/5//n/+f/5//n/+f/5v/m/+T/5P/k/+X/5f/k/+T/5f/l/+X/5f/l/+X/
5f/l/+X/5f/l/+X/5f/j/+T/5P/k/+X/5v/n/+j/5v/m/+b/5v/o/+f/5//n/+n/6f/p
/+n/6P/o/+j/6P/o/+j/6P/o/+j/6P/o/+j/5v/m/+b/5v/n/+f/5//n/+X/5f/l/+X/
5P/k/+T/5P/k/+T/5P/j/+P/4//j/+P/4//i/+L/4v/g/+D/4P/g/+D/3//f/9//4f/h
/+H/4f/h/+D/4P/g/97/3v/e/97/3v/e/97/3v/e/97/3v/e/+D/4f/j/+L/4v/i/+L/
4v/k/+X/5f/l/+P/5P/l/+b/5v/m/+b/5v/o/+j/6P/o/+j/6P/o/+j/6f/p/+n/6f/p
/+n/6P/n/+b/5P/k/+P/4P/f/9//3//f/97/3P/a/9j/1//X/9f/1//X/9b/1v/W/9X/
1f/V/9P/0v/S/9P/0//T/9P/0//V/9X/1f/W/9b/1v/W/9f/1f/W/9b/1v/Y/9j/2v/e
/+T/7////xMAMQBZAH8AlwC1ANwA/gAOAQUB8wDbALwAmwB6AEEA5v+L/0f/E/8B/xH/
Jf83/0z/Yv9y/4H/j/+d/6b/rv+x/7X/u/+//8X/yf/L/87/0f/S/9T/1//X/9n/2v/a
/9z/3P/c/9z/3f/d/93/3P/c/9z/3P/c/97/3//f/+H/4//k/+X/5v/p/+r/6//t/+7/
7v/u/+3/8P/y//P/8v/z//T/9f/1//b/9//3//j/+f/5//r/+//7//z//f/+//7//v//
/wAAAgADAAQABQAGAAcACAAJAAsADAANAA4ADwAQABAAEQARABIAFAAVABUAFQAVABUA
FQAVABUAFQAVABUAEwASABEAEAAPAA4ADQAMAAsACgAJAAgABwAGAAUABAADAAIAAQAA
AP///v/9//z/+//6//n/+P/3//b/9f/0//P/8P/v/+7/7f/u/+3/7P/r/+r/6f/p/+j/
5f/l/+T/4//j/+L/4v/i/+L/4v/i/+H/4f/h/+H/4f/h/+D/4P/f/93/3f/d/93/3f/d
/9z/3P/e/97/3v/f/9//3v/e/9//3//f/9//3//f/9//3//f/9//3//f/9//3//g/+D/
4P/g/+D/4P/g/+D/4P/g/+D/4v/h/+H/4f/j/+P/4//j/+L/4v/i/+L/4v/i/+L/4v/i
/+L/4v/i/+D/4P/g/+D/3//f/9//3//d/93/3f/d/97/3v/e/97/3v/e/97/3f/d/93/
3f/d/9v/2v/a/9r/3P/c/9z/3P/c/9v/2//b/9n/2f/Z/9n/2//a/9r/2v/a/9r/2v/a
/9j/2P/Y/9j/2v/a/9r/2v/a/9v/2//c/97/3f/e/97/4P/g/+D/4P/g/+H/4f/h/+H/
4v/j/+T/5P/k/+T/5P/k/+T/5P/k/+T/5P/k/+T/5f/l/+X/5f/j/+P/4v/h/97/3P/c
/9v/2v/Z/9n/2f/X/9b/1P/S/9L/0f/R/9H/z//P/87/zv/Q/8//z//P/8//zv/O/8//
zf/N/83/zf/N/83/zf/O/87/zv/O/8//z//Q/9D/0P/S/9T/2v/i/+7//f8RADEAWQB7
AJMAswDXAPQA+gDuANkAvwCfAIAAXwAgAMn/eP87/w3/A/8V/yf/Of9P/2L/cv+C/5H/
nf+l/6r/sP+z/7n/vf/B/8P/x//J/8z/zf/O/87/0f/R/9P/1P/S/9T/1P/U/9T/1f/V
/9X/2P/Y/9j/2P/W/9j/2f/Z/9n/2//c/93/3f/f/9//3//f/+D/4P/g/+T/6P/r/+3/
7v/v//D/8f/x//L/8//z//T/9f/1//b/9//3//j/+f/8//z//P/9//z//v///wAAAQAC
AAMABAAFAAcACAAJAAoACwAMAAwADQANAA4AEAARABEAEQARAA8ADwAPAA8ADwAPAA8A
DQAMAAsACgAJAAgABwAGAAUABAADAAIAAQAAAP///v/9//7//f/8//v/+v/5//j/9//2
//X/9P/z//L/8f/w/+//7P/r/+r/6f/o/+f/5v/l/+T/4//j/+L/4f/h/+D/3//f/97/
3v/e/9z/3P/c/9v/2//b/9v/2//Z/9j/2P/X/9n/2f/Z/9n/2f/Z/9j/2P/Y/9j/2P/Z
/9f/1v/W/9f/1//X/9f/1//X/9f/1//X/9f/1//X/9f/1//Y/9j/2P/a/9r/2v/a/9r/
2v/a/w==
         </WaveFormData>
      </LeadData>
      <LeadData>
         <LeadByteCountTotal>10000</LeadByteCountTotal>
         <LeadTimeOffset>0</LeadTimeOffset>
         <LeadSampleCountTotal>5000</LeadSampleCountTotal>
         <LeadAmplitudeUnitsPerBit>4.88</LeadAmplitudeUnitsPerBit>
         <LeadAmplitudeUnits>��V</LeadAmplitudeUnits>
         <LeadHighLimit>2147483647</LeadHighLimit>
         <LeadLowLimit>268435456</LeadLowLimit>
         <LeadID>V5</LeadID>
         <LeadOffsetFirstSample>0</LeadOffsetFirstSample>
         <FirstSampleBaseline>0</FirstSampleBaseline>
         <LeadSampleSize>2</LeadSampleSize>
         <LeadOff>FALSE</LeadOff>
         <BaselineSway>FALSE</BaselineSway>
         <ExcessiveACNoise>FALSE</ExcessiveACNoise>
         <MuscleNoise>FALSE</MuscleNoise>
         <LeadDataCRC32>1111274498</LeadDataCRC32>
         <WaveFormData>
8v/y//L/8v/0//T/9P/0//T/9P/0//T/9v/2//b/9v/4//j/+P/4//b/9v/2//b/9//4
//n/+v/6//r/+v/6//z//P/8//z//v/+//7//v8AAAAAAAAAAAIAAgACAAIAAwAEAAUA
BgAHAAgACQAKAAsADAANAA4ADwAQABEAEgATABQAFQAWABcAGAAZABoAGwAcAB0AHgAg
ACAAIAAgACAAIAAgACAAHgAeAB4AHgAcABwAHAAcABoAGgAaABoAGAAYABgAGAAWABYA
FgAWABUAFAATABIAEQAQAA8ADgAMAAwADAAMAAsACgAJAAgABgAGAAYABgAFAAQAAwAC
AAAAAAAAAAAAAAAAAAAAAAD+//7//v/+//z//P/8//z//P/8//z//P/6//r/+v/6//r/
+v/6//r/+v/6//r/+v/6//r/+v/6//r/+v/6//r/+v/6//r/+v/8//z//P/8//z//P/8
//z//P/8//z//P/8//z//P/8//z//P/8//z//v/+//7//v/+//7//v/+//7//v/+//7/
/v/+//7//v/+//7//v/+//z//P/8//z//P/8//z//P/6//r/+v/6//z//P/8//z/+v/6
//r/+v/6//r/+v/6//r/+v/6//r/+P/4//j/+P/4//j/+P/4//j/+P/4//j/+v/6//r/
+v/4//j/+P/4//j/+P/4//j/+P/4//j/+P/6//r/+v/6//z//P/8//z//v/+//7/////
//////8AAAAAAAABAAIAAgACAAIAAwADAAQABAAEAAQABAAFAAYACAAIAAgACAAGAAQA
AgAAAP7//f/8//v/+//7//r/+f/4//j/9//2//T/9P/0//T/9P/z//P/8v/y//L/8v/y
//L/8v/y//L/8v/y//L/8v/0//T/9P/0//T/9P/0//T/8v/y//T/9P/2//v/AQALABgA
LQBKAGcAhQCtANcA+wAKAQsB/wDpAM4AsgCWAGkAMgAFAN3/uP+j/6P/q/+z/77/yP/R
/9n/4P/k/+j/6f/o/+j/6f/q/+3/7f/u/+7/8P/x//L/8v/y//P/9P/0//T/9P/0//T/
9f/1//X/9f/2//b/9v/3//f/9//3//f/+f/5//r/+v/6//r/+//7//v/+//8//z//P/8
//3//v/8//z//v/+//7//v///wAAAQABAAEAAgADAAMAAwADAAUABgAHAAgACQAKAAsA
CwAMAA0ADgAPABAAEQASABMAFAAVABUAFQAXABcAGAAZABwAHAAcABwAHQAdAB0AHQAb
ABwAHQAdABsAGwAaABoAGwAZABkAGQAYABcAFwAXABUAFQAUABMAEwASABIAEgASABAA
DwAOAA4ADQAMAAwACwAKAAkACAAGAAYABQAEAAMAAgABAAEAAAD//////v8AAAAA////
//z/+//7//v/+v/6//r/+v/6//r/+//7//r/+v/6//r/+v/6//r/+v/6//r/+v/6//r/
+v/6//r/+v/6//r/+v/6//r/+v/6//n/+f/6//r/+v/6//r/+//6//r/+f/5//v/+//7
//v/+//7//v/+//7//v//P/8//z//P/8//z//P/8//z//P/8//z//P/8//z//P/8//z/
/P/8//z//P/8//v/+//7//v/+//7//v/+//7//v/+v/6//r/+v/6//n/+f/5//n/+f/4
//j/+P/4//j/9//3//f/9//3//f/9//3//b/9v/2//b/9v/2//b/9v/2//b/9v/2//b/
9v/0//T/9P/0//T/9f/1//b/9v/2//j/+P/6//r/+v/6//r/+v/6//z//f/9//3//f/+
//7//v/9//7//v/+//7//////wAAAAAAAAAAAAABAAIAAgACAAAAAAD+//z/+v/4//j/
9//4//f/9//3//T/8//w//D/7f/s/+z/7P/s/+z/7P/r/+3/7P/s/+z/6v/q/+r/6v/q
/+r/6v/q/+z/7P/s/+z/7P/s/+z/7P/q/+r/6v/q/+r/7P/u//P/+f8FABQAKwBGAGMA
gwCrANUA7QD2AO8A4QDJAK4AlgB0AEEAEADp/8X/ov+V/5v/o/+t/7j/xP/J/9H/2P/c
/97/3//g/+D/4f/i/+P/5f/m/+j/6P/p/+r/6P/o/+n/6v/q/+r/6v/q/+r/6//r/+v/
6//s/+z/7P/t/+3/7f/t/+3/7f/t/+7/7v/s/+z/7f/t/+//7//w//D/7v/u/+//8P/w
//D/8v/y//L/8v/z//T/9f/1//X/9v/5//n/+f/5//n/+v/7//z//f/+//////8AAAEA
AgADAAQABQAGAAcABgAHAAcABwAJAAkACgALAA4ADgAOAA4ADwAPAA8ADwANAA4ADwAP
AAsACwAKAAoACwAJAAkACQAIAAcABwAHAAcABwAGAAUAAwACAAIAAgAEAAIAAQAAAAAA
///+//7//f/8//v/+v/6//r/+f/4//f/9v/1//X/9P/z//P/8v/w//D/7//v/+//7//w
//H/8v/y//L/8v/w//D/8f/x//D/8P/w//D/8P/w//D/8P/y//L/8v/y//L/8v/y//L/
8P/w//D/8P/w//D/8P/w/+//7//w//D/8P/w//D/8f/y//L/8f/x//P/8//z//P/8//z
//P/8//z//P/9P/0//L/8v/y//L/8v/y//L/8v/y//L/8v/y//L/8v/y//L/8v/y//L/
8v/y//H/8f/x//H/8f/x//H/8f/x//H/8P/y//L/8v/y//H/8f/x//H/8//y//L/8v/w
//D/7//v/+//7//v/+//8f/x//D/8P/w//D/8P/w//D/8P/w//D/8P/w//D/8P/w//D/
8P/w//D/8f/x//L/8P/w//L/8v/0//L/9P/0//T/9P/0//b/9//3//f/9//4//j/+P/5
//r/+v/6//r/+//7//z//P/8//z//P/9//7//v/+//z//P/6//j/+P/2//b/9f/0//P/
8//z//L/8f/u/+7/7f/s/+z/7P/q/+r/6v/p/+n/6P/o/+j/5v/m/+b/5v/o/+j/6P/o
/+j/6P/o/+j/6v/q/+r/6v/o/+j/6P/o/+j/6v/s/+//9f///w4AIQA8AFcAdwCfAMkA
5wDyAO8A4QDLALAAlAB0AEUAEgDn/8P/oP+P/5P/nf+n/7L/vP/F/83/1P/Y/9r/2//e
/97/4f/i/+H/4//k/+b/5v/n/+j/5v/m/+f/6P/o/+j/6P/o/+j/6f/p/+n/6f/s/+z/
7P/t/+v/6//r/+v/6//r/+z/7P/s/+z/7f/t/+3/7f/u/+7/7v/u/+//8P/w//D/8v/y
//T/9P/1//b/9//3//f/+P/3//f/9//3//f/+P/5//r/+//8//3//f/+////AAABAAQA
BQAGAAcACAAJAAkACQALAAsADAANAA4ADgAOAA4ADwAPAA8ADwAPABAAEQARAA8ADwAO
AA4ADQALAAsACwAKAAkACQAJAAcABwAGAAUABQAEAAQABAAEAAIAAQAAAAAA///+//7/
/f/8//v/+v/6//r/+f/4//f/9v/1//X/9v/1//X/9P/y//L/8f/x//D/7//v/+//7v/u
/+7/7v/u/+7/7//v/+7/7v/u/+7/7P/s/+z/7P/u/+7/7v/u/+7/7v/u/+7/7P/s/+z/
7P/s/+z/7P/s/+v/6//s/+z/6v/q/+r/6//s/+z/6//r/+3/7f/t/+3/7//v/+//7//t
/+3/7v/u//D/8P/w//D/7v/u/+7/7v/u/+7/7v/u/+7/7v/u/+7/7v/u/+7/7v/w/+//
7//v/+//7//v/+//8f/x//H/8P/u/+7/7v/u/+//7//v/+//7//u/+7/7v/s/+z/6//r
/+v/6//r/+v/6//r/+r/6v/q/+r/6v/q/+z/7P/s/+z/7v/u/+7/7v/u/+7/7v/u/+z/
7f/t/+7/7P/u//D/8v/y//L/8v/y//P/8//z//P/9P/0//T/9//4//j/+P/2//f/9//4
//j/+P/4//j/+f/6//r/+v/8//z/+v/4//b/9P/0//P/8v/x//H/8f/u/+3/6v/q/+n/
6P/o/+j/6P/o/+j/5//p/+j/6P/o/+j/6P/o/+j/6P/o/+j/6P/m/+b/5v/m/+b/5v/m
/+b/6P/o/+j/6P/q/+r/6v/t//H/9/8CABMAKgBHAGUAhwC1AOMAAgEPAQ0B/wDmAMgA
qgCDAE4AEwDh/7j/lf+H/4v/lf+i/67/uf/B/8r/zv/S/9X/1v/Y/9v/3v/h/+H/5P/k
/+T/4//k/+b/6P/p/+r/6v/o/+j/6P/o/+n/6f/p/+n/6v/q/+r/6//r/+v/6//r/+v/
6//s/+z/7v/u/+//7//v/+//8P/w//D/8P/x//L/8v/y//T/9P/0//T/9f/2//n/+f/5
//r/+f/5//n/+f/7//z//f/+////AAABAAEAAgADAAQABQAEAAUABgAHAAoACwALAAsA
DQANAA4ADwASABIAEgASABMAEwATABMAEQASABMAEwARABEAEAAQAA0ACwALAAsADAAL
AAsACwAJAAkACAAHAAcABgAGAAYACAAGAAUABAAEAAMAAgACAAEAAAD///7//v/+//3/
/P/9//z/+//7//j/9//3//b/9P/0//P/8//0//P/8//z//L/8v/y//L/8v/y//P/8//y
//L/8v/y//D/8P/w//D/7v/u/+7/7v/w//D/8P/w//D/8P/w//D/8v/y//L/8v/x//H/
8v/y//L/8v/y//P/8v/y//H/8f/z//P/8//z//X/9f/1//X/9f/1//b/9v/2//b/9v/2
//T/9P/0//T/9v/2//b/9v/4//j/+P/4//b/9v/2//b/9v/1//X/9f/1//X/9f/1//X/
9f/1//T/9P/0//T/9P/z//P/8//z//P/8v/y//L/9P/0//P/8//z//P/8//z//P/8//y
//L/8v/y//L/8v/y//L/8v/y//D/8P/w//D/8P/w//D/8P/0//X/9P/2//b/9v/2//b/
9//3//f/9//4//j/+P/5//r/+v/6//z//f/9//7//v/+//7//v/9//7//v/+/wAAAAD+
//z/+v/4//j/9//2//X/9f/1//T/8//w//D/7//u/+7/7v/s/+z/7P/r/+v/6v/q/+r/
6v/q/+r/6v/s/+z/7P/s/+r/6v/q/+r/7P/s/+z/7P/s/+z/7P/s/+z/7P/s/+3/7f/z
//z/CQAcADsAWwB7AKEA0wACASEBKwEnARYB+ADWALUAiABLAA0A3P+x/4//if+T/5z/
pv+z/73/xP/K/9D/1f/Y/9r/2//c/9//4f/i/+L/5P/n/+j/6P/m/+f/6P/o/+r/6v/q
/+r/6//r/+v/6//s/+z/7P/t/+3/7f/t/+3/7f/t/+7/7v/u/+7/7//v/+3/7f/u/+7/
8P/w//H/8v/y//L/9P/0//L/8v/z//T/9f/1//X/9v/5//n/+f/5//v//P/9//7//f/+
//////8CAAMABAAFAAYABwAIAAkACgALAAsACwANAA0ADgAPABAAEAAQABAAEQARABEA
EQATABQAFQAVABMAEwASABIAEQAPAA8ADwAMAAsACwALAAkACQAIAAcABQAEAAQABAAG
AAQAAwACAAIAAQAAAAAA///+//3//P/6//r/+f/4//n/+P/3//f/9v/1//X/9P/0//T/
8//z//L/8f/x//H/7v/u/+7/7v/u/+7/7//v/+z/7P/s/+z/7P/s/+z/7P/s/+z/7P/s
/+z/7P/s/+z/7v/u/+7/7v/u/+7/7v/u/+3/7f/u/+7/7P/s/+z/7f/u/+7/7f/t/+//
7//v/+//7//v/+//7//x//H/8v/y//L/8v/y//L/8v/y//L/8v/y//L/8v/y//D/8P/w
//D/8v/y//L/8v/w/+//7//v//H/8f/x//H/8f/x//H/8P/w//D/8P/w/+//7//v/+//
7//u/+7/7v/u/+7/7f/t/+3/7f/t/+3/6//r/+r/6v/q/+r/6v/q/+z/7P/s/+z/7P/s
/+z/7P/q/+r/6v/q/+r/6//r/+z/7P/s/+7/7v/w/+7/8P/w//D/8P/y//P/8//z//P/
9P/0//T/8//0//T/9P/0//X/9f/2//b/9v/2//b/+f/6//r/+v/6//r/+P/2//T/8v/y
//H/8P/v/+//7//u/+3/6v/q/+n/6P/o/+j/6P/o/+j/5//n/+b/5v/m/+b/5v/m/+b/
5v/m/+b/5v/m/+b/5v/m/+b/5v/m/+b/5v/m/+b/5v/m/+b/6P/r/+//9/8CABMALABL
AGcAiwC1AOEA+gADAfsA7QDSALYAnAB3AEIADQDj/7z/m/+R/5f/of+q/7b/v//H/87/
1P/a/9v/2v/c/93/3v/f/+H/4v/i/+T/5//m/+b/5v/n/+j/6P/q/+r/6v/q/+v/6//r
/+v/6v/q/+r/6//r/+v/6//r/+3/7f/u/+7/7v/u/+//7//v/+//8P/w//D/8P/x//L/
8v/y//T/9P/0//T/9f/2//f/9//3//j/+f/5//n/+f/7//z//f/+//3//v//////AgAD
AAQABQAGAAcACAAJAAoACwALAAsADQANAA4ADwASABIAEgASABMAEwATABMAEQASABMA
EwATABMAEgASABEADwAPAA8ADgANAA0ADQALAAsACgAJAAkACAAIAAgACAAGAAUABAAE
AAMAAgACAAEAAAD///7//v/+//3//P/7//r/+f/5//j/9//3//b/9v/2//X/9f/0//P/
8//z//L/8v/y//L/8P/w//H/8f/w//D/8P/w//D/8P/w//D/8P/w//D/8P/y//L/8v/y
//D/8P/w//D/8P/w//D/8P/x//H/8v/y//D/8P/w//H/8v/y//H/8f/z//P/8//z//P/
8//z//P/8//z//T/9P/0//T/9P/0//T/9P/0//T/9P/0//T/9P/0//T/9P/0//L/8v/y
//L/9P/z//P/8//z//P/8//z//H/8f/x//D/8v/y//L/8v/x//H/8f/x//H/8P/w//D/
8P/w/+//7//v/+//7//v/+//7//u/+7/7v/u/+7/7v/u/+7/7v/u/+7/7v/u/+7/7v/u
/+7/7v/u/+//7//w//L/8v/0//T/9P/0//T/9P/2//f/9//3//f/+P/4//j/9//4//j/
+P/4//n/+f/6//r/+v/6//r/+//8//z//P/8//z/+v/4//b/9P/0//P/8v/x//H/8f/w
/+//7P/s/+v/6v/q/+r/6P/o/+j/5//p/+j/6P/o/+j/6P/o/+j/6P/o/+j/6P/o/+j/
6P/o/+j/6P/o/+j/6P/o/+j/6P/o/+j/6v/t//P/+/8IABkANABPAGsAkQC7AN8A8gDz
AOkA1wC+AKQAiABfACwA/f/X/7L/l/+T/53/pf+w/7r/w//L/9L/2P/c/9v/3P/e/93/
3v/h/+H/4v/i/+T/5f/m/+j/6P/p/+r/6v/o/+j/6P/o/+v/6//r/+v/6v/q/+r/6//r
/+v/6//r/+v/6//s/+z/7v/u/+//7//v/+//8P/w/+7/7v/v//D/8P/w//L/8v/0//T/
9f/2//X/9f/1//b/+f/5//n/+f/5//r/+//8//3//v//////AAABAAIAAwAEAAUABgAH
AAoACwALAAsADQANAA4ADwAQABAAEAAQABEAEQARABEADwAQABEAEQARABEAEAAQAA8A
DQANAA0ADAALAAsACwALAAsACgAJAAkACAAIAAgACAAGAAUABAAEAAMAAgACAAEAAAD/
//7//v/+//3//P/7//r/+f/5//j/9//3//b/+P/4//f/9//2//X/9f/1//T/9P/0//T/
8v/y//P/8//y//L/8v/y//L/8v/y//L/8v/y//L/8v/0//T/9P/0//T/9P/0//T/9P/0
//T/9P/z//P/9P/0//T/9P/0//X/9P/0//P/8//1//X/9f/1//X/9f/1//X/9f/1//b/
9v/4//j/+P/4//j/+P/4//j/+P/4//j/+P/4//j/+P/4//j/+P/4//j/+P/3//f/9//3
//f/9//3//X/9f/1//T/9v/2//b/9v/1//X/9f/1//P/8v/y//L/9P/0//P/8//z//P/
8//z//P/8//y//L/8v/y//L/8v/y//L/8v/y//L/8v/y//L/9P/0//T/9P/0//X/9f/2
//b/+P/4//j/+P/4//j/+v/7//v/+//7//z//P/8//3//v/+//7//v//////AAAAAAAA
AAAAAAEAAgACAAIAAAAAAP7//P/6//j/+P/3//b/9f/1//X/8v/x/+7/7v/v/+7/7v/u
/+7/7v/u/+3/7f/s/+z/7P/s/+z/7P/s/+z/7P/s/+z/7P/s/+z/7P/s/+z/7P/s/+z/
7P/s/+z/7P/s//D/9f/7/wcAFgAtAEgAYwCFAK0A1QDtAPIA7QDdAMUAqgCQAGwAOwAK
AOX/wf+i/5f/nf+n/7H/vP/G/83/1f/c/+D/4v/h/+L/5P/l/+b/5//p/+r/6v/q/+v/
7P/s/+r/6//s/+z/7v/u/+7/7v/v/+//7//v/+7/7v/u/+//7//v/+//7//x//H/8v/y
//L/8v/z//P/8f/x//L/8v/y//L/8//0//T/9P/2//b/9v/2//f/+P/5//n/+f/6//3/
/f/9//3///8AAAEAAgADAAQABQAFAAYABwAIAAkACAAJAAoACwAOAA8ADwAPAA8ADwAQ
ABEAFAAUABQAFAAVABUAFQAVABMAFAAVABUAEwATABIAEgATABEAEQARABIAEQARABEA
DwAPAA4ADQANAAwADAAMAAwACgAJAAgACAAHAAYABgAHAAYABQAEAAIAAgABAAAAAQAA
AP/////+//3//f/8//r/+v/5//n/+v/5//n/+f/4//j/+P/4//b/9v/3//f/9v/2//b/
9v/4//j/+P/4//b/9v/2//b/9v/2//b/9v/4//j/+P/4//j/+P/4//j/9//3//j/+P/2
//b/9v/3//j/+P/3//f/+f/5//n/+f/5//n/+f/5//n/+f/6//r/+v/6//r/+v/6//r/
+v/6//r/+v/6//r//P/8//z//P/6//r/+v/6//j/9//3//f/+f/5//n/+f/7//v/+//6
//j/+P/4//j/9//3//f/9//3//b/9v/2//b/9v/1//X/9f/1//X/9f/1//X/9P/0//b/
9v/2//b/9v/2//b/9v/2//b/9v/2//b/9v/2//b/+P/5//n/+v/6//r/+v/6//r//P/9
//3//f/9//7//v/+////AAAAAAAAAAABAAEAAgACAAIAAgACAAUABgAGAAYABgAGAAQA
AgD+//z//P/7//r/+f/5//n/+P/3//T/9P/z//L/8v/y//T/9P/0//P/8f/w//D/8P/w
//D/8P/w//D/8P/w//D/8P/w//D/8P/u/+7/7v/u//D/8P/w//D/7v/w//D/8f/z//n/
BAARACYAQQBdAHsAowDPAPQABQEFAfsA5ADIAKwAjQBgACcA9f/O/6f/kf+R/5v/pv+0
/7//x//Q/9b/3P/h/+L/4v/j/+b/5//p/+z/7P/u/+//8P/u/+7/7//w//D/8P/w//D/
8P/v/+//7//v//L/8v/y//P/8//z//P/8//z//P/9P/0//T/9P/1//X/9f/1//b/9v/4
//j/+f/6//j/+P/6//r/+v/6//v//P/9//3//f/+//////////////8AAAEAAgADAAQA
BQAFAAgACQAKAAsACgALAAwADQAOAA8ADwAPABEAEQASABMAFAAUABQAFAAXABcAFwAX
ABcAGAAZABkAFwAXABYAFgAVABMAEwATABAADwAPAA8ADwAPAA4ADQALAAoACgAKAAoA
CAAHAAYACAAHAAYABgAFAAQAAwACAAQABAADAAIA///+//3//f/8//v/+//6//r/+v/5
//n/9v/1//X/9f/0//T/9P/0//T/9P/1//X/9P/0//T/9P/y//L/8v/y//T/9P/0//T/
9P/0//T/9P/0//T/9P/0//L/8v/y//L/8f/x//L/8v/y//L/8v/z//T/9P/z//P/9f/1
//X/9f/z//P/8//z//X/9f/2//b/9v/2//b/9v/0//T/9P/0//b/9v/2//b/+P/4//j/
+P/2//b/9v/2//b/9f/1//X/8//z//P/8//x//H/8f/w//D/8P/w//D/8f/x//H/8f/x
//D/8P/w//L/8v/x//H/8f/x//H/8f/x//H/8P/w//D/8P/w//D/7//u/+3/7P/s/+z/
7P/s//D/8P/0//T/8v/0//T/9P/0//L/8//z//P/8//0//T/9P/1//b/9v/2//b/9//3
//j/9v/2//b/9v/5//r/+v/6//v//P/7//r/9v/0//T/8//y//H/8f/x/+7/7f/q/+r/
6f/o/+j/6P/o/+j/6P/n/+f/5v/m/+b/5P/k/+T/5P/m/+b/5v/m/+b/5v/m/+b/5P/k
/+T/5P/m/+b/5v/m/+b/5v/m/+f/6//x//z/CwAkAEUAYwCFALEA4QAIAR0BHwERAfgA
2gC6AJUAXgAfAOn/vP+V/4X/h/+R/5z/qP+z/7v/wv/I/87/0//U/9T/1f/W/9f/2//c
/97/4P/h/+D/4v/k/+X/5v/m/+b/5v/m/+b/5//n/+f/5//m/+b/5v/n/+n/6f/p/+n/
6f/p/+r/6v/q/+r/6//r/+n/6f/q/+r/6v/q/+v/7P/u/+7/8P/w/+7/7v/v//D/8f/x
//H/8v/z//P/8//z//f/+P/5//r/+//8//3//f/+////AAABAAIAAwAEAAUABgAHAAcA
BwAJAAkACgALAAwADAAMAAwACwALAAsACwALAAwADQANAAkACQAIAAgACQAHAAcABwAE
AAMAAwADAAMAAwACAAEA///+//7//v/+//z/+//6//j/9//2//b/9//2//X/9P/y//L/
8f/w/+//7v/t/+3/7P/r/+v/6v/q/+r/6f/p/+j/5//n/+f/5v/m/+b/5v/k/+T/5f/l
/+T/5P/k/+T/5P/k/+T/5P/k/+T/5P/k/+T/5P/k/+T/5P/k/+T/5P/m/+b/5v/m/+X/
5f/m/+b/5P/k/+T/5f/k/+T/4//j/+T/5f/m/+f/5//n/+f/5//n/+f/6P/o/+j/6P/o
/+j/6P/o/+j/6P/o/+j/6P/o/+j/6P/o/+j/6P/o/+j/6P/o/+f/5//n/+f/5//n/+f/
5f/l/+X/5P/m/+b/5v/m/+P/4//j/+P/4P/e/93/3P/a/9r/2f/Z/9n/2f/Z/9n/2f/Z
/9j/2P/Y/9j/2P/Y/9j/2P/Y/9j/2P/Y/9j/2P/W/9b/1v/W/9j/2//b/9z/3P/c/9z/
3P/e/9//3//f/9//4P/g/+D/3//g/+D/4P/g/+H/4f/i/+T/5P/k/+T/4//k/+T/5P/m
/+b/5P/i/+L/4P/g/9//3v/d/93/3f/a/9n/1v/W/9X/1P/U/9T/1P/U/9T/0//T/9L/
0v/S/9L/0v/S/9L/0v/S/9L/0v/S/9L/0v/S/9L/0v/S/9L/0v/S/9L/0v/S/9L/1P/V
/9f/3f/o//X/CAAlAEMAYQCLALkA4AD1APcA7wDYALwAngB/AFIAGQDl/77/l/97/3n/
g/+O/5j/pf+t/7T/uv/A/8P/xP/G/8f/yP/J/8v/zP/M/87/z//S/9L/0P/R/9L/0v/U
/9T/1P/U/9X/1f/V/9X/1P/U/9T/1f/V/9X/1f/V/9X/1f/W/9b/2P/Y/9n/2f/Z/9n/
2v/a/9r/2v/b/9z/3P/c/97/3v/e/97/3//g/+H/4f/h/+L/4//j/+P/4//j/+T/5f/m
/+f/6P/p/+n/6v/r/+z/7f/u/+//8P/x//L/8//z//P/9f/1//b/9//6//r/+v/6//v/
+//7//v/+//8//3//f/7//v/+v/6//v/+f/5//n/+P/3//f/9//1//X/9P/z//H/8P/w
//D/8P/u/+3/7P/s/+v/6v/q/+v/6v/p/+j/5v/m/+X/5P/j/+L/4f/h/+L/4f/h/+D/
3//e/9z/2//c/9v/2//b/9z/3P/c/9z/2//a/9r/2f/Y/9j/2P/Y/9j/2P/Y/9j/2P/Y
/9j/2P/a/9r/2v/a/9j/2P/Y/9j/2v/a/9r/2v/Z/9n/2v/a/9r/2v/a/9v/2v/a/9n/
2f/b/9v/2//b/9n/2f/Z/9n/2//b/9z/3P/c/9z/3P/c/9z/3P/c/9z/3P/c/9z/3P/c
/9z/3P/c/9z/3P/c/9z/3P/b/9v/2//Z/9n/2f/Z/9n/2f/Z/9j/2P/Y/9j/2P/X/9f/
1//X/9f/1v/W/9b/1v/W/9X/1f/V/9X/1f/V/9X/1f/U/9T/1P/U/9T/1P/U/9T/1P/U
/9T/1P/U/9T/1P/U/9T/1P/S/9P/0//U/9b/2P/Y/9j/2v/a/9r/2v/a/9v/2//b/9v/
3P/c/9z/2//c/9z/3P/c/93/3f/e/97/3v/e/97/3//g/+D/4P/e/97/3P/a/9j/1v/W
/9X/1v/V/9X/1f/S/9H/zv/O/83/zP/M/8z/zP/M/8z/y//L/8r/yv/K/8r/yv/K/8r/
zP/M/8z/zP/O/87/zv/O/87/zv/O/87/zv/O/87/zv/M/87/0v/V/9v/5f/y/wcAJAA/
AF0AhQCvAM8A3gDbAM8AuQCcAIIAZAA3AAIA1/+x/47/ef97/4P/i/+W/6L/q/+x/7j/
vv/A/8H/wP/C/8P/xP/D/8X/xv/I/8r/yf/K/8r/yv/L/8z/zP/M/8z/zP/M/83/zf/N
/83/zP/M/8z/zf/N/83/zf/N/83/zf/O/87/zv/O/8//z//P/8//0P/Q/9D/0P/R/9L/
0v/S/9T/1P/U/9T/1f/W/9X/1f/V/9b/2f/Z/9n/2f/Z/9r/2//c/9v/3P/d/93/3v/f
/+D/4f/i/+P/5P/l/+b/5//n/+f/6//r/+z/7f/u/+7/7v/u/+3/7f/t/+3/7f/u/+//
7//r/+v/6v/q/+n/5//n/+f/6P/n/+f/5//l/+X/5P/j/+P/4v/i/+L/4v/g/9//3v/e
/93/3P/c/9n/2P/X/9b/1v/W/9X/1P/T/9L/0f/R/9D/z//P/87/zP/M/8v/y//K/8n/
yf/J/8j/yP/I/8j/xv/G/8f/x//G/8b/xv/G/8b/xv/G/8b/xP/E/8T/xP/E/8T/xP/E
/8T/xP/E/8T/xP/E/8T/xP/B/8H/wv/C/8T/xP/E/8X/xP/E/8P/w//D/8P/w//D/8X/
xf/D/w==
         </WaveFormData>
      </LeadData>
      <LeadData>
         <LeadByteCountTotal>10000</LeadByteCountTotal>
         <LeadTimeOffset>0</LeadTimeOffset>
         <LeadSampleCountTotal>5000</LeadSampleCountTotal>
         <LeadAmplitudeUnitsPerBit>4.88</LeadAmplitudeUnitsPerBit>
         <LeadAmplitudeUnits>��V</LeadAmplitudeUnits>
         <LeadHighLimit>2147483647</LeadHighLimit>
         <LeadLowLimit>268435456</LeadLowLimit>
         <LeadID>V6</LeadID>
         <LeadOffsetFirstSample>0</LeadOffsetFirstSample>
         <FirstSampleBaseline>0</FirstSampleBaseline>
         <LeadSampleSize>2</LeadSampleSize>
         <LeadOff>FALSE</LeadOff>
         <BaselineSway>FALSE</BaselineSway>
         <ExcessiveACNoise>FALSE</ExcessiveACNoise>
         <MuscleNoise>FALSE</MuscleNoise>
         <LeadDataCRC32>2617024636</LeadDataCRC32>
         <WaveFormData>
7v/u/+7/7v/u/+7/7v/u/+7/7v/u/+7/7v/u/+7/7v/u/+7/7v/u/+7/7v/u/+7/8P/w
//D/8P/w//D/8P/w//L/8v/y//L/9P/0//T/9P/0//T/9P/0//b/9v/2//b/+P/4//j/
+P/5//r/+//8//7//v/+//7///8AAAEAAgAEAAQABAAEAAUABgAHAAgACQAKAAsADAAO
AA4ADgAOAA4ADgAOAA4ADgAOAA4ADgAOAA4ADgAOAA0ADAALAAoACgAKAAoACgAKAAoA
CgAKAAkACAAHAAYABQAEAAMAAgAAAAAAAAAAAP///v/9//z/+v/6//r/+v/4//j/+P/4
//b/9v/2//b/9P/0//T/9P/y//L/8v/y//L/8v/y//L/8v/y//L/8v/w//D/8P/w//L/
8v/y//L/8v/y//L/8v/y//L/8v/y//L/8v/y//L/8v/y//L/8v/y//L/8v/y//L/8v/y
//L/9P/0//T/9P/0//T/9P/0//T/9P/0//T/9v/2//b/9v/2//b/9v/2//b/9v/2//b/
9P/0//T/9P/0//T/9P/0//L/8v/y//L/8v/y//L/8v/w//D/8P/w//D/8P/w//D/8P/w
//D/8P/u/+7/7v/u/+7/7v/u/+7/7v/u/+7/7v/u/+7/7v/u/+7/7v/u/+7/7v/u/+7/
7v/s/+z/7P/s/+7/7v/u/+7/7v/u/+7/7v/w//D/8P/w//L/8v/y//L/8v/y//L/8v/y
//P/8//z//X/9f/2//b/9P/1//X/9f/3//f/9//3//f/+P/4//n/+f/5//n/+f/3//b/
9f/0//P/8v/x//D/8P/w/+//7v/r/+r/6v/q/+r/6P/o/+j/5v/m/+b/5v/m/+X/5f/l
/+f/5//n/+b/5P/k/+T/5P/m/+b/5v/m/+X/5f/l/+X/5P/k/+T/5v/m/+j/6f/v//X/
AAARACMAOgBXAHYAjgCaAJ8AngCXAIoAfgBsAFMAOgAkAA0A8v/d/9n/2//d/+D/5f/o
/+v/7P/t/+v/6f/n/+X/5P/j/+T/5P/k/+b/5f/l/+f/5f/l/+b/5v/m/+b/5v/n/+f/
5v/m/+b/5v/m/+b/5v/m/+b/5//n/+f/5//n/+f/5//p/+r/6v/q/+j/6P/p/+n/6f/p
/+n/6f/p/+r/6v/r/+v/7P/s/+z/7f/t/+7/7v/v/+//8P/x/+//7//x//L/8v/y//L/
9P/1//b/9v/3//j/+f/6//v//P/9//3//v////////8AAAEAAQACAAIABQAFAAUABQAD
AAMABAAEAAMAAwADAAMAAgACAAIAAgABAAEAAQABAAEA//////////////3//P/7//v/
+v/5//n/+P/3//f/9v/1//T/9P/z//P/8//y//H/8P/v/+7/7v/u/+3/7P/u/+7/7v/u
/+v/6//r/+r/6v/q/+r/6f/p/+n/6f/p/+n/6f/p/+n/6f/p/+n/6f/p/+n/6f/p/+n/
6f/p/+n/6f/p/+n/6f/p/+n/6f/p/+v/6//r/+v/6v/q/+r/6v/q/+r/6v/q/+r/6v/r
/+v/6f/p/+n/6f/r/+z/7P/s/+z/7P/s/+3/6//r/+v/6//r/+v/6//r/+3/7f/t/+3/
6//r/+v/6//r/+r/6v/q/+r/6v/q/+r/6v/q/+n/6f/p/+n/6f/p/+n/6f/p/+n/6v/q
/+r/6v/o/+j/6P/o/+j/6P/n/+f/5//n/+f/5//n/+f/5//n/+f/5//n/+f/5//n/+f/
5//n/+f/5//n/+f/6P/o/+n/6f/p/+r/6v/t/+3/7P/s/+z/7P/s/+7/7v/u/+//7//v
/+//7//u/+7/7v/v/+//7//x//H/8f/x//H/8v/y//P/8//z//H/8f/v/+7/7f/s/+v/
6v/p/+j/6P/o/+f/5v/j/+L/4v/i/+L/4P/g/+D/4P/g/+D/4P/g/9//3//f/9//3//f
/97/3v/e/+D/4P/g/+D/3v/e/9//3//f/9//3v/e/97/3v/e/+D/4//p//H//v8PACEA
OgBXAHIAhgCOAJEAjgCFAHgAbABYAD0AJgASAPv/4v/T/9H/1f/X/9r/3//i/+X/5v/l
/+X/4//h/+H/4P/f/97/3v/e/97/3//f/9//3//d/97/3v/e/97/3v/f/9//3v/e/97/
3v/e/97/3v/e/97/3//f/9//3//f/9//3//d/97/3v/e/97/3v/f/9//4f/h/+H/4f/f
/+D/4P/h/+H/4v/i/+L/4//j/+T/5P/l/+X/5v/n/+f/5//p/+r/6v/q/+r/7P/r/+z/
7P/t/+7/7//w//H/8P/x//H/8v/1//X/9f/2//X/9f/2//b/9//3//f/9//3//f/+P/4
//f/9//3//f/9v/2//b/9v/1//X/9f/1//X/8//z//P/8f/x/+//7v/v/+//7v/t/+v/
6v/p/+n/6P/n/+b/5v/l/+X/5f/k/+X/5P/j/+L/4P/g/9//3v/e/97/3v/e/93/3f/d
/9z/3v/e/97/3f/b/9v/2//b/9v/2//b/9v/2//b/9v/2//b/9v/2//b/9v/2//b/9v/
2//b/9v/2//b/9v/2//b/9v/2//b/9v/3P/c/9z/3P/c/9z/3P/c/9z/3P/d/93/3f/d
/93/3f/e/+D/4f/i/+P/5P/l/+f/6f/p/+n/6f/q/+v/7P/t/+3/7f/t/+3/7//v/+//
7//v/+7/7v/u/+z/7P/s/+z/7P/s/+v/6//t/+3/7f/t/+3/7f/t/+3/7P/s/+z/7P/q
/+r/6v/q/+z/7P/r/+v/6//r/+v/6//r/+v/6//r/+v/6//r/+v/6f/p/+n/6f/p/+n/
6f/p/+n/6v/q/+v/6//r/+z/7P/t/+3/7v/u/+7/7v/u//D/8P/w//H/7//v/+//7//y
//L/8v/z//H/8f/z//P/9f/1//X/9v/2//f/9//3//X/9f/z//L/8f/w/+//7v/t/+z/
7P/s/+v/6v/n/+b/5P/k/+T/4v/k/+T/5P/k/+T/5P/k/+P/4//j/+P/4//j/+L/4v/i
/+L/4v/i/+L/4v/i/+P/4//j/+P/4v/i/+L/4v/k/+T/5//t//P//v8NAB8ANgBVAHIA
iACUAJcAlACLAIIAdABgAEcALgAYAAEA6P/V/9P/1//b/97/4//o/+v/7P/t/+3/6//p
/+f/5v/l/+T/5v/m/+j/5//n/+f/5//n/+j/6P/o/+b/5v/n/+f/5v/m/+b/5v/o/+j/
6P/o/+b/5//n/+f/6f/p/+n/6f/n/+j/6P/o/+r/6v/r/+v/6//r/+v/6//r/+z/7P/t
/+3/7v/u/+7/7//v//D/8P/x//H/8v/z//P/8//1//b/9v/2//b/+P/5//r/+v/7//7/
//8AAAEAAgADAAMABAAFAAUABQAGAAcABwAIAAgACQAJAAkACQAJAAkACgAKAAkACQAJ
AAkACAAIAAgACAAHAAcABwAHAAcABQAFAAUABQAFAAMAAgADAAMAAgABAAEAAAD/////
/v/9//z//P/7//v/+//6//n/+P/3//b/+P/4//f/9v/0//T/9P/0//P/8//z//L/9P/0
//T/8//z//P/8//z//P/8//z//P/8//z//P/8//1//X/9f/1//X/9f/1//X/9f/1//X/
9f/z//P/8//z//X/9f/1//X/9P/0//T/9P/2//b/9v/2//T/9P/1//X/9f/1//X/9f/1
//b/9v/2//b/9v/2//f/9//3//f/9//3//f/9//3//X/9f/1//X/9f/1//X/9f/3//b/
9v/2//b/9v/2//b/9v/2//X/9f/z//P/8//z//P/8//z//P/9P/0//T/9P/y//L/8v/y
//T/9P/z//P/8//z//P/8//z//P/8//z//P/8//z//P/8//z//P/8//1//X/9f/1//P/
9P/0//X/9f/1//T/9v/2//b/9v/4//j/+P/5//v/+//7//v//P/8//z//f/9//3/////
/////////wAAAAABAAEAAQABAAEA///+//3//P/7//r/+f/4//j/+P/5//j/9f/0//L/
8v/y//D/8v/y//L/8v/y//L/8v/x//H/8f/x//H/8f/w//D/8P/w//D/8P/w//D/8P/x
//H/8f/x//D/8P/y//L/8v/y//X/9//9/wYAEwAjADYAUQByAJIAqgC3ALwAuQCuAKIA
kAB7AFwAQAAlAAwA8f/d/93/4f/m/+v/8P/z//T/9f/1//X/8//z//T/8//0//T/9P/0
//P/8//z//X/9f/2//b/9v/0//T/9f/1//b/9v/2//b/9v/2//b/9v/2//f/9//3//f/
9//3//f/9//4//j/+P/4//j/+f/5//n/+f/5//n/+//8//z//f/9//7//v/+//////8A
AAAA/////wAAAQABAAEAAwAEAAYABgAGAAgACQAKAAoACwAMAA0ADgAPAA4ADwAPABAA
EwATABMAFAAVABUAFgAWABcAFwAXABcAGQAZABoAGgAZABkAGQAZABYAFgAWABYAFQAV
ABUAFQAVABMAEwATABEAEQAPAA4ADwAPAA4ADQANAAwACwALAAoACQAIAAgABQAFAAUA
BAAFAAQAAwACAAAAAAD///7//v/+//7//v/////////+//7//v/+//3//f/9//3//f/9
//3//f/9//v/+//7//v/+//7//v/+//9//3//f/9//3//f/9//3//f/9//3//f/9//3/
/f/9//z//P/8//z//v/+//7//v/+//7///////////////////8AAAAAAAAAAAAAAAAB
AP/////////////////////////////////////////////+//7//v/+//7//v/+/wAA
AAD//////f/9//3//f/9//3//f/9//z//P/8//z//P/8//z//P/8//z/+//7//v/+//7
//v/+//7//v/+//7//v/+//7//v/+//7//v/+//7//v/+//9//7//v/+//7//v/+/wAA
AAAAAAEAAQABAAEAAQACAAIAAgADAAUABQAHAAcACQAJAAkACgAIAAkACQAJAAkACQAH
AAYABQAEAAMAAgADAAIAAgACAAEAAAD9//z/+v/6//r/+P/4//j/+P/4//j/+P/4//f/
9//3//f/9//3//b/9v/2//j/+P/4//j/+P/4//n/+f/5//n/+P/4//j/9v/2//b/9//3
//v/BAANAB0AMABHAGQAiACmAL0AygDNAMgAvACsAJkAgABgAEEAKAALAO3/4f/j/+j/
6//w//P/9v/3//f/+f/5//f/+P/3//b/9v/2//b/9//3//f/+f/3//j/+P/4//j/+P/5
//n/+P/4//j/+P/4//j/+P/4//b/9//3//f/+f/5//n/+f/3//j/+P/4//j/+P/5//n/
+//7//v/+//7//z//P/9//v//P/8//z//f/9//7//v//////AAABAAEAAQADAAQABAAE
AAQABgAHAAgACAAJAAoACwAMAA0ADgAPAA8AEAARABEAEQASABMAEwAUABQAFQAVABUA
FQAVABUAFgAWABUAFQAVABUAFgAWABYAFgATABMAEwATABEADwAPAA8ADwAPAA0ADAAN
AA0ADAALAAsACgAJAAkACAAHAAYABgADAAMAAwACAAEAAAD///7//v/+//3//P/8//z/
/P/8//v/+//7//r/+v/6//r/+f/5//n/+f/5//n/+f/5//n/+f/5//n/+f/5//n/+f/5
//n/+f/5//n/+f/5//n/+f/5//n/+f/5//n/+f/5//n/+v/6//r/+v/6//r/+v/6//r/
+v/7//v/+//7//v/+//7//z//P/8//z//P/8//3/+//7//v/+//7//v/+//7//v/+//7
//v/+//7//v/+//7//r/+v/6//r/+v/6//r/+v/6//n/+f/5//n/+f/5//n/+f/5//n/
+P/4//j/+P/4//j/+P/4//j/+P/3//f/9//3//f/9//3//f/9//3//f/9//3//f/9//3
//f/9//3//f/9//3//f/+P/4//n/+f/5//r/+v/7//z//v/+//7//v/+//7//v//////
////////AAAAAAAAAQABAAEAAwADAAMAAwADAAQABAAFAAUABQAFAAUAAwACAAEAAAD/
//7//f/8//z//P/9//z/+f/4//j/+P/4//b/9v/2//b/9v/0//T/9P/z//P/8//z//P/
9f/0//T/9P/y//L/8v/y//T/9P/1//X/8//z//L/8v/y//L/8v/0//X/+f/9/wgAFQAn
ADoAVQB2AJIApgCtALAArQCiAJYAhgBxAFYAPgApABAA9f/n/+f/6f/s//H/9P/3//j/
+f/7//v/+f/3//T/8//0//T/9P/0//X/9f/1//X/8//0//T/9P/0//T/9f/1//b/9v/2
//b/9v/2//b/9v/2//f/9//3//f/9//3//f/9//4//j/+P/4//j/+f/5//n/+f/5//n/
+f/6//r/+//7//z//P/8//3//f/+//7//////wAAAQD/////AQACAAIAAgACAAQABQAG
AAYABwAKAAsADAANAA4ADwAPABAAEQARABEAEgATABMAFAAUABUAFQAVABUAFQAVABYA
FgAVABUAFQAVABYAFgAWABYAFQAVABUAFQAVABMAEwATABMAEwARABAADwAPAA4ADQAN
AAwACwALAAoACQAIAAgABwAHAAcABgAFAAQAAwACAAIAAgABAAAAAAAAAAAAAAD/////
///+//7//v/+//3//f/9//3//f/9//3//f/9//3//f/9//3/////////////////////
//3//f/9//3//f/9//3//f////////////7//v/+//7//v/+//7//v/+//7/////////
//////////8AAAAAAAAAAAAAAAABAAEAAQABAAEAAQABAAEAAQABAAEAAQABAAEAAQAB
AAEAAQAAAAAAAAAAAAAAAAAAAAAAAAD///////////////////////////7//v/+//7/
/v/+//7//v/+//7//f/9//3//f/9//3/+//7//v/+//7//v/+//7//3//f/9//3/+//7
//v/+//7//z//P/9//////8AAAAAAAAAAAAAAAACAAIAAgADAAMAAwADAAMABAAEAAQA
BQAFAAUABwAHAAcABwAHAAgACAAJAAkACQAHAAcABQAEAAMAAgABAAAAAQAAAAAAAAD/
//7/+//6//r/+v/6//j/+P/4//j/+P/2//b/9v/1//f/9//3//f/9f/0//T/9P/0//T/
9P/0//b/9v/3//f/9f/1//T/9P/2//b/9P/2//n//f8FAA4AGwAtAEAAXQB6AJQAogCp
AKgAoQCYAIwAfABlAEwANgAhAAgA8f/p/+v/7f/w//X/+P/7//z//f/9//v/+f/3//b/
9f/2//b/9P/2//f/9//1//f/9f/2//b/9v/2//b/9//3//b/9v/2//b/+P/4//j/+P/2
//f/9//3//f/9//3//f/9//4//j/+P/6//r/+//7//v/+//7//v/+f/6//r/+//9//7/
/v/+//3//f/+//7/AQABAAIAAwABAAEAAwAEAAQABAAEAAYABQAGAAYABwAIAAkACgAL
AAwADQANAA4ADwAPAA8AEAARABEAEgASABMAEwATABMAEwATABQAFAATABMAEwATABIA
EgASABIAEQARABEAEQARAA8ADwAPAA8ADwANAAwACwALAAoACQAJAAgABwAHAAYABQAE
AAQAAQABAAEAAAD///7//f/8//7//v/9//z//P/8//z//P/7//v/+//6//r/+v/6//n/
+f/5//n/+f/5//n/+f/5//n/+f/5//n/+f/5//n/+f/5//n/+f/5//n/+f/5//n/+//7
//v/+//7//v/+//7//r/+v/6//r/+v/6//r/+v/6//r/+//7//v/+//7//v/+//8//z/
/P/8//z//P/9//v/+//7//v/+//7//v/+//7//v/+//7//v/+//7//v/+//6//r/+v/6
//r/+v/6//r/+v/5//n/+//7//v/+//5//n/+f/5//j/+P/4//j/+P/4//j/+P/4//j/
9//3//f/9//3//f/9//3//f/9//1//X/9f/1//f/9//3//f/9//3//f/9//3//j/+P/5
//n/+f/6//z//P/8//z//v/+//7////9//3//f/9/wAAAAAAAAEA/////wEAAQABAAEA
AQACAAIAAwADAAMAAQABAP///v/9//z/+//6//n/+P/4//j/9//2//P/8v/y//L/8v/w
//D/8P/w//D/7v/u/+7/7f/v/+//7//v/+//7v/u/+7/7v/u/+7/7v/u/+7/7//v/+3/
7f/s/+z/7v/u/+7/8P/z//n/AQAOAB0ALwBIAGcAggCWAJwAnQCaAI8AhAB2AGIASQAy
ACAABwDu/+H/4f/j/+f/7P/v//T/9f/4//f/9//1//P/8f/y//H/8P/w//D/8P/x//P/
8//z//H/8v/y//L/8v/y//P/8//y//L/8v/y//L/8v/y//L/8v/z//P/8//z//P/8//z
//P/9P/0//T/9P/0//X/9f/1//X/9f/1//X/9v/2//f/9//4//j/+P/5//n/+v/6//3/
/f/+/////f/9////AAAAAAAAAAACAAMABAAEAAUABgAHAAgACQAKAAsACwAMAA0ADQAN
AA4ADwAPABAAEAARABEAEQARABEAEQASABIAEQARABEAEQAQABAAEAAQABEAEQARABEA
DwANAA0ADQALAAsACQAIAAkACQAIAAcABwAGAAUABQAEAAMAAgACAAEAAQABAAAA/f/8
//v/+v/8//z/+//6//j/+P/4//j/+f/5//n/+P/4//j/+P/3//f/9//3//f/9//3//f/
9//3//f/9//3//f/9//3//f/9//3//f/9//3//f/9//3//n/+f/5//n/+f/5//n/+f/4
//j/+P/4//j/+P/4//j/+P/4//n/+f/5//n/+f/5//n/+v/6//r/+v/6//r/+//7//v/
+//7//n/+f/5//n/+//7//v/+//5//n/+f/5//n/+P/4//j/+P/4//j/+P/6//r/+f/5
//n/+f/5//n/+f/5//n/+f/4//j/+P/4//j/+P/4//j/+P/4//f/9//3//f/9//3//f/
9//3//f/9//3//f/9//3//f/9//3//f/9//3//f/+f/6//r/+//6//z//P/8//z//P/8
//z//f/9//3//f/9/wAAAAAAAAEAAQABAAMAAwABAAEAAQACAAIAAwADAAMABQAFAAMA
AgD///7//f/8//n/+P/4//j/+f/4//X/9P/0//T/9P/y//L/8v/y//L/8P/w//D/7//x
//H/8f/x//H/8P/w//D/8P/w//D/8P/u/+7/7//v//H/8f/w//D/7v/w//D/7v/v//H/
9f/+/wkAFwAqAEEAXgB+AJYApQCsAKsApACYAIoAdwBeAEIAKQASAPf/4f/b/9//4v/n
/+z/7//y//P/9f/1//X/8f/w//H/8P/w//D/8P/x//H/8f/x/+//8P/w//D/8P/w//H/
8f/w//D/8P/w//L/8v/y//L/8v/z//P/8//z//P/8//z//H/8v/y//L/8v/y//P/8//z
//P/8//z//X/9v/2//f/9f/2//b/9v/5//n/+v/6//n/+f/6//v/+//7//3//v8AAAAA
AAACAAMABAAEAAUABAAFAAYABwAIAAkACQAKAAsACwALAAwADQANAA4ADgAPAA8ADwAP
ABEAEQASABIAEQARABEAEQAQABAAEAAQAA0ADQANAA0ADwANAA0ADQANAA0ACwAKAAkA
CQAIAAcABwAGAAUABQAEAAMAAgACAAEAAQABAAAA///+//3//P/8//z/+//6//r/+v/6
//r/9//3//f/9v/2//b/9v/1//X/9f/1//X/9//3//f/9//1//X/9f/1//f/9//3//f/
9//3//f/9//3//f/9//3//X/9f/1//X/9f/1//X/9f/2//b/9v/2//b/9v/2//b/+P/4
//n/+f/3//f/9//3//f/+P/4//j/+P/4//j/+f/5//n/+f/5//f/9//3//f/+f/5//n/
+f/3//f/9//3//f/9v/2//b/9v/2//b/9v/2//b/9f/1//X/9f/1//X/9f/1//X/9f/0
//T/9P/0//T/9P/0//T/9P/0//P/8//z//P/8//z//P/8//z//P/8f/x//H/8f/x//H/
8f/x//P/9f/3//f/9v/2//b/9v/2//b/9v/2//f/9//3//f/9//4//j/+P/5//n/+f/7
//v/+//7//v//P/6//v/+//7//3//f/7//r/+//6//n/+P/1//T/9P/0//P/8v/v/+7/
7v/u/+7/7P/s/+z/7P/s/+z/7P/s/+v/6f/p/+n/6f/r/+r/6v/q/+r/6v/q/+r/6P/o
/+n/6f/r/+v/6v/q/+r/6v/s/+z/7f/v//P//P8JABsAMABHAGgAigCmALUAvAC9ALQA
pgCUAH0AYABAACUACgDt/9n/1f/Z/97/4f/m/+n/6v/t/+3/7f/t/+v/6v/p/+r/6v/q
/+r/6//r/+v/6//r/+z/7P/s/+z/7P/t/+3/7P/s/+z/7P/s/+z/7P/s/+7/7//v/+//
7f/t/+3/7f/t/+7/7v/u/+7/7v/v/+//7//v/+//7//x//L/8v/z//H/8v/y//L/8//z
//T/9P/1//X/9v/3//f/9//5//r//P/8//z//v/9//7//v///wAAAQACAAMABAAFAAUA
BgAHAAcABwAIAAkACQAKAAoACwALAAsACwALAAsADAAMAAsACwALAAsACAAIAAgACAAH
AAcABwAHAAcABQAFAAUABQAFAAMAAgABAAEAAAD//////v/9//3//P/7//r/+v/3//f/
9//2//X/9P/z//L/8v/y//H/8P/w//D/8P/w/+//7//v/+7/7v/u/+7/7f/t/+3/7f/t
/+v/6//r/+v/7f/t/+3/7f/t/+3/7f/t/+3/7f/t/+3/7f/t/+3/7f/t/+3/7f/t/+//
7//v/+//7v/u/+7/7v/u/+7/7v/u//D/8P/x//H/8f/x//H/8f/v//D/8P/w//D/8P/w
//H/8f/x//H/8f/x//H/8f/x/+//7//v/+//7//v/+//7//v/+7/7v/u/+7/7v/u/+7/
7v/u/+3/7f/v/+//7//v/+3/7f/t/+3/7P/s/+z/7P/s/+z/7P/s/+z/7P/r/+v/6//r
/+v/6//r/+v/6//r/+v/6//r/+v/6//r/+v/6//r/+v/6//r/+v/7v/u//D/8P/w//D/
8P/y//L/8v/z//P/8//z//P/8v/y//L/8//z//P/9f/1//X/9f/1//b/+P/5//n/+f/5
//n/9//2//X/9P/z//L/8f/w//D/8P/v/+7/6//q/+r/6v/q/+j/6P/o/+j/6P/o/+j/
6P/n/+f/5//n/+f/5//m/+b/5v/o/+j/6P/o/+j/6P/p/+n/6f/p/+j/6P/o/+j/6P/o
/+n/6//v//b///8RACQAOwBYAHgAkgCjAKoAqQCkAJgAiAB3AF4AQgArABQA9//f/9n/
3f/g/+P/6P/p/+z/7f/v/+//7f/t/+r/6f/o/+j/6P/o/+n/6//r/+v/6f/q/+r/6v/q
/+r/6//r/+r/6v/q/+r/6v/q/+r/6v/o/+n/6f/p/+v/6//r/+v/6//s/+z/7P/s/+z/
7f/t/+//7//v/+//7f/u/+7/7//v//D/8P/w//H/8f/y//L/9f/1//b/9//1//X/9//4
//j/+P/4//r/+//8//z//f/+////AAABAAAAAQABAAIABQAFAAUABgAJAAkACgAKAAsA
CwALAAsACwALAAwADAALAAsACwALAAoACgAKAAoACQAJAAkACQAJAAcABwAHAAcABwAF
AAQABQAFAAQAAwADAAIAAQABAAAA///+//7/+//7//v/+v/5//j/9//2//j/+P/3//b/
9P/0//T/9P/1//X/9f/0//L/8v/y//H/8//z//P/8//z//P/8//z//P/8//z//P/8//z
//P/8//1//X/9f/1//X/9f/1//X/9f/1//X/9f/1//X/9f/1//b/9v/2//b/9P/0//T/
9P/0//T/9f/1//X/9f/1//X/9//4//j/+P/2//b/9v/3//f/9//3//f/9//3//f/9//3
//f/9//3//f/9//3//f/9//2//b/9v/2//b/9v/2//b/9v/1//X/9f/1//X/9f/1//X/
9f/1//T/9P/0//T/9P/0//T/9P/0//T/8//z//P/8//z//P/8//z//P/8//z//P/8//z
//P/8//z//P/8//z//P/8//z//T/9P/1//f/9//2//j/+P/4//j/+P/4//j/+P/5//n/
+f/5//n/+v/6//r/+//7//v//f/9//3//f/9//7//v/////////9//3/+//6//n/+P/3
//b/9//2//b/9v/z//L/7//u//D/8P/w/+7/7v/u/+7/7v/u/+7/7v/t/+3/7f/t/+3/
7f/s/+z/7P/s/+z/7P/s/+z/7P/t/+3/7f/t/+z/7P/s/+7/7v/w//P/9//9/wgAGQAr
AEAAXQB8AJIAngChAKAAmQCMAH4AbgBVADwAKAATAPj/5f/f/+P/5f/o/+3/8P/z//T/
9f/1//P/8f/v/+7/7f/s/+z/7P/u/+//7f/t/+3/7f/u/+7/7v/u/+7/7//v/+7/7v/u
/+7/7v/u/+7/7v/u/+//7//v/+3/7f/t/+3/7//w//D/8P/u/+7/7//v//H/8f/x//H/
8f/y//L/8//z//T/9P/0//X/9f/2//b/9//3//j/+f/5//n/+//8//7//v/+/wAA//8A
AAAAAQACAAMABAAFAAYABwAHAAgACQAJAAkACgANAA0ADgAOAA0ADQANAA0ADQANAA4A
DgANAA0ADQANAAwADAAMAAwACwALAAsACwALAAkACQAJAAkACQAHAAYABwAHAAYABQAF
AAQAAwADAAIAAQAAAAAA/f/9//3//P/9//z/+//6//r/+v/5//j/+P/4//j/+P/3//f/
9//2//T/9P/0//P/8//z//P/8//z//P/8//z//P/8//z//P/8//z//P/8//z//P/8//z
//X/9f/1//X/9f/1//X/9f/1//X/9f/1//b/9v/2//b/9v/2//b/9v/2//b/9//3//f/
9//1/w==
         </WaveFormData>
      </LeadData>
   </Waveform>
</RestingECG>
