# Supplementary material for: Detection of Left Atrial Enlargement Using a Convolutional Neural Network-Enabled Electrocardiogram
Source: Front Cardiovasc Med. 2020 Dec 17;7:609976. doi: 10.3389/fcvm.2020.609976 (PMC7773668; doi:10.3389/fcvm.2020.609976)
Supplement: Supplementary file 2 [file Data_Sheet_2.ZIP › normal1/1802010249_8247_00000004.XML]

<?xml version="1.0" encoding="Windows-1252"?>
<!DOCTYPE RestingECG SYSTEM "restecg.dtd">
<RestingECG>
   <PatientDemographics>
      <PatientID>1802010249</PatientID>
      <PatientAge>72</PatientAge>
      <AgeUnits>Years</AgeUnits>
      <Gender>Female</Gender>
      <PatientLastName>pangyufeng</PatientLastName>
   </PatientDemographics>
   <TestDemographics>
      <DataType>Resting</DataType>
      <Site>1</Site>
      <AcquisitionDevice>MAC55</AcquisitionDevice>
      <Status>Unconfirmed</Status>
      <Priority>Normal</Priority>
      <AcquisitionTime>08:44:59</AcquisitionTime>
      <AcquisitionDate>07-14-2015</AcquisitionDate>
      <CartNumber>1</CartNumber>
      <AcquisitionSoftwareVersion>009C</AcquisitionSoftwareVersion>
      <XMLSourceVersion>MAC5000 v1.0</XMLSourceVersion>
   </TestDemographics>
   <RestingECGMeasurements>
      <VentricularRate>62</VentricularRate>
      <AtrialRate>62</AtrialRate>
      <PRInterval>160</PRInterval>
      <QRSDuration>74</QRSDuration>
      <QTInterval>402</QTInterval>
      <QTCorrected>408</QTCorrected>
      <PAxis>79</PAxis>
      <RAxis>66</RAxis>
      <TAxis>59</TAxis>
      <QRSCount>11</QRSCount>
      <QOnset>220</QOnset>
      <QOffset>257</QOffset>
      <POnset>140</POnset>
      <POffset>191</POffset>
      <TOffset>421</TOffset>
      <ECGSampleBase>500</ECGSampleBase>
      <ECGSampleExponent>0</ECGSampleExponent>
   </RestingECGMeasurements>
   <Diagnosis>
      <Modality>Resting</Modality>
         <StatementCount>2</StatementCount>
         <LabelText>12SL ��ϳ���</LabelText>
      <DiagnosisStatement>
         <StmtFlag>ENDSLINE</StmtFlag>
         <StmtText>�������</StmtText>
      </DiagnosisStatement>
      <DiagnosisStatement>
         <StmtFlag>ENDSLINE</StmtFlag>
         <StmtText>���� ECG</StmtText>
      </DiagnosisStatement>
   </Diagnosis>
   <Waveform>
      <WaveformType>Rhythm</WaveformType>
      <WaveformStartTime>0</WaveformStartTime>
      <NumberofLeads>8</NumberofLeads>
      <SampleType>CONTINUOUS_SAMPLES</SampleType>
      <SampleBase>500</SampleBase>
      <SampleExponent>0</SampleExponent>
      <HighPassFilter>16</HighPassFilter>
      <LowPassFilter>150</LowPassFilter>
      <ACFilter>NONE</ACFilter>
      <LeadData>
         <LeadByteCountTotal>10000</LeadByteCountTotal>
         <LeadTimeOffset>0</LeadTimeOffset>
         <LeadSampleCountTotal>5000</LeadSampleCountTotal>
         <LeadAmplitudeUnitsPerBit>4.88</LeadAmplitudeUnitsPerBit>
         <LeadAmplitudeUnits>��V</LeadAmplitudeUnits>
         <LeadHighLimit>2147483647</LeadHighLimit>
         <LeadLowLimit>268435456</LeadLowLimit>
         <LeadID>I</LeadID>
         <LeadOffsetFirstSample>0</LeadOffsetFirstSample>
         <FirstSampleBaseline>0</FirstSampleBaseline>
         <LeadSampleSize>2</LeadSampleSize>
         <LeadOff>FALSE</LeadOff>
         <BaselineSway>FALSE</BaselineSway>
         <ExcessiveACNoise>FALSE</ExcessiveACNoise>
         <MuscleNoise>FALSE</MuscleNoise>
         <LeadDataCRC32>3256766730</LeadDataCRC32>
         <WaveFormData>
+P/4//j/+P/4//j/+P/4//j/+P/4//j/+P/4//j/+P/4//j/+P/4//j/+P/5//n/+f/5
//n/+f/5//r/+v/7//v/+//8//z//P/8//z//P/9//3//f/+//7//v/+//7//v/+//7/
/v/+//////////7//v/+//3//f/9//3//f/9//z/+//7//r/+v/5//j/9v/3//f/9//3
//f/9v/2//b/9v/2//b/9v/2//b/9v/2//b/9v/2//b/9//3//f/9//3//f/9//3//f/
9f/1//f/9v/1//L/8P/t/+v/7v/z//n/AAAIABIAHgAoADAANwA2ADAAJwAkACIAHAAV
AAwABwACAP7//P/7//v/+v/5//v//P/8//z/+//6//r/+v/4//j/+P/4//j/+P/4//j/
+P/4//j/+P/4//j/+P/4//j/+P/4//j/+P/5//n/+f/3//f/9//3//n/+f/5//n/+f/5
//n/+f/7//v/+//7//v/+//7//v/+f/5//r/+v/6//r/+v/6//r/+v/6//r//P/8//3/
/f/9//3//f/9//v//P/8//z//v/+//7//v///////////wAAAAABAAEAAQABAAEAAgAB
AAIAAgACAAQABQAGAAYABgAHAAcACAAJAAkACQALAAsACwAMAAwACwALAAsADAAOAA4A
DgAOAA4ADgAOAA4ADgAOAA4ADgAMAAwACwALAA0ADAALAAoACQAIAAcABgAGAAUABAAD
AAIAAgABAAAAAAD//////v/8//z//P/8//3//f/8//z/+//7//v/+//7//v/+//7//v/
+v/6//r/+v/6//v/+//5//n/+f/4//r/+v/6//r/+P/4//j/+P/6//r/+v/5//n/+f/5
//n/+v/6//n/+f/5//n/+f/5//n/+v/6//r/+P/4//j/+P/4//f/9//4//j/+P/4//j/
+P/4//j/+P/4//j/+P/4//r/+v/6//r/+P/5//n/+f/7//v/+//7//v/+//7//v/+//7
//v/+//7//z//P/8//z//P/8//z/+v/6//r/+v/6//r/+f/5//v/+//7//v/+//7//v/
+//5//n/+f/5//v/+//7//v/+//7//v/+//6//r/+f/5//n/+f/5//n/+f/5//n/+f/5
//n/+f/5//n/+f/5//n/+f/5//n/+f/5//n/+f/5//n/+f/5//r/+v/6//r/+f/7//v/
+//7//r/+v/6//r/+v/6//r/+v/6//r/+v/6//r/+v/6//r/+v/6//r/+v/8//z/+v/6
//r/+v/6//r/+v/6//r/+v/6//r/+v/6//r/+v/6//z//P/9//3/+//7//v/+//7//z/
/P/9//////8AAAAA/v/+//7//v////////8AAAAAAAAAAAAAAAAAAAAAAAAAAAEAAQAB
AAAAAAAAAP/////////////9//z/+//7//z//P/7//r/+P/5//n/+f/5//n/+P/4//j/
+P/4//j/9v/2//b/9v/2//b/9v/2//b/9//3//f/9//3//f/9//3//n/+f/3//f/9v/1
//T/7v/r/+v/7P/x//n/AAAIABQAIgAsADYAPQA8ADgALwAqACYAIAAZABIACwAGAAIA
AAD9//3//P/7//v//P/8//z/+//6//r/+v/6//r/+v/6//r/+v/6//r//P/8//z//P/6
//r/+v/6//r/+v/6//r/+v/7//v/+//7//v/+//7//v/+//7//v/+f/5//n/+f/7//v/
+//7//v/+//7//v/+//7//z//P/8//z//P/8//z//P/8//z//P/8//3//f//////////
//3//v/+//7//v/+//7//v////////////7//v//////AQABAAEAAgADAAQABAAEAAYA
BwAIAAgABgAHAAcACAAJAAkACQALAAsACwAMAAwADQANAA0ADgAOAA4ADgAOAA4ADgAO
AA4ADgAOAA4ADgAMAAwACwALAA0ADAALAAoACQAIAAcABgAGAAUABAADAAIAAgABAAAA
AAD//////v/8//z//P/8//3//f/8//z/+//7//v/+//7//v/+//7//n/+P/4//j/+v/6
//v/+//5//n/+f/4//r/+v/6//r/+v/6//r/+v/6//r/+v/5//n/+f/5//n/+P/4//f/
9//5//n/+f/5//n/+v/6//r/+v/6//r/+v/6//n/+f/6//r/+v/6//r/+v/6//r/+v/6
//r/+v/6//r/+v/6//r/+v/7//v/+//7//v/+//7//v/+//7//v/+//7//v/+//7//z/
/P/8//z//P/8//z//P/8//z//P/8//z/+//7//v/+//7//v/+f/5//n/+f/7//v/+//7
//n/+f/5//n/+f/5//n/+f/6//r/+f/5//n/+f/5//n/+//7//v/+//7//v/+//7//n/
+f/5//n/+//7//v/+//5//n/+f/5//v/+//7//z/+v/6//r/+f/7//v/+//7//z//P/8
//z/+v/6//r/+v/6//r/+v/6//z//P/8//z/+v/6//r/+v/8//z//P/8//z//P/8//z/
/P/8//z//P/8//z//P/8//z//P/8//r/+v/6//r/+v/7//v/+//9//3//f/9//7//v//
/////f/+//7//v/+//7//v///wEAAQACAAIAAgACAAIAAgAAAAAAAAAAAAEAAQABAAAA
AgACAAEAAQAAAP///v/7//z/+//7//r/+v/5//j/+P/3//f/9//3//f/9v/2//b/9v/2
//b/9v/4//j/+P/4//j/+P/4//j/9//3//f/9//3//f/9//3//f/9//3//f/9v/1//D/
7P/r/+3/8P/3////BgAQABwAKAAyADoAPQA4ADAAKQAmACQAHAARAAoABQAAAPz//P/9
//v//P/7//n/+v/8//r/+f/4//j/+P/4//j/+P/4//j/+P/4//j/+v/6//r/+v/4//j/
+P/4//j/+P/4//j/+v/7//v/+//5//n/+f/5//n/+f/5//n/+f/5//n/+f/5//n/+f/5
//n/+f/5//n/+f/5//r/+v/8//z//P/8//r/+v/6//r/+v/6//v/+//7//v/+//7//3/
/v/+//7//P/8//z//P/9//3//f/9//7//v//////////////AAABAAIAAgACAAIAAwAE
AAQABgAHAAcACAAHAAcABwAJAAkACQAKAAoACwALAAsADAAOAA4ADgAOAA4ADgAOAA4A
DgAOAA4ADgAMAAwACwALAAsACgAJAAgACQAIAAcABgAEAAMAAgABAAAAAAD///7//v/9
//3//P/8//z//P/8//v/+//6//r/+f/5//n/+f/5//n/+f/5//n/+P/4//j/+v/6//v/
+//7//v/+//6//j/+P/4//j/+P/4//j/+P/4//j/+P/3//f/9//3//f/+P/4//f/9//3
//f/9//3//f/+P/4//j/+P/4//j/+P/4//f/9//4//j/+P/4//j/9v/2//b/9v/2//b/
9v/2//j/+P/4//j/+P/5//n/+f/3//f/9//3//n/+f/5//n/+f/5//n/+f/5//r/+v/6
//r/+v/6//r/+v/6//r/+v/6//r/+f/5//n/+f/5//n/+f/5//n/+f/5//n/+f/5//n/
+f/5//n/+f/5//n/+f/6//r/+f/5//n/+f/5//n/+f/5//n/+f/5//n/+f/5//f/9//3
//f/+f/5//n/+f/5//n/+f/5//n/+f/5//r/+v/6//r/+f/5//n/+f/5//j/+P/4//j/
+v/6//r/+v/4//j/+P/4//j/+P/4//j/+P/4//j/+P/6//r/+P/4//j/+P/4//j/+P/4
//j/+P/4//j/+P/4//j/+f/5//v/+//7//v/+f/6//r/+//7//v//P/8//z//P/8//z/
/f/9//3//v/+//7//v/+//7//v/+//7//v/////////+//7//v/9//3//f/9//3//f/8
//v/+//4//j/9//2//b/9//3//f/9//3//b/9v/2//b/9v/2//b/9v/2//b/9v/2//b/
9v/2//f/9//3//f/9//3//f/+f/3//f/9//1//T/9f/0//D/6//p/+r/7//3//7/BAAQ
ABwAJgAuADkAOAAyACsAJgAkACAAFwAOAAcABAAAAP7/+//7//z//f/7//r/+v/8//n/
+P/4//j/+P/4//j/+P/4//j/+P/4//j/+P/4//j/+P/4//j/+P/4//j/+P/4//j/+f/5
//n/+f/5//n/+f/5//n/+f/5//n/+f/5//n/+//7//v/+//5//n/+f/5//n/+f/6//r/
+v/6//r/+v/6//r/+v/6//r/+v/7//v/+//7//v/+//7//z//P/8//z//P/8//z//f/9
//3//f/+//7//////////////wAAAQACAAIAAgACAAMABAAEAAQABQAFAAYABwAHAAcA
CQAJAAkACgAKAAsACwALAAwADgAOAA4ADgAMAAwADAAMAA4ADgAOAA4ADAAMAAsACwAL
AAoACQAIAAkACAAHAAYABAADAAIAAQACAAIAAQAAAP7//f/9//z//P/8//z//P/7//v/
+v/6//n/+f/5//n/+f/5//n/+f/3//b/9v/2//j/+P/5//n/+f/5//n/+P/4//j/+P/4
//j/+P/4//j/+P/4//j/9//3//f/9//3//j/+P/3//f/9//3//f/9//3//j/+P/4//j/
+P/4//j/+P/3//f/+P/2//b/9v/2//j/+P/4//j/+P/4//j/+P/4//j/+P/4//j/+f/5
//n/+f/5//n/+f/7//v/+//7//v/+//7//v/+//8//z//P/6//r/+v/6//r/+v/6//r/
+v/6//n/+f/7//v/+//7//v/+//7//v/+f/5//n/+f/7//v/+//7//v/+//7//v/+v/6
//n/+f/7//v/+//7//v/+//7//v/+//7//v/+//7//v/+//7//v/+//7//v/+//7//v/
+//7//v/+//8//z//P/8//v/+//7//v/+//8//z//P/8//z//P/8//z/+v/6//r/+v/6
//r/+v/6//r/+v/6//r/+v/8//z/+v/6//r/+v/6//r/+v/6//z//P/8//z//P/8//z/
/P/6//r/+v/6//z//P/8//z/+//7//v/+//9//3//f/+//7/////////AAAAAAAAAAAA
AAAAAQABAAEAAgACAAIAAgACAAIAAgAAAAAAAAABAAMAAwACAAIAAAD/////////////
/f/8//3//f/8//z/+//6//r/+//6//n/+P/3//j/+P/4//j/+v/6//r/+v/6//r/+v/6
//j/+P/4//n/+f/5//n/+f/5//n/+f/5//n/9//3//b/9f/w/+7/7f/t//L/+f8BAAoA
FAAgAC4ANgA+AD8AOgAyACsAKgAmABwAEwAMAAcAAgAAAP7//f/9//7//f/9//z//P/8
//v/+v/6//r/+v/6//r/+v/6//r/+v/6//r/+v/6//r/+v/6//r/+v/6//r/+v/6//r/
+//7//v/+//7//v/+//7//v/+//7//3//f/9//3//f/9//3//f/9//3//f/9//3//f/+
//7//v/+//7//v/+//7//v/+//7//v///////////////////wAAAAAAAAAAAAAAAAAA
AQABAAEAAQAAAAAAAQABAAEAAQABAAIAAwAEAAQABAAEAAUABgAGAAYABwAHAAgACQAJ
AAkACwANAA0ADgAOAA0ADQANAA4AEAAQABAAEAAQABAAEAAQAA4ADgAOAA4AEAAQAA8A
DwANAAwACwAKAAkACAAHAAYABgAFAAQAAwACAAIAAQAAAAIAAQABAAAA/v/+//7//v/9
//3//P/8//v/+//7//v/+//7//v/+//9//z//P/8//r/+v/7//v/+//7//v/+v/6//r/
+v/6//r/+v/6//r/+v/6//r/+f/7//v/+//7//z//P/7//v/+//7//v/+//5//r/+v/6
//z//P/8//z//P/7//v//P/6//r/+v/6//z//P/8//z//P/8//z//P/8//z//P/8//z/
/f/9//3//f/9//3//f/9//3//f/9//3//f/9//3//f/+//7//v/+//7//v/+//7//v/+
//7//v/+//3//f/7//v/+//7//v/+//7//v/+//7//v/+//9//3//f/9//v/+//7//v/
/P/8//v/+//7//v/+//7//v/+//7//v//f/9//3//f/9//3//f/9//3//f/9//3/+//7
//v/+//9//3//f/+//z//P/8//v//f/9//3//f/8//z//P/8//z//P/8//z//P/8//z/
/P/8//z//P/8//z//P/8//z//v/8//z//P/8//z//P/8//z//P/8//z//P/8//z//P/8
//z//P/8//z//P/8//7//v/+//7//P/9//3//f/9//3//f/9/wAAAAABAAEAAQACAAIA
AgACAAIAAgADAAMAAwAEAAQABAAEAAQABAACAAIAAgACAAMAAwADAAIAAgACAAEAAQAB
AAEAAQD///7//f/9//z//P/7//r/+v/5//n/+f/5//v/+v/6//r/+v/6//r/+v/6//r/
+v/6//r/+v/6//r/+//7//v/+//7//v/+//7//v/+//7//n/9v/z//D/7v/t//H/9v/9
/wUAEAAeACoANgA+AEIAPwA6ADIALwAsACQAGgARAAoABQAEAAQAAgABAAEAAAD/////
AAD+//7////+//7//v/8//z//P/8//z//P/8//z//P/8//z//P/8//z//P/8//z//P/8
//z//P/9//3//f/9//3//f/9//3//f/9//3//f/9//3//f/9//3//f/9////////////
/f/9//7//v/8//z//P/8//7//v/+//7//v/+////////////////////AAAAAAAAAAAA
AAAAAAADAAMAAwADAAIAAgADAAMABQAFAAUABgAFAAYABgAGAAYABwAIAAgACAAJAAkA
CgALAAsACwANAA0ADQAOAA4ADwAPAA8AEAAQABAAEAAQAA4ADgAOAA4ADgAOAA4ADgAQ
ABAADwAPAA0ADAALAAoACQAIAAcABgAIAAcABgAFAAIAAgABAAAAAAD//////v/+//7/
/v/+//3//f/8//z/+//7//v/+//7//v/+//7//3//P/8//z/+v/6//v/+//9//3//f/8
//r/+v/6//r//P/8//z//P/6//r/+v/5//n/+f/5//n//P/8//v/+//5//n/+f/5//n/
+v/6//r//P/8//z//P/6//n/+f/6//j/+P/4//j/+v/6//r/+v/6//r/+v/6//r/+v/6
//r/+v/7//v/+//5//n/+f/5//v/+//7//v/+//7//v/+//5//r/+v/6//z//P/8//z/
/P/8//z//P/6//r/+f/5//v/+//7//v/+//7//v/+//7//v/+//7//n/+f/5//n/+//7
//v/+//6//r/+f/5//v/+//7//v/+f/5//n/+f/5//n/+f/5//n/+f/5//n/+f/5//n/
+f/7//v/+//7//n/+f/5//r/+v/6//r/+f/5//n/+f/5//j/+P/4//j/+v/6//r/+v/6
//r/+v/6//r/+v/6//r/+P/4//j/+P/6//r/+v/4//j/+P/4//r/+v/6//r/+P/4//j/
+P/4//j/+P/4//j/+P/4//n/+f/5//n/+f/5//n/+v/6//v/+//7//z//P/8//z//P/8
//3//f/9//7//v/+//7//v/+//7//v8AAAAAAQABAAEAAAAAAAAA/f/9//3//f/9//v/
+v/5//v/+v/6//n/9v/2//f/9//3//f/9//2//b/9v/2//b/9v/2//b/9v/2//b/9v/2
//T/9P/1//X/9f/1//X/9f/2//f/+P/5//f/9//0//P/8v/u/+v/7f/w//X//f8CAAoA
GAAkACwAMgA3ADQALAAnACIAIAAcABEACgAFAAAA/v/8//v/+//6//v/+f/6//z//P/5
//j/+P/4//j/+P/4//j/+v/6//r/+v/4//j/+P/4//j/+P/4//j/+P/4//j/+P/6//v/
+//7//n/+f/5//n/9//3//f/9//5//n/+f/5//n/+f/5//n/+f/5//n/+f/5//n/+v/6
//r/+v/6//r/+v/6//r/+v/6//r/+//7//v/+//7//v/+//8//z//P/+//7//v/+//3/
/f/9//3/AAAAAAEAAQD///////8AAAEAAgACAAIABAAFAAYABgAGAAcABwAIAAcABwAH
AAkACwALAAwADAANAA0ADQAOAAwADAAMAAwADAAMAAwADAAMAAwADAAMAAwADAALAAsA
DQAMAAsACgAJAAgABwAGAAYABQAEAAMAAgACAAEAAAAAAP/////+//z//P/8//z/+//7
//r/+v/7//v/+//7//v/+//7//v/+//6//r/+v/6//r/+//7//v/+//7//r/+v/6//r/
+v/6//r/+v/6//j/+P/4//f/+f/5//n/+f/4//j/9//3//n/+f/5//n/9//4//j/+P/4
//j/+P/4//r/+f/5//r/+v/6//r/+v/6//r/+v/6//r/+v/6//r/+v/6//r/+v/6//v/
+//7//v/+//7//v/+//7//v/+//9//3//f/9//v//P/8//z//P/8//z//P/+//7//v/+
//z//P/7//v//f/9//3//f/9//3//f/9//3//f/9//3//f/9//3//f/9//3//f/9//z/
/P/7//v/+//7//v/+//9//3//f/9//3//f/9//3//f/9//3//f/9//3//f/9//v/+//7
//v/+//7//v//P/8//z//P/7//3//f/9//3//P/8//z//P/8//z//P/8//7//v/+//7/
/v/+//7//v/+//7//v/+//r/+v/8//z//P/8//z//v/+//7//v/8//z//P/8//z//P/8
//z//P/8//z//P/8//z//P/8//3//f/9//3//f/9//3//v8AAAEAAQABAAIAAgACAAIA
AAAAAAEAAQADAAQABAAEAAIAAgACAAIAAgACAAIAAwADAAMAAgACAAQAAwADAAMAAwAD
AAEAAAD//////v/+//3//P/8//3/+//7//v/+//6//r/+v/6//z//P/8//z//P/8//z/
/P/8//z//P/9//v/+//7//v/+//7//v/+//9//v/+//6//f/9P/y/+//7//2//v/AwAK
ABQAIAAuADgAPgBDAD4ANgAvACwAKAAgABUAEAALAAYABAACAAEAAQACAAEA//8AAAAA
/v////7//v/+//7//v/+//7//P/8//z//P/+//7//v/+//7//v/+//7//v/+//7//v/+
/////////////////////f/9//3//f/9//3//f/9//3//f/9//3////////////9//3/
/v/+/wAAAAAAAAAA/v/+//7//v8AAAAAAQABAAEAAQABAAEA//8AAAAAAAAAAAAAAAAA
AAEAAQABAAEAAgACAAMAAwADAAMAAwAEAAcACAAIAAgACAAJAAoACgAKAAsACwAMAA0A
DQANAA8ADwAPABAAEAAPAA8ADwAQABAAEAAQABAAEAAQABAAEAAQABAAEAAQABAAEAAP
AA8ADwAOAA0ADAANAAwACwAKAAoACQAIAAcABgAGAAUABAAEAAMAAwACAAAAAAAAAAAA
//////7//v/9//3//f/9//3//f/9//3//f/8//z//P/8//z//f/9//3//f/9//z//P/8
//z//P/+//7//v/+//z//P/8//v/+//7//v/+//8//z/+//7//v/+//7//v/+//8//z/
/P/6//r/+v/6//z/+//7//z/+v/6//r/+v/8//z//P/8//z//P/8//z/+v/6//r/+v/8
//3//f/9//3//f/9//3/+//7//v/+//9//3//f/9//v//P/8//z//P/8//z//P/8//z/
/P/8//z//P/7//v//f/9//3//f/7//v/+//7//v/+//7//v//f/9//3//f/9//3//f/9
//z//P/7//v//f/9//3//f/7//v/+//7//v/+//7//v/+//7//v/+//7//v/+//7//3/
/f/9//3/+//7//v//P/+//7//v/9//v/+//7//v//P/8//z//P/8//z//P/8//z//P/8
//z//P/8//z//P/8//z//P/8//r//P/8//z//P/8//z//P/8//z//P/8//z//P/8//r/
+v/6//r//f/9//3//f/7//v/+//8//z//f/9//3//v/+//7//v8AAAAAAQABAP//AAAA
AAAAAgACAAIAAgACAAIAAgADAAEAAQAAAAAAAgABAAEAAQABAAEA///+//3//f/8//z/
+f/4//j/+f/5//n/+f/5//r/+v/6//r/+P/4//j/+P/4//j/+P/4//j/+P/4//n/+f/5
//n/+f/5//n/+f/5//v/+//7//r/9//2//L/7f/t/+7/8//7/wIACgAUACAALAA2ADsA
OgAyACsAKAAkACAAGQAQAAkABgACAP7//f/7//z/+//7//r//P/8//v/+v/6//r/+v/6
//r/+v/6//r/+v/6//z//P/8//z/+v/6//r/+v/6//r/+v/6//r/+//7//v/+//7//v/
+//7//v/+//7//v/+//7//v/+//7//v/+//7//v/+//7//v/+//8//z//P/8//z//P/8
//z//P/8//z//P/9//3//f/9//3//f/9//7//v/+//7//v/+//7///////////8AAAAA
AQABAAEAAQABAAIAAwAEAAQABAACAAMABAAEAAYABwAHAAgABwAHAAcACQALAAsADAAM
AA8ADwAPABAADgAOAA4ADgAOAA4ADgAOAA4ADgAOAA4ADgAOAA0ADQANAAwACwAKAAkA
CAAHAAYABAADAAIAAQACAAIAAQAAAAAA//////7//P/8//z//P/7//v/+v/6//n/+f/5
//n/+//7//v/+//7//r/+v/6//j/+P/5//n/+f/5//n/+P/6//r/+v/6//r/+v/6//r/
+P/4//j/9//5//n/+f/5//r/+v/5//n/+f/5//n/+f/5//r/+v/6//r/+v/6//r/+v/5
//n/+v/8//z//P/8//r/+v/6//r/+P/4//j/+P/6//r/+v/6//r/+//7//v/+f/5//n/
+f/7//v/+//7//v/+//7//v/+f/6//r/+v/6//r/+v/6//r/+v/6//r//P/8//v/+//7
//v/+//7//v/+//7//v/+//7//v/+//7//v/+//7//v/+//7//v//P/8//v/+//9//3/
/f/9//v/+//7//v/+//7//v/+//9//3//f/9//v/+//7//v/+//7//v/+//7//v/+//8
//z//P/8//v/+//7//v/+//8//z//P/8//z//P/8//z/+v/6//r/+v/8//z//P/8//7/
/v/+//7/AAD+//7//P/8//z//P/8//z//P/8//7//v/+///////////////9//3//v/+
/wEAAQABAAIAAgACAAIAAgACAAMAAwADAAQABAAEAAQABAAEAAQABAAEAAQABQAFAAMA
AgACAAIAAQABAAEAAQABAP///v/9//3//P/8//v//P/8//3//f/7//v/+//6//z//P/8
//z//P/8//z//P/8//z//P/8//z//P/9//3//f/9//3//f/7//v/+//7//v/+//6//n/
9v/y//H/8f/2//v/AQAIABIAHgAqADIAPAA/ADwANAAtACwAKAAeABMADAAJAAYABAAC
AAEAAQAAAP//AQD+//7//v////7//v/+//7//v/+//7//v/+//7//v/+//7//v/+//z/
/P/8//z//v/+//7//v/+////////////////////////////////////////////////
////////////////////AAAAAAAAAAAAAAAAAAAAAAAAAAAAAAAAAQABAAMAAwADAAMA
AwAEAAQABAAEAAQABAAEAAUABQAFAAUABgAGAAcABwAHAAcABwAIAAcACAAIAAgACgAL
AAwADAAMAA0ADQAOAA8ADwAPABEAEQARABIAEgATABMAEwAUABQAFAAUABQAFAAUABQA
FAAUABQAFAAUABQAFAATABMAEwASABEAEAAPAA4ADQAMAAwACwAKAAkACgAKAAkACAAG
AAUABQAEAAQABAAEAAQABQAFAAQABAADAAMAAwADAAMAAwADAAMAAwACAAIAAgAAAAAA
AQABAAEAAQABAAAAAgACAAIAAgACAAIAAgACAAIAAgACAAEAAQABAAEAAQACAAIAAQAB
AAEAAQABAAEAAQACAAIAAgACAAIAAgACAAIAAQABAAIAAgACAAIAAgACAAIAAgACAAIA
AgACAAIAAgACAAIAAgACAAMAAwADAAEAAQABAAEAAwADAAMAAwAFAAUABQAFAAMABAAE
AAQABAAEAAQABAAEAAQABAAEAAQABAADAAMABQAFAAUABQAFAAUABQAFAAMAAwADAAMA
BQAFAAUABQAFAAUABQAFAAYABgAFAAUABwAHAAcABwAFAAUABQAFAAUABQAFAAUABwAH
AAcABwAFAAUABQAFAAUABQAFAAUABQAFAAUABgAGAAYABgAFAAUABQAFAAUABgAGAAYA
BgAGAAYABgAGAAYABgAGAAYABgAGAAYABgAGAAYABgAGAAgABgAGAAYABgAGAAYABgAG
AAYABgAIAAgACAAIAAcABwAHAAcACQAJAAkACgAKAAsACwALAAwADAAMAAwADAAMAA0A
DQANAA4ADgAOAA4ADgAOAA4ADgAOAA4ADwANAA0ADAAMAA4ADQANAA0ADQANAAsACgAJ
AAkACAAIAAcABgAGAAcACQAJAAkACQAIAAgACAAIAAYABgAGAAYABgAGAAYABgAGAAYA
BgAHAAcABwAHAAcABwAHAAcABwAHAAUABQAGAAMAAAD6//n/+/8CAAcADQAWACIAMAA+
AEgATgBRAEoAQAA7ADgANAAqACEAHAAVABIAEAAOAA8ADwAOAAsACwAMAAwADAALAAoA
CgAKAAoACgAKAAoACgAKAAoACgAKAAoACgAKAAoACgAKAAoADAAMAAwADAAKAAsACwAL
AA0ADQANAA0ACwALAAsACwALAAsACwALAA0ADQANAA0ADQANAA0ADQALAAsADAAMAAwA
DAAMAA==
         </WaveFormData>
      </LeadData>
      <LeadData>
         <LeadByteCountTotal>10000</LeadByteCountTotal>
         <LeadTimeOffset>0</LeadTimeOffset>
         <LeadSampleCountTotal>5000</LeadSampleCountTotal>
         <LeadAmplitudeUnitsPerBit>4.88</LeadAmplitudeUnitsPerBit>
         <LeadAmplitudeUnits>��V</LeadAmplitudeUnits>
         <LeadHighLimit>2147483647</LeadHighLimit>
         <LeadLowLimit>268435456</LeadLowLimit>
         <LeadID>II</LeadID>
         <LeadOffsetFirstSample>0</LeadOffsetFirstSample>
         <FirstSampleBaseline>0</FirstSampleBaseline>
         <LeadSampleSize>2</LeadSampleSize>
         <LeadOff>FALSE</LeadOff>
         <BaselineSway>FALSE</BaselineSway>
         <ExcessiveACNoise>FALSE</ExcessiveACNoise>
         <MuscleNoise>FALSE</MuscleNoise>
         <LeadDataCRC32>3318909032</LeadDataCRC32>
         <WaveFormData>
7P/s/+z/7P/q/+r/6v/q/+z/7P/s/+z/7P/s/+z/7P/s/+z/7P/s/+z/7P/t/+7/7P/u
/+//8v/0//f/+f/7//v/+//7//v//v/+//7//v/+//7//v8BAAYACQAMAA8AEgASABIA
EAAQABAADgALAAoACQAHAAMAAAD7//j/+P/3//T/8f/v/+7/7P/q/+j/5f/l/+T/5P/k
/+T/5P/k/+T/5P/i/+L/4v/i/+L/4v/i/+L/4v/i/+H/4f/h/+H/4f/i/+L/4v/i/+T/
4v/i/+L/4v/i/+f/7//0//f/+v/8/wIADAAYACMALgA7AE4AaAB6AHwAbQBUADsAHQAA
APH/8P/u/+f/4P/f/9//3//h/+b/6f/n/+T/4//j/+P/4//j/+P/4//j/+X/5f/l/+X/
4//j/+T/5P/m/+f/6P/o/+b/5v/m/+b/5v/m/+b/5v/p/+n/6f/p/+j/6P/o/+j/6P/p
/+n/6f/r/+v/6//r/+v/6//r/+v/6//r/+v/6//r/+v/6//r/+z/7P/s/+z/7P/s/+3/
7f/v/+//7//v/+//8P/w//D/7//w//D/8P/x//H/8v/y//L/8v/z//T/8v/z//X/9v/4
//j/+f/6//v//P/8//3/AAAAAAAAAgADAAQABQAGAAcACAAJAAoACwAMAAwADAAOAA4A
DgAOAA8ADwAQABAADwAPABAAEAAQABAAEQARABAADwAPAA4ADgAOAAwACgAHAAcABgAF
AAYABQAEAAMAAgABAP///f/8//v/+//7//3//P/7//v/+v/5//f/9v/4//j/+P/3//n/
+f/5//n/+P/4//j/9//3//f/9//4//r/+f/4//j/9//4//j/+P/3//f/+P/4//j/+P/4
//j/+f/5//n/+f/5//n/+v/6//j/+P/4//j/+f/5//n/+f/7//z//P/8//r/+//8//z/
/P/8//z//P/9//3//f/9//3//f/+/////////////v8AAAAAAQACAAEAAQABAAEAAQAB
AAEAAQABAAEAAQABAAEAAQAAAAAAAAAAAAAA//////////////////////7//v/+//7/
/v/8//z//f/9//7//f/9//3//f/9//3//f/8//z//P/7//v/+//7//v//f/9//3//f/9
//3//f/9//3//f/8//z//f/9//3//f/9//3//f/9//z//P/8//z//f/9//3//P/+//7/
/f/9//z//f/9//z//P/8//z//P/8//z//P/8//v/+//8//z/+//7//z//P/8//z//P/6
//r/+v/6//r/+v/6//r/+v/6//r/+v/6//r/+v/6//r/+v/7//z//P/+////AgAEAAcA
CQALAA0ADQANAA0ADAAMAAwADAAMAAwADAAPABQAFwAaAB0AIAAgACAAHgAgACAAHgAb
ABgAFwAVABEADAAHAAQABAADAAAA/f/7//r/+P/2//T/8f/x//D/8P/w//D/8P/w//D/
8P/u/+7/7v/u/+7/7v/u/+7/7v/u/+3/7f/t/+3/7//w//D/8P/w//D/8P/w/+7/7v/w
//P//f8EAAUABgAKABIAHAAmADEAPABJAFwAeACKAI4AfwBoAE0ALwAQAAEAAAD8//X/
8P/r/+3/7f/v//L/8//z//L/8f/x//H/8f/x//H/8f/x//H/8f/x//H/7//v//D/8P/y
//P/9P/0//T/9P/0//T/9P/0//T/9P/1//X/9f/1//b/9v/2//b/9v/3//f/9//3//f/
9//3//f/9//3//f/9//3//f/9//3//f/9//3//j/+P/4//j/+P/4//n/+f/7//v/+//7
//v//P/8//z/+//8//z//P/9//3//v/+//7//v///wAAAAABAAMABAAEAAQABQAGAAUA
BgAGAAcACQAKAAsADgAPABAAEQASABMAFAAVABYAFwAYABgAGAAYABgAGAAYABkAGQAa
ABoAGQAZABoAGgAaABoAGwAbABgAFwAXABYAFgAWABQAEgARABEAEAAPAA4ADQAMAAsA
CgAJAAcABQAGAAUABQAFAAUABAADAAMAAwADAAIAAgACAAIAAgABAAEAAQABAAEAAgAC
AAIAAQD///////8AAAIAAQAAAAAAAQACAAIAAgADAAMABAAEAAIAAgACAAIAAwADAAMA
AwADAAMABAAEAAQABAAEAAQABQAFAAUABQADAAQABAAEAAQABQAGAAYABgAGAAYABgAF
AAUABQAFAAUABQAGAAcABwAHAAcABgAGAAYABwAIAAkACQAJAAkABwAHAAcABwAJAAkA
CQAJAAcABwAGAAYACAAIAAgABwAHAAcABwAHAAUABQAFAAQABAAEAAQABAAEAAQABQAF
AAQAAwADAAMAAwADAAMAAwACAAIAAgABAAEAAQABAAEAAwADAAMAAwABAAEAAQABAAEA
AQAAAAAAAwADAAMAAwABAAEAAQABAAIAAgACAAIAAQABAAEAAAAAAAAA/////wIAAwAD
AAIAAgACAAIAAgAAAAAAAAAAAP////8AAAAA/////wAAAAACAAAAAgAAAAAAAAAAAAAA
AAAAAAAAAAAAAAAAAAD+//7//v/+//7//v/+//7//v///wAAAAACAAMABgAIAAsADQAP
AA8ADQANAA0ADgAQABAAEAAQABAAEAATABgAGwAeACEAIgAgACAAHgAeAB4AHAAZABYA
EwARAA0ACgAHAAQABAADAP7/+//5//j/9v/0//L/8f/z//L/8v/y//L/8v/y//L/8P/u
/+7/7v/u/+7/7v/u//D/8P/w/+//7//v/+//7//u/+7/7v/u/+7/7v/s/+z/7P/y//f/
//8CAAUACAAOABgAIgAsADkARgBVAGwAhACOAIQAbwBWADcAFwACAP3//P/2/+//7P/p
/+v/7//z//L/8f/x//D/7//v/+//7//v/+//7//v/+//7//v/+//7//v//D/8P/w//H/
8v/y//D/8P/w//D/8P/w//D/8P/z//P/8//z//L/8v/y//L/8v/z//P/8//1//X/9f/1
//P/8//z//P/8//z//P/8//z//P/8//z//L/8v/y//L/8v/y//P/8//z//P/8//z//X/
9v/2//b/9f/2//b/9v/1//X/9v/2//j/+P/5//r/+v/7//3//v/+//7///8AAAEAAgAC
AAMABgAGAAYACAAHAAgACQAKAAsADAANAA4ADwAQABAAEAASABIAEgASABMAEwAUABQA
EwATABQAFAATABIAEgARABIAEQARABAADgAOAAwACgAJAAkACAAHAAgABwAGAAUAAgAB
AP///f/8//v/+//7//v/+v/5//n/+f/5//j/+P/4//j/+P/3//n/+f/5//n/+P/4//j/
9//3//f/9//4//j/9//2//b/9//4//j/+P/5//n/+v/6//j/+P/4//j/9//3//f/9//5
//n/+v/6//r/+v/6//r/+//7//v/+//7//z//P/8//z//f/+//7//P/8//z//P/9//3/
/f/9//3//f/+////AQABAAEAAAD+//7///8AAAEAAQABAAEA//////////8BAAEAAQAB
AAEAAQAAAAAA/v/+//7//f/9//3//f/9//3//f/9//z//P/8//z//P/8//z//f/9//z/
+//7//v/+f/5//n/+f/5//r/+//7//n/+f/5//n/+f/5//n/+f/7//v/+//7//v/+//6
//r/+//7//v/+//5//n/+f/5//r/+v/6//r/+//7//v/+v/6//r/+f/5//j/+f/5//j/
+v/6//r/+v/6//r/+v/6//n/+f/6//r/+f/5//r/+v/6//r/+P/6//r/+v/6//j/+P/4
//j/+P/4//j/+P/4//j/+f/6//z//v///wIAAwAFAAYABwAJAAkACQAJAAoACgAKAAoA
CgAKAAoADQAQABMAFgAZABwAHAAcABoAGAAYABYAEwASABEADwALAAgAAwAAAAAA///8
//n/9//0//L/8P/u/+v/6//q/+r/7P/s/+z/7P/s/+z/6v/q/+r/6v/q/+r/6v/q/+r/
6v/p/+n/6f/p/+f/6P/o/+j/6v/o/+j/6P/o/+b/5v/t//X//P/9/wAABAAKABIAHAAn
ADQAPwBQAGoAgACGAHkAYgBHACsADAD5//b/9v/x/+r/5f/j/+X/6f/q/+v/6//q/+n/
6f/p/+n/5//n/+f/5//p/+n/6f/p/+n/6f/q/+r/6P/p/+r/6v/q/+r/6v/q/+r/6v/q
/+r/6//r/+v/6//s/+z/7P/s/+r/6//r/+v/7f/t/+3/7f/r/+v/6//r/+v/6//r/+v/
6//r/+v/6//s/+z/7P/s/+z/7P/t/+3/7f/t/+3/7f/t/+7/7v/u/+3/7v/u/+7/8f/x
//L/8v/w//D/8f/y//L/8//1//b/9v/2//f/+P/5//r/+v/7//z//P/8//7/AQACAAMA
BAAFAAYABwAIAAkACgAKAAoACgAKAAoACgAJAAkACgAKAAkACQAKAAoACgAKAAsACwAK
AAkACQAIAAgACAAGAAQAAwADAAIAAQAAAP///v/9//z/+//5//f/9v/1//X/9f/z//L/
8f/x//H/8f/w//D/8P/w//D/7//v/+//7//v//D/8P/w/+//7//v/+//8P/w/+//7v/u
/+//8P/w//D/7//v//D/8P/w//D/8P/w/+//7//v/+//7//v//D/8P/w//D/8P/w//H/
8f/x//H/8f/y//L/8v/y//P/9P/0//T/9P/0//T/9f/1//X/9f/z//P/9P/1//X/9f/1
//T/9v/2//f/+P/3//f/9//3//f/9//3//f/9//3//f/9//3//f/9v/2//b/9v/2//X/
9f/1//X/9f/1//X/9f/0//T/9P/0//T/8v/y//P/8//0//P/8//z//H/8f/x//H/8v/y
//L/8f/x//H/8f/x//H/8f/x//H/8f/x//H/8f/z//P/8v/y//H/8f/x//H/8f/x//H/
8f/y//L/8v/y//H/8f/x//D/8P/w/+//7//w//H/8f/w//D/8P/w//D/8v/y//L/8v/v
/+//8P/w//H/8f/y//L/8P/w//D/8P/w//D/8P/w//D/8P/w//D/8P/w//D/8P/w//D/
8P/w//D/8P/w//D/8P/w//D/8//0//T/9v/3//r//P///wEAAwADAAMAAwADAAQABAAE
AAQABAAEAAQABwAMAA8AEgAVABYAFgAUABIAEgASABAADQAKAAkABwADAAAA+//4//j/
9//0//H/7//u/+z/6v/o/+f/5//o/+j/6P/o/+f/5v/l/+T/5P/k/+T/5P/k/+T/5P/k
/+T/5P/j/+P/4//j/+P/5P/k/+T/5P/k/+T/5P/i/+L/6P/v//f/+v/7//7/BAAOABgA
JAAxAD4AUQBqAH4AhAB4AGMASAAnAAcA+P/1//L/7P/n/+L/4f/l/+f/5//q/+n/6f/o
/+X/5f/l/+X/5f/l/+X/5f/l/+X/5f/l/+f/5//o/+j/5v/n/+j/6P/o/+j/6P/o/+j/
6P/o/+j/6//r/+v/6//q/+r/6v/q/+r/6//r/+v/6//r/+v/6//t/+3/7f/t/+v/6//r
/+v/6//r/+v/6//s/+z/7P/s/+7/7v/v/+//7//v/+//7//v//D/8P/w/+//8P/w//D/
8f/x//L/8v/y//L/8//0//T/9f/3//j/+P/4//n/+v/7//z//P/9/wAAAAAAAAIAAwAE
AAUABgAHAAgACQAKAAsADAAMAAwADAAMAAwADAANAA0ADgAOAA0ADQAOAA4ADgAOAA8A
DwAMAAsACwAKAAoACgAIAAYABQAFAAQAAwACAAEAAAD//wAA///9//v/+v/5//n/+f/5
//j/9//3//f/9//2//b/9v/2//b/9f/1//X/9f/1//b/9v/2//X/9f/1//X/9v/2//X/
9P/0//X/9v/2//b/9f/1//b/9v/2//b/9v/2//f/9//3//f/9//3//j/+P/4//j/+P/4
//n/+f/5//n/+f/6//r/+v/6//v//P/8//z//P/8//z//f/9//3//f/9//3//v////3/
/f/9//z//v/+////AAD//////////////////////////////////////v/+//7//v/+
//3//f/9//3//f/9//3//f/8//z//P/8//z/+v/6//v/+//8//v/+//7//v/+//7//v/
/P/8//z/+//7//v/+//7//v/+//7//v/+//7//v/+//7//v/+v/6//v/+//7//v/+//7
//v/+//6//r/+v/6//n/+f/5//j/+v/6//n/+f/4//n/+f/4//j/+P/4//j/9v/2//b/
9v/3//f/+P/4//f/9//4//j/9v/4//b/9v/2//b/9v/2//b/9v/2//b/9v/2//b/9v/2
//b/9v/2//b/9v/2//b/9v/2//b/9v/3//j/+P/6//v//v8AAAUABwAJAAkACQAJAAkA
CgAIAAgACAAIAAkACgAOABQAFQAYABsAHAAaABoAGAAYABcAFAAQAAwACQAHAAMAAAD8
//r/+//7//j/9f/z//L/8P/u/+z/6//r/+r/6v/q/+z/7P/s/+z/7v/s/+z/7P/q/+r/
6v/q/+j/6P/o/+f/6P/p/+r/6//q/+r/6v/q/+r/6P/o/+j/6v/y//v///8AAAEABgAO
ABYAIgAwAD8ATABlAIAAjgCIAHYAXQA+ABsAAwD+//3/+P/w/+v/6P/p/+n/7f/v/+7/
7f/r/+z/6//r/+v/6//r/+v/6//r/+v/6//r/+v/7f/t/+7/7v/s/+3/7v/u/+7/7v/u
/+7/8P/w//D/8P/v/+//7//v//D/8P/w//D/8P/x//H/8f/x//H/8f/x//H/8f/x//H/
8f/x//H/8f/v/+//7//v//L/8v/y//L/8v/y//P/8//z//P/8//z//P/9P/0//T/9f/2
//b/9v/3//f/+P/4//b/9v/3//j/+P/5//v//P/8//z//f/+////AAAAAAEAAgACAAIA
BAAGAAgACgAMAAsADAANAA4ADQAOAA4ADgASABIAEgASAA8ADwAQABAADwAPABAAEAAS
ABIAEwATABAADwAPAA4ADgAOAAwACgALAAsACgAJAAgABwAGAAUAAgABAP///f/8//v/
+//7//v/+v/5//n/+f/5//j/+P/6//r/+v/5//n/+f/5//n/+P/4//j/9//3//f/9//4
//j/9//2//b/+f/6//r/+v/5//n/+v/6//r/+v/6//r/+f/5//n/+f/5//n/+v/6//z/
/P/8//z//f/9//3//f/9//7//v/+//z//f/+//7/AAAAAAAAAAABAAEAAQABAAEAAQAC
AAMAAwADAAMAAgAEAAQABQAGAAYABQAEAAMAAwADAAMAAwADAAMAAwADAAMAAwACAAIA
AgACAAIAAQADAAMAAwADAAMAAwADAAIAAAAAAAAAAAAAAAAAAQABAAIAAQABAAEA////
//////8AAAAAAAD//wEAAQABAAEAAQABAAEAAQD//////////wEAAQAAAAAA////////
/////////////wAAAAAAAAAA/////////v/+//7//f/9//7///////7/AAAAAAAAAAD+
//7//v/+//3//f/+//7//////wAAAAAAAP7//v/+//7//v/+//z//P/8//z//v/+//7/
/v/8//z//P/8//7//v/+/////v/+/wAAAQAEAAYACQALAAsACwALAAsADQAOAA4ADgAO
AA4ADgAOABEAFgAZABwAHwAgACAAIAAeAB4AHgAcABkAFgAVABMADwAMAAcABAAGAAUA
AgD///v/+v/4//b/9P/z//P/8v/y//L/8v/y//L/8v/y//D/8v/y//L/8v/y//L/8v/y
//L/8f/x//H/8f/x//L/8v/y//L/8v/y//D/8P/u//D/9////wQABwAKABAAGAAgACwA
OQBEAFMAagCEAJAAigB3AFoAPwAhAAoAAwACAPz/9f/u/+3/7f/v//H/9P/1//X/9P/z
//P/8//z//P/8//z//P/8//z//P/8//z//P/9P/0//T/9f/2//b/9v/2//b/9v/2//b/
9v/2//f/9//3//f/+P/4//j/+P/4//n/+f/5//f/9//3//f/+f/5//n/+f/3//f/9//3
//n/+f/5//n/+P/4//j/+P/4//j/+f/5//n/+f/5//n/+f/6//r/+v/5//r/+v/6//v/
+//8//z//v/+////AAD+////AQACAAIAAgADAAQABwAIAAgACQAKAAoACgAMAA0ADgAP
ABAAEQASABMAFAAVABYAFgAWABgAGAAYABgAFwAXABgAGAAXABcAGAAYABYAFgAXABcA
GAAXABcAFgAUABQAEgAQAA8ADwAOAA0ADAALAAoACQAIAAcABQADAAQAAwADAAMAAQAA
AP///////////v/+//7//v/+//3//f/9//3//f/8//z//P/7//v/+//7//z//v/9//z/
/P/7//z//P/8//3//f/+//7//v/+//7//v/9//3//f/9//3//f/+//7//v/+//7//v//
////////////AAAAAAAAAAABAAIAAgACAAIAAgACAAMAAwADAAMAAwADAAQABQAFAAUA
BQAEAAQABAAFAAYABQAFAAUABQAHAAcABwAHAAUABQAFAAUABQAFAAQABAAEAAQABAAD
AAMAAwADAAMAAwADAAMAAgACAAIAAgACAAAAAAABAAEAAgABAAEAAQD//////////wAA
AAAAAP//AQABAAEAAQABAAEAAQABAAEAAQABAAEAAQABAAAAAAD//////////wEAAQAB
AAEAAAAAAAAAAAABAAEAAQAAAAAAAAD/////AAABAAEAAAAAAAAAAAAAAAAAAAAAAAAA
/////wAAAAD/////AAAAAAAAAAAAAAAAAAAAAAAAAAAAAAAAAAD+//7//v/+//7//v/+
//7/AAAAAAAAAAAAAAAAAAAAAP//AAAAAAIAAwAGAAgACwANAA8ADwAPAA8ADwAQABAA
EAAQABAAEAAOABEAFgAZABwAHwAgACAAIAAeAB4AHgAcABkAFgAVABUAEQAOAAkABgAG
AAUAAgD///3//P/6//j/9v/1//X/9P/0//T/9P/y//L/8v/y//L/8v/y//L/8P/w//D/
8P/w//D/7//v/+//7//v//D/8P/w//D/8P/u/+7/7v/u//L/+/8DAAYABwAKABAAGAAk
AC4AOwBGAFcAcgCKAJAAiABxAFgAOwAZAAYAAQAAAPj/8f/s/+3/7f/v//P/9P/z//P/
8v/x//H/8f/x//H/8f/x//H/8f/x//H/8f/x//H/8v/y//D/8f/y//L/8v/y//L/8v/w
//D/8P/w//H/8f/x//H/9P/0//T/9P/y//P/8//z//P/8//z//P/8//z//P/8//z//P/
8//z//P/8//z//P/8v/y//L/8v/y//L/8//z//P/8//z//P/8//0//T/9P/z//T/9P/0
//f/9//4//j/+P/4//n/+v/5//n/+v/6//z//P/9//7///8AAAAAAQACAAIAAgAEAAUA
BgAHAAgACQAKAAsADAANAA4ADgAOAA4ADgAOAA4ADQANAA4ADgAPAA8AEAAQABAAEAAR
ABEAEAAPAA8ADgAOAA4ADAAKAAkACQAIAAcABgAFAAQAAwACAAEA///9//7//f/9//3/
+//6//n/+f/5//n/+P/4//j/+P/4//f/9//3//f/9//2//b/9v/1//f/9//3//j/+P/3
//b/9v/1//b/9v/2//f/9//4//j/9v/2//b/9v/3//f/9//3//f/9//4//j/+P/4//j/
+P/3//f/9//3//n/+v/6//r/+v/7//z//P/8//z//P/8//3//f/9//3//f/9//7////9
//3//f/8//z//P/9//7///////////////////////3//f/9//3//f/9//z//P/8//z/
/P/7//v/+//7//v/+//7//v/+v/8//z//P/8//r/+v/7//v/+v/5//n/+f/5//n/+f/5
//r/+v/6//n/+f/5//n/+f/5//n/+f/5//f/9//3//f/+f/5//j/+P/3//f/9//3//f/
9//3//f/9//4//n/+v/6//n/+P/2//b/9v/1//X/9v/3//f/9v/4//j/+P/4//b/9v/2
//b/9f/1//b/9v/1//X/9v/2//b/9v/2//b/9v/2//b/9v/2//b/9v/0//T/9P/0//T/
9P/0//T/9f/2//b/+P/3//r//P///wMABQAFAAUABQAFAAYABgAEAAQABAAEAAQABwAM
AA8AFAAXABgAGAAaABgAGAAYABYAEwAQAA8ADwALAAgAAwD+//7//f/6//n/9//2//T/
8v/w/+//7//s/+z/7P/s/+7/7v/u/+7/6v/q/+r/6v/q/+r/6v/q/+z/7P/r/+v/6//r
/+v/7P/s/+z/7P/s/+z/7P/q/+r/6v/v//n/AAADAAQABgAMABYAIAAtADoARwBaAHQA
iACKAHsAYgBHACkADAD9//z/+v/z/+z/6//p/+n/6//w//H/8f/w/+3/7f/t/+3/7f/t
/+3/7f/t/+3/7f/t/+3/7f/u/+7/7v/v//D/8P/w//D/8P/w//D/8P/w//D/8f/x//H/
8f/y//L/8v/y//L/8//z//P/8//z//P/8//z//P/8//z//P/8//z//P/8//z//P/8//0
//T/9P/0//b/9v/3//f/9f/1//X/9f/1//b/9v/2//f/+P/4//j/+f/5//r/+v/6//r/
+//8//z//f///wAAAAAAAAEAAgADAAQABAAFAAYABgAGAAgACQAKAAsADAANAA4ADwAQ
ABEAEgASABIAFAAUABQAFAAVABUAFgAWABMAEwAUABQAFAAUABUAFQAUABMAEwASABIA
EgAQAA4ADQANAAwACwAKAAkACAAHAAgABwAFAAMAAgABAAEAAQD///7//f/9//3//f/8
//z//P/8//z/+//7//v/+//7//z//P/8//v/+//7//v//P/+//3//P/8//v//P/8//z/
+//7//z//P/8//z//P/8//3//f/9//3//f/9//7//v/+//7//v/+//////////////8A
AAAAAAAAAAEAAgACAAIAAgACAAIAAwADAAMAAwADAAMABAAFAAUABQAFAAQABAAEAAUA
BgAFAAUABQAFAAUABQAFAAUABwAHAAcABwAFAAUABAAEAAQABAAEAAMABQAFAAUABQAF
AAUABQAEAAQABAAEAAQABAAEAAUABQAEAAMAAwADAAMAAwADAAMABAAEAAQAAwADAAMA
AwADAAMAAwADAAMAAQABAAEAAQADAAMAAgACAAMAAwADAAMAAQABAAEAAQAAAAAAAAAA
AAMAAwADAAIAAgACAAEAAQAAAAEAAQAAAAIAAgACAAIAAAAAAAAAAAD/////AAAAAP//
//8AAAAAAgAAAAAAAAAAAAAAAAAAAAAAAAAAAAIAAgACAAMABgAGAAgACQAMAA4AEQAT
ABMAEwATABMAEwAUABQAFAAUABQAFAAUABkAHgAhACQAJwAoACgAKAAkACQAJAAiAB8A
HAAbABkAFQASAA0ACgAIAAcABAABAP///v/8//r/+P/3//f/9v/4//j/+P/4//b/9v/2
//T/9v/2//b/9v/0//T/9P/0//b/9f/1//X/9f/1//b/9v/2//b/9v/2//T/9P/y//b/
/f8HAAoACwAQABQAHAAmADAAPQBKAFsAdACMAJYAjgB5AGAAQwAjAAwABwAGAAAA9//y
//P/9f/1//n/+v/7//n/+P/3//f/9//3//f/9//3//f/9//3//f/9//3//f/+P/4//j/
+f/6//r/+P/4//j/+P/6//r/+v/6//v/+//7//v//P/8//z//P/6//v/+//7//3//f/9
//3/+//7//v/+//9//3//f/9//3//f/9//3//v/+//7//v/+//7/////////////////
//8AAAAAAAABAAIAAgACAAMAAwAEAAQABAAEAAUABgAEAAUABwAIAAgACAAJAAoADQAO
AA4ADwAQABAAEAASABMAFAAVABYAFwAYABkAGgAbABwAHAAcAB4AHgAeAB4AHQAdAB4A
HgAdAB0AHgAeAB4AHgAfAB8AHgAdAB0AHAAaABoAGAAWABcAFwAWABUAEgARABAADwAQ
AA8ADQALAAwACwALAAsACQAIAAcABwAHAAcABgAGAAgACAAIAAcABQAFAAUABQAGAAYA
BgAFAAUABQAFAAYABgAFAAQABAADAAQABAAEAAMAAwAEAAQABAAEAAQABAADAAMAAwAD
AAUABQAGAAYABAAEAAQABAAFAAUABQAFAAcACAAIAAgABgAHAAgACAAIAAgACAAIAAkA
CQAJAAkACwALAAwADQALAAsACwAKAAoACgALAAwADwAPAA8ADwAPAA8ADwAPAA0ADQAN
AA0ADQANAAwADAAMAAwADAALAAsACwALAAsACwALAAsACgAMAAwADAAMAAoACgALAAsA
DAALAAsACwAJAAkACQAJAAoACgAKAAkACQAJAAkACQAHAAcABwAHAAcABwAHAAcABwAH
AAYABgAHAAcABwAHAAcABwAHAAcABgAGAAYABgAHAAcABwAGAAgACAAHAAcABgAHAAcA
BgAIAAgACAAIAAgACAAIAAgABwAHAAgACAAHAAcACAAIAAgACAAGAAYABgAGAAYABgAG
AAYABgAGAAYABgAGAAkACgAKAAwADwASABQAFwAYABkAGAAXABkAGQAaABoAGAAYABgA
GAAZAB0AIwAnACgAKwAsACwALAAqACoAKgAnACMAHwAdABsAFwAUAA8ADAAMAAsACAAF
AAMAAgAAAP7//P/7//v//P/8//z//P/6//r/+v/6//r/+v/6//r/+P/4//j/+P/4//j/
9//3//f/9//3//j/+P/4//j/+P/4//b/9P/2//z/BQALAA4ADwASABYAIAAqADYARwBU
AGUAgACWAJoAjgB3AFwAPQAfAA4ADQAIAAIA/f/4//f/9//7//3//v/9//3//v/7//v/
+//7//v/+//7//v/+//7//v/+//7//v//P/8//r/+//8//z//v/+//7//v/8//z//P/8
////////////AAAAAAAAAAAAAAEAAQABAAEAAQABAAEAAQABAAEAAQABAAEAAQABAAEA
AwABAA==
         </WaveFormData>
      </LeadData>
      <LeadData>
         <LeadByteCountTotal>10000</LeadByteCountTotal>
         <LeadTimeOffset>0</LeadTimeOffset>
         <LeadSampleCountTotal>5000</LeadSampleCountTotal>
         <LeadAmplitudeUnitsPerBit>4.88</LeadAmplitudeUnitsPerBit>
         <LeadAmplitudeUnits>��V</LeadAmplitudeUnits>
         <LeadHighLimit>2147483647</LeadHighLimit>
         <LeadLowLimit>268435456</LeadLowLimit>
         <LeadID>V1</LeadID>
         <LeadOffsetFirstSample>0</LeadOffsetFirstSample>
         <FirstSampleBaseline>0</FirstSampleBaseline>
         <LeadSampleSize>2</LeadSampleSize>
         <LeadOff>FALSE</LeadOff>
         <BaselineSway>FALSE</BaselineSway>
         <ExcessiveACNoise>FALSE</ExcessiveACNoise>
         <MuscleNoise>FALSE</MuscleNoise>
         <LeadDataCRC32>3305266976</LeadDataCRC32>
         <WaveFormData>
CgAKAAoACgAMAAwADAAMAAwADAAMAAwADAAMAAwADAAKAAoACgAKAAoACgAKAAoACwAL
AA0ADQAOAA8AEAARABEAEQARABEAEQAQABAAEAAQAA8ADwAPAA8ADwAPAA8ADwAOAAwA
CQAIAAYABgAFAAMAAQABAAIAAAACAAMAAwAGAAcABwAHAAcABwAHAAcABwAHAAcACAAI
AAgACAAIAAgACAAIAAgACAAIAAgACAAIAAgACAAIAAgACAAIAAkABwAHAAcABwAHAAkA
CQALAAwAEgAZACMALgA7AEIAQAA6ADQALQAiABAA+P/j/8T/nP97/2j/Wv9S/03/Vv9s
/4P/k/+g/6//v//M/9r/4//r//T/+f8AAAQACAAJAAsACwAMAA0ADgAOAA4ADgAOAA8A
DwAPAA8ADwANAA0ADQANAA4ADgAOABAAEgASABIAEgAQABAAEAAQABAAEAAQABEAEQAR
ABEAEQAPAA8ADwAPABEAEQARABEAEQARABEAEQAPAA8ADwAPABEAEQARABAAEAAQABAA
EAAOAA4ADgAOAA4ADgAOAA4ADgAOAA4ADgAOAA4ADgANAA0ADQANAA0ACgAKAAoACQAL
AAsACQAJAAgABwAHAAYABQAEAAQAAwACAAEAAAD///z/+//7//r/+//7//v/+v/3//f/
9//3//f/9v/2//b/9P/0//T/9P/2//b/9v/2//f/9//5//r/+v/7//z//f8AAAEAAQAC
AAEAAgADAAMABQAFAAUABgAHAAcABwAHAAUABgAGAAYACAAIAAgACQAJAAkACQAJAAkA
CQAJAAkABwAHAAcABwAJAAkACQAJAAkACQAJAAkACQAJAAkACQAJAAkACQAJAAkACQAJ
AAkACQAJAAkACQAJAAkACQAJAAcACAAIAAgACgAKAAkACQAJAAkACAAIAAgACAAIAAgA
CAAIAAgACAAIAAcABwAHAAcABwAHAAcABwAHAAcABwAHAAgACAAIAAcABwAIAAgACQAJ
AAkACQAHAAcACAAIAAgACAAIAAgACAAHAAcABwAHAAcABwAHAAgACAAIAAcACQAJAAkA
CQAJAAkACgAKAAoACgAKAAoACgAJAAkACgAKAAoACgAKAAoACgAKAAkACQAJAAkACQAJ
AAkACQAKAAoACQAJAAkACQAJAAkACQAJAAkACQAJAAkACAAIAAgACAAIAAgACAAIAAgA
CAAIAAgACAAIAAgACAAIAAgACAAIAAgACAAIAAgACAAIAAgACAAIAAgACAAIAAgACAAI
AAgACAAIAAoACgAKAAoACAAIAAgACAAKAAoACgAKAAgACAAIAAgACQAJAAsACwAMAA0A
DgAPAA8ADwAPAA8ADwAOAA4ADgAOAA0ADQANAA0ADQANAA0ADQAMAAoABwAGAAQABAAD
AAEA/////wAAAAACAAMAAwAEAAUABQAFAAUABQAFAAUABQAFAAUABgAGAAYABgAGAAYA
BgAGAAYABgAGAAYABgAGAAYABgAGAAYABgAGAAcABwAHAAcABwAHAAcABwAJAAwAEAAX
ACEALgA5AEAAQAA6ADIAKwAgAAoA8P/X/7j/jv9t/1j/TP9E/0H/Tv9m/33/jf+c/63/
v//M/9j/4//r//T/+f/+/wQABgAHAAkACQAKAAsADAAMAAwADAAMAA0ACwALAAsACwAN
AA0ADQANAA4ADgAOABAAEAAQABAAEAAQABAAEAAQABAAEAAQABEAEQARABEAEQARABEA
EQARABEAEQARABEAEQARABEAEQARABEAEQARABEAEQARABAAEAAQABAAEAAQABAAEAAQ
ABAAEAAQABAAEAAQABAAEAAQABAAEAAPAA8ADwAPAA8ADgAOAA4ADQANAA0ACwALAAoA
CQAJAAgABwAGAAYABQAEAAMAAgABAAAA//////7//f/9//3//P/7//v/+//7//v/+v/6
//r/+v/6//r/+v/6//r/+v/6//v/+//9//7//v///wAAAQACAAMAAwAEAAMABAAFAAUA
BwAHAAcACAAJAAkACQAJAAkACgAKAAoACgAKAAoACwALAAsACwALAAkACQAJAAkACwAL
AAsACwALAAsACwALAAsACwALAAsACwALAAsACwALAAsACwALAAsACwALAAsACwALAAsA
CwALAAsACwALAAsADAAMAAwADAAMAAsACwALAAsACgAKAAoACgAKAAoACgAKAAoACgAK
AAkACQAJAAkACQAJAAkACQAJAAkACQAJAAoACgAKAAkACQAKAAoACQAJAAkACQAJAAkA
CgAKAAoACgAKAAoADAALAAsACwAJAAkACQAJAAoACgAKAAkACQAJAAkACQAJAAkACgAK
AAoACgAKAAoACgAJAAkACgAKAAoACgAKAAoACgAKAAkACQAJAAkACQAJAAkACQAKAAoA
CQAJAAkACQAJAAkACQAJAAkACQAJAAkACAAIAAgACAAIAAgACAAIAAgACAAIAAYABgAG
AAYACAAIAAgACAAIAAgACAAIAAgACAAIAAgACAAIAAgACAAIAAgACAAIAAgACAAIAAgA
CAAIAAgACAAIAAgACAAIAAgACAAIAAgACAAIAAgACAAIAAgACQAJAAsACwAMAA0ADgAP
AA8ADwAPAA8ADwAMAAwADAAMAAsACwALAAsACwALAAsACwAKAAgABQAEAAIAAgABAP//
/f/9//7//v8AAAEAAQACAAMAAwADAAMABQAFAAUABQAFAAUABgAGAAQABAAEAAQABAAE
AAQABAAEAAQABAAEAAQABAAEAAQABAAEAAUABQAFAAUABQAFAAUABQAHAAwAEgAbACUA
MgA9AD4AOgA0ACwAIQAQAPj/4P/F/57/eP9f/07/Rv9C/0f/XP90/4f/k/+k/7f/w//Q
/9r/5f/t//T/+f/+/wQABAAFAAcABwAIAAkACgAKAAoACgAKAAsACQAJAAkACQALAAsA
CwALAAwADAAMAA4ADAAMAAwADAAMAAwADAAMAAwADAAMAA0ADQANAA0ADQANAA0ADQAN
AA0ADQANAA0ADwAPAA8ADwAPAA8ADwAPAA8ADwAPAA4ADgAOAA4ADgAOAA4ADgAOAAwA
DAAMAAwADAAMAAwADAAOAA4ADgANAAsACwALAAsACgAKAAoACQAJAAkABwAHAAYABQAF
AAQAAwACAAIAAQAAAP///v/9//z/+//7//r/+f/5//n/+P/3//f/9//3//X/9P/0//T/
9P/0//T/9P/2//b/9v/2//f/9//5//r/+v/7//z//f/+//////8AAAEAAgADAAMAAwAD
AAMABAAFAAUABQAFAAUABgAGAAYABAAEAAQABQAHAAcABwAHAAcABwAHAAcABwAHAAcA
BwAHAAcABwAHAAUABQAFAAUABwAHAAcABwAHAAcABwAHAAcABwAHAAcABQAFAAUABQAF
AAUABQAFAAcACAAIAAgABgAGAAUABQAHAAcABgAGAAYABgAGAAYABgAGAAYABgAGAAUA
BQAFAAUABQAFAAUABQAFAAUABQAFAAYABgAGAAUABQAGAAYABQAFAAUABQAFAAUABgAG
AAYABgAGAAYABgAFAAUABQAFAAUABQAFAAYABgAGAAUABwAHAAcABwAFAAUABgAGAAYA
BgAGAAYABgAFAAUABgAEAAQABAAEAAYABgAGAAUABQAFAAUABQAFAAUABQAGAAYABQAF
AAUABQAFAAUABQAFAAUABQAFAAUABAAEAAQABAAEAAQABAAEAAQABAAEAAQABAAEAAQA
BAAEAAQABAAEAAQABAAEAAQABAAEAAQABAAEAAQABAAEAAYABAAEAAQABAAEAAQABAAE
AAQABAAEAAQABAAEAAQABAAEAAUABQAHAAcACAAJAAoACwALAAsACwALAAsACgAKAAoA
CgAJAAkACQAJAAkACQAJAAsACgAIAAUABAACAAIAAQD///3//f/+//z//v//////AAAB
AAEAAQADAAMAAwADAAMAAwADAAQABAAEAAQABAAEAAQABAAEAAQABAAEAAQABAAEAAQA
BAAEAAQABAAFAAUABQAFAAUAAwADAAUABQAGAAwAEwAdACgANQA+AD4AOAAyACkAIAAO
APb/4f/E/5z/d/9i/1T/Sv9H/07/ZP97/4v/mv+r/7v/yP/U/9//5//w//f//v8CAAQA
BQAHAAcACAAJAAoACgAKAAoACgALAAsACwALAAsADQANAA0ADQAMAAwADAAOABAAEAAQ
ABAAEAAQABAAEAAQABAAEAARABEAEQARABEADwAPAA8ADwARABEAEQARABEAEQARABEA
EQARABEAEQARABEAEQAQABAAEAAQABAADgAOAA4ADgAQABAAEAAQAA4ADgAOAA4ADgAO
AA4ADQANAA0ADQANAA4ADgAOAA0ADQANAAsACwAKAAkACQAIAAcABgAGAAUABAADAAIA
AQAAAP/////+//3//f/9//z/+f/5//n/+f/5//j/+P/4//j/+P/4//j/+v/6//r/+v/5
//n/+//8//z//f/+////AAABAAEAAgAFAAYABwAHAAkACQAJAAoACwALAAsACwAJAAoA
CgAKAAoACgAKAAsACwALAAsACwALAAsACwALAAsACwALAAsACwALAAsACwALAAsACwAL
AAsACwALAAsACwALAAsACwANAA0ADQANAA0ADQANAA0ADQANAA0ADQALAAwADAAMAAwA
DAALAAsACwALAAoACgAKAAoACgAKAAoACgAKAAoACgAJAAkACQAJAAkACQAJAAsACwAL
AAsACQAKAAoACgALAAsADAAMAAsACwALAAsACwALAAwADAAMAAwADAAMAAwACwALAAsA
CwALAAsACwAKAAoACgAJAAsACwALAAsACwALAAwADAAMAAwADAAMAAwACwALAAwADAAM
AAwADAAMAAwADAALAAsACwALAAsACwALAAsADAAMAAsACwALAAsACwALAAsACwALAAsA
CwALAAoACgAKAAoACgAKAAoACgAKAAoACgAKAAoACgAKAAoACgAKAAoACgAKAAoACgAK
AAoACgAKAAoACgAKAAoACgAKAAoACgAKAAoACgAKAAoACgAKAAoACgAKAAoACgAKAAoA
CgAIAAgACAAIAAoACgAKAAoACgAKAAsACwALAAsADAANAA4ADwAPAA8ADwAPAA8ADgAO
AA4ADgANAA0ADQANAA0ADQANAA0ADAAIAAUABAACAAQAAwABAP////8AAAAAAgADAAMA
BAAFAAUABQAFAAUABQAFAAUABQAFAAYABgAGAAgACAAIAAgABgAGAAYABgAGAAYABgAG
AAgACAAIAAgABgAHAAcABwAHAAcABwAHAAkACwAQABYAHwArADgAQQBEAD4ANgAuACEA
DgDy/9j/uf+Q/2r/Vf9I/0D/Pv9J/2L/eP+J/5n/rv+//8v/1v/i/+v/8//6////BAAG
AAgACQALAAsACgALAAwADAAMAAwADAANAA0ADQANAA0ADQANAA0ADQAQABAAEAASABIA
EgASABIAEgASABIAEgAQABAAEAARABEAEQARABEAEQARABEAEQARABEAEQARABEAEQAR
ABEAEQARABEAEQARABEAEQAQABIAEgASABIAEgASABIAEgAQABAAEAAQABAAEAAQABAA
EgASABIAEQARABEAEQARABAAEAAQAA8ADwAPAA0ADQAMAAsACwAKAAkACAAIAAcABgAF
AAQAAwACAAEAAQAAAP////////7//f/9//3//f/9//z//P/8//7//v/+//7//v/+//7/
/v/9//3///8AAAAAAQACAAMABAAFAAUABgAHAAgACQAJAAkACQAJAAoACwALAAsACwAL
AAwADAAMAAwADAAMAA0ADQANAA0ADQANAA0ADQANAA0ADQANAA0ACwALAAsACwALAAsA
CwALAAsACwALAAsACwALAAsACwALAAsACwALAAsACwALAAsACwALAAsACwALAAwADAAM
AAwADAALAAsACwALAAoACgAKAAoACgAKAAoACgAKAAoACgAJAAkACQAJAAkACQAJAAkA
CQAJAAkACQAKAAoACgAJAAkACgAKAAkACQAJAAkACQAJAAoACgAKAAoACgAKAAoACQAJ
AAkACQAJAAkACQAKAAoACgAJAAkACQAJAAkACQAJAAoACgAKAAoACgAKAAoACQAJAAoA
CgAKAAoACgAKAAoACgAJAAkACQAJAAkACQAJAAkACgAKAAkACQAJAAkACQAJAAkACQAJ
AAkACQAJAAgACAAIAAgACAAIAAgACgAKAAoACgAKAAoACgAKAAgACAAIAAgACgAKAAoA
CgAKAAoACgAKAAoACgAKAAoACAAKAAoACgAKAAoACgAKAAoACgAKAAoACgAKAAoACgAK
AAoACgAKAAoACgAKAAoACgAKAAoACgAKAAoACwALAA0ADQAOAA8AEAARABEAEQARABEA
EQAQABAAEAAQAA8ADwAPAA8ADwAPAA8ADwAMAAoABwAGAAQABAADAAEAAQABAAIAAgAE
AAUABQAGAAcABwAHAAcABwAHAAcABwAHAAcACAAIAAYABgAGAAYABgAGAAYABgAIAAgA
CAAIAAgACAAIAAgABgAGAAcABwAHAAcABwAHAAcACQANABIAHAAnADMAQABFAEAAOAAw
ACgAFwD+/+T/xv+d/3b/WP9H/z7/PP9A/1X/bv+C/5H/o/+2/8P/z//a/+b/7//1//r/
AQAEAAYABgAHAAkACQAMAA0ADgAOAAwADAAMAA0ADQANAA0ADQANAA0ADQANAA4ADgAO
ABAAEAAQABAAEAAQABAAEAAQAA4ADgAOAA8ADwAPAA8ADwARABEAEQARABEAEQARABEA
EQARABEAEQARABEAEQARABEAEQARABAADgAOAA4ADgAQABAAEAAQAA4ADgAOAA4AEAAQ
ABAAEAAOAA4ADgANAA0ADQANAA0ADAAMAAwACwANAA0ACwALAAoACQAJAAgABwAGAAYA
BQAEAAMAAgABAAAA//////7//f/9//3//P/7//v/+//7//v/+v/6//r/+P/4//j/+P/6
//r/+v/6//v/+//9//7//v///wAAAQAAAAEAAQACAAMABAAFAAUABwAHAAcACAAHAAcA
BwAHAAcACAAIAAgACAAIAAgACQAHAAcABwAHAAkACQAJAAkACQAJAAkACQAJAAkACQAJ
AAkACQAJAAkACQAJAAkACQAJAAkACQAJAAkACQAJAAkACQAJAAkACQAJAAkACQAJAAcA
CAAIAAgACAAIAAcABwAJAAkACAAIAAgACAAIAAgABgAGAAYABgAIAAcABwAHAAcABwAH
AAcABwAHAAcABwAHAAgACAAIAAcABwAIAAgABQAFAAUABQAHAAcACAAIAAYABgAGAAYA
CAAHAAcABwAFAAUABQAFAAYABgAGAAUABQAFAAUABQAFAAUABgAGAAYABgAGAAYABgAF
AAUABgAGAAYABgAGAAYABgAGAAUABQAFAAUABQAFAAUABQAGAAYABQAFAAUABQAFAAUA
BQAFAAUABQAFAAUABAAEAAQABAAEAAQABAAEAAQABAAEAAQABAAEAAQABAAEAAQABAAE
AAQABAAEAAIAAgACAAIABAAEAAQABAAEAAQABAAEAAQABAAEAAIAAgACAAIABAAEAAQA
BAAEAAQABAAEAAIAAgACAAIAAgADAAMABQAFAAYABwAIAAsACwALAAsACQAJAAgACAAI
AAgABwAHAAcABwAHAAcABwAHAAYABAADAAIAAAAAAP///f/7//v/+v/6//z//f/9//7/
//////////////////////////8AAAAAAAAAAAAAAAAAAAAAAgACAAIAAgAAAAAAAAAA
AAIAAgACAAIAAQABAAEAAQABAAEAAQABAAMACAAMABUAHwAqADUAPAA4ADAAKAAjABQA
/v/m/8//rv+G/2n/WP9M/0T/Rf9W/27/gf+P/5z/rf+9/8r/1v/f/+X/7P/1//j//P8A
AAEAAwADAAQABQAGAAYABgAGAAYABwAHAAcABwAHAAcABwAHAAcACAAIAAgACgAKAAoA
CgAKAAoACgAKAAoADAAMAAwADQALAAsACwALAAsACwALAAsACwALAAsACwALAAsACwAL
AAsACwALAAsACwALAAsACgAKAAoACgAKAAoACgAKAAoACgAKAAoACgAKAAoACgAKAAoA
CgAKAAkACQAJAAkACQAIAAgACAAHAAUABQADAAMABAADAAMAAgABAAAAAAD///7//f/8
//v/+v/5//n/+P/3//f/9//2//X/9f/1//X/9f/0//T/9P/0//T/9P/0//T/9P/0//T/
8//z//X/9v/4//n/+v/7//z//f/9//7///8AAAEAAQADAAMAAwAEAAMAAwADAAMAAwAE
AAQABAAEAAQABAAFAAcABwAHAAcABwAHAAcABwAFAAUABQAFAAcABwAHAAcABwAHAAcA
BwAHAAcABwAHAAUABQAFAAUABQAFAAUABQAHAAcABwAHAAcABwAHAAcABQAGAAYABgAI
AAgABwAHAAUABQAEAAQABAAEAAQABAAEAAQABAAEAAQAAwADAAMABQAFAAUABQADAAMA
AwADAAMABAAEAAQAAwADAAQABAAFAAUABQAFAAUABQAGAAYABAAEAAQABAAGAAUABQAF
AAUABQAFAAUABgAGAAYABQAFAAUABQAFAAMAAwAEAAQABgAGAAYABgAGAAUABQAGAAYA
BgAGAAYABgAGAAYABQAHAAcABwAHAAUABQAFAAYABgAFAAUABQAFAAUABQAFAAUABQAF
AAUABQAEAAQABAAEAAQABAAEAAIAAgACAAIABAAEAAQABAAEAAQABAAEAAQABAAEAAQA
BAAEAAQABAAGAAYABgAGAAYABgAGAAYABgAGAAYABgAGAAYABgAGAAYABgAGAAYABgAG
AAYABgAGAAYABgAGAAYABgAGAAYABgAHAAcABwAHAAgACQAKAAsACwALAAsACwALAAoA
DAAMAAwACwAJAAkACQAJAAsACwALAAoACgAHAAYABAACAAEA///9//3//v/+/wAAAQAB
AAIAAwADAAMAAwADAAMAAwADAAMAAwAEAAQABAAEAAQABAAEAAQABAAEAAQABAAEAAQA
BAAEAAQABAAEAAQABQAFAAUABQAFAAUABQAHAAkADAASAB0AJwAyAD0AQAA8ADYALgAl
ABIA+v/g/8P/nP90/1v/TP9E/0D/R/9c/3T/hf+T/6b/t//F/9L/3P/l/+//9v/9/wIA
BAAEAAUABwAHAAoACwAMAAwADAAMAAwADQALAAsACwALAA0ADQANAA0ADgAOAA4AEAAQ
ABAAEAAQABAAEAAQABAAEgASABIAEwATABMAEwATABMAEwATABMAEQARABEAEQATABMA
EwATABEAEQARABEAEQARABEAEAASABIAEgASABIAEgASABIAEgASABIAEgASABIAEgAS
ABIAEgASABEAEQARABEAEQASABIAEgARABEAEQAPAA8ADgANAA0ADAALAAoACgAJAAgA
BwAGAAUABAADAAMAAgABAAEAAQAAAP/////////////+//7//v/+//7//v/+//7//v/+
//7/AQABAAMABAACAAMABAAFAAYABwAHAAgABwAIAAkACQALAAsACwAMAA0ADQANAA0A
CwAMAAwADAAOAA4ADgAPAA8ADwAPAA8ADwAPAA8ADwANAA0ADQANAA0ADQANAA0ADQAN
AA0ADQANAA0ADQANAA0ADQANAA0ADQANAA0ADQAPAA8ADwAPAA8ADwAPAA8ADQAOAA4A
DgAOAA4ADQANAA0ADQAMAAwADAAMAAwADAAMAAwADAAMAAwACwALAAsACwALAAsACwAL
AAsACwALAAsADAAMAAwACwALAAwADAALAAsACwALAAsACwAMAAwACgAKAAoACgAMAAsA
CwALAAsACwALAAsACgAKAAoACQALAAsACwALAAsACwAMAAwADAAMAAwADAAMAAsACwAM
AAwADAAMAAwACgAKAAoACQALAAsACwALAAsACwALAAwADAALAAsACwALAAsACwALAAkA
CQAJAAkACQAIAAgACAAIAAgACAAIAAoACgAKAAoACgAKAAoACgAKAAoACgAKAAoACgAK
AAoACgAKAAoACgAIAAgACAAIAAoACgAKAAgACAAIAAgACAAIAAgACAAIAAgACAAIAAYA
BgAGAAYABgAGAAcABwAJAAkACgALAAwADQANAA0ADwAPAA8ADgAOAA4ADgANAA0ADQAN
AA0ADQANAA0ADAAMAAkACAAGAAQAAwABAP///f/+//7/AAABAAEAAgADAAMAAwADAAMA
BQAFAAUABQADAAQABAAEAAQABAAEAAQABAAEAAQABAAEAAQABAAEAAQABAAEAAQABAAF
AAUABQADAAMAAwADAAUABQAIAAwAEwAdACgANQA8AD4AOgAyACkAIAAMAPL/2/++/5j/
d/9i/1T/Sv9F/1D/Zv97/4v/mv+p/7n/yP/U/9//5f/u//X/+v8AAAIAAwAFAAUABgAH
AAgACAAIAAgACAAJAAsACwALAAsACwALAAsACwAKAAoACgAMAAwADAAMAAwADgAOAA4A
DgAMAAwADAANAA0ADQANAA0ADQANAA0ADQANAA0ADQANAA0ADQANAA0ADwAPAA8ADwAP
AA8ADwAOAA4ADgAOAA4ADAAMAAwADAAMAAwADAAMAAwADAAMAAwACgAKAAoACQAJAAkA
CQAJAAgACAAIAAcABwAHAAUABQAGAAUABQAEAAMAAgACAAEAAAD///7//f/6//n/+f/4
//f/9//3//b/9f/1//X/9f/1//T/9P/0//L/8v/y//L/9P/0//T/9P/1//X/9//4//j/
+f/6//v//P/9//3//v///wAAAQABAAEAAQABAAIABQAFAAUABQAFAAYABgAGAAYABgAG
AAcABwAHAAcABwAFAAUABQAFAAUABQAFAAUABQAFAAUABQAFAAUABQAFAAUABQAFAAUA
BQAFAAUABQAFAAUABQAFAAUABQAFAAUABQAFAAUABQAFAAYABgAGAAYABgAFAAUABQAF
AAQABAAEAAQABAAEAAQABAAEAAQABAADAAMAAwADAAMAAwADAAMAAwADAAMAAwAEAAQA
BAADAAMABAAEAAMAAwADAAMAAwADAAQABAACAAIAAgACAAQAAwADAAMAAwADAAMAAwAC
AAIAAgABAAMAAwADAAMAAQABAAIAAgACAAIAAgACAAIAAQABAAIAAgACAAIAAgAAAAAA
AAD//wEAAQABAAEAAQABAAEAAgAAAP///////wEAAQABAAEAAQABAAEAAQABAAAAAAAA
AP7//v/+//7//v/+//7//v/+//7//v/+//7//v/+//7//v/+//7//v/+//7//v/+/wAA
AAAAAAAAAAD+//7//v/+//7//v8AAAAAAAAAAAAAAAAAAAAA/v//////AQADAAQABQAG
AAUABQAFAAUABQAFAAQABAAEAAQAAwADAAMAAwADAAMAAQABAAAA/v/9//z/+v/6//f/
9f/z//P/9v/2//j/+f/5//r/+//7//3//f/9//3/+//7//v/+//8//z//P/8//z//P/8
//z//v/+//7//v/+//7//v/+//7//v/+//7//f/9//3//f///////////wEABAAMABUA
HwAqADUAOgA2AC4AKAAfABAA+P/e/8P/nP92/1v/TP9A/zz/Qf9U/27/gf+N/57/sf+9
/8r/1v/f/+f/7v/1//j//P/+////AQABAAIAAwAEAAQABAAEAAQABQAHAAcABwAHAAcA
BwAHAAcACAAIAAgACgAKAAoACgAKAAoACgAKAAoACgAKAAoACwALAAsACwALAAsACwAL
AAsACwALAAsACwALAAsACwALAAsACwALAAsACQAJAAkACAAKAAoACgAKAAoACgAKAAoA
CgAKAAoACgAKAAoACgAKAAoACgAKAAkACQAJAAkACQAKAAoACgAJAAkACQAHAAcABgAF
AAUABAADAAIAAgABAAAA///+//3//P/7//v/+v/3//f/9//2//X/9f/1//X/9//2//b/
9v/2//b/9v/2//b/9v/2//b/9//3//n/+v/6//v//P/9/wAAAQABAAIAAQACAAMAAwAF
AAUABQAGAAcABwAHAAcABQAGAAYABgAGAAYABgAHAAcABwAHAAcABwAHAAcABwAHAAcA
BwAHAAcABwAHAAcABwAHAAcABwAJAAkACQAJAAkACQAJAAkACQAJAAkACQAJAAkACQAJ
AAkACQAJAAkACQAKAAoACgAKAAoACQAJAAkACQAIAAgACAAIAAgACAAIAAgACAAIAAgA
BwAHAAcABwAHAAcABwAHAAcABwAHAAcACAAIAAgABwAHAAgACAAHAAcABwAHAAcABwAI
AAgACAAIAAgACAAIAAcABwAHAAcABwAHAAcACAAIAAgABwAJAAkACQAJAAkACQAKAAoA
CAAIAAgACAAKAAkACQAKAAgACAAIAAgACAAIAAgABwAJAAkACQAJAAkACQAJAAoACAAH
AAcABwAJAAkACQAJAAkACQAJAAkACQAIAAgACAAIAAgACAAIAAgACAAIAAgACAAIAAgA
CAAKAAoACgAKAAoACgAKAAoACAAIAAgACAAIAAgACAAIAAgACAAKAAoACgAKAAoACAAI
AAgACAAIAAgACAAIAAoACgALAAsADQANAA4ADwASABMAEwATABEAEQARABAAEAAQABAA
DwAPAA8ADwAPAA0ADQANAAwACgAHAAYABAAEAAMAAQD//wEAAgACAAQABQAFAAYABwAF
AAUABQAFAAcABwAHAAcABwAIAAgACAAIAAgACAAIAAoACgAKAAoACgAKAAoACgAKAAoA
CgAKAAoACwALAAsACQAJAAkACQALAA0AEgAYACMALQA6AEUARgBAADgAMgAnABQA+P/e
/73/lP9u/1f/TP9E/0L/T/9k/3z/jf+d/7D/wf/N/9j/5P/t//X//P8DAAgACgAKAAsA
DQANAA4ADwAQABAAEgASABIAEwATABMAEwATABMAEwATABMAFAAUABQAFgAWABYAFgAW
ABYAFgAWABYAFgAWABYAFwAXABcAFwAXABcAFwAXABcAFwAXABcAFwAXABcAFwAXABkA
GQAXAA==
         </WaveFormData>
      </LeadData>
      <LeadData>
         <LeadByteCountTotal>10000</LeadByteCountTotal>
         <LeadTimeOffset>0</LeadTimeOffset>
         <LeadSampleCountTotal>5000</LeadSampleCountTotal>
         <LeadAmplitudeUnitsPerBit>4.88</LeadAmplitudeUnitsPerBit>
         <LeadAmplitudeUnits>��V</LeadAmplitudeUnits>
         <LeadHighLimit>2147483647</LeadHighLimit>
         <LeadLowLimit>268435456</LeadLowLimit>
         <LeadID>V2</LeadID>
         <LeadOffsetFirstSample>0</LeadOffsetFirstSample>
         <FirstSampleBaseline>0</FirstSampleBaseline>
         <LeadSampleSize>2</LeadSampleSize>
         <LeadOff>FALSE</LeadOff>
         <BaselineSway>FALSE</BaselineSway>
         <ExcessiveACNoise>FALSE</ExcessiveACNoise>
         <MuscleNoise>FALSE</MuscleNoise>
         <LeadDataCRC32>916899838</LeadDataCRC32>
         <WaveFormData>
+v/6//r/+v/6//r/+v/6//r/+v/6//r/+P/4//j/+P/4//j/+P/4//j/+P/4//j/+f/5
//n/+//8//3//v/+//////////////8AAAAAAAAAAAEAAQABAAEA///+//7//v/8//v/
+//6//r/+v/6//r/+f/3//f/9//3//n/+v/9//3//f/7//j/9f/1//T/8//z//P/8//z
//P/8//y//T/9P/0//X/9f/1//X/9f/z//P/9P/0//T/9P/0//T/9P/0//T/9P/1//X/
9f/4//r//v8HABAAGgAqADYAOAA2ADgANgAyACQAFAD9/9P/nf9w/1H/Q/9I/1v/bP99
/4r/lP+g/6v/uf/H/9T/3//n/+//9f/7//7/AAAAAAAAAAD/////AAAAAAAAAQABAAEA
AQABAAEAAQABAAEAAQABAAAAAAAAAAAAAQABAAEAAQABAAEAAQABAAIAAgACAAIAAgAD
AAMAAwABAAIAAgACAAQABQAFAAUABAAEAAQABAAFAAUABQAFAAUABgAGAAYABwAIAAgA
CAAKAAoACgAKAAkACQALAAwADgAPABAAEQAQABEAEgASABQAFQAWABcAFgAXABgAGwAc
AB0AHwAhACMAJAAkACcAJwApACwALgAxADEAMwA1ADYANwA5ADkAOAA5ADoAOgA6ADoA
OgA6ADoAOgA5ADkANwA3ADcANgA1ADQAMwAxAC8AKwAqACcAJAAhAB8AHAAZABYAEwAQ
AA0ACwAIAAYABAACAAAA/v/8//r/+v/4//b/9f/0//P/9f/0//P/8//x//H/8P/w//D/
8P/w/+//7//u/+7/7v/u/+7/7v/u/+3/7f/u/+7/7v/u/+3/7f/t/+3/7f/t/+3/7f/t
/+3/7f/u/+7/7v/u/+7/7v/u/+3/7f/t/+3/7f/t/+3/7v/u/+7/7v/u//D/8P/w//D/
8P/w//H/8f/x//H/8f/x/+//7//v/+//7//v/+7/7v/v/+//7//v/+//7//v/+//7//v
/+//7//v/+//7//v/+//7//v/+//7//v/+//7//t/+3/7f/t/+3/7f/t/+3/7v/u/+7/
7v/u/+7/7v/u/+7/7v/u/+7/7P/q/+z/7P/u/+3/7f/u/+7/7f/t/+3/6//r/+v/6//r
/+v/6//r/+v/6//r/+v/6//r/+v/6v/q/+r/6v/q/+r/6v/q/+r/6v/q/+r/6v/q/+r/
6v/q/+r/6v/q/+r/6v/q/+r/6v/q/+r/6v/q/+r/6v/q/+r/6v/q/+r/6v/q/+r/6v/q
/+r/6v/q/+r/6v/q/+r/6v/q/+r/6v/q/+r/6v/q/+r/6v/q/+r/6//r/+v/7f/s/+3/
7v/u/+//7//v/+//8f/y//L/8v/w//H/8f/x//H/7//u/+7/7v/s/+v/6//s/+z/7P/s
/+z/6//p/+n/6f/p/+v/7P/t/+3/7f/r/+r/5//n/+b/5f/l/+X/5f/j/+P/4//i/+T/
5P/k/+X/5f/l/+X/5f/l/+X/5v/m/+b/5v/m/+b/5v/m/+b/5v/n/+f/5//o/+r/8v/5
/wIADAAaACQAJgAmACQAIgAaABAAAADp/8H/k/9o/0n/Of88/0//Zv91/4D/iP+Q/53/
q/+5/8b/0f/b/+P/6f/v//L/8P/w//D/8P/z//P/9P/0//L/8//z//P/9f/1//X/9f/1
//X/9f/1//T/9P/0//T/9f/1//X/9f/1//X/9f/1//b/9v/2//b/9v/3//f/9//3//j/
+P/4//j/+f/5//n/+v/6//r/+v/7//v/+//7//v//P/8//z//f/+//7//v8AAAAAAAAA
AAEAAQADAAQABAAFAAYABwAIAAkACgAKAAoACwAMAA0AEAARABIAFQAWABcAGQAbAB0A
HgAeACEAIwAlACgAKgArACsALQAvADIAMwA1ADUANAA1ADYANgA4ADgAOAA4ADYANgA1
ADUANQA1ADUANAAzADIAMQAvACsAJwAmACMAIAAdABsAGAAVABIADwAMAAcABQACAAAA
/P/6//j/9v/0//L/8v/w//D/7//u/+3/6//q/+n/6f/p/+n/6P/o/+j/6P/o/+f/6f/o
/+j/6P/m/+b/5v/m/+X/5f/m/+b/5v/m/+X/5f/l/+X/5f/l/+X/5f/l/+X/5f/m/+b/
5v/m/+b/5v/m/+f/5//n/+f/5//n/+f/6P/o/+j/6P/o/+j/6P/o/+j/6P/o/+n/6f/n
/+f/5//n/+f/5//n/+f/6f/p/+j/6P/n/+f/5//n/+n/6f/p/+n/6f/p/+n/6f/n/+f/
5//n/+f/5//n/+f/5//n/+f/5//n/+f/5//n/+f/5//n/+f/6P/o/+j/6P/o/+j/6P/o
/+j/6P/o/+j/6P/m/+j/6P/o/+f/5//o/+j/5//n/+f/5//n/+f/5//l/+X/5f/l/+f/
5//n/+f/5f/l/+X/5P/m/+b/5v/m/+b/5v/m/+b/5v/m/+b/5v/m/+b/5v/m/+b/5v/m
/+b/5v/m/+b/5v/m/+b/5v/m/+b/5v/m/+b/5v/m/+b/5v/o/+b/5v/m/+b/5v/m/+b/
5v/m/+b/5v/m/+b/5v/m/+b/5v/m/+b/5v/m/+b/6P/o/+j/6f/n/+f/6f/q/+v/7P/s
/+3/7//v/+//7//w//D/8P/w//H/8f/x//H/7//u/+7/7v/s/+v/6//s/+z/7P/s/+z/
6f/n/+f/5//p/+v/7P/t/+3/7f/r/+r/5//n/+b/5f/l/+X/5f/l/+P/4//i/+L/5P/k
/+X/5f/l/+X/5f/l/+X/5v/m/+b/5v/m/+b/5v/m/+b/5v/n/+f/5//o/+7/9v///wgA
FgAkACoAKAAmACgAIgAWAAYA9P/T/6H/cf9M/zf/Nf9G/1v/bv97/4T/jP+Y/6f/tf/B
/87/2f/h/+f/7f/x//T/8v/y//L/8v/z//P/9P/0//T/9f/1//X/9f/1//X/9f/1//X/
9f/1//b/9v/2//b/9//3//f/9//3//f/9//3//j/+P/4//j/+P/5//n/+f/5//r/+v/6
//r/+//7//v//P/8//z//P/9//3//f/9////AAAAAAAAAQACAAIAAgAEAAQABAAEAAMA
AwAFAAYACAAJAAoACwAMAA0ADgAOAA4ADwAQABEAFAAVABYAGQAaABsAHQAfACEAIgAi
ACUAJQAnACoALAAtAC0ALwAxADQANQA3ADcANgA3ADgAOAA4ADgAOAA4ADgAOAA3ADcA
NQA1ADUANAAzADIAMQAvAC0AKQAoACUAIAAdABsAGAAVABIADwAMAAsACQAGAAQAAgAA
AP7//P/6//j/+P/2//T/8//y//H/8f/w/+//7//x//H/8P/w//D/8P/w/+//7//u/+7/
7v/u/+7/7v/u/+3/7f/u/+7/8P/w/+//7//t/+3/7f/t/+//7//v/+//7f/u/+7/7v/w
//D/8P/w//H/8f/x//H/8f/x//H/8v/y//L/8v/y//L/8v/y//L/8v/y//P/8//z//P/
8//z//P/8//z//P/8//z//L/8v/z//P/8//z//P/8//z//P/9f/1//X/9f/z//P/8//z
//X/9f/1//X/9f/1//X/9f/z//P/8//z//P/8//z//P/8v/y//L/8v/y//L/8v/y//L/
8v/y//L/9P/y//T/9P/y//H/8f/y//T/8//z//P/8//z//P/8//z//P/8//z//P/8//z
//P/8//z//P/8v/y//L/8v/y//L/8v/y//L/8v/y//L/8v/y//L/8v/y//L/8v/y//L/
8v/y//L/8v/y//L/8v/y//T/9P/0//T/9P/0//T/9P/0//T/9P/y//L/8v/y//L/8v/y
//L/8v/y//L/8v/0//T/9P/0//P/8//z//X/9v/3//j/+P/5//n/+f/5//n/+v/6//r/
+v/7//v/+//7//n/+P/4//r/+P/3//f/9v/2//b/9v/4//f/9f/1//X/9f/3//j/+f/5
//n/9//0//H/8f/w/+//7//v/+//7//v/+//7v/w//D/8P/x/+//7//v/+//7//v//D/
8P/w//D/8P/w//L/8v/y//L/8//z//H/8v/0//r/AwAMABYAJgA0ADYAMgAyADIALAAg
ABAA+//X/6P/dP9T/0H/RP9V/2r/e/+I/5D/nP+p/7f/xf/S/93/5//v//X/9//8//z/
/P/8//z//////wAAAAAAAAEAAQABAP////////////////////8AAAAAAAAAAAEAAQAB
AAEAAQABAAEAAQACAAIAAgACAAQABQAFAAUAAwAEAAQABAAGAAcABwAHAAYABgAGAAYA
CQAJAAkACQAJAAoACgAKAAsADAAMAAwADAAMAAwADAANAA0ADwAQABAAEQASABMAFAAV
ABYAFgAYABkAGgAbABwAHQAeACEAIgAjACUAJwApACoAKgAtAC8AMQA0ADYANwA3ADkA
OwA8AD0APwA/AEAAQQBCAEIAQgBCAEIAQgBCAEIAQQBBAEEAQQBBAEAAPwA+AD0AOwA3
ADMAMgAvAC4AKwApACYAIwAgAB0AGgAXABUAEgAQAA4ADAAKAAgABAACAAIAAAD+//3/
/P/7//v/+v/5//n/+f/5//j/+P/4//j/+P/3//f/9v/2//b/9v/2//b/9v/1//X/9v/2
//b/9v/1//X/9f/1//X/9f/1//X/9f/1//X/9v/2//b/9v/2//b/9v/3//f/9//3//f/
9//3//j/+P/4//j/+P/4//j/+P/4//j/+P/5//n/9//3//f/9//5//n/+f/5//n/+f/4
//j/9//3//f/9//5//n/+f/5//f/9//3//f/9//3//f/9//3//f/9//3//f/9//3//f/
9//3//f/9//3//f/9//3//b/9v/2//b/9v/2//b/9v/2//b/9v/2//b/9P/2//b/+P/3
//f/+P/2//X/9f/1//X/9f/1//X/9f/1//X/9f/z//P/8//z//P/8//z//L/9P/0//T/
9P/y//L/8v/y//T/9P/0//T/8v/y//L/8v/y//L/8v/y//L/8v/y//L/8v/y//L/8v/y
//L/8v/y//L/8v/y//L/8v/y//L/8v/y//L/8v/y//L/8v/y//L/8v/y//L/8v/y//L/
8v/y//L/8v/y//L/8v/y//L/8v/y//P/8//x//P/9P/1//b/9v/3//f/9//3//f/+P/4
//j/+P/5//n/+f/5//f/9v/2//b/9P/z//P/9P/0//T/9P/0//P/8f/x//H/8f/z//T/
9f/1//X/8//y/+//7//u/+3/7f/t/+3/7f/t/+3/7P/s/+z/6v/r/+v/6//r/+v/6//r
/+7/7v/u/+7/7v/u/+7/7v/u/+7/7//v/+//8v/2//7/BwAQACAALAAuACwALAAoACAA
FAAGAPD/y/+f/3X/Uv9B/0P/Vv9t/3z/hf+O/5b/ov+z/8H/y//Y/+H/6f/v//P/9//4
//j/+P/4//j/+f/5//r/+v/6//v/+//7//v/+//7//v/+//7//v/+//8//z//P/8//3/
/f/9//3//f/9//3//f/+//7//v/+//7///////////8AAAAAAAAAAAEAAQABAAAAAAAA
AAAAAwADAAMAAwADAAQABAAEAAUABgAGAAYACAAIAAgACAAJAAkACwAMAAwADQAOAA8A
EAARABIAEgAUABUAFgAXABoAGwAcAB8AIAAhACMAJQAnACgAKAArAC0ALwAyADQANQA1
ADcAOQA6ADsAPQA9AD4APwBAAEAAQABAAEAAQABAAEAAPwA/AD0APQA9ADwAOQA4ADcA
NQAxAC0ALAApACYAIwAhAB4AGQAWABMAEAANAAsACAAGAAIAAAD+//z/+v/4//j/9v/2
//X/9P/z//P/8v/x//H/8f/x//D/8P/u/+7/7v/t/+3/7P/s/+z/7P/s/+z/7P/t/+3/
7v/u/+z/7P/r/+v/6//r/+v/6//r/+v/6//r/+v/7P/s/+z/7P/s/+z/7P/t/+3/7f/t
/+3/7f/t/+7/7v/u/+7/7v/u/+7/7v/u/+7/7v/v/+//7f/t/+3/7f/t/+3/7f/t/+3/
7f/s/+z/7f/t/+3/7f/t/+3/7f/t/+3/7f/t/+3/7f/t/+3/7f/t/+3/7f/t/+3/7f/t
/+3/7f/t/+3/7f/t/+3/7f/t/+z/7P/s/+z/7P/s/+z/7P/s/+z/7P/s/+z/6v/s/+z/
7P/r/+v/7P/q/+n/6f/p/+v/6//r/+v/6//r/+v/6//r/+v/6//r/+n/6f/p/+j/6P/o
/+j/6P/o/+j/6P/o/+j/6P/o/+j/6v/q/+r/6v/q/+r/6v/q/+j/6P/o/+j/6P/o/+j/
6P/q/+r/6v/q/+r/6v/q/+r/6v/q/+r/6P/o/+j/6P/o/+j/6P/o/+r/6v/q/+r/6v/q
/+r/6v/q/+r/6v/q/+r/6v/q/+r/6P/o/+j/6f/r/+v/7f/u/+//8P/w//H/8f/x//H/
8f/y//L/8v/y//H/8f/x//H/7//u/+7/7v/u/+3/7f/u/+z/7P/s/+z/6//p/+n/6f/r
/+3/7v/v/+3/7f/r/+r/5//n/+b/5f/l/+X/5f/l/+X/5f/k/+T/5P/k/+X/5f/l/+X/
5f/l/+X/5v/m/+b/5v/m/+b/5v/m/+b/5v/n/+f/6f/s//T//P8FABAAIAAoACgAJgAk
AB4AEgAGAPT/1v+r/4H/W/9A/zf/Rf9a/2//fP+F/4z/lP+i/7H/v//N/9j/4f/n/+v/
8f/z//L/9P/0//T/9P/3//f/+P/4//b/9//3//f/9//3//f/9//5//n/+f/5//r/+v/6
//r/+//7//v/+//7//v/+//7//z//P/8//z//P/9//3//f/9//7//v/+//7/////////
AAAAAAAAAAADAAMAAwADAAMABAAEAAQABQAGAAYABgAKAAoACgAKAAsACwANAA4ADgAP
ABAAEQASABMAFAAUABgAGQAaABsAHAAdAB4AIQAkACUAJwApAC0ALgAuADEAMwA1ADgA
OgA7ADsAPQA/AEAAQQBDAEMAQgBDAEQARABEAEQARABEAEQARABDAEMAQQBBAEEAQAA9
ADwAOwA5ADUAMQAwAC0AKAAlACMAIAAbABgAFQASABEADwAMAAoACAAGAAQAAgAAAP7/
/v/8//z/+//6//n/+f/4//f/9//3//f/9v/2//b/9v/2//X/9f/0//T/9P/0//T/9P/0
//X/9f/2//b/9v/2//X/9f/1//X/9f/1//X/9f/1//X/9f/2//b/9v/4//j/+P/4//f/
9//3//f/9//3//f/+P/4//j/+P/4//j/+P/4//j/+P/4//n/+f/5//n/+f/5//n/+f/5
//n/9//3//b/9v/5//n/+f/5//n/+f/5//n/+f/5//n/+f/5//n/+f/5//n/+f/5//n/
+f/5//n/+f/5//n/+f/5//n/+f/5//n/+v/6//r/+v/4//j/+P/4//j/+P/4//j/+P/2
//j/+P/4//f/9//4//j/9//3//f/+f/5//n/+f/5//n/+f/5//f/9//3//f/9//3//f/
9v/2//b/9v/2//b/9v/2//b/9v/2//b/9v/4//j/+P/4//j/+P/4//j/9v/2//b/9v/4
//j/+P/4//b/9v/2//b/9v/2//b/9v/4//j/+P/4//j/+P/4//b/9v/2//b/+P/4//j/
+P/4//j/+P/4//j/+P/4//j/9v/3//f/9//5//r/+//8//z//f/9//3//f/9//7//v/+
//7////////////9//z//P/8//r/+f/5//r/+v/6//r/+v/5//f/9//3//f/+f/6//v/
+//7//n/+P/1//X/9P/z//P/8//z//P/8//z//L/8v/y//L/9f/1//X/9f/z//P/8//0
//b/9v/2//b/9v/2//b/9v/0//X/9f/1//b/+v8CAAsAEgAgADAAOAA4ADgAOAA2AC4A
HgAKAOv/vf+L/2D/Rf9B/07/Yf90/4H/jv+Y/6L/sf/B/83/2v/l/+3/8//5//3/AAAC
AAIAAgACAAEAAQACAAIAAgADAAMAAwADAAMAAwADAAMAAwADAAMABAAEAAQABAAFAAUA
BQAFAAUABQAFAAUABgAGAAYABgAGAAcABwAHAAcACAAIAAgABgAHAAcABwAIAAgACAAI
AAsACwALAAsACwAMAAwADAALAAwADAAMAA4ADgAOAA4AEQARABMAFAAUABUAFgAXABgA
GQAaABoAGgAbABwAHQAeAB8AIAAjACQAJQAnACkAKwAsACwALwAxADMANgA4ADsAOwA9
AD8APgA/AEEAQQBCAEMARABEAEQARABEAEQARABEAEMAQwBBAEEAQQBAAD8APgA9ADsA
OQA1ADQAMQAuACsAKQAmACMAIAAdABoAGQAXABQAEgAOAAwACgAIAAgABgAGAAQAAgAB
AAAA//////7//f/9//v/+//6//r/+v/6//r/+f/7//r/+v/6//j/+P/4//j/9//3//j/
+P/4//j/9//3//n/+f/5//n/+f/5//n/+f/3//j/+P/4//j/+P/4//j/+f/5//n/+f/7
//v/+//8//r/+v/6//r//P/8//z//P/6//r/+//7//3//f/9//3//f/9//3//f/9//3/
/P/8//v/+//7//v/+//7//v/+//7//v/+//7//v/+//7//v/+//7//v/+//7//v/+//7
//v/+//7//v/+//7//v/+//6//r/+v/6//r/+v/6//r/+v/6//r/+v/6//j/+v/6//r/
+f/5//r/+v/5//n/+f/5//n/+f/5//n/+f/5//n/+f/5//n/+f/5//n/+f/4//r/+v/6
//r/+v/6//r/+v/6//r/+v/6//r/+v/6//r/+v/6//r/+v/6//r/+v/6//j/+P/4//j/
+v/6//r/+v/6//r/+v/6//r/+v/6//r/+v/6//r/+v/6//r/+v/6//r/+v/6//r/+v/6
//r/+P/4//j/+P/6//r/+v/6//r/+v/7//v/+f/7//z//f8AAAAAAQABAAEAAQABAAIA
AgACAAIAAwABAAEAAQD//wAAAAAAAP7//f/9//7//v/8//z//P/7//n/+f/5//n/+//8
//3//f////3//P/5//n/+P/3//f/9//3//f/9//3//b/9v/2//T/9f/1//X/9//3//f/
9//2//b/9v/2//j/+P/4//j/+P/4//n/+f/5//z/AAAIAA8AGAAmADYAOgA4ADgAOAAy
ACgAGAACAN//s/+F/2D/S/9J/1r/b/+A/43/lP+c/6j/t//H/9P/3v/p//P/+f///wMA
BAAEAAQABAAEAAcABwAIAAgACAAJAAkACQAHAAcABwAHAAkACQAJAAkACAAIAAgACAAL
AAsACwALAAsACwALAAsADAAMAAwADAAMAA0ADQANAA0ADgAOAA4ADgAPAA8ADwASABIA
EgASABMAEwATABMAEwAUABQAFAAXABgAGAAYABgAGAAYABgAGwAbAB0AHgAeAB8AIAAh
ACIAIwAkACQAJgAnACgAKQAqACsALAAvADIAMwA1ADcAOwA8ADwAPwBBAEMARgBIAEkA
SQBLAE0ATgBPAFEAUQBSAFMAVABUAFIAUgBSAFIAVABUAFMAUwBRAFEAUQBQAE8ATgBN
AEsASQBFAEQAQQA8ADkANwA0ADEALgArACgAIwAhAB4AHAAYABYAFAASABAADgAOAAwA
DAALAAoACQAJAAgABwAHAAcABwAGAAYABAAEAAQAAwADAAIAAgACAAQABAAEAAQAAwAD
AAQABAAEAAQAAwADAAMAAwADAAMAAwADAAMAAwADAAQABAAEAAYABgAGAAYABQAFAAUA
BQAHAAcABwAIAAgACAAIAAgACAAIAAgACAAIAAgACQAJAAcABwAHAAcABwAHAAcABwAJ
AAkACAAIAAcABwAHAAcACQAJAAkACQAJAAkACQAJAAcABwAHAAcACQAJAAkACQAJAAkA
CQAJAAkACQAJAAkACQAJAAkACQAIAAgACAAIAAgACAAIAAgACAAIAAgACAAIAAYACAAI
AAgABwAHAAgACAAHAAcABwAHAAcABwAHAAcABwAHAAcABwAHAAcABwAHAAcABwAGAAYA
BgAGAAYABgAGAAYABgAGAAYABgAGAAgACAAIAAgABgAGAAYABgAGAAYABgAGAAYABgAG
AAYACAAIAAgACAAGAAYABgAGAAgACAAIAAgACAAIAAgACAAIAAgACAAGAAYABgAGAAYA
BgAGAAYABgAGAAcABwAFAAcACAAJAAwADAANAA0ADwAPAA8AEAAQABAAEAARABEAEQAR
AA8ADgAOAA4ADAAJAAkACgAKAAoACgAKAAkACQAJAAkACQAJAAoACwALAA0ACwAKAAcA
BQAEAAMAAwABAAEAAQABAAMAAgACAAIAAgADAAMAAwADAAMAAwADAAQABAAEAAQABAAE
AAQABAAEAAQABQAFAAUABgAIAA4AFwAgACgAOABEAEgARgBIAEgAQgA2ACIACwDj/6//
gv9f/1H/Vv9n/3z/i/+Y/6L/rv+7/8n/1//k//H/+f///wUACwAOABAAEAAQABAAEQAR
ABIAEgASABMAEwATABMAEwATABMAEwATABMAEwAUABQAFAAUABUAFQAVABUAFQAVABUA
FQAWABYAFgAWABQAFQAVABUAFQAWABYAFgAWABcAFwAXABoAGgAaABoAGwAbABsAGwAb
ABwAHAAcABsAHAAcABwAIAAgACAAIAAhACEAIwAkACIAIwAkACUAJgAnACgAKAAqACsA
LAAtAC4ALwAwADMANAA1ADcAOQA7ADwAPAA/AEEAQwBGAEgASQBJAEsATQBMAE0ATwBP
AFIAUwBUAFQAVABUAFQAVABUAFQAUwBTAFEAUQBRAFAATwBOAE0ASwBLAEcARgBDAEIA
PwA9ADoANwA0ADEALgArACkAJgAkACAAHgAcABoAGAAWABYAFAAUABMAEgARAA8ADgAN
AA0ADwAPAA4ADgAMAAwADAALAA0ADAAMAAwACgAKAAoACgAJAAkACgAKAAoACgAJAAkA
CQAJAAkACQALAAsACwALAAkACgAKAAoACgAKAAoACgALAAsACwALAA0ADQANAA4ADgAO
AA4ADgAOAA4ADgAOAA4ADgAPAA8ADwAPAA8ADwANAA0ADQANAA8ADwAOAA4ADwAPAA8A
DwAPAA8ADwAPAA8ADwAPAA8ADwAPAA8ADwAPAA8ADwAPAA8ADwAPAA8ADwAPAA8ADwAP
AA8ADwAPAA4ADgAOAA4ADgAOAA4ADgAMAAwADAAMAAwACgAMAAwADgANAA0ADgAMAAsA
CwALAAsACwALAAsACwALAAsACwALAAsACwALAAsACwALAAoADAAMAAwADAAMAAwADAAM
AAoACgAKAAoADAAMAAwADAAMAAwADAAMAAoACgAKAAoACgAKAAoACgAKAAoACgAKAAoA
CgAKAAoADAAMAAwACgAKAAoACgAMAAwADAAMAAoACgAKAAoADAANAA0ADQAPABAAEQAS
ABAAEQARABEAEQARABIAEgAUABQAFQAVABMAEwARABAAEAAQAA4ADQANAA4ADgAOAA4A
DgANAAsADQANAA0ADwAOAA8ADwAPAA0ADAAJAAkACAAHAAcABwAJAAkACQAJAAoACgAK
AAoACQAJAAkACQALAAsACwAMAAoACgAKAAoACgAKAAoACgAKAAsACwALAA4AEgAaACMA
KgA4AEgATgBMAEwATABIAD4AMAAcAPv/y/+Z/3L/Xf9b/2j/ff+Q/53/qP+w/7z/y//Z
/+f/8v/9/wUADQATABcAGAAYABgAGAAYABkAGQAaABoAGgAbABsAGwAbABsAGwAbABsA
GwAbABsAHAAcABwAHAAdAB0AHQAdAB8AHwAfAB8AHgAeAB4AHgAgACEAIQAhAB8AIAAg
ACAAIgAjACMAIwAkACQAJAAkACcAJwAnACcAJwAoACgAKAApACoAKgAqACoAKgAqACoA
LQAtAC8AMAAwADEAMgAzADQANQA2ADYAOgA7ADwAPQA+AD8AQABDAEQARQBHAEkATQBO
AE4AUQBRAFMAVgBYAFsAWwBdAF8AYABhAGMAYwBkAGUAZgBmAGYAZgBmAGYAZgBmAGUA
ZQBlAGUAZQBkAGEAYABfAF0AWwBXAFYAUwBQAE0ASwBIAEUAQgA/ADwAOQA3ADQAMgAu
ACwAKgAoACYAJAAkACIAIAAfAB4AHQAfAB4AHQAdABsAGwAaABoAGgAaABoAGQAbABoA
GgAaABoAGgAaABoAGQAZABoAGgAaABoAGQAZABkAGQAZABkAGwAbABsAGwAbABwAHAAc
ABwAHAAcABwAHQAdAB0AHQAdAB0AHQAeAB4AHgAeAB4AHgAeAB4AHgAeAB4AHwAfAB8A
HwAfAB8AHwAfAB8AHwAfAB8AHgAeAB8AHwAfAB8AHwAfAB8AHwAfAB8AHwAfACEAIQAh
ACEAHwAfAB8AHwAfAB8AHwAfAB8AHwAfAB8AHwAfAB8AHwAgACAAIAAgACAAIAAgACAA
IAAgACAAIAAgAB4AIAAgACAAHwAfACAAIAAfAB8AHwAfAB8AHwAfACEAIQAhACEAHwAf
AB8AHwAfAB8AHwAeACAAIAAgACAAIAAgACAAIAAgACAAIAAgACAAIAAgACAAIAAgACAA
IAAgACAAIAAgACAAIAAgACAAIAAgACAAIAAiACIAIgAiACIAIgAiACIAIgAiACIAIgAi
ACIAIgAiACIAIgAiACIAIgAjACMAJQAnACgAKQAqACoAKwArACsAKwArACwALAAsACwA
LQArACsAKwApACgAKAAoACYAJwAnACgAKAAmACYAJgAlACQAJQAmACcAJwAoACkAKQAn
ACUAJAAhACMAIgAhACEAIQAhACEAIQAjACIAIgAiACIAIwAjACMAIwAjACMAIwAkACQA
JAAkACYAJgAmACYAJgAmACcAJwAnACoALgA2AD8ASABYAGYAaABmAGgAZgBeAFIARAAs
AAcA2f+t/4r/ef97/4z/o/+0/7//xv/O/9r/6//5/wUAEAAdACUAKwAxADMANAA0ADQA
NAA0ADcANwA4ADgAOAA5ADkAOQA5ADkAOQA5ADkAOQA5ADkAOgA6ADoAOgA7ADsAOwA7
ADsAOwA7ADsAPgA+AD4APgA+AD8APwA/AD8AQABAAEAAQABBAEEAQQBEAEQARABEAEUA
RQBFAA==
         </WaveFormData>
      </LeadData>
      <LeadData>
         <LeadByteCountTotal>10000</LeadByteCountTotal>
         <LeadTimeOffset>0</LeadTimeOffset>
         <LeadSampleCountTotal>5000</LeadSampleCountTotal>
         <LeadAmplitudeUnitsPerBit>4.88</LeadAmplitudeUnitsPerBit>
         <LeadAmplitudeUnits>��V</LeadAmplitudeUnits>
         <LeadHighLimit>2147483647</LeadHighLimit>
         <LeadLowLimit>268435456</LeadLowLimit>
         <LeadID>V3</LeadID>
         <LeadOffsetFirstSample>0</LeadOffsetFirstSample>
         <FirstSampleBaseline>0</FirstSampleBaseline>
         <LeadSampleSize>2</LeadSampleSize>
         <LeadOff>FALSE</LeadOff>
         <BaselineSway>FALSE</BaselineSway>
         <ExcessiveACNoise>FALSE</ExcessiveACNoise>
         <MuscleNoise>FALSE</MuscleNoise>
         <LeadDataCRC32>303531199</LeadDataCRC32>
         <WaveFormData>
8v/y//L/8v/0//T/9P/0//L/8v/y//L/8v/y//L/8v/y//L/8v/y//L/8v/y//P/8//1
//b/9//4//n/+v/8//3//f/9//3//f/9//3//v/+//7//v/+/wAAAQABAAEAAgACAAIA
AQABAAEAAQD//////v/9//z/+f/5//n/+v/6//r/+P/1//X/8//x//D/7f/s/+z/7P/u
/+7/7v/u/+z/7P/s/+z/7P/s/+z/7P/s/+z/7P/s/+3/7f/u/+7/7v/u/+//7//v/+//
7//x//H/8v/1//v/BwAXACUAKgAyADwASQBVAGIAcACEAJkAogCWAHoAXABKAEEAKQAF
AN7/tf+Z/5f/pf+x/8H/z//Z/+L/6//w//b/+v/6//n/+f/7//v//P/8//3//f/9//7/
/v/+//7//v/+//7//v////////8AAAEAAQABAAEAAQABAAEAAQACAAAAAQABAAEAAQAB
AAEAAQABAAEAAQACAAQABAAFAAYABAAEAAYABgAGAAcABwAJAAoACwALAAsADAANAA4A
DwAQABEAEQASABMAFAAVABcAGAAZABoAGwAbABwAHwAhACQAJgAoACkAKQArAC4AMQAz
ADQANwA6AD8AQgBGAEkASgBNAFEAVABYAFwAXwBiAGUAaABpAGsAbwBxAHIAcgBzAHQA
dAB0AHIAcgByAHIAdAByAHEAcABvAGwAagBmAGIAXQBZAFUATQBIAEMAPgA4ADMALgAp
ACQAHwAaABYAEwAQAAwACAAGAAMAAQD+//3/+//5//f/9//2//X/9P/z//P/8v/y//D/
8P/v/+//7//u/+7/7v/u/+3/7f/t/+//7//v/+//7f/t/+3/7P/s/+z/6//r/+v/6//r
/+r/7P/s/+z/7P/q/+v/6//r/+v/6//r/+v/7P/s/+z/7P/u/+7/7v/u/+7/7v/u/+7/
7P/t/+3/7f/t/+3/7f/t/+3/7f/t/+3/7f/t/+3/7v/w//D/8P/w/+7/7v/v/+//8f/x
//H/8f/w//D/8P/w//D/8P/w//D/8P/w//D/7//v/+//7//v//D/8P/w//D/7//v/+//
7//u/+7/7v/u//D/8P/w//D/7v/u/+7/7f/t/+3/7f/t/+3/7f/t/+3/7f/t/+3/7P/s
/+z/7P/s/+z/7P/s/+z/7P/r/+v/6//r/+v/6//r/+v/6//r/+v/6//r/+v/6//r/+v/
6//r/+v/6v/q/+v/6//r/+v/6//r/+v/6//r/+v/6//r/+v/6//r/+v/6//r/+v/6v/s
/+z/7P/s/+z/7P/s/+z/7P/s/+z/7P/q/+r/6v/q/+r/6v/q/+v/6//t/+7/7//w//H/
8v/0//P/8//z//P/9f/1//X/9v/2//b/9v/2//j/+f/5//n/+v/6//r/+f/5//n/+f/3
//f/9v/1//T/7//v/+//8P/y//L/8P/t/+v/6f/n/+b/5f/k/+T/5P/k/+T/5P/k/+b/
5v/m/+b/5P/k/+T/5P/k/+T/5P/k/+P/4//k/+T/5v/m/+f/5//n/+f/5//n/+f/6P/p
/+3/9/8FABEAGAAgACwAOQBLAFwAcgCOAKsAwgDCAKgAhgBuAGEASQAdAO7/v/+Z/5H/
n/+t/7v/y//V/97/5f/s//D/8v/y//H/8f/x//H/8v/y//H/8f/x//L/9P/0//T/9P/0
//T/9P/1//P/8//0//X/9//3//f/9//3//f/9//4//b/9//3//f/+f/5//n/+f/5//n/
+f/6//j/+P/5//r/+v/6//z//P/8//3//f///wAAAQABAAEAAgADAAQABQAGAAcABwAI
AAkACgALAA0ADgAPABAAEQATABQAFwAZABgAGgAcAB0AHwAhACQAJwArACwALwAyADUA
OAA8AD8AQgBFAEkATABQAFQAVwBaAF0AYABhAGMAZQBnAGgAaABrAGwAbABsAGwAbABs
AGwAbABqAGkAaABpAGYAZABgAFoAVQBRAE0ARwBCAD0AOAAyAC0AKAAjABwAFwASAA4A
CQAGAAIA/v/8//n/9//0//P/8f/v/+3/7f/s/+v/6v/p/+n/6P/o/+b/5v/l/+X/5//m
/+b/5v/m/+X/5f/l/+X/5f/l/+X/5f/l/+X/5P/i/+L/4f/h/+H/4f/h/+D/4v/i/+L/
4v/i/+P/4//j/+P/4//j/+P/5P/k/+T/5P/k/+T/5P/k/+T/5P/k/+T/4v/j/+P/4//j
/+P/4//j/+X/5f/l/+X/5f/l/+X/5v/m/+b/5v/m/+b/5v/n/+f/5f/l/+X/5f/o/+j/
6P/o/+b/5v/m/+b/5v/m/+b/5f/n/+f/5//n/+b/5v/m/+b/5//n/+f/5//m/+b/5v/m
/+b/5v/m/+b/5v/m/+b/5f/l/+X/5f/l/+X/5f/l/+X/5f/l/+X/5P/k/+T/5P/k/+b/
5v/m/+b/5P/j/+P/4//j/+P/4//j/+P/4//j/+P/4//j/+P/4//j/+P/4//j/+H/4P/g
/+H/4//j/+P/4//j/+P/4//j/+P/4//j/+P/4//j/+P/4//j/+X/5P/k/+T/5P/k/+T/
5P/k/+T/5P/k/+T/5P/i/+L/4v/i/+L/4v/i/+L/5P/k/+X/5f/n/+j/6f/q/+v/7P/u
/+//7//v/+//7//t/+3/7v/u/+7/7v/u//D/8f/x//H/8v/y//L/8f/x//P/8//x//H/
7v/t/+z/6f/r/+v/7P/s/+z/6v/n/+X/4//h/+D/3//e/97/3v/e/97/3v/e/97/3v/e
/97/3v/c/9z/3P/c/97/3v/e/9//3//g/+D/4P/g/+H/4f/h/+H/4f/h/+P/5P/n/+//
/f8PABUAGgAkADIAQQBRAGIAeACSAKkArgCaAHgAXgBSAEEAGwDt/8L/mf+J/5P/of+v
/73/y//V/97/4//o/+r/7P/s/+v/6//r/+v/7P/s/+//7//v//D/8P/w//D/8P/w//D/
8P/x//H/8f/y//P/8//z//P/8//x//H/8f/y//L/8//z//P/8//z//P/8//1//X/9f/2
//b/9v/3//j/9v/2//j/+P/6//v/+//9//7/////////AAABAAIAAwAEAAUABQAGAAUA
BgAHAAkADAANAA4ADwAPABAAEwAVABYAGAAaABsAHwAhACQAJwArACwALwAyADMANgA6
AD0AQgBFAEkATABOAFIAVQBYAFsAXgBfAGEAYwBlAGYAZgBnAGgAaABoAGgAaABoAGgA
aABmAGUAZABjAGAAXgBaAFQATwBLAEcAQQA8ADcAMgAsACcAIgAdABoAFQAQAAwABwAE
AAAA/P/8//n/9//0//P/8f/v/+3/6//q/+n/6P/p/+n/6P/o/+j/6P/n/+f/5//m/+b/
5v/m/+X/5f/l/+X/5f/l/+X/5f/l/+X/5P/k/+T/4//j/+P/4//j/+L/4v/i/+L/4v/i
/+P/4//j/+P/4//j/+P/5P/k/+T/5P/k/+T/5P/k/+T/5P/k/+T/5P/l/+X/5f/l/+X/
5f/l/+X/5f/l/+X/5f/l/+X/5v/m/+b/5v/m/+b/5v/n/+f/5//n/+f/5//m/+b/5v/m
/+j/6P/o/+j/6P/o/+j/5//n/+f/5//n/+j/6P/o/+j/5//n/+f/5//m/+b/5v/m/+b/
5v/m/+b/5v/m/+b/5f/l/+X/5f/l/+f/5//n/+f/5f/l/+X/5P/k/+T/5P/k/+b/5v/m
/+b/5v/l/+X/5f/l/+X/5f/l/+X/5f/l/+X/5f/l/+X/5f/l/+X/5f/l/+X/5P/k/+X/
5f/l/+X/5f/l/+X/5f/l/+X/5f/l/+X/5f/l/+X/5f/l/+X/5P/k/+T/5P/k/+b/5v/m
/+b/5P/k/+T/5P/m/+b/5v/n/+X/5//o/+n/6v/r/+z/7v/v/+//7//v/+//7//v//D/
8P/w//D/8P/0//X/9f/1//b/9v/2//X/9f/1//X/8//z//L/8f/w/+3/7f/t/+7/7v/u
/+z/6f/n/+X/4//i/+H/4P/g/+D/4P/g/+D/4P/g/+D/4P/g/+D/4P/g/+D/4P/g/+D/
4P/j/+P/5P/k/+L/4v/j/+P/5f/l/+P/5f/n/+j/6f/t//f/BwAXABwAIAAqADcARwBU
AGIAegCRAKAAngCGAGYATgBFADEACQDg/7X/k/+N/5n/p/+1/8X/0f/a/+H/6P/s//D/
8P/v/+//8f/x//L/8v/z//P/8//0//T/9P/0//T/9P/0//T/9f/1//X/9v/3//f/9//3
//f/+f/5//n/+v/4//n/+f/5//n/+f/5//n/+//7//v//P/8//z//f/+//7//v8AAAAA
AAABAAEAAwACAAMAAwADAAQABQAGAAcACAAJAAkACgALAAwADQAPABAAEQASABMAFQAW
ABkAGwAcAB4AIAAhACMAJQAoACsALwAwADMANgA3ADoAPgBBAEYASQBNAFAAVABYAFsA
XgBhAGQAZQBnAGkAawBsAGwAbwBwAHAAcABwAHAAcABwAHIAcABvAG4AbQBqAGgAZABg
AFsAVwBTAE0ASABDAD4AOAAzAC4AKQAmACEAHAAYABMAEAAMAAgABAABAP///P/7//n/
9//1//X/9P/z//L/8f/x//D/8P/w//D/7//v/+//7v/u/+7/7v/t/+3/7f/t/+3/7f/t
/+3/7f/t/+z/7P/s/+v/6//r/+v/6//q/+z/7P/s/+z/6v/r/+v/6//r/+v/6//r/+z/
7P/s/+z/7P/s/+z/7P/u/+7/7v/u/+7/7//v/+//7//v/+//7//v/+//7//v/+//7//v
//D/8P/w//D/8P/w//D/8f/x//H/8f/x//H/8v/y//L/8v/y//L/8v/y//L/8v/y//H/
8//z//P/8//0//T/9P/0//H/8f/x//H/8v/y//L/8v/y//L/8v/y//L/8v/y//H/8f/x
//H/8f/x//H/8f/x//H/8f/x//D/8P/w//D/8P/y//L/8v/y//D/7//v/+//7//v/+//
7//v/+//7//v/+//7//v/+//8f/x//H/8f/x//D/8P/x//H/8f/x//H/8f/x//H/8f/v
/+//7//v//H/8f/x//H/8f/x//D/8P/w//D/8P/y//L/8v/y//D/8P/w//D/8P/w//D/
8P/w//D/8P/w//L/8v/y//L/8P/x//H/8//y//P/9P/1//j/+v/7//v/+//7//v/+//7
//z//P/8//z//P/+/////////wAAAAAAAP///////////f/9//z/+//6//f/9//3//j/
+P/4//b/8//x/+//7f/s/+v/6v/q/+r/6v/q/+r/6v/q/+r/6v/q/+r/6v/q/+r/6v/q
/+z/7P/t/+3/7P/s/+z/7P/t/+3/7f/t/+//7//x//L/8//7/wkAFwAfACYAMAA+AE0A
YwB8AJgAuADVANwAxgCkAIoAfABlADkABQDS/6f/m/+n/7f/w//R/93/5//u//X/+P/6
//r/+v/5//n/+f/5//r/+v/5//n/+f/6//r/+v/6//r//P/8//z//f/9//3//v////3/
/f/9//3//f/9//3//v/+////////////////////AQABAAEAAgAAAAAAAQACAAIAAgAE
AAQABAAFAAUABwAIAAkACQAJAAoACwAMAA0ADgAPAA8AEAARABIAEwAVABYAFwAYABkA
GwAcAB8AIQAkACYAKAApACsALQAwADMANwA4ADsAPgBBAEQASABLAE4AUQBVAFgAWgBe
AGEAZABpAGwAbQBvAHEAcwB0AHQAdQB2AHYAdgB2AHYAdgB2AHYAdABzAHIAcQBuAGwA
aABiAF0AWQBVAE8ASgBFAEAAOgA1ADAAKwAmACEAHAAYABMAEAAMAAgABgADAAEA/v/9
//v/+f/3//f/9v/1//T/8//z//L/8v/y//L/8f/x//P/8v/y//L/8P/v/+//7//v/+//
7//v/+//7//v/+7/7v/u/+3/7f/t/+3/7f/s/+7/7v/u/+7/7P/t/+3/7f/t/+3/7f/t
/+7/7v/u/+7/7v/u/+7/7v/u/+7/7v/u/+7/7//v/+//7//v/+//7//v/+//7//v/+3/
7f/t/+7/7v/u/+7/7v/u/+7/7//v//H/8f/x//H/8P/w//D/8P/w//D/8P/w//D/8P/w
/+//7//v/+//7//w//D/8P/w/+//7//v/+//7v/u/+7/7v/u/+7/7v/u/+7/7v/u/+3/
7f/t/+3/7f/t/+3/7f/t/+3/7f/t/+z/7P/s/+z/7P/q/+r/6v/q/+z/6//r/+v/6//r
/+v/6//p/+n/6f/p/+v/6//r/+v/6//r/+v/6//r/+r/6v/r/+v/6//r/+v/6//r/+v/
6//r/+v/6//r/+v/6//r/+v/6//r/+z/6v/q/+r/6v/q/+r/6v/q/+z/7P/s/+z/7P/s
/+z/7P/s/+z/7P/s/+r/6v/q/+r/6v/q/+v/6//t/+7/7//w//H/8v/0//X/9f/1//X/
9f/1//X/9v/2//b/9v/2//j/+f/5//n/+v/6//r/+f/5//f/9//1//X/8v/x//D/7f/v
/+//8P/w/+//7P/o/+X/5f/j/+L/4f/i/+L/4v/i/+L/4v/i/+L/4v/i/+L/4v/i/+L/
4v/i/+L/4v/i/+P/4//k/+T/5P/k/+X/5f/l/+f/5f/n/+f/5v/r//f/BQARABUAIAAu
ADwAUQBrAIYApADIAOEA2AC4AJoAiAB2AFEAHwDr/7b/lf+X/6f/s//B/8//2//h/+b/
7f/u/+7/8P/w/+//7//v/+//8P/w/+//7//v//D/8v/y//L/8v/y//L/8v/z//H/8f/y
//P/8//z//P/8//z//P/8//0//T/9f/1//X/9f/1//X/9f/3//f/9//4//j/+P/5//r/
+v/6//z//P/8//3//f////7/////////AAABAAIAAwAGAAcABwAIAAcACAAJAAsADAAN
AA4ADwATABQAFwAZABoAHAAeAB8AIQAjACYAKQAtAC4AMQA0ADkAPABAAEMASABLAE8A
UgBUAFgAWwBeAGEAZABlAGcAZwBpAGoAagBrAGwAbABsAGwAbABsAGwAbABqAGkAaABl
AGIAYABcAFYAUQBNAEkAQwA+ADkANAAsACcAIgAdABoAFQAQAAwACQAGAAIA/v/8//n/
9//0//P/8f/v/+3/7//u/+3/7P/p/+n/6P/o/+j/6P/n/+f/6f/o/+j/6P/o/+f/5//n
/+f/5//n/+f/5//n/+f/5v/m/+b/5f/l/+X/5f/l/+T/5v/m/+b/5v/m/+f/5//n/+X/
5f/l/+X/5v/m/+b/5v/m/+b/5v/m/+b/5v/m/+b/5v/n/+f/5//n/+f/5//n/+f/5//n
/+f/5//n/+f/6P/o/+j/6P/o/+j/6P/p/+n/6f/p/+n/6f/q/+r/6v/q/+r/6v/q/+r/
6v/q/+r/6f/p/+n/6f/p/+r/6v/q/+r/6//r/+v/6//q/+r/6v/q/+r/6v/q/+r/6P/o
/+j/5//p/+n/6f/p/+f/5//n/+f/5//n/+f/5v/o/+j/6P/o/+b/5v/m/+b/6P/n/+f/
5//n/+f/5//n/+f/5//n/+f/5//n/+f/5//n/+f/5//n/+f/5v/m/+f/5//n/+f/5//n
/+f/5//n/+f/5//n/+f/5//n/+f/5//p/+n/6v/o/+j/6P/o/+b/5v/m/+b/6P/o/+j/
6P/o/+j/6P/o/+j/6P/o/+j/5//n/+n/6v/t/+7/7//w//D/8f/x//H/8//z//P/8//0
//T/9P/0//T/9v/3//f/9//4//j/+P/3//f/9//3//X/9f/0//P/8v/v/+//7//w//D/
8P/u/+v/6f/n/+X/5P/j/+L/4v/g/+D/4P/g/+L/4v/i/+L/4v/i/+L/4v/i/+L/4v/i
/+L/4//j/+T/5P/k/+T/5f/j/+P/4//j/+X/5//q/+3/8/8BABEAHQAiACoANgBFAFMA
XgBuAIYAmwCgAI4AcABWAEoAOwAbAPH/yP+h/4v/kf+h/63/vf/J/9X/3v/l/+r/7v/w
//D/7//v/+//7//w//D/8f/x//H/8v/y//L/8v/y//L/8v/y//P/9f/1//b/9//1//X/
9f/1//f/9//3//j/9v/3//f/9//3//f/9//3//f/9//3//j/+P/4//n/+v/6//r//P/8
//z//f/9/////v////////8CAAMABAAFAAYABwAHAAgACQAKAAsADQAOAA8AEAARABMA
FAAXABkAGAAaABwAHQAhACMAJgApACsALAAvADIANQA4ADwAPwBEAEcASwBOAFAAVABX
AFoAXQBgAGEAYwBlAGcAaABoAGkAagBqAGoAagBqAGoAagBqAGgAZwBmAGUAYgBgAFwA
WgBVAFEATQBHAEIAPQA4ADIALQAoACMAIAAbABYAEgANAAoABgACAP7/+//5//b/9f/z
//H/7//v/+7/7f/s/+3/7f/s/+z/6v/q/+n/6f/p/+j/6P/o/+j/5//n/+f/5//n/+f/
5//l/+X/5f/k/+b/5v/l/+X/4//j/+P/4v/k/+T/5P/k/+T/5f/l/+X/5f/l/+X/5f/m
/+b/5v/m/+b/5v/m/+b/5v/m/+b/5v/m/+f/5//n/+n/6f/p/+n/6f/p/+n/6f/p/+n/
6f/q/+j/6P/o/+j/6v/q/+v/6//r/+v/6//r/+r/6v/q/+r/6v/q/+r/6v/q/+r/6v/p
/+n/6f/p/+n/6v/q/+r/6v/p/+n/6f/p/+j/6P/o/+j/6P/o/+j/6P/o/+j/6P/n/+f/
5//n/+f/5//n/+f/5//n/+f/5//m/+b/5v/m/+b/5v/m/+b/5v/m/+X/5f/l/+X/5f/l
/+X/5f/l/+X/5f/l/+X/5f/l/+X/5f/l/+X/5f/k/+T/5f/l/+X/5f/l/+X/5f/l/+X/
5f/l/+X/5f/l/+X/5f/l/+X/5f/k/+T/5P/k/+T/5v/m/+b/5v/m/+b/5v/m/+T/5P/k
/+T/5P/k/+T/5P/k/+T/5P/k/+T/5f/l/+f/6P/p/+r/6//s/+7/7//v/+//7//v/+//
7//w//D/8P/w//D/8v/z//X/9f/2//b/9P/z//P/8//1//P/8//y/+//7v/r/+v/6//s
/+z/7P/s/+n/5//l/+P/4v/h/+D/3v/e/97/3v/e/97/3v/e/97/3v/e/97/3v/e/97/
3v/g/+D/4f/h/+L/4v/i/+L/4//j/+P/4//j/+P/5f/m/+f/7f/7/wsAEwAaACYANABH
AFkAbgCGAKQAwQDKALgAmAB+AHAAXQAzAAEA0P+h/43/l/+n/7P/wf/N/9f/4P/l/+r/
7v/v/+7/7P/r/+3/7f/u/+7/7//v/+//8P/w//D/8P/w//D/8P/w//H/8f/x//L/8//x
//H/8f/x//H/8f/x//L/9P/1//X/9f/1//X/9f/1//X/9f/1//b/9v/2//f/+P/4//j/
+v/6//z//f/9/////v////////8AAAEAAgADAAQABQAFAAYACQAKAAsADQAOAA8AEAAR
ABEAEgAVABcAGAAaABwAHQAhACMAJgApAC0ALgAxADQANwA6AD4AQQBEAEcASwBOAFIA
VgBZAFwAXwBiAGMAZQBpAGsAbABsAGsAbABsAGwAbgBuAG4AbgBuAGwAawBqAGkAZgBk
AGAAXABXAFMATwBJAEQAPwA6ADQALwAqACUAIAAbABYAEgANAAoABgACAAAA/f/7//j/
9//1//P/8f/x//D/7//u/+3/7f/s/+z/7P/s/+v/6//r/+r/6v/q/+z/6//r/+v/6f/p
/+n/6f/p/+n/6f/o/+j/6P/n/+f/6f/p/+n/6P/m/+b/5v/m/+j/6f/p/+n/6f/p/+n/
6f/q/+r/6v/q/+r/6v/q/+r/6v/q/+r/6v/q/+v/6//r/+v/6//r/+v/7f/t/+3/7f/t
/+3/7f/u/+z/7P/s/+z/7v/u/+//7//v/+//7//v//D/8P/w//D/7v/u/+7/7v/w//D/
8P/v/+//7//v/+//8P/w//D/8P/v/+//7//v/+7/7v/u/+7/7v/u/+7/7v/u/+7/7v/t
/+3/7f/t/+3/7f/t/+3/7f/v/+//7//u/+7/7v/u/+7/7P/s/+z/7P/u/+3/7f/t/+3/
7f/t/+3/7f/t/+3/7f/t/+3/7f/t/+3/7f/t/+3/7f/s/+z/7f/r/+v/6//r/+3/7f/t
/+3/7f/t/+3/7f/t/+3/7f/t/+3/7f/u/+7/7v/u/+7/7v/u/+7/7v/s/+z/7P/s/+z/
7P/s/+z/6v/r/+v/7f/u/+//8P/x//T/9v/3//f/9//3//f/9//3//j/+P/4//j/+P/6
//v//f/9//7//v/8//v/+//7//v/+f/5//j/+f/4//X/9f/z//T/9P/0//T/8f/v/+3/
6//q/+n/6P/n/+b/5f/k/+T/5P/k/+T/5v/m/+b/5v/m/+b/5v/m/+T/5P/l/+X/5v/m
/+b/5v/n/+f/5//n/+n/6f/r/+z/7//x//v/DQAdACQAKgA0AEEAUQBeAGwAggCZAKgA
ogCIAGgAVgBNADMACQDg/7f/lf+R/5//rf+7/8n/0//c/+P/6v/u//L/8v/x//H/8//z
//T/9P/1//X/9f/2//b/9v/2//b/9v/2//b/9//1//X/9v/3//f/9//3//f/+f/5//n/
+v/4//n/+f/5//n/+f/5//n/+f/5//n/+v/6//r/+//8//z//P/+//7//v//////AQAA
AAEAAQABAAIAAwAEAAUABgAHAAcACAALAAwADQAPAA4ADwAQABEAEwAUABcAGQAaABwA
HgAfAB8AIQAkACcAKwAsAC8AMgA1ADgAPAA/AEIARQBJAEwATgBSAFUAWABZAFwAXQBf
AGIAZQBnAGgAaQBqAGoAagBqAGoAagBqAGoAaABnAGYAZQBiAGAAXABaAFUAUQBNAEkA
RAA/ADoANgAxACwAJwAiAB0AGAAUAA0ACgAGAAIAAAD9//v/+P/1//P/8f/v/+//7v/t
/+z/6//r/+r/6v/q/+r/6f/p/+f/5v/m/+b/5v/l/+X/5f/l/+X/5f/l/+X/5f/l/+T/
5P/k/+P/4//j/+P/4//i/+D/4P/g/+D/4v/j/+P/4//j/+P/4//j/+L/4v/i/+L/5P/k
/+T/5P/k/+T/5P/k/+T/5f/l/+X/5f/l/+X/5f/l/+X/5f/l/+X/5f/l/+b/5v/m/+b/
5v/m/+b/5//n/+f/5//n/+f/6P/o/+j/6P/o/+j/6P/o/+b/5v/m/+X/5f/l/+X/5f/m
/+b/5v/m/+P/4//j/+P/5P/k/+T/5P/i/+L/4v/i/+L/4v/i/+H/4f/h/+H/4f/h/+H/
4f/h/+H/4f/h/+D/4P/g/+D/4P/g/+D/4P/g/+D/3//f/9//3//f/9//3//f/9//3//f
/9//3//f/9//3//f/9//3//f/97/3v/f/9//3//f/9//3//f/9//3//f/9//3//f/9//
3//f/9//3//d/97/3v/e/97/3v/e/97/3v/e/97/3v/e/97/3//f/+H/4v/l/+b/5//o
/+n/6f/o/+f/6f/p/+n/6f/q/+r/6v/q/+r/7P/t/+3/6//s/+z/7P/t/+3/7f/t/+n/
6f/o/+f/6P/l/+X/5f/k/+T/5P/i/9//3f/b/9n/2P/X/9b/1v/W/9b/1v/W/9j/2P/Y
/9j/2P/Y/9j/2P/Y/9j/2P/Y/9j/2f/Z/9r/2v/a/9r/2//Z/9n/2f/Z/9v/3f/e/+H/
5//1/wUADwAWACAALgA9AE0AXgB2AJIAqwCyAJ4AfgBkAFYAQwAdAO//wP+X/4P/jf+b
/6f/t//D/83/1P/d/+D/5P/m/+b/5f/l/+X/5f/m/+b/5//n/+f/6P/m/+b/5v/m/+j/
6P/o/+n/6f/p/+r/6//p/+n/6f/p/+v/6//r/+z/6v/r/+v/6//r/+v/6//r/+3/7f/t
/+7/7P/s/+3/7v/w//D/8v/y//L/8//z//X/9P/1//X/9f/2//f/+P/5//r/+//7//z/
/f/+////AQAEAAUABgAHAAkACgANAA8AEAASABQAFQAXABkAHAAfACEAIgAlACgALQAw
ADQANwA4ADsAPwBCAEgATABPAFIAUwBWAFcAWQBdAF8AYABgAGEAYgBiAGIAYgBiAGIA
YgBiAGAAXwBeAF0AWgBYAFQAUgBNAEkARQA9ADgAMwAuACgAIwAeABkAFAAPAAoABgAB
AP7/+v/2//T/8f/v/+z/6f/n/+X/4//j/+L/4f/g/9//3//e/97/3v/e/93/3f/d/9z/
3P/c/9z/2//b/9v/2//b/9v/2//b/9v/2//a/9r/2v/Z/9n/2f/Z/9n/2P/Y/9j/2P/Y
/9j/2f/Z/9n/2f/Z/9n/2f/a/9r/2v/a/9r/2v/a/9r/2v/a/9r/2v/a/9v/2//b/9v/
2//b/9v/2//b/9v/2//b/9v/2//c/9z/3P/c/9z/3P/c/93/3f/b/9v/2//b/9z/3P/c
/9z/3v/e/97/3v/c/9z/3P/b/9v/2//b/9v/3P/c/9z/3P/b/9v/2//b/9r/2v/a/9r/
2v/a/9r/2v/a/9r/2v/Z/9n/2f/Z/9n/1//X/9f/1//Z/9n/2f/Y/9j/2P/Y/9j/2P/Y
/9j/2P/Y/9f/1//X/9f/1//X/9f/1f/V/9X/1f/V/9X/1f/V/9X/1f/V/9X/1//W/9b/
1//X/9f/1//X/9f/1//X/9f/1f/V/9X/1f/V/9X/1f/V/9f/1//W/9b/1v/W/9b/1P/U
/9T/1P/W/9b/1v/W/9T/1f/V/9f/2v/b/9z/3f/e/+D/4f/h/9//3//f/9//3//g/+D/
4P/g/+D/4v/j/+P/4//k/+T/5P/j/+P/4//h/9//3//e/9v/2v/X/9f/2f/a/9r/2v/W
/9P/0f/P/83/zP/L/8r/yv/K/8r/yv/K/8r/yv/K/8r/yv/K/8r/yv/K/8r/yv/K/8r/
y//L/8z/zP/M/8z/y//L/8v/y//N/8//z//Q/9H/2f/p//X//f8GABIAIgA1AEsAZACA
AKIAwQDKALQAkgB4AGoATwAhAOv/tP+D/3X/hf+V/5//rf+7/8P/yv/R/9T/1v/W/9b/
1f/V/9P/0//U/9T/1f/V/9X/1v/W/9b/1v/W/9T/1P/U/9X/1//X/9j/2f/X/9f/1//X
/9f/1//X/9j/1v/X/9f/1//Z/9n/2f/Z/9n/2f/Z/9r/2v/a/9v/3P/c/9z/3v/e/97/
3//d/w==
         </WaveFormData>
      </LeadData>
      <LeadData>
         <LeadByteCountTotal>10000</LeadByteCountTotal>
         <LeadTimeOffset>0</LeadTimeOffset>
         <LeadSampleCountTotal>5000</LeadSampleCountTotal>
         <LeadAmplitudeUnitsPerBit>4.88</LeadAmplitudeUnitsPerBit>
         <LeadAmplitudeUnits>��V</LeadAmplitudeUnits>
         <LeadHighLimit>2147483647</LeadHighLimit>
         <LeadLowLimit>268435456</LeadLowLimit>
         <LeadID>V4</LeadID>
         <LeadOffsetFirstSample>0</LeadOffsetFirstSample>
         <FirstSampleBaseline>0</FirstSampleBaseline>
         <LeadSampleSize>2</LeadSampleSize>
         <LeadOff>FALSE</LeadOff>
         <BaselineSway>FALSE</BaselineSway>
         <ExcessiveACNoise>FALSE</ExcessiveACNoise>
         <MuscleNoise>FALSE</MuscleNoise>
         <LeadDataCRC32>1381082269</LeadDataCRC32>
         <WaveFormData>
7P/s/+z/7P/s/+z/7P/s/+z/7P/s/+z/7P/s/+z/7P/s/+z/7P/s/+z/7P/s/+z/7f/t
/+//8P/x//P/9P/1//T/9P/0//T/9P/1//X/9f/1//X/9f/3//j/+f/7//v//f/9//3/
/f/9//3//f/8//z/+//6//f/9v/1//X/9v/2//T/8//w/+7/7P/r/+n/5v/l/+X/5f/n
/+f/5//n/+f/5//n/+f/5//n/+f/5//l/+X/5f/l/+X/5v/m/+b/6f/p/+n/6f/o/+j/
6P/q/+j/5f/f/9j/0//T/9f/4//9/xwARwCAALwA+gBLAbMBEwJGAkcCHQLnAbkBbwH6
AHwACwC//6z/uv/D/8r/1//f/+X/6v/t//D/8f/y//L/8f/v/+//7//v/+//7v/u/+7/
7v/u/+7/7v/u/+7/7v/v/+//7//w//D/8P/w//D/8P/w//D/8P/w//H/8f/x//L/8v/y
//L/8v/y//L/8v/z//P/9P/0//X/8//0//T/9P/0//b/9v/3//n/+f/6//v/+//8//3/
/f/9//3//v8AAAAAAAABAAIABgAHAAgACgAKAAoACwAOABAAEQATABUAGQAbAB4AIQAi
ACQAKAArAC8AMgA1ADkAPABAAEQASABOAFAAUwBXAFoAXQBgAGIAZQBoAGoAawBrAGwA
bQBtAG0AbQBuAG4AbABrAGsAagBmAGQAYQBeAFoAVQBRAE0ARgBBADwAOAAxACsAJgAh
AB0AGAAVABEADQAJAAUAAwD+//v/+P/3//X/8//x//H/8f/w/+7/7v/u/+3/7f/t/+3/
7P/s/+z/6v/p/+n/6f/p/+n/6f/o/+r/6v/q/+r/6f/o/+X/5P/l/+X/5P/k/+b/5v/m
/+X/5f/l/+T/5P/k/+T/5P/k/+T/5P/k/+T/5P/k/+T/5P/k/+X/5f/l/+X/5f/l/+X/
5f/l/+X/5v/m/+f/5//n/+j/6P/o/+f/5//o/+j/6P/o/+n/6v/q/+n/6f/p/+n/7P/s
/+z/7P/t/+3/7f/t/+3/7f/u/+7/7v/t/+3/7f/t/+3/7f/t/+3/7f/t/+3/6//r/+v/
6//s/+z/7P/s/+7/7v/u/+7/7P/s/+z/7P/q/+r/6v/q/+z/7P/r/+v/6v/q/+n/6P/q
/+r/6//s/+z/6//q/+r/6P/o/+n/6v/q/+r/6v/q/+j/6P/o/+j/6v/q/+r/6f/o/+j/
6f/q/+r/6v/q/+r/6v/q/+r/6v/q/+n/6f/p/+n/6f/p/+r/6P/o/+j/6P/q/+j/6P/q
/+r/6v/q/+r/6v/q/+r/6v/q/+r/6v/o/+j/6P/o/+j/6P/o/+j/6//r/+3/7v/v//H/
8v/z//L/8v/y//L/9P/1//X/9f/z//P/8//1//b/9//5//n/+//7//v/+//7//v/+//6
//r/+f/4//X/8v/x//H/8v/0//L/8f/u/+z/6v/p/+f/5P/j/+P/4//l/+X/5f/l/+X/
5f/l/+X/5f/l/+X/5f/l/+X/5f/l/+X/5v/m/+b/5//n/+f/5//o/+b/6P/m/+T/4f/b
/9L/y//J/8//3f/1/xgARQB+AMAABgFbAckBMwJwAnMCRQIHAtMBhQEIAYYAFQDD/6z/
uv/F/8z/1//h/+X/6v/v//D/7v/u/+3/6//r/+v/6//r/+v/6v/q/+r/6P/o/+j/6P/q
/+r/6v/r/+n/6f/q/+r/7P/s/+z/7P/s/+z/7P/s/+3/7f/t/+7/7v/u/+7/7v/u/+7/
7v/v/+//8P/w//H/8f/y//L/8v/y//T/9P/1//X/9f/2//f/9//4//n/+f/5//n/+v/8
//7//v///wAAAAABAAIABAAGAAYABwAKAAwADQAPABEAEwAVABgAGwAcAB4AIgAlACcA
KgAtADEANAA4ADwAQABEAEYASQBNAFIAVQBYAFoAWwBeAGAAYQBhAGIAYwBjAGMAYwBk
AGQAYgBhAGEAYABgAF4AWwBYAFQATwBLAEcAQAA7ADYAMgAtACcAIgAdABkAFAARAA0A
CQAFAAEA///8//n/9v/1//P/8f/v/+//7//u/+z/7P/q/+n/6f/p/+n/6P/o/+j/6P/n
/+f/5//n/+f/5//m/+j/6P/o/+j/6P/o/+b/5v/j/+P/4v/i/+L/4v/i/+H/4f/h/+D/
4P/i/+L/4v/i/+L/4v/i/+L/4P/g/+D/4P/g/+H/4f/h/+H/4f/h/+H/3//f/9//4P/g
/+H/4f/h/+L/4v/i/+H/4//k/+T/5P/i/+P/5P/k/+X/5f/l/+X/5v/m/+b/5v/p/+n/
6f/p/+f/5//o/+j/6P/n/+f/5//n/+f/5//n/+f/5//n/+f/6f/p/+n/6f/o/+j/6P/o
/+r/6v/q/+r/6P/o/+j/6P/o/+j/6P/o/+j/6P/n/+f/6P/o/+f/5v/m/+b/5//o/+r/
6f/o/+j/5//m/+b/5v/m/+b/5v/m/+b/5v/m/+b/6P/o/+j/5//m/+b/5//o/+f/5v/l
/+T/5v/m/+b/5v/o/+f/5//n/+X/5f/l/+b/5v/m/+b/5v/m/+b/5v/m/+b/5v/m/+b/
5v/m/+b/5v/m/+b/5v/m/+b/5v/m/+b/5v/m/+b/5v/m/+b/5//p/+v/7P/t/+3/7v/v
//D/8v/y//L/8v/x//H/8f/x//H/8f/z//T/9f/3//f/9//3//f/9//3//n/+f/4//j/
9f/0//H/8P/v/+//8P/w/+7/7f/q/+j/5v/l/+P/4v/h/+H/4f/h/+H/4f/h/+H/4f/h
/+H/4f/h/+H/4f/h/+H/4f/h/+H/5P/k/+T/5f/j/+P/4//k/+T/5P/k/+D/2//T/8z/
yf/N/9f/6/8LADQAZwCmAOgANAGZAQUCUwJmAkcCDQLbAZ8BMQGuADYA1f+r/7L/wv/F
/87/2f/f/+P/6P/t/+z/7P/s/+v/6f/p/+n/6f/p/+n/6P/o/+j/6P/o/+j/6P/o/+j/
6P/p/+n/6f/q/+r/6v/q/+r/6v/q/+r/6v/q/+v/6//r/+z/7P/s/+z/7P/s/+z/7P/t
/+3/7v/u/+//7f/u/+7/7v/w//L/8v/z//P/8//0//X/9//4//n/+f/5//n/+v/8//r/
+v/7//z/AAABAAIABAAGAAYABwAKAAwADQAPABEAEwAVABgAGwAcAB4AIgAlACkALAAv
ADMANgA6AD4AQgBIAEoATQBRAFQAVwBaAFwAXQBgAGIAYwBlAGYAZwBnAGcAZwBoAGgA
ZABjAGMAYgBgAF4AWwBYAFIATQBJAEUAQAA7ADYAMgAtACcAIgAdABcAEgAPAAsABwAD
AP///f/6//f/9P/z//H/7//t/+3/6//q/+j/6P/o/+f/5//n/+f/5v/m/+b/5v/l/+X/
5f/l/+X/5f/k/+T/5P/k/+T/5v/m/+T/5P/j/+P/4v/i/+L/4v/i/+H/4f/h/+D/4P/e
/97/3v/e/97/3v/e/97/4P/g/+D/4P/e/9//3//f/9//3//f/9//3//f/9//4P/g/+H/
4f/h/+D/4P/g/9//4f/i/+L/4v/g/+H/4v/i/+P/4//j/+P/5v/m/+b/5v/l/+X/5f/l
/+f/5//o/+j/5v/l/+X/5f/l/+X/5f/l/+f/5//n/+f/5//n/+f/5//m/+b/5v/m/+T/
5P/k/+T/5P/k/+T/5P/k/+T/5P/k/+X/5v/m/+f/5v/m/+X/5P/i/+L/4//k/+b/5f/k
/+T/5v/m/+f/6P/m/+b/5v/m/+T/5P/k/+T/5P/k/+T/4//k/+T/5f/m/+T/5P/k/+T/
5P/k/+T/5P/m/+X/5f/l/+X/5f/l/+b/5P/k/+T/5P/k/+b/5v/k/+T/5P/k/+b/5v/m
/+b/5P/k/+T/5P/m/+b/5v/m/+f/5//p/+r/6f/r/+z/7f/u/+7/7v/u/+7/7//v/+//
7//v/+//8f/y//P/9f/1//f/9//3//f/9//3//f/9v/2//X/9P/x//D/7//v//D/8P/u
/+3/6v/o/+b/5f/j/+D/3//f/9//4f/h/+H/4f/h/+H/4f/h/+H/4f/h/+H/4f/h/+H/
4f/h/+L/4v/i/+P/4//j/+P/5P/k/+T/5P/k/9//2f/S/8v/yf/P/9v/8f8OADcAbgCu
AOwAPwGnAQ0CTgJbAjUC+wHLAYcBEgGQABsAw/+o/7b/wf/G/9P/3f/h/+j/6//u/+7/
7v/t/+v/6f/p/+n/6f/p/+j/6P/o/+r/6v/q/+r/6v/q/+r/6//t/+3/7v/u/+z/7P/s
/+z/7P/s/+z/7P/r/+v/6//s/+7/7v/u/+7/7v/u/+7/7//v//D/8P/x//H/8v/y//L/
8v/0//T/9f/3//f/+P/5//f/+P/5//n/+f/5//r//P/+//7///8AAAIAAwAEAAYACAAI
AAkADAAOAA8AEQATABUAFwAaAB0AIAAiACYAKQAsAC4AMAAzADcAPABBAEYASgBMAE8A
UwBWAFkAXABeAGEAZABmAGcAZwBoAGkAaQBpAGkAagBqAGgAZwBnAGYAZgBkAGEAXgBa
AFUAUQBNAEYAQQA8ADgAMwAtACgAIwAfABoAFwATAA0ACQAFAAMAAAD9//r/+f/3//X/
8//z//H/8P/u/+7/7v/t/+3/7f/t/+z/7P/s/+z/6//r/+v/6//r/+v/6v/q/+r/6v/q
/+r/6v/o/+j/6f/p/+j/6P/m/+b/5v/l/+f/5//m/+b/5P/k/+T/5P/k/+T/5P/k/+T/
5P/k/+T/5P/l/+X/5f/l/+X/5f/l/+X/5f/l/+b/5P/l/+X/5f/o/+j/6P/n/+f/6P/o
/+j/6P/p/+r/6v/r/+v/6//r/+r/6v/q/+r/6//r/+v/6//t/+3/7v/u/+7/7f/t/+3/
7//v/+//7//t/+3/7f/t/+3/7f/t/+3/7v/u/+7/7v/u/+7/7v/u/+z/7P/s/+z/7v/u
/+7/7v/s/+z/6//r/+7/7v/t/+z/7P/s/+3/7v/s/+v/6v/q/+r/6v/r/+z/6v/q/+r/
6v/s/+z/7P/s/+z/7P/s/+v/6v/q/+v/7P/s/+z/7P/s/+z/7P/s/+z/7P/r/+v/6//r
/+v/6//s/+z/7P/s/+z/7v/s/+r/7P/s/+z/7P/s/+z/7P/s/+z/7P/s/+z/7P/s/+z/
7P/s/+z/7P/s/+z/7P/s/+z/7P/s/+3/7f/t/+7/7//x//T/9f/2//b/9v/2//b/9//1
//X/9f/1//f/+f/6//v/+//7//v/+//7//v/+//7//v/+v/6//n/+P/1//T/8//z//T/
9P/y//H/7v/s/+r/6//p/+j/5//l/+X/5f/l/+X/5f/l/+X/5f/l/+X/5f/l/+X/5f/l
/+f/5//n/+j/5v/m/+f/5//n/+f/6P/o/+r/6P/k/9v/0//K/8f/zf/b//X/FQBAAHcA
ugACAVYBxQE1An0CiAJfAh8C6QGdASMBngAmAMv/r/+8/8j/z//a/+P/5//r//D/8f/y
//D/8P/v/+3/6//r/+v/6//t/+z/7P/s/+r/6v/q/+r/7P/s/+z/7f/t/+3/7v/u/+7/
7v/u/+7/7v/u/+7/7v/v/+//7//w/+7/7v/u/+7/7v/u/+7/7//x//L/8v/z//P/9P/0
//T/8v/0//T/9f/3//f/+P/5//n/+v/7//v/+//7//z//v8AAAAAAQACAAQABQAGAAgA
CAAIAAkADAAOAA8AEQATABUAFwAaAB0AIAAiACYAKQArAC4AMQA1ADYAOgA+AEIARgBI
AEsATwBUAFcAWgBcAFsAXgBgAGEAYQBiAGMAYwBhAGEAYgBiAGIAYQBhAGAAXABaAFcA
VABQAEsARwBDAEAAOwA2ADIALQAnACIAHQAZABQAEQANAAsABwADAAEA/v/7//j/9//3
//X/8//z//H/8P/u/+7/7v/t/+3/7f/t/+z/7P/s/+z/6//r/+v/6//r/+v/6v/q/+r/
6v/q/+r/6v/o/+j/5//n/+b/5v/m/+b/5v/l/+X/5f/k/+T/5P/k/+T/5P/k/+T/5P/k
/+T/5P/k/+T/5P/l/+X/5f/l/+X/5f/l/+X/5f/l/+b/5P/l/+X/5f/m/+b/5v/l/+X/
5v/m/+b/5v/n/+j/6P/p/+n/6f/p/+z/7P/s/+z/6//r/+v/6//r/+v/7P/s/+z/6//r
/+v/6//r/+v/6//t/+3/7f/t/+3/7f/t/+3/7P/s/+z/7P/s/+z/7P/s/+z/7P/s/+z/
7P/s/+z/7P/q/+r/6f/p/+r/6v/p/+j/6P/o/+n/6v/s/+v/6v/q/+r/6v/r/+z/6v/q
/+r/6v/o/+j/6P/o/+r/6v/q/+n/6v/q/+v/7P/q/+r/6v/q/+r/6v/q/+r/6v/p/+n/
6f/p/+n/6f/q/+r/6v/q/+r/7P/s/+z/6v/q/+r/6v/s/+z/7P/s/+r/6v/q/+r/7P/s
/+z/7P/s/+z/7P/s/+r/6v/q/+r/6v/q/+r/6//t/+//8P/x//H/8v/z//T/9v/2//b/
9v/1//X/9f/1//X/9f/3//j/+f/7//v/+//7//v/+//7//n/+f/4//j/9//2//P/8v/x
//H/8v/y/+7/7f/q/+j/6P/n/+X/5P/l/+X/5f/l/+P/4//j/+P/4//j/+P/4//j/+P/
4//j/+P/4//j/+P/5v/m/+b/5//n/+f/5//o/+j/6P/k/97/1f/N/8b/x//P/+X/AwAp
AFwAnQDkAC4BkAEHAmkCkQKAAkUCBwLLAWUB3wBgAPL/sf+x/8L/yv/T/97/5f/p/+v/
7v/v/+7/7P/s/+v/6f/p/+n/6f/p/+n/6P/o/+j/6v/q/+r/6v/o/+j/6P/p/+n/6f/q
/+r/6v/q/+r/6v/s/+z/7P/s/+3/7f/t/+7/7P/s/+z/7P/u/+7/7v/v/+//8P/w//H/
8f/y//L/8v/y//T/9P/1//X/9f/2//f/9//4//n/+f/7//v//P/+//z//P/9//7/AAAB
AAIABAAIAAgACQAMAAwADQAPABEAEwAVABgAGwAcAB4AIgAlACoALgAyADcAOAA8AEAA
RABIAEoATQBRAFIAVQBYAFoAWQBcAF4AXwBfAGAAYQBhAGMAYwBkAGQAYABfAF8AXgBa
AFgAVQBSAE4ASQBFAEEAPAA3ADIALgApACMAHgAZABcAEgAPAAsACQAFAAEA///6//f/
9P/z//P/8f/v/+//7//u/+z/7P/q/+n/6f/p/+n/6P/o/+j/6v/p/+n/6f/p/+n/6f/o
/+r/6v/q/+r/6f/o/+X/5P/j/+P/4v/i/+T/5P/k/+P/4//j/+L/4v/k/+T/5P/k/+P/
4v/h/+D/4v/i/+L/4v/i/+P/4//j/+P/4//j/+P/4f/h/+H/4v/i/+P/4//j/+L/4v/i
/+H/4//k/+T/5P/m/+f/6P/o/+f/5//n/+f/6P/o/+j/6P/p/+n/6f/p/+n/6f/q/+r/
7P/r/+v/6//p/+n/6f/p/+n/6f/p/+n/6f/p/+n/6f/o/+j/6P/o/+j/6P/o/+j/6P/o
/+j/6P/o/+j/6P/o/+j/6P/n/+f/5v/m/+X/5P/m/+b/5//o/+j/5//m/+b/5v/m/+f/
6P/m/+b/5v/m/+b/5v/m/+b/5v/m/+b/5f/m/+b/5//o/+b/5v/m/+b/5P/k/+T/5P/l
/+X/5v/n/+X/5f/l/+b/5v/m/+b/5v/q/+r/6P/m/+b/5v/m/+b/5v/m/+b/5v/m/+b/
5v/m/+b/5v/m/+b/5v/m/+b/5v/n/+f/6f/s/+3/7//w/+//8P/w//D/8P/w//H/8f/x
//H/8f/x//P/9P/1//f/9//3//f/9//3//f/9//3//j/+P/3//b/8//y//H/8f/w//D/
7v/t/+r/6P/m/+X/4//i/+H/4f/h/+H/4f/h/+H/4f/h/+H/4f/h/+H/4f/h/+H/4f/h
/+H/4f/i/+L/4v/j/+P/4//h/+L/4v/i/+L/4P/d/9n/0v/N/8//1//n/wMAKABXAJIA
zgASAW8B2wEvAlICPwIPAt8BqQFJAcgATADl/6v/qv+6/8H/yv/V/93/4//o/+n/6v/q
/+r/6f/n/+f/5//n/+f/5//m/+b/5v/m/+b/5v/m/+b/5v/m/+f/5//n/+j/6P/o/+j/
6P/o/+r/6v/q/+r/6//r/+v/7P/q/+r/6v/q/+r/6v/q/+v/6//s/+z/7f/t/+7/7v/u
/+7/8P/w//H/8//z//T/9f/1//b/9//3//n/+f/6//z//P/8//3//v8AAAEAAgAEAAYA
BgAHAAoADAANAA8AEQATABUAGAAbABwAHgAiACUAKQAsAC8AMwA2ADoAPgBCAEYASABL
AE8AUgBVAFgAWgBbAF4AYABhAGEAYgBjAGMAYwBjAGQAZABiAGEAYQBgAF4AXABZAFYA
UgBNAEkARQBAADsANgAyAC0AJwAiAB0AGQAUABEADQALAAcAAwABAPz/+f/2//X/8//x
/+//7//t/+z/6v/q/+r/6f/p/+n/6f/o/+j/6P/o/+f/5//n/+n/6f/p/+j/5//m/+X/
5P/k/+T/4v/i/+P/4//i/+L/4P/g/+D/3//h/+H/4P/g/+D/4P/g/+D/4P/g/+D/4P/i
/+L/4v/i/+D/4f/h/+H/4f/h/+H/4f/h/+H/4f/i/+T/5f/l/+X/5v/m/+b/5f/l/+b/
5v/m/+T/5f/m/+b/5//n/+f/5//o/+j/6P/o/+n/6f/p/+n/6f/p/+r/6v/q/+n/6f/p
/+n/6f/p/+n/6//r/+v/6//p/+n/6f/p/+j/6P/o/+j/6v/q/+r/6v/q/+r/6v/q/+j/
6P/o/+j/6v/q/+n/6f/q/+r/6f/o/+j/6P/p/+r/6v/p/+j/6P/m/+b/5//o/+j/6P/o
/+j/6P/o/+j/6P/o/+j/6P/n/+j/6P/p/+r/6P/o/+j/6P/o/+j/6P/o/+r/6f/p/+n/
6f/p/+n/6v/q/+r/6v/q/+r/6v/o/+j/6P/o/+j/6P/o/+j/6P/o/+j/6P/o/+j/6P/o
/+j/6v/q/+r/6v/q/+r/6v/q/+r/6v/r/+v/6//s/+3/7//w//H/8v/y//T/9P/0//X/
9f/1//X/9f/z//X/9v/3//r/+//8//3/+//7//v/+//7//r/+v/5//j/9f/0//P/8//0
//T/8v/x/+7/7P/q/+n/5//m/+X/5f/l/+X/5f/l/+X/5f/l/+X/5f/l/+X/5f/l/+X/
5f/j/+P/4//k/+b/5v/n/+f/6f/p/+r/6v/q/+j/5P/f/9X/zv/J/8//2//x/xEAOgBx
ALAA8AA+AaUBFQJnAnwCXQIhAusBpwE1AbIAOgDX/63/tv/E/8v/1P/f/+X/6f/u//H/
8v/w//D/7//t/+3/7f/t/+3/7f/s/+z/7P/s/+z/7P/s/+z/7P/s/+3/7f/t/+7/7v/u
/+7/7v/u/+7/7v/u/+7/7//v/+//8P/y//L/8v/y//L/8v/y//P/8f/y//L/8//1//b/
9v/2//b/+P/4//n/+f/5//r/+//7//z//f/9//3//f/+/wAAAgACAAMABAAGAAcACAAK
AAwADAANABAAEAARABMAFQAXABkAHAAfACAAIgAmACkALQAwADMANwA6AD4AQgBGAEoA
TABPAFMAVgBZAFwAXgBdAGAAYgBjAGMAZABlAGUAZQBlAGYAZgBiAGEAYQBgAGAAXgBb
AFgAVgBRAE0ASQBCAD0AOAA0ADEAKwAmACEAHwAaABcAEwANAAkABQADAAEA///9//3/
+f/3//X/9f/z//L/8P/w//L/8f/x//H/8f/w//D/8P/u/+3/7f/t/+//7//v/+7/7P/s
/+z/7P/s/+z/6v/q/+n/6f/o/+j/6v/q/+r/6f/n/+f/5v/m/+j/6P/o/+j/6P/o/+j/
6P/o/+j/6P/o/+j/6f/p/+n/5//n/+f/5//p/+n/6f/q/+j/6f/p/+n/6v/q/+r/6f/r
/+z/7P/s/+z/7f/u/+7/7//v/+//7//w//D/8P/w//H/8f/x//H/8f/x//L/8v/y//H/
8f/x/+//7//v/+//8f/x//H/8f/x//H/8f/x//L/8v/y//L/8P/w//D/8P/w//D/8P/w
/+7/7v/u/+7/8P/w/+//7//w//D/7//u/+7/7v/v//D/7v/t/+z/7P/u/+7/7//w/+7/
7v/u/+7/7v/u/+7/7v/u/+7/7v/t/+7/7v/v//D/7v/u/+7/7v/s/+z/7P/s/+7/7f/t
/+3/7f/t/+3/7v/u/+7/7v/u/+7/7v/w/+7/7v/u/+7/7v/u/+7/7v/u/+7/7v/u/+z/
7P/s/+z/7P/s/+3/7f/v//D/8f/z//T/9f/2//b/+P/4//j/+f/5//n/+f/5//n/+//8
//3//////////////////////////v/+//3//v/7//r/+f/4//j/9//0//X/8v/w/+7/
6//p/+j/5//n/+f/5//n/+f/5//n/+f/6f/p/+n/6f/n/+f/5//n/+X/5f/l/+b/6P/o
/+n/6f/p/+n/6v/q/+r/6v/q/+f/3//Y/9H/0f/X/+X//f8eAEkAgAC6APoASwG1ARkC
VAJVAi8C+wHLAYEBCAGIABUAx/+w/77/x//O/9n/4f/l/+r/7f/u//D/8P/v/+3/7//v
/+//7//v/+7/7v/u/+7/7v/u/+7/7v/u/+7/7//t/+3/7v/u/+7/7v/u/+7/8P/w//D/
8P/x//H/8f/y//D/8P/w//D/8P/w//D/8f/z//T/9P/1//X/9v/2//b/9v/4//j/+f/3
//f/+P/5//n/+v/7//v//f/9//7/AAACAAIAAwAEAAUABQAFAAYACQAKAAwAEAASABMA
FQAXABcAGQAcAB8AIAAiACYAKQAtADAAMwA3ADoAPgBCAEYASgBMAE8AUwBWAFkAXABe
AGEAZABmAGcAZwBoAGkAaQBpAGkAagBqAGoAaQBpAGgAZABiAF8AXABZAFUAUgBPAEoA
RQBAADwANwAxACwAJwAhABwAGQAVABEADQAJAAcAAgD///z/+//5//f/9f/1//P/8v/w
//D/8v/x//H/8f/v/+7/7v/u/+7/7f/t/+3/7f/t/+3/7P/s/+z/7P/s/+z/7P/q/+r/
6f/p/+j/6P/o/+j/6P/n/+f/5//m/+b/5v/m/+b/5v/m/+b/5v/m/+b/5v/m/+b/5v/n
/+f/5//n/+f/5//n/+f/5//n/+j/6v/r/+v/6//q/+r/6v/p/+n/6v/q/+r/6v/r/+z/
7P/v/+//7//v//D/8P/w//D/8f/x//H/8f/v/+//8P/w//D/7//v/+//7//v/+//7//v
/+//7//v/+//7//v/+//7v/u/+7/7v/u/+7/7v/u/+7/7v/u/+7/7v/u/+7/7v/u/+7/
7f/t/+7/7v/t/+z/7v/u/+//8P/u/+3/7P/s/+7/7v/v//D/7v/u/+7/7v/w//D/8P/w
/+7/7v/u/+3/7v/u/+//8P/u/+7/7v/u/+7/7v/u/+7/7v/t/+3/7f/v/+//7//w//D/
8P/w//D/7v/u//D/7v/u/+7/7v/u/+7/7v/u/+7/7v/u/+7/8P/x//H/8//0//X/9//4
//n/+v/6//r/+v/6//v/+//7//v/+//7//3//v///wEAAQABAAEAAQADAAMAAwADAAAA
AAD///7//f/8//v/+//6//r/+P/3//T/8v/w/+//7f/s/+v/6//r/+v/6//r/+3/7f/t
/+3/6//r/+v/6//t/+3/7f/t/+v/6//s/+z/7P/t/+3/7f/v//D/8P/w/+7/7P/l/93/
1v/V/9f/4f/3/xcAPgBzALAA8AA+AaMBEwJjAngCXQInAvMBswFDAbwARADh/7P/vP/M
/9H/2v/l/+3/8f/2//f/+v/4//j/9//1//X/9f/1//X/9f/0//T/9P/0//T/9P/0//T/
9P/0//X/9f/1//b/9v/2//b/9v/2//j/+P/4//j/+f/5//n/+v/6//r/+v/6//r/+v/6
//v/+//8//z//f/9//7//v/+//7/AAAAAAEAAQABAAIAAwADAAQABQAFAAUABQAGAAgA
CgAKAAsADAAOAA8AEAASABQAFAAVABgAHAAdAB8AIQAjACUAKAArACwALgAyADUANwA6
AD0AQQBEAEgATABQAFQAVgBZAF0AYABjAGYAaABpAGwAbgBvAG8AcABxAHEAcQBxAHIA
cgBwAG8AbwBuAGwAagBnAGQAYgBdAFkAVQBQAEsARgBCAD0ANwAyAC0AKQAkACEAHQAb
ABcAEwARAAwACQAGAAUABQADAAEAAQABAAAA/v/+//z/+//7//v/+//6//r/+v/6//n/
+f/5//n/+f/5//j/+v/6//r/+v/4//j/9v/2//f/9//2//b/9v/2//b/9f/1//X/9P/0
//b/9v/2//b/9v/2//b/9v/2//b/9v/2//b/9//3//f/9f/1//X/9f/3//f/9//4//j/
+f/5//n/+v/6//r/+f/7//z//P/8//r/+//8//z//f/9//3//f/+//7//v/+////////
/////////wAAAAACAAEAAQABAAEAAQABAAEAAQABAAEAAQABAAEAAQABAAIAAgACAAIA
AAAAAAAAAAACAAIAAgACAAIAAgACAAIAAgACAAEAAQACAAIAAQAAAAAAAAABAAIAAgAB
AAAAAAAAAAAAAQACAAIAAgACAAIAAgACAAIAAgACAAIAAgABAAIAAgADAAQAAgACAAIA
AgAEAAQABAAEAAQAAwADAAMAAwADAAMABAAEAAQABAAEAAQABgAEAAQABAAEAAQABAAE
AAQABAAEAAQABAAEAAYABgAHAAcACwAMAA0ADwAOAA8AEAAQABAAEAAQABEAEQARABEA
EQATABUAFgAXABkAGQAZABkAGQAZABkAGQAXABYAFgAVABQAEQAQAA8AEQASABIAEAAO
AAoABwAEAAUAAwACAAEAAwADAAMAAwADAAMAAwADAAUABQAFAAUABQAFAAUABQAFAAUA
BQAGAAYABgAHAAcABwAHAAgACAAGAAYABAD9//H/6v/p/+///f8XADkAZACfAOIAKgF8
AekBWQKhAqwCgQJBAgkCuwFBAbwARgDp/83/3v/q/+//+v8DAAkADQAQABMAFAASABIA
EQAPAA0ADQANAA0ADwAOAA4ADgAOAA4ADgAOABAAEAAQABEADwAPABAAEAAQABAAEAAQ
ABIAEgASABIAEwATABMAFAAUABQAFAAUABYAFgAWABcAFwAYABgAGQAZABoAGgAaABoA
HAAeAA==
         </WaveFormData>
      </LeadData>
      <LeadData>
         <LeadByteCountTotal>10000</LeadByteCountTotal>
         <LeadTimeOffset>0</LeadTimeOffset>
         <LeadSampleCountTotal>5000</LeadSampleCountTotal>
         <LeadAmplitudeUnitsPerBit>4.88</LeadAmplitudeUnitsPerBit>
         <LeadAmplitudeUnits>��V</LeadAmplitudeUnits>
         <LeadHighLimit>2147483647</LeadHighLimit>
         <LeadLowLimit>268435456</LeadLowLimit>
         <LeadID>V5</LeadID>
         <LeadOffsetFirstSample>0</LeadOffsetFirstSample>
         <FirstSampleBaseline>0</FirstSampleBaseline>
         <LeadSampleSize>2</LeadSampleSize>
         <LeadOff>FALSE</LeadOff>
         <BaselineSway>FALSE</BaselineSway>
         <ExcessiveACNoise>FALSE</ExcessiveACNoise>
         <MuscleNoise>FALSE</MuscleNoise>
         <LeadDataCRC32>3945964858</LeadDataCRC32>
         <WaveFormData>
BAAEAAQABAAEAAQABAAEAAQABAAEAAQAAgACAAIAAgACAAIAAgACAAIAAgACAAIAAwAE
AAQABgAHAAcACAAIAAkACQAJAAkACQAJAAkACQAIAAgACAAIAAkACgALAAwADgAOAA4A
DgAOAA8ADwAPAA8ADwAOAA0ACgAKAAoACgAMAAsACQAGAAQAAgAAAP///v/9//3//v/+
//7//v/+//3//f/9//3//f/9//3//P/8//z//P/9//3//f/9//3//f/9//3//f/9//3/
/f/9//v/+f/2//D/5P/b/9r/5P/8/xwAQgB0AK8A6wAoAWgBmQGiAX0BRAEOAegAsABl
ACEA9P/f/93/4f/k/+j/6//x//T/+f/8////AQABAAEAAAD+//7//v/+/wAAAAAAAAAA
AAAAAAAAAAAAAAAAAAAAAP//////////AgACAAIAAwABAAEAAQACAAIAAgACAAIAAgAD
AAMAAwACAAIAAwADAAMAAwAEAAQABAAFAAUABgAGAAcABwAIAAgACQAJAAkACgAKAAoA
CwALAA0ADgAOAAwADgAOAA4AEAASABMAFAATABQAFQAWABcAGQAaABsAHAAeACEAIwAl
ACYAJwApACwALgAxADUANgA6AD0AQABDAEQARwBKAEwATwBQAFIAVABWAFYAWABYAFkA
WQBZAFkAWQBZAFkAWABXAFYAVQBUAFMAUQBOAEwASABFAEIAPAA4ADUAMQArACcAJAAg
AB0AGgAXABQAEQAOAAsACQAHAAUAAwABAP///f/9//z//f/8//v/+//5//j/+P/4//j/
9//3//f/9f/1//X/9P/0//P/8//z//P/8//z//P/8f/w/+//7v/v/+//7//v/+3/7f/s
/+z/7P/s/+z/7P/s/+z/7P/s/+r/6v/q/+r/6v/q/+r/6//r/+v/6//r/+v/6//s/+z/
7P/t/+3/7f/t/+7/7v/u/+7/7//v//D/8P/w//H/8f/x//L/8v/z//P/8//z//T/9P/0
//T/9f/z//P/8//z//P/8//z//P/8//z//P/8//z//P/8v/y//D/8P/w//D/8P/w//D/
8P/w//D/8P/w//D/8P/w/+//7f/t/+3/7f/v/+//7//v/+//7//u/+7/7v/u/+7/7v/u
/+7/7v/u/+7/7v/u/+7/7P/s/+z/7P/s/+z/7P/s/+3/7f/t/+3/7f/u/+7/7v/u/+7/
7v/u/+7/7v/u/+7/7v/u/+7/7v/s/+z/7P/s/+7/7v/u/+7/7v/u/+7/7v/u/+7/7v/u
/+7/7v/u//D/8P/w//D/7v/u/+7/7v/u/+7/7v/u/+7/7v/u/+7/7f/u/+7/8P/z//P/
9P/0//X/9f/1//X/9f/1//X/9f/2//b/9v/2//X/9v/3//j/+v/6//r/+v/6//v/+//7
//v/+//6//n/+P/4//j/+P/6//n/9//0//D/7v/s/+v/6v/p/+n/6v/o/+j/6P/o/+n/
6f/p/+n/6f/p/+n/6P/o/+j/6P/p/+f/5//n/+f/5//n/+f/5//p/+n/6f/n/+f/5f/g
/9j/zv/F/8L/zP/k/wQALgBgAJ0A3QAeAWIBmwGqAYkBTAEQAeQArABdABUA6P/P/8n/
zf/Q/9T/2f/d/+D/4//o/+n/5//n/+f/5v/m/+b/5v/m/+T/5P/k/+T/5P/k/+T/5P/i
/+L/4v/i/+X/5f/l/+X/5v/m/+b/5//l/+X/5f/m/+b/5v/m/+b/5P/l/+X/5f/k/+T/
5f/l/+X/5f/m/+b/6P/p/+n/6v/q/+v/6//s/+r/6//r/+v/7P/s/+z/7f/t/+//8P/w
//D/8v/y//L/8v/0//X/9v/3//j/+f/6//v//f/+////AAACAAUABwAJAAoACwANABAA
EgAVABkAGAAcAB8AIgAlACYAKQAsAC4AMQAyADQAOAA6ADoAPAA8AD0APQA9AD0APQA9
AD0APgA9ADwAOwA4ADcANQAyADAALAApACYAJAAgAB0AGQATAA8ADAAIAAUAAgD///z/
+f/2//P/8f/v/+3/6//p/+n/5//n/+b/5f/k/+P/4//h/+D/4P/g/+D/3//f/9//4f/h
/+H/4P/g/9//3//f/93/3f/d/93/3P/c/9z/3P/b/9v/2//b/9n/2f/Y/9j/2P/Y/9j/
2P/Y/9j/2P/Y/9j/2P/Y/9j/2P/Y/9j/2f/X/9f/1//X/9f/1//Y/9j/2P/Z/9n/2f/Z
/9r/2v/a/9r/2//b/9z/3P/c/93/3f/d/97/3v/f/+H/4f/h/+L/4v/i/+L/4//j/+P/
4//j/+H/4f/h/+H/4//j/+P/4//h/+H/4P/g/+L/4v/i/+L/4v/i/+L/4v/i/+L/4v/i
/+L/4v/i/+H/4f/h/+H/4f/h/+H/4f/h/+H/4f/g/+D/4P/g/+D/4P/g/+D/4P/g/+L/
4v/i/+L/4P/g/+D/4P/g/+D/4P/g/9//3//f/9//3//g/+D/4P/g/+D/4P/g/+D/4P/g
/+D/4v/i/+L/4v/i/+L/4v/i/+D/4P/g/+D/4P/g/+D/4P/i/+T/4v/i/+L/4v/i/+T/
5P/k/+T/4v/i/+L/4v/i/+L/4v/i/+T/5P/k/+T/5P/k/+T/5f/m/+b/6P/p/+n/6v/q
/+v/6//r/+v/6//r/+v/6//s/+z/7P/s/+3/8P/x//L/8v/y//L/8v/y//P/8//z//P/
8f/w/+//7v/w//D/8P/w//H/7//s/+r/6P/m/+X/5P/h/+H/4v/i/+L/4v/i/+H/4//j
/+P/4//j/+P/4v/i/+L/4v/j/+P/4//j/+P/4//l/+X/5f/l/+X/5f/j/+P/3//a/9D/
xv/D/8j/2v/4/x4ATgCIAMcACQFKAYgBpwGUAV0BIAHyAMQAegArAPP/1v/L/83/z//U
/9r/3f/h/+b/5//q/+v/6//r/+v/6v/q/+r/6v/q/+r/6v/q/+r/6v/q/+r/6v/q/+r/
6v/q/+3/7f/t/+3/7v/u/+7/7//t/+3/7f/u//D/8P/w//D/7v/v/+//7//w//D/8f/x
//H/8f/y//L/8v/z//P/9P/0//X/9f/2//b/9//3//f/+v/6//r/+//5//v//P/8//r/
/P/8//z//P/+////AAABAAIAAwAEAAUABwAIAAkACgAMAA8AEQAVABYAFwAZABoAHAAf
ACMAJAAoACsALgAxADIANQA4ADoAPQA+AEAAQgBEAEQARgBEAEUARQBFAEMAQwBDAEMA
QgBBAEAAPwBAAD8APQA6ADYAMgAvACwAKAAkACEAHQAZABUAEgAOAAsACAAFAAIA///8
//n/9//1//P/8f/v/+//7f/t/+z/6f/o/+f/5//p/+j/6P/o/+j/5//n/+f/5f/l/+X/
5P/m/+X/5f/l/+X/5f/l/+X/5f/k/+P/4v/h/+H/4f/h/+H/4f/g/+D/3v/e/97/3v/c
/9z/3P/c/97/3v/e/97/4P/g/+D/4f/f/9//3//f/9//3//g/+D/4P/h/+H/4f/h/+L/
4v/i/+L/4//j/+T/5P/k/+X/5f/l/+b/5v/n/+f/5//n/+j/6P/o/+j/6f/p/+n/6f/p
/+n/6f/p/+n/6f/p/+n/6f/p/+n/6P/o/+r/6v/q/+r/6v/q/+r/6v/o/+j/6P/o/+j/
6P/o/+f/5//n/+f/5//n/+f/5//n/+n/6f/o/+j/6P/o/+j/6P/m/+b/5v/m/+j/6P/o
/+j/6P/o/+j/6P/o/+j/6P/o/+n/6f/p/+n/5//o/+j/6P/o/+j/6P/o/+r/6v/q/+r/
6P/o/+j/6P/q/+r/6v/q/+r/6v/q/+r/6v/q/+r/6v/q/+r/6v/q/+r/6v/q/+z/7P/s
/+z/7P/s/+z/7P/s/+z/7P/s/+v/7P/s/+7/7//v//D/8P/z//P/8//z//H/8f/x//H/
9P/0//T/9P/z//T/9f/2//j/+P/4//j/+P/5//n/+f/5//n/+P/3//b/9v/2//b/9v/1
//P/8P/s/+r/6P/n/+b/5f/l/+b/5v/m/+b/5v/n/+f/5//n/+X/5f/l/+T/5v/m/+b/
5//l/+X/5f/l/+X/5f/l/+X/5//n/+f/5//l/+P/4P/a/9D/xf/C/8r/3v/+/yQAUgCN
AM0ADAFOAYUBmAF7AUABCAHeAKwAYwAZAOj/z//J/8v/0P/S/9f/3f/i/+X/6P/p/+v/
6//r/+r/6v/q/+r/6v/q/+r/6v/q/+j/6P/o/+j/6v/q/+r/6v/r/+v/6//r/+z/7P/s
/+3/7f/t/+3/7v/u/+7/7v/u/+z/7f/t/+3/7P/s/+3/7f/v/+//8P/w//D/8f/x//L/
8P/x//H/8v/0//X/9f/1//T/9P/0//X/9f/3//j/+P/4//r/+v/6//r//P/9//7///8A
AAEAAgADAAUABgAHAAgACgANAA8AEQASABMAFQAYABoAHQAhACIAJgApACwALwAwADMA
NgA4ADsAPAA+AEIARABEAEYARgBHAEcARwBHAEcARwBHAEYARQBEAEMAQgBBAD8APAA6
ADYAMwAwACwAKAAlACEAHQAZABYAEgANAAoABwAEAAEA/v/7//n/9//1//P/8f/v/+3/
7f/s/+v/6v/p/+n/6f/o/+j/6P/o/+f/5//n/+f/5//n/+b/5v/l/+X/5f/l/+X/5f/l
/+X/5P/j/+L/3//f/9//3//f/9//3v/e/97/3v/e/97/3P/c/9z/3P/c/9z/3P/c/9z/
3P/c/93/2//b/9v/2//b/9v/3P/c/9z/3f/d/93/3f/e/97/3v/e/9//3//g/+D/4P/h
/+H/4f/i/+L/4//h/+H/4f/i/+L/4v/i/+P/4//j/+P/4//j/+P/4//j/+P/4//j/+P/
4//j/+L/4v/i/+L/4v/i/+L/4v/i/+L/4v/i/+L/4v/i/+L/4v/h/9//3//f/9//3//f
/9//3//f/9//3v/e/+D/4P/g/+D/3v/e/97/3v/e/97/3v/e/9z/3P/c/9z/3P/c/9z/
3P/b/9v/2//b/9v/3P/c/9z/3P/c/9z/3P/c/9z/3P/c/9r/2v/a/9r/2v/a/9r/2v/a
/9r/2v/a/9z/3P/c/9z/3P/c/9z/3P/c/9z/3P/c/9z/3P/c/9r/2v/a/9r/2P/Y/9j/
2P/a/9r/2v/a/9r/2v/a/9r/2P/Y/9n/2v/Y/9r/2//b/97/3v/f/9//3//f/9//3//f
/9//4P/g/+D/4P/h/+L/4//k/+T/5P/k/+T/5P/l/+X/5f/l/+X/5P/j/+L/4v/i/+L/
4v/h/93/2v/Y/9b/1P/T/9L/0f/P/9D/0P/Q/9D/0P/P/8//z//P/8//z//P/87/zv/O
/8z/zf/N/83/zf/N/83/zf/N/83/zf/N/83/y//L/8X/vv+0/6r/p/+y/8j/6P8OAD4A
fAC/AAEBRAGCAZkBfgFFAQgB2gCiAFIABwDX/7z/s/+3/7v/vv/C/8f/yf/M/8//0v/T
/9H/0f/R/9D/0P/Q/9D/0P/Q/9D/0P/Q/9D/0P/Q/9D/0v/S/9L/0v/T/9P/0//T/9T/
1P/U/9X/1f/V/9X/1v/W/9b/1v/W/9b/1//X/9f/1v/W/9f/1//X/9f/2P/Y/9j/2f/Z
/9r/2v/b/9v/3P/c/93/3f/d/+D/4P/g/+H/3//h/+L/4v/i/+T/5P/k/+b/6P/p/+r/
6//s/+3/7v/x//P/9P/1//b/+P/7//3/AQACAAMABQAGAAgACwAPABAAFAAXABoAHQAe
ACEAJAAoACsALAAuAC4AMAAwADIAMgAzADMAMwAzADMAMwAzADQAMwAyADEAMAAvAC0A
KgAoACQAIQAeABoAFgATAA8ACwAHAAQAAAD9//r/9//0//P/8P/t/+v/6f/n/+X/4//i
/+H/4v/i/9//3v/d/93/3f/c/9z/3P/c/9v/2//b/9v/2//b/9r/2v/Z/9n/2f/b/9v/
2//b/9v/2v/Z/9j/1f/V/9X/1f/V/9X/1P/U/9T/1P/U/9T/1P/U/9T/1P/U/9T/1P/U
/9T/1P/U/9X/1f/V/9X/1f/V/9X/1v/W/9b/1//X/9f/1//Y/9j/2P/Y/9n/2f/a/9r/
2v/b/9v/3f/e/97/3//d/93/3f/e/+D/4P/g/+H/3//f/9//3//f/9//3//f/9//3//f
/9//3//f/97/3v/g/+D/4P/g/+L/4v/i/+L/4v/i/+L/4v/k/+T/5P/j/+P/4//j/+P/
4//j/+P/4//j/+P/4v/i/+L/4v/i/+L/5P/k/+T/5P/i/+L/4v/i/+T/5P/k/+T/4v/i
/+L/4v/h/+H/4f/h/+L/5P/l/+b/5v/m/+b/5v/m/+b/5v/m/+T/5P/k/+T/5v/m/+b/
5v/o/+j/6P/o/+j/6P/o/+j/6P/o/+j/5v/m/+b/5v/m/+b/5v/m/+b/5v/m/+b/5v/m
/+b/5v/m/+b/5v/m/+b/5v/m/+b/5v/m/+b/5//q/+r/7P/t/+v/7P/s/+3/7f/t/+3/
7f/t/+3/7f/u/+7/7v/u/+//8P/x//L/8v/y//L/8v/y//P/8//z//P/8f/w/+//7v/u
/+7/7v/u/+3/6//o/+b/5v/k/+P/4v/h/+H/4v/i/+D/4P/g/9//3//f/9//3//h/+H/
4P/g/+D/4P/h/+H/4f/h/+H/4f/i/+P/5P/l/+f/5f/j/+H/2//Q/8T/wP/F/9b/8v8W
AEIAegC+AP8AQQGGAbYBswGGAUcBEgHgAJgASAAJAOP/0v/R/9X/1//c/+L/5f/n/+r/
7f/s/+v/6//r/+v/6v/s/+z/7P/s/+r/6v/q/+r/7P/s/+z/7P/u/+7/7v/u/+3/7f/t
/+3/7v/u/+7/7//v/+//7//w//L/8v/y//L/8P/x//H/8f/y//L/8//z//P/8//0//T/
9P/1//X/9v/4//n/+f/6//r/+//7//v//P/8//z//f/9////AAAAAAAAAgACAAIABAAG
AAcACAAHAAgACQAKAA0ADwAQABEAEAASABUAFwAZABoAGwAdACEAJAAoAC0ALgAyADUA
OAA5ADoAPQBAAEIARQBGAEgASABKAEoATABMAE0ATQBNAE0ATQBNAE0ATgBNAEwASwBI
AEcARQBCAD4AOgA3ADQAMgAuACsAJwAjAB8AHAAYABUAEgAPAAwACwAIAAUAAwABAP//
/f/7//n/9//3//b/9//2//X/9f/z//L/8v/y//T/8//z//P/8//z//P/8v/0//P/8//z
//P/8//z//P/8f/w/+//7v/v/+//7//v/+3/7f/s/+z/7P/s/+z/7P/s/+z/7P/s/+z/
7P/s/+z/7P/s/+z/7f/t/+3/7f/t/+3/7f/u/+7/7P/t/+3/7f/v//D/8P/w//D/8f/x
//L/8P/w//H/8f/z//T/9P/1//f/9//3//j/9v/2//b/9//3//f/9//3//f/9//3//f/
9//3//f/9//3//f/9v/2//b/9v/2//b/9v/2//b/9v/2//b/9v/2//b/9v/2//X/9f/1
//X/9f/1//X/9f/1//X/9f/0//T/9P/0//T/9P/2//b/9v/2//T/9P/0//T/9v/2//b/
9v/0//T/9P/0//P/8//z//P/8//0//T/9P/0//T/9P/0//T/9P/0//T/9P/0//T/9P/0
//T/9P/0//T/9P/0//T/9P/0//T/9P/2//T/9v/2//b/9v/2//T/9P/0//T/9v/2//b/
9v/0//T/9P/0//T/9P/0//T/9P/1//b/9v/4//n/+f/6//r/+//7//v/+//7//v/+//7
//z//P/8//z//f/+////AAAAAAAAAAACAAIAAwADAAMAAwADAAIA///+//7//v/+//7/
/f/7//j/9v/0//L/8f/w/+//7//w//D/8P/w//D/7//v/+//7//v/+//7//u/+7/7v/u
/+//7//v/+//7//v/+//7//v/+//7//v/+//7//t/+j/4P/W/8//0v/i//z/HgBIAH4A
uQD3ADYBdgGbAZIBYQEoAfoA0ACOAEEAAwDe/9H/0f/V/9r/3v/j/+f/7P/v//L/8//z
//P/8//y//L/8v/y//L/8P/w//D/8P/y//L/8v/y//D/8P/w//D/8//z//P/8//0//T/
9P/1//P/8//z//T/9v/2//b/9v/2//f/9//3//b/9v/3//f/9//3//j/+P/4//n/+f/6
//r/+//7//z//P/9//3//f/8//z//P/9//3///8AAAAAAgAEAAQABAAEAAYABwAIAAkA
CgALAAwADQAPABAAEQASABQAFwAZABkAGgAbAB0AIgAkACcAKwAsADAAMwA2ADcAOAA7
AD4AQABDAEQARgBKAEwATABOAE4ATwBPAE8ATQBNAE0ATQBMAEsASgBJAEgARwBFAEIA
QAA8ADkANgA0ADAALQApACMAHwAcABgAFQASAA8ADAALAAgABQADAP///f/7//n/+f/3
//f/9v/1//T/8//z//P/8v/y//L/8v/x//H/8f/x//H/8f/w/+7/7f/t/+3/6//r/+v/
6//r/+r/6f/o/+n/6f/p/+n/5//n/+b/5v/m/+b/5v/m/+b/5v/m/+b/5v/m/+b/5v/m
/+b/5v/n/+f/5//n/+f/5//n/+j/6P/o/+n/6f/p/+n/6v/q/+r/6v/r/+v/7P/s/+z/
7f/t/+3/7v/u/+//7//v/+//8P/w//D/8P/x/+//7//v/+//7//v/+//7//t/+3/7f/t
/+//7//u/+7/7v/u/+7/7v/s/+z/7P/s/+7/7v/u/+7/7v/u/+7/7f/r/+v/6//r/+v/
6//r/+v/7f/t/+z/7P/s/+z/7P/s/+z/7P/s/+z/7P/s/+z/7P/s/+z/7P/s/+z/7P/s
/+z/6//r/+v/6//p/+r/6v/q/+r/6v/q/+r/6v/q/+r/6v/q/+r/6v/q/+j/6P/o/+j/
6v/q/+r/6v/q/+r/6v/q/+r/6v/q/+r/6v/q/+r/6v/q/+r/6v/q/+r/6v/q/+r/6v/q
/+r/6v/q/+r/6v/q/+r/6v/q/+r/6v/r/+z/6v/s/+3/7f/u/+7/7//v/+//7//v/+//
8f/x//L/8v/w//D/8f/y//X/9v/2//b/9P/0//T/9f/1//X/9f/1//T/8//y//L/8v/y
//L/8f/x/+7/7P/q/+b/5f/k/+P/4//k/+T/5P/k/+T/4//j/+P/4//j/+P/4//i/+L/
4v/i/+P/4//j/+X/5f/l/+X/5f/l/+X/5f/l/+X/4//f/9j/0P/G/8H/yP/c//z/IgBQ
AIoAywAJAUwBigGpAZYBYwEmAfYAwgB2ACsA9f/W/8v/zf/P/9L/1v/b/9//4v/l/+j/
6f/p/+n/6f/o/+j/6P/o/+j/6P/o/+j/6P/m/+b/5v/m/+j/6P/o/+j/6f/p/+n/6f/q
/+r/6v/r/+n/6f/p/+r/6v/q/+r/6v/q/+v/6//r/+r/6v/r/+v/6//r/+z/7P/s/+3/
7f/u//D/8f/x//L/8P/x//H/8f/y//L/8v/z//P/9f/2//b/9v/4//j/+P/4//r/+//8
//3//v///wAAAQADAAQABQAGAAgACwANAA8AEAARABMAFgAYABsAHwAgACQAJwAqACsA
LAAvADIANAA3ADgAOgA8AD4APgBAAEAAQQBBAEEAPwA/AD8APwBAAD8APgA9ADwAOwA5
ADYANgAyAC8ALAAmACIAHwAbABcAEwAQAAwACQAGAAMAAAD9//r/9//1//X/8//x/+//
7f/r/+v/6v/p/+j/5//n/+n/6P/o/+j/5v/l/+X/5f/j/+P/4//i/+T/4//j/+P/4//j
/+P/4//h/+D/3//e/9//3//f/9//3f/d/9z/3P/c/9z/3P/c/9z/3P/c/9z/3P/c/9z/
3P/e/97/3v/f/9//3//f/9//3//f/+D/4P/g/+H/4f/h/+H/4v/i/+L/4v/j/+P/5P/k
/+T/5f/l/+X/5v/m/+f/5//n/+f/6P/o/+j/6P/p/+v/6//r/+v/6f/p/+n/6f/p/+n/
6f/p/+v/6//q/+r/6v/q/+r/6v/q/+r/6v/q/+r/6v/q/+r/6v/q/+r/6f/p/+n/6f/p
/+n/6f/p/+n/6//r/+r/6v/q/+r/6v/q/+j/6P/o/+j/6P/o/+j/6P/q/+r/6v/q/+r/
6v/q/+r/6f/p/+n/6f/p/+r/6v/q/+z/7P/s/+z/6v/q/+r/6v/q/+r/6v/q/+r/6v/q
/+r/7P/s/+z/7P/s/+z/7P/s/+z/7P/s/+z/7P/s/+z/7P/s/+z/7P/s/+z/7P/s/+z/
7P/s/+z/6v/q/+v/7P/s/+7/7//v//L/8v/z//P/9f/1//X/9f/1//X/9v/2//b/9v/3
//j/9//4//j/+P/6//r/+v/7//v/+//7//v/+v/5//j/+P/4//j/+P/3//f/9P/y//D/
7P/r/+r/6f/p/+r/6v/q/+r/6v/p/+n/6//r/+v/6//p/+j/6P/o/+r/6//r/+v/6//r
/+v/6//r/+v/6//r/+3/7f/r/+n/5v/e/9T/y//K/9T/7P8MADQAZACfAN0AHAFeAZMB
oAF/AUYBEAHmAK4AXwAZAOr/0//P/9P/1v/c/9//4f/k/+n/7v/v/+//7//v/+7/8P/w
//D/8P/w//D/8P/w//D/8P/w//D/8P/w//D/8P/x//H/8f/x//L/8v/y//P/8//z//P/
9P/2//b/9v/2//T/9f/1//X/9P/0//X/9f/1//X/9v/2//j/+f/5//r/+v/7//v//P/6
//v/+//7//z//P/8//3///8BAAIAAgACAAQABAAEAAQABgAHAAgACQAKAAsADAANAA8A
EAARABAAEgAVABcAGwAcAB0AHwAkACYAKQAtACwAMAAzADYAOQA6AD0AQABCAEUARgBI
AEwATgBOAFAAUABRAFEAUQBRAFEAUQBRAFAATwBOAE0ATABLAEkARgBGAEIAPwA8ADoA
NgAzAC8AKwAnACQAIAAdABoAFwAUAA8ADAAJAAcABQADAAEA///9//v/+//6//f/9v/1
//X/9//2//b/9v/0//P/8//z//P/8//z//L/8v/x//H/8f/x//H/8f/x//H/8P/v/+7/
7f/t/+3/7f/r/+v/6v/q/+r/6v/q/+r/6v/q/+r/6v/q/+r/6v/q/+r/6v/q/+v/6//r
/+v/6//r/+v/7P/s/+z/7f/t/+3/7//w//D/8P/u/+//7//w//L/8v/z//P/8//0//T/
9f/z//P/8//0//T/9P/0//X/9f/1//X/9f/1//X/9f/1//X/9f/1//X/9f/1//T/9P/0
//T/9P/0//L/8v/y//L/8v/y//L/8v/y//L/8v/x//H/8f/x//H/8f/x//H/8f/x//H/
8P/w//D/8P/w//D/8P/w//D/8P/w//D/8P/w//D/8P/w//D/8P/w//D/8P/x//H/8f/x
/+//8P/w//D/7v/u/+7/7v/w//D/8P/w//D/8P/w//D/7v/u/+7/7v/u/+7/7v/u//D/
8P/w//D/8P/w//D/7v/u/+7/7v/u/+7/7v/u/+7/7v/u/+7/7v/v//D/8P/y//P/8//0
//T/9f/1//X/9f/1//X/9f/1//b/9v/2//b/9//4//n/+v/6//r/+v/8//z//f/9//v/
+//7//r/+//6//r/+v/5//j/9v/z//D/7v/s/+r/6f/o/+f/5//q/+r/6v/q/+r/6f/p
/+n/6f/p/+n/6f/o/+j/6P/o/+n/6f/p/+n/6f/p/+n/6f/p/+n/6f/p/+n/5//l/97/
1v/M/8X/yv/e//z/IgBOAIgAxwAHAUgBiAGnAZYBYQEmAfYAxgB8AC8A9//Y/83/z//R
/9b/2v/f/+P/5v/p/+r/6//r/+v/6//q/+r/6v/q/+r/7P/s/+z/7P/s/+z/7P/s/+r/
6v/q/+r/6//r/+v/6//q/+r/6v/r/+3/7f/t/+7/7v/u/+7/7v/u/+//7//v/+7/7v/v
/+//7//v//D/8P/w//H/8f/y//L/8//z//T/9P/1//X/9f/0//T/9P/1//X/9//4//j/
+P/6//r/+v/6//z//f/+/wEAAgADAAQAAwAFAAYABwAKAAwADwARABMAFAAVABcAGgAc
AB8AIwAiACYAKQAsAC8AMAAzADYAOAA7ADwAPgBAAEIAQgBEAEIAQwBDAEMAQwBDAEMA
QwBEAEMAQgBBAD4APQA7ADgAOAA0ADEALgAqACYAIwAfABsAFwAUABAACwAIAAUAAgAB
AP7/+//5//f/9f/z//H/7//t/+3/7P/r/+r/6f/p/+n/6P/o/+j/6P/n/+f/5//n/+f/
5//m/+T/4//j/+P/5f/l/+X/5f/j/+L/4f/g/9//3//f/9//3//f/97/3v/e/97/3v/e
/97/3v/e/97/3v/e/97/3v/c/9z/3P/d/93/3f/d/93/3f/d/97/3v/e/9//3//f/9//
4P/g/+D/4P/h/+H/4v/k/+T/5f/l/+X/5v/m/+f/5f/l/+X/5v/m/+b/5v/n/+f/5//n
/+f/5//n/+f/5//l/+X/5f/l/+X/5f/k/+T/5P/k/+T/5P/k/+T/5P/k/+T/5P/k/+T/
4v/i/+L/4f/j/+P/4//j/+P/4//j/+P/4//j/+L/4v/i/+L/4v/i/+L/4v/i/+L/4v/i
/+L/4v/i/+L/4v/i/+L/4v/i/+L/4f/h/+H/4f/f/+D/4P/g/+D/4P/g/+D/4P/g/+D/
4P/g/+D/4P/g/+D/4P/g/+D/4P/g/+D/4P/g/+D/4P/g/+D/4P/g/+D/4P/g/+D/4P/g
/+D/4P/g/+D/4P/g/+D/4P/h/+L/4v/k/+X/5f/m/+b/5//n/+f/5//n/+f/5//n/+j/
6P/q/+r/6//s/+v/7P/s/+z/7P/s/+z/7f/t/+3/7f/t/+z/6//q/+r/6v/q/+r/6f/l
/+L/4P/e/9z/2//a/9n/2f/a/9r/2v/a/9r/2f/Z/9v/2//b/9v/2//a/9r/2v/a/9v/
2//b/9v/2//b/9v/2//b/9v/2//b/9v/1//T/8z/xP+8/7f/wP/Y//r/IABSAJAA0QAT
AVYBlAGrAZIBVwEaAegAsABgABUA5f/K/8P/x//J/8r/zv/T/9f/2v/d/+D/3//d/93/
3f/c/9z/3P/c/9z/3v/e/97/3v/e/97/3v/e/9z/3P/c/9z/3f/d/93/3f/e/97/3v/f
/9//3//f/+D/4v/i/+L/4v/g/+H/4f/h/+D/4P/h/+H/4//j/+T/5P/k/+X/5f/m/+b/
5f/l/w==
         </WaveFormData>
      </LeadData>
      <LeadData>
         <LeadByteCountTotal>10000</LeadByteCountTotal>
         <LeadTimeOffset>0</LeadTimeOffset>
         <LeadSampleCountTotal>5000</LeadSampleCountTotal>
         <LeadAmplitudeUnitsPerBit>4.88</LeadAmplitudeUnitsPerBit>
         <LeadAmplitudeUnits>��V</LeadAmplitudeUnits>
         <LeadHighLimit>2147483647</LeadHighLimit>
         <LeadLowLimit>268435456</LeadLowLimit>
         <LeadID>V6</LeadID>
         <LeadOffsetFirstSample>0</LeadOffsetFirstSample>
         <FirstSampleBaseline>0</FirstSampleBaseline>
         <LeadSampleSize>2</LeadSampleSize>
         <LeadOff>FALSE</LeadOff>
         <BaselineSway>FALSE</BaselineSway>
         <ExcessiveACNoise>FALSE</ExcessiveACNoise>
         <MuscleNoise>FALSE</MuscleNoise>
         <LeadDataCRC32>3614078751</LeadDataCRC32>
         <WaveFormData>
RgBGAEYARgBEAEQARABEAEIAQgBCAEIAQABAAEAAQAA+AD4APgA+ADwAPAA8ADwAPAA8
AD4APgA+AD8APwA/AD4APgA+AD4AQABAAEAAQAA+AD4APgA/AEAAQQBBAEEAQgBCAEIA
QgBDAEMARABEAEQARABDAEIAPwA+AD4APgA9ADwAOwA3ADYANQAzADIAMAAvAC4ALQAt
ACwALAAsACsAKwArACoAKAAoACgAKAAnACYAJQAkACQAJAAkACQAJAAkACUAJQAlACUA
JQAlACMAIAAcABYAEAAJAAcADgAdADIASwBoAI0AtADaAP0AHAEkARMB9ADWAL0AnQB0
AFEAOgArACEAGgAYABYAFQAVABcAGAAYABoAGgAZABgAGAAYABgAGAAYABsAGwAbABwA
GgAcABwAHAAdAB8AHwAfAB8AIQAhACEAIgAiACIAIgAgACAAIAAgACAAIAAgACAAIAAg
ACAAIAAeAB4AHQAdAB0AHQAeAB4AHgAfAB8AHwAhACMAJAAeACAAIgAlACgAJgApACoA
KwAqACsALAAtACwALQAuADAAMAAwADAAMAAvADAAMgA0ADMANAA1ADYANQA2ADcAOAA4
ADkAOgA8AD4AQQBDAEUARQBHAEoATABMAE4AUABTAFQAVgBYAFoAWgBcAF0AXgBfAGAA
YQBiAGIAYgBjAGMAYgBiAGIAYgBiAGIAYABfAF4AXQBbAFkAVgBUAFEATgBMAEgARwBE
AEIAQAA+ADwAOwA5ADYANAAzADIAMgAxAC4ALQAsACoAKgApACkAKQAnACcAJwAmACYA
JQAlACQAIgAiACIAIgAiACIAIgAhACIAIgAgAB4AHgAdABsAGgAbABsAGAAWABcAFgAV
ABQAFQAUABMAEgAPAA8ADwAPAA0ACwALAAoACQAIAAgACAAGAAYABgAGAAYABgAGAAUA
BAAEAAQABAAEAAQABAAEAAQABAAEAAQABAAEAAQABQAFAAUABQAFAAUABQAFAAYABgAG
AAcACAAGAAYABgAGAAYABwAIAAgABgAGAAYABwAGAAcABwAHAAUABQAGAAYABAAEAAQA
BAAEAAQABAADAAUABAAEAAQAAgACAAIAAQABAAAA/////wEA/////////f/8//v/+//7
//r/+v/6//j/+f/5//n/+v/4//f/9//5//n/+P/3//n/+f/5//j/+P/4//j/9//5//n/
+f/4//j/+P/4//j/+P/4//f/9v/0//X/9f/1//P/8//z//P/8f/x//L/8//w/+//8P/u
/+7/7v/u/+z/7P/s/+z/6//q/+n/6P/n/+b/5f/k/+L/4v/i/+L/4v/i/+T/5P/i/+P/
4//j/+L/4v/i/+L/4v/i/+L/4v/g/+D/4P/h/+L/4//j/+P/5v/m/+b/5v/l/+X/5v/m
/+j/6P/n/+b/5f/k/+T/5P/j/+L/4f/d/9r/2f/X/9b/1f/V/9X/1f/T/9L/0v/S/9H/
0f/R/9D/0v/S/9L/0v/S/9L/0v/S/9L/0v/S/9L/0v/S/9P/0//T/9P/0f/R/9H/zv/K
/8b/vv+3/7X/uv/J/+D/+f8WADsAZACKAK8A0gDeAM0ArgCMAHEATwAkAP//6P/X/8v/
xP/A/8D/v/+//73/vv/A/8D/vv+9/7z/vP+6/7r/uv+6/7v/u/+7/7z/vP++/77/vv+/
/8H/wf/B/8H/w//D/8P/xP/E/8T/xP/E/8T/xP/E/8T/xP/E/8T/xP/E/8T/xP/C/8L/
wf/B/8H/wf/C/8L/xP/F/8X/xf/I/8n/yf/C/8X/xv/I/8r/yv/N/87/z//O/8//0P/R
/9L/0//U/9b/1//Y/9n/2v/Z/9r/3P/e/93/3v/f/+D/4f/i/+P/5P/m/+f/6P/q/+r/
7f/v//H/8f/z//b/+P/5//r/+//9//7/AAACAAQABQAGAAYABgAFAAYABwAIAAYABgAH
AAcACAAIAAgACAAIAAgABgAFAAIAAQD///3//P/6//f/9P/y/+7/7f/q/+b/5P/i/+D/
3//d/9r/2P/V/9T/1P/T/9L/0f/Q/87/zf/N/87/z//N/83/zf/M/8z/y//L/8r/zP/M
/8z/zP/K/8r/yv/J/8n/yv/J/8j/yf/J/8j/yP/I/8n/x//G/8b/xv/G/8b/x//G/8X/
xP/F/8X/xf/F/8X/w//D/8L/w//C/8L/wv/C/8L/wv/C/8L/wv/C/8H/wv/C/8L/wv/E
/8T/xP/E/8b/xv/G/8b/xv/G/8b/x//J/8n/yf/J/8n/yf/J/8r/yP/I/8n/yv/I/8j/
yP/I/8b/x//I/8j/yP/I/8j/yf/J/8n/yP/H/8f/x//I/8j/yP/I/8j/yP/I/8j/yP/H
/8n/yP/I/8j/yP/I/8j/x//I/8j/yP/J/8v/yf/J/8n/y//K/8n/yf/L/8r/yv/K/8r/
y//L/8v/yP/G/8X/xf/H/8f/xv/F/8P/w//D/8L/wv/C/8L/wf/B/8H/wf/A/8D/wP/A
/8D/w//E/8T/xP/E/8X/xf/F/8X/xf/F/8X/xf/F/8b/x//K/8v/yv/M/8z/zP/M/87/
zv/O/87/0P/Q/9D/0P/Q/9D/0P/Q/9L/0v/S/9L/0v/S/9L/0v/S/9T/1P/U/9f/1//X
/9j/2P/Y/9j/2P/W/9b/1v/W/9b/1v/X/9j/2f/Z/9n/2v/Y/9j/2P/Z/9v/3P/c/9z/
3v/d/9z/2//b/9z/3f/d/97/3f/Z/9b/2P/X/9f/1//Z/9n/2f/Z/9r/2v/a/9n/3P/d
/93/3v/g/+D/4P/g/+L/4v/i/+L/5P/k/+T/5P/m/+f/5//n/+f/5//n/+X/4v/e/9j/
0v/P/9H/3v/z/wwAJwBKAHUAnADCAOUA+gDyANUAtACYAH0AVQAuABMAAADz/+v/5v/k
/+T/4//l/+X/5v/k/+T/5P/j/+L/4v/g/+D/4P/g/+H/4f/h/+L/4P/i/+L/4v/h/+P/
4//j/+X/5//n/+f/5v/m/+b/5v/l/+T/4//i/+T/5P/k/+T/4v/i/+L/4v/i/+L/4f/h
/+P/4//k/+T/5v/n/+f/5//p/+v/7P/m/+j/6v/t//D/8v/1//b/9//6//v//P/9//7/
//8AAAIABQAGAAcACAAJAAoADAAOAA4ADgAOAA4ADwAQABEAEgAUABUAFgAYABgAGwAd
AB8AIQAjACYAKAAqACwALgAxADYAOAA6ADwAPgBAAEEAQgBEAEYASABKAEwATABNAE0A
UABQAFAAUABRAFIAUQBRAFAATwBNAEsASgBIAEUAQgBBAD4APgA8ADoAOAA2ADQANAAz
ADEAMAAvAC4ALgAtAC4ALQAsACoAKgApACkAKQApACkAKQAoACkAKQAqACoAKgAqACoA
KgAsACwALAArACsALAArACoAKwArACoAKgArACsAKAAmACYAJgAmACYAJwAmACUAJAAj
ACMAIwAjACUAIwAjACIAIwAiACIAIgAgACAAIAAgACAAIAAgAB8AIAAgACAAIAAiACIA
IgAiACIAIgAiACIAJAAkACQAJQAnACcAJwAnACkAKQApACoAKgAqACsALAAsACwALAAs
ACwALQAuAC4ALgAuAC4ALwAvAC8ALgAtAC0ALQAuAC4ALgAuAC4ALgAsACwALAArACsA
KgAqACoAKgAqACoAKQArACoAKQApACsAKQApACkAKgAqACoAKwApACgAKAAoACkAKwAs
AC0ALgAsACsAKwAtAC0ALAArAC0ALQAtACwALAAsACwAKwAtAC0ALQAsAC4ALgAuAC4A
LgAuAC0ALAAsAC0ALQAtAC0ALQAtAC0AKwArACwALQAqACsAKgAqACoAKgAqACoAKgAq
ACoAKAAoACgAKAAqACoAKgAqACoAKgAsACwALgAvAC8ALwAuAC4ALgAuAC4ALgAuAC4A
LgAuAC4ALwAwADEAMQAxADAAMAAwADAALwAvADAAMAAuAC4ALQAsACkAKAAoACgAJwAm
ACUAIQAeAB0AGwAaABcAFwAXABcAGQAYABgAGAAZABkAGQAYABgAGAAYABgAGAAYABgA
GAAaABoAGgAaABwAHAAdAB0AHQAdAB0AGwAdABoAFgASAAoAAwABAAYAEwAoAD8AWgB/
AKoA0ADzABQBJAEXAfgA1gC9AKEAeABRADoAKQAdABgAFgAUABMAEwATABQAFAAWABQA
EwASABIAEgASABIAEgATABMAEwAUABQAFgAWABYAFwAZABkAGQAXABkAGQAZABoAGgAa
ABoAGgAaABoAGgAYABgAGAAYABgAGAAYABgAFgAWABUAFQAVABUAFgAWABQAFQAVABUA
FgAXABcAEAARABIAFAAWABYAGQAaABsAHAAdAB4AHwAgACEAIgAkACMAJAAlACYAKQAq
ACwALgAuAC4ALgAuADEAMgAzADQANgA3ADgAOgA8AD8AQQBDAEUARwBKAEwATgBQAFIA
VQBWAFgAWgBcAF4AYABhAGIAYwBkAGUAZgBoAGgAaQBpAGoAagBqAGoAbABsAGoAaQBo
AGcAZQBjAGIAYABdAFoAWABUAFMAUABMAEoASABGAEUAQwBAAD4APAA6ADkANwA1ADMA
MQAuAC4ALQAtAC0AKwArACsAKgAqACkAKQAoACgAKAAoACgAJgAmACYAJQAmACYAJAAi
ACEAIQAgACAAIQAhAB4AHAAdABwAGwAaABkAGAAXABYAFQAVABUAFQATABEAEQAQABEA
EAAQABAADgAOAA4ADgAOAA4ADgANAA4ADgAOAA4ADgAOAA4ADgAOAA4ADgAOAA4ADgAO
AA8ADwAPAA8ADwAPAA8ADwAQABAAEAARABIAEgASABIAEgASABMAFAAUABQAFAAUABUA
FgAXABcAFwAXABcAGAAYABgAGAAYABgAGAAYABgAFwAXABYAFgAWABYAFgAWABUAFQAU
ABMAEwATABEAEQARABEAEAAPAA8ADwAOAA4ADgAMAA0ADQANAAwACgAJAAkACQAJAAgA
BwAJAAkACQAIAAgACAAIAAcABwAHAAcABgAGAAYABgAGAAYABgAFAAQAAgADAAMAAwAD
AAMAAwADAAUABQAGAAcABgAHAAYABgAGAAYABgAGAAYABgAGAAYABgAGAAYABgAGAAYA
BgAGAAYABgAGAAQABAAEAAQABAAEAAQABAAEAAQABAAFAAUABQAGAAYABgAGAAYABgAE
AAQABAAEAAYABwAIAAkABwAHAAgACAAIAAgACQAJAAoACgAKAAoACQAIAAcABgAGAAYA
BQAEAAMA///8//v/+f/4//f/9//3//f/9//2//b/9v/1//X/8//y//L/8v/y//L/8v/y
//L/8v/y//L/9P/0//T/9P/z//P/8//z//X/8//x/+7/6P/g/9r/2f/f/+z/AQAaADUA
WgCFAKwA0ADzAAQB+ADZALgAnAB9AFMALAATAAIA9f/v/+z/6P/o/+f/5//l/+b/5v/m
/+T/4//i/+L/4v/i/+L/4v/l/+X/5f/m/+j/6v/q/+r/6//t/+3/7f/u//H/8v/z//L/
8v/y//L/8v/y//L/8v/w//D/8P/w/+7/7v/u/+7/7v/u/+3/7f/r/+v/7P/s/+z/7f/t
/+3/7//x//L/7P/u//D/8//2//b/+f/6//v//P/9//7///8AAAEAAgAEAAUABgAHAAgA
CQAKAAwADgAPABAAEQASABMAFAAVABYAGAAZABoAHAAcAB8AIQAjACUAJwAqACwALgAw
ADIANQA4ADoAPAA+AEAAQgBDAEQARwBIAEkASgBMAEwATQBNAE4ATgBOAE4ATABMAEoA
SQBIAEcARQBDAEAAPgA7ADgAOAA0ADMAMAAuACwAKgAoACcAJQAiACAAHwAeAB4AHQAe
AB0AHAAaABoAGQAZABkAFwAXABcAFgAUABMAEwASABIAEgASABIAEQAQAA8ADQAKAAoA
CAAGAAYABQADAAIA//////z/+v/5//j/9//2//X/9P/z//L/8f/x//H/8f/x/+//7//u
/+//7v/u/+7/7v/u/+7/7v/s/+z/7P/r/+z/7P/s/+z/7P/s/+z/7P/q/+r/6v/q/+n/
6P/n/+f/5//n/+f/5//l/+X/5f/m/+T/5P/l/+b/5f/k/+P/4v/h/+H/4f/g/97/3v/e
/9//3//f/97/3f/b/9v/3P/c/9r/2v/a/9r/2f/Y/9f/1f/V/9T/1P/U/9P/0v/R/8//
zf/M/8v/y//J/8f/x//H/8X/xP/D/8P/wv/A/7//vv+8/73/vf+9/7z/uv+5/7n/uf+5
/7j/t/+1/7X/tf+0/7T/tP+0/7P/s/+z/7P/sv+w/7D/sP+w/6//sP+w/7D/rv+v/6//
r/+t/63/rf+t/63/rf+u/6//rv+t/67/rP+s/6z/rP+u/67/rv+u/6z/rP+s/6z/rP+s
/6z/rP+s/6z/rP+s/6r/qv+q/6r/qv+q/6r/qv+q/6z/rP+s/63/rf+t/67/rP+s/6z/
rP+s/6z/rP+s/67/rv+v/7D/s/+z/7P/tP+y/7L/sv+z/7H/sv+y/7L/sf+v/63/q/+p
/6j/p/+l/6P/of+c/5j/lf+T/5L/kf+Q/4//jv+N/4r/iv+K/4n/if+J/4j/iP+K/4r/
iv+K/4r/iv+K/4r/jP+M/4z/jP+P/5H/kv+T/5f/l/+V/5P/kP+K/4T/gP+D/4//ov+7
/9b/9/8iAE0AcgCaALUAuACiAIMAZABIAB8A9f/Y/8X/tv+t/6f/pP+i/6L/o/+j/6X/
pP+m/6T/pP+j/6L/ov+l/6b/p/+o/6n/qf+p/6r/q/+u/6//sP+z/7X/tf+1/7X/t/+3
/7f/uv+6/7r/uv+6/7r/uv+6/7z/vP+8/7z/vP+8/7z/vP+8/7z/u/+7/73/vf++/77/
vP+9/73/vf/B/8P/xP++/8H/wv/E/8b/xf/H/8f/x//K/8v/zP/N/8z/zf/O/9D/z//Q
/9H/0v/T/9T/1v/Y/9f/2P/Z/9r/2f/a/9v/3P/e/9//4P/i/+P/5//q/+3/8f/z//b/
+P/4//r//P///wQABgAIAAoADAAOAA8AEAARABIAEwAUABYAFgAXABcAGAAYABgAGAAY
ABgAFgAVABIAEQAPAA0ADgAMAAkABgAGAAIAAQD+//7//P/6//j/+P/3//X/9P/x//D/
8P/v//D/7//u/+z/6//r/+z/7f/t/+3/7f/s/+3/7f/u/+7/7v/u/+7/7v/s/+z/7P/r
/+z/7P/q/+j/6P/n/+X/5P/l/+X/4v/g/+D/4P/g/+D/4f/g/9//3v/d/93/3f/d/93/
2//b/9r/2v/a/9v/3P/e/97/3v/e/+D/4P/g/9//4P/g/+D/4P/h/+L/4//k/+b/5v/m
/+b/5P/k/+T/5f/n/+f/5//n/+n/6f/p/+r/6P/o/+n/6v/q/+r/6v/q/+j/6f/q/+r/
6v/q/+r/6//s/+3/7f/t/+//7//w//D/8f/y//P/9P/0//T/9P/z//X/9P/0//T/9v/2
//b/9f/1//T/8//z//P/8f/x//H/8f/w/+//7//v/+7/7v/u/+z/7f/t/+3/7v/s/+v/
6//r/+v/6v/p/+n/6f/p/+j/6v/q/+r/6f/q/+v/7P/s/+z/7P/s/+z/6//s/+z/7P/u
/+//7//v/+3/7f/t/+3/6//r/+z/7f/u/+//7v/u/+7/7v/u/+z/7P/s/+z/7v/u/+7/
7v/s/+z/7P/s/+z/7P/s/+z/7P/s/+z/7v/w//D/8f/x//H/8v/y//L/8v/y//L/8v/0
//T/9P/0//X/9v/3//f/9//4//j/+P/6//v/+//8//z//P/8//v/+v/5//j/+P/2//X/
9P/z/+//7P/r/+n/5v/l/+X/5f/k/+P/4f/g/+D/3//f/9//3P/c/9z/3P/a/9r/2v/a
/9j/2P/Y/9j/1v/W/9b/1//V/9X/1f/V/9X/0//Q/87/yP/A/7v/vf/G/9f/7P8FACYA
TwB0AJgAvQDUANAAuQCaAH4AZQBBABoA+//o/9v/0//O/8z/zP/L/8v/zf/O/87/zv/O
/83/zP/M/87/zv/O/87/0f/R/9H/0v/S/9T/1P/U/9X/1//X/9f/1//Z/9n/2f/Y/9j/
2P/Y/9j/2P/Y/9j/2v/a/9r/2v/a/9r/2v/a/9r/2v/Z/9n/2f/Z/9r/2v/a/9v/2//b
/97/3//f/9j/2v/c/9//4v/g/+P/5P/l/+b/5//o/+n/6P/p/+r/7P/s/+z/7P/s/+v/
7P/u//D/8P/w//D/8P/x//L/8//0//T/9f/2//j/+f/9/wAAAwADAAUACAAKAA4AEAAS
ABUAGAAaABwAHgAgACIAIwAkACcAKAApACoAKgAqACsAKwAqACoAKgAqACgAKAAmACUA
IwAhAB4AGwAYABYAEwAQAA0ACAAGAAIAAAD+//z/+v/5//f/9P/y/+//7v/u/+3/7v/t
/+z/6v/q/+n/6f/p/+n/6f/p/+j/6P/n/+f/5v/m/+b/5v/m/+b/5v/m/+X/5P/k/+L/
4P/g/9//3f/c/93/3f/a/9j/2f/Y/9f/1v/V/9T/0//S/9H/0f/R/9H/z//N/83/zP/N
/8z/zP/M/8z/zP/M/8z/zP/M/8z/y//K/8r/yv/K/8z/zP/M/8z/zP/M/8z/zP/O/87/
zv/P/9H/0f/R/9H/0//T/9P/1P/U/9T/1f/W/9b/1v/W/9b/1P/V/9b/1v/U/9T/1P/V
/9T/1f/V/9X/0//T/9T/1P/S/9L/0v/S/9L/0v/S/9H/0f/Q/9D/0P/Q/9D/0P/P/8//
zv/N/83/z//N/83/zf/P/87/zf/N/83/zP/M/8z/yv/L/8v/y//M/8r/yf/J/8f/x//G
/8X/xf/F/8X/xP/C/8L/wv/B/8H/wf/B/8D/vv++/77/vv++/77/vf+8/7v/u/+6/7n/
uf+5/7n/uf+5/7n/uv+7/7r/u/+4/7r/uv+6/7r/uv+6/7r/uv+8/7z/vP+8/7z/vP+8
/7z/vP+8/7z/vP+8/7z/vP+8/77/vv++/77/vv++/77/v/+//7//wP/A/8D/wP/A/8D/
wP/A/8D/wP/A/8H/wv/D/8P/w//E/8T/xP/E/8X/xf/G/8b/xv/G/8X/xP/D/8L/wv/C
/8H/wP/A/73/u/+7/7n/uP+3/7f/uf+5/7n/uP+4/7j/t/+3/7f/tv+2/7b/uP+4/7j/
uP+4/7j/uP+4/7r/uv+6/7r/u/+7/7v/u/+7/7v/uf+2/7L/rP+m/6H/pf+y/8f/3v/5
/x4ASQBwAJQAtwDMAMYAqwCMAHAAUQApAAQA6f/W/8v/w//A/7z/vP+7/7v/vf++/77/
vv++/73/vP+8/7z/vP+8/7z/u/+7/7v/vP++/8D/wP/A/7//wf/B/8H/wf/D/8P/w//E
/8T/xP/E/8T/xP/E/8T/xv/G/8b/xv/G/8b/xv/G/8j/yP/H/8f/xf/F/8b/xv/I/8n/
yf/J/8r/y//L/8T/x//I/8r/zP/K/83/zv/P/87/z//Q/9H/0v/T/9T/1v/V/9b/1//Y
/9n/2v/c/97/3f/e/9//4P/j/+T/5f/m/+j/6f/q/+z/7v/x//P/9f/3//n//P/+/wAA
AgAEAAcACgAMAA4AEAAUABYAFwAYABkAGgAbABwAHAAcAB0AHQAeAB4AHgAeAB4AHgAc
ABsAGgAZABcAFQASABAADQAKAAgABAADAAAAAAD+//z/+v/5//f/9P/y//H/8P/w/+//
8P/v/+7/7P/s/+v/6//r/+3/7f/t/+z/7P/r/+v/6v/q/+r/6v/q/+r/6v/q/+n/6v/q
/+j/5v/l/+X/5P/k/+X/5f/i/+D/4P/g/+D/4P/h/+D/3//e/9//3//f/9//4f/f/9//
3v/f/97/3v/e/+D/4P/g/+D/4P/g/+D/3//g/+D/4P/g/+L/4v/i/+L/5P/k/+T/5P/k
/+T/5P/l/+X/5f/l/+X/5//n/+f/6P/q/+r/6//s/+z/7P/s/+z/7P/t/+7/7v/w//D/
8P/x//D/8f/x//H/8f/x//L/8v/y//L/8v/y//P/9P/1//X/9f/0//T/9P/2//b/9v/1
//b/9v/2//f/+P/3//j/+f/7//r/+f/5//v/+v/6//r/+v/7//v/+//7//r/+v/7//3/
/f/8//v//f/9//3//P/+//7//v/9//////////7/AAAAAAAAAAD//wAAAAAAAP7/////
////AQABAAEAAQD/////AAABAAAAAQACAAIAAgACAAIAAgACAAIAAgAEAAQABAAEAAQA
BAAEAAQABgAGAAYABgAIAAgACAAJAAsACwAMAAwADAAMAAwADAAOAA4ADgAOAAwADQAO
AA8AEQARABIAEgAUABQAFQAVABYAFgAWABYAFwAWABUAFAAUABQAEwASABMADwAMAAsA
BwAGAAUABQADAAMAAwACAAIAAgABAAEAAQAAAAAAAAD+//7//v/+//z//P/8//z//P/8
//z//P/7//v/+//7//v/+//5//r/9v/w/+r/4f/h/+j/9/8OACcAQgBpAJIAuADdAPwA
BgH1ANgAuACfAH8AWAAzABwADQADAP7//P/6//n/9//3//j/+v/6//r/+f/4//j/+P/4
//j/+P/5//n/+f/6//r//P/8//z//f///////////wEAAQABAAQABAAEAAQABAAEAAQA
BAAGAAYABgAGAAYABgAGAAYABgAGAAUABQAHAAcACAAIAAoACwALAAsADQAPABAACgAN
AA4AEAASABAAEwAUABUAGAAZABoAGwAcAB0AHgAgACAAIAAgACAAIQAiACQAJgAlACYA
JwAoACkAKgArACwALgAvADAAMgAyADUANwA5ADkAOwA+AEAAQgBEAEYASQBLAEwATQBO
AFAAUgBTAFQAVQBWAFcAWABWAFYAVwBXAFgAWABYAFgAVgBWAFQAUwBSAFEATwBNAE4A
TABJAEYARABAAD8APAA6ADgANgA0AC8ALQAqACgAJwAmACYAJQAkACMAIgAgAB4AHQAd
AB0AHQAdAB0AHAAcABsAGwAaABoAGgAaABoAGgAaABoAGQAaABoAGAAWABUAFQAUABQA
FQAVABIAEAARABAADwAOAA8ADgANAAwACwALAAsACwALAAkACQAIAAkACAAIAAgABgAG
AAYABgAGAAYABgAFAAYABgAGAAYACAAIAAgACAAGAAYABgAGAAgACAAIAAkACQAJAAkA
CQAJAAkACQAKAAwADAANAA4ADAAMAAwADAAMAA0ADgAOAAwADAAMAA0ADAANAA0ADQAN
AA0ADgAOAAwADAAMAAwADgAOAA4ADQANAAwADAAMAA4ADgAOAA0ADQAMAAsACwANAAsA
CwALAA0ADAALAAsACwAKAAoACgAIAAkACQAJAAoACAAHAAcACQAJAAgABwAHAAcABwAG
AAYABgAGAAUABwAHAAcABgAGAAYABgAGAAUABgAGAAYABgAHAAcABwAJAAkACQAJAAcA
BwAIAAkACAAHAAgACAAIAAgACAAGAAYABgAGAAgACAAIAAgACgAKAAoADAAOAA4ADwAP
AA0ADgAOAA4AEAAQABAAEAAQABAAEAAQABIAFAAWABcAFwAYABgAGAAaABsAGwAcABwA
HAAcABsAGgAZABgAGAAYABcAFgAVABEADgANAAsACgAJAAkACQAJAAkACAAIAAgABwAH
AAcABgAGAAYABgAGAAYABgAGAAQABAAEAAQABAAEAAQABQADAAMAAwADAAEA///8//j/
8v/q/+X/5//y/wcAIAA5AFoAhQCsANAA9QAKAQQB6QDIAKwAjwBnAEAAJQASAAUA+//2
//T/9P/z//P/9f/0//T/9P/y//H/8P/w/+//7v/t/+z/7f/t/+3/7v/u//D/8P/w/+//
8f/x//H/7//x//H/8f/y//L/8v/y//T/9P/0//T/9P/0//T/9P/0//T/9P/0//T/9P/z
//P/8f/x//L/8v/y//P/8//z//b/9//3//D/8f/y//T/9v/1//f/9//3//b/9//4//n/
+v/7//z//v///wAAAQACAAMABAAGAAgABwAIAAkACgANAA4ADwAQABQAFQAWABgAGAAb
AB0AHwAhACMAJgAoACgAKgAsAC8AMQAyADMANAA0ADYANwA4ADcAOAA5ADoAPAA8AD0A
PQA9ADwAOwA6ADoAOgA4ADcANgA1ADMAMQAwAC4AKwAoACgAJAAjACAAHAAaABgAFgAU
ABMAEQAQAA0ADAAMAAsACgAJAAgABgAGAAUABQAFAAMAAwADAAIABAADAAMAAgAEAAQA
BAAEAAQABAAEAAMAAwAEAAMAAgADAAMAAgACAAMAAwAAAP7//v/+//7//v////7//f/8
//v/+//7//v/+//5//n/+P/3//b/9v/2//T/9P/0//T/8v/y//L/8f/y//L/8v/y//L/
8v/y//L/8v/y//L/8v/0//T/9P/1//X/9f/1//X/9f/1//X/9v/0//T/9f/2//T/9P/0
//T/8v/z//T/9P/y//L/8v/z//P/8//y//H/8f/x//L/8v/w//D/8P/w//L/8v/y//H/
8f/w//D/8P/y//L/8v/x//P/8v/x//H/8v/x//L/8//z//L/8f/x//P/8v/y//L/8v/z
//P/8//z//L/8v/z//X/9f/0//P/8//z//P/8v/0//T/9P/z//P/8//z//L/8v/y//L/
8v/z//T/9P/0//P/8//y//H/7//v/+//7//v/+//8P/x//L/8f/w//D/8P/w//D/8P/w
//D/8P/w//D/8P/w//D/8P/w//D/8v/y//L/8//z//P/9P/0//T/9P/0//T/9P/0//T/
9P/0//X/9v/3//f/9//4//j/+P/4//n/+f/6//r/+v/6//n/+P/3//b/9v/2//X/9P/x
/+3/6v/p/+j/6P/o/+n/5//n/+f/5v/m/+b/5f/l/+f/5v/m/+b/6P/o/+j/6P/o/+j/
6P/o/+j/6P/o/+j/5//n/+f/5//p/+f/5f/g/9z/1v/S/9H/1f/k//v/FAAvAFYAgQCo
AMwA7wACAfgA2QC4AJwAfQBTAC4AFwAGAPv/9f/w/+7/7v/v/+//7//w//D/8P/u/+3/
7P/s/+z/7P/s/+z/7f/t/+3/7v/u//D/8P/w//H/8//z//P/8//1//X/9f/2//b/9v/2
//b/9v/2//b/+P/4//j/+P/4//j/+P/4//j/+P/3//f/+f/5//r/+v/4//n/+f/5//r/
+//7/w==
         </WaveFormData>
      </LeadData>
   </Waveform>
</RestingECG>
