# Supplementary material for: Detection of Left Atrial Enlargement Using a Convolutional Neural Network-Enabled Electrocardiogram
Source: Front Cardiovasc Med. 2020 Dec 17;7:609976. doi: 10.3389/fcvm.2020.609976 (PMC7773668; doi:10.3389/fcvm.2020.609976)
Supplement: Supplementary file 2 [file Data_Sheet_2.ZIP › normal1/1802010251_8286_00000017.XML]

<?xml version="1.0" encoding="Windows-1252"?>
<!DOCTYPE RestingECG SYSTEM "restecg.dtd">
<RestingECG>
   <PatientDemographics>
      <PatientID>1802010251</PatientID>
      <PatientAge>65</PatientAge>
      <AgeUnits>Years</AgeUnits>
      <Gender>Female</Gender>
      <PatientLastName>nieminfang</PatientLastName>
   </PatientDemographics>
   <TestDemographics>
      <DataType>Resting</DataType>
      <Site>1</Site>
      <AcquisitionDevice>MAC55</AcquisitionDevice>
      <Status>Unconfirmed</Status>
      <Priority>Normal</Priority>
      <AcquisitionTime>10:11:40</AcquisitionTime>
      <AcquisitionDate>07-14-2015</AcquisitionDate>
      <CartNumber>1</CartNumber>
      <AcquisitionSoftwareVersion>009C</AcquisitionSoftwareVersion>
      <XMLSourceVersion>MAC5000 v1.0</XMLSourceVersion>
   </TestDemographics>
   <RestingECGMeasurements>
      <VentricularRate>58</VentricularRate>
      <AtrialRate>58</AtrialRate>
      <PRInterval>192</PRInterval>
      <QRSDuration>90</QRSDuration>
      <QTInterval>418</QTInterval>
      <QTCorrected>410</QTCorrected>
      <PAxis>62</PAxis>
      <RAxis>4</RAxis>
      <TAxis>-31</TAxis>
      <QRSCount>10</QRSCount>
      <QOnset>225</QOnset>
      <QOffset>270</QOffset>
      <POnset>129</POnset>
      <POffset>185</POffset>
      <TOffset>434</TOffset>
      <ECGSampleBase>500</ECGSampleBase>
      <ECGSampleExponent>0</ECGSampleExponent>
   </RestingECGMeasurements>
   <Diagnosis>
      <Modality>Resting</Modality>
         <StatementCount>3</StatementCount>
         <LabelText>12SL ��ϳ���</LabelText>
      <DiagnosisStatement>
         <StmtFlag>ENDSLINE</StmtFlag>
         <StmtText>����Ķ�����</StmtText>
      </DiagnosisStatement>
      <DiagnosisStatement>
         <StmtFlag>ENDSLINE</StmtFlag>
         <StmtText>�������� T ���쳣</StmtText>
      </DiagnosisStatement>
      <DiagnosisStatement>
         <StmtFlag>ENDSLINE</StmtFlag>
         <StmtText>�쳣 ECG</StmtText>
      </DiagnosisStatement>
   </Diagnosis>
   <Waveform>
      <WaveformType>Rhythm</WaveformType>
      <WaveformStartTime>0</WaveformStartTime>
      <NumberofLeads>8</NumberofLeads>
      <SampleType>CONTINUOUS_SAMPLES</SampleType>
      <SampleBase>500</SampleBase>
      <SampleExponent>0</SampleExponent>
      <HighPassFilter>16</HighPassFilter>
      <LowPassFilter>150</LowPassFilter>
      <ACFilter>NONE</ACFilter>
      <LeadData>
         <LeadByteCountTotal>10000</LeadByteCountTotal>
         <LeadTimeOffset>0</LeadTimeOffset>
         <LeadSampleCountTotal>5000</LeadSampleCountTotal>
         <LeadAmplitudeUnitsPerBit>4.88</LeadAmplitudeUnitsPerBit>
         <LeadAmplitudeUnits>��V</LeadAmplitudeUnits>
         <LeadHighLimit>2147483647</LeadHighLimit>
         <LeadLowLimit>268435456</LeadLowLimit>
         <LeadID>I</LeadID>
         <LeadOffsetFirstSample>0</LeadOffsetFirstSample>
         <FirstSampleBaseline>0</FirstSampleBaseline>
         <LeadSampleSize>2</LeadSampleSize>
         <LeadOff>FALSE</LeadOff>
         <BaselineSway>FALSE</BaselineSway>
         <ExcessiveACNoise>FALSE</ExcessiveACNoise>
         <MuscleNoise>FALSE</MuscleNoise>
         <LeadDataCRC32>332110677</LeadDataCRC32>
         <WaveFormData>
+v/6//r/+v/4//j/+P/4//r/+v/6//r/+P/4//j/+P/6//r/+v/6//j/+P/4//j/+P/4
//j/+P/4//j/+P/4//b/9v/2//b/9v/2//b/9v/4//j/+P/4//j/+P/4//j/+P/4//j/
+P/2//b/9v/2//b/9v/2//b/9P/0//T/9P/2//b/9v/2//b/9v/2//b/9v/2//b/9v/2
//b/9v/2//b/9v/2//b/9P/0//T/9P/2//b/9v/2//b/9v/2//b/9v/2//b/9v/2//b/
9v/2//j/+P/4//j/+P/4//j/+P/2//b/9v/2//b/9v/2//b/9v/2//b/9v/2//b/9v/2
//b/9v/2//b/9v/2//b/9v/4//j/+P/4//j/+P/4//j/9v/2//b/9v/6//r/+//7//v/
+//7//z//P/8//z//f/+/////////wAAAAAAAAEAAgADAAMAAwABAAAAAAAAAAEAAAAA
AP///f/7//r/+f/6//n/+P/4//X/9P/0//X/9f/0//T/9P/0//T/9P/0//T/9P/z//P/
9f/1//X/9f/z//P/8//z//P/8//z//L/9P/0//T/9P/1//X/9f/1//T/9P/z//P/9P/0
//T/9P/z//P/8f/x/+//8P/2//3/BAALABcAJQAxAEEAVwBvAH8AiwCSAJAAiwCHAIIA
bQBLACwAEwD7/+//6v/m/+T/6P/u/+//8f/1//X/9P/y//P/9v/2//b/9P/1//X/9f/2
//b/9v/2//b/9v/2//b/9v/0//T/9P/1//X/9f/1//X/9f/2//b/9v/4//j/+P/4//j/
+P/3//f/+v/6//v/+//5//n/9//5//n/+f/5//n/+P/4//j/+P/6//r/+v/6//r/+//7
//v/+v/6//v//P/6//r/+v/6//r/+v/6//v/+//7//v/+//9//7///////3//f/9//7/
AAAAAAAAAAD///////8AAAIAAgADAAMAAwADAAMAAwAFAAUABgAGAAYABgAGAAcABgAG
AAYABgAHAAcABwAHAAgACQALAAwACgAJAAgABgAHAAcACAAKAAgABwAHAAYABgAFAAUA
BAAEAAQABAADAAMAAwACAAAAAgACAAEAAQD////////9//7//v/+//7//P/6//r/+v/5
//n/+P/4//j/+P/4//j/+P/2//b/9//3//f/9//2//j/+P/4//j/9v/2//b/9v/2//b/
9v/1//f/9//3//f/9//3//f/9//4//j/9//3//T/9P/0//X/9f/1//X/9f/0//T/9P/1
//X/9f/1//X/9//4//n/+f/2//b/9f/1//X/9f/2//b/9v/2//b/9v/2//b/9v/3//X/
9v/2//b/9//3//f/+P/4//j/+P/4//j/+P/4//j/+f/5//n/+P/4//j/+P/4//b/9v/2
//b/+P/4//f/9//3//f/9//3//b/9v/3//f/+f/5//n/+f/3//f/9v/2//j/+P/4//j/
9//3//b/9v/2//f/+P/5//f/+P/4//j/9//3//f/9//3//f/9//3//f/+P/4//j/+P/4
//j/9//3//f/9//3//j/+P/3//f/9//3//f/9//3//f/9//3//n/+P/4//j/+P/4//b/
9v/2//b/+P/4//j/+P/4//j/+P/4//j/+P/4//j/+P/4//j/+P/2//b/9v/2//j/+P/4
//j/+P/4//j/+P/4//j/+P/4//j/+P/4//j/+P/4//j/+P/4//r/+v/7//v/+//7//v/
+v/6//r/+v/9//7/////////AAAAAAAAAQACAAMAAwADAAMAAgACAAAA///+//7/////
//3//P/7//r/+f/4//j/9//2//b/9f/1//T/9P/2//b/9v/2//T/9P/0//P/9f/1//X/
9f/1//X/9f/1//X/9f/1//X/9P/0//T/9P/2//f/9//3//X/9v/2//X/9//4//j/+P/2
//P/9f/1//P/8f/0//j//f8CAAsAGwArADkASQBdAG0AewCDAIYAgAB3AG0AWAA/ACcA
EAD5/+f/4f/a/9b/2v/g/+L/5//r/+v/7f/w//b/9f/2//j/+v/8//r/+f/4//j/+P/4
//j/+P/4//j/+P/4//r/+v/6//v/+f/5//n/+f/5//r/+v/6//z//P/8//z//P/8//v/
+//6//r/+//7//3//f/7//3/+//7//v/+//8//z//P/8//z//P/8//z//P/9//3//f/8
//z//f/+//7//v/+//7//v/+//7///8BAAEAAQABAAEAAgADAAMAAwADAAMABAAEAAQA
BAAEAAUABQAFAAYABgAGAAcABwAJAAkACQAJAAkACQAKAAoACgAKAAoACwAMAAwADAAM
AA0ADQANAA0ADQANAA4ADgANAA0ADQAMAAoACQAJAAoACgAJAAkACAAKAAkACQAIAAgA
CAAIAAcABwAHAAYABAAEAAQAAwADAAEAAQABAP///v/+//7//v/+//z//P/8//v/+//6
//r//P/8//z//P/8//r/+v/7//n/+f/5//j/+P/4//j/+P/4//j/+P/4//j/+P/4//f/
9//3//f/9//3//f/9//3//j/+P/3//f/9v/2//b/9//3//f/9//3//b/9v/2//f/9//3
//f/9//5//r/+//7//z//P/7//v/+f/5//r/+v/7//z//f/+//z//P/8//3/+//8//z/
/P/9//3//f/+//z//P/8//z//v/+//7//v/9//3//f/8//z//P/8//z//P/8//z//P/8
//z/+//7//v/+//7//v/+v/6//v/+//7//v/+//7//v/+//6//r/+v/6//r/+v/7//v/
+v/6//n/+f/5//n/+f/6//r/+v/5//n/+f/5//n/+f/5//n/+f/6//r/+v/6//r/+v/5
//n/+f/5//n/+v/6//n/+f/5//n/+f/5//n/+f/5//n/+//4//j/+P/4//j/+P/4//j/
+P/4//j/+P/4//j/+P/4//j/+P/4//j/+P/4//j/+P/4//j/+P/4//j/+v/6//r/+v/4
//j/+P/4//j/+P/4//j/+P/4//j/+P/6//r/+v/6//z//P/9//3//f/9//3//v/+//7/
/v///wAAAQABAAEABAAEAAQABQAEAAUABQAFAAUABAAEAAQAAQAAAAAA//////3//P/7
//r/+f/4//j/+f/4//j/+f/3//b/9v/2//b/9v/2//b/9v/2//X/9f/1//X/9f/1//X/
9f/1//X/9f/1//X/9P/0//T/9P/0//X/9f/1//X/+P/4//f/9//2//b/+P/2//X/9f/1
//H/8f/0//j///8IABMAHwAtAD0ATwBlAHkAgwCNAJAAjACFAIEAdABXADkAHgADAPP/
7f/o/+L/5P/s/+7/8f/z//X/9//2//T/9f/4//r/+P/4//f/9//3//j/+P/4//j/+P/6
//r/+v/6//j/+P/4//n/+//7//v/+//7//z//P/8//r/+v/6//r/+v/6//n/+f/6//r/
+//7//3//f/7//3//f/9//3//f/8//z//P/8//z//P/8//z//P/9//3//f/+//7///8A
AP7//v/+//7//v/+//7/////////////////AAABAAEAAQABAAEAAgAAAAAAAAAAAAMA
AwADAAQABAAEAAUABQAFAAUABQAFAAcABwAIAAgACAAIAAgACQAKAAoACgAKAAsACwAL
AAsACQAJAAoACgAJAAkACQAIAAoACQAJAAoACAAHAAcABgAIAAcABwAGAAYABgAGAAUA
BQAFAAQAAgACAAIAAQABAP////////3//v/+//7//v/+//z//P/8//v/+//6//r/+v/6
//r/+v/6//j/+P/5//n/+f/5//j/+P/4//j/+P/6//r/+v/6//j/+P/4//f/9//3//f/
9//3//f/9//3//b/9v/1//X/9v/2//b/9//3//f/9//3//b/9v/2//f/9//3//f/9//3
//j/+f/5//j/+P/3//f/9//3//j/+P/4//j/+P/4//r/+v/6//v/+f/6//r/+v/7//v/
+//8//r/+v/6//r/+v/6//r/+v/7//v/+//6//r/+v/6//r/+v/6//r/+v/6//r/+f/5
//n/+f/5//n/+P/4//n/+f/5//n/+f/5//n/+f/4//j/+P/4//j/+P/5//n/+P/4//f/
9//3//f/9//4//j/+P/3//f/9//3//n/+f/5//n/9//4//j/+P/4//j/+P/3//f/9//3
//f/+P/4//f/9//3//f/9//3//f/9//3//f/9//4//b/9v/2//b/9v/2//b/9v/4//j/
+P/4//b/9v/2//b/9v/2//b/9v/2//b/9v/2//j/+P/4//j/+P/4//j/+P/2//b/9v/2
//j/+P/4//j/+P/4//j/+P/2//b/9v/2//b/9v/2//b/+P/4//j/+P/4//j/+P/4//j/
+P/4//j/+v/6//v/+//7//v/+//8//z//P/8//3//v////////8AAAAAAAABAAAAAQAB
AAEAAwACAAIAAgD///7//v/9//3/+//6//n/+P/3//b/9v/1//T/9P/1//X/9P/0//T/
9P/0//T/9P/0//T/8//z//X/9f/1//X/8//z//P/8//1//X/9f/0//T/9P/0//T/8//z
//P/8//0//T/8//z//T/9P/2//b/8//z//H/8f/v//L/+v8BAAgAEwAjADMAQwBVAGsA
fQCJAJUAlgCQAIkAfQBsAFEAMQAWAP3/6//l/+L/3v/g/+b/6P/r/+//8f/z//T/9v/3
//j/+P/4//j/+f/5//n/+v/4//j/+P/4//j/+P/4//j/+P/4//j/+f/3//f/9//3//f/
+P/4//j/+v/6//r/+v/6//r/+f/5//r/+v/7//v/+//7//n/+//7//v/+//7//r/+v/6
//r/+v/6//r/+v/8//3//f/9//z//P/9//7//v/+//7//v/+//7//v//////////////
//8AAAEAAQABAAEAAQACAAIAAgACAAIABQAFAAUABgAGAAYABwAHAAkACQAJAAkABwAH
AAgACAAIAAgACAAJAAwADAAMAAwADAALAAoACQALAAsADAAMAAsACwALAAoACgAJAAkA
CgAKAAkACQAIAAgABwAHAAYABgAGAAYABQAFAAUABAACAAIAAgABAAEAAQABAAEA///8
//z//P/8//z/+v/6//r/+f/5//j/+P/6//r/+v/6//r/+P/4//n/9//3//f/9v/2//b/
9v/2//b/9v/2//b/9v/2//b/9f/1//X/9f/1//f/9//3//f/9v/2//X/9f/0//T/9P/1
//f/9//3//f/9P/0//T/9f/z//P/8//z//X/9v/3//f/9v/2//X/9f/3//f/+P/4//j/
+P/4//j/+v/6//r/+//5//r/+v/6//v/+//7//z/+v/6//r/+v/6//r/+v/6//v/+//7
//r/+v/6//r/+v/4//j/+P/4//j/+P/3//f/+f/5//n/+f/2//b/9//3//n/+f/5//n/
9//3//b/9v/4//j/+P/4//n/+f/4//j/9f/1//X/9f/3//j/+P/4//f/9//3//f/9f/1
//X/9f/3//j/+P/4//j/+P/4//f/9//3//f/9//2//b/9f/1//X/9f/1//X/9f/1//X/
9f/1//b/9v/2//b/9v/0//T/9P/0//T/9P/0//T/9v/2//b/9v/2//b/9v/2//b/9v/2
//b/9v/2//b/9v/0//T/9P/0//T/9P/0//T/9v/2//b/9v/2//b/9v/2//b/9v/2//b/
9v/2//f/9//3//f/9//4//j/+P/4//n//P/9//3//f/+//7//v////7////////////+
//7//v////7//v/9//v/+f/4//f/9v/1//T/9P/1//T/9P/1//X/9P/0//T/9P/0//T/
9P/y//L/8f/x//P/8//z//P/8//z//P/8//z//P/8//y//L/8v/y//L/8f/x//H/8f/z
//T/9P/1//T/9P/0//T/8//x//H/7//v//L/9v/9/wIACwAbACcAMwBFAFsAbwB7AIMA
hgCEAHsAcQBiAEsAMQAYAP//6//h/9z/2P/Y/97/4v/n/+v/7f/x//L/8v/z//T/9v/4
//b/9f/1//X/9v/2//b/9v/2//b/9v/2//b/9v/2//b/9//3//f/9//3//f/+P/4//j/
+P/4//j/+P/6//r/+f/5//j/+P/5//n/+f/5//f/+f/5//n/+f/5//r/+v/6//r/+v/6
//r/+v/6//v/+//7//z//P/9//7//v/+//7//v/+//7//v///////////////f/+////
//8BAAEAAQACAAQABAAEAAQAAwADAAMABAAGAAYABwAHAAcABwAHAAcABwAHAAgACAAI
AAgACAAJAAoACgAKAAoADQANAA0ADQALAAsADAAMAAsACwALAAoACgAJAAkACgAIAAcA
BwAGAAcABwAIAAgABgAGAAYABQAFAAUABAACAAIAAgABAAEA/////////f/+//7//v/+
//7//P/8//z/+//7//r/+v/6//r/+v/6//r/+P/4//n/+//7//v/+v/5//j/9//2//j/
+P/4//j/9v/2//b/9f/1//X/9f/1//f/9//3//f/9v/2//X/9f/2//b/9v/3//X/9f/1
//X/9P/0//T/9f/3//f/9//3//f/+P/5//n/+P/4//f/9//5//n/+v/6//j/+P/4//j/
+v/6//r/+//5//r/+v/6//v/+//7//z/+v/6//r/+v/8//z//P/8//v/+//7//r/+v/6
//r/+v/6//r/+v/6//r/+v/5//n/+//7//v/+//6//r/+//7//n/+f/5//n/+f/5//j/
+P/4//j/+P/4//n/+f/4//j/+f/5//n/+f/3//j/+P/4//f/9//3//f/9//3//f/9//1
//b/9v/2//j/+P/4//f/9//3//f/9//4//j/9//3//f/9//3//f/+f/5//n/+f/5//j/
9v/2//b/9v/4//j/+P/4//j/+P/4//j/+P/4//j/+P/2//b/9v/2//b/9v/2//b/9v/2
//b/9v/2//b/9v/2//b/9v/2//b/9v/2//b/9v/2//b/9v/2//j/+P/4//j/+P/4//j/
+P/4//j/+P/4//b/+P/4//n/+//7//v/+//8//z//P/8//3//v////////8AAAAAAAAB
AAIAAwADAAMAAwACAAIAAgABAAAAAAABAAEA///+//v/+v/5//j/+P/3//b/9v/1//X/
9P/0//b/9v/2//b/9v/2//b/9f/z//P/8//z//P/8//z//P/8//z//P/8//0//T/9P/0
//T/9f/1//X/8//0//T/8//1//b/9v/2//b/9f/1//P/8//x//D/8v/3//z/AwANABcA
JQAxAEMAWQBtAH0AhgCKAIkAgwCAAHkAZQBIAC0AEwD9//L/7v/o/+r/8P/x//H/8f/z
//T/9P/z//T/9v/4//j/9//3//f/+P/6//r/+v/6//n/+P/3//b/+P/4//j/+f/5//n/
+f/5//n/+v/6//r/+P/4//j/+P/4//j/9//3//r/+v/7//v/+f/5//f/+f/7//v/+//7
//z//P/8//z//P/8//z//P/6//v/+//7//r/+v/7//z//v/+//7//v/+//7//v//////
//////////8AAAEAAQABAAEAAQACAAIAAgACAAIAAwADAAMABAAEAAQABQAFAAcABwAH
AAcABwAHAAgACAAIAAgACAAJAAoACgAKAAoACwALAAsACwALAAsADAAMAAsACwALAAoA
CgAJAAkACgAKAAkACQAIAAoACQAJAAgACgAKAAoACQAJAAkACAAGAAYABgAFAAUABQAF
AAUAAwAAAAAAAAAAAAIAAAAAAAAA//////7//v/9//z/+//6//z/+v/6//v/+f/5//n/
+P/6//r/+v/6//r/+v/6//r/+v/6//r/+f/5//n/+f/5//n/+f/5//n/+v/6//n/+f/4
//j/+P/5//n/+f/5//n/9v/2//b/9//3//f/9//3//f/+P/5//n/+P/4//f/9//3//f/
+P/4//j/+P/4//j/+P/4//j/+f/5//r/+v/6//f/9//3//j/+v/6//r/+v/6//r/+v/6
//v/+//7//r/+v/6//r/+v/6//r/+v/6//r/+v/5//n/+f/5//n/+f/4//j/+f/5//f/
9//3//f/+f/5//j/+P/4//j/+P/4//n/+f/4//j/9//3//f/9//3//j/+P/4//X/9f/1
//X/9//3//f/9//3//j/+P/4//j/+P/4//f/9//3//f/9//4//j/9//3//n/+f/5//n/
9//3//f/9//5//j/9v/2//b/9v/2//b/9v/2//b/9v/2//b/+P/4//j/+P/2//b/9v/2
//b/9v/2//b/9v/2//b/9v/2//b/9v/2//b/9v/2//b/9v/2//b/9v/2//b/9v/2//j/
+P/4//j/9v/2//b/9v/4//j/+P/4//b/9v/4//j/+f/5//n/+f/5//r/+v/6//r/+//8
//3//////wAAAAD+////AAABAAEAAQABAAAAAAAAAP///v/+//3//f/7//j/9//2//X/
9v/2//X/9P/y//P/8//y//L/8v/y//L/9P/0//T/9P/z//P/8//z//P/8//z//P/8//z
//P/8//z//L/8v/y//D/8P/x//H/8//z//T/9P/z//P/9P/0//L/8v/z//P/8f/v/+//
8v/2//3/AgANAB0AKwA5AEsAXwBvAHsAgwCEAIAAdwBpAFYAPQAlAA4A9f/j/9v/1v/S
/9b/3P/g/+H/5f/p/+v/7v/0//f/9v/4//j/9v/z//P/8//0//b/9v/2//b/+P/4//j/
+P/2//b/9v/3//f/9//3//f/9//4//j/+P/4//j/+P/4//j/+P/3//f/+P/4//n/+f/3
//f/9f/3//j/+f/6//v/+v/6//r/+v/6//r/+v/6//r/+//7//v/+v/6//v//P/8//z/
/P/8//7//v/+/////f/9//3//f///wAAAQABAP///////wAAAgACAAIAAgADAAMAAwAE
AAQABAAFAAUABwAHAAcABwAHAAcACAAIAAgACAAIAAkACgAKAAoACgAJAAkACQAJAAsA
CwAMAAwACwALAAsACgAIAAcABwAIAAoACQAJAAgACAAHAAcABgAGAAYABgAFAAMAAwAC
AAAAAAAAAP/////////////9//z//P/8//z//P/6//r/+v/5//n/+P/4//r/+v/6//r/
+v/4//j/+f/5//n/+f/4//b/9v/2//b/9v/2//b/9v/2//b/9v/1//X/9f/1//X/9f/1
//X/9f/0//T/8//z//T/9P/0//X/9f/1//X/9f/2//b/9v/3//f/9//3//f/9//4//n/
+f/6//r/+f/5//f/9//4//j/+v/6//r/+v/6//r/+v/7//v//P/8//z/+f/5//n/+v/8
//z//P/8//z//P/8//z/+//7//v/+v/8//z//P/8//r/+v/6//r/+v/6//n/+f/5//n/
+f/5//j/+P/5//n/+f/5//n/+f/5//n/+P/4//j/+P/4//j/+f/5//j/+P/3//f/9//3
//f/+P/4//j/9//3//f/9//3//f/9//3//f/+P/4//j/+P/4//j/9//3//f/9//3//j/
+P/3//f/9//3//f/9//3//f/9//3//X/9v/2//b/9v/2//b/9v/2//b/9v/2//b/9v/2
//b/9v/2//b/9v/2//b/9v/2//b/9v/2//b/9v/2//b/9v/2//b/9v/2//b/9v/2//b/
9v/2//b/9v/2//b/9v/2//b/9v/2//b/9v/2//b/9v/2//b/9v/2//b/9v/0//T/9P/2
//j/+f/5//n/+f/5//r/+v/6//r/+//8//3//f/9//7//v/+////AAABAAEAAQABAP7/
/v/+//3//v/+//3//f/9//z/+//6//f/9v/2//X/9P/0//X/9f/0//T/9P/0//L/8v/y
//L/9P/z//P/8//z//P/8//z//P/8//z//P/8f/x//D/8P/y//L/8v/z//P/8//z//T/
8v/x//H/8v/y//T/8v/x//P/8f/v/+3/8P/y//n/AgAHABEAIQAtADkATwBnAHcAgwCM
AI4AiQCDAHwAawBPADIAFwABAPH/6v/m/+L/5P/o/+v/7//v//H/8v/y//P/9P/0//b/
9v/1//X/9f/2//b/9v/2//b/9P/0//T/9P/0//T/9P/1//f/9//3//f/9//4//j/+P/4
//j/+P/4//b/9v/1//X/+P/4//n/+f/5//n/9//5//n/+f/5//n/+P/4//j/+P/4//j/
+P/4//j/+f/5//n/+v/6//v//P/6//r/+v/6//r/+v/6//v//f/9//3//f/7//z//f/9
//3//f/9//7/AAAAAAAAAAABAAEAAQACAAAAAAABAAEAAwADAAMAAwADAAMABAAEAAQA
BAAEAAUACAAIAAgACAAHAAcABwAHAAcABwAIAAgABwAHAAcABgAIAAcABwAIAAYABQAF
AAQABAADAAMAAgACAAIAAgABAAMAAwACAAAAAAAAAP/////9//3//f/7//z//P/8//z/
/P/6//r/+v/5//n/+P/4//j/+P/4//j/+v/4//j/+f/4//f/9v/0//b/9v/2//b/9P/0
//T/9P/0//T/9P/z//X/9f/1//X/9f/1//X/9f/2//b/9f/1//T/9P/0//X/9f/1//X/
9f/0//T/9P/1//X/9f/1//X/9f/2//f/9//2//b/9f/1//X/9f/2//b/9v/2//b/9v/2
//b/9v/3//X/9v/2//b/9//3//f/+P/2//b/9v/2//j/+P/4//j/9//3//f/9v/2//b/
9v/2//j/+P/4//j/9v/2//X/9f/1//X/9f/1//b/9v/3//f/9//3//f/9//3//f/9v/2
//T/9P/0//T/8//z//L/8v/y//P/9P/1//X/9v/2//b/9f/1//X/9f/1//X/9f/1//P/
9P/0//T/9P/0//T/8//z//P/8//z//T/9P/z//P/9f/1//X/9f/z//P/8//z//H/8v/y
//L/8v/y//T/9P/0//T/9P/0//T/9P/0//T/9P/0//T/9P/0//T/9P/0//T/9P/0//T/
9P/0//T/9P/0//T/9P/0//T/9P/0//T/9P/0//T/9P/0//T/9P/0//T/9P/0//T/9P/0
//b/9v/2//b/9P/0//T/9P/0//T/9P/2//b/9//3//f/9//3//j/+P/6//r/+//8//3/
/f/9//7//P/8//3//v8BAAEAAQABAAAAAAAAAP//AAAAAP/////7//r/+f/4//n/+P/4
//f/9P/0//X/9f/0//T/9P/0//T/9P/0//T/9P/z//P/8//z//P/8//z//P/8//z//P/
8//z//L/8v/y//L/8v/z//P/8//z//T/9P/z//P/9P/2//T/9P/1//P/8f/v/+//8v/4
//v/BAATACEAKwA7AE8AZQB3AIMAiQCMAIwAgwBzAF4AQwAnAA4A9//l/9//2v/U/9j/
3v/g/+P/5//t//H/8v/y//H/9P/2//b/9P/1//X/9f/2//T/9P/0//T/9P/0//T/9P/0
//T/9P/1//X/9f/1//X/9f/2//b/9v/2//b/9v/2//b/9v/1//X/9v/2//f/9//3//f/
9f/3//f/9//3//f/9v/2//b/9v/4//j/+P/4//j/+f/5//n/+P/4//n/+v/6//r/+v/6
//r/+v/6//v//f/9//3//f/7//z//f/9//v/+//7//z//v/+//7//v////////8AAAAA
AAABAAEAAwADAAMAAwADAAMABAAEAAYABgAGAAcACAAIAAgACAAHAAcABwAHAAcABwAI
AAgACQAJAAkACAAGAAUABQAGAAQAAwADAAIABAADAAMAAgAAAAAAAAD////////+//z/
/v/+//3//f/8//v/+v/3//j/+P/4//j/+P/2//b/9v/1//X/9P/0//T/9P/0//T/9P/y
//L/8//x//H/8f/w//D/8P/w//D/7v/u/+7/7v/u/+7/7v/t/+//7//v/+//7f/t/+3/
7f/w//D/7//v/+7/7v/u/+//7//v/+//7//s/+z/7P/t/+v/6//r/+v/7f/u/+//7//s
/+z/6//r/+v/6//s/+z/7P/s/+z/7P/s/+z/7P/t/+v/7P/s/+z/7P/t/+7/8P/w//D/
8P/w//D/8P/w//D/7//v/+//7v/w//D/8P/w/+7/7v/u/+7/7v/u/+3/7f/t/+3/7f/t
/+z/7P/t/+3/6//r/+v/6//r/+v/6v/q/+z/7P/s/+z/7P/r/+n/6P/p/+n/6f/p/+n/
6v/q/+r/5//n/+f/5//n/+f/5//n/+X/5v/m/+b/5v/m/+b/5f/n/+f/5//n/+b/5v/l
/+X/5f/l/+X/5f/l/+X/5f/l/+X/5P/i/+L/4v/i/+T/5P/k/+T/4v/i/+L/4v/i/+L/
4v/i/+L/4v/i/+L/4v/i/+L/4v/i/+L/4v/i/+L/4v/i/+L/4v/i/+L/4v/i/+L/4v/i
/+L/4v/i/+L/5P/m/+b/5//p/+n/6f/p/+r/6v/q/+r/6//s/+3/7f/v//D/8P/w//H/
8v/z//P/8//z//L/8v/0//P/8v/y//H/8f/v/+7/7f/s/+v/6v/q/+n/6P/o/+f/5//m
/+b/5v/m/+b/5v/o/+j/6P/n/+f/5//n/+f/5//n/+f/5//n/+f/5//n/+b/5v/m/+b/
5v/n/+f/5//p/+r/6v/p/+n/6v/q/+r/5v/n/+f/5//l/+P/5v/q/+3/8v/7/wcAFQAh
ADEARQBbAGkAdQB+AH4AdwBxAGgAUwA3AB4ABQDt/93/2P/S/9D/1P/a/93/4f/j/+P/
5v/o/+n/6v/s/+z/7P/p/+n/6f/q/+r/6v/q/+r/6v/q/+r/6v/q/+r/6v/r/+v/6//r
/+v/6//s/+z/7P/s/+z/7P/s/+z/7P/r/+v/7P/s/+3/7f/v/+//7f/v/+//7//v/+//
7v/u/+7/7v/w//D/8P/w/+7/7//v/+//8P/w//H/8v/w//D/8P/w//L/8v/y//P/8//z
//P/8//x//L/8//z//P/8//z//T/9v/2//b/9v/3//f/9//4//j/+P/5//n/+f/5//n/
+f/5/w==
         </WaveFormData>
      </LeadData>
      <LeadData>
         <LeadByteCountTotal>10000</LeadByteCountTotal>
         <LeadTimeOffset>0</LeadTimeOffset>
         <LeadSampleCountTotal>5000</LeadSampleCountTotal>
         <LeadAmplitudeUnitsPerBit>4.88</LeadAmplitudeUnitsPerBit>
         <LeadAmplitudeUnits>��V</LeadAmplitudeUnits>
         <LeadHighLimit>2147483647</LeadHighLimit>
         <LeadLowLimit>268435456</LeadLowLimit>
         <LeadID>II</LeadID>
         <LeadOffsetFirstSample>0</LeadOffsetFirstSample>
         <FirstSampleBaseline>0</FirstSampleBaseline>
         <LeadSampleSize>2</LeadSampleSize>
         <LeadOff>FALSE</LeadOff>
         <BaselineSway>FALSE</BaselineSway>
         <ExcessiveACNoise>FALSE</ExcessiveACNoise>
         <MuscleNoise>FALSE</MuscleNoise>
         <LeadDataCRC32>352631382</LeadDataCRC32>
         <WaveFormData>
/P/8//z//P/6//r/+v/6//z//P/8//z/+v/6//r/+v/6//r/+v/6//r/+v/6//r/+P/4
//j/+P/4//j/+P/4//j/+P/4//j/+P/4//j/+P/4//j/+P/4//j/+P/4//j/+P/4//j/
+P/4//j/+P/4//j/+P/4//j/9v/2//b/9v/4//j/+P/4//j/+P/4//j/+P/4//j/+P/4
//j/+P/4//b/9v/2//b/9P/0//T/9P/2//b/9v/2//b/9v/2//b/+P/4//j/+P/2//b/
9v/2//j/+P/4//j/9v/2//b/9v/2//b/9v/2//b/9v/2//b/9v/2//b/9v/2//b/9v/2
//b/9v/2//b/9v/2//b/9v/3//j/+f/6//v//P/9//7/AAAAAAEAAQACAAIAAwADAAEA
AQABAAEAAwAEAAUABQAGAAYABgAEAAYABgAGAAYACQAJAAcABwADAAIAAAD+//7//f/7
//r/+f/3//f/9//5//n/9//2//T/8//z//P/8//z//P/8//x//H/8f/x//H/8f/x//D/
8v/y//L/8v/w//D/8P/w//D/8P/w/+//8f/x//H/8f/x//H/8f/x//L/8//z//P/7//x
//P/8//x//H/8f/y//T/9P/0//T/9P/2//r/AAAKABcAJAA4AFMAZQByAH8AggBrAEsA
NgAXAOz/0v/E/7b/qP+k/6n/s/++/8r/1f/c/+T/6v/q/+3/7f/t/+z/7v/w//D/8P/w
//P/8//0//T/8f/w/+//7v/u/+//7//v//H/8v/y//H/8//z//P/8//x//L/8//z//P/
8//z//P/8//z//P/8//y//L/8v/y//L/8v/y//H/8f/x//H/8f/z//T/9P/0//P/8//0
//T/8//z//P/8//y//L/8v/z//P/8v/y//L/8//z//T/9P/y//L/8//z//L/8f/x//L/
8v/x//H/8v/y//L/8v/z//X/9P/0//X/8//z//P/8f/w//D/8P/w//L/8f/x//H/7//v
/+//7//w//D/8P/w//L/8v/y//L/7v/w//D/7v/w//D/8P/w//D/8P/w//H/7//v/+//
8P/y//L/8//z//T/9v/2//X/9f/2//f/9//3//f/9//3//b/9v/2//b/9v/2//f/+P/4
//f/9//3//n/+f/5//n/9//3//f/9//1//X/9f/0//P/9P/1//b/9v/2//b/9v/0//T/
8//z//b/9v/1//P/9//3//f/9//1//X/9f/1//X/9f/1//b/9f/1//T/9P/y//L/8//z
//T/9f/2//j/+P/4//n/+v/6//n/9//2//f/+f/6//v/+//7//v/+//8//z//P/9//3/
/f/8//v//P/8//3//f///////v/+//z//P/8//3///////7//v/+//7//v/+//z//P/7
//v//f/9//3//P/7//v//P/8//r/+v/5//n/+v/7//z//f/8//z//P/8//3//v/+//3/
/f/9//3//f/7//v/+v/6//z/+//7//v/+//7//v/+//8//z/+//7//v/+//7//r/+v/7
//v/+//6//r/+//7//r/+v/6//r//P/8//z//P/6//j/+v/6//r//P/6//r/+v/6//j/
+P/4//j/+v/6//r/+v/6//r/+v/6//j/+P/4//j/+v/6//r/+v/4//j/+P/4//r/+v/6
//r/+v/6//r/+v/8//z//P/8//3//v///wAAAAAAAAAAAQABAAIAAgADAAUABQAFAAUA
BQAHAAgACQALAAwADAAMAAgACgAKAAoACAAJAAkABwAFAAMAAgAAAP//AAAAAP///P/7
//n/+f/5//n/+f/3//b/9v/1//X/9f/z//P/8//1//X/9f/1//P/8//z//P/9P/0//T/
9P/0//T/9P/0//T/9P/0//T/8//z//P/8//z//P/8//z//X/9v/3//f/9//3//f/9//z
//H/8f/z//b/+P/2//b/9P/0//j/AAAGABAAGwAmADgATQBhAHAAeQB0AGEAUQA+ABUA
6P/U/8r/vv+y/67/sf+1/7z/yP/R/9r/4P/o//D/8f/x/+//8v/0//P/8v/x//D/8f/x
//L/8v/y//L/8v/y//T/9f/1//X/9P/0//P/8f/x//H/8f/x//P/9P/1//X/8//z//P/
8//1//X/9f/1//T/9P/0//T/8v/y//L/8f/x//H/8f/x//P/9P/0//T/8f/x//L/8v/x
//H/8f/x//L/8v/y//P/8//y//L/8v/x//H/8v/y//L/8v/z//P/8v/x//H/8v/0//P/
8//0//T/9P/0//X/9f/0//T/9f/z//P/8//x//L/8v/y//L/8v/x//H/8f/x//H/8f/x
//D/8P/w//D/8P/w//D/8P/s/+7/7v/s/+7/7v/u/+7/7v/u/+7/7//v/+//7//w//D/
8P/x//H/8v/0//T/8//1//b/9//3//n/+f/5//n/+P/4//j/+P/6//r/+//8//z/+//7
//v//f/9//3//f/9//3//f/9//v/+//7//r/+v/6//r/+v/6//r/+v/6//j/+P/3//f/
+v/6//n/9//5//n/+f/5//f/9//3//f/+f/5//n/+v/7//v/+v/6//z//P/9//3//f/9
//3//v/+//7///8AAAEAAQAAAAAAAAABAAEAAQADAAMAAwADAAIAAgACAAMAAgADAAMA
AwAEAAQABQAFAAMAAwACAAIABAAEAAQABQADAAMAAgACAAIAAgACAAIAAgACAAEAAQAD
AAMAAwACAAEAAQACAAIAAgACAAEAAQADAAMAAwADAAIAAgACAAIAAQACAAIAAQABAAEA
AQABAAEAAQAAAAAAAAD///////8BAAEAAQABAAAAAAD/////AQABAAEAAAD+////////
//z//P/9//3//f/+////AAAAAAAAAAAAAAAA/v8AAAAAAAAAAP7//v/+//7/AAAAAAAA
AAAAAAAAAAAAAP7//v/+//7//v/+//7//v/+//7//v/+//7//v/+//7/AAAAAAAAAAAA
AAAAAAAAAAEAAgADAAQABQAGAAcACAAKAAoACwALAAwADAANAA0ADQANAA0ADQANAA4A
DwAPABAAEAAQAA4AEAAQABAAEAARABEADwAPAAsACgAIAAYABgAFAAMAAgADAAEAAQAB
AAEAAQD///7//v/9//3//f/7//v/+//7//v/+//7//v/+f/5//n/+P/6//r/+v/6//j/
+P/4//j/+P/4//j/9//5//n/+f/5//v/+//7//v/+v/7//v/+//7//v/+//7//n/+//7
//z//P/8//z//P/+/wIACAAQABwAJwA2AE4AZQBzAIAAiQCEAGcATQA0AA0A6P/W/8r/
vP+w/67/t//B/8z/2P/h/+j/7v/0//T/9f/5//n/+P/4//j/+P/4//j/+f/5//r/+v/6
//r/+v/6//z//f/9//3//f/+//7//f/9//3//f/9//3//v///////f/9//3//f/9//3/
/f/9//z//P/8//z//v/+//7//f/9//3//f/9//v//P/8//z//f/9//7//v/9//3//f/9
//z//P/8//3//f/8//z//P/7//v//P/8//z//P/9//3//v/9//3//v/8//v/+//8//7/
/v/+/////f/8//z//f/9//3//f/7//v//P/9//7//v/9//3//f/9//3//f/9//z//P/8
//z//P/8//z//P/6//z//P/6//z//P/8//z//P/8//z//f/9//3//f/+//7//v//////
/v8AAAAA//8BAAIAAwADAAMAAwADAAMAAgACAAIAAgACAAIAAwAEAAIAAQABAAEAAwAD
AAMAAwABAAEAAQABAAEAAQABAAAAAAAAAAAAAAAAAAAAAAAAAAAAAAD/////AAAAAP//
/f//////////////////////////////AAABAAEAAAAAAAAAAAABAAEAAQABAAEAAgAC
AAIAAwAEAAUABQAEAAQABAAFAAUABQAFAAUABQAFAAYABgAGAAcACAAJAAkACQAIAAgA
CQAJAAkACQAIAAgACAAIAAgACQAJAAkACAAIAAgACAAIAAgACAAIAAcABwAJAAkACQAI
AAUABQAGAAYABgAGAAUABQAHAAcABwAHAAgACAAIAAgABwAIAAgABwAHAAcABwAHAAUA
BQAEAAQABgAFAAUABQAHAAcABwAHAAgACAAHAAcABwAHAAcABgAGAAcABwAHAAQABAAF
AAUABAAEAAQABAAGAAYABgAGAAYABAAGAAYABAAGAAYABgAGAAYABgAGAAYABgAEAAQA
BAAEAAQABAAEAAQABgAGAAYABgAGAAYABgAGAAQABAAEAAQABAAEAAQABAAGAAYABgAG
AAYABgAGAAYABgAGAAYABgAEAAQABAAEAAYABgAGAAYABwAIAAkACgAMAAwADAAMAA4A
DgAPAA8AEgASABMAEwARABEAEQARABEAEgATABMAFgAWABYAFAAWABYAFgAWABUAFQAT
ABMAEwASABAADgAOAA0ACwAKAAcABQAFAAUABwAHAAUABAAEAAMAAwADAAEAAQABAAEA
AQABAAEAAQABAAEAAQAAAAAAAAAAAAAAAAAAAAAAAAACAAIAAgABAP//////////////
//////8AAAEAAQABAP////8BAAEAAQABAAMABgAGAAYABAACAAQABgAMABQAIAArADoA
TgBjAHUAggCJAHwAXwBLADIABwDk/9j/0P/E/7r/uP+9/8X/0v/a/+P/6v/y//j/+v/7
//v//f/+/wAAAgACAAIAAgAAAP/////+//7//v/+//7///8BAAIAAwABAAIAAgABAP//
////////AQACAAMAAwADAAMAAwADAAEAAQABAAEAAAAAAAAAAAAAAAAAAAD//wAAAQAC
AAMAAQACAAIAAgABAAEAAgACAAEAAQABAAEAAgACAAIAAwADAAIAAgACAAMAAwAEAAQA
AgACAAMAAwAEAAMAAwAEAAQAAwADAAQAAgACAAIAAwABAAAAAAABAAMAAwADAAEAAAAA
AAAAAAACAAEAAQABAP///////////P/8//z//P/9//7///8AAPz//v/+//z/+v/6//r/
+v/8//z//P/9//3//f/9//7//v/+//////8AAAIAAgABAAEAAgADAAMAAwADAAMAAwAE
AAQABAAEAAQABAAFAAYABgAFAAUABQAFAAUABQAFAAUABQAFAAUABQAFAAUABAAAAAAA
AAAAAAAAAAAAAAAAAgACAAEAAQACAAIAAQD//wEAAQABAAEAAQABAAEAAQABAAEAAQAC
AAUABQAEAAQAAgACAAMAAwADAAMAAwAEAAYABgAHAAgABwAHAAYABgAGAAcABwAHAAcA
BwAHAAcACgAKAAoACwAKAAsACwALAAoACgALAAsACQAJAAgACAAKAAoACgALAAsACwAK
AAoACgAKAAoACgAKAAoACQAJAAkACQAJAAgABwAHAAgACAAKAAoACQAJAAcABwAHAAcA
BgAGAAYABgAHAAgACAAHAAcABwAHAAcABwAHAAYABgAIAAcABwAHAAUABQAFAAUABgAG
AAUABQAFAAUABQAEAAQABQAFAAUABAAEAAUABQAEAAQABAAEAAQABAAEAAQABAACAAQA
BAACAAIAAgACAAIAAgACAAIAAgACAAIAAgACAAIAAgACAAIAAgACAAIAAgACAAIAAgAC
AAIABAAEAAQABAACAAIAAgACAAAAAAAAAAAAAwAEAAUABgAIAAgACAAIAAoACgALAAsA
DgAOAA8ADwANAA0ADQANAA8AEAARABEAEgASABIAEAASABIAEgASABMAEwARABEADwAO
AAwACgAMAAsACQAIAAUAAwADAAMAAwADAAEAAAAAAP///////////////////f/9//3/
/f/9//3//f/8//z//P/8//z//P/8//z//P/8//z//P/7//3//f/9//3/+//7//v/+//+
//////////3///////3/+//5//v//P/8//7/AAAAAAAABAAKABAAGAAlADQARgBbAG0A
egCHAIYAcQBdAEoAJQD2/+D/1v/K/77/uP+7/8H/yP/S/9v/5P/s//L/9v/3//n/+f/6
//r/+v/6//r/+v/7//v//P/8//r/+v/6//r/+v/7//v/+//7//z//P/7//3//f/9//3/
+//8//3//f/9//3//f/9//3//f/9//3//P/8//z//P/8//z//P/7//3//f/9//3/+//8
//z//P/7//v//P/8//v/+//7//v//P/8//z//f/9//z//P/8//v/+//8//z//P/8//3/
/f/8//v/+//8//z/+//7//z/+v/6//r/+//9//z//P/9//3//f/9//v//P/8//z//P/8
//v/+//7//n/+f/5//n/+P/4//j/+P/4//j/+P/4//b/+P/4//b/9v/2//b/9v/2//b/
9v/3//n/+f/5//r/+P/4//n/+f/6//z//P/7//v//P/9//3////////////+//7//v/+
//7//v///wAA/v/9//3//f/9//3//f/9//3//f/9//3//////////v/8//z//P/8//z/
/P/8//z//P/8//v/+//+//7//f/7//3//f/9//3//f/9//3//f/7//v/+//8//3//f/8
//z//P/8//3//f////////8AAP7//v///wAA//////7//v8AAAEAAQABAAEAAQABAAEA
AAAAAAAAAQAAAAEAAQABAAIAAgADAAMAAwADAAIAAgACAAIAAgADAAEAAQAAAAAAAAAA
AAAAAAAAAAAA//////////////7//////wAAAAAAAAAA//////3//f/9//3//v/+//7/
/v/9//7//v/9//////////////////7//v/+//3//f/9//3//f/9//3//v/+//3//f//
///////+//7//////////v/+///////+//7//v/+//z//P/8//z//v/8//7//v/+//7/
/v/+//7//v/+//7//v/+//z//P/8//z//v/+//7//v/8//z//P/8//z//P/8//z//P/8
//z//P/8//z//P/8//z//P/8//z//P/8//z//P/8//z//P/8//7//v/+//7///8AAAEA
AgADAAQABQAHAAUABgAGAAcABwAHAAcABwAHAAkACgALAAsADAAMAAwACAAKAAoACgAM
AA0ADQALAAkABwAGAAQABAAEAAMAAQACAAEA//////3//f/9//v/+v/6//n/+f/3//X/
9f/1//f/9//3//f/9//3//f/9//0//T/9P/0//b/9v/2//b/9v/2//b/9v/1//X/9f/1
//P/8//z//P/8f/y//P/8//1//X/9f/1//X/8//z//X/9v/2//b/+P/2//b/+P/6//7/
BgARABwAKgA/AFcAZgBxAHwAeQBfAEAAKQAGAN7/wv+u/5r/iv+F/4v/lP+e/6f/sP+6
/8L/yP/P/9f/3//k/+j/6f/q/+v/7P/w//H/8//0//L/8v/y//L/9P/1//X/9f/1//b/
9v/1//f/9//3//f/9f/2//f/9//3//f/9//3//f/9//3//f/+P/4//j/+P/4//j/+P/3
//n/+f/5//n/9//4//j/+P/3//f/+P/4//n/+f/5//n/+v/6//r/+//5//j/+P/4//f/
9//4//j/+P/4//n/+f/6//n/+f/6//r/+f/5//r/+v/6//r/+//7//r/+v/7//3//f/9
//v//P/8//z//P/8//v/+//7//3//f/9//3//v/+//7//v/8//z//P/8//v//v////7/
/v/+//7//v/8//z//P/9//3//f/9//7//v/+//////8AAAIAAgABAP//AAABAAEA////
///////+//7//v/+//z//P/9//7//P/7//v/+//5//n/+f/5//n/+f/5//n/+f/5//n/
+P/2//b/9v/2//T/9P/0//T/9v/2//X/9f/0//T/8//x//P/8//z//P/9f/1//X/9f/1
//X/9f/2//X/9f/0//T/9v/2//f/9//3//f/9//4//j/+P/5//r/+//7//r/+v/6//v/
+//7//v/+//7//v//P/8//z//f/+//////////7//v////////////7//v/+//7//v//
/wEAAQAAAAAAAAAAAAAAAAD+//7//f/9//3//f/9//z//P/9////AAD+//7//f/9//3/
/f/9//3//v/+//7//v/+//7//f/7//3//f/9//3//f/9//z//P/+//3//f/9//3//f/9
//3//v/+//3//f/9//3//f/8//z//f/9//3//P/8//3//f/8//z//P/8//7//v/+//7/
AAD+/wAAAAAAAAAA///+//3//P/8//z//P/8//7//v/+//7//P/8//z//P/+//7//v/+
//z//P/8//z//v/+//7//v/8//z//P/8//7//v/+//7//v/+//7//v/8//z//P/8//7/
/v/+//7/AQACAAMABAAGAAYABgAGAAcABwAIAAgABwAHAAcABwAHAAcACQAKAA0ADQAO
AA4ADgAMAA4ADgAQABAAEQARAA8ADwANAAwACAAGAAYABQADAAIAAQD/////////////
/f/8//z/+//5//n/9//3//j/+f/6//v/+//7//v/+//5//j/+P/4//r/+v/6//r/+v/6
//r/+v/6//n/+f/5//n/+f/5//n/+//7//z//f/7//v/+//7//v/+//5//n/+f/6//z/
/v/+//z//v8AAAQADAAWACMAMABCAFkAawB4AH8AegBjAFUAQAATAOr/2v/S/8T/vP+6
/7n/vf/E/8z/1f/g/+j/7v/0//n/+//5//j/+P/2//b/9v/2//n/+f/6//r/+v/6//r/
+v/4//n/+f/5//n/+v/6//n/+//7//v/+//5//r/+//7//v/+//7//v/+f/5//n/+f/4
//j/+P/4//n/+v/7//v/+f/5//n/+f/5//r/+v/6//v/+//8//z/+f/5//n/+f/4//j/
+P/5//v/+v/6//r/+f/5//r/+v/6//r/+//7//r/+f/5//r//P/7//v//P/6//r/+v/7
//n/+P/4//n/+f/5//n/9//4//j/+P/4//b/9f/1//X/9f/1//X/9f/0//T/9P/0//T/
9P/0//T/8v/0//T/8v/y//L/8v/y//L/8v/y//P/8//z//P/9P/0//T/9f/1//T/9v/2
//X/9v/4//r/+//7//v/+//7//z//P/8//z//v/+////AAD+//3//f/9////////////
/f/9//3//f/////////+//z//P/8//z//v/+//7//v/8//z/+//7//z//P/7//n//f/9
//3//f/7//v/+//7//v/+//7//z///////7//v/+//7//////////////wAAAAAAAAEA
AgABAAEAAAAAAAAAAQABAAEAAwADAAMAAwAEAAQABAAFAAUABQAEAAMAAgACAAMAAwAF
AAUABAAEAAIAAgACAAMAAwADAAIAAgACAAIAAgACAAQABAADAAMAAQABAAEAAAD/////
AAAAAAAAAAD///////////////8AAAAAAAAAAP//AAAAAP///////////////////v/+
//7//f/9//3//f/9//3//f/+//7//f/9//3//f/9//z//P/9//3//f/8//z//f/9//z/
/P/8//z//P/8//z//P/8//r//P/8//r/+v/8//z//P/8//z//P/8//z//P/8//z//P/6
//r/+v/6//z//P/8//z//P/8//z//P/6//r/+v/6//r/+v/6//r/+v/6//r/+v/6//r/
+v/6//r/+v/6//r/+v/6//r/+v/6//r/+v/6//z//P/8//z//f/+////AAACAAMAAwAE
AAQABQAFAAUAAwADAAMABQAIAAkACQAKAAoACgAIAAoACgAKAAoACwALAAkACQAHAAYA
BAACAAIAAQD///7//f/5//n/+f/5//n/9//2//b/9f/1//X/8//z//P/8//z//H/8f/x
//H/8//z//L/8v/y//L/8v/y//L/8v/y//L/8v/y//H/8f/x//H/8f/x//H/8f/x//L/
8f/x//H/8f/z//P/8f/x//H/8f/w//L/9P/0//T/9P/0//j//v8IABMAIAAwAEcAXQBu
AHkAgAB1AFcAPgAlAPz/2P/I/77/rv+k/6f/r/+4/8T/0f/W/97/5v/o/+v/7f/t/+z/
7P/s/+z/7P/s/+3/7f/u/+7/7v/u/+7/7v/u/+//7//v/+//8P/w/+//8f/x//H/8f/w
//D/8P/v/+//7//v/+//8f/x//H/8f/w//D/8P/w//D/8P/w/+//7//v/+//7//v//D/
8P/w/+//7//w//D/7//v/+//7//u/+7/7v/v/+//7v/u/+7/7//v//D/8P/u/+7/7//v
/+7/7f/t/+7/8P/v/+//8P/w//D/8P/x/+//7v/u/+//8f/x//H/7//u/+7/7v/u/+7/
7f/t/+3/7//v/+//7//u/+7/7v/u/+7/7v/u/+7/7P/u/+7/7P/s/+z/7P/s/+z/7P/s
/+3/7f/t/+3/7v/s/+z/7f/t//D/8v/y//H/8f/y//P/8//z//P/8//z//L/8v/y//L/
8v/y//P/9P/0//P/8//z//P/8//z//P/8f/x//H/8f/x//H/8f/w/+//8P/x//L/8P/w
//D/8P/w//D/7//v//L/8v/x/+//8f/x//H/8f/x//H/8f/x/+//7//v//D/8f/x//D/
8P/w//D/8f/x//P/8//z//T/8v/y//P/9P/z//P/8v/y//T/9f/1//X/9f/1//X/9f/2
//b/9v/3//b/9//3//f/9v/2//f/9//3//f/9v/2//b/9v/2//f/9//3//b/9v/4//j/
+P/4//j/+P/3//f/9f/1//X/9P/z//P/9P/0//X/9v/2//f/9//3//f/9//2//b/9v/2
//b/9v/1//P/8//z//P/8//1//X/9P/0//T/8//z//P/8//z//P/8//0//T/8//z//P/
8//z//L/8v/z//P/8//w//D/8f/x//L/8v/y//L/9P/0//T/9P/z//D/8f/w//D/8P/w
//D/8P/w//L/8v/y//L/8P/w//D/8P/y//L/8v/y//L/8v/y//L/8v/y//L/8v/w//D/
8P/w//L/8v/y//L/8v/y//L/8v/x//D/7//u/+//8P/x//L/8v/y//L/8v/w//D/8P/w
//H/8v/z//T/9f/2//f/+P/6//v/+//8//r/+//7//v/+//7//v//f/+//////8AAAAA
AAD+/wAAAAAAAAAAAQADAAEAAQD//wAA/v/8//z/+f/3//b/9f/1//X/9f/1//X/8//y
//L/7//v/+//7f/t/+3/7f/t/+//7//v/+//7f/t/+z/7P/s/+z/7P/s/+3/7v/v//D/
7//u/+z/6//r/+v/6//r/+v/6//r/+z/7v/v//D/8f/v/+3/6//r/+v/6//s//D/8P/u
/+z/7v/0//r//v8IABUAIgA0AEcAVwBmAHMAagBPAD0AKAD9/9b/yP++/7D/pv+i/6f/
rf+2/77/yf/U/9z/4P/i/+P/5f/n/+j/6P/o/+j/6P/o/+j/5//n/+b/6P/o/+j/6P/m
/+f/5//n/+f/6P/o/+f/5//n/+f/5//n/+j/6f/p/+f/5//n/+f/5//n/+f/5//m/+b/
5v/m/+b/5v/m/+X/5//n/+f/5//n/+j/6P/o/+b/5f/l/+T/5f/l/+X/5f/m/+b/5v/n
/+X/5P/k/+T/4//j/+T/5P/k/+T/5f/l/+b/5f/l/+b/5P/j/+P/5P/k/+T/5P/l/+X/
5P/k/+X/4//j/+P/4f/g/+D/4P/g/+D/3//f/9//4f/h/+H/4f/e/97/3v/e/9z/3P/c
/9z/3P/e/97/3P/c/9z/3P/c/9v/2v/Z/9n/2//b/9v/3P/c/9z/3f/d/9z/3v/e/93/
3//g/+H/4f/h/+H/4f/h/+D/4P/g/+D/4v/i/+P/5P/k/+P/4//j/+P/4//j/+P/4f/h
/+H/4f/h/+H/4f/g/+D/4P/g/+D/3v/e/97/3v/e/97/3f/d/+D/4P/f/93/3f/d/93/
3f/f/9//3//f/93/3f/d/97/3//f/97/3v/e/97/3//f/9//3//f/+D/4P/g/+H/4v/l
/+X/5P/k/+L/4//j/+P/4//j/+P/4//k/+T/5P/l/+X/5f/k/+P/5P/k/+X/5f/j/+P/
4v/i/+T/5P/k/+X/4//j/+L/4v/i/+L/4v/i/+T/5P/j/+P/4f/h/+H/4P/f/9//4P/g
/+D/4P/f/9//3//f/9//3//e/97/3v/e/93/3v/e/93/3f/d/93/3f/b/9v/2v/a/9z/
2//b/9v/2//b/9v/2//a/9r/2f/Z/9n/2f/Z/9j/2P/Z/9n/2f/Y/9j/2f/Z/9j/2P/Y
/9j/1v/W/9b/1v/Y/9b/2P/Y/9r/1v/U/9T/1P/U/9b/1v/W/9b/1P/U/9T/1P/W/9b/
1v/W/9b/1v/W/9b/1P/U/9T/1P/U/9T/1P/U/9T/1P/U/9T/1P/U/9T/1P/V/9b/1//Y
/9r/2v/a/9v/3f/e/97/3//d/93/3f/d/9v/3f/e/9//3//g/+D/4P/g/+L/4v/i/+L/
4//j/+H/3//d/9z/2v/a/9r/2f/X/9b/1f/T/9P/0f/R/9H/z//O/87/zf/N/8v/yf/J
/8n/yf/J/8n/yf/J/8n/yf/J/8b/xv/G/8b/yP/I/8j/yP/G/8b/xv/G/8X/xf/F/8X/
xf/F/8X/xf/F/8b/x//H/8X/xf/F/8X/w//D/8P/w//E/8b/yP/I/8b/xv/I/8z/0v/a
/+X/8v8AABUAKwA6AEcATgBFAC0AGAD9/9D/rv+g/5T/hv98/3v/f/+I/5L/nf+k/6r/
sv+2/7n/u/+7/7z/vP+8/7z/vP+8/7v/u/+8/7z/vP+8/7z/vP+8/73/vf+9/7v/vP+8
/7v/u/+7/7v/u/+7/7z/vf+9/7v/u/+7/7v/u/+7/7v/u/+6/7r/uv+6/7r/uv+6/7n/
uf+5/7n/uf+3/7j/uP+4/7f/t/+4/7j/t/+3/7f/t/+3/7b/tf+1/7b/tv+3/7j/tf+1
/7b/tv+0/7T/tf+1/7b/tf+1/7b/tv+1/7X/tv+0/7T/tP+1/7P/sv+y/7P/s/+z/7P/
sf+y/w==
         </WaveFormData>
      </LeadData>
      <LeadData>
         <LeadByteCountTotal>10000</LeadByteCountTotal>
         <LeadTimeOffset>0</LeadTimeOffset>
         <LeadSampleCountTotal>5000</LeadSampleCountTotal>
         <LeadAmplitudeUnitsPerBit>4.88</LeadAmplitudeUnitsPerBit>
         <LeadAmplitudeUnits>��V</LeadAmplitudeUnits>
         <LeadHighLimit>2147483647</LeadHighLimit>
         <LeadLowLimit>268435456</LeadLowLimit>
         <LeadID>V1</LeadID>
         <LeadOffsetFirstSample>0</LeadOffsetFirstSample>
         <FirstSampleBaseline>0</FirstSampleBaseline>
         <LeadSampleSize>2</LeadSampleSize>
         <LeadOff>FALSE</LeadOff>
         <BaselineSway>FALSE</BaselineSway>
         <ExcessiveACNoise>FALSE</ExcessiveACNoise>
         <MuscleNoise>FALSE</MuscleNoise>
         <LeadDataCRC32>3090077336</LeadDataCRC32>
         <WaveFormData>
BAAEAAQABAAEAAQABAAEAAQABAAEAAQABAAEAAQABAAEAAQABAAEAAQABAAEAAQABAAE
AAQABAAGAAYABgAGAAUABAADAAIABAAEAAQABAAEAAQABAAEAAQABAAEAAQAAgACAAIA
AgACAAIAAgACAAQABAAEAAQABAAEAAQABAAEAAQABAAEAAIAAgACAAIAAgACAAIAAgAE
AAQABAAEAAIAAgACAAIABAAEAAQABAAEAAQABAAEAAIAAgACAAIABAAEAAQABAACAAIA
AgACAAIAAgACAAIABAAEAAQABAACAAIAAgACAAIAAgACAAIAAgACAAIAAgACAAIAAgAC
AAIAAgACAAIAAgACAAIAAgAEAAQABAAEAAYABgAGAAYABgAFAAUABQAFAAQABAADAAIA
AgACAAEAAQABAAEA///8//v/+f/5//r/+v/7//z//P/8//z//P/6//r/+P/4//r/+//8
//3//f/9//3//////wAAAAAAAAAAAAAAAAAAAAABAAEAAQABAAAAAAABAAEAAQABAAEA
AgACAAIAAgAAAAAAAAAAAAAAAAAAAAAAAAAAAAAAAAAAAAAAAAAAAAAAAAD/////////
/wAAAQAEAAYADAASABgAGAAVABIAFAAdACYAMQBAAEcAQQA3ACwAGQAGAPr/5f/E/6X/
k/+P/4z/hv+C/4T/hv+N/5z/q/+7/8v/2P/g/+X/7f/z//X/9//4//v//f/9//3//v//
/wAAAAABAAEA//////////8BAAIAAgACAAIAAgACAAMAAwADAAMAAwADAAMAAwADAAMA
AwADAAMABAAEAAQABAAEAAQABAAEAAQABAAEAAQAAgACAAIAAwAFAAUABQAFAAMAAwAD
AAMABAAFAAYABwAGAAYABgAGAAYABgAGAAYABgAGAAYABwAHAAcABwAHAAcABwAHAAcA
CQAJAAoACgAKAAkACAAHAAcABwAHAAcACQAJAAkACQAJAAkACgAKAAkACQAJAAkABwAH
AAcABwAHAAYABgAGAAQABAAEAAQABQAFAAUABQABAAMAAwACAAIAAgACAAEAAwADAAIA
AgACAAIAAgABAAEAAQABAAEAAQABAAEAAQABAAIAAgACAAAAAAAAAAEAAQABAAAAAAAD
AAMAAgACAAAAAAAAAAAAAgACAAMAAwABAAEAAQABAAAAAAABAAEA////////////////
/////////////////////////////wAAAAAAAAAA/////wAAAgACAAIAAgAAAAAAAAAA
AAAAAAAAAAAAAQABAAEAAQD///////8AAAIAAgACAAEAAQAAAAAAAAD+//7//v/+/wAA
////////AAAAAAAAAAD//////////////////////f/9//3//f/9//3//f/9//3//f/9
//3/+//7//v/+//9//3//f/8//z//P/8//z//P/8//z//P/8//z//P/8//z//P/8//z/
+v/6//r/+v/8//z//P/8//z//P/8//z//P/9//3//f/6//r/+v/6//r/+v/6//r//P/9
//3//P/8//3//f/8//r/+v/6//r/+v/6//r/+v/6//r/+v/6//j/+v/6//r/+v/6//r/
+v/6//r/+v/6//r/+v/6//r/+v/6//r/+v/6//r//P/8//z//P/6//r/+v/6//z//P/8
//z/+v/6//r/+v/6//r/+v/6//3//v///wAAAAAAAP///////////v/+//v/+v/6//r/
+//7//v/+//5//b/9f/z//P/9P/0//X/9v/2//b/9v/2//b/9v/0//T/9P/1//b/9f/1
//X/9f/5//n/+v/6//j/+P/4//j/+P/4//n/+f/5//n/+P/4//n/+f/5//n/+f/6//r/
+v/6//r/+v/6//z//P/8//z/+v/6//r/+v/6//r/+v/6//r/+v/6//n/9//3//f/+P/7
//7/AgAIAA4AEgAQAAsACgAMABEAFgAfAC4ANwA3ADEAKgAfAA4AAgD5/+z/3f/N/8f/
xv+8/6z/oP+g/6P/qP+v/73/yf/U/+D/5f/n/+n/7//z//b/+f/7//r/+f/5//n/+P/4
//n/+f/7//v/+//7//n/+v/6//r//P/8//z//f/9//3//f/9//3//f/9//3//f/9//3/
/f/+//7//v/+//7//v/+//7//P/8//z//P/+//7//v///////////////f/9//3//f/9
//3//f/9/wAAAAAAAAAA/v/+//7//v/+//7//v//////////////AQABAAEAAQABAAEA
AgACAAEAAQABAAEAAQABAAEAAQABAAEAAQABAAEAAQACAAIAAQABAAEAAQABAAEAAQAB
AAEAAAAAAAAAAAAAAAAAAAD///////////3///////7//v/+//7//f/9//3//P/8//z/
/P/8//v/+//7//v/+//7//v/+//7//v//P/8//z//P/8//z//f/9//3//P/8//3//f/8
//z//v/+//7//v/+//7//////////////////P/8//3//f/9//3//f/9////////////
////////////////////////AAAAAAAAAAD/////AAAAAAAAAAAAAP7//v/+//7//v/+
//7//v/9//3//f/9//3//f/9//7//v/+//7//f/9//z//P/8//z//P/8//z//v/9//3/
/f/8//z//P/8//v/+//7//v//f/9//3//f/7//v/+//7//v/+//7//v/+//7//v/+//9
//3//f/9//3//f/9//z//P/8//z//P/8//z//P/8//z//P/8//z//P/8//z//P/+//7/
/v/+//7//v/+//7//v/+//7//v/8//3//f/9//7//v/+//7//v/+//7//v/+///////+
//z//f/9//z//v/+//7//v/+//7//v/+//7//v/+//7//v/+//7//v/+//7//v/+//7/
/v/+//7//v/+//7//v/+//7//v/+//7//v8AAAAAAAAAAP7//v/+//7//v/+//7//v8A
AAAAAAAAAAIAAgACAAIAAwAEAAUABgAEAAMAAwADAAEAAAAAAP///v/+//7//f/9//3/
/f/7//r/+f/3//f/+P/4//n/+v/6//r/+v/6//r/+v/4//j/+P/5//r/+//7//v/+//9
//v//P/8//z//v/+//7//v/+/////////////v/+//////////////8AAAAAAAAAAAAA
AAAAAAAA/v/+//7//v8AAAAAAAAAAAAAAAAAAAAA/v/+//3//f//////AAABAAQACAAQ
ABQAFgAWABMAEgAWAB0AJgAzAEIARQA9ADcALAAXAAgA/P/n/8j/rf+f/53/mv+O/4j/
iP+M/5P/nv+x/8H/0f/c/+L/5//v//X/9//5//r/+//9//3//f/+////AAAAAAEAAQAB
AAEAAQABAAEAAgACAAIAAgACAAIAAwADAAMAAwADAAUABQAFAAUAAwADAAMAAwACAAIA
AgACAAIAAgACAAIABAAEAAQABAAEAAQABAAFAAUABQAFAAUABQAFAAUABQAFAAUABQAF
AAYABgAGAAYABgAGAAYABgAGAAYABgAHAAcABwAHAAcABwAHAAcABwAHAAcACAAIAAsA
CwALAAsACQAJAAkACQALAAsACwALAAkACQAKAAoACQAJAAkACQAJAAkACQAJAAcABgAG
AAYABgAGAAYABgAFAAUABQAFAAMABQAFAAQABAAEAAQAAwADAAMAAgACAAIAAgACAAEA
AQABAAEAAQADAAMAAwADAAMABAAEAAQABAAEAAQABQAFAAUABAAEAAMAAwACAAIABAAE
AAQABAACAAIAAwADAAMAAwADAAMAAgACAAMAAwADAAMAAwADAAUABQAFAAUABQAFAAUA
BQADAAMAAwADAAUABgAGAAYABAADAAMABAAEAAQABAAEAAYABgAGAAYABAAEAAQABAAF
AAUABQAFAAMAAwADAAQABAAEAAQAAwAFAAQABAAEAAQABAAEAAQABAADAAMAAwACAAIA
AgACAAMAAwADAAMAAwADAAMAAwABAAEAAQABAAEAAQABAAEAAQABAAEAAQADAAMAAwAD
AAEAAQABAAAAAAAAAAAAAAACAAIAAgACAAAAAAAAAAAAAAAAAAAAAAAAAAAAAAAAAAAA
AAAAAAAAAAAAAAAAAAAAAAEAAQABAAAAAAAAAAAAAAAAAAAAAAD+///////+/wAAAQAB
AAAAAAAAAAAAAAD+//7//v/+/wAAAAAAAAAAAgACAAAAAAAAAAAAAAAAAAAAAAAAAAAA
AAAAAAAAAAAAAAAAAAAAAAAAAAAAAAAAAAAAAAAAAAAAAAAAAAAAAAAAAAAAAAAAAAAA
AP7//v/+//7/AAAAAAAAAAAAAAAAAAAAAAAAAAAAAAAAAgACAAIAAgADAAQABQAGAAYA
BQAFAAUAAwACAAIAAQAAAAAAAAD///////////3/+v/5//f/9//4//j/+f/6//r/+v/6
//r/+v/6//j/+P/4//n/+v/7//v/+//7//3//f/+//7//v/8//z//P/8//7/////////
///+//7///////////////7//v/+//7//v/+//7//v/+//7//v/+//7//v/+//7/AAAA
AAAAAAAAAAAA//////////8AAAEABAAIAA4AFAAWABQAEQAQABgAHwAoADUAQgBBADcA
LwAmABUACAD+/+v/0P+7/7H/r/+q/57/lP+U/5r/n/+o/7X/xf/R/97/5v/r//H/8//3
//n//P/9//3//f/9//7///8AAAAAAQABAAEAAQABAAEAAQACAAIAAgACAAIAAgADAAMA
AwADAAMAAwADAAMAAwADAAMAAwADAAQABAAEAAQABAAEAAQABAAEAAQABAAEAAQABAAE
AAUAAwADAAMAAwAFAAUABQAFAAUABQAFAAUABgAGAAYABgAGAAYABgAGAAYABgAGAAcA
BwAHAAcABwAHAAcABwAHAAcABwAIAAgACQAJAAkACQAJAAkACQAJAAkACQAJAAkACQAJ
AAoACgAJAAkACQAJAAkACQAJAAkACQAIAAgACAAGAAYABgAGAAcABwAHAAcABQAHAAcA
BgAEAAQABAADAAUABQAEAAQABAAEAAQAAwABAAEAAQABAAMAAwADAAMAAQACAAIAAgAE
AAQABAAFAAMAAwACAAIAAwADAAIAAgACAAIAAgACAAIAAgADAAMAAwADAAMAAwAEAAQA
BQAFAAUABQAFAAUAAwADAAMAAwAFAAUABQAFAAUABQAFAAUABQAGAAYABgAGAAUABQAG
AAQABAAEAAQABAAEAAQABAAEAAQABAAEAAMAAwADAAMABQAFAAUABgAEAAQABAADAAMA
AgACAAIAAgACAAIAAgACAAEAAQABAAIAAgACAAIA//////////8BAAEAAQABAAEAAQAB
AAEAAQABAAEAAQD//////////wEAAQABAAEAAQABAAEAAAAAAAAAAAAAAP7//v/+//7/
AAAAAAAAAAAAAAAAAAAAAAAAAAAAAAAAAAAAAAAAAAD+//7//v/+/wAAAQABAAEAAAAA
AAAAAAACAAIAAgACAAAAAQABAAAAAAABAAEAAAAAAAAAAAAAAAAAAAAAAAAAAgACAAIA
AgD+/wAAAAAAAAAAAAAAAAAAAAAAAAAAAAAAAAAAAgACAAIAAgAAAAAAAAAAAAAAAAAA
AAAAAgACAAIAAgACAAIAAgACAAIAAgACAAIABAAEAAQABAAGAAYABgAGAAgABwAHAAcA
BwAGAAYABQAEAAQABAADAAMAAwADAAEA/v/9//v/+//8//z//f/+//z//P/8//z//v/+
//z//P/8//3//v///////////wEAAQACAAIAAgAEAAQABAAEAAIAAwADAAMAAwACAAIA
AwADAAMAAwADAAQABAAEAAQABAAEAAQABAAEAAQABAAEAAQABAAEAAQABAAEAAQABAAE
AAQAAwADAAMABQAEAAUABgAKABAAFgAaABoAFwAUABYAHQAmAC8APABFAEMAOwA0ACUA
FAAIAPv/6v/V/8P/vf+6/7D/ov+a/5z/of+o/7P/wf/P/9z/5v/r/+//8//5//3//v8B
AAEAAQABAAIAAwAEAAQABQAFAAMAAwADAAMABQAGAAYABgAGAAYABgAHAAcABwAHAAcA
BwAHAAcABwAJAAkACQAJAAgACAAIAAgACAAIAAgACAAIAAgACAAIAAgACAAIAAkACQAJ
AAkACQAJAAkACQAJAAsACwALAAsACwAKAAkACAAKAAoACgAKAAoACgAKAAsACwALAAsA
CwALAAsACwALAA0ADQAOAA4ADQANAA0ADQANAA0ADQANAA0ADQANAA0ACwALAAwADAAL
AAsACwALAAsACwALAAsACwAKAAoACgAKAAoACgAKAAkACQAJAAkABQAHAAcABgAIAAgA
CAAHAAcABwAGAAYABgAGAAYABQAHAAcABwAHAAUABQAFAAUABwAIAAgACAAGAAYABgAH
AAkACQAIAAgACQAJAAgACAAIAAgACAAIAAgACAAJAAkACQAJAAkACQAGAAYABwAHAAcA
BwAHAAcABwAHAAcABwAJAAkACQAJAAkACQAJAAkACQAKAAoACgAKAAkACQAKAAoACgAK
AAoACgAKAAoACgAIAAgACAAIAAkACQAJAAkABwAHAAcACAAKAAoACgAJAAcABgAGAAYA
BgAGAAYABgAGAAUABQAFAAYABgAGAAYABQAFAAUABQAHAAcABwAHAAUABQAFAAUABQAF
AAUABQAHAAcABwAHAAcABwAHAAcABwAHAAcABgAGAAYABgAGAAQABAAEAAQABAAEAAQA
BAAEAAQABAAEAAQABAAEAAQABAAEAAQABAAEAAQABAAEAAIAAwADAAMABAAEAAQABAAE
AAQABAAEAAIAAwADAAIAAgADAAMAAgACAAIAAgACAAIAAgACAAIAAgACAAIAAgAEAAQA
BAAEAAQABAAEAAQABAAEAAIAAgACAAIABAAEAAQABAAEAAQABAAEAAQABAAEAAQABAAE
AAQABAAEAAQABAAEAAQABAAEAAQABAAEAAQABAAEAAQABAAEAAQABAAEAAQABQAGAAcA
CAAKAAoACQAJAAcABwAGAAYABQAEAAQABAADAAMAAwADAAEA/v/9//v/+//8//z//f/+
//7//v/+//7//v/+//z/+v/6//v//P///////////wEAAQACAAIAAgACAAIAAgACAAIA
AwADAAMAAwACAAIAAQABAAEAAQADAAQABAAEAAIAAgACAAIAAgACAAIAAgAEAAQABAAE
AAQABAAEAAQAAgACAAIAAQADAAMAAwAEAAEAAgAEAAgADgAWABoAGwAWABIAEwAUABUA
GAAdAB8AGQASAA0A/v/2//X/8P/h/8//xf/E/8j/xv/C/8L/w//I/9H/2f/h/+r/7v/t
/+3/8f/1//f/9v/5//3//////wAAAQACAAIAAwADAAMAAwADAAMAAwAEAAQABAAEAAQA
BAAFAAUABQAFAAUABQAFAAUABQAFAAUABQAFAAQABAAEAAQABAAEAAQABAAEAAQABAAE
AAQABAAEAAUABQAFAAUABQAFAAUABQAFAAUABQAFAAUABgAGAAYABgAEAAQABAAEAAQA
BAAEAAUABQAFAAUABQAFAAUABQAFAAUABQAGAAYABQAFAAUABQAFAAUABQAFAAUABQAF
AAUAAwADAAQABAAFAAUABQAFAAMAAwADAAMABQAEAAQABAADAAIAAQAAAAEAAQABAAEA
//8BAAEAAAACAAIAAgABAAMAAwACAAIAAAAAAAAA//8AAAEAAgADAAMAAwADAAMABQAG
AAYABgAEAAQABAAFAAUABQAEAAQABwAHAAYABgAGAAYABgAGAAQABAAFAAUABQAFAAUA
BQACAAIAAwADAAMAAwADAAMAAQABAAEAAQADAAMAAwADAAMAAwADAAMAAQACAAIAAgAE
AAMAAwAEAAIAAgACAAIAAgACAAIAAgACAAIAAgACAAEAAQABAAEAAQABAAEAAgAEAAQA
BAADAAEAAAAAAAAAAgACAAIAAgACAAEAAQABAAAAAAAAAAAA////////////////////
///////////////////////9//3//f/9//3//f/9//3//f/9//3//P/8//z//P/8//z/
/P/8//z//P/8//z//P/8//z//P/8//z//P/8//z/+v/6//r/+v/8//z//P/8//r/+//7
//v//P/8//z//P/8//z//P/8//r/+//7//r/+v/7//v/+v/6//r/+v/6//z//P/8//z/
/P/8//z//P/6//r//P/8//z//P/8//z//P/8//z//P/8//z/+v/6//r/+v/6//r/+v/6
//r/+v/6//r//P/8//z//P/8//z//P/8//z//P/8//z/+v/6//r/+v/8//z//P/8//z/
/P/8//z//v/+//7//v8AAAAAAAD///3//f/9//z//P/7//r/+v/6//n/+f/5//v/+f/2
//X/8f/x//L/8v/z//T/9P/0//T/9P/0//T/9P/0//T/9f/2//f/9//3//X/9//3//j/
+v/6//r/+v/6//r/+v/7//n/+f/5//j/+v/7//v/+//7//v//P/8//r/+v/6//r/+v/6
//r/+v/8//z//P/8//z//P/8//z/+v/6//r/+v/5//n/+f/5//z//f/+/wIACgAOABAA
DgANAAoADgAVABwAJQAwADUAMwAvACgAGwAMAAAA9//o/9n/y//F/8T/uv+s/6L/ov+n
/6r/s//D/8//2v/k/+n/6//t//H/8//2//n/+f/5//n/+v/7//z//P/9//3//f/9//3/
/f/7//z//P/8//7//v/+/////////////////////////////////////v/+//7//v8A
AAAAAAAAAP7//v/+//7//v/+//7///////////////////////////////////8AAAAA
AAAAAAAAAAAAAAAAAAAAAAAAAQABAAEAAQABAAEAAQABAAEAAwADAAQABAADAAMAAwAD
AAMAAwADAAMAAwADAAMAAwADAAMABAAEAAUABQAFAAUABQAFAAUABQAFAAQABAAEAAQA
BAAEAAQAAwADAAMAAwABAAMAAwACAAIAAgACAAEAAQABAAAAAAACAAIAAgABAP//////
/////////////////wAAAAAAAAAAAAAAAAEAAQABAAAAAAD//////v/+////AAABAAIA
AQAAAAAA//8BAAEAAQABAAAAAAABAAEAAQABAAEAAQADAAMAAwADAAMAAwADAAMAAwAD
AAMAAwADAAQABAAEAAQAAwADAAQABAAEAAQABAAEAAQABAAEAAQABAAEAAQAAwADAAMA
AwABAAEAAQACAAIAAgACAAEAAwACAAIAAgACAAIAAgACAAIAAQABAAEAAgACAAIAAgAB
AAEAAQABAAEAAQABAAEA//////////8BAAEAAQABAAEAAQABAAEAAQABAAEAAQABAAEA
AQAAAAAAAAAAAAAAAAAAAAAAAAAAAAAAAAAAAAAAAAAAAAAAAAAAAAAAAAAAAAAAAAAA
AAAAAAAAAAAAAAABAAEAAQACAAIAAgACAAAAAAAAAAAAAAABAAEAAAAAAAEAAQAAAAIA
AgACAAIAAAAAAAAAAAAAAAAAAAAAAAIAAgACAAIAAgACAAAAAAAAAAAAAgACAAIAAgAC
AAIAAgACAAIAAgACAAIAAgACAAIAAgACAAIAAgACAAIAAgACAAIAAgACAAIAAgACAAIA
AgACAAAAAAAAAAAAAgACAAIAAgACAAIAAgACAAMABAAFAAYABgAGAAYABgAHAAcABwAH
AAYABgAFAAQAAgACAAEAAQADAAMAAQD+//3/+//7//z//P/9//7//v/+//7//v/+//7/
/P/8//z//f/+///////9//3//////wAAAAAAAAAAAgACAAIAAgADAAMAAwADAAIAAgAD
AAMAAwADAAMABAACAAIAAgACAAQABAAEAAQABAAEAAQABAACAAIAAgACAAIAAgACAAIA
BAADAAMAAwAFAAQABQAGAAgADAAUABoAHAAbABYAFgAbACIALQA8AEcARwA9ADQAJQAS
AAYA9//c/73/pf+b/5r/lv+M/4r/jP+P/5r/p/+3/8n/2P/i/+f/6//z//f/+f/6//3/
////////AAABAAIAAgADAAMABQAFAAUABQAFAAYABgAGAAYABgAGAAcABwAHAAcABwAH
AAcABwAHAAcABwAHAAcACAAIAAgACAAIAAgACAAIAAgACAAIAAgACAAIAAgACQAJAAkA
CQAJAAkACQAJAAkACQAJAAkACQAKAAoACgAKAAoACgAKAAoACgAKAAoACwANAA0ADQAN
AA0ADQANAA0ADQANAA4ADgANAA0ADQANAA8ADwAPAA8ADQANAA0ADQANAA0ADgAOAA0A
DQANAA0ADQANAA0ADQANAAwADAAMAAwADAAMAAwACwALAAsACwAJAAsACwAKAAoACgAK
AAkACQAJAAgACAAIAAgACAAHAAcABwAHAAcABwAHAAcABwAHAAgACAAIAAYABgAGAAcA
CQAJAAgACAAHAAcABgAGAAgACAAIAAgACAAIAAkACQAJAAkACQAJAAgACAAJAAkABwAH
AAcABwAHAAcABwAHAAkACQAJAAkACQAJAAkACQAHAAgACAAIAAgABwAHAAgACgAKAAoA
CgAIAAgACAAIAAoACgAKAAoACQAJAAkACQAJAAkACQAKAAwADAAMAAsACwAKAAoACgAK
AAoACgAKAAoACQAJAAkACgAKAAoACgAJAAkACQAJAAkACQAJAAkABwAHAAcABwAHAAcA
BwAHAAcABwAHAAcACQAJAAkACQAHAAcABwAGAAgACAAIAAgABgAGAAYABgAIAAgACAAI
AAgACAAIAAgACAAIAAgACAAIAAgACAAIAAYABgAGAAYACAAJAAkACQAGAAYABgAGAAYA
BgAGAAYACAAJAAkACAAIAAkACQAIAAYABgAGAAYABgAGAAYABgAGAAYABgAGAAgACAAG
AAYABgAGAAgACAAIAAgABgAGAAYABgAIAAgACAAIAAgACAAIAAgACAAIAAgACAAGAAYA
BgAGAAYABgAGAAYABgAGAAYABgAGAAYABgAGAAYABgAGAAYACAAIAAgACAAIAAgACAAI
AAoACgAKAAoACgAKAAoACgALAAsACwALAAoACgAJAAgACAAIAAcABwAFAAUAAwAAAAEA
/////wAAAgADAAQABAAEAAQABAAEAAIAAAAAAAAAAQACAAMAAwADAAMABQAFAAgACAAI
AAgACAAIAAgACAAHAAcABwAHAAgACAAJAAkABwAHAAcACAAIAAgACAAIAAoACgAKAAoA
CAAIAAgACAAIAAgACAAIAAgACAAIAAgACgAJAAkACQAJAAoACwAOABQAGAAcACAAIAAb
ABoAIAAnACwANQBCAEcAQwA9ADQAJQAYABAAAwDw/9n/zf/L/8b/uv+u/6r/rP+z/7j/
wf/P/9//7P/0//f/+f/9/wEABQAGAAcACQAJAAkACgALAAoACgALAAsADQANAA0ADQAL
AAwADAAMAA4ADgAOAA8ADwAPAA8ADwAPAA8ADwAPAA8ADwAPAA8AEAAQABAAEAAQABAA
EAAQAA4ADgAOAA4ADgAOAA4ADwARABEAEQARABEAEQARABEAEQARABEAEQAQABAAEAAQ
ABIAEgASABIAFAAUABQAFQATABMAEwATABUAFQAVABUAEwATABQAFAAVABUAFQAVABUA
FQAVABUAFQAVABUAFQAXABcAGAAYABcAFwAXABcAFQAVABUAFQAXABYAFgAWABYAFgAW
ABYAFQAVABUAFQATABUAFQAUABQAFAAUABMAEwATABIAEgASABIAEgARABEAEQARABEA
EwATABMAEwARABIAEgASABIAEgASABMAEQARABAAEAATABMAEgASABAAEAAQABAAEgAS
ABMAEwAVABUAFQAVABIAEgATABMAEwATABMAEwATABMAEwATABMAEwATABMAFQAVABUA
FQATABQAFAAUABYAFQAVABYAFAAUABQAFAAUABQAFAAUABQAFAAUABQAFQAVABUAFQAV
ABUAFQAWABQAFAAUABMAFQAUABQAFAAWABYAFgAWABQAEwATABMAFAAUABQAFAATABMA
EwATABMAEwATABMAEwATABMAEwAVABUAFQAVABMAEwATABMAFQAVABUAFQAVABUAFQAU
ABQAFAAUABQAFAAUABQAFAAWABYAFgAWABYAFgAWABYAFgAWABYAFgAWABYAFgAWABYA
FgAWABYAFgAXABcAFwAWABYAFgAWABYAFgAWABYAGAAZABkAGAAYABkAGQAYABoAGgAa
ABoAGAAYABgAGAAYABgAGAAYABwAGgAaABoAGgAaABoAGgAaABoAHAAcABwAHAAcABwA
HAAcABwAHAAcABwAHAAcABwAHAAcABwAHAAcABwAHAAcABwAHgAeAB4AHgAfACAAIQAi
ACIAIgAhACEAIQAhACAAIAAfAB4AHgAeAB0AHQAdAB0AGwAYABcAFQAVABYAFgAXABgA
GAAYABgAGAAYABgAFgAWABYAFwAYABkAGQAZABkAHQAdAB4AHgAcABwAHAAcAB4AHgAf
AB8AHwAfAB4AHgAfAB8AHwAfAB8AIAAgACAAIAAgACAAIAAgACAAIAAgACAAIAAgACAA
IAAgACAAIAAiACIAIgAhACEAIQAhACIAIwAkACYALAAyADgAOgA5ADYANAA5AEAASQBW
AGEAZQBdAFQASwA6ACwAHwAOAPX/3f/T/9D/zP/A/7j/tv+7/8D/y//Z/+n/9v8CAAkA
DQARABcAGwAeACEAIQAhACEAIgAjACQAJAAlACUAJQAlACUAJQAnACgAKAAoACgAKAAo
ACkAKQApACkAKQApACkAKQApACsAKwArACsALAAsACwALAAsACwALAAsACwALAAsACwA
LAAsACwALQAtAC0ALQAtAC8ALwAvAC8ALwAvAC8ALwAwADAAMAAwADAAMAAwADAAMAAw
ADAAMQAxADEAMQAxADMAMwAzADMAMwAzADQANAAzADMAMwAzADMAMwAzADMANQA1ADUA
NQA1AA==
         </WaveFormData>
      </LeadData>
      <LeadData>
         <LeadByteCountTotal>10000</LeadByteCountTotal>
         <LeadTimeOffset>0</LeadTimeOffset>
         <LeadSampleCountTotal>5000</LeadSampleCountTotal>
         <LeadAmplitudeUnitsPerBit>4.88</LeadAmplitudeUnitsPerBit>
         <LeadAmplitudeUnits>��V</LeadAmplitudeUnits>
         <LeadHighLimit>2147483647</LeadHighLimit>
         <LeadLowLimit>268435456</LeadLowLimit>
         <LeadID>V2</LeadID>
         <LeadOffsetFirstSample>0</LeadOffsetFirstSample>
         <FirstSampleBaseline>0</FirstSampleBaseline>
         <LeadSampleSize>2</LeadSampleSize>
         <LeadOff>FALSE</LeadOff>
         <BaselineSway>FALSE</BaselineSway>
         <ExcessiveACNoise>FALSE</ExcessiveACNoise>
         <MuscleNoise>FALSE</MuscleNoise>
         <LeadDataCRC32>1071189468</LeadDataCRC32>
         <WaveFormData>
9v/2//b/9v/2//b/9v/2//T/9P/0//T/8v/y//L/8v/y//L/8v/y//D/8P/w//D/8P/w
//D/8P/w//D/8P/w/+7/7v/u/+7/7v/u/+7/7v/u/+7/7v/u/+7/7v/u/+7/7v/u/+7/
7v/u/+7/7v/u/+7/7v/u/+7/7P/s/+z/7P/s/+z/7P/s/+z/7P/s/+z/7P/s/+z/7P/s
/+z/7P/s/+r/6v/q/+r/6v/q/+r/6v/s/+z/7P/s/+r/6v/q/+r/7P/s/+z/7P/q/+r/
6v/q/+r/6v/q/+r/6v/q/+r/6v/q/+r/6v/q/+r/6v/q/+r/6v/q/+r/6v/q/+r/6v/q
/+r/6v/q/+r/6v/q/+r/6v/q/+r/6v/q/+z/7P/s/+z/7P/s/+z/7P/u/+7/7v/u/+z/
7P/s/+z/7P/t/+3/7f/r/+v/6f/p/+v/6//r/+3/7v/u/+7/7f/s/+v/6v/p/+n/6f/p
/+n/5//m/+b/5v/o/+j/6P/o/+b/5f/l/+T/5P/k/+T/5P/k/+T/5P/k/+T/5P/k/+T/
5P/k/+T/5P/k/+T/5P/k/+b/5v/m/+b/5v/m/+f/5//l/+X/5f/l/+j/6P/o/+j/5v/m
/+j/6P/q/+//9f///wkADAANABQAJQA9AF0AfACcALEAuQC1AKwAkgBsAEEADwDh/7n/
kf9r/z//DP/q/uj++f4M/yb/Sf9w/43/pP+2/8b/0P/Y/9z/4f/m/+n/7P/r/+3/7f/u
//H/8f/z//P/9P/0//T/9v/3//f/9//3//j/+P/4//n/+//7//v/+//7//v/+//8//z/
/f/+//7//v/+//7///8CAAIAAgADAAMABAAEAAQABAAEAAQABQAFAAUABwAHAAgACAAI
AAgACgALAAwADAANAAwACwAMAA4ADwAQABAAEAARABIAEwAUABQAFAAVABgAGQAaABsA
GwAcAB0AHgAfAB8AIAAiACQAJQAmACcAKAApACkAKQAqACwALQAtACwALAAsACwALQAt
AC0ALQAsACwALAAsACwALAAsACsAKgApACgAJwAoACcAJgAkACUAJAAjACIAIwAhACAA
HgAgAB4AHAAbABkAGQAZABgAFwAWABUAFAATABIAEQAQABEAEQAQABAADwAOAA4ADgAN
AAwACwALAA0ADAAMAAsACwAKAAoACgAKAAoACgAKAAoACQAJAAkACQAJAAkACQAIAAgA
CAAIAAgACAAIAAgACAAIAAgACAAIAAgACAAIAAgACAAJAAkACgAKAAoACwANAA0ADQAO
AA4ADgAOAA8ADwAQABAAEAAQABEAEQARABIAEgASABMAEQARABEAEQATABMAEwATABMA
EwATABMAEwATABMAEwATABMAEgASABIAEgASABIAEAAQABAAEAAPAA8ADwAPAA4ADQAN
AA0ADQANAA0ADQAMAAwADAAMAAwACwALAAsACwAKAAoACgAKAAoACQAJAAkACQAJAAkA
CQAIAAgACAAIAAgACAAIAAYABgAGAAYABgAGAAYABQAFAAUABQAFAAUABQAFAAUABQAF
AAUABQAFAAUABQAFAAUABQAFAAUABQAEAAQABAAEAAQABAAEAAQABAACAAIAAgACAAIA
AgACAAIAAAAAAAAAAAAAAAAAAAAAAAAAAAAAAAAAAAAAAAAAAAD+//7//v/+//7//v/+
//7//v/+//7//v/+//7//v/+/wAAAAAAAAAAAAAAAAAAAAAAAAAAAAAAAAAAAAAAAAAA
AAAAAAEAAQD////////9////////////AQACAAIAAgD///7//f/8//n/+f/5//n/+//7
//r/+v/6//r/+v/6//j/+P/3//f/9v/2//b/9v/2//b/9v/2//b/9v/2//b/9v/2//b/
9v/2//b/9v/2//T/9P/0//T/9P/0//T/9f/1//X/9f/1//X/9v/2//b/9v/2//b/9v/4
//z/AQAJABMAGQAaAB0AJAAzAE0AaQCGAKQAwQDTANUAzAC0AI4AXQAvAAEAy/+Z/3P/
Tf8e//7+/P4P/yL/PP9b/3b/j/+o/7z/yv/W/+D/6P/v//T/9//4//n/+//7//z//f/9
//////8AAAAAAAACAAMAAwADAAMABAAEAAQABQAFAAUABQAFAAUABQAFAAYABgAHAAgA
CAAIAAgACAAJAAgACAAIAAkACQAKAAoACgAMAAwADAANAA0ADQAPAA8ADgAOAA4ADgAO
AA8AEAAQABAAEAAQABIAEgATABQAFAAWABcAGAAZABoAGgAaABsAHAAdAB4AHwAhACIA
IwAkACUAJQAmACgAKgArACwALQAuAC8ALwAvADAAMgAzADMAMgAyADIAMgAzADMAMwAz
ADIAMgAyADIAMAAwADAALwAuAC0ALAArACoAKQAoACYAIwAiACEAIAAfAB0AHAAaABgA
FgAUABMAEgARABAADgALAAoACQAIAAUABAADAAIAAwADAAIAAgD///7//v/+//3//P/7
//v/+//6//r/+f/5//j/+P/4//j/+P/4//j/+P/3//f/9//1//X/9f/1//b/9v/2//b/
9P/0//T/9P/0//T/9P/0//T/9P/0//T/9P/0//X/9f/2//b/9v/3//X/9f/1//b/9v/2
//b/9//3//j/+P/4//j/+f/5//n/+v/6//r/+//7//v/+//7//v/+//7//v/+//7//v/
+//7//v/+//7//n/+f/4//j/+P/4//j/+P/2//b/9v/2//P/8//z//P/8v/x//H/8f/x
//H/8f/x//D/8P/w//D/8P/v/+//7//v/+7/7v/u/+7/7v/t/+3/6//r/+v/6//t/+z/
7P/s/+r/6v/q/+r/6v/q/+r/6v/q/+r/6v/p/+n/6f/p/+n/6f/p/+n/6f/p/+n/6f/p
/+n/6f/p/+n/5//n/+f/5//p/+j/6P/o/+j/6P/o/+j/6P/o/+j/6P/o/+j/5v/m/+b/
5v/o/+j/6P/o/+j/6P/o/+j/5v/m/+b/5v/o/+j/6P/o/+b/5v/m/+b/5v/m/+b/5v/m
/+b/5v/m/+j/6P/o/+j/6v/q/+r/6v/q/+r/6v/q/+j/6P/o/+j/6P/o/+j/6P/q/+v/
6//r/+n/6f/n/+f/6f/p/+n/6//s/+z/7P/r/+j/5//m/+X/5f/l/+X/5f/n/+b/5v/m
/+b/5v/m/+b/5v/l/+X/5P/k/+T/5P/k/+T/5P/k/+T/4v/i/+L/4v/k/+T/5P/k/+T/
5P/k/+T/5P/k/+T/5P/k/+T/5f/l/+X/5f/l/+X/5v/m/+b/5v/m/+b/5v/o/+r/8f/5
/wMACQAKAA8AFgApAEcAZQCCAKIAtwC/AL0ArgCQAGoAOwAJAN3/s/+J/2H/L//+/ub+
7v7//hT/MP9V/3j/k/+o/7j/xv/Q/9b/3P/h/+b/6f/q/+v/7f/t/+7/7f/t/+//7//w
//D/8P/y//P/8//z//P/9P/0//T/9f/z//P/8//z//X/9f/1//b/9P/1//b/9v/4//j/
+P/5//r/+v/6//v/+//8//z//P/+//7//v////3//f//////AAAAAAAAAAAAAAEAAgAC
AAIAAgACAAQABAAFAAYABgAGAAcACAAJAAoACgAKAAsADAANAA4ADwAPABAAEQASABUA
FQAWABgAFgAXABgAGQAaABsAGwAbABwAHgAfAB8AHgAeAB4AHgAfAB8AHwAfAB4AHgAe
AB4AGgAaABoAGQAYABcAFgAVABQAEwASABAAEQAQAA8ADgANAAsACgAIAAgABgAEAAMA
AgABAAAA/v/9//z/+//6//v/+v/5//j/9f/1//T/9P/z//L/8v/y//H/8P/v/+//7//u
/+7/7f/v/+7/7v/u/+z/7P/s/+z/7P/r/+v/6//r/+v/6//r/+r/6v/q/+r/6v/q/+r/
6v/q/+r/6v/q/+r/6v/q/+r/6v/q/+v/6//s/+z/7P/t/+3/7f/t/+7/7v/u/+7/7//v
//D/8P/w//D/8f/x//H/8P/w//D/8f/z//P/8//z//P/8//z//P/8//z//P/8//z//P/
8//z//H/8f/w//D/8P/w//D/8P/w//D/8P/w/+3/7f/t/+3/7v/t/+3/7f/t/+3/7f/t
/+r/6v/q/+r/6v/p/+n/6f/p/+j/6P/o/+j/6P/n/+f/5//n/+f/5//n/+b/5v/m/+j/
6P/o/+j/5v/m/+b/5v/m/+b/5v/l/+X/5f/l/+X/5f/l/+X/5f/l/+X/5f/l/+X/5f/l
/+X/5f/l/+X/5f/l/+T/5P/k/+b/5v/m/+b/5v/m/+T/5P/k/+T/5P/k/+T/5P/m/+b/
5v/m/+b/5v/m/+b/5v/m/+b/5v/m/+b/5v/m/+b/5v/m/+b/5v/m/+b/5v/m/+b/5v/m
/+b/5v/m/+b/5v/m/+b/5v/m/+b/5v/m/+j/6P/o/+j/6P/o/+j/6P/p/+r/6//s/+z/
7P/s/+z/7P/s/+z/7P/s/+z/7P/s/+z/7f/t/+3/7f/t/+v/6//t/+3/7f/v//D/8P/w
/+//7P/r/+r/6f/p/+n/6f/p/+v/6v/q/+r/6v/q/+r/6v/q/+n/6f/o/+j/6P/o/+j/
6P/o/+j/6P/o/+j/6P/o/+r/6v/q/+r/6P/o/+j/6P/q/+r/6v/q/+r/6v/r/+v/7f/t
/+3/7f/s/+z/7P/s/+7/8P/w//D/8v/5/wMADQATABYAGQAkADsAWQB3AJQAtADHAMcA
wwC0AJQAaAA3AAcA2f+p/4H/X/8z/wT/8P76/g3/IP88/1//gP+b/7D/wv/Q/9r/4P/m
/+v/7v/x//T/8//1//X/9v/5//n/+//7//z//P/8//7///////////8AAAAAAAABAAMA
AwADAAMAAwADAAMABAAEAAUABgAGAAYABgAGAAcACAAIAAgACQAJAAoACgAKAAwADAAM
AA0ADQANAA8ADwAQABAAEAAQABAAEQASABIAFAAUABQAFgAUABUAFgAWABgAGQAaABsA
HgAeAB4AHwAgACEAIgAjACMAJAAlACYAKQApACoALAAsAC0ALgAvADIAMwAzADMANAA2
ADcANwA2ADYANgA2ADkAOQA5ADkAOAA4ADgAOAA0ADQANAAzADMAMwAzADMAMgAxADAA
LgAtACwAKwAqACkAJwAmACQAJAAiACAAHwAeAB0AHAAaABkAGAAXABYAEwASABEAEAAP
AA8ADgAOAA0ADAAMAAwACwAKAAkACQAJAAgACAAHAAcABgAGAAYABgAGAAYABgAGAAUA
BQAFAAUABQAFAAUABAAEAAQABAAEAAQABAAEAAQABAAEAAQABgAGAAYABgAEAAQABQAF
AAYABgAGAAcABwAHAAcACAAIAAgACAAJAAkACgAKAAoADAANAA0ADQAMAAwADAANAAsA
CwALAAsADQANAA0ADQANAA0ADQANAA0ADQANAA0ACwALAAoACgAKAAoACgAKAAoACgAK
AAoABwAHAAcABwAGAAUABQAFAAUABQAFAAUABAAEAAQABAAEAAMAAwADAAMAAgACAAIA
AAAAAP////8BAAEAAQABAAEAAAAAAAAA/v/+//7//v/+//7//v/+//7//v/+//3//f/9
//3//f/9//3//f/9//3//f/9//3//f/9//3//f/9//3//f/9//v/+v/6//r/+v/6//r/
+v/6//z/+v/6//r/+v/6//r/+v/6//r/+v/6//r/+v/6//r/+v/4//j/+P/4//j/+P/4
//j/+P/4//j/+P/4//j/+P/4//j/+P/4//j/+P/4//j/+P/6//r/+v/6//r/+v/6//r/
+v/6//r/+v/4//j/+P/4//j/+f/5//n/9//3//X/9f/3//f/9//5//r/+v/6//n/+P/3
//b/9f/1//X/9f/1//X/9P/0//T/9P/0//T/9P/y//H/8f/w//D/8P/w//D/8P/w//D/
8P/w//D/8P/w//D/8P/w//D/8P/w//D/8P/w//D/8P/w//D/8P/x//H/8f/x//H/8f/y
//L/8v/y//L/8v/y//L/9P/5/wMADQATABYAGQAgAC8ASQBnAIIAogC9AMsAzQDEAKoA
hABVACUA9//F/5X/b/9J/xr/9v70/gf/Gv8y/1H/cv+N/6T/uP/K/9T/3P/k/+v/8P/x
//T/8//1//X/9v/3//f/+f/5//r/+v/6//z//f/9//3//f/+//7//v//////////////
////////AAAAAAEAAgACAAIAAgACAAMAAgACAAIAAwAFAAYABgAGAAYABgAGAAcABwAH
AAkACQAKAAoACgAKAAoACwAMAAwADAAMAAwADgAOAA8AEAAQABAAEQASABMAFAAUABQA
FQAWABcAGAAZABsAHAAdAB4AHQAdAB4AIAAiACMAJAAlACYAJwAnACcAJgAoACkAKQAq
ACoAKgAqACkAKQApACkAKAAoACgAKAAmACYAJgAlACQAIwAiACEAIAAfAB4AHAAbABoA
GQAYABcAFQAUABIAEgAQAA4ADQAMAAsACgAIAAUABAADAAIAAwACAAEAAAD//////v/+
//3//P/8//z//f/8//v/+//7//r/+v/5//n/+P/4//j/+P/4//j/+P/2//X/9f/1//X/
9f/1//X/9v/2//b/9v/2//b/9v/2//b/9v/2//b/9v/2//b/9v/2//b/9//3//j/+P/4
//n/+f/5//n/+v/6//r/+v/7//v//P/8//z//P/9//3//f/+//7//v//////////////
//////////////////////////////////////7//v/+//7//v/+//r/+v/6//r/+//7
//v/+//6//n/+f/5//f/9//3//f/9v/2//b/9v/2//X/9f/1//X/9P/0//T/9P/0//P/
8//z//P/8//z//P/8v/y//L/8v/y//L/8v/y//L/8v/y//L/8v/y//H/8f/x//H/8f/x
//H/8f/x//H/8f/x//H/8f/x//H/8f/x//H/8f/x//H/8P/w//D/8P/w//D/8P/w//D/
7v/u/+7/7v/u/+7/7v/u/+7/7v/u/+7/7v/u/+7/7v/u/+7/7v/u/+7/7v/u/+7/7v/u
/+7/7v/u/+7/7v/u/+7/7v/u/+7/7v/u/+7/7v/u/+7/7v/u/+7/7v/u/+7/7//w//H/
8v/y//L/8v/y//L/8v/y//L/8v/y//L/8v/y//L/8//z//H/8f/x/+//7//v/+//7//x
//L/8v/y//H/8P/v/+7/7f/t/+3/7f/t/+3/7P/s/+7/7v/u/+7/7P/s/+v/6//q/+r/
6v/q/+r/6v/q/+r/6v/q/+r/6v/q/+r/6v/q/+r/6v/q/+r/6P/o/+j/6P/o/+j/6P/p
/+v/6//r/+v/6//s/+z/7P/s/+z/7P/s/+z/7v/v//P//f8HAA4ADwAOABEAGwArAEAA
VgBtAIUAlwCiAKYAmACBAGsAUwA5AB0A/f/V/6L/bv9O/0n/VP9k/3f/kP+n/7b/vP/C
/8r/0v/W/9v/3v/j/+j/6v/t/+7/8P/z//P/9f/1//T/9P/0//b/9f/1//X/9f/2//b/
9v/3//f/9//3//f/9//3//f/+P/4//n/+v/6//j/+P/4//n/+v/6//r/+//7//z//P/8
//z//P/8//3//f/9///////+//7//v/+//7///8AAAAAAAAAAAAAAgACAAMABAAEAAQA
BQAGAAcACAAIAAgACQAIAAkACgALAAsADAANAA4ADQANAA4AEAAOAA8AEAARABAAEQAR
ABEAEAASABMAEwAWABYAFgAWABcAFwAXABcAFgAWABYAFgAUABQAFAATABQAEwASABEA
EgARABAADgAOAA4ADgAOAA4ADQANAAwADwAOAA0ADQAPAA8ADwAOAA4ADgAOAA4ADwAO
AA0ADAANAA0ADAAMAAsACgAKAAoABwAGAAUABQAFAAQABAADAAEAAAAAAAAAAAAAAAAA
AAAAAP///////////////////v/+//7//v8AAAAAAAAAAAAAAAAAAAAA/v/+//7//v8A
AAAAAQABAAIAAgACAAMAAwADAAMABAAEAAQABAAFAAUABgAGAAYABgAHAAcABwAKAAoA
CgALAAkACQAJAAkACwALAAsACwALAAsACwALAAsACwALAAsADQANAAwADAAMAAwADAAM
AAoACgAKAAoACQAJAAkACQAIAAcABwAHAAcABwAHAAcACAAIAAgACAAIAAcABwAHAAUA
BAAEAAQABgAGAAUABQADAAMAAwADAAMAAgACAAIAAgACAAIAAgACAAIAAgACAAIAAgAC
AAEAAQABAAEAAQABAAEAAQABAAEAAQABAAEAAQABAAEAAQABAAEAAQABAAEAAAAAAAAA
AAAAAAAAAAACAAAAAgACAAIAAgAAAAAAAAAAAAAAAAAAAAAAAAAAAAAAAAAAAAAAAAAA
AP7//v/+//7//v/+//7//v/+//7//v/+//7//v/+//7//v/+//7//v8AAAAAAAAAAP7/
/v/+//7/AAAAAAAAAAAAAAAAAAAAAAAAAAAAAAAAAAAAAAAAAAACAAIAAgADAAEAAQAB
AAEA/f/9//3//f///wEAAgACAAIAAQAAAP///P/7//v/+//9//3//f/8//r/+v/6//r/
+v/6//r/+f/5//j/+P/4//j/+P/4//j/+v/6//r/+v/4//j/+P/4//j/+P/4//j/+P/4
//j/+P/4//j/+P/4//n/+f/5//n/+f/5//r/+v/6//r/+v/6//r//P/+/wUADwAXAB0A
HgAhACoAOwBVAHMAkACuAMsA2QDZAM4AtACMAFsALQD9/8X/k/9v/0n/HP/+/gL/Ff8o
/0L/Yf98/5f/rv/E/9T/3v/o/+7/8//4//v//P/9//////8AAAEAAQADAAMABAAEAAQA
BgAHAAcABwAHAAgACAAIAAkACQAJAAkACQALAAsACwAMAAoACwAMAAwADAAMAAwADQAO
AA4ADgAPAA8AEAAQABAAEgASABIAEwARABEAEwATABQAFAAUABQAFAAVABYAFgAWABYA
FgAYABgAGQAaABoAGgAbABwAHQAgACAAIAAhACIAIwAkACUAJwAoACkAKgArACsALAAu
AC4ALwAwADEAMgAzADMAMwA0ADYANwA3ADgAOAA4ADgAOQA5ADkAOQA4ADgAOAA4ADYA
NgA2ADUANAAzADIAMQAwAC8ALgAsACsAKgApACgAJQAjACIAIAAgAB4AHAAbABgAFwAW
ABQAEwASABEAEAAPAA4ADQAMAAkACQAIAAgABwAGAAYABgAFAAQAAwADAAMAAgACAAEA
AQAAAAAAAAAAAAAAAAAAAP7//f/9//3//f/9//3//f/8//z//P/8//z//P/8//z//P/8
//z//P/8//z//P/8//7//v///////v/+//7///////////8AAAIAAgACAAMAAQACAAIA
AgACAAMAAwADAAIAAgACAAMAAwADAAMAAwADAAMAAwADAAMAAwADAAMAAQABAAEAAQAB
AAEAAAAAAAAAAAAAAAAA/v/+//7//v/9//3//f/9//z/+//7//v/+//7//v/+//6//r/
+v/6//r/+f/5//n/+f/4//j/+P/4//j/9//3//f/9//3//f/9//2//b/9v/2//b/9v/2
//b/9v/2//b/9v/2//b/9f/1//X/9f/1//X/9f/1//X/9f/1//X/9f/z//P/8//z//X/
9f/1//X/9f/0//T/9P/0//T/9P/0//L/8v/0//T/9P/0//T/9P/0//T/9P/0//T/9P/y
//L/8v/y//L/8v/y//L/8v/y//L/8v/0//T/9P/0//T/9P/0//T/9P/0//T/9P/y//L/
8v/y//T/9P/0//T/9P/0//T/9P/0//T/9P/0//T/9P/0//T/9v/2//b/9v/2//b/9v/2
//j/+P/4//j/9v/2//b/9v/5//n/+f/5//f/9f/1//X/9f/1//f/+P/6//r/+f/4//X/
9P/z//P/9f/1//X/9f/0//T/9P/0//T/9P/0//T/8f/x//D/8P/w//D/8P/w//D/8P/w
//D/8P/w//D/8P/w//D/8P/w//D/8P/w//D/8v/y//L/8v/y//P/8//z//P/8//z//T/
9P/0//T/9P/0//T/9v/2//n///8JABMAFgAZACAAKwBBAF8AfACcALkAxwDJAMQAsACQ
AGUANQABANf/rf+H/1//MP8C//T+//4S/yb/R/9u/43/qP+8/8z/2P/i/+j/7f/y//X/
+P/5//v/+//8//3//f//////AAAAAAAAAgABAAEAAQABAAQABAAEAAUABQAFAAUABQAF
AAUABQAGAAYABwAIAAgACAAIAAgACQAKAAoACgALAAsADAAMAAwADAAMAAwADQALAAsA
DQANAA4ADgAOAA4AEAARABIAEgASABIAEgAUABQAFQAWABYAFgAXABgAGQAaABoAGgAb
ABwAHQAeAB8AHwAgACEAIgAjACMAJAAmACYAJwAoACkAKgArACsAKwAsAC4ALwAvAC4A
LgAuAC4ALwAvAC8ALwAuAC4ALgAuAC4ALgAuAC0AKgApACgAJwAmACUAJAAiACMAIgAh
ACAAHwAdABwAGgAaABgAFgAVABMAEwATABIADwAOAA0ADAALAAoACQAIAAcABwAGAAYA
BQAEAAQABAADAAIAAQABAAEAAAAAAP/////+//7//v/+//7//v/+//7//f/9//3/+//7
//v/+//8//z//P/8//z//P/8//z//v/+//7//v/8//z//P/8//z//P/9//3//v/+//7/
//////////8AAAAAAAAAAAEAAQACAAIAAgACAAMAAwADAAQABAAEAAUAAwADAAMAAwAF
AAUABQAFAAUABQAFAAUABQAFAAUABQAFAAUABAAEAAYABgAGAAYABAAEAAQABAABAAEA
AQABAAIAAQABAAEAAQABAAEAAQAAAAAAAAAAAAAA///////////+//7//v/+//7//f/9
//3//f/9//3////+//7//v/+//7//v/+//7//v/+//7//v/+//7//f//////////////
/////////////////////////////wEAAQABAAEAAQAAAAAAAAAAAAAAAAAAAAIAAgAA
AAAAAAAAAAAAAAAAAAAAAAAAAAAAAAAAAAAAAAAAAAIAAgACAAIAAgACAAIAAgACAAIA
AgACAAIAAgACAAIABAAEAAQABAAEAAQABAAEAAQABAAEAAQABAAEAAQABAAGAAYABgAG
AAYABgAGAAYACAAIAAgACAAIAAgACAAIAAoACgAKAAoACAAIAAgACAAJAAkACQAJAAkA
BwAHAAcACAAJAAwADgAOAA4ADQAMAAkACAAHAAcABwAHAAcABwAGAAYABgAGAAgACAAI
AAgABQAFAAQABAAGAAYABgAGAAYABgAGAAYABgAGAAYABgAEAAQABAAEAAYABgAGAAYA
CAAIAAgACAAGAAcABwAHAAkACQAJAAoACgAKAAoACgAKAAwADAAQABUAHQAnAC0AMAAz
ADwATwBtAIkAqADIAOEA6wDpANwAvgCSAGEAMwABAM3/of99/1X/Jv8M/xL/Kf88/1T/
c/+S/63/xP/W/+b/8v/6/wAABwAKAAsADgAPABEAEQASABMAEwAVABUAGAAYABgAGgAb
ABsAGwAbABwAHAAcAB0AHQAdAB0AHQAfAB8AHwAgAB4AHwAgACAAIAAgACAAIQAiACIA
IgAjACMAJAAkACQAJgAmACYAJwApACkAKwArACoAKgAqACoAKgArACwALAAuAC4ALgAw
AC4ALwAwADAAMQAzADUANwA4ADgAOAA5ADoAOwA8AD0APwBAAEEAQgBDAEMARABGAEgA
SQBKAEsATABNAE0ATQBQAFIAUwBTAFIAUgBSAFIAUwBTAFMAUwBUAFQAVABUAFIAUgBS
AFEAUgBRAFAATwBOAE0ATABKAEkASABHAEYARQBDAEIAQABAAD4APAA7ADoAOQA4ADYA
MwAyADEAMAAvAC4ALQAsACsAKwAqACoAKQAoACgAKAApACgAJwAnACcAJgAmACUAJQAk
ACQAJAAkACQAJAAkACQAIwAjACMAIwAjACMAIwAiACIAIgAiACIAIgAiACIAJAAkACQA
JAAkACQAJAAkACQAJAAlACUAJgAmACYAJwAnACcAJwAoACgAKAAoACkAKwAsACwALAAs
AC0ALQAtAC4ALgAuAC8ALwAvAC8ALwAvAC8ALwAvAC8ALwAvAC8AMQAxADEAMQAvAC8A
LgAuAC4ALgAuAC4ALAAsACwALAArACsAKwArACoAKQApACkAKQApACkAKQAoACgAKAAo
ACoAKQApACkAKQAoACgAKAAoACgAJwAnACkAKQApACkAJwAmACYAJgAoACgAKAAoACgA
KAAoACgAKAAoACgAJwAnACcAJwAnACcAJwAnACcAKQApACkAKQApACkAKQApACkAKQAp
ACkAKQAoACgAKAAoACgAKAAoACgAKAAoACgAKAAoACoAKgAqACoAKAAoACgAKAAoACgA
KAAoACoAKgAqACoAKAAoACgAKAAoACgAKAAoACoAKgAqACoAKgAqACoAKgAsACwALAAs
AC4ALgAuAC4ALgAuAC4ALgAsACwALAAsAC4ALgAvAC8ALwAvAC8ALQAtAC0ALQAtAC8A
MAAwADAAMQAwAC8ALgArACsAKwArACsAKwAqACoAKgAqACoAKgAqACoAKQApACoAKgAq
ACoAKgAqACoAKgAqACoAKgAqACoAKgAqACoAKgAqACoAKgAsACwALAAsACoAKgAqACsA
LQAtAC0ALQAtAC4ALgAuAC4ALgAuAC4AMAAyADUAPQBHAFEAVABXAFwAZwB7AJkAtgDU
APMABwENAQgB+ADYAK0AewBLAB0A7f/D/5//cv9E/zL/P/9S/2T/g/+m/8f/4P/4/wgA
FAAgACgALQAyADcAOAA5ADsAOwA8AD8APwBBAEEAQgBCAEIARABFAEUARQBFAEgASABI
AEkASQBJAEkASQBLAEsASwBMAE4ATwBQAFAATgBOAE4ATwBSAFIAUgBTAFMAVABUAFQA
VABUAFQAVQBXAFcAWQBZAFoAWgBaAFoAXABdAF4AXgBeAF4AXgBgAGAAYQBiAGIAYgBj
AGQAZQBoAGgAaABpAGoAawBsAG0AbwBwAHEAcgBzAHMAdAB2AHYAdwB4AHkAfAB9AH0A
fQCAAA==
         </WaveFormData>
      </LeadData>
      <LeadData>
         <LeadByteCountTotal>10000</LeadByteCountTotal>
         <LeadTimeOffset>0</LeadTimeOffset>
         <LeadSampleCountTotal>5000</LeadSampleCountTotal>
         <LeadAmplitudeUnitsPerBit>4.88</LeadAmplitudeUnitsPerBit>
         <LeadAmplitudeUnits>��V</LeadAmplitudeUnits>
         <LeadHighLimit>2147483647</LeadHighLimit>
         <LeadLowLimit>268435456</LeadLowLimit>
         <LeadID>V3</LeadID>
         <LeadOffsetFirstSample>0</LeadOffsetFirstSample>
         <FirstSampleBaseline>0</FirstSampleBaseline>
         <LeadSampleSize>2</LeadSampleSize>
         <LeadOff>FALSE</LeadOff>
         <BaselineSway>FALSE</BaselineSway>
         <ExcessiveACNoise>FALSE</ExcessiveACNoise>
         <MuscleNoise>FALSE</MuscleNoise>
         <LeadDataCRC32>3821711351</LeadDataCRC32>
         <WaveFormData>
/v/+//7//v/+//7//v/+//7//v/+//7//P/8//z//P/8//z//P/8//r/+v/6//r/+v/6
//r/+v/6//r/+v/6//r/+v/6//r/+P/4//j/+P/6//r/+v/6//j/+P/4//j/+P/4//j/
+P/4//j/+P/4//j/+P/4//j/9v/2//b/9v/4//j/+P/4//j/+P/4//j/+P/4//j/+P/2
//b/9v/2//b/9v/2//b/9v/2//b/9v/4//j/+P/4//b/9v/2//b/9v/2//b/9v/2//b/
9v/2//j/+P/4//j/+P/4//j/+P/2//b/9v/2//b/9v/2//b/9v/2//b/9v/2//b/9v/2
//b/9v/2//b/9v/2//b/9v/4//j/+P/4//r/+v/6//r/+v/6//r/+v/8//3//f/9//v/
+//7//v//f/+//7//v/8//z/+v/6//r/+v/7//z//v/+//3//P/8//r/+P/2//b/9v/2
//b/9v/1//X/9f/1//X/9f/z//P/8v/y//L/8v/y//L/8v/y//L/8v/y//L/8v/y//L/
8v/y//H/8f/z//P/8//z//H/8f/x//L/8v/y//L/8v/y//L/8v/y//L/8v/z//P/8f/z
//T/9f/2//f//P8DAAsADgARABsAKgBEAGUAhQClAMEA1ADkAOwA4QDFAKAAcwBEABsA
9f/L/5X/Vf8k/xX/G/8o/z7/Xv+E/5//tf/F/9L/3P/i/+j/7P/w//L/9P/1//X/9v/3
//j/+P/4//j/+v/6//r/+//9//3//f/+//z//P/9//3//////wAAAAAAAAAAAQABAAAA
AAAAAAAAAQABAAEAAQABAAEAAgADAAMAAwADAAMAAwADAAMAAwAGAAYABgAGAAUABQAF
AAYACAAIAAgACQAIAAgACAAJAAkACQAKAAsACwANAA0ADgAQABEAEgASABIAEgATABMA
EgAUABQAFAAUABUAFgAWABcAFwAYABgAGQAZABoAGgAaABoAGgAaABoAGgAaABoAGAAY
ABcAFwAWABUAFQAUABMAEwASABEAEAAPAA4ADQAMAAsACwAKAAkACAAHAAYABwAGAAUA
BQADAAMAAwACAAIAAgACAAEAAQABAAEAAQAAAAAAAAAAAAAAAAAAAAAA/f/9//3//f/9
//3//P/8//z//P/8//v/+//7//v/+v/4//j/+P/3//n/+f/5//n/9//2//b/9v/2//b/
9v/2//b/9v/2//b/9v/2//b/9v/0//T/9P/0//T/9P/0//X/9f/1//X/9v/2//b/9v/3
//b/9v/2//b/+P/4//n/+f/3//f/+P/4//j/+f/5//r/+P/4//j/+P/4//j/+P/3//f/
+P/4//j/+P/4//j/9//3//f/9//3//f/9//3//f/9//3//f/9f/1//X/9f/1//P/8//z
//P/8f/x//D/8P/w//D/7//u//D/8P/w//D/8P/w//D/8P/u/+7/7f/t/+z/7P/s/+z/
7P/s/+z/7P/t/+3/7f/t/+v/6//r/+v/6//r/+r/6v/q/+n/6f/p/+v/6//r/+v/6v/q
/+r/6v/o/+j/5//n/+X/5v/m/+b/6P/o/+f/5//n/+f/5//n/+f/6P/m/+b/5v/m/+b/
5v/m/+b/5v/m/+b/5v/m/+b/5v/m/+j/6P/o/+j/5v/m/+b/5v/k/+T/5P/k/+b/5v/m
/+b/5P/k/+T/5P/m/+b/5v/m/+j/6P/o/+j/6P/o/+j/6P/o/+j/6f/p/+n/6f/p/+n/
6f/p/+r/6v/q/+r/6v/o/+j/6P/o/+n/6v/s/+z/6//q/+r/6P/m/+L/4v/i/+L/5P/k
/+P/4//j/+P/4//j/+H/4f/g/+D/3v/e/97/3v/g/+D/4P/g/+D/4P/g/+D/4P/g/+D/
3//f/9//3//f/9//3//f/9//3v/e/97/3v/e/97/3v/e/97/3v/e/9//4f/h/+H/4v/l
/+b/5//u//f//f8AAAMADQAeADgAVwB1AJUAuQDWAOYA6gDdAL8AlABlADYABwDV/6X/
b/81/wj/Af8N/xz/MP9M/2b/f/+X/6n/uP/E/8z/1P/a/9z/4P/i/+P/4//k/+X/5P/k
/+T/5P/o/+j/6P/p/+n/6f/p/+r/6P/o/+n/6f/r/+v/7P/s/+z/7P/t/+3/7v/u/+7/
7v/v/+//7//v/+//7//w//H/8f/x//H/8f/x//H/8f/x//L/8v/y//L/8//z//P/9P/0
//T/9P/1//b/9v/2//f/9//3//j/+f/5//v/+//8//z//f/+//7//v/+//////8AAAIA
AgACAAIAAwAEAAQABQAFAAYABgAHAAcACAAIAAoACgAKAAoACAAIAAgACAAIAAgABwAH
AAYABQAFAAQAAQABAAAA///+//3//P/7//r/+f/5//j/9//2//X/9P/z//L/8f/x/+//
7//v/+7/7P/s/+z/6//r/+v/6//r/+r/6v/q/+r/6v/q/+r/6v/p/+n/6f/p/+n/6f/o
/+j/6P/o/+j/5//n/+f/5//m/+b/5v/m/+X/5//n/+f/5//l/+T/5P/k/+b/5v/m/+b/
5P/k/+T/5P/m/+b/5v/m/+b/5v/m/+b/5v/m/+b/5//p/+n/6f/q/+r/6v/q/+v/7P/s
/+z/7P/s/+z/7f/t/+3/7f/u/+7/7v/v/+//8P/w//D/8P/w//D/8P/w/+//7//w//D/
8P/w//D/8P/v/+//7//v/+//7//v/+//7//t/+3/7f/r/+3/7f/t/+3/6//r/+v/6//r
/+v/6v/q/+z/7P/r/+r/6v/q/+r/6v/o/+j/6P/o/+j/6P/n/+f/6P/o/+j/6P/o/+j/
6P/o/+f/5//n/+f/5//n/+f/5//n/+f/5v/m/+j/5//n/+f/5//n/+f/5//m/+b/5v/m
/+b/5v/l/+X/5f/m/+b/5v/m/+b/5f/l/+f/5//n/+f/5//m/+b/5v/m/+b/5v/m/+b/
5v/m/+b/5v/m/+b/5v/m/+b/5v/m/+b/5v/o/+j/6P/o/+b/5v/m/+b/5v/m/+b/5v/o
/+j/6P/o/+r/6v/q/+r/6v/q/+r/6v/s/+z/7P/s/+r/6//r/+v/6//r/+v/6//t/+7/
7v/u/+7/7v/s/+z/7P/s/+3/7v/w//D/7//u/+z/6v/o/+b/6P/o/+j/6P/o/+f/5//n
/+f/5//n/+X/5f/k/+T/5P/k/+T/5P/k/+T/5P/k/+T/5P/k/+T/5P/k/+T/4//j/+P/
4//j/+P/4//j/+P/5P/k/+T/5P/k/+b/5v/m/+b/5v/m/+f/5//n/+f/6P/p/+r/7//2
//v/AQAEAAkAEwAmAEQAZQCFAKcAwwDWAOYA6ADXALUAjABdADAABQDd/63/b/8x/wr/
Cf8T/yD/Ov9e/4D/mf+t/7v/yP/Q/9b/2v/g/+T/5v/o/+n/6f/q/+v/7P/s/+z/7P/u
/+7/7v/v/+//7//v//D/8P/w//H/8f/x//H/8v/y//L/8v/z//P/8v/y//L/8v/z//P/
8//z//X/9f/2//f/9//3//f/9//3//f/9//3//b/9v/2//b/9//3//f/+P/4//j/+P/5
//r/+v/6//v/+//7//z//f/9//////8AAAAAAQACAAIAAgACAAMAAwACAAQABAAEAAYA
BwAIAAgABwAHAAgACAAJAAkACgAKAAwADAAMAAwACgAKAAoACgAIAAgABwAHAAYABQAF
AAQAAwADAAIAAQAAAP///v/9//z/+//7//r/+f/4//f/9v/1//T/8//z//P/8//z//L/
8v/y//L/8f/x//H/8f/x//D/8P/w//D/8P/w//D/8P/x//H/8f/x/+//7//u/+7/7v/u
/+7/7f/t/+3/7f/s/+z/7P/s/+v/6//r/+v/6//r/+r/6v/q/+r/6v/q/+r/6v/q/+r/
6v/q/+r/6v/q/+r/6v/q/+r/6v/q/+r/6//r/+v/6//s/+7/7v/u/+//7v/u/+7/7v/w
//D/8f/x//H/8f/y//L/8v/z//P/9P/y//L/8v/y//L/8v/y//H/8f/y//L/8v/y//L/
8v/x//H/8f/x//H/8f/x//H/8f/x//H/8f/v/+//7//v/+//7//v/+//7//v/+//7v/u
/+7/7v/t/+z/7P/s/+z/7P/s/+z/7P/s/+z/7P/r/+v/6v/q/+r/6v/s/+z/7P/s/+v/
6//r/+v/6//r/+v/6//r/+v/6v/q/+r/6f/p/+n/6f/p/+n/6f/q/+r/6v/q/+r/6v/p
/+n/6f/q/+r/6v/q/+r/6f/p/+n/6f/p/+n/6//q/+r/6v/q/+r/6v/q/+r/6v/q/+r/
6v/q/+r/6v/q/+r/6v/q/+r/6v/q/+r/6v/q/+r/6v/q/+r/7P/s/+z/7P/q/+r/6v/q
/+r/6v/q/+r/7P/s/+z/7P/q/+r/6v/q/+z/7P/s/+z/7P/s/+z/7P/u/+7/7v/u//D/
8P/w//D/8P/x//H/8f/x//H/8f/x//H/8v/y//L/8v/y//D/8P/w//D/8f/y//T/9P/z
//L/8v/w/+7/7P/s/+z/7P/s/+r/6f/p/+n/6//r/+v/6f/p/+j/6P/o/+j/6P/o/+j/
6P/o/+j/6P/o/+j/6P/o/+j/6P/n/+f/5//n/+f/5//n/+f/5//o/+j/6P/o/+j/6P/o
/+j/6P/o/+j/6f/p/+v/6//s/+v/7P/x//j/AQAHAAoADwAdADIATgBtAI0ArQDJANgA
5ADmANEAqwB+AE8AIADx/8n/nf9l/yv/DP8P/x3/Kv9C/2L/gP+Z/63/vf/K/9T/2v/e
/+T/5v/o/+r/6//r/+z/7f/u/+7/7v/u//D/8P/w//H/8f/x//H/8v/0//T/9f/1//P/
8//0//T/9P/0//X/9f/2//b/9v/2//f/9//3//f/9//3//j/+f/5//n/+f/5//n/+f/5
//n/+v/6//r/+v/7//v/+//8//7//v/+////AAAAAAAAAQABAAEAAgADAAEAAwADAAQA
BAAFAAYABgAIAAgACQAJAAgACgAKAAoADAANAA4ADgAPAA8AEAAQABEAEQASABIAEAAQ
ABAAEAAQABAAEAAQABAAEAAPAA8ADAALAAsACgAJAAkACAAHAAgABwAGAAUABAADAAMA
AgABAAAA///+//3//P/7//v/+f/5//n/+P/4//j/+P/3//f/9//3//f/9v/2//b/9v/4
//j/+P/4//f/9//3//f/9//3//b/9v/4//j/+P/3//X/9f/1//T/9v/2//b/9f/1//X/
9f/1//f/9v/2//b/9P/0//T/9P/2//b/9v/2//b/9v/2//b/9v/2//b/9v/2//b/9v/3
//f/9//3//j/+P/4//j/+f/4//j/+P/4//r/+v/7//v/+//7//z//P/8//3//f/+//z/
/P/8//z//v/+//7//f/9//7//v/+//7//v/+//3//f/9//3//f/9//3//f/9//3//f/9
//v/+//7//v/+//5//n/+f/5//n/+f/4//j/+v/6//n/+P/4//j/+P/4//b/9v/2//b/
9v/2//X/9f/2//b/9v/2//T/9P/0//T/8//z//P/8//z//P/8//z//P/8//y//L/9P/z
//P/8//z//P/8//z//T/9P/0//T/9P/0//P/8//z//T/9P/0//L/8v/x//H/8//z//P/
8//z//L/8v/y//L/8v/y//L/8v/y//L/8v/y//L/9P/0//T/9P/y//L/8v/y//L/8v/y
//L/8v/y//L/8v/y//L/8v/y//T/9P/0//T/9P/0//T/9P/2//b/9v/2//b/9v/2//b/
+P/5//n/+f/3//f/9//3//f/+P/4//j/+P/4//b/9v/2//b/9//4//r/+v/5//j/+P/2
//T/8v/0//T/9P/0//L/8f/x//H/8//z//P/8f/x//D/8P/w/+7/7v/u/+7/7v/u/+7/
7v/u/+7/7v/u/+7/7v/t/+3/7//v/+//7//v/+//7//w//D/8P/w//D/8P/w//D/8P/y
//L/8//z//H/8f/y//P/9P/3//7/BwANABAAFwAfADAASgBpAIcApwDJAOIA8gD4AO0A
zwCkAHcASgAZAOv/v/+J/0v/Hv8T/x//Kv8+/1z/ev+T/6v/v//O/9j/4P/m/+z/8P/y
//T/9f/1//b/9//4//j/+P/4//r/+v/6//v//f/9//3//v/+//7///////////8AAAAA
AAAAAAEAAQACAAIAAgACAAMAAwADAAMAAwADAAQABQADAAMAAwADAAUABQAFAAUACAAI
AAgACAAJAAkACQAKAAoACgAKAAsADAAMAAwADQANAA0ADgAPAA0ADwAPABAAEAARABIA
EgASABIAEwATABQAFgAWABYAGAAZABoAGgAbABsAHAAcABsAGwAcABwAHAAcABwAHAAc
ABwAHAAcABoAGgAZABkAGAAXABcAFgATABMAEgARABIAEQAQAA8ADAALAAsACgAJAAgA
BwAGAAcABgAFAAUAAwADAAMAAgACAAIAAgABAAEAAQABAAEAAgACAAIAAgACAAIAAgAC
AAEAAQABAAEAAwADAAIAAgAAAAAAAAD///////////7/AAAAAAAA///9//3//f/9//3/
/P/8//z//P/8//z//P/8//z//P/8//z//P/8//z//v/+//7//v/+//7//v//////////
/wAAAAAAAAAAAQACAAIAAgACAAIAAgADAAMAAwADAAQABAAEAAUABQAGAAYABgAGAAYA
BgAGAAYABQAFAAYABgAGAAYABgAGAAUABQAFAAUABQAFAAUABQAFAAMAAwADAAEAAwAD
AAMAAwABAAEAAQABAP/////+//7/AAAAAP///v8AAAAAAAAAAP7//v/+//7//v/+//3/
/f/+//7//v/+//z//P/8//z/+//7//v/+//7//v/+//7//v/+//6//r/+v/5//n/+f/5
//n/+f/5//r/+v/6//r/+v/6//n/+f/5//r/+v/6//r/+v/5//n/+f/5//n/+f/5//j/
+P/4//j/+P/4//j/+P/4//j/+P/4//j/+P/4//j/+P/4//j/+P/4//j/+P/4//j/+P/4
//j/+P/4//j/+P/4//b/9v/2//b/9v/2//b/9v/2//b/9v/2//b/9v/2//b/+P/4//j/
+P/6//r/+v/6//r/+v/7//v/+//7//v/+//7//v//P/8//z//P/8//r/+P/4//j/+f/6
//z//P/7//z//P/6//j/9v/2//b/9v/2//b/9f/1//X/9f/1//X/8//z//L/8v/y//L/
8v/y//L/8v/y//L/8P/w//D/8P/y//L/8v/x//H/8f/x//H/8f/x//H/8f/w//D/8P/w
//L/8v/y//L/8v/y//L/8//z//P/8//0//H/9P/1//j//f8FAAoADQAPABYAIgA3AE8A
aQCFAKIAvgDWAOMA3QDGAK8AkgBvAE0AKQD7/73/fP9L/zn/PP9G/1j/dv+R/6H/q/+2
/8D/yP/Q/9j/4P/m/+r/7v/v//H/8//1//b/9//4//j/+P/4//n/+f/5//n/+v/6//r/
+//7//v/+//8//z//P/8//3//f/+//7//v/+/////////////f/9//7/////////////
/wEAAQABAAEAAAAAAAAAAAABAAEAAQACAAIAAgACAAMABAAEAAQABQAFAAUABgAHAAUA
BwAHAAgACAAJAAoACgAMAAwADQANAA4AEAAQABAAEAARABIAEgARABEAEgASABMAEwAU
ABQAEgASABIAEgAUABQAFAAUABQAFAATABMAEgARABEAEAAPAA8ADgANAA4ADQAMAAsA
CgAJAAkACAAHAAYABQAEAAQABAAEAAUABwAHAAcABgAIAAgACAAHAAkACQAJAAkACgAK
AAoACgAIAAgACAAIAAcABwAHAAcABQAFAAQABAAEAAQABAADAAEAAQABAAAAAAAAAAAA
/////////////////v/+//7//v/+//7//v/+//7//v/+//z//P/8//z//P/8//z//P/8
//z//P/9//3//f/9//7//P/8//z//f/+//7//v/+//7//v//////AQABAAIAAgACAAMA
AwAEAAQABAAEAAQABAAEAAQAAwADAAQABAAEAAIAAgACAAEAAwADAAMAAwADAAMAAwAD
AAMAAwADAAEAAQABAAEAAQD////////////////+//7//v/+//3//P/8//z//P/8//z/
/P/8//z//P/8//v/+//6//r/+v/6//j/+P/4//j/9//3//f/9//3//f/9//3//f/9//2
//b/9v/1//X/9f/1//X/9f/1//T/9P/0//T/9P/0//P/8//z//T/9P/0//T/9P/z//P/
8//z//P/8//z//L/9P/0//T/9P/0//T/9P/0//T/9P/0//T/8v/y//L/8v/y//L/8v/y
//D/8P/w//D/8P/w//D/8P/w//D/8P/w//D/8P/w//D/8v/y//L/8v/y//L/8v/y//L/
8v/y//L/8v/y//L/8v/0//T/9P/0//L/8v/y//P/8//z//P/8//1//X/9f/2//b/9v/2
//b/8v/y//L/8v/z//T/9v/2//X/9P/0//L/8v/w//D/8P/u/+7/7v/t/+3/7f/t/+3/
7//t/+3/7P/q/+r/6v/q/+j/6P/o/+j/6v/q/+r/6v/q/+r/6v/q/+n/6f/p/+n/6f/p
/+n/6f/n/+j/6P/o/+j/6P/o/+j/6v/q/+r/6v/r/+v/6//r/+z/7f/u//P/+v8BAAUA
CAANABkAKgBGAGUAgwClAMcA4ADwAPIA5QDDAJgAZwA4AAMA0/+l/2//Nf8M/wn/F/8m
/zz/WP9y/43/pf+3/8T/0P/Y/97/5P/o/+j/6v/r/+v/7P/t/+7/7v/u/+7/8P/w//D/
8f/x//H/8f/y//L/8v/z//P/8//z//T/9P/0//T/9f/1//b/9v/2//b/9f/1//X/9f/3
//f/+P/5//n/+f/5//n/+f/5//n/+f/6//r/+v/6//n/+f/5//r/+v/6//r/+//8//z/
/P/9//////8AAAEA//8BAAEAAgACAAMABAAEAAQABAAFAAUACAAKAAoACgAKAAsADAAM
AAsACwAMAAwADQANAA4ADgAQABAAEAAQAA4ADgAOAA4ADgAOAA0ADQAMAAsACwAKAAkA
CQAIAAcABgAFAAQAAwAAAP/////+//v/+v/5//j/+f/4//f/9//1//X/9f/0//L/8v/y
//H/8f/x//H/8f/w//D/8P/w//D/8P/w//D/8f/x//H/8f/x//H/8P/w//D/8P/w/+//
7//v/+//7v/u/+7/7v/t/+3/7f/t/+3/7f/s/+z/7P/s/+z/7P/s/+z/7P/s/+z/7v/u
/+7/7v/u/+7/7v/u/+7/7v/u/+//7//v/+//8P/w//D/8P/x//L/8v/y//L/8v/y//P/
8//z//P/9P/0//T/9f/1//b/9v/2//b/9v/2//b/9v/1//X/9v/2//b/9v/2//b/9f/1
//X/9f/1//X/9f/1//X/8//z//P/8f/x//H/8f/x//H/8f/x//H/8f/x//D/8P/w//D/
7//u//D/8P/w//D/7v/u/+7/7v/w//D/7//v/+7/7v/u/+7/7v/u/+7/7v/t/+3/7f/t
/+3/7f/t/+3/7f/t/+z/7P/u/+3/7f/t/+3/7f/t/+3/7P/s/+z/7P/s/+z/6//r/+v/
7P/s/+z/7P/s/+v/6//r/+v/6//r/+v/7P/s/+z/7P/s/+z/7P/s/+z/7P/s/+z/7P/s
/+z/7P/s/+z/7P/s/+z/7P/s/+z/7P/s/+z/7P/s/+z/7P/s/+z/7P/s/+z/7P/q/+r/
6v/q/+z/7P/s/+z/7P/s/+z/7P/s/+z/7P/s/+7/7v/u/+7/8P/w//D/8P/w//D/8P/w
//H/8f/x//H/7//v/+//7//y//L/8v/y//L/8P/w//D/8P/x//L/9P/0//P/8v/y//D/
7v/s/+z/7P/s/+z/7P/r/+v/6//r/+v/6//p/+n/6P/o/+j/6P/m/+b/5v/m/+j/6P/o
/+j/6P/o/+j/6P/o/+f/5//n/+f/5//n/+f/5//n/+j/6P/o/+j/6P/o/+j/6P/o/+j/
6P/p/+n/6f/p/+r/6//s/+3/8v/5/wEABAAJAA8AHAAyAFEAcQCRALEAygDaAOgA5QDN
AKoAfwBOACEA+f/R/6H/Y/8o/w3/D/8c/yr/SP9s/4v/o/+1/8T/zv/Y/97/4v/m/+r/
7P/t/+3/7v/v//D/8P/w//D/8v/y//L/8//z//P/8//0//T/9P/1//X/9f/1//b/9v/2
//b/9//3//j/+P/4//j/+//7//v/+//7//v//P/9//3//f/9//3//f/9//3//f/+//7/
/v/+/////////wAAAAAAAAAAAQACAAIAAgADAAUABQAGAAcABQAHAAcACAAIAAkACgAK
AAoACgALAAsADAAOAA4ADgAOAA8AEAAQABEAEQASABIAEwATABQAFAAUABQAFAAUABQA
FAAUABQAEgASABEAEQAQAA8ADwAOAA0ADQAMAAsACgAJAAgABwAGAAUABQAEAAMAAgAB
AAAA///+//3//f/9//3//f/8//z//P/8//v/+//7//v/+//6//r/+v/6//z//P/8//z/
+//7//v/+//7//v/+v/6//r/+v/6//n/+f/5//n/+P/4//j/+P/3//f/9//3//f/9//2
//b/9v/2//b/9v/2//b/9v/2//b/+P/4//j/+P/4//j/+P/4//j/+P/4//n/+f/5//n/
+v/4//j/+P/5//z//P/8//z/+v/6//v/+//9//3//v/+//7//////wAA/v/+//7//v8A
AAAAAAD/////AAAAAAAAAAAAAAAA/////////////////////////////////f/9//3/
/f/9//v/+//7//v/+//7//r/+v/6//r/+f/4//r/+v/6//r/+P/4//j/+P/4//j/9//3
//j/+P/4//j/9v/2//b/9v/3//f/9//3//f/9//3//f/9//3//b/9v/2//X/9f/1//f/
9//3//f/+P/4//j/+P/4//j/9//3//f/+P/4//j/+P/4//f/9//3//f/9//3//f/+P/2
//b/9v/2//b/9v/2//b/9v/2//b/9v/2//b/9v/2//b/9v/2//b/+P/4//j/+P/2//b/
9v/2//b/9v/2//b/+P/4//j/+P/2//b/9v/2//b/9v/2//b/9v/2//b/9v/4//j/+P/4
//j/+P/4//j/+v/6//r/+v/6//r/+v/6//v/+//7//v/+f/5//n/+f/8//z//P/8//r/
+P/4//j/+v/7//z//v/+//3//P/8//r/+P/2//b/9v/2//b/9v/1//X/9f/1//X/9f/z
//P/8P/w//D/8P/w//D/8P/w//D/8P/w//D/8P/w//D/8P/w/+//7//v/+//7//v/+//
7//v//D/8P/w//D/8P/w//D/8P/w//D/8P/x//H/8f/x//L/8//2//n/AAAHAA0AEAAV
AB8AMgBOAG0AjQCvAM0A5ADyAPQA4QC9AJIAYwAyAAEA1f+p/3H/N/8U/xP/If8u/0T/
YP9+/5f/rf+9/8z/2P/e/+T/6v/u/+7/8P/x//H/8v/z//L/8v/y//L/9v/2//b/9//1
//X/9f/2//b/9v/3//f/9//3//j/+P/4//j/+f/5//r/+v/6//r/+//7//v/+//7//v/
/P/9//v/+//7//v//f/9//3//f/+//7//v/+/////////wAA/v/+//7///8AAAAAAAAB
AAEAAQACAAMAAwAFAAUABgAEAAUABgAGAAgACAAJAAkACgAMAAwADAAMAA0ADgAOAA8A
DwAQABAAEQARABIAEgASABIAEgASABAAEAAQABAAEAAQAA8ADwAOAA0ADQAMAAsACwAK
AAkABgAFAAQAAwACAAEAAQAAAP3//P/7//r/+//6//n/+f/3//f/9//2//T/9P/0//P/
8//z//P/8//y//L/8v/y//L/8v/y//L/8f/x//H/8f/x//H/8P/w//D/8P/w/+//7//v
/+//7v/u/+7/7v/t/+v/6//r/+v/7f/s/+z/7P/q/+r/6v/q/+r/6v/q/+r/6v/q/+r/
6v/q/+r/6v/q/+r/6v/q/+v/6//r/+v/7P/s/+z/7P/t/+7/7v/u/+7/7v/u/+//7//t
/+3/7v/u/+7/7//v//D/8P/w//D/8P/w//D/8P/v/+//8P/w//D/8P/w//D/7//v/+//
7//v/+3/7f/t/+3/7f/t/+3/6//r/+v/6//r/+n/6f/p/+n/6//r/+r/6v/q/+r/6f/o
/+j/6P/o/+j/5v/m/+b/5v/m/+b/5f/l/+b/5v/m/+b/5P/k/+T/5P/j/+P/4//j/+P/
4//j/+P/4//j/+L/4v/i/+H/4f/h/+H/4f/h/+H/4v/i/+L/4v/i/+L/4f/h/+H/4v/i
/+L/4v/i/+H/4f/h/+H/4f/h/+H/4P/i/+L/4v/i/+L/4v/i/+L/4v/i/+L/4v/i/+L/
4v/i/+L/4v/i/+L/4v/i/+L/4v/i/+L/4v/i/+L/4v/i/+L/4v/i/+L/4v/k/+T/5P/k
/+b/5v/m/+b/5P/k/+X/5f/l/+X/5f/l/+X/5f/m/+b/5v/m/+b/5P/k/+T/5P/l/+b/
6P/o/+f/5v/m/+T/4v/g/+D/4P/g/+D/4P/f/9//3//f/9//3//d/93/3P/c/9z/3P/c
/9z/3P/c/9z/3P/c/9z/3P/c/9z/3P/c/9v/3f/d/93/3f/d/93/3f/d/9z/3P/c/9z/
3v/e/97/3v/e/97/3v/f/9//3//f/+D/4f/i/+P/6P/v//f//P///wcAEgAoAEcAZQCD
AKUAwgDWAOIA3wDLAKYAeQBKABsA7f/B/5P/V/8c/wH/Bf8S/x7/Ov9a/3f/kf+l/7b/
wv/K/9L/2P/c/+D/4P/j/+P/5P/l/+j/6P/o/+j/6v/q/+r/6//r/+v/6//s/+r/6v/r
/+v/7f/t/+7/7v/u/+7/7//v//D/8P/w//D/8f/x//H/8f/x//H/8v/z//P/8//z//P/
8//z//P/8//0//T/9P/0//X/9f/1//b/+P/4//j/+f/6//r/+v/7//v/+//8//3/+//9
//3//v/+////AAAAAAIAAgADAAMABAAGAAYABgAGAAcACAAIAAkACQAKAAoACwALAAwA
DAAOAA==
         </WaveFormData>
      </LeadData>
      <LeadData>
         <LeadByteCountTotal>10000</LeadByteCountTotal>
         <LeadTimeOffset>0</LeadTimeOffset>
         <LeadSampleCountTotal>5000</LeadSampleCountTotal>
         <LeadAmplitudeUnitsPerBit>4.88</LeadAmplitudeUnitsPerBit>
         <LeadAmplitudeUnits>��V</LeadAmplitudeUnits>
         <LeadHighLimit>2147483647</LeadHighLimit>
         <LeadLowLimit>268435456</LeadLowLimit>
         <LeadID>V4</LeadID>
         <LeadOffsetFirstSample>0</LeadOffsetFirstSample>
         <FirstSampleBaseline>0</FirstSampleBaseline>
         <LeadSampleSize>2</LeadSampleSize>
         <LeadOff>FALSE</LeadOff>
         <BaselineSway>FALSE</BaselineSway>
         <ExcessiveACNoise>FALSE</ExcessiveACNoise>
         <MuscleNoise>FALSE</MuscleNoise>
         <LeadDataCRC32>3882390186</LeadDataCRC32>
         <WaveFormData>
BAAEAAQABAAEAAQABAAEAAQABAAEAAQAAgACAAIAAgACAAIAAgACAAAAAAAAAAAAAAAA
AAAAAAAAAAAAAAAAAAAAAAAAAAAA/v/+//7//v/+//7//v/+//7//v/+//7//v/+//7/
/v/+//7//v/+//7//v/+//7//v/+//7//v/+//7//v/+//7//v/+//7//v/+//7//v/+
//7//v/+//7//v/+//7//P/8//z//P/+//7//v/+//z//P/8//z//v/+//7//v/8//z/
/P/8//z//P/8//z//v/+//7//v/8//z//P/8//z//P/8//z//P/8//z//P/8//z//P/8
//z//P/8//z//v/+//7//v/+//7//v/+/wAAAAAAAAAAAAAAAAAAAQABAAIAAgACAAIA
AgACAAIABAAEAAUABQADAAMAAQABAAMAAwADAAYABQAFAAQAAgABAAAA///+////////
/////P/7//v/+//9//3//P/8//v/+v/5//n/+f/5//n/+f/3//f/9//3//f/9//3//f/
+f/4//j/+P/4//j/+P/4//b/9v/2//b/9v/2//b/9v/2//f/9//3//j/+P/4//j/+P/5
//n/+f/7//v//f8BAAcACgAOABYAJQA5AFUAcwCRAK0AxwDjAPkA+wDqAM4ApwB7AE8A
LAAEAMr/jP9a/0j/SP9N/1z/ev+Z/6//wP/P/9v/4v/p/+7/8f/0//f/+P/4//n/+v/7
//r/+//8//z//P/8//z//f/9//3//v/+//7//v//////AAAAAAAAAAAAAAEAAQABAAEA
AQABAAEAAQACAAIAAgACAAIAAgACAAMAAwADAAMAAgACAAIAAgAEAAQABAAFAAMAAwAD
AAMABQAGAAYABgAHAAcACAAIAAYABgAGAAcABwAHAAgACAALAAsACwAMAAoACgALAAsA
CwAMAA0ADQANAA0ADQANAA4ADgAOAA4ADgAOAA4ADgAOAA4ADgAOAAwACwAKAAoACgAK
AAgABwAHAAYABgAGAAYABAADAAIAAQAAAAAA///+//3//P/7//3//P/7//v/+//7//v/
+//7//v/+//7//v/+//8//z//f/9//7//v/+//7///8AAAAAAAAAAAEA////////AAAA
AAAA///////////////////////////+//7//v/+//3//f/9//3/+//7//v/+//7//v/
+//7//3//P/8//z//P/8//z//P/6//r/+v/6//r/+v/7//v/+//7//z//P/8//z//f/9
//3//f/9//3//f/+//7///////////8AAAAAAAABAAEA////////////////AAAAAAAA
AAAAAAAAAgACAAIAAgAAAAAAAAAAAAIAAgACAAIAAAD////////////////+//7//P/8
//3//f/9//3//f/9//z//P/8//z//P/8//z//f/9//3//f/7//r/+v/6//r/+v/6//n/
+f/5//n/+f/7//v/+//7//n/+f/5//j/+P/4//j/+P/2//b/9v/2//f/9//3//f/9//3
//f/9//3//f/9//3//X/9f/1//X/9//3//f/9//3//f/9//3//f/+P/2//b/9v/2//b/
9v/2//b/9P/0//T/9P/2//b/9v/2//j/+P/4//j/9v/2//b/9v/2//b/9v/2//b/9v/2
//b/9P/0//T/9P/2//b/9v/2//b/9v/2//b/9//4//n/+v/5//n/+v/6//r/+v/6//r/
+P/6//r/+//9//3//f/7//v/+//7//v//P/9//3//P/8//v/+v/5//b/9f/1//X/9//2
//X/9f/1//X/9f/0//T/8//y//H/7//v/+//7//v/+//7//v/+//7//v/+//7//v/+7/
7v/w//D/8P/w//D/8P/w//D/7v/u/+7/7v/w//D/8f/x//D/8P/v/+7/7//w//L/8//z
//P/9f/3//3/AQAEAAoAFAAjADsAWQB1AJUAuQDbAPMAAwEBAe4AygCfAG8ARQAcAOj/
rP9w/0b/PP9A/0v/WP9s/4P/mf+u/7//y//W/93/4v/n/+z/7f/w/+7/7//w//H/8P/x
//L/8v/0//T/9P/1//X/9f/2//b/9P/0//X/9f/4//j/+P/4//j/+f/5//n/+f/5//n/
+f/5//r/+v/6//r/+v/6//r/+//7//v/+//8//z//P/8//z//P/8//3/////////////
/wAAAAAAAAEAAQACAAIAAAAAAAAAAQADAAMABAAEAAUABQAFAAYABgAGAAcABwAHAAgA
CQAJAAcABwAHAAcACgAKAAoACgAKAAoACgAKAAgACAAIAAgACAAHAAYABgAIAAgABgAF
AAUABAAEAAQAAgAAAP///v////7//v/9//r/+f/4//f/9//2//X/9f/1//X/9f/1//X/
9f/1//X/9f/1//b/9v/3//f/+P/4//j/+P/5//r//P/8//z//f/9//3//f/+//7//v/9
//3//f/9//3//f/9//3//f/9//z//P/8//z/+//7//v/+//7//v/+//7//v/+//7//v/
/f/8//z//P/6//r/+v/6//z//P/8//z//P/8//3//f/9//3//v/+//7//v//////////
/////////wAAAAABAAEAAQABAAIAAgACAAMAAwADAAMAAwADAAUABQAGAAYABgAGAAYA
BgAGAAYABgAGAAYABgAGAAYABAAEAAQABAAGAAUABQAFAAUABQAFAAQABAACAAIAAwAD
AAMAAwADAAMAAgACAAIAAgACAAIAAgABAAEAAQABAP///v/+//7/AAAAAAAA////////
//////3//f/9//3//////////v/8//z//P/8//z//P/8//z//f/9//3//f/7//v/+//7
//v/+//7//v/+//7//v/+//7//v/+//7//v/+//7//v/+//6//r/+v/6//r/+v/6//r/
+v/6//r/+v/6//r/+v/6//r/+P/4//j/+P/6//r/+v/6//j/+P/4//j/+P/4//j/+P/4
//j/+P/4//r/+v/6//r//P/8//z//P/8//z//P/9//3//v/+//7//P/8//z//P/+//7/
///////////9//3/////////AgABAAEAAAD+//3//P/7//r/+f/5//n/+f/4//f/9//3
//f/9//2//b/9f/0//P/8//z//P/8//z//H/8f/x//H/8f/x//H/8f/x//D/8P/w//D/
8P/w//D/8P/w//D/8P/y//L/8v/y//L/8//z//P/9P/0//T/9P/0//P/9f/1//X/9//7
////AwAIAA4AGAAnAEEAXwB7AJsAuQDXAPEA/wD3AOAAwACXAGkAPwAaAOj/qv9u/0r/
Qv9E/0v/Xv9+/5v/r/++/8v/1//e/+P/6P/t/+7/8f/y//L/8//0//X/9P/1//b/9v/2
//b/9v/3//f/9//4//j/+P/4//n/+f/6//r/+v/6//r/+//7//v/+//7//v/+//7//z/
/P/8//z//P/8//z/+//7//v/+//8//z//P/8//z//P/8//3//f/9//3//f/9//7//v/+
//////8AAAAAAAAAAAAAAQABAAEAAgACAAMAAwADAAQABAAEAAUABQAFAAYABwAHAAkA
CQAJAAkACAAIAAgACAAIAAgACAAIAAgACAAIAAgACAAHAAYABgAGAAYABAADAAEAAAAA
AAAAAgAAAP///v/9//z//P/7//r/+f/4//f/9//2//X/9f/1//X/9f/1//X/9f/1//X/
9f/1//b/9v/3//f/+P/4//j/+P/5//r/+v/6//r/+//7//v/+//8//r/+v/5//n/+f/5
//n/+f/5//n/+f/5//j/+P/4//j/9//3//f/9//3//f/9//3//f/9//3//f/9//2//b/
9v/2//b/9v/2//j/+P/4//j/+P/4//n/+f/5//n/+v/6//j/+P/5//n/+f/5//n/+f/5
//r/+v/7//v/+//7//z//P/8//3//f/9//3//f/9//////8AAAAA/v/+//7//v8AAAAA
AAAAAP7//v/+//7//v/+//7//v8AAP////////3//f/9//z//P/6//r/+//7//v/+//7
//v/+v/6//r/+v/6//r/+v/5//n/+f/5//v/+v/6//r/+P/4//j/9//5//n/+f/5//n/
+f/5//n/9//3//f/9v/4//j/+P/4//j/+P/4//j/9//3//f/9//3//f/9//3//f/9//3
//f/9//3//f/9//3//f/9//3//f/9//3//f/9//4//f/9v/1//T/9P/0//T/9P/2//b/
9v/2//b/9v/2//b/9v/2//b/9v/2//b/9v/2//b/9v/2//b/9v/2//b/9v/2//b/9v/2
//b/9v/2//b/9v/2//b/9v/2//b/9v/2//b/9v/2//b/9v/2//b/9v/4//j/+P/4//r/
+v/6//v/+f/6//r/+v/6//r/+v/6//z//P/9//3//f/9//v/+//7//v/+//+//3//f/8
//r/+f/4//f/9v/1//X/9f/1//T/8//z//P/8//z//L/8v/x//D/7//v//H/8f/x//H/
8f/x//H/8f/v/+//7//v/+//7v/u/+7/7v/u/+7/7v/u/+7/7v/u/+7/7v/u/+7/7v/v
/+//7//w//D/8P/w//L/8//z//P/8f/1//n//f8BAAYADgAaACsARQBfAHsAmwC3AM8A
5wDzAOkAzACoAH0ATQAnAAAA0P+W/2D/RP9A/0T/Tf9e/3j/k/+p/7r/yf/T/9z/4f/k
/+n/7P/t/+7/7v/v//D/8f/w//H/8v/y//L/8v/y//P/8//z//T/9P/0//T/9f/1//b/
9v/2//b/9v/3//f/9//3//f/9//3//f/+P/4//j/+P/4//j/+P/3//f/9//3//r/+v/6
//r/+v/6//r/+//5//n/+f/5//v//P/8//z//f/9//7//v/+//7//v////////8AAAAA
AQABAAEAAgAAAAAAAQABAAEAAgADAAMAAwADAAMAAwAEAAQABAAEAAYABgAGAAYABAAE
AAQABAAEAAMAAgACAAQABAACAAEA///+//7//v/8//r/+f/4//n/+P/4//f/+P/3//b/
9f/z//L/8f/x//H/8f/x//H/8f/x//H/8f/x//H/8v/y//P/8//0//T/9v/2//f/+P/2
//b/9v/3//f/9//3//j/+P/4//f/9//3//f/9//3//f/9//3//f/9v/2//b/9v/1//X/
9f/1//X/9f/1//X/9f/1//X/9f/1//T/9P/0//b/9v/2//b/9v/2//b/9v/0//T/9f/1
//f/9//4//j/+P/4//n/+f/5//n/+f/5//f/+P/4//n/+f/5//n/+v/6//r/+//7//v/
+//7//v//f/9//7//v/8//z//P/8//z//P/8//z//P/8//z//P/8//z//P/8//z/+//7
//v/+//7//v/+v/6//j/+P/5//n/+f/5//n/+f/4//j/+P/4//j/+P/4//f/9//3//f/
9//2//b/9v/2//b/9v/1//X/9f/1//X/9f/1//X/9f/z//P/8//y//L/8v/y//L/9P/0
//T/9P/z//P/8//z//P/8//z//P/8//z//P/8//z//P/8//z//P/8//z//P/8//z//P/
8//z//L/8v/y//L/8v/0//T/9P/0//L/8v/y//L/8v/y//L/8v/y//L/8v/y//L/8v/y
//L/8v/y//L/8v/y//L/8v/y//T/9P/0//T/9P/0//T/9P/2//b/9v/2//b/9v/2//f/
+f/6//r/+v/4//j/+P/4//j/+P/5//n/+f/5//f/9//5//n/+f/8//3//f/8//r/+f/4
//f/9v/1//X/9f/1//T/8//z//P/8//z//L/8v/z//L/8f/x//H/8f/x//H/8f/x//H/
8f/v/+//7//v//H/8P/w//D/8P/w//D/8P/w//D/8P/w//D/8P/w//D/8P/x//H/8f/y
//L/8v/y//T/8//z//P/9f/3//n///8DAAgADgAWACUAPQBZAHUAlQC3ANUA7wABAQEB
7gDMAKMAdwBLACQA9v+6/3z/UP9C/0b/S/9Y/3D/if+h/7T/w//P/9r/4f/o/+3/8P/x
//T/8v/z//T/9f/0//X/9v/2//j/+P/4//n/+f/5//r/+v/6//r/+//7//z//P/8//z/
/P/9//3//f/9//3//f/9//3//v/+//7//v/+//7//v///////////wAAAAAAAAAAAAAA
AAAAAQABAAEAAQABAAEAAgACAAIAAwADAAQABAAGAAYABgAHAAUABQAGAAYABwAHAAcA
CAAIAAgACQAJAAkACgALAAsACwALAAsACwAKAAoACgAKAAwADAAMAAwACgAKAAoACgAK
AAkACAAIAAgACAAGAAUABQAEAAQABAAEAAIAAQAAAP///v/+//3//P/7//r/+f/5//j/
9//3//f/9//3//f/9f/1//X/9f/3//f/+P/4//f/9//4//j/+v/6//v//P/6//r/+v/7
//3//f/9//7//v/+//3//f/9//3//f/9//3//f/9//3//P/8//z//P/7//v/+//7//v/
+//7//v/+//7//v/+//7//r/+v/6//r/+v/6//r//P/8//z//P/8//z//f/9//v/+//8
//z//v/+////////////////////AAAAAAEAAQABAAEAAgAAAAAAAQABAAMAAwADAAMA
AQABAAIAAgACAAIAAgACAAIAAgACAAIAAgACAAIAAgAEAAQABAAEAAIAAQABAAEAAwAD
AAMAAgACAAAAAAABAP//////////AQAAAAAAAAAAAAAAAAAAAP3//f/9//3////+//7/
/v/+//7//v/9//3//f/9//3/+//7//v/+//7//v/+//6//z//P/8//z//P/8//z//P/7
//v/+//7//v/+//7//v/+//7//v/+//7//v/+//7//v/+//7//v/+//7//v/+//7//z/
+v/6//r/+v/6//r/+v/6//r/+v/6//r/+v/6//r/+v/8//z//P/8//r/+v/6//r//P/8
//z//P/8//z//P/8//z//P/8//z//P/8//z//P/6//r/+v/6//z//P/8//z//v/+//7/
/v8AAAAAAAAAAAEAAQACAAIAAAAAAAAAAAAAAAIAAgADAAUABQAFAAMAAwADAAMAAwAE
AAUABQAEAAQAAwACAAEA/v/9//3//f////7//f/9//3//f/9//z//P/7//r/+f/7//v/
+//7//n/+f/5//n/9//3//f/9//5//n/+P/4//j/+P/4//j/+P/4//j/+P/4//j/+P/4
//r/+v/7//v/+f/6//r/+v/6//r/+//7//v//f/9//3/AQAFAAoADAAQABcAIwA1AE8A
aQCFAKMAwQDhAPkA+ADqANMAtQCNAGYARAAYANj/lv9m/1D/Tf9S/2L/ff+V/6L/r/+7
/8T/zf/U/93/5v/r//D/8v/1//j/+//8//3//v/+//7//v/+////AQABAAIAAgACAAIA
AwADAAQABAAEAAQABAAFAAUABQAFAAUABQAFAAUABgAGAAYABgAGAAYABgAHAAcABwAH
AAYABgAGAAYACAAIAAgACQAHAAcABwAHAAcACAAIAAgACQAJAAoACgAKAAoACgALAAsA
CwAMAAwADQANAA0ADgAOAA4ADwAPAA8AEAARABEAEwATABMAEwASABIAEgASABIAEgAS
ABIAEgASABIAEgAUABMAEgASABQAFAASABEAEQAQABAAEAAQAA4ADQAMAA0ADAAMAAsA
CgAJAAgABwAHAAYABQAFAAcABwAHAAcACQAJAAkACQAJAAkACgAKAAsACwAMAAwADAAM
AA0ADgAMAAwADAANAAsACwALAAwADAAMAAsACwAJAAkACQAJAAgABwAGAAUABgAGAAYA
BgAFAAUABQAFAAMAAwADAAMAAwADAAMAAwADAAIAAgACAAIAAgACAAIAAgACAAIAAgAA
AAAAAQABAAEAAQACAAIAAgACAAMAAwADAAMAAwADAAMABAAEAAUABQAFAAUABgAGAAYA
BwAHAAcABwAHAAcABwAHAAgACAAIAAgACAAIAAgACAAIAAgACgAKAAoACgAIAAgACAAI
AAgABwAHAAcABwAHAAcABgAIAAYABgAHAAUABQAFAAUABQAEAAQABAACAAIAAgACAAEA
AQABAAEAAwACAAIAAgACAAIAAgABAP/////////////////////////////+//7//v/+
//7//v/+//7//v/9//3//f/9//3//f/9//3//f/9//3//f/9//3//f/9//3//f/9//3/
/f/9//3//f/9//z//v/+//7//v/+//7//v/+//z//P/8//z//P/8//z//P/8//z//P/8
//r/+v/6//r//P/8//z//P/8//z//P/8//r/+v/6//r//P/8//z//P/8//z//P/8//z/
/P/8//z//v/+//7//v/+//7//v/+//z//f/9//7/AAAAAAAAAAAAAAAAAgACAAMAAwAD
AAMAAQABAAEAAQABAAQABQAFAAQAAgABAAAA/f/8//v/+//9//3//P/7//n/+f/5//n/
+P/4//f/9v/3//f/9//3//X/9f/1//X/9//3//f/9//1//X/9f/0//L/8v/y//L/9P/0
//T/9P/0//T/9P/0//T/9P/0//X/9f/1//b/9v/2//b/9v/3//f/9//3//v///8FAAcA
CgASABwAKwBFAGEAfwCfAMEA4QD5AAcBAwHuAMgAnQBvAEMAFgDk/6j/bP9I/0D/Rv9R
/2D/dv+N/6P/uP/H/9P/3v/l/+r/7f/w//P/9P/y//P/9P/1//b/9//4//j/+P/4//j/
+f/7//v//P/8//r/+v/7//v//P/8//z//P/8//3//f/9//3//f/9//3//f/+//7//v/+
//7//v/+////////////AAAAAAAAAAAAAAAAAAABAAEAAQABAAEAAQACAAIAAgADAAMA
BAAEAAQABAAEAAUABQAFAAYABgAHAAcABwAIAAgACAAJAAkACQAKAAsACwALAAsACwAL
AAwADAAMAAwADAAMAAwADAAMAAwADAAMAAwACwAKAAoACgAKAAgABwAFAAQABAAEAAQA
AgABAAAA///+//7//f/8//v/+v/5//n/+P/3//f/9f/1//X/9f/1//X/9f/1//X/9f/2
//b/+f/5//r/+v/6//r/+//8//z//P/8//3//f/9//3//v/+//7//f/9////////////
///////////+//7//v/+//3//f/9//3//f/9//3//f/9//3//f/9//3//P/8//z//v/+
//7//v/+//7//v/+//7//v///////////wAAAAAAAAAAAQABAAEAAQABAAEAAQACAAIA
AwAFAAUABQAGAAQABAAFAAUABwAHAAcABwAFAAUABgAGAAYABgAGAAYABgAGAAYABgAG
AAYABgAGAAYABgAGAAYABgAFAAUABQAFAAUABQAEAAQAAgACAAMAAwADAAMAAwADAAIA
AgACAAIAAgACAAIAAQABAAEAAQABAAAAAAAAAAAAAAAAAP//////////////////////
//////////7//v/+//7//v/+//7//v/+//3//f/9//3//f/9//3//f/9//3//f/9//3/
/f/9//3//f/9//3//f/9//3//f/9//3//P/8//z//P/8//z//P/8//z//v/+//7//v/8
//z//P/8//z//P/8//z//P/8//z//P/8//z//P/8//z//P/8//z//P/8//z//P/8//z/
/P/8//z//P/8//z//v/+//7//v/+//7//v/+/wAAAAAAAAAAAAAAAAAAAAAAAAAAAQAB
AAIAAgACAAIAAgACAAIABAAEAAUABQAFAAUAAwADAAMAAwADAAYABwAHAAYABAADAAIA
AQAAAP///////////v///////////////v/+//3//P/7//v/+//7//v/+//7//v/+//7
//v/+//7//v/+//6//r/+v/6//r/+v/6//r/+v/6//r/+v/6//r/+v/6//v/+//7//z/
/P/8//z//P/9//3//f/9////AQAFAAkADgASABoAJQA3AFEAbwCNAK0AyQDlAP0ABwH8
AOIAvwCTAGUAQAAaAOb/pv9u/1D/TP9P/1r/cv+P/6v/vv/N/9n/5P/r//D/9f/4//v/
/P/8//3//v////7///8AAAAAAgACAAIAAwADAAMABAAEAAQABAAFAAUABAAEAAQABAAE
AAUABQAFAAcABwAHAAcABQAGAAYABgAIAAgACAAIAAkACQAJAAkACAAIAAgACAAIAAgA
CAAJAAkACQAJAAkACQAKAAoACgALAAsADAAMAA4ADgAOAA8ADwAPABAAEAARABEAEQAS
ABAAEAARABEAEQASABMAEwATABMAEwATABQAFAAUABQAFgAWABYAFgAUABQAFAAUABQA
EwASABIAEgASABAADwAPAA4ADgAOAA4ADAALAAoACQAIAAgABwAGAAUABAADAAUABAAD
AAMAAQABAAEAAQABAAEAAQABAAEAAQACAAIAAwADAAQABAAGAAYABwAIAAYABgAGAAcA
BwAHAAcACAAIAAgABwAHAAcABwAHAAcABwAHAAcABwAGAAYABgAGAAUABQAFAAUABQAF
AAUABQAFAAUABQAFAAUABAAEAAQABAAEAAQABAAEAAQABAAEAAQABAAFAAUAAwADAAQA
BAAEAAQABQAFAAUABQAFAAUABwAIAAgACQAHAAcABwAIAAgACAAJAAkACQAJAAkACQAJ
AAkACgAKAAoACgAKAAoACgAKAAoACgAKAAoACgAKAAgACAAIAAgACAAHAAcABwAHAAcA
BwAGAAYABAAEAAUABQAFAAUABQAFAAQABAAEAAQABAAEAAQAAwADAAMAAwADAAIAAgAC
AAIAAgACAAEAAQABAAEAAQABAAEAAQABAAEAAQABAAAA/v/+//7//v/+//7//v/+//3/
/f/9//3////////////9//3//f/9/////////////f/9//3//f/9//3//f/9//v//P/8
//z//P/8//z//P/8//z/+v/6//r/+v/6//r/+v/6//r/+v/6//r//P/8//z//P/6//r/
+v/6//r/+v/6//r//P/8//z//P/6//r/+v/6//r/+v/6//r/+v/6//r/+v/6//r/+v/6
//z//P/8//z//P/8//z//P/8//z//f/9//7//v/+//7//v/+//7/AAACAAMAAwADAAEA
////////AQABAAQABQADAAIAAAD///7//f/8//v//f/9//3//P/5//n/+f/5//v/+v/6
//n/9v/1//X/9f/3//f/9//3//X/9f/1//X/9//3//f/9//2//b/9v/2//b/9v/2//b/
9P/0//T/9P/2//b/9v/2//X/9f/1//b/+P/4//j/+P/3//f/+f/7//3///8FAAsADgAU
AB4ALwBHAGMAfwCfAL8A2wDzAAEB+wDiAL4AkwBjADkAEgDg/6b/bv9M/0b/TP9V/2T/
ev+T/6n/vP/L/9n/4v/n/+z/8f/2//f/9v/2//f/+P/5//j/+f/6//r/+//8//3////9
//3//v/+//7//v//////AAAAAAAAAAAAAAEAAQABAAEAAQABAAEAAQACAAIAAgAEAAQA
BAAEAAMAAwADAAMABAAEAAQABAAGAAYABgAHAAcABwAHAAcABwAIAAgACAAJAAkACgAK
AAgACAAIAAkACwALAAwADAANAA0ADQAOAA4ADgAPAA8ADwAQABEAEQARABEAEQARABIA
EgASABIAFAAUABQAFAASABIAEgASABIAEQAQABAAEAAQAA4ADQAPAA4ADgAOAA4ADAAL
AAoACQAIAAgABwAGAAUABAADAAEAAAD/////AQABAAEAAQD//////////wEAAQACAAIA
AwADAAQABAACAAIAAwAEAAQABAAEAAUABwAHAAcACAAIAAgABwAHAAkACQAJAAkACQAJ
AAkACQAIAAgACAAIAAcABwAHAAcABwAHAAcABwAHAAcABwAHAAcABgAGAAYABgAGAAYA
BgAIAAgACAAIAAYABgAHAAcACQAJAAoACgAKAAoACwALAAsACwALAAsADQAOAA4ADwAP
AA8ADwAQABAAEAARABEAEQARABEAEQARABEAEgASABIAEgASABIAFAAUABQAFAASABIA
EgASABIAEgASABIAEgARABEAEQARABEAEQAQABAADgAOAA8AEQARABEAEQARABAAEAAQ
ABAAEAAQABAADwAPAA8ADwAPAA4ADgAOAA4ADgAOAA0ADQANAA0ADQANAA0ADQANAA0A
DQANAAwADgAOAA4ADgAOAA4ADgAOAA0ADQANAA0ADQANAA0ADQAPAA8ADwAPAA8ADwAP
AA8ADwAPAA8ADwAPAA8ADwAPAA8AEAAQABAAEAAQABAAEAAQABAAEAAQABAAEAAQABAA
EAAQABAAEAAQABAAEAAQABAAEAAQABAAEAAQABIAEgASABIAEgASABIAEgAUABQAFAAU
ABYAFgAWABYAFQAVABYAFgAWABYAFgAWABYAGAAYABkAGQAZABkAFwAXABcAFwAXABoA
GwAbABoAGgAZABgAFwAUABMAEwATABMAEgARABEAEQARABEAEAAQAA8ADgANAA8ADwAP
AA8ADwAPAA8ADwAPAA8ADwAPAA8ADwAOAA4AEAAQABAAEAAQABAAEAAQABAAEAAQABAA
EAAQABEAEQARABIAEgASABAAEAARABEAEQATABUAFwAdACEAJgAqADAAPQBPAGsAhwCj
AMMA4wABARcBIQEYAfwA1wCtAH8AWAAwAPr/vP+E/2b/ZP9n/3D/hP+f/7n/zv/f/+3/
+P8BAAgACwAQABEAEgAUABUAFgAXABYAFwAYABgAGgAaABoAGwAbABsAHAAcABwAHAAd
AB0AHgAeAB4AHgAeAB8AHwAfACEAIQAhACEAHwAgACAAIAAiACIAIgAiACMAIwAjACMA
JAAkACQAJAAkACQAJAAlACUAJQAlACUAJwAoACgAKAAnACcAKAAoACgAKAAoACkAKQAp
ACoAKgArACsAKwAsACwALAAtAC0ALQAuAC8ALwAvAC8ALwAvADAAMAAwADAAMAAwADAA
MAAwAA==
         </WaveFormData>
      </LeadData>
      <LeadData>
         <LeadByteCountTotal>10000</LeadByteCountTotal>
         <LeadTimeOffset>0</LeadTimeOffset>
         <LeadSampleCountTotal>5000</LeadSampleCountTotal>
         <LeadAmplitudeUnitsPerBit>4.88</LeadAmplitudeUnitsPerBit>
         <LeadAmplitudeUnits>��V</LeadAmplitudeUnits>
         <LeadHighLimit>2147483647</LeadHighLimit>
         <LeadLowLimit>268435456</LeadLowLimit>
         <LeadID>V5</LeadID>
         <LeadOffsetFirstSample>0</LeadOffsetFirstSample>
         <FirstSampleBaseline>0</FirstSampleBaseline>
         <LeadSampleSize>2</LeadSampleSize>
         <LeadOff>FALSE</LeadOff>
         <BaselineSway>FALSE</BaselineSway>
         <ExcessiveACNoise>FALSE</ExcessiveACNoise>
         <MuscleNoise>FALSE</MuscleNoise>
         <LeadDataCRC32>1390585245</LeadDataCRC32>
         <WaveFormData>
BAAEAAQABAAEAAQABAAEAAIAAgACAAIAAgACAAIAAgACAAIAAgACAAIAAgACAAIAAgAC
AAIAAgACAAIAAgACAAAAAAAAAAAAAAAAAAAAAAAAAAAAAAAAAAAAAAAAAAAAAAAAAAAA
AAD+//7//v/+/wAAAAAAAAAAAAAAAAAAAAAAAAAAAAAAAAAAAAAAAAAAAAAAAAAAAAD+
//7//v/+//7//v/+//7//v/+//7//v/+//7//v/+//7//v/+//7//v/+//7//v/+//7/
/v/+//7//v/+//7//v/+//7//v/+//7//v/+//7//v/+//7//v/+//7//v/+//7//v/+
//7//v/+//7//v/+//7//v8AAAAAAAAAAAIAAgACAAIAAgACAAIAAgADAAMABAAEAAQA
BAAEAAQABAAGAAYABwAHAAcABgAGAAYABgAGAAgACAAIAAgACAAEAAMAAgABAAIAAgAC
AAIAAAAAAAAAAAD////////+//7//f/7//v/+//7//v/+//7//v/+//7//v/+//7//v/
+//7//v/+v/6//r/+v/6//r/+v/6//r/+//7//v/+//7//v/+//7//v/+//8//z//P/8
//z//P/8//z/+//7//7/AQAFAA8AHAAwAEkAZQCCAKIAxQDsAAwBHQEZAQkB6wDBAJgA
dgBJAAcAyP+Y/4D/e/99/4n/n/+3/8f/0f/c/+X/6//v//L/9//6//n/+v/5//n/+f/6
//z//P/8//z//P/9//3//f/+//7//v/+//7//v//////AAAAAAAAAQABAAEAAQABAAEA
AQABAAEAAQABAAEAAQABAAEAAQABAAIAAgACAAIAAgACAAMAAwADAAMAAwAEAAQABAAE
AAQABAAEAAQABAAFAAUABQAFAAMAAwAEAAQABAAEAAUABQAHAAcACAAJAAkACAAIAAgA
BgAHAAcABwAIAAgACAAIAAoACgAKAAoACAAJAAkACQAJAAkACQAJAAgACAAIAAcABwAH
AAYABgAEAAMAAwADAAMAAwACAAEAAAAAAP/////+//3//P/8//v/+//7//v//f/8//z/
/P/8//z//f/9//v/+//8//z//////wAAAAAAAAEAAQABAAIAAgACAAIAAQABAAEAAQD/
/////////wEAAQACAAIAAgACAAEAAQABAAAAAAAAAP7//v/+//7//v/+//7//v/+//3/
/f/9///////+//7//P/8//z//P/8//z//P/8//z//P/8//z//P/9//3//f//////////
/////v/9//z////////////+//7//v///////////wAA/v/+//7//v8AAAEAAQABAP//
////////AQABAAEAAgAAAAAAAAAAAAAAAAAAAAAAAAAAAAAA/////////////////v/+
//7//P/7//v/+//7//v/+//7//3//f/9//3//P/8//z//P/6//r/+f/5//n/+f/5//n/
+v/6//r/+v/6//r/+v/7//n/+P/4//j/9v/2//b/9v/2//b/9v/2//j/+P/4//j/9v/2
//b/9v/1//X/9f/1//X/9f/1//X/9//3//f/9//3//f/9//3//X/9v/0//T/9P/0//L/
8v/y//L/9P/0//T/9P/0//T/9P/0//b/9v/2//b/9P/0//T/9P/y//L/8v/y//L/8v/y
//L/9P/0//T/9P/y//L/8v/y//T/9P/0//T/9f/2//f/+P/4//n/+f/6//j/+P/4//j/
9v/2//j/+P/7//v/+//6//r/+v/6//r//P/8//z//P/8//r/+f/4//f/9v/2//b/9v/0
//T/9P/y//H/8f/x//D/8P/v/+3/7f/t/+3/7f/t/+3/7f/t/+3/7f/t/+3/7f/t/+3/
7f/s/+z/7P/s/+z/7P/s/+z/6v/r/+v/6//r/+v/6//r/+v/6//r/+z/7v/u/+7/7v/w
/+7/7v/t/+3/8P/x//f/BQAUACwARwBlAIQArADVAPoAEgEbARMB+QDRAKMAfABUABsA
1/+e/3b/av9r/2//ef+L/5v/q/+3/8T/zf/V/9v/4v/l/+j/6//s/+v/6//r/+z/7f/s
/+v/6v/s/+3/7f/t/+z/7P/s/+z/7P/s/+3/7f/w//D/8P/x/+//7//v/+//7//v/+//
7//v/+//7//v//H/8f/x//H/8P/w//D/8P/w//D/8f/x//P/8//z//T/9P/0//T/9P/y
//L/8v/y//P/8//z//P/8//z//T/9P/2//b/9//3//X/9f/2//f/+f/4//j/+P/4//n/
+f/5//j/+P/4//j/+P/4//j/+P/4//n/+f/5//n/+f/5//n/+P/4//j/9//3//f/9v/2
//T/8//z//P/8f/x//D/7//u/+7/7f/t/+z/6//q/+r/6f/p/+n/6f/p/+j/6P/o/+b/
5v/n/+f/6f/p/+r/6v/r/+v/7P/s/+z/7f/t/+3/7v/u/+7/7v/v/+//7//v/+//7//v
/+//7//v//D/8P/w//D/7//v/+//7v/u/+7/7v/u/+7/7v/u/+7/7v/u/+7/7f/t/+3/
7f/t/+z/7P/s/+z/7P/s/+7/7v/u/+7/7v/u/+7/7v/w//H/8f/x//H/8f/x//H/8v/y
//L/8v/z//P/8//z//T/9P/0//X/9//3//f/+P/4//j/+P/4//j/+f/5//n/+f/5//n/
+f/5//n/+f/6//r/+v/6//r/+v/6//r/+v/6//r/+v/5//n/+f/5//n/+f/4//j/+P/4
//f/9//3//f/9//3//f/9f/1//X/9f/2//b/9v/2//T/9P/z//P/9f/1//X/9f/0//T/
9P/0//T/9P/0//X/9f/0//T/9P/0//T/9P/0//b/9v/2//b/9P/0//T/9P/0//T/9P/0
//X/9f/1//X/9f/1//X/9f/1//X/9f/1//X/9f/1//X/9f/0//T/9P/0//T/9v/2//b/
9v/2//b/9v/2//b/9v/2//b/9P/0//T/9P/2//b/9v/2//b/9v/2//b/9P/0//T/9P/2
//b/9v/2//j/+P/4//j/+P/4//j/+P/6//r/+v/6//v/+//8//z//P/8//z//P/8//7/
/v/////////+//7/AAAAAAAAAgAAAAAAAAAAAPz/+//6//n/+v/6//r/+v/4//j/+P/4
//X/9f/1//T/9v/1//P/8//z//P/8//z//P/8//z//P/8//z//P/8//z//P/8//y//L/
8v/y//L/8v/y//L/8v/z//P/8//z//P/8//z//P/8//z//T/9P/0//b/9P/0//T/9P/1
//X/9v/7/wMADwAeADYAUQBtAI4AsADXAPoAFAEbAREB9wDVAKsAhABgACcA4/+q/4T/
eP93/3n/if+h/7X/w//P/9j/4f/n/+n/7P/x//L/8//0//X/9f/1//b/9v/2//b/9v/4
//n/+f/5//j/+P/4//j/+P/4//n/+f/4//j/+P/5//v/+//7//v/+//7//v/+//7//v/
+//7//3//f/9//3//P/8//z//P/8//z//f/9//3//f/9//7//v/+//7//v/+//7//v/+
/////////////////wAAAAAAAAAAAQABAAEAAQACAAMAAwACAAIAAgACAAMAAwADAAQA
BAAEAAQABAAEAAQABAACAAMAAwADAAUABQAFAAUABAAEAAQAAwADAAMAAgACAAAA////
//////////7//f/8//z/+//7//r/+f/4//j/9//3//f/9//5//j/+P/4//j/+P/5//n/
+f/5//r/+v/7//v//P/8//z//f/9//3//v/+//7//v///////////////////////f/9
//7//v/+//7//f/9//3//P/8//z//v/+//7//v/+//7//v/+//z/+//7//v/+//7//r/
+v/8//z//P/8//z//P/8//z//P/8//z//P/8//3//f/9//3//f/9//3//P/8//z//P/9
//3//f/9//7//v/+/////f/9//3//v8AAAAAAAAAAAAAAQABAAEAAQABAAEAAQABAAEA
AQACAAAAAAAAAAAAAAAAAAAAAAACAAIAAgABAP/////////////+//7//v8AAP//////
///////////////////////+//7//v/+//7//v/9//3/+//7//v/+//8//z//P/8//z/
/P/8//3//f/8//z//P/8//z//P/8//z//P/8//z//P/8//z//P/8//z//P/8//v/+//7
//v/+//7//v/+//7//v/+//7//v/+//7//v//f/8//z//P/8//z//P/8//z//P/8//z/
/P/8//z//P/8//z//P/8//z//P/8//z//P/8//z//P/8//z//v/+//7//v/8//z//P/8
//r/+v/6//r//P/8//z//P/8//z//P/8//z//P/8//z//P/8//z//P/9//7///8AAAIA
AgACAAIAAgABAAEAAAAAAAAAAAAAAAIABAAEAAUAAwADAAIAAgAEAAQABAAGAAQABAAE
AAQAAgABAAAA///8//z//P/8//r/+v/6//r/+f/5//n/+P/6//n/9//3//f/9//3//f/
9//3//f/9//3//f/9//3//f/9//3//b/9P/0//T/9P/0//T/9P/0//P/8//z//P/9f/1
//X/9f/3//f/+P/4//j/+P/4//b/9P/0//X/9//8/wEACQAVACYAPABVAHEAkACyANUA
9gAOAQ8BAQHlAL0AkQBsAEQACQDL/5r/fP90/3X/ef+J/53/r/+//8v/1v/f/+X/6f/s
/+//8P/x//L/8//z//P/9P/0//T/9P/0//L/8//z//P/9P/0//T/9P/0//T/9f/1//b/
9v/2//f/9//3//f/9//3//f/9//3//n/+f/5//n/+f/5//n/+f/4//j/+P/4//j/+P/5
//n/9//3//f/+P/4//j/+P/4//r/+v/6//r/+f/5//n/+f/5//n/+v/6//z//P/9//3/
+//7//z//f/7//r/+v/6//z//f/9//3//P/8//z//P/8//z//P/8//7//////////v/9
//z/+//8//z//P/7//v/+//6//r/+P/3//f/9//z//P/8v/x//L/8v/x//H/8v/x//D/
8P/t/+3/7f/t/+3/7P/s/+z/7P/s/+3/7f/t/+3/7v/u/+//7//w//D/8P/x//H/8f/y
//L/8v/y//P/8//z//P/8//z//P/8//z//P/9P/0//L/8v/x//H/8f/w//D/8P/w//D/
8P/w//L/8v/y//L/8P/v/+//7//v/+//7v/u//D/8P/w//D/8P/w//D/8P/u/+7/7v/u
/+7/7//v/+//7f/t/+3/7f/w//D/8P/w//H/8f/x//H/8v/y//L/8//z//P/8//0//T/
9P/0//T/9P/1//X/9f/1//X/9f/1//X/9f/1//b/9P/0//T/9P/0//T/9P/0//T/9P/0
//P/8//z//P/8//x//D/8P/w//D/7//v/+//8f/x//H/8f/x//H/8f/x//D/8P/w//D/
7v/u/+3/7f/v/+//7//v/+z/7P/s/+z/7P/s/+z/7f/t/+z/7P/s/+r/6v/q/+r/7P/s
/+z/7P/u/+7/7v/u/+z/7P/s/+z/6//r/+v/6//r/+v/6//r/+v/6//r/+v/6//r/+v/
6//p/+r/6v/q/+r/6v/q/+r/6v/q/+r/6v/q/+r/6v/q/+r/6v/q/+r/6v/q/+r/6v/q
/+r/6v/q/+r/6v/q/+r/6v/q/+r/6v/q/+r/6v/q/+r/6v/s/+z/7P/s/+7/7v/u/+7/
7//v//D/8P/u/+7/7v/u/+7/8P/w//H/8f/x//D/8P/y//L/8v/0//L/8v/y//L/8v/x
//D/7//u/+7/7v/u/+r/6v/q/+r/6//r/+v/6v/o/+f/5f/l/+X/5f/l/+X/5f/l/+X/
5f/l/+X/5f/l/+X/5f/l/+T/5P/k/+T/5P/k/+T/5P/k/+X/5f/l/+X/5//n/+f/5//n
/+f/6P/o/+j/6P/o/+j/5v/m/+f/6f/s//H/9/8BABAAJgBBAF0AfACgAMcA7gAKARUB
DQH3ANUAqwCCAFoAJwDj/6j/fv9s/2v/bf95/4n/nf+t/7n/xv/P/9f/3f/g/+X/6P/p
/+j/6//r/+v/7P/s/+z/7P/s/+z/7f/t/+3/8P/w//D/8P/w//D/8f/x//D/8P/w//H/
8f/x//H/8f/z//P/8//z//P/8//z//P/8//z//P/8//0//T/9P/0//b/9v/3//f/9f/1
//X/9v/4//j/+P/4//j/+P/4//j/+f/5//n/+f/5//n/+v/6//r/+v/7//v/+//7//z/
/f/9//z//P/8//7/////////AAAAAAAAAAAAAAAAAAAAAP7////////////////////+
//7//v/9//3//f/8//z/+v/5//n/+f/5//n/+P/3//b/9v/1//X/9P/z//L/8v/x//H/
8f/x//H/8P/w//D/8P/w//H/8f/z//P/9P/0//X/9f/2//b/9v/3//f/9//4//j/+P/4
//n/+f/5//n/+f/5//n/+f/5//n/+v/6//r/+v/5//n/+f/4//j/+P/4//j/+P/4//j/
+P/4//j/+P/3//f/9//3//f/9v/2//j/+P/4//j/+P/4//j/+P/4//j/+P/4//j/+f/5
//n/+f/5//n/+f/8//z//P/8//3//f/9//3//v/+//7////9//3//f/+/wAAAAAAAAAA
AAABAAEAAQABAAEAAQABAAEAAQABAAIAAgACAAIAAgACAAIAAgACAAAAAAAAAP//AQAB
AAEAAQABAAAAAAAAAP7//f/9//3///////////////////////z//P/8//z//v/+//3/
/f/9//3//f/9//z//P/8//z//P/8//z//f/7//r/+v/6//z//P/8//z/+v/6//r/+v/8
//z//P/8//z//P/8//z/+//7//v/+//7//v/+//7//v/+//7//v/+//7//v/+//5//r/
+v/6//r/+v/6//r/+v/6//r/+v/6//r/+v/6//r/+v/8//z//P/8//r/+v/6//r//P/8
//z//P/8//z//P/8//z//P/8//z//P/8//z//P/8//z//P/8//z//P/8//z//v/+//7/
/v8AAAAAAAAAAAAAAQABAAIAAgACAAIAAgACAAIABAAEAAUABQAFAAQABAAEAAQABAAG
AAYABgAGAAYABAADAAIAAQAAAAAAAAAAAP7//v/+//7//f/9//3//P/8//v/+f/7//v/
+//7//n/+f/5//n/+f/5//n/+f/5//n/+f/5//r/+v/6//r/+v/6//r/+v/4//n/+f/5
//n/+f/5//n/+f/5//n/+v/8//z//P/8//r/+v/6//n/+f/6//3///8FAA4AGgAtAEMA
XgB8AJ0AxADsAA0BGQETAQMB5QC+AJgAdwBFAP7/vv+Q/3f/b/9x/3//lf+n/7H/uv/D
/8v/0f/Y/9//5v/t//D/9P/1//b/+P/6//r/+v/6//r/+//7//v//P/8//z//P/+//7/
/////wAAAAAAAAEA//////////8BAAEAAQABAP////////////////////8CAAIAAgAC
AAIAAgADAAMAAwADAAMABAAEAAQABAAEAAQABAAEAAQABwAHAAcABwAHAAcACAAIAAYA
BgAHAAcABwAHAAgACQAJAAgACAAIAAoACwALAAsADAAMAAwADAAMAAwADAAMAAwADQAN
AA0ADQANAA0ADQAOAA4ADgANAA0ADQAMAAwADAALAAsACwALAAsACgAJAAoACgAJAAkA
BgAFAAQABAADAAMAAwADAAMAAgACAAIAAwAEAAYABwAHAAcACAAIAAkACQAKAAoACAAJ
AAkACQAIAAgACAAIAAcABwAHAAcABwAHAAcABwAFAAUABgAGAAQABAADAAMABQAEAAQA
BAACAAIAAgACAAIAAgACAAIAAgABAAEAAQABAAEAAAAAAP7//v/+//7//v/+//7//v/+
//7//v/+//7///////////////////8AAAAAAAAAAAEAAQABAAEAAgACAAIAAwADAAMA
AwAEAAQABAAEAAQAAgADAAMAAwADAAMAAwADAAMAAwADAAQABgAGAAYABgAEAAQABAAE
AAQABAAEAAMAAwADAAMAAwADAAIAAgACAAIAAQABAAEAAQABAAEAAQD///////////7/
/v/+//7//v/+//3//f////////////z//P/8//z//P/8//z//f/9//z//P/8//z//P/8
//z/+v/6//r/+v/6//r/+v/6//r/+v/6//r/+f/5//n/+f/7//v/+//7//n/+f/5//n/
9//3//f/9//5//j/+v/6//r/+v/4//j/+P/4//j/+P/4//j/9v/2//b/9v/2//b/9v/2
//T/9P/0//T/9v/2//b/9v/2//b/9v/2//T/9P/0//T/9f/2//f/+P/4//j/+P/4//b/
9v/2//b/+P/4//j/+P/4//j/+P/4//j/+P/5//n/+v/6//r/+v/8//z//P/+//7/////
/////f/8//v/+v/8//7//v/+//7//v/8//v/+v/5//j/+P/4//j/9v/2//X/9P/y//H/
8//y//L/8f/x//H/8f/x/+//7//v/+//8f/x//H/8f/v/+//7//v/+3/7P/s/+z/7v/u
/+7/7v/s/+z/7f/t/+3/7f/t/+3/7//v/+//7//w//D/8P/w//D/8P/w//D/8f/x//L/
9////wsAGgAyAE0AawCKALAA2QD8ABIBGwERAfcAzwCjAHgATgAVANP/mP90/2j/af9x
/33/kf+h/6//v//K/9P/2//h/+T/5//q/+v/7P/r/+v/6//s/+7/7v/u/+7/7v/v/+//
7//y//L/8v/y//D/8P/x//H/8v/y//L/8//x//H/8f/x//P/8//z//P/8//z//P/8//x
//H/8f/x//T/9P/0//T/9P/0//X/9f/1//X/9f/2//b/9v/2//b/9P/0//T/9P/1//X/
9f/1//X/9f/2//b/9v/2//f/9//3//f/+P/5//n/+P/4//j/+P/5//n/+f/6//r/+v/6
//r/+v/6//r/+P/5//n/+f/7//v/+//7//r/+v/6//n/9//3//b/9v/2//X/9f/1//P/
8//y//H/8P/w/+//7//s/+v/6v/q/+n/6f/p/+n/6f/o/+j/6P/o/+j/6f/p/+f/5//o
/+j/6//r/+z/7P/s/+3/7f/t/+7/7v/u/+7/8f/x//H/8f/x//H/8f/x//H/8f/y//L/
8v/y//H/8f/z//L/8v/y//L/8v/y//L/8P/w//D/8P/w/+//7//v/+//7//u/+7/7v/u
/+7/7v/w//D/8P/w//D/8P/w//D/8P/x//H/8f/z//P/8//z//T/9P/0//T/9f/1//X/
9f/2//b/9v/3//f/9//3//j/+P/4//j/+P/4//n/+f/5//n/+f/5//n/+f/5//n/+v/6
//r/+v/6//r/+v/6//r/+v/6//r/+f/5//n/+f/5//n/+P/4//j/+v/5//n/+f/3//f/
9//3//f/9//3//f/9v/2//b/9v/4//j/9//3//f/9//3//f/9v/2//b/9v/0//T/9P/1
//X/9P/0//T/9P/0//T/9P/2//b/9v/2//T/9P/0//T/9v/2//b/9v/1//X/9f/1//X/
9f/1//X/9f/1//X/9f/1//X/9f/1//X/9P/2//b/9v/2//b/9v/2//b/9v/2//b/9v/2
//b/9v/2//T/9P/0//T/9P/0//T/9P/2//b/9v/2//b/9v/2//b/9v/2//b/9v/2//b/
9v/2//b/9v/2//b/+P/4//j/+P/4//j/+P/4//j/+P/4//j/+v/6//r/+v/6//r/+v/7
//v//P/8//z//P/8//z//P/+//7//////////v/+//7//v/+/wAAAAAAAAAAAAD+//3/
/P/7//r//P/8//z/+v/4//j/+P/3//f/9//2//b/9//1//X/9f/1//X/9f/1//P/8//z
//P/9f/1//X/9f/1//X/9P/0//T/9P/0//T/9P/0//T/9f/1//X/9f/1//P/8//z//P/
9f/2//b/9v/2//b/+P/2//b/8//1//b/+f///wcAFAAkADsAVwB0AJQAuQDeAAIBFwEb
AQ8B9QDNAKIAgABXABsA2P+i/4L/ef95/3//kf+n/7n/x//S/93/4//p/+z/8f/0//X/
9P/1//X/9f/2//j/+P/4//j/+P/5//n/+f/6//r/+v/6//r/+v/7//v//P/8//z//f/7
//v/+//7//3//f/9//3//f/9//3//f/9//3//f/9//7//v/+//7//v/+////////////
//8AAAAAAAAAAAAAAAAAAAAAAAABAAEAAQABAAEAAQACAAIAAgACAAMAAwADAAMABAAF
AAUABAAEAAQABAAFAAUABQAGAAYABgAGAAYABgAGAAYABgAHAAcABwAFAAUABQAFAAYA
BgAGAAUABQAFAAQABAAEAAMAAwADAAEAAQAAAP///v/+//3//f/+//3//P/8//n/+f/5
//n/+f/4//j/+P/2//b/9//3//n/+f/6//r/+//7//z//P/8//3//f/9//7//v/+//7/
//////////8BAAEAAQABAAEAAQACAAIAAAAAAP////8BAAAAAAAAAAAAAAAAAAAAAAAA
AAAAAAAAAP/////////////+//7//v/+//7//v/+//7//v/+//7//v/+//7//v//////
/////////////wAAAAAAAAAAAQABAAEAAQAAAAAAAAABAAEAAQABAAIAAgACAAIAAgAC
AAMAAwADAAMAAwADAAMAAwADAAMABAAGAAYABgAGAAYABgAGAAYABgAGAAYABQADAAMA
AwADAAMAAgACAAIABAADAAMAAwADAAMAAwADAAMAAwADAAMABAAEAAQABAAEAAQAAwAD
AAEAAQABAAEAAgACAAIAAgACAAIAAgADAAUABAAEAAQABAAEAAQABAACAAIAAgACAAIA
AgACAAIAAgACAAIAAgADAAMAAwADAAMAAwADAAMAAwADAAMAAwADAAMAAwADAAEAAgAC
AAIAAgACAAIAAgACAAIAAAAAAAAAAAAAAAAAAAAAAAAAAAAAAAAAAgACAAIAAgAAAAAA
AAAAAAAAAAAAAAAAAgACAAIAAgAAAAAAAAAAAAAAAAAAAAAAAAAAAAAAAAAAAAAAAAAA
AAIAAgACAAIABAAEAAQABAAEAAQABAAFAAUABgAGAAYABAAEAAQABAAIAAgACQAJAAcA
BgAGAAYACAAIAAoACgAKAAoACgAIAAcABgAFAAQABAAEAAQAAgAAAAAAAAD//wEAAQAA
AAAA/f/7//v/+//7//v/+//7//v/+//7//v/+//7//v/+//7//v/+v/6//r/+v/6//r/
+v/6//r/+//7//v/+//7//v/+//7//v/+//8//z//P/8//z//P/8//z/+//9/wAABQAL
ABUAJgA+AFkAcwCSALYA2wD+ABYBGwEPAfUAzQCfAHgAUgAZANf/ov+C/3j/ef9//4v/
m/+t/73/y//U/9//5//r/+7/8//2//f/9v/1//X/9f/2//j/+P/4//j/+v/7//v/+//8
//z//P/8//r/+v/7//v//P/8//z//f/9//3//f/9//v/+//7//v//f/9//3//f/9//3/
/f/9//z//P/8//z//v/+//////////////8AAAAAAAAAAAAAAAAAAAAAAAD/////////
//////8AAAAAAgACAAMAAwABAAEAAgADAAEAAAAAAAAAAQADAAQABQAEAAQABAAEAAQA
BAAEAAQABAAFAAUABQAFAAUABQAFAAIAAgACAAEAAQABAAAAAAACAAEAAQABAP/////+
//3/+v/6//n/+f/2//X/9P/0//P/8//z//P/8//y//L/8v/y//L/8//z//P/8//0//T/
9f/1//b/9v/2//f/9//3//j/+P/4//j/+//7//v/+//7//v/+//7//3//f/+//7//v/+
//3//f/7//r/+v/6//z//P/8//z/+v/6//r/+v/6//n/+f/5//v/+//6//r/+v/6//r/
+v/4//j/+P/4//j/+P/4//j/+v/7//v/+//7//v/+//7//r/+v/6//r//f/9//3//f/+
//7//v///////////wAAAAAAAAAAAAAAAAEAAQABAAEAAQABAAEAAwADAAMABAACAAIA
AgACAAIAAgACAAIAAAAAAAAA/////////////////v/+//7/AAD/////////////////
/////////////v/+//7//v/+//7//f/9//3//f/9//3//P/8//z//P/8//z//P/9//3/
/P/8//z//P/8//z//P/8//z//P/8//z//P/8//z//P/8//z//P/9//3//f/9//3//f/9
//3//f/9//3//f/9//3//f/9//3//v/8//z//P/8//7//v/+//7//v/+//7//v/+//7/
/v/+//7//v/+//7//v/+//7//v/8//z//P/8//7//v/+//7//v/+//7//v8AAAAAAAAA
AAIAAgACAAIAAAABAAEAAgACAAIAAgACAAIAAgAEAAQABQAFAAUABAAGAAYABgAGAAYA
BgAGAAYACAAGAAUABAADAAIAAgACAAIAAAAAAAAA/v/9//3//f/8//z/+//5//v/+//7
//v/+//7//v/+//7//v/+//7//v/+//7//v/+v/6//r/+v/8//z//P/8//r/+//7//v/
/f/9//3//f/9//3//f/+//7//v/+//7//v/+/wAA/////wAAAwAJABEAHAAwAEkAYwCC
AKIAxwDuABABJQEnARkB/QDVAKoAhgBbAB8A3P+o/4r/gf+D/4f/l/+r/73/zf/Y/+H/
6//x//b/+f/+////AAABAAEAAQACAAQABAAEAAQABAAFAAUABQAGAAYABgAGAAQABAAF
AAUABgAGAAYABwAHAAcABwAHAAkACQAJAAkACQAJAAkACQALAAsACwALAAwADAAMAAwA
DAAMAA0ADQANAA0ADQAOAA4ADgAOAA4AEAAQABAAEAARABEAEQARAA8ADwAQABAAEAAQ
ABEAEQARABEAEgATABUAFAAUABQAFAAVABUAFQAWABYAFgAWABYAFgAWABYAFgAXABcA
FwAXAA==
         </WaveFormData>
      </LeadData>
      <LeadData>
         <LeadByteCountTotal>10000</LeadByteCountTotal>
         <LeadTimeOffset>0</LeadTimeOffset>
         <LeadSampleCountTotal>5000</LeadSampleCountTotal>
         <LeadAmplitudeUnitsPerBit>4.88</LeadAmplitudeUnitsPerBit>
         <LeadAmplitudeUnits>��V</LeadAmplitudeUnits>
         <LeadHighLimit>2147483647</LeadHighLimit>
         <LeadLowLimit>268435456</LeadLowLimit>
         <LeadID>V6</LeadID>
         <LeadOffsetFirstSample>0</LeadOffsetFirstSample>
         <FirstSampleBaseline>0</FirstSampleBaseline>
         <LeadSampleSize>2</LeadSampleSize>
         <LeadOff>FALSE</LeadOff>
         <BaselineSway>FALSE</BaselineSway>
         <ExcessiveACNoise>FALSE</ExcessiveACNoise>
         <MuscleNoise>FALSE</MuscleNoise>
         <LeadDataCRC32>3336690339</LeadDataCRC32>
         <WaveFormData>
7P/s/+z/7P/s/+z/7P/s/+7/7v/u/+7/7v/u/+7/7v/s/+z/7P/s/+z/7P/s/+z/7P/s
/+z/7P/s/+z/7P/s/+r/6v/q/+r/6v/q/+r/6v/q/+r/6v/q/+r/6v/q/+r/6v/q/+r/
6v/q/+r/6v/q/+r/6v/q/+r/6v/q/+r/6v/q/+r/6v/q/+r/6v/q/+r/6v/q/+r/6v/q
/+r/6v/q/+r/6v/q/+r/6v/q/+r/6v/q/+r/6v/q/+r/6v/q/+r/6P/o/+j/6P/o/+j/
6P/o/+r/6v/q/+r/6v/q/+r/6v/o/+j/6P/o/+r/6v/q/+r/6v/q/+r/6v/q/+r/6v/q
/+r/6v/q/+r/6v/q/+r/6v/q/+r/6v/q/+z/7P/s/+z/7P/s/+3/7f/t/+3/7f/t/+3/
7v/u/+7/8f/x//H/8v/x//H/8f/x//H/8f/x//H/8v/y//L/8v/x//D/7//u/+3/7f/t
/+3/7P/r/+r/6v/q/+r/6P/o/+f/5//n/+b/5v/m/+b/5v/m/+b/5v/l/+X/5P/k/+T/
5P/k/+T/5P/k/+T/5P/k/+T/5P/k/+T/5P/k/+T/5P/k/+T/5P/k/+T/5f/l/+X/5f/l
/+X/4//k/+P/4P/e/+D/4f/k/+r/8/8AABAAIwA6AFMAbwCPAK0AwADIAMQAtwCZAHwA
YgA+AAoA2/+8/6f/nf+c/6T/sP+//8j/zf/S/9j/2v/e/+D/4v/j/+T/5P/k/+T/5P/l
/+X/5f/m/+b/5v/m/+b/5v/m/+b/5v/n/+f/5//n/+j/6v/q/+r/6v/q/+r/6v/q/+r/
6v/q/+r/6P/o/+j/6f/p/+n/6f/p/+v/6//r/+z/7P/r/+v/6//u/+7/7v/u/+z/7f/t
/+3/7P/s/+z/7P/s/+z/7P/s/+z/7P/t/+3/7//v/+//7//v//D/8P/v//H/8f/x//H/
8f/y//L/8v/w//D/8f/x//P/8//y//L/8v/y//L/8v/y//L/8v/y//L/8v/x//H/8v/x
//H/8f/w//H/8f/x//P/8//y//L/8P/x//L/8f/x//H/8f/x//H/8f/x//H/8//z//P/
8//0//T/9P/1//P/8//z//P/9P/0//T/9P/1//b/+P/6//r/+v/6//r/+P/4//j/+P/4
//n/+f/5//v/+//7//v/+//7//v/+v/6//r/+v/6//r/+v/6//r/+P/4//f/9//5//n/
+f/5//n/+f/4//j/+v/6//r/+v/8//z//P/8//v/+v/5//j/+v/6//r/+v/8//z//f/9
//v/+//7//z//P/9//3//f/9//3//f/+//7//v///////////////////wAAAAAAAAAA
AAAAAAAAAAABAAEAAQABAAEAAQACAAIAAgACAAIABAADAAMAAwABAAEAAQABAAIAAgAC
AAIAAAAAAAAAAAACAAIAAgACAAQABAADAAMAAgAAAP///v/4//X/8f/u/+7/7v/u/+7/
8P/w//D/8P/w//D/8P/w/+7/7v/t/+3/7//v/+//7//x//L/8//0//v/AQAHAAwADgAP
ABAAEQARABEAEQARABMAEwATABMAFAAUABQAFAASABIAEgASABIAFAAUABQAFAAUABIA
EgASABIAEgASABIAEgASABIAEgASABQAFAAUABQAEgASABIAEgASABIAEgASABIAEgAS
ABIAFAAUABQAFAATABIAEQAQABEAEgATABQAFgAWABYAFwAYABkAGgAbABkAGQAaABoA
GQAZABgAFwAYABkAGQAZABsAGwAbABsAGwAcABwAHAAcABsAGgAZABYAFQAVABUAFwAW
ABUAFAAUABQAFAASABAADwAPAA8AEAAQABAAEAAQABAAEAAQAA0ADQAMAAwADAAMAAwA
DAAMAAwADAAMAA4ADgAOAA4ADAAMAAwADAAOAA4ADgAOAAwADAANAA0ADwAPAA8ADwAP
AA4ACQAGAAQABgAJAAwAFgAhADAARABZAHIAjwCxANEA5wD0APgA7gDXALMAlgB6AEwA
FgDx/9j/x//B/8L/yP/S/9v/4v/p//D/9v/8/wAABAAGAAcACgAMAAoACgAKAAsACgAJ
AAkACAAKAAoACgAKAAoACgAKAAsACwALAAsADAAOAA4ADgAOAAwADAAMAAwADAAMAAwA
DAAKAAoACgALAAsACwALAAsACwALAAsADAAKAAkACQAJAAwADAAMAAwADAANAA0ADQAM
AAwADAAMAAwADAAMAAwACgAKAAsACwANAA0ADQANAA0ADgAOAA0ADQANAA0ADQALAAwA
DAAMAAoACgALAAsADQANAAwADAAMAAwADAAMAAwADAAMAAwADAAMAAsACwAKAAkACQAJ
AAkACQAIAAcABwAHAAYABgAFAAUABQADAAEAAQABAAEAAQABAAEAAQD///////////7/
/v/+//////////////8AAAAAAAAAAAAAAAABAAIAAgACAAIAAgACAAIAAgACAAAAAQAB
AAEAAQABAAEAAQABAAEAAQAAAP7//v/+//7//P/8//z//P/8//z/+//7//v/+//7//v/
+f/5//j/+P/4//j/+P/4//j/+P/4//j/+P/4//j/+P/4//j/+P/4//j/+P/5//n/+f/5
//n/+v/6//v/+//7//3//f/9//7//v/+///////9//3//f/9//v//P/8//z//v/+//7/
/v/+/////////////////wAA/v/+//7//v/+//3//f/9//3//f/9//3/+v/6//r/+v/6
//r/+v/6//r/+v/6//r/+v/6//n/+f/5//j/+P/4//f/9//2//b/+P/4//j/+P/4//j/
+P/4//b/9v/2//b/9v/2//X/9f/3//f/9//3//b/9v/2//b/9P/1//b/9v/1//X/9f/1
//X/9f/1//X/8//z//P/8//0//T/9P/0//T/9P/0//T/9P/0//L/8v/y//L/9P/0//T/
9P/0//T/9P/0//L/8v/y//L/8v/y//L/8v/y//L/8v/y//L/8v/y//L/8P/w//D/8P/y
//L/8v/y//L/8v/y//L/9P/0//T/9P/0//T/9f/1//X/9f/1//X/9f/2//b/9v/3//f/
9//4//n/+f/5//n/+f/5//n/+f/6//r/+v/6//n/+P/3//b/9f/1//X/9f/y//H/8P/w
//L/8v/w//D/7f/t/+3/7P/s/+z/7P/s/+z/7P/s/+v/7f/s/+z/7P/s/+z/7P/s/+r/
6v/q/+r/6v/q/+r/6v/q/+r/6v/q/+z/7P/s/+z/7P/t/+3/7f/t/+3/7f/t/+z/6//o
/+b/6P/r//D/+P8DABAAIgA3AE4AaQCJAKcAwQDOANAAyACxAJMAeABcACwA+v/T/7r/
q/+l/6T/rv+8/8f/0P/V/9r/4P/k/+b/6P/q/+v/6v/q/+r/6v/q/+v/6//r/+z/7P/s
/+z/7P/s/+z/7P/s/+3/7f/t/+3/7v/u/+7/7v/u/+7/7v/u/+7/7P/s/+z/7P/u/+7/
7v/v/+//7//v/+//7//v/+//8P/w/+//7//v//D/8P/w//D/7v/v/+//7//u/+7/7v/u
/+7/7v/u/+7/7v/u/+//7//v/+//7//v/+//8P/w/+//7//v/+//7//v//D/8P/w//L/
8v/z//P/8f/x//D/8P/w//D/8P/w//L/8v/y//L/8P/w/+//7//w/+//7//v/+7/7//v
/+//7//v/+7/7v/s/+3/7v/t/+3/7f/t/+3/7f/t/+3/7f/t/+3/7f/t/+7/7v/u/+//
7//v/+//7//w//D/8P/w//D/8P/x//L/8v/y//L/8v/y//L/8v/y//D/8f/x//H/7//v
/+//7//v/+//7//u//D/8P/w//D/8P/w//D/8P/w//D/7//v/+//7//v/+//7//v/+7/
7v/u/+7/7v/u/+7/7v/u/+7/8P/w//D/8P/w//D/8P/w/+7/7v/v/+//7//v/+//8P/w
//H/8f/x//H/8f/x//L/8P/w//H/8f/x//H/8f/x//P/9P/0//T/9P/0//T/9P/0//X/
9f/1//P/8//z//T/9P/0//T/9P/0//P/8//z//P/8//z//P/8v/y//L/8v/y//L/8v/y
//L/8v/y//L/8v/y//H/8f/x//D/8P/w//H/8f/w//D/8P/w//D/8P/y//L/8v/y//L/
8v/y//L/8v/y//H/8f/x//H/8f/x//D/8P/w//D/7v/v//D/8P/v/+//7//v//H/8f/x
//H/8f/x//H/8f/u/+7/7v/u//D/8P/w//D/8v/y//D/8P/w//D/8v/y//L/8v/y//L/
8v/y//D/8P/w//D/8v/y//L/8v/y//L/8v/y//L/8v/y//L/9P/0//T/9P/y//L/8v/y
//L/8v/y//L/9P/0//T/9P/0//T/9P/0//T/9P/0//T/9v/2//b/9v/4//j/+P/4//r/
+v/7//v/+//7//v/+//7//z//P/8/////////wAA//////////8BAAEAAQABAAIAAgAC
AAIAAQAAAP///v/9//3//f/9//z/+//6//r/+v/6//j/+P/5//n/+f/4//j/+P/4//j/
+P/4//j/9//5//j/+P/4//r/+v/6//r/+P/4//j/+P/4//j/+P/4//j/+P/4//j/+v/6
//r/+v/6//v/+//7//v//f/7//n/+P/3//b/9v/4//3/BAAMABcAJAA2AEkAYAB7AJkA
twDPANoA2ADKALEAjwB0AFYAJgD2/9f/wv+3/7P/tP++/8z/1f/e/+P/6v/y//b/+P/6
//z//f/8//7//v/+//7/////////AAAAAAAAAAAAAAAA/v/+//7///8BAAEAAQACAAQA
BAAEAAQAAgACAAIAAgACAAIAAgACAAMABAAFAAcABwAHAAcABwAFAAUABQAGAAYABQAF
AAUABAAEAAQABAAEAAUABQAFAAUABgAHAAgABgAGAAYABgAGAAYABwAHAAcABwAHAAcA
CQAKAAoACQAJAAkACQAJAAkACgAKAAoACAAIAAkACQAJAAkACAAIAAgACAAIAAgACAAI
AAgACAAKAAoACQAJAAoACQAJAAkACQAJAAgABwAFAAUABAAEAAQABQAGAAUABQAFAAUA
BQADAAMAAwADAAMAAwADAAMABAAEAAQABQADAAMAAwADAAYABgAGAAYABgAGAAcACAAI
AAgACAAIAAYABgAGAAYACAAJAAkACQAJAAkACQAJAAcABwAHAAYACAAIAAgACAAJAAoA
CwAMAA4ADgANAA0ACwALAAsACwALAAsACgAKAAwADAAMAAwACgAKAAoACgAIAAgACAAI
AAoACgAKAAoACAAIAAkACQALAAsACwAMAA4ADwAPAA8ADwAPAA8AEAAQABAAEQARAA8A
DwAPAA8ADwAQABAAEAASABIAEgASABIAEwATABMAEQARABEAEgASABIAEgASABQAEwAT
ABMAEwATABMAEwAQABAAEAAQABAAEAAQABAAEAAQABAAEAASABIAEQARABEAEAAQABAA
DwAPAA4ADgAOAA4ADgAOAA4ADgAOAA4ADgAOAA4ADgAOAA4ADQANAAsACwALAAsADAAM
AAwADAAMAA0ADgAOAA8ADwAPAA8ADQANAA0ADQANAA0ADQANAAwADAAMAAwADAAMAAwA
DAAKAAwADAAMAAwADAAKAAoACgAKAAoACgAKAAoACgAKAAoACgAKAAoACgAKAAgACAAI
AAgACAAIAAgACAAIAAgACAAIAAoACgAKAAoACgAKAAoACgAKAAoACgAKAAoACgALAAsA
CwALAAsACwALAAwADAAMAA0ADQANAA4ADQANAA0ADQALAAsACwALAAwADAAMAAwACQAI
AAcABgAFAAUABQAFAAQAAwACAAIAAgACAAAAAAD9//3//f/8//r/+v/6//r/+v/6//r/
+f/5//j/+P/4//r/+v/6//r/+P/4//j/+P/4//j/+P/4//b/9v/2//b/9v/2//b/9v/2
//f/9//3//f/9//3//f/9P/z//L/8P/y//X/+v8AAAkAGAAqAD8AVgBxAJEAsQDLANoA
4ADaAMcAqQCKAG4ARAAOAOP/yP+3/6//rv+0/8D/yf/Q/9f/3v/k/+r/7v/w//L/9f/2
//b/9P/0//T/9f/1//X/9v/2//j/+P/4//j/+P/4//j/+f/5//n/+f/6//j/+P/4//j/
+v/6//r/+v/6//r/+v/6//j/+P/4//n/+f/5//n/+f/5//n/+f/6//r/+f/5//n/+v/6
//r/+v/6//v/+//7//r/+v/6//r/+v/6//r/+v/6//r/+//7//v/+//7//v/+//8//z/
+//7//v/+//7//v//P/8//z//P/8//3//f/9//3//P/8//z//P/8//z//P/8//z//P/8
//z/+//7//z/+//7//v/+v/7//v/+//5//n/+P/4//b/9//4//f/9f/1//X/9f/1//X/
9f/1//X/9f/1//X/9v/2//b/9//3//f/9//3//j/+P/4//j/+P/4//n/+v/6//r/+v/6
//r/+v/6//r/+P/5//n/+f/3//f/9//3//f/9//3//b/9v/2//b/9v/2//b/9v/2//T/
9P/z//P/8f/x//H/8f/x//H/8P/w/+7/7v/u/+7/7v/u/+7/7v/w//D/8P/w/+7/7v/u
/+7/7v/u/+//7//x//H/8f/y//D/8f/x//H/8f/x//H/8v/y//L/8//z//P/8//z//P/
8//0//T/9P/0//T/9P/0//b/9//3//f/9//3//f/+P/4//j/+P/4//b/9f/1//X/9//3
//f/9//2//b/9v/2//b/9v/2//b/9v/2//b/9v/4//j/9//3//f/9v/2//b/9f/1//T/
9P/2//b/9v/2//T/9P/0//T/9P/0//T/9P/0//T/8//z//X/9f/1//X/9P/0//T/9P/0
//X/9v/2//X/9f/1//X/9f/1//X/9f/1//X/9f/1//T/9P/0//T/9P/0//T/9P/0//T/
9P/0//T/9P/y//L/8v/y//D/7v/s/+r/6P/o/+j/6P/m/+b/5v/m/+b/5v/m/+b/5v/m
/+b/5v/m/+b/5v/m/+b/5v/m/+b/5v/m/+b/5v/m/+b/5v/m/+b/5v/m/+b/6P/o/+j/
6P/q/+r/6v/r/+v/6//r/+v/6//r/+z/7P/s/+3/7f/t/+7/7//v/+//7//v/+//7//v
//D/8P/w//D/7//u/+3/7P/r/+v/6//r/+r/6f/o/+r/6v/q/+j/5v/l/+X/5f/k/+T/
5P/k/+T/5P/k/+T/5f/l/+T/5P/k/+T/5P/k/+T/5P/k/+T/5P/k/+T/5P/k/+T/5P/k
/+T/5P/k/+T/5P/k/+X/5f/n/+f/5//n/+X/5v/l/+L/4P/g/+H/4v/m/+3/9v8CABEA
JAA7AFMAcQCTAK4AvgDEAL0AqwCOAHAAWAAwAPn/zP+r/5X/iP+K/5L/n/+q/6//tP+6
/8D/xP/K/9D/1//c/97/3//g/+H/4//l/+X/5v/m/+b/5v/m/+b/6P/o/+j/6f/p/+n/
6f/q/+j/6P/o/+j/6v/q/+r/6v/o/+j/6P/o/+j/6P/o/+n/6//r/+v/6//t/+3/7f/u
/+7/7f/t/+3/7P/s/+z/7P/q/+v/6//r/+z/7P/s/+z/7v/u/+7/7v/u/+7/7//v/+//
7//v/+//7f/u/+7/7f/u/+//8P/x//P/9P/0//T/9P/0//X/9f/1//X/9P/0//b/9v/2
//b/+P/4//j/+P/6//r/+f/5//j/9//3//f/+P/5//n/+f/7//v/+v/6//j/+f/6//n/
9//3//f/9//3//f/9//3//j/+f/6//v//P/8//z//f/9//3//f/9//7//v/+//7//v/+
////AAD+//7//v/+//z//P/8//z//P/9//3//f/7//v/+//7//v/+//7//r/+//8//3/
/v/+//7//v/+//7//v/9//3//f/9//3//f/9//3//P/8//7//v/+//7//P/8//z//P/8
//z//P/8//3//v///wAA/v/+//////////////8AAAIAAwADAAMAAwADAAMABAAGAAYA
BwAHAAUABQAFAAUABQAGAAYABgAGAAYABgAGAAgACQAJAAkACwALAAsADAAKAAoACgAK
AAoACQAJAAkACwALAAsACwAKAAoACgAKAAoACgAKAAoADAAMAAwADAAKAAoACQAJAAsA
CgAKAAoACwALAAoACgAKAAoACgAKAAoACgAKAAoADAAMAAwADAAMAAwACwALAAsACwAL
AAsACgAKAAoACgAKAAsADAAMAAsACwALAAsACwALAAsACwALAAsACwALAAgACAAIAAgA
CgAKAAoACgAKAAwADAAMAAwADAAMAAwADAAMAAwADAAMAAwACgAKAAoACgAIAAgACAAI
AAYABgAGAAYACAAIAAgACAAIAAgACAAIAAYABgAGAAYABwAIAAkACgAKAAoACgAKAAgA
CAAIAAgACAAIAAgACAADAAAA/f/6//r/+f/4//f/+P/5//r//P/8//z//f/9//3//v//
/////f/9//3//f/+////AQACAAAAAAD///7//f/8//v/+//9//3//P/7//n/+P/3//b/
9f/2//b/9//3//b/9v/2//T/9P/0//T/9v/1//X/9P/y//L/8v/y//T/9P/0//T/9P/0
//T/9P/0//T/9P/0//T/9P/0//T/9P/0//T/9f/1//X/9f/1//X/8//y//H/8P/u//D/
8//4/wAACwAcAC4AQwBcAHkAmQC3AM8A3ADgANYAvQCZAHwAXgAuAPj/0/+8/63/p/+q
/7L/vP/F/87/1//g/+T/6v/u//D/8v/z//T/9P/y//L/8v/z//X/9f/2//b/9v/2//b/
9v/2//b/9v/3//f/9//3//j/+P/4//j/+P/4//j/+P/4//j/+P/4//j/+P/4//j/+f/3
//f/9//3//j/+f/6//z/+v/5//n/+f/6//r/+v/6//j/+f/5//n/+v/6//r/+v/6//r/
+v/6//r/+v/7//v/+//7//v/+//7//z//P/7//v/+//7//v/+//8//z//P/8//z//f/9
//z/+//5//j/+v/6//r/+v/6//r/+v/6//r/+v/5//n/+P/3//f/9//2//f/9//3//X/
9f/0//T/8//z//P/8f/x//H/8f/x/+//7//v/+//7//v/+//7//w//D/8P/x//H/8f/x
//H/8v/y//L/8v/y//L/8//0//T/9P/0//T/9P/0//T/9P/0//X/9f/1//X/9f/1//X/
8//z//P/8v/y//L/8v/y//L/8v/y//L/8P/w/+//7//v/+//7//v/+3/7f/s/+z/7P/s
/+z/7P/s/+z/7P/s/+z/7P/s/+z/7v/u/+7/7v/u/+7/7//v/+//7//v//D/7v/v/+//
7//v/+//7//w//D/8P/x//H/8f/x//H/8f/x//L/8v/y//L/8v/y//L/8P/x//H/8f/x
//H/8f/y//L/8v/y//L/8v/x//H/8f/x//H/8f/x//D/8P/w//D/8P/w//D/8P/w//D/
8P/w/+7/7v/t/+3/7f/s/+z/7P/t/+3/7P/s/+r/6v/q/+r/6v/q/+r/6v/q/+r/6v/q
/+r/6v/p/+n/6f/p/+n/6f/o/+j/6P/o/+b/5//o/+j/5//n/+f/5//n/+f/5//n/+f/
5//n/+f/5v/m/+b/5v/m/+b/5v/m/+b/5v/m/+b/5v/m/+b/5v/m/+b/5v/m/+b/5v/m
/+b/5v/m/+T/5P/k/+T/5P/k/+T/5P/k/+T/5P/k/+b/5v/m/+b/5v/m/+b/5v/k/+T/
5P/k/+T/5P/k/+T/5v/m/+b/5v/m/+b/5v/m/+j/6P/o/+j/6P/o/+j/6P/o/+n/6f/p
/+n/6f/p/+n/6v/q/+r/6//r/+v/7P/t/+3/7f/t/+3/7f/t/+3/7v/u/+7/7v/t/+z/
6//q/+n/6f/p/+n/6P/n/+b/5v/m/+b/5P/k/+P/4//j/+L/4v/i/+L/4v/i/+D/4P/f
/9//4P/g/+D/4P/g/+D/4P/g/+D/4P/g/+D/4P/g/+D/4P/g/+D/4P/g/+D/4P/g/+D/
4f/h/+H/4f/h/+H/4f/g/9//3P/c/9r/3f/g/+j/7//6/wgAGwAwAEcAYwCDAKMAugDE
AMYAuwCjAIQAagBMABoA5//C/6v/nf+Y/5z/qP+z/77/xf/K/9D/1P/Y/9r/3P/d/97/
4P/e/97/3v/f/9//3//g/+D/4P/g/+D/4P/g/+D/4P/h/+H/4f/h/+L/4v/i/+L/4v/i
/+L/4v/i/+L/4v/i/+L/4v/i/+L/4//j/+P/4//j/+P/4//j/+T/5P/j/+P/4//k/+T/
5P/k/+T/5f/l/+X/5P/k/+T/5P/k/+T/5P/k/+T/5P/l/+X/5f/l/+X/5f/l/+b/5v/l
/+X/5f/l/+X/5f/m/+b/5v/m/+b/5//n/+f/5//m/+b/5v/m/+b/5v/k/+T/5P/k/+b/
5v/l/+X/5v/l/+X/5f/k/+X/5f/l/+P/4//i/+L/4f/h/+H/3//h/+H/4f/h/9//3//f
/9//4f/h/+H/4f/g/+D/4P/h/+H/4f/h/+H/4v/i/+L/4v/k/+T/5f/m/+T/5P/k/+T/
5P/k/+T/5P/k/+X/5f/l/+X/5f/l/+X/5f/l/+X/5P/i/+L/4v/i/+L/4v/i/+L/5P/k
/+P/4//l/+X/5f/l/+P/4//i/+L/4v/i/+L/4v/i/+L/4v/i/+L/4v/i/+L/5P/k/+T/
5P/i/+L/4//j/+P/4//j/+T/5P/l/+X/5f/j/+P/4//k/+T/5P/l/+X/5f/l/+X/5f/n
/+j/6P/o/+j/6P/o/+j/5v/n/+f/5//n/+f/5//o/+r/6v/q/+r/6P/n/+f/5//n/+f/
5//n/+b/5v/m/+b/5//o/+n/6v/o/+j/6P/o/+j/6P/n/+f/6f/o/+j/6P/p/+n/6P/o
/+j/6P/o/+j/6P/o/+j/6P/o/+j/6P/o/+j/6P/n/+f/5//n/+f/5//o/+j/6P/o/+b/
5//o/+j/6//r/+v/6//r/+v/6//r/+v/6//r/+v/7P/s/+z/7P/s/+z/7P/s/+z/7P/s
/+z/7P/s/+z/7P/s/+z/7P/s/+z/7P/u/+7/7v/u/+7/7v/u/+7/8P/w//D/8P/w//D/
8P/w//D/8P/w//D/8v/y//L/8v/w//D/8P/w//D/8P/w//D/8v/y//L/8v/y//L/8v/y
//L/8v/y//L/8//0//X/9v/4//n/+f/5//v/+//7//v/+//6//n/+f/7//v//P/9//v/
+//7//v//f/9//3//v8AAAAAAAD///7//f/8//v/+//7//v/+v/3//b/9v/2//f/9v/3
//f/9//3//b/9v/2//b/9v/2//T/9P/z//P/8v/y//L/8v/y//L/8v/y//T/9P/0//T/
9P/0//T/9P/0//T/9P/0//T/9P/0//T/9f/1//X/9f/1//X/9f/0//P/8P/w//L/9f/4
/wIADQAcAC4AQQBWAHMAkwCxAMcA0gDSAMgArwCNAHIAVgAmAPL/z/+6/63/qf+q/7D/
vP/F/87/1f/c/+L/6P/q/+7/8P/z//L/8v/w//D/8P/x//P/8//0//T/9P/0//T/9P/2
//b/9v/3//X/9f/1//b/9P/0//T/9P/0//T/9P/0//b/9v/2//b/9v/2//b/9//1//X/
9f/1//X/9f/1//b/9v/1//X/9f/4//j/+P/4//r/+//7//v/+P/4//j/+P/4//j/+P/4
//j/+P/5//n/+//7//v/+//5//r/+v/5//n/+f/5//n/+//8//z//P/8//z//f/9//v/
+//6//r/+v/6//r/+v/6//r/+v/6//r/+v/5//n/+P/3//f/9//6//v/+//7//n/+f/4
//j/9f/1//X/8//z//P/8//z//X/9f/1//X/8//z//P/8//0//T/9P/1//X/9f/1//X/
9v/2//b/9v/0//T/9f/2//b/9v/2//b/+P/4//j/+P/6//v/+//7//v/+//7//v/+//7
//v/+v/6//r/+v/6//j/+P/4//j/+P/4//f/9//3//f/9//3//f/9//2//b/+P/4//j/
+P/4//j/+P/4//j/+P/4//j/+P/4//j/+P/4//j/+f/5//n/+f/5//r//P/9//3//f/7
//v/+//8//7//v///////////////////wAAAAAAAAAAAAAAAAAAAAABAAEAAQABAAEA
AQACAAAAAAAAAAAAAAD///////////////////7//v/+//7//v/+//7//v/+//7//v/+
//z//P/7//v/+//6//r/+v/7//v/+v/6//j/+P/4//j/+P/4//j/+P/4//j/+P/4//j/
+P/3//f/9//3//f/9//2//b/9v/2//T/9f/2//b/9//3//f/9//1//X/9f/1//X/9f/1
//X/9P/0//T/9P/0//T/9P/0//T/9P/0//T/9P/0//L/8v/y//L/8v/y//L/8v/w//D/
8P/w//D/8P/w//D/8P/w//D/8P/u/+7/7v/u/+7/7v/u/+7/8P/w//D/8P/w//D/8P/w
//D/8P/w//H/7//v/+//7//v/+//8P/w//D/8f/x//H/8v/z//P/8//x//H/8f/x//H/
8v/y//L/8v/x//D/7//s/+v/6//r/+n/6P/n/+b/5v/m/+b/5P/k/+P/4//j/+L/4v/i
/+L/4P/g/+D/4P/d/93/3P/c/9z/3P/c/9z/2v/a/9r/2v/a/9r/2v/a/9j/2P/Y/9j/
2P/Y/9j/2P/Y/9j/2f/Z/9n/2f/Z/9n/2f/Y/9f/1v/U/9L/0//W/9z/5f/w/wAAEwAo
AEEAXwB/AJ0AsgC8ALoArwCVAHYAXAA+AAoA1/+0/5//k/+O/5D/mP+j/67/tf+8/8D/
xv/K/8z/0P/R/9L/0v/S/9L/0v/T/9P/0//U/9T/1P/U/9T/1P/U/9T/1P/V/9P/0//T
/9T/1P/U/9T/1P/U/9T/1P/U/9T/1P/U/9T/1P/U/9T/1f/V/9X/1f/V/9P/0//T/9T/
1P/T/9P/0//U/9T/1P/U/9T/1f/V/9X/1P/U/9T/1P/U/9T/1P/U/9T/1P/V/9X/0//T
/9P/0//T/9T/1P/T/9P/0//T/9P/0//U/9T/1P/U/9T/1f/V/9X/1f/U/9T/1P/U/9T/
1P/U/w==
         </WaveFormData>
      </LeadData>
   </Waveform>
</RestingECG>
