# Supplementary material for: Detection of Left Atrial Enlargement Using a Convolutional Neural Network-Enabled Electrocardiogram
Source: Front Cardiovasc Med. 2020 Dec 17;7:609976. doi: 10.3389/fcvm.2020.609976 (PMC7773668; doi:10.3389/fcvm.2020.609976)
Supplement: Supplementary file 2 [file Data_Sheet_2.ZIP › normal1/1802010258_8272_0000000T.XML]

<?xml version="1.0" encoding="Windows-1252"?>
<!DOCTYPE RestingECG SYSTEM "restecg.dtd">
<RestingECG>
   <PatientDemographics>
      <PatientID>1802010258</PatientID>
      <PatientAge>76</PatientAge>
      <AgeUnits>Years</AgeUnits>
      <Gender>Female</Gender>
      <PatientLastName>moshaozhen</PatientLastName>
   </PatientDemographics>
   <TestDemographics>
      <DataType>Resting</DataType>
      <Site>1</Site>
      <AcquisitionDevice>MAC55</AcquisitionDevice>
      <Status>Unconfirmed</Status>
      <Priority>Normal</Priority>
      <AcquisitionTime>09:43:38</AcquisitionTime>
      <AcquisitionDate>07-14-2015</AcquisitionDate>
      <CartNumber>1</CartNumber>
      <AcquisitionSoftwareVersion>009C</AcquisitionSoftwareVersion>
      <XMLSourceVersion>MAC5000 v1.0</XMLSourceVersion>
   </TestDemographics>
   <RestingECGMeasurements>
      <VentricularRate>81</VentricularRate>
      <AtrialRate>81</AtrialRate>
      <PRInterval>130</PRInterval>
      <QRSDuration>76</QRSDuration>
      <QTInterval>372</QTInterval>
      <QTCorrected>432</QTCorrected>
      <PAxis>48</PAxis>
      <RAxis>32</RAxis>
      <TAxis>61</TAxis>
      <QRSCount>13</QRSCount>
      <QOnset>214</QOnset>
      <QOffset>252</QOffset>
      <POnset>149</POnset>
      <POffset>194</POffset>
      <TOffset>400</TOffset>
      <ECGSampleBase>500</ECGSampleBase>
      <ECGSampleExponent>0</ECGSampleExponent>
   </RestingECGMeasurements>
   <Diagnosis>
      <Modality>Resting</Modality>
         <StatementCount>4</StatementCount>
         <LabelText>12SL ��ϳ���</LabelText>
      <DiagnosisStatement>
         <StmtFlag>ENDSLINE</StmtFlag>
         <StmtText>�������</StmtText>
      </DiagnosisStatement>
      <DiagnosisStatement>
         <StmtText>�±��ļ�����</StmtText>
      </DiagnosisStatement>
      <DiagnosisStatement>
         <StmtFlag>ENDSLINE</StmtFlag>
         <StmtText>�����䲻ȷ��</StmtText>
      </DiagnosisStatement>
      <DiagnosisStatement>
         <StmtFlag>ENDSLINE</StmtFlag>
         <StmtText>�쳣 ECG</StmtText>
      </DiagnosisStatement>
   </Diagnosis>
   <Waveform>
      <WaveformType>Rhythm</WaveformType>
      <WaveformStartTime>0</WaveformStartTime>
      <NumberofLeads>8</NumberofLeads>
      <SampleType>CONTINUOUS_SAMPLES</SampleType>
      <SampleBase>500</SampleBase>
      <SampleExponent>0</SampleExponent>
      <HighPassFilter>16</HighPassFilter>
      <LowPassFilter>150</LowPassFilter>
      <ACFilter>NONE</ACFilter>
      <LeadData>
         <LeadByteCountTotal>10000</LeadByteCountTotal>
         <LeadTimeOffset>0</LeadTimeOffset>
         <LeadSampleCountTotal>5000</LeadSampleCountTotal>
         <LeadAmplitudeUnitsPerBit>4.88</LeadAmplitudeUnitsPerBit>
         <LeadAmplitudeUnits>��V</LeadAmplitudeUnits>
         <LeadHighLimit>2147483647</LeadHighLimit>
         <LeadLowLimit>268435456</LeadLowLimit>
         <LeadID>I</LeadID>
         <LeadOffsetFirstSample>0</LeadOffsetFirstSample>
         <FirstSampleBaseline>0</FirstSampleBaseline>
         <LeadSampleSize>2</LeadSampleSize>
         <LeadOff>FALSE</LeadOff>
         <BaselineSway>TRUE</BaselineSway>
         <ExcessiveACNoise>FALSE</ExcessiveACNoise>
         <MuscleNoise>TRUE</MuscleNoise>
         <LeadDataCRC32>2391341624</LeadDataCRC32>
         <WaveFormData>
4v/i/+L/4v/j/+T/5f/m/+X/5P/j/+L/4P/g/+D/4P/i/+L/4v/i/+D/4P/g/+D/4v/i
/+L/4v/k/+T/5P/k/+P/4v/h/+D/4f/i/+P/5P/m/+b/5v/m/+b/5v/m/+b/5//o/+n/
6v/p/+j/5//m/+j/6v/s/+7/7v/u/+7/7v/w//D/8P/w/+3/7P/r/+r/7P/u//D/8v/x
//D/7//u/+//8P/x//L/8f/w/+//7v/v//D/8f/y//H/8P/v/+7/7//w//H/8v/v/+7/
7f/s/+z/7P/s/+z/6v/q/+r/6v/o/+j/6P/o/+b/5v/m/+b/6v/s/+7/8P/t/+z/6//q
/+n/6P/n/+b/5//o/+n/6v/p/+j/5//m/+n/6v/r/+z/7v/u/+7/7v/v//D/8f/y/+//
7v/t/+z/7f/u/+//8P/w//D/8P/w//L/8v/y//L/8f/w/+//7v/x//L/8//0//L/8P/u
/+z/7//w//H/8v/w//D/8P/w//D/8P/w//D/8v/y//L/8v/y//L/8v/y//H/8P/v/+7/
7v/u/+7/7v/s/+z/7P/s//D/8v/0//b/9f/0//H/8P/v/+7/7f/r/+3/7//1//X/8//x
//D/7v/v//H/8//1//j//P/9//7/+//6//n/+//9//7/AAABAAEAAQAEAAUABwAIAAgA
CAAIAAcABwAGAAIAAQAAAP3//f/+//z/+f/0//P/8P/t/+//8f/y//L/8v/x//H/8f/w
//D/8P/v/+7/7v/v/+//7P/s/+z/7P/s/+r/5P/i/+v/8f/u//P//P///wsAGAAmAEAA
WwBqAHwAggBjADAA/v/c/87/w/+z/7b/yP/Q/8r/xv/T/9//2f/W/+H/5//o/+j/6v/q
/+r/6//q/+j/6f/q/+v/6//q/+n/7P/r/+z/6v/q/+z/7P/s/+v/6v/r/+7/7//w/+//
7P/r/+3/8f/u/+7/7v/q/+z/7v/u/+v/6P/n/+j/6f/q/+v/6//u//D/8//0/+7/8P/y
//L/7v/t/+7/7f/s/+3/7//w//H/8//x/+//8f/x//H/8//y//L/8v/y//T/9P/0//P/
8v/w//P/9P/3//j/+P/4//r/+v/6//v/+v/5//n/+P/3//j/+v/8//n/+P/4//n/+f/3
//n/+//+//////8AAAAA///+//3/+//7//v/+//+//7//P/8/wAAAwABAAAAAQAAAPz/
9v/3//v///8AAP3/+//7//z/+//2//b/+P/3//j/+v/7//f/9//3//T/+P/8////AQD+
//r/9f/y//b/9P/0//j/+P/6//r/+v/3//b/9P/y//X/9//4//f/+f/8////+//6//j/
/P/8//v/+v/6//r/+//8//7////9///////+//7/AAACAAIAAAD9//v/+f/7//z//f/+
/////////wEA///+//3/+//9//7//////////P8AAAAA///+//7//v/8//3//f/+//7/
/v/+//3//f/+//7/AgACAP//+//6//z//f/+/wAA/P8CAPz//P/+//7//v/+//z//P/8
//z//f/9//7///8FAAMAAwADAAEAAAD//////v//////AgAEAAYACAAKAAwADwAPABAA
EQARABAADwAUABUAFwAYABcAFgAVABMAFAAUABIAEwARAA8ADgAOAAkABQACAAEAAAD9
//3///8AAAAAAAD////////+//7//P/7//r/+v/7//v/+v/6//z/BgAEAP7//v/6//P/
+f8EAAcABgANABkAIgAsAEAAUQBkAHgAegBpAEYAGgD0/+D/0f/D/8b/1P/W/9r/4v/j
/+f/7//u/+3/8f/0//b/+P/2//f/+f/5//j/9v/2//b/9f/3//n///8BAP///P/7//z/
/P/8//v/+v/6//z//P/8//z/+v/6//3/AgAAAAEAAgD9//z/+//4//j/9v/2//j/+f/6
//v/+//5//r//P/8//r//P/+//7/+//7//3//f/7//v//P/8//3////9//v//P/9//7/
AQABAAAA///+/wAAAAAAAP//AAD+/wEAAgACAAIAAQAAAAIAAgACAAMABAAFAAcACAAF
AAQABAAEAAUABgAIAAsACQAHAAkACwAKAAkABwAGAAgACQAKAAsACwALAAsACwAKAAoA
CAAIAAgACQAFAAIABgAGAAMA/v8AAAMABgAGAAMAAwAFAAgABgACAAMABgAEAAQABQAF
AAIAAQAAAPz//v8AAAEAAQD///7//P/8//7/+v/4//r/+//+////AAABAAIAAgACAAAA
AQABAP///f8AAAMA///+//z/AAAAAAAAAAABAAIAAgACAAMAAwD//wEAAQAAAAIABAAG
AAYABAADAAMAAwACAAIAAgACAAEAAQABAAMAAwACAAEA//8BAAIAAwADAAMAAAAEAAQA
AAD+//3//P/+/wEAAwAGAAQABAAEAAMAAQAAAP7/AAADAAEA/v/+//7//f/8//z//P/+
//7//v/+//7//v/+//7//v//////AAABAAIA///+//3//v/+//7///8CAAMAAwAGAAgA
CAAIAAgABQAHAAYABgAGAAcABwAHAAsADQAQABIAEAAQABAADwAPAA4ACwALAA0ACwAK
AAoACQAFAAIAAQD8//n/+f/7//z//P/8//v//P/9//3//v/8//v/+v/6//v/+//6//r/
9P/2//j/9v/y//r/AQD///r//f8AAAMADQAaACIAKAA1AEoAYABqAGMAVAAyAAQA5v/Z
/9H/yv/Q/9r/3P/Y/93/5f/n/+b/6f/x//D/7P/u//D/9f/5//v//P/4//T/8P/r/+7/
7//0//X/9P/y//L/9P/1//b/9v/2//P/9P/z//L/9P/y//L/9f/3//T/9P/0//P/9v/5
//r/9v/0//T/9v/4//j/+P/3//X/9P/0//L/7//y//X/9v/1//X/9//3//X/9f/2//b/
9f/3//X/8//1//X/9f/3//b/9v/2//b/+f/6//v/+//6//j/+//8//n/+P/2//T/9//4
//n/+//7//v//P/8//r/+v/7//z//v/+////AQD+//v//P/9///////+//7//v/9//z/
+//8//3//v////7//v/8//z//P/9//n/9v/9//7//P/4//n//f8BAAIAAAD//wAAAgD8
//b/9f/2//b/+P/7//3/+P/3//b/8v/0//b/9//3//n/+P/2//b/+f/2//X/+P/1//b/
9f/0//P/9P/0//T/9f/3//j/9//3//r//f/5//X/8v/1//T/9//4//r//P/5//j/+P/3
//X/9//3//b/9v/4//r/+v/6//n/+f/5//b/9v/2//b/+P/5//r//f/7//r/+f/3//r/
/P/+/////v/6//3//P/8//z//f/+//3//f/8//z/+v/4//b/8//0//b/9//8//7/+//3
//b/9//3//f/+P/8//j/+P/4//j/+P/4//j/+P/4//j/+v/5//n/+f/6//f/9v/1//j/
+v/8/////f/9//z//v8AAAAAAAAAAP//AQAAAAAA//////7//f8EAAcACwAOABAAEAAQ
AA8ADgAMAAgABwAJAAkACgAMAAYAAQD9//v/+v/3//f/+f/6//r/+v/5//n/+f/4//j/
+f/5//n/+v/4//f/9f/0//b/+P/2//T/8v/w//X/9//s/+v/9v8DAAMADAAiADIAOQBC
AEwAYABzAG4AUAAiAPr/6f/Z/8T/vv/M/9b/1P/T/9n/3f/i/+n/6//q/+7/7v/s/+7/
8f/y//L/8f/w/+//7f/t/+3/8f/x//H/8P/x//T/9P/0//P/8v/x//L/8f/w//L/8P/w
//P/8v/u/+3/7P/u//L/9v/4//X/8v/x//L/7//u/+3/6//u//D/8//0/+//8P/x//D/
8f/x//P/8//0//X/9//4//j/+f/2//P/8P/v/+7/7//y//L/8v/y//X/9v/3//f/9f/y
//T/9P/0//T/8//y//P/9P/1//f/9v/1//X/9P/0//b/+f/8//r/+v/7//3//f/7//3/
///7//n/9v/0//j/+f/6//v/+f/5//n/+f/6//r/+P/4//v//f/6//j//P/8//n/9P/0
//f/+v/6//n/+f/7//7/+//2//b/+P/2//b/9//3//P/8//z//D/8v/0//X/9f/3//b/
9P/0//b/8v/w//L/8f/y//H/8P/v//D/8P/w//L/8//z//H/9P/4//z/+f/z//D/8//y
//D/8P/x//L/8P/w//H/8f/w//P/9P/0//H/8v/z//L/8//z//T/9f/y//L/8v/y//P/
8//z//X/9//2//X/8//z//T/9f/1//X/8v/2//b/9f/0//T/9P/1//f/+P/6//f/9v/1
//P/8f/w/+7/8P/x/+//7P/s/+7/7//w//L/8P/y//L/8v/q/+z/8P/y//L/8v/y/+7/
7v/u/+7/7//v//D/8f/0//H/8P/v//D/8P/w//H/9P/1//X/+P/3//b/9f/0//b/+f/5
//r//P/9//3//f8AAAEAAwAEAAUABgAHAAcABQACAP3/+//9//v/+v/6//f/8//w/+//
7P/p/+n/6//u/+7/7v/t/+r/6f/n/+b/6P/n/+b/5v/l/+X/5P/k/+j/6v/o/+T/6P/q
/+f/4//g/+n/+P8BAAcAEgAmADYARQBaAGoAZgBRACwABADm/9T/xf+z/67/uP/C/8L/
wP/J/9f/1//Q/9H/1//U/9r/4v/g/97/3//e/9z/4P/i/+T/5f/h/9//4f/f/9z/2v/a
/9z/3v/e/93/3P/d/+D/4f/i/+L/4P/g/+P/4v/e/93/3P/b/97/4f/i/97/3P/c/97/
4P/g/+D/3//c/9z/3f/c/9v/3v/h/+L/4f/h/+P/4//c/9n/1//U/9j/3f/e/9//3//f
/9//4f/h/+D/3//e/+L/4v/i/+H/3v/a/9v/2v/e/+D/4f/i/+L/4v/i/+P/4//j/+T/
5P/i/+L/4//k/+D/3v/d/93/3//f/+P/5//m/+X/4//i/+P/4//j/+P/4f/h/+H/4f/g
/+D/3v/e/+L/5f/j/+L/5P/k/+H/3P/e/+H/5P/k/+H/4f/j/+b/4v/c/9v/3P/a/9r/
2//b/9v/2//b/9j/2v/c/93/3f/b/9r/2P/Y/9j/1P/S/9T/1v/Y/9j/2P/Z/9r/2v/a
/9n/2f/Y/9X/0//W/9n/1f/T/9L/1//Y/9X/1P/U/9T/1v/W/9f/1//T/9X/1f/U/9L/
1P/W/9b/1v/V/9X/1f/U/9T/1P/U/9L/0f/Q/9H/0//S/9H/z//R/9L/0//T/9P/0P/U
/9T/0v/Q/8//zv/M/83/zf/O/87/zv/O/83/zf/M/8r/zP/O/8v/x//G/8r/y//M/87/
y//M/8v/yv/U/9D/yv/L/8z/zf/O/87/zv/O/87/y//J/8j/x//O/83/zv/P/8//zv/N
/83/zv/P/8//0v/U/9T/1P/U/9X/2f/a/9z/3f/d/9z/2//c/93/3//g/+D/4P/g/9//
3//e/9v/2//Z/9f/1v/W/9H/zf/K/8n/x//F/8b/yf/M/8z/zP/L/8n/yf/I/8j/yf/J
/8n/yv/J/8f/xP/C/8r/zv/G/8T/yP/G/8P/xf/I/8f/yP/T/9//6v/8/w4AHwA2AEwA
VgBNADIABADQ/7D/pf+b/47/kv+a/6D/qP+t/63/s/+8/7v/tf+6/8D/vP+8/8D/w//E
/8T/xP/E/8T/w//A/7//wv/B/8L/wv/E/8j/xv/G/8X/xP/D/8T/w//C/8P/wv/D/8f/
yf/G/8b/xv/C/8T/xv/G/8X/xP/F/8j/yP/I/8j/x//H/8j/yv/K/8b/yP/K/8r/yv/L
/87/z//L/8v/zP/M/8//0f/P/83/zP/L/8r/y//O/87/zv/O/9L/0v/S/9H/zv/M/8//
0P/T/9T/1P/U/9X/1v/X/9n/2P/X/9f/1v/U/9T/1f/W/9b/1v/X/9n/1f/T/9X/1//Z
/9v/3P/e/9z/2//a/9n/2//b/9v/2//c/9z/2v/a/9z/3//d/9z/4v/i/9//2v/c/9//
4v/i/9//3//h/+T/4f/c/9z/3v/a/9r/2//b/9z/3f/e/9z/2v/c/93/3f/d/9z/2v/a
/93/2v/Z/9z/2//c/9v/2v/b/9z/3P/c/97/3//f/93/2//e/+H/3f/a/9j/3P/c/93/
3v/g/+L/4//k/+b/5//i/+P/4v/g/+D/4v/k/+T/5//n/+j/6f/n/+b/5f/k/+P/4//j
/+X/5v/m/+b/5f/o/+r/7P/t/+v/6P/s/+z/6//q/+r/6v/s/+3/7f/u/+z/7P/s/+v/
6v/q/+n/7P/v/+3/6v/q/+z/6//q/+r/6//u/+//8P/u/+7/7P/u/+v/6v/w//P/8v/0
//T/9P/0//D/8P/w//D/8v/x//H/8f/0//H/8P/v//L/8v/y//P/9v/5//v/AAD9//z/
+//6//v///8AAAIABgAHAAcABwAIAAkACwAMAAoACgAKAAkACgAKAAgACQAHAAUABAAE
AAEA/f/6//n/9//1//b/+f/8//z//P/7//r/+f/3//b/+P/3//b/9v/5//n/+P/4/wAA
+v/0//D/8P/6//3/+//8/wMACgATAB0AKgA8AFIAZQB0AIIAhgBvAD4ADgDq/9j/z//D
/77/0P/e/9r/3v/r/+X/3//o//X/+//4//b/+P/4//b/9//2//T/9v/4//r/+//7//v/
//////z/+v/6//z//P/8//v/+v/6//z//P/8//r/+P/4//v//v/8//3//v/5//r/+//6
//z//P/+/wIAAAAAAAAA///9//7/AAAAAPz//v8AAAAAAAABAAQABQACAAEAAQAAAP//
AQD///3//v///wAAAwADAAIAAQAAAAQABAAEAAMABAACAAUABgAHAAgACAAIAAgACAAI
AAkADAANAA8AEAALAAoACgAKAAsADAAOABEADAAJAAoACwAMAA0ADQAOAA4ADQAMAAsA
DgAPABAAEQATABQAEwAUABQAFQARAA4AEAAQAA0ACAAJAA0AEQASABAADwAQABIADwAK
AAoADAAKAAoACwALAAkACQAJAAYABAAGAAcABwAJAAgABgAGAAsACAAHAAoACgAMAAwA
DAAMAAwACwAKAAoACwALAAkABwAKAA0ACQAIAAgADgAQAA0ADAAMAAwADgAOAA8ADwAJ
AAsACwAKAAoADAAOAA4AEAAPAA8ADwAOAA4ADgAOABAAEQASABUAFAASABAADQAPABAA
EQARABEADgASABIAEQAQABAAEAAOAA8ADwAQABEAEgATABMAEQAQAA4AEAATABEADgAO
ABAADwAOAA4ADgAQABAAEAAQABIAEQAQAA8ADgAMAAwADAAMAA8ADwAQABEAEwAPAA0A
CwANAA4ADwARABQAFQAVABgAFwAWABUAFAAWABkAGQAaABoAGwAbABsAIAAjACcAKgAn
ACYAJQAjACYAJgAkACUAIwAhACAAIAAcABcAEwARAAwACQAJAAsADgAOAA4ADQAPAA8A
DgAOAA4ADQAMAAwADgAPAA8AEAAKAAoADgASAAwABgAFAAUADAATABIAGQAnADAAOgBO
AFsAZAB0AIoAjwBuADYADgD8/+3/3f/a/+D/5P/s/+7/6//z//v/+v/3//v/AAACAAIA
BAAGAAkACgAKAAkACAAHAAUABwAHAAsACwAIAAYABgAIAAoACgAJAAgACAAKAAoACgAI
AAYABgAJAAsACAAIAAgACAAKAAwADAAIAAYABgAIAAoACgAKAAkACQAKAAwADAAGAAgA
CgAKAAcABwAJAAkACQAJAAoACgALAA0ACwAJAAoACwAMAA8ADwAOAA0ADAAMAAwADAAL
AAsACgAOABAADwAQABAAEAASABIAEgATABIAEQARABAADgAOAA8AEAARABIAFAAXABQA
EQASABMAFQAVABQAFAAVABUAFQAVABQAEwASABEAFAAWABYAGAAXABcAEgAOABMAFAAS
AA4ADgARABQAFAASABEAEgAUABMADgAOABAADAAMAA0ADQALAAsACwAIAAgACgALAAsA
DAAMAAsADAALAAYAAwAEAAYACAAIAAgABwAIAAgACAAJAAsADAALAAkADAAPAAsACQAI
AA0ADgAOAA4ADwAQAA4ADgAPAA8ACgALAAoACAAKAAwADgAOAA4ADQANAA0ADAAMAAwA
DAAPAA8ADwARAA8ADgANAAsACwAMAA0ADQAKAAYACQAIAAkACgAMAA4ACgAJAAcABgAH
AAgACQAJAAkACAAGAAgADQALAAgACAAIAAcABgAGAAYACAAIAAgABAD0//j/AgAEAAYA
CAAKAAYABgAGAAYABgAFAAUABQAIAAUABAADAAYABgAGAAcABwAHAAYACAAIAAgACAAI
AAgACwALAAwADwARABIAEwATABMAFAAUABQAFAAUABMAFAAUABIAEwASAA8ADQAMAAsA
BwAEAAMAAAD9//3////9//z/+//5//n/+f/4//j/+//7//v//P/6//n/9//2//b/+v/6
//j/+P/4//n/+//4//H/9P///wUADgAeAC4AMwA+AFYAZABpAGAAQgAQAPL/5f/X/8b/
xP/K/9T/1v/X/9n/2f/c/+H/4//o/+z/5v/o/+z/7//w//D/7v/u/+7/7f/t/+3/8f/x
/+7/7P/s/+7/7f/s/+r/6P/q/+z/7P/s/+r/6P/o/+v/7f/q/+r/6v/m/+j/6v/q/+n/
6P/p/+z/6v/o/+b/4//l/+j/7P/u/+f/6P/p/+j/5f/l/+f/5//l/+X/5v/m/+f/6f/n
/+X/5//n/+f/6f/p/+j/5//m/+j/6P/o/+f/5f/i/+T/5P/n/+r/7P/u/+r/6P/m/+X/
5//n/+j/6P/k/+T/5f/m/+f/6P/q/+3/6f/n/+n/6//p/+n/6P/o/+f/5//n/+f/6P/p
/+r/6//r/+r/5//m/+X/5//k/+L/5v/m/+P/3v/c/9//4v/i/+H/4f/j/+b/4f/c/9z/
3v/a/9r/2//b/9r/2//c/9r/2P/a/9v/2//b/9r/2P/Y/9v/2P/X/9r/2P/a/9r/2v/Z
/9r/2v/a/9z/3f/d/9v/2v/c/97/2f/U/9L/1v/W/9j/2v/d/+D/3P/a/9n/1//U/9f/
2P/Y/9n/3P/f/+D/3v/b/9n/1//Y/9j/2P/Y/9n/2f/Z/9v/3P/c/9z/2//a/9r/2v/Z
/9n/1v/a/9r/1//W/9b/1v/W/9f/1//Y/9n/2v/b/9v/1//W/9T/1v/X/9X/0v/S/9X/
1f/V/9b/1P/W/9b/1v/W/9b/1P/W/9X/1v/Y/9v/2v/Y/9f/1P/V/9b/1//Y/9f/2P/Z
/9r/2f/X/9b/1f/Z/9f/1//X/9j/2P/Y/9n/3P/d/93/4P/g/+D/4P/g/+L/5f/l/+b/
5v/n/+f/5//o/+n/6//s/+z/7P/s/+v/7v/u/+z/7f/q/+f/5f/k/+X/4//i/+P/3v/Z
/9f/1//b/9z/3f/d/93/3f/c/9z/3v/d/9z/3P/a/9n/1//W/9T/1P/S/9T/3v/i/9//
2f/a/+P/6v/n//P/AgAOABwALwBAAFIAYABZADYABgDm/9b/w/+z/7L/uP+6/77/yv/J
/8H/w//M/9P/2f/g/+D/3P/Y/9f/2f/Z/9j/2//e/+H/4//h/+H/5f/l/+L/4P/g/+L/
4v/i/+H/4P/h/+T/5f/m/+j/5v/m/+n/6f/m/+b/5v/l/+j/6//s/+r/6P/o/+r/7P/s
/+z/6//p/+r/7P/s/+n/7P/v//D/7//v//H/8f/x//H/8v/y//X/9//1//P/8v/x//D/
8f/1//b/9//4//j/+P/4//f/9//2//r//P/7//z//P/8//7//v/+////AgADAAUABgAC
AAIAAwAEAAIAAgADAAUABAADAAYACQALAA0ADgAQAA0ACwAJAAcACgALAAwADQAOAA4A
DAAMAA4AEQAPAA4AEwAUABIADgANAA8AEQAQABEAEwAXABwAFwASABIAFAAQABAAEQAR
ABAAEQASABAADwAQABAADwAQABAADwAQABUAEgARABQAEgAUABQAFAAVABYAFgAWABQA
FQAVABMAFgAaAB4AGwAXABQAFwAWABYAFgAXABgAGgAaABsAGwAaAB0AHgAeACAAIgAk
ACQAIgAfAB0AGwAbABwAHQAeACAAIQAiACUAJAAiACAAHQAgACIAJAAlACQAIAAjACIA
JAAkACUAJgAlACUAJAAkACUAJgAnACcAIwAiACAAIgAjACEAHgAeACMAJQAnACoAKAAq
ACoAKgAsACwAKgAsACsAKgAqACsAKgAsAC4AKwAqACkAKAAoACgAKAAoACgAJwAnACcA
LgAtAC4ALwAvAC4ALQAtADAAMQAxADQANQA2ADcAOAA3ADkAOAA4ADwAPwBBAEMARABF
AEcASABIAEgASABHAEgASABGAEcARQBDAEIAQgA+ADkANQAzADIALwAvADEANAA0ADQA
MwAxADEAMAAwAC8ALQArACoALQAvADAAMgAyADIALgAqACwANAA1ADEALAAvADoAQQBH
AFIAYgByAIUAlgCkALoAxQCoAHIAPAAiABcACwAAAAAACgAWABoAGQAXABsAJgAnACMA
KAAyADQAMAAxADMAMwAyADIAMgAyADEAMwAzADcANwA2ADQANAA2ADQANAAzADIAMgA0
ADQANAA1ADQANQA5ADkANgA2ADYANAA2ADgAOAA2ADQANAA2ADcAOAA5ADkANwA4ADoA
OgA0ADYAOAA4ADUANQA3ADcANwA3ADgAOAA6AD0APAA7ADkAOQA5ADsAPgA+AD4APgBA
AEAAQAA/ADsAOAA6ADoAPQBAAEIARABDAEIAQQBBAEAAPwA/AD4APQA+AEAAQgBAAEAA
QQBDAEMAQwBHAEsASQBHAEQAQgBFAEUARQBFAEMAQwBDAEMARABEAEIAQgBFAEcARABC
AEoATABLAEgARABFAEYARABDAEMARQBIAEgARABFAEgARgBGAEcARwBEAEMAQgA+AEAA
QgBDAEMAQwBCAEAAQABEAEAAPgBAAEEARABFAEYARQBEAEIAQAA+AD8APwA9AD8AQgBF
AEEAPgA8AEAAQABAAEAAQQBCAEIAQgBDAEMAQgBFAEYARgBGAEgASgBKAEgARQBDAEEA
QgBCAEIAQgBAAD8APgA/AEMARABFAEUAQwBEAEUARQBDAEAARABEAEQARABFAEYARQBF
AEQARABBAEAAPwA9AD0APgA+AEIARQBDAEAAQAA9ADsAOQA4ADwAQABCAEQAQwBCAD8A
QAA1ADYAOQA6ADsAPAA7ADwAPQA+ADsAOQA4ADcAOwA5ADkAOQA6ADoAOgA7AD4APwA/
AEIAQABAAEAAQABCAEUARQBGAEgASQBJAEkASwBLAEwATABMAEwATABLAEoASABEAEMA
RQBDAEIAQgBBAD0AOgA5ADIALQArACsAMAAyADQANQAyADEALwAuACsAKQAnACYAKwAt
AC4AMAAwAC4AMAAyAC4AJgAnAC0ALgAxADgAPQBFAFIAaAB8AJEApgC6ALwAnQBqAD4A
HAAKAP//+f/8/wAABAAGAAgADQAVAB0AHAAfACUAKAAmACwALAApACkAJwAkACYAJgAm
ACUAJgAnACwALQAqACgAKAAqACoAKgApACgAKgAsACwALAArACgAJwApACkAJgAmACYA
JQAoACsALAAqACgAKAAqACkAKAAnACUAIwAkACYAJgAkACYAKAAoACkAKQArACsAJwAn
ACgAKAAoACkAJgAjACIAIQAgACEAJQAoACsALgAvAC4ALQArACkAJgAoACgAKwAuADAA
MgAwAC4ALAArACwALQAvADAAMQAyADQANgAzADIAMgAzAC8ALQAvADEAMwAzADIAMgA0
ADUANgA3ADQAMwAyADEANAA0ADIAMgA1ADcANAAyADYANgAzAC4ALgAxADQANAAxADEA
MwA2ADMALgAuADAALAAsAC0ALQAtAC0ALQAqACoALAAtAC0AKwAqACgAKAAsACgAJgAo
ACYAKAAoACgAKAAoACcAJgAmACcAJwAlACMAJgApACUAJQAkACkAKgAqACoAKwAsACkA
KAAoACcAIQAjACMAIgAiACQAJgAmACgAJwAnACcAJAAkACQAJAAmACcAKAArACoAKAAm
ACMAIAAgACAAHwAjACIAKAAqACcAJAAiACAAHwAfAB4AHgAhACIAIwAjACAAHgAbABwA
IQAhACAAIgAkACMAIgAiACEAIgAhACAAJAAkAB4AGgAcABwAHAAcABoAGgAaABoAGQAX
ABYAFQAbABsAHQAfACMAJAAlACcAJgAlACMAJAAmACYAJgAmACUAJwAmACYAKQArACwA
LQAuAC8AMQAyADMANAA1ADUANAAyAC4ALQAsACkAJwAmACUAIwAiACMAHwAbABoAGwAb
ABoAGQAXABcAFwAWABYAFAATABIAEgAVABUAFAAUABoAFAASABQAGAAUABMAGQAaABUA
GAAjAC8AQABQAFgAaQCCAJQAmgCVAHwATAAWAPr/6//Z/9b/5P/s/+z/7P/z//f/+/8C
AAEAAQAIAAwACAAIAAkACwALAAoACwAMAA0ADQALAAsADwAPAA4ADAAMAA4ADAAMAAsA
CgALAA4ADwAQAA0ACgAJAAsACwAIAAgACAAHAAoADQAOAAoACAAIAAoACgAKAAoACQAL
AAwADgAOAAgACgAMAAwADAANABAAEQAOAA0ADQAMAAoACwAIAAUABwAJAAsADwANAAwA
CwAKAA4ADgAOAA0ACwAIAAoACgAMAA4ADwAQAA0ADAALAAsACwALAAwADAALAAwADgAQ
ABAAEAARABMAEAANAA4ADwANAA0ADAAMAA8ADwAPAA8AEQARABEAEQARABAADQAMAA8A
EQAOAAwAEgASAA8ACgAMAA8AEgASABAADwAQABIADgAIAAcACAAGAAYABwAHAAcABwAH
AAQAAQACAAIAAQACAAIAAQACAAYAAgAAAAIAAAAAAP7//P///wIABAAGAAUABQAEAAEA
//8CAAUAAQD///7/AwAEAAAA/v/9//z/AAACAAUABwACAAMAAgAAAAIABAAGAAYABAAD
AAMAAwAEAAQABAAEAAcABwAHAAkABwAGAAUAAwABAAAA///9/////v8EAAYABQAEAAQA
BAAGAA==
         </WaveFormData>
      </LeadData>
      <LeadData>
         <LeadByteCountTotal>10000</LeadByteCountTotal>
         <LeadTimeOffset>0</LeadTimeOffset>
         <LeadSampleCountTotal>5000</LeadSampleCountTotal>
         <LeadAmplitudeUnitsPerBit>4.88</LeadAmplitudeUnitsPerBit>
         <LeadAmplitudeUnits>��V</LeadAmplitudeUnits>
         <LeadHighLimit>2147483647</LeadHighLimit>
         <LeadLowLimit>268435456</LeadLowLimit>
         <LeadID>II</LeadID>
         <LeadOffsetFirstSample>0</LeadOffsetFirstSample>
         <FirstSampleBaseline>0</FirstSampleBaseline>
         <LeadSampleSize>2</LeadSampleSize>
         <LeadOff>FALSE</LeadOff>
         <BaselineSway>TRUE</BaselineSway>
         <ExcessiveACNoise>FALSE</ExcessiveACNoise>
         <MuscleNoise>TRUE</MuscleNoise>
         <LeadDataCRC32>4114330463</LeadDataCRC32>
         <WaveFormData>
2P/Y/9j/2P/c/97/4P/i/+H/4P/f/97/3P/c/9z/3P/e/97/3v/e/9z/3P/c/9z/3v/e
/97/3v/f/+D/4f/i/+T/5P/k/+T/5P/k/+T/5P/l/+b/5//o/+r/6v/q/+r/7P/s/+z/
7P/r/+r/6f/o/+z/8P/0//j/+P/4//j/+P/2//b/9v/2//j/+v/8//7/AAAAAAAAAAD+
//7//v/+/wAAAgAEAAYAAgAAAP7//P/9//7///8AAP///v/9//z//P/8//z//P/6//r/
+v/6//n/+P/3//b/9P/0//T/9P/2//b/9v/2//P/8v/x//D/8v/0//b/+P/0//L/8P/u
/+7/7v/u/+7/8P/w//D/8P/x//L/8//0//T/9P/0//T/8v/y//L/8v/1//b/9//4//X/
9P/z//L/8//0//X/9v/1//T/8//y//D/8P/w//D/8//0//X/9v/4//j/+P/4//b/9P/y
//D/8f/y//P/9P/y//L/8v/y//L/8v/y//L/8v/y//L/8v/x//D/7//u//H/8v/z//T/
8f/w/+//7v/s/+r/6P/m/+r/7P/u//D/8P/w/+//7//v//D/7//r/+7/8//1//b/9f/0
//X/9v/4//r/+//9//3/AgAIAAgABgADAAIAAQADAAYACAAKAAsADAALAAwADwAQAA8A
EAAQAAoABwAEAAIA/v/6//n/9//3//j/+P/z//H/7//r/+3/7v/w/+7/7f/s/+z/7f/v
/+//7v/r/+n/6v/t//L/8P/t/+3/7f/r/+b/4v/i/+7/9P/u/+z/6//g/93/3P/c/+//
CgAZACIALAAwADYAOQAiAPz/7//x//X//v8JAAkABwAQABoAEAAEAAEA/v/z/+3/7f/p
/+b/5v/m/+b/5//o/+f/4v/g/+P/5v/m/+X/4//l/+j/6P/o/+f/5P/k/+n/6//m/+b/
5v/j/+X/6v/q/+X/4//p/+v/6//u/+r/4v/g/93/3v/k/+f/5v/o/+j/6P/o/+X/5f/o
/+z/6P/m/+r/6v/o/+f/6f/h/+T/6v/s/+3/7f/t/+3/7v/t/+3/7P/s/+3/8P/w/+//
8P/w//L/9P/4//n/+f/5//n/+P/1//j//f/5//v/+////wEAAwAIAAQAAgABAAIABgAF
AAcADAAMAAsADAALAAsACgAHAAgACwALAAsACwAMAAsADgAQABIAEwATABQAFgAQAAsA
CQALAAoACgAKAAgABwAHAAsABwACAP//+//8/wAABQALAAcABAABAP///v8CAAMA/f/+
/wEA/v/8//7//v/+/wAA//8AAAIABQAEAP7/9f/1/wAABAAEAAEAAAADAAUAAgD/////
AQD9//z/+//9//z//P8AAAQABgADAAMAAgAAAAAABAACAAEA/v/9//z/+//+/wQAAQAI
AAYAAwAAAP7/AQACAP///////////v/+//7//f/9//7//f/7//z//f/8//v/+f/2//j/
+v/+/wIAAgADAAIA/v/5//H/8//5//r/+v/9/wcABAAFAPf/8P/0//b/+P/6//j/9//3
//j/+v/3//f/+//8//z//P/8//7/AAABAAIAAAABAAMACAAQABAADwANAA0ADQANAA4A
DwAQABYAGgAYABoAGwAaABgAGAAYABIAEQAOAAoABgAEAAMAAQABAAIAAgD///3/+v/1
//T/9P/2//T/8f/w//L/8//1//X/9P/x/+7/7v/w//T/9P/x//P/+f/3/+7/6P/k/+D/
6P/4//r/6//q/+v/3P/Y/+3/BAAbAC4ANAA8AEwAUwA2AA4A+//3//f/9v///wsAEQAU
ABgAFgAMAAMA/P/z/+v/7f/r/+3/7v/v//D/7f/s/+n/4v/h/+X/6f/q/+j/5f/m/+j/
5P/k/+P/4P/f/+X/6P/k/+T/5P/h/+P/6v/q/+X/4//k/+X/5P/m/+X/4P/h/+H/4//o
/+r/6P/l/+T/4//i/+H/4//o/+7/6f/m/+n/6P/n/+f/6v/j/+L/5v/m/+X/6P/p/+r/
7P/r/+v/6v/q/+r/7P/r/+n/6v/s//D/9P/x/+//7P/p/+//8v/z//r/+//3//n/+f/2
//X/9P/2//f/+P/6//7/AAD9//3/AAACAAMABgAHAAoACgAIAAoACAAHAAYABQAEAAMA
BgAIAAgABwAFAAQACQAGAAQABQADAAIAAgACAP///f/8////AQAAAAEAAQD9//z//P/9
//z/+v/4//f/9f/6//z/9//3//n/9f/y//T/9P/0//b/8f/w//D/8f/3//b/8v/3/wAA
AgAAAPv/+v/9/////P/4//f/+P/z//b/9//7//z/9f/2//f/9v/2//f/9//2//b/+v/4
//f/9f/z//H/7//x//j/9v/+//z/+f/2//T/9f/2//P/8//1//X/9P/0//T/8//z//T/
9P/x//H/8f/z//P/8v/w//D/8P/y//T/9v/3//b/8v/t/+X/5//t/+z/6v/r//P/6v/s
/+7/7v/u/+7/7//v//D/8v/w/+3/7f/x/+//7v/t/+z/7f/u/+7/7v/w//P/9//+/wcA
CAAIAAcAAwABAP///v/+//7/AwAGAAkADAAOAA4ADAAMAAwABgAEAAIA///8//X/8//w
/+//7v/u/+v/6f/p/+X/5f/m/+j/5v/j/+L/4v/j/+X/5f/j/9//2//a/97/5P/m/+X/
3f/Z/9v/0v/Q/9r/4P/c/9z/3v/Z/9b/2//W/9L/3f/w/wUAIgA0ADIAOgBHADoADgDn
/9v/3//k/+v/8f/3//j/9v/6//T/7//0/+v/2//X/9X/1//Y/9n/2v/Z/9j/1f/O/83/
0f/V/9b/1P/R/9L/1P/T/9T/1P/S/9D/1f/X/9L/1P/U/9H/0//Y/9j/0//R/9X/1//X
/9r/1P/M/8r/x//M/9T/2f/a/9n/2P/X/9b/0v/R/9P/1v/T/9L/1//Y/9f/1//a/9P/
0//Y/9n/2f/Y/9f/1v/W/9f/1//W/9b/1//a/9r/2f/Z/9r/3f/g/97/3f/b/9n/3//g
/9//5P/q/+f/6v/r/+v/6//r/+7/7v/u/+//8v/0//H/8f/0//f/9//5//n/+P/4//b/
+P/5//n/+f/5//n/9//5//r/+//7//r/+v/9//j/9P/z//b/9v/3//j/9f/z//L/9f/y
/+7/7P/p/+n/6v/s/+//6v/o/+b/5f/m/+z/7//r/+3/8f/v/+7/7P/q/+j/6P/m/+b/
5//p/+z/6P/h/+P/7P/u/+z/5//q/+//8//y/+7/7f/u/+n/6//r/+7/7v/s/+7/8P/w
/+3/7f/s/+r/7P/w/+7/7f/v/+//7//v/+3/8P/q/+7/8//z//P/9P/z//L/7f/r/+//
8f/y//T/9P/z//P/9P/v/+v/6v/p/+n/6f/o/+b/5v/m/+j/6v/w//P/9P/y/+3/4//j
/+f/5v/k/+X/7f/4/+//6v/o/+j/6P/o/+r/6//t//D/7f/p/+j/6//s/+z/7P/s//D/
8v/z//T/8//z//T/+P///wAAAAD///3//f/9//7//P/8/wEABAAHAAwAEAASABIAEgAS
AAwABwACAPz/9v/1//X/9P/1//T/9P/x/+//7f/p/+n/6v/s/+r/5//m/+j/6f/r/+v/
6P/l/+L/4v/i/+b/5v/j/9//4f/l/+L/1P/U/97/3P/S/9j/4//o/+P/3v/e/93/5P/1
/wAAFAAuADgAOwBEADQABQDl/93/5P/x//n/+f/0//j/AgACAPv/9P/x/+//5//f/97/
3v/e/97/3f/c/9n/0v/Q/9P/1v/W/9j/1//a/97/3P/c/9v/2P/U/9f/1//Q/9T/1v/V
/9n/3P/c/9f/1f/Z/9v/2//e/97/2P/Y/9f/0v/U/9P/zv/R/9T/1//a/9b/1f/X/9r/
1//W/9v/3P/d/93/4P/Z/9v/4v/l/+f/5v/l/+T/5P/l/+X/5P/k/+f/6v/q/+n/6v/q
/+z/7v/v/+//7v/t//L/8v/w//T/9v/x//L/8f/0//X/9v/6//v//P/+/wIABQADAAQA
CAAGAAMAAgD//wIAAgAAAAIABQAFAAUABQAAAP3//v/+///////+//7/AgD+//v/+//6
//j/9//2//b/9//5////+//4//f/9f/w//D/8f/z/+3/6v/n/+X/4//o/+r/5f/o/+3/
7P/s/+z/6v/o/+j/5P/k/+X/5//s/+r/5f/p//D/8v/w/+v/6//v//L/8P/q/+n/6v/l
/+X/5f/o/+j/5f/o/+v/7P/t/+//8P/w/+z/7v/q/+f/6f/p/+n/6f/n/+r/5P/o/+v/
6//r/+z/7v/u/+r/6f/o/+f/5f/k/+f/6f/s//D/7f/p/+j/5//n/+f/5v/k/+D/4P/i
/+T/5v/n/+b/4v/g/9n/3P/j/+P/4P/g/+f/5f/l/+T/4f/b/9n/4P/e/97/3v/e/97/
3//h/+T/4v/f/9//4//g/97/3P/a/97/4v/l/+j/6//t//D/9v/4//b/8//v//D/8f/y
//T/8v/w//P/9P/3//z/AAACAP///v/9//b/8//w/+z/6P/h/9//3P/b/97/3v/b/9n/
2f/V/9X/1v/W/9T/0f/Q/87/z//R/9H/z//L/8f/xv/J/87/z//N/8v/y//F/8D/yP/M
/8r/yP++/8D/y//Q/8P/uv/C/9P/5P/1/wAABAAKABwAIQACANz/zf/L/8n/zv/X/9f/
1//m//L/6v/e/9n/0v/L/8v/z//J/8X/xP/D/8L/wv/C/8D/uv+2/7n/vP+8/7n/t/+5
/7z/uP+4/7f/tP+1/7v/vv+6/7//wP++/8H/xP/E/7//vf++/73/uv+6/7n/tP+1/7X/
sv+2/7f/tP+0/7T/tP+0/7b/uf+//8b/vf+4/7n/tv+3/7f/uv+z/7T/uv+8/73/u/+7
/7v/vP+6/7n/t/+2/7j/vP+9/73/u/+6/7v/vP/A/8P/xf/H/8j/xv/C/8T/yP/F/8j/
yf/M/83/zv/S/83/yv/I/8j/y//J/8r/zv/P/8//0f/R/9P/1P/T/9b/1f/T/9H/z//Q
/8//0v/U/9f/1//W/9b/2P/S/83/y//N/8z/zP/M/8j/x//H/8v/x//E/8P/wf+//8D/
wv/F/8P/wv/B/8H/wP/E/8X/v/+//8P/wf/A/77/vP+6/7r/uv+8/7//w//E/8D/uf+7
/8H/wv+//7n/uf+9/8D/vv+8/73/wP+9/73/vf/A/8D/uf+6/7v/uv+6/7v/u/+6/7v/
wP+//7//vf+9/73/vf+9/8D/uv++/7//v/+//8D/vf+8/7f/tf+3/7f/tv+2/7f/t/+4
/7r/uP+1/7X/tf+1/7X/tP+y/7P/tP+3/7r/uv+5/7b/sP+v/6n/rf+1/7X/sv+y/7n/
tv+1/7P/r/+5/7X/rP+u/67/rv+u/67/r/+x/7T/tP+x/7H/tf+1/7T/s/+y/7L/tP+1
/7b/t/+5/7z/wv/G/8b/xf/D/8X/xf/F/8b/xP/E/8n/zP/N/9D/0v/S/9D/0P/Q/8r/
xf/C/77/uv+2/7X/s/+z/7T/tP+x/6//rf+p/6n/qv+u/6z/qf+o/6j/qf+r/6v/qv+n
/6T/pP+k/6j/qP+l/6v/r/+p/6T/oP+e/6L/pv+m/6T/of+i/5//mv+c/5//rv/J/97/
7P/y//T/+//w/8r/rf+p/6v/rP+3/7//wf/I/87/zv/O/8X/uv+1/6//q/+n/6T/pP+k
/6T/pf+m/6X/oP+b/53/n/+e/6D/of+m/6z/pv+k/6H/nP+c/6P/p/+k/6b/pv+j/6X/
qf+o/6L/n/+j/6X/pf+o/6j/pP+m/6f/pf+q/6z/qv+o/6j/qP+o/6X/pf+o/6z/qf+o
/63/rv+u/63/r/+n/6r/sP+y/7P/r/+t/6v/qv+s/63/rf+u/7H/tP+0/7P/sP+w/7L/
tP+5/7v/vP+9/8L/wv/A/8T/yf/H/8v/zf/I/8X/wv/C/8T/xv/J/87/0P/N/83/0P/S
/9P/1v/X/9b/1P/Q/9D/0//T/9P/0//V/9X/2f/c/9v/2//a/9r/3v/a/9f/1//Y/9j/
2f/a/9b/1f/V/9n/2P/W/9b/1f/Q/9D/0f/T/9P/0v/R/9H/0P/U/9X/z//T/9f/1f/U
/9T/0v/Q/9D/0P/S/9X/2f/c/9j/0f/T/9b/1v/S/8v/zf/T/9j/2P/X/9f/2f/V/9X/
1f/Y/9j/1f/Y/9v/3P/c/93/3f/c/9r/3P/Y/9X/2f/b/93/3//c/97/1//a/9z/2//a
/9r/3f/g/9//4f/j/+P/4v/i/+H/3//e/97/3v/b/9v/2//e/9//3//e/97/4P/k/+j/
5v/l/+L/3P/b/9X/2f/h/9//3P/c/+P/4v/j/+P/4f/j/+P/4P/f/9//4P/l/+f/6v/o
/+j/6P/o/+X/5f/m/+j/6P/l/+X/6f/o/+j/6P/o/+v/7v/w//L/9P/1//f//P8AAP7/
+//3//n/+//9/wAAAgACAAcACgANABAAEgASAA0ADAALAAQAAAD8//f/8v/x//H/8P/x
//T/9P/x/+//7v/r/+z/7v/u/+z/6f/o/+b/5//p/+n/6f/n/+X/5v/o/+z/7P/p//v/
7//d/9r/4v/q/+7/7v/s/+z/7//u/+P/3P/m//f/CgAfADAAOgA+AEYARQAkAPr/8//5
//X/+v8LAAsADQAWABQACgASABUACAD9//X/7//r/+z/7P/s/+z/7//y//P/8P/u//H/
9P/0//H/7//x//T/8v/y//H/7v/s//H/8//u/+7/7v/r/+3/9P/0/+//7f/v//H/8f/0
//X/8v/1//f/9f/4//j/9P/z//L/8f/w/+//8f/2//z/+v/4//z//P/7//v//v/3//T/
+P/4//f/+f/5//n/+v/8//3//f/+////AgACAAEA///+////AAAEAAUABQAFAAYABgAE
AAgADgALAA4ADwAPAA8ADwASABYAGAAbACAAGwAVABIAEgAVABcAGwAdABoAGAAUABQA
GQAbAB0AHwAdABsAHQAeAB8AHwAeAB4AIwAgAB4AHwAdABoAGAAWABUAFQAWABsAGAAU
ABIADwAOABAAEwAXABEADgALAAkACgAQABMADwAQABMAEAAOAA8ADgANAA4ADgAOAA8A
EQARAAwABAAFAA0AEAAPAAsADAARABUAFAAPAA8AEQANAA0ADQAQABAACwAMAA0ADAAM
AA0ADQAMAAoADgAMAAsADAANAA4ADwAOABIADQASABMAEwATABQAEwASAA0ACwAMAA0A
DQAOAAwACwALAAwACwAJAAoACwAMAA0ADQAMAAgACAAKAAwADQANAAsABgAHAAMACQAT
AAwABgADAAcABwAHAAYAAwAFAAgACgAKAAoACgAFAAMAAgACAAUABQAIAA8ADQAKAAcA
BAAJAA4AEgAWABMAEwAUABgAHAAcABsAGQAYABcAFgAWABQAFAAZABwAHwAkACgAKgAq
ACoAKgAkACMAIAAcABgAEwARAA4ADQAOAA4ACwAJAAUAAQABAAIABgAEAAEAAAD/////
AAD///7/+//4//j/+v/+//7/+//5//P/9f/8/wQAAADy//D//P8AAPf/9P/3/+7/5v/z
/wYAEQAkAEAATABOAE8ASAAqAA0ABQAJAAAA//8LAA8ACAAOABgAEgALAAwADQAHAAEA
+//3//b/9f/0//D/7v/q/+L/4//n/+v/7P/t/+v/7f/w/+7/7v/t/+r/6f/v//L/7v/t
/+r/5P/j/+n/6v/m/+X/5//p/+n/7P/q/+T/5P/j/+P/6P/q/+j/6f/q/+v/7P/o/+f/
6f/s/+b/5P/o/+j/6//r/+7/5//l/+r/6//r/+v/6//r/+z/6f/n/+T/4v/m/+r/6//r
/+r/6v/s/+7/8P/x//H/8f/2//b/9P/4//f/8f/x/+//8P/x//L/9v/4//r//f8CAAAA
/f/9/wAA///9//3/+//9//7//f8AAP//////////AAABAAYACgAJAAcABAACAAQAAAD9
//3//v/+////AAD7//n/+P/7//v/+P/3//X/9P/0//X/9//3//b/9f/1//H/9P/0/+3/
8P/1//T/9P/y//D/7v/u/+z/7P/t/+//8P/s/+X/5//w//L/8P/r/+r/7f/v/+z/6v/r
/+7/6//p/+n/7P/s/+j/6v/s/+z/6v/r/+v/6v/t//T/9f/3//T/8//y//H/8v/2//H/
9v/4//f/9v/2//f/+P/1//X/8//x/+7/7P/q/+n/6f/q/+v/6//u//H/7f/r/+j/5P/m
/+j/7P/w/+//7//t/+j/5//h/+X/7f/q/+b/5f/r/+r/6f/n/+P/5f/X/97/6P/q/+r/
6v/q/+f/5f/k/+T/4v/f/9//4//m/+b/5v/m/+b/5v/l/+T/4v/j/+X/6v/y//L/8f/v
//H/8f/x//L/9P/2//3/AgAAAAAA///8//z//P/8//b/9v/0//H/7v/p/+f/5P/j/+P/
4v/e/9v/2//X/9f/2P/X/9T/0P/O/87/z//R/9H/0P/N/8r/yv/L/87/zf/J/8n/0f/P
/8r/yP/I/8L/xv/I/8T/v//A/8H/vv+6/7f/xP/b/+7/AAAWACQAJQAoABYA6f/D/7//
wP/B/8v/1//c/97/3P/a/9f/0P/N/8n/vf+//73/vP+7/7r/uv+6/7j/sv+u/7H/tP+0
/7P/sf+z/7b/sv+y/7H/rv+q/6//sf+s/63/rP+o/6n/rP+s/6f/pf+p/6v/q/+u/63/
qP+p/6n/qf+u/7D/rv+s/6z/rP+s/6f/p/+q/67/p/+k/6f/pv+p/6v/sP+r/6n/rP+r
/6n/qf+p/6n/qv+q/6n/p/+m/6X/pv+k/6H/of+i/6X/qP+t/6//sP+x/7L/sP+s/67/
sP+r/6z/q/+t/6//sf+2/7f/uP+6/77/uv+1/7P/tP+1/7X/t/+3/7n/uv+5/7z/v/+/
/7//v/+//73/v//A/73/u/+4/7b/uv+2/7P/s/+1/7T/tP+0/7D/r/+v/7P/sf+u/63/
q/+q/6r/q/+t/6r/qP+m/6X/o/+m/6b/n/+g/6P/oP+e/6D/nv+c/5z/mP+Y/5n/m/+d
/5r/lP+X/53/nv+b/5X/lP+X/5n/lv+T/5P/lf+R/5T/lf+Z/5r/lP+W/5j/mP+W/5f/
l/+W/5b/mv+Y/5f/l/+X/5f/l/+U/5b/j/+S/5X/lf+V/5b/lf+U/4//jf+P/4//jv+O
/5H/kf+S/5T/kf+N/4z/i/+M/43/jf+M/47/kP+U/5j/lf+T/4//iP+H/4H/hf+N/43/
iv+K/5H/j/+P/47/i/+N/43/iv+J/4j/iv+M/4v/kP+O/4r/iP+K/4r/iv+K/4b/hf+F
/4b/if+H/4j/jf+M/4z/jP+M/5D/kv+T/5T/kv+T/5X/mv+g/6D/n/+d/5//of+j/6b/
o/+i/6b/qP+s/7D/s/+0/7D/sP+w/6r/qP+m/6P/oP+Z/5f/lP+T/5j/mv+Z/5n/k/+N
/4v/iv+O/4z/if+I/4v/jf+Q/5H/kf+P/43/jv+M/47/jP+H/4X/j/+N/4T/iP+U/5T/
iP+I/5j/nf+S/4v/iP+G/4f/mv+1/8j/1P/c/+L/6f/e/7b/k/+R/5v/mv+b/6f/s/+6
/7j/rv+u/7X/sv+p/5//mf+Z/5f/lv+V/5T/l/+a/5v/mP+W/5n/nP+c/5n/l/+Z/5z/
nv+g/6H/oP+b/5//oP+a/57/nv+b/53/oP+g/5v/mf+h/6X/p/+s/6v/pv+n/6f/pP+o
/6n/pv+o/6j/qP+o/6f/qf+u/7T/sv+w/7T/tP+3/7f/uv+z/7P/uP+5/7n/u/+7/7v/
vP++/7//v//A/8L/xv/H/8f/xv/G/8j/yv/K/8v/y//L/8//0P/P/9T/2f/X/9v/3f/e
/9//4P/k/+X/5v/o/+z/7P/p/+n/7P/v//H/9f/3//b/9v/0//b/+P/5//r/+//8//v/
/v8AAAQABQAFAAYACAAEAAEAAQAEAAQABQAGAAMAAQAAAAMAAwACAAMAAwAAAAAAAQAD
AAIAAgACAAMAAQAEAAQA/f8CAAcABgAGAAQAAgAAAAAAAQACAAQABwAOAAwABwALABIA
FAASAA0ADgATABcAFgARABEAEwAPAA8ADwASABIAEgAWABoAHAAcAB0AHQAcABwAIAAe
AB0AHwAfAB8AHwAfACIAHAAgACYAJwAoACoAKQAoACMAIQAjACUAJgAoACcAJwAoACoA
KwApACoAKwAuAC8ALwAuACoAKgAsAC4ALwAvAC0AKAAoACMAKAAxADIAMgA1AD8APQA7
ADgAMwA0ADUAMwAzADEANAA3ADcANgA+AEAAPgA8ADoAOAA1ADUANgA4ADoANwA3ADsA
QABCAEQARgBIAEoASwBMAE4ATwBRAFYAWgBaAFkAVwBYAFkAWgBcAF0AXgBkAGgAaQBs
AG4AbgBtAG4AbwBqAGgAZgBjAGAAWQBXAFQAUwBWAFgAVwBXAFcAUwBTAFQAWABYAFcA
WABXAFcAWABXAFYAUwBQAFAAVgBcAF4AXQBdAF0AWwBYAFgAWgBUAE4AUgBYAF8AYgBd
AFIATgBVAGIAbQB+AJwArACoAKsArACSAG0AXQBfAGAAaQB3AHkAgACGAIQAfgB7AHoA
dQBrAGMAWQBbAFwAXQBeAGAAYgBiAF4AXQBhAGUAZgBjAF8AXwBgAGAAYABfAFwAXwBn
AGwAagBpAGgAZABlAGkAaABiAF8AYgBjAGIAZABmAGIAZABlAGQAaABpAGYAaQBqAGsA
bABmAGUAZwBqAGgAZgBqAGoAaQBpAGwAZQBlAGoAawBrAG0AbQBtAG4AcQBxAHAAcABv
AHIAcgBxAG4AbgBwAHIAdgB5AHsAfQB/AH4AewB+AIAAewB8AHsAfgCBAIQAigCHAIYA
hgCIAIgAhQCFAIgAiwCLAI0AjQCRAJIAkQCUAJMAkQCPAI0AjQCNAJEAlACUAJMAkQCQ
AJcAlACSAJMAkACOAI0AjACLAIsAjACRAJIAkACQAI8AigCKAIsAjQCJAIYAgwCBAIMA
iACKAIUAhQCHAIMAgACEAIQAhACGAIYAhgCHAIkAiwCIAIIAhQCMAI4AjACHAIYAiQCL
AIgAhgCHAIoAhwCIAIkAjQCOAIgAiACIAIYAigCNAI8AkACOAJAAjACJAIsAiwCLAIsA
iQCMAIYAigCMAIsAigCKAIwAjACIAIcAhgCFAIMAggCGAIcAiQCMAIsAiQCKAIsAiACH
AIUAggCCAIIAhACGAIcAiQCJAIYAhgB/AIIAiQCBAHoAdgB5AHwAfwCBAIEAgQCBAH4A
fQB3AHgAegB8AH4AgAB+AH0AfQB+AHwAeQB5AH0AgACAAIAAgACAAIIAgwCEAIUAhwCK
AJAAlACSAI8AiwCNAI8AkQCUAJMAkgCWAJgAmACaAJsAmgCWAJYAlgCQAIwAiACDAH4A
fQB9AHwAfQB9AHwAeAB1AHEAbQBtAG4AcwByAHAAcABuAG0AbQBrAGwAaQBmAGYAawBw
AHEAbwBhAGUAawBuAGoAYABeAGwAdgBsAGMAXABVAE4AWABxAIQAlQCiAKoArgC6AL0A
mgBwAHEAewBtAGYAewCHAH8AgACMAI4AhgB7AHQAbwBpAGcAZQBhAGAAXwBeAF8AYABf
AFoAWABbAF4AXgBbAFkAWwBeAF4AXgBdAFoAWgBfAGEAXABbAFoAVgBXAFsAWgBUAFEA
VwBbAF0AYgBdAFYAVQBTAFAAVABVAFIAVABWAFgAWgBUAFEAUQBSAFAATgBSAFIAVQBV
AFgAUQBNAFAATwBNAE8ATwBPAFAAUwBTAFIAUgBRAFQAVABTAFAAUABSAFQAWQBbAFwA
XQBeAFwAWABaAFwAVwBYAFcAWgBdAGAAZgBjAGIAYgBkAGIAXwBfAGIAYQBhAGMAYwBl
AGYAZQBoAGcAZwBnAGcAYwBhAGMAZABmAGcAZwBoAGsAZgBiAGEAYwBiAGIAYgBeAFsA
WQBbAFoAWABYAFcAVgBWAFcAWQBUAFIAUABPAE4AUgBTAE0ATgBRAE4ATABOAEwASgBK
AEsATABOAFEAUwBQAEoATQBQAFAATABFAEcASwBOAEwASQBJAEsARwBHAEcASgBKAEYA
SABKAEoASgBLAEsASgBIAEwASgBJAEsASwBLAEsARwBIAEAAQgBGAEcASABKAEgASABE
AEMAQAA/AD0APABBAEUASgBQAEoAQwA/ADsAOgA5ADcANAA1ADgAPQBCAEEAQQA/ADoA
OwA1ADkAQQA/ADwAPABDAEIAQQA/ADsAPQA/ADwAMgAzADQANQA2ADUANQA2ADgANgAx
AC8AMQA0ADQANAA0ADcAOgA8AD4APgA/AEEARgBMAEwASwBJAEcARQBDAEIAQABAAEUA
SABLAE4AUABQAE8AUABRAEwARwBEAEAAPAA3ADUAMgAxADQANgA1ADUAMQArACkAKAAo
ACYAIwAiACMAJQAoACkAJgAjACAAIAAiACYAJgAjACUAHwAbAB4AJAAiABwAIAAoACoA
IwAcABkAHAAUABMALABBAEoAVgBmAHAAewByAEQAHQAdACUAKAAzAD0ANwA2ADgAOgBA
ADcAKAArAC8AHwATABUAFgAXABgAGgAaABgAEgAPABEAEwASABMAEQATABYAEwASABAA
DAAMABMAFwAUABMAEgAOAA8AEwASAAwACQALAA0ADQAQAA8ACgALAAsACQAOABAADgAM
AAoACAAGAAcACQAOABQADwAMAA8ADgAMAAsADQAFAAgADgAQABEADgANAAwADAAOAA8A
DwAQAA4AEAAPAA0ACgAKAAwADgATABUAFgAXABcAFgATABYAFwATABUAFQAUABUAFgAa
ABoAGgAbAB4AIAAdAB0AIAAeAB0AHgAdACAAIgAiACYAJgAlACQAIwAiACEAJAAmACYA
JQAjACIAIwAeABoAGQAbABwAHgAgABwAGQAXABkAFwAUABMAEQARABIAFAAXABIAEAAO
AA0ADQASABQADwAOABEADgAMAA0ADAALAAwABgAEAAMAAwAKAAgAAwAHAA0ADgALAAUA
AgADAAMA/v///wMACQAJAAYAAwADAAAAAAAEAAgACgAHAAUAAgD+/wAABAACAAEAAQAB
AAEAAQD//wIA/P8AAAMAAwADAAQABAAEAAAA///8//v/+f/4//j/9//3//j/9//1//b/
9//0/w==
         </WaveFormData>
      </LeadData>
      <LeadData>
         <LeadByteCountTotal>10000</LeadByteCountTotal>
         <LeadTimeOffset>0</LeadTimeOffset>
         <LeadSampleCountTotal>5000</LeadSampleCountTotal>
         <LeadAmplitudeUnitsPerBit>4.88</LeadAmplitudeUnitsPerBit>
         <LeadAmplitudeUnits>��V</LeadAmplitudeUnits>
         <LeadHighLimit>2147483647</LeadHighLimit>
         <LeadLowLimit>268435456</LeadLowLimit>
         <LeadID>V1</LeadID>
         <LeadOffsetFirstSample>0</LeadOffsetFirstSample>
         <FirstSampleBaseline>0</FirstSampleBaseline>
         <LeadSampleSize>2</LeadSampleSize>
         <LeadOff>FALSE</LeadOff>
         <BaselineSway>TRUE</BaselineSway>
         <ExcessiveACNoise>FALSE</ExcessiveACNoise>
         <MuscleNoise>TRUE</MuscleNoise>
         <LeadDataCRC32>3087903592</LeadDataCRC32>
         <WaveFormData>
AgACAAIAAgAAAAAAAAAAAAIAAgACAAIAAgACAAIAAgACAAIAAgACAAAAAAAAAAAAAgAC
AAIAAgAAAAAAAAAAAAIAAgACAAIAAgACAAIAAgACAAIAAgACAAAAAAAAAAAA/v/+//7/
/v/8//z//P/8//3//v///wAA///+//3//P/6//r/+v/6//z//P/8//z/+v/6//r/+v/5
//j/9//2//b/9v/2//b/9//4//n/+v/4//j/+P/4//n/+v/7//z//v/+//7//v/+//7/
/v/+//7//v/+//7/AAAAAAAAAAAAAAAAAAAAAP7//v/+//7///8AAAEAAgACAAIAAgAC
AAIAAgACAAIABAAEAAQABAADAAIAAQAAAAEAAgADAAQAAgACAAIAAgACAAIAAgACAAIA
AgACAAIAAgACAAIAAgAAAAAAAAAAAAMABAAFAAYABAAEAAQABAACAAIAAgACAAIAAgAC
AAIAAgACAAIAAgAEAAQABAAEAAQABAAEAAQAAgACAAIAAgAAAAAAAAAAAAEAAgADAAQA
BAAEAAQABAAEAAQABAAEAAMAAgABAAAAAQACAAMABAAEAAMAAwADAAUABQAFAAUABgAG
AAcABwAFAAUABQADAAUABgAIAAgACAAHAAYABgAGAAcABwAFAAMAAgD///3/AgACAAIA
AgABAAAA///+//3//P/7//r/+//+/wIABQAHAAcABwAGAAQAAwADAAQAAwADAAQABAAE
AAUABgAHAAcABwAIAAgABgAFAAUABAAIAAgACAAJAA4AEwAPAAoADAASABUAFwAVAA0A
/v/t/+D/1//V/9X/0P/F/7j/s/+3/7//wv/G/9L/3f/m/+v/7//1//3/AgADAAQAAwAG
AAUABgAGAAcABQAHAAcABwAJAAoACgAKAAkACAAIAAkADAAMAA0ADQALAAoACQAIAAcA
BwAHAAgACgAKAAoACgAHAAcACAAIAAcABwAIAAkABwAGAAYABgAGAAYACAAIAAYABgAI
AAgABgAGAAYABgAGAAYABAAEAAUABgAHAAYABQAEAAQAAwAEAAQABAAEAAQAAwADAAUA
BQADAAMABAAEAAMAAwADAAMAAwACAAIAAAABAAEAAQD//wAAAAAAAP///v/+//7//v/9
//v/+//7//z//P/8//r/+v/6//n/+//7//v/+//7//v/+//7//j/+P/5//r/+P/5//n/
+f/7//z//P/8//3//f/+/wEA/////////v///wAAAQACAP///v////7/AAAAAAAAAQAD
AAMAAAAAAAEAAQABAAIAAgAAAAAAAQACAAIAAgACAAIAAQD///7///8AAAEAAgAAAP//
/////wIAAgADAAMAAAAAAAAAAAACAAIAAQABAAAAAgABAP//AQABAAIAAgABAP7//v8B
AAEAAAAAAAIAAAD9//3//f8BAAEA///+//7//v/+////AAAAAAAAAAAAAAAAAAAAAP7/
/v/+//z/+v/6//r/+v/8//3//P8AAP///P/7//r/+v/+//3//P/8//z//P/8//7//v/+
//3//P/7//r/+f/7//v//P/8//3//f/9//3//f/7//3//v/+//7//v/9//z//P/8//3/
///9//3//P/3//X/+P/4//b/9v/1//T/8//y//L/8v/y//L/8v/0//n/+//7//v/+f/4
//j/9//1//b/9//3//r/+v/5//n/+P/3//b/9f/3//j/+P/5//j/+v/4//j/+v/7//7/
BQAHAAQAAgAEAAkADQALAAcA/v/r/9j/zf/H/8f/xv+//7D/p/+n/6n/rv+2/8D/y//Q
/9P/1//f/+X/6v/t//L/8//2//f/+P/4//n/9//5//n/+f/7//z//P/8//r/+P/3//f/
+v/6//v/+//4//j/+P/4//n/+f/5//r/+P/4//j/+P/1//X/9v/2//X/9f/2//f/9//2
//b/9v/0//T/9v/2//P/8v/z//L/9P/0//T/9P/y//L/8P/w//H/8v/z//L/9P/0//X/
9f/1//T/8//y//D/7//v//H/8f/v/+//8P/w/+//7//v/+//7//u/+7/7f/t/+z/6//p
/+r/6v/q/+n/6P/o/+j/6v/p/+f/5//m/+b/5f/k/+L/4v/i/+H/4//j/+P/4//j/+P/
4//j/+T/5P/l/+b/5P/l/+X/5f/l/+b/5v/m/+b/5//p/+3/7f/t/+3/7P/u/+7/7v/u
//D/8P/y//L/8v/y//L/8//z//P/8P/w/+7/7f/s/+z/7v/s/+z/7f/w//D/8P/w//D/
7//t/+z/7P/s/+z/7P/t/+3/7v/v/+7/7v/v/+//7//w//H/8v/v/+7/7P/r/+v/7v/u
/+3/7f/t/+7/7v/t/+r/6v/t/+v/6v/q/+z/7f/r/+z/7f/u/+3/6v/o/+r/6v/q/+v/
6v/q/+r/6v/p/+r/6//s/+z/7P/s/+r/6P/o/+j/6P/q/+v/6v/u/+v/6P/n/+b/5v/m
/+f/6P/p/+r/6P/o/+j/5//n/+f/5//n/+n/6f/q/+r/6//r/+v/6//r/+n/6//s/+z/
7P/s/+v/6v/q/+r/6//t/+v/6//q/+X/4//m/+b/5v/m/+X/5P/j/+L/4v/i/+L/4v/i
/+T/6P/r/+z/7f/s/+r/6f/n/+f/6P/p/+n/6P/o/+f/5//o/+n/6v/r/+r/6v/p/+n/
5v/o/+z/7v/u/+3/9v/7//f/8v/2//j/+///////9//q/93/0P+//7X/t/+2/6f/mv+V
/5X/mf+c/6L/rv+1/77/xf/J/8//1//g/+P/4v/l/+r/6//s/+z/7f/t/+//7//v/+//
8P/w//D/7//u/+7/7//u/+7/7//v/+7/7v/u/+7/6//r/+v/7P/s/+z/7P/s/+3/7f/u
/+7/7f/t/+7/7//u/+z/6//q/+n/6v/t/+7/6v/q/+z/7P/q/+r/6v/q/+z/7P/q/+r/
7P/s/+z/6v/q/+r/6//r/+7/7v/u/+7/7P/r/+v/7f/r/+n/6f/q/+j/5//n/+f/6P/p
/+n/6v/n/+f/5v/l/+X/5v/m/+b/4//i/+L/4v/i/+H/3//f/+H/4v/i/+L/4P/g/+D/
3//h/+H/4f/h/9//3//f/9//3v/e/9//4P/g/+H/4f/h/+L/5P/l/+b/5f/l/+b/6f/n
/+f/5//m/+j/6P/o/+j/6P/o/+r/6v/s/+z/7P/t/+z/6//n/+b/6v/r/+z/7v/s/+r/
6v/r/+z/7P/s/+z/6//r/+r/6v/q/+r/6v/q/+v/6//s/+3/7v/u/+//7//s/+z/7P/s
/+7/7v/t/+3/6//u/+7/7f/t/+3/7v/u/+3/6v/q/+3/6//q/+r/7P/u/+v/6//r/+//
7//t/+z/7P/s/+z/7f/u/+7/7v/u/+3/7v/v//D/7//u/+3/6v/s/+z/7P/s/+3/7f/r
/+7/7v/s/+z/7P/y//D/7v/u/+7/7v/u/+7/7v/u/+3/7//v/+//7//t/+3/7v/u/+//
7//v/+//7//t/+//8P/y//L/8v/x//L/8v/y//P/8//x//H/8P/t/+v/7v/u/+7/7v/t
/+z/7f/s/+z/7P/q/+r/6v/s/+3/7//v/+//8f/w//D/7//v//D/8f/x//D/8P/v/+//
7//v/+//7//y//L/8f/x//L/8v/y//T/+P/5//j/+f/7//z//v8AAAEAAQD///3/+v/z
/+L/z//D/7v/tP+p/57/lf+R/5X/nP+g/6j/tf/A/8f/y//T/93/4v/l/+z/8//w//H/
8v/y//P/8//1//X/9f/1//b/9v/2//f/9v/2//f/9v/2//f/9//3//j/+f/6//f/9//3
//j/9v/2//b/9v/1//X/9v/2//X/9f/2//f/9//2//b/9v/0//T/9v/2//b/9v/4//j/
+P/4//j/+P/2//b/9P/0//T/9P/0//L/8v/y//P/8//2//b/9v/2//T/8//z//X/8//x
//H/8v/y//H/8f/x//P/8//y//L/8v/z//P/8//x//L/8v/y/+//7v/u/+7/7v/t/+v/
6//v//D/8P/w/+7/7v/u/+3/7//v/+//7//v/+//7//v/+7/7v/v//D/8P/x//H/8f/x
//L/8v/y/+//7//w//P/8//z//P/8v/y//L/8v/y//T/9P/2//b/9P/0//T/9f/1//X/
8v/y//X/9f/1//b/9P/y//L/8//0//T/9P/0//X/9f/0//T/9P/0//T/9P/2//X/9f/1
//b/9v/3//f/9P/0//T/9P/0//T/8//z//P/9v/2//X/9//3//j/+P/1//L/8v/1//X/
9P/0//b/9v/z//P/8//1//X/8//y//L/8v/y//P/8v/y//L/8v/x//L/8//0//T/9P/0
//L/8P/w//D/8P/x//H/7//y//T/8v/y//L/8f/w//D/7//t/+//8P/w//D/8P/w//D/
8P/w/+//7//v/+//7//v/+//8P/w//P/8//z//P/8//x//P/9P/0//T/9P/z//L/8v/y
//P/8//x//H/8P/r/+n/7P/s/+7/7v/t/+z/6f/o/+j/6P/q/+r/6v/s/+//8f/x//H/
8f/w//D/7//v//D/8f/x//L/8v/x//H/8f/x//H/8f/w//D/7//v//D/7v/y//T/9P/3
//r/+//7//r/9v/4/////f/5//H/5P/V/8b/uf+z/63/qP+h/5j/k/+Z/6H/pP+u/7r/
w//K/9P/2f/d/+P/6P/p/+r/7f/s/+3/7v/u/+//8f/z//P/8//x//L/8v/y//H/8P/w
//H/8v/y//P/8//y//L/8v/y/+//7//v//D/8f/y//P/9P/z//P/9P/0//H/8f/y//P/
8//y//L/8v/y//L/9P/0//L/8v/0//T/8f/w/+//7v/w//D/7v/u//H/8v/z//L/8v/y
//P/8//y//L/8v/y//H/7//u/+//7//t/+3/7v/u/+3/7f/t/+3/7f/s/+z/7P/t/+3/
7f/r/+z/7P/s/+v/6v/q/+r/7P/r/+n/6f/o/+j/5//m/+b/5v/m/+X/4//j/+P/4//h
/+H/4f/h/+H/4v/k/+b/5v/n/+f/5//l/+b/5v/m/+X/5f/m/+n/6P/n/+b/5P/m/+b/
5v/m/+T/5P/m/+b/5v/m/+b/5//n/+f/5P/k/+X/5f/l/+b/5v/k/+T/5f/k/+T/5P/k
/+f/5//m/+b/5P/k/+T/5P/k/+P/4//j/+T/5P/l/+X/5v/m/+b/5v/m/+b/5f/l/+P/
5v/m/+X/4//j/+T/5P/k/+L/4//n/+b/5P/j/+T/5f/j/+T/5f/l/+X/4//i/+L/4v/i
/+P/5P/k/+T/5P/k/+T/5P/k/+L/4v/i/+D/4f/i/+P/5P/k/+P/4P/i/+L/4P/g/+D/
4P/g/+H/4f/j/+H/4P/g/+D/4P/g/+D/4P/g/9//3f/d/93/3f/f/9//4P/g/+H/4f/h
/+H/3//d/9//4P/i/+L/4v/h/+L/4v/i/+P/4f/f/9//3v/b/9n/3P/c/9z/3P/b/9r/
1//W/9b/1v/Y/9j/2P/a/9v/3f/d/93/3//e/97/3f/b/9z/3f/d/97/3v/d/93/3v/f
/+D/4f/f/97/3P/b/9z/4P/g/+D/4v/j/+T/5f/p/+b/5P/m/+3/7//v/+n/2v/N/8D/
r/+l/6X/pv+d/5L/if+J/5P/lv+W/6L/r/+y/7f/w//L/83/zv/T/9r/2//a/93/3v/e
/9//3v/f/97/3f/g/+L/4//k/+H/4P/g/+H/4v/i/+P/4//g/+D/4P/g/+H/4f/h/+L/
4v/i/+L/4v/h/+H/4v/i/+H/4f/i/+P/4//i/+L/4v/g/+D/4v/i/+L/4v/k/+T/4//i
/+H/4P/i/+L/4P/g/+L/4v/i/+D/3v/e/9//3//i/+L/4v/i/+L/4f/h/+P/3//d/93/
3v/g/9//3//f/9//3//e/97/3f/d/9z/2//d/97/3v/e/9v/2v/a/9r/2v/Z/9f/1//X
/9j/2P/Y/9n/2v/b/9v/2f/Z/9n/2f/Y/9f/1v/V/9b/1v/X/9j/2P/Z/9n/2f/b/9z/
3P/c/9v/2//c/9//3//f/9//3v/e/97/3v/e/97/3v/g/+D/4P/g/+D/4f/j/+P/4P/g
/9//3//f/+D/4P/e/97/3//i/+L/4v/i/+P/4//i/+L/5P/k/+T/5P/i/+H/4f/h/+T/
5P/l/+X/5P/k/+T/5P/k/+T/4//j/+P/5v/m/+X/5f/l/+b/5v/n/+T/5P/n/+X/5P/k
/+b/6P/l/+X/5f/l/+X/4//i/+X/5v/n/+n/6f/o/+f/5v/l/+b/5//o/+b/5v/m/+T/
5f/m/+f/6P/n/+f/5f/o/+r/6P/o/+j/5//m/+b/5f/o/+n/6P/p/+n/6f/r/+j/5v/o
/+j/6P/o/+r/6v/q/+n/6f/p/+n/6f/q/+v/7f/u/+7/7f/s/+v/7P/r/+7/8P/0//T/
9P/z//L/8v/y//P/8P/t/+z/6v/p/+n/7v/w/+//7v/s/+r/5//m/+b/5v/o/+j/6P/q
/+//8f/x//H/8f/w//D/7//v//D/8f/x//D/8P/v/+//8P/x//L/8//y//L/8f/x//j/
9v/0//T/+P/9/wAA/////wAA/v8CAAMABQABAPn/6v/Z/8z/xf+//73/uP+v/6T/o/+r
/63/sP+8/8j/zf/U/93/4f/j/+n/7v/x//T/+f/6//j/+P/3//f/+P/7//z//f/7//z/
/P/8//3//P/8//3//P/8//3//f/8//z//P/8//3//f/9//7//v/+//7//v/9//3//v/+
//v/+//8//3//f/8//z//P/8//z//v/+//z//P/+//7//v/+//7//v/8//z/+v/6//3/
/v////7//P/8//3//f/+//7//v/+//z/+//7//3//f/7//v//P/+//3//f/9//v/+//6
//r/+v/7//v/+//5//r/+v/6//f/9v/2//b/+P/3//X/9f/1//b/9v/2//T/9P/0//P/
8//z//P/8//z//P/8//z//T/9P/1//b/9f/1//T/8//1//b/9v/2//X/9f/2//n/+f/5
//n/+P/2//b/9v/2//f/+P/7//z/+f/4//f/9//3//f/9P/0//f/9//3//j/+P/2//b/
9//5//r/+//8//r/+f/3//b/9v/2//b/9v/0//P/8//z//b/9v/3//f/9P/0//T/9P/0
//T/8//z//X/+P/4//f/9f/1//b/9v/3//T/9P/3//f/9v/2//j/9//z//L/8f/x//H/
7//u//H/8v/z//X/9f/0//P/8v/y//L/8v/y//D/8P/w/+7/8P/w//D/8P/z//P/8f/0
//L/8P/w//D/8v/y//P/8//z//T/8//y//H/8P/u/+7/7v/t/+7/7//w//H/8P/v/+//
7v/x//H/8f/x//H/7//x//L/9P/0//T/8//0//T/9P/1//P/8f/x//D/7f/r/+7/7v/t
/+z/6v/o/+j/6P/p/+r/6P/o/+j/6v/t/+//7//v//H/8P/w/+//7f/u/+//7//y//L/
8f/x//D/7//u/+3/7//w//D/8f/u/+7/8P/0//T/8f/0//v////+//z/+v/9/wMABwAD
APT/5f/W/8X/vf+5/7r/t/+u/6P/o/+p/6T/pP+y/73/xP/L/9H/1f/b/+D/4f/k/+v/
7v/u/+7/7f/t/+//8f/x//H/7//w//D/8P/v/+7/7v/v//L/8v/z//P/8P/u/+z/6v/q
/+v/7P/u/+z/7P/s/+z/6//r/+z/7P/t/+3/7v/v/+3/7P/s/+z/6P/o/+r/6v/q/+r/
7P/s/+r/6v/q/+r/6v/q/+j/6P/q/+r/6v/o/+r/6v/r/+v/6v/q/+r/6v/p/+f/5v/n
/+f/5f/l/+b/5v/l/+X/5f/j/+P/4v/i/+D/4f/h/+H/3//g/+D/4P/f/97/3v/e/97/
3f/b/9v/3f/e/97/3v/d/9z/2//Z/9v/2//b/9v/2v/Z/9j/1//W/9b/1//Y/9n/2//c
/93/2//c/9z/3P/d/93/3v/h/9//3//f/97/3//g/+H/4v/h/+D/4f/g/+L/4v/i/+P/
4f/h/97/3v/h/+H/4f/i/+T/4v/i/+P/5P/k/+T/5P/l/+X/5P/k/+H/4P/f/97/3//f
/+D/4f/i/+L/4//j/+H/4P/f/97/4P/g/9//3//e/+D/3//d/9v/2//c/9z/2//Y/9j/
2//Z/9j/2P/a/9v/2f/a/9v/2//b/9n/2P/a/9r/2v/b/9r/2v/a/9r/2v/a/9r/2v/Z
/9j/1//U/9f/2P/Z/9r/2f/Z/9f/2v/a/9j/2P/Y/9j/2P/Z/9n/2//X/9X/1v/W/9b/
1v/W/9b/1v/W/9X/1f/V/9X/1f/V/9X/1v/W/9X/1f/V/9X/1v/V/9j/2v/b/9r/2f/X
/9T/1P/U/9X/1v/V/9b/1v/S/8//0f/Q/9H/0v/S/9L/z//O/87/zv/L/8r/yf/K/9D/
0//U/9X/0//S/9L/0f/R/9L/0//T/9L/0v/R/9H/0//T/9P/0//U/9T/0//T/9T/1P/U
/9T/1v/X/9z/3//f/9z/3v/g/+H/4//n/+n/3v/P/8L/r/+f/5v/mP+N/4T/f/9//4X/
hv+C/4r/m/+k/6f/q/+z/7v/wP/H/8r/y//M/87/0P/R/9P/0f/T/9P/0//T/9T/1P/U
/9P/0v/S/9P/0v/S/9P/0//U/9T/1P/U/9H/0f/R/9L/0v/S/9L/0v/P/8//0P/Q/8//
z//Q/9H/0f/Q/9D/0P/O/87/0P/Q/8z/zP/O/87/zv/O/87/zv/M/8z/yv/K/8v/zP/N
/8z/zP/M/83/zf/M/8z/zP/M/8z/y//L/83/yf/H/8f/yP/K/8n/yf/J/8n/yf/I/8j/
xv/H/8f/x//E/8T/w//C/8H/wP/A/8D/wv/B/7//v//A/8D/v/++/7z/vP+8/7v/uf+5
/7n/uf+5/7n/uf+5/7j/uP+5/7r/uv+7/7v/u/+7/7z/vP+8/7v/u/+8/7//vf+9/73/
vP+8/7z/vP+8/73/vv/B/8L/v/++/73/vf/A/8H/v//A/8H/wf/B/8L/wP++/77/v//A
/8D/wP/A/8P/w//C/8L/wv/C/8L/wv/C/8H/wf/B/8D/wP/B/8H/wP/A/8D/wP++/77/
vf+9/73/wP/A/7//vf+9/77/vv++/7z/vf/B/7//vv++/8D/wP+9/73/vf+9/73/u/+6
/7v/vP+9/7//v/++/73/vP+7/7z/vf++/73/vP+7/7j/uf+6/7v/vP+7/7v/uf+8/7z/
uv+6/7r/uP+4/7n/uf+7/7v/uf+5/7v/u/+7/7z/vP+9/7v/uv+4/7j/uP+4/7r/uv+6
/7n/uf+5/7n/uf+5/7n/uv+6/7v/u/+7/7v/uf+3/7n/uv++/77/vv+9/7r/uv+6/7v/
vf+7/7v/uv+3/7X/uP+4/7b/tv+1/7T/s/+y/7L/sv+w/7D/sP+y/7f/uf+5/7n/uv+6
/7v/u/+9/77/v/+//77/vP+5/7f/uf+5/7n/uf+8/7z/u/+7/77/vP+6/77/xP/F/8b/
y//H/8T/wv/A/8f/z//N/8X/uv+r/5r/jf+D/3v/cv9r/2b/X/9h/2n/bv90/4L/i/+S
/5v/o/+n/6//tP+1/7r/vf+8/73/vv++/7//wf/D/8P/w//B/8L/wv/C/8P/wv/C/8P/
xP/E/8X/xf/G/8b/xv/G/8f/x//H/8j/xv/G/8b/xv/H/8f/yP/I/8n/yf/K/8v/zf/M
/8z/zP/K/8r/zP/M/8n/yP/J/8j/yv/K/8r/yv/N/87/zf/O/87/zv/O/8z/zP/M/83/
zf/Q/9D/0P/Q/9H/0f/S/9X/0f/P/8//0P/S/9H/0f/R/9H/0f/Q/9D/0P/R/9H/0f/R
/9L/0v/S/8//zv/O/87/0f/R/9D/0f/R/9L/0v/S/9D/0P/Q/8//0P/R/9L/0//T/9P/
0//T/9L/0v/T/9T/1P/V/9X/1f/T/9T/1P/U/9T/1f/X/9v/2//b/9v/2v/a/9r/2v/a
/9z/3P/e/97/3v/e/97/3//h/+H/3v/e/9//3//f/+D/4v/g/+D/4f/h/+D/3//e/+D/
4f/h/+L/5P/k/+T/5P/m/+X/5f/l/+b/5v/n/+f/6P/o/+j/6P/m/+b/5f/l/+f/6v/q
/+n/6f/p/+r/6v/r/+j/6P/r/+n/6P/o/+r/7f/r/+z/7f/v/+//7f/s/+7/7v/u/+//
8P/w//D/8P/u/+7/7v/u//H/8v/z//L/8v/y//L/8v/z//P/8f/0//T/8v/y//L/9P/0
//X/9f/3//f/9f/1//X/9f/1//b/9v/3//z/+//6//n/+P/4//j/+P/3//n/+f/5//n/
+//7//z//P/9//3//f/9//v/+f/7//z/AAACAAQABQADAAIAAQABAAMAAQABAAAA/f/7
//7//v8AAAAA///+/////v/+//7//v/+//7/AAADAAUABQAFAAUABAAEAAMAAwAEAAUA
BQAHAAgACAAJAAcABwAHAAcACgAKAAkACQAKAAoACAAKAA4ADwAUABcAFQAUABYAFgAZ
ABsAGwAXABAABQDy/+H/2f/X/9T/y//A/7n/uf+//8L/yP/Y/+P/5v/r//P//f8HAAoA
DQAOABEAFAAVABYAFgAXABcAGQAZABkAGQAaABoAGgAaABoAGwAdABwAHAAdAB0AHgAe
AB4AHgAfAB8AHwAgACEAIgAjACQAIQAhACIAIgAhACEAIgAjACUAJAAkACQAJAAkACYA
JgAkACQAJgAmACYAJgAmACYAJgAmACQAJAAlACYAJwAmACgAKAApACkAKAAoACgAKAAq
ACkAKQArACkAJwAnACgAJgAlACUAJQAnACcAJgAmACYAJwAnACcAJQAmACYAJgAkACQA
JQAmACcAJwAmACcAJwAoACgAKAAmACYAJgAlACUAJQAlACUAJwAnACcAJwAmACYAJwAo
ACoAKwArACsAKQAqACoAKgArACsALAAvAC8ALwAvAC4AMAAwADAAMAAwADAAMgAyADIA
MgAyADMANAA1ADMANAA1ADUANQA2ADgANgA2ADcAOAA4ADgAOAA5ADkAOAA4ADkAOgA7
ADwAPAA7ADsAOwA8ADwAPQA9AD0APgA/AEAAQABAAD8APwA9AEAAQAA/AEEAQQBCAEIA
QQA+AD4AQQBBAEAAQABCAEMAQQBCAEMARQBFAEMAQgBCAEIAQgBDAEQARABEAEQARQBG
AEcASABHAEYARQBCAEMARABFAEYASQBJAEcASgBKAEgASABIAEYARgBHAEcASgBLAEoA
SwBHAEgASgBKAEoASgBKAEoASgBJAEoASwBMAE0ATQBNAE4ATgBRAFEAUQBRAFEATwBR
AFIAVABUAFQAUwBUAFQAVABVAFUAUwBTAFIATQBLAE4ATgBOAE4ATQBMAEsASgBKAEoA
SwBMAE0AUABVAFcAVwBXAFYAVABTAFEAVABWAFgAWQBYAFgAVwBXAFUAVQBVAFUAVgBW
AFUAVQBeAF4AXABcAGAAXwBiAGUAYwBiAGYAagBrAG0AawBjAFYARQA0ACcAJQAnACQA
GQAOAAsAEQAZABgAIAAuADcAOgBDAEkATQBRAFgAWwBcAF0AZABkAGQAYwBjAGEAYwBj
AGMAZQBmAGYAZgBlAGQAZABlAGYAZgBnAGcAaABoAGgAaABnAGcAZwBoAGgAaABoAGgA
aQBpAGoAagBpAGkAagBrAGsAagBqAGoAaABoAGoAagBpAGoAbQBuAGwAbABsAGwAbgBu
AGwAbABuAG4AbgBsAGwAbABtAG0AbwBwAHEAcgBxAG8AbgBvAG0AawBrAGwAbgBtAG0A
bQBtAG0AbABsAGwAbQBtAG0AawBsAGwAbABqAGoAawBsAGwAawBpAGkAaQBqAGoAagBs
AGwAbABrAGkAaQBpAGkAawBrAGsAawBqAGoAawBsAGwAbQBtAG0AbwBwAHAAcABxAHEA
cgB1AHUAdQB1AHQAdAB0AHQAdAB0AHQAdgB2AHgAeAB4AHkAeQB5AHYAdgB3AHcAdwB4
AHgAdgB2AHcAegB6AHoAegB9AH0AfAB8AHoAegB6AHoAewB7AHwAfQB8AHwAfQB9AH0A
fgB/AIAAfgB+AH0AfQB7AH4AfgB9AH8AfwCAAIAAfwB8AHwAfwB/AH4AfgCAAIIAfwB/
AH8AgwCDAIEAgACAAIAAgACBAIAAgACAAIAAfwCAAIEAggCCAIIAggCAAIIAggCCAIIA
hQCFAIMAhgCEAIIAggCCAIIAggCDAIMAfwCDAIUAhACCAIIAggCCAIQAhACEAIMAgQCB
AIEAgQCCAIMAhQCGAIcAhwCHAIcAhwCFAIcAiACKAIoAigCJAIYAhgCGAIcAiQCHAIcA
hgCDAIEAhACEAIQAhACDAIIAgAB+AH0AfAB9AH4AfwCCAIUAhwCHAIcAhwCGAIYAhQCF
AIYAhwCHAIgAiACHAIcAhwCHAIcAhwCKAIoAiQCJAIoAjACKAIwAkACRAJIAlwCVAJAA
kgCYAJsAmwCdAJkAigB9AG4AWwBTAFkAWgBPAEQAPQA5AEEASABKAFAAXQBoAG8AdQB7
AH8AggCHAIoAjQCOAI4AjgCNAI0AjwCRAJEAkQCRAJIAkgCSAJEAkACQAJEAkACQAJEA
kQCRAJIAkwCUAJMAkwCTAJQAkgCSAJIAkgCTAJMAlACUAJEAkQCSAJMAlQCUAJQAlACV
AJYAmQCaAJUAlACVAJQAlgCWAJYAlgCYAJgAlgCWAJQAlACUAJIAkwCUAJYAlwCWAJYA
lgCWAJYAlQCVAJcAlQCTAJMAlACWAJUAlQCVAJMAkwCSAJIAkACRAJEAkQCPAJAAkACQ
AI8AjgCOAI4AjgCNAIsAiwCNAI4AjgCOAIwAjACMAIsAiwCLAIsAiwCNAI0AjQCNAIoA
igCLAIwAjQCPAJAAkQCRAJIAkgCSAJEAkQCSAJUAlQCVAJUAlACVAJYAlwCYAJYAlgCY
AJgAlgCWAJYAlwCYAJkAlwCYAJcAlwCXAJgAmgCYAJgAmQCcAJwAnACcAJ0AnQCcAJwA
nACcAJwAnACcAJsAmwCbAJwAnACdAJ0AnACcAJwAnACeAJ4AnQCdAJ0AoACgAJ8AngCd
AJ0AnACcAJoAmwCfAJ8AngCeAKAAogCfAJ8AnwCfAJ8AnQCcAJ4AngCeAJ8AoACgAKAA
oACfAA==
         </WaveFormData>
      </LeadData>
      <LeadData>
         <LeadByteCountTotal>10000</LeadByteCountTotal>
         <LeadTimeOffset>0</LeadTimeOffset>
         <LeadSampleCountTotal>5000</LeadSampleCountTotal>
         <LeadAmplitudeUnitsPerBit>4.88</LeadAmplitudeUnitsPerBit>
         <LeadAmplitudeUnits>��V</LeadAmplitudeUnits>
         <LeadHighLimit>2147483647</LeadHighLimit>
         <LeadLowLimit>268435456</LeadLowLimit>
         <LeadID>V2</LeadID>
         <LeadOffsetFirstSample>0</LeadOffsetFirstSample>
         <FirstSampleBaseline>0</FirstSampleBaseline>
         <LeadSampleSize>2</LeadSampleSize>
         <LeadOff>FALSE</LeadOff>
         <BaselineSway>TRUE</BaselineSway>
         <ExcessiveACNoise>FALSE</ExcessiveACNoise>
         <MuscleNoise>TRUE</MuscleNoise>
         <LeadDataCRC32>2625715561</LeadDataCRC32>
         <WaveFormData>
CAAIAAgACAAIAAgACAAIAAgACAAIAAgACAAIAAgACAAKAAoACgAKAAoACgAKAAoADAAM
AAwADAAMAAwADAAMAAwADAAMAAwADAAMAAwADAAMAAwADAAMAAwADAAMAAwADAAMAAwA
DAAMAAwADAAMAAwADAAMAAwACgAKAAoACgAJAAgABwAGAAYABgAGAAYABAAEAAQABAAC
AAIAAgACAAIAAgACAAIAAwAEAAUABgAGAAYABgAGAAcACAAJAAoADAAMAAwADAAMAAwA
DAAMAAwADAAMAAwADgAOAA4ADgAMAAwADAAMAAwADAAMAAwADgAOAA4ADgAMAAwADAAM
AA4ADgAOAA4ADgAOAA4ADgAOAA4ADgAOABAAEAAQABAAEAAQABAAEAASABIAEgASABIA
EgASABIAEgASABIAEgAQABAAEAAQABEAEgATABQAFAAUABQAFAATABIAEQAQABAAEAAQ
ABAAEAAQABAAEAASABIAEgASABIAEgASABIAEAAQABAAEAAOAA4ADgAOABAAEAAQABAA
EAAQABAAEAAOAA4ADgAOAAwADAAMAAwADQAOAA8AEAAOAA0ADQANAA8AEAAQABAAEQAR
ABIAEwATABMAFAAVABUAGAAaABoAGgAaABoAGgAaAB0AHgAeABwAGgAaABoAHAAcABwA
HAAZABgAFwAUABEAEQAQAA4ADgAPABEAEwATABMAEQAPAA0ADAAMAA0ADgAOAA4ADQAP
AA8ADwAPAA8AEAAQABAADQANAA4ADgAQABMAFAAYAB4AJAAmAC4APABPAGcAeQCFAIUA
egBvAGoAVQAsAPT/rv9t/0T/Nv9C/1r/cf+H/6D/tf/G/9T/3f/r//n///8GAAsADAAP
AA8ADwAOAA4ADgAOAA8AEQARABEAEQARABQAFAASABQAFQAVABYAFwAVABQAFAATABEA
EQASABQAFgAWABcAFwATABMAFAAUABUAFQAVABcAFQAUABMAEwAVABUAFgAWABUAFQAY
ABYAFAATABMAFAATABMAEwAUABUAFgAXABgAFwAWABUAFAAUABQAFAAVABUAFAAUABUA
FwAWABYAGAAUABQAFQAWABYAFgAWABYAFAATABIAEgASABIAEgASABEAEAAPAA0ACwAM
AAwACgAMAAwACwALAAcABwAIAAgACgAKAAgACAAIAAgABwAHAAgACAAJAAsACQAKAAoA
CwALAAwADwAPAA0ADQAPABIAEQAPAA4ADQAPAA8ADgANAAwADQANAAwADAAMAA0ADgAO
AA4ACwALAA4ADgAOAA4ADAAMAAwADQANAA0ADQAPAA8ADgAMAAsADAANAA4AEAAOAA4A
DgAOAA8AEAARABEADwAPAA8ADgAPABAAEQASAA8AEAAQAA8ADgAOAA8ADwAOAAwADAAN
AA0ADQAMAAwADAAKAAoACwANAA0ACwAKAAoACgAMAAwADAAMAAwADAAKAAoACgALAAoA
CgAIAAYABgAGAAYABgAKAAcABQAIAAgABwAFAAQAAwAFAAUABAAEAAQABAAEAAQABAAE
AAMAAQABAAEAAgAEAAQABQAFAAQABQAFAAUABgAHAAcACgALAAoACQAIAAgACAAIAAsA
DgAOAA4ADAAMAAwADAAMAAsACgAIAAYABwAEAAMAAwAAAP7//f/9//7/////////+//5
//n/+P/4//n/+v/6//z/+//7//v/+P/3//b/9v/4//j/9//3//j/+v/6//n/+v/+/wIA
CgASABgAIAAxAEcAXwBtAG8AaABdAFIAPwAeAOz/rv9t/zz/KP8o/zj/T/9l/3z/k/+i
/6z/uf/H/9H/2f/i/+n/7P/v//D/8f/x//L/8f/w//D/8f/z//P/8//z//P/8v/v//D/
7//v//D/8f/v/+7/7v/t/+v/6//s/+7/7f/s/+z/6//p/+n/6v/q/+j/5//m/+f/6f/o
/+f/5//l/+X/5v/m/+P/4//m/+T/5v/l/+X/5v/k/+P/4v/i/+T/5P/k/+T/4v/i/+L/
4v/i/+L/4v/j/+P/4v/i/+P/4v/g/9//4P/c/9z/3f/e/97/3v/e/97/3P/b/9r/2v/Y
/9j/2P/Y/9f/1v/V/9P/0f/S/9L/0P/P/87/zP/L/8n/yf/K/8r/yv/K/8j/yP/I/8j/
x//H/8r/yv/L/83/y//M/8z/zf/N/87/0f/R/9H/0f/T/9b/1P/T/9P/0//V/9X/1P/T
/9P/1f/W/9b/1f/U/9T/1P/W/9b/0//T/9L/0v/S/9L/0v/S/9L/0//V/9X/1f/X/9X/
1P/S/9H/0//T/9P/1P/U/9T/1P/U/9P/1P/V/9X/1//X/9f/1v/U/9T/1P/U/9L/1P/V
/9X/0v/S/9P/0//U/9L/0v/T/9L/0f/P/87/0f/Q/9H/0//R/9H/z//O/8z/zP/O/87/
zP/M/8z/zP/M/8z/zP/N/87/zv/M/8r/yf/I/8f/xv/L/8n/yP/M/8z/y//J/8j/x//G
/8b/xv/G/8b/xP/E/8T/w//D/8P/w//E/8T/xP/F/8X/yP/J/8n/yf/I/8n/yf/M/8v/
yv/J/8j/yP/I/8j/y//O/87/zv/M/8r/yv/K/8r/zP/M/8v/yv/H/8T/w//D/8L/wP+/
/7//wf/D/8T/xf/A/73/vP+6/7z/vf++/77/vP+7/7v/u/+8/73/vv/A/7//vv+8/7v/
uP++/8D/v/++/8D/yv/S/87/0P/c/+v/AQAbACkAKwAiAB0AGgANAPT/0v+W/0n/EP/0
/ur+9v4P/yX/PP9R/2T/dP9//4n/l/+j/6r/r/+0/7X/uP+5/7n/uv+8/7z/vf+//73/
vf+9/73/vv++/7z/vv+//7//wP/B/8H/wP/A/7//vf+9/77/wP+//77/vv+9/7z/vf+/
/8D/vf+9/73/v/+9/7z/u/+7/7z/vf+//8D/v/+//8L/wP++/73/vf++/8H/wf/B/8L/
wv/C/8L/wv/C/8L/wv/C/8b/xv/G/8f/x//G/8b/x//H/8b/xv/I/8T/xP/F/8b/x//I
/8n/yv/I/8f/xv/G/8b/xv/G/8b/xf/E/8P/wf/B/8L/wv/A/8D/wP+//7//vf+9/77/
vv++/77/vP+8/7z/vP+7/7v/vP+8/73/v//B/8L/wv/D/8P/xP/H/8f/x//H/8n/zP/M
/8v/y//L/83/zf/M/8v/zf/P/9D/0P/R/9D/0P/Q/9D/0P/N/83/0f/S/9P/1P/U/9T/
1P/V/9X/1f/V/9f/2P/Y/9f/1//Z/9n/2f/a/9v/3P/d/97/3//g/+H/4f/h/+H/4f/g
/+H/4v/j/+T/4v/k/+X/5f/k/+T/5f/l/+b/5P/k/+X/5f/l/+T/5P/l/+T/5f/n/+n/
6f/n/+b/6P/o/+r/6v/q/+r/6v/q/+r/6v/q/+v/6v/q/+j/5v/o/+j/6P/o/+v/6f/o
/+z/6//r/+r/6v/v/+v/6v/q/+r/6v/q/+z/7P/s/+v/6//r/+v/7P/q/+r/6//r/+7/
7//v/+//8v/z//P/9v/2//b/9v/2//j/+P/4//v//P/8//z/+v/6//r/+v/6//z//P/7
//r/+//4//f/9//4//b/9f/1//P/8//y//H/8P/v//D/8P/u/+//8P/w/+7/7f/t/+3/
7f/t/+3/7v/v//D/8P/x//L/8P/w//P/+P/6//r//v8CAAYADAAZACsAPwBRAF0AYgBh
AFoAUwBEACYA7v+j/1z/MP8Y/xb/K/9J/2L/e/+Q/57/q/+5/8f/0f/a/+X/8P/v//D/
8f/x//L/8v/y//P/9f/1//X/9f/1//b/9v/0//b/9//3//j/+f/7//r/+v/5//X/9f/2
//j/9v/2//f/9//3//f/+P/4//f/9//3//n/+f/4//f/9//1//X/9v/2//f/9//6//j/
+v/5//n/+v/6//n/+P/4//j/+P/4//j/+v/6//r/+v/8//z//P/9//3//P/8//3////+
//7/AAD+//7///8AAAAAAAAAAAAAAgABAAAAAAAAAAAAAAAAAP///v/9//v/+//8//z/
+v/8//z/+//7//n/+f/6//r/+v/6//j/+P/6//r/+f/5//r/+v/7//3/+//8//z//f/7
//z///////7//f/+/wAAAAD//////////////v/9//3///8AAAAA/f/8//z//P/+//7/
+//7//z//P/8//z//P/8//z//f/9//3//f////7//v/9//3//f/9//3//v8AAAAAAAAA
AAEAAgADAAMAAQABAAEAAAAAAAAAAAAAAAIABAAFAAUABAAEAAUABQACAAAAAAABAAMA
AwACAAIAAgAAAAAAAQADAAMAAQAAAAAAAAACAAIAAAAAAAAAAAAAAAAAAAABAAIAAgAA
AP7//v/+//7//v8AAP3/+//+///////+//7//f/9//3/+//6//z//P/8//z//P/8//z/
/P/8//v//f/9//3//v/+//7//////wAAAQABAAEAAgADAAMABgAHAAYABQAEAAYABgAG
AAkACgAKAAoACAAHAAYABQAEAAUABgAGAAYAAwAAAP/////+//z/+//7//z//f/9//3/
+//5//n/+P/2//f/+P/4//r/+f/5//n/+f/5//n/+v/6//r/+f/5//r/+v/6//3/AAAE
AAYACgAQABoAIgA3AFEAYQBpAGUAXgBdAFQAOwAMAMz/hP9J/yL/FP8k/0L/W/9x/4r/
nf+s/7r/yf/R/93/5f/s/+//9P/z//L/8//z//T/9f/2//j/+//6//n/+P/3//b/9v/0
//b/+f/5//r/+//7//r/+v/5//X/9f/2//j/+v/6//v/+//7//v//P/8//n/+f/5//v/
/f/8//v/+//7//v//P/8//v/+//+//z/+v/5//n/+v/7//v/+//8//3//v///wAAAAAA
AAAAAAAAAAAAAAABAP///v/+///////+//7/AAD+//7///8AAAAAAAAAAAAAAgABAAAA
AAACAAIAAgACAP///v/9//v//f/+//7//P/6//r/+f/5//f/9//4//j/9v/2//T/9P/y
//L/8f/x//T/9P/1//f/9//4//j/+f/4//j/+v/5//f/9//5//z/+//5//j/9//3//f/
9v/1//P/9f/2//b/9f/0//T/9P/2//b/8//z//T/9P/0//T/8v/y//L/8//x//H/8f/z
//T/9P/z//P/8//z//P/9P/y//L/8v/y//P/9P/1//X/9//3//f/9v/2//b/9v/2//X/
9v/2//X/9P/0//X/9f/1//T/9f/3//b/9f/z//L/8//y//P/9f/1//X/8//y//D/8P/y
//L/8v/y//L/8v/w//D/8P/x//D/8P/u/+z/7v/w//L/9P/1//H/7v/w/+//7//u/+7/
7v/v//D/7//y/+7/7v/s/+z/7P/s/+z/7P/s/+v/6f/p/+n/6v/r/+z/7v/v//D/8f/x
//H/8P/x//H/9P/0//T/9P/0//b/9v/2//n/+P/4//j/9v/0//T/9P/0//b/9v/1//T/
8//w/+//7//u/+z/6//r/+r/6//r/+v/6//p/+n/6P/m/+f/6P/o/+j/5//n/+f/6f/p
/+n/6v/o/+j/5//n/+j/6v/q/+v/7v/w//L/9v/8/wIACAAZADEARwBXAF0AVgBPAEoA
OwAaAOz/rP9j/yz/Dv8M/yT/Pf9P/2r/g/+S/6D/sf+//8X/yf/W/9//4v/h/+T/5f/l
/+b/5P/k/+X/5//p/+n/6f/p/+r/6v/o/+r/6f/p/+r/6//r/+r/6v/p/+j/6f/r/+7/
7f/s/+z/6//r/+v/7P/s/+3/7f/t/+//7f/s/+v/6//t/+3/7v/u/+3/7f/w/+7/7P/r
/+v/7P/v/+//7//w/+7/7v/u/+7/8P/w//D/8P/y//L/8v/z//P/8v/y//P/8//y//L/
9P/0//T/9f/2//T/9P/0//T/9P/z//L/8v/y//L/8v/y//H/8P/v/+3/7f/u/+7/7P/u
/+7/7f/t/+3/7f/u/+7/7P/s/+r/6v/q/+r/6f/p/+r/6v/r/+3/7f/u/+7/7//x//L/
9f/1//P/8//1//j/9//1//T/8//1//X/9P/z//P/9f/2//b/9f/0//T/9P/2//b/8//z
//T/9P/0//T/9v/2//b/9//1//X/9f/3//j/+P/3//f/+f/5//n/+v/4//j/+P/4//n/
+v/7//v//f/9//3//P/8//z//P/8//z//v///////P/8//3//f/+//z//P/9//3//f/8
//z//v/8//z//f/9//3/+//6//v//P///wAA///+//3//P/6//r/+v/7//z//P/6//j/
+f/6//v//P/+//v/+f/8//3//f/8//z/+f/5//n/9//5//r//f/+//r//P/8//v/+P/6
//r/+v/6//z//P/8//v/+//7//v//P/+//7///////7/////////AAABAAEABAAHAAgA
CQAKAAwADAAMAA8ADwAOAA0ACgANAA4ADwAQAA8ADgAMAAoACQAGAAUABQACAAAA////
/wEAAwAEAAUAAQD//////v8AAAEAAgACAAAA////////AAABAAIABAACAAIAAQABAAQA
BgAEAAUACAAQABYAFgAcACYANABFAF0AbwB5AHUAbABlAFwAQwAWANz/lP9X/zD/KP84
/1D/Z/+D/5z/rf+8/8z/1//f/+v/9f/6/wMACAAHAAcABwAGAAYACAAIAAkACwAJAAkA
CQAJAAwADAAKAAwACwALAAwADQANAAwADAALAAsACwAMAA4ADgAOAA8ADwANAA0ADgAO
AA8ADwAPABEAEQAQAA8ADwAPAA8AEAAQABEAEQAUABIAFAATABMAFAAUABMAEgASABMA
FAAVABYAGAAYABgAGAAZABgAFwAXABkAGAAYABkAGQAYABgAGgAaABoAGwAcABwAHAAc
ABwAHAAbABoAGgAaABoAGgAaABcAFgAVABMAEwAUABQAEgAUABQAEwATABMAEwAUABQA
EgASABAAEAASABIAEQARABAAEAARABMAEQASABIAEwATABQAFwAXABUAFQAXABoAGAAX
ABcAFwAVABUAFAATABMAFQAWABYAEwASABIAEgASABIADwAPABEAEgATABQAEgASABIA
EwAVABUAFQAXABUAFAASABEAEwATABMAFAASABIAEgASABMAFAAVABUAFQAVABUAFAAS
ABIAEgASABQAFgAXABcAFAAUABUAFQAUABIAEgATABMAEwASABIAEAAOAA4ADwAPAA8A
DQAMAA4ADgAQABAADwAOAA0ADAAKAAoACgALAAoACgAIAAYACAAIAAgACAAMAAkABwAK
AAoACQAHAAYABwAHAAcABQAEAAYABAAEAAQABAAGAAYABgAFAAUABQAFAAYABQAEAAQA
AwACAAMAAwADAAYABwAHAAoACgAKAAoACgAMAAwADAAPAA4ADgAOAAwADAAMAAwADAAL
AAoACAAGAAcABAADAAMAAAD+//3//f/8//3//f/9//3/+//7//r/+P/5//r/+v/6//n/
+f/5//f/9//3//j/+v/6//n/+f/0//T/+P/7//z/+v8CAAoAEAAWABwAJwA9AFMAZwBx
AGgAXQBUAEMAKAD+/8D/f/9K/yj/Iv8w/0H/U/9s/4P/lv+k/7P/v//L/9P/2P/f/+b/
6//r/+v/6v/q/+z/7P/t/+//7v/t/+z/6//r/+r/5//o/+n/6f/q/+v/6v/o/+f/5f/j
/+P/5P/m/+P/4v/i/+H/3//f/+D/4P/h/+H/4f/j/+L/4P/e/93/3f/d/97/3v/d/93/
4P/e/9z/2//b/9z/2//b/9v/3P/a/9r/2v/a/9r/2v/a/9r/2v/a/9r/2//a/9j/1//X
/9X/1P/U/9b/1P/U/9X/1v/V/9T/0//S/9H/z//N/8z/zP/M/8z/zP/J/8j/x//F/8T/
xP/D/8D/wv/C/8H/wf++/73/vf+8/7r/uv+4/7j/tv+2/7X/tf+0/7T/tf+3/7n/uv+6
/7v/vf++/8H/wf+//7//wf/E/8P/wf/A/7//wf/B/8D/v/++/7//v/++/77/vv+//8D/
wP/A/73/vf+8/7z/vP+8/77/vv++/7//v/+//7//wf/A/8D/v/+//7z/u/+6/7r/vP+8
/7z/vP+9/77/v/+//73/vf+9/7z/uv+6/7r/uv+5/7r/uv+5/7b/tv+3/7f/uP+2/7b/
t/+1/7X/tP+0/7b/tP+0/7X/s/+z/7H/sP+y/7L/tP+0/7P/sv+x/7D/rv+u/67/r/+u
/67/rP+q/6v/rP+t/67/sP+t/6v/rv+u/63/q/+q/6v/q/+r/6n/rv+q/6j/qP+o/6j/
qP+o/6j/qP+o/6f/p/+n/6f/qP+m/6b/p/+n/6j/qf+p/6n/qP+p/6n/rP+w/7D/sP+w
/6//rv+t/6//sv+y/7L/sP+u/67/rv+u/6//sP+w/7D/r/+s/6v/q/+p/6b/pP+j/6f/
qf+q/6v/p/+l/6X/pP+k/6X/pv+m/6b/pf+l/6X/p/+n/6f/qP+q/6r/qf+p/6r/qv+o
/6n/rP+w/7T/uv+8/7z/xv/T/+P/9/8PAB0AGAARAAwAAwDu/9D/nP9R/xD/7P7c/uD+
8/4F/xz/N/9M/1j/Y/9x/3//jf+Y/5//oP+j/6f/qf+q/6z/qv+q/6v/rf+r/6v/q/+r
/67/rv+s/67/r/+v/7D/sf+x/7D/sP+v/63/rf+u/7D/rv+u/6//r/+t/63/rv+u/63/
rf+t/6//rf+s/6v/q/+s/63/r/+w/63/rf+w/67/rv+t/63/rv+v/6//r/+w/7L/sv+y
/7L/sv+y/7L/sv+0/7T/tP+1/7X/tP+0/7X/tf+0/7T/tv+0/7T/tf+2/7j/uP+4/7j/
tv+1/7T/tP+z/7L/sf+w/7H/sP+v/63/rf+u/67/rP+q/6r/qf+p/6f/p/+o/6j/pv+m
/6T/pP+k/6T/o/+j/6b/pv+n/6n/qf+q/6r/q/+r/6z/r/+v/6//r/+x/7T/tP+z/7P/
s/+z/7P/sv+x/7P/tf+2/7b/tf+0/7T/tP+4/7j/tf+1/7j/uP+4/7j/uP+4/7j/uf+5
/7n/uf+7/77/vv+9/73/v/+//7//wP/A/8D/wP/A/7//wP/B/8H/v/+//7//vv++/77/
vv++/77/wP/B/8H/vv++/7//v//B/8D/wf/D/8P/w//C/8L/xP/C/8L/w//B/8H/v/++
/7//wP/D/8T/w//C/8H/wP/A/8D/wP/B/8H/wP+9/7r/vP++/8D/wv/D/7//vP++/7//
v/++/77/vf+9/73/u/+8/7z/vv++/77/vv++/7//vf++/77/vv+9/7z/u/+6/7z/vP+8
/7v/u/+7/7v/vP++/77/v/+//77/v/+//7//wP/B/8H/xP/G/8b/xv/G/8b/xv/G/8n/
yv/K/8r/yP/K/8r/yv/K/8j/yP/H/8b/x//E/8P/w//A/77/vf+9/8D/wf/B/8H/wf+/
/7//vv/A/8H/wv/C/8H/v/++/73/vf+9/73/vv+//8D/wP/B/8L/wP/A/8X/yv/M/87/
0v/S/9j/5P/v/wkAJwAxADEALgAnACAAEwDy/7r/cP8r//7+5P7i/vz+F/8v/0j/Xf9s
/37/jf+X/6P/r/+2/73/wv/B/8D/wf/B/8L/wv/C/8P/xf/F/8X/xf/F/8b/xv/E/8b/
x//H/8j/yf/L/8r/yv/J/8j/yf/L/87/zf/M/8z/y//L/8v/zP/M/83/zf/N/8//0P/Q
/9D/0f/R/9H/0v/S/9D/z//R/87/z//P/9D/0v/V/9X/1f/W/9b/1v/W/9b/1P/U/9T/
1P/X/9j/2f/b/9z/3P/d/9//3//e/97/4P/g/+D/4f/i/+L/4v/i/+L/4v/h/+D/4P/g
/+D/4P/g/+H/4P/f/93/4P/i/+P/4v/g/+D/3//f/93/3f/e/97/3v/e/9z/3P/e/97/
3f/d/97/3v/f/+H/4f/i/+L/4//g/+D/4v/h/+P/4//l/+j/6P/n/+f/5//n/+f/5v/l
/+X/5//o/+j/6f/o/+j/6P/o/+j/5f/l/+j/6P/o/+j/5v/m/+b/5//m/+X/5P/l/+f/
6P/o/+n/6//r/+v/7P/s/+z/7P/s/+v/7P/t/+3/7//v/+//7v/s/+z/7P/s/+7/8P/x
//H/8P/w//H/8f/y//D/8P/x/+//7//u/+7/8P/w//L/9f/z//P/8f/w//L/8v/0//T/
9P/0//T/9P/y//L/8v/z//X/9v/1//T/9v/2//b/9v/4//X/8//2//X/9f/0//T/9P/1
//b/9f/1//b/+f/6//n/+P/3//f/+f/6//z/+v/6//r/+v/6//r/+v/5//r/+//8//7/
/v/+///////+/////////wAAAQABAAQACQAKAAsADAALAAoACQALAA0ADgAPAA4ADAAM
AAwADAANAA4ADgAOAA8ADAALAAsACAAGAAUABQAIAAkACQAJAAUAAwADAAIAAAABAAIA
AgADAAMABAAFAAMAAwADAAQABQAGAAYABwAIAAgABgAJAAoADgAUABoAGgAcACgANwBL
AGEAcwB7AHgAcwBsAGEASgAiAOL/lf9W/zT/LP88/1f/b/+O/6f/tP/A/8//3//v//n/
AAAFAAoADQAOAA8ADwAQABIAEgATABUAFAATABIAEQATABQAEwAWABUAFQAWABcAFwAW
ABYAFQAUABUAFwAaABoAGgAbABsAFwAXABgAGAAZABkAGQAbABwAHAAcAB0AHQAdAB4A
HgAbABsAHgAcAB0AHQAeACAAIAAfAB4AHgAfACAAIQAiACQAJAAkACQAJAAkACQAJQAn
ACYAJgAnACcAJgAmACgAJAAkACUAJgAoACgAKAAoACoAKQAoACgAKAAoACgAKAApACgA
JwAlACcAKAAoACYAJAAkACMAIwAhACEAIgAiACQAJAAiACIAJAAkACMAIwAiACIAIwAl
ACUAJgAmACcAJQAmACkAKQAnACcAKQAsACwAKwArACsAKwArACoAKQApACsALAAsACsA
KgAqACoALgAuACsAKwAqACoAKgAqACsALAAtAC8ALQAtAC0ALwAuAC4ALQAtAC4ALwAw
ADIAMAAwADAAMAAxADIAMwAzADQANQA2ADYANAA0ADQANAA2ADgAOQA5ADgAOAA5ADkA
OAA2ADYANwA3ADcANgA2ADcANgA3ADkAOQA5ADcANgA2ADYAOAA4ADoAOgA6ADoAOgA6
ADoAOwA6ADoAOAA2ADgAOAA4ADgAOwA5ADgAPAA8ADsAOQA4ADgAOQA6ADkAOQA6AD0A
PgA4ADoAPAA8ADwAPAA6ADoAOgA5ADoAOwA8AD4APAA8AD0APQA/AEEAQgBDAEIAQwBD
AEYASABIAEgASABKAEoASgBNAFAAUABQAE4ATABMAEwATABMAEwASwBKAEkARgBFAEUA
RgBEAEMAQwBGAEcARwBHAEMAQQBBAEAAQQBDAEUARgBFAEMAQgBBAEEAQQBBAEIAQgBC
AEEAQQBKAEoASABJAEwATgBSAFgAXgBmAHYAiQCdALEAvQC7ALIAqwCeAIMAXAAmAOL/
of92/2r/fP+W/6v/wf/e//H//P8MABsAJQAtADcAQABFAEYASwBLAEsASgBKAEoASgBL
AE0ATQBNAE0ATQBOAE4ATABOAFEAUQBSAFMAUwBSAFIAUQBRAFEAUgBUAFIAUgBTAFMA
UwBTAFQAVABVAFUAVQBXAFcAVgBVAFUAVQBVAFYAVgBWAFcAWwBaAFoAWQBZAFoAWwBb
AFsAXABcAFwAXABcAFwAXABcAFwAYQBiAGMAZQBjAGIAYgBjAGEAYABgAGIAYQBiAGQA
ZgBlAGQAYwBiAGMAYwBjAGQAZABkAGQAZABlAGQAYwBhAGEAYgBiAGAAYABgAF8AXwBe
AF8AYQBiAGAAYABeAF4AYABgAF8AXwBiAGIAYwBlAGMAZABkAGUAZQBmAGkAaQBpAGkA
awBuAG4AbQBtAG0AbQBtAGwAawBpAGsAbABsAGwAbABtAG4AbgBuAGsAawBsAGwAbABs
AGwAbABsAG0AbQBtAG0AbwBwAHAAbwBvAHEAcQBxAHIAcgByAHIAcgBxAHIAcwBzAHQA
dQB2AHYAdAB0AHQAdAB0AHYAdwB3AHYAdgB3AHcAdgB0AHQAdQB3AHcAdgB2AHgAdgB2
AHcAeQB5AHcAdgB4AHgAegB6AHgAeAB4AHgAdwB2AHUAdQB4AHgAdgB0AHYAdgB2AHYA
egB3AHUAeAB3AHcAdgB2AHUAdQB1AHMAcgB2AHgAdgB2AHYAdgB2AHYAdgB2AHUAcwBz
AHMAdAB2AHYAdwB3AHoAewB7AHsAfAB9AH0AgACAAIAAgACAAIAAgACAAIMAhgCGAIYA
hACEAIQAhACEAIQAhACDAIIAgAB8AHoAeQB5AHgAeAB5AHgAeQB5AHkAdwB1AHUAdAB2
AHcAeAB4AHYAdQB1AHUAdQB1AHUAdgB2AHYAdQB1AHgAeAB6AH0AgACCAIYAjACOAJAA
nACxAMMA1QDnAO8A5gDfANgAxwCoAIAARAD5/8D/ov+g/7b/z//j//j/EwAoADgARQBR
AFsAZQBsAHMAeAB5AHkAeQB4AHgAegB6AHsAfQB9AH0AfQB9AHwAfAB6AHwAfQB9AH4A
fwCBAIAAgAB/AH8AfwCAAIIAgQCAAIAAfwB/AH8AgACAAH8AfwB/AIEAgwCCAIEAgQCE
AIUAhwCIAIQAgwCFAIIAhACDAIMAhACHAIcAhwCIAIcAhgCFAIQAhQCGAIcAiACIAIgA
iACJAIsAigCKAIsAiQCIAIgAigCJAIoAjACOAI0AjACLAIoAigCJAIgAiACIAIgAiACI
AIcAhgCFAIMAgwCEAIQAggCCAIIAgQCBAH8AfwCAAIAAggCCAIAAgACAAIAAfwB/AIAA
gACBAIMAhQCGAIYAhwCHAIgAiwCLAIoAiQCKAIwAjACLAIsAiwCNAI0AjACLAIkAiwCM
AIwAiwCKAIoAigCOAI4AiwCLAIoAigCKAIoAjACMAIwAjQCNAI0AjQCPAI4AjgCNAI0A
jwCPAI8AkACQAJAAkACQAJEAkgCTAJMAkQCRAJEAkACSAJIAkgCSAJIAlACVAJUAkgCS
AJMAkwCUAJIAkgCTAJMAkwCSAJIAkwCSAJMAlQCUAJMAkACOAJAAkACSAJIAkgCSAJIA
kgCUAA==
         </WaveFormData>
      </LeadData>
      <LeadData>
         <LeadByteCountTotal>10000</LeadByteCountTotal>
         <LeadTimeOffset>0</LeadTimeOffset>
         <LeadSampleCountTotal>5000</LeadSampleCountTotal>
         <LeadAmplitudeUnitsPerBit>4.88</LeadAmplitudeUnitsPerBit>
         <LeadAmplitudeUnits>��V</LeadAmplitudeUnits>
         <LeadHighLimit>2147483647</LeadHighLimit>
         <LeadLowLimit>268435456</LeadLowLimit>
         <LeadID>V3</LeadID>
         <LeadOffsetFirstSample>0</LeadOffsetFirstSample>
         <FirstSampleBaseline>0</FirstSampleBaseline>
         <LeadSampleSize>2</LeadSampleSize>
         <LeadOff>FALSE</LeadOff>
         <BaselineSway>TRUE</BaselineSway>
         <ExcessiveACNoise>FALSE</ExcessiveACNoise>
         <MuscleNoise>TRUE</MuscleNoise>
         <LeadDataCRC32>571697441</LeadDataCRC32>
         <WaveFormData>
7P/s/+z/7P/u/+7/7v/u//D/8P/w//D/8P/w//D/8P/u/+7/7v/u//D/8P/w//D/8f/y
//P/9P/y//L/8v/y//T/9P/0//T/9P/0//T/9P/2//b/9v/2//b/9v/2//b/9v/2//b/
9v/0//T/9P/0//b/9v/2//b/9P/0//T/9P/y//L/8v/y//L/8v/y//L/8P/w//D/8P/v
/+7/7f/s/+7/7v/u/+7/8f/y//P/9P/0//T/9P/0//X/9v/3//j/+v/6//r/+v/8//z/
/P/8//r/+v/6//r//P/8//z//P/6//r/+v/6//r/+v/6//r//P/8//z//P/8//z//P/8
//z//P/8//z//v/+//7//v/8//z//P/8//3//v///wAAAAAAAAAAAAAAAAAAAAAAAAAA
AAAAAAAAAAAAAAAAAAD+//7//v/+/wEAAgADAAQAAgACAAIAAgABAAAA///+//7//v/+
//7//P/8//z//P/9//7///8AAP7//v/+//7//P/8//z//P/7//r/+f/4//n/+v/7//z/
+v/6//r/+v/4//j/+P/4//b/9v/2//b/9//4//n/+v/3//f/9//4//r/+v/6//v/+//7
//z//f/9//7//////wAAAgAEAAUABwAHAAcABwAGAAoACwANAAsACwAMAA0ADwAPAA8A
DwAMAAoACAADAP///v/+//r/9//4//v//P/7//r/9//1//X/9f/0//T/8v/y//L/8f/y
//L/8v/z//P/8//0//T/8P/w//H/8f/z//X/9f/2////CQAPABkAKQA7AFEAYwByAH0A
fQCAAIQAbwA9APv/sP9h/yP/C/8U/yz/Qf9X/3H/hv+Z/6n/tP/C/87/1//d/+L/4v/n
/+f/6f/p/+v/6v/r/+v/6//t/+//7//v/+7/7f/t/+//8v/y//P/8//w//D/8v/y//L/
8v/y//L/9P/0//X/9f/z//P/8//z//X/8//z//T/9P/z//L/8v/0//X/9//3//f/9//3
//n/9v/2//b/9//1//X/9v/6//z/+//7//v/+P/4//f/9//4//j/+P/4//j/+P/4//r/
/P/6//r/+v/5//n/+//+//z//P/8//z/+v/6//n/+f/7//v/+v/6//n/+P/3//X/9P/0
//T/9P/0//T/8//z//P/9P/z//H/8//z//H/8P/y//L/8//0//P/8//z//X/9f/1//f/
+P/6//v//f/9//3//f/+//7/AAD/////AAD//wAAAAAAAP7//f/9//z//f/8//z//v/+
//7/+//7//7//v/+//7//f/9//7//v8AAP////8BAP///v/8//v//f/+/wAAAQD//wAA
AAAAAAEAAgADAAUABAAEAAMAAQADAAQABAAEAAMAAwACAAEAAwADAAMABAAEAAMAAwAD
AAMAAgACAAMAAQAAAP///////////////////////wAAAgABAP///f/9//3//P/9//z/
/f/9//3//v/7//j/+P/8//7//v////3/+v/4//j/9v/7//v//P/8//z//P/8//z//P/7
//v/+v/6//n/+P/5//v//P/9//z//f/9//7/AQABAAIABAAFAAUABAADAAUABQAGAAoA
DQAPAA8ADwAOAA8ADwAPAA0ADQALAAoACwAHAAUABAACAP7/+v/6//z//P/7//r/9//1
//X/9f/0//T/9P/0//b/9f/0//T/8//z//L/8f/0//T/8v/y//P/9f/1//X/9//6////
CQAVAB8ALQA7AFMAawCCAI8AkQCUAJYAhwBbABsA0P99/zP/Df8M/xz/M/9J/2P/ev+L
/5f/qP+4/8T/zf/X/9z/4P/j/+b/6f/q/+3/6//r/+r/6f/s/+//8P/x/+7/7f/t/+//
8v/y//P/8//y//L/9P/0//T/9P/0//T/8v/y//P/8//z//P/8//z//P/8f/x//L/8//z
//P/9P/0//X/9//3//b/9f/0//X/8//0//X/9//2//X/9f/4//j/9//3//f/+P/4//f/
9//6//r/+v/6//j/+P/4//r/+v/4//j/+P/3//f/+f/8//r/+v/6//r/+P/4//f/9//3
//f/9v/2//X/9P/z//H/8P/w//D/8P/t/+z/6v/p/+n/6v/p/+f/6f/p/+f/5v/o/+j/
6f/q/+v/6//r/+3/7//v//H/8v/y//P/9f/1//b/9//5//r//P/7//v//P/9//7//v/+
//3//f/+//7////+//7/AAAAAAAA/f/9//z//P/8//z//f/9//7//v8AAP////8BAAAA
AAD/////AAAAAAEAAQABAAIAAgACAAIAAgACAAMABgAIAAkACQAHAAYABAACAAQABQAF
AAUABQAFAAUABgAGAAUABQAFAAMAAgACAAMABAAEAAQABQADAAMAAwADAAQAAwACAAIA
BAADAAEA/////////v///wIAAwADAAMAAQD9//n/+P/9/wAAAQADAAEA/v/8//z//v/+
//7//v/+//7//f/8//r/+f/7//z//P/8//z//f/9//3/AAABAAEAAgABAAEAAgAEAAQA
BQAFAAUABQAFAAYACgAMAA8AEAARABEAEQAQAA8AEAARABAAEAAOAAkABgAEAAQAAAD8
//z///8AAAAAAAD6//f/9v/1//X/9v/3//j/9v/1//T/9P/1//f/+P/5//j/+P/2//b/
8f/3//n/+f/1//b/AQAJAAsAEQAjADcATwBtAIQAkQCXAKAAqAClAIsAWQAKAKH/Sf8R
//r+BP8f/zv/Vf9q/4H/lf+i/67/vv/N/9f/2v/e/+P/5v/p/+r/7f/w//H/8f/x//H/
8//z//P/8v/x//H/8//0//T/9f/1//T/9P/2//b/9v/2//b/9v/1//T/9P/z//b/9//4
//n/+v/3//b/9v/2//X/9P/0//b/9//5//n/+f/5//n/+//2//b/9v/3//n/+f/6//7/
/P/7//v/+//6//r/+f/5//7//v/+//7//v/+//7/AAAAAP7//v/+//v/+//9/wAAAAAA
AAAAAAD8//z/+//7//v/+//6//r/+f/4//f/9f/0//T/9P/0//L/8v/x//H/7//w/+//
7f/v/+//7f/s/+r/6v/r/+z/7f/t/+3/7//x//H/8//0//T/9f/3//f/+f/5//r/+v/8
//v/+//8//v//P/8//z/+//7//z//P/9//z//P/+//3//P/4//f/+//8//3//v/9//3/
/v/+//z/+//7//3//P/8//v/+//+//7//////wEAAgACAAIAAgACAAIAAwABAAIAAgAB
AAMABAAEAAQAAgADAAMAAwADAAMAAwAEAAQAAwADAAMAAQAAAAAAAQADAAIAAQABAAEA
AQABAAEAAQABAAEAAgAEAAMAAQD////////+//////////7//f/9//v/+f/6//z//v/+
///////8//r/+v8AAP3//P/6//r/+v/6//r/+v/5//n/+f/6//r/+v/4//n/+f/5//z/
/f/9//7//////wAAAgAEAAUABQAFAAUABQAGAAoACQALAAsACwAOAA8ADwAPAA8ADwAN
AAwADAAJAAgACAAKAAYAAgACAAIAAAD9//r/+f/3//f/9//0//T/9P/0//T/8//y//L/
8P/x//H/8f/0//T/8v/y//P/8//x//P/9//4//f/+f8BAAkAFQAnAD0AUwBqAH0AjwCc
AKIApwCjAH8AOADX/3X/J//4/u7+B/8l/0H/Xv93/4f/lP+m/7b/wf/J/9b/4P/h/+X/
5//n/+n/6v/r/+v/6//t/+//7//v/+7/7f/t/+//8P/w//H/8f/x//L/9f/2//P/8v/x
//D/8v/y//P/8//z//P/8//z//P/8f/x//L/8//z//P/9P/y//P/9f/1//X/9f/1//f/
9v/2//b/9//2//X/9f/4//f/9f/0//P/9P/0//P/8//2//b/9v/2//b/9v/2//j/+P/2
//b/9v/1//X/9//6//j/+P/4//j/+f/6//r/+//8//v/+f/4//n/+P/3//X/9v/2//b/
9v/2//b/9f/1//X/9v/1//P/9P/1//T/9P/y//L/8//0//P/8//z//X/9//3//n/+v/7
//v//P/7//n/+f/6//r//P/7//v//P/7//z//P/8//v/+//8//z/+f/4//j/+v/6//r/
9//3//j/+P/4//j/+P/3//f/9v/4//f/9//5//j/+P/3//f/+P/4//n/+f/7//z//P/8
//7//v/+/////v/+//3/+//7//z//P/8//z//f/9//3/////////AAD///3//P/7//3/
/P/8//3////+//3//f/9//3//f/9//7//f/8//z//P/7//n/9//5//n/+P/5//j/+f/5
//n/+v/3//T/9P/3//j/9//3//n/9v/0//T/8v/z//P/8//x//P/9P/y//L/8v/y//L/
8v/x//H/8f/y//L/8v/y//P/8//z//b/9//3//j/+f/5//r//P/8//3//f/9//3//f/+
/wIAAwAFAAUABQAFAAUABAADAAQABQAEAAQAAQD9//v/+v/6//b/8v/y//L/8v/x//D/
7f/r/+v/6//q/+r/6v/q/+z/6//q/+r/6v/r/+v/6//q/+r/6P/o/+n/6f/p/+3/7f/w
//P/+f8FABEAHwA3AE8AYwByAHsAgQCKAI4AdQA7AO//mv9F/wX/6/74/hj/L/9J/2P/
ev+J/5n/qP+0/77/yf/N/9L/2P/Z/9n/2//b/93/4P/h/+H/4f/i/+P/4v/h/+D/3//f
/+H/5P/k/+X/5f/i/+L/5P/k/+L/4v/i/+L/5P/k/+X/5f/n/+f/5//n/+j/5f/k/+T/
5v/l/+T/5P/m/+f/6f/p/+j/5//m/+f/5P/k/+T/5f/l/+X/5v/q/+z/6//r/+v/6v/q
/+n/6f/s/+z/7P/s/+v/6v/p/+r/7P/q/+r/6v/p/+n/6//u/+r/6v/q/+r/6f/q/+r/
6//t/+3/7P/s/+v/6v/p/+f/5//o/+n/6v/n/+b/5P/j/+L/5P/k/+P/4//j/+H/4P/e
/97/3//g/+P/4//j/+X/5//n/+n/6v/p/+n/6v/p/+n/6f/q/+r/6P/n/+f/6P/o/+j/
5//m/+P/4//k/+T/4//i/+L/5P/k/+T/4f/h/+D/4P/g/+D/3//f/+D/4P/g/9//3//h
/+T/5P/j/+P/4v/i/+P/4//h/+L/4v/i/+L/4v/i/+P/4//k/+T/4//j/+T/5P/k/+L/
4//j/+P/4f/h/+H/4v/k/+P/4//j/+H/4P/g/+H/4v/i/+L/4//j/+P/4//j/+L/4f/g
/+D/4v/h/9//3f/e/93/2//b/9r/2//b/9v/3v/d/9z/3v/e/97/3P/b/9v/2P/W/9b/
2P/Z/9n/2f/d/9n/2P/Y/9j/2P/Y/9b/1v/V/9X/1f/W/9b/1v/Y/9n/2f/Z/9r/2//b
/9z/2//b/9z/3v/g/+H/4f/h/+P/4//k/+j/5//p/+n/6f/o/+n/6f/p/+v/6//p/+j/
5f/h/9//3v/e/9r/1v/W/9b/1v/V/9T/0//R/9H/0f/Q/9D/0P/Q/9D/z//O/87/zv/P
/8//z//O/87/zP/M/83/z//P/8//0//U/9P/2f/j/+v/9/8JACEANwBKAFcAWwBgAGgA
XwA7AAMAuv9l/xn/6f7g/vT+Df8f/zv/VP9l/3X/iP+W/5z/o/+v/7r/vP+9/7//wf/B
/8P/wv/D/8P/w//H/8n/yf/J/8r/yf/J/8v/yv/K/8v/y//K/8r/zP/M/87/zv/O/87/
zP/M/83/zf/P/8//z//P/8//zf/N/87/0P/P/87/zv/O/8//0f/R/8//z//P/9H/zv/O
/87/z//R/9H/0v/W/9T/0//T/9P/0v/S/9H/0f/V/9b/1//Y/9b/1v/W/9j/2P/W/9b/
1v/V/9X/1//a/9j/2P/Y/9j/1v/W/9X/1f/X/9f/1v/W/9X/1P/T/9H/0v/S/9L/0v/S
/9L/0f/R/9L/1P/U/9P/0f/R/8//zv/O/87/z//Q/9H/0f/R/9P/1f/V/9f/2P/a/9v/
3f/d/9v/2//c/9z/3P/b/9v/3P/f/+D/4P/g/93/3f/e/97/3f/c/9z/3v/e/97/2//b
/97/3v/e/97/3f/d/97/3v/e/93/3f/f/+D/4P/f/9//4v/i/+P/4//h/+L/4v/i/+T/
5P/k/+X/5f/m/+b/5f/l/+b/5v/m/+j/6f/p/+n/5//n/+f/6P/o/+f/5//n/+X/5P/k
/+X/5//m/+X/5f/l/+X/5f/l/+f/5//n/+j/5v/l/+P/4f/h/+H/4P/h/+L/4//j/+P/
5f/j/+H/4v/k/+b/5v/n/+f/5P/i/+L/4P/h/+H/4f/i/+P/4//k/+L/5P/m/+T/4v/i
/+L/4v/i/+T/5P/j/+P/4f/i/+L/4v/j/+X/5v/n/+b/5//n/+j/6//r/+z/7v/x//P/
9P/1//f/9//4//z/+v/7//r/+f/7//3//v////3//f/7//r/9//z//H/8P/w/+z/6P/o
/+v/7P/s/+z/5//l/+X/5f/m/+b/5v/m/+T/4//i/+L/4//l/+b/5//m/+b/5P/k/+n/
6f/p/+n/6//y//n//f8HABMAIwA1AEkAWwBsAHMAdQB6AHoAYQArAOX/mP9J/w////4O
/yL/Of9T/23/gP+R/5//rP+2/8L/zf/T/9j/4P/h/+D/4f/g/+H/4//l/+b/5//o/+n/
6P/n/+f/5//o/+v/6//q/+r/6f/q/+r/7P/s/+z/7P/s/+z/7v/u/+//7//t/+3/7f/t
/+//7f/t/+7/8P/v/+7/7v/u/+//8f/x//H/8f/x//P/8v/y//L/8//y//H/8f/0//b/
9f/1//X/9v/2//X/9f/2//b/9v/2//b/9v/2//j/+P/2//b/9v/1//X/9//6//j/+P/4
//j/+P/4//f/9//4//f/9f/0//X/9P/z//H/8v/y//L/8v/w//D/7//v/+7/8P/w/+//
7//v/+3/7P/t/+7/8P/y//P/8//z//X/9f/1//f/+P/4//n/+//7//v/+//8//z//v/9
//3//v/8//z/+//6//v/+//8//z/+f/4//j/+v/6//r/9//3//n/+v/7//z//P/7//v/
+v/7//v//P///////v/8//v/+v/6//v/+//5//r/+v/6//v//P/9/////f/+//7//f/7
//z//P/8//7/////////////////AAAAAP///////////v/+/////v/8//r/+f/5//n/
+f/5//v/+//7//z/+v/5//f/9f/1//X/9P/1//T/9f/1//X/9f/z//H/8v/2//j/+P/5
//n/9v/0//T/9v/3//f/9//1//j/9//2//X/9P/0//T/8//z//P/9P/0//T/8//z//L/
8f/0//X/9f/2//f/9//4//r//v//////////////AAAEAAUABwAHAAcACAAJAAkACQAI
AAcABAACAAMA///9//z//P/4//T/9P/0//T/8//y//H/7//v/+//7P/s/+z/7P/u/+3/
7P/s/+r/6//r/+v/7f/u/+3/7v/p/+n/6//x/+//7v/1/wEACwAVACEAMQBFAF0AdACF
AIsAigCKAIUAaQAvAOb/lf9J/xP/BP8Q/yH/Nf9N/2j/ff+P/57/rP+6/8X/zf/S/9j/
3f/f/+H/4f/j/+T/5f/l/+X/5f/n/+f/5//o/+f/5//p/+r/6v/r/+v/6P/o/+r/6v/o
/+j/6P/o/+j/6P/p/+n/6f/p/+n/6f/s/+v/7P/u/+z/6//q/+r/6P/p/+v/6//r/+v/
6//t/+z/7P/s/+3/7f/t/+7/8v/x/+//7v/t/+//8P/w//H/8v/y//L/8v/w//D/8P/y
//L/8P/w//D/7//v//H/9P/w//D/8P/w/+z/7P/r/+v/7f/t/+z/7P/r/+r/6f/n/+b/
5v/m/+b/5v/m/+X/5f/j/+T/4//h/9//3//d/9z/3v/e/9//4P/h/+H/4f/j/+X/5f/n
/+j/6v/r/+3/7f/v/+//8P/w//D/7//v//D/8f/y//L/8v/x//H/8v/y//L/8v/z//b/
9P/0//H/8f/w//D/8P/w//P/8//0//T/9v/1//X/9//4//j/9//3//X/9P/0//P/9f/2
//b/9v/4//j/+P/5//f/+P/4//f/9f/2//b/9v/1//X/9P/z//H/8f/x//L/9P/z//P/
8//x//D/8P/x//P/8v/x//H/7f/t/+3/7f/v/+//7//w//L/8f/v/+3/7v/t/+v/6//q
/+v/6//r/+v/6f/n/+j/6//s/+v/6//r/+j/5v/m/+j/6f/p/+n/6//n/+b/5v/m/+b/
5v/m/+b/5v/l/+X/4//k/+T/5P/k/+X/5f/l/+b/5//n/+j/5//n/+j/6v/u/+//7//v
/+7/7f/t//D/8f/z//P/8//0//X/9f/1//f/9//1//T/8//v/+3/7P/q/+b/4v/i/+b/
5v/l/+T/3//d/93/3f/a/9r/2v/a/9j/1//W/9b/2P/Z/9n/2f/Y/9j/1v/W/9n/2f/X
/9X/1//a/93/4//n/+3/+/8NACEAOwBWAGsAcwB4AIIAhQB1AE0ABACl/0n/Bf/i/t7+
8/4L/yP/Pv9X/2X/dP+E/5L/n/+t/7T/uP+7/8D/w//E/8f/xv/H/8f/x//H/8n/yf/J
/8r/yf/J/8v/yv/K/8v/y//K/8r/zP/M/8r/yv/K/8r/yv/K/8v/y//L/8v/y//L/8v/
yf/J/8r/yv/J/8j/yP/I/8n/y//L/8r/yf/I/8n/yP/I/8j/yf/H/8f/yP/M/8z/y//L
/8v/yv/K/8n/yf/K/8r/yv/K/8r/yv/K/8z/yv/I/8j/yP/H/8f/yf/M/8r/yv/K/8r/
yP/I/8f/x//H/8X/wv/A/8H/wP+//73/vv++/77/vv+9/7z/uv+5/7f/uP+3/7X/s/+z
/7H/sP+w/7D/sf+y/7H/sf+x/7P/s/+z/7X/tv+2/7f/uf+5/7r/u/+9/77/vv+9/73/
vv++/77/vf+8/73/vf++/77/u/+6/7r/vP+9/77/vP+9/7z/vP+8/7z/u/+7/7z/vP+8
/7v/u/+9/8D/wP+//7//vv++/7//v/+9/77/vv++/77/vv++/7//vf++/77/vf+7/7z/
vP+8/7z/vf+9/73/u/+7/7v/vP++/73/vf+9/73/vP+8/73/vf+8/7v/u/+5/7n/uf+5
/7n/uf+5/7r/uv+5/7f/tf+2/7X/s/+z/7L/s/+z/7P/tf+z/7H/sv+z/7T/s/+z/7P/
sP+u/67/rv+v/6//r/+v/6//rv+u/7D/rv+u/67/r/+w/7L/sP+v/67/rf+s/67/rv+t
/63/q/+s/6z/rP+s/63/rf+t/67/r/+v/7D/sf+x/7L/tP+4/7n/uf+5/7f/t/+4/7z/
v//B/8H/wf/C/8P/w//D/8H/wf+//77/v/+7/7n/uP+2/7L/rv+u/7D/sP+v/67/rf+r
/6v/q/+s/6z/rP+s/6v/qf+n/6b/pv+n/6f/p/+o/6j/pv+m/6v/p/+n/6v/r/+w/7P/
uf+9/8f/1//n/wMAIwA0AD8ASQBOAFQATQAnAOH/iv8t/+H+sf6o/sD+3/73/hH/Kv89
/0//YP9s/3r/hf+N/5b/nP+d/57/n/+e/5//ov+j/6P/o/+l/6f/p/+n/6j/p/+n/6n/
qP+o/6n/qf+p/6r/rf+u/67/rv+u/67/rv+u/6//r/+v/6//r/+v/7P/sf+x/7L/s/+z
/7P/tP+0/7X/t/+3/7b/tf+0/7X/s/+0/7X/t/+4/7n/u//A/7//vf+8/7v/uv+6/7n/
uf+9/77/v//A/8L/wv/C/8T/xP/C/8L/wv/D/8P/xf/I/8b/xv/G/8b/xv/G/8X/xf/H
/8f/xv/G/8f/xv/F/8P/xP/G/8j/yv/I/8j/x//H/8f/yP/H/8X/x//H/8X/xP/G/8b/
x//I/8f/x//H/8n/y//L/83/zv/N/83/zv/N/87/z//R/9L/1P/T/9P/1P/U/9T/0//S
/9P/0//U/9T/0//S/9L/1P/W/9b/0//T/9T/1P/U/9T/1f/V/9b/1v/U/9P/0//V/9j/
2P/X/9f/2f/a/9z/3f/b/9z/3P/c/97/3v/e/9//3//g/+D/3//f/+D/4P/g/+H/4//k
/+X/5f/l/+X/5v/o/+f/5//n/+X/5P/k/+X/6P/o/+j/6f/n/+f/5//n/+n/6f/p/+r/
7P/r/+n/5//o/+f/5f/l/+f/6f/q/+v/6//p/+f/6P/r/+z/6//r/+3/6v/o/+j/6f/r
/+z/7f/t/+3/7P/s/+z/6v/q/+r/7f/u//L/8P/w//D/8P/w//D/7//v/+//8P/w//D/
8v/z//P/8//0//X/9f/2//f/9//4//r//v8BAAMABQAEAAMAAwAGAAgACwAMAA0ADAAN
AA0ADQAOAA8ADgAOAA8ACwAJAAgACAAEAAAAAAACAAIAAQAAAPv/+f/5//n/+P/4//j/
+P/5//n/+f/6//j/+f/5//n//P/8//r/+v/9//3/+//9////AAAFAAsADwAZACcAOQBN
AGMAeACFAI8AmACcAJsAgwBRAAQArf9Z/x3/DP8c/zP/Tf9t/4j/mf+n/7b/yP/Y/+P/
6//w//T/+f/7//3//f///wIAAwADAAMABAAFAAQAAwAEAAUABwALAAoACgALAAsACgAK
AAwADAAOAA4ADgAOABAAEAARABEADwAPAA8ADwATABEAEQASABMAEwATABQAFAAVABcA
FwAVABUAFQAXABUAFgAXABkAFwAXABgAHAAeAB0AHQAdAB0AHgAeAB8AIAAgACAAIAAi
ACIAIgAkACQAIgAiACIAIQAhACMAJgAmACYAJgAmACQAJAAjACMAJwAnACYAJgAnACYA
JQAjACMAJAAlACYAJAAkACMAIwAjACQAIwAhACIAIwAiACIAJAAkACUAJgAlACUAJQAn
ACkAKQArACwALQAtAC4ALQAvAC8AMAAwADEAMQAyADQANAA0ADMAMgAxADEAMgAyADEA
MAAwADIAMwA0ADIAMwAyADIAMgAyADUANQA2ADYANgA1ADUANwA4ADgANwA3ADkAOgA8
AD0AOwA8ADwAPAA+AD4APgA/AEEAQgBCAEEAQQBCAEIAQgBCAEMAQwBDAEUARQBFAEYA
RABDAEMAQwBFAEQARABFAEYARgBGAEcARQBFAEUARQBFAEUARQBGAEgARwBFAEMARQBF
AEQARQBEAEUARQBFAEcARQBDAEQARgBIAEgASQBJAEYARABEAEYARwBHAEcASQBJAEgA
SABGAEYASABIAEgASABIAEgARwBHAEcASABIAEgASABJAEkASQBLAE0ATgBQAFMAUwBU
AFYAWABZAFkAWQBZAFkAWgBeAGEAYwBjAGMAYgBjAGMAYwBjAGMAYQBgAF0AWQBXAFYA
WABUAFAAUABTAFQAVABUAFAATQBMAEsATQBOAE8AUABOAE0ATABMAEwATQBNAE0ATgBO
AEwATABVAFUAUQBTAFUAVgBbAGUAbwB7AIsAnwCzAMcA2ADfAOMA6ADmAMsAmQBZAA4A
vf9//2n/dv+Q/6P/uf/V/+r/+f8LABoAJAAuADkAQQBEAEgATQBOAE8ATgBPAFAAUQBR
AFEAUwBVAFUAVQBWAFUAVQBXAFgAWABZAFkAWgBaAFwAXABcAFwAXABcAFwAXABdAF0A
XQBdAF0AXQBhAF8AXwBgAGIAYQBgAGAAYABhAGMAYwBjAGMAYwBlAGQAZABkAGUAZQBl
AGYAagBqAGkAaQBpAGgAaABnAGcAawBsAG0AbgBsAGwAbABuAG4AbABsAGwAbQBtAG8A
cgBuAG4AbgBuAG8AcABwAHEAcQBxAHAAcABwAHAAcABvAG4AbgBuAG4AbgBuAG0AbQBu
AHAAcABvAG8AbwBtAGwAbgBuAG8AcABxAHEAcQBzAHUAdQB3AHgAegB7AH0AfQB9AH0A
fgB+AIAAfwB/AIAAfwCAAIAAgAB9AH0AfgB+AH4AfgB/AIIAggCCAH8AfwCAAIAAgACA
AIEAgQCCAIIAggCBAIEAgwCGAIYAhQCFAIQAhACFAIUAhwCIAIgAiACKAIoAigCLAI0A
jgCOAI0AiwCMAIwAjACMAI0AjQCNAI0AjQCNAI4AjgCNAI0AjQCPAI4AjgCPAJEAkACP
AI8AjwCPAI8AjwCPAI8AjwCQAJAAjwCNAIsAiwCLAIoAiwCMAI0AjQCNAI0AiwCJAIoA
jACOAI4AjwCPAIwAigCKAIoAiwCLAIsAiQCNAI4AjACMAIwAjACMAIwAjACLAIsAiQCK
AIoAigCLAI0AjgCPAJIAkwCTAJQAlQCVAJYAmACaAJsAmwCbAJsAmwCcAKAAowClAKUA
pQCkAKUApQClAKcApwClAKQAogCdAJoAmACaAJYAkgCSAJQAlACTAJIAkQCPAI8AjwCO
AI4AjgCOAI4AjQCMAIwAjACNAI0AjQCOAI4AjACMAI0AjwCPAJMAlQCUAJkAoQCnAKsA
uwDRAOMA8wAIARcBGQEcASQBFwH1AMEAgAAtAOP/s/+q/77/1//r////GAAvAEEAUABc
AGgAcwB5AIAAhgCHAIYAhwCGAIcAiQCLAIwAjQCNAI8AjwCPAJAAjwCPAJEAkACQAJEA
kQCSAJIAlACUAJQAlACUAJQAlACUAJUAlQCXAJcAlwCXAJcAlQCVAJYAlwCXAJcAmACZ
AJsAngCfAJwAmwCaAJsAmQCaAJsAnQCdAJ0AngCiAJ8AnQCcAJsAnQCeAJ4AnwCgAKAA
oACgAKAAoACgAKIAogCgAKAAoACgAKEApACoAKUApACjAKIAoACgAJ8AnwChAKEAoACg
AJ8AngCdAJsAnACcAJwAnACcAJwAmwCbAJsAnACbAJkAmQCZAJcAlgCXAJgAmgCcAJsA
mwCbAJ0AngCfAKIApAClAKUApgClAKUApQCmAKYAqACnAKcAqACpAKoAqgCqAKcApwCo
AKgApwCmAKYAqACpAKoAqACpAKkAqACnAKYApwCnAKgAqACqAKkAqQCrAKwArACrAKsA
rACsAK0ArQCtAK4ArgCuAK4ArgCuAK8ArwCwALAArwCvALAAsACwALIAswCzALMAsQCx
ALEAsgCwAK8ArwCvALEAsACwALEAswCyALEAsQCtAK0ArQCtAK0ArQCtAK4AsACvAK0A
qwCwAA==
         </WaveFormData>
      </LeadData>
      <LeadData>
         <LeadByteCountTotal>10000</LeadByteCountTotal>
         <LeadTimeOffset>0</LeadTimeOffset>
         <LeadSampleCountTotal>5000</LeadSampleCountTotal>
         <LeadAmplitudeUnitsPerBit>4.88</LeadAmplitudeUnitsPerBit>
         <LeadAmplitudeUnits>��V</LeadAmplitudeUnits>
         <LeadHighLimit>2147483647</LeadHighLimit>
         <LeadLowLimit>268435456</LeadLowLimit>
         <LeadID>V4</LeadID>
         <LeadOffsetFirstSample>0</LeadOffsetFirstSample>
         <FirstSampleBaseline>0</FirstSampleBaseline>
         <LeadSampleSize>2</LeadSampleSize>
         <LeadOff>FALSE</LeadOff>
         <BaselineSway>TRUE</BaselineSway>
         <ExcessiveACNoise>FALSE</ExcessiveACNoise>
         <MuscleNoise>TRUE</MuscleNoise>
         <LeadDataCRC32>1229490163</LeadDataCRC32>
         <WaveFormData>
6P/o/+j/6P/o/+j/6P/o/+j/6P/o/+j/6P/o/+j/6P/o/+j/6P/o/+r/6v/q/+r/7P/s
/+z/7P/s/+z/7P/s/+7/7v/u/+7/7v/u/+7/7v/w//D/8P/w/+7/7v/u/+7/8P/w//D/
8P/w//D/8P/w//H/8v/z//T/8v/y//L/8v/w//D/8P/w//D/8P/w//D/8P/w//D/8P/u
/+7/7v/u/+7/7v/u/+7/8f/y//P/9P/2//b/9v/2//f/+P/5//r//P/8//z//P/8//z/
/P/8//r/+v/6//r//P/8//z//P/8//z//P/8//r/+v/6//r//P/8//z//P/8//z//P/8
//z//P/8//z//P/8//z//P/8//z//P/8//7//v/+//7//v/+//7//v8AAAAAAAAAAAAA
AAAAAAAAAAAAAAAAAAD+//7//v/+/wEAAgADAAQABAAEAAQABAABAAAA///+//7//v/+
//7//P/8//z//P/9//7///8AAP///v/9//z//P/8//z//P/7//r/+f/4//n/+v/7//z/
+v/6//r/+v/4//j/+P/4//b/9v/2//b/9//4//n/+v/5//j/+P/4//n/+f/5//v/+//7
//3//f/9//7/AAABAAEAAgAFAAUABwAHAAcABwAIAAoADQAPAA8AEAAQABAAEAAQABAA
EAAOAA0ACwAIAAQAAwABAPv/+f/6//z//f/9//v/+P/4//b/8//z//L/8v/z//P/8v/y
//P/9P/2//T/9P/0//T/8f/x//L/8v/0//T/8P/w//j/BAAOABsALQA/AFEAYgB0AIkA
mgCtAMAAtwCDAD0A9f+g/13/R/9N/1v/bP9+/47/n/+x/77/xf/Q/9r/4P/j/+T/5P/n
/+b/5v/o/+n/6P/o/+j/6f/r/+v/6//r/+v/6//r/+z/7f/t/+7/7v/u/+7/7//v/+7/
7v/v/+//8f/x//H/8f/v/+7/7v/u//D/8P/w//H/8f/x//D/8P/x//H/8//z//T/9P/1
//X/8v/y//P/8//x//H/8v/y//X/9v/3//b/9//2//T/8//2//b/9v/2//b/9P/2//f/
9//1//X/9//3//f/9//5//v/+//7//v/+f/5//n/+f/7//v/+//7//f/9//4//j/9v/1
//X/9P/0//X/9v/2//T/9f/1//X/9//3//b/9v/4//n/+f/5//f/+P/6//r/+f/7//z/
/f/9////AAAAAAIAAwAEAAUAAwADAAQABAAEAAYABgAGAAQAAwACAAEAAwADAAMAAwAB
AAEAAQABAAMAAwADAAMAAQABAAEAAgACAAIAAwADAAIAAgABAAAAAQACAAMABAACAAMA
AwAEAAUABwAIAAkABwAIAAkACQAKAAoACgAKAAkACQAIAAcACQAJAAkACQAJAAgACAAJ
AAcABwAHAAcABQAFAAUABQAHAAUABAAEAAMAAwAEAAQABgAFAAUABQAEAAQABQAGAAQA
AgAAAAAAAgACAAAAAAACAAQABgAGAAQAAAD+//z//P8AAAEAAAAAAAAAAAAAAAAAAAD/
//7//P/8//3//f///wEAAQABAAEAAQABAAIABgAHAAcACAAKAAkACAAHAAkACQAKAAwA
EQATABQAFgAVABYAFgAWABQAFAASABEAEQAOAAsACwAKAAUAAgACAAMAAwABAP//+//6
//n/9f/3//b/9v/3//j/+P/4//n/+P/4//f/9v/4//j/9//3//b/+P/4//b/9v/2//r/
BgAWACUANwBJAF8AeACSAK0AwgDXAOwA6wC/AHMAHwDA/23/Qf8//0n/Wv9u/4L/k/+f
/6r/t//E/9D/2P/d/97/4P/j/+X/5v/p/+v/6f/o/+f/5//s/+3/7v/v/+7/7f/s/+z/
7//v//D/8P/u/+7/7//v//D/8P/x//H/7//v/+//7//u/+7/7//w/+7/7v/u/+//8f/x
//D/8P/x//H/8//z//D/8P/x//H/8v/y//P/8//x//H/8v/y//T/9P/0//L/9v/2//X/
9f/2//b/9v/2//T/8v/0//X/9//1//X/9//1//X/9f/3//f/9//3//f/9f/1//X/9f/1
//X/9f/1//H/8f/y//L/8P/v/+//7v/t/+3/7f/s/+v/6//q/+n/6f/p/+j/6P/p/+v/
7P/t/+3/7v/w//D/8f/z//T/9f/3//n/+v/6//r/+//8//3//f/9//7//v/9/wAAAQAC
AP////////////////////8BAAEAAQABAAAA///+//3/////////AAACAAIAAwADAAEA
AgACAAIABAAEAAQABAAEAAUABQAGAAQABQAFAAUACAAKAAwADQAKAAgABgAEAAQABQAF
AAUABwAHAAcABwAHAAYABgAHAAUABQAFAAUABwAHAAcABwAFAAMAAgACAAEAAQACAAIA
BAADAAMAAwAAAAAAAQACAAMAAgABAAIA///+//v/+v/9/wAAAwAEAAEA/v/9//z//P/+
//7//v/+//7//f/8//r/+P/6//r/+//7//v//f/9//3/AQABAAEAAgACAAMAAwAEAAUA
BQAFAAUAAwADAAQABgAMAA8AEQAUABQAFAATABIAFQAWABUAFQASAA4ACgAJAAgAAwAA
AAAAAgADAAIAAQD7//r/+f/1//b/9v/3//n/+P/2//T/8//1//b/9v/2//b/9v/1//X/
7v/0//j/9P/w/+7/9v/+/wIADwAnAEEAWwB6AJgAswDQAO8AEAEjARMB2QB3APr/h/8/
/yf/Lf9A/1j/bP99/43/oP+t/7T/wv/Q/9f/2v/a/93/3//g/+P/5f/m/+b/5v/n/+n/
6f/p/+n/5//n/+f/6P/r/+v/7P/s/+r/6v/r/+v/7P/s/+3/7f/s/+v/6v/p/+n/6v/s
/+7/7f/s/+v/6//r/+v/6v/q/+3/7f/v/+//7P/s/+3/7f/s/+z/7f/t/+3/7f/u/+7/
7v/u/+7/7P/u/+7/7f/t//D/8P/w//D/8v/w//L/8//x/+//7//x/+//7//v//H/8v/z
//T/9f/0//P/8v/x/+//7//v/+//7f/t/+7/7v/s/+v/6//q/+n/6f/p/+j/5v/n/+f/
5//l/+X/5P/k/+L/4//j/+P/4//k/+b/5v/p/+v/7P/t/+3/7//w//D/8v/z//T/9f/1
//X/9v/2//b/+P/4//j/9f/1//X/9f/1//X/9f/1//P/8//z//P/9P/1//b/9//1//X/
9f/2//T/9P/1//X/8//0//T/9P/0//T/9P/0//X/9//4//r/+P/5//n/+f/5//r/+//7
//z//P/8//z/+v/7//v/+//7//v/+//7//v/+v/6//v/+f/5//n/+f/7//v/+//7//v/
+f/4//j/9//3//j/+P/6//n/+f/5//b/9v/3//j/9//0//H/8P/y//L/8P/w//D/8v/0
//T/8//w/+//7v/2//L/8P/w//D/8P/w//D/8P/v/+7/7v/u/+//7//u/+//7v/t//H/
8f/x//L/9P/1//X/9v/5//n/+f/5//v/+//8//7/AAABAAEAAgAFAAYABgAGAAgACAAG
AAUABAACAAAAAQAAAPv/+P/4//b/9f/y/+//7v/u/+7/6//p/+j/6P/p/+f/5v/l/+X/
4//k/+T/5P/l/+b/5v/n/+T/5P/k/+b/6v/o/+L/5P/q//X/BwAfADcAUABoAIUApgDH
AOIA/QAPAfEAoQA0AL//Wf8d/xH/Jv88/1L/a/99/4z/lf+k/7L/uv/B/8r/1P/T/9T/
1P/W/9f/2P/Y/9j/2f/Z/9n/2f/Z/9f/1//X/9j/2//b/9z/3P/d/97/4P/h/93/3P/c
/9v/3f/d/93/3f/c/9z/3f/e/9z/3P/c/93/3//f/97/3v/e/93/3v/d/97/3v/f/9//
3v/e/9//3//d/93/3v/e/97/3v/e/9z/3v/e/93/3f/g/+D/4P/g/+D/3v/g/+H/4f/f
/9//4f/h/+H/4f/j/+P/4//j/+P/5f/l/+X/5f/l/+X/5f/l/+P/4//k/+T/4v/h/+H/
4P/g/+H/4v/i/+D/4f/h/+H/4//j/+L/4v/i/+P/4//j/+H/4v/k/+T/5f/n/+j/6f/n
/+n/6v/q/+r/6//s/+3/7//v//D/8P/s/+7/7v/u/+3/7f/t/+3/6//r/+v/6//r/+v/
6//r/+v/6//r/+v/6f/p/+n/6v/q/+r/6//r/+v/7P/s/+z/7P/s/+z/7P/u/+//7//w
//D/8f/x//H/7//w//H/8f/w//D/8P/w//L/8//z//P/8//z//P/8//x//D/8P/x//H/
8f/x//H/8f/x//H/8f/x/+//7v/u/+//7//w//D/8P/v/+//7//s/+z/7f/u/+7/7P/q
/+r/7P/s/+r/6v/o/+r/7P/s/+3/6v/p/+j/5v/m/+f/6f/l/+b/6P/m/+b/5v/m/+b/
5v/l/+T/5P/k/+X/5f/l/+f/5//n/+v/6//r/+z/7v/v/+//8P/x//H/8f/x//P/8//0
//b/9//5//r//P/8//z/+//6//v//P/7//v/+P/0//D/7//u/+n/5v/m/+f/5//l/+P/
4v/i/+L/3//f/97/3v/f/93/3P/b/9v/3f/e/97/3v/c/9z/2//b/9z/3P/c/9z/2v/a
/9z/5v/2/wcAFwAtAEUAXAByAIkAogC/ANIAxwCNADsA3/+A/zH/Ff8f/zX/SP9a/3D/
g/+R/5z/p/+w/7r/wP/F/8b/yP/J/8r/yv/M/83/0P/Q/9D/0f/Q/8//zv/N/83/zf/N
/87/0f/R/9L/0v/Q/9D/0f/R/8//zv/O/83/zv/P/9D/0f/S/9L/0//U/9P/0v/R/9H/
0f/R/9D/0P/R/9H/0//T/9L/0v/T/9P/0P/Q/9H/0f/T/9P/1P/U/9f/2P/Z/9j/2P/Y
/9f/1//Y/9j/2P/Y/9b/1P/W/9f/1//V/9X/1//X/9f/1//Z/9n/2f/Z/9n/2//b/9v/
2//b/9v/2//b/9n/2f/a/9r/3P/b/9v/2v/X/9f/1//W/9T/1f/V/9X/1f/V/9T/1P/S
/9P/0//T/9T/1v/Z/9r/2//d/97/3//e/9//3//e/97/3//g/+H/3//f/+D/4P/e/+D/
4P/g/93/3f/d/93/2//b/9v/2//d/93/3f/d/9v/2//b/9v/2f/Z/9n/2v/a/9r/2//b
/93/3v/e/97/3P/c/9z/3P/a/9v/2//c/9z/3f/d/93/3//g/+H/4f/e/97/3v/e/97/
3//f/9//3f/d/93/3f/f/97/3v/f/93/3f/d/93/3//f/9//3//h/9//3v/e/97/3f/d
/9z/3P/b/9v/2//Y/9j/2f/a/9r/2P/W/9b/2f/a/9n/2v/X/9j/2f/Y/9f/1P/T/9L/
0//U/9b/2f/X/9T/1P/U/9T/1P/U/9T/1P/T/9L/0v/S/9P/0//T/9X/1f/V/9f/1//X
/9j/2v/b/9v/3P/f/9//3//f/+H/4f/i/+T/5v/n/+f/6P/p/+r/6v/q/+z/7P/q/+n/
5f/i/9//3//e/9n/1v/W/9X/1f/T/9H/0P/Q/9D/zf/N/8z/zP/N/83/zP/L/8v/zf/O
/87/zv/N/8z/yv/J/8r/zv/O/8z/zv/O/8r/0P/c/+n/9/8LACEANABIAF0AcACFAJ4A
pQCFAEcA/f+q/1P/Hf8X/yf/Nv9E/1j/bf95/4b/lf+g/6T/qv+z/7r/uv+3/7n/uv+9
/7//v/++/73/vf/A/8H/wv/D/8P/w//D/8T/w//D/8T/xP/C/8L/w//D/8P/xP/G/8f/
xf/F/8X/xf/G/8b/x//I/8b/xv/G/8f/x//H/8b/xv/H/8f/yf/J/8j/yP/J/8n/yP/I
/8n/yf/L/8v/zP/M/8z/zP/M/8r/zP/M/8v/y//Q/9D/0P/Q/9D/zv/Q/9H/0f/P/8//
0f/R/9H/0f/T/9P/0//T/9P/0f/R/9H/0f/T/9P/0//T/9H/0f/S/9L/0v/R/9H/0P/P
/8//z//O/8//0f/S/9P/0//T/9L/0v/Q/9H/0f/R/9P/1P/W/9b/1f/X/9j/2f/b/93/
3v/e/9z/3f/e/9//3f/d/97/3v/e/+D/4P/g/9//3//f/9//3//f/9//3//h/+H/4f/h
/9//3//f/9//4f/h/+H/4v/i/+L/4//j/+P/5P/k/+T/5v/m/+b/5v/l/+X/5P/k/+b/
5//n/+f/5//o/+n/6f/o/+j/6P/o/+n/6//s/+3/6//r/+v/6//r/+r/6v/r/+n/6f/p
/+n/6f/p/+n/6f/p/+f/5v/m/+j/6f/r/+z/6//p/+j/5//k/+T/5f/m/+b/5P/i/+L/
5f/m/+X/5v/k/+b/6P/o/+n/5v/l/+T/4v/i/+P/5f/l/+T/5P/o/+L/5f/n/+X/4v/k
/+T/5P/k/+b/5v/l/+T/4v/i/+P/4//l/+f/5//n/+f/5//n/+j/7P/t/+3/7v/y//P/
9P/1//f/9//4//r/+v/7//v//P/+/wAAAQACAAAAAAD+//3/+f/2//P/8//y/+3/6v/q
/+z/7f/s/+v/6P/o/+j/5f/n/+b/5v/n/+X/5P/j/+P/5f/m/+b/5v/m/+b/5f/l/+j/
6P/o/+b/5v/o//D/+P8EABUAJQA3AEcAWABsAIEAkgCnALgApwBtACcA2/+I/0f/N/9D
/0//Xv92/4j/l/+l/7L/uf/A/8r/1P/X/9r/3v/d/93/3P/d/93/4P/g/+D/4f/h/+H/
4f/h/+P/4//j/+T/5P/j/+P/4v/k/+T/5f/l/+T/5P/l/+X/5//n/+f/5//k/+T/5f/m
/+b/5v/m/+f/5//n/+b/5v/n/+f/6f/p/+n/6v/s/+3/7P/s/+3/7f/s/+v/6//q/+3/
7v/v/+7/7v/u/+3/7f/u/+7/7v/u/+7/7P/u/+//8P/v//D/8//z//P/8//1//P/8//z
//P/8//z//P/8//x//H/8f/x//H/8f/y//L/8v/x//H/8P/x//H/8f/w//D/8f/x//H/
8f/x//D/8P/x//P/9P/1//f/+P/6//r/+f/7//z//f/7//3//v/+//7///8AAAEAAQAB
AAIAAgD+/wAAAAAAAAEAAQABAAEAAAD///7//f/9//3//f/9//7///8AAAEAAAD///7/
/v8BAAIABAAFAAQABAADAAIAAgACAAIAAgABAAEAAAAAAAEAAwAEAAUABAAEAAQAAwAC
AAIAAgACAAQABQAFAAUABwAHAAcABwAHAAYABgAHAAUABQAFAAUABAADAAIAAQABAP//
/v/+/wAAAQADAAQAAwABAAAA///+//7///8AAAAA/v/8//z//v/+//z//P/8//7/AAAA
AAEA/v/9//z//P/8//3////9//7//f/8//v/+v/6//r/+f/4//r/+v/7//v/+v/7//r/
+f/9//3//f/+/wAAAQABAAIABQAFAAUABQAHAAcACAAKAAsADQAOABAAEwAUABQAFAAR
ABAADQALAAsACAAFAAUABgABAP7//v/+//3/+v/3//X/9v/3//X/8//y//L/8//1//T/
8//z//H/8v/y//L/8//0//T/9f/u//D/9P/2//T/8v/4/wIADgAdAC0APQBTAGgAggCb
AK4AvwDUAN8AywCLADcA4P+H/0n/O/9F/1D/XP9w/4X/l/+k/7H/vP/I/9T/2f/a/9z/
3//g/+D/4v/j/+b/5v/m/+f/5//n/+f/5//n/+f/5//o/+v/6//s/+z/6//q/+r/6f/o
/+j/6f/p/+f/5//n/+f/5v/m/+f/6P/p/+r/6//t/+3/7f/s/+z/6v/p/+r/6f/q/+r/
6//r/+z/7P/t/+3/7f/t/+7/7v/v/+7/7f/q/+3/7v/u/+//8v/y//L/8v/x/+7/7//v
/+//7f/t/+//7//v/+//8f/v/+//7//v/+7/7f/s/+v/7f/t/+3/7f/r/+v/7P/s/+r/
6f/p/+j/5//n/+f/5v/k/+X/5f/l/+P/4//i/+L/4v/j/+P/4//j/+T/5v/m/+n/6//s
/+3/7f/v//D/8P/w//H/8v/z//P/8//0//T/8v/0//T/9P/1//X/9f/1//f/9//3//f/
9f/1//X/9f/1//X/9f/1//X/9f/1//b/9v/2//f/9//5//r/+v/6//f/9v/1//T/9v/3
//f/+P/6//v/+//7//r/+v/6//n/+P/4//j/+P/3//f/9v/1//P/8//z//P/9f/0//T/
9f/1//X/9f/1//X/9f/1//X/9P/x/+//7v/x//H/8v/y//L/8f/x//H/7//u/+7/7v/w
/+7/7P/s/+z/7P/q/+r/6P/q/+z/7P/r/+j/5//m/+b/5v/n/+n/6f/m/+b/5v/k/+T/
5P/k/+b/5v/l/+T/4v/i/+P/4//h/+P/4//j/+X/5f/l/+b/5v/n/+f/6P/s/+3/7v/v
/+7/7f/t/+7/7//x//L/9P/3//j/+P/4//j/+P/2//X/8//w/+3/7f/q/+X/4v/i/+X/
5f/j/+H/3P/c/9z/2f/X/9b/1v/X/9b/1P/S/9H/0//U/9T/1P/S/9L/0f/R/9L/1P/S
/87/zv/Q/9D/1P/Y/+P/9/8PACcAQgBgAH0AmACzANAA6wDvAMMAbQAAAI3/Nf8L/wf/
FP8k/zj/Tf9h/27/e/+I/5L/nv+p/7D/sv+x/7X/tv+5/7v/u/+6/7n/uf+7/7v/u/+7
/7v/u/+7/7z/vf+9/77/vv++/77/v/+//7z/vP+9/73/u/+7/7v/u/+8/7z/vf++/73/
vP+7/7v/u/+7/7r/uv+7/7v/vf+9/7r/uv+7/7v/uv+6/7v/u/+5/7n/uv+6/7z/vP+8
/7r/uv+6/7n/uf+6/7r/uv+6/7z/uv+8/73/u/+5/7n/u/+5/7n/uf+7/73/vf+9/73/
u/+7/7v/u/+6/7n/uP+3/7T/s/+z/7L/tP+z/7P/sv+v/6//r/+u/6z/rf+t/63/q/+r
/6r/qv+p/6n/qP+n/6n/qv+s/6z/q/+t/67/r/+v/7H/sv+y/7T/tf+2/7f/t/+3/7j/
uP+0/7b/tv+2/7f/t/+3/7f/tv+1/7T/s/+0/7X/tv+3/7X/tf+1/7X/s/+z/7P/tP+0
/7T/tf+1/7X/tv+2/7b/tv+2/7b/tv+2/7f/t/+4/7b/t/+3/7f/tf+2/7f/t/+2/7b/
tv+2/7T/tf+1/7X/s/+z/7P/s/+0/7T/tf+3/7X/tf+1/7X/tf+1/7X/tf+1/7P/sv+y
/7H/sf+y/7L/sv+x/7H/sf+u/67/r/+w/67/rP+q/6r/q/+s/6v/rP+r/6z/rf+s/63/
qv+p/6j/pv+m/6f/qf+n/6b/pv+q/6r/p/+n/6f/pf+o/6n/qP+n/6b/pf+k/6b/pv+l
/6T/pP+k/6X/pf+l/6f/p/+n/6f/p/+n/6j/qv+r/6v/rP+x/7H/sf+x/6//r/+w/7L/
t/+5/7r/vP+9/77/vv++/7z/vP+6/7n/uf+2/7P/s/+w/6v/qP+o/6n/qf+n/6X/pP+k
/6T/of+j/6L/ov+j/6L/oP+e/53/nf+e/57/nv+g/6D/n/+f/6L/nv+c/6D/pP+i/6L/
qP+w/7//0f/l/wEAIgA4AFEAcACHAKIArQCNAEEA3/94/xf/2/7T/uX+/P4O/yT/Of9H
/1j/Zf9u/3j/gv+F/4z/kv+R/5D/kP+S/5P/lP+U/5T/lf+X/5f/l/+X/5f/l/+X/5j/
mf+Z/5r/mv+c/5z/nf+d/57/nv+f/5//nf+d/53/nf+e/57/n/+g/6D/oP+g/6H/ov+j
/6P/pP+j/6P/pf+l/6L/ov+j/6P/pP+k/6X/pf+m/6f/qf+q/6r/qv+q/6j/qP+o/6f/
p/+r/6z/rf+u/6//rv+x/7P/sf+v/6//sf+z/7P/s/+1/7X/tf+1/7X/tf+1/7X/tf+3
/7f/t/+3/7f/t/+4/7j/uf+5/7r/uv+5/7n/uf+4/7j/uf+5/7n/uf+5/7j/uP+6/7v/
u/+7/7n/uv+8/7z/v//B/8L/w//C/8P/w//C/8P/xf/H/8n/yf/J/8r/yv/I/8r/yv/K
/8v/y//L/8v/y//L/8v/y//N/83/zf/N/83/zf/N/83/zf/N/83/zv/M/8z/zf/N/8//
0P/Q/9D/0f/S/9P/1P/U/9X/1f/W/9b/1//X/9f/2f/a/9v/2//a/9r/2v/a/9v/3f/e
/9//3//f/9//3//h/+D/4P/h/9//3//f/9//4P/h/+L/4//j/+H/4P/g/+H/4f/i/+L/
5P/j/+P/4//h/+D/4P/g/+L/4v/i/+T/5v/m/+T/5P/i/+T/5v/m/+f/5P/j/+L/5P/k
/+X/5//l/+T/5P/o/+b/4//j/+P/5//o/+r/6P/o/+j/6P/q/+r/6f/o/+j/6P/p/+n/
6f/r/+v/6//t/+3/7f/u//D/8f/x//L/9//5//v//f/7//v//P/+/wMABQAGAAgABwAI
AAgACAAJAAoACQAJAAgABgAEAAUAAgD9//r/+v/7//v/+f/3//T/9P/0//H/8f/w//D/
8f/y//L/8v/z//H/8v/y//L/8//0//T/9f/2//b/9P/0//b/9v/4//r/AgAPACEANQBJ
AFwAcgCJAKAAuQDQAN8A0QCbAE0A8v+V/0//Pf9J/1j/bP+G/53/p/+y/7//zv/a/+T/
6f/s/+7/8f/y//L/9P/1//j/+P/4//n/+f/5//n/+f/6//v//P/+//////8AAAAA/v/+
//////8AAAAAAQABAAIAAwAEAAUAAgACAAMABAAEAAQABAAFAAYABwAHAAgABwAHAAkA
CQAKAAoACwALAAwADAANAA0ACwALAAwADAAPABAAEQAQABIAEgARABEAEgASABIAEgAT
ABIAFQAXABkAFwAXABkAFwAXABcAGQAZABkAGQAZABsAGwAbABsAHQAdAB0AHQAdAB0A
HgAeAB4AHQAdABwAHQAdAB0AHAAaABsAGwAbABwAHQAdAB4AIAAhACEAIQAfACAAIgAi
ACUAJwAoACkAJwApACoAKgAqACsALAAtAC8ALwAwADAALgAwADAAMAAvAC8ALwAvAC0A
LQAtAC0ALgAvADAAMQAxADEAMQAxADMAMwAzADQANAA0ADUANQA1ADYANgA2ADgAOAA4
ADgAOAA5ADkAOgA8AD0APQA9AD8AQABBAEEAQABAAEAAQABCAEMAQwBDAEMAQwBDAEMA
QwBCAEIAQwBDAEMAQwBDAEQARQBGAEcARQBDAEIAQgBDAEMARABEAEYARQBFAEUARABE
AEUARgBGAEQAQgBCAEMARABDAEQARABGAEgASABHAEQAQwBCAEQARABFAEcARwBGAEYA
SgBEAEYARgBGAEYARgBIAEgARwBGAEgASABJAEkARwBJAEkASQBNAE0ATQBOAFIAUwBT
AFQAWQBZAFkAWQBZAFkAWgBcAGEAYwBkAGYAZQBmAGYAZgBmAGYAZABjAF8AXABZAFkA
WgBVAFIAUgBUAFUAVABTAE4ATgBOAEsATgBOAE8AUQBPAE4ATQBNAEsATABMAEwATgBO
AE0ATQBWAFQAUgBQAFAATgBUAGAAbAB7AI8AoQCxAMQA2gDtAAIBGQEmARUB4QCbAE8A
+v+3/6H/rf+//8r/3P/y/wMADQAcACcAMAA4AEAARQBGAEYASQBKAEoATABNAE4ATgBO
AE8ATwBPAE8ATwBRAFEAUQBSAFMAUwBUAFQAVABUAFUAVQBWAFYAVwBXAFcAVwBXAFcA
VgBWAFcAWABYAFgAWABZAFkAWQBYAFgAWQBZAFsAWwBbAFwAXgBfAFwAXABdAF0AXgBf
AGEAYgBiAGIAYgBgAGIAYgBhAGEAZQBmAGcAaABoAGYAaABpAGcAZQBlAGcAaQBpAGkA
awBpAGkAaQBpAGoAawBsAG0AbQBtAG0AbQBtAG0AbgBuAG4AbQBtAGwAbQBtAG0AbABu
AG8AbwBvAG0AbQBsAGwAbQBvAHAAcQBxAHIAdAB0AHMAdQB2AHcAeQB7AHwAfAB8AH0A
fgB/AH8AfwCAAIAAfgCAAIAAgAB9AH0AfQB9AH4AfwCAAIEAfwB/AH8AfwCBAIEAgQCB
AIEAgQCBAIIAgACAAIEAgQCDAIQAhACEAIQAhACEAIQAhgCHAIcAiACIAIkAiQCJAIsA
jACNAI0AigCKAIoAigCKAIsAiwCLAI0AjQCNAI0AjQCMAIwAjQCPAI8AjwCPAI0AjQCN
AI0AjgCNAI0AjgCPAI8AkACQAI4AjQCNAI0AigCKAIsAjACOAIwAigCKAIwAjACKAIoA
igCMAI4AjgCNAIoAiQCIAIgAiACJAIsAiQCKAIwAigCIAIgAiACIAIoAigCJAIgAhgCG
AIcAhwCIAIsAjACNAI8AjwCPAJAAkgCTAJMAlACXAJcAlwCXAJcAlwCYAJoAnQCfAKAA
ogCjAKQApACkAKQApACiAKEAngCaAJYAlQCWAJEAjgCOAI8AjwCNAIsAiQCKAIsAiQCJ
AIgAiACJAIkAiACHAIcAhwCIAIgAiACIAIgAhwCHAIgAiACIAIwAjACIAIoAlACcAKMA
twDNAN0A6gD+ABMBJAE3AU4BUQEzAf0AuQBmABUA5f/d/+v/+v8KABgAKQA/AE4AWQBi
AGoAcAB3AHwAfgB9AH0AfAB9AH0AfwCAAIEAgwCDAIMAgwCDAIMAgwCDAIQAgwCDAIQA
hACEAIQAhQCFAIQAhACFAIUAhQCFAIUAhQCGAIYAhwCIAIcAhgCFAIUAhgCHAIcAiACL
AIsAjQCNAIoAigCLAIsAjACMAI0AjQCNAI0AjgCOAI8AjgCNAIoAjQCOAI4AjwCQAJAA
kACQAJIAkACSAJMAkQCPAI8AkQCSAJMAlACXAJYAlQCUAJMAkwCTAJMAkwCTAJMAkwCT
AJEAkQCSAJIAkgCRAJEAkACRAJEAkQCQAJAAkQCRAJEAkQCRAJAAkACSAJMAkwCTAJEA
kgCUAJQAlwCZAJoAmwCZAJsAnACcAJoAmwCcAJ0AnQCdAJ4AngCeAKAAoACgAJ8AnwCf
AJ8AnQCdAJ0AnQCeAJ8AoAChAKAAnwCeAJ0AnwCfAJ8AoACgAKAAoQChAKEAogCiAKIA
ogCiAKIAogCkAKUApQCmAKQApQClAKUApQCmAKcApwCmAKYApgCmAKgAqQCpAKkApwCn
AKcApwCnAKYApgCnAKkAqQCpAKkAqQCpAKkAqQCnAKUApACkAKUApQCmAKYAqACnAKcA
pwCmAA==
         </WaveFormData>
      </LeadData>
      <LeadData>
         <LeadByteCountTotal>10000</LeadByteCountTotal>
         <LeadTimeOffset>0</LeadTimeOffset>
         <LeadSampleCountTotal>5000</LeadSampleCountTotal>
         <LeadAmplitudeUnitsPerBit>4.88</LeadAmplitudeUnitsPerBit>
         <LeadAmplitudeUnits>��V</LeadAmplitudeUnits>
         <LeadHighLimit>2147483647</LeadHighLimit>
         <LeadLowLimit>268435456</LeadLowLimit>
         <LeadID>V5</LeadID>
         <LeadOffsetFirstSample>0</LeadOffsetFirstSample>
         <FirstSampleBaseline>0</FirstSampleBaseline>
         <LeadSampleSize>2</LeadSampleSize>
         <LeadOff>FALSE</LeadOff>
         <BaselineSway>TRUE</BaselineSway>
         <ExcessiveACNoise>FALSE</ExcessiveACNoise>
         <MuscleNoise>TRUE</MuscleNoise>
         <LeadDataCRC32>3496039714</LeadDataCRC32>
         <WaveFormData>
4P/g/+D/4P/g/+D/4P/g/+D/4P/g/+D/4P/g/+D/4P/g/+D/4P/g/+D/4P/g/+D/4v/i
/+L/4v/k/+T/5P/k/+T/5P/k/+T/5P/k/+T/5P/m/+b/5v/m/+b/5v/m/+b/5//o/+n/
6v/q/+r/6v/q/+3/7v/v//D/7v/u/+7/7v/u/+7/7v/u//D/8P/w//D/8P/w//D/8P/u
/+7/7v/u/+7/7v/u/+7/8P/y//T/9v/0//T/9P/0//b/9v/2//b/9v/2//b/9v/2//b/
9v/2//T/9P/0//T/9v/2//b/9v/0//T/9P/0//L/8v/y//L/9P/0//T/9P/0//T/9P/0
//b/9v/2//b/+P/4//j/+P/2//b/9v/2//j/+P/4//j/+P/4//j/+P/6//r/+v/6//r/
+v/6//r/+v/6//r/+v/4//j/+P/4//v//P/9//7//P/8//z//P/7//r/+f/4//j/+P/4
//j/+P/4//j/+P/6//r/+v/6//j/+P/4//j/+P/4//j/+P/3//b/9f/0//b/9v/2//b/
9v/2//b/9v/0//T/9P/0//L/8v/y//L/9P/0//T/9f/z//L/8v/y//X/9f/0//T/9f/1
//f/+P/4//n/+v/7//z//f///wAAAAD///////8BAAQABwAJAAoACgALAAsADQANAA0A
DQAMAAoABwACAP7//v/9//j/+P/3//f/9//2//X/9P/y//D/8P/u/+7/7//v//D/8P/v
/+//7//v//D/8P/w//D/7//u/+3/7P/t/+3/5//j/+n/9f8BABAAIwA4AEwAXgB2AJQA
tADXAPcA8wC8AGwAGAC9/3z/bP90/3z/h/+V/6H/rf+7/8X/x//O/9j/3P/d/93/3P/f
/+D/4P/g/+H/4f/h/+H/4f/f/+H/4v/i/+H/4f/h/+L/4//j/+T/5P/k/+T/5//n/+X/
5P/j/+P/5f/k/+T/5P/h/+H/4f/i/+T/5P/k/+X/5//k/+T/5P/k/+X/5v/m/+f/5//o
/+j/5f/l/+X/5v/k/+T/5P/k/+X/6P/p/+r/6f/o/+f/5//n/+f/6P/o/+j/6P/o/+j/
6v/q/+v/7f/t/+3/7v/v//D/8P/w//D/8P/w//D/8P/y//L/8//z//P/8//z//P/7//v
/+//8P/z//P/8//z//H/8v/y//L/9P/1//X/9P/2//f/9//3//b/9f/2//b/9v/4//n/
+f/5//n/+//7//3//f/9//7//P/6//r/+v/6//v/+//6//f/9//3//f/9//2//b/9//3
//f/9v/2//n/+f/5//n/9//3//f/+P/6//r/+v/7//r/+f/4//j/+f/6//v//P/8//z/
+//6//z//f/+/////v/+//////8BAAEAAQABAP//AAAAAAAAAAAAAAAAAQABAP////8A
AP/////+//7//f/9//3//f////3//f/9//3//f/9//7//v/+//7//v/+//3//f/9//v/
+v/4//j/+v/4//f/9//7//z//f/9//v/+P/2//X/9f/7//z/+v/4//j/+P/4//b/9//3
//b/9v/2//f/9//3//j/+v/7//v//P/8//3//v///wAAAQACAAIAAQD//wEAAQABAAQA
CQALAA0ADgAQABEAEQARAA8ADwAPAA4ADgAKAAgACAAHAAIAAAD///3//f/7//n/9v/y
//H/8P/v//D/8v/z//T/9P/x//H/7//v//D/8P/w//D/8P/w//D/9P/z//H/7f/p/+n/
8/8FABoALwBEAFwAdgCWALgA3AABASkBNQEIAa4ARgDd/4b/Zv9q/27/ef+J/5f/o/+t
/7X/vf/G/87/1v/b/93/3v/h/+L/4v/i/+P/4v/h/+D/3//g/+P/5f/m/+P/4//j/+T/
5f/l/+b/5v/k/+T/5//n/+j/6P/o/+n/5//m/+b/5v/j/+P/4//k/+T/5P/k/+X/6f/m
/+b/5v/m/+f/6P/o/+X/5f/m/+b/5v/n/+j/6v/o/+j/6P/o/+b/6P/o/+j/6v/q/+r/
6//r/+v/7P/s/+r/6v/q/+r/6v/q/+v/7f/t/+3/7v/v//D/8P/w//D/8P/w//D/8P/w
//D/8f/x//H/8f/x//H/7//v/+//8P/w/+//7v/t/+3/7v/u/+7/8P/x//H/8P/w//H/
8f/x//H/8f/z//T/9P/2//f/9//5//n/+//7//v/+//7//z//P/6//r/+v/8//3//f/8
//n/+f/5//n/9//2//b/9//5//n/+P/4//f/9//3//f/+f/5//n/+v/6//r/+v/7//r/
+f/4//j/+v/6//r/+v/9//7//v/+//3//f/9//3/AQACAAQABQACAAEAAAD/////AAAA
AAAAAAAAAAAAAQADAAEAAQACAAEAAQAAAAAAAwADAAMAAwABAP///////////////wAA
AAAAAAAAAAAAAP///////wEAAAD+//7//P/6//n/+f/+/wAAAgADAAIA/v/7//n/+//8
//z//P/8//z/+//7//r/+P/6//r/+//7//r/+v/7//v//v8AAAEAAwADAAMAAwADAAMA
BAAEAAMAAQABAAEABAAKAA0AEAASABIAEwATABMAFQAVABUAFAAQAAwACgAKAAsABgAE
AAMABQAFAAMAAQD+//r/+f/4//j/+P/5//n/+f/4//T/8//0//X/9//4//j/+P/4//j/
8v/2//n/9//x/+3/7//z//f/BgAfADoAVAB0AJgAvADkABMBRwFpAWIBIgG0AC8Atv9y
/2T/aP9v/4H/k/+d/6n/t/+9/8L/zv/W/9v/3f/e/+H/5P/k/+T/5f/m/+f/6P/p/+f/
6f/q/+r/5//n/+f/6P/p/+n/6v/q/+b/5v/p/+n/6P/o/+j/6f/p/+j/6P/o/+j/6f/q
/+z/6//q/+n/6f/p/+b/5v/m/+f/6f/r/+z/6f/p/+r/6v/p/+n/6f/q/+z/7P/s/+z/
6//s/+v/6v/o/+j/6P/p/+v/6//s/+z/7v/u/+7/7v/u/+7/7//x//D/7//v/+//8f/y
//P/9P/0//T/9P/0//T/9P/1//X/8//z//P/8//z//P/8//0//P/8//z//P/8f/y//L/
8v/y//P/8//y//D/8f/x//H/7//v//H/8v/0//b/9//3//n/+f/7//v/+//7//v//P/+
//z//P/8//z//f/9//z/+f/5//n/+f/5//j/+P/5//f/9//2//b/+P/5//r/+//5//n/
+f/6//j/+P/4//n/9//3//f/+P/4//j/+P/4//r//P/9//7////////////+//7/////
/wEAAQABAAEA//8AAAAAAAACAAIAAgADAAMAAQABAAIAAgABAP///v8BAAEAAQABAP//
/f/9//3/////////AAACAAIAAgACAAAA/////////f/8//r/+v/8//r/+f/5//v//P/9
//3//f/6//j/9/////v/+v/6//r/+v/6//j/+f/5//j/+P/4//n/+f/3//b/9v/1//n/
+v/6//v//v///wAAAQADAAQABAADAAMAAwADAAYACAAJAAoACgAOAA8ADwAPAA8ADwAP
AA4ADwAMAAsADAALAAYABAADAAAA///8//n/+f/2//b/9v/z//L/8v/x//L/8v/v/+//
7f/t/+7/7v/v//D/8f/y//D/8P/v//H/9f/v/+f/4//n//T/BQAgADoAUABsAI4AugDn
ABEBOwFYAUIB8AB/AAYAmv9g/1r/Zf9x/4P/lf+j/6v/sf+6/8T/zP/P/9f/3v/b/9z/
3P/c/93/3//f/9//3//f/+H/4v/i/+D/3//e/97/3//f/+D/4P/h/+L/5v/n/+P/4v/h
/+H/4f/g/+D/4P/f/9//3//g/+D/4P/g/+H/4//g/+D/4P/f/9//3//e/9//3//g/+D/
3//f/9//4P/e/97/3v/e/93/3v/d/9z/3P/c/9z/3f/f/9//4P/g/+D/4P/g/+D/4P/g
/+H/4//h/+H/4v/j/+T/5P/k/+T/5f/m/+f/6P/o/+j/6f/p/+f/5//n/+f/5//n/+f/
6P/r/+v/6//r/+n/6v/q/+r/6v/r/+v/6v/q/+v/6//r/+v/6//t/+7/7v/w//H/8f/x
//H/8//z//H/8f/x//L/9P/y//L/8v/w//H/8f/w//H/8f/x//H/7//u/+7/7//t/+3/
7P/s/+3/7f/t/+3/7f/t/+3/7v/u/+7/7v/v/+//7//v//D/7v/u/+7/7v/x//L/8v/y
//P/8//z//P/8v/y//P/8//x//H/8f/x//P/9P/0//T/9v/2//b/9//2//P/8v/y//X/
9f/0//T/9f/1//X/9f/1//P/8//z//P/8//z//T/8v/y//L/8v/y//H/8f/x//H/8P/u
/+7/8P/u/+3/7f/w//D/8P/v//D/7v/t/+3/7P/r/+v/6v/o/+r/6v/q/+r/6v/q/+j/
6f/p/+j/6P/o/+n/6f/q/+r/6//r/+3/7v/u/+//8P/x//L/8//z//T/9P/z//X/9f/1
//j/+//9////AAABAAEAAAD//wAAAQACAAIA///6//f/9v/z/+7/7P/r/+v/6//p/+f/
5//k/+T/5P/g/+D/4f/h/+T/5P/h/+H/4f/h/+L/4v/g/+D/4P/g/+L/4P/h/9//2//Z
/9n/3//v/wIAFQAsAEQAXgB8AKAAxADvABEBDwHWAH4AHACz/2b/Tv9Y/2T/cf+B/4//
m/+l/6//tf+8/8L/yP/J/8v/zP/N/8z/zP/M/83/zv/P/9D/0f/Q/9H/0f/Q/83/zf/N
/87/0f/R/9L/0v/O/87/0f/R/8//zv/N/83/zv/O/8//0P/R/9H/0f/S/8//zv/N/83/
0f/O/87/zv/O/8//0P/Q/83/zf/O/87/zf/N/83/zv/M/8z/zP/M/8//0v/T/9T/0//S
/9H/0f/R/9H/0v/S/9L/0v/S/9L/0P/Q/9H/0//T/9P/1P/V/9b/1v/W/9b/2P/Y/9j/
2P/a/9r/2//b/9n/2f/Z/9n/2P/Z/9r/3P/c/9v/2v/Z/9f/2P/Y/9j/2P/Z/9n/2P/W
/9f/1//X/9n/2f/b/9z/3v/g/+H/4f/g/9//4P/f/9//3//f/+D/3v/c/9z/3P/c/93/
3f/c/9n/2f/Z/9n/2f/Y/9j/2f/b/9v/2v/a/9r/2f/Y/9f/1//X/9f/2P/Y/9j/2P/Z
/9n/2f/Z/9r/2v/a/9r/2v/Z/9r/2v/a/9v/2//b/9v/3P/c/93/3f/d/93/3f/d/93/
3v/e/97/3P/c/9z/3f/f/93/3f/e/97/3f/b/9r/3P/d/97/3//f/93/3f/d/9z/2//a
/9r/2v/a/9r/2v/a/9n/2f/Z/9n/2P/W/9b/2f/Y/9j/2f/b/9r/2f/X/9f/1P/S/9H/
0v/T/9X/1v/Y/9b/1P/S/9L/0v/S/9D/0f/R/9D/0v/S/9P/0//U/9T/1f/V/9X/1v/W
/9f/2P/Z/9r/2//b/9z/3P/b/93/3f/d/+D/4f/j/+X/5v/o/+n/6f/p/+v/6//r/+r/
5v/i/+D/4P/f/9r/2P/X/9X/1f/T/9H/0f/O/87/zv/M/8z/zf/N/87/zv/L/8v/zf/N
/87/zv/N/8z/y//K/8r/zv/N/8v/y//H/8P/xf/T/+D/8f8IAB4AMgBKAGgAhACpANEA
5QDKAIYAMADT/3r/SP9G/1L/W/9l/3f/g/+N/5X/of+o/6z/rv+1/7v/uv+3/7r/uv+6
/7v/uf+5/7n/uf+6/73/v//A/73/vf+9/77/vf+9/77/vv+8/7z/v/+//8D/wP/A/8H/
v/++/77/vv+//7//v//A/8D/wP/A/8H/wf++/77/vv/A/8H/wv/C/8H/wf/C/8L/v/+/
/7//wP/C/8L/wv/C/8D/wv/C/8L/wv/C/8L/w//E/8X/x//I/8j/yP/I/8j/yP/I/8n/
y//J/8n/yv/L/8z/zP/M/8z/zP/M/8z/zP/Q/9D/0f/R/8//z//P/8//z//P/8//0P/R
/9H/0f/R/9P/1P/U/9T/0v/T/9P/0v/S/9P/0//T/9X/1f/X/9j/1v/Y/9n/2f/b/9v/
3f/d/9v/2//b/9z/2v/Y/9j/2P/a/9v/2//a/9n/2f/Z/9n/2f/Y/9j/2f/b/9v/2v/a
/9n/2f/Z/9n/2//b/9v/3P/c/9z/3P/d/93/3f/d/97/3v/e/97/3v/d/97/3v/e/9//
3//f/9//4v/i/+P/4//h/+H/4f/h/+L/5P/l/+b/5P/k/+T/5f/l/+P/4//k/+X/5f/k
/+T/4//j/+P/4//j/+H/4f/h/+L/4//k/+b/5f/k/+P/4v/g/9//3//f/+H/4P/e/97/
3//e/97/3//i/+L/4v/h/+L/4P/f/9//3//f/+D/4P/i/+L/4P/i/97/3//j/9//3v/g
/+D/4P/g/+D/4f/h/+D/3v/e/9//3//f/+D/4v/j/+T/5P/j/+P/5v/n/+j/6f/s/+7/
7//v//H/8f/x//T/9v/3//j/+P/7//3//v////7//f/8//r/9v/y//D/8P/v/+r/6P/n
/+j/6f/o/+f/4//g/+D/4P/g/+D/4f/h/+D/4P/d/93/4P/h/+P/5P/j/+L/4f/g/+T/
5P/h/9//2//b/+H/6f/5/wwAHwAwAEIAWAByAI4ArgDTAPMA6QCqAFYAAACn/2r/Yv9q
/27/e/+P/5v/pf+x/7n/vf/C/8r/0P/R/9P/2P/X/9f/1v/V/9X/1v/X/9j/2f/X/9n/
2v/a/9v/2//b/9z/2//b/9z/3P/Y/9j/2//b/9r/2v/a/9v/3P/c/93/3v/b/9v/2//c
/9z/3P/c/93/3f/a/9r/2v/a/9v/3P/c/93/3f/e/97/3f/d/93/3v/c/9z/3P/c/9//
4v/j/+T/4//i/+H/4f/h/+H/4v/i/+L/4v/i/+L/4//k/+b/6f/n/+f/6P/p/+j/6P/o
/+j/6v/q/+r/6v/r/+r/6v/p/+n/6f/p/+n/6v/r/+z/7v/t/+3/7f/t/+3/7v/u/+7/
7v/v/+//7v/w//H/8f/x//P/8//1//b/9P/2//f/9//3//f/+f/5//f/9//3//j/+v/4
//j/+P/3//f/9v/0//X/9f/1//X/8//y//L/8//x//H/8P/w//P/8//z//P/8f/x//H/
8v/0//b/+P/7//r/+f/4//j/9v/2//b/9v/1//b/9v/2//n/+f/5//n/+f/4//j/9//5
//n/+f/5//v//P/8//z//P/8//z//f/9//v/+//8//3//f/8//z/+v/5//j/9//5//f/
9//3//j/+f/6//z/+//6//n/+P/2//X/9f/1//f/9v/0//T/9v/0//P/8//1//b/9//3
//n/9v/0//P/9f/1//b/9v/0//b/9f/0//P/8v/y//P/8//y//L/8v/z//P/8v/y//P/
8//1//b/9v/3//j/+f/6//v/+//8//z/+//8//3//v8CAAMABQAHAAgADAANAA0ADQAM
AAsACgAIAAgABAACAAIAAwD+//z/+//6//n/9v/z//P/8P/w//D/7P/s/+3/7f/w//D/
7f/t/+3/7f/u/+7/8P/w//D/8P/o/+r/7f/x/+3/5//n//H///8QACMAOABOAGQAgACk
AMQA5QALAScBFAHMAGgAAwCk/2r/ZP9s/2//ef+L/5n/p/+z/7v/wv/M/9T/1//X/9r/
2//c/9z/3P/d/93/3f/d/93/3f/f/+D/4P/f/9//3//g/+P/4//k/+T/4f/g/+L/4f/g
/+D/4P/h/+H/4P/g/+D/3//f/9//4P/i/+L/4v/j/+X/4v/i/+L/4f/h/+H/4P/h/+H/
4v/i/+H/4f/h/+L/5P/k/+T/5P/i/+T/5P/k/+T/5P/k/+X/5//n/+j/6P/n/+b/5f/k
/+T/5P/l/+f/6f/p/+r/6//q/+r/6v/q/+j/6P/o/+j/6P/o/+n/6f/p/+n/6f/p/+n/
6f/p/+r/6//r/+v/6//q/+r/6f/o/+b/5//n/+b/5v/n/+f/5//n/+f/6f/q/+v/7v/w
//H/8f/x//P/8//x//H/8f/y//L/8P/w//D/8P/x//H/8P/v/+//7//v//H/8P/w//H/
8f/x//D/8P/w/+//7v/t/+//7//v//D/8v/y//L/8//z//P/8//0//H/8P/v/+7/8f/y
//L/8v/0//X/9v/3//f/9v/2//X/8//z//P/8//x//L/8v/y//D/8P/w//H/8//x//H/
8v/x//H/8P/w//H/8f/x//H/7//t/+3/7f/u/+//8P/y/+//7v/t/+z/7P/r/+v/6//t
/+z/6v/q/+z/6v/p/+n/7P/s/+z/6//t/+r/6P/n/+f/5//o/+j/6v/m/+T/5P/k/+T/
5P/k/+b/5//n/+b/5P/k/+X/5f/k/+T/5f/l/+b/5v/l/+X/6P/p/+r/6//v//D/8P/v
/+z/6//q/+z/7f/v//H/8v/1//f/+P/5//n/+f/5//j/9v/y//D/8P/t/+j/5v/l/+b/
5//m/+X/4v/e/93/3P/a/9r/2//b/9v/2v/W/9X/1//X/9j/2P/W/9b/1v/W/9j/2P/X
/9P/0//T/8//z//T/9z/8f8OACgAQABiAIgArgDVAAUBMQFCARgBuAA9AML/aP9G/0j/
S/9T/2P/c/9//4n/kf+a/6D/qv+z/7n/uv+5/7v/vP+9/7//v/+//7//v/+9/7//wP/A
/7//v/+//8D/v/+//8D/wP/A/8D/w//D/8D/wP/A/8H/v/++/77/vv+9/73/vf++/7z/
vP+8/73/v/+8/7z/vP++/7//wP/A/77/vf+9/7z/u/+7/7v/vP+6/7r/uv+6/7r/vP+8
/7z/uv+6/7r/u/+9/73/vv++/7z/vP+8/7z/uv+6/7v/vf+9/73/vv+//8D/wP/A/8D/
wP/A/8D/wP/B/8D/wP+//73/vf+9/73/vP+9/77/wP++/73/vP+7/7n/uv+6/7r/uf+5
/7j/tv+0/7X/tf+1/7f/t/+5/7r/uP+6/7v/u/+7/7v/vf+9/7//v/+//8D/wv/A/8D/
wP+9/73/vP+6/7r/u/+8/73/vP+6/7n/uf+7/7v/uv+6/7v/u/+7/7v/uf+5/7n/uv+4
/7j/uP+5/7v/u/+7/7z/uv+6/7r/uv+7/7z/vP+8/73/vf+9/73/vf+8/7z/u/+7/7v/
u/+7/7v/vP+8/7z/vP+8/7z/vf+//73/vf++/73/vf+8/7z/u/+7/7v/u/+7/7n/uf+5
/7n/uf+5/7r/uv+6/7r/uv+4/7f/t/+3/7X/tP+y/7L/tf+0/7T/tf+3/7b/tf+z/7X/
sv+w/6//r/+v/7D/sP+w/7D/rv+w/7D/r/+v/6//q/+v/7H/sP+v/67/rf+s/6z/rf+t
/6z/rP+s/63/rf+u/67/r/+v/6//sP+w/7H/sP+x/7L/s/+3/7j/uP+3/7X/tf+1/7j/
vf+//8H/wv/E/8X/xf/F/8X/xf/F/8T/wv++/7z/vP+5/7T/sv+x/7H/sf+v/63/rf+q
/6r/qv+q/6r/q/+r/6v/qv+m/6X/o/+j/6T/pP+m/6b/pv+m/6j/pv+l/6f/qf+j/5//
o/+r/7z/0//m/wIAJgBCAGYAjgC3AOEA+wDgAJAAKAC5/1L/Gv8U/yD/K/85/0v/Wf9j
/2//d/98/4b/jP+P/5P/lv+V/5b/lv+W/5f/mf+Z/5n/mf+X/5n/mv+a/5n/mf+Z/5r/
m/+b/5z/nP+b/5z/oP+h/6D/oP+g/6H/n/+e/57/nv+d/53/nf+e/6D/oP+g/6H/pf+i
/6L/ov+g/6H/ov+i/5//n/+g/6D/of+h/6H/ov+j/6T/pf+m/6b/qP+o/6j/p/+m/6X/
pf+m/6f/qf+q/6v/rP+t/67/rP+s/63/r/+v/6//sP+x/7T/tP+0/7T/tP+0/7T/tP+2
/7b/t/+3/7n/uf+5/7n/uv+7/7z/vv+9/73/vf+9/7v/vP+8/7z/vv+//7//vv++/7//
v/+//8H/wf/D/8T/xP/G/8f/x//G/8X/xv/F/8j/yf/K/8z/zP/K/8r/yv/K/8v/y//K
/8v/y//L/8v/y//K/8r/y//N/83/zP/M/83/zf/N/83/zf/N/83/zv/M/8z/zP/N/87/
z//Q/9L/1P/U/9T/1P/V/9b/1v/W/9f/1//X/9f/2v/a/9v/2//b/9v/2//b/9z/3v/f
/+D/4P/g/+D/4f/j/+H/4f/i/+L/4f/f/97/4P/h/+L/4//j/+H/4f/h/+P/4//j/+T/
5v/m/+b/5v/i/+H/4f/h/+P/5P/k/+b/6P/m/+X/5f/o/+j/6P/n/+n/5v/k/+P/5P/l
/+f/6P/o/+j/5v/o/+b/5f/l/+X/5//p/+r/6v/q/+r/6v/q/+v/6//q/+z/7P/t/+3/
7P/s/+3/7f/t/+7/7v/v//L/8//0//X/+v/8//3//f/7//v/+//+/wMABQAHAAgACgAL
AAsACwANAA0ADQAMAAsACAAHAAgABwACAAAA///9//3/+//5//f/9P/0//T/8v/y//P/
8//1//b/9P/1//P/8//0//T/9v/2//b/9v/4//b/9f/1//X/8//z//X/+/8KAB0ANABI
AF4AdgCUALgA3QADASEBHAHkAIwAKQDG/4D/cv9+/4P/kf+p/7X/u//F/8//2v/k/+r/
7f/v//D/8f/y//L/8v/z//T/9f/2//f/9f/3//j/+P/4//n/+v/8//3//f/+//7/+v/6
//3//f/+//7//v///wAAAAABAAIAAAD///7//v///wAAAQADAAUAAgACAAIAAgADAAQA
BAADAAMABAAEAAUABQAFAAYABAAEAAQABAAFAAgACQAKAAoACgAKAAsACwALAAwADAAO
AA4ADgAOAA4ADgAPABEADwAPABAAEQAUABQAFAAUABUAFgAXABgAGAAYABkAGQAbABsA
GwAbABoAGwAcAB4AHQAdAB0AHQAbABwAHAAcAB4AHwAfAB4AIAAhACEAIQAhACEAIwAk
ACQAJgAnACcAJwAnACkAKQApACkAKQAqACsAKgArACwAKgArACsAKgArACsAKwArACkA
KAAoACkAKgArACsALAAtAC0ALQAtAC8ALwAvADAAMAAwADAAMQAxADEAMQAyADQANAA0
ADQAMwA0ADQANAA3ADcANwA3ADoAOgA7ADsAOwA7ADsAOwA9AD4APgA+AEAAQABAAEEA
PwA9AD0APgBBAEEAQABAAEMAQwBDAEMAQQA/AD8APwBBAEEAQQBCAEIAQgBCAEIAQgBB
AEEAQQBDAEIAQABAAEEAQABAAEEARABEAEQAQwBFAEIAQAA/AEEAQQBCAEIAQwBEAEMA
RgBEAEQARABEAEQARABEAEUARQBEAEYARgBHAEcARgBGAEcARwBLAEwATABNAE4ATwBQ
AFEAVQBWAFYAVQBVAFUAVQBYAFwAXwBiAGQAZQBlAGQAYwBlAGUAZQBkAGAAXABaAFoA
WwBWAFQAUwBVAFUAUwBRAE0ASgBKAEoASwBMAE4ATwBOAE4ASwBLAEsASwBMAEwATABM
AEwATABUAFQAUQBNAEsARwBJAFUAYwB0AIsAngCwAMQA4AD+ACIBRwFjAVkBIAHQAHoA
HwDe/9D/2v/i/+v/+f8JABUAHQAnAC8ANAA6AEIARQBFAEQARwBGAEYARgBHAEkASQBJ
AEkASQBLAEwATABLAEsASwBMAE8ATwBQAFAATgBOAFEAUQBQAFAAUABRAFEAUABQAFAA
UQBRAFEAUgBSAFIAUgBTAFUAUgBSAFIAUgBTAFQAVABVAFUAVgBWAFUAVQBVAFYAVwBY
AFkAWgBYAFoAWgBaAFoAWgBaAFsAXgBfAGEAYgBgAGAAYABgAGAAYABhAGMAYwBjAGQA
ZQBmAGYAZgBmAGcAaABpAGoAbABsAG0AbQBtAG0AbQBtAGwAbQBuAHAAcABvAG4AbQBu
AHAAcQByAHAAcQBxAHAAcgBzAHMAcwB1AHUAdwB4AHYAeAB5AHkAewB7AH0AfQB9AH0A
fQB+AH4AfAB8AHwAegB7AHsAegB5AHkAeQB5AHwAfAB9AH8AfQB9AHwAfAB9AH0AfQB9
AH0AfQB9AH4AfgB+AH4AfwCBAIEAgQCCAIAAgACAAIAAgwCEAIQAhACFAIUAhQCFAIgA
iACJAIkAhwCHAIcAhwCHAIgAiACIAIoAigCKAIsAiQCHAIcAiACLAIsAigCKAIkAiQCJ
AIkAigCJAIoAiwCLAIsAiwCMAIoAigCKAIoAhgCFAIUAhQCGAIYAhQCGAIcAhgCGAIcA
igCKAIoAiQCLAIgAhgCFAIUAhQCGAIYAhACIAIoAiACGAIYAhgCGAIYAhwCHAIYAhgCG
AIcAhwCHAIgAigCLAI0AjgCOAI8AkACRAJIAkwCVAJYAlgCVAJUAlQCVAJgAmwCdAJ8A
oACgAKEAoQChAKMAowCjAKIAnwCaAJcAlgCXAJIAkACPAI8AjwCNAIsAiwCIAIgAiACG
AIYAhwCHAIgAiACFAIUAhQCFAIYAhgCGAIYAhgCGAIgAiACJAIkAhwCDAIEAiQCTAJ4A
swDKANwA6gAEAR4BOgFfAYUBlQF4AToB6ACNADYADAAKABIAHQApADUAQQBPAFsAYQBq
AHAAdAB5AHsAfAB7AHsAegB5AHkAegB7AHwAfQB9AH8AgACAAH8AfwB/AIAAfwB/AIAA
gAB+AH4AgQCBAIAAgACAAIEAgQCAAIAAgAB/AH8AfwCAAIAAgACAAIEAhQCCAIIAggCE
AIUAhgCGAIQAgwCDAIIAgwCDAIMAhACEAIQAhACEAIIAhACEAIQAhQCGAIcAiQCJAIkA
igCKAIoAigCKAIoAiACIAIkAiwCNAI0AjgCPAI4AjgCOAI4AjgCOAI4AjgCQAJAAkQCR
AJEAkQCRAJEAkQCRAJEAkgCTAJMAkwCTAJEAkgCSAJIAkgCTAJMAkgCUAJUAlQCVAJUA
lQCXAJgAmgCcAJ0AnQCbAJsAnQCdAJwAmwCaAJoAnACaAJoAmgCcAJ0AnQCcAJkAmQCZ
AJkAlwCWAJYAlwCYAJkAmQCaAJkAmQCZAJkAmQCZAJkAmgCaAJoAmgCbAJ0AnQCdAJ4A
ngCeAJ4AngCfAKAAoACgAKEAoQChAKEAoACgAKEAoQCjAKMAowCjAKUApgCmAKYApACk
AKQApQCjAKEAoQCiAKUApQCkAKQApQClAKUApQClAKMAowCjAKMAowCjAKQApACkAKQA
pACkAA==
         </WaveFormData>
      </LeadData>
      <LeadData>
         <LeadByteCountTotal>10000</LeadByteCountTotal>
         <LeadTimeOffset>0</LeadTimeOffset>
         <LeadSampleCountTotal>5000</LeadSampleCountTotal>
         <LeadAmplitudeUnitsPerBit>4.88</LeadAmplitudeUnitsPerBit>
         <LeadAmplitudeUnits>��V</LeadAmplitudeUnits>
         <LeadHighLimit>2147483647</LeadHighLimit>
         <LeadLowLimit>268435456</LeadLowLimit>
         <LeadID>V6</LeadID>
         <LeadOffsetFirstSample>0</LeadOffsetFirstSample>
         <FirstSampleBaseline>0</FirstSampleBaseline>
         <LeadSampleSize>2</LeadSampleSize>
         <LeadOff>FALSE</LeadOff>
         <BaselineSway>TRUE</BaselineSway>
         <ExcessiveACNoise>FALSE</ExcessiveACNoise>
         <MuscleNoise>TRUE</MuscleNoise>
         <LeadDataCRC32>155282949</LeadDataCRC32>
         <WaveFormData>
5P/k/+T/5P/k/+T/5P/k/+T/5P/k/+T/5P/k/+T/5P/k/+T/5P/k/+T/5P/k/+T/5v/m
/+b/5v/m/+b/5v/m/+j/6P/o/+j/6P/o/+j/6P/p/+r/6//s/+7/7v/u/+7/7//w//H/
8v/0//T/9P/0//b/+P/6//z//P/8//z//P/+//7//v/+////AAABAAIAAgACAAIAAgAC
AAIAAgACAAIAAgACAAIABQAGAAcACAAGAAYABgAGAAQABAAEAAQAAgACAAIAAgABAAAA
///+//z//P/8//z//P/8//z//P/6//r/+v/6//j/+P/4//j/+v/6//r/+v/6//r/+v/6
//r/+v/6//r//P/8//z//P/6//r/+v/6//z//P/8//z//P/8//z//P/8//z//P/8//7/
/v/+//7/AAAAAAAAAAD+//7//v/+////AAABAAIAAAAAAAAAAAD+//7//v/+//z//P/8
//z//P/8//z//P/+//7//v/+//z//P/8//z//P/8//z//P/7//r/+f/4//r/+v/6//r/
+v/6//r/+v/4//j/+P/4//b/9v/2//b/9//4//n/+v/6//j/+P/4//j/+P/6//z//P/7
//v//v/+//7//v///wAAAgADAAUABwAFAAUABQAFAAcACgANAAsADgAPABAAEAAQABEA
EQAOAA0ADQAKAAUABAADAAEA///+//7//f/8//v/+v/6//j/9f/1//X/9v/2//b/9f/2
//b/9v/2//f/9//3//f/9f/0//P/8v/0//L/7f/o/+v/9P/6////CwAUABsAIgAyAEoA
ZACCAKIAqgCRAGsAPgD+/8n/vP++/73/w//M/9L/1v/h/+T/4v/m/+7/7//t/+v/5//p
/+n/6f/p/+n/6f/p/+n/6v/q/+r/6v/q/+r/6f/p/+n/7P/s/+z/7P/q/+r/6//r/+n/
6f/q/+r/6//r/+v/6//o/+f/5v/l/+f/6P/p/+r/6v/q/+n/6f/p/+r/7P/s/+r/6v/r
/+z/7P/r/+v/6//p/+n/6v/q/+v/7P/t/+7/7v/t/+v/6v/t/+7/7v/u/+//7//v//D/
8P/w//D/8f/z//P/9f/4//f/+P/4//j/+f/7//j/+v///wAAAQABAAEAAQACAAIAAAAA
AAAAAQADAAMABAAFAAMABAAEAAQABwAIAAkACgALAAsACwALAAkACAAIAAgACQAIAAcA
BQAHAAcACAAIAAgACAAHAAcAAwACAAIAAgAAAAAA///+//3//f/9//3//f/9//7////9
//3//f/7//v/+//7//v/+//5//v//P/+//3//f/+//z/+//7//r/+//8//7/AQD+//7/
/f/8//////////////8AAAIA//8BAAIAAgACAAIAAQAAAP////////////////7//v//
/////v/+/////f/9//3//f////7//f/8//z//v/+//7//P/8//z//P/7//r/+//9//v/
+v/5//n/9//3//f/+P/5//r/+//8//v/+P/3//b/9v/4//j/9v/2//b/9v/2//b/9v/2
//T/9P/0//T/9P/4//r/+v/5//n//P/8//z//P/9//7/AAAAAAEAAAD9//3//f/9////
AwAHAAgADAALAAwADAAMAA0ADQAMAAsACwAIAAUABAABAP//+//6//r/+f/3//X/8f/w
//D/7f/t/+3/7v/u//D/7//u/+7/7P/s/+3/7f/u/+//7//w/+7/8v/y/+7/6f/g/93/
5v/0////CwASABsAKgA6AFAAbgCQALQAxgC1AIsAVgASAMv/sP+w/63/sf+8/8L/yP/N
/9D/1P/W/9z/3//h/+H/4f/h/+H/4f/h/+H/4P/f/97/3v/f/+D/4f/i/+D/3//f/9//
3v/e/97/3v/f/+D/4v/j/+H/4f/i/+L/3//f/9//3//d/93/3f/d/97/3v/e/97/3v/e
/93/3f/d/97/4P/g/97/3v/f/+D/4v/h/+H/4f/f/9//4P/g/+L/4v/i/+L/4//j/+L/
4v/j/+T/5P/k/+P/4//j/+T/5v/m/+b/5//l/+X/5//q/+3/7v/u/+7/7//x/+7/8P/x
//L/8//z//X/9f/2//b/9v/2//b/9//4//f/9//3//X/9v/2//b/+v/6//r/+v/7//v/
+//7//3//P/8//z//f/8//v/+f/5//n/+v/6//r/+v/5//n/9f/0//T/9P/0//T/8//y
//H/8f/x//H/7f/t/+7/7//t/+3/7f/r/+v/6//r/+v/7f/r/+3/7v/u/+3/7f/u/+z/
6//r/+r/7P/s/+3/7//t/+7/7v/u/+//7//v/+//8f/y//T/8f/v//D/8P/w/+//7//v
/+//7//v/+//7//x//D/8P/x//D/7v/t/+3/7//v/+//7//v/+7/7f/s/+z/7v/u/+7/
7P/s/+z/7P/s/+r/6v/r/+v/6v/p/+n/6P/n/+b/5v/o/+r/7P/u/+v/6P/n/+b/6P/m
/+b/5v/m/+b/5P/k/+T/4v/i/+L/4v/i/+T/5v/m/+X/5v/q/+v/7P/q/+v/7P/u/+z/
7f/s/+n/6f/p/+n/6//x//X/9v/6//n/+v/6//r//f/9//z/+//6//b/8v/w//H/7//r
/+r/6v/p/+f/5f/i/+D/3//b/93/3f/e/97/3f/b/9n/2P/Z/9r/3P/d/9v/2//a/9r/
1v/Y/9r/2v/V/9D/0f/U/9T/2//r//j/AwAUACQAOgBYAH4AqADIAMsAsQCCADoA5/+u
/6D/nf+b/6T/sP+0/7n/wv/E/8T/yP/N/83/zf/N/8//0f/R/9H/0f/S/9P/1P/W/9X/
1P/T/9L/0v/R/9H/0f/T/9T/1f/W/9X/1P/U/9P/0f/R/9L/0v/R/9H/0f/R/9L/0//U
/9X/0//S/9H/0P/Q/9D/z//P/9H/0v/U/9T/0v/S/9P/1P/U/9P/0//T/9P/0//U/9T/
1P/U/9T/1P/T/9P/0v/S/9f/2P/Y/9j/2f/Z/9n/2v/c/9z/3P/d/9z/2//c/97/4P/i
/+P/5P/j/+X/4v/k/+f/6P/p/+n/6//r/+z/7P/s/+z/7P/t//H/8f/y//P/8v/y//H/
8P/0//T/9P/0//P/8//z//P/8//y//L/8v/0//T/9P/z//P/8//0//T/9P/0//P/8//z
//L/8v/y//D/8P/v/+7/7f/t/+3/7f/p/+n/6v/r/+v/6//r/+n/7f/t/+3/7f/r/+n/
6//s/+z/6//r/+z/7P/r/+v/6v/q/+r/6//t/+7/8P/x//L/8v/x//D/7//x//L/9P/x
//P/9P/0//T/8//z//P/8//1//X/9f/1//P/8v/y//P/8f/w//D/8f/y//P/9P/1//P/
8v/x//D/8P/y//L/8v/z//T/9f/2//b/9P/0//X/9P/y//D/7//v/+//7//w//L/8v/y
//L/8v/w//D/8P/0//D/8P/w//D/8P/w//D/8P/w/+7/7v/u/+7/7v/v//D/7//t/+//
8v/y//L/8//1//f/+v/5//v/+//5//v/+//7//3//v8BAAEABAAHAAgACAAIAAcABwAG
AAUACAAGAAQABAAFAAMA///+//v/+f/2//P/8f/w//D/7f/s/+v/6//q/+z/6//q/+r/
6v/q/+v/6//t/+3/7P/s/+z/6v/o/+z/7f/o/9//3P/e/+X/8f8AAAsAFgAgADQAUAB0
AJYAuADTAM8AqgB4ADMA5v+0/6v/rf+u/7j/xP/J/8z/zv/S/9j/2//b/9//4//f/93/
3f/d/93/3f/d/93/3v/e/97/3v/e/97/3f/d/93/3v/e/97/3v/f/+D/4v/j/+D/3//f
/97/3f/d/93/3f/d/93/3f/d/97/3v/e/97/4P/g/9//3//e/97/3//e/97/3v/f/+D/
3v/d/93/3f/b/9v/3P/c/9r/2v/a/9r/2//b/9r/2v/f/+D/4P/g/9//3//f/+D/4P/g
/+D/4f/h/+H/4//m/+f/6P/o/+j/6v/t/+v/7v/v//D/8f/x//H/8f/y//L/9P/0//T/
9f/3//f/+P/5//n/+v/6//r//P/8//z//P/7//v/+//7//3//P/8//z/AAAAAAAA////
////AAAAAPz//P/7//v/+//6//r/+v/4//j/9//2//f/9//3//f/9f/1//b/9//1//X/
9f/z//X/9f/1//X/8//x//P/9P/0//P/8//0//b/9f/1//T/9P/0//X/9//1//b/9v/2
//n/+f/5//n/9//4//r/9//3//j/+P/4//n/+f/5//n/+//7//v/+//6//j/9//3//n/
+P/4//n/+f/5//n/+f/5//j/9//2//b/+P/4//j/+P/4//j/+P/4//b/9v/3//f/9v/1
//X/8//z//P/9P/0//T/9P/0//b/9P/0//T/8//y//H/8P/u/+//8P/w//D/8P/w//D/
8P/w/+7/8P/w//D/8P/w//L/8v/x//P/9v/2//b/+P/5//r//P/8//3//P/5//r/+//8
////AAADAAMABgAGAAYABQAEAAYABwAHAAcABgACAP7//P/7//n/9f/0//T/8//x/+//
7f/s/+z/6f/p/+n/6v/q/+r/6f/o/+j/6v/q/+v/6//p/+n/6P/o/+r/6P/o/+j/4//e
/93/4v/s//X//f8GABMAHAAuAEgAaACKAKgAsACXAHMARAAAAL//qP+s/63/s/+8/8T/
yP/P/9T/1v/W/9r/3f/Z/9n/2f/Z/9n/2f/Z/9n/2//b/9v/3P/a/9r/2v/a/9j/1//X
/9f/2f/a/9v/3P/b/9r/2v/Z/9b/1f/V/9T/1v/X/9j/2f/Z/9n/2f/Z/9f/1v/V/9T/
1f/W/9b/1//V/9b/2P/Y/9b/1v/X/9j/1v/V/9X/1f/V/9X/1v/W/9n/2v/b/9z/2//b
/9r/2v/b/9z/3P/c/9v/2//b/9z/3P/c/9z/3f/d/93/3//i/+H/4v/i/+L/5P/n/+X/
6P/r/+z/7f/t/+v/6//s/+z/7f/u/+//8f/w/+//7//v/+//8P/w//D/8P/w//D/8P/v
/+//7//v//D/8P/x//L/9P/0//T/8//x//H/8v/y/+7/7v/t/+3/6//q/+r/6v/q/+r/
6f/o/+X/5f/l/+X/4//j/+T/5f/l/+X/5f/j/+T/4//i/+H/4//h/+P/5P/k/+P/4//k
/+b/5f/l/+T/4v/i/+P/5f/j/+T/5P/k/+X/5f/l/+X/5f/m/+j/5f/l/+b/5v/m/+X/
5f/l/+X/5f/l/+X/5f/n/+b/5v/n/+X/5P/k/+X/5//n/+f/5//n/+b/5f/k/+L/5P/k
/+T/5P/k/+T/5P/k/+L/4v/j/+P/4v/h/+H/4//j/+P/5P/j/+L/4f/g/+D/3v/e/97/
4P/g/+D/4P/i/9//3v/e/97/3v/e/97/3v/e/9z/3P/c/9z/3P/e/+D/4P/f/9//4v/i
/+L/4v/j/+T/5v/n/+n/6f/n/+n/6f/p/+v/7f/v/+7/8P/x//L/8v/y//X/9f/0//P/
8f/u/+v/6v/p/+f/4//i/+D/3//d/9v/2//a/9r/1//X/9f/2P/Y/9j/1//W/9b/2P/Y
/9n/2f/Y/9f/1f/U/9T/2P/W/9T/0//O/8n/yv/U/9v/4//u//n/AAAMAB4ANgBUAHgA
jACFAGcAQgAMAMn/nv+c/5//n/+k/7D/tv+5/77/xv/I/8j/xf/L/83/yf/F/8b/x//I
/8n/x//H/8f/yP/K/8r/yv/K/8r/yf/J/8n/yP/I/8j/yP/I/8j/yf/J/8n/yf/K/8r/
yf/J/8n/yf/H/8f/x//H/8r/yv/K/8r/yv/K/8n/yf/H/8j/yv/K/8r/yv/L/8z/y//J
/8j/x//I/8n/y//M/8r/yv/K/8r/y//L/8r/yv/O/9D/0f/S/9H/0f/R/9L/0v/S/9L/
0//T/9P/1f/Y/9n/2v/a/9r/2f/b/9j/2v/f/+D/4f/h/+H/4f/i/+L/5P/k/+T/5f/l
/+X/5v/n/+j/6v/r/+z/7P/s/+z/7P/t/+3/7f/t/+3/7P/s/+z/7P/s/+z/6//t/+3/
7v/u/+r/6v/p/+n/5//m/+b/5v/o/+j/5//m/+P/4//j/+P/4//j/+T/5f/l/+X/5f/j
/+X/5f/l/+X/5f/j/+X/5v/m/+X/5f/m/+j/5//n/+b/5v/m/+f/6f/n/+j/6P/o/+n/
6f/p/+n/6f/q/+z/6f/p/+r/6v/q/+3/7f/t/+3/7f/t/+3/7f/t/+z/7P/t/+3/7P/s
/+3/7f/t/+3/7f/r/+r/6f/o/+n/7P/t/+7/7f/s/+v/6v/q/+j/6P/p/+v/6v/p/+n/
6//r/+v/7P/q/+r/6v/q/+z/6v/q/+r/6P/o/+j/6P/p/+n/6v/r/+n/6f/t/+v/6P/q
/+r/6v/q/+r/6v/q/+j/6P/o/+j/6P/s/+7/7v/t/+v/7v/u/+7/8P/x//L/9P/2//n/
+v/5//v/+//7//3///8BAAAAAgAEAAYABwAIAAgABwAFAAMAAQD+//v/+v/5//f/8//y
//P/8//y//H/7//u/+7/6//r/+v/7P/s/+z/6//q/+r/7P/s/+3/7f/r/+v/6v/q/+7/
7v/s/+j/5f/k/+f/7P/2/wEACQAQABcAHgAuAEQAYACAAJ4AogCFAF8AMgDy/73/tv+6
/7X/u//K/9D/1P/Z/97/3v/e/+T/5//l/+X/6f/n/+b/5f/k/+P/5P/l/+b/6P/n/+b/
5f/k/+b/5f/l/+X/5v/m/+b/5v/m/+b/5//n/+f/5//o/+j/5//n/+f/5//l/+X/5f/l
/+b/5v/m/+b/6P/o/+f/5//l/+b/6P/o/+j/6P/p/+r/6P/n/+f/5//n/+f/6P/o/+v/
7P/t/+7/7f/t/+z/7P/u/+7/7f/s/+//7//v//D/8v/y//L/8//z//P/9f/4//j/+P/3
//b/+P/7//n//P/+//7//v/9//3//f/+//7/AAAAAAAAAQADAAMABAAFAAcACAAIAAgA
CQAIAAcABgAJAAkACQAJAAsACgAKAAoADAAMAAwACwALAAsADAAMAAoACgAJAAkABwAG
AAYABgADAAIAAAD+//7///8AAAEA/v/9//3//f/7//v/+//5//3//f/9//3//f/7//3/
/v8BAAEAAgAEAAIAAQABAAAA/v/+////AQD//wAAAAAAAAEAAQABAAEA//8AAAIA//8B
AAIAAgACAAUABQAFAAUAAwADAAMAAwADAAIAAgADAAMAAgACAAMAAgABAAAA//8BAAAA
///+/wAAAgACAAIAAQAAAP///v/9//z//f///////v/9//3/+//7//v//P/+//7//v/+
//7//P/8//z//v/+//7//v/8//z/+v/6//r/+v/8//z//P/6//z//P/8//z/+//8//v/
+f/7//7//v/+//7///8AAAIAAwAFAAUAAwAFAAUABQAHAAgACwALAA4AEQASABIAEgAS
ABEADwANAA0ACgAHAAYABwAFAAEAAAD+//3/+//5//n/+P/4//X/8//z//T/9P/2//X/
9P/0//T/9P/1//X/9f/1//T/9P/u/+7/8P/y//H/6P/n/+7/+P8DAA0AFgAfACgANgBO
AGYAggCkAL4AvQCbAGoAMADp/7r/tv+z/63/tP/A/8b/zf/W/9r/3P/i/+f/5f/j/+X/
5f/j/+P/4//j/+P/4//j/+T/4v/i/+L/4v/k/+P/4//j/+b/5v/m/+b/5f/k/+T/4//j
/+P/5P/k/+H/4f/h/+H/3//f/9//3//i/+L/4v/i/+L/4v/h/+H/4P/g/+H/4P/f/+D/
4v/k/+L/4f/h/+H/4f/h/+L/4v/g/+D/4P/g/+P/4//i/+L/5f/m/+b/5v/m/+X/5P/k
/+b/5v/m/+f/6f/p/+v/7v/u/+7/7f/s/+3/7//s/+7/7//w//H/8f/z//P/9P/0//T/
9P/0//X/9//3//j/+f/3//j/+P/4//j/+P/4//j/+f/5//n/+f/5//j/+P/4//z//P/8
//v/+f/5//r/+v/2//b/9f/1//X/9P/0//T/8//y//D/7v/r/+v/6//r/+v/6//s/+3/
7f/t/+3/6//s/+v/6v/p/+v/6f/r/+z/7v/t/+3/7v/s/+v/6//q/+n/6P/o/+n/6f/q
/+r/6v/s/+3/7v/v/+7/7v/v/+v/6f/q/+r/6v/p/+n/6f/p/+f/5//n/+f/5//m/+b/
5//n/+b/5v/n/+b/5f/k/+P/5P/k/+T/5P/k/+b/5v/m/+X/5P/j/+L/4P/e/97/3//f
/97/3f/d/9//3//f/+D/4P/g/+D/4P/e/9z/3P/c/9r/2v/a/9r/3v/b/9X/1v/Y/9j/
2P/Y/9n/2v/b/9r/2P/Y/9j/2P/Z/9r/2f/X/9f/2v/a/9r/3P/d/97/4P/h/+P/4//h
/97/3f/c/93/3v/h/+H/5P/o/+r/6//s/+3/7f/s/+v/6//o/+X/5P/h/9//2//a/93/
3f/c/9v/1v/U/9P/z//N/83/zv/O/87/zf/M/8z/zv/O/8//z//O/83/y//K/8z/zv/K
/8j/x//G/8P/wP/C/8X/0//m//H//P8MACQAPABaAIIApgC5AKsAfgBCAPf/sP+U/5H/
i/+I/5D/mv+f/6T/qP+q/67/s/+5/7v/u/+5/7r/u/+8/73/u/+7/7v/vP+6/7r/uv+6
/7j/t/+3/7f/uP+4/7j/uP+6/7r/u/+7/7n/uf+6/7r/t/+3/7f/t/+5/7n/uf+5/7j/
uP+4/7j/tv+2/7X/tf+3/7j/uv+6/7b/tv+3/7j/tv+1/7X/tf+z/7P/tP+0/7b/tv+2
/7b/t/+3/7b/tv+5/7r/uv+6/7n/uf+5/7r/uP+4/7j/uf+7/7v/vf/A/8H/wv/C/8L/
w//F/8L/xP/G/8b/xv/F/8X/xf/G/8b/yf/K/8v/zf/M/8v/y//L/8n/yv/K/8r/zP/M
/8z/zP/M/8v/yv/J/8r/yv/L/8z/zP/M/8z/y//J/8n/yv/K/8n/yv/K/8v/y//K/8r/
yv/H/8b/xP/C/8P/w//D/8P/v/+//8D/wf/B/8H/wf+//8H/wf/B/8H/v/+9/7//wP++
/73/vf++/8D/v/+//77/wP/A/8H/w//B/8L/wv/C/8P/w//D/8P/wv/C/8P/v/+//8D/
wP/A/8H/wf/B/8H/wf/B/8H/wf/D/8L/wv/D/8P/wv/C/8P/wv/B/8D/v//B/8D/v/++
/77/wP/A/8D/wP/A/8D/wP++/7z/vP+9/7v/uv+5/7n/u/+7/7v/vP+6/7r/uv+6/7r/
uP+4/7j/tv+2/7b/tv+4/7f/t/+3/7f/t/+3/7f/tf+3/7n/uP+3/7b/tf+0/7b/tv+2
/7T/tP+0/7T/tP+0/7b/tv+1/7X/uP+4/7j/uP+5/7r/vP+//8H/wf+//7//v/+//8H/
xP/H/8f/yv/L/8z/zP/M/83/zf/M/8v/zf/K/8f/xv/D/8H/vf+8/7z/u/+5/7f/tf+0
/7T/sf+y/7P/tf+2/7X/s/+x/7D/sP+w/7H/sf+x/7H/sP+w/7T/sv+u/7D/s/+s/6f/
qP+u/7f/w//K/9n/7P/6/xIAMgBSAHQAjgCHAGMANgD4/6v/ev9y/3X/d/+A/4r/jv+R
/5r/nv+e/6T/p/+l/6n/qf+n/6X/pf+l/6X/p/+n/6f/qP+m/6b/pv+m/6j/p/+n/6f/
qP+o/6j/qP+q/6r/q/+r/6v/q/+s/6z/qf+p/6n/qf+p/6n/qf+p/6z/rP+s/6z/rf+u
/67/r/+u/67/r/+u/6r/qv+r/6z/rv+t/63/rf+u/6//sf+y/7L/sv+y/7L/sf+x/7D/
sP+1/7b/tv+2/7n/uf+5/7r/uv+6/7r/u/+7/7v/vf/A/8H/wv/C/8L/xf/H/8T/xv/J
/8r/y//L/8v/y//M/8z/z//Q/9H/0//T/9P/1P/V/9X/1v/W/9b/2P/Y/9j/2P/Z/9n/
2f/Z/9v/2v/a/9r/3P/c/9z/2//Z/9n/2v/a/9n/2v/a/9v/2v/a/9v/3P/b/9r/2P/W
/9f/1//X/9f/1//X/9j/2f/Z/9n/2f/X/9n/2f/Z/9n/2//Z/9v/3P/b/9n/2P/Y/9n/
2f/a/9r/2//c/97/4f/g/+D/3//e/9//3//f/9//4f/i/+T/4f/h/+L/4v/i/+T/5f/m
/+f/5//n/+f/5//p/+j/6P/p/+f/5v/m/+f/6P/p/+r/6//r/+r/6f/o/+j/6v/q/+r/
6v/q/+r/6v/o/+b/5v/n/+r/6v/q/+v/7f/t/+3/7v/s/+z/7P/s/+7/7P/s/+z/7P/s
/+z/7P/u/+3/7f/t/+3/7f/t/+3/7//v//D/8P/w//D/8P/y//L/8v/w//L/8v/y//L/
8v/0//T/8//z//b/9v/2//b/9//4//r//v8BAAIAAQD///////8BAAYACQAJAAwADQAO
AA4ADgARABEAEAAPABAADgAMAAwACwAJAAUABAAEAAMAAQD///v/+v/6//f/9//3//j/
+P/5//n/+f/6//j/+P/5//n/+//7//r/+v/8//r/+P/6//f/9P/z//b/+P///w0AGAAf
ACgAMgBEAGAAggCgALoAwwCrAIQAUgALANL/xv/H/8P/zP/e/+T/4//o/+z/8v/6//3/
+//5//f/9//5//n/+f/5//v/+//7//z/+v/6//r/+v/7//v//P/9//7//v/+//7//P/8
//3//f/9//3//v/+/wAAAQACAAMAAgABAAAA//8CAAIAAgACAAQABAADAAMAAQACAAQA
BAAEAAQABQAGAAgABwAHAAcABwAHAAgACAAKAAoACgAKAA0ADQAMAAwADQAOAA4ADgAP
AA8ADwAQABIAEgASABMAEQARABMAFgAXABgAGAAYABsAHQAaABwAHwAgACEAIQAjACMA
JAAkACUAJgAnACkAKQApACoAKwApACoAKgAqAC4ALgAuAC4AMQAxADEAMQAvAC4ALgAu
ADIAMgAyADEALwAvADAAMAAwADAALwAvAC4ALgAvADAALgAuAC0ALAAtAC0ALQAtACkA
KQAqACsALQAtAC0AKwAtAC0ALQAtAC8ALQAvADAAMAAvAC8AMAAyADEAMQAwADIAMgAz
ADUANAA0ADMAMgA1ADUANQA1ADcAOAA6ADcANwA4ADgAOAA7ADsAOwA7ADsAOwA7ADsA
OQA4ADgAOQA7ADoAOgA7AD0APQA9AD0APQA8ADsAOgA6ADwAPAA8ADwAPAA8ADwAOwA6
ADsAPQA7ADoAOQA5ADsAOwA7ADwAPgA+AD4APgA+ADwAPAA8ADwAPAA8ADwAPQA9AD4A
PwA9AD4APgA+AD4APgA+AD4APgA8AD4APgA+AD4APgBAAEAAPwBAAEQARQBGAEYARwBI
AEoASwBNAE0ASwBLAEsASwBNAFEAVQBWAFoAWQBaAFoAWgBbAFsAWgBZAFgAVABQAE4A
TwBNAEkASABJAEkASABHAEMAQgBCAD8AQABBAEMARABEAEMAQgBCAEIAQgBDAEMAQQBB
AEAAQABIAEgARABCAD8AOAA5AEIASgBTAF8AaABtAHYAhgCeALwA3gD2APoA4QC9AJIA
UAAbAA4AEgARABMAHgAmACoALwA0ADoAOgA8AD8AQQA9ADsAPQA/AD8APwA/AD8APwA/
AEAAPgA+AD4APgA+AD0APQA9AEAAQABAAEAAQABAAEEAQQBBAEEAQgBCAEEAQQBBAEEA
QQBBAEEAQQBEAEQARABEAEIAQgBBAEEAQQBCAEQARABEAEQARQBGAEYARQBFAEUARwBH
AEgASABKAEoASgBKAEkASQBIAEgATABOAE8AUABPAE8ATwBQAFAAUABQAFEAUwBTAFUA
WABXAFgAWABYAFsAXQBaAFwAXwBgAGEAYQBjAGMAZABkAGYAZgBmAGcAZwBnAGgAaQBr
AGwAbABsAGwAbABsAGwAbwBvAG8AbwBvAG4AbgBuAG4AbgBuAG0AbgBvAHEAcgBwAHAA
bwBvAG8AbgBuAG4AbgBuAG0AbABtAG0AbQBtAG4AbwBxAHMAcQBxAHEAbwByAHMAdAB1
AHcAdQB3AHgAegB5AHkAegB8AHsAewB6AHoAegB7AH0AfQB+AH4AfgB9AH0AfQB9AH8A
gACCAH8AfQB+AH4AfgB/AH8AfwB/AIEAgQCBAIEAfwB+AH4AfwCBAIAAgACBAH8AfwB/
AH8AgQCAAH8AfgB+AIAAgACAAH4AfgB+AH4AfAB6AHoAewB9AHwAewB7AHsAewB7AHwA
fAB8AHwAfAB6AHgAeAB4AHgAeAB4AHgAeAB7AHsAeAB4AHgAeAB4AHgAeAB4AHYAdgB2
AHYAdgB6AHwAfAB7AHsAfgB+AH4AfgB/AIAAggCDAIUAhQCDAIEAgQCBAIMAiACLAIsA
jgCNAI4AjgCOAJEAkQCQAI8AjACIAIQAggCDAIEAfQB8AHwAewB5AHcAdgB2AHcAdQBz
AHMAdAB0AHQAcwByAHIAcgByAHMAcwBzAHMAcgByAHIAcgByAHIAcQBqAGkAbgB0AHcA
gwCSAJkAnACqALwA0gDwABQBJgEfAQMB3gCkAGMAPgA6AD0APwBGAEwAUABbAGIAZABm
AGoAawBrAG0AawBpAGgAZwBmAGUAZwBnAGcAaABqAGoAagBqAGkAZwBmAGUAZgBmAGYA
ZgBmAGYAZwBnAGcAZwBoAGgAZwBnAGcAZwBnAGcAZwBnAGYAZgBmAGYAaABoAGcAZwBo
AGoAbQBuAGsAagBqAGoAagBpAGkAaQBrAGsAbABsAGsAagBpAGgAbABtAG0AbgBvAHAA
cABwAHEAcQBxAHIAcABwAHAAcQBzAHMAdQB4AHcAeAB4AHgAdwB5AHYAeAB7AHwAfQB9
AH8AfwCAAIAAgACAAIAAgQCDAIMAhACFAIUAhgCGAIYAhgCGAIYAhgCJAIkAiQCJAIcA
hgCGAIYAigCKAIoAiQCHAIcAiACIAIQAhACDAIMAgwCCAIIAggCCAIIAgQCAAH8AfwB/
AH8AewB7AHwAfQB/AH8AfwB9AH4AfQB8AHsAfQB7AH0AfgB+AH0AfQB+AIAAfwB/AH4A
fgB+AH8AgQB/AIAAgACAAIEAgQCBAIEAgQCCAIQAgQCBAIIAggCCAIUAhQCFAIUAgwCD
AIMAgwCDAIIAggCDAIUAhACEAIUAhQCFAIUAhQCDAIIAgQCAAIAAggCCAIIAggCCAIIA
ggCCAA==
         </WaveFormData>
      </LeadData>
   </Waveform>
</RestingECG>
