# Supplementary material for: Detection of Left Atrial Enlargement Using a Convolutional Neural Network-Enabled Electrocardiogram
Source: Front Cardiovasc Med. 2020 Dec 17;7:609976. doi: 10.3389/fcvm.2020.609976 (PMC7773668; doi:10.3389/fcvm.2020.609976)
Supplement: Supplementary file 2 [file Data_Sheet_2.ZIP › normal1/1802010262_8314_0000001Y.XML]

<?xml version="1.0" encoding="Windows-1252"?>
<!DOCTYPE RestingECG SYSTEM "restecg.dtd">
<RestingECG>
   <PatientDemographics>
      <PatientID>1802010262</PatientID>
      <PatientAge>67</PatientAge>
      <AgeUnits>Years</AgeUnits>
      <Gender>Male</Gender>
      <PatientLastName>wangjincheng</PatientLastName>
   </PatientDemographics>
   <TestDemographics>
      <DataType>Resting</DataType>
      <Site>1</Site>
      <AcquisitionDevice>MAC55</AcquisitionDevice>
      <Status>Unconfirmed</Status>
      <Priority>Normal</Priority>
      <AcquisitionTime>09:01:33</AcquisitionTime>
      <AcquisitionDate>07-15-2015</AcquisitionDate>
      <CartNumber>1</CartNumber>
      <AcquisitionSoftwareVersion>009C</AcquisitionSoftwareVersion>
      <XMLSourceVersion>MAC5000 v1.0</XMLSourceVersion>
   </TestDemographics>
   <RestingECGMeasurements>
      <VentricularRate>60</VentricularRate>
      <AtrialRate>60</AtrialRate>
      <PRInterval>152</PRInterval>
      <QRSDuration>88</QRSDuration>
      <QTInterval>358</QTInterval>
      <QTCorrected>358</QTCorrected>
      <PAxis>57</PAxis>
      <RAxis>47</RAxis>
      <TAxis>37</TAxis>
      <QRSCount>10</QRSCount>
      <QOnset>223</QOnset>
      <QOffset>267</QOffset>
      <POnset>147</POnset>
      <POffset>204</POffset>
      <TOffset>402</TOffset>
      <ECGSampleBase>500</ECGSampleBase>
      <ECGSampleExponent>0</ECGSampleExponent>
   </RestingECGMeasurements>
   <Diagnosis>
      <Modality>Resting</Modality>
         <StatementCount>4</StatementCount>
         <LabelText>12SL Õï¶Ï³ÂÊö</LabelText>
      <DiagnosisStatement>
         <StmtFlag>ENDSLINE</StmtFlag>
         <StmtText>ñ¼ÐÔÐÄÂÉ</StmtText>
      </DiagnosisStatement>
      <DiagnosisStatement>
         <StmtFlag>ENDSLINE</StmtFlag>
         <StmtText>µçÑ¹·ûºÏ×óÐÄÊÒ·Ê´óµÄ×îµÍ±ê×¼£¬²»³ýÍâÊÇÕý³£±äÒì</StmtText>
      </DiagnosisStatement>
      <DiagnosisStatement>
         <StmtFlag>ENDSLINE</StmtFlag>
         <StmtText>·ÇÌØÒìÐÔ T ²¨Òì³£</StmtText>
      </DiagnosisStatement>
      <DiagnosisStatement>
         <StmtFlag>ENDSLINE</StmtFlag>
         <StmtText>Òì³£ ECG</StmtText>
      </DiagnosisStatement>
   </Diagnosis>
   <Waveform>
      <WaveformType>Rhythm</WaveformType>
      <WaveformStartTime>0</WaveformStartTime>
      <NumberofLeads>8</NumberofLeads>
      <SampleType>CONTINUOUS_SAMPLES</SampleType>
      <SampleBase>500</SampleBase>
      <SampleExponent>0</SampleExponent>
      <HighPassFilter>16</HighPassFilter>
      <LowPassFilter>150</LowPassFilter>
      <ACFilter>NONE</ACFilter>
      <LeadData>
         <LeadByteCountTotal>10000</LeadByteCountTotal>
         <LeadTimeOffset>0</LeadTimeOffset>
         <LeadSampleCountTotal>5000</LeadSampleCountTotal>
         <LeadAmplitudeUnitsPerBit>4.88</LeadAmplitudeUnitsPerBit>
         <LeadAmplitudeUnits>¦ÌV</LeadAmplitudeUnits>
         <LeadHighLimit>2147483647</LeadHighLimit>
         <LeadLowLimit>268435456</LeadLowLimit>
         <LeadID>I</LeadID>
         <LeadOffsetFirstSample>0</LeadOffsetFirstSample>
         <FirstSampleBaseline>0</FirstSampleBaseline>
         <LeadSampleSize>2</LeadSampleSize>
         <LeadOff>FALSE</LeadOff>
         <BaselineSway>FALSE</BaselineSway>
         <ExcessiveACNoise>FALSE</ExcessiveACNoise>
         <MuscleNoise>FALSE</MuscleNoise>
         <LeadDataCRC32>2548933534</LeadDataCRC32>
         <WaveFormData>
/v/+//7//v/+//7//v/+//z//P/8//z//v/+//7//v/9//z/+//6//v//P/9//7//v/+
//7//v/8//z//P/8//7//v/+//7//v/+//7//v/8//z//P/7//3//v/+//7//v/+//7/
AAABAAEAAQABAAEAAQABAAMAAwADAAQABAAEAAQABAAEAAcABwAJAAsACgANAA4ADwAP
ABAAEAAQAA8ADQANAAwADAALAAoACQAIAAUAAwABAP7//P/8//z//P/8//z//P/6//n/
+f/5//n/+f/5//n/+f/5//j/+P/4//j/+P/4//j/+P/4//j/+P/5//n/9v/2//r//f/7
//z//v8FAA4AGAAmADwAWAB2AJQAsgDVAO4A8wDmAM4AsQCTAHEATgAzABwABwD3/+//
7f/r/+n/6//y//f/+f/5//7/AAD+//z/+//9//3//P/8//z//P/8//z//P//////////
//z//P/9//3/+//7//z//P/8//7//v/+//7//////////////wAAAAD+//7//v///wEA
AQABAAEAAQADAAMAAwADAAMAAwADAAMAAwAEAAUABQAFAAUABgAGAAcABwAIAAgABwAH
AAgACwAMAA0ADQALAAsACwAMAAwADAANAA4AEAAQABAAEAAPAA8ADwAPAA8AEAAQABIA
FAAUABQAFAAVABcAFQAUABIAEgASABIAEQARABEAEQARABAADwAPAA8ADgANAA0ADQAM
AAwADAALAAkACAAIAAgACAAIAAgABgAFAAUAAwAFAAUABQAFAAcABwAHAAUABAAEAAMA
AQADAAMAAgACAAQAAwADAAQABQAFAAMAAwABAAAAAAAAAAIAAwADAAMAAAAAAP////8A
AAAAAAAAAAIAAgACAAIAAAAAAAEAAQABAAIAAgACAAIAAgABAAEAAQABAAEAAQAEAAUA
BQAEAAIAAgACAAIAAwADAAQABAACAAMAAwACAAIAAwADAAMAAwADAAIAAgAEAAQABAAF
AAMAAgACAAIAAgACAAIAAgACAAIAAgACAAEAAQABAAEAAgACAAIAAgACAAIAAwADAAEA
AQABAAEAAQACAAIAAQABAAEA/////wEAAQABAAMAAQABAAEAAQACAAIAAgACAAEAAAD/
////AAAAAAEAAgD///////8AAAAA/////wAAAAAAAAAA//8AAAAAAgACAAIAAgABAAEA
/////wAAAAAAAAAAAAAAAAAAAAAAAP////////////8BAAEAAQACAAAAAAAAAAAAAAAA
AP///v8AAAIAAgABAAEAAgACAAIAAAAAAAAAAAACAAIAAgACAAIAAgACAAIAAgACAAIA
AgACAAAAAAAAAAAAAgACAAIAAgAAAAAAAAAAAAIAAgACAAIAAgACAAIAAgACAAIAAgAB
AAEAAgACAAIAAgACAAIABAADAAMAAwADAAUABQAFAAcABwAHAAgACAAIAAgACAAIAAkA
CQALAA0ADgARABIAEwAVABYAFgAWABUAEwATABIAEAAPAA4ADQAMAAkABwAFAAIAAAAA
AAAA/v/+//7//v8AAP////////////////////////7//v/+//7//v/+//7//v/+//7/
/v/7//v//P/8//z//f///wAAAgALABIAGgAoAD4AWgB4AJYAsgDXAPoAAQH2AOAAwQCh
AIMAXAA7ACQAEQD///f/8//t/+v/7f/0//n///8BAAIAAAACAAIAAwADAAEAAAAAAAAA
AAAAAAAAAAABAAEAAQABAAAAAAABAAEAAQABAAIAAgAAAAIAAgACAAIAAwADAAMAAwAD
AAQABAACAAIAAgADAAUABQAFAAUABQAHAAcABwAFAAUABQAFAAYABwAJAAsACQAJAAkA
CgAKAAsACwAMAAwACwALAAwADQAOAA8ADwANAA0ADQAOAA8AEAASABQAFAAUABQAFAAT
ABMAEwATABUAFgAWABgAGAAYABgAGAAXABkAFwAWABcAGAAZABoAFwAXABcAFwAXABYA
FQAVABUAFAATABMAEQAQABAAEAAPAA0ADAAMAAwADAAMAAwADAALAAsACQAJAAkACQAJ
AAkACQAJAAcABwAIAAgABwAHAAcABgAGAAYABQAFAAYABwAHAAUABQAFAAQABAAEAAQA
BQAFAAUABAAEAAMAAwAEAAQABAAEAAQABAAEAAQABAAEAAUABQAFAAYABgAGAAYABgAF
AAUAAwADAAMAAwAGAAcABwAGAAQABAAEAAQAAwADAAQABAAFAAcACAAIAAYABwAHAAcA
BwAHAAYABgAGAAYABgAHAAUABAAEAAQABgAGAAYABgAGAAYABgAGAAUABQAFAAUABgAG
AAYABgAEAAQABQAFAAUABQAFAAUABQAGAAYABQADAAMAAQABAAIAAwAEAAcABQAFAAUA
BQAGAAYABgAGAAQABAAEAAUAAwACAAIAAgADAAMAAwAEAAYABQAFAAYABAAEAAQAAwAC
AAIABAAEAAQABAADAAMABQAFAAYABgAGAAYABgAGAAQABAAEAAMABQAFAAUABQADAAMA
AwAEAAQABAAEAAQABgAGAAUABAACAAQABAADAAMABAAEAAQABgAGAAQABAAEAAYABgAG
AAYABAAEAAQABAAEAAQABAAEAAQABAAEAAQABAAEAAQABAAEAAQABAAEAAQABAAEAAQA
BAAEAAQABAAEAAQABAAEAAIAAgACAAEAAgAEAAUABgAEAAQABAAGAAcABwAHAAcABwAH
AAcACQAJAAkACgAKAAwADAAMAAwACwALAA0ADwAQABMAFAAVABUAFgAWABYAFQATABMA
EgAUABMAEgARAA4ACwAJAAcAAgAAAAAAAAACAAIAAgACAAIAAQABAAEAAwADAAMAAwAB
AAEAAAAAAAAAAAAAAAAAAAAAAAAAAAAEAP//AQAAAPr//v8DAAMAAgAGAA0AFAAaACgA
PgBYAHAAigCoAM0A7AD1AOwA1gC7AJ0AfwBeADsAJAAVAAcA+f/z//P/8f/v//T/+///
////AgACAAAABAAHAAUABQAEAAQABAACAAIAAgACAAUABQAFAAUAAgACAAMAAwAFAAUA
BgAGAAQABgAGAAYABgAHAAcABwAHAAcACAAIAAYABgAGAAcABwAHAAcABwAJAAsACwAL
AAkACQAJAAkACQAJAAoACwANAA0ADQAOAA4ADwAPABAAEAAPAA8AEAAPABAAEQARABEA
EQARABIAFAAUABUAFgAUABQAFAAUABcAFwAXABcAFwAYABgAGgAYABgAGAAYABsAHQAb
ABoAGAAYABgAGAAZABkAGQAZABcAFgAVABUAFQAUABMAEwAVABQAFAAUABEADwAOAA4A
DgAOAA4ADgAOAA0ADQALAAsACwALAAsACwALAAsACQAJAAoACgAJAAsACwAKAAoACAAH
AAcACAAJAAkABwAHAAcABgAGAAYABgAHAAcABwAHAAgACAAJAAkACAAHAAYABgAGAAYA
BgAGAAYABwAHAAcACAAIAAgACAAIAAcABwAHAAcABwAHAAgACQAJAAgACAAIAAgACAAH
AAcACAAIAAgACQAJAAgACgALAAsACwAKAAkABwAGAAgACAAIAAkACQAIAAgACAAIAAgA
CAAIAAgACAAIAAgACQAJAAkACQAIAAgACAAIAAYABgAHAAcABwAHAAcABwAHAAgACAAH
AAcABwAFAAUABQAFAAUABwAFAAUABQAFAAYABgAGAAYABgAGAAYABwAHAAYABgAGAAUA
BQAFAAYABgAFAAUABgAGAAYABgAFAAQABAAGAAYABAAEAAMAAwAFAAUABgAGAAYABgAG
AAYABAAEAAQAAwADAAMAAwADAAUABQAFAAYABAAEAAQABAAGAAYABQAEAAIABAAEAAMA
AwAEAAQABAAEAAgACAAEAAQABAAEAAQABAACAAIAAgACAAQABAAEAAQABAAEAAQABAAC
AAIAAgACAAMABAAFAAYABQAFAAYABgAGAAYABgAGAAYABwAHAAcABwAHAAcABwAJAAkA
CQAKAAoACgAKAAoACgALAAsADQANAA4AEQASABMAEwAUABQAFgAVABMAEwASABIAEQAQ
AA8ADgALAAkABwAEAAIAAgACAAIAAgACAAIAAgABAAEAAQABAAEAAQABAAEAAQAAAAAA
AAAAAAAA/v/+//7//v/+//7//f///wAA/v/+//3///8EAAYACQAOABYAIAAsAEIAXAB2
AIwApwDCANMA0AC+AKUAjQBxAFQAOQAgAA0AAQD7//X/8f/x//P/9P/3//3/AwAEAAQA
AgACAAMABQADAAIAAgACAAIAAgACAAIAAwADAAMAAwAEAAQABQAFAAMAAwAEAAQABAAG
AAYABgAEAAUABQAFAAUABQAGAAYACAAIAAgACQAHAAcABwAHAAcACQAJAAkACwALAAsA
CwAJAAkACgALAA0ADQANAA4ADAANAA0ADgAQAA8ADwAQABAAEAAQAA8AEQARABEAEgAS
ABIAEwAUABQAFAAUABQAFQAVABUAFQAVABYAFgAYABgAGAAYABgAFwAZABcAFgAWABYA
FgAWABUAFQAVABUAFwAWABUAFQAVABQAEwATABEAEAAQABAADwANAAwADAAOAA4ADgAO
AA4ADQANAAsACQAJAAkACQAJAAkACQAHAAkACgAKAAkABwAHAAYABgAIAAcABwAIAAcA
BwAFAAUABQAEAAQABAAGAAcABwAHAAQABAADAAMABgAGAAYABgAEAAQABAAEAAYABgAH
AAcABQAGAAYABgAGAAYABQAFAAUABQAFAAUABgAHAAcABgAIAAgACAAIAAUABQAGAAYA
BgAHAAcABgAGAAcABwAHAAcABwAGAAYABgAGAAYABwAJAAgACAAIAAgACAAIAAgACAAI
AAgACAAFAAUABQAFAAYABgAGAAYABgAGAAcABwAFAAUABQAFAAUABgAGAAUABQAFAAMA
AwADAAMAAwAFAAUABQAFAAUABAAEAAQABAAEAAQABAAFAAMAAgACAAIAAwADAAMABAAE
AAMAAwAEAAQABAAEAAMAAAAAAAIAAgAEAAQAAwADAAEAAQACAAIABAAEAAQABAACAAIA
AgABAAEAAQABAAEAAwADAAMABAAEAAQABAAEAAIAAgABAAAAAAACAAIAAQABAAIAAgAC
AAQABAAAAAIABAACAAIAAgACAAIAAgACAAIAAgACAAIAAgACAAIAAgACAAIAAgACAAIA
/////wAAAAACAAIAAgACAAQABQAFAAUAAwADAAMAAwAHAAcABwAIAAYABgAGAAYABgAH
AAcACQAJAAoADQAOAA8ADwAQABAAEgARAA8ADwAQABAADwAOAA0ADAAJAAcABQACAAAA
AAAAAAAAAAAAAAAAAAD////////////////9//3//f/8//z//P/8//z//v/+//7//v/+
/wAA///9//r/+v/6//3///8AAAIABwAKABAAHAAsAD4AWABuAIgApwDCAM8AzgDAAKkA
kwB5AFgAOwAiABEABQD7//P/8f/x/+//7v/z//v///8CAAQAAAD+////AQABAAAAAAAA
AAAAAAAAAAAA///////////+//7//////wEAAQACAAIAAAACAAIAAgACAAMAAwADAAMA
AwAEAAQAAgACAAIAAwADAAMAAwADAAUABwAHAAcABQAFAAUABQAFAAUABgAHAAcABwAH
AAgACAAJAAkACgAMAAsACwAMAAwADAAMAAsACwALAAsADAAMAAwADQAOAA4ADgAOAA4A
EQARABEAEQARABIAEgAUABMAEgARABAAEwAVABMAEgAUABQAFAAUABMAEwATABMAEgAQ
AA4ADQAPAA4ADQANAA8ADgAOAA4ADwANAAwADAALAAoACQAIAAYABQAFAAMABAAFAAYA
BwAFAAUABQADAAMABAAEAAMABQAFAAQABAACAAEAAQACAAMAAwABAAEAAQAAAAAAAAD+
/////////wAAAAD/////AgACAAIAAgAAAAAAAAAAAP7//v//////AQACAAIAAgACAAIA
AQABAAEAAQABAAEAAAABAAEAAAACAAIAAgACAAMAAwAEAAQAAwADAAIAAAAAAAEAAQAB
AAMAAwACAAIAAAAAAAAAAQABAAAAAAAAAAIAAgACAAIAAgACAAIAAgABAAEAAQABAAIA
AgACAAIAAgACAAMAAwABAAEAAQABAP//AAAAAP//AQABAP////////////8BAAMAAwAD
AAMAAAAAAAAAAAAAAAAAAAABAAEAAAAAAAAAAQABAAEAAgAAAP////8AAAAAAAAAAP//
AAAAAAIAAgABAAAA/v/9//////8AAAAAAAAAAAAAAAAAAAAAAAD/////////////////
////AAAAAAAAAAAAAAAAAAD///7/AAACAAIAAQAAAAAA///+//7/AAAAAP7//v/+//7/
/v/+/wAAAAAAAAAA/v/+//7//v/+//7//v/+//7//v/+//7//v/+//7//v/+//7//v/+
/wAAAAAAAAAA/v/+//7//v/+//7//v/+//7//v/+//7/AAAAAAAAAAD+//7//v/+//7/
/v/+//7//f/9//7//v/+//7//v/+/wAAAQABAAEAAQABAAEAAQAFAAUABQAGAAQABAAE
AAQABAAFAAUABwALAAwADwAQAA8ADwAQABAAEAAPAA0ADQAMAAwACwAKAAsACgAHAAUA
AQD+//z//P/8//z//P/8//z//P/7//v/+//7//v/+//7//v/+//6//r/+v/6//r/+v/6
//r/+v/8//r/+f/5//r//P/6//n/+//+/wAAAwAIABQAJAA0AEoAaACAAJoAuwDaAOUA
3ADGAKsAkQBzAE4AMwAeAAsA+//z/+//6//n/+n/8P/3//n/+//8//7//P/8//3//f/7
//r/+v/6//r/+v/6//r/+//7//v/+//6//r/+//7//3//f/+//7//P/+//7//v/+////
//////3//f/+//7//v/+//7///8BAAEAAQABAP//AQABAAEAAQABAAEAAQADAAMABAAF
AAMAAwADAAQABAAFAAUABgAGAAUABQAGAAcACAAJAAkACQAJAAkACgAMAAwADQAOAAwA
DAAMAAwADQANAA0ADQANAA4ADgAQABAAEAAQABAAEAARAA4ADAAOAA4ADgAOAA0ADQAN
AA0ADQAMAAsACwANAAwACwALAAsACgAKAAoACQAHAAYABgAEAAQABAAEAAIAAQABAP//
AQABAAEAAQADAAMAAwABAAEAAgACAAEA//////7//v8AAP////8AAP/////9//3////+
//7//v/8//3//f/9//z//P/7//v//v/+//7//v/+//7//v/+//7//v///////f/+//7/
/v/+//7//f/9/////////////v///////v/+//7//v/+//7///8BAAIAAQABAAAA/v8A
AAEAAQABAP/////+//7//v/+//7///8BAAAAAAAAAP///v/9//z//v/+//7//v//////
/////////v/9//z/+//8//7////9//3//f/9//3//v/+//3///////3//f/9//3//f//
/////////////P/8//z//P/8//z//P/9/////v/+//7/+//7//v//P/8//v/+//8//z/
/P/8//v//P/8//7//v/8//z/+//7//n/+f/6//r//P/8//z//P/+//7//v/9//v/+//7
//v/+//7//v//P/8//z//P/8//z//P/7//r/+v/8//z/+//9//7//v/+//r/+v/8//7/
/P/+//7//v/+//z//P/8//z//v/+//7//v/+//7//v/+//z//P/8//z//P/8//z//P/+
//7//v/+//7//v/+//7//v/+//7//v/+//7//v/+//z//P/8//z//P/8//z//P/+//7/
/v/+//7//v/+//7//v/+//3//f8AAAAAAAAAAP7//v8AAAEAAQABAAEAAQADAAMABQAF
AAUABgAGAAYABgAGAAYABwAHAAkACwAMABEAEgATABMAEwASABEADwAPAA8ADgAOAAwA
CgAIAAYABQADAAEA/v/8//z//P/8//r/+v/6//r/+f/5//n/+f/7//v/+//7//v/+v/6
//r/+P/4//j/+P/6//r/+v/6//f/9f/2//b/+P/7////AAAEAAsAEgAeADQATgBoAIQA
pADGAOcA9gDxANoAugCdAIEAXQA+ACUADgD7//H/7//t/+f/5//x//j/+f/9/////P/6
//7//v/7//3//f/8//z//P/6//r/+v/6//3//f/9//3//P/8//3//f/7//v//P/8//z/
/v/+//7//v//////////////AAAAAAAAAAAAAAEAAQABAAEAAQABAAMAAwADAAMAAwAD
AAMAAwADAAQABQADAAMAAwAEAAQABQAFAAYABwAHAAgACgALAAwADQANAAsACwALAAwA
DgAOAA8AEAAOAA4ADgAOABEAEQARABEAEQASABIAFAAUABQAFAAUABMAFQATABIAFAAU
ABQAFAARABEAEQARABEAEAAPAA8AEQAQAA8ADwAPAA4ADgAOAAsACQAIAAgACAAIAAgA
CAAIAAcABwAFAAUABQAFAAUABQAFAAUAAwAFAAYABgAFAAMAAwACAAIABAADAAMABAAF
AAUAAwADAAMAAgACAAIABAAFAAUABQACAAIAAQABAAIAAgACAAIABAAEAAQABAAEAAQA
BQAFAAMABAAEAAQABAAEAAMAAwAFAAUABQAFAAUABQAEAAIAAwAEAAUABgAFAAUABgAG
AAQABQAFAAQABgAHAAcABwAFAAUABAAEAAYABgAGAAcABgAEAAMAAgAEAAQABAAEAAQA
BAAEAAQABQAFAAUABQAEAAQABAAEAAAAAAABAAEABAAFAAYABwAGAAYABQADAAUABQAD
AAMAAwADAAMABQADAAMAAwADAAQABAAEAAQAAgACAAIAAwAFAAQABAAEAAMAAwADAAQA
BAADAAMABAAEAAQABAADAAIAAgAEAAQAAgACAAEAAQADAAMABAAEAAIAAgACAAIABAAE
AAQAAwADAAMAAwADAAMAAwADAAQAAgACAAIAAgAEAAQAAwACAAIABAAEAAMAAwAEAAQA
BAACAAIABAAEAAIABAAEAAQABAAEAAQABAAEAAQABAAEAAQAAgACAAIAAgAEAAQABAAE
AAIAAgACAAIAAgACAAIAAgACAAIAAgACAAIAAgACAAIABAAEAAQABAACAAIAAgACAAQA
BAAEAAMABQAGAAYABgAFAAQAAwAEAAcABwAHAAcABwAHAAcACQAJAAkACgAKAAgACAAI
AAgACwALAA0ADwASABUAFgAXABcAGAAYABgAFwAVABUAFAATABEADwANAAwACQAHAAUA
AAD+//7//v8AAAAAAAAAAAAA/////////////////////////v/+//7//v/+//7//P/8
//z//P/8//3//f/8//z//P/9////AAAEAAsAEgAgADIATABqAIQAoADGAOsA/AD5AOYA
ygCtAI8AaQBGAC0AFgAHAPn/8f/v/+//6//t//j//f/9//3/AAD+//7/AAD////////+
//7//v/+//7//v/+/////////////v/+////////////AAAAAP7/AAAAAAAAAgADAAMA
AwACAAEAAQAAAAAAAAAAAAEAAwADAAMAAwADAAUABQAFAAcABwAHAAcABwAHAAgACQAH
AAcABwAIAAgACQAJAAoACgAJAAkACgALAAwADQANAAsACwALAAwADgAOAA8AEAAQABAA
EAAQABEAEQARABEAEQASABIAFAAUABQAFAAUABUAFwAVABQAFAAUABQAFAARABEAEQAR
ABEAEAAPAA8AEQAQAA8ADwAPAA4ADgAOAA0ACwAKAAoACAAIAAgACAAIAAcABwAFAAcA
BwAHAAcABQAFAAUAAwADAAQABAADAAMAAwACAAIABAADAAMABAAEAAMAAAD//wAAAAAB
AAIAAAABAAEAAQD+//7//f/9/wAAAAAAAAAAAAAAAAAAAAAAAAAAAQABAAMABAAEAAQA
AwACAAAA//8BAAEAAQABAAAAAQABAAAAAgACAAIAAgADAAMABAAEAAIAAwADAAIAAgAD
AAMAAwADAAMAAgACAAIAAgACAAMAAwACAAIAAgAAAAAAAAAAAAIAAgACAAIAAwADAAMA
AwADAAIAAQAAAP//AAACAAMAAQABAAEAAQABAAIAAgABAAEAAQD/////////////AQAB
AAEAAQABAP7//v/+//7/AAAAAAAAAQABAAAAAAAAAAEAAQABAAIAAgABAAEAAgACAAIA
AgABAP7//v8AAAAAAgACAAEAAQABAAEAAgACAAQABAAEAAQAAwACAAEA//8BAAEAAQAB
AP///////wAA/v/+//7//v8AAAAA///+/wAAAgACAAEAAQACAAIAAgAAAAAAAAAAAP7/
AAAAAAAAAAAAAAAAAAAAAAAAAAAAAAAA/v/+//7//v8AAAAAAAAAAAAAAAAAAAAAAAAA
AAAAAAAAAAAAAAAAAP7//v/+//7/AAAAAAAAAAAAAAAAAAAAAAAA/////wAAAAAAAAAA
AAAAAAIAAwADAAMAAwADAAMAAwAFAAUABQAGAAYABgAGAAQABAAFAAUACQALAAwADwAO
AA8ADwAQAA4ADgANAAsADAAMAA0ADQAKAAkACAAFAAUAAwAAAP7//v/+//7//v/8//z/
/P/7//v/+//7//v/+//7//v/+//7//z//f/+//3//P/7//r/+v/6//r/+f/5//z//P/6
//v/+//8/wAABQAIAAwAFgAmADwAVgBuAIYAoQDAANkA3gDQALcAnwCFAGYAQwAoABcA
BQD7//X/8f/t/+v/6v/x//3//f/8//7//v/8//3/AQAAAP7//f/8//3//v///wAA////
///////8//z//f/9//////8AAAAA/v8AAAAAAAAAAAEAAQABAAMAAwAEAAQABAAEAAQA
BQADAAMAAwADAAMABQAFAAUABQAFAAUABQAHAAcACAAJAAcABwAHAAgACgALAAsADAAK
AAkACQAKAAsADAANAA0ADQANAA0ADgAOAA4ADwAQAA4ADgAOAA4AEAARABIAEwATABQA
FAAWABQAFAAUABQAFwAZABcAFgAWABYAFgAWABMAEwATABMAFQAUABMAEwATABIAEQAR
AA8ADgAOAA4ADwANAAwADAAMAAwADAAMAAwACwALAAkABwAHAAcABwAHAAcABwAFAAcA
CAAIAAcABwAHAAYABgAGAAUABQAGAAUABQADAAMABQAEAAQABAACAAMAAwADAAMABAAE
AAUABQAEAAMAAgACAAIAAgACAAQABAAFAAUABQAGAAYABgAGAAYABQAFAAcABwAHAAcA
BgAHAAcABgAGAAYABgAGAAUABQAGAAYACAAJAAkACAAIAAkACQAJAAcABwAGAAYACAAI
AAgACQAHAAYABgAGAAgACAAIAAgACAAIAAgACAAHAAcABwAHAAgACAAIAAgABQAEAAQA
AwAEAAUABgAHAAcACAAIAAcABwAHAAUABQAFAAUABQAHAAcABwAHAAcABgAGAAYABgAG
AAYABgAHAAkACAAIAAgABQAFAAUABgAEAAMAAwAEAAYABgAGAAUABAAEAAYABgAGAAYA
BQAFAAUABQAGAAYABgAGAAYABgAEAAQABAADAAUABQAFAAUABAADAAIAAgADAAQABQAG
AAYABgAFAAQABAAGAAYABQAFAAYABgAGAAYABgAEAAYABgAEAAQABAAEAAYABgAGAAYA
BgAGAAYABgAGAAYABgAGAAQABAAEAAQABgAGAAYABgAGAAYABgAGAAQABAAEAAQABAAE
AAQABAAGAAYABgAGAAYABgAGAAUABQAGAAYABgAGAAYABgAIAAcABwAHAAcACQAJAAkA
CwAJAAkACgAKAAoACgAKAAoADQANAA8AEQASABUAFgAXABUAFgAWABYAFwAVABUAFAAU
ABMAEgARABIADwANAAsACAAGAAYABgAGAAYABgAGAAYABQAFAAUABwAHAAcABwAGAAUA
AwACAAQABAAEAAQAAgACAAIAAgACAAUABQACAAIABgAFAAEABAAKAA8AEgAWACIAMgBK
AGAAdgCMAK0AzgDdANoAyACvAJUAfQBgAEEAKAAXAAsAAQD5//f/9f/1//T/+/8BAAUA
CAAIAAQABgAJAAsACAAGAAUABAAGAAYABgAGAAUABQAFAAUABgAGAAcABwAJAAkACgAK
AAgACgAKAAoACgALAAsACwALAAsADAAMAAwADAAMAA0ADAALAAoACQALAA0ADQANAA0A
DQANAA0ADQANAA4ADwAPAA8ADwAQABEAEwAUABYAFAATABMAFAATABQAFQAVABUAFQAV
ABYAGAAYABkAGgAaABoAGgAaABsAGwAbABsAGwAcABwAHgAeAB4AHgAeAB8AIQAfAB4A
IAAgACAAIAAdAB0AHQAdAB8AHgAdAB0AGwAaABkAGQAbABoAGgAaABsAGQAYABgAFgAW
ABYAFgAWABUAFQATABEAEQARABEAEwATABMAEQATABQAFAATABEAEQAQABAAEgARABEA
EgARABEADwAPABEAEAAQABAADgAPAA8ADwAQABAADwAPABAAEAAQABAAEgASABIAEgAR
ABAAEAAPAA8AEAAQABAAEgASABEAEQARABEAEQARABIAEwATABIAFAAUABQAFAARABEA
EgASABQAFQAVABQAFAAVABUAFQAXABcAFgAWABUAFAATABMAFQAUABQAFAAWABYAFgAW
ABYAFgAWABYAFwAXABcAFwAXABYAFQAUABQAFAAVABUAEwATABMAEwAVABYAFgAVABcA
FwAVABUAFQAVABUAFwAVABUAFQAVABQAFAAUABQAFgAWABYAFwAWABQAEwASABIAEwAU
ABYAFgAVABUAFgAWABYAFgAVABQAFAAWABYAFAAUABMAEwAVABUAFgAWABgAGAAYABgA
FgAWABYAFQAVABUAFQAVABUAFQAVABYAFgAWABYAFgAYABgAFwAWABQAFgAWABUAFwAY
ABgAGAASABIAGAAaABgAGgAaABoAGgAZABgAFwAWABYAFgAWABYAGAAYABgAGAAYABgA
GAAYAA==
         </WaveFormData>
      </LeadData>
      <LeadData>
         <LeadByteCountTotal>10000</LeadByteCountTotal>
         <LeadTimeOffset>0</LeadTimeOffset>
         <LeadSampleCountTotal>5000</LeadSampleCountTotal>
         <LeadAmplitudeUnitsPerBit>4.88</LeadAmplitudeUnitsPerBit>
         <LeadAmplitudeUnits>¦ÌV</LeadAmplitudeUnits>
         <LeadHighLimit>2147483647</LeadHighLimit>
         <LeadLowLimit>268435456</LeadLowLimit>
         <LeadID>II</LeadID>
         <LeadOffsetFirstSample>0</LeadOffsetFirstSample>
         <FirstSampleBaseline>0</FirstSampleBaseline>
         <LeadSampleSize>2</LeadSampleSize>
         <LeadOff>FALSE</LeadOff>
         <BaselineSway>FALSE</BaselineSway>
         <ExcessiveACNoise>FALSE</ExcessiveACNoise>
         <MuscleNoise>FALSE</MuscleNoise>
         <LeadDataCRC32>978285305</LeadDataCRC32>
         <WaveFormData>
+v/6//r/+v/8//z//P/8//z//P/8//z/+v/6//r/+v/6//r/+v/6//z//P/8//z//P/8
//z//P/8//z//P/8//z//P/8//z//P/8//z//P/8//z//P/8//z//P/9//3///8AAAAA
AgAFAAYABwAIAAcACAAJAAsADAANAA8ADwARABEAEQARABMAFQAYABkAFwAWABQAFAAR
ABAADwANAAsACQAGAAYABgAGAAYABgAGAAQAAQD+//3/+v/6//r/+//6//n/+P/3//b/
9v/2//X/9f/1//X/9//1//X/9f/1//X/9f/1//X/9v/2//b/8//0//P/8P/v/+//7//r
/+3/9/8HABoALABAAFkAcwCSALEA0ADyAB0BSQFYASkBywB2AEcAMQAdAAMA5P/Q/8r/
x//B/8L/yP/Q/9j/3v/j/+j/7v/y//T/9v/5//f/9//3//f/9//3//f/9//7//v/+v/6
//v/+//7//z/+//7//v/+//7//v/+//7//7//v/+//3//f/+//7//v/+/////////wAA
AgAAAAAAAQABAAIAAgACAAIAAwADAAIAAgACAAIABAAEAAUABgAGAAcABwAHAAUABQAF
AAcACAAIAAgACgAMAAsACwAMAAoACgALAAwADAANAA0ADQANAA0ADQANAA8ADwAOAA4A
EAAQAA8ADgAQABAAEAAQAA4ADwAPAAwADAAMAAoACgAKAAkACAAIAAgABgAFAAUABQAD
AAMAAwADAAAA///////////9//z//P/8//z/+v/8//3//f/9//7///////3//f/+//7/
/v/+//7//v/+//7/AAAAAP////8AAAAA//////////8AAAAAAQABAAEA//////7//f//
////////////AQABAAEAAAAAAAAAAAAAAAAAAQABAAIAAgACAAEAAQACAAIAAgACAAMA
AwADAAMAAwADAAMAAwAEAAQAAgACAAUABQAEAAMAAwADAAMABAAEAAMAAwADAAIAAgAC
AAIAAgACAAIAAgABAP//AQACAAIAAgAAAAAAAgACAAEAAQABAAEAAAAAAAAAAAAAAAAA
AAAAAAAAAAAAAP///////////P/8//7//v/+//7//f/9//7//v/9//3//f/8//z//f/9
//z//P/9//3//f/8//r//P/8//z/+//7//v/+//7//v/+//7//z//P/8//3//f/8//z/
/P/8//z//P/8//3//f/+//z//P/8//v//f/9//z//P///////v/+//7//v/9//3/+//7
//z//P/+//3//f/9//3//v/+//3/+v/6//z//P/8//z//P/8//z//P/8//z//P/+//7/
/v/+//z//P/8//z//P/8//z//P/8//z//P/8//z//P/8//z//P/8//z//P/8//z//P/8
//z//P/9//3///8AAAAAAgAEAAQABAAEAAcACAAJAAsADAANAA8ADwAPAA8ADwAPABEA
EwAWABcAFgAUABEAEAAQABAAEAAPAAsACQAGAAYACAAIAAgACAAGAAQAAQD+//3/+v/6
//r/+f/4//f/9v/3//b/9v/2//b/9f/0//P/9f/z//P/8//z//P/8//z//P/9P/0//T/
8//y//H/8P/t/+v/6//p/+v/9f8HABgAJgA6AFEAawCIAKcAxADkABEBPQFUATMB2wCA
AE0ANwAhAAsA7v/W/87/y//F/8D/xv/M/9b/3v/l/+b/6P/w//b/9v/3//f/9//3//f/
9//3//f/9//5//n/+P/4//n/+f/5//r/+f/5//n/+f/7//v/+//7//z//P/8//v//f/+
//7//v/8//3//f/9//7/AAD+//7/AQABAAIAAgACAAIAAwADAAIAAgACAAIAAgACAAMA
BAACAAMAAwADAAUABQAFAAcACAAIAAgACgAIAAcABwAIAAoACgALAAwADAANAA0ADQAN
AA0ADQANABEAEQAQABAAEgASABEAEAAQABAAEAAQABAAEQARAA4ADgAOAAwADAAMAAsA
CgAKAAgABgAFAAUABwAFAAUABQADAAAA/////wEAAQD///7//v/+//7//P/8//3//f/9
//7///////3///8AAAAAAAAAAAAAAAAAAAAAAgACAAEAAQACAAIAAQD///////8AAAAA
AQABAAEAAQABAAAA//8BAAEAAQABAAEAAwADAAMAAgACAAIAAgACAAIAAwADAAYABgAG
AAUABQAGAAYABgAGAAcABwAHAAcABwAHAAcABwAIAAgABgAGAAkACQAIAAkACQAJAAkA
CAAIAAcABwAHAAYABgAGAAQABAAEAAQABQAFAAQABwAGAAYABgAEAAIABAAEAAMAAwAD
AAMAAgACAAIAAgACAAIAAgACAAIABAAEAAMAAwABAAEA/v/+/wIAAgACAAIAAQABAAIA
AgABAAEAAQAAAP7///////7//v////////8AAP7/AAAAAAIAAQABAAEAAQABAAEAAQD/
/wAAAAAAAP/////+//7/AAAAAAAAAAD+//////8AAP7//v/+//3///////7//v//////
/v/+/wAAAAD//////////wAAAAD+//3//f/9//7/AAABAAEAAAAAAAAAAAAAAAIAAgAC
AAIAAQAAAP///v/+//7//v/+//7//v/+//7//v/+//7//v8AAAAAAAAAAAAAAAAAAAAA
/v/+//7//v8AAAAAAAAAAP7//v/+//7/AAAAAAEAAQADAAQABAAGAAcACAAJAAoADQAO
AA8AEQASABMAFQAVABUAFQAVABUAFQAXABoAGwAbABoAGAAYABkAGAAXABUAEwARAA4A
DgAQABAAEAAQAA4ADAAJAAYAAwAAAAAAAAD///7//f/8//v/+v/6//r/+//7//v/+//7
//n/+f/5//n/+f/5//n/+//8//z//P/9//r/+f/4//P/8//z//H/8f/5/w0AHgAsAEAA
WQBvAIgAowDEAOYADwE7AVgBPQHlAIYAUQA9ACsAFwD+/+T/1v/T/83/yP/M/9T/2P/g
/+X/6v/s/+7/9P/8/////v/9//z/+//7//v/+//7///////+//7//v/9//z//P//////
//////3//f/9//3/AAAAAAAA/////wAAAAAAAAAAAQABAAEAAgAEAAIAAgADAAMABAAE
AAQABAAFAAUABAAEAAQABAAGAAYABwAIAAoACwALAAsACQAJAAkACwAKAAoACgAMAAwA
CwALAAwADAAMAA0ADgAOAA8ADwAPABEAEQARABEAEgARAA8ADgASABIAEQAQABIAEgAS
ABIAEQARABAADAANAA4ADQAOAAwACwAKAAoACgAIAAcABwAHAAUABQAFAAUAAgABAAEA
//////3//P/9//7////+//7//////////v///////f/+/wAAAQACAAQABAAEAAQAAgAE
AAQAAwABAAIAAgABAAMAAwADAAQAAgADAAMAAwAFAAUABAADAAEAAQABAAEAAQADAAMA
AwACAAIAAgACAAQABAAFAAUABAAEAAQAAwADAAQABAAEAAIAAwADAAMABQAFAAUABQAF
AAYABgAEAAQABwAHAAYABQAFAAUABQAEAAQAAwADAAQABAAFAAYABgAGAAYABgAEAAMA
AQADAAQABAAEAAIAAAACAAIAAQACAAMABAAEAAMAAgABAAAAAAAAAAAAAAACAAIAAQAB
AAEAAQD+//7/AAAAAAAAAAD/////AAAAAP3//f/9//z//v///////v/+//////////7/
/P/+//7//v/9//3//f/7//v/+//7//v//P/8//z/+//7//r/+v/8//z//P/8//r/+//7
//z//P/8//z/+//7//v/+v/6//3//f/8//z/+//6//j/9//5//n/+v/6//r/+f/5//n/
+f/6//r/+f/6//z//P/6//j/+P/4//j/+P/4//j/+P/4//j/+P/4//j/+P/4//j/+P/2
//b/9v/2//f/+P/5//r/+f/4//f/9//5//n/+v/6//r//f/+////AgADAAQABQAFAAYA
BwAJAAoACwAMAA0ADQAPABEAFAAVABUAFAASABIAEQAQAA8ADwANAAsACAAGAAYABgAG
AAgACAAGAAMA///7//f/9v/2//X/9P/z//L/8f/w//D/7v/v/+//7//t/+3/6//r/+z/
7f/u/+//7f/t/+7/7v/u/+3/7P/r/+z/6//r/+n/5f/l/+3/+/8KABoALgBFAFsAdACR
AK4A0AD1AB8BQgE9AfUAkgBNADEAJQAVAPr/3v/O/8f/w//A/8L/xv/I/87/2//i/+L/
5P/o/+7/8f/x//H/8f/x//P/8//z//P/8//z//L/8v/z//P/8//0//X/9f/1//X/9//3
//f/9//2//b/9v/1//f/+P/4//j/+v/7//v/+//6//z/+v/6//3//f/+//7//v/+////
//8AAAAAAAAAAAAAAAABAAIAAAABAAEAAQADAAMAAwAFAAQABAAEAAYABAADAAMABAAG
AAYABwAIAAYABwAHAAcACQAJAAkACQALAAsACgAKAAoACgAJAAgACgAKAAoACgAIAAkA
CQAGAAYABgAEAAQAAgABAAAAAAACAAAA//////3/+//7//v/+//4//f/9//3//f/9f/0
//b/9v/2//T/9P/1//X/9f/2//f/9//1//b/+P/5//r/+P/4//j/+P/6//z//P/7//3/
/v/+//3//P/7//r/+v/8//3//f/9//3//f/8//v/+//7//v/+//5//v/+//7//r/+v/6
//r//P/8//3//f/9//z/+//5//v//P/8//z//P/9//3//f////////////3//v/+//z/
/v8BAAEAAAD///////////7//v/9//3//f/8//z//P/+//7//v/+//7//f/7//3//v/+
//7//P/6//z//P/7//3//f/9//z//P/8//z//P/6//r/+v/6//r/+v/5//n/+f/5//b/
9v/6//r/+v/6//n/+f/6//r/+f/5//n/+P/6//v/+//6//n/+f/4//f/+P/2//j/+P/4
//f/9//3//n/+f/5//n/9//4//j/+P/3//f/9v/2//b/9v/2//b/+P/5//n/+v/4//j/
+P/3//X/9f/0//T/9f/1//T/9P/4//j/9//3//X/9f/2//b/9v/1//X/9f/1//b/9v/1
//b/9P/2//j/+P/3//b/9f/0//T/9P/0//T/9v/2//b/9v/2//b/9v/2//T/9P/0//T/
9v/2//b/9//1//X/9v/2//j/+//8//3//v///wAAAQADAAQABQAHAAcABwAHAAcACAAL
AA4AEgAVABUAFAASABAADwAOAA0ACwAJAAcABAAEAAQABAAEAAQABAACAP///P/5//b/
9v/0//P/8v/x//D/7//u/+7/7v/v/+//7//v/+//7f/t/+3/7f/t/+3/7//v//D/8P/w
//H/8P/t/+j/5//n/+f/5f/j/+n/9/8KABoALgBFAFsAdgCTALAA0ADzABsBRAFLAQsB
pgBZADUAJwAVAPz/4P/O/8f/w//A/77/wv/I/9L/2f/e/+b/6P/q//D/8//z//P/8//z
//X/9f/1//X/9f/1//T/9P/1//X/9f/2//f/9//3//f/9//3//f/9//4//j/+P/3//n/
+v/6//r/+v/7//v/+//6//z/+v/6//v/+//8//z//P/8//3//f/+//7//v/+/wAAAAAB
AAIAAgADAAMAAwADAAMAAwAFAAQABAAEAAYABgAFAAUABgAGAAYABwAIAAgACQAJAAkA
CgALAAwADQANAA0ADAAMAAwADAALAAoADAAMAAwADAAMAA0ADQAKAAwADAAKAAoACQAH
AAUABAAEAAIAAQABAAEA////////AQD+//3//f/7//v/+f/4//j/+P/4//b/+P/5//n/
+f/6//v/+//5//v//P/8//z//v/+//7//v/8//7//v/9//3//v/+//3//f/9//3//v/8
//3//f/9//3//f/8//v//P/9//7////9//////////z//P/8//z//v/+//////8AAAAA
AAD/////AAAAAAAA/v////////8AAAEAAgADAAMABAAEAAIAAAADAAMAAgABAAEAAQAB
AAQABAADAAMAAwACAAIAAgAAAAAAAAAAAAIAAQD//wEAAAAAAAAA/v/+/wAAAAD/////
//////7//v/+//7//v/8//z//P/8//z//P/7//v//f/9//r/+v/8//z//P/8//3//f/+
//7/+//7//v/+v/4//n/+f/4//r/+//7//v//P/6//z//P/6//n/+f/5//n/+f/5//n/
+//8//z//P/5//n/+P/4//j/+P/4//j/+P/5//n/+v/4//j/+P/3//n/+f/4//j/+f/5
//j/+P/6//r/+f/5//f/9//4//j/+v/5//n/+f/3//j/+P/3//j/+P/4//j/+P/4//j/
+P/4//j/+P/4//j/+P/4//j/+P/4//j/+P/4//j/+P/4//j/+P/4//j/+P/6//r/+v/6
//j/+P/4//j/9v/2//b/9v/4//j/+P/4//j/+P/4//j/+P/4//j/+P/4//j/+P/4//j/
+P/4//j/+P/4//j/+f/7//v//P/8//7/AQACAAMAAgADAAQABQAJAAoACwANAAsACwAL
AAsACwANAA8AEgATABMAEgAQAA4ADQAMAAsACwAJAAcABAACAAIAAgACAAMABAADAAEA
/P/5//b/9v/2//X/9P/z//T/8//y//L/8P/x//H/8f/x//H/7//v//H/8f/x//H/8f/x
//L/8v/y/+//8P/v/+z/7f/r/+f/5f/p//P///8QACYAPABPAGcAhgCjAL4A4gAJATcB
VAE9AekAjABRADUAIQANAPD/1P/K/8f/wf++/8D/yP/Q/9j/3f/i/+b/6v/w//T/8//1
//X/9f/1//X/9f/1//X/9//3//b/9v/1//X/9f/2//n/+f/5//n/9//3//f/9//4//j/
+P/3//n/+v/6//r/+P/5//n/+f/6//z/+v/6//v/+//8//z//P/8//3//f/+//7//v/+
//7//v///wAAAAABAAEAAQABAAEAAQADAAQABAAEAAYACAAHAAcACAAGAAYABwAIAAgA
CQAJAAkACQAJAAkACQANAA0ADAAMAAwADAALAAoACAAIAAgACAAKAAsACwAIAAgACAAG
AAYACAAHAAYABgAGAAQAAwADAAMAAQABAAEAAQD+//3//f/7//v/+f/4//r/+v/6//j/
+P/5//n/+f/8//3//f/7//3//v/+//7//P/8//z//P/+/wAAAAD///3//v/+//3//f/9
//3//v/8//3//f/9//3//f/8//v//f/9//3//f/9/////////wAAAAAAAAAA/v/+////
//8AAAAAAAD/////AAAAAAAAAAABAAEAAQABAAEAAQABAAMABAAEAAIAAAADAAMAAgAD
AAMAAwADAAIAAgABAAEAAwACAAIAAgACAAIAAgACAAAA///9////AAAAAAAA/v/+/wAA
AAD///3//f/9//z//v/+//7//v/8//z//P/8//7//v/9//3//f/9//r/+v/6//r/+v/6
//v/+//8//z/+f/5//n/+P/6//v/+//6//r/+//7//v/+v/4//r/+v/4//f/9//3//n/
+f/5//n/+f/6//r/+v/3//f/9v/2//b/9v/2//b/9v/3//f/+P/4//j/+P/3//f/9//2
//b/9//3//b/9v/4//j/9//3//f/9//4//j/+P/3//f/9//5//r/+v/5//b/9P/2//b/
9v/4//j/+P/4//b/9v/2//b/+P/4//j/+P/2//b/9v/2//j/+P/4//j/9v/2//b/9v/4
//j/+P/4//j/+P/4//j/+P/4//j/+P/4//j/+P/4//j/+P/4//j/9v/2//b/9v/4//j/
+P/4//b/9v/2//b/9v/2//b/9v/4//n/+f/5//z//P/+/wEAAgADAAQABQAGAAcACQAK
AAkACwALAAsACwALAAsADQANABAAEQARABIAEAAQAA8ADQALAAgABQAFAAIAAgACAAIA
AgACAAIAAAD9//r/9//0//T/9P/z//L/8f/w/+//7v/u/+7/7//v/+//7//v/+//7//v
/+//7//v/+//7//w//D/8P/v/+z/6//q/+n/5//n/+n/7//9/w8AHgAyAEwAZQB/AJwA
vQDeAAYBMwFVAUAB7QCPAFYAPQApAA8A7//U/8j/xv/D/7//wv/I/9L/2v/i/+X/6P/s
//L/9P/2//f/9//3//f/9//1//X/9f/1//f/9//2//b/9//3//f/+P/5//n/+f/5//n/
+f/5//n//P/8//z/+//7//z//P/8//z//f/9//3//v8AAP7//v/9//3//v/+/wAAAAAB
AAEAAgACAAIAAgACAAIAAwAEAAIAAwADAAMABQAFAAUABwAIAAgACAAKAAoACQAJAAoA
CgAKAAsADAAMAA0ADQANAA0ADQANAA0AEQARABAAEAASABIAEQAQAA4ADgAOAA4AEAAR
ABEADgAMAAwACgAKAAoACQAIAAgACAAGAAUABQAFAAMAAwADAAMAAAD///////////3/
/P/+//7//v/8//7/////////AAABAAEA//8BAAIAAgACAAAAAAAAAAAA/v8AAAAA////
/wAAAAD///3//f/9//7/AAABAAEAAQD//////v/9//////////////8BAAEAAQD+//7/
/v/+//7//v//////AAAAAAAA/////wAAAAAAAP7/////////AQABAAEAAQABAAIAAgAA
AP7/AQABAAAAAQABAAEAAQAAAAAA/////wEAAAAAAAAA/v/+//7//v8AAP///f////7/
/v/+//z//P/+//7//f/7//v/+//6//r/+v/6//r//P/8//z//P/6//r/+f/5//v/+//4
//j/+v/6//r/+v/5//n/+v/6//n/+f/5//j/9v/3//f/9v/4//n/+f/5//j/9v/4//j/
9v/1//X/9f/3//f/9//3//f/+P/4//j/9//3//b/9v/4//j/+P/4//j/+f/5//r/+f/4
//f/9f/3//f/9v/2//f/9//2//b/9v/2//X/9f/1//X/9v/2//j/9//3//f/9//4//j/
9//0//b/9v/2//b/+P/4//j/+P/2//b/9v/2//b/9v/2//b/9v/2//b/9v/2//b/9v/2
//b/9v/2//b/9P/0//T/9P/0//T/9P/0//T/9P/0//T/9v/2//b/9v/1//T/8//y//T/
9P/0//T/9v/2//f/9//3//j/+P/6//v//P/9//7///8AAAEAAwAEAAUABwAHAAkACQAJ
AAkACgALAA0ADQALAAoACAAIAAkACAAHAAUAAwABAP7//v/+//7//v/+//z/+v/3//T/
8f/u/+7/7v/v/+7/7f/s/+v/6v/q/+r/6//r/+v/6//r/+n/6f/p/+n/6f/p/+n/5//o
/+j/6P/n/+j/5//k/+P/4f/f/93/5f/x/wEAEgAkADoAUwBvAIoApQDKAPAAGwFDATwB
9wCXAFIANQAjAA8A8//W/8b/wv+9/7v/uv+8/8b/0P/U/9n/3v/g/+b/6v/s/+3/7f/t
/+3/7f/t/+3/7f/t/+//7//u/+7/7//v/+//8P/x//H/8f/x/+//7//v/+//8v/y//L/
8f/v//D/8P/w//D/8f/x//H/9P/2//T/9P/1//X/9v/2//j/+P/5//n/+v/6//r/+v/4
//j/+f/6//r/+//7//v/+//7//v//f/8//z//P/+//7//f/9//7/AAAAAAEAAgACAAMA
AwADAAUABQAFAAUABQAFAAQABAAEAAQAAwACAAQABAAEAAQABAAFAAUAAgAAAAAA/v/+
/wAA///+//7/AAD+//3//f/7//n/+f/5//n/9v/1//X/9f/1//P/8v/0//T/9P/y//L/
8//z//P/9P/1//X/8//z//T/9P/0//b/9v/2//b/9P/2//b/9f/1//b/9v/1//f/9//3
//j/9v/3//f/9//3//f/9v/1//f/9//3//f/9f/3//f/9//4//j/+P/4//r/+v/7//v/
+//6//n/9//5//r/+v/6//j/+f/5//n/+f/5//n/+f/7//z//P/6//j/+//7//r/+v/7
//z//f/9//z/+v/5//r/+v/7//z/+v/6//r/+v/6//n/9//5//r/+v/6//j/+P/6//r/
+f/3//f/9//2//j/+P/4//j/9v/2//b/9v/4//j/9//3//f/9//0//T/9P/0//T/9P/1
//X/9v/2//X/9f/1//T/9v/3//f/9v/0//X/9f/1//T/8v/0//T/9v/1//X/9f/3//f/
9//3//T/9P/z//L/8v/z//P/9P/0//T/9P/0//T/9f/1//b/9P/0//T/8//1//X/9P/0
//X/9f/0//T/9P/0//P/8//z//P/9P/0//b/9f/1//X/8//0//T/8//0//T/9P/0//L/
9P/0//T/9P/0//T/9P/0//T/9P/0//T/8v/y//L/8v/y//L/8v/y//P/9P/1//b/9P/0
//T/9P/y//L/8v/y//D/8P/w//D/8v/y//L/8v/y//L/8v/y//D/8P/w//D/8f/x//H/
8v/y//T/9//4//v//P/9//7///8BAAIAAwADAAMAAwADAAMAAwAFAAcACgALAAsACgAK
AAoACQAIAAUAAwABAP///v/+//7//v/+//7//v/8//v/+P/1//L/8P/w/+//7v/r/+r/
6f/o/+j/6P/p/+n/6P/n/+b/4//m/+f/6P/p/+f/5//n/+j/6P/o/+f/5v/l/+b/5//j
/9//3f/d/+P/7f/+/wwAIAA3AE0AZAB/AJoAugDdAAUBLgFBAREBsgBfADMAIQAVAAIA
5v/O/8f/wf+6/7j/uP++/8j/zf/Q/9j/3P/g/+T/6f/p/+n/6f/p/+n/6f/p/+n/6//r
/+r/6v/q/+n/6P/o/+r/6//s/+3/7f/t/+3/7f/u/+7/7v/t/+3/7v/u/+7/7v/v/+//
7//w//L/8P/w//H/8f/y//L/9P/0//X/9f/2//b/9v/2//X/9P/0//T/9v/3//f/9//1
//X/9f/3//j/+P/4//r/+v/5//n/+v/4//j/+f/6//j/+f/5//n/+v/7//z//f//////
/v/+//7//v/9//z//P/8//z//P/8//3//f/6//r/+v/4//j/+P/3//b/9v/2//T/8//z
//H/7//v/+//7//s/+v/6//t/+3/6//q/+z/7P/s/+r/6//r/+r/6f/q/+v/6//p/+r/
7P/t/+7/8P/w//D/8P/u//D/8P/v/+3/7v/u/+3/7f/t/+3/7v/u/+//7//v//H/8f/w
/+//7f/t/+3/7f/t/+//7//v/+7/7v/u/+7/7v/u/+//7//w//D/8P/v//H/8v/y//L/
8P/x//H/8f/v/+//7//v//H/8v/y//D/8P/z//P/8v/z//P/8//z//L/8v/x//H/8v/y
//P/9P/y//L/8v/y//L/8f/v//H/8P/w//D/7v/s/+7/7v/t/+//7//v/+7/7P/s/+z/
7P/u/+7/7v/u/+7/7v/t/+3/7//v/+z/7P/s/+z/7P/s/+v/6//s/+z/6//r/+v/6v/o
/+n/6f/o/+r/6//r/+v/6v/o/+r/6v/o/+f/5//n/+f/5//n/+f/5//o/+j/6P/p/+n/
6P/o/+j/6P/o/+j/6P/p/+n/6v/n/+b/5f/j/+T/5f/l/+b/5f/l/+T/5P/o/+j/5//n
/+f/5//o/+j/6P/n/+f/5//n/+j/6P/n/+b/5v/m/+b/5v/m/+b/5v/m/+b/5v/m/+b/
6P/o/+j/6P/o/+j/6P/o/+f/5v/l/+T/5v/m/+b/5v/m/+b/5v/m/+b/5v/m/+b/5P/k
/+T/5P/m/+b/5v/m/+b/5v/m/+b/5P/k/+X/5f/l/+b/5v/o/+v/7P/t/+7/8f/y//P/
9f/0//X/9//3//f/9//3//f/+//9/wAAAQABAAAA/v/+//v/+v/5//f/9f/z//D/8P/w
//D/8P/w//L/8P/t/+r/5f/i/+L/4v/h/+D/3//e/93/3P/c/9z/3f/d/93/3f/b/9n/
2f/Z/9v/2//b/9v/2//c/9z/3P/Z/9r/2//Y/9X/0//R/8//0f/Z/+X/9v8GABoAMwBJ
AGIAfQCYALoA4QAJAS4BLQHrAIgAPQAdAA8A/f/m/8r/uP+z/6//qP+o/6z/sv+6/8P/
zP/O/9D/1v/c/9//3v/d/9z/2//d/93/3f/d/93/3f/c/9z/3f/d/93/3v/f/9//3//f
/9//3//f/9//4v/i/+L/4f/h/+L/4v/i/+L/4//j/+P/4//k/+H/4P/j/+P/5P/k/+L/
4v/j/+P/5P/k/+T/5P/k/+T/5f/m/+f/6f/q/+v/6f/p/+n/6//q/+r/6v/s/+z/6//r
/+z/7P/s/+3/7v/u/+//7//v/+//7//v/+//8f/x//D/8P/0//T/8//y//L/8v/y//L/
8P/x//H/7v/u/+7/7P/s/+z/6//q/+r/6P/m/+X/5f/n/+X/5f/l/+X/4v/h/+H/3//f
/93/3P/c/9z/3P/a/9z/3f/d/93/3v/f/9//3f/d/97/3v/e/97/3v/e/97/3v/g/+D/
3//f/+D/4P/f/93/3f/d/97/3v/f/9//3//f/9//3v/d/93/3f/d/93/3f/f/9//3//c
/9z/3P/c/97/3v/f/9//3v/e/97/3f/f/+D/4P/g/97/3//f/9//3//f/9//3//f/+D/
4P/e/97/4f/h/+D/4f/h/+H/4f/g/+D/3//f/9//3v/e/97/3v/e/97/3v/g/9//3f/f
/97/3v/e/9z/3P/e/97/3f/c/9v/2v/Y/9r/2v/a/9r/2f/Y/9f/1v/Y/9j/1//X/9f/
1//U/9T/1v/W/9b/1v/T/9P/1P/U/9P/0//T/9L/0//V/9b/1v/T/9P/0v/R/9L/0P/S
/9L/1P/T/9P/0//R/9H/0f/R/9H/0v/S/9L/z//P/87/zv/Q/9D/0P/Q/87/z//P/9D/
0P/Q/9D/z//N/83/zP/M/8//z//O/87/zv/O/83/zf/N/83/zv/O/87/zf/N/83/zf/O
/87/zf/K/8z/zv/O/8z/zP/M/8z/zP/K/8r/yv/K/8r/yv/K/8r/zP/M/8z/zP/K/8r/
yv/K/w==
         </WaveFormData>
      </LeadData>
      <LeadData>
         <LeadByteCountTotal>10000</LeadByteCountTotal>
         <LeadTimeOffset>0</LeadTimeOffset>
         <LeadSampleCountTotal>5000</LeadSampleCountTotal>
         <LeadAmplitudeUnitsPerBit>4.88</LeadAmplitudeUnitsPerBit>
         <LeadAmplitudeUnits>¦ÌV</LeadAmplitudeUnits>
         <LeadHighLimit>2147483647</LeadHighLimit>
         <LeadLowLimit>268435456</LeadLowLimit>
         <LeadID>V1</LeadID>
         <LeadOffsetFirstSample>0</LeadOffsetFirstSample>
         <FirstSampleBaseline>0</FirstSampleBaseline>
         <LeadSampleSize>2</LeadSampleSize>
         <LeadOff>FALSE</LeadOff>
         <BaselineSway>FALSE</BaselineSway>
         <ExcessiveACNoise>FALSE</ExcessiveACNoise>
         <MuscleNoise>FALSE</MuscleNoise>
         <LeadDataCRC32>3618649232</LeadDataCRC32>
         <WaveFormData>
DAAMAAwADAAMAAwADAAMAAwADAAMAAwADAAMAAwADAAMAAwADAAMAAwADAAMAAwADAAM
AAwADAAMAAwADAAMAAwADAAMAAwADAAMAAwADAAOAA4ADgAOAA0ADQANAA4ADgAPAA8A
DwAPAA8AEAAQABAAEAASABIAEgASABQAFAAUABQAEgAQAAoABQADAAIAAgABAAEAAQD/
//7//v/+////AAACAAMAAwAEAAUABwAJAAkACgAKAAoACgAKAAoACgAKAAoACgAKAAoA
CgAKAAoACgAKAAoACgAKAAoACwALAAsACwALAAsACwAMAAwADAAMAA8AEAARABQAGgAg
ACMAIwAfABsAFQAPAAwABAD5/+//3//A/5z/gv91/4T/qf/J/9//8//+/wAABAAJAAcA
BQAJABAAFgAXABUAFQAYABcAFQAVABUAFQAXABYAGAAYABgAGAAYABgAGAAaABoAGgAa
ABoAGgAaABoAGgAaABoAGgAYABgAGAAYABoAGgAaABoAGAAYABgAGQAZABkAGQAZABkA
GQAZABkAGQAZABkAGQAZABkAGQAZABkAGQAZABkAGwAaABoAGwAZABkAGAAYABgAGAAY
ABgAGAAYABgAGAAaABoAGgAaABoAGgAaABoAGgAaABoAGgAYABgAGAAYABgAGAAYABgA
GAAXABcAFwAXABcAFgAWABgAGAAXABcAFQAVABUAFAAUABMAEwATABQAEwATABMAEwAS
ABEAEQARABEAEAAPAA8ADwANAA0ADQAOAA4ADgAOAA4ADgAOAA4ADgAOAA4ADgAOAA0A
DQAPAA8AEAAQAA8ADwAQABAAEAAQABAAEAAQABAAEQARABEAEAAQABEAEQARABEAEQAR
ABEAEQARABIAEwATABIAEgAUABQAFAARABEAEgASABIAEgASABIAEgASABIAEgASABIA
EgASABQAEwATABMAEwATABMAEwATABMAEwATABMAEwATABMAEwATABMAEwATABIAEgAT
ABEAEQARABEAEQARABEAEQASABIAEgASABIAEgASABIAEQARABEAEQAPAA8ADwAPABAA
EAAQABAAEAARABEAEQAOAA4ADQANAA4ADgAOAA4AEAAQABAAEAAPAA8AEAAQABAAEAAP
AA8ADwAPAA8ADwAPAA8ADwAPAA8ADwAPAA8ADgAOAA4ADgAQABAAEAAQABAAEAAQABAA
EQARABEAEQAPABAAEAAQABAAEAAQABAAEAAQABAADwAPAA8ADwAQABAADwAPAA8ADwAP
AA4ADgAQABAAEAAQABAAEAAQABAAEAAQAA8AEQAQABAAEAAQABAAEAAQABAAEAAQABAA
EAAQAA4ADgAOAA4ADgAOAA4ADgAQABAAEAAQABAAEAAQABAAEAAQABAAEAAQABAAEAAQ
AA8ADwAPABAAEAARABEAEQARABEAEgASABIAEgAUABQAFAAUABYAFgAWABYAFAASAA4A
CQAHAAYABAADAAMAAwADAAIAAgACAAIAAgADAAMABQAGAAcACQAJAAkACgAKAA4ADgAO
AA4ADAAMAAwADAAMAAwADAAMAAwADAAMAAwADAAMAAwADQANAA0ADQANAA0ADQAOAA4A
DgAQABEAEgATABYAHAAgACUAJwAlAB8AGQATABAACAD7//H/5f/I/6b/iv97/4T/pf/H
/9//7//+/wQABAALAAsABwAJABIAFgAXABcAFQAYABkAGQAXABUAFwAZABgAGgAaABoA
GgAaABoAGgAcABwAHAAcABwAHAAcABwAGgAaABoAGgAaABoAGgAaABoAGgAaABoAHAAc
ABwAHQAbABsAGwAbAB0AHQAdAB0AGwAbABsAGwAdAB0AHQAdABsAGwAbABsAGwAaABoA
GwAbABsAGgAaABwAHAAcABwAHAAcABwAHAAaABoAGgAaABoAGgAaABoAGgAaABoAGgAa
ABoAGgAaABoAGgAaABoAGgAZABkAGQAZABkAGAAYABgAGAAXABcAFQAVABUAFAAWABUA
FQAVABQAEwATABMAFQAUABMAEwARABEAEAAPABEAEQAPAA8ADwAQABAAEAAOAA4ADgAO
ABAAEAAQABAAEgASABEAEQARABEAEgASABMAEwAUABQAFAAUABQAFAASABIAEwATABUA
FAAUABUAFQAVABUAFQAVABUAFQAVABQAFQAVABQAEgAUABQAFAATABMAFAAUABQAFAAU
ABQAFAAUABQAFAAUABQAFAAUABQAEwATABMAEQARABEAEQARABEAEQARAA8ADwAPAA8A
EQARABEAEQATABIAEgATABEAEQARABEADwAPAA8ADwAQABAAEAAQABAAEAAQABAADwAP
AA8ADwAPAA8ADwAPABAAEAAQABAAEAARABEAEQAOAA4ADQANAA4ADgAOAA4ADgAOAA4A
DgANAA0ADgAOAA4ADgANAA0ADQANAA0ADQANAA0ADQANAA0ADQANAA0ADgAOAA4ADgAO
AA4ADgAOAAwADAAMAAwACwALAAsACwALAAwADAAMAAwADAAMAAwADAAMAAwACwALAAsA
CwAMAAwACwALAAsADQANAAwADAAKAAoACgAKAAoACgAKAAoACgAKAAsACwAKAAoACgAK
AAoACgAKAAoACgAIAAgACAAIAAoACgAKAAoACgAKAAoACgAIAAgACAAIAAgACAAIAAgA
CgAKAAoACgAKAAoACgAKAAoACgAKAAoACQAJAAkACgAKAAsACwALAAsACwAMAAwACgAK
AAwADAAOAA4AEAAQAA4ADgAMAAoABgABAP///v/8//v/+//7//v/+v/6//r/+v/6//v/
+//9//7///8BAAEAAQACAAIABAAEAAQABAACAAIAAgACAAIAAgACAAIAAgACAAIAAgAE
AAQABAAFAAMAAwADAAMAAwADAAQABAACAAgACQAIAAsADAASABYAGwAbABkAFQARAAsA
BgACAPn/7f/f/8b/ov+G/3X/fv+f/8H/3//1/wIABgACAAUACQAFAAMACgAQABEADwAN
AA4AEQARAA8ADQANAA8ADwAQAA8ADgAQABAAEAAQAA4ADgAOAA4AEAAQABAAEAAOAA4A
DgAOAA4ADgAOAA4AEAAQABAAEAAQABAAEAARAA8ADwAPAA8ADwAPAA8ADwANAA0ADQAN
AA8ADwAPAA8ADwAPAA8ADwANAAwADAANAA8ADwAOAA4ADgAOAA4ADgAOAA4ADgAOAA4A
DgAOAA4ADgAOAA4ADgAMAAwADAAMAAwADAAMAAwACgAKAAoACgAMAAsACwALAAsACwAK
AAoACgAKAAkACQAJAAkACQAIAAgABwAHAAcABgAFAAUABQAFAAQAAwADAAMAAwACAAEA
AQABAP///////wAAAAAAAP7//v/+//7/AAAAAAAAAAACAAIAAQABAP////8AAAAAAQAB
AAIAAgACAAIAAgACAAIAAgADAAMABQAEAAQABQADAAMAAwADAAMAAwADAAMAAgADAAMA
AgACAAQABAAEAAMAAwAEAAQABAAEAAQABAAEAAQABAAEAAQABAAEAAQABAADAAMAAwAD
AAMAAwADAAMAAwADAAMAAwADAAMAAwADAAMAAwADAAMAAgACAAMAAwADAAMAAwABAAEA
AQABAAAAAAAAAAAAAAAAAAAAAAABAAEAAQABAAEAAQABAAEAAAAAAAAAAAD+////////
/wAAAAD/////AAAAAAAAAAAAAAAAAAAAAP////8AAAAAAAAAAP///////////////wEA
AQABAAEA///////////+//7//v/+/wAAAAAAAAAAAAAAAAAAAAD/////////////AAAA
AAAAAAAAAAAAAAD+//7//v/9/////////wAAAAD////////9//3//P/8//7//v/+//7/
/v/+//7//v/+//7///////7//v/+//7//v8AAAAAAAAAAP7//v/+//7//v/+//7//v/+
//7//v/+//7//v/+//7/AAD////////+//7//////////////wAAAAAAAAAAAgACAAIA
AgAEAAYABgAGAAQAAgD+//n/9//0//L/8f/x//H/8f/w//D/8P/w//D/8f/x//P/9P/1
//f/9//3//j/+P/6//r/+v/6//r/+v/6//r/+v/6//r/+v/6//r/+v/6//r/+v/6//3/
/f/9//3//f/9//3//v8AAP7//v///wAAAQAEAAgADgATABcAFQAPAAkABQAAAPz/9//v
/+X/0P+u/4r/cf9w/4v/tf/Z//H/AgAKAAQA//8FAAUA//8CAAoACwAJAAUACAALAAkA
CQAHAAUABQAGAAgACAAIAAYABgAGAAYACAAIAAgACAAIAAgACAAIAAYABgAGAAYABgAG
AAYABgAGAAYABgAGAAYABgAGAAcABQAFAAUABQAFAAUABQAFAAcABwAHAAcABQAFAAUA
BQAHAAcABwAHAAcABgAGAAcABQAFAAQABAAEAAQABAAEAAYABgAGAAYABgAGAAYABgAE
AAQABAAEAAYABgAGAAYABAAEAAQABAAGAAYABgAGAAQAAwADAAMAAwADAAIAAgACAAIA
AQABAAEAAQABAAAAAAD////////+//3//f/9//3//P/7//v/+//7//r/+f/5//n/9//3
//f/+P/4//j/+P/4//j/+P/4//j/+P/4//r/+v/5//n/9//3//j/+P/7//v//P/8//z/
/P/8//z//P/8//3//f////7//v////3//f/9//3////////////+///////+//7/AAAA
AAAA/////wAAAAAAAAAAAAAAAAAAAAAAAAAA/v/+//7//v8AAP//////////////////
///////////////////////////////////+//7////9//3//f/9//3//f/9//3//P/8
//z//P/8//z//P/8//v/+//7//v/+//7//v/+//8//z//P/8//r/+//7//v//P/8//v/
+//8//z//P/8//r/+v/6//r/+f/5//r/+v/8//z/+//7//n/+f/5//n/+//7//v/+//5
//n/+f/5//j/+P/4//j/+v/6//r/+v/4//j/+P/4//n/+f/5//n/9//4//j/+P/4//j/
+P/4//j/+P/4//f/9//3//f/+P/4//f/9//3//n/+f/4//j/9v/2//b/9v/2//b/9v/2
//b/9v/3//n/+P/2//b/9v/2//j/+P/4//j/9v/2//b/9v/4//j/+P/4//b/9v/2//b/
+P/3//f/9//2//b/9//3//n/+f/5//r/+P/4//j/+v/6//r/+v/8//z//P/8//r/+f/2
//L/8f/v/+z/6v/p/+n/6f/o/+j/6P/o/+j/6f/p/+v/7P/t/+//7//v//D/8P/y//L/
8v/y//L/8v/y//D/8P/w//D/8v/y//L/8v/w//D/8P/w//P/8//z//P/8f/x//H/8v/y
//T/9P/1//T/9f/6//7/BAAJAA0ACwAFAAEA/f/4//b/8f/n/93/yP+m/4L/Z/9e/3f/
n//B/9n/6v/y/+7/6//z//P/7//y//r//f/9//3//v8BAAEA///9//v//f/8//7//v/+
//7//v/+//7/AAAAAAAAAAAAAAAAAAAAAAAAAAAAAAAAAAAAAAAAAAAAAAAAAAAAAAAA
AAAAAAEAAQABAAEAAQABAAEAAQABAAEAAQABAAEAAQABAAEAAQABAAEAAQABAAEAAAAA
AAEAAQABAAAAAAAAAAAAAAAAAAAAAAAAAAAAAAAAAAAAAAAAAAAAAAAAAAAAAAAAAAAA
AAAAAAAAAAAAAAAAAAAAAAAA//////////////7//v/+//7//f/9//3//f/9//z//P/7
//v/+//4//f/9//3//f/9v/1//X/9f/1//T/8//z//P/8f/x//H/8v/y//L/8v/y//L/
8v/y//L/8v/y//L/8v/x//H/8//z//T/9P/1//X/9v/2//b/9v/2//b/9v/2//f/9//3
//b/9v/3//f/9//3//f/9//3//f/9//4//n/+f/4//b/+P/4//j/+f/5//r/+v/4//j/
+P/4//j/+P/4//j/+P/4//j/+P/6//n/+f/5//n/+f/5//n/+f/5//n/+f/3//f/9//3
//n/+f/5//n/+f/4//j/+f/5//n/+f/5//n/+f/5//n/+P/4//j/+P/2//b/9v/2//f/
9//3//f/9//3//f/9//2//b/9v/2//T/9f/1//X/9v/2//X/9f/2//b/9v/2//b/9v/2
//b/9f/1//b/9v/2//b/9f/1//X/9f/1//X/9f/1//X/9f/1//X/9f/1//T/9P/0//T/
9P/0//T/9P/0//T/9P/0//P/8//z//P/8//0//T/9P/0//T/9P/0//T/9P/0//P/8//z
//P/9P/0//P/8//z//P/8//y//L/8v/y//L/8v/y//L/8v/y//L/8v/x//H/8v/y//L/
8v/y//L/8v/y//L/8v/y//L/8v/y//L/8v/y//L/8v/y//L/8P/w//D/8P/y//L/8v/y
//D/8P/w//D/8P/w//D/8P/w//D/8P/w//L/8v/y//L/8P/w//D/8P/y//L/8v/y//L/
8v/y//L/8v/x//H/8f/y//L/8//z//P/8//z//T/9P/0//T/9v/2//b/9v/4//j/+P/4
//b/9P/w/+v/6f/o/+b/5f/l/+X/5f/k/+T/5P/k/+T/5f/l/+f/6P/p/+v/6//r/+z/
7P/u/+7/7v/u/+7/7v/u/+7/7v/u/+7/7v/u/+7/7v/u/+7/7v/u/+//7//v/+//7//v
/+//8P/w//D/8v/z//T/9f/4//z/AgAHAAkABwABAPv/9f/y/+7/5f/Z/83/sv+M/2z/
Wf9c/33/o/+//9H/4P/m/+T/6//t/+n/6//y//b/+f/5//f/+v/9//v/+f/5//n/+//8
//7//v/+//7//v/+//7//v/+//7//v/8//z//P/8//7//v/+//7//v/+//7//v/+//7/
/v/+/wEAAgADAAUABQAFAAUABQAFAAUABQAFAAUABQAFAAUABQAFAAUABQAFAAUABQAF
AAUABAAEAAUABQAFAAQABAAEAAQABAAEAAQABAAEAAQABAAEAAQABAAEAAQABAAEAAQA
BAAEAAQABAAEAAQABAAEAAQABAAEAAYABQAFAAUABQAFAAQABAAEAAQAAwADAAMAAwAD
AAIAAgABAAEAAQAAAP///////////v/9//3//f/9//z/+//9//3/+//7//v//P/8//z/
+v/6//r/+v/6//r/+v/6//z//P/7//v/+//7//z//P/9//3//v/+//z//P/8//z//v/+
//////////7//v////////////////////////8AAAEAAQAAAAAAAgACAAIAAQABAAIA
AgACAAIAAgACAAIAAgACAAIAAgACAAIAAgACAAEAAQABAAEAAQABAAEAAQABAAEAAQAB
AAEAAQABAAEAAQABAAEAAQAAAAAAAQABAAEAAQABAAEAAQABAAEAAAAAAAAAAAAAAAAA
AAAAAAEAAQABAAEA//////////8AAAAAAAAAAAAAAQABAAEAAAAAAP////8AAAAAAAAA
AAAAAAAAAAAA/////wAAAAAAAAAA/////////////////////////////////////wAA
AAAAAAAAAAAAAAAAAAAAAAAAAAAAAAEAAQABAAEA//8AAAAAAAD+//7//v/+//7//v/+
//3/////////AAAAAP///////wEAAQAAAAAAAAAAAAAAAAAAAAAAAAAAAAAA/v//////
AAAAAAAAAAAAAP7//v/+//7/AAAAAAAAAAD+//7//v/+/wAAAAAAAAAA/v/+//7//v/+
//7//v/+//7//v/+//7//v/+//7//v/+//7//v/+//7//v/+//7/AAAAAAAAAAAAAAAA
AAAAAAAAAAAAAAAAAAAAAAAA//8BAAEAAgACAAMAAwADAAMAAwAEAAQABAAEAAYABgAG
AAgACgAKAAoACAAGAAQAAAD9//v/+v/4//n/+f/5//n/+P/4//j/+P/6//v/+//9//7/
//8BAAEAAQACAAIABAAEAAQABAAEAAQABAAEAAQABAAEAAQABAAEAAQABAAEAAQABAAF
AAUABQAFAAUABQAFAAYABgAGAAgACQAKAA0AEgAYABwAHwAbABcAEQANAAcAAgD2/+3/
4//J/6b/hv90/3f/kv+3/8//5f/1//j/+P/+////+////wcADAAMAAsACwAPABAADwAN
AAsADQAPABEAEAASABIAEgASABIAEgASABIAEgASABIAEgASABIAEgASABIAEgASABAA
EAAQABAAEAAQABAAEAASABIAEgATABMAEwATABMAEwATABMAEwATABMAEwATABMAEwAT
ABMAEQARABEAEQARABAAEAARABMAEwASABIAEgASABIAEgAQABAAEAAQABAAEAAQABAA
EAAQABAAEAAQABAAEAAQAA4ADgAOAA4AEAAQABAAEAAQAA8ADwAPAA8ADwAOAA4ADgAO
AA0ADQANAA0ADQAMAAoACQAJAAkACgAJAAkACQAJAAgABwAHAAUABQAEAAMABQAFAAMA
AwABAAIAAgACAAIAAgACAAIAAgACAAIAAgAEAAQAAwADAAMAAwAEAAQAAwADAAQABAAG
AAYABgAGAAYABgAHAAcACQAIAAgACQAHAAcABwAHAAcABwAHAAcACAAJAAkACAAGAAgA
CAAIAAkACQAKAAoACgAKAAoACgAKAAoACgAKAAoACgAKAAoACgAJAAkACQAJAAkACQAJ
AAkACQAJAAkACQAJAAkACQALAAsACwALAAsACgAKAAsACQAJAAkACQAJAAkACQAJAAoA
CgAKAAoACgAKAAoACgAJAAkACQAJAAcABwAHAAcACAAIAAgACAAGAAcABwAHAAgACAAH
AAcABgAGAAYABgAGAAYABgAGAAcABwAIAAgABgAGAAUABQAHAAcABwAHAAcABwAHAAcA
BQAFAAUABQAGAAYABgAGAAYABgAGAAYABAAEAAQABAADAAMAAwADAAMABAAEAAQABAAE
AAQABAAEAAQABAADAAMAAwADAAQABAADAAMAAwADAAMAAgACAAIAAgACAAIAAgACAAIA
AgACAAIAAwADAAIAAgACAAIAAgACAAIAAgACAAIAAgACAAIAAgACAAIAAgACAAIAAgAC
AAIAAgACAAIAAgACAAIAAgACAAIAAgACAAIAAgACAAIABAAEAAQABAACAAIAAgACAAIA
AgACAAIAAwADAAMABAAEAAUABQAFAAUABQAGAAYABgAGAAgACAAIAAgACgAKAAoACgAI
AAYAAAD7//n/+P/4//f/9//3//X/9P/0//T/9v/2//f/9//5//r/+//9//////8AAAAA
AAAAAAAAAAAAAAAAAAAAAAAAAAAAAAAAAAAAAAAAAAAAAAAAAAABAAMAAwADAAMAAwAD
AAQABAAGAAgACQAKAAsAEAAUABoAHQAbABcAEQALAAUAAgD4/+3/4//N/6z/iv92/3P/
jP+v/8v/3//v//r/+P/6/wEA/f/9/wMACAAKAAsACQALAA4ADwANAAsACwALAA0ADAAO
AA4ADgAOAA4ADgAOAA4ADgAOAA4ADgAOAA4ADgAOAA4ADgAOAA4ADgAOAA4ADgAOAA4A
DgAOAA4ADgAPAA8ADwAPAA8ADwAPAA8ADwAPAA8ADwAPAA0ADQANAA0ADQANAA0ADQAN
AAwADAANAA0ADQAMAAwADAAMAAwADAAOAA4ADgAOAAwADAAMAAwADAAMAAwADAAOAA4A
DgAOAA4ADgAOAA4ADgAOAA4ADgAMAAsACwALAA0ADQAMAAwACgAKAAkACQALAAsACwAK
AAoACQAJAAkACAAHAAcABwAHAAYABQAFAAUABQAEAAMAAwADAAEAAQABAAIAAgACAAIA
AgACAAIAAgACAAIAAgAAAAAA/////wEAAQACAAIAAQABAAIAAgACAAIAAgACAAIAAgAD
AAMAAwACAAIAAwADAAMAAwADAAEAAQABAAEAAgADAAMAAgAJABIAGQAgACYALQA1ADwA
OQA4ADcANgA0ADQANAA0ADIAMgAyADIAMgAxADEAMQAvAC8ALwAvAC8ALwAvAC8ALQAt
AC0ALQAtAC0ALQAtAC0ALAAsAC0AKwArACsAKwApACkAKQApACgAKAAoACgAKAAoACgA
KAApACkAKQApACcAJwAnACcAJAAkACQAJAAkACUAJQAlACQAJAAjACMAJAAkACQAJAAk
ACQAJAAkACEAIQAiACIAIgAiACEAIQAjACMAIwAjACEAIQAhACEAHwAfAB8AHwAgACAA
IAAgACAAIAAgACAAIAAgACAAIAAfAB8AHwAfAB0AHgAeAB4AHgAeAB4AHgAeAB4AHgAd
AB0AHQAdAB4AHgAdAB0AHQAfAB8AHgAeAB4AHgAeAB4AHAAcABwAHAAcABwAHQAdABwA
GgAaABoAGgAcABwAHAAcABoAGgAaABoAHAAcABwAHAAaABoAGgAaABoAGgAaABoAHAAc
ABwAHAAaABoAGgAaABoAGgAaABoAGgAaABoAGgAYABgAGAAYABoAGgAZABkAGQAaABoA
GwAdAB0AHQAdAB0AHAAbABoAHgAeAB4AHgAgACAAIAAgACAAHgAaABUAEQAQAA4ADQAN
AA0ADQAMAAwADAAMAAwACwALAA0ADgARABMAEwATABIAEgAUABQAFAAUABQAFAAUABQA
FAAUABQAFAAUABQAFAAUABQAFAAUABUAFQAVABUAFQAVABUAFgAWABYAGAAXABgAGQAc
AB4AIgApACsAKwApACMAHQAYABYAEwALAP//8P/Q/6z/kf+I/5f/u//h//v/EAAcABwA
FQAZABsAFQAWAB4AIwAjACEAHgAfACEAIQAdABsAHQAcAB4AHgAeAB4AHgAeAB4AIAAg
ACAAIAAgACAAIAAgAB4AHgAeAB4AHgAeAB4AHgAeAB4AHgAeAB4AHgAeAB8AHQAdAB0A
HQAfAB8AHwAfAB0AHQAdAB0AHQAdAB0AHQAdAB0AHQAdAB0AHAAcAB0AHQAdABwAHAAe
AB4AHgAeABwAHAAcABwAHAAcABwAHAAcABwAHAAcABwAHAAcABwAHAAcABwAHAAcABwA
HAAcABoAGQAZABkAGQAZABgAGAAYABgAFwAXABkAGQAZABgAGAAXABcAFwAUABMAEwAT
ABMAEgARABEAEQARABAADwAPAA8ADQANAA0ADgAOAA4ADgAOAA4ADgAMAAwADAAMAA4A
DgANAA0ADQANAA4ADgAPAA8AEAAQABAAEAAQABAAEAAQABEAEQATABIAEgATABMAEwAT
ABMAEwATABMAEwASABMAEwASABIAFAAUABQAEwATABQAFAAUABQAFAAUABQAFAAUABQA
FAAUABQAFAAUABMAEwATABMAEwATABMAEwATABMAEwARABEAEQARABEAEQARABEAEwAS
ABIAEwARABEAEQARABEAEQARABEAEAAQABAAEAAOAA4ADgAOAA8ADwAPAA8AEQARABEA
EQAQABAAEAAQAA4ADwAPAA8AEAAQAA8ADwAOAA4ADgAOAA4ADgAOAA4ADQANAA4ADgAO
AA4ADQANAA0ADQANAA0ADwAPAA8ADwANAA0ADQANAA4ADgAOAA4ADgAOAA4ADgAMAAwA
DAAMAA0ADQANAA0ADQAOAA4ADgAMAAwADAAMAAwADAAMAAsADQANAA0ADgAOAA0ADQAN
AA0ADQAMAAwADgAOAA4ADgAMAAwADAAMAA4ADgANAA0ADgAOAA4ADgAOAAwADAAMAAwA
DAAMAAwADAAOAA4ADgAOAA4ADgAOAA4ADgAOAA4ADgAQABAAEAAQAA4ADgAOAA4ADgAO
AA4ADgAOAA4ADgAOAA4ADgAOAA4ADwAPAA8AEAASABMAEwATABEAEQASABIAEgASABQA
FAAUABQAFgAWABgAGAAWABQAEAALAAkACAAEAAMAAwADAAMAAgACAAIABAAEAAUABQAH
AAgACQALAAsACwAMAAwADgAOAA4ADgAOAA4ADgAOAA4ADgAOAA4ADgAOAA4ADgAOAA4A
DgAPAA8ADwAPAA8AEQARABIAEgASABIAEwAUABUAGgAcACIAKQArACkAJQAfABcAFAAS
AA0ABQD5/+b/xP+g/4X/gv+b/8X/5f/7/woAEgAOAA0AEwATAA8AFAAcAB8AHwAdAB4A
IQAhAB8AHQAdAB0AHgAgACAAIAAiACIAIgAiACAAIAAgACAAIAAgACAAIAAgACAAIAAg
ACIAIgAiACIAIgAiACIAIgAiACIAIgAjACMAIwAjACMAIwAjACMAIwAlACUAJQAlACMA
IwAjACMAJQAlACUAJQAlACQAJAAlACUAJQAkACQAJAAkACQAJAAmACYAJgAmACYAJgAm
ACYAJAAkACQAJAAmACYAJgAmACYAJgAmACYAJgAmACYAJgAoACcAJwAnACUAJQAkACQA
JgAmACUAJQAlACUAJQAkACQAIwAjACMAJAAjACMAIwAhACAAHwAfAB8AHwAeAB0AHwAf
AB0AHQAdAB4AHgAeAB4AHgAeAB4AIAAgACAAIAAgACAAHwAfACEAIQAiACIAIQAhACIA
IgAkACQAJAAkACQAJAAlACUAJQAkACQAJQAnACcAJwAnACcAJwAnACcAKAApACkAKAAo
ACoAKgAqACsAKwAsACwALAAsACwALAAqACoAKgAqACwALAAsACwALAArACsAKwArACsA
KwArAC0ALQAtAC0ALQAtAC0ALQAtAC0ALQAtAC0ALAAsAC0ALQAtAC0ALQAtAC0ALQAt
ACwALAAsACwALAAsACwALAAtAC0ALQAtAC8ALwAvAC8ALgAuAC4ALgAuAC8ALwAvAC4A
LgAtAC0AMAAwADAAMAAwADAAMAAwAC0ALQAuAC4AMAAwAC8ALwAvAC8ALwAvAC8ALwAv
AC8AMQAxADEAMQAyADIAMgAyADAAMAAwADAAMgAyADIAMgAzADMAMwAzADEAMgAyADIA
MgAyADIAMgAyADIAMgAxADMAMwAzADQANAAzADMAMwA1ADUANAA0ADQANAA0ADQANgA2
ADYANgA2ADQAMwAzADQANgA2ADYANgA2ADYANgA2ADYANgA2ADYANgA2ADYANgA4ADgA
OAA4AA==
         </WaveFormData>
      </LeadData>
      <LeadData>
         <LeadByteCountTotal>10000</LeadByteCountTotal>
         <LeadTimeOffset>0</LeadTimeOffset>
         <LeadSampleCountTotal>5000</LeadSampleCountTotal>
         <LeadAmplitudeUnitsPerBit>4.88</LeadAmplitudeUnitsPerBit>
         <LeadAmplitudeUnits>¦ÌV</LeadAmplitudeUnits>
         <LeadHighLimit>2147483647</LeadHighLimit>
         <LeadLowLimit>268435456</LeadLowLimit>
         <LeadID>V2</LeadID>
         <LeadOffsetFirstSample>0</LeadOffsetFirstSample>
         <FirstSampleBaseline>0</FirstSampleBaseline>
         <LeadSampleSize>2</LeadSampleSize>
         <LeadOff>FALSE</LeadOff>
         <BaselineSway>FALSE</BaselineSway>
         <ExcessiveACNoise>FALSE</ExcessiveACNoise>
         <MuscleNoise>FALSE</MuscleNoise>
         <LeadDataCRC32>2287580096</LeadDataCRC32>
         <WaveFormData>
6v/q/+r/6v/s/+z/7P/s/+r/6v/q/+r/6v/q/+r/6v/q/+r/6v/q/+r/6v/q/+r/6v/q
/+r/6v/q/+r/6v/q/+r/6v/q/+r/6v/q/+r/6v/r/+v/6//q/+r/6v/q/+v/6//s/+z/
7P/t/+3/7v/v/+//7//x//P/9P/0//X/9v/2//b/9v/0//H/7//v/+//8f/x//L/8v/w
//D/7v/u/+3/7f/s/+z/7P/s/+z/7v/u/+v/6v/p/+f/5v/l/+X/5f/l/+X/5P/k/+T/
5P/j/+P/4//j/+P/4//j/+P/4//l/+X/5f/l/+X/5f/m/+b/5v/m/+f/6P/r//D/+v8G
ABEAGQAhACsAPgBdAIoAuADbAPwAEgEYAf4AwABxAD8ALwAcAPH/xv+t/5T/cv9o/3T/
gf+Q/6X/vf/T/+P/7v/2//r/+f/7//z//v8AAAIAAgADAAQABAAEAAQABQAGAAYABgAH
AAcACAAIAAgACQAJAAkACgAKAAsACwAMAA0ADQAOAA4AEAAQABAAEAARABIAEwAUABUA
FQAWABYAGAAaABsAGwAbABsAGwAcAB0AHwAfACAAIwAkACUAJgAnACgAKQAqACkAKgAr
ACwALwAwADEAMwA0ADYANwA4ADkAOgA7AD0AQABBAEIARABEAEUARgBHAEgASQBKAEsA
TABNAE0ATQBOAE4ATgBOAE4ATgBOAE0ATABLAEoASQBIAEcARABDAEIAQAA+ADwAOAA3
ADUAMwAxAC8ALAAqACcAJgAkACIAIgAgAB0AGwAZABgAFgAWABQAEwASAA8ADQAMAAsA
CgAKAAoACQAIAAcABgAFAAQAAgABAAAAAAAAAAAA/v/+//7//v/9//3//f/9//3//f/8
//z//f/9/////////wAAAAAAAAEAAQD//wAAAQABAAMABAAEAAQABAAFAAUABQAEAAQA
BAAEAAYABgAHAAcABQAFAAUABQAHAAcABwAHAAUABQAFAAUABQAFAAUABQAGAAYABgAG
AAQAAwADAAMAAgACAAIAAgABAAEAAQD//////////////v/+//7//f/9//3//P/7//v/
+//7//v/+v/6//r/+v/4//j/+P/4//j/+P/3//f/9//3//f/9f/1//b/9v/2//X/9f/1
//X/9f/1//T/9P/y//L/8v/y//L/8v/x//H/8//z//P/8//z//P/8//z//P/8v/y//L/
8v/y//L/8v/y//L/8v/y//D/8P/w/+//8f/x//H/8f/v/+//7//v/+//7//v/+//7//v
/+//7//v/+//7//v//H/8f/x//H/7//x//H/8P/w//D/8P/w//D/8P/w//D/8P/w//D/
8P/w/+7/7v/u/+7/7v/u/+7/7v/u/+7/7v/u/+7/7v/u/+7/8P/w//D/8P/v/+//7//u
//D/8P/w//H/7//w//D/8P/x//H/8v/z//X/9f/3//n/+P/4//n/+v/8//z//P/6//f/
9f/1//X/9f/1//b/9v/0//T/8v/y//H/8f/w//D/8P/w//D/8v/y/+//7v/t/+v/6v/p
/+n/6f/p/+n/6P/m/+b/5v/l/+f/5//n/+f/5//n/+f/5//n/+f/5//n/+f/5//o/+j/
6P/o/+f/6v/r//D/+v8GABMAGwAhACkAOgBXAIIAsADVAPQAEgEcAQwB2ACLAFEAOwAo
AP3/zP+v/5j/eP9m/3D/f/+M/53/t//N/9//6v/0//r/+f/5//z/AAAAAAIAAgADAAQA
BgAGAAYABwAGAAYABgAHAAkACgAKAAoACQAJAAkACgAMAA0ADQAOAA0ADQAOAA4AEAAQ
ABAAEAARABIAEwAUABUAFQAWABYAFgAYABkAGQAdAB0AHQAeAB0AHwAfACAAIQAiACMA
JAAlACYAJwAoACsALAAtAC4ALwAwADEAMwA0ADYANwA4ADkAOgA7AD0APgA/AEAAQgBE
AEUARgBHAEoASwBMAE0ATABNAE0ATQBOAE4ATgBOAE4ATgBOAE0ATABLAEoASQBIAEcA
RABDAEIAQAA+ADwAOgA5ADcANQAxAC8ALAAqACkAKAAmACQAIgAgAB0AGwAbABoAGAAY
ABYAFQAUABEAEQAQAA8ADgAMAAwACwAKAAkACAAHAAYABgAFAAQABAAEAAQAAgACAAIA
AgABAAEAAQABAAEAAQAAAAAAAQABAAEAAQABAAIABAAEAAUABQAFAAYABwAHAAUABgAG
AAYACAAJAAkACQAKAAoACgAKAAgACAAJAAkACQAJAAkACQAJAAkACQAJAAsACwALAAsA
CwALAAsACwAIAAgACAAIAAgABwAHAAcABgAGAAYABgAFAAUABQADAAUABQAFAAUABAAE
AAQAAwABAAEAAAD//wEAAQABAAEAAAAAAAAAAAD+//7//v/+//7//v/9//3//f/9//3/
+//7//z//P/8//v/+//7//v/+//7//r/+v/6//r/+v/6//r/+v/5//n/+f/5//n/+f/5
//n/+f/5//n/+P/4//j/+v/6//r/+v/4//j/+P/4//j/+P/4//f/+f/5//n/+f/5//n/
+f/5//f/9//3//f/9//3//f/9//3//f/9//3//f/9//3//f/9//3//f/+P/4//b/9v/2
//b/9v/2//b/9v/2//b/9v/2//b/9v/2//b/9v/2//b/9v/2//b/9v/2//T/9P/0//T/
9v/2//b/9v/0//T/9P/0//X/9f/1//T/9P/0//T/9f/1//b/9v/2//f/9//4//n/+f/5
//v//f/+//7///8AAAAAAAAAAP7/+//5//n/+f/7//v//P/8//r/+v/4//j/9f/1//T/
9P/0//T/9P/2//b/8//y//H/7//u/+3/7f/t/+3/7f/s/+z/7P/s/+v/6//r/+v/6//r
/+v/6//r/+v/6//r/+v/6//r/+z/7P/q/+7/7//u//H/9P/+/woAFwAdACUALQA8AFMA
fACuANUA8AAKARYBCgHaAJEAVQA7ACwADQDe/7v/pP+E/3L/fP+H/5L/o/+5/8//3//u
//b//v////3//v8AAAQABAAEAAUABgAGAAYABgAHAAgACAAIAAkACQAKAAoACgALAAsA
CwAMAAwADQANAA4ADwAPABAAEAAQABAAEAAQABEAEgATABQAFwAXABgAGAAWABgAGQAZ
ABsAGwAbABwAGwAdAB0AHgAfACAAIQAiACUAJgAnACgAKQAqACsALAAtAC4ALwAxADIA
NAA1ADYANwA4ADkAOwA8AD0APgBAAEAAQQBCAEMARABFAEYARwBIAEkASQBJAEoASgBK
AEoASABIAEgARwBGAEUARABDAEIAQQA+AD0AOgA4ADYANAAyADEALwAtACsAKQAmACQA
IQAgAB4AHAAaABgAFQATABEAEAAOAA4ADgANAAwACQAJAAgABwAGAAQABAADAAIAAQAA
AP///v/+//3//P/8//z//P/6//r/+v/6//n/+f/5//n/+f/5//b/9v/3//f/+f/5//n/
+v/6//r/+//7//n/+v/7//v/+//8//z//P/8//3//f/9//7//v/+//7//v/+////////
///////////////////////////////9//3//f/9//z//P/8//z//P/7//v/+//6//r/
+v/6//n/+f/5//f/9f/1//X/9f/2//b/9v/1//P/8//y//H/8//z//P/8//y//L/8v/y
//L/8v/y//L/8P/w/+//7//v/+//7//t/+v/7P/s/+z/7f/t/+3/7f/r/+v/6v/q/+z/
7P/s/+z/7P/s/+v/6//r/+v/6//r/+v/6//r/+v/6//q/+r/6v/q/+r/6v/q/+r/6v/q
/+r/6v/q/+r/6f/n/+f/5//n/+n/6f/p/+n/5//n/+f/5//n/+f/5//n/+n/6f/p/+n/
5//n/+f/5//n/+n/6f/o/+j/5v/m/+b/5v/m/+b/5v/m/+j/6P/o/+j/5v/m/+b/5v/m
/+b/5v/m/+b/5//n/+f/5v/m/+b/5v/n/+f/6P/o/+j/6f/p/+r/6//r/+v/7f/t/+7/
7v/v//L/8v/y//L/7v/r/+n/6f/n/+f/5//o/+j/6P/o/+b/6P/n/+f/5v/m/+b/5v/m
/+r/6v/n/+b/5f/j/+L/4f/h/+H/4f/h/97/3v/e/97/3//f/9//3//f/9//3//f/+H/
4f/h/+H/3//f/9//4P/i/+L/4v/h/+L/5f/q//L//P8HABMAGQAfACoAPQBeAI4AuQDU
AOoA9gDqAL4AdwA1ABkAFAADANz/t/+e/4b/cv92/4H/iv+Z/6v/v//R/97/6v/y//P/
8//y//T/9v/6//r/+//8//r/+v/6//v//P/8//z//f/9//7//v/+/////////wAAAAAB
AAEAAgADAAMABAAEAAYABgAGAAYABwAIAAkACgAJAAkACgAKAAwADgAPAA8ADwAPAA8A
EAARABMAEwAUABUAFgAXABgAGQAaABsAHAAdAB4AHwAgACEAIgAjACUAJgAoACkAKgAr
ACwALQAvADAAMQAyADQANAA1ADYANwA6ADsAPAA9ADwAPQA9AD0APgA+AD4APgA+AD4A
PgA9ADwAOwA6ADkAOAA3ADQAMwAwAC4ALAAqACgAJwAlACMAIQAfABwAGgAXABYAFAAS
ABAADgALAAkABwAGAAQABAACAAEAAAD9//3//P/7//r/+P/4//f/9v/3//b/9f/0//T/
8//y//L/8v/y//D/8P/w//D/7//v//H/8f/x//H/8v/y//P/8//y//H/8P/w//L/8v/z
//P/8//0//X/9f/z//T/9P/0//b/9//3//f/+P/4//j/+P/4//j/+f/5//n/+f/5//n/
+f/5//n/+f/5//n/+f/5//n/+f/5//n/+P/4//j/+P/4//f/9//3//b/9v/2//b/8//z
//P/8f/x//H/8f/x//D/8P/w/+//7//v/+7/7f/t/+3/7f/t/+z/7P/s/+z/7P/s/+z/
7P/s/+z/6//r/+n/6f/p/+f/5//o/+j/6P/p/+n/6f/p/+f/5//m/+b/6P/o/+j/6P/m
/+b/5f/l/+X/5f/l/+X/5//n/+f/5//l/+T/5P/k/+T/5P/k/+T/5P/k/+T/5P/k/+T/
5P/j/+P/4//j/+P/5f/l/+X/5f/j/+P/4//j/+X/5f/l/+X/4//j/+P/4//j/+P/4//j
/+P/4//j/+T/5P/i/+L/4v/i/+L/4v/i/+L/5P/k/+T/5P/k/+T/5P/k/+L/4//j/+P/
5P/k/+T/5P/k/+P/4//i/+T/5f/l/+b/5//n/+f/6f/r/+z/7P/t/+7/7v/u/+7/7P/p
/+f/5//l/+X/5f/m/+j/6P/o/+b/5v/l/+X/5P/m/+b/5v/m/+j/6P/l/+T/4f/f/97/
3f/f/9//3//f/9z/3P/c/9z/2//b/9v/2//b/9v/2//b/9v/2//b/9v/3f/d/93/3v/e
/97/3v/d/97/3//m/+z/+P8DAA0AEwAbACQANwBYAIgAtQDSAOgA9ADqAMIAeQAxAA8A
DAD9/9b/sf+a/4D/aP9q/3f/gv+R/6P/t//L/9r/5v/u//H/8f/w//L/9P/2//b/9//4
//r/+v/6//v//P/8//z//f/9//7//v/+/////////wAAAAABAAEAAgADAAMABAAEAAYA
BgAGAAYABwAIAAkACgALAAsADAAMAAwADgAPAA8AEQARABEAEgATABUAFQAWABcAGAAZ
ABoAGwAcAB0AHgAfACAAIQAiACMAJAAlACcAKAAqACsALAAtAC4ALwAxADIAMwA0ADYA
OAA5ADoAOwA8AD0APgA/AEAAQQBBAEEAQgBCAEIAQgBCAEIAQgBBAEAAPwA+AD0APgA9
ADoAOQA2ADQAMgAwAC4ALQArACkAJwAlACIAIAAdABwAGgAYABYAFAARAA8ADQAMAAoA
CgAGAAUABAABAAMAAgABAAAA/v/+//3//P/7//r/+f/4//b/9f/0//T/9P/0//L/8v/y
//L/8f/x//H/8f/x//H/8P/w//H/8f/z//P/8//0//L/8v/z//P/8//0//X/9f/1//b/
9v/2//j/+f/5//n/+P/4//j/+P/4//j/+f/5//n/+f/5//n/+f/5//n/+f/5//n/+f/5
//n/+f/5//n/+P/4//j/+P/4//f/9//3//b/9v/2//b/9f/1//X/8//z//P/8//z//L/
8v/y//H/8f/x//D/7//v/+//7//v/+7/7v/u/+7/7P/s/+z/7P/s/+z/6//r/+v/6//r
/+n/6f/q/+r/6v/p/+n/6f/p/+n/6f/o/+j/6P/o/+j/6P/o/+j/5//n/+f/5//n/+f/
5//n/+f/5//n/+b/5v/m/+b/5v/m/+b/5v/m/+b/5v/m/+b/5v/l/+X/5f/l/+X/5f/l
/+X/5f/l/+X/5f/l/+X/5f/l/+X/5f/l/+X/5f/l/+X/5f/l/+X/5//l/+T/5P/k/+T/
5P/k/+T/5P/k/+T/5P/k/+T/5P/k/+T/5P/k/+b/5v/m/+b/5P/k/+T/5P/m/+b/5v/m
/+T/5P/k/+T/5P/k/+T/5P/k/+T/5P/k/+T/5P/k/+T/5P/k/+T/5P/k/+T/5P/k/+b/
5//n/+f/5P/k/+T/5P/l/+X/5v/m/+b/5//n/+j/6f/p/+n/6//t/+7/7v/v//D/8P/w
//D/7v/r/+n/6f/p/+n/6f/q/+r/6v/q/+j/6P/n/+f/5v/m/+b/5v/m/+r/6v/n/+b/
4//h/+D/3//f/9//3//f/97/3v/e/97/3f/d/93/3f/d/93/3f/d/93/3f/d/93/3f/d
/93/3v/g/+D/4P/h/+D/5f/q//D//P8JABMAGQAhADAASwByAKIAyQDmAPwABAH0ALwA
awAtABkADgDt/8L/p/+U/3T/Yv9s/3v/hv+X/6//xf/X/+L/7P/y//P/8//0//b/+P/6
//r/+//8//7//v/+/////v/+//7//////wAAAAAAAAMAAwADAAQABAAFAAUABgAFAAUA
BgAGAAgACAAIAAgACQAKAAsADAANAA0ADgAOABAAEgATABMAEwATABMAFAAVABcAFwAY
ABkAGgAbABwAHQAeAB8AIAAhACIAIwAkACUAJgAnACkAKgAsAC0ALgAvADAAMQAzADQA
NQA2ADgAOAA5ADoAOwA+AD8AQABBAEAAQQBBAEEAQgBCAEIAQgBEAEQARABDAEAAPwA+
AD0APAA7ADgANwA2ADQAMgAwADAALwAtACsAJwAlACIAIAAdABwAGgAYABcAFgAUABMA
EQAQAA4ADgAMAAsACgAHAAcABgAFAAQAAgACAAEAAAABAAAA///+//z/+//6//r/+v/6
//j/+P/2//b/9f/1//X/9f/1//X/9v/2//f/9//3//f/9//4//j/+P/5//n/9//4//n/
+f/5//r/+v/6//r/+//7//v//P/8//z//P/8//z//f/9//3//f/9//3//f/9//3//f//
//////////3//f/9//3//P/8//z//P/+//3//f/9//z//P/8//z/+//7//v/+f/5//n/
+f/5//j/+P/4//f/9//3//b/9f/1//X/9f/1//T/9P/0//T/9P/0//T/9P/y//L/8f/x
//P/8//z//H/7//w//D/8P/x//H/8f/x/+//7//u/+7/8P/w//D/8P/w//D/7//v/+//
7//v/+//7//v/+//7//v/+7/7v/u/+7/7v/u/+7/7v/u/+7/7v/u/+7/7v/t/+3/7f/t
/+3/7f/t/+3/7f/t/+3/7f/t/+//7//v/+//7f/t/+3/7f/t/+3/7f/t/+3/7f/t/+z/
7P/u/+7/7v/u/+z/7P/s/+z/7v/u/+7/7v/u/+7/7v/u/+7/7v/u/+7/7P/s/+z/7P/s
/+z/7P/s/+7/7v/u/+7/7v/u/+7/7v/u/+7/7v/u/+7/7v/u/+7/7v/u/+7/7v/u/+7/
7v/u/+7/7v/u/+//7//v/+7/7v/w//D/8f/x//L/8v/y//P/8//0//X/9f/1//f/+f/6
//z//f/+//7//f/8//n/9f/0//X/9v/3//X/9v/2//b/9P/y//L/8f/z//L/8v/y//D/
8P/y//L/7//u/+3/6//r/+v/7P/t/+v/6//q/+r/6v/q/+n/6f/p/+n/6f/p/+n/6f/p
/+n/6f/p/+n/6f/n/+j/6P/o/+r/6//u//H/+P8EABAAGQAhACcANwBQAHkAqADQAPEA
DgEcARIB5ACWAFUANwAnAAQA1f+4/6H/gv9q/27/fv+N/57/tf/L/93/6//0//r/+v/7
//3//v8AAAIAAgACAAMABAAGAAYABgAHAAgACAAIAAkACQAKAAoACgALAAsACwAMAAwA
DQANAA4ADwAPABAAEAASABIAEgASABMAFAAVABYAFwAXABgAGAAYABoAGwAbAB0AHQAd
AB4AIQAjACMAJAAjACQAJQAmACcAKAApACoALQAuAC8AMAAxADIAMwA1ADYAOAA5ADoA
OwA8AD0APwBCAEMARABGAEYARwBIAEkASgBLAEwATQBOAE8ATwBPAFAAUABQAFAAUABQ
AFAATwBOAE0ATABLAEgARwBEAEMAQgBAAD4APAA6ADkANwA1ADMAMQAuACwAKQAoACYA
JAAkACIAHwAdAB0AHAAaABoAGAAXABYAEwATABIAEQAQAA4ADgANAAwACwAKAAkACAAK
AAkACAAIAAgACAAGAAYABgAGAAUABQAFAAUABQAFAAQABAAFAAUABwAHAAcACAAIAAgA
CQAJAAkACgALAAsACwAMAAwADAAMAA0ADQANAAwADAAMAAwADAAMAA0ADQANAA0ADQAN
AA0ADQANAA0ADwAPAA8ADwANAA0ADQANAAwADAAMAAwADAALAAsACwAKAAoACgAKAAkA
CQAJAAcACQAJAAkACQAGAAYABgAFAAUABQAEAAMAAwADAAMAAwACAAIAAgACAAAAAAAA
AAAAAAAAAP////8BAAEAAQD/////AAAAAAAA/////////////////v/+//7//v/+//7/
/v/+//3//f/9//3//f/9//3//f/9//3/+//6//r/+v/8//z//P/8//z//P/8//z/+v/6
//r/+f/7//v/+//7//v/+//7//v/+//7//v/+//7//v/+//7//v/+//7//v/+//7//v/
+//7//v/+//8//z/+v/6//r/+v/8//z//P/8//r/+v/6//r//P/8//z//P/8//z//P/8
//z//P/8//z//P/8//z//P/8//z//P/8//z//P/8//z//P/8//z//P/8//z//P/8//v/
+//7//r//P/8//z//f/9//7//v/+//////8AAAEAAQABAAMABQAGAAYABwAIAAgACAAI
AAYAAwABAAEAAQABAAEAAgACAAIAAgAAAAAA//////7//v/8//z//P/+//7/+//6//n/
+f/4//f/9//3//f/9//2//b/9v/2//X/9f/1//X/9f/z//P/8//z//P/8//z//P/9f/1
//b/9v/2//j/+f/6//3/BAAOABoAJQArADEAPwBWAHkAqgDWAPUAFAEmASQBAAG8AHUA
UQA/ACAA7f/I/7P/lv94/3j/hv+T/6T/uf/R/+X/8//+/wQACAAHAAcACgAMAA4ADgAO
AA8AEAAQABAAEAARABIAEgASABMAEwAUABQAFAAVABUAFQAWABYAFwAXABgAGwAbABwA
HAAcABwAHAAcAB0AHgAfACAAIQAhACIAIgAiACQAJQAlACcAJwAnACgAJwApACkAKgAt
AC4ALwAwAC8AMAAxADIANQA2ADcAOAA5ADoAOwA9ADwAPgA/AEAAQwBEAEUARwBGAEcA
SABKAEwATQBOAE8AUABRAFIAUwBWAFcAVwBXAFYAVgBWAFYAVgBWAFYAVQBUAFMAUgBR
AFAATwBMAEsASgBIAEYARABAAD8APQA7ADkANwA0ADIALwAuACwAKgAoACYAIwAhACAA
IAAfACAAHgAdABwAGQAYABYAFAASABIAEgARABAADwAOAA0ADAAMAAsACgAKAAgACAAG
AAYABgAGAAUABQAFAAUABQAFAAQABAAFAAUABwAHAAcACAAGAAYABwAHAAcACAAJAAkA
CQAKAAoACgAKAAsACwALAAoACgAKAAoADAAMAA0ADQALAAsACwALAAsACwALAAsACwAL
AAsACwALAAsACwALAAoACgAKAAoACAAHAAcABwAGAAYABgAGAAUABQAFAAMAAwADAAMA
AwACAAIAAgABAAEAAQAAAP///f/9//3//f/8//z//P/8//z//P/8//z/+v/6//n/+f/7
//v/+//5//f/+P/4//j/9//3//f/9//3//f/9v/2//T/9P/0//T/9P/0//P/8//1//X/
9f/1//P/8//z//P/9f/0//T/9P/0//T/9P/0//L/8v/y//L/8v/y//L/8f/x//H/8f/x
//H/8f/x//H/8f/x//H/8f/v/+//7//v/+//7//v/+//7//v/+//7//v/+//7//u/+7/
7v/u/+7/7v/u/+7/7v/u/+7/7v/u/+7/7P/s/+z/7P/s/+z/7P/s/+z/7P/s/+z/7v/u
/+7/7v/s/+z/7P/s/+z/7P/s/+z/7P/s/+z/7P/q/+r/6//r/+v/6v/q/+r/6v/r/+v/
7P/u/+7/7//v/+7/7//v/+//7//x//L/8v/z//T/9P/0//b/9P/x/+//7f/t/+3/7f/w
//D/8P/w/+7/7v/t/+3/6v/q/+r/6v/q/+z/7P/p/+j/5//l/+T/5f/l/+X/5f/j/+L/
4v/i/+L/4f/h/+H/4f/h/+H/4f/h/+H/4f/h/+H/4f/h/+H/4v/i/+L/4v/h/+L/5f/q
/+z/9P8DAA8AFwAdACYANwBSAH4ArQDQAOoA/gAAAeYArQBjADEAIgATAO7/xf+q/5L/
dv9u/3n/hP+R/6P/t//J/9r/5v/u//P/8//y//T/9v/4//j/+f/6//r/+v/6//v//P/8
//z//f/9//7//v/+/////////wAAAAABAAEAAgADAAMABAAEAAYABgAGAAYABQAGAAcA
CAAJAAkACgAKAAoADAANAA0ADwAPAA8AEAAPABEAEQASABMAFAAVABYAFwAYABkAGgAd
AB4AHwAgACEAIgAjACUAJgAoACkAKgArACwALQAvAC4ALwAwADIANAA1ADYANwA4ADkA
OgA7ADwAPQA9AD0APgA+AD4APgA+AD4APgA9AD4APQA8ADsAOgA5ADYANQAyADAALgAs
ACoAKQAnACUAIwAhAB4AHAAZABgAFgAUABAADgALAAkABwAGAAQABAAAAP///v/7//3/
/P/7//r/9v/2//X/9P/1//T/8//y//L/8f/w//D/8P/w/+7/7v/u/+7/7f/t/+3/7f/t
/+3/7P/s/+3/7f/t/+3/7f/u/+7/7v/v/+//7//w//H/8f/x//L/8v/y//L/8//z//P/
9P/0//T/9P/0//T/9f/1//X/9f/1//X/9f/1//X/9f/1//X/9f/1//X/9f/1//X/9P/0
//T/9P/0//P/8//z//L/8v/y//L/8f/x//H/7//v/+//7//v//D/8P/w/+//7//v/+7/
7f/t/+3/7f/t/+r/6v/q/+r/6v/q/+r/6v/o/+j/5//n/+f/5//n/+X/5//o/+j/6P/l
/+X/5f/l/+f/5//m/+b/5P/k/+T/5P/k/+T/4//j/+X/5f/l/+X/4//j/+P/4//l/+T/
5P/k/+T/5P/k/+T/5P/k/+T/5P/k/+T/5P/j/+P/4//j/+P/4f/h/+H/4f/h/+H/4f/h
/+P/4//j/+P/4f/h/+H/4f/h/+H/4f/h/+H/4f/h/+L/4v/g/+D/4P/g/+D/4P/g/+D/
4P/g/+D/4P/g/+D/4P/g/+L/4v/i/+L/4P/g/+D/4P/g/+D/4P/g/+L/4v/i/+L/4P/g
/+D/4P/i/+L/4v/i/+H/4f/h/+D/4v/i/+L/4//j/+T/5P/k/+X/5f/m/+f/5//n/+n/
6//s/+z/7f/u/+7/7v/u/+z/5//l/+X/5f/n/+f/6P/o/+r/6v/o/+j/5//n/+b/5v/m
/+b/5v/o/+j/5f/k/+P/4f/g/9//3//f/9//3//e/97/3v/e/93/3f/d/93/3f/f/9//
3//f/9//3//f/9//3//f/+D/4P/g/+D/4f/i/+X/6P/u//j/BwARABcAHQAmADkAXgCO
ALsA2ADuAPwA9ADIAH8AOQAZABYAAwDa/7P/nv+E/27/cP99/4j/l/+r/7//0f/g/+z/
9P/3//X/9P/4//r//P/8//3//v/+//7//v///wIAAgACAAMAAwAEAAQABAAFAAUABQAG
AAYABwAHAAgABwAHAAgACAAMAAwADAAMAA0ADgAPABAAEQARABIAEgAUABYAFwAXABcA
FwAXABgAGwAdAB0AHgAdAB4AHwAgACEAIgAjACQAJwAoACkAKgArACwALQAvADAAMgAz
ADQANQA2ADcAOQA6ADsAPAA+AEAAQQBCAEMARABFAEYARwBKAEsASwBLAEwATABMAEwA
TgBOAE4ATQBMAEsASgBJAEoASQBGAEUAQgBAAD4APAA6ADkANwA1ADMAMQAuACwAKQAo
ACYAJAAkACIAHwAdABsAGgAYABgAFgAVABQAEQAPAA4ADQAMAAoACgAJAAgABwAGAAUA
BAAEAAMAAgACAAIAAgAAAAAAAAAAAP////////////////7//v//////AQABAAEAAgAA
AAAAAQABAAMABAAFAAUABwAIAAgACAAIAAkACQAJAAoACgAKAAoACgAKAAsACwALAAsA
CwALAA0ADQANAA0ACwALAAsACwALAAsACwALAAwADAAMAAwADAALAAsACwAKAAoACgAK
AAkACQAJAAcACQAJAAkACQAGAAYABgAFAAcABwAGAAUAAwADAAMAAwAEAAQABAAEAAIA
AgACAAIAAgACAAEAAQABAAEAAQD/////AAAAAAAA/////////////////v/+//7//v/+
//7//v/+//3//f/9//3//f/9//3//f/9//3//f/8//z//P/+//7//v/+//7//v/+//7/
/v/+//7//f/7//v/+//7//3//f/9//3//f/9//3//f/9//3//f/9//3//f/9//3//f/9
//3//f/7//3//f/8//z//v/+//7//v/8//z//P/8//7//v/+//7//v/+//7//v/+//7/
/v/+/w==
         </WaveFormData>
      </LeadData>
      <LeadData>
         <LeadByteCountTotal>10000</LeadByteCountTotal>
         <LeadTimeOffset>0</LeadTimeOffset>
         <LeadSampleCountTotal>5000</LeadSampleCountTotal>
         <LeadAmplitudeUnitsPerBit>4.88</LeadAmplitudeUnitsPerBit>
         <LeadAmplitudeUnits>¦ÌV</LeadAmplitudeUnits>
         <LeadHighLimit>2147483647</LeadHighLimit>
         <LeadLowLimit>268435456</LeadLowLimit>
         <LeadID>V3</LeadID>
         <LeadOffsetFirstSample>0</LeadOffsetFirstSample>
         <FirstSampleBaseline>0</FirstSampleBaseline>
         <LeadSampleSize>2</LeadSampleSize>
         <LeadOff>FALSE</LeadOff>
         <BaselineSway>FALSE</BaselineSway>
         <ExcessiveACNoise>FALSE</ExcessiveACNoise>
         <MuscleNoise>FALSE</MuscleNoise>
         <LeadDataCRC32>23024612</LeadDataCRC32>
         <WaveFormData>
6P/o/+j/6P/o/+j/6P/o/+b/5v/m/+b/5v/m/+b/5v/m/+b/5v/m/+b/5v/m/+b/5v/m
/+b/5v/m/+b/5v/m/+b/5v/m/+b/5v/m/+b/5v/m/+b/5v/m/+b/5v/m/+b/6P/o/+j/
6f/r/+z/7P/t/+v/7f/t/+7/8P/x//H/8v/0//T/9P/y//H/8f/x//H/7//x//H/8f/x
//D/7//u/+3/6//r/+r/6v/q/+r/6//r/+n/5//l/+P/4v/i/+H/4P/g/+D/3//e/93/
3f/e/97/3f/d/93/3f/d/93/3v/c/9z/3P/c/97/3v/f/9//3//d/97/3v/f/+L/6P/w
//n/BQATACgARQBtAKAA2QAPAUIBawGKAZUBfAFLARgB7ACzAG4ALQD6/8L/hv9m/2z/
eP+D/5f/r//D/9L/3f/l/+n/6f/s/+//8P/x//H/8v/z//T/9P/0//T/9P/2//b/9v/2
//j/+P/4//j/+v/6//r/+v/6//v/+//8//3//f/+//7//v///wEAAQD//wAAAAABAAIA
AgADAAMABQAHAAgACQAKAAsACwALAAwADQAOAA8AEAARABIAEwAUABQAFQAWABYAFwAY
ABkAGgAbABwAHQAgACEAIgAjACQAJQAmACcAKQAqACsALAAsAC0ALgAvAC4ALwAwADAA
LgAuAC8AMAAwADAAMAAuAC0ALAAsACsAKQAoACYAJgAkACIAIAAeABsAGQAXABMAFAAR
AA8ADQALAAgABgAEAAAA/v/9//z//P/8//v/+v/5//j/+P/5//n/+f/5//f/9//5//n/
9//3//j/+P/4//j/+P/3//f/9//3//b/9v/2//b/9f/1//X/9f/0//T/9P/0//T/9f/1
//X/9f/1//b/9v/2//b/9//4//j/+P/4//j/+P/4//n/+f/5//r//P/8//3//f/8//z/
/P/8//z//P/9//3//v/+//3//f////////////3//f/9//3//f/9//z//P/+//3//P/8
//r/+v/6//r/+//5//n/+f/5//n/+f/3//X/9f/1//X/9f/1//X/9P/y//L/8v/y//L/
8v/y//H/8f/x//H/7//v/+//7v/u/+7/7v/u/+7/7f/t/+3/7f/t/+3/7P/s/+z/7P/s
/+z/7P/s/+z/7P/r/+v/6//q/+r/6v/q/+r/6v/q/+n/6f/p/+n/6f/p/+n/6f/p/+n/
6f/p/+n/6f/n/+f/5//n/+f/5//m/+b/5//n/+f/5//n/+b/5v/n/+f/5v/m/+f/5f/l
/+X/5P/k/+X/5f/l/+b/5v/l/+X/5P/k/+b/5f/m/+b/5v/m/+b/5P/k/+T/5P/k/+T/
5P/k/+L/4v/i/+L/4v/i/+L/4v/k/+T/5P/k/+L/4v/i/+L/5P/k/+T/5P/k/+T/5P/k
/+T/5P/k/+T/5v/m/+b/5//n/+j/6P/p/+n/6//r/+z/7v/v/+//8P/y//L/8v/w/+//
7//v/+//7f/v/+//7//v/+7/7f/s/+v/6f/p/+j/5v/m/+b/5//p/+f/5f/j/+P/4v/i
/+H/3v/e/97/3f/c/9v/2//c/9z/2//b/9v/3f/d/93/3v/c/9z/3P/c/9z/3P/d/93/
3f/d/9z/3P/d/+D/5v/u//f/AwAPACIAOwBhAJIAywD9ADABXQGAAZMBhAFXASQB9AC9
AHgANQACAM7/kv9s/2r/dv9//5H/p/+9/87/2//j/+f/6f/q/+3/8P/x//H/8v/z//T/
9P/0//T/9P/2//b/9v/2//j/+P/4//j/+P/4//j/+P/6//v/+//8//v/+//8//z//P/9
/////////wAAAAABAAIAAgADAAMAAwAFAAYABwAIAAkACQAJAAwADQAOAA8ADgAPABAA
EQAUABQAFQAWABgAGQAaABsAHAAdAB4AHwAgACEAIgAjACQAJQAmACcAKQAqACsALAAs
AC0ALgAvADAAMQAyADIAMAAwADEAMgAyADIAMgAwAC8ALgAuAC0AKQAoACYAJgAkACIA
IAAeAB0AGwAZABUAFAARAA8ADQAJAAYABAACAAEAAAAAAAAA/v/+//3//P/7//r/+v/7
//v/+//7//n/+//9//3/+//7//z//P/8//z//P/7//v//f/9//z//P/6//r/+f/5//v/
+//6//r/+v/6//r/+//7//v/+//7//z//P/8//z//f/+//7//v8AAAAAAAAAAAEAAQAB
AAIAAgACAAMAAwAEAAQABAAEAAQABAAFAAUABAAEAAMAAwAFAAUABQAFAAUABQAFAAUA
BQAFAAQABAAEAAMAAgACAAIAAgACAAIAAQD///////8BAAEAAQD//////////////f/9
//3//P/8//z//P/8//r/+v/6//n/+f/5//n/9//5//n/+P/4//j/+P/4//j/9//3//f/
9//3//f/9v/2//b/9v/2//b/9v/2//b/9v/1//X/9f/0//L/8v/y//L/9P/0//P/8//z
//P/8//z//P/8//z//P/8//z//P/8//z//P/8//z//P/8//y//L/8//z//P/8//z//L/
8v/z//P/8v/y//P/8f/x//H/8P/w//H/8f/x//L/8v/x//H/8P/w//D/8f/w//L/8v/y
//L/8v/y//L/8v/w//D/8P/w//L/8v/y//L/8v/y//L/8v/w//D/8P/w//D/8P/w//D/
8P/w//D/8P/w//D/8P/w//D/8P/w//D/8P/w//D/8P/y//L/8v/z//X/9v/2//f/9f/3
//f/+P/6//v/+//8//7//v/+//z/+f/5//n/+f/5//v/+//7//v/+v/5//j/9//1//X/
9P/0//T/9P/1//X/8//x/+//7f/s/+z/6//q/+r/6v/p/+j/5//n/+j/6P/n/+f/5//n
/+f/5//o/+j/6P/o/+j/6P/o/+n/6f/n/+n/6P/o/+n/7P/y//r/AwANABsALgBFAGcA
mADTAAcBNgFjAYYBmQGQAWcBMAEAAckAigBJABAA2v+e/3j/dv+A/4f/l/+t/8H/0v/h
/+v/8f/z//L/9f/4//v/+//8//3//v/8//z//P/8//7//v/+//7/AAAAAAAAAAACAAIA
AgACAAQABQAFAAYABwAHAAgACAAGAAcACQAJAAcACAAIAAkADAAMAA0ADQALAA0ADgAP
ABAAEQARABEAFAAVABYAFwAWABcAGAAZABwAHAAdAB4AIAAhACIAIwAkACUAJgAnACgA
KQAqACsALAAtAC4ALwAxADIAMwA0ADQANQA2ADcANgA3ADgAOAA4ADgAOQA6ADoAOgA6
ADgANQA0ADQAMwAxADAALgAuACwAKgAoACYAIwAhAB8AGwAaABcAFQATABEADgAMAAoA
CAAGAAUABAACAAIAAQAAAP///v/+/////////////f/9///////9//3//v/+//7//v/+
//3//f/9//3//P/8//z//P/7//v/+//7//r/+v/8//z//P/9//v/+//7//v//v/+//7/
/v/9//7//v/+/wAAAAAAAAAAAQABAAEAAgACAAIAAwADAAQABAAEAAQABAAEAAUABQAG
AAYABQAFAAMAAwADAAMAAwADAAMAAwADAAMAAgACAAQAAwACAAIAAAAAAAAAAAD///3/
/f/9//3//f/9//v/+//7//v/+//7//v/+//6//j/+P/4//j/+P/4//j/9//3//f/9//1
//X/9f/0//T/9P/0//T/9P/z//P/8//z//H/8f/w//D/8P/w//D/8P/w//D/8P/w//H/
8f/x//D/8P/w//D/8P/w//D/7//v//H/8f/x//H/7//v/+//7//v/+//7//v/+//7//v
/+//7//v/+7/7v/t/+3/7f/t/+//7v/u/+//7//u/+7/7//v/+//7//u/+7/7//v/+//
7v/u/+3/7f/u//D/8P/t/+z/7P/s/+z/7P/s/+z/7P/s/+7/7v/u/+7/7v/u/+7/7v/s
/+z/7P/s/+z/7P/s/+z/7P/s/+z/7P/s/+7/7v/u/+3/7f/u/+7/8f/x//P/8//0//b/
9//3//j/+P/4//j/9v/1//X/9f/z//P/9f/1//P/8//y//H/8v/x/+//7//u/+7/7v/u
//H/8f/v/+3/6//p/+j/6P/n/+b/5v/m/+P/4v/h/+H/4v/i/+H/4f/j/+P/4//j/+T/
5P/k/+T/4v/i/+L/4//l/+X/5f/i/+L/4//m/+z/8v/7/wcAFQAkADkAWwCGAL8A+QAo
AVEBdAGDAXgBTwEYAewAwQCMAE0AEgDe/6T/dv9s/3b/ff+J/5//s//E/9P/4f/n/+n/
6v/r/+7/8//1//b/9//4//b/9v/2//b/+v/6//r/+v/8//z//P/8//z//P/8//z//v//
////AAD/////AAAAAAAAAQADAAMAAwAEAAQABQAGAAYABwAHAAkACwAMAA0ADAANAA0A
DQAOAA8AEAARABQAFQAWABcAFgAWABcAGAAaABsAHAAdAB4AHwAgACEAJAAlACYAJwAo
ACkAKgArAC0ALgAvADAAMgAzADQANQA2ADcAOAA4ADYANgA3ADgANgA2ADYANAA1ADQA
NAAzADEAMAAuAC4AKgAoACYAJAAhAB8AHQAZABgAFQATABEADwAMAAoACAAEAAIAAQAA
APz//P/7//r/+f/4//j/+f/4//f/9v/z//P/9f/1//P/8//0//T/9P/0//T/8//z//P/
8//y//L/8v/y//H/8f/z//P/8v/y//D/8P/w//H/8//z//P/8//y//L/8v/y//P/9P/0
//T/9P/0//T/9P/1//X/9f/2//j/+P/5//n/+P/4//j/+P/6//r/+//7//z//P/7//v/
+//7//v/+//7//v/+//7//v/+//6//r/+v/5//j/+P/4//j/+P/4//f/9f/1//X/9f/1
//X/8//z//P/8//z//H/8f/x//D/8P/w//D/8P/u/+7/7v/t/+//7//v/+3/7f/t/+z/
7P/s/+z/7P/s/+v/6//r/+v/6//r/+r/6v/q/+r/6v/q/+j/6P/o/+j/6f/p/+n/6P/o
/+j/6P/o/+j/6P/n/+f/6f/p/+n/6f/n/+f/5//n/+f/5//n/+f/5f/l/+X/5f/n/+f/
5v/m/+X/5f/l/+X/5//m/+b/5//l/+T/5P/l/+X/5f/l/+T/5P/l/+X/5f/m/+b/5f/l
/+T/5P/k/+f/5v/k/+T/5P/k/+T/5P/k/+T/5v/m/+b/5v/m/+b/5v/m/+T/5P/k/+T/
5v/m/+b/5v/l/+b/5f/k/+f/5//o/+j/6f/p/+v/6//s/+7/7//v//D/8P/w//D/8P/v
/+//7//t/+3/7//v/+//7//u/+3/7v/t/+v/6//q/+r/6v/q/+v/6//p/+f/5f/j/+L/
4v/h/+D/4P/g/9//3v/d/93/3v/e/93/3f/b/9v/2//b/9z/3P/c/9z/3v/e/97/3//f
/9//3//c/9z/3f/g/+b/7P/1////CwAaADEAUQB+ALUA8QAkAU8BbgGBAXoBUQEaAe4A
yQCSAFEAFADe/6T/cv9k/27/d/+D/5f/rf/A/9H/2//j/+f/6P/p/+7/7//x//L/8//0
//T/9P/0//T/9v/2//b/9v/4//j/+P/4//r/+v/6//r/+v/7//v//P/9//3//v/+//7/
//8BAAEAAQACAAIAAwAEAAQABQAFAAUABwAIAAkACgALAAsACwAMAA0ADgAPABAAEQAS
ABMAFgAWABcAGAAYABkAGgAbAB4AHwAgACEAIgAjACQAJQAoACkAKgArACsALAAtAC4A
MAAxADIAMwAyADMANAA0ADMANAA2ADgANgA2ADYANAA1ADQANAAzADEAMAAuAC4AKgAo
ACYAJAAhAB8AHQAZABgAFQATABEADwAMAAoACAAGAAQAAwACAP7//v/9//z/+//6//r/
+//5//n/+f/3//f/+f/5//f/9//4//j/+P/4//j/9//3//X/9f/0//T/8v/y//H/8f/x
//H/8P/w//L/8v/y//P/8//z//P/8//0//T/9P/0//P/9P/0//T/9v/2//b/9v/3//f/
9//4//j/+P/5//n/+v/6//r/+v/6//r/+//7//z//P/7//v//f/9//3//f/9//3//f/9
//3//f/8//z//P/7//r/+v/6//r/+v/6//n/9//3//f/9//3//f/9f/z//P/8//z//P/
8//z//L/8v/y//L/8v/w//D/8P/v/+//7//v/+3/7f/t/+z/7P/u/+7/7v/u/+v/6//r
/+v/6//r/+r/6v/q/+r/6v/q/+r/6v/q/+r/6f/p/+n/6P/q/+r/6v/q/+r/6v/p/+n/
6f/p/+n/6f/p/+n/6f/p/+f/5//n/+f/6f/p/+n/6f/p/+n/6P/o/+f/5//n/+f/5//m
/+b/5//n/+b/5v/n/+f/5//n/+b/5v/n/+f/5//m/+b/5f/l/+b/5v/k/+X/5v/m/+b/
5v/m/+b/5v/m/+b/5v/m/+b/5v/m/+b/5v/m/+T/5P/k/+T/5P/k/+T/5P/m/+b/5v/m
/+b/5v/m/+b/5P/k/+T/5P/k/+T/5P/k/+b/5v/m/+b/5P/k/+T/5P/k/+T/5P/k/+T/
5P/k/+T/5P/k/+T/5P/k/+b/5v/m/+f/5//o/+j/6f/p/+v/6//u//D/8f/x//D/8P/w
//D/7v/t/+3/7f/v/+//8f/x/+//7//u/+3/7v/t/+v/6//q/+r/6v/q/+v/6//p/+f/
4//h/+D/4P/h/+D/4P/g/9//3v/d/93/3P/c/9v/2//d/93/3f/d/9z/3P/c/9z/3v/e
/97/3//d/93/3f/e/97/3//g/+b/7v/3/wMAEQAkAD0AYwCUAM0ABwE2AWEBggGPAXwB
SwEWAeoAvQB8ADsABADQ/5L/av9o/3T/f/+P/6f/u//M/9n/4f/n/+n/6v/t//D/8f/x
//L/8//0//T/9P/0//T/9v/2//b/9v/4//j/+P/4//r/+v/6//r/+v/7//v//P/9//3/
/v/+//7///8BAAEAAQACAAIAAwAEAAQABQAFAAUABwAIAAkACgALAAsACwAMAA0ADgAP
ABAAEQASABMAFAAUABUAFgAYABkAGgAbABwAHQAeAB8AIAAhACIAIwAkACUAJgAnACkA
KgArACwALAAtAC4ALwAuAC8AMAAwADAAMAAxADIAMAAwADAALgAtACwALAArACkAKAAm
ACYAIgAgAB4AHAAbABkAFwATABIADwANAAsACwAIAAYABAACAAAA///+//z//P/7//r/
9//2//b/9//3//f/9//1//X/9//3//X/9//4//j/+P/4//j/9//3//f/9//2//b/9v/2
//X/9f/1//X/9P/0//T/9P/0//X/9f/1//X/9f/2//b/9v/2//f/+P/4//j/+P/4//j/
+P/5//n/+f/6//r/+v/7//v//P/8//z//P/8//z//f/9//7//v/9//3//f/9//3//f/7
//v/+//7//v/+//6//r/+v/5//j/+P/4//j/+P/4//n/9//3//f/9//3//f/9f/1//X/
9f/1//X/9f/1//T/8v/y//L/8v/y//L/8v/x//H/8f/x/+//7//v/+7/7v/u/+7/7v/u
/+3/7f/t/+3/7f/t/+z/7P/s/+z/7P/s/+z/7P/s/+z/7f/t/+3/7P/q/+r/6v/q/+r/
6v/p/+n/6f/p/+n/6f/p/+n/6f/p/+n/6f/p/+n/6f/p/+n/6f/p/+n/6P/o/+f/5//n
/+f/6f/o/+j/6f/p/+j/6P/p/+n/6f/p/+j/6P/p/+n/6f/o/+j/5//n/+b/5v/o/+f/
6P/o/+j/6P/o/+j/6P/o/+j/6P/o/+j/6P/o/+j/6P/o/+j/6P/o/+j/6P/o/+j/6P/o
/+j/6P/o/+j/6P/o/+j/6P/o/+j/6P/o/+j/6P/o/+j/6P/o/+j/6v/q/+r/6v/o/+j/
6P/o/+r/6v/q/+r/6v/q/+r/6v/s/+z/7P/u/+7/7v/v/+//8P/w//H/8f/z//P/9P/2
//f/9//4//j/+P/4//b/9f/3//f/9//3//f/9//3//f/9P/z//L/8f/x//H/8P/w//D/
8P/x//H/7//t/+v/6f/o/+j/5//m/+b/5v/l/+T/4//j/+T/5P/l/+X/5f/l/+P/4//k
/+T/5P/k/+T/5P/k/+X/5f/l/+X/5v/o/+n/7P/0//z/BwAVACUAPgBhAJEAygABATMB
YgGHAZwBkwFsATUBBAHQAI8ATAAVAOL/pv94/3D/fP+I/5f/rf/D/9P/4v/r//H/8f/z
//b/9//4//v/+f/6//v//P/+//7//v/+//7//v/+//7/AAAAAAAAAAACAAIAAgACAAQA
BQAFAAYABwAHAAgACAAIAAkACwALAAsADAAMAA0ADgAOAA8ADwAPABEAEgATABIAEwAT
ABMAFgAXABgAGQAaABsAHAAdAB4AHgAfACAAIgAjACQAJQAmACcAKAApACoAKwAsAC0A
LgAvADAAMQAzADQANQA2ADYANwA4ADkAOgA7ADwAPAA6ADoAOwA8ADoAOgA6ADgANwA2
ADYANQAzADIAMAAwACwAKgAoACYAJQAjACEAHQAcABkAFwAVABUAEgAQAA4ADAAKAAkA
CAAGAAYABQAEAAUABAAEAAUABQAFAAUAAwAFAAcABwAFAAUABgAGAAYABgAGAAUABQAH
AAcABgAGAAYABgAFAAUABwAHAAYABgAEAAQABAAFAAcABwAHAAcACAAIAAgACAAJAAoA
CgAKAAoACgAKAAoADQANAA0ADgAMAAwADQANAA4ADgAOAA4ADgAOAA8ADwAQABAADwAP
ABEAEQARABEAEQARABEAEQARABEAEAAQABAADwAOAA4ADgAOAA4ADgAPAA0ADQANAAsA
CwALAAkACwALAAsACwAJAAkACQAIAAYABgAGAAYABgAGAAYABQAFAAUABQADAAMAAwAC
AAIABAAEAAQABAADAAMAAwADAAMAAwACAAIAAAAAAAAAAAAAAAAAAAAAAAEAAQABAAAA
AAAAAAAAAAAAAAAA/////////////////////////////////////////////////f/9
//z//P/9//3//f/9/////v/+/////f/8//z//f/9//3//f/8//7//////////v/+//3/
/f/+//7//v///wAA/v/+//7//v/+//7//v/+//7//v/+//7//v/+//7//v/+//7//v/+
//7//v/+//7//v/+//7//v/+//7//v/+//7//v/+//7//v/+//7//v/+//7//v/+//7/
/v/+//7/AAAAAAAAAAACAAIAAgADAAMABAAEAAUABQAHAAcACAAIAAkACQAKAAwADAAM
AAoACQAJAAkACQAHAAkACQAJAAkACAAHAAYABQADAAMAAgAAAAAAAAABAAEA///9//v/
+f/4//j/9//4//j/+P/3//b/9f/1//b/9P/z//P/8//1//X/9f/2//b/9v/2//b/9v/2
//f/9//1//f/+P/4//n//P8CAAoAFQAhADEARgBnAJMAygABATUBZAGNAaYBpwGGAVMB
IAHuAKsAZgAtAPz/wv+O/4D/iP+S/5//tf/L/93/7P/1//3//////wIABQAGAAcABwAI
AAkACgAKAAoACgAKAAwADAAMAAwADgAOAA4ADgAOAA4ADgAOAA4ADwAPABAAEQARABIA
EgASABMAFQAVABUAFgAWABcAGAAYABkAGQAXABkAGgAbABoAGwAbABsAHgAfACAAIQAi
ACMAJAAlACYAJgAnACgAKgArACwALQAuAC8AMAAxADIAMwA0ADUANgA3ADgAOQA5ADoA
OwA8ADwAPQA+AD8AQABBAEIAQgBAAEAAQQBCAEIAQgBCAEAAPwA+AD4APQA5ADgANgA2
ADYANAAyADAALQArACkAJQAiAB8AHQAbABsAGAAWABQAEgAQAA8ADgAMAAwACwAKAAsA
CgAKAAsACwALAAsACQAHAAkACQAHAAcACAAIAAgACAAIAAcABwAHAAcABgAGAAYABgAF
AAUABQAFAAQABAAEAAQABAAFAAUABQAFAAUABgAGAAYABgAHAAgACAAIAAgACAAIAAgA
BwAHAAcACAAJAAoADAANAAwADAAMAAwADAAMAA0ADQAOAA4ADQANAA0ADQANAA0ADQAN
AA0ADQALAAsACgAKAAwACwAKAAoACAAIAAgACAAHAAUABQAFAAUABQAFAAMAAwADAAMA
AwADAAMAAwACAAIAAgACAAIAAAAAAAAA///////////9//3//f/8//z//P/8//z//P/7
//v/+//7//n/+f/4//j/+P/4//j/+P/4//j/+P/4//X/9f/1//T/9f/2//f/+P/2//b/
9f/1//X/9f/1//X/9f/1//X/9f/1//X/9f/1//X/9f/1//X/9f/1//T/9P/z//P/8//z
//X/9P/0//X/9f/0//T/9f/z//P/8//y//L/8//z//P/8v/y//H/8f/y//L/8v/x//D/
8P/w//D/8P/y//L/8v/y//L/8v/y//L/8P/w//D/8P/w//D/8P/w//D/8P/w//D/8P/w
//D/8P/w//D/8P/w//D/8P/w//D/8P/w//D/8P/w//D/8P/w//D/8P/w//D/8P/w//L/
8v/w//H/8f/y//L/8//z//X/9f/2//j/+f/5//r/+v/6//z/+v/5//n/9//3//f/+f/7
//v/+//6//f/9v/1//P/8//y//L/8v/0//X/9f/z/+//7f/r/+r/6v/p/+j/6P/o/+f/
5v/l/+X/5v/m/+X/5f/l/+X/5f/l/+b/5v/m/+b/5v/m/+b/5f/l/+X/5f/m/+T/5//q
/+r/8P/5/wUADwAeADMATwB2AKkA4wAYAUUBbgGLAZABdwFEARAB4wCuAG0ALgD4/8T/
jP9w/3T/f/+J/5v/r//C/9P/3//p/+3/8P/x//L/9//3//j/+f/6//r/+v/6//r//P/8
//z//P/+//7//v/+/wAAAAAAAAAAAAABAAEAAgABAAEAAgACAAQABQAHAAcABwAIAAgA
CQAIAAgACQAJAAsADQAOAA8ADgAPAA8ADwAQABEAEgATABQAFQAWABcAGAAYABkAGgAc
AB0AHgAfACAAIQAiACMAJgAnACgAKQAqACsALAAtAC8AMAAxADIAMgAzADQANQA2ADcA
OAA4ADgAOAA5ADoAOgA6ADoAOAA3ADYANgA1ADMAMgAwADAALgAsACoAKAAlACMAIQAd
ABwAGQAXABUAEwAQAA4ADAAKAAgABwAGAAMAAgAAAP7//f/8//z//f/7//v/+//5//n/
+//7//n/9//4//j/+P/4//j/9//3//f/9//2//b/+P/4//f/9//3//f/9v/2//b/9v/2
//f/9f/1//X/9f/4//j/+P/4//n/+v/6//r/+v/6//r/+v/7//v/+//8//z//P/9//3/
AAAAAAAAAAAAAAAAAQABAAIAAgABAAEAAQABAAEAAQADAAMAAwADAAEAAQAAAAAAAgAB
AAAAAAAAAAAAAAAAAAEA/////////f/9//3/+//7//v/+//7//v/+//7//r/+P/4//j/
+P/4//j/+P/3//f/9//3//X/9//3//b/9v/0//T/9P/0//P/8//z//P/8//z//L/8v/w
//D/8P/w//L/8v/y//L/8f/x//H/8P/w//D/8P/w//L/8v/x//H/8f/x//H/8f/x//H/
8f/x/+//7//v/+//7//v/+//7//v/+//7v/u/+//7//v/+//7//u/+7/7//v/+7/7v/v
/+//7//v/+7/7v/v/+//7//u/+7/7f/t/+z/7P/u/+//7v/s/+z/7P/s/+z/7P/s/+z/
7v/u/+7/7v/u/+7/7v/u/+z/7P/s/+z/7P/s/+z/7P/s/+z/7P/s/+7/7v/u/+7/7P/s
/+z/7P/u/+7/7v/u/+z/7P/s/+z/7v/u/+7/7v/w//D/8P/x//H/8v/y//P/8//1//X/
9v/4//n/+f/6//z//P/8//r/9//3//f/9//3//n/+f/5//v/+v/5//j/9//1//X/9P/0
//T/9P/1//f/9f/z//H/7//u/+7/7f/q/+r/6v/p/+j/5//n/+j/6P/n/+f/5//p/+n/
6f/q/+r/6v/q/+r/6v/q/+v/6//r/+n/6v/q/+v/7v/w//j/AQANABkAKAA9AF0AigDF
AAMBMgFdAYABlQGKAWEBKgH+ANcAoABbACAA6v+y/4D/dP+A/4n/lf+p/7//0P/f/+v/
8//3//b/+f/8//////8AAAEAAgACAAIAAgACAAYABgAGAAYACAAIAAgACAAKAAoACgAK
AAwADQANAA4ADwAPABAAEAAQABEAEwATABMAFAAUABUAFgAWABcAFwAXABkAGgAbABwA
HQAdAB0AIAAhACIAIwAiACMAJAAlACgAKAApACoALAAtAC4ALwAyADMANAA1ADYANwA4
ADkAOgA7ADwAPQA/AEAAQQBCAEQARQBGAEcASABJAEoASgBJAEoATABOAE4ATgBOAEwA
TQBMAEwASwBJAEgARgBGAEYARABCAEAAPQA7ADkANQA0ADEALwAtACsAKAAmACQAIgAg
AB8AHgAaABoAGQAYABcAFgAWABcAFQAVABUAEwATABUAFQATABMAFAAUABQAFAAUABMA
EwATABMAEgASABQAFAATABMAEQARABAAEAASABIAEgATABEAEQARABEAFAAUABQAFAAT
ABQAFAAUABUAFgAXABgAGwAbABsAHAAcABwAHQAdAB4AHgAeAB4AHgAeAB8AHwAiACIA
IQAhACEAIQAhACEAIQAhACEAIQAjACMAIgAiACQAIwAiACIAIgAiACIAIgAhAB8AHwAf
AB8AHwAfAB0AHQAdAB0AHQAdAB0AHQAcABwAHAAcABwAGgAaABoAGQAbABsAGwAZABkA
GQAYABgAGAAYABgAGAAXABcAFwAXABcAFwAWABYAFgAWABYAFgAWABYAFgAWABUAFQAV
ABQAFAAUABQAFAAWABYAFQAVABUAFQAVABUAFQAVABUAFQAVABUAFQAVABUAFQAVABUA
FwAXABYAFgATABMAEwATABQAFAAVABcAFwAWABYAFwAXABcAFwAWABYAFwAXABcAGAAY
ABcAFwAWABgAFgAVABgAGAAYABgAGAAYABgAGAAYABgAGAAYABgAGgAaABoAGgAaABoA
GgAaAA==
         </WaveFormData>
      </LeadData>
      <LeadData>
         <LeadByteCountTotal>10000</LeadByteCountTotal>
         <LeadTimeOffset>0</LeadTimeOffset>
         <LeadSampleCountTotal>5000</LeadSampleCountTotal>
         <LeadAmplitudeUnitsPerBit>4.88</LeadAmplitudeUnitsPerBit>
         <LeadAmplitudeUnits>¦ÌV</LeadAmplitudeUnits>
         <LeadHighLimit>2147483647</LeadHighLimit>
         <LeadLowLimit>268435456</LeadLowLimit>
         <LeadID>V4</LeadID>
         <LeadOffsetFirstSample>0</LeadOffsetFirstSample>
         <FirstSampleBaseline>0</FirstSampleBaseline>
         <LeadSampleSize>2</LeadSampleSize>
         <LeadOff>FALSE</LeadOff>
         <BaselineSway>FALSE</BaselineSway>
         <ExcessiveACNoise>FALSE</ExcessiveACNoise>
         <MuscleNoise>FALSE</MuscleNoise>
         <LeadDataCRC32>3136340666</LeadDataCRC32>
         <WaveFormData>
9v/2//b/9v/2//b/9v/2//b/9v/2//b/9v/2//b/9v/2//b/9v/2//b/9v/2//b/9v/2
//b/9v/2//b/9v/2//T/9P/0//T/9P/0//T/9f/1//X/9f/1//P/8//0//T/9//3//f/
+P/5//r/+//7//v//P/9////AQABAAEAAQACAAIAAgACAAIAAgADAAMAAgADAAMAAwAB
AP/////+//3/+//6//n/+f/5//n/+v/8//r/9//1//H/7//v/+7/8P/v/+7/7v/t/+z/
7P/s/+v/6//r/+v/7f/t/+3/7f/r/+z/7P/s/+z/7P/s/+z/7P/p/+j/6v/o/+r/7P/v
//X/AAAVAC0ATgB4AKoA4QAcAVUBigG+AeYB9QHmAbUBZwEKAbQAcQA4AP3/vf+W/5P/
mf+e/6z/wf/S/9//6f/v/+//8f/0//f/+f/7//n/+v/6//r/+//7//v//P/8//z//P/8
//3//f/+//7//P/9//3//f8AAAAAAQABAAIAAgADAAMAAQACAAMAAwADAAMABQAGAAcA
BwAHAAgACgAMAAwADQAOAA8ADwAQAA4ADwAQABEAEQASABMAEwATABMAFAAWABUAFgAX
ABcAGAAZABoAGwAdAB4AHwAgAB8AIAAgACEAIgAiACMAIwAlACUAJQAmACUAJQAlACUA
JQAkACQAJAAkACMAIQAgAB8AHgAcABsAGwAZABYAFAARAA8ADQALAAkABwADAAAAAQD/
//z/+v/4//b/9P/z//H/8P/v/+7/7v/u/+7/7v/v/+//8P/x//P/9P/0//X/9f/4//j/
+P/4//v//f/9//3//v////////////////8AAAAAAQABAAEAAQABAAEAAQABAAEAAQAB
AAEAAQACAAIAAgACAAMAAwAFAAUABQAFAAUABQAFAAcABwAHAAcABwAIAAoACgAJAAkA
CQAJAAoACgAKAAoACgAKAAoACwALAAsACwALAAkACQAJAAkACQAJAAkACQAJAAgACAAH
AAcABwAGAAYABAAEAAQAAgAEAAQAAwACAAIAAgACAAIAAAD+//7//v/+//7//v/8//z/
/P/8//z/+//7//v/+//6//r/+v/6//n/+f/5//n/+//6//r/+v/4//f/9//3//n/+f/5
//n/+f/4//j/+P/4//j/+P/4//j/9//3//f/9//3//f/9//3//f/9//3//f/9v/2//b/
9v/2//b/9v/2//b/9v/1//P/8//z//P/8//z//P/8//z//P/8//z//P/8//z//P/8//y
//L/8v/w//D/8f/x//H/8f/x//D/8v/y//T/9P/y//L/8v/y//L/8P/w//D/8P/y//L/
8v/y//D/8P/w//D/8P/w//D/8P/w//D/8P/w//D/8P/w//D/8v/y//L/8//z//P/8//z
//P/8//0//T/8//z//P/9P/1//b/9//3//n/+v/7//3/+//7//v/+//+//7//v/+//7/
/v///////v////////////3//f/8//v/+f/4//f/9//3//f/+P/4//b/8//x//H/7//v
/+7/7v/t/+z/7P/r/+r/6v/q/+n/6f/p/+n/6f/p/+n/6f/p/+r/6v/q/+r/6v/q/+r/
6v/p/+j/6P/o/+j/7P/t//P//v8RACcARgBsAJwAzwAGAT8BdgGqAdYB7QHkAbkBbQES
AbgAdQA+AAcAx/+c/5P/l/+a/6T/t//K/9f/4//r/+3/7//y//X/9//5//n/+v/6//r/
+//7//v//P/8//z//P/8//3//f/+//7//P/9//3//f/+//7///////7//v////////8A
AAEAAQABAAEAAwAEAAUABQAFAAYABgAIAAgACQAKAAsACwAMAAwADQAOAA8ADwAQABEA
EQATABMAFAAWABcAGAAZABkAGgAbABwAHQAbABwAHQAeAB8AIAAgACEAIgAiACMAIwAj
ACMAIwAkACUAJQAlACUAJQAkACQAJAAkACMAIQAgAB8AHgAcABsAGQAXABQAEgARAA8A
DQALAAkABwADAAAA///9//r/+P/2//T/8v/x//H/8P/v/+7/7P/s/+z/7P/t/+3/7v/v
//H/8v/y//P/9f/4//j/+P/4//v//f/9////AAABAAEAAQABAAEAAQACAAIAAwADAAMA
AwADAAMAAwADAAMAAwAFAAUABQAGAAQABAAEAAUABQAHAAcABwAHAAcABwAHAAkACQAJ
AAkACQAKAAwADAALAAsACwALAAoACgAKAAoACgAKAAoACwALAAsACwALAA0ADQANAA0A
CwALAAsACwALAAoACgAJAAkACQAIAAgACAAIAAgABgAIAAgABwAGAAYABgAGAAYACAAG
AAYABgAEAAQABAACAAIAAgACAAIAAQABAAEAAQAAAAAAAAAAAP/////////////+//7/
/v/+//3//f/9/////////////f/8//z//P/8//z//P/8//z/+//7//v/+//7//v/+//7
//v/+//7//v/+v/6//r//P/8//z//P/8//z//P/7//v/+//7//v/+//7//v/+//7//v/
+//7//v/+//7//v/+//6//r/+v/6//r/+//7//v/+//7//r/+v/6//r/+v/6//z//P/8
//z/+v/6//r/+v/8//z//P/8//z//P/8//z/+v/6//r/+v/6//r/+v/6//z//P/8//z/
+v/6//r/+v/6//r/+v/7//v/+//7//v/+//7//z//P/9//3//f/+////AAABAAEA//8A
AAEAAwAFAAUABQAFAAYABgAGAAYABgAGAAcABwAIAAkACQAJAAkABwAHAAYAAwABAAAA
//////////8AAAIAAAD9//v/+f/3//f/9v/0//P/8v/y//H/8P/w//D/7//v/+//7//v
/+//7//v/+//8P/w//D/8P/w//D/8P/u/+3/7v/s/+z/7v/w//X/+f8CABUALQBKAG4A
nADVAAwBQwF8AbIB4gH7AfYBzwGHASoB0gCJAE4AEwDT/6L/l/+b/5z/pv+3/8j/1//j
/+3/8f/z//T/9f/5//v/+//8//z//P/9//3//f/+//z//P/8//z//////wAAAAAAAAEA
AQABAAIAAgADAAMABAAEAAUABQADAAQABQAFAAUABQAHAAgACwALAAsADAALAAwACwAL
AAwADQANAA4ADgAPABAAEQATABQAFQAVABMAEwAUABYAGQAaABsAGwAcAB0AHgAfAB0A
HgAfACAAIQAiACIAIwAkACQAJQAlACcAJwAnACgAJwAnACcAJwAnACYAJgAmACYAJQAj
ACIAHwAeABwAGwAbABkAFgAUABEADwANAAsACQAHAAMAAAD9//v/+P/2//b/9P/y//H/
7f/s/+v/6v/q/+r/6v/q/+v/6//s/+3/7//w//D/8f/z//b/9v/2//T/9//5//n/+//8
//3//f/7//v/+//7//7//v///////f/9//3//f/9//3//f/9//3//f/9//7//P/8//z/
/f/7//3//f/9/////////////////////////wAAAgACAAEAAQABAAEABAAEAAQABAAC
AAIAAgADAAEAAQABAAEAAQABAAEAAQADAAMAAwADAAEAAAAAAP////////7//v/+//7/
/v/8//z//P/7//r/+v/6//r/+v/6//j/+P/4//b/9v/2//T/9P/0//T/9P/z//P/8//z
//L/8v/y//L/8f/x//H/8f/x//D/8P/w//D/7//v/+//7f/t/+3/7f/v/+7/7v/u/+z/
7P/s/+z/7P/r/+v/6//t/+3/7f/t/+3/7f/t/+3/6//q/+r/6v/s/+z/7P/s/+z/7P/s
/+v/6f/p/+n/6f/p/+n/6f/p/+n/6f/p/+n/6//r/+v/6//p/+j/6P/o/+j/6P/p/+n/
6f/p/+n/6P/q/+z/6v/m/+b/5v/m/+b/5v/o/+j/6P/o/+j/6P/o/+j/6P/o/+j/6P/m
/+b/5v/m/+f/5//n/+f/5//n/+f/6P/o/+n/6f/p/+n/6f/p/+n/6v/r/+3/7//x//H/
8f/x//H/8v/y//L/8P/w//D/8f/x//L/8//z//P/8//x//H/8P/v/+3/7P/t/+3/7f/t
/+7/7v/s/+n/5f/j/+H/4f/g/+D/3//e/97/3f/c/9z/3P/b/9v/2//b/9v/2//b/93/
3f/e/97/3P/c/9z/3P/c/9z/3f/a/9r/2v/c/97/4f/l//D/AQAVADAAVgCEAL0A+AAz
AWgBngHKAecB6AHLAY8BQAHmAJUAUgATAM//lP+B/4P/hv+M/5v/rP+7/8f/1f/d/93/
3P/f/+X/6//p/+r/6v/q/+n/6f/p/+r/6v/q/+r/6v/r/+v/7P/s/+r/6//r/+v/7f/u
//D/8f/x//D/8P/v//H/8v/z//P/8//z//X/9v/1//X/9f/2//j/+v/6//v//P/9//3/
/v/8//3//v//////AAABAAEAAQABAAIABAAFAAYABwAHAAYABwAIAAkACwAMAA0ADgAP
ABAAEAARABIAEgATABMAFQAVABUAFgAVABUAFQAVABUAFAAUABQAFAATABEAEAANAAwA
CgAJAAgABwAFAAQAAgD///z/+f/3//X/8f/u/+3/6//o/+b/4//g/93/2//X/9b/1f/U
/9T/1P/U/9T/1f/V/9b/1//X/9j/2P/Z/9v/3v/e/97/3v/h/+P/4//j/+T/5f/l/+X/
5f/l/+X/5v/m/+f/5//n/+f/5//n/+f/5//n/+f/5//n/+f/6P/o/+j/6P/p/+n/6//r
/+v/6//r/+v/6//t/+3/7f/t/+3/7v/w//D/7//v/+//7//y//L/8v/y//D/8P/w//H/
8//z//P/8//x//H/8f/x//H/8f/x//H/8//y//L/8f/v/+//7v/u/+7/7v/u/+z/7P/s
/+v/6v/o/+j/6P/o/+r/6P/o/+j/6P/o/+j/5v/k/+T/5P/k/+X/5f/l/+X/5P/k/+T/
5P/j/+P/4//j/+H/4P/g/+D/4v/h/+H/4f/f/9//3//f/9//3v/e/97/3v/e/97/3v/e
/93/3f/d/93/3f/d/93/3f/d/93/3f/d/9z/3P/c/9z/3P/c/9z/2v/a/9r/2f/Z/9n/
2f/Z/9v/2//b/9v/2//b/9v/2//Z/9n/2f/Z/9v/2v/a/9r/2v/a/9v/2//b/9v/2//a
/9j/2P/a/9z/3P/a/9r/2v/a/9r/2v/a/9r/2v/a/9r/2v/a/9r/2v/a/9n/2f/Z/9n/
2f/Z/9n/2v/Y/9n/2f/Z/9z/3f/e/9//3//f/+D/4f/j/+P/4//j/+T/5v/n/+j/5v/m
/+b/5//n/+j/6f/p/+n/6f/n/+f/5v/l/+P/4v/j/+P/4//j/+b/5v/k/+H/3f/b/9n/
2f/Y/9j/1//W/9T/0//S/9L/1P/T/9P/0//T/9P/0//T/9P/0//U/9T/0v/S/9L/0v/U
/9T/0//S/9D/0P/S/9T/1//b/+L/8f8FACIASAB2AK0A7AAlAV4BlAHEAeEB4gHJAZUB
SAHuAJkAUgATAM//kP93/3v/fv+C/5H/pP+1/8X/zf/V/9n/2v/b/9//4f/j/+T/5P/k
/+P/4//j/+T/5v/m/+b/5v/l/+X/5v/m/+j/6f/p/+n/6v/q/+v/6//s/+z/7f/t/+//
8P/x//H/8f/x//P/9P/z//P/8//0//b/+P/4//n/+P/5//n/+v/8//3//v//////AAAB
AAEAAwADAAQABgAFAAYABwAHAAgACQAKAAsACwAMAA0ADgAPABAAEAARABQAFAAVABUA
FwAXABcAGAAZABkAGQAZABkAGAAYABgAGAAXABUAFAATABIAEAAPAA8ADQAKAAgABQAD
AAEA///9//v/9//0//P/8f/u/+z/6v/o/+b/5f/j/+L/4f/g/97/3v/e/97/3f/d/97/
3//h/+L/4v/j/+X/6P/o/+j/5v/p/+v/6//r/+z/7f/t/+//7//v/+//7v/u/+//7//v
/+//7//v//H/8f/x//H/8f/x//H/8v/y//L/8v/z//L/8//y//H/8//z//P/8//1//X/
9f/1//X/9v/4//j/9//3//f/9//6//r/+v/6//r/+v/6//v/+//7//v/+//7//v/+//7
//v/+//7//v/+//6//r/+f/5//n/+P/4//j/+P/4//b/9v/2//X/9P/y//L/8v/y//T/
8v/y//L/8P/w//D/7v/u/+7/7v/u/+3/7f/t/+3/7P/s/+z/7P/r/+v/6//r/+3/7P/s
/+z/7P/r/+v/6//r/+v/6//r/+v/6v/q/+r/6v/q/+r/6v/s/+v/6//r/+n/6f/p/+n/
6//r/+v/6//r/+r/6v/q/+j/6P/o/+j/6v/q/+r/6f/p/+n/6f/p/+n/6f/p/+n/6f/p
/+n/6f/n/+f/5//n/+n/6P/o/+j/6P/o/+n/6f/n/+f/5//m/+j/6v/q/+j/6v/o/+j/
6P/o/+j/6P/o/+j/6P/o/+j/6P/o/+j/6P/o/+j/6P/o/+j/6P/o/+j/6P/q/+r/6v/q
/+r/6v/q/+r/6P/o/+j/6P/o/+j/6P/o/+r/6v/q/+r/6v/q/+r/6v/o/+j/6P/o/+n/
6f/p/+n/5//n/+f/6P/q/+v/6//r/+7/7//w//H/8f/x//L/8//1//X/9f/1//X/9v/2
//b/9P/0//T/9f/3//j/+f/5//f/9//1//X/9v/1//P/8v/x//H/8f/x//T/9P/y/+//
6//p/+f/5//m/+b/5f/k/+T/4//i/+L/4v/h/+H/4f/h/+H/4f/h/+H/4f/i/+L/4v/i
/+L/4v/k/+L/4//i/+D/4v/i/+T/5//t//j/CQAfAEAAaACYANEADgFHAX4BsgHeAfMB
6gHBAYEBLAHQAIMASAALAMn/lP+H/43/kv+c/6//wv/P/9v/4//n/+n/7P/v//H/8f/z
//T/9P/0//P/8//z//T/9P/0//T/9P/1//X/9v/2//b/9//3//f/+P/4//n/+f/6//r/
+//7//v//P/9//3//////wEAAgABAAEAAQACAAIABAAEAAUABgAHAAcACAAIAAkACgAL
AAsADAANAA0ADwAPABAAEgARABIAEwATABQAFQAWABcAFwAYABkAGgAbABwAHAAdACAA
IAAhACEAIQAhACEAIgAjACMAIwAjACEAIAAgACAAIgAhAB8AHgAbABoAGAAXABcAFQAS
ABAADQALAAkABwAHAAUAAQD+//v/+f/2//T/9P/y//D/7//t/+z/6//q/+j/6P/o/+j/
6f/p/+r/6//t/+7/7v/v/+//8v/y//L/8v/1//f/9//5//r/+//7//v/+//7//v//P/8
//3//f/9//3//f/9//3//f/9//3//f/9//3//v/+//7//v//////AQABAAEAAQABAAEA
AQADAAMAAwADAAEAAgAEAAQAAwADAAMAAwAEAAQABAAEAAQABAAEAAUABQAFAAUABQAF
AAUABQAFAAUABQAFAAUAAwACAAIAAQADAAMAAgACAAIAAgACAAAAAgACAAEAAAAAAAAA
AAAAAAAA/v/+//7//v/+//7//P/6//r/+v/6//v/+//7//v/+P/4//j/+P/3//f/9//3
//n/+P/4//j/9v/1//X/9f/3//f/9//3//f/9v/2//b/9v/2//b/9v/2//X/9f/1//f/
9//3//f/9f/1//X/9f/1//T/9P/0//b/9v/2//b/9P/0//T/8//z//P/8//z//P/8//z
//P/8//z//P/8//z//P/8//z//X/9P/0//T/9P/0//X/9f/1//X/9f/0//T/8v/0//T/
9P/0//T/9P/0//T/9P/0//T/9v/2//b/9v/0//T/9P/0//T/9P/0//T/9P/0//T/9P/y
//L/8v/y//T/9P/0//T/8v/y//L/8v/0//T/9P/0//T/9P/0//T/9P/0//T/9P/0//T/
9P/0//T/9P/1//X/9f/1//X/9f/1//b/9v/3//f/9//4//n//P/9//3//f/+////AQAB
AAEAAQABAAIAAgACAAIAAgACAAMAAwAEAAUABQAFAAUAAwADAAIAAQD///7//f/9//3/
/f/+//7//P/5//f/9f/z//P/8v/y//H/8P/w/+//7v/u/+7/7f/v/+//7//v/+//7//v
/+//8P/w//D/8P/w//D/8P/w/+//7v/w/+7/8P/y//f/AQASACkARQBsAJoA0AAJAUIB
eQGwAd4B+AH1AdABjQEzAdgAjgBVABoA2/+n/5b/nf+h/6r/vP/N/9z/6f/x//X/9//5
//z//f///wEA//8AAAAAAAABAAEAAQACAAIAAgACAAIAAwADAAQABAAEAAUABQAFAAYA
BgAHAAcACAAIAAkACQAJAAoACwALAA0ADQAPABAADwAPAA8AEAAQABIAEgATABQAFQAV
ABYAFgAXABgAGQAZABoAGwAbAB0AHQAeACAAIQAiACMAIwAkACUAJgAnACcAKAApACoA
KwAsACwALQAuAC4ALwAvAC8ALwAvADAAMwAzADMAMwAxADAAMAAwAC4ALQArACoAKQAo
ACYAJQAlACMAIAAeABsAGQAXABUAFQATAA8ADAALAAkABgAEAAIAAAD+//3//f/8//v/
+v/6//r/+v/6//3//f/+////AQACAAIAAwAFAAgACAAIAAgACwANAA0ADQAOAA8ADwAP
AA8ADwAPABAAEAARABEAEQARABEAEQARABEAEQARABMAEwATABQAFAAUABQAFQAVABcA
FwAXABcAFwAXABcAGQAZABkAGQAZABoAHAAcAB0AHQAdAB0AHAAcABwAHAAcABwAHAAd
AB0AHQAdAB0AHQAdAB0AHQAdAB0AHQAdAB0AHAAcABsAHQAdABwAHAAcABwAHAAaABoA
GgAZABgAGAAYABgAGAAWABQAFAAUABQAFAAUABIAFAAUABQAFAATABMAEwATABIAEgAS
ABIAEQARABEAEQATABIAEgASABIAEQARABEADwAPAA8ADwARABAAEAAQABAAEAAQABAA
EAAPAA8ADwAPAA8ADwAPAA0ADQANAA0ADQAMAAwADAAMAAwADAAMAA4ADgAOAA0ACwAL
AAsACwANAA0ADQANAA0ADQANAA0ADQANAA0ADQAPAA4ADgAOAA4ADgAPAA8ADQANAA0A
DAAOAA4ADgAOABAADgAOAA4ADgAOAA4ADgAOAA4ADgAOAA4AEAAQABAAEAAOAA4ADgAO
AA4ADgAOAA4ADgAOAA4ADgAOAA4ADgAOAA4ADgAOAA4ADgAOAA4ADgAOAA4ADgAPAA8A
DwAPAA8ADwAPABAAEAARABEAEQASABMAFAAVABUAFQAWABcAGQAZABkAGQAZABwAHAAc
ABwAGgAaABsAGwAcAB0AHQAdAB0AGwAbABoAFwAVABQAEwATABMAEwAUABQAEgAPAA0A
CwAJAAkACAAKAAkACAAIAAcABgAGAAYAAwADAAMAAwAFAAUABQAFAAUABgAGAAYABgAG
AAYABgAEAAUABAAEAAIAAgAEAAcAEQAgADUAUQB0AKAA1AALAUQBeQGyAeIBAgIJAuwB
rwFZAfoAqgBvADwA///F/67/r/+x/7j/yP/b/+z/9////wUABwAJAAoADQAPABEADwAQ
ABAAEAARABEAEQASABIAEgASABIAEwATABQAFAAUABUAFQAVABQAFAAVABUAGAAYABkA
GQAZABoAGwAbABsAGwAdAB4AHwAfAB8AIAAeACAAIAAhACAAIQAhACIAIgAjACQAJQAl
ACYAJwAnACkAKQAqACwAKwAsAC0ALQAuAC8AMAAxADEAMgAzADQANQA2ADYANwA2ADYA
NwA3ADkAOQA5ADoAOQA5ADkAOQA5ADgAOAA4ADgANwA1ADQAMwAyADAALwAtACsAKAAm
ACUAIwAhAB8AHQAbABcAFAARAA8ADAAKAAoACAAGAAUAAQAAAP///v/+//7//v/+/wEA
AQACAAMABQAGAAYABwAHAAoACgAKAAoADQAPAA8ADwAQABEAEQARABEAEQARABAAEAAR
ABEAEwATABMAEwARABEAEQARABEAEQARABIAFAAUABQAFQATABUAFQAVABUAFQAVABUA
FQAVABUAFQAXABgAGgAaABkAGQAZABkAGgAaABoAGgAYABgAGAAZABcAFwAXABcAGQAZ
ABkAGQAXABcAFwAXABcAFgAWABUAFQAVABQAFAAUABQAFAASABIAEgARABAAEAAQABAA
EAAQAA4ADgAOAA4ADgAOAAwACgAKAAoACgALAAsACwALAAoACgAKAAoACQAJAAkACQAH
AAYABgAGAAYABQAFAAUABQAFAAUABQAFAAQABAAEAAIAAgACAAIABAADAAMAAwABAAEA
AQABAAEAAQABAAEAAQAAAAAAAAAAAAAAAAAAAAAAAAAAAP/////////////9//3//f/9
/////////////f/9//3//f/9//z//P/8//r/+v/7//v//f/9//3//P/8//z/+v/6//j/
+v/6//r/+v/6//r/+v/6//r/+v/6//r/+P/4//j/+P/4//j/+P/4//r/+v/6//r/+v/6
//r/+v/4//j/+P/4//j/+P/4//j/+P/4//j/+P/4//n/+f/5//f/9//3//f/9v/2//f/
9//3//j/+f/6//v/+//7//z///8BAAEAAQD/////AAAAAAAAAAAAAAAAAQABAAIAAwAF
AAUABQADAAEAAAD///3//P/7//v/+//9//7//v/8//f/9f/z//H/8f/w//D/7//u/+7/
7f/s/+z/7P/r/+v/6f/p/+n/6f/r/+v/6//s/+r/6v/q/+r/6v/q/+r/6f/o/+j/6v/q
/+j/6f/x//j/AwAZADQAVAB+AK8A6gAjAVwBlAHKAe8B+gHpAbcBbAEQAbkAcgA5APv/
vP+X/5H/kv+Y/6X/tv/F/9H/3f/l/+n/6v/r/+//9f/3//j/+P/4//j/9//2//b/+P/4
//j/+P/5//n/+v/6//r/+//7//v/+v/6//v/+//8//z//f/9////AAABAAEAAQABAAMA
BAADAAMAAwAEAAQABgAGAAcABgAHAAcACAAIAAkACgALAA0ADgAPAA8ADwAPABAAEgAT
ABQAFQAVABYAFwAYABkAGwAcAB0AHgAdAB4AHgAfACIAIgAjACMAIwAjACMAJAAnACcA
JwAnACUAJAAkACQAJgAlACMAIgAjACIAIAAfAB0AGwAYABYAEwARAA8ADQAJAAcAAwAA
AP3/+//4//b/9P/y//D/7//r/+r/6f/o/+b/5v/m/+b/5v/l/+X/5f/p/+r/6v/r/+v/
7v/u/+7/7v/x//P/8//z//T/9f/1//f/9//3//f/+v/6//v/+//6//n/+P/3//n/+f/5
//n/+f/5//n/+v/6//r/+v/7//v//f/9//3//f/9//3//f////////////3//v8AAAAA
AAABAAIAAwAEAAQABAAEAAIAAgACAAMAAwADAAMAAwAFAAUABQAFAAMAAwADAAMABQAE
AAQAAwADAAMAAgACAAIAAgACAAAAAAAAAP///v/8//z//P/8//7//P/8//z//P/8//z/
+v/4//j/+P/4//f/9//3//f/9v/2//b/9v/z//P/8//z//P/8v/y//L/8v/x//H/8f/v
/+//7//v//H/8P/w//D/8P/w//D/8P/u/+3/7f/t/+//7//v/+//7f/t/+3/7f/t/+z/
7P/s/+z/7P/s/+z/7P/s/+z/6//r/+v/6//r/+v/6//r/+v/6//r/+v/6//p/+n/6f/p
/+n/6P/o/+j/6P/o/+n/6f/p/+n/6f/o/+j/6P/q/+z/6v/o/+j/6P/o/+j/6P/o/+j/
6P/o/+j/6P/o/+j/6P/o/+j/6P/o/+j/5v/m/+b/5v/m/+b/5v/m/+j/6P/o/+j/5v/m
/+b/5v/o/+j/6P/p/+f/5//n/+f/5//n/+j/6P/p/+n/6f/q/+v/7P/t/+3/7//w//H/
8//1//X/9f/1//b/9v/2//b/9P/0//X/9f/2//f/9//3//j/9//4//j/9f/z//L/8f/z
//P/8//0//T/8v/v/+3/6f/n/+f/5v/m/+X/5P/k/+P/4v/i/+L/4//j/+P/4//l/+X/
5f/l/+P/5P/k/+T/5P/k/+T/5P/k/+P/4v/i/+L/5P/k/+f/7f/2/wUAGQA0AFgAigDF
AAQBPQF0AaoB2gH3AfgB2wGlAVgB/ACnAGIAJQDf/6L/i/+P/5L/mP+p/7z/y//X/+P/
6f/r/+z/7//1//X/9//4//j/+P/3//f/9//4//r/+v/6//r//f/9//7//v/+////////
/wAAAAABAAEAAgACAAMAAwAFAAYABwAHAAcABwAJAAoACwALAAsADAAMAA4ADgAPABAA
EQARABIAEgATABQAFQAVABYAFwAXABgAGQAbAB4AHQAeAB8AHwAgACEAIgAjACMAJAAl
ACYAKQAqACoAKwAsACwALQAtAC4ALwAwADIAMwAzADMAMwA1ADQANAA0ADYANQAzADIA
MQAwAC4ALQAtACsAKAAmACUAIwAhAB8AHQAbABcAFAATABEADgAMAAgABgAEAAMA///+
//3//P/6//r/+v/6//v/+//8//3///8AAAAAAQABAAQABAAEAAYACQALAAsACwAMAA0A
DQANAA0ADQANABAAEAARABEADwAPAA8ADwAPAA8ADwAPABEAEQARABIAEgASABIAEwAT
ABUAFQAVABcAFwAXABcAGwAbABsAGwAbABwAHgAeAB8AHwAfAB8AHgAeAB4AHgAfACAA
IQAjACMAIwAjACMAIwAjACMAIwAjACMAIwAjACMAIgAiACEAIwAjACIAIgAiACIAIgAg
ACIAIgAhACAAIAAgACAAIAAgAB4AHgAeACAAIAAgAB4AHgAeAB4AHgAdAB0AHQAdABwA
HAAcABwAGwAbABsAGwAbABoAGgAaABoAGQAZABkAGQAZABkAGQAZABgAGAAYABoAGgAa
ABoAGgAZABkAGQAZABkAGQAZABkAGQAZABkAGwAaABoAGgAaABoAGgAaABoAGgAaABkA
GQAZABkAGQAZABkAGQAZABsAGwAbABsAGQAZABkAGQAbABoAGgAaABoAGgAbABsAGwAb
ABsAGgAaABoAGgAaABoAHAAcABwAHAAcABwAHAAcAB4AHgAeAB4AHgAeAB4AHgAeAB4A
HgAeAA==
         </WaveFormData>
      </LeadData>
      <LeadData>
         <LeadByteCountTotal>10000</LeadByteCountTotal>
         <LeadTimeOffset>0</LeadTimeOffset>
         <LeadSampleCountTotal>5000</LeadSampleCountTotal>
         <LeadAmplitudeUnitsPerBit>4.88</LeadAmplitudeUnitsPerBit>
         <LeadAmplitudeUnits>¦ÌV</LeadAmplitudeUnits>
         <LeadHighLimit>2147483647</LeadHighLimit>
         <LeadLowLimit>268435456</LeadLowLimit>
         <LeadID>V5</LeadID>
         <LeadOffsetFirstSample>0</LeadOffsetFirstSample>
         <FirstSampleBaseline>0</FirstSampleBaseline>
         <LeadSampleSize>2</LeadSampleSize>
         <LeadOff>FALSE</LeadOff>
         <BaselineSway>FALSE</BaselineSway>
         <ExcessiveACNoise>FALSE</ExcessiveACNoise>
         <MuscleNoise>FALSE</MuscleNoise>
         <LeadDataCRC32>2410786482</LeadDataCRC32>
         <WaveFormData>
8P/w//D/8P/w//D/8P/w//D/8P/w//D/7v/u/+7/7v/w//D/8P/w//D/8P/w//D/8P/w
//D/8P/w//D/8P/w//D/8P/w//D/8P/w//D/8P/w//D/8P/w//D/8P/w//D/8f/x//L/
8//z//T/9P/1//X/9v/4//n/+f/5//n/+f/6//r/+v/6//r//P/8//3//f/+//7//v/+
//7//f/8//r/+f/4//f/9//4//j/+P/4//b/9P/y/+7/7f/t/+z/7f/s/+z/6//o/+f/
5//n/+n/6f/p/+n/6f/p/+n/6f/p/+n/6f/p/+n/6f/p/+n/5//l/+T/4//i/+P/4v/g
/+P/7/8DABwAPABjAJMAxwACAToBdgG3AfABEwISAt8BgAETAbUAbgA5AAcA0/+0/63/
r/+v/7b/xP/Q/9r/4v/m/+f/5//p/+3/7//v/+//7//v//D/8P/w//D/8P/y//L/8v/z
//T/9P/0//X/8//0//T/9P/2//b/9//3//j/+P/4//j/+f/5//n/+v/8//z//f/9//7/
/v/+//////8AAAAAAQACAAIAAgADAAMAAwAEAAYABgAGAAgACAAIAAkACQALAAsADAAM
AAwADAAOAA8AEAAQABAAEgATABMAEwAUABQAFQAVABUAFgAYABgAGAAYABcAFwAXABcA
FwAWABYAFgAVABQAEwASABEAEAAPAA0ADgALAAoACAAHAAUAAwABAP///f/7//n/+f/3
//T/8v/x/+//7f/s/+r/6v/o/+j/5//n/+f/5//p/+v/7P/t/+7/7//w//H/8f/y//T/
9f/2//f/+P/5//r/+//8//z//f/+//7//v/+/wAAAAAAAAAAAAAAAAAAAQABAAEAAQAB
AAEAAQACAAIAAgACAAMABQAFAAYABgAEAAUABQAFAAYABgAGAAYACQAJAAkACQAHAAgA
CQAJAAkACQAJAAkACgAKAAoACgAKAAoACgAKAAoACgAKAAoACAAIAAgACAAKAAkACQAJ
AAkACQAJAAkABwAGAAYABgAFAAUABQADAAMAAwAEAAQAAgABAAEAAQACAAIAAgABAAAA
AAAAAAAAAAABAAEAAAAAAAAA///+/wAAAAAAAAAA/v/+//7//v/9//3//f/+//7//v/+
//7//v/9//z//P/6//r/+v/6//z//P/8//v/+f/5//n/+f/7//v/+//7//n/+f/4//j/
+//7//r/+v/6//r/+v/6//r/+v/6//r/+P/5//n/+P/6//r/+f/5//n/+f/5//n/+P/4
//n/+f/5//n/+f/5//v/+//7//r/+f/7//r/+v/6//r/+v/6//r/+v/6//r/+v/6//r/
+v/6//r/+v/6//r/+v/6//r/+v/6//r/+v/6//j/+P/4//j/+P/4//j/+P/4//j/+P/4
//j/+P/4//j/+f/5//r/+//9//7//v//////AAACAAMAAwADAAMAAwAEAAQABAAEAAQA
BgAGAAcABwAIAAgACAAKAAoACQAIAAYABQAEAAMAAwAEAAQABAAEAAIAAAD+//z/+//7
//r/+f/4//j/9//0//P/8//z//P/8//z//P/8//z//P/8//z//P/8//z//P/8//z//P/
8//x//D/7//u/+3/7v/s/+//+f8LACIAPgBlAJMAxwD+ADYBcgGzAe4BFwIgAvcBmgEt
AcsAhABNAB0A6//G/73/vf+7/77/zP/Y/+T/7P/y//X/9f/3//n/+//9//3//f/9//7/
/P/8//z//P/+//7//v////7//v/+//////8AAAAAAAACAAIAAwADAAIAAgACAAIAAwAD
AAMABAAEAAQABQAFAAYABgAGAAcABwAIAAgACQAKAAoACgALAAsACwAMAA4ADgAOABAA
EAAQABEAEQATABUAFgAWABYAFAAWABcAGAAYABgAGgAbABsAGwAcABwAGwAbABsAHAAc
ABwAHAAcAB0AHQAdAB0AGwAaABoAGgAbABoAGQAYABcAFgAVABMAEgAPAA4ADAALAAkA
BwAFAAMAAQD///3/+//5//b/9P/1//P/8f/w//D/8P/u/+7/7f/t/+3/7f/r/+3/7v/v
//L/8//0//X/9f/2//j/+f/6//v//P/9//7///8AAAAAAQACAAIAAgACAAQABAAEAAQA
BAAEAAQABQAFAAUABQAFAAUABQAGAAYABgAGAAcABwAHAAgACAAIAAkACQAJAAgACAAI
AAgACwALAAsACwALAAwADQANAA0ADQANAA0ADAAMAAwADAAMAAwADAAMAAwADAAMAAwA
DAAMAAwADAAMAAsACwALAAkACQAJAAkACQAIAAgACAAJAAkACQAHAAcABwAIAAgACAAH
AAcABwAGAAYABgAFAAQABAAEAAQABgAHAAcABgAEAAQAAwACAAIAAgACAAIAAgACAAIA
AgABAAEAAQACAAIAAgACAAIAAgABAAAAAAAAAAAAAAAAAAAAAAAAAP//////////////
///////////////+//7///////7//v/+//7//v/+//7//v/+//7//v///////v/+//7/
/f/9//3//f/9//3//P/8//3//f/9//3//f/9//3//f/9//z/+//9//7//v/+//7//v/+
//7//v/+//7//v/+//7//v/+//7//v/+//7//v/+//7//v/8//z//P/8//z//P/8//z/
/P/8//z//P/8//z//P/8//r/+v/6//r//P/8//z//P/9//3//v//////AAAAAAEA//8A
AAIAAwAFAAUABQAFAAYABgAGAAYABAAGAAYABwAJAAoACgAKAAoACgAJAAgABgAFAAQA
AwADAAQABAAEAAQAAgAAAP7/+v/5//n/+P/1//T/9P/z//T/8//z//P/8f/x//H/8f/z
//P/8//z//H/8f/x//H/8//z//P/8//x//H/8P/v/+7/7f/u/+7/7//3/wkAIgA+AGEA
jwDFAPwANAFwAbUB8gEdAioCBwKwAUEB2wCOAFMAHwDr/8T/uf+5/7f/uv/E/9D/3P/m
/+z/8f/x//H/8//3//n/+f/5//n/+v/6//r/+v/6//j/+P/4//n//P/8//z//f/9//7/
/v/+//z//P/9//3//v/+//7//v////////8AAAAAAAABAAEABAAEAAQABQADAAQABAAF
AAYABgAGAAcABwAHAAgACgAKAAoADAAMAAoACwALAA0ADQAOAA4ADgAQABIAEwAUABIA
EgAUABUAFQAVABYAFgAXABcAFwAYABgAGAAYABgAFwAXABcAFwAZABgAGAAYABcAFgAV
ABQAEQAQAA8ADQAMAAkACAAGAAMAAQD///3//f/7//n/9//1//P/8P/u/+//7f/r/+r/
5v/m/+T/5P/j/+P/4//j/+P/5f/m/+f/6P/p/+r/6//v//D/8v/z//L/8//0//X/9v/3
//j/+P/5//r/+v/6//r//P/8//z//P/8//z//P/9//3//f/9//3//f/9//7//v/+//7/
////////AAAAAAAAAQABAAEABAAEAAQABAAFAAUABQAFAAMABAAFAAUABwAHAAcABwAH
AAYABQAEAAQABAAEAAQABAAEAAQABAAGAAYABgAGAAQAAwADAAMAAwADAAMAAwADAAIA
AgACAAEAAQABAP///////wAAAAD+//3//f/9//z//P/8//v//P/8//z//P/6//v/+//6
//z//P/7//r/+v/6//r/+v/6//r/+v/6//n/+f/5//r/+f/4//f/9v/4//f/9v/2//b/
9v/2//b/9v/2//b/9f/1//X/9f/1//f/9//3//f/9f/1//T/9P/1//X/9P/0//T/9P/0
//T/9P/0//T/9P/y//P/8//y//P/9P/0//X/9f/1//X/9f/y//L/8//z//P/8//z//P/
8//z//P/8v/z//X/9P/y//D/8P/w//D/8P/y//L/8v/y//T/9P/0//T/9P/0//T/9P/y
//L/8v/y//T/9P/0//T/8v/y//L/8v/y//P/8//0//P/8//0//T/9//3//j/+v/7//v/
+//7//v//P/8//z/+v/6//z//P/9////AAAAAP7//v/+//3//v/8//v/+v/7//v//P/8
//7//v/8//r/9//y//D/7//w/+//7v/u/+v/6v/p/+n/6//r/+v/6//p/+n/6f/p/+v/
6//r/+v/6f/p/+n/6f/p/+n/6f/o/+f/5v/l/+j/5v/n/+3//f8SAC4AUQB/ALMA7AAk
AV4BnQHaAQkCHgILAsYBXwH1AJwAWQAjAO3/wP+t/63/q/+s/7T/wP/M/9b/4P/l/+X/
5f/n/+3/7//v/+//7//w/+7/7v/u/+7/7v/u/+7/7//w//D/8P/x//H/8v/y//L/9P/0
//X/9f/0//T/9P/0//X/9f/1//b/+P/4//n/+f/4//j/+P/5//n/+v/6//v//P/8//z/
/f/9//3//v8AAAAAAAACAAIAAAABAAEAAwADAAQABAAEAAQABgAHAAgACgAKAAwADQAN
AA0ADgAOAA0ADQANAA4AEAAQABAAEAARABEAEQARAA8ADgAOAA4ADQAMAAsACgAHAAYA
BQADAAQAAQAAAP7/+//5//f/9f/z//H/7//t/+v/6f/m/+T/4f/f/93/3P/Y/9j/1v/W
/9f/1//X/9f/1//Z/9r/2//a/9v/3P/d/+H/4v/k/+X/5v/n/+j/6f/q/+v/7P/s/+v/
7P/s/+z/7v/w//D/8P/w//D/8P/w//H/8f/x//H/8f/x//H/8v/w//D/8P/x//P/8//0
//T/9P/1//X/9f/0//T/9P/0//b/9//4//n/+P/4//j/9//5//n/+f/5//r/+v/6//r/
+v/6//r/+v/4//j/+P/4//j/+P/4//j/+v/5//n/+f/3//f/9//3//f/9v/2//b/9f/1
//X/8//z//P/9P/0//T/8//z//P/8v/y//L/8f/u/+7/7v/u//D/8f/x//D/8P/w/+//
7v/u/+7/7v/u/+z/7P/s/+z/7f/t/+3/7v/s/+z/7P/s/+z/6//q/+r/6v/q/+r/6v/q
/+r/6v/p/+n/6f/p/+n/6f/p/+n/6f/p/+n/6P/o/+n/6f/o/+j/6v/q/+r/6v/o/+j/
6P/o/+j/6f/p/+j/6v/q/+n/6f/n/+f/5//n/+j/6P/p/+n/5//n/+f/5//p/+n/6f/o
/+f/5f/m/+j/6P/m/+b/5v/m/+b/5v/m/+b/6P/o/+j/6P/o/+j/6P/o/+b/5v/m/+b/
6P/o/+j/6P/m/+f/5//o/+v/6//s/+z/7f/t/+7/8P/v/+//7//v//H/8v/y//L/8v/y
//T/9P/z//X/9v/2//j/+P/4//f/+P/2//X/9P/z//P/9P/0//b/9v/0//L/7v/q/+n/
6f/o/+f/5v/m/+P/4v/h/+H/4//j/+P/4//h/+H/4f/h/+H/4f/h/+H/4f/h/+H/4f/h
/+H/4f/g/93/3P/d/97/3v/d/+P/7/8EACAAQwBvAKMA3AAWAVABjwHOAQECGgILAswB
ZwH9AKIAWwAhAO3/vv+p/6f/p/+m/67/vP/I/9T/3P/h/+P/5f/l/+f/6f/p/+n/6f/q
/+r/6v/q/+r/6v/q/+r/6//s/+z/7P/t/+3/7v/u/+7/8P/w//H/8f/y//L/8v/y//P/
8//z//T/8v/y//P/8//0//T/9P/1//f/+P/4//n/+v/6//r/+//7//v//P/+//7//v8A
AAAAAAABAAEAAwADAAQABAAEAAQABgAHAAgACAAIAAoACwALAAsADAAMAA8ADwAPABAA
EAAQABAAEAARABEAEQARABEAEAAQABAADwAOAA0ADAALAAoACQAHAAgABQAEAAIA///9
//v/+f/1//P/8f/v/+//7f/q/+j/5//l/+P/4v/e/97/3P/c/93/3f/d/93/2//d/97/
3//g/+H/4v/j/+X/5v/o/+n/6v/r/+z/7f/u/+//8P/w//H/8v/y//L/8v/0//T/9P/0
//T/9P/0//X/9f/1//X/9f/1//X/9v/2//b/9v/3//X/9f/2//b/+P/5//n/+f/6//r/
+v/6//v/+//7//v/+f/6//v/+//9//3//f/9//7//v/+//7//v/+//7//v/+//7//v/+
//7//v/+//7//v/9//3//f/9//3//f/9//3//P/8//z/+//7//v/+f/5//n/+v/6//r/
+f/5//n/+v/6//r/+f/4//j/+P/4//b/9//3//b/+P/4//f/9v/2//b/9v/2//b/9v/2
//b/9f/1//X/9v/0//T/9P/0//b/9f/0//T/9v/2//b/9v/2//b/9v/1//P/8//z//P/
9f/1//X/9f/1//X/9P/0//X/9f/0//T/9v/2//b/9v/2//b/9v/2//b/9//3//b/9v/2
//X/9f/1//X/9f/1//T/9P/1//X/9f/1//X/9f/1//X/9f/0//X/9f/0//L/9P/0//T/
9P/0//T/9P/0//T/9P/0//T/9P/0//T/9P/0//T/9P/0//T/9P/0//T/9P/0//T/9P/0
//T/9P/0//T/8v/y//L/8v/y//L/8v/y//T/9P/0//T/9P/0//T/9P/0//T/9P/0//T/
9P/0//T/9P/0//T/9P/0//X/9f/2//f/9//4//j/+//7//z//v//////////////AAAA
AAAA/v/+/wAAAAABAAMABAAEAAQABAAEAAMAAgAAAP///v/9//3//v/+//7//v/8//r/
+P/0//P/8//y//H/8P/w/+//7v/t/+3/6//r/+v/6//t/+3/7f/t/+3/7f/t/+3/7f/t
/+3/7f/r/+v/6//q/+n/6P/n/+b/5v/p//H/AQAaADgAXwCLAMEA/AA2AXABsQHsARcC
IgL/AawBQQHdAIoATwAdAOf/vv+x/7H/r/+0/8D/zv/Y/97/5P/p/+v/6//t/+//7//v
/+//7//w//D/8P/w//D/8v/y//L/8//y//L/8v/z//P/9P/0//T/9P/0//X/9f/2//b/
9v/2//f/9//3//j/+P/4//n/+f/6//r/+v/7//v//P/8//3//v/+//7////9//3//v8A
AAAAAAACAAIAAgADAAMABQAFAAYABgAGAAYACAAJAAoACgAKAAwADQANAA0ADgAOAA8A
DwAPABAADgAOAA4ADgAPAA8ADwAPAA8ADgAOAA4ADQAMAAsACgAJAAgABwAFAAQAAQAA
AP7//f/7//n/9//1//P/8f/v/+3/6//o/+b/5//l/+P/4v/g/+D/3v/e/93/3f/d/93/
2//d/97/3//i/+P/5P/l/+f/6P/q/+v/6v/r/+z/7f/u/+//8P/w//H/8v/y//L/8v/0
//T/9P/0//T/9P/0//X/9f/1//X/9f/1//X/9v/2//b/9v/3//f/9//4//j/+P/5//n/
+f/6//r/+v/6//v/+//7//v/+//8//3//f/9//3//f/9//z//P/8//z//P/8//z//P/8
//z//P/8//z//P/8//z//P/7//v/+//7//v/+//7//n/+P/4//j/+f/5//n/9//3//f/
+P/4//r/+f/5//n/9v/2//b/9f/2//b/9v/2//T/9f/1//T/9v/2//X/9P/0//T/9P/0
//T/9P/0//T/8//z//P/9P/0//T/9P/0//T/8//y//L/9P/0//T/9P/y//L/8v/x//H/
8f/x//H/8f/x//H/8f/x//H/8P/w//H/8f/w//D/8P/w//D/8P/w//D/8P/w//D/8f/x
//D/8P/w/+//7//v/+//7//v//D/8P/x//H/8f/x//H/8f/x//H/8f/w//H/7//w//D/
8P/y//L/8v/y//D/8P/w//D/8P/w//D/8P/w//D/8P/w//D/8P/w//D/8P/w//D/8P/w
//D/8P/w//D/8P/w//D/8P/w//D/8P/w//D/8P/w//D/8P/w//D/8P/w//D/8P/w//D/
8P/w//D/8P/w//D/8P/w//D/8P/y//L/8v/z//P/9P/1//X/9v/2//f/9//4//r/+//7
//3//f/9//7//v/+//7//v8CAAIAAwAFAAUABAADAAIAAgABAAAA/v/9//z/+//7//z/
/P/8//z/+v/4//b/8v/z//P/8v/x/+7/7v/t/+z/6//r/+v/6//r/+v/6//r/+v/6//r
/+v/7f/t/+3/7f/t/+3/7f/r/+v/6v/p/+j/5f/k/+b/7f///xUAMgBYAIUAtwDxACoB
ZAGmAeEBDgIfAgICrwFCAd8AjwBWACMA7//D/7T/tf+1/7v/xP/Q/9r/5P/q/+z/7f/v
//P/8//1//X/9f/1//X/9v/2//b/9v/2//b/9v/2//f/+P/4//j/+f/5//r/+v/6//r/
+v/7//v//P/8//z//P////////8AAAAAAAABAAEAAAAAAAAAAQABAAIAAgADAAQABAAE
AAUABwAHAAgACgAIAAgACgAKAAoACwALAA0ADwAQABAAEAAQABIAEwAUABQAFAAWABcA
FwAXABgAGAAZABkAGQAaABoAGgAaABoAGwAbABsAGwAZABgAGAAYABkAGAAXABYAEwAS
ABEADwAQAA0ADAAKAAcABQADAAEAAQD///3/+//7//n/9v/0//P/8f/v/+7/7v/u/+z/
7P/p/+n/6f/p/+v/7f/u/+//8v/z//T/9f/3//j/+v/7//r/+//8//3//v///wAAAAAD
AAQABAAEAAQABgAGAAYACAAIAAgACAAHAAcABwAHAAcABwAHAAgACgAKAAoACwALAAsA
DAAMAAwADQANAA0AEAAQABAAEAAPAA8ADwAPAA8AEAARABEAEQARABEAEQASABIAEgAS
ABIAEgASABIAEgASABIAEgAUABQAFAAUABQAEwATABMAEwATABMAEwATABIAEgASABEA
EQARAA8ADwAPABAAEAAQAA8ADwAPAA4ADgAOAA0ADgAOAA4ADgAMAA0ADQAMAAwADAAL
AAoADAAMAAwADAAMAAwADAAMAAsACwALAAwACgAKAAoACgALAAsACwAMAAwADAAMAAwA
DgAOAA4ADQANAA0ADQANAA0ADQANAA0ADQANAAwADAANAA0ADAAMAAwADAAMAAwADAAM
AAwADAAMAA0ADQAMAAwADAALAAsADQANAA0ADQAMAAwADQANAA0ADQANAA0ADQANAA0A
DAALAA0ADAAMAA4ADAAMAAwADAAOAA4ADgAOAAwADAAMAAwADAAMAAwADAAOAA4ADgAO
AAwADAAMAAwADAAMAAwADAAOAA4ADgAOAA4ADgAOAA4ADgAOAA4ADgAMAAwADAAMAAwA
DAAMAAwADgAOAA4ADgARABEAEgATABMAFAAUABUAEwAUABYAFwAXABcAFwAXABgAGAAY
ABgAGAAaABoAGwAdAB4AHgAeAB4AHgAdABwAGgAZABgAFwAVABYAFgAWABQAEgAQAA4A
DAALAAsACgALAAoACgAJAAgABwAHAAcABQAFAAUABQAFAAUABQAFAAUABQAFAAUABQAF
AAUABQAFAAUABAABAAAA///8//7/AwATACcAQgBmAI8AwQD5ADABagGqAekBGgI1AiIC
2wFwAQUBrwB0AEMAEQDj/87/zf/L/83/2P/k/+7/+P/8/wAAAwAFAAUABwAJAAsACwAL
AAsADAAKAAoACgAKAAwADAAMAA0ADgAOAA4ADwAPABAAEAAQAA4ADgAPAA8AEAAQABAA
EAARABEAEQASABIAEgATABMAFAAUABQAFQAVABYAFgAXABYAFgAWABcAFwAXABgAGgAa
ABoAHAAcABwAHQAdAB8AIQAiACIAIgAgACIAIwAkACQAJAAmACcAJQAlACYAJgAnACcA
JwAoACgAKAAoACgAJwAnACcAJwAnACYAJgAmACUAJAAjACIAHwAeAB0AGwAcABkAGAAW
ABUAEwARAA8ACwAJAAcABQAFAAMAAAD+//3/+//5//j/9P/0//L/8v/z//P/8//z//X/
9//4//n/+v/7//z//f/9//7/AAABAAIAAwAEAAUABgAHAAgACAAJAAoACgAKAAgACgAK
AAoADAAMAAwADAALAAsACwALAAkACQAJAAoADAAMAAwADQANAA0ADgAOAAwADQANAA0A
DgAOAA4ADgARABEAEQARAA8AEAARABEAEQARABEAEQAQABAAEAAQABAAEAAQABAAEgAS
ABIAEgARABAADwAOABAADwAPAA8ADwAPAA8ADwAPAA4ADgAOAA0ADQANAAsACwALAAwA
DAAMAAsACwALAAoACgAKAAkACAAIAAgACAAGAAcABwAGAAYABgAFAAQABgAGAAYABgAE
AAQABAAEAAUABQAFAAYABAAEAAQABAAGAAUABAAEAAIAAgACAAIABAAEAAQAAwADAAMA
AwADAAMAAwADAAMAAwADAAIAAgADAAMAAgACAAIAAgACAAIAAAAAAAAAAAAAAAEAAQAA
AAAAAAD////////////////+//7/////////////////AQABAAEAAAD/////AAD+//z/
/P/8//z//P/+//7//v/+//7//v/+//7//P/8//z//P/+//7//v/+//7//v/+//7//P/8
//z//P/8//z//P/8//z//P/8//z//P/8//z//P/+//7//v/+//z//P/8//z//P/8//3/
/f/+//////8AAP7//////wAABAAFAAUABQADAAMABAAEAAQABAAEAAYABgAHAAkACgAM
AAwADAAMAAsACgAIAAcABgAFAAUABgAEAAQABAACAAAA/v/6//n/+f/4//f/9v/2//X/
9P/z//P/8//z//P/8//z//P/8//z//P/8//z//P/8//z//P/9f/1//P/8//w//H/8v/x
/+7/7P/t//H//f8QACoASwBzAKMA2gAUAVABjwHQAQcCKAInAvABkQEnAcQAeQBDAA8A
3v+//7f/tf+4/77/yv/U/97/6P/t/+//7//x//X/+//5//n/+f/6//j/+P/4//j/+v/6
//r/+//8//z//P/9//3//v/+//7//v/+//////8AAAAAAAAAAAEAAQABAAIAAgACAAMA
AwAEAAQABAAFAAUABgAGAAcABgAGAAYABwAHAAcACAAKAAwADAAOAA4ADgAPAA8AEQAP
ABAAEAAQABAAEgATABQAFgAWABgAGQAZABkAGgAaABsAGwAbABwAHAAcABwAHAAfAB8A
HwAfAB0AHAAcABwAHQAcABsAGgAbABoAGQAXABQAEQAQAA4ADQALAAkABwAFAAMAAQD/
//v/+f/2//T/8//x/+//7v/q/+r/6P/o/+X/5f/l/+X/5P/l/+X/5f/n/+n/6//t/+//
8P/y//P/9P/1//b/9//4//n/+v/6//3//v/+//7//v8AAAAAAAAAAAAAAAAAAAEAAQAB
AAEAAwADAAMABAACAAIAAgADAAMAAwAEAAQABAAFAAUABQAIAAgACAAIAAkACQAJAAkA
CQAKAAsACwALAAsACwALAAoACgAKAAoADAAMAAwADAAOAA4ADgAOAAwADAAMAAwADAAL
AAsACwALAAsACwALAAsACgAKAAoACQAJAAkABwAHAAcACAAIAAgABwAHAAcACAAIAAgA
BwAEAAQABAAEAAIAAwADAAIAAgACAAEAAAAAAAAAAAAAAP7//v/+//7//f/9//3//v/+
//7//v/+/wAA///+//7//v/+//7//v/8//z//P/7//z//f/+/////f/9//3//f/9//3/
/P/8//v/+//6//r/+v/6//r/+v/8//z//P/8//r/+//7//r/+v/6//n/+f/7//v/+//7
//r/+v/7//v/+f/5//n/+f/7//v/+//6//v/+f/8//z/+v/4//j/+P/4//j/+P/4//j/
+v/6//r/+v/6//r/+v/6//r/+v/6//r/+P/4//j/+P/4//j/+P/4//r/+v/6//r/+P/4
//j/+P/6//r/+v/6//j/+P/4//j/+P/4//j/+P/5//n/+v/7//v//P/8//3//f/+/wAA
AQADAAMAAwADAAQABAAEAAQAAgAEAAQABQAHAAgACAAIAAoACgAJAAgACAAHAAYABQAD
AAQABAAEAAYABAACAAAA/P/7//v/+v/5//j/+P/3//b/9f/1//X/9f/1//X/9f/1//X/
9f/1//X/9f/1//X/9//3//f/9//1//X/9P/x//L/8f/w/+7/7//1/wMAGAA0AFcAhQC7
APYALgFoAakB6AEXAjACHwLcAXkBDwGyAGsANQABAND/vf+7/7v/vP/G/9L/3v/o//D/
8//1//X/+f/9/////f/9//3//v/+//7//v/+/wAAAAAAAAEAAgACAAIAAwADAAQABAAE
AAYABgAHAAcACAAIAAgACAAJAAkACQAKAAoACgALAAsADAAMAAwADQANAA4ADgAPABAA
EAAQABEAEwATABQAFgAUABQAFgAWABgAGQAZABsAGwAcABwAHAAcAB4AHwAgACAAIAAi
ACMAIwAjACQAJAAnACcAJwAoACoAKgAqACoAKwArACsAKwArACoAKgAqACsAKgApACgA
JwAmACUAIwAkACEAIAAeAB0AGwAZABcAFQATABEADwANAAsACAAGAAUAAwABAAAA/P/8
//r/+v/3//f/9//3//n/+//8//3//v///wAAAQABAAIABAAFAAgACQAKAAsADAANAA4A
DgAPABAAEAAQABIAFAAUABQAEgASABIAEgATABMAEwATABMAEwATABQAFgAWABYAFwAV
ABUAFgAWABgAGQAZABkAHAAcABwAHAAdAB0AHQAdAB0AHgAfAB8AHwAfAB8AHwAiACIA
IgAiACIAIgAiACIAIgAiACIAIgAkACQAJAAkACQAIwAjACMAIwAjACMAIwAlACQAJAAk
ACMAIwAjACEAIQAhACIAIgAiACEAIQAhACIAIgAiACEAIAAgACAAIAAeAB8AHwAeACAA
IAAfAB4AIAAgACAAIAAeAB4AHgAeAB8AHwAfACAAHgAeAB4AHgAeAB0AHAAcABwAHAAc
ABwAHgAeAB4AHQAdAB0AHQAdAB0AHQAdAB0AHQAdABwAHAAdAB0AHAAcAB4AHgAeAB4A
HgAeAB4AHgAcAB0AHQAcAB4AHgAdAB0AHQAdAB0AHQAcABwAHQAdAB8AHwAfAB8AHwAf
AB8AHgAfAB8AHgAcAB4AHgAeAB4AHgAeAB4AHgAeACAAIAAgACAAIAAgACAAIAAgACAA
IAAgAA==
         </WaveFormData>
      </LeadData>
      <LeadData>
         <LeadByteCountTotal>10000</LeadByteCountTotal>
         <LeadTimeOffset>0</LeadTimeOffset>
         <LeadSampleCountTotal>5000</LeadSampleCountTotal>
         <LeadAmplitudeUnitsPerBit>4.88</LeadAmplitudeUnitsPerBit>
         <LeadAmplitudeUnits>¦ÌV</LeadAmplitudeUnits>
         <LeadHighLimit>2147483647</LeadHighLimit>
         <LeadLowLimit>268435456</LeadLowLimit>
         <LeadID>V6</LeadID>
         <LeadOffsetFirstSample>0</LeadOffsetFirstSample>
         <FirstSampleBaseline>0</FirstSampleBaseline>
         <LeadSampleSize>2</LeadSampleSize>
         <LeadOff>FALSE</LeadOff>
         <BaselineSway>FALSE</BaselineSway>
         <ExcessiveACNoise>FALSE</ExcessiveACNoise>
         <MuscleNoise>FALSE</MuscleNoise>
         <LeadDataCRC32>506203701</LeadDataCRC32>
         <WaveFormData>
7P/s/+z/7P/u/+7/7v/u/+z/7P/s/+z/7v/u/+7/7v/u/+7/7v/u/+7/7v/u/+7/7v/u
/+7/7v/s/+z/7P/s/+z/7P/s/+z/7P/s/+z/7f/t/+3/7f/t/+3/7f/t/+3/8P/w//D/
8f/y//L/8//z//L/8v/z//T/9v/2//f/9//1//X/9v/2//j/+f/6//v/+//8//z//P/8
//z//P/8//r/+v/5//j/+P/4//j/+P/4//b/8//x/+//7f/t/+z/7f/s/+z/7P/p/+j/
6P/o/+r/6v/q/+r/6f/p/+n/6f/o/+j/6P/o/+n/6f/p/+n/6f/m/+b/5f/j/+H/4P/d
/9//5v/2/woAIQBAAGEAiAC1AOEAEwFLAYABpQGsAX4BKAHRAJEAXwA3ABQA8v/Z/9L/
zf/J/8n/0P/X/9//4//n/+f/6P/q/+z/7f/t/+3/7f/t/+3/7f/t/+3/7f/t/+3/7f/t
/+7/7v/u/+7/7v/v/+//7//v/+//7//v//D/8f/x//H/8f/x//L/8v/y//L/8//z//P/
8//z//P/9f/1//X/9f/1//X/9v/2//f/9//3//f/+f/5//r/+//7//v//P/8//z//f/9
//3//f///wAAAAAAAAEAAQACAAIAAwADAAMAAwAEAAQABAAFAAUABgAGAAUABQAEAAQA
BgAGAAYABgAIAAgACAAHAAcABwAFAAQAAwACAAEAAAD//////f/8//r/+f/3//b/9//2
//X/8//y//H/8P/v/+z/6//q/+n/6//r/+v/6//r/+v/7P/s/+7/7//v/+//8P/x//H/
8f/x//L/9P/0//P/8//z//P/8//0//T/9P/0//X/9f/1//X/9f/1//X/9f/1//X/9f/2
//b/9v/2//b/9v/2//b/+P/4//n/+f/3//f/9//4//r/+v/6//r/+f/6//r/+v/8//v/
+//7//v/+//6//r/+v/7//z//P/8//z//P/9//z//P/7//r/+v/6//n/+f/7//v/+//8
//z/+//7//v/+f/4//j/+P/4//j/+P/3//b/9v/2//b/9v/2//b/9v/2//X/9f/0//T/
9f/1//X/9f/1//X/9f/0//T/9P/0//T/9P/0//T/9P/0//T/9P/0//T/9P/z//X/9f/1
//X/8//z//P/8//y//H/8f/x//H/8f/x//L/8v/y//L/8v/y//L/8v/x//P/8//z//P/
9P/0//T/8v/y//L/8f/x//L/8v/x//H/8//z//P/8//z//P/8//z//H/8f/x//H/8f/w
//D/8P/y//L/8v/y//D/8P/w//D/8P/w//L/8v/y//D/8P/w//D/8P/w//D/8P/y//L/
8v/y//D/8P/w//D/8P/w//D/8P/w//D/8P/w//D/8P/w//D/8v/y//L/8//x//H/8f/x
//H/8f/x//H/8v/y//L/8//0//T/9f/1//b/9v/3//j/+P/4//n/+f/5//n/+v/6//r/
+//8//3//f/+//7//v8AAAAAAAAAAPz//P/7//r/+v/6//r/+v/6//j/9f/z//H/7//v
/+7/7//u/+7/7v/t/+z/7P/s/+r/6v/q/+r/6//r/+v/6//q/+r/6v/q/+n/6f/p/+n/
6//o/+j/5f/j/+P/4v/f/9//5v/2/wgAHQA6AFsAggCtANkACwFBAXgBowGwAY4BPAHh
AJsAZwA/AB4A/P/f/9T/z//L/8n/zv/X/93/4//n/+n/6v/q/+z/7f/t/+3/7f/t/+3/
7f/t/+3/7f/t/+3/7f/t/+7/7v/u/+7/7P/t/+3/7f/t/+3/7f/t/+7/7//v/+//8f/x
//L/8v/y//L/8//z//P/8//z//P/8//z//P/8//1//X/9v/2//f/9//3//f/+f/5//r/
+//7//v//P/8//7//////////f///wAAAAAAAAEAAQACAAIAAwADAAMAAwAEAAQABAAH
AAcACAAIAAkACQAIAAgABgAGAAYABgAGAAYABgAFAAUABQADAAIAAQAAAP///v/9//3/
+//6//j/9//1//T/8//y//H/7//w/+//7v/t/+z/6//q/+n/6f/p/+n/6f/p/+n/6v/q
/+z/7f/t/+3/7P/t/+3/7f/t/+7/8P/w//H/8f/x//H/8f/y//L/8v/y//P/8//z//X/
9f/1//X/9f/1//X/9f/0//T/9P/0//b/9v/2//b/9v/2//f/9//3//f/9//4//b/9v/2
//b/9//4//j/+P/6//n/+f/5//n/+f/4//j/+P/5//r/+v/6//r/+v/7//n/+v/6//r/
+v/6//n/+f/7//v/+//8//r/+f/5//n/9//2//b/9v/4//j/+P/3//j/+P/4//j/+P/4
//j/+P/4//f/9//2//b/9//3//f/9//3//f/9//0//T/9P/0//T/9P/0//T/9v/2//b/
9v/0//T/9P/z//X/9f/1//X/9f/1//X/9f/0//P/8//z//P/8//z//T/9P/0//T/9P/y
//L/8v/x//H/8f/x//H/9P/0//T/8v/2//b/9f/1//T/9P/z//P/8//z//P/8//z//P/
8//z//P/8//z//P/8//y//L/8v/y//L/8v/y//L/8v/y//L/8P/y//L/9P/0//T/9P/0
//T/9P/0//T/9P/0//T/9P/0//b/9v/2//b/9v/2//b/9v/1//T/8//y//T/9P/0//T/
8v/y//L/8v/y//L/8v/z//P/8//z//P/8//z//P/8//0//T/9P/1//b/9v/3//f/+P/4
//n/+v/8//z//f/9//3//f/+//7//v///wAAAQABAAIAAgACAAQABAAEAAQAAAAAAP//
/v/+//7//v/+//7//P/5//f/9f/z//P/8v/x//D/8P/w//H/8P/w//D/7v/u/+7/7v/t
/+3/7f/t/+7/7v/u/+7/7//v/+//7//t/+7/7P/r/+n/5//m/+X/5f/s//r/DAAhADoA
XQCGAK8A2wANAUcBfgGpAboBnAFOAfcArQB1AEkAKAAIAOv/3v/X/9H/z//S/9f/3//l
/+v/7f/u/+7/8P/x//P/8//z//P/8//z//P/8//z//P/8//z//P/9v/2//b/9v/0//X/
9f/1//X/9f/1//X/9v/3//f/9//3//f/+P/4//j/+P/5//n/+//7//v/+//5//n/+f/5
//v/+//8//z//f/9//3//f/9//3//v////////8AAAAAAgADAAMAAwADAAUABgAGAAYA
BwAHAAgACAAJAAkACQAJAAoACgAKAAsACwAMAAwACwALAAoACgAMAAwADAAMAAwADAAM
AAsACQAJAAcABgAFAAQAAwACAAEAAQD///7//v/9//v/+v/5//j/9//1//b/9f/0//P/
8P/v/+7/7f/v/+//7//v/+//7//w//D/8v/z//P/8//2//f/9//3//f/+P/6//r/+//7
//v/+//9//7//v/+//z//f/9//3//f/9//3//f/9//3//f/9//z//P/8//z//v/+//7/
/v/+//7//////////////wAAAgACAAIAAgADAAQABAAEAAQAAwADAAMABQAFAAQABAAC
AAMABAAEAAQABAAEAAUABQAGAAYABgAGAAYABQAFAAMAAwADAAQABAADAAMAAwAFAAQA
BAAEAAQABAAEAAMAAgACAAIAAgACAAIAAgACAAIAAQABAAAAAgADAAMAAwABAAEAAQAB
AAIAAgACAAIAAgACAAIAAgACAAIAAgACAAIAAgACAAEAAQABAAEAAQABAAEAAQABAAIA
AQABAAEAAQABAAEAAgACAAIAAgACAAQABAAEAAMAAQABAAEAAQAEAAQABAACAAQABAAD
AAMAAgACAAEAAQADAAMAAwADAAMAAwADAAMAAwADAAMAAwAFAAQABAAEAAQABAAEAAQA
BAAEAAQABAAEAAYABgAGAAYABAAEAAQABAAGAAYABgAGAAYABgAGAAYACAAIAAgACAAG
AAYABgAGAAcABwAHAAcABwAHAAcABwAJAAoACgAKAAkACgAKAAsACwAMAAwADQAQABAA
EAARABEAEQARABIAEgASABMAFAAVABcAGAAYABgAGAAYABgAGAAWABYAFQAWABYAFgAW
ABgAGAAWABMADwANAAsACwAKAAkACAAIAAgABwAGAAYACAAIAAgACAAKAAkACQAJAAcA
CAAIAAgACAAHAAcABwAHAAcACAAIAAcABQADAAIA///9/wQAEgAiADUAUABxAJYAvwDn
ABUBSQGAAa0BxgG6AXwBJwHZAJ0AbwBKACoADQD6//H/7f/r/+z/8f/3//3/AwAHAAgA
CgAKAA0ADwAPAA8ADwAPAA8ADwAPAA8ADwAPAA8ADwAQABAAEAAQABIAEwATABMAEwAT
ABMAEwAUABUAFQAVABcAFwAYABgAGAAYABkAGQAZABkAGQAZABkAGQAZABkAGQAZABoA
GgAdAB0AHQAdAB0AHQAeAB8AHwAfACAAIAAgACEAIQAhACEAIwAkACQAJAAlACUAJgAo
ACkAKQApACcAKAAoACgAJwAnACgAKAArACsAKgAqACgAKAAoACgAKAAoACgAJwAnACcA
JQAkACEAIAAfAB4AHQAdABsAGgAcABsAGQAYABUAFAATABEAEAAPAA4ADQAMAAsACgAJ
AAcABwAHAAcACQAJAAoACgAKAAsACwALAA4ADwAPAA8ADQAOABAAEAARABEAEQARABEA
EgASABIAEgATABMAEwATABMAEwATABMAEwATABMAFAAUABQAFAASABIAEgASABIAEgAT
ABMAFQAVABUAFgAUABQAFAAUABcAGAAYABgAFgAVABUAFQATABMAEgASABMAFQAXABgA
FgAWABYAFwAVABYAFgAWABgAGAAXABcAFQAVABUAFgAUABMAEwATABUAFAAUABQAEgAS
ABIAEQASABIAEgASABEAEAAPAA4AEAAPAA8ADgAOAA8ADwAPAA8ADwAPAA8ADAAMAAwA
DAAOAA4ADgAOAAwADAAMAAwACgAKAAoACQAJAAkACQAJAAkACQAJAAkACAAHAAcABwAH
AAcABwAIAAYABgAGAAYACAAIAAgABwAHAAcABwAHAAcABgAFAAIABAAEAAMAAwAEAAQA
AwADAAMAAwADAAMAAwADAAMAAwABAAEAAQABAAMAAgACAAIAAgACAAIAAgACAAIAAgAC
AAAAAAAAAAAAAAD+//7//v/+/wAAAAAAAAAA/v/+//7//v/+//7//v/+//3//f/9//3/
/f/9//3//f/9//7//v/+////AAAAAAEA//8AAAAAAQACAAIAAgADAAUABQAFAAYABAAE
AAUABgAHAAkACgAKAAwADAAMAAwACgAIAAgABwAIAAgACAAIAAoACgAIAAUAAgD///z/
+//6//n/+P/4//j/9//2//b/9v/2//b/9v/0//P/8//z//P/9P/0//T/9P/z//P/8//z
//P/8v/w/+//7//v/+7/6//p/+7/+P8IABsANABTAHgAoQDLAPcAKwFiAZEBrAGmAWwB
FwHHAIkAWwA2ABYA9//k/9v/1f/R/9L/1//f/+X/6//t//D/8P/w//P/9f/z//P/8//z
//P/8//z//P/8//z//P/8//y//L/8v/y//T/9f/1//X/9f/1//X/9f/0//X/9f/1//X/
9f/2//b/9P/0//X/9f/3//f/9//3//n/+f/5//n/+f/5//r/+v/7//v/+//7//v/+//8
//3//f/9//7//v/+//////////3///8AAAAAAAABAAEAAgACAAMAAwADAAUABgAGAAYA
BQAFAAYABgAHAAcABgAGAAYABgAGAAYABwAIAAkACQAJAAkABwAGAAcABgAFAAQAAQAB
AP///v/+//3/+//6//v/+v/5//f/9v/1//T/8//y//H/8P/v/+//7//v/+//7//v//D/
8P/w//H/8f/x//L/8//z//P/9f/2//j/+P/5//n/+f/5//n/+v/6//r/+P/5//n/+f/5
//n/+f/5//n/+f/5//n/+v/6//r/+v/6//r/+v/6//r/+v/7//v//f/9//3//v/+//7/
/v/+////AAAAAAAAAAD///////8BAAEAAAAAAP7///8AAAAAAAAAAAAAAQD//wAAAAAA
AAAAAAD/////////////AAAAAP///////////v/+//7//v/+//7//f/8//z//P/8//z/
/P/8//z//P/7//v/+v/6//v/+//7//n/+f/5//n/+P/4//j/+P/6//r/+v/6//j/+P/4
//j/+P/4//j/9//3//f/9//3//f/9//3//f/+P/3//f/9//3//f/9//4//b/9v/2//b/
9v/2//b/9f/1//X/9f/1//T/9P/0//L/9P/0//P/8//0//T/8//z//P/8//z//P/8//z
//P/8//z//P/8//z//X/9P/0//T/9P/0//T/9P/0//T/9P/0//T/9P/0//T/9v/0//T/
9P/0//L/8v/y//L/8v/y//L/8v/0//T/9P/0//L/8v/y//L/8v/y//L/8v/0//T/9P/0
//L/8v/y//L/8v/y//L/8v/y//L/8v/y//L/8v/y//L/8v/y//L/8v/w//D/8P/w//H/
8f/x//H/7//v/+//7//v//D/8P/w//P/9P/0//X/9f/2//b/9//4//j/+P/5//n/+f/5
//r/+P/4//n/+v/9////AAAAAAAAAAAAAAAAAAD+//7//f/6//r/+v/6//z//P/6//f/
8//x/+//7//u/+3/7P/s/+z/6//q/+r/6P/o/+j/6P/q/+n/6f/p/+n/6v/q/+r/6v/p
/+n/6f/p/+n/6v/o/+X/4//h/97/3f/d/+T/8v8EABsANgBXAHwAqQDVAAMBOwFyAZ0B
rgGQAUYB7wCjAGsAQQAgAP7/4f/S/83/yf/H/8z/0//b/9//4//l/+j/6P/q/+v/6//r
/+v/6//r/+v/6//r/+v/6//r/+v/6//s/+z/7P/s/+z/7f/t/+3/7f/t/+3/7f/u/+//
7//v/+//7//w//D/8P/w//H/8f/z//P/8//z//P/8//z//P/8//z//T/9P/1//X/9f/1
//n/+f/6//v/+//7//z//P/6//v/+//7//3///8AAAAA/v//////AAAAAAEAAQABAAEA
AgACAAIAAwADAAQABAAFAAUABAAEAAQABAAEAAQAAgACAAIAAQABAAEA///+//3//P/7
//r/+f/5//f/9v/2//X/8//y//H/8P/v/+3/7P/r/+r/6f/o/+f/5v/l/+f/5//n/+f/
5f/l/+b/5v/o/+n/6f/p/+r/6//r/+v/6//s/+7/7v/v/+//7//v/+//8P/w//D/8P/x
//H/8f/x//H/8f/x/+//7//v/+//8P/w//D/8P/w//D/8P/w//L/8v/z//P/8f/x//H/
8v/0//T/9P/0//P/9P/0//T/9P/z//P/8//1//X/9P/0//L/8//0//T/9P/0//T/9f/z
//T/9P/0//L/8v/x//H/8f/x//H/8v/0//P/8//z//P/8v/y//L/8P/w//D/7//w//D/
8P/w/+7/7v/u/+7/7v/t/+3/7P/s/+3/7f/t/+v/6//r/+v/7P/s/+z/7P/s/+z/7P/s
/+z/7P/s/+z/7P/s/+z/6//t/+3/7f/t/+v/6//r/+v/7P/r/+v/6//r/+v/6//s/+r/
6v/q/+r/6v/q/+r/6f/r/+v/6//r/+r/6v/q/+j/6v/q/+n/6f/q/+r/6f/p/+n/6f/p
/+n/6f/p/+n/6f/p/+n/6f/p/+n/6P/o/+j/6P/o/+j/6P/q/+r/6v/q/+j/6P/q/+r/
6v/q/+r/6v/q/+r/6v/q/+r/6//s/+3/7v/s/+z/7P/s/+7/7v/u/+7/7P/s/+z/7P/s
/+z/7P/s/+z/7P/s/+z/7P/s/+z/7P/s/+z/7P/s/+z/7P/s/+z/7P/s/+z/7P/s/+z/
7P/s/+z/7P/t/+3/7f/t/+3/7f/t/+3/7f/u/+7/7v/v//D/8P/x//H/8v/0//X/9v/2
//b/9//3//f/9//4//j/+P/7//z//f///////v/9//z//P/8//z/+v/6//n/+P/4//j/
+P/4//j/9P/x/+//7f/t/+3/7P/r/+r/6v/q/+n/6P/o/+j/6P/q/+r/6v/p/+n/6f/p
/+r/6v/q/+r/6f/p/+n/6f/p/+T/5P/j/+H/3//c/93/4//w/wIAFgAxAFIAeQCkAM8A
/wA1AW0BmAGvAZYBTAH0AKsAcwBHACMAAgDi/9P/0P/L/8n/zf/U/+H/7f/x//H/8//0
//b/9v/3//f/9//3//f/9//3//f/9//3//f/9//3//f/+P/4//j/+P/4//n/+f/5//n/
+f/5//n/+v/7//v/+//5//n/+v/6//z//P/9//3//f/9//3//f////////////////8A
AAAAAQABAAEAAQADAAMABAAFAAUABQAGAAYABgAHAAcABwAHAAkACgAKAAoACwALAAwA
DAANAA0ADQAPABAAEAAQAA8ADwAQABAAEQARABAAEAASABIAEgASABAAEAAQAA8ADQAN
AAsACgAJAAgABwAGAAUABQADAAIAAgABAP///v////7//f/7//r/+f/4//f/+P/3//b/
9f/z//P/8//z//P/8//0//T/9v/3//f/9//6//v/+//7//n/+v/8//z//f/9//3//f//
/wAAAAAAAAAAAQABAAEAAQABAAEAAQD//////////wAAAAAAAAAAAgACAAIAAgACAAIA
AwADAAMAAwADAAQABAAEAAQABAAFAAYABgAGAAYABQAFAAUABQAFAAQABAAEAAUABgAG
AAYABgAGAAcABQAGAAYABgAGAAYABQAFAAUABQAFAAYABgAFAAUABQAFAAQABAAEAAQA
BAAEAAMAAwAEAAUABgAEAAQABAAEAAQAAwADAAIAAgADAAMAAwABAAEAAQABAAAAAAAA
AAAAAAAAAAAAAAAAAAAAAAAAAAAAAAAAAP///////////////////////wAA////////
////////AAD+//7//v/+//7//v/+//3////////////+//7//v/8//7//v/9//3//v/+
//3//f////////////3//f/9//3/+//7//v/+//9//z//P/8//z//P/8//z//P/8//z/
/P/8//z//P/+//7//P/8//z//P/+//7//v/+//z//P/8//z//P/8//z//P/8//z//P/8
//r/+v/6//r/+v/6//r/+v/6//r/+v/6//z//P/8//z/+v/6//r/+v/4//j/+P/5//v/
+//7//v/+//7//v/+//+//7//v////7//v//////AAAAAAEAAgACAAIAAwADAAMAAwAE
AAQABgAHAAgACQAJAAoACgAKAAwADAAMAAwACAAIAAcABgAGAAYABgAGAAQAAgD///3/
/f/7//v/+v/5//j/+P/4//f/9v/2//b/9P/0//T/9P/1//X/9f/1//T/9P/0//T/9f/1
//X/9f/z//L/8v/v/+3/6//q/+n/7f/6/woAHgA3AFQAeQCkAM8A/wA1AW0BnAG5Aa4B
bAEUAcMAhQBbADcAFgD2/+P/3v/Z/9X/1//c/+X/7f/v//H/8//0//T/9v/3//f/9//3
//f/9//3//f/9//3//f/9//3//f/+P/4//j/+P/4//n/+f/5//n/+f/5//n/+v/7//v/
+//7//v//P/8//z//P/9//3//f/9//3//f////////////3//f/+//7///////////8B
AAEAAgADAAMAAwAEAAQABgAHAAcABwAFAAcACAAIAAgACQAJAAoACAAJAAkACQAJAAoA
CgAKAA0ADQAOAA4ADQANAAwADAAOAA4ADgAOAAwADAAMAAsACQAJAAcABgAHAAYABQAE
AAMAAwABAAAA/v/9//v/+v/5//j/9//1//T/8//y//H/8v/x//D/7//v/+//7//v//H/
8f/y//L/8v/z//P/8//0//X/9f/1//X/9v/4//j/+f/5//n/+f/5//r/+v/6//r/+//7
//v//f/9//3//f/7//v/+//7//z//P/8//z//v/+//7//v/+//7///////3//f/9//7/
/v/+//7//v/9//7//v/+/wAA////////AQABAAAAAAAAAAEAAgACAAIAAgACAAMAAwAE
AAQABAACAAIAAQABAAEAAQABAAIAAgABAAEAAQD///7//v/+/wAAAAAAAP//AAAAAAAA
AAAAAAAAAAAAAAAA//////7//P/9//3//f/9//3//f/9//z//P/8//z//P/8//z//P/8
//z//P/8//z//P/8//v/+f/5//n/+f/7//v/+//7//r/+f/5//n/+f/5//n/+v/6//r/
+v/6//z//P/8//v/+//7//v/+//8//z//P/6//r/+v/5//n/+P/4//f/9//4//n/+v/7
//v/+//7//v/+//7//v/+//7//r/+v/6//r/+v/6//r//P/8//z//P/8//z//P/8//r/
+v/6//r/+v/6//r/+v/6//z//P/8//z//P/8//z//P/8//z//P/8//z//P/8//z/+v/6
//r/+v/8//z//P/8//r/+v/6//r//P/8//z//P/8//3//f/9//3//f/9//3//f/9//7/
/v/+////AAAAAAEAAQACAAIAAwAEAAQABAAFAAUABQAFAAYABgAGAAcACAAJAAsADAAM
AAwADAAMAA4ADgAMAAwACQAIAAgACAAKAAoACgAIAAUAAwABAP/////+//3//P/8//z/
+//6//r/+v/6//r/+v/6//n/+f/5//n/+v/6//r/+v/5//n/+//7//v/+v/4//f/9//3
//T/8f/x//L/+v8KAB0ANABRAHYAnwDJAPcALQFmAZcBugG8AYwBOwHnAKEAbQBIACgA
CQDy/+X/4f/f/97/4f/n/+//9f/3//r/+v/6//3/AQD/////////////////////AQAB
AAEAAQAAAAAAAAAAAAAAAQABAAEAAQABAAEAAQAEAAUABQAFAAUABQAGAAYABgAGAAcA
BwALAAsACwALAAsACwALAAsACQAJAAoACgALAAsACwALAA0ADQAOAA8AEAARABMAFAAT
ABMAEgARABMAFQAWABYAFwAZABoAHAAaABsAGwAbABsAHAAcABwAHQAdAB4AHgAfAB8A
HgAeAB4AHgAeAB4AIAAgACAAHwAfAB8AHQAcABsAGgAZABgAFwAXABUAFAAUABMAEQAQ
AA8ADgANAAsACAAHAAYABQAGAAUABAADAAEAAQABAAEA/////wAAAAAEAAUABQAFAAgA
CQAJAAkABwAIAAoACgANAA0ADQANAA8AEAAQABAAEAARABEAEQARABEAEQARABEAEQAR
ABEAEgASABIAEgASABIAEgASABMAFAAWABcAFwAXABcAGAAWABYAFgAWABkAGgAaABoA
GgAZABkAGQAZABkAGAAYABoAGwAcABwAHAAcABwAHQAdAB4AHgAeABwAHAAbABsAGwAb
ABsAHAAcABsAGwAbAB0AHAAcABwAHAAcABwAGwAaABoAGgAaABwAHAAcABwAHAAbABsA
GgAYABkAGQAZABcAFwAXABcAGAAYABgAGAAYABgAGAAYABYAFgAWABYAFgAWABYAFQAV
ABUAFQAVABcAFwAXABcAGAAXABcAFwAVABUAFQAWABYAFgAWABYAFgAWABYAFQAVABUA
FQAVABQAFAAUABIAFAAUABMAEwAUABQAEwATABEAEQARABEAEQARABEAEQATABMAEwAT
ABMAEgASABIAEgASABIAEgASABIAEgASABAAEAASABQAFAASABIAEgASABIAEgASABIA
EgASABIAEgAQABAAEAAQABIAEgASABIAEAAQABAAEAAQABAAEAAQABAAEAAQABAAEAAQ
ABAAEAAOAA4ADgAPAA8ADwAPAA8ADQANAA0ADQAQABAAEAARABIAEgATABMAFAAUABUA
FgAWABYAFwAXABUAFQAWABYAFgAXABgAGQAdAB4AHgAeAB4AHgAeAB4AHAAcABsAGgAa
ABoAGgAaABwAGgAXABUAEgAPAA4ADAALAAoACgAKAAkACAAIAAgACgAKAAoACgAJAAkA
CQAJAAkACAAHAAYABgAHAAgACQAHAAgABgAFAAMAAQAAAP3/+/8AAAoAGgAtAEgAaQCO
ALkA4wAPAUUBfAGpAcIBuAF+ASkB2QCZAGsASAAoAAkA9v/v/+v/5//o/+3/8//5////
AwAEAAQABgALAAsACwALAAsACwAJAAkACQAJAAkACQAJAAkACAAIAAgACAAKAAsACwAL
AAsACwALAAsACgALAAsACwANAA0ADgAOAA4ADgAPAA8ADwAPAA8ADwAPAA8ADwAPABEA
EQASABIAEwATABMAEwATABMAFAAVABUAFQAWABYAFgAXABcAFwAXABkAGgAaABoAGwAb
ABwAHAAdAB0AHQAdAB4AHgAeAB8AHwAgACAAIQAhACAAIAAiACIAIgAiACAAIAAgAB8A
IQAhAB8AHgAdABwAGwAaABkAGQAXABYAFAATABEAEAARABAADwANAAoACQAIAAcABwAH
AAcABwAFAAUABQAFAAMAAwAEAAQABgAHAAcABwAIAAkACQAJAAsADAAOAA4ADQANAA0A
DQAPABAAEAAQABAAEQARABEADwAPAA8ADwARABEAEQARABIAEgASABIAFAAUABQAFAAS
ABIAEwATABUAFQAVABYAFAAUABQAFAAVABYAFgAWABgAFwAXABcAFwAXABYAFgAYABkA
GgAaABoAGgAaABsAGwAcABwAHAAcABwAGwAbABsAGwAbABwAHAAbABsAGwAbABoAGgAa
ABwAHAAcABsAGgAaABoAGgAaABoAGgAaABoAGQAZABgAGAAZABkAGQAXABcAFwAXABgA
GAAYABgAGAAYABgAGAAYABgAGAAYABgAGAAYABcAFwAXABcAFwAVABUAFQAVABYAFQAV
ABUAFwAXABcAGAAWABYAFgAWABYAFgAWABUAFwAXABcAFwAYABgAGAAWABgAGAAXABcA
FgAWABUAFQAVABUAFQAVABcAFwAXABcAFwAXABcAFwAXABYAFgAWABYAFgAWABYAFgAW
ABYAFgAWABYAFgAWABgAGAAYABgAGAAYABgAGAAYABgAGAAYABgAGgAaABoAGgAaABoA
GgAaAA==
         </WaveFormData>
      </LeadData>
   </Waveform>
</RestingECG>
