# Supplementary material for: Detection of Left Atrial Enlargement Using a Convolutional Neural Network-Enabled Electrocardiogram
Source: Front Cardiovasc Med. 2020 Dec 17;7:609976. doi: 10.3389/fcvm.2020.609976 (PMC7773668; doi:10.3389/fcvm.2020.609976)
Supplement: Supplementary file 2 [file Data_Sheet_2.ZIP › normal1/1802010263_8302_0000001M.XML]

<?xml version="1.0" encoding="Windows-1252"?>
<!DOCTYPE RestingECG SYSTEM "restecg.dtd">
<RestingECG>
   <PatientDemographics>
      <PatientID>1802010263</PatientID>
      <PatientAge>68</PatientAge>
      <AgeUnits>Years</AgeUnits>
      <Gender>Male</Gender>
      <PatientLastName>weituzhen</PatientLastName>
   </PatientDemographics>
   <TestDemographics>
      <DataType>Resting</DataType>
      <Site>1</Site>
      <AcquisitionDevice>MAC55</AcquisitionDevice>
      <Status>Unconfirmed</Status>
      <Priority>Normal</Priority>
      <AcquisitionTime>08:33:31</AcquisitionTime>
      <AcquisitionDate>07-15-2015</AcquisitionDate>
      <CartNumber>1</CartNumber>
      <AcquisitionSoftwareVersion>009C</AcquisitionSoftwareVersion>
      <XMLSourceVersion>MAC5000 v1.0</XMLSourceVersion>
   </TestDemographics>
   <RestingECGMeasurements>
      <VentricularRate>86</VentricularRate>
      <AtrialRate>86</AtrialRate>
      <PRInterval>144</PRInterval>
      <QRSDuration>94</QRSDuration>
      <QTInterval>374</QTInterval>
      <QTCorrected>447</QTCorrected>
      <PAxis>43</PAxis>
      <RAxis>21</RAxis>
      <TAxis>22</TAxis>
      <QRSCount>14</QRSCount>
      <QOnset>226</QOnset>
      <QOffset>273</QOffset>
      <POnset>154</POnset>
      <POffset>219</POffset>
      <TOffset>413</TOffset>
      <ECGSampleBase>500</ECGSampleBase>
      <ECGSampleExponent>0</ECGSampleExponent>
   </RestingECGMeasurements>
   <Diagnosis>
      <Modality>Resting</Modality>
         <StatementCount>2</StatementCount>
         <LabelText>12SL ��ϳ���</LabelText>
      <DiagnosisStatement>
         <StmtFlag>ENDSLINE</StmtFlag>
         <StmtText>�������</StmtText>
      </DiagnosisStatement>
      <DiagnosisStatement>
         <StmtFlag>ENDSLINE</StmtFlag>
         <StmtText>���� ECG</StmtText>
      </DiagnosisStatement>
   </Diagnosis>
   <Waveform>
      <WaveformType>Rhythm</WaveformType>
      <WaveformStartTime>0</WaveformStartTime>
      <NumberofLeads>8</NumberofLeads>
      <SampleType>CONTINUOUS_SAMPLES</SampleType>
      <SampleBase>500</SampleBase>
      <SampleExponent>0</SampleExponent>
      <HighPassFilter>16</HighPassFilter>
      <LowPassFilter>150</LowPassFilter>
      <ACFilter>NONE</ACFilter>
      <LeadData>
         <LeadByteCountTotal>10000</LeadByteCountTotal>
         <LeadTimeOffset>0</LeadTimeOffset>
         <LeadSampleCountTotal>5000</LeadSampleCountTotal>
         <LeadAmplitudeUnitsPerBit>4.88</LeadAmplitudeUnitsPerBit>
         <LeadAmplitudeUnits>��V</LeadAmplitudeUnits>
         <LeadHighLimit>2147483647</LeadHighLimit>
         <LeadLowLimit>268435456</LeadLowLimit>
         <LeadID>I</LeadID>
         <LeadOffsetFirstSample>0</LeadOffsetFirstSample>
         <FirstSampleBaseline>0</FirstSampleBaseline>
         <LeadSampleSize>2</LeadSampleSize>
         <LeadOff>FALSE</LeadOff>
         <BaselineSway>FALSE</BaselineSway>
         <ExcessiveACNoise>FALSE</ExcessiveACNoise>
         <MuscleNoise>FALSE</MuscleNoise>
         <LeadDataCRC32>3528246773</LeadDataCRC32>
         <WaveFormData>
/P/8//z//P/+//7//v/+////AAABAAIAAgACAAIAAgAEAAQABAAEAAYABgAGAAYABwAI
AAkACgAMAAwADAAMAAwADAAMAAwADgAOAA4ADgAOAA4ADgAOAAwADAAMAAwACwAKAAkA
CAAFAAQAAwACAAEAAAD///7//f/8//v/+v/5//j/9//2//T/9P/0//T/9P/0//T/9P/y
//L/8v/y//T/9P/0//T/8v/y//L/8v/y//L/8v/y//L/8v/y//L/8v/y//L/8v/0//T/
9P/0//L/8v/y//L/8v/y//L/8v/y//L/8v/y//L/8v/y//L/8v/y//L/8v/0//T/9P/0
//T/9P/0//T/9P/0//T/9P/0//T/9P/0//T/9P/0//T/8v/y//L/8v/0//T/9P/0//T/
9P/z//P/8//z//P/8//z//P/8//z//H/8f/x//H/9P/0//T/9P/0//T/9P/0//L/8//0
//T/9v/3//f/9//4//j/+f/5//n/+f/5//n/+f/5//v//P/+//7//v////3//f///wEA
AwAEAAQAAgACAAIAAAD///z/+P/3//X/9P/z//H/8f/w//D/8P/w/+7/7v/u/+7/7//v
/+//8P/w//D/8P/w//D/8P/w/+//8P/u/+v/6f/n/+j/6v/s//X///8OACEAOQBSAG0A
hwCeALMAxQDMAMEAnQBiABsA4f/K/8b/wf+2/7D/s/++/8T/yP/P/9X/2f/f/+X/6P/r
/+z/7//v/+7/7v/v/+7/7v/v/+//8P/w//H/8f/x//H/8v/y//L/8v/z//P/8//z//H/
8f/x//H/9P/0//T/9P/1//X/9f/1//X/9v/2//b/9v/2//b/9v/3//f/9//3//j/+P/4
//j/9//3//j/+P/6//v/+//7//v//P/8//z/+v/8//7//v8AAAAAAgACAAAAAQACAAIA
BAAGAAYABgAIAAkACgALAAkACgAKAAoADQANAA4ADgAOAA8ADwAQABAAEAARABEAEQAS
ABIAEgAQABEAEQAPABAADwAOAA0ACwAJAAcABQAHAAYABAACAAIAAQD///7//f/8//v/
+//6//r/+v/6//n/+f/4//f/9//4//j/+P/4//f/9//3//f/9//3//f/9//2//b/9v/2
//b/9v/2//f/9//3//b/9v/2//X/9f/2//b/9f/1//X/9f/1//X/9f/1//X/9f/z//P/
8//z//b/9v/2//b/9P/0//X/9f/2//b/9v/3//X/9f/1//X/9P/0//T/9P/2//b/9v/2
//b/9v/2//b/9f/1//T/9P/2//b/9v/2//T/9P/0//T/9f/1//X/9f/1//X/9f/1//X/
9f/1//X/9f/1//b/9v/2//b/9v/2//b/9v/2//f/+P/4//j/+f/5//n/+v/6//v/+//9
//3//f/9//3//f///wAAAAAAAAAAAQABAAEAAwAFAAcACAAIAAYABgAGAAUABQABAP7/
+//5//j/9//z//P/8v/y//L/8v/y//L/8v/y//H/8f/x//L/8v/y//L/8v/y//L/8v/z
//D/8P/v/+n/5//o/+j/6v/v//n/BAAXAC8ASgBnAIcAogC7ANMA4gDbAMEAjgBJAAEA
2P/M/8f/vv+4/7X/vP/C/8b/zf/V/9v/4f/l/+r/6//u//H/8f/w//L/8f/y//D/7//v
//D/8P/z//P/8//z//L/8v/y//L/9f/1//X/9f/z//P/8//z//b/9v/2//b/9//3//f/
9//3//j/+P/4//j/+P/4//j/+f/5//n/+f/4//j/+P/4//v/+//8//z/+v/7//v/+//9
//7//v/+//7/AAACAAIAAAAAAAIAAgAEAAUABgAGAAYACAAIAAgACAAJAAoACwANAA4A
DgAOAA8ADwAQABAAEgATABMAFAASABIAEwATABMAFAAUABQAFgAXABcAFQAUABMAEgAR
AA8ADQALAAkACQAIAAYABAAGAAUAAwACAAEAAAD//////P/8//z//P/7//v/+v/5//n/
+v/6//r//P/7//v/+//7//v/+//7//v/+v/6//r/+v/6//r/+v/5//n/+f/4//r/+v/5
//n/+v/6//n/+f/3//f/9//3//n/+f/5//n/9//3//f/9//4//j/+P/4//j/+P/5//n/
+P/4//j/+f/3//f/9//3//j/+P/4//j/+P/4//j/+P/4//j/+P/4//f/9//2//b/+P/4
//j/+P/4//j/+P/4//j/+P/4//j/9//3//f/9//3//f/9//3//n/+f/5//n/9//3//j/
+P/4//j/+P/4//r/+v/6//v//P/8//z//f/9//3//v/+//////8BAAEAAQABAAEAAQAD
AAQABAAEAAQABQAFAAUABwAJAAsADAAKAAgACAAIAAYABQAAAPz/+//5//j/9//1//X/
9P/0//T/9P/0//T/9P/0//P/8//z//T/9P/0//T/9P/0//T/9P/z//L/7v/p/+n/6f/s
/+7/8v/7/wcAGAAvAEkAaACHAKEAugDRAOEA3gDHAJcAUgALAN3/zv/I/8H/uP+y/7f/
wP/E/8r/0//X/93/4//p/+z/7//w//H/8f/w//L/8//y//D/8f/x//L/8v/x//H/8f/x
//T/9P/0//T/8//z//P/8//1//X/9f/1//b/9v/2//b/9f/1//X/9f/1//b/9v/2//b/
9v/2//b/9//3//f/9//6//r/+v/6//n/+f/6//r/+v/7//v/+//7//z//P/8//z//v8A
AAAAAAAAAAIAAgACAAMABAAEAAQABgAGAAYABgAHAAgACQALAAwADAAMAA0ADQAOAA4A
DAANAA0ADgAQABAAEQARABEAEgASABIAEAARABEADwAQAA8ADgANAAsACQAHAAUABQAE
AAIAAAD+//3/+//6//v/+v/5//n/+P/4//j/+P/3//f/9v/1//X/9v/2//b/9v/1//X/
9f/z//P/8//z//X/9P/0//T/9P/0//T/9P/z//P/8//y//L/8v/x//H/8v/y//H/8f/z
//P/8//z//H/8f/x//H/8f/x//H/8f/y//L/8v/y//D/8P/x//H/8v/y//L/8//z//P/
8//z//L/8v/y//L/8v/y//L/8v/y//L/8v/y//H/8f/w//D/9P/0//T/8v/y//L/8v/y
//L/8f/x//H/8f/x//H/8f/x//H/8f/x//H/7//v//D/8P/w//D/8P/w//L/8v/y//P/
8v/y//L/8//z//P/9P/0//X/9f/3//f/9//3//f/9//5//r/+v/6//z//f/9//3//f//
/wEAAgACAAAAAAAAAP7//f/4//T/9f/z//L/8f/v/+//7v/u/+z/7P/s/+z/7P/s/+v/
6//t/+7/7v/u/+7/7v/u/+7/7v/v/+7/6v/n/+X/5f/o/+j/6v/z////DgAfADMATgBp
AH8AlACpALsAwACxAI8AVAAPANf/wv/C/73/tP+s/6//tv+8/8D/xf/N/9X/2//f/+T/
5//o/+n/6//q/+r/6//s/+r/6f/p/+r/6v/t/+3/7f/t/+7/7v/u/+7/7f/t/+3/7f/v
/+//7//v//D/8P/w//D/8f/x//H/8f/x//L/8v/y//D/8P/w//D/8//z//P/8//0//T/
9P/0//P/8//0//T/9P/1//X/9f/3//j/+P/4//j/+v/8//z/+v/6//z//P/+////AAAA
AAAAAgACAAIAAgADAAQABQAFAAYABgAGAAcABwAIAAgACgALAAsADAAMAAwADQANAAsA
DAAMAAwADAANAA0ACwAKAAkACAAHAAkABwAFAAMAAwACAAAA/v/8//v/+f/4//n/+P/3
//f/9v/2//b/9v/1//X/9P/z//P/9P/0//T/9P/z//P/8//z//P/8//z//P/8v/y//L/
8v/y//L/8v/z//P/8//y//D/8P/v/+//8v/y//H/8f/x//H/8f/x//H/8f/x//H/8f/x
//H/8f/w//D/8P/w//L/8v/z//P/8v/y//L/8//z//P/8//z//L/8v/y//L/8v/y//L/
8v/y//L/8v/y//P/8//y//L/8v/y//L/8v/y//T/9P/0//T/9P/z//P/8//z//P/8//z
//P/8//z//P/8//z//P/9P/0//L/8v/y//L/9P/0//T/9f/0//T/9P/1//f/9//4//j/
9//3//n/+f/5//n/+f/5//3//v/+//7//v////////8BAAMABQAGAAYABAAEAAQAAgAB
APz/+P/3//X/9P/z//H/8f/w//D/8v/y//L/8v/w//D/7//v//H/8v/y//L/8P/w//D/
8P/y/+//7v/s/+n/5f/l/+b/6P/s//f/AwASACcAQQBcAHsAlQCuAMUA1wDYAMEAlQBU
AAsA2f/K/8b/v/+4/7T/uf++/8T/yv/R/9f/3f/j/+f/7P/v//D/8f/v/+7/8P/x//D/
8P/v/+//8P/w//H/8f/x//H/8v/y//L/8v/z//P/8//z//P/8//z//P/9P/0//T/9P/1
//X/9f/1//X/9v/2//b/9v/2//b/9v/3//f/9//3//j/+P/4//j/+f/5//r/+v/8//3/
/f/9//3//v/+//7//f/+/////v8AAAAAAgACAAIAAwAEAAQABgAIAAgACAAIAAkACgAL
AAsADAAMAAwADwAPABAAEAAQABEAEQASABIAEgATABMAEQASABIAEgASABMAEwARABIA
EQAQAA8ADQALAAkABwAJAAgABgAEAAIAAQD///7////+//3//f/8//z//P/8//n/+f/4
//f/9//4//j/+P/6//n/+f/5//n/+f/5//n/9//2//b/9v/4//j/+P/4//f/9//3//b/
9v/2//X/9f/2//b/9f/1//X/9f/1//X/9f/1//X/9f/1//X/9f/1//b/9v/2//b/9P/0
//X/9f/0//T/9P/1//X/9f/1//X/9P/0//T/9P/0//T/9P/0//T/9P/0//T/9f/1//T/
9P/0//T/9P/0//b/9v/2//b/9v/2//X/9f/1//X/9f/1//X/9f/1//X/9f/1//X/9f/2
//b/9v/2//b/9v/2//b/9v/3//r/+v/6//v/+//7//z//P/9//3///////3//f/9//3/
AQACAAIAAgACAAMAAwADAAUABwAJAAoACgAIAAgACAAEAAMA/v/6//n/9//2//X/9f/1
//T/9P/y//L/8v/y//L/8v/x//H/8f/y//L/8v/w//D/8P/w//T/8//w/+7/6f/n/+X/
6P/q/+z/9f8DABYAKwBFAGQAhQChALgA1QDnAOIAyQCbAFQACwDd/9D/yv/B/7j/tP+5
/8D/xv/M/9P/2//f/+P/6f/u/+//7v/v/+//7v/u/+//8P/w/+//7//w//D/8f/x//H/
8f/y//L/8v/y//P/8//z//P/8//z//P/8//0//T/9P/0//X/9f/1//X/9//4//j/+P/2
//b/9v/2//f/9//3//f/+v/6//r/+v/5//n/+v/6//z//f/9//3/+//8//z//P/8//7/
AAAAAAAAAAACAAIAAgADAAQABAAGAAgACAAIAAgACQAKAAsADQAOAA4ADgAPAA8AEAAQ
ABAAEQARABIAFAAUABUAFQAUABQAEwASABQAFQAVABMAEAAPAA4ADQANAAsACQAHAAkA
CAAGAAQAAgABAP///v/9//z/+//7//z//P/8//z/+f/5//j/9//5//r/+v/6//j/9//3
//f/9//3//f/9//3//b/9v/2//b/9v/2//b/9//3//f/9v/0//T/8//z//b/9v/1//X/
9f/1//X/9f/1//X/9f/1//X/9f/1//X/9P/0//T/9P/2//b/9//3//T/9P/0//X/9f/1
//X/9f/0//T/9P/0//T/9P/0//T/9P/0//T/9P/3//f/9v/2//b/9P/0//b/9P/0//T/
9P/0//P/8//z//P/9f/1//X/9f/z//P/8//z//X/9f/2//b/9v/2//b/9v/2//b/9v/3
//j/+P/4//n/+f/5//r/+v/7//v//f/9//3//f/9//3///8AAAAAAAAAAAEAAQABAAEA
AwAFAAYABgAEAAQABAAEAAMA/v/6//n/9//2//X/8f/x//D/8P/y//L/8v/y//D/8P/v
/+//8f/y//L/8v/w//D/8P/w//L/8f/w//D/6//p/+n/6v/s//D/+/8FABIAJwA/AFgA
cwCLAKAAtQDFAMgAuQCTAFIACQDZ/8j/xP+9/7b/rv+z/77/wv/E/83/0//Z/93/4//q
/+3/7v/v/+//7v/u//H/8v/w/+//7//w//D/8f/x//H/8f/y//L/8v/y//P/8//z//P/
8//z//P/8//y//L/8v/y//P/8//z//P/8//0//T/9P/2//b/9v/2//X/9f/1//X/+P/4
//j/+P/5//n/+v/6//r/+//7//v/+//8//z//P/8//7/AAAAAAAAAAACAAIAAAABAAIA
AgACAAQABAAEAAgACQAKAAsACQAKAAoACgANAA0ADgAOAA4ADwAPABAADgAOAA8ADwAR
ABIAEgASABAAEQARAA8ADgANAAwACwALAAkABwAFAAMAAgAAAP7/AAD///3//P/7//r/
+f/5//j/+P/4//j/9f/1//T/8//1//b/9v/2//b/9f/1//X/8//z//P/8//z//L/8v/y
//L/8v/y//L/8//z//P/8v/0//T/8//z//T/9P/z//P/9f/1//X/9f/z//P/8//z//X/
9f/1//X/9P/0//T/9P/y//L/8//z//T/9P/0//X/9f/1//X/9f/0//T/9P/0//T/9P/0
//T/9P/0//T/9P/1//X/9P/0//T/9P/0//T/9P/0//X/9f/1//X/8//z//P/8//z//P/
8//z//X/9f/2//b/9P/0//T/9P/0//T/9P/1//T/9P/0//X/9f/1//b/9v/5//n/+//7
//v/+//7//v//f/+//7//v/8//3//f/9////AQADAAQABAACAAIAAgACAAEA/P/4//f/
9f/0//P/8f/x//D/8P/w//D/8P/w//L/8v/x//H/7//w//D/8P/y//L/8v/y//T/8f/u
/+7/6//p/+X/6P/s/+7/8//9/wwAHQAzAEwAZwCBAJYAqwC9AMYAvQCfAGoAJwDn/8r/
xv/D/7r/sv+x/7j/wP/G/83/0//Z/9//4//m/+v/7P/t/+//7v/s/+3/8P/w/+//7//w
//D/7//v/+//7//y//L/8v/y//H/8f/x//H/8//z//P/8//0//T/9P/0//X/9f/1//X/
9f/2//b/9v/2//b/9v/2//X/9f/1//X/+P/4//j/+P/3//f/+P/4//j/+f/5//n/+f/6
//r/+v/8//7/AAAAAP7//v8AAAAAAgADAAQABAAEAAYABgAGAAYABwAIAAkACwAMAAwA
DAANAA0ADgAOABAAEQARABIAEAAQABEAEQARABIAEgASABIAEwATABEAEgARABAADwAN
AAsACQAHAAcABgAEAAIAAAD///3//P/9//z/+//7//r/+v/6//r/+f/5//j/9//3//j/
+P/4//j/9//3//f/9//3//f/9//5//j/+P/4//j/+P/4//j/9//3//f/9v/4//j/9//3
//j/+P/3//f/9//3//f/9//3//f/9//3//X/9f/1//X/9v/2//b/9v/2//b/9//3//b/
9v/2//f/9//3//f/9//2//b/9v/2//b/9v/2//b/9v/2//b/9v/5//n/+P/4//b/9v/2
//b/9v/4//b/9v/2//b/9//3//f/9//3//f/9//3//f/9//3//f/9//3//j/+P/4//j/
+P/4//j/+P/4//n/+v/6//r/+//7//v//P/8//3//f///////f/9//3//f8BAAIAAgAC
AAIAAwADAAMAAwAFAAcACAAKAAgACAAIAAYABQAAAPz/+//5//j/9//1//X/9P/0//T/
9P/0//T/9P/0//P/8//z//T/9P/0//T/9P/0//T/8v/z//T/8P/p/+f/5//q/+z/8P/3
/wMAFAArAEMAYAB/AJ0AtADLAN0A3ADFAJkAWAANAN3/zP/I/8H/uv+2/7f/wP/G/8r/
0//d/+P/5//p/+7/8f/y//H/8f/w//D/8f/y//L/8f/x//L/8v/z//P/8//z//T/9P/0
//T/8//z//P/8//0//X/9v/3//b/9v/2//b/9//3//f/9//3//j/+P/4//j/+P/4//j/
+f/5//n/+f/6//r/+v/6//v/+//8//z//P/9//3//f/9//7//v/+//z//v8AAAAAAgAC
AAQABAAEAAUABgAGAAYACAAIAAgACgALAAwADQANAA4ADgAOAA8ADwAQABAAEAARABEA
EgASABIAEwATABMAFAAUABQAFAAVABUAEwASABEAEAAPAA0ACwAJAAcACQAIAAYABAAC
AAEA///+/////v/9//3//P/8//z//P/7//v/+v/5//n/+v/6//r/+v/5//n/+f/5//n/
+f/5//n/+P/4//j/+v/6//r/+v/5//n/+f/4//r/+v/5//n/+v/6//n/+f/5//n/+f/5
//f/9//3//f/9//3//f/9//2//b/9v/2//b/9v/3//f/+P/4//j/+f/3//f/9//3//j/
+P/4//j/+P/4//j/+P/4//j/+P/4//n/+f/4//j/9v/2//b/9v/4//j/+P/4//j/+P/5
//n/+f/5//n/+f/5//n/+f/5//n/+f/3//f/+P/4//j/+P/4//j/+P/4//j/+f/6//r/
+v/7//3//f/+//7//f/9/////////////////wEAAgACAAIAAgADAAMAAwAFAAcACQAK
AAwACgAKAAoACAAHAAIA/v/7//n/+P/3//X/9f/0//T/8v/y//L/8v/0//T/8//z//P/
9P/0//T/9P/0//T/9P/0//P/9P/w/+v/5//p/+r/6P/s//X/AQASACkARQBgAH8AnwC4
ANEA5QDmANMAqQBmABsA4//S/8r/wf+6/7b/uf++/8b/zP/T/9n/3//j/+f/7v/x//D/
8f/x//L/8P/x//L/8v/x//H/8v/y//P/8//z//P/9P/0//T/9P/1//X/9f/1//X/9f/1
//X/9v/2//b/9v/3//f/9//3//n/+v/6//r/+P/4//j/+P/3//f/9//3//r/+v/6//r/
+//7//z//P/8//3//f/9//3//v/+//7//v8AAAIAAgACAAIABAAEAAQABQAGAAYABgAI
AAgACAAKAAsADAANAA8AEAAQABAADwAPABAAEAAQABEAEQASABQAFAAVABUAEwAUABQA
FAAWABcAFwAVABQAEwASABEAEQAPAA0ACwAJAAgABgAEAAQAAwABAAAAAQAAAP/////8
//z//P/8//v/+//6//n/+f/6//r/+v/6//n/+f/5//f/9//3//f/9//2//b/9v/4//j/
+P/4//f/9//3//b/+P/4//f/9//4//j/9//3//f/9//3//f/9//3//f/9//5//n/+f/5
//n/+P/3//b/9v/2//f/9//2//b/9v/3//X/9f/1//X/9f/2//f/+P/4//j/+P/4//j/
+P/4//j/9//3//b/9v/4//j/+P/4//j/+P/4//j/9//3//f/9//3//f/9//3//X/9f/1
//X/9//3//j/+P/4//j/+P/4//r/+v/6//v/+//6//n/+f/6//v//f/+//3//f//////
//////////8BAAIAAgACAAIAAwADAAMABwAJAAsADAALAAgABwAGAAQAAwD+//r/+//5
//j/9//1//X/9P/0//L/8v/y//L/9P/0//P/8//z//T/9P/0//L/8v/y//L/9P/1//L/
7v/t/+v/6//s//D/9P/9/wkAGAArAEUAYgB5AI8ApgC9AMsAyACxAIMAQAD5/9H/yP/E
/73/tP+w/7X/vv/E/8b/z//X/9v/4f/n/+z/7//w//H/8f/w//D/8f/w//L/8f/x//L/
8v/z//P/8//z//T/9P/0//T/9f/1//X/9f/1//X/9f/1//b/9v/2//b/9//3//f/9//3
//j/+P/4//j/+P/4//j/+f/5//n/+f/6//r/+v/6//v/+//8//z/+v/7//v/+//9//7/
/v/+//7/AAACAAIAAAAAAAIAAgAEAAUABgAGAAYACAAIAAgACgALAAwADQANAA4ADgAO
AA8ADwAQABAADgAPAA8AEAAQABAAEQARABEAEgASABIAFAAVABUAEwAQAA8ADgANAA8A
DQALAAkABwAGAAQAAgACAAEA///+//3//P/7//v/+v/6//r/+v/5//n/+P/3//X/9v/2
//b/+P/3//f/9//1//X/9f/1//X/9P/0//T/9v/2//b/9v/1//X/9f/0//b/9v/1//X/
9v/2//X/9f/1//X/9f/1//X/9f/1//X/9f/1//X/9f/2//b/9v/2//b/9v/3//f/9v/2
//b/9//1//X/9f/1//T/9P/0//T/9v/2//b/9v/0//T/9P/0//X/9f/0//T/9v/2//b/
9v/0//T/9P/0//T/9P/0//P/8//z//P/9f/1//X/9f/1//X/9f/1//P/8//0//T/9v/2
//b/9v/0//T/9P/1//T/9P/0//X/9v/3//n/+v/5//n/+//7//v/+//7//v/+//8//z/
/P/8//3//f/9////AQADAAQABgAEAAQABAACAAEA/P/4//f/9f/0//P/8f/x//D/8P/w
//D/8P/w//L/8v/x//H/8f/y//L/8v/y//L/8v/y//D/7//u/+z/6f/p/+n/6P/q/+7/
9f8BABAAIQA5AFQAbwCHAJ4AtQDFAMYAuQCTAFgAEQDb/8j/xv+//7T/sP+z/7r/wv/G
/83/1f/b/9//4//o/+3/7v/v/+3/6v/s/+3/7v/w/+3/7f/u/+7/8f/x//H/8f/y//L/
8v/y//H/8f/x//H/8f/x//H/8f/0//T/9P/0//P/8//z//P/8//0//T/9P/0//T/9P/0
//X/9f/1//X/9v/2//b/9v/3//f/+P/4//j/+f/5//n/+f/6//r/+v/6//z//v/+//7/
/v8AAAAAAAABAAIAAgAEAAYABgAGAAYABwAIAAkACwAMAAwADAALAAsADAAMAAwADQAN
AA4ADgAOAA8ADwARABIAEgASABAAEQARAA8AEAAPAA4ADQALAAkABwAFAAUABAACAAAA
AgABAP///v/7//r/+f/5//j/+P/4//j/9//3//b/9f/3//j/+P/4//b/9f/1//X/9f/1
//X/9f/1//T/9P/0//b/9v/2//b/9f/1//X/9P/2//b/9f/1//T/9P/z//P/8//z//P/
8//z//P/8//z//P/8//z//P/9v/2//b/9v/0//T/9f/1//T/9P/0//X/9f/1//X/9f/0
//T/9P/0//b/9v/2//b/9v/2//b/9v/1//X/9P/0//T/9P/0//T/9P/0//T/9v/0//b/
9v/2//b/9f/1//X/9f/1//X/9f/1//X/9f/1//X/8//z//T/9P/2//b/9v/2//b/9v/2
//f/+P/4//j/+f/5//n/+v/6//v/+//9//3//f/9//3//f///wAAAAAAAAAAAQABAAEA
AwAFAAcACAAIAAYABgAGAAQAAwD+//r/+f/3//b/9f/z//P/8v/y//D/8P/w//D/8P/w
/+//7//v//D/8P/w/+7/7v/u/+7/8P/x//D/7v/p/+X/5f/o/+j/6v/x//v/CgAfADkA
UgBxAI8AqADBANUA3ADNAKkAbgAjAOf/zP/G/8H/uP+y/7P/uv/A/8b/z//V/9f/3f/j
/+j/6//s/+v/6//s/+7/7f/u/+7/7//v//D/8P/v/+//7//v//D/8P/w//D/8f/x//H/
8f/x//H/8f/x//L/8v/y//L/8//z//P/8//x//L/8v/y//L/8v/y//L/9f/1//X/9f/2
//b/9v/2//X/9f/2//b/9v/3//f/9//5//r/+v/6//j/+v/8//z//P/8//7//v/+////
AAAAAAAAAgACAAIABAAFAAYABwAJAAoACgAKAAsACwAMAAwADAANAA0ADgAOAA4ADwAP
AA8AEAAQABAAEAARABEADwAOAA0ADAALAAsACQAHAAUABQAEAAIAAAAAAP///f/8//v/
+v/5//n/+P/4//j/+P/1//X/9P/z//P/9P/0//T/9P/z//P/8//z//P/8//z//X/9P/0
//T/9P/0//T/9P/z//P/8//y//T/9P/z//P/9P/0//P/8//z//P/8//z//P/8//z//P/
8f/x//H/8f/y//L/8v/y//D/8P/x//H/8v/y//L/8//x//H/8f/x//L/8v/y//L/8v/y
//L/8v/y//L/8v/y//P/8//y//L/8P/w//D/8P/w//D/8P/w//L/8P/w//L/8P/w//D/
8P/x//H/8f/x//H/8f/x//H/8f/x//H/8f/x//H/8v/y//L/8v/y//L/8v/y//L/8//0
//T/9P/1//X/9f/2//b/9//3//n/+f/5//n/+f/5//v//P/8//z//P/9//3//f8BAAMA
BQAGAAYABAAEAAQAAAD///r/9v/1//P/8v/x/+//7//u/+7/7v/u/+7/7v/u/+7/7f/t
/+v/7P/s/+z/7v/u/+7/7v/s/+3/7P/q/+f/4//h/+T/5P/o/+//+f8KAB0ANwBWAHUA
lQCuAMUA3QDmANUArQByACUA5//O/8b/v/+2/7D/r/+2/77/xP/J/9H/1//b/+H/5v/p
/+r/6//t/+r/6v/r/+z/7P/p/+n/6v/q/+3/7f/t/+3/7P/s/+z/7P/t/+3/7f/t/+//
7//v/+//8P/w//D/8P/v/+//7//v//H/8v/y//L/8P/w//D/8P/z//P/8//z//L/8v/y
//L/8//z//T/9P/0//X/9f/1//X/9v/2//b/9v/4//r/+v/6//r//P/8//z//f/+//7/
AAACAAIAAgACAAMABAAFAAUABgAGAAYABwAHAAgACAAIAAkACQAKAAwADAANAA0ACwAM
AAwADAAMAA0ADQALAAwACwAKAAkABwAFAAMAAQABAAAA/v/8//r/+f/3//b/9//2//X/
9f/0//T/9P/0//P/8//y//H/7//w//D/8P/w/+//7//v/+//7//v/+//7//u/+7/7v/u
/+7/7v/u/+3/7f/t/+z/7v/u/+3/7f/u/+7/7f/t/+3/7f/t/+3/7f/t/+3/7f/v/+//
7f/t/w==
         </WaveFormData>
      </LeadData>
      <LeadData>
         <LeadByteCountTotal>10000</LeadByteCountTotal>
         <LeadTimeOffset>0</LeadTimeOffset>
         <LeadSampleCountTotal>5000</LeadSampleCountTotal>
         <LeadAmplitudeUnitsPerBit>4.88</LeadAmplitudeUnitsPerBit>
         <LeadAmplitudeUnits>��V</LeadAmplitudeUnits>
         <LeadHighLimit>2147483647</LeadHighLimit>
         <LeadLowLimit>268435456</LeadLowLimit>
         <LeadID>II</LeadID>
         <LeadOffsetFirstSample>0</LeadOffsetFirstSample>
         <FirstSampleBaseline>0</FirstSampleBaseline>
         <LeadSampleSize>2</LeadSampleSize>
         <LeadOff>FALSE</LeadOff>
         <BaselineSway>FALSE</BaselineSway>
         <ExcessiveACNoise>FALSE</ExcessiveACNoise>
         <MuscleNoise>FALSE</MuscleNoise>
         <LeadDataCRC32>3861534750</LeadDataCRC32>
         <WaveFormData>
9v/2//b/9v/4//j/+P/4//n/+v/7//z//v/+//7//v///wAAAQACAAQABAAEAAQABQAG
AAcACAAKAAoACgAKAAwADAAMAAwADgAOAA4ADgAOAA4ADgAOABAAEAAQABAADwAOAA0A
DAAKAAoACgAKAAcABgAFAAQAAwACAAEAAAD+//7//v/+//z//P/8//z/+v/6//r/+v/4
//j/+P/4//j/+P/4//j/+P/4//j/+P/2//b/9v/2//j/+P/4//j/+P/4//j/+P/6//r/
+v/6//j/+P/4//j/+P/4//j/+P/4//j/+P/4//j/+P/4//j/+v/6//r/+v/6//r/+v/6
//r/+v/6//r/+v/6//r/+v/6//r/+v/6//r/+v/6//r/+v/6//r/+v/4//j/+P/4//j/
+P/4//f/9//3//f/9//3//f/9//3//f/9//3//f/+f/5//v//P/7//3//v///wAAAgAD
AAMAAgACAAEAAQABAAIAAgAEAAQABAAGAAYABgAFAAUABQAHAAkACQAJAAcABgAFAAIA
/////////v/9//3//f/7//r/+f/4//f/9v/1//L/8v/z//P/8//z//H/8f/x//H/8f/x
//H/8v/y//L/8v/y//L/8f/x//H/8//x//H/8f/x/+//7P/q/+r/6v/w////EAAjADQA
RABSAGIAbQBvAGsAZQBfAFUATgBDADEAHgAOAAIAAAADAAMAAgAHAAkABwAGAAYAAgD/
//v/+v/5//f/9v/1//X/9f/z//P/8v/y//L/8v/y//L/8v/y//H/8P/w//D/8f/x//H/
8f/x//H/8//z//P/8//z//P/8//0//T/9P/1//X/9f/1//X/9f/1//X/9v/2//b/9v/2
//b/9//4//j/+f/5//n/+v/6//j/+f/5//n/+//7//z//P/+////////////AQACAAMA
AgACAAMABAAFAAYABgAHAAgACAAJAAoACgAKAAwADAAMAA0ADQANAA4ADgAPAA8AEAAR
ABIAEgASABIAEgASABIAEgAQAA8AEQAQAA8ADwAMAAoACQAIAAcABgAFAAQAAwACAAEA
AAAAAP/////+//7//v/9//3//P/8//z/+//7//v/+//6//r/+v/7//v/+//7//r/+v/6
//r/+v/6//v/+//6//r/+v/6//r/+v/6//r/+v/6//r/+v/6//r/+v/6//r/+v/6//r/
+f/5//n/+f/5//r/+v/6//r/+v/5//n/+f/5//n/+f/6//v/+f/5//n/+P/6//r/+v/6
//r/+f/5//n/+f/5//n/+f/7//v/+//6//j/+P/4//j/+v/5//n/+f/5//n/+f/5//n/
+f/5//n/+f/5//n/+f/5//r/+//9//7///8AAAIAAwADAAIAAgABAAEAAQACAAIABAAE
AAQABgAGAAYABQAFAAUABQAHAAcABwAFAAQAAwAAAP////////7//f/9//3/+//6//n/
+v/5//j/9//y//L/8f/x//H/8f/x//H/8f/x//H/8f/v//D/8P/w//L/8v/y//H/8f/x
//H/8f/x//H/8f/x/+7/6v/o/+j/6v/z/wQAFQAmADYAQgBQAF0AYwBhAFsAVwBPAEgA
PwAvABoACAD6//b/9//3//j//f8BAAEAAgAAAP7/+//5//b/9f/1//T/8//z//P/8f/x
//D/8P/w//D/8P/w//D/8P/v/+7/7v/u/+//7//x//H/8f/x//H/8f/x//H/8f/x//H/
8v/y//L/8//z//P/8//z//P/8f/x//L/8v/y//L/8v/y//X/9v/2//f/9f/1//b/9v/2
//f/9//3//n/+f/6//r/+v/7//v/+//7//3//v///wAAAAABAAIAAwAEAAQABQAGAAYA
BwAIAAgACAAKAAoACgALAAsACwAMAAwADQANAA4ADwAQABAAEgASABIAEgAQABAADgAN
AA0ADAALAAsACgAIAAcABgADAAIAAQAAAP///v/9//z//P/7//v/+v/6//r/+f/5//j/
+P/4//f/9//3//f/9v/2//b/9//3//f/9//2//b/9v/2//b/9v/3//f/9v/2//b/9v/2
//b/9P/0//T/9P/0//T/9P/0//b/9v/2//b/9v/2//X/9f/1//X/9f/2//b/9v/2//b/
9f/1//X/9f/1//X/9v/3//f/9//3//b/9v/2//b/9v/2//X/9f/1//X/9f/1//X/9f/1
//X/9f/1//b/9v/0//L/8v/y//L/9P/z//P/8//z//P/8//z//X/9f/1//X/9f/1//X/
9f/1//b/9//5//z//f/+/wAA//////7//v/9//3//f/+/wAAAgACAAIABAAEAAQAAwAB
AAEAAQADAAMAAwABAAAAAQD+//3//f/7//r/+f/5//n/9//2//X/9v/1//T/8//u/+7/
7f/t/+3/7f/t/+3/7f/t/+3/7f/t/+7/7v/u//D/8P/w/+//7//t/+//7f/t/+//7//t
/+r/6P/o/+r/8v8BABIAIQAyAEAASgBWAF8AYQBdAFsAVwBVAEwAPQApABQABAD8//z/
/f/7//z///8BAAEAAAD+//z/9//1//T/8//z//L/8f/x/+//7//v/+7/7v/u/+7/7v/u
/+7/7v/t/+z/6v/q/+v/6//t/+3/7f/t/+3/7f/t/+3/6//r/+v/7P/u/+7/7//v/+//
7//v/+//7//v//D/8P/w//D/8P/w//H/8v/y//P/8f/x//L/8v/0//X/9f/1//X/9f/2
//b/9v/3//f/9//3//n/+v/7//7//v///wAAAQACAAIAAwACAAIAAwAEAAYABgAIAAgA
CAAJAAkACQAKAAoACwALAAwADQAOAA4ADgAOAA4ADgAMAAwACgAJAAkACAAHAAcABgAE
AAMAAgABAAAA///+//v/+v/5//j/+P/3//f/9v/4//j/9//3//b/9v/2//X/9f/1//X/
9P/0//T/9f/1//X/9f/0//T/9v/2//b/9v/2//X/8//y//T/9P/0//T/9P/0//T/9P/0
//T/9P/0//T/9P/0//T/9v/2//X/9f/1//X/9f/2//b/9v/2//b/8//z//P/8//1//X/
9v/3//f/9//3//b/9v/2//b/9v/0//P/8//z//P/8//z//P/8//z//X/9f/y//L/8v/y
//L/9P/z//P/8//z//P/8//z//P/8//z//P/8//z//P/8//1//b/9//5//r/+//8//7/
//////7//v/9//3//f/+//7/AAAAAAAAAgACAAIAAQABAAEAAQADAAUABQADAAIA///8
//v/+//9//z/+//7//v/+f/4//f/9v/1//T/8//w//D/7//v/+3/7f/t/+3/7//v/+//
7//v//D/8P/w//D/8P/w/+//7f/v/+//7f/t/+3/7f/t/+r/5v/m/+j/7v/7/wwAHwAw
AEAAUABeAGkAawBpAGUAXwBXAFIARwA1ACAADAACAAAAAQABAAAAAwAFAAUABAACAAAA
+//3//T/8//z//L/8f/x//H/7//v/+7/7v/u/+7/7v/u/+7/7v/t/+z/7v/u/+//7//t
/+3/7f/t/+//7//v/+//7//v/+//8P/w//D/8f/x//H/8f/x//H/8f/x//L/8v/y//L/
8v/y//P/9P/0//X/9f/1//b/9v/0//X/9f/1//f/9//4//j/+P/5//n/+f/7//3//v//
/wAAAAABAAIAAQACAAIAAwAEAAQABQAGAAYABgAIAAgACAAJAAkACQAMAAwADQANAAwA
DQAOAA4ADgAOAA4ADgAQABAADgANAA0ADAALAAsACgAIAAcABgAFAAQAAwACAAMAAgAB
AAAA/v/9//3//P/8//z/+//7//z//P/8//v/+//7//v/+v/4//j/+f/5//n/+f/4//j/
+P/4//j/+P/5//n/+P/4//j/+P/4//j/+P/4//j/+P/4//j/+P/4//j/+P/4//j/+P/4
//f/9//5//n/+f/6//j/+P/4//j/+f/5//n/+f/3//f/+P/5//n/+f/5//j/+P/4//j/
+P/6//n/+f/5//f/9//3//f/+f/5//n/+f/5//j/+P/4//j/+P/4//f/9//3//f/9//3
//f/9//3//f/9//3//f/9//3//n/+v/7//3//v///wAAAgADAAMAAgACAAEAAQABAAIA
AgAEAAQABAAGAAYABgAFAAUABQAFAAcABwAHAAUABAADAAAA/////////v/9//3//f/7
//r/+f/4//f/9v/1//L/8v/x//H/8f/x//H/8f/x//H/8f/x//H/8v/y//L/8v/y//L/
8f/z//P/8//z//H/8//z//H/7v/s/+r/7P/0/wMAFAAlADQARABSAF4AZQBnAGEAWwBV
AEsAQgA1ACEADgAAAPj/+P/5//v/AAAFAAcABQACAAIAAAD9//n/+P/3//f/9v/1//X/
8//z//P/8v/y//L/8v/y//L/8v/y//H/8P/y//L/8//z//H/8f/x//H/8//z//P/8//z
//P/8//0//T/9P/1//X/9f/1//X/9f/1//X/9v/2//b/9v/2//b/9//4//j/+f/3//f/
+P/4//r/+//7//v//f/9//7//v/+////////////AQACAAMABAAEAAUABgAHAAgACAAJ
AAoACgALAAwADAAMAA4ADgAOAA8ADwAPABAAEAARABEAEgATABQAFAAUABQAFAAUABQA
FAASABEADwAOAA0ADQAMAAoACQAIAAcABgAFAAQAAwACAAEAAAAAAP/////+//7//v/9
//3//P/8//z/+//7//v/+//6//r/+v/7//v/+//7//r/+v/6//r/+v/6//v/+//6//r/
+v/6//r/+v/6//r/+v/6//r/+v/6//r/+v/6//r/+v/8//z/+//7//v/+//7//z/+v/6
//r/+v/5//n/+f/5//n/+f/6//v/+//7//v/+v/6//r/+v/6//r/+f/5//n/+//7//v/
+//7//v/+//7//v/+v/6//r/+v/6//r/+f/5//n/+//7//v/+//5//n/+f/5//n/+f/5
//n//f/+////AQACAAMABAAGAAUABQAEAAQAAwADAAMABAAEAAYABgAGAAgACAAIAAcA
BwAHAAcACQAJAAkABwAGAAMAAAD/////AQAAAP////////3//P/7//r/+f/4//f/9P/0
//P/8//z//P/8//z//P/8//z//P/8//0//T/9P/0//T/9P/z//P/8//z//P/8//z//P/
8f/u/+z/7P/s//T/AwAUACMAMABAAE4AWgBfAF0AWQBVAE0ARwA+ADEAHwAMAPz/9v/4
//n/+f/+/wMAAwAFAAQAAgAAAPv/9//2//f/9f/0//P/8//z//P/8//y//L/8v/y//L/
8v/y//L/8f/w//D/8P/x//H/8f/x//H/8f/x//H/8f/x//P/8//z//T/8v/y//P/8//z
//P/8//z//P/8//0//T/9v/2//b/9v/3//j/+P/5//n/+f/6//r/+P/5//n/+f/5//n/
+v/6//z//f/9//3///8BAAIAAwAEAAQABQAGAAUABgAGAAcACAAIAAkACgAKAAoADAAM
AAwADQANAA0ADgAOAA8ADwAQABEAEgASABIAEgASABIAEgASABAADwAPAA4ADQANAAwA
CgAJAAgABwAGAAUABAABAAAA///+//z/+//7//r/+v/6//n/+f/4//j/+P/3//n/+f/5
//j/+P/4//n/+f/5//n/+P/4//b/9v/2//b/+f/5//j/+P/4//j/+P/4//b/9v/2//b/
9v/2//b/9v/2//b/9v/2//j/+P/3//f/9//3//f/+P/4//j/+P/4//f/9//3//f/9f/1
//b/9//3//f/9//2//j/+P/4//j/+P/3//f/9//3//f/9//3//n/9//1//f/9v/2//b/
9v/2//b/9f/1//X/9f/1//X/9f/1//X/9f/1//X/9f/1//X/+f/6//v//f/8//3//v8A
AAEAAQAAAAAA////////AAAAAAIAAgACAAYABgAGAAUAAwADAAMABQAHAAcABQAEAAEA
/v/9//3//f/8//v/+//7//n/+P/3//b/9f/0//P/8P/w/+//7//v/+//7//v/+//7//v
/+//8f/y//L/8v/w//D/8P/v/+//7//v//H/7//v/+//7f/q/+j/6P/o//D//f8QACEA
MAA+AE4AXABlAGUAZQBjAF8AWQBSAEkANwAiABAABgAEAAcABwAGAAcABwAFAAQAAgAA
AP3/+f/2//X/9f/2//X/8//x//H/8f/w//D/8v/y//L/8v/y//L/8f/w//D/8P/x//H/
8f/x//H/8f/z//P/8//z//L/8f/w//D/8P/w//H/8f/x//H/8f/x//H/8f/y//L/9P/0
//T/9P/1//b/9v/3//f/9//4//j/9v/3//f/9//5//n/+v/6//r/+//7//v/+//9//7/
//8CAAIAAwAEAAUABgAGAAcACAAIAAkACgAKAAoADAAMAAwADQANAA0ADgAOAA8ADwAQ
ABEAEgASABIAEgASABIAFAAUABIAEQARABAADwAPAA4ADAALAAoACQAIAAcABgAFAAQA
AwACAAIAAQABAAAA/v/+//3//f/+//7//v/9//v/+//7//r/+v/6//v/+//7//v/+v/6
//r/+v/6//r/+//7//r/+v/8//z//P/8//z//P/8//z//P/8//z//P/8//z//P/8//7/
/v/9//3//f/9//3//v/+//7//v/+//3//f/9//3//f/9//7////9//3//f/8//z//P/8
//z//P/7//v/+//7//v/+//7//v/+v/6//r/+v/6//r/+f/5//n/+f/5//n/+f/5//n/
+f/5//n/+f/5//n/+//8//3////+////AAACAAUABQAEAAQAAwADAAMABAAEAAYABgAG
AAgACAAIAAcABwAHAAcACQALAAsACQAIAAcABAADAAMAAwACAAEAAQABAP///v/9//z/
+//6//n/9v/2//X/9f/0//P/8v/x//P/8//z//P/8//0//T/9P/0//T/9P/z//P/8//z
//H/8f/x//P/8f/u/+r/6v/s//D//f8QACEAMgBCAFIAYgBtAHEAbQBpAGEAWwBUAEkA
OQAkABIABgACAAUABQAEAAcACwALAAoACAAGAAMA/f/6//n/+f/4//f/9f/1//X/9f/0
//T/9P/0//T/9P/0//T/8//y//T/9P/1//X/8//z//P/8//1//X/9f/1//X/9f/1//b/
9v/2//f/9//3//f/9//3//f/9//4//j/9v/2//b/9v/3//j/+P/5//n/+f/6//r/+v/7
//v/+//9//3//v/+//7/////////AQADAAQABQAGAAYABwAIAAcACAAIAAkADAAMAA0A
DgAOAA4AEAAQABAAEQARABEAEgASABMAEwAUABUAFgAWABYAFgAWABYAFgAWABQAEwAT
ABIAEQARABAADgANAAwACwAKAAkACAAHAAYABQAEAAQAAwADAAIAAgACAAEAAQAAAAAA
AAD///////////7//v/+/////////////v/+//7//v/+//7///////7//v/+//7//v/+
//7//v/+//7//v/+//7//v/+//7//v/+//7//v/9//3/////////AAD+//7//v/+////
/////////f/9//7////////////+/wAAAAAAAAAAAAD/////////////////////////
/////f/+//7//v/+//7/AAD////////9//3//f/9//3//f/9//3//f/9//3//f///wAA
AQADAAQABQAGAAgACQAJAAgACAAHAAcABwAIAAgACgAKAAoADAAMAAwACwAJAAkACQAL
AAsACwAJAAgABwAEAAMAAwADAAIAAQABAAEA///+//3//P/7//r/+f/2//b/9f/1//P/
8//z//P/9f/1//X/9f/1//b/9v/2//b/9v/2//X/9f/1//f/9f/1//P/9f/z//D/7v/u
/+7/9v8HABgAJwA4AEgAVABgAGcAZwBjAF0AVQBNAEQANQAhAA4AAAD4//r/+//7//7/
BQAJAAcABAAEAAAA/f/7//j/9//3//j/9//3//f/9f/1//T/9P/0//T/9P/0//T/9P/z
//L/8v/y//P/8//z//P/8//z//P/8//z//P/8//z//P/9P/0//T/9f/1//X/9f/1//X/
9//3//j/+P/4//j/+P/4//f/+P/4//n/+f/5//r/+v/6//v/+//7//3//f/+//7/AAAB
AAEAAQABAAMABAAFAAQABAAFAAYABwAIAAgACQAKAAoACwAMAAwADAAOAA4ADgAPAA8A
DwAQABAAEQARABIAEwAUABQAFAAUABQAFAAWABYAFAATABEAEAAPAA8ADAAKAAkACAAF
AAQAAwACAAEAAAD///7//v/9//3//P/8//z/+//7//r/+v/6//n/+//7//v/+v/4//j/
+f/5//n/+f/4//j/+P/4//j/+P/5//n/+P/4//j/+P/4//j/+P/4//j/+P/4//j/+P/4
//b/9v/2//b/+P/4//f/9//3//f/9//4//j/+P/4//j/9//3//f/9//3//f/+P/5//f/
9//3//b/+P/4//j/+P/4//f/9//3//f/9//3//f/9//3//f/9//3//j/9v/2//b/9v/2
//X/9f/1//f/9//3//f/9f/1//X/9f/1//X/9f/1//f/+P/5//v//P/9//7/AAABAAEA
AAAAAP///////wAAAAACAAIAAgAEAAQABAADAAEAAQABAAMAAwADAAEAAAD///z/+//7
//v/+v/5//n/+f/3//b/9f/0//P/8v/x//D/8P/v/+//7//v/+//7//v/+//7//v/+//
8P/w//D/8P/w//D/7//v//H/8f/x/+//8f/v/+3/6v/o/+j/6v/w//3/DAAbACoAOABG
AFIAWwBbAFcAUQBNAEcAPgAzACEADgAAAPj/9v/3//f/+v/9/wEAAQD+//7//P/5//f/
9v/z//H/8P/x//H/8f/x//H/8P/w/+7/7v/u/+7/7v/u/+3/7P/u/+7/7//v/+//7//v
/+//7//v/+//7//v/+//7//w//D/8P/x//H/8f/x//H/8f/z//P/9P/0//T/9P/0//T/
8//0//T/9f/1//X/9v/2//b/9//3//f/9//3//j/+P/6//v/+//7//3///8AAAEAAAAA
AAEAAgADAAQABAAFAAYABgAHAAgACAAIAAoACgAKAAsACwALAAwADAANAA0ADgAPABAA
EAASABIAEgASABAAEAAOAA0ADQAMAAsACwAKAAgABwAGAAMAAgABAAAA///+//3//P/8
//v/+//6//r/+v/5//n/+P/4//j/9//3//f/9//2//b/9v/3//f/9//3//b/9v/2//b/
9v/2//f/9//2//b/+P/4//j/+P/2//b/9v/2//b/9v/2//b/9v/2//b/9v/2//b/9f/1
//X/9f/1//b/9v/2//b/9v/3//f/9//3//f/9//4//n/+f/5//n/+P/4//j/+P/4//b/
9f/1//X/9f/1//X/9f/1//X/9f/2//b/9v/2//b/9P/z//P/8//1//X/9f/1//X/9f/1
//X/9f/1//X/9f/3//j/+f/7//z//f/+/wAA//////7//v////////8AAP7/AAAAAAAA
BAAEAAQAAwADAAMAAwAFAAUABQADAAIAAQD+//3//f/9//z/+//7//n/9//2//X/9v/1
//T/8//w//D/7//v/+//7//v/+//7f/t/+3/7f/v//D/8P/w/+7/7v/u/+3/7f/v/+//
7f/t/+3/7//t/+j/5v/o/+r/8v///xAAIQAyAEAATgBeAGUAZQBjAGEAXQBXAE4AQQAt
ABoACgAEAAQABQAFAAIAAwAHAAUABAAAAP7/+//3//b/9f/z//T/8//z//H/7//v/+7/
7v/u/+7/7v/u//D/8P/v/+7/7v/u/+//7//t/+3/7f/t/+7/7//w//H/7//v/+//8P/w
//D/8f/x//H/8f/x//H/8f/x//L/8v/0//T/9P/0//P/9P/0//X/9f/1//b/9v/2//f/
9//3//f/9//4//j/+v/7//v/+//7//3//v////7//v///wAAAQACAAIAAwAGAAYABwAI
AAgACAAKAAoACgALAAsACwAMAAwADQANAA4ADwAQABAAEgASABIAEgASABIAEAAPAA8A
DgANAA0ACgAIAAcABgAHAAYABQAEAAMAAgABAAAA/v/9//3//P/8//z/+//7//r/+v/6
//n/+f/5//n/+P/4//j/+f/5//n/+f/4//j/+v/6//r/+v/7//v/+v/6//r/+v/6//r/
+v/6//r/+v/8//z//P/8//r/+v/6//r//P/8//v/+//7//v/+//8//z//P/8//z/+//7
//v/+//7//v//P/9//v/+//7//r/+v/6//r/+v/8//v/+//7//v/+//7//v/+//7//v/
+//7//r//P/6//r/+v/6//r/+f/5//n/9//3//f/9//5//n/+f/5//n/+f/5//n/+//8
//3///8AAAEAAgAEAAUABQAEAAQAAwADAAMABAACAAQABAAEAAgACAAIAAcABwAHAAcA
CQALAAsACQAIAAcABAADAAMAAwACAAEAAQABAP///v/9//r/+f/4//f/9P/0//P/8//z
//P/8//z//P/8//z//P/8//0//T/9P/0//T/9P/z//P/8//z//H/8f/z//X/8f/u/+r/
6v/s//T/AwAWACcAOABIAFYAZgBvAG8AawBlAF8AVwBQAEMAMQAcAAwAAgAAAAMAAwAE
AAUACQAJAAYABAAEAAEA+//4//f/9//2//X/9f/z//P/8//y//L/9P/0//T/9P/y//L/
8f/w//D/8P/x//H/8f/x//H/8f/z//P/8//z//P/8//z//T/8v/y//P/8//z//P/8//z
//P/8//0//T/9v/2//b/9v/1//b/9v/3//f/9//4//j/+v/7//v/+//7//v//P/8//7/
//////////8BAAIAAwACAAIAAwAEAAUABgAGAAcACAAIAAkACgAKAAoADAAMAAoACwAL
AAsADgAOAA8ADwAQABEAEgASABIAEgASABIAEgASABAADwAPAA4ADQANAAwACgAJAAgA
BwAGAAUABAADAAIAAQAAAAAA//////7//P/8//v/+//8//z//P/7//v/+//7//r/+v/6
//v/+//7//v/+v/6//r/+v/6//r/+//7//r/+v/6//r/+v/6//r/+v/6//r/+v/6//r/
+v/6//r/+v/6//z//P/7//v/+//7//v//P/8//z//P/8//v/+//7//v/+//7//z//f/7
//v/+//6//r/+v/6//r//P/7//v/+//5//n/+f/5//n/+f/5//n/+f/4//j/+P/4//j/
+P/4//j/+P/3//f/9//3//f/9//3//f/9//3//f/9//3//f/9//7//z//f///wAAAQAC
AAQAAwADAAIAAgADAAMAAwAEAAIABAAEAAQABgAGAAYABQAHAAcABwAJAAcABwAFAAQA
AwAAAP////////7//f/9//3/+//6//n/+P/3//b/9f/0//T/8//z//P/8//z//P/8//z
//P/8//z//T/9P/0//T/9P/0//P/9f/1//X/8//z//P/8//z//D/7P/q/+z/8v///w4A
HwAwAEAATABaAGMAZQBhAFsAVQBPAEYAOwApABQABgD6//j/+f/5//z/AwAHAAcABAAE
AAIA///9//j/9//3//j/9f/1//X/9f/1//T/9P/0//T/9P/0//T/9P/z//L/9P/0//X/
9f/1//X/9f/1//X/9f/1//X/9f/1//X/9v/2//b/9//3//f/9//3//f/+f/5//r/+v/6
//r/+v/6//n/+v/6//v/+//7//z//P/8//3//f/9//////8AAAAAAAABAAEAAQABAAMA
BAAFAAYABgAHAAgACQAKAAoACwAMAAwADQAOAA4ADgAQABAAEAARABEAEQASABIAEwAT
ABQAFQAWABYAFgAWABYAFgAWABYAFAATABMAEgARABEAEAAOAA0ADAALAAoACQAIAAUA
BAADAAIAAgABAAEAAAAAAAAA//////7//v/+//3//////////v/9//z//P/7//3//f/8
//z//P/8//z//P/9//3//P/8//z//P/8//z//P/8//z//P/8//z//P/8//z//P/8//z/
/P/8//v/+//9//3//f/+//z//P/8//z//f/9//3//f/9//3//v////3//f/9//z//P/8
//z//P/8//v/+//7//3//f/9//3/+//7//v/+//9//z//P/8//z//P/8//7//P/8//z/
/P/8//v/+//7//v/+//7//v/+//7//v/+//7//v/+//7//3//v///wEAAgADAAQABgAH
AAcABgAGAAUABQAFAAYABgAIAAgACAAKAAoACgAJAAkACQAJAAsACwALAAkACAAHAAQA
AwADAAMAAgABAAEAAQD///7//f/8//v/+v/5//b/9v/1//X/9f/1//X/9f/1//X/9f/1
//P/9P/0//T/9v/2//b/9f/1//X/9f/1//X/9f/3//f/8v/u/+z/7v/0/wEAEAAfAC4A
PgBIAFQAXwBjAF8AWwBXAFMATAA/AC8AHAAMAAAA/v//////AAAFAAkACQAIAAYABgAB
AP3/+v/5//n/+P/3//f/9//3//f/9v/2//b/9v/2//b/9v/2//X/9P/0//T/9f/1//X/
9f/1//X/9//3//f/9//3//f/9//4//j/+P/5//n/9//3//f/9//5//n/+v/6//r/+v/6
//r/+f/6//r/+//7//v//P/8//z//f/9//3//////wAAAAACAAMAAwADAAMABQAGAAcA
CAAIAAkACgAJAAoACgALAA4ADgAPABAAEAAQABIAEgAQABEAEQARABIAEgATABMAFgAX
ABgAGAAYABgAGAAYABgAGAAWABUAFQAUABMAEwASABAADwAOAAsACgAJAAgABwAGAAUA
BAAGAAUABQAEAAIAAgABAAEAAgACAAIAAQD////////+//7//v//////AQABAAAAAAD+
//7//v/+/wAAAQABAAIAAgACAAIAAgAAAAAAAAAAAAAAAAAAAAAAAAAAAAAAAAACAAIA
AwADAA==
         </WaveFormData>
      </LeadData>
      <LeadData>
         <LeadByteCountTotal>10000</LeadByteCountTotal>
         <LeadTimeOffset>0</LeadTimeOffset>
         <LeadSampleCountTotal>5000</LeadSampleCountTotal>
         <LeadAmplitudeUnitsPerBit>4.88</LeadAmplitudeUnitsPerBit>
         <LeadAmplitudeUnits>��V</LeadAmplitudeUnits>
         <LeadHighLimit>2147483647</LeadHighLimit>
         <LeadLowLimit>268435456</LeadLowLimit>
         <LeadID>V1</LeadID>
         <LeadOffsetFirstSample>0</LeadOffsetFirstSample>
         <FirstSampleBaseline>0</FirstSampleBaseline>
         <LeadSampleSize>2</LeadSampleSize>
         <LeadOff>FALSE</LeadOff>
         <BaselineSway>FALSE</BaselineSway>
         <ExcessiveACNoise>FALSE</ExcessiveACNoise>
         <MuscleNoise>FALSE</MuscleNoise>
         <LeadDataCRC32>3945264661</LeadDataCRC32>
         <WaveFormData>
AAAAAAAAAAAAAAAAAAAAAAAAAAAAAAAAAAAAAAAAAAAAAAAAAAAAAP7//v/+//7//P/8
//z//P/6//r/+v/6//j/+P/4//j/9v/2//b/9v/2//b/9v/2//T/9P/0//T/9v/2//b/
9v/2//b/9v/2//j/+P/4//j/+P/4//j/+P/4//j/+P/4//j/+P/4//j/+P/4//j/+P/4
//j/+P/4//b/9v/2//b/9v/2//b/9v/4//j/+P/4//j/+P/4//j/+P/4//j/+P/4//j/
+P/4//j/+P/4//j/+P/4//j/+P/4//j/+P/4//j/+P/4//j/+P/4//j/+P/4//j/+P/4
//b/9v/2//b/9v/2//b/9v/2//b/9v/2//b/9v/2//b/9P/0//T/9P/0//T/9P/0//T/
9P/0//T/9P/0//T/9P/0//T/9P/0//T/9P/0//T/9P/0//T/9f/1//f/9//3//j/+P/6
//r/+//7//v/+//7//v/+//7//v/+v/6//r/+v/3//X/8v/u/+3/7f/q/+b/5v/m/+b/
5v/m/+b/6P/q/+r/6v/r/+r/6//s/+3/7//v/+//8P/v/+//7//v/+//7//v/+//8P/w
//D/8P/w//H/8v/y//L/8v/y//L/9P/2//v///8AAAIAAAAAAAQACwASABkAGQANAPP/
0f+z/53/hf90/3L/eP+G/5b/oP+k/6n/rP+s/67/p/+h/6P/rv+5/8r/1//e/+L/6P/t
//H/9P/1//X/9v/1//b/+P/2//b/9//3//j/+P/4//j/+P/4//j/+P/4//j/+f/5//v/
+//7//v/+//8//z//P/6//v/+//7//z//P/8//z//f/9//3//v/+//7//v/+//7/////
////////////AAAAAAAAAAAAAAAAAAAAAAEAAQABAAEAAQABAAEAAQABAAEAAQABAAEA
AAAAAAAAAAABAAAAAAAAAAAA/////////f/9//z//P/8//v/+//6//r/+v/4//f/9//3
//b/9f/1//X/9f/1//T/9P/0//T/9v/2//X/9f/1//X/9f/1//X/9P/0//T/9v/2//b/
9v/2//b/9v/2//T/9P/0//T/9//3//b/9f/1//X/9f/1//f/9//3//f/9f/1//b/9v/2
//b/9v/2//b/9v/2//b/9v/2//b/9v/2//b/9//3//f/9//3//f/9//3//j/+P/4//j/
+P/4//j/+P/4//j/+P/4//j/+P/4//j/+P/4//j/+P/4//j/+P/4//j/+P/4//j/+P/4
//j/+P/4//j/+P/3//f/9//1//X/9f/2//b/9v/2//b/9v/2//b/9v/2//b/9v/2//b/
9v/2//b/9v/2//b/9v/2//f/9//5//n/+f/6//r//P/8//3//f/9//3//f/9//3//f/9
//z//P/8//r/9//1//L/8P/v/+//7P/q/+r/6v/q/+r/6v/q/+z/7P/s/+r/6//s/+3/
7v/v/+//7//x//L/8//z//P/8//z//P/8//z//T/9P/2//b/9v/3//b/9v/2//b/9v/2
//b/+P/9/wMABgAGAAYABgAIAA0AFgAdACEAGQADAOP/wf+j/4X/cP9q/27/dP+C/5D/
mP+f/6T/pP+i/6P/n/+h/6r/t//I/9n/4v/o/+7/8//3//j/+//7//z/+//+//7//v/+
///////+//7//v/+/wAAAAAAAAAAAAAAAAEAAQABAAEAAQABAAEAAgACAAIAAgADAAMA
AwAEAAQABAAEAAUABQAFAAYABgAGAAYABgAIAAkACQAJAAkACQAJAAoACgAKAAoACgAK
AAoACgALAAsACwALAAsADQANAA0ADQANAA0ADQANAAwADAAMAAwADQAMAAwADAAMAAsA
CwALAAsACwAKAAoACgAJAAkACAAIAAgABgAFAAUABQAEAAMAAwADAAMAAwACAAIAAgAC
AAIAAgABAAEAAQABAAEAAQABAAAAAAAAAP7//v/+//7/AAAAAAAAAAAAAAAAAAAAAP//
///+//3///////////////////////////8AAAAAAAAAAAAAAAAAAAAAAAAAAAAAAAAA
AAAAAAAAAAEAAQADAAMAAwADAAMAAwAEAAQABAAEAAQABAAEAAQABAAEAAQABAAEAAQA
BAAEAAQABAAEAAQABAAEAAQABAAEAAQABAAEAAQABAAEAAQABAAEAAYABQAFAAUABQAF
AAUABQAFAAUABQAGAAYABgAGAAYABgAGAAYABgAGAAYABgAGAAYABgAGAAYABgAGAAYA
BgAGAAcABwAJAAkACQAKAAoADAAMAA0ADQAPAA8ADwAPAA0ADQANAAwADAAMAAoABwAF
AAIAAAD//////P/6//r/+v/6//r/+v/8//7//v/+//7///8AAAEAAgADAAMAAwADAAQA
BQAFAAcABwAHAAcABwAHAAgACAAIAAgACAAJAAgACAAIAAgADAAMAAwAEAAXABkAGgAY
ABgAGgAeACcALgAzAC8AIQADAOH/w/+l/4v/gv+E/4z/nv+s/7T/vP/B/8L/xP/C/73/
u/+//8r/2f/q//X/+v/+/wQACwANAA4ADQANAA4ADwAQABIAEgASABMAEwASABIAEgAS
ABIAEgASABIAEgASABMAEwATABMAEwATABUAFgAWABYAFAAVABUAFQAWABYAFgAWABcA
FwAXABgAFgAWABYAFgAYABkAGQAZABkAGQAZABoAGAAYABgAGAAYABgAGAAZABkAGQAZ
ABkAGQAZABkAGQAXABcAFwAXABgAGAAYABgAFwAWABYAFgAWABUAFQAVABUAFQAUABQA
FAATABMAEgASABIAEAAPAA8ADwAOAA0ADQANAA0ADQAMAAwADAAMAAwADAALAAsACwAL
AAsACwALAAoACgAKAAoACgAKAAoACgAKAAoACgAIAAgACAAIAAkACQAIAAcACQAJAAkA
CQAJAAkACQAJAAkACQAKAAoACAAIAAgACAAIAAgACAAIAAgACAAIAAgACAAIAAkACQAH
AAcABwAHAAcABwAIAAgABgAGAAYABgAGAAYABgAGAAgACAAIAAgABgAGAAYABgAGAAYA
BgAGAAQABAAEAAQABAAEAAQABAAEAAQABAAEAAQAAwADAAMAAwADAAMAAwAEAAIAAgAC
AAIAAgACAAIAAgACAAIAAgACAAAAAAAAAAAAAAAAAAAAAAACAAMAAwAFAAMAAwAEAAQA
BAAEAAUABQAFAAUABQAFAAUABQAFAAQABAAEAAIA///9//r/+P/3//f/9P/y//L/8v/y
//L/8v/w//L/8v/y//L/8//0//X/9v/3//f/9//3//j/+f/5//n/+f/5//n/9//3//j/
+P/4//j/+P/5//r/+v/6//r/+v/4//r//v8DAAcACgAIAAgACAAMABEAGAAfACMAFwD9
/93/wf+p/5P/gv+C/4j/mP+o/7L/tv+3/7z/wP/C/7n/sf+v/7j/w//Q/9v/5P/o/+z/
8f/1//j/9//5//r/+f/4//r/+v/6//v/+//6//r/+v/6//z//P/8//z//P/8//3//f/9
//3//f/9//3//v/+//7//v////////8AAAAAAAAAAAEAAQABAAIAAgACAAIAAgAAAAEA
AQABAAEAAQABAAIAAAAAAAAAAAAAAAAAAAABAAEAAQABAAEAAQABAAEAAQD/////////
/wAAAAAAAAAA///+//7//v/+//3//f/9//3//f/8//z//P/7//v/+v/6//r/+P/3//f/
9//2//X/9f/1//X/9f/0//T/9P/0//b/9v/1//X/9//3//f/9//3//b/9v/2//b/9v/2
//b/9v/2//b/9v/2//b/9v/2//f/9//2//X/9f/1//X/9f/3//f/9//3//f/9//4//j/
9v/2//b/9v/2//b/9v/2//b/9v/2//b/9v/2//f/9//3//f/9//3//f/9//4//j/+P/4
//j/+P/4//j/+P/4//b/9v/2//b/9v/2//b/9v/2//b/9v/2//b/9v/2//b/+P/4//j/
+P/2//b/9v/2//j/9//3//f/9//3//f/9//3//b/+P/4//j/+P/4//j/+P/4//j/+P/4
//j/+P/4//j/+P/4//j/+P/4//j/+f/5//v/+//7//z//P/+//7/////////////////
/f/9//3//P/8//z/+v/3//X/8v/w/+//7//s/+r/6v/s/+z/7P/s/+z/7v/u/+7/7v/v
//D/8f/y//P/8//z//P/9P/1//X/9f/1//X/9f/3//f/+P/4//b/9v/2//f/+P/4//j/
+P/4//j/+v/+/wMABwAGAAYABgAIAAwAEwAcACEAHQALAO3/y/+t/5H/d/9u/3L/eP+E
/5L/mv+i/6X/pv+k/6T/of+h/6n/tv/H/9b/4//o/+7/8v/3//v//P/9//3//v/9//7/
AAAAAAAAAQABAAIAAgACAAIAAgACAAIAAgAEAAQABQAFAAUABQAFAAUABQAGAAYABgAG
AAcABwAHAAgACAAIAAgACQAJAAkACgAKAAoACgAKAAwADQANAA0ADQANAA0ADgAMAAwA
DAAMAA4ADgAOAA8ADwAPAA8ADwAPAA8ADwAPABEAEQARABEAEAAQABAAEAAPAA4ADgAO
AA4ADQANAA0ADQANAAwADAAKAAkACQAIAAoACgAIAAcABwAHAAYABQAFAAUABQAFAAIA
AgACAAIAAgACAAEAAQABAAEAAQABAAMAAgACAAIAAgACAAIAAgACAAIAAgACAAIAAgAC
AAIAAQABAAAA//8BAAEAAQABAAEAAQABAAEAAQABAAIAAgACAAIAAgACAAIAAgACAAIA
AgACAAIAAgACAAIAAwADAAMAAwADAAMAAwADAAQABAAEAAQABAAEAAQABAAEAAQABAAE
AAQABAAEAAQABAAEAAQABAAEAAQABAAEAAQABAAEAAQABAAEAAQABAAEAAQABAADAAMA
AwADAAMAAwADAAMABAACAAIAAgACAAQABAAEAAQAAgACAAIAAgAEAAQABAAEAAIAAgAC
AAIABAAFAAUABwAHAAcACAAIAAgACAAJAAkACwALAAsACwAJAAkACQAIAAgACAAGAAMA
AQD+//z/+//7//j/9v/2//j/+P/4//j/+P/6//r/+v/6//v//P/9//7///////////8A
AAEAAQABAAEAAQABAAEAAQACAAIAAgACAAIAAwAEAAQABAAEAAQABAAGAAoADwARABIA
EgASABQAGgAhACgALQApABcA9//V/7f/mf9//3T/eP9+/4z/mv+i/6r/r/+u/7D/sP+t
/6//t//E/9X/5P/v//b/+v8AAAMABwAIAAsACwAMAA0ADgAOAA4ADgAPAA8ADgAOAA4A
DgAOAA4ADgAOABAAEAARABEADwAPAA8ADwARABIAEgASABIAEwATABMAFAAUABQAFAAV
ABUAFQAWABYAFgAWABYAFgAXABcAFwAZABkAGQAaABgAGAAYABgAGgAaABoAGwAbABsA
GwAbAB0AHQAdAB0AHQAdAB0AHQAeAB4AHgAeAB0AHAAcABwAHAAbABsAGwAbABsAGgAa
ABoAGQAZABgAGAAYABYAFQAXABcAFgAVABMAEwATABMAFAAUABQAFAAUABQAEwATABMA
EwATABMAEwASABIAEgAQABAAEAAQABAAEAAQABAAEAAQABAAEAARABEAEAAPABEAEQAR
ABEAEQARABEAEQARABEAEgASABIAEgASABIAEAAQABAAEAASABIAEgASABIAEgATABMA
EwATABMAEwATABMAFAAUABIAEgASABIAEgASABIAEgASABIAEgASABIAEgASABIAFAAU
ABQAFAAUABQAFAAUABQAFAAUABQAEgASABIAEgASABEAEQARABMAFQATABMAFAASABIA
EgASABIAEgASABIAEgASABIAEgASABIAEgASABIAEgASABIAEgATABMAFQAVABUAFgAW
ABYAFgAXABcAFwAXABcAFwAXABcAFwAWABgAGAAWABMAEQAOAAwACwAJAAYABAAEAAQA
BAAEAAQABgAIAAgACAAHAAcABwAHAAoACwALAAsACwAMAA0ADQANAA0ADQANAA0ADQAO
AA4ADgAOAA4ADwAOAA4ADgAOAA4ADgAQABIAGQAdAB4AHgAeAB4AIgApADAANQA1ACsA
EwDz/9X/u/+h/5L/kv+Y/6j/uv/E/8b/y//O/9L/0v/L/8H/wf/I/9X/5P/z//r//v8C
AAcACwAMAA8ADwAOAA8AEAAQAA4ADgAPAA8ADgAOAA4ADgAQABAAEAAQABAAEAARABEA
EQARABEAEQARABIAEgASABIAEwATABMAFAAUABQAFAATABMAEwAUABQAFAAUABQAFAAV
ABUAFQATABMAEwAUABQAFAAUABQAFAAUABQAFQATABMAEwATABMAEwATABMAFQAVABUA
FQAUABQAFAAUABEAEAAQABAAEgARABEAEQAPAA8ADgAOAA4ADQANAAwADAAMAAoACQAJ
AAkACAAHAAcABwAHAAcABgAGAAYABgAGAAYABQAFAAcABwAHAAcACQAIAAgACAAGAAYA
BgAGAAYABgAGAAYABgAGAAYABgAHAAcABgAFAAcABwAHAAcABQAFAAUABQAFAAUABgAG
AAYABgAGAAYABgAGAAYABgAEAAQABAAEAAQABAAFAAUABQAFAAUABQADAAMABAAEAAQA
BAAEAAQABAAEAAQABAAEAAQABAAEAAIAAgACAAIAAgACAAIAAgACAAIAAgACAAAAAAAA
AAAAAAAAAAAAAAAAAP///////wEAAAAAAAAAAAAAAAAAAAAAAAAAAAAAAAAAAAAAAAAA
AAAAAP7//v/+//7/AAABAAEAAwABAAEAAgACAAQABAAFAAUABQAFAAUABQADAAMAAwAC
AAQABAACAP/////8//r/+f/3//T/8v/y//L/8v/y//L/8P/y//L/8v/y//P/9P/1//b/
9//3//f/9//4//n/+f/5//n/+f/5//n/+f/6//r/+v/6//r/+//8//z//P/8//z//P/8
/wAAAwAJAAwADAAKAAoADgAVABoAIQAlAB0AAwDh/8X/rf+V/4T/gP+E/5D/ov+s/67/
sf+2/7j/uv+3/6//rf+0/7//zv/b/+b/6v/u//X/+f/8//3//f/+//3//v/+//7//v//
////AAAAAAAAAAAAAAAAAAAAAAAAAAABAAEAAQABAAEAAQABAAIAAgACAAAAAQABAAEA
AgACAAIAAgADAAMAAwAEAAQABAAEAAQABAAFAAUABQADAAMAAwAEAAQABAAEAAQABgAG
AAYABwAFAAUABQAFAAUABQAFAAUABQAFAAUABQAEAAQABAAEAAMAAgACAAIAAAD/////
///9//3//P/8//z/+//7//r/+v/6//j/9//5//n/+P/3//f/9//3//f/9v/2//b/9v/4
//j/9//3//f/9//3//f/+f/4//j/+P/2//b/9v/2//b/9v/2//b/+P/4//j/+P/3//f/
9v/1//X/9f/1//X/9f/1//X/9f/1//X/9v/2//b/9v/2//b/9v/2//b/9v/2//b/9v/2
//b/9v/3//f/9//3//f/9//3//f/+P/4//b/9v/2//b/+P/4//j/+P/2//b/9v/2//j/
+P/4//j/+P/4//j/+P/2//b/9v/2//b/9v/2//b/9v/2//b/9v/2//X/9f/1//X/9f/1
//X/9f/0//T/9P/0//T/9P/0//T/9P/0//T/9P/0//b/9v/2//b/9v/2//b/9v/2//f/
9//5//n/+f/6//r/+v/6//v/+//7//v/+//7//v/+//7//r/+v/6//j/9f/z//D/7v/t
/+3/6v/o/+j/6v/q/+r/6v/q/+z/7P/s/+z/7f/u/+//8P/x//H/8f/x//L/8//z//P/
8//z//P/8//z//T/9P/2//b/9v/3//b/9v/2//b/9v/2//b//P8BAAUABgAEAAQABgAM
ABMAHAAhABsACQDp/8f/q/+N/3X/bP9w/3b/gv+Q/5j/oP+l/6T/ov+i/6H/of+p/7j/
x//W/+H/6P/u//L/9//7//z//f/9//7////+/wAAAAAAAAEAAQACAAIAAgACAAIAAgAC
AAIAAgACAAMAAwADAAMAAwADAAMABAAEAAQABAAFAAUABQAGAAYABgAGAAcABwAHAAgA
CgAKAAoACgAKAAsACwALAA0ADQANAA4ADgAOAA4ADgAOAA4ADgAPAA8ADwAPAA8ADwAP
AA8ADwARABEAEQARABAAEAAQABAAEQAQABAAEAAQAA8ADwAPAA0ADQAMAAwADAALAAsA
CgAMAAwACgAJAAkACQAIAAcABQAFAAUABQAEAAQABAAEAAQABAADAAMAAwADAAMAAwAD
AAIAAgACAAIAAgACAAIAAgACAAIAAgACAAIAAgACAAEAAQAAAP//AQABAAEAAQD/////
/////wEAAQACAAIAAAAAAAAAAAAAAAAAAAAAAAAAAAAAAAAAAAAAAAEAAQADAAMAAwAD
AAMAAwAEAAQABAAEAAQABAAEAAQABAAEAAQABAAEAAQABAAEAAQABAAEAAQABAAEAAQA
BAAEAAQABAAEAAQABAAEAAQABAAEAAQAAwADAAMAAwADAAMAAwADAAIAAgACAAIAAgAA
AAAAAAAAAAAAAAAAAAAAAgACAAIAAgACAAIAAgACAAIAAwADAAUABQAFAAYABgAGAAYA
BwAHAAcABwAHAAcABwAHAAcABgAEAAQAAgD///3/+v/4//f/9//0//L/8v/y//L/8v/y
//T/9v/2//b/9P/1//b/9//4//n/+f/5//n/+v/7//v/+//7//v/+//7//v//P/8//z/
/P/8//3//v/+//7//v/+//7//v8CAAcACwAMAA4ADAAOABIAGwAiACUAJQAVAPf/1f+3
/5v/ff9w/3L/dv+A/5D/nP+k/6n/qv+q/6r/p/+p/6//uP/H/9j/5f/s//D/9v/7////
AgABAAEAAgADAAQABAAEAAQABQAFAAgACAAIAAgABgAGAAYABgAGAAYABwAHAAUABQAF
AAUABwAIAAgACAAIAAkACQAJAAoACgAKAAoACwALAAsADAAMAAwADAAMAAoACwALAAsA
DQANAA0ADgAMAAwADAAMAA4ADgAOAA8ADQANAA0ADQANAA0ADQANAA8ADwAPAA8AEAAQ
ABAAEAAPAA4ADgAOABAADwAPAA8ADQANAAwADAAMAAsACwAKAAoACgAIAAcACQAJAAgA
BwAFAAUABQAFAAQABAAEAAQABAAEAAMAAwADAAMAAwADAAMAAgACAAIAAgACAAIAAgAC
AAIAAgACAAIAAgACAAIAAwADAAIAAQABAAEAAQABAAMAAwADAAMAAwADAAQABAACAAIA
AgACAAIAAgACAAIABAAEAAQABAACAAIAAwADAAMAAwADAAMAAwADAAQABAAEAAQABAAE
AAQABAAEAAQABgAGAAYABgAEAAQABAAEAAQABAAEAAQABAAEAAQABAAEAAQABAAEAAQA
BAAEAAQABAADAAMAAwAFAAUAAwAEAAQABAAEAAQABAAEAAQABAACAAIAAgACAAQABAAE
AAQABAAEAAQABAAEAAUABQAHAAcABwAIAAgACgAKAAsACwALAAsACwALAAsACwALAAoA
CgAKAAgABQADAAAA/v/9//3/+v/4//j/9v/2//b/9v/4//r/+v/6//r/+//8//3//v//
/////////wAAAQABAAEAAQABAAEAAQABAAIAAgAEAAQABAAFAAQABAAEAAQABAAEAAYA
CgAPABEAFAAUABQAFgAaACEAKAAtACsAHQADAOH/xf+r/5X/iv+M/5T/pv+4/77/wv/D
/8j/yv/I/7//uf+9/8b/0f/e/+v/9P/4//z/AQADAAYABwAHAAgABwAIAAoACgAKAAsA
CwAKAAoACgAKAAoACgAKAAoACgAKAAsACwANAA0ADQANAAsADAAMAAwADgAPAA8ADwAO
AA4ADgAOAA8ADwAPABAAEAAQABAAEAAQABEAEQARAA8ADwAPABAAEAAQABAAEAAQABAA
EAARAA8ADwAPAA8AEQARABEAEQARABEAEQARABAAEAAQABAADwAOAA4ADgAOAA0ADQAN
AAsACwAKAAoACgAJAAkACAAIAAgABgAFAAcABwAGAAUABQAFAAUABQAEAAQABAAEAAQA
BAADAAMABQAFAAUABQAFAAQABAAEAAYABgAGAAYABgAGAAYABgAEAAQABAAEAAUABQAE
AAMAAwADAAMAAwADAAMAAwADAAMAAwAEAAQABAAEAAQABAAEAAQABAAEAAQABAAEAAQA
BAAEAAUABQADAAMAAwADAAMAAwAEAAQABAAEAAQABAACAAIAAgACAAIAAgACAAIAAgAC
AAIAAgAAAAAAAAAAAAAAAAAAAAAA/v/+//7//v/+//7//v/+/wAA/////////f/9//3/
/f///////v/+//7//v/+//7//v/+//7//v/+//7//v/8//z//P/8//z//P/8//z//P/9
//3/////////AAAAAAIAAgADAAMAAwADAAMAAwADAAMAAwACAAAAAAD+//v/+//4//b/
9f/1//L/8P/w/+7/7v/u/+7/7v/w//D/8P/w//H/8v/z//T/9f/1//X/9f/2//f/9//3
//f/9//3//f/9//4//j/+P/4//j/+f/4//j/+P/4//r/+v/6//7/AwAHAAgACAAGAAgA
DAATABoAHwAfABMA9//V/7n/of+L/37/fP+C/5L/ov+q/6z/sf+0/7j/tv+v/6n/q/+0
/8P/0v/f/+b/6v/w//X/+f/6//v/+//8//3//P/+//7//v//////AAAAAAAAAAAAAAAA
AAAAAAAAAAABAAEAAQABAAEAAQABAAIAAgACAAIAAwADAAMABAAEAAQABAADAAMAAwAE
AAYABgAGAAYABAAFAAUABQAHAAcABwAIAAYABgAGAAYABgAGAAYABwAHAAcABwAHAAcA
BwAHAAcABwAHAAcABwAIAAgACAAIAAcABgAGAAYABAADAAMAAwADAAMAAgACAAAA////
//7/AAAAAP7//f/9//3//P/7//v/+//7//v/+v/6//r/+v/8//z/+//7//v/+//7//v/
/f/8//z//P/8//z//P/8//7//v/+//7//P/8//z//P/9//3//P/7//3//f/9//3//f/9
//3//f/9//3//v/+//7//v/+//7/AAAAAAAAAAD+//7//v/+//7//v//////AQABAAEA
AQD/////AAAAAAAAAAAAAAAAAAAAAAAAAAACAAIAAgACAAIAAgACAAIAAgACAAIAAgAC
AAIAAgACAAIAAgACAAIAAgACAAIAAgACAAEAAQABAAEAAQABAAEAAwADAAMAAgACAAIA
AgACAAIAAgACAAIAAgACAAIAAgACAAIAAgACAAIABAAEAAQABAAEAAUABQAHAAcABwAI
AAgACgAKAAsACwALAAsACwALAAsACwALAAoACgAKAAgABQAFAAIAAAD///3/+v/4//j/
+P/4//j/+P/6//z//P/8//z//f/+////AAABAAEAAQABAAIAAwADAAUABQAFAAUABQAF
AAYABgAGAAYABgAHAAgACAAIAAgACAAIAAoADAARABcAGAAYABgAGgAeACUALAAzADMA
JQAJAOf/yf+t/4//gP+A/4T/kP+e/6r/sv+5/7r/uP+4/7f/tf+5/8T/0//m//P/+v8A
AAQACQANABAAEQARABAAEQASABQAEgASABMAEwAUABQAFAAUABYAFgAWABYAFgAWABcA
FwAXABcAFwAXABcAGAAYABgAGAAZABkAGQAaABoAGgAaAB0AHQAdAB4AHAAcABwAHAAe
AB8AHwAfAB8AHwAfACAAIgAiACIAIgAiACIAIgAjACMAIwAjACMAIwAjACMAIwAlACUA
JQAlACQAJAAkACQAIwAiACIAIgAkACMAIwAjACEAIQAgACAAIAAfAB8AHgAeAB4AHAAb
AB0AHQAcABsAGwAbABsAGwAYABgAGAAYABgAGAAXABcAFwAXABcAFwAZABgAGAAYABYA
FgAWABYAFgAWABYAFgAWABYAFgAWABcAFwAWABUAFwAXABcAFwAXABcAFwAXABcAFwAY
ABgAGAAYABgAGAAYABgAGAAYABgAGAAYABgAGgAaABsAGwAZABkAGQAZABkAGQAaABoA
GgAaABoAGgAaABoAGgAaABwAHAAcABwAHAAcABwAHAAcABwAHAAcABwAHAAcABwAHAAc
ABwAHAAcABwAHAAcABwAGwAbABsAGwAbABsAGwAbABsAGwAaABoAHQAdABoAHAAcABwA
HAAcABwAHAAcABwAHAAcABwAHAAcABwAHAAcABwAHAAcAB4AHwAfACEAIQAhACIAIgAi
ACIAIwAjACMAIwAjACMAIwAjACMAIgAkACQAIgAfAB0AGgAYABcAFwAUABIAEgASABIA
EgASABQAFgAWABYAFgAXABgAGQAaABsAGwAbABsAHAAdAB0AHQAdAB0AHQAfAB8AIAAg
ACIAIgAiACMAIgAiACIAIgAkACIAJAAmACsALwAyADQAMgA0ADgAPwBGAE0ATwBFACkA
BwDn/8v/q/+a/5r/nv+o/7j/xv/O/9P/1v/W/9j/1f/T/9f/4P/v/wAAEQAYABwAIAAl
ACkALAAtAC0ALgAvAC4ALgAwADAAMQAxADIAMgAyADIANAA0ADQANAA0ADQANQA1ADUA
NQA1ADUANQA2ADYANgA2ADcANwA3ADgAOAA4ADgAOwA7ADsAPAA8ADwAPAA8ADwAPQA9
AD0APQA9AD0APgA+AD4APgA+AEAAQABAAEEAQQBBAEEAQQBDAEMAQwBDAEMAQwBDAEMA
RABEAEQARABFAEQARABEAEIAQQBBAEEAQwBDAEIAQgBEAEMAQwBCAEIAQgBAAD8AQQBB
AEAAPwA/AD8APwA/AD4APgA+AD4APAA8ADsAOwA9AD0APQA9AD0APAA8ADwAPgA+AD4A
PgA8ADwAPAA8AD4APgA+AD4APQA9ADwAOwA8AD0APgA/AD8APwA/AD8APwA/AEAAQABA
AEAAQABAAEAAQABAAEAAQABAAEAAQABAAEAAQQBBAEMAQwBDAEMAQwBDAEQARABEAEQA
RABCAA==
         </WaveFormData>
      </LeadData>
      <LeadData>
         <LeadByteCountTotal>10000</LeadByteCountTotal>
         <LeadTimeOffset>0</LeadTimeOffset>
         <LeadSampleCountTotal>5000</LeadSampleCountTotal>
         <LeadAmplitudeUnitsPerBit>4.88</LeadAmplitudeUnitsPerBit>
         <LeadAmplitudeUnits>��V</LeadAmplitudeUnits>
         <LeadHighLimit>2147483647</LeadHighLimit>
         <LeadLowLimit>268435456</LeadLowLimit>
         <LeadID>V2</LeadID>
         <LeadOffsetFirstSample>0</LeadOffsetFirstSample>
         <FirstSampleBaseline>0</FirstSampleBaseline>
         <LeadSampleSize>2</LeadSampleSize>
         <LeadOff>FALSE</LeadOff>
         <BaselineSway>FALSE</BaselineSway>
         <ExcessiveACNoise>FALSE</ExcessiveACNoise>
         <MuscleNoise>FALSE</MuscleNoise>
         <LeadDataCRC32>2543614895</LeadDataCRC32>
         <WaveFormData>
IgAiACIAIgAlACYAJwAoACkAKgArACwALgAwADIANAA1ADYANwA4ADoAOgA6ADoAPAA8
ADwAPAA6ADoAOgA6ADoAOgA6ADoAOQA4ADcANgAzADIAMQAwACwAKgAoACYAIgAgAB4A
HAAYABYAFAASABAADgAMAAoACAAGAAQAAgD///7//f/8//v/+v/5//j/9v/2//b/9v/0
//T/9P/0//L/8v/y//L/8P/w//D/8P/w//D/8P/w//D/8P/w//D/8v/y//L/8v/y//L/
8v/y//L/8v/y//L/8v/y//L/8v/0//T/9P/0//T/9P/0//T/8v/y//L/8v/y//L/8v/y
//L/8v/y//L/8v/y//L/8v/w//D/8P/w//D/8P/w//D/7v/u/+7/7v/u/+7/7v/u/+z/
7P/s/+z/7P/r/+v/6//p/+n/6f/p/+v/6//r/+r/6v/q/+v/6//s/+3/7f/t/+z/7P/u
/+//7//w//D/8P/x//H/8v/y//L/8v/y//L/8v/y//D/7v/s/+r/6P/m/+P/4f/h/+L/
5P/l/+X/5f/l/+X/5f/j/+L/4P/g/+H/4f/h/9//3//d/93/3v/e/97/3v/e/9//3//f
/9//4P/i/+L/4v/i/+L/4v/i/+L/5P/k/+X/5v/r/+7/7v/2/wwAKgBRAH8AqAC7ALYA
qACaAJIAhQBxAEoABgCn/yv/u/6b/q/+vP7C/tb+6P73/gv/Jf9K/2//jf+i/7P/wv/Q
/9f/3P/e/+D/4f/j/+X/5//p/+v/7f/t/+7/7//w//L/8v/z//T/9v/0//X/9v/2//j/
+P/5//n/+v/6//z//P/7//v//P/8//7///8BAAIAAgADAAQABQAGAAcACAAIAAkACgAL
AAwADQAOAA8AEAARABIAEwAUABYAFwAYABkAGwAcAB0AHgAeACEAIgAkACQAJwApACsA
LAAuADAAMQAzADUANgA3ADgAOQA5ADkAOAA4ADgAOAA4ADgAOAA4ADgANgA2ADYANAAz
ADIAMQAuACwAKgAnACUAIgAfAB0AGgAWABMAEQAPAAwACQAHAAYAAwABAP///f/7//r/
+P/4//f/9v/0//X/9P/z//L/8v/z//P/8f/v/+//7//v//D/8P/w//D/8P/w//D/8P/v
/+//7v/u//D/8P/w//D/7v/u/+//7//v/+//7//v//D/8P/x//L/8P/v/+//7//v/+//
8P/w//D/8P/v/+//8f/x//H/8f/x//H/8f/x//H/8f/w//D/8v/y//L/8v/y//H/8f/x
//H/8P/w//D/8P/w//D/7//v/+//7//u/+7/7v/u/+7/7v/u/+7/7f/v/+//7//v/+3/
7f/t/+3/7//u/+7/7v/v/+//8P/x/+//7//w//D/8v/z//P/9P/2//b/9//3//j/+P/4
//j/+P/4//j/+P/4//b/9P/y/+7/7P/p/+f/5//o/+r/6//t/+3/7f/t/+3/6//o/+b/
5v/n/+f/5//l/+X/5f/l/+b/5v/m/+b/5v/n/+f/5//n/+j/6v/q/+r/6v/q/+r/6v/q
/+r/6v/r/+z/7f/w//L/9v8CAB4ARQBzAKQAwQDIAMIAtgCoAJsAhwBmACgAy/9R/9P+
l/6j/rD+sv7C/tz+7/4D/x//Qv9n/4v/pP+3/8j/2P/f/+b/6P/q/+v/7f/v//H/8//1
//f/9//4//n/+v/8//z//f/+/wAAAAABAAIAAgACAAIAAwADAAQABAAGAAYABwAHAAgA
CAAIAAkACwAMAAwADQAOAA8AEAARABIAEgAVABYAFwAYABkAGgAbABwAHQAeAB8AIAAi
ACMAJAAlACcAKAApACoALAAvADAAMgAyADUANwA5ADoAPAA+AD8AQQBDAEQARQBGAEcA
RwBHAEgASABIAEgASABIAEgASABIAEYARgBGAEQAQwBCAEEAPgA8ADoANwA1ADIALwAt
ACgAJAAhAB8AHQAaABcAFQASAA8ADQALAAkABwAGAAQAAgABAAAA/v////7//f/8//z/
/f/9//v/+//7//v/+//6//r/+v/6//r/+v/6//r/+f/5//j/+P/6//r/+v/6//r/+v/7
//v/+//7//v/+//6//r/+//8//r/+f/5//n/+v/7//3//v/8//z/+//7//3//f/9//3/
/f/9//3//f///////v/+//7//v/+//7/AAD///////////7//v/+//7//v/+//3/////
/////v/+/wAAAAD+//7//v/+//7//v/+//7//f/9//3//f/9//3//f/9//3////+//7/
/v8BAAEAAgADAAMAAwAEAAQABgAHAAcACAAKAAoACwALAAwADAAMAAwADAAMAAwADAAM
AAoACAAGAAIAAAD9//v/+//8//7//////////////////f/6//j/+P/5//n/+f/5//n/
+f/5//r/+v/6//r/+v/7//v/+//9//7/AAAAAAAAAAAAAAAAAAAAAAAAAgAFAAgADQAQ
ABIAHgA4AFwAhQC1ANoA6QDgAMwAvACqAJUAeQBGAPL/f/8H/8H+w/7R/tj+4v72/gj/
Gf8t/0v/cP+V/7H/xP/V/+b/8P/3//r//v/+/wEAAwADAAcABwAJAAsACwAKAAsADAAO
AA4ADwAQABIAEgATABQAFAAWABYAFwAXABYAFgAYABgAGwAbABwAHAAcAB0AHwAgAB4A
HwAgACEAIgAjACQAJAAlACYAJwAoACkAKgArACwALQAuAC8AMAAyADMANAA1ADcAOAA5
ADoAPAA/AEAAQgBAAEMARQBHAEoATABOAE8ATwBRAFIAUwBUAFUAVQBVAFYAVgBWAFYA
VABUAFQAVABUAFIAUgBSAFAATwBOAE0ATABKAEgARQBBAD4AOwA5ADYAMgAvAC0AKwAo
ACUAIwAgAB0AGwAZABkAFwAWABQAEgARABAADgANAAwACwAKAAoACwALAAkACQAJAAkA
CQAIAAgACAAIAAgACAAIAAgABwAHAAYABgAGAAYABgAGAAYABgAHAAcABwAHAAcABwAG
AAYABwAIAAgABwAHAAcABQAFAAYABgAGAAYABQAFAAcABwAHAAcABwAHAAcABwAFAAUA
BAAEAAQABAAEAAQABAADAAMAAwADAAIAAgACAAIAAgACAAEAAQABAAEAAgACAAAAAAAA
AAAA/v/+//7//f////////////3//f/9//3//f/8//z//P/9//3//v////////8AAAAA
AQABAAAAAAABAAIABAAFAAQABAAEAAQABAAEAAQABAACAAAA/v/8//r/+P/1//P/8f/y
//T/9f/1//X/9f/1//f/9f/y//D/8P/x//H/8f/t/+3/7f/t/+7/7v/u/+7/7v/v/+//
7//v//D/8v/y//T/9P/0//T/8v/y//L/9P/1//j//f8AAAQADAAiAEAAZQCRALoAzwDG
ALIAogCUAIcAcQBOABIAt/9B/9v+v/7R/tr+4P7w/gD/Df8d/zP/VP93/5P/qv+7/8z/
2P/h/+j/6v/s/+3/7//v//H/8f/z//X/9f/2//f/+P/6//r/+//8//7//v///wAAAAAA
AAAAAQABAAIAAgAEAAQABQAFAAYABgAGAAcACQAKAAoACwAMAA0ADgAPABAAEAAPABAA
EQASABMAFAAVABYAFwAYABkAGgAaABsAHAAdAB8AIAAhACIAJAAnACgAKgAoACsALQAv
ADAAMgA0ADUANQA3ADgAOQA6ADsAOwA7AD4APgA+AD4APAA8ADwAPAA6ADgAOAA4ADYA
NQA0ADMAMgAwAC4AKwApACYAIwAhACAAHAAZABcAEwAQAA0ACwAKAAcABQADAAMAAQAA
AP7//P/7//r/+P/5//j/9//2//T/9f/1//P/9f/1//X/9f/y//L/8v/y//L/8v/y//L/
8f/x//D/8P/y//L/8v/y//L/8v/z//P/8f/x//H/8f/y//L/8//0//T/8//z//P/8//z
//T/9P/2//b/9f/1//X/9f/1//X/8//z//P/8//z//P/8v/y//T/9P/0//T/9P/z//P/
8//z//L/8v/y//L/8v/y//H/8f/x//H/8P/w//L/8P/w//D/8P/w//D/8P/v/+//7//v
/+//7//v/+//7//v/+7/7v/u/+//7//w//H/8f/x//L/8v/0//X/9f/2//b/9v/3//f/
+P/4//j/+P/2//b/9v/2//T/8v/w/+7/7P/q/+f/5f/n/+j/6v/r/+3/7f/t/+3/6//p
/+b/5P/k/+X/5f/l/+P/4//j/+P/5P/k/+T/5P/k/+X/5f/l/+f/6P/q/+r/6P/o/+j/
6P/o/+j/6P/q/+v/6v/t//D/8v/8/xQANgBjAJMAtgDBAL4AtACmAJgAhwBtADwA6P91
//H+m/6V/qn+rv64/tL+5v75/hP/Nf9c/4H/m/+w/8P/0P/a/+H/5P/m/+j/6f/r/+3/
7f/v//H/8//z//b/9//4//r/+v/7//z//v/8//3//v/+/wAAAAABAAEAAgACAAQABAAF
AAUABgAGAAQABQAHAAgACAAJAAoACwAOAA8AEAAQABEAEgATABQAFQAWABcAGAAZABoA
GwAcAB4AHwAgACEAIwAkACUAJgAoACsALAAuAC4AMQAzADUANgA4ADoAOwA9AD8AQABB
AEAAQQBBAEEARABEAEQARABEAEQARABEAEIAQABAAEAAPgA9ADwAOwA2ADQAMgAvACsA
KAAlACMAIAAcABkAFwATABAADQALAAgABQADAAEA///9//z/+v/6//n/+P/2//X/9P/z
//L/8P/x//H/7//v/+//7//v//D/8P/w//D/7v/u/+7/7v/v/+//7v/u/+7/7v/u/+7/
7v/u/+//7//v/+//7//v/+z/7P/t/+7/7v/t/+3/7f/t/+3/7v/u/+7/7v/t/+3/7//v
/+//7//v/+//7//v/+//7//u/+7/7P/s/+z/7P/s/+v/6//r/+3/7P/s/+z/7P/s/+z/
6//r/+v/6//q/+r/6v/q/+r/6v/q/+j/6P/o/+f/5//n/+f/5//n/+f/5//n/+f/5v/m
/+b/5//n/+j/6f/r/+v/7P/s/+z/7f/t/+7/8P/w//H/8f/y//L/8v/y//D/8P/w//D/
7v/s/+r/6P/k/+L/3//d/97/4P/j/+X/4//j/+P/4//j/+H/3v/c/9z/3f/d/93/2//b
/9v/2//c/9z/3P/c/9z/3f/d/93/3f/e/+D/4P/g/+D/4P/g/97/3v/g/+D/4f/i/+f/
6P/q//b/EAA0AGEAkQC2AMEAvACwAKIAkgB9AF0AJADI/0//0f6L/pH+of6i/rD+yv7e
/vP+C/8v/1j/e/+V/6j/uf/I/9L/1//a/9z/4P/j/+X/5f/l/+f/6f/r/+v/7v/v//D/
8v/y//P/9P/2//b/9//4//j/+P/4//n/+f/6//r//P/8//////8AAAAAAAABAAMABAAE
AAUABgAHAAgACQAKAAoADQAOAA8AEAARABIAEwAUABcAGAAZABoAHAAdAB4AHwAjACQA
JQAmACgAKwAsAC4ALAAvADEAMwA2ADgAOgA7AD0APwBAAEEARABFAEUARQBGAEYARgBG
AEYARgBGAEYARgBEAEQARABEAEMAQgBBADwAOgA4ADUAMwAwAC0AKwAmACIAHwAdABsA
GAAVABMAEAANAAsACQAJAAcABgAEAAIAAQAAAP7////+//3//P/8//3//f/7//v/+//7
//v/+v/6//r/+v/6//r/+v/6//v/+//6//r/+P/4//j/+P/6//r/+//7//v/+//7//v/
+v/6//v//P/6//n/+f/5//n/+f/6//r//P/8//v/+//7//v/+//7//v/+//7//v/+//7
//r/+v/8//z//P/8//z/+//7//v/+//6//r/+v/6//r/+v/5//3//f/7//z//P/6//r/
+v/6//r/+v/6//n/+f/5//n/+f/5//n/+f/5//v/+v/6//r/+f/5//r/+//7//v//P/8
//7//////wAAAAAAAAEAAQAEAAQABAAEAAQABAAEAAQAAgAAAP7//P/4//b/8//x//H/
8v/0//X/9f/1//X/9f/1//P/8P/u/+7/7//v/+//7//v/+//7//u/+7/7v/u//D/8f/x
//H/8f/y//T/9P/0//T/9P/0//T/8v/y//b/+f/+/wMACAAKABQALABKAHEAnQDGANcA
0gC8AKYAlAB/AGUAQAD+/53/I//L/r/+0f7Y/uL+9P4A/w3/H/8z/1b/ff+b/7L/w//S
/97/5//s//D/8P/x//P/9f/3//f/+f/7//v//P/9//7/AAACAAMABAAGAAQABQAGAAYA
CAAIAAkACQAIAAgACgAKAA0ADQAOAA4ADAANAA8AEAAQABEAEgATABQAFQAWABYAFQAW
ABcAGAAZABoAGwAcAB0AHgAfACAAIAAhACIAIwAlACYAJwAoACwALwAwADIAMgA1ADcA
OQA4ADoAPAA9AD0APwBAAEEAQgBDAEMAQwBCAEIAQgBCAEIAQgBCAEIAQgBAAEAAQAA+
AD0APAA7ADgANgA0ADEALwAsACkAJwAmACIAHwAdABsAGAAVABMAEAANAAsACQAHAAUA
BAACAAAA///+//z//f/8//v/+v/4//n/+f/3//f/9//3//f/9v/2//b/9v/2//b/9v/2
//X/9f/0//T/9v/2//b/9v/0//T/9f/1//f/9//3//f/9v/2//f/+P/4//f/9//3//n/
+f/6//r/+P/4//f/9//3//f/9//3//f/9//3//f/9//3//b/9v/2//b/9v/2//b/9f/1
//X/9f/0//T/9P/0//T/9P/z//P/8v/y//L/8v/y//D/8P/w/+//8f/x//H/8f/x//H/
8f/x/+//7v/u/+7/7//v//D/8f/x//H/8v/y//L/8//z//T/9P/0//X/9f/4//j/+P/4
//b/9v/2//b/9P/y//D/7v/u/+z/6f/n/+X/5v/o/+n/6f/p/+n/6f/p/+f/5P/i/+T/
5f/l/+X/4f/h/+H/4f/i/+L/4v/i/+L/4//j/+P/4//k/+b/5v/m/+b/5v/m/+b/6P/o
/+r/6//u/+//9P/2//z/DgAsAFEAfQCoAMMAwACwAKAAlgCLAHcAVgAcAMP/Sf/T/qP+
s/7C/sj+2v7q/vn+C/8j/0T/af+J/57/sf/A/87/2f/g/+L/5P/l/+f/6f/r/+v/7f/v
/+//8P/x//L/9P/y//P/9P/2//j/+f/6//r//P/8//3//f/8//z//v/+//////8AAAAA
AAABAAMABAAEAAUABgAHAAgACQAKAAoACwAMAA0ADgAPABAAEQASABMAFAAVABYAGAAZ
ABoAGwAdAB4AHwAgACAAIwAkACYAJgApACsALQAuADAAMgAzADMANQA2ADcANgA3ADcA
NwA6ADoAOgA6ADgAOAA4ADgAOAA2ADYANgA2ADUANAAzAC4ALAAqACcAJQAiAB8AHQAc
ABgAFQATABEADgALAAkACAAFAAMAAQD9//v/+v/4//j/9//2//T/8//y//H/8P/w//H/
8f/v/+//7//v/+//7v/u/+7/7v/u/+7/7v/u/+//7//u/+7/7v/u/+7/7v/u/+7/7//v
/+3/7f/t/+3/7v/u/+//8P/w/+//7//v/+//7//w//D/8P/w/+//7//v/+//7//v//H/
8f/x//H/8f/x//D/8P/w//D/8P/w//D/7//v/+//7//u/+7/7v/s/+z/7P/r/+v/6//r
/+r/7P/s/+r/6v/q/+r/6v/q/+r/6f/p/+n/6f/p/+n/6f/p/+n/6f/o/+j/6P/r/+v/
7P/t/+3/7f/u/+7/8P/x//H/8v/y//L/8//z//T/9P/0//T/8v/y//L/8v/w/+7/7P/q
/+j/5v/j/+H/4//k/+b/5//n/+f/5//n/+X/4//g/97/4P/h/+H/4f/f/9//3//f/+D/
4P/g/+D/4P/h/+H/4f/h/+L/5P/k/+T/5P/k/+T/5P/k/+L/5P/l/+b/6f/q/+z/+P8S
ADYAYQCRALQAvwC8ALIApACWAIUAaQA0ANz/af/l/pP+k/6l/qb+sP7M/uL+9f4P/zP/
XP9//5f/rP+//8z/1v/d/+L/4v/k/+X/5//p/+v/6//t/+//7//y//P/9P/2//b/9//4
//r/+v/7//z//P/8//z//f/9//7//v8AAAAA/////wAAAAAAAAEAAwAEAAQABQAGAAcA
CAAJAAoACgANAA4ADwAQABEAEgATABQAFwAYABkAGgAcAB0AHgAfACEAIgAjACQAJAAn
ACgAKgAsAC8AMQAzADQANgA4ADkAOwA9AD4APwA+AD8APwA/AEIAQgBCAEIAQgBCAEIA
QgBCAEAAQABAAD4APQA8ADsANgA0ADIALwAtACoAJwAlACAAHAAZABcAEwAQAA0ACwAI
AAUAAwABAP///f/8//r/+v/5//j/9v/3//b/9f/0//L/8//z//H/8f/x//H/8f/y//L/
8v/y//L/8v/y//L/8f/x//D/8P/y//L/8v/y//D/8P/x//H/8f/x//H/8f/w//D/8f/y
//L/8f/x//H/8f/x//L/8v/y//L/8f/x//P/8//z//P/8//z//P/8//1//X/9P/0//T/
9P/0//T/8v/x//H/8f/x//D/8P/w//L/8v/y//H/8f/x//H/8P/w//D/8P/w//D/8P/u
/+7/7v/t/+//7//v/+//7f/t/+3/7f/v/+7/7v/u/+//7//w//H/8f/x//L/8v/0//X/
9f/2//j/+P/5//n/+v/6//r/+v/6//r/+v/6//b/9P/y//D/7v/s/+n/5//n/+j/6v/r
/+v/6//r/+v/6//p/+b/5P/k/+X/5f/l/+P/4//j/+P/5P/k/+T/5P/i/+P/4//j/+X/
5v/o/+j/6P/o/+j/6P/o/+j/6P/q/+v/7P/x//T/9v8AABgAOgBlAJMAvgDPAMwAwACw
AKAAjQBvADwA6P9z//H+n/6Z/qv+rv66/tD+5v75/hH/L/9W/33/m/+u/8H/0P/a/+P/
5v/o/+r/7f/v/+//8f/z//X/9//3//n/+//9/wAA/v///wAAAgACAAMABAAEAAYABgAH
AAcACAAIAAoACgAJAAkACgAKAAoACwANAA4AEAARABIAEwAUABUAFgAWABcAGAAZABoA
HQAeAB8AIAAhACIAIwAkACYAJwAoACkAKwAsAC0ALgAwADMANAA2ADYAOQA7AD0AQABC
AEQARQBFAEcASABJAEwATQBNAE0ATgBOAE4ATgBOAE4ATgBOAFAATgBOAE4ATABLAEoA
SQBIAEYARABBAD8APAA5ADcAMgAuACsAKQAnACQAIQAfABwAGQAXABUAEwARABAADgAO
AA0ADAAKAAsACgAJAAgABgAHAAcABQAFAAUABQAFAAQABAAEAAQABAAEAAQABAADAAMA
AgACAAQABAAEAAQABAAEAAUABQADAAMAAwADAAIAAgADAAQABAADAAMAAwAFAAUABgAG
AAYABgAFAAUABQAFAAUABQAFAAUABQAFAAUABQAEAAQABgAGAAYABgAGAAUABQAFAAUA
BAAEAAQABAAEAAQAAwAFAAUABQAEAAIAAgACAAIAAgACAAIAAQABAAEAAQABAAEAAQAB
AAEAAQAAAAAAAAABAAEAAgADAAMAAwAEAAQABgAHAAcACAAKAAoACwALAAoACgAKAAoA
CgAKAAoACgAIAAYABAACAAAA/v/7//n/+f/6//z//f/9//3//f/9//3/+//4//b/9v/3
//f/9//1//X/9f/1//j/+P/4//j/+P/5//n/+f/5//r//P/8//z//P/8//z//P/8//7/
AAADAAYACwAOABQAIAA6AFwAhQCxANYA4QDUAL4AqgCaAIMAaQA+APL/hf8R/8v+zf7b
/uL+7v7+/gr/Gf8r/0X/Zv+J/6f/vv/P/97/6v/v//L/9v/6//n/+//9////AQADAAUA
BQAGAAcACAAKAAgACQAKAAwADAANAA4ADgAQABAAEQARABAAEAASABIAEwATABQAFAAU
ABUAFwAYABYAFwAYABkAHAAdAB4AHgAdAB4AHwAgACEAIgAjACQAJQAmACcAKAAqACsA
LAAtADEAMgAzADQANAA3ADgAOgA6AD0APwBBAEIARABGAEcARwBJAEoASwBKAEsASwBL
AEwATABMAEwATABMAEwATABMAEoASgBKAEYARQBEAEMAQgBAAD4AOwA5ADYAMwAxADAA
LAApACcAJQAiAB8AHQAaABcAFQATABMAEQAQAA4ADgANAAwACgAJAAgABwAGAAYABwAH
AAUAAwADAAMAAwACAAIAAgACAAIAAgACAAIAAwADAAIAAgACAAIAAgACAAIAAgADAAMA
AwADAAMAAwAEAAQABQAGAAYABQAFAAUABQAFAAYABgAGAAYABQAFAAUABQAFAAUABQAF
AAUABQAFAAUABAAEAAQABAAEAAQABAADAAMAAwADAAIAAgACAAIAAgACAAEA////////
/v8AAAAAAAD+//7//v/+//7//v/+//3//f/9//3//f/7//v/+//7//3//P/8//z//f/9
//7/////////AAAAAAAAAQABAAIAAgACAAMAAwAEAAQABAAEAAQABAAEAAQAAgAAAP7/
/P/6//j/9f/z//P/9P/2//f/9//3//f/9//3//X/8v/w//L/8//z//P/7//v/+//7//w
//D/8P/w//D/8f/x//H/8f/y//T/9P/0//T/9P/0//T/9P/0//b/9//6////AgAGAA4A
JABGAG0AmQDAANEAygC6AKoAoACTAH0AVAAOAKn/K//F/q/+xf7Q/tb+6v78/g3/H/85
/17/gf+d/7T/xf/U/+D/6f/u//D/8v/z//X/9//5//v//f//////AAABAAIABAAEAAUA
BgAIAAgACQAKAAoACgAKAAsACwAMAAwADgAOAA0ADQAOAA4ADgAPABEAEgASABMAFAAV
ABYAFwAYABgAGQAaABsAHAAdAB4AHwAgACEAIgAjACQAJAAlACYAJwApACoAKwAsAC4A
MQAyADQANAA3ADkAOwA6ADwAPgA/AEEAQwBEAEUARABFAEUARQBGAEYARgBGAEQARABE
AEQARgBEAEQARABAAD8APgA9ADwAOgA4ADUAMwAwAC0AKwAqACYAIwAhAB0AGgAXABUA
FAARAA8ADQALAAkACAAGAAYABQAEAAIAAQAAAP///v/+///////9//3//f/9//3//P/8
//z//P/8//z//P/8//v/+//6//r//P/8//z//P/6//r/+//7//v/+//7//v//P/8//3/
/v/+//3//f/9//3//f/+//7//v/+//3//f/9//3//f/9//3//f/9//3///////7//v/+
//7//v/+//7//f/9//3//f/8//z//P/8//z//P/7//v/+//7//r/+v/6//r/+f/4//j/
+P/4//j/9v/2//b/9f/1//X/9f/1//X/9f/1//X/9f/0//T/9P/1//X/9v/3//f/9//4
//j/+v/7//v//P/8//z//f/9//7//v/+//7//v/+//7//v/8//r/+P/2//L/8P/t/+v/
7f/u//D/8f/x//H/8f/x//H/7//s/+r/6P/p/+n/6f/n/+f/5//n/+j/6P/o/+j/6P/p
/+n/6f/p/+r/7P/s/+z/7P/s/+z/7P/s/+z/7P/t/+7/8f/0//b//P8SADIAWQCLALQA
xwDIALwAsACiAJEAdwBMAAIAl/8V/63+l/6p/q7+tP7K/uL+9f4L/yn/Tv93/5X/qv+9
/8z/2P/h/+b/6P/o/+n/6//t/+//7//x//P/8//2//f/+P/6//r/+//8//7//P/9//7/
/v8AAAAAAQABAAAAAAACAAIAAwADAAQABAAEAAUABwAIAAgACQAKAAsACgALAAwADAAP
ABAAEQASABMAFAAVABYAFwAYABkAGgAcAB0AHgAfACEAIgAjACQAJAAnACgAKgAsAC8A
MQAzADIANAA2ADcAOQA7ADwAPQA+AD8APwA/AEAAQABAAEAAQABAAEAAQABAAD4APgA+
ADoAOQA4ADcANgA0ADIALwAtACoAJwAlACAAHAAZABcAEwAQAA0ACwAKAAcABQADAP//
/f/8//r/+v/5//j/9v/1//T/8//y//L/8//z//H/7//v/+//7//w//D/8P/w/+7/7v/u
/+7/7//v/+7/7v/u/+7/7v/u/+z/7P/t/+3/7f/t/+3/7f/s/+z/7f/u/+7/7f/t/+3/
7f/t/+7/7v/w//D/7//v//H/8f/x//H/8f/x//H/8f/x//H/8P/w//D/8P/w//D/8P/v
/+//7//v/+7/7v/u/+7/7v/u/+3/7f/t/+3/7P/s/+z/7P/r/+v/7f/r/+z/6v/q/+r/
6v/q/+r/6v/p/+n/6f/p/+n/6f/p/+n/6f/p/+j/6P/o/+v/6//s/+3/7f/t/+7/7v/w
//H/8f/y//T/9P/1//X/9P/0//T/9P/2//b/9v/2//T/8v/w/+7/6v/o/+X/4//k/+b/
6f/r/+n/6f/p/+n/6f/n/+T/4v/i/+P/4//j/+H/4f/h/+H/5P/k/+T/5P/i/+P/4//j
/+X/5v/o/+j/6v/q/+r/6v/q/+j/6v/q/+3/7v/z//j/+v8CABYANgBfAI8AvgDVANYA
yAC2AKQAjwBzAEgA/P+R/w//sf6d/q3+tP66/tD+5v75/g3/Kf9O/3f/l/+u/7//zv/c
/+P/6P/q/+z/7//v//H/8//1//f/+f/5//z//f/+/wAAAAABAAIABAACAAMABAAEAAYA
BgAHAAcACAAIAAoACgALAAsADAAMAAwADQAPABAAEAARABIAEwAUABUAFgAWABkAGgAb
ABwAHQAeAB8AIAAhACIAIwAkACYAJwAoACkALQAuAC8AMAAwADMANAA2ADgAOwA9AD8A
PgBAAEIAQwBFAEcASABJAEgASQBJAEkATABMAEwATABMAEwATABMAEwASgBKAEoASgBJ
AEgARwBGAEQAQgA/AD0AOgA3ADUAMgAuACsAKQAnACQAIQAfABwAGQAXABUAEwARABAA
DgAOAA0ADAAKAAkACAAHAAYABAAFAAUAAwAFAAUABQAFAAIAAgACAAIABAAEAAQABAAD
AAMAAgACAAIAAgACAAIAAgACAAMAAwABAAEAAQABAAIAAgADAAQABAADAAMAAwADAAUA
BAAEAA==
         </WaveFormData>
      </LeadData>
      <LeadData>
         <LeadByteCountTotal>10000</LeadByteCountTotal>
         <LeadTimeOffset>0</LeadTimeOffset>
         <LeadSampleCountTotal>5000</LeadSampleCountTotal>
         <LeadAmplitudeUnitsPerBit>4.88</LeadAmplitudeUnitsPerBit>
         <LeadAmplitudeUnits>��V</LeadAmplitudeUnits>
         <LeadHighLimit>2147483647</LeadHighLimit>
         <LeadLowLimit>268435456</LeadLowLimit>
         <LeadID>V3</LeadID>
         <LeadOffsetFirstSample>0</LeadOffsetFirstSample>
         <FirstSampleBaseline>0</FirstSampleBaseline>
         <LeadSampleSize>2</LeadSampleSize>
         <LeadOff>FALSE</LeadOff>
         <BaselineSway>FALSE</BaselineSway>
         <ExcessiveACNoise>FALSE</ExcessiveACNoise>
         <MuscleNoise>FALSE</MuscleNoise>
         <LeadDataCRC32>3119218762</LeadDataCRC32>
         <WaveFormData>
HgAeAB4AHgAhACIAIwAkACUAJgAnACgAKwAsAC0ALgAvADAAMQAyADMANAA1ADYANgA2
ADYANgA2ADYANgA2ADQANAA0ADQAMgAyADIAMgAyADIAMgAyADEAMAAvAC4AKwAqACkA
KAAmACQAIgAgAB4AHAAaABgAFgAUABIAEAAPAA4ADQAMAAsACgAJAAgABgAGAAYABgAE
AAQABAAEAAIAAgACAAIAAgACAAIAAgACAAIAAgACAAAAAAAAAAAAAgACAAIAAgACAAIA
AgACAAIAAgACAAIAAgACAAIAAgACAAIAAgACAAQABAAEAAQABAAEAAQABAAGAAYABgAG
AAQABAAEAAQABAAEAAQABAAEAAQABAAEAAQABAAEAAQAAgACAAIAAgACAAIAAgACAAIA
AgACAAEAAQABAAEAAQAAAAAAAAAAAAAAAAAAAAAA/v////////8BAAEAAgACAAIABAAF
AAUABQAFAAUABgAHAAcABwAJAAkACQAJAAkACQAJAAkABwAGAAUAAwABAPz/+f/5//r/
/P/8//z//f/9//3//P/7//r/+P/4//n/+f/3//X/9f/z//P/8//z//T/9P/0//T/9P/1
//X/9//4//n/+f/5//n/+f/5//n/+v/6//n/9//7////AgAKACAAQQBqAJwA1AD9ABQB
HwEoASwBKgEVAeUAlgAjAI3/Bv/W/uX+7v7x/gH/E/8i/zP/SP9p/4z/p/+5/8n/1//i
/+n/7//w//H/9P/2//j/+f/6//z//f/+//3//v//////AQACAAMAAwAEAAQABAAEAAUA
BQAGAAYABgAGAAYACAAIAAgACQALAAsACwAMAA0ADAANAA4ADwAQABAAEgASABIAEwAU
ABQAFQAXABgAGAAaABsAHAAcAB0AHgAgACEAIgAjACUAJgAlACYAKAApACwALAAuAC8A
MwA0ADUANwA2ADcAOAA5ADsAOgA6ADsAOwA8ADwAPAA8ADwAPAA7ADkAOQA4ADgAOgA5
ADkAOQA3ADcANgA1ADIAMAAuACwALAAqACcAJQAiACAAHgAbABkAFgAUABIAEQAQAA8A
DgAMAAsACgAJAAgABwAGAAUABQAFAAYABgAGAAYABQAFAAYABgAGAAYABAAEAAMAAwAD
AAMAAwADAAMAAwADAAMAAgACAAIAAgAEAAMAAwADAAIAAgACAAIAAgACAAIAAgADAAMA
AwADAAMABAAEAAQABAAEAAQABAAEAAQABAAEAAMAAwADAAMAAwADAAMAAwADAAMAAwAC
AAIAAgACAAIAAgABAAEAAQABAAEAAwACAAAAAAAAAAAAAAD//////////////v/+//7/
/v/+//7//v/+//7/////////AQABAAIAAgACAAQABQAFAAUABQAFAAYABwAHAAcACQAJ
AAkACQAJAAkACQAJAAcABAADAAEA///8//n/+f/6//z//P/8//3//f/9//z/+//4//b/
9v/3//f/9f/z//P/8//z//P/8//0//T/9P/0//T/9f/1//f/+P/5//n/+f/5//n/+f/5
//r/+P/1//P/8//3//z/AAAMACkAUACAALgA6QAIAR0BKAEoASYBFQHvAKgAQQC1/yT/
2P7Z/t7+3f7r/gH/FP8j/zr/V/94/5n/sf/B/9H/3v/n/+v/7v/v//D/8v/y//P/9v/4
//n/+v/5//r/+//7//3//v//////AAAAAAAAAAABAAEAAgACAAIAAgACAAQABAAEAAUA
BwAHAAcACAAJAAgACQAKAAsADAAMAA4ADgAOAA8AEAAQAA8AEQASABIAFAAVABYAFgAX
ABgAGgAbABwAHQAfACAAIQAiACQAJQAmACYAKAApACsALAAtAC8AMgAzADQANQA3ADYA
NgA3ADcAOAA4ADgANgA2ADYANQA3ADcANgA2ADQAMwAzADMAMwAzADIAMQAuACwAKgAo
ACYAJAAhAB8AHQAaABcAEwATABAADgAMAAoACAAGAAQAAgABAAAA//8AAP///v/9//v/
+//8//z//P/8//v/+//6//r/+v/6//j/+P/3//f/9//3//f/9//1//X/9f/1//b/9v/2
//b/9v/1//X/9f/0//T/9P/0//T/9P/0//T/9//3//f/9//1//b/9v/2//T/9P/0//T/
9v/2//b/9v/1//X/9f/1//X/9f/1//X/9f/1//X/9P/0//T/9P/0//T/8//z//P/8//z
//P/8//z//P/8v/y//L/8v/y//L/8v/x//H/8f/x//H/8P/w//D/8P/w//D/8v/y//L/
8//z//P/9f/1//T/9P/0//b/+f/5//n/+f/5//r/+//7//v//f/9//3//f/9//3//f/9
//v/+P/3//X/8//w/+3/7f/u//D/8P/w//H/8f/x/+7/7f/q/+j/6P/p/+n/5//l/+X/
5f/l/+X/5f/m/+b/5v/m/+b/5//n/+n/6v/r/+v/6//r/+v/6//r/+r/6v/r/+3/8f/1
//j/BgAiAEcAcgCoANoA/wAOAQ8BDgEIAfYA1QCbAD4Awf83/+T+2v7h/uL+6/77/gv/
Gv8p/0L/Y/+E/5v/rf+9/8v/1P/Z/9v/3v/h/+L/4v/k/+f/5v/o/+n/6v/p/+r/6//r
/+v/7P/t/+3/7v/u/+7/7v/v/+//8P/w//L/8v/y//T/8v/y//P/9f/1//X/9v/3//b/
9//4//n/+v/6//z//P/+////AAAAAAEAAwAEAAQABAAFAAYABgAFAAYACAAJAAoACwAN
AA4ADwAQABIAEwAWABYAGAAZABsAHAAdAB8AHgAfACAAIQAjACIAIgAjACMAJAAkACQA
JAAkACQAIwAjACMAIgAiACIAIQAhACEAIQAhACAAHwAcABoAGAAWABQAEgAPAA0ACgAI
AAYAAwADAAAA/v/8//r/+P/2//T/9P/z//L/8f/u/+3/7P/r/+v/6//s/+z/7P/s/+v/
6//q/+r/6v/q/+r/6v/p/+n/6f/p/+n/6f/n/+f/5//n/+j/6P/o/+j/6v/p/+n/6f/o
/+j/6P/o/+j/6P/o/+j/5//n/+f/5//o/+r/6//s/+z/7P/s/+z/7P/s/+z/7P/r/+v/
6//r/+v/6//r/+v/6f/p/+n/6P/q/+r/6v/q/+z/6//r/+v/6//r/+v/6f/q/+r/6v/q
/+r/6P/n/+f/5//n/+f/5v/m/+b/5v/m/+b/5v/m/+b/5//n/+f/6f/p/+r/6v/q/+z/
6//r/+v/6//t/+7/7//v/+//8f/x//H/8//z//P/8//z//H/7v/t/+v/6f/m/+P/4//k
/+b/5v/k/+X/5f/l/+b/5f/i/+D/4P/h/+H/3//d/93/3f/d/93/3f/e/97/3v/e/97/
3//f/+H/4v/j/+X/5f/l/+X/5f/l/+T/5P/j/+X/6//v//T//v8UADUAXACQAMYA7QAA
AQcBCAEKAQQB7QDDAHoACwB7//z+0v7f/ub+6/75/gf/Fv8j/zb/Uf9y/43/n/+x/7//
yv/T/9n/3P/d/97/4P/g/+H/5P/m/+f/6P/n/+j/6f/p/+n/6v/r/+v/7v/u/+7/7v/v
/+//8P/w//L/8v/y//T/9P/0//X/9//3//f/+P/5//r/+//8//3//P/8//7//v/+////
AAAAAAEAAwAEAAQABgAHAAgACAAJAAoADAANAAwADQAPABAAEQASABQAFQAYABgAGgAb
AB0AHgAfACEAIgAjACQAJQAnACYAJgAnACcAKAAoACgAKAAoACgAJwAlACUAJAAkACQA
IwAjACMAIwAjACIAIQAeABwAGgAYABgAFgATABEADgAMAAoABwAHAAQAAgAAAAAA/v/8
//r/+v/5//j/9//2//X/9P/z//H/8f/y//L/8v/y//H/8f/w//D/8P/w//D/8P/v/+//
7f/t/+3/7f/t/+3/7f/t/+7/7v/u/+7/7v/t/+3/7f/u/+7/7v/u/+7/7v/u/+7/7//v
/+//7//v//D/8P/w//D/8P/w//D/8P/w//D/8P/x//H/8f/x//H/8f/x//H/8f/x//H/
8P/y//L/8v/y//L/8f/x//H/8f/x//H/8f/x//L/8v/y//L/8v/w/+//7//v/+//7//u
/+7/8P/w//D/8P/w//D/8P/x//H/8f/z//P/9P/0//T/9v/1//X/9f/1//f/+P/5//n/
+f/7//v/+//7//v/+//7//n/9//0//P/8f/v/+z/6f/r/+z/7v/u/+7/7//v/+//7v/t
/+r/6P/q/+v/6//p/+f/5//n/+f/5f/l/+b/5v/o/+j/6P/p/+n/6//s/+3/7f/t/+3/
7f/t/+3/7v/s/+n/6f/r/+//8v/+/xYAOQBoAKAA1AD5ABIBHQEiASIBGAH5AL0AXgDb
/z//0v7A/s/+0P7X/u3+A/8S/yf/RP9n/4j/of+z/8P/0f/a/9//4//k/+X/6P/q/+r/
6//s/+7/7//w//H/8v/z//P/8//0//X/9f/2//b/9v/2//f/9//4//j/+v/6//r//P/6
//r/+//9//3//f/+////AAABAAIAAwAEAAQABgAGAAYABwAIAAgACQALAAwADAAMAA0A
DgAOABEAEgAUABUAFAAVABcAGAAZABoAHAAdACIAIgAkACUAJwAoACkAKwAsAC0ALgAv
ADEAMAAwADEAMQAyADIAMgAyADIAMgAxADEAMQAwADAAMAAvAC8ALwAtAC0ALAArACgA
JgAkACIAIAAeABsAGQAXABQAEQANAAsACAAGAAQAAgAAAP7//P/8//v/+v/5//j/9//2
//X/9f/1//b/9v/0//T/8//z//T/9P/0//T/9P/0//P/8//z//P/8//z//H/8f/x//H/
8P/w//D/8P/w/+//7//v//D/8P/w//D/8P/w//D/8P/v/+//7//v/+//8P/w//D/8P/w
//D/8P/w//D/8P/w/+//7//v/+//7//v/+//7//x//H/8f/w//D/8P/w//D/8P/v/+//
7//v/+//7//v/+3/7v/u/+7/7v/u/+7/7f/t/+3/7f/t/+z/7P/s/+z/7P/s/+z/7P/s
/+3/7f/t/+//7//w//D/8P/y//P/8//z//P/8//0//X/9f/1//f/9//3//f/9//3//f/
9f/z//D/7//t/+v/6P/l/+b/6P/r/+z/6v/r/+v/6//q/+n/5v/k/+L/4//j/+H/4f/h
/+H/4f/h/+H/4v/i/+L/4v/i/+P/4//l/+b/5//n/+f/5//n/+X/5f/m/+b/4//j/+f/
6f/u//r/FAA5AGYAngDSAPUACAERARIBDgH+ANcAlQA0AK//H//M/sb+z/7O/tn+7/4B
/xL/Jf9E/2f/hv+d/6//v//N/9b/2//d/97/4f/k/+b/6P/t/+//8v/0//b/9//4//n/
+f/5//r/+//7//z//P/8//z/+//7//z//P/+//7//v8AAAAAAAABAAMAAQABAAIAAwAE
AAUABgAHAAgACAAKAAoADAANAA4ADgANAA8AEAAQABIAEwAUABQAFwAYABoAGwAaABsA
HQAeAB8AIAAiACMAJAAkACYAJwArACwALQAvADAAMQAyADMANAA0ADUANwA1ADYANgA2
ADgAOAA4ADcAOQA5ADgAOAA2ADUANQA1ADMAMwAyADEAMAAuACwAKgAmACQAIQAfAB4A
HAAaABcAEwAQAA4ADAAMAAoACAAGAAUAAwABAP//AAD///7//f/9//3//v/+//z//P/7
//v/+v/6//r/+v/8//z/+//7//n/+f/5//n/+P/3//b/9f/1//b/9//4//r/+f/5//n/
+P/4//j/+P/4//j/+P/4//f/9//3//f/9//4//j/+P/2//b/9v/2//j/+P/4//j/9//3
//f/9//3//f/9//3//n/+f/5//j/+P/4//j/+P/2//X/9f/1//n/+f/3//f/+P/2//b/
9v/2//b/9f/1//X/9f/1//T/9P/0//T/9P/0//T/9P/0//X/8//z//X/9f/4//j/+P/6
//n/+f/5//n/+f/6//v/+//7//3//f/9///////////////9//r/+f/1//P/8P/t/+//
8P/y//L/8P/x//H/8f/w/+//7P/q/+r/6//r/+n/5//n/+f/5//n/+f/6P/o/+j/6P/o
/+n/6f/r/+z/7f/t/+3/7f/t/+3/6//s/+7/8f/z//n///8EAA4AJABHAHAAogDWAPsA
DgEPAQwBBgH4ANsArQBiAO//Yf/0/tz+6/7u/vf+A/8P/xz/Kf88/1v/fv+Z/63/vf/J
/9T/2//h/+T/5f/m/+b/6P/p/+j/6v/r/+z/7f/u/+//7//x//L/8//z//T/9P/0//T/
8//z//T/9P/0//T/9P/2//j/+P/5//v/+//7//z//f/8//3//v///wAAAAACAAIAAgAD
AAQABAAFAAcACAAIAAoACwAMAAwACwAMAA4ADwAQABEAEwAUABcAGAAaABsAHgAeACAA
IQAjACQAJQAnACYAJwAoACkAKwAqACoAKwArACwALAAsACwALAAsACsAKwArACoAKgAo
ACcAJwAnACcAJwAmACUAIgAgAB4AHAAcABoAFwAVABIAEAAOAAsACQAGAAQAAgACAAAA
/v/8//z/+//6//n/+P/3//b/9f/z//P/9P/0//T/9P/z//P/8v/y//L/8v/y//L/8f/x
//H/8f/x//H/8f/x//H/8f/w//D/8P/w//L/8f/x//H/8v/y//L/8v/y//L/8v/y//P/
8//z//P/8//0//T/9P/0//T/9P/0//b/9v/2//b/9//3//f/9//1//X/9f/1//X/9f/1
//T/9P/0//T/9P/0//P/8//z//P/8v/y//L/8v/y//L/8f/x//H/8f/x//D/8P/y//L/
8v/y//D/8P/w//H/8f/x//P/8//0//T/9P/2//f/9//3//f/9//4//n/+f/5//v/+//7
//v/+//7//v/+//5//b/9f/1//P/8P/t/+3/7v/w//D/8P/x//H/8f/w/+//7P/q/+r/
6//r/+n/5//n/+f/5//n/+f/6P/o/+j/6P/o/+n/6f/r/+z/7f/v/+//7//v/+3/7//u
//D/7//v//H/9//6/wIAFgA1AFwAjADGAPMADgEXARwBIAEgAQsB4wCcAC8Anf8O/87+
1f7i/uX+8/4F/xb/Jf84/1f/dv+T/6f/uf/H/9T/3f/j/+T/5//q/+r/6v/r/+7/8P/x
//L/8//0//X/9f/1//b/9//3//r/+v/6//r/+//7//z//P/8//z//P/+//7//v///wEA
/////wAAAQACAAMABAAFAAYABgAIAAgACAAJAAoACgALAA0ADgAOABAAEQASABIAEwAU
ABYAFwAYABkAGwAcAB0AHgAgACEAIgAiACQAJQAnACgAKQArAC4ALwAwADEAMQAwADAA
MQAxADIAMgAyADIAMgAyADEAMQAxADAAMAAwAC8ALwAvAC0ALQAsACsAKAAmACQAIgAi
ACAAHQAbABgAFgAUABEAEQAOAAwACgAIAAYABAACAAIAAQAAAP///v/9//z/+//7//v/
/P/8//r/+v/5//n/+v/6//r/+v/6//r/+f/5//n/+f/5//n/9//3//f/9//4//j/+P/4
//j/9//3//f/+P/4//j/+P/4//j/+P/4//n/+f/5//n/9//4//j/+P/4//j/+P/4//r/
+v/6//r/+f/5//n/+f/5//n/+f/5//n/+f/5//j/+P/4//j/+P/4//f/9//3//f/9//3
//f/9//2//b/9v/2//b/9v/1//X/9f/1//X/9P/0//T/9P/0//T/9v/2//b/9//3//f/
+f/5//r/+v/6//z//f/9//3//f/9//7/////////AQABAAEAAQABAAEAAQD///3/+v/5
//f/9f/y/+//8f/y//T/9P/0//X/9f/1//L/8f/u/+z/7v/v/+//7f/r/+v/6//r/+v/
6//s/+z/7P/s/+z/7f/t/+//8P/x//H/8f/x//H/8f/v/+7/7v/t/+3/7//z//b/AAAa
AD8AbACmANgA/wAWASMBJgEmARoB+wC7AFoA1f87/9b+yP7T/tL+2/7x/gf/GP8r/0r/
bf+O/6X/t//J/9X/3v/l/+n/6v/r/+7/7v/u//H/8P/y//P/9P/1//b/9//3//n/+v/7
//v//P/8//z//P/9//3//v/+//7//v/+/wAAAAAAAAEAAwADAAMABAAFAAYABwAIAAkA
CgAKAAwADAAMAA0ADgAOAA8AEQASABIAFAAVABYAFgAXABgAGgAbABwAHQAfACAAIQAi
ACQAJQAoACgAKgArAC0ALgAvADEANAA1ADYANwA5ADgAOAA5ADkAOgA6ADoAOgA6ADoA
OQA7ADsAOgA6ADoAOQA5ADkANQA1ADQAMwAyADAALgAsACgAJgAjACEAHgAcABoAFwAV
ABIAEAAOAAwACgAIAAYABgAFAAQAAwACAAEAAAD///////8AAAAAAAAAAP/////+//7/
/v/+//7//v/9//3//f/9//3//f/7//v/+//7//z//P/8//z//P/7//v/+//8//z//P/8
//z//P/8//z//f/9//3//f/9//7//v/+//7//v/+//7//v/+//7//v//////////////
////////AQABAAEAAAAAAAAAAAAAAAAA//////////////////////7//v/+//7//v/+
//3//f/9//3//f/8//z//P/8//z//P/8//z//P/9//3//f//////AAAAAAAAAgADAAMA
AwADAAUABgAHAAcABQAHAAcABwAHAAcABwAHAAcABQACAAEA///9//r/9//5//r//P/8
//z//f/9//3/+v/5//b/9P/0//X/9f/z//H/8f/x//H/8f/x//L/8v/y//L/8v/z//P/
9f/2//f/9//3//f/9//3//f/+P/2//X/9f/5////AgAKACIARwByAKYA3AADARgBIQEi
AR4BDgHtALMAWADZ/0n/6P7Y/t/+4P7p/vv+D/8g/zH/Sv9t/47/p/+7/8v/2f/k/+v/
7//w//P/9P/0//T/9f/2//j/+f/6//v//P/9//3//f/+//////8AAAAAAAAAAAEAAQAC
AAIAAgACAAIABAAEAAQABQAHAAUABQAGAAcACgALAAwADQAMAAwADgAOAA4ADwAQABAA
EQATABQAFAASABMAFAAUABcAGAAaABsAGgAbAB0AHgAfACAAIgAjACYAJgAoACkAKwAs
AC0ALwAwADEAMgAzADUANAA0ADUANQA2ADYANgA2ADYANgA1ADUANQA0ADQANAAzADMA
MwAzADMAMgAxADAALgAsACoAJgAkACEAHwAcABoAGAAVABMAEAAOAAwACgAIAAYABAAC
AAEAAAD///7//f/8//v/+//7//z//P/6//r/+f/5//j/+P/4//j/+P/4//f/9//1//X/
9f/1//X/9f/1//X/9v/2//b/9v/2//X/9f/1//X/9P/z//L/9P/0//T/9P/1//X/9f/1
//X/9v/2//b/9P/0//T/9P/0//T/9P/0//P/8//z//P/8//z//P/8//z//P/8//y//L/
8v/y//L/8v/x//H/8f/x//H/8f/w//D/8P/w//D/8P/v/+//7//v/+//7v/u/+7/7v/u
/+7/7P/s/+z/7f/t/+3/7//v/+7/7v/u//D/8//z//P/8//z//T/9f/1//X/9//3//f/
9f/1//X/9f/3//X/8v/x/+3/6//o/+X/5f/m/+j/6P/o/+n/6f/p/+j/5//k/+L/4v/j
/+P/4f/d/93/3f/d/9//3//g/+D/4v/i/+L/4//h/+P/5P/l/+X/5f/l/+X/5f/l/+b/
6P/n/+n/7//1//z/CgAmAEkAdACqANoA+wAGAQcBAgH+AOwAzQCXAEAAxf85/+T+2v7l
/uj+8/7//gv/GP8n/zz/Wf96/5P/p/+3/8f/0P/V/9f/3P/d/97/4P/g/+P/5P/m/+f/
6P/p/+r/6//r/+n/6v/r/+v/7v/u/+7/7v/v/+//8P/w/+7/7v/u//D/8v/y//P/9f/z
//P/9P/1//j/+f/6//v//P/8//7//v/+////AAAAAAEAAwAEAAQAAgADAAQABAAHAAgA
CgALAAwADQAPABAAEQASABQAFQAYABgAGgAbAB0AHgAfACEAIgAjACQAJQAlACQAJAAl
ACMAJAAkACQAJAAkACQAIwAjACMAIgAiACIAIQAhACEAHwAfAB4AHQAeABwAGgAYABYA
FAARAA8ADgAMAAoABwAFAAIAAAD+//z/+v/4//b/9v/1//T/8//0//P/8v/x/+//7//w
//D/7v/u/+3/7f/s/+z/7P/s/+z/7P/r/+v/6//r/+v/6//r/+v/6//r/+z/7P/s/+z/
7P/r/+v/6//s/+z/7P/s/+7/7v/u/+7/7//v/+//7//t/+7/7v/u//D/8P/w//D/8P/w
//D/8P/v/+//7//v/+//7//v/+//7f/t/+3/7P/s/+z/7P/s/+z/6//r/+v/6//r/+v/
6//r/+3/7P/q/+r/6v/q/+j/5//n/+f/6f/p/+j/6P/m/+b/5v/m/+b/5v/m/+f/5//n
/+n/6f/q/+r/6v/s/+v/6//r/+v/7f/u/+//7//v//H/8f/x//H/8f/x//H/8f/v/+z/
6//p/+f/5P/h/+H/4v/k/+T/4v/j/+P/4//k/+P/4P/e/97/3//f/93/2//b/9v/2//b
/9v/3P/c/9z/3P/c/93/3f/f/+D/4f/h/+H/4f/h/+H/4f/g/+D/4f/j/+f/6//w//r/
EgAzAFwAkADGAO0AAgEJAQ4BEAEMAfMAvwBsAPX/W//c/rr+y/7U/tn+6/79/gr/G/8y
/1P/cv+L/5//r/+9/8r/0f/V/9j/2f/a/9z/3v/f/+D/4v/j/+T/4//k/+X/5f/n/+j/
6f/p/+r/6v/q/+r/6//r/+z/7P/s/+z/7P/u/+7/7v/v//H/8f/x//L/8//y//P/9P/1
//b/9v/4//j/+P/5//r/+v/7//3//v/+/wAAAQACAAIAAQACAAQABQAGAAcACQAKAAsA
DAAOAA8AEgASABQAFQAXABgAGQAbABoAGwAcAB0AHwAeAB4AHwAfACAAIAAgAB4AHgAe
AB0AHQAdABwAHAAcABsAGwAbABkAGQAYABcAGAAWABQAEgAQAA4ACwAJAAYABAACAP//
///8//r/+P/2//T/8v/w//D/7//u/+3/7P/r/+r/6f/r/+v/7P/s/+r/6v/p/+n/6P/o
/+j/6P/o/+j/5//n/+X/5f/l/+X/5//n/+f/5//m/+b/5v/m/+b/5f/l/+X/5v/m/+b/
5v/m/+b/5v/m/+f/5//n/+f/5//o/+j/6P/o/+j/6P/o/+j/6P/o/+j/6f/p/+n/6f/p
/+n/6f/p/+f/5//n/+b/6P/o/+j/6P/o/+f/5//n/+f/5//n/+f/5//n/+b/5v/k/+T/
5P/k/+T/5v/l/+X/5f/j/+P/4v/i/+L/4v/i/+L/4v/i/+L/4//j/+P/5f/l/+b/5v/m
/+j/6f/p/+n/6f/r/+z/7f/t/+v/7f/t/+3/7f/t/+3/7f/v/+3/6v/p/+X/4//g/93/
3//g/+L/4v/i/+P/4//j/+L/4f/e/9z/2v/b/9v/2f/Z/9n/2f/Z/9n/2f/a/9r/2v/a
/9r/2//Z/9v/3P/d/9//3//f/9//3//f/97/3v/b/9v/3f/h/+T/7P8AACEATACCALYA
4QD6AAkBDAEMAQQB6wC3AGIA7f9X/9z+tv7B/sL+xf7Z/u/+/v4R/yj/Sf9u/4v/n/+v
/73/yP/P/9X/1v/X/9j/2v/c/93/3P/e/9//4P/h/+L/4//j/+X/5v/n/+f/6P/o/+j/
6P/p/+n/6v/q/+j/6P/o/+r/6v/q/+v/7f/v/+//8P/x//D/8f/y//P/9P/0//b/9v/2
//f/+P/4//n/+//8//z//v///wAAAAABAAIABAAFAAYABwAJAAoACwAMAA4ADwASABIA
FAAVABcAGAAZABsAHAAdAB4AHwAhACAAIAAhACEAIgAiACIAIgAiACIAIQAhACEAIAAg
ACAAHwAfAB8AHwAfAB4AHQAcABoAGAAWABQAEgAPAA0ACwAIAAUAAQD///z/+v/4//j/
9v/0//L/8P/v/+7/7f/u/+3/7P/r/+n/6f/q/+r/6P/o/+f/5//o/+j/6P/o/+b/5v/l
/+X/5f/l/+X/5f/l/+X/5f/l/+T/5P/k/+T/5P/j/+P/4//k/+T/5P/k/+T/5P/k/+T/
5f/l/+X/5f/j/+T/5P/k/+T/5P/k/+T/5v/m/+b/5v/l/+X/5f/l/+f/5//n/+f/5f/l
/+X/5P/k/+T/5P/k/+b/5f/l/+X/5f/l/+X/5f/j/+P/4v/i/+H/4f/h/+L/4v/i/+L/
4v/i/+H/4f/h/+H/4f/g/+D/3v/e/97/3v/e/97/3v/f/+H/4f/j/+P/4v/i/+L/5P/l
/+X/5f/l/+X/5v/n/+f/5//p/+n/6f/p/+n/6f/p/+v/6f/m/+X/4f/f/9z/2f/Z/9r/
3P/c/9r/2//b/9v/3P/b/9j/1v/U/9X/1f/T/9H/0f/R/9H/0f/R/9L/0v/S/9L/0v/T
/9P/1f/W/9f/1//X/9f/1//X/9f/1P/U/9P/1f/Z/93/4v/q/wAAHwBIAHwAtADdAPYA
/wD8APgA6gDLAJcARgDR/0P/1v64/r/+wP7D/tX+6f76/gn/Hv8//2D/ff+R/6P/sf+8
/8P/x//I/8n/zP/M/87/z//O/9D/0f/S/9P/1P/V/9X/1f/W/9f/1//Y/9j/2P/Y/9n/
2f/a/9r/2v/a/9r/3P/a/9r/2//d/93/3f/e/9//4P/h/+L/4//i/+L/5P/k/+b/5//o
/+j/5//p/+r/6v/q/+v/7P/s/+v/7P/u/+//8P/x//P/9P/1//b/+P/5//z//P/+////
//8AAAEAAwAEAAUABgAHAAcABgAGAAcABwAIAAgACAAIAAgACAAHAAcABwAGAAYACAAH
AAcABwAHAAcABgAFAAIAAAD+//z/+P/2//P/8f/w/+7/7P/p/+n/5v/k/+L/4P/e/9z/
2v/Y/9f/1v/V/9T/0//S/9H/z//P/9D/0P/O/87/zf/N/8z/zP/M/8z/zP/M/8v/y//L
/8v/y//L/8n/yf/J/8n/yv/K/8r/yv/I/8f/x//H/8r/yv/K/8r/yv/K/8r/yv/L/8v/
yf/H/w==
         </WaveFormData>
      </LeadData>
      <LeadData>
         <LeadByteCountTotal>10000</LeadByteCountTotal>
         <LeadTimeOffset>0</LeadTimeOffset>
         <LeadSampleCountTotal>5000</LeadSampleCountTotal>
         <LeadAmplitudeUnitsPerBit>4.88</LeadAmplitudeUnitsPerBit>
         <LeadAmplitudeUnits>��V</LeadAmplitudeUnits>
         <LeadHighLimit>2147483647</LeadHighLimit>
         <LeadLowLimit>268435456</LeadLowLimit>
         <LeadID>V4</LeadID>
         <LeadOffsetFirstSample>0</LeadOffsetFirstSample>
         <FirstSampleBaseline>0</FirstSampleBaseline>
         <LeadSampleSize>2</LeadSampleSize>
         <LeadOff>FALSE</LeadOff>
         <BaselineSway>FALSE</BaselineSway>
         <ExcessiveACNoise>FALSE</ExcessiveACNoise>
         <MuscleNoise>FALSE</MuscleNoise>
         <LeadDataCRC32>3812338416</LeadDataCRC32>
         <WaveFormData>
BgAGAAYABgAIAAgACAAIAAoACgAKAAoACgAKAAoACgAMAAwADAAMAA4ADgAOAA4ADgAO
AA4ADgAQABAAEAAQAA4ADgAOAA4AEAAQABAAEAASABIAEgASABMAFAAVABYAGAAYABgA
GAAXABYAFQAUABMAEgARABAADQAMAAsACgAJAAgABwAGAAQABAAEAAQAAgACAAIAAgAA
AAAAAAAAAP7//v/+//7//v/+//7//v/+//7//v/+//z//P/8//z//P/8//z//P/8//z/
/P/8//z//P/8//z//P/8//z//P/8//z//P/8//z//P/8//z//P/8//z//P/+//7//v/+
//7//v/+//7//P/8//z//P/+//7//v/+//z//P/8//z//P/8//z//P/6//r/+v/6//r/
+v/6//r/+v/6//r/+v/5//n/+f/5//n/+f/5//n/+f/5//r/+v/8//z//f/9//v//f/+
//7//v/+//////8BAAEAAgADAAMAAwADAAQABAAFAAUAAwACAAEA/v/8//r/+P/4//j/
+P/4//n/+f/5//n/+P/3//f/9f/1//X/9f/z//L/8v/w//D/8P/w//D/8P/w//D/8P/w
//H/8f/z//T/9P/0//T/9P/0//T/9f/z//H/7//x//b/+P///xAAKgBMAHwAswDkAAoB
IwEyATsBMwEPAdQAgwAhALn/aP9H/0b/Rv9E/0n/Uf9c/2f/df+J/6L/tf/C/8z/2P/h
/+b/6f/o/+j/6P/p/+r/7f/s/+3/7f/u/+7/7v/u/+//8f/x//L/8//x//H/8f/x//H/
8v/y//L/8v/y//L/8//z//T/9f/1//X/9f/3//f/9//4//j/+P/4//n/+f/6//r/+v/7
//z//P/8//3//f8AAAAAAQABAAIAAgACAAQABAAEAAUABgAEAAUABgAIAAgACQAKAAsA
DQANAA4ADwAPAA8AEAAQABMAEwATABMAEgASABIAEgASABIAEgASABIAEwATABMAFQAV
ABYAFwAWABcAGAAYABoAGgAaABoAGAAWABUAFAAVABQAEwAQABAADgAMAAsACQAJAAcA
BgAFAAUABAADAAMAAgACAAEA///////////+//7//v/+//////////7//v/+//7//v/+
//7//v/9//3//f/8//z//f/9//3//f/9//3//f/9//////////7//P/9//3//f//////
//////3//f/9//3//////wAAAAD+//7//v/+//7//v/9//3//f/+//7//v/+//7//v/+
//7//f/9//3//f/9//3//f/+//7//v/+//7//v/+//7//P/8//z//P/+//7//f/9//3/
/f/9//3//f/9//3//f/+//7/AAAAAAEAAQABAAMABAAEAAQABAAHAAcABwAHAAYABwAH
AAcABwAIAAgACQALAAkACAAHAAQAAgAAAP7//v/+//7//v////////////7//f/7//n/
+//7//v/+f/2//b/9v/2//b/9v/2//b/9v/2//b/9v/5//n/+//8//r/+v/6//r/+v/8
//v/+f/3//f/9//6//z///8KAB4APABkAJkAygD0ABEBIAElAR8BBwHYAJEAOwDb/4b/
Wf9O/0j/Qv9F/0//WP9j/3H/g/+c/7P/wv/O/9z/5f/q/+//8P/w//D/8f/y//P/9P/1
//X/9v/4//j/+P/5//n/+f/6//v/+//7//v/+//7//z//P/8//z//P/8//3//f/+////
////////AQABAAMABAAEAAQABAAFAAUABgAGAAYABwAIAAgACAAJAAkADAAMAA0ADQAO
AA4ADgAQABAAEAARABIAEgATABQAFgAUABUAFgAXABkAGQAaABsAHQAdAB4AHgAfAB8A
HwAfACAAIAAgACAAIAAgACAAIAAiACMAIwAjACUAJQAmACcAJgAnACgAKAAoACgAKAAo
ACgAJgAlACQAIQAgAB8AHAAcABoAGAAXABUAFQATABIADwAPAA4ADQANAAwADAALAAkA
CQAJAAkACgAKAAoACgAHAAcABwAGAAgACAAIAAgABgAGAAYABQAHAAcABgAGAAUABQAF
AAUABQAFAAUABQAFAAUABQAEAAQABQAFAAUABwAHAAcABwAHAAcABwAHAAUABQAGAAYA
BgAGAAYABgAGAAYABQAFAAcACAAIAAgACAAIAAgACAAGAAUABQAFAAUABQAFAAUABgAG
AAYABgAGAAYABgAEAAQABAAEAAQABAAEAAQABAAEAAQAAwADAAEAAQABAAEAAwADAAMA
AwAEAAQABgAGAAUABQAFAAcACgAKAAoACgALAAsACwALAA4ADwAPAA8ADwAQABAAEQAR
AA8ADgANAAoACAAGAAQAAgACAAIAAgADAAMAAwADAAAA///9//v/+//7//v/+f/6//r/
+v/6//r/+v/6//r/+v/6//r/+v/7//v//f/+//z//P/8//z//v/+//3//f/9////AwAG
AAgAEwAmAEIAZgCYAMkA8AAKARMBFAEPAfkAzwCWAEsA9f+n/3j/a/9k/1z/Wv9d/2f/
cP95/4f/nf+y/8P/zv/c/+T/6f/s/+//8v/0//T/9f/2//X/9v/3//f/+P/4//j/+P/5
//f/9//4//n/9//3//f/9//5//r/+v/6//j/+P/4//n/+f/6//v/+//7//v//f/9//3/
/v/+//7//v//////AAAAAAAAAQACAAQABAAFAAUABAAEAAUABQAEAAQABAAGAAgACAAJ
AAoACgALAAwADgAMAA0ADgAPAA8ADwAQABEAEQARABIAEgAVABUAFQAVABQAFAAUABQA
FgAWABYAFgAWABcAFwAXABcAFwAYABkAGgAbABwAHAAcABwAHAAcABoAGAAXABYAFQAU
ABMAEAASABAADgANAAkACQAHAAYABQAFAAQAAwABAAAAAAD//////////////v/+//7/
/v/9//3//f/8//z//P/8//z//P/8//z/+//7//v/+v/6//n/+f/5//n/+//7//v/+//7
//v/+//6//r/+//7//v/+f/5//n/+f/6//v//P/9//v/+//8//z//P/8//z//P/8//z/
+//7//n/+v/6//r/+v/6//r/+v/6//n/+f/5//v/+//7//v/+P/4//r/+v/4//j/+P/4
//j/9//2//X/9P/2//b/9f/1//X/9f/1//X/9f/1//X/9f/2//b/+P/4//v/+//7//3/
/f/8//v/+v/7//v/+//7//z//f/9//3//v8AAAEAAwACAP///f/7//j/9v/0//L/8v/y
//L/8v/z//P/8//z//L/8f/v/+3/7f/t/+3/6//o/+j/6P/o/+j/6P/o/+j/6P/o/+j/
6P/r/+v/7f/u//D/8P/w//D/7v/u/+3/7f/t/+v/7//0//j/AQASACwAUACAALcA6AAK
ASEBLAEzASkBBQHKAH0AHwC5/2z/T/9O/0z/Sv9L/1P/Xv9n/3H/hf+c/63/uv/E/9D/
1//e/+H/4v/i/+T/4//k/+P/5P/l/+X/5v/m/+b/5v/n/+f/5//o/+n/6//r/+v/6//r
/+z/7P/s/+7/7v/u/+//7//w//H/8f/x//H/8//z//H/8v/y//L/8v/z//P/9P/0//T/
9f/2//b/9v/3//f/+v/6//v/+//6//r/+v/8//z//P/9//7//v///wAAAgAAAAEAAgAD
AAMAAwAEAAUABQAFAAYABgAHAAcABwAHAAoACgAKAAoACAAIAAgACAAIAAkACQAJAAsA
CwAMAA0ADgAPABAAEAAQABAAEAAQABAADgANAAwACwAKAAkABgAIAAYABAADAAEAAQD/
//7//f/9//z/+//7//r/+v/5//f/9//3//f/9v/2//b/9v/1//X/9f/0//T/9P/0//T/
9P/0//T/8//z//P/8v/y//P/8//z//P/8//z//P/8//z//P/8//y//L/8//z//P/9f/1
//X/9f/z//P/8//z//P/8//0//T/9P/0//T/9P/2//b/9f/1//X/9v/2//b/9v/2//b/
9v/2//X/9f/1//X/9f/1//X/9P/0//T/9P/2//b/9v/2//b/9v/0//T/9P/0//T/9P/z
//P/8//z//P/8//z//P/8//z//b/9v/4//j/+f/5//n/+//6//r/+v/6//3//f/9//3/
/v///////////wAAAAABAP///f/8//v/+v/4//b/9P/0//T/9P/0//X/9f/1//X/9P/z
//H/7//v/+//7//t/+r/6v/q/+r/7P/s/+z/7P/u/+7/7v/u/+//7//x//L/8v/y//L/
8v/y//D/7//v/+v/6//v//L/9v/9/w4AKgBSAIQAuQDmAAoBIQEoASkBFwHtAKoAVQDx
/43/TP87/zr/NP82/z//Sf9U/1//c/+L/6T/tf/C/9D/2P/f/+T/5f/k/+b/6P/n/+b/
5//q/+v/6//s/+z/7P/s/+3/7//v//D/8f/v/+//7//v//H/8v/y//L/8v/y//L/8//x
//L/8//z//X/9f/3//f/9//4//j/+P/4//n/+f/6//z//P/9//7//v/+///////+//7/
/////wAAAAAAAAIAAgACAAMABAAEAAUABgAIAAgACQAKAAsACwALAAwADQANAA0ADgAO
ABEAEQARABEAEgASABIAEgAUABQAFAAUABQAFQAVABUAFQAVABYAFwAYABkAGgAaABoA
GgAaABoAGgAYABcAFgAUABIAEAAMAAwACgAIAAcABQAFAAMAAgABAAEAAAD//////v/+
//3/+//7//v/+//6//r/+v/6//v/+//7//r/+v/6//r/+v/6//r/+v/5//n/+f/4//j/
+f/5//n/+f/5//n/+f/5//n/+f/5//j/+P/5//n/+f/3//f/9//3//f/9//3//f/9//3
//j/+P/4//j/+P/4//j/+P/3//f/9//4//j/+P/4//j/+P/4//j/9//3//f/9//3//f/
9//2//b/9v/2//b/9v/0//T/9P/0//b/9v/2//b/9P/0//P/8//1//X/9f/1//P/8//z
//P/9v/2//j/+P/5//n/+f/7//z//P/8//z//f/9//3//f/+////////////AAAAAAEA
///9//z/+//4//b/9P/y//P/9P/1//b/9f/1//X/9f/0//P/8f/v/+//7//v/+3/7P/s
/+z/7P/s/+z/7P/s/+7/7v/u/+7/7f/t/+//8P/w//D/8P/w//D/8P/x/+//7f/v//P/
9P/2////EgAsAFAAggCzANoA9gAFAQoBBQHvAMEAgAAxANn/g/9U/0f/Qv88/zr/Q/9P
/1r/Zf95/5H/pv+3/8T/zv/W/93/4v/j/+T/5v/o/+n/6v/p/+z/7f/t/+7/7v/u/+7/
7//t/+3/7v/v/+//7//v/+//7f/u/+7/7v/w//D/8P/x//H/8v/z//P/8//z//X/9f/1
//b/9v/2//b/9//3//j/+P/4//n/+v/6//r/+//7//z//P/9//3/AAAAAAAAAgACAAIA
AwAEAAIAAwAEAAYABAAFAAYABwAJAAkACgALAAsACwAMAAwADwAPAA8ADwAOAA4ADgAO
ABAAEAAQABAAEAARABEAEQARABEAEgATABQAFQAWABYAGAAYABgAGAAWABQAEwASABEA
EAAPAAwACgAIAAYABQADAAMAAQAAAP7//f/7//n/+f/4//j/9//5//n/+f/5//j/+P/4
//j/9//3//f/9v/2//b/9v/2//b/9v/2//X/8//z//L/8v/1//X/9f/1//X/9f/1//X/
9f/1//X/9P/y//P/8//z//P/8//z//P/8//z//P/8//z//P/9P/0//b/9v/2//b/9P/0
//P/8//z//T/9P/0//T/9P/0//T/9P/z//P/8//z//P/8//z//T/9P/0//T/9P/y//L/
8v/y//D/8P/w//D/8v/y//H/8f/x//H/8f/x//P/8//z//P/8v/y//T/9P/3//f/9//5
//j/+P/4//j/+f/5//n/+f/6//v/+//7//z//v///wEAAQD///7//f/5//b/8//w//D/
8P/w//D/8v/z//T/9f/y//H/7//t/+v/6//r/+n/6v/q/+r/6v/q/+r/6v/q/+r/6v/q
/+r/7f/t/+//8P/u/+7/7v/u/+7/7v/t/+3/7//x//X/+v/+/wcAGAAyAFYAhgC7AOgA
BAERARgBFwEFAd8AqABfAAUAqf9o/1f/WP9U/1L/U/9b/2L/af91/4n/oP+x/77/zP/U
/9v/4P/j/+T/5P/k/+P/5P/l/+b/5//n/+j/6P/o/+j/6f/r/+v/7P/t/+3/7f/t/+3/
6//s/+z/7P/s/+z/7P/t/+//8P/x//H/8f/x//P/8//z//T/9P/0//T/9f/1//b/9P/0
//X/9v/2//b/9//3//r/+v/7//v//P/8//z//v/8//z//f/+//7///8AAAIAAgADAAQA
BQAHAAcACAAJAAkACQAKAAoACQAJAAkACQAKAAoACgAKAAwADAAMAAwACgALAAsACwAN
AA0ADgAPABAAEQASABIAEgASABIAEgAUABIAEQAQAA8ADgANAAoACgAIAAYABQADAAMA
AQAAAP/////+//3//f/8//z/+//5//n/+f/5//j/+P/4//j/9//3//f/9v/2//b/9v/2
//b/9v/2//X/9f/1//T/9P/z//P/8//z//X/9f/1//X/9f/1//X/9P/0//X/9f/1//X/
9f/1//X/9f/1//X/9f/1//X/9v/2//j/+P/4//j/+P/4//f/9//3//j/+P/4//b/9v/2
//b/9v/1//X/9f/1//X/9f/1//T/8v/0//T/9P/0//L/8v/y//L/9P/0//P/8//x//H/
8f/x//H/8f/x//H/8v/y//T/9P/1//X/9f/3//j/+P/4//j/+f/5//n/+f/6//v/+//7
//v//P/8//3/+//5//j/9//2//T/8v/w/+7/7v/u/+7/8f/x//H/8f/w/+//7f/r/+v/
6//r/+n/5v/m/+b/5v/m/+b/5v/m/+j/6P/o/+j/6f/p/+v/7P/q/+r/6v/q/+r/7P/r
/+v/6f/n/+v/8P/y//n/CAAiAEIAbgCnANwAAgEdAS4BNwExARMB2gCLACsAwf9o/z//
Pv8+/zz/P/9H/1L/Xf9n/3v/lP+n/7T/wP/K/9P/2v/d/+D/4P/g/9//4P/h/+D/4f/h
/+L/5P/k/+T/5f/j/+P/5P/l/+f/5//n/+f/5//o/+j/6P/o/+j/6P/p/+n/6v/r/+v/
6//r/+3/7f/t/+7/7v/u//D/8f/x//L/8P/w//H/8v/y//L/8//z//T/9P/1//X/9v/2
//b/+P/4//j/+f/6//r/+//8//7//P/9//7/////////AAABAAMAAwAEAAQABQAFAAUA
BQAGAAYABgAGAAQABAAEAAQABAAFAAUABQAHAAcACAAJAAgACQAKAAoADAAMAAwADAAO
AAwACwAKAAcABgAFAAIABAACAAAA///7//v/+f/4//f/9//2//X/9f/0//T/8//z//P/
8//z//L/8v/y//L/8f/x//H/8P/y//L/8v/y//D/8P/w/+//7//v/+7/7v/v/+//7//v
/+//7//v/+//7//v/+//7v/w//H/8f/x//H/8f/x//H/8f/x//H/8f/x//H/8v/y//L/
8v/y//L/8v/y//H/8f/v//D/8P/w//L/8v/y//L/8v/x//H/8f/v/+//7//v//D/8P/w
//D/8P/w//D/8P/w//D/7v/u/+7/7v/u/+7/7f/t/+3/7f/t/+3/7f/t/+3/7f/w//D/
8v/y//P/8//z//X/9P/0//T/9P/3//f/9//3//j/+f/5//n/+//8//z//f/7//n/+P/3
//T/8v/w/+7/8P/w//D/8P/x//H/8f/x/+7/7f/r/+n/6//r/+v/6f/o/+j/6P/o/+j/
6P/o/+j/6P/o/+j/6P/p/+n/6//s/+7/7v/u/+7/7v/s/+v/6//p/+n/6//u//D/+f8M
ACYATACAALUA4gAGARkBIgEhAQ8B5QCiAEsA6f+J/0z/Pf84/zL/Mv89/0n/VP9f/3P/
jf+k/7P/wv/O/9j/3f/i/+X/5P/m/+b/5//o/+n/6P/p/+n/6v/s/+z/7P/t/+3/7f/u
/+//7//v/+//7//v//D/8P/w//D/8P/w//H/8f/y//P/8//z//P/9f/1//X/9v/2//b/
+P/5//n/+v/4//j/+f/6//z//P/9//3//P/8//3//f8AAAAAAAACAAIAAgADAAQABAAF
AAYACAAIAAkACgALAA0ADQAOAA8ADwAPABAAEAATABMAEwATABQAFAAUABQAFAAUABQA
FAAUABUAFQAVABcAFwAYABkAGAAZABoAGgAcABwAHAAcABoAGAAXABYAEwASABEADgAO
AAwACgAJAAcABwAFAAQAAwADAAIAAQABAAAAAAD///3//f/9//3//P/8//z//P/7//v/
+//6//z//P/8//z//P/8//z/+//7//v/+v/6//v/+//7//v/+//7//v/+//7//v/+//6
//r/+//7//v/+//7//v/+//9//3//f/9//3//f/+//7//P/8//z//P/+//7//f/9//3/
/v/+//7//v/+//7//v/+//3//f/9//3//f/9//3//P/8//z//P/+//7//P/8//z//P/8
//z//P/8//z//P/7//v/+//7//v/+//7//v/+//7//z//P/+//7/////////AQAEAAQA
BAAEAAMAAwADAAMABgAHAAcABwAFAAYABgAHAAcABQAEAAMA/v/8//r/+P/6//r/+v/6
//v/+//7//v/+v/5//f/9f/1//X/9f/z//L/8v/y//L/8v/y//L/8v/y//L/8v/y//P/
8//1//b/9P/0//T/9P/2//b/9f/1//P/8//5//z//v8FABYAMABQAIAAsQDaAPgABwEM
AQkB8wDLAJAAQwDr/5f/YP9R/0z/RP9E/0n/Vf9g/2n/d/+P/6j/uf/I/9T/3P/j/+j/
6//q/+z/7P/v//D/7//u/+//7//w//L/8v/y//P/8//z//T/9f/z//P/8//z//P/9P/0
//T/9P/0//T/9f/1//b/9//3//f/9//5//n/+f/6//r/+v/6//v/+//8//z//P/9//7/
/v/+//////8AAAAAAQABAAQABAAEAAYABAAEAAUABgAIAAkACgAMAAoACwAMAA0ADwAP
ABAAEQARABEAEgASABMAEwATABMAFAAUABQAFAASABIAEgASABQAFQAVABUAFQAVABYA
FwAaABsAHAAcAB4AHgAeAB4AHAAaABkAGAAVABQAEwAQABIAEAAOAA0ACQAJAAcABgAF
AAUABAADAAMAAgACAAEA///////////+//7//v/+//////////7//P/8//z//P/8//z/
/P/7//z//f/9//7//f/9//3//f/9//3//f/9//v/+//7//r//P/9//3//f//////////
//3//f/9//3/+//7//z//P/+//7//v/+//z//P/7//v/+//8//z//P/+//7//v/+//z/
+//7//v/+//7//v/+//6//r/+v/4//j/+P/4//j/+v/6//r/+v/4//j/9//3//f/9//3
//f/9//3//f/9//4//j/+v/6//v/+//7//3//v/+//7//v///////////wIAAwADAAMA
AwAEAAQABQAFAAMAAgABAP7//P/6//j/+P/4//j/+P/5//n/+f/5//b/9f/z//H/8f/x
//H/7//s/+z/7P/s/+3/7v/v//D/8v/y//L/8v/x//H/8//0//T/9P/0//T/9P/0//X/
9f/z//P/+f/+/wQADwAkAEIAZgCYAMsA8gAKARkBGgEXAQEB1wCaAE0A8/+d/2r/W/9a
/1b/Vv9Z/1//Zv9t/3n/jf+k/7f/xv/Q/9z/4//m/+X/5v/m/+b/5//o/+v/7P/t/+3/
7v/u/+7/7v/v/+7/7f/t/+3/7//v/+//7//x//L/8v/y//D/8P/w//H/8//0//X/9f/z
//P/9f/1//X/9v/2//b/+P/5//n/+v/6//r/+//8//z//P/9//3//P/8//3//f/+//7/
/v8AAAIAAgADAAQAAgADAAQABgAIAAkACgALAAsACwAMAA0ADQANAA4ADgAOAA0ADAAL
AAwADAAMAAwADAAMAAwADAAMAA0ADQANAA8ADwAQABEAEgATABQAFAAUABQAFAAUABQA
EgARABAAEQAQAA8ADAAMAAoACAAHAAUABQADAAIAAQABAAAA///9//z//P/7//v/+//7
//v/+v/6//r/+v/5//n/+f/4//j/+P/4//j/+P/4//j/9//3//f/9v/2//f/9//3//f/
9//3//f/9//3//f/9//2//j/+f/5//n/+f/5//n/+f/3//f/9//3//n/+f/6//r/+P/4
//j/+P/4//j/9//3//f/+P/4//j/+P/4//j/+P/4//f/9//3//X/9f/1//X/9P/0//T/
9P/2//b/9v/1//T/8//y//L/8v/y//L/8v/y//H/8f/x//H/8f/x//H/8f/x//H/8v/y
//T/9P/1//X/9f/3//j/+P/4//j/+f/5//n/+f/8//3//f/9//3//v/+/////f/7//r/
+f/2//T/8v/w//D/8P/w//D/7//v/+//7//v/+//7v/t/+v/6//r/+n/6P/o/+j/6P/o
/+j/6P/o/+j/6P/o/+j/6f/p/+v/7P/s/+z/7P/s/+r/6v/r/+v/6f/n/+v/8P/2////
EAAqAEwAfAC1AOQACAEfASwBMQElAQEBwABtAAkAn/9U/zv/PP88/zr/P/9L/1b/X/9t
/4P/mv+r/7j/xP/O/9f/3P/f/97/3v/g/+H/4v/j/+T/5f/l/+b/5v/m/+b/5//n/+f/
6P/p/+f/5//n/+f/5//o/+j/6P/q/+r/6v/r/+v/7P/t/+3/7f/t/+//7//v//D/8P/w
//D/8f/x//L/8v/y//P/9P/y//L/8//z//b/9v/3//f/9v/2//b/+P/4//j/+f/6//r/
+//8//7//P/9//7/////////AAABAAEAAQACAAIAAwADAAMAAwAEAAQABAAEAAQABAAE
AAQABAAFAAUABQAFAAUABgAHAAoACwAMAAwADAAMAAwADAAOAAwACwAKAAkACAAHAAQA
BgAEAAIAAQD//////f/8//v/+//6//n/9//2//b/9f/1//X/9f/1//T/9P/0//T/8//z
//P/8v/w//D/8P/w//D/8P/w/+//8f/x//D/8P/x//H/8f/x//H/8f/x//H/8f/x//H/
8P/w//H/8f/x//H/8f/x//H/8f/x//H/8f/x//H/8v/y//L/8v/y//L/8v/y//H/8f/x
//L/8v/y//L/8v/y//L/8v/x//H/8f/x//H/8f/x//D/8P/w//D/8P/w//D/8P/u/+7/
7v/u/+7/7v/u/+7/7v/w//D/7//v/+//7//v/+//7//v/+//7//w//D/8v/y//P/8//z
//X/9v/2//b/9v/3//f/9//3//j/+f/5//n/+f/6//r/+//7//n/+P/3//T/8v/w/+7/
7v/u/+7/7v/v/+//7//v/+7/7f/r/+n/6f/p/+n/5//k/+T/5P/k/+T/5P/k/+T/5v/m
/+b/5v/n/+f/6f/q/+j/6P/o/+j/6P/o/+f/5//j/+P/5//q/+z/8f8AABgAOgBoAJ0A
ygDuAAUBEAERAQcB4wCmAFkA/f+b/1b/O/80/y7/Kv8z/z//SP9T/2H/d/+S/6f/tP/A
/8z/0//Y/9v/3P/c/9z/3f/e/9//3v/f/9//4P/i/+L/4v/j/+P/4//k/+X/4//j/+P/
4//j/+T/5P/k/+b/5v/m/+f/5f/m/+f/5//n/+f/6f/p/+n/6v/q/+r/6v/r/+v/7P/s
/+z/7f/u/+7/7v/v/+//8v/y//P/8//0//T/9P/2//b/9v/3//j/9v/3//j/+v/6//v/
/P/9//3//f/+/////////wAAAAABAAEAAQABAAQABAAEAAQAAgACAAIAAgACAAMAAwAD
AAUABQAGAAcACgALAAwADAAMAAwADAAMAAwACgAJAAgABQAEAAMAAAAAAP7//P/7//n/
+f/3//b/9f/1//T/8//x//D/8P/v/+//7//v/+//7P/s/+z/7P/t/+3/7f/s/+z/7P/s
/+z/7P/s/+z/6//t/+3/7P/s/+v/6//r/+v/6//r/+v/6//r/+v/6//q/+r/6//r/+v/
6//r/+v/6//r/+v/6//r/+v/6//s/+z/7P/s/+z/7P/s/+z/6//r/+v/7P/s/+z/6v/q
/+r/6v/s/+v/6//r/+v/6//r/+v/6v/q/+r/6v/o/+j/6P/o/+n/6f/p/+j/6P/o/+j/
6P/m/+b/5v/m/+b/5v/l/+X/5f/l/+X/5f/l/+X/5f/l/+b/5v/o/+j/6f/p/+n/6//u
/+7/7v/u/+//7//v/+//8P/x//H/8f/v//D/8P/x//H/7//u/+3/6v/o/+b/5P/m/+b/
5v/m/+X/5f/l/+X/5P/j/+H/3//f/9//3//d/9r/2v/a/9r/2v/a/9r/2v/a/9r/2v/a
/93/3f/f/+D/3v/e/97/3v/e/97/3f/d/9v/3f/h/+b/5v/t//r/EgAwAF4AkQC8ANoA
6wDuAOkA2QC3AIAANwDj/43/VP89/zb/Lv8q/y//O/9E/0v/Wf9t/4b/mf+o/7b/wP/F
/8r/zf/Q/87/0P/R/9L/0f/S/9P/0//U/9T/1P/U/9X/1f/V/9b/1//V/9X/1f/V/9P/
1P/U/9T/1f/W/9f/2f/X/9j/2f/Z/9n/2f/b/9v/2//c/9z/3P/c/93/3f/e/+D/4P/h
/+L/4P/g/+H/4f/g/+D/4f/h/+T/5P/k/+b/5P/k/+X/5v/o/+n/6v/s/+z/7f/u/+//
7//v//D/8f/v/+//8P/w//H/8f/x//H/8P/w//D/8P/w//D/8P/w//L/8//z//P/8//z
//T/9f/3//n/+//8//r/+v/6//r/+v/4//f/9v/3//b/9f/y//D/7v/s/+v/6f/p/+f/
5v/l/+X/5P/j/+H/4P/g/9//3f/d/93/3f/c/9z/3P/c/93/3f/d/9z/3P/c/9z/3P/a
/9r/2v/Z/9n/2f/Y/9j/2//b/9v/2//a/9n/2P/X/9f/1//X/9b/2P/Z/9n/2f/Z/9n/
1//V/w==
         </WaveFormData>
      </LeadData>
      <LeadData>
         <LeadByteCountTotal>10000</LeadByteCountTotal>
         <LeadTimeOffset>0</LeadTimeOffset>
         <LeadSampleCountTotal>5000</LeadSampleCountTotal>
         <LeadAmplitudeUnitsPerBit>4.88</LeadAmplitudeUnitsPerBit>
         <LeadAmplitudeUnits>��V</LeadAmplitudeUnits>
         <LeadHighLimit>2147483647</LeadHighLimit>
         <LeadLowLimit>268435456</LeadLowLimit>
         <LeadID>V5</LeadID>
         <LeadOffsetFirstSample>0</LeadOffsetFirstSample>
         <FirstSampleBaseline>0</FirstSampleBaseline>
         <LeadSampleSize>2</LeadSampleSize>
         <LeadOff>FALSE</LeadOff>
         <BaselineSway>FALSE</BaselineSway>
         <ExcessiveACNoise>FALSE</ExcessiveACNoise>
         <MuscleNoise>FALSE</MuscleNoise>
         <LeadDataCRC32>2128667750</LeadDataCRC32>
         <WaveFormData>
/P/8//z//P/8//z//P/8//7//v/+//7//v/+//7//v///wAAAQACAAMABAAFAAYACAAI
AAgACAAJAAoACwAMAAwADAAMAAwADgAOAA4ADgAPABAAEQASABMAFAAVABYAFAAUABQA
FAARABAADwAOAA0ADAALAAoABwAGAAUABAADAAIAAQAAAP///v/9//z/+v/6//r/+v/4
//j/+P/4//j/+P/4//j/9v/2//b/9v/2//b/9v/2//b/9v/2//b/9v/2//b/9v/2//b/
9v/2//b/9v/2//b/9v/2//b/9v/0//T/9P/0//b/9v/2//b/9v/2//b/9v/4//j/+P/4
//j/+P/4//j/9v/2//b/9v/4//j/+P/4//j/+P/4//j/9v/2//b/9v/2//b/9v/2//b/
9v/2//b/+P/4//j/+P/1//X/9f/1//X/9f/1//X/9//3//j/+P/3//n/+f/5//v//P/8
//z/+v/6//v/+//8//z//f/+/wAAAAAAAAIAAQABAAAAAAD///7//f/8//r/+P/4//j/
+P/5//n/+f/7//v/+//5//r/+P/3//b/9v/1//L/8v/w//D/8P/w//D/8P/w//D/7//v
/+//7//z//P/8//z//P/8//z//P/8v/w/+z/6P/o/+z/7f/z/wAAEgAuAFsAkQDDAPMA
HQE6AUwBUQE4Af4AqwBLAO3/qv+L/4D/e/91/3P/ef+E/4z/lf+n/7j/xf/N/9f/3v/j
/+T/5v/n/+X/5//n/+j/6v/q/+r/6//r/+z/7P/s/+z/7P/t/+7/7v/s/+z/7P/t/+3/
7v/u/+3/7f/t/+3/7f/t/+7/7v/v/+//7//w//D/8P/w//H/8f/z//P/8//z//H/8f/y
//L/8//0//T/9P/2//f/9//4//j/+P/6//r/+v/6//r/+v/5//r/+v/8//3//v/+////
AAABAAIAAwADAAMABAAFAAYABgAGAAgACgAKAAoACgALAAwADAAMAAwADAANAA0AEAAR
ABIAEwATABQAFgAWABYAFgAWABUAEgARABAADwAQAA8ADgAMAA0ACgAKAAcABwAGAAYA
BAACAAIAAQABAP7//f/8//v/+//8//z//P/8//v/+//7//z/+//7//v/+v/6//n/+f/5
//n/+f/5//f/9//3//f/9f/2//b/9v/4//f/9//3//f/9//2//b/9P/1//X/9f/2//b/
9v/2//f/9//3//b/+P/4//n/+f/5//n/+v/6//f/9//3//f/+f/5//n/+f/5//n/+f/5
//f/9//3//f/+f/5//n/+f/3//n/9//4//j/+P/4//j/+P/4//j/+P/4//j/9//3//f/
9//3//f/9//3//f/9//4//j/+f/7//v/+//7//z//v/+//7//v//////AAAAAP//AAAA
AAAAAAACAAMAAwACAAIAAQAAAP///v/8//r/+v/6//r/+//7//v/+//7//3/+//6//j/
9//2//b/9f/y//L/8v/y//D/8P/w//D/8P/w//H/8f/z//P/9f/1//X/9f/1//X/9f/1
//b/9P/u/+r/6v/u/+//8f/6/wgAHgA/AHEAoQDPAPkAFgEoAS8BIgH4AK8AWwAFAL7/
l/+G/3n/df9z/3f/fv+I/4//nf+u/73/x//P/9j/3//i/+T/5f/l/+X/5f/m/+b/5v/m
/+f/5//o/+j/6P/o/+j/6f/q/+r/6v/q/+r/6//r/+z/7P/r/+v/6//r/+v/6//s/+z/
7f/t/+3/7v/u/+7/7v/v/+//8f/x//H/8f/z//P/9P/0//X/9v/2//b/+P/5//n/+v/6
//r//P/8//z//P/8//z///8AAAAAAgABAAIAAgADAAQABQAGAAcABwAHAAgACQAKAAoA
CgAMAA4ADgAOAA4ADQAOAA4ADgAQABAAEQARABQAFQAWABcAGQAaABwAHAAcABwAHAAb
ABgAFwAWABUAEgARABAADgAPAAwADAAJAAcABgAGAAQAAgACAAEAAQACAAEAAAD///3/
/v/+//7//v/9//3//f/+//3//f/9//7//v/9//3/+//7//v/+//7//v/+//7//n/+v/6
//r/+v/5//n/+f/7//v/+v/6//r/+//7//v//v/+//7//v/7//v/+//6//r/+v/7//v/
+f/5//r/+v/5//n/+f/5//r/+//8//3//f/9//3//f/8//v/+v/5//v/+//7//v/+//7
//v/+//9//3//f/8//z//P/8//z/+v/6//r/+v/6//r/+f/5//n/+f/5//n/+//7//v/
+//6//r/+//9//3//f/9//7///8AAAEAAgACAAEAAQAAAAMABAAEAAQAAgAEAAUABQAG
AAYABQAEAAEAAAD+//z/+v/6//r/+//9//3//f/9//3/+//6//j/9//2//b/9f/y//L/
8v/y//L/8v/y//L/8v/y//P/8//z//P/9f/1//P/8//z//P/9f/1//T/8v/w//D/9P/0
//X//f8MACAAQABtAJ0AywDxAAsBGgEiARsB9AC4AGsAFwDV/7D/m/+O/4X/f/99/4f/
kv+Y/5//rf++/8f/0f/Z/+D/4f/i/+T/5//n/+n/6f/q/+z/6//q/+r/6f/q/+r/6v/q
/+r/6//s/+z/6v/q/+r/6//r/+z/7P/r/+3/7f/t/+3/7f/u/+7/7//t/+3/7v/u/+z/
7P/t/+3/7//v/+//7//v/+//8P/w//P/9P/0//T/8v/z//P/9P/y//L/9P/0//b/9v/2
//b/9//4//j/+v/9//7//v////7///8AAAEAAQABAAIAAwAEAAQABAAGAAYABgAGAAYA
BwAIAAgACAAKAAoACwALAAwADQAOAA8AEQASABQAFAAUABQAFAATAA8ADQALAAkACgAJ
AAgABgAHAAQABAABAP///v/+//z//P/8//v/+//5//f/9f/z//P/9P/0//T/9P/z//P/
8//y//H/8f/x//D/8P/v/+//8f/x//H/8f/z//P/8//z//L/8v/x//D/8P/v/+//7//x
//H/8P/w/+7/7//v/+//7v/u/+7/7v/w//H/8v/y//T/9P/1//X/8//z//T/9P/x//H/
8f/x/+//7//v/+//8f/x//H/8f/x//H/8f/x//H/8f/x//H/7//x//X/9f/0//L/8v/y
//L/7//u/+3/7P/u/+7/7f/t/+7/7//w//H/7//v/+//7//w//D/8f/z//P/8//z//T/
8v/y//L/8v/z//P/9P/0//X/9v/2//b/9//6//z//f/8//z/+//6//f/9v/0//L/8v/y
//L/8//z//P/8//z//P/8f/w/+7/7f/s/+z/6//o/+j/6P/o/+j/6P/o/+j/5v/m/+f/
5//n/+f/6f/p/+r/6//s/+3/7f/t/+z/6v/k/+D/4v/k/+n/7//+/xQAMABdAJMAxQD1
AB0BOAFIAUsBMAH0AKMAQQDl/6T/if9+/3f/b/9t/3P/fv+G/4//n/+u/7n/w//L/9L/
2f/e/+D/3//h/+H/4f/g/+D/4P/g/+H/4f/g/+D/4P/g/+D/4f/i/+L/5P/k/+T/5f/l
/+b/5v/l/+X/5f/l/+X/4//k/+T/5f/n/+f/6P/o/+j/6P/p/+n/6f/p/+n/6f/p/+n/
6v/q/+v/7P/s/+z/7P/t/+3/7v/u/+7/8P/w//D/8P/w//D/8f/y//L/9P/1//b/9v/3
//b/9//4//n/+//7//z//f/+//7//v8AAAIAAgACAAIAAwAEAAQABAAEAAQABQAFAAgA
CQAKAAsADQAOABAAEAAOAA4ADgANAA4ADQAMAAsACAAHAAYABAAFAAIAAgD///3//P/8
//r/+v/6//n/+f/4//f/9v/1//P/9P/0//T/9P/z//P/8//w/+//7//v//D/8P/v/+//
7//v/+//7//v/+//7//v/+3/7v/u/+7/8P/v/+//7//v/+//7v/u/+7/7//v/+//8P/w
//D/8P/x//H/8f/w//D/8P/x//H/7//v//D/8P/x//H/8f/x//P/8//z//P/8//z//P/
8//z//P/8//z//P/8//z//P/8//z//P/8//1//b/9v/2//b/9v/0//T/9P/0//T/9P/z
//P/8//z//P/8//z//P/8//z//T/9P/1//f/9//3//f/+P/4//j/+P/4//n/+f/6//r/
+//8//z//P/8//7///////7//v/9//z/+//6//j/9v/2//b/9v/3//f/9//3//f/+f/3
//b/9P/z//L/8v/x/+7/7v/u/+7/7P/s/+z/7P/u/+7/7//v//H/8f/z//P/8//z//P/
8//z//P/8v/u/+r/6P/s/+7/8f/3/wQAGAA4AGUAmQDLAPkAHwEyAT4BOwEWAdIAfQAh
AM//nP+D/3j/c/9x/3H/e/+E/47/m/+t/7z/x//R/9v/4P/l/+j/6P/p/+n/6f/p/+j/
6v/q/+r/6//r/+z/7P/s/+z/7P/t/+7/7v/u/+7/7v/v/+//8P/w/+//8f/x//H/8f/v
//D/8P/x//H/8f/y//L/8v/y//P/8//1//X/9f/1//X/9f/2//b/9//4//j/+P/2//f/
9//4//r/+v/8//z//P/8//z//P/9//7//v8AAAEAAgACAAMAAgADAAQABQAHAAcACAAJ
AAoACgAKAAwADAAMAAwADAANAA4ADgAOABAAEAARABEAFAAVABYAFwAXABgAGgAaABoA
GgAaABkAGAAXABYAFQASABEAEAAOAA8ADAAMAAkABwAGAAYABAACAAIAAQABAAAA///+
//3/+//8//z//P/8//v/+//7//z/+//7//v//P/8//v/+//7//v/+//7//n/+f/5//n/
+f/6//r/+v/6//n/+f/5//v/+//6//r/+v/7//v/+//6//r/+v/6//n/+f/5//j/+P/4
//n/+f/5//n/+v/6//n/+f/5//n/+f/5//n/+f/5//n/+f/5//n/+f/5//n/+f/5//n/
+f/5//n/+f/5//n/+v/6//r/+v/6//r/+v/6//r/+v/6//n/+f/3//f/9//3//f/9//3
//f/+v/6//v//f/9//3//f/+//7//v/+//7//////wAAAAABAAIAAgACAAIABAAFAAUA
AgACAAEAAAD///7//P/6//v//P/9/////f/9//3//f/7//n/+P/2//f/9v/2//X/8v/y
//L/8v/y//L/8v/y//L/8v/z//P/8//z//X/9f/1//X/9f/1//X/9f/0//L/7v/u//L/
8v/z//n/BgAaADgAZQCTAL8A5wAFARYBHgEVAewAqgBbAAsAx/+e/43/gv95/3f/ef+D
/4z/lP+h/7P/wP/L/9P/2f/g/+X/5v/o/+n/6//r/+v/7P/u//D/8P/x//H/8P/w//D/
8P/u/+//8P/w//D/8P/w//H/7//w//D/7//x//H/8f/x//H/8v/y//P/8f/x//L/8v/0
//T/9f/1//X/9f/1//X/9//3//j/+P/3//j/+P/4//b/9//3//j/+P/4//r/+v/8//z/
/P/8//3//v/+/wAA//8AAAAAAQACAAMABAAFAAUABQAGAAcACQAKAAsADgAMAAwADAAM
AA0ADgAOAA4AEAAQABEAEQAQABEAEgATABUAFgAYABgAGQAaABsAGwAZABcAFQATABAA
DwAOAAwADQAKAAoABwAFAAQABAACAP7//v/9//3//P/7//r/+f/7//z//P/8//z/+//7
//v/+v/5//n/+f/6//r/+f/5//n/+f/5//n/+P/3//b/9f/3//j/+P/4//j/9//3//f/
9//3//b/9v/4//n/+f/5//f/9v/1//T/9f/1//X/9P/2//b/9//3//n/+f/6//r/9//3
//f/9//1//X/9f/1//f/9//3//f/9//3//f/9//3//f/9//3//n/+f/5//n/+v/5//j/
9//2//b/9v/2//b/9v/2//X/9f/1//X/9f/1//f/9//3//f/9v/2//f/+f/7//v/+//8
//r/+v/6//r/+f/5//r/+v/7//z//P/8//3/AAACAAMABAAEAAMAAgAAAP7/+//4//j/
+P/4//n/+v/7//z//f/8//n/9//0//H/8P/w/+//7f/u/+//8P/v/+7/7f/s/+7/7v/v
/+//8P/x//T/9f/0//P/8v/x//H/8f/w/+7/7P/s/+7/8v/1//3/CgAeADoAZQCZAMkA
9QAVASoBNgEzARQB3ACPADMA3/+q/5P/iv+D/33/e/9//4j/kP+Z/6v/vP/H/8//2f/g
/+P/5P/m/+f/5//l/+X/5v/o/+b/5v/n/+f/5v/m/+b/5v/n/+n/6//s/+r/6v/q/+v/
6f/q/+r/6f/r/+v/6//r/+3/7v/u/+//7//v//D/8P/w//D/8f/x//D/7//u/+3/7f/t
/+7/7v/v//D/8P/w//H/8//0//b/9P/0//b/9v/2//b/9v/2//f/+P/4//r//f/+//7/
//8AAAEAAgADAAEAAQACAAMAAgACAAIABAAGAAYABgAGAAkACgAKAAoACgAKAAsACwAO
AA8AEAARABMAFAAWABYAFAAUABQAEwAUABMAEgARAA4ADQAMAAoACQAGAAYAAwABAAAA
AAD+//z//P/7//v/+v/5//j/9//1//b/9v/2//b/9f/1//X/8v/x//H/8f/x//L/8v/z
//P/8//z//P/8f/x//H/8f/v//D/8P/w//H/8f/y//P/8//z//L/8v/w//H/8f/x//L/
8v/y//L/8//z//P/8v/y//L/8//z//X/9f/2//b/9f/1//X/9f/1//X/9f/1//P/8//z
//P/8//z//P/8//z//P/8//z//P/8v/y//L/8v/y//D/8P/w//D/8v/y//H/8f/z//P/
8//z//L/8f/w/+//8v/y//P/9f/1//X/9f/2//b/9v/2//b/+f/5//r/+v/6//r/+f/4
//r//P/9//3//P/8//v/+v/7//r/+P/2//T/9P/0//X/9//3//f/9//3//X/9P/y//H/
8P/w/+//7P/s/+z/7P/s/+z/7P/s/+z/7P/t/+3/7f/t/+//7//t/+3/7f/t/+//7//u
/+7/6v/m/+b/6P/r/+///P8OACoAUQCHALsA7QAXATQBSgFRAT4BCAG5AFsA+/+y/43/
gP95/3X/b/9z/4D/iv+R/5//sP+9/8X/zf/W/93/4v/k/+P/5f/l/+P/5P/k/+T/5P/l
/+X/5v/m/+b/5v/k/+X/5v/m/+j/6P/o/+n/6f/q/+r/6f/p/+n/6f/p/+v/7P/s/+3/
6//r/+z/7P/s/+z/7f/t/+//7//v/+//7f/t/+7/7v/v//D/8P/w//D/8f/x//L/9P/0
//b/9v/2//b/9v/2//f/+P/4//r/+f/6//r/+//6//v//P/9//////8AAAEAAgACAAIA
BAAGAAYABgAGAAUABgAGAAYACAAIAAkACQAMAA0ADgAPAA8AEAASABIAEgASABIAEQAS
ABEAEAAPAA4ADQAMAAoACQAGAAYAAwABAAAAAAD+//z//P/7//v//P/7//r/+f/3//j/
+P/4//b/9f/1//X/9v/1//X/9f/1//b/9v/3//f/9//3//f/9f/1//X/9f/z//T/9P/0
//T/8//z//P/9f/1//T/9P/0//X/9f/1//T/9P/0//T/9f/1//X/9P/2//b/9//3//f/
9//4//j/9f/1//X/9f/1//X/9f/1//f/9//3//f/9f/1//X/9f/1//X/9f/1//X/9f/1
//X/9f/2//T/9P/0//T/9P/0//T/9P/0//T/8//z//P/8//z//P/9f/1//X/9f/2//b/
9//5//n/+f/5//r/+v/6//r/+v/7//v//P/8//v//P/8//z//v8AAAEAAQAAAAAA///+
//3//P/6//j/9v/2//b/9//1//X/9f/1//X/8//y//D/8P/w//H/8f/u/+7/7v/u/+z/
7P/s/+z/7P/s/+3/7f/t/+3/7//v/+//7//v/+//7//v/+7/7P/o/+b/6P/q/+3/8/8A
ABQANABhAJUAxwDzABUBKgE0AS8BCgHIAHMAGQDL/5r/g/92/2//a/9t/3n/gv+M/5n/
q/+6/8X/z//X/97/4f/k/+b/5//n/+f/5//m/+b/5v/m/+f/5//q/+r/6v/q/+r/6//s
/+z/7P/s/+z/7f/r/+z/7P/r/+v/6//r/+v/6//s/+z/7f/t/+3/7v/u/+7/7v/v/+//
8f/x//H/8f/x//H/8v/y//P/9P/0//T/9P/1//X/9v/2//b/+P/4//r/+v/6//r/+//8
//z//v///wAAAAABAAAAAQACAAMABQAFAAYABwAIAAgACAAKAAoACgAKAAoADQAOAA4A
DgAQABAAEQARABIAEwAUABUAFQAWABgAGAAYABgAGAAXABYAFQAUABMAEAAPAA4ADAAL
AAgACAAFAAMAAgACAAAA/v/+//3//f/+//3//P/7//v//P/8//z/+v/5//n/+f/4//f/
9//3//f/+P/4//n/+f/5//n/+f/3//f/9//3//f/+P/4//j/+P/3//f/9//3//f/9v/2
//b/9//3//f/9v/2//b/9v/3//f/9//2//j/+P/5//n/9//3//j/+P/5//n/+f/5//n/
+f/5//n/+//7//v/+//5//n/+f/5//n/+f/5//n/+f/5//n/+f/5//r/+v/6//r/+v/6
//r/+v/6//r/+v/5//n/+f/5//n/+f/5//n/+f/5//r/+v/7//3//f/9//3//v8AAAAA
AAAAAAEAAQACAAIAAwAEAAQABAACAAQABQAFAAQABAADAAIAAQAAAP7//P/+//7//v//
/////////////f/7//r/+P/3//b/9v/1//L/8v/y//L/8v/y//L/8v/y//L/8//z//P/
8//1//X/9f/1//X/9f/1//X/9P/y/+7/7v/y//T/9f/7/wgAGgA2AF8AjQC5AOEA/wAQ
ARoBEwHyALYAaQAXANH/pv+R/4b/ff95/3n/gf+K/5L/nf+v/77/yf/R/9n/4P/l/+r/
7P/t/+3/7f/v/+7/7v/u/+7/7//v//D/8P/w//D/7v/v//D/8P/y//L/8v/z//H/8v/y
//H/8f/x//H/8f/x//L/8v/z//P/8//0//T/9P/0//X/9f/z//P/8//z//X/9f/2//b/
9//4//j/+P/2//f/9//4//r/+v/8//z//P/8//z//P/7//z//P/+//3//v/+////AQAD
AAUABwAHAAcACAAJAAgACAAIAAoADAAMAAwADAALAAwADAAMAA4ADgAPAA8ADgAPABAA
EQAVABYAGAAYABkAGgAbABsAGgAZABgAFwAVABMAEQAOAA0ACgAKAAcAAwACAAIAAAD+
//7//f/9//7//f/8//v/+//8//z//P/8//v/+//7//r/+f/5//n/+P/4//f/9//3//f/
9//3//j/+f/6//v/+f/6//r/+v/4//f/9//3//X/9f/0//T/9v/3//f/9//6//r/+v/6
//n/+f/5//j/+P/4//n/+f/3//f/+P/4//X/9f/1//X/9//3//f/9//5//n/+f/5//n/
+f/5//n/9//3//f/9//3//f/9//2//T/9P/0//T/9f/2//f/+P/2//b/9f/1//X/9f/1
//X/9//3//f/9//2//b/9//5//f/9//3//j/+f/6//v//P/9//3//v/+////AAAAAAAA
AAACAAMAAwACAAIAAQAAAP3//P/6//j/+P/4//j/+f/5//n/+f/5//n/9//2//T/8f/w
//D/7//s/+z/7P/s/+3/7v/v//D/8v/y//P/8//y//H/8v/x//P/8//z//P/8//z//L/
8P/s/+j/7P/w//X//f8QACYASAB1AKUA0wD7ABkBKAE0AS0BBgHGAHcAHQDT/6b/k/+K
/4P/ff97/4P/jP+Q/5f/p/+2/8X/z//Z/+D/5f/m/+T/4//j/+P/4f/k/+b/6P/o/+n/
6f/q/+r/6v/q/+n/6f/p/+j/6v/q/+r/6//r/+z/7P/r/+v/6//r/+v/6//s/+z/7f/s
/+v/6//q/+v/7P/u/+//8f/x//H/8f/x//H/8v/y//P/9P/0//T/8//z//L/8v/y//L/
9P/0//X/9v/3//j/+f/6//r//P/9//7//v///wAAAQACAAMAAwADAAQABQAEAAQABAAG
AAYABgAGAAYABQAGAAYABgAKAAoACwALAAwADQAOAA8AEQASABQAFAAUABQAFAATABIA
EQAQAA8ADgANAAwACgAJAAYABgADAP///v/+//z//P/8//v/+//4//f/9v/1//X/9v/2
//b/9v/1//X/9f/2//X/9f/1//T/9P/z//P/8//z//P/8//z//P/8//z//H/8v/y//L/
8v/x//H/8f/x//H/8P/w//L/8//z//P/9v/2//b/9v/0//P/8v/w//H/8v/0//X/8//z
//T/9P/1//X/9f/1//X/9f/1//X/8//z//P/8//z//P/8//z//P/8//z//P/8f/x//H/
8f/z//P/8v/w//D/8P/w//L/8v/y//L/8v/y//H/8f/x//H/8f/x//H/8f/x//H/8v/y
//P/9f/1//X/9f/2//b/9v/2//b/9//3//j/+P/5//r/+v/6//r//P/9//3//P/8//v/
+v/5//j/9v/0//T/9P/0//X/8//z//P/8//1//P/8v/w/+//7v/u/+3/6v/q/+r/6v/q
/+r/6v/q/+z/7P/t/+3/6//r/+3/7f/t/+3/7f/t/+v/7f/s/+r/6P/k/+b/6P/t//P/
AgAUADIAXQCTAMUA8wAbATQBRgFJASwB7gCZADkA2/+e/4P/ev91/2//bf93/4L/iv+T
/6X/tP+//8n/0f/Y/9v/3v/e/+H/4f/h/+P/5P/k/+b/5v/n/+f/5v/m/+b/5v/k/+X/
5v/m/+b/5v/m/+f/5//o/+j/5//n/+f/5//n/+n/6v/q/+v/6f/p/+r/6v/q/+r/6//r
/+v/6//r/+v/6//r/+z/7P/t/+7/7v/u/+7/7//v//D/8P/w//L/8v/w//D/8P/w//P/
9P/0//b/9f/2//b/9//4//n/+v/7//v/+//8//3//v/+//7/AAACAAIAAgACAAEAAgAC
AAIAAgACAAMAAwAGAAcACAAJAA0ADgAQABAADgAOAA4ADQAMAAsACgAJAAoACQAIAAYA
BQACAAIA///9//z//P/6//j/+P/3//f/9v/1//T/8//z//T/9P/0//T/8//z//P/8P/v
/+//7//w//D/7//v/+3/7f/t/+3/7//v/+//7//t/+7/7v/u/+7/7f/t/+3/7//v/+7/
7v/u/+//7//v/+7/7v/u/+7/7f/t/+3/7P/u/+7/7//v/+//7//w//D/7//v/+//7//v
/+//7//v/+//7//v/+//7//v/+//7//t/+3/7f/t/+3/7f/t/+3/7//v/+//7//u/+z/
7P/s/+z/7v/u/+7/7v/u/+7/7f/t/+3/7f/t/+3/6//r/+v/6//s/+z/7f/v/+//7//v
//D/8v/y//L/8v/1//X/9v/2//X/9v/2//b/9P/2//f/9//4//j/9//2//P/8v/w/+7/
7P/s/+z/7f/v/+//7//v/+//7f/s/+r/6f/o/+j/5//k/+T/5P/k/+T/5P/k/+T/5P/k
/+X/5f/l/+X/5//n/+f/5//n/+f/5//n/+b/5P/g/97/3v/i/+P/5//y/wIAHgBJAHkA
pwDTAPsAEgEeASEBCAHOAH8AJwDV/5z/f/9w/2f/Yf9j/2n/dP98/4X/l/+q/7n/wf/H
/87/1f/Y/9r/2//b/9v/2//c/9z/3P/c/93/3f/e/97/3v/e/97/3//g/+D/3v/e/97/
3//d/97/3v/d/9//3//f/9//3//g/+D/4f/h/+H/4v/i/+L/4v/j/+P/4//j/+P/4//j
/+P/5P/k/+P/5P/k/+T/5P/l/+X/5v/k/+T/5v/m/+j/6P/o/+j/6f/q/+r/7P/t/+7/
7v/v/+7/7//w//H/8//z//T/9f/2//b/9v/4//j/+P/4//j/9//4//j/+P/6//r/+//7
//7///8AAAEAAQACAAQABAAEAAQABAADAAIAAQAAAP///P/7//r/+P/3//T/9P/x//H/
8P/w/+7/7P/s/+v/6//q/+n/6P/n/+X/5v/m/+b/5v/l/+X/5f/k/+P/4//j/+L/4v/h
/+H/4f/h/+H/4f/j/+P/4//j/+L/4v/h/+D/4P/f/9//3//f/9//3v/e/97/3//f/9//
4P/g/+D/4P/f/9//3//e/97/3v/f/9//3//f/+D/4P/f/9//3//f/93/3f/d/93/3f/d
/93/3f/d/93/3f/d/9//3//f/9//3f/d/93/3f/d/93/3f/d/9v/3P/c/9z/3P/c/9z/
3P/a/9r/2v/a/9r/2v/Z/9n/2f/Z/9n/2f/Z/9n/2f/Z/9r/2v/b/93/3f/d/93/3v/g
/+D/4P/g/9//3//g/+D/3//g/+D/4P/g/+L/4//j/+T/5P/j/+L/4f/g/97/3P/e/97/
3v/f/97/3f/c/9v/2//Z/9j/1v/X/9b/1v/V/9D/0P/Q/9D/0P/Q/9D/0P/S/9L/0//T
/9P/0//V/9X/0//T/9P/0//R/9H/0v/Q/87/zP/O/9D/0//X/+L/8v8KADMAYwCRALkA
2QDqAPIA8QDYAKIAVwAFALv/jP91/2b/W/9T/1P/W/9k/2z/df+F/5T/of+r/7P/uv+/
/8L/xP/F/8X/xf/F/8b/xv/G/8b/x//H/8b/xv/G/8b/xv/H/8j/yP/G/8b/xv/H/8X/
xv/G/8X/xv/H/8j/yf/J/8r/yv/L/8n/yf/K/8r/yv/K/8v/y//J/8n/yf/J/8n/yf/K
/8r/y//M/8z/zP/K/8v/y//M/8z/zP/O/87/zv/O/87/zv/R/9L/0v/U/9X/1v/W/9f/
1v/X/9j/2f/X/9f/2P/Z/9r/2v/a/9z/3P/c/9z/3P/b/9z/3P/c/97/3v/f/9//4P/h
/+L/4//m/+j/6//s/+v/6v/p/+f/5v/l/+T/4//i/+H/4P/e/9//3P/c/9n/1f/U/9T/
0v/Q/9D/z//P/87/zf/M/8v/yv/K/8n/yP/G/8X/xf/F/8X/xf/G/8f/yP/I/8f/x//F
/8X/xf/F/8P/w//D/8P/w//E/8T/xP/C/8H/wf/B/8H/wf/A/8D/wf/D/8T/xf/G/8T/
wv++/w==
         </WaveFormData>
      </LeadData>
      <LeadData>
         <LeadByteCountTotal>10000</LeadByteCountTotal>
         <LeadTimeOffset>0</LeadTimeOffset>
         <LeadSampleCountTotal>5000</LeadSampleCountTotal>
         <LeadAmplitudeUnitsPerBit>4.88</LeadAmplitudeUnitsPerBit>
         <LeadAmplitudeUnits>��V</LeadAmplitudeUnits>
         <LeadHighLimit>2147483647</LeadHighLimit>
         <LeadLowLimit>268435456</LeadLowLimit>
         <LeadID>V6</LeadID>
         <LeadOffsetFirstSample>0</LeadOffsetFirstSample>
         <FirstSampleBaseline>0</FirstSampleBaseline>
         <LeadSampleSize>2</LeadSampleSize>
         <LeadOff>FALSE</LeadOff>
         <BaselineSway>FALSE</BaselineSway>
         <ExcessiveACNoise>FALSE</ExcessiveACNoise>
         <MuscleNoise>FALSE</MuscleNoise>
         <LeadDataCRC32>324143788</LeadDataCRC32>
         <WaveFormData>
+v/6//r/+v/8//z//P/8//z//P/8//z//P/8//z//P///wAAAQACAAMABAAFAAYACAAI
AAgACAAKAAoACgAKAAwADAAMAAwADQAOAA8AEAASABIAEgASABIAEgASABIAEAAQABAA
EAAPAA4ADQAMAAsACgAJAAgABQAEAAMAAgD///7//f/8//v/+v/5//j/+P/4//j/+P/4
//j/+P/4//j/+P/4//j/9v/2//b/9v/2//b/9v/2//T/9P/0//T/9P/0//T/9P/2//b/
9v/2//b/9v/2//b/9v/2//b/9v/0//T/9P/0//b/9v/2//b/9v/2//b/9v/2//b/9v/2
//b/9v/2//b/9v/2//b/9v/2//b/9v/2//b/9v/2//b/9P/0//T/9P/2//b/9v/2//b/
9v/1//X/9f/1//X/9f/1//X/9f/1//P/8//z//P/9f/1//b/9v/3//j/+P/4//v/+//7
//v/+f/5//n/+f/8//z//P/9//z//P/8//7//v/+//7//v/8//z//P/7//r/+f/5//n/
+//8//z//P/8//z//P/6//n/+P/3//b/9//1//P/8//w//D/8P/w//D/8P/w//D/8P/w
//D/8P/x//H/8f/x//P/8//z//P/8f/w/+3/6f/n/+j/6P/q//H/+/8LACcATABwAJUA
ugDXAO8AAQH8AOMAuQCBAEUAGAD7/+b/2P/L/7//v//E/8r/zv/U/9v/4f/k/+j/6v/s
/+z/7P/r/+v/7f/t/+7/7v/s/+z/7P/s/+z/7P/s/+z/7v/u/+7/7v/s/+z/7P/t/+3/
7f/t/+3/7f/t/+3/7f/s/+z/7P/s/+3/7v/v//D/7//v//D/8P/w//D/8f/x//H/8f/x
//H/8f/y//L/8v/0//T/9P/1//b/9v/2//j/9//3//f/9v/2//j/+f/5//r/+//7//z/
/f/+////AAACAAIAAwAEAAQABQAGAAcACAAJAAkACQAJAAkACQAJAAoACwALAAwADQAO
AA8ADwASABMAFAAUABQAFAATABEADgANAAwACwAKAAkACAAFAAYABAADAAEAAwABAAAA
AAD+//3//P/8//z//P/8//r/+P/5//n/+P/4//j/+P/4//n/+f/4//j/+P/4//j/+P/2
//b/9v/2//j/+P/3//f/9//3//f/9//2//b/9v/2//j/+P/4//j/9v/1//X/9v/4//f/
9//4//f/9//3//j/+P/4//j/+f/5//n/+P/4//j/+P/4//j/+P/4//j/+P/4//j/+P/4
//f/9//2//b/+P/3//f/9//4//f/+f/4//j/+P/4//j/9//3//f/9//3//f/9//3//n/
+f/5//n/9//3//f/9//6//r/+//8//r/+v/7//v//f/9//3//f/9//3//v/+//7///8A
AAAAAAACAAIAAgACAAIAAgACAAIAAQAAAP//////////AAAAAAAAAAAAAAAA/v/9//z/
+//6//n/9//1//X/9P/0//L/8v/y//L/8v/y//L/8v/0//T/9f/1//X/9f/1//X/9f/1
//X/9P/x/+3/7f/u/+7/7v/x//n/BQAbADoAXAB/AKQAwQDXAOkA7gDdALkAjQBZACgA
CQDy/+D/0//J/8P/xv/K/87/1P/b/+P/5v/o/+7/8P/y//L/8f/x//H/8f/w//D/8P/w
//D/8P/w//D/8P/w//L/8v/y//L/8v/y//L/8//z//P/8//z//P/8//z//P/9P/0//T/
9P/0//T/9P/0//X/9f/2//b/9P/0//X/9f/1//X/9f/1//X/9v/2//b/+P/4//j/+f/4
//j/+P/6//v/+//7//r//P/+///////+//////8AAAEAAgADAAQABAAEAAUABgAGAAcA
CAAJAAoACwALAAsADQANAA0ADQAQABEAEQASABMAFAAVABUAFgAXABgAGAAYABgAFwAV
ABIAEQAQAA8ADgANAAwACQAJAAgACAAHAAUAAwACAAIAAgABAAAAAAD+//7//v/8//r/
+//7//r//P/8//z//P/9//3//P/8//z//P/8//z/+//6//n/+P/6//r/+f/5//v/+//7
//v/+v/6//r/+v/6//r/+v/6//r/+f/5//r//P/7//v//P/8//v/+v/6//j/+P/4//n/
+//7//r/+v/6//r/+v/6//z//P/8//z/+v/6//r/+v/7//v/+v/6//r/+f/5//n/+v/7
//v/+//7//3//f/6//z//P/8//z/+f/5//n/+f/5//n/+f/5//n/+f/5//n/+//7//v/
+//8//z//f/+//7//v//////////////////////AAAAAAAAAQACAAIAAgAEAAQABAAE
AAQABAAEAAIAAQAAAP//////////AAACAAIAAgACAAEA/v/8//r/+//6//n/9//1//X/
9P/0//T/9P/0//T/9v/2//b/9v/2//b/9//3//X/9f/1//X/8//1//P/8v/v/+//8f/w
//D/8v/7/wcAGQA3AFgAfgChALwA0wDlAO8A5ADFAJsAZwA3ABYA/f/q/97/0f/J/8v/
0P/S/9T/2P/f/+X/6P/s/+7/8P/w//D/8f/v/+//7//w//D/7v/u/+7/7v/w//D/8P/w
//D/8P/w//D/7v/u/+7/7//v/+//7//v//H/8f/x//H/8v/y//L/8v/y//L/8v/y//H/
8f/y//L/8P/w//H/8f/z//P/8//z//T/9v/3//j/9v/2//b/9//2//b/9v/4//f/9//3
//b/9v/4//n/+f/8//3//f/+////AAABAAIAAgACAAMABAAGAAcACAAJAAgACQAJAAkA
CQAJAAkACQAMAA0ADQAOAA8AEAARABEAFAAVABYAFgAUABQAEwARAA8ADQALAAkACAAH
AAYAAwADAAIAAgABAP///f/8//z//P/7//r/+v/5//j/9//0//T/9f/1//T/9v/2//b/
9v/1//X/9P/0//T/9P/0//T/9P/0//T/9P/0//T/8//z//H/8f/x//H/8v/y//L/8v/y
//L/8v/y//T/8//z//T/8v/x//H/8v/z//P/8//0//T/9P/0//X/9f/1//T/9P/y//L/
8v/y//T/9P/0//T/9P/0//T/9P/z//P/8v/y//T/8//z//P/9P/1//X/9f/2//T/9P/0
//T/8v/x//D/7//v/+//7//v//D/8f/y//P/8f/x//H/8f/y//L/8//0//T/9P/1//X/
9f/1//X/9f/z//P/9P/0//T/9f/2//b/9//6//v//P/8//z//P/8//z/+//6//n/9//3
//f/+P/2//b/9v/2//j/9v/1//T/8//y//H/7//r/+v/6v/q/+r/6v/q/+r/6P/o/+j/
6P/o/+j/6f/p/+z/7f/u/+//7//v/+//7P/n/+X/4//k/+T/6P/v//v/DQApAE4AcgCZ
AL4A1wDvAP0A+gDhALcAfQBBABQA9//k/9T/xf+5/7f/wP/E/8b/zP/V/9n/3P/g/+T/
6P/o/+j/5//n/+X/5f/m/+b/5v/m/+b/5v/m/+b/5v/m/+b/5v/m/+b/5v/m/+b/5//p
/+n/6f/p/+n/6f/p/+n/6P/o/+j/6P/q/+r/6v/q/+v/6//s/+z/6v/q/+v/6//r/+v/
6//r/+3/7v/u/+7/7v/u/+7/7//w//D/8P/y//H/8f/x//D/8v/0//X/9f/2//f/9//4
//n/+v/7//z//P/8//3//v/+////AAABAAQABQAFAAUABQAFAAUABQAGAAcABwAIAAkA
CgALAAsADAANAA4ADgAOAA4ADQALAAoACQAIAAcABgAFAAQAAQAAAP7//f/7//v/+f/4
//j/+P/3//b/9v/2//b/9v/0//L/8//z//L/9P/0//T/9P/x//H/8P/w//D/8P/w//D/
8P/w//D/8P/w//D/7//v/+//7//v/+//8P/w//D/8P/w//D/8P/w//D/7//v//D/8v/x
//H/8v/z//P/8//0//L/8v/y//P/8f/x//D/8P/y//L/8v/y//L/8v/y//L/8v/y//L/
8v/x//H/8P/w//L/8f/x//H/8v/z//P/8//1//T/9P/0//T/9P/z//P/8//z//P/8//z
//P/8//z//P/8//z//P/8//z//T/9P/1//b/9v/2//f/9//3//f/9//3//f/9//4//j/
+P/5//r/+v/6//z//P/8//z//P/8//z//P/7//r/+f/5//n/+f/6//r/+v/6//r//P/6
//n/+P/1//T/8//x/+//7//u/+7/7v/u/+7/7v/w//D/8P/w//D/8P/x//H/8f/x//H/
8f/x//H/7//s/+n/5//n/+j/6v/s//P//f8RADEAUgB2AJ0AwADVAOsA9QDqAMkAmwBl
ADEACgDv/97/0P/F/73/wf/G/8r/zv/W/93/4f/k/+j/7P/s/+z/7v/t/+3/7f/r/+r/
7P/s/+z/7P/s/+z/7P/s/+z/7v/u/+7/7v/s/+z/7P/t/+//7//v/+//7//v/+//7//u
/+7/7v/u//D/8P/w//D/7//v//D/8P/w//D/8f/x//P/8//z//P/8//0//T/9P/0//T/
9P/1//T/9P/0//b/9//3//f/9v/2//j/+f/5//r/+//7//z//f/+////AAAAAAAAAQAC
AAQABQAGAAcABgAHAAcABwAJAAkACQAJAAwADQANAA4AEQASABMAEwATABMAEwASABIA
EgARAA8ADgANAAwACwAKAAkACAAFAAYABAADAAEAAQD///7//v/8//v/+v/6//r/+v/6
//j/9v/3//f/9v/2//b/9v/2//f/9//2//b/9v/2//b/9v/2//b/9v/2//b/9v/1//X/
9//3//f/9//2//b/9v/2//b/9v/2//b/9v/1//X/9v/0//P/8//0//X/9f/1//b/9P/0
//T/9f/1//X/9P/0//b/9v/2//b/9v/2//b/9v/2//b/9v/2//f/9//2//b/9v/1//X/
9f/2//f/9//3//X/9v/0//T/9P/0//X/9f/1//X/9f/1//X/9f/1//X/9f/1//X/9f/1
//X/9v/2//f/+P/4//j/+f/5//n/+f/5//n/+f/5//r/+v/6//v//P/8//z//v/+//7/
/v/+//7//v/+//3//P/7//3//f/9//7//P/8//z//P/8//r/+f/4//f/9v/1//P/8f/x
//D/8P/w//D/8P/w//D/8P/w//D/7v/u/+//7//x//H/8f/x/+//7//v/+7/6f/p/+v/
7P/q/+7/8////xEALQBOAHAAkwCwAMUA1wDfANIArwCFAFUAKQAGAO//4P/S/8f/wf/D
/8j/zP/S/9r/3//h/+T/6P/q/+z/7v/s/+v/7f/t/+3/7v/u/+7/7v/u/+7/7v/u/+7/
7v/w//D/8P/w/+7/7v/u/+//7f/t/+3/7f/v/+//7//v//D/8P/w//D/8P/w//D/8P/x
//H/8v/y//D/8P/x//H/8f/x//H/8f/z//T/9P/0//T/9P/0//X/9v/2//b/+P/3//f/
9//2//b/+P/5//n/+v/7//v//P/9//7///8AAAIAAgADAAQABgAHAAgACQAJAAkACAAH
AAkACQAJAAkACwALAAoACgANAA4ADwAPABAAEQASABIAFAAUABMAEQAOAA0ADAALAAgA
BwAGAAMABAACAAEA//////3//P/8//r/+f/4//j/+P/4//j/9v/2//f/9//2//b/9v/2
//b/9f/1//T/9P/0//T/9P/0//b/9v/2//b/9P/0//P/8//z//P/8//z//T/9P/0//T/
9P/0//T/9P/2//X/9f/2//X/8//y//L/8f/x//H/8v/0//T/9P/1//f/9//2//b/9f/0
//P/8v/y//L/8v/y//L/8v/y//L/8//z//L/8v/0//P/8//z//T/9f/1//X/9v/0//T/
9P/0//H/8f/x//H/8f/x//H/8f/z//P/8//z//P/8//z//P/9P/0//X/9v/2//b/9//3
//f/9//3//f/9f/1//b/9v/2//f/+P/4//r//P/8//z//P/8//z//P/6//n/+P/3//f/
9//3//j/+//8//3//v/7//j/9v/0//L/8P/u/+v/7P/t/+3/7v/t/+z/6//q/+v/7P/t
/+7/8P/w//H/8f/x//H/8f/x/+//7//t/+j/5f/l/+n/6v/s//D/9f/9/w8AKQBMAHIA
mQC4ANEA5wD1APAA1QCpAHMAOwASAPf/5v/Y/8v/vf+7/8L/xv/K/9D/2f/d/+L/6P/q
/+j/6P/o/+f/5//n/+n/6v/q/+j/6P/o/+j/5v/m/+b/5v/p/+r/6//s/+z/7P/s/+3/
6//r/+v/6//t/+3/7f/t/+z/7P/s/+z/7P/s/+z/7P/u/+//8f/y//H/8P/w/+//7f/t
/+3/7f/v//D/8P/w//H/8v/z//X/8//y//H/8v/1//X/9f/0//T/9v/3//f/+v/7//v/
/P/9//7///8AAAAAAAABAAIAAAABAAIAAwAEAAUABQAFAAcABwAHAAcACgALAAsADAAL
AAwADQANABAAEQASABIAEAAQAA8ADQAOAA0ADAALAAoACQAIAAUABgAEAAMAAQAAAP3/
+//6//j/9//2//b/9v/2//b/9P/0//X/9f/0//T/9P/0//T/8f/x//D/8P/w//D/8P/w
//L/8v/y//L/8v/y//H/8f/v/+//7//v//L/8v/y//L/8v/y//L/8v/w/+//7//w//D/
7//v//D/8f/x//H/8v/w//D/8P/x//L/8//z//T/9P/0//T/9P/0//T/9P/0//L/8v/y
//L/8//z//L/8v/y//H/8f/x//L/8v/y//L/8v/y/+//7//v/+//8f/x//H/8f/x//H/
8f/x//H/8f/x//H/8v/y//P/9P/0//T/9f/1//X/9f/1//X/9f/1//b/9v/2//f/+P/4
//j/+v/6//r/+v/6//r/+v/6//n/+P/3//X/9f/1//b/+P/4//j/+P/4//b/9f/0//P/
8v/x/+//7f/t/+z/7P/s/+z/7P/s/+z/7P/s/+z/7P/s/+3/7f/t/+3/7f/t/+3/7f/t
/+z/5//j/+P/5P/m/+j/7//5/wcAIQBEAGoAkQC0ANEA6QD7AP4A5wDBAIsATwAaAPv/
5v/W/8n/vf+7/8L/xv/I/87/1f/Z/9z/4P/k/+b/6P/q/+n/6f/p/+n/6P/o/+b/5v/m
/+b/5v/m/+b/5v/m/+b/5v/m/+j/6P/o/+n/6f/p/+n/6f/p/+n/6f/p/+j/6P/o/+j/
6v/q/+r/6v/r/+v/7P/s/+z/7P/t/+3/7f/t/+3/7f/t/+7/7v/u/+7/7v/u/+//8P/w
//D/8v/z//P/8//y//L/9P/1//X/9P/1//X/9v/3//j/+f/6//r/+v/7//z//v///wAA
AQACAAMAAwADAAMAAwADAAMABAAFAAUABgAJAAoACwALAAwADQAOAA4ADAAMAAsACQAK
AAkACAAHAAYABQAEAAEAAgAAAP///f/7//n/+P/4//j/9//2//b/9P/0//T/8v/y//P/
8//y//D/8P/w//D/8P/x//H/8v/y//L/8v/y//L/8v/y//L/8v/y//H/8f/x//H/8f/x
//D/8P/w//D/8P/w//D/8P/y//H/8f/y//D/7//v//D/7//v/+//8P/w//D/8P/x//P/
8//y//L/8v/y//L/8v/y//L/8v/y//L/8v/y//L/8f/x//D/8P/y//H/8f/x//L/8//z
//P/8f/w//D/8P/w//D/8f/x//H/8f/x//H/8f/x//H/8f/x//H/8f/x//H/8f/y//L/
8//0//T/9P/1//X/9f/1//X/9f/1//X/9v/2//b/9//4//j/+P/6//r/+v/6//r/+v/6
//r/+f/4//f/+f/5//n/+v/4//j/+P/4//j/9v/1//T/9f/0//P/8f/v/+//7v/u/+z/
7P/s/+z/7P/s/+z/7P/s/+z/7f/t/+3/7f/t/+3/7//t/+3/6v/n/+X/5//o/+j/6v/x
//v/DQArAFAAdACZALoA0QDjAO8A5ADDAJUAYQAtAAgA7f/a/8z/wf+5/73/xP/G/8z/
1v/b/9//4v/m/+j/6v/q/+r/6//r/+n/6f/o/+r/6P/o/+j/6P/q/+r/6v/q/+r/6v/q
/+r/6v/q/+r/6//r/+v/6//r/+v/6//r/+v/7P/s/+z/7P/s/+z/7P/s/+3/7f/u/+7/
7v/u/+//7//v/+//7//v//H/8v/y//L/9P/0//T/9f/0//T/9P/2//n/+f/5//j/+v/8
//3//f/+//////8AAP//AAABAAIABAAEAAUABgAGAAcACAAJAAgACQAJAAkACgALAAwA
DQAOAA8ADwAQABEAEgATABMAEgATABQAFAAUABQAEwARABIAEQAQAA8ADAALAAoABwAI
AAYABQADAAMAAQAAAAAAAAD///7//v/+//7//v/8//z//f/9//z//P/8//z//P/7//v/
+v/6//r/+v/6//r/+v/6//r/+v/6//r/+f/5//n/+f/5//n/+v/6//r/+v/4//j/+P/4
//r/+f/5//r/+v/5//n/+v/5//n/+f/6//j/+P/4//n/9//3//b/9v/3//j/+f/6//j/
+P/4//j/+v/6//r/+v/7//v/+v/6//r/+f/5//n/+P/5//n/+f/7//r/+v/6//r/+v/5
//n/+f/5//n/+f/5//n/+f/5//n/+f/5//n/+f/5//r/+v/7//z//P/8//3//f//////
//////////8AAAAAAAABAAIAAgAAAAIAAgACAAQABAAEAAQAAgABAAAA//////////8A
AAAAAAAAAAAAAAD+//3//P/7//r/+f/3//X/9f/0//T/9v/2//b/9v/0//T/9P/0//T/
9P/1//X/9f/1//X/9f/z//P/8//w/+3/7f/t/+7/7v/w//f/AQATAC0ATgBwAJMAsADF
ANkA4wDaAL0AkwBjADUAEgD7/+j/2v/P/8P/xf/M/9D/1P/a/+H/5f/o/+z/8P/y//T/
9P/z//P/9f/1//T/8P/w//D/8P/w//L/8v/y//L/8v/y//L/8v/y//L/8v/z//H/8f/x
//H/8//z//P/8//0//T/9P/0//T/9P/0//T/8//z//T/9P/0//T/9f/1//f/9//3//f/
9//4//j/+P/2//b/9v/3//r/+v/6//z/+//7//v/+v/4//r/+//7//z//f/9//7/AAAC
AAQABgAEAAQABQAGAAYABwAIAAkACAAJAAkACQALAAsACwALAA4ADwAPABAAEAAQABAA
DwARABMAFQAWABgAGAAXABUAFAATABIAEQAOAA0ADAAJAAYABAADAAEAAQD///7//v/8
//v/+v/6//z//P/8//r//P/9//3//P/6//r/+v/6//f/9//2//b/+P/4//j/+P/2//b/
9v/2//f/+P/4//n/9//3//f/9//4//j/+P/4//b/9v/2//b/+P/3//f/+P/4//f/9//4
//f/9//3//j/+P/4//j/+f/3//f/9v/2//b/9v/2//b/9v/2//b/9v/4//j/+P/4//n/
+f/4//j/9v/1//X/9f/0//X/9//4//f/9v/1//T/9f/1//X/9f/1//X/9f/1//X/9f/1
//X/9//3//f/9//4//j/+f/6//n/+P/4//f/9//3//f/9//5//n/+v/6//z//f/+//7/
/v8AAAAAAAAAAAAAAAAAAP7//f/8//v/+//7//v//P/8//z//P/8//7//P/7//r/+P/2
//T/8f/t/+3/7P/s/+3/7v/v//D/8P/w//D/8P/w//D/8f/x//H/8f/x//H/8f/z//P/
8P/r/+n/6f/q/+r/8P/5/wcAGwA7AFwAfACfAL4A1QDrAPUA6gDLAJ8AZwA1AA4A9f/k
/9b/yf+//8P/yP/K/8r/0P/X/9v/4v/m/+r/7v/u/+z/6//p/+f/5//q/+z/7P/s/+z/
7P/s/+z/7P/s/+z/7P/s/+z/6v/q/+r/6//r/+v/6//r/+3/7f/t/+3/7v/u/+7/7v/s
/+z/7P/s/+//7//w//D/8v/y//P/8//y//H/8P/v//H/8v/y//L/8P/w//D/8f/y//L/
8v/0//f/9//3//b/9v/4//n/+f/8//3//f/+//3//v///wAAAAAAAAEAAgACAAMABAAF
AAQABQAFAAUABwAHAAcABwAMAA0ADQAOAA0ADgAPAA8AEAARABIAEgASABIAEQAPAA4A
DQAMAAsACgAJAAgABQACAAAA///9//v/+f/4//j/9//3//f/+P/3//b/9f/y//T/9f/1
//T/8v/y//L/8v/z//P/8v/y//L/8v/y//L/8P/w//D/8P/y//L/8f/x/+//7//v/+//
8P/w//D/8P/w//D/8P/w//L/8f/x//L/8v/x//H/8v/y//H/8P/w//L/8v/y//P/8//z
//L/8v/y//L/8v/y//L/8v/y//L/8v/y//L/8v/x//H/8P/w//L/8f/x//H/8f/x//D/
7//v/+//8P/u/+7/7v/u/+//7//v/+//8f/x//H/8f/v/+//7//v/+//7//v/+//8v/y
//P/9P/0//T/9f/1//P/8//z//P/8//z//T/9P/0//X/9v/2//b/+P/4//j/9v/2//b/
9v/2//X/9P/z//P/8//z//T/9v/2//b/9v/2//T/8//y//H/8P/v/+3/6//r/+r/6v/s
/+z/7P/s/+r/6v/q/+r/6v/q/+v/6//r/+v/6//r/+n/6f/p/+j/5f/j/+P/4v/k/+j/
7//5/wkAJQBKAG4AlQC4ANMA6QD7APQA2QCtAHUAOQAMAO//3P/O/8H/t/+5/8D/xP/G
/87/1f/Z/9z/4P/i/+T/5P/k/+X/5f/l/+X/5v/m/+b/5v/m/+b/5v/m/+b/5v/k/+T/
5P/k/+b/5v/m/+f/5f/l/+X/5f/l/+X/5f/l/+b/5v/m/+b/6P/o/+j/6P/n/+f/6P/o
/+j/6P/p/+n/6f/p/+n/6f/p/+r/6v/q/+r/6v/q/+v/7P/s/+z/7v/t/+3/7f/s/+7/
8P/x//H/8v/z//P/9P/z//T/9f/2//b/9v/3//j/+v/7//z//f/+////////////////
////AQABAAAAAAADAAQABQAFAAgACQAKAAoACgAKAAkABwAEAAMAAgABAAIAAQAAAP3/
/v/8//v/+f/3//X/9P/0//L/8f/w//D/8P/w//D/7v/u/+//7//u/+7/7v/u/+7/7f/t
/+z/7P/s/+z/7P/s/+r/6v/q/+r/7P/s/+v/6//r/+v/6//r/+r/6v/q/+r/6v/q/+r/
6v/q/+n/6f/q/+z/6//r/+z/6//r/+v/7P/q/+r/6v/r/+v/6//q/+r/6v/q/+r/6v/s
/+z/7P/s/+z/7P/s/+z/6//r/+r/6v/q/+n/6f/p/+r/6//r/+v/6//r/+v/7P/q/+r/
6v/q/+r/6f/p/+n/6f/p/+n/6f/p/+n/6f/p/+n/6f/p/+n/6f/q/+r/6//s/+r/6v/r
/+v/7f/t/+3/7f/v/+//8P/w/+7/7//w//D/7v/w//D/8P/y//L/8v/y//L/8f/w/+//
7f/t/+3/7v/u/+7/7v/u//D/7v/t/+z/6//q/+n/5//j/+P/4v/i/+L/4v/i/+L/5P/k
/+T/5P/k/+T/5f/l/+X/5f/l/+X/4//j/+P/4v/d/9v/2//c/9z/3v/j/+v/+/8VADYA
WAB9AKAAuQDLAN0A2gC/AJUAYwAvAAQA6f/U/8b/u/+x/6//tP+4/7z/xP/N/9P/1P/Y
/9z/3v/e/97/3//d/93/3f/c/9z/3P/c/9z/3P/c/9z/3P/c/9z/3P/c/9z/3P/c/9z/
3f/d/93/3f/d/93/3f/d/93/3v/e/97/3v/e/97/3v/e/9//3//g/+D/3v/e/9//3//h
/+H/4f/h/+H/4v/i/+L/4v/i/+L/4//i/+L/4v/k/+P/4//j/+L/5P/m/+f/5//o/+n/
6f/q/+v/7P/t/+7/7v/u/+//8P/w//H/8v/z//L/8//z//P/9f/1//X/9f/2//f/9//4
//n/+v/7//v//P/9//7//v/+//7//f/7//z/+//6//n/9v/1//T/8f/w/+7/7f/r/+v/
6f/o/+j/6P/n/+b/5v/k/+T/5P/i/+L/4//j/+L/4v/i/+L/4v/j/+P/4v/i/+D/4P/g
/+D/4P/g/+D/4P/g/+D/3//f/9//3//f/9//3v/e/97/3v/e/97/3v/e/97/3f/d/97/
3v/d/93/3v/d/93/3f/e/97/3v/e/9//3//f/97/3v/e/97/3v/e/97/3v/e/97/3P/c
/9z/3P/d/93/3P/c/97/3f/d/93/3P/d/93/3f/d/93/3f/c/93/2//b/9z/3P/c/9z/
3P/b/9v/2//b/9v/2//b/9v/2//b/9v/2//Z/9n/2f/Z/9r/2v/b/9z/3P/c/93/3f/f
/9//3//f/9//3//g/+D/3v/f/+D/4P/g/+L/4v/i/+T/5P/k/+T/5P/j/+L/4f/h/+H/
4f/i/+H/4P/f/97/4P/e/93/3P/b/9r/2f/X/9P/0//S/9L/0//U/9X/1v/U/9T/1P/U
/9b/1v/X/9f/1f/V/9X/1f/T/9P/0//Q/8//zf/P/87/zv/O/9X/3f/r/wUAKABKAGsA
jAChALMAwQC+AKMAfQBNAB0A+P/f/8r/uv+t/6P/of+m/6r/rP+0/7v/wf/E/8j/zP/O
/9D/0P/P/8//z//P/87/zv/M/8z/zP/M/8z/zP/M/8z/zP/M/8z/zP/K/8r/yv/L/8v/
y//L/8v/zf/N/83/zf/Q/9D/0P/Q/87/zv/O/87/zf/N/87/zv/N/8z/zP/L/83/zf/N
/83/z//Q/9D/0P/O/87/zv/P/9D/0P/Q/9L/0//T/9P/0v/S/9T/1f/V/9b/1//X/9j/
2f/a/9v/3P/a/9r/2//c/9r/2//c/93/3v/f/9//3//h/+H/4f/h/+T/5f/l/+b/5f/m
/+f/5//q/+v/7P/s/+r/6v/p/+f/5v/l/+T/4//i/+H/4P/d/9z/2v/Z/9f/1//V/9T/
1P/U/9P/0v/S/9D/0P/Q/87/zP/N/83/zP/M/8z/zP/M/83/zf/M/8z/zP/M/8z/zP/L
/8r/yf/I/8j/yP/H/8f/yf/J/8n/yf/I/8j/yP/I/8b/xv/G/8b/x//H/8j/yv/K/8n/
yf/E/w==
         </WaveFormData>
      </LeadData>
   </Waveform>
</RestingECG>
