# Supplementary material for: Detection of Left Atrial Enlargement Using a Convolutional Neural Network-Enabled Electrocardiogram
Source: Front Cardiovasc Med. 2020 Dec 17;7:609976. doi: 10.3389/fcvm.2020.609976 (PMC7773668; doi:10.3389/fcvm.2020.609976)
Supplement: Supplementary file 2 [file Data_Sheet_2.ZIP › normal1/1802010265_8303_0000001N.XML]

<?xml version="1.0" encoding="Windows-1252"?>
<!DOCTYPE RestingECG SYSTEM "restecg.dtd">
<RestingECG>
   <PatientDemographics>
      <PatientID>1802010265</PatientID>
      <PatientAge>65</PatientAge>
      <AgeUnits>Years</AgeUnits>
      <Gender>Female</Gender>
      <PatientLastName>linmingfang</PatientLastName>
   </PatientDemographics>
   <TestDemographics>
      <DataType>Resting</DataType>
      <Site>1</Site>
      <AcquisitionDevice>MAC55</AcquisitionDevice>
      <Status>Unconfirmed</Status>
      <Priority>Normal</Priority>
      <AcquisitionTime>08:36:02</AcquisitionTime>
      <AcquisitionDate>07-15-2015</AcquisitionDate>
      <CartNumber>1</CartNumber>
      <AcquisitionSoftwareVersion>009C</AcquisitionSoftwareVersion>
      <XMLSourceVersion>MAC5000 v1.0</XMLSourceVersion>
   </TestDemographics>
   <RestingECGMeasurements>
      <VentricularRate>72</VentricularRate>
      <AtrialRate>72</AtrialRate>
      <PRInterval>200</PRInterval>
      <QRSDuration>88</QRSDuration>
      <QTInterval>422</QTInterval>
      <QTCorrected>462</QTCorrected>
      <PAxis>31</PAxis>
      <RAxis>38</RAxis>
      <TAxis>63</TAxis>
      <QRSCount>12</QRSCount>
      <QOnset>211</QOnset>
      <QOffset>255</QOffset>
      <POnset>111</POnset>
      <POffset>164</POffset>
      <TOffset>422</TOffset>
      <ECGSampleBase>500</ECGSampleBase>
      <ECGSampleExponent>0</ECGSampleExponent>
   </RestingECGMeasurements>
   <Diagnosis>
      <Modality>Resting</Modality>
         <StatementCount>2</StatementCount>
         <LabelText>12SL ��ϳ���</LabelText>
      <DiagnosisStatement>
         <StmtFlag>ENDSLINE</StmtFlag>
         <StmtText>�������</StmtText>
      </DiagnosisStatement>
      <DiagnosisStatement>
         <StmtFlag>ENDSLINE</StmtFlag>
         <StmtText>���� ECG</StmtText>
      </DiagnosisStatement>
   </Diagnosis>
   <Waveform>
      <WaveformType>Rhythm</WaveformType>
      <WaveformStartTime>0</WaveformStartTime>
      <NumberofLeads>8</NumberofLeads>
      <SampleType>CONTINUOUS_SAMPLES</SampleType>
      <SampleBase>500</SampleBase>
      <SampleExponent>0</SampleExponent>
      <HighPassFilter>16</HighPassFilter>
      <LowPassFilter>150</LowPassFilter>
      <ACFilter>NONE</ACFilter>
      <LeadData>
         <LeadByteCountTotal>10000</LeadByteCountTotal>
         <LeadTimeOffset>0</LeadTimeOffset>
         <LeadSampleCountTotal>5000</LeadSampleCountTotal>
         <LeadAmplitudeUnitsPerBit>4.88</LeadAmplitudeUnitsPerBit>
         <LeadAmplitudeUnits>��V</LeadAmplitudeUnits>
         <LeadHighLimit>2147483647</LeadHighLimit>
         <LeadLowLimit>268435456</LeadLowLimit>
         <LeadID>I</LeadID>
         <LeadOffsetFirstSample>0</LeadOffsetFirstSample>
         <FirstSampleBaseline>0</FirstSampleBaseline>
         <LeadSampleSize>2</LeadSampleSize>
         <LeadOff>FALSE</LeadOff>
         <BaselineSway>FALSE</BaselineSway>
         <ExcessiveACNoise>FALSE</ExcessiveACNoise>
         <MuscleNoise>FALSE</MuscleNoise>
         <LeadDataCRC32>2713227137</LeadDataCRC32>
         <WaveFormData>
BwAJAAkABgAHAAcABwAGAAMAAAD9//v/+v/6//n/+f/7//n/+f/6//j/+P/4//f/+P/5
//r/+//5//n/+f/5//n/+P/4//j/+P/4//j/+P/4//f/9//3//n/+f/5//n/+v/7//v/
+v/8//z//f/9//3//P/8//3/+//4//r/+v/5//n//v/+//r/+P/7/wEABQAQAB0ALQA7
AEcAUgBeAGcAZwBgAE4AOwAmAAgA6//V/87/zP/D/73/xP/O/9H/0//X/93/5P/r/+r/
6v/y//n/+P/6//7//P/7//v//P/8//z//f/9//3//f/9//7/AAAAAAAAAQABAAEAAQAB
AP7//v//////AQABAAEAAgAAAAAA/v/+/wEAAQABAAEAAgADAAMAAwACAAIAAgACAAUA
BgAHAAgACAAHAAcABgADAAMAAwAEAAYABgAGAAYABgAHAAcABwAJAAkACQAIAAgACgAK
AAoACAAIAAgACQALAAsACwALAAsADQALAAsACwAMAAwADAAMAAwADAAMAA0ADwAQABEA
DwAPABAAEQAPAA8ADwAPAA8ADgAOAA8ADwAPAA0ADQANAA0ADQAMAAwADAALAAkACQAK
AAoACgAKAAoACwALAA0ACwALAAsACQAJAAoACgAJAAkACQAIAAoACwALAAkACwALAAoA
CgAKAAkABwAGAAgACAAHAAcABwAHAAcABwAGAAUABQAFAAUABgAGAAYACAAIAAgABwAG
AAYABgAGAAgACAAIAAgACAAIAAkACQAJAAkACQAJAAsACgAKAAsACQAKAAoACgAMAAwA
DAAMAA8AEAAQAA0ADwAPABAAEAAOAA4ADgAOAA8ADwAPAA8ADwAPAA8ADwANAA4ADwAP
AA4ADgAOAA0ADwAQABAAEAAPAA4ADQAMAA4ADgAPABIADwAOAA0ADAALAAwADgAPAA4A
DgAOAA4ADgAOAA8AEAAPAA0ADAAMAA4ADAAMAA0ADwAPAA8ADwARABIAEgASABIAEgAS
ABUAFAAUABMAEwAUABUAFQAVABYAFAAVABkAHgAbABoAGQAYABoAGAAYABgAFQAVABYA
FwAXABcAGQAZABgAFwAXABcAFAATABAADQANAAwADAALAAsACwAJAAkACgAKAAoACgAJ
AAkACQAJAAsACwALAAsACQAJAAgACAAIAAgACAAIAAoACgAJAAkABwAHAAcABwAFAAYA
BwAHAAcACAAJAAsACQAJAAgACAAJAAkACAAIAAgABwAHAAgABgAGAAoACQALABUAIAAn
ADMARQBTAGAAbgB5AH0AfgB2AF8ARAAqAA8A9//q/+b/4f/b/97/5v/r/+3/5//l/+7/
9f/4//z/AAABAAQABgAEAAYABQAFAAYABgAGAAcABwAHAAcABwAIAAkACgALAA0ACwAL
AAsACwAIAAgACQAJAAkACQAJAAoACgAKAAgACAAJAAkACQAJAAoACwALAAsACgAKAAoA
CgAMAAwADAAMAAsACwAMAAwACwALAAsADAAMAAwADAAMAAoACwALAAsADQANAA0ADAAK
AAwADAAMAAoACgAKAAsADQANAA0ADQANAA8ADQANAA0ADgAOAA4AEAAQABAAEAAOAA8A
DwAPAA8ADwAQABEAEQARABEAEQARABAAEAARAA8ADwANAA0ADQANAA0ADAAMAAwACwAJ
AAsADAAMAAwACgAKAAsACwANAAsACwALAAoACQAJAAgACgALAAwADAAKAAsACwAJAAkA
CQAIAAgACQAJAAgACAAIAAgABwAHAAcABwAHAAcABgAFAAUABQAFAAYABgAGAAYABgAG
AAUABAAEAAQABAAEAAQABAAEAAIAAgADAAMABQAFAAUABQAFAAQABAAFAAUABgAGAAYA
CAAIAAgACAAHAAgACAAFAAcABwAIAAgABgAGAAYABgAGAAUABAADAAYABwAIAAkACAAI
AAgABwAIAAgACAAHAAcACAAIAAgABwAGAAUABAAFAAQABAAGAAYABgAGAAYABAAEAAUA
BQACAAIAAgACAAIAAgADAAQABAADAAMABAAEAAIAAgADAAEAAQABAAEAAwAEAAQABAAD
AAIAAQADAAIAAgABAAEAAgADAAMAAwAGAAYABQAFAAcABwAIAAwADgALAAgACgAIAAkA
CgALAAsADQAOAAwADAAMAAwADAAKAAoACgAHAAcACAAJAAsACwANAA0ACAAHAAcABwAI
AAcABAABAP///v/+//3/+//7//n/+f/6//r/+v/6//v/+//7//v/+//7//v/+//5//n/
+P/4//r/+v/6//r/+P/4//f/9//3//f/9//3//f/+P/5//n/+P/4//j/+f/5//n/+P/4
//n/+f/4//j/+P/3//f/+P/4//b/9v/3//v/AwAQABsAKQA7AEkAWgBoAHUAfwB+AG4A
VQA6ACAAAwDr/97/2v/V/9P/1v/a/9n/1//Z/93/4v/n/+z/7v/y//X/+P/4//j/+P/3
//f/+P/4//j/+f/5//f/9//3//j/+P/4//j/+f/5//n/+f/5//r/+v/7//v/+f/5//n/
+v/8//z/+v/6//n/+f/5//n//P/9//3//f/8//z//P/8//z//P/8//z/+//7//z//P/7
//v/+//8//r/+v/6//r//P/9//3//f/9//3//f/8//r//P/8//z//P/8//z//f/9//3/
/f/9//3////9//3//f/+//7//v/+//7//v/+//7//////////////wAAAQD/////////
//7//v///wEAAAD///z/+//9//3//f/8//7//v/9//v/+f/6//r/+v/8//z//f/9//3/
+//7//v/+//7//z//P/9//3//f/8//z//f/9//v/+f/5//j/+P/6//v/+//8//z//P/7
//v/+//7//v/+//6//n/+f/5//n/+v/6//r/+v/6//r/+f/4//j/+P/4//j/+P/4//j/
+P/4//n/+f/3//f/9//3//f/9v/2//f/9//4//j/+P/4//j/+P/4//n/+v/6//f/+f/5
//r/+v/6//r/+v/6//v/+//7//v/+//7//v/+//5//r/+//7//z//P/8//v/+f/6//r/
+v/8//z//P/8//n/+P/4//r/+//8//3//v/6//r/+//7//r/+v/6//r/+v/6//v//P/8
//v/+//8//z/+v/6//v/+//7//v/+//6//r/+f/4//r/+v/6//3//f/8//r/+f/6//v/
+//7//7//v/9//3//f/9//7/AgAEAAEA/v8AAAIAAwAEAAUAAwADAAQABAAEAAQABgAG
AAYABgAEAAIAAgACAAMABQAIAAsACAAHAAgABwACAAEAAQABAAIAAQD+//v/+f/4//j/
9//3//f/9f/1//b/9v/2//b/9f/1//X/9f/1//X/9f/1//P/8//y//L/9P/0//T/9P/0
//T/8//z//P/8//z//P/8//0//X/9f/0//T/9P/1//X/9f/0//T/8//z//L/8v/0//P/
8f/0//T/8v/y//X/9//5/wQAEQAfADMAQwBSAGAAbQB3AHgAbgBXADwAIAADAOv/3P/S
/8n/yf/M/9D/z//R/9P/1f/a/9//5v/s//D/7f/s//L/8v/0//P/8//0//T/9P/1//X/
9f/1//X/9v/2//b/9v/3//n/+f/5//n/+P/4//n/+f/4//f/9v/2//j/+P/2//b/9//3
//f/9//4//n/+f/5//j/+P/4//j/+P/4//j/+P/5//n/+v/6//n/+f/5//r/+v/6//r/
+v/8//3//f/9//z/+//6//j/+f/8//3//v/8//z//P/9//3//f/9//3//f////3//f//
/wAAAAAAAP7//v/+//7//v////////8BAAEAAgADAAEAAQABAAEA///+//7/////////
/f/9//////////7//v/+//3/+//9//7//v/+//z//P/9//3//f/7//v/+//7//v//P/8
//////////7//P/9//3/+//9//3//P/8//3//f/8//z//P/8//v/+//7//v/+//7//r/
+f/5//n/+//8//z//P/+//7//v/9//z//P/8//z/+v/6//r/+v/4//j/+f/5//v/+//7
//v//f/8//z//f/7//z//P/8//z//P/8//z/+//8//z/+f/8//3///8AAAAAAAAAAAAA
AAD///7//f////////////3//v//////AAAAAAAA/////wAAAAAAAAIAAgACAAIA///+
//7/AAAAAAAAAAAAAAAAAAABAAEAAAAAAAAAAAD+//7///8AAP7//f/9//7////+////
AQD/////////////AAAAAAAA/v/+//7/AQACAAIAAQABAAAAAQABAAEABAAEAAMAAwAF
AAUABgAKAAsACQAHAAoADAANAA4ADwAOAA0ADQAMAAwADAAMAAwADAAMAAwADgAMAAwA
DAALAAsADAANAAwACwAMAAsACQAJAAoACwAJAAcAAwD///v/+v/6//n//P/9//z//f/8
//z//P/8//v/+//7//v/+//7//v/+//7//v/+v/6//z//P/8//z//P/8//v/+//7//v/
+//7//n/+v/7//v/+v/6//r/+//7//v/+v/6//v/+//6//r//P/5//n//P/+//7//P/9
/wMADQAWAB8AMQBFAFMAYABuAHkAfQB6AGoATwAwABIA+f/l/9r/2P/T/9H/1P/a/9n/
1//d/+f/6v/r//T/+v/6//n//v8AAAIAAgABAAEAAgAEAAQABQAFAAgACQAKAAwADAAM
AAwADQAPAA8ADwAPAA8AEAASABMAEAAPAA4ADgARABIAEQASABEAEQARABEAEgATABMA
EwASABIAEgASABIAEgASABIAEwATABQAFAATABMAEwAUABQAFAAUABQAFAAVABUAFQAV
ABUAFQAUABYAGAAYABgAGAAYABgAGQAYABcAFgAVABcAGQAXABcAGQAaABoAGgAaABoA
GgAaABsAHQAeAB8AHgAdAB0AHQAbABsAGwAbABsAGgAaABsAHQAdABsAGwAaABkAGAAW
ABgAGAAXABUAFwAYABgAGAAWABYAFwAXABkAFwAXABcAGQAZABoAGgAZABkAGQAYABgA
GQAZABcAFQAVABQAFAAXABcAFgAWABYAFgAVABUAEwATABMAEwATABMAFAAVABMAFAAU
ABQAFgAWABYAFQATABIAEQAQABIAFAAWABgAFwAWABYAFQAVABUAFQAVABUAFAAUABUA
FwAYABgAGAAaABoAGgAaABkAGgAaABcAGQAZABoAGgAaABoAGgAaABsAGwAbABsAGwAb
ABsAGwAZABoAGwAbABoAGgAaABkAGwAcABwAHAAaABoAGgAaABkAGAAYABoAHAAcABwA
HAAaABoAGwAbABwAHAAcABwAGgAaABsAHAAcABsAGwAcABwAGgAaABsAGgAZABgAFwAY
ABoAGwAcABwAHAAcAB8AIAAgAB8AHwAiACMAIwAjACQAJAAjACMAIwAjACQAKAAkACMA
JgAmACYAJgAmACgAJgAmACYAIwAjACQAJQAjACMAJQAlACMAIwAkACUAIgAhAB4AGwAX
ABYAFgAVABUAFQATABMAFAAUABQAFAAVABUAFQAVABUAFQAVABUAFQAVABQAFAASABIA
EgASABMAFAAUABUAEwATABMAEwAVABYAFwAXABUAFAATABMAFQAVABQAFAAVABUAFAAU
ABQAEwAVABYAFAASABIAEwAZACUAMAA7AEkAVwBlAHIAfgCFAIMAegBqAFkAOgAUAPn/
6f/i/+L/3f/Z/97/5P/l/+n/7f/1//z/AQAEAAYACgAPABAAEAASABIAEQARABIAFAAU
ABUAFQAVABUAFQAWABQAFAAUABUAFQAVABUAFQASABIAEwATABQAFQAWABgAGAAYABYA
FgAVABUAFQAVABYAFwAXABcAFAAUABQAFAAWABYAFgAWABcAFwAYABgAFQAVABUAFgAW
ABYAFgAWABYAFwAXABcAFwAXABcAFgAWABgAGAAYABgAGAAYABkAGwAbABsAGwAZABsA
GQAZABcAGAAYABgAGgAaABoAGgAaABsAGwAbABsAGwAcAB0AHAAbABoAGQAZABgAGAAZ
ABkAGQAXABcAFwAXABcAFgAWABYAFQATABMAFAAUABQAEgASABMAEwATABEAEQARABEA
EQASABIAEwATABMAEgARABEAEAANAA8ADwAOAA4ADQANAAwADAAOAA4ADQANAAwACwAK
AAkACgAJAAkACQAJAAoACgAKAAgACAAIAAcABwAIAAkACgAIAAgACAAIAAoACgALAAsA
DQANAA0ADQANAAwADAANAAwADAALAAoADQAOAA8AEAAOAA4ADQAJAAwADQAPABAADwAO
AA0ADAANAA0ADQANAA0ADQANAA0ACwAMAA0ADQAMAAwADAALAAsADAAMAAwACgAKAAoA
CgALAAoACgAMAAwADAAMAAwACAAIAAkACQAKAAoACgAKAAgACAAJAAoACgAJAAkACgAI
AAYABgAHAAkACQAJAAkACQAKAAoACgAKAAoACgANAA4ADgANAA0ADgAPAA8ADwAQABAA
DwAPAA8ADgAOAA4ADgAOAA8ADgAPABAADwAPABAAEQARABEAEwATAA4ADQANAA0ADgAN
AAoABwADAAIAAgABAAEAAQD/////AAAAAAAAAAD/////////////////////AQABAAAA
AAD+//7//v/+//7//v/9//3//f/9//3//f/7//z//f/9//7//v/+//////////7//v/9
//3//P/8//z/+//9//7//v/+//z//f8DAA0AFAAdAC0AOwBFAFQAYgBrAHEAbABaAEkA
MgASAPf/4//W/9L/zf/J/8r/0P/V/9f/2//f/+j/7//w//D/9P/3//j/+v/+//z/+//7
//z//P/8//3//f/7//v/+//8//7//v/+/////f/9//3//f/+//7//////////////wAA
AAAAAP7//v////////////7//////////v/+//7//v8AAAAAAAAAAAAA//////7/////
////AAD+//7//v/+//7/////////AQABAAEAAAAAAAIAAgACAAQABAAEAAUAAgABAAAA
//8AAAMAAgADAAMABAAEAAQAAgACAAIAAgAEAAUABQAFAAUABQAGAAcABgAFAAQAAwAD
AAIAAgADAAMAAwABAAEAAwADAAMAAgAAAAAA///9//3//v/+//7//v/+//////////3/
/f/9//3//f/+//7//////////v/8//3//f/7//z//f/9//7//f/9//z//P/8//z/+//7
//3//f/9//3//P/7//v/+//5//r/+v/6//j/+P/4//f/+P/4//j/+P/6//r/+v/6//n/
+P/4//f/+v/7//z//f/7//r/+v/7//n/+v/6//r//P/8//z//P/7//z//P/5//r/+//9
//7//P/8//z//P//////////////////////AQACAAMAAwABAAAA///9//v//P/8//z/
/v/+//7//v////7//v8AAP7//v/+//7//P/8//3//f/8//z//P/8//r/+v/7//z//v/9
//3//v/+//z//P/9//3//f/9//3/+//8//z//P/8//z//P////7//v/9//3//v//////
//8BAAIAAgADAAEAAQACAAYACAAFAAIABAAGAAcACAAJAAcABQAGAAgABgAGAAYABgAH
AAYABwAIAAUABQAGAAcABwAHAAkACQAGAAUABQAFAAQAAwAAAP3//f/8//z/+//5//n/
9//3//j/+P/4//j/+f/5//n/+f/3//f/9//3//f/9//2//b/9v/2//b/9v/2//b/9f/1
//f/9//3//f/9//4//n/+f/2//b/9v/3//f/9//2//b/9//3//b/9v/2//X/9f/2//j/
+P/4//n///8HABIAIQAzAEEATQBeAG4AeQB9AHgAZgBNAC4AEgD5/+f/3P/Y/9H/z//U
/9b/1f/V/9n/3//k/+n/8v/0//T/9f/4//j/+P/4//f/9//4//j/+P/5//n/+//7//v/
/P/6//r/+v/7//v/+//7//v/+v/6//v/+//7//v/+//8//7//v/8//z//P/7//r/+f/8
//3//f/9//z//P/8//z///8AAAEAAgAAAP/////+//3//f/9//7//v/+//7//v/+////
//////////////7/AAACAAIAAgAAAAAAAAABAAEAAQABAAEAAQADAAEAAQD//wAAAAAA
AAIAAgACAAIAAgADAAMAAwADAAMABAAFAAcABwAHAAcABQAEAAQABQAFAAUAAwADAAMA
AwADAAIABAAEAAMAAQABAAIAAgACAAIAAgADAAMAAwABAAEAAQADAAMABAAEAAQAAwAC
AAAAAgADAAMAAQABAAEAAAAAAAMAAwACAAIAAAAAAP////8BAAEAAQABAAIAAQABAAEA
AQACAAIAAgACAAIAAgABAAAAAAAAAAAAAAAAAAAAAAAAAAAAAQABAAEAAQABAAEAAwAC
AAIAAwABAAIAAgACAAIAAgACAAIABQAGAAYAAwADAAMABAAEAAYABgAGAAYABgAFAAQA
AwAEAAUABgAHAAYABgAGAAUABQAGAAcABwAHAAgACAAIAAYABgAGAAYABwAGAAYACAAK
AAoACgAKAAYABgAHAAcACAAIAAgACAAGAAYABwAIAAoACQAJAAoACAAGAAYABwAJAAkA
CQAJAAkACgAKAAoACQAIAAcACQAKAAoACQAJAAgACQAJAAkADAAMAAsACwAMAA0ADwAU
ABYAEwAQABIAFAAVABYAFwATABUAFAAUABQAFAAUABYAFAAUABQAEwATABQAFQAVABUA
FwAXABYAFQAVABUAFAATABAADQAJAAgACAAHAAcABwAFAAUABgAGAAYABgAFAAUABQAF
AAUABQAFAAUABwAHAAYABgAGAAYABgAGAAQABAADAAMABQAFAAUABQADAAQABQAFAAYA
BgAGAAcABwAHAAYABgAHAAcABgAGAAYABQAFAAQABAAIAAgABwAJABMAHgAlADEARQBZ
AGQAcAB9AIkAjgCCAG0AUAA0ABkAAQDu/+b/4//f/97/4v/l/+f/6f/t//D/8//6//7/
/v/9/wIABgAIAAgABwAHAAgACAAIAAkACQAHAAcABwAIAAoACgAKAAsACQAJAAkACQAI
AAgACQAJAAsACwALAAwACgAKAAgACAALAAsACwALAAwADQANAA0ADgAOAA4ADgAOAA4A
DgAOAA0ADQAOAA4ACwALAAsADAAOAA4ADgAOAA4ADwAPAA8ADQANAA0ADAAMAA4ADgAO
AA4ADgAOAA8ADQANAA0ADQAPABEADwAPAA8AEAAQABAADwAOAA0ADAANAA8AEAARABEA
EQASABMAEwATABMAEwAPAA4ADgAPAA8ADwANAA0ADwAPAA8ADgAOAA4ADQALAAkACgAK
AAoADAAMAA0ADQALAAkACQAJAAsACwAMAAwACwALAAsACgAKAAsACwAJAAkACQAIAAgA
CQAJAAgACAAIAAgABwAHAAkACQAJAAkABgAFAAUABQAHAAgACAAIAAcABgAFAAMABAAE
AAQABAAEAAQABAAEAAQABAAFAAUABQAFAAUABQADAAIAAgADAAUABgAGAAYAAwACAAEA
AAADAAQABAABAAMAAwAEAAQAAgACAAIAAgADAAMAAwADAAMAAwADAAMAAwAEAAUABQAE
AAQABAADAAMABAAEAAQABAAEAAQABAADAAIAAgAEAAQABAAEAAQAAgACAAMAAwACAAIA
AgACAAAAAAABAAIAAAD/////AAAAAP7//v///wEAAQABAAEA//8AAAAAAAACAAIAAgAF
AAUABAACAAEABAAFAAUABQAIAAgABwAHAAUABQAGAAoADAAJAAYACAAKAAgACAAIAAgA
CAAIAAYABgAGAAYABwAJAAsACAAHAAgABwAGAAUABQAFAAIAAQD+//v/+f/4//j/9//3
//f/9f/1//j/+P/4//j/9v/1//T/8//z//P/8//z//X/9f/0//T/9P/0//T/9P/0//T/
8//z//X/9f/1//X/8//0//X/9f/y//L/8v/z//P/8//y//L/8f/x//D/8P/y/+//8//0
//L/8P/y//X/+/8DAA4AHQAvAEEATwBeAGwAdQB1AGoAUgA3AB4AAADj/9X/0P/K/8X/
xf/I/87/z//N/8//1//c/9//4v/m/+r/6//s/+7/8P/u/+3/7f/u/+7/7v/v/+//7//v
/+//8P/w//D/8P/x//P/8//z//P/8P/w//H/8f/z//P/8//0//T/9P/y//L/8//z//P/
8//z//P/8v/x//L/8v/y//L/8v/y//L/8v/x//H/8v/y//H/8f/x//L/9P/0//T/9P/y
//P/8//z//X/9f/1//T/8v/0//T/9P/0//T/9P/1//X/9f/1//X/8//1//P/8//z//T/
9P/0//b/9v/2//b/9v/3//f/9//1//X/9v/3//n/+f/5//n/9f/0//T/9f/1//X/8//z
//P/8//z//L/9P/0//P/8f/v//D/8P/w/+7/7v/v/+//8P/v//D/8f/v/+//8P/w//P/
8//z//L/7//v/+7/6//t/+3/7P/s/+3/7f/s/+z/6v/q/+n/6f/r/+v/6//r/+r/6f/p
/+n/6f/q/+r/6v/o/+j/6P/n/+j/6P/o/+j/6v/q/+r/6v/o/+j/6f/p/+n/6f/p/+n/
6//q/+r/6//p/+r/6v/q/+z/7P/s/+z/7f/u/+7/6//t/+3/7v/u/+3/7P/r/+r/7P/t
/+7/7//t/+3/7f/t/+v/7P/t/+3/7v/u/+7/7f/r/+z/7P/s/+z/7P/s/+z/6//q/+r/
7P/r/+r/6f/o/+n/6v/s/+3/7P/s/+z/7P/q/+r/6//s/+z/6//r/+z/6v/o/+j/6f/p
/+n/6f/p/+r/7P/t/+7/7f/s/+v/7f/w//D/7//v/+7/7//v/+//8v/y//H/8f/x//H/
8v/2//L/8//0//T/9P/0//T/9v/0//T/9P/z//P/9P/1//P/8//1//X/8v/x//H/8f/w
/+//7P/p/+f/5v/m/+X/5//n/+X/5f/l/+T/4//i/+P/4//j/+P/4//j/+P/4//h/+H/
4P/g/+L/4v/i/+L/4P/g/9//3//f/9//3//f/+H/4v/j/+P/4P/g/+D/4f/h/+H/4P/g
/+H/4f/g/+D/4v/h/9//4P/i/+T/5P/j/+f/7//2/wMAEwAdACkAPABIAE8AVQBQAEAA
KQAQAPL/1f+7/6z/qP+n/6f/qP+s/7H/s/+1/7v/xP/J/87/0v/U/9f/2v/c/9r/3P/d
/9//4v/g/+D/4f/h/9//3//f/+D/4v/i/+L/4//h/+H/4f/h/97/3v/f/9//3//f/9//
4P/i/+L/4P/g/+H/4f/h/+H/4v/j/+P/4//i/+L/4v/i/+L/4v/i/+L/4//j/+T/5P/h
/+H/4f/i/+T/5P/k/+T/5P/l/+X/5f/l/+X/5f/k/+T/5v/m/+b/5f/k/+P/4//k/+X/
5v/n/+j/6//q/+v/6v/q/+n/6P/q/+r/6v/q/+j/6f/p/+n/6f/p/+r/6//r/+v/6//r
/+v/6v/q/+v/6f/p/+f/5//n/+f/5//m/+T/5P/j/+H/4v/k/+X/5v/m/+b/5//n/+X/
4//j/+P/4f/h/+L/4v/j/+P/4//i/+T/5f/l/+P/4f/h/+D/4P/j/+P/4v/i/+H/4P/e
/93/2//b/9v/2//b/9v/3P/d/93/3v/e/97/3P/c/9z/2//b/9z/3f/e/97/3v/e/97/
3v/e/9//3//d/93/3f/d/97/3v/f/+H/4f/i/+L/4v/k/+T/5P/k/+X/5v/m/+P/4f/h
/+L/4v/i/+L/4v/i/+P/4//j/+P/4//j/+P/4//j/+T/5f/l/+L/4v/i/+H/4v/k/+X/
5v/k/+T/5P/k/+P/4v/i/+T/4v/i/+L/4v/g/+D/4f/h/+L/4v/i/+L/4v/i/+P/5P/i
/+H/4f/i/+L/4P/g/+H/4//j/+P/4//j/+T/5P/k/+T/5P/k/+f/6P/o/+f/5//q/+v/
6//r/+z/6v/p/+r/7P/s/+z/7P/s/+r/6v/q/+n/6f/q/+v/6//r/+3/7f/s/+v/6//r
/+r/6f/m/+P/3//e/97/3f/d/93/2//b/9z/3P/c/9z/3f/d/93/3f/d/93/3f/d/93/
3f/c/9z/3P/c/9z/3P/c/9z/2//b/9v/2//b/9v/2//c/93/3f/c/9z/3P/d/93/3f/c
/9z/3f/d/9z/3P/c/9v/2//e/+L/4v/e/9//4//p//D/+/8NABkAIwAwADwAQwBHAEIA
NAAlAAwA7v/R/7//tP+y/7P/q/+m/6r/sf+1/7v/wf/E/8f/zv/S/9T/1//Y/9r/3P/c
/9v/2//c/97/3v/f/9//3f/d/93/3v/e/97/3v/f/9//3//f/9//3v/e/9//3//h/+H/
4f/i/+D/4P/e/97/3//f/9//3//i/+P/4//j/+L/4v/i/+L/4P/g/+D/4P/h/+H/4v/i
/+L/4//k/+b/5f/k/+P/4v/i/+P/4//j/+X/5f/l/+T/5P/m/+b/5v/m/+b/5v/n/+f/
5//n/+f/5//p/+f/5//n/+j/6P/o/+j/6P/o/+j/6v/r/+v/6//r/+v/7P/t/+v/6//r
/+v/6f/o/+j/6f/p/+n/5//n/+n/6f/p/+j/6v/q/+n/5//l/+b/5v/m/+T/5P/l/+X/
5//l/+X/5f/l/+X/5v/m/+b/5f/k/+L/5P/l/+X/4//l/+X/5P/k/+P/4//i/+L/4v/i
/+H/4f/h/+H/4f/h/+H/4f/i/+P/4v/i/+H/4P/g/+D/4P/f/9//4P/h/+L/4P/g/+D/
4P/i/+L/4//j/+H/4f/h/+H/4//i/+L/4//j/+T/5P/k/+b/5v/m/+b/5f/m/+b/4//l
/+X/5v/m/+j/6P/o/+j/6f/p/+n/6f/p/+n/6f/p/+j/6P/o/+f/5//o/+n/6f/n/+j/
6P/o/+j/6P/o/+j/5//m/+b/6P/o/+j/6P/o/+j/6P/p/+n/6P/o/+j/6P/n/+b/5v/m
/+j/5//n/+j/5v/k/+T/5f/n/+f/5//n/+f/6P/o/+j/6P/o/+j/6//q/+r/6f/p/+7/
7//t/w==
         </WaveFormData>
      </LeadData>
      <LeadData>
         <LeadByteCountTotal>10000</LeadByteCountTotal>
         <LeadTimeOffset>0</LeadTimeOffset>
         <LeadSampleCountTotal>5000</LeadSampleCountTotal>
         <LeadAmplitudeUnitsPerBit>4.88</LeadAmplitudeUnitsPerBit>
         <LeadAmplitudeUnits>��V</LeadAmplitudeUnits>
         <LeadHighLimit>2147483647</LeadHighLimit>
         <LeadLowLimit>268435456</LeadLowLimit>
         <LeadID>II</LeadID>
         <LeadOffsetFirstSample>0</LeadOffsetFirstSample>
         <FirstSampleBaseline>0</FirstSampleBaseline>
         <LeadSampleSize>2</LeadSampleSize>
         <LeadOff>FALSE</LeadOff>
         <BaselineSway>FALSE</BaselineSway>
         <ExcessiveACNoise>FALSE</ExcessiveACNoise>
         <MuscleNoise>FALSE</MuscleNoise>
         <LeadDataCRC32>3888393207</LeadDataCRC32>
         <WaveFormData>
yf/K/8r/yP/G/8b/xv/E/7//vP+6/7j/uP+4/7f/t/+3/7f/t/+2/7b/tv+2/7X/t/+4
/7j/uf+3/7f/tv+0/7b/t/+3/7f/tP+0/7T/tf+1/7X/tf+1/7X/tP+0/7X/tv+3/7j/
uf+7/7v/u/+7/7n/uf+6/7r/uf+2/7j/uP+2/7P/sv+y/7L/t/+5/7v/vP++/8L/y//Y
/+b/9v8JAB8AMgA6ADQAIwANAPH/0P+6/7T/qf+Y/5L/mv+j/6n/sP+z/7L/tP+4/7j/
t/+5/7v/vP+8/7z/vP+8/7z/vP+6/7r/uv+6/7z/vP+8/7z/vP+8/7z/vf++/7//wP/B
/7//v//A/8D/wv/C/8L/wv/A/8H/wf/A/8L/wv/C/8L/xf/G/8f/x//F/8X/xf/F/8j/
yv/L/8v/y//L/8v/y//L/8v/y//M/8z/zP/M/83/zv/O/87/z//P/8//z//P/9H/0v/S
/9L/0P/Q/9H/0f/T/9X/1v/Y/9f/2P/Y/9j/2P/a/9r/2v/e/97/3v/g/+H/4v/j/+P/
5P/l/+X/5f/m/+b/5f/k/+L/4//k/+b/6P/o/+j/6P/n/+b/5v/m/+b/5f/j/+L/4v/j
/+T/5f/l/+X/5f/l/+T/4f/g/+D/4P/f/9//3f/d/93/3P/b/9r/2v/b/9z/2v/Z/9j/
2P/Y/9j/1v/W/9f/2P/Y/9n/2P/Y/9j/2P/X/9f/1//X/9f/1//X/9f/2v/a/9r/2v/c
/9z/3P/c/9z/3P/c/9z/3v/e/97/3v/f/9//3//f/9//4P/g/9//3//f/9//4P/g/+D/
4f/h/+P/4//j/+L/4v/i/+L/4v/i/+L/4v/i/+T/5P/k/+T/5P/k/+X/5f/k/+T/5P/k
/+T/5P/k/+T/5v/m/+X/5f/m/+b/5v/m/+j/6P/n/+f/5f/l/+X/5f/m/+b/5v/m/+b/
5//n/+f/6P/o/+j/6P/o/+f/5v/l/+b/5v/m/+b/5//o/+n/6v/s/+3/7v/v//H/8v/y
//P/9P/1//f/+P/3//f/9v/0//b/9v/0//j//P/7//r/+f/4//b/9v/0//L/9P/0//X/
9//5//v//P/8//r/+v/6//r/9//z/+//7P/s/+r/6v/p/+n/6f/p/+n/6P/o/+j/6P/p
/+n/6v/q/+v/6//r/+r/6P/o/+n/6f/r/+r/6v/q/+v/6//r/+v/6//r/+r/6v/r/+v/
6//r/+3/7f/t/+3/7f/t/+3/7v/u/+3/7P/s/+7/7P/p/+j/5v/o//H/8//z//b//P/8
////EAAiADIARQBZAGoAdABuAF0ARQApAAwA+v/y/+f/2v/Y/9z/4//r/+7/6f/m/+7/
8P/w//P/8//z//b/9v/0//b/9v/2//b/9v/2//b/9v/2//b/9v/2//f/+P/5//v/+//7
//v/+//5//n/+v/6//z//P/8//z//P/9//3//P/+//7//v/+////AAABAAEA////////
//8BAAIAAgABAAMAAwADAAMAAwADAAMABAAGAAYABgAHAAcABgAFAAUABwAHAAcABwAH
AAgACAAIAAgACAAJAAkACwANAA4AEAAPABAAEAAQABEAFAAVABYAGAAYABgAGgAZABoA
GwAbAB4AHwAfAB8AIAAgAB8AHgAcAB0AHgAgACAAIAAgACAAHwAeAB4AHgAgAB8AHQAc
ABsAGwAbABsAGQAZABkAGQAYABUAFAAUABIAEQARAA8AEQARABAADwANAAwADAAMAAwA
CwAKAAoACgAKAAgACAAIAAgABwAHAAYABgAGAAYABQAFAAUABQAFAAUABQAFAAYABgAG
AAYABgAGAAYABgAGAAYABgAGAAYABgAGAAYABwAHAAcABwAHAAgACAAHAAcABwAHAAgA
CgAKAAsACwAJAAkACQAIAAgACAAIAAgACAAIAAgACAAHAAYABQAEAAUABgAIAAkABgAG
AAYABgAGAAYABgAGAAYABgAFAAUABAAEAAQABAAGAAYABQAFAAUABQAFAAUABAAEAAQA
BAACAAMAAwADAAIAAgACAAIAAwADAAMAAwACAAIAAgACAAQABAAEAAQAAwADAAMAAwAB
AAIAAgADAAEAAQACAAIAAgADAAMAAgADAAYABwAIAAoACgALAAwADgAOAA4ADgANAAwA
CwAKAAoACQAIAAgACAAIAAgACAAIAAYABAAFAAQABAAFAAcACQAKAAoACAAIAAgACAAG
AAMAAAD+//z/+v/6//n/9v/1//T/8//0//T/9P/0//H/8f/y//L/8//z//P/8v/w//D/
8f/x//H/8P/w//D/8f/x//H/8f/x//H/8P/w//H/8f/x//H/8f/x//H/8f/x//H/8f/y
//D/7//u/+7/8P/u/+3/7P/s/+z/8f/z//H/9P/8/wAABwAWACgAOgBNAGEAcAB0AGgA
UQA5AB8ABAD0/+7/5//c/9r/3P/h/+H/4P/h/+T/5v/o/+r/6//t/+3/7v/u/+7/7f/s
/+v/6v/q/+r/6v/q/+r/6v/q/+r/6P/o/+j/6f/r/+v/6//r/+v/6//s/+z/6v/q/+r/
6v/q/+v/6//q/+r/6v/q/+r/6//s/+3/7f/r/+v/6//r/+3/7v/u/+3/7f/t/+3/7f/r
/+v/6//s/+r/6v/q/+v/7v/u/+7/7//t/+3/7f/t/+//8P/w//D/8P/w//H/8f/y//P/
8//0//X/9v/2//b/+P/6//r/+v/6//r/+v/8//3//v//////AAABAAEAAQABAAIAAgAC
AAEAAQABAAIAAgACAAIAAgAAAAAAAQACAAIAAQD///7////////////+//3//P/7//n/
9//3//j/9v/1//X/8//x//H/8P/v/+//7v/u/+7/7f/r/+n/6P/p/+r/6f/q/+r/6v/p
/+n/5v/m/+b/5v/l/+X/5f/l/+X/5f/l/+X/5v/m/+b/5v/m/+b/5v/m/+T/5P/k/+T/
5P/k/+T/5P/j/+P/4//j/+P/5P/k/+P/5P/l/+b/6P/m/+b/5//n/+X/5f/l/+T/5v/m
/+b/5v/m/+b/5v/m/+b/5v/m/+b/5P/k/+X/5f/k/+T/5P/k/+b/5v/m/+b/5P/k/+P/
4//k/+T/5P/k/+L/4v/h/+H/4//j/+P/4//i/+L/4v/i/+L/4//j/+P/5P/k/+T/5P/k
/+P/4v/h/+L/4v/i/+L/4v/i/+L/4v/h/+H/4f/h/+H/4v/i/+P/4f/h/+L/4v/i/+P/
4//i/+T/5v/m/+b/6P/o/+n/6v/q/+r/6v/q/+v/7P/t/+7/7v/t/+3/7f/r/+r/6v/q
/+r/6v/o/+j/5v/k/+n/6v/s/+//7v/v/+//7v/q/+r/6v/q/+r/5//k/+L/4P/e/97/
3f/d/93/3f/d/9z/3P/c/9z/3f/d/97/3v/d/93/3f/c/9j/2P/Z/9n/2//a/9r/2v/b
/9v/2//b/9v/2//a/9r/2//b/9v/2//b/9v/2//b/9v/2//b/9z/3P/b/9r/2v/c/9z/
2f/Y/9r/2v/b/+H/4f/e/+T/6v/v//r/DgAeAC8AQwBUAFwAVgBDADEAFwD4/+j/4v/X
/8j/xv/K/8v/zf/Q/9P/1P/W/9b/2P/b/93/2//a/+D/4P/f/97/3f/c/9z/3P/c/9z/
3P/c/9z/3P/e/97/3v/f/9//3//f/9//3//f/+D/4P/f/97/3f/c/93/3//g/+D/4v/i
/+L/4v/h/+L/4//j/+H/4f/h/+H/3//g/+D/3//g/+H/4v/j/+P/4//j/+T/4v/i/+L/
4//m/+b/5v/n/+X/5f/l/+X/5//o/+j/6P/o/+j/6f/p/+r/6//r/+z/7f/u/+7/7v/w
//L/8v/y//L/8v/y//T/9f/2//f/9//6//v/+//7//z//P/7//r/+f/5//n/+v/6//r/
+v/6//r/+v/7//z//P/7//n/+P/4//n/+v/7//r/+f/4//f/9v/z//L/8v/w/+//7//t
/+7/7//v/+//7f/s/+z/7P/q/+n/6P/o/+r/6v/o/+j/6P/o/+f/5//k/+T/5P/k/+T/
5f/m/+f/5//n/+f/5//o/+j/6P/o/+j/6P/o/+j/5v/m/+b/5v/m/+b/5v/m/+n/6f/p
/+n/6//s/+z/6//r/+v/6//s/+7/7v/v/+//7f/t/+3/7P/u/+7/7v/u//D/8P/w//D/
7v/u/+7/7v/w//D/8f/x//D/8P/w//D/8v/y//L/8v/y//L/8f/x//L/8v/y//L/8v/y
//H/8f/z//P/8//z//L/8v/y//L/9P/1//X/9f/0//T/9P/0//X/9f/1//X/9v/2//b/
9v/2//b/9v/2//X/9f/1//X/9f/2//b/9//5//n/+v/6//j/+f/5//j/+v/8//z//P/8
//z//f/+////AAABAAIAAwAEAAUABgAEAAMAAwADAAMAAQAAAAIAAgACAAIAAAAAAP7/
/P8AAAAAAQADAAEAAwAEAAQABAAEAAQABAACAP///P/6//r/+P/4//f/9//3//f/9//2
//b/9v/2//f/9//4//j/+P/3//b/9P/0//T/9f/1//b/9v/3//j/9//3//f/9//5//n/
+P/4//f/9//3//f/9//3//f/9//5//n/+f/6//r/+f/4//j/+v/4//f/9v/4//r//f/9
////BAAGAAgAEQAiADAAQABTAGcAdgB8AHAAWQBBACUADAACAP7/8//q/+j/7P/t/+//
8v/1//r//P/6//7/////////AAAAAAIAAAAAAAAAAAAAAAAAAAAAAAIAAgACAAIAAgAC
AAIAAwADAAMAAwADAAQABQAHAAgABwAGAAUABAAHAAkACgAKAAoACgAKAAoACQAKAAsA
CwALAAsACwALAAsADAAMAAsADQANAA0ADQANAA0ADQAOAA4ADgAOAA8ADgAOAA4ADwAR
ABEAEQARABIAFAAVABYAFgAWABcAFwAXABcAFgAWABgAGgAbABwAHgAgACAAIAAiACIA
IgAkACcAKAApACkAKQApACgAJwApACoAKgAqACkAKQApACoAKgAqACoAKgAoACgAKQAq
ACoAKQAnACYAJgAnACgAKQAnACcAJwAnACUAIwAjACQAJAAjACMAIQAhACEAIAAfAB8A
HgAeAB4AHgAdABwAHAAeAB4AHAAcABwAHAAbABsAHAAcABwAHAAdAB0AHQAdABsAGwAb
ABsAHAAcABwAHAAaABoAGgAaABwAHgAgACIAIAAgACAAIAAfAB8AHwAfACEAIgAiACEA
IQAhACEAIgAjACQAJgAnACUAJQAlACQAJAAkACQAJAAmACYAJgAmACgAKAAoACgAKAAo
ACkAKQAqACoAKgAqACoAKgAqACoAKgAqACkAKQAqACoAKgAqACwALAArACsAKwArACsA
KwAqACoAKgAqACwALQAtAC0ALAAsACwALAAvAC8ALwAvAC8AMAAxADIALwAuAC0ALAAu
AC8AMAAxADIANAA1ADcANgA1ADUANAA3ADkAOgA6ADsAPgA/AEAAPgA+AD8AQAA+ADwA
PgA+AD4APgA+AD0APgA9ADwAPgA+AD8AQQA/AEEAQgBCAEAAQABAAEAAQAA9ADoAOAA2
ADQANAAzADMAMwAzADMANAA0ADQANAA1ADUANgA2ADUANQA1ADQANQA2ADgAOQA5ADgA
OAA4ADkAOQA5ADkANwA3ADYANgA5ADkAOQA5ADkAOQA5ADkAOwA7ADsAPAA+AD0APAA8
ADwAOgA5ADYANgA4ADsAOwA9AEAAQgBGAE0AXABuAIAAkQClALgAvAC0AKMAhwBlAEgA
OgA0ACcAGgAYACAAJQArADAAMwA4AD4AQAA+AD0APQA/AEAARABEAEMAQgBBAEAAQgBC
AEIAQgBAAEAAQABAAEIAQgBCAEMAQwBDAEMAQwBBAEEAQgBCAEQARABEAEQAQgBDAEMA
QgBCAEIAQgBCAEMARABFAEUARQBFAEUARQBGAEgASQBJAEgARwBGAEUARwBHAEcASABG
AEYARgBHAEYARgBGAEcASQBJAEkASQBLAEwATABMAE4ATgBPAE8AUABRAFEAUgBRAFIA
UgBSAFIAVABUAFQAVQBUAFMAVABVAFYAVwBXAFgAWQBZAFkAWQBaAFoAWgBZAFkAWQBa
AFgAWABYAFgAWABYAFkAWgBaAFkAVwBWAFMAUwBTAFMAUQBRAFEAUQBOAEsASgBKAEwA
SwBLAEkASQBJAEgARwBDAEIAQgBCAEIAQQBAAEAAQABAAD4APgBAAEAAPwA/ADwAPAA8
ADwAOQA5ADkAOQA7ADsAOwA7ADsAOgA5ADgAOAA4ADgAOAA4ADgAOAA4ADgAOAA4ADgA
OQA5ADkAOQA5ADoAOgA5ADcANwA3ADgAOgA6ADsAOwA6ADkAOAA2ADgAOAA4ADgANwA2
ADUANAAyADIAMgAyADIAMgAzADMAMAAwADAAMAAwADAAMAAwAC4ALgAtAC0ALAAsACwA
LAAuAC4ALQAtAC0ALQAtAC0AKwAqACkAKAAoACkAKQApACgAKAAoACgAJwAnACcAJwAl
ACQAIwAiACQAJAAkACQAJwAnACcAJwAmACYAJQAlACYAJwApACoAKgArACsAKgAoACoA
KgAqACYAJAAmACYAJgAmACUAJgAlACQAJQAkACQAJQAlACcAKAAoACUAJAAjACIAIgAf
ABwAGgAXABQAEwARABEAEQARABEADgAOAA4ADgANAA0ADgAOAA0ADQANAAwACgAKAAsA
CwAJAAgACAAIAAcABwAHAAcABwAHAAYABgAGAAUABAADAAUABQAFAAUAAwADAAMABAAC
AAEAAAAAAAAA/v/7//r/+P/6//////8BAAIABAAGAA8AHAAqADwAUQBjAHQAfgB2AGUA
TwAxABIAAAD6/+//3v/Y/9z/4f/p/+7/7f/u//b/+P/0//H/8f/z//D/9P/4//X/9P/z
//L/8v/y//L/8v/w//D/8P/w//D/8P/w//H/7//v/+//7//v/+//8P/w/+7/7v/u/+7/
7P/t/+3/7P/s/+z/7P/s/+v/7P/t/+3/6//r/+v/6//r/+z/7P/r/+v/6//r/+v/6//r
/+v/7P/q/+r/6v/r/+r/6v/q/+v/6//r/+v/6//p/+r/6v/q/+z/7P/t/+3/6//r/+r/
6v/s/+7/7//w/+7/8P/w//D/8P/w//D/8v/z//T/9f/1//T/9f/1//X/9f/2//b/9v/1
//X/9f/2//T/9P/0//T/9P/0//X/9v/0//P/8f/w/+//7//v/+//7f/t/+3/7f/q/+f/
5v/m/+b/5f/l/+P/5f/l/+T/4//f/97/3v/e/97/3f/c/9z/3P/c/9r/2v/a/9r/2f/Z
/9j/2P/Y/9j/1//X/9f/1//V/9X/1f/V/9T/1P/U/9T/1v/W/9b/1v/W/9b/1v/W/9X/
1P/T/9L/1v/X/9j/2f/X/9j/2P/X/9X/1f/V/9b/1v/W/9f/1//X/9f/1//W/9b/1v/W
/9b/1v/W/9b/1v/Y/9j/2P/Y/9b/1v/X/9f/1//Y/9n/2v/X/9b/1f/U/9T/1P/T/9P/
1v/W/9b/1v/W/9b/1f/V/9P/0//T/9P/1P/U/9T/1P/S/9P/0//T/9T/1P/U/9T/0//T
/9P/0//S/9L/0v/S/9T/1P/U/9T/1P/T/9L/0f/R/9L/0v/T/9H/0f/S/9L/1P/V/9X/
1P/W/9j/2P/Y/9b/1v/X/9j/2f/a/9v/3P/e/97/3v/e/9z/2//b/9z/2v/a/9r/2v/Z
/9r/2f/Y/9j/2P/Z/9v/2//d/97/3v/e/97/3v/e/97/2//Y/9b/1P/S/9L/0f/P/8//
z//P/87/zv/O/87/z//P/9D/0P/P/8//z//O/87/zv/P/8//z//O/87/zv/P/8//z//P
/9H/0f/Q/9D/0f/R/9H/0f/T/9P/0//T/9P/0//T/9T/1P/T/9L/0v/S/9D/z//O/9D/
1P/Z/9f/1//a/97/5v/x/wAAEAAiADcASwBWAFYARgAvABUA9f/g/9j/1P/J/8L/wP/C
/8X/x//I/8n/zP/O/9D/0v/V/9f/1//W/9T/1P/U/9T/1P/U/9T/1P/U/9T/1v/W/9b/
1v/U/9T/1P/V/9f/1//X/9f/1//X/9j/2P/a/9r/2v/a/9z/3f/d/9z/2//a/9n/2P/Z
/9r/2//b/9n/2f/Z/9n/2v/c/93/3f/b/9v/2//b/9v/2//b/9z/3v/e/97/3//e/97/
3v/f/9//3//f/9//4P/i/+P/5P/i/+L/4//j/+b/5//n/+j/6f/q/+r/6v/s/+7/7v/u
//D/8P/w//L/8f/y//P/8//2//f/9//3//v//P/8//z/+f/5//n/+v/4//j/+P/4//j/
+P/5//r/+//7//r/+v/5//n/+f/5//f/9//3//f/9v/z//L/8v/y//H/8f/v/+3/7f/s
/+v/6v/q/+v/7P/q/+n/6P/o/+n/6v/p/+r/6P/o/+f/5//o/+j/6P/o/+f/5//n/+f/
6f/p/+n/6f/q/+r/6v/q/+r/6v/q/+r/6P/o/+j/6P/o/+j/6P/o/+n/6f/p/+n/6//s
/+z/6//p/+n/6f/q/+r/6v/r/+v/7f/t/+3/7P/s/+z/7P/s/+z/7P/s/+z/7P/s/+z/
7P/u/+7/7//v/+z/7P/s/+z/7v/u/+7/7v/u/+7/7f/t/+7/7v/u/+7/7P/s/+v/6//u
/+//8P/x/+//7v/t/+z/7v/v/+//7//u/+7/7v/u/+//7//v/+//7v/u/+7/7v/s/+z/
7P/s/+//7//v/+//7v/u/+3/7f/t/+3/7v/u//D/8f/x//D/8P/y//L/8v/z//T/9v/4
//r/+v/6//r/+v/6//r/+v/2//X/9P/0//T/9P/0//T/9P/y//D/8P/w//H/8//1//f/
+P/4//j/+P/4//j/+P/1//L/8P/u/+z/7P/r/+n/6f/p/+n/5v/m/+b/5v/m/+f/6f/q
/+r/6f/o/+b/5v/m/+f/5//p/+j/6P/o/+j/5//m/+X/5f/l/+T/5P/n/+f/5//n/+f/
5//n/+f/5//n/+f/6P/o/+f/5v/m/+T/5P/j/+D/3v/g/+X/6f/p/+z/8v/y//X/BgAY
ACQAMwBHAFoAZABeAE0ANwAdAAIA7v/o/+H/1v/Q/9D/0//V/9b/2f/c/97/4P/i/+P/
4f/h/+b/5v/k/+T/5P/k/+T/4v/i/+L/4v/i/+L/4v/i/+T/5P/k/+X/5f/l/+X/5f/l
/+X/5v/m/+b/5v/m/+b/5P/l/+X/5P/m/+b/5v/m/+f/6P/p/+n/6f/p/+n/6f/p/+r/
6v/p/+n/6f/p/+n/5//n/+f/6P/p/+r/6//t/+z/7P/s/+3/7f/t/+3/7f/t/+7/7v/u
/+7/7v/v/+//8P/x//H/8v/z//T/9P/0//T/9v/2//b/+P/4//j/+v/7//z//f/9//7/
////////AwAEAAQABAD///////8AAAAAAAAAAAAAAgACAAMABAACAAEA///+////////
///////////////8//n/+P/4//j/9//3//X/8//z//L/8f/x//D/8P/w/+7/7f/s/+z/
7v/u/+z/7P/q/+r/6f/p/+n/6v/r/+z/6f/p/+n/6f/q/+v/7P/t/+v/6v/p/+j/6f/q
/+v/7P/q/+r/6v/q/+r/6v/q/+r/6//r/+v/6//r/+z/7P/r/+z/7f/u//D/7f/s/+z/
6//s/+3/7v/u/+7/7v/u/+7/7P/s/+z/7P/u/+7/7v/u/+7/7v/v/+//8P/w//D/8P/w
//D/8P/w//D/8P/v/+//8P/w//D/8P/w//D/7//v/+//7//v/+//8P/w//D/8P/u/+//
7//v//D/8P/w//D/7//v/+//7//u/+7/7v/u/+7/7v/u/+7/7//v/+//7//x//L/8v/z
//H/8f/y//L/9P/1//X/9P/2//j/+P/4//r/+v/7//z/+//6//n/+P/6//j/9v/2//b/
9v/0//T/8v/w//T/9P/1//f/9f/3//j/+P/4//j/+P/4//T/8f/u/+z/6v/o/+j/5//p
/+n/6f/p/+j/6P/o/+j/5v/l/+X/5P/n/+f/5//m/+b/5v/n/+f/5//m/+b/5v/n/+f/
5//n/+n/6f/o/+j/5//n/+f/5//l/+X/5f/l/+f/5//n/+j/5v/l/+T/5P/k/+L/4f/i
/+D/5P/n/+f/5//q/+7/8v///xAAIAAyAEUAVwBiAF4ASgAzAB8AAwDq/+b/4v/V/87/
0P/U/9f/2f/Y/9n/3v/g/97/3P/f/+H/4f/i/+L/4v/i/+L/4v/i/+L/4v/i/+L/4v/i
/+L/4v/g/+D/4P/h/+H/4f/h/+H/3//f/+D/4P/i/+L/4v/i/+D/4f/h/+D/4v/i/+L/
4v/i/+L/4v/h/+H/4f/h/+H/3//g/+D/3//h/+H/4f/h/+P/4//j/+T/5v/m/+b/5//l
/+T/4//j/+P/4//j/+P/4//k/+T/5P/m/+b/5//n/+j/6f/p/+r/6v/q/+n/6P/o/+r/
6v/q/+z/7P/s/+7/7f/u/+//7//u/+//7//v//P/9P/0//T/8f/x//H/8v/y//L/8v/y
//D/8P/x//L/8v/x/+//7v/r/+v/6//r/+n/6f/p/+n/6f/n/+f/6P/m/+X/5f/j/+P/
4//i/+H/3f/c/9z/3P/c/9v/2v/a/9r/2v/Y/9j/1v/W/9X/1f/V/9b/1//Y/9b/1f/U
/9P/0//T/9P/0//S/9L/0v/S/9L/0v/S/9L/0//U/9X/1v/U/9T/1P/U/9X/1f/V/9X/
1f/W/9b/1f/T/9P/0//U/9T/1P/V/9X/1//X/9f/1v/W/9b/1v/W/9X/1P/T/9L/1f/W
/9f/2P/X/9b/1v/V/9T/1P/U/9T/1v/W/9b/1v/U/9T/0//T/9T/1P/U/9T/1P/U/9P/
0//S/9H/0P/P/9D/0P/Q/9D/zv/P/8//z//O/87/zv/O/9H/0f/R/9H/0P/Q/9D/0P/O
/87/zv/O/9H/0f/R/9H/z//Q/9D/0f/T/9P/1P/U/9L/0//T/9L/1f/Y/9n/2v/Z/9j/
2P/Y/9b/1P/U/9b/1v/W/9b/1v/W/9T/0v/T/9L/0v/T/9P/1f/W/9b/0v/S/9L/0v/S
/8//zP/K/8j/xv/G/8X/w//D/8P/w//A/8D/wP/A/8H/wf/C/8L/w//D/8P/wv++/77/
v/+//8H/wP/A/8D/v/+//7//v/+9/73/vP+8/7//v/+//7//v/+//7//v/+//7//v//A
/7//vf+7/7r/vP+6/7X/tv+4/7j/vf+//8H/wP++/8T/y//S/+D/8v8DABUAKgA4ADQA
JQAPAPP/1v++/7L/qf+c/5T/mP+b/6H/pv+n/6z/sv+0/7j/t/+3/7f/uP+6/7j/uP+4
/7j/uP+2/7b/tv+2/7j/uP+4/7j/tv+2/7b/t/+3/7f/t/+3/7f/t/+4/7j/uP+4/7j/
uP+6/7v/u/+6/7j/uP+4/7j/uf+6/7v/u/+7/7v/u/+7/7n/uv+6/7n/u/+7/7v/u/+7
/7v/u/+8/7r/uv+6/7v/uv+6/7r/u/+7/7v/u/+7/7z/vv+//8D/v/++/77/vf+//8H/
wv/E/8X/xv/G/8b/xf/G/8X/xP/H/8j/yf/M/8v/zP/N/83/zf/N/8z/y//P/9D/0P/Q
/83/zf/N/87/zv/O/87/zv/N/8z/zP/M/8z/y//J/8j/yf/J/8n/yf/L/8v/y//L/8j/
xf/E/8T/xP/D/8P/wf/B/8H/wP+//7//vv++/77/vP+7/7r/uv+7/7z/u/+8/7r/uv+5
/7n/tv+2/7b/tv+2/7f/uP+5/7n/uf+5/7n/uv+6/7r/uv+4/7j/uP+4/7j/uP+4/7j/
uP+4/7j/uP+5/7n/uf+5/7n/uv+6/7n/t/+3/7f/uP+6/7r/u/+7/7v/u/+7/7r/uv+6
/7r/uv+4/7j/uP+4/7j/uP+4/7j/uP+4/7n/uf+4/7j/uP+4/7r/uv+6/7r/vP+8/7v/
u/+7/7r/uf+4/7j/uP+3/7f/uf+5/7n/uf+2/7b/tv+2/7j/uf+5/7n/uP+4/7j/uP+3
/7f/t/+3/7j/uP+4/7j/uP+4/7j/uP+5/7n/uf+5/7v/vP+8/73/vf+9/77/vv++/7//
v/++/77/vv++/77/vP+8/7z/vP+8/7z/uv+4/7j/uP+5/7v/vP+//8H/wv+//77/vf+8
/7r/t/+0/7L/r/+s/6v/qf+r/6v/q/+r/6r/qv+q/6r/qf+p/6r/qv+p/6n/qf+o/6f/
qP+q/6v/qv+o/6f/pv+n/6f/p/+n/6f/p/+m/6b/qf+p/6n/qf+n/6f/p/+n/6b/pf+k
/6T/pv+l/6T/pP+g/6D/of+e/57/ov+l/6X/p/+m/6b/rv+3/8D/zv/i//P/BQAYACQA
HgAPAPf/1/+2/6L/mv+R/4b/fv9+/4P/jf+S/5f/nP+a/5z/oP+h/6H/n/+e/5z/nv+e
/57/nv+e/5//oP+h/6L/oP+g/6D/oP+e/57/nv+f/5//n/+f/5//nf+d/57/nv+g/6D/
oP+g/57/n/+f/57/nv+e/57/nv+f/6D/of+h/6H/of+h/6H/oP+g/5//nf+f/5//n/+f
/5//n/+f/6D/oP+g/6D/of+i/6L/ov+j/6P/o/+j/6P/o/+k/6T/pP+k/6T/pf+l/6T/
pf+l/6b/p/+o/6j/qP+o/6r/qv+q/6r/qv+q/6z/rf+u/6//r/+w/7H/sf+x/7D/sP+v
/67/rf+t/63/rv+u/67/rv+u/67/rv+v/7D/sP+v/63/rP+p/6n/qf+p/6f/p/+n/6f/
pf+j/6P/pP+k/6P/o/+h/6D/n/+d/5v/mv+a/5v/nP+c/5v/mv+a/5j/mP+W/5b/lv+W
/5X/lf+U/5T/lP+U/5P/k/+T/5P/kf+R/5H/kf+S/5L/kv+S/5T/lP+U/5T/kv+S/5L/
kv+S/5L/kv+S/5P/k/+T/5P/kf+S/5L/kf+T/5P/k/+U/5L/kv+T/5P/kf+R/5H/kP+Q
/5D/kP+Q/5D/kP+Q/5D/jv+O/47/jv+O/47/j/+P/4z/jP+M/4z/jP+M/4z/jP+M/4z/
i/+L/4r/iv+K/4r/iP+I/4f/h/+J/4n/if+J/4j/iP+I/4j/hv+H/4f/h/+E/4T/hP+E
/4X/hf+F/4X/gv+C/4L/gv+E/4T/hP+E/4X/hf+F/4X/hf+G/4b/h/+H/4f/iP+I/4j/
i/+L/w==
         </WaveFormData>
      </LeadData>
      <LeadData>
         <LeadByteCountTotal>10000</LeadByteCountTotal>
         <LeadTimeOffset>0</LeadTimeOffset>
         <LeadSampleCountTotal>5000</LeadSampleCountTotal>
         <LeadAmplitudeUnitsPerBit>4.88</LeadAmplitudeUnitsPerBit>
         <LeadAmplitudeUnits>��V</LeadAmplitudeUnits>
         <LeadHighLimit>2147483647</LeadHighLimit>
         <LeadLowLimit>268435456</LeadLowLimit>
         <LeadID>V1</LeadID>
         <LeadOffsetFirstSample>0</LeadOffsetFirstSample>
         <FirstSampleBaseline>0</FirstSampleBaseline>
         <LeadSampleSize>2</LeadSampleSize>
         <LeadOff>FALSE</LeadOff>
         <BaselineSway>FALSE</BaselineSway>
         <ExcessiveACNoise>FALSE</ExcessiveACNoise>
         <MuscleNoise>FALSE</MuscleNoise>
         <LeadDataCRC32>3726998182</LeadDataCRC32>
         <WaveFormData>
FAAWABYAFgAUABQAFQAVABcAFwAZABoAGAAYABgAGAAZABkAGQAZABsAGwAbABsAGgAa
ABoAGgAYABgAGAAYABoAGgAaABsAGwAbABsAGwAbABsAGwAbABkAGQAZABkAGgAaABsA
GwAbABsAGwAbABsAGwAbABsAHQAdABwAHgAeAB8AIwAtADMAOgA+AEAARABMAE4ATgBM
AEsAPwAmAAUA3/+6/53/g/9v/2n/a/9t/3T/gf+V/6T/s//D/9D/3v/o//H/9//8/wIA
DAASABcAGwAaABoAGwAcAB0AHQAdAB4AHgAfAB8AHwAhACEAHwAfAB8AHwAdAB0AHQAd
AB0AHQAeAB4AHgAdAB0AHQAdAB4AHgAeAB0AHQAeAB4AHQAdAB4AHgAeAB0AHAAcAB0A
HgAeAB4AHgAdAB0AHQAbABwAHAAcAB0AHQAdAB0AHwAfAB8AHwAeAB4AHgAeAB4AHwAg
ACAAIgAiACIAIgAgACAAIAAhACEAIQAhACAAIAAhACIAIgAiACEAIAAgAB8AHwAfAB8A
HQAdABsAGwAbABsAGwAbABsAGwAbABsAGwAaABoAGgAaABoAGgAZABcAFwAXABcAFwAX
ABYAFgAYABgAGAAYABgAGAAXABcAFwAXABYAFgAWABYAFgAVABcAFwAXABcAFwAXABYA
FgAWABcAFwAXABkAGQAZABkAGQAZABkAGQAZABkAGgAaABgAGAAYABgAGAAYABgAGAAZ
ABkAGQAZABcAFwAXABcAFwAXABcAFwAXABcAFwAXABcAFwAXABcAFwAXABcAFwAVABUA
FAAUABYAFgAWABYAFgAWABYAFQATABMAEwATABUAFQAVABUAFAAUABQAEwARABIAEwAT
ABMAEgASABIAEwATABMAEwATABMAEwATABIAEgARABEAEQASABIAEgASABIAEQARABEA
EQARABAAEAAQABAAEAAOAA4ADwAPABEAEQARABEAEwASABIAEwARABEAEgASABQAFAAW
ABYAFwAYABgAGQAXABcAGAAZABUAFQAUABQAEgAQAA4ADAAKAAkACAAHAAYABAAEAAQA
BQAFAAYACAAIAAoACgAKAAsACgAJAAgACQAMAAwADAAMAAoACwALAAsACwALAAsACwAJ
AAoACgAKAAoACgAKAAoADAAMAAwADAALAAsACwALAA0ADQANAA0ACwALAAsACwALAAoA
CgALAA0ADQANAA0ACwALAAsACwALAAsACwAMAAwADgATABkAHwAnAC4AMgA4AD4AQgBE
AEQAQgA7ACcAAgDV/6v/hv9p/1H/Q/89/z3/Q/9O/13/c/+O/6H/r/+8/8z/1v/f/+X/
7P/0//7/BAAHAAkACgAKAAkACgALAAsACwAMAAwADQALAAsADQANAA0ADQANAA0ADwAP
AA8ADwANAA0ADgAOAA4ADQANAA0ADQAOAA4ADgANAA0ADgAOAA0ADQAOAA4ADgANAAwA
DAANAA4ADgAOAA4ADQANAA0ADQAOAA4ADgARABEAEQARAA8ADwAPAA8AEAAQABAAEAAQ
ABEAEgASABIAEgASABIAFAAUABQAFQATABMAEwASABIAEwAUABQAFAATABIAEgARABEA
EQARABEAEQAPAA8ADgANAAwACwALAAsACwALAA0ADAAMAAwACgAKAAoACQAJAAkACQAJ
AAsACwAKAAoACAAIAAgACAAIAAgABwAHAAUABQAEAAQABgAGAAYABQAFAAUABQAFAAUA
BQAEAAQAAgADAAMAAwADAAMAAwADAAMAAwADAAMAAwADAAQABAAEAAQABAAEAAQABAAE
AAQABQAFAAUABQAFAAUABQAFAAUABQAFAAUABwAHAAcABwAFAAUABQAFAAUABQAFAAUA
BwAHAAYABgAGAAYABgAGAAYABgAGAAUABQAFAAUABQADAAMAAwADAAQABAAEAAMAAwAE
AAUABQAFAAQABAAEAAMAAwADAAMAAwADAAMAAwAEAAQAAwADAAMABAAEAAQAAgACAAEA
AQADAAMAAwACAAIAAgACAAIAAgACAAMAAwADAAMAAwADAAMAAgACAAMAAQABAAIAAgAA
AAAAAgACAAEAAgACAAMAAQABAAIAAwAFAAUABgAGAAcACAAJAAkADAANAA0ADQANAAwA
CwAKAAgABQAEAAEAAAD///7//f/8//v/+v/4//j/+P/5//n/+v/8//z//v/+//7/////
//////8BAAIAAgACAAIAAgADAAMAAwADAAMAAwADAAEAAgACAAIABAAEAAQABAAEAAQA
BAAEAAUABQAFAAUABQAFAAUABQAFAAUABQAFAAUABAAEAAUABQAFAAUABQAFAAUABQAF
AAMAAwADAAQABgAIAA0AFQAdACMAKAAuADQAPABAAEIAQAA6ACsACwDY/6X/e/9Y/0H/
Nf8v/y//Mf85/0j/X/95/47/of+x/77/yv/W/9//6f/w//j//v8CAAUABwAIAAgABwAI
AAkACQALAAwADAANAAsACwANAA0ADwAPAA8ADwAPAA8ADwAPABEAEQASABIAEAAPAA8A
DwARABIAEgASABEAEQASABIAEgARABEAEAASABEAEAAQABMAFAAUABQAFAATABMAEwAT
ABQAFAAUABMAEwATABMAFQAVABUAFQAWABYAFgAWABgAGQAaABoAGgAaABoAGgAaABoA
GgAbAB0AHQAdABwAGgAbABwAHAAcABsAGgAaABkAGQAZABkAGQAZABcAFwAXABcAFwAX
ABUAFQAVABUAFQAUABQAFAAUABQAFAATABUAFQAVABUAEwATABIAEgASABIAEgASABIA
EgARABEAEQARABAAEAAQABAAEAAPAA0ADQANAA0ADQANAAwADAAMAA0ADQANAA0ADQAN
AA0ACwALAAsACwALAAsADAAMAAwADAAMAAwADgAOAA4ADgANAA0ADQANAA0ADQANAA0A
DwAPAA8ADwAPAA8ADwAPAA8ADwAPAA8ADwAPAA8ADwAPAA8ADgAOABAAEAAQABAADgAO
AA4ADQANAA0ADQANAA0ADQANAA0ADgAOAA4ADQANAA4ADwAPAA0ADAAMAAwACwALAAsA
CwALAAsACwALAAwADAALAAsADQAOAA4ADgAMAAwACwALAA0ADQANAAwADAAMAAwADAAM
AAwADQANAAsACwALAAsACwAKAAoACwALAAsADAAMAAoACgAMAAwADAAMAAsACwAJAAkA
CgALAA0ADQAOAA4ADwAQABEAEQASABMAEwATABQAFAAUABQAFAATABIAEgAPAA4ADAAK
AAgABgADAAIAAQAAAAIAAgACAAMAAQACAAQABAAEAAQABAAFAAcABwAHAAkACgAKAAoA
CgAKAAsACwALAAkACQAJAAkACwAMAAwADAAMAAwADAAMAAoACgAKAAoACwALAAsACwAL
AAsACwALAAsACwALAAsACwAKAAoACwANAA0ADQANAA0ADQANAA0ACwALAAsADAAOABAA
EwAXAB8AJwAsADIAOAA+AEIARABEAEIAOwAjAPz/y/+d/3j/Wf9H/z3/Of83/z3/TP9d
/3P/kP+l/7H/vv/O/9z/5f/t//T//v8GAAoACwALABAAEAAQABAAEAAPABEAEgASABMA
EwATABUAFQATABMAEwATABUAFQAVABUAFwAXABgAGAAYABcAFwAXABUAFgAWABYAFQAV
ABYAFgAXABcAGAAYABgAFwAWABYAFwAYABgAGAAaABkAGQAZABkAGgAaABoAGQAZABkA
GQAbABsAGwAbABwAHAAcABwAHAAdAB4AHgAeAB4AHgAeAB4AHgAeAB8AIQAhACEAIAAe
AB8AIAAgACAAHwAeAB4AHwAfAB8AHwAdAB0AGwAbABsAGwAbABsAFwAXABcAFwAZABgA
GAAYABoAGgAaABkAGQAZABkAGQAXABcAFgAWABYAFgAWABYAFgAWABUAFQAVABUAFAAU
ABQAFAAUABMAEwATABMAEwATABMAEgASABAAEQARABEAEQARABEAEQAPAA8ADwAPABEA
EQASABIAEgASABIAEgASABIAEgASABMAEwATABMAEQARABEAEQARABEAEQARABMAEwAT
ABMAEQARABEAEQARABEAEQARABMAEwASABIAEAAQABAAEAAQABAAEAAPABEAEQARABEA
DwAPAA8ADwAOAA4ADgANAA8AEAARABEADwAOAA4ADgANAA0ADQANAA0ADQANAA0ADAAM
AAsACwANAA4ADgAOAAwADAALAAsACwALAAsACgAKAAoACgAKAAoACgALAAsACwALAAsA
CwALAAoACgALAAkACQAKAAoACgAKAAwADAAMAAwACwALAAkACQAKAAsADQANAA4ADgAN
AA4ADwAPABAAEQARABEAEgASABIAEgASABEAEAAQAA0ACAACAAAAAAAAAAAAAAAAAAAA
AAAAAAAAAAABAP//AAACAAIABAAEAAQABQADAAMAAwAFAAYABgAGAAYABgAHAAcABwAH
AAcABwAHAAkACgAKAAoACQAIAAcABgAIAAgACAAIAAcABwAHAAcACQAJAAkACQAJAAkA
CQAJAAkACAAIAAkACQAJAAkACQAJAAkACQAJAAcABwAHAAgADAAMAA8AFQAfACUAKAAu
ADQAOgA+AEAAQAA8ADEAFQDu/7//lf9y/1f/Rf87/zf/O/9B/07/Yf97/5b/p/+x/8D/
0P/a/+P/6//y//j//v8CAAMABQAGAAgABwAIAAkACQAJAAoACgALAAkACQALAAsACQAJ
AAkACQALAAsACwALAAkACQAKAAoACAAHAAcABwAJAAoACgAKAAcABwAIAAgABwAHAAgA
CAAKAAkACAAIAAkACgAKAAoACgAJAAkACQAHAAgACAAIAAkACQAJAAkACQAJAAkACQAM
AAwADAAMAAoACwAMAAwADAAMAAwADAAKAAoACgALAA0ADQANAAwADAANAA4ADgANAAsA
CQAIAAgACQAKAAsACgAJAAYABQAHAAcABwAHAAcABwAHAAcABQAEAAQABAAEAAQABAAD
AAMAAwADAAMAAwADAAIAAgACAAIAAgACAAAAAAD/////AQABAAAAAAD+//7//v/9//v/
+//7//v/+//7//r/+v/6//v/+//7//v/+//7//v/+f/5//n/+f/5//n/+v/6//r/+v/6
//r/+P/4//j/+P/3//f/9//3//j/+f/6//v/+v/5//j/9//3//f/9//3//f/9//3//f/
9f/1//X/9f/1//X/9P/0//T/9P/0//T/9P/0//T/8//z//P/8//z//H/8f/x//H/8v/y
//L/8f/w//D/8P/v//H/8P/w//D/7//v/+//7//v/+//7//v/+7/7v/t/+3/7f/u/+7/
7v/s/+z/6//r/+v/6//r/+r/6v/q/+r/6v/o/+j/6f/p/+n/6f/p/+n/5//m/+b/5//n
/+f/6P/o/+r/6v/s/+z/6//s/+z/7f/v/+//8P/x/+//7//w//D/7P/s/+z/6//r/+n/
5P/i/+D/3v/c/9r/2v/a/9r/2v/a/9r/2//Z/9r/3P/c/9z/3P/c/93/3f/d/93/3//g
/+D/4P/g/+D/4f/h/+H/3//f/9//3//f/+D/4P/g/+D/4P/g/+D/4P/g/+D/4P/f/9//
3//f/+H/4f/h/+H/3//f/9//3//h/+D/4P/h/+D/3//e/93/3f/d/93/3f/f/9//3//g
/+L/4v/h/+f/8f/5//z/AgAGAAwAEAAQABAADgAJAPn/3v+3/4//bv9T/zn/K/8l/yf/
Lf82/0X/Wf9q/3n/h/+U/6D/rP+z/7v/wv/K/9D/0v/V/9f/2P/a/9n/2v/b/9v/2//c
/9z/3f/b/9v/3f/d/93/3f/d/93/3f/d/93/3f/d/93/3v/e/97/3f/d/93/3f/e/97/
3v/b/9v/3P/c/9v/2//c/9z/3P/b/9r/2v/Z/9r/2v/a/9z/2//b/9v/2//c/9z/3P/d
/93/3f/d/93/3f/d/93/3v/e/97/3v/c/93/3v/e/97/3v/e/97/3v/e/97/3//f/9//
3//e/9z/3f/e/97/3v/d/9z/3P/b/9v/2//b/9v/2//Z/9n/2f/Z/9n/2f/X/9f/1//X
/9f/1v/W/9b/2P/Y/9j/1//X/9f/1//X/9f/1//W/9b/1v/W/9b/1v/Y/9j/1//X/9X/
1f/U/9T/1v/W/9b/1f/V/9X/1f/V/9f/1//W/9b/1v/X/9f/1//X/9f/1//X/9n/2f/Z
/9n/2f/Z/9r/2v/a/9r/2v/a/9r/2v/a/9r/2//b/9v/2//Z/9n/2f/Z/9v/2//b/9v/
2f/Z/9n/2f/b/9v/2//b/9n/2f/Z/9n/2f/Z/9j/2P/a/9r/2v/a/9j/2P/Y/9f/2f/Z
/9n/2f/b/9v/2//b/9r/2v/a/9n/2f/a/9v/2//b/9r/2v/a/9n/2f/Z/9n/2//b/9v/
2//a/9r/2f/Z/9v/3P/c/9z/3P/c/9v/2//d/93/3f/c/9z/3P/c/9z/3P/c/93/3f/d
/93/3f/d/93/3P/c/93/3v/f/+H/4v/i/+L/5P/k/+f/6P/o/+n/5//n/+j/6f/n/+f/
6P/o/+T/4v/g/97/3P/a/9j/2P/Y/9j/2P/Y/9j/2f/Z/9r/3P/c/9z/3P/c/93/3f/d
/93/3//g/+D/4P/g/+L/4//j/+P/4//j/+P/4//j/+T/5P/k/+b/5v/m/+b/5v/m/+b/
5v/n/+f/5//n/+f/5//n/+f/5//n/+f/5//p/+j/6P/p/+v/6//r/+v/6//r/+v/6//r
/+v/6//s//D/8P/x//f///8FAAwAEgAYAB4AJAAkACYAJAAfAA8A9P/L/5//ev9d/0P/
L/8r/yv/M/88/0v/X/92/4f/k/+k/7T/wP/H/8//1v/e/+L/6P/t/+//8v/0//X/9v/3
//f/9f/2//b/9//3//f/+f/5//v/+//7//v/+//7//v/+//7//v//P/8//7//f/9//3/
//8AAAAAAAD9//3//v/+//////8AAAAAAAD///7//v///wAAAAAAAAIAAQABAAEAAQAC
AAIAAgADAAMAAwADAAMAAwADAAMABgAGAAYABgAGAAcACAAIAAoACgAKAAoACgAKAAoA
CwALAAsACwAKAAoACwAMAAwADAALAAoACgALAAsACwALAAsACwAJAAkACQAJAAkACQAH
AAcABwAHAAcABgAGAAYACAAIAAgABwAFAAUABQAFAAUABQAEAAQABAAEAAQABAAEAAQA
AwADAAUABQAEAAQABAAEAAQAAwAFAAUABQAFAAUABQAEAAQABAAFAAUABQAFAAUABQAF
AAcABwAHAAcABwAHAAgACAAGAAYABgAGAAgACAAIAAgABwAHAAcABwAJAAkACQAJAAkA
CQAJAAkACQAJAAkACQAJAAkACQAJAAcABwAHAAcACQAJAAgACAAIAAgACAAIAAgACAAI
AAcABwAHAAcABwAHAAcABwAHAAgACAAIAAcABwAIAAkACQAHAAYABgAGAAcABwAHAAcA
BwAHAAcABwAIAAgABwAHAAcACAAIAAgACAAIAAcABwAHAAcABwAGAAYABgAGAAYABgAG
AAcABwAHAAcABwAHAAcABgAGAAcABwAHAAgACAAGAAYACAAIAAgACAAHAAcACQAJAAoA
CwANAA0ADgAOAA0ADgAPAA8AEAARABEAEQARABAADwAOAA4ADQAMAAgABgAEAAIAAAD+
//7//v/+//7//v/+//////8AAAIAAgACAAIAAgADAAEAAQABAAMABAAEAAQABAAEAAUA
BQAFAAUABQAFAAUABwAIAAgACAAGAAYABgAGAAgACAAIAAgABwAHAAcABwAHAAcABwAH
AAkACQAJAAkABwAGAAYABwAHAAcABwAHAAcABwAHAAcABwAHAAcACAAKAAwAEQAZACEA
JwAsADIAOgA+AEIARABCADgAIQD7/8z/nf9z/1b/Qf81/y//L/8z/z//Uv9p/4P/mv+p
/7X/xP/S/9z/5f/r//T//P8EAAgABwAHAAgACgAJAAoACwALAA0ADgAOAA8ADwAPABEA
EQARABEAEQARAA8ADwAPAA8AEQARABIAEgAQAA8ADwAPABEAEgASABIADwAPABAAEAAR
ABEAEgASABIAEQAQABAAEQASABIAEgASABEAEQARABMAFAAUABQAEwATABMAEwATABMA
EwATABQAFAAUABQAFgAXABgAGAAWABYAFgAWABgAGAAYABkAGQAZABkAGAAYABkAGgAa
ABgAFwAWABYAFQAVABUAFQAVABUAEwATABMAEwATABMAEQARABEAEQARABAAEAAQABAA
EAAQAA8ADwAPAA8ADwAPAA8ADgAOAA4ADgAOAA4ADAAMAAsACwALAAsACgAKAAoACgAK
AAkABwAHAAcABwAHAAcABgAGAAYABwAHAAcABwAHAAcABwAHAAcABwAHAAUABQAGAAYA
BgAGAAYABgAGAAYABgAGAAcABwAHAAcABwAHAAcABwAHAAcABwAHAAcABwAHAAcABwAH
AAcABwAJAAkACQAJAAcABwAGAAYABgAGAAYABgAGAAYABgAFAAUABQAFAAUABQAFAAUA
BQAEAAQABAADAAMABAAFAAUABQAEAAQABAADAAMAAwADAAMAAwADAAMAAgACAAEAAQAD
AAQABAAEAAIAAgABAAEAAQABAAEAAAAAAAAAAAAAAAIAAgADAAMAAQABAAEAAQABAAAA
AAABAP////8AAAAA/v/+/wAAAAD//wAAAAABAAEAAQACAAMABQAFAAYABgAFAAYABwAH
AAkACQAIAAcACQAIAAcABgAEAAMAAAD+//z/+v/4//f/9v/1//T/9v/2//b/9//1//b/
+P/4//j/+P/4//n/+f/5//n/+//8//z//P/8//z//f/9//3//f/9//3//f/9//7//v/+
//7//v/+//7//v/+//7//v////////////3//f/9//3//f/9//3//f////7//v////3/
/f/9//3//f/9//3//f/7//v/+//8//7//v8BAAcAEQAXAB4AIgAoAC4ANAA0ADQANAAt
ABcA8P/B/5P/av9L/zf/L/8p/yv/L/86/0v/Y/9+/5P/n/+s/7z/yv/T/93/5P/s//b/
+v/7//3//P/8////AAABAAEAAQACAAIAAwABAAEAAwADAAMAAwADAAMAAwADAAMAAwAD
AAMABAAEAAYABQAFAAUAAwAEAAQABAADAAMABAAEAAMAAwAEAAQABAADAAIAAgADAAQA
BAAEAAYABQAFAAUAAwAEAAQABAAFAAUABQAFAAUABQAFAAUABgAGAAYABgAGAAcACAAI
AAoACgAKAAoACAAIAAgACQALAAsACwAKAAgACQAKAAoACgAJAAgACAAHAAcABwAHAAcA
BwAFAAUABQAFAAUABQADAAMAAwADAAMAAgACAAIAAgACAAIAAQD//////////wEAAQAA
AAAAAAAAAAAAAAAAAAAA//////3//f/8//z//P/8//z/+//7//v/+//7//v/+//6//r/
+v/7//v/+//5//n/+f/5//n/+f/5//n/+f/5//r/+v/6//r/+v/6//j/+P/4//j/+//7
//v/+//7//v/+//7//v/+//7//v/+//7//v/+//7//v/+//7//v/+//7//v/+//7//r/
+v/6//r/+v/6//z//P/8//v/+f/5//n/+f/5//n/+f/5//r/+v/6//n/+f/6//v/+//5
//j/+P/4//n/+f/5//n/9//3//f/9//4//j/9//3//f/+P/4//j/+P/4//f/9//5//n/
+f/4//j/+P/4//j/9v/2//f/9//3//f/9//3//f/9v/2//f/9//3//j/+P/4//j/+v/6
//v//P/8//3//////wAAAQABAAEAAgACAAIAAgACAAEA//////7//f/5//T/8f/w/+//
7v/u/+7/7v/u/+7/7v/u/+//7//w//L/8v/y//L/8v/z//P/8//z//X/9v/2//b/9v/2
//f/9//3//n/+f/5//n/9//4//j/+P/6//r/+v/6//r/+v/6//r/+//7//v/+//7//v/
+//7//v/+//7//v/+//6//r/+//7//v/+//7//v/+//7//v/+//7//v//P/8/wAABQAL
ABUAHQAgACQAKgAwADQANAAyAC4AHQD7/87/n/95/1r/Qf8x/y3/L/8z/zv/Sv9f/3v/
lP+h/6//vv/M/9T/3f/l/+r/8v/4//z//f///wAAAAABAAIAAwADAAMABAAEAAUABQAF
AAcABwAHAAcABwAHAAkACQAJAAkACQAJAAoACgAKAAkACQAJAAkACgAKAAoACQAJAAoA
CgAJAAkACgAKAAsACwALAAwACwAMAAwADAAMAAsACwALAA0ADgAOAA4ADQANAA0ADQAN
AA0ADQANABAAEAAQABAAEAARABIAEgAUABQAFAAUABQAFAAUABUAFQAVABUAFAASABMA
FAAUABQAEwASABIAEwATABMAEwATABMAEQARABMAEwATABMAEQARABEAEQARABAAEAAQ
ABAAEAAQAA8AEQARABEAEQAPAA8ADgAOABAAEAAQABAAEgASABEAEQAQAA8ADQAMAA4A
DgAOAA0ACwALAAsACwALAAsACgAKAAoACwALAAsACwALAAsACwANAA0ADQANAAsACwAM
AAwADgAOAA4ADgAOAA4ADgAOAA8ADwAPAA8ADwAPAA8ADwAPAA8ADwAPAA8ADwAPAA8A
EQARABEAEQAPAA8ADwAPABEAEQAQABAAEAAQABAAEAAQABAAEAAPAA8ADwAPAA8ADwAP
AA8ADwAOAA4ADgANAA0ADgAPAA8ADwAOAA4ADgAPAA8ADwAPAA8ADwAPAA8AEAAQAA8A
DwAPABAAEAAQABAAEAAPAA8ADQANAA0ADAAOAA4ADgAOAA4ADgAPAA8ADwAPAA8ADwAP
AA4ADgAPAA8ADwAQABAAEgASABQAFAATABQAFAAVABcAFwAYABkAGQAZABoAGgAYABgA
GAAXABUAFwAUABAADgAMAAoACAAIAAgACAAIAAgACAAJAAkACgAMAAwACgAKAAoACwAN
AA0ADQAPABAAEAAQABAAEAARABEAEQARABEAEQARABEAEgASABIAEgASABIAEgAUABQA
FAAUABUAFQAVABUAFQAVABUAFQAVABUAFQAVABUAFAAUABUAFQAVABUAFQAXABcAFwAX
ABcAFwAXABgAHAAcAB0AHwAlACsAMgA2ADwAQgBIAEwATABKAEcAOwAmAAMA3f+6/53/
gf9r/2H/Y/9l/2r/ef+P/6L/s//B/87/3P/m/+3/9f/8/wQADAAQABUAGQAYABgAGQAa
ABsAGwAdAB4AHgAfAB0AHQAfAB8AHwAfAB8AHwAhACEAIQAhAB8AHwAgACAAIAAfAB8A
HwAfACAAIAAgAB0AHQAeAB4AHwAfACAAIAAiACEAIAAgAB8AIAAgACAAIAAfAB8AHwAf
ACAAIAAgACMAIwAjACMAIwAjACMAIwAiACIAIgAiACIAIwAkACQAIgAiACIAIgAkACQA
JAAlACUAJQAlACQAJAAlACYAJgAmACUAJAAkACMAIwAjACMAJQAlACMAIwAjACMAIwAj
ACEAIQAhACEAHwAeAB4AHgAgACAAIAAfAB8AHwAfAB8AHwAfAB4AHgAgACAAIAAgACAA
IAAfAB8AHwAfAB4AHgAgACAAIAAfACEAIQAhACEAIAAfAB0AHAAdAB8AIAAhACEAIQAh
ACEAIQAhACEAIQAjACMAJAAkACQAJAAkACQAJAAkACQAJAAlACUAJQAlACMAIwAjACMA
JQAlACUAJQAjACMAIwAjACUAJQAlACUAIwAjACMAIwAjACMAIgAiACIAIgAiACIAJAAk
ACQAIwAjACMAIwAjACMAIwAjACMAIgAiACIAIQAjACQAJQAlACMAIgAiACIAIgAjACQA
JQAkACMAIgAhACEAIgAiACMAIwAkACQAJAAkACQAIwAjACMAIwAjACIAIAAgACAAIAAi
ACIAIwAjACEAIQAhACEAIgAiACMAJQAlACUAJgAmACgAKAAqACoALQAuAC4ALwAuAC0A
LQAtACkAKQAoACgAJAAiACAAHgAdABwAGwAaABoAGgAaABsAGwAcAB4AHgAeAB4AHgAf
AB8AHwAfACEAJAAkACQAJAAkACUAJQAlACMAIwAjACMAIQAiACIAIgAlACYAJwAoACYA
JgAmACYAJwAnACcAJwAlACUAJQAlACcAJwAnACcAJwAmACYAJwAnACcAJwAnACkAKQAp
ACkAKQApACkAKgAqAC4AMQA1ADkAQwBKAE4AUABWAF4AYgBiAGAAWwBRADYADwDp/8j/
qf+N/3n/cf91/3v/gv+N/53/sv/B/83/2v/s//r/AwAHAAwAFAAeACQAJwApACoALAAt
AC4ALwAvAC8AMAAwADEAMQAxADMAMwAzADMAMwAzADMAMwAzADMAMwAzADQANAA0ADMA
MwAzADMANAA0ADQAMwAzADQANAAzADMANAA0ADUANQA1ADYANQA2ADYANgA4ADcANwA3
ADcAOAA4ADgANwA3ADcANwA5ADkAOQA5ADoAOgA6ADoAOgA7ADwAPAA+AD4APgA+AD4A
PgA+AD8APwA/AD8APgA+AD8AQABAAEAAPwA+AD4APwA/AD8APwA9AD0AOwA7ADsAOwA7
ADsAOwA7ADsAOwA7ADoAOgA6ADoAOgA6ADkAOwA7ADsAOwA5ADkAOAA4ADgAOAA4ADgA
OgA6ADkAOQA7ADsAOgA6ADoAOgA6ADkAOQA5ADkAOQA7ADsAOgA6ADoAOwA7ADsAOwA7
ADsAOwA9AD0APQA9AD0APQA+AD4APgA+AD4APgA+AD4APgA+AD8APwA/AD8APwA/AD8A
PwA/AD8APwA/AEEAQQBBAEEAQQBBAEEAQQBBAEEAQQBBAEEAQQBAAEAAQgBCAEIAQgBA
AEAAQAA/AEEAQQBBAEEAQQBBAEEAQQBBAEIAQwBDAEEAQgBDAEMAQQBAAEAAQABAAEEA
QgBDAEMAQwBDAEMARABEAEMAQwBDAEQARABEAEYARgBFAEUARQBFAEUARABEAEQARABE
AEQARABFAEUARQBFAEUARQBFAEQARABFAEUARQBGAEYARgBGAEgASABJAEoASgBLAEsA
TQBOAA==
         </WaveFormData>
      </LeadData>
      <LeadData>
         <LeadByteCountTotal>10000</LeadByteCountTotal>
         <LeadTimeOffset>0</LeadTimeOffset>
         <LeadSampleCountTotal>5000</LeadSampleCountTotal>
         <LeadAmplitudeUnitsPerBit>4.88</LeadAmplitudeUnitsPerBit>
         <LeadAmplitudeUnits>��V</LeadAmplitudeUnits>
         <LeadHighLimit>2147483647</LeadHighLimit>
         <LeadLowLimit>268435456</LeadLowLimit>
         <LeadID>V2</LeadID>
         <LeadOffsetFirstSample>0</LeadOffsetFirstSample>
         <FirstSampleBaseline>0</FirstSampleBaseline>
         <LeadSampleSize>2</LeadSampleSize>
         <LeadOff>FALSE</LeadOff>
         <BaselineSway>FALSE</BaselineSway>
         <ExcessiveACNoise>FALSE</ExcessiveACNoise>
         <MuscleNoise>FALSE</MuscleNoise>
         <LeadDataCRC32>2204810592</LeadDataCRC32>
         <WaveFormData>
EwAUABQAFAAWABYAFQATABMAEgASABIAEAAQABAAEAAPAA8ADwAPABEAEQARABEADwAQ
ABAAEAAQABAAEAAQABAAEAAQABAAEAAQABAAEAASABIAEgASABAAEAAQABAAEAAQABAA
EAASABIAEgASABIAEgASABIAFQAVABUAFgAVABcAHwAqADEAOQBAAEoAXwB4AIsAnQCy
AMIAxQC0AJcAdABRACYA6v+a/1H/HP/0/uj+/f4c/zP/Uv9v/4j/nv+x/8H/zv/c/+r/
+f8DAAsAEQASABIAFAAVABYAFwAYABkAGgAbABsAHAAcAB4AHgAeAB4AHgAfAB8AHwAf
AB0AHQAfAB8AHwAeAB4AHwAfAB8AHwAfAB8AHwAfAB8AHwAgACAAIQAfAB8AHwAfACEA
IgAiACIAIwAkACUAJQAlACYAJgAnACcAJwAoACkALAAsACwALQArACwALgAuAC8AMAAy
ADIAMgAzADQANAA0ADUANgA3ADgAOQA5ADkAOgA7ADsAOwA7ADsAOwA7ADsAOwA7ADsA
OwA7ADoAOgA6ADkAOAA3ADYANgA1ADUANAAzADIAMQAwAC8ALwAuACsAKgAqACkAKQAp
ACgAKAAnACYAJgAlACcAJgAlACUAJAAkACMAIgAiACIAIQAgAB8AHwAfAB8AHwAeAB0A
HAAcABwAHAAcABwAHAAbABsAGwAaABoAGgAaABoAGgAaABoAGQAZABkAGQAZABoAGgAa
ABoAGgAaABkAGQAZABkAGQAZABkAGgAbABsAGwAbABsAGwAbABsAHQAdAB0AHQAcABwA
HQAdAB0AHQAdAB0AHQAdAB0AHQAbABsAGwAbABsAGwAbABsAGwAaABoAGgAaABoAGgAa
ABgAGAAXABcAFwAXABYAFgAWABYAFgAVABUAFQAVABUAFQAVABUAFQAUABQAFAAUABIA
EgASABEAEQARABEAEQARABEAEQAQABAAEAAQABAAEQARABEAEQATABMAEwATABMAEwAV
ABUAFgAXABgAGQAbABsAGwAbABoAGwAcABwAGgAZABgAFwAWABEAEAAPAA4ACgAKAAoA
CgAKAA0ADgAOAA4ADgAOAA0ACwALAAoACgAIAAYABgAGAAYABQAFAAUAAwADAAMAAwAD
AAMABAAEAAQABAAEAAQABAAEAAQABAACAAIAAgACAAIAAgACAAIAAgACAAIAAgAAAAAA
AAAAAAIAAgACAAIAAAAAAAAAAAAAAAEAAQABAAIAAwAHAA0AFgAfACcALgA8AFEAZgB7
AJMArAC8ALcAogCLAHIAVQAqAOb/lP9D/wT/2v7S/uX+Bv8n/0j/Zf96/5D/of+x/77/
yv/Y/+X/7f/z//f/+P/6//z//f/+/////v///wAAAQD//wAAAAACAAQABAAEAAQABQAF
AAUABQADAAMABQAFAAUABAAEAAUABQAFAAUABQAHAAcABwAHAAUABgAGAAcABwAHAAcA
BwAHAAgACAAIAAkACgALAAsACQAKAAoACwANAA0ADgAPAA4ADgAOAA8ADwAQABIAEgAT
ABQAFgAWABYAFwAYABgAGgAbABwAHQAcAB0AHQAdAB4AHwAfAB8AHwAfAB8AHwAfAB8A
HwAfAB0AHQAcABwAHAAbABoAGQAaABoAGQAZABYAFQAUABMAEgARABEAEAAPAA4ADgAN
AA0ADQAMAAwACQAIAAgABwAJAAgABwAHAAYABgAFAAQABAAEAAMAAgABAAEAAQABAP//
/v/9//z//P/8//z//P/8//z/+//7//v/+v/6//r/+v/6//r/+v/6//n/+f/5//n/+f/6
//r/+v/6//r/+v/7//v/+//7//v/+//7//z//f/9//3//f/9//3//f/9//3//f/9//3/
/v/+//////8BAAEAAQABAAEAAQABAAEAAQABAAEAAQD//////////////v/+//7/AAAA
AAAAAAD+//7//f/9///////+//7//P/8//z/+//9//3//f/9//3//f/9//3//P/8//z/
/P/6//r/+v/5//v/+//7//v/+f/5//n/+P/6//r/+v/6//v/+//7//v/+f/5//n/+f/5
//n/+//7//n/+f/5//n/+//7//v/+//+////AAAAAAEAAgACAAMABgAHAAgABwAHAAgA
CQAKAAkABwAGAAUABAADAAIA/f/8//v/+v/2//b/9v/2//j/+//8//z//P/8//z/+//7
//v/+v/6//j/9v/2//b/+P/3//f/9//3//f/9//3//b/9f/1//T/9f/2//f/+P/3//b/
9f/0//b/9v/2//b/9v/2//b/9v/2//b/9v/2//b/9v/2//b/9v/2//b/9v/2//b/9v/2
//b/9//3//f/+P/5////BwAQABcAHQAmADYASQBcAHMAiwCkAKoAmQB8AGMATAAtAAAA
vv9w/yf/6v7I/sj+5f4O/zH/Tv9n/3z/kP+h/7H/vv/M/9z/5//r//H/9f/4//j/+v/7
//z//f/+////AAABAP//AAAAAAIAAgACAAIAAgAFAAUABQAFAAUABQAHAAcABwAGAAYA
BwAHAAcABwAHAAkACQAJAAkACQAKAAoACwAJAAkACQAJAAsADAAMAAwADQAOAA8ADwAP
ABAAEAARABMAEwAUABUAFgAWABYAFwAXABgAGgAaABkAGgAcABwAHAAdAB4AHgAgACEA
IgAjACQAJQAlACUAJAAlACUAJQAnACcAJwAnACUAJQAlACUAJQAlACQAJAAmACUAJAAj
ACIAIgAhACEAIAAfAB4AHQAcABsAGwAaABkAGAAYABcAFwAXABYAFgAVABQAFAATABUA
FAATABMAEAAQAA8ADgAOAA4ADQAMAAkACQAJAAkABwAGAAUABAAGAAYABgAGAAQABAAD
AAMAAwACAAIAAgACAAIAAgACAAQAAwADAAMAAwADAAQABAACAAIAAgACAAMAAwADAAMA
BQAFAAUABgAFAAUABQAFAAUABQAFAAUABwAHAAcABwAGAAYABwAHAAcABwAHAAcABwAH
AAcABwAHAAcABwAHAAcABwAHAAcABwAGAAYABgAGAAYABgAGAAYABgAFAAUABQAFAAQA
BAACAAIAAgABAAMAAwADAAMAAwADAAMAAwACAAIAAgACAAIAAgACAAEAAQABAAEAAQAB
AAEAAQAAAAAAAAAAAAAAAQABAAEAAQD///////////////8BAAEA////////////////
/////wAAAQACAAIABQAGAAYABwAKAAsADAALAAsADAANAA4ADwAPAA8ADwANAA4ACwAK
AAkACAAEAAIAAAD+//7//v/+//7//v8BAAIAAgACAAIAAgABAP/////+//7//P/6//r/
+v/8//v/+//7//v/+//7//v/+//7//z//P/8//z//P/8//r/+v/6//r//P/8//z//P/8
//z//P/8//z//P/8//z//P/8//z//P/8//z//P/8//z//P/8//z//P/9//3//f/+////
AQAHABIAHQAhACgANABFAFgAbQCFAJ4ArgCnAI4AcwBaAD0AEgDW/4z/P//8/tT+yP7b
/v7+J/9I/2H/dv+M/6H/sf++/8z/3P/p//P/9f/5//z//v/+////AAABAAIAAwAEAAUA
BQAGAAYACAAIAAgACAAIAAkACQAJAAkACQAJAAsACwALAAoACgALAAsACwALAAsACwAL
AAsACwALAAwADAANAA8ADwAPAA8ADwAQABAAEAATABQAFQAVABUAFgAWABcAFQAVABYA
FwAYABgAGAAZABkAGgAcABwAHQAeACAAIAAgACEAIgAiACIAIwAkACUAKAApACkAKQAo
ACkAKQApACkAKQApACkAKQApACkAKQApACkAKAAoACgAJwAmACUAJAAkACMAIwAiACEA
IAAfACAAHwAfAB4AGwAaABoAGQAXABcAFgAWABYAFgAXABcAFQAUABMAEwASABIAEQAQ
ABIAEgARABAADQANAA0ADQANAAwACwAKAAgACAAIAAgACAAIAAcABwAHAAYABgAGAAYA
BgAGAAYACAAHAAcABwAHAAcACAAIAAYABgAGAAYABwAHAAcABwAFAAUABQAGAAcABwAH
AAcABwAHAAcABwAHAAcABwAHAAgACAAJAAkACQAJAAkACQAJAAkACQAJAAkACQAJAAkA
BwAHAAcABwAJAAgACAAIAAgACAAIAAgABgAGAAUABQAFAAUABAAEAAQABAAEAAMAAwAD
AAMAAwADAAMAAwADAAIAAgACAAIAAgACAAIAAQABAAEAAQABAAEAAQABAAAAAAAAAAAA
AAD//////////////////////f/9////////////////////////////AgADAAQABAAF
AAYABgAHAAoACwAMAAsACwAMAA0ADgANAA0ADQANAAsACAACAAEAAAD///7//P/8//z/
/P/8//z//P/8//r//f/+//7//v/+//7//f/7//v/+v/6//r/+P/4//j/+P/3//f/9//3
//f/9//3//f/9//4//j/9v/2//b/9v/4//j/+P/4//j/+P/4//j/+P/4//j/+P/4//j/
+P/4//b/9v/2//b/+P/4//j/+P/2//b/9v/2//b/9//3//f/+P/7////BwAQABcAHwAo
ADgASwBgAHMAjQCkAKwAnwCGAGkATAApAPT/rP9e/xX/4P7C/sT+4f4G/y3/TP9j/3j/
kP+j/7P/vv/K/9j/4//p/+3/8f/0//b/9v/3//j/+f/6//v//P/9//v//P/8//7//P/8
//z//P/9//3//f/9//3//f/////////+//7/////////////////////////AQACAAIA
AwABAAEAAQABAAMABAAEAAQAAwAEAAUABQAFAAYABgAHAAkACQAKAAsACgAKAAoACwAN
AA4AEAAQAA8AEAASABIAEgATABQAFAAUABUAFgAXABgAGQAZABkAGAAZABkAGQAbABsA
GwAbABsAGwAbABsAGQAZABgAGAAYABcAFgAVABYAFgAVABUAEgARABAADwAQAA8ADwAO
AAsACgAKAAkACwALAAoACgAJAAgACAAHAAcABgAFAAUABAAEAAMAAgAAAAAA///+//3/
/f/9//3//f/8//v/+v/4//j/+P/4//j/+P/3//f/9f/0//T/9P/0//T/9P/0//b/9f/1
//X/9f/1//b/9v/1//T/8//y//T/9f/2//f/9v/1//T/9P/z//P/8//z//X/9f/1//X/
9f/1//X/9f/2//b/9//3//f/9//3//f/9//3//f/9//3//f/9//3//X/9f/1//X/9f/0
//T/9P/y//L/8v/y//L/8v/x//H/8f/x//D/8P/y//L/8v/x//H/8f/x//H/7//v/+//
7//u/+7/7v/u/+7/7v/u/+3/7f/t/+3/7f/r/+v/6//q/+v/7P/t/+7/7v/t/+z/6//r
/+v/6//r/+3/7f/v/+//7//v/+//7//y//P/9P/1//j/+f/6//r/+v/6//n/+f/3//X/
8v/v/+7/7f/s/+j/6P/o/+j/5v/m/+b/5v/m/+n/6v/q/+j/6P/o/+f/5//n/+b/5v/m
/+T/5P/k/+L/4f/h/+H/4//j/+P/4//h/+H/4v/i/+T/5P/k/+T/4v/i/+L/4v/i/+L/
4v/i/+D/4P/g/+D/4P/g/+D/4P/i/+L/4v/i/+D/4P/g/+D/4P/g/+D/4P/i/+P/4//j
/+L/5f/n/+//+P8BAAcAEAAeADUASgBdAHMAiACWAJMAfABbADgAEwDg/5r/SP8B/9D+
tP62/s/+7P4F/yb/Q/9Y/27/g/+V/6D/rv++/8n/0f/V/9n/3P/e/97/3//g/+H/4v/j
/+T/5f/l/+b/5v/o/+b/5v/m/+b/6f/p/+n/6f/n/+f/6f/p/+v/6v/q/+v/6f/p/+n/
6f/p/+n/6f/p/+n/6v/q/+v/6//r/+v/6//r/+z/7P/s/+v/7P/t/+3/7//w//D/8f/x
//H/8v/z//T/9P/0//X/9f/2//j/+P/3//j/+v/6//r/+//8//z//v///wAAAQAAAAEA
AQABAAIAAwADAAMABQAFAAUABQAFAAUABQAFAAUABQAEAAQAAgABAAAA///+//7//f/9
//z/+//6//n/+P/3//f/9v/3//b/9v/1//P/8//y//L/8//y//L/8f/x//D/7//v/+7/
7v/t/+z/7P/s/+v/6v/r/+v/6//r/+v/6v/p/+j/6P/o/+j/6P/o/+j/5//n/+f/5v/m
/+b/6P/o/+j/6P/o/+f/5//n/+f/5//o/+j/6P/o/+j/6P/p/+n/6f/p/+f/5//n/+j/
6f/p/+n/6f/q/+v/7P/t/+3/7f/t/+3/7v/u/+//7//t/+3/7f/t/+//7//v/+//7f/t
/+3/7f/v/+//7//v/+//7v/u/+7/7v/u/+7/7v/w//D/7//v/+3/7f/s/+z/7v/u/+7/
7f/t/+3/7f/t/+3/7f/t/+3/7P/s/+z/7P/u/+7/7v/t/+3/7f/t/+3/7f/t/+3/7P/u
/+7/7v/u/+3/7f/t/+3/7v/v//D/8f/x//H/8//z//b/9//4//n//f/9//3//f/8//3/
/v/+//3//P/6//j/9v/0//D/8P/w//D/8P/w//D/8P/w//P/9P/0//T/9P/0//P/8f/x
//D/8P/w/+7/7v/u/+z/6//r/+v/7f/t/+3/7f/t/+3/7v/u//D/8P/w//D/7v/u/+7/
7v/u/+7/7v/u/+7/7v/u/+7/7v/u/+7/7v/w//D/8P/w//D/8P/w//D/8P/w//D/8P/w
//H/8f/x//T/9f/1////CAARABkAIAAuAEMAWABtAIUAngCuAK0AnAB/AGAAQwAYAND/
fP8v//T+zv7G/t3++v4X/zT/U/9s/4L/l/+n/7T/wP/O/9n/4//p/+3/8v/0//T/9f/2
//f/9v/3//j/+f/5//r/+v/8//7//v/+//7//f/9//3//f//////AQABAAEAAAAAAAEA
AQABAAEAAQADAAMAAwADAAEAAgACAAMAAwADAAMAAwAFAAYABgAGAAUABgAHAAcABwAI
AAgACQALAAsADAANABAAEAAQABEADwAQABIAEgAVABYAGAAYABgAGQAaABoAGgAbABwA
HQAeAB8AHwAfACAAIQAhACEAIQAhACEAIQAhACEAIQAhACEAIQAgACAAIgAhACAAHwAc
ABwAGwAbABoAGQAYABcAGAAXABcAFgATABIAEgARABEAEQAQABAADwAOAA4ADQANAAwA
CwALAAoACgAJAAgACAAIAAcABgAHAAcABwAHAAUABAADAAIABAAEAAQABAACAAIAAQAB
AAEAAAAAAAAAAAAAAAAAAAAAAP////////////8AAAAAAAAAAAAAAAABAAEAAQABAAEA
AQABAAIAAwADAAMAAwADAAMAAwADAAMAAwADAAMABgAGAAcABwAHAAcABwAHAAcABwAH
AAcABwAHAAcABwAHAAcABwAHAAcABgAGAAYABgAGAAYABgAEAAQAAwADAAMAAwACAAIA
AgACAAIAAQABAAEAAQABAAEAAQABAAEAAAAAAAAAAAAAAAAAAAD/////////////////
/////v/+//7//v/+/////////////f/9//3//f/9//3///////3//f/9//3/////////
//8CAAMABAAEAAcACAAIAAkACgALAAwACwAMAAwADAAMAA0ADQALAAgABgAEAAIAAAD8
//z//P/8//r/+v/6//r/+v/9//7//v/+//7//v/9//v/+//6//r/+v/4//j/+P/2//X/
9f/1//b/9//4//n/+f/5//r/+v/6//r/+v/6//r/+v/6//r/+P/4//j/+P/6//r/+v/6
//j/+P/4//j/+P/4//j/+P/4//j/+P/4//j/+P/4//j/+P/5//n/+f/6//3/AQALABYA
GwAhACwAQABRAGYAfwCZAKoAqACRAHgAYQBIACUA7v+k/1T/Df/Y/sL+0P7z/hr/O/9W
/23/gv+W/6f/tf/E/9L/3v/p//H/8f/x//T/9v/4//n/+v/7//r/+//8//3//f/+//7/
AAAAAAAAAAAAAAEAAQABAAEAAQABAAMAAwADAAIAAgADAAMAAwADAAMAAwADAAMAAwAF
AAYABgAHAAUABQAFAAUABgAIAAkACgAKAAoACgAJAAsADAAMAA0ADQANAA4ADwAQABAA
EAARABEAEgAUABQAFQAWABgAGAAWABcAGAAYABoAGwAcAB0AHgAfAB8AHwAeAB8AHwAf
AB8AHwAfAB8AHwAfAB8AHwAfAB8AHgAeAB4AHQAcABsAGgAaABkAGQAYABcAFgAVABQA
EwATABIAEwASABIAEQAPAA8ADgAOAA8ADgAOAA0ACwAKAAkACQAIAAgABwAGAAQABAAD
AAIAAQABAAEAAQD///7//f/8//z//P/8//z//P/8//v/+//7//r/+v/6//j/+P/4//j/
+v/5//n/+f/5//n/+v/6//r/+v/6//r/+f/5//n/+f/5//n/+f/6//v/+//7//v/+//7
//v/+//7//v/+//7//z//P/9//3//f/9//3//f/9//3//f/9//v/+//7//v/+//7//v/
+//9//z//P/8//r/+v/6//r/+v/6//n/+f/5//n/+P/4//r/+v/6//n/+f/5//n/+f/5
//n/+f/5//b/9v/2//b/9v/2//b/9f/1//X/9f/1//X/9f/1//T/9P/0//T/9P/1//X/
9f/1//X/9f/1//X/8//z//X/9f/z//P/8//z//f/9//3//f/+v/7//z//P///wAAAAAB
AAIAAwAEAAMABAAEAAQABAADAAMAAAD+//z/+v/4//X/9P/z//L/8v/y//L/8v/y//X/
9v/2//T/9P/0//P/8//z//L/8v/y//D/8P/w/+7/7f/t/+3/7f/t/+3/7f/v/+//8P/w
//D/8P/w//D/7v/u/+7/7v/u/+7/7v/u/+7/7v/u/+7/7v/u/+7/7v/u/+7/7v/u/+7/
7v/u/+7/7v/u/+7/7v/u/+//7//v//D/7//z//n/AgALABUAGgAmADkATgBfAHcAkgCk
AJ0AhABrAFAAMwAKAM7/hP83//b+yP66/sv+7P4T/zb/T/9m/37/kf+h/7D/vP/M/9n/
4f/l/+v/7v/w//D/8f/y//P/9P/1//b/9//3//j/+P/6//r/+v/6//r/+//7//v/+//7
//v//f/9//3//P/8//3//f/9//3//f/9//3//f/9//3//v/+//////////////8BAAIA
AgACAAEAAgADAAMAAwAEAAQABQAFAAUABgAHAAgACAAIAAkACQAKAAwADAANAA4AEAAQ
ABAAEQASABIAEgATABQAFQAWABcAFwAXABYAFwAXABcAGQAZABkAGQAZABkAGQAZABkA
GQAYABgAGAAXABYAFQASABIAEQARABAADwAOAA0ADgANAA0ADAAJAAgACAAHAAkACQAI
AAgABwAGAAYABQAFAAQAAwADAAIAAgABAAAA///+//z/+v/7//v/+//7//n/+P/3//b/
9v/2//b/9v/0//T/8//z//P/8v/y//L/8P/w//D/8P/y//H/8f/x/+//7//w//D/8v/y
//L/8v/x//H/8f/x//H/8f/x//L/8f/x//H/8f/x//H/8f/x//P/8//z//P/8//y//L/
8f/z//P/8//z//P/8//z//P/8f/x//H/8f/z//P/8//z//P/8v/y//L/8v/y//L/8v/w
//D/7//v//H/8f/w//D/7v/u/+7/7f/t/+3/7f/t/+3/7f/t/+3/7v/u/+7/7v/s/+z/
7P/r/+3/7f/t/+3/6//r/+v/6v/q/+r/6v/q/+n/6f/p/+n/6//r/+v/6//r/+v/7f/t
/+//7//v/+//8//z//P/8//2//f/+P/4//f/+P/4//n/+f/5//n/9//2//L/8P/u/+z/
6v/o/+j/6P/o/+b/5v/m/+b/6P/r/+z/7P/q/+r/6v/p/+f/5//m/+b/5v/k/+T/5P/k
/+P/4//j/+P/4//j/+P/4v/h/+H/4P/i/+L/4v/i/+L/4v/i/+L/4v/i/+L/4v/i/+L/
4v/i/+L/4v/i/+L/4v/i/+L/4v/i/+L/4v/i/+L/4v/i/+L/4P/h/+H/4f/k/+X/6//1
//7/BwANABgAKgA9AFAAZwCBAJQAkgB/AGIARQAoAP//wP90/yj/5/66/qr+uv7Z/gD/
Jf9C/1n/bv+E/5X/o/+w/7z/yv/T/9n/3f/f/+L/5P/k/+X/5v/n/+j/6f/q/+v/6//s
/+z/7v/u/+7/7v/u/+//7//v/+//7//v//H/8f/x//D/8P/x//P/8//z//P/8//z//P/
8//z//T/9P/1//f/9//3//f/9f/2//b/9v/3//j/+f/5//v//P/8//3//f/9//7///8A
AAAAAAABAAEAAgAEAAQABQAGAAgACAAIAAkACgAKAAwADQAOAA8ADgAPAA8ADwAQABEA
EQARABMAEwATABMAEwATABMAEwATABMAEgASABQAEwASABEADgAOAA0ADQAOAA0ADAAL
AAoACQAJAAgACQAIAAgABwAFAAUABAAEAAMAAgACAAEAAwACAAEAAQD+//7//f/8//z/
/P/7//r/9//3//f/9//3//b/9f/0//T/9P/0//T/8v/y//H/8f/z//L/8v/y//L/8v/y
//L/9P/z//P/8//z//P/9P/0//T/9P/0//T/8//z//P/8//z//P/8//0//P/8//z//P/
9f/1//X/9f/1//X/9f/1//b/9v/3//f/+f/5//n/+f/5//n/+f/5//n/+f/5//n/+f/5
//n/+f/3//b/9v/2//b/9v/2//b/9v/2//X/9f/3//f/9v/2//j/+P/4//f/9f/1//X/
9f/1//X/9f/1//b/9v/2//b/9v/2//b/9f/1//X/9f/1//X/9f/1//T/9v/2//b/9v/1
//X/9f/1//f/9//3//f/9//3//n/+f/7//v/+//7//7///8AAAEAAgADAAQABAADAAQA
BAAFAAUABQAGAAIAAAD+//z/+P/4//j/+P/4//j/+P/4//b/+f/6//r/+v/6//r/+f/5
//n/+P/4//j/9v/2//b/9v/1//X/9f/1//X/9f/1//f/9//4//j/+P/4//j/+P/4//j/
+P/4//r/+v/6//r/+v/6//r/+v/6//r/+v/6//r/+v/6//r//P/8//z//P/+//7//v/+
//7/////////AgADAAMACQASABkAIQAqADQARwBeAHUAhwCcAK4AtQCmAIcAZgBDABoA
3v+O/0H/CP/e/s7+4f4A/xv/Ov9Z/3L/iP+d/63/uv/I/9j/5f/v//f//f8AAAAAAgAD
AAQABQAIAAkACgALAAkACgAKAAwADAAMAAwADAANAA0ADQANAA0ADQAPAA8ADwAOAA4A
DwARABEAEQARAA8ADwAPAA8AEQASABIAEwATABMAEwATABMAFAAUABQAFQAWABcAFwAX
ABgAGAAZABsAGwAcAB0AHgAeAB4AHwAfACAAIgAiACMAJAAmACYAJgAnACgAKAAoACkA
KgArAC4ALwAvAC8AMAAxADEAMQAxADEAMQAxADEAMQAxADEAMwAzADIAMgAyADEAMAAv
ADAAMAAvAC8ALAArACoAKQAqACkAKQAoACcAJgAmACUAIwAjACIAIgAjACIAIgAhACEA
IAAfAB8AHgAeAB0AHAAeAB4AHQAcAB0AHQAdAB0AGwAaABkAGAAaABoAGgAaABgAGAAX
ABcAFwAWABYAFgAYABgAGAAYABoAGQAZABkAFwAXABgAGAAaABoAGgAaABcAFwAXABcA
GQAZABkAGgAZABkAGQAZABsAGwAbABsAGwAbABsAGwAcABwAHQAdAB8AHwAfAB8AHwAf
AB8AHwAfAB8AHwAfAB8AHwAfAB8AHwAeAB4AHgAeAB4AHgAeAB4AHgAdAB0AHQAdABwA
HAAcABwAHAAbABsAGwAbABsAGwAbABsAGwAcABwAHAAcABwAHAAcABsAGwAbABsAGwAb
ABsAGwAaABgAGAAYABgAGwAbABsAGwAdAB0AHQAdAB4AHwAiACMAJgAnACgAKQArACsA
KwArACoAKwAqACoAKAAmACQAIgAfAB4AHQAcABwAHAAcABwAHAAfACAAIAAgACAAIAAf
AB0AHQAcABwAHgAcABwAHAAcABsAGwAbABsAGwAbABsAGQAZABoAGgAcABwAHAAcABwA
HAAcABwAHgAeAB4AHgAcABwAHAAcABwAHAAcABwAHAAcABwAHAAeAB4AHgAeACAAIAAg
ACAAIAAhACEAIQAiACUAKQAvADYAQQBLAFAAWgBtAIYAmQCvAMQA1ADVAMQApQCGAGcA
QAAGALj/bf80/wr/+v4L/yj/Q/9e/3n/lP+s/8H/0f/c/+j/+P8HABEAGQAdACAAIgAi
ACMAJAAlACYAJwAoACkAKQAqACoALAAsACwALAAsAC0ALQAtAC0ALQAtAC8ALwAtACwA
LAAtAC8ALwAvAC8ALwAvAC8ALwAvADAAMAAxADEAMQAxADEAMQAyADIAMgAzADQANQA1
ADUANgA2ADcANQA1ADYANwA6ADoAOgA7ADsAPAA+AD4APQA+AEAAQABCAEMARABEAEYA
RwBIAEkASABJAEkASQBKAEsASwBLAE0ATQBNAE0ATQBNAE0ATQBNAE0ATABMAEoASQBI
AEcASABIAEcARwBGAEUARABDAEIAQQBBAEAAPwA+AD4APQA8ADsAOQA4ADkAOAA4ADcA
NwA2ADUANQA0ADQAMwAyADIAMgAxADAALwAvAC8ALwAvAC4ALQAsACwALAAsACwALAAs
ACsAKwArACoAKgAqACoAKgAqACoAKgApACkAKQApACkAKgAqACoAKgAqACoAKQApACkA
KQAnACcAJwAoACsAKwArACsAKwArACsAKwArACsAKwArAC4ALgAvAC8ALwAvAC8ALwAv
AC8ALwAvADEAMQAxADEALwAvAC8ALwAwADAAMQAyADAAMAAwADAALgAuAC0ALQAvAC8A
LgAuAC4ALgAuAC0ALQAtAC0ALQAtAC0ALQAtAC4ALgAuAC4ALgAuAC4ALQAtAC0ALQAt
AC0ALQAtACwALAAsACwALAArACsAKwArACsAKwArACsAKwArAC0ALQAvAC8ALwAvADMA
NQA3AA==
         </WaveFormData>
      </LeadData>
      <LeadData>
         <LeadByteCountTotal>10000</LeadByteCountTotal>
         <LeadTimeOffset>0</LeadTimeOffset>
         <LeadSampleCountTotal>5000</LeadSampleCountTotal>
         <LeadAmplitudeUnitsPerBit>4.88</LeadAmplitudeUnitsPerBit>
         <LeadAmplitudeUnits>��V</LeadAmplitudeUnits>
         <LeadHighLimit>2147483647</LeadHighLimit>
         <LeadLowLimit>268435456</LeadLowLimit>
         <LeadID>V3</LeadID>
         <LeadOffsetFirstSample>0</LeadOffsetFirstSample>
         <FirstSampleBaseline>0</FirstSampleBaseline>
         <LeadSampleSize>2</LeadSampleSize>
         <LeadOff>FALSE</LeadOff>
         <BaselineSway>FALSE</BaselineSway>
         <ExcessiveACNoise>FALSE</ExcessiveACNoise>
         <MuscleNoise>FALSE</MuscleNoise>
         <LeadDataCRC32>2548413938</LeadDataCRC32>
         <WaveFormData>
FAAWABYAFgAWABYAFgAUABIAEQAQAA8ADgAOAAwADAAMAAwADAAMAAwADAAMAAwADAAM
AAwADAAKAAoACgAKAAoACQAJAAoACgAJAAkACQALAAsACwALAAsACwALAAsACwALAAsA
CwALAAwADAAMAAwADAAMAAsADQANAA4ADAAKAAsADwAXABsAIwAtADsAUABuAIkApwDI
AOUA+QAAAfwA8ADVAKYAWADy/5D/Rf8O//n+Av8W/yr/R/9m/33/lP+n/7X/w//P/93/
6//z//r///8CAAIABAAFAAcACQAIAAkACQAJAAoADAANAA0ADAAMAAwADAAMAA0ADQAO
AAwADAAMAAwADAAMAAwADAAMAA0ADQAMAAwADQANAA0ADgAOAA4ADwAPAA8ADwAQABAA
EAARABEAEQARABIAEgAUABQAFAAVABMAFAAVABUAGAAYABgAGQAZABoAGgAbABoAGwAb
AB0AGwAbAB0AHQAgACAAIAAiACIAIwAjACMAIwAkACQAJQAlACYAJgAmACYAJwAnACcA
JQAmACYAJwAlACUAJAAjACMAIgAiACIAIAAfAB4AHgAdABwAHAAbABkAGAAYABgAGAAX
ABcAFwAXABYAFgAWABUAFQAVABQAFgAVABUAFQAVABQAEwASABIAEQARABEAEAAPAA4A
DgAOAA0ADQANAA4ADgAMAAwACgAKAAoACgALAAsACwALAAkACQAJAAkACgAKAAoACgAJ
AAkACQAJAAkACQAIAAgACAAJAAkACgAKAAoACgAKAAwADAAMAA0ADQAOAA4ADgAOAA4A
DwAPAA8ADwAQABAAEAAQABEAEQAOAA4ADwAPAA8ADwAOAA4ADgAOAA4ADgAOAA4ADgAN
AAsACwALAAsACwALAAoACgAKAAoACQAJAAkACQAIAAgACAAIAAgACAAIAAgACAAIAAgA
BwAHAAcABwAHAAcABwAFAAUABAAEAAYABgAGAAYABgAGAAYABgAIAAgACAAIAAgACQAK
AAoACwANAA4AEAAPABAAEQASABEAEAARABMAEgARABAADwAOAAkACQAIAAcAAwADAAQA
BAAGAAgACgAKAAgACAAIAAgABgAEAAMAAgD///7//v/8//z//P/8//z//P/8//z//P/8
//z//P/8//z//P/8//z//P/8//v/+//6//r/+f/5//v/+//7//v/+//7//v/+//5//n/
+f/5//n/+f/6//r/+P/4//j/+P/5//n/+f/6//j/+P/5//3/AQAJABMAHQAtAEYAYAB9
AJ8AxgDlAPUA+gD8APYA4QCsAFgA8P+G/zP//v7r/vb+Dv8o/0X/Yv93/4z/nf+p/7X/
w//R/93/5f/q/+3/7v/w//P/8//0//X/9v/3//f/9//2//j/+f/5//r/+v/6//r/+v/7
//v//P/6//r/+v/6//r/+v/6//r/+v/7//v/+v/6//v/+//7//r/+v/6//v//f/9//3/
/v/8//z//f/9//3//f/+//7//v/+//7//////wAAAQABAAIAAgACAAMAAwAEAAQABQAG
AAcABwAJAAkACQALAAsADAAMAAwADgAOAA8ADwAPAA8AEAAQABEAEQASABIAEgASABMA
EwATABEAEgASABMAEwATABIAEQATABIAEgASAA4ADQAMAAwACwAKAAoACQAJAAgACAAI
AAgABwAHAAcABwAGAAYABgAFAAUABQAEAAQAAwADAAMAAwACAAEAAAAAAP////////7/
/f/8//z/+v/5//n/+f/6//r/+P/4//b/9v/2//b/9f/1//X/9f/1//X/9f/1//b/9v/2
//b/9f/1//X/9f/1//X/9P/0//T/9f/1//b/9v/2//b/9v/2//b/9v/3//f/+P/4//j/
+v/6//v/+//7//v//P/8//z//P/9//3//P/8//3//f/7//v/+v/6//z//P/8//z//P/8
//z/+//7//v/+//7//v/+//6//r/+v/6//n/+f/5//n/+P/4//j/+P/4//j/+P/4//j/
+P/4//f/9//3//f/9//3//f/9//3//b/9v/2//b/9v/2//b/9v/2//b/9v/2//b/9v/0
//X/9v/2//T/9f/1//b/9f/2//f/+P/5//r/+//7//3//f/9//7/AQACAAMABAADAAMA
BAAFAAUAAwACAAAAAAAAAAAA/P/7//n/9//z//P/9P/0//X/+P/7//z//P/8//z//P/8
//r/+f/4//X/9P/0//L/8v/y//L/8v/y//L/8v/y//D/8P/w//D/8v/y//L/8v/w//D/
7//v//D/8P/v/+//7//v/+//7//v/+//7//v//H/8f/x//H/7//v//D/8P/y//L/8v/y
//H/8f/x//L/8v/y//P/9//9/wMACwAXACcAQABaAHcAmwDCAN0A5QDkAOYA3gDBAIgA
MgDO/2r/G//u/uf++v4Y/zT/T/9o/3v/jP+d/63/uf/F/9P/3f/j/+j/6//u/+7/7//v
//D/8f/y//P/8//z//T/9v/3//f/9v/2//b/9v/4//n/+f/6//r/+v/6//r/+v/6//r/
+v/6//v/+//6//z//f/9//3//P/8//z//f/9//3//f/+//7//v//////AQABAAIAAgAC
AAIAAgADAAMABAAFAAUABgAGAAYABwAHAAgACAAJAAoACwALAA0ADQANAA8ADwAQABAA
EAASABQAFQAVABUAFQAWABYAFwAXABgAGAAYABgAGQAZABkAGQAaABoAGwAbABsAGgAZ
ABkAGAAYABgAFgAVABQAFAATABIAEgARABMAEgASABIAEAAPAA8ADwAPAA4ADgAOAA8A
DwAPAA4ADgANAA0ADQANAAwACwAKAAgABwAHAAcABgAFAAQABAAEAAMAAwADAAQABAAC
AAIAAAAAAAAAAAD/////////////////////AAAAAAAAAAABAAEAAQABAAEAAQAAAAAA
AAABAAEAAgACAAIAAgACAAIAAgACAAMAAwAEAAQABAAEAAQABQAFAAMAAwAEAAQABAAE
AAUABQAEAAQABQAFAAcABwAGAAYABgAGAAYABgAGAAYABgAFAAcABwAHAAcABQAFAAQA
BAAGAAYABQAFAAUABQAEAAQABAAEAAQABAACAAIAAgACAAQAAwADAAMAAwADAAMAAwAD
AAMAAgACAAIAAgACAAIAAgACAAIAAgACAAIAAgACAAAAAQACAAIAAAABAAEAAgABAAIA
AwAEAAMABAAFAAUABgAHAAgACgALAAwADQAOAA8ADwAQABEAEQARABAADwARABAADwAO
AA0ADAAIAAcABQADAAIAAwAFAAYABAAGAAgACAAIAAgACAAIAAYABAADAAIAAQAAAAAA
/v/+//7//v/+//7//v/+//7//v/+//7//v/+//7//v/+//7//v/9//3//v/+//3//f//
//////////3//f/9//3//f/9//3//f/9//3//v/+//7//v/+//7//f/9//3//v/+//7/
//8BAAcADwAVAB0ALQBCAFoAdwCVALoA2wDpAOwA7ADmANEAngBSAPT/kv89/wb/9f7+
/hb/NP9T/2z/f/+S/6X/tf/B/83/2//n/+//8v/1//j/+v/5//n/+v/7//7/////////
AAACAAMAAwACAAIAAgACAAQABQAFAAYABgAGAAYABgAGAAYABgAGAAYABwAHAAYABgAH
AAcABwAIAAgACAAJAAkACQAJAAoACgAKAAsACwALAAsADAAMAA4ADgAOAA8ADQAOAA8A
DwAQABAAEAARABMAFAAUABUAFAAVABUAFwAXABcAGQAZABoAGgAaABwAHAAdAB0AHQAf
ACAAIAAhAB8AIAAgACAAIAAhACEAIQAhACIAIgAjACMAIwAiACEAHwAeAB4AHgAeAB0A
HAAcABsAGgAaABkAGQAYABgAGAAYABcAFwAXABcAFgAWABYAFQAVABUAFAAUABMAEwAT
ABMAEgARABAAEAAPAA8ADwAOAA0ADAAMAAwACwALAAsACgAKAAgACAAGAAYABgAGAAcA
BwAHAAcABwAHAAcABwAGAAYABgAGAAUABQAFAAUABQAFAAQABAAEAAUABQAGAAQABAAE
AAQABgAGAAYABwAFAAYABgAGAAgACAAJAAkACQAJAAoACgAIAAgACQAJAAoACgALAAsA
CQAJAAgACAAIAAgACAAIAAgACAAIAAcABwAHAAcABwAHAAcABgAGAAYABgAFAAUAAwAD
AAIAAgAEAAQABAAEAAIAAgACAAIAAgABAAEAAQABAAEAAQABAAEAAQAAAAAAAAAAAAAA
AAAAAAAAAAAAAP7//v/+//7//v///wAAAAD+//////8AAAAAAAAAAAAA//8AAAEAAQAC
AAMABAAGAAcACAAJAAoACwALAAwADQANAA0ADAALAAsACAAEAAIAAgACAAIAAQABAAAA
////////AAAAAP7/AAACAAIAAgACAAIAAgD+//z/+//6//n/+P/4//b/9v/2//b/9v/2
//b/9v/2//b/9v/2//b/9P/0//T/9P/2//b/9f/1//b/9v/1//X/9f/1//X/9f/1//X/
9f/1//P/8//z//P/8//z//T/9P/0//T/9P/0//P/8//z//T/9v/0//f/+////wcADwAZ
ACsAQgBcAHcAmQC8ANUA3wDgAOAA0gCxAHIAGAC2/1r/Ff/u/un++v4U/zT/T/9m/3n/
jv+f/63/uf/F/9H/2//f/+T/5//o/+r/7f/t/+7/7//w//H/8f/x//H/8v/y//H/8P/w
//D/8P/w//H/8f/y//D/8P/w//D/7v/u/+7/7v/w//H/8f/w//D/8f/x//H/8v/y//L/
8//x//H/8f/y//T/9P/1//X/8//z//T/9P/2//b/9v/3//X/9v/3//f/+P/4//j/+f/7
//z//P/9//3//f/8//3//f/9///////+//7//v8AAAIAAwADAAMAAwAEAAQABQADAAQA
BAAEAAYABwAHAAcABQAGAAYABwAFAAUABAADAAUABAAEAAQAAAD///7//v////7//v/9
//v/+v/6//r/+v/5//n/+f/5//j/+P/4//f/9//3//b/9v/1//X/9f/1//T/8//y//D/
7//v/+//7v/t/+z/7P/s/+v/6//r/+r/6v/o/+j/5v/m/+b/5v/l/+X/5f/l/+X/5f/l
/+X/5P/k/+T/5P/j/+P/4//j/+T/5f/l/+b/5f/l/+T/5P/k/+T/5P/k/+T/5P/k/+X/
4//k/+T/5P/m/+b/5//n/+X/5f/m/+b/5v/m/+f/5//m/+b/5//n/+f/5//m/+b/5v/m
/+b/5v/l/+T/4//h/+P/4//j/+P/4f/h/+D/4P/i/+L/4f/h/9//3//e/97/3v/e/97/
3v/e/97/3v/e/97/3f/d/93/2//b/9v/2//b/9v/2v/a/9z/3P/c/9z/2v/a/9r/2v/Y
/9j/2P/Y/9r/2//c/9z/3P/d/93/3v/h/+L/4//k/+X/5v/n/+f/5f/l/+X/5v/m/+T/
4v/h/+D/3//e/9n/2f/Y/9f/1f/V/9b/1v/W/9j/2v/a/9j/2P/Y/9j/2P/W/9X/1P/T
/9L/0v/Q/87/zv/O/87/0P/Q/9D/0P/O/87/zv/O/87/zv/O/87/0P/Q/8//z//O/87/
zf/N/8//z//P/8//zf/N/83/zf/P/8//z//P/87/zf/N/8z/zv/O/87/zv/N/83/zf/O
/87/zv/P/9P/2f/h/+X/7/8BABoANgBRAHEAkgCvAL0AwAC6AKoAiQBMAPT/jv8y/+3+
xv69/sr+3v72/hX/Mv9H/1z/b/9//43/m/+n/7H/t/+8/8H/xP/G/8f/x//I/8n/yv/L
/8v/y//K/8z/zf/N/8z/zP/M/8z/zv/P/8//0P/O/87/zv/O/8//0P/R/9L/0P/R/9H/
0P/O/8//z//P/9D/0P/Q/9H/0//T/9P/1P/U/9T/1f/V/9X/1f/W/9b/1v/W/9b/1//X
/9j/2f/Z/9r/2v/a/9v/2//c/9z/3f/e/9//3//h/9//3//h/+H/4v/i/+L/5P/m/+f/
5//n/+f/6P/o/+n/6f/q/+r/6v/q/+v/6//r/+n/6v/q/+v/6//r/+r/6f/n/+b/5v/m
/+b/5f/k/+T/4f/g/+D/3//f/97/3v/e/97/3f/d/93/3//e/97/3v/d/93/3f/c/9z/
2//b/9v/3f/c/9v/2v/c/9v/2//b/9r/2f/Y/9j/2P/X/9f/1//Y/9j/1v/W/9T/1P/U
/9T/1P/V/9b/1//V/9X/1f/V/9b/1v/W/9b/1//X/9f/1//X/9f/1v/W/9b/1//X/9j/
2P/Y/9j/2P/a/9r/2v/b/9v/3P/c/9z/3P/c/93/3f/d/93/3v/e/+D/4P/h/+H/3v/e
/9//3//f/9//3v/e/+D/4P/g/+D/4P/g/+D/3//f/9//3//f/9//3//e/97/4P/g/9//
3//f/9//3v/e/+D/4P/g/+D/3v/e/97/3v/e/93/3f/d/9//3//f/9//3//f/97/3v/e
/97/3v/e/97/3v/e/97/3//g/+H/4v/i/+P/5P/k/+X/5//o/+r/7f/u/+//8P/w//D/
8P/v/+//7P/r/+r/6f/o/+X/5f/k/+P/4//j/+T/5P/k/+b/6P/o/+b/5v/m/+b/5v/k
/+P/4v/h/+D/4P/e/97/3v/e/97/3v/e/97/3v/e/97/3v/e/+D/4P/g/+D/4P/g/9//
3//g/+D/3//f/9//3//f/9//4f/h/+H/4f/h/+H/4f/h/+H/4f/i/+L/4v/i/+L/4v/j
/+P/4//k/+b/5P/j/+n/7f/1//3/CQAZADIATABnAIkAsADPAN8A6ADmANwAwwCOADgA
zv9q/xv/6P7X/uL++P4O/yv/SP9h/3b/i/+Z/6X/s/+//8v/0//Y/93/3v/i/+P/4//k
/+X/5v/n/+f/5//o/+r/6//r/+z/7P/s/+z/7P/t/+3/7v/u/+7/7v/u/+7/7v/u/+7/
8P/x//H/8P/w//H/8f/x//L/8v/y//P/8//z//P/9P/2//b/9//3//f/9//4//j/+P/4
//j/+f/5//r/+//7//z//P/8//3//f/+//7///8AAAEAAQADAAMAAwAFAAUABgAGAAYA
CAAKAAsACwALAAsADAAMAA0ADQAOAA4ADgAOAA8ADwAPAA8AEAAQABEAEQARABAADwAP
AA4ADgAOAAwACwAKAAoACwAKAAoACQAHAAYABgAGAAYABQAFAAUABQAEAAQABAADAAMA
AwACAAQAAwADAAMAAwACAAEAAAAAAP////////7//f/8//z//P/7//v/+//6//r/+P/4
//j/+P/4//j/9//3//f/9//3//f/9//3//j/+P/4//j/9//3//f/9//5//n/+P/4//b/
9//3//j/+v/6//r/+v/6//r/+v/7//3//v/+//7//v/+////////////AAAAAAAAAAAB
AAEAAAAAAAEAAQABAAEAAAAAAAAAAAAAAAAAAgACAAIAAQD////////////////+//7/
/v/+//3//f/9//3//P/8//7//v/+//7//P/8//z//P/+//3//f/9//v/+//7//v//f/9
//z//P/8//z//P/8//z//P/8//z//P/8//z//P/8//3//v/+//3//f/8//z//f/+////
AAABAAIAAwADAAUABQAFAAYACQAKAAsADAAMAAsACwALAA0ACwAKAAgABQAEAAMAAgD/
/////v/9//v/+//8//z//P/+/wAAAAACAAIAAgACAAAA/v/9//z/+f/4//j/9v/2//b/
9v/2//b/9v/2//b/+P/4//j/+P/2//b/9v/2//b/9v/1//X/9v/2//X/9f/1//X/9f/1
//X/9f/1//X/9f/1//X/9f/1//X/9v/2//b/9v/2//b/8//z//P/9P/2//T/9//9/wMA
CQATACEANQBOAGoAiQCvANIA5QDpAO4A7gDcALcAcgAUAKz/TP8J/+j+7f4G/yT/Qv9Z
/3D/g/+W/6X/s/+//83/2f/j/+v/7P/t/+7/8P/x//H/8v/z//T/9f/1//X/9P/2//f/
9//4//j/+P/4//j/+f/5//r/+v/6//r/+v/6//r/+v/6//r/+//7//r/+v/7//v/+//8
//z//P/9//3//f/9//7//v/+////////////AAAAAAAAAAAAAAEAAQACAAMAAwAEAAQA
BAAFAAUABgAGAAcACAAJAAkACwAJAAkACwALAAwADAAMAA4ADgAPAA8ADwARABIAEgAT
ABEAEgASABIAEgATABMAEwATABQAFAAVABUAFQAUABMAEwASABIAEgAQAA8ADgAOAA0A
DAAMAAsADQAMAAwADAAKAAkACQAJAAkACAAIAAgABwAHAAcABgAGAAUABQAFAAMAAgAB
AAAA/v/9//3//f/8//v/+v/6//r/+f/5//n/+P/4//b/9v/2//b/9v/2//X/9f/1//X/
9f/1//X/9f/0//T/9P/0//X/9f/1//X/8//z//L/8v/y//P/8//0//T/9P/0//T/9P/0
//T/9f/1//b/9v/2//b/9v/3//f/9f/1//b/9v/2//b/9//3//b/9v/3//f/9//3//b/
9v/2//b/9v/2//b/9v/2//X/9f/1//X/9f/1//X/9P/0//T/9P/z//P/8//z//L/8v/y
//L/8v/y//D/8P/w//D/8P/v/+//7//v/+//7//v/+//7//u/+7/7v/u/+7/7v/u/+7/
7v/u/+z/7P/s/+z/6v/r/+z/7P/q/+v/6//s/+3/7v/v//D/7//w//H/8f/y//P/9P/2
//f/+P/5//r/+v/5//n/+f/5//n/9v/z//L/8f/w/+v/6//q/+n/6f/p/+r/6v/s/+7/
8P/w/+7/7v/u/+7/7P/q/+n/6P/n/+b/5v/k/+L/4v/i/+L/4v/i/+L/4v/i/+L/4v/i
/+L/4v/i/+L/4P/g/9//3//i/+L/4f/h/+H/4f/h/+H/4f/h/+H/4f/h/+H/4f/h/9//
3//g/+D/4P/g/+D/4P/h/+H/4f/i/+L/4P/h/+P/6f/v//f/AQAPACQAPgBXAHUAnAC/
AM0A0ADSAMwAtwCIAD4A4P9+/yf/7v7X/t7+9v4U/zH/Sv9f/3L/h/+V/6P/rf+7/8n/
z//S/9f/2v/a/93/3f/e/9//4P/h/+H/4f/g/+L/4//j/+T/5P/k/+T/5P/l/+X/5v/m
/+b/5v/m/+T/5P/k/+T/5v/n/+f/5v/m/+f/5//n/+j/6P/o/+n/6f/p/+n/6v/q/+r/
6//r/+v/6//s/+z/7P/s/+z/7f/r/+z/7f/t//D/8P/w//H/8f/y//L/8//y//P/8//1
//f/9//5//n/+v/6//r//P/8//3//f/9//3//v/+//////8AAAAAAAAAAAEAAQABAAEA
AgACAAMABQAFAAQAAwABAAAAAAAAAAAA///+//7//f/8//z/+//5//j/+P/4//j/9//3
//f/+f/4//j/+P/1//X/9f/0//T/8//z//P/8//y//H/8P/w/+//7//v/+7/7f/s/+z/
7P/r/+v/6//q/+r/6P/o/+j/6P/o/+j/5f/l/+X/5f/l/+X/5f/l/+b/5v/m/+b/5//n
/+f/5//n/+f/5v/m/+b/5//n/+j/5v/m/+b/5v/o/+j/6P/p/+n/6v/q/+r/6v/q/+v/
6//r/+v/7P/s/+z/7P/t/+3/7P/s/+3/7f/t/+3/7P/s/+7/7v/u/+7/7v/u/+7/7f/t
/+3/7f/t/+3/7f/s/+z/7P/s/+v/6//r/+v/6v/q/+z/7P/s/+z/7P/s/+z/7P/s/+v/
6//r/+v/6//r/+v/6//r/+r/6v/q/+r/6v/q/+r/6v/q/+r/6v/q/+r/6v/s/+3/7v/u
/+7/7//v//D/8f/y//P/9P/3//j/+f/5//v/+//7//z/+v/6//r/+v/4//b/8//y//H/
8P/v/+//7v/t/+3/7f/u/+7/8P/y//T/9P/y//L/8v/y//D/7v/t/+z/6f/o/+j/5v/o
/+j/6P/o/+j/6P/o/+j/6P/o/+j/6P/q/+r/6v/q/+r/6v/p/+n/6P/o/+f/5//p/+n/
6f/p/+n/6f/p/+n/6//r/+v/6//r/+v/7P/s/+r/6v/q/+r/6f/p/+n/6v/s/+z/7f/z
//n/AQAJABcAKwBEAF4AewCfAMAA0wDZANoA1AC+AJEARgDm/4b/NP/7/uL+6f7+/hz/
Ov9T/2r/ff+S/6H/rf+5/8f/0f/Z/9//4v/l/+j/6v/r/+v/7P/t/+7/7//v/+//8P/y
//P/8//0//T/9P/0//T/9f/1//b/+P/4//j/+P/4//j/+P/4//j/+f/5//j/+P/5//n/
+f/4//j/+P/5//v/+//7//z//P/8//3//f/9//3//v/+/wAAAAAAAAEA//8AAAEAAQAE
AAQABAAFAAUABgAGAAcABgAHAAcACQALAAsADQANAA4ADgAOABAAEAARABEAEQATABQA
FAAVABUAFgAWABYAGAAZABkAGQAZABoAGgAbABsAGwAaABkAFwAWABYAFgAWABUAFAAU
ABMAEgASABEAEQAQABAAEAASABEAEQARAA8ADgAOAA4ADwAPAA8ADgAMAAsACwALAA0A
DAALAAoACAAHAAcABwAGAAUABAAEAAQAAwADAAMAAgACAAAAAAAAAAAAAAAAAAEAAQAB
AAEAAQABAAEAAQAAAAAAAAAAAAEAAQABAAEAAQABAAAAAAAAAAEAAQACAAIAAgACAAIA
BAAEAAQABQADAAQABAAEAAYABgAHAAcABwAHAAgACAAKAAoACwALAAgACAAJAAkACwAL
AAoACgAIAAgACAAIAAgACAAIAAcABwAHAAcABwAHAAcABgAGAAgACAAHAAcABwAHAAYA
BgAGAAYABgAGAAYABgAGAAYABgAFAAUABQAFAAUABQAFAAUABQAEAAQABgAGAAYABgAE
AAQABAAEAAYABgAGAAYABgAHAAgACAAKAAsACwAMAA0ADgAPABAAEwAUABUAFQATABMA
EwAUABQAFAAUABIAEAAOAAwACwALAAoACQAHAAcACAAIAAgACgAMAAwACgAKAAoACgAK
AAgABwAGAAcABgAGAAQABAAEAAQABAACAAIAAgACAAQABAAEAAQABAAEAAQABAAEAAQA
AwADAAYABgAFAAUABQAFAAUABQADAAMAAwADAAUABQAFAAUABwAHAAgACAAIAAgACAAI
AAcABwAHAAgACgAIAAkACwAPABUAHQAnADUASABiAH8AnwC+AN0A8wD8APoA7gDXAKoA
YAD8/5j/Sf8S//f+/v4U/yj/Rf9i/3v/kP+l/7X/w//P/93/6//z//r/AQAEAAQABQAF
AAYABwAIAAkACQAJAAgACgALAAsACwAMAA0ADgAOAA8ADwAQAA4ADgAOAA4ADgAOAA4A
DgAQABEAEQAQAA8ADwAOAA0ADwAQABEAEwATABMAEwAUABIAEgATABMAFQAVABYAFgAW
ABYAFgAXABcAGAAZABkAGgAaABoAGwAbABwAHAAdABwAHQAdAB8AHwAfACEAIQAiACIA
IgAkACYAJwAnACcAJQAmACYAJwApACoAKgAqACgAKQApACkAKQAqACoAKwArACsAKgAp
ACkAKAAoACgAJAAjACIAIgAhACAAIAAfAB8AHgAeAB4AHgAdAB0AHQAfAB4AHgAeABsA
GwAbABoAHAAbABsAGwAbABoAGQAYABoAGQAZABkAFgAVABQAFAAUABMAEwATABIAEgAQ
ABAAEAAQABAAEAARABEAEQARABEAEQARABEADgAOAA4ADgAPAA8ADwAPAA0ADQAMAAwA
DAANAA0ADgAOAA4ADgAOAA8AEAARABMAEQASABIAEgAUABQAFQAVABMAEwAUABQAEgAS
ABMAEwASABIAEwATABMAEwASABIAEgASABIAEgASABIAEgARABEAEQARABEAEQARABAA
EAAOAA4ADQANAA0ADQAMAAwADgAOAA4ADgAMAAwADAAMAA4ADQANAA0ACwALAAsACwAL
AAsACgAKAAoACgAKAAoACgAKAAoACgAMAAwADAAMAA4ADwAQABAAEQATABQAFgAXABgA
GQAaABcAGAAZABYAEwASABEAEAANAA0ADAALAAkACQAKAAoACgAMAA4ADgAOAA4ADgAO
AAoACAAHAAYABwAGAAYABAAEAAQABAAEAAIAAgACAAIAAgACAAIAAgACAAIAAgACAAQA
BAADAAMAAgACAAEAAQABAAEAAQABAAEAAQABAAEAAQABAAEAAQADAAMABAAEAAQABAAE
AAQAAwADAAMABAAEAAQABwAJAA0AFQAfACcAMwBKAGgAhQClAMYA5QD5AP4A+gDwANkA
rABgAPz/lv9D/wj/7f72/gr/IP85/1j/c/+I/53/rf+5/8X/0//j/+3/8v/3//r//P/9
//3//v///wAAAQABAAEAAgAEAAUABQAEAAQABAAEAAQABQAFAAYABgAGAAYABgAGAAYA
BgAGAAYABwAHAAYABgAHAAcABwAIAAgACAAJAAcABwAHAAgACAAIAAkACQAJAAkACgAK
AAoACgAKAAsADQAOAA8ADwAQABAAEAARABEAEgASABMAEgATABMAFQAVABUAFwAXABgA
GAAYABoAGgAbABsAGwAdAB4AHgAfAB0AHgAeAB4AIAAhACEAIQAfACAAIAAhACEAIQAg
AB8AHwAeAB4AHgAcABsAGgAaABcAFgAWABUAFQAUABQAFAASABEAEQARABEAEAAQABAA
EQARABEAEAAOAA0ADQANAA0ADAALAAoACgAJAAkACQAIAAcABgAGAAYABQAFAAUABAAE
AAIAAgAEAAQABAAEAAMAAwADAAMAAQABAAEAAQAAAAAAAAAAAP//////////AQABAAAA
AAD+//////8AAAAAAAAAAAAAAgACAAIAAwADAAQABAAEAAQABAAFAAUABQAFAAYABgAI
AAgACQAJAAgACAAJAAkACQAJAAgACAAIAAgACAAIAAgACAAIAAcABwAHAAcABwAFAAUA
BAAEAAQABAADAAMAAwADAAIAAgACAAIAAgACAAIAAgACAAIAAgABAAEAAQABAAEAAQAB
AAEAAQAAAAAAAAAAAAAAAAAAAAAAAAAAAAAAAAAAAAAAAAABAAIAAgACAAMAAwAEAAUA
CAAJAA==
         </WaveFormData>
      </LeadData>
      <LeadData>
         <LeadByteCountTotal>10000</LeadByteCountTotal>
         <LeadTimeOffset>0</LeadTimeOffset>
         <LeadSampleCountTotal>5000</LeadSampleCountTotal>
         <LeadAmplitudeUnitsPerBit>4.88</LeadAmplitudeUnitsPerBit>
         <LeadAmplitudeUnits>��V</LeadAmplitudeUnits>
         <LeadHighLimit>2147483647</LeadHighLimit>
         <LeadLowLimit>268435456</LeadLowLimit>
         <LeadID>V4</LeadID>
         <LeadOffsetFirstSample>0</LeadOffsetFirstSample>
         <FirstSampleBaseline>0</FirstSampleBaseline>
         <LeadSampleSize>2</LeadSampleSize>
         <LeadOff>FALSE</LeadOff>
         <BaselineSway>FALSE</BaselineSway>
         <ExcessiveACNoise>FALSE</ExcessiveACNoise>
         <MuscleNoise>FALSE</MuscleNoise>
         <LeadDataCRC32>1561483059</LeadDataCRC32>
         <WaveFormData>
HQAeAB4AHgAeAB4AHQAcABoAGQAYABcAFQATABMAEwARABEAEQARABEAEQARABAAEgAS
ABIAEwARABEAEQAQABIAEgASABIAEAAQABAAEAASABIAEgASABIAEgASABIAEAAQABAA
EAASABIAEgASABAAEAAQABEAEwATABUAEgAPAA8ADwATABYAHQAmADQARwBgAHoAlwC5
ANkA7wABAQsBDQH6AMkAeQAdAMn/iP9X/0L/Qf9J/1b/bP+D/5n/rf+9/8r/1P/e/+v/
9v/+/wMACAAHAAgACgALAAwADAANAA0ADQAOAA4ADgAQABAAEAAQABAAEAARABEAEQAR
AA8AEAAQABAAEAAQABAAEQARABEAEQARABEAEgASABIAFAAUABQAFAASABMAEwATABQA
FAAUABQAEwATABMAEwAVABUAFQAWABgAGAAYABgAFwAXABcAGAAYABgAGgAaABoAGwAb
ABwAHAAdAB0AHwAfAB8AIAAgAB8AIQAhACEAIQAjACMAIwAjACMAJAAlACcAJwAnACcA
JwAnACcAJgAmACYAJQAlACQAIwAjACMAIwAiACIAIgAfAB8AHwAfAB4AHQAdABwAHAAc
ABwAHAAcABwAGwAbABsAGwAaABoAHAAaABoAGgAaABoAGgAZABgAGAAYABcAFQAUABMA
EgASABIAEgASABIAEgARABEADwAPAA4ADgAOAA4ADgANAA0ADQANAA0ADQANAA0ADQAN
AA0ADQANAAsACwAMAAwADgAOAA4ADgAPAA8ADwAPABAAEAAQABAAEAARABEAEQASABIA
EwATABMAEwAUABQAFAAUABQAFAASABIAEgASABIAEgASABIAEgASABIAEgASABIAEgAS
ABIAEgASABEADwAPAA8ADgAOAA4ADgAOAA4ADQANAA0ACwALAAsACwALAAsACwAKAAwA
DAAMAAwACgAKAAoACgAJAAkACQAJAAsACwALAAsACwALAAsACwANAA0ADQAOAA4ADgAO
AA8AEAASABMAFQAVABUAFgAXABQAFAAUABYAFAASABIAEgASAA8ADQAMAAsACwALAAsA
CwANAA8AEAAQAA4ADgAOAA0ACgAIAAcABgAFAAMAAQABAAEAAQABAAEAAQABAAEAAQAA
AAAAAAAAAP///////////v/+//7//v/+//7//v/+//7//v/+//7//v/+//7//v/8//z/
/P/8//7//v/+//7//v/+//7//v/9//3//f/9//z/+//7//v//f8CAA0AFgAmADsAUgBs
AIsAsQDRAOcA+QAFAQkB9gDBAHEAFwC9/3T/R/82/zf/Qf9S/2r/gf+T/6P/r/+6/8T/
0P/Z/+T/6v/v//L/8//0//T/9f/2//b/9//3//f/+P/4//j/+v/6//r/+v/6//r/+//7
//v/+//5//r/+v/6//r/+v/6//v/+//7//v/+//7//z//P/8//z//P/8//z//P/9//3/
/f/+//7//v/+//3//f/9//3//f/9//3//v8AAAAAAAAAAAEAAQABAAIAAgACAAQABAAE
AAUABQAGAAYABwAHAAkACQAJAAoACgAJAAsACwALAA0ADwAPAA8ADwAPABAAEQARABEA
EQARABIAEwAUABQAFAAUABMAEwAUABMAEwATABEAEAAQABAADQANAA0ADQAOAA0ADQAM
AAwADAAMAAwADAAMAAsACwALAAsACgAKAAoACAAIAAgACAAIAAgABwAGAAYABgAFAAMA
AgABAAAAAAAAAAAAAAD+//7//f/9//3//f/8//z//P/8//z/+//7//v/+//7//v/+//7
//v/+//7//v/+//7//v//P/8//z//P/8//z//f/9//3//f/+//7//v/+//7/////////
AgACAAMAAwADAAMABAAEAAQABAAEAAQABAAEAAQABAAEAAQABAAEAAQABAAEAAQABAAE
AAQABAAEAAQABAADAAMAAwADAAIAAgACAAIAAgACAAEAAQABAAEAAQABAAEAAQABAAEA
AAAAAAAAAAAAAAAAAAAAAAAA/////////////////////////////////f/9//3//v/+
//7//v////3//v/+/////////wAAAQACAAQABAAEAAUABgAHAAkACgALAAwADAAOAA4A
DgAOAA4ADQAMAAoACgAKAAoABwAFAAQAAwABAAEAAQABAAUABwAIAAgACAAIAAgABwAG
AAQAAwACAAEA///9//3/+//7//v/+//9//3//f/9//z//P/8//z//f/9//3//f/6//r/
+v/6//z//P/8//z/+v/6//r/+v/6//r/+v/6//z//P/8//z//P/8//z//P/8//z//P/8
//3//f/9//3//P/7//v//f///wQADQAYACYAPQBUAG4AjQCzANMA4wDxAP0A+wDgAKcA
VQD//6n/Zv9B/zj/Q/9R/2T/eP+N/5v/q/+5/8T/zv/Y/+P/7P/w//P/9v/5//j/+v/7
//z//P/9//3//f/+//7//v8AAAAAAAAAAAAAAAABAAEAAQABAAEAAgACAAIAAgACAAIA
AwADAAMAAwADAAUABgAGAAYABAAEAAQABAAEAAUABQAFAAYABgAGAAYABwAHAAcABwAH
AAcABwAIAAgACAAIAAgACwALAAsADAAKAAoADAAMAAwADQANAA4AEAARABEAEwATABMA
FAAUABUAFwAXABcAFQAXABcAFwAZABkAGgAbABsAGwAbABsAHAAdAB4AHgAeAB4AHQAd
AB4AHQAdAB0AGwAaABoAGgAZABkAGQAZABoAGQAZABgAGAAYABgAGAAYABgAFwAXABcA
FwAWABYAFgAUABQAFAAUABQAFAATABAAEAAQAA8ADQAMAAsACgAMAAwADAAMAAoACgAJ
AAkABwAHAAYABgAGAAYABgAFAAcABwAHAAcABwAHAAcABwAHAAcABwAHAAUABQAGAAYA
CAAIAAgACAAJAAkACQAJAAoACgAKAAoACgALAAsACwAMAAwADQANAA0ADQAOAA4ADAAM
AAwADAAOAA4ADgAOAA4ADgAOAA4ADgAOAA4ADgAOAA4ADgAOAA4ADgAOAA0ADQANAA0A
DAAMAAwADAAMAAwACwALAAsACwALAAsACwALAAsACwAKAAoACgAKAAoACgAKAAoACgAJ
AAkACQAJAAkACQAJAAkACQAJAAkACQAJAAkACQAKAAgACAAIAAkABwAIAAgACQAKAAkA
CQAJAAoADAAMAAwADgAOAA4ADwAQABEAEgASABMAFAAVABYAGAAXABcAFgAVABYAFQAU
ABMAEgAPAA0ADAALAA0ADQANAA0ADQAPABAAEAAQABAAEAAPAA4ADAALAAoABwAFAAMA
AwAFAAUABQAFAAMAAwADAAMABAAEAAQABAAFAAUABQAFAAQABAAEAAQABAAEAAQABAAE
AAQABAAEAAQABAAEAAQABAAEAAQABAAEAAQABAAEAAQABAAEAAQABQAFAAUABQAEAAUA
AwADAAUACgARABwAKAA5AE4AaACDAKUAxwDbAOcA9QD3AOYAtwBtABsAyf+A/1P/Qv9F
/1H/ZP96/43/nf+t/7v/xv/Q/9r/5f/u//b/9//6/////v/8//3//v/+/wEAAQABAAIA
AgACAAQABAAEAAQABAAEAAUABQAFAAUABQAGAAYABgAGAAYABgAHAAcABwAHAAcABwAI
AAgACAAIAAgACAAIAAgACQAJAAkACgAKAAoACgALAAsACwALAA0ADQANAA4ADAAMAAwA
DAANAA0ADQAOAA4ADgAQABAAEAARABEAEgASABMAEwAVABUAFQAWABYAFwAZABkAGQAZ
ABsAGwAbABkAGQAaABsAHQAdAB0AHQAeAB8AIAAgACAAIAAfAB8AHgAdAB0AHQAdABwA
HAAcABsAGwAbABsAGgAZABkAGAAYABgAGAAYABgAGAAXABcAFwAXABYAFgAWABQAFAAU
ABQAFAAUABMAEgASABIAEQAPAA4ADQAMAAwADAAMAAwACgAKAAkACQAHAAcABgAGAAgA
CAAIAAcABwAHAAcABwAHAAcABwAHAAcABwAHAAcABQAFAAYABgAGAAYABgAGAAcABwAH
AAcACAAIAAgACAAIAAkACQAJAAgACAAJAAkACQAJAAoACgAKAAoACgAKAAoACgAKAAoA
CgAKAAoACgAIAAgACAAIAAgACAAIAAgACAAIAAgABwAHAAcABwAGAAYABgAGAAYABAAD
AAMAAwAFAAUABQAFAAMAAwADAAIABAAEAAQABAACAAIAAgACAAMAAwADAAMAAQABAAEA
AQABAAEAAQABAAEAAQABAAIAAAAAAAAAAQD//wAAAAABAAIAAQABAAEAAgAEAAQABAAE
AAQABAAFAAgACQAKAAoADAAMAAwADAAMAAsACwAKAAsABwAEAAIAAgACAAIAAwABAAAA
////////////////AQACAAIABAAEAAQAAwAAAP7//f/8//v/+f/3//f/9//3//f/9//3
//f/9//3//j/+P/4//j/9//3//f/9//2//b/9v/2//b/9v/2//b/9v/2//b/9v/2//b/
9v/2//T/9P/0//T/9P/0//T/9P/2//b/9v/2//X/9f/1//X/9v/z//P/9f/3//z/BQAQ
ACAAMwBIAGAAfwCfALsAywDZAOMA3QDAAIMAMQDf/5P/WP85/zL/Of9H/1z/cP+B/5H/
of+v/7r/wv/M/9f/3v/i/+X/6P/p/+r/6v/r/+z/7P/t/+3/7f/u/+z/7P/u/+7/7P/s
/+z/7P/t/+3/7f/t/+v/7P/s/+z/7P/s/+z/7f/v/+//7//v/+3/7v/u/+7/7v/u/+7/
7v/s/+3/7f/t//D/8P/w//D/7//v/+//7//v/+//7//w//D/8P/w//D/8f/x//H/8v/0
//T/9v/2//X/9f/0//T/9P/1//X/9//3//f/+P/4//f/+f/5//n/+f/7//v/+//7//v/
/P/9/////////////v///wAAAAAAAAAA//////7//f/9//3//f/8//z//P/5//n/+f/5
//j/9//3//b/9v/2//b/9v/2//b/9f/1//f/9//2//b/9P/y//L/8v/w//D/8P/v/+z/
7P/s/+v/6//q/+n/6P/o/+j/6P/o/+b/5v/l/+X/5f/l/+T/5P/i/+L/4v/h/+H/4f/h
/+H/4f/h/+H/4f/f/9//3//f/+D/4f/j/+T/4//i/+H/4P/h/+H/4f/h/+L/4v/i/+L/
4v/j/+P/4//i/+L/4//j/+H/4f/i/+L/4v/i/+L/4v/k/+T/5P/k/+L/4v/i/+L/4v/i
/+L/4v/g/+D/4P/g/+L/4v/i/+H/3//f/9//3v/e/97/3v/e/9z/2//b/9v/2//b/9v/
2//b/9v/2//a/9r/2v/a/9r/2P/Y/9j/2P/Z/9n/2f/Z/9f/1//X/9f/1//X/9f/1//X
/9f/1//Y/9j/2P/Y/9n/1//Y/9j/2f/d/93/3v/f/+D/4v/i/+L/4P/g/+D/4f/f/93/
3v/d/9z/2//a/9n/1//W/9X/1f/V/9X/1f/V/9f/2P/Y/9j/2P/Y/9f/1v/U/9P/0v/R
/8//zf/N/8v/y//L/8v/zf/N/83/zf/M/8z/zP/M/83/zf/N/83/zP/M/8z/zP/M/8z/
zP/M/8z/zP/M/8z/yv/K/8r/yv/M/8z/zP/M/8r/yv/K/8r/zP/M/8z/zP/L/8v/y//L
/8r/yf/J/8n/y//S/9n/4v/y/wUAHgA4AFUAdQCRAKcAtQC9ALkAnABhAA8Atf9n/zD/
C//+/gP/C/8c/zT/S/9d/2//f/+K/5b/oP+r/7L/tv+7/8D/w//E/8L/w//E/8T/x//H
/8f/yP/G/8b/yP/I/8j/yP/I/8j/yf/J/8n/yf/J/8r/yv/K/8v/zP/N/8//zv/N/8z/
y//L/8z/zP/M/8z/zP/M/8z/zv/P/8//z//O/87/zv/O/8//z//P/8//z//P/8//0P/Q
/9D/0P/Q/9H/0f/R/9L/0v/S/9T/1P/W/9f/1//Y/9b/1//X/9n/2//b/9z/3P/b/93/
3f/d/93/3//f/9//3//f/+D/4f/h/+H/4f/h/+L/4//k/+T/5P/k/+P/4//i/+H/4f/h
/9//3v/e/97/3f/d/93/3f/c/9v/2//a/9z/3P/c/9z/3P/c/9v/2//d/93/3P/c/9z/
2v/a/9r/2v/a/9r/2f/a/9r/2v/Z/9n/2P/X/9b/1v/W/9b/1v/W/9b/1f/V/9X/1f/U
/9T/1P/U/9T/0//V/9X/1f/V/9X/1f/V/9X/1f/V/9X/1f/X/9f/2P/Y/9j/2P/Y/9j/
2f/Z/9n/2f/c/9z/3P/c/9r/2//b/9v/3v/e/9//3//f/9//4P/g/+L/4v/i/+L/4P/g
/+D/4P/g/+D/4P/g/+L/4v/i/+L/4P/g/+D/4P/g/+D/4P/f/+H/4f/h/+D/4P/g/+D/
4P/i/+H/4f/h/+H/4f/h/+H/4f/h/+H/4P/g/+D/4P/g/+L/4v/i/+L/4f/h/+H/4f/j
/+P/4//j/+P/4//j/+P/5f/l/+X/5v/m/+b/5v/n/+r/7P/t/+//8f/x//L/8//z//T/
8//y//L/8P/u/+7/7v/u/+v/6f/o/+f/6f/p/+n/6f/r/+3/7v/u/+7/7v/u/+3/7P/q
/+n/6P/p/+f/5f/l/+P/4//j/+P/5f/l/+X/5f/k/+T/5P/k/+f/5//n/+f/5v/m/+b/
5v/m/+b/5v/m/+b/5v/m/+b/5v/m/+b/5v/o/+j/6P/o/+j/6P/o/+j/6P/o/+j/6P/r
/+v/6//r/+z/6f/n/+n/6//y//v/BAAUACcAQABYAHkAnwC9ANUA5wDzAPEA3ACpAFcA
/f+n/2L/N/8m/yf/L/8+/1T/a/+B/5P/o/+w/7r/xv/P/9j/3v/h/+b/5//q/+r/6//s
/+z/7//v/+//8P/w//D/8v/y//L/8v/y//L/8//z//P/8//z//T/9P/0//b/9v/2//f/
9//3//f/9//3//j/+P/4//j/+P/4//j/+P/5//n/+f/6//r/+v/6//v/+//7//v/+//7
//v//P/8//z//P/8/////////wAAAAAAAAIAAgACAAMAAwAEAAYABwAHAAkABwAHAAgA
CAALAA0ADQANAA0ADwAPAA8ADwAPABAAEQATABMAEwATABIAEwAUABQAFgAWABUAFQAU
ABMAEwATABMAEgASABIAEQARABEAEQAQAA8ADwAOAA4ADgAOAA4ADgAOAA0ADQANAA0A
DAAMAA4ADAAMAAwADAAMAAwACwAKAAoACgAJAAkACAAHAAYABgAGAAYABgAEAAQAAwAD
AAMAAwACAAIAAgACAAIAAQABAAEAAQABAAEAAQABAAEAAQABAAEAAQADAAMABAAEAAQA
BAAEAAQABQAFAAUABQAGAAYABgAGAAgACQAJAAkACgAKAAsACwAJAAkACgAKAAwADAAM
AAwADAAMAAwADAAMAAwADAAMAAwADAAMAAwADgAOAA4ADgANAAwACwAJAAsACwALAAoA
CgAKAAoACgAKAAkACQAJAAkACQAJAAkACQAJAAkACAAIAAgACAAIAAYABgAGAAYABwAH
AAcABwAHAAcABwAHAAcABwAHAAcABwAHAAcACAAGAAYABgAHAAUABgAGAAcACQAJAAoA
CwAKAAwADAAMAA4ADgAOAA8AEAARABIAEgAUABQAFAAUABQAEwATABAADwAOAA0ADAAL
AAkACAAHAAcABwAHAAcABwAJAAoACgAMAAwADAALAAoACAAHAAYABQADAAEAAQABAAEA
AQABAP//////////AAAAAAAAAAD//////////wAAAAAAAAAA/v/+//7//v/+//7//v/+
//7//v/+//7//v/+//7//v/+//7//v/+//7//v/+//7//f/9//3//f/+//v/+//9/wEA
CAARAB4AMABFAF4AegCfAMEA2wDpAPcAAQH3ANAAiwA3AN//jf9U/zn/Ov9H/1f/av9+
/4//n/+t/7v/xv/Q/9r/4//s//L/9f/0//X/9v/2//f/+P/4//n/+f/5//r/+v/6//z/
/P/8//z//P/8//3//f/9//3//f/+//7//v/8//z//P/9//3//f/9//3//f/+//7//v8A
AAAAAAAAAP7/////////AAAAAAAAAAABAAEAAQABAAEAAQABAAIAAgACAAIAAgADAAMA
AwAEAAQABAAGAAYABgAHAAcACAAIAAkACQALAAsACwAMAAwACwANAA0ADQAPABEAEQAR
AA8ADwAQABEAEwATABMAEwASABMAFAAUABYAFgAVABUAFAATABMAEwARABAAEAAQAA8A
DwAPAA8AEAAPAA8ADgAMAAwADAAMAA4ADgANAA0ACwALAAoACgAKAAgACAAIAAYABgAG
AAUABAAEAAQAAwADAAIAAQAAAAAAAAAAAAAA/P/8//v/+//7//v/+v/6//r/+v/6//n/
+f/5//n/+f/5//n/+f/5//n/+f/5//n/+f/5//r/+v/4//j/+P/4//n/+f/5//n/+v/6
//r/+v/6//v/+//7//z//P/9//3/+//7//z//P/+//7//v/+//z//P/8//z//P/8//z/
/P/8//z//P/8//z//P/8//z//P/8//z/+//7//v/+//6//r/+v/6//r/+v/5//n/+f/7
//v/+//7//r/+f/4//b/+P/4//j/+P/2//b/9v/2//X/9f/1//X/9f/1//X/9f/1//X/
9f/1//X/9f/1//b/9P/0//T/9f/z//T/9P/1//X/9f/2//f/+P/6//r/+v/9//7///8B
AAIAAwAEAAQABAAEAAQABAACAAMAAgD///7//f/8//v/+f/4//f/9//3//f/9//5//v/
/P/8//z//P/8//v/+v/4//f/9v/1//P/8f/x//H/8f/x//H/8f/x//H/8f/w//D/8P/w
/+//7//v/+//7v/u/+7/7v/w//D/8P/w/+7/7v/u/+7/7v/u/+7/7v/w//D/8P/w/+7/
7v/u/+7/7v/u/+7/7v/v/+//7//v/+7/7f/t/+3/8f/0//3/BgASACUAOgBQAGsAjwCx
AMcA0wDfAOUA1ACnAF8ADQC7/3D/Qf8u/y//O/9O/2L/df+F/5X/o/+w/7r/xP/R/9r/
3v/h/+b/5//m/+j/6f/q/+r/6//r/+v/7P/s/+z/7v/u/+7/7v/u/+7/7//v/+//7//v
//D/8P/w/+7/7v/u/+//7//v/+//7//v//D/8P/w//D/8P/w//D/8P/x//H/8f/y//L/
8v/y//P/8//z//P/8//z//P/9P/0//T/9P/0//X/9f/1//b/9v/2//j/+P/2//f/9//4
//j/+f/5//v/+//7//z//P/9////////////AQABAAEAAwADAAQABQAFAAUABQAFAAYA
BwAIAAgACgAKAAkACQAIAAcABwAHAAcABgAGAAYABQAFAAUABQAEAAMAAwACAAIAAgAC
AAIAAgACAAEAAQABAAEAAAAAAAAA/v/+//7//P/8//z/+//8//z//P/7//n/+P/3//b/
9v/2//b/9v/0//T/8//z//P/8//y//L/8P/w//D/7//x//H/8f/x/+//7//v/+//8f/x
//H/8f/v/+//8P/w//L/8v/y//L/8//z//P/8//0//T/9P/0//T/9f/1//X/9P/0//X/
9f/1//X/9v/2//j/+P/4//j/9v/2//b/9v/4//j/+P/4//j/+P/4//j/+P/4//j/+P/4
//j/+P/3//n/+f/5//j/+P/4//j/+P/2//X/9f/1//f/9//3//f/9//3//f/9v/2//b/
9v/2//b/9v/2//b/9f/1//X/9f/1//X/9f/1//P/8//z//P/9f/1//X/9v/2//b/9v/3
//f/+P/4//n/+//7//z//f8AAAIAAgACAAQABAAEAAUAAwADAAMAAgACAAAA/f/8//v/
+v/7//n/+P/3//n/+f/5//n/+//9//7//v/8//z//P/7//r/+P/3//b/9//1//P/8//z
//P/8//z//P/8//z//P/8v/y//L/8v/z//P/8//z//L/8v/y//L/8v/y//L/8v/0//T/
9P/0//T/9P/0//T/9P/0//T/9P/0//T/9P/0//b/9v/2//b/9f/1//X/9f/2//P/8//1
//v/AgALABgAKAA9AFQAbACNAK8AxQDVAN8A5QDXAKoAYwARAMH/e/9M/zf/OP9D/1P/
aP9+/4//n/+t/7n/xP/O/9j/4f/o/+z/7//w//H/8v/y//P/9P/0//f/9//3//j/+P/4
//r/+v/8//z//P/8//v/+//7//v//f/+//7//v/+//7//v////////////////8AAAAA
AAAAAAAAAAAAAAIAAwADAAMAAgACAAIAAgADAAMAAwADAAUABQAFAAYABgAGAAYABgAH
AAcABwAIAAoACgAMAAwADAANAA0ADgAMAA0ADQAPABEAEQASABIAEwAVABUAFQAVABcA
FwAXABcAFwAYABkAGwAbABsAGwAaABsAHAAcAB4AHgAdAB0AHAAbABsAGwAdABwAHAAc
ABkAGQAZABkAGAAXABcAFgAWABYAFgAWABYAFgAVABUAFwAXABYAFgAWABQAFAAUABQA
FAAUABMAEAAQABAADwAPAA4ADQAMAAwADAAMAAwACgAKAAkACQAJAAkACAAIAAgACAAI
AAcACQAJAAkACQAJAAkACQAJAAkACQAJAAkACQAJAAoACgAKAAoACgAKAAsACwALAAsA
DAAMAAwADAAMAA0ADQANAA4ADgAPAA8ADwAPABAAEAASABIAEgASABAAEAAQABAAEgAS
ABIAEgAQABAAEAAQABAAEAAQABAAEgASABIAEQAPAA8ADwAOABAAEAAQABAAEAAPAA8A
DwARABEAEQARAA8ADwAPAA4ADgAOAA4ADgAOAA4ADgAOAA0ADQANAA0ADwAPAA8ADwAN
AA0ADQANAA8ADwAPABAAEAAQABAAEQARABIAEgATABUAFQAWABcAGgAcABwAHAAaABoA
GgAbABsAGwAcABkAGAAXABYAFwAVABQAEwATABMAEwATABMAFQAWABYAFAAUABQAEwAT
ABIAEgASAA8ADQALAAsADQANAA0ADQALAAsACwALAAwADAAMAAwADQANAA0ADQAMAAwA
DAAMAA4ADgAOAA4ADAAMAAwADAAOAA4ADgAOAA4ADgAOAA4AEAAQABAAEAAQABAAEAAQ
AA8ADwAPAA8AEgARAA8ADQAPABQAGwAkADIAQQBYAHAAiwCrAMkA4wD1AP8AAwH0AMkA
fwAnANX/kP9h/0j/R/9P/1z/cP+H/53/r/+//87/2P/i/+3/+P/8/wMACAALAAwADAAN
AA4ADgAPAA8ADwAQABAAEAASABIAEgASABIAEgAVABUAFQAVABUAFgAWABYAFAAUABQA
FQAXABcAFwAXABUAFgAWABYAFwAYABkAGgAYABkAGQAZABoAGgAaABoAHQAdAB0AHQAb
ABsAGwAcAB4AHgAeAB4AHwAfAB8AIAAeAB4AIAAgACAAIQAhACIAJAAlACUAJwAnACcA
KAAoACcAKQApACkAKQArACsAKwAtAC0ALgAvAC8ALwAvAC8ALgAvADAAMAAyADIAMQAx
ADAALwAvAC8ALwAuAC4ALgArACsAKwArACoAKQApACgAKAAoACgAKAAqACoAKQApACkA
KQAoACgAKgAoACgAKAAoACgAKAAnACYAJgAmACUAJQAkACMAIgAiACIAIgAiACAAIAAf
AB8AHQAdABwAHAAeAB4AHgAdAB0AHQAdAB0AHQAdAB0AHQAdAB0AHQAdAB0AHQAeAB4A
HgAeAB4AHgAfAB8AHwAfACAAIAAgACAAIgAjACMAIwAmACYAJwAnACYAJQAlACQAJgAm
ACYAJgAmACYAJgAmACQAJAAkACQAJAAkACQAJAAkACQAJAAkACQAJAAkACMAIwAjACMA
IgAiACIAIgAiACIAIQAhACEAIQAhACEAIQAhACEAIQAgACIAIgAiACIAIQAgAB8AHgAf
AB8AHwAfACEAIQAhACEAHwAfAB8AHwAhACEAIQAiACQAJAAkACUAJgAoACkAKwAtAC0A
LgAvAC4ALgAsACwAKwAqACkAKAAnACUAJAAjACEAIQAhACEAJQAnACgAKAAoACgAKAAn
ACQAIgAhACAAIQAfAB0AHQAdAB0AHQAdABsAGwAbABsAHAAcABwAHAAdAB0AHQAdABwA
HAAcABwAHAAcABwAHAAcABwAHAAcABwAHAAcABwAHAAcABwAHAAeAB4AHgAeAB4AHgAe
AB4AHwAfAB8AHwAeAB0AHQAfACEAKAAxADgARABXAHIAjgCtAM8A8QAJARsBJwEpARgB
5wCbAD0A4/+a/2f/Tv9N/1X/Yv92/4//p/+7/8v/2v/i/+7/+f8GAAwAEwAWABcAGgAa
ABsAHAAcAB8AHwAfACAAIAAgACIAIgAiACIAIgAiACMAIwAjACMAIQAiACIAIgAiACIA
IgAjACUAJQAlACUAIwAkACQAJAAmACYAJgAmACYAJwAnACcAJgAmACYAJgAnACcAJwAn
ACkAKQApACoAKgAqACoAKgArACsAKwAsACwALAAuAC4ALgAvAC8AMAAuAC8ALwAxADMA
MwA0ADQANQA3ADcANwA1ADcANwA3ADkAOQA6ADsAPQA9AD0APQA8AD0APgA+AD4APgA9
AD0APgA9AD0APQA9ADwAPAA8ADkAOQA5ADkAOAA3ADcANgA2ADYANgA2ADYANgA1ADUA
NQA1ADQANAA0ADIAMgAyADIAMgAyADEAMAAwADAALwAvAC4ALQAsACwALAAsACwALAAs
ACsAKwApACkAKAAoACgAKAAoACcAJwAnACcAJwAnACcAJwAnACcAJwAnACcAJwAnACgA
KAAoACgAKAAoACkAKQApACkALAAsACwALAAsAC0ALQAtAC4ALgAvAC8AMQAxADIAMgAw
ADAAMAAwADIAMgAyADIAMgAyADIAMgAyADIAMgAyADIAMgAyADIAMgAyADIAMQAxADEA
MQAwADAAMAAwADAAMAAvAC8ALwAvAC8ALwAvAC8ALwAvAC4AMAAwADAAMAAuAC4ALgAu
AC8ALwAvAC8ALQAtAC0ALQAtAC0ALQAtAC0ALQAtAC4ALgAuAC4ALwAvADAAMAAxADMA
NQA2AA==
         </WaveFormData>
      </LeadData>
      <LeadData>
         <LeadByteCountTotal>10000</LeadByteCountTotal>
         <LeadTimeOffset>0</LeadTimeOffset>
         <LeadSampleCountTotal>5000</LeadSampleCountTotal>
         <LeadAmplitudeUnitsPerBit>4.88</LeadAmplitudeUnitsPerBit>
         <LeadAmplitudeUnits>��V</LeadAmplitudeUnits>
         <LeadHighLimit>2147483647</LeadHighLimit>
         <LeadLowLimit>268435456</LeadLowLimit>
         <LeadID>V5</LeadID>
         <LeadOffsetFirstSample>0</LeadOffsetFirstSample>
         <FirstSampleBaseline>0</FirstSampleBaseline>
         <LeadSampleSize>2</LeadSampleSize>
         <LeadOff>FALSE</LeadOff>
         <BaselineSway>FALSE</BaselineSway>
         <ExcessiveACNoise>FALSE</ExcessiveACNoise>
         <MuscleNoise>FALSE</MuscleNoise>
         <LeadDataCRC32>2284869836</LeadDataCRC32>
         <WaveFormData>
HAAdAB0AHQAdAB0AHQAbABoAGAAXABQAEwARABAAEAAQABAAEAAQABAAEAAQABAAEAAR
ABEAEAAOAA4ADgAOAA8ADwAPAA8ADQANAA0ADQAPAA8ADwAPAA8ADwAPAA8ADwAPAA8A
DwAPAA8ADwAPAA0ADQANAA0ADwAPAA8ADgALAAoACgAKAAwADwAXACIANABJAGEAfgCh
AMAA2gD1AAoBFgENAegAqQBaAAsAzP+g/4j/gf9+/3//kP+i/7L/v//K/9T/3P/m/+7/
9v/9/wAABAAFAAQABwAHAAgACQAJAAkACgAKAAoACgALAAsACgAKAAoACgAKAAoACgAK
AAoACgAKAAsACwALAAsACwALAAsACwALAAsACwALAAwADgAOAA4ADgAMAA0ADQANAA4A
DgAOAA4ADAAMAAwADQAPAA8ADwAPAA8ADwAPAA8AEAAQABAAEQARABEAEQASABQAFQAV
ABUAFAAVABUAFQAVABYAFgAYABgAGQAaABoAGgAaABwAHAAcABwAHAAeACAAIAAgACAA
IAAhACEAIgAgACAAIAAgACAAHwAeAB4AHQAdABwAHAAaABkAGQAZABkAGAAYABgAGgAa
ABgAGgAYABgAGAAYABcAFwAXABYAFQAVABUAFQATABMAEwARABMAEwASABIADgAOAA0A
DQANAA0ACwALAA0ADQAMAAwACgAJAAkACQAIAAgACAAIAAgACAAIAAgABwAHAAcABwAI
AAgABwAHAAcABwAHAAYACAAIAAgACAAJAAkACgAKAA0ADQANAA0ACwAMAAwADAAOAA4A
DwAQAA4ADgAOAA4ADgAPAA8ADwANAA0ADQANAA0ADQANAAwADAAMAA0ADQANAA0ADQAN
AAwADAAMAAwACgAKAAoACQALAAsACwALAAkACQAIAAgACAAIAAgACAAHAAcACAAIAAgA
BwAHAAcABQAFAAUABQAFAAUABQAEAAQABAAEAAQABgAFAAUABQAGAAYABgAGAAcACAAI
AAgACQAKAAwADQANAA8ADwAPAA4ADwAPAA8ADgAOAA4ADgAOAAwACgAIAAYABgAGAAYA
CAAIAAoACwALAAsACwALAAsABwAGAAQAAwAAAP///f/8//z//P/8//z//P/8//z//P/6
//r/+//7//r/+v/6//r/+v/5//n/+f/5//n/+f/5//n/+f/5//n/+f/5//n/+f/3//f/
9//3//n/+f/5//n/+f/5//n/+f/5//n/+f/5//j/9//2//T/9P/2//3/AwAQACIANwBN
AGoAjwCwAMoA4QD4AAYB/wDaAJ0AUgAHAMb/nP+G/33/fP9//4r/nP+o/7P/vP/E/8z/
1P/c/+L/5//q/+7/7f/u/+//7//w//H/8f/x//L/8v/y//L/8//z//T/9P/0//T/9P/0
//T/9P/0//T/9P/1//P/8//z//P/8//z//P/8//z//P/8//0//T/9P/0//T/9P/1//X/
9f/0//T/9P/0//T/9P/0//X/9f/1//X/9f/3//f/9//3//b/9v/2//f/9//3//f/+P/4
//n/+f/5//r/+//7//v/+//8//z//v/8//3//v/+/wAAAAACAAIAAgACAAIABAAGAAYA
BgAGAAYABwAHAAgABgAGAAYABgAIAAcABgAGAAcABwAGAAYABAADAAMAAwACAAIAAwAE
AAIAAgAAAAIAAgACAAIAAgABAAEAAQAAAP///////////////////f/9//3//P/8//r/
+v/5//n/+f/5//f/9//3//f/9v/2//T/8//z//P/9P/0//T/9P/0//T/9P/0//P/8//z
//P/9P/0//P/8//z//P/8//y//L/8v/y//L/9f/1//b/9v/1//X/9f/1//f/+P/4//j/
+P/4//n/+v/6//r/+v/6//r/+//7//v/+//7//v/+//7//v/+//6//z//P/9//3/+//7
//v/+//8//z//P/8//r/+v/6//n/+//7//v/+//7//v/+v/6//r/+v/6//r/+f/5//r/
+v/4//f/9//3//n/+f/5//n/+f/5//n/+P/4//j/+P/4//r/+f/5//n/+P/4//j/+P/3
//j/+P/4//j/+P/5//n/+f/7//v/+//8//3//f/9/wAAAAAAAAAAAgADAAQABQAGAAYA
BgAGAAcABQAGAAQABAAEAAQAAQAAAP///v/+//7//v8AAAIABAAFAAUABQAFAAUABQAD
AAIAAAD///z/+//5//j/+P/4//j/+P/4//j/+P/4//j/+P/5//n/+P/4//j/+P/4//f/
9//3//f/9//3//f/9//3//f/9//3//f/9//3//n/+f/5//n/+f/5//n/+f/5//n/+f/5
//n/+f/5//n/+P/1//T/9P/0//j///8HABIAJgA7AFEAcACVALYAzgDjAPoABAH5AM4A
jQBEAPn/vv+W/4j/h/+K/5H/mv+m/7D/u//E/87/1v/e/+T/6v/t//D/8v/1//T/9f/1
//b/9//3//f/+P/4//j/+P/5//n/+v/6//r/+v/8//z//P/8//z//P/8//3//f/9//3/
/f/9//3//f/9/////////wAA/v/+//7//v/+/////////wAAAAAAAAAAAAAAAAAAAQAB
AAEAAQABAAEAAQABAAEAAgACAAIAAwADAAMAAwAEAAQABQAFAAUABgAHAAcABwAHAAgA
CAAKAAoACwAMAAwADAAMAA4ADgAQABAAEAASABIAEgASABIAFAAVABUAFgAWABYAFgAW
ABYAFQAUABQAEwATABIAEgAUABMAEwATABMAEgASABIAEgASABAAEgAQABAAEAAQABEA
EQARABAADwAPAA8ADwANAA0ADQALAAsACwAKAAoACAAIAAcABwAJAAkABwAHAAcABwAG
AAYABgAFAAUABQAEAAQABAAEAAQABAAEAAQAAwADAAMAAwAEAAQAAwADAAMAAwADAAIA
BAAEAAQABAAFAAUABgAGAAUABQAFAAUABQAGAAYABgAGAAYABwAIAAgACAAIAAgACAAJ
AAkACQAHAAcABwAHAAkACQAJAAgACAAIAAkACQAJAAkACQAJAAgACAAIAAgACAAIAAgA
BwAHAAcABwAHAAcABwAGAAYACAAIAAgACAAFAAUABgAGAAgABwAHAAcABwAHAAcABwAF
AAUABQAEAAYABgAGAAYABgAFAAUABQAGAAYABgAGAAYABgAFAAQABAAEAAUABQADAAUA
BQAFAAYABwAHAAcACgAKAAoACgAMAA0ADgAPAA8AEAARABIAEQARAA8ADwAPABAADgAO
AA4ADgALAAoACQAIAAoACgAKAAwACgAMAA0ADQANAA0ADQANAAsACgAIAAcABAADAAEA
AAAAAAAAAAAAAAAAAAAAAAAAAAAAAAEAAQAAAAAAAAAAAAAA////////////////////
//////////////////////////////////////////////////////////////8AAP//
/P/8//z//v8DAAsAFAAkADcASwBmAIcAqgDEANsA8AAAAfsA2ACfAFoAEQDQ/6T/kP+L
/4r/kf+c/6b/sv+9/8b/0P/W/97/5v/u//P/9P/2//n/+v/5//n/+v/7//v/+//8//z/
/P/8//3//f/+//7//v/+//7//v/+//7//v/+//7/////////////////////////////
////AAAAAAAAAAAAAAAAAQABAAEAAgACAAIAAgACAAIAAgADAAUABQAFAAUAAwADAAMA
AwAEAAQABAAFAAUABQAFAAYABgAHAAcABwAIAAkACQAJAAkACgAKAAwADAANAA4ADgAO
AA4AEAAQABAAEAAQABIAEgASABIAEgAUABUAFQAWABYAFgAWABYAFgAVABQAFAAVABUA
FAAUABQAEwATABMAEQAQABAAEAAQABAADgAQABAAEAAQABAADwAPAA8ADgANAA0ADQAN
AA0ADQANAAsACQAJAAgACAAIAAgABwAHAAcABwAFAAUAAwADAAIAAgACAAEAAQABAAIA
AgACAAIAAgACAAIAAgABAAEAAQABAAIAAgABAAEAAQABAAEAAAAAAAAAAAAAAP////8A
AAAAAQABAAEAAQABAAIAAgACAAQABAAFAAYABAAEAAQABAAEAAUABQAFAAUABQAFAAUA
BQAFAAUABAAEAAQABQAFAAUABQAFAAUABAAEAAQABAAEAAQABAADAAMAAwADAAMAAQAB
AAAAAAACAAIAAgACAP////8AAAAAAAD//////////////////wEAAQABAAAA/v/+//7/
/v8AAP////////7//v/+//7//f/+//7//v/+//7///////3//////////v////////8C
AAIAAgACAAQABQAGAAcABwAIAAkACgAKAAkABgAFAAcABQACAAIAAgACAAIAAQAAAP//
/v/+//7//v8AAAAAAgADAAMAAwADAAMAAwD///7//P/7//r/+f/3//b/9v/2//b/9v/2
//b/9v/2//b/9v/3//f/9P/0//T/9P/2//X/9f/1//P/8//z//P/8//z//P/8//z//P/
8//z//H/8f/x//H/8//z//P/8//z//P/8//z//P/8//z//P/8v/x//D/8P/w//T/+f8B
AA4AHgAzAEcAZgCHAKQAugDRAOQA7ADbAKwAaQAkAN3/qP+I/37/e/98/4P/kP+e/6b/
sf+8/8T/zP/U/9r/4P/j/+b/6P/p/+r/6f/p/+r/6//p/+n/6v/q/+r/6v/r/+v/6v/q
/+r/6v/q/+r/6v/q/+r/6v/q/+v/6f/p/+n/6f/p/+n/6f/p/+n/6f/p/+r/6v/q/+r/
6v/q/+v/6//r/+z/7P/s/+z/6v/q/+r/6//r/+v/6//r/+v/6//r/+v/7P/s/+z/7f/v
/+//7//w/+7/7//v/+//8P/x//H/8f/v//D/8P/y//L/8//0//T/9P/0//b/9v/0//T/
9P/2//j/+P/4//j/+P/5//n/+v/4//j/+P/4//r/+f/4//j/9//3//b/9v/2//X/9f/1
//P/8v/y//L/8v/y//D/8v/y//L/8v/y//H/8f/x//D/7//v/+//7//t/+3/7f/r/+v/
6//q/+r/6P/o/+f/5//n/+f/5f/l/+P/4//i/+L/4v/h/+H/4f/g/+D/4P/g/+D/4P/g
/+D/3//f/9//3//e/97/3f/d/97/3//g/+D/3v/e/97/3v/d/93/3v/e/9//3//f/9//
3//g/+D/4P/g/+D/4f/i/+L/4v/i/+L/4P/h/+H/4f/h/+H/4f/h/+H/4f/h/+D/4P/g
/+H/4f/f/9//3//f/+D/4P/g/+D/3v/e/97/3f/f/9//3//f/93/3f/c/9z/3P/c/9z/
3P/b/9v/3P/c/9z/2//b/9v/2f/Z/9n/2f/Z/9n/2f/Y/9r/2v/a/9r/2P/X/9f/1//Y
/9j/2P/Y/9n/2v/a/9r/2P/Y/9n/2f/a/93/3v/f/+D/4f/h/+H/4P/g/+D/4P/f/93/
3v/c/9z/3P/c/9v/2v/Z/9j/1v/W/9b/2P/Y/9r/2//b/9v/2//b/9v/2f/Y/9b/1f/S
/9H/z//O/87/zv/O/87/zv/O/87/zv/M/8z/zf/N/87/zv/O/87/zv/N/83/zf/L/8v/
y//L/8v/y//L/8v/yf/J/8n/yf/L/8v/y//L/8n/yf/J/8n/y//L/8v/y//L/8v/y//L
/8j/x//G/8b/xv/M/8//1f/i//T/BwAjAEIAYQB+AJgArwDCAMgAuQCKAEcA+v+x/3r/
WP9G/0H/Pv9F/1b/Zv90/4H/jP+W/6D/qP+w/7b/uf+8/77/wf/C/8P/w//E/8X/xf/F
/8b/xv/G/8b/x//H/8b/xv/G/8b/yP/I/8j/yP/I/8j/yP/J/8n/yf/J/8n/yf/J/8n/
yf/J/8n/yf/K/8r/yv/K/8r/zP/N/83/zf/M/8z/zP/M/8z/zP/M/83/zf/N/83/zf/N
/83/zf/N/9D/0P/Q/9H/z//P/8//0P/S/9P/0//T/9L/0//T/9P/0//U/9T/1v/W/9f/
2P/Y/9j/2P/a/9r/2v/a/9r/3P/e/97/3v/e/97/3//f/+D/4P/g/+D/4P/e/93/3P/c
/93/3f/c/9z/2v/Z/9n/2f/Z/9j/2P/Y/9r/2v/Y/9r/2v/a/9r/2v/Z/9n/2f/Y/9n/
2f/Z/9n/1//X/9f/1f/V/9X/1P/U/9T/1P/T/9P/0//T/9H/0f/R/9H/0P/Q/9D/z//P
/8//z//Q/9H/0v/R/9D/z//O/87/z//Q/9H/0v/S/9H/0f/T/9P/0//S/9T/1P/U/9T/
0//T/9T/1P/X/9f/1//X/9f/2P/Y/9j/2v/a/9v/3P/c/9z/3P/c/9z/3f/d/93/3f/d
/93/3f/d/93/3f/c/97/3v/f/9//3f/d/93/3f/e/97/3v/e/97/3v/e/93/3f/d/93/
3f/d/93/3P/c/97/3v/e/97/3f/d/97/3v/e/93/3f/d/9//3//f/9//3//f/9//3v/e
/97/3v/e/+D/3//f/9//4v/i/+L/4v/h/+L/4v/i/+X/5v/o/+n/6//t/+3/7f/t/+3/
7P/r/+z/7P/q/+r/6v/q/+n/6P/n/+b/5v/m/+b/6P/o/+r/6//r/+v/6//r/+v/6f/o
/+b/5f/k/+P/4f/g/+D/4P/g/+D/4P/g/+D/4P/g/+D/4f/h/+L/4v/i/+L/4v/h/+H/
4f/h/+H/4f/h/+H/4f/h/+H/4f/h/+H/4f/j/+P/4//j/+X/5f/l/+X/5f/l/+X/5f/l
/+X/5f/l/+b/5f/i/+D/4v/k/+v/8//+/xAAJQA9AFwAgQCgALoA0wDoAPIA6wDEAIUA
OgDt/67/hv9y/2v/Zv9p/3b/hv+W/6P/rv+4/8L/yv/S/9b/2//g/+L/4//m/+X/5f/m
/+f/5//n/+j/6P/q/+r/6//r/+z/7P/s/+z/7P/s/+z/7P/u/+7/7v/v/+//7//v/+//
7//v/+//7//x//H/8f/y//L/8v/y//L/8v/z//P/8//0//T/9P/0//T/9P/0//X/9f/1
//X/9f/3//f/9//3//j/+P/4//n/+f/5//n/+v/6//v/+//7//7//////////f/+//7/
AAAAAAEAAgACAAQABAAGAAYABgAGAAYACAAKAAoACgAKAAoACwALAAwADgAOAA4ADgAO
AA0ADAAMAA0ADQAMAAwADAALAAsACwAJAAgACAAIAAoACgAIAAoACAAIAAgACAAHAAcA
BwAGAAcABwAHAAcABwAHAAcABQAFAAUABAAEAAQABAADAAMAAQABAP///////////v/+
//7//f/9//3//P/8//z//P/8//z//P/8//3//f/9//3//P/8//v/+//9//3//f/8//7/
/v/+//7//////wAAAAABAAEAAQABAAEAAgACAAIABAAEAAUABgAGAAYABgAGAAYABwAH
AAcABwAHAAcABwAHAAcABwAGAAgACAAJAAkACQAJAAkACQAGAAYABgAGAAYABgAGAAUA
BQAFAAUABQAFAAUABAAEAAQABAAEAAQABQAFAAYABgAEAAMAAwADAAMAAwADAAMAAwAD
AAMAAgACAAIAAgACAAQAAwADAAMABAAEAAQABAADAAQABAAEAAIAAgADAAMAAwAFAAUA
BQAGAAcABwAHAAoACgAKAAoADAANAA4ADwAQABAAEAAQAA8ADwAPAA4ADQAMAAsACgAJ
AAgABwAGAAYABgAGAAgABgAIAAkACQALAAsACwALAAkACAAGAAUAAgABAP///v/8//z/
/P/8//z//P/8//z//P/8//3//f/8//z//P/8//z/+//7//v/+//7//v/+//7//v/+//7
//v/+//7//v/+//7//v/+//7//v/+//7//v/+//7//v/+//7//v/+//6//f/+P/2//j/
/v8FAA0AHAAwAEUAXQCAAKUAwADYAO8ABAEGAe8AugB1ACoA4f+s/5D/iP+H/4r/k/+g
/6r/tP+9/8b/0P/W/97/5v/s//H/8v/y//P/9P/1//X/9v/3//f/9//4//j/+P/4//n/
+f/4//j/+P/4//j/+P/4//j/+P/4//j/+f/5//n/+f/5//n/+f/5//n/+f/5//n/+v/6
//r/+v/6//j/+f/5//n//P/8//z//P/6//r/+v/7//v/+//7//v//f/9//3//f/8//z/
/P/9//3//f/9//7//v////////8AAAEAAQABAAEAAgACAAQAAgADAAQABAAEAAQABgAG
AAYABgAGAAgACAAIAAgACAAKAAsACwAMAA4ADgAOAA4ADgANAAwADAALAAsACgAKAAoA
CQAJAAkACAAIAAkACgAIAAgABgAIAAYABgAGAAYABQAFAAUABAAFAAUABQAFAAQAAwAC
AP////////7//v/+//7//f/9//3//f/7//v/+f/5//j/+P/6//n/+f/5//b/9v/2//b/
9v/2//b/9v/3//f/9//3//b/9v/1//X/9f/1//X/9P/2//b/9v/2//X/9f/2//b/9//3
//f/9//3//j/+P/4//j/+P/5//r/+P/4//j/+P/4//n/+f/5//n/+f/5//n/+f/5//n/
+P/4//j/+f/5//n/+f/5//n/+P/4//j/+P/4//j/+P/3//f/9//3//f/9//3//b/9v/4
//j/+P/4//X/9f/2//b/9v/1//X/9f/z//P/8//z//P/8//z//L/9P/0//T/9P/0//P/
8//z//T/9P/0//T/8//0//T/9P/y//L/8//z//P/9f/1//X/9v/3//f/9//6//r/+v/6
//3//f/9//3//P/8//z//P/9//3/+v/4//j/+P/4//f/9v/1//T/8v/y//L/9P/0//b/
9//3//f/9//3//f/9//2//T/8//w/+//7f/s/+r/6v/q/+r/6v/q/+r/6v/s/+z/7f/t
/+r/6v/q/+r/6v/p/+n/6f/p/+n/6f/p/+n/6f/p/+n/6f/p/+n/6f/p/+n/6f/p/+n/
6f/p/+n/6f/p/+n/6f/p/+n/6f/p/+j/5//m/+T/5v/o/+//9f8AAA4AIQA1AE4AcwCW
AK4AwwDaAOwA6QDIAI8ATAADAMD/kv98/3f/dv97/4T/kP+a/6X/sP+4/8L/yP/S/9j/
2//c/+D/4f/i/+P/4//k/+X/4//j/+T/5P/m/+b/5//n/+b/5v/m/+b/5v/m/+b/5v/o
/+j/6P/p/+f/5//n/+f/6f/p/+n/6f/p/+n/6f/q/+r/6v/q/+r/6P/p/+n/6f/q/+r/
6v/q/+r/6v/q/+v/6//r/+v/6//r/+v/6//r/+z/7P/s/+3/7f/t/+3/7v/u/+//7//v
/+7/7//v/+//8f/y//L/9P/0//X/9v/2//b/9v/4//j/+P/4//j/+v/8//z//P/8//z/
/f/9//7//v/+//7//v/+//3//P/8//3//f/8//z//P/7//v/+//7//r/+v/6//r/+v/4
//r/+P/4//j/+P/3//f/9//2//X/9f/1//X/8//z//P/8f/z//P/8v/y//D/8P/v/+//
7//v/+3/7f/t/+3/7P/s/+z/6//r/+v/6v/q/+r/6v/q/+r/6v/q/+n/6f/p/+n/6v/q
/+n/6f/p/+n/6f/o/+r/6v/q/+r/6f/p/+r/6v/r/+v/6//r/+3/7v/u/+7/7//u/+7/
7v/u/+7/7v/u//D/8f/x//H/7//v/+//7//x//H/8f/w//D/8P/x//H/8f/x//H/8f/w
//D/8P/w//L/8v/y//H/7//v/+//7//x//H/8P/w//D/8P/w//D/7//v//D/8P/w/+//
7//v/+//7//v/+//7f/t/+3/7P/u/+7/7v/u/+7/7f/t/+3/7v/u/+7/7v/x//L/8v/y
//L/8v/z//P/8//1//X/9f/4//n/+f/5//z//P/8//z//P/7//r/+f/6//j/9//2//X/
9P/1//T/8//y//L/8v/y//T/9P/2//f/9//3//f/9//3//X/9P/y//H/8P/v/+3/7P/s
/+z/7P/s/+z/7P/s/+z/6v/q/+v/6//s/+z/7P/s/+z/6//r/+v/6//r/+v/6//r/+v/
6//r/+v/6//r/+v/6//r/+v/6//t/+3/7f/t/+3/7f/t/+3/6//r/+v/6//s/+v/6v/q
/+z/8P/5/wEADgAiADUATwBwAI8AqgDAANcA5gDkAMcAjgBLAAQAw/+W/37/eP95/37/
h/+U/6D/qv+1/77/xv/O/9T/2v/g/+P/5v/o/+f/6v/p/+n/6v/r/+3/7f/u/+7/7v/u
/+//7//w//D/8P/w//L/8v/y//L/8v/y//L/8//z//P/8//z//P/8//z//P/9f/1//X/
9v/0//T/9P/0//b/9//3//f/9v/2//b/9v/4//j/+P/5//n/+f/5//n/+f/5//n/+f/6
//r/+v/7//3//f/9//7//v////////8AAAEAAQABAAEAAgACAAQABAAFAAYABgAGAAYA
CAAIAAoACgAKAAwADAAMAAwADAAMAA0ADQAOABAAEAAQABAAEAAPAA4ADgAPAA8ADgAO
AA4ADQANAA0ADQAMAAwADAAMAAwACgAMAAoACgAKAAoACwALAAsACgAHAAcABwAHAAcA
BwAHAAUABQAFAAQABAACAAIAAQABAAEAAQD///////////7//v/+//3//f/9//z//P/8
//z//v/+//7//v/9//3//f/9//7//v/9//3//////////v/+//7//v/+//////8AAAAA
AQABAAEAAQABAAIAAgACAAQABAAFAAYABgAGAAYABgAGAAcABwAHAAUABQAFAAUABQAF
AAUABAAEAAQABQAFAAUABQAFAAUABgAGAAYABgAGAAYABgAFAAcABwAHAAcABQAFAAQA
BAAGAAYABgAGAAMAAwAEAAQABAADAAMAAwAFAAUABQAFAAUABQAFAAQABAAEAAQABAAE
AAMAAwADAAQABAAEAAQABQAGAAYABgAGAAYABwAHAAkACwALAAsADgAPAA8ADwAOAA4A
DgAOAA8ADwAQAA4ADgAOAA4ADQAMAAsACgAKAAoACgAMAAoADAANAA0ADQANAA0ADQAL
AAoACAAHAAYABQADAAIABAAEAAQABAADAAIAAQAAAAIAAgADAAMAAgACAAIAAgACAAEA
AQABAAMAAwADAAMAAwADAAMAAwADAAMAAwADAAMAAwADAAMABQAFAAUABQAFAAUABQAF
AAUABQAFAAUACAAFAAQAAgACAAQABwAPABgAJgA7AFEAbgCPAK4AyADhAPYABAEBAeIA
pwBcABEA0P+i/4r/gf98/33/iv+a/6r/uf/G/9D/2P/g/+r/8v/3//r//v8BAAIAAQAB
AAIAAwAFAAUABgAGAAQABAAFAAUABgAGAAYABgAIAAgACAAIAAYABgAGAAcABwAHAAcA
BwAJAAkACQAJAAkACQAJAAoACgAKAAoACgAKAAsACwALAAoACgAKAAoADAAMAAwADQAN
AA0ADQANAA8ADwAPAA8AEAAQABAAEQAPAA8ADwAQABAAEQARABEAEgATABMAEwATABQA
FAAWABYAFwAYABgAGAAYABoAGgAcABwAHAAeABwAHAAcABwAHAAdAB0AHgAfACAAIQAi
ACIAIQAgACAAHwAfAB4AHgAeAB0AHQAdAB0AHAAcABwAGgAaABgAGgAcABwAHAAcABsA
GwAbABoAGQAZABkAGQAZABkAGQAXABcAFwAWABYAFAAUABMAEwATABMAEQARAA8ADwAO
AA4ADgANAA0ADQAOAA4ADgAOAA4ADgAOAA4ADQANAA0ADQAOAA4ADQANAA0ADQANAAwA
DgAOAA4ADgAPAA8AEAAQABMAEwATABMAEwAUABQAFAAUABQAFQAWABYAFgAWABYAFAAV
ABUAFQAVABUAFQAVABUAFQAVABQAFAAUABUAFQAVABUAFQAVABIAEgASABIAFAAUABQA
EwARABEAEQARABEAEQAQABAAEAAQABAAEAAPAA8AEAAQABIAEQARABEADwAPAA8ADwAP
AA8ADwAOAA4ADgAOAA4ADgANAA0ADQAQABAAEAAQABMAFAAUABQAFQAWABgAGQAZABsA
GwAbABgAGQAZABgAFwAWABUAFAAVABQAEwASABIAEgASABQAFAAWABcAFwAXABcAFwAX
ABMAEgAQAA8ADgANAAsACgAKAAoACgAKAAoACgAKAAoACAAIAAkACQAKAAoACgAKAAoA
CQAJAAkACQAJAAkACQAJAAkACQAJAAkACQAJAAkABwAHAAcABwAJAAkACQAJAAkACQAJ
AAkACwALAAsACwAKAAkACAAGAAYACgARABUAHgAwAEcAYQCAAKUAxADgAPsADgEcARcB
9AC3AGoAGQDU/6T/iv9//3z/ff+I/5r/rP+7/8b/0v/a/+L/7P/0//n//v8CAAEAAgAD
AAMABAAFAAcABwAIAAgACgAKAAsACwAKAAoACgAKAAoACgAKAAoACgAKAAoACwALAAsA
CwALAA0ADQANAA0ACwALAAsADAAMAAwADAAMAAwADQANAA0ADgAOAA4ADgAOAA4ADgAP
AA8ADwAPAA8ADwAPAA8ADwAQABAAEAARABEAEQARABIAEgATABMAEwAUABUAFQAVABUA
FgAWABgAGAAZABoAGgAaABoAHAAcABwAHAAcAB4AIAAgACAAIAAgACEAIQAiACIAIgAi
ACIAIgAhACAAIAAhACEAIAAgACAAHwAfAB8AHwAeAB4AHgAcABwAGgAcABoAGgAaABoA
GwAbABsAGgAZABkAGQAZABcAFwAXABUAFQAVABQAFAAUABQAEwATABEAEQAPAA8ADwAP
AA4ADgAOAA0ADQANAAwADAAMAAwACgAKAAoACgALAAsACwALAAwADAALAAsACQAJAAkA
CAAKAAoACgAKAAsACwAMAAwADQANAA0ADQANAA4ADgAOABAAEAARABIAEgASABIAEgAS
ABMAEwATABUAFQAVABUAFQAVABUAFAAUABQAFQAVABUAFQAVABUAFAAUABQAFAASABIA
EgARABEAEQARABEAEQARABAAEAAQABAAEAAQAA8ADwAQABAAEAAPAA8ADwAPAA8ADwAP
AA8ADwAPAA4ADgAOAA4ADgAOAA0ADQANAA4ADgAOAA4ADQAOAA4ADgAQABAAEQARABEA
EwAVAA==
         </WaveFormData>
      </LeadData>
      <LeadData>
         <LeadByteCountTotal>10000</LeadByteCountTotal>
         <LeadTimeOffset>0</LeadTimeOffset>
         <LeadSampleCountTotal>5000</LeadSampleCountTotal>
         <LeadAmplitudeUnitsPerBit>4.88</LeadAmplitudeUnitsPerBit>
         <LeadAmplitudeUnits>��V</LeadAmplitudeUnits>
         <LeadHighLimit>2147483647</LeadHighLimit>
         <LeadLowLimit>268435456</LeadLowLimit>
         <LeadID>V6</LeadID>
         <LeadOffsetFirstSample>0</LeadOffsetFirstSample>
         <FirstSampleBaseline>0</FirstSampleBaseline>
         <LeadSampleSize>2</LeadSampleSize>
         <LeadOff>FALSE</LeadOff>
         <BaselineSway>FALSE</BaselineSway>
         <ExcessiveACNoise>FALSE</ExcessiveACNoise>
         <MuscleNoise>FALSE</MuscleNoise>
         <LeadDataCRC32>1904731148</LeadDataCRC32>
         <WaveFormData>
JQAmACYAJgAkACQAIwAiAB8AHAAaABgAFwAXABUAFQAXABcAFwAXABkAGQAYABgAGAAY
ABgAGAAXABYAFQATABUAFQAVABUAFQAVABUAFQAVABUAFQAUABIAEgASABMAFQAVABUA
FQAXABcAFwAXABUAFQAVABUAFwAVABcAFQATABIAEQARABEAEgAUABoAIwAxAEIAWwB3
AJAAqgDBANYA5gDoANUAsQCCAEoAHAD6/+P/1f/G/77/xP/Q/9n/3v/n/+3/8//5/wAA
BQAJAAsADwAQAA8AEQARABEAEQARABEAEwATABAAEAARABEAEQARABEAEgASABIAEgAS
ABIAEgATABMAEwATABMAEwAUABQAFAAUABQAFAAUABQAFAAUABQAFQAUABMAEgARABMA
EwAUABQAEwATABMAEwAVABUAFgAWABYAFgAWABYAFgAWABYAFwAXABcAFwAXABgAGAAY
ABgAFwAXABgAGAAaABoAGwAbABoAHAAcABsAGwAcAB0AHgAeAB4AHwAgACIAIgAhACEA
IgAjACMAIwAiACIAIgAiACAAHwAfACAAIgAgACAAIQAfAB8AHwAfAB0AHAAbABoAHAAc
ABwAHAAcABwAHAAcABoAGgAaABoAGQAZABkAGQAWABYAFgAWABQAEwATABMAEQARABEA
EQARABAAEAAPAA8ADQANAA0ADQAMAAwADAAMAAwADAAMAAoACgAKAAoADAALAAsADAAM
AAwADAAMAAoACgAJAAkADAAMAAwADQANAA0ADQANABAAEAAQABAADwAPAA8ADwAQABAA
EQARAA8ADwAPAA8ADwAQABAAEAAQABAAEAAQAA4ADgAOAA4AEAAQABAAEAAOAA4ADgAO
AA8ADwAPAA8ADQANAA0ADQANAA0ADQANAAoACgAKAAoACgAKAAoACgAKAAoACgAJAAkA
CQAJAAkABwAHAAcABwAHAAcABwAGAAgACAAIAAgACAAIAAgACAAJAAkACQAJAAsACwAL
AAwADgAPAA8ADwAOAA4ADwAQAA4ADgAOAA4AEAAOAA4ADgAOAAoACgAJAAkACQAJAAkA
CwAMAA0ADgAOAA4ADgAOAA0ACgAJAAYABAACAAEAAQD//////////////////////v/+
//7//v/+//z//P/8//z/+//7//v/+//7//v/+//7//v/+//7//v//P/8//z//P/7//v/
+//7//v/+//7//v/+f/5//n/+f/5//n/+f/5//n/+f/2//P/8f/z//j//P8CAA0AGwAq
AEEAWwB0AIwApQC8AMwA0AC9AJsAcAA+ABAA8P/d/8//wv+6/7z/xP/L/87/0//X/93/
4//o/+3/7//x//H/8v/x//P/8//z//P/8//z//X/9f/0//T/9f/1//X/9f/1//b/9P/0
//T/9P/0//T/9f/1//X/9f/1//X/9v/2//b/9v/0//T/9P/0//T/9P/0//X/9//3//f/
9//1//X/9v/2//X/9f/1//X/9f/1//b/9v/4//j/+P/4//b/9v/2//f/9//3//f/9//4
//j/+P/4//n/+f/6//r/+v/6//v/+//8//7//v/9//3//v///wAAAAAAAAEAAgAEAAQA
AwADAAQABQAFAAUABgAGAAYABgAGAAUABQAGAAYABAAEAAUAAwADAAMAAwAFAAQAAwAC
AAIAAgACAAIAAAAAAAAAAAAAAAAAAAAAAP///////////v/+//7//v/8//v/+//7//n/
+f/5//n/+f/4//j/9//3//X/9f/1//X/9P/0//T/9P/0//T/9P/0//T/9P/0//b/9f/1
//b/9P/0//T/9P/0//T/8//z//T/9P/0//X/9f/1//X/9f/2//b/9v/2//f/9//3//f/
+v/6//v/+//7//v/+//7//v//P/8//z//P/8//z//P/6//r/+v/6//z//P/8//z//P/8
//z//P/7//v/+//7//v/+//7//v/+//7//v/+//8//z//P/8//z//P/8//z/+v/6//r/
+f/7//v/+//7//n/+f/5//n/+f/5//n/+P/6//r/+v/6//r/+v/6//r/+f/5//n/+f/7
//v/+//8//r/+//7//v/+v/6//v//P/8//7//v/+/wAAAAAAAAEAAwAEAAQABAAGAAUA
BQAFAAUABQAGAAQABAAEAAQAAgACAAEAAQABAAEAAQADAAYABwAIAAgABgAGAAYABQAG
AAUAAgAAAP7//f/9//v/+f/5//n/+f/7//v/+//6//j/+P/4//j/+v/6//r/+v/3//f/
9//3//n/+f/5//n/9//3//f/9//4//j/+P/4//n/+f/5//n/+f/5//n/+f/5//n/+f/5
//n/+f/5//n/+f/3//T/8//z//X/+v/+/wQADwAdACwAQwBjAHwAkgCpAMIA0gDSALsA
lQBmADYADADs/93/0//M/8b/yP/M/9H/1P/Z/9//5f/p/+7/8f/z//P/9//4//f/+f/5
//n/+f/5//n/+//7//r/+v/7//v/+//7//v//P/8//z//P/8//z//P/9//3//f/9//3/
/f/+//7//v/+//7//v/+//7//v/+//7///////////////////8AAAAAAQABAAEAAQAB
AAEAAgACAAAAAAAAAAAAAgACAAIAAwABAAEAAQABAAQABAAEAAQABQAFAAYABgAGAAYA
BwAHAAgACgAKAAkACQAKAAsADAAMAAwADQAOABAAEAAPAA8AEAARABEAEQASABIAEgAS
ABQAEwATABQAFAASABIAEwARABEAEQARABMAEgARABAAEgASABIAEgAQABAAEAAQABAA
EAAQABAADQANAA0ADQAMAAwADAAMAAoACQAJAAkABwAHAAcABwAJAAgACAAHAAkABwAH
AAcABwAGAAYABgAGAAYABgAGAAYABgAGAAYABgAFAAUABgAGAAYABgAGAAYABgAFAAUA
BgAGAAYABwAFAAUABQAFAAYABgAGAAYABwAHAAcABwAIAAgACQAJAAcABwAHAAcACQAK
AAoACgAKAAoACgAKAAoACgAKAAoACgAKAAoACgAKAAoACgAKAAsACwALAAsACQAJAAkA
CQAJAAkACQAJAAgACAAIAAgACgAKAAoACgAIAAgACAAHAAkACQAJAAkACQAJAAkACQAJ
AAkACQAIAAgACAAIAAgACAAIAAgACAAJAAkACQAJAAkACQAJAAoACAAJAAkACQAIAAgA
CQAKAAgACgAKAAoADAAMAAwADQAPABAAEAAQABIAEQARABEAEQARABEAEQARABIAEgAS
ABIAEgAOAA4ADQANAA8ADwAPABEAEAARABIAEgAQABAAEAAPABAADwAMAAoABgAFAAUA
AwADAAMAAwADAAMAAwADAAIABAAEAAQABAACAAIAAgACAAMAAwADAAMAAQABAAEAAQAD
AAMAAwADAAIAAgACAAIAAwADAAMAAwADAAMAAwADAAMAAwADAAMAAwADAAMAAwADAAMA
AAD9//3///8CAAYADAAVACEALgBDAF0AeACOAKUAvADQANQAxQCjAHoASgAaAPj/5//d
/9L/zP/O/9L/1//a/9//5f/r/+//9P/5//v/+//7//7////9//3//f/9//3//f//////
AAAAAAEAAQABAAEAAQACAAIAAgACAAIAAgACAAMAAwAFAAUABQAFAAQABAAEAAQABAAE
AAQABAAEAAQABAAFAAUABQAFAAUABQAFAAYABgAFAAUABQAFAAUABQAGAAYABgAGAAYA
BgAGAAYABgAHAAcABwAHAAcACAAIAAgACAAJAAkACgAKAAoACgALAAsADAAOAA4ADQAN
AA4ADwAQABAAEAARABIAFAAUABMAEwAUABUAFQAVABYAFgAWABYAFgAVABUAFgAWABQA
FAAVABUAFQAVABUAFQAUABMAEgASABIAEgASABIAEgASABIAEAAQABAAEAAPAA8ADwAP
AA4ADgAOAA4ADAALAAsACwALAAsACwALAAsACgAKAAkACQAHAAcABwAHAAYABgAGAAYA
BgAGAAYABgAGAAYABgAGAAUABQAGAAYABgAGAAYABAAEAAMAAwAEAAQABAAFAAUABQAF
AAUABAAEAAQABAAFAAUABQAFAAYABgAHAAcABwAHAAcABwAHAAgACAAIAAYABgAGAAYA
CAAIAAgACAAIAAgACAAIAAgACAAIAAgABwAHAAcABwAFAAUABQAFAAUABQAFAAUABAAE
AAQABAAEAAQABAAEAAIAAgACAAEAAwADAAMAAwABAAEAAQABAAMAAwADAAIAAgACAAIA
AgAAAAAAAAAAAAEAAQABAAEAAQABAAEAAgAAAAEAAQABAAAAAAABAAIAAAACAAIAAgAC
AAIAAgADAAQABgAHAAgACgAJAAkACQAJAAkACQAJAAkABwAGAAYABgAGAAYABAAEAAMA
AwADAAMAAwAFAAYABwAIAAgACAAIAAgABwAEAAMAAAD+//z/+//7//n/+f/5//n/+f/7
//v/+//6//r/+v/6//r/+P/4//j/+P/3//f/9//3//X/9f/1//X/9//3//f/9//2//b/
9v/2//X/9f/1//X/9//3//f/9//3//f/9//3//X/9f/1//X/9//1//T/8f/x//P/9v/8
/wIADwAbACoAQQBbAHIAigChALYAxADAAKUAfwBQACIA+P/g/9H/yf/A/7z/vv/E/8n/
zv/V/9v/3//j/+j/6f/r/+3/7f/u/+//7//v/+//7//v/+//8f/x/+7/7v/v/+//7f/t
/+3/7v/u/+7/7v/u/+7/7v/v/+//7//v/+//7//u/+7/7v/u/+7/7v/u/+7/7v/u/+7/
7//t/+3/7f/t/+//7//w//D/7//v/+//7//v/+//8P/w//D/8P/w//D/8P/w//D/8f/x
//H/8f/x//L/8v/y//L/8//z//T/9P/y//L/8//z//T/9v/2//X/9f/2//f/+P/2//b/
9//4//z//P/7//v//P/9//3//f/8//z//P/8//7//f/9//7//P/6//r/+//5//n/+f/5
//n/+P/3//b/9v/2//b/9v/2//b/9v/2//T/9P/0//T/8//z//P/8//y//L/8v/y//D/
7//v/+//7f/t/+3/7f/r/+r/6v/p/+v/6f/p/+n/5//m/+b/5v/m/+b/5v/m/+b/5v/m
/+b/5v/l/+X/5v/k/+T/5P/k/+X/5v/m/+f/5//m/+X/5f/j/+P/4//j/+b/5v/m/+b/
5f/l/+X/5f/m/+b/5//n/+f/5//n/+f/5//o/+j/6P/o/+j/6P/o/+j/6P/o/+j/5v/m
/+b/5v/l/+T/4//i/+P/4//j/+P/4//j/+P/4//l/+X/5f/l/+L/4v/i/+L/4P/g/+D/
4P/g/+D/4P/f/+H/4f/h/+H/4P/f/97/3f/f/9//3//e/97/3v/e/97/3P/c/9z/3P/d
/93/3f/d/9//3//f/+D/3v/f/9//3//i/+L/4//k/+L/5P/k/+T/5P/k/+T/5f/j/+T/
5P/i/+L/4v/i/+D/4P/f/9//3f/d/93/3//g/+H/4v/i/+L/4v/i/+H/3v/d/9r/2P/Y
/9f/1//V/9P/0//T/9P/0//T/9P/0v/S/9L/0v/S/9L/0v/S/9L/0f/R/9H/0f/R/9H/
0f/R/9H/0f/R/9H/0P/Q/9D/0P/T/9P/0//T/9H/0f/R/9H/0f/R/9H/0f/P/8//z//P
/8//zf/M/8n/y//N/8z/0P/Y/+P/8f8CABsANQBOAGYAfwCUAKIAnACDAFsAKgD0/8z/
sP+f/4//gv+A/4j/kv+Z/6D/p/+v/7X/uf++/7//wf/D/8X/yP/J/8f/x//H/8f/yP/J
/8z/zf/K/8r/y//L/8v/y//L/8z/zP/M/8z/zP/M/8z/zf/N/8//z//P/8//zv/O/87/
zv/O/87/zv/O/8z/zP/M/83/zf/N/83/zf/P/8//0P/Q/8//z//P/8//z//P/9D/0P/Q
/9D/0P/Q/9L/0v/S/9P/0f/R/9H/0f/U/9T/1P/U/9X/1f/W/9b/1P/U/9X/1f/W/9j/
2P/X/9X/1v/X/9j/2f/a/9z/3v/g/+D/3//f/+D/4f/h/+H/4P/g/+D/4P/g/9//3//g
/+D/3v/e/9//3f/d/93/3f/f/97/3f/c/9z/3P/c/9z/3P/c/9z/3P/b/9z/3f/e/9v/
2//b/9v/2P/Y/9j/2P/Y/9f/1//X/9f/1//X/9f/1//W/9b/1f/V/9P/0//T/9X/1P/U
/9T/1P/U/9T/1P/S/9L/0v/S/9T/0//T/9T/1v/W/9b/1v/U/9T/0//T/9T/1P/U/9X/
1//X/9f/1//a/9r/2v/a/9v/2//b/9v/3P/c/93/3f/b/9v/2//b/93/3v/e/97/3v/e
/97/3v/e/97/3v/e/97/3v/e/97/3v/e/97/3v/d/93/3f/d/9//3//f/9//3//f/9//
3//e/97/3v/e/97/3v/e/97/4P/g/+D/3//f/9//3//f/93/3f/d/93/3//f/9//3v/g
/+D/4P/g/+D/4P/g/+D/4f/h/+H/4f/h/+H/4f/i/+P/5f/m/+f/6v/q/+v/7P/r/+z/
6//q/+z/6v/o/+j/6P/o/+j/6P/n/+f/5//n/+f/6f/q/+v/7P/s/+z/7P/s/+v/7P/r
/+j/5v/k/+P/4//h/9//3//f/9//4f/h/+H/4P/g/+D/4P/g/+L/4v/i/+L/4f/h/+H/
4f/h/+H/4f/h/+H/4f/h/+H/4v/i/+L/4v/j/+P/4//j/+X/5f/l/+X/5f/l/+X/5f/l
/+X/5f/l/+f/4//g/9//3//h/+T/6P/w//v/BwAYAC8ATQBmAHwAlQCsALoAugCpAIUA
VgAkAPj/2P/F/7n/qv+i/6T/rv+3/77/xf/L/9H/1//a/93/4f/j/+X/5v/n/+f/5//n
/+f/5//n/+n/6f/q/+r/6//r/+v/6//r/+z/7P/s/+z/7P/s/+z/7f/t/+3/7f/t/+3/
7v/u/+7/7v/w//D/8P/w//L/8v/y//P/8//z//P/8//x//H/8v/y//H/8f/x//H/8f/x
//L/8v/0//T/9P/0//b/9v/2//f/9//3//f/9//4//j/+P/4//n/+f/6//r/+v/6//v/
+//8//7//v/9////AAABAAIAAgACAAMABAAGAAYABQAFAAYABwAHAAcACAAIAAgACAAI
AAcABwAIAAoACAAIAAkABwAHAAcABwAHAAYABQAEAAQABAAEAAQABgAGAAYABgAEAAQA
BAAEAAMAAwADAAMABAAEAAQABAAEAAMAAwADAAEAAQABAAEA///+//7//f////3//f/9
//3//P/8//z//P/8//z//P/6//r/+v/6//z/+//7//z//P/8//z//P/8//z/+//7//z/
/P/8//3///////////8AAAAAAAAAAAEAAQABAAEAAgACAAMAAwADAAMAAwADAAMABAAE
AAQABAAEAAQABAAEAAQABAAEAAQABAAEAAQABgAGAAYABgADAAMAAwADAAMAAwADAAMA
AwADAAMAAwACAAIAAgACAAIAAgACAAIAAgACAAIAAQABAAEAAQABAAEAAQABAAEAAQAB
AAEAAAAAAAAAAAAAAAIAAgACAAIAAQABAAEAAQABAAEAAQACAAAAAQABAAEAAgACAAMA
BAACAAQABAAEAAYABgAGAAcACQAKAAoACgAMAAsACwALAAsACwAJAAgABgAGAAYABgAG
AAYABQAFAAMAAwADAAUABgAHAAgACAAKAAoACgAJAAgABwAEAAIAAAD//////f/9//3/
/f/9//3//f/9//z//P/8//z//P/8//z//P/8//v/+//7//v/+f/5//n/+f/5//n/+f/5
//j/+P/4//j/+f/5//n/+f/5//n/+f/5//n/+f/5//n/9//3//f/9//3//f/9P/z//P/
9//6/wAACAAVACMANgBPAGsAggCYALMAyADSAMoArwCDAFQAJAD+/+b/2f/R/8b/wv/G
/8z/z//U/9n/3//l/+f/7P/v//P/8//z//T/9f/1//X/9f/1//X/9f/3//f/9v/2//f/
9//3//f/9//4//j/+P/4//j/+P/4//n/+f/3//f/9//3//j/+P/4//j/+P/4//j/+P/6
//r/+v/7//n/+f/5//n/+f/5//r/+v/5//n/+f/5//n/+f/6//r/+v/6//r/+v/6//r/
+v/7//v/+//7//v//P/8//z//P/7//v//P/8//7//v///////v8AAAAA/////wAAAQAC
AAIAAgADAAQABAAEAAMAAwAGAAcABwAHAAgACAAIAAgACAAHAAcACAAIAAYABgAHAAUA
BQAFAAUABwAGAAUABAAEAAQABAAEAAQABAAEAAQAAgACAAIAAgABAAEAAQABAAAAAAAA
AAAA/v/9//3//f/7//v/+//7//v/+v/6//n/+//5//n/+f/7//r/+v/6//n/+P/3//b/
+P/4//j/+P/4//f/9//4//b/9v/2//b/9v/2//X/9f/2//b/9v/3//f/9//3//f/9v/2
//b/9v/3//f/9//3//j/+P/5//n/+f/5//n/+f/5//r/+v/6//r/+v/6//r/+v/6//r/
+v/6//r/+v/6//r/+v/6//r/+f/5//n/+f/5//n/+f/5//n/+f/5//n/+P/4//j/+P/6
//r/+v/6//j/+P/4//f/9//3//f/9//1//X/9f/1//f/9//3//b/9v/2//b/9v/2//b/
9v/2//X/9f/1//X/9f/1//X/9v/0//X/9f/1//b/9v/3//j/9v/4//j/+P/6//r/+v/7
//z//v///wAA/v/9//3//f/9//3//P/8//z//P/8//r/+v/5//n/+f/5//n/+//8//3/
/v/+//7//v/+//3//P/7//j/9v/0//P/8//x/+//7//v/+//7//v/+//7v/w//D/8P/w
/+7/7v/u/+7/7f/t/+3/7f/v/+//7//v/+3/7f/t/+3/7P/s/+z/7P/t/+3/7f/t/+3/
7f/t/+3/7f/t/+3/7f/t/+3/7f/t/+3/7f/q/+f/5//p/+z/8P/0////DQAaAC0ARwBk
AHgAjwCoALoAwACxAJMAaAA4AAwA6P/V/8n/wP+6/7j/vP+//8T/yf/P/9P/2f/e/+P/
5f/l/+f/6P/p/+n/6f/p/+n/6f/p/+v/6//q/+r/6//r/+v/6//r/+z/7P/s/+z/7P/s
/+z/7f/t/+v/6//r/+v/7P/s/+z/7P/s/+z/7P/s/+z/7P/s/+3/7f/t/+3/7f/t/+3/
7v/u/+3/7f/t/+3/7f/t/+7/7v/u/+7/7v/u/+7/7v/u/+//7//v/+//7//w//D/8P/w
//H/8f/y//L/8v/y//P/8//0//b/9v/1//X/9v/3//j/+P/4//n/+v/8//z/+//7//z/
/f/9//3/AAAAAAAAAAD+//3//f/+//7//P/8//3//f/9//3//f/9//z/+//6//z//P/8
//z//P/8//z//P/6//r/+v/6//n/+f/5//n/9//2//X/9P/2//X/9f/1//P/8//z//P/
8//y//L/8f/x/+//7//v/+//7v/u/+7/7v/u/+7/7v/u/+7/7v/u/+7/7f/t/+7/7v/u
/+7/7v/u/+7/7f/t/+7/7v/u/+//7//v/+//7//u/+7/7v/u//H/8f/x//H/8P/w//H/
8f/x//H/8f/x//H/8v/y//L/8v/y//L/8v/y//L/8v/y//T/9P/0//T/9P/0//T/9P/z
//P/8//z//P/8//z//P/8//z//P/8//y//L/8v/y//T/9P/0//T/8v/y//L/8f/z//P/
8//z//P/8//z//P/8//z//P/8v/y//L/8v/y//L/8v/y//L/8//z//P/8//z//P/8//0
//T/9f/1//X/9v/2//f/+P/6//z//P/8//z//P/8//3/+//8//z//P/+//z/+v/6//r/
+v/4//j/9//3//f/9//3//n/+v/7//z//P/8//z//P/7//r/+f/2//T/8v/x//H/7//x
//H/8f/x//H/8f/x//D/8P/w//D/8P/y//L/8v/y//H/8f/x//H/8f/x//H/8f/x//H/
8f/x//D/8P/w//D/8f/x//H/8f/x//H/8f/x//H/8f/x//H/8f/x//H/8f/x/+//7v/t
/+3/8f/2//r/BAAPAB0ALgBJAGMAeACQAKcAugDCALQAkwBpADwAEADs/9j/zf/F/7z/
vP/C/8b/y//S/9f/3f/f/+P/6P/r/+3/7//v//D/8f/x//H/8f/x//P/8//1//X/9v/2
//f/9//1//X/9f/2//b/9v/2//b/+P/4//n/+f/5//n/+f/5//r/+v/6//r/+v/6//r/
+v/6//r/+v/7//v/+//7//v/+//7//z//P/7//v/+//7//v/+//8//z//v/+//7//v/+
//7//v///wEAAQABAAEAAAAAAAAAAAADAAMABAAEAAQABAAFAAUABgAIAAgABwAJAAoA
CwAMAAwADAANAA4AEAAQAA8ADwAQABEAEQARABIAEgASABIAEgARABEAEgAUABIAEgAT
ABMAEwATABMAFQAUABMAEgASABIAEgASABAAEAAQABAADgAOAA4ADgANAA0ADQANAAwA
DAAMAAwACgAJAAkACQAJAAkACQAJAAkACAAIAAcACQAHAAcABwAHAAYABgAGAAYABgAG
AAYACAAIAAgACAAGAAUABQAGAAYABgAGAAYABgAGAAUABQAGAAYABgAHAAkACQAJAAkA
CgAKAAoACgALAAsACwALAAwADAANAA0ADQANAA0ADQANAA4ADgAOAAwADAAMAAwADgAO
AA4ADgAMAAwADAAMAA4ADgAOAA4ADQANAA0ADQANAA0ADQANAA0ADQANAA0ADAAMAAwA
DAAMAAwADAAMAA4ADgAOAA0ADQANAA0ADQANAA0ADQANAA0ADQANAAwADAAMAAwADAAM
AAwADAAMAA0ADQANAA0ADQANAA0ADgAQABEAEQARABIAEgATABQAFgAYABgAGAAWABYA
FgAXABcAGAAYABYAFgAWABYAFgAWABUAFQATABMAEwAVABQAFQAWABYAFgAWABYAFQAW
ABUAEgAQAA4ADQANAAsADQANAA0ADQANAA0ADQAMAAwADAAMAAwADAAMAAwADAALAAsA
CwALAA0ADQANAA0ADQANAA0ADQAKAAoACgAKAAsACwALAAsADQANAA0ADQAPAA8ADwAP
ABEAEQARABEAEQAPAAwACwALAAkACgAOABQAHQApADoATwBrAIIAmgCxAMoA3ADgANEA
rwCCAE4AHgD8/+X/1//K/8L/xP/O/9f/3v/l/+3/8//5//7/AwAFAAkACwAMAA0ADQAN
AA0ADQANAA0ADwAPAA4ADgAPAA8AEQARABEAEgASABIAEgASABAAEAARABEAEQARABEA
EQASABIAEgASABAAEAAQABAAEgASABIAEwAVABUAFQAVABMAEwAUABQAEwATABMAEwAV
ABUAFgAWABgAGAAYABgAGAAYABgAGQAXABcAFwAXABgAGAAYABgAGQAZABoAGgAaABoA
GwAbAB4AIAAgAB8AHwAgACEAIgAgACAAIQAiACIAIgAhACEAJAAlACUAJQAoACgAKAAo
ACgAJwAnACgAJgAkACQAJQAjACMAIwAjACUAJAAjACIAIgAiACIAIgAiACIAIgAiACIA
IgAiACIAHwAfAB8AHwAeAB4AHgAeACAAHwAfAB8AHAAbABoAGQAbABoAGgAZABcAFQAV
ABUAFwAWABYAFgAWABYAFgAWABgAGAAYABgAGAAXABcAGAAWABYAFgAWABYAFgAVABUA
GAAYABgAGQAZABkAGQAZABoAGgAaABoAHQAdAB0AHQAcABwAHQAdAB8AHwAfAB8AHgAe
AB0AHAAcABwAHAAcABwAHAAcABwAHgAeAB4AHgAeAB4AHgAeABsAGwAbABsAGwAbABsA
GwAdAB0AHQAdABoAGgAaABoAGgAaABoAGgAYABgAGAAXABkAGQAZABkAGQAZABkAGQAZ
ABkAGQAYABYAFgAWABYAGAAYABgAGAAZABkAGQAZABoAGwAcAB4AHwAhACIAIwAjACIA
IgAiAB4AHgAgACAAHgAeAB4AHgAeAB4AHQAdAB0AHQAdAB8AIAAhACIAIgAiACIAIgAh
ACAAHwAcABoAGAAXABcAFQAXABcAFwAXABUAFQAVABQAFAAUABQAFAAUABQAFAAUABUA
FQAVABUAFQAVABUAFQATABMAEwATABIAEgASABIAEwATABMAEwAVABUAFQAVABUAFQAV
ABUAFwAXABcAFwAVABMAEgAPAA0ADwAUABYAGgAnADUARgBfAHsAlACuAMUA2gDqAPAA
3wC9AJAAWgAoAAQA6//b/87/xP/G/87/2f/g/+n/8f/3//v/AgAHAAsADwAPABAAEQAP
AA8ADwAPABEAEQATABMAFAAUABUAFQAVABUAFQAWABQAFAAUABQAFAAUABUAFQAVABUA
FQAVABYAFgAWABYAFAAUABQAFAAWABYAFgAXABcAFwAXABcAFwAXABgAGAAXABcAFwAX
ABcAFwAYABgAGAAYABgAGAAaABoAGgAbABkAGQAZABkAGgAaABoAGgAbABsAHAAcAB4A
HgAfAB8AHgAgACAAHwAfACAAIQAiACIAIgAjACQAJgAmACUAJQAoACkAKQApACoAKgAq
ACoAKgApACkAKgAoACYAJgAnACcAJwAnACcAKQAoACcAJgAkACQAJAAkACQAJAAkACQA
JAAkACQAJAAhACEAIQAhACAAIAAgACAAIAAfAB8AHwAdAB0AHQAdABsAGgAaABkAGwAZ
ABkAGQAZABgAGAAYABgAGAAYABgAFgAWABYAFgAYABcAFwAYABYAFgAWABYAFgAWABUA
FQAYABgAGAAZABcAFwAXABcAGAAYABgAGAAbABsAGwAbABwAHAAdAB0AHwAfAB8AHwAd
AB4AHgAeACAAIAAgACAAIAAgACAAIAAgACAAIAAgACIAIgAiACIAHwAfAB8AHwAdAB0A
HQAdAB8AHwAfAB8AHgAeAB4AHgAeAB4AHgAeAB4AHgAeAB0AHQAdAB0AHQAdAB0AHQAd
AB0AHQAdABwAHAAcABwAHAAcABwAHAAcAB0AHQAdAB0AHQAdAB0AHgAeAB8AHwAfACAA
IgAjAA==
         </WaveFormData>
      </LeadData>
   </Waveform>
</RestingECG>
