# Supplementary material for: Detection of Left Atrial Enlargement Using a Convolutional Neural Network-Enabled Electrocardiogram
Source: Front Cardiovasc Med. 2020 Dec 17;7:609976. doi: 10.3389/fcvm.2020.609976 (PMC7773668; doi:10.3389/fcvm.2020.609976)
Supplement: Supplementary file 2 [file Data_Sheet_2.ZIP › normal1/1802010271_8316_00000020.XML]

<?xml version="1.0" encoding="Windows-1252"?>
<!DOCTYPE RestingECG SYSTEM "restecg.dtd">
<RestingECG>
   <PatientDemographics>
      <PatientID>1802010271</PatientID>
      <PatientAge>67</PatientAge>
      <AgeUnits>Years</AgeUnits>
      <Gender>Male</Gender>
      <PatientLastName>chenweijin</PatientLastName>
   </PatientDemographics>
   <TestDemographics>
      <DataType>Resting</DataType>
      <Site>1</Site>
      <AcquisitionDevice>MAC55</AcquisitionDevice>
      <Status>Unconfirmed</Status>
      <Priority>Normal</Priority>
      <AcquisitionTime>09:06:08</AcquisitionTime>
      <AcquisitionDate>07-15-2015</AcquisitionDate>
      <CartNumber>1</CartNumber>
      <AcquisitionSoftwareVersion>009C</AcquisitionSoftwareVersion>
      <XMLSourceVersion>MAC5000 v1.0</XMLSourceVersion>
   </TestDemographics>
   <RestingECGMeasurements>
      <VentricularRate>94</VentricularRate>
      <AtrialRate>94</AtrialRate>
      <PRInterval>158</PRInterval>
      <QRSDuration>94</QRSDuration>
      <QTInterval>360</QTInterval>
      <QTCorrected>450</QTCorrected>
      <PAxis>79</PAxis>
      <RAxis>70</RAxis>
      <TAxis>61</TAxis>
      <QRSCount>16</QRSCount>
      <QOnset>225</QOnset>
      <QOffset>272</QOffset>
      <POnset>146</POnset>
      <POffset>202</POffset>
      <TOffset>405</TOffset>
      <ECGSampleBase>500</ECGSampleBase>
      <ECGSampleExponent>0</ECGSampleExponent>
   </RestingECGMeasurements>
   <Diagnosis>
      <Modality>Resting</Modality>
         <StatementCount>2</StatementCount>
         <LabelText>12SL ��ϳ���</LabelText>
      <DiagnosisStatement>
         <StmtFlag>ENDSLINE</StmtFlag>
         <StmtText>�������</StmtText>
      </DiagnosisStatement>
      <DiagnosisStatement>
         <StmtFlag>ENDSLINE</StmtFlag>
         <StmtText>���� ECG</StmtText>
      </DiagnosisStatement>
   </Diagnosis>
   <Waveform>
      <WaveformType>Rhythm</WaveformType>
      <WaveformStartTime>0</WaveformStartTime>
      <NumberofLeads>8</NumberofLeads>
      <SampleType>CONTINUOUS_SAMPLES</SampleType>
      <SampleBase>500</SampleBase>
      <SampleExponent>0</SampleExponent>
      <HighPassFilter>16</HighPassFilter>
      <LowPassFilter>150</LowPassFilter>
      <ACFilter>NONE</ACFilter>
      <LeadData>
         <LeadByteCountTotal>10000</LeadByteCountTotal>
         <LeadTimeOffset>0</LeadTimeOffset>
         <LeadSampleCountTotal>5000</LeadSampleCountTotal>
         <LeadAmplitudeUnitsPerBit>4.88</LeadAmplitudeUnitsPerBit>
         <LeadAmplitudeUnits>��V</LeadAmplitudeUnits>
         <LeadHighLimit>2147483647</LeadHighLimit>
         <LeadLowLimit>268435456</LeadLowLimit>
         <LeadID>I</LeadID>
         <LeadOffsetFirstSample>0</LeadOffsetFirstSample>
         <FirstSampleBaseline>0</FirstSampleBaseline>
         <LeadSampleSize>2</LeadSampleSize>
         <LeadOff>FALSE</LeadOff>
         <BaselineSway>FALSE</BaselineSway>
         <ExcessiveACNoise>FALSE</ExcessiveACNoise>
         <MuscleNoise>FALSE</MuscleNoise>
         <LeadDataCRC32>2897952486</LeadDataCRC32>
         <WaveFormData>
+P/4//j/+P/2//b/9v/2//j/+P/4//j/+P/4//j/+P/6//r/+v/6//r/+v/6//r/+v/6
//r/+v/6//r/+v/6//r/+v/6//r/+v/6//r/+v/6//r/+v/6//r/+v/6//r/+v/6//r/
+v/6//r/+v/6//r/+v/6//v/+f/4//j/+f/5//n/+f/6//r/+f/5//n/+//7//v/+//5
//v/+//7//3//f/9//7//P/8//z//f////////8AAP/////////////+//3//P/7//v/
+//5//n/+f/3//b/9v/2//X/9f/z//P/8v/y//T/9P/0//T/9v/2//b/9v/0//T/9P/0
//b/9v/2//b/9P/0//T/9P/0//T/+P/2//T/9v/0//L/8P/w/+7/7v/x//f/AAAKAA4A
FwAgACcALAAvAC0AKQAgABIA///v/+X/4f/e/97/5f/q/+v/7P/s/+7/8f/1//b/+P/4
//n/+f/5//n/9//5//n/+P/3//b/9v/3//n/+f/4//j/9v/3//f/9//3//f/9//4//j/
+P/4//f/9//4//j/+f/5//n/+f/5//n/+f/5//n/+v/6//r/+v/7//v//P/8//3//f/9
//3//////wAAAQD//wEAAgACAAQABAAGAAYACAAIAAkACwALAAwADQAOAA8ADwAPABAA
DgAOAA8ADwARABIAEgARABEAEAAQABAADwAOAA0ADQAMAAsACwAKAAkACAAIAAcABgAF
AAQAAwAAAP///v/+/////v/+//3//P/7//v/+//7//n/+f/5//f/9//3//f/+P/3//f/
9//3//f/9//3//f/9//2//b/9v/2//X/9f/1//X/9v/2//b/9f/1//X/9f/1//X/9f/1
//X/9f/1//X/9v/2//b/+P/4//j/+P/2//b/9v/2//j/+P/4//j/+f/5//n/+f/4//j/
+P/4//r/+v/6//r/+P/4//j/+P/4//j/+P/4//r/+v/6//r/+P/2//j/+P/4//j/+P/4
//j/+P/4//b/9v/3//f/+P/4//n/+f/5//n/+v/6//n/+f/5//n/9//3//f/9//6//v/
/P/9//3//f/+//7//v/+///////9//3//v///wEAAQABAAEA/v/9//z/+//7//v/+f/5
//n/9//2//b/9v/1//X/9f/1//T/9P/0//T/9P/0//T/9P/0//T/9P/0//T/9P/0//b/
9v/2//b/9P/0//T/9P/0//T/9P/y//L/9P/0//L/8P/u/+7/7//1//z/AgAKABMAHAAh
ACgALwAvACsAJAAaAA0A+//r/+X/4P/c/+H/6P/p/+z/7v/w/+//8f/0//b/+v/9//v/
+f/5//n/+f/7//r/9//2//b/9//3//f/9v/2//b/9//3//f/9//3//f/+P/4//j/+P/3
//f/+P/4//n/+f/5//n/+f/7//v/+//7//z//P/8//z/+//7//z//P/9//3//f/9//3/
/f/+//////8BAAIAAgAEAAQABgAGAAgACAAJAAsACwAMAA0ADgARABEAEQASABAAEAAR
ABEAEQASABIAEQAPAA4ADgAOAA8ADgANAA0ACgAJAAkACAAHAAYABgAFAAYABQAEAAMA
AgABAAAAAAD9//z//P/7//z/+//7//v/+f/3//f/9//3//f/9//3//b/9f/1//X/9f/1
//X/9f/1//X/9P/0//L/8v/x//H/8//z//T/9P/0//P/8//z//P/8//z//P/8//z//P/
8//z//T/9P/0//T/9P/0//T/9P/0//T/9P/0//T/9P/0//X/9f/1//X/9P/0//T/9P/0
//T/9P/0//b/9v/2//b/9v/2//b/9v/4//b/9v/2//b/9v/0//T/9P/0//T/9P/1//X/
9P/0//X/9f/2//f/+f/6//j/9//2//X/9//3//f/9//3//f/9//3//f/9//4//j/+v/6
//v/+//7//v//P/9//v/+//7//v//P/7//r/+f/3//f/9f/1//X/8//y//L/8v/x//H/
8f/z//L/8v/y//L/8v/y//L/8P/w//D/8P/y//L/8v/y//L/8v/y//L/8v/y//L/8v/w
//L/8v/0//T/9P/y/+7/7v/s/+z/8f/1//j/AAAEAAkAEgAZABwAHQAfAB8AGAAKAP3/
7//l/93/2v/Y/9v/4v/p/+7/7v/s/+v/7//0//b/9v/3//f/9//3//X/9f/3//b/9f/0
//T/9f/z//P/8v/y//L/8//z//P/8//z//P/9P/0//T/9P/z//P/9P/0//X/9//3//f/
9//1//X/9f/1//b/9v/2//b/9//3//j/+P/7//v/+//7//v/+//8//3/+//9//7//v8A
AAAAAgACAAIAAgADAAUABQAGAAcACAALAAsACwAMAAoACgALAAsADQAOAA4ADQALAAoA
CgAKAAkACAAHAAcABgAFAAUABAADAAIAAgABAAAA///+//3//P/7//r/+v/5//j/+P/3
//b/9f/1//X/9f/z//P/8//z//P/8//z//L/8f/x//H/7//v/+//7//v/+//7v/u//D/
8P/v/+//7//v//D/8P/u/+3/7f/t/+3/7f/t/+3/7v/v//D/8f/v//D/8P/w/+7/7v/u
/+7/8P/w//D/8P/u/+7/7v/u/+//7//v/+//7v/u/+7/7v/v//D/8f/y//L/8P/w//L/
8v/y//L/8v/y//L/8v/y//L/8v/z//P/8v/y//P/8//x//H/8v/y//P/8//z//P/8//z
//P/8//z//P/8//z//T/9f/3//j/9//2//b/9f/3//f/+P/5//f/9//3//f/+P/3//b/
9f/1//X/8//z//P/8f/w//D/7v/t/+3/7f/r/+r/6v/q/+v/7P/t/+7/7P/s/+z/7P/u
/+7/7v/u/+7/7v/u/+7/7P/s/+z/7P/s/+7/7v/w//D/7v/w/+7/6v/o/+r/6//t//L/
+P/+/wMACAARABgAHQAdABkAFAAOAAEA7//j/9v/1v/W/9n/4P/r/+z/6v/s/+//7//0
//b/9v/5//n/9//3//n/9//1//b/9f/0//T/9f/1//X/9P/0//L/8//z//P/9P/1//b/
+P/2//b/9v/1//X/9v/2//f/9//3//f/9//3//f/9//3//j/+P/4//j/9//3//j/+P/7
//v/+//7//v/+//8//3//f///wAAAAACAAIABAAEAAQABAAFAAcABwAIAAkACgANAA0A
DQAOAAwADAANAA0ADQAOAA4ADQANAAwADAAMAA0ADAALAAsACAAHAAcABgAHAAYABgAF
AAIAAQAAAP//////////AAD9//z//P/7//j/9//3//f/+f/3//f/9//3//f/9//3//b/
9f/1//X/9//3//f/9//3//f/9v/2//T/9P/z//P/9f/1//b/9v/0//P/8//z//X/9f/1
//X/9f/1//X/9f/0//T/8//y//P/9P/1//b/9P/0//T/9P/0//T/9P/0//X/9f/1//X/
9v/2//b/9v/2//b/9v/2//j/+v/4//j/+P/4//j/+P/4//j/9v/2//f/9//4//j/+f/5
//v/+//8//z/+//7//v/+//7//v/+//7/////////////P/7//v/+v/7//z//v//////
//8AAAEAAQABAAEAAQAAAP///v/9//3//f/7//v/+//5//j/+P/4//f/9//3//f/9v/2
//b/9P/0//T/9P/2//b/9v/2//b/9v/2//b/9v/2//b/9v/2//b/9v/2//j/9v/4//j/
+P/4//j/9v/2//b/9v/1//f//P8EAAgADwAUABsAIgAnACUAIQAaABIABQD1/+n/4//g
/+D/4//s//H/9P/y//T/9f/1//j//P/+//3//f/9//v/+//9/////v/8//r/+f/5//r/
+//7//z/+v/7//v/+//7//v/+//8//z//P/8//v//f/+//7////9//3//f/9////////
/////v/+//7//v//////AAAAAAEAAQABAAEAAwADAAQABQAFAAcACAAIAAYABgAIAAgA
CgAKAAsADQANAA4ADwAQABEAEQARABIAFAAUABUAFQATABQAFAATABUAFAAUABQAEQAQ
AA8ADwAQAA8ADwAOAA0ADAAMAAsACAAHAAYABQAEAAMAAgACAAIAAgADAAMAAAD/////
//////3//f/9//v/+//7//v//P/7//v/+//7//v/+//7//v/+//6//r/+v/6//n/+f/5
//n/+v/6//z/+//7//v/+f/5//n/+f/5//n/+f/5//v//P/8//z/+v/6//r/+v/6//r/
+v/6//z//P/8//z/+//7//v/+//8//z//P/8//z//P/8//z//P/+//7//P/8//z//P/8
//z//P/8//z//P/9//3//v/+///////9//3//v/+//3//f/9//3///////////8BAAEA
AQABAP////8AAAAAAgACAAMAAwADAAMABAAFAAUABQAFAAUABAADAAIAAQD//////f/9
//3/+//6//r//P/7//v/+//5//j/+P/4//r/+v/6//r/+v/6//r/+v/4//j/+P/4//r/
+v/6//r/+P/4//j/+P/6//r/+P/4//j/+v/6//j/9P/0//T/9f/5//7/BgAMABMAHAAj
ACoAMQAzAC0AJAAaAA0A+//v/+n/4v/i/+n/8P/z//T/9P/0//f/+f/8/wAA/v/9////
AQD///3///////7/+//6//r/+//9//3//P/8//r/+//7//v//f/9//3//v/8//z//P/7
//3//v/+/////f/9//3//f////////////7//v/+//7//////wAAAAABAAEAAQABAAMA
AwAEAAUABQAHAAgACAAGAAYACAAIAAwADAANAA8ADwAQABEAEgATABMAEwAUABYAFgAX
ABcAFQAWABYAFQATABIAEgASABMAEgARABEAEAAPAA8ADgANAAwADAALAAgABwAGAAUA
BAADAAIAAgADAAIAAgABAAAA///////////9//3//f/7//v/+//7//z/+//7//v/+//7
//v/+//5//n/+P/4//r/+v/5//n/9//3//j/+P/4//f/9//3//f/9//3//f/9//3//f/
9//3//j/+P/4//j/+P/4//j/+P/4//j/+P/6//r/+v/6//n/+f/5//n/+v/6//r/+v/8
//z//P/8//r/+P/4//z//v/8//z//P/8//z//P/8//z//P/8//3//f/8//z//f/9//3/
/f/+//7//f/9//3//f/9//3//f/9/wEAAQABAAEA/////wAAAAAAAAAAAQABAAMAAwAE
AAUAAwADAAMAAwACAAEAAAD////////9//3/+//5//j/+P/6//n/+f/5//n/+P/4//j/
+v/6//r/+v/4//j/+P/4//j/+P/4//j/+v/6//r/+v/4//j/+P/4//j/+P/4//j/+P/2
//T/8v/0//b/9P/3////BAAIABIAGwAiACsAMgA1ADEAJwAeABAAAQDx/+f/4f/g/+T/
6f/u//H/8v/y//b/9//5//z//P/8//3//f/9//3////9//v/+v/5//j/+P/5//r/+//7
//z/+v/7//v/+//7//v/+//8//z//P/8//v/+//8//z//f/9//3//f/9////////////
AAAAAAAAAAADAAMABAAEAAcABwAHAAcABQAFAAYABwAHAAkACgAKAAsADAAPABAAEAAQ
ABEAEwATABQAFQAWABkAGQAZABoAGgAaABsAGwAbABwAHAAbABkAGAAYABgAGQAYABcA
FwAUABMAEwASABEAEAAQAA8ADgANAAwACwAKAAkACAAIAAcABgAGAAUABAADAAMAAwAD
AAEAAQABAAEAAQABAAEAAgABAAEAAQD//////////wEAAQAAAAAA/v/+//3//f//////
AAAAAAAA////////////////////////////////AAAAAAAAAAAAAAAAAAAAAAAAAAAA
AAIAAgACAAIAAQABAAEAAQACAAIAAgACAAYAAgACAAIAAgACAAIAAgACAAQABAAEAAQA
AgACAAMAAwACAAIAAwADAAMAAwAEAAQAAwADAAMAAwAFAAUABQAFAAUABQAFAAUABQAF
AAYABgAGAAYABwAHAAcABwAIAAkACQAJAAkACQAGAAUABAADAAUABQADAAMAAQD///7/
/v/+//3//f/9//3//P/8//z//P/8//z//P/8//z//P/8//z//P/8//z//P/8//z//P/8
//z//P/8//7//P/8//7//v/8//z//P/6//r/+v/5//3/BgAOABQAGwAiACkANAA7ADkA
MwAuACIADwD9//H/6f/k/+T/6//0//X/9v/4//r//f///wAAAgACAAEAAQABAAEAAQAD
AAEAAAABAAAAAAABAAEAAQAAAAAA/v////////8BAAEAAQACAAAAAAAAAP////8AAAAA
AQADAAMAAwADAAMAAwADAAMABAAEAAQABAADAAMABAAEAAUABQAFAAUABQAFAAYABwAH
AAkACgAKAAoACgAMAAwADgAOAA8AEQARABIAEwAUABcAFwAXABgAFgAWABcAFwAZABoA
GgAZABkAGAAYABgAFQAUABMAEwASABEAEQAQAA8ADgAOAA0ADAALAAoACQAIAAcABgAG
AAUABAAEAAMAAgABAAEAAQABAP////////3//f/9//3//f/9//7////9//3//f/9//3/
/f/8//z//v/+//3//f/7//v//P/8//z/+//7//v/+//7//v/+//7//v/+//7//3//v/+
//7//P/8//z//P/8//z//P/8//7//v/+//7////////////+//7//v/+//7//v/+//7/
/v/+//7//v/+//7//v/+//7//v///////v/+////////////AAAAAP3//f/9//3//f/9
//3//f////////////////8AAAAAAgACAAMAAwADAAMABAAFAAMAAwADAAMABAADAAIA
AQD//////f/9/////f/8//z//P/7//v/+//5//j/+P/4//j/+P/4//j/+v/6//r/+v/4
//j/+P/4//r/+v/6//r/+P/4//j/+P8AAPr/9v/4//r//P/6//b/9P/0//b/9//7/wIA
CAAOABcAHgAnAC4ANwA1AC8AKAAcAA0A/f/v/+f/4P/g/+n/8P/x/+7/8v/4//n/9//4
//z//v///wEA///7//v//f/7//z/+//6//r/+//5//n/+P/4//r/+//7//v/+//7//v/
/P/8//z//P/7//v//P/8//3/+//7//v/+//9//3//f/9//7//v/+//7//////wAAAAD/
/////////wEAAQACAAMAAQADAAQABAAGAAYACAAIAAoACgALAA0ADQAOAA8AEAARABEA
EQASABIAEgATABMAEwAUABQAEwATABIAEgASABMAEgARABEAEAAPAA8ADgALAAoACgAJ
AAgABwAGAAUABAADAAIAAgD///7//v/9//7//f/9//3//f/7//v/+//7//v/+//7//j/
9//3//f/+f/5//n/+f/3//f/9v/2//f/+P/4//n/9//3//j/+P/4//f/9//3//f/9//3
//f/9//3//f/9//3//j/+P/4//j/+P/4//j/+P/4//j/+P/4//j/+P/4//v/+//7//v/
/P/8//z//P/8//z//P/8//z//P/8//z//P/8//z/+v/6//v/+//8//z//f/9//3//f/+
//7//f/9//3//f/9//3//f/9/////////////f/9//7//v/+//7//////wEAAQACAAMA
AgABAAAA//8BAAEAAQABAAEAAQD/////AAD/////AAD+//3//f/9//3//P/8//z//v/+
//7//v8AAAAAAAAAAAAAAAAAAAAAAAAAAAAAAAAAAAAAAAAAAAIAAAAAAAAAAgACAAIA
AAD8//z//v/9/wEAAgAGABAAGwAaACMAMgA3ADMAKwAkABwADwD9//H/6//o/+T/5//s
//P/9v/y//T/+f/9//7//v/+/wEAAwAFAAMAAQADAAEAAAD///7//v////3//f/8//z/
/f///wAAAQD///////8AAAAAAAAAAP////8AAAAAAQABAAEAAQABAAEAAQABAAEAAgAC
AAIAAgAFAAUABgAGAAYABQAEAAMABQAFAAYABwAFAAcACAAIAAoACgAMAAwADAAMAA0A
DwAPABAAEQASABMAEwATABQAFgAWABcAFwAVABYAFgAVABcAFgAWABYAFQAUABMAEwAS
ABEAEQAQAA8ADgAOAA0ADAALAAoACQAIAAcABgAGAAMAAgACAAEAAAD///////8BAP//
//////7//f/8//v//P/7//v/+//7//v/+//7//v/+//6//r/+v/6//n/+f/5//n/+v/6
//r/+f/5//n/+f/5//n/+f/4//f/9v/1//f/+P/4//j/+P/4//j/+P/4//j/+P/4//b/
9v/2//b/+f/5//n/+f/6//z//P/6//j/+P/4//j/+v/6//r/+v/6//r/+//7//z//P/9
//3//f/9//7//v/9//3//f/9//3//f/9//3//v/9//z/+//8//3///8AAP7//v//////
/////wAAAQADAAMAAwADAAIAAQAAAP///f/9//v/+//9//v/+v/6//r/+f/5//n/9//2
//b/9v/4//j/+P/4//f/9v/1//T/9v/2//b/9v/4//j/+P/4//f/9v/1//T/9v/2//b/
9v/2//j/+P/2//T/9P/0//P/9f/4//z/AAAHAA4AFQAcACEAIwAhABwAGAANAP3/7//l
/97/3P/b/+D/5//u//D/8P/x//P/9P/2//j/+f/5//n/+f/7//v/+f/4//f/9v/2//f/
9//3//b/9v/2//f/9//3//f/9//3//j/+P/4//j/9//3//j/+P/5//f/9//3//f/+f/5
//n/+f/6//r/+v/6//n/+f/6//r/+//7//v/+//7//v//P/9//3///8AAAAAAAAAAAIA
AgACAAIAAwAFAAUABgAHAAgACwALAAsADAAMAAwADQANAA0ADgAOAA0ADQAMAAwADAAL
AAoACQAJAAgABwAHAAYABQAEAAQAAwACAAEAAAD///7//f/8//z/+//6//r/+f/4//f/
9//3//X/8//z//P/8//z//P/8//0//P/8//z//P/8//z//P/8f/x//D/8P/w//D/7//v
/+//7//w//D/8P/v/+//7//v/+//7//v/+//7//v/+//7//w//D/8P/u/+7/7v/u/+7/
7v/u/+7/8P/w//D/8P/v/+//7//v//D/9P/y//L/8P/w//D/8P/w//D/8P/w//D/8P/w
//H/8f/w//D/8f/x//H/8f/y//L/8//z//P/8//x//H/8f/x//P/8//z//P/8//z//T/
9P/0//T/9f/1//X/9f/2//f/9//3//f/9//2//X/9P/z//X/9f/z//P/8//x//D/8P/u
/+3/7f/t/+3/7P/s/+z/7P/s/+z/7P/u/+7/7v/u/+z/7P/s/+z/7v/u/+7/7v/u/+7/
7v/u/+z/6v/s/+z/6v/s/+7/7v/s/+z/7P/p/+v/7v/w//b///8EAAkAEAAXABsAGQAW
AA4ABQD5/+v/3f/W/9b/1f/a/+H/6P/q/+j/6//r/+7/7v/w//P/8//x//H/8//1//P/
8v/z//L/8v/z//L/8f/v/+7/8P/x//H/8f/z//P/8//0//L/8v/y//H/8f/y//L/8//x
//H/8f/x//P/8//z//P/8v/y//L/8v/1//X/9v/2//f/9//3//f/9//3//j/+f/5//v/
/P/8//r/+v/8//z//v/+////AQADAAQABQAGAAUABQAFAAYACAAIAAkACQAHAAgACAAH
AAkACAAIAAgACQAIAAcABwAGAAUABQAEAAMAAgACAAEA/v/9//z/+//8//v/+v/6//n/
+P/4//f/9v/1//X/9f/3//X/9f/1//P/8//z//P/8v/x//H/8f/x//H/8f/x//H/8f/w
//D/8v/y//H/8f/x//H/8v/y//D/7//v/+//8f/x//H/8f/x//H/8f/x/+//8P/w//D/
8P/w//D/8P/w//D/8P/w//L/8v/y//L/8f/x//H/8f/y//L/8v/y//D/8P/u//L/8v/y
//L/8v/y//L/8v/y//L/8v/z//P/9P/0//X/9f/z//P/9P/0//X/9f/1//X/9f/1//X/
9f/3//f/9//3//f/9//4//j/+P/4//n/+f/5//n/+v/7//n/+f/5//n/+P/3//b/9f/1
//X/8//z//P/8f/w//D/8P/v/+//7//v/+7/7v/u/+7/7v/u/+7/7v/u/+7/7v/u/+7/
7v/u/+7/7v/u/+7/7v/u/+7/7v/u/+7/7v/u//D/8v/w/+7/7P/s/+z/7f/x//b/+P/8
/wEACAAPABQAGQAdABsAEgAKAP//7//h/9f/1v/Y/9n/4P/p/+r/5v/o/+3/7//y//T/
9P/1//X/9f/x//P/8//z//L/8//y//L/8//z//P/8v/y//L/8//z//P/8f/x//H/8v/0
//T/9P/z//P/9P/0//X/8//z//P/8//x//H/8f/x//P/9P/1//b/9f/1//b/9v/3//f/
9//3//X/9f/2//f/+f/7//z//P/8//z//v/+/wAAAAABAAMAAQACAAMABAAFAAUABQAG
AAgACAAJAAkABwAIAAgABwAJAAgACAAIAAUABAADAAMAAwADAAQABAACAAAA///9//7/
/f/8//v/+v/5//j/+P/3//b/9v/1//T/8//z//P/8f/v/+//7//w//H/8v/z//L/8f/x
//H/7//v/+//7//x//H/8P/w/+7/7v/t/+3/6//r/+z/7P/u/+3/7f/t/+3/7f/t/+3/
7f/t/+3/7f/v//D/8P/w/+7/7v/u/+7/8P/w//D/8P/u/+7/7v/u/+//7//v/+//8P/w
//D/8P/w//D/8P/w//D/8P/w//D/8P/u//D/8P/w//D/8P/u/+7/7v/u/+7/7v/v/+//
8P/w//H/8f/v/+//8P/w//H/8f/x//H/8f/x//H/8f/z//P/8//z//P/8//0//T/8v/y
//P/8//1//X/9v/3//X/9f/1//X/9P/z//L/8f/x//H/7//v/+//7f/s/+z/7P/r/+v/
6//t/+z/7P/s/+r/6v/q/+r/7P/s/+z/7P/q/+r/6v/q/+z/7P/s/+z/7P/s/+z/7P/q
/+r/6v/q/+z/7v/s/+b/5v/m/+b/6//x//b//v8EAA0AFAAbACAAIwAhABkADgAEAPP/
4//Z/9X/0v/U/93/4v/j/+T/5v/m/+v/7//u//D/8v/z//H/8//z//H/7//v/+7/7//u
/+7/7//x//H/8P/w/+7/7//v/+//7//v/+//8P/u/+7/7v/t/+//8P/w//H/8f/x//H/
8f/v/+//7//v//L/8v/y//L/8//z//T/9P/z//P/8//z//T/9f/3//n/+P/5//n/+P/6
//r//P/8//7//v///wEA//8AAAEAAgAFAAUABQAGAAQABAAFAAUABwAIAAgABwAHAAYA
BgAGAAUABAADAAMAAgABAAEAAAD///7//v/9//7//f/8//v/+P/3//b/9v/1//T/9P/z
//L/8f/x//H/8f/v/+//7//v/+//7//v/+7/7f/t/+3/6//r/+v/6//t/+3/7P/s/+z/
7P/r/+v/6//r/+z/7P/q/+n/6f/p/+v/6//r/+v/6//r/+v/6//p/+r/6v/q/+z/7P/s
/+z/7P/s/+z/7P/s/+z/7P/s/+3/7f/t/+3/7P/s/+z/7P/u/+7/7v/u/+7/7v/u/+7/
7P/s/+7/7v/s/+z/7P/s/+z/7P/s/+z/7P/u/+7/7//v/+z/7P/t/+3/6//r/+z/7P/t
/+3/7f/t/+v/6//r/+v/7f/t/+3/7f/v/+//8P/w//D/8P/x//H/7//v//D/8f/x//H/
8f/x//L/8f/w/+//7f/t/+v/6//r/+n/6P/o/+b/5f/l/+X/5//m/+b/5v/m/+b/5v/m
/+b/5v/m/+b/5P/k/+T/5P/m/+b/5v/m/+b/5v/m/+b/5P/k/+T/5P/k/+b/5P/i/+L/
3v/e/+P/6f/u//b//v8FAAwAFwAgACMAHQAVAAwAAADv/9v/0f/P/87/0P/V/9z/3f/e
/97/4P/j/+X/5v/o/+r/6f/p/+f/5//n/+X/5//q/+f/5v/m/+f/5//n/+b/5v/m/+f/
5//n/+X/5f/l/+b/5v/m/+b/5f/l/+b/5v/n/+f/5//n/+f/5//n/+f/5//o/+j/6P/o
/+f/5//o/+j/6//r/+v/6//r/+v/7P/t/+3/7//w//D/8P/w//L/8v/0//T/9f/3//X/
9v/3//j/+//7//v//P/8//z//f/9//v//P/8//v/+//6//r/+v/7//r/+f/5//j/9//3
//b/8//y//L/8f/w/+//7v/t/+z/6//q/+r/6//q/+r/6f/m/+X/5f/l/+X/4//j/+P/
4//j/+P/4//g/9//3//f/+H/4f/h/+H/3//f/97/3v/g/+D/3//f/9//3//g/+D/3v/d
/93/3f/d/93/3f/d/9//3//f/9//3//g/+D/4P/g/+D/4P/g/97/3v/e/97/4P/g/+D/
4P/f/9//3//f/+D/4P/g/+D/4P/g/+D/4P/g/+D/4P/g/+L/4P/g/+D/4P/g/+D/4P/g
/+D/4P/h/+H/4P/g/+H/4f/f/9//4P/g/+H/4f/h/+H/4f/h/+H/4f/h/+H/4f/h/+H/
4f/i/+L/4v/i/+P/4//k/+X/5//p/+j/5//m/+X/5P/j/+L/4f/f/9//3f/d/93/2//a
/9r/2v/Z/9n/2f/Z/9j/2P/Y/9j/2P/Y/9j/2P/Y/9j/2P/Y/9j/2P/Y/9j/2P/Y/9j/
2P/Y/9j/2P/a/9j/2v/c/9r/2P/W/9T/0v/S/9T/2f/d/+L/6v/y//v/AgALABIAEQAN
AAkAAADw/9//0f/H/8H/vv/C/8n/zP/N/9D/0P/S/9X/1f/Y/9r/2v/b/9//3//b/93/
2//Z/9r/2f/Y/9j/2f/Z/9n/2P/Y/9j/2f/Z/9n/2f/Z/9n/2v/Y/9j/2P/X/9f/2P/Y
/9n/2f/Z/9n/2f/Z/9n/2f/Z/9r/2v/a/9r/2f/Z/9r/2v/d/93/3f/d/93/3f/e/9//
3//f/w==
         </WaveFormData>
      </LeadData>
      <LeadData>
         <LeadByteCountTotal>10000</LeadByteCountTotal>
         <LeadTimeOffset>0</LeadTimeOffset>
         <LeadSampleCountTotal>5000</LeadSampleCountTotal>
         <LeadAmplitudeUnitsPerBit>4.88</LeadAmplitudeUnitsPerBit>
         <LeadAmplitudeUnits>��V</LeadAmplitudeUnits>
         <LeadHighLimit>2147483647</LeadHighLimit>
         <LeadLowLimit>268435456</LeadLowLimit>
         <LeadID>II</LeadID>
         <LeadOffsetFirstSample>0</LeadOffsetFirstSample>
         <FirstSampleBaseline>0</FirstSampleBaseline>
         <LeadSampleSize>2</LeadSampleSize>
         <LeadOff>FALSE</LeadOff>
         <BaselineSway>FALSE</BaselineSway>
         <ExcessiveACNoise>FALSE</ExcessiveACNoise>
         <MuscleNoise>FALSE</MuscleNoise>
         <LeadDataCRC32>4058449145</LeadDataCRC32>
         <WaveFormData>
9v/2//b/9v/2//b/9v/2//j/+P/4//j/+P/4//j/+P/6//r/+v/6//r/+v/6//r/+v/6
//r/+v/6//r/+v/6//j/+P/4//j/+v/6//r/+v/5//j/9//2//b/9v/2//b/9v/2//b/
9v/2//b/9v/1//X/9f/1//f/+P/6//r//f/+//7/AAACAAIAAgADAAMAAwAEAAYABwAG
AAgACAAIAAgACQAJAAYACAAIAAwAEAATABYAFgAWABMAEgAPAAwABQABAP3/+f/2//T/
8v/x//D/7v/t/+r/6f/o/+j/5//m/+X/4//j/+X/5f/l/+X/5//m/+b/5f/j/+P/4//k
/+T/5P/k/+T/4//j/+L/4v/i/+L/5//k/+P/4P/c/9j/3P/g/+T/6v/r/+v/7v/z//n/
BwAbADAASABgAHIAewBxAFUAMgAgABsAFAAJAPj/3v/G/7z/t/+u/63/tf/A/8j/zv/S
/9f/2v/b/9//4v/l/+f/5f/n/+f/6P/o/+j/6P/o/+n/6f/p/+j/5//n/+j/6v/q/+z/
6//r/+v/6f/q/+v/6//q/+r/6v/q/+z/7P/s/+3/7//v/+//8P/v/+//8P/w//P/8//z
//P/8v/1//X/9f/2//f/9//3//j/+v/9//////8AAAAAAQAFAAcABwAHAAoACwALAAsA
CQAJAAsADQAQABAAEQARABEADwARABEADwAOAA4ADgANAA0ADQALAAsADAAMAAsACgAJ
AAcABwAHAAYABQAEAAYABgAGAAQAAQAAAP///f/+//7//f/9//z/+v/4//b/9//2//b/
9v/2//b/9f/0//T/8//z//P/8v/y//H/8f/z//L/8f/x//H/8f/y//L/8v/y//L/8v/y
//L/8v/y//T/9P/0//X/9f/1//X/9f/0//X/9f/1//T/9P/0//T/9P/0//T/9P/0//T/
9P/1//f/9//3//f/9f/1//X/9f/0//T/8v/1//P/8//z//P/8v/w//L/8P/w//D/8P/y
//L/8f/x/+//7//x//L/8v/y//X/9v/4//r//P/8//z//f/9//3//P/+////AAAEAAQA
BAAEAAMAAwAAAAAAAQAGAAsADwAQABAAEAAOAA4ADAAKAAUA///7//f/8//x/+//7v/u
/+z/6//o/+f/5v/m/+X/5P/j/+H/4f/h/+H/4f/h/+H/4v/i/+H/4f/f/9//4P/g/97/
3v/e/9//4f/g/+D/4P/g/+P/4v/f/9r/2v/Y/9b/2P/c/+L/5//p/+r/6//v//v/DQAg
ADYAUgBmAHEAcQBlAEYAKAAbABYADwAEAO7/0v++/7f/sv+r/6v/sv+8/8T/zP/R/9L/
1f/Z/9z/4f/l/+X/4//j/+T/5P/m/+b/5v/n/+f/5//m/+X/5f/m/+j/6P/o/+f/5//n
/+f/6P/p/+n/6P/o/+j/6P/q/+r/6v/r/+3/7f/t/+7/7//v//D/8P/x//H/8f/x//D/
8//z//P/9P/1//X/9f/3//j/+v/7//3//v/+////AwAFAAUABQAIAAkACQAJAAsACwAN
AA8AEAAQABEAEQAPAA0ADwAPABEAEAAQABAADwAPAA8ADQANAA4ADgANAAwACwAJAAkA
CwAKAAkACAAHAAYABQACAAEAAAD///3//v/+//3//f/9//z/+//6//n/+P/4//j/+P/4
//f/9v/2//X/9f/1//X/9P/y//H/9P/0//T/9f/1//X/9v/2//T/9P/0//T/9v/2//b/
9v/2//b/9v/3//j/+f/6//v/+//7//r/+f/6//r/+v/6//z//P/8//z/+v/6//r/+//5
//n/+f/5//r/+//8//3//P/8//r//f/7//r//P/8//z//P/8//z/+//7//n/+f/7//z/
AAAAAAMABAAGAAgACgAKAAgACQAJAAkADAAOAA8AEAAQABAAEAAQABIAEwARABIAEAAU
ABgAGwAgACAAIAAeAB4AHAAaABUADwALAAcAAwACAP///f/8//j/9//0//P/9P/0//P/
8v/y//H/8v/z//L/8f/w/+//7P/s/+v/6//s/+3/7//w//D/8P/w//H/8//y//L/8v/w
/+//7v/t/+z/6v/m/+b/6v/s//D/9//5//r///8DAA0AHwAyAEoAZAB+AI8AkQB/AGYA
UgBHADoALwAmABQA9P/a/9H/yP+7/7f/vv/K/9L/2P/f/+T/5//p/+r/7f/x//P/8f/x
//L/8v/y//L/8v/z//f/9//2//X/9//4//r/+v/3//X/9P/z//T/9v/4//n/+v/6//r/
+v/6//r/+v/7//v/+//7//z/+//7//z//P///////////wAAAwADAAMAAgADAAMAAwAE
AAYACQALAAwADAALAAsACwANAA0ADQASABMAEwATABUAFQAXABkAGAAYABkAGQAZABcA
GQAZABkAGAAYABgAGwAbABsAGQAXABgAGAAXABQAEwARABEAEwASABEAEAAQABAAEAAO
AA0ADAALAAkABgAGAAUABQAIAAgACAAIAAUABAAEAAQABAAEAAMAAgAAAP///////wAA
AAD/////AQAAAP/////+//3//f/8//7//v/+//7///8AAAEAAgAAAAAAAAABAAEAAQAB
AAEAAgADAAMAAwACAAIAAgACAAIAAgACAAIAAAAAAAAAAQACAAMABAAFAAMAAwAFAAYA
BAAEAAQABAACAAIAAQABAAEAAQADAAQACAAIAAsADAAMAA4AEAAQABAAEQARABEAFAAW
ABcAGAAYABgAGAAYABsAGwAYABgAFwAaAB0AHwAlACYAJwAmACYAJAAiAB0AGQAVABEA
DQAKAAcABQAEAAAA///8//v/+f/4//b/9P/z//H/8f/x//H/8f/x//H/8P/w/+//7//x
//H/8v/y//D/8P/w//H/8f/w//D/8P/w//H/8v/z//D/7P/o/+T/5P/q//L/9//1//T/
+f///wkAGwAyAEwAaAB+AI0AkQCLAHQAXABNAEQAOQAwACYAEADy/9f/yP+9/7P/uP/G
/9L/2P/f/+T/5f/p//D/8f/z//P/8f/x//L/8v/z//T/9f/3//f/9//2//X/9f/2//j/
+P/5//n/+v/7//j/+P/4//f/+f/6//v//P/6//r/+v/7//r/+f/4//j//P/9////AAD/
/////////wIABQAFAAUABQAFAAQAAwADAAQABgAHAAkACgAKAAsADwARABEAEQASABMA
EwATABUAFQAXABkAGgAaABsAGwAbABkAGwAbABsAGgAaABoAGwAbABsAGQAZABoAGgAZ
ABgAFwAVABUAGAAYABgAGAAVABQAEwAQAA8ADgANAAsACwAMAAwADQALAAoACQAIAAcA
BgAGAAYACAAIAAcABgAGAAUABQAFAAQABAADAAMAAwACAAEAAQACAAMABQAGAAQABAAE
AAQABAAEAAQABAAEAAQABAAFAAcABwAHAAcACAAJAAkACQAHAAYABQAEAAUABgAHAAgA
CAAIAAgACQAJAAkACQAJAA0ADAALAAoACQAIAAgACAAHAAcABwAHAAkACgAOAA4AEQAS
ABQAFgAYABgAFgAXABcAFwAYABoAGwAcACAAIAAgACAAHwAfABwAHAAeACIAJgApAC4A
LgAuACwALAAqACgAIwAgAB0AGgAXABEADQAKAAgABgAFAAIAAQD+//7//f/8//v/+f/5
//n/9//3//f/9//4//j/9//3//f/9//4//j/9//2//X/9f/3//b/9v/2//j/9f/0//X/
8v/u/+z/7P/u//L/9v/7//v//P8BAAkAFQAnAD4AWAB0AIoAlwCbAI8AeABiAFMARgA1
ACgAFAD2/9r/y//A/7f/uf/A/8r/1v/e/+P/5v/p/+n/7P/x//X/9//2//X/9f/0//b/
9v/2//f/+f/5//j/9//1//b/+P/4//j/9//3//f/+f/6//v/+//7//r/+f/4//r/+v/6
//v/+//7//v//P/7//v//P/8//3//f/9//3//v8BAAEAAQACAAMAAwADAAMABAAGAAcA
BwAIAAgACQAJAAsACwALABAAEQARABEAEwATABUAFwAWABYAFwAXABUAEwAVABUAFQAU
ABQAFAAVABUAFQATABMAFAAUABMAEgARAA8ADwANAAwACwAKAAsADAANAAwACQAIAAcA
BQAGAAYABQAFAAMAAgABAAAAAQAAAAAAAAAAAAAA///+//z/+//7//v/+v/6//n/+f/7
//r/+f/5//n/+f/6//r/+P/4//j/+P/2//b/9v/2//j/+P/4//n/+f/5//n/+f/4//n/
+f/5//j/+P/4//j/+v/6//r/+v/4//j/+P/5//n/+f/5//n/9//5//r/+P/4//j/+P/2
//b/9f/1//X/9f/3//j//P/8////AAD+/wAAAgACAAQABQAFAAUABAAGAAcACAAMAAwA
DAAMAAsACwAIAAgACAAMABAAEwAYABgAGAAWABYAFAASAA0ABwADAP//+//4//X/8//y
//D/7//s/+v/7P/s/+v/6v/n/+X/5f/l/+X/5f/l/+X/5P/k/+P/4//h/+H/4v/i/+T/
5P/k/+X/4//i/+L/4v/i/+P/4P/f/9z/2v/a/9j/2P/e/+T/5//p/+r/7f/x////FQAs
AEQAYAB4AIMAhQB3AFgAOgApAB4ADwAAAOb/zP+8/7P/qv+l/6v/tP++/8r/zv/P/9T/
2//d/97/4f/l/+P/4//j/+T/5P/k/+T/5P/l/+X/5f/k/+P/5P/m/+n/6v/o/+f/5//n
/+n/6v/r/+v/6v/q/+r/6v/s/+z/7P/t/+v/6//r/+z/7f/t/+7/7v/v/+//7//v//D/
8//z//P/9v/3//f/9//1//b/+P/5//z//v///wEAAQADAAMAAwAIAAkACQAJAAsACwAN
AA8ADgAOAA8ADwAPAA0ADwAPAA8ADgAOAA4ADQANAA0ACwALAAwADAALAAoACQAHAAcA
BQAEAAMAAgAEAAQABAACAP///v/9//v//P/8//v/+//5//j/9//2//f/9v/2//b/9v/2
//X/9P/y//H/8f/x//L/8v/x//H/8f/w/+//7//x//H/8v/y//D/8P/w//D/8P/w//D/
8P/y//L/8v/z//H/8f/x//H/9P/1//X/9f/2//b/9v/2//b/9v/2//b/9v/2//b/9//3
//f/9//3//X/8//z//X/9v/0//T/9P/0//T/9P/z//P/8//z//X/9v/2//b/+f/6//z/
/v8AAAAAAAABAAEAAQACAAQABQAGAAgACAAIAAgABwAHAAQABAAGAAoADgARABIAEgAS
ABAAEAAOAAwABwABAP3/+f/1//T/8f/v/+7/7P/r/+j/5//m/+b/5f/k/+X/4//j/+P/
5f/l/+X/5f/k/+T/4//j/+H/4f/i/+L/4v/i/+L/4//j/+L/4v/i/+L/4//i/+H/3v/Y
/9b/2v/g/+b/6P/p/+n/7P/v//n/CQAfADYAUABoAHYAeQBvAFMAMAAeABcADgABAOr/
zv++/7b/r/+o/6v/s/++/8b/zP/Q/9X/2P/b/9//4v/l/+P/4//j/+P/5P/k/+b/5v/m
/+f/6f/p/+j/5//l/+b/6P/o/+r/6f/p/+n/6f/q/+v/6//q/+r/6v/q/+z/7P/s/+3/
7//v/+//8P/v/+//8P/w//H/8f/x//H/8v/1//X/9f/2//f/9//3//n/+v/8//3//f/+
//7///8DAAUABQAFAAoACwALAAsACwALAA0ADwAOAA4ADwAPAA8ADQAPAA8ADwAOAA4A
DgANAA0ADQALAAkACgAKAAkACAAHAAUABQADAAIAAQAAAAIAAgACAAAA/f/8//v/+f/4
//j/9//3//f/9v/1//T/9f/0//T/9P/y//L/8f/w//D/7//v/+//7v/u/+3/7f/u/+7/
7v/v/+3/7f/u/+7/8P/w//D/8P/u/+7/7v/u/+//8P/x//P/8f/x//H/8f/y//P/8//z
//T/9P/0//T/9P/0//T/9P/0//T/9P/1//n/9f/1//X/9P/2//b/9v/2//T/9P/z//P/
8//z//X/9v/2//b/+f/6//r//P/+//7//v////////8CAAQABQAGAAYABgAGAAYABwAH
AAQABAAGAAoADgARABQAFAAUABIAEAAOAAwABwADAP//+//3//b/8//x//D/7P/r/+j/
5//m/+b/5f/k/+P/4f/h/+H/4//j/+P/4//i/+L/4f/h/+H/4f/i/+L/4P/g/+D/4f/h
/+D/4P/g/+L/4f/g/+H/3v/a/9j/2P/a/+D/5v/n/+f/6v/v//H/+/8NACQAPgBaAGwA
dwB3AGMAPAAgABcAEAAFAPb/3v/G/7r/s/+s/6n/r/+4/8L/yv/O/9H/1P/X/9n/3v/j
/+P/4//j/+P/5P/k/+T/5P/k/+X/5f/l/+T/4//k/+b/6f/q/+j/5//n/+f/5//o/+n/
6f/o/+j/6P/o/+r/6v/q/+v/6//r/+v/7P/t/+3/7v/u/+//7//v/+//8v/1//X/9f/0
//X/9f/1//f/+P/6//v///8AAAAAAQADAAUABQAFAAgACQAJAAkABwAHAAkACwANAA4A
EAARAA8ADQAPAA8ADQAMAAwADAANAA0ADQALAAkACgAKAAkACAAHAAUABQAFAAQAAwAC
AAAAAAAAAP7////+//3/+//6//r/+f/5//f/9v/1//T/9f/0//T/9P/y//L/8f/w//D/
7//v/+//8P/w/+//7//v/+7/7f/t/+//7//w//D/8P/w//D/8P/u/+7/7v/u//D/8P/w
//H/8//z//P/8//y//P/8//z//T/9P/0//T/9P/0//T/9P/0//T/9P/1//X/9f/1//b/
9P/0//T/9P/0//T/8//z//P/8//1//b/+P/4//v//P/6//z//v/+/wAAAQABAAEAAQAC
AAIAAgAGAAYABgAGAAcABwAEAAQAAgAGAAoADQASABIAEgAQAA8ADAAJAAMAAQD9//n/
9f/y/+//7f/s/+z/6//o/+f/5v/m/+X/5P/j/+H/4f/h/+H/4f/h/+H/4v/i/+H/4f/f
/9//4P/g/+D/4P/g/+H/4f/g/+D/4P/m/+H/3P/b/9z/3P/a/9b/2P/c/+T/5//n/+j/
6//v//v/DQAkADwAVgBoAHMAcwBhAEAAJgAbABAABwD6/+L/yP+6/7H/qv+r/63/sv+6
/8b/zv/R/9b/1//Z/9r/3//h/+H/4f/h/+L/4v/g/+D/4P/h/+X/5f/k/+P/4//k/+b/
5v/o/+f/5//n/+n/6v/r/+v/6//q/+n/6P/o/+j/6P/p/+v/6//r/+z/7f/t/+7/7v/t
/+3/7f/t/+7/8f/x//H/9P/1//X/9f/1//b/+P/5//3//v/+////AQADAAMAAwAFAAUA
BAADAAQABQAIAAsADAAMAA0ADQANAAsADQANAA8ADgAOAA4ADQANAA0ACwAKAAoACQAH
AAgABwAFAAUABQAEAAMAAgAAAAAAAAD+/////v/9//v/+v/6//n/+f/7//r/+f/4//X/
9P/0//T/8//y//D/7v/w/+//7//v//D/8P/v/+//7//u/+3/7f/v/+//8P/w//L/8v/y
//L/8P/w//D/8P/y//L/8v/z//H/8f/x//H/8//1//b/9//3//b/9f/0//b/9v/2//b/
+P/4//j/+f/5//f/+P/4//j/+P/4//j/+P/3//f/9f/1//f/+P/8//z///8AAAIABAAG
AAYABgAHAAcABwAGAAgACQAKAA4ADgAOAA4ADQANAAoACgAIAAwAEAATABkAGgAbABoA
GAAWABQADwAMAAkABgADAP3/+f/2//T/8//z//H/8f/u/+7/7f/s/+v/6f/p/+n/6f/p
/+n/6f/o/+j/5//n/+f/5//o/+j/6P/o/+j/6f/r/+r/6v/q/+7/6f/o/+f/5v/i/97/
3P/g/+b/7P/v/+//7P/r//P/AwAPACYARgBgAHIAfwCDAHkAZABOAEMAOgArACAAEgD4
/9z/yf++/7H/rf+2/8L/zP/S/9n/3v/j/+P/5P/n/+n/6f/r/+v/7P/s/+z/7P/s/+3/
8P/x//H/8f/v//D/8v/y//L/8f/x//H/7//w//H/8f/z//T/9f/2//T/9P/0//X/9f/1
//X/9v/3//f/+P/4//n/+f/5//n/+v/9//3//f8AAAEAAQABAP//AAACAAMABQAGAAYA
BwAHAAkACQAJAAoACwALAAsADAANABAAEwAUABQAFQAVABYAFQAYABkAGQAYABgAGAAX
ABcAFwAVABcAGAAYABcAFgAVABMAEwATABIAEQAQAA4ADgAOAAwADAAMAAwACwAMAAwA
CwALAAoACAAGAAQABAAEAAUABgAFAAQAAgAAAAIAAQABAAEAAQAAAP7//f/+//7//v//
//////8AAAAAAAAAAAAAAAD+//7//v/+/wAAAAAAAAEAAQABAAEAAQACAAMAAwADAAQA
BAAEAAQABAAEAAQABAAGAAYABgAGAAgACAAIAAgABwAGAAQAAwAEAAUACAAKAAoACgAN
AA4ADQAOAA8ADgAQABMAFQAXABYAGAAZABoAHgAeAB4AHgAfAB8AHAAcABwAIAAkACcA
KgAqACoAKAApACgAJwAjACAAHQAaABcAEwAPAAwACgAGAAUAAgABAAAAAAD///7//P/5
//j/9//1//X/9f/1//b/9v/1//X/8//z//T/9P/3//j/+f/7//j/9v/1//T/9v/1//T/
9f/2//b/8v/s/+r/7P/u//H/9f/2//v///8HABcALABCAFwAeACNAJcAlQCCAGoAWwBQ
AEUANgAqABYA9P/X/8z/w/+7/77/yP/S/9j/3f/g/+H/5//s/+//8//3//X/9f/2//b/
9v/2//b/9//5//n/+P/3//X/9v/4//j/+//7//z//f/6//r/+v/5//z//P/8//z//P/8
//z//f/7//v/+//8//3//f/+//7/AQABAAEAAQABAAMAAgABAAQABQAFAAUABQAGAAgA
CQAJAAoACgALAA0ADwAPAA8AFAAVABUAFQAVABUAFwAZABwAHAAdAB0AGwAZABsAGwAd
ABwAHAAcABsAGwAbABkAFwAYABgAFwAZABkAGAAZABsAGgAZABgAFQAUABMAEAAQABAA
EAAPAA4ADgANAA0ADQAMAAsACgAHAAYABgAGAAYABgAFAAQABQAFAAYABwAFAAQAAgAB
AAMABAAFAAcABAADAAMAAgAAAAAAAAAAAAMABAAFAAYABgAGAAYABwAHAAcABwAHAAcA
BwAGAAUABwAIAAkACgAIAAgACAAIAAgADAAOAA0ADAALAAoACQAIAAoACgAJAAkACwAL
AA0ADgANAAwADgAOAA8AEgAVABYAFwAZABoAGwAcAB4AHwAgAB8AHgAdABwAHwAhACAA
IgAfACIAJQAnACwALAAsACoAKwAqACkAJQAlACMAIQAfABkAFQASABAADAALAAgABwAD
AAIAAAD+//v/+f/5//n/+//7//v/+//6//r/+f/5//n/+f/6//r/+f/4//f/9//4//j/
+f/6//b/8//2//n/+P/6//j/9P/u/+z/7v/1////AgABAAUADQAXACgAPgBWAHIAiwCd
AJ0AkAB4AGMAVABJADoALgAeAAQA4//Q/8X/vf+8/8T/zv/U/93/5P/n/+v/7v/x//P/
9//5//n/+v/6//r/+v/6//v//P/7//n/9//4//r//f/+//7//f/9//3/+//8//3//f/8
//z//P/8////AAABAAMAAgABAAAAAAADAAMABAAEAAMAAwADAAMABAAHAAcABwAIAAkA
CQAJAAcACAAKAAsADwAQABAAEQASABMAEgARABcAGQAaABsAGwAbAB0AHwAfAB4AHgAd
AB4AHQAgACEAIQAgACAAIAAfAB8AHwAdAB4AIAAhACEAHQAbABgAFwAaABoAGgAaABgA
GAAYABYAFQAUABMAEQASABIAEQARAA8ADgANAAwADQAMAAwADAAJAAgABgAEAAUABQAG
AAcACAAIAAcABwAJAAgABwAHAAYABQAFAAQABQAGAAcACAAIAAgACAAIAAYABgAGAAcA
BwAHAAcABwAGAAcABwAHAAoACgAKAAoACAAIAAgACAAKAAoACgALAAsACQAHAAoACgAK
AAoACgAKAAoACQAJAAsACwANAA4ADgAOABEAEgAUABYAGAAYABoAGwAbABsAHAAeAB8A
IAAgACAAIAAgACMAIwAgACAAHwAiACUAJwAsACwALAAqACsAKgApACUAIQAdABkAFQAQ
AA0ACwAKAAUAAwD///3/+v/6//n/+P/1//P/8//z//X/9f/1//X/8//y//D/7//v/+//
8P/w/+7/7v/u/+//7//u/+7/7v/s/+v/6v/r/+r/6P/k/+L/4v/m/+r/7//x//T/9//7
/wUAGQAwAEgAZACAAJEAkwCJAHQAWgBHADgAKwAeAAgA6P/O/73/sv+p/6v/uP/E/8z/
0v/X/9r/3f/f/+L/5f/n/+f/6f/p/+r/6v/q/+r/6v/r/+v/6//q/+n/6f/q/+z/7P/s
/+v/6//r/+n/6v/r/+v/7P/s/+z/7P/q/+r/6v/r/+3/7f/t/+7/7f/t/+7/7v/v/+//
7//v/+//8f/w/+//8f/z//T/9f/0//T/9f/1//f/+P/4//n/+//9//3//f8AAAEAAQAB
AAMAAwAFAAcABwAGAAYABQAFAAMABQAFAAMAAgACAAIABAAFAAYABQAEAAQAAwABAAIA
AQD/////AQAAAP///v/+//7//v/8//v/+v/5//f/9P/0//P/8//1//T/8//y//P/8v/y
//L/8f/w/+7/7P/u/+3/7f/t/+3/7P/q/+n/6//q/+n/6f/p/+n/6v/q/+r/6v/q/+r/
6v/q/+r/6v/r/+z/7f/v/+3/7f/t/+3/7v/v/+//7//u/+7/7v/u//D/8P/w//D/7v/u
/+7/7//v/+//7//v/+3/7f/t/+3/7P/s/+z/7P/s/+z/7P/q/+r/6f/p/+v/6//t/+7/
7v/u//H/8v/y//T/9v/2//j/+f/5//n/+v/8//3//v8AAAAAAAAAAP/////8//z//P8A
AAQABwAKAAoACgAIAAYABAACAP3/9//z/+//6//q/+f/5f/k/+L/4f/e/93/3P/c/9v/
2v/Z/9f/1//X/9f/1//X/9f/2P/Y/9f/1//V/9X/1v/W/9j/2P/Y/9n/2f/Y/9j/2P/W
/9X/0v/R/9D/0P/M/8r/zv/U/9j/2//b/97/4f/p//v/EQAqAEQAXABsAHEAZwBPADAA
HAATAAoA/f/m/8r/tP+q/6X/nv+d/6f/sv+6/8D/xP/H/8r/z//T/9T/1f/X/9X/1//X
/9j/2P/Y/9j/2P/Z/9v/2//a/9n/1//Y/9r/2v/a/9n/2f/Z/9n/2v/b/9v/3P/c/9z/
3P/a/9r/2v/b/9z/3f/e/+D/3//f/+D/4P/f/9//3//f/+L/5f/l/+X/5P/l/+X/5f/n
/+j/6v/r/+3/7v/u/+//7//x//H/8f/2//f/9//3//f/9//5//v//P/8//3//f/9//v/
/f/9//3//P/8//z/+//7//v/+f/5//r/+v/5//r/+f/3//f/9f/0//P/8v/y//L/8v/w
/+//7v/t/+v/6v/q/+n/6f/p/+j/5//m/+X/5P/k/+T/4v/i/+H/4P/i/+H/4f/h/+D/
4P/f/9//4f/g/9//3//d/93/3v/e/+D/4P/g/+D/4P/g/+D/4P/e/97/3v/f/+H/4f/h
/+H/4v/j/+P/4//i/+L/4v/i/+D/4P/g/+D/4P/g/+D/4f/h/+H/4f/h/9//3//f/9//
3v/e/97/3f/e/9z/3P/c/9z/3P/c/9v/2//b/9v/3f/e/97/3v/h/+L/4P/i/+T/5P/l
/+f/6P/p/+j/6v/r/+z/7P/s/+z/7P/t/+3/6v/q/+r/7v/y//X/+P/4//j/9v/2//T/
8v/t/+f/4//f/9v/2P/V/9P/0v/S/9H/zv/N/8r/yv/J/8j/yf/H/8f/x//H/8f/x//H
/8b/xv/F/8X/w//D/8T/xP/E/8T/xP/F/8b/xv/H/8j/xP/F/8T/wf++/7z/vP+8/77/
wv/G/8n/yf/K/83/1f/j//f/EAAsAEQAUgBVAE0ANQAUAAAA9//y/+n/2P+6/6T/nP+V
/4z/jf+T/5z/pP+s/7L/tf+0/7f/u/++/7//w//H/8b/xf/F/8T/xP/E/8T/xf/F/8X/
xP/D/8P/xP/G/8b/xv/F/8X/xf/F/8b/x//H/8j/yP/I/8j/yP/I/8j/yf/J/8n/yf/K
/8n/yf/K/8r/zf/N/83/zf/M/8//z//P/9D/0f/R/9H/0f/S/9T/1f/X/9j/2P/Z/9n/
2//b/9v/4P/h/+H/4f/h/+H/4//l/+b/5v/n/+f/5//l/+f/5//n/+b/5v/m/+X/5f/l
/+P/4f/i/+L/4f/g/9//3f/d/93/3P/b/9r/2v/a/9r/2P/V/9T/0//R/9L/0v/R/9H/
0f/Q/8//zv/L/8r/yv/K/8z/zP/L/8r/yP/H/8f/x//I/8j/x//H/8f/xv/F/8X/xf/F
/8b/xv/G/8b/xv/G/8b/xv/G/8b/yP/I/8j/yf/J/8n/yf/J/8j/yf/J/8n/yv/K/8r/
yv/I/8j/yP/I/8j/yP/I/8n/yf/J/8n/yf/H/8X/x//H/8j/x//G/8X/xP/E/8T/w//D
/8X/xf/H/8j/yP/I/8v/zP/K/8z/zv/O/87/z//P/8//0P/S/9P/1P/W/9b/1v/W/9X/
1f/S/9L/0v/W/9r/3f/i/+L/4v/g/9//3P/Z/9P/zf/J/8X/wf/A/73/u/+6/7r/uf+2
/7X/tP+0/7P/sv+x/6//r/+v/6//r/+v/6//rv+u/63/rf+t/63/rv+u/6z/rP+s/63/
r/+u/67/rv+u/63/rP+r/6b/ov+i/6T/pv+s/7L/s/+x/7L/t/+//8//4//6/xQAKgA2
ADsAMQATAPL/5v/h/9j/zf+8/6D/iP+A/3v/cv9z/3n/gv+K/5D/lP+Z/6D/of+j/6j/
qf+p/6n/qf+p/6r/qv+o/6j/qP+p/6v/q/+q/6n/qf+q/6z/rP+s/6v/q/+r/6v/rP+t
/63/rf+s/6v/qv+q/6r/qv+r/63/rf+t/67/rf+t/67/rv+v/6//r/+v/7D/s/+z/7P/
sv+z/w==
         </WaveFormData>
      </LeadData>
      <LeadData>
         <LeadByteCountTotal>10000</LeadByteCountTotal>
         <LeadTimeOffset>0</LeadTimeOffset>
         <LeadSampleCountTotal>5000</LeadSampleCountTotal>
         <LeadAmplitudeUnitsPerBit>4.88</LeadAmplitudeUnitsPerBit>
         <LeadAmplitudeUnits>��V</LeadAmplitudeUnits>
         <LeadHighLimit>2147483647</LeadHighLimit>
         <LeadLowLimit>268435456</LeadLowLimit>
         <LeadID>V1</LeadID>
         <LeadOffsetFirstSample>0</LeadOffsetFirstSample>
         <FirstSampleBaseline>0</FirstSampleBaseline>
         <LeadSampleSize>2</LeadSampleSize>
         <LeadOff>FALSE</LeadOff>
         <BaselineSway>FALSE</BaselineSway>
         <ExcessiveACNoise>FALSE</ExcessiveACNoise>
         <MuscleNoise>FALSE</MuscleNoise>
         <LeadDataCRC32>4196485071</LeadDataCRC32>
         <WaveFormData>
BAAEAAQABAACAAIAAgACAAIAAgACAAIAAgACAAIAAgACAAIAAgACAAIAAgACAAIAAAAA
AAAAAAAAAAAAAAAAAAAAAAAAAAAAAAAAAAAAAAAAAAAAAAAAAAIAAgACAAIAAAAAAAAA
AAACAAIAAgACAAIAAgACAAIAAgADAAMABAAEAAQABQAFAAYABgAIAAgACAAIAAgACAAH
AAcABAADAAAA/v/8//r/+P/3//X/9P/1//f/+P/5//n/+f/6//r/+P/4//n/+//7//v/
/P/8//z//v///wAAAQACAAMAAwABAAEAAQABAAEAAQABAAEAAQABAAEAAQABAAEAAQAB
AAMAAwACAAIAAgACAAIAAgABAAMAAwADAAUACAAKABAAFQAYABoAGgAYABoAHAAaABgA
EgAIAP3/8P/g/9n/2v/a/+P/8v/3/+f/1P/K/8j/yP/L/9T/3f/o//P/+/8DAAoADwAT
ABYAFQAVABIADgAKAAkACAAHAAYABQAFAAcABgAGAAYABAAEAAQABAAGAAYABgAFAAUA
BQAFAAUAAwADAAMAAgAEAAQABAAEAAQAAwADAAMAAQABAAEAAQABAAEAAAAAAAAAAAAA
AAAAAAAAAAAA///////////9//3//f/9//v/+//6//n/+P/5//j/9//2//P/8v/x//D/
7//u/+7/7v/t/+3/7f/s/+7/7v/u/+7/7v/u/+7/7//v/+//8P/x//L/8//0//X/9v/3
//f/+P/5//r/+v/8//3//v/+//7//////wAAAAABAAEAAgACAAIAAgACAAMAAwAEAAQA
BAAEAAQABAAEAAIAAgACAAIABAAEAAQABQADAAMAAwADAAMAAwADAAMAAwADAAQABAAD
AAMAAwADAAMABAAEAAMAAwADAAMAAwADAAMAAwADAAIAAgACAAIAAgACAAIAAgD/////
/////wAAAAAAAAAAAAAAAP///////////////wAAAAAAAAAAAQABAAIAAAAAAAAAAAAA
AAAAAAAAAAIAAgACAAIAAwADAAQABAAEAAUABQAGAAYACAAIAAgABgAGAAYABwAHAAQA
AwAAAP7//P/6//j/9//1//T/9P/1//X/9f/1//X/9v/2//b/9//5//z//f/7//z//P/8
//7///8AAAEAAAABAAEAAQABAAEAAQABAAEAAQABAAEAAQABAAEAAQABAAEAAQABAAMA
AgACAAIAAgACAAIAAwADAAMAAwADAAYACAAMABMAFgAaABoAGAAaABoAGgAaABgAEAAD
APb/6v/f/9r/2v/b/+j/9//1/+D/0P/M/8z/y//Q/9n/5P/t//f///8GAA0AEQAUABcA
FwAWABIADgALAAoACQAIAAcABwAHAAYABgAGAAYABgAGAAYABgAGAAYABQAFAAUABQAF
AAUABQAFAAQABAAEAAQABAAEAAMAAwADAAMAAwADAAMABQAFAAQABAAEAAQABAAEAAQA
BAAEAAMAAwADAAMAAQD////////9//3//P/7//r/+f/4//f/9v/1//T/8//y//H/8P/w
//D/7f/t/+3/7P/u/+7/7v/u//D/8P/w//H/7//v//D/8f/y//P/9P/1//b/9//3//j/
+f/6//r//P///wAAAAAAAAEAAQACAAIAAQABAAIAAgACAAIAAgADAAMABAAEAAQABgAG
AAYABgAGAAYABgAGAAQABAAEAAUABQAFAAUABQAFAAUABQAFAAUABQAGAAYABQAFAAUA
BQAFAAYABgAFAAMAAwADAAMABQAFAAUABQAEAAQABAAEAAIAAgACAAIAAwADAAMAAwAA
AAAAAAAAAAAAAAD/////AQABAAEAAQACAAIAAAAAAAAAAAAAAAAAAAAAAAIAAgACAAIA
AQABAAIAAgACAAMAAwAEAAIABAAEAAQABgAGAAYABwAJAAYABQACAP7//P/6//j/+f/3
//b/9v/1//X/9f/1//X/9v/2//b/+P/5//v/+//5//r/+v/6//7///8AAAEAAQABAAAA
//////////////////////////////////////////////3//P/8//z//v/+//7////9
//3//f///wIABAAIAA8AEgASABQAEgASABIAEgAQAAwABAD5/+z/3v/R/87/0P/R/9z/
7f/r/9r/zP/I/8r/y//S/9n/4v/t//X//f8GAAsADQAOABEAEQAQAA4ACgAFAAQAAwAC
AAEAAQABAAAAAAAAAP7//v/+//7//v/+//7//f////////////3//f/9//z//P/8//z/
/P/8//v/+//7//v/+//7//v//f/9//z//P/8//z//P/8//r/+v/6//n/+f/5//n/9//1
//X/9f/z//X/9P/z//L/7//u/+3/7P/t/+z/6//q/+f/5v/m/+b/5f/l/+X/5P/m/+b/
5v/m/+b/5v/m/+f/5f/l/+b/5//q/+v/7P/t/+7/7//v//D/8f/y//L/9P/z//T/9P/0
//f/9//4//j/+f/5//r/+v/6//r/+v/7//v//P/8//z//P/8//z//P/8//z//P/8//z/
/P/8//3//f/9//3//f////////////3//f/+//7////////////9//7//v/9////////
/////f/9//3//f/8//z//P/8//z//P/8//z//f/9//3//f/8//z//P/8//7//P/7//z/
+v/6//r/+v/8//z//P/8//z//P/8//z//f/9//7//v/+//////8AAAAAAgACAAIAAAAA
AAAAAQADAAAA///8//r/+P/2//T/8//x//D/8P/v/+//7//v/+//8P/w//D/8P/x//P/
8//1//b/9v/2//j/+f/6//v//v/////////+//3//P/7//3//f/9//3//f/9//3//f/9
//3//f/9//3//P/8//z//P/8//z//f/9//3//////wAABAAGAAsAEAASABIAEgASABQA
FAASAA4ABAD5/+7/4v/T/8r/yv/J/9D/3//n/9z/yv/C/8T/yf/O/9X/3v/p//X//f8C
AAcADQAQABMAEwAQABAADgAJAAQAAwACAAEAAQD///7//v/+//7//v/+//7//v/+//7/
/f/9//3//f/9//////////7//P/8//z//P/8//v/+//7//3//f/9//3//P/7//n/+P/6
//r/+v/6//j/+P/4//f/+f/5//n/9//3//f/9//1//P/8v/x//D/7//u/+3/7P/p/+j/
5//m/+X/5P/k/+T/5f/l/+X/5P/k/+T/5P/k/+T/5P/k/+X/4//j/+T/5f/m/+f/6P/p
/+r/6//r/+z/7f/u/+7/8P/z//T/9P/0//f/9//4//j/9//3//j/+P/4//j/+P/5//f/
+P/4//j/+P/4//j/+P/4//j/+P/4//r/+v/6//v/+//7//v/+//7//v/+//7//v/+//8
//z/+//7//v/+//7//z//P/7//v/+//7//v/+//7//v/+//6//r/+v/6//z//P/8//z/
+//7//v/+//4//j/+P/4//j/+P/4//j/+P/4//j/+P/4//j/+v/6//r/+v/5//n/+v/6
//r/+//7//z//P/+//7//v/+//7//v///wEA/v/9//r/9v/0//L/8P/v/+3/7P/s/+v/
6//r/+v/7f/u/+7/7v/s/+3/7//v//H/8v/y//L/9P/1//b/9//6//v/+//7//v/+//7
//v/+//7//v/+//7//v/+//7//v/+//7//v/+//6//r/+v/8//z//P/9//v/+f/7//3/
/v8AAAYACwAOABAAEgASABAAEAAQAA4ACgAAAPP/5v/Y/8v/xv/E/8X/0P/f/9v/zP++
/7z/wv/F/87/1//g/+v/9//9/wQABwAJAA4AEQARABAAEAAKAAUABAABAAAA////////
/v/+//7//P/8//z//P/+//7//v/9//3//f/9//3//f/9//3//P/8//z//P/8//z/+//7
//v//f/9//3//f/7//v/+v/6//r/+v/6//r//P/8//z/+//7//v/+//5//n/+f/5//f/
9//2//X/9P/z//L/8f/w//H/8P/v/+7/7f/s/+z/7P/p/+n/6f/o/+r/6v/q/+r/7P/s
/+z/7f/t/+3/7v/v/+7/7//w//H/8v/z//P/9P/1//b/9v/4//n/+v/6//r/+//7//z/
/P/9//3//v/+//7//v/+//////8AAAAAAAAAAAAAAAAAAAAAAAAAAAAAAAAAAAAAAQAB
AAEAAQABAAEAAQABAAEAAQABAAIAAgADAAMAAwADAAMABAAEAAMAAwADAAMAAwADAAMA
AwADAAQABAAEAAQAAgACAAIAAgADAAMAAwADAAIAAgACAAIAAgACAAIAAgACAAIAAgAA
AAAAAAAAAAIAAgACAAIAAwADAAQABAAEAAUABQAGAAYACAAIAAgACgAKAAoACwALAAgA
BwAEAAAA/v/8//r/+f/3//b/9v/3//f/9//3//f/+P/4//j/+P/5//v/+//9//7//v/+
//7///8AAAEABAAFAAUABQADAAMAAwADAAMAAwADAAMABQAFAAUABQADAAMAAwADAAMA
AgACAAIAAgACAAIAAwADAAMAAwAFAAgACgAQABUAGAAaABwAHAAcAB4AHAAaABYADgAD
APb/5P/Z/9b/1P/T/97/6//j/9D/wv/C/8b/yf/S/93/6P/1////BQAMABMAFQAYABkA
GQAYABQAEAANAAwACwAKAAkACQAJAAgACAAIAAgACAAIAAgACAAIAAgABwAHAAcABwAH
AAcABwAHAAYABgAGAAYABgAGAAUABQAFAAcABwAHAAcABwAHAAYABgAGAAYABgAGAAYA
BgAGAAUABQAFAAUAAwADAAMAAwABAAEAAAD///7//f/8//v/+v/5//j/9//2//f/9v/2
//b/9f/1//X/9P/0//T/9P/0//L/8v/y//P/9f/1//b/9//2//f/+P/5//r/+//7//z/
/f/+//7/AAADAAQABAAEAAUABQAGAAYABQAFAAYABgAGAAYABgAHAAcACAAIAAgACAAI
AAgACAAIAAgACAAIAAgACAAIAAkACQAJAAkACQAJAAkACQAJAAkACQAKAAoACQAJAAkA
CQAJAAoACgAJAAcABwAHAAcABwAHAAcABwAGAAYABgAGAAYABgAGAAYABQAFAAUABQAG
AAYABgAGAAYABAAFAAUABAAGAAYABgAGAAYABgAGAAYABgAGAAYABgAHAAcACAAIAAgA
CQAJAAoACgAMAAwADAAMAAwADAANAA0ACgAJAAYAAgAAAP7//P/9//v/+v/6//v/+//7
//v/+//8//z//P/+////AQABAP//AAAAAAAABAAFAAYABwAGAAcABwAHAAcABwAHAAcA
BwAHAAcABwAHAAcABwAHAAcABwAHAAcABwAGAAYABgAGAAYABgAHAAcABwAHAAkADgAQ
ABYAGwAeACAAHgAeACAAIAAgABwAFAAKAP//8P/i/93/3P/c/+X/9P/x/9//0P/K/8r/
zP/R/9r/5//0//3/BQANABIAFwAbABwAHQAbABYAFAAQAA8ADgANAAwACwALAA0ADAAM
AAwADAAMAAwADAAKAAoACgAJAAkACQAJAAkACQAJAAkACAAKAAoACgAKAAgABwAHAAcA
BwAHAAcABwAHAAcABgAGAAQABAAEAAQABAAEAAQAAwADAAMAAwABAAEAAQABAP/////+
//3//P/5//j/9//2//f/9v/1//T/8f/w//D/8P/x//H/8f/w//D/8P/w//D/8v/y//L/
8//z//P/9P/1//b/9//4//n/+v/7//v//P/7//z//P/+////AAAAAAAAAwADAAQABAAD
AAMABAAEAAQABAAEAAUABQAGAAYABgAGAAYABgAGAAYABgAGAAYABgAGAAYABwAFAAUA
BQAFAAUABQAFAAUABQAFAAYABgAFAAUABQAFAAUABgAGAAUAAwADAAMAAwAFAAUABQAF
AAQABAAEAAQABAAEAAQABAABAAEAAQABAAIAAAAAAAIAAgACAAIAAgACAAAAAAAAAAAA
AAAAAAAAAAADAAMABAAEAAQABQAFAAYABgAIAAgACAAIAAgACAAJAAkABgAFAAIAAAD+
//z/+v/5//f/9v/2//f/9//3//f/9//4//j/+P/6//v//f/9//v//P/8//z//P/9//7/
//8CAAMAAwADAAEAAQABAAEAAwADAAMAAwADAAMAAwADAAMAAwADAAMAAwACAAIAAgAC
AAIAAgADAAMAAwAFAAUABgAIAA4AEwAYABoAGgAYABoAHAAaABgAFAAKAP//9P/k/9v/
2v/a/9v/6P/z/+n/1P/G/8L/xv/L/9D/2//o//P//f8FAAoADwATABYAFwAVABIADgAI
AAcACAAHAAYABQAFAAUABAAEAAQABAAEAAQABAAGAAYABgAFAAMAAwADAAMAAwADAAMA
AgACAAIAAgACAAQAAwADAAMAAwADAAMAAwABAAEAAAAAAAAAAAAAAAAAAAAAAAAA////
///////9//////////3/+//6//n/+P/3//b/9f/0//X/9P/z//L/7//u/+7/7v/v/+//
7//u/+7/7v/u/+7/7v/u/+7/7//v/+//8P/x//L/8//0//X/9v/3//f/+P/7//z//P/+
//3//v/+//7/AQABAAIAAgABAAEAAgACAAIAAgACAAMAAwAEAAQABAAEAAQABAAEAAQA
BAAEAAQABAAEAAQABQAFAAUABQAFAAUABQAFAAUABQAFAAYABgAFAAUABQAFAAUABgAG
AAUABQAFAAUABQADAAMAAwADAAQABAAEAAQAAgACAAIAAgABAAEAAQABAAIAAgACAAIA
AAAAAAAAAAAAAAAAAAAAAAIAAgACAAIAAwADAAQABAAEAAUABQAGAAQABgAGAAYABgAG
AAYABwAIAAYABgAEAAAA/v/8//r/+f/3//b/9v/1//X/9f/1//X/9v/2//b/+P/5//v/
+//5//r/+v/6//z//f/+////AAABAAEAAQABAAEAAQABAAEAAQABAAEAAwADAAMAAwAB
AAEAAQABAAEAAAAAAAAAAAAAAAAAAQAFAAEAAQADAAYACgAOABMAGAAaABoAGgAaABoA
HAAaABYADgADAPb/5v/b/9j/1v/b/+r/9//v/9j/yv/E/8b/yf/Q/9n/5v/z//3/AwAK
AA8AEwAWABcAFwAUABAADAAJAAoACQAIAAcABwAFAAQABAAEAAYABgAGAAYABgAGAAYA
BQAFAAUABQAFAAUABQAFAAQAAgACAAIAAgAEAAMAAwADAAEAAQABAAEAAwADAAIAAgAC
AAIAAgACAAQABAAEAAMAAQABAAEA//8BAAEAAQD///3//P/7//r/+f/4//f/9v/1//T/
8//y//H/8P/w//D/7//v/+//7v/u/+7/7v/u/+7/7v/u/+//8f/x//L/8//0//X/9v/3
//b/9//3//j/+f/6//r//P/9//7//v/+/wAAAQADAAQAAwADAAQABAAEAAQABAAFAAMA
BAAEAAQABgAGAAYABgAGAAYABgAGAAQABAAEAAUABwAHAAcABwAHAAcABwAHAAUABQAG
AAYABwAHAAcABwAFAAYABgAFAAUABQAFAAUABQAFAAUABQACAAIAAgACAAQABAAEAAQA
AQABAAEAAQACAAIAAAAAAAAAAAAAAAAAAAAAAAAAAAAAAAAAAAADAAMABAAEAAQABQAF
AAYABAAGAAYABgAGAAYABgAHAAkABgAFAAIAAAD+//z/+v/3//X/9P/0//X/9f/1//X/
9f/2//b/9v/0//X/9//3//f/+P/4//j/+v/7//z//f/8//3//f/9////////////////
//////////////////3//f/9//3//f/8//z//P/8//z//P/9//3/+//7//3//v8CAAYA
CwAOABIAEgASABQAFAASABIAEAAGAPn/8P/k/9f/0v/Q/8//2P/p/+//4v/Q/8j/yv/N
/9D/1//g/+v/9f/9/wIABwAJAA4AEwATABQAFAAOAAkABgAFAAQAAwADAAMAAgACAAIA
AAAAAAAAAAD+//7//v/9////////////AQABAAEAAAD+//7//v/+//7//f/9//3/////
///////9//3//P/8//z//P/8//z/+v/6//r/+f/7//v/+//5//n/+f/5//f/9f/0//P/
8v/x//D/7//u/+//7v/t/+z/6v/o/+f/5v/l/+X/5f/k/+b/5v/m/+b/5P/k/+T/5f/n
/+f/6P/p/+j/6f/q/+v/7v/v/+//8P/x//L/8v/0//f/+P/4//j/9//3//j/+P/5//n/
+v/6//r/+v/6//v/+//8//z//P/8//z//P/8//z//P/8//z//P/8//z//f//////////
/////////////////wAAAAD/////////////AAAAAP/////////////9//3//f/9//z/
/P/8//z//v/+//7//v/9//3/+//6//z//P/8//z//P/8//z//P/6//r/+v/6//v/+//8
//z//f///wAAAgABAAIAAQAAAAIAAgACAAMAAQD+//3/+v/5//j/9//2//T/8f/v/+7/
7//v/+//7//v//D/8P/w//D/8f/z//P/8//0//T/9P/2//f/+P/5//r/+//7//v//f/9
//3//f////////////7//f/8//v//f/9//3//f/9//z//P/8//7//v/+/////f/7//n/
/f/+/wAAAgAHAA4AEgAUABQAFAAUABQAFAASAAwA///y/+b/2f/O/8r/x//K/9n/5//k
/9L/xv/G/8v/zv/V/97/5//x//v/AgAFAAcADAARABUAFgAWABIACwAEAAEAAAD/////
AAAAAAEAAgAAAAAAAAAAAAAAAAAAAP///f/9//3//f/+////AAAAAP7//v/+//7//P/7
//v/+//8//3//v////z/+//5//j/+f/6//v//P/6//r/+v/5//n/+f/5//f/9//3//f/
9f/1//T/8//y//H/8P/v/+7/6//q/+n/6P/n/+b/5v/m/+X/5f/l/+T/5v/m/+b/5v/k
/+T/5P/l/+X/5f/m/+f/6P/p/+r/6//q/+v/6//s/+//8P/w//L/8//0//T/9P/3//f/
+P/4//n/+f/6//r/+v/6//r/+//9//7//v/+//7//v/+//7//v/+//7//v/+//7//v//
//3//f/9//3/////////////////AAAAAP////////////8AAAAA////////////////
/////////v/+//7//v/+//7//v/+////////////AAD+//7//v/+//z//P/8//z//P/8
//z//P//////AAAAAP7//////wAA/v8AAAAAAAAAAAAAAAABAAQAAgACAAAA/f/6//f/
9P/1//P/8v/y//L/8f/w/+//7//w//D/8P/u/+//8f/x//L/9P/1//b/9//3//f/9//7
//3//v////////////////////////////////////3//f/9//3////+//7//v/8//z/
/P/9///////9//3//P8AAAIABwAOABIAFgAWABQAEgASABQAEgAOAAUA9v/o/9v/0P/G
/8P/xv/T/+P/4v/S/8b/xP/H/8r/0f/a/+X/8//9/wQACQALAA4AEwAVABYAFgAUAA8A
CAAFAAQAAwADAAEAAAAAAAAAAgACAAIAAgAAAAAAAAD/////////////AQABAAEAAAAA
AAAAAAAAAP7//f/9//3////////////9//3//P/8//7//v/+//7//P/8//z/+//5//n/
+f/3//n/+f/5//f/9f/0//P/8v/z//L/8f/w/+3/7P/r/+r/5//m/+b/5v/n/+f/5//m
/+T/5P/k/+T/5v/m/+b/5//l/+X/5v/n/+j/6f/q/+v/7P/t/+3/7v/v//D/8P/y//P/
9P/0//T/9//3//j/+P/7//v//P/8//r/+v/6//v/+//8//z//P/+//7//v/+//z//P/8
//z//P/8//z//f/9//3//f/9/////////////f/9//7//v////////////3//v/+//3/
//////////////////////z//P/8//z//v/+//7//v/9//3//f/9//7//P/8//z//P/8
//z//P/6//r/+v/6//z//P/8//z/+//7//z//P/+//////8AAP7/AAAAAAAAAAAAAAAA
AQADAAAA///8//r/+P/2//T/8//x//D/8P/v/+//7//v/+//8P/w//D/8P/x//P/8//1
//b/9v/2//j/+f/6//v//f///wAAAQD/////////////////////AQABAAEAAQABAAEA
AQABAAEAAAAAAAAAAgACAAIAAwABAAEAAQABAAQABgAKAA8AFAAYABgAGAAYABgAGAAW
ABAACAD9/+7/4P/T/87/zP/L/9b/4//h/9D/wv/A/8T/x//Q/9v/5v/z////BQAMAA8A
EwAWABkAFwAWABQAEAALAAoACQAIAAcABwAHAAYABgAGAAYABgAGAAYABgAGAAYABQAF
AAUABQAFAAUABQAFAAQABAAEAAQABAAEAAMAAwADAAUABQAFAAUABQAFAAQABAAGAAYA
BgAGAAQABAAEAAMAAwADAAMAAQABAAEAAQD//wEAAAD///7//f/8//v/+v/5//j/9//2
//X/9P/0//T/9f/1//X/9P/0//T/9P/0//L/8v/y//P/9f/1//b/9//4//n/+v/7//r/
+//7//z//f/+//7/AAABAAIAAgACAAMAAwAEAAQAAwADAAQABAAEAAQABAAFAAUABgAG
AAYABgAGAAYABgAGAAYABgAGAAQABAAEAAUABQAFAAUABQAHAAcABwAHAAcABwAIAAgA
BwAHAAcABwAHAAgACAAHAAUABQAFAAUABQAFAAUABQAGAAYABgAGAAQABAAEAAQABQAF
AAUABQACAAIAAgACAAQABAADAAMAAwADAAQABAAEAAQABAACAAIAAgACAAQABAAEAAQA
BQAFAAYABgAGAAcABwAIAAgACgAKAAoACgAKAAoACwAJAAYABQACAAIAAAD+//z/+f/3
//b/9v/5//n/+f/5//n/+v/6//r/+v/7//3//f/9//7//v/+/wAAAQACAAMABAAFAAUA
BQAFAAUABQAFAAUABQAFAAUABQAFAAUABQAFAAUABQAFAAcABgAGAAYABgAGAAYABwAF
AAUABQAHAAwAEAAUABkAHgAgAB4AHgAeAB4AHgAaABIABgD7/+z/3v/Z/9j/1v/h//D/
7f/b/8j/wv/E/8b/zf/Y/+P/8P/7/wMACwAOABMAFwAYABkAFwAUABAADgANAAwACwAK
AAkACQALAAoACgAKAAgACAAIAAgACAAIAAgABwAHAAcABwAHAAkACQAJAAgACAAIAAgA
CAAIAAcABwAHAAcABwAHAAcABwAHAAYABgAGAAYABgAGAAYABgAGAAUABQAFAAUAAwAD
AAMAAwABAAEAAAD///7//f/8//v/+v/7//r/+f/4//f/9v/2//b/9f/1//X/9P/2//b/
9v/2//b/9v/2//f/9f/1//b/9//6//v//P/9//7//////wAA//8AAAAAAgADAAQABAAE
AAUABQAGAAYABwAHAAgACAAIAAgACAAJAAkACgAKAAoADAAMAAwADAAKAAoACgAKAAwA
DAAMAA0ACwALAAsACwALAAsACwALAAsACwAMAAwACwALAAsACwAJAAoACgAJAAkACQAJ
AAkACQAJAAkACQAKAAoACgAKAAoACgAKAAoABwAHAAcABwAIAAgACAAIAAgACAAHAAcA
CQAJAAkACQAKAAgACAAIAAgACgAKAAoACgAKAAoACgAKAAsACwAMAAwADAANAA0ADgAM
AA4ADgAOAA4ADgAOAA8ADwAMAAsACAAGAAQAAgAAAP///f/8//z//////////////wAA
AAAAAAAAAQADAAMAAwAEAAQABAAGAAcACAAJAAgACQAJAAkACQAJAAkACQAJAAkACQAJ
AAkACQAJAAkACQAJAAkACQAJAAgACAAIAAoACgAKAAsACQAJAAkADQAQABIAGAAbAB4A
IAAiACAAIgAkACQAIAAaABAABQD2/+r/4f/g/+D/6f/6////6//W/8z/yv/M/9H/2v/l
//D//f8FAAsAEgAXABsAHAAdABsAGAAUABAADwASAA8ADgANAA0ADQAMAAwADAAMAAwA
DAAMAAwADAAMAAsACwALAAsACwALAAsACwAKAAoACgAKAAoACgAJAAkACQAJAAkACQAJ
AAkACQAIAAgACAAIAAgACAAIAAgACAAHAAcABwAHAAUABQAFAAUAAwADAAIAAQAAAP//
/v/9//z//f/8//v/+v/3//b/9v/2//X/9f/1//T/9P/0//T/9P/0//T/9P/1//X/9f/2
//f/+P/5//r/+//8//3//f/+////AAAAAAIAAwAEAAQABAAFAAUABgAGAAcABwAIAAgA
CAAIAAgACQAHAAgACAAIAAoACgAKAAoACgAKAAoACgAKAAoACgALAAsACwALAAsACwAL
AAsACwAJAAkACgAKAAkACQAJAAkACQAKAAoACQAHAAcABwAHAAcABwAHAAcABgAGAAYA
BgAGAAYABgAGAAcABwAHAAcABgAGAAYABgAGAAYABwAHAAgABgAGAAYABgAGAAYABgAG
AAYABgAGAAYACQAJAAoACgAIAAkACQAKAAwADgAOAA4ADgAOAA4ADwANAAoACQAGAAQA
AgAAAP7//f/7//r/+v/9//3//f/9//v//P/8//z//v///wEAAQD//wAAAAAAAAIAAwAE
AAUABgAHAAcABwAHAAcABwAHAAcABwAHAAcABwAHAAcABwAFAAUABQAFAAYABgAHAAgA
BgAGAAYABwAJAAcABwALAA4AEAAUABsAHgAeAB4AHgAeAB4AHgAcABQADAABAPT/5P/f
/97/4P/p//r/+//p/9T/zP/M/87/0//Y/+P/8P/5/wEACQAOABMAFwAaABsAGwAYABIA
DgANAAwACwAKAAkACQAJAAgACAAIAAgACAAIAAgACAAIAAgABwAHAAcABwAHAAcABwAH
AAYABgAGAAYABgAGAAUABQAFAAUABQAFAAUABwAHAAYABgAEAAQABAAEAAQABAAEAAMA
AwABAA==
         </WaveFormData>
      </LeadData>
      <LeadData>
         <LeadByteCountTotal>10000</LeadByteCountTotal>
         <LeadTimeOffset>0</LeadTimeOffset>
         <LeadSampleCountTotal>5000</LeadSampleCountTotal>
         <LeadAmplitudeUnitsPerBit>4.88</LeadAmplitudeUnitsPerBit>
         <LeadAmplitudeUnits>��V</LeadAmplitudeUnits>
         <LeadHighLimit>2147483647</LeadHighLimit>
         <LeadLowLimit>268435456</LeadLowLimit>
         <LeadID>V2</LeadID>
         <LeadOffsetFirstSample>0</LeadOffsetFirstSample>
         <FirstSampleBaseline>0</FirstSampleBaseline>
         <LeadSampleSize>2</LeadSampleSize>
         <LeadOff>FALSE</LeadOff>
         <BaselineSway>FALSE</BaselineSway>
         <ExcessiveACNoise>FALSE</ExcessiveACNoise>
         <MuscleNoise>FALSE</MuscleNoise>
         <LeadDataCRC32>1037892662</LeadDataCRC32>
         <WaveFormData>
8P/w//D/8P/y//L/8v/y//L/8v/y//L/9P/0//T/9P/2//b/9v/2//T/9P/0//T/9v/2
//b/9v/0//T/9P/0//T/9P/0//T/9P/0//T/9P/y//L/8v/y//L/8v/y//L/8P/w//D/
8P/w//D/7//v/+//7v/u/+//7//w//D/8P/x//H/8f/x//T/9P/0//T/9P/1//b/9v/0
//X/9f/z//L/8f/u/+v/6v/r/+z/7f/w//L/8v/y//H/8P/v/+z/6//r/+v/6f/p/+f/
5//n/+n/6f/q/+r/6v/q/+r/6v/o/+b/5f/l/+b/5v/m/+b/5v/m/+b/5v/m/+b/5v/m
/+b/5v/m/+b/6P/o/+j/6P/o/+n/6f/q/+//8f/2//z///8CAAMABwAOAB0ANABOAGcA
ewCGAIsAgwBrAE8ALwD//8v/pP+J/3L/W/9O/1b/cv+Q/6X/uP/M/97/7f/8/wkAEQAX
ABgAGAAUABIADwALAAcAAgD+//r/9//1//X/9v/3//j/9v/2//b/9v/3//f/9//3//f/
9//4//j/+P/5//n/+f/5//r/+v/6//n/+f/7//v//f/+////AAAAAAEAAQACAAYABwAI
AAoADAANAA8AEQATABUAFQAXABsAHgAgACIAIwAmACgAKgAuADEAMgAzADQANgA3ADgA
NgA2ADYANgA4ADcANgA2ADMAMwAxADAALwAsACoAKQAnACUAIwAhAB0AGwAZABcAFQAT
ABEADgAMAAoACQAIAAgABwAFAAMAAwAAAAAA///+//z/+//6//n/+P/3//b/9f/1//T/
8//x//H/8P/v/+//7//v/+7/7v/u/+7/7v/u/+3/7f/t/+3/7f/t/+3/8P/w//D/8P/x
//H/8f/y//L/8v/y//L/9P/1//X/9f/1//b/9v/2//b/9v/2//f/9//3//f/9//1//b/
9v/2//f/9//4//j/+P/4//j/+P/3//f/9//3//X/9v/2//b/9v/2//b/9P/0//T/9P/2
//X/9f/1//T/9P/1//X/9P/0//T/9f/3//f/9//4//j/+P/4//j/9//4//j/+P/7//v/
+f/4//f/9P/x/+//8f/x//H/8v/0//T/9P/0//T/9P/y//H/8f/x/+//7//t/+3/7f/t
/+3/7v/u/+7/7v/u/+7/7v/s/+v/6//s/+z/7P/s/+z/7P/s/+z/7P/u/+7/7v/u/+7/
7v/u/+7/7v/u/+7/7v/v/+//8P/z//X/+v8AAAUACAAJAAsAEAAZACoARABdAHMAhACN
AI0AgQBlAEcAIwDx/8D/n/+I/3H/Xv9Y/2j/iP+j/7b/yP/a/+v/+v8JABUAHwAiACIA
IAAeABsAFwARAA4ACAAEAAEA///+//7//v/+//7//v/+//7//f/9//3//f//////AAAA
AAAAAQABAAEAAQACAAIAAgADAAMABQAFAAcACAAJAAoACgALAAsADAAQABEAEgAUABQA
FQAXABkAGwAdAB0AHwAhACQAJgAoACsALgAwADIANAA3ADgAOQA4ADoAOwA8ADwAPAA8
ADwAPAA7ADoAOgA3ADcANQA0ADUAMgAwAC8AKwApACcAJQAjACEAHwAdAB0AGwAZABYA
FAASABEAEAAOAA0ACwAJAAsACAAIAAcABAACAAEAAAABAAAA///+//v/+//6//n/+//7
//r/+f/5//n/+f/4//b/9v/2//b/9v/1//X/9f/z//P/8//z//b/9v/2//b/9f/1//X/
9v/4//j/+P/4//j/+f/5//n/+//8//z//P/8//z//P/9//v/+//7//v//f/+//7//v/7
//v//P/8//z//P/8//z/+//7//v/+//9//z/+v/6//r/+v/6//n/+f/5//r/+v/7//v/
+v/6//r/+//7//v/+//8//z//P/8//z//f/+//7//v///////f/8//n/9v/z//H/8//z
//P/9P/2//b/9v/2//T/9P/y//H/8//z//H/8f/t/+3/7f/t/+//8P/w//D/7v/u/+7/
7v/u/+3/7f/u/+7/7v/u/+7/7P/s/+z/7P/s/+z/7P/s/+z/7P/s/+z/7v/u/+7/7v/v
/+//8P/z//f//P8CAAcACAAJAAsAEAAXACYAOABLAFsAZgBrAGcAUwAzABUA9//L/57/
gf9y/2P/Vv9W/2j/jv+x/8b/1P/k//H/AAAPABsAIQAmACYAIgAgAB0AGQARAAwABgAC
AP///f/6//r/+v/6//j/+P/4//j/9//3//f/9//3//f/+P/4//j/+f/5//n/+//8//z/
/P/7//v//f/9//7//v/+//7/AAABAAEAAgAEAAUABgAIAAkACQAKAAsADQAPAA8AEQAR
ABQAFgAYABsAHgAgACIAIwAlACUAJQAmACgAKQAqACgAKAAoACgAKgApACgAKAAlACUA
IwAiACMAIAAeAB0AGwAZABcAFQAVABMAEQAPAA8ADQALAAgACAAGAAUABAACAAEA///9
/////P/8//v/+v/4//f/9v/1//T/8//y//L/8//z//P/8f/x//D/7//v/+//7//u/+7/
7v/u/+7/7v/t/+3/7f/v/+//7//v/+7/7v/u/+7/7//v/+//8P/w//D/8P/w//D/8f/x
//H/8f/y//L/8v/y//L/8v/z//P/8//z//P/8//0//T/9P/1//X/9v/2//b/9P/0//T/
9P/0//T/9P/0//P/8//z//T/9P/1//X/9v/2//b/9//3//f/9//4//b/9v/2//b/9//4
//j/+P/5//n/9//2//f/9P/x/+//7v/t/+z/7P/u/+7/7v/u//D/8P/u/+3/6//r/+n/
6f/p/+n/6f/p/+n/6v/q/+r/6v/q/+r/6v/o/+f/5//o/+r/6v/q/+r/6v/q/+r/6v/q
/+r/6v/q/+r/6v/q/+r/6P/o/+j/6P/p/+n/6v/t//H/9v/+/wMABgAHAAcACgAPABwA
LAA/AE0AVgBZAFsATwAzABMA9//P/6L/ff9s/2H/VP9Q/1z/fP+l/8D/zP/c/+3//P8L
ABcAHwAmACoAJgAiAB8AGwAVAA4ACAAEAAEA///7//r/+f/4//j/+P/4//j/9//3//f/
9//3//f/+P/4//j/+f/5//n/+f/6//r/+v/5//n/+//7//v//P/9//7//v//////AAAC
AAMABAAGAAcABwAIAAkACwANAA0ADwARABQAFgAYABoAHAAdAB4AHgAhACIAIwAkACYA
JwAoACYAJgAmACYAKAAnACYAJgAlACUAIwAiACMAIAAeAB0AGwAZABcAFQAVABMAEQAP
AA8ADQALAAgACAAGAAUABAACAAEA///9//3/+v/6//n/+v/4//f/9v/1//T/8//y//P/
8//y//H/8f/x//D/7//v/+//7//u//D/8P/w//D/8P/v/+//7//v/+//7//v/+7/7v/u
/+7/7//v/+//8P/u/+7/7v/u//D/8f/x//H/8f/y//L/8v/y//L/8v/z//P/8//z//P/
8f/y//L/8v/x//H/8v/y//L/8P/w//D/8P/w//L/8f/x//H/8v/y//P/8//y//L/8v/z
//P/8//z//T/9v/2//b/9v/1//b/9v/2//n/+f/3//b/8//w/+3/6//p/+n/6f/q/+z/
7P/s/+z/7v/u/+z/6//p/+n/5//n/+X/5f/l/+X/5//o/+j/6P/o/+j/6P/o/+b/5f/l
/+b/5P/k/+T/5P/m/+b/5v/m/+T/5P/k/+T/5P/k/+T/5P/k/+T/5P/k/+f/5f/m/+n/
7f/y//r///8AAAEAAwAGAA8AHAAuAD8ASwBSAFMAUQBBACMABwDl/7X/hv9p/1r/Tf9E
/0j/Xv+E/6n/vv/K/9z/7f/8/wsAFQAdACIAIgAgABwAFwATAA0ABgABAPz/+P/1//T/
9P/0//T/8v/y//L/8v/x//H/8f/x//H/8f/y//L/8v/z//P/8//1//b/9v/2//X/9f/3
//f/+f/6//v//P/8//3//f/+/wAAAQACAAQABAAFAAcACQANAA8ADwARABEAFAAWABgA
GwAeACAAIgAiACUAJgAnACoALAAtAC4ALgAuAC4ALgAuAC0ALAAsACsAKwApACgAKQAm
ACQAIwAjACEAHwAdABsAGQAXABUAFQATABEADgAMAAoACQAIAAYABQADAAEAAQD+//7/
/f/6//j/9//2//f/9v/1//T/8//z//L/8f/x//H/8P/v/+3/7f/t/+z/7v/u/+7/7v/u
/+3/7f/t/+3/7f/t/+3/7v/u/+7/7v/v/+//7//w//D/8P/w//D/8v/z//P/8//z//T/
9P/0//T/9P/0//X/9f/1//X/9f/z//T/9P/0//X/9f/2//b/9P/0//T/9P/0//T/9P/0
//P/8//z//L/8v/z//P/9v/2//b/9//3//f/9//4//j/+P/4//j/+//8//z//P/7//v/
+f/4//f/9P/x/+//7f/t/+3/7v/y//L/8v/y//L/8v/w/+//7//v/+3/7f/r/+v/6//r
/+v/7P/s/+z/6v/q/+r/6v/o/+f/5//o/+j/6P/o/+j/6v/q/+r/6v/q/+r/6v/q/+r/
6v/q/+r/6v/q/+r/6v/r/+v/7P/v//H/9v/8/wEAAgAFAAcACgAVACQAOgBTAGcAdAB7
AHkAaQBNAC8ABwDP/5z/ff9o/1f/Sv9O/2j/iv+l/7j/zv/i//P/AAANABkAHwAgACAA
HgAcABcAEwANAAgABAAAAP3/+//8//z//P/8//r/+v/6//r/+//7//v/+//7//v//P/8
//z//f/9//3///8AAAAAAAD/////AQABAAEAAgADAAQABgAHAAcACAAKAAsADAAOABAA
EQATABUAGQAbABsAHQAfACIAJAAmACkALAAuADAAMgA1ADYANwA4ADoAOwA8AD4APgA+
AD4APgA9ADwAPAA7ADsAOQA4ADcANAAyADEALwAtACsAKQAnACUAIwAhAB8AHQAbABgA
FAASABEAEAAOAA0ACwAJAAkABgAGAAUABAACAAEAAAD///7//f/8//v/+//6//n/9//3
//b/9f/z//P/8//y//L/8v/y//L/8v/x//H/8f/x//H/8f/x//L/8v/y//L/8//z//P/
9P/2//b/9v/2//T/9f/1//X/9//4//j/+P/4//j/+P/5//n/+f/5//n/+f/6//r/+v/5
//n/+v/6//r/+P/4//j/+v/4//j/+P/4//j/9//3//f/+P/4//n/+f/4//j/+P/5//n/
+f/5//r/+v/6//r/+v/7//z//P/8//3//f/7//r/+f/2//P/8f/x//H/8f/y//T/9P/0
//T/9P/0//L/8f/x//H/7//v/+3/7f/t/+3/7f/u/+7/7v/u/+7/7v/u/+z/6//r/+z/
7P/s/+z/7P/s/+z/7P/s/+z/7P/s/+z/7P/s/+z/7P/s/+z/7P/s/+3/7f/u//P/9//8
/wAABQAGAAcACwAUACUAPABWAG8AgQCKAI0AgwBrAE0AKQD1/7//nP+D/2r/Wf9S/2D/
gv+c/7H/xv/a/+z//f8IABMAHQAhACAAHgAcABgAEwAPAAkABgAEAAAA/f/7//v//P/9
//7//P/8//z//P/7//v/+//7//3//f/+//7//v///////////wAAAAAAAAEAAQADAAMA
AwAEAAUABgAIAAkACQAKAAoACwAMAA4AEAARABMAFQAZABsAGwAdACEAJAAmACgAKQAs
AC4AMAAyADUANgA3ADgAOgA7ADwAPAA8ADwAPAA8ADsAOgA6ADcANwA1ADQAMwAwAC4A
LQArACkAJwAlACMAIQAfAB0AGwAZABcAFAASABAADwAOAAwACwAJAAcABwAEAAQAAwAC
AAAA///+//v/+v/5//j/+f/5//j/9//1//X/9P/z//P/8//z//L/8v/y//L/8v/w/+//
7//v/+//7//v/+//8P/w//D/8P/x//H/8f/y//T/9P/0//T/9P/1//X/9f/1//b/9v/2
//b/9v/2//f/9//3//f/9//3//j/+P/4//f/9//4//j/9v/2//b/9v/2//b/9f/1//X/
9P/0//X/9f/2//b/9v/3//f/9//3//j/+P/4//j/+P/5//r/+v/6//n/+f/3//b/9f/y
/+//7f/v/+//7//w//L/8v/y//L/8P/w/+7/7f/v/+//7f/t/+n/6f/p/+n/6f/q/+r/
6v/q/+r/6v/q/+j/5//n/+j/6P/o/+j/6P/o/+j/6P/o/+j/6P/o/+j/6P/o/+j/6P/o
/+j/6P/o/+n/6f/q/+3/8f/2//r///8CAAMABwAMABcAKgBCAF0AcwCCAIkAhwB3AFsA
PwATANv/rP+P/3b/Yf9Q/1D/av+K/6H/tP/K/97/7f/8/wkAEQAZABoAGAAWABQADwAL
AAUAAgAAAPz/+f/3//b/9v/2//b/9v/2//b/9v/3//f/9//3//X/9f/2//b/9v/3//f/
9//5//r/+v/6//v/+//9//3//f/+////AAACAAMAAwAEAAYABwAIAAoADAANAA8AEQAT
ABUAFQAXABsAHgAgACIAIwAmACgAKgAsAC8AMAAxADQANgA3ADgANgA2ADYANgA4ADcA
NgA2ADMAMwAxADAALwAsACoAKQAnACUAIwAhAB8AHQAbABkAFwAVABMAEAAOAAwACwAK
AAgABwAFAAMAAwAAAAAA///8//r/+f/4//f/9v/1//T/8//z//L/8f/x//H/8P/v/+//
7//v/+7/7P/s/+z/7P/s/+v/6//r/+v/6//r/+v/7P/s/+z/7P/t/+3/7f/u/+7/7v/u
/+7/8P/x//H/8f/x//L/8v/y//L/8v/y//P/8//z//P/8//z//T/9P/0//P/8//0//T/
9P/0//T/9P/0//P/8//z//L/8v/z//P/9P/0//T/9f/1//X/9f/2//T/9P/0//T/9f/2
//b/9v/3//f/9f/0//P/8P/t/+v/6//r/+v/7P/u/+7/7v/u/+7/7v/s/+v/6//r/+n/
6f/l/+X/5f/l/+f/6P/o/+j/6P/o/+j/6P/m/+X/5f/m/+b/5v/m/+b/5v/m/+b/5v/k
/+T/5P/k/+b/5v/m/+b/5P/k/+T/5P/p/+f/5v/p/+//9P/6//3//v8BAAMACAATACYA
PgBXAG0AfACFAIUAdwBdAD8AGQDj/7L/k/96/2P/Uv9O/2b/iP+d/7D/xv/a/+n/+P8D
AA8AFwAaABgAFgAUAA8ACwAFAAAA/v/6//f/9f/0//T/9P/0//T/9P/0//T/9f/1//X/
9f/1//X/9v/2//b/9//3//f/9//4//j/+P/7//v//f/9//3//v///wAAAAABAAEAAgAE
AAUABgAIAAwADQAPABEAEwAVABUAFwAZABwAHgAgACEAJAAmACgAKgAtAC4ALwAwADIA
MwA0ADQANAA0ADQANAAzADIAMgAxADEALwAuAC0AKgAoACcAJQAjACEAHwAdABsAGQAX
ABUAEwARAA4ADAAKAAkACAAIAAcABQADAAMAAAAAAP///v/8//v/+v/3//b/9f/0//P/
8//y//H/8//z//L/8f/x//H/8f/w/+7/7v/u/+7/8P/v/+//7//v/+//7//v/+7/7v/u
/+7/7//v/+//8P/w//D/8P/w//D/8f/x//H/8f/y//L/8v/y//L/8v/z//P/8//z//P/
8//0//T/9P/1//X/9P/0//T/9P/0//T/8//z//P/8v/y//P/8//0//T/9P/1//P/8//z
//T/9P/0//T/9P/1//b/9v/2//f/9//1//T/9f/y/+//7f/r/+v/6//s/+7/7v/u/+7/
7v/u/+z/6//r/+v/6f/p/+X/5f/l/+X/5//o/+j/6P/o/+j/6P/o/+b/5f/l/+b/5P/k
/+T/5P/k/+T/5P/k/+T/5P/k/+T/5P/k/+T/5P/k/+T/5P/k/+X/5f/k/+X/6//w//j/
+//8////AQACAAkAFgAoAD8ATwBYAGEAZQBZAD0AHwABANf/qP+F/3L/Y/9W/1D/XP98
/6H/uv/I/9j/6f/4/wMADQAXAB4AIAAeABoAGQAVAA0ABgACAP7/+//5//f/9v/1//T/
9P/0//T/9P/z//P/8//z//P/8//0//T/9P/1//X/9f/1//b/9v/2//f/9//5//n/+f/6
//v//P/8//3//f/+/wAAAQACAAQABQAFAAYABwAJAAsACwANAA0AEAASABQAFQAYABoA
HAAcAB8AIAAhACIAJAAlACYAJgAmACYAJgAmACUAJAAkACMAIwAhACAAIQAeABwAGwAb
ABkAFwAVABMAEQAPAA0ADQALAAkABgAGAAQAAwACAAIAAQD///3//f/6//r/+f/4//b/
9f/0//X/9P/z//L/8f/x//D/7//x//H/8P/v/+//7//v/+7/7P/s/+z/7P/u/+3/7f/t
/+3/7f/t/+3/7P/s/+z/7P/t/+3/7f/u//D/8P/w//D/7v/v/+//7//v//D/8P/w//D/
8P/w//H/8f/x//H/8f/x//L/8v/y//L/8v/y//L/8v/x//H/8f/w//D/8f/x//T/9P/0
//X/9//3//f/+P/2//b/9v/2//f/+P/4//j/+f/5//f/9v/3//T/8f/v/+7/7f/s/+z/
7v/u/+7/7v/w//D/7v/t/+3/7f/r/+v/5//n/+f/5//n/+j/6P/o/+r/6v/q/+r/6P/n
/+f/6P/o/+j/6P/o/+j/6P/o/+j/6P/o/+j/6P/m/+b/5v/m/+j/6P/o/+j/5//n/+j/
6f/r//D/9v/9/wIABQAHAAgACwAUACIANQBFAFAAVQBXAFMAPQAbAP//3f+w/4n/cv9l
/1j/Tv9U/27/lf+4/8r/1v/l//T/AQANABkAIAAmACYAJAAhABsAFQAMAAcAAgD+//v/
+P/4//j/+P/3//b/9f/0//X/9f/1//X/8//z//T/9P/0//X/9f/1//X/9v/2//b/9f/1
//f/9//5//r/+//8//r/+//7//z//v///wAAAgADAAMABAAFAAUABwAHAAkACQAMAA4A
EAARABQAFgAYABgAGwAcAB0AHgAgACEAIgAiACIAIgAiACIAIQAgACAAIAAhACAAIAAf
ABwAGgAZABkAFwAVABMAEwARAA8ADQANAAsACQAGAAYABAADAAIAAgABAP///f/9//r/
+v/5//r/+P/3//b/9f/0//P/8v/z//P/8v/x//P/8//y//H/7//v/+//7v/w//D/8P/w
//D/7//v/+//8f/x//H/8f/y//L/8v/y//H/8f/x//L/8v/y//L/8v/y//P/8//z//P/
9P/0//T/9P/0//T/9f/z//P/8//z//X/9v/0//T/9P/2//b/9v/2//b/9f/1//X/9P/0
//X/9f/2//b/9v/3//f/9//3//j/+P/4//j/+P/5//r/+v/6//3//f/7//r/+f/2//P/
8f/v/+//7//w//D/8P/w//D/8v/y//D/7//t/+3/6//r/+r/6//s/+3/7P/s/+v/6v/r
/+z/7f/u/+z/6//r/+z/6v/q/+r/6v/q/+r/6v/q/+r/6v/q/+r/6v/q/+r/6v/q/+r/
6v/q/+v/6//q/+v/7f/y//b//f8EAAcACQAIAAsAEgAeADEAQwBQAFUAVQBTAEMAIwAF
AOP/tP+H/27/Yf9U/0z/UP9m/43/sv/I/9T/4//2/wUAEwAdACQAKgAqACYAIwAhABsA
EgALAAYAAgD///v/+v/5//j/+P/4//j/+P/3//f/9//3//X/9f/2//b/9v/3//f/9//5
//r/+v/6//r/+f/6//n/+//8//3//v/8//3//f/+/wAAAQACAAQABQAFAAYABwAJAAsA
CwANAA4AEAARABIAFAAWABcAGAAaAB0AHgAfAB4AIAAhACIAIgAiACIAIgAjACMAIwAk
ACMAIwAhACAAIQAeABwAGwAaABkAGAAXABUAEwARAA8ADgANAAwACgAIAAYABQAEAAIA
AQD///3////8//z/+//8//r/+f/4//f/9v/1//T/8//z//L/8f/z//P/8v/x//H/8f/x
//D/8P/w//D/8P/w/+//7//v//H/8f/x//H/8P/w//D/8P/x//H/8f/y//T/9P/0//T/
8v/z//P/8//z//T/9P/0//L/8v/y//P/9f/1//X/9f/z//T/9P/0//P/8//0//T/9P/0
//T/9P/y//H/8f/x//L/8v/z//P/9P/0//T/9f/1//X/9f/2//b/9v/2//b/9//4//j/
+P/7//v/+f/4//n/9v/z//H/8P/v/+7/7v/u/+7/7v/u//D/8P/u/+3/7f/t/+v/6//p
/+n/6f/p/+n/6v/q/+r/7P/s/+z/7P/q/+n/6f/q/+r/6v/q/+r/6v/q/+r/6v/q/+r/
6v/q/+r/6v/q/+r/7P/s/+z/7P/t/+3/7P/v//P/+P/+/wUACAALAA0ADgARAB4AMABD
AE8AVgBZAFkASwAxABMA8f/D/5D/b/9g/1P/Rv9K/2D/hP+r/8D/zv/i//X/BAARAB0A
JQAoACgAJgAiAB8AGQARAAwACAAEAAEA///+//7//v/+//7//v/+//7//f/9//3//f/9
//3//v/+//7///////////8AAAAAAAD/////AQABAAMABAAFAAYABgAHAAcACAAKAAsA
DAAOAA4ADwARABMAFwAZABkAGwAbAB4AIAAiACUAKAAqACwALgAxADIAMwA0ADYANwA4
ADkAOgA7ADwAPAA7ADoAOgA7ADsAOQA4ADkANgA0ADMAMwAxAC8ALQArACkAJwAlACUA
IwAhAB4AGgAYABcAFgAWABUAEwARABAADAALAAkACAAGAAUABAAFAAQAAwACAP/////+
//3//f/9//z/+//7//v/+//6//j/+P/4//j/+P/3//f/9//5//n/+f/5//j/+P/4//j/
9//3//f/+P/6//r/+v/6//r/+//7//v/+//8//z//P/8//z//P/9//3//f/9//3//f/+
//7//v/9//3//v/+//7//v/+//7//f/9//7//P/8//z//P/8//v/+//7//z//P/9//3/
/P/8//z//f////////8AAAAAAAAAAAAAAQACAAIAAgADAAMAAQAAAP///P/5//f/9//3
//f/+P/6//r/+v/6//j/+P/2//X/9//3//X/9f/z//P/8//z//X/9v/2//b/9P/0//T/
9P/0//P/8//0//L/8v/y//L/8v/y//L/8v/y//L/8v/y//L/8v/y//L/9P/0//T/9P/z
//X/9v/5//3/AgAIAAkADAANABEAGAAlADoAVABrAHsAhgCJAH8AaQBNACkA9f+//5j/
f/9o/1f/UP9g/4T/pP+3/8r/4P/y/wEADgAZACEAJwAmACQAIAAeABkAEwAPAAwACgAG
AAMAAQABAAIAAwAEAAIAAgACAAIAAwADAAMAAwADAAMABAAEAAQABQAFAAUABQAGAAYA
BgAHAAcACQAJAAsADAANAA4AEAARABEAEgAUABUAFgAYABoAGwAdAB8AIQAjACMAJQAn
ACoALAAuADEANAA2ADgAOgA9AD4APwBCAEQARQBGAEYARgBGAEYARgBFAEQARABDAEMA
QQBAAD8APAA6ADkANwA1ADMAMQAxAC8ALQArACcAJQAjACAAIAAeAB0AHAAaABkAFwAV
ABMAEAAQAA8ADgAMAAsACgAJAAgABwAGAAUABQAEAAMAAwADAAIAAQD////////+//7/
/v/+//7//v/9//3//f///////////wAAAAAAAAAAAQABAAEAAgACAAIAAgACAAQABQAF
AAUABQAGAAYABgAGAAYABgAHAAcABwAHAAcABQAGAAYABgAFAAUABgAGAAYABgAGAAYA
BwAFAAcABQAGAAQABAAEAAQABAADAAMAAwAEAAQABQAFAAQABAAEAAUABQAFAAUABgAG
AAYABgAGAAcACAAIAAgACQAJAAcABgAFAAIA///9//3//f/9//7/AgACAAIAAgACAAIA
AAD////////9//3/+//7//v/+//7//z//P/8//z//P/8//z/+v/5//n/+v/6//r/+v/6
//r/+v/6//r/+v/6//r/+v/6//r/+v/6//z//P/8//z/+//7//7/AQAFAAoAEAATABQA
FQAZACAALwBEAF4AdwCLAJoAnwCXAH8AYwBBABEA2/+0/5v/gv9t/2D/av+K/6j/u//O
/+L/9P8FABAAHQAnACsALgAsACgAJgAhAB0AGQAWABIADgALAAkACQAKAAsADAAKAAoA
CgAKAAkACQAJAAkACwALAAwADAAMAA0ADQANAA0ADgAOAA4ADwAPABEAEQARABIAEwAU
ABQAFQAVABYAGgAbABwAHgAgACEAIwAlACcAKQApACsALQAwADIANAA3ADoAPAA+AEAA
QwBEAEUASABKAEsATABKAEoASgBKAEoASQBIAEgARwBHAEUARABDAEAAPgA9ADsAOQA3
ADUANQAzADEALwAtACsAKQAmACQAIgAhACAAHgAdABsAGQAZABYAFgAVABQAEgARABAA
DwAOAA0ADAAJAAkACAAHAAcABwAGAAUAAwADAAMAAgACAAIAAgACAAIAAQABAAEAAQAB
AAEAAQAEAAQABAAEAAUABQAFAAYABgAGAAYABgAIAAkACQAJAAkACgAKAAoACgAKAAoA
CwALAAsACwALAAkACgAKAAoACQAJAAoACgAKAAoACgAKAAoACAAIAAgACAAIAAcABwAH
AAQABAAFAAUABgAGAAYABwAHAAcABwAIAAoACgAKAAoACwAMAAwADAALAAsACQAIAAcA
BAABAP//AQABAAEAAgAEAAQABAAEAAIAAgAAAP////////3//f/7//v/+//7//v//P/8
//z//P/8//z//P/6//n/+f/6//r/+v/6//r/+v/6//r/+v/6//r/+v/6//r/+v/6//r/
+v/6//r/+v/7//n//P8BAAcACgAQABMAFAAXABkAIgAxAEYAYAB7AI8AmgCfAJUAewBf
AD0ADQDZ/7T/m/+C/23/YP9s/4z/qP+7/87/4v/0/wMAEAAbACUAKQAsACoAKAAmACEA
GwAXABQAEgAOAAsACQAKAAoACgAKAAoACgAKAAoACQAJAAkACQAJAAkACgAKAAoACwAL
AAsADQAOAA4ADgAPAA8AEQARABEAEgATABQAFgAXABcAGAAaABsAHAAeACAAIQAjACUA
JwAnAA==
         </WaveFormData>
      </LeadData>
      <LeadData>
         <LeadByteCountTotal>10000</LeadByteCountTotal>
         <LeadTimeOffset>0</LeadTimeOffset>
         <LeadSampleCountTotal>5000</LeadSampleCountTotal>
         <LeadAmplitudeUnitsPerBit>4.88</LeadAmplitudeUnitsPerBit>
         <LeadAmplitudeUnits>��V</LeadAmplitudeUnits>
         <LeadHighLimit>2147483647</LeadHighLimit>
         <LeadLowLimit>268435456</LeadLowLimit>
         <LeadID>V3</LeadID>
         <LeadOffsetFirstSample>0</LeadOffsetFirstSample>
         <FirstSampleBaseline>0</FirstSampleBaseline>
         <LeadSampleSize>2</LeadSampleSize>
         <LeadOff>FALSE</LeadOff>
         <BaselineSway>FALSE</BaselineSway>
         <ExcessiveACNoise>FALSE</ExcessiveACNoise>
         <MuscleNoise>FALSE</MuscleNoise>
         <LeadDataCRC32>3644902649</LeadDataCRC32>
         <WaveFormData>
+P/4//j/+P/6//r/+v/6//z//P/8//z//v/+//7//v8AAAAAAAAAAAAAAAAAAAAAAAAA
AAAAAAAAAAAAAAAAAAAAAAAAAAAA/v/+//7//v/8//z//P/8//z//P/8//z/+v/6//r/
+v/6//r/+v/6//r/+f/5//n/+f/6//r//P/8//z//P/9//3//f/+//7//v///wAAAAAB
AAEAAQABAP7//f/6//j/+P/5//r/+////wAAAgACAP///v/9//z/+v/4//j/9//1//P/
8v/x//H/8v/y//L/8f/x//H/7//v/+7/7f/t/+3/7f/t/+3/7f/s/+z/7P/s/+z/7P/s
/+z/7P/s/+z/7//v/+//7//v/+//8f/w//L/9f/2//b/9//4//v/AAAKAB0AOwBeAIUA
rgDOAOQA8ADrAN0AxQCVAFsAJgD0/8P/k/9j/1H/ZP9//4//n/+x/77/zP/a/+f/8f/4
//v//P/9///////+//7//v/7//n/+P/4//r/+v/6//v/+//7//v//P/8//z//P/9//3/
/v////////8AAAAAAgACAAMABAAEAAcACAAIAAkACgALAAwADQAOABAAEQASABcAGAAa
ABwAHgAgACIAJAAmACoALQAuADQAOAA7AD8AQgBGAEoATgBUAFYAWQBcAF0AXwBhAGMA
YwBkAGQAZABiAGIAYgBhAGAAXwBdAFsAVwBVAFMAUQBMAEoARgBDAEAAPQA4ADYAMQAu
ACoAJwAlACMAIAAdABsAGAAVABQAEAAOAAsACQAKAAkABwAFAAQAAgACAAEAAAD///3/
/P/7//r/+f/4//X/9f/1//T/9P/z//L/8v/y//L/8v/y//D/8f/x//H/8v/y//L/8v/y
//P/9P/0//T/9f/2//b/+P/4//n/+v/4//j/+f/6//r/+v/6//r/+v/6//v/+//7//v/
+//7//v/+//7//v/+//7//v/+//5//n/+f/5//f/9//2//b/9f/1//T/9P/0//T/9P/y
//L/8v/y//H/8f/x//H/8v/y//T/9P/0//T/9f/1//X/9v/2//b/9f/2//b/9//3//f/
9//2//X/8v/w/+//8f/x//H/8//y//T/9P/z//L/8f/w/+7/7P/s/+v/6f/l/+T/4//j
/+b/5v/m/+X/5f/l/+P/4//g/9//3//f/9//3//f/9//3v/e/97/3v/e/97/3v/e/97/
3v/e/9//3//f/9//3//f/9//4P/g/+H/5P/m/+f/6P/n/+r/8P/9/xMANABZAIIAqADE
ANYA2wDRAL8AnQBpAC4A+v/L/53/a/9D/0L/Xf9z/4H/k/+i/7D/vv/L/9f/4v/n/+r/
6//r/+3/7P/s/+r/6f/n/+b/5v/m/+b/5v/n/+f/5//n/+j/6P/o/+j/6f/p/+r/6//r
/+v/7P/s/+7/7P/t/+7/7v/v//D/8P/x//T/9f/2//f/+P/6//v//P///wAAAgAEAAYA
CAAKAAwADgASABUAFgAaAB4AIQAlACgALAAwADQAOAA6AD0AQABDAEUARwBJAEcASABI
AEgASABIAEgARwBEAEMAQQA/AD0AOwA5ADcAMgAwACwAKQAmACMAHgAcABkAFgASAA8A
CQAHAAQAAQD///z/+f/4//b/9P/x/+//7v/t/+v/6f/m/+T/5P/j/+L/4f/f/97/3//e
/93/3P/b/9v/2//a/9j/1//W/9b/1P/U/9T/1P/S/9P/0//T/9T/1P/U/9T/0v/T/9T/
1P/W/9f/2P/Y/9b/1v/X/9j/2v/a/9v/3P/a/9r/2v/a/9r/2v/b/9v/3f/d/93/3f/b
/9v/2//b/9v/2//b/9v/2//b/9v/2//b/9r/2P/Y/9j/2P/W/9b/1v/W/9X/1f/V/9X/
1v/W/9j/2P/Y/9j/2f/Z/9f/2P/Y/9j/2f/a/9r/2//Z/9n/2f/Y/9f/1P/S/9H/0v/T
/9T/1//W/9j/2P/X/9T/0//S/9D/0P/Q/8//zf/J/8j/x//H/8j/yP/I/8f/x//H/8X/
xf/E/8P/w//D/8P/w//D/8P/wv/C/8L/wv/C/8L/wv/C/8D/wP/A/8H/w//D/8P/w//D
/8P/xP/G/8f/yv/M/8//0P/R/9T/2P/j//f/EgAzAFQAdACOAJoAlQCDAG0ASwAVANr/
qP9//1v/M/8V/xj/O/9d/2//ff+M/5j/pv+1/7//yP/P/9L/0f/T/9P/1P/U/9T/0v/P
/83/zP/M/8z/zP/N/83/zf/N/87/zP/M/8z/zf/P/9D/0f/R/8//0P/Q/9L/1P/V/9b/
1v/V/9b/1v/X/9j/2f/a/9v/3P/e/9//4P/j/+T/5v/o/+r/7P/u//D/8v/2//n/+v/8
/wAAAwAHAAwAEAAUABgAGgAcAB8AIgAlACcAKQArAC0ALgAuAC4ALgAuAC4ALQAqACkA
JwAlACUAIwAhAB8AGgAYABQAEQAQAA0ACAAGAAMAAAD8//n/9f/z//D/7f/r/+j/5f/k
/+L/4P/d/9v/2v/Z/9f/1f/U/9L/0v/R/9H/0f/Q/9D/z//O/83/zP/M/83/zv/O/8z/
y//K/8r/yv/K/8r/yv/K/8v/y//L/8r/yv/K/8r/zP/N/87/zv/N/83/zf/M/87/zv/P
/9D/0P/Q/9H/0v/Q/9D/0P/Q/9L/0v/T/9P/0//T/9P/0//T/9P/0//T/9X/1f/V/9T/
1P/U/9T/1P/S/9L/0v/S/9P/0//T/9P/1P/U/9b/1v/W/9b/1//X/9f/2P/Y/9j/2f/a
/9r/2//b/9v/2//a/9v/2P/W/9X/0//T/9P/1f/U/9b/1v/V/9X/1f/V/9T/0P/Q/8//
zf/L/8r/yf/J/8r/yv/K/8n/y//L/8n/yf/G/8X/xf/F/8f/x//H/8f/xv/G/8b/xv/G
/8b/xv/G/8b/xv/G/8f/xf/F/8X/xf/F/8f/xv/I/8v/zv/U/9f/1v/V/9j/2v/h/+//
CAApAEgAZAB+AJIAlwCHAG8AUQAfAOD/qP9//1v/Nf8T/wz/K/9T/2v/e/+K/5j/pv+1
/8P/zP/V/9r/2//Z/9v/2v/a/9j/1//V/9T/1P/S/9L/0v/T/9H/0f/R/9L/0v/S/9L/
0//R/9L/0//T/9P/1P/U/9b/1v/X/9j/2P/Z/9r/2v/b/9z/3f/e/9//3v/g/+H/4v/l
/+b/6P/q/+r/7P/u//D/9P/4//v//P/+/wIABQAJAAoADgASABYAGgAcAB8AIgAlACcA
KQArAC0ALgAuAC4ALgAuAC4ALQAsACsAKQAnACUAIwAhAB8AHAAaABYAEwAQAA0ACAAG
AAMAAAD8//n/9f/z//D/7f/r/+j/5f/k/+L/4P/d/9v/2v/Z/9f/1f/U/9L/0v/R/9D/
z//N/8z/zP/M/8z/zP/L/8v/y//K/8r/yf/I/8j/yv/K/8r/yv/I/8n/yf/J/8j/yP/I
/8j/yP/J/8r/yv/I/8n/yv/K/8z/zP/N/87/zP/M/83/zv/M/8z/zP/M/87/zv/P/8//
z//P/8//z//R/9H/0f/R/9H/0P/Q/9D/0P/Q/9D/0P/Q/9D/0f/R/9H/0f/S/9L/1P/U
/9T/1P/V/9X/1//Y/9j/2P/X/9j/2P/Z/9v/2//b/9r/2f/W/9T/0//R/9H/0f/T/9T/
1v/W/9X/1v/V/9T/0v/O/87/zf/L/8v/yv/J/8n/yv/K/8r/yf/J/8n/x//H/8b/xf/F
/8X/xf/F/8X/xf/G/8b/xv/G/8b/xv/G/8b/xv/G/8b/x//H/8f/x//H/8n/x//I/8z/
zf/Q/9T/1f/W/9X/2v/e/+f/+/8WADUAVAByAIgAmACZAIcAbwBJAA0Ayv+W/23/R/8l
/wv/FP87/2H/df+D/5L/ov+w/7//zf/W/9v/3v/f/9//3//g/+D/3v/b/9n/2P/Y/9j/
2P/Y/9n/1//X/9f/2P/a/9r/2v/b/9v/3P/d/93/3f/e/97/4P/g/+H/4v/i/+P/5P/k
/+X/6P/p/+r/6//s/+7/7//w//H/8v/0//b/+v/8//7/AAACAAYACQAKAA4AEgAVABkA
HgAiACYAKgAuADAAMwA2ADkAOwA9AD8AQABCAEMARABEAEQARABDAEIAQQA/AD0AOwA5
ADcANQAyADAALAApACgAJQAgAB4AGwAYABQAEQALAAkABgADAAMAAAD9//z/+v/4//X/
8//y//H/7//t/+z/6v/q/+n/6P/n/+X/5P/l/+T/4//i/+H/4f/h/+D/4v/h/+D/4P/g
/+D/4P/g/+D/4f/h/+H/4v/i/+L/4v/k/+X/5v/m/+j/6f/q/+r/6v/q/+v/7P/s/+z/
7f/u/+7/7v/u/+7/7P/s/+3/7f/t/+3/7f/t/+//7//v/+//7//v/+7/7v/u/+7/7v/u
/+7/7v/u/+3/7f/t/+3/8P/w//L/8v/w//D/8f/x//H/8v/y//L/8//0//T/9f/3//f/
9//2//X/8v/w/+//7f/t/+3/7//y//T/9P/z//L/8f/w/+7/6v/q/+n/5//n/+b/5f/l
/+T/5P/k/+P/5f/l/+P/4//i/+H/4f/h/9//3//f/9//4P/g/+D/4P/g/+D/4P/g/+D/
4P/g/+H/4f/h/+H/4f/h/+H/4v/k/+X/6P/q/+v/6v/r/+z/8v8BABcANgBbAIIAqADE
ANQA2QDPALkAkwBXABgA4v+x/4X/Wf87/0L/Yf97/4v/nf+w/77/yv/Z/+X/7P/x//T/
9f/1//f/9v/0//L/8f/v/+7/7v/w//D/8P/x//H/8f/x//L/8v/y//L/8//z//T/9f/1
//X/9v/2//j/+P/5//r/+v/7//z//P/9/wAAAQACAAMABAAGAAcACAAJAAoADAAOABIA
FAAWABgAHAAgACMAJAAoACwALwAzADYAOgA+AEIARgBIAEsATgBTAFUAVwBZAFkAWgBa
AFoAWgBaAFoAWQBYAFcAVQBTAFEATwBNAEsASABGAEIAPwA6ADcAMgAwAC0AKgAmACMA
HwAdABoAFwATABAADQAMAAoACAAFAAMAAgABAP///f/8//r/+v/5//j/9//1//T/8//y
//H/8P/v/+//7//u/+7/7f/s/+z/7P/s/+z/7P/q/+v/6//r/+z/7P/s/+z/7P/t/+7/
7v/u/+//8P/w//D/8P/x//L/8v/y//P/9P/0//T/9P/0//T/9P/1//X/9f/1//X/9f/3
//f/9//3//f/9f/1//X/9v/2//b/9v/2//T/9P/0//T/9f/1//X/9f/0//T/9v/2//j/
+P/5//n/9//4//j/+P/5//r/+v/7//v/+//7//r/+f/2//T/8//1//X/9f/3//b/+P/4
//f/9v/1//T/8v/w//D/7//t/+v/6v/p/+n/6v/q/+r/6f/p/+n/5//n/+b/5f/l/+X/
5f/l/+X/5f/k/+T/5P/k/+T/5P/k/+T/5v/m/+b/5//l/+X/5f/l/+f/5//o/+r/6//s
/+z/7f/u//H/9v8CABcANQBcAIUArgDMAOIA7ADnANUAtwCBAEUADgDa/6n/e/9P/0f/
Yv95/4n/nf+v/77/yv/Y/+X/7f/0//X/9v/3//n/+f/2//T/9P/z//H/8P/w//H/8v/z
//X/8//z//P/9P/0//T/9P/1//f/+P/5//n/+f/6//r//P/6//v//P/8//3//v/+////
AAABAAIAAwAGAAgACQAKAAsADAAOABAAFAAWABgAGgAcACAAIwAkACoALgAxADUAOAA8
AEAARABIAEoATQBQAFMAVQBXAFkAWQBaAFoAWgBYAFgAWABXAFQAUwBRAE8ATQBLAEkA
RwBEAEIAPgA7ADYAMwAuACwAKQAmACIAHwAbABkAFgATABEADgALAAoACAAGAAMAAQAA
AP///f/7//r/+P/4//f/9v/1//P/8v/z//L/8f/w/+3/7f/t/+z/7P/r/+r/6v/q/+r/
6v/q/+j/6f/p/+n/6v/q/+r/6v/q/+v/7P/s/+z/7f/u/+7/7P/s/+3/7v/w//D/8f/y
//L/8v/y//L/9P/0//X/9f/z//P/8//z//X/8//z//P/9P/y//L/8v/y//L/8v/y//L/
8f/x//H/8f/y//L/9P/0//T/9P/1//X/9f/2//b/9v/1//b/9v/3//f/9//3//b/9f/y
//D/7//v/+//7//x//T/9v/2//X/8v/x//D/7v/s/+z/6//p/+f/5v/l/+X/5v/m/+b/
5f/n/+f/5f/l/+L/4f/h/+H/4f/h/+H/4f/g/+D/4P/g/+D/4P/g/+D/4P/g/+D/4f/h
/+H/4f/h/+H/4f/i/+T/5f/m/+j/6f/q/+v/7v/2/wcAHwBAAGcAkgC2ANAA4gDlANkA
xwCdAGEAKAD2/8P/k/9h/0H/TP9p/33/i/+f/7D/vP/K/9f/4//q/+3/7v/v/+//8f/w
//D/7v/t/+v/6v/q/+z/7P/s/+3/7f/t/+3/7v/w//D/8P/x/+//8P/x//H/8f/y//L/
9P/0//X/9v/2//f/+P/4//n/+v/7//z//f/+/wAAAQACAAUABgAIAAoADgAQABIAFAAW
ABoAHQAeACQAKAArAC8AMgA2ADoAPgBCAEQARwBKAE8AUQBTAFUAVQBWAFYAVgBWAFYA
VgBVAFQAUwBRAE8ATQBLAEkARwBEAEIAPgA7ADYAMwAuACwAKQAmACIAHwAdABsAGAAV
ABMAEAANAAwACgAIAAUAAwAAAP///f/7//r/+P/4//f/+P/3//X/9P/z//L/8f/w/+//
7//v/+7/7v/t/+z/7P/q/+r/6v/q/+r/6//r/+v/7P/s/+z/7P/s/+3/7v/u/+7/7//w
//D/8P/w//H/8v/y//L/8//0//T/9P/0//T/9P/0//X/9f/1//X/9f/1//X/9//1//b/
9v/2//b/9v/2//b/9v/2//X/9f/1//X/9v/2//j/+P/4//j/+f/5//f/+P/4//j/+f/6
//r/+//7//v/+//6//n/9v/0//P/9f/1//X/9//2//j/+P/3//T/8//y//D/8P/w/+//
7f/r/+r/6f/p/+r/6v/q/+n/6f/p/+f/5//m/+X/5f/l/+X/5f/l/+X/5P/k/+T/5P/k
/+T/5P/k/+T/5P/k/+X/5f/l/+X/5f/n/+f/5v/o/+n/7P/u/+//7v/v//L/+v8HAB8A
QABnAJAAtgDQAOQA6QDhAM0ApwBvADYAAgDP/5//bf9J/1D/bf+B/4//o/+0/8D/zv/b
/+f/8P/1//b/9//5//n/+P/4//b/9f/z//L/8v/y//L/8v/z//X/9f/1//b/9v/2//b/
9//3//j/+f/5//n/+v/6//z//P/9//7//v8BAAIAAgADAAQABQAGAAcACAAKAAsADAAN
AA4AEAASABYAGAAaABwAIAAkACcAKAAsADAAMwA3ADoAPgBCAEYATABOAFEAVABXAFkA
WwBdAF8AYABgAGAAXgBeAF4AXQBeAF0AWwBZAFUAUwBRAE8ATABKAEYAQwBAAD0AOAA2
ADMAMAAsACkAJQAjACAAHQAbABgAFQAUABIAEAANAAsACgAJAAcABQAEAAIAAgABAAAA
///9//z//f/8//v/+v/5//n/+f/4//j/9//2//b/9P/0//T/9P/0//X/9f/1//T/9P/0
//T/9P/1//b/9v/2//f/+P/4//j/+P/5//r/+v/6//v//P/8//z//P/8//7//v//////
////////////////AAAAAAAAAAAAAP7//v/+//7///////////8AAAAAAgACAAAAAAAB
AAEAAQACAAIAAgADAAQABAAFAAUABQAFAAQAAwAAAP7//f/9//3//f///wAAAgACAAEA
AAD///7//P/6//r/+f/3//X/9P/z//P/9P/0//T/8//z//P/8f/x/+7/7f/t/+3/7f/t
/+3/7f/u/+7/7v/u/+3/7P/r/+r/7P/s/+z/7f/r/+v/6//r/+3/7f/u/+7/8f/2//j/
+f/4//n//P8AAAcAGQAyAFMAdACSALAAxgDLAL0ApwCLAFkAHgDq/7v/lf9v/0v/Qv9d
/4H/l/+l/7T/xP/Q/93/6f/0//v/AAABAAMAAwACAAIAAAD///3//P/8//r/+v/6//v/
+//7//v//P/8//z//P/9//3//v////////8AAAAAAgAAAAEAAgACAAMABAAEAAUACAAJ
AAoACwAMAA4ADwAQABEAEgAUABYAFgAYABoAHAAeACIAJQAmACgALAAvADMANgA6AD4A
QgBGAEgASwBOAFMAVQBXAFkAVwBYAFgAWABaAFoAWgBZAFgAVwBVAFMAUQBPAE0ASwBI
AEYAQgA/ADwAOQA0ADIALwAsACgAJQAjACEAHgAbABkAFgATABIAEAAOAAsACQAGAAUA
AwABAAAA/v/+//3//P/7//n/+P/4//j/+P/4//f/9//3//b/9v/1//T/9P/0//T/9P/0
//L/8//z//P/9P/0//T/9P/y//P/9P/0//T/9f/2//b/9P/0//X/9v/2//b/9//4//b/
9v/2//b/+P/4//n/+f/3//f/+f/4//j/+P/4//j/+P/4//j/+P/3//f/9//3//r/+v/8
//z//v/+///////9//7//v/+/wEAAgACAAMAAQABAAEAAAAAAP7//f/9//r/+f/4//n/
+v/8//z/+//8//v/+v/4//b/9v/1//P/8f/w/+//7//u/+7/7v/t/+//7//t/+3/6v/p
/+n/6f/p/+n/6f/p/+b/5v/m/+b/6P/o/+j/6P/o/+j/6P/p/+n/6f/p/+n/6f/n/+j/
6v/r/+7/8v/1//j/+f/6//z///8LACAAPQBcAHoAlACqALcArwCXAH0AUwAYANz/rf+H
/2P/P/8s/z//af+J/5n/qP+2/8T/0f/f/+r/9f/8//////////7//v/8//r/9//1//T/
9P/0//T/9f/z//P/8//0//T/9P/0//X/9f/2//f/9//3//j/+P/6//j/+f/6//r/+//8
//z//f/+////AAABAAAAAgADAAQABQAGAAgACgAMAA4AEAASABIAFgAZABoAHAAgACMA
JwAqAC4AMgA2ADgAOgA9AEAARQBHAEkASwBNAE4ATgBOAE4ATgBOAE0ATgBNAEsASQBH
AEUAQwBBAEAAPgA6ADcANgAzAC4ALAAnACQAIAAdABsAGQAWABMAEQAOAAsACgAIAAYA
AwABAAAA///9//v/+v/4//j/9//4//f/9f/0//X/9P/z//L/8f/x//H/8P/w/+//7v/u
/+7/7v/u/+7/7v/v/+//7//u/+7/7v/u/+7/7//w//D/7v/v//D/8P/u/+7/7//w//D/
8P/x//L/8P/w//D/8P/w//D/8f/x//H/8f/x//H/8v/y//L/8v/y//L/8v/y//L/8f/x
//H/8f/0//T/9v/2//b/9v/3//f/+f/6//r/+v/5//r/+v/7//z//f/+//7/+//4//b/
9f/z//P/8//1//T/9v/2//X/9f/1//X/9P/w//D/7//t/+3/7P/r/+v/6v/q/+r/6f/r
/+v/6f/p/+j/5//n/+f/5f/l/+X/5f/k/+T/5P/k/+T/5P/k/+T/5P/k/+T/5f/l/+X/
5f/l/+X/5f/m/+T/5f/q/+z/8f/0//X/9v/2//v/AwAWADEAUABwAIoAoACvAK0AmQB9
AFUAGADW/6X/ff9Z/zf/Iv8t/1X/ff+R/57/sP/A/8//3f/q//P/+v/9//3//f/+//7/
/P/5//f/9v/2//X/9P/z//P/8//z//P/9P/0//T/9P/1//P/9P/1//X/8//0//T/9v/4
//n/+v/6//r/+v/5//n//P/9//7////+/wAAAQACAAMABAAGAAgACgAMAA4AEAASABYA
GQAaAB0AIAAiACUAJgAqAC4AMgA4ADoAPQBAAEEAQwBFAEcASQBKAEoASgBMAEwATABL
AEwASwBJAEcARQBDAEEAPwA9ADwAOQA3ADQAMQAsACoAKAAmACMAIQAbABkAFgATABEA
DgALAAoABgAEAAEA///+//3/+//5//j/9v/2//X/9P/z//H/8P/x//D/7//u/+//7//v
/+7/7v/t/+z/7P/s/+z/7P/s/+z/7f/t/+3/7P/s/+z/7P/s/+3/7v/u/+7/7//w//D/
7v/u/+//8P/u/+7/7//w/+7/7v/u/+7/8P/w//H/8f/v/+//7//v/+//7//v//L/8P/w
//D/8P/w//D/8P/w//H/8f/x//H/8v/y//T/9P/0//T/9f/1//X/9v/2//b/9//4//j/
+f/7//v/+//6//n/9v/0//P/8f/x//H/8//y//T/9P/z//P/8//z//L/7v/u/+3/6//p
/+j/5//n/+b/5v/m/+X/5//n/+X/5f/k/+P/4//j/+P/4//j/+P/4v/i/+L/4v/i/+L/
4v/i/+L/4v/i/+P/5f/l/+X/5f/l/+X/5P/m/+n/7P/w//P/9P/1//b/+P///w8AKgBJ
AGgAhgCeALAAtQCnAJEAawAxAPD/uP+N/2X/Qf8n/yr/Uf93/4v/m/+u/8D/zv/b/+n/
9P/5//z//f/9//3//P/8//r/+f/3//b/9v/2//b/9v/3//f/9//3//j/+P/4//j/+f/5
//r/+//7//v//P/8//7//v///wAAAAD//wAAAAABAAQABQAGAAcACAAKAAsADAAPABAA
EgAUABYAGAAaABwAHgAiACUAJgAoACwALwAzADYAOgA+AEIASABKAE0AUABTAFUAVwBZ
AFsAXABcAFwAXgBeAF4AXQBeAF0AWwBZAFcAVQBTAFEAUABOAEoARwBGAEMAPgA8ADcA
NAAwAC0AKQAnACQAIQAfABwAGQAYABQAEgAPAA0ADAALAAkABwAEAAIAAgABAAAA///9
//z/+//6//n/+P/5//n/+f/4//j/9//2//b/9P/0//T/9P/0//X/9f/1//T/9P/0//T/
9P/1//b/9v/2//f/+P/4//j/+P/5//r/+v/6//v//P/8//z//P/8//z//P/9//3//f/9
//3//f/9//3//f/9//3//f/9//3/+//7//z/+v/6//r/+v/4//j/+P/4//n/+f/5//n/
+v/6//z//P/8//z//f/9//3//v/+//7///8AAAAAAQABAAEAAQAAAP///P/6//n/+f/5
//n/+//+/wAAAAD///z/+//6//j/9v/2//X/8//x//D/7//v//D/8P/w/+//7//v/+3/
7f/s/+v/6//r/+v/6//r/+v/6v/q/+r/6v/q/+r/6v/q/+r/6v/q/+v/6//r/+v/6//r
/+3/7v/u//H/8v/0//H/8v/z//r/AgAVADMAWAB9AKQAxgDaAOQA3wDPALEAewA9AAQA
0P+h/3P/S/9F/2L/ff+N/5//sf/A/9D/3P/n//H/+P/5//j/+//7//v/+v/6//j/+f/3
//b/9v/2//b/9v/3//f/9//3//j/+P/4//j/+f/5//r/+//7//3//v/+/wAA/v///wAA
AAABAAIAAgADAAQABQAGAAcACgAMAA0ADgAPABAAEgAUABgAGgAcAB4AIAAkACcAKAAs
ADAAMwA3ADoAPgBCAEYASgBMAE8AUgBVAFcAWQBbAFsAXABcAFwAWgBaAFoAWQBYAFcA
VQBTAFEATwBNAEsASABGAEIAPwA8ADkANAAyAC8ALAAoACUAIwAhAB4AGwAZABYAEwAS
ABAADgALAAkACAAHAAUAAwACAAAAAAD///7//f/7//r/+f/4//f/9v/z//P/8//y//L/
8f/w//D/8P/w//D/8P/w//H/8f/x//L/8v/y//L/8v/z//T/9P/0//X/9v/2//b/9v/3
//j/+P/4//n/+v/6//r/+v/6//r/+v/7//v/+//7//v/+//7//v/+//7//n/+f/5//n/
+f/5//n/+f/4//b/9v/2//b/9v/2//b/9v/1//X/9f/1//T/9P/2//b/9v/2//f/9//3
//j/+P/4//n/+v/6//v/+//7//v/+v/5//b/9P/z//X/9f/1//f/+P/6//r/+f/4//f/
9v/0//L/8v/x/+//7f/s/+v/6//q/+r/6v/p/+n/6f/n/+f/6P/n/+f/5//l/+X/5f/l
/+b/5v/m/+b/5P/k/+T/5P/m/+b/5v/n/+f/5//n/+f/5//n/+j/6v/r/+7/8P/x//D/
8f/2/wAAEwAxAFQAewCkAMgA3gDqAOUA1wC5AIcATQAYAOb/tf+F/1f/Sf9g/3v/if+Z
/63/vP/K/9j/4//v//b/+f/6//v/+//7//r/+v/6//n/9//2//b/9v/2//b/9//3//f/
9//4//r/+v/6//v/+//8//3//f/9//7//v8AAAAAAQACAAIAAwAEAAQABQAIAAkACgAL
AAwADgAPABAAFQAWABgAGgAcAB4AIAAiACQAKAArACwAMAA0ADcAOwA+AEIARgBKAE4A
UABTAFYAWwBdAF8AYQBhAGIAYgBiAGIAYgBiAGEAYABfAF0AWwBXAFUAUwBRAFAATgBK
AEcARgBDAD4APAA5ADYAMgAvAC0AKwAoACUAJQAiAB8AHgAcABoAFwAVABQAEwARAA8A
DgAMAAwACwAKAAkABwAGAAUABAADAAIA/////////v8AAP///v/+//7//v/+//7//v//
//////8AAAAAAAAAAAIAAwAEAAQABAAFAAYABgAIAAgACQAKAAoACgALAAwADAAMAAwA
DAAOAA4ADwAPAA8ADwAPAA8ADwAPAA8ADwAPAA8ADQAPABAADwAOAA0ADAAMAAwADAAM
AAsACwALAAsADgAOABAAEAAQABAAEQARABEAEgASABIAEwAUABQAFQAVABUAFQAUABMA
EAAOAA0ADwAPAA8AEQAUABYAFgAVABIAEQAQAA4ADAAMAAsACQAHAAYABQAFAAgACAAI
AAcABwAHAAUABQAGAAUABQAFAAUABQAFAAUABAAEAAQABAAEAAQABAAEAAYABgAGAAcA
BwAHAAcABwAHAAcACAAKAA0ADgAQABEAEgAVABoAJgA5AFUAegCjAMwA7AACAQwBBQHz
ANcApQBrADYABADV/6P/d/9t/4b/n/+v/7//z//e/+z/+v8HABEAGAAbAB4AHQAfAB8A
HgAcABwAGwAZABgAGAAaABoAGgAbAB0AHQAdAB4AHgAeAB4AHwAfACAAIQAhACMAJAAk
ACYAJgAnACgAKAApACoAKgArAC4ALwAwADEANAA2ADcAOAA7ADwAPgBAAEIARABGAEgA
TABOAA==
         </WaveFormData>
      </LeadData>
      <LeadData>
         <LeadByteCountTotal>10000</LeadByteCountTotal>
         <LeadTimeOffset>0</LeadTimeOffset>
         <LeadSampleCountTotal>5000</LeadSampleCountTotal>
         <LeadAmplitudeUnitsPerBit>4.88</LeadAmplitudeUnitsPerBit>
         <LeadAmplitudeUnits>��V</LeadAmplitudeUnits>
         <LeadHighLimit>2147483647</LeadHighLimit>
         <LeadLowLimit>268435456</LeadLowLimit>
         <LeadID>V4</LeadID>
         <LeadOffsetFirstSample>0</LeadOffsetFirstSample>
         <FirstSampleBaseline>0</FirstSampleBaseline>
         <LeadSampleSize>2</LeadSampleSize>
         <LeadOff>FALSE</LeadOff>
         <BaselineSway>FALSE</BaselineSway>
         <ExcessiveACNoise>FALSE</ExcessiveACNoise>
         <MuscleNoise>FALSE</MuscleNoise>
         <LeadDataCRC32>1164207920</LeadDataCRC32>
         <WaveFormData>
9v/2//b/9v/4//j/+P/4//r/+v/6//r/+v/6//r/+v/8//z//P/8//z//P/8//z//P/8
//z//P/8//z//P/8//r/+v/6//r/+v/6//r/+v/4//j/+P/4//b/9v/2//b/9P/0//T/
9P/0//T/9P/0//T/9P/0//T/9P/0//X/9v/2//b/9v/3//f/+P/4//j/+P/4//j/+v/5
//n/+f/4//j/9//1//P/8//1//X/9//4//r/+v/6//f/9v/1//T/8//w/+//7f/r/+n/
6f/o/+r/6v/q/+n/5//n/+b/5P/j/+L/4v/i/+L/4v/i/+L/4v/i/+L/4f/h/+H/4f/h
/+P/4//j/+P/4//j/+P/5P/k/+X/5f/l/+X/5v/k/+T/4//h/+P/6v/3/woAJwBMAHYA
ogDKAOgAAQEJAQgB8wDHAJAAVwAfAOn/t/+C/2b/cP+E/43/l/+j/67/uf/H/9L/2//h
/+X/5//n/+j/7P/s/+z/6v/q/+n/6f/p/+v/6//r/+v/7f/u/+7/7v/v/+//7//v//H/
8v/y//L/8f/x//P/8//z//P/9f/1//b/9v/3//j/+f/6//v//P/+//////8AAAMABQAH
AAkACwANAA8AEQAVABgAGwAeACIAJQApACwAMAAzADgAPAA+AEIARQBIAEoATQBPAFEA
UABRAFEAUgBSAFIAUgBRAE4ATQBNAEwARwBFAEMAQQA/ADsAOAA1ADIALwAsACgAJQAi
AB4AHAAYABUAEgAPAA0ADAAIAAUABAADAAEA///9//v/+v/4//j/9//3//b/9f/0//L/
8v/x//D/8P/v/+z/7P/r/+r/6v/q/+n/6f/p/+n/6P/o/+n/6f/p/+n/5//n/+f/6P/q
/+r/6v/r/+v/7P/t/+3/7//v//D/8f/x//H/8f/x//H/8f/y//L/8f/x//H/8f/x//H/
8v/y//L/8v/y//L/8v/y//L/8v/y//H/8f/x/+//7//v/+//7f/t/+7/7v/u/+7/7v/t
/+z/6//q/+r/6v/q/+r/6v/r/+z/7P/s/+z/7f/t/+7/7v/u/+7/7f/s/+3/7f/v/+//
7v/u/+3/6//p/+f/6f/p/+v/7P/u/+7/7v/t/+z/6//q/+n/5P/j/+H/3//d/93/3P/c
/9z/3P/b/9v/2//a/9j/1//W/9b/1v/W/9T/1P/U/9T/1P/U/9P/0//V/9X/1f/V/9X/
1f/V/9X/0//T/9T/1P/V/9X/1f/V/9T/1P/U/9P/0f/R/9T/3f/q/wEAIgBIAHQAogDE
AN8A8wD2AO0AzwCcAGMALQD3/8P/jP9e/1L/ZP9z/3v/h/+S/53/qf+2/8H/yf/P/9H/
0//U/9T/1v/Y/9j/1v/V/9X/1f/V/9X/1f/V/9X/1v/W/9b/1//X/9f/1//X/9j/2P/Y
/9n/2f/b/9v/2//b/93/3f/c/9z/3f/e/9//4P/h/+L/5P/l/+X/5v/p/+v/7f/v/+//
8f/z//X/9//6//3/AAAEAAcACwAOABIAFQAaAB4AIAAkACcAKgAsAC8AMQAzADQANQA1
ADYANAA0ADQAMwAwAC8ALwAuACsAKQAnACUAIQAdABoAFwAUABEADgAKAAcABAAAAP7/
+v/3//T/8f/t/+z/6P/l/+T/4//h/9//3f/b/9r/2P/W/9X/1f/U/9H/0P/O/87/zf/M
/8z/y//M/8z/y//K/8n/yP/G/8X/xf/F/8T/xP/B/8H/wf/B/8P/w//D/8T/xP/E/8T/
xf/F/8b/x//H/8f/x//I/8n/y//L/8v/y//N/83/zv/O/9H/0f/R/9H/0//T/9T/1P/S
/9L/0v/S/9L/0v/S/9L/1P/T/9P/0//T/9T/0//S/9H/0P/Q/9D/0P/Q/9D/0P/Q/9D/
0P/R/9L/0v/U/9T/1f/V/9T/1P/U/9T/1P/U/9b/1//X/9f/1v/W/9X/0//R/8//0//T
/9X/1v/Y/9j/2P/X/9T/0//S/9H/0P/P/83/y//J/8n/yP/I/8j/yP/H/8f/x//G/8T/
w//E/8T/xP/E/8T/xP/E/8T/xP/E/8P/w//F/8X/xf/F/8X/xf/F/8X/x//H/8j/yP/J
/8v/y//L/8z/zP/M/8v/y//L/9D/1//i//f/GAA8AGQAjACuAMUA0QDOAMEApQB0AD0A
BwDT/6H/bP8+/zj/VP9t/3v/hf+Q/5v/pf+0/7//x//N/9H/0//U/9b/2P/Y/9j/2P/X
/9f/1//Z/9n/2f/Z/9n/2v/a/9r/2//b/9v/2//d/97/3v/e/9//3//h/+H/4//j/+X/
5f/m/+b/5//o/+n/6v/r/+z/8P/x//H/8v/3//n/+//9//7///8AAAEABQAIAAsADgAS
ABUAGQAcACAAIwAoACwAMAA0ADcAOgBAAEMARQBHAEoASwBLAEwATABMAEwASwBKAEkA
SQBIAEUAQwBBAD8AOwA3ADQAMQAwAC0AKgAmACMAIAAcABoAFgATABAADQAJAAgABAAB
AP/////+//3/+//5//j/9v/0//P/8//y//L/8v/x//L/8//y//L/8f/x//L/8v/y//L/
8v/x//H/8//z//L/8v/z//P/8//z//H/8f/x//L/9P/0//T/9f/0//T/9P/z//X/9f/2
//f/9//3//f/9//5//n/+v/6//v/+//7//v/+//7//z//P/8//z//P/8//z//P/8//z/
/P/8//z//P/8//z//P/8//z//P/8//z//P/9//7//v/+//7//////wAAAAAAAAAAAAAA
AAIAAwADAAMAAgACAAMAAQD///3//v/9//7//v8AAAAAAAD/////////////+v/5//f/
9f/z//P/8v/y//L/8v/x//H/8//y//D/7//s/+z/7P/s/+7/7v/u/+7/7P/s/+v/6//r
/+v/6//r/+3/7f/t/+3/6//r/+z/7P/t/+//7//t/+7/8v/0//X/8//x//T/9/8AAA8A
LABQAHQAmgDAAN0A8QDwAOUAzwCkAGsALwD3/8P/kP9c/0j/YP+B/5P/n/+u/7n/w//Q
/93/5f/v//X/9//0//b/+P/6//z/+v/5//n/+f/3//f/9//3//n/+v/6//r/+//7//v/
+//7//z//P/8//v/+//9//3//f/9//////8AAAAAAQACAAMABAAFAAYACAAJAAkACgAN
AA8AEQATABMAFQAXABkAGQAcAB8AIgAmACkALQAwADIANQA6AD4AQgBGAEkATABQAFMA
VQBXAFgAWQBZAFoAWgBaAFoAWQBYAFcAVwBWAFEATwBNAEsARwBDAEAAPQA6ADcANAAw
ACsAKAAkACIAHgAbABgAFQARABAADAAJAAYABQADAAEA///9//z/+v/4//f/9//2//T/
8v/v/+7/7//u/+7/7f/u/+7/7f/s/+z/7P/r/+v/6//r/+r/6v/p/+n/6f/p/+f/5//n
/+j/5v/m/+b/5//l/+b/5//n/+n/6f/q/+v/6f/p/+n/6f/r/+v/7P/s/+v/6//r/+v/
6//r/+z/7P/s/+z/7P/s/+z/7P/s/+z/7P/s/+z/7P/s/+z/7P/s/+z/7P/s/+3/7v/u
/+7/7v/v/+//8P/w//D/8P/w//D/8v/z//X/9f/0//T/8v/v/+z/6f/r/+v/7f/u//D/
8P/w/+//7v/t/+z/6//m/+X/4//h/+H/4f/g/+D/3v/e/93/3f/f/97/3P/b/9j/2P/Y
/9j/2P/Y/9j/2P/Y/9j/1//X/9f/1//X/9f/1//X/9f/1//Z/9n/2v/a/9n/2f/Z/9v/
3P/c/97/3f/b/9v/3v/l//D/BQAkAEgAcACWALgA0wDjAOAA0wC1AIAAQQAFAM//m/9m
/zr/OP9a/3f/hf+P/57/qf+3/8T/z//Z/9//4f/j/+T/5v/o/+r/6v/p/+f/5v/l/+f/
5//n/+f/5//o/+j/6P/p/+n/6f/p/+v/7P/s/+z/6//r/+3/7f/v/+//8f/x//L/8v/z
//T/9f/2//f/+P/8//3//f/+////AQADAAUACQALAA0ADwARABQAFwAaAB4AIQAlACgA
LAAvADQAOAA8AEAAQwBGAEgASwBNAE8AUgBTAFMAVABUAFQAVABTAFAATwBPAE4ATQBL
AEkARwBFAEEAPgA7ADgANQAyAC4AKQAmACIAIAAcABkAFgATABMAEgAOAAsABgAFAAMA
AQD///3//P/6//r/+f/5//j/9//2//T/9P/z//L/8v/x//D/8P/v/+7/8P/w/+//7//v
/+//7v/u/+3/7f/t/+3/7f/t/+3/7v/u/+7/7v/v/+//8P/x//H/8//z//T/9f/3//f/
9//3//f/9//4//j/+//7//v/+//7//v//P/8//z//P/8//z//P/8//z//P/8//z//P/8
//z//P/8//z//P/8//z//v///wAAAAAAAAAAAQABAAIAAgACAAIABAAEAAYABwAHAAcA
BgAGAAUAAwABAP///////wEAAgAGAAYABgAFAAIAAQAAAP///v/9//v/+f/3//f/9v/2
//T/9P/z//P/9f/0//L/8f/w//D/8P/w//D/8P/w//D/8P/w/+//7//v/+//7//v/+//
7//v/+//7//v//D/8P/x//P/8//z//L/9P/0//P/7//t//D/+f8IACEAQABoAJQAwgDm
AAMBFQEaAQ8B7wC4AHsAPwAFANH/mv9u/2z/hP+T/5//rf+8/8f/0//g/+v/8f/1//f/
+f/8//z//v/+//z//P/7//v/+//7//v/+//7//3//v/+//7//////////////wAAAAAA
AP////8BAAEAAwADAAUABQAGAAYABwAIAAkACgALAAwADgAPAA8AEAATABUAFwAZABsA
HQAfACEAIwAmACkALAAwADMANwA6AD4AQQBGAEoATABQAFMAVgBYAFsAXQBfAGAAYQBh
AGIAYgBiAGIAYQBeAF0AXQBcAFkAVwBVAFMAUQBNAEoARwBEAEEAPgA6ADcANAAwAC4A
KgAnACQAIQAfAB4AGgAXABYAFQATABEADQALAAoACAAGAAUABQAEAAMAAgAAAAAA///+
//7//f/8//z/+//6//r/+v/5//n/9//3//b/9v/3//f/9//3//f/9//3//j/+P/4//j/
+f/5//r/+//7//v/+//8//3/////////////////AAAAAAEAAQABAAEAAQABAAIAAgAC
AAIAAgACAAIAAgACAAIAAgACAAIAAgACAAAAAAAAAAAAAAAAAAAAAAAAAAEAAgACAAIA
AgADAAMABAAEAAQABAAEAAQABgAHAAUABQAEAAQAAwABAP///f8BAAEAAwAEAAQABAAE
AAMAAgABAAAA///8//v/+f/3//X/9f/0//T/9P/0//P/8//z//L/8P/v/+7/7v/u/+7/
7v/u/+7/7v/s/+z/6//r/+v/6//r/+v/7f/t/+3/7f/t/+3/7v/u/+3/7//v/+//8P/u
/+r/6f/r/+v/8v8BABYANwBeAIoAtgDcAPoAEwEbARYB+wDJAI4AVQAbAOX/r/9+/2z/
fP+M/5X/o/+x/7z/yf/V/97/5//t/+//7//z//T/9v/0//T/9P/y//H/8f/x//L/8//0
//X/9f/2//b/9v/1//X/9f/1//f/+P/4//j/9//3//n/+f/3//f/+f/5//r/+v/7//z/
/f/+////AAACAAMAAwAEAAcACQALAA0ADwARABMAFQAXABoAHQAgACQAJwArAC4AMAAz
ADgAPAA+AEIARQBIAEoATQBPAFEAUABRAFEAUgBSAFIAUgBRAE8ATQBMAEoARwBFAEMA
QQA/ADsAOAA1ADIALwAsACgAIwAgABwAGgAWABMAEAANAA0ADAAIAAUAAgABAP///f/7
//n/+P/2//T/8//z//L/8f/w/+7/7v/t/+z/7P/r/+r/6v/p/+j/6P/o/+f/5//l/+X/
5P/k/+P/4//j/+P/4//j/+P/5P/k/+T/5P/l/+X/5v/n/+f/5//n/+j/6f/p/+n/6f/p
/+v/6//s/+z/7f/t/+3/7f/t/+3/7v/u/+7/7v/s/+7/7P/s/+z/7P/s/+z/7P/s/+z/
7P/s/+z/7P/s/+3/7v/u/+7/7v/v/+//8P/w//D/8P/u/+7/8P/x//H/8f/w//D/7//t
/+v/6f/r/+v/7f/u//D/8P/w/+//7v/t/+z/6//o/+f/5f/j/+H/4f/g/+D/4P/g/9//
3//f/97/3P/b/9r/2v/a/9r/2v/a/9r/2v/a/9r/2f/Z/9v/2//b/9v/2//b/9v/2//b
/9v/3P/c/93/3f/d/93/3v/c/9z/2//Z/9n/3v/p//r/EwA2AF4AjAC2ANgA8wAFAQgB
+wDXAJ4AZQArAPP/v/+I/2D/Yv92/4H/i/+Z/6b/sf+9/8j/0f/Z/93/3//f/+L/5P/k
/+T/5P/k/+P/4//j/+X/5f/l/+X/5f/m/+b/5v/n/+f/5//n/+f/6P/o/+j/6f/p/+v/
6//r/+v/7f/t/+7/7v/v//D/8f/y//P/9P/2//f/9//4//v//f///wEAAwAFAAcACQAL
AA4AEQAUABgAGwAfACIAJgApAC4AMgA0ADgAOwA+AEIARQBHAEkASgBLAEsATABMAEwA
TABLAEgARwBHAEYARQBDAEEAPwA9ADkANgAzAC4AKwAoACQAIwAgABwAGgAWABMAEAAN
AAsACgAGAAMAAgABAP///f/7//n/+P/2//T/8//z//L/8f/w/+7/7v/t/+z/7P/r/+z/
7P/r/+r/6v/q/+n/6f/p/+n/6P/o/+f/5//n/+f/5//n/+f/6P/q/+r/6v/r/+v/7P/t
/+3/7//v//D/8f/x//H/8f/x//P/8//0//T/9f/1//X/9f/1//X/9v/2//j/+P/4//j/
9v/2//b/9v/4//j/+P/4//b/9v/2//b/+P/5//r/+v/6//r/+//7//r/+v/6//r/+v/6
//z//f///////v/+//3/+//5//f/+f/5//v//P/+//7//v/9//r/+f/4//f/9v/1//P/
8f/v/+//7v/u//D/8P/v/+//7f/s/+r/6f/q/+r/6v/q/+j/6P/o/+j/6v/q/+n/6f/p
/+n/6f/p/+n/6f/p/+n/6f/p/+r/6v/t/+3/7f/t/+7/7v/s/+v/6f/p/+7/9/8GAB8A
QgBoAJYAwgDkAAEBFQEaAQ0B6wC2AH0ARQANANf/oP90/3D/hv+R/5n/p/+2/8H/zf/Y
/+P/6//x//P/8//2//b/+P/2//b/+P/3//f/9//3//f/9//3//n/+v/6//r/+//7//v/
+//7//z//P/8//v/+//9//3//////wEAAQAEAAQABQAGAAcACAAJAAoADAANAA0ADgAP
ABEAEwAVABkAGwAdAB8AIQAkACcAKgAuADEANQA4ADwAPwBEAEgASgBOAFEAVABWAFkA
WwBdAGAAYQBhAGIAYABgAGAAXwBgAF8AXwBeAFkAVwBVAFMAUwBPAEwASQBGAEMAQAA8
ADcANAAwAC4AKgAnACQAIQAfAB4AGgAXABQAEwARAA8ADQALAAoACAAGAAUABQAEAAMA
AgAAAAAA///+//7//f/6//r/+f/4//f/9v/0//P/8//z//L/8v/x//H/8f/x/+//7//v
//D/8P/w//D/8f/x//L/8//z//X/9f/2//f/9f/1//X/9f/5//n/+v/6//n/+f/5//n/
+//7//z//P/8//z//P/8//z//P/8//r/+v/6//r/+P/4//j/+P/6//v//P/8//r/+v/7
//v//P/8//z//P/8//z//v/////////+//7//f/7//n/9//3//f/+f/6//z//P/8//v/
+P/3//b/9f/z//P/8v/x/+3/7f/s/+z/6v/q/+n/6f/p/+j/5v/l/+L/4v/i/+L/4v/i
/+L/4v/k/+T/4//j/+H/4f/h/+H/4f/h/+H/4f/h/+H/4v/i/+P/4f/j/+P/5v/o/+j/
5f/j/+P/5P/p//T/BwAiAEYAbgCUALoA2QDtAO4A5QDPAKIAawAzAP//y/+Y/2T/UP9k
/3//jf+Z/6T/sf+7/8b/0f/b/+P/5//r/+z/7P/u//D/8P/u/+3/7f/t/+3/7f/t/+3/
7f/u/+7/7v/v/+//7//v/+//8P/w//D/8f/x//P/8//z//P/9f/1//j/+P/5//r/+//8
//3//v8AAAEAAQACAAMABQAHAAkACwANAA8AEQARABQAFwAaABwAHwAjACYAKgAtADIA
NgA6AD4AQQBEAEgASwBNAE8AUABRAFEAUgBUAFQAVABTAFIAUQBRAFAATQBLAEkARwBF
AEEAPgA7ADYAMwAwACwAKQAmACIAIAAcABkAFgATABEAEAAMAAkABgAFAAMAAQD9//v/
+v/4//b/9f/1//T/8//y//D/8P/v/+7/7v/t/+z/7P/r/+r/7P/s/+v/6//r/+v/6v/q
/+n/6f/p/+n/6f/p/+n/6v/o/+j/6P/p/+n/6v/r/+v/6//r/+z/7f/t/+3/7f/t/+3/
7f/u/+7/8f/x//H/8f/x//H/8v/y//L/8v/y//L/8v/y//L/8v/w//D/8P/w//L/8//0
//T/9v/2//f/9//2//b/9v/2//j/+P/6//v/+f/5//j/+P/4//f/9v/1//T/8//0//T/
+P/4//j/9//2//X/9P/z//L/8f/v/+3/6f/p/+j/6P/m/+b/5f/l/+f/5v/k/+P/4v/i
/+L/4v/g/+D/4P/g/97/3v/d/93/3//f/9//3//f/9//3//f/9//3//g/+D/4f/f/9//
4f/g/+L/5P/l/+X/5f/k/+n/7v/7/xQANABYAH4ApgDFANsA5ADdAMsAqABzADcA/f/J
/5b/YP88/0b/af+D/4//nP+p/7P/wP/L/9X/3f/l/+n/7P/s/+z/7P/u/+z/6//r/+v/
7f/t/+3/7f/r/+z/7P/s/+3/7f/t/+3/6//s/+z/7P/v/+//8f/x//H/8f/z//P/9P/0
//X/9v/5//r/+//8//z//f/9//7/AQADAAUABwAHAAkACwANAA8AEgAVABgAGAAbAB8A
IgAmACkALgAyADQAOAA7AD4ARABHAEkASwBOAE8ATwBQAFIAUgBSAFEAUgBRAFEAUABL
AEkARwBFAEUAQQA+ADsAOAA1ADIALgApACYAIgAgABwAGQAWABMADwAOAAoABwAEAAMA
AQD///3/+//6//j/9v/1//X/9P/z//L/8P/w/+//7v/u/+3/7P/s/+v/6v/s/+z/6//r
/+n/6f/o/+j/6P/p/+r/6//r/+v/6//s/+r/6v/q/+v/6f/q/+v/6//r/+v/7P/t/+3/
7f/t/+3/7//v//D/8P/v/+//7//v//P/8//y//D/8v/y//L/8v/y//L/8v/y//L/8P/w
//D/8P/x//P/9f/2//T/9P/1//X/9v/2//b/9v/2//b/+P/5//v/+//6//r/+//5//f/
9f/0//P/9P/0//j/+P/4//f/+P/3//b/9f/y//H/7//t/+v/6//q/+r/6f/o/+b/5f/n
/+b/5P/j/+T/5P/k/+T/4//i/+H/4P/i/+L/4f/h/9//3//f/9//4f/h/+H/4f/h/+H/
4v/i/+H/4//h/+H/4P/i/+T/5f/n/+f/5v/n/+z/9/8KACoATgB0AJwAvQDXAOQA3wDR
AK4AdwA5AP//x/+U/2D/Nv84/1v/ef+J/5b/pf+z/77/y//X/+H/5//p/+r/7P/w//D/
8P/u/+3/7f/t/+v/6//r/+v/7f/u/+7/7v/v/+//7//v/+3/7v/u/+7/7//v//H/8f/z
//P/9f/1//b/9v/3//j/+f/6//v//P/8//3//f/+/wEAAwAFAAcABwAJAAsADQANABAA
EwAWABgAGwAfACIAJAAnACwAMAAzADgAPABAAEQARwBJAEsATABNAE0ATgBPAFAAUQBR
AFIAUQBRAFAATQBLAEkARwBHAEMAQAA9ADoANwA0ADAALQAqACYAJAAeABsAGAAVABEA
EAAMAAkABgAFAAMAAQD9//v/+v/4//b/9f/1//T/8//y//D/8P/x//D/8P/v/+7/7v/t
/+z/7P/s/+v/6//r/+v/6v/q/+n/6f/p/+n/6f/p/+n/6v/o/+j/6P/p/+n/6v/r/+v/
6f/p/+r/6//r/+v/6//r/+v/6//s/+z/7f/t/+3/7f/t/+3/7v/u/+7/7P/s/+7/7v/u
/+7/7v/s/+z/7P/s/+z/7P/s/+z/7v/v//D/8P/w//D/8f/x//L/8v/y//L/8v/y//T/
9f/3//f/9v/2//X/8//x/+//7//v//H/8v/0//T/9P/z//T/8//y//H/7v/t/+v/6f/n
/+f/5v/m/+T/5P/j/+P/5f/k/+L/4f/e/97/3v/e/9z/3P/c/9z/3P/c/9v/2//d/93/
3f/d/9v/2//b/9v/3f/d/97/3v/f/9//3//f/+D/4v/i/+H/4f/h/+L/5//w/wMAIABC
AGoAkgC2ANMA5QDoAN0AwQCOAE8AEQDX/6H/bP9A/zj/Vv91/4X/kf+g/6//vf/K/9X/
3f/l/+f/5//o/+r/7P/s/+z/6v/p/+n/6f/r/+v/6//r/+v/7P/s/+z/7f/t/+3/7f/t
/+7/7v/u/+//7//x//H/8f/x//P/8//y//L/8//0//f/+P/5//r//P/9//3//v8BAAMA
BQAHAAcACQALAA0ADwASABUAGAAaAB0AIQAkACYAKQAuADIANgA6AD0AQABEAEcASQBL
AEwATQBNAE4AUABQAFAATwBOAE0ATQBMAEkARwBFAEMAQwA/ADwAOQA2ADMAMAAsACsA
KAAkACIAHgAbABgAFQARABAADAAJAAYABQADAAEA///9//z/+v/2//X/9f/0//P/8v/w
//D/7//u/+7/7f/s/+z/6//q/+j/6P/n/+f/5f/l/+T/5P/l/+X/5f/l/+X/5f/l/+b/
5v/m/+b/5//n/+j/6f/p/+n/6f/q/+v/6//r/+v/6//r/+v/7P/s/+3/7f/t/+3/7f/t
/+7/7v/u/+7/7v/u/+z/7P/s/+z/7P/t/+z/7P/s/+z/7P/q/+r/6v/q/+r/6v/q/+r/
7P/t/+7/7v/u/+7/7//v//D/8P/w//D/8P/w//L/8//z//P/8v/y//H/7//t/+v/6//r
/+3/7v/y//L/8v/x/+7/7f/s/+v/6v/p/+f/5f/h/+H/4P/g/+D/4P/f/9//4f/g/97/
3f/a/9r/2v/a/9r/2v/a/9r/2v/a/9n/2f/b/9v/2//b/9v/2//b/9v/2//b/9z/3P/d
/93/3f/d/97/3v/a/9f/1//Z/+D/6/8AAB0ARABwAJwAxADiAPkAAwH+AOUAswB2ADsA
AQDL/5f/Zv9U/2j/fP+F/5H/n/+q/7f/xf/O/9f/3f/f/9//4f/k/+T/5P/m/+T/5P/j
/+P/4//l/+X/5f/l/+X/5v/m/+b/5//n/+f/5//l/+b/5v/m/+f/5//p/+n/6f/p/+v/
6//u/+7/7//w//H/8v/z//T/9v/3//f/+P/5//v//f///wMABQAHAAkACwAOABEAFAAW
ABkAHQAgACQAJwAsADAAMAA0ADcAOgA8AD8AQQBDAEQARQBFAEYARABEAEQAQwBAAD8A
PwA+AD0AOwA5ADcANQAxAC4AKwAqACcAJAAgAB0AGgAWABQAEgAPAAwACQAHAAYAAgD/
//7//f/7//n/9//1//T/8v/w/+//7//u/+3/7P/q/+r/6f/o/+j/5//m/+b/5f/k/+L/
4v/h/+H/4//j/+L/4v/j/+P/4//j/+P/4//j/+T/5P/k/+T/5f/l/+b/5//n/+n/6f/q
/+v/6//r/+v/6//t/+3/7v/u/+3/7f/t/+3/7f/t/+7/7v/u/+7/7v/u/+z/7P/s/+z/
7v/t/+3/6//s/+r/6v/q/+r/6v/q/+r/6v/o/+j/6P/o/+j/6f/q/+r/6v/q/+v/6//s
/+z/7P/s/+z/7P/u/+//7//v/+7/7v/v/+3/6//p/+v/6//t/+7/8P/w//D/7//u/+3/
7P/r/+j/5//l/+P/4f/h/+D/4P/g/+D/3//f/9//3v/c/9v/3P/c/9z/3P/c/9z/3P/c
/9r/2v/Z/9n/2//b/9v/2//d/93/3f/d/93/3f/e/97/3f/d/93/3f/e/+D/3v/b/9v/
3f/k/+//AgAhAEYAcACcAMYA5gD/AAkBBAHtAL8AhgBNABUA3/+r/3j/YP9u/4D/if+T
/6H/rv+5/8X/0P/Z/9//4//j/+X/6P/q/+r/6v/q/+r/6f/p/+n/6//r/+v/6//r/+z/
7P/s/+3/7f/t/+3/7f/u/+7/7v/v/+//8f/x//H/8f/z//P/9v/2//f/+P/5//r/+//8
//7//////wAAAwAFAAcACQALAA0ADwARABMAFgAZABwAHgAhACUAKAAsAC8ANAA4ADgA
PAA/AEIARgBJAEsATQBOAE8ATwBQAE4ATgBOAE0ATABLAEsASgBHAEUAQwBBAEEAPQA6
ADcANgAzADAALAApACYAIgAgAB0AGwAZABcAFQAUABAADQAMAAsACQAHAAcABQAEAAIA
AAD//////v/7//r/+P/4//f/9v/2//X/9P/0//P/8v/y//L/8f/x//H/8f/w//D/8f/x
//H/8f/z//P/8//0//T/9P/0//X/9f/2//f/9//5//n/+v/7//v/+//7//v//f/9//7/
/v///////////wEAAQACAAIAAAAAAAAAAAAAAAAAAAAAAAAAAAAAAAAAAAD+//7//v/+
//7//v/+//7//v///wAAAAAAAAAAAQABAAIAAgACAAIAAgACAAQABQAFAAUABAAEAAMA
AQD///3/AQABAAMABAAGAAYABgAFAAQAAwACAAEA/v/9//v/+f/3//f/9v/2//b/9v/1
//X/9f/0//L/8f/y//L/8v/y//L/8v/y//L/8v/y//H/8f/x//H/8f/x//P/8//z//P/
8//z//T/9P/1//X/9f/1//b/9P/0//P/8f/1//z/CQAeAD0AYgCMALoA4gD+ABUBHQEW
Af0AzQCUAFsAJwDv/7n/iP92/4b/lv+f/6v/t//C/8//2//m/+3/8//3//n/+//8//7/
/v/+//7//v/9//3//f//////////////AAAAAAAAAQABAAEAAQABAAIAAgACAAEAAQAD
AAMABQAFAAcABwAIAAgACQAKAA0ADgAPABAAEgATABMAFAAVABcAGQAbAB0AHwAhACMA
JQAoAA==
         </WaveFormData>
      </LeadData>
      <LeadData>
         <LeadByteCountTotal>10000</LeadByteCountTotal>
         <LeadTimeOffset>0</LeadTimeOffset>
         <LeadSampleCountTotal>5000</LeadSampleCountTotal>
         <LeadAmplitudeUnitsPerBit>4.88</LeadAmplitudeUnitsPerBit>
         <LeadAmplitudeUnits>��V</LeadAmplitudeUnits>
         <LeadHighLimit>2147483647</LeadHighLimit>
         <LeadLowLimit>268435456</LeadLowLimit>
         <LeadID>V5</LeadID>
         <LeadOffsetFirstSample>0</LeadOffsetFirstSample>
         <FirstSampleBaseline>0</FirstSampleBaseline>
         <LeadSampleSize>2</LeadSampleSize>
         <LeadOff>FALSE</LeadOff>
         <BaselineSway>FALSE</BaselineSway>
         <ExcessiveACNoise>FALSE</ExcessiveACNoise>
         <MuscleNoise>FALSE</MuscleNoise>
         <LeadDataCRC32>269711610</LeadDataCRC32>
         <WaveFormData>
+v/6//r/+v/8//z//P/8//7//v/+//7/AAAAAAAAAAACAAIAAgACAAIAAgACAAIAAgAC
AAIAAgAAAAAAAAAAAAAAAAAAAAAAAAAAAAAAAAD+//7//v/+//7//v/+//7//P/8//z/
/P/+//7//v/+//z//P/8//z//P/9//7//v/+//////8AAAAAAAABAAEAAQABAAIAAgAC
AAMAAwADAAEAAQAAAP//AQABAAMABAAFAAcACAAIAAUABQADAAMAAgAAAP7//P/7//v/
+P/4//f/9v/2//X/9f/1//X/8//y//H/8f/x//H/8f/x//H/8f/x//H/8f/y//L/8v/z
//H/8f/x//H/8//z//P/8//y//T/9P/y//D/8P/t/+v/6P/l/+X/7P/2/wIAFwAtAEcA
ZgCEAJ8AuQDLAM8AxQCmAHkASgAfAPv/2//D/7b/uP++/8D/wf/E/8f/zv/V/9v/4//n
/+j/6v/q/+3/7//x//H/7//v/+//7//w//L/8v/y//L/8P/x//P/8//y//L/8v/y//T/
9P/0//X/9f/1//X/9v/0//T/9P/1//X/9f/2//b/+P/4//j/+f/6//v/+//8////AAAB
AAIAAQACAAMABAAHAAkACwAMAA8AEAASABUAFwAZABwAHgAgACMAJQAnACgAKgAqACwA
KwAsAC0ALQAvADAAMAAwAC4ALgAsACwAKQAoACUAJQAmACQAIgAgABwAGwAYABYAEgAR
AA8ADAALAAkACAAGAAQAAgAAAP7////9//z/+//4//f/9v/1//X/9P/z//P/8//y//H/
8P/u/+7/7v/u/+7/6//r/+v/6//q/+r/6v/o/+j/6P/n/+n/6f/p/+n/6f/p/+n/6f/p
/+n/6f/q/+z/7P/s/+z/7f/t/+3/7f/u/+7/7//v/+//7//w//D/8P/w//H/8f/v//D/
8P/w//D/8P/w//D/8P/w//D/8P/w//H/8v/y//D/8P/v/+//7//t/+7/7v/u/+7/7v/u
/+7/7v/u/+7/7v/u/+7/7//w//D/8P/x//H/8v/y//L/8//z//P/8f/y//L/8v/1//X/
9f/1//P/8v/x//H/8//1//b/9//3//j/+P/3//n/9//3//b/8v/w/+7/7f/t/+r/6v/p
/+n/6v/q/+v/6f/p/+f/5v/l/+X/5f/l/+X/5f/l/+X/5f/l/+X/5P/k/+T/5f/l/+X/
5f/l/+X/5f/l/+X/5v/m/+j/6P/m/+T/4//h/97/2f/Z/9z/5P/w////FQAtAEoAaACF
AKEAtwDDAMMAsACLAF4ALwAFAOX/yf+y/6z/sP+0/7X/tv+5/77/xf/N/9X/2//e/+D/
5P/l/+X/5//p/+n/5//n/+f/6P/m/+b/5v/m/+j/6f/r/+v/6v/q/+r/6v/q/+r/6v/r
/+v/6//r/+z/7P/s/+z/7f/r/+v/7P/s//D/8P/w//H/8v/z//P/9P/3//j/+f/6//v/
/P/9//7//f///wEAAgAFAAYACAALAA8AEQAUABYAFgAZABsAHQAiACQAJAAmACcAKAAp
ACkAJwAoACgAKAAoACgAJgAmACcAJgAjACMAIAAeABwAGgAYABcAFAASABAADwANAAoA
BwAFAAQAAgACAAAA/v/8//n/9//2//X/9P/z//L/8f/v/+7/7f/t/+3/7P/r/+r/6v/q
/+r/6v/s/+n/6f/p/+n/6P/o/+j/5v/m/+b/5f/l/+X/5f/l/+f/5//n/+f/5//n/+f/
6P/o/+j/6P/o/+n/6f/p/+n/7P/s/+3/7f/t/+3/7v/u/+z/7P/t/+3/7//w//D/8P/u
/+7/7v/u//D/8P/w//D/8P/x//L/8v/y//L/8f/w/+//7v/u/+7/7v/u//D/8P/w//D/
8f/y//L/8v/z//P/9P/0//L/8//z//P/9f/2//b/9v/3//f/9//3//X/9P/z//P/9P/3
//n/+//7//z//P/7//n/9//3//b/9v/0//L/8f/v/+z/7P/r/+v/7P/s/+3/6//r/+n/
6P/p/+n/6f/p/+f/5//n/+f/6f/p/+n/6P/o/+j/6f/p/+f/5//n/+f/6f/p/+n/6v/s
/+z/7P/s/+r/6f/p/+T/3//f/+L/6P/0/wMAFwAxAFAAbgCLAKUAtwC/ALkAqACFAFoA
LwAHAOX/x/+w/6z/tP+8/73/wP/B/8b/zf/V/93/4f/k/+b/6P/r/+3/7//x//H/7//v
/+//8P/w//D/8P/w//D/8f/z//P/9P/0//T/9P/0//T/9P/1//X/9f/1//b/+P/4//j/
+f/5//n/+v/6//r/+v/6//v//v//////AAABAAIAAwAEAAUABgAHAAgACQALAA0ADgAR
ABIAFAAXABsAHQAgACIAJAAnACkAKwAsAC4ALgAwADMANAA1ADUANwA4ADgAOAA2ADYA
NAA0ADMAMgAvAC8ALAAqACgAJgAkACMAIAAeABwAGwAZABYAEwARABAADgAKAAgABgAE
AAUAAwACAAEAAAD///7//f/5//j/9//3//n/+P/3//b/9f/0//P/8v/1//P/9P/1//P/
8v/y//L/8v/y//L/8f/x//H/8f/x/+//7//v/+//8f/x//H/8v/w//D/8P/w//H/8f/x
//H/9P/0//X/9f/1//X/9v/2//T/9P/1//X/9f/2//b/9v/2//b/9v/2//j/+P/4//j/
9v/2//b/9v/4//j/+P/4//j/+P/4//j/9//4//j/+P/5//n/+v/6//r/+//7//v/+//8
//z//P/9//3//f/9/////v/9//3/+//9//7///8BAAIAAgABAAMAAQABAAAA/v/8//r/
+f/3//T/9P/z//L/8v/x//H/8f/x/+//7v/t/+3/7f/t/+//7//v/+//7f/t/+3/7P/s
/+z/7f/t/+//7//v/+//7f/t/+3/7v/w//D/8P/w//D/7//v/+z/6f/l/+b/6v/y////
EwApAEQAYgCBAJsAswDBAL8AsgCXAG4APwATAO3/y/+u/6L/rP+4/7v/vv/F/8j/zf/V
/9v/4//o/+z/7P/t/+3/7//z//X/8//z//P/9P/y//L/8v/y//L/8//1//X/9v/2//b/
9v/2//b/9v/3//f/9//3//j/+P/4//j/+f/5//n/+v/6//z//P/8//3//v//////AAAB
AAIAAwAEAAUABgAHAAgACQALAA0ADgARABIAFAAXABkAGwAeACAAJAAnACkAKwAsAC4A
LgAwADMANAA1ADUAMwA0ADQANAA0ADQAMgAyADMAMgAvAC8ALQAqACcAJAAiACEAHgAc
ABgAFwAVABIADwANAAwACgAIAAYABAACAP///f/8//v/+v/5//j/9//3//b/9f/1//P/
8v/x//D/8P/w//D/8P/w/+3/7f/t/+3/7P/s/+z/7P/s/+z/6//r/+v/6//r/+v/6//r
/+v/6//r/+v/7P/q/+r/6v/q/+3/7f/t/+3/7P/s/+3/7f/t/+3/7v/u/+7/7v/v/+//
7//w//D/8P/u/+7/7v/u/+7/8P/w//D/8P/w/+7/7v/u/+7/8P/w//D/8P/x//L/8v/y
//H/8f/y//L/9P/1//X/9f/1//b/9v/2//n/+f/5//n/9//2//X/9f/1//f/+P/5//v/
/P/8//v/+//5//n/+P/2//T/8v/x//H/7v/u/+3/6v/q/+n/6f/r/+v/6f/o/+f/5//n
/+f/5f/l/+X/5f/l/+X/5f/k/+b/5v/n/+f/5//n/+f/5//n/+f/5//o/+r/6P/o/+j/
6P/n/+X/4v/f/93/4P/m/+7/+/8RACsARgBiAH8AmwCvALkAtwCkAIMAWAApAP3/2f+5
/6L/nP+q/7T/t/+4/73/xP/J/9H/1//d/+L/5P/m/+f/5//p/+v/7f/r/+v/6//s/+z/
7P/s/+z/6v/r/+3/7f/u/+7/7v/u/+7/7v/u/+//7//v/+//8P/y//L/8v/z//P/8//0
//T/9v/2//b/9//4//n/+f/6//v//P/9//7///8AAAEAAgADAAUABwAIAAsADAAOABEA
EwAVABgAGgAcAB8AIQAjACYAKAAoACoAKwAsAC0ALQArACwALAAsACoAKgAoACgAKQAo
ACUAJQAkACIAIAAeABoAGQAWABQAEAAPAA0ACgAJAAcABgAEAAQAAgAAAP7/+//5//j/
9//0//P/8v/x//H/8P/v/+//7//u/+3/7P/s/+z/7P/s/+z/6f/p/+n/6//q/+r/6v/q
/+r/6v/p/+f/5//n/+f/6f/p/+n/6f/n/+f/5//o/+j/6P/o/+j/6f/p/+n/6f/q/+r/
6//r/+v/6//s/+z/7P/s/+3/7f/t/+7/7v/u/+7/7v/u/+7/7v/w//D/7v/u/+7/7v/u
/+7/7v/u/+z/7P/s/+z/7//w//D/8P/x//H/8v/y//L/8//z//P/9f/2//b/9v/1//X/
9f/1//X/9P/z//P/8//1//b/9//5//r/+v/5//v/+f/5//j/9v/0//L/8f/x/+7/7v/t
/+z/7P/r/+v/6//r/+n/6P/p/+n/6f/p/+n/6f/p/+n/6f/p/+n/6P/o/+j/6f/p/+f/
5//n/+f/6f/p/+n/6v/s/+z/7P/s/+r/6f/p/+T/3//f/+L/6P/y/wEAGQAxAE4AbgCL
AKcAvwDLAMkAuACTAGYANQALAOf/yf+0/7D/uP+8/73/wv/H/8z/0//b/+H/5f/o/+z/
7v/v//H/8//z//P/8//z//P/9P/0//T/9P/0//T/9f/3//f/+P/4//j/+P/4//j/+P/5
//n/+f/5//r/+v/6//r/+//7//v//P/8//7//v/+////AgADAAMABAAFAAYABwAIAAkA
CgALAAwADwARABMAFAAXABgAGgAdAB8AIQAkACYAKAArAC0ALwAwADIAMgA0ADUANgA3
ADcANwA4ADgAOAA4ADgANgA2ADUANAAxADEAMAAuACwAKgAoACcAJAAiACAAHwAdABoA
GQAXABYAFAASABAADgAMAA0ACwAKAAkACAAHAAYABQADAAIAAQABAAEAAAD///7//P/8
//z//P/8//n/+f/5//v/+v/6//r/+P/4//j/9//3//f/9//3//f/9//3//f/9//3//f/
+P/6//r/+v/6//v/+//7//v//P/8//3//f/9//3//v/+//z//P/9//3//f/+//7//v8A
AAAAAAAAAAAA/v/+/wAAAAD+//7//v/+//7//v/+//7//v/+//7//v/9//7//v/+////
//8AAAAA/v////////8BAAIAAgACAAMAAwADAAMAAQAAAP///////wEAAgADAAUABgAG
AAUABQADAAMAAgD+//z/+v/5//n/9v/2//X/9P/0//P/8//z//P/8f/w/+//7//v/+//
7f/t/+3/7f/v/+//7//u/+7/7v/v/+//7//v/+//7//v/+//7//w//D/8P/w/+7/7v/r
/+X/5P/j/+X/6v/0/wQAFwAvAEsAagCGAKMAvwDPANEAwwCiAHMARAAZAPX/1/+//7b/
uP+8/8D/w//G/8v/0P/Z/+H/5//p/+r/7P/u/+//8f/z//H/8f/x//H/8f/y//P/9P/1
//b/9P/1//f/9//4//j/+P/4//j/+P/4//n/+f/5//n/+v/8//z//P/9//v/+//8//z/
/P/8//z//f8AAAEAAQACAAMABAAFAAYABwAIAAkACgANAA8AEQASABUAFgAYABsAHQAf
ACIAJAAmACkAKwAtADAAMgAyADQAMwA0ADUANQA1ADYANgA2ADYANgA0ADQAMwAyAC8A
LwAuACwAKgAoACYAJQAiACAAHgAdABsAGAAVABMAEgAQABAADgAMAAoACQAHAAYABQAE
AAMAAgABAP///v/9//3//f/8//v/+v/6//r/+v/6//r/9//3//f/9//2//b/9v/0//T/
9P/z//X/9f/1//X/9f/1//X/9f/1//X/9f/2//j/+P/4//j/+f/5//n/+f/6//r/+//7
//v/+//8//z//v/+///////9//7//v/+/wAA/v/+//7//v/+//7//v/+//7//v/+//7/
/v/+//7//v///wAAAAAAAAEAAQACAAIAAAABAAEAAQABAAIAAgACAAMAAwADAAMAAwAC
AAEAAQABAAMABAAFAAUABgAGAAUABwAFAAUABAACAAAA/v/9//v/+P/4//f/+P/4//f/
9//3//f/9f/0//P/8//z//P/8//z//P/8//z//P/8//y//L/8v/z//P/8//z//P/8//z
//P/8//0//T/8v/y//L/8v/v/+3/6v/n/+f/7P/0/wAAEQAlAD8AWgB6AJcAswDLANMA
zwC4AJEAYAAvAAkA6f/N/7z/uv/A/8L/w//I/8v/0v/Z/9//5//r/+7/8P/w//H/8//1
//X/9f/1//X/9f/2//b/9v/2//b/9v/3//n/+f/6//r/+v/6//r/+v/6//v/+//7//v/
/P/8//z//P/9//////8AAAAAAAAAAAAAAQACAAMAAwAEAAUABgAHAAgACQAKAAsADAAN
AA8AEQASABUAFgAYABsAHQAfACIAJAAoACsALQAvADIANAA0ADYANQA2ADcANwA5ADoA
OgA6ADgAOAA2ADYANQA0ADEAMQAwAC4ALAAqACgAJwAkACIAIAAfAB0AGgAXABUAFAAS
ABAADgAMAAoACQAHAAYABQAEAAMAAgABAP///v/9//3////+//3//P/8//z//P/8//r/
9//3//f/9//2//b/9v/2//b/9v/1//X/9f/1//X/9f/1//X/9f/1//X/9f/2//b/9v/2
//b/+f/5//n/+f/6//r/+//7//v/+//8//z//P/8//3//f/9//7//v/+//7/AAAAAAAA
/v/+//7//v8AAAAAAAAAAP7//v/+//7///8AAAAAAAABAAEAAgACAAAAAQABAAEAAQAC
AAIAAgADAAMAAwADAAMAAgABAAEAAQADAAQABQAHAAgACAAHAAcABQAFAAQAAgAAAP7/
/f/9//r/+v/5//j/+P/3//f/9//3//X/9P/z//P/8//z//P/8//z//P/8//z//P/8v/y
//L/8//z//P/8//z//P/8//z//P/9P/2//T/9P/0//T/8//x/+r/5//n/+z/9P/+/w8A
JQA9AFgAeACVALMAyQDXANEAvACVAGYANwAPAO3/0//A/7z/wP/C/8H/xP/L/9L/1//d
/+f/6//u//D/8v/1//X/9//3//f/9f/1//X/9v/2//b/9v/2//j/+f/7//v/+v/6//r/
+v/6//r/+v/7//v/+//7//z//P/8//z//f//////AAAAAAAAAAAAAAEAAgADAAMABAAF
AAYABwAIAAsADAANAA4ADwARABMAFAAXABgAGgAdAB8AIQAkACYAKAArAC0ALwAyADQA
NAA2ADcAOAA5ADkAOQA6ADoAOgA6ADoAOAA4ADcANgAzADMAMgAwAC4ALAAqACkAJgAk
ACAAHwAdABoAFwAVABQAEgAQAA4ADAAKAAsACQAIAAcABAADAAIAAQD///7//f/9//3/
/P/7//r/+v/6//r/+v/6//f/9//3//f/9v/2//b/9P/0//T/8//z//P/8//z//H/8f/x
//H/8//z//P/9P/0//T/9P/0//X/9f/1//X/9P/0//X/9f/3//f/+P/4//j/+P/5//n/
+f/6//r/+v/6//z/+v/6//r/+v/6//r/+v/6//r/+v/6//r/+v/7//z//P/8//3//f/+
//7//P/9//3//f///wAAAAAAAP/////////////+//3//f/7//3//v///wEAAgACAAEA
AAD9//z/+v/5//j/9//3//f/9P/0//P/8P/w/+//7//t/+3/6//q/+n/6f/p/+n/6f/p
/+n/6f/n/+f/5//m/+T/5P/l/+X/5f/l/+X/5f/l/+X/5f/m/+T/5P/k/+T/5v/n/+P/
4P/d/9v/2v/g/+r/9f8JACEAPgBYAHUAkwCtALkAuwCuAI8AZAA1AA0A6f/J/7D/pP+o
/7D/tf+2/7n/wP/H/83/0//X/9z/3v/g/+H/4//l/+n/6f/n/+f/5//o/+r/6v/q/+r/
6P/p/+v/6//q/+r/6v/q/+z/7P/s/+3/7f/t/+3/7v/s/+z/7P/t/+//7//w//D/8P/w
//D/8f/y//P/8//0//P/9P/1//b/+f/6//v//P/7//3///8AAAMABAAGAAkACwANABAA
EgAUABcAGQAbACAAIgAiACQAIwAkACUAJQAnACgAKAAoACgAKAAmACYAIwAiAB8AHwAe
ABwAGgAYABQAEwAQAA4ADAALAAkABgADAAEAAAD+//z/+v/4//b/9f/z//L/8f/v/+3/
6//p/+n/6P/n/+f/5f/k/+P/4v/j/+T/5f/m/+b/4//j/+P/4//i/+L/4v/k/+T/5P/j
/+H/4f/h/+H/4f/h/+H/4f/j/+P/4//k/+T/5P/k/+T/5f/l/+X/5f/l/+T/5P/j/+X/
5f/m/+b/5v/m/+f/5//n/+j/6P/m/+b/5v/m/+b/6P/o/+j/6P/m/+b/5v/m/+j/6v/r
/+z/7f/t/+7/7v/s/+3/7f/t/+//8P/w//D/7//v/+//7//x//D/7//v/+7/7//v/+//
8//0//T/8//1//P/8//y//L/8P/u/+3/7P/o/+f/5f/k/+T/4//j/+P/4//h/+D/3//f
/9//3//f/9//3//f/93/3f/d/9z/3v/e/9//3//f/9//3//f/93/3f/d/97/4P/g/+D/
3v/e/93/3f/c/9n/1//W/9r/4P/r//v/EQAqAEQAYQB/AJcAqQCtAKYAkQBuAD8AEwDr
/8f/qP+U/5b/pP+v/7L/tf+4/73/w//J/8//1v/a/97/3//h/+P/4//l/+X/5f/l/+b/
5v/m/+b/5v/k/+X/5//n/+r/6v/q/+r/6P/o/+j/6f/r/+v/6//s/+r/6v/q/+v/7f/t
/+7/7v/w//D/8P/x//D/8f/x//L/8//0//X/9v/3//j/+f/6//v//f///wAAAwAEAAYA
CQANAA8AEgAUABYAGQAbAB0AIgAkACQAJgApACoAKwArACkAKgAqACoAKwAsACsALAAp
ACgAJQAlACYAJAAiACAAHgAdABoAGAAVABMAEAAMAAsACQAIAAYABAACAAAA/v/7//n/
+P/3//T/8//y//H/8f/w/+//7//v/+7/7f/s/+z/7P/s/+z/7P/p/+n/6f/r/+r/6v/q
/+j/6P/o/+f/6f/p/+n/6f/r/+v/6//r/+r/6f/o/+j/6v/q/+r/6v/p/+n/6f/p/+z/
7P/t/+3/6//r/+z/7P/q/+r/6//r/+3/7v/u/+z/7v/w//D/8P/w/+7/7v/u/+7/7v/u
/+7/7v/x//L/8v/y//P/8//0//T/9P/1//X/9f/1//b/9v/2//n/+f/5//n/+f/4//f/
9//1//f/+P/5//v//P/8//v//f/7//v/+v/6//j/9v/1//X/8v/y//H/8P/w/+//7//t
/+3/6//q/+v/6//r/+v/6v/p/+j/5//p/+n/6f/o/+j/6P/p/+n/6f/p/+n/6f/r/+v/
6//s/+z/6v/q/+j/6P/p/+n/6P/l/+P/4v/k/+j/7//9/xUALgBIAGUAgQCbAK8AtwC0
AKEAfgBTACcA/f/X/7b/nv+c/6r/tf+4/7v/wP/H/83/1f/d/+L/6P/q/+n/6//v//H/
8f/x//H/8f/y//D/8P/w//D/8P/x//P/8//0//T/9P/0//T/9P/0//X/9f/1//X/9v/2
//b/9v/3//f/9//4//j/+v/6//r/+//6//v/+//8////AAABAAIAAQACAAMABAAHAAkA
CwAMAA4ADgAPABEAEwAVABgAGgAdACEAJAAnACgAKgAqACwALwAwADEAMQAyADQANQA2
ADQANAAyADIAMQAwAC0ALQAtACwAKwAqACYAJQAiACAAHgAdABsAGAAVABMAEgAQAA0A
CgAHAAQAAwABAAAA//8AAP///v/9//n/+P/3//f/9//2//X/9P/0//T/9P/0//T/8f/x
//H/8//y//L/8v/w//D/8P/v//H/8f/x//H/8f/x//H/8f/v/+//7//w//D/8P/w//D/
8f/x//H/8f/y//L/8//z//H/8f/y//L/8v/y//P/8//x//L/8v/y//L/8v/y//T/9P/0
//T/9P/0//T/9P/0//T/9P/0//T/9f/2//b/9v/5//n/+v/6//z//f/9//3/+//8//z/
/P///////////////v/9//3/+//9//7///8BAAIAAgABAAMAAQABAAAAAAD+//z/+//5
//b/9v/1//T/9P/z//P/8f/x/+//7v/t/+3/7f/t/+3/7f/t/+3/7//v/+//7v/u/+7/
7//v/+3/7f/t/+3/7//v/+//8P/y//D/8P/u/+7/7f/t/+r/5//l/+b/7P/0/wEAFQAr
AEQAZACBAJsAsQDBAL8AsACRAGYANwALAOX/w/+s/6b/sP+6/73/wP/F/87/1f/d/+P/
6f/s//D/8P/x//P/9f/1//X/9f/1//X/9v/2//b/9v/2//b/9//5//n/+P/4//j/+P/6
//r/+v/7//v/+//7//z//P/8//z//f/9//3//v/+/wAAAAAAAAEAAgADAAMABAAFAAYA
BwAIAAcACAAJAAoADQAPABEAEgATABQAFgAZABsAHQAgACIAJgApACsALQAuADAAMAAy
ADMANAA1ADUANQA2ADYANgA4ADgANgA2ADUANAAxADEAMgAwAC4ALAAqACkAJgAkACIA
IQAfABwAGQAXABYAFAAUABIAEAAOAA0ACwAKAAkABgAFAAQAAwADAAIAAQABAAEAAAD/
//7//P/8//z//P/+//v/+//7//v/+v/6//r/+P/4//j/9//5//n/+f/5//f/9//3//f/
9//3//f/+P/6//r/+v/6//v/+//7//v//P/8//3//f/9//3//v/+//7//v////////8A
AAAAAAAAAAAAAAAAAAAAAAAAAAAAAAABAAAA/v/+//7//v/+//7//v/+/wAAAAAAAAAA
AQACAAIAAgABAAEAAgACAAQABQAFAAUAAwAEAAQABAAFAAUABQAFAAUABAADAAMAAwAF
AAYABwAJAAoACgAJAAkABwAHAAYABAACAAAA//////z//P/7//r/+v/5//n/+f/5//f/
9v/1//X/9f/1//X/9f/1//X/9f/1//X/9P/0//T/9f/1//X/9f/1//X/9f/1//X/9v/2
//T/9v/0//T/8f/t/+r/5//p/+7/+P8EABkALwBLAGgAhgCjAL0AzwDRAMMAogB1AEYA
GwD3/9v/w/+6/77/wv/C/8X/yv/P/9b/3//l/+v/7//w//L/9P/3//n/+f/5//n/9//3
//f/+P/4//j/+P/4//r/+//9//3//v/+//7//v/+//7//v///////////wAA/v/+//7/
//8BAAEAAgACAAQABAAEAAUACAAJAAkACgAJAAoACwAMAA8AEAARABIAEwAVABcAGAAb
ABwAHgAhACMAJQAoACoALAAvADEAMwA0ADYANgA4ADkAOgA7ADsAOwA8ADwAPAA8ADwA
OgA6ADkAOAA1ADUANgA0ADIAMAAuAC0AKgAoACYAJQAjACAAHwAdABwAGgAaABgAFgAU
ABMAEQAQAA8ADgANAAwACwALAAoACQAJAAcABgAFAAQABAAEAAQABAAEAAEAAQABAAEA
AAAAAAAAAAAAAAAA//8BAAEAAQABAAEAAQABAAEAAwADAAMABAAEAAQABAAEAAUABQAF
AAUABgAGAAcABwAHAAcACAAIAAgACAAJAAkACwAMAAwADAAKAAoACgAKAAoACgAKAAoA
CgAJAAoACgAKAAgACAAIAAgACgAKAAoACgAIAAgACAAIAAkACgAKAAoACwALAAwADAAM
AA0ADQANAA0ADgAOAA4ADwAPAA8ADwAPAA4ADQANAA8AEQASABMAFQAWABYAFQAVABMA
EwASABAADgAMAAsACQAGAAYABQAGAAYABQAFAAUABQADAAIAAQABAAEAAQABAAEAAQAB
AAEAAQABAAAAAAAAAAEAAQADAAMAAwADAAMAAwADAAQABAAEAAIAAgACAAEA/f/6//n/
+f8AAAgAFgAnAD0AVwB2AJYAswDNAN8A4QDVALYAiQBaAC8ACwDv/9f/zP/Q/9T/1P/T
/9b/3f/i/+n/8f/3//v//v8AAAAAAwAFAAUABwAHAAcABwAHAAgACAAIAAgACAAIAAkA
CwALAAoACgAKAAoACgAKAAoACwALAAsACwAMAA4ADgAOAA8ADwAPABAAEAAQABAAEAAR
ABQAFQAVABYAFwAYABkAGgAbABwAHQAeAB8AIQAjACQAJwAoACoALQAvADEANAA2ADgA
OwA9AD8AQgBEAEQARgBHAEgASQBJAEcASABIAEgASgBKAEgASABFAEQAQQBBAEIAQAA+
ADwAPAA7ADgANgA0ADMAMQAuAC0AKwAqACgAJgAkACIAIAAfAB0AHAAbABwAGwAaABkA
GQAYABcAFwAWABQAEgAQABAAEAAQABAAEAANAA0ADQANAAwADAAMAA4ADgAOAA0ADQAN
AA0ADQANAA0ADQANAA8ADwAPABAAEAAQABAAEAARABEAEQARABQAFAAVABUAFQAVABYA
FgAWABYAFwAXABcAGAAYABgAGAAYABgAGAAYABgAGAAYABgAFgAWABYAFgAWABYAFgAW
ABYAFgAWABYAFwAYABgAGAAZABkAGgAaABoAGwAbABsAGwAcABwAHAAdAB0AHQAdAB0A
HAAbABsAGwAdAB4AHwAjACQAJAAjACEAHwAfAB4AGgAYABYAFQAVABIAEgARABIAEgAR
ABEAEQARAA8ADgANAA0ADQANAA0ADQANAA0ADQANAA0ADAAOAA4ADwAPAA8ADwAPAA8A
DwAPAA8AEAAOAA4ADgAMAAwACQAHAAQAAwAFAAwAFgAiADcATwBpAIYApADBANkA6wDr
ANsAvACPAGAANQATAPf/4f/Y/9z/4P/g/+H/5P/r//L/+f///wMABwAMAA4AEAARABMA
EwATABUAEwATABMAFAAUABQAFAAUABQAFQAXABcAFgAWABYAFgAYABgAGAAZABkAGQAZ
ABoAHAAcABwAHQAdAB0AHgAeACAAIAAgACEAIgAjACMAJAAlACYAJwAoACsALAAtAC4A
LwAxAA==
         </WaveFormData>
      </LeadData>
      <LeadData>
         <LeadByteCountTotal>10000</LeadByteCountTotal>
         <LeadTimeOffset>0</LeadTimeOffset>
         <LeadSampleCountTotal>5000</LeadSampleCountTotal>
         <LeadAmplitudeUnitsPerBit>4.88</LeadAmplitudeUnitsPerBit>
         <LeadAmplitudeUnits>��V</LeadAmplitudeUnits>
         <LeadHighLimit>2147483647</LeadHighLimit>
         <LeadLowLimit>268435456</LeadLowLimit>
         <LeadID>V6</LeadID>
         <LeadOffsetFirstSample>0</LeadOffsetFirstSample>
         <FirstSampleBaseline>0</FirstSampleBaseline>
         <LeadSampleSize>2</LeadSampleSize>
         <LeadOff>FALSE</LeadOff>
         <BaselineSway>FALSE</BaselineSway>
         <ExcessiveACNoise>FALSE</ExcessiveACNoise>
         <MuscleNoise>FALSE</MuscleNoise>
         <LeadDataCRC32>3148521091</LeadDataCRC32>
         <WaveFormData>
+v/6//r/+v/6//r/+v/6//r/+v/6//r/+v/6//r/+v/7//z//f/+//z//P/8//z//P/8
//z//P/6//r/+v/6//z//P/8//z//P/8//z//P/6//r/+v/6//r/+v/6//r/+v/6//r/
+v/6//v/+//7//n/+f/5//n/+//7//z//P/9//3//v/+//3//f/9//3//v/+////////
//7//f/9/////v/+//7///8AAAIABAADAAUABgAGAAUABQAFAAQAAQAAAP///v/8//n/
9//1//f/+P/4//j/9//2//b/9v/0//T/9P/z//P/8//y//L/9P/z//P/8//z//P/9P/0
//L/8v/y//L/8//0//X/9v/0//X/9f/z//L/8f/t/+n/5v/l/+f/7f/y//n/BgASACAA
MgBGAF0AcgCCAIoAhgB4AFwAOgAeAAgA+P/r/+L/4f/e/9r/1v/W/9b/2f/g/+P/5f/p
/+z/8P/y//T/9v/3//f/+f/3//f/+P/4//j/+P/4//j/9v/2//f/9//1//X/9f/1//b/
9//4//n/9//4//j/+P/4//n/+//7//v//P/8//z//P/+//7//v/+//7//v/+//3//f//
////AgACAAMAAwAFAAcACAAJAAwADQAOAA8ADgAQABEAFAAXABgAGQAbABsAGwAbABwA
HQAeAB4AHgAfAB8AHwAgACIAIgAiACAAHgAdABwAHAAZABkAFwAXABYAFQAUABEAEQAQ
AA8ADQAMAAsACgAJAAgABwAGAAUAAwACAAEAAAD//////v/9//z/+//6//r//P/7//r/
+v/5//n/+f/4//f/9v/0//P/9P/1//X/9v/2//f/9//2//T/9P/0//T/9v/2//b/9v/2
//b/9v/2//b/9//3//j/+P/3//f/+P/4//n/+f/5//n/+f/6//r/+v/6//r/+v/4//j/
+P/5//n/+P/4//j/+f/5//n/+f/4//j/+P/5//n/+v/6//n/+f/5//r/+P/4//j/+P/3
//f/9//3//n/+f/5//n/9//4//j/+f/5//r/+v/7//v/+//7//r/+P/5//n/+v/8//z/
/f/9//r/+v/6//r//P/9//7//////wAAAAD//wAAAQABAAEA///9//v/+f/3//b/9f/0
//b/9f/0//P/8v/y//L/8v/y//L/8f/x//P/8v/y//L/7//v/+//7//x//L/8v/y//L/
8v/y//L/8P/w//D/8P/x//H/7//u/+3/7//t/+r/5//n/+f/7P/1//7/CgAYACgAOgBN
AGQAeACEAIYAgABsAE4ALAASAP7/8f/m/+H/3P/a/9j/2P/W/9n/3P/f/+X/6//s/+7/
8P/w//D/8f/1//X/9f/1//b/9v/0//T/9P/0//T/9P/1//X/9//3//f/9//1//X/9f/1
//X/9v/2//b/9//5//z//f/8//z/+//6//z//v/+//7//v/+//7//v8BAAEAAwADAAMA
AgACAAEAAwAFAAYABwAIAAkACgALAAwADgAPABIAFQAWABcAGQAaABsAHAAeAB0AHgAe
AB4AIQAhACEAIgAgACAAIAAeACAAHwAeAB4AHQAdABsAGwAaABkAGAAVABMAEgARAA8A
DgANAAwACwAKAAkACAAHAAUABAADAAIA//////7//f/+//3//P/8//z/+//6//r/+f/5
//n/+P/4//j/9//3//f/9//2//b/9f/1//T/8v/z//T/9f/2//b/9v/2//b/9v/2//b/
9v/2//f/9//4//j/9//3//j/+P/5//n/+f/7//v//P/8//v/+v/5//j/+v/6//r/+//9
//z//P/8//3//f/9//3//v/+//7///////7//f/8//v/+v/7//v/+//7//3//f/9//3/
/f/+//7//////wAAAAABAP////////7/AAABAAEAAgAAAAAAAQABAAIAAgACAAIABAAF
AAYABwAIAAgABwAFAAUABQAEAAMAAwADAAMAAwAAAP7//P/6//z/+//6//n/9v/2//b/
9v/4//j/9//3//f/9v/2//b/9//3//f/9//1//b/9v/2//b/9v/2//b/+P/4//j/+P/5
//n/+f/4//f/9f/x//D/7f/p/+v/8P/5/wIAEAAeAC4ARABZAGoAeACAAIIAfABoAFAA
NAAaAAQA9f/q/+P/4v/i/97/2v/a/93/4v/n/+v/7f/w//T/9v/4//r/+//9//3/+//7
//z//P/8//z//P/8//r/+v/7//v/+//7//v/+//7//v/+//7//z//v///wAAAAABAAMA
AwACAAIAAQAAAAAAAgACAAIAAgACAAIAAgAEAAUACAAJAAgACAAJAAkACQALAAwADQAM
AA0ADgAPABEAFAAWABoAGgAaABoAGwAeAB8AIAAiACUAJgAmACYAJwAnACcAKAAmACYA
JgAkACQAIwAiACIAHwAfAB0AHQAcABsAGgAXABYAFgAWABUAEgARABAADwAMAAsACgAJ
AAcABgAFAAQABQAFAAQAAwABAP///f/8//3//f/9//7//v/9//z/+v/8//z/+//7//r/
+f/3//b/+f/7//z//P/8//z//P/8//r/+v/6//r/+v/6//r/+v/4//n/+f/6//z/+//7
//z//v/////////+//3//f/8//z//P/8//z//v/+//7///////7//v/+///////9//z/
/v/+//7//v////////////3//f/9//3///8AAAAAAQADAAQABAAFAAUABQAFAAQAAgAD
AAMABAACAAIAAwADAAQABAAEAAQABAAFAAYABwAHAAgACAAHAAkACQAIAAcABgAFAAQA
AwADAAIAAQAAAAAA///+//3/+v/6//r/+v/6//r/+f/5//v/+v/6//r/9//3//f/9//5
//r/+v/6//j/+P/4//j/+P/4//j/+P/7//v/+//6//f/9f/3//b/8//v/+3/7v/z//z/
CgAYACgAPABPAGQAdgCEAIYAggB0AF4APgAgAAgA9f/m/9//3v/g/97/3v/g/+H/4v/n
/+v/7//y//L/9P/0//T/9//5//n/+//7//z//P/6//r/+v/6//r/+v/7//v/+//7//v/
+//7//v/+//7//3//v/+//7//v///wEAAQD//wAAAAAAAAIABAAEAAQAAwACAAEAAAAD
AAMABQAFAAQABAAFAAUABwAJAAoACwAMAA0ADgAPAA4AEAARABQAFQAWABcAGQAaABsA
HAAeAB8AIAAgACAAHwAfAB8AIAAiACIAIgAgACEAIQAhACIAHgAdABoAGQAZABkAGQAX
ABMAEgARAA8ADAALAAoACQAIAAcABgAFAAMAAgABAAAA//////7//f/8//v/+v/6//r/
+f/4//j/9//3//f/9v/4//j/9//3//n/+f/4//j/+P/5//n/+P/2//b/9v/2//b/9v/2
//b/9v/2//b/9v/0//X/9f/2//b/9f/1//b/9v/3//f/9//4//n/+//8//v/+v/5//j/
+v/6//r/+//7//r/+v/6//v//P/8//z//P/8//z/+//6//n/+//7//v/+//7//z//P/9
////AAAAAAEAAQABAAEAAAAAAAEAAQACAAQABAAFAAUAAgACAAIAAgACAAMABAAFAAUA
BgAGAAUABwAHAAYABQAEAAMAAgABAAEAAAD///7//P/7//r/+f/4//j/+P/4//f/9v/0
//P/8//y//L/8v/y//P/9P/1//P/9P/0//T/8v/y//L/8v/1//b/9//4//n/9//3//b/
9f/1//P/8P/r/+v/7f/w//X//v8KABgAKAA6AE8AYgB0AH4AgAB6AGgATgAuABIA/P/r
/+D/3f/e/97/3P/a/9j/2f/c/+P/5//r/+7/7P/s/+7/8P/z//f/+f/3//f/+P/4//f/
9v/1//T/9P/0//X/9f/3//f/9//3//X/9f/1//X/9//4//j/+P/2//f/+f/5//f/+P/4
//j/+v/8//z//P/8//z//P/8//v/+//9//3///8AAAIAAwADAAUABgAHAAYABwAIAAkA
CgAMAA0AEAARABIAEwAVABYAFwAYABoAGQAaABoAGgAZABkAGQAaABwAHAAcABoAHAAb
ABoAGgAXABcAFQAVABQAEwASAA8ADQAMAAsACQAIAAcABgAFAAQAAwACAAEA///+//3/
/P/7//v/+v/5//j/9//2//b/9P/z//L/8v/1//X/9f/0//T/9P/z//P/8//z//L/8v/y
//P/8//y//L/8v/y//L/8f/w/+//7v/w//D/8P/w//H/8//0//b/9v/1//X/9v/1//X/
9P/z//P/8//0//T/9//4//n/+v/5//j/9//3//n/+P/4//j/+f/5//j/9v/2//b/9v/5
//n/+f/5//n/+f/5//n/+//8//z//f/7//z//P/9//3//f/9//z/+v/7//v//P/+//7/
////////AAABAAIAAAABAAIAAwAFAAYABgAFAAUABQAEAAMAAgABAAAA///9//z/+//6
//j/9//2//X/9v/2//b/9v/2//b/9f/1//T/8v/x//D/8P/x//L/8//1//b/9v/2//T/
9P/0//T/9v/2//b/9v/3//f/9//2//P/8//x/+7/6//p/+v/8P/3/wAADgAaACoAPgBT
AGYAegCGAIoAggBuAFAAMAAWAAIA8//o/+X/5P/i/97/3P/e/9//4v/p/+3/7//w//L/
9P/2//j/+f/5//f/9//3//j/+P/5//r/+//8//r/+v/7//v/+//7//v/+//7//v/+//7
//v//P/8//z//v///wEAAQABAAIAAgACAAAAAgACAAIABAAEAAQABAADAAMABQAFAAgA
CAAJAAkABwAJAAoACwAOAA8AEAARABIAFAAVABgAGQAaABsAHQAgACEAIgAkACMAJAAk
ACQAJQAlACUAJgAoACgAKAAmACQAIwAiACIAIQAhAB8AHwAeAB0AHAAZABkAGAAXABUA
EgARABAADwAOAA0ADAALAAsACgAJAAgABwAHAAYABQAEAAMAAgACAAQAAwACAAIAAAD/
//7//P/+//7//f/9///////+//7//v///////v///wAAAQACAAAAAAAAAAAAAAAAAAAA
AAAAAAEAAQACAAIAAQABAAIAAgADAAMAAwABAAEAAgACAAIAAgACAAIAAwAEAAUABwAJ
AAgACAAIAAkABwAHAAcACAAGAAYABgAGAAcABwAHAAcABwAHAAcABwAFAAYABgAHAAkA
CgAKAAsACQAJAAkACAAKAAsACwAMAAoACgALAAsACAAIAAgACAAJAAsADQAPABEAEgAS
ABEAEQARABAADwAMAAsACgAJAAcABgAFAAQAAgABAAAA//8AAAAAAAAAAAAAAAD/////
///+//7//v/9//3//f/9////AAAAAAAAAAAAAAAAAAAAAAAAAAAAAAEAAQABAAAA///7
//f/9P/1//f/+/8AAAkAFAAgAC4AQgBWAG0AggCQAJYAkgCAAGQARAAmABIAAADx/+z/
7f/q/+b/5P/k/+b/6//y//f/+//9//7//v8AAAIABgAHAAUABQADAAMABAAEAAQABAAE
AAQABAAEAAUABQADAAMAAwADAAUABQAFAAUABQAGAAYABgAGAAcACQAJAAgACAAHAAYA
CAAKAAoACgAKAAoACgAKAAsACwANAA0ADgAOAA8ADwAPABEAEgATABYAFwAYABkAGgAc
AB0AIAAfACAAIQAjACQAJQAmACgAKQAqACoAKgArACsAKwAsACoAKgAqACgAKgApACgA
KAAnACcAJQAlACIAIQAgAB0AHAAcABwAGwAYABcAFgAVABMAEQAPAA0ADAAMAAwADAAL
AAsACgAJAAgABwAGAAYABgAFAAQABAAFAAUABQAEAAQABAADAAMAAwADAAIAAgACAAMA
AwACAAIAAgACAAIAAgACAAIAAgAAAAAAAAAAAAIAAwADAAQAAgABAAEAAgAEAAUABQAF
AAUABQAGAAYABgAGAAYABgAGAAYABgAHAAkABAAEAAQABAAFAAYABwAIAAkACQAJAAkA
CQAJAAkACQAHAAgACAAJAAkACgAKAAsACQAJAAkACAAKAAsACwAMAAoACgALAAsACgAK
AAoACgAMAA0ADgAPABEAEgASABEAEgATABMAEwARAA8ADQALAAkACAAHAAYABgAFAAQA
AwACAAIAAgACAAAAAAD/////AQAAAAAAAAD/////////////AAAAAAAAAAAAAAAAAAD/
//7//f/8//////8BAAAA///9//v/+P/3//X/+f/+/wUADgAYACYANABKAF8AdACIAJIA
kgCIAHIAUAAuABgABgD5//D/7f/s/+b/5P/k/+T/5//s//H/9f/3//j/+P/4//j//P/9
////AQABAAEAAgACAAAAAAAAAAAAAAAAAAEAAQABAAEAAQABAAEAAQABAAEA//8AAAAA
AAACAAMABQAFAAMABAAEAAQABAAGAAYABgAHAAgACQAKAAkACQALAAsACgAKAAsACwAN
AA8AEAARABQAFQAWABcAGAAaABsAHgAfACAAIQAjACYAJwAoACoAKAAoACcAJgAoACkA
KgAsACwALAAsACoAKgApACgAKAAlACUAIwAjACQAIwAiAB8AHQAcABsAGQAYABcAFgAV
ABMAEQAPAA0ADQAMAAsACgAJAAkACAAHAAYABQAEAAQABAADAAIAAgADAAMAAwACAAAA
AAD/////AQABAAAAAAD9//3//P/6//3//v///wAAAAAAAAAAAAD+//7//v/+//7/////
/wAAAAD/////AAACAAMAAwADAAMAAwAEAAQABAAEAAQABAAEAAQABAAFAAUABgAEAAQA
BAAEAAQABAAFAAUABQAFAAMAAwADAAMABAAGAAcACQAHAAgACAAJAAsACwALAAoACAAJ
AAkACgAIAAgACQAJAAgACAAIAAgACAAJAAoACwANAA4ADgANAAsACwAKAAkACgAJAAgA
BwADAAIAAQAAAAAA///+//3//f/+////AAD+//7//f/9//3//P/8//z/+//7//v/+//7
//z//P/8//r/+v/6//r/+v/6//r/+v////3/+//6//f/9f/x//D/7//x//X/+v///wgA
FAAgADAARgBbAG4AgACMAI4AhgBwAFIAMgAYAAYA9//s/+f/5P/i/+D/4P/i/+X/6P/r
//H/9f/2//j/+v/8//z//f/9//v//f/9//7//v/+//7//v/+/wAAAAABAAEAAQABAAEA
AQD///////////3//v/+//7//v///wEAAQAEAAYABwAIAAcACAAHAAYABgAGAAYABgAJ
AAkACwALAAoACgALAAsADQAPABAAEQAQABEAEgATABQAFgAXABoAHQAeAB8AIQAiACMA
JAAmACcAKAAoACgAKQApACkAKgAoACgAKAAmACQAIwAiACIAIwAjACEAIQAiACEAIAAd
ABkAGAAXABUAFAATABIAEQAQAA8ADgANAA0ADAALAAoACQAJAAgABwAFAAMAAQAAAAAA
///+//7/AQABAAEAAAD+//7//f/9//3//f/8//z/+v/7//v/+v/4//j/+P/4//j/+P/4
//j/+f/6//v//P/7//v/+v/6//r/+f/5//r/+v/7//v/+//8//3///8AAP7//v/+//7/
/v/+//7////9//7//v/+//7//v/+//3//f/9//3//f/9//3//f/9//7//v////7//v/9
//3//v///wAAAAACAAMAAwAEAAMAAgACAAEAAgACAAIAAgACAAMABAAFAAUABgAGAAUA
BAADAAEA//8BAAEAAQABAP3//P/7//r/+P/3//b/9f/y//L/8v/y//L/8v/x//H/8f/w
//D/8P/v/+//7//v/+//8P/w//D/8P/w//D/8P/v/+7/7f/s/+v/7f/v//D/8f/x/+//
6v/n/+X/5f/o/+//9v8AABAAHgAuAEMAWgBuAHwAgAB8AGwAUAAyABYAAADv/+L/2//a
/9r/2v/Y/9b/2f/c/9//4f/j/+b/6v/s/+7/8P/z//X/9f/0//P/8//y//T/9P/0//T/
8v/y//P/8//x//H/8f/x//P/8//z//P/9P/2//f/+P/1//X/9v/1//b/+P/5//r/+P/6
//r/+v/6//r/+v/6//v/+//9//3//P/8//3//f/9////AAABAAQABQAGAAcABgAIAAkA
DAANAA4ADwARABIAEwAUABYAFwAYABgAGAAZABkAGQAaABgAGAAYABYAGAAXABYAFgAV
ABUAEwATABIAEQAQAA0ACwAKAAkABwAEAAMAAgABAAIAAQAAAP///P/6//j/9v/3//f/
9v/1//T/8//y//L/8f/v/+3/7P/u/+//8P/w/+7/7v/t/+3/7//v/+7/7v/u/+//7//u
/+z/7P/s/+z/7P/s/+z/7P/s/+z/7P/s/+r/6//r/+z/7v/t/+3/7v/u/+//7//v/+3/
7f/u/+7/8P/w//D/8P/0//T/8v/w/+7/7v/u/+7/8P/x//L/8//x//H/8f/x//P/9P/0
//X/9f/2//b/9//1//X/9f/0//b/9//3//j/9//2//b/9f/1//b/9//4//f/9//3//f/
+//8//z/+//9//3//P/7//j/9//2//X/9f/0//P/8v/y//H/8P/v/+z/7P/s/+z/7P/s
/+v/6//t/+z/7P/s/+n/6f/p/+n/6//s/+z/7P/r/+r/6f/o/+r/6v/q/+r/7f/r/+v/
7P/p/+f/5//m/+P/4f/h/+T/5//s//b/AgAQACAAMQBGAFgAZgBsAG4AaABWADgAGAD+
/+f/1v/P/87/0v/U/9L/zv/P/9D/0//X/9v/4P/k/+T/5P/m/+X/5//n/+f/5//o/+j/
6P/o/+j/6P/o/+j/6f/p/+n/6f/p/+n/5//n/+f/5//p/+r/6v/q/+r/6//t/+3/6//s
/+z/7P/s/+7/7v/u//D/8P/w//D/7//v//H/8f/w//D/8f/x//P/9f/2//f/+P/5//r/
+//6//z//f8AAAEAAgADAAUACAAJAAoADAANAA4ADgAOAA8ADwAPABAAEgASABIAEAAO
AA0ADAAMAA0ADQALAAsACQAHAAUAAQD///7//f/7//r/+f/4//f/9//3//f/9//0//L/
8P/u/+3/7f/s/+v/6//r/+v/7P/q/+n/6P/o/+n/6f/p/+j/6P/o/+f/5//l/+X/5P/k
/+T/5f/l/+T/5f/m/+f/6P/m/+b/5v/m/+b/5v/m/+b/6P/p/+n/6v/p/+f/5v/m/+b/
5//n/+f/5//n/+j/6P/o/+j/6P/o/+r/6v/q/+f/6P/q/+r/6v/q/+v/6//r/+v/6//r
/+v/6//s/+7/7//x/+7/7v/t/+3/7v/v//D/8P/w//H/8f/y//T/9P/1//X/8v/y//L/
8v/w//H/8v/z//f/+P/4//f/+f/5//j/9//0//P/8v/x//D/8P/w//D/7f/r/+n/5//n
/+j/6f/q/+j/6P/n/+f/5//m/+b/5v/n/+f/5//n/+X/5v/m/+b/6P/o/+j/6P/o/+j/
6P/o/+f/5//n/+b/4//j/+X/5P/j/+H/3//g/9//5P/s//j/CAAYACsAQgBWAGYAbgBw
AGgAVgA+ACAABADt/9z/z//M/8r/yv/G/8j/zf/S/9f/3f/h/+L/5P/m/+b/5v/n/+n/
6f/p/+n/6v/q/+j/6P/o/+j/6f/q/+z/7f/t/+3/7f/t/+3/7f/t/+3/6//s/+z/7P/s
/+3/7//v/+//8P/w//D/8P/y//L/8v/w//D/8P/w//P/8//1//X/9v/2//f/9//3//n/
+v/7//v/+//7//v//P/+////AgAGAAgACgANAAwADQAOABAAEQASABIAEgAVABUAFQAW
ABQAFAAUABIAEgARABAAEAAQABEAEAARAA8ADQALAAcABgAGAAYABQACAAEAAAD///3/
+//5//f/9//2//X/9P/1//X/9P/z//D/7//u/+7/7v/t/+z/7P/t/+3/7f/s/+z/7P/r
/+v/7f/t/+z/7P/q/+v/6//q/+r/6v/q/+r/6f/o/+f/5v/n/+j/6f/q/+v/7f/u//D/
7//t/+z/7P/u/+//7//v/+3/7f/u/+7/7P/s/+z/7P/s/+z/7P/t/+3/7v/w//L/8P/w
//D/8P/v/+//7//v//H/8f/x//H/7//w//D/8f/z//T/9P/1//X/9f/1//T/9P/1//X/
9v/2//b/9//3//b/9v/2//b/9P/1//b/9//7//z//P/7//n/+f/4//f/+P/3//b/9f/y
//D/7v/s/+3/7f/t/+3/7P/s/+z/7P/q/+r/6f/p/+f/5v/m/+b/5//n/+f/5//p/+r/
6v/q/+j/6P/o/+j/6v/q/+r/6v/p/+f/5//o/+n/6f/l/+L/3//f/9//4v/n//D/+v8G
ABYAKAA9AFAAZABwAHQAbgBgAEgAKAAMAPT/4//W/9H/0v/U/9L/0P/S/9P/1v/b/9//
4//m/+T/5v/o/+r/6//t/+3/7f/t/+7/7v/s/+z/7P/s/+7/7v/v/+//8f/x//H/8f/x
//H/8f/x//P/9P/0//T/9P/1//f/9//2//b/9f/0//X/+P/5//r/+//8//3//v8BAAEA
AwADAAQABAAFAAUABwAJAAoACwAMAA0ADgAPABAAEgATABYAFQAWABcAGQAYABkAGgAc
ACAAIgAjACQAJwAnACcAKAAmACYAJgAkACQAIwAiACIAIwAjACEAIQAiACEAIAAdABkA
GAAXABUAFgAVABQAEwAQAA8ADgANAAsACgAJAAgACQAJAAgABwAHAAcABwAIAAYABQAE
AAQABQAFAAUABAAEAAQAAwADAAMAAwACAAIABAAFAAUABAAEAAQABAAEAAIAAgACAAIA
BAAEAAQABAAGAAcABwAIAAYABQAFAAYABgAHAAcABwAHAAcACAAIAAgACAAIAAgACAAI
AAgACQAJAAgACAAIAAkACQAJAAkACgAMAAwACgAKAAoACgAJAAkACQAJAAsACwALAAsA
CgAKAAkACQAMAA4ADwARABEAEQARABAADgAPAA8AEAASABIAEwATABIAEgASABIAEAAR
ABIAEwAXABgAGAAXABcAFwAWABUAEgARABAADwAPAA4ADQAMAAoACQAIAAcABgAGAAYA
BgAIAAgABwAHAAUABAAEAAQABAAFAAYABwAHAAgACAAIAAgACAAIAAgACgAKAAoACgAL
AAkACQAIAAcABQABAP7/+//9/wMACAAPABoAJgA0AEYAXABzAIYAlACYAJYAhgBuAE4A
MAAcAAwA///4//X/8v/u/+7/7v/w//X/+v/9/wEAAwAEAAYACAAKAAgACQAJAAsADQAN
AA4ADgAOAA4ADgAOAA4ADgAPAA8ADQANAA0ADQANAA0ADQANAA0ADgAOAA4ADgAPABEA
EQARABIAEgASABQAFgAWABYAFgAWABYAFgAVABUAFwAXABoAGgAbABsAGwAdAB4AHwAi
ACMAJAAlACYAKAApACwALwAwADEAMwAzADMAMwA0ADcAOAA4ADgAOQA5ADkAOgA4ADgA
OAA2ADYANQA0ADQAMwAzADEAMQAwAC8ALgArACoAKgAqACkAKAAnACYAJQAiACEAIAAf
AB8AHgAdABwAGQAZABgAFwAYABcAFgAWABgAFwAWABYAFgAVABQAEgAUABQAEwATABEA
EQAQABAAEQATABQAFAAWABYAFgAWABQAFAAUABQAFgAWABYAFgAWABcAFwAYABgAFwAX
ABgAGAAZABkAGQAZABkAGgAaABgAGAAYABgAGgAaABoAGwAZABgAGAAYABoAGwAcAB0A
HAAcABwAGwAaABoAGgAaABoAGwAbABsAGwAbABsAGwAbABsAHAAcAB0AHQAeAB4AHwAd
AB0AHQAcAB0AHwAgACIAIAAgACEAIQAgACAAIAAgACAAIQAiACMAIwAkACQAIwAkACUA
JQAlACIAIQAgAB8AGwAaABkAGAAZABkAGQAZABYAFgAWABYAFgAWABUAFQAVABQAFAAU
ABMAEwATABMAFQAWABYAFgAYABgAGAAYABgAGAAYABgAFwAXABcAFgAVABMADwAMAAsA
CwANABIAGwAmADQAQgBUAGoAfwCSAKAApgCiAJQAfABcAEAALAAcAA8ACAADAAAA/v/+
//7/AgAFAAgADQARABMAFAAWABYAGAAaABkAGwAdABsAGwAcABwAHAAcABwAHAAcABwA
HQAdAB0AHQAdAB0AHQAdAB0AHQAfACAAIAAgACAAIQAjACMAIQAiACIAIgAgACIAIgAi
ACMAJAAlACYAJwAnACkAKQAoACgAKQApACoALQAvADEAMgAzADQANQA2ADgAOQA8ADsA
PAA9AD8AQABBAEIARABHAEgASABIAEcARwBHAEgASgBKAEoASABIAEcARgBGAEUARQBD
AEMAQgBBAEAAPQA7ADoAOQA3ADQAMwAyADEAMQAxADEAMQAxADAALwAuAC8ALwAuAC0A
KgApACgAKAAnACUAIwAiACQAJQAmACYAJAAkACMAIwAlACUAJAAkACQAJQAlACQAJAAk
ACQAJAAkACQAJAAkACQAJAAkACQAJgAnACcAKAAoACcAJwAoACgAKQApACkAJwAnACgA
KAAqACoAKgAqACoAKgAqACsALAAsAC0ALgAvACsAKwArACwALAAsACwALAArACsAKwAr
ACsAKwArACsAKwAsACwALQAtAC4ALgAvAC8ALwAvAC4AMAAxADEAMgAyADIAMwAzADAA
MAAwADAAMgAzADQANQA5ADoAOgA5ADgANwA1ADMAMgAxADAALwAvAC4ALQAsAC4ALQAs
ACsAKAAoACgAKAAoACgAJwAnACkAKAAoACgAJwAnACcAJwAlACYAJgAmACQAJAAkACQA
JgAmACYAJgAnACkAKwAsACsAJwAlACIAIQAhACUAKgAxADwARgBWAGgAfgCVAKoAuAC8
ALYApACIAGYATgA6ACwAIwAcABcAFAASABAADgAQABUAGAAdACEAJQAoACwALgAsACwA
LQAtAC0ALwAvADAAMAAyADIAMgAyADIAMgAzADMAMwAzADMAMwAzADMAMwAzADMANAA0
ADQANgA3ADkAOQA4ADgANwA2ADYAOAA4ADgAOQA6ADsAPAA9AD0APwA/AEIAQgBDAEMA
QQBBAA==
         </WaveFormData>
      </LeadData>
   </Waveform>
</RestingECG>
