# Supplementary material for: Detection of Left Atrial Enlargement Using a Convolutional Neural Network-Enabled Electrocardiogram
Source: Front Cardiovasc Med. 2020 Dec 17;7:609976. doi: 10.3389/fcvm.2020.609976 (PMC7773668; doi:10.3389/fcvm.2020.609976)
Supplement: Supplementary file 2 [file Data_Sheet_2.ZIP › normal1/1802010281_8364_0000000N.XML]

<?xml version="1.0" encoding="Windows-1252"?>
<!DOCTYPE RestingECG SYSTEM "restecg.dtd">
<RestingECG>
   <PatientDemographics>
      <PatientID>1802010281</PatientID>
      <PatientAge>66</PatientAge>
      <AgeUnits>Years</AgeUnits>
      <Gender>Female</Gender>
      <PatientLastName>luomeixia</PatientLastName>
   </PatientDemographics>
   <TestDemographics>
      <DataType>Resting</DataType>
      <Site>1</Site>
      <AcquisitionDevice>MAC55</AcquisitionDevice>
      <Status>Unconfirmed</Status>
      <Priority>Normal</Priority>
      <AcquisitionTime>09:30:40</AcquisitionTime>
      <AcquisitionDate>07-16-2015</AcquisitionDate>
      <CartNumber>1</CartNumber>
      <AcquisitionSoftwareVersion>009C</AcquisitionSoftwareVersion>
      <XMLSourceVersion>MAC5000 v1.0</XMLSourceVersion>
   </TestDemographics>
   <RestingECGMeasurements>
      <VentricularRate>70</VentricularRate>
      <AtrialRate>70</AtrialRate>
      <PRInterval>166</PRInterval>
      <QRSDuration>90</QRSDuration>
      <QTInterval>390</QTInterval>
      <QTCorrected>421</QTCorrected>
      <PAxis>72</PAxis>
      <RAxis>73</RAxis>
      <TAxis>49</TAxis>
      <QRSCount>12</QRSCount>
      <QOnset>226</QOnset>
      <QOffset>271</QOffset>
      <POnset>143</POnset>
      <POffset>201</POffset>
      <TOffset>421</TOffset>
      <ECGSampleBase>500</ECGSampleBase>
      <ECGSampleExponent>0</ECGSampleExponent>
   </RestingECGMeasurements>
   <Diagnosis>
      <Modality>Resting</Modality>
         <StatementCount>2</StatementCount>
         <LabelText>12SL ��ϳ���</LabelText>
      <DiagnosisStatement>
         <StmtFlag>ENDSLINE</StmtFlag>
         <StmtText>�������</StmtText>
      </DiagnosisStatement>
      <DiagnosisStatement>
         <StmtFlag>ENDSLINE</StmtFlag>
         <StmtText>���� ECG</StmtText>
      </DiagnosisStatement>
   </Diagnosis>
   <Waveform>
      <WaveformType>Rhythm</WaveformType>
      <WaveformStartTime>0</WaveformStartTime>
      <NumberofLeads>8</NumberofLeads>
      <SampleType>CONTINUOUS_SAMPLES</SampleType>
      <SampleBase>500</SampleBase>
      <SampleExponent>0</SampleExponent>
      <HighPassFilter>16</HighPassFilter>
      <LowPassFilter>150</LowPassFilter>
      <ACFilter>NONE</ACFilter>
      <LeadData>
         <LeadByteCountTotal>10000</LeadByteCountTotal>
         <LeadTimeOffset>0</LeadTimeOffset>
         <LeadSampleCountTotal>5000</LeadSampleCountTotal>
         <LeadAmplitudeUnitsPerBit>4.88</LeadAmplitudeUnitsPerBit>
         <LeadAmplitudeUnits>��V</LeadAmplitudeUnits>
         <LeadHighLimit>2147483647</LeadHighLimit>
         <LeadLowLimit>268435456</LeadLowLimit>
         <LeadID>I</LeadID>
         <LeadOffsetFirstSample>0</LeadOffsetFirstSample>
         <FirstSampleBaseline>0</FirstSampleBaseline>
         <LeadSampleSize>2</LeadSampleSize>
         <LeadOff>FALSE</LeadOff>
         <BaselineSway>FALSE</BaselineSway>
         <ExcessiveACNoise>FALSE</ExcessiveACNoise>
         <MuscleNoise>FALSE</MuscleNoise>
         <LeadDataCRC32>506796347</LeadDataCRC32>
         <WaveFormData>
/P/8//z//P/6//r/+v/6//z//P/8//z/+v/6//r/+v/8//z//P/8//r/+v/6//r//P/8
//z//P/6//r/+v/6//z//P/8//z/+v/6//r/+v/6//r/+v/6//z//P/8//z/+v/7//v/
+v/6//v/+//7//v/+//7//v//f/9//7//v/8//v/+//7//v//P/8//z//v///wEAAgAF
AAUABQAGAAYABgAGAAYABgAGAAYABQAEAAIAAQAAAP3//f/8//z//P/6//r/+v/6//r/
+v/6//r/+f/5//n/+f/5//n/+f/5//n/+f/5//f/9//3//f/9//3//f/9v/4//n/+f/4
//j/9//5//n/9v/1//X/8v/v//H/8//6////BgAQAB0AJgAtADEAMgA3ADcAKQAUAAUA
9v/j/9n/2f/Z/9z/5P/q/+7/8//2//f/9v/5//r/+//8//z//P/7//v/+//5//n/+f/5
//n/+f/5//n/+f/5//v/+//7//v/+f/5//n/+f/8//z//P/8//r/+v/6//r/+v/6//r/
+v/6//r/+v/6//z//P/8//z//P/8//z//P/8//z//P/9//v/+//7//z//v/+//7//v/+
//7//v////3//v///////////wAAAAACAAIAAgADAAUABQAHAAgACQAJAAoADAANAA8A
EAARABEAEgAUABUAGAAZABsAHAAdAB8AIAAhACAAIQAiACIAIgAkACQAJAAmACYAJgAm
ACYAJgAlACQAIQAgAB8AHAAaABgAFwAVABMAEQAPAA4ADgAMAAoACQAJAAcABgAFAAQA
AwACAAEA//////////8AAAAA//////////////7//v/+//7//v/8//z/+//7//3//f/+
//7//v/9//3//f/9//3//f/9//3//f/9//3//f/9//3//f/7//v/+//7//3//f/8//z/
+v/6//r/+v/8//z//P/8//z//P/8//z//P/8//z//P/8//z//P/8//z//f/9//3//f/9
//3//f/9//3//f/9//v//P/8//z//v/+//7//v/+//7//v/+//7//v/+//7//v/+//7/
/v/8//z//f/9//3//f/9//3//f/9//3//f/+//7//v////3//f/9//3//f/8//z//P/+
//7//v/+//z//P/8//z//f/9//3//f/7//v//P/8//3//f/9//7//P/8//z/+//7//v/
/P/8//z//P/8//z/+//7//v//P/8//z//P/8//z//P/8//z//v/9//3//v/+//z//P/8
//r//P/8//z//P/8//z//P/8//z//f/9//z//P/9//3//f/9//3//f/9//3//f/+//7/
/v/9//3//f/9//7//v/+/wIAAwAFAAYABwAHAAcACAAGAAYABgAGAAYABgAGAAUABAAC
AAEAAAD//////v/+//7//P/8//z//P/8//z//P/8//v/+//7//v/+//7//v/+//7//v/
+//7//v/+//7//n/+f/5//j/+P/5//n/+P/6//v/+//7//j/9//3//b/9f/3//f/+v8D
AAwAFAAdACgALwAxADQAOQAzACMAEgADAPL/4//d/93/3//g/+L/6v/y//X/+P/7//r/
+f/8//3//P/+//7//f/9////+//7//v/+//7//v/+//7//v/+//7//v/+//7//v/+//7
//v//P/8//z//P/8//z//P/8//z//P/8//z//P/8//z//P/8//z//P/8//z//P/8//z/
/P/8//z//f/9//3//f/+//7//v/+//7//v/+//7//////wAAAQABAAEAAQACAAIABAAE
AAQABQAFAAUABwAIAAkACQAKAAwADQAPABAAEQATABQAFgAXABgAGQAbABwAHQAfACAA
IQAgACEAIgAiACIAJAAkACQAJgAmACYAJgAkACQAIwAiAB8AHgAdABoAGgAYABcAFQAT
ABEADwAOAA4ADAAKAAkABwAFAAQAAwACAAEAAAD//////////////v/+//3//f/9//3/
/f/8//7//v/+//7//P/8//v/+//7//v//P/8//7//f/9//3//f/9//3//f/7//v/+//7
//v/+//7//v/+//7//v/+//7//v/+v/6//r/+v/6//r/+v/6//r/+v/8//z//P/8//z/
/P/8//z/+v/6//r/+v/8//3//f/9//v/+//7//v//f/9//3//f/9//7//v/+//z//P/8
//z//P/8//z//P/8//z//P/8//z//P/8//z//P/8//3//f/9//3//f/9//3//f/9//3/
/P/8//z//f/7//v/+//7//3//P/8//z//P/8//z//P/8//z//P/8//v/+//7//v/+//7
//z//P/7//v/+//8//z//P/8//v/+//7//z//P/8//z//P/8//v/+//7//z//P/8//7/
/P/6//z//P/8//z/+v/6//r/+v/6//v/+//6//z//f/9//3/+//7//v/+//7//v//P/8
//7//f/9//3//f/+//7//v8AAAEAAwAEAAMAAwADAAQABgAGAAYABgAEAAQABAADAAQA
AgABAAAA+//7//r/+v/6//j/+P/4//r/+v/6//r/+v/5//n/+f/5//n/+f/5//n/+f/5
//n/9//3//f/9//5//n/+f/4//b/9//3//b/+P/5//n/9//2//f/9f/0//P/8//z//T/
+/8EAAwAFwAiACcALQAwADMANQArABYABQD4/+n/3f/b/9//4P/m/+z/8v/z//b/+f/4
//f/+v/7//r/+v/8//n/+f/5//n/9//5//n/+f/5//f/9//3//f/9//3//f/9//3//f/
9//3//j/+P/4//j/+P/4//j/+P/4//j/+P/4//r/+v/6//r/+P/4//j/+P/6//r/+v/6
//j/+P/4//n/+f/5//n/+v/6//r/+v/6//z//P/8//3/+//8//3//f/9//3//v/+//7/
/v/+////AQABAAMABAADAAMABAAGAAkACwAMAA0ADQAOABAAEQASABMAFQAWABcAGQAa
ABsAHAAdAB4AHgAeACAAIAAgACAAIAAgACAAIAAgAB8AHgAdABwAGwAYABcAFgAWABUA
EQAPAA0ADAAKAAgABgAFAAUAAwACAAEAAAD///7//f/7//v/+//7//z//P/7//v/+f/5
//n/+P/4//j/+P/4//r/+v/5//n/+f/5//r/+v/6//n/+f/5//n/+f/5//n/9//3//f/
9//3//f/9//3//f/9//3//f/9//3//b/9v/4//j/+P/4//j/+P/4//j/+P/4//j/+P/2
//b/9v/2//j/+P/4//j/9v/3//f/9//5//n/+f/5//n/+f/5//n/+f/6//r/+v/4//j/
+P/4//r/+v/6//r/+v/6//r/+v/4//j/+P/4//r/+v/7//v/+f/5//n/+f/5//n/+f/5
//j/+P/4//n/+f/5//n/+f/7//r/+v/6//r/+v/6//r/+P/4//j/+P/5//n/+f/5//n/
+f/6//r/+f/5//n/+v/4//j/+P/3//f/9//4//j/+P/4//j/+P/5//n/+f/6//j/+P/4
//j/+P/6//r/+v/4//j/+P/4//j/+P/4//j/+P/5//n/+P/4//n/+f/5//n/+f/5//n/
+//7//z//P/6//n/+f/5//n/+v/6//r//P/9////AAABAAEAAQACAAIAAgACAAIABAAE
AAQAAwAAAP7//f/8//n/+f/4//j/+P/2//b/9v/2//b/9v/2//j/9//3//f/9f/1//X/
9f/z//P/8//z//X/9f/1//X/9f/1//X/9P/0//X/9f/0//T/9f/1//X/9P/z//H/8P/v
/+//8f/0//v/AgAOABkAIgApAC0AMAAzADMAJwASAP//9P/j/9f/1//b/97/4P/o/+7/
8f/y//P/9P/1//j/+//6//b/9P/1//X/8//z//P/8//z//P/8//1//X/9f/1//X/9f/1
//X/9f/1//X/9f/0//T/9P/0//b/9v/2//b/9v/2//b/9v/2//b/9v/2//b/9v/2//b/
9v/2//b/9v/4//j/+P/5//f/9//3//j/+P/4//j/+P/4//j/+P/5//f/+P/5//n/+//7
//z//P/+//7//v////////8BAAIAAwADAAQABgAHAAkACgALAA0ADgAQABEAFAAVABcA
GAAXABkAGgAbABwAHQAeAB4AHgAgACAAIAAgACAAIAAgACAAIAAfAB4AHQAcABsAGAAW
ABQAEwARAA8ADQALAAoACAAGAAQAAwABAP///v/9//7//f/8//v/+f/5//n/+f/4//j/
9//3//n/+f/5//j/9v/2//b/9v/2//b/9f/1//f/9//4//j/9v/1//X/9f/3//f/9//3
//f/9//3//f/9f/1//X/9f/3//f/9//3//X/9f/0//T/9v/2//b/9v/0//T/9P/0//b/
9v/2//b/9v/2//b/9v/2//b/9v/2//b/9//3//f/9f/1//X/9f/3//f/9//3//f/+P/4
//j/+P/4//j/+P/4//j/+P/4//j/+P/4//j/+P/4//j/+P/4//j/+f/5//n/+f/5//n/
+f/5//n/+f/4//j/+P/5//n/+f/5//n/9//2//b/9v/4//j/+P/4//j/+P/4//j/9//3
//f/9//3//f/+P/4//f/9//3//j/+P/4//j/9//3//f/+P/4//j/+P/4//j/9//3//f/
+P/4//j/+P/4//j/+P/4//j/+P/4//j/+P/4//j/+P/4//j/+f/5//j/+P/5//n/+f/5
//n/+f/5//f/9//4//j/+P/3//f/9//5//r/+v/6//z//f///wAAAQABAAEAAgACAAIA
AgACAAIAAgACAAEAAAD+//3//P/3//f/9v/2//b/9P/0//T/9v/2//b/9v/2//X/9f/1
//X/9f/1//X/9f/1//X/9f/1//X/9f/1//X/9f/1//T/9P/1//X/9P/0//X/9f/z//T/
8//z//D/7f/t//P/9v/3/wAADAAZAB4AJwAtADAAMwAzACcAEgABAPL/4//X/9X/1//a
/97/5v/u/+//8v/z//T/8//2//f/+P/4//r/+f/1//X/9f/1//X/9f/1//X/9f/1//X/
9f/1//X/9f/1//X/9f/1//X/9P/0//T/9P/2//b/9v/2//b/9v/2//b/9v/2//b/9v/2
//b/9v/2//b/9v/2//b/9v/2//b/9//3//f/9//4//b/9v/2//b/+P/4//j/+f/5//r/
+//7//v/+//8//z//v/+//7/////////AQACAAUABQAGAAgACQALAAwADQAPABAAEgAT
ABQAFQAXABgAGQAbABwAHQAeAB8AIAAgAB4AIAAgACAAIgAiACIAIgAkACQAIwAiAB8A
HgAdABoAGgAYABcAFQARAA8ADQAMAAwACgAIAAcABQADAAIAAQAAAP///v/9//3//f/9
//3//P/8//v/+//5//n/+f/4//r/+v/6//r/+v/6//n/+f/5//n/+v/6//r/+f/5//n/
+f/5//n/+f/5//n/+f/5//n/+f/5//n/+f/5//n/+f/5//n/+P/4//j/+P/4//j/+v/6
//r/+v/4//j/+P/4//r/+v/6//r/+P/4//j/+P/4//n/+f/5//v/+//7//v/+//7//v/
+//7//z//P/8//z//P/8//z//P/8//z//P/8//z//P/8//r/+v/6//r//P/8//3//f/7
//v/+//7//v/+//7//v//P/8//z//f/9//3//f/9//3//P/8//z/+v/6//r/+v/6//r/
+v/6//v/+//7//v/+f/5//r/+v/7//v/+//8//z//P/8//v/+//7//z//P/6//r/+v/6
//v/+//7//z//P/8//z//P/6//r/+v/6//r/+v/6//r/+v/8//3//f/8//r/+//7//v/
/f/9//3//f/9//3//v/+//7//f/9//3///8AAAAAAAAAAAEAAwAEAAUABQAFAAYABAAE
AAQABAAGAAYABgAFAAQAAgABAAAA/f/9//z//P/6//j/+P/4//r/+v/6//r/+v/5//n/
+f/7//v/+//7//n/+f/5//n/+//7//v/+//7//v/+//6//j/+f/5//j/+v/5//n/+f/4
//f/9//y//P/9f/3//z/AwAOABgAIwAsAC8AMQA0ADkAMQAdAAwA///s/93/1//Z/9v/
3v/k/+z/8v/1//j/+f/6//v/+v/7/wAAAAD8//v/+//7//3//f/7//v/+//7//v/+//7
//v/+//7//v/+//7//v/+//7//z//P/8//z//P/8//z//P/8//z//P/8//z//P/8//z/
/P/8//z//P/8//z//P/8//z//P/8//3//f/9//3//v/+//7//v/+/wAAAAAAAAEA//8A
AAEAAQADAAMABAAEAAQABAAEAAUABwAHAAkACgALAAsADAAOAA8AEQASABMAFQAWABgA
GQAaABsAHQAeAB8AIQAiACMAJAAlACYAJgAmACgAKAAoACgAKAAoACgAJgAmACUAJAAj
ACIAIQAeABwAGgAZABcAFwAVABMAEgAOAAwACgAJAAkABwAGAAUABAADAAIAAQD/////
/////wAAAAD//////////////v/+//7//v/+//7//v/9//3//f/9//7//v/+//3//f/9
//3//f/9//3//f/9//3//f/9//3//f/9//v/+//7//v//f/9//z//P/8//z//P/8//z/
/P/8//z//P/8//z//P/8//z//P/8//z//P/8//z//P/9//3//f/9//3//f/9//3//f/9
//3//f/+//7//v/+//7//v/+/wAAAAAAAAAA/v/+//7//v8AAAAAAAAAAP7//v//////
//////////////////////z//P/8//3//f/9//3//f////7//v/+//7//v/+//7//v/+
//7//v/9//3//f/9//3//f/+//7//f/9//3//v/+//7//v/9//3//f/+//7//P/8//z/
/P/8//z//P/+//7//v/+//z//f/9//z//v/////////9//3//f/9//3//f/+//7//v/9
//3//f///wAAAAAAAAAAAQADAAQABQAFAAUABgAGAAYABgAGAAQABAAEAAMABAACAAEA
AAD9//3//P/8//z/+v/6//r/+v/6//r/+v/8//v/+//7//n/+f/5//n/+//7//v/+//5
//n/+f/5//v/+//7//r/+v/7//v/+v/6//v/+f/5//r/+f/3//T/8//z//X/+P/9/wQA
DgAbACQAKwAvADAAMwA3ACsAGAAHAPr/6f/d/9v/3f/e/+L/6v/w//P/9P/3//r/+f/4
//v//v/+//z//f////v/+f/5//n/+f/5//n/+f/5//n/+f/5//n/+f/5//n/+f/5//n/
+v/6//r/+v/4//j/+P/4//r/+v/6//r/+v/6//r/+v/6//r/+v/6//r/+v/6//r/+v/6
//r/+//7//v/+//8//z//P/8//z/+v/6//r/+//9//7///////3//f/+//7/AAAAAAAA
AQADAAMABQAGAAUABQAGAAgACQALAAwADQAPABAAEgATABYAFwAZABoAGwAdAB4AHwAg
ACEAIgAiACIAJAAkACQAJAAkACQAJAAkACQAIwAiAB8AHgAdABoAGgAYABcAFQATABEA
DwAOAA4ADAAKAAkABwAFAAQAAwACAAEAAAD//////////////v/+//3//f/7//v/+//6
//z//P/8//z/+v/6//n/+f/5//n/+v/6//r/+f/5//n/+f/5//n/+f/5//n/+f/5//n/
+f/5//n/+f/5//n/+f/5//n/+P/4//j/+P/4//j/+P/4//j/+P/6//r/+v/6//j/+P/4
//j/+v/6//r/+v/4//n/+f/5//n/+f/5//n/+f/5//n/+f/5//r/+v/6//r/+v/6//r/
/P/8//z//P/6//r/+v/6//r/+v/6//r/+v/6//v/+//9//3//f/9//v/+//7//v//P/8
//z//f/7//v/+//7//v/+v/6//r/+v/6//r/+v/4//j/+P/4//n/+f/5//n/+f/5//r/
+v/5//n/+f/6//r/+v/6//n/+f/5//r/+v/6//r/+v/6//j/+P/4//j/+v/7//v/+v/6
//v/+//7//n/+f/5//n/+//7//z//P/6//n/+f/5//v//P/8//z//v///wEAAgADAAMA
AwAEAAQABAAEAAQAAgACAAIAAQAAAP7//f/8//n/+f/4//j/+P/2//b/9v/2//b/9v/2
//j/9//3//f/9f/1//X/9f/3//f/9//3//b/9f/0//P/9f/1//X/9P/0//X/9f/0//b/
9f/1//X/9P/z//H/8P/v/+//8//2//v/BAAQABsAJAArAC0AMAAzADMAIwAQAAEA8P/f
/9f/1//Z/97/5v/q/+7/8f/0//X/9P/3//j/+f/6//j/+P/3//f/9//3//X/9f/1//X/
9f/1//X/9f/1//X/9f/1//X/9f/1//X/9f/2//b/9v/2//T/9P/0//T/9v/2//b/9v/2
//b/9v/2//b/9v/2//b/9v/2//b/9v/2//b/9v/3//f/9//3//j/+v/6//r/+v/6//r/
+v/7//n/+v/7//v/+//7//z//P/+//7//v////////8BAAIAAwADAAQABgAHAAkACgAL
AA0ADgAQABEAEgATABUAFgAXABkAGgAbAB4AHwAgACAAHgAgACAAIAAgACAAIAAgACAA
IAAfAB4AHQAcABsAGAAWABQAEwARABEADwANAAwACAAGAAQAAwADAAEAAAD///7//f/8
//v/+//7//v/+//6//r/+f/5//n/+f/5//j/+P/4//j/+P/4//j/9//3//n/+f/6//r/
+v/5//n/+f/5//n/+f/5//n/+f/5//n/+f/5//n/+f/5//n/+f/5//n/+f/4//j/+P/4
//j/+P/2//b/9v/2//j/+P/4//j/+P/4//j/+P/4//j/+P/4//b/9//3//f/+f/5//n/
+f/3//f/9//3//f/+P/4//j/+v/6//r/+v/6//r/+v/6//r/+v/6//r/+v/6//r/+v/6
//r/+//7//v/+//7//v/+f/5//n/+f/6//r/+v/7//n/+f/5//n/+//6//r/+v/6//r/
+v/6//r/+v/6//r/+f/5//n/+f/5//n/+v/6//n/+f/5//r/+P/4//j/9//5//n/+P/4
//j/+P/4//j/+P/4//j/+P/5//n/+P/4//n/+f/5//n/+f/5//n/+//7//z//P/6//n/
+f/5//n/+v/6//r//P/9////AAADAAMAAwAEAAIAAgACAAIAAgACAAIAAQAAAP7//f/8
//n/+f/4//j/+P/2//b/9v/2//b/9v/2//b/9f/1//X/9f/1//X/9f/1//X/9f/1//X/
9f/1//X/9f/1//X/9P/y//P/8//y//T/9f/z//X/9P/z//H/8P/t/+3/8f/0//f/AAAK
ABUAHgAnAC0AMAAzADcALQAaAAkA+v/p/9v/1//X/9r/3v/m/+z/8f/0//X/9v/3//j/
+f/4//j/+P/3//f/9//3//X/9f/1//X/9f/1//X/9f/1//X/9f/1//X/9f/1//X/9f/2
//b/9v/2//b/9v/2//b/9v/2//b/9v/2//b/9v/2//b/9v/2//b/9v/2//b/9v/2//b/
9v/3//f/9//3//j/+P/4//j/+P/4//j/+P/5//n/+v/7//v//f/9//7//v/+//7//v//
//////8BAAIAAwADAAQABgAHAAkACgALAA0ADgAQABEAEgATABUAFgAXABkAGgAbAB4A
HwAgACAAIAAiACIAIgAgACAAIAAgACIAIgAhACAAHwAeAB0AGgAYABYAFQATABEADwAN
AAwACgAIAAYABQADAAEAAAD///7//f/8//v/+//7//v/+//6//r/+f/5//n/+f/5//j/
+P/4//j/+P/4//j/9//3//f/9//4//j/+v/5//n/+f/5//n/+f/5//f/9//3//f/9//3
//f/9//3//f/9//3//n/+f/4//j/9v/2//b/9v/2//b/9v/2//b/9v/2//b/9v/2//b/
9v/2//b/9v/2//b/9//3//f/9//3//f/9//3//f/9//3//f/+P/4//j/+P/4//j/+P/4
//j/+P/4//j/+P/4//j/+P/4//j/+P/4//j/+f/5//n/+f/5//n/+f/5//n/+f/4//j/
+P/5//n/+f/5//n/+f/4//j/+P/4//j/+P/4//j/+P/4//j/9//3//f/9//3//f/+P/4
//f/9//3//j/+v/6//r/+f/4//j/+P/4//j/+v/6//r/+v/6//v/+//6//j/+f/5//n/
+f/5//n/+f/5//n/+v/6//r/+f/5//n/+f/6//r/+v/+////AQACAAMAAwADAAQAAgAC
AAIAAgACAAIAAgABAAAA/v/9//z/+//7//r/+v/6//j/+P/4//b/9v/2//b/9v/1//X/
9f/1//X/9f/1//X/9f/1//X/9f/1//X/9f/z//P/8//y//P/9f/2//b/9v/1//X/9f/2
//P/8f/y//H/7//x//T/+f8EAA4AFwAiACkAKwAuADMANQAnABYABQD2/+X/2f/V/9f/
2P/c/+T/7P/x//L/9f/2//f/+P/3//j/+v/6//n/+f/5//f/9f/3//f/9//3//n/+f/5
//n/9//3//f/9//5//n/+f/5//j/+P/4//j/+v/6//r/+v/4//j/+P/4//j/+P/4//j/
+P/4//j/+P/6//r/+v/6//r/+v/6//v/+//7//v//P/6//r/+v/6//z//P/8//3/+//8
//3//f/9//3//v/+/wIAAgACAAMAAQABAAMABAAFAAUABgAIAAkACwAMAA0ADwAQABIA
EwAWABcAGQAaABsAHQAeAB8AIAAhACIAIgAiACQAJAAkACQAJAAkACQAIgAiACEAIAAf
AB4AHQAaABoAGAAXABUAEwARAA8ADgAMAAoACAAHAAcABQAEAAMAAgABAAAA///9//3/
/f/9//7//v/9//3//f/9//3//P/6//r/+v/6//z//P/7//v/+//7//z//P/8//v/+//7
//v/+//7//v/+f/5//n/+f/7//v/+//7//n/+f/5//n/+f/5//j/+P/6//r/+v/6//j/
+P/4//j/+v/6//r/+v/6//r/+v/6//r/+v/6//r/+v/7//v/+//7//v/+//7//v/+//7
//v/+//8//z//P/8//z//P/8//z//P/8//z//P/8//z//P/+//7//v/+//z//P/9//3/
/f/9//3//f/9//3//f/9//z//P/8//3//f/9//3//f/9//z//P/8//z//P/8//z//P/8
//z//P/9//3//f/9//v/+//8//z/+//8//z//P/8//z//P/8//z//P/8//3//f/8//z/
/f/9//3//f/9//3//f/9//3//v/+//7//f/9//3/+//8//z//P/+////AQACAAUABQAF
AAYABAAEAAQABAAEAAQABAADAAIAAAD///7/+//7//r/+v/8//r/+v/6//r/+v/6//r/
+P/3//f/9//3//f/9//3//f/9//3//f/+f/5//n/+f/5//n/+f/4//j/+f/5//j/+v/5
//n/+f/4//f/9f/y//H/8//1//r/AQAIABIAHQAkACkALQAyADUALQAdAA4A///w/+H/
2//Z/93/4P/k/+r/8P/z//b/9//4//n/+v/7//z//P/6//n/+f/5//v/+//5//n/+f/5
//n/+f/5//n/+f/5//n/+f/5//n/+f/5//r/+v/6//r/+v/6//r/+v/6//r/+v/6//r/
+v/6//r/+P/4//j/+P/6//r/+v/6//r/+v/6//v/+//7//v//P/6//r/+v/6//r/+v/6
//v/+//8//3//f//////AAAAAAAAAAAAAAEAAwADAAUABgAHAAcACAAKAAsADQAOAA8A
EQASABQAFQAUABUAFwAYABsAHQAeAB8AHwAfAB8AHgAgACIAIgAiACIAIgAiACIAIAAg
AB8AHgAdABwAGwAYABgAFgAVABMAEQAPAA0ADAAKAAgABgAFAAUAAwACAAEAAgABAAAA
///9//3//f/9//z//P/7//v/+//7//v/+v/6//r/+v/6//r/+v/5//n/+f/5//r/+v/6
//n/+f/5//n/+f/5//n/+f/5//n/+f/3//f/9//3//f/9//3//f/+f/5//j/+P/4//j/
+P/4//j/+P/4//j/+P/4//j/+P/4//j/+P/4//j/+P/4//j/+P/5//n/+f/5//n/+f/5
//n/+f/5//n/+f/6//r/+v/6//r/+v/6//r/+v/6//r/+v/6//r/+v/6//r/+v/6//r/
+v/7//v/+f/5//n/+f/7//v/+//7//j/+P/4//n/+f/5//n/+f/7//r/+v/6//j/+P/4
//j/+v/6//r/+v/5//n/+f/5//n/+f/6//r/+f/5//n/+v/4//j/+P/4//j/+P/4//j/
+P/5//n/+P/6//v/+//7//n/+f/5//n/+f/5//r/+v/6//n/+f/5//v//P/8//z//P/9
////AAABAAEAAQACAAQABAAEAAQABAAEAAQAAwAAAP7//f/8//n/+f/4//j/+P/2//b/
9v/2//b/9v/2//b/9f/1//X/9f/1//X/9f/1//X/9f/1//P/8//z//P/8//z//P/8v/0
//X/9f/0//T/9f/1//X/9v/z/+//7v/v/+//7//y//f//v8IABEAHAAlACkAKgAvADEA
KwAaAAkA+v/r/93/1//Z/9z/4P/m/+7/8f/y//X/9P/z//b/9//4//j/+P/3//f/9//1
//X/9f/1//X/9f/1//X/9f/1//X/9f/1//X/9f/1//X/9f/0//T/9P/0//T/9P/0//T/
9v/2//b/9v/2//b/9v/2//b/9v/2//b/9v/2//b/9v/2//b/9v/3//f/9//3//j/9v/2
//b/9v/4//j/+P/5//n/+v/7//v/+f/5//r/+v/8//z//P/9//3//f///wAAAQABAAIA
BAADAAUABgAHAAkACgAMAA0AEAARABMAFAATABUAFgAXABgAGQAaABoAHAAeAB4AHgAc
ABwAHAAcAB4AHgAdABwAGwAaABkAFgAUABIAEQAPAA0ACwAJAAgABgAEAAIAAQADAAEA
AAD9/w==
         </WaveFormData>
      </LeadData>
      <LeadData>
         <LeadByteCountTotal>10000</LeadByteCountTotal>
         <LeadTimeOffset>0</LeadTimeOffset>
         <LeadSampleCountTotal>5000</LeadSampleCountTotal>
         <LeadAmplitudeUnitsPerBit>4.88</LeadAmplitudeUnitsPerBit>
         <LeadAmplitudeUnits>��V</LeadAmplitudeUnits>
         <LeadHighLimit>2147483647</LeadHighLimit>
         <LeadLowLimit>268435456</LeadLowLimit>
         <LeadID>II</LeadID>
         <LeadOffsetFirstSample>0</LeadOffsetFirstSample>
         <FirstSampleBaseline>0</FirstSampleBaseline>
         <LeadSampleSize>2</LeadSampleSize>
         <LeadOff>FALSE</LeadOff>
         <BaselineSway>FALSE</BaselineSway>
         <ExcessiveACNoise>FALSE</ExcessiveACNoise>
         <MuscleNoise>FALSE</MuscleNoise>
         <LeadDataCRC32>3670401490</LeadDataCRC32>
         <WaveFormData>
/v/+//7//v/+//7//v/+/wAAAAAAAAAA///+//3//P/+//7//v/+//7//v/+//7//v/+
//7//v/+//7//v/+//7//v/+//7//v/+//7//v/+//7//v/+//3//f/+//7/AAABAAIA
AwAEAAYABwAIAAkACgAMAA0ADQANAA0ADQANAA0ADQARABcAGwAbABkAGQAZABwAHAAc
ABsAGwAbABkAGAAXABUAEgASABIAEAAPAAsACQAGAAMAAAD+//3/+//7//r/+f/3//f/
9//3//j/+P/4//j/9v/2//X/9f/3//f/9//2//T/9P/0//T/9f/1//X/9f/z//P/9P/0
//T/9P/0//L/7//u/+z/7P/v//b//v8EAAQABwASAB4ALABAAFMAZAB3AIsAlACEAGQA
RQAjAAQA7f/e/8//xf/B/77/wP/B/8D/w//J/9D/2P/d/+H/5P/o/+v/7P/s/+7/7v/v
//D/8P/w//H/8f/x//P/8//0//X/8//z//P/8//1//X/9v/2//T/9f/1//X/9v/2//b/
9v/2//f/9//3//j/+P/4//j/+P/4//j/+f/6//r/+v/6//r/+v/6//r/+v/7//v//P/8
//z//P/8//z//f/9//3//f/9///////9//3//v8AAAMABAAFAAYABAAFAAYABwAKAAsA
DAANAA4AEAATABMAFgAXABgAGgAaABwAHQAeAB0AHgAfACAAIgAkACUAJQAkACQAJQAl
ACUAJAAjACMAIwAhACAAHgAdABwAGwAaABcAFQAVABQAFQAUABIAEAANAA0ACwAJAAkA
CAAHAAYABQAEAAMAAgACAAEAAAD////////////////+//7//v/8//z//P/8//7//v/+
//7/+//7//v/+//7//v/+//7//v/+v/6//r//P/8//z//P/6//r/+v/6//r/+f/5//r/
+v/6//r/+v/8//z//P/8//r/+v/6//r/+//7//v/+//7//v/+//7//7//v/+//7//v/+
//7//v/8//z//P/9//3//f/9//3//f/+//7//v/+//3//f/+//7//v/+//7//v/9//3/
/f/7//z//P/8//3//f/9//3////////////9//3//f/9//v/+//7//v//f/9//3//f/6
//r/+v/6//r/+v/6//r/+v/6//r/+v/6//r/+v/6//r/+v/6//r/+v/6//r/+v/8//z/
/P/8//z//P/9//3//P/7//v/+v/6//r/+//8//z/+//6//r/+f/5//r/+//6//j/+P/7
//r/+v/6//r/+v/5//n/+v/6//r/+//8//3/AAACAAMABAADAAQABgAHAAUABQAFAAUA
BwAHAAcACwATABcAFwAVABcAFwAaABoAGgAZABkAGQAVABQAEwARABAAEAAQAA4ACwAH
AAUAAgD///z/+v/5//f/9//2//X/9//3//f/9//1//T/8//y//L/8v/x//H/8//z//P/
8v/y//L/8v/y//H/8f/x//H/8f/x//L/8v/w//D/8P/u/+3/6v/o/+j/7f/0//z//v/+
/wUAEAAcACoAPABPAGAAcwCHAJAAggBiAEMAJwAIAO3/3P/P/8P/vf+8/7z/vf++/7//
w//M/9L/1f/b/+D/4v/j/+b/5v/o/+r/6//s/+z/7P/t/+3/7f/r/+v/7P/t/+//7//v
/+//7//v//D/8P/w//H/8f/x//D/8P/w//D/8P/x//H/8f/y//L/8v/y//L/8v/y//P/
8v/y//L/8v/0//T/9P/0//L/8//z//T/9P/0//T/9P/2//f/9//3//X/9f/3//f/+f/5
//r//P/7//z//f/+//7///8AAAEAAgADAAQABQAGAAgACwALAAwADQAOABAAEgAUABUA
FgAXABgAGQAaABoAHAAdAB0AHgAeAB8AHwAfAB4AHQAdAB0AGwAaABgAFwAWABUAFAAR
AA8ADwAOAA0ADAAKAAgABwAHAAUAAwABAAAA///+/////v/9//z//P/7//r/+f/5//n/
+f/5//n/+P/4//j/9v/2//b/9v/2//b/9v/2//X/9f/1//X/9//3//f/9//3//b/9v/2
//b/9v/2//b/9v/2//b/9v/4//f/9//4//b/9v/2//b/+P/4//j/+P/2//b/9v/2//f/
9//3//f/+f/5//n/+f/4//j/+P/4//j/+P/4//j/9v/2//b/9//5//n/+f/5//n/+v/6
//r/+P/3//f/+P/4//j/+P/4//j/9//3//f/9//4//j/+P/5//n/+f/5//f/9//3//f/
9//3//f/9//3//f/9//3//n/+f/5//n/+P/4//j/+P/4//j/+P/4//j/+P/4//j/9v/2
//b/9v/0//T/9P/0//b/9v/2//b/9P/0//T/9P/2//b/9//3//X/9f/2//b/9P/2//f/
9v/0//T/9P/0//T/9f/1//b/9v/4//n/+v/7//z//v///wAAAwAEAAYABwAHAAcABwAH
AAcABwAHAAsAEQAVABUAEwATABMAFgAWABYAFQAVABUAEwASABEADwAOAA4ADgAMAAkA
BQADAAAA/f/6//j/9//1//X/9P/z//P/8//z//P/8f/w/+//7v/w//D/7//v/+//7//v
/+7/7v/u/+7/7v/v/+//7//v/+3/7f/u/+7/8P/w//D/8P/v/+z/6P/m/+n/8P/4//z/
/v8BAAwAGAAmADoATQBeAHEAhwCUAIgAagBHACMAAgDp/9b/yf+//7v/uP+4/7v/uv+7
/8P/zP/U/9n/3f/g/+L/5f/m/+j/6P/q/+v/7P/s/+z/7f/t/+3/7f/t/+7/7//v/+//
7//v/+//7//w//D/8P/x//H/8f/y//L/8v/y//D/8f/x//H/9P/0//T/9P/y//L/8v/z
//b/9v/2//b/9v/2//b/9v/2//f/9//4//j/+P/4//j/+v/7//v/+//7//v//f/9//v/
+//8//7///8AAAEAAgAEAAUABgAHAAgACQAKAAsADAAOABEAEQAUABUAFgAYABgAGgAb
ABwAHQAeAB8AIAAgACIAIwAjACQAJAAlACUAJwAmACUAJQAlACMAIgAgACEAIAAfAB4A
GwAZABkAGAAXABYAFAASAA8ADwANAAsACQAIAAcABgAHAAYABQAEAAIAAQAAAP//////
//////////7//v/+//7//v/+//7//v/+//7//v/9//3//f/9//3//f/9//3//f/8//z/
/P/+//7//v/+//z//P/8//z//P/7//v//P/8//z//P/8//z//P/8//z//v/+//7//v/9
//3//f/9//3//f/9//3//v/+//7//v/+//7//v/+//7//v/+/////////////////wAA
AAAAAAAA/////wAAAAAAAAAAAAAAAP//////////AAAAAAAA/f/9//3//f//////////
//////////////////////////////////7//v/+//7//v/+//7//v/8//z//P/8//z/
/P/8//z//v/+//7//v/8//z//P/8//7//v/+//7//P/8//3//f/9//3//v/+//z//P/9
//7//f/9//3//P/8//z//P/8//3//f/+//7//v///wAAAQAEAAYABwAIAAcACAAKAAsA
DQANAA0ADQANAA0ADQARABcAGwAbABkAGQAZABwAHAAaABkAGQAZABkAGAAXABUAFAAU
ABQAEgAPAAsACQAGAAMAAAD+//3/+f/5//j/9//5//n/+f/5//j/+P/4//j/9v/2//X/
9f/1//X/9f/0//T/9P/0//T/9f/1//X/9f/1//X/9v/2//T/9v/2//T/8//w/+7/7v/x
//j/AAAGAAYACwAUACAAMABCAFMAZAB3AIsAkgCCAGQAQwAfAAIA6//a/83/xf/B/77/
vv/B/8D/xf/L/9T/3P/h/+P/5v/q/+3/7P/s/+7/7v/v//D/8P/w//H/8f/x//H/8f/y
//P/8//z//P/8//z//P/9P/0//b/9//3//f/+P/4//j/+P/2//f/9//3//j/+P/4//j/
+P/4//j/+f/6//r/+v/6//r/+v/6//r/+P/5//n/+v/6//r/+v/6//j/+f/5//n/+f/5
//v/+//7//v//P/+//7//v/+//7//v///wAAAQAEAAUABgAHAAgACgANAA0AEAARABIA
FAAUABYAFwAYABkAGgAbABwAHgAgACEAIQAgACAAIQAhACMAIgAhACEAIQAfAB4AHAAb
ABoAGQAYABUAEwATABIAEQAQAA4ADAANAA0ACwAJAAcABgAFAAQAAwACAAEAAAACAAEA
AAD///3//f/9//3//f/8//z//P/6//r/+v/6//z//P/8//z/+//7//v/+//7//v/+//7
//3//P/8//z/+v/6//r/+v/6//r/+v/6//r/+f/5//r/+v/6//r/+v/8//z//P/8//z/
/P/8//z//f/9//3//f/9//3//f/9//z//P/8//z//v/+//7//v/+//7//v//////////
//////8AAAAAAAD+//3//f/+/wAAAAAAAAAAAAD//////////wAAAAAAAP3//f/9//3/
/f/9//3//f////////////3//f/9//3//f/9//3//f/+//7//v/+//7//v/+//7//v/+
//7//v/8//z//P/8//7//v/+//7//v/+//7//v/+//7//v/+//z//P/9//3/+//7//z/
/P/8//z//f/+///////9//7//P/8//z//P/9//3//v/+//7///8AAAEAAAACAAMABAAD
AAQABgAHAAcABwAHAAcABwAHAAcACwAPABMAEwARABIAEwAXABgAFgAVABUAFQAVABQA
EwARABAAEAAQAA4ACwAHAAUAAgD///z/+v/5//f/9//2//X/9f/1//X/9f/2//b/9v/2
//T/9P/z//P/8//z//P/8v/0//T/9P/0//H/8f/x//H/8//z//T/9P/w//L/8v/y//H/
8P/u/+7/7//0//7/AgAEAAcAEgAeACwAPgBTAGIAcwCHAJAAggBkAEMAIwAEAO3/3v/P
/8X/v/++/77/wf/A/8P/y//S/9r/3//j/+j/6v/t/+7/8P/w//D/8f/y//L/9P/1//X/
9f/z//P/9P/1//X/9f/1//X/9f/1//b/9v/2//f/9//3//j/+P/4//j/+P/5//n/+f/6
//r/+v/6//z//P/8//3//P/8//z//P/8//z//P/8//z//f/9//7//v/+//7//v8AAAEA
AQABAP////8BAAEAAQABAAIABAADAAQABQAGAAYABwAIAAkADAANAA4ADwAOABAAEwAT
ABQAFQAWABgAGAAaABsAHAAbABwAHQAeAB4AIAAhACEAIgAiACMAIwAlACQAIwAjACMA
IQAgAB4AHQAcABsAGgAZABcAFwAWABUAFAASABAADQANAAsACQAJAAgABwAGAAUABAAD
AAIABAADAAIAAQD//////////wEAAAAAAAAAAAAAAAAAAAD+//7//v/+//7///8AAAEA
//////////////7//v/+/wAAAAAAAAAA/v/+//7//v/+//3//f/+//z//P/8//z//v/+
//7//v/+//7//v/+//3//f/9//3///////////8AAAAAAAAAAP7//v/+//7//v/+//7/
/////////////wEAAgACAAIAAAD/////AAAAAAAAAAAAAAIAAQABAAEAAQACAAIAAgAB
AAEAAQABAAEAAQABAAEAAQABAAEAAQABAAEAAQABAAEAAQABAAEAAAAAAAAAAAD+//7/
/v/+/wAAAAAAAAAAAAAAAAAAAAD+//7//v/+/wAAAAAAAAAA/v/+//7//v/+//7/////
//////8AAAAA/v/+////AAD+//7//v/+//7//f/9//7//v8CAAMABAAFAAYACAAJAAoA
CQAKAAwADQAPAA8ADwAPAA8ADwAPABMAGQAdAB0AGwAbABsAHgAeAB4AHQAdAB0AGwAa
ABkAFwAUABQAFAASAA8ACwAJAAYAAwAAAP7//f/7//v/+v/5//n/+f/5//n/9v/2//b/
9v/3//j/+P/5//f/9//3//b/9P/0//T/9P/0//X/9v/3//T/8//z//L/9P/2//b/9v/x
/+7/7P/s//H/+v8CAAIABAALABgAJAA0AEYAVwBoAHsAjwCQAHwAXABBACMAAgDr/9z/
y//B/7//wP/C/8P/wv/F/8f/zP/W/93/4//m/+b/6f/q/+r/7P/u/+//8P/w//D/8f/x
//H/8//z//T/9f/z//P/8//z//P/8//0//T/8v/z//P/8//0//T/9P/0//T/9f/1//X/
+P/4//j/+P/2//b/9v/3//j/+P/4//j/+P/4//j/+P/4//n/+f/6//r/+v/6//r/+v/7
//v/+//7//v//f/9//////8AAAIAAgACAAIAAgAEAAUABgAHAAgACQAKAAsADAAOABEA
EQAUABUAFgAYABkAGgAaABoAHQAeAB8AIAAiACQAJQAlACUAJAAkACMAJQAkACMAIwAj
ACEAIAAeAB8AHgAdABwAGQAXABcAFgATABIAEAAOAA0ADQALAAkABwAGAAUABAAFAAQA
AwACAAIAAQAAAP//AQABAAEAAQABAAAAAAAAAP7//v/+//7/AAAAAAAAAAD/////////
//3//f/9//3//f/8//z//P/8//z//P/8//z//P/8//z//P/7//v//P/8//z//P/8//z/
/P/8//z//P/8//z//P/9//3//f/9//3//f/9//3//v/+//7//v/+//7//v/+//z//P/8
//3//////////////wAAAAAAAP7//f/9//7//v/+//7//v/+//3//f/9//3//v/+//7/
/f/9//3//f/9//3//f/9//3//f/9//3/+//7//v/+//7//v/+//7//z//P/8//z//P/8
//z//P/8//z//P/8//z//P/8//z/+v/6//r/+v/6//r/+v/6//r/+v/6//r//P/6//r/
+v/6//r/+v/5//n/+v/6//z//f/+////AAACAAMABAAFAAYACAAJAAkACQAJAAkABwAH
AAcACwARABUAFQATABUAFQAYABgAGAAXABcAFwAVABQAEwARAA4ADgAOAAwACwAHAAUA
AgD///z/+v/5//X/9f/0//P/8//z//P/8//0//T/9P/0//L/8v/x//H/8f/x//H/8P/w
//D/8P/w/+//7//v/+//7//v//D/8P/y//L/8P/w/+//7P/q/+j/6//y//r/AAAAAAMA
DAAaACgAOABNAF4AbQCDAJIAjAByAFEALwASAPf/4v/T/8P/vf+8/7z/vf++/8H/xf/K
/9L/2f/d/+D/4v/l/+j/6v/q/+z/7f/u/+7/7P/t/+3/7f/v/+//8P/x/+//7//v/+//
7//v//D/8P/w//H/8f/x//L/8v/y//L/8v/z//P/8//0//T/9P/0//b/9v/2//f/+P/4
//j/+P/4//j/+P/4//j/+f/5//r/+v/6//r/+v/6//v/+//7//v/+//9//3//f/9//7/
AAABAAIAAwAEAAIAAwAEAAUACAAJAAoACwAMAA4AEQARABIAEwAUABYAGAAaABsAHAAf
ACAAIQAiACIAJAAlACUAJgAmACcAJwAlACQAIwAjACUAIwAiACAAHwAeAB0AHAAbABkA
GQAYABUAFAASABAADwAPAA0ACwALAAoACQAIAAcABgAFAAQABAADAAIAAQABAAEAAQAB
AAEAAAAAAAAAAAAAAAAAAAAAAAAAAAAAAP//////////AQABAAEAAQD///7//v/+//7/
/v/+//7//v/+//7//v8AAP////8AAAAAAAAAAAAA/v/+//7//v8AAAAAAAAAAP//////
////AQABAAEAAQAAAAAAAAAAAP7//v/+//7/AAAAAAAAAQABAAEAAQABAP//AAAAAAAA
AgABAAEAAgACAAIAAgACAAIAAQABAAEA//8AAAAAAAABAAEAAQABAAMAAwADAAMAAQAB
AAEAAQADAAMAAwADAAEAAQABAAEAAgACAAIAAgACAAIAAgACAAAAAAAAAAAAAAAAAAAA
AAACAAIAAgACAAIAAgACAAIAAAAAAAAAAAAAAAAAAAAAAAEAAQACAAIABAAFAAYABwAI
AAoACwAMAA0ADgAQABEAEQARABEAEQATABMAEwAXABsAHwAfAB0AHQAdACAAIAAgAB8A
HwAfAB0AHAAbABkAGAAYABgAFgAVABEADwAMAAcABAACAAEAAQABAAAA///9//3//f/9
//z//P/8//z//P/8//v/+//7//v/+//6//r/+v/6//r/+f/5//n/+f/7//v//P/8//z/
/P/8//r/9//2//T/9P/5/wAABgAKAAoADwAcACgAOABMAF0AbgCDAJUAmACEAGQAQQAf
AAIA7f/e/9H/yf/F/8L/xP/F/8b/y//T/9r/4v/n/+n/7P/u//H/8v/0//T/9P/1//b/
9v/2//f/9//3//f/9//4//n/+//7//v/+//7//v//P/8//r/+//7//v/+v/6//r/+v/6
//v/+//7//z//P/8//z//v/+//7///8AAAAAAAAAAAAAAAAAAAAAAAABAAEAAgAAAAAA
AAAAAAAAAQABAAEAAQABAAMAAwADAAMABAAGAAcACAAJAAoACgALAAwADQAOAA8AEAAR
ABIAFAAXABcAGAAZABoAHAAeACAAIQAiACMAJAAlACYAKAAqACsAKwAqACoAKwArAC0A
LAArACsAKwApACgAJgAlACQAIwAiAB8AHQAdABwAGwAaABgAFgATABMAEQAPAA4ADgAO
AA4ADQAMAAsACgAKAAkACAAHAAUABQAFAAUABQAEAAQABAAEAAQABAAEAAQABAAEAAQA
AwADAAMAAwADAAMAAwADAAMAAgACAAIAAgACAAIAAgACAAIAAgACAAIAAQABAAIAAgAC
AAIAAgAAAAAAAAAAAAIAAgACAAIAAwADAAMAAwADAAMAAwADAAQABAAEAAQABAAEAAQA
BAAEAAQABAAFAAUABQAFAAUABQAGAAYABgAGAAUABQAGAAYABgAGAAYACAAHAAcABwAF
AAYABgAGAAcABwAHAAcABwAHAAcABwAHAAcABwAHAAcABwAHAAcABwAHAAcABwAGAAYA
BgAGAAYABgAGAAYABgAGAAYABgAGAAYABgAGAAYABgAGAAYABgAGAAYABgAGAAYABgAE
AAQABAAEAAUABQAGAAYABgAHAAgACQAMAA4ADwAQABMAFAAWABcAFwAXABcAFwAXABcA
FwAbAB8AIwAjACEAIwAjACYAJgAmACUAJQAlACMAIgAhAB8AHAAcABwAGgAZABUAEwAQ
AA0ACgAIAAcABwAHAAYABQADAAMAAwADAAIAAgACAAIAAAAAAP////8BAAEAAQAAAAAA
AAAAAAAA////////////////AAAAAAAAAAD+//7////8//r/+P/7/wAACAAOAA4AEQAa
ACYAMgBGAFkAbAB7AI8AnACUAHgAVQAzABYA/f/q/9v/0f/L/8j/yP/L/8z/zf/T/9z/
5P/p/+3/8P/y//X/9v/4//j/+v/7//z//P/6//v/+//7//3//f/+////////////////
////AAAAAAAAAQABAAEAAgACAAIAAgACAAMAAwADAAQABAAEAAQABAAEAAQABQAGAAYA
BgAGAAYABgAGAAYABgAHAAcACAAIAAgACAAIAAgACQAJAAkACQAJAAsACwALAAsADAAO
AA8AEAARABIAEgATABQAFQAWABcAGAAZABoAHAAfAB8AIAAhACIAJAAoACoAKwAsACsA
LAAtAC4ALgAwADEAMQA0ADQANQA1ADMAMgAxADEAMwAxADAALgAvAC4ALQAsACkAJwAn
ACYAJQAkACIAIAAeAB0AGgAXABYAFgAWABYAFQAUABMAEgASABEAEAAPABEAEQARABEA
DwAOAA4ADgAOAA4ADgAOAA4ADgAOAA4ADQANAA0ADQANAA0ADQANAA0ADAAMAAwADAAM
AAwADAAMAAwADAAMAA4ADQANAA4ADAAMAAwADAAMAAwADAAMAA4ADgAOAA4ADQANAA0A
DQAPAA8ADwAPAA4ADgAOAA4ADgAOAA4ADgAQABAAEAARAA8ADwAPAA8ADwAQABAAEAAQ
AA8ADwAQAA4ADgAOAA4AEAAPAA8ADwANAA4ADgAOAA0ADQANAA0ADQANAA0ADQALAAsA
CwALAA0ADQANAA0ADQANAA0ADQAMAAwADAAMAAwADAAMAAwACgAKAAoACgAKAAoACgAK
AAoACgAKAAoACgAKAAoACgAIAAoACgAKAAoACQAJAAoACgAOAA8AEAARABAAEgATABQA
FQAWABgAGQAZABkAGQAZABcAFwAXABsAIwAnACcAJQAnACcAKgAqACkAJwAmACUAIQAg
AB8AHQAaABoAGgAYABUAEQAPAAwACQAGAAQAAwABAAEAAAD//////////////v/+//7/
/v/+//7//f/9//3//f/9//z//P/8//z//P/7//v/+//7//v/+//8//z//P/8//z/+v/5
//b/9P/0//f//v8GAAwADAARABgAIgAwAD4AUQBkAHcAjQCcAJYAegBZADsAHgABAOz/
4f/V/8v/yP/I/8f/yP/L/8//1P/c/+X/6f/s/+z/7//w//L/9P/4//n/+v/6//r/+//7
//v/+//7//z//f/9//3//f/9//3//f/+//7//v////////8AAAAAAAAAAAAAAQABAAEA
AgACAAIAAgACAAIAAgADAAIAAgACAAIABAAEAAQABAACAAMAAwAEAAYABgAGAAYABAAF
AAUABQADAAMABQAFAAcABwAIAAoACQAKAAsADAAKAAsADAANABAAEQASABMAFAAWABkA
GQAcAB0AHgAgACIAJAAlACYAJwAoACkAKgAqACwALQAtAC4ALgAvAC8ALQAsACsAKwAr
ACkAKAAmACcAJgAlACQAIQAfAB8AHgAdABwAGgAYABkAGQAXABUAFQAUABMAEgARABAA
DwAOAA4ADQAMAAsACQAJAAkACQAJAAgACAAIAAgACAAIAAgACAAIAAgACAAFAAUABQAF
AAYABwAIAAkABwAGAAYABgAIAAgACAAIAAYABgAGAAYABgAFAAUABgAIAAgACAAIAAYA
BgAGAAYABAAEAAQABAAHAAcABwAHAAcABwAHAAcACAAIAAgACAAIAAgACAAIAAgACAAI
AAkACQAJAAkACQAJAAoACgAKAAoACQAJAAoACgAKAAoACgAKAAkACQAJAAkACgAKAAoA
CQAJAAkACQAJAAkACQAJAAkACQAJAAkACQAJAAkACQAJAAkACQAJAAgACAAIAAgACAAI
AAgACAAIAAgACAAIAAgACAAIAAgACgAKAAgACAAIAAgABwAHAAgACAAMAA0ADgAPAA4A
EAARABIAFQAWABgAGQAXABcAFwAXABgAGQAaAB8AIwAnACcAJQAlACUAKAAoACgAJwAn
ACcAJQAkACMAIQAgACAAIAAeABkAFQATABAACwAIAAYABQADAAMAAgABAAMAAwADAAMA
AgACAAIAAgACAAIAAQABAAEAAQABAAAAAAAAAAAAAAABAAEAAQABAAEAAQACAAIAAgAC
AAAAAAD9//z/+P/6//3/BgAOABAAEgAXACIAMAA+AFIAYwB0AIkAnwCiAJAAcABPAC8A
EAD5/+r/2//R/83/zv/O/8//0P/T/9n/4P/o/+//8//0//b/9//6//7//v/+////AAAA
AAAAAQABAAEAAQABAAIAAwADAAMAAwADAAMAAwAEAAQABgAHAAcABwAGAAYABgAGAAQA
BQAFAAUACAAIAAgACAAIAAgACAAJAAoACgAKAAoADAAMAAwADAAMAA0ADQAOAAwADAAM
AAwADAANAA0ADQAOAA8AEgATABEAEQASABQAFQAWABcAGAAYABkAGgAbAB4AHwAgACEA
IgAkACcAJwAqACsALAAuADAAMgAzADQANQA2ADcAOAA2ADgAOQA5ADwAPAA9AD0APQA8
ADsAOwA7ADkAOAA2ADUANAAzADIAMQAvAC8ALgArACoAKAAmACcAJwAlACMAIQAgAB8A
HgAfAB4AHQAcABwAGwAaABkAGQAZABkAGQAZABgAGAAYABgAGAAYABgAGAAYABgAGAAX
ABcAFwAXABcAFwAXABcAGQAYABgAGAAYABgAGAAYABgAGAAYABgAGAAXABcAGAAYABgA
GAAYABoAGgAaABoAGgAaABoAGgAbABsAGwAbABsAGwAbABsAHgAeAB4AHgAeAB4AHgAe
ACAAIAAgACEAHwAfAB8AHwAfACAAIAAgACIAIQAhACIAIgAiACIAIgAiACEAIQAhACEA
IgAiACIAIQAhACEAIQAjACMAIwAjACEAIQAhACEAIwAjACMAIwAjACMAIwAjACIAIgAi
ACIAIgAiACIAIgAiACIAIgAiACIAIgAiACIAJAAkACQAIgAiACIAIgAiACMAIwAkACQA
JgAnACgAKQAsAC4ALwAwADEAMgA0ADUANQA1ADUANQA1ADUANQA5AD0AQQBBAD8AQQBB
AEQARABCAEEAQQBBAEEAQAA/AD0APAA8ADwAOgA3ADMAMQAuACsAKAAmACUAIwAjACIA
IQAhACEAIQAhACIAIgAiACIAIAAgAB8AHwAfAB8AHwAeACAAIAAgACAAHwAfAB8AHwAf
AB8AIAAgACAAIAAgAB4AHwAeABwAGgAdACIAKgAwADQANwA+AEgAVgBoAHsAjACfALMA
wgC+AKIAgQBdADwAIwAQAAEA9f/v/+z/7v/t/+7/8f/5/wAACAAPABMAFgAaABsAHgAe
ACAAIAAhACIAIgAiACMAIwAjACUAJQAmACcAJwAnACcAJwAnACcAKAAoACoAKwArACsA
LAAsACwALAAsAC0ALQAtAC4ALgAuAC4ALgAuAC4ALwAyADIAMgAyADQANAA0ADQANAA1
ADUANgA0ADQANAA0ADYANwA3ADcANwA3ADkAOQA5ADkAOgA8AD0APgA/AEAAQABBAEIA
QwBGAEcASABJAEwATgBRAFEAUgBTAFQAVgBYAFoAWwBcAF0AXgBfAGAAYgBkAGUAZQBm
AGYAZwBnAGkAaABnAGcAZwBlAGQAYgBjAGIAYQBgAF8AXQBdAFwAWQBYAFYAVABVAFMA
UwBRAA==
         </WaveFormData>
      </LeadData>
      <LeadData>
         <LeadByteCountTotal>10000</LeadByteCountTotal>
         <LeadTimeOffset>0</LeadTimeOffset>
         <LeadSampleCountTotal>5000</LeadSampleCountTotal>
         <LeadAmplitudeUnitsPerBit>4.88</LeadAmplitudeUnitsPerBit>
         <LeadAmplitudeUnits>��V</LeadAmplitudeUnits>
         <LeadHighLimit>2147483647</LeadHighLimit>
         <LeadLowLimit>268435456</LeadLowLimit>
         <LeadID>V1</LeadID>
         <LeadOffsetFirstSample>0</LeadOffsetFirstSample>
         <FirstSampleBaseline>0</FirstSampleBaseline>
         <LeadSampleSize>2</LeadSampleSize>
         <LeadOff>FALSE</LeadOff>
         <BaselineSway>FALSE</BaselineSway>
         <ExcessiveACNoise>FALSE</ExcessiveACNoise>
         <MuscleNoise>FALSE</MuscleNoise>
         <LeadDataCRC32>3202133916</LeadDataCRC32>
         <WaveFormData>
AAAAAAAAAAAAAAAAAAAAAAAAAAAAAAAAAAAAAAAAAAAAAAAAAAAAAAAAAAAAAAAAAAAA
AAAAAAAAAAAAAAAAAAAAAAAAAAAAAAAAAAAAAAAAAAAAAAAAAAAAAAAAAAEAAQACAAIA
BAADAAMABAAFAAgACQALAAsACgAKAAoACgAKAAoACQAHAAYAAwABAP7/+f/4//f/9//4
//j/9v/1//T/8//z//P/8//0//T/9v/5//v//P/8//3//v////////8AAAAAAAAAAAAA
AAAAAP7//v/+//7//v/+//7//v/+//7//v/+//7//v/+//7//v/+//7//f/9//3//f/9
//3//f/9//7/AgAIABAAGAAcABwAGgAcAB4AHgAhACQAJwAnACkAJQAcABAACwANABYA
JgA3AD0AOAAyACwAHQAFAPf/+f/9/wYADAANAA0ACwAJAAgACAAIAAYABAADAAQAAwAC
AAIAAQABAAEAAQABAAIAAgACAAEAAQACAAIAAgACAAIAAgACAAIAAgACAAIAAgACAAIA
AgADAAMAAwACAAIAAgADAAMAAwADAAIAAgACAAIAAgACAAIAAgACAAIAAgACAAIAAgAC
AAIAAgACAAIAAgACAAIAAQABAAEAAQAAAAAAAAD+//7//f/8//z//P/7//r/+f/5//f/
9v/1//L/8P/v/+7/7f/q/+r/6P/n/+b/5f/k/+P/4v/h/+D/3//e/93/3P/c/9z/3P/c
/97/3//f/+D/4f/j/+T/5f/n/+n/6//t/+7/8P/y//P/9f/3//n/+f/8//7/////////
AAAAAAAAAgADAAMAAwAEAAQABAAEAAQABAAFAAUAAwADAAMAAwADAAMAAgACAAQABQAF
AAUABQAFAAUABQAHAAcABwAHAAUABQAFAAUABQAFAAUABgAIAAgACAAIAAgACAAIAAgA
CAAIAAgACAAHAAYABQAEAAUABgAHAAgACAAIAAcABwAIAAgABwAHAAUABQAFAAUABgAG
AAYABgAGAAYABgAGAAQABAAEAAQABAAEAAMAAwADAAMAAwADAAMAAwADAAIABAAEAAQA
BAAEAAQABAAEAAQABAAEAAQAAgACAAIAAgAEAAQABAAEAAQABAADAAMAAQACAAIAAgAC
AAIAAgACAAMAAwAEAAUABAAEAAQABAAEAAQABAAEAAQABAAEAAQABAAEAAQABAAEAAQA
BAAEAAQABAAEAAQABAAEAAUABQAEAAQABAADAAMAAwADAAMAAwAEAAQABAADAAMAAwAE
AAQAAgACAAIAAgAEAAQABAAFAAMABAAEAAYABwAHAAgACQAKAAsADQANAA4ADgAOAA4A
DgAOAA0ACwAKAAcABQACAP///v/9//3//v/+//z/+//6//n/+f/5//n/+v/6//z/+//9
//7//v8BAAIAAwADAAEAAgACAAIAAgACAAIAAgACAAIAAgACAAQABAAEAAQABAAEAAQA
BAAEAAQABAAEAAQABAAEAAMAAwADAAMAAwADAAMAAwAGAAgAEAAWAB4AIAAeACAAIgAk
ACIAIwAmACcALQAvACcAHAAUABEAEwAgADIAQQBLAEwASABCADUAGwAJAAcACQAQABYA
GQAXABUAEQAOAA4ADgAMAAwADQAKAAkACAAIAAcACQAJAAkACQAKAAoACgAJAAcACAAI
AAgACAAIAAgACAAIAAgACAAIAAoACgAKAAoACQAJAAkACAAIAAgACQAJAAkACQAIAAgA
CAAIAAgACAAIAAgACAAIAAgACAAIAAgACAAIAAgACAAGAAYABgAGAAcABwAHAAcABgAG
AAYABAAEAAMAAgACAAIAAQAAAP///f/7//r/+f/4//b/9f/0//P/8P/w/+7/7f/s/+v/
6v/p/+j/5//m/+f/5v/l/+T/5P/k/+T/5P/k/+X/5f/m/+f/6f/q/+v/7f/v//H/8//0
//b/+P/5//v//f//////AAACAAMAAwAFAAYABgAGAAYABwAHAAcACAAIAAgACAAIAAgA
CQAJAAcABwAHAAcABwAHAAYABgAIAAkACQAJAAkACQAJAAkACQAJAAkACQALAAsACwAL
AAkACQAJAAoACgAKAAoACgAKAAoACgAKAAgACAAIAAgACgAKAAoACgAIAAgACAAIAAgA
CAAHAAcACAAIAAcABwAFAAUABQAFAAYABgAGAAYABgAGAAYABgAGAAYABgAGAAYABgAF
AAUABQAFAAUABQAFAAUABQAEAAQABAAEAAQABAAEAAQABAAEAAQABAAEAAIAAgACAAIA
AgACAAIAAgAEAAQAAwADAAMABAAEAAQAAgACAAIAAgAEAAMAAwADAAIAAgACAAIAAgAC
AAIAAgAEAAQABAAEAAIAAgACAAIAAgACAAIAAgACAAIAAgACAAIAAgADAAMAAwACAAEA
AQACAAIAAgACAAIAAgACAAIAAwADAAQABAAGAAYABQAFAAUACAAJAAsACwAIAAgACAAI
AAgACAAHAAUABAABAP///P/5//j/9//3//j/+P/2//X/9P/z//P/8//z//T/9P/2//f/
+f/6//r/+//8//3//f///wAAAAAAAP7//v/+//7//v/+//7//v/+//7//v/+//z//P/8
//z//P/8//z//P/+//7//v/9//v/+//7//v/+//7//v//P/+/wQADAAWABoAGgAaABwA
HgAeACEAJgAnACkAKwAnAB4AEAAHAAcAEAAcACkAMQAuACYAIAAVAP//9f/5//3/BAAK
AAsACwAJAAkACAAGAAYABgAEAAMAAgABAAAAAAD//wEAAQABAAEAAAAAAAAA/////wAA
AAAAAAAAAAAAAAAAAAAAAAAAAAAAAAAAAAAAAAEAAQABAAAAAAAAAAEAAQABAAEAAAAA
AAAAAAAAAAAAAAAAAAAAAAAAAAAAAAAAAAAAAAAAAAAAAAAAAAAAAAD//////////wAA
AAAAAP7//v/9//z//P/8//v/+v/5//n/9//2//X/9P/y//H/8P/v/+z/7P/q/+n/6P/n
/+b/5f/k/+P/4v/h/+D/3//e/97/3v/e/97/3P/d/93/3v/f/+H/4v/j/+P/5f/n/+n/
7P/u//D/8f/z//X/9//3//b/+P/5//n/+//8//z//P/+/////////wAAAAAAAAAAAAAA
AAEAAQD////////////////+//7//v///////////////////wEAAQABAAEAAQABAAEA
AQABAAEAAQACAAAAAAAAAAAAAAAAAAAAAAAAAAAAAAAAAAAAAAAAAAAAAAAAAAAAAAAA
AAAA/////wAAAAD////////////////+//7//v/+//7//v/+//7//v/+//7//v/8//z/
+//7//3//f/9//3/+//7//v/+v/6//r/+v/6//r/+v/6//r/+v/6//r/+v/6//r/+v/6
//r/+v/6//r/+v/6//n/+f/5//r/+v/6//r/+v/6//r/+v/5//n/+f/6//r/+v/6//r/
+v/6//r/+v/6//r/+v/6//r/+v/6//r/+v/6//r/+v/6//r/+v/4//j/+f/5//f/+P/5
//n/+f/5//n/+P/6//r/+v/6//r/+v/6//v/+//8//z//v//////AAABAAIAAwAFAAUA
BAAEAAQABAAEAAQAAwABAP7/+//5//b/9f/0//P/8//0//T/8v/x//D/7//v/+//7//w
//D/8v/z//X/9v/2//f/+P/5//n/+f/6//r/+v/6//r/+v/6//r/+v/6//r/+v/6//r/
+v/4//j/+P/4//j/+P/4//j/+P/4//j/9//5//n/+f/5//n/+f/5//z//v8EAAwAFgAY
ABYAFgAYABoAHAAdACIAJQAlACcAIwAYAAwAAwAFABAAHgAtADEALAAkAB4ADwD5//H/
9f/7/wIABgAHAAkABwAFAAQABAAEAAQAAgABAAAA///+//7//f/9//3//f/9//7//v/+
//3//f/+//7//v/+//7//v/+//7//v/+//7//v/+//7//v/////////+//7//v//////
//////7//v8AAAAAAAAAAAAAAAAAAAAAAAAAAAAAAAAAAAAAAAAAAAAAAAAAAAAA////
//////8AAAAAAAD+//7//f/8//z//v/9//z/+//7//n/+P/3//T/8v/x//D/7//s/+z/
6v/p/+j/5//m/+X/5P/j/+L/4f/g/9//3v/g/+D/4P/g/+D/4f/h/+L/4//l/+b/5//n
/+n/6//t/+7/8P/y//P/9f/3//n/+f/6//z//f/9////AAAAAAAAAAABAAEAAQACAAIA
AgACAAAAAAABAAEAAwADAAMAAwABAAEAAAAAAAAAAQABAAEAAwADAAMAAwADAAMAAwAD
AAEAAQABAAEAAQABAAEAAgACAAIAAgACAAIAAgACAAIAAgACAAIAAgACAAIAAgACAAIA
AgACAAIAAgACAAEAAQACAAIAAQABAAEAAQABAAEAAAAAAAAAAAAAAAAAAAAAAAAAAAAA
AAAAAAAAAP////////////////////////7//v/+//7//v/+//7//v/+//7//v/+//7/
AAAAAAAAAAD+//7//v/+//7//v/9//3//f/+//7//v/+//7//v/+//7//f/9//3//v/+
//7//v/+//7//v/+//z//P/8//z//v/+//7//v/+//7//v/+//7//v/+//7//P/8//3/
/f/9//7///////////////7//v/+//7//v/+//7//v////3//v/+/wAAAwADAAQABQAG
AAcACQAJAAgACAAIAAgACgAKAAkABwAGAAMAAQD+//n/+P/3//f/+v/6//j/9//0//P/
8//z//P/9P/0//b/9//5//r/+v/9//7/////////AAAAAAAA/v/+//7//v/+//7//v/+
/wAAAAAAAAAAAAAAAAAAAAD+//7//v/+//7//v/+//3//f/9//3//f/9//3///8AAAIA
BgAQABgAHAAaABoAHAAgACAAIQAkACcAKwArACcAHgASAA0ADQAUACIAMQA7ADYALAAm
ABcAAQD1//f//f8EAAoACwALAAsACQAIAAgACAAIAAYABQAEAAMAAgACAAEAAQABAAEA
AQACAAIAAgABAAEAAgACAAIAAgACAAIAAgACAAIAAgACAAIAAgACAAIAAQABAAEAAAAC
AAIAAwADAAEAAQAAAAAAAAAAAAAAAAAAAAAAAAAAAAAAAAAAAAAAAAAAAAAAAAAAAAAA
AAAAAP//////////AAAAAAAA/v/+//3//P/8//r/+f/4//f/9//1//T/8//0//L/8f/w
/+//7P/s/+r/5//m/+X/5P/l/+T/4//i/+H/4P/f/97/3v/e/97/3v/e/9//3//g/+H/
4//k/+X/5f/n/+n/6//s/+7/8P/x//P/9f/3//f/+P/6//v/+//7//z//P/8//7/////
////AAAAAAAAAAAAAAAAAQABAP////////////////7//v/+////////////////////
/////////////////////////////wAAAAAAAAAAAAAAAAAAAAAAAAAAAAAAAAAAAAAA
AAAAAAAAAAAAAAAAAAAAAAD/////AAAAAP////////////////7//v/+//7//v/+//7/
/v/8//z//P/8//z//P/7//v//f/9//3//f/7//v/+//6//z//P/8//z//P/8//z//P/8
//z//P/8//z//P/8//z/+v/6//r/+v/6//r/+f/5//v//P/8//z//P/8//z//P/8//v/
+//7//z//P/8//z//P/8//z//P/8//z//P/8//z//P/8//z//P/8//z//P/8//z//P/8
//r/+v/7//v/+//8//v/+//8//z//P/8//z/+v/6//r/+//9//7//v8AAAEAAQACAAMA
BAAFAAcABwAGAAYABgAGAAYABgAFAAMAAgD///3/+v/1//T/8//z//T/9P/y//H/8v/x
//H/8f/x//L/8v/0//X/9//4//j/+f/6//v/+//7//z//P/8//z//P/8//z//P/8//z/
/P/8//z//P/8//z//P/8//z/+v/6//r/+v/8//z//P/7//v/+//7//v/+//7//3//v8C
AAgAEAAYABgAFgAWABoAGgAcAB0AHgAfACMAJQAdABQADgAPABMAIAAwAD0ARQBEADwA
NgAlAAkA+//7////CAAOAA0ADQALAAkABgAGAAgACAAGAAUAAgABAAAAAAD//wEAAQAB
AAEAAAAAAAAA//8BAAIAAgACAAAAAAAAAAAAAgACAAIAAgACAAIAAgACAAMAAwADAAIA
AAAAAAEAAQABAAEAAAAAAAIAAgACAAIAAgACAAIAAgAAAAAAAAAAAAAAAAAAAAAAAgAC
AAIAAgD///////////7//v/+//z//P/7//r/+v/6//n/+P/3//f/9f/0//P/8P/u/+3/
7P/t/+r/6v/o/+X/5P/j/+L/4f/g/9//3v/f/97/3f/c/97/3v/e/97/3P/d/93/3v/f
/+H/4v/j/+X/5//p/+v/7v/w//L/8//1//f/+f/5//r//P/9//3//f/+//7//v8AAAEA
AQABAAIAAgACAAIAAgACAAMAAwADAAMAAwADAAMAAwACAAIAAgADAAMAAwADAAMAAwAD
AAMAAwADAAMABQAFAAUABQAFAAUABQAGAAQABAAEAAQABAAEAAQABAAEAAQABAAEAAYA
BgAGAAYABAAEAAQABAAGAAYABQAFAAQABAADAAMAAwADAAMAAwAEAAQABAAEAAIAAgAC
AAIAAgACAAIAAgAEAAQAAwADAAEAAQABAAEAAQABAAEAAAACAAIAAgACAAIAAgACAAIA
AgACAAIAAgACAAIAAgACAAIAAgACAAIAAgACAAEAAQABAAIAAgACAAIAAgACAAIAAgAB
AAEAAQACAAIAAgACAAIAAgACAAIAAgACAAIAAgACAAIAAgACAAIAAgACAAIAAgACAAIA
AAAAAAAAAAACAAIAAgADAAEAAgACAAQABQAFAAYABwAIAAkACwALAAoACgAKAAoACgAK
AAkABwAGAAMAAQD+//v/+v/5//n/+v/6//j/9//2//X/9f/1//f/+P/4//r/+f/7//z/
/P/9//7//////wEAAgACAAIAAAAAAAAAAAAAAAAAAAAAAAAAAAAAAAAAAAAAAAAAAAAA
AAAAAAAAAAAAAAAAAP////////////////////8AAAAABgAOABYAHAAcABoAGgAeAB4A
HwAkACcAKQArACsAIgAWAA8ADwAWACIAMQA5ADoANgAwACMADQD7//n//f8EAAwADwAN
AA0ACwAIAAgACAAGAAYABQAEAAUABAAEAAMAAQABAAEAAQAEAAQABAADAAEAAgACAAIA
AgACAAIAAgACAAIAAgACAAIAAgACAAIAAwADAAMAAgAAAAAAAQABAAEAAQAAAAAAAgAC
AAIAAgACAAIAAgACAAIAAgACAAIAAgACAAIAAgAAAAAAAAAAAP///////////v/+//7/
/P/+//3//P/8//z/+//6//n/+f/3//b/9f/0//L/8f/w/+//7P/s/+r/6f/o/+f/5v/j
/+L/4f/g/+H/4P/f/97/3v/e/97/3v/e/9//3//g/9//4f/i/+P/5f/n/+n/6//s/+7/
8P/x//P/9f/3//f/+P/6//v/+//9//7//v/+//7/////////AAAAAAAAAAAAAAAAAQAB
AAEAAQABAAEAAQABAAAAAAAAAAEAAQABAP//////////////////////////////////
/////wAAAAAAAAAAAAAAAAAAAAAAAAAAAAAAAAAAAgACAAIAAgAAAAAAAAAAAAAAAAD/
////AAAAAP////////////////7//v/+//7//v/+//7//v/+//7//v/+//7//v/9//3/
/f/9//3//f/7//v/+//6//z//P/8//z//P/8//z//P/6//r/+v/6//z//P/8//z//P/8
//z//P/8//z/+//7//v//P/8//z/+v/6//r/+v/8//v/+//7//r/+v/6//r/+v/6//r/
+v/6//r/+v/6//r/+v/6//r/+v/8//r/+v/6//r/+v/6//z//P/8//3/+//8//z//v//
////AAABAAIAAwAFAAUABAAEAAQABAACAAIAAQD///7/+//5//b/8//y//H/8f/y//L/
8P/v//D/7//v/+//7//w//D/8v/z//X/9v/2//f/+P/5//n/+f/6//r/+v/6//r/+v/6
//r/+v/6//r/+P/4//j/+P/4//j/+P/4//j/+P/4//j/+P/4//j/9//3//f/9//3//n/
9//3//j//P8CAAwAFAAYABYAFAAYABoAGgAdACIAIwAlACUAIQAUAAgAAQAFAA4AHgAr
AC8AKgAiABoACQD3//H/9f/7/wIABgAHAAcABQADAAIAAgACAAIAAAD///7//f/8//z/
+//9//3//f/9//z//P/8//v//f/+//7//v/8//z//P/8//7//v/+//7//v/+//7//v//
///////+//7//v////////////7//v8AAAAAAAAAAP7//v/+//7/AAAAAAAAAAD+//7/
/v/+//7//v/+//7////////////+//7//v/8//7//f/8//z/+v/5//j/9//5//f/9v/1
//L/8P/v/+7/7f/q/+r/6P/n/+b/5f/k/+P/4v/h/+D/4f/g/9//3v/c/9z/3P/c/9z/
3f/d/97/3//h/+L/4//l/+f/6f/r/+7/8P/y//P/8//1//f/9//4//r/+//7//3//v/+
//7//v////////8AAAAAAAAAAP7//v////////////////8BAAEAAAAAAAAAAQABAAEA
AQABAAEAAQABAAEAAQABAAEAAQABAAEAAQABAAEAAgACAAIAAgACAAIAAgACAAIABAAE
AAQABAACAAIAAgACAAIAAgACAAIAAgACAAEAAQACAAIAAQABAAEAAQABAAEAAAAAAAAA
AAAAAAAAAAAAAAAAAAAAAAAAAAAAAP////////////////////////7//v/+//7//v/+
//7//v/+//7//v/+//7//v/+//7//v/+//7//v/+//7//v/9//3//f/+//7//v/+//7/
/v/+//7//f/9//3//v/+//7//v/+//7//v/+//7//v/+//7//v/+//7//v/+//7//v/+
//7//v/+//z//P/8//3//f/+//7/AAABAAEAAgADAAQABQAHAAcACAAIAAgACAAGAAYA
BQADAAQAAQD///z/9//2//X/9f/2//b/9P/z//D/7//v/+//8f/y//L/9P/1//f/+P/4
//n/+v/7//v/+//8//z//P/8//z//P/8//z//P/8//z//P/8//z//P/8//z//P/8//z/
/P/8//z//P/8//z/+//7//v/+//7//v/+//7//z//P8CAAoAFAAaABoAGAAaABwAHAAd
ACAAJQAlACcAJwAeABAACQAJAAwAGgArADUAMgAoACIAFwADAPX/8//5/wIABgAJAAkA
CQAHAAgABgAGAAYABAADAAIAAQAAAAAA/////////////wAAAAAAAP////8AAAAAAAAA
AAAAAAAAAAAAAAAAAAAAAAAAAAAAAAABAAEAAQAAAAAAAAABAAEAAQABAAAAAAAAAAAA
AAAAAAAAAAAAAAAAAAAAAAAAAAAAAAAAAAAAAAAAAAAAAAAA///////////+//7//v/8
//z/+//6//r/+v/5//j/9//5//f/9v/1//L/8P/v/+7/7f/q/+r/6P/n/+b/5f/k/+P/
4v/h/+D/3//e/93/3P/c/9z/3P/c/9z/3f/d/97/3//h/+L/4//j/+X/5//p/+r/7P/u
/+//8f/z//X/9f/2//j/+f/5//v//P/8//z//v/////////+//7//v/+//7//v//////
/////////////////v/+//7///////////////////8BAAEAAQABAP//////////////
////AAACAAIAAgACAAAAAAAAAAAAAAAAAAAAAAAAAAAAAAAAAAAAAAAAAAAAAAAAAP//
//8CAAIAAQABAAEAAQABAAEA/v/+//7//v/+//7//v/+//7//v/+//7//v/+//3//f//
//////////////////7/AAAAAAAAAAD+//7//v/+//7//v/+//7//v/+//7//v8AAAAA
AAAAAP7//v/9//3///8AAAAAAAD+//7//v/+//7//f/9//3/AAAAAAAAAAAAAAAAAAAA
AAAAAAAAAAAAAAAAAAAAAAAAAAAAAAAAAAAAAAAAAAAAAQABAAIAAgAEAAMAAwAEAAUA
BgAHAAkACQAKAAoACgAKAAoACgAJAAcACAAFAAMAAAD7//r/+f/5//z//P/6//n/9v/1
//X/9f/3//j/+P/6//n/+//8//z//f/+/////////wAAAAAAAAAAAAAAAAAAAAAAAAAA
AAAAAAAAAAAAAAAAAAAAAAAAAAAAAAAAAAAAAAAAAAD/////////////////////AAAC
AAgAEAAYAB4AHAAaAB4AIAAeAB0AIAAjACUAKQAnABwAEgANAA8AGAAqADkAQwBKAEYA
PgA1AB8ABwD//wEACAAOABEADwAPAA8ADAAKAAwADAAKAAkACAAHAAYABgAFAAUABQAF
AAUABAAEAAQAAwADAAQABAAEAAQABAAEAAQABAAEAAQABAAGAAYABgAGAAUABQAFAAQA
BAAEAAUABQAFAAUABAAEAAQABAAEAAQABAAEAAQABAAEAAQABAAEAAQABAAEAAQABAAE
AAQABAADAAMAAwADAAAAAAAAAP7/////////AAAAAP///v/9//v/+f/4//f/9v/0//P/
8v/x/+7/7v/s/+v/6v/p/+j/5//m/+X/5P/j/+L/4f/g/+D/4P/g/+D/4P/h/+H/4v/j
/+X/5v/n/+n/6//t/+//8P/y//T/9f/3//n/+//7//z//v//////AQACAAIAAgACAAMA
AwADAAQABAAEAAQABgAGAAcABwAHAAcABwAHAAcABwAGAAYABgAHAAcABwAFAAUABQAF
AAcABwAHAAcABwAHAAcABwAHAAcABwAIAAgACAAIAAgACAAIAAgACAAIAAgACAAIAAgA
CAAIAAgACAAIAAgACAAGAAYABQAFAAgACAAHAAcABwAHAAcABwAGAAYABgAGAAYABgAG
AAYABgAGAAYABgAGAAYABQAFAAUABQAFAAUABQAFAAUABAAEAAQABAAEAAYABgAGAAYA
BAAEAAQABAAGAAYABgAGAAYABgAGAAYABgAGAAUABQADAAQABAAEAAQABAAEAAQABgAF
AAUABQAEAAQABAAEAAQABAAEAAQABgAGAAYABgAGAAYABAAEAAQABQAFAAYABgAIAAkA
CQAKAAsADgAPABEAEQAQABAAEAAQAA4ADgANAAsACgAHAAUAAgD///7//f/9//7//v/8
//v//P/7//v/+//7//z//P/+////AQACAAIAAwAEAAUABQAFAAYABgAGAAQABAAEAAQA
BAAEAAQABAAEAAQABAAEAAQABAAEAAQABAAEAAQABAAEAAQABAADAAMAAwADAAMABQAF
AAUABgAKABAAGgAgACIAIAAiACQAJgAmACkAKgAtAC8ALwAnABwAFAARABUAIgAyAD8A
RQBCADoANAAlAA0AAQADAAcAEAAUABMAEwATABEADgAOAA4ADgAOAA0ACgAJAAgACAAH
AAcABwAHAAcACAAIAAgABwAHAAgACAAIAAgACAAIAAgACAAIAAgACAAIAAgACAAIAAkA
CQAJAAgACAAIAAkACQAJAAkACAAIAAgACAAIAAgACAAIAAgACAAIAAgACAAIAAgACAAI
AAgABgAGAAYABgAHAAcABwAHAAYABgAGAAQABAADAAIAAgACAAEAAAD///3/+//6//n/
+v/4//f/9v/1//L/8v/w/+//7v/t/+z/6f/o/+f/5v/n/+b/5f/k/+T/5P/k/+T/5P/l
/+X/5v/n/+n/6v/r/+3/7//x//P/9P/2//j/+f/7//3//////wAAAgADAAMAAwAEAAQA
BAAGAAcABwAHAAgACAAIAAgABgAGAAcABwAHAAcABwAHAAcABwAGAAYABgAHAAcABwAH
AAcABwAHAAcABwAHAAcABwAHAAcABwAHAAcABwAIAAgACAAIAAgACAAIAAgACAAIAAgA
CAAIAAgACAAIAAgACAAIAAgACAAIAAgABwAHAAgACAAHAAcABwAHAAcABwAGAAYABgAG
AAQABAAEAAQABAAEAAQABAAEAAQAAwADAAMAAwADAAMAAwADAAMAAgACAAIAAgACAAIA
AgACAAIAAgACAAIAAgACAAIAAgACAAIAAgACAAIABAAEAAMAAwABAAIAAgACAAQABAAE
AAQAAgABAAEAAQACAAIAAgACAAIAAgACAAIAAgACAAIAAgAAAAAAAAAAAAIAAgACAAMA
AQACAAIABAAFAAUABgAHAAgACQALAAsADAAMAAwADAAKAAoACQAHAAgABQADAAAA/f/8
//v/+//6//r/+P/3//b/9f/1//X/9//4//j/+v/5//v//P/8////AAABAAEAAQACAAIA
AgACAAIAAgACAAAAAAAAAAAAAgACAAIAAgACAAIAAgACAAIAAgACAAIAAgACAAIAAQAB
AAEAAQABAAEAAQABAAIABAAIABAAGAAeACAAHgAeACIAIgAjACgAKwAtAC0ALQAmABYA
CwAJABAAHAArADMAMgAqACYAHQAHAPn/+////wgADgAPAA8ADwANAAwADAAMAAwACgAJ
AAgABwAGAAYABQAFAAUABQAFAAYABgAGAAUABQAGAAYABgAGAAYABgAGAAYABgAGAAYA
BgAGAAYABgAHAAcABwAGAAYABgAHAAcABwAHAAYABgAGAAYABgAGAAYABgAGAAYABgAG
AAYABgAGAAYABgAGAAgACAAIAAgABwAHAAcABwAIAAgACAAGAAYABQAEAAQABgAFAAQA
AwADAAEAAAD///7//P/7//r/9//0//T/8v/z//L/8f/w/+3/7P/r/+r/6f/o/+f/5v/m
/+b/5v/m/+b/5//n/+j/6f/r/+z/7f/v//H/8//1//b/+P/6//v/+//9//////8CAAIA
AwAFAA==
         </WaveFormData>
      </LeadData>
      <LeadData>
         <LeadByteCountTotal>10000</LeadByteCountTotal>
         <LeadTimeOffset>0</LeadTimeOffset>
         <LeadSampleCountTotal>5000</LeadSampleCountTotal>
         <LeadAmplitudeUnitsPerBit>4.88</LeadAmplitudeUnitsPerBit>
         <LeadAmplitudeUnits>��V</LeadAmplitudeUnits>
         <LeadHighLimit>2147483647</LeadHighLimit>
         <LeadLowLimit>268435456</LeadLowLimit>
         <LeadID>V2</LeadID>
         <LeadOffsetFirstSample>0</LeadOffsetFirstSample>
         <FirstSampleBaseline>0</FirstSampleBaseline>
         <LeadSampleSize>2</LeadSampleSize>
         <LeadOff>FALSE</LeadOff>
         <BaselineSway>FALSE</BaselineSway>
         <ExcessiveACNoise>FALSE</ExcessiveACNoise>
         <MuscleNoise>FALSE</MuscleNoise>
         <LeadDataCRC32>3241693339</LeadDataCRC32>
         <WaveFormData>
9v/2//b/9v/2//b/9v/2//T/9P/0//T/9P/0//T/9P/0//T/9P/0//T/9P/0//T/9P/0
//T/9P/0//T/9P/0//T/9P/0//T/8v/y//L/8v/0//T/9P/0//L/8//z//P/8//z//P/
9P/0//b/9//3//f/9//3//f/+P/5//n/+f/4//j/9v/z//P/8v/x//D/8P/w//L/8//0
//X/9f/0//D/8P/w//D/8v/y//L/9P/3//f/9f/0//L/8v/y//L/8v/y//L/8v/y//H/
8f/x/+//7//v/+//7//v/+//7v/u/+7/7v/u/+7/7v/u/+7/7v/u/+7/7v/u/+7/7v/u
/+7/7v/u//D/8//9/woAFwAbABkAHAAnADQARABbAG0AdwB7AHcAXAA5ABQA6P+7/6P/
lv+O/47/of++/9v/8P8AAAgADQAUABkAGwAbAB8AIQAfABkAFQATAA0ABwACAP3/+//5
//n/+P/3//f/9//3//f/9//3//f/9//2//b/9v/0//T/9P/0//T/9P/0//T/9P/0//X/
9f/1//X/9f/2//b/9v/2//b/+P/5//n/+f/3//f/9//4//j/+P/5//n/+f/6//r/+v/6
//z//P/8//z//f/+//7/AAABAAEAAgADAAMABAAFAAQABQAFAAYABwAIAAkACgALAAwA
DgAPABAAEQASABMAFAAVABUAFgAWABYAFwAYABYAFgAWABYAFQAVABUAEwATABMAEwAT
ABMAEgASABEAEQAQABAADwAOAA0ADAAMAAoACQAHAAYAAwABAAAA///+//7/+//7//v/
+v/4//f/9v/1//T/8//z//P/8v/y//D/8P/w/+//7//v/+//7//w//D/8P/w//D/8P/v
/+//7f/t/+3/7f/t/+3/7f/t/+3/7f/t/+3/7//v/+//7//t/+3/7f/t/+//7//v/+//
7//v/+//7//v/+//7//v//D/8P/w//D/8P/x//H/8f/x//H/8f/x//H/8f/x//H/8f/x
//H/8f/z//P/8//z//H/8f/x//H/8f/x//L/8v/y//L/8v/y/+//7//v/+//8f/x//H/
8f/v/+//7//v/+7/7v/u/+7/7v/u/+7/7v/u/+7/7v/u/+3/7f/t/+3/7f/t/+3/7f/t
/+z/7P/s/+7/7v/u/+7/7v/t/+3/7f/t/+3/7f/t/+3/7f/t/+3/7f/t/+3/7f/u/+7/
7v/u/+z/7P/t/+3/7v/u/+7/7f/t/+3/7f/t/+z/7f/t/+7/7//v/+//7//v/+3/7f/v
/+7/7v/u/+7/7v/s/+3/7f/t/+//7//v//D/7v/w//H/8f/z//P/8//z//T/9f/1//X/
9P/0//L/7//v/+7/7f/s/+z/7P/u/+//8P/x//H/8P/u/+7/7v/u//D/8P/w//L/8//z
//H/8P/w//D/8P/w//D/8P/w//D/8P/v/+//7//v/+//7//v/+//7//v/+7/7v/u/+7/
7v/u/+7/7v/u/+7/7v/u/+7/8P/w//D/8P/w//D/8v/0//f/AQAOABcAGwAZAB4AKwA2
AEQAWQBrAHUAfQB5AGAAPwAcAO7/yf+1/6b/mv+i/7f/0v/t/wQAEAAWABkAHgAjACMA
IQAhACUAIwAfABsAGQAVABEADAAJAAMAAQABAAAA/////////////////////////v/+
//7//v/+//7//v/+//7//v/+/wAAAAABAAEAAQABAAEAAgACAAIAAgACAAIAAwADAAMA
AwADAAMABAAGAAYABwAHAAUABgAGAAYABgAIAAgACAAIAAkACgAKAAwADQANAA4ADwAP
ABAAEQAQABEAEQASABUAFgAXABgAGQAaABwAHQAeAB8AIAAhACIAIwAjACQAJAAkACUA
JgAmACYAJgAmACUAJQAlACMAIwAjACMAIwAlACQAJAAjACMAIgAiACEAIAAfAB4AHgAe
AB0AGwAaABkAFwAWABUAEgASAA8ADwAPAA4ADAALAAwACwAKAAkABwAHAAYABgAGAAYA
BgAFAAUABQAFAAUABAAEAAQABAAEAAQAAwADAAMAAwADAAMAAwADAAMAAwADAAMAAwAD
AAMAAwADAAMAAwADAAMAAwAFAAUABQAFAAUABQAFAAUABwAHAAcABwAGAAYABgAGAAYA
BwAHAAcACQAJAAkACQAHAAcABwAHAAkACQAJAAkACQAJAAkACQAJAAkACQAJAAkACQAK
AAoACAAIAAgACAAHAAcABwAHAAUABQAFAAUABQAFAAUABQAGAAYABgAGAAQABAAEAAQA
BAAEAAQABAADAAMAAwADAAMAAwADAAMAAwACAAIAAgACAAIAAgACAAIAAQABAAEAAwAD
AAMAAwADAAMAAwADAAEAAQABAAEAAgACAAIAAgAAAAAAAQABAAAAAAAAAP//AQABAP//
AQAAAP7//v/+//7//v////////8BAAEAAQACAAEAAgACAAEAAwADAAMAAwACAAMAAwAD
AAQABAACAP///f/8//v/+v/6//r//P/9//7///////7//P/8//z//P/+//7//v8AAAEA
AQD///7//v/+//7//v/+//7//v/+//z/+//7//v/+//7//v/+//7//v/+//6//r/+v/6
//r/+v/6//r/+v/4//j/+P/4//j/+P/4//j/+P/4//j/+v/9/wMAEAAfACUAIwAkAC0A
OgBIAF0AcQB9AIEAfwBqAEkAJAD4/8v/rf+g/5j/lv+l/8D/4f/4/wgAEAAXAB4AIQAh
ACMAJwApACkAIwAfAB0AGQATAA4ACQAFAAMAAwACAAMAAwADAAMAAQABAAEAAQABAAAA
AAAAAAAAAAAAAAAAAAAAAAAAAAAAAAAAAQABAAEAAQABAAIAAgACAAIAAgACAAMAAwAD
AAMAAwADAAQABAAEAAUABQAFAAYABgAGAAYACAAIAAgACgALAAwADAAMAA0ADQAOAA8A
DwAQABEAEAARABEAEgAVABYAFwAYABkAGgAcAB0AHgAfACAAIQAiACMAIwAkACQAJAAl
ACYAJgAmACYAJgAlACUAJQAjACMAIwAjACMAIwAiACIAIQAhACAAIAAfABwAGwAaABoA
GAAXABUAFAATABEAEAAPAAwADAAJAAkACQAIAAYABQAEAAMAAgABAAEAAQAAAAAA/v/+
//7//f/9//3//f/9//z//P/8//z/+v/6//n/+f/5//n/+f/5//n/+f/5//n/+f/5//n/
+f/5//n/+f/5//n/+f/5//n/+f/5//n/+f/7//v/+//7//v/+//7//v//P/8//z//P/8
//3//f/9//3//f/9//3//f/9//3//f/9//3//f/9//3//f/9//3//f/9//3//f/9//3/
/v/+//z//P/8//z/+//7//v/+//7//v/+//7//3//f/9//3//P/8//z//P/6//r/+v/6
//r/+v/6//r/+//7//v/+//5//n/+f/5//n/+P/4//j/+P/4//j/+P/4//f/9//3//f/
9//3//f/9//3//f/9//3//f/9//3//b/9v/2//b/9v/2//f/9//2//b/9v/1//f/9//3
//f/9v/1//f/9v/2//b/9v/2//b/9//3//f/9//3//f/+P/4//r/+//7//v/+//7//v/
/P/9//3//f/8//z/+v/3//f/9v/1//T/9P/0//b/9//2//f/9//2//T/9P/0//T/9v/2
//b/+P/7//v/+f/4//j/+P/4//j/9v/2//b/9v/2//X/9f/1//P/8//z//P/9f/1//X/
9P/0//T/9P/0//L/8v/y//L/8v/y//L/8v/y//L/8v/y//L/9P/0//b/+f8BAA4AGwAh
AB8AIAArADgASABfAHMAfQCBAHkAYgA9ABYA6P+9/6P/mP+Q/5D/of/A/9//9v8GAAwA
EwAaAB8AHwAhACUAKQAlACEAHQAZABUADQAIAAUAAQD//////v////////////3//f/9
//3//f/8//z//P/+//7//v/+//z//P/8//z//v/+//////////////8AAAAAAAAAAAAA
AAABAAEAAQABAAEAAQACAAIAAgADAAMAAwAEAAQABAAEAAYABgAGAAgACQAKAAoACgAL
AAsADAAPAA8AEAARABIAEwATABQAFwAYABkAGgAbABwAHgAfACAAIQAiACMAJAAlACUA
JgAmACYAJwAoACYAJgAmACYAJQAlACUAIwAjACMAIwAjACMAIgAiACEAHwAeAB4AHQAc
ABsAGgAaABgAFwAVABQAEwARABAADwAMAAwACQAJAAkACAAGAAUABAADAAIAAQABAAEA
AAAAAP7//v/+//3//f/9//3//f/8//z//P/8//z//P/7//v/+//7//v/+//5//n/+f/5
//v/+//7//v/+//7//v/+//7//v/+//7//v/+//7//v/+//7//v/+//7//v/+//7//z/
/P/8//z//P/9//3//f/9//3//f/9//3//f/9//3//f/9//3//f/9//3//f/9//3//f/9
//3//f/9//7//v/8//z//P/8//3//f/9//3/+//7//v/+//7//v/+//7//r/+v/6//r/
+v/6//r/+v/6//r/+v/6//n/+f/5//n/+f/5//n/+f/5//j/+P/4//j/+P/4//j/+P/3
//f/9//3//f/9//3//f/9//3//f/9//3//f/9//2//b/9v/2//b/9v/3//f/9v/2//b/
9f/1//X/9f/1//b/9//3//b/9v/2//b/9v/0//X/9f/1//X/9f/1//b/+P/6//v/+//9
//3//f/9//z//f/9//3//v/+//z/+f/3//b/9f/0//T/9P/2//f/+P/5//n/+P/2//b/
9v/2//j/+P/4//r/+//7//n/+P/4//j/+P/4//j/+P/4//j/9v/1//X/9f/z//P/8//z
//P/8//z//L/8v/y//L/8v/y//L/8v/y//L/8v/y//L/8v/y//L/8v/y//L/9P/0//f/
//8OABsAIQAdACAAKwA4AEYAXQBzAH0AgQB/AGYAQwAeAPD/w/+l/5j/kP+Q/6H/vv/b
//L/AgAKABEAGAAfAB8AIQAlACcAJQAfABsAFwATAA0ABgADAAEA//////7//f/9//3/
/f/7//v/+//7//v/+v/6//r//P/8//z//P/8//z//P/8//z//P/9//3//f/9//3//v/8
//z//P/8//z//f/9//3/////////AAD+//7//////wEAAgACAAIAAgAEAAQABAAEAAUA
BgAGAAYABwAHAAgACQAJAAoACwAMAA0ADQAOABEAEgATABQAFQAWABgAGQAaABsAHAAd
AB4AHwAfACAAIAAgACEAIgAiACIAIgAiACEAIQAhAB8AHQAdAB0AHQAdABwAHAAbAB0A
HAAcABsAGAAXABYAFgAUABMAEQAQAA8ADQAMAAsACgAKAAcABwAFAAQAAgABAAAA///+
//3//f/9//z//P/6//r/+v/5//n/+f/5//n/+P/4//j/+P/4//j/9//3//f/9//3//f/
9//3//f/9//3//f/9//3//f/9//3//f/9//3//f/9//3//f/9//3//f/9//3//f/9//3
//f/9//4//j/+P/4//j/+f/5//n/+f/5//n/+f/3//f/9//3//n/+f/5//n/+f/5//n/
+f/3//f/9//3//f/9//4//j/+P/4//j/+P/3//f/9//3//X/9f/1//X/9f/1//X/9f/0
//T/9P/0//T/9P/0//T/9P/0//T/9P/z//P/8//z//H/8f/x//H/8f/w//D/8P/w//D/
8P/w//L/8f/x//H/8f/x//H/8f/v/+//7//v/+//7//v/+//7v/u/+7/7v/u/+7/7//v
/+7/7v/u/+3/7//t/+//7//u/+7/7v/u/+7/7v/v/+//7//v/+//7//w//D/8v/z//P/
8//z//P/8//0//X/9f/1//T/9P/y/+//7f/s/+v/6v/s/+z/7v/v/+7/7//v/+7/7P/s
/+z/7P/u/+7/7v/w//H/8f/v/+7/7v/u/+7/7v/u/+7/7v/u/+7/7f/t/+3/7f/t/+3/
7f/r/+v/6//q/+z/7P/s/+z/7P/s/+z/7P/q/+r/6v/q/+z/7P/s/+z/7P/s/+7/8P/1
/wEADgAXABcAFwAeACkANgBGAF0AbQB1AHkAbwBSADEACgDe/73/qf+a/5T/nv+3/9T/
7f/+/woADgARABgAHQAdAB0AHwAhAB8AGQAVABEADQAJAAQAAQD9//v/+//6//n/+f/5
//n/9//3//f/9//3//b/9v/2//b/9v/2//b/+P/4//j/+P/4//j/+f/5//n/+f/5//r/
+v/6//r/+v/6//v/+//7//v/+//7//z//P/8//3//f/9//7//v/+//7/AAAAAAAAAAAB
AAIAAgACAAMAAwAEAAcABwAIAAkACAAJAAkACgALAAwADQAOAA8AEAASABMAFAAVABYA
FwAYABkAGQAaABoAGgAbABwAHAAcABwAHAAbABsAGwAZABkAGQAZABkAGwAaABoAGQAZ
ABgAGAAXABYAFQAUABQAFAATABEAEAAPAA0ADAALAAoACgAHAAcABQAEAAIAAQACAAEA
AAD////////+//7//v/+//7//f/9//3//f/9//z//P/8//z//P/8//v/+//7//v/+//7
//v/+//7//v//f/9//3//f/9//3//f/9//3//f/9//3//////////////////////wEA
AQABAAEAAgACAAIAAgACAAMAAwADAAMAAwADAAMAAwADAAMAAwAFAAUABQAFAAUABQAF
AAUABQAFAAUABQAFAAUABgAGAAYABgAGAAYABQAFAAUABQAFAAUABQAFAAUABQAFAAUA
BAAEAAQABAAEAAQABAAEAAQABAAEAAQAAwADAAMAAwADAAMAAwADAAUABAAEAAQAAgAC
AAIAAgAEAAMAAwADAAMAAwADAAMAAwADAAMAAwADAAMAAwADAAIAAgACAAIAAgAEAAIA
AgACAAIAAgACAAMAAwADAAMAAwADAAQABAAGAAcABwAHAAcABwAHAAgACQAJAAkACAAI
AAYAAwADAAIAAQAAAP7//v8AAAEAAgADAAMAAgAAAAAAAAAAAAQABAAEAAYABwAHAAUA
BAAEAAQABAAEAAQABAAEAAQAAgABAAEAAQABAAEAAQABAAEAAQABAAAAAAAAAAAAAAD+
//7//v/+//7//v/+//7//v/+//7//v8AAAAAAAAAAAMACQAWACMAKwApACgAMQA+AEoA
XwBzAIEAhwCJAHgAWQA0AAoA3f+//7D/pP+g/63/yv/p/wAAEAAYAB0AIgAnACsAKQAr
AC8ALwArACcAIwAfABsAFgARAA0ACwALAAoABwAHAAcABwAHAAcABwAHAAcABgAGAAYA
BgAGAAYABgAGAAYABgAGAAYABgAHAAcABQAFAAUABgAGAAYABgAGAAYABwAHAAcABwAH
AAcACAAIAAgACQAJAAkACgAKAAoACAAKAAoACgAMAA0ADgAOAA4ADwAPABAAEQARABIA
EwAUABUAFQAWABUAFgAXABgAGQAaABwAHQAeAB8AIAAhACIAIwAjACQAJgAmACcAKAAm
ACYAJgAmACUAJQAlACMAIwAjACMAIwAjACIAIgAhACMAIgAiACEAIAAfAB4AHgAcABsA
GQAYABcAFQAUABMAEAAQAA0ADQALAAoACAAHAAYABQAEAAMAAwADAAIAAgAAAAAAAAD/
/////////////v/+//7//v/+//7//f/9//3//f/9//3//f/9//3//f/9//3//f/9//3/
/f/9//3//f/9//3//f/9//3//f/9//3//f/9//3//f/9//3//f/+//7//v/+//7/////
////////////////////////////////////AQABAAEAAQD///////////////8AAAAA
/v/+//7//v///////////////////////f/9//3//f/8//z//P/8//z//P/8//z//P/8
//z//P/7//v/+//7//n/+f/5//n/+//6//r/+v/6//r/+v/6//r/+f/5//n/+f/5//n/
+f/5//n/+f/5//f/9//3//f/+P/4//j/+P/4//j/+P/4//j/+f/5//n/9//3//f/+P/4
//r/+//7//v/+//7//v//P/9//3//f/8//z/+v/3//f/9v/1//T/9P/0//b/9//4//n/
+f/4//b/9v/2//b/+P/4//j/+v/7//v/+f/4//j/+P/4//j/+P/4//j/+P/4//f/9//3
//X/9f/1//X/9f/1//X/9P/0//T/9P/0//L/8v/y//L/8v/y//L/8v/y//L/8v/y//L/
8v/y//T/+f8DABAAGwAfAB0AIAArADoATABhAHMAfQCBAHkAXAA5ABAA4v+3/5//lv+O
/5D/p//G/+P/+P8IAA4AEwAaAB8AHQAhACUAJQAjAB8AGwAZABMADQAIAAUAAQD/////
/v/9//3//f/9//3//f/9//3//f/8//z//P/8//z//P/8//z//P/8//z//v/+////////
//////8AAAAAAAAAAAAAAAABAAEAAQABAAEAAQACAAIAAgADAAMAAwAEAAQABAAEAAYA
BgAGAAYABwAIAAgACgALAAsADAANAA0ADgAPABAAEQARABIAFQAWABcAGAAZABoAHAAd
AB4AHwAgACEAIgAjACMAJAAkACQAJQAmACQAJAAkACQAIwAjACMAIQAhACEAIQAhACEA
IAAgAB8AHwAeAB4AHQAcABsAGgAaABgAFwAVABQAEwARABAADwAMAAwACQAJAAcABgAE
AAMAAgABAAAA/////////v/+//7//v/+//3//f/9//3//f/8//z//P/8//z//P/7//v/
+//7//v/+//7//v/+//7//v/+//7//v/+//7//v/+//7//v/+//7//v/+//7//v/+//7
//v/+//7//v/+//7//z//P/8//z//P/9//3//f/7//v/+//7//3//f/9//3//f/9//3/
/f/9//3//f/9//3//f/9//3/+//7//z//P/8//z//P/8//3//f/9//3/+//7//v/+//7
//v/+//7//r/+v/6//r/+P/4//j/+P/4//j/+P/4//n/+f/5//n/9//3//f/9//3//b/
9v/2//b/9v/2//b/+P/3//f/9//3//f/9//3//f/9//3//f/9f/1//X/9f/2//j/9v/2
//b/9v/2//T/9f/1//X/9//3//f/+P/2//j/+f/5//v/+//7//v/+v/7//v/+//6//r/
+P/1//X/9P/z//L/8v/y//T/9f/2//f/9//2//T/9P/0//T/9v/2//b/+P/5//n/9//2
//b/9v/2//b/9v/2//b/9v/0//P/8//z//P/8//z//P/8//z//P/8v/w//D/8P/w//D/
8P/w//D/8P/w//D/8P/w//D/8P/w//D/8P/w//L/9f/7/wgAFQAdAB0AHAAlADIAQABV
AGsAeQB/AH8AbABLACQA+P/J/6f/lv+O/4r/l/+0/9H/6v/+/wgADQAUABsAHQAdACEA
JQAjAB8AGwAXABMADQAGAAMA///9//3//P/7//v/+//7//n/+f/5//n/+f/4//j/+P/6
//r/+v/6//j/+P/4//j/+P/4//n/+f/5//n/+f/6//r/+v/6//r/+v/7//v/+//7//v/
+//8//z//P/9//3///8AAAAAAAD+/wAAAAAAAAAAAQACAAIABAAFAAUABgAHAAcACAAJ
AAoACwALAAwADQAOAA8AEAARABIAFAAVABYAFwAYABkAGgAbABsAHAAcABwAHQAeAB4A
HgAeAB4AHQAdAB0AGwAZABkAGQAZABsAGgAaABkAFwAWABYAFQAUABMAEgASABAADwAN
AAwACwAJAAgABwAEAAQAAQABAAEAAAD+//3//P/7//r/+f/3//f/9v/2//b/9v/2//X/
8//z//P/8//y//L/8v/y//L/8v/x//H/8//z//P/8//z//P/8//z//P/8//z//P/8//z
//P/8//x//H/8f/x//H/8f/x//H/8f/x//H/8f/z//P/8//z//T/9P/0//T/8v/z//P/
8//z//P/8//z//P/8//z//P/8//z//P/8//z//P/8//z//P/8//z//P/8f/x//L/8v/y
//L/8v/y//H/8f/x//H/8//z//P/8//x//H/8f/x//L/8v/y//L/8P/w//D/8P/y//L/
8v/y/+//7//v/+//7//v/+//7//v/+7/7v/u/+7/7v/u/+7/8P/v/+//7//v/+//7//v
/+//7//v/+//7//v/+//7//u/+z/7P/s/+z/7P/t/+3/7f/t/+3/7f/u/+7/8P/x//H/
8f/x//H/8f/y//P/8//z//L/8v/w/+3/7f/s/+v/6v/q/+r/7P/t/+7/7//v/+7/7v/u
/+7/7v/w//D/8P/y//P/8//x//D/8P/w//D/8P/w//D/8P/w//D/7//v/+//7f/t/+3/
7f/t/+3/7f/s/+z/7P/s/+z/7P/s/+z/7P/s/+z/7P/s/+z/7P/s/+z/7v/s/+z/7v/x
//n/BAARABkAFwAYACMALgA8AE0AYwBxAHkAewBoAEkAJgD8/9H/tf+k/5j/lP+l/8D/
2//0/wYADgAPABQAGwAdABsAGwAfACEAHQAXABUAEwAPAAgAAwD///3//f/8//n/+f/5
//n/+f/5//n/+f/7//r/+v/6//r/+v/6//r/+v/6//r/+v/6//r/+//7//n/+f/5//r/
+v/6//r/+v/6//v/+//7//v/+//7//z//P/8//3//f/9//7//v/+//7/AAAAAAAAAAAB
AAIAAgAEAAUABQAGAAcABwAIAAkACgALAAsADAANAA4ADwAQABEAEgAUABUAFgAXABgA
GQAYABkAGQAaABwAHAAdAB4AIAAgACAAIAAdAB0AHQAbABsAGwAbABsAHQAcABwAGwAd
ABwAHAAbABoAGQAYABgAGAAXABUAFAATABEAEAAPAA4ADgALAAsACQAIAAYABQAGAAUA
BAADAAMAAwACAAIAAAAAAAAA//////////////7//v/+//7/AAAAAP//////////////
//////////////////////8BAAEAAQABAAEAAQABAAEAAwADAAMAAwAFAAUABQAFAAUA
BQAFAAUABgAGAAYABgAGAAcABwAHAAcABwAHAAcACQAJAAkACQAJAAkACQAJAAkACQAJ
AAkACQAJAAkACQAJAAkACgAKAAoACgAKAAoACQAJAAkACQAJAAkACQAJAAkACQAJAAkA
CgAKAAoACgAKAAoACgAKAAoACgAKAAoACwALAAsACwALAAsACwALAAsACgAKAAoACgAK
AAoACgAKAAkACQAJAAkACQAJAAkACwAKAAoACgAKAAoACgALAAsACwANAA0ADQAOAAwA
DgAPAA8AEQARABEAEQAQABEAEQARABAAEAAOAAsACwAKAAkACAAKAAoADAANAA4ADwAP
AA4ADAAMAAwADAAQABAAEAASABEAEQAPAA4AEAAQABAAEAAQABAAEAAQAA4ADQANAA0A
DQANAA0ADQANAA0ADQAMAA4ADgAOAA4ADgAOAA4ADgAOAA4ADgAOAA4ADgAOAA4ADgAO
ABAAEAAVAB8ALAA3ADkANQA8AEcAUgBiAHcAiQCTAJcAjQB0AFMALAD+/9n/x/+4/7D/
uP/P/+7/CQAeACoALgAxADYAOwA5ADkAOwA9AD0ANwAxADEALQApACQAHwAdABsAGwAa
ABcAFwAXABcAFwAXABcAFwAZABgAGAAYABgAGAAYABgAFgAWABYAFgAWABYAFwAXABcA
FwAXABgAGAAYABgAGAAYABkAGQAZABkAGQAZABoAGgAaABsAGwAZABoAGgAaABwAHgAe
AB4AHAAdAB4AHgAgACEAIQAiACMAIwAkACUAJgAnACcAKAApACoAKwAsACsALAAuAC8A
MAAxADIAMwA0ADUANQA2ADYANgA3ADgAOAA4ADgAOAA3ADcANwA1ADUANQA1ADUANQA0
ADQAMwAzADIAMgAxADAALwAuAC4ALAArACkAKAAnACUAJAAjACIAIgAfAB8AHQAcABoA
GQAYABcAFgAVABUAFQAUABQAFAAUABQAEwARABEAEQARABAAEAAQABAAEAAQAA8ADwAP
AA8ADwAPAA8ADwAPAA8ADwAPAA8ADwARABEAEQARABEAEQARABEADwAPAA8ADwARABEA
EQARABEAEQARABEAEgASABIAEgAUABUAFQAVABMAEwATABMAEwATABMAEwATABMAEwAT
ABMAEwATABMAEwATABMAEwAVABUAFgAWABQAFAAUABQAEwATABMAEwATABMAEwATABMA
EwATABMAEgASABIAEgAUABQAFAAUABQAFAAUABQAEwATABMAEwATABMAEwATABMAEgAS
ABIAEAAQABAAEAASABEAEQARABEAEQARABEAEwATABEAEgASABIAEgASABAAEQARABEA
EwATABMAFAASABQAFQAVABcAFwAXABcAGAAZABkAGQAYABgAFgATABMAEgARABAAEAAQ
ABIAEwAUABUAFQAUABIAEgASABIAFgAWABYAGAAZABkAFwAWABYAFgAWABYAFgAWABYA
FgAWABUAFQAVABMAEwATABMAEwATABMAEgAUABQAFAAUABIAEgASABIAEgASABIAEgAS
ABIAEgASABQAFAAUABQAGQAdACoANwBBAEEAPgBFAFIAYABzAIkAmQCfAJ8AjgBvAEgA
HgDv/8v/vP+0/67/uf/U//f/EAAiAC4AMwA6AD8AQwBDAEcASQBJAEcAQwA/ADsANQAu
ACkAJQAjACMAIgAhACEAIQAhACEAIQAhACEAIQAgACAAIAAiACIAIgAiACIAIgAiACIA
IgAiACMAIwAjACMAIwAkACQAJAAkACQAJgAnACcAJwAnACcAJwAoACYAJgAnACcAKQAq
ACoAKgAqACwALAAsAC4ALwAwADAAMAAxADEAMgAzADMANAA1ADgAOQA5ADoAOwA8AD0A
PgBBAEIARABFAEYARwBIAEkASgBLAEsATABOAE4ATwBQAFAAUABQAFAATwBPAE8ATQBN
AE0ATQBNAE0ATABMAEsASwBKAEoASQBIAEcARgBGAEQAQwBBAEAAPwA9ADwAOwA6ADgA
NwA1AA==
         </WaveFormData>
      </LeadData>
      <LeadData>
         <LeadByteCountTotal>10000</LeadByteCountTotal>
         <LeadTimeOffset>0</LeadTimeOffset>
         <LeadSampleCountTotal>5000</LeadSampleCountTotal>
         <LeadAmplitudeUnitsPerBit>4.88</LeadAmplitudeUnitsPerBit>
         <LeadAmplitudeUnits>��V</LeadAmplitudeUnits>
         <LeadHighLimit>2147483647</LeadHighLimit>
         <LeadLowLimit>268435456</LeadLowLimit>
         <LeadID>V3</LeadID>
         <LeadOffsetFirstSample>0</LeadOffsetFirstSample>
         <FirstSampleBaseline>0</FirstSampleBaseline>
         <LeadSampleSize>2</LeadSampleSize>
         <LeadOff>FALSE</LeadOff>
         <BaselineSway>FALSE</BaselineSway>
         <ExcessiveACNoise>FALSE</ExcessiveACNoise>
         <MuscleNoise>FALSE</MuscleNoise>
         <LeadDataCRC32>4041662402</LeadDataCRC32>
         <WaveFormData>
8P/w//D/8P/w//D/8P/w//D/8P/w//D/8P/w//D/8P/u/+7/7v/u/+7/7v/u/+7/7v/u
/+7/7v/u/+7/7v/u/+7/7v/u/+7/7v/u/+7/7v/s/+z/7P/s/+z/7P/s/+z/7v/u/+//
8P/x//L/8v/y//T/9f/1//X/9f/1//X/9f/1//T/8//z//P/9P/0//L/8P/y//P/9f/3
//f/9//2//P/8v/y//L/9P/1//X/9v/3//f/9P/y//D/8P/v/+7/7v/u/+3/7f/s/+z/
6//r/+n/6f/o/+j/6f/p/+n/6P/m/+b/5f/l/+f/5//n/+f/5//m/+b/5v/m/+b/5v/m
/+b/5v/m/+f/6//x//v/BgALAAwAEgAgADAASABvAJYArQC9AMEArwCXAIAAUgASANT/
n/9l/zj/Nf9T/3L/h/+c/6z/tv/A/8v/0f/Z/+H/6f/t/+//7v/u/+7/7//u/+3/6//r
/+v/6v/s/+3/7f/t/+3/7f/t/+3/7f/u/+7/7//v/+//7//v/+//8P/w//D/8f/x//H/
8f/x//L/8v/z//X/9P/0//T/9P/1//X/9f/1//b/9v/3//f/9//4//j/9v/4//n/+f/6
//v//P/8//3//v///wAAAQACAAQABQAIAAkACwAMAA0AEAARABMAEwAVABcAGQAbAB0A
HwAiACQAJQApACoAKwAtAC8AMAA0ADUANgA3ADYANwA3ADcANgA2ADYANgAzADMAMwAz
ADUANAAzADEAMAAvACwAKgAoACYAJAAiACIAHgAcABkAFAARABAADgANAAsACQAHAAUA
AwABAAAA///+//z//P/7//n/+f/4//j/+P/2//b/9v/2//b/9f/3//f/9v/2//b/9f/1
//X/9f/1//X/9f/z//P/8//z//L/8v/y//L/8//z//P/8//x//L/8v/y//T/9P/0//T/
9P/z//P/9P/0//T/9P/0//T/9P/0//T/9v/2//b/9v/2//b/9v/3//f/9//3//f/9//3
//f/+P/4//j/+P/4//j/+P/4//j/9v/2//f/9//5//n/+P/4//b/9v/2//b/+P/4//j/
+P/4//j/+P/3//X/9f/1//X/9//2//b/9//3//b/9v/2//X/9f/1//X/9P/0//T/9P/0
//T/9P/z//P/8//z//L/8P/w//D/8P/y//H/8f/x//H/8f/x//H/8P/w//D/8P/w//D/
8P/w//D/8P/w//D/8P/w//D/8P/u/+7/7//v/+3/7v/u/+7/7v/u/+7/7v/u/+7/7v/u
//D/7v/u/+7/7v/u/+7/7v/u//D/8P/x//L/8//0//T/9P/2//f/9//3//f/9//3//f/
9//2//X/9f/1//b/9v/0//T/9v/3//n/+f/5//n/+P/1//T/9P/0//b/9//3//j/+f/5
//b/9P/y//L/8f/w//D/8P/v/+//7v/u/+3/7f/t/+3/7P/s/+v/6//r/+r/6v/q/+n/
6f/p/+n/6f/p/+v/6v/q/+r/6v/q/+r/6v/q/+r/7P/v//H/9/8BAAwADwAQABgAKAA4
AE4AdQCcALMAxwDLALcAnwCEAFAADgDU/53/Z/9G/0v/af+E/5n/rP+6/8T/zv/X/93/
3//l/+3/8f/z//T/9P/2//X/9v/1//P/8//z//L/8v/z//P/8//1//X/9f/1//P/9P/0
//X/9f/1//X/9f/1//b/9v/2//f/9//3//f/9//4//j/+f/5//j/+P/4//r/+//7//v/
+f/6//r/+//9//3//v/+//7/AAABAAEAAAABAAIAAgAFAAYABwAIAAcACAAKAAsADAAN
AA8AEAARABQAFQAXABkAGwAdAB8AIQAjACUAKAAqACsALwAwADMANQA3ADgAOgA7ADwA
PQA+AD8APwA/AD4APgA+AD4APQA9AD0APQA9ADwAOwA5ADgANwA0ADIAMAAuACwAKgAo
ACQAIgAfABwAGQAYABYAEwARAA8ADQANAAsACQAIAAcABgAEAAQAAwABAAEAAAAAAAAA
/v/+//7//v/+//3/+//7//r/+v/8//v/+//7//v/+//7//v/+f/5//n/+f/6//r/+v/6
//n/+f/5//n/9//4//j/+P/4//j/+P/4//j/9//3//j/+v/6//r/+v/6//r/+v/6//r/
+v/6//r/+v/6//r/+//7//v/+//7//3//f/9//7//v/+//7//v/8//z//P/8//7//v//
/////f/9//z//P/8//z//P/8//z//P/8//z/+v/6//r/+f/7//v/+//7//n/+P/4//n/
+f/4//j/+P/3//f/9//3//j/+P/4//j/9v/2//b/9f/1//X/9f/0//T/9P/0//T/9P/z
//P/8//z//P/8//z//L/8v/y//L/8v/y//L/8v/y//L/8v/y//L/8v/y//L/8v/y//H/
8f/y//D/8P/w//D/8P/w//D/8P/y//L/8//0//P/9P/0//T/9v/3//f/9//3//f/9//3
//f/9v/1//X/9f/2//b/9P/0//b/9//5//n/+f/5//j/9//2//b/9v/2//f/9//4//n/
+f/2//T/8v/y//H/8P/w//D/7//v/+7/7v/t/+3/6//r/+r/6v/r/+v/6//q/+r/6v/p
/+n/6f/p/+n/6f/p/+j/6P/o/+b/5v/m/+b/6P/o/+j/6f/r/+//+f8GAA0ADAAQAB4A
LgBEAGkAkACpAL0AxQC3AJ8AiABeAB4A3v+n/23/Ov8v/0n/bv+H/5z/rv+4/8L/y//R
/9n/4//r/+//8f/w//L/8v/x//D/7//t/+3/7f/s/+7/7//v/+//7//v/+//7//t/+7/
7v/v/+//7//v/+//8f/y//L/8v/x//H/8f/x//H/8v/y//P/9f/0//T/9P/0//X/9f/1
//X/9v/2//f/9f/1//b/9v/2//j/+f/5//r/+//8//z//f/+////AAABAAIABAAFAAYA
BwAJAAoACwAOAA8AEQAVABcAGQAbAB0AHwAhACQAJgAnACsALAAvADEAMwA0ADYANwA4
ADkAOgA7ADsAOwA6ADoAOgA6ADsAOwA7ADsAOQA4ADcANQA0ADMAMAAuACwAKgAoACYA
JAAgAB4AGwAYABUAFAASAA0ACwAJAAcABQADAAEAAAD9//z/+v/6//n/9//3//b/9v/2
//T/9P/0//T/9P/z//P/8//y//L/9P/z//P/8//x//H/8f/x//P/8//z//P/8v/y//L/
8v/x//H/8f/x/+//8P/w//D/8P/w//D/8P/y//H/8f/y//D/8P/w//D/8P/w//D/8P/y
//L/8v/y//L/8v/y//P/8f/x//H/8f/x//H/8f/y//L/8v/y//L/8v/y//L/8v/y//L/
8//z//P/8//y//L/8v/y//L/8v/y//L/8v/y//T/9P/0//P/8//z//P/8//z//L/8v/z
//P/8v/y//L/8f/x//H/8f/w//D/8P/w//D/8P/w/+//8f/x//H/8P/u/+7/7v/u/+7/
7f/t/+3/7f/t/+3/7f/s/+z/7P/s/+z/7P/s/+z/7P/s/+z/7P/s/+z/7P/s/+z/7P/t
/+3/7f/s/+r/6v/q/+r/6v/q/+z/7P/s/+z/7P/s/+3/7v/v//D/8P/w//L/8//z//P/
8//z//P/8//z//L/8f/x//H/8v/y//D/8v/0//X/9//1//X/9f/0//P/8v/y//L/8v/z
//P/9P/3//f/9P/y//D/8P/v/+7/7P/s/+v/6//q/+r/6f/p/+n/6f/o/+j/5//n/+f/
5v/m/+b/5f/l/+X/5f/l/+X/5f/k/+T/5P/m/+b/5v/m/+b/5P/m/+f/6//x//n/BAAJ
AAoAEAAeADAASABvAJYArQC9AMEArwCXAIAAVAAQANL/nf9h/zL/Lf9N/27/hf+c/6z/
uP/C/83/0//Z/+P/6//t/+//8P/y//D/7//u/+3/7f/t/+3/7P/s/+3/7f/t/+3/7f/t
/+3/7f/u/+7/7//v/+//7//v/+//8P/w//D/8f/x//H/8f/z//T/9P/1//X/9P/0//T/
9P/1//X/9f/1//b/9v/3//f/9//4//j/+P/6//v/+//8//3//v/+/wEAAgADAAQABQAG
AAgACQAKAAsADQAOAA8AEgATABUAFwAZABsAHQAhACMAJQAoACoAKwAvADAAMQAzADUA
NgA4ADkAOgA7ADwAPQA9AD0APAA8ADwAPAA7ADsAOwA7ADkAOAA3ADUANAAzADAALgAs
ACoAKAAmACQAIAAeABsAGAAVABQAEgAPAA0ACwAJAAcABQADAAIAAQAAAP7//v/9//v/
+//6//r/+v/4//j/+P/4//j/9//3//f/9v/2//T/8//z//P/8//z//P/8//x//H/8f/x
//L/8v/y//L/8f/x//H/8f/x//L/8v/y//L/8v/y//L/8v/x//H/8v/0//T/9P/0//L/
8v/y//L/8v/y//L/8v/y//L/8v/z//P/8//z//P/8//z//P/9P/0//T/9P/0//T/9P/0
//T/9P/0//X/9f/1//X/9P/0//T/9P/0//T/9P/0//T/9P/2//b/9v/1//P/8//z//P/
8//y//L/8//z//L/8v/y//H/8f/x//H/8v/y//L/8v/w//D/8P/v/+//7//v/+7/8P/w
//D/8P/w/+//7//v/+3/7f/t/+3/7v/u/+7/7v/s/+z/7P/s/+7/7v/u/+7/7P/s/+z/
7P/s/+z/7f/t/+3/7P/u/+7/7P/s/+z/7P/s/+z/7P/s/+z/7P/t/+7/8f/y//L/8v/0
//X/9f/1//f/9//3//f/9//2//X/9f/1//b/9v/0//L/9P/1//f/+f/5//n/+P/1//T/
9P/0//T/9f/1//b/9//3//T/8v/w//D/7//u//D/8P/v/+//7v/u/+3/7f/r/+v/6v/q
/+v/6//r/+r/6v/q/+n/6f/p/+n/6f/p/+n/6P/o/+j/6P/o/+j/6P/o/+j/6P/p/+3/
8//9/wgADQAMABIAIgAyAEgAbQCWAK8AwQDHALMAmwCGAFwAGADa/6P/af84/zH/T/9u
/4X/mP+q/7b/xP/P/9X/2//l/+3/8f/x//L/8v/y//P/8P/v/+//7//v/+7/7v/v/+//
7//v/+//7//v/+//8P/w//H/8//z//P/8//z//T/9P/0//X/9f/1//X/9f/2//b/9//3
//b/9v/2//b/9//3//f/9//4//j/+f/5//n/+v/6//r//P/9//3//P/9//7//v8BAAIA
AwAEAAUABgAIAAkACgALAA0ADgAPABIAEwAVABcAGQAbAB0AHwAhACMAJgAoACkALQAu
ADEAMwA1ADYAOAA5ADoAOwA8AD0APQA9ADwAPAA8ADwAOQA5ADkAOQA5ADgANwA1ADYA
NQAyADAALgAsACoAKAAmACIAIAAdABoAFwAWABQAEQAPAA0ACwAJAAcABQAEAAMAAgAA
AAAA///9//3//P/8//z/+v/6//j/+P/4//f/9//3//b/9v/2//X/9f/1//f/9//3//f/
9f/1//X/9f/0//T/9P/0//X/9f/1//X/8//0//T/9P/2//b/9v/2//b/9f/1//b/9P/0
//T/9P/2//b/9v/2//b/9v/2//b/9v/2//b/9//1//X/9f/1//X/9f/1//b/+P/4//j/
+P/4//j/+P/4//j/+P/5//n/9//3//b/9v/2//b/9v/2//b/9v/2//b/9v/2//b/9f/1
//X/9f/1//X/9P/0//X/9f/0//T/9P/1//X/9f/1//L/8v/y//L/8v/y//L/8f/x//H/
8f/w//D/8P/w//D/8P/v/+//7//v/+//7//v//D/8P/w//D/7v/u/+7/7v/u/+7/7v/u
/+7/7v/u/+7/7P/s/+3/7f/u/+7/7v/u/+7/7v/u/+7/7v/u/+7/7//w//P/9P/0//T/
9P/1//X/9f/1//X/9f/1//X/9P/z//P/8//0//T/8v/y//T/9f/3//f/9//3//b/9f/0
//T/9P/0//X/9f/2//f/9//0//L/8P/w/+//7v/u/+7/7f/t/+z/7P/r/+v/6//r/+r/
6v/p/+n/6f/o/+j/6P/n/+f/5//n/+f/5//n/+b/5v/m/+j/6P/o/+j/5v/o/+j/6//v
//f/AQAKAA0ADgAaACgAOABUAH8AoAC3AMcAwQCrAJMAdAA6APr/wP+H/1H/Ov9J/2n/
gP+T/6T/sv++/8r/0//X/9v/4f/p/+3/7f/u/+7/8P/x/+7/7f/t/+3/7f/s/+z/7f/t
/+3/7//v/+//7//t/+7/7v/v/+//7//v/+//7//w//D/8P/z//P/8//z//H/8v/y//P/
9f/0//T/9P/0//X/9f/1//X/9v/2//f/9//3//j/+P/4//r/+//7//z//f/+//7///8A
AAEAAgADAAQABgAHAAgACQALAAwADQAQABEAEwAVABcAGQAbAB0AHwAhACQAJgAnACsA
LAAvADEAMwA0ADYANwA4ADkAOgA7ADsAOwA6ADoAOgA6ADkAOQA5ADkANwA2ADUAMwA0
ADMAMAAuACoAKAAmACQAIgAeABwAGQAYABUAFAASABEADwANAAsABwAFAAMAAgABAAAA
/v/+//3/+//7//r//P/8//r/+v/6//r/+v/5//n/+f/4//j/+P/3//f/9//3//f/9//3
//f/9//3//f/9v/2//b/9v/3//f/9//3//X/9v/2//b/9v/2//b/9v/4//f/9//4//j/
+P/4//j/+P/4//j/+P/4//j/+P/4//r/+v/6//v/+//7//v/+//7//v/+//8//z//P/8
//z//P/8//z//P/8//z//f/9//3//f/8//z//P/8//z//P/8//z//P/8//z//P/8//v/
+//7//v/+//7//r/+v/7//v/+v/6//r/+f/5//n/+f/4//j/+P/4//j/+P/4//f/9//3
//f/9v/2//b/9v/2//b/9f/1//X/9f/1//X/9f/0//T/9P/0//T/9P/0//T/9P/0//T/
9P/0//T/9P/0//T/9P/0//T/9P/1//b/9//4//j/+P/4//n/+f/5//n/+f/5//n/+f/4
//f/9//5//r/+v/4//b/+P/5//v/+//7//v/+v/5//j/+P/4//r/+//7//z//f/9//r/
+P/0//T/8//y//T/9P/z//P/8v/y//H/8f/v/+//7v/u/+3/7f/t/+z/7P/s/+v/6//r
/+v/6//r/+v/6v/q/+r/6v/q/+r/6v/s/+z/7P/t/+//8//9/wgADwAQABQAIAAuAEIA
ZQCOAKsAvwDNAMEAqQCUAGwALgDs/7P/ef9I/zn/Uf9y/4n/nP+u/7r/xv/P/9X/2//j
/+v/8f/x//L/9P/0//P/8v/z//H/8f/x//D/8P/x//H/8f/x//H/8f/x//H/8v/y//P/
8f/x//H/8f/z//T/9P/0//X/9f/1//X/9f/2//b/9//3//b/9v/2//b/9//3//f/9//4
//j/+f/5//n/+v/6//j/+v/7//v//P/9//7//v8BAAIAAwAEAAUABgAIAAkACAAJAAsA
DAANABAAEQATABUAFwAZABsAHQAfACEAJAAoACkALQAuAC8AMQAzADQANgA3ADgAOQA6
ADsAOwA7ADwAPAA8ADwAOwA7ADsAOwA5ADgANwA1ADQAMwAwAC4ALAAqACgAJgAkACAA
HgAbABgAFQAUABIADwANAAsACQAHAAUAAwACAP///v/8//z//f/7//v/+v/6//r/+P/4
//b/9v/2//X/9f/1//T/9P/0//P/8//z//P/8//z//P/8//z//P/8//y//L/8v/y//P/
8//z//P/8f/y//L/8v/y//L/8v/y//T/8//z//T/8v/y//L/8v/y//L/8v/y//L/8v/y
//L/8v/y//L/8//1//X/9f/1//X/9f/1//b/9v/2//b/9v/2//b/9v/2//b/9v/3//f/
9//3//b/9v/2//b/9v/2//b/9v/2//b/9v/2//b/9f/z//P/8//z//P/8v/y//P/8//y
//L/8v/x//H/8f/x//D/8P/w//D/8P/w//D/7//x//H/8f/w//D/8P/w//D/8P/v/+//
7//t/+3/7f/t/+z/7P/s/+z/7P/s/+z/7P/s/+z/7P/s/+z/7P/s/+z/7P/s/+3/7v/v
//D/8P/w//L/8//z//P/8//z//P/8//z//L/8f/x//H/8v/y//D/8P/y//P/9f/1//X/
9f/0//H/8P/w//D/8v/z//P/9P/1//X/8v/w/+7/7v/t/+z/7P/s/+v/6//q/+r/6f/p
/+f/5//m/+b/5//n/+f/5v/m/+b/5f/l/+X/5f/l/+X/4//i/+L/4v/k/+T/5P/k/+T/
5P/m/+f/6f/v//v/BAAJAAoAEgAgADAATAB1AJoAsQC/AMEAqwCTAHoASAAEAMb/kf9X
/yz/L/9R/3D/h/+c/6z/tv/C/8v/0f/Z/+P/6f/r/+3/7v/u/+7/7f/s/+v/6//r/+v/
6v/q/+v/6//r/+3/7f/t/+3/7f/u/+7/7//t/+3/7f/t/+3/7v/u/+7/7//v/+//7//x
//L/8v/z//P/8v/y//L/8v/z//P/8//z//T/9P/1//X/9f/2//b/9v/4//n/+f/6//v/
/P/8//3//v///wAAAQACAAQABQAGAAcACQAKAAsADgAPABEAEwAVABcAGQAdAB8AIQAk
ACYAJwArACwALwAxADMANAA2ADcAOAA5ADgAOQA5ADkAOgA6ADoAOgA5ADkAOQA5ADcA
NgA1ADMAMgAxAC4ALAAqACgAJgAkACIAHgAcABkAFgATABIAEAALAAkABwAFAAMAAQD/
//7//f/8//r/+v/7//n/+f/4//b/9v/0//T/9P/0//T/8//z//P/8v/y//L/8f/x//H/
8f/x//H/8f/x//H/8f/x//L/8v/y//L/8f/x//H/8f/v//D/8P/w//D/8P/w//D/8P/v
/+//8P/w//D/8P/w//D/8P/w//D/8P/w//D/8P/w//D/8P/x//H/8f/x//H/8f/x//H/
8v/w//D/8P/w//L/8v/y//L/8P/w//H/8f/z//P/8v/y//L/8v/y//L/8v/y//L/8v/w
//D/8P/v//H/8f/x//H/8f/w//D/8f/x//D/8P/w/+//7//v/+//7v/u/+7/7v/u/+7/
7v/t/+3/7f/t/+z/7P/s/+z/7P/s/+v/6//r/+n/6f/p/+n/6v/q/+r/6v/q/+r/6v/o
/+j/6P/o/+j/6P/o/+j/6v/q/+v/7P/r/+z/7P/s/+7/7//v/+//7//v/+//7//v/+7/
7f/t/+3/7v/u/+z/7P/u/+//8f/z//P/8//y/+//7v/u/+7/7v/v/+//8P/x//H/7v/s
/+r/6v/p/+j/6P/o/+f/5//o/+j/5//n/+X/5f/k/+T/4//j/+P/4v/i/+L/4f/h/+H/
4f/h/+H/4f/g/+D/4P/g/+D/4P/g/+D/4P/g/+H/4//p//H//P8FAAYACAAUACQAOABZ
AIQAowC1AMEAtQCbAIYAZAAkAOD/qf9v/zj/Jf87/17/d/+O/57/rP+4/8P/yf/R/9n/
4//n/+n/6v/q/+r/6f/o/+n/5//n/+f/5v/m/+f/5//n/+f/5//n/+f/5//o/+j/6f/p
/+n/6f/p/+n/6v/q/+r/6//r/+v/6//r/+z/7P/t/+3/7P/s/+z/7P/t/+3/7f/t/+7/
7v/v/+//7//w//D/8P/y//P/8//0//X/9v/2//f/+P/5//r/+//8//7///8CAAMABQAG
AAUACAAJAAsADQAPABEAEwAVABcAGQAcAB4AHwAjACQAJwApACsALAAuAC8AMAAxADIA
MwAzADMAMgAyADIAMgAvAC8ALwAvAC8ALgAtACsAKgApACYAJAAiACAAHgAcABoAFgAU
ABEAEAANAAwACgAHAAUAAwABAP///f/7//r/+f/4//b/9v/z//H/8f/w//D/8P/u/+7/
7P/s/+z/6//t/+3/7P/s/+z/6//r/+v/6//r/+v/6//r/+v/6//r/+r/6v/q/+r/6f/p
/+n/6f/n/+j/6P/o/+j/6P/o/+j/6P/n/+f/6P/o/+j/6P/o/+r/6v/q/+r/6v/q/+r/
6v/o/+j/6P/p/+n/6f/p/+n/6f/p/+n/6v/s/+z/7P/s/+r/6v/q/+r/6v/q/+v/6//t
/+3/7P/s/+z/7P/s/+z/7P/s/+z/7P/s/+z/7P/r/+v/6//r/+v/6f/o/+j/6f/r/+r/
6v/q/+n/6f/p/+n/6P/o/+j/6P/o/+j/6P/n/+f/5//n/+b/5v/m/+b/5v/m/+X/5f/l
/+X/5f/l/+X/5v/m/+b/5v/m/+T/5P/k/+T/5P/k/+T/5P/k/+T/5f/m/+f/6P/o/+j/
6v/r/+v/6//r/+v/6//r/+v/6v/p/+n/6f/q/+r/6P/o/+r/6//t/+//7//v/+7/7f/s
/+z/7P/s/+3/7f/u/+//7//s/+r/6P/o/+f/5v/m/+b/5f/l/+T/5P/j/+P/4f/h/+D/
4P/f/9//3//e/+D/4P/f/9//3f/d/93/3f/f/97/3v/e/97/3v/e/97/3v/e/97/3//h
/+f/8f/8/wMAAgAGABQAJAA4AFkAhACfALUAwwC1AJsAhgBeAB4A3v+l/2n/Ov8v/0v/
av+B/5L/pP+u/7r/xf/L/8//0//b/+H/4//i/+b/6P/n/+b/5f/l/+X/5f/k/+T/5f/l
/+X/4//j/+P/4//j/+T/5P/l/+f/5//n/+f/5f/m/+b/5v/n/+f/5//n/+f/6P/o/+n/
6f/o/+j/6P/o/+n/6f/p/+n/6v/q/+v/7f/t/+7/7v/s/+7/7//v//D/8f/y//L/8f/y
//P/9P/3//j/+v/7//z//f///wAA//8CAAMABQAHAAkACwANAA8AEQATABYAGgAbAB8A
IAAhACMAJQAmACgAKQAqACsALgAvAC8ALwAuAC4ALgAuAC0ALQAtAC0ALwAuAC0AKwAo
ACcAJAAiACAAHgAcABoAGgAWABQAEQAOAAsACgAIAAMAAQD///3/+//5//f/9v/1//T/
8v/y//H/7//v/+7/7v/u/+z/7P/s/+z/7P/r/+v/6//q/+r/6v/p/+n/6f/p/+n/6f/p
/+n/6f/p/+n/6P/o/+j/6P/n/+f/5//n/+f/6P/o/+j/6P/o/+j/6P/o/+f/5//o/+j/
6P/o/+j/6P/o/+j/6P/o/+j/6P/o/+r/6v/q/+v/6//r/+v/6//r/+v/6//s/+z/7P/s
/+z/7P/s/+z/7P/q/+r/6//r/+v/6//q/+r/7P/s/+z/7P/q/+r/6v/q/+r/6v/q/+n/
6f/p/+n/6f/p/+j/6P/p/+n/6P/o/+j/5//n/+f/5//m/+b/5v/m/+b/5v/m/+X/4//j
/+P/4v/k/+T/5P/k/+T/4//j/+P/4//i/+D/4P/g/+D/4P/g/+D/4P/i/+L/4//k/+X/
5v/m/+b/5v/n/+f/5//n/+f/5//n/+f/5v/l/+X/5f/m/+b/5P/m/+j/6f/r/+n/6f/p
/+j/5//m/+b/5v/m/+f/5//o/+f/5//k/+L/4v/i/+H/4P/g/+D/3//f/97/3v/d/93/
3f/d/9z/3P/b/9v/2//a/9r/2v/Z/9n/2f/Z/9n/2f/Z/9j/2P/Y/9j/2P/Y/9j/2P/Y
/9r/2//f/+X/8f/6//v//P8GABYAJgBAAGcAigChALMAswCdAIcAaAAyAOz/sP95/0P/
Jv8z/1X/cP+H/5r/pv+w/7r/wf/F/8v/0//b/9//3f/e/+D/4v/h/+D/3//d/93/3f/c
/97/3//f/9//3//f/9//3//f/+D/4P/h/9//3//f/9//4f/i/+L/4v/h/+H/4f/h/+H/
4v/i/+P/4//i/+L/4v/i/+P/4//j/+P/5P/k/+X/5f/l/+b/5v/m/+j/6f/p/+r/6//s
/+z/7f/u/+//8P/v//D/8v/z//b/9//5//r/+f/8//3///8BAAMABQAHAAkACwANABAA
EgATABcAGAAdAB8AIQAiACQAJQAmACcAJgAnACcAJwAoACgAKAAoACcAJwAnACcAJQAk
ACMAIQAgAB8AHAAaABgAFgAUABIAEAAMAAoABwAEAAEAAAD+//n/9//1//P/8f/v/+3/
7P/r/+r/6P/o/+f/5f/l/+T/5P/k/+L/4v/g/+D/4P/f/9//3//e/97/3v/d/93/3f/f
/9//3//f/93/3f/d/93/3P/c/9z/3P/b/9v/2//b/9v/3P/c/9z/2v/a/9r/2v/c/9v/
2//c/9z/3P/c/9z/3P/c/9z/3P/c/9z/3P/c/9z/3P/c/93/3f/d/93/3f/b/9v/2//c
/9z/3P/c/9z/3P/c/9z/3P/c/9z/3f/d/93/3f/c/9z/3P/c/9z/3P/a/9r/2v/a/9z/
3P/c/9v/2f/Z/9n/2f/Z/9j/2P/Z/9n/2P/Y/9j/1//X/9f/1//W/9b/1v/W/9b/1v/W
/9X/0//T/9P/0v/U/9T/1P/U/9T/0//T/9P/0//R/9H/0v/Q/9D/0P/Q/9D/0P/Q/9D/
0P/Q/9H/0v/R/9L/0v/S/9T/1f/V/9X/1f/V/9X/1f/V/9T/0//T/9X/1v/W/9T/0v/U
/9X/1//X/9f/1//W/9X/1P/U/9T/1P/V/9X/1v/X/9f/1P/S/9L/0v/R/9D/zv/O/83/
zf/M/8z/y//L/8n/yf/I/8j/x//H/8f/xv/G/8b/xf/F/8X/xf/F/8X/xf/E/8T/xP/E
/8T/xP/E/8T/xP/E/8X/x//L/9P/3v/n/+j/6v/0/wQAGAA3AGAAgQCTAJ8AlwB/AGgA
RgAKAMb/j/9X/x7/A/8X/zz/V/9u/4L/jv+Y/6P/q/+x/7v/w//J/8n/yv/K/8r/y//K
/8f/x//H/8f/xv/G/8f/x//H/8f/x//H/8f/x//I/8j/yf/H/8f/x//H/8f/yP/I/8j/
yf/J/8n/yf/J/8r/yv/L/8v/yv/K/8r/yv/L/8v/y//L/8z/zP/N/8v/y//M/8z/zP/O
/8//z//O/8//0P/Q/9P/1P/V/9b/1f/W/9j/2f/a/9v/3f/e/9//4v/j/+X/5//p/+v/
7f/v//H/8//2//r/+////wAAAQADAAUABgAKAAsADAANAAwADQANAA0ADgAOAA4ADgAN
AA0ADQANAAsACgAJAAcABgAFAAIAAAD+//z/+v/4//T/8P/u/+v/6P/l/+T/4v/f/93/
2//X/w==
         </WaveFormData>
      </LeadData>
      <LeadData>
         <LeadByteCountTotal>10000</LeadByteCountTotal>
         <LeadTimeOffset>0</LeadTimeOffset>
         <LeadSampleCountTotal>5000</LeadSampleCountTotal>
         <LeadAmplitudeUnitsPerBit>4.88</LeadAmplitudeUnitsPerBit>
         <LeadAmplitudeUnits>��V</LeadAmplitudeUnits>
         <LeadHighLimit>2147483647</LeadHighLimit>
         <LeadLowLimit>268435456</LeadLowLimit>
         <LeadID>V4</LeadID>
         <LeadOffsetFirstSample>0</LeadOffsetFirstSample>
         <FirstSampleBaseline>0</FirstSampleBaseline>
         <LeadSampleSize>2</LeadSampleSize>
         <LeadOff>FALSE</LeadOff>
         <BaselineSway>FALSE</BaselineSway>
         <ExcessiveACNoise>FALSE</ExcessiveACNoise>
         <MuscleNoise>FALSE</MuscleNoise>
         <LeadDataCRC32>374974074</LeadDataCRC32>
         <WaveFormData>
9P/0//T/9P/0//T/9P/0//T/9P/0//T/8v/y//L/8v/y//L/8v/y//L/8v/y//L/8v/y
//L/8v/y//L/8v/y//D/8P/w//D/8P/w//D/8P/w//D/8P/w//D/8P/w//D/8f/x//P/
9P/0//X/9f/1//f/+P/4//j/+P/4//j/+P/6//n/+f/6//z//f/9//3/+//9//7///8A
AAAAAAAAAP7//f/9//3//f/9//3//v8AAAAA/P/6//X/9P/y//D/8P/w/+//7//w//D/
7//u/+z/7P/s/+z/6//r/+v/6v/q/+n/6f/p/+r/6v/q/+r/6v/p/+n/6f/q/+r/6v/r
/+v/6//r/+v/6//p/+n/6f/t//L/+v8HABQALQBWAIUAsgDbAP0AEgEuAUcBQQEMAbgA
WADp/4X/XP9r/37/hf+P/5z/pf+x/7v/wP/I/9H/1//b/93/3//h/+L/5P/l/+f/5v/m
/+b/5v/n/+j/6P/o/+r/6//r/+v/6//s/+z/7P/t/+3/7f/t/+3/7v/u/+7/7v/v//D/
8P/w//D/8f/x//H/8v/y//P/9f/1//X/9v/2//b/9v/3//f/9//4//j/+v/6//v/+//7
//3//v/+////AAABAAIAAgADAAQABQAIAAoACwAMAA4AEAARABQAFgAXABkAHAAfACIA
JQAoACkALAAvADIANgA5ADwAPwBCAEQARQBIAEgASgBKAEwASwBMAE0ATQBPAE8ATwBQ
AE4ATQBLAEoASQBHAEUAQwA/AD0AOQA2ADMALwAsACkAKAAlACIAHwAcABoAFwAWABUA
EgAQAA8ADQALAAsACgAJAAgABwAGAAUABQAEAAQAAgACAAIAAQADAAMAAgACAAAAAAAA
AAAAAAD//////////////////////v/+//7//v/+//7//v/+//7//P/8//z//P/8//z/
+v/7//v/+//7//r/+v/6//z//P/8//z//P/9//3//f/9//3//f/9//v/+//7//v/+//7
//v/+//8//3//v////7//v/+//7///////7//v/+//7//v/+//z//f/9//z//P/9//3/
/f/9//3//f/8//z/+//7//v/+//7//r/+v/8//v/+//7//n/+f/5//n/+f/5//n/+f/4
//j/+P/4//b/9v/2//b/9v/2//X/9f/3//f/9v/2//b/9v/2//b/9P/0//T/9P/z//P/
8//z//P/8//z//P/9P/0//T/9f/0//T/8//z//P/8//z//T/9P/0//T/9P/0//L/8v/z
//L/8v/y//L/8v/y//L/8v/y//P/8//1//b/9v/3//f/9//5//r/+v/6//r/+v/6//r/
+v/5//n/+v/8//3//f/9////AQACAAMABAAEAAQABAAAAP///////wEAAQABAAIAAAAA
APz/+v/5//j/9v/0//T/9P/z//P/8v/y//H/8P/u/+7/7v/u/+3/7f/t/+z/7P/r/+v/
6//q/+r/6v/q/+r/6f/p/+n/7P/s/+z/7f/t/+v/7f/v/+3/6//r/+3/7//0//7/CwAa
ADcAZgCZAMgA7wARASgBRAFZAU0BEAG4AFAA3/99/1z/bf+C/4n/kf+e/6v/tf+9/8L/
yP/P/9X/2//d/9//4//k/+T/5//n/+j/6P/o/+j/6f/q/+r/6v/q/+v/6//r/+3/7v/u
/+7/7f/t/+3/7f/r/+z/7P/s/+7/7//w//D/8P/w//H/8f/x//L/8v/z//P/8//z//T/
9P/0//T/9f/1//X/9v/2//b/9v/3//f/9//5//r/+v/7//z//f/+/wAAAQACAAMABAAG
AAcACAAKAAwADQAQABIAEwAVABgAGwAeACEAJAAnACoALQAwADQANwA6AD0APgBAAEEA
RABGAEgASABKAEsATABNAE0ASwBLAEsATABMAEsASQBIAEMAQQA/AD0ANwA1ADEALgAr
ACcAJAAhAB4AGwAYABUAEAAOAAsACgAHAAQAAgABAP///f/9//z/+//6//n/+P/3//f/
9v/2//b/9v/2//X/9f/1//T/9P/0//T/9P/0//L/8f/x//H/8f/x//H/8f/x//D/8P/w
//D/8P/w//D/7v/u/+z/7P/s/+z/7P/s/+z/7f/t/+3/7f/s/+z/7P/s/+z/7P/s/+z/
7f/t/+3/7//v/+//7//t/+3/7f/t/+//7//v/+//7//v/+//7//u/+7/7v/u//H/8f/w
//D/8P/w//D/8P/u/+//7//u/+7/7//v/+//7f/t/+3/7P/s/+v/6//r/+v/6//q/+r/
7P/r/+v/6//p/+n/6f/p/+n/6f/p/+n/6P/o/+j/6P/m/+b/5v/m/+b/5v/l/+X/5//n
/+b/5v/m/+b/5v/m/+T/5P/k/+T/4//j/+P/4//l/+X/5f/l/+T/5P/k/+X/5v/k/+X/
5f/k/+T/5P/k/+T/5P/k/+T/5P/l/+X/5//o/+j/6f/p/+n/6//s/+z/7P/s/+z/7P/s
/+z/6//r/+z/7v/v/+//7//v//H/8v/z//T/9P/0//T/8v/x//H/8f/x//H/8f/y//L/
8v/u/+z/6f/o/+b/5P/k/+T/4//j/+L/4v/h/+D/4P/g/+D/4P/f/9//3//e/97/3f/d
/93/3P/c/9z/3P/c/9v/2//b/9z/3P/c/93/3f/d/93/3f/d/9v/2//b/93/4P/o//X/
AgAZAEQAdQCiAM8A8wAKASQBQQFHARoBygBsAPv/i/9M/0//Zv9z/3//jv+X/6H/qf+w
/7j/wf/J/8//0f/T/9X/1v/W/9f/1//Y/9j/2P/Y/9n/2v/a/9r/2v/b/9v/2//b/9z/
3P/c/93/3f/d/93/3f/e/97/3v/e/9//4P/g/+D/4P/h/+H/4f/i/+L/4//h/+H/4f/i
/+T/5P/k/+X/5f/l/+b/5v/o/+j/6f/p/+n/6//s/+z/6//s/+3/7v/w//H/8v/z//T/
9v/3//j/+v/8//3/AAACAAMABQAIAAkADAAPABIAFQAYABsAHgAkACcAKgAtADAAMgAz
ADYAOAA6ADoAPAA7ADwAPQA9AD8APwA/AEAAQAA/AD0APAA5ADcANQAzAC8ALQApACYA
IwAfABwAGQAWABMAEAANAAoACAAFAAQAAQD+//z/+//5//f/9//2//X/9P/z//L/8f/x
//D/8P/w//D/8P/v/+//7//u/+7/7v/u/+7/7v/u/+3/7f/t/+3/7f/t/+3/7f/s/+z/
7P/s/+z/7P/s/+z/7P/q/+r/6v/q/+r/6v/q/+v/6//r/+v/6v/q/+r/6v/q/+r/6v/q
/+v/6//r/+v/6//r/+v/6//r/+v/6//r/+v/6//r/+3/7f/t/+3/7P/s/+z/7P/t/+3/
7P/s/+7/7v/u/+7/7P/t/+3/7P/s/+3/7f/t/+3/7f/t/+z/7v/t/+3/7f/t/+3/7P/s
/+z/6//r/+v/6//r/+v/6//r/+v/6//r/+r/6v/q/+r/6v/q/+r/6v/q/+r/6f/p/+n/
6f/o/+j/6v/q/+r/6v/o/+j/6P/o/+n/6f/p/+n/6f/p/+n/6f/o/+j/6P/p/+j/6P/n
/+f/6f/p/+f/6P/o/+j/6P/o/+j/6P/o/+j/6f/p/+v/7P/u/+//7//v/+//8P/w//D/
8P/w//D/8P/y//H/8f/y//T/9f/1//X/9f/3//j/+f/4//j/+P/4//b/9f/1//X/9//3
//f/+P/4//j/9P/y//H/8P/u/+z/6v/q/+n/6f/o/+j/5//m/+T/5P/k/+T/5f/l/+X/
5P/k/+P/4//j/+D/4P/g/+D/4v/h/+H/4f/i/+L/4v/j/+P/4//l/+X/5f/j/+H/4f/j
/+j/8P/9/woAJQBQAH8ArADXAPcADgEoAUMBPQEKAbgAVgDj/33/UP9d/3L/ff+J/5b/
of+r/7P/uv/C/8v/0f/V/9f/2f/b/9z/3v/f/9//4P/g/+D/4P/h/+L/4v/i/+L/4//j
/+P/4//k/+T/5P/l/+X/5f/l/+X/5v/m/+b/5v/n/+j/6P/o/+j/6f/p/+n/6v/q/+v/
6//r/+v/7P/s/+z/7P/t/+//7//w//D/8P/w//H/8f/x//P/9P/0//X/9v/3//j/+P/5
//r/+//+/wAAAQACAAIABAAFAAgADAANAA8AEgAVABgAGwAeAB8AIgAlACgALAAvADIA
NQA4ADoAOwA+AD4AQABAAEIAQwBEAEUARQBFAEUARQBGAEYARQBDAEIAPwA9ADsAOQA3
ADUAMQAuACsAJwAkACEAHgAbABgAFQASABAADQAMAAsACAAGAAUAAwABAAEAAAD///7/
/f/8//v/+//6//r/+v/6//r/+f/5//n/+P/4//b/9v/2//b/9v/1//X/9f/1//X/9f/1
//X/9P/0//T/9P/0//T/9P/0//T/8v/y//L/8v/y//L/8v/z//P/8//z//L/8v/y//L/
8v/y//L/8v/z//P/8//x//H/8f/x//H/8f/x//H/8//z//P/8//z//P/8//z//L/8v/y
//L/9f/1//T/9P/y//L/8v/y//L/8//z//L/8v/z//P/8//z//P/8//y//L/8f/x//H/
8f/x//D/8P/w/+//7//v/+//7//v/+//7//v/+//7//u/+7/7v/u/+7/7v/u/+7/7v/u
/+3/7f/t/+3/7P/s/+z/7P/s/+z/7P/s/+z/7P/r/+v/6//r/+v/6//r/+v/6v/q/+r/
6//s/+z/6//r/+v/6//r/+r/6P/o/+j/6P/q/+r/6v/q/+n/6f/r/+z/7f/v//D/8f/z
//T/9P/0//T/9P/0//T/8v/x//H/8v/0//X/9f/1//X/9//4//n/+v/6//r/+v/4//f/
9//3//f/9//3//j/+P/4//T/8v/v/+7/7P/q/+z/7P/r/+v/6P/o/+f/5v/m/+b/5v/m
/+X/5f/l/+T/5P/j/+P/4//i/+L/4v/i/+L/4f/h/+H/4v/i/+L/4//j/+P/4//j/+P/
4//h/+P/5f/o//D//f8MACMASgB7AKgA0wDzAAoBJAE/AT0BCgG6AFoA6/+D/1L/X/90
/3v/hf+S/53/p/+x/7j/wP/J/8//0//V/9f/2f/a/9z/3f/d/97/3v/e/97/3//g/+D/
4P/g/+H/4f/h/+H/4v/i/+L/4//j/+P/4//j/+T/5P/k/+b/5//o/+j/5v/m/+f/5//l
/+b/5v/n/+n/6f/p/+r/7P/s/+z/7f/t/+3/7v/u//D/8P/x//H/7//x//L/8v/z//T/
9f/2//b/9//4//n/+v/8//3//v8AAAIAAwAGAAgACQALAA4AEQAUABcAGgAdACAAIwAm
ACgAKwAuADEANAA2ADcAOgA8AD4APgBAAEMARABFAEUAQwBDAEMARABEAEMAQQBAAD8A
PQA7ADkANwA1ADEALgAtACkAJgAjACAAHQAaABcAFAASAA8ADgANAAoACAAHAAUAAwAD
AAIAAQAAAP///v///////v/+//7//v/+//3//f/9//z//P/8//z//P/8//z/+//7//v/
+f/5//n/+f/5//j/+P/4//r/+v/6//r/+v/6//j/+P/6//r/+v/6//n/+f/4//f/+f/4
//j/+P/6//r/+v/6//r/+//7//v/+f/5//n/+f/5//n/+f/5//n/+f/5//n/+//7//v/
+//6//r/+v/6//3//f/8//z//P/8//z//P/8//3//f/8//z//f/9//3/+//7//v/+v/6
//n/+f/5//v/+//6//r/+v/5//n/+f/5//n/+f/5//f/9//3//f/9v/2//b/9v/2//b/
9v/2//b/9v/1//X/9//3//b/9v/2//b/9v/2//b/9v/2//b/9f/1//X/9f/1//X/9f/1
//b/9v/2//f/9v/2//X/9f/2//b/9v/2//b/9v/2//b/9v/1//X/9//4//n/+//8//3/
/v/+//3//P/8//z//P/8//z/+//7//z//v///////////wEAAgADAAQABAAEAAQAAgAB
AAEAAQABAAEAAQACAAIAAgD+//z/9//2//T/8v/y//L/8f/x//L/8v/x//D/8P/w//D/
8P/t/+3/7f/s/+7/7f/t/+3/7P/s/+z/7P/u/+3/7f/t/+z/7P/s/+3/6//t/+3/7f/t
/+3/6//t//H/+P8CAA8AIABBAHIApQDSAPcAEwEqAUYBVQE9AfYAmgAwAL//bf9g/3n/
hP+J/5P/oP+t/7X/vf/E/8r/0f/X/9v/3//f/+H/5P/m/+f/5//o/+j/6P/o/+n/6v/q
/+r/6v/r/+v/6//r/+z/7P/s/+3/7f/t/+3/7f/u/+7/7v/u/+//8P/w/+7/7v/v/+//
7//w//D/8f/z//P/8//0//T/9P/0//X/9f/1//b/9v/2//b/9//3//n/+//8//z/+//8
//3//v/+////AAABAAQABgAHAAgACgAMAA0AEAASABMAFQAYABsAHgAhACQAJwAqAC0A
MAA0ADcAOgA9AEAAQgBDAEYASABKAEoATABNAE4ATwBPAE8ATwBPAFAATgBNAEsASgBF
AEMAQQA/ADsAOQA1ADIALQApACYAIwAgAB0AGgAXABYAFAARABAADQAKAAgABwAFAAMA
AwACAAEAAAD///7//f/9//z//P/8//z//P/7//n/+f/4//j/+v/6//r/+v/4//f/9//3
//f/9//3//f/9//2//b/9v/2//b/9v/2//b/9v/0//T/9P/0//T/9P/y//P/8//z//P/
8v/y//L/9P/0//T/9P/0//X/9f/1//X/9f/1//X/9f/1//X/9f/1//X/9f/1//X/9f/1
//X/9v/2//b/9v/3//f/9v/2//T/9P/0//T/9P/1//X/9P/y//P/8//z//X/9f/1//T/
9P/z//P/8//x//H/8P/w//D/7//v/+//8f/x//H/8f/v/+//7//v/+7/7v/u/+7/7P/s
/+z/7P/s/+z/6//r/+v/6//q/+r/6v/q/+r/6v/q/+r/6v/q/+n/6f/p/+n/6f/p/+j/
6P/o/+j/6P/o/+j/6P/o/+n/6f/r/+z/7P/t/+3/7f/v//D/8P/w/+7/7v/u/+7/7v/t
/+3/7v/y//P/8//z//H/8//0//X/9v/2//b/9v/0//P/8//z//P/8//z//T/9P/0//D/
7v/r/+r/6P/m/+b/5v/l/+X/5P/k/+P/4v/i/+L/4v/i/+H/4f/h/+D/4P/f/9//3//e
/97/3v/e/97/3f/d/93/3v/e/97/3//f/9//3//f/9//3f/b/93/3//i/+r/8/8CABcA
QABzAKIAzwD1AA4BKAFFAU0BKAHaAHoACwCZ/1L/Uf9q/3X/ff+I/5X/n/+p/7D/tv+/
/8f/zf/P/9H/0//U/9b/2f/Z/9r/2v/a/9r/2//c/9z/3P/c/93/3f/d/93/3v/e/97/
3//f/9//3//h/+L/4v/i/+L/4//k/+T/4v/i/+P/4//j/+T/5P/l/+f/5//n/+j/5v/m
/+b/5//n/+f/6P/o/+r/6v/r/+v/6//t/+7/7v/v//D/8f/y//L/8//0//X/9v/4//n/
+v/8//7///8CAAQABQAHAAoADQAQABMAFgAZABwAHwAiACYAKQAsAC8AMgA0ADUAOAA6
ADwAPAA+AEEAQgBDAEMAQwBDAEMARABEAEMAQQBAAD8APQA7ADkANQAzAC8ALAApACUA
IgAfABwAGQAWABMAEAAOAAsACgAHAAQAAgABAP///f/9//z/+//6//n/+P/3//f/9v/2
//b/9v/2//X/9f/1//T/9P/0//T/9P/0//L/8f/x//H/8//z//P/8//z//L/8v/y//L/
8v/y//L/8v/y//D/8P/w//D/8P/w//D/8f/x//H/8f/w//D/8P/w//D/8P/w//D/8f/x
//H/8f/x//H/8f/z//P/8//z//H/8f/x//H/8//z//P/8//0//T/9P/0//X/9f/0//T/
9P/0//T/9P/0//X/9f/0//T/9f/1//X/9f/1//X/9P/0//P/8//z//P/8//y//L/8v/x
//H/8f/x//H/8f/x//H/8f/x//H/8P/w//D/8P/w//D/8P/w/+7/7v/t/+3/7//v/+7/
7v/u/+7/7v/u/+z/7P/s/+z/7f/t/+3/7v/s/+z/7P/s/+z/7P/s/+z/7f/t/+//8P/w
//H/8f/x//P/9P/0//T/9P/0//T/9P/y//H/8f/y//b/9//3//f/9f/3//j/+f/6//r/
+v/6//j/9//3//f/+f/5//n/+v/4//j/9P/y/+//7v/s/+r/7P/s/+v/6//o/+j/5//m
/+b/5v/m/+b/5f/l/+X/5P/k/+P/4//j/+L/4v/i/+L/4v/h/+H/4f/i/+L/4v/j/+P/
4//j/+P/4f/h/9//4f/l/+r/8v///w4AKwBWAIUAsgDdAPsAEgEuAUUBOwH+AKoASADV
/3H/TP9f/3L/e/+H/5T/n/+p/7H/tv/A/8n/z//T/9X/1f/Z/9r/2v/b/93/3v/e/97/
3v/d/97/3v/e/97/3//f/9//3//g/+D/4P/h/+H/4f/h/+H/4v/i/+L/4v/j/+T/5P/k
/+T/5f/l/+X/5v/m/+f/5f/l/+X/5v/o/+j/6P/p/+n/6f/q/+r/6v/q/+v/6//r/+3/
7v/u/+//8P/x//L/8v/z//T/9f/2//j/+f/6//z//v///wIABAAFAAcACgANABAAEwAW
ABkAHAAfACIAJgApACwALwAyADQANQA4ADgAOgA6ADwAPwBAAEEAQQA/AD8APwBAAEAA
PwA9ADwAOQA3ADUAMwAxAC8AKwAoACUAIQAeABsAGAAVABIADwAMAAoABwAGAAUAAgAA
AP//+//5//n/+P/5//j/9//2//X/9f/0//T/9P/0//T/8//z//P/8v/y//L/8v/y//L/
8v/x//H/8f/x//H/8f/x//H/8P/w//D/8P/w//D/8P/w//D/7v/u/+7/7v/u/+7/7v/v
/+//7//v/+7/7v/u/+7/7v/u/+7/7v/v/+//7//v/+//7//v/+3/7f/t/+3/7//v/+//
7//v/+//7//v//D/8P/w//D/8f/x//D/8P/y//L/8v/y//L/8//z//L/8P/x//H/8f/x
//H/8f/w//D/7//v/+//8f/x//D/8P/w/+//7//v/+//7//v/+//7//v/+//7//w//D/
8P/w//D/8P/w//D/8P/w/+//7//v/+//7v/u/+7/7v/u/+7/7v/u/+7/7v/v/+//8P/u
/+7/7v/u/+7/7v/u/+7/7//v//H/8v/y//P/8//z//X/9v/2//b/9v/2//b/9v/2//X/
9f/2//j/+f/5//n/+f/7//z//f/+//7//v/+//z/+//7//v//f/9//3//v/+//7/+v/4
//X/9P/y//D/8P/w/+//7//u/+7/7f/s/+z/7P/s/+z/6//r/+v/6v/o/+f/5//n/+j/
6P/o/+j/6P/n/+f/5//o/+j/6P/p/+n/6f/p/+v/6//p/+f/5//p/+7/9P///wwAIQBE
AHUAogDNAPUADgEmAUMBSwEmAdoAfgATAKH/Xv9f/3b/f/+L/5b/of+r/7X/vP/E/83/
1f/b/93/3//h/+L/5P/l/+X/5v/m/+b/5v/l/+b/5v/m/+j/6f/p/+n/6f/q/+r/6v/r
/+v/6//r/+n/6v/q/+r/6v/r/+z/7P/u/+7/7//v/+//8P/w//H/8f/x//H/8v/0//T/
9P/1//X/9f/2//b/+P/4//n/+f/5//v//P/8//3//v///wAAAgADAAQABQAGAAgACQAK
AAoADAANABAAFAAVABcAGgAbAB4AIQAkACcAKgAtADAANAA3ADoAPQBCAEQARQBIAEgA
SgBKAEwATQBOAE8ATwBPAE8ATwBQAFIAUQBPAE4ASwBJAEcARQBDAEEAPQA6ADcAMwAw
AC0ALAApACYAIwAgAB4AGwAaABkAFgAUABMAEQAPAA8ADgALAAoACQAIAAkACQAIAAgA
BgAGAAYABQAFAAUABAAEAAIAAgACAAIABAADAAMAAwABAAEAAQABAAEAAAAAAAAAAAAA
AAAAAAD+//7//P/8//z//P/8//z//P/9//3//f/9//z//P/8//z//P/8//z/+v/7//v/
+//7//v/+//7//v/+//7//v/+//7//v/+//9//3//f/9//3//P/7//r/+//7//r/+v/8
//z//P/8//r/+//7//r/+v/7//v/+//7//v/+//6//r/+f/5//n/+f/5//j/+P/4//f/
9//3//f/9//3//f/9f/1//X/9f/2//b/9v/2//T/9P/0//T/9P/0//P/8//z//P/8v/y
//T/9P/0//T/9P/0//L/8v/y//D/8P/w//D/8P/w//D/8P/x//H/8//0//T/9f/1//X/
9//4//j/+P/4//j/+P/4//b/9f/1//b/+v/7//v/+//7//3//v///wAAAAAAAAAA/v/9
//3//f/9//3//f/+//z//P/4//b/9f/0//L/8P/u/+7/7f/t/+z/7P/r/+r/6v/q/+r/
6v/n/+f/5//m/+j/5//n/+f/5v/m/+b/5v/m/+X/5f/l/+T/5P/k/+X/5//n/+f/5//n
/+X/5f/j/+f/7P/y//3/DAAjAEoAfwCuANkA/QAWATABSwFTASgB2gB2AAUAl/9W/1v/
dv9//4P/kP+b/6f/sf+4/7r/wf/J/9H/0//X/9n/3P/c/93/3f/g/+D/4P/g/9//4P/g
/+D/4P/h/+H/4f/j/+T/5P/k/+X/5f/l/+X/4//k/+T/5P/i/+P/5P/k/+T/5P/l/+X/
5//o/+j/6f/n/+f/5//o/+j/6P/o/+n/6//r/+z/7P/s/+z/7f/t/+3/7//w//D/8f/y
//P/9P/2//f/+P/5//z//v///wAAAAACAAMABgAKAAsADQAQABEAFAAXABoAHwAiACUA
KAAsAC8AMgA1ADgAOgA7AD4AQgBEAEQARgBHAEgASQBJAEkASQBJAEoASgBJAEcARgBD
AEEAPwA9ADcANQAxAC4AKwAnACQAIQAcABkAFgATAA4ADAAJAAgABQACAAAA///9//v/
+//6//n/+P/3//b/9f/1//T/9P/0//T/9P/z//H/8f/w//D/8P/w//D/8P/w/+//7//v
/+//7//v/+//7//u/+7/7v/u/+7/7v/u/+7/7v/s/+z/7P/s/+z/7P/q/+v/6//r/+v/
6v/q/+r/6v/q/+r/6v/q/+v/6//r/+v/6//r/+v/7f/t/+3/7f/v/+//7//v/+3/7f/t
/+3/7v/u/+7/7v/v/+//7v/u/+7/7v/u/+7/7P/t/+3/7P/s/+3/7f/t/+3/7f/t/+z/
7P/r/+v/6//r/+v/6v/q/+r/6f/p/+n/5//n/+f/5//n/+f/5//n/+b/5v/m/+b/5P/k
/+T/5P/k/+T/4//j/+X/5f/k/+T/5P/k/+L/4v/i/+L/4v/i/+L/4v/j/+P/5f/m/+b/
5//n/+f/6f/q/+r/6v/q/+r/6v/q/+r/6f/p/+r/7P/t/+3/7f/t/+//8P/x//L/8v/y
//L/8P/v/+//7//v/+//7//w/+//7v/p/+b/5f/k/+L/4P/g/+D/3//f/97/3v/d/9z/
3P/c/9z/3P/b/9v/2//a/9r/2f/Z/9n/2v/a/9r/2v/a/9n/2f/Z/9r/2v/a/9v/2//b
/9v/2//b/9n/2f/b/9v/4P/s//n/CgApAFoAjQC6AOUAAwEcAToBUQE9AfgAnAAyALv/
X/9E/1n/bP9z/3//jP+X/6H/qf+w/7T/vf/F/8n/y//N/9H/0v/U/9X/1f/W/9b/1v/W
/9X/1v/W/9b/2P/Z/9n/2f/Z/9r/2v/a/9n/2f/Z/9n/2//c/9z/3P/c/93/3v/e/97/
3v/f/9//3//g/+D/4f/h/+H/4f/i/+T/5P/k/+X/4//j/+T/5P/m/+b/5//n/+f/6f/q
/+r/6//s/+3/7v/w//H/8v/z//T/9v/3//j/+v/8//3/AAAEAAUABwAKAA0AEAATABYA
GQAcAB8AIgAmACkALAAvADQANgA3ADoAPAA+AD4AQABBAEIAQwBDAEMAQwBDAEQARABD
AEEAQAA7ADkANwA1ADEALwArACgAIwAfABwAGQAWABMAEAANAAoACAAFAAQAAQD+//z/
+//5//f/9//2//X/9P/z//L/8//z//L/8v/w//D/8P/v/+//7//u/+7/7v/u/+7/7v/u
/+3/7f/t/+v/6//r/+v/7f/s/+z/7P/s/+z/7P/s/+z/7P/q/+r/6v/q/+r/6v/o/+n/
6f/p/+n/6P/o/+j/6P/o/+j/6P/o/+n/6f/p/+n/6f/p/+n/6f/p/+n/6f/p/+n/6f/p
/+n/6f/p/+n/6v/q/+r/6v/r/+v/6v/q/+r/6v/q/+r/6v/r/+v/6v/o/+n/6f/p/+n/
6f/p/+j/6P/n/+f/5//p/+n/6P/o/+j/5//n/+f/5//n/+f/5//l/+X/5f/l/+b/5v/m
/+b/5P/k/+T/5P/k/+T/4//j/+P/4//i/+L/5P/k/+T/4v/i/+L/4v/i/+L/4v/i/+L/
4f/h/+P/5P/k/+X/5f/l/+f/6P/o/+j/6v/q/+r/6v/q/+n/6f/q/+z/7f/t/+3/7f/v
//D/8f/y//L/8v/y/+7/7f/t/+3/7//v/+//8P/w//D/7P/q/+f/5v/k/+L/4v/i/+H/
4f/e/97/3f/c/9z/3P/c/9z/2//b/9v/2v/a/9n/2f/Z/9j/2P/Y/9j/2P/X/9f/1//a
/9r/2v/b/9n/2f/Z/9v/2f/Z/9f/1//Z/9z/4v/t//r/DQAuAF8AjgC7AOEA/AAUATMB
QQEkAd4AhAAZAKH/UP9F/1z/a/91/4T/j/+Z/6P/qP+w/7v/w//H/8n/zf/P/9D/0v/T
/9P/1P/U/9T/1P/T/9T/1P/U/9T/1f/V/9X/1f/W/9b/1v/X/9f/1//X/9f/2P/Y/9j/
2P/Z/9r/2v/a/9r/2//b/9v/3P/c/93/3f/d/93/3v/c/9z/3P/d/93/3f/e/97/4P/g
/+H/4f/h/+P/5P/k/+X/5v/n/+j/6P/p/+r/6//s/+7/7//w//L/9P/1//j/+v/7//3/
AAABAAQABwAKAA8AEgAVABgAGgAdACAAIwAoACoAKwAuADAAMgAyADQANQA2ADcANwA5
ADkAOQA6ADoAOQA3ADYAMwAxAC8ALQArACkAJQAiAB8AGwAYABUAEAANAAoABwAGAAQA
AwD+/w==
         </WaveFormData>
      </LeadData>
      <LeadData>
         <LeadByteCountTotal>10000</LeadByteCountTotal>
         <LeadTimeOffset>0</LeadTimeOffset>
         <LeadSampleCountTotal>5000</LeadSampleCountTotal>
         <LeadAmplitudeUnitsPerBit>4.88</LeadAmplitudeUnitsPerBit>
         <LeadAmplitudeUnits>��V</LeadAmplitudeUnits>
         <LeadHighLimit>2147483647</LeadHighLimit>
         <LeadLowLimit>268435456</LeadLowLimit>
         <LeadID>V5</LeadID>
         <LeadOffsetFirstSample>0</LeadOffsetFirstSample>
         <FirstSampleBaseline>0</FirstSampleBaseline>
         <LeadSampleSize>2</LeadSampleSize>
         <LeadOff>FALSE</LeadOff>
         <BaselineSway>FALSE</BaselineSway>
         <ExcessiveACNoise>FALSE</ExcessiveACNoise>
         <MuscleNoise>FALSE</MuscleNoise>
         <LeadDataCRC32>3567471179</LeadDataCRC32>
         <WaveFormData>
+v/6//r/+v/6//r/+v/6//r/+v/6//r/+P/4//j/+P/4//j/+P/4//j/+P/4//j/+P/4
//j/+P/2//b/9v/2//b/9v/2//b/+P/4//j/+P/4//j/+P/4//b/9//3//f/9//3//j/
+v/6//r/+v/8//7//v/+/////f/9//3//f////7//v/+/wEAAgACAAIAAgAEAAUABwAH
AAgACAAIAAUABQAFAAUABwAHAAcACAAIAAYAAwABAP///f/7//r/+v/4//j/+P/3//f/
9v/2//X/9f/1//X/9f/1//T/9P/y//L/8f/x//P/8//z//P/8//y//L/8v/y//L/8v/z
//P/8//z//P/8f/s/+f/4//j/+f/7//3/wIAGgA/AGgAlgC9ANoA8wATAS0BKAH6ALYA
ZQARAM7/qv+h/6f/rP+y/7n/v//I/83/0f/X/93/4//n/+n/6v/s/+3/7f/u/+//7f/t
/+7/7v/u/+7/7//v/+//7//v/+//7//v/+//8P/y//L/8v/y//L/8v/z//P/8//z//T/
9P/0//T/9f/1//X/9f/1//X/9f/1//b/9v/2//b/9v/3//b/9v/2//b/+P/4//n/+v/7
//v/+//7//3//v///wAAAAABAAIAAwAGAAcACAAJAAkACwAMAA8AEQATABUAFwAbAB0A
IAAjACQAJwAsAC8ANAA4ADsAPgA/AEIARABGAEkASwBNAE4ATwBQAFEAUwBUAFQAVABU
AFQAUwBRAFAATQBLAEgARQBCAD8AOgA3ADMALwArACcAIwAhAB0AGwAYABUAEgAPAAwA
CwAIAAcABgAEAAQAAgABAAEAAAD+//7//v/9//z//P/8//z//P/8//z/+//7//r/+v/6
//r/+v/6//r/+v/6//n/+f/5//r/+v/6//r/+P/4//f/9//3//f/9//3//f/9//3//f/
9//3//b/9v/0//T/9P/0//b/9v/2//b/9v/2//b/9v/2//b/9//3//f/9//3//f/9//4
//j/+P/4//n/+f/6//r/+v/6//r/+v/6//r/+//7//v/+//7//v/+//7//v/+//7//v/
+//7//v/+//7//n/+P/4//j/+P/4//j/+P/6//r/+f/5//n/+f/5//n/+f/5//n/+f/5
//j/+P/4//b/9v/2//X/9f/1//X/9f/1//X/9f/1//f/9//3//f/9P/0//T/9P/0//T/
9P/z//P/9P/0//T/9P/0//T/9P/z//P/8v/x//P/8//z//T/9P/0//T/9P/z//H/8f/x
//L/8v/y//L/8v/w//H/8f/x//P/8//0//b/9P/0//T/9v/2//b/9v/3//X/9f/1//X/
9//2//b/9v/5//r/+v/6//z//v///wEAAQACAAIAAgD//////////////////wAAAAD+
//v/+f/1//P/8f/w//D/7v/u/+7/7//v/+7/7v/t/+3/7f/t/+v/6//q/+r/7P/s/+v/
6//p/+n/6f/p/+n/6P/o/+j/6v/q/+r/6//r/+n/6f/r/+n/5P/d/9n/1//b/+X/7//8
/xYAPwBsAJgAvQDWAPMAEwEnARoB6gCiAE8A/f+8/5r/lf+d/6L/pv+v/7f/vv/F/8n/
zf/P/9X/2f/b/+D/4v/h/+H/4v/j/+P/4//k/+T/5P/k/+X/5f/l/+X/5f/l/+X/5f/l
/+b/6P/o/+j/6P/m/+b/5//n/+f/5//o/+j/6P/o/+n/6f/p/+n/6f/p/+n/6f/q/+r/
6v/q/+r/6//s/+z/7P/s/+z/7P/t/+7/7//v/+//7//v//D/8f/y//L/8//0//X/+P/5
//r/+//7//3//v8BAAUABwAJAAsADwARABQAFwAaAB0AIgAlACoALgAxADQANQA4ADoA
PAA/AEEAQwBEAEUARgBHAEkASgBKAEoASgBIAEcARQBEAEEAPwA8ADkANQAxACsAJwAl
ACEAHQAZABMAEQANAAsACAAFAAIA///+//3/+v/5//j/9v/2//T/8f/x//D/7v/w//D/
7//u/+z/7P/s/+z/7P/s/+v/6//s/+z/7P/s/+r/6v/q/+r/7P/r/+v/6//s/+z/7P/s
/+r/6v/p/+n/6f/p/+n/6f/p/+n/6f/p/+n/6f/o/+j/6v/q/+r/6v/q/+r/6v/q/+r/
6v/q/+r/6v/q/+v/6//r/+v/6//r/+3/7v/u/+7/7v/v/+//8P/u/+7/7v/u//D/8P/w
//H/7//v/+//7//x//H/8f/x/+//7//v/+//7//v/+//7//x//D/8P/w//D/8P/w//D/
8P/w/+//7//v/+//7//v/+3/7f/t/+3/7f/s/+z/7P/s/+z/7P/r/+v/6//r/+v/7f/t
/+3/7f/t/+3/7f/t/+z/7P/s/+z/7P/s/+z/6//r/+z/7P/s/+r/6v/q/+r/6v/r/+v/
6//s/+z/7P/s/+z/6v/r/+v/6//t/+3/7v/w/+7/7v/u//D/8P/w//D/8f/x//H/8f/x
//P/8v/y//L/8//0//T/9P/0//b/9//5//v//P/8//z/+f/5//n/+f/7//v/+//8//r/
+P/1//P/8f/v/+3/7P/s/+r/6v/q/+v/6//q/+r/6f/p/+n/6f/p/+n/6P/o/+j/6P/n
/+f/5f/l/+X/5f/l/+T/5P/k/+T/5P/k/+X/5//n/+f/5//l/+L/2//X/9X/1//f/+f/
8v8GACkAVAB+AKcAyADhAP0AGwEeAfoAvABxAB8A1v+m/5f/mf+g/6j/rf+z/7r/v//F
/8v/0//X/9v/3f/e/+D/3//h/+D/4f/h/+H/4v/i/+L/4v/j/+P/4//j/+P/4//j/+P/
4//k/+T/5P/k/+T/5v/m/+f/5//l/+X/5v/m/+b/5v/n/+f/5//n/+f/5//n/+f/6P/o
/+j/6P/o/+n/6v/q/+r/6v/q/+r/6//s/+3/7f/t/+3/7//w//H/8v/y//P/9P/1//j/
+f/6//v/+//9//7/AQADAAUABwAJAAsADQAQABMAFgAZAB4AIQAkACgAKwAuADEANAA2
ADgAOwA9AD8AQABDAEQARQBHAEgASABIAEgASABHAEUARABBAD8APAA5ADQAMQAsACkA
JgAjACAAHQAZABcAEwARAA4ACwAIAAUAAgABAP7//f/8//r/+v/4//f/9//2//T/9v/2
//X/9P/y//L/8v/y//L/8v/x//H/8v/y//L/8v/w//D/8P/w//L/8f/x//H/8P/w//D/
8P/w//D/7//v/+//7//v/+//7//v/+//7//x//H/8P/w//D/8P/w//D/7v/u/+7/7v/w
//D/8P/w/+7/7v/v/+//8f/x//H/8f/v//D/8P/w//L/8//z//T/9P/0//T/9P/0//T/
9P/1//X/9f/1//X/9f/1//X/9f/1//X/9f/1//X/9f/1//X/9f/0//T/9P/0//T/9P/0
//T/9P/z//P/9f/1//X/9f/1//X/9f/1//X/9P/0//T/9P/0//T/8//z//P/8//z//X/
9f/1//X/8//z//P/8//y//L/8v/y//L/8v/y//H/8f/y//L/8v/y//L/8v/y//L/8//z
//P/8//x//H/8v/y//L/8v/y//L/8//z//P/8//z//T/9v/2//b/9v/4//j/+P/4//n/
+f/5//n/+f/5//j/+P/4//v//P/8//z//P/+////AQABAAIAAgACAAEAAQABAAEAAQAB
AAEAAgACAAAA/f/7//v/+f/3//b/9P/y//L/8v/x//H/8P/w/+//7//v/+//7//v/+7/
7v/u/+7/7f/t/+3/7f/t/+3/7f/s/+z/7P/s/+z/7P/t/+3/7f/t/+3/7f/o/+H/3f/d
/+H/5//x//z/EgA3AGIAjgC3ANQA6wALASUBIAH0ALIAYwAPAMr/pv+d/6H/qP+u/7X/
u//C/8f/zf/T/9v/3//h/+P/5P/m/+f/5//q/+n/6f/p/+r/6v/q/+r/6//r/+v/6//r
/+v/6//r/+v/7P/s/+z/7P/s/+z/7P/t/+3/7f/t/+7/7v/u/+7/7//v//H/8f/x//H/
8f/x//L/8v/y//L/8v/z//T/9P/0//T/8v/y//P/9P/3//f/9//3//f/+P/5//r//P/9
//7///8CAAMABAAFAAUABwAIAAsADQAPABEAEwAXABkAHAAfACIAJQAqAC0ALgAyADUA
OAA7AD4AQABCAEUARwBJAEoASwBMAE0ATwBQAFAAUABQAFAATwBNAEwASwBJAEYAQwBA
AD0AOAA1ADEALQApACUAIQAfABsAGQAWABMAEAANAAwACwAIAAcABgAEAAQAAgABAAEA
AAD+//7//v/9//z//P/8//z//P/8//z/+//7//r/+v/6//r/+v/6//r/+v/4//f/9//3
//j/+P/4//j/+P/4//f/9//3//f/9//3//f/9//3//f/9//3//b/9v/4//j/+P/4//b/
9v/2//b/9v/2//b/9v/2//b/9//3//f/9//3//f/9//4//j/+P/4//n/+f/6//r/+v/6
//r//P/8//z//f/7//v/+//7//v/+//7//v/+//7//v/+//9//3//f/9//v/+v/6//r/
+v/6//r/+v/8//z/+//7//v/+//7//v/+f/5//n/+f/7//r/+v/6//r/+v/6//n/+f/5
//n/+f/5//n/+f/5//f/9//3//f/+P/4//j/+P/4//j/+P/3//X/9v/2//b/9v/2//b/
9v/2//f/9//3//f/9//1//b/9v/2//b/9v/2//f/9//3//f/9//4//r/+v/6//r//P/+
//7//v/////////////////+//7//v8BAAIAAgACAAIABAAFAAcABwAIAAgACAAFAAUA
BQAFAAcABwAHAAgACAAGAAMAAQD///3/+//6//r/+P/4//j/9//3//b/9v/z//P/8//z
//P/8//y//L/9P/0//P/8//x//H/8f/x//H/8P/w//D/8P/w//D/8f/x//H/8f/x/+//
7P/l/+H/4f/j/+v/9f8AABYAOQBkAJAAuQDWAO8ADQEpASYB/AC6AGsAFwDS/6r/of+l
/6r/sP+3/73/xP/J/8//1//d/+P/5f/n/+j/6P/r/+v/7P/r/+v/6//s/+z/7P/s/+3/
7f/t/+3/7f/t/+3/7f/t/+7/7v/u/+7/7v/w//D/8f/x//H/8f/y//L/8v/y//P/8//x
//H/8f/x//H/8f/y//L/8v/y//L/8//0//T/9P/0//T/9P/1//b/9//3//f/9//5//r/
+//8//z//f/+////AgADAAQABQAFAAcACAALAA0ADwARABMAFQAXABoAHQAiACUAKgAt
AC4AMgA1ADgAPQBAAEIARABHAEkASwBMAE8AUABRAFMAUgBSAFIAUgBSAFEATwBOAE0A
SwBIAEUAQgA/ADoANwA1ADEALQApACUAIwAfAB0AGgAXABQAEQAOAA0ACgAJAAYABAAE
AAIAAQABAAAA/v8AAAAA///+//7//v/+//7//P/8//v/+//8//z//P/8//r/+v/6//r/
+v/5//n/+f/4//j/+P/4//j/+P/3//f/+f/5//n/+f/5//n/+f/5//n/+f/4//j/+P/4
//j/+P/4//j/+P/4//r/+v/6//r/+P/4//n/+f/5//n/+f/5//n/+v/6//r/+v/7//v/
/P/6//r/+v/6//z//P/8//3//f/9//3//f/7//v/+//7//v/+//7//v/+//7//v/+//5
//j/+P/4//r/+v/6//r/+v/6//n/+f/5//n/+f/5//f/9//3//f/9//2//b/9v/4//j/
+P/3//f/9//3//f/9//3//f/9//3//f/9//3//b/9v/2//b/9P/0//T/8//z//T/9P/0
//T/9P/0//T/9P/z//X/8//0//T/9P/0//T/8v/z//P/8//z//P/9P/2//j/+P/4//r/
+P/4//j/+f/5//n/+f/5//n/+P/4//j/+//8//z//P/8//7///8BAAEAAgACAAIAAQAB
AAEAAQABAAEAAQACAAAA/v/7//n/9//1//P/8v/y//D/8P/w/+//7//u/+7/7f/t/+3/
7f/r/+v/6v/q/+v/7P/s/+3/6//r/+v/6//r/+r/6v/q/+z/7P/s/+3/6//r/+v/6//p
/+T/3f/Z/9v/4f/n//H/AAAgAEsAegCmAMcA4AD9AB0BKQESAdgAjAA3AOf/rv+Y/5v/
of+k/6b/r/+3/8D/xf/J/83/0//X/9v/3f/e/+D/4f/j/+T/5f/l/+X/5v/m/+T/5P/l
/+X/5//n/+f/5//n/+f/5//o/+j/6P/o/+j/6P/o/+n/6f/p/+n/6v/q/+r/6v/r/+v/
6f/p/+n/6f/p/+n/6v/q/+r/6v/q/+v/7v/u/+7/7v/u/+7/7//w//H/8f/x//H/8f/y
//P/9P/0//X/9v/3//j/+f/6//v//f///wAAAwAFAAcACQALABEAEwAWABkAHAAfACQA
JwAqAC4AMQA0ADkAPAA+AEAAQQBDAEUARgBHAEgASQBLAEwATABMAEwATABLAEkASABE
AEEAPQA5ADYAMwAuACsAJQAhAB0AGQAVABMADwANAAoABwAEAAEA/v/9//r/+f/2//T/
9P/y//P/8//y//D/8P/w/+//7v/u/+7/7v/u/+7/7v/t/+3/7P/s/+z/7P/s/+z/7P/s
/+z/6//r/+v/6v/q/+r/6v/q/+r/6f/p/+n/6f/p/+n/6f/p/+n/6f/p/+n/6P/o/+j/
6P/o/+j/6P/o/+j/6P/o/+j/6P/o/+r/6v/r/+v/6f/p/+n/6f/r/+z/7P/s/+r/6//r
/+z/7P/s/+z/7P/u/+7/7v/v/+3/7f/t/+3/7//v/+//7//t/+3/7f/t/+3/7f/t/+3/
7f/s/+z/7P/s/+z/7P/s/+z/7P/r/+v/6//r/+v/6//r/+v/6//r/+v/6v/q/+r/6P/o
/+j/5//p/+n/6f/p/+f/5//n/+f/6f/p/+n/6f/o/+j/6P/o/+j/6P/o/+f/5//m/+b/
5v/m/+b/5v/o/+n/6f/p/+n/6f/q/+z/6v/q/+r/7P/s/+z/7P/t/+3/7f/t/+3/7f/s
/+z/7P/v//D/8P/w//D/8v/z//X/9f/2//b/9v/3//f/9//3//f/9//3//j/+P/2//P/
8f/v/+3/6//q/+r/6P/o/+j/5//n/+b/5v/l/+X/5f/l/+X/5f/k/+T/5P/k/+P/4//j
/+P/4//j/+P/4v/i/+L/4v/i/+L/4//l/+X/4//j/+P/4P/Z/9X/0//V/93/5f/u/wAA
IwBOAHwApwDGAN8A/QAbASAB/gDAAHUAIwDY/6j/l/+Z/57/ov+n/6//tv+9/8P/x//N
/9P/1//b/9z/3P/d/93/4P/h/+H/4f/i/+L/4v/i/+P/4//j/+P/4//j/+P/4//j/+T/
5P/k/+T/5P/m/+b/5//n/+f/5//o/+j/5v/m/+f/5//n/+f/5//n/+n/6f/q/+r/6v/q
/+r/6//s/+z/7P/s/+r/6v/r/+z/7f/t/+3/7f/v//D/8f/y//T/9f/2//f/9v/3//j/
+f/9////AAADAAMABQAHAAkADQAPABIAFQAYABsAIAAjACYAKgAtADAANQA4ADoAPAA9
AD8AQQBCAEUARgBHAEkATABMAEwATABMAEsASQBIAEUAQwBAAD0AOgA3ADIALwArACcA
IwAfAB0AGwAXABUAEAANAAoABwAGAAUAAgABAP7//P/8//r/+f/5//j/9v/4//j/9//2
//b/9v/2//b/9P/0//P/8//0//T/9P/0//T/9P/0//T/9P/z//P/8//y//L/8v/y//L/
8v/x//H/8f/x//H/8f/z//P/8//z//P/8//y//L/8v/y//L/8v/y//L/8v/y//L/8v/y
//L/8v/y//P/8//z//P/8//z//P/9P/0//T/9P/1//X/9v/2//b/9v/2//j/+P/4//n/
+f/5//n/+f/5//n/+f/5//n/+f/5//n/+f/5//n/+f/5//j/+P/4//j/+P/4//j/+P/4
//f/9//3//f/9//3//f/9//3//f/+f/4//j/+P/4//j/+P/3//X/9f/1//X/9f/1//X/
9f/1//X/9f/1//T/9P/0//T/9P/2//T/9P/0//T/9P/0//T/9f/1//X/9f/1//b/+P/4
//j/+P/6//r/+v/6//v/+//7//v/+//7//r/+v/6//3//v/+//7//v8AAAEAAwADAAQA
BAAEAAMAAwADAAMAAwADAAMABAAEAAIA///9//v/+f/3//b/9v/0//T/9P/z//P/8v/y
//H/8f/x//H/8f/x//D/8P/w//D/7//v/+//7//v/+//7//u/+7/7v/u/+7/7v/v/+//
7//v/+//7f/o/+P/3//f/+P/6//z/wAAGAA/AGoAlgC9ANgA8QARAScBHgHsAKYAWQAH
AMb/pv+d/6H/qv+y/7f/vf/E/8f/zf/V/9v/3//j/+P/5v/o/+n/6f/q/+v/6//r/+z/
7P/q/+r/6//r/+v/6//r/+v/6//r/+v/7P/s/+z/7P/s/+z/7P/t/+3/7//v//D/8P/w
//D/8f/x//H/8f/x//H/7//v//D/8P/w//D/8P/x//L/8v/y//L/8v/y//P/9P/1//X/
9f/1//f/+P/5//r//P/9//7////+////AAABAAMABQAGAAkACwANAA8AEQAVABcAGgAd
ACAAIwAoACsALgAyADUAOAA7AD4AQABCAEUARwBJAEoASwBMAE0ATwBQAFAAUABQAFAA
TwBNAEwASQBHAEQAQQA+ADsANgAzADEALQApACUAIQAfABsAGQAWABMAEAANAAoACQAG
AAUABAACAAIAAAD//////v/8//7//v/9//z//P/8//z//P/6//r/+f/5//r/+v/6//r/
+v/6//r/+v/6//n/+f/5//j/+P/4//j/+P/4//f/9//3//f/9//3//f/9//3//f/9//3
//b/9v/2//b/9v/2//b/9v/2//b/9v/2//b/9v/2//b/9//3//f/9//3//f/9//4//j/
+P/4//n/+f/6//r/+v/6//r/+v/6//r/+//7//v/+//7//v/+//7//v/+//7//v/+//7
//v/+//7//v/+v/6//r//P/8//z//P/6//r/+f/5//n/+f/5//n/+f/5//n/+f/5//j/
+P/4//j/+P/4//f/9//3//f/9//3//f/9//3//f/9//3//f/+P/4//j/+P/4//j/+P/4
//j/+P/4//b/9//3//f/9//3//j/+v/6//r/+v/8//7//v/+///////////////9//z/
/P/8////AAAAAAAAAAACAAMABQAFAAYABgAGAAUABQAFAAUABQAFAAUABgAGAAQAAQD/
//3/+//5//j/+P/2//b/9v/1//X/9P/0//P/8//z//P/8//z//L/8v/w//D/7//v//H/
8f/x//H/7//u/+7/7v/w//D/8P/x//H/8f/x//H/7//s/+f/4//h/+P/6f/x//r/DgAt
AFYAggCtANAA6QAFASMBLAEMAc4AgQAtAOD/sP+h/6P/qP+u/7P/uf/C/8f/zf/T/9v/
4f/j/+X/5v/o/+n/6f/q/+v/6//r/+z/7P/s/+z/7f/t/+3/7f/t/+3/7f/t/+3/7v/u
/+7/7v/u/+7/7v/v/+//7//v//D/8P/w//D/8f/x//H/8f/x//H/8f/x//L/8v/y//L/
8v/z//T/9P/0//T/9P/0//X/9v/3//f/9//3//n/+v/7//z//P/9//7///8AAAEAAgAD
AAUABwAIAAsACwANAA8AEQAVABcAGgAdACAAIwAoACsALAAwADMANgA7AD4AQABCAEUA
RwBJAEoATQBOAE8AUQBQAFAAUABQAFIAUQBPAE4ATQBLAEgARQBAAD0AOAA1ADEALQAp
ACUAIwAhAB0AGwAYABUAEgAPAAwACwAIAAcABAACAAIAAAD9//3//P/6//r/+v/5//j/
+P/4//j/+P/2//b/9f/1//b/9v/2//b/9P/0//T/9P/2//X/9f/1//T/9P/0//T/9P/0
//P/8//z//P/8//z//H/8f/x//H/8//z//L/8v/w//D/8P/w//D/8P/w//D/8P/w//D/
8P/u/+7/7//v/+//7//v/+//7//w//D/8P/y//P/8//0//L/8v/y//L/8v/y//L/8//z
//P/8//z//H/8f/x//H/8//z//P/8//z//P/8//z//P/8v/y//L/8v/y//L/8v/y//L/
8f/x//H/8f/x//H/8f/x//H/8f/v/+7/7v/u/+7/7v/u/+3/7f/t/+3/7f/t/+3/7f/t
/+3/7f/t/+3/7v/u//D/7v/u/+z/7P/s/+z/6v/r/+v/6//r/+v/7P/u/+7/7v/u//D/
8P/w//D/8f/x//H/8f/x/+//7v/u/+7/8//0//T/9P/0//b/9//5//n/+v/6//r/+//7
//v/+//5//n/+f/6//j/9v/z//H/7//t/+v/6v/s/+r/6v/q/+f/5//m/+b/5f/l/+X/
5f/l/+X/5P/k/+T/5P/j/+P/4//j/+P/4//j/+L/4v/i/+L/4v/i/+P/5f/l/+X/4//h
/97/2f/T/9H/0//Z/+H/7v8CACUAUgCAAKkAxgDfAP8AGwEeAfwAugBpABMAyv+a/43/
kf+Y/5z/o/+r/7T/uf+9/7//xf/L/9H/0//W/9j/2f/Z/9j/2f/b/9v/3P/c/9r/2v/b
/9v/2//b/9v/2//d/93/3f/e/97/3v/e/97/3P/c/93/3f/d/93/3v/e/97/3v/f/9//
3//f/9//3//f/9//4P/g/+D/4P/g/+H/4v/i/+L/4v/i/+L/4//k/+X/5f/l/+X/5//o
/+n/6v/q/+v/7P/t/+7/7//w//H/8//1//b/+f/7//3///8BAAUABwAKAA0AEAATABgA
GwAgACQAJwAqAC0AMAAyADQANwA5ADsAPAA9AD4APwBBAEIAQgBCAEIARABDAEEAQAA7
ADkANgAzADAALQAoACUAIAAbABYAEQANAAsABwAFAAAA/f/6//f/8v/x/+7/7f/s/+r/
6v/o/+n/6f/o/+b/6P/o/+f/5v/l/+T/4//i/+L/4v/h/+H/4P/g/+D/4P/g/+D/4P/g
/+D/3//f/9//4P/g/+D/4P/e/97/3f/d/9//3//f/9//3v/d/9z/2//b/9v/2v/a/9z/
3P/c/9z/3P/c/9z/3P/a/9r/2v/a/9r/2v/b/9v/3f/d/93/3f/f/+D/4P/g/97/3//f
/+D/4P/g/+D/4P/g/+D/4P/h/9//3//f/9//3//f/9//3//f/9//3//f/9//3//f/9//
3//e/97/3v/g/+D/4P/g/+D/4P/f/9//3f/d/93/3f/d/93/3f/d/9v/2v/a/9r/2v/a
/9r/2f/Z/9n/2f/Z/9n/2f/Z/9n/2//a/9j/2P/Y/9j/2P/Z/9n/2f/Z/9n/2v/c/97/
3v/e/+D/4P/g/+D/4f/f/9//3//f/9//3v/e/97/4f/i/+L/4v/k/+b/5//p/+f/6P/o
/+j/5//n/+f/5//n/+f/5//o/+b/5P/h/9//3//d/9v/2v/a/9j/2P/Y/9f/1//W/9b/
1f/V/9X/1f/V/9X/1P/U/9T/1P/T/9P/1f/V/9X/1f/T/9L/0v/S/9T/1P/U/9X/0//T
/9X/0//R/8z/x//D/8P/yf/R/9n/6P8CACsAWACCAKcAwgDdAP0AEQH+AMgAgAAvAOH/
pP+G/4P/if+O/5L/mf+h/6j/r/+z/7f/vf/D/8f/yf/K/8z/zf/N/87/z//P/8//0P/Q
/9D/0P/R/9H/0f/R/9H/0f/R/9H/0f/S/9L/0v/S/9L/0v/S/9P/0//V/9X/1v/W/9b/
1v/X/9f/1f/V/9X/1f/X/9f/2P/Y/9j/2P/Y/9n/2P/Y/9j/2P/a/9r/2//c/93/3f/d
/93/3f/e/9//4P/i/+P/5P/l/+b/5//o/+n/6//t/+7/8f/z//X/9//5//3///8CAAUA
CgANABIAFQAYABwAHwAiACUAKAAqACwALwAxADMANAA1ADYANwA5ADoAOgA6ADoAOgA5
ADcANgAxAC8ALAApACYAIwAeABsAFQARAA0ACQAHAAUAAQD///z/+f/2//P/8P/v/+z/
6//q/+j/6P/m/+X/5f/k/+L/5P/k/+P/4v/i/+L/4v/i/+D/4P/f/9//4P/g/+D/4P/g
/+D/4P/g/+D/3//f/9//3v/e/97/3v/e/97/3f/d/93/3f/d/93/3f/d/93/3f/f/9//
3v/e/9z/3P/c/9z/3P/c/9z/3P/e/97/3v/e/9z/3P/d/93/3f/d/93/3f/d/97/3v/e
/97/3//f/+D/4P/g/+D/4P/g/+D/4P/h/+H/4f/h/+H/4f/h/+H/4f/j/+P/4//j/+H/
4f/h/+H/4f/g/+D/4P/g/+D/4P/g/+L/4v/h/+H/4f/h/+H/4f/f/9//3//f/+H/4P/g
/+D/3v/e/97/3f/f/9//3//f/93/3f/d/93/3//f/9//3v/e/97/3v/e/97/3//f/9//
3f/d/97/4P/g/+D/4P/i/+L/4v/i/+P/5f/l/+X/5f/j/+L/4v/i/+X/5v/m/+b/5v/o
/+n/6//t/+7/7v/u/+v/6//r/+v/7f/t/+3/7v/u/+z/6f/n/+P/4f/f/97/3v/c/9z/
3P/b/9v/2v/a/9n/2f/Z/9n/2f/Z/9j/2P/Y/9j/1//X/9f/1//X/9f/1//W/9b/1v/W
/9b/1v/X/9f/1//X/9f/1f/U/8//yf/H/8n/zf/V/+D/8P8LADQAYACLAKwAxwDjAAMB
EAH2ALwAdQAjANT/oP+J/4f/jv+U/5v/of+o/6//s/+5/7//x//L/8v/zP/O/8//0f/Q
/9H/0f/R/9L/0v/S/9L/0//T/9P/0//T/9P/0//T/9P/1P/U/9T/1P/U/9T/1P/V/9X/
1f/V/9b/1v/W/9b/1//X/9X/1f/V/9X/1//X/9j/2P/Y/9j/2P/Z/9j/2P/Y/9j/2P/Y
/9n/2v/b/9v/2//b/93/3v/f/+D/4P/h/+L/4//k/+X/5v/n/+f/6f/q/+3/7//x//P/
9f/3//n//P///wIABQAKAA0AEAAUABcAGgAdACAAIgAkACcAKQArACwALwAwADEAMwA0
ADQANAA0ADQAMwAxADAALwAtACoAJwAkACEAHAAZABcAEwAPAAsABwAFAAEA///8//f/
9P/x/w==
         </WaveFormData>
      </LeadData>
      <LeadData>
         <LeadByteCountTotal>10000</LeadByteCountTotal>
         <LeadTimeOffset>0</LeadTimeOffset>
         <LeadSampleCountTotal>5000</LeadSampleCountTotal>
         <LeadAmplitudeUnitsPerBit>4.88</LeadAmplitudeUnitsPerBit>
         <LeadAmplitudeUnits>��V</LeadAmplitudeUnits>
         <LeadHighLimit>2147483647</LeadHighLimit>
         <LeadLowLimit>268435456</LeadLowLimit>
         <LeadID>V6</LeadID>
         <LeadOffsetFirstSample>0</LeadOffsetFirstSample>
         <FirstSampleBaseline>0</FirstSampleBaseline>
         <LeadSampleSize>2</LeadSampleSize>
         <LeadOff>FALSE</LeadOff>
         <BaselineSway>FALSE</BaselineSway>
         <ExcessiveACNoise>FALSE</ExcessiveACNoise>
         <MuscleNoise>FALSE</MuscleNoise>
         <LeadDataCRC32>3680592759</LeadDataCRC32>
         <WaveFormData>
+v/6//r/+v/8//z//P/8//r/+v/6//r/+v/6//r/+v/6//r/+v/6//r/+v/6//r/+v/6
//r/+v/6//r/+v/6//r/+v/6//r/+v/6//r/+v/6//r/+v/6//j/+P/4//n/+f/5//n/
+f/6//r/+//7//z//P/9//3//f/9//3//f/9//3//f/9////AAABAAEAAQADAAQABAAE
AAYABgAGAAQABAAFAAUABQAFAAUABQAGAAUAAgAAAP7//P/6//n/+P/3//f/9//3//f/
9v/2//b/9f/1//X/9P/0//T/9P/y//H/8f/x//P/8//z//P/8//z//L/8v/y//L/8//z
//X/9f/z//P/8P/s/+f/5P/i/+b/7P/x//j/AwAXAC8ARwBcAG0AfgCSAKEAnwCKAGoA
QwAeAAAA7P/f/9f/1P/T/9H/0//X/9n/3P/g/+P/5//r/+z/7f/s/+3/7v/v//H/7//w
//D/8P/w//H/8f/x//H/8f/x//H/8v/y//H/8f/x//L/8v/z//P/8//z//P/8//z//P/
8//z//T/9P/0//T/9P/1//X/9f/1//X/9f/1//b/9v/2//b/9v/2//b/9v/3//f/+P/4
//j/+P/4//n/+v/8//z//P/9//7///8AAAEAAQACAAMABAAFAAYACQAKAAsADgAQABIA
FAAWABYAGAAaABwAIQAkACYAKAArAC0ALwAxADMANQA1ADYANQA2ADcAOAA6ADoAOgA7
ADkAOAA3ADYAMwAyADAALgAsACgAJgAjAB8AHAAZABcAFAASABAADgAMAAoACAAGAAYA
BAACAAIAAQAAAP///v/8//v/+v/6//r/+v/6//r/+f/5//n/+f/4//j/+P/4//j/+P/4
//f/9//3//f/9//3//f/9//3//f/9//3//f/9v/2//b/9v/2//b/9v/1//X/9f/1//X/
9f/1//X/9f/z//P/8//z//X/9f/1//X/9//3//f/9//1//X/9f/1//b/9v/2//b/9P/0
//X/9f/3//f/9//3//f/9//3//f/9//3//j/+P/2//b/9v/2//j/+P/4//j/+P/4//j/
+P/4//j/+P/4//X/9f/1//X/9f/1//b/9v/2//b/9v/2//b/9f/1//X/9f/1//X/9f/0
//T/9P/0//L/8v/y//L/8v/y//L/8v/0//T/9P/0//T/8//z//P/8v/y//L/8v/y//L/
8v/y//L/8//z//L/8v/y//P/8//x//H/8f/x//H/8f/x//H/8v/y//L/8v/y//D/8P/x
//L/8v/y//L/8v/w//D/8P/x//P/8//z//P/9P/0//X/9f/0//T/9f/1//f/9//3//f/
9//3//f/9//5//r/+//7//v//f/+//7/AAACAAIAAgACAAIAAwADAAMAAwADAAMAAAD/
//z/+v/2//T/8v/x//L/8f/x//H/8f/x//D/8P/w/+//7//v//D/8P/w//D/8P/v/+//
7//v/+//7//v/+3/7f/s/+z/7f/u//D/8f/x/+//7//x/+7/6v/j/+D/4P/k/+r/7//0
/wMAGQAxAEcAXABrAHwAkACbAJcAggBiADkAFgD8/+b/2f/T/87/zf/P/9X/1//b/9z/
3v/h/+P/5f/o/+v/6v/r/+z/7f/t/+3/7v/u/+7/8P/x//H/8f/x//H/8f/x//L/8v/x
//H/8f/y//L/8//x//H/8f/x//P/8//z//P/8//0//T/9P/0//T/9f/1//f/9//3//f/
9f/2//b/9v/4//j/+P/4//b/9//3//j/+v/6//r/+v/7//z//v/+//7///8AAAEAAgAD
AAMABAAFAAYABwAIAA0ADgAPABIAEgAUABYAGAAcAB4AIAAiACUAKAAqACwALQAvADEA
MwAzADUANQA2ADkAOgA7ADwAOgA6ADoAOwA7ADoAOQA4ADUANAAyADAALAAoACYAIwAh
AB4AGwAZABYAFAASABAADgAMAAoACAAGAAQAAgACAAMAAgABAAAA/v/9//z//P/8//z/
/P/8//v/+//7//v/+v/6//r/+v/6//r/+v/5//n/+f/5//n/+f/5//n/+f/5//n/+f/5
//j/+P/4//j/+v/6//r/+f/5//n/+f/5//f/9//3//f/+f/5//n/+f/5//n/+f/5//n/
+f/5//n/+f/5//n/+f/4//j/+P/4//r/+v/7//v/+//7//v/+//7//v/+//7//v/+//8
//z//P/8//z//P/8//z//P/8//z//P/8//z/+v/6//r/+v/7//v/+//7//v/+//8//z/
+v/6//r/+v/6//n/+f/5//n/+f/5//n/+v/6//r/+v/4//j/+P/4//j/+P/4//j/+P/4
//j/+P/4//f/9//3//j/+P/4//j/+P/4//j/+P/2//f/9//2//b/9v/3//f/9//3//f/
9//4//b/9v/2//b/9v/2//b/9//3//f/9//3//j/+P/5//n/+v/6//v/+//7//v/+//7
//v/+//7//v//f/+/////////wEAAgACAAIABAAEAAQABAAEAAUABQAFAAUABQAFAAQA
AwAAAP7/+v/4//b/9f/0//P/8//z//X/9f/0//T/8v/x//H/8f/y//L/8v/y//D/7//v
/+//7//v/+//7//t/+3/7P/s/+7/7v/v/+//7//x/+//7//u/+r/5f/g/97/4v/o/+3/
8v/9/w0AJQA7AFIAYwB0AIYAlwCbAIoAbABJACIABADu/9//1f/S/9H/0f/T/9P/1f/Y
/9z/3//j/+f/6P/p/+j/6f/q/+v/6//r/+z/7P/s/+r/6//r/+v/7f/t/+3/7f/s/+z/
6//r/+3/7v/u/+//7//v/+//7//t/+3/7f/t/+3/7v/u/+7/7v/u/+//7//v/+//7//v
/+//8P/w//D/8P/w//D/8P/w//H/8f/y//T/9P/0//T/8//0//b/9v/2//f/+P/5//r/
+//7//z/+//8//3//v8BAAIAAwAGAAgACgAMAA4AEAASABQAFgAZABwAHgAgACEAIwAl
ACcAKwAtAC0ALgAvADAAMQAyADIAMgAyADMAMwAyADEAMAAtACwAKgAoACYAIgAgAB0A
GwAYABUAEwASABAADgAMAAgABgAEAAIAAgAAAP7//v/9//z/+//6//r/+f/4//j/+P/4
//j/+P/3//f/9//3//b/9v/2//b/9v/2//b/9f/1//X/9f/1//X/9f/1//X/8//z//P/
8//0//T/9P/0//T/9P/0//P/8//z//P/8//z//P/8//z//P/8//z//P/8//z//P/8//1
//X/9f/1//X/9f/1//X/9P/0//T/9P/0//T/9f/1//X/9f/1//X/9f/1//X/9f/3//f/
+P/4//j/+P/4//j/+P/4//j/+P/4//j/+P/4//j/+P/4//j/9//3//f/9//3//f/+P/4
//j/+P/4//j/+P/3//f/9//5//n/+f/5//j/+P/4//j/+P/4//j/+P/2//b/9v/2//j/
+P/4//j/9v/1//X/9f/2//b/9v/2//b/9v/2//b/9P/1//X/9P/0//T/9f/1//X/9f/1
//X/9//1//X/9P/0//T/9P/0//b/9v/2//f/9//3//f/9//4//j/+f/5//r/+v/7//v/
+//7//v/+//7//v/+//7//3//v////////8BAAIAAgACAAQABAAEAAQABAAFAAUABQAF
AAUABQAEAAMAAAD+//z/+v/4//f/9v/1//X/9f/1//X/9P/0//T/8//z//P/8v/y//L/
8v/y//H/8f/x/+//7//v/+//8f/x//D/8P/w//D/8f/x//H/8f/x//H/7v/q/+X/4v/i
/+T/6v/t//T/AQATACsAQwBYAGkAegCOAJsAmQCGAGgAQQAaAPz/6v/b/9P/0P/R/8//
0f/V/9f/2v/e/+P/5f/n/+j/6f/s/+v/7P/r/+3/7f/u/+7/7v/u/+//7//v/+//7//v
/+//8P/w/+//7//v//D/8P/x//H/8f/x//H/8//z//P/8//x//L/8v/y//L/8v/z//P/
8//z//P/8//z//T/9P/0//T/9P/0//T/9P/1//X/9v/2//b/9v/2//f/+P/6//r/+v/7
//z//f/+//////8AAAEAAgADAAQABwAIAAkADAAMAA4AEAASABYAGAAaABwAHwAiACQA
JgAnACkAKwAtAC8AMQAxADIANQA2ADcAOAA4ADgAOAA5ADkAOAA3ADYAMwAyADAALgAs
ACgAJgAjACEAHgAbABkAFgAUABIAEAAOAAwACgAIAAYABAACAAIAAQAAAP///v8AAP//
/v/+//3//P/7//r/+//7//v/+//6//r/+v/6//r/+v/6//n/+f/5//n/+f/5//n/+f/5
//n/+f/5//n/+v/6//r/+v/4//j/+P/3//f/9//3//f/9//3//f/9//5//n/+f/5//n/
+f/5//n/+f/5//n/+f/5//n/+f/5//r/+v/6//r/+v/6//v/+//5//n/+f/5//v/+//7
//v/+//7//z//P/8//z//P/8//z//P/8//z//P/8//z//P/8//z//P/8//v/+//7//v/
+//7//z//P/6//r/+v/6//z/+//7//v/+//7//v/+//6//r/+v/6//r/+v/6//r/+v/6
//r/+v/4//j/+P/4//r/+f/5//n/+P/4//j/+P/4//j/+P/4//j/+f/5//j/9v/2//f/
9//3//f/9//3//n/9//3//j/9v/2//b/9v/2//b/9v/3//n/+f/5//n/+v/6//v/+//+
//7//////////////////f/9//3//f///wAAAQABAAEAAwAEAAQABgAIAAgACAAGAAYA
BwAHAAcABwAHAAcABgAFAAIAAAD+//z/+v/5//j/9//3//f/9//3//b/9v/2//X/9f/1
//T/9P/0//T/9P/z//P/8//z//P/8//z//H/8f/w//D/8P/w//H/8f/x//H/8f/x//D/
7P/n/+T/4v/k/+r/8f/2/wEAFQArAEMAWgBrAHoAjgCdAJ8AigBqAEUAHgAAAOr/3f/T
/9D/z//P/9H/1f/X/9r/3v/j/+X/5//o/+n/6v/r/+z/7f/t/+3/7v/u/+7/7v/v/+//
7//v/+//7//v//D/8P/v/+//7//w//D/8f/v/+//7//v//H/8f/x//H/8f/y//L/8v/w
//D/8f/x//H/8f/x//H/8//0//T/9P/0//T/9P/0//T/9f/1//b/9v/2//b/9v/1//b/
+P/4//b/9//4//n/+v/7//v//P///wAAAQACAAMABAAFAAgACgAMAA4AEAAUABYAGAAa
AB0AIAAiACQAJwApACsALQAvADEAMQAyADQANgA4ADoAOAA4ADgAOQA5ADgANwA2ADMA
MgAwAC4ALAAoACYAIwAhAB4AGwAZABYAFAASABAADgAMAAoACAAGAAQAAgACAAEAAAD/
//7//v/9//z//P/8//z//P/8//n/+f/5//n/+v/6//r/+v/4//j/+P/3//f/9//3//f/
+f/5//n/+f/3//f/9//3//j/+P/4//j/9v/2//b/9f/3//f/9//3//f/9//3//f/9//3
//f/9//3//f/9//3//f/9//3//f/9//3//f/9//2//b/9v/2//b/9v/3//f/+f/5//n/
+f/3//f/9//3//n/+f/6//r/+v/6//r/+v/4//j/+P/4//j/+P/4//j/+P/4//j/+P/3
//f/9//3//f/9//4//j/+P/4//j/+P/4//f/9//3//X/9f/1//X/9P/0//T/9P/2//b/
9v/2//T/9P/0//T/9P/0//T/9P/0//P/8//z//L/8v/y//L/8v/y//L/8v/y//P/8//y
//L/8v/z//P/8//z//P/8f/y//L/8v/y//L/8v/y//L/8//z//P/8//z//T/9P/1//X/
9P/0//X/9f/1//X/9f/1//X/9f/1//X/9//4//n/+f/7//3//v/+//7/AAAAAAAA/v/+
//////////////////7//f/6//j/9P/y//D/7//u/+3/7f/t/+//7//u/+7/7P/r/+v/
6//q/+r/6v/q/+v/6//s/+3/6//r/+v/6//r/+v/6v/q/+z/7P/t/+3/6//r/+v/6//o
/+T/3//c/97/4v/m/+v/9P8DABsAMwBLAF4AbQB+AJIAmQCPAHYAUAApAAgA7v/c/9H/
zf/K/8f/y//N/9H/0//W/9j/2f/d/+H/4v/j/+T/5//o/+n/6f/p/+r/6v/q/+j/6f/p
/+n/6//r/+v/6//q/+r/6f/p/+v/7P/s/+3/7f/t/+3/7f/t/+3/7f/t/+3/7v/u/+7/
7v/u/+//7//v/+//7//v/+//8P/w//D/8v/y//L/8v/w//H/8f/y//T/9P/0//T/8//0
//b/9v/2//f/+P/5//z//f/9//7///8AAAEAAgAFAAYABwAKAAwADgAQABIAFgAYABoA
HAAdACAAIgAkACcAKQArAC0ALwAxADEAMgAxADIAMwA0ADYANgA2ADcANQA0ADMAMgAt
ACwAKgAoACgAJAAiAB8AGwAYABUAEwAQAA4ADAAKAAgABgAEAAIAAgAAAP7//v/7//r/
+f/4//r/+f/4//j/9v/2//b/9v/1//X/9f/1//b/9v/2//b/9v/2//b/9f/1//X/9f/1
//X/9f/1//X/8//z//P/8//0//T/9P/0//L/8v/y//H/8//z//P/8//z//P/8//z//P/
8//z//P/8//z//P/8//z//P/8//z//X/9f/1//X/9P/0//T/9P/2//b/9//3//f/9//3
//f/9f/1//X/9f/1//X/9v/2//b/9v/2//b/+P/4//j/+P/2//b/9v/2//b/9v/2//b/
9//3//f/9//1//X/9v/2//b/9v/2//b/9v/1//X/9f/3//f/9//3//b/9v/2//b/9v/2
//b/9v/0//T/9P/0//T/9P/0//T/9P/z//P/8//0//T/9P/0//T/9P/0//T/8v/z//L/
8v/y//L/8v/0//T/9P/1//X/9f/1//X/9v/2//f/9//4//j/+f/5//n/+f/5//n/9//3
//f/9//7//z//f/9//v//f/+//7/AAACAAIAAgACAAIAAwADAAMAAwADAAMAAgABAP7/
/P/6//j/9v/1//T/8//z//P/8f/x//D/8P/y//H/8f/x//D/8P/w//D/7v/t/+3/7f/v
/+//7//v/+//7//u/+7/8P/w//H/8f/x//H/7//v/+z/6v/n/+L/4P/i/+j/7f/w//v/
DQAjADkAUABjAHIAhgCXAJsAigBwAE0AJgAGAPD/4f/X/9L/z//P/9H/0//X/9j/3P/d
/+P/5f/m/+n/6v/p/+r/6//r/+v/7P/s/+z/7P/t/+3/7f/v/+//7//v//D/8P/v/+//
7f/u/+7/7//x//H/8f/x//H/8f/x//H/8f/y//L/8v/w//D/8f/x//P/8//z//P/8f/y
//L/8v/0//T/9P/0//T/9f/1//b/9v/2//b/9v/1//b/+P/4//j/+f/6//v/+v/7//v/
/P///wAAAQACAAMABAAFAAgACgAMAA4AEAAUABYAGAAaAB0AIAAiACQAJQAnACkAKwAt
AC8ALwAwADMANAA1ADYANgA2ADYANwA3ADYANQA0ADEAMAAuACwAKgAmACQAIQAfABwA
GQAXABQAEgAQAA4ACgAIAAYABAAEAAIAAAAAAP///v/9//z//P/7//r/+v/4//j/+P/4
//f/9//3//f/+P/4//j/+P/4//j/+P/3//f/9//3//f/9//3//f/9//1//X/9f/1//b/
9v/2//b/9v/2//b/9f/1//X/9f/1//P/8//z//P/9f/1//X/9f/1//X/9f/1//X/9f/1
//X/9f/1//X/9f/4//j/+P/4//b/9v/3//f/9//3//f/9//5//n/+f/5//n/+f/6//r/
+v/6//r/+v/4//j/+P/4//j/+P/4//j/+v/6//r/+v/5//n/+f/5//f/9//4//j/+P/4
//j/+P/4//f/9//3//f/9//3//f/+P/4//j/+P/2//b/9v/2//b/9v/2//b/9v/2//b/
9v/2//X/9f/1//b/9v/2//b/9v/2//b/9v/0//T/9P/0//T/9P/0//X/9f/1//X/9f/4
//j/+f/5//j/+P/5//n/+f/5//n/+f/5//n/+f/5//v//P/9//3//f///wAAAAAAAAIA
AgACAAIAAgADAAMAAwADAAMAAwAAAP///P/6//j/9v/0//P/9P/z//P/8//z//P/8v/y
//D/7//v/+//8P/w//D/8P/w/+//7//v/+//7//v/+//7//v/+7/7v/s/+z/7f/t/+3/
7f/t/+3/6v/m/+P/4P/g/+T/6v/v//b/AQAVAC0ARQBaAGkAegCOAJsAlQB+AF4AOQAU
APj/5v/X/9H/0P/P/83/z//R/9X/2P/c/9//4//l/+b/5//o/+n/6v/r/+v/6f/q/+r/
6v/q/+v/6//r/+3/7f/t/+3/7P/s/+v/6//r/+z/7P/t/+//7//v/+//7//v/+//7//t
/+7/7v/u//D/8P/x//H/7//v/+//7//x//L/8v/y//L/8v/y//L/8v/z//P/9P/0//T/
9P/0//X/9v/4//j/+P/5//r/+//6//v/+//8//3//v///wAAAwAEAAUACAAKAAwADgAQ
ABQAFgAYABoAGwAeACAAIgAjACUAJwApAC0ALwAvADAAMQAyADMANAA0ADQANAA1ADMA
MgAxADAALwAuACwAKgAoACQAIgAfAB0AGgAXABUAEAAOAAwACgAIAAYABAACAAIAAAD+
//7//f/8//v/+v/6//n/+P/4//j/+P/4//j/9//3//f/9//2//b/9v/2//b/9v/2//X/
9//3//f/9//1//X/9f/1//X/9f/1//X/9v/2//b/9v/0//T/9P/z//P/8//z//P/9f/1
//X/9f/1//X/9f/1//X/9f/1//X/9f/1//X/9f/1//X/9f/1//T/9P/0//T/9v/2//f/
9//3//f/9//3//f/9//3//f/9f/1//b/9v/2//b/9v/2//b/9v/2//b/9v/2//b/9v/2
//b/9v/2//X/9f/1//X/9//3//j/+P/4//j/+P/4//j/9//3//f/9f/1//X/9f/2//b/
9v/2//b/9v/2//b/9v/2//b/9v/2//b/9v/2//T/8//z//P/9P/0//T/9P/0//T/9P/0
//T/9P/0//L/8v/y//P/9f/1//X/9f/2//b/9//3//j/+P/5//n/+f/5//n/+f/3//f/
9//3//v//P/9//3/+//9//7//v/+/wAAAAAAAAAAAAABAAEAAQABAAEAAQACAAEA/v/8
//r/+P/2//X/9P/z//P/8//x//H/8P/w/+7/7f/t/+3/7P/s/+z/7P/u/+3/7f/t/+3/
7f/t/+3/6//r/+r/6v/s/+z/7f/t/+//7f/t/+3/6v/o/+P/4P/e/+D/5v/r//D/+f8J
AB8AOQBQAGMAdACEAJcAnQCOAHAASwAkAAIA7P/d/9P/zv/N/8v/zf/P/9P/1P/Y/9v/
4f/j/+T/5f/m/+f/5v/n/+n/6f/q/+r/6v/q/+v/6//r/+v/6//r/+v/7P/s/+v/6//r
/+z/7P/t/+3/7f/t/+3/6//r/+v/6//t/+7/7v/u/+7/7v/v/+//7//v/+//7//t/+7/
7v/u//D/8P/w//D/8P/x//H/8v/y//L/8v/y//P/9P/2//b/9v/3//j/+f/6//v/+//8
////AAABAAIABQAGAAcACgAMAA4AEAASABQAFgAYABoAHQAgACIAJAApACsALQAvAC8A
MQAxADIANQA2ADcAOAA4ADgAOAA5ADkAOAA3ADYAMwAyADAALgAsACgAJgAjAB8AHAAZ
ABcAFAASABAADgAOAAwACgAIAAYABAACAAIAAQAAAP///v/8//v/+v/6//j/+P/4//j/
9//3//f/9//2//b/9v/2//b/9v/2//X/9f/1//X/9f/1//X/9f/1//X/9f/1//X/9P/0
//T/9P/0//T/9P/z//H/8f/x//H/8//z//P/8//x//H/8f/x//P/8//z//P/8f/x//H/
8f/x//H/8f/x//L/8v/y//L/8P/w//H/8f/z//P/8//z//P/8//z//P/8//z//T/9P/0
//T/9P/0//L/8v/y//L/9P/0//T/9P/y//L/8v/y//P/8//z//P/8//z//T/9P/y//L/
8v/y//L/8f/x//H/8f/x//H/8f/w//D/8P/w//L/8v/y//L/8v/y//L/8v/w//D/8P/w
//D/7//v/+//8P/w//D/8P/w/+7/7v/u/+7/7v/u/+7/7//x//H/8f/x//D/8P/x//H/
8v/y//P/8//z//P/8//z//H/8f/x//H/9f/2//f/9//3//n/+v/6//z//v/+//7//v/+
//////////////////z/+//4//b/9v/0//L/8f/w/+//7//v/+3/7f/s/+z/7P/r/+v/
6//s/+z/7P/s/+z/6//r/+v/6//r/+v/6//r/+v/6v/q/+r/6v/r/+v/7f/t/+3/6//q
/+b/4//e/9r/3P/i/+f/7P/3/wsAIwA7AFIAYwByAIQAlwCXAIgAbABFAB4AAADo/9f/
z//M/8n/yf/N/8//0//U/9b/2f/b/+H/4v/j/+b/5//o/+f/5//p/+r/6v/q/+r/6//r
/+v/6//r/+v/6//u/+7/7f/t/+v/7P/s/+3/6//r/+v/6//t/+3/7f/t/+3/7v/u/+7/
8P/w//H/8f/v/+//7//v/+//8P/w//D/8P/w//D/8P/y//P/8//0//T/9P/0//T/9f/2
//j/+P/4//n/+v/7//z//f/9//7/AQACAAMABAAHAAgACQAMAA4AEAASABQAFgAYABoA
HAAfACIAJAAmACcAKQArAC0AMQAzADMANAA1ADYANwA4ADgAOAA4ADkAOwA6ADkAOAA1
ADQAMgAwACwAKAAmACMAHwAcABkAFwAUABIAEAAOAAwACgAIAAYABAACAAAAAAD///7/
/f/8//7//f/8//z//P/8//z//P/5//n/+f/5//j/+P/4//j/+P/4//j/9//3//f/9//3
//f/9//3//f/9//3//f/9//2//b/9v/2//b/9v/2//X/9f/1//X/9f/z//P/8//z//X/
9f/1//X/9f/1//X/9f/z//P/8//z//X/9f/1//X/+P/4//j/+P/4//j/+f/5//f/9//3
//f/+f/5//n/+f/5//n/+v/6//r/+v/6//r/+v/6//r/+v/6//r/+v/6//j/+P/4//j/
+f/5//n/+f/5//n/+v/6//j/+P/4//j/+P/3//f/9//3//f/9//3//b/9v/2//b/9v/2
//b/9v/0//T/9P/0//T/9P/0//T/9v/2//T/9P/0//T/9P/0//T/9f/1//X/9f/1//j/
+P/5//n/+v/6//v/+//5//n/+f/5//f/9//3//f/+//8//3//f///wEAAgACAAIABAAE
AAQAAgACAAMAAwAFAAUABQAFAAMAAQD9//r/+v/4//b/9f/0//P/8//z//P/8//y//L/
8v/x//H/8f/y//L/8v/y//L/8f/x//H/8f/x//H/8f/x//H/8P/w//L/8v/z//P/8//z
//P/8f/u/+r/5f/i/+L/5v/s/+//+P8FABsAMQBJAF4AbQB+AJAAnQCVAHwAWgA1ABQA
/P/o/9v/1f/S/9H/0f/T/9f/2f/c/97/4//n/+n/6P/p/+z/6//s/+3/7f/t/+7/7v/u
/+7/7//v/+//8f/x//H/8f/y//L/8f/x//H/8v/y//P/8f/x//H/8f/x//H/8f/x//H/
8v/y//L/9P/0//X/9f/1//X/9f/1//X/9v/2//b/9v/2//b/9v/2//f/9//4//r/+v/6
//r/+f/6//z//P/8//3//v///wAAAQABAAIAAwAEAAUABgAJAAoACwAOABAAEgAUABYA
GAAaABwAHgAhACQAJgAoACsALQAvADEAMwA1ADUANgA3ADgAOQA6ADoAOgA6ADsAOwA6
ADkAOAAzADIAMAAuACwAKAAmACMAIQAeABsAGQAWABQAEgAQAA4ADAAKAAgABgAEAAIA
AgABAAAA///+//7//f/8//z//P/8//z//P/7//v/+//7//r/+v/6//r/+v/6//r/+f/5
//n/+f/5//n/+f/5//n/+f/5//n/+f/4//j/+P/4//j/+P/4//f/9//3//f/9//3//f/
9//3//f/9//3//f/9f/1//X/9f/3//f/9//3//f/9//3//f/9v/2//b/9v/2//b/9//3
//f/9//3//f/9//3//f/9//3//f/+P/4//j/+P/4//j/+P/4//j/+P/4//j/+P/4//j/
+P/4//j/9//3//f/9//3//f/+P/4//j/+P/4//j/+P/3//f/9//1//X/9f/1//b/9v/2
//b/9P/0//T/9P/0//T/9P/0//T/9P/0//T/9P/1//X/9P/0//T/9P/0//T/9P/0//X/
9f/1//X/9f/2//b/9//3//b/9v/3//f/+f/5//n/+f/5//n/+f/5//n/+v/7//v/+//9
//7//v8AAAIAAgACAAAAAAABAAEAAwADAAMAAwACAAEA/v/8//r/+P/2//X/8v/x//H/
8f/x//H/8P/w//D/7//v/+//7v/u/+7/7v/u/+3/7f/t/+//7//v/+//7f/t/+z/7P/u
/+7/7//v/+3/7f/t/+3/7P/q/+f/4v/e/+D/5v/r//D/9/8HABsAMwBKAF0AbgCAAJMA
mwCOAHQAUQAqAAgA8v/h/9f/0P/P/9H/0f/T/9X/1v/a/93/4f/l/+b/5//o/+n/6v/r
/+v/6//s/+z/7P/s/+3/7f/t/+3/7f/t/+3/7P/s/+v/6//r/+z/7P/t/+//7//v/+//
7f/t/+3/7f/v//D/8P/w//D/8P/x//H/8f/x//H/8f/x//L/8v/y//L/8v/y//L/8v/z
//P/9P/0//T/9P/0//X/9v/4//j/9v/3//j/+f/6//v/+//8////AAABAAIAAwAEAAUA
CAAIAAoADAAOABIAFAAWABgAGQAcAB4AIAAlACcAKQArACsALQAtAC4AMQAyADMANAA2
ADYANgA3ADUANAAzADIAMQAwAC4ALAAqACYAJAAhAB8AHAAZABcAFAASABAADgAMAAoA
CAAIAA==
         </WaveFormData>
      </LeadData>
   </Waveform>
</RestingECG>
