# Supplementary material for: Detection of Left Atrial Enlargement Using a Convolutional Neural Network-Enabled Electrocardiogram
Source: Front Cardiovasc Med. 2020 Dec 17;7:609976. doi: 10.3389/fcvm.2020.609976 (PMC7773668; doi:10.3389/fcvm.2020.609976)
Supplement: Supplementary file 2 [file Data_Sheet_2.ZIP › normal1/1802010284_8369_0000000T.XML]

<?xml version="1.0" encoding="Windows-1252"?>
<!DOCTYPE RestingECG SYSTEM "restecg.dtd">
<RestingECG>
   <PatientDemographics>
      <PatientID>1802010284</PatientID>
      <PatientAge>77</PatientAge>
      <AgeUnits>Years</AgeUnits>
      <Gender>Female</Gender>
      <PatientLastName>luhuikun</PatientLastName>
   </PatientDemographics>
   <TestDemographics>
      <DataType>Resting</DataType>
      <Site>1</Site>
      <AcquisitionDevice>MAC55</AcquisitionDevice>
      <Status>Unconfirmed</Status>
      <Priority>Normal</Priority>
      <AcquisitionTime>09:44:57</AcquisitionTime>
      <AcquisitionDate>07-16-2015</AcquisitionDate>
      <CartNumber>1</CartNumber>
      <AcquisitionSoftwareVersion>009C</AcquisitionSoftwareVersion>
      <XMLSourceVersion>MAC5000 v1.0</XMLSourceVersion>
   </TestDemographics>
   <RestingECGMeasurements>
      <VentricularRate>76</VentricularRate>
      <AtrialRate>76</AtrialRate>
      <PRInterval>150</PRInterval>
      <QRSDuration>78</QRSDuration>
      <QTInterval>410</QTInterval>
      <QTCorrected>461</QTCorrected>
      <PAxis>60</PAxis>
      <RAxis>-7</RAxis>
      <TAxis>16</TAxis>
      <QRSCount>12</QRSCount>
      <QOnset>228</QOnset>
      <QOffset>267</QOffset>
      <POnset>153</POnset>
      <POffset>212</POffset>
      <TOffset>433</TOffset>
      <ECGSampleBase>500</ECGSampleBase>
      <ECGSampleExponent>0</ECGSampleExponent>
   </RestingECGMeasurements>
   <Diagnosis>
      <Modality>Resting</Modality>
         <StatementCount>2</StatementCount>
         <LabelText>12SL ��ϳ���</LabelText>
      <DiagnosisStatement>
         <StmtFlag>ENDSLINE</StmtFlag>
         <StmtText>�������</StmtText>
      </DiagnosisStatement>
      <DiagnosisStatement>
         <StmtFlag>ENDSLINE</StmtFlag>
         <StmtText>���� ECG</StmtText>
      </DiagnosisStatement>
   </Diagnosis>
   <Waveform>
      <WaveformType>Rhythm</WaveformType>
      <WaveformStartTime>0</WaveformStartTime>
      <NumberofLeads>8</NumberofLeads>
      <SampleType>CONTINUOUS_SAMPLES</SampleType>
      <SampleBase>500</SampleBase>
      <SampleExponent>0</SampleExponent>
      <HighPassFilter>16</HighPassFilter>
      <LowPassFilter>150</LowPassFilter>
      <ACFilter>NONE</ACFilter>
      <LeadData>
         <LeadByteCountTotal>10000</LeadByteCountTotal>
         <LeadTimeOffset>0</LeadTimeOffset>
         <LeadSampleCountTotal>5000</LeadSampleCountTotal>
         <LeadAmplitudeUnitsPerBit>4.88</LeadAmplitudeUnitsPerBit>
         <LeadAmplitudeUnits>��V</LeadAmplitudeUnits>
         <LeadHighLimit>2147483647</LeadHighLimit>
         <LeadLowLimit>268435456</LeadLowLimit>
         <LeadID>I</LeadID>
         <LeadOffsetFirstSample>0</LeadOffsetFirstSample>
         <FirstSampleBaseline>0</FirstSampleBaseline>
         <LeadSampleSize>2</LeadSampleSize>
         <LeadOff>FALSE</LeadOff>
         <BaselineSway>FALSE</BaselineSway>
         <ExcessiveACNoise>FALSE</ExcessiveACNoise>
         <MuscleNoise>FALSE</MuscleNoise>
         <LeadDataCRC32>3194488742</LeadDataCRC32>
         <WaveFormData>
TABMAEwATABaAGgAdgCEAH0AdgBvAGgATQA0ABsAAgD3/+z/4f/W/9v/4P/l/+r/7v/w
//L/9P/3//j/+f/6//n/+P/3//b/+P/4//j/+P/4//j/+P/4//r/+v/6//r/+//8//3/
/v/9//z/+//6//z//P/8//z//P/8//z//P/8//z//P/8//z//P/8//z//v/+//7//v//
/wAAAQACAAIAAgACAAIAAgACAAIAAgAEAAQABAAEAAYABgAGAAYACAAIAAgACAAGAAYA
BgAGAAcACAAJAAoACwAMAA0ADgARABIAEwAUABYAFgAWABYAGAAYABgAGAAZABoAGwAc
AB0AHgAfACAAIAAgACAAIAAiACIAIgAiACQAJAAkACQAJAAkACQAJAAkACQAJAAkACQA
JAAkACQAIgAiACIAIgAgACAAIAAgAB0AHAAbABoAGQAYABcAFgATABIAEQAQAA4ADgAO
AA4ADQAMAAsACgAIAAgACAAIAAYABgAGAAYABgAGAAYABgAGAAYABgAGAAYABgAGAAYA
BAAEAAQABAAEAAQABAAEAAYABgAGAAYACAAIAAgACAAIAAgACAAIAAgACAAIAAgABgAG
AAYABgAEAAQABAAEAAcACAAJAAoACQAIAAcABgAIAAgACAAIAAYABgAGAAYABgAGAAYA
BgAIAAgACAAIAAYABgAGAAYABgAGAAYABgAGAAYABgAGAAYABgAGAAYACAAIAAgACAAH
AAYABQAEAAIAAgACAAIAAgACAAIAAgAEAAQABAAEAAYABgAFAAUABQAFAAUABQADAAMA
AwAEAAIAAwADAAMAAAD///7//f8AAAEAAwAEAAYABgAGAAYABQAFAAYABgAIAAkACgAK
AAsACgAJAAUABAABAP/////+/wAAAAD///7/AAABAAIABwAHAAYABgAGAAMA/v/9//3/
+v/4//f/9f/z//P/9f/1//T/9P/z//L/7//w/+//7v/u/+7/7//x//D/8P/w//D/8v/y
//L/8v/y//L/8v/1//7/BQAOABwAJwAyAEIAUgBcAGoAcgBvAGMAVgBBACEAAwDr/9b/
yv/G/8b/yP/L/9L/2f/f/+L/4f/j/+b/5P/l/+b/5v/l/+T/5P/m/+f/5//o/+j/6P/o
/+j/5v/m/+f/5//n/+b/5v/n/+X/5f/l/+b/5v/m/+b/5v/n/+j/5//q/+r/6v/p/+n/
6v/q/+v/6v/o/+j/6v/r/+v/6f/p/+r/6P/p/+n/6f/q/+z/7f/u//D/8P/w//H/7//x
//H/8f/z//P/9f/1//T/8//0//P/9P/0//T/9P/4//n/+//7//3//f/+/wAAAAAAAAIA
AwAFAAYABwAIAAcACAAIAAoACgAMAA0ADQANAA4ADgAQABIAEgASABEAEgASABIAEwAS
ABQAFAAUABQAFQAVABUAEwAUABUAFwAXABYAFAARABMAEQAQAA8ADQAMAAsACwAMAAkA
BgAFAAQAAgAAAP7//v////7//f/6//r/+v/6//j/+P/3//X/9//4//j/+P/2//b/9v/2
//X/9f/1//X/9f/0//T/8v/w//P/8//y//P/9P/1//b/+P/4//j/+P/4//n/+f/5//X/
9f/2//b/+P/5//n/+f/6//r/+v/6//n/+P/3//b/9v/2//f/9//5//n/+f/5//f/9//3
//f/+P/4//f/9//5//n/+f/4//b/9v/2//X/9//5//n/+f/0//b/9v/2//T/9P/0//X/
9//2//b/9v/3//f/+P/6//j/+P/3//b/9P/1//X/9P/2//j/9v/2//b/9v/2//b/9v/2
//b/9f/1//X/9f/1//X/9f/1//f/+P/4//n/+P/3//b/9f/2//f/+P/5//n/+P/3//b/
9v/2//f/9//6//r//P/9//7//v8AAAAAAgD///7/+//5//n/+f/8//3//f/+/wAA//8A
AAMAAwAAAAAAAAD9//r/+f/5//b/9v/1//P/8f/v//H/8f/w//D/7//v/+3/8f/x//D/
8P/u/+//7//u/+7/7v/u/+7/8P/u/+7/7v/u//D/+f8CAAsAEgAYACUAOABMAFoAbAB2
AHoAdwBtAFwASwAxABEA8f/Y/8r/yP/O/9D/0//a/9//5f/o/+v/6//s/+z/7f/u//D/
7//u/+7/7v/v/+//8P/w//D/8P/w//D/8P/x//H/8f/w//D/8f/x//H/8f/y//D/8P/w
//D/8v/y//D/8v/w//D/7//v/+//8P/y//L/8f/y//X/9//3//X/9f/2//b/9//3//f/
9//4//j/+P/4//j/+P/5//v//f/9//3/+//7//3//f/9//3//////wIAAgACAAIAAgAD
AAUABQAHAAcACAAKAAwADAAOAA8ADQAOAA8AEAATABQAFAAWABYAGAAZABkAHQAeAB4A
IAAeAB4AHgAdABwAHAAcAB0AHAAeAB4AHgAgACEAIQAhACAAIAAgACEAIQAgAB4AGwAd
ABsAGgAZABkAGAAXABcAGAAVABIAEQAPAA4ADQAMAA0ADQALAAkABgAGAAYABgAGAAYA
BQADAAMABAAEAAQAAwACAAEAAAD//////////wIAAgADAAIAAgAFAAUABAACAAIAAgAC
AAIAAgACAAIABAAFAAUABQABAAEAAgACAAAAAQABAAEAAgACAAIAAgAEAAQABAAEAAMA
AgACAAEAAQABAAEAAQAEAAUABgAHAAcABgAEAAMAAwADAAMAAgAEAAQABAADAAMABQAF
AAUAAAACAAIAAgAEAAQABAAFAAUABAAEAAQAAgABAAEAAgAEAAQAAwACAAIAAwADAAIA
AQAAAP///v8AAAQABgAGAAYABgAFAAQAAwACAAEAAQABAAEAAwADAAMAAwACAAIAAQAB
AAMAAwADAAMABAAFAAYABwAHAAYABQAEAAYABgAHAAcACAAIAAoACwAMAAwADgAOAA0A
CQAHAAMAAgADAAQACAALAAsADAAOAA0ADgARABEADwAOAA0ACQAEAAMAAwAAAAEAAQAA
AP///v////7//P/8//v/+//5//v/+//6//r/+P/5//n/+P/2//b/9v/2//b//P/8//r/
+v/8/wMAEAAZACAALgA9AEoAWgBuAHwAhgCMAIUAdQBgAEkALQAPAPP/2v/O/9D/0P/U
/9n/4P/j/+f/7P/x//H/8P/y//H/8v/y//H/8P/w//L/8//z//T/9P/0//T/9P/0//T/
9f/1//X/9P/0//X/9f/1//X/9v/1//T/8//y//T/9P/y//T/9P/0//P/8//1//b/+P/4
//T/9P/2//f/9f/z//P/9P/1//f/+P/5//f/+P/4//j/+v/6//r/+//7//3//f/9//z/
+//8//v//P/9/wAAAQACAAIAAgACAAQABQAHAAcABwAHAAgACgAKAAoADAANAAwADAAM
AAwADwAQABAAEgASABQAFQAVABUAFgAWABgAFgAWABYAFQAXABgAGQAbABsAHAAbABoA
GgAbABsAGwAaABoAGgAbABsAGgAYABUAFQATABIAEQARABAADwAPAA4ACwAIAAcACQAI
AAcABgADAAMAAQD///7//v/+//7//P/8//v/+f/7//z//P/8//r/+v/6//r/9//3//f/
9//6//r/+//6//j/+//7//r/+P/4//j/+P/5//r/+//8//r/+//7//v/+f/5//r/+v/4
//n/+f/5//b/9v/2//b/9P/0//T/9P/2//b/9//3//f/9//3//f/9//3//f/9//4//j/
9//3//f/9//3//b/9v/2//b/9f/1//f/9//3//T/9v/2//b/9P/0//T/9f/z//L/8v/y
//T/8//z//T/9v/2//X/9P/x//H/8P/u//D/8P/u/+7/7v/u/+7/7f/s/+v/6v/p/+n/
6f/p/+f/5//n/+f/5//o/+j/6f/p/+n/6f/p/+f/5//n/+f/6P/o/+j/6P/o/+j/6f/p
/+r/6v/s/+3/7P/s/+7/7v/u/+v/6v/n/+f/5//n/+r/6//r/+z/7v/t/+7/8f/x//D/
8P/w/+3/6P/n/+f/5P/k/+P/4f/f/9//4f/h/+D/3v/d/93/2//e/9//3//g/97/3//f
/97/4P/g/+D/4P/g/+D/4P/g/97/4v/n//D/+f8CAAoAFQAkADYARgBSAGAAbABrAF8A
UAA9ACMAAwDp/9D/vP+2/7z/vv+//8b/y//P/9T/2f/d/+D/4P/f/+D/4P/f/97/3v/c
/93/3f/e/+D/4P/g/+D/3v/e/9//3//h/+D/4P/h/+P/4//j/+T/5P/k/+T/5P/k/+T/
4v/k/+T/5P/j/+P/5P/k/+X/5P/j/+T/5//p/+n/5//n/+j/5v/n/+f/5//n/+j/6P/o
/+r/6v/q/+v/6//t/+3/7f/t/+3/7//v/+//7//x//H/9P/0//T/9P/z//P/9P/z//T/
9f/3//r//P/8//7//////wAAAQACAAMABAAEAAYABgAIAAkACQAKAAoACQAKAAsADAAN
AA0ADQAOAA8AEQARABIAEQAQABAAEQARABEADAAMAAwADQAOAA4ADQALAAwACwALAAsA
CQAIAAcABwAGAAMAAAD///3//P/7//r/+f/5//f/9f/z//T/9f/2//X/9P/y/+//8f/y
//L/8v/w//D/8P/w//H/8f/x//H/8f/w//D/7v/w//P/8//y//D/8P/w//D/8v/y//L/
8v/y//P/8//z//H/8f/y//L/8v/z//P/8//y//L/8v/y//L/8v/y//L/8v/y//P/8//z
//P/8//z//P/8//z//P/9P/0//P/8//1//X/9f/0//L/8v/y//H/8P/x//D/7//v//L/
8//0//T/9P/0//X/8//y//L/8v/y//H/8f/y//L/8v/x//D/8v/z//P/8v/y//L/8v/y
//T/8P/u/+7/7v/u/+7/7//w//H/8v/z//P/8//z//H/8f/x//H/8f/y//L/8//x//H/
8f/x//P/8//z//P/9P/0//T/9P/0//T/9f/1//j/+P/6//v/+f/4//n/+P/7//n/+f/3
//X/9f/1//j/+f/5//r//P/9//7/AQABAP7//v/+//v/+P/3//f/9P/y//H/7//t/+v/
7f/t/+z/7v/t/+3/6//t/+3/7P/s/+z/7f/t/+z/6v/q/+r/6v/s/+z/7P/s/+z/7v/z
//b//f8KABQAHQAqADoASABaAGoAdAB5AHUAaABXAEEAJQAFAOb/zv/G/8j/zP/N/9L/
1//d/+D/5f/p/+z/7P/r/+7/7v/t/+z/7P/r/+v/6v/q/+z/7P/s/+z/7v/u/+//7//t
/+z/7P/t/+//7//v//D/7v/u/+7/7v/u/+7/7P/u/+z/7P/r/+v/7v/w//P/9P/y//L/
9P/1//P/8f/x//L/8v/z//P/8//z//T/9P/0//L/8v/y//P/9f/3//f/9//4//n//P/9
//v/+//9//3//P/8//z//P/+////AQABAP////8AAAIABAAEAAYABwAKAAwADgAQAA8A
EAAQABIAEgAUABUAFQAXABgAGAAaABgAGAAYABcAFgAWABYAFwAZABwAHQAeAB0AHQAc
ABsAGQAaABsAHQAdABwAGgAXABcAFQAUABMAEwASABEAEQARAA8ADQANAAsACgAJAAgA
BQAFAAMAAQAAAAAAAAAAAAAAAAD///3//f/+//7//v/8//z//P/8//v/+//7//v//f/8
//z/+v/5//v/+v/4//r/+v/6//r/+//8//3//v/8//3//f/9//v/+//8//z/+v/7//v/
+//8//z//P/8//r/+P/2//T/9v/4//v//f/7//v/+//7//v/+//7//v/+v/6//n/+f/7
//v/+//6//j/+P/4//f/9f/3//f/9//2//j/+P/4//n/+v/7//3//P/6//n/+P/6//n/
+f/6//r/+v/5//j/9v/3//f/9v/4//j/+P/4//j/+P/4//j/9//5//b/9P/0//T/9P/3
//j/+f/6//j/9//2//X/9//3//f/9//3//j/+P/5//v/+//7//v/+//7//v/+//6//r/
+v/6//z//P/9//3//v/+/wAAAQAAAAAAAgACAAIA///+//v/+f/5//n//P//////AAAC
AAEAAgAFAAUABAAEAAQAAQD8//v/+//4//b/9f/z//H/8//1//X/9P/0//P/8//x//P/
8//y//L/8P/x//H/8P/u/+7/7v/u//D/8v/w//D/+P/8////BgARABwAKAA3AEgAWABk
AG4AdgB4AHMAbQBeAEEAHwABAOf/1P/O/8z/zP/Q/9X/2P/f/+f/7P/p/+v/7v/u/+3/
7v/w/+//7v/u/+v/6//q/+r/7P/u//D/8v/x//D/8P/v//H/8P/w//H/8f/x//H/8v/x
//D/7//u/+z/7P/q/+z/7//w//D/8f/x//L/9P/0//T/9P/2//f/9f/z//P/9P/0//X/
9f/1//X/9v/2//b/9P/0//T/9f/z//X/9f/1//j/+f/8//3//f/9//////8AAAAAAAAA
AAEAAQACAAEAAQABAAIABAACAAIABAAFAAYACAAKAAwADwAQABAAEgAPABAAEAAPABEA
EgASABQAFAAUABQAEwAUABQAFAAVABQAFgAWABYAFgAXABcAFwAWABYAFgAXABcAFgAU
ABEAFAATABMAEwAQAA4ADAALAAgABQACAAEAAgACAAIAAgD//////f/7//j/+P/4//j/
+v/6//n/9//5//r/+v/6//j/+P/4//j/9f/1//X/9f/2//b/9//2//T/9//3//b/+P/4
//j/+P/2//b/9v/2//b/9//3//f/9//3//j/+P/2//f/9//3//f/+P/5//r//P/8//z/
/P/7//r/+v/5//n/+f/5//n/9//3//f/9//4//j/9//3//f/9//3//b/9v/2//b/9f/3
//n/+f/5//T/9v/2//b/+P/4//j/+f/5//j/+P/4//j/9//3//j/9v/2//X/9P/2//f/
9//2//j/+P/4//j/+P/2//j/+P/4//j/+P/2//b/9v/2//X/9f/1//X/9v/3//j/+f/4
//j/9//3//f/9//3//f/9//3//f/9//6//r/+v/6//r/+v/7//v//v/+/wAAAQABAAAA
AQAAAAIA///+//v/+//7//v//v//////AAACAAEAAgAFAAUABgAGAAYAAwD8//v/+//4
//j/9//1//P/8P/x//D/7v/x//H/8v/x//P/8//y//L/8v/z//P/8v/w//D/8P/w//L/
9v/0//D/8v/4//v/AgALABYAIgArADoATgBgAGwAegCAAHsAZwBWAEkAMwAXAPf/2v/M
/8r/zP/Q/9X/2v/d/+X/7P/t/+3/8P/y/+//8P/y//H/8P/w//D/8f/x//L/8f/w/+//
7v/v//D/8v/z//H/8P/w//H/8f/x//H/8v/y//L/8v/y//T/9P/y//T/9P/0//P/8//1
//b/+P/4//X/9P/1//X/9v/1//b/+P/4//n/+f/5//v//P/8//z/+v/6//r/+//6//v/
+v/5//n/+f/7//v//f/9//////8BAAIAAwAEAAUABQAGAAUABwAHAAgACgAKAAoADAAN
AA8AEAARABIAEQASABIAFAAUABYAFwAXABkAGgAaABwAHAAcABwAGwAZABgAFwAXABYA
GAAYABgAGgAdAB8AIQAcABwAHAAdAB4AHgAdABsAGQAXABYAFQATABIAEQARABIADwAM
AAsADQAMAAsACgAJAAkABwAFAAEAAAD///7///8AAAAA///9//7//v/+/wAAAAAAAAAA
/f/9//3//f/9//z//P/6//r//f/9//z//P/8//z//P/8//z//P/8//z//f/9//3/+v/5
//n/+P/6//v/+//7//z//P/8//z//v/+//7//v/7//r/+v/5//f/9//3//f/+v/7//z/
/f/8//z/+//7//v/+//7//r//P/8//z/+//5//v/+//7//b/+P/4//j/+P/4//j/+f/6
//r/+//8//r/+f/5//r/+v/6//n/+P/2//f/9//2//j/+P/4//j/9v/2//b/9v/7//3/
+f/3//j/+v/6//r/+v/5//j/9//2//f/9//3//f/9P/z//L/8f/1//j/+v/9//v/+//7
//v/+//7//v/+//8//z//P/8//z//P/9//3//v/+/wAAAQADAAQABwAIAAUAAQD///v/
+//7//v//v8BAAEAAgAEAAMABAAHAAcACAAIAAgABQD+//3//f/6//j/9//1//P/8//1
//X/9P/0//P/8//x//P/8//y//L/8P/x//H/8P/x//L/8//0//L/8P/y//T/9P/6/wMA
CAAPABgAJAAxAEQAWABqAHYAgACGAIEAcwBkAE8ANwAZAPX/2P/K/8r/zv/Q/9P/2P/f
/+n/8P/v/+//8v/y//H/8v/y//H/8P/w//L/8//z//T/9P/0//T/9P/0//T/9f/1//P/
8v/y//P/8f/x//H/8v/0//T/9P/0//T/9P/y//T/9f/2//b/9//3//j/+v/6//j/+P/6
//v/+f/3//f/+P/4//n/+f/5//n/+v/6//r//P/8//z//f/9//////////3//f//////
/////wEAAQACAAIAAgACAAQABQAHAAcABwAHAAgACgAJAAgACQAJAAkACgALAAwAEAAS
ABMAFgAUABYAFwAXABgAGAAXABgAGgAaABoAGQAYABgAGAAZABkAGgAZABgAFgAXABcA
FwAWABgAGgAdAB0AHAAaABcAGQAXABYAFQAUABIAEAAPABAADQAKAAkACQAIAAcABgAH
AAcABQADAAIAAgACAAIAAAAAAP///f/8//z/+//6//r/+v/6//r//P/9//7////9//z/
/P/6//r//f/9//z//P/8//z//P/6//r/+v/6//v//f/+/////f/9//7//v/8//3//f/9
//z//P/8//z/+v/6//r/+v/7//z//v////3//f/9//3/+//7//v/+//8//z/+//7//v/
+//7//r/+P/4//j/9//1//f/9//3//j//P/+/wAA/f/8//v/+//7//r/+v/6//j/9//3
//j/+P/4//f/9v/4//n/+f/4//T/+P/6//j/+P/4//j/9v/2//b/9v/1//X/9f/1//f/
9//3//f/9//4//j/+f/3//f/9//3//n/+f/5//n/+P/4//j/+P/4//j/+f/5//z//P/+
/////v/+/wAAAAACAP///v/7//j/9//2//j/+f/5//r//P/9//7/AQABAAIAAgACAP//
+v/5//n/9v/0//P/8f/v/+//8f/x//D/8P/v/+//7f/v/+//7v/u/+7/7//v/+7/7v/u
/+7/7v/s/+7/8P/w//L/9P/3//z/BQAMABQAHwAyAEQAUgBeAGwAcgB1AG0AXgBLADMA
FQD5/+L/0v/K/8b/zP/R/9b/1f/b/+b/6f/p/+z/7P/t/+7/7v/t/+z/7P/s/+3/7f/u
//D/8P/w//D/7//u/+7/7f/v/+7/7v/v/+//7//v//D/8v/y//L/8v/x//D/7f/u/+//
8P/w//H/8//0//b/9v/0//T/9v/3//b/8//y//L/9P/1//X/9f/3//j/+P/4//b/9v/2
//f/+P/7//z//f/8//v//P/7//v/+//9//3//v/+//7//v8AAAEAAwADAAMAAwAEAAYA
BgAGAAgACQAJAAoACwAMAA8AEAAQABIAEgAUABUAFQAWABYAFQAWABgAGAAYABcAGAAY
ABgAGQAYABoAGgAaABgAGQAZABkAFwAYABkAGwAcABwAGwAZABkAFwAWABUAEwASABEA
EQAOAAsACAAHAAcABgAFAAQABgAHAAYABQAAAAAAAAAAAP7//v/9//v//f/+//7//v/9
//z/+//6//v/+//7//v/+//6//r/+P/5//3//v/+//3//P/7//r//P/8//z//P/7//v/
+v/5//n/+f/6//r//P/9//3//f/+//7//v/+//z//P/8//z//P/8//3//f/9//3//f/9
//3//f/9//3//P/8//v/+//9//3//f/8//r/+v/6//n/+//9//3//f/6//z//P/8//z/
/P/8//3/+//6//r/+v/6//n/+f/6//z//P/7//r/+v/7//v/+v/6//r/+v/6//r/+v/6
//r/+P/4//j/+P/4//n/+v/7//z/+f/5//n/+f/5//n/+f/5//f/+P/4//n/+f/5//n/
+f/7//v/+//7//z//P/8//z//P/8//3//f/+//7/AAABAAQABAAGAAYABAABAAAA/f/5
//n/+f/8//7///8BAAQABQAGAAkACQAIAAgACAAFAAAA//////z/+v/5//f/9f/0//X/
9P/y//P/8//0//P/8//z//L/8v/w//H/8f/w//H/8v/z//T/9P/0//L/8v/y//T/+f8A
AAcAEAAWAB0AMgBMAF4AagB4AIAAfQB1AGYAVQBBACMABwDw/9z/zv/G/8r/0//c/93/
4f/k/+f/7//y/+7/7f/w//L/8f/w//D/8v/z//P/9P/y//L/8v/y//D/8P/x//H/8f/w
//D/8f/z//P/8//0//b/9v/2//b/9v/2//T/9v/2//b/9f/1//T/9P/1//T/8v/y//T/
9f/3//X/9f/2//b/9//3//f/+f/6//r/+v/6//r/+v/7//3//////////////wEAAQAB
AAEAAwADAAIAAgACAAIAAgADAAUABQAGAAcACQAMAAwADAAOAA8ADQAOAA8AEAAPABAA
EAASABMAFgAYABkAGwAcABwAHgAdABwAGwAZABsAHAAdAB8AHgAgACAAIAAgACEAIQAh
AB0AHAAbABsAHgAeAB0AGwAdABsAGgAZABsAGgAZABkAGAAVABIAEQAPAA4ADQAMAA0A
DQALAAkABwAIAAkACgAJAAgABgADAAQABgAHAAgABwAGAAUABAAFAAUABQAFAAcABgAG
AAQABAAHAAcABgAEAAQABAAEAAIAAgACAAIAAwAFAAYABwADAAMABAAEAAQABQAFAAUA
AwACAAEAAAAAAAAAAAAAAAIABAAHAAkABgAFAAQAAwAFAAUABQAFAAUABAACAAEAAwAD
AAMAAgAAAAAAAAD//wEAAwADAAMAAAACAAIAAgACAAIAAgADAAMAAgACAAIAAgABAAEA
AgABAAAA/v/8//3///8AAAAAAgACAAIAAgABAAAA///+//v///8CAAEAAAD///7//v/+
//7//v/9//3//f/9//////////////8AAAAAAQABAAEAAQABAAEAAQABAAEAAgACAAIA
AgAEAAQABQAFAAQABAAGAAcACAAIAAoACgAKAAcABgADAP///////wIAAwADAAQABgAI
AAoADgAPAA4ADgAOAAsABQADAAIA/v/+//3/+//5//n/+//7//r/+P/3//f/9f/2//X/
8//y//T/9//5//r/+P/4//j/+P/6//j/9v/2//z/AAADAAwAGQAiACoAOQBIAF4AcAB8
AIYAjACDAHUAaABTADMAFQD3/+D/1P/U/9b/1v/Z/97/4//p//L/9//5//b/9P/3//j/
9v/1//T/9P/2//f/9//4//b/9v/2//b/9v/2//f/9//4//j/+f/7//n/+f/5//r/+v/6
//r/+v/8//z/+v/8//n/9v/y/+//9v/6////AgD+//7/AAABAAEA/////wAA/v//////
//8BAAIAAgACAAIAAgACAAMAAQADAAMAAwAFAAUABwAHAAcABwAJAAkACAAIAAgACAAM
AA0ADwAPAA0ADQAOABAAEAAQABIAEwARABIAEwAUABcAGAAYABoAGgAcAB0AHQAfACAA
IAAiACIAIgAiACEAHgAeAB4AHwAiACQAJAAkACMAIwAiACEAIQAiACMAJQAkACQAIwAh
ACAAHQAbABkAGgAaABoAGwAcABkAFgAVABMAEgARABAADgANAAoABwAFAAYABwAIAAgA
CAAHAAUAAwAEAAQABAAGAAYABgAGAAUABQAFAAUAAwACAAIAAAAAAAMAAwACAAIAAgAC
AAIABAAEAAQABAACAAMAAwADAAMAAwAEAAQABAAFAAUABQADAAIAAQAAAAEAAgADAAQA
BAAEAAUABQAFAAUABQAFAAMAAwADAAMABAAEAAMAAwADAAMAAwACAAQABAAEAAMAAQAD
AAMAAwD+/wAAAAAAAAIAAgACAAMAAwACAAIAAgABAP///v/+/wEAAgACAAIAAgADAAMA
AgACAAIAAgACAAAAAAAAAAAA//8CAAIAAgACAAIAAgACAAIAAgADAAMAAwADAAEAAQAB
AAEAAwAEAAQABQAFAAUABQAFAAQAAwACAAEABAAEAAQABAAGAAYABwAHAAgACAAKAAsA
DQAOABEAEgAQAAsACAADAAMAAwADAAYABwAHAAgACgAMAA4AEgATABAAEAAQAA0ACAAH
AAcABAAAAP///f/7//3///////7/AAD//////f///////v/+/wAAAQABAAAA///+//3/
/P/8/wIAAgAAAAQACAALABAAGwAqADQAQQBUAGIAcgCAAIYAhgCBAHUAZABLAC0AEQD3
/+L/1v/W/9r/3P/h/+j/7f/z//T/+f/9//7//v///wAAAQABAAEAAgAAAAEAAQACAAEA
AAD///7/AAAAAAEAAQABAAAAAAABAAEAAQABAAIAAgACAAIAAgADAAQAAwAGAAYABgAF
AAUABQAGAAgACAAEAAQABgAHAAoACQAKAAwACQAJAAgABwAJAAoACgAKAAsADAANAA8A
DgAPAA4ADQANAA0ADwAPABAAEQAUABUAFQAUABMAEgAWABcAGQAZABkAGQAaABwAHAAc
AB4AHwAhACIAIwAkACMAJAAkACYAJQAmACYAJQApACoAKgAsACwALAAsACsAKwAsAC0A
LwAvADAALwAuAC4ALwAvAC8ALQAuAC8AMQAyADIAMQAvAC0AKwAqACkAKQAoACcAJwAo
ACUAIgAhACEAIAAfAB4AHAAbABgAFQASABIAEgASABQAFAATABEAEQASABIAEgASABIA
EgASABMAEwATABMAEgAQAA8ADAAMAA8ADwAOABAAEAAQABAAEQASABMAFAATABMAEgAR
ABEAEwAWABgAFAATABEADwAQABAAEAAQABIAEgASABIAEAAQABEAEQATABMAEwATABMA
DwARAA==
         </WaveFormData>
      </LeadData>
      <LeadData>
         <LeadByteCountTotal>10000</LeadByteCountTotal>
         <LeadTimeOffset>0</LeadTimeOffset>
         <LeadSampleCountTotal>5000</LeadSampleCountTotal>
         <LeadAmplitudeUnitsPerBit>4.88</LeadAmplitudeUnitsPerBit>
         <LeadAmplitudeUnits>��V</LeadAmplitudeUnits>
         <LeadHighLimit>2147483647</LeadHighLimit>
         <LeadLowLimit>268435456</LeadLowLimit>
         <LeadID>II</LeadID>
         <LeadOffsetFirstSample>0</LeadOffsetFirstSample>
         <FirstSampleBaseline>0</FirstSampleBaseline>
         <LeadSampleSize>2</LeadSampleSize>
         <LeadOff>FALSE</LeadOff>
         <BaselineSway>FALSE</BaselineSway>
         <ExcessiveACNoise>FALSE</ExcessiveACNoise>
         <MuscleNoise>FALSE</MuscleNoise>
         <LeadDataCRC32>1663014493</LeadDataCRC32>
         <WaveFormData>
RgBGAEYARgBOAFYAXgBmAEsAMgAZAAAA8//o/93/0v/V/9b/1//Y/97/4v/m/+r/8f/2
//v/AAD///7//f/8//n/+P/3//b/+P/4//j/+P/2//b/9v/2//f/+P/5//r//P/8//z/
/P/8//z//P/8//r/+v/6//r/+v/6//r/+v/7//z//f/+//z//P/8//z//P/8//z//P/8
//z//P/8//z//P/8//z///8AAAEAAgD///7//f/8////AAABAAIAAgACAAIAAgAAAAAA
AAAAAAQABgAIAAoABwAGAAUABAAIAAoADAAOABEAEgATABQAFAAUABQAFAAVABYAFwAY
ABsAHAAdAB4AIQAiACMAJAAkACQAJAAkACYAJgAmACYAJwAoACkAKgAqACoAKgAqACgA
KAAoACgAKAAoACgAKAAnACYAJQAkACIAIAAeABwAGgAaABoAGgAYABYAFAASABIAEgAS
ABIADwAOAA0ADAAJAAgABwAGAAQABAAEAAQABQAGAAcACAAHAAYABQAEAAYABgAGAAYA
BgAGAAYABgAGAAYABgAGAAgACAAIAAgACgAKAAoACgAKAAoACgAKAAwADAAMAAwACgAK
AAoACgAMAAwADAAMAAoACgAKAAoACgAKAAoACgAMAAwADAAMAA4ADgAOAA4ADgAOAA4A
DgAMAAoACAAGAAkACgALAAwADAAMAAwADAAKAAoACgAKAAoACgAKAAoADAAMAAwADAAL
AAoACQAIAAkACgALAAwACwAKAAkACAAIAAgACAAIAAYABgAGAAQABQAGAAkACwAKAAgA
BwAGAAgACgAKAAwADAAPAA8ADwARABIAFAAYABgAGAAYABoAHAAaABoAGwAaABkAGAAX
ABkAGQAYABcAGQAVABIAEgAWABsAGwAZABgAGAAWABQADwAMAAsADAANAA0ACgAMAA4A
CAAGAAUA///+//3//P/9//7///8BAAAAAAAAAP7///////7/+//8//z//v/+/////f/9
/wMACwANAA4ADgAWABwAHwAmADEAPgBKAFsAaABwAHcAcgBQACEABAD4/+3/4P/c/9v/
2f/Y/9j/3f/g/+T/7P/0//n/+//9/wMABQACAP//AAAAAAEAAQAAAP///f/7//3//v8A
AAIA/v/9//3//P/8//3//v////7//f/8//v//P/+/wIABAAEAAQAAgAEAAIAAQD//wEA
AQABAAIAAgAEAAYABgADAAQABAAGAAYABAACAAAA/v8CAAMABAAFAAMAAwAEAAUABwAH
AAcABwAHAAgACgALAAkABwAGAAUABwAHAAcABwALAAsADQAOAA4ADwARABEAEQATABUA
FQAaABoAGgAcAB4AHgAfACEAIAAgACAAHwAfACEAIgAiACEAIQAiACQAJgAnACgAKwAs
ACwALAAsACsAKwAsAC4ALgAuAC0ALQAtACwAKwAqACgAJwAmACMAIgAiACEAIQAdABwA
GgAZABcAFQAUABEAEwARABEADgANAA0ADwANAAsACQAHAAYABQAFAAUABAAGAAcABwAG
AAUABQAGAAYABgAEAAQABQAFAAUABQAFAAQABAAEAAQABgAIAAYABgAGAAYACAAIAAYA
BwAHAAYABwAHAAcABwAHAAcABwAHAAYABgAGAAYABwAHAAYABQAGAAYABwAIAAYABAAC
AAAAAgADAAMAAwAHAAgABwAIAAYABgAHAAcABgAGAAYABgAHAAcABwAHAAUABQAHAAQA
AwAEAAMAAgADAAIAAwADAAMABAAEAAQABAADAAAA//8FAAEABAAEAAQABAAEAAMAAgAB
AAAAAgAAAAAAAAAAAAEAAQAAAAIAAgACAAQABAAGAAcACwAKAAsADAAMAAwADgANAAwA
DwASABUAFAATABMAEgARABIAEwAUABUAEgARABEADQAKAAoADAARABAADQALAAoACQAI
AAUABAACAAQABwAHAAIABAAEAP7//v/9//j/+P/2//b/9f/0//X/9f/2//b/9v/0//b/
9//3//X/9P/0//T/9P/z//P/9//7//v//f8IAA4ADgAOABUAHgAjACoAPABNAFQAYABt
AGgASAAZAPj/5v/Z/8j/wP/H/8//zv/Q/9f/2P/c/+j/8v/3//3//f/7//3/+v/z//L/
8v/z//P/8//z//L/8f/y//T/9//6//b/9f/1//T/8v/z//T/9f/1//X/9f/1//T/9P/2
//b/+P/4//b/+P/2//X/8//1//P/8//0//T/9v/4//j/9f/0//T/9v/2//f/+P/5//r/
+f/5//n/+f/4//f/9//3//n/+f/5//n/9v/2//f/9//6//v//f//////////////////
/wEAAgAEAAUABwAHAAQABQAGAAUACQAKAAsADgAPAA4ADgAPABAAEgAUABUAGQAbABwA
HAAbABsAHAAeAB8AHwAfACEAIQAgAB8AHgAhACEAIgAkACAAIAAfAB8AHwAeAB0AHAAc
ABsAGgAXABYAFgAVABUAEAAOAAsACQANAA0ADgANAAsABwAFAAAA/////wEA////////
//8AAP7//f/8//r/+v/7//v/+v/3//f/+P/4//n/+P/5//v/+//7//v/+//+//7//v/+
//v//P/5//j/+//8////AAD+///////+//z/+//6//n//f/9//3//f/9//7///8AAP7/
/f/7//n/+//8//7/AAAAAAAAAAAAAP/////+//3//P/8//r/+v/8//z//f/9//7//v/+
//7////////////8//v//P/4//n//P/9//7//P/6//r/+f/7//z//P/8//3//f/7//v/
+//7//v//P/8//7//v/+//7//v/7//r/+f/4//r/+P/4//j/+v/7//v/+v/8//7/AAAE
AAIAAgABAAMABAAFAAYABgAHAAoACgAKAAwADgAQAA4AEAARABEAEQAOAA0ADAALAAwA
CwALAAcABQAGAAkADwANAAsACgAKAAgABgACAAAAAgAEAAcABwADAAQAAwD8//z/+//2
//b/9v/2//X/9P/z//P/9P/0//T/8v/0//X/9v/1//X/9v/1//T/8v/x/+//9f///wcA
CAAMABQAFAAVACAALQA6AEYAVQBeAGQAZwBUACoAAwDy/+r/2//U/9T/z//J/87/1v/V
/9b/3P/k/+r/8//5//3/AQD9//r/+f/2//b/9//3//b/9f/z//H/7//w//L/9P/z//P/
9P/0//T/9f/2//f/+f/5//n/+f/3//b/9//2//b/9v/0//b/+f/5//j/+//6//n/+f/4
//r//P/8//n/9//2//f/9v/3//j/+f/6//v/+//7//v/+//7//z//f/9//3//f/9//7/
/v//////AAD//////////////////wMAAwAFAAYACAAJAAsACwALAA0ADwAPABIAEgAS
ABQAFQAUABQAFQAVABYAFwAXABkAGwAcABwAHgAfACEAJAAjACMAIwAlACYAJgAmACYA
JQAlACYAKAAkACQAIwAjACUAJAAjACIAIwAjACMAIQAdABwAGgAZABcAFgAUABMAEQAP
AA4ACwALAAkACQAGAAQABQAIAAcABAADAAIAAgABAAEAAQAAAAIAAwADAAIA/////wAA
AAAAAP7//v//////////////AQACAAMABAADAAQAAQAAAAIAAgAEAAQABAAFAAUABAAB
AAEAAQABAAUABQAFAAUABAAEAAQABAAHAAcABgAFAAQABAAFAAYABgAGAAYABgAGAAcA
BwAHAAYABgAEAAQABQAGAAgACQAHAAYABQAEAAUABQAFAAUAAwADAAUAAgACAAQABAAE
AAYABAAEAAMAAQACAAIAAgAFAAUAAwADAAUAAwAAAAAAAAAAAAAAAgACAAIAAgACAAAA
AAAAAAIAAwADAAIAAAAAAAAAAgAEAAYABwALAAoACwAMAAwADwASABIAEgAUABYAGAAW
ABQAFQAVABUAEwATABMAEwAQAA8ADwALAAoACgAMABEAEQAPAA4ADgANAAwACQAIAAYA
CAALAAsABgAIAAgAAgAAAP//+v/6//r/+v/5//j/+f/5//r/+v/8//r//P/9//z/+f/3
//b/+P/4//f/9//x//X///8FAAoADAAQABoAHwAgACcAMABCAFcAZABqAG8AagBOACEA
/v/y/+v/3P/S/9P/0f/Q/9L/1//a/9z/4P/o/+//9f/9/wEA+//6//3/+//6//r/+f/4
//f/9f/z//X/9v/4//r/+v/5//n/+P/3//f/9//3//j/+f/6//v/+v/6//z//P/6//r/
+P/6//r/+f/3//n/+f/5//r/+v/8//7//v/7//j/+P/6//r/+P/4//j/+P/6//v//P/9
//z/+//7//v//f/9//3//f/8//z//f/9//3//f/+////AQADAAUABwAIAAcACAAIAAYA
BwAJAAkACQALAA0ADQASABIAEgAUABgAGAAZABsAGwAcAB0AHQAdAB8AIAAgAB8AHwAg
ACIAIQAhACEAIwAmACYAJgAmACcAJwAoACoAJwAmACQAIwAkACQAJAAkACMAIQAfABsA
GwAcABwAHQAYABYAEwARABMAEQAQAA0ADwANAA0ACgAFAAUABwAFAAMAAQD///7/////
/////v/+///////+//////8AAAAAAAD+//7///8BAAEAAQABAAAAAAAAAAAAAAACAAAA
AAAAAAAAAgACAAAAAQABAAAAAQABAAEAAQAFAAUABQAFAAIAAgACAAIAAwADAAIAAQAA
AAAAAQACAAQABAAEAAQAAwADAAIAAQAEAAQAAgACAAAAAAABAAEA///+//3//P/9////
AQADAAAA//8AAPz//v8AAAAAAAD+//z//P/7//z//v///wAA//////3//f/9//3//f/+
//7//f/6//z//P/8//z/+v/6//r/+v/9//z//f/+//3//f/8//r/+v/6//r//P/+/wAA
AQAFAAYABwAIAAgACQAMAAwADAAKAAwADgAMAA0ADwAQABEADwAPAA8ADwAQAA8ADwAL
AAYABgAIAA0ADQALAAoACgAGAAQAAAD+/wAAAgAFAAUABAAGAAYAAAD+//3/+P/4//b/
9v/1//T/8//z//T/9P/0//L/9P/1//X/8//y//L/9v/2//X/9f/z//P/9////wQACAAQ
ABQAEwAYAB8AKAAyAEEATgBcAGUAZgBaADkADADs/9n/zP/E/8P/yf/O/9D/0f/S/9r/
5P/q/+//9//7////AQD+//f/8//y//L/8f/x//H/8P/v/+//8P/y//T/8v/x//H/8P/y
//P/9P/1//X/9f/1//X/8//y//P/8v/0//T/8v/0//T/8//x//P/8//z//T/9P/0//b/
9v/z//L/8v/0//T/9P/0//T/9P/1//X/9f/1//X/9f/2//f/9//3//f/9//2//b/9//3
//f/9//4//n/9//3//f/9//7//v//f/+//7///8BAAEAAwAFAAcABwALAAwADQAQABEA
EAAQABEAEwAUABUAFQAVABcAGAAYABoAGwAdACAAHwAfAB8AIQAgACAAIAAgACEAIQAi
ACQAIAAgAB8AHwAgACAAIAAgACAAHwAeABsAGAAYABcAFwAVABQAEgARABEADwAOAAsA
CwAJAAkABgADAAMABQADAAIAAQAAAAAAAAABAAIAAgAAAAEAAQAAAAEAAQACAAIAAgAA
AAAAAQD///////////7//v/+//7///8CAAEAAgACAAIABAAEAAIAAwADAAIAAwADAAMA
AwAFAAUABQAFAAIAAgACAAIAAwADAAIAAQACAAIAAwAEAAIAAgACAAIAAwAFAAYABwAI
AAgABgAGAAMAAgACAAEAAQACAAMABAADAAMAAwADAAUABQAHAAQABgAIAAgACAAHAAQA
AwABAP//AAAAAAAAAgADAAIAAwAFAAUABQAGAAQAAwADAAMABQAAAP7/AQACAAMABAAF
AAYABwAIAAUAAgABAAAABAAFAAUABAADAAIAAQACAAQACAALABEAEQARABEAEAARABQA
FAAUABYAGAAaABgAFwAXABYAFQAXABcAFwAXABgAFwAXABMAEgASABQAGQAZABcAFgAW
ABEADgAJAAYACAAKAA0ADQAKAAwADAAGAAIAAQD8//z///8AAAAAAAD+//3//f/8//7/
/P/+////AQD///7//v/+//7//f/9/wEABwALAA8AFgAcAB4AJAArACwANQBGAFIAWwBo
AHAAbwBWACwADwAGAPr/6f/g/+D/3//b/9b/2v/j/+T/5P/u//j//f8DAAkACQAFAAQA
AQD9//z//P/7//7//////////f/+/wAAAgACAAEAAQAAAAIAAwAEAAUABAADAAIAAQAA
AAAAAgACAAEAAAD9//7/AAABAAEABQAEAAMAAwACAAMABgAHAAUABAAEAAYABgAGAAYA
BgAGAAQAAwACAAEAAgADAAUABwAJAAkACQAJAAcABgAGAAUACAAJAAsADQANAA0ADQAN
AA0ADQAPABAAEAARABMAEwATABUAFwAXABoAGgAaABwAIAAgACEAIwAiACIAIgAhACUA
JwAoACgAKAApACsALgAuAC0ALAAtAC4ALgAuAC4ALwAvADAAMgAyADIAMQAxADMAMgAx
ADAAMgAxADAALQApACgAJgAlACMAIgAgAB8AHQAbABoAFwAZABcAFwAUABEAEQATABEA
EAAPAA4ADgAPAA8ADwAOAAwADQANAAwACwALAAwADAAOAAwADAANAA0ADQANAA0AEAAQ
ABAAEAAOABAADgAOAAwADAAOAA4ADAANAA0ADAAMAA0ADgAPABMAEwATABMAEAAQABAA
EAATABMAEgARAA4ADgAPABAADgAOAA4ADgAQABEAEQARABAAEAAOAA4ADwAQABIAEwAQ
ABAAEAAQAA0ADQANAA0ADwAPABEADgANAA4ADQAMAA4ADAAMAAsADQAOAA4ADgAOAA0A
CgAJAAoACwAMAA4ACgALAA4ADgAOAA4ADgAMAAwADAAMAAsACAAHAAYACQALAAwADAAK
AAoACgAMAAwADgAPABMAFQAXABkAGgAZABwAHAAcABwAHgAgAB4AHgAfAB8AHwAfAB8A
HwAfACAAHwAfABsAGgAaABwAIQAgAB0AGwAaABoAGAAUABIAEQASABQAEwARABQAFQAQ
AA4ADQAIAAgABgAGAAUABAADAAMABAAEAAIAAAACAAMAAwABAAAAAAAEAAQAAwADAAMA
AwAFAA0AFgAaABwAJAArAC4AMQA4AEgAWQBoAHQAeQB0AFQAIQD8//D/6//g/9r/1//X
/9r/4P/l/+L/4v/u//r/AQADAAUABwAHAAAA/////wAAAgADAAIAAQD///3///8AAAIA
BAACAAEAAQAAAP7///8AAAEAAwADAAMAAwAAAAAAAgACAAMABAADAAYABQADAAAAAQAD
AAMABAAEAAMABAADAP//AAAAAAIAAgAEAAQABAAEAAQAAwACAAEAAwADAAQABQAEAAMA
AgABAAEAAgAEAAUABQAFAAYABwAJAAkACQAJAAkACQALAAwACgALAA0ADQAPABEAEwAT
ABYAFgAWABgAHAAcAB0AHwAdAB4AHwAfACEAIwAkACQAIwAjACQAJgApACkAKQArACoA
KgAqACoAKQApACoALAAsACwAKwArACkAKAAnACYAJAAjACIAHwAgACIAIwAlAB8AHgAc
ABsAGwAZABgAFQAVABMAEwAQAAwACwAMAAkACgAJAAgACAAFAAUABQAEAAUABwAIAAgA
BwAHAAgACAAIAAYABgAHAAkACQAJAAkACQAIAAcABgAIAAoACAAIAAoACgAMAAwACwAL
AAoACAAJAAkACQAJAAsACwALAAsACwAMAA0ADgANAA0ADAALAAoACgALAAwADAAMAAwA
DAAMAA0ADQANAA4ADgAMAAwADgAOAA8ADwAQABAAEAAQAAwACwAKAAkACwALAA0ACgAK
AAwADAAMAA4ADAAMAAsACwAMAAwADAAPAA8ADQANAAsACQAHAAYACAAHAAcABwAJAAgA
CAAKAAwADgAOAA4ADgAMAAwADAAMAAwACgAKAAoACgALAAsACgAIAAgACAAKAAsADgAQ
ABUAFgAXABgAGAAYABoAGQAYABgAGgAcABoAHAAdAB0AHQAfAB8AHwAfABwAGwAbABcA
EwASABMAFwAZABcAFgAWABYAFAAQAA4AEAASABUAFQASABQAFAAOAAoACQAEAAQABgAG
AAUABAADAAMABAAEAAMAAAABAAEA///9//z//P8BAAIAAgADAAUAAQAJABMAGgAgACQA
KAApAC4ANwBEAFIAXQBoAHQAcwBqAE4AHQD8//T/6//e/9j/2f/b/9z/3P/h/+j/7v/2
/wAAAwAHAAsADQAHAAIA/f/8//z//f/9//7/////////AQACAAQABgAGAAUABQAEAAYA
BwAIAAkABwAFAAMAAQACAAIABAAEAAQABAACAAQABgAFAAMABQAIAAkACwAMAAkACgAJ
AAUABQAGAAkACgAIAAgACAAIAAcABwAHAAcABwAHAAgACQAKAAsADAANAA4ADgAPAA8A
EAAPAA8ADwAPAA8ADwAPABEAEQATABQAEgATABUAFQAWABkAHAAdAB8AHgAdAB4AIgAi
ACMAJQAlACYAJwAnACkAKwAsACwAKwArACwALgAvAC8ALwAxADIAMgAyADIAMwAzADQA
NgAyADIAMQAxADMAMgAxADAAMgAxADAALQAsACwAKwArACUAJAAiACEAIwAhACAAHQAf
AB0AHQAaABgAGQAcABsAGAAVABIAEAAPAA8ADwAOABAAEQARABAAEQARABIAEgATABIA
EwAVABMAEwATABMAEgASABIAEgAUABYAFAAUABYAFgAYABgAFgAXABcAFgAXABcAFwAX
ABkAGQAZABkAFwAWABUAFAAXABcAFgAVABUAFgAYABoAGAAYABgAGAAYABkAGQAZABoA
GgAYABgAFgAWABcAFwAUABQAFAAUABQAFQAWABcAFQAVABcAFAAVABgAGQAaABkAFgAV
ABMAEQASABIAEgAUABUAFAAVABUAEwAWABgAGAAYABgAFAASABAADgAPAA4ADwAQABMA
FQAWABYAFgAWABYAGAAWABgAGQAdAB4AHwAgACAAIQAkACQAJAAiACQAJgAkACQAJQAl
ACUAJwAnACcAJwAkACMAIwAfABwAHAAeACMAJQAjACIAIgAiACAAHAAaABcAGAAaABkA
GAAaABoAFAATABMADwAQAA8ADgAMAAoACQAJAAoACgAMAAoADAANAA0ACwAKAAoADAAM
AAsACwAPAA0ADwAZACIAIgAiACoALwAyADcAQABOAFsAbAB6AIMAhAByAEMAEgAAAAEA
+P/s/+n/6f/m/+j/6f/s/+z/6v/0////BwANAA8ACwAKAA0ADAAMAA0ADQAMAAsACQAH
AAcACAAKAAwACgAJAAkACAAIAAkACgALAAsACwALAAsACwAMAA8AEAAOAA4ADAAOAA4A
DQALAA0ADwAPABAAEAAPABAADwALAAwADAAOAA4ADgAOAA4ADgAPAA8ADwAPAA8ADwAQ
ABEAEwATABMAEwARABAAEAAPABMAEwAUABUAEwATABMAEwAXABcAGQAaABgAGQAbABsA
HQAfACEAIQAjACIAIQAiACYAJgAnACkAKQAqACsAKwArAC0ALgAuAC8ALwAwADIAMwAz
ADMANQA2ADYANgA2ADkAOQA6ADwAOQA4ADYANQA3ADYANQA0ADYANQA0ADEALgAuAC0A
LQArACoAKAAnACUAIwAiAB8AHwAdAB0AGgAVABUAFwAVABQAEwASABIAEgATABQAFAAS
ABMAEwASABEAEQASABIAEQAOAA0ADQAOAA8AEAARABEAEAAPAA4ADwASABEAEgASABIA
FAAUABYAFwAXABYAFAATABIAEQAVABUAFQAVABQAFAAUABQAFAATABEADwAQABAAEQAS
ABQAFAAUABQAFAAVABUAFQAVABQAEQAQAA4ADgAPAA8ADwAQABEAEgAQAA8ADgANAA4A
DwASABAADgAQABAAEAAQAA4ADgANAA4AEAARABIAEgARAA4ADQAPAA8ADwAQAAoADwAN
AAsACgALAAwADQAOABAAEAAQABAADwAMAAsACgAMAA0ADQAMAAwADAAMAA4ADAAOAA8A
EwAVABcAGQAaABsAHgAeAB4AHAAeACAAHgAcAB0AHQAdAB4AHwAgACEAHgAdAB0AGQAU
ABQAFgAbABwAGwAbABwAGgAYABQAEgARABIAFAATABAAEgASAAwADAALAAYABgAGAAYA
BQAEAAMAAwAEAAQAAgAAAAIAAwADAAEAAAAAAAEAAAD+//3///8DAAcACwASABIAFAAc
ACcAJgAnADQARgBTAF4AbgB3AHAAXAA3AAgA6v/l/97/0P/R/93/3P/U/9f/4P/i/+r/
9v/7//v/AwAFAAMABAD///3//P/8//v/+//7//r/+f/5//r//P/+//r/+f/5//j/+f/7
//3////+//3//P/7//r/+v/8//z//v/+//z//v/8//v/+f/7//v/+//8//z/+//8//v/
9//3//j/+//8//7//v/+//7//f/9//3//f/7//v//P/9//v/+//7//v/+v/6//v/+/8A
AAEAAwAFAAMAAwADAAMAAwADAAUABgAEAAUABwAHAAcACQALAAsADgAOAA4AEAASABIA
EwAVABUAFgAXABcAGQAbABwAHAAdAB0AHgAgAB8AHwAfACEAIAAgACAAIAAfAB8AIAAi
ACAAIAAfAB8AIgAiACIAIgAiACEAIAAdABoAGgAZABkAFwAWABQAEwATABEAEAANAA0A
CwALAAgABwAHAAkABwAEAAMAAgACAAAA///+//z//f///wAAAAD/////AAAAAP///P/7
//v/+//7//v/+//9//7///8AAP//AAD9//z//P/8//7//v8AAAEAAQAAAP//////////
///9//v/+f/6//z//v8AAAAA///9//v/+//8//7/AAAAAAAAAAAAAP3//f/8//v//v/+
//z//P/8//z//f/9//r/+v/6//r/+//7//v/+//6//n/+v/2//j/+v/6//r/+v/4//j/
9//3//j/+P/4//f/9//1//X/9//3//f/+P/2//X/9f/1////+v/0//T/9P/0//T/9f/2
//f/+P/3//T/8//y//b/9//3//b/+P/4//j/+v/4//r/+////wAAAQACAAIAAQAEAAQA
BAACAAQABgAEAAUABwAIAAkACwALAAsACwAKAAkACQAFAAAAAAACAAcABwAFAAQABAAC
AAAA/P/6//r//P///////P/+//7/+P/0//P/7v/u//D/8P/v/+7/7f/t/+7/7v/t/+r/
6//r/+3/6//q/+r/7v/u/+3/7f/1//n//f///wAABAAMAAwAEQAaACMALgBEAFUAWgBc
AGEAWAAwAAMA8P/o/9v/zv/O/83/y//M/87/z//Q/9T/3v/q//H/8//z//X/9f/0//H/
7//u/+7/7f/u/+//7//v//D/8v/1//j/8//x//D/7v/w//H/8v/z//H/8f/x//H/8f/y
//X/9v/2//b/9P/2//P/8f/u/+//8f/z//b/+P/3//j/9//z//L/8v/0//T/9//4//n/
+v/6//n/+P/3//X/9f/2//f/9//3//f/9//3//j/+v/7//3//f/+////AQABAAEAAQAD
AAMABQAGAAYABwAJAAkACQALAA0ADQANAAwACwAMABEAEgAUABcAFQAWABcAFwAXABkA
GgAaABwAHQAfACIAIgAhACAAIQAiACIAIgAiACMAIwAkACYAJgAmACUAJQAjACIAIQAg
ACEAIQAhAB8AIAAgAB8AHwAaABgAFQATABUAEwASAA8ADwANAA0ACgAHAAcACQAHAAgA
BwAGAAYABQAFAAUABAAGAAcABwAGAAcABwAIAAgABwAEAAMAAwAEAAUABgAHAAcABgAF
AAQABgAIAAYABgAGAAYACAAIAAgACQAJAAgABwAHAAcABwAHAAcABwAHAAgACAAIAAgA
CQAJAAgABwAHAAgACgAMAA4ADgAOAA4ACwALAAoACQAKAAoACAAIAAoACgALAAsACgAK
AAoACgAJAAkACQAJAAsACwANAAoACQAKAAkACAAKAAgACAAHAAcACAAIAAgACQAJAAcA
BwAHAAcABwAIAAkACQAKAAsACQAMAAsACgAJAAgACgAKAAoACgAMAAoACgAKAA4ADwAP
AA4ADAAMAAwADgAMAA4ADwATABQAFQAWABYAFQAYABgAGAAZABwAHwAeACAAIQAhACEA
IQAhACEAIQAdABsAGgAVABQAFAAWABsAHQAbABoAGgAaABgAFAASABQAFgAZABkAFAAW
ABYAEAALAAkAAwACAAUABgAGAAYABQAFAAYABgAGAAQABgAHAAgABwAHAAgACQAIAAYA
BQAHAAkADQATAB4AIgAgACQALQA0ADcARgBaAGsAdgB8AHsAagBCABUA/v/4/+3/4v/g
/9//1f/U/+D/5//i/+T/7v/6/wcACwAHAAkACQAEAAMABAAEAAUABQAHAAcABgAFAAMA
BAAGAAgABAADAAMAAgAEAAUABgAHAAUABQAFAAUABgAGAAgACAAIAAgABgAIAAgABwAF
AAcABwAHAAgACAAGAAgACAAFAAQABAAGAAYABAAEAAQABAAGAAcACAAJAAkACQAKAAsA
CwALAAsACwAIAAgACQAJAA0ADQAOAA8ADQANAA0ADQANAA0ADwAQABEAEwAWABcAFQAX
ABkAGQAaABoAGgAcAB4AHgAfACEAIwAkACUAJQAkACUAJQAkACUAJQAmACgAJwAnACcA
KQAqACoAKgAqACsAKwAsAC4ALgAuAC0ALQAvAC4ALQAsACoAKQAoACUAJgAmACUAJQAh
ACAAHgAdABsAGQAYABUAFQATABMAEAAPAA8AEQAPAAwACwAKAAoACQAJAAkACAAKAAsA
CwAKAAcABwAIAAgACAAGAAYABwAFAAUABQAFAAYABgAGAAYABgAIAAYABgAGAAYACAAI
AAYABwAHAAYAAwADAAMAAwADAAMAAwADAAUABgAHAAgABwAHAAYABQAGAAYABwAIAAoA
CAAEAA==
         </WaveFormData>
      </LeadData>
      <LeadData>
         <LeadByteCountTotal>10000</LeadByteCountTotal>
         <LeadTimeOffset>0</LeadTimeOffset>
         <LeadSampleCountTotal>5000</LeadSampleCountTotal>
         <LeadAmplitudeUnitsPerBit>4.88</LeadAmplitudeUnitsPerBit>
         <LeadAmplitudeUnits>��V</LeadAmplitudeUnits>
         <LeadHighLimit>2147483647</LeadHighLimit>
         <LeadLowLimit>268435456</LeadLowLimit>
         <LeadID>V1</LeadID>
         <LeadOffsetFirstSample>0</LeadOffsetFirstSample>
         <FirstSampleBaseline>0</FirstSampleBaseline>
         <LeadSampleSize>2</LeadSampleSize>
         <LeadOff>FALSE</LeadOff>
         <BaselineSway>FALSE</BaselineSway>
         <ExcessiveACNoise>FALSE</ExcessiveACNoise>
         <MuscleNoise>FALSE</MuscleNoise>
         <LeadDataCRC32>2094947856</LeadDataCRC32>
         <WaveFormData>
9P/0//T/9P/i/9L/wv+y/63/qv+n/6T/rP+0/7z/xP/K/9D/1v/c/+D/4v/k/+b/6v/u
//L/9v/5//z///8CAAUABgAHAAgACgAKAAoACgAKAAoACgAKAAoACgAKAAoACgAKAAoA
CgAIAAgACAAIAAoACgAKAAoACgAKAAoACgAKAAoACgAKAAwADAAMAAwADAAMAAwADAAK
AAoACgAKAAoACgAKAAoACAAIAAgACAAJAAoACwAMAAkACAAHAAYABwAIAAkACgAMAAwA
DAAMAAkACAAHAAYABgAGAAYABgAFAAQAAwACAAIAAgACAAIABAAEAAQABAAEAAQABAAE
AAIAAgACAAIAAAAAAAAAAAACAAIAAgACAAEAAAD///7//v/+//7//v8AAAAAAAAAAP//
/v/9//z//P/8//z//P/+//7//v/+//7//v/+//7//v/+//7//v/+//7//v/+//7//v/+
//7//v/+//7//v8AAAAAAAAAAAAAAAAAAAAA/v/+//7//v/8//z//P/8//z//P/8//z/
/P/8//z//P/9//7///8AAP3//P/7//r//P/8//z//P/6//r/+v/6//z//P/8//z//P/8
//z//P/8//z//P/8//r/+v/6//r/+v/6//r/+v/6//r/+v/6//r/+v/6//r/+P/4//j/
+P/6//r/+v/6//n/+P/3//b/+P/4//j/+P/4//j/+P/4//f/9v/1//T/9P/0//T/9P/0
//T/9P/0//T/9P/0//T/9P/0//T/9P/0//T/9P/0//T/9P/0//X/9P/z//L/8f/0//X/
9v/3//f/9//4//n/+f/6//v//P/7//r/+P/2//X/9P/z//D/7f/t/+z/7P/t/+7/7v/u
/+z/6P/n/+T/5f/k/+P/4//i/+L/4//j/+P/5P/l/+X/5//o/+n/6f/r/+7/8f/z//L/
9P/z//T/9v/1//X/9P/y//L/8v/y//T/9P/0//X/9f/2//b/9f/z//P/8//z//P/8//y
//T/9P/0//b/+P/7//3/+v/0//H/6v/i/9j/yv+2/6P/l/+Y/57/nv+g/6n/t//B/8b/
x//L/9D/0//T/9P/1f/X/9r/3v/k/+j/7f/w//L/8//1//X/9v/2//b/9v/4//j/+P/4
//j/+f/5//j/+P/3//f/9//3//n/+f/5//r/+P/4//j/+P/5//n/+P/4//j/+f/5//n/
+f/5//n/+f/4//j/+P/5//n/+f/5//n/+//7//v/+//5//n/+f/5//f/9//3//f/9//3
//f/9//5//n/+f/5//n/+f/4//j/+P/4//j/+P/4//j/9v/2//T/9P/0//T/9P/z//P/
8//z//P/8//z//H/8f/x//H/7//v/+//7//x//H/8P/w//L/8f/x//H/8P/v/+7/7f/s
/+z/7P/s/+z/6//r/+v/6//r/+v/6//s/+z/7P/s/+3/7v/u/+7/7v/v/+//8P/y//T/
9P/0//T/9P/0//X/9//4//n/+f/5//n/+f/5//v/+//7//v/+//7//v/+//7//v/+//7
//z//f/9//z//P/8//v/+//9//7//v/+//z/+//5//j/+v/6//v/+//8//v/+//7//v/
+//7//3//f////3//f/7//v/+//7//3//P/8//z/+v/6//r/+//6//r/+v/4//v/+//8
//3/+//7//v/+//7//r/+v/7//v/+//7//v//P/8//v/+//7//v/+//6//z/+//7//z/
/P/8//z//P/8//z//f/9//3//f/9//3//f/9//3//f/7//v/+v/8//z//P/8//7//v/+
//7//P/9//3//f//////////////////////AAABAAEAAgADAAQABAAEAAUABAADAAIA
///8//v/+//4//j/+P/4//f/9v/1//L/8v/w/+//7v/t/+3/7P/s/+3/7f/v//D/8//z
//P/9P/1//X/9f/4//n/+//7//7//v8AAAAA//8BAAAAAAAAAP7//v/+//7//v//////
AAAAAP///////wEAAQABAAEAAgAAAAAAAgACAAIACQANAAoAAgD9//j/8P/o/9j/wP+t
/6H/nv+i/6T/ov+p/7f/xf/M/8//0f/U/9X/2f/d/9//4f/k/+j/7v/2//n//P8AAP//
AQABAAIAAgACAAIABAACAAIAAgACAAUABQAEAAQABQAFAAUABQAFAAUABQAGAAYABgAG
AAYABwAHAAYABgAIAAkACQAJAAcABwAHAAcABgAGAAYABwAHAAcABwAHAAcABwAHAAcA
BwAHAAcABwAJAAkACQAJAAcABwAHAAcABwAHAAcABwAHAAcABgAGAAgACAAIAAgACAAI
AAYABgAGAAYABgAGAAYABQAFAAUAAwADAAMAAwACAAMABAAFAAMAAwADAAMAAQABAAAA
AAACAAEAAQABAAEAAQABAAEAAAAAAAAAAAAAAP//////////////////AAAAAAAAAAAA
AAAA///+/wAAAQABAAIAAgAEAAQABAACAAIAAgADAAMABAAFAAUAAwADAAMAAwADAAMA
AwADAAUABQAFAAUAAwADAAMAAwAGAAcABwAGAAQABAADAAMABQAGAAYABgAHAAcABgAG
AAYABgAHAAcABgAFAAUABQAFAAUABQAHAAcACQAHAAcABwAHAAcABwAHAAYABgAGAAgA
CAAIAAkACAAIAAgABgAGAAUABQAFAAMAAwADAAMABAAEAAUABwAFAAUABQAFAAYABgAF
AAUABQAFAAUABAAGAAUABQAGAAUABAADAAIABAAEAAUABQAFAAUABQAFAAUABQAFAAUA
BQAFAAUABQAJAAYABAAEAAQABAAEAAQABAAEAAQABQAFAAUABQAFAAUABQAHAAcABwAH
AAgACQAJAAoACQAKAAoACgAHAAYABQAEAAMAAAD/////AAAAAAAAAAD9//z/+//4//j/
9v/1//T/8//z//L/8v/z//P/9f/2//n/+f/5//r/+f/5//n//P///wEAAQAEAAQABgAG
AAUAAwACAAIAAgACAAIAAgACAAIAAwADAAQABgAFAAUABQAHAAcABwAHAAgACAAGAAYA
CAAKAA0ADwAKAAIA/f/2//D/5v/S/7z/q/+j/6T/qP+m/6j/tf/B/8n/0v/X/9n/3P/h
/+H/4//n/+n/7P/w//T/+P/9/wAAAAADAAUABQAGAAQABAAEAAYABAAEAAQABAAHAAcA
BgAGAAUABQAFAAUABwAHAAcACAAIAAgACAAIAAkACQAIAAgABwAHAAYABQAFAAUABQAF
AAQABAAEAAUABQAFAAUABQAFAAUABQAFAAUABQAFAAUABQAFAAUABQAFAAUABQAFAAMA
AwADAAMAAwADAAIAAgACAAIAAgACAAAAAAD+//7//v/+//7//v8AAP////////3//f/9
//3/+//7//v/+//7//v/+//7//v/+//6//r/+v/5//n/+f/3//f/9//3//b/9v/2//b/
9v/1//X/9f/z//P/8//z//T/9P/0//T/8//0//T/9P/2//f/9//4//b/+P/4//j/+v/6
//r/+//6//r/+v/5//n/+f/5//n/+f/5//n/+f/5//n/+f/5//n/+f/5//n/+P/5//n/
+P/6//r/+f/5//f/+P/4//j/9//3//b/9v/4//j/+f/5//j/9//3//f/9//3//f/+f/5
//v/+f/5//f/9//3//f/+f/4//j/+P/4//j/+P/5//n/+P/3//T/9v/1//X/9f/1//X/
9f/1//f/9v/2//f/9f/1//X/9f/4//j/9//3//X/9f/1//T/9P/z//P/9P/0//T/9P/0
//T/9P/1//X/9f/1//X/9f/1//X/9f/1//f/9f/2//b/9v/2//b/9//4//n/+v/4//n/
+f/5//n/+f/5//n/+//7//v/+//8//3//f/+//3//v/+//7////+//3//P/7//j/9//3
//b/9v/2//b/9//2//X/8v/w/+7/7f/s/+3/7f/s/+z/7P/r/+z/7P/u/+//8P/y//X/
9f/1//j/+f/7//v//v/+/wAAAAD//wEAAAAAAAAA/v/+//7//v/8//3//f/+//////8A
AAEAAQABAAEAAQACAAIAAgACAAIABAAHAAcABgAEAP//+v/y/+r/3v/M/7f/qf+k/6r/
rP+q/6//vf/L/9L/0//V/9z/4f/h/+H/5f/p/+z/7v/y//b/+//+/wIAAQADAAMABAAE
AAQABAAGAAYABgAGAAYACQAJAAgACAAJAAkACQAJAAkACQAJAAoACAAIAAgACAAJAAkA
CAAIAAoACwALAAsADQANAA0ADQAKAAoACgALAA0ADQANAA0ACwALAAsACwALAAsACwAL
AA0ADQANAA0ADQANAA0ADQALAAsACwALAA0ADQAMAAwACgAKAAoACgAKAAoACAAIAAgA
CAAIAAgACAAHAAcABwAFAAUABQAFAAMAAwADAAMAAwADAAMAAwAFAAUABAAEAAQAAwAD
AAMAAQABAAEAAQACAAIAAgACAAIAAQABAAEAAQABAAEAAQAAAAAAAAAAAAEAAgACAAIA
AgADAAMABAAEAAYABgAGAAgACAAIAAkACQAKAAsACwALAAsACwALAAsACwALAAsACwAL
AAsACwALAAsACwALAAoACwALAAoADAAMAAsACwALAAwADAAMAA0ADQAMAAwACgAKAAsA
CwAMAAsACwALAAsACwALAA0ACwANAAsACwAJAAkACQAJAAsACgAKAAoACgAKAAoACwAK
AAoACgAIAAoACQAJAAkACQAJAAkACQAJAAgACAAJAAsACwALAAsADAAMAAsACwAJAAkA
CQAIAAoACQAJAAoACgAKAAoACgAKAAoACwALAAsACwALAAsACQAJAAkACQAJAAkACQAJ
AAkACgAKAAoACgAKAAoACgAKAAoACgAIAAkACQAJAAsACwALAAsACwALAAsACwAMAA0A
DQAOAA8AEAAQABAADwAOAA0ADAALAAgABwAHAAQABAAEAAQAAwACAAEA/v/+//z/+//6
//n/+f/4//j/9//3//n/+v/9//3//f/+/////////wIABQAHAAcACgAIAAoACgAJAAsA
CgAKAAoACgAKAAoACgAKAAsACwAMAAwACwALAAsACwALAAsACwAOAAwADAAKAAgACgAP
ABMAEgAOAAkABAAAAPj/7P/Y/8P/s/+s/6j/qv+s/6//tf/D/8z/0//Z/9r/3f/h/+P/
5f/p/+7/8P/2//z/AQAEAAYABwAJAAkACgAMAAwADAAOAA4ADgAOAA4ADQANAAwADAAP
AA8ADwAPAA0ADQANAA4ADgAOAA4ADgARABEAEAAQABAAEQARABEAEQARABEAEQAQABAA
EAARABEAEQARABEAEQARABEAEQARABEAEQARABMAEwATABMAEQARABEAEQASABMAFAAV
ABMAEwASABIAEAAQABAAEAASABIAEAAQABEAEgATABQAEgARABEAEQAPAA8ADwAPAA8A
DwAPAA8ADwAPAA8ADwAPAA8ADgAOAA4ADQANAA0ADwAPAA8ADwAOAA4ADgAOABAADwAP
AA8ADQANAA0ADQAMAAwADAAMAA0ADgAOAA4ADAANAA0ADgANAA4ADQAMAAwADAAMAA0A
DQAOAA8ADwAPAA8ADwAPAA0ADQANAA0ADAALAAoACQAKAAsADAANAAwADQANAAwADAAM
AAsACwALAAwADAAMAAsACwAKAAoACgAKAAsACwAKAAkACQAJAAkACQAJAAsACwANAAsA
CwALAAsACwALAAsACgAKAAoADAAMAAwADQANAAwACwAIAAgABwAHAAcABwAHAAcABwAH
AAYABgAHAAkACQAJAAkACAAIAAcABwAJAAkACQAIAAcABQAEAAQABAAEAAQABAAGAAYA
BwAHAAUABQAFAAUABQAFAAUABQAFAAUABQAFAAMABAAEAAQABgAGAAgABwAGAAUABAAC
AAIAAgACAAQABQAFAAUAAwADAAMAAwADAAMAAwADAAQABQAFAAYABwAIAAgACAAFAAQA
AwACAP///P/7//v/+v/6//r/+v/7//r/+f/2//T/8v/x//D/8f/x//D/8P/v/+//8f/y
//P/8//z//T/9f/1//X/+P/7//3//f8AAAAAAgACAAEA///+//7//v8AAAAAAAAAAP//
///+//7//v/9//3//f///////////wAA/v/+//7//P/+/wEAAQD8//r/9f/u/+b/2v/I
/7T/qf+l/6T/ov+g/6T/sf+//8f/zP/P/9X/2P/Z/9f/2f/b/9//5P/o/+z/7v/z//T/
+P/5//v/+//8//r/+v/6//z//P/8//z//P/7//v/+v/6//v/+//7//v/+//7//v//P/6
//r/+v/6//z//f/9//7/+//7//r/+f/5//n/+f/5//j/+P/4//n/+f/5//n/+f/5//n/
+f/5//n/+f/5//n/+//7//v/+//5//n/+f/5//f/9//3//f/9//3//b/9v/2//b/9v/2
//b/9v/0//T/9P/0//T/9P/y//H/8f/x//H/8f/x//H/7//v/+//7//u/+3/7P/r/+v/
6//q/+r/7P/r/+v/6//r/+v/6//r/+j/6P/o/+j/6P/n/+f/5//l/+X/5f/l/+b/5v/m
/+b/5//o/+j/6P/o/+n/6f/q/+r/7P/s/+z/7P/s/+z/7f/t/+7/7//v//H/8f/x//H/
8f/x//H/8f/z//P/8//z//P/8//z//P/8//z//L/8P/y//L/8f/x//H/8v/y//L/8//z
//L/8v/y//L/8//z//L/8f/x//H/8//z//P/9f/0//X/8v/x//H/8f/x//H/8//y//L/
8v/y//L/8v/z//L/8v/y//D/8v/x//H/8f/x//H/8f/x//P/8v/y//P/8//z//P/8//y
//L/8f/x//H/8f/x//D/8v/x//H/8v/0//T/9P/0//L/8v/z//P/9f/1//X/9f/z//P/
8//z//P/8//z//P/9f/0//T/9P/0//T/9P/0//T/9P/0//X/9//4//n/+P/3//b/9f/3
//f/9//3//j/+f/5//r/+//8//z//P/9//z/+//6//f/9P/z//P/8v/y//L/8v/x//D/
7//s/+z/6v/p/+j/5//n/+b/5v/n/+f/6f/q/+v/6//r/+z/7//v/+//8v/1//f/9//6
//z//v/+//3/+//6//r/+v/6//r/+v/6//r/+//7//z//P/7//v/+//9//3//f/9//z/
/P/+//7//P8AAAUAAwD+//r/9//y/+z/5P/S/77/rf+h/57/ov+k/6L/pf+1/8P/yv/N
/8//0v/V/9n/2f/b/9//4v/m/+z/8v/1//j/+v/7//3//f/+//7//v/+/wAAAAAAAAAA
AAABAAEAAAAAAAEAAQABAAEAAwADAAMABAAEAAQABAAEAAMAAwACAAIABAAFAAUABQAD
AAMAAwADAAQABAAEAAUABQAFAAUABQAFAAUABQAFAAcABwAHAAcABQAFAAUABQAFAAUA
BQAFAAcABwAHAAcABQAFAAQABAAEAAQABAAEAAYABgAEAAQABAAEAAQABAACAAEAAQAB
AP////////////////////////////////3//f/8//z//v/9//3//f/9//3//f/9//7/
/v/+//7//P/7//v/+//7//v/+//7//z//P/8//z/+//8//z//P/8//3//f/+//7/AAAA
AAAAAAAAAAAAAQABAAIAAwADAAMAAwADAAMAAwADAAMAAwADAAMAAwADAAEAAQABAAEA
AAABAAEAAAACAAIAAQABAAEAAgACAAIAAQABAAAAAAACAAIAAwADAAIAAQABAAEAAQAB
AAEAAwABAAMAAQABAAEAAQABAAEAAQAAAAAAAAD+//7//v///wIAAgACAAAAAAD/////
/////////////////v/+//////////////8AAAAA//////////////7//v/9//3//v/+
//7//v/+//z//P/9//3///////////////////////////////////8AAAAAAAAAAAAA
AAAAAP7//v/+//7//v/+//7//v/+/wAAAQABAAEAAwADAAMAAwACAAEAAAD//wAAAQAB
AAIAAwAEAAQABAAFAAQAAwACAP///P/7//v//P/8//z//P/7//r/+f/2//T/8v/x//D/
8f/x//D/8P/x//H/8//0//X/9f/1//b/9//3//f/+v/7//3//f8AAAEABAAFAAUABQAE
AAQABAACAAIAAgACAAQABQAFAAYABAADAAMAAwABAAEAAQABAAYACAAGAAQABAAGAAkA
CQAGAAAA/f/4//L/6v/W/7z/rf+j/57/oP+g/6D/p/+3/8X/yv/R/9f/3P/b/9v/3f/h
/+P/6P/w//b/+P/7//7/AAABAAMAAwAEAAYABgAGAAgABgAGAAYABgAHAAcABgAGAAUA
BQAFAAUABwAHAAcACAAIAAgACAAIAAcABwAGAAYABgAHAAcABwAJAAkACQAJAAgACAAI
AAkACAAHAAYABQAGAAcACAAJAAkACQAJAAkABwAHAAcABwAHAAcABwAHAAUABQAFAAUA
BQAFAAQABAAGAAYABgAGAAYABgAEAAQABAAEAAQABAAEAAMAAwADAAMAAwADAAMA////
/////////////////wAAAQABAAIAAQD///7//f///////////wAAAAAAAAAA/v/9//3/
/f/9//3//f/9//z//P/8//z/+//8//z//P/+//////8AAP7/AAAAAAAA///+//3//f/7
//z//f/9//v/+//7//v//f/9//3//f///////////wEAAQABAAEAAAD///3/+v/6//r/
+f/5//v//P/8//z//f/9//z//P/+//7///////3/+//6//n/+//7//v//f/8//3/+v/5
//n/+f/5//n/+//6//r/+v/4//j/+P/5//r/+v/6//j/+v/5//n/+f/3//f/9//3//f/
9v/2//f/+f/5//n/+f/4//j/9//3//f/9//3//b/+P/3//f/+P/2//b/9v/2//T/9P/1
//X/9f/1//X/9f/1//X/9f/1//X/9f/2//b/9v/2//b/9v/2//b/9v/0//X/9f/1//P/
8//z//P/9f/1//X/9f/0//X/9f/2//f/+P/4//j/+f/4//f/9v/3//T/8//z//H/8P/v
/+7/7//u/+3/6v/q/+j/5//m/+X/5f/k/+T/4//j/+X/5v/n/+f/5//o/+v/6//r/+7/
8P/x//D/8v/y//T/9P/z//X/9P/0//T/9P/0//T/9P/y//P/8//0//T/8//z//P/9f/1
//X/9f/2//b/9P/0//T/9P/5//3/+v/2//P/7v/m/97/1P/C/63/n/+a/6D/pv+k/6P/
rf+9/8j/y//L/87/0//V/9P/0//X/9r/3v/i/+j/7//w//D/8//1//X/9v/2//b/9v/4
//j/+P/4//j/+f/5//j/+P/5//n/+f/5//f/9//3//j/+P/4//j/+P/7//v/+v/6//r/
+//7//v/+f/5//n/+f/6//r/+v/7//v/+//7//v/+//7//v/+//7//v/+//7//v/+//7
//v/+f/5//n/+f/7//v/+//7//v/+//6//r/+v/6//r/+v/6//r/+P/4//j/+P/4//j/
+P/3//f/9//3//f/9//3//P/8//z//P/9f/1//X/9f/1//X/9P/0//T/8//z//P/8f/x
//H/8f/y//L/8v/y//H/7//u/+3/7//v/+//7//w//D/8P/w//P/9P/0//T/8v/z//P/
9P/2//j/+P/4//r/+v/6//v/+//8//3//f//////////////////////////////////
//////////7///////7///8AAAAAAQD//wAAAAAAAAEAAQAAAAAAAAAAAAEAAQACAAEA
AQABAAEAAQABAAMAAgADAAAA/////////////wEAAAAAAAAAAAAAAAAAAQAAAAAAAAD+
/wAA////////AQABAAEAAQABAAAAAAABAAMAAwADAAMAAgACAAEAAQABAAEAAQAAAAAA
/////wAAAgACAAIAAgAAAAAAAQABAAEAAQABAAEAAwADAAMAAwADAAMAAwADAAUABAAE
AAQABgAEAAQABAAEAAIAAgACAAIAAgADAAMAAwADAAMAAwADAAUABQAFAAUABgAHAAcA
CAAJAAoACgAKAAkACAAHAAYABQACAAEAAQAAAAAAAAAAAP///v/9//r//P/6//n/+P/3
//f/9v/2//b/9f/2//b/+f/5//n/+v/7//v/+//+/wEAAwADAAYABgAIAAgABwAJAAgA
CAAIAAgACAAIAAgABgAHAAcACAAKAAkACQAJAAsACwALAAsACgAKAAoACgAKAAwAEQAT
ABAADAALAAYA/P/y/+j/0v+7/63/qP+q/67/rP+t/7f/xf/O/9P/2f/c/9//4f/l/+n/
6//w//T/+P/8/wEABgAIAAkACwALAAwADAAMAAwADgAOAA4ADgAOABEAEQAQABAAEQAR
ABEAEQARABEAEQASABIAEgASABIAEwATABIAEgAUABUAFQAVABUAFQAVABUAFgAWABYA
FwAWABUAFAATABUAFQAVABUAFQAVABUAFQAXABcAFwAXABcAFwAXABcAFQAVABUAFQAV
ABUAFAAUABYAFgAWABYAGAAYABYAFgAYABgAGAAYABgAFwAXABcAFwAXABcAFwAXABcA
FwAXABUAFQAVABUAFQAVABQAFAAWABUAFQAVABUAFQAVABUAFAAUABQAFAAWABUAFQAV
ABUAFQAVABUAFAAUABQAFAAVABYAFgAWABQAFQAVABYAFAAWABYAFgAYABgAGAAZABgA
GAAYABcAGQAZABkAGQAZABkAGQAZABcAFwAXABcAFQAVABUAFQAWABcAFwAWABcAGAAY
ABkAGQAaABoAGgAZABkAGAAYABoAGgAbABsAGgAZABkAGQAXABcAFwAZABkAGwAZABkA
GwAbABsAGwAdABwAHAAcABsAGgAZABkAHAAcABwAGgAcABsAGwAbABsAGwAbABsAGQAY
ABgAGQAbABsAGwAbABwAHAAbABsAGwAbABsAGgAcABsAGwAcABoAGgAaABoAHAAcAB0A
HQAdAB0AHQAdABsAGwAbABsAGwAbABsAGwAbABwAHAAcABoAHAAeABwAHAAcABwAHAAc
ABwAHAAcAB0AHQAdAB0AHQAdAB0AGwAbABsAGwAeAB8AHwAgACEAIgAiACIAIQAgAB8A
HgAdABoAGQAZABYAFgAWABYAFQAUABMAEAASABAADwAOAAsACwAKAAoADQANAA8AEAAP
AA8ADwAQABEAEQARABQAGQAbABsAHgAcAB4AHgAdAB0AHAAcABwAHgAeAB4AHgAgACEA
IQAiACEAHwAeAB0AHQAdAB0AHQAcABgAGAAcACAAIgAjACUAIgAaABUAEAAIAPz/7v/c
/8f/v//A/8T/wP/A/8n/2f/j/+j/6//v//b/+//7//v//////wIACAAMABIAFQAYABoA
GgAbABoAGgAYABgAGAAaABwAHAAcABwAHwAfAB4AHgAdAB0AHQAdAB0AHQAdAB4AHgAe
AB4AHgAfAB8AHgAeAB8AIQAiACMAIAAfAB4AHQAeAB4AHgAfAB0AHQAdAB0AHQAdAB0A
HQAdAB0AHQAdAB0AHQAdAB0AHQAdAB0AHQAbABsAGwAbABkAGQAYABgAGgAaABoAGgAa
ABoAGAAYABcAFgAVABQAFgAVABUAFQAVABUAFQAVABMAEwATABMAEwATABMAEwARABEA
EAAQABIAEQARABEAEQARABEAEQAOAA4ADgAOABAADwAPAA8ADQANAA0ADQAOAA4ADgAO
AA0ADgAOAA4ADgAPAA8AEAAQABIAEgASABIAEgASABMAEwAUABUAFQAVABUAFQAVABMA
EwATABMAFQAVABUAFQAVABUAFQAVABQAFQAVABQAFQAWABYAFwAWABYAFQAUABcAFwAW
ABYAFAAUABUAFQAWABUAFQAVABMAEwATABUAEwAVABMAEwAVABUAFQAVABMAEgASABIA
EgASABIAEwAUABQAFAASABQAEwATABMAFQAVABUAFQAVABQAFAAVABMAEwATABMAFAAU
ABMAEwAVABUAFQAUABQAEwATABQAFgAWABYAFgAWABYAFwAXABUAFQAVABUAFQAVABUA
FQAWABcAGAAZABgAGAAXABYAFgAWABgAGAAYABgAGAAYABgAGAAWABcAFwAXABkAGQAZ
ABkAGQAZABkAGQAcAB0AHQAeAB8AIAAgACAAHwAeAB0AHAAZABYAFQAVABYAFgAWABYA
FwAWABUAEgASABAADwAOAA0ADQAMAAwADQANAA8AEAARABEAEQASABEAEQARABQAGQAb
ABsAHgAgACIAIgAhAB8AHgAeAB4AIAAgACAAIAAeAB8AHwAgACAAHwAfAB8AIAAhACIA
IwAiACIAIgAiACQAJgApACkAJAAeAB0AGAAOAAIA8v/e/8//x//K/9D/0P/O/9n/6f/z
//b/+////wIAAwADAAUACQALAAwAEgAYABwAHwAkACYAJgAnACYAJgAoACgAKAAqACoA
KgAqACoALQAtACwALAAtAC0ALQAtAC0ALQAtAC4ALgAuAC4ALgAxADEAMAAwADAAMQAx
ADEAMQAxADEAMQAyADIAMgAzADEAMQAxADEAMgAzADQANQAzADMAMwAzADMAMwAzADMA
MwAzADMAMwA1ADUANQA1ADUANQA0ADQANAA0ADQANAA0ADQAMgAyADIAMgAyADIANAAz
ADMAMwAzADMAMwAzADEAMQAxADEAMwAzADMAMwAxADEAMAAwADIAMQAxADEAMwAzADMA
MwAwADAAMAAwADAALwAvAC8AMQAxADEAMQAwADAAMAAwADEAMgAyADIANAA1ADUANgA2
ADgAOAA4ADoAOgA6ADsAOwA8AD0APQA/AD8APwA/AD8APwA/AD8AQQBBAEEAQQA/AD8A
PwA/AEIAQwBDAEIAQgBCAEEAQQBDAEQARABEAEUARQBEAEQAQgBCAEMAQwBDAEMARABF
AEQAQwBCAEMARQBHAEUARQBHAEcARwBHAEcARgBGAEYARgBGAEYARwBGAEYARgBEAEYA
RwBHAA==
         </WaveFormData>
      </LeadData>
      <LeadData>
         <LeadByteCountTotal>10000</LeadByteCountTotal>
         <LeadTimeOffset>0</LeadTimeOffset>
         <LeadSampleCountTotal>5000</LeadSampleCountTotal>
         <LeadAmplitudeUnitsPerBit>4.88</LeadAmplitudeUnitsPerBit>
         <LeadAmplitudeUnits>��V</LeadAmplitudeUnits>
         <LeadHighLimit>2147483647</LeadHighLimit>
         <LeadLowLimit>268435456</LeadLowLimit>
         <LeadID>V2</LeadID>
         <LeadOffsetFirstSample>0</LeadOffsetFirstSample>
         <FirstSampleBaseline>0</FirstSampleBaseline>
         <LeadSampleSize>2</LeadSampleSize>
         <LeadOff>FALSE</LeadOff>
         <BaselineSway>FALSE</BaselineSway>
         <ExcessiveACNoise>FALSE</ExcessiveACNoise>
         <MuscleNoise>FALSE</MuscleNoise>
         <LeadDataCRC32>591301808</LeadDataCRC32>
         <WaveFormData>
WABYAFgAWABQAEoARAA+ACUADADz/9r/uv+c/37/YP9Z/1L/S/9E/1j/av98/47/m/+m
/7H/vP/C/8j/zv/U/9f/2P/Z/9r/3P/c/9z/3P/f/+D/4f/i/+L/4v/i/+L/5P/k/+T/
5P/k/+T/5P/k/+b/5v/m/+b/5//o/+n/6v/q/+r/6v/q/+3/7v/v//D/8v/y//L/8v/w
//D/8P/w//H/8v/z//T/9P/0//T/9P/3//j/+f/6//r/+v/6//r//f/+////AAADAAQA
BQAGAAgACAAIAAgACQAKAAsADAAOABAAEgAUABcAGAAZABoAHgAgACIAJAAmACgAKgAs
AC8AMAAxADIANAA0ADQANAA2ADYANgA2ADQANAA0ADQANAA0ADQANAA0ADQANAA0ADIA
MAAuACwAKgAoACYAJAAiACAAHgAcABgAFgAUABIAEAAOAAwACgAGAAQAAgAAAP7//P/6
//j/9//2//X/9P/y//L/8v/y//H/8P/v/+7/7P/s/+z/7P/q/+r/6v/q/+z/7P/s/+z/
7P/s/+z/7P/u/+7/7v/u/+3/7P/r/+r/7P/s/+z/7P/s/+z/7P/s/+z/7P/s/+z/7P/s
/+z/7P/u/+7/7v/u/+7/7v/u/+7/7v/u/+7/7v/s/+z/7P/s/+z/7P/s/+z/6v/q/+r/
6v/s/+z/7P/s/+r/6v/q/+r/6P/o/+j/6P/q/+r/6v/q/+j/6P/o/+j/6P/o/+j/6P/m
/+b/5v/m/+j/6P/o/+j/6P/o/+j/6P/o/+j/6P/o/+f/5//o/+j/5//n/+f/5//o/+n/
6v/r/+v/7P/s/+7/8P/w//D/8P/v/+//7//v/+7/7v/u/+3/7f/t/+3/7f/u//H/8v/z
//H/7//r/+j/5//k/+L/3//g/+D/4f/k/+f/6P/q/+r/6v/q/+v/7P/u/+//8f/x//D/
8P/y//L/8v/w/+//7v/t/+3/7f/t/+3/7P/s/+z/7f/u/+//8P/u/+7/7//v/+//7//v
/+//7//z//r/BgAZADEARABKAFIAWQBgAGkAaQBdAEwAPgAzACEAAwDc/7v/p/+R/3T/
Xv9c/2f/d/+I/5v/rf+6/8b/0v/a/+H/5//t//T/9v/4//j/+f/6//r/+v/8//3//f/9
//7/AAAAAAAAAQABAAEAAQABAAMAAwAEAAQAAwADAAMABAAFAAYABgAGAAYACAAIAAgA
CQAJAAkACQAJAAoACgALAA0ADQANAA0AEQARABEAEwARABEAEQATABMAEwASABIAFAAU
ABYAFgAVABUAFQAXABkAGgAbABwAHQAeACAAIQAhACMAJAAlACQAJwApACwALgAuAC8A
LwAxADUAOAA5ADcAOQA8AD8APgA/AD8AQABCAEIAQgBCAEQARABFAEUAQwBCAEEAPwBA
AEAAPwA/ADsAOwA7ADsAOgA5ADgANQAyADIAMAAtAC4ALAAqACkAJwAlACMAIgAgAB0A
GwAYABUAEwAQAA4ADwANAAsACgAKAAgABgAGAAMAAwADAAMAAgABAAEAAQD+//7//f/9
//3//f/9//3//////////////wAAAAAAAP7//P/7//v/+//7//v/+//8//z//P/8//3/
/f/9//3//f/9//3//P/9//3//v/+//z//P/8//z/+//7//v/+//7//v/+//6//v/+//8
//3//P/7//v/+//6//n/+P/3//f/9//2//b/9v/1//X/9f/1//X/9P/0//P/8v/y//P/
8//z//L/8v/y//L/8v/y//D/8P/w//D/8P/v/+//7//v/+//7v/u/+7/7v/u//D/8P/x
//H/8f/w/+7/7f/t/+3/7f/t/+//7//v//D/7v/w//D/8P/w//D/8f/x//H/8f/w//D/
7v/t/+3/7f/t/+3/7f/v/+3/7f/s/+v/6v/o/+f/5P/i/9//3//e/9z/3v/f/+D/5P/k
/+T/5P/j/+T/5P/l/+f/5//m/+b/5v/m/+b/5P/l/+T/4//j/+H/4f/h/+D/4v/i/+L/
4v/i/+L/4v/i/+H/4f/h/+H/4f/f/9//4f/k//D/BwAfAC4ANAA8AEcAVABhAGEAUwBA
ADIAIwANAO//yP+j/4v/cf9S/zr/Nv8//1H/av9//4//nv+q/7T/wP/L/8//1f/a/9r/
3P/c/93/4P/g/+D/4v/h/+H/4f/i/+T/5P/k/+X/5f/l/+X/5f/l/+X/5v/m/+f/5//n
/+j/5//o/+j/6P/q/+z/7P/s/+3/7f/t/+3/7v/u/+3/7f/v/+//7//v//H/8f/x//P/
8//z//P/9f/2//f/9//4//b/9v/4//j/+//7//v//f/9//7///8AAAEAAgAEAAUABwAJ
AAoACwAKAA0ADwASABQAFAAVABUAFwAbAB4AHwAhACMAJgApACoAKwArACwALAAsACwA
LAAuAC4ALwAvADAAMAAwAC8AMAAwAC8ALwAtAC0ALQAtAC4ALQAsACkAJgAmACQAIQAf
ABwAGQAXABUAEwARABAADgALAAkABgADAAEA/v/8//v/+f/3//b/9P/y//D/8P/t/+3/
7f/t/+z/6//r/+v/7P/s/+v/6//r/+v/6//r/+r/6f/o/+f/5//o/+j/6P/q/+j/5//n
/+j/6f/q/+v/6v/q/+r/6v/r/+v/6//r/+3/7f/t/+z/7f/t/+7/7v/s/+z/7P/s/+z/
7f/u/+//7f/t/+3/7P/s/+v/6//r/+r/6f/p/+n/6//r/+v/6//r/+v/6v/q/+r/6f/p
/+n/6f/p/+j/6P/p/+j/6P/p/+f/5//m/+b/6P/o/+j/6P/o/+j/6P/o/+j/5//n/+f/
6f/p/+n/6f/p/+j/5v/m/+b/5v/o/+j/6f/p/+j/6P/n/+f/5//n/+f/5//n/+f/5//o
/+r/7P/s/+z/7P/s/+3/7f/r/+v/6v/q/+z/6//r/+v/6//r/+v/7f/t/+3/7P/r/+b/
5P/j/+D/3v/b/9v/2v/c/97/3//g/+L/4v/i/+L/4f/i/+L/4//n/+f/5v/m/+j/6P/o
/+b/4//i/+H/4f/h/+H/4f/g/+L/4v/i/+L/5P/k/+T/5P/l/+X/5f/l/+f/5f/l/+n/
8v8CABkAMQBAAEYAUABbAGgAbwBpAFUAQgAwAB8ABQDf/7b/mf+F/2n/Tv9E/0j/V/9p
/37/k/+j/7D/uv/E/8z/0f/Z/9//4v/k/+b/5v/n/+j/6P/o/+r/6//r/+v/7P/s/+z/
7P/t/+//7//v/+//7//v//D/8P/x//H/8f/y//P/9P/0//T/9P/2//b/9v/3//f/9//3
//n/+v/6//v//f/9//3//f////////8BAAEAAQABAAMABAAFAAUABgAEAAQABgAGAAgA
CQAKAA0ACwAMAA0ADgARABIAFAAVABUAFwAYABkAGgAdAB8AIgAmACYAJwAnACcAKwAu
AC8AMQAzADYAOQA6ADsAOwA8AD4APgA+AD4APgA+AD8APwA+AD4APgA9AD4APgA9AD0A
OwA7ADsAOwA4ADcANgAzADIAMgAwAC0ALAAqACgAJwAlACMAIQAgAB4AGwAZABYAEwAR
AA4ADAANAAsACQAIAAgABgAEAAQAAQABAAEAAQACAAEAAQABAP7//v/9//3//f/9//3/
/f////////////3//v/+//7/AAD+//3//f///////////wAAAAAAAAAAAQABAAEAAQAC
AAMABAAEAAUABQAGAAYABAAEAAQABAAFAAUABQAFAAMAAwADAAIABAADAAMAAwAEAAMA
AwADAAMAAwADAAMAAwADAAIAAgACAAEAAQABAAEAAQAAAAAA///+//7//////////v/+
/wAAAAAAAAAAAAAAAAAAAAACAAEAAQABAP////8CAAIAAgACAAIAAgACAAMAAwACAAIA
AQABAAMAAwADAAMABQAFAAUABgAEAAYABgAGAAYABgAHAAcABwAHAAYABgAGAAUABQAF
AAUABQAFAAcACQAJAAgABwACAAAA///8//r/9//3//b/9v/4//n/+v/+//7//v/+////
AAAAAAEAAQABAAAAAAAEAAQABAACAAEAAAD//////f/9//3//P/8//z//P/8//z//P/8
//z//f/9//3//f/9//3/+//7/wAADAAfADMARgBSAFoAYQBqAHMAdwBvAF4ATAA9AC0A
EQDo/8H/q/+Z/37/Yv9Y/2P/c/+E/5X/qf+6/8b/0P/W/9//6f/v//L/9P/2//b/9//4
//j/+P/6//v/+//7//z//v/+//7///////////////3//f/+//7/////////AAABAAIA
AgACAAIABAAEAAQABwAHAAcABwAGAAYABQAFAAYABwAIAAkACQAJAAkACwAJAAkACQAL
AAwADQANAA4ADgAOABAAEAARABEAEQATABMAFAAVABYAFQAWABgAGQAZABsAHAAdAB4A
IQAjACYAKAAoACkAKQApAC0AMAAxADEAMwA2ADkAOAA5ADkAOgA+AD4APgA+AD4APgA/
AD8APgA+AD4APQA8ADwAOwA7ADkAOQA5ADkAOgA5ADgANQAzADIALwArACoAKAAmACUA
IQAfAB0AHAAaABcAFQASABEADwAMAAoACQAHAAUABAACAAAA/v/+//v/+//7//v/+P/3
//f/9//2//b/9f/1//X/9f/1//X/8//z//P/8//z//T/9P/0//b/9P/z//P/8//z//P/
8//0//T/9P/0//X/9f/1//X/9f/1//X/9P/z//P/9P/0//T/9P/0//T/8//z//P/8//z
//P/8//y//T/8//z//P/8P/v/+//7//v/+//7//v//H/8f/w//D/8P/v/+//7//u/+3/
6//q/+n/6P/o/+n/6f/p/+j/6P/q/+r/6v/q/+r/6v/q/+r/6P/n/+f/5//n/+f/5//n
/+f/5v/m/+b/5v/m/+b/5P/k/+X/5f/k/+T/4//j/+X/5f/l/+X/5f/l/+X/5v/m/+j/
6P/o/+b/5v/n/+f/6f/p/+j/6P/m/+X/5f/l/+X/5f/l/+f/5//n/+b/5f/i/+D/3//c
/9j/1f/V/9T/1P/W/9f/2P/c/9z/3P/c/93/3v/e/9//3//f/97/3v/e/97/3v/c/93/
3P/b/9v/2f/Z/9n/2P/a/9r/2v/a/9r/2v/a/9r/2f/Z/9n/2f/b/9n/2f/X/9b/3v/t
/wMAFgAmAC4ANwBEAFEAVwBRAEIAMgAlABEA9//Y/7X/k/95/17/Pv8u/y//O/9Q/2n/
ff+O/5z/qP+y/73/xf/L/9D/1P/W/9b/1//a/9r/2v/c/93/3f/d/97/3v/e/97/3//f
/9//3//f/9//3//g/+D/4f/h/+H/4v/l/+b/5v/m/+b/6P/o/+j/6f/p/+n/6f/r/+z/
7P/t/+//7//v/+//8f/x//H/8//z//P/8//1//b/9//3//j/+v/6//z//P////////8B
AAEAAgADAAQABQAGAAgACQALAA0ADgAPABIAFQAXABoAHAAcAB0AHQAfACMAJgAnACkA
KwAuADEANAA1ADUANgA5ADoAOwA8AD4APgA/AD8AQQBCAEMAQwBCAEIAQQBBAEEAQQBB
AEEAQAA/AD4AOwA4ADgANgAzADIAMAAuAC0AKQAnACUAJAAhAB0AGgAWABMAEQAOAAwA
CwAJAAcABgAGAAQAAgACAP3//f/9//3/+v/5//n/+f/6//r/+f/5//n/+f/5//n/9//3
//f/9//3//j/+P/4//r/+P/3//f/9//3//f/9//4//j/+P/4//n/+f/5//n/+f/5//n/
+P/5//n/+v/6//r/+v/6//r/+//7//v/+//5//n/+f/4//r/+f/5//n/+P/3//f/9//1
//X/9f/1//b/9//3//j/+v/5//n/+f/5//n/+P/4//X/9P/0//X/9f/1//T/9P/0//T/
9P/0//T/9P/0//T/9P/z//P/8//z//P/8//z//X/9P/0//T/9P/0//b/9f/0//P/8v/w
//D/8f/x//T/9P/z//P/8//z//P/8//z//P/8//0//L/9P/0//T/9f/2//j/+f/3//f/
9v/2//b/9f/1//X/9f/1//X/9//1//X/9P/z//D/7v/t/+r/6v/n/+f/5v/o/+r/6//s
/+z/7P/s/+z/7f/u/+7/7//x//H/8P/w//L/8v/y//D/7f/s/+v/6//t/+3/7f/s/+z/
7P/s/+z/7P/s/+z/7P/t/+3/7f/t/+//7f/t//H/+v8KACEANQBCAE4AWABhAG4AdQBt
AFkASAA8ACkACQDh/7r/of+N/3P/WP9O/1b/Y/9z/4b/mf+p/7b/wv/O/9T/2//h/+f/
7P/w//L/8v/z//L/8v/y//T/8//z//P/9P/2//b/9v/3//f/9//3//f/+f/5//r/+v/7
//v/+//8////AAAAAAAA//8AAP///v8AAAEAAgADAAMABAAEAAUABQAFAAUABQAHAAcA
BwAJAAsACwALAA0ADgAPAA8AEAAOAA4AEAAQABMAEwATABUAFQAWABcAGAAZABoAHAAd
AB8AIQAiACMAJAAnACkALAAuAC4ALwAvAC8AMwA2ADcANwA5ADwAPwA+AD8APwBAAEAA
QABAAEAAQgBCAEMAQwBCAEIAQgBBAEAAQAA/AD8APwA/AD8APwA8ADsAOgA3ADgAOAA2
ADMAMAAuACwAKwApACcAJQAkACIAHwAdABoAGwAZABYAFAATABEADwAOAA4ADAAKAAoA
BwAHAAcABwAGAAUABQAFAAQABAADAAMAAwADAAMAAwABAAEAAQABAAEAAgACAAIABAAC
AAEAAQADAAMAAwADAAIAAgACAAIAAwADAAMAAwADAAMAAwACAAEAAQACAAIAAAAAAAAA
AAD///////////////////7//v/9//3//f/8//v/+//7//3//f/9//3/+//7//r/+v/6
//n/+f/5//f/9//2//b/9f/0//T/9f/3//f/9v/2//T/9P/0//T/9P/0//T/9P/y//H/
8f/x//H/8f/x//H/8//w//D/8P/w//D/8P/w//D/8f/x//T/9P/z//P/8v/x//D/7//v
/+//7//w/+7/8P/w//D/8P/w//H/8f/x//H/8P/w//D/7//v/+//7f/t/+3/7//x//H/
8P/v/+z/6v/p/+b/4//f/97/3P/d/+D/4v/k/+T/5P/k/+T/5//o/+j/6f/p/+n/6P/o
/+r/6v/q/+j/5f/k/+P/4//j/+P/4//i/+T/5P/k/+T/5P/k/+T/5P/j/+P/4//j/+P/
4//j/+X/6P/2/wsAHwAuADgAQgBLAFYAYQBfAFMARAA0ACMADwDv/8L/nf+H/3X/WP9A
/zz/Rf9V/2z/gf+R/6D/rv+2/8L/yf/P/9X/2v/c/97/3v/f/+D/4P/g/+L/4//j/+P/
5P/k/+T/5P/l/+X/5f/l/+X/5f/l/+b/5v/p/+n/6f/q/+r/6v/p/+j/6v/s/+z/7P/t
/+3/7f/t/+//8P/w//H/8f/x//H/8f/z//P/8//1//X/9f/1//f/9v/3//f/+P/4//j/
+v/6//3//f/9//////8AAAEAAgABAAIABAAFAAcACQAKAAsACgANAA8AEgAUABQAFQAV
ABUAGQAcAB0AHQAfACIAJQAoACkAKQAqACwALAAsACwALAAsAC0ALQAuAC4ALgAtAC0A
LgAuAC8AKwArACsAKwAoACcAJgAjACIAIgAgAB0AHAAaABgAFwATABEADwAOAAwACQAH
AAQAAwABAP7//P/5//f/9f/0//T/8v/w//D/7f/t/+3/7f/r/+n/6P/n/+b/5v/l/+X/
5f/l/+X/5f/l/+X/5f/l/+P/5P/k/+T/5v/k/+P/4//l/+X/5f/l/+T/5P/k/+T/5//n
/+f/5//l/+X/5f/k/+P/4//k/+T/5P/k/+T/5P/j/+P/4//j/+X/5f/l/+T/4v/h/+H/
4f/g/9//3//f/93/3f/d/93/3f/d/9z/3P/c/9v/2//b/93/3f/c/9z/2//a/9r/2//Z
/9n/2P/Y/9j/2P/Y/9j/2P/Y/9j/2P/a/9n/2f/Z/9f/1//X/9f/2f/Y/9j/2P/Y/9j/
2f/X/9b/1v/W/9b/1v/W/9b/1//X/9r/2v/Z/9n/2f/Z/9n/2f/X/9f/1//Y/9j/2v/a
/9r/3P/c/93/3f/d/93/3P/c/97/3f/d/93/3//f/9//4f/h/+H/4P/f/9r/2P/X/9T/
1P/R/9H/0P/S/9T/1f/W/9j/2P/Y/9j/1//Y/9j/2f/b/9v/2v/a/97/3v/e/9z/3f/c
/9v/2//a/9n/2P/W/9n/2v/b/9z/3P/c/9z/3P/b/9v/2//b/93/3//b/9v/4v/y/wcA
HQAsADgAQgBNAF4AawBlAFMAQAAyABsA///f/7j/lf9//2X/Rv80/zr/R/9b/3D/hf+V
/6L/rv+6/8b/zf/T/9n/3P/g/+L/4v/j/+T/5P/k/+b/5//n/+f/6P/q/+r/6v/r/+n/
6f/p/+n/6v/r/+3/7v/v/+//7//w//H/8v/y//L/8v/0//T/9P/z//P/8//z//f/+P/4
//n/+//7//v/+//9//3//f///////////wEAAAABAAEAAgAEAAQABgAGAAcABwAHAAkA
CwAMAA0ADgAPABAAEgATABUAFwAYABkAGAAbAB0AIAAkACQAJQAlACkALQAwADEAMAAx
ADMANQA4ADkAOQA6AD4APgA+AD4AQABAAEEAQQBCAEIAQgBBAEIAQgBBAEEAPwA/AD8A
PwA+AD0APAA5ADgAOAA2ADMAMAAuACwAKwAnACUAIwAiACAAHQAbABgAFQATABAADgAL
AAkABwAGAAQAAgAAAAAA///////////+//3//f/9//z//P/7//v/+v/5//j/9//3//f/
9//3//X/9v/2//b/9//2//b/9//5//n/+f/5//n/+P/3//b/9//3//f/9//5//n/+f/4
//n/+f/6//r/+v/6//r/+v/5//n/+f/5//f/9//3//b/+P/3//f/9//4//f/9//3//X/
9f/1//X/9//3//b/9v/2//X/9f/1//P/8//y//L/8//y//L/8//z//P/8v/y//L/8v/y
//L/8v/y//L/8v/y//H/8f/x//H/8f/0//L/8v/y//L/8v/y//P/8//y//L/8f/x/+//
7//v/+//8f/x//H/8v/y//T/9P/0//b/9v/3//f/9//3//b/9v/2//X/9f/1//X/9f/1
//f/9//3//b/9f/0//L/8f/u/+z/6f/p/+j/5v/o/+n/6v/s/+z/7P/s/+//8P/w//H/
8f/x//D/8P/0//T/9P/y//H/8P/v/+//7//v/+//7v/u/+7/7v/u//D/8P/w//D/8f/x
//H/8f/z//H/7//x//L//P8PACUAOABEAE4AVwBeAGcAawBlAFIAQAAxACMADwDq/7//
of+T/3z/Yv9U/1n/a/98/4v/nf+s/7r/xv/O/9f/4f/n/+r/7v/w//D/8f/0//T/9P/2
//X/9f/1//b/+P/4//j/+f/5//n/+f/5//n/+f/6//r/+f/5//n/+v/9//7//v/+//z/
/v/+//7//////////////wAAAAABAAMAAwADAAMAAwADAAMABQAFAAUABQAHAAYABwAH
AAgACAAIAAoACgALAAsACwANAA0ADgAPABAAEQASABQAFQAWABcAFwAXABgAGwAdACAA
IAAgACEAIQAjACcAKgArACoAKwAtAC8AMAAxADEAMgA0ADQANAA0ADQANAA1ADUANAA0
ADQAMwAyADIAMQAxAC8ALwAvAC8AMAAvAC4AKwAqACoAKAAlACYAJAAiACEAHQAbABkA
GAAYABUAEwAQAA8ADQAKAAgABwAFAAMAAgACAAAA/v/+//v/+//7//v/+f/3//b/9f/2
//b/9f/1//X/9f/1//X/9f/1//X/9f/z//T/9P/0//b/9P/z//P/8//z//P/8//0//T/
9P/0//P/8//z//P/8//z//P/8v/z//P/9P/0//L/8v/y//L/8//z//P/8//x//H/8f/w
//D/7//v/+//7v/t/+3/7f/t/+3/7f/t/+3/7f/s/+z/6v/p/+n/6f/p/+n/6P/o/+n/
6P/o/+n/5//n/+b/5v/k/+T/5P/k/+T/5P/k/+T/5P/j/+P/4//j/+P/4//j/+X/4v/i
/+L/4v/i/+L/4v/i/+D/4P/h/+H/4P/g/9//3//f/9//3//f/9//3//f/+D/3v/g/+D/
4P/i/+L/4//j/+H/4f/g/+D/4P/f/9//3//h/+H/4f/j/+P/4//i/+H/3v/c/9v/2P/W
/9P/0//S/9D/0v/T/9T/1v/W/9b/1v/X/9j/2P/Z/9v/2//a/9r/3P/c/9z/2v/Z/9j/
1//X/9f/1//X/9b/1v/W/9b/1v/W/9b/1v/W/9f/1//X/9f/1//V/9X/1f/W/+D/8/8J
ABwAKgA0ADsARABTAFsATwA6ACwAHQAJAO3/yv+j/4P/a/9M/zL/KP8x/0H/Vv9v/4P/
kv+g/6z/tP+9/8X/y//Q/9L/1P/U/9X/1v/W/9b/2P/Z/9n/2f/a/9z/3P/c/93/3//f
/9//3//d/93/3v/e/+H/4f/h/+L/4f/i/+L/4v/k/+b/5v/m/+f/5//n/+f/6f/q/+r/
6//p/+n/6f/p/+3/7f/t/+//7//v/+//8f/y//P/8//0//T/9P/2//b/9//3//f/+f/3
//j/+f/6//3//v8AAAEAAwAFAAYABwAIAAsADQAQABIAEgATABMAFQAZABwAHQAdAB8A
IgAlACYAJwAnACgALAAsACwALAAuAC4ALwAvADAAMAAwAC8ALwAwADAAMQAxADEAMQAx
ADAALwAuACsAKgAqACgAJQAiACAAHgAdABsAGQAXABYAEgAPAA0ACgAJAAcABAACAP//
/f/7//r/+v/4//b/9v/z//P/8//z//D/7//v/+//7P/s/+v/6//r/+v/6//r/+3/7f/t
/+3/7f/u/+7/7v/w/+7/7f/t/+//7//v/+//7v/u/+7/7v/t/+3/7f/t/+7/7//w//D/
8f/x//L/8v/y//L/8v/y/+//7//v/+//8f/x//H/8P/x//H/8v/z//L/8f/x//H/7//v
/+//7//x//H/8P/w//L/8f/x//H/7//v/+7/7v/u/+7/7//x//H/8f/w//D/8P/w//D/
8P/w//D/8P/w/+7/7f/t/+3/7//v/+//7//x//D/8P/w/+z/7v/y//D/8P/w//D/7v/u
/+//7//w//D/7//v//H/8f/x//H/7//v/+//8P/w//L/8v/y//T/9P/1//X/9f/1//T/
9P/2//X/9f/1//P/8//z//X/9f/1//T/8//w/+7/7f/q/+j/5f/l/+T/5v/o/+n/6v/q
/+r/6v/q/+v/7P/s/+3/7//v/+7/7v/w//D/8P/u/+3/7P/r/+v/6//r/+v/6v/r/+z/
7f/u/+3/7P/r/+r/6//r/+v/6//t/+v/6//t//j/CAAbADEAQgBKAFQAXwBqAHUAcQBh
AEwAOAAlAA8A6//C/6H/jf91/1j/Rv9K/1n/a/+A/5X/pf+w/7z/xv/Q/9f/3f/j/+j/
6v/s/+z/7f/s/+z/7P/u//H/8f/x//L/9P/0//T/9f/1//X/9f/1//X/9f/2//b/9//3
//f/+P/7//z//P/8//7/AAAAAAAAAAD///7//f///wAAAAABAAMAAwADAAMAAwADAAMA
BQAFAAUABQAHAAgACQAJAAoADAAMAA4ADgAPAA8ADwARABEAEgATABQAFwAYABoAGwAc
AB0AHQAdAB4AIQAjACYAKAAoACkAKQArAC8AMgAzADEAMwA2ADkAOgA7ADsAPABAAEAA
QABAAEAAQABBAEEAQgBCAEIAQQBAAEAAPwA/AD0APQA9AD0APgA9ADwAOQA6ADoAOAA1
ADQAMgAwAC8AKwApACcAJgAlACMAIgAgAB0AGwAYABYAFQATABEAEAAQAA4ADAAMAAkA
CQAJAAkACgAJAAkACQAGAAYABQAFAAMAAwADAAMABAAFAAYABwAFAAYABgAGAAgABgAF
AAUABwAHAAcABwAIAAgACAAIAAcABwAHAAcABwAHAAcABgAHAAcACAAIAAYABgAGAAYA
BwAHAAcABwAFAAUABQAEAAQAAwADAAMAAwADAAQABQADAAMAAwADAAMAAwACAAIAAgAB
AAEAAQADAAMAAgACAAEAAAAAAAEAAQABAAAAAAAAAAAAAAAAAAAAAAAAAAAAAAD/////
//8BAAEAAQABAP///v/+//7//v/+/wAAAAAAAAAA/v/+///////+//7//f/9//v/+//7
//v//f/9//3//v8AAAIAAgACAAAAAAABAAEAAQABAAAAAAD+//3//f/9/////////wEA
//////7//f/6//j/9//0//L/7//v/+7/8P/y//P/9P/0//T/9P/0//P/9P/0//X/+f/5
//j/+P/8//z//P/6//f/9v/1//X/8//z//P/8v/y//L/8v/y//D/8P/w//D/8v/z//T/
9f/z//P/8f/1//7/DgAjADkARABMAFgAYQBoAG8AaQBZAEYAOAAnABEA6//A/6P/kf95
/17/UP9W/2H/cf+E/5n/q/+4/8L/zP/W/93/4f/n/+r/7P/u/+7/7//u/+7/7v/w//P/
8//z//T/9v/2//b/9//3//f/9//3//f/9//4//j/+f/5//n/+v/5//r/+v/6//r//P/8
//z//////////////wAAAAABAAEAAQABAAEABQAFAAUABwAFAAUABQAHAAcABwAGAAYA
CAAIAAoACgALAAsACwANAA8AEAARABIAEQASABQAFQAVABcAGAAZABgAGwAdACAAJAAk
ACUAJQAlACkALAAtAC0ALwAyADUANgA3ADcAOAA4ADgAOAA4ADgAOAA5ADkAOgA6ADoA
OQA4ADgANwA3ADUANQA1ADUANQA1ADUAMwAwADAALgArACoAKAAmACUAIwAhAB8AHgAc
ABkAFwAUABMAEQAOAAwACwAJAAcABgAEAAIAAAAAAP///////////P/7//v/+//6//r/
+f/5//n/+f/5//n/+f/5//n/+f/5//r/+v/6//r/+P/3//f/9//3//f/9//6//r/+v/6
//r/+f/4//f/+P/5//r/+v/5//n/+v/6//j/+P/4//j/9//3//f/9//3//f/9//2//b/
+f/3/w==
         </WaveFormData>
      </LeadData>
      <LeadData>
         <LeadByteCountTotal>10000</LeadByteCountTotal>
         <LeadTimeOffset>0</LeadTimeOffset>
         <LeadSampleCountTotal>5000</LeadSampleCountTotal>
         <LeadAmplitudeUnitsPerBit>4.88</LeadAmplitudeUnitsPerBit>
         <LeadAmplitudeUnits>��V</LeadAmplitudeUnits>
         <LeadHighLimit>2147483647</LeadHighLimit>
         <LeadLowLimit>268435456</LeadLowLimit>
         <LeadID>V3</LeadID>
         <LeadOffsetFirstSample>0</LeadOffsetFirstSample>
         <FirstSampleBaseline>0</FirstSampleBaseline>
         <LeadSampleSize>2</LeadSampleSize>
         <LeadOff>FALSE</LeadOff>
         <BaselineSway>FALSE</BaselineSway>
         <ExcessiveACNoise>FALSE</ExcessiveACNoise>
         <MuscleNoise>FALSE</MuscleNoise>
         <LeadDataCRC32>2085030279</LeadDataCRC32>
         <WaveFormData>
0ADQANAA0ADcAOgA9AAAAdAAoABwAEAADwDg/7H/gv92/2r/Xv9S/2T/dP+E/5T/of+s
/7f/wv/I/8z/0P/U/9X/1v/X/9j/2P/Y/9j/2P/Z/9r/2//c/97/3v/e/97/3v/e/97/
3v/e/97/3v/e/+D/4P/g/+D/4v/i/+L/4v/k/+T/5P/k/+b/5v/m/+b/5//o/+n/6v/q
/+r/6v/q/+z/7P/s/+z/7v/u/+7/7v/v//D/8f/y//L/8v/y//L/9f/2//f/+P/7//z/
/f/+////AAABAAIAAwAEAAUABgAJAAoACwAMAA4AEAASABQAGAAaABwAHgAgACIAJAAm
ACgAKgAsAC4AMAAwADAAMAAxADIAMwA0ADIAMgAyADIANAA0ADQANAAyADIAMgAyADEA
MAAvAC4ALAAqACgAJgAkACIAIAAeABoAGAAWABQAEAAOAAwACgAGAAQAAgAAAP7//P/6
//j/9//2//X/9P/z//L/8f/w/+3/7P/r/+r/6v/q/+r/6v/o/+j/6P/o/+j/6P/o/+j/
6P/o/+j/6P/p/+r/6//s/+v/6v/p/+j/6v/q/+r/6v/q/+r/6v/q/+r/6v/q/+r/7P/s
/+z/7P/u/+7/7v/u/+z/7P/s/+z/6v/q/+r/6v/q/+r/6v/q/+z/7P/s/+z/6v/q/+r/
6v/q/+r/6v/q/+n/6P/n/+b/5v/m/+b/5v/m/+b/5v/m/+b/5v/m/+b/5v/m/+b/5v/l
/+T/4//i/+P/5P/l/+b/5P/k/+T/5P/k/+T/5P/k/+P/4//j/+P/4f/h/+H/4f/i/+L/
4//k/+X/5f/l/+f/6v/r/+z/7P/q/+r/6v/r/+v/7P/s/+z/7P/s/+z/7P/v//D/8f/x
/+7/7f/q/+n/5v/j/+D/3//h/+H/4v/j/+P/5f/l/+T/5P/k/+T/5f/n/+n/6v/q/+n/
6f/p/+n/6P/l/+P/4v/f/97/3v/e/+D/4P/g/+D/4v/i/+L/4//j/+L/4v/j/+P/4f/j
/+P/5//s//X/BAAaADgAVwBwAIsArQDUAPUADgEcAR4BDAHmAKwAcAAyAP3/z/+k/3T/
U/9J/1L/YP9v/4D/kP+i/7D/vP/E/8z/0//Y/9z/3v/f/9//4P/h/+H/4f/j/+H/4f/h
/+H/4v/k/+T/5P/k/+T/5f/l/+b/5//o/+r/6P/p/+n/6f/q/+r/6//r/+v/7f/t/+3/
7f/v/+//7//v//D/8P/x//P/8//0//T/9v/2//b/9v/2//b/9v/4//n/+v/6//r/+v/7
//3//f/+/wAAAAAAAAMABQAGAAcACAAJAAoACwAMAA0ADgAPABAAEgATABUAGAAZABsA
HQAgACMAJQAmACUAKAAqACwALQAvAC8ALwAyADQANQA1ADYANwA4ADgAOAA3ADYANQA2
ADYANgA1ADMAMwAzADEAMwAxADEAMAAuACwAKgAoACgAJgAkACIAIAAfABsAGAAYABYA
EwAQAA0ACgAIAAcABAACAP/////+//v/+P/2//b/9v/1//P/9P/z//L/8v/w//D/8P/v
//H/8f/x//D/8P/w//D/8P/y//L/8v/y//H/8f/w/+7/8P/w//H/8v/y//H/8f/x//P/
8//z//T/9P/0//T/9P/1//X/9f/1//X/9f/2//b/9v/2//b/9v/1//X/9P/z//L/8//0
//X/9f/1//T/9P/z//P/8//z//L/8v/x//H/8P/w//D/7//v/+//7//u/+7/7v/u/+3/
7f/t/+z/7P/t/+3/7v/u/+z/7P/s/+v/6//r/+v/6//r/+v/6v/q/+r/6v/q/+z/7P/t
/+3/6//r/+v/6//r/+v/6//q/+r/6v/r/+v/6//t/+7/7//w//D/8P/w//L/8//z//T/
8v/y//L/8v/y//L/8//0//P/8//y//H/8P/v/+z/6f/m/+X/5f/l/+T/5f/l/+f/6f/o
/+j/6P/o/+n/6f/r/+r/6v/p/+n/6f/p/+j/5f/l/+T/4//i/+D/4P/g/+D/4v/i/+L/
4v/i/+P/4//i/+D/4f/h/+P/4//j/+X/6v/v//r/EAAsAEcAXgB3AJkAwADnAAIBEAEO
AQAB2ACYAFYAGgDl/7f/kP9q/0//R/9M/1z/b/+E/5T/pP+w/7r/xv/O/9P/1P/a/9r/
2//b/9z/2//b/9v/3f/d/93/3f/d/+D/4v/i/+L/4v/i/+P/4//h/+H/4f/i/+T/5f/l
/+X/5P/k/+X/5f/n/+n/6f/p/+n/6//r/+v/6f/q/+r/6//t/+3/7v/u//D/8P/w//D/
8v/y//L/9P/1//b/9v/2//b/9//5//n/+P/6//r/+v/9////AAABAAIAAwAEAAUACAAJ
AAoACwAOABAAEQATABUAFQAWABcAGgAdAB8AIAAiACYAKQAsAC0ALwAvAC8AMAAyADMA
MwA0ADUANgA2ADcANwA3ADcANgA2ADYANQA1ADUANQAzADUAMwAzADIALgAsACoAKAAm
ACQAIgAgAB4AHQAZABYAFAASAA8ADAAHAAQAAgABAAAA/v/7//v/+v/3//T/8v/y//L/
8f/v//D/7//u/+7/7v/u/+7/7f/t/+3/7f/s/+v/6v/p/+j/6v/q/+r/6v/q/+v/6//q
/+z/7P/t/+7/7v/t/+3/7f/r/+v/6//s/+7/7v/u/+7/7//v/+//7//t/+3/7v/u//D/
8P/w//D/8P/x//H/8f/t/+3/7f/t/+3/7f/s/+z/7f/t/+3/7f/t/+z/6v/p/+n/6v/r
/+v/6f/p/+n/6P/q/+r/6v/p/+f/5//m/+b/5//n/+j/6P/m/+b/5v/l/+X/5f/l/+X/
5//n/+f/5//n/+b/5P/k/+T/5P/k/+T/5f/l/+X/5f/l/+X/5f/l/+X/5P/m/+b/5//n
/+X/5//o/+n/6v/q/+r/6v/q/+v/6//s/+z/7P/s/+z/7v/u/+//8P/x//H/8P/v/+r/
6f/m/+P/3v/d/93/3f/e/9//3//h/+P/4v/i/+L/4P/h/+H/4//m/+b/5f/l/+P/4//i
/9//3f/c/9v/2v/a/9r/2v/a/9r/2v/a/9r/3P/d/93/3P/e/9//3//h/+P/4//l/+z/
9/8IACIARABfAHYAkwC7AOAA/QAOARIBBgHkAKoAaAAsAPT/xf+f/3j/Vv9H/0f/Uv9k
/3X/hv+W/6b/sv+8/8b/yv/R/9T/1P/W/9f/1//Y/9n/2f/Z/9v/3f/d/93/3f/c/97/
3v/e/+D/4P/h/+H/4f/h/+H/4v/g/+H/4f/h/+L/4v/j/+P/4//l/+X/5f/n/+n/6f/p
/+n/6v/q/+v/6//r/+z/7P/u/+7/7v/u/+7/7v/u//D/8f/y//L/8v/y//P/9f/1//j/
+v/6//r/+//9//7///8CAAMABAAFAAgACQAKAAsADAAOAA8AEQAVABUAFgAXABoAHQAf
ACAAIwAmACgAKgAtAC8ALwAvADIANAA1ADUANAA1ADYANgA1ADUANQA1ADQANAA0ADMA
NQA1ADUAMwAxAC8ALwAuAC4ALAAqACgAJAAiACAAHgAeAB0AGQAWABUAEgAOAAoACQAG
AAQAAwAAAP7/+//7//r/9//0//L/8P/w/+//7f/t/+3/7f/u/+z/7P/s/+v/6f/p/+n/
6P/p/+r/6//s/+r/6v/q/+r/6v/r/+v/6v/q/+r/6//s/+z/6//r/+v/7f/t/+3/7v/w
//D/8P/w//H/8f/x//H/8f/x//L/8v/y//L/8v/y//D/8f/x//H/7//v/+//7//v/+//
7v/u/+//7//v/+//7v/u/+3/7f/u/+7/7v/t/+3/7f/t/+z/6v/q/+r/6f/p/+n/6P/o
/+n/6f/q/+r/6v/q/+r/6f/p/+n/6f/p/+n/6f/q/+r/6v/q/+r/6v/q/+v/6//r/+v/
6//r/+v/6//r/+r/7P/s/+3/7f/t/+//8P/x//L/8v/y//L/8v/z//P/9P/y//L/8v/y
//T/9P/1//b/9//3//b/9f/y//H/7v/r/+j/5//n/+f/6P/p/+n/6//r/+r/6v/q/+z/
7f/t/+//8P/w/+//7//v/+//7v/r/+n/6P/n/+b/5v/m/+b/5v/k/+T/5P/k/+b/5//n
/+b/5v/n/+f/6f/n/+n/6f/s//P/AAAWAC4ATQBqAIMAowDMAO8ACgEcASQBFAHuALQA
dgA2AP//0/+q/4D/W/9L/1L/YP9v/37/kP+i/7L/vv/G/87/1f/a/9z/3v/f/9//4P/h
/+H/4f/j/+P/4//j/+P/5P/m/+b/5v/m/+b/5//n/+f/5//n/+j/6P/p/+n/6f/q/+r/
6//r/+v/7f/t/+3/7//x//H/8f/v//D/8P/x//P/8//0//T/9v/2//b/9v/2//b/9v/4
//v//P/8//z//P/9//////8AAAIAAgACAAMABQAGAAcABgAHAAgACQAMAA0ADgAPABIA
FAAVABcAGwAbABwAHQAgACMAJQAmACcAKgAsAC4ALwAxADEAMQAzADYAOAA5ADgAOQA6
ADoAOQA5ADkAOQA4ADgAOAA3ADcANwA3ADUANQAzADMAMgAwAC4ALAAqACgAJgAkACIA
IgAhAB0AGgAYABYAEwAQAA8ADAAKAAkABgAEAAEAAQD+//v/+P/2//j/+P/3//X/9P/z
//L/8v/w//D/8P/v/+//7//v/+7/7v/u/+7/7v/w//D/8P/w//D/8f/x//D/7v/u/+//
8P/y//H/8f/x//H/8f/x//L/8v/y//L/8v/z//P/8//z//P/8//0//T/9P/0//T/9P/0
//X/9f/1//X/9f/1//X/8//z//L/8v/x//H/8f/x//L/8v/x//H/8P/w//D/7//t/+3/
7f/s/+7/7v/u/+3/7f/t/+z/7P/r/+v/7P/s/+z/7P/s/+v/6f/p/+n/6f/p/+n/6f/p
/+n/6f/q/+r/6v/q/+r/6P/o/+n/6f/n/+f/5//n/+n/6f/p/+j/6P/o/+n/6f/p/+v/
7P/t/+7/7v/u/+7/7v/v/+//8P/w//D/8P/w//D/8P/x//L/8f/x//D/7//u/+3/6v/n
/+T/4//j/+P/4v/j/+P/5f/m/+b/5//o/+b/5//n/+n/6P/o/+f/5//p/+n/6P/l/+P/
4v/h/+D/4P/g/+D/4P/e/97/3v/e/+D/4f/h/+D/4P/h/+H/4//h/+H/4f/k/+f/7v/+
/xIAKwBGAF8AewCiAMkA6AD+AAoBCgH2AMIAfAA8AAUA0f+m/4D/Xf9J/0T/Sv9f/3b/
hv+Y/6j/tP++/8j/z//Q/9T/1v/X/9f/2P/b/9v/2//d/93/3f/d/93/3P/e/97/3v/e
/97/3//f/9//3//f/+D/4P/h/+H/4f/i/+L/4//j/+X/5//n/+f/5v/n/+b/5f/n/+j/
6P/p/+n/6f/q/+r/7P/s/+z/7P/s/+z/7P/u//H/8v/y//L/8v/z//X/9f/4//r/+v/6
//n/+//8//3//P/9//7///8EAAUABgAHAAoADAANAA8AEQARABIAEwAWABkAGwAcAB8A
IgAkACYAKwAtAC0ALQAwADIAMwAzADQANQA2ADYAOQA5ADkAOQA4ADgAOAA3ADcANwA3
ADUANQAzADMAMgAwAC4ALAAqACoAKAAmACQAIgAhAB0AGgAZABYAEgAOAAsACAAGAAUA
AgAAAP3//f/8//n/9v/0//L/8v/x/+//7v/t/+z/7P/s/+z/7P/r/+v/6//r/+r/6v/q
/+r/6v/s/+z/7P/s/+r/6//r/+r/6P/o/+n/6v/q/+n/6f/p/+v/6//r/+z/6v/q/+r/
6v/r/+v/6//r/+z/7f/v//D/7v/u/+7/7v/s/+3/7f/t/+3/7f/t/+3/7f/t/+z/7P/p
/+n/6f/p/+z/7P/r/+v/7P/s/+z/6//t/+3/7f/s/+v/6v/p/+f/5//n/+b/5v/n/+f/
6P/o/+j/6P/o/+f/5//n/+f/5//n/+f/5//n/+X/5f/l/+X/5v/o/+j/5v/m/+b/5v/k
/+T/5f/l/+X/5f/l/+X/5f/l/+X/5P/k/+T/5f/l/+f/6f/q/+v/7P/s/+z/7P/s/+3/
7f/u/+z/7P/s/+z/7v/u/+//8P/v/+//7v/t/+r/6f/m/+P/4v/h/+H/4f/k/+X/5f/n
/+X/5P/k/+T/5P/l/+X/5//m/+b/5f/l/+f/5//m/+P/4f/g/9//3v/g/+D/4P/g/97/
3v/e/97/3v/f/9//3v/g/+H/4f/j/+P/4//n/+7/+f8MACYARABhAHwAmwDBAOgABQEW
ARgBDAHsALQAcAAyAPr/y/+l/3z/Vv9H/0v/Vv9k/3X/hv+W/6b/sv++/8b/zP/R/9b/
2P/Z/9v/3P/e/97/3f/c/93/3f/d/93/3f/e/+D/4P/g/+D/4P/h/+H/4//j/+P/5P/k
/+X/5f/l/+j/6P/p/+n/6P/p/+j/5//p/+v/6//r/+v/7P/s/+3/7f/t/+7/7v/w//D/
8P/w//L/8v/y//T/9//4//j/+P/4//n/+//7//z//v/+//7///8BAAIAAwAEAAUABgAH
AAwADQAOAA8AEAASABMAFQAZABkAGgAbAB4AIQAjACQAJQAoACoALAAtAC8ALwAvADAA
MgAzADMANAA1ADYANgA3ADcANwA3ADcANgA1ADMANQA1ADUAMwA1ADMAMwAyADAALgAs
ACoAKAAmACQAIgAgAB8AGwAYABgAFgATABAADQAKAAgABwAEAAIA//////7/+//4//b/
9v/2//X/8//0//P/8v/y//L/8v/y//H/8f/x//H/8P/w//D/8P/w//D/8P/w//D/8P/x
//H/8P/y//L/8//0//L/8f/x//H/8//z//P/9P/0//T/9P/0//P/8//z//P/8//z//T/
9P/y//L/8v/y//L/8//z//P/8f/x//H/8f/x//H/8P/w//H/8f/x//H/8P/w/+//7//u
/+7/7v/t/+3/7f/t/+z/7P/s/+z/6//t/+3/7P/s/+n/6f/q/+r/7P/s/+z/6//p/+n/
6f/p/+n/6f/p/+n/6//p/+j/6P/o/+j/6P/o/+j/6f/p/+r/6//s/+3/7P/r/+r/6P/q
/+r/6//r/+n/6//s/+3/7v/u/+7/7v/u/+//7//w//D/8P/w//D/8P/w//H/8v/z//P/
8v/x//D/7//s/+n/5v/l/+X/5f/k/+X/5f/n/+f/5v/m/+b/6P/p/+n/6//s/+z/6//r
/+3/7f/s/+n/5f/k/+P/4v/g/+D/4P/g/+L/4v/i/+L/4v/j/+P/4v/i/+P/4//l/+X/
5f/n/+z/8f8CABgAMABLAGYAfwChAMoA7QAEARIBFAEAAdIAkgBQABIA3f+1/5L/bv9R
/0f/TP9c/3H/gv+Q/6L/sv+6/8T/zP/R/9b/2P/Y/9n/2f/a/93/3f/d/9//3//f/9//
3//e/+D/4P/g/+D/4P/h/+H/4f/h/+H/4v/k/+X/5f/l/+T/5P/l/+X/5f/n/+f/5//n
/+n/6f/p/+n/6v/q/+v/7f/t/+7/7v/w//D/8P/w//L/8v/y//T/8//0//T/9P/2//f/
+f/5//r//P/8//z//f///wAAAQAAAAEAAgADAAgACQAKAAsADAAOAA8AEQATABMAFAAV
ABgAGwAdAB4AHwAiACQAJgApACsAKwArACwALgAvAC8ALgAvADAAMAAzADMAMwAzADQA
NAA0ADMAMQAxADEALwAvAC0ALQAsACwAKgAoACYAJAAiACAAHgAcABsAFwAUABQAEgAP
AAwACQAGAAQAAwAAAP7/+//7//z/+f/2//T/9P/0//P/8f/w/+//7v/u/+z/7P/s/+v/
6//r/+v/6v/q/+r/6v/q/+r/6v/q/+r/6v/r/+v/6v/s/+z/7f/u/+7/7f/t/+3/7//v
/+//8P/u/+7/7v/u/+3/7f/t/+3/7f/t/+7/7v/u/+7/7v/u//D/8f/x//H/7f/t/+3/
7f/t/+3/7P/s/+v/6//r/+v/7P/s/+v/6//q/+r/6v/p/+n/6f/p/+j/6P/o/+j/5//n
/+f/5v/m/+X/5f/m/+b/5v/m/+b/5f/l/+X/5f/l/+P/4//j/+P/5f/l/+X/5f/k/+T/
5f/j/+L/4v/i/+L/4v/i/+L/4//j/+X/5f/l/+X/5f/l/+X/5P/j/+L/4v/h/+H/4//k
/+X/6P/o/+j/6P/q/+v/6//s/+r/6v/q/+r/7P/s/+3/7v/v/+//7v/t/+j/5//k/+H/
4P/f/9//3//g/+H/4f/j/+P/4v/i/+L/4P/h/+H/4//k/+T/4//j/+X/5f/k/+H/3f/c
/9v/2v/Y/9j/2P/Y/9n/2v/b/9z/2v/b/9v/2v/Y/9n/2f/b/93/3//f/+T/7f/8/xQA
LgBJAGIAgQClAMwA7wAGAQ4BCAHuALgAcgAyAPj/xf+f/3r/Vv9D/0P/TP9a/2//gP+S
/6D/rP+2/8D/xv/J/8z/0P/S/9P/0//U/9X/1f/V/9f/1f/V/9X/1f/Y/9r/2v/a/9j/
2P/Z/9n/2//b/9v/3P/a/9v/2//b/9z/3P/d/93/3f/f/9//3//d/9//3//f/+H/4v/i
/+P/4//j/+T/5P/o/+j/6P/o/+r/6v/q/+z/7P/s/+v/6v/s/+3/7//v/+7/8P/w//D/
8f/z//T/9f/4//n/+v/7//z//f/+////AgAEAAUABwALAAsADAANABIAFQAXABgAFwAa
ABwAHgAhACMAIwAjACYAKAApACkAKAApACoAKgAtAC0ALQAtAC4ALgAuAC0AKwArACsA
KQApACcAJwAmACYAJAAiACAAHgAcABoAGAAYABcAEwAQABAADgALAAgAAwAAAP7//f/4
//b/8//z//L/7//s/+r/6v/q/+n/5//o/+f/5v/m/+j/6P/o/+f/5v/l/+T/4v/i/+L/
4v/i/+T/5P/k/+T/5P/l/+X/5P/k/+T/5f/m/+T/4//j/+P/4//j/+P/5P/m/+b/5v/m
/+f/5//n/+f/6f/p/+r/6v/p/+j/5//m/+T/5f/l/+X/5f/l/+X/5f/l/+X/5P/k/+P/
4//j/+P/5v/m/+X/5f/k/+T/5P/j/+H/4f/h/+D/4P/g/+D/3//f/9//3v/e/9//3//g
/+D/4P/g/+D/3//f/9//3//f/9//3//g/97/3v/e/97/3v/e/9//3//f/9//3//f/93/
3f/d/9z/3P/c/93/3f/f/+H/4v/j/+T/5P/k/+T/5P/l/+X/5v/m/+b/5v/m/+b/5v/n
/+j/6f/p/+j/5//m/+X/4v/f/9z/2//b/9v/2//b/9r/2//d/9z/3P/c/9z/3f/d/9//
4P/g/9//3//f/9//3v/b/9v/2v/Z/9j/1//W/9X/1P/W/9b/1v/W/9b/1//X/9b/1v/X
/9f/2f/Z/9n/2//e/+P/8P8EAB4APQBaAHUAlQC6AN0A+AAKARABCAHoALQAfAA+AP//
zf+m/3z/U/89/z7/TP9d/2z/ev+K/5r/qP+y/7z/xf/K/8z/zf/P/9D/0v/T/9P/0//V
/9X/1f/V/9X/1v/Y/9j/2P/Y/9j/2f/Z/9n/2f/Z/9r/2P/Z/9n/2f/b/9z/3v/f/93/
3//f/9//3f/f/9//3//h/+L/4v/j/+P/4//k/+T/5v/m/+b/5v/m/+b/5v/o/+v/7P/s
/+z/6v/r/+3/7f/u//D/8P/w//H/8//0//X/9v/3//j/+f/8//3//v///wIABAAFAAcA
CQAJAAoACwAOABEAEwAUABQAFgAXABgAGwAdAB0AHQAgACIAIwAjACIAIwAkACQAIwAj
ACMAIwAkACQAJAAjACEAIQAhAB8AIAAfACAAIAAgAB4AHAAaABoAGAAWABQAEgARAA0A
CgAKAAgABQACAAEA/v/8//v/+P/2//P/8//y/+//7P/q/+r/6v/p/+f/5v/l/+T/5P/k
/+T/5P/j/+P/4//j/+L/4//k/+X/5v/l/+T/4//i/+T/5f/l/+T/5P/k/+X/5v/m/+X/
5f/l/+X/5f/l/+b/5P/k/+T/5P/l/+X/5f/l/+X/5f/m/+b/6P/o/+j/6P/n/+f/5v/l
/+P/4//j/+P/5f/l/+T/5P/l/+X/5f/l/+T/5P/j/+P/4P/g/+D/3//f/9//3//e/97/
3v/e/93/3f/d/9z/3P/b/9v/3P/c/9z/3P/c/9v/3f/d/93/3f/b/9v/2//b/93/2//b
/9v/3P/a/9r/2v/a/9r/2v/b/9v/2f/Z/9n/2f/Z/9n/2f/Y/9r/2v/b/9v/2f/b/9z/
3f/e/97/3v/e/97/3//f/+D/4P/g/+D/4P/g/+D/4f/i/+P/4//i/+H/4P/f/9z/2f/Y
/9f/1//X/9X/1f/U/9X/1//W/9b/1v/W/9f/1//Z/9r/2v/Z/9n/2//b/9r/1//V/9T/
0//S/9D/0P/Q/9D/0P/Q/9D/0P/S/9P/0//S/9D/0f/R/9P/0//R/9P/1v/b/+j/+v8Q
ACkARgBhAH0AoADJAOoA+gD8APQA2ACeAFgAGgDh/6//iP9i/0H/M/82/0L/V/9u/4D/
kP+e/6r/tP+6/7//xP/I/8j/yf/J/8r/y//L/8v/zf/P/8//z//P/87/0P/Q/9D/0v/S
/9P/0//T/9P/0//U/9T/1f/V/9X/1v/W/9f/1//V/9f/1//X/9f/2f/Z/9n/2//c/9z/
3f/b/9v/3P/c/97/3v/e/97/4P/g/+D/4v/l/+b/5v/m/+b/5//p/+n/6P/q/+r/6v/p
/+v/7P/t//D/8f/y//P/9v/3//j/+f/8//7///8BAAMAAwAEAAUACAALAA0ADgAPABIA
FAAWABcAGQAZABkAHAAeAB8AHwAgACEAIgAiACMAIwAjACMAJAAkACQAIwAjACMAIwAh
ACEAHwAfAB4AHAAaABgAFgAVABQAEwASAA4ADQAJAAYABAACAP///P/7//j/9v/1//L/
8P/t/+3/6v/n/+T/4v/i/+L/4f/f/97/3f/c/9z/2v/a/9r/2f/Z/9n/2f/Y/9r/2v/a
/9r/2v/a/9r/2v/a/9v/2//a/9r/2v/b/9z/3P/b/9v/2//b/9v/2//c/9z/3P/c/9z/
3f/d/93/3f/d/93/3v/e/9z/3P/c/9z/3P/d/93/3f/d/93/3f/d/9v/2//a/9r/2f/Z
/9n/2f/c/9z/2//b/9r/2v/a/9n/1//X/9f/1v/Y/9j/2P/X/9f/1//W/9b/1f/V/9b/
1v/U/9T/1P/T/9P/0//T/9P/1f/V/9X/1f/T/9P/0//T/9D/0v/U/9T/1P/U/9T/0v/S
/9P/0//T/9P/0//T/9X/1f/V/9T/0v/S/9P/0//T/9X/1v/X/9r/2v/a/9r/2P/Z/9n/
2v/a/9r/2v/a/9r/2v/b/9z/3f/d/9z/2//Y/9f/1P/R/87/zf/N/83/0P/R/9H/0//S
/9D/z//O/87/z//P/9H/1P/U/9P/0//R/9H/0P/N/83/zP/L/8r/yv/K/8r/yv/M/8z/
zP/M/8v/y//K/8j/yP/J/8n/y//N/83/z//W/+H/8v8IACQAQwBeAHkAnQDEAOUA+gD+
APQA1gCgAGIAJADq/7n/k/9s/0b/L/8t/zj/Sv9b/2r/fP+M/5j/ov+s/7T/uf++/8D/
wP/B/8H/wv/B/8H/wf/D/8X/xf/F/8X/xP/G/8b/xv/G/8b/x//H/8f/x//H/8j/yP/J
/8n/yf/K/8r/y//L/83/z//P/8//zf/P/8//z//P/9D/0P/R/9H/0f/S/9L/0v/S/9L/
0v/U/9T/1P/W/9f/2P/Y/9j/2v/b/93/3f/c/97/3v/e/93/3//g/+H/4//l/+f/6f/q
/+v/7P/t/+7/8P/x//P/9f/1//b/9//8////AQACAAEABAAGAAgACwANAA0ADQAOABAA
EQARABAAEQASABIAEwATABMAEwASABIAEgARABMAEwATABEAEQAPAA8ADgANAAwACwAK
AAoACAAGAAQAAAD///v/+P/2//T/8f/u/+n/5v/k/+P/4P/e/9v/2//c/9n/1v/U/9L/
0v/R/8//0P/P/87/zv/M/8z/zP/L/8n/yf/J/8j/yv/K/8r/yv/K/8r/yv/K/8r/y//L
/8r/yv/K/8v/zP/M/8v/y//L/8n/yf/J/8r/yv/K/8r/yv/J/8n/yf/J/8n/yf/K/8r/
yP/I/8j/yP/G/8f/x//H/8X/xf/F/8X/x//H/8b/xv/D/8P/w//D/8L/wv/B/8H/wP/A
/8D/v//B/8H/wf/A/77/vv++/73/v/+//77/vv+9/73/vv++/77/vv++/73/u/+7/7v/
u/+7/7v/u/+7/7v/u/+7/7v/uP+4/7r/uv+6/7r/uP+4/7n/uf+3/7f/t/+3/7f/t/+3
/7b/uP+4/7n/uf+5/7v/vP+9/7z/vP+8/7z/vP+9/73/vv+8/7z/vP+8/7z/vP+9/77/
v/+//77/vf+6/7n/tv+z/7D/r/+v/6//sP+x/7H/s/+x/7D/sP+w/67/r/+v/7H/tP+0
/7P/s/+1/7X/tP+x/63/rP+r/6r/qP+o/6j/qP+o/6j/qP+o/6b/p/+n/6b/p/+p/6r/
rf+r/63/r/+2/7//0P/q/wgAJQA8AFsAgQCmAMMA2ADgANYAuACCAEQABADI/5X/b/9K
/yL/D/8P/xr/KP85/0z/Xv9s/3b/gv+M/5L/l/+c/57/nP+d/53/nv+f/5//n/+h/6H/
of+h/6H/ov+k/6T/pP+k/6T/pf+l/6X/pf+l/6b/pv+n/6f/p/+m/6b/p/+n/6f/qf+p
/6n/qf+r/6v/q/+r/6z/rP+t/6v/q/+s/6z/r/+w/7H/sv+y/7L/sv+0/7P/tP+0/7T/
tP+1/7f/t/+4/7r/uv+6/7v/vf++/7//wP/B/8L/w//E/8X/xv/H/8j/yv/L/83/0f/R
/9L/0//U/9f/2f/a/9v/3v/g/+L/4//l/+X/5f/k/+b/5//n/+j/6f/q/+r/6f/p/+n/
6f/o/+j/6P/n/+f/5//n/+X/5//l/+X/5P/k/+L/4P/e/9z/2v/Y/9b/1P/T/8//zP/K
/8j/xf/C/8H/vv+8/7v/uP+2/7P/s/+y/6//rP+q/6r/qv+p/6f/pv+l/6T/pP+i/6L/
ov+h/6H/of+h/6D/oP+g/6D/oP+i/6L/ov+i/6D/of+h/6D/nv+e/5//oP+i/6H/of+h
/5//n/+f/6D/oP+g/6D/oP+f/5//n/+f/5//n/+g/6D/nv+e/57/nv+d/53/nP+b/5v/
n/+b/w==
         </WaveFormData>
      </LeadData>
      <LeadData>
         <LeadByteCountTotal>10000</LeadByteCountTotal>
         <LeadTimeOffset>0</LeadTimeOffset>
         <LeadSampleCountTotal>5000</LeadSampleCountTotal>
         <LeadAmplitudeUnitsPerBit>4.88</LeadAmplitudeUnitsPerBit>
         <LeadAmplitudeUnits>��V</LeadAmplitudeUnits>
         <LeadHighLimit>2147483647</LeadHighLimit>
         <LeadLowLimit>268435456</LeadLowLimit>
         <LeadID>V4</LeadID>
         <LeadOffsetFirstSample>0</LeadOffsetFirstSample>
         <FirstSampleBaseline>0</FirstSampleBaseline>
         <LeadSampleSize>2</LeadSampleSize>
         <LeadOff>FALSE</LeadOff>
         <BaselineSway>FALSE</BaselineSway>
         <ExcessiveACNoise>FALSE</ExcessiveACNoise>
         <MuscleNoise>FALSE</MuscleNoise>
         <LeadDataCRC32>1445219225</LeadDataCRC32>
         <WaveFormData>
1ADUANQA1ADkAPIAAAEOAdkApABvADoAEgDs/8b/oP+Z/5L/i/+E/5H/nv+r/7j/wf/K
/9P/3P/h/+T/5//q/+r/6v/q/+r/7P/s/+z/7P/t/+7/7//w//L/8v/y//L/9P/0//T/
9P/0//T/9P/0//b/9v/2//b/9//4//n/+v/6//r/+v/6//r/+v/6//r/+//8//3//v/+
//7//v/+/wAAAAAAAAAAAAAAAAAAAAABAAIAAwAEAAYABgAGAAYABwAIAAkACgANAA4A
DwAQABEAEgATABQAFgAWABYAFgAYABoAHAAeACEAIgAjACQAKAAqACwALgAwADIANAA2
ADkAOgA7ADwAPgA+AD4APgA/AEAAQQBCAEIAQgBCAEIARABEAEQARABEAEQARABEAEIA
QgBCAEIAPwA+AD0APAA6ADgANgA0ADIAMAAuACwAKAAmACQAIgAgAB4AHAAaABYAFAAS
ABAADgAOAA4ADgALAAoACQAIAAcABgAFAAQABgAGAAYABgAFAAQAAwACAAIAAgACAAIA
AgACAAIAAgAEAAQABAAEAAIAAgACAAIABAAEAAQABAACAAIAAgACAAIAAgACAAIABAAE
AAQABAAGAAYABgAGAAYABgAGAAYABAAEAAQABAAEAAQABAAEAAIAAgACAAIAAgACAAIA
AgAEAAQABAAEAAEAAAD///7//v/+//7//v/+//7//v/+//7//v/+//7//v/+//7//v/9
//z/+//6//v//P/9//7//f/8//v/+v/6//r/+v/6//r/+v/6//r/+P/4//j/+P/6//r/
+v/7//n/+f/6//v//v///wAAAAAAAAAAAQABAAEAAgACAAIAAgACAAIAAgAFAAcABwAH
AAYAAwABAP///v/7//f/9v/3//n/+v/8//r/+//7//n/+v/6//v/+//8//3///////7/
/v/+//7/+//4//f/9f/z//L/8v/y//T/9P/0//T/9v/1//X/9f/z//P/9P/0//T/9P/0
//f//P8EAAwAGQAsAEcAYwB+AJwAwgDtABEBLwFBAUUBLwH3AKwAawA2AAkA3/+5/5j/
gf97/37/h/+V/6D/qv+5/8j/0f/Z/97/4//k/+r/6f/p/+r/6//r/+v/7P/s/+z/7P/s
/+3/7f/u/+7/8P/w//D/8P/w//H/8f/x//P/8f/x//L/8v/1//X/9P/0//P/9P/1//X/
9f/3//f/9//4//j/+P/4//n/+f/6//r/+//7//v//P/6//r/+v/7//z//P/8//3//f/9
/////////wEAAQABAAMABAAFAAUABwAIAAoADAALAA0ADgAPAA0AEAATABUAFwAXABoA
GgAcAB0AIAAjACIAJAAkACcAJwAqACkAKQAsACwALQAvADAAMAAwADAALwAvAC8AMAAv
AC8ALwAvAC4ALQAtAC0AKwAqACkAKAAoACcAJgAlACIAIgAfAB0AGgAYABYAEwATABEA
DQAJAAUAAwACAAEA/P/7//n/9v/2//X/8v/v/+//7f/t/+z/6//r/+v/6//q/+n/5v/l
/+b/5v/k/+L/5P/k/+b/5//n/+b/5v/m/+X/5P/j/+P/4//j/+P/4//l/+X/5f/m/+b/
5v/m/+f/5v/m/+b/5P/m/+b/5//n/+f/5//m/+b/5v/m/+b/5v/m/+b/5v/l/+f/5//n
/+f/5f/l/+X/5f/l/+T/5P/l/+P/4v/i/+L/4P/g/+D/3v/e/9//4P/h/9//3//f/+D/
3v/e/97/3v/e/97/3v/e/97/3v/e/97/3f/c/9z/3f/b/93/2v/c/9z/3P/c/97/3v/e
/97/3P/c/9z/3P/c/9z/3P/c/9z/3f/d/93/3v/f/+D/4f/i/+L/4v/i/+P/4//j/+T/
5P/k/+T/5P/k/+T/5f/n/+X/5f/l/+P/5P/j/+L/3//b/9r/2v/b/9n/2v/a/9v/3f/b
/9r/2v/b/9v/3P/d/93/3f/c/9z/3P/c/9n/1v/X/9X/1f/U/9L/0v/S/9L/1P/U/9T/
0//T/9P/0//T/9T/1P/U/9b/1v/V/9j/4P/m//H/AgAZADEASABiAIQArQDTAPEAAwEF
AfEAvwB0ACsA9v/L/6X/h/9w/2H/W/9g/2n/ef+I/5T/of+u/7n/w//I/8n/yv/O/83/
zf/O/8//z//P/9D/0P/Q/9D/0P/R/9P/1P/U/9b/1P/U/9T/1P/T/9P/0//V/9X/1f/W
/9b/1//X/9b/1v/Y/9r/3P/d/9v/3f/d/93/3v/e/97/3v/f/9//4P/g/+H/4f/h/+L/
5P/k/+T/5f/m/+b/5v/n/+f/5//p/+n/6f/r/+v/6//r/+z/7f/t/+//8P/y//T/8//1
//b/9//3//r//f///wEAAQAEAAQABgAHAAoADQAPABIAEwAXABgAHAAcAB0AHAAcAB0A
HwAiACIAIgAiACUAJQAlACYAJwAnACcAJwAoACcAJwAnACkAKAAnACYAJQAjACEAHwAc
ABwAGQAXABgAFgAUABEAEAAPAAwACQAFAAMAAgABAAAA///9//r//P/7//j/9f/1//P/
8//y//P/8//z//P/8//z//H/8f/0//T/8v/w/+7/7v/w//H/8f/w//D/8P/y//L/8v/z
//X/9f/1//X/9f/1//X/9v/0//T/9P/1//j/+P/4//b/+P/4//n/+f/5//n/+P/4//r/
+v/6//r/+v/6//r/+f/5//n/+f/5//f/9//3//f/+f/4//j/+f/3//b/9v/2//j/+P/4
//b/9f/1//X/9f/0//X/9v/4//b/9v/2//b/+P/4//j/+P/2//b/9v/2//f/9v/2//f/
9//3//f/9v/5//j/9//2//X/9P/2//b/9v/2//b/9v/2//b/9v/2//b/9v/2//f/9//3
//r/+//8//3//v/+//7//v////////8AAAAAAAAAAAAAAAAAAAEAAwAFAAUABQADAAAA
///+//v/9//2//b/9//1//b/9v/3//n/9//2//b/9f/1//b/9//7//v/+v/6//j/+P/1
//L/8f/v/+//7v/u/+7/7v/u/+7/7v/u/+3/7//v/+//7//w//D/8P/y//b/9//8/wQA
EAAdADIAUQBrAIAAoADIAO8ADwElASsBHwHzAKsAYgAnAPz/1f+1/5n/hv99/33/gv+P
/53/qP+4/8X/0P/X/93/4v/n/+r/6P/p/+n/6v/r/+n/6f/q/+r/6//s/+3/7//t/+7/
7v/w//D/8P/w//D/7//v/+//8f/x//H/8v/y//X/9f/0//T/8//0//X/9f/2//n/+v/7
//r/+v/6//r/+//7//z//P/9//3//f/+//7//v/+/////v/+//7///8BAAEAAwADAAcA
CQAJAAkACQAKAAsACwANAA4AEAASABEAEwAUABUAFQAYABsAHQAdAB0AIAAgACQAJQAo
ACsALAAuAC4AMQAyADYANgA3ADoAOgA7AD0APAA8ADwAPAA9AD0APQA+AD4APQA8ADsA
OwA7ADwAPQA7ADoAOQA4ADgANwA2ADUAMAAwAC0AKwAqACgAJgAjAB8AHQAZABUAFQAT
ABIAEQAMAAsACQAGAAYABQACAP///f/7//v/+v/5//n/+f/5//n/+f/3//f/+P/4//b/
9P/2//b/+P/5//f/9v/2//b/9v/2//b/9//3//f/9//3//f/9//3//j/+P/4//j/+f/8
//z//P/6//r/+v/7//v/+//7//r/+v/8//z//P/8//r/+v/6//n/+f/5//n/+f/3//f/
9//3//f/9v/2//f/9//2//b/9v/2//b/9v/0//P/8//z//P/8f/x//H/8v/x//D/7//u
//D/8P/w//D/7v/u/+7/7v/v/+7/7v/v/+3/6//s/+7/7v/u/+7/7v/u/+7/7v/s/+z/
7P/s/+7/7v/u/+7/7P/t/+3/7f/u/+//8P/x//T/9P/0//T/8//z//P/9P/y//L/8v/y
//T/9P/1//f/9//3//f/9f/y//H/8P/t/+v/6v/q/+v/6f/q/+r/6//r/+n/6P/o/+n/
6f/q/+v/6//r/+r/6v/s/+z/6f/m/+X/4//j/+L/4v/i/+L/4v/h/+D/3//d/97/3//g
/+H/4v/i/+L/5P/i/+P/6P/s//T///8SACcAQwBgAHoAnADHAPEADwEnAS0BHQHnAJwA
VQAcAO//yf+n/4j/b/9l/2j/c/99/4r/lv+l/7T/vf/D/8r/z//S/9L/0//T/9T/1f/V
/9X/1v/W/9j/2P/Y/9n/2f/a/9r/3P/c/9z/3P/c/93/3f/d/9//3f/d/97/3v/h/+H/
4P/g/+P/5P/l/+X/5f/n/+f/5//m/+b/5v/m/+n/6f/q/+r/6f/p/+n/6v/q/+r/6v/r
/+7/7v/u/+//7//v//H/8f/x//P/8//z//X/9v/3//f/9//4//r//P/7//3//v///wEA
BAAHAAkACQAJAAwADAAOAA8AEgAVABYAGAAYABsAHAAgACAAIQAkACQAJQAnACgAKAAo
ACgAJwAnACcAKAAnACcAJwAnACgAJwAnACcAJQAkACMAIgAgAB8AHgAdABwAHAAZABcA
FgAUABIADwAPAA0ACQAFAAMAAQAAAP///P/7//n/9v/0//P/8P/t/+z/6//s/+z/6f/p
/+n/6f/p/+n/5//n/+j/6P/m/+T/5v/m/+j/6f/p/+j/6P/o/+j/6P/o/+n/6f/p/+n/
6f/r/+v/6//s/+z/7P/s/+3/7P/s/+z/6v/s/+z/7f/t/+3/7f/s/+z/7v/u/+7/7v/u
/+7/7v/t/+3/7f/t/+3/6//r/+v/6//r/+r/6v/r/+3/7P/s/+z/7P/s/+z/6v/n/+f/
5//n/+X/5f/l/+b/5v/m/+b/5v/m/+b/5v/m/+b/5v/m/+b/5f/k/+T/5f/l/+X/5f/k
/+X/5P/k/+T/5P/k/+T/5P/k/+T/5P/i/+L/4v/i/+T/5P/k/+T/4v/j/+P/4//m/+f/
6P/p/+j/6P/o/+j/6f/p/+n/6v/s/+z/7P/s/+z/7P/t/+//7f/t/+3/6//q/+n/6P/l
/+H/4P/g/+H/4f/i/+L/4//k/+P/4//k/+P/4//k/+X/5//n/+b/5v/k/+T/4f/e/9//
3f/d/9z/2v/a/9r/2v/c/9z/3P/b/9v/2//b/9v/2v/a/9r/3P/e/93/4P/k/+j/8f/+
/w0AIwA8AFQAcACXAL8A3wD5AAcBCQHxALQAYQAeAO//xf+f/4b/c/9n/2T/Z/93/4j/
lv+j/7D/u//D/8r/zf/Q/9L/0//T/9T/1f/X/9f/2P/Y/9r/2v/a/9v/2//c/9z/3v/e
/97/3v/e/9//3//f/+H/4//j/+T/5P/m/+f/5//o/+n/6v/r/+v/6f/r/+v/6//u/+7/
7v/u/+//7//w//D/8//z//P/9P/2//b/9v/3//j/+P/4//n/+f/5//v/+////wEAAQAB
AAEAAgADAAMAAwAEAAYACAAJAAsADAANAA4AEgAWABkAGQAZABwAHAAeAB8AIgAlACcA
KgArAC8AMgA2ADYANwA6ADoAOwA9AEAAQABAAEAAQgBDAEQARgBGAEUARABDAEIAQQBB
AEEAQwBCAEEAQABAAD8APgA9ADoAOgA3ADUANgA0ADIALwArACkAJQAhAB8AHQAcABsA
GAAXABUAEgAUABMAEAANAAsACQAJAAgABgAFAAQAAwAFAAUAAwADAAQABAACAAAAAgAC
AAQABQAFAAQABAAEAAIAAgACAAMAAQABAAEAAQADAAMAAwAEAAIAAgACAAMAAgACAAIA
AAACAAIAAwADAAQABQAFAAYABAAEAAQABAACAAIAAgABAAMAAwADAAMAAwADAAMAAwAC
AAAA/////wEAAAAAAAAAAgACAAIAAAABAAEAAQABAP7//f/8//z/+v/6//r/+v/8//z/
/P/8//z//P/8//z//f/8//z//f/7//v/+//6//n/+P/4//j/+f/6//z/+//6//n/+P/2
//b/9v/2//f/+P/5//r/+P/4//j/+P/4//n/+f/5//r/+//8//3//v/+//7//v8BAAEA
AQACAAEAAAD///7/AAAAAAEAAwADAAMAAwABAP7//f/8//n/9//2//b/9//3//j/+P/5
//f/9f/0//T/9f/1//b/9//3//f/9v/2//b/9v/z//D/7//t/+3/7P/u/+7/7v/u/+7/
7v/u/+3/6//r/+v/6//u/+7/7v/w//L/8//4/wAACgAbADIATQBpAIQApgDOAPcAFwEt
ATMBJwH7ALMAaAAtAP7/2f+5/5v/gv93/3v/gv+J/5X/pP+y/7//yv/R/9f/3P/h/+L/
5P/m/+f/6f/r/+r/6f/p/+j/6P/o/+j/6f/r/+z/7P/u/+z/7P/s/+z/7//v/+//8f/x
//H/8v/y//X/9f/0//T/8v/y//L/8f/y//X/9v/3//b/9v/2//b/+f/5//r/+v/7//v/
+//8//r/+v/6//v//f/+////AQD/////AQABAAMABQAFAAUABQAGAAcABwAJAAoADAAO
ABEAEwAUABUAFQAYABsAHQAfAB8AIgAiACQAJQAoACsAKgAsACwALwAwADQANAA1ADQA
NAA1ADcAOgA6ADoAOgA7ADsAOwA8ADwAOwA6ADkAOQA5ADoAOwA7ADoAOQA4ADYANQA0
ADMALgAuACsAKQAoACYAJAAhAB8AHQAZABUAEwARABAADwAKAAkABwAEAAQAAwAAAP3/
/f/7//v/+v/3//f/9//3//f/9//1//X/9P/0//L/8P/y//L/9P/1//P/8v/y//L/8v/y
//L/8//1//X/9f/1//P/8//z//T/9P/0//T/9f/2//b/9v/0//T/9P/1//X/8//z//L/
8v/y//L/8v/y//L/8v/y//H/7//v/+//7//v/+//7//v/+//7v/u/+//7f/s/+z/7P/s
/+z/7P/q/+v/6//r/+v/5//n/+f/6P/o/+j/6P/o/+b/5v/m/+b/6P/o/+j/6P/l/+T/
5P/l/+P/4//j/+L/5f/k/+L/4v/i/+L/4v/k/+T/5P/k/+b/5v/m/+b/4//i/+H/4P/i
/+P/4//j/+L/4//k/+X/6P/o/+j/6P/p/+n/6f/q/+r/6v/q/+r/6P/o/+n/6//r/+v/
6//p/+r/6f/o/+X/3//e/97/3//f/+D/4P/h/+P/4f/g/+D/4f/h/+L/4//l/+X/5P/k
/+T/5P/h/97/2//Z/9n/2P/Y/9j/2P/Y/9j/2P/Y/9f/2f/Z/9n/2f/Y/9j/2P/a/9r/
3f/i/+j/8P/9/w4AIQA7AFYAcACUAL8A4wD9AA0BEQH5AL8AcAApAPb/y/+p/4//eP9n
/2H/Yv9t/33/jP+W/6X/sv+5/8H/yP/L/8z/zv/P/8//0P/R/9P/0//U/9T/1P/U/9T/
1f/V/9b/1v/Y/9j/2P/Y/9j/2f/Z/9n/2//b/9v/3P/c/9v/2//a/9r/3f/e/9//3//d
/9//3//f/+D/4P/g/+D/4//j/+T/5P/j/+P/4//k/+b/5v/m/+f/5v/m/+b/5//p/+n/
6//r/+3/7//v/+//7//w//H/8f/z//T/9v/4//f/+f/6//v/+//+/wEAAwADAAMABgAG
AAgACQAMAA8AEAASABIAFQAYABwAHAAdABwAHAAdAB8AIAAgACAAIAAjACMAIwAkACUA
JQAlACUAIgAhACEAIQAhACAAHwAeAB4AHQAcABsAGgAaABcAFQASABAADgALAAsACQAF
AAEAAQD///7//f/4//f/9f/y//L/8f/u/+v/6v/p/+r/6v/n/+f/5//n/+X/5f/j/+P/
5v/m/+T/4v/i/+L/5P/l/+P/4v/i/+L/4v/i/+L/4//l/+X/5f/l/+X/5f/l/+b/5v/m
/+b/5//o/+j/6P/m/+b/5v/n/+f/5//n/+b/5v/m/+b/5v/m/+j/6P/o/+f/5f/l/+X/
5f/l/+X/5f/l/+X/5P/k/+X/5f/k/+T/5P/k/+T/5P/i/+P/4//j/+P/4f/h/+H/4v/g
/+D/4P/g/+D/4P/g/+D/4P/g/+D/4P/g/+D/4f/j/+H/4f/h/+D/4P/g/+H/4v/j/+L/
4v/i/+D/4P/g/+D/4P/i/+L/4v/i/+T/5P/k/+T/5v/m/+b/5v/l/+X/5P/j/+b/5//o
/+n/7P/s/+z/7P/v/+//7//w//L/8v/y//L/8v/y//P/9f/3//f/9//1//L/8f/w/+3/
6//q/+r/6//t/+7/7v/v/+//7f/s/+z/7f/t/+7/7//x//H/8P/w//L/8v/v/+z/6//p
/+n/6P/m/+b/5v/m/+j/6P/o/+f/6f/p/+n/6f/p/+j/5//o/+z/7//w//b/AAANACAA
OQBRAGwAigCsANMA9wARAR0BGQH9ALsAagAnAPb/y/+t/5X/gP91/3f/fv+J/5X/pP+w
/73/yP/R/9n/2v/d/97/4v/j/+P/5P/l/+P/4//k/+T/5f/m/+f/6f/p/+r/6v/s/+r/
6v/q/+r/6f/p/+n/6//t/+3/7v/u/+//7//u/+7/7//w//H/8f/v//H/8f/x//L/8v/y
//L/9f/1//b/9v/3//f/9//4//j/+P/4//n/+P/4//j/+f/5//n/+//7//v//f/9//3/
//8AAAEAAQADAAQABgAIAAcACQAKAAsACwAOABEAEwATABMAFgAWABoAGwAeACEAIAAi
ACIAJQAmACoAKgArAC4ALgAvADEAMAAwADAAMAAzADMAMwA0ADUANQA1ADUANAAzADMA
MwAxADAALwAuADAALwAuAC0AKAAoACUAIwAkACIAIAAdAB0AGwAXABMADwANAAwACwAG
AAUAAwAAAAAA///8//n/+f/3//f/9v/1//X/9f/1//f/9//1//X/9f/0//H/7v/w//D/
8v/z//P/8v/y//L/8v/y//L/8//z//P/8//z//H/8f/x//L/8P/w//D/8f/y//L/8v/w
//T/9P/1//X/9f/1//T/9P/y//L/8v/y//T/9P/0//P/8f/x//H/8f/x//H/8f/x//H/
8P/w//H/8f/w//D/8P/w//D/8P/u/+3/7f/t/+3/6//r/+v/7P/s/+z/7P/s/+7/7v/u
/+7/7f/s/+v/6v/p/+j/6P/p/+v/6//q/+j/6P/o/+j/6v/q/+r/6v/q/+r/6v/q/+j/
6P/o/+j/6P/p/+n/6f/q/+v/7P/t//D/8P/w//D/8f/x//H/8v/y//L/8v/y//L/8v/z
//X/9f/1//X/8//y//H/8P/t/+n/6P/o/+n/6f/q/+r/6//r/+n/6P/o/+n/6f/q/+v/
6//r/+r/6v/s/+z/6f/m/+P/4f/h/+D/3v/e/97/3v/g/+D/4P/f/9//3//f/9//3v/e
/97/4P/g/+H/5P/q//L/+/8MACMAPwBaAHYAmgDFAO0ACwEhAS0BIwH5ALIAawAwAP3/
0f+v/5D/c/9j/2L/bf95/4L/jv+b/6r/tf+9/8b/zf/S/9D/0f/R/9L/0//T/9P/1P/U
/9b/1v/W/9f/1f/W/9b/2P/W/9b/1v/W/9f/1//X/9n/2f/Z/9r/2v/d/93/3P/c/9v/
3P/d/93/3f/f/9//3//g/+D/4P/g/9//3//g/+D/4f/h/+H/4v/i/+L/4v/j/+T/5P/k
/+X/5f/l/+f/5//n/+n/6f/p/+n/6v/r/+v/7f/u//D/8v/x//P/9P/1//X/+P/7//3/
/f/9/wAAAAACAAMABgAJAAgACgAKAA0ADAAQABAAEQASABIAEwAVABYAFgAWABYAFQAV
ABUAFgAZABkAGQAZABgAFwAXABcAGQAYABcAFgAUABMAEgARABAAEAANAAsACAAGAAQA
AQABAP//+//3//f/9f/0//P/7v/t/+v/6P/o/+f/5P/h/+H/3//f/97/2//b/9v/2//b
/9v/2f/Z/9r/2v/Y/9b/1//Y/9v/3f/c/9r/2f/Y/9r/2v/a/9v/2f/Z/9n/2f/b/9v/
2//c/9z/3P/c/93/3P/c/9z/2v/c/9z/3f/d/93/3f/c/9z/3v/e/97/3v/e/97/3v/d
/9v/2//b/9v/2//b/9v/2//b/9r/2v/b/9v/2v/a/9r/2P/Y/9j/1v/X/9f/1//X/9X/
1f/V/9b/1P/U/9T/1P/U/9T/1P/U/9T/1P/U/9T/1f/U/9T/1f/T/9P/0//S/9X/1P/U
/9T/1P/U/9T/1P/U/9L/0v/S/9L/0P/Q/9D/0P/S/9L/0v/S/9L/0//T/9P/1P/V/9b/
1//a/9r/2v/a/9n/2f/Z/9r/3P/c/9z/3P/c/9z/3f/f/9//3//f/93/3v/d/9z/2f/V
/9T/1P/V/9P/1P/U/9X/1//V/9T/1P/V/9X/1v/X/9n/2f/Y/9j/2P/Y/9X/0v/R/8//
z//O/8z/zP/M/8z/zP/M/8z/y//N/83/zf/N/87/zv/O/9D/0P/P/9L/2P/e/+n/9v8J
AB8AOgBWAHIAlQC9AOEA9wD9APMA0QCKADsA/v/P/6X/hf9u/1v/U/9W/1//bf9+/47/
mf+m/7H/t/+6/7//wv/C/8X/xf/G/8f/x//H/8j/yP/I/8j/yP/J/8v/zP/M/87/zv/O
/87/zv/N/83/zf/P/8//z//Q/9D/0//T/9L/0v/T/9T/1f/V/9X/1//X/9f/2v/a/9r/
2v/Z/9n/2v/a/9v/2//b/9z/3v/e/97/3//g/+D/4P/h/+H/4f/j/+P/4//l/+X/5f/l
/+b/5//n/+n/6v/s/+7/7//x//L/8//z//b/+f/7//v/+//+//7/AAABAAQABwAIAAoA
CgANAA4AEgASABMAFgAWABcAGQAbABwAHQAeAB8AHwAfACAAIQAhACEAIQAiACEAIQAh
ACMAIgAhACAAHgAdABwAGwAaABoAFwAVABUAFAATABEAEQAPAAsABwAHAAUABAADAAAA
///9//r/+v/5//b/8//y//H/8v/y/+//7//v/+//7f/t/+v/6//u/+7/7P/q/+v/7P/v
//H/8f/w//D/8P/w//D/8P/x//P/8//z//P/8//z//P/9P/y//L/8v/z//T/9P/0//L/
9v/2//f/9//3//f/9v/2//T/9P/0//T/9v/2//b/9f/1//X/9f/1//X/9f/1//X/8//y
//L/8//0//T/9f/2//j/+P/4//b/8//z//P/8//z//P/8//0//L/8v/y//L/8v/y//L/
8v/y//L/8v/y//H/8P/w//H/8//z//P/8v/z//L/8v/y/+3/7v/w//D/8P/w//D/8P/w
//D/8P/w//D/8P/w//D/8P/w//D/8P/x//H/8f/y//P/9P/1//b/9v/2//b/9//3//f/
+P/4//j/+P/4//j/+P/5//v//f/9//3/+//4//f/9v/z/+//7v/u/+//8f/y//L/8//x
/+//7v/u/+//7//w//H/9f/1//T/9P/z//L/7v/q/+v/6f/p/+j/6P/o/+j/6P/q/+r/
6v/p/+f/5//n/+f/6P/o/+j/6v/s/+3/8v/6/wYAEwAkAD0AWwB0AJAAuADhAAEBGQEj
ARsB9QCzAGgAKwD6/9P/s/+X/37/b/9t/3T/gf+P/5r/qP+z/77/x//P/9b/2f/c/97/
3f/d/97/3//d/93/3v/e/9//4P/h/+P/4//k/+T/5v/l/+T/4//i/+X/5f/l/+f/5//n
/+j/6P/n/+f/5v/m/+j/6v/s/+3/6//t/+3/7f/u/+7/7v/u/+3/7f/u/+7/7f/t/+3/
7v/w//D/8P/x//L/8v/y//P/8//z//X/9f/1//f/9//3//n/+v/7//v//f/+/wAAAgAB
AAMABAAFAAMABgAJAAsADQANABAAEAAUABUAGAAbABoAHAAcAB8AHgAiACIAIwAkACQA
JQAnACoAKgAqACoAKwArACsALAAtAC0ALQAtAC4ALQAtAC0ALQAsACsAKgAsACsAKgAp
ACYAJgAjACEAHwAcABkAFQAUABMAEAANAAkABwAGAAUAAAD///3/+v/6//n/9v/z//P/
8f/x//D/7//v/+//7//t/+3/6//r/+r/6v/o/+b/5//o/+v/7f/r/+r/6v/q/+r/6v/q
/+v/6//r/+v/6//r/+v/6//s/+v/6v/p/+n/6v/q/+r/6P/q/+r/6//r/+n/6f/o/+j/
6P/o/+j/6P/m/+b/5v/l/+P/4//j/+P/5f/l/+X/5f/j/+L/4v/j/+H/4P/g/+D/4P/g
/+D/3v/f/9//3//f/93/3f/d/97/3v/e/97/3v/c/9z/3P/c/9z/3P/c/9z/2//a/9r/
2//b/9v/2//a/9n/2P/Y/9j/1//W/9j/2P/Y/9j/1v/W/9b/1v/W/9b/1v/W/9T/1P/U
/9T/1P/V/9X/1f/Y/9n/2v/b/9v/2v/Z/9j/2f/Z/9n/2v/Y/9j/2P/Y/9r/2v/b/93/
3f/d/93/2//Y/9f/1v/T/8//zv/O/8//z//Q/9D/0f/P/83/zP/M/83/zf/O/8//0f/R
/9D/0P/Q/9D/zf/K/8n/x//H/8b/xP/E/8T/xP/E/8T/xP/D/8H/wf/B/8H/xP/E/8T/
xv/E/8n/zP/U/97/7f8CAB0ANwBQAHIAmgDBAOMA+wAHAf0A1QCNAEIABQDU/6v/i/9t
/1T/Sf9J/1D/Wf9l/3T/gv+P/5j/of+p/7D/sf+2/7j/uP+3/7f/t/+3/7f/uP+4/7j/
uP+4/7n/u/+8/7z/vv+8/7z/vP+8/73/vf+9/7//v/+//8D/wP/D/8P/wv/C/8H/wv/D
/8P/w//F/8X/xf/G/8b/xv/G/8X/xf/G/8b/yf/J/8n/yv/K/8r/yv/L/8r/yv/K/8v/
y//L/83/zf/P/9H/0f/R/9P/1P/V/9X/1f/W/9j/2v/Z/9v/3P/d/9v/3v/h/+P/5P/l
/+n/6v/q/+v/7v/x//L/9P/0//f/9v/6//r/+//6//r/+//9/wAAAAAAAAAAAQABAAEA
AgABAAEAAQABAAAA////////AAAAAAAAAAD+//3//P/7//r/+v/3//X/9P/y//D/7f/t
/+v/5//j/9//3f/c/9v/2P/X/9X/0v/U/9P/0P/N/83/y//L/8r/x//H/8f/x//H/8f/
xf/F/8b/xv/E/8L/wv/C/8T/xf/F/8T/xP/E/8T/xP/E/8X/w//D/8P/w//E/8X/xv/I
/8f/xv/F/8X/xv/G/8b/xP/E/8T/xf/F/8X/xf/E/8T/xP/E/8T/xP/E/8T/xP/D/8P/
xf/D/w==
         </WaveFormData>
      </LeadData>
      <LeadData>
         <LeadByteCountTotal>10000</LeadByteCountTotal>
         <LeadTimeOffset>0</LeadTimeOffset>
         <LeadSampleCountTotal>5000</LeadSampleCountTotal>
         <LeadAmplitudeUnitsPerBit>4.88</LeadAmplitudeUnitsPerBit>
         <LeadAmplitudeUnits>��V</LeadAmplitudeUnits>
         <LeadHighLimit>2147483647</LeadHighLimit>
         <LeadLowLimit>268435456</LeadLowLimit>
         <LeadID>V5</LeadID>
         <LeadOffsetFirstSample>0</LeadOffsetFirstSample>
         <FirstSampleBaseline>0</FirstSampleBaseline>
         <LeadSampleSize>2</LeadSampleSize>
         <LeadOff>FALSE</LeadOff>
         <BaselineSway>FALSE</BaselineSway>
         <ExcessiveACNoise>FALSE</ExcessiveACNoise>
         <MuscleNoise>FALSE</MuscleNoise>
         <LeadDataCRC32>3395255397</LeadDataCRC32>
         <WaveFormData>
nACcAJwAnACsALoAyADWAKsAgABVACoADADu/9D/sv+t/6j/o/+e/6b/rv+2/77/xv/M
/9L/2P/b/9z/3f/e/97/3v/e/97/3v/e/97/3v/g/+D/4P/g/+L/4v/i/+L/4v/i/+L/
4v/g/+D/4P/g/+H/4v/j/+T/5v/m/+b/5v/m/+b/5v/m/+b/5v/m/+b/5//o/+n/6v/o
/+j/6P/o/+r/6v/q/+r/6v/q/+r/6v/r/+z/7f/u/+z/7P/s/+z/7f/u/+//8P/z//T/
9f/2//j/+P/4//j/+f/6//v//P/9//7///8AAAMABAAFAAYACAAKAAwADgARABIAEwAU
ABcAGAAZABoAHAAcABwAHAAfACAAIQAiACIAIgAiACIAJAAkACQAJAAkACQAJAAkACIA
IgAiACIAIQAgAB8AHgAbABoAGQAYABYAFAASABAADgAMAAoACAAGAAQAAgAAAP7//P/6
//j/9v/2//b/9v/z//L/8f/w/+7/7v/u/+7/7v/u/+7/7v/s/+z/7P/s/+z/7P/s/+z/
7P/s/+z/7P/t/+7/7//w/+//7v/t/+z/7f/u/+//8P/u/+7/7v/u/+7/7v/u/+7/8P/w
//D/8P/y//L/8v/y//L/8v/y//L/8P/w//D/8P/w//D/8P/w//D/8P/w//D/8P/w//D/
8P/y//L/8v/y//H/8P/v/+7/7P/s/+z/7P/s/+z/7P/s/+z/7P/s/+z/7P/s/+z/7P/q
/+r/6v/q/+v/7P/t/+7/7P/s/+z/7P/q/+r/6v/q/+r/6v/q/+r/6v/q/+r/6v/r/+z/
7f/u/+z/7f/u/+7/7//w//H/8f/x//H/8f/y//L/9P/0//T/9P/1//X/9f/3//n/+f/5
//j/9//0//P/8//x/+//7v/w//H/8v/y//D/8f/x//H/8f/x//H/8f/x//P/8//z//D/
8P/w/+7/7v/s/+r/6P/n/+b/5f/l/+X/5f/m/+f/6f/p/+n/6f/n/+f/5//n/+f/5v/m
/+r/7f/0//7/BgATACYAPABSAGgAiQCrAM0A5wD7AAMB9ADDAIAASAAjAAIA4f/G/7D/
of+d/53/oP+p/7H/t//D/83/1f/Y/97/3v/h/+T/5P/k/+T/5f/m/+b/5v/m/+T/5P/l
/+X/5//o/+n/6f/n/+f/5//n/+j/6f/q/+v/6v/q/+r/6v/s/+z/7P/s/+7/7v/v/+//
7f/u/+7/7v/u/+7/7//v//H/8f/x//H/8v/y//L/9P/0//T/9P/0//P/9P/0//T/9v/2
//f/9//6//r/+v/6//7//v///wAA//8AAAEAAgAFAAYABgAIAAcACAALAAsADwAPABAA
EQAUABYAGQAbABkAGwAcAB4AIAAiACIAIwAmACcAJwAoACkAKwAtAC4ALQAtAC0ALQAs
AC4ALAAsAC4ALgAuAC8ALwAvAC8ALQAqACoAKQAoACcAJwAmACUAIQAfAB0AGgAaABgA
FgATABEADgAMAAgABwAEAAIAAAAAAP///P/7//z/+//7//r/+P/4//f/9//1//X/9f/1
//T/9P/0//P/9f/2//b/9v/3//f/+P/5//j/9//2//X/9f/1//b/9//3//f/9//3//n/
+f/6//v/+//7//n/+f/5//n/+f/5//f/+P/4//n/+f/5//n/+f/5//r/+v/5//r/+v/6
//r/+v/6//r/+f/3//f/9//3//f/9//3//f/9f/1//T/9P/2//X/9f/1//T/9P/0//T/
9v/1//X/9P/0//T/9f/1//P/8//z//P/8//y//L/8v/w//D/8P/w//D/8P/w//L/8v/y
//L/8P/w//D/8P/y//L/8v/y//L/8v/y//P/8v/y//P/9P/1//X/9f/1//f/+P/4//r/
+v/6//r/+//7//v/+//9//v/+//7//v/+//7//n/9//z//L/8v/z//T/9P/0//X/9//3
//X/9f/z//P/8//1//X/9f/0//T/8v/w/+7/7P/r/+r/6v/q/+f/5//n/+f/6P/p/+n/
6f/p/+n/6f/p/+n/6f/p/+r/6v/q/+//9v/6/wIADQAeADAAQgBWAHEAkwCxAM0A3wDj
ANgArwBwADQACwDs/8//uv+q/5//m/+d/6L/rf+3/7//x//R/9X/3P/g/+D/4f/k/+L/
4v/i/+P/5P/k/+T/5P/k/+T/5f/l/+X/5v/n/+f/5//n/+f/5//l/+X/5f/l/+b/5v/m
/+b/6P/o/+j/6P/q/+r/6//r/+v/7P/s/+z/6//q/+r/6f/r/+v/6//r/+z/7P/s/+7/
7v/u/+7/7v/v//D/8P/w//D/8P/x//H/9P/0//T/9P/2//b/9//4//n/+v/7//z//f/+
//7/AAABAAIABQAFAAcABwAIAAkACgAMAA8AEQATABUAFgAYABgAGgAaABsAHAAdAB0A
HgAfACEAIwAkACUAJQAlACUAJAAmACQAJAAkACQAJAAlACcAJwAnACUAIgAiACEAIAAb
ABsAGgAZABcAFQATABAADwAOAA0ACwAIAAYABQACAAMAAAD+//z/+v/5//b/9f/0//P/
8//y//L/8v/x//H/8f/x//H/8f/w//D/8P/v/+3/7v/u/+7/7v/t/+3/7f/v/+//7//v
//H/8f/y//P/8f/x//H/8f/v/+//8P/x//P/8//x//H/8//z//P/8//y//L/8f/x//P/
8//z//P/8//0//T/8//w//D/8P/w//D/8P/w/+//8f/x//H/8f/v/+//7//v/+//7//u
/+7/7v/t/+3/7f/u/+7/7v/u/+z/6//r/+r/7P/s/+3/7f/t/+3/7f/t/+3/7P/s/+z/
7P/s/+z/7P/s/+z/6v/q/+r/6v/o/+j/6P/o/+r/6v/q/+r/6v/q/+r/6v/q/+r/6v/r
/+z/7P/t/+7/7//v/+//7//x//L/8v/0//P/8v/x//H/8//z//P/9f/1//X/9f/1//P/
8//x/+//6//q/+r/6//s/+z/7P/t/+3/7f/r/+v/6//r/+v/7f/v/+//7v/u/+3/6v/n
/+T/5P/i/+H/4P/f/9//3//f/+D/4f/h/+H/4f/h/+H/4f/j/+P/4//k/+b/6v/t//b/
/v8GABUALABCAFIAbACNAK0AyQDfAOkA4QDCAIMAQgAWAPf/2v/B/67/ov+b/5f/mf+i
/6v/sf+9/8f/z//V/9j/2v/c/9//3P/c/9z/3P/d/97/3v/e/97/4P/g/+H/4f/h/+L/
4//j/+P/4//j/+P/4f/h/+H/4f/k/+T/5P/k/+b/5v/m/+b/5v/m/+f/5//n/+j/6P/o
/+j/6P/p/+n/6f/p/+n/6f/q/+r/6v/s/+7/7v/u/+7/7v/u/+3/7P/u/+7/7//v//T/
9P/0//T/9v/2//f/+P/3//j/+f/6//3//v/+/wAAAQACAAUABQAHAAcACAAJAAoADAAP
ABEAEgAVABcAGgAcAB4AHgAfACIAIwAjACQAJAAlACYAJgAlACUAJQAlACYAKAAmACYA
KAAoACgAKQAnACcAJwAlACYAJgAlACQAHwAfAB4AHQAbABkAFwAUABAADgAMAAkACAAG
AAUAAgACAAAA///+//z/+//4//f/9P/z//P/8v/x//L/8v/z//P/8//z//P/8P/w//D/
7//x//L/8v/y//L/8f/x//H/8f/x//H/8f/x//H/8v/z//P/8//z//P/9f/1//b/9//5
//n/9//3//f/9//3//f/9f/2//b/9//3//f/9//3//X/9v/2//X/9P/0//T/9P/2//b/
9v/1//X/9f/1//X/9f/1//X/9f/1//X/9P/0//T/8//z//P/8v/y//L/8v/y//H/8f/w
//D/8P/x//H/8f/x//H/8f/x//D/8P/w//D/8P/y//L/8v/y//L/8v/y//L/8v/y//L/
8v/y//T/9P/0//T/9P/0//T/9f/2//b/9//4//v/+//7//v/+f/6//r//P/6//r/+v/7
//z//f/+/wEAAQABAAEAAQD9//3/+//5//n/+P/4//n/+v/6//r/+//5//n/9//3//n/
+f/5//v/+//7//r/+v/6//j/9v/0//T/8v/x//D/7//v/+//7//v/+//7v/t/+7/7//w
//H/8f/x//H/8v/y//T/9//6/wAACgAXACQAOgBSAGYAgQCnAMkA5QD9AAkB/ADRAI4A
UAAnAAYA5//O/7r/qf+h/6P/qv+v/7f/v//J/9X/2//e/+T/6P/r/+r/6v/q/+r/6//s
/+z/7P/s/+z/7P/t/+3/7f/u/+//7//v/+//7//v/+3/7f/t/+3/7v/u/+7/7v/w//D/
8P/w//L/8v/z//P/8//0//T/9P/0//T/9f/1//f/9//3//f/9v/2//b/+P/2//b/9v/2
//n/+v/6//r/+v/6//v/+//+//7//v/+/wAAAAABAAIAAgACAAIAAgADAAQABAAGAAgA
CgAOAA8AEQARABIAEwAUABYAGQAbABkAGwAcAB4AIAAiACIAIwAlACcAKAAqACkAKwAt
AC4ALQAtAC0ALQAuADAALgAuAC4ALgAuAC8ALQAtAC0AKwAqACoAKQAoACUAJQAkACMA
IQAfAB0AGgAYABYAFAARABAADgANAAoACQAGAAQAAgACAAEA/v/9//z/+//7//r/+P/4
//f/9//5//n/+f/5//b/9v/2//X/9f/2//b/9v/2//X/9f/1//X/9f/1//X/9f/1//b/
9//3//f/9//3//f/9//4//n/+f/5//f/9//3//f/9//3//n/+v/6//v/+//7//v/+//5
//r/+v/5//r/+v/6//r/+P/4//j/9//3//f/9//3//n/+f/5//n/+f/5//j/+P/2//X/
9f/1//T/9P/0//T/9P/z//P/8v/0//T/9f/1//P/8//z//P/8//y//L/8v/y//L/8v/y
//L/8v/y//L/8v/y//L/8P/w//D/8P/w//D/8P/w//D/8P/w//D/8P/w//D/8f/y//L/
8//0//X/9f/1//X/9f/2//b/+P/4//j/+P/5//n/+f/5//v/+//7//v/+//7//v/+f/3
//X/9P/0//X/9v/2//b/9//5//n/9//3//X/9f/1//f/+f/5//j/+P/2//T/8v/w/+7/
7P/r/+r/6f/p/+n/6f/q/+v/6//r/+v/6//r/+v/6//r/+v/7P/u/+z/7//y//b//v8J
ABIAIgA0AEgAXQB7AJsAuQDPAOEA5ADVAKIAXAAlAAIA4//G/7T/qf+h/53/nv+p/7P/
u//F/8//1//c/+D/4v/j/+T/5P/k/+T/5f/m/+b/5v/m/+j/6P/p/+n/5//o/+n/6f/p
/+n/6f/p/+n/6f/p/+n/6v/q/+r/6v/s/+z/7P/s/+z/7P/t/+3/6//s/+z/7P/u/+7/
7//v/+3/7f/t/+3/7v/u/+7/8P/w//D/8P/w//H/8v/y//L/8v/y//P/8//4//j/+P/4
//j/+P/5//r/+f/6//v//P/9//7//v8AAAMABAAHAAcABwAHAAgACQAIAAoADQAPABEA
EwAUABYAGgAcABwAHQAgACEAIQAiACMAJQAnACgAKQApACkAKQAoACoAKAAoACYAJgAm
ACcAJwAnACcAJQAkACQAIwAiACEAIQAgAB8AHwAdABsAGAAUABIAEAANAAwACgAJAAYA
BQACAAAA/v8AAP///P/7//j/9//3//b/8v/y//H/8f/x//H/8f/x//L/8v/y//H/8//0
//T/9P/0//P/8//z//H/8f/x//H/7//v//D/8f/x//H/8f/x//H/8f/y//P/8f/x/+//
7//x//H/8f/x//L/9P/1//f/9f/1//X/9f/z//T/9P/z//T/9P/0//T/8v/y//L/8f/v
/+//7//v//H/8f/x//H/8f/x//D/8P/y//H/8f/x/+7/7v/u/+7/7P/r/+v/6v/r/+z/
7v/v/+//7//v/+//7f/s/+z/7P/u/+7/7v/u/+z/7P/s/+z/6//r/+z/6v/q/+r/6v/o
/+j/6P/o/+r/6v/q/+r/7P/s/+z/7P/s/+z/7P/t/+z/7P/t/+7/8f/x//H/8f/x//L/
8v/0//L/8v/y//P/9f/1//X/9//3//f/9//3//T/8//w/+3/7f/s/+z/7f/w//D/8P/x
//H/8f/v/+//7//v/+//8f/v/+//7v/u/+7/7P/q/+j/5P/i/+H/4P/i/+P/5P/l/+T/
5f/l/+X/4//j/+P/4//l/+X/5f/m/+b/6v/v//b//P8IABUAKgBAAFYAcACTALcA0wDp
APUA7wDQAI8ATAAcAP3/4P/F/7D/nv+X/5n/nf+g/6n/sf+7/8X/zf/T/9b/2v/c/93/
4P/h/+L/4//l/+T/4v/g/97/4P/g/+H/4f/h/+L/4//j/+P/4//j/+P/5P/l/+b/5//m
/+b/5v/m/+r/6v/q/+r/5//m/+b/5f/m/+j/6f/q/+r/6v/r/+v/6//r/+v/6//s/+z/
7P/u/+7/7v/u/+7/8f/y//L/8v/y//L/8//z//T/9P/0//T/9v/2//f/+P/7//z//f/+
////AAAAAAIABQAGAAkACQALAAsADAANAA4AEAATABUAFQAXABgAGgAcAB4AHgAfAB4A
HwAfACAAIwAlACcAKAApACkAKQApACgAKgAoACgAKQAqACsALQArACsAKwApACoAKgAp
ACgAJAAjACEAHwAdABsAGQAWABQAEgAQAA0ACgAIAAcABAADAAAA/v/8//z/+//4//f/
9v/1//X/9P/0//T/8//z//P/8//z//P/8v/y//L/8f/x//L/8v/y//L/8f/x//H/8//z
//P/8//z//P/9P/1//P/8//z//P/8//z//T/9f/1//X/8//z//X/9f/1//X/8//0//T/
9f/z//P/8//z//X/9v/2//X/9P/0//T/9P/0//T/9P/z//X/9f/1//X/8//z//P/8//z
//P/8v/y//L/8f/x//H/7v/u/+7/7v/w/+//7//u/+7/7v/v/+//8f/x//H/8f/v/+7/
7v/u/+7/7v/u/+7/8P/u/+7/7P/s/+z/7P/u/+7/7v/u//D/8P/w//D/7//u/+3/7P/u
/+7/7v/v/+7/7v/v//D/8//z//P/8//z//T/9P/2//b/9v/2//f/9//3//f/+f/5//n/
+f/5//n/+f/3//X/8v/w/+//7//y//L/8v/z//P/8//x//H/8//z//P/9f/1//X/9P/0
//L/8P/u/+z/6v/o/+f/5v/l/+X/5f/l/+b/5//n/+f/5//n/+f/5//p/+n/6f/q/+r/
6v/x//b//P8GABEAHgAyAEgAXAB3AJsAuwDTAOUA6wDaAKsAZgAuAAcA5v/L/7j/qv+f
/5n/l/+e/6n/s/+5/8X/z//V/9j/3P/e/9//4P/g/+D/4P/h/+L/4v/i/+L/4v/i/+P/
4//h/+L/4//j/+X/5f/l/+X/5f/l/+X/5f/m/+b/5v/m/+f/5v/l/+T/5v/m/+f/5//n
/+j/6P/o/+j/6P/p/+n/6//r/+v/6//q/+r/6v/s/+z/7P/s/+z/7f/u/+7/7v/u/+7/
7//v//T/9P/0//T/9P/0//X/9v/1//b/9//4//v//P/8//7///8AAAMAAwAFAAUABgAH
AAYACAALAA0ADQAPABAAEgAWABgAGAAZABoAGwAbABwAGwAdAB8AIAAhACEAIQAhACQA
JgAkACQAIgAiACIAIwAhACEAIQAfACAAIAAfAB4AGwAbABoAGQAXABUAEwAQABAADgAM
AAkABgAEAAMAAAD///z/+v/4//r/+f/2//X/9P/z//P/8v/w//D/7//v/+3/7f/t/+3/
7v/u/+7/7f/t/+7/7v/u/+7/7f/t/+3/7//v/+//7//v/+//8P/x//H/8f/x//H/8f/x
//L/8//z//P/8f/x//H/8f/x//H/8f/y//L/8//x//H/8f/x//L/9P/1//X/8v/y//L/
8v/y//L/8v/x//H/8f/x//H/8f/x//H/8f/v/+//7v/u//D/7//v/+//7v/u/+7/7v/u
/+3/7f/s/+r/6v/r/+v/7f/t/+3/7f/t/+z/7P/s/+z/7P/s/+z/7P/s/+z/7P/r/+v/
6//s/+r/6P/o/+j/6P/q/+r/6v/q/+v/7P/t/+7/7P/s/+z/7P/r/+r/6f/p/+z/7P/t
/+7/7//v/+//7//x//L/8v/0//L/8v/y//P/8//z//P/9f/3//f/9//3//T/8//w/+3/
6//q/+r/6//u/+7/7v/v/+3/7f/r/+v/6//r/+v/7f/t/+3/7P/s/+z/6v/o/+b/5v/k
/+P/4v/g/9//3v/d/+D/4f/h/+H/4//j/+P/4//g/9//3v/e/+L/6P/p/+7/9v8AAA0A
HAAwAEQAXAB5AJkAtwDPANsA3QDKAJUAUAAYAPP/1P+7/6z/nv+X/5f/mf+g/6n/s/+7
/8P/y//P/9T/1v/Y/9n/2v/a/9r/2v/b/9r/2v/a/9r/3P/c/93/3f/d/97/3//f/93/
3f/d/93/3//f/9//3//e/97/3v/e/+D/4P/g/+D/4P/g/+H/4f/f/+D/4P/g/+L/4v/j
/+P/4//j/+P/4//m/+b/5v/o/+b/5v/m/+b/5f/m/+b/5v/o/+j/6f/p/+r/6v/q/+r/
7P/s/+3/7v/x//L/8//0//P/9P/0//b/9//4//v/+//7//v//P/9////AgAGAAkABwAJ
AAoADAAMAA4ADgAPABMAFQAWABgAFgAXABgAGAAZABkAGQAZABsAHgAdAB4AHAAcABwA
HQAbABsAGwAZABgAGAAXABYAFQAVABQAEwARAA8ADQAKAAoACAAGAAMAAAD+//3/+v/7
//j/9v/0//L/8f/u/+3/7P/r/+v/6v/q/+r/6f/p/+v/6//r/+v/6f/o/+f/5f/n/+j/
6P/o/+j/5//n/+f/6f/p/+n/6f/n/+f/6P/p/+f/5//n/+f/6f/p/+r/6//r/+v/6f/p
/+v/6//r/+v/6//s/+z/7f/s/+v/6v/p/+v/7P/s/+v/6P/o/+j/6P/q/+r/6v/p/+n/
6f/p/+n/6f/p/+n/6f/p/+n/6P/o/+j/5//n/+f/5v/m/+b/5v/m/+X/5f/k/+b/5v/n
/+f/5f/l/+X/5f/l/+T/5P/k/+b/5P/k/+L/4v/i/+L/5P/k/+T/5P/k/+T/5P/k/+L/
4v/i/+L/4v/i/+L/4//m/+b/5//o/+f/5//n/+f/6f/q/+r/7P/s/+z/7P/t/+3/7f/t
/+//7//v/+//7//v/+//7f/r/+f/5v/m/+f/6P/o/+j/6f/p/+n/5//n/+f/5//n/+n/
6f/p/+j/6P/o/+b/5P/i/+D/3v/d/9z/2f/Z/9n/2f/c/93/3f/d/9v/2//b/9v/2//b
/9v/3P/e/97/4f/o/+z/9P8BABAAJAA6AFAAbQCRALMAzwDnAPMA8ADNAJAAUgAlAAAA
3f/C/6r/l/+N/4v/kP+X/5//pf+v/7v/xf/I/9D/1v/X/9b/1v/W/9b/1//Y/9j/2P/Y
/9j/2P/Z/9n/2f/a/9v/2//b/9v/2//b/9v/2//b/9v/3P/c/9z/3P/g/+D/4P/g/97/
3v/f/9//3//g/+D/4P/i/+L/4//j/+P/4//j/+P/5P/k/+T/5v/k/+T/5P/k/+b/6P/p
/+r/6P/o/+n/6f/s/+z/7P/s/+7/7v/v//D/8f/y//P/9P/1//b/9v/4//v//P//////
AQABAAIAAwAEAAYACQALAAkACwAMAA4AEgAUABQAFQAWABcAFwAYABcAGQAbABwAHQAd
AB0AHQAgACIAIAAgACAAIAAgACEAIwAjACMAIQAgACAAHwAeAB0AHQAcABsAFwAVABMA
EAAOAAwACgAHAAYABAADAAAA///8//r/+P/4//f/9P/z//L/8f/x//D/7v/u/+3/7f/r
/+v/6//r/+z/7P/s/+v/6//s/+z/7P/s/+v/6//r/+3/7f/t/+3/6//r/+z/7f/t/+3/
7f/t/+3/7f/u/+//7f/t/+v/6//t/+3/7f/t/+v/7P/s/+3/7//v/+//7//t/+7/7v/t
/+z/7P/s/+z/7P/s/+z/6//t/+3/7f/t/+v/6//r/+v/6//r/+r/6v/q/+n/6f/p/+j/
6P/o/+j/6P/n/+f/5v/m/+b/5//n/+X/5f/l/+X/5v/m/+f/6P/o/+j/6P/o/+j/6P/m
/+b/6P/m/+b/5v/m/+T/5P/k/+T/5P/k/+T/5P/k/+T/5P/k/+b/5v/m/+f/5v/m/+f/
6P/r/+v/6//r/+n/6v/q/+z/7v/u/+7/7//v/+//7//x//H/8f/x//H/8f/x/+//7f/p
/+j/6P/p/+r/6v/q/+v/6//r/+n/6f/p/+n/6f/r/+3/7f/s/+z/6v/o/+b/5P/k/+L/
4f/g/9//3//f/9//3v/f/9//3//h/+H/4f/h/+H/4f/h/+L/4P/i/+X/6v/w//j/AQAM
ABwAMgBIAF8AewCbALsAzwDXANYAvQCCAD4ADwDs/8v/sv+i/5f/k/+T/5b/of+t/7f/
v//J/9H/1P/W/9j/2f/a/9r/2v/a/9v/2v/a/9r/2v/c/9z/3f/d/93/3v/f/9//4f/h
/+H/4f/f/9//3//f/+D/4P/g/+D/4P/g/+D/4P/i/+L/4//j/+P/5P/k/+T/5P/k/+X/
5f/l/+X/5f/l/+b/5v/m/+j/6P/o/+j/6P/p/+r/6v/q/+z/7P/t/+3/7//u/+3/7P/u
/+7/7//w//H/8v/z//T/9//4//j/+v/5//r//f/9//////8AAAEAAgAEAAcACQAJAAsA
DAAOAA4AEAAQABEAFAAVABUAFgAXABkAGwAcAB0AHQAdAB0AHAAeABwAHAAeAB4AHgAf
AB8AHwAfAB0AHAAcABsAGgAZABkAGAAXABUAEwARAA4ADAAKAAgABQAEAAIAAQD+//3/
+v/4//b/+P/3//T/8//y//H/8f/w/+7/7v/t/+3/6//r/+v/6//s/+z/7P/r/+v/7P/s
/+z/6v/p/+n/6f/r/+v/6//r/+3/7f/u/+//7f/t/+3/7f/r/+v/7P/t/+//7//t/+3/
7//v/+//7//t/+7/7v/v/+7/7f/s/+v/7f/u/+7/7f/u/+7/7v/u/+7/7v/u/+3/6//r
/+v/6//t/+3/7f/t/+3/7f/s/+z/6v/p/+n/6f/p/+r/6//s/+z/6//r/+r/6P/o/+n/
6f/p/+n/6f/p/+f/5v/m/+b/5//o/+n/6v/o/+j/6P/o/+P/5f/o/+j/6P/o/+j/5v/m
/+b/5v/m/+b/5v/m/+b/5v/m/+b/5v/m/+b/5//o/+j/6f/q/+v/6//r/+v/6//s/+z/
7v/u/+7/7v/v/+3/7f/t/+//8P/x//L/8//x//H/7//t/+r/6P/n/+f/6f/q/+v/7f/s
/+v/6P/n/+f/5//n/+n/6v/r/+v/7P/r/+j/5f/i/+L/4P/f/97/3f/d/93/3f/g/+H/
4f/h/+D/3//e/93/3//f/9//4P/g/+L/5//w//j/AgANAB4ANABIAGAAgQCjAL8A1wDn
AOMAxgCRAE4AHAD5/9z/w/+u/5z/k/+R/5P/nP+j/6v/s/+7/8P/yf/Q/9T/1v/X/9j/
1v/W/9b/1//W/9b/1v/W/9j/2P/Z/9n/2f/a/9v/2//Z/9n/2f/Z/9v/2//b/9v/3P/c
/9z/3P/c/9z/3P/c/93/3v/g/+H/3//g/+D/4P/i/+L/4//j/+H/4f/h/+H/4P/g/+D/
4v/k/+T/5P/k/+X/5v/m/+b/5v/m/+f/5//q/+r/6v/q/+r/6v/r/+z/7//w//H/8v/z
//T/9P/2//f/+P/7//v//f/9//7///8AAAIABQAHAAcACQAKAAwADgAQABAAEQASABMA
EwAUABUAFwAZABoAGwAbABsAGwAeACAAHgAeACAAIAAgACEAHwAfAB8AHQAdAB4AHgAe
ABkAGQAYABcAEwARAA8ADAALAAoACQAHAAUAAgAAAPz/+f/2//T/8v/0//P/8P/v/+z/
6//r/+r/6v/q/+n/6f/n/+f/5//n/+T/5P/k/+P/5f/m/+b/5v/m/+X/5f/l/+X/5f/l
/+X/5f/l/+b/5//p/+n/6f/p/+j/5//n/+f/6f/p/+f/5//l/+X/5f/l/+X/5v/m/+f/
5f/l/+X/5f/j/+T/5P/j/+T/5P/k/+T/5P/k/+T/4//j/+P/4//j/+H/4f/h/+H/4f/h
/+D/4P/g/9//3//f/+D/4P/g/+D/4v/h/+H/4P/g/+D/4f/h/9//3//f/9//3f/c/9z/
3P/e/97/3v/e/97/3v/e/97/3f/c/97/3v/e/97/3v/e/97/3v/c/9z/3P/c/9z/3P/c
/9z/3P/c/9z/3f/g/+D/4f/i/+H/4f/h/+H/4f/i/+L/5P/i/+L/4v/j/+T/5f/m/+n/
5//n/+f/5//l/+X/4//h/+H/4P/g/+H/4P/g/+D/4f/f/9//3f/d/9//3//f/+H/4f/h
/+D/4P/g/97/3P/a/9j/1v/V/9T/0//T/9P/0//U/9X/1f/V/9P/0//T/9P/1P/V/9b/
2P/W/9r/3//m/+7/9v8FABoALgBAAFwAfwChAL0A1QDhAN0AvgCBAEAAEADt/87/s/+e
/47/h/+H/4n/jv+X/5//qf+z/7n/v//G/8r/zP/N/87/zf/M/8v/y//M/8z/zP/M/87/
zv/P/8//z//Q/9H/0f/P/8//z//P/9H/0f/R/9H/0P/Q/9D/0P/S/9L/0v/S/9L/0v/T
/9P/0//U/9T/1P/U/9T/1f/V/9P/0//T/9P/1v/W/9b/2P/W/9b/1v/W/9X/1v/W/9b/
2P/Y/9n/2f/c/9z/3P/c/97/3v/f/+D/3//g/+H/4v/j/+T/5P/m/+f/6P/r/+v/7//v
//D/8f/w//L/9f/3//f/+f/6//z//v8AAAAAAQACAAMAAwAEAAMABQAHAAgACQAJAAkA
CQAKAAwACgAKAAoACgAKAAsADQANAA0ACwAKAAoACQAIAAUABQAEAAMAAQD///3/+v/4
//b/9P/x/+7/7P/r/+j/5//k/+L/4P/i/+H/3v/d/9z/2//b/9r/2v/a/9n/2f/X/9f/
1//X/9b/1v/W/9X/1f/W/9b/1v/Y/9f/1//X/9f/1//X/9f/1f/V/9b/1//Z/9n/2f/Z
/9j/1//X/9f/2f/Z/9f/1//X/9f/1//X/9f/2P/Y/9n/1//X/9f/1//V/9b/1v/V/9b/
2P/W/w==
         </WaveFormData>
      </LeadData>
      <LeadData>
         <LeadByteCountTotal>10000</LeadByteCountTotal>
         <LeadTimeOffset>0</LeadTimeOffset>
         <LeadSampleCountTotal>5000</LeadSampleCountTotal>
         <LeadAmplitudeUnitsPerBit>4.88</LeadAmplitudeUnitsPerBit>
         <LeadAmplitudeUnits>��V</LeadAmplitudeUnits>
         <LeadHighLimit>2147483647</LeadHighLimit>
         <LeadLowLimit>268435456</LeadLowLimit>
         <LeadID>V6</LeadID>
         <LeadOffsetFirstSample>0</LeadOffsetFirstSample>
         <FirstSampleBaseline>0</FirstSampleBaseline>
         <LeadSampleSize>2</LeadSampleSize>
         <LeadOff>FALSE</LeadOff>
         <BaselineSway>FALSE</BaselineSway>
         <ExcessiveACNoise>FALSE</ExcessiveACNoise>
         <MuscleNoise>FALSE</MuscleNoise>
         <LeadDataCRC32>4153343972</LeadDataCRC32>
         <WaveFormData>
WgBaAFoAWgBoAHQAgACMAHMAXABFAC4AHQAMAPv/6v/k/+D/3P/Y/9v/3v/h/+T/5//q
/+3/8P/w//D/8P/w/+//7v/t/+z/7P/s/+z/7P/u/+7/7v/u/+7/7v/u/+7/7v/u/+7/
7v/u/+7/7v/u//D/8P/w//D/8P/w//D/8P/w//D/8P/w/+7/7v/u/+7/8f/y//P/9P/y
//L/8v/y//D/8P/w//D/8v/y//L/8v/0//T/9P/0//T/9P/0//T/9P/0//T/9P/3//j/
+f/6//r/+v/6//r/+//8//3//v/+//7//v/+/wEAAgADAAQABwAIAAkACgANAA4ADwAQ
ABEAEgATABQAFgAWABYAFgAXABgAGQAaABgAGAAYABgAGAAYABgAGAAZABoAGwAcABwA
HAAcABwAGQAYABcAFgAUABQAFAAUABEAEAAPAA4ACwAKAAkACAAFAAQAAwACAP///v/9
//z/+v/6//r/+v/5//j/9//2//T/9P/0//T/9v/2//b/9v/0//T/9P/0//L/8v/y//L/
8v/y//L/8v/0//T/9P/0//L/8v/y//L/8//0//X/9v/1//T/8//y//P/9P/1//b/9P/0
//T/9P/y//L/8v/y//T/9P/0//T/9P/0//T/9P/0//T/9P/0//P/8v/x//D/8v/y//L/
8v/z//T/9f/2//P/8v/x//D/8P/w//D/8P/w//D/8P/w//D/8P/w//D/7v/u/+7/7v/u
/+7/7v/u/+7/7v/u/+7/8P/w//D/8P/u/+7/7v/u/+z/7P/t/+3/7f/t/+z/7P/s/+3/
7//x/+//7//v//D/8v/y//P/8//z//P/8//0//T/9f/1//X/9//4//j/+P/4//j/+P/4
//j/+P/4//j/9//2//P/8//0//b/9v/3//f/9//3//X/9//3//f/9//4//j/+f/5//T/
9P/x//D/8P/v/+7/7f/q/+n/6f/o/+j/6P/p/+n/6//r/+v/7P/r/+r/6f/o/+j/6P/o
/+v/7//0//j//P8AAAkAFQAhAC0ARABaAG4AgwCTAJ0AmAB9AFUANwAkABQAAQDw/+H/
2P/Q/83/zf/Q/9L/1P/b/+L/5f/n/+j/6P/o/+r/6v/q/+r/6v/p/+n/6f/p/+f/6P/o
/+j/6P/o/+n/6f/r/+v/6v/q/+z/7P/s/+3/7P/r/+r/6f/r/+v/6//r/+v/7P/s/+z/
7f/t/+3/7f/t/+3/7f/t/+7/7v/u/+7/8P/w//D/8v/w//D/8P/w/+7/7v/u/+//8f/y
//P/8//y//L/8//z//b/9v/2//f/+f/5//v/+//6//z//P/8//3//v///wAAAQADAAMA
AwAFAAcACQAKAAkACwAMAA4ADwAQABEAEgAUABUAFQAWABcAFwAYABkAGAAYABkAGQAb
ABsAHAAcABoAGgAbABsAGwAcABwAGwAbABsAGgAYABcAFwAWABUAEgAQAA4ACwAMAAwA
CwAJAAcABQADAAMAAAD9//z/+//7//r/9//3//f/9//1//X/9f/1//T/8//z//P/8v/y
//L/8v/y//L/9P/0//T/9P/2//b/9v/3//T/8v/x//D/8v/y//L/8v/z//P/8//z//P/
8//z//P/9v/2//b/9f/1//X/9v/2//T/9P/z//P/8//z//T/9P/0//T/9P/0//X/9v/3
//j/9v/2//X/9f/0//T/9P/0//X/9f/1//X/8//z//P/8f/z//P/8//z//P/8//y//L/
9P/z//P/8//z//P/9P/0//L/8v/y//L/8v/x//H/8v/y//P/8P/y//L/8v/y//T/9P/0
//T/8//z//P/8//0//T/8//z//T/9f/1//X/8//0//b/9v/3//f/9//3//n/+v/6//v/
+//7//v//P/8//z//v/+//7//v/+//7//v/+//3//P/5//n/+v/8//z//f/9//3////9
//3//f/9//3//v/+//3//f/6//r/9//2//T/8//0//P/8v/x/+//7v/u/+7/7//v/+//
7//v//D/8P/w//D/8P/w//D/8v/x//X/+v/+/wAABgAPABkAIQArADwAUgBoAHsAiQCP
AI4AeQBTAC8AHAAKAPv/7v/j/9z/2P/V/9X/2v/e/+L/5//q/+3/7//y//D/8P/y//D/
8P/w//D/7//v/+//7//v//D/8P/w//D/8P/x//H/8f/x//D/8P/w//D/8P/x//H/8f/x
//H/8f/x//H/8f/x//L/8v/y//P/8//z//P/8f/x//H/8f/y//L/8v/y//L/8v/y//T/
9v/2//b/9v/3//j/+f/7//r/+v/6//n/+v/6//v/+//6//r/+v/7//3//f//////AAAC
AAIAAgADAAQABQAGAAcACQAJAAkABwAJAAsADAAPABEAEgAUABMAFAAVABYAFgAXABcA
GAAbABsAHAAdABwAHAAdAB0AHQAdAB4AHgAeAB4AHwAfACEAIgAiACEAHwAfAB4AHAAa
ABkAFwAVABYAFAASAA8AEAAQAA8ADQANAAsACQAJAAgABQAEAAMAAQAAAP3//f/9//3/
+//7//3//f/8//v/+//7//r/+v/8//z//P/8//n/+P/3//b/9v/2//b/9//5//j/+P/4
//r/+v/6//r/+f/5//n/+f/5//n/+f/5//z//P/8//v/+//7//z//P/6//r/+f/5//v/
+//8//z//P/8//z//P/6//r/+v/6//r/+v/5//n/+v/6//r/+v/5//n/+f/5//n/+f/5
//f/9//3//f/9//5//n/+P/4//f/9f/0//P/9f/1//b/9v/4//j/+P/4//b/9f/1//b/
9v/1//X/9v/2//b/9P/0//T/9P/y//L/8v/y//P/8//z//P/8v/y//H/8f/y//P/8//z
//X/9v/4//j/+f/5//n/+f/5//r/+v/7//r/+f/4//j/+f/6//3//v/+//7//v/+//7/
/v/9//z/+P/3//f/+P/4//n/+f/5//v/+f/5//n/9//3//j/+P/5//n/9v/2//H/8P/u
/+3/7v/t/+z/6//r/+r/6v/q/+n/6f/p/+n/6//s/+z/7P/u/+7/7v/u/+7/7//x//b/
/P/+/wYAEwAfACcANQBKAF4AcgCFAJMAkwCCAF8AOQAhABIAAgDv/+T/2//Y/9L/z//R
/9b/2P/e/+X/6v/r/+v/6v/s/+r/6P/q/+r/6v/q/+f/5//n/+f/6f/q/+r/6v/q/+r/
6//r/+v/6//q/+r/6v/q/+r/6//t/+3/7f/t/+v/6//r/+v/6//s/+z/7P/t/+3/7f/t
/+3/7f/t/+3/7v/u/+7/7v/u/+7/7v/w//D/8P/w//D/7v/u/+7/7//v//D/8f/x//P/
9P/2//f/9//2//X/9f/1//X/9//3//r//P/8//z/+//8//3//v8BAAMAAwADAAEAAwAF
AAYACAALAA0AEAAPABAAEQASABIAEwATABQAEwATABQAFQAUABQAFQAVABYAFwAZABoA
HAAcAB0AHQAaABoAGQAXABcAFwAWABQAEwATABIAEQARABAADwANAAkACAAGAAMAAwAB
AP////8AAP3//P/7//n/+P/1//X/9f/1//P/8//1//X/9P/z//H/8f/w//D/8P/w//D/
8P/y//L/8v/y//D/8P/w//H/8f/w//D/8P/w//D/8P/w//H/8f/x//H/8f/x//H/8f/0
//T/9P/z//P/8//0//T/8v/y//H/8f/z//P/9P/0//P/8v/x//D/8v/y//L/8v/0//T/
8//z//L/8v/y//L/8f/x//H/8f/z//P/8//x//H/8f/x//H/8P/v/+3/7P/u/+3/7f/t
/+3/7f/u/+7/7f/s/+v/6v/r/+v/7P/u/+7/7f/u/+7/7v/u/+7/7v/u/+7/7v/t/+3/
7f/t/+7/7v/t/+3/7v/v/+//7//v//D/8v/y//P/8//z//P/8f/y//L/8//z//P/8//0
//X/9v/5//r/+v/6//r/+v/4//j/9//2//P/8//0//b/9P/1//X/9f/1//P/8//z//X/
9f/2//b/9f/1//L/8v/w//D/7//v/+z/6//q/+n/6f/o/+j/6P/p/+n/6f/p/+n/6v/q
/+r/6v/q/+r/6v/s/+v/7f/w//T/+v8AAAUAEQAfACsAOgBSAGgAewCPAJsAmACBAFsA
NQAgABIA///u/+H/1P/O/8//z//Q/9L/1v/d/+T/5//n/+j/6v/s/+r/6P/o/+j/6P/p
/+n/6f/p/+n/6v/q/+r/6v/q/+v/6//r/+v/6v/q/+j/6P/o/+n/6f/p/+n/6f/q/+v/
7P/t/+3/7v/u/+7/7//v/+//7//v/+//7//v//L/8v/y//L/8P/w//D/8v/w//D/8P/w
//L/8v/y//P/8//0//X/9f/2//b/9//3//j/+P/4//n/9//3//n/+f/6//z//P/8////
AAABAAIAAwAFAAUABQAFAAcACQAKAAkACwAMAA4ADwAQABEAEgATABUAFgAYABkAGQAa
ABsAGgAaABsAGwAdAB0AHgAeAB4AHgAfAB8AHQAeAB4AHQAdAB0AHAAaABkAGQAYABcA
FgAUABIADwAOAA4ADQALAAkABwAFAAUABAABAAAA//////7/+//7//v/+//5//n/+f/5
//j/9//5//n/+P/4//j/+P/4//j/+P/4//j/+P/4//j/+P/5//n/+P/4//j/+v/6//r/
+v/7//v/+//7//v/+//7//v//P/8//z/+//5//n/+v/6//z//P/7//v//f/9//7//v/+
//7//v/+//7//v/+//7//v/+//3//f/+//7//v/+/////////////////////f/9//3/
/f/9//v/+//6//r//P/7//v/+//7//v//P/8//r/+v/6//r/+v/5//n/+v/8//v/+//8
//r/+//6//r/+v/6//r/+v/6//r/+v/5//n/+f/5//r/+v/5//n/+v/7//v/+//7//z/
/v/+//////////////8AAAAAAQABAAEAAQACAAIAAgAEAAQABAAEAAQABAAEAAQAAwAC
AP////8AAAIAAgADAAMAAwAFAAMAAwADAAMAAwAEAAQABQAFAAIAAgD///7//P/7//j/
9//2//X/9//2//b/9v/3//f/9//3//f/+P/4//j/9v/2//b/9v/6//n/+//8/wAABAAK
AA0AEwAfACsAOABKAF4AbwCBAI8AmACRAHUASwAuABwACwD4/+3/5v/g/9v/2f/c/+D/
5P/n/+7/8//1//b/9v/2//b/9f/0//P/8v/z//P/8//z//X/9v/2//b/9v/2//f/9//1
//X/9P/0//T/9P/0//X/8//z//P/8//1//X/9f/1//X/9v/2//b/9//3//f/9//3//f/
9//3//j/+P/4//j/+P/4//j/+v/6//r/+v/6//r/+v/6//v/+f/6//v/+//+//7/////
//7//v/+/////////wEAAQACAAQABAAEAAUABgAHAAgABwAJAAkACQAJAAsADQAOAA8A
EQASABQAFQAWABcAGAAZABsAHAAeAB0AHQAeAB8AIgAiACMAIwAiACEAIQAgACAAIAAh
ACEAIQAiACIAIQAgAB8AHQAaABoAGwAbABsAGwAaABkAFwAUABQAEwARAA8ADQALAAsA
CgAHAAYABQAFAAQAAQABAP/////9//3/+//7//r/+f/7//v/+v/6//r/+v/6//r/+v/6
//r/+v/6//r/+v/7//3//P/8//z/+//6//n/+P/7//v/+//7//v/+//7//v/+//6//n/
9//3//f/+P/4//r/+v/5//n/+f/5//r/+v/6//r/+v/6//r/+v/6//r/+f/4//b/9f/0
//T/9P/0//f/9//3//f/+f/5//n/9//5//n/+f/5//j/9//1//T/9P/z//P/8//1//X/
9v/2//b/9v/2//b/9P/z//P/9P/0//P/8//0//T/8//z//P/8//z//T/8//y//H/8P/u
/+7/7v/u//H/8f/x//H/8f/y//L/8//0//X/9f/1//T/9P/1//T/9//3//f/9//3//j/
+P/5//f/9//3//j/9v/2//j/+P/5//r/+//8//v/+v/4//b/9f/1//b/+P/6//v/+//7
//n/9//3//f/9f/1//b/9v/2//X/8f/w/+7/7v/t/+3/6v/p/+j/5//q/+r/6//s/+z/
6//q/+n/6P/o/+f/5v/o/+j/6P/o/+r/6//x//b/+P/6/wAACQAVACMANQBOAGQAeACJ
AJUAmQCKAGUAOwAhABIAAgDx/+L/1//Q/9D/z//N/9D/1P/W/9v/4v/l/+X/5P/k/+L/
5v/p/+r/6//s/+r/6f/o/+f/5f/m/+b/5v/m/+b/5//n/+X/5f/k/+T/5//o/+n/6//p
/+n/6f/p/+v/6//r/+v/6v/q/+n/6P/r/+v/6//r/+v/6//r/+v/7P/s/+z/7P/q/+r/
6v/s/+7/7v/u/+7/7v/u/+7/7//x//L/8//z//L/8v/z//P/8v/y//L/8//1//X/9//3
//j/+v/6//r/+//8//3//v///wEAAQABAAMABQAHAAgABwAJAAoADAALAAwADQAOAAwA
DQANAA4AEQARABIAEwAVABYAGAAZABcAFwAYABgAGgAaABsAGwAaABoAGQAXABkAGQAY
ABYAEwATABIAEQAQAA4ADAAJAAgACAAHAAUAAQD///3//f/8//n/+P/3//f/9v/z//P/
8//z//H/8f/z//P/8v/x/+//7//u/+7/7v/u/+7/7v/s/+z/7P/s/+z/7P/s/+3/7//u
/+7/7v/u/+7/7v/u/+3/7f/t/+3/7//v/+//7//u/+7/7v/t/+3/7f/u/+7/7v/u/+3/
7f/t/+3/7v/u/+7/7v/u/+7/7v/u/+7/7v/u/+7/7f/t/+7/7v/u/+7/7f/t/+3/7f/r
/+v/6//p/+v/6//r/+v/6//r/+r/6v/s/+v/6//r/+n/6f/q/+r/7P/s/+z/7P/q/+n/
6f/q/+r/6f/p/+r/6v/p/+j/6P/o/+j/6P/q/+r/6v/q/+v/6//r/+v/6P/o/+f/5//q
/+v/6//r/+n/6v/s/+z/7f/t/+3/7f/v//D/8P/x//H/8f/x//L/8v/y//T/9P/0//T/
9P/0//T/9P/z//L/7//v//D/8v/y//P/8//z//P/8f/x//H/8//z//T/9P/z//P/8P/w
/+7/7v/t/+3/6f/n/+X/4//l/+T/5P/k/+X/5f/l/+X/5//o/+j/6P/o/+j/6P/o/+j/
6f/t//L/9P/6//7/AwANABsAJwA4AFAAZAB1AIUAjQCIAG0ARQAlABIAAgDv/+L/2f/S
/8z/yf/L/9D/1P/W/93/4v/l/+X/6P/o/+b/5v/m/+b/5v/m/+f/5//n/+f/5f/m/+b/
5v/o/+j/6f/p/+n/6f/o/+j/6P/o/+j/6f/r/+v/6//r/+n/6f/p/+n/6f/q/+r/6v/r
/+v/6//r/+v/6//r/+v/7v/u/+7/7v/u/+7/7v/w//D/8P/w//D/8P/w//D/8f/x//L/
8//z//b/9v/3//f/9v/2//b/9//3//f/+f/5//r//P/8//z//f/+////AAD//wEAAQAB
AAMABQAHAAgABwAJAAoADAANAA4ADwAQABIAEwATABQAFQAVABYAFwAYABgAGQAZABoA
GwAdAB4AHAAcAB0AHQAdAB4AHgAdAB0AHQAcABoAGQAZABgAFwAWABQAEgAPABAAEAAP
AA0ACwAJAAcABwAGAAMAAgABAAEAAAD9//3///////3//f/7//v/+v/5//n/+f/4//j/
+P/4//j/+P/6//r/+v/6//r/+v/6//v/+//6//r/+v/6//r/+v/6//n/+f/5//n/+//7
//v/+//6//r/+v/5//n/+f/6//r//P/8//v/+//9//3//v/+//7//v/+//7//P/8//z/
/P/8//z/+//7//r/+v/6//r/+//7//v/+//7//v/+//5//n/+f/5//n/+f/5//j/+P/4
//f/9//3//X/9f/2//b/9//4//n/+v/6//n/+f/6//r/+f/5//r/+P/3//f/9//3//f/
9//3//b/9P/0//T/9P/0//T/9P/0//b/9//4//n/+P/4//f/9//3//f/9v/1//P/9P/2
//b/+f/5//n/+f/7//z//P/9//v/+//7//z/+v/6//z//P///wAAAQACAAEAAAD+//z/
+f/5//r//P/8//3//f/9//v/+f/5//n/+//7//z//P/7//v/+P/4//f/9v/0//P/9P/z
//L/8f/u/+z/6//q/+z/7f/u/+//7//w//D/8P/t/+z/6//q/+7/8f/z//b/+v8AAAYA
DQAXACMAMQBAAFgAbgB/AIsAkwCKAG0AQwAjABAA/v/x/+b/3f/Y/9b/1f/V/9j/3P/g
/+P/5v/p/+v/7P/q/+z/7P/q/+r/6v/q/+v/6//r/+v/6//s/+z/7P/q/+r/6//r/+n/
6f/o/+j/6v/q/+r/6//r/+v/6//r/+3/7f/t/+3/6//s/+z/7P/r/+v/6//r/+3/7f/t
/+3/7f/s/+v/6v/r/+z/7f/w//D/8P/w//D/7v/u/+7/7//t/+7/7//v//D/8P/x//H/
8v/y//L/8//1//X/9//3//b/+P/4//j/+f/6//v//P/8//3//P/7//3///8BAAIABQAH
AAgACgAJAAoACwAMAA4ADwAPABAAEQARABIAEwATABIAEgARABMAEwAUABQAFAAUABUA
FQATABQAFAATABMAEwASABAAEQARABAADwAOAAwACgAHAAYABgAFAAMAAQD///3//f/+
//v/+v/5//j/9v/y//H/8//z//H/8f/z//P/8v/x//H/8f/w//D/7v/u/+7/7v/s/+z/
7P/s/+7/7v/u/+//7//u/+7/7v/u/+7/7v/u/+3/7f/t/+3/7//v/+//7//u/+7/7v/t
/+3/7f/u/+7/8P/w/+//7//t/+3/7v/u//D/8P/w//D/7//u/+3/7P/u/+7/7f/t/+z/
7P/s/+z/7f/t/+3/7f/v/+//7//t/+3/7f/t/+3/6//r/+r/6v/o/+f/5//n/+j/6f/r
/+z/6v/q/+r/6v/o/+f/5//o/+j/5//q/+j/6P/o/+j/6v/q/+r/6v/p/+n/6f/p/+b/
5v/l/+X/5v/n/+f/5//p/+r/7P/s/+3/7f/t/+3/7f/u/+7/7//x//H/8f/y//H/8P/x
//D/8P/w//D/8P/y//L/8f/w/+3/7f/u//D/7v/v/+//7//v/+3/7f/t/+3/7f/u/+7/
7//v/+z/7P/p/+j/5v/l/+T/4//i/+H/4f/g/+D/4P/h/+H/4f/h/9//4P/g/+D/4P/g
/+D/4P/g/9//4//m/+r/7v/0//n/BQARAB0ALgBEAFoAbwCBAI0AkAB/AFsAOQAiAA4A
+f/o/9n/zP/E/7//v//C/8L/xP/L/9L/1//Z/9z/4P/g/9z/2v/a/9r/2v/a/9v/3P/d
/9v/3P/c/9z/3P/c/93/3f/d/93/3P/c/9z/3P/c/93/3f/d/93/3f/e/9//4P/h/9//
4P/g/+D/3//f/9//3//h/+H/4f/h/+D/4P/g/+D/4v/i/+L/5P/i/+L/4v/i/+T/5P/k
/+X/5//o/+n/6f/o/+j/6f/p/+r/6v/q/+v/7f/t/+//7//u//D/8P/w//P/9P/1//b/
9//5//n/+f/7//3///8AAAAAAQABAAIAAwAEAAUABgAIAAkACQAKAA0ADQAOAA8ADgAO
AA8ADwAPAA8AEAAQABAAEAARABEAEwAUABQAEwAVABUAFAASABEAEQAQAA8ADAAKAAgA
BQAEAAQAAwABAP///f/7//v/+v/3//b/9f/3//b/8//z//H/8f/v/+//7//v/+7/7f/r
/+v/6v/q/+z/7P/s/+z/7P/s/+z/7P/s/+z/7P/t/+3/7P/s/+z/7P/s/+z/7P/t/+3/
7f/t/+3/7f/t/+3/7P/s/+z/6//t/+3/7v/u/+7/7v/t/+3/7//v//D/8P/u/+7/7v/u
/+7/7v/u/+7/7v/u/+3/7f/u/+7/7v/u/+3/7f/t/+3/7f/t/+3/6//t/+3/7f/t/+3/
7f/s/+z/7P/r/+v/6//r/+v/7P/s/+r/6v/q/+r/6//r/+z/7v/u/+3/7f/u/+7/7f/t
/+3/7v/u/+7/7v/u/+z/7P/s/+z/7P/r/+r/6f/p/+r/6v/r/+z/7f/t/+3/7f/u//D/
8P/x//H/8f/x//H/8v/y//P/9f/1//X/9v/2//b/+P/4//b/9v/2//b/+P/4//f/9v/1
//X/9v/4//b/9//3//f/9//1//X/9f/1//X/9v/2//f/9//0//T/8//y//D/7//u/+3/
7P/r/+v/6v/q/+r/6//r/+v/6//r/+z/7P/s/+z/7P/s/+z/7P/t/+//8v/2//z/AgAF
AA0AGwAnADQARABaAHEAgQCHAIwAgwBhADkAIAAMAPn/6v/f/9j/1P/T/9H/1P/c/+D/
5f/o/+3/7//u//D/7v/u/+z/7P/s/+z/7f/t/+3/7f/t/+7/7v/u/+7/7v/v/+//7//v
/+7/7v/u/+7/7v/v/+3/7f/t/+3/7//v/+//7//v//D/8P/w//H/8f/x//H/8f/x//H/
8f/w//D/8P/w//L/8v/y//T/9P/0//T/9P/2//b/9v/3//X/9v/3//f/9v/2//f/9//4
//j/+P/5//v/+//9//3//P/+//7//v8BAAIAAwAEAAQABQAEAAMABQAHAAkACgALAA0A
DgAQABEAEgATABQAEgATABMAFAAWABcAGQAbABwAHAAdAB0AGwAbABwAHAAcABwAHQAd
AB0AHgAeAB0AHQAdABwAGgAbABsAGgAZABoAGAAWABMAEAAQAA8ADQALAAkABwAHAAYA
AwACAAEAAwACAP/////9//3/+//7//v/+//6//n/+f/5//j/+P/6//r/+v/6//r/+v/6
//r/+v/6//r/+//7//r/+v/6//r/+v/6//r/+f/5//n/+f/5//n/+f/5//r/+v/6//n/
+//7//z//P/6//r/+f/5//j/9//3//b/9//4//n/+v/8//z//P/8//r/+v/5//n/9v/2
//b/9v/5//n/+f/5//v/+//7//n/9//3//f/9//5//n/+P/4//j/9//3//f/9f/1//b/
9v/4//j/+P/4//b/9f/1//b/+P/3//f/+P/2//X/9f/1//H/8//4//b/9v/2//b/9v/2
//b/9v/1//X/9f/1//b/9v/1//X/9P/1//X/9f/z//T/9v/2//f/9//3//f/+f/6//r/
+//9//3//f/+//3//P/9//z//v/+//7//v/+//7//f/8//f/9//4//r/+//9//7////+
//v/+v/5//f/9//4//j/+v/7//n/+v/1//T/8v/x/+7/7f/s/+v/7f/s/+z/7P/v/+//
7//v/+3/7v/u/+7/7v/u/+7/7v/u/+3/8f/4//7/AgAGABEAHQAnADMASABeAHAAgwCT
AJcAjABrAEMAJwAWAAgA+f/o/93/1v/S/9H/0//W/9j/2v/f/+T/5//r/+z/6v/q/+r/
6P/o/+j/6P/n/+f/5//n/+n/6v/q/+r/7P/s/+3/7f/s/+v/6f/o/+r/6v/q/+v/6f/p
/+n/6f/r/+v/6//r/+3/7v/u/+7/7v/t/+z/6//t/+3/7f/t/+z/7P/s/+z/7P/s/+z/
7v/u/+7/7v/u//D/8P/w//H/8P/w//D/7//y//L/8//z//P/8v/x//H/8//1//n/+//5
//r/+f/4//v//P/9//7//f////////8BAAMABQAGAAUABwAIAAoADQAOAA8AEAAQABEA
EQASABMAEwAUABUAGAAYABkAGQAZABkAGgAaABoAGgAbABsAGQAaABoAGQAbABsAGgAY
ABcAFwAWABUAFAASABAADQAMAAwACwAJAAUAAwABAAEA/v/7//r/+f/6//r/+P/5//f/
9//1//X/8//z//L/8f/z//P/8v/y//D/8P/w//D/8v/y//L/8v/w//D/8P/x//P/8v/y
//L/8P/w//D/8P/x//H/8f/x//H/8f/x//H/8P/w//D/7//v/+//8P/w//L/8v/x//H/
7//v//D/8P/w//D/8P/w/+7/7v/u/+7/8P/w/+//7//u/+7/7v/u/+3/7f/t/+3/7f/t
/+3/6//r/+v/6//r/+v/6//q/+r/6v/p/+n/6f/p/+n/6v/q/+r/6v/q/+r/6P/n/+f/
6P/q/+n/6f/q/+j/5//n/+f/5//o/+r/6v/q/+r/6P/o/+j/6P/n/+f/5//n/+b/5v/l
/+X/6P/p/+n/6f/p/+r/7P/s/+v/6//r/+v/6//s/+z/7f/t/+3/7f/u//D/8P/y//L/
8v/y//L/8v/w//D/7//u/+3/7f/u//D/8P/x//H/8f/v/+3/7f/t/+3/7f/u/+7/7//v
/+z/7P/r/+r/6P/n/+T/4//i/+H/4//i/+L/4v/h/+H/4f/h/9//4P/g/+D/4f/i/+P/
5P/i/+X/6f/u//L/9v/8/wcAEQAbACsAQgBYAGwAfwCNAI8AgABdADUAGwAKAPj/5//c
/9H/yv/I/8X/xf/I/87/0v/Z/9r/3f/h/+L/4v/i/+L/4P/g/+D/4P/f/9//3//f/9//
4P/g/+D/4v/i/+P/4//h/+H/4P/g/+L/4v/i/+P/4//j/+P/4//j/+P/4//j/+P/5P/k
/+T/5f/l/+X/5f/l/+X/5f/l/+T/5P/k/+T/5f/m/+f/6v/q/+r/6v/q/+j/6P/o/+n/
6f/q/+v/6//s/+z/7f/t/+7/7v/u/+//7//v//H/8f/y//T/9P/0//X/9v/3//j/+//9
//3//f/9////AQACAAMABQAGAAgACQAKAAsADAAMAA0ADQAOABEAEQASABMAFAAUABUA
FQAVABUAFgAWABgAGAAZABkAGQAaABoAGQAXABcAFgAUABUAFQAUABMAEgAQAA4ACwAK
AAoACQAHAAUAAwABAAEAAAD9//z/+//9//z/+f/5//n/+f/3//f/9//3//b/9f/z//P/
8v/y//L/8v/y//L/9P/0//T/9P/2//b/9v/3//f/9v/2//b/9P/0//T/9P/3//f/9//3
//X/9f/1//X/+P/4//j/9//3//f/+P/4//j/+P/3//f/9//3//j/+P/4//j/+P/4//b/
+v/4/w==
         </WaveFormData>
      </LeadData>
   </Waveform>
</RestingECG>
