# Supplementary material for: Detection of Left Atrial Enlargement Using a Convolutional Neural Network-Enabled Electrocardiogram
Source: Front Cardiovasc Med. 2020 Dec 17;7:609976. doi: 10.3389/fcvm.2020.609976 (PMC7773668; doi:10.3389/fcvm.2020.609976)
Supplement: Supplementary file 2 [file Data_Sheet_2.ZIP › normal1/1802010288_8419_0000001W.XML]

<?xml version="1.0" encoding="Windows-1252"?>
<!DOCTYPE RestingECG SYSTEM "restecg.dtd">
<RestingECG>
   <PatientDemographics>
      <PatientID>1802010288</PatientID>
      <PatientAge>75</PatientAge>
      <AgeUnits>Years</AgeUnits>
      <Gender>Female</Gender>
      <PatientLastName>huanglijuan</PatientLastName>
   </PatientDemographics>
   <TestDemographics>
      <DataType>Resting</DataType>
      <Site>1</Site>
      <AcquisitionDevice>MAC55</AcquisitionDevice>
      <Status>Unconfirmed</Status>
      <Priority>Normal</Priority>
      <AcquisitionTime>09:34:56</AcquisitionTime>
      <AcquisitionDate>07-17-2015</AcquisitionDate>
      <CartNumber>1</CartNumber>
      <AcquisitionSoftwareVersion>009C</AcquisitionSoftwareVersion>
      <XMLSourceVersion>MAC5000 v1.0</XMLSourceVersion>
   </TestDemographics>
   <RestingECGMeasurements>
      <VentricularRate>76</VentricularRate>
      <AtrialRate>76</AtrialRate>
      <PRInterval>138</PRInterval>
      <QRSDuration>80</QRSDuration>
      <QTInterval>428</QTInterval>
      <QTCorrected>481</QTCorrected>
      <PAxis>41</PAxis>
      <RAxis>21</RAxis>
      <TAxis>67</TAxis>
      <QRSCount>13</QRSCount>
      <QOnset>228</QOnset>
      <QOffset>268</QOffset>
      <POnset>159</POnset>
      <POffset>210</POffset>
      <TOffset>442</TOffset>
      <ECGSampleBase>500</ECGSampleBase>
      <ECGSampleExponent>0</ECGSampleExponent>
   </RestingECGMeasurements>
   <Diagnosis>
      <Modality>Resting</Modality>
         <StatementCount>2</StatementCount>
         <LabelText>12SL ��ϳ���</LabelText>
      <DiagnosisStatement>
         <StmtFlag>ENDSLINE</StmtFlag>
         <StmtText>�������</StmtText>
      </DiagnosisStatement>
      <DiagnosisStatement>
         <StmtFlag>ENDSLINE</StmtFlag>
         <StmtText>���� ECG</StmtText>
      </DiagnosisStatement>
   </Diagnosis>
   <Waveform>
      <WaveformType>Rhythm</WaveformType>
      <WaveformStartTime>0</WaveformStartTime>
      <NumberofLeads>8</NumberofLeads>
      <SampleType>CONTINUOUS_SAMPLES</SampleType>
      <SampleBase>500</SampleBase>
      <SampleExponent>0</SampleExponent>
      <HighPassFilter>16</HighPassFilter>
      <LowPassFilter>150</LowPassFilter>
      <ACFilter>NONE</ACFilter>
      <LeadData>
         <LeadByteCountTotal>10000</LeadByteCountTotal>
         <LeadTimeOffset>0</LeadTimeOffset>
         <LeadSampleCountTotal>5000</LeadSampleCountTotal>
         <LeadAmplitudeUnitsPerBit>4.88</LeadAmplitudeUnitsPerBit>
         <LeadAmplitudeUnits>��V</LeadAmplitudeUnits>
         <LeadHighLimit>2147483647</LeadHighLimit>
         <LeadLowLimit>268435456</LeadLowLimit>
         <LeadID>I</LeadID>
         <LeadOffsetFirstSample>0</LeadOffsetFirstSample>
         <FirstSampleBaseline>0</FirstSampleBaseline>
         <LeadSampleSize>2</LeadSampleSize>
         <LeadOff>FALSE</LeadOff>
         <BaselineSway>FALSE</BaselineSway>
         <ExcessiveACNoise>FALSE</ExcessiveACNoise>
         <MuscleNoise>FALSE</MuscleNoise>
         <LeadDataCRC32>2528539263</LeadDataCRC32>
         <WaveFormData>
AQACAAIAAgACAAIAAgACAAMABAAFAAcABgAFAAQAAwAFAAYABgAHAAcABwAIAAgABgAH
AAgACQAMAAwADAAMAAwACwALAAsACwAMAA0ADgANAA0ADQANAAoACQAJAAgABwAFAAUA
BAD///////8AAAEAAQACAAMAAwADAAMAAwACAAIAAwADAAAAAAAAAAAAAgACAAAA/v/+
//j/8v/0//X/+f8FABEAHQAtADoASwBkAIAAnAC0AMUAxwC6AKEAfABVADIAEwAAAPn/
9//2//X/9//5//X/8f/1//j/9//3//n/+//7//v/+//7//v/+v/6//r/+v/6//v/+//8
//r/+f/5//n/+f/5//n/+f/4//j/+P/4//b/9//3//f/9v/2//b/9f/1//X/9f/1//T/
9P/0//T/9v/2//f/9//0//T/9f/1//X/9P/0//T/9P/0//T/9P/0//T/9P/1//f/9f/3
//f/9f/1//X/9v/2//b/9v/2//T/9P/1//X/9//3//j/+P/4//f/9v/1//f/+P/6//v/
+v/6//r/+f/5//r/+v/6//z//P/9/////////wAAAAACAAMABQAFAAMAAwADAAMAAwAD
AAMAAwACAAIAAgABAAAAAAD///////8AAAAA//8AAAAAAAD///3//f/9//z/+//6//r/
+v/4//b/9v/2//b/9f/1//X/9f/1//X/9f/z//H/8P/w//D/8P/v/+//7v/t/+z/7P/s
/+z/6v/q/+z/7P/s/+r/6P/o/+j/6P/o/+j/6f/p/+v/6//r/+v/6v/q/+r/6v/s/+3/
7v/u/+7/7v/u/+7/7f/u/+7/7v/w//D/8P/x//L/8v/z//P/8//z//T/9P/0//T/8//x
//H/8P/w//H/8v/y//P/8//x//H/8f/x//L/8f/x//L/8f/x//D/8P/u/+7/7v/t/+//
7//v/+//7//v/+//7//v//D/8f/y//D/8P/w//D/7v/t/+3/7v/y//T/8v/w//D/8P/w
//L/8f/x//H/7//v/+//7v/w//H/8f/x//H/8f/x//L/9P/0//T/9P/y//L/8v/y//L/
8//z//P/9f/1//X/9v/0//X/9f/1//b/9v/2//f/9v/3//r/+v/7//z//f/9//3//f/8
//z/+v/6//v/+//7//v/+v/5//v/+v/3//X/9f/0//H/8f/x//L/8v/x//P/8//z//P/
8v/x/+//7v/w//H/8f/y//L/8v/y//L/8P/w//D/7v/o/+b/5//r//P/+/8HABUAIgAx
AEgAYgB6AJAApwCzAK4AnwCEAF8APAAdAAIA8//v/+7/6//p/+3/7f/n/+n/7v/t/+v/
7//x/+//7//v/+//7//w//D/8P/w/+7/7//v//D/8P/v/+//7//v/+//7//v//D/8P/w
//D/8P/x//H/8f/y//L/8v/x//P/8//z//P/8//y//H/8P/y//L/8//z//L/8v/z//P/
8f/w//D/8P/y//L/8v/y//L/8v/y//P/9f/z//X/9f/z//P/8//0//T/9P/0//T/9v/2
//f/9//1//X/9v/2//n/+f/5//n/+v/6//v/+//5//r/+//7//3//v/+//7//v/+////
AQD/////AAAAAAIAAwAFAAUABQAFAAUABQAHAAcABwAHAAQABAAEAAMABAAEAAMAAwAB
AAIAAgABAAIAAgACAAEA/////////v/9//z//P/8//z/+v/6//r/+v/5//n/+f/5//n/
+f/5//n/9//2//b/9v/2//X/9f/2//X/9P/0//T/9P/y//L/8P/w//D/7v/w//D/8P/w
/+7/7v/v/+//7f/t/+3/7f/u/+7/7v/u/+7/7//w//D/8P/w//D/8P/x//L/8v/y//T/
9P/0//X/9P/0//X/9f/1//X/9v/2//X/9v/2//X/9//2//b/9//4//j/+f/5//n/+f/5
//n/+P/3//f/+P/5//n/+P/4//r/+v/6//n/+f/5//n/+f/3//f/9//3//b/9v/2//b/
+P/4//j/+P/2//X/9f/2//b/9v/2//b/9P/2//j/+v/5//j/9//2//b/9f/1//X/9f/1
//X/9P/0//X/9f/1//X/9f/1//b/+P/4//j/+P/4//j/+P/4//j/+f/5//n/9//3//f/
+P/6//v/+//7//z//P/8//3//v///wIAAgACAAIAAgABAAEAAQAAAAAA/v/+////////
/////v/9//7//v/8//v/+//6//f/9//1//b/9v/1//P/8//z//P/8//z//L/8v/1//X/
9P/0//T/9P/0//T/9v/0//L/7v/s/+r/6//x//n/BQATACUAMgBDAF4AeACQAKwAvwC/
ALgApwCAAFkAPAAfAAYA/f/5//T/7//v/+//7//v/+//8P/x//H/7//z//X/9P/z//L/
8f/y//L/8v/y//L/8//z//T/9P/z//P/8//z//P/8//z//D/8P/w//D/8v/z//P/8//2
//b/9v/1//P/8//z//P/9P/0//T/9P/0//T/9f/1//T/9P/1//X/9v/2//f/+P/2//b/
9v/2//b/9v/2//f/9//1//f/9//3//f/9//4//b/9v/2//b/+P/4//n/+f/3//f/+P/4
//n/+f/5//n/+v/6//v/+//7//z//f/9//v//P/8//z//v/+////AQADAAMABAAEAAIA
AwAFAAUABQAFAAUABQAJAAkACQAJAAcABgAFAAMABAAEAAMAAwADAAQABAADAAIAAgAC
AAEAAQABAAEAAAD///7//v/+/////v///wAA/v/9//3//f/7//v/+//7//v/+f/4//j/
+P/4//f/9//3//f/9//4//j/+P/2//b/9P/0//T/8v/w//D/8P/w//D/8P/x//H/8v/z
//T/9f/y//L/8v/y//L/8//0//T/9f/0//P/8v/z//T/9P/0//b/9v/2//f/9v/2//f/
9//3//f/+P/4//v//P/8//v//f/8//z//f/8//z//f/9//v/+//7//v/+//7//z//v/9
//3//P/8//z//P/8//v/+//7//v/+//7//v/+//7//r/+v/6//r/+v/6//r/+v/6//n/
+f/6//r/+v/6//r/+P/6//j/9v/4//j/+P/4//r/+f/5//n/+//7//v/+v/6//v/+//7
//n/+f/5//r/+P/4//j/+P/6//r/+v/6//r/+//7//v/+f/5//n/+v/6//v/+//7//z/
/P/8//3/AAABAAQABAAEAAQABAADAAEAAQAAAAAAAgACAAMAAwADAAMAAgABAAMAAgD/
//3/+//6//f/9//5//r/+v/5//j/9//2//X/9f/1//T/9P/3//f/9v/2//b/9v/2//b/
9v/2//D/7P/q/+z/8f/z////DwAdACcANgBPAHAAjACoAMAAyQDHALwAnQByAE0AMgAZ
AAgA///7//b/8f/v//H/7//t//H/8v/z//X/9//1//X/8//z//P/8//y//L/8v/y//T/
9f/1//b/9v/1//X/9f/3//f/9//3//b/9v/2//b/9v/3//f/9//4//j/+P/3//f/9//3
//f/9v/2//b/9v/0//T/9f/1//b/9v/3//f/9//2//b/9v/4//j/+P/4//j/+P/4//n/
+f/3//n/+f/5//n/+f/6//r/+v/6//r/+P/4//n/+f/6//v//f/+//7//f/8//v//P/8
//3//f///wAAAQABAP//AAAAAAAAAAAAAAEAAwADAAMABAAEAAIAAwAFAAUABwAHAAcA
BwAHAAcABwAHAAgACAAIAAcABgAGAAUABQAFAAYABgAFAAQABAAEAAMAAwADAAMAAgAB
AAAAAAAAAAAA/v/+//7//v/9//3//f/9//3//f/9//7//f/9//7//P/8//v/+//6//n/
+P/4//j/+P/2//b/9v/2//b/9P/0//T/9P/0//L/8v/z//P/9f/1//X/9f/0//T/9P/0
//b/9//4//j/9//2//X/9P/3//j/+P/4//j/+P/4//n/+v/6//v/+//9//3//v/+//3/
/v/+//3//f/8//z//f/+//7/////////////////AAD/////AAD//////v/+//z//P/8
//v//f/9//3//f////////////7//v/+//7//P/8//z//P/6//n/+f/6//v//P/9//7/
/v/6//r/+v/6//r//P/7//v/+//7//v/+//6//z//f/9//3//f/9//3//v/8//z//P/8
//7//v/+//7//v////////////////8AAAIAAwADAAMAAgACAAIAAwAEAAUACAAIAAYA
BgAGAAUABwAHAAYABgAEAAQABQAFAAYABwAHAAcABgAEAAAA/f////7/+//7//r/+v/5
//f/+f/5//n/+f/7//v/+v/6//v/+//6//r/+P/4//j/+P/4//j/9P/u/+r/7v/z//n/
AQANABsAKQA4AEsAaACGAKQAwADNAMsAwACnAH4AVQA2AB0ACAD9//n/9P/z//X/9f/z
//H/8//2//f/9//3//X/9f/1//X/9f/1//b/9v/2//b/+P/5//n/+v/6//n/+f/5//f/
9//3//f/9v/2//b/9v/2//f/9//3//b/9v/2//X/9//3//f/9//6//r/+v/6//j/+P/5
//n/9v/2//f/9//5//j/+P/4//j/+P/4//j/9v/2//b/9//4//f/+v/7//v/+//7//z/
/P/8//z//P/6//r/+//7//v/+//8//z//f/9//3//f/+//7/////////AAABAAEAAQAC
AAIAAgAEAAQABQAHAAUABQAGAAYABAAFAAcABwAIAAkACgALAAwACwAKAAkACQAKAAsA
CwAIAAgABwAHAAcACAAIAAcABgAGAAYABQAFAAUABQAEAAUABAAEAAQAAgAAAAAAAAAA
AP////////3//f/9//3////9//z//P/8//z/+//7//r/+f/4//j/+P/4//b/9v/0//T/
9P/y//T/9P/0//T/8v/y//P/8//x//H/8f/x//L/8v/y//L/9P/1//b/9v/4//j/+P/4
//f/+P/4//j/+v/6//r/+//8//z//f/9//3//f/+//7//f/+//7//f/9//z//P/9//3/
/P/8//v/+f/5//n/+f/7//v//P/+///////+//7//v/+//7//f/7//v/+//7//v/+//7
//v/+v/6//r/+v/4//j/+P/4//r/+f/5//r//P/6//r/+P/4//j/+P/4//j/+v/5//n/
+f/3//f/9//2//j/+f/5//n/+f/5//n/+v/6//r/+v/6//r/+v/6//r//P/9//3//f/7
//v/+//8//z//f/9//3//v/+//7///8AAAEABAAEAAQABAAEAAMAAwADAAIAAgAEAAQA
BQAFAAQAAwABAP/////+//v/+f/5//j/9f/1//f/+P/4//f/+f/5//n/+f/3//f/9v/2
//X/9f/0//T/9v/2//b/9v/2//T/7v/s/+7/8v/z//n/AwAPABsAJwAyAEUAYAB6AJQA
rgC5ALMApgCNAGYAQQAkAAcA8v/v/+3/7P/t/+//7//t/+3/7//w//H/8f/x//H/8f/x
//H/8f/x//T/9P/0//T/9P/1//X/9v/2//X/9f/1//P/8//z//P/9P/0//T/9P/0//X/
9f/1//T/9P/0//P/8//z//P/8//2//b/9v/2//b/9v/3//f/9P/0//X/9f/3//b/9v/2
//b/9v/2//b/9v/2//b/9//3//X/9//3//X/9f/1//b/+P/4//j/+P/6//r/+//7//n/
+f/6//r/+//7//v/+//8//z//f/9////AAABAAEAAQACAAIAAgACAAIAAwAFAAUABQAG
AAYABgAHAAkACQAJAAkACQAJAAsACwALAAsACgAKAAoACQAGAAYABQAFAAcACAAIAAcA
BAAEAAQAAwAFAAUABQAEAAEAAAAAAAAAAQAAAAEAAgABAP///v/9//3//f/9//3//f/7
//r/+v/4//j/9//3//j/9//2//b/9v/2//T/9P/y//L/8v/w//H/8v/z//T/8P/w//H/
8f/x//H/8f/x//D/8P/w//D/8v/z//T/9P/4//j/+P/4//f/+P/4//j/+P/4//j/+f/6
//r/+//7//n/+f/6//r//f/+//7//f/7//r/+v/7//7//v///////f/9//3//f/8//v/
+//8//3//f/8//z//P/8//z/+//7//v/+//7//v/+//7//v/+v/6//r/+v/8//z//P/8
//j/+P/5//r/+//8//z/+//7//v//f/9//3//P/6//v/+//7//v/+//7//z//P/8//z/
/P/8//z//P/8//r/+//7//v//f/9//3//v/9//3//P/7//3//v///wEAAQABAAMAAgAD
AAQABQAFAAMAAwACAAIAAAAAAAEAAQADAAMAAgABAAEAAAD9//v/+//6//f/9//5//r/
+v/5//f/9//3//f/9//3//b/9v/3//f/9v/2//j/+P/4//j/9P/y//b/8v/u/+7/7//x
//3/CwAVACMAMgBFAFwAdgCQAKoAuQC3ALAAmwB2AFEANAAVAP7/9f/1//T/8//z//P/
7//t//H/9P/z//H/8//z//P/8//z//P/8//0//T/9P/0//T/9f/1//b/9v/1//X/9f/1
//X/9f/1//b/9v/2//b/9P/1//X/9f/0//T/9P/z//T/9f/2//f/9v/2//b/9v/2//b/
9//3//b/9v/3//f/9f/0//T/9P/1//b/9//4//b/9v/2//f/+P/3//r/+//6//n/+P/4
//j/+P/4//j/+v/6//v/+//5//n/+v/6//v/+//7//v//P/8//3//f/9//7/////////
AAAAAAAAAAAAAAEAAwADAAMABAAEAAQABQAHAAcABwAHAAcABwAJAAkACQAJAAgACAAI
AAcABgAGAAUABQADAAQABAADAAQABAAEAAMABQAFAAUABAABAAAAAAAAAAAA/v/+//7/
/v/9//3//f/7//v/+//7//v/+f/4//j/+v/6//n/+f/2//X/9P/0//b/9v/0//T/9v/2
//b/9P/y//L/8v/y//L/8v/z//P/8f/x//H/8f/w//D/8P/w//D/8f/y//L/8v/y//L/
8v/z//T/9P/0//b/9v/2//f/+P/4//n/+f/5//n/+v/6//n/+v/6//n/+//6//r/+//6
//r/+//7//3//f/9//3//P/7//v//P/7//v/+v/6//v//P/9//3/+//7//v/+//7//v/
+//7//z//P/8//z/+v/6//r/+v/8//3/+//6//r/+v/6//r//P/7//v/+//5//n/+f/4
//b/9//3//f/+P/5//r//P/8//z//P/8//z//P/8//z//P/9//3//f/9//3//f/+//z/
/f/9//3/AAAAAAAAAQAAAAEABAAEAAQABAAEAAMAAwADAAIAAgACAAIAAwADAAQABQAF
AAUAAwACAP///f/9//z/+f/5//n/+v/6//n/9//3//f/9//5//n/+P/4//j/9//1//T/
9P/0//T/9P/2//b/9P/u/+z/7v/x//X///8LABsALQA8AFEAagCKAKoAwgDJAMcAvACd
AHgAVwA6AB0ACgABAPv/9v/x//P/9//1//H/8//2//f/9//5//X/8//z//P/8//z//X/
9v/3//j/9v/3//f/+P/2//X/9f/1//X/9f/1//X/9P/0//T/9P/2//f/9//3//j/+P/4
//f/9f/1//X/9f/2//b/9v/2//T/9P/1//X/9f/2//j/+f/3//b/9v/2//j/+P/4//j/
+P/4//j/+f/4//X/9v/1//b/9//4//r/+P/4//j/+P/2//b/9//3//n/+f/6//r//f/9
//3//f/8//z//f/9////AAABAAEA//8AAAAAAAAAAAAAAQADAAEAAQACAAIAAgADAAUA
BQAHAAcABwAHAAkACQAJAAkACAAIAAgABwAGAAYABQAFAAcACAAIAAcABAAEAAQAAwAF
AAUABQAEAAMAAgACAAIABAACAAIAAgACAAEAAQABAP//////////AQD///7//v/+//7/
/f/9//z/+//6//r/+//8//v//P/6//r/+v/4//j/+P/4//j/9P/0//X/9f/3//f/9//3
//j/+P/4//j/9v/3//j/+P/5//j/9//2//f/+P/4//j/+P/4//j/+f/8//z//f/9//3/
/f/+//7///8AAAAA//////7//v////7//v//////AAABAAIAAwACAAEAAQACAAEAAQAA
AAAAAAAAAAAA//8BAAEAAQABAAEAAQABAAEAAAAAAAAAAAD+/wAAAAACAAAAAAAAAAAA
AAD///////8BAAEAAQAAAP7/////////AQABAAEAAgAAAAAAAAAAAAAAAAAAAAAAAAAB
AAEAAQABAAEAAQACAAQABQAFAAUABgAGAAYABwAIAAkADAAMAAwADAAMAAsACwALAAoA
CgAKAAoACwALAAkACQAIAAcACQAIAAUAAwADAAIA//////3//v/+//3/////////////
/////v/+/wEAAQAAAAAAAAAAAAAAAAAAAAAA/P/0//D/8v/1//n/AwARACEAKwA6AFMA
cgCMAKgAxADRANEAyACvAIgAYQBCACMADgAFAAMAAgD9//v/+f/3//X/+f/6//n/+//9
/////f/7//v/+//7//z//P/8//z//P/9//3//v/+//3//f/9//z/+//6//n/+v/6//r/
+v/9////AAABAAAAAAAAAP///f/9//3//f/8//z//P/8//z//P/9//3//v/+////////
//7//v/+//7//v/+//7//v/+//7///8BAP//AQABAAMAAwADAAQAAgACAAIAAgACAAIA
AwADAAEAAQACAAIAAQABAAEAAQADAAQABgAHAAUABgAHAAcABwAIAAgACAAIAAgACQAL
AA0ADQAOAA4ADgAPABEAEQAPAA8ADwAPABEAEQARABEAEAAQABAADwAQABAADwAPAA8A
EAAQAA8ADAAMAAwACwAJAAkACQAIAAkACAAIAAgACwAKAAsADAAKAAkACQAJAAcABwAH
AAcABwAFAAQABAAEAAQAAwADAAQAAwACAAIAAgACAAAAAAAAAAAAAAD+//z//P/8//z/
+v/6//v/+//7//v/+//7//v//P/9//7//P/9//7//v8AAAAAAAAAAP//AAAAAAAAAQAC
AAMABQADAAIAAgABAAEAAQACAAIABQAGAAYABQAHAAYABgAHAAYABgAHAAcABwAHAAcA
BwAEAAMAAwAEAAcABwAGAAYABgAGAAYABQAFAAUABQAFAAMAAwADAAMAAAAAAAAAAAAC
AAAAAwAEAAUABgAFAAMAAgABAAIAAwAEAAQAAgADAAMAAwABAAEAAQACAAQABAAEAAQA
AgACAAIAAgAEAAUABQAFAAUABQAFAAYABgAHAAcABwAGAAYABgAHAAoACwAOAA4ADAAM
AAwACwANAA0ADAAMAAoACgALAAsADQANAAwACwAJAAgABQADAAMAAgD/////AQACAAIA
AQABAAEAAQABAP/////+//7//f/9//z//P/+//7//v/+//7//v/6//T/8v/2//n//f8J
ABMAIwAxAEAAVQBwAIoApAC+AMkAxQC2AJcAbgBLACwAEQAAAPv/+f/2//X/+f/5//X/
9f/5//r/+f/7//v/+f/7//3//f/9//3//v/+//7//v/8//3//f/+//7//f/9//3//f/9
//3//f/8//z//P/8//z//f/9//3//P/8//z/+//9//3//f/9//z//P/8//z//v/+////
///+//7///////3//P/8//z//P/8//z//P/8//z//P/9/////f///////f/9//3//v8A
AAAAAAAAAAAAAAABAAEAAQABAAIAAgADAAMAAwADAAIAAgADAAMABQAGAAcABwAHAAgA
CAAIAAoACgALAA0ADAALAAsACgAMAA0ADwAPAA0ADQANAA0ADwAPAA8ADwAOAA4ADgAN
AAoACgAJAAkACgAMAA0ADQAKAAoACgAJAAcABwAHAAYABQAEAAQABAAEAAIAAgACAAAA
/////////f/9//3//f/9//v/+v/6//j/+P/3//f/9//3//f/+P/4//j/9v/2//T/9P/0
//L/8v/y//L/8v/y//L/8//z//P/8//z//P/9P/0//T/9P/0//X/9v/2//j/+P/4//j/
+f/6//r/+v/4//j/+P/5//r/+v/7//v//P/9////AAAAAAAA///9//3//P/8//3//P/8
//3//f/9//3//f/9//z/+//7//z/+//7//r/+v/4//j/+P/3//n/+f/5//n/+f/5//n/
+f/4//r/+P/4//j/+P/4//f/9//3//f/9//3//b/9v/3//f/9//3//f/9//4//j/+P/4
//j/+P/4//j/+P/4//n/+f/5//f/9//3//j/+v/7//v/+//6//r/+v/7//3///8DAAQA
AgACAAIAAQADAAMAAgACAAAAAAABAAEAAQABAAAA///9//z/+f/3//f/9v/z//P/9f/2
//b/9f/1//X/9f/1//X/9f/0//T/9f/1//T/9P/y//L/8v/y//T/8v/u/+z/7P/u//H/
9f///w0AGwAlADIASQBiAHgAkACoALMArwCkAIsAZABBACIABwD4//P/8//w/+//7//v
/+3/7f/v//D/8//z//H/8f/z//H/8f/x//H/9P/0//T/9P/y//P/8//0//L/8f/x//H/
8f/x//H/8f/w//D/8P/w//H/8//0//X/9v/2//b/9f/z//P/8//z//T/9P/0//T/9v/2
//f/9//2//b/9//3//X/9P/0//T/8v/y//L/8v/z//T/9f/3//X/8//1//X/9f/1//X/
9v/2//b/9v/2//b/9v/3//f/+f/5//r/+v/7//v/+//7//r/+v/7//v/+//8//3//f/9
//7//v/+//7//v///wEAAQABAAIAAgAEAAUABwAHAAcABwAHAAcABwAHAAcABwAIAAgA
CAAHAAUABAACAAEAAwAEAAQAAwAEAAQABAADAAEAAQABAAAA/f/8//z//P/6//j/+P/4
//r/+//9/////P/7//r/+f/5//f/9v/2//T/9P/z//P/8//z//P/9P/0//T/8v/y//L/
8v/y//D/7v/u/+7/7v/q/+r/6//r/+v/6//r/+v/7P/s/+z/7P/q/+v/7P/s/+7/7v/u
/+7/7//w//D/8P/w//D/8P/x//D/8P/x//H/8//z//T/9P/z//T/9P/z//P/8v/y//P/
9v/2//f/9//3//f/9//3//b/9f/1//b/9f/1//T/9P/0//T/9P/z//X/9f/1//X/9f/1
//X/9f/2//j/9v/0//T/9P/0//T/9P/z//P/8//1//X/9f/0//L/8//z//P/8f/x//H/
8v/y//L/8v/y//P/9P/1//b/9v/3//f/9//1//X/9f/2//b/9//3//f/+P/4//j/+f/8
//3/AAAAAP7//v/+//3//f/9//z//P/+//7///////7//f/7//n/+//6//f/9f/1//T/
8f/x/+//8P/w/+//7//v/+//7//x//H/8P/w/+//7//u/+7/8P/w//D/8P/w//D/7v/o
/+T/5v/r/+//+f8DAA8AHwAwAEUAXgB6AJgAsAC7AL0AtACZAHIATwAyABcAAgD5//X/
8P/t/+3/7f/p/+n/6f/q/+v/7f/v/+3/7f/t/+3/7f/t/+7/7v/u/+7/7P/t/+3/7v/s
/+v/6//r/+7/7//w//H/7v/u/+7/7v/s/+3/7f/t//D/8P/w/+//7//v/+//7//u/+7/
7v/u//D/8P/x//H/8P/w//H/8f/x//D/8P/w/+7/7v/u/+7/8P/w//D/8f/x/+//8f/x
//H/8f/x//L/8v/y//L/8v/y//L/8//z//P/8//0//T/9f/1//X/9f/2//b/9//3//X/
9v/3//f/9f/2//b/9v/4//j/+f/7//v/+//8//z//f///wIAAwACAAEAAAD//wEAAQAB
AAEAAAAAAAAA///+//7//f/9//3//v/+//3//v/+//7//f/7//v/+//6//r/+v/7//z/
+v/4//j/+P/4//f/9//3//n/+f/5//n/9//1//T/9P/2//b/9f/1//b/9f/0//T/9v/2
//T/9P/y//L/8v/w//D/8P/w//D/8P/w//H/8f/v/+//7//v/+7/7v/u/+7/7v/v//D/
8P/w//D/8P/w/+//8P/w//D/8v/y//L/8//0//T/9f/1//X/9f/2//b/9//4//j/9//5
//j/+P/5//r/+v/7//v/+f/5//n/+f/6//n/+f/6//v/+//6//r/+P/4//j/9//6//v/
/P/9//3//f/9//3/+//6//n/+P/8//r/+v/6//r/+v/8//v/+//7//n/+f/5//j/+v/7
//v/+//5//n/+f/6//r/+v/6//r//P/8//z//P/6//v/+//7//v/+//7//z//f///wAA
AQACAAIAAgADAAQABQAIAAgACAAIAAgABwAHAAcABgAGAAYABgAHAAcABwAHAAYABQAF
AAQAAQD///3//P/5//n/+f/6//r/+f/7//v/+//7//v/+//6//r/+//7//r/+v/4//j/
+P/4//j/9v/y/+7/7v/w//P/9/8DABEAHwAtAD4AVwB0AJIAsgDMANEAywC+AKEAeABT
ADYAGwAKAAMAAQD+//v/+f/1//X/9f/3//j/9//1//f/+//7//r/+f/4//f/+v/6//r/
+v/4//n/+f/6//r/+f/5//n/+f/5//n/+f/6//r/+v/6//r/+//7//v//P/8//z/+//9
//3//f/9//z//P/8//z//P/8//3//f/8//z//f/9//3//P/8//z///8AAAEAAgABAAAA
/////////f//////////////AAAAAAAAAAAAAAIAAgADAAMAAwADAAQABAAFAAUABQAF
AAYABgAHAAcABQAGAAcABwAJAAoACgAKAAoACgALAA0ADQANAA4ADgAOAA8AEQARABEA
EQARABEAEwATABMAEwAUABQAFAATABQAFAATABMAEQASABIAEQASABIAEgARABEAEQAR
ABAAEQAQABAAEAAQAA4ADgAOAA8ADwAQABEADwAPAA8ADwAPAA0ADAAMAA4ADgANAA0A
EAANAA==
         </WaveFormData>
      </LeadData>
      <LeadData>
         <LeadByteCountTotal>10000</LeadByteCountTotal>
         <LeadTimeOffset>0</LeadTimeOffset>
         <LeadSampleCountTotal>5000</LeadSampleCountTotal>
         <LeadAmplitudeUnitsPerBit>4.88</LeadAmplitudeUnitsPerBit>
         <LeadAmplitudeUnits>��V</LeadAmplitudeUnits>
         <LeadHighLimit>2147483647</LeadHighLimit>
         <LeadLowLimit>268435456</LeadLowLimit>
         <LeadID>II</LeadID>
         <LeadOffsetFirstSample>0</LeadOffsetFirstSample>
         <FirstSampleBaseline>0</FirstSampleBaseline>
         <LeadSampleSize>2</LeadSampleSize>
         <LeadOff>FALSE</LeadOff>
         <BaselineSway>FALSE</BaselineSway>
         <ExcessiveACNoise>FALSE</ExcessiveACNoise>
         <MuscleNoise>FALSE</MuscleNoise>
         <LeadDataCRC32>1058170653</LeadDataCRC32>
         <WaveFormData>
+//7//v/+//5//n/+v/7//3/AAACAAMAAwADAAMAAwAFAAUABQAFAAMAAQABAAIABAAD
AAMABAAEAAQAAgACAAMAAwADAAMAAgD///v/9v/0//T/9f/1//T/9P/0//f/+P/4//j/
+P/0//P/8v/x//H/8f/x//H/8v/y//L/8v/0//T/9P/0//L/8v/y//L/8v/z//P/8v/0
//f/9//1//n/CAASABYAGQAfACcANABBAFMAZQB4AI0AkgCCAGgATgAyABwADAABAPn/
9//7//7/AQACAAIAAAD//wAA/v/5//f/9//1//T/9P/0//T/9P/0//T/9P/0//X/9f/1
//f/9//3//j/+P/4//n/+f/5//n/+f/5//r/+v/6//r/+v/6//v/+//5//n/+f/5//n/
+f/5//n/+//8//z//P/8//z//P/8//r/+v/6//r/+P/5//n/+f/7//z//P/8//z//P/8
//3//f/9//3//v/+//7///////3/////////AAADAAQABQAGAAUABQAFAAgACQAKAAsA
DAANAA4ADwASABMAFQAWABcAGAAZABsAGwAcABwAHgAfACEAIgAjACMAIwAjACMAIgAj
ACMAIwAjACMAIQAgACAAHwAeAB0AHAAbABoAGgAXABYAEwASABAADgAMAAsACgAIAAcA
BgACAAEA//////3//P/7//r/+f/3//b/9f/0//P/8v/y//H/7//u/+v/6//r/+z/7f/t
/+z/7P/s/+z/7P/s/+z/6v/r/+v/6//s/+7/8P/y//L/8v/y//P/9P/1//b/9v/2//b/
+P/5//z//P/9//7//v/+//////8AAAAAAAABAP//////////AQABAAIAAgAAAAAAAQAB
AP7//v/+//7////////////9//z//P/8//z//P/7//v/+//7//v/+v/8//z//P/7//n/
+f/5//n/+//6//r/+v/5//n/+f/5//f/9//3//f/9//3//b/9v/4//n/+P/2//b/9v/2
//j/+P/4//j/9v/2//b/9v/2//b/9f/1//f/9//3//f/9//3//f/9//4//n/+//+//7/
//8BAAEAAwADAAMAAwAFAAUABQADAAEAAgACAAEAAQACAAIAAgACAAIAAwADAAMAAwAC
AP//+//2//T/9P/z//P/8v/y//L/9f/2//b/+P/4//b/9f/y//H/8f/x//H/8f/w//D/
8P/w//D/8P/w//D/8P/w/+7/7v/u/+3/7f/u//D/8//1//X/8//6/wgAEgAVABsAIwAw
AD8ATwBhAHIAhwCeAJ4AhgBqAE4AMAAWAAcA/f/5//v//v///wIAAgACAAEAAAD8//n/
9//1//P/8P/w//D/8P/w//D/8P/w//D/8f/x//H/8f/x//H/8v/0//T/9f/1//X/9f/1
//X/9P/0//T/9P/2//b/9//3//f/9//3//f/9//3//f/9//3//j/+P/4//j/+P/4//j/
9v/2//b/9v/4//n/+f/5//n/+v/6//r/+v/6//r/+//5//n/+f/6//r/+v/7//v/+//9
//3//f///wEAAQABAAMAAwAEAAUABgAHAAgACQAKAAsADAANAA4ADwARABIAFQAWABcA
GQAbABwAHAAeAB8AIQAiACMAIwAjACMAIwAmACcAJwAnACUAJQAjACIAIgAhACAAHwAe
AB0AHAAcABsAGgAXABYAFAASABAADwAOAAwACwAKAAgABwAFAAUAAwACAAEAAAD///3/
/P/7//j/9//2//b/9v/1//X/8//0//P/8//z//H/8P/w//D/8v/y//L/8v/y//P/8//z
//H/8v/z//T/9P/0//T/9f/2//f/+P/4//j/+P/6//v//P/8//3//v8AAAAAAQABAAIA
AgACAAMAAwADAAMAAwAFAAUABgAGAAYABgAHAAcABgAGAAYABgADAAMAAwADAAUABAAE
AAQAAgACAAEAAQABAAEAAQAAAAAAAAAAAP////////////////7//v/+////////////
///////////9//3//P/8//7//f/9//3//f/8//z//P/8//z//P/8//r/+v/6//r/+v/6
//r/+v/6//r/+f/5//v/+//7//v//f/9//3//f/8//3///8CAAQABQAHAAcABQAFAAUA
BQAHAAcABwAFAAMABAAEAAMAAwAEAAQABAACAAIAAwADAAUABQAEAAEA+//2//T/9P/3
//f/9v/2//T/9//4//j/+P/4//b/9f/0//P/8//z//P/8//y//L/8v/y//L/8v/y//L/
8v/y//L/8v/y//H/8f/y//T/9//5//n//f8GABIAFgAbACMAKwA2AEUAVQBnAHoAkQCa
AI4AdABWADYAGAAEAPn/9f/3//v//v/9/wAAAgACAP///v/8//f/9f/z//X/8v/y//L/
8v/0//T/9P/0//T/9f/1//X/9f/1//X/9v/2//b/9//3//f/9//3//f/+P/4//j/+P/4
//j/+f/5//f/9//3//f/+f/5//n/+f/3//j/+P/4//r/+v/6//r/+v/6//r/+v/4//n/
+f/5//n/+v/6//r/+v/6//r/+//7//v/+//8//z//P/9//3//f///////////wEAAQAB
AAMAAwAEAAUABgAHAAgACQAKAAsADAANAA4ADwARABIAFQAWABcAGQAdAB4AHgAgAB8A
IQAiACMAJQAlACUAJQAkACUAJQAlACUAJQAjACIAIgAhACAAHwAeAB0AHAAcABsAGgAX
ABYAFAASABAADwAQAA4ADQAMAAoACQAHAAcABQAEAAMAAgABAP///v/9//z/+//6//r/
+v/5//n/9//2//X/9f/1//f/9v/2//b/9P/0//T/9P/0//X/9f/1//X/9v/3//j/+P/4
//j/+f/4//n/+v/6//z//P/+/////v/+////AAAAAAAAAQABAAIAAgACAAMAAwADAAMA
AwAFAAUABgAGAAYABgAHAAcABgAGAAYABgADAAMAAwADAAMAAgACAAIAAgACAAEAAQAB
AAEAAQAAAAAAAAAAAP////////////////7//v/+//3//f/9//3//f/9//3//f/9//3/
/P/8//z/+//7//v/+//8//z//P/8//z//P/8//r/+v/6//r//P/8//z//P/8//z/+//7
//v/+//7//v/+f/5//n/+f/6//v//f8AAAQABQAHAAcABQAFAAUABQAHAAcABwAFAAMA
BAAEAAMAAwAEAAQABAAEAAQABQAFAAMAAwACAP///f/4//b/9v/3//f/9v/2//b/+f/6
//r/+v/6//j/9//2//X/9f/1//X/9f/0//T/9P/0//T/9P/0//T/9P/0//T/9P/0//P/
8//2//j/+//7//3/AwAOABYAGgAfACUALQA6AEkAWQBpAH4AkQCOAHYAXABAACIADAD+
//X/9f/7/wEAAgADAAYABAACAAEA/v/8//n/9//3//f/9v/2//b/9v/0//T/9P/0//b/
9//3//f/+f/5//n/+v/4//j/+f/5//n/+f/5//n/+v/6//r/+v/8//z//f/9//v/+//7
//v/+//7//v/+//7//z//P/8//z//P/8//z//P/8//z//P/8//3//f/9//3//v/+//7/
/v/+//7///////////8AAAAAAAABAAEAAQADAAMAAwADAAUABQAFAAcABwAIAAkACgAL
AAwADQAOAA8AEAARABIAEwAVABYAFwAYABkAGwAfACAAIAAiACMAJQAmACcAJwAnACcA
JwAoACkAKQApACkAKQAnACYAJAAjACIAIQAiACEAIAAgAB0AHAAZABgAGAAWABQAEwAS
ABAADwAOAAwACwAJAAkABwAGAAUABAADAAEAAAD///7//f/8//z//P/7//v/+f/6//n/
+f/5//n/+P/4//j/+P/4//j/+P/4//n/+f/5//n/+v/7//z//P/8//z//f/+////AAAA
AAAAAAACAAMAAgACAAMABAAGAAYABwAHAAgACAAIAAkABwAHAAcABwAHAAcACAAIAAgA
CAAJAAkACAAIAAgACAAHAAcABwAHAAcABgAGAAYABgAGAAUABQADAAMAAwACAAIAAgAC
AAEAAQABAAEAAQABAAAAAAAAAAEAAQABAAEA/////////////////v/+/wAA////////
AQAAAAAAAAAAAAAA/v/+//7//v/+//7//v/+//7//v/9//3//f/9//3//f/9//3//f/9
//7///8BAAQABgAHAAkACQALAAsACwALAAkACQAJAAcABwAIAAgABwAHAAgACAAIAAYA
BgAHAAcABQAFAAQAAQD7//b/9P/0//f/9//2//b/9v/5//r/+v/6//r/+P/3//b/9f/1
//X/9f/1//T/9P/0//T/9P/0//T/9P/0//T/9P/0//T/8//z//T/+P/7//v/+/8DAA4A
FAAYABsAIQArADYAQwBTAGEAdACJAIoAdgBcAEIAJAAOAAIA9//z//f//f/+/wEAAgAC
AAAA///+//z/+f/3//f/9//0//T/9P/0//T/9P/0//T/9P/1//X/9f/3//f/9//4//b/
9v/3//f/9//3//f/9//4//j/+P/4//j/+P/5//n/+f/5//n/+f/3//f/9//3//n/+v/6
//r/+P/4//j/+P/6//r/+v/6//j/+f/5//n/+f/6//r/+v/6//r/+v/7//3//f/9//7/
/P/8//3//f/9/////////wEAAwADAAMAAwADAAQABQAEAAUABgAHAAkACwANAA8AEAAR
ABMAFAAVABYAFwAZAB0AHgAeACAAIQAjACQAJQAlACUAJQAlACYAJwAnACcAJQAlACMA
IgAiACEAIAAfAB4AHQAcABwAGQAYABUAFAAUABIAEAAPAA4ADAALAAoACAAHAAUABQAB
AAAA///+/////f/8//v/+v/5//j/+P/4//f/9//1//T/8//z//P/8//y//L/8v/y//L/
8v/y//L/8//z//P/9f/2//f/+P/4//j/+P/5//z//f/+//7//P/8//7///8CAAIAAwAE
AAQABAAFAAUABAAEAAQABQAFAAUABQAFAAUABQAGAAYABgAGAAcABwAEAAQABAAEAAMA
AwADAAMAAwACAAIAAgAEAAQAAwADAAMAAwADAAIAAQAAAP///f////////////3//P/8
//z/+//7//v/+//9//3//f/9//v/+//6//r/+v/9//3/+f/6//z//P/8//z//P/8//z/
/P/6//r/+v/6//z//P/7//v/+//7//v/+//7//v/+//7//r/+//9/wAAAgADAAUABQAH
AAcABwAHAAcABwAHAAUAAwAEAAQAAwADAAQABAAEAAIAAgADAAMABQAFAAQAAQD9//j/
9v/2//X/9f/0//T/8v/1//b/9v/4//j/9v/1//T/8//z//P/8f/x//D/8P/y//L/8v/y
//L/8v/y//L/8v/y//L/8f/x//L/8v/1//f/+f///woAEgASABcAHwApADYASQBZAGsA
gACTAJQAfgBiAEYALAAYAAoA///3//f//f8AAAEAAgAAAP7//f/8//r/9//1//P/8//w
//D/8P/w//L/8v/y//L/8//1//b/9//1//X/9f/2//T/9P/1//X/9f/1//X/9f/2//b/
9v/2//j/+P/5//n/9//3//f/9//5//n/+f/5//n/+v/6//r/+v/6//r/+v/6//r/+v/6
//n/+f/4//f/9//4//j/+P/4//j/+P/5//n/+f/5//r/+v/6//v/+//9//////////3/
////////AwADAAQABQAEAAUABgAHAAkACwANAA8AEAARABMAFAAXABgAGQAbAB0AHgAe
ACAAHwAhACIAIwAlACUAJQAlACgAKQApACkAJwAnACUAJAAiACEAIAAfACAAHwAeAB4A
HQAcABkAGAAWABQAEgARAA4ADAALAAoACgAJAAcABwADAAIAAQAAAAEA///+//3//P/7
//r/+v/4//f/9//1//b/9f/1//X/8//y//L/8v/0//T/9P/0//T/9f/1//X/9f/2//f/
+P/6//r/+v/7//r/+//8//z//P/8//7///8AAAAAAQACAAQABAAFAAUABgAGAAYABwAH
AAcABwAHAAcABwAIAAgABgAGAAcABwAGAAYABgAGAAcABwAHAAcABwAGAAYABgAEAAQA
AwADAAMAAwADAAIAAgACAAIAAQABAAEAAQABAAEAAAAAAAAA////////////////////
/////v/+//7//v/+//7//v/+//7//v/+//7//v/+//7//f/9//3//f/9//3//f/9//3/
/f/+////AQAEAAQABQAHAAcACQAJAAkACQAHAAcABwAFAAUABgAGAAUABQAGAAYABgAE
AAQABQAFAAUABQAEAAEA/f/4//b/9v/3//f/9v/2//b/+f/6//r/+v/6//j/9//2//X/
9f/1//X/9f/0//T/9P/0//T/9P/0//T/9P/0//T/9P/0//P/8//0//j/+//9//v//f8K
ABYAGgAdACUAMQA8AEsAXQBvAIQAmwCkAJYAegBeADwAIgAQAAUA/f///wMABAAHAAgA
CAAEAAMAAgD+//v/+f/3//X/9P/0//T/9P/2//b/9v/2//T/9f/1//X/9//3//f/+P/4
//j/+f/5//n/+f/5//n/+v/6//r/+v/6//r/+//7//v/+//7//v/+//7//v/+//7//z/
/P/8//z//P/8//z//P/8//z//P/8//3//f/9////AAAAAAAAAAAAAAAAAQD///////8A
AAAAAAABAAEAAQADAAMAAwADAAUABQAFAAcABwAIAAkACgALAAwADQAOAA8AEAARABIA
EwAVABYAGwAcAB0AHwAhACIAIgAkACMAJQAmACcAKQApACkAKQAqACsAKwArACsAKwAp
ACgAKAAnACYAJQAiACEAIAAgAB8AHgAbABoAGAAWABQAEwASABAADwAOAAoACQAHAAcA
BwAGAAUABAADAAEAAAD//wAA///+//7//P/7//v/+f/4//f/9//3//f/9v/2//b/9P/0
//T/9P/0//X/9f/1//X/9v/3//j/+P/4//j/+f/4//n/+v/6//z//P/+/////v/+////
AAAAAAAAAQABAAQABAAEAAUABQAFAAUABQAFAAUABgAGAAYABgAHAAcABgAGAAYABgAF
AAUABQAFAAUABAAEAAQAAgACAAEAAQABAAEAAQAAAAIAAgACAAEAAQABAAEAAQD///7/
/v/+//3//f/9//3//f/9//3//f////3//P/8//z//P/8//z//P/8//z//P/6//r/+v/6
//z//P/7//v/+f/5//n/+f/5//n/+f/5//z//f///wIABAAFAAcABwAFAAUABQAFAAcA
BwAHAAUAAwAEAAQAAwADAAQABAAEAAAAAAABAAEAAwADAAIA///5//T/8v/y//X/9f/0
//T/9v/5//r/+v/4//j/9v/1//T/8//z//P/8f/x//D/8P/y//L/8v/y//D/8P/w//D/
8P/w//D/7//v//L/9P/3//n/+f///woAEgAUABsAJQAvADoAQwBTAGUAfgCRAJIAfgBk
AEQAJgAOAP7/9//3//v//f/+/wEABAAEAAIA///8//r/9//1//P/8//y//L/8v/y//L/
8v/y//L/8v/z//P/8//z//P/8//0//T/9P/1//X/9f/1//X/9f/2//b/9v/2//b/9v/3
//f/9//3//f/9//3//f/9//3//f/+P/4//j/9v/2//b/9v/2//b/9v/2//b/9//3//f/
9//4//j/+P/4//j/+P/5//n/+f/5//r/+v/6//v/+//7//3//f/9//3/////////AQAB
AAIAAwACAAMABAAFAAYABwAIAAkADAANAA8AEAARABIAEwAVABkAGgAaABwAGwAdAB4A
HwAfAB8AHwAfACAAIQAhACEAIQAhAB8AHgAeAB0AHAAbABoAGQAYABgAFQAUABEAEAAP
AA4ADQANAAwACgAJAAgABgAFAAMAAwABAAAA///+//3/+//6//n/+v/5//j/+P/2//X/
9f/z//T/8//z//P/8f/w//D/8P/w//D/8P/w/+7/7//v/+//7f/u/+//8P/y//L/8v/z
//L/8//0//T/9v/2//j/+f/4//j/+f/6//r/+v/7//v//P/8//z//f/9//3//f/9//3/
/f/+//7//v/+///////+//7//v/+///////////////+//7//v/+//7//f/9//v/+//7
//r/+v/6//r/+f/7//v/+//7//n/+P/4//j/9//3//f/9//3//f/9//4//b/9v/2//b/
9v/2//b/9v/2//b/9v/2//b/9v/1//X/9f/1//X/9f/3//f/9//3//b/9//5//z//v//
/wEAAQABAAEAAQABAAEAAQABAP////8AAAAA///9//7//v/+//z//P/9//3///////7/
+//3//L/8P/w//H/8f/w//D/8P/z//T/9P/0//T/8v/x/+7/7f/t/+3/7//v/+7/7v/u
/+7/7v/u//D/8P/w//D/7v/u/+7/7f/v//D/8v/3//n/9//7/wgAEgAWABcAGwAlADAA
PQBLAFsAcACDAIQAcgBaAD4AIgAKAPr/8f/v//X/+//+////AgAEAAIA///8//j/9f/1
//P/8//y//L/8v/y//L/8v/y//L/8v/z//P/8//z//P/8//0//L/8v/z//P/9f/1//X/
9f/0//T/9P/0//b/9v/3//f/9//3//f/9//1//X/9f/1//P/9P/0//T/9v/2//b/9v/4
//j/+P/4//j/+f/5//n/9//4//j/+P/4//j/+P/5//v/+//7//z/+v/6//v/+//9////
////////AQABAAEAAQABAAIAAwAEAAUABgAHAAgACQAKAAsADgAPABEAEgATABQAFQAX
ABsAHAAcAB4AHQAfACAAIQAhACEAIQAhACIAIwAjACMAIwAjACEAIAAiACEAIAAfABwA
GwAaABoAGQAYABUAFAAUABIAEAAPAA4ADAALAAoACAAHAAUABQADAAIAAQAAAAEA///+
//3//P/7//r/+v/6//n/+f/3//b/9f/1//X/9//2//b/9v/2//b/9v/2//T/9f/1//X/
9f/2//f/+P/6//r/+v/7//r/+//8//z//P/8//7///8AAAAAAQACAAIAAgADAAMABgAG
AAYABwAFAAUABQAFAAUABQAGAAYABgAGAAcABwAGAAYABgAGAAUABQAFAAUABQAEAAQA
BAAEAAQAAwADAAMAAwADAAIAAAAAAAAA/////////////wAAAAABAAIA///////////9
//7//v/+//7//v/+//7//v/+//7//v/+//7//v/+//3//f/9//3//f/9////////////
AAABAAMABgAIAAkACwALAAsACwALAAsACwALAAsACQAJAAoACgAJAAkACgAKAAoACAAI
AAkACQAJAAkACAAFAAEA/P/6//r/+//7//r/+v/8////AAAAAP7//v/8//v//P/7//v/
+//5//n/+P/4//j/+P/4//j/+v/6//r/+v/4//j/+P/3//f/+v/6////AQABAAUAEAAY
ABgAHwAnADEAPgBPAF8AbQCCAJUAkgB6AF4ASAAuAB4AFAALAAMAAwAHAAoACwAKAAgA
CgALAAYAAgD////////9//7//v/+//7//P/8//z//P/8//3//f/9/////////wAA/v/+
/////////////////wIAAgACAAIAAAAAAAEAAQABAAEAAQABAAMAAwADAAMAAwAEAAQA
BAACAAIAAgACAAIAAgACAAIABAAFAAUABQADAAQABAAEAAQABAAEAAUABwAHAAcACAAI
AAgACQAJAAkACwALAAsACwANAA0ADQANAA0ADgAPABIAEwAUABUAGAAZABoAGwAaABsA
HQAeACEAIgAjACUAKQAqACoALAArAC0ALgAvAC0ALQAtAC0ALgAvAC8ALwAvAC8ALQAs
ACoAKQAoACcAKAAnACYAJgAjACIAHwAeAB4AHAAaABkAGAAWABUAFAAQAA8ADQANAAsA
CgAJAAgABQADAAIAAQACAAEAAAAAAAAA//////3/+v/5//n/+f/5//j/+P/4//r/+v/6
//r/+v/7//v/+//7//z//f/+//7//v/+////AAABAAIAAgACAAIABAAFAAYABgAHAAgA
CgAKAAsACwAMAAwADAANAA0ADQANAA0ADQANAA4ADgAMAAwADQANAAwADAAMAAwACwAL
AAsACwALAAoACgAKAAoACgAJAAkACQAJAAkACAAIAAgACAAHAAcABwAHAAcABwAGAAYA
BgAHAAgABgAGAAYABgAGAAYABgAGAAYABgAGAAYABAAEAAMAAwAFAAUABQAFAAUABQAF
AAUABAAFAAcACgAOAA8AEQARABEAEQARABEAEwATABMAEQARABIAEgARABEAEgASABIA
EAAQABEAEQARABEAEAANAAkABAACAAIAAwADAAIAAgACAAUABgAGAAQABAACAAEAAAD/
//////8BAAEAAAAAAP7//v/+//7//v/+//7//v8AAAAAAAD/////AAACAAMAAwABAAcA
FAAeACIAKQAxADsASABZAGsAfQCSAKkArACWAHoAXgA+ACQAFgAPAAkACQANABAAEQAS
ABIAEgAPAAwACgAHAAMAAQADAAAAAAAAAAAAAAAAAAAAAAD+/////////wEAAQABAAIA
AgACAAMAAwADAAMAAwADAAQABAAEAAQABAAEAAUABQADAAMAAwADAAUABQAFAAUABQAG
AAYABgAEAAQABAAEAAUABgAHAAgABgAHAAcABwAHAAgACAAIAAgACAAIAAkACQAJAAkA
CgAKAAoACwALAAsADQANAA0ADQAPAA8ADwARABEAEgATABIAEwAUABUAGAAZABoAGwAe
AB8AIQAiACMAJAAlACcAKwAsACwALgAtAC8AMAAxADMAMwAzADMAMgAzADMAMwAzADMA
MQAwADIAMQAwAC8ALAArACoAKgApACgAJQAkACIAIAAeAB0AGgAYABcAFgAWABUAEwAT
ABEAEAAPAA4ACwAJAAgABwAIAAcABgAGAAUAAwACAP//AAD///////////7//v/+//7/
/v/+//7//P/9//3//f/9//7///8AAAAAAAAAAAEAAgADAAQABAAEAAQABgAHAAgACAAJ
AAoACgAKAAsACwAMAAwADAANAA0ADQANAA0ADQANAA4ADgAOAA4ADwAPAA4ADgAOAA4A
DQANAA0ADQANAAwADAAMAAwADAALAAsACwALAAsACgAKAAoACgAJAAkACQAJAAkACQAI
AAgACAAHAAkACQAIAAgACAAIAAgABgAGAAYABgAIAAgACAAIAAYABgAFAAUABQAFAAUA
BQAFAAUABQAFAAYABwAJAAwAEAARABMAEwARABEAEQARABMAEwATABEADwAQABAADwAR
ABIAEgASABAAEAARABEADwAPAA4ACwAJAAQAAgACAAEAAQAAAAAAAAADAAQABAAEAAQA
AgABAAAA//////////////7//v/+//7//v/+//7//v/+//7//v/+//7//f/9//7/AgAF
AAcABQALABYAIgAmACcALwA5AEQAUQBjAHMAiACfAKQAkAB2AFgAOAAgABAABwAFAAkA
CwAMAA8AFAASABAADwAMAAgABwAFAAEA//8AAAAAAAAAAAIAAgACAAIAAgADAAMAAwAB
AAEAAQACAAQABAAFAAUABQAFAAUABQAGAAYABgAGAAYABgAHAAcACQAJAAkACQAJAAkA
CQAJAAkACgAKAAoACgAKAAoACgAKAAoACgAKAAoACwALAAsADQAOAA4ADgAOAA4ADgAP
AA8ADwAPABAAEAAQABEAEQAPABEAEQARABEAEwATABMAFQAVABYAFwAYABkAGgAbABwA
HQAeAB8AIAAhACMAJAAnACgAKQArAC0ALgAuADAAMwA1ADYANwA3ADcANwA3ADgAOQA5
ADkAOQA5ADcANgA4ADcANgA1ADQAMwAyADIALwAuACsAKgAqACgAJgAlACQAIgAhACAA
HgAdABsAGwAbABoAGQAYABcAFQAUABMAEgARABAAEAAQAA8ADwANAA4ADQANAA0ADQAM
AAwADAAMAAwADAAMAAoACwALAAsACwAMAA0ADgAOAA4ADgAPAA4ADwAQABAAEgASABQA
FQAWABYAFwAYABgAGAAZABkAGgAaABoAGwAbABsAGwAbAB0AHQAeAB4AHAAcAB0AHQAe
AB4AHgAeAB8AHwAfAB8AHwAeAB4AHgAeAB4AHQAdAB8AHwAfAB4AHgAeAB4AHQAdAB0A
HQAdAB0AHAAcABwAHQAdAB0AHQAdABwAHAAcABwAHAAcABwAHAAcABoAGgAaABoAHAAc
ABsAGwAbABsAGwAbABsAGwAbABsAHgAfACEAJAAmACcAKQApACkAKQApACkAKQApACkA
JwAnACgAKAAnACcAKAAoACgAJgAmACcAJwAnACcAJgAjACEAHAAaABoAGwAbABoAGgAa
AB0AHgAeAB4AHgAcABsAHAAbABsAGwAZABkAGAAYABgAGAAYABgAGgAaABoAGgAaABoA
GgAZABsAHAAeACEAIwAjACkANgA8AD4ARQBLAFUAYABtAH0AjQCiALEArACYAH4AYgBG
ADIAJAAdACEAJwArACwALwAwAC4ALAApACgAJgAjACEAIQAhACAAIAAgACAAIgAiACIA
IgAiACMAIwAjACMAIwAjACQAJAAkACUAJQAlACUAJQAlACYAJgAmACYAJgAmACcAJwAp
ACkAKQApACkAKQApACkAKQAqACoAKgAqACoAKgAqACwALAAsACwAKgArACsAKwAtAC4A
LgAuAC4ALgAuAC8ALwAvAC8AMAAyADIAMwAzADMANQA1ADUANwA5ADkAOQA7ADsAPAA9
AD4APwBAAEEAQgBDAEQARQBIAEkASwBMAE8AUABRAFMAVQBWAFYAWABZAFsAXABdAF0A
XQBdAF0AXgBfAF8AXwBhAGEAXwBeAGAAXwBeAF0AXABbAFoAWgBZAFgAVQBUAFQAUgBQ
AE8AUABOAE0ATABMAEsASQBJAEcARgBFAEQARABDAEMAQwBEAEMAQgBCAEIAQQBBAD8A
QAA/AA==
         </WaveFormData>
      </LeadData>
      <LeadData>
         <LeadByteCountTotal>10000</LeadByteCountTotal>
         <LeadTimeOffset>0</LeadTimeOffset>
         <LeadSampleCountTotal>5000</LeadSampleCountTotal>
         <LeadAmplitudeUnitsPerBit>4.88</LeadAmplitudeUnitsPerBit>
         <LeadAmplitudeUnits>��V</LeadAmplitudeUnits>
         <LeadHighLimit>2147483647</LeadHighLimit>
         <LeadLowLimit>268435456</LeadLowLimit>
         <LeadID>V1</LeadID>
         <LeadOffsetFirstSample>0</LeadOffsetFirstSample>
         <FirstSampleBaseline>0</FirstSampleBaseline>
         <LeadSampleSize>2</LeadSampleSize>
         <LeadOff>FALSE</LeadOff>
         <BaselineSway>FALSE</BaselineSway>
         <ExcessiveACNoise>FALSE</ExcessiveACNoise>
         <MuscleNoise>FALSE</MuscleNoise>
         <LeadDataCRC32>3405808884</LeadDataCRC32>
         <WaveFormData>
AgACAAIAAgACAAIAAwADAAUABgAHAAoACwAMAAwADAAMAAwADQANAA4ADgAPAA8ADwAL
AAkABQACAP7//P/7//v//P/8//z/+v/6//j/+P/6//r/+//7//r/+v/7//3/AAABAAIA
AwADAAMABAAEAAEAAQABAAEAAQABAAEAAQACAAIAAgACAAIAAgACAAIABAAGAAYABwAL
ABYAIQAmACcAKgArAC4ANgBBAEoARQAuABgABADo/8f/n/97/2j/aP9q/23/e/+M/5L/
mv+s/7//yf/R/9r/4v/n/+z/8v/4//r//v8AAAMABAAFAAcABQAGAAcABwAJAAoACgAL
AAsADAAMAA0ADQANAA4ADgAOAA4ADwAPAA8ADwAPAA8AEQARABEAEQARABEAEQARAA8A
DwAPAA8ADwAPAA8ADwARABEAEQARABEAEQARABEAEwATABMAEwARABEAEQARABEAEQAR
ABEAEQARABEAEQAOAA4ADgAOABAADwAPAA8ADwAPAA8ADgAOAA4ADQANAAsACgAKAAoA
BwAGAAYABgAGAAYABQAFAAIAAgABAAAA///+//3//f/8//z/+//7//n/+f/5//f/9//3
//f/9//5//n/+f/5//n/+f/5//n/+v/6//r//P/6//r/+v/8//3//f/+//7/AAACAAMA
BAAFAAcABwAHAAkACgAKAAoACgAKAAsACwAOAA4ADgAOAA8ADwAPAA8AEAAQABAAEAAQ
ABAAEAAQABEAEQARABEAEQARABEAEAAQABEAEgASABAADwAOAA4ADwAQABAADwAOAA0A
DAALAAsACgAKAAoACgAJAAkACQAHAAcABwAHAAgACAAIAAgACAAHAAcABwAJAAkACQAJ
AAcABgAGAAYABgAGAAYABgAGAAYABgAGAAgACAAIAAcABwAIAAgACAAIAAgACAAHAAUA
BQAFAAUABwAHAAcABwAHAAcABwAIAAgACAAHAAcABwAHAAcABwAHAAcABgAGAAYABgAG
AAYABgAGAAYACAAIAAgACAAIAAgACAAIAAYABgAGAAYABgAGAAYABgAHAAcACQAKAAkA
DAANAA4AEAAQABAAEAARABEAEAAQABEAEQARAA0ADAAJAAcABAD///3//P/8//7//v/+
//7//P/8//z//P/9//3//P/8//3///8AAAEAAgADAAMAAwAEAAQAAwADAAMAAwADAAMA
AwADAAQABAAEAAQABAAEAAIAAgACAAIABgAHAAkAEAAbACQAKQAqACsALgA0AD8ASgBN
ADwAJAASAPr/2f+z/4n/aP9g/2D/Yf9p/37/iv+Q/5z/sf/B/8n/0P/a/+H/6P/s//L/
9v/6//7///8AAAEAAwADAAQABQAFAAcACAAIAAkACQAKAAoACwALAAsADAAMAAwADAAN
AA0ADQANAA0ADQALAAsACwALAAsACwALAAsADQANAA0ADQALAAsACwALAA0ADQANAA0A
DQANAA0ADQANAA0ADQANAAsACwALAAsADQANAA0ADQALAAsACwALAAoACgAKAAoACgAJ
AAkACQAJAAkACQAIAAgACAAHAAcABwAGAAYABgAFAAQABAAEAAIAAgABAAEAAAAAAP//
/v/9//z/+//7//j/+P/3//f/9f/1//X/8//z//P/8//z//X/9f/1//X/9f/1//X/9f/2
//b/9v/4//j/+P/4//r/+//7//z//P///wAAAAAAAAEAAwADAAMAAwAEAAQABAAGAAYA
BwAHAAgACAAIAAgACQAJAAkACQAKAAoACgAKAAoACgAKAAoACwALAAsACwALAAsACwAK
AAoACwAMAAwADAALAAoACgAJAAoACgAJAAkACQAJAAkACQAIAAgACAAGAAUABQAFAAUA
BQAFAAUABAAEAAQABAAGAAUABQAFAAMAAwADAAMAAwACAAIAAgAEAAQABAAEAAIAAgAC
AAIAAgACAAIAAQADAAQABAAEAAIAAgACAAEAAwADAAMAAwADAAMAAwADAAUABQAFAAYA
BQAEAAIAAQADAAMAAwADAAUABQAFAAYABAAEAAIAAgAEAAQABAAEAAQABAAEAAQABAAE
AAQABAAEAAQABAAEAAQABAAEAAQAAgACAAIAAgADAAMABQAGAAcACgALAAwADgAOAA4A
DgAPAA8ADgAOAA0ADQANAAkACQAFAAIA/v/8//v/+//8//z//P/8//z/+v/6//r/+v/7
//v/+v/6//v//f/+////AAABAAEAAQACAAIAAQABAAEAAQABAAEAAQABAAIAAgACAAIA
AgACAAIAAgACAAIAAgADAAkAEAAbACIAJwAqAC0AMgA6AEUASAA9ACYAEAD8/9z/tf+J
/1//TP9K/0r/Uf9j/3b/gP+Q/6T/tf/B/8v/1P/c/+X/7P/w//T/+P/6//z///8AAAEA
AwADAAQABQAFAAUABgAGAAcABQAGAAYABwAHAAcACAAIAAgACAAJAAkACQAJAAkACQAJ
AAkACQAJAAkACQAJAAkACwALAAsACwAJAAkACQAJAAsACwALAAsACQAJAAkACQALAAsA
CwALAAsACwALAAsACQAJAAkACQAJAAkACQAJAAgACAAIAAgACAAHAAcABwAHAAcABwAG
AAYABgAFAAUABwAGAAYABgADAAIAAgACAAIAAgABAAEAAAAAAP///v/7//r/+f/5//r/
+v/5//n/9//3//f/9f/3//f/9//3//X/9f/1//X/9//3//f/9//4//j/+P/6//r/+v/6
//z//f/9//7//v///wAAAAAAAP//AQABAAEAAQACAAIAAgACAAIAAwADAAQABAAEAAQA
BQAFAAUABQAFAAQAAwACAAIAAgACAAIABQAFAAUABQAHAAcABwAGAAYABwAIAAgABgAF
AAQABAAFAAYABgAFAAUABQAFAAUABwAGAAYABgAIAAcABwAHAAcABwAHAAcABAAEAAQA
BAAEAAMAAwADAAMAAwADAAMAAwACAAIAAgACAAIAAgACAAQABAAEAAQAAgACAAIAAQD/
/wAAAAAAAAIAAgACAAEAAQABAAEAAQABAAEAAQABAP///////wAAAAAAAP////8BAAEA
AQABAAEAAQABAAIAAgAAAAIABAACAAIAAgACAAEAAAD///7/AAAAAAAAAAD+//7//v/+
/wAAAAAAAAAAAgACAAIAAgADAAMABQAGAAcACgALAAwACgAKAAoACgALAAsACgAKAAsA
CwALAAcABQABAP7/+v/4//f/9//4//j/+P/4//j/9v/2//b/9v/3//f/9v/2//f/+f/6
//v//v/////////+//7//f/9//3//f/9//3//f/9//7//v/+//7//v/+//7//v/+//7/
AAADAAkAEgAdACIAJQAoACsAMAA6AEUARAAxABgABADo/8b/m/9t/03/RP9G/0z/V/9p
/3b/gv+Y/6z/uf/D/83/1v/g/+f/7P/w//T/9v/6//z//f/+////AQD//wAAAQABAAMA
BAAEAAUAAwAEAAQABQAFAAUABgAGAAQABAAFAAUABQAFAAUABQAHAAcABwAHAAUABQAF
AAUABwAHAAcABwAHAAcABwAHAAcABwAHAAcABwAHAAcABwAHAAcABwAHAAcABwAHAAcA
BwAHAAcABwAHAAcABwAHAAYABgAGAAYABgAFAAUABQAFAAUABQAEAAQABAADAAMAAwAC
AAIAAgABAAAAAAAAAAAAAAD//////v/+//3//P/7//r/+f/5//j/+P/3//f/9f/1//X/
8//z//P/8//z//X/9f/1//X/8//z//P/8//0//T/9P/2//b/9v/2//j/+f/5//r/+v/7
//z//P/8//3///////////8AAAAAAAD+//7///////7//v/+//7/AQABAAEAAQAAAAAA
AAAAAAIAAgACAAIAAwADAAMAAwADAAMAAwACAAIAAwAEAAQABAADAAIAAgADAAQABAAD
AAMAAwADAAMAAwACAAIAAgACAAEAAQABAAEAAQABAAEAAAAAAAAAAAAAAP///////wEA
AQABAAEAAQAAAAAAAAD+//7//v/+//7//v/+//7/AAAAAAAA///9//7//v/+//7//v/+
//3////////////9//3//f/9//3//f/9//7//v/+//3//f/9//3//f/9//3//f/9//7/
/v/+//z//P/8//z//v/+//7//v/+//7//v/+//7//v/+//7//v/+//7//v/+//7//v/+
//////8BAAIABQAIAAkACgAIAAgACAAIAAkACQAIAAgACwALAAsABwAEAP//+//2//b/
9f/1//b/+P/4//j/+P/0//T/9P/0//X/9f/0//T/9//5//r/+//6//v/+//7//7//v/9
//3//f/9//3//f/7//v//P/8//7//v/+//7//v/+//7//v/+/wEABwAQABkAIAAjACIA
JQAsADYAQQBEADcAIAAKAPL/0P+r/4H/W/9Q/1D/Uv9b/2v/eP+C/5T/qv+5/8H/y//U
/9z/5f/q/+7/8v/4//z//P/7//z//f//////AAABAAEAAwAEAAQABQADAAQABAAFAAUA
BQAGAAYABgAGAAcABwAFAAUABQAFAAcABwAHAAcABwAHAAcABwAHAAcABwAHAAkACQAJ
AAkABwAHAAcABwAJAAkACQAJAAkACQAJAAkABwAHAAcABwAHAAcABwAHAAUABQAFAAUA
BAAEAAQABAAGAAUABQAFAAUABQAFAAQABAAEAAMAAwAFAAQABAAEAAMAAgACAAIA/v/+
//3//f/8//z/+//6//n/+P/3//f/+P/4//f/9//1//X/9f/z//X/9f/1//X/8//z//P/
8//1//X/9f/1//b/9v/2//j/+P/4//j/+v/9//3//v/+//3//v/+//7///8BAAEAAQAD
AAQABAAEAAQABAAFAAUABgAGAAYABgAFAAUABQAFAAYABgAGAAYACAAIAAgACAAJAAkA
CQAJAAkACQAJAAgACAAJAAoACgAKAAkACAAIAAkACgAKAAkABwAHAAcABwAHAAYABgAG
AAYABQAFAAUABwAHAAcABwAEAAQABAAEAAQAAwADAAMAAwADAAMAAwAFAAQABAAEAAQA
BAAEAAQABgAGAAYABgAEAAQABAADAAMABAAEAAQAAgACAAIAAQABAAEAAQABAAMAAwAD
AAMAAwADAAMABAAEAAQAAwADAAMAAwADAAMAAwAFAAUABAAEAAIAAgACAAIAAgACAAIA
AgACAAIAAgACAAQABAAEAAQAAgACAAIAAgAEAAQABAAEAAUABQAHAAgACQAMAA0ADgAO
AA4ADgAOAA0ADQAMAAwADwAPAA8ACwAJAAUAAgD+//z/+//7//z/+v/6//r/+v/6//r/
+v/6//v/+//6//r/+//9//7///8CAAMAAwADAAIAAgABAAEAAQABAAEAAQABAAEAAgAC
AAQABAAEAAQAAgACAAIAAgAEAAcADQAWAB8AIgAlACYAJwAuADYAQQBIAD0AKAAUAAAA
4P/B/5//ff9s/27/bv9v/4H/kv+W/5z/rv+9/8f/z//Y/97/5f/s//L/+P/6//z//v//
/wAAAQADAAMABAAFAAUABQAGAAYABwAHAAgACAAJAAsACwAMAAwACgAKAAsACwALAAsA
CwALAAsACwALAAsACwALAAsACwALAAsACwALAA0ADQANAA0ADAALAAoACQAJAAkACQAJ
AAsACwALAAsACQAJAAkACQAJAAkACQAJAAkACQAJAAkACAAIAAgACAAGAAUABQAFAAcA
BwAHAAYABAAEAAMAAwABAAAAAAAAAAEAAAAAAAAA/P/8//v/+//6//r/+f/4//X/9P/z
//P/8v/y//H/8f/v/+//7//t/+v/6//r/+v/7f/t/+3/7f/t/+3/7f/t//D/8P/w//L/
8f/w/+//8P/z//P/9P/0//b/+P/5//r/+f/7//v/+//8//7///8AAAAAAAABAAEAAgAC
AAIAAgADAAMAAwADAAYABgAGAAYABgAGAAYABgAHAAcABwAHAAUABQAFAAQABAAFAAYA
BgAEAAMAAgACAAMABAAEAAMAAQABAAEAAQABAAAAAAAAAAAA/////////f/9//3//f/8
//z//P/8//7//f/9//3/+//7//v/+//9//z//P/8//z//P/8//z//P/8//z//P/8//z/
/P/7//3//v/+//7//v/+//7//f////////////7//f/8//v/+//7//v//P/+//7//f/9
/////v/8//z//P/8//7//v/+//7//P/8//z//P/8//z//P/8//z//P/8//z//P/8//z/
/P/9//3///8AAAEABAAFAAYABgAGAAYABgAHAAcABgAGAAcABwAHAAMAAwD///z/+P/0
//P/8//0//T/9P/0//T/8v/y//L/8v/z//P/8v/y//P/9f/2//f/+P/5//n/+f/4//j/
9//3//f/9//3//f/+f/5//r/+v/6//r/+v/6//j/+P/4//j/+v/9/wEACAAVABwAHwAg
ACMAJgAwADsAQAA1ACAADgD6/9z/t/+L/2H/UP9O/07/U/9n/3j/gP+M/6D/r/+7/8P/
yv/U/9v/4v/o/+z/8P/y//T/9f/2//f/+f/7//z//f/9//v//P/8//3//f/+//7/////
////AAAAAAAAAAABAAEAAQABAAEAAQABAAEAAQABAAMAAwADAAMAAQABAAEAAQABAAEA
AQABAAEAAQABAAEAAQABAAEAAQABAAEAAQABAAEAAQABAAEA////////////////////
//7//v/+//7//v/9//3//f/9//3//f/8//z//P/7//v/+//6//r/+v/5//j/+P/4//b/
9v/1//X/9P/0//P/8v/v/+7/7f/t/+7/7v/t/+3/6//r/+v/6f/p/+n/6f/p/+v/6//r
/+v/6//r/+v/6//s/+z/7P/u/+7/7v/u//D/7//v//D/8P/y//T/9f/2//X/9//3//f/
9//4//j/+P/6//r/+//7//r/+v/6//r/+//7//v/+//8//z//P/8//z//P/8//z//f/9
//3//f/////////+//z//f/+//7//v/9//z//P/9//7//v/9///////////////+//7/
/v/8//v/+//7//v/+//7//v/+v/6//r/+v/8//v/+//7//n/+f/5//n/+//6//r/+v/6
//r/+v/6//j/+P/4//j/+P/4//j/9//1//b/9v/2//b/9v/2//X/9//3//f/9//3//f/
9//3//n/+f/5//r/+v/6//n/+f/7//f/9//6//r/+v/6//r/+P/4//j/+P/4//j/+P/4
//r/+v/6//r/+P/4//j/+P/4//j/+P/4//v/+//9//7///8CAAMABAAEAAQABAAEAAUA
BQAEAAQABQAFAAUAAQD9//n/9v/y//D/7//v//D/8P/w//D/8P/u/+7/7v/u/+//7//u
/+7/7//x//L/8//0//X/9f/1//j/+P/3//f/9//3//f/9//3//f/+P/4//j/+P/4//j/
+v/6//r/+v/4//v/AQAKABUAGgAdACIAJQAsADgAQQA+ACsAEgD6/97/vP+R/2H/P/80
/zb/Ov9H/1v/av96/47/ov+x/7v/xf/O/9j/4f/k/+j/7P/w//L/9v/3//j/+f/7//n/
+v/7//v/+//8//z//f///wAAAAABAAEAAQACAAIAAAAAAAEAAQABAAEAAQABAAEAAQAB
AAEAAQABAAEAAQABAAEAAQABAAMAAwADAAMAAQABAAEAAQADAAMAAwADAAEAAQABAAEA
AwADAAMAAwAFAAUABQAFAAQAAwACAAEAAgACAAIAAgACAAEAAQABAAEAAQABAAAAAAAA
AP////////7//v/+/////v/+//7//P/8//v/+//6//r/+f/4//j/+P/4//n/9v/2//X/
9f/1//X/9f/z//P/8//z//P/9f/1//X/9f/1//X/9f/1//T/9P/0//b/9v/2//b/+P/5
//n/+v/6//v//P/8//z//f/////////9//7//v/+//7//v///////v/+//7//v//////
/////wAAAAAAAAAAAAAAAAAAAAABAAEAAQABAAEAAQABAAAAAgADAAQABAAGAAUABAAE
AAMABAAEAAMABQAFAAUABQAHAAYABgAGAAYABQAFAAUABQAFAAUABQAEAAQABAAEAAQA
AwADAAMAAwADAAMAAwADAAIAAgACAAIAAgACAAIAAQAAAP///v8AAAAAAAD/////AAAA
AAAAAAAAAAAA////////////////////////////////AAAAAAAAAQAAAAAAAAAAAAAA
AAAAAAAAAAAAAAAAAAAAAAAAAAAAAAAAAAAAAAAAAAD+//7//v/+/wEAAQADAAQABQAI
AAkACgAMAAwADAAMAAsACwAKAAoACwALAAsABwAFAAEA/v/6//b/9f/1//b/+P/4//j/
+P/2//b/9v/2//X/9f/0//T/9//5//r/+//8//3//f/9/wAAAAD////////////////9
//3//v/+//7//v/+//7//v/+//7//v8AAAMABwAQABsAIAAjACQAJwAsADYAQQBEADUA
HgAIAPL/0P+n/3n/Vf9E/0b/SP9R/2P/dP+A/5L/pv+1/8H/y//W/+D/5f/q//D/9P/4
//r//P/9//7///8BAAEAAgADAAMAAwAEAAQABQAFAAYABgAHAAcABwAIAAgACAAIAAkA
CQAHAAcABwAHAAcABwAHAAcABwAHAAcABwAJAAkACQAJAAkACQAJAAkABwAHAAcABwAH
AAcABwAHAAkACQAJAAkACQAJAAkACQAHAAcABwAHAAcABwAHAAcABgAGAAYABgAIAAcA
BwAHAAcABwAHAAYABgAGAAUABQADAAIAAgACAAMAAgACAAIAAAAAAP/////+//7//f/8
//v/+v/5//n/+P/4//f/9//1//X/9f/z//X/9f/1//X/8//z//P/8//1//X/9f/1//T/
9P/0//b/+P/4//j/+v/7//v//P/8//v//P/8//z//f///////////wAAAAAAAP7//v//
////AgACAAIAAgABAAEAAQABAAIAAgACAAIAAgACAAIAAgAFAAUABQAFAAUABQAFAAQA
BAAFAAYABgAIAAcABgAGAAUABgAGAAUABwAHAAcABwAHAAYABgAGAAQAAwADAAMABQAF
AAUABQAEAAQABAAEAAQAAwADAAMAAwADAAMAAwABAAAAAAAAAAIAAgACAAIAAgACAAIA
AgACAAIAAgABAP//AAAAAAAAAgACAAIAAQABAAEAAQABAP//////////AQABAAEAAgAC
AAIAAAAAAAAAAAAAAAAAAAAAAAAAAAAAAAAAAAAAAAAAAAAAAAAAAAAAAAAAAAAAAAAA
AQABAAMABAAFAAgACQAKAAoACgAKAAoACQAJAAgACAAJAAkACQAFAAMA///8//j/+P/3
//f/+P/2//b/9v/2//b/9v/2//b/9f/1//T/9P/2//n/+//9//z//f/9//3//P/8//v/
+//9//3//f/9//3//f/+//7//v/+//7//v/+//7//v/+/wAAAQAHABIAGwAeACEAIgAj
ACgAMgA/AEQANwAgAAoA9P/W/7X/j/9v/2T/aP9o/2v/e/+I/47/mP+s/7v/xf/L/9T/
3v/j/+j/7v/y//b/+P/6//v//P/9//////8AAAEAAQADAAQABAAFAAcACAAIAAkABwAH
AAgACAAIAAgACQAJAAcABwAHAAcACQAJAAkACQAJAAkACQAJAAkACQAJAAkACQAJAAkA
CQAJAAkACQAJAAsACwALAAsACQAJAAkACQAHAAcABwAHAAkACQAJAAkACgALAAwADQAO
AA4ADgAOAAwACwALAAsADQANAA0ADAAMAAwACwALAAsACgAKAAoACQAIAAgACAAGAAYA
BQAFAAQABAADAAIAAAD+//z/+//6//r/+f/5//n/+f/5//f/9f/1//X/9f/3//f/9//3
//n/+f/5//n/+P/4//j/+v/6//r/+v/8//////8AAAAAAwAEAAQABAAHAAkACQAJAAkA
CgAKAAoADAAMAA0ADQAOAA4ADgAOAA8ADwAPAA8AEAAQABAAEAASABIAEgASABEAEQAR
ABEAEgATABQAFAATABMAEwASABIAEQAQABAADwAQABAADwAPAA8ADwAPAA8ADgAOAA4A
DAALAAsACwAJAAkACQAJAAoACgAKAAoACgAJAAkACQAJAAkACQAJAAkACAAIAAgACAAI
AAgACAAIAAgACAAIAAoACgAKAAkACQAKAAoACgAKAAoACgAJAAkACQAJAAkACQAJAAkA
CQAJAAgACAAIAAgACAAIAAgACAAIAAgACAAIAAgACgAKAAoACgAIAAgACAAIAAoACgAK
AAoACQAJAAsADAAPABIAEwAUABQAFAAUABQAEwATABIAEgARABEAEQANAAsABwAEAAAA
AAD/////AAD+//7//v/+//7//v/+//7//f/9//z//P///wEAAgADAAQABQAFAAUABgAG
AAUABQADAAMAAwADAAMAAwAEAAQABgAGAAYABgAEAAQABAAEAAYACQAPABgAIwAoACkA
KgAtADIAPABLAE4APwAqABgAAADg/7v/kf9t/2L/ZP9i/2f/e/+K/5D/nP+u/73/x//R
/9z/5P/p/+7/8v/0//j//P8AAAEAAgADAAUABQAGAAcABwAHAAgACAAJAAkACgAKAAsA
CwALAAwADAAMAAwADQANAA0ADQANAA0ACwALAAsACwANAA0ADQANAA0ADQANAA0ACwAL
AAsACwALAAsACwALAAsACwALAAsADQANAA0ADQALAAsACwALAAsACwALAAsACQAJAAkA
CQAIAAgACAAIAAgABwAHAAcABQAFAAUABAAEAAQAAwADAAMAAgACAAIAAQAAAAAAAAAA
AAAA//////z//P/7//r/9//2//X/9f/0//T/8//z//H/8f/x/+//7//v/+//7//x//H/
8f/x//H/8f/x//H/8P/w//D/8v/0//T/9P/2//f/9//4//j/+//8//z//P/9////////
//3//v/+//7/AAAAAAEAAQACAAIAAgACAAMAAwADAAMABgAGAAYABgAGAAYABgAGAAcA
BwAHAAcACQAJAAkACAAIAAkACgAKAAoACQAIAAgABwAIAAgABwAHAAcABwAHAAUABAAE
AAQABAADAAMAAwADAAMAAwADAAIAAgACAAIAAgABAAEAAQABAAEAAQABAAEAAAAAAAAA
/v/+//7//v8AAAAAAAAAAAAAAAAAAP////8AAAAAAAAAAAAAAAD//wEAAQABAAEA////
//////////////8AAAAAAAAAAAAAAAAAAAAAAAAAAAAAAAAAAAAAAAAAAAAAAgACAAIA
AgAAAAAAAAAAAAEAAQADAAQABQAIAAkACgAMAAwADAAMAA0ADQAMAAwACwALAAsABwAF
AAEA/v/6//j/9//3//j/+P/4//j/+P/2//b/9v/2//f/9//2//b/9//5//r/+//8//3/
/f/9//z//P/7//v//f/9//3//f/9//3//v/+//7//v/+//7//v/+//7//v8AAAEABQAO
ABkAIAAjACYAKQAwADoAQwBCADEAGgAEAOz/yv+f/2//S/8+/z7/QP9L/1//cP98/47/
pP+z/7//yf/U/9z/4//o/+7/8P/0//b/+P/7//z//f//////AAABAAEAAQACAAIAAwAB
AAIAAgADAAMAAwAEAAQABAAEAAUABQAFAAUABQAFAAUABQAFAAUABQAFAAUABQAFAAUA
BQAFAAUABQAFAAUABQAFAAUABQAFAAUABQAFAAcABwAHAAcABQAFAAUABQAFAAUABQAF
AAUABQAFAAUABAAEAAQABAAEAAMAAwADAAMAAwADAAIAAgACAAEAAQABAAAAAAAAAAEA
AAAAAAAAAAAAAP/////8//z/+//6//n/+P/3//f/9v/2//X/9f/1//X/9f/z//P/8//z
//P/9f/1//X/9f/1//X/9f/1//b/9v/2//j/+P/4//j/+v/7//v//P/8//3//v/+//7/
/f///////////wAAAAAAAP7//v//////AAAAAAAAAAABAAEAAQABAAAAAAAAAAAAAAAA
AAAAAAABAAEAAQABAAMAAwADAAIAAgADAAQABAAEAAMAAgACAAUABgAGAAUABwAHAAcA
BwAHAAYABgAGAAYABQAFAAUABQAFAAUABQAEAAQABAAEAAQAAwADAAMAAQABAAEAAQAB
AAAAAAAAAAAAAAAAAAAAAAAAAAAAAAAAAAAAAAD/////AAAAAAAAAAAAAAAA///9//3/
/f/9////////////////////AAAAAAAAAAAAAAAAAAD+//7//v/+/wAAAAAAAAAA/v/+
//7//v/+//7//v/+/wAAAAAAAAAAAQABAAMABAAFAAgACQAKAAwADAAMAAwACwALAAoA
CgALAAsACwAHAAMA///8//j/9v/1//X/9v/2//b/9v/2//T/9P/0//T/9f/1//T/9P/1
//f/+P/5//z//f/9//3//P/8//v/+//7//v/+//7//v/+//8//z//P/8//z//P/8//z/
/P/8//7/AQAHABIAGwAgACMAJgApAC4AOgBDAEAALQAUAP7/4v++/5X/af9L/0D/Qv9G
/1P/Zf90/4L/lv+q/7f/w//N/9b/3v/l/+r/7v/y//b/9v/4//n/+v/7//3//f/+////
/////wAAAAABAP//AAAAAAEAAwADAAQABAAEAAQABQAFAAUABQAFAAUABQAFAAUABQAF
AAUABQAFAAUABQAFAAUABQAFAAUABQAFAAUABQAFAAcABwAHAAcABQAFAAUABQAFAAUA
BQAFAAUABQAFAAUABQAFAAUABQAEAAQABAAEAAQAAwADAAMAAwADAAMAAgAAAAAA////
/////v/+//7////+//7//v/8//z/+//7//r/+v/5//j/9//2//X/9f/2//b/9f/1//X/
9f/1//P/8//z//P/8//z//P/8//z//P/8//z//P/9P/0//T/9v/4//j/+P/6//n/+f/6
//r/+//8//z//P/9////////////AAAAAAAAAAAAAAEAAQACAAIAAgACAAMAAwADAAMA
BAAEAA==
         </WaveFormData>
      </LeadData>
      <LeadData>
         <LeadByteCountTotal>10000</LeadByteCountTotal>
         <LeadTimeOffset>0</LeadTimeOffset>
         <LeadSampleCountTotal>5000</LeadSampleCountTotal>
         <LeadAmplitudeUnitsPerBit>4.88</LeadAmplitudeUnitsPerBit>
         <LeadAmplitudeUnits>��V</LeadAmplitudeUnits>
         <LeadHighLimit>2147483647</LeadHighLimit>
         <LeadLowLimit>268435456</LeadLowLimit>
         <LeadID>V2</LeadID>
         <LeadOffsetFirstSample>0</LeadOffsetFirstSample>
         <FirstSampleBaseline>0</FirstSampleBaseline>
         <LeadSampleSize>2</LeadSampleSize>
         <LeadOff>FALSE</LeadOff>
         <BaselineSway>FALSE</BaselineSway>
         <ExcessiveACNoise>FALSE</ExcessiveACNoise>
         <MuscleNoise>FALSE</MuscleNoise>
         <LeadDataCRC32>1672655479</LeadDataCRC32>
         <WaveFormData>
+f/5//n/+f/5//n/+f/5//v//P/9//7//////////////wAAAQACAAIAAgAEAAUABwAH
AAcABwAFAAQAAgD+//3//P/8//v/+P/3//b/8//z//T/9P/y//H/8f/x//P/9v/3//f/
9//2//b/9v/0//T/9P/0//T/8v/y//L/8v/0//T/9P/0//X/9f/1//X/9f/1//X/9v/9
/wYAEwAfAC4AQgBeAIMAswDmAAEB8gDTAL0AogBzACoA2v+X/2X/NP8B/93+0/7i/v3+
If9K/2n/f/+T/6X/tP/B/83/1v/e/+P/6P/r/+7/8P/y//L/9//3//j/+f/4//n/+f/7
//3//v/+//7/////////AAAAAAEAAQABAAIAAgACAAIAAgACAAIAAgAFAAUABQAFAAUA
BQAGAAYABAAEAAQABAAFAAUABQAFAAUABQAFAAUABQAFAAYABgAIAAgACQAJAAkACQAJ
AAkACQAKAAoACgAKAAoACgALAAsACwAMAAwADAANAA0ADQAOAA4ADwAPAA0ADgAOAA4A
DwAPAA8ADwAQABAAEAAQABEAEQARABEAEQARABAAEAAOAA4ADQANAAwADAALAAoACQAI
AAcABwAGAAUABAADAAEAAAD///7//f/8//z//P/+//7//v/+//3//f/9//7/AQABAAEA
AgAEAAUABQAGAAYABwAHAAcABwAHAAcABwAIAAgACAAHAAcABwAGAAYABwAGAAUABAAE
AAMAAwAEAAQABAAEAAMABQAFAAUABQAFAAYABgAHAAUABQAFAAUABQAGAAYABgAFAAUA
BQAGAAYABgAGAAcABwAIAAgACAAJAAkACgAKAAgACAAIAAkACQAJAAkACQAJAAkACQAJ
AAgACAAIAAgACgAJAAkACQAHAAcABgAGAAgABwAHAAUABQAGAAYABQAFAAUABQAFAAQA
BAADAAMABQAFAAUABAACAAIAAgACAAIAAgABAAEAAwADAAMAAgACAAIAAgAAAAAAAAAA
AAAAAAAAAAAAAAAAAAAAAAAAAP///////wEAAQABAAEA////////////////AQACAAMA
BAAFAAUABQAFAAUABgAHAAgACAAIAAwADQANAA0ADQANAAsACgAIAAQAAwACAAAA///+
//3//P/5//n/+v/8//r/+f/5//f/+f/6//v/+//7//r/+v/8//r/+v/6//j/+P/4//j/
+P/4//j/+P/6//r/+//7//n/+f/5//n/+//8////BgARAB0ALAA8AFQAdQChANQA+wD8
AOEAxQCwAI0AUgAGALv/gf9U/yP/8/7b/tr+7/4N/zT/Wf91/4n/m/+s/7v/x//S/9z/
4f/o/+//8P/y//T/9P/3//f/+P/5//r/+//7//3//f/+//7//v8BAAEAAQACAAIAAwAD
AAMAAgACAAIAAgACAAIAAgACAAMAAwADAAMAAwADAAQABAAEAAQABAAEAAUABQAFAAUA
BQAFAAUABQAFAAUABgAGAAYABgAHAAcABwAHAAcABwAHAAgACAAIAAoACgAKAAsACQAJ
AAoACgAKAAsACwALAAwADAANAA0ADQAOAA4ADgARABEAEQARABAAEAAQABAAEQARABEA
EQARABEAEAAQAA4ADgANAA0ADAAMAAsACgAJAAgABwAHAAYABQAEAAMAAQAAAP///v/9
//z//P/8//z//P/8//z//f/9//3//v////////8AAAIAAwADAAQABAAFAAUABQAHAAcA
BwAHAAYABgAGAAUABQAFAAQABAAFAAQAAwACAAIAAQABAAIAAgACAAIAAQABAAEAAQAB
AAEAAgACAAMAAQABAAEAAQABAAIAAgACAAEAAQABAAIAAgACAAIAAwADAAQABAAEAAUA
BQAGAAYABgAGAAYABwAHAAcABwAHAAcABwAHAAcABgAGAAYABgAGAAUABQAFAAUABQAE
AAQABAADAAMAAQADAAQABAADAAEAAQABAAEAAAAAAP/////////////+//7//v/+//7/
/v/+//3//f/9//3//f/8//7//v/+//7//v/8//3//v/8//z//P/8//z//P/8//z//P/8
//z//P/8//v/+//7//v/+//7//v/+//7//v/+//7//v//f/+////AAABAAEAAQABAAEA
AgADAAQABAAEAAYABwAHAAcABwAHAAUABAACAP7//f/8//z/+//6//n/+P/1//X/9v/2
//T/8//z//H/8//0//X/9//3//b/9v/2//T/9P/0//T/9P/0//T/9P/0//T/9P/0//T/
9f/1//P/8//z//P/9f/2//v/AgANAB0AMABGAGIAiwC9AOoA8wDcALsApQCIAFMADADC
/4f/Vf8k//P+0f7H/tr++/4j/0r/Z/9//5P/of+y/8H/zf/W/9z/4//o/+v/7P/u//D/
8P/z//P/9P/1//T/9f/1//f/9//4//j/+P/7//v/+//8//z//f/9//3//v/+//7//v/+
//7//v/+/////////////////wAAAAAAAAAAAAAAAAEAAQABAAEAAQABAAEAAQABAAEA
AgACAAIAAgADAAMAAwADAAMAAwAFAAYABgAGAAQABAAEAAUABwAHAAgACAAIAAkACQAJ
AAgACAAJAAkACwAMAAwADAANAA0ADQANAA4ADgAOAA4ADwAPAA8ADwAPAA8ADgAOAAwA
DAALAAsADAAMAAsACgAJAAgABwAHAAYABQAEAAMAAwACAAEAAAD///7//v/+//7//v/+
//7//f/9//3//v////////8AAP7//////wAAAAABAAEAAQABAAEAAQABAP7//v/+//3/
/f/9//z//P/7//r/+f/4//j/9//3//j/+P/4//j/9//3//f/9//3//f/+P/4//n/9//3
//f/9//5//r/+v/6//v/+//7//z//P/8//z//f/9//7//v/+/wEAAQACAAIAAgACAAIA
AwADAAMAAwADAAEAAQABAAEAAAAAAAAAAAAAAP///////wEAAQAAAAAAAAD//////f/7
//z//P/7//v/+//7//v/+v/6//n/+f/5//n/+f/4//j/+P/4//j/+P/4//f/9//3//f/
9//2//b/9v/2//b/9v/2//f/+P/2//b/9v/2//T/9P/0//T/9P/0//T/9P/0//P/8//z
//P/8//z//P/9f/1//X/9f/1//X/9//4//n/+v/7//v//f/9//3//v///wAAAAAAAAAA
AQABAAEAAQABAP///v/8//j/9//2//b/9f/0//P/8v/v/+//8P/w/+7/7f/t/+3/7//w
//H/8f/x//D/8P/u/+z/7P/s/+7/7v/u/+7/7v/u/+7/7v/u/+7/7//v/+//7//v/+//
8f/0//v/BAARAB8AMgBMAGwAmQDNAPAA6QDIAK0AlQBsAC0A4v+c/2f/Nf8C/9f+wf7F
/uL+Cf81/1b/cf+H/5f/pf+2/8P/zf/U/9r/3//k/+f/6P/q/+z/7P/v/+//8P/x//D/
8f/x//P/9f/2//b/9v/3//f/9//4//j/+f/5//n/+v/6//r/+v/8//z//P/8//v/+//7
//v/+//7//z//P/+//7//v/+//3//f/9//3//f/9//3//f/9//3//v/+//7//v//////
//////////8BAAIAAgACAAIAAgACAAMAAwADAAQABAAEAAUABQAFAAYABgAHAAcACQAK
AAoACgAJAAkACQAJAAwADAAMAAwADQANAA0ADQANAA0ADAAMAAwADAALAAsACgAKAAkA
CAAFAAQAAwADAAIAAQAAAP/////+//3//P/9//z//P/8//z//P/8//z//f/9//3//v/9
//3//f/+//7//////wAAAAABAAEAAQD///////////z//P/8//v/+//7//r/+v/7//r/
+f/4//j/9//3//j/+P/4//j/9//5//n/+f/5//n/+v/6//v/+//7//v/+//7//z//P/8
/////////wAAAgACAAIAAwADAAQABAAEAAUABQAGAAYACAAIAAgACQAIAAcABgAFAAcA
BwAHAAcABgAGAAYABgAEAAMAAwADAAMAAwACAAIAAgABAAEA/////wAAAAD/////////
/////v/+//3//f/9//3//f/8//z//P/8//z//P/8//v/+//7//v/+//6//r/+v/6//r/
+v/6//r/+v/6//r/+v/6//r/+v/4//j/+P/4//j/9//3//f/9//3//f/9//5//n/+f/5
//n/+f/7//z//f/+//////////////8AAAEAAgACAAIABAAFAAUABQAFAAUAAwACAAAA
/P/7//r/+v/5//j/9//2//P/8//0//L/8P/v/+//8f/z//T/9f/1//X/9P/0//T/8v/y
//L/8v/y//L/8v/y//L/8v/y//L/8v/z//P/8//z//P/8//1//b//f8GABEAHwAwAEQA
ZACLAL8A6gDzANwAvwCnAIYATQAAALT/ef9J/xb/5f7H/sX+3P4B/y3/Uv9t/4P/lf+n
/7b/xf/P/9b/3v/l/+r/7f/s/+7/8P/w//P/8//0//X/9v/3//f/+f/5//r/+v/6//v/
+//7//z//P/9//3//f/+//7//v/+//7//v/+//7/////////////////AAAAAAAAAAAA
AAAAAQABAAEAAQABAAEAAQABAAEAAQACAAIAAgACAAMAAwADAAMAAwADAAMABAAEAAQA
BgAGAAYABwAHAAcACAAIAAgACQAJAAkACgAKAAsACwALAAwADAAMAA8ADwAPAA8ADgAO
AA4ADgAPAA8ADwAPAA0ADQAMAAwACwAMAAwADQAKAAoACQAIAAcABgAFAAUABAADAAIA
AQABAAAA///+//3//P/8//z//P/8//z//P/9//3//f/+/////////wAAAAABAAEAAgAA
AAEAAQABAAEAAQABAAEAAAAAAAAA/////////v/+//3//P/7//r/+v/5//n/+v/6//r/
+v/5//v/+//7//v/+f/6//r/+//9//3//f/9////AAAAAAAAAQABAAEAAgACAAIAAgAD
AAUABgAGAAYABwAHAAgACAAIAAgACAAJAAcABwAHAAcABwAHAAcABwAGAAYABgAGAAYA
BQAFAAUAAwADAAIAAgACAAEAAQD/////AAAAAP/////////////+//7//f/9//3//f/9
//z//P/8//z//P/+//7//f/9//v/+//7//r//P/8//z//P/6//r/+v/6//r/+v/6//r/
+v/6//r/+v/6//r/+f/5//n/9//3//f/9//3//f/9//3//n/+f/7//z//f/+////////
//////8AAAEAAgACAAIABAAFAAUABQAFAAUAAwACAAAA/P/7//r/+v/5//j/9//0//H/
8f/y//T/8v/x//H/8f/z//T/9f/3//f/9v/2//T/8v/y//L/8v/y//L/8v/y//L/8v/y
//L/8v/z//P/8//z//P/8//1//j///8IABUAIwAyAEYAZACLAL0A7gABAewA0QC7AJwA
ZwAeAND/j/9d/yr/+f7X/tP+5v4B/yX/TP9p/3//k/+j/7L/v//N/9T/3P/h/+b/6f/q
/+z/7v/u//P/8//0//X/9P/1//X/9//3//j/+P/4//v/+//7//z//P/9//3//f/8//z/
/P/8//7//v/+//7//f/9//3//f/9//3//v/+//7//v/+//7////////////9//3//f/9
//////8AAAAAAAAAAAEAAQABAAEAAQABAAEAAgACAAIAAgACAAIAAwABAAEAAgACAAQA
BQAFAAUABgAGAAcABwAFAAYABgAGAAcABwAHAAcACAAIAAgACAAHAAcABwAHAAcABwAG
AAYABAAEAAMAAwACAAIAAQAAAP3//P/7//v/+v/5//j/9//3//b/9f/0//P/8v/y//L/
8v/y//L/8v/z//P/8//0//f/9//3//j/+v/7//v//P/+/////////wEAAQABAAEAAgAC
AAIAAQD//////v/+/////v/9//z//v/9//3//v/+//7//v/9//3//f/9//3/+//8//z/
/f/9//3//f/9//3//v/+//7//f/9//3//v/+//7//v//////AAAAAAAAAQABAAIAAgAA
AAAAAAABAAMAAwADAAMAAQABAAEAAQAAAAAAAAAAAAAA//////////////7//v8AAP//
///9//v//P/8//v/+//7//v/+//8//z/+//7//v/+//7//r/+v/6//r/+v/4//j/9//3
//n/+v/4//j/+P/4//j/+P/4//j/9v/2//b/9v/2//X/9f/1//X/9f/1//X/9//3//f/
9//3//f/+f/6//n/+v/7//v/+//7//v//P/9//7//v/+/wAAAQABAAEAAwADAAEAAAD8
//j/9//2//b/9f/0//P/9P/x//H/8v/y//D/7//v/+//8f/y//P/8//z//L/8v/w/+7/
7v/u/+7/7v/u/+7/7v/u/+7/7v/u/+7/7//v/+//7//v/+//8f/0//f/AAALABkAKgBA
AF4AhQC3AOYA8wDcAL0AqQCOAFsAFADG/4X/Vf8k//P+0f7J/tj+9f4d/0T/Yf95/43/
nf+q/7n/xf/O/9b/3f/i/+X/5v/o/+r/6v/t/+3/7v/v/+7/7//v//H/8f/y//L/8v/z
//P/8//0//T/9f/1//X/9v/2//b/9v/4//j/+P/4//n/+f/5//n/9//3//j/+P/4//j/
+P/4//n/+f/5//n/+f/5//n/+f/5//n/+v/6//r/+v/7//v/+//7//v/+//7//z//P/8
//z//P/8//3//f/9//7//v/+/////////wAAAAABAAEAAQACAAIAAgADAAMAAwADAAIA
AgACAAIABQAFAAUABQADAAMAAgACAAIAAgABAAEAAAAAAP///v/9//z/+//7//r/+f/4
//f/9//2//X/9P/z//L/8v/y//L/8v/y//L/8f/x//H/8v/z//P/8//0//T/9f/1//b/
9v/3//f/9//3//f/9//3//b/9v/2//X/9f/1//T/9P/1//T/8//y//L/8f/x//L/8v/y
//L/8f/x//H/8f/x/+//8P/w//H/8f/x//H/8f/x//L/8v/y//P/8//z//T/9P/0//T/
9f/1//b/9v/2//f/9//4//j/+P/4//j/+f/5//n/+f/5//n/+f/5//n/+v/6//r/+v/6
//n/+f/5//f/9//2//b/9v/1//X/8//z//T/9P/z//P/8//z//P/8v/y//H/8f/x//H/
8f/w//D/8P/w//D/8P/w/+//7//x/+//7//w//D/8P/w//D/7v/u/+7/7v/u/+7/7v/u
//D/7//v/+//7f/t/+3/7f/t/+3/7f/t/+//7//x//L/8//0//X/9f/3//f/9//4//r/
/P/9//7/AQADAAQABQAHAAcABQAEAAIA/v/9//z//v/9//z/+//6//f/9//4//b/9P/z
//P/9f/3//j/+f/5//n/+P/4//j/9v/2//b/9v/2//b/9v/2//b/9v/2//b/9v/3//f/
+f/5//n/+f/5//r///8IABUAJQA4AFIAdgCjANUA9ADrAMwArwCVAHAANQDs/6b/b/8/
/wz/4f7J/s3+6P4T/zv/XP95/43/nf+t/77/y//T/9r/4v/p/+z/7//w//L/9P/0//f/
9//4//n/+P/5//n/+//7//z//P/8/////////wAAAAABAAEAAQAAAAAAAAAAAAIAAgAC
AAIAAwADAAMAAwADAAMABAAEAAQABAAEAAQAAwADAAMAAwAFAAUABQAFAAMAAwAEAAQA
BgAGAAcABwAJAAkACQAJAAcACAAIAAgACgAKAAoACwALAAsADAAMAAwADQANAA0ADgAO
AA8ADwAPABAAEAAQABEAEQARABEAFAAUABQAFAAVABUAFQAVABUAFQAUABQAFAAUABMA
EwASABIAEQAQAA8ADgANAA0ADgANAAwACwALAAoACQAIAAcABgAGAAYABgAGAAYABgAH
AAcABwAIAAcABwAHAAgABgAHAAcACAAGAAcABwAHAAUABQAFAAUABAAEAAQAAwABAAEA
AAAAAAEAAAD///7//v/9//3//v/+//7//v/9//3//f/9//3//f/+//7/////////////
////AAAAAAAAAwADAAMABAAGAAYABgAHAAcACAAIAAgACQAJAAoACgAKAAoACgALAAsA
CwALAAsACQAJAAkACQAKAAoACgAKAAoACQAJAAkABwAHAAYABgAIAAcABwAFAAMABAAE
AAMAAwADAAMAAwACAAIAAQABAAMAAwADAAIAAAAAAAAAAAACAAIAAQAAAAAAAAAAAAAA
/v/+//7//v/+//7//v/+/wAA/////////f/9//3//f/9//3//f/9//3//f///wAAAQAC
AAMAAwAFAAUABQAGAAUABgAGAAYACAAJAAkACQALAAsACQAIAAQAAAD///7//v/9//z/
+//6//f/9//4//j/9v/1//X/9f/3//j/+f/5//n/+P/4//r/+P/4//j/+P/4//j/+P/4
//j/+P/4//b/9v/3//f/9//3//f/9//5//r//f8IABMAIwAyAEoAaACRAMUA8AD3ANwA
uwClAIIASQD+/7L/d/9D/xL/4f7D/sP+3P4D/y//VP9v/4f/mf+p/7r/x//R/9j/4P/n
/+r/6//u//D/8v/y//X/9f/2//f/+P/5//n/+//7//z//P/8//3//f/9//7//v//////
///+//7//v/+/wAAAAAAAAAAAQABAAEAAQADAAMABAAEAAIAAgACAAIAAwADAAMAAwAD
AAMAAwADAAMAAwAEAAQABgAGAAcABwAFAAUABQAFAAUABgAGAAYACAAIAAgACQAJAAkA
CgAKAAoACwALAAsADAAMAA0ADQANAA4ADgAOAA8ADwAPAA8AEAAQABAAEAARABEAEQAR
ABEAEQAQABAADgAOAA0ADQAMAAwACwAKAAkACAAHAAcABgAFAAQAAwADAAIAAQAAAP//
/v/+//7//v/+//7//v8BAAEAAQACAAEAAQABAAIAAAABAAEAAgACAAMAAwADAAEAAQAB
AAEAAAAAAAAA/////////v/+//3//P/7//r/+v/5//n/+v/6//r/+v/5//v/+//7//v/
+//8//z//f/9//3//f/9////AAAAAAAAAQABAAEAAgAEAAQABAAFAAUABgAGAAYABwAH
AAgACAAKAAoACgALAAkACQAJAAkABwAHAAcABwAGAAYABgAGAAgABwAHAAcABQAFAAQA
BAAEAAMAAwABAAEAAgACAAEAAQABAAEAAQD+//7//f/9//////////7//v/+//7//v/+
//7//P/8//z//P/8//z//P/8//r/+v/6//r/+v/5//n/+f/5//n/+f/5//n/+f/5//n/
+f/5//v//P/9//7//////////////wAAAQACAAIAAgAEAAUABQAFAAUABQADAAIAAAD8
//v/+v/6//n/+P/3//T/8f/x//L/8v/w/+//7//x//P/9P/1//X/9f/0//T/9P/y//L/
8v/y//L/8v/y//L/8v/y//L/9P/0//X/9f/0//P/8v/x//P/9v/9/wgAFQAjADIASABo
AI8AwQDwAP8A6gDNALUAkgBbAA4AwP+B/1H/IP/v/s3+z/7m/gP/Kf9S/2//g/+X/6f/
tv/D/83/1v/c/+H/5v/r/+z/7v/w//D/8f/x//L/8//2//f/9//5//n/+v/6//r/+//7
//v//P/6//v/+//7//z//P/8//z//v/+//7//v////////////////8AAAAA/v/+//7/
/v///////////wEAAQABAAEAAQABAAIAAgAAAAAAAQABAAEAAQABAAEAAQACAAIAAgAC
AAIAAgADAAMAAwAEAAQABAAFAAUABQAGAAYABwAHAAcACAAIAAgABwAHAAcABwAIAAgA
CAAIAAkACQAJAAkABwAHAAYABgAEAAQAAwADAAIAAgABAAAA/f/8//v/+//8//v/+v/5
//n/+P/3//b/8//y//L/8v/y//L/8v/y//X/9f/1//b/+P/5//r//P/+//////8AAAIA
AwADAAMAAwADAAMAAwACAAIAAgABAAMAAwACAAIAAwACAAEAAAAAAP////8AAAAAAAAA
AP//AQABAAEAAQABAAIAAgADAAEAAQABAAEAAQACAAIAAgADAAMAAwAEAAYABgAGAAcA
BQAGAAYABgAHAAcACAAIAAgACAAIAAkABwAHAAcABwAHAAcABwAHAAYABgAGAAYACAAH
AAcABwAHAAcABgAGAAYABQAFAAMAAwAEAAQAAwAFAAUABQAFAAQABAADAAMAAQABAAEA
AAACAAIAAAAAAAAAAAAAAAAAAAAAAAAAAAAAAAAAAgABAAEAAQD/////////////////
/////////wEAAgADAAQABQAFAAcABwAHAAgABwAIAAgACAAKAAsACwALAAsACwAJAAgA
BgACAAEAAAD+//3//P/7//z/+f/5//r/+v/4//f/9//3//n/+v/7//v/+//6//r/+v/4
//j/+P/4//j/+P/4//j/+P/4//j/+P/4//n/+f/5//n/+f/5//v//P8DAAwAGQAnADgA
UABwAJsAzQD4AP8A4gDJALUAlgBdABIAxP+H/1f/Jv/1/tf+1/7o/gf/L/9U/3H/h/+Z
/6n/uP/H/9H/2P/e/+X/6v/v//D/8v/0//T/9f/1//b/9//4//n/+f/7//v//P/8//z/
/f/9//3//v/+//////////7//v/+//7//v/+//7//v8BAAEAAQABAAEAAQACAAIAAAAA
AAAAAAABAAEAAQABAAEAAQABAAEAAQABAAIAAgACAAIAAwADAAEAAQABAAEAAQACAAIA
AgAEAAQABAAFAAUABQAGAAYABAAFAAUABQAGAAYABwAHAAcACAAIAAgACQAJAAkACQAK
AAoACgAKAAkACQAJAAkACQAJAAgACAAGAAYABQAFAAIAAgABAAAA///+//3//f/8//v/
+v/5//n/+P/3//b/9f/0//T/9P/0//T/9P/0//X/9f/1//b/+P/5//r//P/8//3//f/+
//z//f/9//3////////////+//7//v/9///////+//7////+//3//P/8//v/+//8//r/
+v/6//n/+//7//v/+//5//r/+v/7//n/+f/5//n/+f/6//r/+v/5//n/+f/6//r/+v/6
//v/+f/6//r/+v/9//3//v/+//z//P/8//3//f/9//3//f////////////7//v/+//7/
/P/7//v/+//9//3//P/8//z/+//7//n/+f/6//r/+f/5//n/+f/5//r/+v/5//n/+f/5
//n/+P/2//j/+P/4//j/+P/4//j/9v/2//b/9v/2//b/9v/2//b/9f/1//X/9f/1//X/
9f/1//X/9f/1//X/9f/3//j/+f/6//v/+//7//v/+//8//3//v/+//7/AAABAAEAAQAB
AAEA///+//r/9v/1//T/9P/z//L/8f/w/+3/7f/u/+7/7P/r/+v/6//t/+7/7//v/+//
7v/u/+7/7P/s/+z/7P/s/+z/7P/q/+r/6v/q/+z/7P/t/+3/7f/t/+3/7f/t/+7/8//8
/wkAGQAsAEQAZgCTAMUA6ADjAMQApQCPAGwAMwDq/6T/a/85/wb/1/6//r/+1v79/if/
TP9n/33/j/+f/67/vf/H/9D/1P/Z/97/4f/i/+T/5v/m/+n/6f/q/+v/7P/t/+3/7//v
//D/8P/w//H/8f/x//L/8v/z//P/8//0//T/9P/0//T/9P/0//T/9f/1//X/9f/1//X/
9v/2//b/9v/2//b/9//3//f/9//3//f/9//3//f/9//4//j/+v/6//v/+//5//n/+f/5
//n/+v/6//r//P/8//z//f/9//3//v/+//7/////////AAAAAAEAAQABAAIAAgACAAMA
AwADAAMABgAGAAYABgAFAAUABQAFAAUABQAEAAQABAAEAAMAAwACAAIAAQAAAAEAAAD/
/////v/9//z/+//7//r/+f/4//n/+P/4//j/9v/2//b/9v/5//n/+f/6//n/+f/5//r/
+P/5//n/+v/4//n/+f/5//f/9//3//f/9v/2//b/9f/1//X/9P/0//P/8v/x//D/8P/v
/+//8P/u/+7/7v/t/+//7//v/+//7//w//D/8f/x//H/8f/x//P/9P/0//T/8//z//P/
9P/2//b/9v/3//f/+P/4//j/+f/5//r/+v/6//r/+v/7//v/+//7//v/+//7//v/+//8
//z//P/8//r/+f/5//n/+//7//r/+v/6//n/+f/3//f/+P/4//f/9//3//f/9//0//T/
8//z//P/8//z//L/9P/0//T/9P/0//L/8v/y//L/8v/w//D/8P/w//D/8P/w//D/8P/v
/+//7//v/+//7//v/+//7//v/+//8f/x//P/9P/1//b/9//3//f/9//3//j/+f/6//r/
+v/8//3//f/9//3//f/7//r/9v/y//H/8P/w/+//7v/t/+z/6f/p/+r/6v/o/+f/5//l
/+f/6P/p/+v/6//q/+r/6v/o/+j/6P/m/+b/5v/m/+b/5v/m/+b/5v/m/+f/5//p/+n/
6f/p/+v/7P/z//z/CQAXACoARABmAJEAxQDmAN0AvgCjAIkAXgAdANL/jP9X/yX/8P7F
/rH+uf7Y/gP/Lf9O/2f/ff+P/53/rP+5/8P/zP/S/9f/2v/d/97/4P/i/+L/5f/l/+b/
5//m/+f/5//p/+v/7P/s/+z/7f/t/+3/7v/u/+//7//v/+7/7v/u/+7/8P/w//D/8P/x
//H/8f/x//H/8f/y//L/8P/w//D/8P/x//H/8f/x//P/8//z//P/8f/x//L/8v/0//T/
9f/1//X/9f/1//X/9f/2//b/9v/0//T/9P/1//f/9//4//j/+P/5//n/+f/4//j/+f/5
//n/+v/6//r//f/9//3//f/8//z//P/8//3//f/9//3//f/9//z//P/8//z/+//7//r/
+v/5//j/9//2//X/9f/0//P/8v/x//H/8P/v/+7/7//u/+7/7v/u/+7/7v/u/+3/7f/t
/+7/7//v/+//8P/w//H/8f/y//L/8//z//P/8f/x//H/8f/w//D/8P/v/+3/7f/s/+z/
6//q/w==
         </WaveFormData>
      </LeadData>
      <LeadData>
         <LeadByteCountTotal>10000</LeadByteCountTotal>
         <LeadTimeOffset>0</LeadTimeOffset>
         <LeadSampleCountTotal>5000</LeadSampleCountTotal>
         <LeadAmplitudeUnitsPerBit>4.88</LeadAmplitudeUnitsPerBit>
         <LeadAmplitudeUnits>��V</LeadAmplitudeUnits>
         <LeadHighLimit>2147483647</LeadHighLimit>
         <LeadLowLimit>268435456</LeadLowLimit>
         <LeadID>V3</LeadID>
         <LeadOffsetFirstSample>0</LeadOffsetFirstSample>
         <FirstSampleBaseline>0</FirstSampleBaseline>
         <LeadSampleSize>2</LeadSampleSize>
         <LeadOff>FALSE</LeadOff>
         <BaselineSway>FALSE</BaselineSway>
         <ExcessiveACNoise>FALSE</ExcessiveACNoise>
         <MuscleNoise>FALSE</MuscleNoise>
         <LeadDataCRC32>2446044037</LeadDataCRC32>
         <WaveFormData>
8v/y//L/8v/w//H/8f/x//P/9P/0//b/9//3//f/9//5//r/+v/6//n/+f/7//v//f/9
//3//v/+//7//P/6//j/+P/4//j/+P/2//P/7//v/+//7//u/+3/7f/t/+//8P/x//H/
8f/w/+7/7v/t/+3/7f/s/+z/6v/q/+r/6v/s/+z/7P/s/+3/7f/t/+3/7v/u/+//7//x
//T/9f/4/wQAGAAyAFEAdgCeAMUA5gALATMBUgFiAVcBJwHgAJMAQQDs/5z/Zf9P/1L/
ZP9+/5H/n/+s/7j/xP/L/9T/2v/e/+H/5f/n/+X/5//o/+j/6//r/+z/7f/t/+3/7f/t
//D/8P/w//H/8v/y//P/8//z//P/9P/1//X/9f/1//X/9f/1//X/9f/4//j/+P/4//j/
+f/5//n/9//3//f/9//5//n/+f/5//f/+P/4//j/+P/4//j/+P/4//n/+f/5//n/+f/5
//r//P/8//z//P/8//3//f/9//3//v///////f/+//7//v8AAAEAAQACAAMAAwADAAUA
BQAFAAYABgAIAAgACgAKAA0ADQANAA4ADwAQABAAEAARABIAEgASABIAEgASABEADgAO
AA0ADQANAAsACgAJAAYABQAEAAMAAgABAP///v/+//7//f/9//3//f/8//z//P/8//z/
/P/8//z//P/8//7//v/+//7//v/9//3//f/9//3//f/9//r/+f/4//j/+f/4//f/9//3
//b/9v/2//b/9f/1//X/9//2//b/9v/2//b/9//3//b/9v/3//f/+f/5//v/+//8//3/
/f/+////AAABAAEABAAFAAYABwAGAAcACAAIAAkACQAKAAoACgALAAsACwAOAA4ADgAO
AAwADQANAA0ADAAMAAwADAALAAsACgAKAAoACgAKAAoACQAJAAgACAAJAAkABwAHAAcA
BwAHAAYABgAGAAUABQAFAAUABQAEAAQABAAEAAQABQAFAAQABAAEAAIAAgACAAIAAgAC
AAIAAgACAAIAAgACAAIAAgACAAEAAQABAAMAAgACAAIAAAAAAAAAAQABAAEAAwAEAAQA
BgAHAAcABwAHAAcACAAIAAgACQAJAA0ADQANAA0ACwAMAAwADAAMAAoACAAIAAgACAAI
AAYAAwD///////////7//f/9//3///8AAAEAAQABAAAA/v/+//3//f/9//r/+v/6//r/
+v/6//r/+v/6//r/+//7//v/+//6//r/+//9//3/AAABAAAACAAWAC4ASwBwAJgAvwDg
AAUBLwFYAXIBfQFrATQB6QCXAD4A4v+X/2n/Wv9g/3j/k/+j/67/vP/I/9H/2v/g/+T/
5//r/+//7//x//L/8v/z//P/9P/1//f/9//3//f/+P/4//j/+f/6//r/+//7//v/+//8
//3/+//7//v/+//7//v/+//7//z//P/8//z//P/9//3//f/9//3//f/9//3//f/9//3/
/f/+//7//v/+//7//v/+//7/////////////////AAAAAAAAAAAAAAAAAQABAAEAAQAC
AAMAAwADAAQABAAEAAQABQAFAAYABQAFAAUABwAJAAkACgAKAAwADAAOAA4ADwAPAA8A
EAARABIAEgASABMAFAAUABQAFAAUABQAEwASABIAEQARABEADwAOAA0ADAALAAoACQAI
AAcABQAEAAIAAgABAAEAAQABAAAAAAAAAAAAAAAAAAAAAAAAAAAAAAAAAAAAAAAAAP//
/////////////////v/9//z//P/9//z/+//7//n/+P/4//j/+P/3//f/9//1//T/9P/0
//T/9P/1//X/9P/0//X/9f/1//X/9//3//b/9//3//j/+f/6//v/+//6//v//P/9//7/
//8AAAAAAQABAAIAAgAEAAUABQAFAAYABgAGAAYABgAHAAcABwAEAAQABAAEAAUABQAE
AAQABAAEAAQABAADAAMAAgACAAMAAwABAAEAAQABAAEAAAAAAAAA//////////////7/
/P/8//z//P/9//3//P/8//z//P/8//z//P/8//v//P/8//z//P/8//z//P/8//z/+v/6
//r/+v/6//n/+f/5//v/+v/6//r/+v/6//r/+//5//n/+//8//7/AAABAAEAAQABAAEA
AgACAAIAAwADAAUABQAFAAUAAwAEAAQABAAEAAIAAAAAAP7//v/+//z/+//3//f/9//3
//b/9f/1//P/9f/2//f/9//3//b/9P/2//X/9f/1//L/8v/y//L/9P/0//T/9P/0//T/
9f/1//P/8//y//L/8//1//f/9v/3//r/BgAaADQAVQB+AKQAxQDkAAkBMwFUAWYBXwE5
AfYAqQBVAP7/qv9t/1P/Vv9q/4T/l/+n/7T/vv/G/9H/2P/e/+L/5f/n/+n/6f/r/+z/
7P/t/+3/7v/v/+//7//v/+//8P/w//D/8f/w//D/8f/x//P/8//0//X/9f/1//X/9f/1
//X/9f/1//b/9v/2//b/9v/3//f/9//1//X/9f/1//f/9//3//f/9f/2//b/9v/4//j/
+P/4//j/+f/5//n/+f/5//n/+v/6//r/+v/6//r/+//7//v/+//8//3//f///wAAAAAA
AP7//////wAAAQABAAEAAwADAAMABAAEAAYABgAIAAgACQAJAAkACgALAAwADAAMAAsA
DAAMAAwADAAMAAwACwAKAAoACQAJAAkABwAGAAUABAADAAIAAQAAAP///f/8//z//P/7
//v/+f/5//j/+P/6//r/+v/6//j/+P/4//j/+P/4//j/+P/4//f/9//3//f/9//3//f/
9v/1//T/9P/z//L/8f/x/+//7v/u/+7/7v/t/+3/7f/t/+z/7P/s/+z/7P/t/+3/7P/s
/+3/7f/t/+3/7//v//D/8f/x//L/8//0//X/9f/2//f/+P/5//r/+//8//z//f/9//7/
/v/+/////////wAAAAAAAAAA/v////////8AAAAAAAAAAP/////+//7//v/+//7//v/9
//3//P/8//v/+//5//n/+//7//v/+v/4//j/9//3//f/9//3//b/9v/2//b/9v/3//f/
9v/2//b/9v/2//b/9v/2//f/9v/2//b/9v/2//T/9P/0//T/9P/0//T/9P/0//P/8//z
//X/9P/0//T/9P/0//T/9f/z//P/9f/2//j/+v/7//v/+//7//v//P/8//z//f/9//3/
/f/9//3//f/+//7//v/8//r/+P/4//j/+P/4//b/8//v/+//7//x//D/7//v/+3/7//w
//H/8//z//L/8P/u/+3/7f/t/+7/7v/u/+7/7P/s/+z/7P/s/+z/7f/t/+//7//u/+7/
7//v//H/8v/z//j/CAAgADwAXQCEAKwAyQDqAA8BMwFKAVABOQEBAboAawAbAMb/fP9T
/0v/Wv92/4z/nf+r/7T/vv/K/9H/1v/a/97/4f/j/+X/5f/n/+j/6P/n/+f/6P/p/+v/
6//r/+v/7P/s/+z/7f/u/+7/7//v/+//7//w//H/8f/x//H/8f/z//P/8//z//L/8v/y
//L/8v/z//P/8//z//P/8//z//P/8//z//P/8f/y//L/8v/0//T/9P/0//T/9f/1//X/
9f/1//X/9v/2//b/9v/2//b/9//3//f/9//4//n/+f/5//r/+v/6//z//f/9//7/////
////AQABAAEAAgACAAIAAgAEAAQABwAHAAcACAAHAAgACAAIAAsADAAMAAwACgAKAAoA
CQAIAAgABwAHAAUAAwACAAEAAAD///7//f/+//3/+//6//j/+P/3//f/9//3//b/9v/2
//b/9v/2//b/9v/2//b/+P/4//j/+P/2//X/9f/1//P/8//z//P/8v/x//D/8P/v/+7/
7f/t/+v/6v/q/+r/6v/p/+n/6f/p/+j/6P/o/+r/6v/r/+v/7P/s/+3/7f/v/+//8f/x
//L/8//z//T/9//4//n/+f/6//v//P/9//7///8AAAAAAQABAAIAAgAAAAEAAQABAAIA
AgACAAIAAAABAAEAAQAAAAAAAAAAAP/////+//7//v/+//7//v/9//3//P/8//3//f/7
//v/+//7//v/+v/4//j/9//3//n/+f/5//j/+P/4//j/+P/3//f/9v/2//b/9v/2//b/
9v/2//b/9v/2//b/9v/2//b/9v/0//T/9P/0//b/9f/1//X/8//y//L/8v/0//T/9P/1
//X/9f/3//j/+P/6//v/+//7//v/+//8//z//P/9//3//////////////wAAAAAAAP7/
/P/6//r/+v/6//r/+P/z/+//7//v//H/8P/v/+//7//x//L/8//z//P/8v/w//D/7//v
/+//7v/u/+7/7v/u/+7/7v/u/+7/7v/v/+//7//v/+7/7v/x//H/8//0//X/+v8IABwA
NABVAHoAogDBAOIABwErAUQBTgE7AQUBwAB3ACcA0v+E/1X/Sf9U/3D/iP+Z/6X/sv+8
/8b/0f/W/9r/3v/j/+f/5//n/+n/6v/q/+n/6f/q/+v/7f/t/+3/7f/u/+7/7v/v//D/
8P/x//H/8f/x//L/8//z//P/8//z//P/8//z//P/9P/0//T/9P/0//X/9f/1//P/8//z
//P/9f/1//X/9f/1//b/9v/2//b/9v/2//b/9P/1//X/9f/1//X/9f/2//b/9v/2//b/
+P/5//n/+f/5//r/+//7//v//P/8//z//P/9//3//v////////8BAAMAAwAEAAQABAAE
AAYABgAHAAcABwAIAAkACgAKAAoACwAMAAwADAAKAAoACgAJAAgACAAHAAcABQADAAIA
AQACAAEAAAD///7//f/7//r/+v/6//n/+f/3//f/9v/2//b/9v/2//b/9v/2//b/9v/4
//j/+P/4//b/9f/1//X/8//z//P/8//y//H/8P/w/+3/7P/r/+v/6//q/+r/6v/s/+v/
6//r/+v/6v/q/+r/6v/q/+v/6//t/+7/8P/x//P/8//1//X/9v/3//f/+P/5//r/+//7
//7///8AAAEAAAABAAIAAgAFAAUABgAGAAQABQAFAAUABAAEAAQABAAEAAUABQAFAAIA
AgACAAIAAwADAAIAAgABAAAA///+///////+//7///////3//f/7//v/+//6//z//P/7
//v/+//7//v/+v/6//r/+v/6//n/+f/4//j/+v/6//r/+v/4//j/+P/4//j/+P/4//j/
+P/2//b/9v/2//b/9f/1//X/9//2//b/9v/2//b/9v/3//f/9//5//r/+v/8//3//f/9
//3//f/+//7//v//////AQABAAEAAQABAAIAAgACAAIAAAD+//7//P/8//z/+v/3//P/
8//z//X/9P/z//P/8//1//b/9//3//f/9v/0//L/8f/x//H/8P/w//D/8P/w//D/8P/w
//L/8v/z//P/8f/x//D/8P/z//X/9//4//f//v8MACAAPABdAIYArgDTAPYAHwFFAWIB
bgFfASkB3gCNADkA4P+Q/2H/U/9W/2r/hP+X/6P/sP+8/8b/z//Y/97/4v/l/+f/6//q
/+v/6//q/+3/7f/u/+//7//v/+//7//y//L/8v/z//L/8v/z//P/8//z//T/9f/1//X/
9f/1//f/9//3//f/9v/2//b/9v/2//f/9//3//n/+f/5//n/+f/5//n/+f/3//j/+P/4
//j/+P/4//j/+P/5//n/+f/5//n/+f/6//r/+v/6//r/+v/7//v/+//7//z//f/9//3/
/v/+//7/AAABAAEAAgADAAMAAwAFAAUABQAGAAYABgAGAAgACAALAAsACwAMAA0ADgAO
AA4ADwAQABAAEAAOAA4ADgANAAwADAALAAsACwAJAAgABwAGAAUABAADAAAA///9//z/
/P/8//v/+//7//v/+v/6//r/+v/6//r/+v/6//r/+v/8//z//P/8//7//f/9//3//f/9
//3//f/6//n/+P/4//n/+P/3//f/9//2//b/9v/2//X/9f/1//P/8v/y//L/8v/y//P/
8//0//T/9f/1//P/8//1//X/9v/3//f/+P/5//r/+//7//7///8AAAEAAAABAAIAAgAD
AAMABAAEAAYABwAHAAcABgAGAAYABgAGAAcABwAHAAYABgAGAAYABQAFAAQABAAEAAQA
BAAEAAMAAwACAAIAAwADAAEAAQABAAEAAQAAAAAAAAD//////////////v/+//7//v/+
/////v/8//z//P/8//z//P/8//z/+v/6//r/+v/6//n/+f/5//n/+P/4//j/+v/6//r/
+//7//v//f/+//7/AAABAAEA////////AAAAAAAAAQABAAMAAwADAAMABQAGAAYABgAC
AAAA/v/+//7//v/+//z/+f/1//X/9f/3//b/9f/1//P/9f/2//f/+f/5//j/9v/0//P/
8//z//L/8v/y//L/8v/y//L/8v/y//L/8//z//P/8//y//L/9f/1//X/9v/3//r/CAAc
ADYAVwCAAKgAyQDqABMBPQFgAXIBbQFBAfwArQBVAPz/qP9t/1P/VP9o/4L/lf+j/7D/
vP/G/8//2P/c/+D/4//n/+f/5//p/+r/6v/r/+v/7P/t/+3/7f/t/+3/7v/u/+7/7//w
//D/8f/x//H/8f/y//P/8f/x//H/8f/z//P/8//z//T/9P/0//T/9P/1//X/9f/1//X/
9f/1//X/9f/1//X/9f/2//b/9v/2//b/9v/2//b/9//3//f/9f/1//X/9v/4//j/+P/4
//b/9//3//f/+f/6//v/+//7//z//P/8//z//f/9//7//f/9//3/////////AAAAAAAA
AAACAAIABAAFAAYACAAHAAgACAAIAAkACgAKAAoADAAMAAwACwAKAAoACQAJAAkABwAG
AAUABAADAAIAAQAAAP///f/8//z//P/7//v/+f/5//j/+P/4//j/+P/4//j/+P/4//j/
+P/4//j/+P/4//f/9//3//X/9f/1//X/9v/1//T/9P/x//D/7//v/+//7v/u/+7/7P/r
/+v/6//r/+r/6v/q/+r/6v/r/+v/6v/q/+v/6//r/+v/7f/t/+z/7f/t/+7/7//w//H/
8f/y//P/9P/1//T/9f/2//b/+f/5//r/+v/6//v/+//7//z//P/8//z//P/9//3//f/+
//7//v/+//3//f/8//z//P/8//z//P/7//v/+v/6//n/+f/3//f/9//3//f/9v/2//b/
9f/1//f/9//3//b/9P/0//T/9P/1//X/9P/0//T/9P/0//T/9P/0//T/9P/y//L/8v/y
//T/8//z//P/8//y//L/8v/w//D/8P/x//P/8//1//b/9v/4//n/+f/5//n/+f/6//r/
+v/7//v//f/9//3//f/7//z//P/8//r/+P/2//b/9v/2//b/9P/x/+3/7f/t/+3/7P/r
/+v/6//t/+7/7//v/+//7v/s/+z/6//r/+v/6v/q/+r/6v/q/+r/6v/q/+r/6v/r/+v/
6//r/+r/6v/r/+3/7f/u/+//9P8CABgANgBZAIIApgDDAOQACwEzAUwBWAFJARUBzgB9
ACkA1P+I/1f/S/9Y/3L/iP+Z/6f/sv+6/8T/zf/S/9b/2v/d/9//4f/h/+P/5P/k/+P/
4//k/+X/5//n/+f/5//o/+j/6P/p/+r/6v/r/+v/6//r/+z/7f/t/+3/7f/t/+3/7f/t
/+3/7v/u/+7/7v/u/+//7//v/+//7//v/+//7//v/+//7//v//D/8P/w//D/8P/w//D/
8P/x//H/8f/x//H/8f/y//L/8v/y//L/8v/z//P/8//z//T/9f/1//X/9v/2//b/9v/3
//f/+P/5//n/+f/7//v/+//8//z//v/+/wAAAAABAAEAAQACAAUABgAGAAYABQAGAAYA
BgAGAAYABgAFAAYABgAFAAUABQADAAIAAQAAAP///v/9//z/+//5//j/+P/4//f/9//3
//f/9v/2//b/9v/2//b/9v/2//b/9v/2//b/9v/2//T/8//z//P/8//z//P/8//w/+//
7v/u/+//7v/t/+3/6//q/+r/6v/q/+n/6f/p/+n/6P/o/+j/6P/o/+n/6f/o/+j/6f/p
/+n/6f/r/+v/7P/t/+3/7v/v//D/8f/x//L/8//0//X/9v/3//j/+P/5//n/+v/6//r/
+//7//v//P/8//z//P/8//3//f/9//z//P/8//z/+//7//r/+v/6//r/+v/6//n/+f/4
//j/+f/5//f/9//3//f/9//2//b/9v/1//X/9f/1//X/9P/2//b/9P/0//T/9P/0//T/
9P/0//T/9P/y//L/8v/y//T/8//z//P/8//y//L/8v/y//L/8v/z//P/8//1//b/9P/2
//f/9//3//f/9//4//r/+v/7//v/+//7//v/+//9//7//v/+//r/+P/2//b/9v/2//b/
9P/x/+3/7f/t/+3/7P/r/+v/6//t/+7/7//x//H/8P/u/+7/7f/t/+3/7P/s/+z/7P/q
/+r/6v/q/+r/6v/r/+v/6//r/+r/6v/t/+//7//w//H/9v8CABYAMABPAHYAngC/ANwA
/wAjAUABSAE3AQUBvgBzACMAzv+C/1H/Rf9S/2z/hP+V/6P/sP+8/8b/zf/U/9b/2v/f
/9//4f/h/+P/5P/k/+X/5f/m/+f/6f/p/+n/6f/q/+r/6v/r/+z/7P/t/+3/7f/t/+7/
7//t/+3/7f/t/+3/7f/t/+3/8P/w//D/8P/w//H/8f/x//H/8f/x//H/7//v/+//7//v
//D/8P/w//L/8v/y//L/8v/z//P/8//z//P/8//0//T/9P/0//T/9P/1//X/9f/3//j/
+f/5//f/+P/4//j/+v/7//v//P/7//v/+//9//////8AAAAAAAAAAAIAAgADAAMAAwAE
AAUABgAGAAYABQAGAAYABgAIAAgACAAHAAYABgAFAAUABQADAAIAAQAAAP///v/9//z/
+//5//j/+P/4//f/9//3//f/9v/2//T/9P/0//T/9P/0//T/9P/0//T/9P/0//L/8f/x
//H/8f/x//H/8f/w/+//7v/u/+v/6v/p/+n/6f/o/+j/6P/o/+f/5//n/+n/6P/o/+j/
6P/o/+n/6f/q/+r/6//r/+3/7f/v/+//8P/x//H/8v/z//T/9f/1//b/9//4//n//P/9
//7//v//////AAAAAAAAAQABAAEAAAAAAAAAAAD+/////////wAAAAAAAAAA/f/9//z/
/P/8//z//P/8//v/+//6//r/+//7//n/+f/5//n/+f/4//r/+v/5//n/9//3//f/9v/0
//T/9P/0//T/9P/0//T/9P/0//L/8v/y//L/8v/x//H/8f/z//L/8v/y//L/8v/y//P/
8//z//X/9v/2//j/+f/5//n/+f/5//r/+v/6//v/+//9//3//f/9//3//v/+//7//v/8
//r/+v/5//j/9//0//P/7//v/+//7//u/+3/7f/t/+//8P/x//H/8f/w/+7/7v/t/+3/
7f/s/+z/7P/s/+z/7P/s/+z/7P/s/+3/7f/t/+3/7P/s/+3/7//x//L/9f/8/wgAHAA4
AFcAgACoAM0A7gATATkBUAFYAUEBBwG8AG8AHQDI/37/Vf9L/1L/aP+C/5X/o/+u/7r/
xP/N/9T/2P/c/9//4//l/+P/5f/m/+b/6f/p/+r/6//r/+v/6//r/+z/7P/s/+3/7v/u
/+//7//t/+3/7v/v//H/8f/x//H/8f/x//H/8f/y//L/8v/y//D/8f/x//H/8f/x//H/
8f/z//P/8//z//P/9P/0//T/9P/0//T/9P/0//X/9f/1//X/9f/1//b/9v/2//b/9v/2
//f/9//3//f/+P/5//n/+f/6//r/+v/8//3//f/+/////////wEAAQABAAIAAgAEAAQA
BgAGAAcABwAHAAgABwAIAAgACAAJAAoACgAKAAoACgAKAAkABgAGAAUABQAFAAMAAgAB
AAAA///+//3/+v/5//f/9v/4//j/9//3//f/9//2//b/+P/4//j/+P/6//r/+v/6//z/
/P/8//z//P/7//v/+//5//n/+f/5//j/9//2//b/9//2//X/9f/1//T/9P/0//L/8f/x
//H/8//y//L/8v/0//T/9f/1//T/9P/1//X/9//3//n/+f/6//v/+//8////AAABAAEA
AAABAAIAAwAEAAUABgAGAAcABwAIAAgACAAJAAkACQAKAAoACgAKAAoACwALAAsACgAK
AAoACgAJAAkACAAIAAgACAAIAAgABwAHAAYABgAHAAcABQAFAAUABQAFAAQABAAEAAMA
AwAFAAQAAgACAAIAAgACAAIAAgACAAIAAgACAAIAAgABAAEAAQABAAAAAAAAAAAAAAAA
AAEAAQABAAMABAAEAAYABwAHAAcABwAHAAgACAAIAAkACQALAAsACwALAAsADAAMAAwA
CgAIAAYABgAGAAYABgAEAAEA/f/9//3//f/8//v/+//9////AAABAP/////+//z//P/7
//v/+//4//j/+P/4//j/+P/4//j/+P/4//n/+f/7//v/+v/6//v/+//9//7///8EABIA
KABGAGkAkgC6AN8AAAErAVUBdAGAAXEBOwHyAJ8ARQDo/5j/af9X/17/dv+S/6H/r/+6
/8b/0P/Z/+D/5P/o/+n/6//v/+//8f/y//L/8f/x//L/8//z//P/8//z//b/9v/2//f/
9v/2//f/9//5//n/+v/7//n/+f/5//n/+f/5//n/+f/6//r/+v/6//r/+//7//v/+//7
//v/+//7//v/+//7//v//P/8//z//P/8//z//P/8//3//f/9//3//f/9//7//v/+//7/
/v/+//////////3//v//////AQACAAIAAgACAAMAAwAEAAUABQAFAAcABQAFAAYABgAI
AAgACgAKAAsACwALAAwADQAOAA4ADgANAA4ADgAOAA4ADgAOAA0ADAAMAAsACwANAAsA
CgAJAAgABwAGAAUABAADAAEAAAAAAAAA///////////+//7/AAAAAAAAAAAAAAAAAAAA
AAAAAAAAAAAAAAD///////////////////7//f/8//z//f/8//v/+//5//j/+P/4//b/
9f/1//X/9f/0//T/9P/0//T/9f/1//X/9P/0//P/8//z//X/9f/0//X/9f/2//f/+P/5
//n/+P/5//r/+//8//3//v/+//////8AAAAAAgADAAMAAwAGAAYABgAGAAQABQAFAAUA
BAAEAAQABAAFAAUABAAEAAQABAAEAAQAAwADAAIAAgADAAMAAQABAAEAAQABAAAAAAAA
AP/////9//////8AAP7//v/+//7//P/8//z//P/8//z//P/8//z/+//7//v//f/8//z/
/P/8//z//P/9//v/+//9//7//v8AAAEAAQABAAEAAQACAAIAAgADAAMABQAFAAUABQAF
AAYABgAGAAQAAgAAAAAAAAAAAAAA/v/7//f/9//3//f/9v/1//X/8//1//b/9//5//n/
+P/2//T/8//z//P/9P/0//T/9P/0//T/9P/0//T/9P/1//X/9f/1//T/9P/1//X/9f/2
//f//P8KACAAPABfAIgArgDLAOoAEwE9AVoBaAFbASsB5ACVAD0A5v+W/2P/Uf9c/3T/
jP+d/6v/uP/C/8z/1f/a/+D/4v/l/+f/6f/p/+v/7P/s/+3/7f/u/+//8f/x//H/8f/y
//L/8v/z//L/8v/z//P/8//z//T/9f/1//X/9f/1//X/9f/1//X/9v/2//b/9v/2//f/
9//3//f/9//3//f/9//3//f/9//3//j/+P/4//j/+P/4//j/+P/5//n/+f/5//n/+f/6
//r/+v/6//r/+v/7//v/+//7//z//f/9//3//v/+//7//v//////AAABAAEAAQADAAMA
AwAEAAQABgAGAAgACAAJAAkACQAKAAsADAAMAAwACwAMAAwADAAOAA4ADgANAAwADAAL
AAsACwAJAAgABwAIAAcABgAFAAYABQADAAIAAAAAAP////8BAAEAAAAAAP7//v/+//7/
/v/+//7//v/+//7//v/+//z/+//7//v/+//7//v/+//6//n/+P/4//f/9v/1//X/9f/0
//T/9P/y//H/8f/x//H/8P/w//D/8P/w//H/8f/w//D/8f/x//H/8f/z//P/8v/z//P/
9P/1//b/9//3//b/9//4//n/+v/7//z//P//////AAAAAAIAAwADAAMABAAEAAQABAAE
AAUABQAFAAQABAAEAAQABQAFAAQABAACAAIAAgACAAMAAwACAAIAAwADAAEAAQD/////
///+/wAAAAD//////////////v/8//7//P/8//z//P/8//z//P/8//z//P/8//z/+v/5
//n/+f/7//r/+v/6//j/+P/4//n/+//7//3//v/+/wAAAQABAAEAAQABAAIAAgACAAMA
AwAFAAUABQAFAAUABgAGAAYABAACAAAAAAAAAAAAAAD+//v/9//3//f/9f/0//P/8//z
//X/9v/3//f/9//2//T/9P/z//P/8//y//L/8v/y//L/8v/y//L/8v/y//P/8//1//X/
9P/0//f/9//5//j/+/8CABAAJgBAAGMAigCwAM0A7gATATcBTAFOATUB+wC0AGcAFQDA
/3j/U/9P/2D/fP+S/6H/r/+6/8T/zv/X/9z/4P/k/+f/6f/p/+n/6//s/+z/7f/t/+7/
7//x//H/8f/x//L/8v/y//P/8v/y//P/8//1//X/9v/3//X/9f/1//X/9//3//f/9//4
//j/+P/4//j/+f/5//n/+f/5//n/+f/5//n/+f/5//n/+v/6//r/+v/6//r/+v/6//v/
+//7//v/+//7//z//P/8//z//P/8//3//f/9//3//v////////8AAAAAAAAAAAEAAQAC
AAMAAwADAAUABwAHAAgACAAIAAgACgAKAAsACwALAAwACwAMAAwADAANAA4ADgAOAA4A
DgAOAA0ADgAOAA0ADQALAAkACAAHAAgABwAGAAUABgAFAAMAAgACAAIAAQABAP/////+
//7/AAAAAAAAAAAAAAAAAAAAAAAAAAAAAAAAAAD////////9//3//f/9//z/+//6//r/
+f/4/w==
         </WaveFormData>
      </LeadData>
      <LeadData>
         <LeadByteCountTotal>10000</LeadByteCountTotal>
         <LeadTimeOffset>0</LeadTimeOffset>
         <LeadSampleCountTotal>5000</LeadSampleCountTotal>
         <LeadAmplitudeUnitsPerBit>4.88</LeadAmplitudeUnitsPerBit>
         <LeadAmplitudeUnits>��V</LeadAmplitudeUnits>
         <LeadHighLimit>2147483647</LeadHighLimit>
         <LeadLowLimit>268435456</LeadLowLimit>
         <LeadID>V4</LeadID>
         <LeadOffsetFirstSample>0</LeadOffsetFirstSample>
         <FirstSampleBaseline>0</FirstSampleBaseline>
         <LeadSampleSize>2</LeadSampleSize>
         <LeadOff>FALSE</LeadOff>
         <BaselineSway>FALSE</BaselineSway>
         <ExcessiveACNoise>FALSE</ExcessiveACNoise>
         <MuscleNoise>FALSE</MuscleNoise>
         <LeadDataCRC32>119967635</LeadDataCRC32>
         <WaveFormData>
9f/1//X/9f/1//X/9f/1//b/9//4//n/+v/6//r/+v/6//r/+//7//v//P/8//3/////
////AQD//////v/9//z//P/8//z//P/6//f/8//1//X/9f/0//P/8//z//X/8//z//X/
8//0//P/8v/x/+//7//v/+//7//v/+7/7v/u/+7/7v/u/+7/7v/u/+7/8P/u//D/8P/v
/+r/5P/k/+3///8YADYAWQCBAK0A4wAkAWYBnQHLAd0BuwF0ARgBtQBSAPf/t/+Z/5D/
mf+p/7P/u//D/8r/0f/Y/93/4v/l/+b/6P/p/+f/6P/p/+n/6//r/+z/7P/s/+3/7f/t
/+3/7v/v/+//7//v/+//7v/u/+7/7//w//D/8P/w//H/8f/y//L/8v/1//X/9f/1//X/
9v/2//b/9//3//f/9//3//f/+P/4//j/+P/4//j/+P/5//n/+f/3//f/9//4//r/+v/6
//r/+v/6//v/+//7//v/+//8//7//////wAA/v////////8BAAIAAgACAAMAAwAFAAYA
CAAIAAoACwAMAA0ADgAPABIAEwAUABUAFgAXABkAGgAbABwAHQAeAB4AHgAeAB4AHgAe
AB4AHgAdABwAGwAaABcAFgAVABQAEAAPAA4ADQAOAA0ADAAMAAsACgAJAAgACAAIAAYA
BgAGAAYABAAEAAQABAAEAAMAAwADAAEAAQAAAP/////+//v/+//6//n/+P/3//b/9f/1
//X/9P/z//P/8v/x//H/8f/w//D/8P/y//L/8v/z//P/8//z//P/9v/4//j/+f/6//r/
+//7//7/AAAAAAEABAAFAAYABwAHAAkACgAKAAkACgALAAwADAANAA0ADQAPAA8ADwAP
AA8ADwAPAA8AEAAQAA8ADwANAAwADAAMAAwADAALAAsACgAKAAkACQAIAAgACQAJAAYA
BgAFAAUABQAFAAUABAAEAAQABAAEAAUABAADAAMABAAEAAMAAwABAAEAAAAAAAAAAAAA
AAAAAAAAAAAA/v/+//7//v///////////////////////f/9//3//f/9//3//v///wIA
AwAEAAQAAgACAAIAAgADAAMAAwAEAAYABwAHAAcABQAHAAcABwAGAAUABAAEAAQABAAE
AAIAAQD9//3//f/9//z/+//7//n/+//7//v//f/7//r/+f/6//n/+f/5//j/9//2//X/
9v/2//b/9v/2//b/9v/2//b/9v/2//b/9v/4//f/9P/u/+j/6//3/wwAKABLAHEAmQDJ
AAYBTAGNAcUB8QH5AcwBegEZAa4ARQDp/7H/mv+Z/6X/sf+7/8H/yv/R/9j/3f/i/+X/
5v/q/+3/6//s/+3/7f/t/+3/7v/u/+z/7f/t/+3/7f/u/+//7//v/+//7//u//D/8P/x
//L/8P/w//D/8f/x//L/8v/y//P/8//z//P/9f/2//b/9v/1//X/9f/1//X/9f/2//b/
9v/2//b/9v/2//f/9//3//f/9//3//j/+v/6//r/+v/6//r/+//7//v/+//7//z/+v/7
//v//P/+////////////AAAAAAAA/////wEAAgAEAAQABgAHAAYABwAIAAkACgALAAwA
DQAQABEAEwAUABUAFgAXABgAGgAaABoAGgAaABoAGgAaABkAGAAXABYAFQAUABMAEgAO
AA0ADAALAAgABwAGAAYABQAEAAMAAgACAAIAAAAAAAAAAAD+//7//v/+//7//f/9//3/
+//7//z/+//7//r/9//3//b/9f/2//X/9P/z//H/8f/w/+//7//u/+3/7f/r/+r/6v/q
/+r/6v/q/+v/6f/p/+n/6f/q/+z/7P/t/+z/7P/t/+3/7v/w//D/8f/y//P/9P/1//X/
9//4//j/+f/6//v//P/+/////////wEAAQABAAEAAQABAAEAAQAAAAAA/////wEAAAAA
AAAAAAAAAP/////+//7//f/9//z//P/9//3/+v/6//n/+f/5//n/+f/4//j/+P/4//j/
+f/4//f/9//2//b/9f/1//f/9//3//b/+P/2//T/9P/0//T/9P/0//T/9P/0//T/9P/0
//T/9P/z//P/8//z//P/8//z//P/8//z//P/8//z//P/9P/1//b/9//4//j/+v/6//r/
+v/5//n/+f/6//r/+//7//v/+//9//3//f/8//v/+v/6//z//P/8//r/9//z//P/8//x
//D/7//v/+//8f/x//H/8//x//D/7//u/+3/7f/t/+3/7f/t/+3/7P/s/+z/7P/s/+z/
7P/s/+z/7P/s/+z/7P/s/+v/5v/e/97/5//3/w4ALgBTAHsApQDZABwBXgGZAckB4QHJ
AYgBLgHLAGYABQC9/5f/jv+Z/6f/sf+5/7//xv/N/9T/2f/c/93/4P/i/+P/4//k/+X/
5f/l/+X/5v/m/+T/5f/l/+X/4//k/+X/5f/n/+f/5//m/+j/6P/p/+r/6P/o/+j/6f/p
/+r/6v/q/+v/6//r/+v/6//s/+z/7P/t/+3/7f/t/+3/7f/u/+7/7v/u/+7/7v/u/+//
7//v/+//7//v//D/8P/w//D/8P/w//D/8f/x//H/8f/x//L/8v/z//P/9P/0//X/9f/1
//X/9v/2//b/9//3//n/+v/4//j/+v/7//z//f/+////AAABAAIAAwACAAMABQAGAAcA
CAAJAAoACgAKAAoACgAKAAoACgAKAAsACgAJAAgABwAGAAUABAAAAP///v/9//7//f/8
//z/+//6//n/+P/4//j/9v/2//T/9P/y//L/9P/0//T/8//z//P/8f/x//D/7//v/+7/
7//v/+7/7f/s/+v/6v/p/+X/5f/k/+P/5f/k/+P/4//j/+L/4v/i/+L/4v/i/+P/4v/h
/+D/3//g/+L/4v/j/+T/5P/l/+X/5v/o/+j/6f/q/+v/7P/t/+3/7//w//D/8//0//X/
9v/2//f/9//3//n/+f/5//n/+f/5//n/+f/6//r/+f/5//n/+P/4//j/+P/4//f/9//2
//b/9f/1//b/9v/3//f/9v/2//X/9f/z//P/8//y//T/9P/0//T/8//y//H/8f/w//D/
7//v//H/8f/x//D/8P/w//D/8P/w//D/8P/w/+7/7v/u/+7/7v/u/+7/7v/v/+//7//v
/+//7//v/+//7//v/+//7//v/+//8P/x//L/8//0//T/9P/0//T/9P/3//f/9//4//j/
+f/5//n/+f/7//v/+//4//f/9v/2//b/9v/2//T/8f/t/+3/7f/t/+z/6//r/+v/7f/t
/+3/8f/v/+7/7f/q/+n/6f/p/+n/6f/p/+n/6v/q/+r/6v/q/+r/6v/q/+r/6v/q/+r/
6v/q/+f/4v/c/97/6////xoAOgBfAIkAtwDtAC4BagGdAcEBwQGRAUIB6ACLACwA1f+h
/4//kv+h/63/tf+9/8X/yv/R/9b/2f/c/93/4P/g/+H/4f/i/+P/4//l/+X/5v/m/+b/
5//n/+f/5f/m/+f/5//n/+f/5//m/+b/5v/n/+j/6P/o/+j/6f/r/+z/7P/s/+v/6//r
/+v/7f/u/+7/7v/v/+//7//v/+3/7f/u/+7/8P/w//D/8P/u/+//7//v/+//7//v//D/
8P/w//D/8P/y//L/8//z//P/8//z//T/8v/z//P/9P/2//f/9//3//f/+P/4//j/+f/5
//v//P/6//r//P/9//7///8AAAEABAAFAAYABwAIAAkACwAMAA0ADgAPABAAEAAQABAA
EAAQABAAEAAQAA8ADgANAAwACQAIAAcABgAEAAMAAgABAAIAAQAAAAAA/f/8//v/+v/6
//r/+P/4//r/+v/4//j/+P/4//j/9//3//f/9f/1//T/8//z//L/8f/x//D/7//s/+v/
6v/p/+n/6f/o/+f/5//m/+X/5f/l/+T/5P/k/+b/5v/m/+f/5//n/+f/5//o/+r/6v/r
/+7/7v/v/+//8P/y//L/8//2//f/+P/5//v//f/+//7//f/+////AAD+/////////wEA
AQABAAEAAQABAAEAAQAAAAAA/////wEAAAAAAAAA/v/+//3//f/+//7//f/9//z//P/9
//3//P/8//v/+//5//n/+f/4//r/+v/6//r/+f/4//f/9//4//j/9//3//f/9//3//b/
+P/4//b/9v/2//b/9v/2//b/9v/2//b/9v/2//X/9f/1//X/9f/1//X/9f/1//X/9f/1
//f/9//4//n/+v/7//z//P/8//z//P/8//v/+//7//z//v///////////wEAAQABAAAA
///+//7//P/8//z/+v/3//P/8//z//X/9P/z//P/8//1//X/9f/3//X/9P/z//L/8f/x
//H/8f/x//H/8f/w//D/8P/w//L/8v/y//L/8v/y//L/8v/y//T/8f/u/+j/6P/z/wUA
HgA8AF8AhwCzAOcAKAFkAZUBvQHFAZ0BUgH6AJ0APgDl/6v/lf+W/6P/sf+7/8H/yf/Q
/9f/3P/h/+L/5f/o/+z/7f/t/+7/7//v/+3/7f/u/+7/7v/v/+//7//t/+7/7//v/+//
7//v/+7/7v/u/+//8P/w//D/8P/x//H/8v/y//L/9f/1//X/9f/1//b/9v/2//X/9f/1
//X/9f/1//b/9v/2//b/9v/2//b/9//3//f/9//3//f/+P/2//b/9v/2//b/9v/3//f/
+f/5//n/+v/4//n/+f/6//r/+//7//v//f/+//7//v//////AQACAAIAAgAEAAUABAAF
AAYABwAKAAsADAANAA4ADwARABIAEwAUABUAFgAUABQAFAAUABQAFAAUABQAEQAQAA8A
DgANAAwACwAKAAgABwAGAAUABAADAAIAAgD///7//f/8//z//P/6//r/+v/6//j/+P/4
//j/+P/3//f/9//1//X/8v/x//H/8P/v/+//7v/t/+r/6f/o/+f/5//n/+b/5f/l/+T/
4//j/+P/4v/i/+L/5P/k/+T/5f/n/+f/5//n/+r/7P/s/+3/7v/u/+//7//y//T/9P/1
//j/+f/6//v/+//9//7//v///wAAAQACAAAAAQABAAEAAQABAAEAAQD///////////7/
/v/9//3////+//7//v/9//z/+v/5//n/+v/6//v/+v/6//v/+//4//j/9//3//f/9//3
//b/9v/2//b/9v/3//b/9f/1//b/9v/1//X/9f/3//X/9P/0//T/9P/0//T/9P/0//T/
9P/0//T/9P/0//P/8//z//P/8//z//P/8//z//P/8//z//X/9f/2//f/+P/5//r/+v/4
//j/+P/4//v/+//7//z//P/9//3//f/9//////////7//f/8//z//P/8//z/+v/3//P/
8//z//P/8v/x//H/8f/z//P/8//3//X/9P/z//D/7//v/+//7//v/+//7//u/+7/7v/u
//D/8P/w//D/7v/u/+7/7v/w//D/7//o/+L/5P/v/wMAHAA+AGMAiwC3APMANgF2Aa8B
2wHnAb8BcAEOAacAQADl/6n/k/+Q/5n/pf+v/7f/wf/I/8//1v/b/+D/4f/i/+T/5f/l
/+b/5//n/+f/5//o/+j/6P/p/+n/6f/p/+r/6//r/+v/6//r/+r/6v/q/+v/7P/u/+7/
7v/v/+//8P/w//D/7//v/+//7//x//L/8v/y//P/8//z//P/8//z//T/9P/y//L/8v/y
//P/9f/2//f/9f/1//X/9v/2//b/9v/2//b/9v/3//f/9//3//f/+P/4//n/+f/6//r/
+//7//v//P/+////AAABAAEAAwAEAAIAAgAEAAUABgAHAAgACQAKAAsADAANABAAEQAT
ABQAFQAWABcAGAAWABYAFgAWABgAGAAYABgAFwAWABUAFAARABAADwAOAAwACwAKAAkA
CAAHAAYABgADAAIAAQAAAAAAAAD+//7//v/+//z//P/8//z//P/7//v/+//5//n/+P/3
//f/9v/z//P/8v/x//D/7//u/+3/7f/t/+z/6//r/+r/6f/p/+n/6P/o/+j/6P/o/+j/
6f/p/+n/6f/p/+j/6v/q/+v/7v/u/+//7//w//L/8v/z//b/9//4//n/+f/7//z//P/9
//7///8AAAAAAQABAAEAAQABAAEAAQABAAEAAQABAAAAAAD////////+//7//v8AAAAA
//////z//P/7//v/+v/6//v/+//6//r/+f/5//n/+f/5//j/9v/2//b/9v/3//b/9f/1
//j/9v/2//b/9v/2//T/9P/0//T/9P/0//T/9P/z//P/8//z//H/8f/x//H/8//z//P/
8//z//P/9P/1//b/9//4//j/+P/4//j/+P/5//n/+f/6//r/+//7//v/+//9//3//f/8
//v/+v/6//r/+v/6//j/9f/x//H/8f/x//D/7//v/+//8f/x//H/8f/v/+7/7f/s/+v/
6//r/+v/6//r/+v/6v/q/+r/6v/s/+z/7P/s/+r/6v/q/+r/7P/s/+n/5P/c/9r/5f/3
/xAAMABVAH8AqQDfACQBaAGjAdcB8QHXAZABNAHNAGIA//+5/5X/jv+V/6P/rf+1/73/
xP/L/9D/1f/a/9v/3v/g/+H/4f/i/+P/4//l/+X/5v/m/+T/5f/l/+X/4//k/+X/5f/l
/+X/5f/k/+b/5v/n/+j/5v/m/+b/5//n/+j/6P/o/+n/6f/p/+n/6//s/+z/7P/r/+v/
6//r/+3/7f/u/+7/7v/u/+7/7v/s/+3/7f/t/+//7//v//D/7v/u/+7/7v/u/+7/7//v
/+//7//v//D/8P/x//H/8v/y//P/8//z//P/9P/0//T/9f/1//f/+P/4//j/+v/7//z/
/f/+////AgADAAQABQAEAAUABwAIAAkACgALAAwADgAOAA4ADgAOAA4ADgAOAA0ADAAL
AAoACQAIAAcABgAEAAMAAgABAAAA///+//7/+//6//n/+P/4//j/9v/2//b/9v/0//T/
9P/0//T/8//z//P/8f/x//L/8f/x//D/7//v/+7/7f/s/+v/6v/p/+f/5//m/+X/5f/k
/+P/4//h/+D/4P/g/+D/4P/g/+H/3//f/9//3//g/+L/4v/j/+L/4v/j/+P/5P/m/+b/
5//o/+n/6v/r/+z/7f/t/+z/7//w//H/8v/0//X/9f/1//X/9f/1//X/9//3//f/9//4
//j/9//3//f/9v/2//b/9v/2//X/9f/0//T/8//z//L/8v/z//P/9P/0//P/8//x//H/
8f/w//D/8P/w//D/8f/w/+//7//w//D/7//w/+7/7v/u/+7/7v/u/+7/7v/u/+7/7v/u
/+//7//v/+//7f/t/+3/7f/t/+3/7f/t/+//7//w//H/8v/z//T/9P/0//T/9P/0//f/
9//3//j/+P/5//n/+f/5//v/+//7//j/9//2//b/9v/2//b/9P/z/+//7//v/+3/7P/r
/+v/7f/v/+//7//v/+3/7P/r/+z/6//r/+v/6f/p/+n/6f/q/+r/6v/q/+r/6v/q/+r/
7P/s/+z/7P/q/+r/5//i/9z/3P/p//3/FgA4AF0AhQCzAOsALgFuAaMBzQHVAasBYAEE
AaMAQgDp/6v/k/+W/6H/q/+1/73/w//K/8//1v/Z/9r/3f/e/+D/4//h/+L/4//j/+P/
4//k/+T/5P/l/+X/5f/l/+b/5//n/+f/5//n/+b/5v/m/+f/6P/m/+b/5v/n/+n/6v/q
/+r/6//r/+v/6//r/+z/7P/s/+3/7f/t/+3/7f/t/+7/7v/s/+z/7P/s/+z/7f/t/+3/
7f/t/+3/7v/w//D/8P/w//D/8P/x//H/8f/x//H/8v/y//P/8//0//L/8//z//P/9f/2
//b/9v/1//X/9//4//b/9v/4//n/+v/7//z//f/+////AAABAAQABQAHAAgABwAIAAkA
CgAMAAwADAAMAA4ADgAOAA4ADQAMAAsACgAJAAgABwAGAAQAAwACAAEAAAD///7//v//
//7//f/8//r/+v/4//j/+v/6//j/+P/4//j/+P/3//f/9//1//X/9v/1//X/9P/x//H/
8P/v/+7/7f/s/+v/6//r/+r/6f/p/+j/5//n/+f/5v/m/+b/5P/k/+T/5f/l/+X/5f/l
/+X/5v/l/+X/6P/o/+n/6f/q/+z/7P/t/+7/7//w//H/8//1//b/9v/3//j/+f/6//r/
+//7//v//f/9//3//f////////////7//v/9//3//f/8//z//P/8//z/+//7//r/+v/5
//n/+P/4//n/+f/6//r/+f/5//n/+f/5//j/9v/2//b/9v/3//j/9//2//T/9P/0//T/
9P/0//T/9P/0//T/9P/0//P/8//z//P/8//z//P/8//z//P/8//z//P/8//0//X/9v/3
//j/+P/4//j/+P/4//n/+f/5//r/+v/7//v/+//7//3//f/9//r/+f/4//j/+v/6//r/
+P/1//H/8f/x//H/8P/v/+//7//x//H/8f/z//H/8P/v//D/7//v/+//7//v/+//7//s
/+z/7P/s/+z/7P/s/+z/7P/s/+z/7P/u/+7/7f/o/+L/4v/r//3/FgA0AFcAfwCrAN8A
HAFaAY8BtwG/AZcBTgH4AJsAPADj/6f/kf+Q/5//q/+z/73/xf/O/9X/2P/b/97/4f/k
/+T/4//l/+b/5//n/+f/5//o/+j/6v/r/+v/6//p/+r/6//r/+v/6//r/+r/6v/q/+v/
7P/s/+z/7P/t/+v/7P/s/+z/7//v/+//7//x//L/8v/y//H/8f/x//H/8f/x//L/8v/y
//L/8v/y//L/8//z//P/9f/1//X/9v/0//T/9P/0//T/9P/1//X/9f/1//X/9v/2//f/
9//4//j/+f/5//n/+//8//z//P/9//3///8AAP7//v8AAAEAAgADAAQABQAGAAcACAAJ
AAoACwANAA4ADQAOAA8AEAASABIAEgASABIAEgASABIADwAOAA0ADAALAAoACQAIAAgA
BwAGAAUABAADAAIAAgD///7//f/8//z//P/6//r/+v/6//j/+P/4//j/+P/3//X/9f/z
//P/9P/z//P/8v/x//H/8P/v/+z/6//q/+n/5//n/+b/5f/n/+b/5f/l/+P/4v/i/+L/
5P/k/+T/5f/l/+X/5f/l/+b/6P/o/+n/7P/s/+3/7f/w//L/8v/z//T/9f/2//f/+f/7
//z//P/7//z//f/+//7//////////f/9//3//f////////////7//v/9//3//f/8//z/
/P/8//z/+//7//r/+v/5//n/+P/4//n/+f/4//j/9//3//f/9//3//b/9v/2//b/9v/1
//T/8v/y//L/8v/0//T/9P/0//L/8v/y//L/8//z//P/8//x//H/8f/x//H/8f/x//H/
8f/x//L/8//0//X/9v/2//b/9v/2//b/9//3//f/+P/4//n/+f/5//n/+//7//v//P/7
//r/+v/4//j/+P/2//P/7//v/+//7//u/+3/7f/v//H/8f/x//H/7//u/+3/7P/r/+v/
6//p/+n/6f/p/+r/6v/q/+r/6v/q/+r/6v/q/+r/6v/q/+r/6v/n/+T/3v/g/+v///8a
ADgAXQCFALMA7QAuAWwBnwHHAckBlwFGAegAiQAmANH/nf+L/4r/lf+j/63/t/+9/8T/
zf/U/9f/2v/d/97/4P/h/9//4P/h/+H/4//j/+T/5P/k/+X/5f/l/+X/5v/n/+f/5//n
/+f/5v/k/+T/5f/m/+j/6P/o/+n/6f/q/+r/6v/r/+v/6//r/+v/7P/s/+z/7f/t/+3/
7f/t/+3/7v/u/+7/7v/u/+7/7v/v/+//7//v/+//7//w//D/8P/w//D/8v/y//P/8//z
//P/8//0//T/9f/1//b/9v/3//f/9//3//j/+P/4//v/+//9//7//P/8//7///8CAAMA
BAAFAAYABwAIAAkACgALAA0ADgAPABAAEQASABQAFAAUABQAEwASABEAEAARABAADwAO
AA0ADAALAAoABgAFAAQAAwAEAAMAAgACAAEAAAD///7/AAAAAP7//v/+//7//P/8//z/
/P/8//v/+//7//n/+f/4//f/9//2//X/9f/0//P/8v/x//D/7//v/+//7v/t/+3/7P/r
/+v/7f/s/+z/7P/u/+7/7v/v/+//7//v/+//8v/0//T/9f/2//b/9//3//r//P/8//3/
/v///wAAAQADAAUABgAGAAcACAAJAAoACAAJAAkACQALAAsACwALAAkACQAJAAkACgAK
AAkACQAJAAgACAAIAAgACAAHAAcACAAIAAcABwAEAAQABQAFAAQABAADAAMAAwADAAMA
AgACAAIAAAAAAAAAAAD+//7//v/+/wAAAAAAAAAA///////////9//3//f/9//3//f/9
//3//f/9//7///8AAAEAAgACAAIAAgACAAIAAwADAAMABAACAAMAAwADAAMABQAFAAUA
BAADAAIAAgAAAAAAAAD+//3/+f/5//n/+f/4//f/9//3//n/+f/5//v/+f/4//f/9P/z
//P/8//z//P/8//z//D/8P/w//D/8v/y//L/8v/y//L/8v/y//L/8v/v/+r/4v/i/+3/
AwAeAEAAZwCRAMEA+wBAAYQBvQHrAfkBzwGAAR4BtQBKAOv/sf+X/5T/n/+r/7X/vf/F
/8z/0//a/9//4v/j/+T/5v/n/+f/6P/p/+n/6f/p/+r/6v/q/+v/6//r/+n/6v/r/+v/
7f/t/+3/7P/s/+z/7f/u/+z/7P/s/+3/7f/u/+7/7v/v/+//7//v//H/8v/y//L/8f/x
//H/8f/x//H/8v/y//L/8v/y//L/8v/z//P/8//z//P/8//0//L/8v/y//L/8v/y//P/
8//1//X/9f/2//T/9f/1//b/9v/3//f/9//5//r/+v/6//v/+//9//7//v/+/wAAAQAC
AAMABAAFAAYABwAIAAkADAANAA8AEAAPABAAEQASABIAEgASABIAEgASABIAEgATABIA
EQAQAA8ADgANAAwACgAJAAgABwAGAAUABAAEAAMAAgABAAAAAAAAAP7//v8AAAAA/v/+
//z//P/8//v/+//7//n/+f/4//f/9//2//X/9f/0//P/9P/z//L/8f/x//H/8P/v/+3/
7P/r/+v/6f/o/+j/6P/o/+j/6P/p/+f/5//n/+f/5v/o/+j/6f/q/+r/6//r/+r/7P/s
/+3/7P/t/+7/7//x//P/9P/0//P/9P/1//b/9v/3//f/9//6//v//P/9//3//f/9//3/
/P/8//v/+//9//z//P/8//z//P/7//v/+v/6//n/+f/4//j/+f/5//j/+P/3//f/9//3
//f/9v/2//T/9v/2//T/9P/0//T/8v/y//L/8v/y//L/8v/y//P/8//z//P/8//z//P/
8//x//H/8f/x//H/8f/y//P/9P/1//b/9v/2//b/9v/2//f/9//3//j/+P/5//n/+f/5
//v/+//7//r/+f/4//j/+P/4//j/9v/z/+//7//v/+//7v/t/+3/7f/v/+//7//x/+//
7v/t/+z/6//r/+v/6//r/+v/6//q/+r/6v/q/+r/6v/q/+r/6v/q/+r/6v/s/+r/5//k
/97/3v/n//n/FAA0AF0AgwCvAOcALAFsAacB0wHhAb0BcgEYAbUATgDx/7H/lf+S/5//
q/+1/73/w//I/8//1v/Z/9z/3//g/+L/4//j/+T/5f/l/+X/5f/m/+b/5v/n/+f/5//l
/+b/5//n/+f/5//n/+b/6P/o/+n/6v/q/+r/6v/r/+n/6v/q/+r/7f/t/+3/7f/t/+7/
7v/u/+//7//v/+//7//v//D/8P/w//D/8P/w//D/8f/x//H/7//v/+//8P/w//D/8P/w
//D/8P/x//H/8f/x//H/8v/y//P/8//0//T/9f/1//X/9f/2//b/9v/3//f/+f/6//r/
+v/8//3//v///wAAAQAAAAEAAgADAAQABQAHAAgACQAKAAsADAAMAAwADAAMAAwADAAM
AAwADQAMAAsACgALAAoACQAIAAYABQAEAAMAAgABAAAAAAD///7//f/8//z//P/6//r/
+v/6//j/+P/6//r/+v/5//n/+f/3//f/9v/1//X/9P/1//X/9P/z//L/8f/w/+//7f/t
/+z/6//r/+r/6f/p/+f/5v/m/+b/5v/m/+b/5//l/+X/5f/l/+T/5v/m/+f/5v/m/+f/
5//o/+r/6v/r/+r/6//s/+3/7//x//L/8v/1//b/9//4//j/+f/5//n/+//7//v/+//9
//3//f/9//7//v/9//3//f/8//z//P/8//z/+//7//z//P/7//v/+v/6//v/+//4//j/
9//3//n/+f/5//j/+P/4//j/+P/3//j/9v/2//b/9v/0//T/9P/0//T/9P/0//T/8//z
//P/8//z//P/8//z//P/8//z//P/9f/1//b/9//4//n/+v/6//r/+v/6//r/+//7//v/
/P/8//3//f/9//3//////////v/9//z//P/6//r/+v/4//f/8//z//P/8//y//H/8f/x
//P/8//z//P/8f/w/+//7v/t/+3/7f/t/+3/7f/t/+z/7P/s/+z/7P/s/+z/7P/s/+z/
7P/s//D/7v/r/+b/4v/i/+//AwAcADwAYwCLALkA8QAwAWwBnQG9AbsBiQE6AeIAgwAk
AM//n/+P/5T/o/+t/7f/wf/H/8z/0//Y/9v/3v/h/+L/4v/j/+P/5P/l/+X/5f/l/+b/
5v/m/+f/5//n/+f/6P/p/+n/6f/p/+n/6P/q/+r/6//s/+r/6v/q/+v/6//s/+z/7P/t
/+3/7f/t/+3/7v/u/+7/7//v/+//7//v/+//8P/w//D/8P/w//D/7v/v/+//7//x//H/
8f/y//D/8P/w//D/8P/w//H/8f/x//H/8f/y//L/8//z//T/9P/1//X/9f/1//b/9v/2
//f/9//5//r/+v/6//z//f/8//3//v///wAAAQACAAMAAgADAAUABgAHAAgACQAKAAwA
DAAMAAwACgAKAAoACgAJAAgABwAGAAUABAADAAIAAgABAAAA///+//3//P/8//v/+v/5
//j/+P/4//b/9v/2//b/9P/0//T/9P/0//P/8//z//H/8f/y//H/8f/w/+3/7f/s/+v/
6v/p/w==
         </WaveFormData>
      </LeadData>
      <LeadData>
         <LeadByteCountTotal>10000</LeadByteCountTotal>
         <LeadTimeOffset>0</LeadTimeOffset>
         <LeadSampleCountTotal>5000</LeadSampleCountTotal>
         <LeadAmplitudeUnitsPerBit>4.88</LeadAmplitudeUnitsPerBit>
         <LeadAmplitudeUnits>��V</LeadAmplitudeUnits>
         <LeadHighLimit>2147483647</LeadHighLimit>
         <LeadLowLimit>268435456</LeadLowLimit>
         <LeadID>V5</LeadID>
         <LeadOffsetFirstSample>0</LeadOffsetFirstSample>
         <FirstSampleBaseline>0</FirstSampleBaseline>
         <LeadSampleSize>2</LeadSampleSize>
         <LeadOff>FALSE</LeadOff>
         <BaselineSway>FALSE</BaselineSway>
         <ExcessiveACNoise>FALSE</ExcessiveACNoise>
         <MuscleNoise>FALSE</MuscleNoise>
         <LeadDataCRC32>668753850</LeadDataCRC32>
         <WaveFormData>
7P/s/+z/7P/s/+z/7P/s/+3/7//v//D/8P/w//H/8f/x//H/8f/x//H/8v/y//L/9P/0
//X/9//4//j/9//2//b/9v/1//X/9f/0//H/7//t/+3/7v/u/+z/7P/s/+3/7f/u/+7/
7v/u/+3/7P/r/+r/6v/r/+v/6v/q/+r/6v/q/+r/6v/q/+v/6//r/+v/6//q/+r/6v/o
/+T/3f/Z/+D/7/8BABkANgBXAHwAsADrACcBXgGOAagBmwFuAScB1gCCADIA9f/V/8b/
xP/H/8r/zv/R/9X/2//e/+D/5f/l/+b/5//n/+f/5//n/+f/6v/q/+v/6//p/+r/6//r
/+3/7v/u/+//8P/w//D/8P/w//D/8f/x//P/8//z//T/9P/0//T/9f/3//f/9//3//X/
9f/1//X/9P/z//P/8//z//P/8v/y//T/9P/0//T/9P/0//P/8//0//T/9P/0//f/9//3
//f/9//4//j/+f/5//n/+v/7//v/+//9//3/+//7//z//P/+////AAAAAAAAAQADAAMA
AwAFAAUABgAHAAgACAAJAAwADQAOABAAEwAUABUAFgAXABgAGQAaABsAHAAcABwAHAAc
ABwAHAAaABoAGQAYABcAFgAVABUAEQAQAA8ADgANAA0ACwAKAAkACAAHAAYABQAEAAMA
AgADAAMAAgABAP7//v/9//z/+//7//r/+f/4//j/9//1//T/8v/w/+//8P/v/+7/7f/s
/+z/6//r/+v/6//r/+r/7P/r/+v/6//t/+3/7f/t/+//7//v//D/8v/z//P/9f/1//X/
9//4//n/+v/7//z//f/+////AAABAAIAAwADAAMAAwAFAAUABgAFAAUABgAJAAkACQAJ
AAkACgAKAAoACgAKAAkACQAIAAgACAAIAAoACgAKAAoACAAHAAcABwAJAAgABwAHAAcA
BgAGAAYABgAGAAYABQADAAMAAwADAAQABAAEAAQABAAEAAQAAwADAAMABAAEAAQABAAE
AAQABAAEAAMAAwADAAMAAwADAAMAAwADAAQABAAEAAQAAgACAAIAAgACAAIAAwAFAAcA
CAAIAAgABwAHAAcABwAJAAkACQAKAAwADAAMAAwACwANAA4ADgANAAwADAAMAAsACwAL
AAoACQAHAAUABQAGAAYABAAEAAQABQAFAAYABAAEAAIAAQAAAP///v/+///////+//7/
/v/+//7//v/+//7///////////////7//v8AAP7/+v/z/+v/7P/1/wUAGwA4AFcAeACi
ANkAGQFUAYgBuAHJAbIBewEwAdwAhAAzAPv/4P/W/9f/2v/c/9//4//n/+r/7v/v//H/
8v/z//X/9//3//f/9//2//b/9//3//f/+P/5//n/+f/6//r/+//+//7//v/+//z//P/9
//3//f/9//3//v/+//7//v/////////////////////////+//3//f/9//3//f/8//z/
/P/8//z//P/8//z/+//7//z//P/8//z//f/9//3//f/9//7//v////////8AAAEAAQAB
AAMAAwADAAMABAAEAAQABQAGAAYABgAHAAkACQAJAAsACwAMAA0ADgAOAA8AEAARABIA
FAAXABgAGQAaABsAHAAdAB4AIQAiACIAIgAgACAAIAAgACAAIAAfAB4AHQAcABsAGwAZ
ABgAFwAWABMAEwARABAAEQAQAA8ADgALAAoACQAIAAcABwAGAAUABAAEAAMAAgABAAEA
AAD///7//v/9//v/+//6//n/+f/4//f/9v/1//T/9P/z//P/8f/x//H/8P/w/+//7//v
//H/8f/x//H/8f/x//H/8v/y//P/8//1//P/8//1//b/9//4//n/+v/7//z//f/+////
AAABAAEAAQABAAMAAwADAAMABAAGAAcABwAHAAcABwAIAAgACAAIAAgABwAHAAYABgAG
AAYABgAGAAYABgAGAAUABQAFAAUABAADAAMAAwACAAIAAgACAAIAAgABAAEAAQABAAEA
AAAAAAAAAAAAAAAAAAD////////////////+//7//v/+//7//v/+//7//v/+//3//f/9
//3//f/9//3//f/9//z//P/8//z//P/8//z//P/+//7///8BAP//AAAAAAAAAQABAAEA
AQABAAEAAQACAAIAAgACAAIAAQADAAQABAAFAAQABAAEAAMAAwADAAIA///9//v/+//8
//z/+v/6//r/+//7//z//P/8//r/+f/6//n/+P/4//f/9//2//b/+P/4//j/+P/2//b/
9//3//f/9//3//b/+P/2//T/7v/n/+P/6v/z/wcAIQA+AF8AhAC2APEALwFkAZYBtAGt
AYQBQwH0AKAATAAJAOH/1P/S/9P/1P/Y/93/3//h/+b/6P/p/+v/7P/t/+3/7f/t/+3/
7f/u/+7/7//v/+//8P/x//H/7//w//D/8f/0//T/9P/0//T/9P/1//X/8//z//P/9P/2
//b/9v/3//X/9f/1//X/9f/1//X/9f/0//P/8//z//P/8//y//L/8v/y//L/8v/y//L/
8f/x//T/9P/0//T/9f/1//X/9f/1//b/9v/3//X/9f/2//f/9//3//n/+f/5//n/+v/6
//r/+//8//z//P/9/////////wEAAQACAAMABAAEAAUABgAHAAgACgALAAwADQAOAA8A
EAARABIAEwAUABQAFAAUABQAFAAUABQAFAATABIAEQAQAA8ADwANAAwACwAKAAcABwAF
AAQAAwACAAEAAAABAAAA///+//v/+//6//n/+P/4//f/9v/3//f/9v/1//T/9P/z//H/
8f/w/+//7//u/+3/7P/r/+r/6v/p/+n/6f/p/+n/6P/m/+X/5f/l/+f/5//n/+f/5f/l
/+X/5v/m/+f/5//p/+n/6f/r/+z/6//s/+3/7v/v//D/8f/y//P/9P/1//X/9f/1//f/
9//4//f/9//4//n/+f/5//n/+f/6//r/+v/6//r/+f/5//r/+v/6//r/+P/4//j/+P/4
//f/9//3//n/+P/3//f/9//2//b/9v/2//b/9v/1//X/9f/1//X/9P/0//T/9P/0//T/
9P/z//P/8//z//P/8f/y//L/8v/y//L/8v/y//D/8P/w/+//7//v/+//7//v/+//7//v
//D/8P/w//D/8P/w//D/8P/w//D/8f/z//P/9P/0//T/8//z//P/8//1//X/9f/2//b/
9v/2//b/9f/3//j/+P/3//b/9v/2//f/9//3//b/8f/v/+3/7f/w//D/7v/u/+z/7f/t
/+7/8P/w/+7/7f/s/+v/6v/q/+v/6//q/+r/6v/q/+r/6v/o/+j/6f/p/+n/6f/p/+j/
6P/o/+T/3v/Z/9f/4P/x/wUAHQA8AF8AigC+APkAMQFiAYwBlgF7AUYB/wCyAGAAFADh
/8n/xP/E/8f/yv/Q/9P/1f/X/9z/3v/d/93/3v/f/9//4f/h/+H/4f/i/+L/4//j/+P/
5P/l/+X/5f/m/+b/5//m/+b/5v/m/+j/6P/p/+n/6f/p/+n/6v/q/+r/6v/r/+n/6f/p
/+n/6f/p/+n/6f/o/+f/5//n/+f/5//m/+b/5v/m/+b/5v/o/+j/5//n/+j/6P/o/+j/
5//n/+f/5//p/+r/6v/r/+v/6//s/+3/7f/t/+//7//v/+//8P/w//D/8f/y//L/9P/1
//f/9//1//f/9//4//n/+v/6//v//P/9//7/AAD//wAAAQACAAUABgAHAAgACQAKAAoA
CgAKAAoACgAKAAgACAAHAAYABQAEAAMAAwABAAAA///+//3//f/7//r/+f/4//f/9v/1
//T/8//y//P/8//y//H/8P/w/+//7v/t/+3/7P/r/+j/6P/n/+X/5//m/+X/5f/i/+H/
4P/f/97/3v/d/93/3f/d/93/3P/c/9v/2//b/9v/2//b/9v/3f/d/93/3v/e/9//3//h
/+P/4//l/+b/5//o/+n/6v/r/+z/7f/u/+3/7v/v/+//8f/x//P/8//y//H/8f/y//H/
8f/x//H/8//0//T/9P/y//L/8f/x//D/8P/w//D/8P/w//D/8P/w/+//7//v/+//7v/t
/+3/7f/s/+z/7P/s/+z/7P/r/+v/6//r/+v/6v/q/+r/6v/q/+r/6v/p/+n/6f/p/+n/
6f/o/+j/6P/o/+j/6P/o/+j/5//n/+f/5//n/+f/5//n/+f/5v/m/+b/5v/m/+b/5v/m
/+j/6P/p/+v/6//s/+z/7P/t/+3/7f/t/+v/6//r/+z/7P/s/+z/7P/r/+3/7v/u/+3/
7P/s/+z/6//r/+v/6v/n/+X/4//j/+T/5P/i/+L/5P/l/+X/5v/m/+b/5P/j/+T/4//i
/+L/4//j/+L/4v/g/+D/4P/g/+D/4P/h/+H/4f/h/+H/4P/i/+L/4P/a/9H/z//Y/+X/
+f8RACwATwB2AKgA4wAbAU4BegGMAXcBRgH/ALIAYAASANv/wf+4/7r/vf/A/8L/x//J
/83/0v/S/9P/1f/Y/9n/2f/Z/9n/2f/Z/9r/2v/b/9v/2//c/93/3f/d/97/3v/f/+D/
4P/g/+D/4P/g/+H/4f/h/+H/4f/i/+L/4v/i/+P/4//j/+P/4//l/+X/5f/l/+L/4f/h
/+H/4f/h/+D/4P/i/+L/4v/i/+L/4v/h/+H/4v/i/+L/4v/j/+P/4//j/+P/5P/k/+X/
5f/l/+b/5//n/+f/6f/p/+n/6f/q/+r/6v/r/+z/7P/s/+3/7//v//H/8//z//T/9f/2
//b/9//4//n/+v/8//3//v///wAAAwAEAAUABgAFAAYABgAGAAYABgAGAAYABAAEAAMA
AgADAAIAAQABAP///v/9//z/+//7//n/+P/3//b/9f/0//P/8v/x//D/7//v/+7/7f/u
/+7/7f/s/+n/6f/o/+f/5v/m/+X/4//j/+L/4f/h/+D/3//e/93/3P/c/9v/2//Z/9n/
2f/Y/9r/2f/Z/9n/2//b/9v/2//c/93/3v/g/+L/4//j/+X/5f/l/+f/6P/p/+r/6//s
/+3/7v/v//D/8//0//X/9f/1//X/9//3//j/9//3//j/9//3//f/9//3//j/+P/4//b/
9v/1//X/9P/0//T/9P/0//T/9P/0//T/8//z//P/9f/0//P/8//x//D/8P/w//L/8v/y
//H/8f/x//H/8f/w//D/8P/w//D/8P/w/+//7//v/+//7//u/+7/7v/u/+7/7v/u/+7/
7f/v/+//7//v/+//7//v/+//8P/w//D/8P/u/+7/7v/u//D/8P/x//P/8//0//T/9P/z
//P/8//z//X/9f/1//b/+P/4//j/+P/3//n/+v/6//v/+v/6//r/+f/5//n/+P/1//P/
8f/x//L/8v/w//D/8P/x//H/8v/0//T/8v/x/+7/7f/s/+z/7f/t/+z/7P/u/+7/7v/u
/+7/7v/v/+//7f/t/+3/7P/u/+7/7P/k/9v/2//i//H/BwAhAEAAYQCKAL4A/QA1AWwB
nAGwAZ8BbAEhAcoAdgAmAO3/0f/E/8L/xf/I/87/0//V/9n/3v/g/+P/5f/m/+n/6f/p
/+n/6f/p/+r/6v/r/+v/7f/u/+//7//v//D/8P/x//D/8P/w//D/8P/w//H/8f/x//H/
8f/y//L/8v/y//P/8//z//P/8//z//P/8//z//T/8//z//P/8f/x//D/8P/u/+7/7v/u
/+//8P/w//H/8v/y//L/8v/z//P/8//z//H/8v/y//P/8//z//T/9f/3//f/+f/5//n/
+f/6//r//P/9//7//v/8//3/////////AQABAAIAAwAEAAQABQAEAAUABgAIAAcACAAJ
AAoACwAMAA0ADgAPABAAEAAQABIAEgASABIAEgASABEAEAAPAA4ADQANAAsACgAJAAgA
BwAHAAUABAAFAAQAAwACAAEAAAD///7//f/9//z/+//6//r/+f/4//n/+f/4//f/9P/0
//P/8f/x//D/7//v/+7/7f/s/+v/6v/q/+n/6f/p/+n/6f/o/+j/5//n/+f/6P/p/+r/
6//r/+v/6//s/+7/7//v//H/8//z//X/9v/1//b/9//4//n/+v/7//z//f/+//////8B
AAEAAwADAAQAAwADAAQABQAFAAUABQAFAAYABgAGAAYABgAFAAUABAAEAAQABAAEAAQA
BAAEAAQAAwADAAMAAwACAAEAAQABAAAAAAAAAAAAAAAAAP/////////////+//7//v/+
/wAA/v/+//7//v/+//7//v/+//3//f/9//3//f/9//3//f/9//z//P/8//z//P/8//z/
/P/8//z//f///wEAAgACAAIAAQABAAEAAQABAAEAAQACAAIAAgACAAIAAwAFAAYABgAF
AAQABAAEAAMAAwADAAIA///9//v/+//8//z/+v/6//r/+//7//z//P/8//r/+f/2//X/
9P/0//X/9f/0//T/9P/0//T/9P/0//T/9f/1//X/9f/1//T/9P/2//D/6v/j/9//5v/1
/wkAIQA+AGEAiAC2APUAMwFqAZwBvAGzAYgBRQH0AJwASAAHAOH/0v/O/8//0v/U/9n/
2//f/+L/5v/n/+n/6v/r/+v/6f/p/+n/6f/s/+z/7f/t/+v/7P/t/+3/7f/u/+7/7//w
//D/8P/w//D/8P/x//H/8f/x//H/8v/y//L/8v/z//H/8f/x//H/8f/x//H/8f/w/+//
7//v/+//7//u/+7/7v/u/+7/7v/u/+7/7f/t/+7/7v/u/+7/7f/t/+3/7f/v//D/8P/x
/+//7//w//H/8f/x//P/8//z//P/9P/0//T/9f/2//b/9v/3//n/+f/5//v/+//8//3/
/v/+////AgADAAQABgAFAAYABwAIAAsADAANAA4ADwAQABAAEAAOAA4ADgAOABAAEAAP
AA4ADQAMAAsACwAJAAgABwAGAAUABQADAAIAAQAAAP///v/9//z/+//6//f/9//2//X/
9P/0//P/8v/x//H/8P/v/+7/7v/t/+v/6//q/+n/6f/o/+f/5v/l/+L/4v/h/+H/4f/h
/+H/4P/e/93/3f/d/9//3//f/9//3//f/9//4P/g/+H/4f/j/+H/4f/j/+T/4//k/+X/
5v/n/+j/6f/q/+v/7P/t/+3/7//v//H/8f/y//H/8f/y//P/8//z//P/8//0//T/9P/0
//T/8//z//L/8v/y//L/8v/y//L/8v/y//H/8f/x//H/8P/v/+//7//u/+7/7v/u/+7/
7v/t/+3/7f/t/+3/7P/s/+z/7P/u/+z/7P/s/+z/7P/s/+z/7P/s/+z/6//r/+v/6//r
/+v/6//r/+v/6P/o/+j/6P/o/+j/6P/o/+r/6v/r/+3/7f/u/+7/7v/t/+3/7f/t/+//
7//v//D/7v/u/+7/7v/v//H/8v/y/+//7v/u/+7/7//v/+//7v/r/+n/5//n/+b/5v/k
/+T/5P/l/+X/5v/k/+T/4v/h/+L/4f/g/+D/4f/h/+D/4P/g/+D/4P/g/+D/4P/h/+H/
4f/h/+H/4P/e/97/3P/W/83/zf/U/+P/9/8RADAAUwB6AK4A7QAlAVgBhgGYAYEBUAEL
Ab4AagAcAOX/yf/A/8D/v//A/8T/yf/L/8//0v/S/9P/1f/U/9X/1f/V/9X/1f/V/9b/
1v/X/9f/1//Y/9n/2f/Z/9r/2v/b/9z/3P/c/9z/3P/c/93/3f/d/93/3f/e/97/3v/e
/9//3f/d/93/3f/d/93/3f/d/9z/2//b/9v/2//b/9r/2v/a/9r/2v/a/9r/2v/Z/9n/
2v/a/9r/2v/b/9v/2//b/9v/3P/c/93/3f/d/97/3//f/9//4f/h/+H/4f/i/+L/4v/j
/+T/5P/k/+X/5//n/+X/5//n/+j/6//s/+z/7f/u/+//8P/y//P/9P/1//b/9//4//n/
+v/5//r/+v/6//z//P/8//z//P/8//v/+v/7//r/+f/5//f/9v/1//T/8//z//H/8P/v
/+7/7f/s/+v/6v/p/+j/5//n/+b/5f/k/+T/4//i/+H/4f/g/9//4P/g/9//3f/d/9z/
2//b/9r/2f/Y/9f/1v/W/9X/1f/V/9X/1f/U/9T/0//T/9P/0//T/9P/0//R/9H/0f/S
/9L/0//T/9X/1f/V/9f/2P/X/9j/2f/a/9v/3P/d/97/3//g/+H/4f/f/9//4f/h/+L/
4f/h/+L/5f/l/+X/5f/l/+b/5v/m/+b/5v/l/+X/5P/k/+T/5P/k/+T/5P/k/+T/4//j
/+P/5f/k/+P/4//j/+L/4v/i/+L/4v/i/+H/4f/h/+H/4f/i/+L/4v/g/+D/4P/g/+D/
4P/g/+D/3//f/9//3//f/+H/4f/h/+H/4P/g/+D/4P/g/+D/4P/g/+D/4P/h/+P/4//k
/+T/5P/l/+X/5f/l/+X/5f/l/+b/5P/k/+T/5P/l/+f/6P/o/+f/5v/m/+b/5//n/+f/
5v/h/9//3f/d/97/3v/c/9z/3P/d/93/3v/g/+D/3v/d/9z/2//a/9r/2//b/9r/2v/a
/9r/2v/a/9r/2v/b/9v/2//b/9v/2v/a/9r/1v/S/8v/yf/O/93/7/8HACQARwBsAJwA
1wAPAUQBbgGAAW0BPAH5AKwAXAAQANf/u/+y/7L/tf+4/7z/wf/F/8f/yv/M/83/z//Q
/8//z//P/8//z//P/9D/0P/R/9H/0//U/9X/1f/V/9b/1v/X/9b/1v/W/9b/2P/Y/9n/
2f/X/9f/1//Y/9j/2P/Y/9n/2//b/9v/2//b/9v/2//b/9r/2f/Z/9n/2f/Z/9j/2P/Y
/9j/2P/Y/9j/2P/X/9f/2v/a/9r/2v/Z/9n/2f/Z/9v/3P/c/93/3f/d/97/3//f/9//
4f/h/+H/4f/i/+L/5P/l/+b/5v/k/+X/5//n/+f/6f/p/+r/6//s/+z/7f/u/+//8P/y
//X/9v/3//j/9//4//n/+v/9//7//v/+//z//P/8//z//P/8//v/+v/5//j/9//3//X/
9P/z//L/8f/x/+//7v/t/+z/6//q/+n/6P/n/+b/5f/l/+T/4//k/+T/4//i/9//3//e
/93/3v/e/93/2//b/9r/2f/Z/9j/1//W/9X/1P/U/9P/0//T/9P/0//S/9L/0f/R/9H/
0//T/9P/0//V/9X/1f/W/9b/1//X/9n/2f/Z/9v/3P/f/+D/4f/i/+P/5P/l/+b/5//o
/+n/6f/p/+n/6//r/+r/6f/p/+r/6//r/+v/6//r/+z/7P/s/+z/7P/r/+v/6v/q/+r/
6v/q/+r/6v/q/+r/6f/p/+n/6//q/+n/6f/p/+j/6P/o/+r/6v/q/+n/6f/p/+n/6f/o
/+j/5v/m/+b/5v/o/+j/6P/n/+X/5f/l/+X/5//n/+f/5//m/+b/5v/m/+b/5v/m/+b/
5v/m/+f/6f/p/+r/6v/q/+v/6//r/+v/7f/t/+3/7v/u/+7/7v/u/+//8f/y//L/8f/w
//D/8P/t/+3/7f/s/+v/6f/n/+f/6P/o/+b/5v/o/+n/6f/q/+r/6v/o/+f/5v/l/+T/
5P/j/+P/4v/i/+T/5P/k/+T/5P/k/+X/5f/l/+X/5f/k/+T/4v/g/9r/1f/T/9z/6/8B
ABsAOABZAIIAtgD1AC8BYAGMAZoBgQFKAf8ArABaAA4A3f/D/7r/vP+//8L/yP/L/8//
0//W/9r/3f/d/97/3f/f/9//3//f/9//4v/i/+P/4//h/+L/4//j/+X/5v/m/+f/5v/m
/+b/5v/m/+b/5//n/+n/6f/p/+r/7P/s/+z/7f/r/+v/6//r/+n/6f/p/+n/6v/p/+n/
6f/p/+n/6P/o/+r/6v/q/+r/6P/o/+f/5//o/+j/6P/o/+n/6f/p/+n/6//s/+z/7f/r
/+v/7P/t/+3/7f/v/+//8f/x//L/8v/w//H/8v/y//L/8//1//X/9f/3//f/+P/7//z/
/P/9//7///8AAAIAAwAEAAUABgAHAAgACQAKAA0ADgAOAA4ADAAMAAwADAAOAA4ADQAM
AAsACgAJAAkABgAEAAIAAAABAAEA///+//3//P/7//r/+f/4//f/9v/3//f/9v/1//T/
9P/z//L/7//v/+7/7f/q/+r/6f/n/+f/5v/l/+X/5v/l/+T/4//i/+L/4f/h/9//3//f
/97/4f/h/+L/4//l/+X/5f/l/+X/5f/l/+b/6P/p/+n/6//p/+n/6//s/+//8P/x//L/
8f/y//P/9P/1//b/9//3//n/+f/7//v//P/7//v//P/9//3//f/9//3//v/+//7//v/+
//3//f/8//z//P/8//z//P/8//z//v/9//3//f////7//f/9//v/+v/6//r/+v/6//r/
+f/7//r/+v/6//r/+v/4//j/+P/3//n/+f/5//n/+//7//v/+//4//j/+P/4//r/+v/6
//r/+v/6//v//f/9//7//v/+////////////////////AAAAAAAAAAAAAAEAAwAEAAQA
AwACAAIAAgABAAEAAQAAAP///f/7//v/+v/6//j/+P/6//v/+//8//z//P/6//n/+P/3
//b/9v/3//f/9v/2//b/9v/2//b/9v/2//f/9//3//f/9//2//b/9v/0/+z/4//h/+r/
+f8PACkASABtAJYAygAJAUcBfAGqAb4BqwF4ATEB3ACEADQA+//b/87/zv/R/9L/1v/b
/9//4f/m/+j/6f/r/+z/7f/t/+3/7f/t/+3/7v/u/+//7//v//D/8f/x//H/8v/y//P/
8v/y//L/8v/0//T/9f/1//X/9f/1//b/9P/0//T/9f/3//f/9//3//X/9f/1//X/9P/z
//P/8//z//P/8v/y//L/8v/y//L/8v/y//H/8f/y//L/8v/y//P/8//z//P/8//0//T/
9f/1//X/9v/3//f/9//5//n/9//3//j/+P/6//v//P/8//z//f///////f//////AAAB
AAIAAgADAAQABQAGAAgACwAMAA0ADgANAA4ADwAQABEAEgASABIAEgASABIAEgASABIA
EQAQABEAEAAPAA8ADwAOAA0ADAAJAAkABwAGAAUABAADAAIAAQAAAP///v/9//3//P/7
//j/+P/3//b/9f/1//T/8//y//L/8f/v/+//7v/t/+3/7P/r/+r/6f/o/+j/5//n/+X/
5f/l/+T/5v/l/+X/5f/j/+P/4//j/+P/4//j/+T/5P/l/+X/5//l/+X/5//o/+n/6v/r
/+z/6//s/+3/7v/v//D/8f/x//H/8f/z//P/9P/z//P/9P/3//f/9//3//f/+P/4//j/
9v/2//X/9f/2//b/9v/2//b/9v/2//b/9v/1//X/9f/3//b/9f/1//X/9P/0//T/9P/0
//T/8//x//H/8f/y//D/8P/w//D/8P/w//D/7//v/+//7//v/+//7//v/+//7v/u/+7/
7v/w//D/8P/w/+7/7v/v//H/8f/y//L/8v/x//H/8f/x//H/8f/x//L/9P/0//T/9P/0
//X/9f/0//P/8v/y//L/8//z//P/8v/v/+3/6//r/+z/7P/q/+r/6P/p/+n/6v/q/+r/
6P/n/+b/5f/k/+T/5f/l/+T/5P/k/+T/5P/k/+L/4v/j/+P/4//j/+P/4v/k/+L/3v/Y
/9H/z//W/+P/9/8RADAAUwB6AK4A6wAnAVwBigGiAY8BYAEdAcwAeAAoAOv/y//A/77/
wf/C/8b/y//N/8//0v/U/9X/1//Y/9f/2f/X/9f/1//X/9j/2P/Z/9n/2f/a/9v/2//b
/9z/3P/d/9z/3P/c/9z/3P/c/93/3f/f/9//3//g/97/3v/e/9//3//f/9//3//f/9//
3//f/97/3f/d/93/2//b/9r/2v/Y/9j/2P/Y/9j/2P/X/9f/2P/Y/9j/2P/X/9f/1//X
/9n/2v/a/9v/2//b/9z/3f/d/93/3//f/9//3//g/+D/4P/h/+L/4v/i/+P/5f/l/+X/
5//n/+j/5//o/+j/6f/q/+v/7P/u/+3/7v/v//D/8f/y//P/9P/3//j/+P/4//j/+P/4
//j/+v/6//n/+P/3//b/9f/1//P/8v/x//D/7//v/+3/7P/r/+r/6f/o/+f/5v/l/+T/
4//j/+L/4f/g/+D/3//e/93/3f/c/9v/2v/a/9n/1//Z/9j/1//X/9b/1f/U/9P/0v/S
/9H/0f/P/8//z//O/87/zf/N/83/y//L/8v/y//J/8n/yf/K/8v/y//K/8v/y//L/83/
zv/N/87/z//Q/8//0P/R/9L/0//U/9X/1f/X/9f/2f/Z/9r/2f/Z/9r/2//b/9v/2//b
/9z/3P/c/9z/3P/b/9v/3P/c/9z/3P/c/9z/3P/c/9z/2//b/9v/3f/c/9v/2//Z/9j/
2P/Y/9j/2P/Y/9f/1//X/9f/1//W/9b/1v/W/9b/1v/U/9T/1P/T/9X/1f/V/9X/0//T
/9P/0//U/9T/1P/U/9L/0v/S/9L/1P/U/9X/1//X/9j/2P/Y/9f/1//X/9f/1//X/9f/
2P/Y/9j/2P/Y/9f/2f/a/9r/2f/Y/9j/2P/X/9f/1//W/9P/0f/P/8//zv/O/8z/zP/M
/83/zf/O/87/zv/M/8v/yv/J/8j/yP/J/8n/yP/I/8j/yP/I/8j/xv/G/8f/x//H/8f/
x//G/8j/yP/C/7z/tf+1/77/z//h//v/GgA9AGYAmgDXAA0BPgFkAWwBUQEaAdUAhgA0
AOr/t/+j/57/oP+h/6T/qv+t/6//sf+0/7b/t/+5/7r/uf+5/7n/uf+5/7n/uv+6/7v/
u/+7/7z/vf+9/73/vv++/7//vv++/77/vv/A/8D/wf/B/7//v/+//8D/wP/A/8D/wf/B
/8H/wf/B/8H/wf/B/8H/wP+//7//v/+//7//vv++/77/vv++/77/vP+8/7v/u/+8/7z/
vP+8/77/v//A/8H/v//A/8D/wf/B/8H/wv/D/8P/w//F/8X/xf/F/8b/xv/E/8X/xv/G
/8b/x//J/8n/yf/L/8v/zP/N/87/zv/P/87/z//Q/9L/0//U/9X/1v/X/9j/2f/a/9v/
3P/c/9z/3P/c/9z/3P/a/9r/2f/Y/9n/2P/X/9f/1f/U/9P/0v/R/9H/z//O/83/zP/L
/8r/yf/I/8f/xv/H/8f/xv/F/8T/xP/D/8L/wf/B/8D/v/++/77/vf+7/7v/uv+5/7n/
uP+3/w==
         </WaveFormData>
      </LeadData>
      <LeadData>
         <LeadByteCountTotal>10000</LeadByteCountTotal>
         <LeadTimeOffset>0</LeadTimeOffset>
         <LeadSampleCountTotal>5000</LeadSampleCountTotal>
         <LeadAmplitudeUnitsPerBit>4.88</LeadAmplitudeUnitsPerBit>
         <LeadAmplitudeUnits>��V</LeadAmplitudeUnits>
         <LeadHighLimit>2147483647</LeadHighLimit>
         <LeadLowLimit>268435456</LeadLowLimit>
         <LeadID>V6</LeadID>
         <LeadOffsetFirstSample>0</LeadOffsetFirstSample>
         <FirstSampleBaseline>0</FirstSampleBaseline>
         <LeadSampleSize>2</LeadSampleSize>
         <LeadOff>FALSE</LeadOff>
         <BaselineSway>FALSE</BaselineSway>
         <ExcessiveACNoise>FALSE</ExcessiveACNoise>
         <MuscleNoise>FALSE</MuscleNoise>
         <LeadDataCRC32>48006538</LeadDataCRC32>
         <WaveFormData>
9//2//b/9v/2//b/9//3//f/+P/6//r/+v/6//v/+//7//v/+//7//v/+//7//z//P/8
//z//v/+//7//v/+//7//v/+//7/+//6//n/9v/2//b/9//3//X/9f/2//b/9//3//f/
9//1//T/9P/z//D/8P/w//D/8P/w//D/8P/w//D/7//v//H/8f/x//H/8f/x//H/8f/v
/+z/6P/k/+j/9P8AAAsAGQAqAEAAXwCEAKoAzQDyAAwBEAH+ANoArQB+AFEAKwAPAP//
+f/0//D/8P/x//H/8f/w//L/8//y//L/8v/x/+//7//v/+//8f/x//H/8f/v/+//8P/w
//L/8v/y//L/9P/0//T/9P/z//P/8//z//X/9f/1//X/9f/1//b/9v/2//b/9//3//f/
9//3//f/9f/1//X/9f/2//b/9v/2//j/+P/4//j/+//8//3///////////////3//f/9
//3//f/9//7//v/8//z//P/9//3//f/+//7//v/+/////////wEAAQACAAMAAwAEAAUA
BQAFAAcACAAHAAgACQAKAAwADgAQABMAFAAVABYAFwAYABkAGgAbABoAGwAbABsAHQAe
AB4AHgAcABwAHAAaABoAGQAZABgAFQAVABQAEwASABEAEQAQAA4ADQAMAAsACgAJAAgA
BwAGAAUABAAEAAMAAgABAAEA/v/9//3//P/7//r/+v/5//j/9//2//b/9P/0//T/9P/0
//P/8//z//L/8v/y//L/8v/x//H/8f/z//P/9P/0//T/9P/0//T/9v/3//f/+f/6//r/
+v/6//r/+//9//3//f/9//7/AAAAAAEAAgACAAIAAgADAAMABAAEAAQABAAEAAUABQAG
AAYABQAFAAUABQAGAAYABQAFAAUABQAFAAMAAgACAAIAAgACAAIAAgADAAIAAgACAAAA
AAD/////AQABAAEAAAD+//7//v///wEAAQABAAEAAAAAAAAAAAAAAP//AAD+//7//v/+
//7//v/+//3///////////////////////////////7//P/8//z//P////////8AAAIA
AgACAAIAAQABAAEAAQADAAMAAwADAAMABAAEAAQABAAGAAYABgAGAAYABgAGAAYABgAF
AAQABQACAAAAAAABAAEA//////7//v////////////3//P/8//v/+v/6//j/+P/4//j/
+v/6//r/+v/7//v/+//7//n/+f/5//n/+f/5//n/9v/y/+z/6v/w//z/CwAZACgAPABV
AHgAngDBAOQACgEgAR4BBgHfALAAfwBPACsAEwAHAP7/+v/4//f/9//5//j/+P/5//b/
9v/4//f/9//3//f/9//1//X/9f/1//X/9f/2//b/9v/2//b/9v/4//j/+P/4//f/9//3
//f/9//3//f/9//3//f/+P/4//j/+P/5//n/+f/5//n/+f/5//n/+f/5//r/+v/6//r/
+v/6//r/+v/6//r/+v/7//v/+//7//v/+//7//v/+//7//v//P/8//7//v/+/////f/9
//7//v8AAAAAAQABAP//AQABAAIAAwADAAQABQAFAAUABwAIAAkACgALAAwADQAOAA8A
EQASABMAFAAVABYAFwAYABkAHAAdAB0AHQAdAB4AHgAeAB4AHgAeABwAHAAbABsAGgAZ
ABkAGAAXABQAEwATABIAEgARABAADwAOAA0ADAALAAgABwAGAAYABQAEAAMAAwACAAEA
AQAAAP///v/+//3//P/7//r/+v/4//j/+P/4//b/9f/1//X/9P/0//T/9P/0//P/8//z
//P/8//0//T/9P/0//T/9P/2//f/9//5//n/+P/3//b/9v/3//n/+f/5//n/+v/8//z/
/f/+//7//v/+//////8CAAIAAgACAAIAAwADAAQAAgABAAEAAQABAAIAAgABAAEAAQAB
AAEAAQAAAAAAAAAAAAAAAAAAAP///v/+//7//v/+//3//f/9//3//f/8//z//P/8//3/
+//7//v/+//6//r/+v/6//z/+//7//v/+//6//r/+v/6//r/+v/6//r/+v/6//n/+f/5
//n/+f/5//n/+f/5//n/+f/5//j/+P/4//j/+P/5//n/+f/6//z//P/8//z//f/9//3/
/f////////////3//v/+//7//v8AAAAAAAAAAAAAAAAAAAAAAAD///7//f/6//j/+P/7
//v/+f/5//j/+P/5//n/+f/5//f/9v/2//X/9P/0//T/9P/0//T/9P/0//T/9P/z//P/
8//z//P/8//z//P/8//z//P/7v/o/+b/6v/0/wAADQAbAC4ARABhAIYAqADLAO4ADAEU
AQYB5AC7AIwAWwAxABUABQD///j/9v/0//X/9f/z//T/9P/z//L/8v/y//H/8f/x//H/
8f/x//H/8f/x/+//7//w//D/8P/w//D/8P/y//L/8v/y//P/8//z//P/8//z//P/8//z
//P/9P/0//L/8v/z//P/8//z//P/8//z//P/8//z//T/9P/0//T/9P/0//T/9P/0//T/
9P/1//X/9f/1//X/9f/1//X/9f/1//X/9v/2//b/9v/2//f/9//3//j/+P/4//j/+f/5
//f/+f/5//r//f/9//7/////////AQACAAMABAAFAAYABQAGAAcACQAKAAsADAANAA4A
DwAQABEAEgATABMAEwATABQAFAAUABYAFgAWABQAFAATABMAEgAPAA8ADgANAAwACwAL
AAoACAAHAAYABQAEAAMAAgABAP7//f/8//z//f/8//v/+//6//n/+f/4//f/9v/2//X/
9v/1//T/9P/y//L/8v/y//D/7//v/+//8P/w//D/8P/u/+3/7f/t/+3/7f/u/+7/7v/u
/+7/7v/u/+//7//x//L/8v/y//L/8v/z//X/9f/1//X/9v/4//j/+f/6//r//P/8//3/
/f/8//z//P/8//z//f/9//7//v/9//3//f/9//7//v/9/////////////f/8//z//P/8
//z//P/8//v/+v/6//r/+v/6//n/+f/3//f/9//2//j/+P/4//n/9//3//f/9//2//b/
9v/2//j/9//3//f/9//2//b/+P/2//b/9v/2//b/9v/2//X/9f/1//X/9f/1//X/9f/1
//f/9//3//b/9v/2//b/9v/3//f/9//4//r/+v/6//r/+//7//v/+//7//v/+//7//n/
+v/6//r/+v/8//z//P/8//z//P/8//z//P/7//r/9//0//L/8v/1//X/8//z//T/9P/1
//X/9f/1//P/8v/y//H/8P/w//D/8P/w//D/8P/w//D/8P/v/+//7//v/+//7//v/+//
7//v/+//6v/m/+T/7P/4/wIADQAdADIASgBpAIwArgDRAPIABgH+AOYAwACXAGgAPQAZ
AAUA/f/5//T/8v/0//P/8f/x//L/8P/v/+7/7v/u/+3/7//v/+//7//t/+3/7f/t/+//
7//w//D/8P/w//D/8P/w//D/8P/w//H/8f/x//H/8f/x//H/8f/x//H/8v/y//D/8P/x
//H/8//z//P/8//z//P/8//z//L/8v/y//L/8v/y//L/8v/y//L/8v/z//P/8//z//P/
8//z//P/8//z//P/9P/0//T/9P/0//X/9f/1//b/9v/4//j/+f/5//n/+//7//z//f/9
//7////9//3///8AAAMABAAFAAYABQAGAAcACQAKAAsADAANABAAEQASABMAFAAVABUA
FQATABQAFAAUABQAFAAUABIAEgARABEAEAAPAA8ADgANAAwACwALAAoACAAHAAYABQAE
AAMAAgABAAAA///+//7//f/8//v/+//8//v/+//6//f/9v/2//X/9v/1//T/9P/y//L/
8v/y//L/8f/x//H/8P/w//D/8P/w/+//7//v//H/8f/y//L/8v/y//L/8v/y//P/8//1
//b/9v/2//b/9v/3//n/+f/7//v//P/+//z//f/+//7//v/+///////+//7//v/+/wAA
AQABAAIAAgABAAEAAQD//wAAAAD////////////////+//7//v/+//7//v/+//3//P/8
//z//P/8//v/+//7//v/+//6//r/+v/6//v/+//7//v/+//6//r/+v/6//r/+f/5//n/
+f/6//r/+v/6//r/+v/6//r/+f/5//n/+f/5//n/+f/5//n/+f/5//n/+P/6//r/+v/6
//v/+//7//z//v/+//7//v////////////3//f/9//3///8AAAAAAAAAAAIAAgACAAIA
AgACAAIAAgACAAEAAAD9//r/+P/4//v/+//5//n/+v/6//v/+//7//v/+f/4//r/+f/4
//j/9v/2//b/9v/2//b/9v/2//X/9f/1//X/9f/1//X/9f/1//X/9f/w/+z/6v/w//j/
BAAPAB8AMgBIAGcAigCsAM0A7gAIAQYB7gDMAKEAcgBFACMACwABAP3/+P/2//T/9f/1
//X/9P/0//P/8v/0//T/8//z//P/8//z//H/8f/x//H/8f/x//L/8v/y//L/8v/y//T/
9P/0//T/9f/1//X/9f/1//X/9f/1//X/9f/2//b/9P/0//X/9f/3//f/9//3//X/9f/1
//X/9v/2//b/9v/2//b/9v/2//b/9v/2//f/9//3//f/9//3//f/9//3//f/9//4//j/
+P/4//j/+f/5//n/+v/6//r/+v/7//v/+//9//3//v//////AAABAAEAAQADAAQABQAG
AAcACAAJAAoACwANAA4ADwAQABEAFAAVABYAFwAWABcAFwAXABcAGAAYABgAFgAWABYA
FAAUABMAEwASABEAEQAQAA8AEAAPAA8ADgAKAAkACAAHAAYABQAEAAMAAgABAAAAAAD/
//7//f/9//z/+//7//r/9//2//b/9f/2//X/9P/0//P/8v/x//D/8P/v/+//7//u/+7/
7v/u/+7/7f/t/+3/7//v//D/8P/x//L/8//0//T/9f/1//f/9v/2//b/9v/2//f/+f/5
//n/+f/6//z//v///wAAAAAAAAAAAQABAAAAAAAAAAAAAAABAAEAAgAAAP//////////
AAAAAP///f/9//3//f/9//z//P/8//z//P/8//z//f/8//z//P/6//r/+f/5//n/+f/5
//j/+v/6//r/+//6//n/+P/3//j/+P/4//j/+P/5//f/9//4//j/+P/4//j/+P/4//j/
9//3//f/9//3//f/9//3//f/9//3//f/9v/4//j/+P/4//n/+f/5//r//P/8//z//P/8
//v/+v/5//v/+//7//v//f/+//7//v/+/wAAAAAAAP7//v/+//7//v/+//3//P/7//j/
9v/2//n/+f/3//f/9v/2//f/9//5//n/9//2//T/8//y//L/8v/y//L/8v/y//L/8v/y
//P/8//z//P/8f/x//H/8f/z//P/8f/s/+b/4v/q//T/AgAPAB0AMABIAGcAjgCyANUA
+gASARYB/gDWAKkAegBLACUADQD///X/8P/u//D/8f/v/+//8P/w//H/8v/y//L/8//x
//H/8f/x/+//7//v/+//7//v//D/8P/w//D/8P/w//L/8v/y//L/8f/x//H/8f/z//P/
8//z//P/8//0//T/8v/y//P/8//z//P/8//z//X/9f/1//X/9P/0//T/9P/0//T/9P/0
//b/9v/2//f/9f/1//X/9f/1//X/9f/1//X/9f/2//b/9v/2//b/9//3//f/+P/4//r/
+v/7//v/+//9//3//v//////AAABAAEAAQADAAQABQAGAAcACAAJAAoACwANABAAEQAS
ABMAFAAVABYAFwAWABcAFwAXABkAGgAaABoAGAAYABgAFgAWABUAFQAUABMAEwASABEA
EgARABEAEAAMAAsACgAJAAgABwAGAAUABAADAAIAAgABAAAA//////z/+//7//r/+f/4
//j/9//2//X/9P/0//L/8v/y//L/8P/v/+//7//w//D/8P/w/+7/7f/t/+3/7v/v//H/
8v/y//L/8v/y//L/8//z//X/+P/4//j/+P/2//f/+f/5//v/+//8//7//v///wAAAAAA
AAAAAQABAAQABAAEAAQAAwADAAIAAgAEAAMAAwADAAEAAgACAAEAAQABAAEAAQABAAAA
AAAAAP7//v/+//7////+//7//v/+//7//f/9//3//f/9//z//P/8//z//f/7//v/+//7
//z//P/8//z//P/8//z//P/8//v/+//7//v/+//5//n/+f/5//n/+f/5//j/+P/4//j/
+P/5//n/+f/6//z//P/8//z//f/9//3//f/9//3//f/9//3//v/+//7//v8AAAAAAAAA
AAAAAAAAAAAAAAD///7//f/6//j/+P/7//v/+f/5//r/+v/7//v/+f/5//f/9v/2//X/
9P/0//T/9P/0//T/9P/0//T/9P/z//P/8//z//P/8//z//P/8//z//H/7v/o/+T/5v/y
/wAACwAdADAARgBhAIYArADPAPQAEgEaAQgB6AC9AIwAWwAxABUABwD9//j/8v/y//P/
8//x//L/8v/z//L/8v/y//H/7//v/+//7//x//H/8f/x//H/8f/y//L/8v/y//L/8v/y
//L/8v/y//P/8//z//P/8f/x//H/8f/x//H/8v/y//L/8v/z//P/8//z//P/8//x//H/
8f/x//T/9P/0//T/9P/0//T/9P/0//T/9P/1//X/9f/1//X/8//z//P/8//1//X/9v/2
//T/9P/0//X/9f/1//b/9v/2//b/9//3//f/+f/5//r/+//7//z//f/9//3///8AAAEA
AgADAAQABwAIAAkACwAKAAsADAANABAAEQASABMAFAAVABUAFQATABQAFAAUABYAFgAW
ABQAFAATABMAEgARABEAEAAPAA4ADQANAAwACAAHAAYABQAEAAMAAgABAAAA///+//7/
/f/8//v/+//4//f/9//2//X/9P/0//P/9P/z//L/8v/w//D/8P/w//D/7//v/+//7P/s
/+z/7P/s/+v/6//r/+3/7f/u/+7/7P/s/+z/7P/s/+3/7f/v/+7/7v/u/+7/7v/v//H/
8f/z//P/9P/2//T/9f/2//b/+P/4//n/+f/6//r/+v/6//r/+//7//z//P/7//v/+//7
//z//P/7//v/+//7//v/+//6//r/+v/6//r/+v/6//n/+P/4//j/9v/2//X/9f/3//f/
9//2//b/9v/2//f/9f/1//X/9f/2//b/9v/2//b/9v/2//b/9P/0//T/8//1//X/9f/1
//X/9f/1//X/8//z//P/8v/0//T/9P/0//X/9f/1//b/+P/4//j/+P/3//f/9//3//n/
+f/5//n/+f/6//r/+v/6//z//P/8//r/+v/6//r//P/8//v/+v/5//b/9P/0//P/8//x
//H/9P/0//X/9f/z//P/8f/w//L/8f/w//D/8P/w//D/8P/w//D/8P/w/+3/7f/t/+3/
7//v/+//7//t/+3/7f/o/+L/4v/o//L//v8LABsALgBGAGMAiACqAMsA8AAIAQYB7gDM
AKEAcgBHACEACwABAPn/9P/w//L/8f/x//H/8P/w/+//7P/q/+z/7f/r/+v/6//r/+v/
6//r/+v/6//r/+z/7P/s/+z/7P/s/+z/7P/s/+z/7f/t/+3/7f/t/+3/7f/t/+3/7f/u
/+7/8P/w//H/8f/y//P/9P/1//X/9f/1//X/9f/0//P/8v/y//L/8v/y//L/8v/y//P/
8//z//P/8//z//P/8//z//P/8//0//T/9P/0//T/9f/1//X/9v/2//b/9v/3//f/9f/3
//f/+P/5//n/+v/7//v/+//9//7///8AAAEAAgADAAQABQAHAAgACQAKAAsADAANAA4A
DwAQABEAEQARABEAEgASABIAEgASABIAEAAQAA8ADwAOAA0ADQAMAAsACgAJAAkACAAG
AAUABAADAAIAAQAAAP//AAD///7//v/7//r/+f/5//r/+f/5//j/9//2//b/9f/0//P/
8v/y//D/8P/w//D/7v/t/+3/7f/u/+7/7v/u/+7/7f/t/+3/7f/t/+7/7v/s/+z/7P/s
/+z/7f/t/+//7v/u/+7/7v/w//H/8//z//H/8f/y//T/9P/1//b/9v/2//b/9//3//j/
+P/4//j/+P/5//n/+v/6//n/+f/5//n/+v/6//n/+f/5//n/+f/5//j/+P/4//j/+P/4
//j/9//2//b/9v/4//j/9//3//f/9//3//b/9P/0//T/9f/3//X/9f/0//T/9P/0//T/
9P/0//T/8//x//H/8f/x//P/8//z//P/8//z//P/8v/y//L/8v/y//X/9f/1//b/9v/2
//b/9v/3//f/9//3//f/9//3//f/9//4//j/+P/4//r/+v/6//r/+v/6//r/+v/6//n/
+P/3//T/8v/y//H/8f/v/+//8v/y//P/8//z//P/8f/w//D/7//u/+7/8P/w//D/8P/u
/+7/7v/u/+3/7f/t/+3/7f/t/+3/7f/t/+3/7f/q/+b/4v/m//D//P8HABUAKABAAFsA
fACgAMMA5AD6APoA5ADCAJkAbABBAB0ABwD7//X/8P/u/+7/7//x/+//7v/u/+//7v/u
/+z/6f/r/+v/6//r/+v/6//r/+v/6//r/+z/7P/s/+z/7P/s/+z/7P/s/+z/7f/t/+3/
7f/t/+3/7f/t/+v/6//s/+z/7v/u/+//7//v/+//7//v/+//7//v/+//8P/w//D/8P/u
/+7/7v/u//D/8P/w//H/8f/x//H/8f/x//H/8f/x//H/8f/y//L/8v/y//L/8//z//P/
9P/0//T/9P/1//X/9f/3//f/+P/5//n/+v/7//v/+//9//7///8AAAEAAgADAAQABQAH
AAgACQAKAAsADAANAA4ADwAQABEAEQARABEAEgASABIAEgASABIAEAAQAA8ADwAOAA0A
DQAMAAsACgAJAAkACAAIAAcABgAFAAIAAQAAAP///v/9//z//P/7//r/+f/5//j/9//3
//b/9f/0//T/8//0//P/8v/y//D/8P/w//D/7v/t/+3/7f/s/+z/7P/s/+z/6//r/+v/
6//r/+z/7P/u/+7/7v/u/+7/7//v//H/8v/y//L/8v/0//X/9//3//f/9//4//r/+P/5
//r/+v/8//z//f/9//z//P/8//z/+v/7//v//P/8//v/+//7//v//P/8//v/+//7//v/
+//7//r/+v/6//r/+v/6//r/+f/4//j/+P/4//j/9//3//f/9//3//b/+P/4//j/+f/3
//j/9v/2//b/9v/2//b/9v/1//X/9f/1//X/9f/1//X/9f/1//X/9f/0//T/9P/0//T/
9f/1//X/9v/2//b/9v/2//f/9//3//f/+f/5//n/+f/5//r/+v/6//r//P/8//z//P/8
//z//P/6//r/+f/4//f/9P/y//L/9f/1//P/8//2//b/9//3//X/9f/z//L/8v/x//D/
8P/u/+7/7v/u//D/8P/w//D/7//v/+//7//v/+//7//v/+3/7f/r/+j/4v/g/+j/9P8A
AA0AGwAsAEQAZQCKAK4A0QD2AAoBBgHsAMQAlwBqAD0AHQAHAPv/8//w/+7/7v/t/+3/
7//w//D/7//u/+7/7P/t/+3/7f/t/+3/7f/t/+3/7f/t/+3/7v/u/+7/7v/u/+7/7v/u
/+7/7v/v/+//7//v/+//7//v/+//8f/x//L/8v/w//D/8f/x//H/8f/x//H/8f/x//H/
8f/y//L/8v/y//L/8v/y//L/8P/w//D/8f/z//P/8//z//P/8//z//P/8//z//T/9P/0
//T/9P/1//X/9f/2//b/+P/4//n/+f/5//v/+//8//v/+//8//3//////wEAAgADAAQA
BQAGAAkACgALAA0ADAANAA4ADwAQABEAEgATABQAFQAVABUAFQAWABYAFgAWABYAFgAU
ABQAEwATABIAEQARABAADwAMAAsACwAKAAoACQAIAAcABgAFAAQAAwACAAEAAAAAAP//
/v/9//3//P/7//v/+v/3//b/9v/1//T/8//y//L/8v/y//L/8v/w/+//7//v/+7/7v/u
/+7/8P/v/+//7//x//H/8v/y//L/8v/y//L/8v/z//P/9f/4//j/+P/4//r/+//9//3/
+//7//z//v/+////AAAAAAIAAgADAAMAAgACAAIAAgACAAMAAwAEAAIAAQABAAEAAQAC
AAIAAQABAAEAAQABAAEAAAAAAAAAAAAAAAAAAAABAAAAAAAAAAAAAAD/////////////
/v/+//7//P/8//z//P/8//z//P/7//3//f/9//3//f/9//3//f/7//v/+//6//z//P/8
//z//f/9//3//v8AAAAAAAAAAAMAAwADAAMAAQABAAEAAQABAAIAAgACAAIABAAEAAQA
BAAEAAQABAAEAAQAAwACAAEA/v/8//z//f/9//v/+//+//7///////3//f/7//r/+v/5
//j/+P/4//j/+P/4//b/9v/2//b/9v/3//j/+f/5//n/+f/5//n/+f/3//L/6v/q/+7/
+v8GABMAIwA6AFIAcQCYAL4A4QAEARwBHgEGAeIAtQCEAFUAMQAXAAcAAQD8//j/+P/5
//f/9//6//j/9//2//b/9v/3//f/9//3//f/9f/1//X/9f/1//X/9v/2//b/9v/2//b/
9v/2//b/9v/3//f/9//3//n/+f/5//n/9//3//j/+P/4//j/+f/5//n/+f/5//n/+//7
//v/+//6//r/+v/6//r/+v/6//r/+v/6//r/+//7//v/+//7//v/+//7//v//f/9//7/
/v/+//7//v////3//f/+//7//v/+//////8BAAMAAwAEAAUABQAGAAcABQAFAAcACAAJ
AAoACwAMAA0ADgAPABEAFAAVABYAFwAYABkAGgAbABwAHQAdAB0AHQAeAB4AHgAeAB4A
HgAcABwAGwAbABoAGQAZABgAFwAWABUAFQAUABIAEQAQAA8ADgANAAwACwAKAAkACAAI
AAUABAADAAMAAgABAAEAAAD///7//v/9//z/+//6//r/+v/6//r/+v/4//f/9//3//b/
9v/2//b/9v/1//X/9f/1//X/9v/2//b/9v/2//b/9P/1//X/9//4//j/+P/4//r/+//9
//3/+//7//z//v8AAAEAAgACAAAAAAABAAEAAgACAAIAAgADAAUABgAIAAYABQAFAAUA
BQAGAAYABQAFAAUABQAFAAUABAAEAAQABAAEAAQABAADAAIAAgACAAQABAADAAMAAQAB
AAEAAAAAAAAAAAACAAAAAAAAAAAAAAAAAAAA////////////////////////////////
/v/+//7//v/+/////////wAAAgACAAIAAgADAAMAAwADAAUABQAFAAUAAwAEAAQABAAE
AAYABgAGAAYABgAGAAYABgAGAAUABAADAAAA/v/+///////9//3//v/+////////////
/f/8//z/+//6//r/+v/6//r/+v/6//r/+v/6//n/+f/5//n/+f/5//n/+f/5//n/9//0
//D/7P/w//r/CAAVACUAOABQAG0AkgC2ANkA/gAYARgBBAHiALcAiABZADEAGQANAAUA
AAD8//z//f/7//v/+v/8//v/+v/6//j/+f/3//f/9//3//n/+f/5//n/+f/5//r/+v/4
//j/+P/4//j/+P/4//j/+f/5//n/+f/7//v/+//7//v/+//8//z//P/8//3//f/7//v/
+//7//v/+//7//v//P/8//z//P/8//z//P/8//z//P/8//3//f/9//3//f/9//3//f/9
//3//f/+//7//v/+//7/////////AAAAAAAAAAABAAEA//8BAAEAAgADAAMABAAFAAcA
BwAJAAoACwAMAA0ADgAPABAAEQATABQAFQAWABcAGAAZABoAGwAcAB0AHQAdAB0AHgAe
AB4AIAAgACAAHgAeAB0AHQAcABsAGwAaABkAFgAVABUAFAATABMAEwATABIAEQAQAA8A
DgANAAwADAALAAoACQAJAAgABwAHAAYABQAEAAQAAwAEAAMAAgACAAAAAAAAAAAAAAD/
///////+//7//v/+//z/+//7//v/+//7//z//P/8//z//P/8//z//f/9/////v/+//7/
/v/+////AQABAAEAAQACAAQABAAFAAYABgAIAAgACQAJAAoACgAKAAoACAAJAAkACgAM
AAsACwALAAsADAAMAAsACwALAAsACwANAAwADAAMAAwADAAMAAwADQAMAAwADAAKAAoA
CQAJAAkACQAJAAgACgAKAAoACwAJAAoACgAKAAoACgAIAAgACAAHAAkACQAJAAkABwAH
AAcABwAHAAcABwAGAAgACAAIAAgACQAJAAkACgAOAA4ADgAOAA8ADwAPAA8ADQANAA0A
DQANAA4ADgAOAA4AEAAQABAAEAAQABAAEAAQABAADwAOAA0ACgAIAAgACQAJAAcABwAI
AAgACQAJAAkACQAHAAYACAAHAAYABgAEAAQABAAEAAQABAAEAAQAAwADAAMAAwAFAAUA
BQAFAAUABQADAAAA/P/6/wAADAAWACEAMQBGAF4AfQCiAMQA5QAEARYBEAH4ANIApwB4
AE0AKwAZABEACwAIAAYABgAHAAUABQAGAAYABQAEAAQAAgABAAEAAQABAAEAAQABAAEA
AQADAAMABAAEAAYABgAGAAYABAAEAAQABAAHAAcABwAHAAUABQAFAAUABQAFAAYABgAG
AAYABwAHAAcABwAHAAcABwAHAAcABwAIAAgACAAIAAgACAAIAAgABgAGAAYABwAJAAkA
CQAJAAsACwALAAsACQAJAAoACgAKAAoACgALAA0ADQAOAA4ADgAOAA8ADwANAA8ADwAQ
ABEAEQASABMAFQAVABcAGAAXABgAGQAaABsAHAAdAB8AIAAhACIAIwAmACcAKAApACoA
KwArACsAKwAsACwALAAqACoAKgAoACgAJwAnACYAJwAnACYAJQAmACUAJQAkACAAHwAe
AB0AHgAdABwAGwAaABkAGAAYABcAFgAVABUAFgAVABUAFAARABAAEAAPABAADwAOAA4A
DgAOAA==
         </WaveFormData>
      </LeadData>
   </Waveform>
</RestingECG>
