# Supplementary material for: Detection of Left Atrial Enlargement Using a Convolutional Neural Network-Enabled Electrocardiogram
Source: Front Cardiovasc Med. 2020 Dec 17;7:609976. doi: 10.3389/fcvm.2020.609976 (PMC7773668; doi:10.3389/fcvm.2020.609976)
Supplement: Supplementary file 2 [file Data_Sheet_2.ZIP › normal1/1802010289_8418_0000001V.XML]

<?xml version="1.0" encoding="Windows-1252"?>
<!DOCTYPE RestingECG SYSTEM "restecg.dtd">
<RestingECG>
   <PatientDemographics>
      <PatientID>1802010289</PatientID>
      <PatientAge>66</PatientAge>
      <AgeUnits>Years</AgeUnits>
      <Gender>Female</Gender>
      <PatientLastName>yetieyun</PatientLastName>
   </PatientDemographics>
   <TestDemographics>
      <DataType>Resting</DataType>
      <Site>1</Site>
      <AcquisitionDevice>MAC55</AcquisitionDevice>
      <Status>Unconfirmed</Status>
      <Priority>Normal</Priority>
      <AcquisitionTime>09:31:40</AcquisitionTime>
      <AcquisitionDate>07-17-2015</AcquisitionDate>
      <CartNumber>1</CartNumber>
      <AcquisitionSoftwareVersion>009C</AcquisitionSoftwareVersion>
      <XMLSourceVersion>MAC5000 v1.0</XMLSourceVersion>
   </TestDemographics>
   <RestingECGMeasurements>
      <VentricularRate>76</VentricularRate>
      <AtrialRate>76</AtrialRate>
      <PRInterval>134</PRInterval>
      <QRSDuration>84</QRSDuration>
      <QTInterval>392</QTInterval>
      <QTCorrected>441</QTCorrected>
      <PAxis>67</PAxis>
      <RAxis>54</RAxis>
      <TAxis>43</TAxis>
      <QRSCount>12</QRSCount>
      <QOnset>217</QOnset>
      <QOffset>259</QOffset>
      <POnset>150</POnset>
      <POffset>189</POffset>
      <TOffset>413</TOffset>
      <ECGSampleBase>500</ECGSampleBase>
      <ECGSampleExponent>0</ECGSampleExponent>
   </RestingECGMeasurements>
   <Diagnosis>
      <Modality>Resting</Modality>
         <StatementCount>2</StatementCount>
         <LabelText>12SL ��ϳ���</LabelText>
      <DiagnosisStatement>
         <StmtFlag>ENDSLINE</StmtFlag>
         <StmtText>�������</StmtText>
      </DiagnosisStatement>
      <DiagnosisStatement>
         <StmtFlag>ENDSLINE</StmtFlag>
         <StmtText>���� ECG</StmtText>
      </DiagnosisStatement>
   </Diagnosis>
   <Waveform>
      <WaveformType>Rhythm</WaveformType>
      <WaveformStartTime>0</WaveformStartTime>
      <NumberofLeads>8</NumberofLeads>
      <SampleType>CONTINUOUS_SAMPLES</SampleType>
      <SampleBase>500</SampleBase>
      <SampleExponent>0</SampleExponent>
      <HighPassFilter>16</HighPassFilter>
      <LowPassFilter>150</LowPassFilter>
      <ACFilter>NONE</ACFilter>
      <LeadData>
         <LeadByteCountTotal>10000</LeadByteCountTotal>
         <LeadTimeOffset>0</LeadTimeOffset>
         <LeadSampleCountTotal>5000</LeadSampleCountTotal>
         <LeadAmplitudeUnitsPerBit>4.88</LeadAmplitudeUnitsPerBit>
         <LeadAmplitudeUnits>��V</LeadAmplitudeUnits>
         <LeadHighLimit>2147483647</LeadHighLimit>
         <LeadLowLimit>268435456</LeadLowLimit>
         <LeadID>I</LeadID>
         <LeadOffsetFirstSample>0</LeadOffsetFirstSample>
         <FirstSampleBaseline>0</FirstSampleBaseline>
         <LeadSampleSize>2</LeadSampleSize>
         <LeadOff>FALSE</LeadOff>
         <BaselineSway>FALSE</BaselineSway>
         <ExcessiveACNoise>FALSE</ExcessiveACNoise>
         <MuscleNoise>FALSE</MuscleNoise>
         <LeadDataCRC32>1965291167</LeadDataCRC32>
         <WaveFormData>
CAAIAAgACAAGAAYABgAGAAUABAADAAIA///+//3//P/8//z//P/8//v/+v/5//j/+P/4
//j/+P/4//j/+P/4//j/+P/4//j/+P/4//j/+P/2//b/9v/2//f/+P/5//r/+f/4//f/
9v/4//j/+P/4//n/+v/7//z/+v/6//r/+v/4//j/+P/4//b/9v/2//b/9//4//n/+v/5
//j/9//2//f/+P/5//r/+P/4//j/+P/4//j/+P/4//j/+P/4//j/+P/4//j/+P/6//r/
+v/6//n/+P/3//b/+P/4//j/+P/4//j/+P/4//f/9v/1//T/9v/2//b/9v/4//j/+P/4
//b/9v/2//b/+P/4//j/+P/2//b/9v/2//T/9P/0//T/9v/2//b/9v/2//b/9v/2//b/
9v/2//b/9v/2//b/9v/2//b/9v/2//f/9//3//X/9//4//j/+P/1//X/9v/2//j/+P/5
//r/+P/4//n/+f/5//f/9//5//v/+//8//3/+//7//z//f8AAAEAAwAFAAUABQAFAAUA
BQADAAAA/v/5//b/9f/1//T/8v/0//T/9f/2//b/9v/1//X/9P/z//X/9v/2//X/9f/1
//X/9f/1//X/9f/1//X/9f/1//X/9f/y//D/8f/v/+r/6//v//H/7f/u//j/CQAYACkA
PgBWAGcAbQBtAGkAXwBUAEgANQAmAB8AFgAHAAQAAwD9//v/AAD+//v///8BAP3/9//3
//n/+f/5//n/+f/4//b/9v/3//f/+P/4//j/+P/2//b/9//3//j/+P/4//j/+P/3//f/
+f/5//j/+P/5//f/9//4//j/+P/3//f/9//5//r/+//7//r/+v/6//r/+v/6//r/+v/9
//3//f/9//3//f/9//7/AAABAAMABQAEAAQABgAGAAQABAAEAAUACAAKAAsADAAKAAwA
DQANAA0ADgAPAA8AEQASABMAFQAVABUAFQAWABcAFwAXABcAFwAXABcAFwAWABYAFwAX
ABcAFwAWABYAFwAXABYAFgAYABcAFgAVABQAEQAPAA0ADQALAAsACAAIAAgABwAHAAYA
BgADAAEA/v/+//7//v8AAP3/+//7//3//f/9//3/+v/6//r/+f/5//n/+f/5//n/+f/5
//j/9//3//j/+P/4//n/+f/5//n/+f/4//j/+P/5//n/+f/5//n/+P/2//j/+P/3//b/
9f/2//j/+//5//j/+P/5//n/+f/6//r/+P/4//f/9v/2//f/+P/4//f/9v/2//b/+P/5
//n/+P/4//n/+f/4//b/9v/3//f/+P/5//n/+f/3//f/9//5//X/9f/1//X/9f/1//X/
9f/1//X/9f/1//X/9f/1//X/9f/1//X/9f/2//b/9v/3//b/9v/2//b/9v/3//f/9//0
//T/9P/0//L/9v/6//L/8v/0//b/+P/6//f/9v/0//P/8//x//P/9P/0//T/8//z//T/
9P/0//T/9f/2//b/9v/5//n/+f/3//f/+f/5//n/+P/5//n/+f/6//v//P/9/wEAAwAD
AAMAAQABAAEA///+//z/+f/2//X/9f/0//L/9P/0//T/9P/1//T/9P/1//P/8//z//T/
9P/z//P/8//z//P/8//z//P/8//z//P/+f/3//P/8v/y//X/9f/w/+//7//t/+n/8P/2
//3/CgAXACIAPABRAFsAXQBfAFkAUABEADUAJgAfABgADwAGAP//+//7//z/9v/1//f/
9//9////+//9//3//P/7//r/+P/4//j/+f/5//j/+P/4//j/9v/2//f/9//2//b/9v/2
//T/8//z//X/9v/2//f/+f/4//f/9//2//j/9//3//f/+f/6//v/+//8//z//P/8//r/
+v/6//r/+//7//v/+/////////8AAAEAAQACAAMAAgACAAQABAAEAAQABAAFAAcACAAI
AAgACAAKAAsACwALAAwADQANAA8AEAARABMAEQARABEAEgAVABUAFQAVABMAEwATABMA
EgASABMAEwATABMAEgASABUAFQAUABQAEgARABAADwAPAA0ADAALAAsACQAJAAYABgAG
AAUABQACAAIA///9//7//v/+//7/AAD9//v/+//5//n/+f/5//r/+v/6//n/+P/3//b/
9f/1//X/9f/0//X/9f/2//b/+P/5//n/+f/4//f/9f/0//b/9//3//f/+f/5//j/9v/4
//j/9//2//T/9P/1//f/9//2//b/9//1//X/9v/2//j/+P/3//b/9P/1//b/9v/2//b/
9//4//f/9//2//T/9v/3//f/9v/4//j/+f/5//b/9f/z//H/8v/z//T/9//1//X/9f/1
//X/9f/1//X/8//z//P/8//1//X/9f/1//T/8//y//H/8v/y//L/8//0//T/9P/0//T/
9f/1//X/8v/y//L/8v/y//T/9P/0//j/9f/0//P/8v/y//L/8f/x//L/8f/0//b/9v/2
//X/9f/1//T/8//y//X/9v/2//b/+f/5//n/9//2//f/9v/1//j/+f/5//n//P/9//7/
//8AAAEAAAD//wEAAQABAP//+v/4//X/8v/0//X/9f/0//X/9P/z//L/7//u/+7/7//v
/+//7//w//H/8f/y//P/8v/x//D/7//v/+//7//v/+//8//x//D/8v/v/+n/6v/p/+f/
6f/v//T/+P/9/w4AHwA0AEgAVwBhAGMAXwBbAFIARgA3ACYAFwASAAsAAgD//////f/4
//b/9//3//f/9f/3//n/9//z//X/9f/1//T/9v/2//f/9//0//T/9P/0//b/9v/3//f/
9P/0//T/9P/2//X/9f/3//f/9v/2//f/9f/1//b/9v/4//f/9//3//X/9v/3//f/+v/6
//r/+v/4//j/+P/4//n/+f/5//n/+//7//v//P//////AAABAAAAAAACAAIABAAEAAQA
BQAHAAgACAAIAAoADAANAA0ADQAOAA8ADwANAA4ADwARABIAEwAUABYAFwAXABcAFwAV
ABUAFQAVABQAFAAVABUAFQAVABQAFAAVABUAFAAUABYAFQAUABMAEwARABAADwAOAAsA
CgAGAAYABgAFAAUABAAEAAEA///9//z/+//6//v/+f/4//n/+//7//v/+//5//j/9//1
//b/9//4//n/9//3//f/9v/1//X/9v/2//j/+f/5//n/+P/3//X/9P/0//X/9f/1//X/
9f/0//L/9//4//j/+P/0//T/9f/3//b/9v/3//n/+f/5//r/+v/5//j/9v/0//X/9//5
//r/+P/2//X/9P/1//f/+P/4//f/9//2//T/9P/0//X/9f/3//f/9v/1//f/9//3//n/
+f/5//n/+f/4//f/9v/1//P/8//z//P/9f/1//X/9f/3//f/9//3//f/9v/1//X/9v/2
//b/9v/0//X/9f/1//T/9P/0//T/9P/0//T/9P/3//f/9v/2//X/9P/0//P/9f/2//b/
9v/2//b/9P/0//P/8//1//P/9f/2//j/+P/3//f/9f/0//P/8v/0//b/9//4//v/+//7
//n/+f/7//v/+//6//v/+//7//z//f/+////AQADAAMAAwADAAMAAwABAP7//P/5//b/
9//3//b/9P/0//T/9P/0//P/8v/y//P/8//z//P/9P/0//P/8//z//X/9f/1//X/9P/z
//L/8f/v//H/8//y//D/8//x/+z/6//t/+v/7//2/wIAFQAkADMARgBcAGsAcwBzAGsA
YwBaAE4APQAqABkADgAHAAYABQD9//f//v/+//n/+f/7//n/9//3//n/+//5//n/+f/4
//b/9v/3//f/9P/0//T/9P/2//b/9//3//b/9v/2//b/9v/1//X/9//5//j/+P/5//n/
+f/6//r/+P/3//f/9//1//b/9//3//r/+v/6//r/+v/6//r/+v/9//3//f/9//3//f/9
//7//////wAAAQACAAIABAAEAAQABAAEAAUACAAKAAsADAALAAwADAALAA4AEAASABMA
EQASABMAFQAXABcAFwAYABgAFwAWABUAFwAXABcAFwAWABYAFwAXABkAGQAYABgAGwAb
ABoAGgAYABcAFgAVABUAEwASABEADwANAA0ACgAIAAgABwAHAAQABAABAP//AAAAAAAA
AAAAAP3/+//7//v/+//7//v/+v/6//r/+f/5//n/+f/5//n/+f/5//j/9//3//j/+P/4
//n/+f/5//n/+f/4//j/+P/5//n/+f/5//n/+P/2//n/+v/6//r/+P/4//n/+//5//j/
+P/5//f/9//4//j/+v/6//n/+P/2//f/+P/4//j/+P/5//r//P/9//3//P/7//v/+v/4
//j/+P/5//n/9//3//b/9f/3//f/9//5//n/+f/5//n/+f/5//n/+f/5//n/+f/5//n/
+f/5//n/9//3//f/9//1//T/8//z//b/9v/2//b/9v/3//f/9//2//b/9v/2//b/9v/2
//b/9//3//b/9v/2//b/9//3//f/9//3//n/+f/4//j/+P/2//b/9v/2//D/9f/0//b/
9v/2//b/9v/2//X/9f/1//P/9f/2//j/+P/3//f/+P/4//j/+P/3//j/+P/4//n/+f/5
//f/+P/7//z//f/8//3//f/9//z//f/+////AQADAAMAAwAFAAUABQADAP7//P/5//b/
9//3//b/9P/0//T/9P/0//H/8P/w//H/8v/z//T/9v/4//f/9//3//X/9f/1//X/8//z
//P/8//z//f/9//y//L/8//x/+z/6//p/+f/6f/w//z/CQAWACsAQABUAGkAdQB1AHEA
awBkAFIAOwAwACkAGAALAAgABQD///3/AgACAP3/+//9//v/+//7//v//f/6//n/+P/2
//b/9v/3//f/9v/2//b/9v/4//j/+f/5//b/9v/2//b/9v/1//X/9//5//j/+P/5//n/
+f/6//r/+f/3//b/9f/2//j/+v/7//r/+v/6//r/+//8//3//v//////////////////
/wAA/////wAAAQAEAAQABgAGAAQABAAEAAUACAAKAAsADAAKAAwADQANABEAEgATABMA
EwAUABUAFwAXABcAFwAYABkAGQAZABkAGQAZABkAGQAaABoAGwAbAB0AHQAcABwAHAAb
ABkAGAAaABkAGAAXABUAEwASABEAEwARABEADgAMAAwACwALAAgACAAFAAMAAAAAAAAA
AAAAAP3/+//7//3//f/9//3//P/8//z/+//7//v/+//7//v/+//7//r/+f/5//r/+v/7
//3//v////3/+//4//b/+P/5//n/+f/7//v/+v/4//v//P/8//z/+v/6//v//f/9//z/
/P/9//z/+//7//r//P/8//v/+v/8//3//v/+//v/+v/6//r/+v/7//v/+v/8//3//f/8
//r/+v/7//v//f/9//z/+//7//v/+//9//3//f/9//3//P/7//r/+f/5//n/+f/5//n/
+f/5//n/+f/5//n/+f/5//j/9//3//j/+P/4//j/9v/3//f/9//3//j/+f/6//n/+P/3
//b/+P/5//n/+v/6//r/+//7//j/9//2//f/+f/4//j/+P/4//r/+v/6//j/+P/4//j/
+v/6//n/+f/3//X/9//4//j/+P/3//f/+v/6//r/+v/7//z//P/8//v/+//7//n/+//9
//3//f/+//////////7///8AAAEABQAHAAcABwAHAAcABwAFAAIAAAD9//r/+f/5//j/
9v/2//b/9v/2//f/9v/2//f/9f/1//X/9v/0//P/8//z//b/9//4//n/9//3//f/9//1
//X/9f/4//j/8//x//D/8f/x/+//6//w/wAAEQAgACsAPgBSAGUAbwBvAG0AYwBWAEgA
NQAkABsAFgAPAAYAAQD9//n//P8CAP//+f/7//3//f/9//v//f/7//v/+//6//j/+P/5
//n/+v/6//r/+v/7//z//v////r/+P/2//T/9f/1//b/+f/7//r/+v/7//v/+//8//z/
/P/7//v/+//9//7///////3//P/7//r/+//8//3//v///////////wEAAQABAAIAAQAB
AAIAAwACAAIABAAEAAUABgAHAAkACwAMAAwADAAKAAwADQANAA8AEAARABEAEwAUABUA
FwAWABUAFAAUABcAFwAXABcAFwAXABcAFwAUABQAFQAVABcAFwAWABYAFQAVABQAFAAW
ABUAFAATABMAEQAQAA8ADQALAAsACAAIAAgABwAHAAQABAABAP////8AAAEAAgABAP3/
+v/5//v/+//7//v/+P/4//j/9//3//f/9//3//f/9//3//b/9//3//j/+P/2//f/9//3
//n/+f/4//j/+P/5//n/+f/5//n/+P/2//f/+P/4//j/+P/4//n/+//5//j/+P/5//f/
9//4//j/+P/4//f/9v/3//n/+//8//n/+P/4//j/+P/5//n/+P/4//n/+f/4//b/9v/3
//f/+P/5//n/+f/3//f/9//5//X/9f/1//X/9//3//f/9//1//X/9f/1//X/9f/1//X/
9f/1//X/9f/3//b/9f/1//j/+P/4//j/+P/5//n/+f/2//b/9v/2//b/9v/2//b/9//3
//T/8v/0//T/9P/0//b/9v/1//X/9f/z//X/9v/2//b/9f/1//b/9v/2//b/+f/6//r/
+v/6//n/+P/1//f/+f/5//n//P/9//3//f/+////AAABAAEAAwADAAMAAwADAAMAAQD+
//z/+f/2//X/9f/0//L/9v/2//b/9v/z//L/8v/z//P/8//z//T/9v/1//X/9f/z//P/
8//z//T/9f/2//f/9f/t/+3/9P/2//P/7f/s/+//7//t/+n/8P/+/wkAFAAlADYARgBb
AGEAWwBXAFEASAA8AC0AIAAVAAwABQACAP//+//3//T/9v/5//n//f/9//v/+f/5//f/
+f/5//n/+P/4//j/+f/5//f/9v/1//T/9v/2//f/9//2//b/9v/2//j/9//3//n/+P/2
//X/9f/3//f/+P/4//j/9//3//f/9//4//n/+f/6//r/+v/6//j/+P/4//j/+//7//v/
+//7//v/+//8//////8AAAEAAgACAAQABAAEAAQABAAFAAUABgAGAAYABwAKAAwADQAN
AA4ADwAPAA0ADgAPABEADwAPAA8AEAASABMAFAAVABQAEwASABEAEgASABMAEwATABMA
EgASABMAEwASABIAEgARABAADwAPAA0ADAALAA0ACwALAAgABQAEAAIAAQABAAIAAAD/
//z//P/8//z//v/7//n/+f/4//f/9v/1//T/9P/0//P/9f/1//X/9f/3//f/9//2//P/
8//0//T/9P/1//X/9f/1//X/9P/0//b/9//3//f/9f/1//T/8v/3//j/+P/4//b/9v/3
//n/9//2//b/9//3//f/+P/4//j/+P/3//b/9P/1//b/9v/1//T/9P/0//T/9f/1//T/
9P/1//X/9P/2//b/9//3//f/9//2//X/8//z//P/9f/1//X/9f/1//X/9f/1//X/8//z
//P/8//z//P/8//z//X/9f/1//X/8//y//H/8f/z//T/9f/2//P/8//y//H/8f/y//P/
9P/2/+7/7v/0//j/9v/2//b/9v/2//b/9f/1//P/8f/z//T/9v/2//X/9f/4//j/+P/4
//f/+P/4//j/+f/5//n/9//3//n/+f/5//z//f/9//3//P/9//7//////wEAAQABAAEA
AQABAP///f/8//r/+P/2//X/8//w//T/9P/0//T/9f/0//T/9f/1//X/9f/2//T/8//z
//P/8//z//P/8//z//P/8//z//X/9//1//L/9P/3//P/8P/r/+v/7f/z//b//P8JABwA
LwBAAFYAZQBrAGsAZwBdAFIARAA1ACgAGwASAAsABAABAAEA/f/8//z/+f/7//3/+//5
//n/9//3//n/+f/5//j/+P/4//n/+f/2//b/9v/2//b/9v/3//f/9v/2//b/9v/4//f/
9//5//f/9v/2//f/+f/5//r/+v/6//n/+f/5//f/+P/5//n/+v/6//r/+v/6//r/+v/6
//z//f/+////////////AAABAAEAAgADAAIAAgAEAAQABAAEAAQABQAJAAoACgAKAAwA
DgAPAA8ADwAQABEAEQARABIAEwAVABcAFwAXABgAFwAXABcAFwAZABkAGQAZABgAGAAZ
ABkAFwAXABYAFgAXABcAFgAWABYAFQAUABMAEwARABAADwAPAA0ADQAKAAgACAAHAAcA
BgAGAAMAAQAAAAAAAAAAAAAA/f/7//v/+//7//v/+//6//r/+v/5//n/+f/5//n/+f/5
//n/+P/3//f/+P/4//j/+f/5//n/+//7//r/+v/6//v/+//7//n/+f/4//b/9//4//j/
+P/2//b/9//5//n/+P/4//n/+//7//z//P/6//r/+f/4//j/+f/6//r/+f/4//j/+P/4
//n/+f/4//j/+f/5//j/+v/6//v/+//5//n/+P/3//n/+f/5//v/+f/5//n/+f/5//n/
+f/5//f/9//3//f/+f/5//n/+f/3//f/9//3//j/+P/4//n/+f/4//f/9v/2//f/9//3
//j/+P/4//j/9v/2//b/9v/5//n/+P/4//j/+P/5//n/9//0//X/9v/3//j/9v/2//X/
9f/4//f/+v/8//v/+v/4//f/+P/4//j/+P/7//z//P/8//z/+//6//f/+P/7//z//f/+
/////////wAAAQACAAMABQAHAAcABwAFAAUABQADAAIAAAD9//r/9//3//b/9P/4//j/
+P/4//b/9P/z//P/9f/1//X/9v/2//X/9f/1//X/9f/1//X/9//3//f/9//3//f/9f/2
//T/8f/x//L/7//t/+3/7f/y//r/BwAYAC0AQgBYAGsAcQBxAG0AaQBgAFIAQQAyACUA
GAANAAoABwABAAEAAgD8//n/+//9/////f/7//v/+f/7//v/+//6//j/+P/5//n/+P/4
//j/+P/2//b/9//3//b/9v/2//b/+P/3//f/+f/3//b/9v/3//n/+f/6//r/+P/3//f/
9//3//j/+f/5//z//P/8//z//P/8//z//P/9//3//f/9/////////wAAAQABAAIAAwAC
AAIABAAEAAYABgAGAAcABwAIAAgACAAGAAgACQAJAA4AEAASABMAEQASABMAFQAVABUA
FQAWABgAGQAaABsAGQAZABkAGQAWABYAFwAXABgAGQAZABoAGgAZABcAFgAYABcAFgAV
ABUAEwASABEAEQAPAA8ADAAKAAoACQAJAAoACgAHAAUAAgACAAIAAgAAAP3/+//7//v/
+//7//v//P/8//z/+//5//n/+f/5//v/+//7//r/+//7//z//P/7//v/+v/5//v/+//6
//r/+P/5//n/+f/5//n/+P/2//v//P/8//z/+v/6//v//f/6//j/9//3//n/+f/6//r/
/P/8//v/+v/4//n/+v/6//v/+v/6//r/+P/5//n/+P/6//v/+//6//j/+P/5//n/+//7
//r/+f/3//f/9//5//X/9f/1//X/9//3//f/9//3//f/9//3//f/9//3//f/+f/5//n/
+f/5//j/9//3//b/9v/2//b/+P/5//n/+f/3//b/9f/0//f/+P/5//r/+v/5//f/9v/2
//b/9//3//X/8//z//H/9P/2//b/9v/2//b/9v/1//X/9v/1//j/+v/5//j/9v/1//b/
9v/2//b/+f/6//r/+v/7//v/+//5//f/+f/5//n/+//9//7////+////AAABAAMABQAF
AAUABQAFAAUAAwAAAP7/+//4//X/9f/0//L/9v/2//b/9v/z//L/8v/z//X/9f/1//b/
9f/z//L/8f/z//P/8//z//P/8//z//P/9//3//P/8v/0//H/7//u/+3/6f/p/+v/9v8C
AA8AJAA1AEgAYABxAHUAbwBpAGEAVgBEADUAKgAdABQACwAEAAEA///7//r/+v/7//v/
+//7//n/+//7//n/+P/3//b/9P/2//b/9//3//f/+P/5//r/9//2//b/9f/0//T/9P/0
//T/8//z//X/9f/0//T/9f/1//X/9v/2//j/9//3//f/9f/2//f/9//5//r/+//8//z/
/P/8//z//P/7//r/+f/9//3//f/+//////8AAAEAAAAAAAIAAgACAAIAAgADAAcACAAI
AAgACAAKAAsACwAPABAAEQARAA8AEAARABMAEwATABMAFAAXABcAFwAXABUAFQAVABUA
FgAWABcAFwAVABUAFAAUABMAEwASABIAEwATABMAEwARAA8ADgANAAsACQAJAAYABQAG
AAYABwAFAAQAAAD9//7//v/+//7//v/7//n/+f/3//f/9//3//f/+P/5//n/9//3//f/
9//1//X/9f/0//T/9f/3//j/9v/3//f/9//3//f/9v/2//b/9//3//f/9f/1//T/8v/2
//j/+f/6//f/9v/2//f/9f/0//T/9f/3//f/+P/4//r/+v/5//j/9v/3//j/+P/3//b/
9v/2//j/+f/5//j/9v/3//f/9v/4//j/+f/5//f/9//2//X/9f/1//X/9//1//X/9f/1
//X/9f/1//X/9//3//f/9//2//X/9P/z//X/9f/1//X/9f/0//P/8//0//T/9P/0//X/
9//4//n/9f/0//P/8v/0//T/9P/0//f/9f/0//D/9P/0//T/9P/0//b/9v/1//X/8//x
//P/9P/y//L/8f/x//P/9P/1//b/9f/2//b/9v/6//v//P/7//n/+f/3//X/+P/5//n/
+f/6//v//P/9/wEAAwADAAMAAgABAAAA/f/8//r/9//0//X/9f/0//L/8//y//H/8P/y
//L/8//1//T/8//y//L/8v/x//H/8f/z//P/8//z//H/8f/x//H/7//x//H/8v/y/+//
7f/s/+v/7f/p/+v/9P/+/wkAGgArAD4AUgBfAGUAYwBZAE8ARgA6ACsAIAAVAAYA+//6
//3/9//x//T/9P/1//H/8f/1//X/9//1//P/8//z//P/8v/0//T/9f/1//P/8v/x//D/
8f/y//T/9f/0//T/9P/0//P/8f/w//H/8f/w//D/8f/z//P/9P/0//b/9f/1//X/9P/0
//T/8//2//b/9v/2//b/9v/2//b/9//3//f/9//5//n/+f/6//z//f///wEAAQAAAAEA
AAAAAAAAAAABAAEAAgACAAIABAAGAAcABwALAAwADQANAAsADAANAA8ADQANAA0ADgAP
AA8ADwAPAA8ADwAPAA8ADgAOAA8ADwARABEAEAAQABAADwANAAwADgANAAwACwALAAkA
CAAHAAUAAwADAAAAAAAAAP/////9//z/+P/1//X/9v/3//j/+P/1//P/8//1//X/9f/1
//L/8v/y//H/8//z//P/8//1//X/9f/0//L/8f/x//D/8v/z//P/8//1//X/9P/0//H/
8f/w/+//8P/x//H/8P/z//T/9P/0//L/8v/z//X/8//y//L/8//x//H/8v/y//T/9P/z
//L/8P/x//L/8v/z//L/8v/y//D/8f/x//D/8P/x//H/8P/w//D/8f/x//P/8//y//H/
8P/v/+7/7//u/+//8P/x/+//7//v/+//7//v/+//7//x//H/8f/x//H/8f/x//H/7//u
/+3/7f/w//D/8P/w/+7/7//v/+//8P/u//D/8P/w//D/8P/w//D/7//v/+3/6//t/+7/
7v/u/+3/7f/w//D/8P/w/+//8P/w//D/8//z//P/8f/w//H/8P/v//H/8//0//X/9v/3
//j/+f/9//////////7//f/8//n/9v/0//H/7v/v/+//7v/s/+z/7P/s/+z/7f/s/+z/
7f/t/+3/7f/u//D/7//v/+//7v/t/+z/6//r/+v/6//r//H/8f/x/+7/6v/p/+n/5P/j
/+X/4//j/+j/9P8BABIAIQAwAEQAVwBbAFkAVQBPAEgAPgAtAB4AEQAIAAMA/v/5//f/
9f/0//b/8//x//H/8f/v/+//9f/1//L/8f/w/+7/7v/u/+//7//w//D/8P/w/+7/7v/v
/+//8P/w//D/8P/w/+//7//x/+//7v/u/+//8f/x//L/8v/y//H/8f/x//D/8P/w/+//
8f/y//P/9P/2//b/9v/2//b/9f/0//P/9//3//f/+P/4//f/9//3//n/+v/9//7/AAAA
AAAAAQACAAIAAQAAAAIABAAFAAUABQAGAAcABwAJAAoACwANAAsACwALAAwACwALAAsA
CwALAAsACwALAAsADAAOAA8ADQANAAwADAANAA0ADAAMAAoACQAIAAcACQAHAAYABQAF
AAMAAwAAAP7//v/9//3//v/+//v/+f/3//b/9f/0//b/8//x//H/8f/x//H/8f/w//D/
8P/v/+//7//v/+//7//v/+//7v/t/+3/7v/u/+7/7//v/+//7//v/+7/7v/s/+3/7f/t
/+7/7//v/+7/8P/w/+//7v/s/+z/7f/v/+//7v/u/+//7//v//D/8P/w//D/7//u//D/
8f/y//L/7//u/+7/7v/u/+//7//u/+7/7//v/+7/7v/u/+//7//v/+//7v/t/+v/6//r
/+3/7f/t/+3/7f/r/+v/6//r/+z/7f/u/+//7v/t/+z/6//s/+3/7v/v/+3/7P/r/+v/
7P/s/+z/7P/u/+//7//v/+3/7P/r/+r/6P/o/+j/6P/r/+v/6v/q/+z/7P/t/+3/6//r
/+v/7f/r/+r/6v/q/+r/6v/q/+r/7P/t/+3/7f/s/+r/6f/n/+v/7f/v//H/7f/s/+3/
7f/u/+7/7v/v/+3/7f/t/+3/8P/w//H/8v/1//X/9f/0//P/8//0//T/+v/7//j/+v/3
//b/9f/0//L/8P/u/+z/6//q/+n/6P/o/+j/6P/o/+b/5v/m/+b/5//o/+n/6v/o/+j/
6P/o/+b/5v/m/+b/5//o/+n/6v/o/+j/6P/o/+b/5P/i/+D/4v/i/+L/4v/u//r/BgAS
ACMANABFAFYAUwBSAFEAUABCADYAKgAeABQADAAEAPz/9//0//H/7v/u/+7/7v/u/+7/
7v/u/w==
         </WaveFormData>
      </LeadData>
      <LeadData>
         <LeadByteCountTotal>10000</LeadByteCountTotal>
         <LeadTimeOffset>0</LeadTimeOffset>
         <LeadSampleCountTotal>5000</LeadSampleCountTotal>
         <LeadAmplitudeUnitsPerBit>4.88</LeadAmplitudeUnitsPerBit>
         <LeadAmplitudeUnits>��V</LeadAmplitudeUnits>
         <LeadHighLimit>2147483647</LeadHighLimit>
         <LeadLowLimit>268435456</LeadLowLimit>
         <LeadID>II</LeadID>
         <LeadOffsetFirstSample>0</LeadOffsetFirstSample>
         <FirstSampleBaseline>0</FirstSampleBaseline>
         <LeadSampleSize>2</LeadSampleSize>
         <LeadOff>FALSE</LeadOff>
         <BaselineSway>FALSE</BaselineSway>
         <ExcessiveACNoise>FALSE</ExcessiveACNoise>
         <MuscleNoise>FALSE</MuscleNoise>
         <LeadDataCRC32>2400635927</LeadDataCRC32>
         <WaveFormData>
FgAWABYAFgAVABQAEwASABIAEgASABIADwAMAAkABgAGAAYABgAGAAQAAgAAAP7///8A
AAEAAgABAAAA///+//z//P/8//z//v/+//7//v/9//z/+//6//v//P/9//7//v/+//7/
/v8AAAAAAAAAAAAAAAAAAAAAAAAAAAAAAAD+//7//v/+//z//P/8//z//v/+//7//v/8
//z//P/8//7//v/+//7//f/8//v/+v/6//r/+v/6//z//P/8//z/+v/6//r/+v/6//r/
+v/6//n/+P/3//b/9//4//n/+v/8//z//P/8//v/+v/5//j/+P/4//j/+P/6//r/+v/6
//z//P/8//z/+v/6//r/+v/4//j/+P/4//j/+P/4//j/9v/2//b/9v/4//j/+P/4//r/
+v/6//r/+v/6//r/+v/4//b/9P/y//X/9P/3//j//P/6//r//P/8//v//P/7//3///8A
AAIAAgADAAMAAwAKAAsADQAPAA0ADwATABIAEgATABQAFQAWABYAGAAYABMADwAOAAwA
CgAKAAYABAAAAPz/+v/6//b/9P/2//b/8//y//D/8P/v/+//7//v//H/7f/t//D/7v/s
/+z/7f/u/+7/7//y//L/8f/x//H/9//u/+j/5//k/97/2P/X/9X/1v/d/+7/CgAqAFEA
dgCbAL0AzgDRAMYAngBpAD8AKQAcABAA/v/x/+v/5P/d/97/5f/j/+P/6f/x//D/6f/q
/+7/8P/w//D/8P/x//D/7P/t/+3/7v/u/+7/7v/s/+7/7v/u/+3/6//q/+r/6v/q/+3/
7v/u/+7/7f/t/+3/7f/t/+3/7f/t/+z/7P/v//D/8f/x//D/8P/w//D/8v/z//T/9f/0
//T/9P/1//j/+f/0//H/+P/7//z//f/9//3//v/+//z/+//7//z/AQACAAMABwAHAAYA
BwAGAAgACgAKAAgADQAPABIAEwARABEAEgAUABUAFgAXABcAGgAbABwAHQAdABsAGgAY
ABkAHAAaABsAGgAaABgAGgAeAB8AHwAgAB4AHQAdAB0AGQAYABgAFgAXABkAGgAZABkA
GAAYABQAEgASABEAEAANAAoABwAGAAkACAAHAAYABAAGAAYABQADAAMAAwACAAAAAAAA
AP////8AAAAAAAABAAEAAAD+////AAABAAIAAwACAAEAAAADAAYAAwD//wIABQABAP7/
AAABAAIABgAEAAQAAwADAAMAAwADAAQAAwACAAEAAAAAAP7//v///wAAAgADAAQAAAAA
AAAA/v///wIAAwACAAEAAQABAAAAAgADAAQABgACAAEAAgADAP7//f/9//3///////7/
/v/9//3//f/+//7//v/+//7//P/7//v//f//////AQADAP/////9//r/+//9//7//v/9
//3//f/9//v/+/8BAPv/9P/5//z///8CAAAAAAAAAP7//v/+/wAA/v/9//7//v/9////
/////wEABQAIAAoADQANAA0AEAAPABAAEQASABUAGgAaABkAGQAaABsAGwAcACAAIAAd
ABkAFwAUABEAEAAPAA4ACQAGAAUABgAFAAQABAACAP3/+v/5//r//P/9//z/+//6//X/
9f/4//j/9v/0//X/9f/0//b/+P/4//f////7//f/+P/4//X/8P/s/+r/5//f/9r/3//u
/wYAIgBBAGoAmwC/AMwA0wDUAMYAmwBjAD8ALAAgABYACwABAPj/6//k/+X/5f/n/+3/
7//2//f/9v/4//j/9//2//X/9f/3//b/+v/9//z/+v/4//b/9//6//v//P/5//f/9v/2
//T/9P/3//j/+//8//z//f/6//n/+P/3//n/+//8//7//v/+//7//f8AAAAAAAAAAP//
/f/7//n//f/+////AQAHAAkABQADAAYABwAGAAUABwAHAAgACAAJAAkACgAMAA0ADAAL
AA0ADwAQABMAFAAWABgAGAAWABcAFwAYABcAGQAZABoAHAAfACAAIQAhACAAHwAeAB0A
HQAdAB4AHgAhACQAIgAjACQAJAAiACQAJAAjACEAIAAiACEAIQAhACEAIAAgAB4AHwAh
ACIAIQAeABwAGwAWABYAFgAVABQAFgAUABIAEgAQAA4ADAAKAAsADgAPAA8ACwAJAAcA
BAAEAAQABAADAAQABgAHAAgACwALAAoACAAHAAYABQAEAAYABgAGAAYACQAMAAkABQAJ
AA0ACgAIAAkACQAJAAwACwAKAAgABwAJAAkACQAKAAwADAAMAAwACwAIAAcABwAIAAoA
CwAMAAgACAAIAAYABAAGAAYABAAGAAkADAAOAAoABwAEAAIABAAFAAgACwAGAAUABQAF
AAcABwAGAAYABAADAAIAAgAEAAQABAAEAAIAAQABAAMAAwABAAEAAQABAAMAAwACAAIA
AwADAAIAAQABAAEAAQD////////9/wAA/v/+//7//v/+//7//v/8//7//v8AAP7/AAAC
AAMAAwADAAMAAwAFAAYACAAJAAsADwARABYAFwAWABUAFAAVABsAHAAcAB0AHwAfAB4A
HgAdABwAGAATABMAEgARABIADQAKAAMA/v/9//7//f/8//3//P/4//b/9P/0//X/9f/1
//X/9f/x//T/+P/5//j/9f/1//T/8v/0//b/9v/1/+//8//3//D/7v/v/+7/6P/c/9X/
1//g/+v/+P8KACoAVQCEAK0AyQDWANkA0ACwAH8ATwA1ACYAFgAKAPv/6//m/+f/5v/j
/+H/5f/r/+3/6v/v//T/8v/u//H/8v/z//X/9f/y//T/9f/z//L/8f/w/+7/8P/w//D/
8f/v/+7/7v/u/+7/8f/y//T/9P/z//P/8f/x//H/8f/z//P/8v/y//L/8v/y//H/9P/0
//T/9P/0//P/8v/x//T/9P/0//X/+f/7//f/9f/5//v/+//7//v/+//8//z//f/9//7/
AAAEAAQABAAHAAYABgAIAAgADQAQABEAEAAQAA8ADwANABAAEQATABYAFwAYABkAGQAX
ABcAFwAXABcAFwAYABgAGQAcABoAGwAaABoAGAAaAB0AHQAcABwAHgAdAB0AHQAZABYA
FAAQABEAEwAUABMADwAOAA4ACgAHAAYABAACAAQAAgAAAAAAAQAAAP///v/8//7//v/9
//n/+f/5//j/+//8//3//f/6//r/+f/4//n/+f/4//b/+P/4//j/+P/4//j/+P/4//v/
/v/7//f//f8BAP7//P/6//n/+P/6//3//v/+/////P/7//r/+v/4//j/+P/4//v/+v/7
//3/+v/6//n/+P/5//r/+//6//n/+v/5//b/+P/5//r/+v/6//n/+P/4//n/+f/7//3/
+P/3//f/9//2//X/8//y//P/8//z//T/9f/2//f/+P/1//P/8v/z//L/8f/y//P/8v/z
//L/8P/y//P/8//y//H/8f/x//H/8//z//P/8//y//L/8f/x/+7/7//u/+3/7P/w//L/
8v/y//L/8v/y//L/8P/x//D/8f/u//H/9P/2//f/9v/1//T/9f/4//r/+//9//7///8D
AAMABQAHAAkADQARABAADgANAAsACwAKAAoACgAKAAcAAwADAAIAAQACAP7//P/2//L/
7//u/+v/6P/r/+z/6v/q/+j/6P/p/+n/6f/p/+n/5f/l/+j/6P/m/+T/5f/l/+T/4//k
/+P/4f/l/+f/5//m/+L/3f/a/9b/zP/J/8v/0v/d//L/DgAwAFkAhgCpAL0AyADFALQA
jgBVAC8AHQAKAPj/7P/j/9v/1P/N/87/0//X/9v/3f/b/9T/1f/e/+T/5P/i/+L/4v/j
/+L/3v/f/9//4f/g/9//3v/e/+D/4P/g/9//3f/c/9z/2v/a/93/3v/f/+D/4P/h/+H/
4f/h/+H/4f/h/+D/4P/f/+D/4f/h/+L/4v/i/+L/5P/l/+b/5//n/+b/5f/l/+n/6//n
/+X/6//t/+3/7f/u/+3/7f/s/+3/7f/u//D/8//0//X/+f/3//b/9//2//z//v/+//z/
AAABAAMAAwAFAAUABgAIAAgACAAIAAcACAAJAAoACwAMAAsACwAKAAwADgALAAsADQAO
AA0AEAASABEADwAOABAADwAPAA8ACwAKAAoACAAFAAUABAABAAEAAAAAAPz/+v/6//n/
+P/6//j/9v/2//j/9v/0//L/8P/y//L/8f/v/+//7//u/+7/7v/u/+3/7P/s/+v/6v/s
/+3/7f/s/+7/7v/u/+7/8P/w//D/8P/u//D/7P/n/+v/7//s/+r/6f/p/+n/7P/s/+z/
6//r/+3/7f/t/+7/7v/u/+7/7v/u/+z/7P/t/+3/7v/u/+7/7P/s/+z/6v/q/+z/7P/q
/+j/6f/q/+r/6P/n/+b/5v/n/+f/6f/r/+n/6f/q/+v/6v/p/+f/5v/n/+f/5//o/+r/
6v/q/+r/6f/n/+b/5//l/+P/4//j/+X/5//n/+b/5v/n/+f/5v/l/+X/5f/l/+f/5//n
/+f/5//m/+T/4//l/+f/5//n/+b/5v/m/+b/5P/k/+b/5//m/+X/5P/m/9//4//i/+L/
4v/i/+L/5f/m/+f/5v/n/+b/5//k/+L/5P/l/+X/6f/p/+n/6//s/+7/7//x//L/8//3
//f/+v/7//z///8DAAIAAAD//wEAAQAAAAAAAAAAAP3/+f/5//j/9//4//P/8P/p/+T/
4//k/+P/4v/k/+T/4f/g/93/3P/c/9v/3v/f/+D/3f/d/+D/4P/e/93/3f/c/9r/3P/e
/97/3f/b/9//4f/c/9r/2f/S/87/yv/D/8X/xP/F/9r/9v8SADkAZgCLAKUAuADBALoA
nABtAD8AHQAGAPr/8v/j/9f/0v/J/8L/z//X/9P/1f/Z/9b/1//c/97/3v/c/9z/3P/d
/93/2v/c/93/3//e/93/3P/c/97/3v/e/93/2//a/9r/2P/Y/9v/3P/e/97/3f/d/93/
3f/d/93/3f/d/9z/3P/d/97/3//f/+L/4v/i/+L/4//j/+P/4//m/+b/5v/n/+n/6//n
/+X/6f/r/+v/6//t/+3/7v/u/+//7//w//L/8v/y//L/9f/4//j/+v/6//3//v/9//r/
//8BAAQABQAFAAUABgAIAAkACgALAAsACwALAAsACwALAAsADAAMAA4AEAANAA0AEAAQ
AA4AEAARABEAEAAQAA8ADQAMAAsACwAMAA4ADgALAAsACgAHAAYABgAHAAQAAQAAAP7/
/P/8//r/+P/4//r/+P/2//T/9P/2//b/9f/z//P/8//y//P/9P/1//X/8//y//D/7v/y
//P/8//y//D/8P/w//D/9P/0//T/9P/z//b/8//v//P/9//0//L/8//z//P/9v/0//T/
8//z//P/8//z//T/9P/0//T/9P/1//T/9f/3//b/9v/1//T/9P/0//T/8v/y//T/9P/y
//D/8f/y//L/9P/z//L/8v/x//H/8//1//P/8//0//X/8//z//L/8v/x//H/8f/y//L/
8v/y//L/8v/x//H/8//x/+//7//v//H/8//z//L/8P/x//H/8P/v/+//7//v/+3/7f/t
/+3/8f/y//L/8//y//P/8v/x//D/8P/w//D/8P/w//L/8//x//P/8//0//H/8P/v/+7/
8P/w//D/7v/u/+7/8P/u/+7/8P/x//H/9f/1//X/9//4//r/+//9//7///8DAAMABQAH
AAkADQAPAA4ADAALAAwADQANAA4AEgASAA8ACwAHAAQAAQAAAP///v/5//b/8v/y//D/
7v/u/+7/6//q/+n/6v/s/+3/6//r/+v/5//p/+z/7P/q/+z/7f/t/+z/7P/u/+7/7f/r
/+n/6f/s/+7/5//g/+D/2v/R/8//0P/b//D/DgAuAFMAegCbALUAxgDLAMAAmABfADsA
KQAWAAQA+v/z/+v/4P/V/87/2f/p/+v/5f/l/+z/7//u/+r/6v/q/+r/6v/r/+v/6P/q
/+v/7f/s/+v/6v/s/+7/7v/u/+z/6f/n/+b/6P/o/+v/7P/u/+7/7f/t/+v/6//r/+v/
7v/v/+//8P/w//D/8P/v/+//7v/t/+z/7v/v//D/8f/y//L/8v/z//f/+f/1//P/9v/3
//b/9f/3//f/+P/4//j/+f/7//7/AAAAAAAAAwAGAAYACAAIAAkACgAJAAYACQALAA4A
DwARABEAEgAUABIAEgASABEAEwATABMAEwATABMAFAAUABYAGAAVABUAGAAYABYAGAAb
ABsAGgAaABwAGwAbABsAFwAWABYAFAAUABUAFQATABIAEgATABAADAAMAAsACgAJAAYA
AwACAAIAAAD+//z//f8AAAEAAQAAAAEAAgACAP///v/9//v//v8AAAEAAgACAAEA///8
//z//P/8//z/AAAAAAAAAAD//wIA///7//3/AQD+//z/+//7//v//v8BAAIAAgADAAMA
AwADAAQAAQAAAP///v8BAAAAAQADAP///v/8//r/+v/8//7//v/+/wAAAAD+//z//f/+
//7/AAD///7//v/6//n/+v/7//r/+f/5//n/+v/7//v//P/6//n/+P/4//v//P/9//7/
/P/7//v//f/4//X/9P/z//X/+f/7//z//v///////v/8//v/+v/5//f/9//3//f/+P/2
//f/+v/4//j/+P/4//n/+v/7//r/+//6//v/+P/6//z//f/9/////////wEAAwAGAAgA
CwAIAAcACQAHAAoADQAQABUAGAAYABcAFwAXABcAFgAWABoAGgAXABMAEAAOAAwADAAG
AAQA/v/6//r/+v/4//b/+v/6//f/9v/1//b/+P/5//f/9f/z/+3/7v/y//P/8v/w//H/
8f/w//H/9P/1//X/8f/r/+v/8P/0/+3/6P/k/9z/2f/Z/9r/5//8/xAALgBZAIQAqQDH
ANAAzwDAAKAAawA9ACsAHgAQAAoA///x/+b/4f/c/93/5f/p/+v/7//u/+//9P/y/+7/
7v/u/+7/7//w/+7/8f/z//X/9P/z//L/8P/y//L/8v/x/+//7v/u/+//8P/0//b/8//y
//D/7//x//H/8f/x/+//7//u/+7/8f/y//P/8//y//L/8v/y//P/8//z//P/9v/2//b/
9//5//v/9//1//r//f/+////AAD//////v//////AAACAAQABAAEAAcACAAIAAoACgAO
ABAAEAAOAA8ADwAQAA8ADgANAA0ADgARABQAFwAZABcAFwAXABcAGAAXABcAFgAVABYA
EgARABQAFgAWABoAGwAbABoAGgAcABsAGwAbABkAGAAYABYAEwATABIADwAQABAAEQAO
AAwADAALAAoACgAIAAYABgAGAAQAAgAAAP//AAD///3//v///wAAAAAAAAAAAAD///7/
/v/9//z//f/9//z/+v/8//z//P/8/wAAAAAAAAAA/v8AAPz/9//+/wMAAQAAAP3//f/9
/wAAAgACAAEAAQD///////8AAAAAAAAAAAAA/v/8//z//f/+/wAAAQACAP7//v/+//z/
+v/8//z/+v/7//3///8AAP7//f/8//z/+//7//3////7//n/+P/3//r/+//7//z/+//7
//v//P/5//j/9//2//f/9//4//v/9//1//X/9f/2//n/+v/6//n/+f/4//b/9f/1//X/
9f/1//H/8//5//7/+//6//n/+P/6//r/+v/4//n/+P/5//b/+P/6//v/+/////////8B
AAQABgAHAAkABwAHAAoACQAMAA0ADgARABcAGAAYABkAGQAZABgAGAAXABYAEgANAA4A
DAAKAAoABgAEAP7/+v/3//b/8//w//T/9P/x//D/7v/u/+//7//w//H/8v/v/+3/8P/w
/+7/7v/v/+//7v/s/+7/7v/t/+n/7//x/+r/6v/n/+D/3v/a/9X/1f/a/+f/9v8OADQA
YQCKAK0AxQDSANcAxgCaAGMAPQArABoABgD6//H/5f/g/9//4P/l/+H/4f/n/+v/7P/t
/+z/8v/0//L/8P/u/+3/7//s/+7/7//t/+z/6//q/+r/7P/s/+z/7P/r/+v/7P/s/+z/
7//w/+//7v/s/+v/7P/t/+7/7//v/+//7v/u/+3/7v/v/+//7v/u/+7/7v/w//H/8v/z
//T/9P/0//X/+P/5//T/8f/2//n/+v/7//z/+//7//r/+//7//z//v8AAAAAAAADAAUA
BgAJAAoADQAOAA0ACgAOAA8AEQARABEAEQASABQAEwAUABUAFQAWABcAGAAZABkAGQAa
ABoAGAAaABcAFwAaABoAGAAaAB0AHQAcABwAHAAbABsAGwAbABoAGgAYABcAFwAWABMA
EwASABIADgAOAA4ADQAMAAoABgACAAAAAwACAAEAAAD//wAA///9//3//f/9//z//P/8
//z/+//5//r/+v/6//v/+//6//j/+f/6//v//P/+//7//v/+//7/AAD8//f/+/////z/
+v/5//n/+f/8//r/+v/5//n/+v/7//z//v/8//z//P/8//z/+v/6//v/+//8//z//P/6
//r/+v/4//r//P/8//r/+P/5//r/+v/8//v/+v/6//n/+f/7//3/+P/3//f/9//5//n/
+P/4//f/9//3//j/+P/4//j/+P/3//X/9P/1//X/9f/3//n/+P/5//j/9v/0//X/9f/0
//T/9f/2//f/+P/5//r/+//5//j/9v/1//X/9//3//f/+v/4//b/9v/2//b/9P/0//T/
8v/2//j//P/8//r/+v/5//f/+//7//v//f8AAAIAAwAFAAUABQAIAAcACQALAA0AEQAY
ABgAFwAXABUAFQAUABQAGAAYABUAEQAOAAwACgAKAAcABgABAP7/+//6//f/9P/3//j/
9v/2//P/8v/y//H/8//z//P/7//t//D/8P/u/+z/7f/t/+z/7//y//P/8//5//f/8//0
//T/7f/m/97/3P/Z/9f/3P/r//r/BgAkAE0AeACnAMcA0gDRAMoAsgB/AE0ALwAeABIA
CgD9//H/5v/f/+L/4f/j/+n/7f/p/+z/7//y//T/8v/y//L/8v/z//P/8P/y//P/8//y
//H/8P/v//D/7//u/+//7f/s/+z/7v/u//H/8v/0//T/8//z//H/8f/x//H/8//z//L/
8v/x//L/8//z//T/9P/0//T/9//3//f/9//2//b/9v/3//v//f/5//f/+f/7//v/+///
////AAAAAP////8AAAIABAAEAAQABwAGAAYACAAIAA0AEAARABAAEgATABUAFQAYABkA
GwAeAB0AHgAfAB8AHQAdAB0AHQAdAB0AHgAeACAAJAAjACUAIwAiAB8AIAAhACEAIAAg
ACEAIQAiACMAIgAiACMAIgAfAB8AHgAbABsAGgAaABYAEgASABEAEAAQAA4ADAAMAAwA
CgAIAAYABgAIAAgABwAGAAcACAAIAAYABgAGAAUABQAGAAYABgAFAAUABAACAAQABAAE
AAQABAAEAAQABAAEAAYAAgD9/wQACQAHAAYABQAFAAUACAAFAAQAAgABAAMABQAHAAoA
CQAIAAcABgAHAAYABwAJAAcABgAEAAIAAQACAAMAAgADAAYABwAGAAQABQAGAAYABgAF
AAQABAAFAAUABwAJAAUAAwACAAEABAAFAAUABgAEAAMAAgACAAQABAAEAAQAAgABAAEA
AwABAP//////////AQABAAAAAgADAAMAAgAAAP///v/9//7///8AAAEAAQAAAP7//f//
/wEAAQABAAAA/v8AAAAA/v8AAAAAAAAAAP7//v/+//z/AAAAAAIAAAD+/wAAAQABAAMA
AwADAAUABgAIAAkACwAMAA0AEQARABIAEwAUABcAHgAeAB0AHQAcABsAGQAYABgAGAAV
ABEAEQAQAA8AEAAKAAgAAgD+//7//v/8//r//f/+//z//P/3//b/9v/1//f/9//3//P/
8v/0//P/8P/y//X/9//4//X/9v/1//P/+//5//H/8P/y/+//7P/q/+b/3f/Z/9z/7f8C
ABwAPgBnAJAAswDLANgA0wC6AJAAWQAzACsAIAAOAAIA9f/n/+L/3f/g/+n/7f/r/+//
8f/u//H/+P/6//j/9//2//X/9f/z//D/8v/z//T/9P/0//T/8//0//P/8v/x/+//7v/u
/+7/7v/x//L/8v/y//H/8f/z//P/8//z//H/8f/w//D/8//0//X/9f/2//b/9v/2//n/
+f/5//n/+f/4//f/9//9////+//5//3/////////AwADAAQABAABAAEAAgAEAAYABgAG
AAkACAAIAAoACgAPABIAEwASABIAEwAVABUAFQAVABYAGAAZABoAGwAbABsAGwAbABsA
IAAhACMAJAAiACIAHQAbAB4AHgAcAB4AIgAjACMAJAAjACEAIAAfABsAGgAaABgAGwAd
AB4AHQAYABYAFQAQABAAEAAPAA4AEAAOAAwADAALAAgABQACAAMABgAHAAcAAwADAAMA
AgAAAAAAAAD//wAAAgADAAQABAADAAEA/v8AAAAAAAAAAAIAAgACAAIABQAIAAUAAQAD
AAcABAACAP///////wIAAgACAAEAAQADAAMAAwAEAAQABAAEAAQABgAEAAQABQAFAAYA
BgAGAAYABgAGAAQAAwAEAAMAAAACAAMABAAEAAQAAwACAAIAAAD//wAAAQD+//3//f/9
//3//f/8//z//v///wAAAgABAAAA///+//////8AAAMA///9//3//f/9///////+//7/
//////7////////////9//3//f/9/wQAAgD7//f//P/9//7///8AAP///v/9//r//P/8
//7//P/9/wAAAgADAAQAAwACAAMAAgAEAAUABwAKAA0AEwAVABQAEwASABMAGAAYABcA
FwAZABkAGAAYABsAHAAaABcAFQASAA8ADgAMAAoABAAAAP7//v/8//r/+v/6//f/9v/1
//b/+P/5//n/+f/5//X/9P/2//X/8v/0//X/9f/0//T/9v/2//X/7f/t//H/9v/0/+v/
5v/k/+D/2f/V/9r/6/8CABoAOgBhAI4AswDHANAA0QC2AIgAVwA5ACkAGgAKAAAA8//p
/+j/4//a/9n/3//p/+n/5f/o/+//8P/u/+7/7v/u/+7/7//v/+z/7v/v/+//7v/t/+z/
7//y//P/9P/x/+//7v/u/+7/7v/x//L/7//u/+z/6//s/+3/7v/v//H/8f/w//D/8P/w
//D/7//z//T/9f/2//b/9f/0//P/8//y//H/8f/3//n/9f/z//f/+f/5//n/+//7//z/
/P/9//3//v8AAAEAAAD//wEAAgACAAQABAAJAAwADQAMAAwADQAPAA8ADAALAAsADAAN
AA4ADwAPABEAEwAVABcAFgAVABUAFAASABQAEQARABMAFAATABYAGQAZABgAGAAXABUA
FAATABMAFAAWABYAFAATABEADQANAAwADAAIAAYABgAFAAQABQAEAAMABAAEAAIAAAD+
//v//P/7//n/+v/7//z//P///wAAAQABAP///v/8//r//f/9//z/+v/8//z//P/8//v/
+v/5//j/+v/+//z/+f/7/////P/6//z//f/+/wIAAQAAAP7//f/7//v/+//8//7//v/+
//7//P/6//r/+//7//z//P/8//j/+P/4//b/9//6//v/+v/6//v//P/8//v/+f/3//b/
9f/1//f/+f/4//f/9//3//X/9f/0//T/8//z//P/9P/y//L/8v/y//T/8//z//X/8f/v
/+//7//v//H/8f/w//D/8f/x//D/8f/v/+7/7//w//H/8v/w//D/8P/u//D/8P/y//D/
8P/y//P/8//3//f/9//5//n/+v/6//v//P/9/wEAAQACAAMABAAHAA4ADgANAA0ADQAN
AAwADAAQABAADQAJAAUAAgD///7/+v/4//L/7v/u/+7/7P/q/+z/7P/p/+j/5v/m/+f/
5//l/+X/5f/h/+L/5v/n/+b/5P/j/+H/3v/e/+D/4P/f/+P/6f/p/+T/3v/f/9z/1P/M
/8n/x//I/9X/5v/+/yAARwBwAJkAtwDGAMkAvACUAGEANQAfABIAAADw/+n/4//W/83/
zv/P/9X/3//d/9v/2v/Z/9j/3P/g/97/3v/e/9//4f/e/+D/4f/f/97/3f/c/9r/3P/c
/9z/3v/d/93/3v/g/+D/4//k/+L/4P/d/9v/3P/d/97/3//h/+H/4P/g/+D/4P/g/9//
4P/g/+D/4P/f/9//3//f/+D/4P/g/+H/5v/p/+b/5f/n/+n/6f/p/+n/6f/q/+r/6//r
/+z/7v/y//L/8v/1//T/9P/2//b/+v/8//z/+v/6//v//f/9//3//f/+/wAA//8AAAEA
AQD//////////wQABQAHAAgABgAIAAUABQAIAAgABgAIAAgABwAFAAQABQAFAAYABwAF
AAQABAACAAAAAQABAP///v/+/////P/4//b/8//w//H/8P/v//D/8P/u/+z/6v/o/+r/
6v/p/+n/6f/p/+j/6P/o/+j/5//l/+b/5v/m/+n/6f/o/+b/5v/m/+b/5v/m/+b/5v/m
/+f/6v/n/+P/5//r/+j/5v/n/+f/5//q/+z/7P/r/+v/6P/n/+b/5v/o/+j/6P/o/+j/
5v/m/+f/5//o/+j/6P/o/+j/6P/m/+T/5v/m/+T/5v/n/+j/6P/l/+P/4f/g/9//3//h
/+P/4//j/+T/5f/i/+H/3//e/+D/4f/i/+T/4v/i/+L/4v/j/+P/5P/n/+T/4f/g/9//
3//h/+H/4P/g/+H/4f/g/9//3//f/9//3f/d/93/3f/g/+D/3//f/93/3//f/9//3v/e
/97/3v/c/9z/3v/f/93/3f/d/+D/4P/f/9v/3P/d/9z/2//e/+D/4f/h/+T/4v/i/+T/
5P/l/+f/6P/q/+//8P/v/+//8f/y//P/8v/2//j/+P/5//r/+v/6//r/+f/1/+//7P/s
/+z/7P/s/+f/5P/h/97/2//a/9n/2P/X/9b/1f/U/9P/0v/R/9D/0f/S/9P/1P/U/9T/
1P/U/9L/0v/S/9L/1P/U/9T/1P/T/9L/0f/Q/83/yv/H/8T/wf/A/7//vv/X/+7/BQAc
AD0AXgB/AKAAlQCKAH8AdABWADgAGgD8/+//5P/Z/87/y//I/8X/wv/E/8b/yP/K/83/
zv/P/w==
         </WaveFormData>
      </LeadData>
      <LeadData>
         <LeadByteCountTotal>10000</LeadByteCountTotal>
         <LeadTimeOffset>0</LeadTimeOffset>
         <LeadSampleCountTotal>5000</LeadSampleCountTotal>
         <LeadAmplitudeUnitsPerBit>4.88</LeadAmplitudeUnitsPerBit>
         <LeadAmplitudeUnits>��V</LeadAmplitudeUnits>
         <LeadHighLimit>2147483647</LeadHighLimit>
         <LeadLowLimit>268435456</LeadLowLimit>
         <LeadID>V1</LeadID>
         <LeadOffsetFirstSample>0</LeadOffsetFirstSample>
         <FirstSampleBaseline>0</FirstSampleBaseline>
         <LeadSampleSize>2</LeadSampleSize>
         <LeadOff>FALSE</LeadOff>
         <BaselineSway>FALSE</BaselineSway>
         <ExcessiveACNoise>FALSE</ExcessiveACNoise>
         <MuscleNoise>FALSE</MuscleNoise>
         <LeadDataCRC32>886953007</LeadDataCRC32>
         <WaveFormData>
AgACAAIAAgAFAAYABwAIAAoACgAKAAoACAAIAAgACAAGAAYABgAGAAgACAAIAAgABgAG
AAYABgAEAAQABAAEAAYABgAGAAYACAAIAAgACAAIAAgACAAIAAgACAAIAAgACAAIAAgA
CAAKAAoACgAKAAwADAAMAAwADAAMAAwADAAMAAwADAAMAAwADAAMAAwADAAMAAwADAAM
AAwADAAMAAwADAAMAAwACgAKAAoACgAMAAwADAAMAAoACgAKAAoACgAKAAoACgAKAAoA
CgAKAAoACgAKAAoACAAIAAgACAAIAAgACAAIAAYABgAGAAYACAAIAAgACAAKAAoACgAK
AAgACAAIAAgACgAKAAoACgAIAAgACAAIAAcABgAFAAQABQAGAAcACAAIAAgACAAIAAYA
BgAGAAYABgAGAAYABgAGAAYABgAGAAgACAAIAAgABgAGAAcABwAHAAkACQAKAA0ADgAP
AA8AEQATABUAFQAUABYAFgAWABgAFwASAA4ACQAIAAcABwAJAAgABwAGAAUABAAEAAMA
AQABAAEAAwACAP///f/8////AQACAAMAAQABAAEAAAAAAAAAAAAAAAIAAwADAAMAAQAC
AAIAAgAAAAAAAAABAAMAAgACAAIAAwADAAQACAAQABsAJwAyADgAPAA+AEMAQQA2ACgA
DQDg/6//iv9w/17/WP9d/13/Vf9V/17/Z/9u/3j/h/+Y/6n/uf/H/9P/4P/p/+7/8P/3
//3///8CAAQABQAFAAUABgAIAAgACgAKAAsACwAKAAsACwALAAsADAAMAAwADQANAA0A
DQALAAsACQALAA8ADwAOAA4ACwALAAsACwALAAsACwAMAA0ADgAOAA0ADAAMAAwADAAM
AAwADAANAA8ADQANAA0ACwAKAAoACgAKAAoACgAKAAoACQAIAAgABgAGAAYABgAHAAYA
BgADAAIAAQAAAP7//////////v/////////+//3//P/8//v/+P/4//j/+P/3//b/9v/2
//f/9v/2//f/9f/1//X/9f/z//P/8//z//f/9//3//j/+v/7//3//f/+////AAACAAMA
AwADAAMAAwAEAAQABQAFAAQAAwADAAMABAAEAAIABAAEAAQABAAGAAUABAAEAAUABAAC
AAEAAQACAAIAAwAFAAUABQAFAAUABAAEAAQABQAFAAYABgAEAAQABAAEAAUABgAGAAYA
BAAFAAUABQAHAAcACAAIAAYABQAFAAUABgAGAAYABQAFAAYABgAGAAYABgAGAAYABQAF
AAUABAACAAMAAwACAAIAAgACAAIAAwAEAAQABQAEAAQAAwADAAQABAAEAAQAAgABAAEA
AQABAAEAAQABAAEAAQABAAEAAQABAAIAAgD///7//v/+//7//v/+//3//v///wAAAgAB
AAAA/v/9//3/AQAAAP7//v/8//z//P/8//7//v/+//7//v/+//7//v/9//3//f///wEA
AgAFAAYABQAFAAUABwAJAAkACgAMAA4ADgAOAA0ACgAGAAMAAgAAAP///v/8//v/+v/5
//j/+P/3//f/9//3//n/+f/3//T/9P/0//X/+P/5//r/+//4//b/9f/0//b/9v/2//f/
9//3//f/+P/2//b/9v/2//b/9//3//b/+v/8//v//f/+//7/AAAHABEAHgAqAC4AMgA5
ADsANAAoABMA9v/F/5D/cP9e/1T/Tf9P/0v/Rf9I/1P/Xv9o/2//fP+N/5//rf+5/8L/
z//e/+b/6f/v//P/9f/2//b/9f/5//r//P/8//z//P/9//3/AAABAAEAAQD//wAAAAAA
AP//////////AQABAP//AQABAAEAAAAAAAEAAQABAAEA////////AAD//wAAAAD//wAA
AAAAAAAAAAAAAAAAAQD///3//f/9/////v/+//7//v/+//7//v/8//v/+v/6//j/+P/4
//j/+f/4//j/9f/3//f/9//2//f/9//3//b/9f/1//X/9P/x//D/8P/v//D/8P/w//D/
7//u/+7/7v/s/+r/6f/p/+r/6//s/+3/7f/t/+3/7f/t/+3/7f/u//L/8//1//X/9P/1
//b/+P/7//v/+//7//v//P/8//3////+//3//f/9//7//v/8//z//P/8//z//P/7//r/
+v/8//z/+//7//v//P/8//3//f/9//3//f/9//z//P/8//3//f/+//7//v/+//7//v/9
//7//v/+/wAAAQABAAEAAQABAAIAAgABAP///v/9/wAAAAAAAP////8AAAAAAAD+//7/
/v/+//////////7//v///////v/8//z//P/8//3//v/+/////v/+//3//f8AAAAAAAAA
AAAA/////////f/9//3//f////////////7//f/9//z//f/8//z//P/+//7//v/9//3/
/f/9//7//P/8//v/+//9//3//P/+//7//P/8//z//P/6//r/+v/6//z//P/8//z//f/9
//3//////wAAAwAEAAUABQAFAAcABwAHAAgACgAMAAwADAALAAYAAgD///7//P/7//r/
+P/5//j/9//2//j/9//3//f/9//5//n/9//2//b/9v/3//f/9//3//f/9//2//b/9v/4
//j/+P/5//f/9//3//j/9v/2//b/9v/4//n/+f/4//j/+P/5//3/AgACAAYAEQAdACgA
MAA2AD4APQA1ACoAFgDx/7z/h/9i/0j/NP8y/zn/P/89/z3/SP9T/1z/aP93/4b/m/+t
/7n/yf/Y/9//5v/u//P/9//5//r//P/9//3//f/+/wAAAAABAAIABAAFAAYABwAHAAcA
BQAGAAYABgAJAAkACQAJAAkACQAHAAkADQANAAwADAALAAsACwALAAsACwALAAwADQAO
AA4ADQALAAoACQAIAAoACgAKAAsADQALAAsACwAJAAgACAAIAAkACgALAAwADAALAAoA
CgAIAAgACAAIAAcABgAGAAMAAwADAAMAAgADAAMAAwACAAEAAQABAAAA///+//7//f/8
//z//P/8//v/+v/6//r/9//2//b/9//3//f/9//3//n/+f/5//n//f/9//3//v/+////
AQABAAIAAwAEAAYABwAHAAcABwAHAAgACAAJAAkACAAHAAcABQAGAAYABAAEAAQABAAE
AAUABQAFAAYABwAGAAQAAwADAAQABAAFAAUABQAFAAUAAwACAAIAAgAFAAUABgAGAAYA
BgAGAAYABwAIAAgACAAIAAkACQAJAAcABwAIAAgACwALAAwADQANAAwACwAJAAsADAAM
AAwACgAKAAoACgAJAAkACQAIAAoACwALAAoACAAIAAgACAAKAAoACQAJAAwADAALAAsA
CwAKAAkACAAIAAcABwAHAAkACQAJAAkABwAHAAcABwAJAAkACgAKAAsACgAKAAoACAAI
AAgABwAHAAcABwAIAAgACAAHAAcABwAHAAYABgAHAAcABwAGAAQABQAFAAQABwAIAAgA
CAAIAAgABgAGAAYABgAIAAgACAAIAAgABwAGAAcABwAIAAsADAAOAA8AEAATABMAEwAU
ABYAFgAWABYAFQAOAAoABwAGAAUABQAFAAQABQAEAAMAAgACAAEAAQABAP//AQABAP//
//8AAAEAAwABAAEAAQABAAEAAAAAAAAAAAAAAAAAAQABAAEAAQACAAQABAAEAAQABAAF
AAUABAAAAAIABQAHAAgADAAWACMALwA2ADwAQABCAEUAPQAuABQA5/+w/4H/Yv9M/0L/
RP9L/03/Tf9P/1j/Y/9u/3z/jf+g/7H/w//P/93/6P/z//r//v///wMABQAHAAgACAAH
AAsADAAOAA4ADAAMAA0ADQAQABEAEQARABMAFAAUABQAEwATABMAEwATABMAEQATABUA
FQAUABQAFQAVABUAFQATABMAEwAUABUAFgAWABUAFQAWABcAGAAXABYAFQAVABcAFQAV
ABUAFQAUABQAFAAWABYAFgAWABYAFQAUABQAEgASABIAEgAPAA4ADgALAAsACwALAAoA
CwALAAsACgAJAAkACQAIAAUABAAEAAMABAAEAAQABAADAAIAAgACAP///v/+////AQAB
AAEAAQADAAMAAwADAAUABQAFAAYABgAHAAkACQAMAA0ADgAQAA8ADwAPAA8AEQASABIA
EwARABAADwAPAA4ADgANAAoADAAMAAwADAAMAAsACgAKAAwADAALAAsACwAMAAwADQAL
AAsACwALAAwADAANAA4ADwAPABAAEAAQABAAEAAQABMAFAAUABQAEwATABIAEQATABMA
FAAUABQAEwATABMAFAAUABQAEwATABQAFAAUABIAEgASABIAEgATABQAFAASABMAEwAS
ABIAEgASABIAEgASABEAEQAQABAADwAPABIAEgASABIAEgARABEAEQARABEAEQARABEA
EQARABEAEAAPAA8ADgAOAA4ADwAQABAAEAAQAA8ADwAPAA8AEAAQABAADwAPAA8ADwAO
AA4ADQANAA0ADAAOAA8ADwAOAA0ADQAOAA4AEAAQAA4ADgANAA0ADgAPAAwADAAMAA4A
DgAOAA4ADAAMAAwADAAOAA4ADgAOAA0ADQANAA8AEQASABUAFgAXABcAFwAZABsAGwAc
AB4AHgAeAB4AHQAYABQAEQAQAA8ADwAPAA4ADQAMAAsACgAIAAcABwAHAAgACwAMAAsA
CAAIAAgACQAJAAkACQAJAAkACAAIAAgACAAIAAgACQAJAAkACQAKAAoACgAKAAoACgAL
AAsACgAMAAoACQALAA4AEgAaACEAKwA4AD4AQABGAE0ASQA+AC4ADwDc/6v/iP9u/1r/
Vv9Z/1X/U/9Z/2D/Z/9y/4L/j/+i/7P/wf/T/+H/6P/x//r/AgAHAAkACwAOABAAEQAR
ABEAEgAUABQAEwASABIAEQATABUAFgAXABUAFgAWABYAFwAXABcAFwAXABcAFQAXABsA
GwAaABoAFwAXABcAFwAXABcAFwAYABsAHAAcABsAGgAaABoAGgAaABoAGgAbABkAFwAX
ABcAFwAWABYAFgAWABYAFgAWABYAFQAUABQAFAAUABQAFAARABAAEAANAA8ADwAPAA4A
CwALAAsACgALAAsACwAKAAcABgAGAAUABgAGAAYABgAHAAYABgAGAAMAAgACAAMAAwAD
AAMAAwADAAMAAwADAAUABQAFAAYABgAHAAkACQAMAA0ADgAQAA8ADwAPAA8ADwAQABAA
EQARABAADwAPAA8AEAAQAA4ADgAOAA4ADgAOAA0ADAAMAAwADAALAAsADAAOAA8AEQAP
AA8ADwAPAA8ADgAOAA4ADQANAA4ADgAOAA4ADgAOAA8AEAAQABAAEgATABMAEwARABEA
EgASABIAEQARABEAFAAUABQAEwARABIAEgASABIAEgASABIADwAPAA8ADgAPABEAEgAS
ABIAEgASABIAEAAQAA8ADwAQABAADwAPAA4ADgAOAA4ADgANAA0ADQANAA0ADQANAAsA
CwALAAsACwALAAwADAANAAwADAAMAAwADAAMAAsACQAJAAkACgAMAAwACwALAAsACwAK
AAoACgAJAAgABgAHAAkACgAKAAkACQAKAAoACgAKAAgACAAJAAkACAAGAAYABgAGAAYA
CAAIAAgACAAIAAgACAAIAAcABwAHAAkACwAMAA8AEAAPAA8ADwARABMAEwAUABYAFAAU
ABQAEwAQAAwACQAIAAcABwAHAAYABQAEAAMAAgACAAEAAQABAAEAAwADAAEA/v/+//7/
//8BAAEAAQABAAAA/v/9//z//f/+////AQD///////8AAAAAAAAAAAAA/v///////v8A
AP7///8DAAQACgASABsAJQAwADQAOAA8AD8APQAyACYACwDc/6n/iv92/2L/WP9b/1v/
V/9X/2L/af9w/3j/g/+W/6v/u//H/9P/3v/l/+7/8v/z//X/+f/+/wAAAQABAAMABAAG
AAYABAAEAAUABQAHAAkACgALAAkACgAKAAoACQAJAAkACQAHAAcABQAHAAoACwALAAwA
CQAJAAkACQAJAAkACQAKAAkACgAKAAkACAAIAAgACAAIAAgACAAJAAkABwAHAAcABwAG
AAYABgAEAAQABAAEAAQAAwACAAIAAAAAAAAAAAABAAAAAAD9//////////7/+//7//v/
+v/3//f/9//2//f/9v/2//X/8v/y//L/8v/x//D/8P/w/+//7v/u/+//7f/t/+3/7f/t
/+3/7f/t//L/8//0//b/9f/1//b/9f/4//n/+v/8//////////////8AAAAAAQD///7/
/f/9//7/AAABAAAA/v/+//7//v/+//3//P/8//z//P/7//v/+//8//z//f//////////
/wEAAAAAAAAA/////wAAAAAAAAAAAAAAAAMABAAEAAQABAAFAAUABQADAAMABAAEAAIA
AQABAAEAAgACAAIAAQABAAIAAgACAAQABAAEAAQAAwADAAMAAgAAAAEAAQAAAAAAAAAA
AAAAAAAAAP////8CAAIAAQABAAAAAAAAAAAAAAD///////////////////3//f/9//3/
/f/9//7//v////7//v/+//7//v/+//3//f/9//3//v/9//z/+v/5//r/+//7//z///8B
AP///v/8//z//P/8//v/+v/5//j/+f/6//v//P/9//3//f////3//v8BAAIAAwADAAMA
BQAJAAkACgAMAAwADAAMAAsABgACAP///v/9//3//f/8//v/+v/5//j/+P/3//f/9//1
//f/9//1//b/9v/2//f/9v/1//T/8//1//T/9P/0//T/9P/0//X/9f/1//X/9v/0//T/
9P/0//b/9//3//b/+P/0//X/+//8//7/BAALABkAJgAsADAANgA3ADUALAAcAP3/zv+b
/3j/Xv9Q/0r/Tf9P/0v/Sf9O/1n/ZP9u/3n/iP+b/6n/tf/B/87/2//i/+T/6//v//H/
9P/2//f/9//5//r//P/8//r/+v/7//v//P/9//3//f///wAAAAAAAP//////////AAAB
AAAAAwADAAMAAgACAAMAAwADAAMAAQABAAEAAgABAAIAAgABAAIAAgACAAIABAAEAAQA
BQACAP///v/9/////v/+//7//P/8//z//P/+//3//P/8//r/+v/6//r/+//6//r/9//3
//f/9//2//f/9//3//b/9f/1//X/9P/z//L/8v/x/+7/7v/u/+7/7//u/+7/7v/t/+z/
7P/t/+z/6//q/+n/6//r/+v/6//v/+//7//w//T/9f/3//f/9v/3//j/+v/7//v/+//7
//3//v/+///////+//3//f/9//7//v/8//z//P/8//z/+v/5//j/+P/7//z//P/9//3/
/v/+/////f/9//3//f/9//z//P/8//////8AAAAA/v/+//7//v/9//7//v/+//7/////
////AQABAAIAAgACAAEAAQABAAIAAgACAAEAAQACAAIAAgACAAIAAgACAP////////7/
AAABAAEAAAAAAAAAAAAAAAAAAAD/////AAAAAP////8AAAAAAAAAAAAA////////////
//////8BAAEAAQABAAEAAQACAAIA///+//7//v8AAAAAAAD///3//f/9//7/AAAAAP//
//////3/+v/8/wAA/v/+//7//v8AAAAAAAAAAAAAAAAAAAAA////////AQADAAQABwAI
AAcABwAHAAkACwALAAwADgAQABAAEAAPAAgABAABAAAAAQABAAEAAAD+//z/+v/4//j/
9//3//f/+f/7//v/+f/4//j/+P/5//n/+f/5//n/+f/4//j/+P/5//r/+//9//v/+//7
//z/+v/6//r/+v/8//3//f/8//7//P///wEABAAIABAAGwAlAC4ANAA6ADwAOwAzACQA
DADj/6z/ff9c/0T/OP84/z//Qf9B/0f/UP9X/2D/bv99/5L/pf+1/8P/0f/c/+X/6P/u
//X/9//3//r//P/9//3/AQACAAQABAAEAAQABQAFAAQABQAFAAUABwAIAAgACAAJAAkA
CQAJAAcABwAFAAcACQAJAAgACAAHAAcABwAHAAgACQAKAAwADAAMAAsACQAGAAYABgAG
AAgACAAIAAkACwAJAAkACQAJAAgACAAIAAYABgAGAAYABgAFAAQABAAGAAYABgAGAAUA
BAAEAAEAAwADAAMAAgD////////+//3//f/9//z//f/8//z/+//4//j/+P/4//X/9P/0
//T/9f/0//T/9f/1//X/9f/1//X/9f/1//X/9//3//f/+P/6//v//f/9//7///8AAAIA
AwADAAMAAwABAAIAAgADAAUABAADAAMAAQACAAIAAAAAAAAAAAAAAAAA///+//7/AAAA
AP/////9//7//v///wEAAQABAAEAAQAAAAAAAAABAAEAAgACAAIAAgACAAIAAwAEAAQA
BAAGAAcABwAHAAcABwAIAAgACAAHAAcABwAIAAgACAAHAAcACAAIAAgACAAIAAgACAAH
AAcABwAGAAQABQAFAAQABgAGAAYABgAGAAYABQAFAAQABAADAAMABgAGAAYABgAEAAMA
AwADAAUABQAFAAUABQAFAAUABQAFAAUABgAGAAMAAgACAAIAAgACAAIAAQABAAEAAQAC
AAIAAgABAAEAAQABAAAAAAADAAMAAwACAAAAAQABAAAA//8AAAAAAAAAAAAAAAAAAAAA
AAD+//7//v/+/wEAAQABAAMAAwAEAAcACAAHAAcABwAJAA0ADQAOABAAEAAQABAADwAK
AAYAAwACAAEAAQABAAAA///+//3//P/8//v/+//7//v//f/9//v/+P/4//j/+f/7//v/
+//7//n/+P/4//j/+v/6//r/+//9//3//f/+//3//P/7//r/+v/7//v/+v/6//r/+f/7
/wAABAAMABUAIQAsADQANAA0ADkAOwAyACAAAQDO/5n/cv9W/0L/Pv9F/0n/R/9F/07/
V/9g/27/ff+M/5//s//D/8v/2P/l/+7/8v/3//v//f///wAAAAD/////AAACAAIAAwAE
AAYABwAGAAcABwAHAAcACAAIAAgACwALAAsACwAJAAkABwAJAAsACwAKAAoACwALAAsA
CwALAAsACwAMAAsADAAMAAsADAAMAAwADAAMAAwADAANAAsACQAJAAkACwAKAAoACgAI
AAgACAAIAAoACQAIAAgACAAIAAgACAAFAAQABAABAAMAAwADAAIAAQABAAEAAAD9//3/
/f/8//3//P/8//v/+v/6//r/+v/5//j/+P/4//f/9v/2//f/9//3//f/9//3//f/9//3
//n/+f/5//r//P/9//////8AAAEAAgAEAAUABQAFAAUABQAGAAYABwAFAAQAAwADAAMA
BAAEAAIABAAEAAQABAACAAEAAAAAAAIAAgABAAEAAwAEAAQABQADAAMAAwADAAUABAAE
AAQABQAFAAYABgAEAAQABAAEAAUABgAGAAYACAAJAAkACQAHAAcACAAIAAYABQAFAAUA
BwAIAAkACQAJAAoACgAKAAgACAAIAAgACQAJAAkACAAGAAcABwAGAAYABgAGAAYABgAG
AAUABQAIAAgABwAHAAYABgAGAAYABgAFAAUABQADAAMAAwADAAMAAwADAAMABQAFAAYA
BgAHAAYABgAGAAUABAADAAEAAwADAAMABAAEAAQAAwADAAEAAQAAAAAAAwADAAMAAgAC
AAMAAwACAAEAAwACAAIABAACAAIAAgACAAIAAgACAAIAAgACAAIAAgABAAEAAQADAAUA
BgAJAAoADQANAA0ADwARABEAEgAUABIAEgASABEADAAIAAUABAADAAMAAwACAAMAAgAB
AAAA/v/9//3//f/+/wEAAgABAP7//v/+/////f/9//3//f////7//v/+//7//v/+////
////////AAD+//7//v/+////AQACAAIAAgAAAAMABQAIAAwAFAAfACkAMAA0ADgAPAA/
ADsALgAYAO//uP+L/27/Wv9O/07/U/9R/0//Vf9e/2f/dP+E/5P/oP+x/8H/z//d/+r/
8f/2//z//f/9/wEABAAGAAcABwAJAAoADAAMAAwADAANAA0ADQANAAwACwANAA4ADgAO
AA8ADwAPAA8AEQARAA8AEQARABEAEAAQABEAEQARABEADwAPAA8AEAARABIAEgARABIA
EgASABIAEAAQABAAEQATABEAEQARABEAEAAQABAADgAOAA4ADgAQAA8ADgAOAAwADAAM
AAwADQAMAAwACQAHAAcABwAGAAcABwAHAAYABQAFAAUABAADAAIAAgABAAAAAAAAAAAA
///+//7//v/+//7///8BAP7//f/8//v/+//7//v/+/////////8AAAQABQAHAAcABgAH
AAgACgANAA0ADQANAA0ADgAOAA8ADwAOAA0ADQALAAwADAAKAAoACgAKAAoADAALAAoA
CgAMAAwACwALAAkACgAKAAsACwALAAsACwANAAwADAAMAA0ADQAOAA4ADAAMAAwADAAP
ABAAEAAQAA4ADwAPAA8ADwAPABAAEAASABEAEQARABAAEAAQAA8ADQAOAA4ADgAOAA4A
DgAOAA4ADwAQABAADgAPAA8ADgAMAAwADAAMAAwADAALAAsADgAOAA0ADQANAAwACwAK
AAsACwAMAA0ACwALAAsACwALAAsACwALAAkACQAKAAoACgAKAAsADAAKAAoACgAJAAsA
CwALAAwACwAKAAgABwAIAAkACQAKAAkACQAJAAoACAAGAAYABgAGAAgACAAIAAgABgAG
AAYABgAJAAkACQALAAsADAAPABAAEQARABEAEwAXABcAGAAaABkAGAAXABUAEgAOAAsA
CgAJAAkACQAIAAcABgAFAAQAAgABAAEAAQABAAMAAwABAAEAAgADAAUAAwADAAMAAwAB
AAAAAAAAAAIAAgACAAMAAQABAAEAAgAEAAQABAAEAAIAAwADAAIAAgAEAAUACQAKAA4A
FAAdACkAMgA6AD4ARABJAEMANgAkAAUA1P+j/4T/cP9i/2D/Y/9f/1n/X/9q/2//dv+C
/4//nP+t/73/x//T/+D/7f/y//j//f//////AgAEAAUABQAJAAoADAAMAAoACgALAAsA
DAANAA0ADQAPABAAEAAQABAADwAOAA0ADQANAAsADQARABEAEAAQAA8ADwAPAA8ADQAN
AA0ADgAPABAAEAAPABAAEAAQABAADgAOAA4ADwANAAsACwALAA0ADAAMAAwADgAOAA4A
DgANAAsACQAIAAgACAAIAAgABwAGAAYAAwAFAAUABQAEAAEAAQABAAAAAQABAAEAAAD/
//7//v/9//r/+v/6//r/+f/4//j/+P/5//j/+P/5//j/9//2//X/9f/1//X/9f/4//n/
+v/8//7///8BAAEAAAABAAIABAAHAAcABwAHAAkACgAKAAsACQAIAAcABwAJAAoACgAI
AAgACAAIAAgACAAHAAYABgAGAAYABQAFAAUABgAGAAcACAAJAAoACwAKAAgABwAGAAkA
CQAKAAoACgAKAAoACgALAAwADAAMAAkACQAIAAcACgALAA0ADgAMAAsACwALAAwADAAM
AAsADQAOAA4ADgAMAAwADAAMAA0ADQANAAwACgALAAsACgAMAAwADAAMAA0ADgAOAA8A
DQAMAAoACQAMAAwADAAMAAwACwALAAsADQANAA0ADQANAA0ADQANAAsACwAMAAwACQAI
AAgACAAKAAoACgAJAAkACQAJAAoADgAOAAwACgAKAAoACgAIAAgACAAIAAoACgAKAAoA
CwALAAsADQANAA4AEQASABMAEwATABUAGQAZABoAHAAaABoAGgAZABQAEAANAAwACwAL
AAsACgAJAAgABwAGAAYABQAFAAUABQAHAAcABQAFAAYABwAJAAgABwAGAAUABwAGAAYA
BgAGAAYABgAHAAUABQAFAAYABgAGAAYABgAIAAkACQAIAAoADAALAAkACAAOABYAIQAv
ADwAQgBEAEgASwBHADoAJgAHANT/nf96/2T/Uv9Q/1n/W/9X/1X/XP9n/3T/gP+J/5j/
q/+9/8v/1//k/+//+P/8/wUACQALAAsADAAMAAsADwAQABIAEgASABIAEwATABQAFQAV
ABUAFQAWABYAFgAVABUAFQAVABYAFwAWABkAGQAZABgAGAAXABcAFwAXABcAFwAXABgA
GwAcABwAGwAaABoAGgAaABoAGgAaABsAGwAZABkAGQAZABgAGAAYABYAFgAWABYAGQAZ
ABkAGgAZABgAFwAWABUAFAAUABEADwAPAA8ADgAOAA8AEAAQAA0ADQANAAwADQAMAAwA
CwAKAAoACgAKAAkACAAIAAgABwAGAAYABwAHAAcABwAHAAkACQAJAAkACwALAAsADAAO
AA8AEQARABAAEQASABQAFwAXABcAFwAXABgAGAAZABcAFgAVABUAFwAYABgAFgAWABYA
FgAWABgAFwAWABYAFwAWABQAEwAVABYAFgAXABcAFwAXABcAGQAYABgAGAAXABcAGAAY
ABgAGAAYABgAGQAaABoAGgAaABsAGwAbABkAGQAaABoAGwAbABwAHQAeAB4AHgAdAB0A
HgAeAB4AHgAeAB4AHgAdAB0AHQAcABwAHQAdABwAHQAeAB8AIAAeAB4AHQAdABwAHAAb
ABsAGgAaABoAGgAcABsAGwAbABsAGwAbABsAGQAZABkAGQAbABsAHAAcAB0AHAAcABwA
HAAcABwAGwAbABsAGwAcABoAGgAZABkAGwAbABoAGgAbABsAGwAaABwAHQAdABwAGwAb
ABwAHAAdABwAGQAYABcAFwAYABkAGgAaABoAGgAaABsAGwAbAB0AHgAeAB0AHgAgACEA
IgAjACQAJQAmACgAKAApACoAKwAqACkAKAAjACEAHwAdABwAGwAaABkAGwAaABkAGgAY
ABgAGAAYABYAFgAWABYAFAAUABQAFAAWABYAFgAWABYAFgAWABYAGAAYABgAGAAaABoA
GgAaABoAGgAaABoAHAAcABwAHAAeAB4AHgAeACQAKgAwADYAPwBGAE0AVABOAEoARgBC
ABsA9v/R/6z/mP+G/3T/Yv9k/2b/aP9q/3b/gP+K/5T/pv+2/8b/1v/j/+7/+f8EAAoA
DgASAA==
         </WaveFormData>
      </LeadData>
      <LeadData>
         <LeadByteCountTotal>10000</LeadByteCountTotal>
         <LeadTimeOffset>0</LeadTimeOffset>
         <LeadSampleCountTotal>5000</LeadSampleCountTotal>
         <LeadAmplitudeUnitsPerBit>4.88</LeadAmplitudeUnitsPerBit>
         <LeadAmplitudeUnits>��V</LeadAmplitudeUnits>
         <LeadHighLimit>2147483647</LeadHighLimit>
         <LeadLowLimit>268435456</LeadLowLimit>
         <LeadID>V2</LeadID>
         <LeadOffsetFirstSample>0</LeadOffsetFirstSample>
         <FirstSampleBaseline>0</FirstSampleBaseline>
         <LeadSampleSize>2</LeadSampleSize>
         <LeadOff>FALSE</LeadOff>
         <BaselineSway>FALSE</BaselineSway>
         <ExcessiveACNoise>FALSE</ExcessiveACNoise>
         <MuscleNoise>FALSE</MuscleNoise>
         <LeadDataCRC32>2471288391</LeadDataCRC32>
         <WaveFormData>
EgASABIAEgAQABAAEAAQAA0ADAALAAoACQAIAAcABgAFAAQAAwACAAEAAAD///7//f/8
//v/+v/8//z//P/8//r/+v/6//r/+//8//3//v8AAAAAAAAAAAAAAAAAAAAAAgACAAIA
AgAEAAQABAAEAAUABgAHAAgACgAKAAoACgAIAAgACAAIAAgACAAIAAgACAAIAAgACAAI
AAgACAAIAAgACAAIAAgABgAGAAYABgAEAAQABAAEAAIAAgACAAIAAAAAAAAAAAAAAAAA
AAAAAP7//v/+//7//f/8//v/+v/8//z//P/8//r/+v/6//r/+v/6//r/+v/6//r/+v/6
//r/+v/6//r/+P/4//j/+P/4//j/+P/4//b/9v/2//b/9v/2//b/9v/2//b/9v/2//b/
9v/2//b/9P/0//T/9P/1//b/9v/3//f/9//3//f/9f/1//X/9f/2//j/+f/8//3//f/9
//z//f8AAAAA////////AQABAAEA///9//v/+f/3//b/9v/2//b/9f/1//b/9v/2//b/
9P/0//T/9P/x/+7/6//r/+3/7//w//H/7//v/+//7f/v/+//7//w//D/8P/w//D/7//v
/+//7//x//L/8v/z//H/8f/x//L/9f/1//f//f8EAAsAEwAfACsANwBGAF0AbgB7AIEA
ewBkADsAEADq/8//wP/A/7f/kP9i/0r/SP9R/2L/cv+C/5L/pv+1/8T/1P/g/+j/6//x
//X/+P/7//7//v///wAAAQABAAEAAQADAAMAAwADAAQABAAFAAUABQAFAAYACQAJAAoA
CgAJAAkACAAHAAkACgAKAAoADAAMAAwADAALAAwADQAOAA4ADgAOAA8ADwAPABEAEgAU
ABQAFgAXABgAGAAaABsAGgAcABwAHAAcAB4AIAAhACIAIgAkACUAJgAoACkAKQAqACsA
LQAtACsALAAuAC4AMAAwADEAMQAxADEAMQAvAC4ALgAuAC0ALAArACsAKgAoACgAJwAl
ACYAJQAkACMAIAAgAB8AHgAaABoAGQAZABoAGgAYABgAGwAbABkAGAAYABgAGQAaABkA
GAAUABIAEQARABEAEAARAA8ADgALAA0ADAAMAAsABgAGAAYABgAFAAUABQAFAAcABgAG
AAQABAAFAAUABQAHAAgACAAJAAkACQAJAAoACgAMAA0ADQALAAsADAAMAA4ADwAPAA4A
DgAQABAAEAAQABAAEAARAA8ADwAQABEADwAOAA4ADQAPAA8ADgAOAA4ADgANAA0ADQAN
AAwACwAJAAsADAAMAAkACQAJAAgACgAIAAgACAAIAAcABgAFAAUAAwADAAMABAADAAMA
AwABAAEAAQABAAAAAAAAAAAAAgACAAIAAgACAAIAAQABAAAAAAAAAAEAAQABAAEAAQD/
//7//f/7//z//v/+//7/AgAAAAAAAAAAAP3//f/9//3/+//7//v/+//9//3//f/+//7/
AAACAAMAAgACAAMABgAGAAUABQAFAAkACQAHAAUAAwABAP///f/6//r/+v/6//f/9//4
//j/+v/6//r/+v/6//r/+f/2//P/8//0//X/9//3//f/9//2//P/8v/x//L/9P/1//b/
9v/2//f/9//3//f/9//4//b/9//3//f/+f/6//n/+f/9////AgAHABEAIQAvADUAQABT
AGQAbwBzAG0AYAA9AAoA3v+7/6L/oP+l/5T/bv9O/0L/R/9W/2L/cv+G/5j/pf+y/8D/
0P/g/+n/7f/1//j/9//6//r/+//+/////////wEAAwADAAMAAQACAAIAAwADAAMAAwAE
AAMAAwAEAAQABgAHAAcABwAIAAgABwAGAAgACAAIAAgABwAIAAkACgAIAAgACAAJAAkA
CQALAAwADgAOABAAEQAQABAAEgATABQAFgAWABYAFgAYABoAGwAaABoAHAAdAB4AIAAh
ACEAJAAlACcAJwAlACYAKAAoACoAKgArACsAKwArACsAKQAqACoAKgApACYAJQAlACQA
IAAgAB8AHQAcABsAGgAZABYAFgAVABQAEgASABEAEQAQABAADgAOAA0ADQALAAoACQAI
AAgACAAIAAgABQAEAAMAAwADAAIAAgABAAEA///9//z//P/7//j/+P/4//j/9//3//f/
9//5//j/+P/2//j/+f/5//n/+f/6//r/+//5//n/+f/6//z//v///////////wAAAAAB
AAEAAAD+/wAAAgACAAIAAgACAAIAAwABAAEAAgADAAMAAgACAAEAAwADAAIAAgABAAAA
/v/9///////+//3/+//9//7//v/7//v/+//6//z/+v/6//r/+v/5//j/9//5//f/9//3
//b/9f/1//X/9f/1//X/9f/0//T/9P/0//P/8v/x//D/8v/y//H/8f/w//D/8P/x/+//
7//v/+//7v/u/+7/7f/u/+7/7v/u/+7/7v/u/+7/7v/t/+3/7f/t/+3/7f/t/+3/7//v
/+//8P/v//D/8f/x//L/8v/z//b/9v/1//X/9f/3//f/9f/z/+//7f/r/+n/6P/o/+j/
6P/n/+f/6P/o/+b/5v/m/+b/5v/m/+X/4v/h/+H/4v/j/+P/4//j/+P/4f/f/9//3//h
/+L/4v/i/+L/4v/j/+P/4f/h/+H/4v/k/+X/5f/l/+f/5v/l/+n/6//t//L/+/8HABEA
GQAnADgASQBSAFsAWwBNADQADwDk/77/of+Y/6D/nf96/0z/NP8y/z//UP9i/3L/hv+W
/6X/tP/E/87/1v/d/+P/5//q/+v/7v/u/+//7v/v/+//7//x//P/8//z//X/9v/2//f/
9f/1//X/9v/3//f/+P/4//r/+//7//v//f/+//7//v/+//7//v/+////AAABAAIAAwAE
AAUABwAGAAUABgAGAAYABgAIAAkACgAKAAwADQAOABAAEAAQABAAEgAUABUAGAAYABoA
GwAcAB4AHwAfACAAIQAjACMAIwAkACYAJgAoACgAKQApACsAKwArACkAKAAoACgAJwAm
ACUAJQAkACIAIgAhAB8AIAAfAB4AHQAaABoAGQAYABYAFgAVABUAEgASABAAEAAPAA8A
DQAMAAsACgAKAAoACAAIAAUABAABAAEAAQAAAP///f/8//n/+f/4//j/9//y//L/8v/y
//L/8//0//X/8//y//L/8P/y//P/8//z//P/9P/0//X/8//z//P/9P/0//b/9//3//X/
9f/2//b/+P/5//n/+P/6//z//P/8//z//P/8//3//////wAAAQD+//z/+//5//z//f/9
//7//P/8//v/+//7//v/+v/5//n/+//8//z/+f/5//n/+P/4//b/9v/2//n/+f/5//n/
9//1//X/9f/0//P/8//z//P/8//z//P/8P/w//D/8P/y//L/8v/y//L/8v/x//H/8P/w
//D/8f/x//H/8f/x//D/8P/w/+//7v/u/+7/7v/u/+//7//u/+3/7f/t/+7/8P/u/+7/
7v/u/+7/7f/t/+3/7f/t/+3/7f/t/+3/7f/t/+7/7v/w//L/8//2//b/9//6//r/+f/5
//n/+f/5//f/9f/z//H/7//t/+z/7P/s/+z/6//r/+z/7P/s/+z/7P/s/+r/6v/p/+b/
5f/l/+b/5//n/+f/5//n/+n/5//n/+f/5f/m/+b/5v/m/+b/5//n/+f/5//n/+j/6v/r
/+v/6//n/+j/6//v//H/8//6/wMADQAXACEALwBAAFMAZABrAGsAXwBEABsA9v/W/7//
uP+6/6v/fv9Q/zz/RP9R/2L/dP+E/5b/qv+5/8T/0v/e/+b/6f/t//H/8v/x//T/9P/1
//j/+f/5//n/+f/7//v/+//7//z//P/9//3//f/9//7//f/9//7//v8AAAEAAQABAAMA
BAAEAAQABgAGAAYABgAFAAYABwAIAAoACgAKAAsACwALAA0ADgAMAAwADgAPABAAEAAS
ABMAEgAUABQAFAAVABgAGwAdAB4AHgAgACEAIgAkACUAJQAoACkAKwArAC0ALgAwADAA
LgAuAC8ALwAvAC8ALwAtAC4ALgAuAC0ALAArACsAKgAqACoAKQAnACYAJQAkACMAIAAg
AB8AHgAcABwAGwAbABoAGgAYABgAFwAXABUAFAATABIAEgASABAAEAANAAwACQAJAAkA
CAAHAAUABAABAP///v/+//3//P/8//z//P/7//v/+//7//v/+v/6//j//P/9//3//f/7
//z//P/9//3//f/9//7//v8AAAEAAQABAAEAAgACAAYABwAHAAYABAAGAAYABgAIAAgA
CAAJAAcABwAIAAkABwAGAAYABQAHAAcABgAGAAYABgAFAAUABwAHAAYABQABAAMABAAE
AAMAAwADAAIAAAD+//7//v/9//3//f/9//3/+//7//v//P/7//v/+//7//v/+//7//r/
+v/6//r/+f/4//f/9v/4//j/9//3//j/+P/4//n/9//3//f/9//4//j/+P/3//b/9v/2
//b/9v/3//f/9v/1//X/9f/2//b/9v/3//f/+f/4//b/9v/3//f/9//4//b/+P/2//b/
9v/2//b/8//z//P/8//1//X/9f/1//f/9//3//j/9v/4//r/+//8//z//f8AAAIAAQAB
AAEABQAFAAMAAQD9//v/+f/3//b/9v/2//b/9//3//j/+P/4//j/+P/4//j/+P/3//T/
7//v//D/8f/z//P/8//z//P/8f/x//H/8f/y//L/8v/y//L/8//z//P/8//z//T/9P/1
//X/9f/1//b/+f/5//n//f8CAAkAEwAdACcAMQBEAF0AbAB5AIEAfwBqAEsAJAD+/+H/
0v/O/8P/ov94/1b/Tv9b/27/fP+M/57/sP+//8z/1v/i/+r/8//7//3/AAD//wIAAgAD
AAQABQAFAAUAAwAFAAUABQAGAAgACQALAAkACQAJAAoACwALAAwADAAMAA0ADQANAA8A
EAAQABAAEAAQABAAEAARABIAEwAUABQAFAAUABUAFQAVABcAGAAYABgAGgAbABwAHAAe
AB8AHgAgACAAIAAiACQAJgAnACYAJgAoACkALAAuAC8ALwAuAC8AMQAxADEAMgA0ADQA
NgA2ADcANwA3ADcANwA1ADIAMgAyADEAMAAvAC8ALgAsACwAKwApACYAJQAkACMAJAAk
ACMAIgAgACAAHwAfAB4AHgAcABwAHwAfAB0AHAAbABoAGgAaABcAFgASABAADgAPABAA
EAANAAsACgAHAAkACAAIAAcABgAGAAYABgACAAEAAAD//wEAAAAAAP7/AgADAAMAAwAB
AAIAAgADAAMAAwADAAQABAAGAAcABwAJAAkACgAKAAsACwAKAAgACQAMAA0ADgAOAA4A
DgAPAA0ADQAOAA8AEQAQABAADwANAA0ADAAMAA4ADgANAA0ADQANAAwACwAJAAsADAAM
AAcABwAHAAYABgAEAAQABAAFAAUABQAFAAMAAQABAAEAAgABAAEAAQABAAEAAQABAP7/
/v/+//7//v/+//7//v/+//7//f/9//z//P/8//3//f/9//3//f/8//z//P/7//z//P/8
//z/+v/7//v/+v/6//v//P/+//3//P/8//v//f/8//r/+v/5//f/+f/4//j/+P/4//j/
9//3//f/9//5//n/+f/5//n/+f/5//r/+v/8//7///8AAAAAAQAEAAQAAwADAAMABQAF
AAMAAQABAP///f/7//r/+v/6//r/+//7//z//P/6//r/+v/6//r/+v/5//b/8//z//T/
9f/1//X/9f/1//X/8//z//P/8//0//T/9P/y//L/8//z//X/9f/1//b/9v/3//f/9//5
//j/+//9//3///8GAA8AGQAlAC8AOwBMAGMAdAB9AIMAfwBkADcAEADu/9H/xP/E/7f/
jv9m/1L/UP9b/2z/ev+I/5z/rP+7/8r/2P/i/+z/9f/3//v//v/9/wAAAAABAAQABQAF
AAUABQAHAAcABwAIAAoACwANAAwACwAKAAoADQANAA4ADgAMAA0ADQANAA0ADgAOAA4A
EAAQABAAEAAPABAAEQASABIAEgASABMAEwATABUAFgAWABYAGAAZABoAGgAcAB0AHAAe
AB4AHgAeACAAIgAjACQAJAAmACcAKAAqACsAKwAqACsALQAtAC0ALgAwADAAMAAwADEA
MQAzADMAMwAxADAAMAAwAC8ALAArACsAKgAmACYAJQAjACIAIQAgAB8AHAAcABsAGgAY
ABgAFwAXABYAFgAUABQAFwAXABUAFAAVABQAFAAUABQAFAARABAADgAPABAAEAAPAA0A
DAAJAAkACAAIAAcABgAGAAYABgADAAMAAwADAAUABAAEAAIAAgADAAMAAwAFAAYABgAH
AAcABwAHAAgACAAKAAsACwALAAsADAAMAA4ADwAPAA4AEAASABIAEgAQABAAEAARAA8A
DwAQABEAEQAQABAADwANAA0ADAAMAAwADAALAAsACwALAAoACQAFAAcACAAIAAUABQAF
AAQABQAEAAUABgAFAAUABQAFAAMAAQABAAEAAgABAAEAAQD///////////7//v/+//7/
AAAAAAAAAAD+//7//f/9//z//P/8//3/+//7//v/+//8//z//P/7//r/+v/6//r//P//
//3//P/8//z//P/8//n/+f/5//n/+//7//v/+//5//n/+f/6//r//P/+////AAAAAAEA
BAAEAAMAAwADAAUABQADAAEA///9//v/+f/4//j/+P/4//X/9f/2//b/+P/4//j/+P/4
//j/9//0//H/8f/y//P/8//z//P/8//x/+//7//v//D/8v/z//T/8v/y//P/8//z//P/
8//0//T/9f/1//X/9//0//f/+//7////BgANABsAKQAxADsASgBZAGgAcQBxAGMARAAZ
AOr/wv+l/5z/pP+f/3z/Uv9C/0b/Uf9e/2z/fv+S/6L/r/++/87/3v/o/+3/8f/1//j/
+f/8//z//f/+////////////AQABAAEAAQACAAIAAwAFAAUABQAGAAYABQAFAAQABAAF
AAUABQAFAAYABgAGAAgACAAIAAgABwAIAAkACgAKAAoACgALAAsACwANAA4ADgAOABAA
EQARABAAEQARABIAFAAUABQAFAAWABgAGQAcABwAHgAfAB4AIAAhACEAIgAjACUAJQAj
ACQAJgAmACcAKAAqACsAKQApACkAJwAmACYAJgAlACIAIQAhACAAHAAcABsAGQAaABkA
GAAXABYAFgAVABQAEAAQAA8ADwAMAAwACgAKAA0ADQALAAoABwAGAAYABgAIAAgABQAE
AAEAAQABAAAA///9//z/+f/5//j/+P/3//X/9v/3//j/9f/1//X/9f/3//b/9v/0//b/
9//3//f/+f/6//r/+//6//n/+P/4//j/+v/7//v/+//7//z//P/+///////+//7/AAAA
AAAAAAAAAAAAAQAAAP///////////v/+//3//v//////AAD+//7//f/9//v/+//6//n/
9//5//r/+v/4//n/+v/6//r/+P/4//j/+P/3//b/9f/3//X/9f/1//T/8//z//P/8//z
//P/8//y//L/8v/y//D/8P/w//D/8P/w/+//7//w//D/8P/x/+//7//v/+//7v/u/+7/
7f/u/+z/7v/u/+7/7P/s/+z/7P/t/+3/7f/t/+//7//v/+//7f/t/+3/7v/u//D/8v/z
//T/9P/1//j/9v/1//X/9f/5//n/9//1//P/8f/v/+3/6v/q/+r/6v/p/+n/6v/q/+r/
6v/q/+r/6v/q/+n/5v/j/+P/5P/l/+X/5f/l/+X/5f/j/+P/4//l/+b/5v/m/+b/5v/n
/+f/5//n/+f/6P/o/+n/6f/p/+v/6v/t/+//8f/1//7/BQANABkAIwAxAEIAUwBiAGcA
YwBTADQACwDk/8T/q/+m/6r/m/9w/0j/OP8+/0v/Wv9s/37/kP+g/6//vv/M/9T/2v/j
/+n/6f/s/+7/8v/z//X/9v/3//f/9//1//f/9//3//f/+P/4//n/+f/5//n/+v/7//v/
/P/8//z//f/9//3///8AAAAAAAAAAAAAAAAAAAEAAgADAAQABAAEAAQABQAHAAcACQAK
AAgACAAKAAsADAAMAA4ADwASABQAFAAUABQAFgAYABkAGgAaABwAHQAeACAAIQAhACIA
IwAlACUAJwAoACoAKgAqACoAKwArAC0ALQAtACsAKAAoACgAJwAmACUAJQAkACIAIgAh
AB8AHgAdABwAGwAYABgAFwAWABYAFgAVABUAEgASABAAEAARABEADwAOAAsACgAKAAoA
CgAKAAcABgABAAEAAQAAAAEA///+//v/+//6//r/+f/1//T/8//y//H/8f/x//H/8//y
//L/8P/0//X/9f/1//P/9P/0//X/9//3//f/+P/4//r/+//7//v/+//8//z//v//////
/v/+/wAAAAAAAAEAAgADAAUAAwADAAQABQADAAIAAgABAAIAAwADAAQAAgACAAEAAQAB
AAEAAAD///3///8AAAAA/f/9//3//P/8//r/+v/6//n/+f/5//n/+v/5//r/+//5//f/
9v/1//f/9//3//f/+P/4//j/+P/4//j/+P/4//b/9v/1//X/9P/0//T/9f/z//P/8//z
//L/8v/y//H/8P/w//D/8P/y//P/8//y//H/8f/x//L/8v/y//L/8v/y//L/7//v/+//
7//x//H/8f/x//H/8f/x//L/8v/0//b/9//2//b/9//6//r/+f/5//n//f/9//v/+f/3
//X/8//x/+7/7v/u/+7/7//v//D/8P/u/+7/7v/u/+//8P/w/+7/6f/p/+r/6//p/+n/
6f/p/+n/5//n/+f/6f/q/+r/6v/q/+r/6//r/+v/6//r/+z/7P/t/+3/7f/t/+z/6//t
//H/9f/6/wEACQAVACEAKQA2AEkAYABtAHMAbwBcADsAEgDu/9H/wP/C/73/nP9q/0r/
Qv9N/17/bv9+/47/ov+z/7z/yv/a/+L/5//t//P/9v/2//j/9//3//j/+f/5//n/+//9
//3//f/7//z//P/9/////////wAA/////wAAAAACAAMAAwADAAUABgAGAAYABgAGAAYA
BgAHAAgACQAKAAoACgAKAAsACwALAA0ADgAMAAwADgAPAA4ADgAQABEAFAAWABYAFgAW
ABgAGgAbAB4AHgAgACEAIQAiACIAIQAkACUAJwAnACcAKAAqACoAKAAoACkAKQArACsA
KwApACoAKgAqACkAKAAnACcAJgAkACQAIwAhACAAHwAeAB0AHAAcABsAGgAYABgAFwAX
ABQAFAASABIAEwATABEAEAARABAAEAAQAA4ADgALAAoABwAHAAcABgADAAEAAAD9////
/v/+//3/+P/4//j/+P/3//f/9//3//f/9v/2//T/9v/3//f/9//1//b/9v/3//n/+f/5
//r/+P/6//v/+//7//v//P/8//7///////7//v8AAAAAAAACAAIAAgADAAEAAQACAAMA
BQAEAAQAAwABAAEAAAAAAAIAAgABAAEA//////7//f/9////AAAAAPv/+//7//r/+v/4
//j/+P/5//n/+f/5//f/9f/1//X/9v/1//X/9f/1//X/9f/1//L/8v/y//L/9P/0//T/
9P/2//b/9f/1//L/8v/y//P/8//z//P/8//0//T/9P/z//T/9P/0//T/8//z//L/8P/v
/+//7//w//D/8P/v/+//8P/u/+7/7v/u/+//7//v/+//8f/x//H/8f/x//H/8f/y//T/
9v/4//n/+P/4//n//P/9//3//v///wAA///8//n/9//1//P/8f/w//D/8P/w//L/8//1
//b/9f/0//P/8v/y//L/8f/u/+n/6f/q/+v/6//r/+v/6//s/+v/7P/t/+v/7P/s/+z/
7v/u/+//7//t/+3/7f/u//D/8f/x//H/8f/w//H/9f/3//v/AAAHABMAHwAnADUASgBf
AHAAewB/AHMAVgAvAAgA5v/R/8r/xv+t/37/Vv9K/1L/Yf9w/4D/kv+i/7D/vf/M/9r/
5P/q//H/9f/3//r/+f/8//z//f/+/////////wEAAwADAAMAAQACAAIAAwAFAAUABQAG
AAcABwAIAAgACAAJAAkACQALAAwADAAMAA4ADgAOAA4ADQAOAA8AEAASABIAEgATABMA
EwAVABYAFgAWABgAGQAcABwAHgAfAB4AIAAgACAAIAAiACQAJQAmACYAKAApACoALAAt
AC0AMAAxADMAMwAxADIANAA0ADQANAA1ADUANwA3ADcANQA0ADQANAAzADAALwAvAC4A
KgAqACkAJwAoACcAJgAlACQAJAAjACIAIAAgAB8AHwAcABwAGgAaABwAHQAcABwAGwAa
ABoAGgAYABgAFQAUABMAEwATABIAEQAPAA4ACwALAAoACgAJAAYABgAGAAYAAwADAAMA
AwAEAAQABQAEAAYABwAHAAcACQAKAAoACwALAAsACwAMAAoADAANAA0ADQANAA4ADgAS
ABMAEwASABEAEgARABAAEgASABIAEwATABMAFAAVABMAEgASABEAEwATABIAEgAQABAA
DwAPAA8ADwAOAA0ACwANAA4ADgANAA0ADQAMAAoACAAIAAgABwAHAAcABwAHAAUABQAF
AAUABQAGAAcABQAFAAUABQAGAAYABgAGAAQABAAEAAQABAAEAAMAAwAEAAQABAAFAAMA
AwADAAMAAQAAAP///f///wAAAQACAAIAAwADAAIAAAAAAAAAAAAAAP//////////////
//////8BAAEAAQACAAIABAAGAAcABgAGAAcACgANAA0ADgAPAA4ADQAKAAcABwAFAAMA
AQD+//7//v/+//////8AAAAAAAAAAAAAAAAAAAAA///8//v/+//8//3//P/7//r/+f/7
//n/+f/5//f/+P/4//j/+f/6//z//f/9//3//f/+//z//f/9//3//f8AAAEABQAJAAsA
EAAZACUAMQA7AEcAWgBvAHwAgwCDAHcAWAApAP7/1v+//77/wP+n/3z/YP9U/1b/Y/90
/4L/kP+k/7T/wf/M/97/7v/2//v///8DAAQABQAIAAgACQAKAAsACwALAAsADQANAA0A
DwAQABAAEQATABMAEwAUABQAEwATABIAEgATABMAEwAXABgAGAAYABYAFgAWABYAFwAY
ABkAGgAaABoAGgAbAB0AHQAfACAAIAAgACIAIwAiACIAJAAlACgAKgAqACoAKgAsAC4A
LwAuAC4AMAAxADIANAA1ADUANgA3ADkAOQA7ADwAPgA+AD0APAA8ADsAPQA9AD0AOwA6
ADoAOgA5ADYANQA1ADQAMgAyADEALwAwAC8ALgAtACsAKgAoACYAJAAkACMAIwAkACQA
IgAiACUAJQAjACIAIQAgACAAIAAgACAAHQAcABsAGwAbABoAGQAXABYAEwAVABQAFAAT
ABAAEAAQABAAEQARABEAEQARABAAEAAOABAAEQARABEAEQASABIAEwATABMAEwAUABQA
FgAXABcAFwAXABgAGAAaABsAGwAaABgAGgAaABoAHAAcABwAHQAcABsAGwAbABsAGgAa
ABkAGwAbABoAGgAYABgAFwAXABcAFwAWABUAEwAVABYAFgATABMAEwASABUAFAAVABYA
FgAVABQAEwATABEAEQARABAADwAPAA8ADwAPAA8ADwAOAA4ADgAOAA4ADgAOAA4ADAAM
AAsACwAMAAwADAANAAsACwALAAsACgAMAA4ADQAMAAsACgALAAsACwALAAoACQAIAAcA
CQAJAAkACgAKAAwADgAPABAAEAARABQAFAATABMAEwAVABUAEwARAA8ADQALAAkABgAG
AAYABgAHAAcACAAIAAgACAAIAAgACAAIAAcABAADAAMABAAFAAMAAwADAAMABQADAAMA
AwADAAQABAAEAAQABAAFAAUAAwADAAMABAAGAAcABwAHAAsACAAJAAkACwAPABYAHwAr
ADcAQQBNAFwAbQB8AIUAgQB1AFoAMQAEAN7/w/+8/8T/vf+a/2z/Vv9a/2X/dP+C/5L/
pv+4/8X/1P/k//L/+v///wcADwASABIAFAATABMAFAAVABUAFQAVABcAFwAXABkAGgAa
ABsAHQAdAB0AHgAeAB0AHQAcABwAHQAdAB0AIQAiACIAIgAkACQAJAAkACQAJAAkACQA
JQAmACcAKQApACkAKwAsACwALAAuAC8ALgAuADAAMQAyADQANAA0ADYAOAA6ADsAPgA+
AEAAQQBAAEIAQwBDAEYARwBJAEkASABIAEkASABJAEoATABNAE0ATQBNAEsATABMAEwA
SwBIAEcARwBGAEQARABDAEEAQAA/AD4APQA8ADwAOwA6ADgAOAA3ADcANgA2ADQANAAz
ADMAMQAwADEAMAAwADAAMAAwAC0ALAApACkAKQAoACcAJQAkACEAIQAgACAAHwAeAB4A
HgAeAB0AHQAdAB0AGwAaABoAGAAcAB0AHQAdAB0AHgAeAB8AIQAhACEAIgAgACIAIwAj
ACQAJQAnACgAKQApACgAJgAoACoAKgAqACgAKAAoACkAKgArAC0ALwAtACwALAArAC0A
LQAsACwAKgAqACkAKQArACsAKgApACcAKQAqACoAKQApACkAKAAmACQAJAAkACMAIwAj
ACMAIwAhACEAIQAhACEAIgAjACIAIQAgAB8AIAAgACAAIAAeAB4AHgAeACAAIAAfAB8A
IAAgACAAIQAfAB8AHwAfAB4AHgAeAB0AHgAeAB4AHgAeAB8AHwAeAB8AHwAfACAAIAAg
ACEAIQAhACAAHgAeAB4AHQAcABwAHQAeAB8AIAAeAB4AHwAgACAAIQAhACAAIQAiACMA
JAAmACYAJwAoACkAKgAsAC0ALAArACkAKQAnACUAIwAgAB4AHgAeAB8AIwAjACMAJAAi
ACIAIgAiACEAIAAfAB4AHAAcABwAHAAcABwAHAAcABwAHAAcABwAHAAcABwAHAAeAB4A
HgAeACAAIAAgACAAIgAiACIAIgAjACQAJQAmAC0AMgA3ADwARwBSAF0AaAB3AIQAkQCe
AIwAegBoAFYAPAAkAAwA9P/e/8j/sv+c/5r/mv+a/5r/q/+8/83/3v/r//j/BQASABgA
HAAgAA==
         </WaveFormData>
      </LeadData>
      <LeadData>
         <LeadByteCountTotal>10000</LeadByteCountTotal>
         <LeadTimeOffset>0</LeadTimeOffset>
         <LeadSampleCountTotal>5000</LeadSampleCountTotal>
         <LeadAmplitudeUnitsPerBit>4.88</LeadAmplitudeUnitsPerBit>
         <LeadAmplitudeUnits>��V</LeadAmplitudeUnits>
         <LeadHighLimit>2147483647</LeadHighLimit>
         <LeadLowLimit>268435456</LeadLowLimit>
         <LeadID>V3</LeadID>
         <LeadOffsetFirstSample>0</LeadOffsetFirstSample>
         <FirstSampleBaseline>0</FirstSampleBaseline>
         <LeadSampleSize>2</LeadSampleSize>
         <LeadOff>FALSE</LeadOff>
         <BaselineSway>FALSE</BaselineSway>
         <ExcessiveACNoise>FALSE</ExcessiveACNoise>
         <MuscleNoise>FALSE</MuscleNoise>
         <LeadDataCRC32>607158850</LeadDataCRC32>
         <WaveFormData>
GAAYABgAGAAWABYAFgAWABQAEgAQAA4ADQAMAAsACgAIAAgACAAIAAcABgAFAAQAAwAC
AAEAAAAAAAAAAAAAAAAAAAAAAAAAAgACAAIAAgAEAAQABAAEAAQABAAEAAQABAAEAAQA
BAAGAAYABgAGAAgACAAIAAgACgAKAAoACgAKAAoACgAKAAoACgAKAAoACgAKAAoACgAI
AAgACAAIAAgACAAIAAgABgAGAAYABgAEAAQABAAEAAQABAAEAAQAAgACAAIAAgAAAAAA
AAAAAAAAAAAAAAAA/v/+//7//v/+//7//v/+//3//P/7//r//P/8//z//P/8//z//P/8
//r/+v/6//r/+v/6//r/+v/6//r/+v/6//r/+v/6//r/+v/6//r/+v/4//j/+P/4//j/
+P/4//j/+P/4//j/+P/6//r/+v/6//j/+P/5//n/+f/5//j/+P/5//v//P//////AAAA
AP//AgADAAMAAwAEAAQABAADAAMAAwADAAMAAAD+//3//P/8//z//P/8//z//P/8//z/
+f/5//n/+f/3//P/8P/w//T/9P/0//T/8//z//P/8//w//D/8P/x//H/8f/x//H/8P/w
//D/7v/w//D/8P/x/+//7//v//D/9P/z//T/+P/7//z///8HABIAHgAxAE0AawCJAKcA
vgDGALoApACCAGAAQwAsAA8A4v+u/47/hP+G/4z/lP+a/6T/sP+//8r/1f/g/+T/5//s
/+//8P/y//T/9v/3//X/9//3//j/+v/6//v/+//6//v/+//7//v/+//8//z//v/+////
AAD///7//f/9/wEAAQAAAAAAAAAAAAAAAAAAAAIAAgACAAIAAgADAAUAAwADAAQABQAH
AAcACAAJAAsACwAMAA0ADQAOAA4ADgAOABAAEQARABEAEgAUABUAFgAYABkAGgAdAB4A
IAAgAB8AIQAiACIAIwAkACUAJQAlACUAJgAmACQAJAAkACMAJQAjACIAIQAhACAAHwAe
ABwAHAAcABsAGgAYABgAGAAVABUAFQATABMAEwASABIAEQARAA8ADgANAAsADAANAAoA
CQAGAAQABAADAAMAAgACAP///f/9//3//f/8//r/+P/3//f/9v/2//b/9v/2//j/+P/2
//b/9v/2//b/9f/3//f/9v/2//f/+P/4//j/+v/6//z//P/8//z//P/9//z//f/9//3/
/f//////////////AAAAAP3//f/9//3//v/+//7//v/+//3//f/8//v/+//7//z//P/7
//r/+v/6//r/+v/4//f/9//3//f/+f/5//j/9//1//X/9f/0//T/9P/0//T/8//z//L/
8v/w//D/8P/w//D/8P/v/+//8f/x//H/8f/v/+//7//t/+//7//u/+7/8P/w//D/8P/u
/+3/7P/q/+r/7P/s/+7/8P/u/+7/7v/u/+3/7P/r/+r/6f/p/+n/6f/p/+r/6//t/+v/
7f/u//D/8f/x//L/8//x//H/8//0//f/9//2//X/9P/z//L/8P/v/+7/7v/u/+z/7P/s
/+z/7f/u/+7/7//t/+3/6//n/+L/4v/k/+T/5v/m/+X/5f/k/+P/4f/g/+L/4//j/+P/
4//j/+T/5P/k/+L/5P/k/+T/5f/l/+X/5//q/+b/5//q/+z/6//u//P//f8GAAwAGQAx
AE0AZwCBAJoAqgCmAJIAdABQAC8AHAANAOr/tv+I/3L/bv90/3r/gP+K/5b/o/+u/7f/
xP/Q/9n/3P/h/+b/5f/m/+f/5//p/+v/6//s/+7/7v/v/+//7v/v/+//7//t/+3/7v/u
//D/8P/x//L/8v/y//L/8//z//P/8v/y//T/9P/0//T/9P/2//b/9v/0//T/9f/3//f/
9//4//n/+//7//z//f/9//3//v///wEAAgACAAIABAAGAAcABwAHAAgACgALAA4AEAAR
ABIAEwAUABYAFgAVABcAGAAYABsAHAAdAB0AHQAdAB4AHgAeAB4AHgAdABsAGQAYABcA
FwAWABUAFAASABIAEgARABAADgAOAA4ACwALAAsACQAHAAcABgAGAAUABQADAAIAAgD/
//////8AAP///P/6//j/9//3//b/9f/z//L/8//x//H/8P/u/+7/7f/t/+z/6v/q/+r/
6v/q/+r/6P/o/+n/6v/r/+v/7f/t/+z/7P/r/+z/7P/s/+3/7v/x//L/8P/w//D/8f/w
//H/8f/x//H/8//z//P/8//z//T/9P/z//P/8//z//T/9P/0//T/9v/1//X/9P/x//H/
8f/y//L/8f/w//D/8P/w//D/7v/r/+v/6//r/+3/7f/s/+v/6//r/+v/6v/q/+r/6v/q
/+n/6f/o/+j/6P/o/+j/6P/o/+j/5//n/+X/5f/l/+X/5//n/+f/5f/n/+f/5v/m/+b/
5v/m/+b/5f/l/+X/5P/k/+T/5P/m/+b/5P/k/+T/5P/k/+T/5P/k/+X/5f/l/+X/5v/m
/+b/5//l/+f/6P/q/+v/6//s/+3/7f/t/+//8P/x//H/8P/v/+z/6//q/+j/5//m/+b/
5v/m/+b/5v/m/+b/5v/l/+X/5f/l/+P/3//e/97/4P/g/+D/4P/f/9//3f/d/9z/3P/e
/9//3//f/9//3//g/+D/3v/c/97/3v/g/+H/4f/h/+P/4v/i/+X/5v/k/+X/7P/x//f/
AAAOACMAOwBTAHEAjQCiAKoApACOAGwASAAxACAABwDU/5r/dP9q/27/eP+A/4b/lP+i
/63/uv/F/8z/0v/Z/97/4f/i/+X/5v/n/+f/5//p/+n/6v/s/+z/7f/t/+7/7//v/+//
7f/t/+7/7v/w//D/8f/y//L/8v/y//P/9//3//b/9v/2//b/9v/2//b/+P/4//j/+f/6
//z////+//3//f/9//////8AAAEAAwADAAQABQAHAAgACAAIAAoADAANAA0ADwAQABIA
EwAUABYAFwAYABsAHAAeAB4AHQAfACAAIAAjACQAJQAlACcAJwAoACgAKAAoACgAJwAn
ACUAJAAjACMAIgAhACAAIgAiACIAIQAeABwAHAAcABkAGQAZABcAFQAVABQAFAATABMA
EQAQAA4ACwALAAsACgAJAAYABAACAAEAAQAAAP7/+//5//n/9//3//b/9P/y//H/8f/w
//H/8v/z//T/8//y/+//7v/v//D/8f/x//H/8f/w//D/8f/y//L/8v/y//L/9P/0//T/
9P/0//X/+P/5//n/+f/5//v/+//7//n/+f/6//r/+v/7//z//f/7//r/+f/4//n/+f/6
//r/+f/5//n/+v/6//n/+P/4//r/+v/6//j/9f/1//X/9f/1//X/9P/z//T/9f/2//b/
9P/0//T/9P/z//P/8v/y//T/9P/0//T/8//y//D/7//x//H/8f/x//H/8f/x/+//8f/x
//D/8P/w//D/8P/w/+//7//v/+7/8P/w//D/8P/v/+//7//v/+7/7v/u/+7/8P/w//D/
8P/w//D/7//u/+3/7P/v/+//7//v/+7/7v/u/+//7//x//L/9P/3//f/+P/5//f/9//5
//r/+f/5//j/9//2//X/9P/y//P/8v/y//L/8v/y//L/8v/y//L/8f/x/+//7//t/+n/
5//o/+v/7P/q/+r/6f/p/+v/6//q/+r/6P/p/+n/6f/p/+n/6v/q/+r/6P/q/+r/7P/t
/+3/7f/p/+z/7v/x//D/8P/z//j//f8DAA4AHAAxAE8AbQCNAKkAvADAALIAmAB4AFYA
PQAoAAUA0v+c/4L/fv+G/4z/lP+e/6z/vP/H/9D/2f/i/+j/7f/u//H/8v/x//L/8//z
//X/9//3//j/+P/4//n/+f/6//v/+//7//v/+//8//z//P/8//3//v/+//7//v///wEA
AQAAAAAAAgACAAIAAgACAAQABAAEAAQABAAFAAcABwAHAAgACQAJAAkACgALAA0ADQAO
AA8ADwAQABAAEAAUABYAFwAXABcAGAAaABsAHAAeAB8AIAAjACQAJgAmACkAKwAsACwA
LAAsACwAKwAsAC0ALwAwAC4ALgAuAC0ALQArACoAKQAqACoAKgAqACkAKAAnACUAJAAi
ACIAIgAhACEAIQAfAB8AHwAeAB4AHAAbABgAFgAVABMAFAAVABIAEQAOAAwACgAJAAkA
CAAIAAUAAwADAAIAAQD///z//P/7//v/+v/6//r/+v/6//r/+v/4//j/+f/6//v/+//7
//v/+v/6//v//P/8//z//v/+/wAAAAAAAAAAAAABAAIAAwADAAMAAwAFAAUABQAFAAUA
BgAGAAUABQAFAAUABAAEAAQABAAGAAUABQAEAAMAAwADAAQABgAFAAQABAACAAIAAgAA
AAEAAQABAAEA//////7//f/9//3//f/8//z//P/8//z//f/9//z//P/+//7//v/+//z/
/P/7//v/+//7//v/+//7//v/+//5//v/+//6//r/+v/6//r/+v/7//v/+//6//j/+P/4
//j/+//7//v/+//6//r/+v/6//j/+P/4//j/+f/6//r/+v/4//n/+v/6//n/+v/6//j/
+P/4//j/9v/2//b/9v/5//n/+f/5//r/+v/6//v/+f/7//z//v//////AAABAAEAAQAD
AAQABwAHAAYABQAEAAMAAgAAAP///v/+//7/AAAAAAAAAAAAAAAA///////////9//n/
9P/0//b/9v/2//b/9f/1//X/9f/0//T/9v/3//f/9//1//X/9v/2//j/9v/4//j/9v/3
//f/9//3//r/+v/5//r/+v/7//7/AwALABIAHAAzAE8AawCHAKcAwADMAMoAuACYAHQA
WQBAAB8A9P/G/57/jP+S/5r/oP+q/7T/wv/N/9T/3f/m/+7/9f/6//3//v/9//7/////
////AQABAAIAAAAAAAEAAQAEAAUABQAFAAUABQAGAAYABgAGAAcACAAIAAgACAAJAAsA
CwAKAAoACgAKAAoACgAKAAwADAAMAA4ADgAPABEADwAPABAAEQARABEAEgATABUAFQAW
ABcAFwAYABgAGAAcAB4AHwAfAB8AIAAiACMAJAAmACcAKAApACoALAAsAC0ALwAwADAA
MQAyADMAMwA1ADUANgA2ADQANAA0ADMANQAzADIAMQAzADIAMQAwAC4ALgAuAC0ALgAs
ACwALAArACsAKwApACcAJwAmACYAJQAlACMAIgAhAB8AIAAhAB8AHQAZABYAFgAVABUA
FAAUABEADwAPAA8ADwAOAAwADAALAAsACgAJAAgABwAGAAYABgAEAAQABwAIAAkACQAJ
AAkACAAIAAcACAAIAAgACAAIAAoACgAMAAwADAANAA0ADQAMAAsADQAPAA8ADwAPAA8A
EAAQAA8ADwAPAA8AEAAQABAAEAAQAA8ADwAOAA0ADQANAA4ADgANAAwADAAMAAwADAAK
AAkACQAJAAkABwAHAAYABQAHAAcABwAGAAUABAADAAIAAwADAAIAAgACAAIAAgACAAIA
AgABAAEAAQABAAEAAQABAAEAAQD////////+//7//v/+//7//v/////////+//7//v/+
//7//f/9//3//f/+//7//v/+//z//P/8//z//P/8//v/+v/8//v//P/8//z//P/8//z/
+v/6//r/+v/7//v/+//7//z//P/8//3/+//9//7/AAABAAEAAgADAAEAAQADAAQABQAF
AAQAAwAEAAMAAgAAAP///v/+//7/AAAAAAAAAAD+//7//f/9//v/+//5//X/8v/y//T/
9P/2//b/9f/1//P/8//y//L/9P/1//X/9f/0//P/8//y//P/8v/1//b/9P/1//X/9f/1
//T/+P/7//r/+P/7/wAABQANABQAIgA3AFMAcQCLAKkAwgDGALYAngCAAF4AQQAsAA0A
3v+u/5L/iP+K/5T/mP+e/6r/uP/F/9D/2//i/+r/8f/0//X/+P/3//j/+f/5//v//f/9
//7//P/8//3//f///wEAAgADAAAA//////7///8AAAIABAACAAIAAgADAAMAAwACAAIA
BAAEAAQABAAEAAYABgAGAAYABgAHAAkABwAHAAgACQALAAsADAANAA0ADQAOAA8AEQAS
ABIAEgASABQAFQAVABcAGAAaABsAGgAcAB0AHgAdAB4AIAAgACMAJQAmACYAJQAmACcA
JwApACkAKgAqACgAKAAoACcAJwAlACQAIwAjACIAIQAgAB8AHgAdABsAGgAYABgAGAAV
ABUAFQATABMAEwASABIAEQARAA8ADgANAAsADAANAAwACwAIAAYACAAHAAcABgAEAAEA
//////3//f/8//r/+v/5//n/+P/2//b/9v/2//b/9v/0//T/8//0//X/9f/2//f/9//4
//f/+P/4//j/+P/4//r/+v/8//z//P/9//z//f/9//3//f/////////9//3//v/+////
/////////v/+//7//v8AAP/////+//v/+//7//z//v/9//z//P/6//r/+v/4//f/9//3
//f/+f/5//j/9//3//f/9//2//b/9v/2//b/9f/1//T/9P/0//T/9P/0//L/8v/x//H/
8v/z//T/9f/z//P/8//x//H/8f/w//D/8P/w//D/8P/x//H/8f/w//D/8P/w//D/7//z
//H/8P/u/+7/7v/u/+7/7v/u/+7/7//v/+//7//u/+7/7v/v/+3/7//w//L/9f/1//b/
9//1//X/9//4//v/+//6//n/+P/3//b/9P/z//L/8v/y//D/8P/w//D/8v/y//H/8f/z
//P/8f/t/+n/6P/p/+j/6v/q/+n/6f/p/+n/6P/o/+j/6f/p/+n/6f/p/+r/6v/q/+j/
6v/q/+z/7f/t/+3/7f/q/+7/8f/w//D/8//2////CQAQABwALwBHAGMAgwCbAKwArACg
AIYAYAA8ACUAGAABAND/nP98/3j/ev+A/4b/kP+c/6j/tf/A/8v/1v/g/+P/5v/r/+7/
7//w//H/8f/v//H/8f/y//L/8v/z//P/9v/3//f/9//3//f/+P/4//b/9v/3//j/+f/6
//v//f/+//3/+//6//7//v/+//7//v8AAAAAAAD+//7///8BAAEAAQACAAMAAwADAAQA
BQAFAAUABgAHAAkACgAKAAoADAAOAA8ADwARABIAFAAVABYAGAAZABoAGQAaABwAHAAd
AB8AIAAgACMAJAAlACUAIwAjACQAJAAkACQAJAAjACMAIQAgAB8AHQAcABsAGgAaABoA
GgAZABgAFgAWABYAEwATABMAEQAPAA8ADgAOAA8ADwANAAwACgAHAAcABwAIAAcABAAC
AAAA//////7//v/7//n/+f/3//f/9v/0//P/8//0//T/8v/y//L/8v/y//L/8P/w//H/
8v/z//P/8//z//L/8v/x//L/8v/y//P/9P/3//j/+P/4//j/+f/4//n/+f/5//n/+//7
//v/+//7//z//P/5//n/+f/5//r/+v/6//r//P/7//v/+v/5//n/+f/6//j/9//2//b/
9v/2//b/9P/0//X/9v/3//f/9//2//X/9P/z//L/8P/y//L/8v/y//H/8f/w//D/8P/w
//D/8P/w//D/7//v/+//7//v/+//7//v/+//7f/x//H/8P/w/+7/7v/u/+7/7//v/+//
7v/u/+z/7P/u/+7/7P/s/+z/7P/u/+7/7v/u/+//7//v/+//7v/u/+7/7//v//H/8v/0
//X/9f/2//f/9f/1//f/+P/7//v/+v/5//b/9f/0//L/8f/w//D/8P/w//D/8P/w//D/
8P/v/+//7//v/+3/6f/o/+j/6v/q/+j/6P/n/+f/5//n/+b/5v/m/+f/5//n/+f/5//o
/+j/6v/o/+r/6v/q/+v/6//r/+3/7P/s/+//8P/w//P/+P/7/wEADgAcADEATwBtAIkA
owCyALQAqACQAGwASgAzACAA///K/5b/fP94/37/hP+M/5b/ov+w/73/yP/R/9r/3v/j
/+j/6f/q/+z/7v/w//H/8f/z//P/9P/y//L/8//z//T/9f/1//X/9f/1//b/9v/2//b/
9//4//r/+v/6//v/+//7//r/+v/8//z//P/8//z//v/+//7//v/+////AQABAAEAAgAD
AAMAAwAEAAUABQAFAAYABwALAAwADAAMAA4AEAARABEAEwAUABYAFwAYABoAGwAcAB8A
IAAiACIAIwAlACYAJgAnACgAKQApACkAKQAqACoAKAAoACgAJwAnACUAJAAjACMAIgAh
ACAAIAAgACAAHwAeABwAHAAcABsAGwAbABkAFQAVABQAFAAVABUAEwASAA4ACwALAAsA
DAALAAgABgAFAAMAAgAAAP///f/8//3/+//7//r/+P/0//P/8//y//L/8v/y//L/8v/y
//D/8P/x//L/8//z//P/8//y//L/8//0//T/9P/0//T/9v/2//b/9v/2//f/+P/5//n/
+f/5//v/+//7//3//f/+//7//f/9//3//f/8//z//P/8//3//f/+//7/+//7//v//P/8
//v/+v/6//r/+v/6//j/+f/5//n/+f/3//f/9v/1//f/9//3//b/+P/4//j/+P/2//X/
8//y//T/9P/0//T/9P/0//P/8//z//P/8//z//P/8//z//H/8f/x//D/8P/y//L/8v/y
//H/8f/x//D/8P/w//D/8P/x//H/8f/x/+7/7v/u/+7/8P/w//D/8P/w//D/8P/w//D/
8P/v/+//7//v/+7/7v/u/+//8f/z//T/9v/1//X/9v/3//n/+f/7//z//f/9//z/+//6
//n/+P/2//X/9P/0//T/9P/0//T/9P/y//L/8f/x//P/8//x/+3/6v/q/+z/7P/s/+z/
6//r/+n/6f/o/+j/6v/r/+v/6//r/+v/7P/s/+z/6v/s/+z/6v/r/+v/6//t/+z/6v/r
/+7/8P/x//T/+f///wgAEgAfADkAWwB9AJsAsgC+ALwAqACIAGYASQA0ABkA7P+2/47/
fv+A/4j/kv+Y/6D/sP+9/8b/z//c/+T/5//q/+//8v/y//L/8v/x//H/8//z//T/9v/2
//f/9//2//f/9//3//f/9//4//j/+P/4//n/+v/6//r/+v/7///////+//7//v/+//7/
/v8AAAIAAgACAAIAAgADAAUAAwADAAQABQAFAAUABgAHAAcABwAIAAkADQAOAA4ADgAQ
ABIAEwATABUAFgAYABkAGgAcAB0AHgAfACAAIgAiACMAJQAmACYAJQAmACcAJwApACkA
KgAqACoAKgAqACkAKwApACgAJwAnACYAJQAkACIAIgAiACEAIgAgACAAIAAfAB8AHwAd
ABsAGwAaABoAGQAZABcAFgAWABMAEwATABIAEQAOAAwACgAJAAkACAAGAAMAAQABAAEA
AQAAAP7//P/7//v/+v/6//r/+v/6//r/+v/4//j/+f/6//v/+//5//n/+P/4//v//P/8
//z//P/8//7//v/+//7//v///wAAAQABAAEAAQADAAMAAwADAAMABAAEAAMAAwADAAMA
BAAEAAQABAAEAAMAAwACAAMAAwADAAQAAgABAAAAAAACAAIAAgAAAP3//f/9//3//f/9
//z/+//9//3//f/8//r/+v/6//r/+//7//r/+v/4//j/+P/4//j/+P/3//f/+f/5//n/
+f/7//v/+//5//n/+f/4//j/+P/4//j/+P/4//n/+v/6//r/+v/6//r/+f/5//n/+f/4
//j/+P/4//j/+P/4//j/+P/2//b/9v/2//j/+P/4//j/+f/5//n/+f/4//j/+P/5//v/
/f/+/wAA/////wAAAQACAAMABgAIAAgABwAFAAMAAgABAAAA/v/9//z//P/8//3//v//
/wAA///+//z/+//9//3/+//3//P/8v/z//L/8v/y//H/8f/y//P/8//0//L/8//z//P/
9f/1//b/9v/0//L/9P/0//b/9//3//f/9//2//j/+f/6//r/+/8AAAUADwAYACYAPwBd
AHsAmQC3AMoAygC8AKAAfABcAEMAKgADAM7/ov+Q/5D/lP+c/6L/rP+4/8T/z//Y/+P/
7P/w//X/+P/5//r/+//8//3//f/7//3//f/+/wAAAAABAAEAAAABAAEAAQADAAMABAAE
AAQABAAFAAYABgAGAAYABwAJAAkACAAIAAwADAAMAAwACgAMAAwADAAMAAwADQAPAA8A
DwAQABEAEQARABIAEwAVABUAFgAXABcAGAAYABgAGAAaABsAGwAfACAAIgAjACIAJAAl
ACYAKQAqACwALAArAC0ALgAuAC8AMAAxADEAMQAxADIAMgAyADIAMgAxADEALwAuAC0A
KwAqACkAKAAqACoAKgApACYAJAAkACQAJQAlACUAIwAhACEAIAAgACEAIQAfAB4AHgAb
ABsAGwAaABkAFgAUABQAEwATABIAEAANAAsACwAJAAkACAAGAAYABQAFAAQAAgACAAIA
AgADAAQAAwAEAAMABAAFAAUABQAFAAQABAAHAAgACAAIAAYABgAIAAgACAAIAAgACQAM
AA0ADQANAAwADQAMAAsACwALAAwADAANAA0ADQANAAwADAAMAAwADAALAAsACgAJAAkA
CQAKAAoACQAIAAgACAAIAAgABgAFAAUABQAFAAMAAwACAAEAAwADAAMAAgACAAIAAgAC
AAEAAQAAAAAAAAAAAAAAAAAAAAAA//////3//f/9//3//////////f///////v/+//7/
/v/+//7/+//7//v/+v/8//z//P/8//v//f/9//3/+v/8//z//P/8//z//P/8//z/+//7
//v/+//8//z//P/9//3///8AAAIAAQABAAIAAwAEAAUACAAKAAoACQAHAAUABAADAAIA
AAABAAAAAAAAAAAAAAAAAAAAAAAAAP/////9//3/+//3//b/9v/4//j/9v/2//X/9f/3
//f/9v/2//T/9f/1//X/9//3//j/+P/6//j/+v/6//j/+f/5//n/+//+//z///8CAAAA
AQAGAA0AFQAeACwARQBjAIEAnQC1AMYAxACwAJQAbgBMADkAJgD//8z/pP+Q/4j/jv+Y
/57/pP+u/77/x//Q/93/6v/w//P/+P/7//z///8AAAEAAQD//wEAAQACAAIAAgADAAMA
BgAHAAcABwAJAAkACgAKAAkACAAIAAgACgAKAAoACwANAA0ADAAMAAwADAAMAAwADAAO
AA4ADgAQABAAEQATABMAEwAUABUAFQAVABYAFwAXABcAGAAZABsAHAAcABwAHgAgACEA
IQAjACQAJgAnACgAKgArACwALQAuADAAMAAzADUANgA2ADYANgA2ADUANwA3ADgAOAA3
ADYANQAzADUAMwAyADEAMQAwAC8ALgAsACwALAArACgAJgAmACYAJQAlACUAIwAjACMA
IgAiACMAIwAhACAAIAAdAB0AHQAcABsAGAAWABgAFwAXABYAFAARAA8ADwAPAA8ADgAM
AAwACwALAAoADAAMAAwADAAMAAwACgAKAAkACgALAAsADQANAAwADAANAA4ADgAOABAA
EAASABIAEAAQABAAEQASABMAEwATABEAEwATABMAFQAVABYAFgAVABUAFQAVABQAFAAU
ABQAFAATABMAEgARABEAEQASABIAEQAQABAAEAAQABAADgANAA0ADQANAA4ADwAPAA8A
DQANAA0ADAAMAAwADAAMAAsACwAKAAoACgAKAAoACgAMAAwACwALAAsACwALAAsACQAJ
AAkABwALAAsACgAKAAgACAAIAAgACQALAAwACwAKAAkACAAIAAgACAAIAAcABwAHAAcA
CAAIAAgACQAJAAsADAAOAA8ADwAQABEAEwATABUAFgAXABcAFgAVABIAEQAQAA4ADwAO
AA4ADgAOAA4ADgAOAA4ADgANAA0ACwALAAkABQAEAAQABgAGAAYABgAFAAUABQAFAAQA
BAAGAAcABwAHAAUABQAGAAYABgAEAAYABgAIAAkACQAJAA0ADAAMAAsADAAOAA8AFAAb
ACMALAA4AEsAZQCDAJ8AuQDKANAAxACqAIgAaABRAEIAJwD2/77/nv+W/5r/ov+m/67/
vP/K/9X/4P/r//b//v8DAAoADwAQAA8AEAARABEAEQATABMAFAAUABQAFQAVABgAGQAZ
ABkAGwAbABwAHAAaABoAGwAcABoAGgAaABsAHgAfAB8AIAAiACIAIgAiACAAIgAiACIA
JAAkACUAJwAnACcAKAApACkAKQAqACsAKwArACwALQAvADAAMAAwADIANAA1ADUAOAA6
AD0APwA+AEAAQQBCAEUARgBIAEgASABJAEkASABKAEwATgBPAE0ATQBOAE4AUABQAFAA
TwBPAE0ATABLAEsASgBJAEgARwBGAEUAQwBDAEIAQwBEAEEAQQBBAD8APwA/AD4APgA9
AD0AOwA6ADoANwA3ADcANgA1ADIAMAAuAC0ALQAsACwAKQAnACcAJQAlACQAIgAhACEA
IgAiACIAIgAiACIAIAAgAB4AHgAfACAAIQAhACMAIwAiACIAJQAmACYAJgAmACYAKAAo
ACoAKgAqACsAKwArACoAKQArAC0ALQAtACsAKwAsACwALgAvADAAMQAwADAAMAAwADAA
LwAvAC4ALQAtAC0ALgAwAC8ALgAuAC4ALgAuACwALAAtAC4ALwAtAC0ALAArACsAKwAr
ACoAKgAqACoAKgAqACsAKwAsACoAKgAqACoAKgAqACkAKQApACkAKQApACsAKwArACkA
KwArACoAKgAoACgAKAAoACkAKQApACgAKgAqACoAKgApACkAKQApACkAKgArACwALAAs
ACwALAAsACwAKwAqACgAKQAqACoAKwAsACwALAAsACwALAAsADAAMQAxADEAMQAxADEA
MQAyADMANQA2ADYANwA4ADgAOgA5ADkAOQA3ADUANAAxADIAMgAxADAANQA3ADUANgA0
ADQANAA0ADEAMAAvAC4ALAAsACwALAAqACoAKgAqACwALAAsACwALAAsACwALAAsACwA
LAAsAC0ALgAvADAAMQAyADMANAA0ADQANAA0ADgAOgA8AD4ASQBSAFsAZAB+AJgAsgDM
ANUA3gDnAPAA1AC6AKAAhgBiAD4AGgD2/+z/5P/c/9T/4P/q//T//v8IABIAHAAmACsA
LgAxAA==
         </WaveFormData>
      </LeadData>
      <LeadData>
         <LeadByteCountTotal>10000</LeadByteCountTotal>
         <LeadTimeOffset>0</LeadTimeOffset>
         <LeadSampleCountTotal>5000</LeadSampleCountTotal>
         <LeadAmplitudeUnitsPerBit>4.88</LeadAmplitudeUnitsPerBit>
         <LeadAmplitudeUnits>��V</LeadAmplitudeUnits>
         <LeadHighLimit>2147483647</LeadHighLimit>
         <LeadLowLimit>268435456</LeadLowLimit>
         <LeadID>V4</LeadID>
         <LeadOffsetFirstSample>0</LeadOffsetFirstSample>
         <FirstSampleBaseline>0</FirstSampleBaseline>
         <LeadSampleSize>2</LeadSampleSize>
         <LeadOff>FALSE</LeadOff>
         <BaselineSway>FALSE</BaselineSway>
         <ExcessiveACNoise>FALSE</ExcessiveACNoise>
         <MuscleNoise>FALSE</MuscleNoise>
         <LeadDataCRC32>618583609</LeadDataCRC32>
         <WaveFormData>
GgAaABoAGgAXABYAFQAUABIAEAAOAAwACgAKAAoACgAJAAgABwAGAAUABAADAAIAAQAA
AP///v/+//7//v/+//7//v/+//7//v/+//7//v8AAAAAAAAAAAAAAAAAAAAAAAAAAAAA
AAAAAAAAAAAAAAEAAgADAAQABAAEAAQABAAEAAQABAAEAAQABAAEAAQABAAEAAQABAAE
AAQABAAEAAIAAgACAAIAAgACAAIAAgAAAAAAAAAAAAAAAAAAAAAAAAAAAAAAAAD+//7/
/v/+//7//v/+//7//P/8//z//P/6//r/+v/6//r/+v/6//r/+v/6//r/+v/6//r/+v/6
//r/+v/6//r/+v/6//r/+v/6//r/+v/6//j/+P/4//j/+P/4//j/+P/4//j/+P/4//j/
+P/4//j/+P/4//j/+P/6//r/+v/6//j/+P/4//n/9//2//b/9v/4//n/+v/7//z//v/+
//7///8AAAEAAQAAAAEAAgACAAQABAAEAAQAAAD//////v8AAAAAAAAAAP7//v/+//3/
/P/7//v/+//3//P/8P/w//H/8v/z//T/8v/y//L/8f/v/+7/7v/v//H/8f/x//H/8P/w
//D/8P/w//D/8P/w/+7/7//v/+//8f/w//D/8P/x//H/8f/0//z/BAAYADUAWAB+AKoA
0ADpAPEA5QDJAKMAdwBKACEA+P/R/7X/q/+q/6z/rP+s/7H/vf/I/8//1//h/+X/5f/o
/+v/6//t/+7/7//x//L/8v/y//L/8v/z//P/8//z//P/8//z//b/9v/2//b/+P/4//j/
+P/3//f/9v/1//j/+P/4//r/+P/4//j/+P/6//r/+//7//n/+v/6//v/+//7//z//v/+
//7///8AAAIAAgACAAMAAwADAAMABQAIAAkACgALAAwADAAMAAwADgAPABAAEQAUABYA
FwAYABcAGAAaABsAGwAdAB4AHwAgACAAIAAgAB4AHwAfAB8AHwAfAB8AHgAeAB4AHAAc
AB0AHQAdAB0AGwAaABoAGgAXABYAFQAUABUAFAATABMAFQATABIADwARAA8ADgANAAwA
CAAFAAIAAgACAAAAAAD+//z/+//5//j/9//3//X/9P/0//P/8//y//L/8v/y//L/8v/x
//H/7//w//D/8f/x//H/8f/x//H/8f/x//H/8//z//X/9//1//T/9P/0//L/9P/0//P/
9f/2//f/9//3//f/9//4//b/9f/1//X/9f/1//X/9v/0//T/8//z//P/8//y//L/8v/y
//L/8v/y//H/8f/w//D/8P/v/+//8f/y//L/8f/v/+//7f/t/+//7//v/+7/7P/s/+3/
7f/q/+r/6v/q/+z/7P/r/+v/6//r/+z/7P/q/+r/6f/p/+n/6f/o/+j/6f/q/+v/7P/p
/+j/5//m/+f/5//p/+n/7P/r/+r/6f/o/+b/5v/m/+b/5P/l/+X/5P/m/+b/5//n/+f/
5//q/+z/7P/s/+3/7v/t/+3/7v/v//L/8v/y//L/8v/y//D/7//v/+7/7v/u/+z/7P/s
/+z/7v/t/+z/6//r/+v/6f/l/+D/4P/g/+D/4v/i/+L/4v/h/9//3v/c/93/3//g/+H/
4P/f/9//3v/g/+D/4P/g/+D/4P/g/+H/4//j/9//3v/i/+L/4f/f/9//5P/q//D//P8V
ADQAWACAAKoAzwDjAOUA0QCvAIUAXAAzAAYA2f+x/5v/lv+W/5T/lP+Z/6P/qv+z/7v/
xf/P/9X/2P/d/+H/4P/g/+D/4f/g/+D/4P/g/+H/4//k/+X/5//n/+f/5//m/+b/5v/m
/+b/5v/m/+b/6P/p/+n/6f/o/+j/6P/q/+r/6v/q/+r/6v/q/+v/6//r/+z/7P/t/+3/
7f/u//D/8P/w//H/8v/y//L/8v/z//f/9//3//n/+v/7//z//f/9//7///8AAAQABQAG
AAcACgAMAA0ADgAOAA4ADwAPABEAEwAUABUAGAAYABgAGAAWABcAFwAXABcAFwAXABYA
FAAUABIAEgARABEAEQARAA8ADgAOAA4ADQAMAAsACgALAAoACQAJAAkABwAGAAMAAQD/
//7//f////z/+v/4//b/9v/0//T/9P/y//H/7//u/+3/7f/r/+j/6P/n/+f/6P/o/+j/
6P/o/+j/5//n/+f/6P/o/+n/6f/p/+n/6f/o/+f/5v/l/+b/5//q/+3/7f/s/+z/7P/q
/+z/7P/r/+3/7v/v/+//7f/t/+3/7v/w/+//7//v/+//7//v//D/8P/w/+//7//t/+3/
7P/s/+7/7v/u/+7/7v/t/+3/7P/s/+z/6//r/+v/7P/s/+v/6f/p/+f/5//o/+n/6v/q
/+j/6P/p/+n/6P/o/+j/6P/q/+r/6f/p/+j/5//n/+b/6P/o/+f/5//n/+f/5v/m/+b/
5v/m/+b/5v/m/+b/5v/l/+X/5f/n/+j/5//m/+X/5P/k/+T/5P/k/+T/5f/l/+T/5f/m
/+j/6f/o/+f/6f/q/+z/7P/t/+7/7//v//D/8f/y//L/8v/y//L/8v/w/+//7//u/+7/
7v/s/+z/7P/s/+z/6//q/+n/6//r/+n/5f/i/+L/4v/i/+L/4v/i/+L/4P/f/9//3v/g
/+H/4f/h/+H/4f/i/+L/4v/i/+L/4v/k/+T/5P/l/+X/5f/j/+b/5v/i/9//4f/l/+b/
7v/6/w4AJwBIAHAAngDGAOcA9QDtAM8ApwCBAFgAKQD4/8n/p/+b/5r/nP+e/6D/qf+x
/7r/w//N/9P/1//d/+L/4f/j/+b/5v/m/+f/6v/q/+r/6v/q/+v/6//r/+3/7f/t/+3/
7v/u/+7/7v/u/+7/7v/u/+7/7//v/+//8v/y//L/9P/y//L/8v/y//T/9P/1//X/9//4
//j/+f/4//f/9//4//r/+v/7//z//v/+//7///8BAAEAAQADAAQABQAGAAcACQAKAAsA
DAAQABEAEgATABQAFgAXABgAGQAaABwAHQAfACEAIgAjACQAJAAkACQAJAAlACUAJQAl
ACUAJQAkACQAJAAiACIAIQAhACEAIQAfAB4AHgAeAB8AHgAdABwAGwAaABkAGQAXABUA
FAARABEADwAOAA0ACwAIAAYABAACAAIAAAAAAAAA/v/9//v/+v/5//n/9//0//T/8//z
//P/9P/1//b/9f/0//L/8f/z//T/9P/1//P/8//z//P/8//z//P/8//1//X/9//5//f/
9v/2//b/9v/4//j/9//5//r/+//7//n/+f/5//r/+//7//z//f/6//n/+P/4//n/+v/6
//v/+//7//r/+v/6//r/+v/6//z/+//7//r/+P/4//f/9//3//j/+P/3//n/+f/3//f/
9//3//f/9v/0//T/9f/1//b/9v/2//b/9P/0//P/8//1//X/9v/2//b/9v/1//X/8//z
//L/8v/0//T/9P/0//T/9P/0//T/8//z//P/8//0//T/8//z//H/8f/x//L/8v/0//T/
9P/0//T/8v/y//L/8v/0//X/9f/0//L/8v/z//P/8//z//b/+P/6//r/+//8//v/+//8
//3//v/+//7//v/8//z/+v/5//v/+v/6//r/+v/6//r/+v/4//f/9v/1//X/9f/z/+//
7f/u/+//8P/u/+7/7v/u//D/7//v/+7/7P/t/+3/7f/v/+//8P/w/+7/7v/u/+7/8P/w
//D/8f/t/+//8f/0//L/7v/t/+//7//0//z/CgAgAD8AZACOALgA3AD1APcA5QDFAJ0A
cwBGAB0A8v/J/7H/q/+s/6z/rv+y/73/yf/Q/9X/3f/l/+v/7f/u//H/8//y//L/8v/z
//b/9v/2//b/9P/1//X/9f/5//n/+f/5//r/+v/6//r/+v/6//r/+v/6//v/+//7//z/
/P/8//7//v/+//7//v/+//7/////////AAAAAAEAAQABAAIABAACAAIAAwAEAAYABgAG
AAcACwALAAsADQAOAA8AEAARABEAEgATABQAFgAXABgAGQAaABwAHQAeACAAIgAlACcA
JgAnACcAJwAqACoAKgAqACwALQAtAC0AKwArACsAKgAsACwAKgAqACcAJwAnACcAJwAm
ACYAJgAnACYAJQAkACUAJAAjACMAIgAfAB0AGQAbABkAGAAXABUAEgAQAA4ADAAMAAoA
CgAGAAQAAwABAAIAAQABAP///v/+//3//f/8//z//P/8//z//P/7//v/+//8//z//f/7
//v/+//7//3//f/9//3//f/9////AQABAAAAAAAAAAIABAAEAAMAAQACAAMAAwADAAMA
AwAEAAQAAwADAAMAAwADAAMABAACAAIAAQABAAEAAQAAAAAAAQACAAMABAACAAEAAQAA
AAIAAgABAAEA//8AAAAA//8BAAEA//////////////7//v/+///////+//7//v/+/wAA
AAD//////v/9//3//P/8//z/+//7//v/+//6//r//P/8//z//P/8//z//P/8//v/+//7
//v//P/8//v/+//7//v/+//8//r/+f/5//n/+//7//v/+//9//3//P/8//r//f/8//z/
/P/8//z/+v/6//r/+v/6//v/+//6//z//P/9//3//f/9/wAAAgACAAIAAwAEAAMAAwAE
AAUABwAIAAkACgAJAAgABQADAAMAAgACAAIABAAEAAQABAAEAAMAAgABAAEAAQD///v/
+P/4//j/+P/4//j/+P/4//j/9//3//b/9v/3//f/9//3//f/+P/4//j/+P/4//j/+P/4
//j/+f/5//n/+f/4//j/+P/3//f/9//6//7/BgAcADkAWAB8AKYAzgDtAP0A+QDdALcA
kQBkADMACgDp/8n/uf+6/7r/uv++/8P/zf/W/9v/4f/p/+//9f/6//v/+//8//z//P/9
//7//v/+//7//P/9//3//f8BAAEAAQABAAAAAAAAAAAAAgACAAIAAgAAAAEAAQABAAQA
BAAEAAYABAAEAAQABAAEAAQABQAFAAUABgAGAAcABwAHAAgACgAKAAoACwAMAAwADAAM
AA0ADwAPAA8AEQASABMAFAAVABcAGAAZABoAHgAfACAAIQAgACIAIwAkACUAJgAoACkA
KQArACwALQAuAC4ALgAuAC4ALwAvAC8ALwAvAC8ALgAwADAALgAuACsAKwArACsALAAs
AC0ALgAtACwAKwAqACsAKgApACkAKQAnACYAIwAjACEAIAAfAB4AGgAXABQAFAAUABIA
EgAQAA4ADQALAAwACwALAAkACAAIAAcABwAEAAQABAAEAAQABAADAAMABQAGAAYABwAF
AAUABQAFAAMAAwADAAMAAwADAAUABwAJAAgACAAIAAcACAAHAAUABwAIAAkACQAJAAkA
CQAKAAoACQAJAAkACQAJAAkACgAIAAgABwAHAAkACQAIAAgABgAGAAYABgAIAAcABwAG
AAQABAADAAMAAwAEAAQAAwAFAAUAAwADAAIAAQAAAP7/AAAAAAEAAQAAAAAAAAAAAP7/
/v/9//3//////wAAAAAAAAAA//////3//f/8//z//P/8//z//P/+//7//v/+//3//f/9
//3//P/8//v/+//9//3//f/+//z/+//7//v/+//7//v/+//9//v/+v/6//r/+v/6//r/
+v/6//r/+v/6//v/+//6//r/+v/7//v/+f/5//z//v/+//7///8AAAEAAQACAAMABAAE
AAQABAAEAAQAAgABAAEAAAAAAAAAAgACAAIAAgAAAP///v/9//3//f/7//f/8v/y//L/
8v/y//L/8v/y//L/8f/x//D/8P/x//H/8f/v/+//8P/w//H/8v/z//T/8v/y//L/8//1
//P/9f/4//b/8v/x//P/9f/4//7/CAAcADsAXACAAKwA1gDtAO8A4wDHAJ8AcwBKAB8A
9P/R/7v/r/+s/67/rv+u/7f/wf/M/9P/2//h/+X/6//u/+//8f/y//L/8v/z//b/9v/2
//b/9P/1//X/9f/5//n/+f/5//n/+P/3//b/+P/4//j/+P/4//n/+f/5//j/+P/4//r/
+v/6//r/+v/6//r/+//7//v//P/8//3//f/9//7/AAD+//7///8AAAIAAgACAAMAAwAD
AAMABQAGAAcACAAJAAsADAANAA4ADgAPABAAEQAQABIAEwAUABcAGAAaABsAGQAbABwA
HQAeAB4AHgAeACAAIQAhACEAIQAhACEAIAAeAB4AHAAcABkAGQAZABkAGQAYABgAGAAV
ABQAEwASABMAEgARABEAEQAPAA4ACwANAAsACgAJAAkABgAEAAIAAgACAAAAAAD8//r/
+f/3//j/9//3//X/9P/0//P/8//x//D/7//u//D/8P/v/+//7f/u/+7/7//x//H/8f/x
//H/8f/x//H/8f/x//P/9f/z//L/8v/y//T/9v/2//X/9//4//n/+f/4//f/9v/2//b/
9f/1//X/9f/1//X/9v/2//b/9f/1//P/8//y//L/9P/0//T/9P/y//H/8f/w//D/8P/v
/+//8f/y//L/8f/x//H/7//v/+//7//v/+7/7v/u/+//7//s/+z/7P/s/+r/6v/p/+n/
6v/r/+3/7v/u/+7/7f/t/+3/7f/s/+z/6v/q/+r/6v/q/+r/6v/q/+n/6f/p/+n/6v/s
/+v/6v/q/+r/6v/q/+j/6P/o/+j/6P/p/+n/6P/o/+j/6f/p/+n/6f/s/+7/8P/w//H/
8v/x//H/8v/z//b/9v/2//b/9v/2//T/8//x//D/8P/w//D/8P/w//D/8v/x//D/7//v
/+//7f/p/+T/5P/k/+T/5v/m/+b/5v/k/+P/4//i/+T/5f/l/+X/5f/l/+b/5v/k/+T/
5P/k/+b/5v/m/+f/6f/l/+f/7P/o/+b/5f/l/+n/7v/0/wAAFAAvAFIAfACmAMoA4wDt
AOEAvwCTAGsARgAdAPD/w/+l/53/nP+a/5z/oP+p/7P/uv/D/8v/0//b/93/4P/j/+X/
6P/o/+j/6f/o/+j/6P/o/+r/6//r/+v/6//r/+v/6//u/+7/7v/u/+z/7P/s/+z/7f/v
//D/8f/x//D/7//w//L/8v/y//L/8v/y//P/8//x//L/8v/z//X/9f/2//j/9v/2//f/
+P/4//j/+P/5//3//f/9////AAABAAIAAwAFAAYABwAIAAoACwAMAA0ADgAQABEAEgAT
ABQAFgAXABkAGwAcAB0AHgAeAB4AHgAcAB0AHQAdABsAGwAbABoAGgAaABgAGAAZABkA
GQAZABcAFgAWABYAFQAUABMAEgAPAA4ADQANAA8ADQAMAAkABwAFAAQAAwAFAAIAAAD+
//z//P/6//r/+P/2//X/8//y//H/8f/v//D/8P/v/+//7P/s/+z/7P/u/+7/7f/t/+3/
7v/u/+//7//v/+//7//v/+//7//v/+//7//x//P/8//y//L/8v/w//L/8v/x//P/9P/1
//X/9f/1//X/9v/0//P/8//z//X/9f/1//b/9v/2//X/9f/z//P/8v/y//L/8v/y//L/
9P/z//P/8v/0//T/8//z//H/8v/y//H/7//v/+3/7f/v/+//7//u/+7/7v/v/+//7v/u
/+7/7v/w//D/7//v/+//7//w//D/7v/u/+3/7f/v/+//7v/u/+z/7P/s/+z/7v/u/+7/
7v/t/+3/7f/t/+7/7P/s/+z/7P/s/+z/7P/s/+z/7f/t/+z/7P/s/+3/7f/v/+//8v/0
//L/8v/z//T/9f/1//b/9//6//r/+v/6//j/+P/2//X/9f/0//T/9P/0//T/9P/0//T/
8//y//H/8f/x/+//6//o/+j/6P/o/+r/6v/q/+r/6P/n/+f/5v/m/+f/5//n/+n/6f/q
/+r/6P/o/+j/6P/q/+r/6v/r/+v/6//r/+7/7v/s/+v/6//p/+z/9v8GABwAOwBgAIgA
tADYAPEA9QDlAMMAmQBvAEQAFwDs/8H/qf+j/6L/oP+k/6j/sf+7/8b/z//V/9v/3f/h
/+j/6f/p/+z/7P/s/+3/7v/u/+7/7v/u/+//7//v/+//7//v/+//8P/w//D/8P/y//L/
8v/y//T/9f/1//X/9P/0//T/9v/2//b/9v/2//b/9v/3//f/9//4//j/+f/5//n/+v/8
//z//P/9//7//v/+//7///8DAAMAAwAFAAYABwAIAAkACwAMAA0ADgAQABEAEgATABQA
FgAXABgAGwAcAB4AHwAfACEAIgAjACQAJAAkACQAJAAlACUAJQAjACMAIwAiACIAIgAg
ACAAIQAhACEAIQAhACAAIAAgAB8AHgAdABwAGQAYABcAFwAZABcAFgATABIADwANAAsA
DQAKAAgABgACAAIAAAAAAAAA/v/9//v/+v/5//n/9//0//T/8//z//T/9P/0//T/8v/y
//H/8f/x//L/8v/z//P/8//z//P/8//z//P/8//1//X/9//5//f/9v/2//b/+P/6//r/
+f/5//r/+//7//v/+//7//z//P/7//v/+//7//v/+//8//7//v/9//3/+//7//r/+v/6
//r/+v/6//r/+f/5//j/+P/4//f/9//3//j/+P/3//f/9//1//X/9v/3//j/+P/1//T/
9P/z//T/9P/0//T/9P/0//P/8//z//P/9P/0//T/9P/z//P/8//z//L/8v/y//L/8v/y
//L/8v/y//L/8f/x//H/8f/y//L/8f/x//H/8f/x//L/8v/y//D/8P/w//D/8P/w//D/
8P/w//H/8f/w//D/8P/x//H/8f/x//T/9v/2//b/9//4//n/+f/6//v//v/+//7//v/+
//7//P/7//n/+P/4//j/+v/6//r/+v/4//f/9v/1//X/9f/z/+//7P/s/+z/7P/s/+z/
7P/s/+z/6//r/+r/6v/r/+v/6//t/+3/7v/u/+z/7P/s/+z/7P/s/+z/7f/v/+3/6//q
/+z/7P/r/+v/6//u//T//P8IACUASgByAJwAxADjAPMA6wDRAK0AhQBaAC8ABADZ/7n/
q/+o/6j/qv+s/7H/u//G/8v/0//d/+P/5//q/+3/7//u/+7/7v/v//D/8P/w//D/8v/z
//P/8//0//P/8v/x//L/8v/y//L/9P/0//T/9P/0//X/9f/1//b/9v/2//j/+P/4//j/
+P/4//j/+f/5//n/+v/6//v/+//7//z//v/+//7///8AAAAAAAAAAAEAAwADAAMABQAG
AAcACAAJAA0ADgAPABAAEAARABIAEwASABQAFQAWABkAGgAcAB0AHQAfACAAIQAiACIA
IgAiACIAIwAjACMAJQAlACUAJAAiACIAIAAgAB8AHwAfAB8AIQAgACAAIAAhACAAHwAe
AB0AHAAbABsAGwAZABgAFQATABEAEAAPABEADgAMAAoABgAGAAQABAACAAAA///9//7/
/f/9//v/+P/4//f/9//2//b/9v/2//b/9v/1//X/9f/2//b/9//1//X/9f/1//f/9//3
//f/9//3//n/+//5//j/+P/4//r//P/8//v/+//8//3//f/9//3//f/+//z/+//7//v/
/f/9//3//v/8//z/+//7//v/+//6//r/+v/6//r/+v/8//v/+//6//j/+P/3//f/9//4
//j/9//3//f/9f/1//X/9f/1//T/9P/0//X/9f/0//T/9P/0//T/9P/z//P/8//z//T/
9P/2//b/9f/1//P/8//y//L/8v/y//L/8v/0//T/9P/0//X/9f/1//X/9f/0//L/8f/x
//H/8f/y//L/8//x//H/8v/w//D/8P/w//L/8v/y//L/8v/z//P/8v/w//D/8f/x//P/
8//2//j/+P/4//n/+v/9//3//v////7//v/+//7//v/+//z/+//7//r/+v/6//z//P/8
//z/+v/5//j/9//3//f/9f/x/+z/7P/s/+z/7P/s/+z/7P/u/+3/7f/s/+z/7f/t/+3/
7f/t/+7/7v/u/+7/7v/u//D/8P/w//H/7//v//H/8P/u/+z/6//r/+3/9P/8/wgAIABB
AGQAjAC4ANwA7QDvANsAtwCPAGcAOAANAOb/w/+z/6//rv+u/7D/tv+9/8X/zP/T/93/
4//n/+v/7v/t/+//8P/w//D/8f/y//L/8v/y//L/8//z//P/9f/1//X/9f/0//T/9P/0
//T/9P/0//T/9P/1//X/9f/4//j/+P/6//r/+v/6//r/+P/4//n/+f/7//z//P/9//v/
+//8//7//v/+////AAACAAIAAgADAAMAAwADAAUABgAHAAgACQALAAwADQAOABAAEQAS
ABMAFgAYABkAGgAZABoAHAAdABsAHQAeAB8AIgAiACIAIgAiACMAIwAjACEAIQAhACAA
HgAeABwAHAAcAB0AHgAfAB0AHAAcABwAHQAcABsAGgAXABYAFQAVABcAFQAUABEAEQAP
AA4ADQANAAoACAAGAAQABAACAAIAAAD+//3/+//6//n/+f/3//b/9v/1//X/8v/y//L/
8v/0//T/8//z//H/8v/y//P/9f/1//X/9f/1//X/9f/1//P/8//1//f/9//2//b/9v/4
//r/+v/5//f/+P/5//n/9//3//f/+P/5//n/+v/7//n/+f/5//r/+P/4//f/9//3//f/
9v/2//T/9P/0//T/9v/1//X/9P/0//T/8//z//H/8v/y//H/8f/x/+//7//v/+//7//u
/+7/7v/v/+//7v/u/+7/7v/w//D/7//v/+7/7f/t/+z/7v/u/+3/7f/t/+3/7P/s/+7/
7v/u/+7/7f/s/+v/6v/r/+v/6//r/+r/7P/t/+3/6v/q/+r/6v/q/+z/7P/s/+z/6//r
/+r/6P/q/+r/6//r/+v/6//u//D/8P/w//H/8v/0//X/9//5//f/9v/1//T/9P/0//L/
8f/x//D/8P/w//L/8v/y//L/8v/x//D/7//t/+3/6//n/+b/5v/m/+b/5P/k/+T/5P/k
/+P/4//i/+L/4//j/+P/5f/l/+b/5v/o/+j/6P/o/+f/5v/l/+X/5//p/+f/6v/q/+b/
5f/l/+f/7P/0/wAAGgA7AGIAigCyANQA6QDnANUArwCDAFsAMgAFANr/u/+n/5//oP+i
/6L/ov+p/7X/vP/B/83/1//b/93/4v/l/+X/5v/m/+b/5//q/+r/6v/q/+r/6//r/+v/
7f/t/+3/7f/u/+7/7v/u/+z/7P/s/+z/7v/v/+//7//w//D/8P/y//D/8P/w//D/8P/w
//H/8f/x//L/8v/z//P/8//0//b/9v/2//f/+P/4//j/+P/5//v/+//7//3//v///wAA
AQABAAIAAwAEAAgACQAKAAsADAAOAA8AEAATABQAFgAXABYAFwAXABcAGgAaABoAGgAY
ABkAGQAZABcAFwAXABYAFgAWABQAFAATABMAEwATABIAEAAPAA4ADwAOAA0ADAANAAwA
CwALAAsACQAIAAUABQADAAIAAQABAP7//P/6//r/+v/4//j/9v/0//P/8f/y//H/8f/v
/+z/7P/r/+v/7P/s/+z/7P/s/+z/6//r/+n/6v/q/+v/6//r/+v/6//t/+3/7f/t/+3/
7f/v//H/8f/w//D/8P/w//L/8v/x/+//8P/x//H/8//z//P/9P/0//P/8//z//H/8f/x
//L/8v/y//H/8f/x//H/8P/w//L/8v/y//L/8v/x//H/8P/u/+7/7f/t/+7/8P/x//H/
7//v/+3/7f/t/+3/7f/s/+r/6v/r/+v/7P/s/+z/7P/s/+z/6//r/+v/6//s/+z/6v/q
/+n/6f/r/+v/6v/q/+j/6P/o/+j/6P/q/+z/6//q/+n/6P/q/+r/6v/q/+j/6f/p/+j/
6v/q/+v/6//p/+n/7P/u/+7/7v/v//D/8f/x//L/8//2//b/9v/2//T/9P/y//H/8f/w
//D/8P/w//D/8P/w//L/8f/w/+//7f/t/+v/5//m/+b/5v/m/+b/5v/m/+b/5v/l/+X/
5P/k/+X/5f/l/+X/5f/m/+b/5P/k/+T/5P/m/+b/5v/n/+v/6f/p/+j/5v/m/+X/5f/n
/+z/9P/+/xIALwBUAHoApADKAOUA7wDjAMcAnwB3AE4AIwD0/8f/qf+f/6D/nv+c/6D/
qf+1/7z/w//L/9P/2f/d/+L/5//p/+j/6P/o/+n/6v/q/+r/6v/q/+v/6//r/+3/7f/t
/+3/8P/w//D/8P/u/+7/7v/u/+7/7//v/+//8v/y//L/9P/0//T/9P/0//L/8v/z//P/
9f/2//b/9//3//f/+P/6//r/+v/7//z/+v/6//r/+//9//3//f///wIAAwAEAAUACQAK
AAsADAAOAA8AEAARABIAFAAVABYAFQAWABgAGQAbAB0AHgAfAB4AHgAeAB4AIAAhACEA
IQAhACEAIQAgAB4AHgAcABwAGQAZABkAGQAbABoAGgAaABkAGAAXABYAFQAUABMAEwAT
ABEAEAANAA0ACwAKAAkACQAGAAQAAgD+//7//P/8//z/+v/5//f/9P/z//P/8f/y//L/
8f/x//D/8P/w//D/7v/u/+3/7f/t/+7/7v/v//H/8f/x//H/8f/x//H/8f/x//H/8//1
//X/9P/0//T/8v/0//T/8//1//b/9//3//X/9f/1//b/9//3//j/+f/3//f/9//4//j/
+P/3//f/9//3//b/9v/2//b/9v/2//b/9f/1//T/9f/2//b/9//2//b/9f/z//P/8//x
//H/8f/x//H/8P/w//D/8f/x//D/8P/w//D/8P/w/+//7//v/+//8P/w//D/8P/v/+//
8f/x//D/8P/u/+7/7v/u/+z/7P/s/+z/7f/t/+3/7f/u/+7/7f/t/+//7//v//D/7v/t
/+3/7f/t/+3/7f/t/+3/7f/s/+z/7P/t/+3/7v/s/+z/7P/s//D/8f/y//L/8v/y//L/
8v/0//X/9f/1//b/9//4//j/+P/5//r/+//4//f/9v/1//b/9P/z//P/9//3//f/9v/0
//T/9P/0//L/8P/u/+z/6//q/+n/6P/o/+j/6P/o/+j/6P/o/+j/6P/o/+j/6P/o/+j/
6P/o/+j/6P/o/+j/6f/q/+v/7P/q/+r/6v/q/+j/6P/o/+j/8f/4////BgAlAEQAYwCC
AJwAtADMAOQAxwCqAI0AcABGAB4A9v/O/8T/uv+w/6b/rf+y/7f/vP/F/8z/0//a/93/
4P/j/w==
         </WaveFormData>
      </LeadData>
      <LeadData>
         <LeadByteCountTotal>10000</LeadByteCountTotal>
         <LeadTimeOffset>0</LeadTimeOffset>
         <LeadSampleCountTotal>5000</LeadSampleCountTotal>
         <LeadAmplitudeUnitsPerBit>4.88</LeadAmplitudeUnitsPerBit>
         <LeadAmplitudeUnits>��V</LeadAmplitudeUnits>
         <LeadHighLimit>2147483647</LeadHighLimit>
         <LeadLowLimit>268435456</LeadLowLimit>
         <LeadID>V5</LeadID>
         <LeadOffsetFirstSample>0</LeadOffsetFirstSample>
         <FirstSampleBaseline>0</FirstSampleBaseline>
         <LeadSampleSize>2</LeadSampleSize>
         <LeadOff>FALSE</LeadOff>
         <BaselineSway>FALSE</BaselineSway>
         <ExcessiveACNoise>FALSE</ExcessiveACNoise>
         <MuscleNoise>FALSE</MuscleNoise>
         <LeadDataCRC32>4100409814</LeadDataCRC32>
         <WaveFormData>
MgAyADIAMgAxADAALwAuACwAKgAoACYAJQAkACMAIgAiACIAIgAiACEAIAAfAB4AHAAc
ABwAHAAcABwAHAAcAB4AHgAeAB4AIAAgACAAIAAgACAAIAAgAB4AHgAeAB4AIAAgACAA
IAAgACAAIAAgACEAIgAjACQAJgAmACYAJgAkACQAJAAkACYAJgAmACYAKAAoACgAKAAo
ACgAKAAoACoAKgAqACoAKAAoACgAKAAmACYAJgAmACgAKAAoACgAKAAoACgAKAAmACYA
JgAmACYAJgAmACYAJAAkACQAJAAkACQAJAAkACQAJAAkACQAJAAkACQAJAAiACIAIgAi
ACQAJAAkACQAJgAmACYAJgAkACQAJAAkACIAIgAiACIAJAAkACQAJAAiACIAIgAiACIA
IgAiACIAIgAiACIAIgAkACQAIwAiACEAIQAhACEAIQAgACAAIAAiACIAIgAjACUAJQAm
ACYAJgAoACgAKAAoACgAKAAnACgAKQArACwALAAsACoAKgApACkAKQApACcAJwAmACYA
JgAkACQAIwAiAB4AGwAaABsAHAAdAB4AGwAbABoAGgAZABgAFwAWABcAGAAZABoAGAAY
ABcAFwAWABYAFgAXABcAFwAXABcAFwAVABMAEwASAA0ACQAHAAoADQAWACsASABqAI0A
swDWAOwA9ADtANkAtwCKAGAAQwArABgADAACAPr/9v/0//P/9//+/wMABgAKAAkACQAO
ABEAEQAUABQAFQAWABQAFAAUABQAEwASABEAEAAQABAAEAARABEAEAAQABEAEAAQABAA
EAASABIAEgASABAAEQASABIAEAAQAA8ADwAQABEAEQARABEAEQARABIAEgASABQAFQAV
ABUAFgAXABcAFwAXABkAGQAZABgAFwAZABkAGQAbABsAHAAeAB8AHwAgACAAIAAiACMA
JAAnACYAKAApACsAKgAsAC0ALwAuAC4ALgAuAC8ALgAuADAAMgAyADIAMwAxADEAMAAw
ADEAMQAxADIAMgAxADEAMQAwAC4ALQAsACwALQArACsAKwAqACkAJwAnACQAIwAiACEA
IAAcABcAEwATABIAEQATABMAEwAQABAAEAAQAA4ADQAMAAwACwAJAAkACgAKAAoACgAI
AAgACgAJAAgABQAHAAcABwAGAAYABQAEAAQABAAGAAgACAAHAAcABwAIAAgACAAHAAUA
BQAGAAYABgAGAAYABgAGAAUABQAFAAUABQAFAAUABgAGAAYABQAEAAQABAAEAAMABQAE
AAQABAAEAAQAAwACAAAAAAAAAP7///8AAAAAAAD+//3//f/+//3//f/8//v//f/9//3/
/f/7//v/+//6//r/+v/6//r/+v/6//r/+v/6//r/+v/6//r/+v/5//n/+f/5//n/+f/2
//X/9P/z//P/8//z//P/+P/4//j/+P/4//b/9P/z//P/8v/z//P/8v/0//T/9P/0//L/
8//1//X/+P/4//j/+v/6//r/+//8///////////////+//3//P/6//r/+//7//n/+f/5
//n/+v/6//r/+P/4//f/9v/y/+//7v/u/+7/8P/w/+//7//r/+r/6f/o/+r/6v/q/+r/
6P/o/+j/6P/o/+n/6//s/+r/6//r/+v/6//r/+X/4//l/+X/4v/h/9//3//e/9//5P/z
/woAJgBHAGsAkgCyAMIAwwC3AJ0AeABMACcADQD2/+L/2v/Q/8b/xP/H/8f/yv/P/9L/
1v/f/+H/4v/l/+X/4//i/+L/4v/k/+T/5P/k/+X/5v/n/+j/6P/o/+j/6f/n/+b/5v/n
/+b/5v/m/+b/6P/o/+j/6P/n/+f/5//m/+j/6P/n/+f/5v/n/+f/5//l/+X/5f/m/+f/
6P/r/+3/7f/t/+7/7//u/+3/7P/t//D/8f/x//H/8f/x//H/8//x//L/9P/1//b/+P/5
//r//f/9//3////+/wAAAQADAAIABAAFAAcACAAIAAgACAAIAAgACQAMAAoACgAKAAsA
CgAJAAcABgAHAAcABwAIAAoACQAJAAkACQAIAAgACAAJAAkABgAFAAMAAgABAP///f/6
//n/+P/6//r/9//z//H/8f/w/+//7//v/+//7P/s/+z/7P/q/+f/5v/m/+X/5//n/+j/
6P/n/+b/4//i/+X/5f/l/+P/5v/n/+j/6P/m/+X/5P/k/+b/6P/q/+r/5//n/+f/6P/n
/+j/6P/n/+n/6v/q/+r/6v/q/+r/6v/p/+n/6f/p/+j/6f/q/+z/7P/s/+v/6v/q/+r/
6v/p/+v/6v/q/+r/6f/q/+r/6v/p/+j/5//k/+X/5v/m/+b/6P/n/+f/6P/p/+n/6P/n
/+f/5//n/+f/5f/l/+X/5P/m/+b/5v/m/+X/5P/j/+L/5P/k/+T/5P/m/+b/5f/l/+f/
5//n/+f/5f/l/+X/5f/l/+X/5f/n/+b/5f/k/+P/4v/j/+L/4v/j/+T/5f/l/+T/5v/m
/+b/5v/l/+X/5v/l/+j/6P/o/+r/7P/s/+3/7v/t/+3/7f/t/+z/7P/s/+z/6v/q/+v/
6//t/+3/7f/t/+7/7v/u/+z/6v/p/+j/5P/i/+L/4//k/+L/4v/h/+H/3v/e/97/3v/g
/+D/4P/g/+D/4P/g/+D/3//f/+D/4P/g/+H/4f/h/+H/4f/h/+P/4f/b/9j/1f/V/9P/
1P/Z/+b/9f8MAC4AVwB/AKIAvADIAL8ArQCRAGYAOgAbAP//6v/c/9T/zP/G/8T/xf/J
/87/0f/W/9b/1//b/97/3//f/+D/4P/h/+L/4v/i/+L/4v/i/+L/4v/i/+T/5P/k/+X/
4//i/+L/4//k/+T/5P/k/+T/5P/k/+T/5P/l/+b/5v/m/+b/5f/l/+b/5//n/+f/6P/p
/+r/7P/r/+r/6//r/+v/6//s/+3/7//v/+//8f/y//P/8//z//X/9f/1//f/9f/2//j/
+f/8//7///8AAAEAAQABAAMAAgAEAAUABwAKAAwADQAPABAAEAAQABAADwAOAA4AEAAQ
ABAAEAARABEAEQAQABAAEwATABMAFAASABEAEQARABMAEgASABIAEQARAA4ADQALAAoA
CQAHAAYABAAEAAQAAgACAP//+//7//v/+v/5//n/+f/5//b/9P/0//T/8v/v/+7/7v/t
/+7/7//x//L/8f/w/+3/7P/t/+3/7f/r/+//7//v/+7/7v/t/+z/7P/s/+7/8P/w/+//
7//v//D/8f/y//L/8f/x//L/8v/y//L/8v/y//L/9f/1//X/9f/y//H/8P/w//H/8v/y
//L/9P/0//T/8//z//L/8v/y//P/9P/0//T/8v/y//L/8P/y//L/8f/w//L/8f/x//L/
8f/x//D/7//v/+//7//v/+//7//v/+7/7v/u/+7/7v/w//D/8P/w//D/8P/w//D/7v/u
/+3/7f/v/+//7//v/+3/7f/t/+3/7f/t/+3/7f/v/+//7v/t/+z/7P/r/+r/7P/u/+7/
7v/u/+7/7f/s/+z/7f/s/+3/7f/s/+z/7P/s/+z/7v/v//H/8f/0//T/9P/2//T/9P/1
//b/9//3//f/9//2//b/9v/2//b/9v/3//f/9//3//f/9//0//T/9P/y//D/7//u/+r/
6f/o/+j/6P/m/+b/5f/l/+X/5v/n/+j/5v/m/+b/5v/m/+b/5v/m/+f/5//o/+j/5v/n
/+f/5//j/+X/5//n/+X/4f/e/9v/2f/Z/9z/4//y/wcAJgBKAG0AkwC0AMQAxgC9AKMA
ewBOAC4AFQD7/+j/3v/U/87/yv/K/83/0//W/9n/3P/i/+f/5f/m/+f/6f/o/+j/6f/q
/+r/6v/q/+r/6v/q/+r/6v/s/+z/7P/t/+3/7P/s/+3/7f/s/+v/6v/r/+z/7f/u/+z/
7f/u/+7/7v/u/+3/7f/w//H/8f/x//H/8f/x//L/8v/y//T/9f/z//P/9P/1//X/9f/1
//f/+P/5//n/+f/9//3//f////3//v8AAAEAAgAEAAUABgAJAAkACQALAA4AEAARABMA
EgAUABUAFwAYABgAGAAYABkAGAAYABoAGgAaABoAGwAdAB0AHAAcAB0AHQAdAB4AHgAd
AB0AHQAdABwAHAAcAB0AHQAaABkAFwAWABUAEwASABAAEAAQAA4ADgALAAcABwAHAAYA
BQAFAAUABQACAP7//v/+//z//f/8//z/+//9//3//v/+//7//v/8//z//////////f/9
//3//f/8//3//f/9//7//P/+/wAAAAD///////8AAAEAAgACAAEA//8AAAAAAAAAAAAA
AAAAAAEAAQABAAEAAQABAAEAAgACAAIAAQAAAAAAAAAAAP//AAAAAAEAAgACAAIAAQAA
AAIAAgACAAAAAgACAAEAAAAAAP////8AAAEAAQAAAP////////////8BAAEAAQAAAAAA
AAAAAAAAAAAAAAAAAAACAAIAAgACAAIAAgABAAEAAQABAAEAAQADAAMAAwADAAEAAQAB
AAEAAwADAAIAAQD//wAAAAAAAAAAAAAAAAEAAwAEAAMABAAFAAUABQAFAAMABQAGAAQA
BAAEAAQABQAEAAQABQAGAAcABwAGAAgACAAIAAgABgAHAAkACQAMAAwADAAOAA4ADgAP
ABAAEwATABMAEwASABIAEgASABAAEAARABEAEQARABEAEQASABIAEgAQABAADwAOAAoA
BQAEAAQABAAGAAYABQAFAAQABAAEAAQABAAEAAQABAAEAAQABAAEAAMAAwAEAAQABAAF
AAUABQAFAAcABwAFAAMAAQD+//n/9//3//b/+/8GABkAMABOAHMAmQC8ANgA4gDfAM0A
sQCEAFQANwAlABAA/v/4//L/7P/s/+v/7//y//P/9P/4//3/AwAGAAcABwAGAAYABwAI
AAgACAAIAAgABgAGAAYABgAIAAgACAAJAAkACAAIAAkACAAIAAgACAAIAAgACAAIAAoA
CwAMAAwACgAKAAkACQAKAAsACwALAA0ADQANAA4ADgAOABAAEQARABEAEgATABMAEwAT
ABUAFAAVABUAFQAZABkAGQAbAB0AHgAgACEAIgAkACUAJgAnACcAJwApACoALAAtAC8A
MAAyADMANQA2ADYANgA2ADcANgA2ADgAOAA4ADgAOQA5ADkAOAA4ADkAOQA5ADoAPAA7
ADsAOwA9ADwAPAA8AD0APQA6ADkAOQA4ADcANQAzADAALwAuACwALAApACUAJAAlACUA
JQAkACMAIgAeAB0AHgAfAB4AHwAeAB4AHQAcABsAGwAaABoAGgAYABgAGwAbABsAGQAb
ABsAGwAaABwAGwAaABoAGAAaABwAHAAdAB0AHQAeAB4AHgAdABsAHAAeAB8AIAAgACAA
IAAgAB8AHwAfAB8AHwAfAB8AIAAgACAAHwAeAB4AHgAeAB0AHwAeAB4AHgAfACAAIAAg
AB4AHgAeABwAHgAeAB0AHAAeAB0AHQAeAB4AHQAbABkAHAAdAB4AHwAdAB0AHQAcABoA
GgAaABoAHAAcABwAHAAcABwAHAAcABoAGgAZABkAFwAXABcAFwAZABkAGQAZABcAFwAX
ABcAGQAZABgAFwAZABoAGgAaABgAGAAYABkAGAAYABYAFgAVABUAFwAYABYAFgAWABYA
FQAUABQAFQAYABkAGQAYABgAGAAYABgAGAAZABsAGwAaABoAGgAcABwAHAAdAB4AHwAf
AB8AHwAgACAAIAAgAB4AHgAfAB8AIAAhACIAIwAgACAAIAAeAB0AGwAZABQAEwASABIA
EgAUABQAEwATABIAEgASABIAEgASABIAEgAPAA4ADQAMAAwADQAPABAADgAPAA8ADwAN
AAsADQARAA8ACwAKAAcABQADAAIABwASACcAQgBgAIUArQDQAOIA6gDlAM8ApwB4AFIA
NwAhABIACAD+//b/8P/u/+//8//4//3/AAACAAUABwAIAAkACQAIAAgACQAKAAwADAAM
AAwADAAMAAwADAANAA4ADwARAA4ADAALAAsADAAMAAwADAAMAAwADAAMAAoACwAMAAwA
DAAMAAsACwAMAA0ADQANAAsACwALAAwADgAOABAAEQAPAA8AEAARAA8ADwAPABEAEAAR
ABEAEQATABMAEwAVABcAGAAaABsAGwAcABwAHAAdAB0AHQAfAB4AIAAhACMAIgAkACUA
JwApACoAKwAsAC0ALAAsAC4ALAAsACwALQArACsAKgAqACoAKQAoACgAKAAnACcAJwAn
ACYAJgAmACcAJwAkACMAJQAkACMAIQAfABwAGwAaABgAGAAVABEAEAARABEAEQAOAA0A
DAAIAAYABgAGAAQABQAEAAQAAwABAAEAAgACAAIAAgAAAAAAAgABAAAA/f8AAAEAAgAC
AAIAAQAAAAAA//8AAAEAAAD///////8AAAEAAgACAAEAAQACAAIAAgABAAAA///+////
/////////f/9//3//v/+//7//f/8//z//P/8//v//P/8//3//v/+//7//f/8//r/+v/6
//j/+f/6//r/+v/6//n/+f/6//r/+f/3//X/9//3//f/9//3//f/9//2//b/9v/2//b/
+P/4//j/+P/2//b/9v/2//T/9P/z//P/8//z//P/8//z//P/8//z//P/8//z//P/8f/z
//L/8P/w//D/8P/w//H/8P/w//H/8v/z//P/8v/y//L/8v/y//D/8f/z//P/9P/0//T/
9v/0//T/9f/2//f/9//3//f/+v/6//r/+v/2//b/9//3//n/+f/5//n/+v/6//r/+P/2
//X/9P/w/+3/7P/s/+z/7P/s/+v/6//q/+r/6v/q/+r/6v/q/+r/6P/o/+j/6P/n/+f/
6P/o/+r/6//r/+v/6f/l/+f/6f/p/+P/4P/b/9v/3f/e/+P/7v8BABwAQABlAIkApgC8
AMYAuwCjAIMAWgA0ABcA/f/o/9z/0v/K/8b/yP/J/8//1P/X/9r/3v/j/+P/5P/n/+n/
6f/o/+j/6P/o/+j/6P/o/+b/5v/m/+b/5v/m/+b/5//p/+j/6P/p/+j/6P/o/+j/6f/q
/+v/7P/r/+v/6//q/+z/7P/r/+v/6v/r/+v/6//p/+n/6f/q/+v/7P/v//H/8P/v/+//
7//x//H/8f/z//L/8//z//P/9f/1//X/9//3//j/+v/7//z//v///wAAAQABAAEAAwAC
AAQABQAHAAoADAANAA8ADgAOAA4ADgAPAA4ADgAQAA4ADgAOAA8ADwAPAA4ADgARABEA
EQASABIAEQARABEADwAOAA4ADgALAAsACAAHAAkACAAHAAUABQACAAEAAAAAAAAA/f/5
//f/9//2//X/8//z//P/8P/w//D/8P/u/+7/7v/v/+//7v/t/+3/7P/u/+7/7P/s/+3/
7f/t/+v/6//r/+v/6v/q/+n/6P/o/+r/7P/u/+7/7f/t/+3/7v/v//D/8P/v/+3/7v/u
/+7/8P/w//D/8P/v/+//7//v/+3/7f/t/+7/7//w//D/8P/u/+7/7v/t/+3/7P/s/+z/
7//w//D/8P/w//D/8P/u//D/8P/v/+7/7P/r/+v/7P/v/+//7v/t/+3/7f/t/+3/6//r
/+v/6v/s/+z/7P/s/+z/7P/s/+z/6v/q/+r/6v/q/+r/6f/p/+v/6//r/+v/6//r/+v/
6//p/+n/6//r/+z/6v/q/+r/6v/r/+r/6v/r/+z/7f/t/+z/6v/q/+r/6v/s/+3/7//v
//L/8v/y//T/8//y//L/8v/0//X/9v/3//j/+P/4//j/9v/2//f/9//3//f/9//3//b/
9v/2//T/8v/x//D/7P/r/+r/6v/q/+j/6P/n/+f/5v/m/+b/5v/n/+j/6f/q/+j/6P/o
/+j/5//n/+j/6P/o/+n/6f/p/+v/6f/p/+n/5//j/+L/3//Z/9f/3P/l//L/CQAmAEoA
bwCVALQAyADKAMEAqQCDAFYAMAAXAP//7P/g/9T/zP/K/8r/zf/R/9j/2//e/+D/4f/l
/+j/5//n/+r/6v/r/+z/6v/q/+r/6v/o/+j/6P/o/+j/6P/o/+n/6//q/+r/6//q/+r/
6v/q/+r/6v/q/+r/6v/r/+z/7P/u/+7/7f/t/+z/7f/t/+3/7//v/+//8P/w//D/8v/z
//P/8//0//X/8//z//P/9f/4//n/+f/5//n/+f/5//v/+//8//7///8AAAIAAwAEAAUA
BQAFAAcACgAMAA0ADwAQABIAEwAVABQAFAAUABQAEwASABIAFAAUABQAFAAVABUAFQAU
ABQAFwAXABcAGAAWABUAFQAVABcAFgAWABYAEwATABAADwARABAADwANAAkABgAFAAQA
BAAEAAEA/f/7//v/+v/5//v/+//7//j/9v/2//b/9P/x//D/8P/v//H/8f/y//L/8P/w
/+7/7v/z//P/8//x//H/8f/x//D/8P/v/+7/7v/w//L/9P/0//H/8f/x//L/8//0//T/
8//1//b/9v/2//b/9v/2//b/9//3//f/9//1//X/9f/2//j/+P/3//b/9v/2//b/9f/1
//T/9P/0//P/9P/0//T/9P/0//T/8v/0//T/8//y//T/8//z//T/9f/1//T/8//x//H/
8f/x//P/8//z//L/9P/0//T/9P/0//T/9P/0//L/8v/y//L/8v/y//H/8f/x//H/8f/x
//H/8f/x//H/8f/x//H/8f/z//P/8v/x/+//8P/w//D/8v/y//L/8v/y//L/7//u/+7/
7//y//P/8//y//L/8v/y//L/8v/z//X/9f/0//T/9P/2//b/9v/3//j/+f/5//n/+f/6
//r/+v/6//r/+v/7//v/+//7//v/+//4//j/+P/2//j/9//2//L/7//u/+7/7v/s/+z/
6//r/+r/6v/q/+r/7P/s/+z/7P/s/+z/7P/s/+v/6//s/+z/6v/r/+v/6//t/+3/6//r
/+v/6//o/+X/4f/f/+D/4f/o//v/GAA2AF0AgwCmAMAAygDFALcAmQBuAEIAIwALAPT/
6P/e/9b/0v/Q/8//1f/a/93/3v/k/+n/6//q/+3/7//u/+7/7//w/+7/7v/u/+7/7//w
//H/8v/w//D/8P/x//H/8P/w//H/8v/y//L/8v/w//D/8P/w//L/8//0//T/9P/0//P/
8//0//X/9f/1//f/9//3//j/9v/2//j/+f/5//n/+v/7//v/+//7//3//v////////8D
AAMAAwAFAAUABgAIAAkACQAKAAoACgANAA0ADQAPABAAEgATABUAFAAWABcAGQAaABoA
GgAaABwAHAAdACAAHgAeAB4AHwAhACEAIAAgACEAIQAhACIAJAAjACMAIwAjACIAIgAi
ACMAIwAgAB8AHQAcABsAGQAXABQAEwASABMAFAASAA8ADQANAAwACwAJAAkACQAGAAUA
BgAHAAYABQAEAAQAAwADAAMABAAEAAIAAgAAAAAAAQABAAEA//8DAAMAAwACAAMAAwAD
AAQAAgAEAAYABgADAAMAAwAEAAUABgAGAAUABwAIAAgACAAIAAgACAAIAAgABwAGAAUA
BAAFAAYACAAIAAgABwAGAAgACAAIAAcABwAGAAYABgAHAAgACAAIAAYABgAGAAQABAAE
AAMAAgAFAAUABgAIAAcABwAGAAUABwAHAAcABwAHAAcABwAGAAQABAAEAAQABQAGAAcA
CAAIAAgACAAIAAYABgAFAAUABwAHAAcABwAHAAcABwAHAAcABwAHAAcABwAHAAYABQAH
AAgACAAIAAgACAAGAAcACAAIAAgACAAIAAkACAAIAAkACgALAAsACgAIAAgACAAIAAkA
CwAOAA8ADgAOAA4AEAASABIAEwAUABMAEwATABMAFAAUABQAFAAUABQAFQAVABYAFwAY
ABkAFgAWABYAFAAUABMAEgAOAAsACgAKAAoACgAKAAkACQAJAAoACwAMAAoACgAKAAoA
CgAKAAoACgAJAAkACgAKAAwADQANAA0ADQALAAsACwALAAcAAgD///3///8CAAkAGAAv
AEoAbACXALsA1gDoAOgA2wDBAJkAbABKADEAGwAMAAYA/P/2//L/9P/1//n//P8BAAYA
CgALAA0AEAAPABEAEAAQABEAEgAQABAAEAAQABAAEAAQABAADgAOAA4ADwAQABAAEQAT
ABIAEgASABIAEgASABIAEgASABMAFAAUABYAFgAVABUAFAAVABUAFQAVABUAFQAWABgA
GAAaABsAGgAZABkAGQAbABsAGwAdAB4AHwAfAB8AHwAfAB8AIQAhACIAJAAlACgAKgAr
ACwALQAtAC0ALwAuADAAMQAzADQANgA3ADkAOAA4ADgAOAA4ADgAOQA8ADoAOgA6ADsA
OgA5ADcANgA4ADkAOgA8ADwAOwA7ADsAOwA6ADoAOgA5ADkANgA1ADYANgA2ADUAMwAw
AC8ALgAsACwAKQAlACUAJQAkACMAIQAhACEAHgAaABoAGgAYABkAGAAYABcAFQAVABYA
FgAXABgAFwAYABoAGQAYABUAGQAZABkAGAAaABkAGAAYABcAGAAZABgAFQAVABUAFgAY
ABoAGwAbABoAGgAZABgAGAAYABgAGAAXABcAFwAXABUAFQAVABYAFgAWABUAFAAUABQA
FAATABMAEgASABIAFQAWABYAFgAUABQAFAASABIAEgARABAAEgARABEAEgARABEAEAAP
AA8ADwAPAA8ADwAPAA8ADgAMAAwADAAMAA4ADgAOAA4ADAAMAAwADAAOAA4ADQANAA0A
DQANAA0ACwALAAsACwANAA0ADQANAAsACwAKAAkACAAKAAoACgAKAAoACgALAA0ACwAL
AAoACAAIAAgACAAIAAoACwANAA0ADAAMAAwADgAPABAAEgAUABMAEwATABMAEgASABIA
EgASABIAEwATABMAEwATABMAEAAQABAADgAQAA8ADgAKAAcABgAGAAYABAAEAAMAAwAC
AAIAAgACAAIAAgACAAIABAAEAAQABAADAAMABAAEAAQABQAFAAUABQAHAAUABQAFAAEA
/P/3//X/9f/4//3/CgAjAEQAZgCLALEAzgDgAOAA0QC1AI0AYAA4AB8ADwAAAPT/7v/q
/+b/4v/j/+n/6v/r//L/+v/7//3/AAABAP//AAAAAAEAAgACAAIAAgACAAAAAAAAAAAA
AgACAAIAAwADAAIAAgADAAMAAgABAAAAAgACAAIAAgAEAAUABgAGAAUABAACAAEAAAAB
AAEAAQABAAEAAQACAAQABAAGAAcABQAFAAYABwAHAAcABwAJAAoACwALAAsACwALAAsA
DQAPABAAEgATABQAFgAXABgAFwAXABcAGQAcAB4AHwAhAB8AIAAgACEAIgAiACIAIgAh
ACAAIAAiACAAIAAgACEAIgAjACMAJAAjACMAIwAkACMAIQAgAB8AIQAgACAAIAAhACEA
HgAdABsAGgAZABcAFwAUABMAEgAQABAADQAJAAgACQAJAAkACAAHAAYAAgACAAIAAgAA
AP///v/+//3//f/9//7//v/+//7//P/8//7//f/8//n//f/9//3//P/9//3//f/+//z/
/v8AAAAA/f/9//3//v8BAAIAAgABAP//AAAAAAAAAgACAAIAAgACAAEAAAD///7///8A
AAIAAgACAAEAAAACAAIAAgABAAMAAgACAAIAAgACAAEAAAD+//7//v/8//7/AAABAAIA
AAD/////AAABAAEAAAD///3//f/9//3//f/9//3//P/+//7//v/+/wAAAAAAAAAA///+
//3//P/9//7//v////3//f/9//3//////wAA/v/+//7//v////7//v/////////+//z/
/f/+////AAAAAAEAAwADAAQABAAEAAYABgAGAAcACAAJAAkACQAJAAoACgAKAAoACAAI
AAkACQAJAAkACQAJAAoACgAKAAgACAAHAAYAAgABAAAAAAAAAAAAAAD//////v/+//7/
/v/+//7//v/+//7//v/+//7//f/9//7//v8AAAEAAQABAAEAAQABAP///f/7//j/8//x
//H/9P/5/wQAFwA0AFYAeQCdAMAA1gDeANUAwwCnAHoAUAAxABcABAD4//D/6P/g/+D/
4f/l/+r/7f/y//b/+f/7//7/AwADAAMAAgACAAIAAAAAAAAAAAACAAIAAgACAAIAAgAC
AAMABQAEAAQABQAEAAQABAAEAAQABAAEAAQABgAHAAgACAAGAAYABQAFAAYABwAHAAcA
CAAJAAoADAAKAAoADAANAA8ADwAQABEAEQARABEAEwATABMAEgARABUAFQAVABcAGQAa
ABwAHQAdAB4AHgAeACIAIwAkACcAJwAoACgAKQAqACwALQAvADAAMAAwADAAMQAwADAA
MgAwADAAMAAxADIAMwAzADQANAAzADIAMgAzADMANAA1ADUANAA0ADQAMwAzADAALwAv
AC4ALQArACsAKAAnACYAJgAmACMAHwAfAB8AHgAdABwAGwAaABYAFQAWABcAFgAVABQA
FAATABMAEwAUABQAFAAUABIAEgAVABUAFQATABUAFQAVABQAFQAVABUAFgAUABYAGAAY
ABcAFwAXABgAFwAYABgAFwAZABoAGgAaABgAGAAYABgAGgAbABwAHQAdAB0AHQAeAB4A
HgAdABwAHAAcABwAGwAcABwAHQAeAB4AHgAdABwAHQAeAB8AHgAeAB4AHQAcABwAGwAb
ABwAGwAbABoAGQAaABsAHAAdAB0AHQAdABwAHgAeAB4AHgAcABwAHAAcAB4AHgAeAB4A
IAAgAB8AHwAdAB0AHQAdABsAGwAbABsAHQAdAB0AHQAfAB8AHgAdAB8AIAAgACAAIAAg
ACAAIQAgACAAHgAeAB8AHwAfAB8AHwAhACEAIgAiACEAIQAiACQAJgAmACYAJwAoACgA
JwApACkAKQApACoAKwAsAC0AMAAwADAAMAAuAC4ALQAtAC8ALwAtACsAMwA0ADMAMgAx
ADAALwAuACsAKgApACgAJwAmACUAJAAiACIAIgAiACQAJAAkACQAIgAiACIAIgAkACQA
JAAkACUAJgAnACgAKAAoACgAKAAmACYAJgAmACIAIAAeABwAHgAgACIAJAA9AFQAawCC
AKAAvgDcAPoA6wDcAM0AvgCfAIAAYQBCADUAKgAfABQAFAAUABQAFAAZABwAHwAiACUA
JgAnAA==
         </WaveFormData>
      </LeadData>
      <LeadData>
         <LeadByteCountTotal>10000</LeadByteCountTotal>
         <LeadTimeOffset>0</LeadTimeOffset>
         <LeadSampleCountTotal>5000</LeadSampleCountTotal>
         <LeadAmplitudeUnitsPerBit>4.88</LeadAmplitudeUnitsPerBit>
         <LeadAmplitudeUnits>��V</LeadAmplitudeUnits>
         <LeadHighLimit>2147483647</LeadHighLimit>
         <LeadLowLimit>268435456</LeadLowLimit>
         <LeadID>V6</LeadID>
         <LeadOffsetFirstSample>0</LeadOffsetFirstSample>
         <FirstSampleBaseline>0</FirstSampleBaseline>
         <LeadSampleSize>2</LeadSampleSize>
         <LeadOff>FALSE</LeadOff>
         <BaselineSway>FALSE</BaselineSway>
         <ExcessiveACNoise>FALSE</ExcessiveACNoise>
         <MuscleNoise>FALSE</MuscleNoise>
         <LeadDataCRC32>1651378135</LeadDataCRC32>
         <WaveFormData>
FgAWABYAFgAVABQAEwASAA8ADgANAAwACwAKAAkACAAIAAgACAAIAAYABgAGAAYABAAE
AAQABAAEAAQABAAEAAQABAAEAAQABAAEAAQABAAEAAQABAAEAAQABAAEAAQAAgACAAIA
AgACAAIAAgACAAQABAAEAAQABgAGAAYABgAEAAQABAAEAAQABAAEAAQABgAGAAYABgAG
AAYABgAGAAQABAAEAAQABAAEAAQABAAEAAQABAAEAAYABgAGAAYABgAGAAYABgAEAAQA
BAAEAAQABAAEAAQABAAEAAQABAAEAAQABAAEAAIAAgACAAIAAgACAAIAAgACAAIAAgAC
AAIAAgACAAIAAgACAAIAAgACAAIAAgACAAIAAgACAAIAAgACAAIAAgAAAAAAAAAAAAIA
AgACAAIAAgACAAIAAgAEAAQABAADAAIAAQABAAEA//////////8BAAEAAQABAAMABAAE
AAQABgAHAAcABwAIAAgACAAHAAgACgALAAwACgALAAsACwANAA4ADgAOAA4ADQAKAAgA
CAAHAAYABQACAP///f/8//z//f/+/////v/+//7//v/7//n/+P/3//r/+//8//z/+v/7
//v/+//7//v/+//7//v/+//7//r/+v/4//X/9P/y/+7/6//q/+r/6f/t//v/EQAoAEUA
ZQCDAJsApgCqAKEAigBkAEUAMwAlABkADwAEAPn/8v/u/+r/7v/y//L/9P/3//b/8//2
//r/+v/6//v/+//7//v/+//7//v/+P/5//j/9//5//n/+f/5//n/+f/5//n/+f/5//n/
+f/7//v/+//7//r/+v/6//r/+v/5//n/+v/6//r/+v/6//z//P/9//3/+//8//z//f//
//////8AAAAAAAAAAAEA//8AAAAAAQAEAAQABAAGAAUABQAGAAYABQAGAAcABwAIAAoA
DAAOAA0ADgAOABAAEQARABIAEwASABMAEwATABMAEwAUABQAFgAWABYAFgAUABUAFQAV
ABcAGAAYABgAGAAYABgAGQAYABcAFgAVABQAFAASABIAFQAVABUAFQARABAADwAPAA4A
DAAHAAUABAAEAAMAAgACAAIAAgACAAAAAAAAAP///f/9//3/+//8//z//P/8//v/+//7
//r/+v/6//r/+v/9//3//f/9//z/+//7//z//P/8//z//P/6//v/+//7//z//P/8//z/
/P/8//z//P/7//r/+f/4//r/+v/6//r//P/8//z//P/8//z//f/9//z/+//6//j/+f/6
//v//P/6//r/+//7//n/+f/3//f/+f/6//r/+v/5//j/9v/1//P/9P/1//X/9v/1//j/
+v/5//j/9//2//X/9f/1//b/+f/5//n/9//3//f/+P/4//b/9v/1//X/9//3//f/9//2
//b/9f/0//P/9f/z//P/9v/4//j/+P/4//b/8//x/+//8f/z//T/9f/1//X/9f/1//P/
8//1//b/9P/0//T/9f/2//f/+v/8/////////wAA///+//3//f/7//v/+//8//7//v//
///////+//7//f/8//v/+v/3//P/8v/x//H/8v/z//P/9P/y//D/7v/r/+z/7f/u/+//
7f/s/+z/7f/u/+//8P/x//D/7//u/+3/7//u/+z/6v/r/+r/6v/m/+P/5P/g/9v/3f/n
//f/CgAjAEEAYwCBAJIAmgCXAIoAcABLADMAJQAXAAkAAADz/+j/5P/k/+D/4P/i/+L/
5f/o/+n/6v/s/+7/7f/t/+z/6//t/+3/7f/t/+3/7//v/+//7f/t/+3/7f/t/+3/7f/t
/+v/6//r/+v/7f/t/+3/7f/u/+7/7v/u/+z/6//r/+z/7v/u/+7/7v/s/+z/7f/t/+7/
8P/x//P/8v/x//D/8P/y//L/8v/z//X/9v/2//f/9v/2//b/+P/3//f/+P/4//v//P/9
//3//f/+////AAD//wAAAAACAAUABQAGAAcABgAHAAcABwAJAAkACgAKAAoACgAKAAoA
CAAJAAkACQAJAAoACgAKAAgACAAIAAkACwALAAsACwAKAAoACAAIAAoACQAIAAcAAwAC
AAEAAQADAAIA/v/9//7//v/9//z/+//6//n/+P/2//b/9v/1//P/8//z//H/8v/y//L/
8v/x//H/8f/w//D/8P/w//D/8f/x//H/8f/y//H/8f/y//L/8v/y//L/8v/z//P/8//0
//T/9P/0//L/8v/y//L/9P/0//T/9P/y//L/8v/y//T/9P/0//T/8v/y//P/8//1//X/
9f/0//b/9v/2//b/9P/0//X/9f/0//P/8P/v//D/8v/z//T/9v/2//X/9f/z//T/9f/1
//P/8f/z//T/9P/0//T/9P/z//P/8//0//T/8//y/+//8f/x//L/8v/y//L/8f/x//P/
8//z//P/8f/y//L/8v/z//P/8f/z//L/8f/w/+//7v/w/+//7//v//L/8//z//P/8//z
//P/8//x//H/8//0//b/9v/2//f/9//3//n/+v/7//v/+//8//z//P/8//3/+//7//v/
/P/+//7///////3//P/8//v/+v/5//j/9f/1//T/8//z//H/8f/w//D/7//u/+3/6//t
/+3/7f/t/+//7v/u/+//7//v/+//7//v/+//7//v/+//8P/u//D/8f/q/+T/4v/f/9z/
2v/f/+X/7/8BABwAOwBZAHsAlQCiAKQAmwCIAGQAQwAvACMAFQAJAP7/8//s/+j/6P/o
/+r/6v/s/+n/6P/t//D/7v/s/+3/7//w//H/8f/x//H/8f/v//H/8f/x//H/8f/x//H/
8f/x//H/8f/z//P/8//z//H/8f/x//H/8v/y//L/8v/y//H/8f/y//T/9P/0//T/9v/2
//f/9//2//b/9f/1//f/9//3//j/+v/6//r/+//7//z//P/9//7//v/+/wAA/////wAA
AAADAAQABQAFAAMABAAFAAYABwAIAAgACgANAA0ADgAPABAAEQARABEADwAPABAAEAAS
ABIAEgASABQAFQAVABUAFQAWABYAFgAWABYAFgAXABUAFQAVABUAFAAUABIAEgASABEA
EAAPAA0ADAALAAsACwAKAAYABQAGAAYABQAEAAMAAgABAAAAAAAAAAAA///////////9
//3//v///wAAAAD///7//P/+//7//v/+//3//f/9//3//P/7//v//P/8//z//P/8//z/
/f/9//3//v/+//7//v/8//z//P/8//7//v/+//7///8AAAEAAgD///7//f/8//3//v8A
AAEA/////////v/+//7//v/+/wAAAAABAAEAAQABAP/////9//7//v/+/wAAAAD/////
/f/+//////////3///8AAP7//v/+//7/+//7//v//P/////////9//3//f/+//7//v/+
//3//f////////////3//v/+//7/+//7//v/+//8//z/+//7//v/+//7//v//P/8//7/
/v/+//7//P/7//v/+//8//3//f/9//v/+//7//v//f/9////AAACAAIAAgADAAEAAQAD
AAQABwAHAAcACAAGAAYABgAHAAcABwAHAAgACAAIAAkACQAHAAYABgAFAAIAAQAAAP3/
/P/8//z//f/7//v/+v/6//z//P/8//v/+f/5//n/+f/7//r/+v/7//v/+//7//v/+f/5
//n/+f/3//r/+v/6//n/9P/u/+z/6f/o/+j/7f/3/wUAGwA2AFMAcQCPAKEAqgCqAJ0A
gABaAEMANQAlABcADQAEAPv/9P/y//D/8v/0//T/9P/3//z//f/8//z//P/6//v/+//7
//3//f/9//3/+f/7//v/+//9//3//f/9//3//f/9//3/+//7//v/+//9//3//f/9//3/
/P/7//r/+//7//z//v/+//7//v/+//7//v////////8AAAAAAQABAAEAAQACAAIAAgAC
AAMAAwAEAAQABQAIAAgACAAKAAkACQAKAAoACwAMAA0ADQANAA4ADwAQABEAEgASABQA
FQAVABYAFwAYABkAGQAZABkAGQAaABoAHAAcABwAHAAeAB8AHwAfAB0AHgAeAB4AIAAg
ACAAIQAgAB8AHgAdAB4AHgAcABwAGgAZABgAFwAXABYAFQAVABMAEgAOAA0ADAAMAAsA
CgALAAoACQAIAAcABgAFAAMAAwADAAMAAQABAAIAAwAEAAUABQAFAAQABgAGAAYABgAF
AAUABQAFAAYABQAFAAYABAAEAAQABAAEAAUABQAFAAYABgAGAAYABAAEAAQABAAGAAYA
BgAGAAYABgAGAAYABgAGAAYABgAGAAYABwAHAAUABQAFAAQABQAGAAcACAAHAAYABgAF
AAcABwAFAAUABQAGAAYABgAGAAYABQAFAAUABgAHAAcABQADAAUABgAGAAYABgAGAAUA
BQAFAAYABgAFAAQAAQACAAMABQAGAAQABAADAAMAAwADAAMAAwADAAQABAAEAAMAAwAD
AAMABgAGAAUABQADAAMAAwADAAIAAgACAAIABAAFAAUABgAEAAUABQAEAAQABQAGAAUA
BAADAAIABAADAAMAAwAEAAUABQAFAAUABQAFAAUABQAFAAcACAAIAAgACAAJAAkACQAL
AAwADwAPAA8AEAAQABAAEAARAA8ADwAPABAAEAAQABEAEQARABAAEAAPAA4ADQAMAAkA
BgAEAAIAAQADAAMAAgACAAIAAgACAAEAAwADAAMAAwABAAAAAAABAAEAAQABAAEAAQAB
AAEAAQADAAIAAgACAP///P/4//T/8f/u/+z/7//3/wMAFQAsAEcAZQCFAKEAsACyAK0A
mAByAE0AOQAzACMAEwAMAAUA/v/8//j/+P/6//r/+v/7/wAAAwAGAAQABAADAAMAAgAB
AAEAAQABAAEA//8BAAEAAQADAAMAAwADAAEAAQABAAEAAQABAAEAAQABAAEAAQABAAIA
AgACAAIAAAD/////AAACAAIAAgACAAIAAgADAAMAAwAEAAQABQAFAAUABQAGAAYABgAG
AAcABQAGAAYABwAKAAoACgAMAAsACwAMAAwADwAQABEAEQARABIAEwAUABUAFgAWABgA
FwAXABgAGQAcAB0AHQAdAB0AHQAeAB4AHgAeAB4AHgAgACEAIQAhAB8AIAAgACAAIAAg
ACAAIQAjACMAIwAjACIAIgAgACAAIAAfAB4AHQAZABgAFwAXABUAFAAQAA8AEAAQAA8A
DgANAAwACwAKAAwADAAMAAsACwALAAsACQAGAAYABgAGAAcABwAHAAYABgAGAAYABgAH
AAcABwAHAAYABQAFAAYABAAEAAQABAAFAAcACAAJAAkACAAHAAYACAAIAAgACAAIAAgA
CAAIAAYABgAGAAYACAAIAAgACAAGAAYABwAHAAcABwAHAAYABgAGAAYABgAGAAYABwAH
AAcABwAFAAUAAwAEAAQABAAEAAQAAwADAAEAAgADAAMABAADAAYACAAHAAYABQAEAAMA
AwADAAQABQAFAAUAAwADAAMABAAEAAIAAgABAAEA//////////8BAAIAAgACAAEAAQAB
AAEAAAAAAP////8BAAEAAQABAAAAAAAAAAAA//////7//v8AAP////8AAAAAAAAAAAAA
AAD///////8CAAMAAwADAAEAAQABAAEAAQABAAMABAACAAIAAgADAAMAAwAFAAYABwAH
AAcACAAKAAoACgALAAkACQAJAAoACgAKAAsACwAJAAgACAAHAAQAAwACAP///f/8//v/
+//9//3//P/8//z//P/8//v/+//7//v/+//5//j/+P/5//n/+f/5//n/+//7//v/+//5
//b/9v/6//n/9v/0//D/7f/o/+b/5f/r//v/DwAmAEMAZQCDAJcApgCsAKEAggBcAD0A
LQAjABkADwACAPf/8P/u/+z/7v/w//L/9P/1//b/9//2//b/+P/4//n/+f/5//n/+f/5
//n/9//5//n/+f/7//v/+//7//j/9//2//X/9//3//f/9//3//f/9//3//j/+P/4//j/
9v/1//X/9v/3//j/+f/6//j/+P/5//n/+f/6//r/+//7//v/+//8//r/+v/6//v/+//8
//z//f8AAAAAAAACAAUABQAGAAYABgAGAAYABQADAAQABQAGAAcACAAIAAoADQANAA4A
DwAQABEAEQARABEAEQASABIAFAAUABQAFAATABMAEgARAA8AEAAQABAAEQASABMAFQAU
ABMAEgARABEAEgARABIAEgARABAADwANAAwACwALAAkACAAEAAMABAAEAAMAAgD///7/
/f/8//r/+v/6//n/+//7//v/+f/2//b/9v/2//n/+f/5//j/9f/0//P/8v/2//f/+P/5
//j/9//3//j/9//2//X/9P/2//f/9//3//r/+v/6//r/+P/4//j/+P/2//b/9v/2//b/
9v/2//b/+P/4//j/+P/2//b/9//3//f/9//3//b/9v/2//b/9v/2//b/9//3//f/9//1
//X/9//4//j/+P/4//j/9//3//X/9v/3//f/9f/z//X/9v/0//T/9P/0//P/8//z//T/
9f/1//X/8//1//X/9v/2//b/9v/1//X/9f/1//X/9f/z//T/9P/0//X/9f/1//X/8v/y
//H/8P/y//L/8v/y//T/8//z//P/8v/z//P/8//z//P/8//z//P/8//1//b/+P/4//j/
+f/3//f/+f/6//v/+//7//z//v/+//7////9//3//f/+/wAAAAABAAEA///+//7//f/8
//v/+v/3//X/9P/z//P/8f/x//D/8P/w//D/8P/v/+//7//v/+//7//u/+7/7//t/+3/
7f/t/+7/7//w//H/7//s/+7/8v/v/+r/5P/g/9//3v/c/9//5//z/wUAIAA/AFsAdwCN
AJoAmgCRAHgAWAA7AC0AHQANAAMA+P/t/+j/5P/k/+T/5v/o/+j/6f/s/+3/6v/s/+7/
7v/v/+//7//v/+//7//v/+3/7//v/+//7f/t/+3/7f/t/+3/7f/t/+3/7f/t/+3/7v/v
//D/8f/w//D/8P/w//D/7//v//D/8P/w//D/8P/u/+7/7//v//D/8v/z//X/8//z//P/
9P/0//T/9P/1//X/9v/2//f/+v/6//r//P/8//v/+//6//3//v//////AQACAAMABAAD
AAQABAAGAAkACQAKAAsADAANAA0ADQALAAsADAAMAAwADAAMAAwADAANAA0ADQAPABAA
EAAQAA4ADgAOAA8ADwAPAA8ADwAMAAwACgAKAAoACQAIAAcABQAEAAMAAwAFAAQAAAD/
//7//v/9//z/+//6//n/+P/4//j/+P/3//f/9//3//X/9P/0//T/9P/3//f/9//2//b/
9v/2//b/9f/1//X/9f/0//P/8//0//T/9P/0//T/9P/1//X/9f/2//b/9v/2//j/+P/4
//j/+P/4//j/+P/4//j/+P/4//b/9v/2//b/9//4//r/+//5//n/+f/4//b/9v/2//b/
+P/4//n/+f/5//n/9//3//f/+P/4//j/9v/2//X/9f/3//j/+f/5//f/9f/3//j/+P/4
//j/+P/3//f/9//4//f/9//3//X/9f/1//b/9v/4//j/9//3//X/9f/1//X/9//4//j/
+P/1//X/9//3//j/9v/2//b/9v/2//X/9f/1//b/9//3//f/9//3//f/9//5//n/+//8
//z//P/8//3/+//7//3//v////////8AAAIAAgACAAMAAwADAAMABAACAAIAAwADAAMA
AgACAAEA/v/9//z/+f/3//b/9f/1//f/9//2//b/9P/0//T/8//z//P/8//z//X/9P/0
//X/9f/1//X/9f/1//X/9f/1//f/9v/0//T/8//u/+z/6P/h/97/4P/l/+////8TAC4A
TQBrAIkAnQCmAKYAmQB+AFYAPQAvACEAEwAHAPr/7//s/+r/6P/q/+7/8P/u/+//8P/z
//T/8P/w//H/8//0//X/9f/1//X/9f/x//P/8//z//P/8//z//P/9f/1//X/9f/1//X/
9f/1//X/9f/1//X/9P/0//T/9P/2//X/9f/2//T/9P/0//T/9v/2//f/9//1//b/9v/3
//n/+f/5//r/+P/4//j/+f/6//z//f///wAAAAAAAAIAAwADAAQABAAFAAYABwAHAAUA
BgAHAAgACwAMAAwADgAPAA8AEAARABIAEwATABMAEQARABIAEgAUABQAFAAUABQAFQAV
ABUAFQAWABYAFgAWABYAFgAXABcAFwAXABcAFAAUABIAEgASABEAEAAPAAsACgAJAAkA
CwAKAAYABQAEAAQAAwACAAMAAgABAAAA/v/+//7//f/7//v/+//5//r/+v/6//r/+//7
//v/+v/8//z//P/8//v/+//7//v//P/7//v//P/8//z//P/8//r/+//7//v//v/+//7/
/v/+//7//v/+/wAAAAAAAAAA/v/+//7//v/+//7//v/+//7//v///////////////v/8
//z//P/8//z//P/9//3//f/9//v/+//7//z//P/8//7//v/9//3//f/+///////7//n/
+//8//7//v/+//7//f/9//3//v/////////9//v/+//8//z//P/8//v/+//7//v/+//7
//v//P/8//z/+//7//v/+//8//z/+//7//v/+//7//v//P/+//z//P/8//z/+v/5//n/
+f/6//v/+//7//v/+//7//v/+//7//3//v/+//7//v////3//f///wAAAwADAAMABAAE
AAQABAAFAAUABQAFAAYABgAGAAcABwAFAAQABAADAAQAAwACAP///f/8//v/+//6//n/
9//2//b/9v/2//X/9//3//f/9//5//j/+P/5//f/9//3//f/9//3//f/9//3//b/9v/0
//X/8v/w/+z/5//k/+L/4//l//P/CQAgAD0AWwB7AJUAoACkAKEAjABqAEcAMwAnABkA
DQACAPf/8v/u/+j/7P/u/+7/7v/z//b/9f/2//j/+P/2//f/9//3//X/9f/1//X/9f/3
//f/9//3//f/9//3//f/9//3//f/9//3//f/9//1//X/9f/1//j/+P/4//j/+P/3//f/
+P/4//j/+P/4//j/+P/5//n/+f/6//r/+//7//v/+//8//z//P/8//3///8AAAAAAQAA
AAAAAAACAAMAAwAEAAQAAwAEAAUABQAHAAgACQAKAA0ADgAOABAAEAAPAA8ADwASABMA
EwATABUAFQAWABYAFgAWABYAFgAWABcAFwAXABcAGAAYABgAGAAYABgAGQAZABkAGQAZ
ABYAFgAUABQAFAATABIAEQANAAwACwALAAwADAAJAAkACAAIAAcABgADAAIAAQAAAAEA
AgADAAMAAgABAAAA/f/8//z//P/8//3//f/9//z//v/+//7//v/9//3//f/9//7//f/9
//7//v/+//7//v/8//3//f/9/wAAAAAAAAAAAgACAAIAAgAAAAAAAAAAAP7//v/+//7/
//8AAAEAAgAAAAAAAQABAAEAAQABAAAAAAAAAAAAAAAAAAAAAQABAAEAAQD//////f/+
//7//v8AAAAA//////3//v/////////9////AAD+//7//v/+//3//f/9//7/////////
/f//////AAAAAP7//v/9//3//////////////wAAAAAAAP3//f/9//3//v/+//3//f//
//////////z//P/8//z//v/8//z//P/8//z/+//7//v//v/////////9//3//f/9////
//8BAAIAAgACAAIAAwADAAMABQAGAAcABwAHAAgACAAIAAgACQAJAAkACQAKAAoACgAL
AAsACQAIAAgABwAGAAUABAABAP///v/9//3/+//7//r/+v/7//z//f/9//v/+//7//v/
+//6//r/+//7//v/+//7//3//f/9//3/+//6//r/+v/3//L/7v/s/+f/5v/o/+v/9f8F
ABsANgBVAHUAjwCfAKoAqACZAHoAVgA7ACsAHQATAAsAAAD5//T/8P/u//D/8v/0//b/
9//4//n/+v/8//z/+v/7//v/+//7//v/+//7//n/+//7//v/+//7//v/+//7//v/+//7
//v/+//7//v/+f/5//n/+f/6//r/+v/6//z/+//7//z//P/8//z//P/+//7/////////
AAAAAAEA////////AAAAAAAAAAABAAEAAgACAAMAAgACAAIABAAFAAUABgAGAAkACgAL
AAsACQAKAAsADAANAA4ADgAQABMAEwAUABUAFAAVABUAFQAXABcAGAAYABgAGAAYABgA
FwAXABYAFQAWABgAGQAaABgAGAAYABkAGQAZABkAGQAWABYAFAAUABUAFQAVABUAEwAS
ABEAEQAPAA4ACgAJAAgACAAHAAYABwAGAAUABAADAAIAAQD///////////3//v/+//7/
/v/////////+//7//v/+//7////////////+//3//f/+//7//v/+//7//P/9//3//f8A
AAAAAAAAAP7//v/+//7//v/+//7//v8AAAAAAAAAAP7//v/+//7//f/8//z/+//9//3/
/f/8//z//P/8//z//f/+/wAAAQD//////f/9//v//P/8//z//P/8//v/+//7//z//f/9
//v/+f/7//z/+v/6//r/+v/7//v/+//8//v/+//7//n/+f/5//r/+v/8//z/+//7//3/
/f/9//3/+v/6//n/+P/4//n/+v/7//r/+P/5//n/9v/4//j/+P/4//n/+f/6//v/+f/5
//j/9//1//X/9f/1//j/+f/8//7//P/8//z//f/+////AgAEAAIAAQAAAAAAAQACAAMA
BQADAAMAAwAEAAQABAAFAAUAAQAAAAAA//8AAP///v/7//n/+P/3//f/9f/1//T/9P/0
//T/9P/z//P/8//z//P/9P/0//X/9//2//X/9P/z//X/9f/1//X/9f/2//b/9v/1//D/
6v/m/+P/4v/g/+H/6f/7/xEAMABPAG0AhwCbAKYApACRAHIATAAvACEAGwARAAUA/P/1
/+z/5v/m/+r/7P/s/+7/8f/y//P/9P/0//T/9v/3//f/9//1//X/9f/1//H/8//z//P/
9f/1//X/9f/1//X/9f/1//P/8//z//P/9f/1//X/9f/2//b/9v/2//b/9f/1//b/9v/2
//b/9v/0//T/9f/1//f/+P/4//n/+//7//v//P/7//r/+f/5//r//P/9///////+//3/
/v8BAAEAAgACAAUABgAHAAcABQAGAAcACAAJAAoACgAMAAwACwALAAsADgAPAA8ADwAP
AA8AEAAQAA4ADgAOAA4AEAARABEAEQARABIAEgASABEAEAAPAA8AEQARABEAEQASABIA
EAAQAA8ADQALAAkACAAIAAgACQAJAAgABAADAAIAAgABAAAA/f/8//v/+v/6//r/+v/5
//v/+//7//n/+P/4//j/+P/5//n/+f/4//b/9v/2//b/+f/5//n/+f/6//n/+f/6//j/
+P/4//j/+v/7//v/+//8//z//P/8//r/+v/6//r/+v/6//r/+v/6//r/+v/6//z//P/8
//z//P/8//3//f/9//3//f/8//z//P/8//z/+v/6//v/+//9//3/+//7//3//v/+//7/
/f/8//r/+f/5//r/+//7//n/9//5//r//P/8//z//P/7//v/+//8//3//f/9//v/+f/5
//r/+v/8//z/+//7//v/+//7//v//f/+//7//P/8//z//P/8//v/+//7//r/+//7//v/
/f/9//3//f/9//3///8AAP7//v/+////AAABAAQABgAHAAcABwAIAAgACAAIAAkABwAH
AAcACAAGAAYABwAHAAYABgAHAAcABAADAAIA//////7//f/9//3//f/8//z//P/8//z/
+//7//v/+//7//n/+P/4//n/+f/5//n/+f/7//v/+//7/////P/8//z/+f/4//L/7P/p
/+j/6P/r//H///8VAC4ASwBpAIUAnQCoAKoAowCOAGwASwA5ACsAHQAVAAoA///2//D/
8P/w//T/9v/2//n/+v/3//r//v/+//3//f/8//v/+//7//v/+//7//3//f/9//3//f/9
//3////////////9//3//f/9//3//f/9//3//v/+//7//v/+//3//f/+//7//v/+//7/
AAAAAAEAAQABAAIAAgADAAMAAwADAAQABAAEAAQABQAFAAYABgAHAAgACAAIAAoACwAL
AAwADAANAA4ADwAPABEAEgATABQAFAAUABMAFAAWABcAGQAbABwAHQAdAB0AHQAdAB4A
HgAeAB4AHgAeACAAIQAhACEAIAAgAB8AHgAfACAAIQAjACEAIQAhACEAIAAgAB4AHgAe
AB0AHAAbABkAGAAXABcAFwAWABIAEQASABIAEQAQAA0ADAALAAoACgAKAAoACQAJAAkA
CQAHAAgACAAIAAgABwAHAAcABgAIAAgACAAIAAkACQAJAAkACQAJAAoADAAKAAoACgAK
AAoACwALAAsACgAKAAoACgAKAAoACgAKAAgACAAIAAgACQAKAAsADAAMAAwADAAMAA4A
DgAPAA8ADgANAAwACgAMAAwADAAMAA4ADgAPAA8ADwAPAA0ADQALAAwADAAMAAwADAAL
AAsACQAKAAsACwAKAAkADAAOAAwADAAMAAwACwALAAsADAALAAsACwAJAAoACwANAA4A
DgAOAA0ADQANAA0ADQANAAsADAAMAAwADQANAA0ADQAMAAwACwALAA0ADQANAA0ADgAO
AA4ADgANAA0ADAAMAAoACwALAAoACwANAA8AEAAPAA8ADgAOABAAEQARABEAEQASABIA
EgATABMAEwAUABQAFQAVABUAGAAZABgAGQAXABcAFwAXABgAGAAYABgAHwAeAB0AHgAb
ABoAGQAYABUAFAATABIAEAAQABAAEAAOAA4ADgAOAA4ADgAOAA4ADAAMAAwADAAOAA4A
DgAOABAAEAAQABAADgAOAA4ADgAOAA4ADgAOAAkABgADAAAAAgACAAIAAgATACQANQBG
AGIAfACWALAAqQCiAJsAlAB+AGgAUgA8ADEAJgAbABAADAAKAAgABgAJAAoACwAMAA4A
DgAOAA==
         </WaveFormData>
      </LeadData>
   </Waveform>
</RestingECG>
