# Supplementary material for: Detection of Left Atrial Enlargement Using a Convolutional Neural Network-Enabled Electrocardiogram
Source: Front Cardiovasc Med. 2020 Dec 17;7:609976. doi: 10.3389/fcvm.2020.609976 (PMC7773668; doi:10.3389/fcvm.2020.609976)
Supplement: Supplementary file 2 [file Data_Sheet_2.ZIP › normal1/1802010290_8421_0000001Y.XML]

<?xml version="1.0" encoding="Windows-1252"?>
<!DOCTYPE RestingECG SYSTEM "restecg.dtd">
<RestingECG>
   <PatientDemographics>
      <PatientID>1802010290</PatientID>
      <PatientAge>75</PatientAge>
      <AgeUnits>Years</AgeUnits>
      <Gender>Male</Gender>
      <PatientLastName>litian</PatientLastName>
   </PatientDemographics>
   <TestDemographics>
      <DataType>Resting</DataType>
      <Site>1</Site>
      <AcquisitionDevice>MAC55</AcquisitionDevice>
      <Status>Unconfirmed</Status>
      <Priority>Normal</Priority>
      <AcquisitionTime>09:41:51</AcquisitionTime>
      <AcquisitionDate>07-17-2015</AcquisitionDate>
      <CartNumber>1</CartNumber>
      <AcquisitionSoftwareVersion>009C</AcquisitionSoftwareVersion>
      <XMLSourceVersion>MAC5000 v1.0</XMLSourceVersion>
   </TestDemographics>
   <RestingECGMeasurements>
      <VentricularRate>72</VentricularRate>
      <AtrialRate>72</AtrialRate>
      <PRInterval>146</PRInterval>
      <QRSDuration>78</QRSDuration>
      <QTInterval>374</QTInterval>
      <QTCorrected>409</QTCorrected>
      <PAxis>57</PAxis>
      <RAxis>-3</RAxis>
      <TAxis>-9</TAxis>
      <QRSCount>12</QRSCount>
      <QOnset>230</QOnset>
      <QOffset>269</QOffset>
      <POnset>157</POnset>
      <POffset>214</POffset>
      <TOffset>417</TOffset>
      <ECGSampleBase>500</ECGSampleBase>
      <ECGSampleExponent>0</ECGSampleExponent>
   </RestingECGMeasurements>
   <Diagnosis>
      <Modality>Resting</Modality>
         <StatementCount>2</StatementCount>
         <LabelText>12SL ��ϳ���</LabelText>
      <DiagnosisStatement>
         <StmtFlag>ENDSLINE</StmtFlag>
         <StmtText>�������</StmtText>
      </DiagnosisStatement>
      <DiagnosisStatement>
         <StmtFlag>ENDSLINE</StmtFlag>
         <StmtText>���� ECG</StmtText>
      </DiagnosisStatement>
   </Diagnosis>
   <Waveform>
      <WaveformType>Rhythm</WaveformType>
      <WaveformStartTime>0</WaveformStartTime>
      <NumberofLeads>8</NumberofLeads>
      <SampleType>CONTINUOUS_SAMPLES</SampleType>
      <SampleBase>500</SampleBase>
      <SampleExponent>0</SampleExponent>
      <HighPassFilter>16</HighPassFilter>
      <LowPassFilter>150</LowPassFilter>
      <ACFilter>NONE</ACFilter>
      <LeadData>
         <LeadByteCountTotal>10000</LeadByteCountTotal>
         <LeadTimeOffset>0</LeadTimeOffset>
         <LeadSampleCountTotal>5000</LeadSampleCountTotal>
         <LeadAmplitudeUnitsPerBit>4.88</LeadAmplitudeUnitsPerBit>
         <LeadAmplitudeUnits>��V</LeadAmplitudeUnits>
         <LeadHighLimit>2147483647</LeadHighLimit>
         <LeadLowLimit>268435456</LeadLowLimit>
         <LeadID>I</LeadID>
         <LeadOffsetFirstSample>0</LeadOffsetFirstSample>
         <FirstSampleBaseline>0</FirstSampleBaseline>
         <LeadSampleSize>2</LeadSampleSize>
         <LeadOff>FALSE</LeadOff>
         <BaselineSway>FALSE</BaselineSway>
         <ExcessiveACNoise>FALSE</ExcessiveACNoise>
         <MuscleNoise>FALSE</MuscleNoise>
         <LeadDataCRC32>3696162388</LeadDataCRC32>
         <WaveFormData>
8v/y//L/8v/y//L/8v/y//T/9P/0//T/9P/0//T/9P/0//T/9P/0//T/9P/0//T/8v/y
//L/8v/0//T/9P/0//L/8v/y//L/8v/y//L/8v/y//L/8v/y//L/8v/y//L/8P/w//D/
8P/w//D/8P/w//D/8P/w//D/8P/w//D/8P/w//D/8P/w/+7/7v/u/+7/7v/u/+7/7v/u
/+7/7v/u/+7/7v/u/+7/7v/u/+7/7v/u/+7/7v/u//D/8P/w//D/8P/w//D/8P/u/+7/
7v/u//D/8P/w//D/8P/w//D/8P/w//D/8P/w/+7/7v/u/+7/8P/w//D/8P/w//H/8f/z
//T/9P/0//T/9P/0//T/9P/0//L/9P/0//T/9f/2//b/+P/4//j/+f/5//n/+f/5//r/
+v/6//v/+//9//3//P/8//z//P/6//j/+P/2//b/9f/y/+//7f/u/+7/7//v/+z/7P/s
/+z/7P/s/+z/7P/s/+z/7P/s/+z/7P/s/+z/7P/s/+3/6f/k/+L/5v/o//H/AQAXACwA
QwBcAHsAngC4AMUAxwC/AKkAjQBrAEIAFgD6//P/7f/l/+P/6f/y//n/+v/4//X/9v/2
//b/9v/2//T/8//z//L/8v/y//L/8v/y//T/9P/0//T/8v/y//L/8v/0//T/9P/0//L/
8//z//T/9P/0//T/9f/3//f/9//3//X/9v/3//f/+f/5//n/+v/6//v/+//7//3//f/9
//3//v/+////AAD+//7///8AAAEAAQABAAIAAwAEAAUABQAIAAkACgALAA0ADgAPABAA
EQASABQAFQAWABkAGwAbABwAHgAeAB8AIgAjACUAJgAoACkAKgArACoAKgArACsALQAu
AC4ALgAsACwALAAsACwAKgApACgAJwAjACEAHwAdABoAGAAUABIAEQAOAAsACQAGAAQA
AgAAAP7//P/7//n/+P/4//f/9v/1//T/8//z//L/8v/y//L/8f/x//H/8//y//L/8v/y
//L/8v/y//D/8P/w//D/8f/x//H/8f/x//H/8f/y//L/8v/y//L/8v/y//L/8v/y//L/
8v/y//L/8v/z//P/8//z//P/8//z//T/9P/0//T/9P/0//T/8v/z//P/8//1//X/9f/2
//T/9P/z//P/9f/1//b/9v/2//X/9f/1//P/8//z//P/8//z//P/8//1//T/9P/0//T/
9P/0//T/8v/y//L/8v/x//H/8f/x//P/8//z//P/8//z//L/8v/y//L/8v/y//H/8f/x
//L/8P/v/+//7//x//H/8P/w/+//7//v/+//8f/x//H/8f/x//D/8P/w//D/8P/w//D/
8P/w//D/8P/w//D/8P/w//D/8P/w//D/8P/w//D/8P/w//D/8P/w//D/8P/x//H/8//0
//T/9P/0//T/9P/0//b/9v/0//b/9v/2//f/+P/2//j/+P/4//n/+f/5//n/+//8//z/
/P/7//v//f/9//z//P/8//z//P/8//z/+v/4//f/9P/x/+//7v/u/+//7//u/+7/7v/s
/+z/7P/s/+7/7v/u/+7/7v/u/+7/7v/u/+7/7v/t/+n/5v/o/+r/6v/1/wkAHwAyAEkA
ZACFAKQAugDBAMEAtQCdAHsAWQAyAAgA9P/v/+v/5f/l/+v/8v/5//r/+v/5//j/9v/2
//j/9v/2//X/9f/0//T/9P/0//T/9P/0//T/9P/0//T/9P/0//T/9P/0//T/9P/2//f/
9//4//b/9v/2//f/+f/5//n/+f/5//r/+//7//v/+//7//z//P/9//3//f//////////
//7//v///wAAAgACAAMABAAFAAUABQAGAAkACgALAAsACgALAAwADQAPABAAEQASABUA
FgAYABkAGAAbAB0AHQAiACQAJAAlACQAJQAnACgAKAApACoAKwAsACwALQAtAC0ALgAu
AC4ALgAuAC4ALgAsACoAKQAoACcAIwAhAB8AGwAYABYAEgASABEADgALAAkABgAEAAIA
AgAAAP7//f/7//r/+v/5//j/9//2//X/9f/0//T/9P/0//P/8//z//P/8v/y//L/9P/0
//T/9P/0//T/9P/0//P/8//z//P/9f/1//X/9v/0//T/9P/0//b/9v/2//b/9v/2//b/
9v/2//b/9//3//f/9//3//f/9f/2//b/9v/4//j/+P/4//j/+f/5//n/9//3//f/+P/4
//j/9//3//f/9//4//j/+P/3//f/9//3//f/9//3//f/9//3//f/9//2//b/9v/2//b/
9v/2//b/9v/2//b/9f/1//X/9f/1//X/9f/1//X/9f/0//T/9P/0//T/9P/z//P/8//0
//T/8//z//P/8//z//L/8v/1//b/9f/0//P/8v/y//L/8v/y//T/9P/0//T/8v/y//L/
8v/y//L/8v/y//L/8v/y//L/8v/y//P/8//z//T/9P/0//b/9v/2//b/9v/2//T/9v/0
//T/9f/2//j/+v/6//r/+f/5//n/+f/5//r/+v/6//v/+//9//3//v/+//7//v/8//z/
/P/6//z/+//4//X/8f/w//D/8f/x//D/8P/w//D/8P/w//D/7v/u/+7/7v/w//D/8P/w
//D/7v/w/+//7f/s/+r/6v/s//H/9/8HABwAMQBGAF0AeACYAK0AtQC3AKsAlwB5AFYA
LgAGAO//6//n/+H/4f/o//H/+P/6//n/+P/2//j/+P/4//j/9f/1//T/9P/0//T/9P/0
//T/9P/0//T/9P/0//T/9P/0//T/9P/0//T/9f/1//b/9v/2//b/9//3//f/9//3//f/
+P/5//n/+f/5//n/+v/6//v/+//7/////////////v/+////AAAAAAAAAQACAAMAAwAD
AAQAAwAEAAUABQAIAAkACgALAAsADAANAA4AEQASABQAFQAUABcAGQAZABwAHgAeAB8A
IgAjACUAJgAmACcAKAApACoAKgArACsAKwAsACwALAAsACwALAAsACoAKAAnACYAJwAj
ACEAHwAdABoAGAAUABIAEQAOAAsACQAGAAQAAgACAAAA/v/9//v/+v/6//n/+P/3//b/
9f/1//T/9P/0//L/8f/x//H/8//y//L/8v/y//L/8v/y//D/8P/w//D/8f/x//H/8f/v
/+//7//w//D/8P/w//D/8P/w//D/8P/y//L/8v/y//L/8v/z//P/8//z//P/8//z//T/
9P/0//T/9P/0//T/9P/1//X/9f/1//X/9f/2//T/9P/z//P/9f/1//b/9v/0//P/8//z
//X/9f/1//X/8//z//P/8//1//T/9P/0//T/9P/0//T/8v/y//L/8v/z//P/8//z//P/
8//z//P/8//z//L/8v/y//L/8v/y/+//7//v//D/8v/x//H/8f/x//H/8P/w//H/8f/x
//L/8P/w//D/8P/w//D/8P/w//D/8P/w//D/7v/u/+7/7v/w//D/8P/w//D/8P/w//D/
7v/u/+//7//z//T/9P/0//T/9P/0//T/9P/0//L/9P/y//L/8//0//T/9v/2//b/+f/5
//n/+f/5//r/+v/6//n/+f/7//v//P/8//z//P/4//j/+P/2//j/9//0//H/7f/s/+z/
7f/t/+z/7P/s/+7/7v/u/+7/7P/s/+z/7P/u/+7/7v/u/+7/7v/u/+3/6//m/+b/5v/o
/+3/9f8DABgALwBGAF0AfgCeALUAvQC9ALUAnwB9AFwANgAQAPn/8//t/+X/5f/q//H/
9v/2//f/9v/0//T/9P/2//T/8//z//L/8v/y//L/8v/y//L/8v/y//L/8v/y//L/8v/0
//T/9P/0//T/9f/1//b/9v/2//b/9//1//X/9f/1//X/9v/3//f/9//3//f/+P/6//v/
+//7//v/+//7//v//P/8//3//v/+//7///8AAAEAAQABAAIAAwAEAAUABQAGAAcACAAJ
AAsADAANAA4AEQASABQAFQAUABcAGQAZABoAHAAcAB0AIAAhACMAJAAmACcAKAApACoA
KgArACsAKwAsACwALAAsACwALAAsACwAKgApACgAJwAjACEAHwAdABoAGAAUABIAEQAO
AAsACQAGAAQAAgAAAP7//P/7//n/+P/4//f/9v/1//T/8//z//L/8v/y//D/7//v/+//
8f/w//D/8P/w//D/8P/w//L/8v/y//L/7//v/+//7//v/+//7//w//D/8P/w//D/7v/u
/+7/7v/w//D/8P/w//D/8P/x//H/8f/x//H/8f/x//L/8v/y//L/8v/y//L/8v/z//P/
8//z//P/8//0//T/9P/z//P/8//z//T/9P/0//P/8//z//P/8//z//P/8//z//P/8//z
//L/8v/y//L/8v/y//L/8v/y//L/8v/x//H/8f/x//H/8f/x//H/8f/x//D/8P/y//L/
8v/y/+//7//v//D/8P/v/+//7//x//H/8P/w/+//7//v/+//8f/v/+//8v/w//D/8P/w
/+7/7v/u/+7/8P/w//D/8P/u/+7/7v/u/+7/7v/u/+7/7v/u/+7/7v/w//D/8f/x//H/
8v/y//L/8v/y//L/8v/0//T/8v/0//L/8v/z//T/9P/2//b/9v/3//f/9//3//f/+P/4
//j/+f/5//v/+//6//r/+v/6//j/+P/4//b/9v/1//L/7//r/+r/6v/r/+3/7P/s/+z/
6v/q/+r/6v/s/+z/7P/s/+r/6v/q/+r/6v/s/+r/6f/p/+b/4v/k/+b/6//z/wcAHAAx
AEgAYwCGAKYAuQDBAL8AtQCdAH0AXAA0AA4A+//1/+v/4//n/+7/8f/2//b/9f/0//T/
8v/y//T/9P/z//P/8v/y//D/8P/w//D/8v/y//L/8v/y//L/8v/y//D/8P/w//D/8P/x
//H/8v/y//L/8v/z//P/8//z//P/8//0//X/9f/1//X/9f/2//b/9//3//f/+f/5//n/
+f/6//r/+//8//z//P/9//7/////////AAABAAIAAwADAAQABQAGAAcACQAKAAsADAAN
AA4AEAARABAAEwAVABUAGAAaABoAGwAeAB8AIQAiACQAJQAmACcAKAAoACkAKQApACoA
KgAqACoAKgAqACoAKgAoACcAJgAlACEAHwAdAB0AGgAYABQAEQAPAAsABwAHAAQAAgAA
AP7//P/6//n/9f/0//T/8//0//P/8v/x//H/8P/w//D/7v/t/+3/7f/t/+z/7P/s/+7/
7v/u/+7/7v/u/+7/7v/t/+3/7f/t/+3/7f/t/+7/7v/u/+7/7v/u/+7/7v/u/+7/7v/u
/+7/7v/u/+//7//v/+//7//v/+//8P/w//D/8P/w//D/8P/w//H/8f/x//H/8f/x//L/
8v/y//H/8f/v/+//8P/w//L/8f/x//H/8f/x//H/8f/v/+//7//v//H/8P/w//D/8P/w
//D/8P/w//D/8P/w/+//7//v/+//7//v/+//7//v/+//7v/u/+7/7v/u/+7/7f/t/+3/
7v/u/+3/7f/t/+3/7f/s/+z/7f/t/+3/7f/r/+v/6//r/+3/7P/q/+z/7P/s/+z/7P/s
/+z/7P/s/+z/7P/s/+z/7P/s/+z/7P/u/+7/7v/u/+z/7P/s/+z/7P/s/+3/7f/v//D/
8P/w//D/8P/w//D/8P/w/+7/8P/w//D/8f/y//L/9P/0//T/9//3//f/9//3//j/+P/4
//n/+f/7//v/+P/4//j/+P/2//b/9v/0//T/8//w/+3/6//q/+r/6//r/+r/6v/q/+r/
6v/q/+r/6v/q/+r/6v/o/+j/6P/o/+j/6v/q/+f/5//k/+D/4P/k/+v/9f8FABoAMwBK
AGMAhgCqAL8AxwDFALkAoQB/AFwAMgAMAPf/8f/r/+X/5f/q//H/9v/2//P/8v/0//T/
8v/y//L/8f/x//D/8P/w//D/8P/w//D/8P/w//D/8P/w//D/8P/w//D/8P/w//D/8f/x
//L/8v/y//L/8//z//P/8//z//P/9P/1//X/9f/1//X/9v/2//f/9//3//n/+f/5//n/
+v/6//v//P/8//z//f/+/////////wAAAQACAAMAAwAGAAcACAAJAAkACgALAAwADQAO
ABAAEQASABUAFwAXABoAHAAcAB0AIAAhACMAJAAmACcAKAApACoAKgArACsAKwAsACwA
LAAuAC4ALgAuAC4ALAArACoAKQAlACMAIQAdABoAGAAUABIAEQAOAAsACQAGAAQAAgAA
AP7//P/7//n/+P/4//f/9v/1//T/8//z//L/8v/y//L/8f/x//H/8f/w//D/8P/w//D/
8P/w/+7/7v/u/+7/7//v/+//7//v/+//7//w//D/8P/w//D/8P/w//D/8P/y//L/8v/y
//D/8P/x//H/8f/x//H/8f/x//L/8v/y//D/8P/w//D/8v/z//P/8//x//H/8f/y//L/
8v/x//H/8//z//T/9P/0//P/8//z//P/8//z//P/8//z//P/8//z//L/8v/y//L/8v/y
//L/8v/y//L/8v/x//H/8f/x//H/8f/x//H/8f/x//D/8P/y//L/8v/y//H/8f/x//L/
8v/x//H/8f/x//H/8P/w//D/7//u/+3/7//v/+//7//v//D/8P/w/+7/7v/u/+7/7v/u
/+7/7v/w//D/8P/w//D/8P/w//D/7v/u/+7/7v/u/+7/7v/u//D/8P/x//H/8f/y//L/
8v/0//T/9P/0//L/8v/w//L/8v/y//P/9P/2//j/+P/4//f/9//3//f/+f/6//r/+v/5
//n/+//7//r/+v/6//r/+P/4//j/9v/2//X/8v/v/+3/7P/s/+3/7f/s/+z/7P/s/+z/
7P/s/+7/7v/u/+7/7P/s/+z/7P/u/+z/7P/t/+v/5v/m/+j/6v/z/wMAFwAuAEUAXgB7
AJoAtgDBAMEAuwClAIMAZQA+ABQA+v/z/+3/5//n/+n/8P/5//r/9v/1//b/9P/0//b/
9P/y//P/8//y//L/8v/y//L/8v/y//L/8v/y//L/8v/y//L/9P/0//T/9P/y//P/8//0
//T/9P/0//X/9//3//f/9//1//b/9//3//f/9//3//j/+P/5//n/+f/7//v/+//7//z/
/P/9//7//P/8//3//v8BAAEAAQACAAMABAAFAAUABgAHAAgACQALAAwADQAOAA8AEAAS
ABMAFgAZABsAGwAcAB4AHgAfACAAIQAjACQAJgAnACgAKQAoACgAKQApACsALAAsACwA
KgAqACoAKgAqACgAJwAmACUAIQAfAB0AGgAWABMADgAOAA0ACgAHAAUAAgAAAP7//v/8
//r/+f/3//b/9v/1//L/8f/w/+//8f/w//D/8P/w/+//7//v/+//7v/u/+7/7v/u/+7/
7v/u/+7/7v/u/+//7//v/+//7//v/+//8P/u/+7/7v/u//D/8P/w//D/8P/w//D/8P/w
//D/8f/x//H/8f/x//H/8f/y//L/8v/0//T/9P/0//L/8//z//P/9f/1//X/9v/0//T/
8//z//P/8//0//T/9P/z//P/8//z//P/8//z//X/9f/1//X/8//y//L/8v/y//L/8v/y
//L/8v/y//L/8f/x//H/8f/x//H/8f/x//H/8f/w//D/8P/w//D/8P/v/+//7//w//D/
7//v/+//7//v/+7/7v/v/+//7//v/+//7//v/+//8f/w//D/8P/u/+7/7v/u/+7/7v/u
/+7/8P/u/+7/7v/u/+7/7v/u/+7/7v/u/+7/7v/u/+7/7v/u/+7/7v/u/+7/7v/u/+7/
7v/u/+7/7v/u/+7/7v/v/+//8f/y//L/8v/y//L/8v/y//L/8v/w//L/8v/y//P/9P/0
//b/9v/2//f/9//3//f/+f/6//r/+v/5//n/+//7//r/+v/6//r/+P/4//j/9v/2//X/
8v/v/+//7v/u/+//7f/s/+z/7P/u/+7/7v/u/+z/7P/s/+z/7P/s/+z/7P/u/+7/7P/t
/+n/5v/k/+b/6P/v//v/DwAkADsAUABtAJAArgC9AMEAvwCvAJMAdQBSACYABgD5//P/
7f/n/+n/8P/1//j/+P/3//T/9P/2//b/9P/0//P/8//y//L/8v/y//L/8v/y//L/8v/y
//L/8v/y//L/9P/0//T/9P/0//X/9f/2//T/9P/0//X/9f/1//X/9f/3//j/+f/5//n/
+f/5//r/+P/5//n/+f/7//v/+//7//z//P/9//7//v/+////AAABAAEAAQACAAMABAAF
AAUACAAJAAoACwALAAwADQAOAA8AEAASABMAFAAXABkAGQAcAB4AHgAfACAAIQAjACQA
KAApACoAKwAsACwALQAtACsALAAsACwALgAuAC4ALgAuACwAKwAqACkAJQAjACEAHwAc
ABoAFgAUABMAEAANAA0ACgAIAAYABAACAAAA///9//z//P/7//j/9//2//X/9//2//b/
9v/0//P/8//z//P/8v/y//L/9P/0//T/9P/y//L/8v/y//P/8//z//P/8f/x//H/8v/y
//L/8v/y//L/8v/y//L/8v/y//L/8v/y//L/8//z//P/8//z//P/8//0//T/9P/0//T/
9P/0//T/9f/1//X/8//z//P/9P/0//T/8//z//X/9f/2//b/9P/z//P/8//z//P/8//z
//X/9f/1//X/9f/0//T/9P/0//T/9P/0//T/9P/0//T/8//z//P/8//z//P/8//z//H/
8f/w//D/8v/y//L/8v/x//H/8f/y//D/7//v/+//8f/x//D/8P/v/+//7//v/+//7//v
/+//8f/w//D/8P/u/+7/7v/u//D/8P/w//D/7v/u/+7/7v/u/+7/7v/u/+7/7v/u/+7/
7v/u/+//7//v/+//7//v/+//7//w/+7/7v/u/+7/7v/u/+7/7v/u/+7/7v/u/+7/7v/u
/+7/7v/u/+7/7v/u/+7/7v/u//D/8P/x//H/8f/y//L/8v/y//L/8v/y//D/8P/u//D/
8v/y//P/9P/0//b/9v/2//f/9//3//f/9//4//j/+P/5//n/+//7//j/+P/4//j/+P/4
//j/9v/2//X/8v/v/+3/7P/s/+3/7//u/+7/7v/t/+z/6//q/+z/7P/s/+z/7P/s/+z/
7P/s/+z/7P/r/+n/5v/k/+T/6P/x////EwAqAD8AWAB5AJwAtADDAMcAvwCtAJEAcQBM
ACIABAD5//P/6f/l/+v/9P/3//r/+v/1//T/9P/2//T/9P/0//P/8//y//L/8v/y//L/
8v/y//L/8v/y//L/8v/y//L/8v/y//L/8v/y//P/8//0//T/9P/0//X/9f/1//X/9f/1
//b/9//3//n/+f/5//r/+v/7//v/+//7//v/+//7//7//v///wAAAAAAAAEAAgADAAMA
AwAEAAUABgAHAAcABgAHAAgACQALAAwADQAOABEAEgAUABUAFAAXABkAGQAcAB4AHgAf
ACIAIwAlACYAKAApACoAKwAsACwALQAtAC8AMAAwADAAMAAwADAAMAAuACwAKwAqACsA
JwAlACMAIQAeABwAGAAWABUAEgAPAA0ACgAIAAYABAACAAAA///9//z//P/7//j/9//2
//X/9f/0//T/9P/0//P/8//z//P/8v/y//L/8v/y//L/8v/y//L/8v/y//H/8f/x//H/
8f/x//H/8v/w//D/8P/w//L/8v/y//L/8v/y//L/8v/w//D/8f/x//P/8//z//P/8f/y
//L/8v/y//L/8v/y//L/8//z//P/9f/1//X/9v/0//T/8//z//P/8//0//T/9P/z//P/
8//z//P/8//z//P/8//z//P/8//y//L/8v/y//L/8v/y//L/8v/y//L/8f/x//H/8f/x
//H/8f/x//H/8f/w//D/8P/w//D/8P/x//H/8f/y//D/7//v/+//7//v/+7/7v/v/+//
7//v/+//7//v/+//7//u/+7/7v/u/+7/7v/u/+7/7v/u/+7/8P/w//D/8P/u/+7/7v/u
/+7/7v/u/+7/7v/u/+//7//t/+3/7f/t/+//7f/u/+z/7P/s/+z/7v/u/+7/7v/u/+7/
7v/u/+z/7P/s/+z/7v/u/+7/7v/u/+7/7v/u/+7/7v/v/+//8f/y//L/8v/y//L/8v/y
//L/8v/w//L/8v/y//P/9P/0//b/9v/2//f/9//3//f/9f/2//b/9v/5//n/+//7//j/
+P/4//j/+P/4//j/9v/0//P/8P/t/+v/6v/q/+v/7f/s/+z/7P/s/+z/7P/s/+r/6v/q
/+r/6v/q/+r/6v/o/+j/6P/p/+f/4v/i/+b/6v/z/wUAGwAyAEkAZACFAKYAwADJAMcA
uwClAIUAYwA6ABIA+v/1/+3/5f/l/+n/8P/1//r/9v/z//T/9P/y//L/8v/y//H/8f/w
//D/8P/w//D/8P/y//L/8v/y//L/8v/y//L/8P/w//D/8P/w//H/8f/y//L/8v/y//P/
9f/1//X/9f/1//b/9//3//f/9//3//j/+P/5//n/+f/7//v/+//7//z//P/9//7//v/+
////AAABAAEAAQACAAUABgAHAAcABgAHAAgACQANAA4ADwAQABEAEgAUABUAFAAXABkA
GQAeACAAIAAhACQAJQAnACgAKAApACoAKwAsACwALQAtAC8AMAAwADAAMAAwADAAMAAw
AC4ALQAsACsAJwAlACMAIQAeABwAGAAUABMAEAANAAsACAAGAAQAAgAAAP7//f/5//j/
+P/3//j/9//2//X/8//y//L/8v/y//H/8f/x//H/8P/w//D/8P/w//D/8P/w//D/8P/w
//H/8f/x//H/8f/x//H/8v/y//L/8v/y//L/8v/y//L/8v/y//L/8v/y//L/8//z//P/
8//z//P/8//0//T/9P/0//T/9P/0//T/9f/1//X/9f/1//X/9v/2//b/9f/1//X/9f/2
//b/+P/3//f/9//1//X/9f/1//X/9f/1//X/9f/0//T/9P/0//T/9P/0//T/9P/0//T/
9f/1//X/9f/1//X/9f/1//X/9f/0//T/9P/0//T/9P/z//P/8//0//T/8//z//P/8//z
//L/8v/z//P/8//z//P/8//z//P/8//y//L/8v/y//L/8v/y//D/8P/w//D/9P/0//L/
8v/y//L/8v/y//L/8v/y//L/8v/y//L/8v/y//L/8v/y//L/8v/w//D/8P/w//D/8P/x
//H/9f/2//b/9v/2//b/9v/2//T/9P/y//T/9P/0//X/9v/2//j/+P/4//n/+f/5//n/
+//8//z//P/7//v//f/9//7//v/+//7//v/+//7//P/8//v/+P/1//P/8v/y//P/8f/w
//D/8P/w//D/8P/w//D/8P/w//D/8P/w//D/8P/0//L/8P/x/+//7v/s/+z/7v/x//3/
DQAiADcATgBnAIgApgC5AMEAvwCzAJsAewBaADAACgD3//P/7//r/+v/8v/5//7/AAD9
//z//P/6//j/+v/4//n/+f/4//j/+P/4//j/+P/4//j/+P/4//j/+P/4//j/+P/4//j/
+P/4//n/+f/6//r/+v/6//v/+//7//v/+//7//z//f/9//3//f/9//7//P/9//3//f8B
AAEAAQABAAIAAgADAAQABAAEAAUABgAHAAcABwAIAAkACgALAAsADAANAA4ADwAPABAA
EQASABMAFAAWABcAGAAbAB0AHQAgACIAIgAjACYAJwApACoAKgArACwALQAwADAAMQAx
ADEAMgAyADIAMgAyADIAMgAyADAALwAuAC0AKQAnACUAIwAgAB4AGgAYABcAFAARAA8A
DAAKAAgABgAEAAIAAQD///7//v/9//z/+//6//n/9//2//b/9v/2//X/9f/1//X/9P/0
//T/8v/y//L/8v/y//L/8v/y//P/8//z//P/8f/x//H/8v/0//T/9P/0//L/8v/y//L/
9P/0//T/9P/0//T/9f/1//X/9f/1//X/9f/2//b/9v/0//T/9P/0//T/9f/1//X/9f/1
//X/9v/2//b/9f/1//f/9//4//j/+P/3//f/9//3//f/9//3//f/9//3//f/9//2//b/
9v/2//b/9v/2//T/9P/0//T/9f/1//X/9f/1//X/9f/1//X/9f/0//T/8v/y//L/8v/x
//H/8f/y//T/8//z//P/8//z//L/8v/x//H/8f/x//H/8f/x//H/8f/w//D/8P/y//L/
8v/y//L/8v/y//L/8P/w//D/8v/w//D/8P/w//D/8P/w//D/8P/w//D/8P/w//D/8P/w
//D/8P/w//D/8v/y//L/8v/w//D/8f/x//P/9P/0//T/9P/0//T/9P/0//T/8v/0//T/
9P/1//b/9v/4//j/+P/5//n/+f/5//v//P/8//z/+//7//3//f/9//7///8AAP7//v/+
//z//P/7//j/9f/1//T/9P/1//P/8v/y//L/9P/0//T/9P/0//T/9P/0//T/9P/0//T/
9v/2//T/8f/x//D/7P/s//L/9f/9/w0AIAA1AEwAZQCCAKAAtwDBAMEAtwChAIEAZAA+
ABYAAQD9//n/7//v//T/+/8AAAIA/f/8//7//v/+//7//P/7//v/+v/6//r/+v/6//r/
/P/8//z//P/8//z//P/8//z//P/8//z/+v/7//v//P/8//z//P/9//3//f/9//3//f/+
//////8BAAEAAQACAAAAAQABAAEAAwADAAMAAwAEAAQABQAGAAYABgAHAAgABwAHAAcA
CAAJAAoACwALAAwADQAOAA8ADwAQABEAEgATABQAFgAXABYAGQAbABsAHgAgACAAIQAk
ACUAJwAoACoAKwAsAC0ALgAuAC8ALwAxADIAMgAyADIAMgAyADIANAAyADEAMAAvACsA
KQAnACUAIgAgABwAHAAbABgAFQARAA4ADAAKAAgABgAEAAMAAQAAAAAA///8//v/+v/5
//n/+P/4//j/+P/3//f/9//3//b/9v/2//b/9v/2//b/9v/2//b/9v/1//X/9f/1//X/
9f/1//b/9v/2//b/9v/0//T/9P/0//T/9P/0//T/9v/2//f/9//1//X/9f/1//X/9v/2
//b/+P/4//j/+P/2//f/9//3//f/9//3//j/+v/6//n/+f/5//n/+v/6//r/+f/5//n/
+f/3/w==
         </WaveFormData>
      </LeadData>
      <LeadData>
         <LeadByteCountTotal>10000</LeadByteCountTotal>
         <LeadTimeOffset>0</LeadTimeOffset>
         <LeadSampleCountTotal>5000</LeadSampleCountTotal>
         <LeadAmplitudeUnitsPerBit>4.88</LeadAmplitudeUnitsPerBit>
         <LeadAmplitudeUnits>��V</LeadAmplitudeUnits>
         <LeadHighLimit>2147483647</LeadHighLimit>
         <LeadLowLimit>268435456</LeadLowLimit>
         <LeadID>II</LeadID>
         <LeadOffsetFirstSample>0</LeadOffsetFirstSample>
         <FirstSampleBaseline>0</FirstSampleBaseline>
         <LeadSampleSize>2</LeadSampleSize>
         <LeadOff>FALSE</LeadOff>
         <BaselineSway>FALSE</BaselineSway>
         <ExcessiveACNoise>FALSE</ExcessiveACNoise>
         <MuscleNoise>FALSE</MuscleNoise>
         <LeadDataCRC32>361892250</LeadDataCRC32>
         <WaveFormData>
/P/8//z//P/8//z//P/8//z//P/8//z//P/8//z//P/8//z//P/8//z//P/8//z/+v/6
//r/+v/8//z//P/8//r/+v/6//r/+v/6//r/+v/6//r/+v/6//r/+v/6//r/+v/6//r/
+v/6//r/+v/6//r/+v/6//r/+P/4//j/+P/4//j/+P/4//j/+P/4//j/+P/4//j/+P/4
//j/+P/4//j/+P/4//j/+P/4//j/+P/4//j/+P/4//j/+P/4//j/+P/4//j/+P/4//j/
+P/3//n/+f/5//n/+v/6//r/+v/6//n/+f/5//n/+f/6//r/+v/7//z//f8BAAIABQAF
AAYACAAJAAoACAAIAAgACQALAAsACwAMAAwADAAMAA4ADgARABMAEwAQAA4ADQANAA0A
DQALAAgACQAJAAkABwACAAAAAAAAAAAAAQABAAAAAAD///3/+v/4//j/9//2//b/9f/1
//X/9//3//f/9v/0//T/9P/0//T/9P/0//T/9v/3//r/+f/6//v//P/9/wIACAAJAA0A
GAAmADMAQABLAFIAXABlAGEATAAnAAUA6//b/9j/4f/p//D/+f8AAAQABAAEAAQAAgAC
AP///P/4//X/9P/0//P/8//z//P/8//z//P/8//z//P/8//z//P/8//z//T/9P/0//T/
9P/0//T/9P/0//T/9P/0//T/9P/0//T/9P/1//X/9f/1//X/9f/1//b/9v/2//b/9//3
//f/+P/4//j/+P/4//j/+P/5//n/+f/5//r/+v/7//v/+//7//z//P/8//3//v//////
/////wAAAAABAAIAAwAEAAQABQAGAAcABwAIAAkACQAJAAkACgALAA0ADQAOAA4ADQAN
AA0ADQANAA0ADgAOAA4ADgAPAA8ADAAMAAwADAANAAwADAAMAAsACgAJAAgABwAGAAUA
BAADAAMAAgABAAAA/////////v/+//7//v////7//f/8//z//P/8//z//v/8//7//v/9
//z/+//6//z/+//7//v/+//7//v//P/6//r/+v/6//z//P/8//z/+v/6//v/+//7//v/
+//8//z//P/8//z//v/+//7//v/+//7//v////3//f/+//7//v/+//7//v/+//7//v/+
//7//v/+//7//v/+//7//v/+//7//v/+/wAA///+//7//P/8//z//P/+//7//v/9//v/
+//7//v/+//7//v/+//9//3//P/8//z//P/8//z//P/8//v/+//7//v/+//7//n/+f/5
//n/+f/5//n/+f/4//j/+P/4//j/+P/4//j/+v/6//r/+v/6//r/+v/4//r/+v/6//r/
+f/5//n/+f/5//r/+v/6//j/+P/3//f/+f/5//n/+v/8//z//f/+//3///8AAAMAAwAE
AAYABwAIAAgACAAIAAkACQAJAAkADAAMAAwADAAOAA4AEQATABEAEAAOAA0ADwAPAA8A
DQAIAAcABwAHAAMAAAD+//7/AAAAAAEAAQAAAAAA///9//r/+P/4//f/9P/0//P/8//1
//X/9f/1//b/9v/2//b/9v/2//b/9v/4//b/9f/4//n/+v/9//7/AQAGAAgACwARABwA
KgA5AEQATQBUAFwAZwBhAEIAHQD//+n/2f/a/+P/6//0//3/AgAEAAQABAAEAAIAAAD/
//7/+v/3//T/9P/z//P/8//z//P/8//0//X/9v/3//f/9//3//f/9f/2//b/9v/2//b/
9v/2//b/9v/2//b/9v/2//b/9v/4//j/+f/5//f/9//3//f/9f/2//b/9v/4//n/+f/5
//r/+v/6//r/+v/6//r/+//9//3//f/+//3//f/8//v//f/+//7//v///wAAAQABAP//
//8AAAAAAwAEAAUABgAFAAUABQAFAAUABgAHAAcABwAHAAgACQAJAAkACgAKAAsACwAL
AAsACgAJAAkACAAIAAgACQAJAAkACgALAAwACwAKAAoACgAJAAgABwAGAAcABgAFAAQA
AwADAAIAAQAAAP////////7//v/+//7////+//3//P/6//r/+v/6//r/+P/6//r/+v/6
//r/+v/6//n/+f/5//v/+//7//z/+v/6//r/+v/8//z//P/8//z//P/9//3/+//7//v/
/P/+//7//v/+//z//P/8//z//P/8//z//f/9//3//v/+//z//P/8//z//v/+//7//v/+
//7//v/+//7//v/+//7//v/+//7//v8AAP///v/+//7//v/+//7//P/8//z/+//9//3/
/f/9//3//f/9//3//f/9//z//P/8//z//P/8//z//P/7//v/+//7//v/+//7//v/+//7
//v/+//7//v/+v/6//r/+v/8//r/+v/6//r/+v/5//n/+f/5//n/+v/6//r/+v/6//n/
+f/7//v/+//8//r/+v/7//z/+//9//7/AQADAAQABgAHAAgACAAIAAgACQAJAAkACQAI
AAgACAAIAAoACgANAA8AEQAQAA4ADQALAAsACwAJAAgABwAHAAcABQACAAAAAAAAAAAA
AQABAAAAAAD///3/+v/4//j/9//4//j/9//3//X/9f/1//X/8v/y//L/8v/y//L/8v/y
//L/8v/z//T/9f/2//n/+v/5//z/AgAHAAkAEAAcACkAOABHAFAAVgBhAGkAZgBPACcA
BwDt/9r/1f/d/+T/6//0//z/AAACAAQAAgAAAAEA/v/6//f/9f/0//L/8f/x//H/8f/x
//H/8f/x//H/8//z//P/8//z//T/9P/0//T/9P/0//T/9v/2//b/9v/0//T/9P/0//L/
8v/z//P/9f/1//X/9f/1//b/9v/2//b/9//3//f/+P/4//j/+P/4//j/+P/5//n/+f/5
//r/+P/5//n/+f/5//r/+v/6//3//v///////////wAAAAABAAIAAwAEAAQABQAGAAcA
BwAIAAkACQAJAAkACgALAAkACQAKAAoACwALAAsACwALAAsADAAMAAwADAANAA0ADgAO
AA4ADgANAAwADAAMAAsACgAJAAgABwAGAAUABAAFAAUABAADAAAA/////////v/+//7/
/v////7//f/8//z//P/8//z/+v/4//r/+v/6//r/+v/6//r/+f/5//n/+//7//v//P/6
//r/+v/6//z//P/8//z/+v/6//v/+//7//v/+//8//z//P/8//z//P/8//z//P/8//z/
/P/9//////8AAAAA/v/+//7//v/+//7//v/+//7//v/+//7//v/+//7//v/+//7//v/+
//7//f/8//z//P/8//z//P/8//z//P/7//3//f/9//3/+//7//v/+//7//v/+v/6//z/
/P/8//z//P/8//v/+//7//v/+//7//v/+//7//v/+//7//v/+//6//r/+v/6//r/+v/6
//r/+v/6//r/+v/5//n/+f/5//n/+v/6//r/+v/6//n/+f/5//n/+f/6//r/+v/7//z/
/f///wAAAwADAAQABgAHAAgACAAIAAgACQAJAAkACQAKAAoACgAKAAwADAAPABEAEwAS
ABAADwANAA0ADQALAAgABwAHAAcABQACAAAAAAAAAAAAAQABAAIAAgABAP//+v/4//j/
9//2//b/9f/1//X/9f/1//X/9P/0//T/9P/0//T/9P/0//b/9v/1//b/9//4//3//v/9
/wAABgAJAA0AFAAgAC0APABLAFYAXABlAG0AZgBJACEAAQDp/9r/2f/j/+z/8f/4//7/
AgACAAQABAACAP///P/6//f/9P/0//P/8//z//P/8//z//X/9f/1//X/8//z//P/8//z
//T/9P/0//T/9P/0//T/9P/0//T/9P/0//T/9P/0//T/9P/1//X/9f/1//X/9f/1//b/
9v/2//b/9//3//f/+P/4//j/+P/4//j/+P/5//v/+//7//z//P/9//3//f/9//7//v/+
////AAABAAEAAwADAAQABAADAAQABQAGAAYABwAIAAkACQAKAAsACwANAA0ADgAPABEA
EQASABIAEQARABEAEQATABMAFAAUABIAEgATABMAEgASABIAEgARABAAEAAQAA0ADAAL
AAoACQAIAAcABgAHAAcABgAFAAQAAwADAAMAAAAAAAAAAAABAAAA///+//7//v/+//7/
/P/6//z//P/8//z//P/8//7//f/9//3/+//7//v//P/8//z//P/8//z//P/8//z//P/8
//3//f/9//3//f/+//7//v/+//7//v/+//7//v/+//7//v////////8AAAAAAAAAAAAA
AAAAAAAAAAAAAAAAAAAAAAAAAgACAAIAAgAAAAAAAAAAAAIAAQAAAAAAAAAAAAAAAAAA
AAAAAAD//wEAAQABAAEA/////////////////v/+/wAAAAAAAAAA/v/+//3//f//////
//////3//f/9//3//f/9//3//f/+//7//v/+//7//v/+//7//v/8//z//v/8//z//P/8
//v/+//7//v/+//8//z//P/8//z/+//7//3//f/9//7//v/+////AAABAAMABAAHAAcA
CAAKAAsACgAKAAoACgANAA0ADQANAAwADAAMAAwAEAAQABMAFQATABIAEAAPAA8ADwAP
AA0ACgAJAAkACQAHAAQAAgACAAIAAgADAAMAAgACAAEA///8//r/+v/5//j/+P/3//f/
9//3//f/9//4//j/+P/4//b/9v/2//b/9v/2//X/9v/3//r//f/+//3/AAAEAAkADQAU
ACAALwA8AEkAVABcAGUAaQBeAEEAGwD9/+f/2v/d/+f/7v/1//z/AgAEAAQABgAGAAIA
///+//z/+f/2//b/9f/1//X/9f/1//X/9//3//f/9//1//X/9f/1//X/9v/2//b/+P/4
//j/+P/2//b/9v/2//j/+P/4//j/+P/4//n/+f/5//n/+f/5//n/+v/6//r/+v/7//v/
+//6//r/+v/6//r/+v/6//v/+//7//v//P/+//////////3//v/+//7///8AAAEAAQAB
AAEAAgACAAMABAAFAAYACAAJAAoACwALAAwADQANAA0ADQAOAA8ADwAPABAAEAARABEA
EQARABEAEQASABIAEgASABMAEwASABIAEgASAA8ADgAOAA4ACwAKAAkACAAHAAYABQAE
AAMAAwACAAEA/v/9//3//f/+//7//v/+//3//P/7//r/+v/6//r/+v/6//j/+v/6//r/
+v/6//r/+v/5//n/+f/5//n/+f/6//r/+v/6//r/+v/6//r/+v/6//r/+//7//n/+f/5
//r//P/8//z//P/8//z//P/8//z//P/8//3//f/9//7//v/+//7//v/+//7//v/+//7/
/v/+//7//v/+//7//v/+//7//v/+//7//v/9//z//P/8//z//P/8//z//P/8//v/+//7
//v/+//7//v/+//7//v/+//6//r/+v/6//r/+v/6//r/+f/5//n/+f/5//n/+f/5//n/
+f/5//n/+f/5//r/+v/6//r/+P/4//j/+P/4//j/+P/4//r/+v/4//j/+P/4//j/+P/3
//f/9//3//f/+P/4//j/+v/6//n/+f/3//f/9//4//j/+P/5//r/+//9//7/AQADAAQA
BgAHAAYABgAGAAYABwAHAAcABwAGAAYABgAGAAoACgANAA8AEQAQAA4ADQALAAsACwAJ
AAYABQAFAAUAAwAAAP7//v/+//7///////7//v/9//v/+P/2//b/9f/2//b/9f/1//P/
8//z//P/8v/y//L/8v/w//D/8P/w//D/8P/x//D/8f/0//f/+v/5//z/AAADAAcAEAAc
ACcANgBFAE4AVgBfAGUAXAA/ABcA+f/j/9T/1//j/+r/7//4//7/AAAAAAAAAAD+//v/
+P/0//H/8P/w/+//7//v/+//7//v//H/8f/x//H/8f/x//H/8f/v//D/8P/w//D/8P/w
//D/8v/y//L/8v/y//L/8v/y//D/8P/x//H/8f/x//H/8f/z//T/9P/0//L/8//z//P/
9P/0//T/9P/0//T/9P/1//f/9//3//j/+P/5//n/+f/5//r/+v/6//v//P/9//3//f/9
//7//v///wAAAQACAAIAAwAEAAUABQAGAAcABwAHAAcACAAJAAsACwAMAAwACwALAAsA
CwANAA0ADgAOAA4ADgAPAA8ADAAMAAwADAALAAoACgAKAAkACAAHAAYABQAEAAMAAgAB
AAEAAAD///7//f/9//3//P/8//z//P/7//r/+f/4//j/+P/4//j/+P/2//j/+P/2//b/
9v/2//b/9f/1//X/9//3//f/+P/4//j/+P/4//j/+P/4//j/+P/4//n/+f/5//n/+f/6
//z//P/8//z/+v/6//r/+v/8//z//P/9//v/+//8//z//v/+//7//v/8//z//P/8//r/
+v/6//r//P/8//z//P/8//z//P/8//z/+//6//r/+v/6//r/+v/6//r/+v/5//n/+f/5
//n/+f/5//n/+f/5//n/+P/4//j/+P/4//j/+P/4//f/9//5//n/+f/5//f/9//3//f/
9//3//f/9//4//j/+P/4//b/9v/2//b/9v/2//b/9v/4//j/+P/4//b/9v/2//b/9//3
//f/9//1//b/9v/2//T/9P/z//P/9f/1//X/9v/2//b/9//4//v//f/+/wEAAQACAAQA
BQAGAAYABgAGAAUABQAFAAUABgAGAAYABgAKAAoADQAPAA0ADAAKAAkACQAJAAkABwAE
AAMAAwADAAEA/v/8//z//P/8//3//f/8//z/+//5//j/9v/2//X/8v/y//H/8f/v/+//
7//v//D/8P/w//D/8P/w//D/8P/w/+7/7//y//X/+P/5//j/+f/+/wIABQALABYAJAAz
AEAASQBSAFoAZQBhAEgAIQABAOn/1//U/9v/5f/u//P/+v/+/wAA/v/+//z/+v/5//j/
9P/x//D/8P/v/+//7f/t/+3/7f/t/+3/7f/t/+3/7f/t/+3/6//s/+z/7P/u/+7/7v/u
/+7/7v/u/+7/7v/u/+7/7v/u/+7/7//v/+//7//v/+//7f/u/+7/7v/u/+//7//v//D/
8P/w//D/8P/w//D/8f/x//H/8f/y//L/8//z//P/8//0//T/9P/1//b/9//3//f/9//4
//j/+f/6//v//P/8//3//v////3//v///////////wAAAQABAAEAAgACAAUABQAFAAUA
AwADAAQABAACAAIAAwADAAIAAgACAAIAAQAAAAAAAAD///7//f/8//3//P/7//r/+f/5
//j/9//2//X/9f/1//L/8v/y//L/8//y//H/8P/w//D/8P/w//D/7v/w//D/7v/u/+7/
7v/w/+//7//v/+//7//v//D/8P/w//D/8P/u/+7/7v/u//D/8P/x//H/8f/x//H/8v/0
//T/9P/0//T/9P/0//T/9P/0//T/9f/1//X/9v/2//b/9v/2//b/9v/2//b/9v/4//j/
+P/4//j/+P/4//j/9v/2//b/9v/2//X/9P/0//b/9v/2//b/9v/2//b/9f/1//X/9f/1
//X/9f/1//X/9f/1//T/9P/2//b/9v/2//b/9v/1//X/8//z//P/8//z//P/8//z//P/
8//z//P/9P/0//T/9P/y//L/8v/y//L/8v/y//L/9P/0//T/9f/z//L/8v/y//T/9P/0
//T/9v/0//T/9P/0//T/9P/0//T/8//z//P/8//z//T/9P/0//T/9P/z//P/8//z//P/
9P/0//T/9f/2//f/+f/6//3///8AAAIAAwACAAIAAgACAAMAAwADAAMABAAEAAQABAAE
AAQABwAJAAsACgAIAAcABwAHAAcABQACAAEAAQABAP///P/6//r/+v/6//v/+//4//j/
9//1//T/8v/y//H/8P/w/+//7//t/+3/7f/t/+z/7P/s/+z/7v/u/+7/7v/u/+7/7//w
//H/8v/1//b/9f/6/wAAAwAHABIAHgAtADwARwBQAFgAYQBhAFAALQAJAO3/2f/Q/9X/
4f/o/+3/9P/4//r/+v/8//r/+P/1//T/8P/t/+z/7P/r/+v/6//r/+v/6//t/+3/7f/t
/+3/7f/t/+3/7//w//D/8P/w//D/8P/w/+7/7v/u/+7/7v/u/+7/7v/u/+7/7//v/+//
7//v/+//8f/y//L/8v/w//H/8f/x//L/8v/y//L/9P/0//T/9f/1//X/9f/2//b/9//3
//f/9//4//j/+P/5//r/+//7//v/+//8//z///8AAAEAAgAAAAEAAgADAAUABgAHAAcA
CQAJAAoACwALAAsADAAMAA0ADQANAA0ADQANAA4ADgAOAA4ADwAPAA4ADgAOAA4ACwAK
AAoACgALAAoACQAIAAkACAAHAAYABQAFAAQAAwACAAEAAQABAAAAAAAAAAAA///+//3/
/P/+//7//v/+//7//P/+//7//P/8//z//P/8//v/+//7//3//f/9//7//P/8//z//P/+
//7//v/+//7//v//////////////AAAAAAAAAAAAAAIAAgACAAIAAgACAAIAAwADAAMA
BAAEAAIAAgACAAIABAAEAAQABAAEAAQABAAEAAQABAAEAAQABAAEAAQABAAGAAUABAAE
AAYABgAGAAYABgAGAAYABQAFAAUABQAFAAUABQAFAAUABQAFAAQABAAGAAYABgAGAAYA
BgAFAAUABQAFAAUABQADAAMAAwADAAMAAwADAAMABAAEAAQABAACAAIAAgACAAQABAAE
AAQAAgACAAIAAwADAAIAAgACAAQABAAEAAQABAAEAAQABAAEAAQABAAEAAMAAwADAAMA
AwADAAUABgAEAAUABgAGAAMABQAGAAQABAAEAAQABQAFAAUABQAFAAYABgAGAAYABgAF
AAUABwAHAAcACAAGAAYABwAIAAkACwAMAA8ADwAQABIAEwAUABQAFAAUABUAFQAVABUA
FAAUABQAFAAWABYAGQAbAB0AHAAaABkAGQAZABkAFwAUABMAEwATABEADgAMAAwADgAO
AA8ADwAOAA4ADQALAAoACAAIAAcABgAGAAUABQADAAMAAwADAAIAAgACAAIABAAEAAQA
BAAEAAQAAwAEAAUACAALAAoACwAQABYAGQAdACYANABFAFIAWwBmAG4AcwBxAFwANwAT
APv/6f/k/+//+f/+/wUADAAQABIAEgASABAADgANAAoABgADAAIAAgABAAEAAQABAAEA
AQADAAMAAwADAAEAAQABAAEAAQACAAIAAgACAAIAAgACAAIAAgACAAIAAgACAAIAAgAC
AAIAAwADAAMAAwADAAMAAQACAAIAAgACAAMAAwADAAQABAAEAAQABAAEAAQABQAFAAUA
BQAGAAYABwAHAAcABwAIAAgACAAJAAoACwALAAsACwAMAAwADQAOAA8AEAAQABEAEgAT
ABEAEgATABMAFQAVABYAFwAXABcAGAAYABsAGwAbABsAGwAbABwAHAAaABoAGwAbABoA
GgAaABoAFwAWABYAFgAXABYAFQAUABMAEgARABAADQANAAwACwAKAAkACQAJAAYABgAG
AAYABwAGAAUABAACAAIAAgACAAIAAAACAAIAAAAAAAAAAAAAAP///////////////wAA
AAAAAAAAAAD+//7//v/+//7//v//////AQABAAEAAgACAAIAAgACAAIAAgACAAIAAgAC
AAIAAwADAAMABAAEAAQABAAEAAQABAAEAAQABAAEAAQABAAEAAQABAAEAAQABAAEAAQA
BAAGAAUABAAEAAQABAAEAAQABAAEAAQAAwADAAMAAwADAAMAAwADAAMAAQABAAAAAAAA
AAAAAAAAAAAAAAD//////////////////////////////////////v/+//7//v/+//7/
/v/+//7//v/+//7//v/+//7///////7//v/+//7//v/+//7//P/8//z//P/8//z//P/8
//3//f/9//3/+//7//3//v/8//3//v/+/////f/8//7//v/+//7//f/9//3//f/9//7/
/v/+//7//v/9//3//f/9//3//v/+//7///8AAAEAAwAEAAcABwAIAAoACwAKAAoACgAK
AA0ADQANAA0ADgAOAA4ADgAQABAAEwAVABUAFAASABEADwAPAA8ADQAKAAkACQAJAAcA
BAACAAIABAAEAAUABQACAAIAAQD///z/+v/6//n/+v/6//n/+f/3//f/9//3//j/+P/4
//j/+P/4//j/+P/2//j/+f/4//v//v8BAAAAAQAGAAoADQATACAAMAA9AEoAVQBcAGIA
aQBjAEQAHQD//+n/2//c/+X/7//0//v/AAAGAAgABgAGAAYABAABAPz/+v/5//j/+P/3
//f/9//3//f/9//3//f/9//3//X/9f/1//X/9f/2//b/9v/2//b/9v/2//j/+P/4//j/
9v/2//b/9v/2//b/9//3//f/9//3//f/9//4//j/+P/6//v/+//7//r/+v/6//r/+P/4
//j/+f/6//v//P/+//z//f/9//3//f/+//7//v8BAAIAAwADAAMAAwAEAAQABQAGAAcA
CAAGAAcACAAJAAkACgALAAsADQANAA4ADwAPAA8AEAAQABEAEQARABEAEQARABIAEgAS
ABIAEwATABAAEAAQABAADwAOAA4ADgAPAA4ADQAMAAsACgAJAAgABQAFAAQAAwACAAEA
AQABAAAAAAAAAAAA///+//3//P/8//z//P/8//z/+v/8//z//P/8//z//P/8//v/+//7
//v/+//7//z/+v/6//r/+v/6//r/+v/6//z//P/9//3//f/9//3//v/8//z//P/8//7/
/v/+//7//v/+//7///8BAAEAAgACAAAAAAAAAAAAAAAAAAAAAAAAAAAAAAAAAAAAAAAA
AAAAAAAAAAAAAAD+//3//P/8//7//v/+//7//v/+//7//f/9//3//f/9//3//f/9//3/
/v//////AAD///7//f/8//z//P/7//v//f/9//3//f/7//v/+//7//3//f/9//3//P/8
//z//P/8//z//P/8//z//P/8//z//P/8//z//f/9//z//P/8//z//P/8//z//v/8//z/
/P/8//z/+//7//v/+//7//z//P/8//z//P/7//v/+//7//v//P/6//r/+//8//3///8A
AAMAAwAEAAYABwAIAAgACAAIAAsACwALAAsADAAMAAwADAAMAAwADwARABMAEgAQAA8A
DwAPAA8ADQAKAAkACQAJAAkABgAEAAQAAwACAAIAAQAAAAAA///9//z/+v/6//n/+P/4
//f/9//1//X/9f/1//b/9v/2//b/9v/2//b/9v/6//b/9f/4//n/+v/9/wAA//8CAAYA
CQANABYAIgAvAEAATQBWAFwAZwBvAGYARwAfAAEA6//c/93/5//w//f//v8CAAYABgAG
AAYABgADAAIAAAD7//n/+P/2//X/9f/1//X/9f/1//X/9f/1//f/9//3//f/9//4//j/
+P/2//b/9v/2//b/9v/2//b/9v/2//b/9v/2//b/9//3//f/9//3//f/9//4//j/+P/5
//v//P/9//z//P/8//z/+v/6//r/+//9//3//f/+//7///////////8AAAAAAAABAAIA
AwADAAMAAwAEAAQAAwAEAAUABgAGAAcACAAJAAkACgALAAsACwALAAwADQAPAA8AEAAQ
AA8ADwAPAA8ADQANAA4ADgAQABAAEQARAA4ADgAOAA4ADwAOAA4ADgAPAA4ADQAMAA0A
DAALAAoABwAHAAYABQAEAAMAAwADAAAAAAAAAAAAAQAAAP///v/8//z//P/8//7//P/+
//7//v/+//7//v/8//v/+//7//v/+//7//z//P/8//z//P/8//z//P/8//7//v//////
////////AAAAAAAAAAAAAAIAAgACAAIAAgACAAIAAwADAAMABAAEAAIAAgACAAIABAAE
AAQABAAEAAQABAAEAAQABAAEAAQABAAEAAQABAAEAAMAAgACAAIAAgACAAIAAgACAAIA
AQD///////////////////////////7//v8AAAAAAAAAAAAAAAD//////f/9//3//f//
//////////3//f/9//3//P/8//z//P/8//z//P/8//7//v/+//7//P/8//z//f/9//z/
/P/8//z//P/8//z//P/8//z//v/8//z//P/8//3//f/9//3//P/8//v/+v/8//z/+//7
//v/+//7//z//P/8//3//v///wEAAgAFAAcACAAKAAsADAAMAAwADAANAA0ADQANAAwA
DAAMAAwADgAOABEAEwAVABQAEgARABMAEwATABEADgANAA0ADQALAAgABgAGAAYABgAH
AAcACAAIAAcABQACAAAAAAD///z//P/7//v//f/9//3//f/8//z//P/8//7//v/+//7/
/v/+/////v///wIABQAGAAcACAAOABEAFQAcACoAOQBGAFUAYABqAHEAdwByAFMALQAN
APP/4v/j/+v/9P/7/wIACAAMAA4ADAAMAAwACQAIAAQAAQD+//7//f/9//3//f/9//3/
///////////9//3//f/9//3//v/+//7//v/+//7//v/+//7//v/+//7//v/+//7//v/+
////////////////////AAAAAAAAAAABAAEAAQAAAAAAAAAAAAIAAgACAAMAAwADAAMA
BAACAAMAAwADAAUABgAGAAYABQAGAAcABwAHAAcACAAIAAkACgALAAwADAANAA4ADwAN
AA4ADwAPABEAEQASABMAFQAVABYAFgAVABUAFQAVABUAFQAWABYAGAAYABkAGQAYABgA
GAAYABcAFgAWABYAFQAUABMAEgAPAA4ADQAMAAsACwAKAAkACAAHAAcABwAEAAQABAAE
AAUABAADAAIAAgACAAIAAgACAAAAAgACAAIAAgACAAIAAAD///////////////8AAP7/
/v/+//7/AAAAAAAAAAAAAAAAAQABAAEAAQABAAIAAgACAAIAAgACAAIAAgACAAIAAgAC
AAMAAwADAAQABAAEAAQABAAEAAQABAAEAAQABAAEAAQABAAEAAQABAAEAAQABAAEAAQA
BAADAA==
         </WaveFormData>
      </LeadData>
      <LeadData>
         <LeadByteCountTotal>10000</LeadByteCountTotal>
         <LeadTimeOffset>0</LeadTimeOffset>
         <LeadSampleCountTotal>5000</LeadSampleCountTotal>
         <LeadAmplitudeUnitsPerBit>4.88</LeadAmplitudeUnitsPerBit>
         <LeadAmplitudeUnits>��V</LeadAmplitudeUnits>
         <LeadHighLimit>2147483647</LeadHighLimit>
         <LeadLowLimit>268435456</LeadLowLimit>
         <LeadID>V1</LeadID>
         <LeadOffsetFirstSample>0</LeadOffsetFirstSample>
         <FirstSampleBaseline>0</FirstSampleBaseline>
         <LeadSampleSize>2</LeadSampleSize>
         <LeadOff>FALSE</LeadOff>
         <BaselineSway>FALSE</BaselineSway>
         <ExcessiveACNoise>FALSE</ExcessiveACNoise>
         <MuscleNoise>FALSE</MuscleNoise>
         <LeadDataCRC32>1215682089</LeadDataCRC32>
         <WaveFormData>
CgAKAAoACgAIAAgACAAIAAgACAAIAAgACAAIAAgACAAIAAgACAAIAAgACAAIAAgACAAI
AAgACAAIAAgACAAIAAoACgAKAAoACgAKAAoACgAKAAoACgAKAAoACgAKAAoACgAKAAoA
CgAKAAoACgAKAAwADAAMAAwACgAKAAoACgAKAAoACgAKAAoACgAKAAoACgAKAAoACgAK
AAoACgAKAAoACgAKAAoACgAKAAoACgAKAAoACgAKAAoACgAKAAoACgAKAAoACgAKAAoA
CgAKAAoACgAKAAoACwALAAsACwAKAAoACgAKAAoACgAKAAoACgAKAAsADAANAA4AEAAQ
ABIAEwAUABQAFgAYABkAGgAbAB4AHwAfAB8AHwAdABoAFgASAA8ADgAMAAoABwADAAEA
AAD+//z/+v/4//f/9v/2//b/9//4//v//f/9////AgAFAAUABwAHAAYABgAHAAUABQAE
AAQABQAFAAYABgAGAAYABgAGAAYABgAHAAcABwAIAAoADgAUAB0AJwAsACwAJAAdABcA
DAD///P/6v/b/8z/w/+9/7P/pf+f/6n/tP+u/57/nP+p/7H/tP+8/8r/1v/f/+f/8f/6
////AwAFAAUACAAIAAkACgALAAsACwALAAsADAAMAAwADQANAA0ADgAOAA4ADgAOAA4A
DgAPAA8ADwAPAA8ADwAPAA8ADwAPAA8ADwAPAA8ADwAPAA8ADwANAA0ADQANAA0ADQAN
AA0ADAAMAAwADAANAAwADAAMAAoACgAKAAkACQAIAAgABwAGAAUABQAGAAYABQAEAAMA
AwACAAEAAQAAAP///v/9//v/+v/5//j/9//2//X/9f/2//X/9P/0//H/8P/w//D/7//v
/+//7//s/+z/6//r/+v/6//r/+v/7f/u/+7/8P/w//H/8v/y//P/9f/2//f/+P/6//v/
/P/9//7/AAABAAIAAwADAAMABgAGAAYABgAGAAYABwAHAAYABwAHAAcABQAFAAYABgAI
AAgACAAIAAYABgAGAAYABgAGAAYABgAGAAcABwAGAAYABgAGAAcABwAHAAcABwAHAAYA
BgAGAAYABgAGAAYABAADAAMAAwAEAAQABAAEAAQABAAEAAQABAAEAAMAAwAFAAUABAAE
AAIAAwADAAMAAwADAAMAAgACAAIAAgACAAUABQAFAAUAAwADAAMAAwADAAMAAwADAAQA
BQAGAAcABQAFAAUABQADAAMAAwAEAAQABAAEAAQABAAEAAQABAAEAAQABAAEAAUABQAF
AAUAAwADAAQABAAEAAQABAAEAAQABAAEAAQABAAEAAQABAAEAAQABAAEAAQABAAEAAQA
BgAGAAYABgAEAAUABQAFAAUABAAEAAQAAgACAAIAAgACAAIAAgADAAUABwAJAAwACgAM
AA0ADgAOAA4AEAARABQAFQAYABkAFwAXABcAFQASABAADAAJAAgABgAEAAEA/f/7//r/
+P/0//L/8P/v/+7/7v/u/+//8v/1//f/9//5//r//f/9/wEAAQAAAAAAAQABAAEAAAD+
//////8AAAIAAgACAAIAAgACAAIAAwADAAUABgAGAAoAEgAbACMAKAAmACAAGQATAAgA
+//v/+T/1f/K/8P/v/+7/7P/sf+5/8T/vP+s/6b/r/+3/7j/vv/K/9b/3//n/+//+P/9
/wEABQAHAAgACAAJAAoACwALAAsACwANAA4ADgAOAA8ADwAPABAAEAAQABAAEAAQABAA
EQARABEAEQARABEADwAPAA8ADwAPAA8ADwAPABAAEQASABMAEQARABEAEQARABEAEQAR
ABIAEgASABIAEQAQABAAEAAQABAAEAAPAA8ADgAOAA0ADAALAAsADAAOAA0ADAALAAsA
CgAJAAkACAAHAAYABQAHAAYABQAEAAMAAgABAAEAAAD///7//v/7//r/+v/6//r/+//8
//3//v/+//3//f/9//3//f/9//v//P/8//7/AAABAAIAAgADAAUABgAHAAgACgALAAwA
CwAMAA4ADwAQABEAEQARABIAEgASABIAFAAUABUAFQAVABUAFAATABUAFQAWABYAFgAW
ABYAFgAWABYAFgAWABgAGAAYABgAFgAXABcAFgAWABYAFgAXABUAFQAVABUAFQAUABQA
FAAUABQAFAAUABYAFQAVABUAFAAUABQAFAAUABQAFAAUABQAFAATABMAFQAVABQAFAAS
ABMAEwATABMAEwATABIAEgASABIAEgATABMAEwATABMAEwATABMAEwATABMAEwARABEA
EQARABMAEwATABMAEwATABMAFAASABIAEgASABQAFAAUABQAEgASABIAEgASABMAFAAV
ABMAEwAUABQAFAAUABQAFAAUABQAFAAUABQAFAAUABQAFAAUABQAFQAVABUAFQAUABQA
FAASABIAEgASABMAFAAVABcAFgAXABgAGgAaABwAHQAeAB4AHgAgACEAIgAjACYAJwAn
ACcAJwAlACIAIAAcABkAGAAWABQAEQANAAsACgAIAAYABAACAAEA/v/+//7////+/wEA
AwADAAUABgAJAAkACwALAAoACgALAAsACwAKAAgACQAJAAoACgAKAAoACgAKAAoACgAL
AA0ADQAMAAwADAAQABcAIQAoACwAKgAlAB8AGAAPAAEA9P/r/+D/1f/N/8n/w/+7/7f/
wP/M/8r/uv+x/7n/wP/A/8L/zP/X/+H/6f/w//n///8DAAUACAAIAAkACgAJAAkACQAJ
AAcACAAIAAgACwALAAsADAAKAAoACgAKAAoACgALAAsACgAJAAgABwAHAAcABwAHAAcA
BwAHAAcABwAHAAcABwAFAAUABQAFAAMAAwADAAMAAgACAAIAAgADAAIAAgACAAIAAgAC
AAEAAQAAAAAA//8AAP////8AAP///f/7//n/+f/4//f/9//4//f/9v/1//X/9P/z//L/
8f/w/+//7//u/+3/7P/s/+v/6v/q/+r/6f/p/+n/6f/q/+r/6f/p/+f/5//n/+f/5//o
/+j/6v/s/+3/7v/u/+3/7//w//H/8v/0//X/9v/3//j/+v/7//z//f/9//3//v/+//7/
/v/+//7//////wAAAQABAAEAAQABAAIAAgACAAIAAgACAAAAAAAAAAAAAAAAAAAAAAAC
AAMAAwACAAIAAgACAAMAAQABAAEAAQADAAIAAgACAAAAAAAAAAAAAAD///////8AAAAA
AAAAAP7//v/+//7//v/+//3//f/9//3//P/8//z//f/9//3//f/9//3//P/8//z//P/8
//3//f/9//3//f/9//3//f/9//3//f/9//v/+//7//v//f/9//3//f/9//3//f/+//7/
/v/+//7//v/+//7//v/+//7//v/+//3//f/9//3//f/9//7//v/+//7//v/+//z//P/+
//7//P/8//z//P/8//z//P/8//z//f/9//3//f/8//z//P/+//7//v/+//7//v/+////
/v///wAAAgACAAQABQAGAAYABgAIAAkACgALAA4ADwAPAA8ADwANAAoACAAEAAEAAgAA
AP7/+//3//X/9P/y/+7/7P/q/+n/6v/q/+r/6//q/+3/7//v//H/8v/1//X/9//3//b/
9v/3//f/9//2//b/9//3//j/9v/2//b/9v/2//b/9v/3//f/9//4//j//P8AAAcADwAY
ABwAGgAVAA8ABgD7/+3/4v/Z/8r/u/+z/6v/of+T/5H/nP+k/5r/jP+P/53/pP+o/7L/
wP/L/9P/3f/m/+v/8f/1//n/+v/6//v//P/9//3//f/9//3//v/+//7/////////AAAA
AAAAAAAAAAAAAAABAAEAAQABAAEAAQABAAEAAQABAAEAAQABAAEAAQABAAEAAQD/////
/////////////////v/+//7//v////7//v/+//z//P/8//v//f/8//z/+//6//n/+f/6
//r/+f/4//f/9//2//X/9f/0//P/8v/x//P/8v/x//D/7f/s/+v/6//q/+n/6P/o/+n/
6P/o/+j/5f/l/+X/5f/k/+T/4//j/+P/4//j/+P/4//k/+T/5v/m/+f/6P/o/+v/7f/u
/+//8v/0//X/9v/1//b/+P/5//r/+//7//v//v/+//7//v/+//7//////wAAAQABAAEA
AQABAAIAAgACAAIAAgACAAIAAgACAAIAAgACAAIAAgACAAMAAwACAAIAAgACAAMAAwAD
AAMAAwADAAIAAgACAAIAAgACAAIAAgABAAEAAQACAAIAAgACAAIAAgACAAIAAgACAAEA
AQABAAEAAAAAAAAAAQABAAEAAQABAAEAAAAAAAAAAAAAAAEAAQABAAEAAQABAAEAAQAB
AAEAAQABAAEAAQABAAEAAQABAAEAAQABAAEAAQACAAAAAAAAAAAAAAAAAAAAAAAAAAAA
AAAAAAEAAQABAAEA/////wAAAAAAAAAAAAAAAAAAAAAAAAAAAAAAAAAAAAAAAAAAAAAA
AAAAAAAAAAAAAAABAAEAAQD///7//v/+/wAAAAAAAAAAAAAAAAAAAQACAAMABAAGAAYA
CAAJAAoACgAKAAwADQAOAA8AEgATABMAEwATABEADgAMAAgABQAEAAIAAAD9//n/9//2
//T/8v/w/+7/7f/s/+z/7P/t/+7/8f/z//P/9f/2//n/+f/7//v/+v/6//v/+//7//r/
+v/7//v//P/8//z//P/8//z//P/8//3//f///wAAAAACAAgADwAXAB4AIgAgABsAFQAM
AAEA8//q/93/zP+//7f/rf+j/5f/lf+g/6T/mv+O/5X/of+m/6z/vP/K/9H/2//l/+7/
9f/5//3///8AAAAAAQACAAMAAwADAAMAAwAEAAQABAAFAAUABQAGAAYABgAGAAYACAAI
AAkACQAHAAcABwAHAAcABwAHAAcABwAHAAcABwAHAAcABwAHAAcABwAHAAcABwAHAAcA
BwAGAAYABgAGAAUABAAEAAQABAAEAAQAAwADAAIAAgABAAAA/////wAAAAD///7//f/9
//z/+//7//r/+f/4//f/9//2//X/9P/z//L/8f/x//D/7//u/+7/7f/s/+z/7P/p/+n/
6f/p/+j/6P/n/+f/5f/l/+X/5f/n/+j/6P/q/+r/6//s/+z/7//x//L/8//y//T/9f/2
//f/+P/6//v/+v/7//v/+//+//7//v/+/wAAAAABAAEAAAABAAEAAQD/////AAAAAAAA
AAAAAAAAAAAAAAAAAAAAAAAAAAAAAP7///////7//v/+//7//////////////////v/+
//7//v/+//7//v/+//3//f/9//z//P/8//z//P/8//z//P/8//z/+//7//v/+//6//r/
+v/7//v/+//7//v/+//6//j/+P/4//j/+f/5//n/+f/5//n/+f/5//n/+f/5//n/+f/5
//n/+f/5//n/+f/5//n/+f/5//r/+v/6//r/+v/6//r/+v/6//j/+P/4//j/+f/5//n/
+f/3//f/+P/4//j/+P/4//j/9v/2//b/9v/2//b/9v/2//b/9v/2//b/9v/2//b/9v/2
//b/9v/2//T/9f/1//X/9//2//b/9v/2//b/9v/2//b/9v/2//f/+P/5//r//P/8//7/
//8AAP7//v8AAAEABAAFAAgACQAJAAkACQAHAAIAAAD8//n/+P/2//T/8f/r/+n/6P/m
/+b/5P/i/+H/4P/g/+D/4f/g/+P/5f/l/+f/6P/r/+v/7//v/+7/7v/v/+//7//u/+7/
7//v//D/8P/w//D/8P/y//L/8v/z//H/8f/y//L/9v/6/wMACwAUABYAFAANAAcA/v/z
/+X/2v/P/8D/s/+r/6P/l/+J/4n/lP+Y/47/gv+J/5X/mv+g/67/vP/H/8//2f/i/+n/
7f/x//X/9P/0//X/9v/3//f/9//3//n/+v/6//r/+//7//v//P/8//z//P/8//7//v//
/////f/9//3//f/9//3//f/9//3//f/9//3////////////9//3//f/9//3//f/9//3/
/P/8//z//P/9//z//P/8//z//P/8//v/+//6//r/+f/6//n/+f/6//j/9//2//X/9//2
//X/9f/0//P/8v/x/+//7v/t/+z/6//q/+n/6f/m/+X/5P/k/+X/5P/k/+T/4//j/+P/
4//g/+D/3//f/9//3//f/9//4f/i/+L/5P/m/+f/6P/o/+v/7f/u/+//8P/y//P/9P/1
//b/+P/5//r/+//7//v//v/+//7//v/+//7//////wAAAQABAAEAAwADAAQABAACAAIA
AgACAAQABAAEAAQAAgACAAIAAgAEAAUABQAEAAQABAAEAAUABQAFAAUABQADAAIAAgAC
AAIAAgACAAIABAADAAMAAwAEAAQABAAEAAIAAgACAAIABAAEAAMAAwAFAAUABAAEAAIA
AwADAAMAAwADAAMAAgAEAAQABAAEAAUABQAFAAUABQAFAAUABQAFAAUABQAFAAUABQAF
AAUABQAFAAUABQAFAAUABQAGAAQABAAEAAQABAAEAAQABAAGAAYABgAGAAUABQAFAAUA
BQAFAAYABgAGAAYABgAGAAgACAAIAAgABgAGAAYABgAGAAgACAAIAAgACAAIAAgACAAI
AAgACAAIAAkACQAJAAkACAAIAAgACAAIAAgACAAIAAgACAAJAAoACwAMAA4ADgAQABEA
EgASABIAFAAVABgAGQAcAB0AHAAbABoAFwAWABQAEAANAAwACgAIAAUAAwABAAAA/v/8
//r/+P/3//b/9v/2//f/+P/7//3//f///wAAAwADAAUABQAEAAQABQAFAAUABAAEAAUA
BQAGAAQABAAEAAQABgAGAAYABwAJAAkACgAKAA4AFgAhACkALAAsACYAIQAbAA4AAQD1
/+z/3f/O/8f/wf+7/7H/rf+1/77/vP+s/6b/sf+5/7z/wv/O/9r/4//t//X//P8DAAcA
CQALAA4ADgAPABAAEQARABEAEQARABIAEgASABMAEwATABQAEgASABIAEgASABIAEwAT
ABUAFQAVABUAEwATABMAEwATABMAEwATABMAEwATABMAEwATABMAEwATABMAEwATABQA
FAAUABQAEwASABIAEgASABIAEgARABEAEAAQAA8AEAAPAA8AEAAOAA0ADAALAAsACgAJ
AAkACAAHAAYABQAFAAQAAwACAAEAAAD//////v/9//z//P/7//r/+v/6//n/+f/5//n/
+P/4//f/9//5//n/+f/5//n/+v/6//z//P/9//7//v8BAAMABAAFAAYACAAJAAoACQAK
AAwADQAOAA8ADwAPABIAEgASABIAEgASABMAEwASABMAEwATABMAEwAUABQAFAAUABQA
FAASABIAEgASABIAEgASABIAFAAVABUAFAAUABQAFAAVABUAFQAVABUAEwASABIAEgAS
ABIAEgASABIAEQARABEAEgASABIAEgAQABAAEAAQABIAEgARABEAEQARABAAEAAQABEA
EQARAA8ADwAPAA4ADgAOAA4ADgAPAA8ADwAPAA8ADwAPAA8ADwAPAA8ADwARABEAEQAR
ABEAEQARABEADwAPAA8AEAAOAA4ADgAOAA4ADgAOAA4AEAAQABAAEAAPAA8ADwAPAA0A
DQAOAA4ADgAOAA4ADgAOAA4ADgAOAA4ADgAOAA4ADgAOAA4ADQANAA0ADgAOAAwADAAM
AAwACgAMAAwADAAMAA4ADgAOAA4ADAAMAAwADAAKAAsACwALAA0ADAAMAAwADAAMAAwA
DAAMAAwADAANAA4ADwAQABIAEgAUABUAFgAWABYAGAAZABoAGwAeAB8AHwAfAB8AHQAa
ABgAFAARAA4ADAAKAAcAAwABAAAA/v/8//r/+P/3//b/9v/2//f/+v/9//////8BAAIA
BQAFAAUABQAEAAQABQAFAAUABAAGAAcABwAIAAgACAAIAAgACAAIAAgACQAJAAkACAAK
AAwAFAAdACUALAAuACoAIwAdABQABQD5//D/4//U/8n/w/+7/63/of+l/7D/sP+i/5z/
pf+x/7T/vP/K/9j/4f/p//P//P8DAAcACQALAAwADAANAA4ADwAPAA8ADwAPABAAEAAQ
ABEAEQARABIAEgASABIAEgASABIAEwATABMAEwATABMAEwATABMAEwATABMAEwATABEA
EQARABEAEQARABEAEQARABEAEQARABAAEAAQABAAEQAQABAAEAAOAA4ADgANAA0ADAAM
AAsACgAJAAkACgAKAAkACAAHAAkACAAHAAcABgAFAAQAAwADAAIAAQAAAP///v/9//3/
/P/7//r/+v/5//j/+P/4//f/9//3//f/9P/0//P/8//z//P/8//z//P/9P/0//b/9v/3
//j/+P/7//3//v///wAAAgADAAQAAwAEAAYABwAIAAkACQAJAAoACgAKAAoACgAKAAsA
CwAMAA0ADQANAA0ADQAOAA4ADAAMAAwADAAMAAwADAAMAAwADAAMAAwADAANAA0ADAAM
AAwADAANAAsACwALAAsACwAKAAoACgAKAAoACgAKAAoACQAJAAkACAAIAAgACAAGAAYA
BgAGAAgACAAHAAcABwAHAAYABgAEAAUABQAFAAUABQAFAAQABAAEAAQABAADAAMAAwAD
AAMAAwADAAMAAwADAAMAAwADAAMAAwADAAEAAQABAAEAAQABAAEAAgAAAAAAAAAAAAMA
BAAFAAYABgAGAAYABgAFAAUABQAFAAMAAwAEAAQABAAEAAQABAAEAAQABAAEAAQABAAE
AAQAAgACAAIAAQADAAMABAAEAAIAAgACAAIAAAAAAAAAAAAAAAAAAAAAAAAAAAAAAAEA
AQAAAAAAAQAAAAAAAAD////////+//7//v/+//7//v/+//7//v/8//3//f/9//v/+v/6
//r/+v/6//r/+v/8//z//P/9//7///8AAAIAAAACAAMABAAGAAYACAAJAAoACwAOAA8A
EQARABEADwAOAAwACAAFAAEA/v/7//f/8//x//D/7v/s/+r/6P/n/+b/5v/m/+f/6P/r
/+3/7f/t/+7/8f/x//P/8//y//L/8f/x//H/8P/y//P/8//0//L/8v/y//L/8v/y//L/
8//1//X/9v/4//z/AgALABUAGgAaABQADwAHAPz/7//j/9j/yf+6/7H/p/+b/43/hf+L
/5T/jv+C/4D/j/+X/5z/qP+4/8T/y//V/9//5v/r//H/8//1//b/9v/3//j/+f/5//n/
+f/5//r/+v/6//v/+//7//z//P/8//z//P/8//z//f/9//3//f/9//3//f/9//3//f/9
//3//f/9//v/+//7//v/+//7//v/+//7//v/+//7//r/+v/6//r/+//6//r/+v/6//r/
+v/5//n/+P/4//f/+P/3//f/+P/2//X/9P/z//P/8v/x//H/8P/v/+7/7f/t/+z/6//q
/+n/6P/n/+f/6P/n/+b/5v/l/+T/5P/k/+H/4f/h/+H/4P/g/9//3//f/9//3//f/9//
4P/g/+L/4v/j/+T/5P/l/+f/6P/p/+r/7P/t/+7/7//w//L/8//0//X/9f/1//j/+P/4
//j/+v/6//v/+//6//v/+//7//v/+//8//z//P/8//z//P/8//z//P/8//z//P/8//z/
+v/7//v/+v/7//z//f////3//f/9//3//f/8//z//P/8//z//P/8//z/+//7//v/+v/6
//r/+v/6//r/+v/6//r/+v/5//n/+f/5//j/+P/4//n/+f/5//v/+//7//r//P/8//z/
/P/7//v/+//7//v/+//7//v/+//7//v/+//7//v/+//7//v/+//7//v/+//7//v//P/8
//z//P/8//z//P/8//z//P/8//z//P/7//v/+//7//3//f/+//7//P/8//z//P/8//z/
/P/8//z//P/8//z//P/8//z/+//7//v//P/8//7//v/+//7//v/+//7//v/8//z//P/8
//7//v/+///////+//7////9//7///////////8AAAAAAAAAAAAAAAAAAAAAAAD+////
/////wEAAAAAAAAA/v/+//7//v8AAAAAAAABAAQABQAGAAgACAAKAAsADAAMAAwADgAP
ABAAEQAUABUAFQAVABUAEwAQAA4ACgAHAAQAAgAAAP3/+//5//j/9v/0//L/8P/v//D/
8P/w//H/8v/1//f/9//5//r//f/9///////+//7//////////v/+//////8AAAAAAAAA
AAAAAAAAAAAAAQABAAMABAAGAAwAFAAdACMAKAAkAB4AFwARAAYA+f/t/+L/0//E/73/
tf+p/5v/mf+j/6r/ov+U/5j/p/+t/7D/vv/M/9b/3//r//P/+v///wEABQAHAAgACAAJ
AAoACwALAAsACwANAA4ADgAOAA8ADwAPABAAEAAQABAAEAAQABAAEQARABEAEQARABEA
EQARABEAEQATABMAEwATABEAEQARABEAEQARABEAEQARABEAEQARABAAEAAQABAAEQAQ
ABAAEAAQABAAEAAPAA8ADgAOAA0ADgANAA0ADgAMAAsACgAJAAkACAAHAAcABgAFAAQA
AwADAAIAAQAAAP///v/9//3/+v/5//j/+P/5//j/+P/4//f/9//3//f/9P/0//P/8//z
//P/8//z//P/9P/0//b/9v/3//j/+P/7//3//v///wAAAgADAAQAAwAEAAYABwAIAAkA
CQAJAAoACgAKAAoACwAMAA4ADwAOAA8ADwAPAA8ADwAQABAADgAOAA4ADgAQABAAEAAQ
AA4ADgAOAA4AEAARABEAEAAQABAAEAARAA8ADwAPAA8AEQAQABAAEAAQABAAEAAQABAA
DwAPAA8ADgAOAA4ADgAOAA4ADgAOABAAEAAPAA8ADQANAAwADAAMAA0ADQANAA0ADQAN
AAwADgAOAA4ADgANAA0ADQANAA8ADwAPAA8ADQANAA0ADQANAA0ADQANAA0ADQANAA0A
DQANAA0ADgAQABAAEAAQAA4ADgAOAA4ADgAOAA4ADgANAA0ADQANAA0ADQAOAA4ADAAM
AAwADAAMAAwADAAMAAwADAAMAAwACgAKAAoACQALAAsADAAMAAwADAAMAAwADAAMAAwA
DAAMAAwADAAMAAwADAAKAAsACwALAAsACgAKAAoACAAIAAgACAAIAAgACAAJAAwADQAO
ABAADgAQABEAEgAUABQAFgAXABYAFwAaABsAGwAbABsAGQAYABYAEgAPAAwACgAIAAUA
AQD///7//P/8//r/+P/3//X/9P/z//P/+P/9/wEAAwAIAAoADgAPABEAEQAQABAAEQAR
ABEAEAASABMAEwAUABIAEgASABIAEgASABIAEwAVABUAFAAUABYAHAAlAC0ANAA4ADYA
MQArACYAFwAJAP7/8//m/9n/0//P/8n/wf/B/8r/0P/K/7r/tf+//8b/yP/Q/97/6f/x
//n/AAAFAAsAEQAVABgAGAAZABoAGwAbABsAGwAdAB4AHgAeAB0AHQAdAB4AHAAcABwA
HAAcABwAHQAdAB0AHQAdAB0AGwAbABsAGwAdAB0AHQAdABsAGwAbABsAGwAbABsAGwAZ
ABkAGQAZABgAGAAYABgAGAAYABkAGgAYABgAGAAXABkAGAAYABcAFgAVABUAFgAUABMA
EgARABMAEgARABEAEAAPAA4ADQANAAwACwAKAAkACAAHAAcABgAFAAQABAABAAAAAAAA
AP///////////v/+//3//f/9//3//f/9//3//v/+/wAA/v///wAAAAABAAMABAAFAAYA
CAAJAAoACwAMAA4ADwAQABEAEQARABIAEgASABIAFAAUABUAFQAUABUAFQAVABUAFQAW
ABYAFAAUABQAFAAWABYAFgAWABYAFgAWABYAFAAVABUAFAAWABYAFgAXABUAFQAVABUA
FQAUABQAFAAUABQAFAAUABQAEwATABMAEwASABEAEAASABIAEgASABIAEgARABEADwAP
AA4ADgAOAA8ADwAPAA8ADwAPAA4AEAAQABAAEAAPAA8ADwAPAA8ADwAPAA8ADwAPAA8A
DwAPAA8ADwAPABEAEQARABEAEQARABEAEgARABAADwAOABAAEAAQABAAEAAQABAAEAAP
AA8ADwAPAA0ADQAOAA4ADgAOAA4ADgAOAA4ADgAOAA4ADgAOAA4ADgAOAA4ADQAPAA8A
EAAQAA4ADgAOAA4ADgAOAA4ADgAOAA4ADgAOAA4ADgAOAA4ADgAPAA8ADwARABAAEAAQ
ABAAEAAQABAAEAAQABAAEQAQABEAEgAUABQAFgAXABgAFgAWABgAGQAaABsAHgAfACAA
IQAiACEAHgAcABgAFQASABAADgALAAcABQAEAAIAAgAAAP7//f/6//r/+v/7//z///8B
AAEAAwAEAAcABwAJAAkACAAIAAkACQAJAAgACgALAAsADAAKAAoACgAKAAoACgAKAAsA
CwALAAwADgAQABQAHQAlACwAMAAuACkAIwAcABEABQD8/+//4P/T/8n/wf+3/6v/qf+y
/7r/sv+k/6X/s/+4/7r/xv/U/9//5//v//j/AQAFAAkADQAOAA4ADwAQAA8ADwAPAA8A
DwAQABAAEAARABEAEQASABQAFAAUABQAFAAUABUAFQATABMAEwATABMAEwATABMAEQAR
ABEAEQARABEAEQARABEAEQARABEAEQARABEAEQAQABAAEAAQAA8ADgAOAA4ADgAOAA4A
DQAPAA4ADgANAAwACwALAAwADAALAAoACQALAAoACQAJAAgABwAGAAUABQAEAAMAAgAB
AAAA//////7//f/8//z/+//6//r/+v/5//n/+f/5//j/+P/3//f/9f/1//X/9f/1//b/
9v/4//j/+f/6//r/+//9//7///8AAAIAAwAEAAUABgAIAAkACgALAAsACwAOAA4ADgAO
ABAAEAARABEAEAARABEAEQARABEAEgASABIAEgASABIAEgASABIAEgASABIAEgASABIA
EwATABIAEgASABIAEwATABMAEwATABMAEgASABIAFAAUABQAFAASABEAEQARABIAEgAS
ABIAEgASABIAEgAUABQAEwATABMAEwASABIAEAARABEAEQATABMAEwASABIAEgASABIA
EwATAA==
         </WaveFormData>
      </LeadData>
      <LeadData>
         <LeadByteCountTotal>10000</LeadByteCountTotal>
         <LeadTimeOffset>0</LeadTimeOffset>
         <LeadSampleCountTotal>5000</LeadSampleCountTotal>
         <LeadAmplitudeUnitsPerBit>4.88</LeadAmplitudeUnitsPerBit>
         <LeadAmplitudeUnits>��V</LeadAmplitudeUnits>
         <LeadHighLimit>2147483647</LeadHighLimit>
         <LeadLowLimit>268435456</LeadLowLimit>
         <LeadID>V2</LeadID>
         <LeadOffsetFirstSample>0</LeadOffsetFirstSample>
         <FirstSampleBaseline>0</FirstSampleBaseline>
         <LeadSampleSize>2</LeadSampleSize>
         <LeadOff>FALSE</LeadOff>
         <BaselineSway>FALSE</BaselineSway>
         <ExcessiveACNoise>FALSE</ExcessiveACNoise>
         <MuscleNoise>FALSE</MuscleNoise>
         <LeadDataCRC32>870621375</LeadDataCRC32>
         <WaveFormData>
AgACAAIAAgACAAIAAgACAAIAAgACAAIAAgACAAIAAgACAAIAAgACAAAAAAAAAAAAAAAA
AAAAAAD+//7//v/+//z//P/8//z//P/8//z//P/6//r/+v/6//r/+v/6//r/+v/6//r/
+v/4//j/+P/4//j/+P/4//j/9v/2//b/9v/2//b/9v/2//b/9v/2//b/9P/0//T/9P/0
//T/9P/0//T/9P/0//T/8v/y//L/8v/y//L/8v/y//L/8v/y//L/8P/w//D/8P/w//D/
8P/v/+//7//v/+//7//u/+7/7v/u/+7/7v/u//D/8P/w//D/8P/w//D/8v/y//P/9f/2
//f/+P/5//r/+//8//3//f/+////AAABAAIAAgACAAIA///8//r/+P/2//X/8//z//D/
8P/t/+v/6//q/+n/5f/g/9//3//g/+P/5P/l/+b/5//n/+f/5//m/+b/5v/m/+P/4//j
/+L/5P/l/+X/5f/l/+X/5f/m/+b/5v/m/+b/5//p/+v/7//6/w0AIgA4AEwAVABaAGMA
WwBHAEIARgA1AA0A2v+k/2r/Iv/j/r7+p/6b/rD+1v4B/yn/UP92/5b/qP+1/77/zf/a
/+P/6v/w//P/9P/3//n/+v/+/wAAAgAEAAQABQAGAAgACgAMAAwADQAQABEAEgATABQA
FQAWABcAFwAXABgAGgAaABoAGgAbAB0AHQAeAB4AIAAhACIAIwAiACIAIwAkACYAJgAm
ACYAJwAnACkAKQArACwALQAuAC0ALQAvAC8ALwAvADAAMAAwADEAMwAzADQANAA1ADYA
OQA5ADkAOgA7ADwAPQA9AD4APwA/AD4APgA/AEAAQABAAEAAQABAAD8APwA+AD0APAA7
ADoAOQA4ADcANgAzADIAMAAuACwALAAqACYAJAAhAB8AHQAbABsAGQAYABcAFQAVABMA
EgATABIAEQAQAA8ADgAOAA4ADgANAA0ADQANAA0ADAALAAsACwALAAsACwAKAAoACwAL
AAoACQAJAAkACQAJAAkACQAJAAkACQALAAoACgAKAAoACgAKAAoADAAMAAwADAAOAA4A
DgAOABAAEQARABIAEAAQABAAEAASABIAEgATABMAEwATABQAFAAUABQAFAAWABYAFgAW
ABQAFAAUABUAFQAVABUAFQAVABUAFQAVABYAFQAUABQAFgAWABYAFQATABMAEwATABQA
FAAUABQAFAAUABQAFAASABIAEQARABMAEwATABMAEwASABIAEgATABMAEgASABIAEgAS
ABIAEAAQABAAEAAQABAAEAAQABAAEAAQAA8ADwAPAA8ADwARABIAEgASABAAEAAQABAA
DwAPAA8ADwAPAA8ADgAOAA4ADgAOAA4ADgAOAA4ADgAOAA4ADgAOABIAEgATABUAFgAX
ABgAGQAYABkAGgAbAB0AHgAfACAAHwAgACAAIAAgAB8AHAAaABgAFgAVABMAEwAQABAA
DQALAAsACgAJAAMAAAD/////AAABAAIAAwAGAAcABwAHAAcABgAGAAYABAADAAMAAwAC
AAIAAwADAAUABQAFAAUABAAEAAQABAAGAAcABwAJAA8AHAAxAEQAWABqAHYAgACHAH8A
ZwBiAGQATwAlAPT/xP+O/0r/D//m/s3+xf7Y/gD/Kf9N/3L/mP+0/8b/0f/a/+X/8v/9
/wQACAANABAAEwAVABYAGAAaABwAHgAeAB8AIAAiACIAJAAkACUAJgAnACgAKQAoACkA
KgArACkAKQAqACwAKgAqACoAKwAtAC0ALgAuAC4ALwAwADEAMgAyADMANAA2ADYANgA2
ADUANQA3ADcAOQA6ADsAPAA8ADsAPAA7AD0APQA+AD4APAA9AD8APwBCAEIAQwBEAEcA
RwBHAEgASQBKAEsASwBOAE8ATwBOAE4ATwBQAFAAUABQAFAAUABNAE0ATABLAEwASwBK
AEkASABHAEYAQwBBAD4AOwA4ADQAMgAuACwAKwApACcAJQAiAB8AHQAbABkAGQAXABYA
FQAUABMAEgATABIAEgASABAADwAPAA8ADwAPAA4ADQALAAsACwALAA0ADAAMAA0ACwAK
AAkACQAHAAcABwAHAAcABwAHAAcABwAGAAYABgAGAAYABgAGAAYABgAGAAYABAAEAAQA
BAAEAAUABQAGAAgACAAIAAgABgAGAAYABwAFAAUABQAGAAYABgAGAAYABgAGAAYABgAF
AAQAAwADAAEAAQABAAEA///////////+//3//P/8//z//P/8//v/+//7//v/+//4//j/
+P/4//j/+P/4//j/9v/2//X/9f/z//P/8//z//H/8P/w//D/7//v/+7/7v/u/+7/7v/u
/+z/7P/s/+z/7P/s/+z/7P/q/+r/6v/q/+r/6v/p/+n/6f/p/+f/5//m/+b/5v/m/+b/
5v/k/+T/5P/k/+b/5v/m/+b/5v/m/+f/6f/o/+n/6v/r/+z/7f/u/+//7//w//H/8v/x
//L/8v/y//T/8//w/+7/7P/q/+n/5//l/+L/4v/f/93/3f/c/9v/2f/W/9X/1f/V/9X/
1f/V/9b/1//X/9f/1//W/9b/1v/W/9X/1f/V/9T/1P/V/9X/1f/V/9X/1f/U/9T/1P/U
/9T/1f/V/9X/1//c/+n//v8SACYAOABEAE8AWQBTAD4ANgA5ACkAAADQ/6L/bP8n/+j+
v/6n/qD+rv7P/vf+HP9C/2b/hP+X/6T/r/+6/8f/0v/Y/9//5P/n/+n/6v/s/+7/8P/y
//L/8//0//b/+v/8//z//f/8//3//v////7///8AAAEA/////wAAAgACAAIAAgADAAMA
AwAEAAQABgAHAAgACQAIAAgACQAKAAoACgAKAAoACwALAA0ADQAPABAAEQASABMAEwAV
ABUAFQAVABYAFgAWABcAGQAZABgAGAAZABoAHQAdAB0AHgAdAB4AHwAfACIAIwAjACIA
IgAjACQAJAAkACQAJAAkACMAIwAiACEAIgAhACAAHwAcABsAGgAXABgAFgAUABIAEAAO
AAoACAADAAEA///9//v/+f/4//f/8//z//H/8P/v/+7/7f/s/+v/6v/q/+r/6v/p/+n/
6f/n/+f/5v/l/+f/5//n/+f/5//m/+b/5//l/+T/4//j/+P/4//j/+P/4//j/+P/4//l
/+T/5P/k/+T/5P/k/+T/5P/k/+T/5P/k/+T/5P/k/+T/5f/l/+b/5v/m/+b/5v/o/+j/
6P/p/+n/6f/p/+r/7P/s/+z/7P/s/+z/7P/s/+z/7P/s/+3/7f/t/+3/7f/t/+3/7f/t
/+3/7f/t/+7/7v/u/+7/7f/t/+3/7f/t/+z/7P/s/+z/7P/s/+z/7P/s/+z/6//r/+v/
6//r/+v/6//q/+r/6v/p/+n/6P/o/+j/6P/o/+j/6P/o/+j/6P/o/+j/6P/o/+j/6v/o
/+j/6P/o/+j/6P/n/+f/5//n/+f/5//m/+b/5v/m/+b/5v/m/+b/5v/m/+b/5v/m/+b/
6P/o/+n/6//s/+3/7v/v/+7/7//w//H/8//0//X/9v/3//j/+P/4//j/9//0//L/8P/u
/+3/6//r/+j/6P/l/+P/4//i/+H/3//c/9v/2//c/93/3v/f/+D/4f/h/+H/4f/g/+D/
4P/i/+H/4f/h/+D/4P/h/+H/3//f/9//3//i/+L/4v/i/+L/4f/j/+P/5f/s//n/DgAk
ADoATABUAFsAYwBXAEQARABFACsA+v/C/5D/Vv8P/9j+uf6h/p7+uP7j/gv/Mv9W/37/
mv+p/7T/v//M/9f/4P/o/+3/8v/1//f/+P/4//r//P/+/wAAAQACAAQABgAIAAgACQAK
AAsADAANAA4ADwAQABEAEwATABQAFgAUABQAFAAVABkAGQAaABoAGwAbABsAGwAcABwA
HQAeACAAIAAgACAAIQAhACMAIwAjACQAJQAmACcAJwApACkAKQApACoAKgAqACsALQAt
ADAAMAAxADIAMwAzADMANAAzADQANQA1ADgAOQA5ADgAOAA5ADoAOgA4ADgAOAA4ADcA
NwA2ADUANAAzADIAMQAwAC8ALgArACgAJgAkACIAIAAeABoAGAAXABUAEwARAA8ADQAM
AAsACwALAAkACAAHAAYABQAEAAMAAgACAAIAAgABAAEAAQABAAEAAAD//wEAAQABAAEA
///+//7///////7//f/9//3//f/9//3//f/9//3//f/9//z//P/8//z//P/8//z//P/8
//z//P/8//z//P/8//z//f/9//7//v/+//7//v/+//7//v///////////wAA/v/+//7/
/v/+//7//v/+//7//v/+/////f/9//3//f/9//3//f/9//7//f/8//z/+v/6//r/+f/7
//v/+//7//r/+v/6//r/+P/4//j/+P/2//b/9f/1//X/9f/1//X/9f/0//T/9P/1//X/
9P/0//L/8v/y//L/8v/y//L/8v/y//L/8v/y//D/8P/w/+//7//v/+//7v/u/+7/7v/u
/+3/7f/t/+3/7f/t/+z/7P/s/+z/7P/s/+z/7P/s/+z/7P/s/+z/7P/u/+7/7//x//L/
8//0//X/9v/3//j/+f/5//r/+//8//3//v/+//7/AAD///z/+v/2//T/8//x//H/7v/u
/+v/6f/p/+j/5//j/+D/3//f/+D/4f/i/+P/5P/l/+X/5f/j/+L/4v/i/+T/4//j/+P/
4v/i/+P/4//j/+P/4//j/+T/5P/k/+T/5P/l/+X/5//p//D///8SACgAQgBSAFgAXwBj
AFMAQgBEAEEAIQDu/7b/gv9E//3+yP6t/pf+mv66/uP+Df80/1z/gP+a/6n/tP+//8z/
1//e/+b/7f/w//P/9f/2//b/+P/6//z//v///wAAAgAEAAYABgAHAAgACQAKAAsADAAN
AA4ADwAPAA8AEAASABIAEgASABMAFQAVABYAFgAWABcAGAAZABwAHAAdAB4AHgAeAB4A
HgAhACEAIwAjACEAIgAjACQAJQAlACcAJwApACkAKgAqACgAKQArACsALAAsAC0ALgAv
AC8ALwAwAC8AMAAxADEAMgAzADMAMgAyADMANAA0ADQANAA0ADQAMQAxADAALwAuAC0A
LAArACoAKQAoACUAIgAgAB4AHAAaABgAFAASAA8ADQALAAkACQAHAAYABQADAAMAAQAA
AAEAAAD///7//f/8//z//P/6//n/+f/5//n/+f/4//f/9//3//f/9//1//T/9P/1//X/
9P/z//P/8//z//P/8//z//P/8//z//P/8v/y//L/8v/y//L/8v/y//L/8v/y//T/9P/0
//T/8v/z//P/9P/0//T/9P/0//L/8v/y//P/8//z//P/9P/0//T/9P/0//T/9P/0//T/
8v/y//L/8//z//P/8//z//H/8f/x//H/8v/x//D/8P/w//D/8P/v/+//7//v/+//7v/u
/+7/7v/u/+7/7v/u/+z/7P/r/+v/7f/t/+3/7f/r/+r/6v/q/+v/6//q/+r/6v/q/+r/
6v/q/+r/6v/q/+r/6v/q/+r/6v/q/+r/6f/p/+n/6f/p/+n/6P/o/+j/5v/m/+b/5v/n
/+f/5//n/+f/5//m/+b/5v/m/+b/5v/m/+b/5v/m/+b/5v/m/+b/6P/o/+n/6//u/+//
8P/x//L/8//0//X/9f/2//f/+P/7//z//P/8//z/+//4//b/9P/y//H/7//v/+z/7P/p
/+f/5//m/+X/4f/e/93/3f/e/9//4P/h/+L/4//j/+P/4//i/+L/4v/i/+H/4f/h/+D/
4P/h/+H/4f/h/+H/4f/k/+T/5P/k/+T/5f/l/+X/6f/y////FAAqAEAAUABWAF8AYwBV
AEQARgBDACUA9v/A/4z/Tv8F/9D+s/6d/p7+vP7p/hH/OP9g/4T/nP+t/7j/xf/Q/93/
5P/s//H/9P/3//n/+v/8//7/AAACAAQABQAGAAgACgAMAAwADQAQABEAEgATABQAFQAW
ABcAFwAXABgAGgAYABgAGAAZABsAGwAcABwAHgAfACAAIQAiACIAIwAkACYAJgAmACYA
JwAnACkAKQApACoAKwAsACsAKwAtAC0ALwAvADAAMAAwADEAMwAzADQANAA1ADYANwA3
ADcAOAA5ADoAOwA7ADwAPQA9ADwAPgA/AEAAQABAAEAAQABAAD8APwA+AD0APAA7ADoA
OQA4ADcANgAzADQAMgAwAC4ALAAqACYAJAAhAB8AHQAbABsAGQAYABcAFwAXABUAFAAT
ABIAEQAQABEAEAAQABAADgANAA0ADQANAA0ADAALAAsACwALAAsACQAIAAgACQAJAAgA
BwAHAAcABwAHAAcABQAFAAUABQAHAAYABgAGAAgACAAIAAgACAAIAAgACAAKAAoACgAK
AAgACQAJAAoACgAKAAoACgAKAAoACgALAAkACQAJAAoACgAKAAoACgAKAAoACgAKAAoA
CgAKAAsACQAJAAkACQAJAAkACQAJAAoACQAIAAgACgAKAAoACQAJAAkACQAJAAgACAAI
AAgACAAIAAgACAAIAAgABwAHAAcABwAHAAcABQAEAAQABAAFAAUABAAEAAQABAAEAAQA
BAAEAAQABAACAAIAAgACAAIAAgACAAEAAQABAAEAAQABAAQAAgACAAIAAgACAAIAAQAB
AAEAAQABAAEAAAAAAAAAAAAAAAAAAAAAAAAAAAAAAAAAAAAAAAIAAgADAAUABgAHAAgA
CQAIAAkACgALAA0ADgAPABAAEQASABIAEgAQAA8ADAAKAAoACAAHAAUAAwAAAAAA/f/7
//v/+v/5//X/8v/x//H/9P/1//b/9//4//n/+f/5//f/9v/2//b/9v/1//X/9f/0//T/
9f/1//P/8//z//P/9P/0//T/9P/2//X/9//3//3/CAAdADIASABcAGYAbgB3AHMAXQBU
AFYAQwAXAOT/tP+A/0D/A//Y/r3+sf7C/uj+E/83/1r/gP+e/7L/v//I/9P/4P/p//L/
9v/7/wAAAwAFAAYABgAIAAoADAAMAA0ADgAQABAAEgASABMAFAAVABYAFwAXABcAFwAX
ABcAFwAYABoAGgAaABoAGwAbABsAHAAcABwAHQAeAB8AHgAeAB8AIAAiACIAIgAiACMA
IwAlACUAIwAkACUAJgAnACcAKQApACkAKQAqACoAKgArAC0ALQAuAC4ALwAwADEAMQAx
ADIAMwA0ADUANQA2ADcANwA2ADYANwA4ADgAOAA4ADgAOAA1ADUANAAzADIAMQAwAC8A
LAArACoAJwAmACQAIgAgAB0AGgAVABIADwANAAsACQAHAAUABAADAP/////9//z//f/8
//v/+v/3//b/9v/2//b/9f/1//X/9f/1//T/8//x//H/8f/x//P/8v/y//P/8//y//H/
8f/x//H/8f/x//H/8f/x//H/8f/w//D/8P/y//L/8v/y//L/8v/y//L/8v/y//L/8v/y
//P/8//0//T/9P/0//T/9P/0//T/9f/1//X/9f/2//T/9P/0//T/9P/0//T/9P/2//b/
9v/3//X/9f/1//X/9f/1//X/9f/2//X/9P/0//T/9P/0//P/8f/x//H/8f/y//L/8v/y
//D/8P/w//D/8P/w/+//7//v/+//7//v/+//7v/u/+7/7//v/+7/7v/s/+z/7P/s/+z/
7P/s/+z/7P/s/+z/7P/q/+r/6v/p/+v/6//r/+v/6//q/+r/6v/q/+r/6f/o/+n/6f/p
/+n/6f/p/+n/6f/o/+j/6P/o/+j/6f/p/+n/6f/p/+n/6P/o/+j/6P/o/+j/6P/o/+j/
6P/o/+j/6P/o/+r/6v/r/+3/7v/v//D/8f/w//H/8v/z//X/9v/3//j/9//4//j/+P/6
//n/9v/0//D/7v/t/+v/6//o/+j/5f/l/+X/5P/j/9//3P/b/9v/3v/f/+D/4f/i/+P/
4//j/+P/4v/i/+L/5P/j/+P/4//i/+L/4//j/+P/4//j/+P/5f/m/+f/6P/q/+n/6//t
//H/+v8JACAAOABOAFoAXgBnAGUAUQBGAEoAPQAXAOL/rP96/zz/9/7M/rH+of6q/tD+
+/4j/0j/bv+Q/6b/s/++/8n/1P/f/+b/7v/z//b/+f/7//z//v8AAAIABAAEAAUABgAI
AAoADAAMAA0AEAARABIAEwAUABUAFgAXABcAFwAYABoAGAAYABgAGQAbABsAHAAcAB4A
HwAgACEAIgAiACMAJAAkACQAJAAkACMAIwAlACUAJQAmACcAKAAnACcAKQApACsAKwAs
ACwAKgArAC0ALQAuAC4ALwAwADEAMQAxADIAMwA0ADUANQA0ADUANQA0ADQANQA2ADYA
NgA2ADYANgAzADMAMgAxADAALwAuAC0ALgAtACwAKQAqACgAJgAkACQAIgAeABwAGQAX
ABUAEwARAA8ADgANAAsACwAJAAgACQAIAAcABgAHAAYABgAGAAQAAwADAAMAAwADAAIA
AQABAAEAAQABAAEAAAAAAAEA///+//3//f/9//3//f/9//3//f/9//3//f/8//z//P/8
//z//P/8//z//P/8//z//v/+//7//v/+//////8AAP7//v/+//7//v/+//7////9//3/
/f/+/wAAAAAAAAAA/v/+//7//v/+//7//v///////////////f/9//3//f/+//3//P/8
//z//P/8//v/+//7//v/+//6//r/+v/6//j/+P/4//j/+P/4//f/9//1//X/9f/1//X/
9P/0//T/9f/1//T/9P/0//T/9P/0//L/8v/y//L/8v/y//L/8v/w//D/8P/v/+//7//v
/+//7//u/+7/7v/u/+7/7f/s/+v/6//r/+v/6//r/+v/6//q/+n/6f/p/+f/5//n/+j/
5v/m/+b/5v/l/+X/5v/m/+X/5f/m/+b/5v/m/+b/4//j/+P/4//l/+X/5P/k/+T/5P/k
/+T/5P/k/+T/5P/k/+T/5P/k/+b/5v/n/+n/6v/r/+z/7f/u/+//8P/x//P/9P/1//b/
+f/6//r/+v/8//v/+P/2//L/8P/v/+3/7f/q/+r/5//j/+P/4v/h/9z/2P/W/9X/2P/Z
/9r/2//c/93/3f/d/93/3P/c/9z/3P/b/9v/2//c/9z/3f/d/9v/2//b/9v/3P/c/9z/
3P/e/9//3//h/+f/8P8DABoAMgBGAE4AVABbAFUAPwA6ADoAJQD5/8T/kP9Y/xT/1f60
/pv+jf6i/sz+9/4f/0b/bP+K/57/qf+0/8H/zv/V/97/5P/n/+r/7f/v//D/8v/0//b/
+P/4//n/+v/8/wAAAgACAAMABAAFAAYABwAIAAkACgALAAsACwAMAA4ADgAOAA4ADwAR
ABEAEgASABQAFQAWABcAGAAYABkAGgAaABoAGgAaABsAGwAdAB0AHQAeAB8AIAAhACEA
IwAjACMAIwAkACQAJAAlACcAJwAoACgAKQAqACsAKwArACwALQAuAC8ALwAwADEAMQAw
ADAAMQAyADIAMgAyADIAMgAxADEAMAAvAC4ALQAsACsAKgApACgAJQAkACIAIAAeABwA
GgAWABQAEQAPAA0ACwAJAAcABgAFAAMAAwABAAAA///+//3//P/7//r/+v/6//r/+f/5
//n/+f/5//j/9//3//f/9//3//f/9v/2//f/9//2//X/9f/1//X/9f/1//X/9f/1//X/
9f/0//T/9P/0//T/9P/0//T/9P/0//T/9P/0//T/9P/0//X/9f/2//b/9v/2//b/9v/2
//b/9//3//f/9//4//j/+P/4//j/+P/4//j/+P/4//j/+P/5//n/+f/5//n/+f/5//n/
+f/4//f/9v/2//j/+P/4//f/9//3//f/9//2//b/9v/2//T/9P/0//T/9P/0//P/8//z
//P/8//z//X/9P/0//T/8//z//L/8v/y//L/8v/y//L/8v/y//L/8v/y//L/8v/y//L/
8v/x//H/8f/x//H/8f/w//D/8P/w//D/7//u/+//7//v/+//7//v/+//7//u/+3/7f/t
/+//7//v//D/8P/w//D/8P/v/+//8P/w//H/7//w/+7/7v/u/+7/7//v/+//7//v/+//
7v/u/+7/7v/u/+7/7v/u/+7/7v/u/+7/7v/u//L/8v/z//X/9v/3//j/+f/6//v//P/9
//3//v///wAAAwAEAAQABAACAAEA/v/8//j/9v/1//P/8//w//D/7f/r/+v/6v/p/+X/
4v/h/+H/4//l/+f/6f/q/+v/6//r/+v/6v/q/+r/6P/n/+f/5//o/+j/6f/p/+n/6f/p
/+n/6v/q/+r/6v/q/+3/7f/v//f/BgAZADAARgBWAFwAYgBpAFsASQBIAEQAJwD5/8b/
kv9Y/xD/2f66/qP+of6+/uj+E/85/17/hP+g/7D/u//E/9H/3v/l/+z/8v/3//r//f//
/wAAAgAEAAYACAAIAAkACgAMAAwADgAOAA8AEgATABQAFQAUABUAFgAXABcAFwAYABoA
GgAaABoAGwAdAB0AHgAeACAAIQAiACMAJAAkACUAJgAoACgAKAAoACkAKQArACsAKwAs
AC0ALgAvAC8AMQAxADEAMQAyADIAMgAzADUANQA4ADgAOQA6ADsAOwA7ADwAPQA+AD8A
PwBCAEMAQwBCAEIAQwBEAEQARABEAEQARABFAEUARABDAEIAQQBAAD8APgA9ADwAOQA4
ADYANAAyADIAMAAsACoAKQAnACUAIwAkACMAIwAjACMAIwAhACAAIQAgAB8AHgAdABwA
HAAcAB4AHQAdAB0AHQAdABwAGwAbABsAGwAbABsAGgAaABsAGQAYABcAFwAZABkAGQAZ
ABkAGQAZABkAGwAaABoAGgAaABoAGgAaABwAHAAcABwAHgAeAB4AHgAeAB8AHwAgACAA
IAAgACAAIgAiACIAIwAjACMAIwAkACUAJgAnACgAKgAqACoAKgAqACoAKgArACsAKwAr
ACsALQAtAC0ALQAuAC0ALAAsAC4ALgAuAC0ALQAtAC0ALQAsACwALAAsACoAKgAqACoA
KgAqACkAKQArACsAKwArACkAKAAoACgAJwAnACYAJgAmACYAJgAmACYAJgAmACYAJgAm
ACYAJgAkACQAJAAjACMAIwAjACMAIwAiACIAIgAiACIAIQAgAB8AHwAfAB8AIQAgAB4A
HgAeAB4AHQAdAB0AHQAbABsAGgAaABoAGgAaABoAGAAYABgAGAAYABgAGAAYABoAGgAb
AB0AHgAfACAAIQAgACEAIgAjACEAIgAjACQAJQAmACYAJgAmACUAIgAgAB4AHAAbABkA
FwAUABQAEQAPAA8ADgANAAkABgAFAAUABgAHAAgACQAKAAsACwALAAkACAAIAAgACAAH
AAcABwAGAAYABwAHAAcABwAHAAcABgAGAAYABgAIAAcABwAJAA0AFAAhADYASgBgAHAA
eACDAI0AfwBoAGYAZQBJABoA5v+4/4b/Rf8M/+X+zf7K/uD+Cf8x/1T/eP+c/7j/yf/S
/9v/5v/x//r/AgAJAA4AEQATABQAFgAYABoAHAAcAB0AHgAgACEAIgAhACEAIgAjACQA
JQAkACUAJgAnACUAJQAmACgAJgAmACYAJwApACkAKgAqACoAKwAsAC0ALAAsAC0ALgAu
AC4ALgAuAC8ALwAxADEAMQAyADMANAA1ADUANwA3ADcANwA4ADgAOAA5ADsAOwA8ADwA
PQA+AEAAQQBCAEQAQwBEAEUARQBIAEkASQBIAEoASwBMAEwATABMAEwATABLAEsASgBJ
AEgARwBGAEUARgBFAEQAQQA+ADwAOgA4ADQAMgAuACwAJwAlACMAIQAeABsAGQAXABMA
EwARABAADQAMAAsACgAJAAgACAAIAAYABQAFAAUAAwADAAIAAQABAAEAAQABAP///v/+
///////+//3//f/7//v/+//7//n/+f/5//n/+f/4//j/+P/4//j/+P/4//j/+P/4//j/
+P/4//j/+P/2//f/9//4//j/+P/4//j/+v/6//r/+//5//n/+f/6//z//P/8//z/+v/6
//r/+v/8//z//P/9//v/+//7//v//f/9//3//f/8//v/+v/6//r/+v/6//n/+f/5//n/
+f/4//j/+P/4//j/+P/4//j/+P/4//f/9//1//X/9f/1//X/9P/0//T/9f/1//T/9P/0
//T/9P/0//T/9P/0//T/8v/y//L/8v/y//L/8v/x//H/8f/x//H/8//y//L/8v/y//L/
8f/w//H/8f/x//H/8f/x//H/8v/w//D/8P/w/+//7//v/+//8f/x//D/8P/w//D/8P/w
//D/8P/w//D/8P/w//D/8P/y//L/8//1//b/9//4//n/+v/7//z//f/9//7///8AAAEA
AgACAAIABAADAAAA/v/8//r/+f/3//X/8v/y/+//7//v/+7/7f/r/+j/5//n/+j/6f/q
/+v/7P/t/+3/7f/v/+7/7v/u/+7/7f/t/+3/7P/s/+3/7f/t/+3/7f/t/+7/7v/u/+7/
7v/v/+//8f/z//z/CQAcADIASgBcAGQAbQB1AGcAVABSAE8AMwACAMz/nP9k/yH/6P7J
/rP+rv7I/vP+Hf9C/2b/jv+q/7v/xv/P/9r/5f/u//j//f8CAAUABwAIAAgACgAMAA4A
EAARABIAFAAWABgAGAAZABoAGwAcAB0AHgAfACAAIQAhACEAIgAkACQAJAAkACUAJwAn
ACgAKAAoACkAKgArAC4ALgAvADAAMAAwADAAMAAxADEAMwAzADMANAA1ADYANwA3ADkA
OQA7ADsAPAA8ADwAPQA/AD8AQABAAEEAQgBDAEMAQwBEAEUARgBHAEcASgBLAEsASgBK
AEsATABMAEwATABMAEwASwBLAEoASQBKAEkASABHAEYARQBEAEEAQAA+ADwAOgA4ADYA
MgAwAC0AKwApACcAJQAjACIAIQAdAB0AGwAaABcAFgAVABQAEQAQABAAEAAQAA8ADwAP
AA8ADwAOAA0ADQANAA0ADQANAAwADAANAA0ADAALAAsADQANAA0ADQANAA0ADQANAA0A
DAAMAAwADgAOAA4ADgAOAA4ADgAOABAAEAAQABAAEAARABEAEgASABIAEgASABQAFAAU
ABUAFQAVABUAFgAWABYAFgAWABYAFgAWABYAFgAWABYAFwAZABkAGQAZABkAGQAZABkA
GgAZAA==
         </WaveFormData>
      </LeadData>
      <LeadData>
         <LeadByteCountTotal>10000</LeadByteCountTotal>
         <LeadTimeOffset>0</LeadTimeOffset>
         <LeadSampleCountTotal>5000</LeadSampleCountTotal>
         <LeadAmplitudeUnitsPerBit>4.88</LeadAmplitudeUnitsPerBit>
         <LeadAmplitudeUnits>��V</LeadAmplitudeUnits>
         <LeadHighLimit>2147483647</LeadHighLimit>
         <LeadLowLimit>268435456</LeadLowLimit>
         <LeadID>V3</LeadID>
         <LeadOffsetFirstSample>0</LeadOffsetFirstSample>
         <FirstSampleBaseline>0</FirstSampleBaseline>
         <LeadSampleSize>2</LeadSampleSize>
         <LeadOff>FALSE</LeadOff>
         <BaselineSway>FALSE</BaselineSway>
         <ExcessiveACNoise>FALSE</ExcessiveACNoise>
         <MuscleNoise>FALSE</MuscleNoise>
         <LeadDataCRC32>2305742777</LeadDataCRC32>
         <WaveFormData>
8P/w//D/8P/w//D/8P/w//D/8P/w//D/8P/w//D/8P/u/+7/7v/u/+7/7v/u/+7/7v/u
/+7/7v/u/+7/7v/u/+z/7P/s/+z/6v/q/+r/6v/q/+r/6v/q/+r/6v/q/+r/6P/o/+j/
6P/o/+j/6P/o/+f/5v/l/+T/5P/k/+T/5P/k/+T/5P/k/+T/5P/k/+T/5P/k/+T/5P/i
/+L/4v/i/+L/4v/i/+L/4v/i/+L/4v/i/+L/4v/i/+L/4v/i/+L/4v/i/+L/4v/k/+T/
5P/k/+L/4v/i/+L/4v/i/+H/4f/h/+H/4f/h/+P/4//j/+P/4//j/+X/5f/m/+f/6f/p
/+r/6//s/+3/7P/s/+z/7P/u/+7/7//w//H/8f/y//L/8v/y//D/7//u/+3/7P/r/+r/
6f/o/+X/5f/k/+P/4P/d/9r/2f/Z/9z/3P/c/9z/4P/g/+D/3v/b/9v/2//a/9r/2v/Z
/9n/2//b/9v/2//Z/9n/2f/a/9r/2v/a/9v/3f/c/93/4f/m//P/BAAWACwAQgBaAHcA
iQCTAKcAxgDQALcAgwBPABgAwf9k/xr/2v62/sP+7P4V/zr/X/+B/5v/qv+z/7v/xP/M
/9T/2f/e/+D/4f/i/+T/5v/o/+j/6f/p/+r/6//s/+7/7//w//H/8v/x//P/9P/0//X/
9f/2//f/+f/6//v//P/9//3//f/9//////8AAAAAAQABAAIAAwACAAQABAAFAAYABwAH
AAgACAAKAAoACwAMAA0ADgAPABAAEAARABIAEwAUABQAFQAUABYAFwAYABkAGgAbAB0A
HgAfACAAIQAjACQAJQAmACUAJgAnACgAKQAqACoAKgArACsAKwArACkAKQApACkAKAAn
ACYAJgAlACQAIQAgAB4AHAAaABcAFgATABAADQALAAgABQAEAAQAAQAAAP7////+//z/
+//6//n/+P/4//n/+f/5//n/+f/5//j/+P/2//b/9v/1//f/9//3//b/9v/2//b/9v/1
//X/9f/1//X/9P/0//T/9P/0//T/9P/2//b/9v/2//X/9f/2//b/+P/4//j/+P/4//j/
+P/4//r/+v/6//r/+P/4//j/+P/5//n/+f/5//v/+v/6//v/+//7//v/+//7//v/+//7
//v//P/8//z//P/8//z//P/5//n/+f/5//n/+f/5//n/+//6//r/+v/6//r/+v/6//n/
+f/5//n/+P/4//j/9//3//f/9v/2//j/+P/4//j/+P/3//f/9//4//j/9//3//f/9//2
//b/9v/2//b/9v/2//b/9v/1//X/9f/1//X/9//3//f/9//2//b/+P/4//j/+P/4//j/
9v/2//b/9v/4//j/+P/3//f/9//3//f/9//3//f/9//5//n/+f/7//v//P/9//////8A
AAEAAgADAAQABAAEAAYABgAGAAcACAAJAAkACgAKAAoACgAIAAcABgAFAAQAAwACAAEA
AAD9//3//P/7//j/9v/0//T/9f/2//b/9v/4//r/+v/6//j/9//3//f/9v/2//b/9f/1
//X/9f/1//f/9//3//f/+P/4//j/+P/3//v/+v/7////CAAXACYAOgBQAGoAiAClALMA
uQDTAPAA8ADJAJcAaQAsANH/dv8o/+r+1v7r/hT/Of9c/3//o/+9/8r/0//Z/+L/7P/0
//n//P/+////AAACAAQABgAGAAcABwAIAAkACgAMAA0ADgAPABAAEQATABQAFAAVABUA
FgAXABcAGAAZABoAGQAZABkAGQAbABsAHAAcAB0AHQAeAB8AIAAiACIAIwAkACUAJQAm
ACQAJgAmACcAKQArAC0ALwAwADAAMQAyADMANAA0ADUANgA4ADkAOgA9AD4APwBBAEAA
QQBCAEMARwBIAEkASgBLAEwATQBOAE0ATgBOAE4AUABRAFIAUwBSAFEAUABPAFAATwBO
AE4ASwBKAEcARgBEAEIAQAA9ADgANQAyAC8ALwAsACkAKAAkACEAIAAeAB8AHgAcABsA
GgAZABgAGAAXABcAFwAXABcAFwAWABYAFgAWABYAFQAVABUAFQAUABYAFgAWABYAEwAT
ABMAEwATABIAEgASABQAFAAUABQAFAAUABQAFAARABEAEgASABQAFAAUABQAEgASABIA
EgASABIAEgASABQAFAAUABQAEwATABMAEwAVABQAFAAVABUAFQAVABUAFQAVABUAFQAT
ABQAFAAUABQAFAAUABQAEwATABMAEwARABEAEQARAA8ADgAOAA4ADgAOAA4ADgANAA0A
DQANAA4ADgAOAA0ACwALAAoACgAMAAwADAAMAAoACQAJAAkACgAKAAkACQAHAAcABgAG
AAgACAAIAAgABgAGAAYABQAFAAYABAAEAAQABAAEAAQABAAEAAQABAAEAAMAAQABAAEA
AQABAAEAAQABAAEAAQABAAMAAwAEAAUABwAFAAYABwAIAAsADAAMAAwADAAMAAwADQAM
AA0ADQAOABAAEAAQAA4ADQAMAAsACgAHAAYABQAEAAEAAQAAAP///v/8//r/+v/5//r/
+v/6//r//P/8//z/+P/3//f/9//2//b/9v/1//X/9f/1//X/9f/1//X/9f/2//b/9v/2
//f/9//2//f/+f/8/wUAFAAkADYAUABoAIcApwC5AL8A1ADyAPcA1wClAHYAOwDg/3z/
Kv/o/tH+5P4J/y7/U/93/5n/tv/F/8//1P/e/+j/8f/2//j/+v/8////AgAEAAQABQAF
AAYABwAIAAoACwAMAA0ADgAPABEAEgASABMAEwAUABUAEwAUABUAFgAZABkAGQAZABkA
GQAaABoAGwAbABwAHQAcAB4AHgAfACAAIQAhACIAIgAkACQAJQAmACcAKAApACoAKgAr
ACwALQAuAC4ALwAwADIAMwA0ADUANgA3ADkAOgA7ADwAPQA/AEAAQQBCAEMARABFAEYA
RwBIAEgASABJAEkASQBJAEcARwBHAEcARABDAEIAQgBBAEAAPQA8ADoAOAA2ADMAMAAt
ACoAJwAjACAAHQAcABoAFwAWABQAEwASABAADwAMAAsACgAKAAsACwALAAsACQAJAAgA
CAAIAAgACAAHAAcABwAHAAYABgAGAAYABgAFAAUABQAFAAUABAAEAAQAAgACAAIAAgAC
AAIAAgACAAEAAQACAAIAAgACAAIAAgACAAIAAgACAAIAAgACAAIAAgACAAIAAgADAAMA
AwADAAMAAgACAAMABQAFAAUABQADAAMAAwADAAUABgAGAAYABAAEAAQABAAFAAUABQAF
AAUABQAFAAUABQAEAAQABAACAAIAAgACAAEAAQABAAEAAAAAAAAA/////////v/+//7/
/v/+//7//v/9//3//f/8//z/+//7//3//f/8//z/+v/6//r/+v/8//z//P/7//n/+f/7
//r/+v/6//r/+v/4//j/+P/4//j/+P/4//f/9//3//f/9//3//f/9//3//f/9//3//n/
9//4//n/+//9//7///8AAP//AAAAAAAAAgACAAIAAwACAAMAAwAEAAQABAAEAAIAAwAC
AAEAAAD9//z/+//6//n/+f/4//f/9P/y//D/8P/v//D/8P/w//L/9P/0//T/8P/v/+//
7//u/+7/7v/t/+3/7f/t/+3/7f/t/+3/7f/u/+7/7v/u/+3/7f/w/+//7//y//v/CAAa
ADAARgBeAHsAmQCpALUA0ADwAPMAzQCVAGQAIwDA/2D/Fv/Y/sH+2v4H/yz/T/91/5f/
rv+7/8X/zP/U/9z/5f/q/+7/7//w//L/9P/2//b/9//3//j/+f/6//z/+//8//3//v//
/wEAAgACAAMAAwAEAAUABwAIAAkACgALAAsACwALAA0ADQAOAA4ADQANAA4ADwAQABIA
EgATABIAEwATABQAFAAWABYAFwAYABkAGgAbABwAHAAdAB4AHwAgACAAIQAiACQAJQAm
ACcAKAApACsALAAtAC4ALwAvADAAMQAyADMANAA1ADYANwA4ADgAOAA3ADcANwA3ADcA
NwA3ADcANAAzADIAMgAxADAALQAsACoAKAAmACMAHgAbABgAFQATABAADQAMAAoABwAG
AAQABQAEAAIAAQAAAP///v/+//v/+//7//v/+//7//r/+v/4//j/+P/3//n/+f/5//j/
9v/2//b/9v/1//X/9f/1//X/9P/0//T/9P/0//T/9P/0//T/9P/0//P/8//0//T/9P/0
//T/9P/0//T/9P/0//T/9P/0//T/9P/0//T/9P/z//P/8//z//P/8v/y//P/8//z//P/
8//z//P/8//z//H/8v/y//L/8v/y//L/8v/x//H/8f/x//P/8//z//P/8f/w//D/8P/w
//D/8P/w/+//7//v/+//7v/u/+7/7f/t/+3/7P/s/+r/6v/q/+r/7P/r/+v/6//q/+r/
6f/p/+n/6f/o/+j/5v/m/+b/5v/m/+b/5v/l/+X/5f/l/+X/5//n/+X/5v/k/+T/5P/k
/+T/5P/k/+T/5P/k/+T/4//j/+P/4//j/+P/4//j/+P/4//j/+P/5f/j/+T/5f/n/+n/
6v/r/+z/6//s/+z/7P/u/+7/7v/v//D/8f/x//L/8v/y//L/8P/t/+z/6//q/+v/6v/p
/+j/5f/l/+T/4//g/97/3P/c/93/3v/e/97/3P/e/97/3v/c/9v/2//b/9r/2v/a/9n/
2f/Z/9n/2f/b/9v/2//b/9z/3P/c/9z/3f/d/97/3//f/+T/6//6/wwAIAA6AFAAbQCH
AJUAowDCAN4A2QCvAHcARAD9/5r/Qv/8/sL+sf7O/vv+IP9D/2v/i/+g/63/tf+8/8T/
zv/T/9j/3P/d/97/4P/i/+T/5P/l/+X/5v/n/+j/6v/p/+r/6//s/+3/7//w//D/8//z
//T/9f/z//T/9f/2//n/+f/5//n/+//7//z//P/9//3//v////7/AAAAAAEAAgADAAMA
BAAEAAYABgAHAAgACQAKAAsADAAMAA0ADgAPABAAEAARABIAFAAVABYAFwAYABkAGwAc
AB0AHgAfACEAIgAjACQAJQAmACcAKAAnACgAKAAoACsAKwArACsAKQApACkAKQAoACcA
JgAmACUAJAAhACAAHgAcABoAFwAUABEADgALAAkABgADAAIAAAD9//z/+v/7//r/+P/3
//b/9f/0//T/8//z//P/8//z//P/8v/y//L/8v/y//H/8f/x//H/8P/w//D/8P/w/+3/
7f/t/+3/7//u/+7/7v/s/+z/7P/s/+7/7v/u/+7/7f/t/+7/7v/u/+7/7v/u/+z/7P/s
/+z/7P/s/+z/7P/s/+z/7P/s/+3/7f/t/+3/7f/s/+z/7f/t/+3/7f/t/+3/7f/t/+3/
6//s/+z/7P/q/+r/6v/q/+n/6f/p/+n/6f/p/+n/6f/p/+j/6P/o/+j/6P/o/+j/5//n
/+f/5//m/+b/5v/l/+X/5f/k/+T/5P/k/+T/5P/k/+P/4//j/+L/4v/h/+H/4f/h/+D/
4P/g/+D/4P/g/+D/4P/g/9//3//f/9//3//f/9//3//f/97/3v/g/+D/3v/e/97/3v/e
/97/3v/e/97/3v/e/93/3f/d/93/3f/d/93/3f/d/93/3f/d/9//3//g/+H/4//j/+T/
5f/m/+n/6v/q/+r/7P/s/+z/7f/s/+3/7f/u/+7/7v/u/+z/6//q/+n/6P/n/+b/5f/k
/+H/4f/g/9//2v/Y/9b/1v/X/9j/2P/Y/9r/3P/c/9z/2v/Z/9n/2f/Y/9j/2P/X/9X/
1f/V/9X/1//X/9f/1//Y/9j/2P/Y/9n/2f/a/9n/2//g/+n/9v8IABwANABKAGcAgQCP
AJ0AuADWANEAqQBxAD4A/f+c/0T/AP/E/rP+zv77/iD/Q/9p/4v/oP+r/7X/vP/E/8z/
0//Y/9z/3f/e/+D/4v/k/+T/5f/l/+b/5//o/+r/6f/q/+v/7P/t/+//8P/w//P/8//0
//X/9f/2//f/+P/5//n/+f/5//3//f/+//7//////wAAAQAAAAIAAgADAAQABQAFAAYA
BgAIAAgACQAKAAsADAANAA4ADgAPABAAEQASABIAEwAUABYAFwAYABkAGgAbAB0AHgAf
ACAAIQAjACQAJQAmACcAKAApACoAKwAsACwALAAvAC8ALwAvAC8ALwAvAC8ALgAtACwA
LAArACoAJwAmACYAJAAiAB8AHgAbABgAFQATABAADQAMAAwACQAIAAYABwAGAAQAAwAE
AAMAAgACAAMAAwADAAMAAwADAAIAAgAEAAQABAADAAUABQAFAAQAAgACAAIAAgABAAEA
AQABAAEAAAAAAAAA/v/+//7//v/+//7//v/+//////8AAAAA/v/+//7//v8AAAAAAAAA
AP7//v/+//7//v/+//7//v8BAAEAAQABAP///v/+////////////////////////////
AAAAAAAAAAAAAAAAAAD9//3//f/9//3//f/9//3////+//7//v/+//7//v/+//3//f/9
//3//P/8//z/+//7//v/+v/6//r/+v/6//r/+v/5//n/+f/4//j/9//3//n/+f/4//j/
+P/4//j/+P/2//b/9v/1//X/9f/1//X/9f/1//X/9f/4//j/9v/2//j/+P/4//j/9v/2
//b/9v/2//b/9v/1//X/9f/1//X/9f/1//X/9f/1//X/9f/3//f/+P/5//v//f/+////
AAD//wAAAAAAAAIAAgACAAMABAAFAAUABgAGAAYABgAEAAMAAgABAAAA///+//3//P/5
//n/+P/3//T/8v/w//D/8//0//T/9P/0//b/9v/2//T/8//z//P/8v/y//L/8f/x//H/
8f/x//H/8f/x//H/9P/0//T/9P/1//f/9v/3//f/AAAPACAAMgBKAGQAgACfALEAuwDT
APQA+gDXAKMAcwA6AOP/gv8w//D+zv7d/gj/L/9S/3X/l/+x/8D/yf/P/9j/4v/q/+//
8v/0//f/+P/6//z//v/+//////8AAAEAAgAEAAUABgAHAAgACQALAAwADAALAAsADAAN
AA0ADgAPABAAEQARABEAEQATABMAFAAUABUAFQAWABcAFgAYABgAGQAaABsAGwAcABwA
HgAeAB8AIAAhACIAIwAmACYAJwAoACcAKAAoACkALAAuAC8AMAAxADIAMwA1ADQANQA2
ADcAOwA8AD0APgA/AEAAQQBCAEMARABEAEQARQBFAEUARQBEAEMAQgBBAEIAQQBAAEAA
PQA8ADkAOAA0ADIAMAAtACgAJQAiAB8AHQAaABcAFgAUABEAEAAOAA0ADAAKAAkACgAJ
AAgACAAFAAUABQAFAAUABQAEAAQABAAEAAQAAwABAAEAAQAAAAIAAgACAAIAAQABAAEA
AQABAAAAAAAAAP7//v/+//7//v/+//7//v//////AAAAAAAAAAAAAAAA/v/+//7//v/+
//7//v/+/wAAAAAAAAAA//////////8BAAAAAAABAP///////////////////////wAA
AAAAAAAAAAAAAAAA/////////////////////////v/+//7//v/+//7//v/7//v/+//7
//z//P/8//v/+//7//r/+v/4//j/+P/4//j/9//3//f/9v/2//X/9f/1//X/9P/0//T/
9P/0//T/9P/0//T/8//z//P/8//z//H/8f/x//H/8P/w//D/8P/w//D/8P/v/+//7//v
/+//7//v/+//7//u/+7/7v/u/+7/7v/u/+7/7v/u/+7/7v/t/+//7//v/+//7v/t/+z/
6//t/+3/7f/v/+//8P/x//P/8//0//X/9v/3//j/+P/4//j/+P/4//n/+v/7//v//P/8
//z//P/6//n/+P/3//b/8//y//H/8P/v/+//7v/t/+j/5v/k/+T/5//o/+j/6P/o/+r/
6v/q/+b/5f/l/+X/5P/k/+T/4//j/+P/4//j/+P/4//j/+P/5P/k/+T/5P/n/+f/6P/n
/+n/8P/5/woAHgA0AEoAYgCBAJkAowC3ANoA7gDfAK0AdwBCAPP/jv88//b+xP7D/ur+
Ff84/1n/f/+d/67/uf+//8b/0P/a/9//4v/m/+f/6P/q/+z/8P/w//H/8f/y//P/9P/2
//X/9v/3//j/+f/7//z//P//////AAABAAEAAgADAAQABQAFAAUABQAHAAcACAAIAAkA
CQAKAAsACwAMAAsACwAMAA0ADQAOAA4AEAAQABEAEAARABIAEwAUABQAFQAWABkAGgAa
ABsAGgAcAB0AHgAfACAAIQAjACQAJQAmACcAJwAoACkAKgArACwALQAuAC8AMAAwADAA
MQAxADEAMQAxADEAMQAxAC4ALQAsACwAKwAqACcAJgAmACQAIgAfABwAGQAWABMADwAM
AAkACAAIAAUABAACAAEAAAD+//3//v/9//z//P/5//n/+f/5//f/9//2//b/9v/2//b/
9f/1//X/9f/0//T/9P/0//T/8//z//P/8//z//L/8v/y//D/8P/w//D/8P/w//D/8P/v
/+//8P/w//D/8P/w//D/7v/u/+7/7v/u/+7/7v/u//D/8P/w//D/7//v/+//7//v/+7/
7v/v//H/8f/x//H/7//v/+//7//v//D/8P/w/+7/7v/u/+7/7f/t/+3/7f/t/+3/7f/t
/+3/7P/s/+z/7P/s/+z/7P/r/+v/6//r/+j/6P/o/+f/5//n/+b/5v/m/+b/5v/m/+T/
4//j/+P/4v/i/+H/4f/j/+P/4v/i/+D/4P/g/+D/4P/g/+D/3//f/9//3//f/9//3//f
/9//3v/e/97/3v/e/97/3v/d/93/3f/d/93/3f/d/93/3f/d/93/3f/d/93/3f/e/97/
3P/c/9z/3f/b/9v/3P/c/9v/2//a/9r/2v/a/9r/2v/a/9r/2v/a/9r/2v/Z/9n/2f/Z
/9n/2f/Z/9n/2f/Z/9n/2f/b/9v/3P/d/9//3//g/+H/4v/j/+T/5P/k/+T/5P/k/+X/
6P/p/+n/6v/q/+r/6v/o/+f/5v/l/+T/4//i/+H/4P/b/9v/2v/Z/9X/0v/P/87/0f/S
/9L/0v/S/9T/1P/U/9L/0f/R/9H/0v/S/9L/0f/R/9H/0f/R/9H/0f/R/9H/0v/S/9L/
0v/T/9P/1P/V/9f/3v/p//r/DgAkADwAVgBzAIcAkQCrAMwA1gC9AIcAUQAYAMH/ZP8Y
/9b+rP61/uD+Cf8s/1H/df+P/57/qf+v/7b/wP/I/83/0v/U/9X/1v/Y/9r/3P/c/93/
3f/e/9//4P/i/+H/4v/j/+T/5//p/+r/6v/r/+v/7P/t/+3/7v/v//D/8//z//P/8//1
//X/9v/2//f/9//4//n/+v/8//z//f8AAAEAAQACAAQABgAGAAcACAAJAAoACwAOAA4A
DwAQABEAEgASABMAFAAWABcAGAAZABoAGwAdAB4AHwAgACEAIQAiACMAJAAnACgAKQAq
ACkAKgAqACoAKwArACsAKwArACsAKwArACoAKQAoACgAKQAoACUAJAAiACAAHgAbABoA
FwAUABEADQAKAAcABgAGAAMAAgAAAP///v/8//v//P/7//r/+v/3//f/9//3//X/9f/0
//T/9v/2//b/9f/1//X/9f/0//T/9P/0//T/8//z//P/8//z//L/8v/y//D/8P/w//D/
8P/w//D/8P/x//H/8v/y//L/8v/y//L/8v/y//L/8v/0//T/9P/0//T/9P/0//T/8//z
//P/8//1//T/9P/1//X/9f/1//X/9f/1//X/9f/1//b/9v/2//b/9v/2//b/9//3//f/
9//1//X/9f/1//X/9P/0//T/9P/0//T/9P/1//X/9f/1//T/9P/0//P/8//z//L/8v/y
//L/8v/y//L/8f/x//H/8P/w/+//7//t/+3/7P/s/+7/7v/u/+7/7v/u/+7/7f/t/+3/
7f/t/+3/7f/t/+3/7P/s/+z/7P/s/+z/7P/r/+3/7f/t/+3/6//r/+v/6//r/+v/6//r
/+n/6f/q/+r/6v/q/+r/6//r/+v/7P/s/+v/6//q/+r/6v/q/+r/6v/q/+r/6v/q/+r/
6v/p/+n/6f/p/+n/6f/p/+n/6f/p/+n/6f/r/+v/7P/t/+//7//w//H/8v/z//T/9P/0
//b/9v/2//f/+P/5//n/+v/4//j/+P/2//P/8v/x//D/8f/w/+//7v/r/+v/6v/p/+b/
5P/i/+L/5f/m/+b/5v/k/+b/5v/m/+b/5f/l/+X/5P/k/+T/4//h/+H/4f/h/+P/4//j
/+P/5P/k/+T/5P/n/+n/6v/r//H/+v8HABYALABEAFoAdACPAJ0AqwDFAOIA4gC7AIUA
UwAUALn/YP8W/9r+xP7d/gj/L/9S/3f/l/+t/7r/wf/J/9L/3P/i/+f/7P/u/+//8P/y
//T/9P/0//X/9f/4//n/+v/8//3//v///wAA//8BAAIAAgAFAAUABgAHAAUABgAHAAgA
CQAJAAkACQALAAsADAAMAA0ADQAOAA8ADwAQAA8ADwAOAA8ADwAQABAAEgASABMAFAAV
ABYAFwAaABoAGwAcABsAHAAcAB0AHgAgACEAIgAlACYAJwApACgAKQAqACsALQAuAC8A
MAAxADIAMwA0ADUANgA2ADYANwA3ADcANwA3ADcANwA3ADYANQA0ADQANQA0ADEAMAAw
AC4ALAApACYAIwAgAB0AGwAYABUAFAASAA8ADgAMAA0ADAAKAAkACAAHAAYABgAFAAUA
BQAFAAUABQAEAAQABAAEAAQAAwADAAMAAwACAAIAAgACAAIAAQABAAEAAQABAAAAAAAA
AAAAAAAAAAAAAgACAAIAAgADAAMABAAEAAIAAgACAAIAAgACAAIAAgAEAAQABAAEAAIA
AgACAAIAAwADAAMAAwAFAAQABAAFAAcABwAHAAcABwAHAAcABwAJAAoACgAKAAgACAAI
AAgABwAHAAcABwAHAAcABwAHAAkACAAIAAgACAAIAAgACAAJAAkACQAJAAYABgAGAAUA
BQAFAAQABAAGAAYABgAGAAYABQAFAAUABAAEAAMAAwADAAMAAgACAAIAAgACAAIAAgAC
AAIAAQABAAEAAQABAAEAAQABAAEAAAAAAAAAAAAAAAAAAAD/////////////AQACAAAA
AAAAAAAAAAAAAAAAAAAAAAAAAAD///////////////////////////////8BAAEAAgAD
AAUABQAGAAcACAAJAAoACgAKAAgACAAIAAkADAANAA0ADgAOAA4ADgAMAAsACgAJAAgA
BwAGAAUABAABAAEAAAD///7//P/6//r/+//8//z//P/8//7//v/+//r/+f/5//n/+v/6
//r/+f/3//f/9//3//f/9//3//f/+v/6//r/+v/9//v//P/9////AgALABoAKgBAAFYA
cACPAK8AvQDHAOQAAAH7ANMAnQBuAC8A0v9y/yD/5P7T/uz+F/8+/1//g/+l/7z/yf/R
/9b/3v/m/+3/9P/6//3//v8AAAIAAgACAAMAAwAGAAcACAAKAAkACgALAAwADQAPABAA
EAARABEAEgATABEAEgATABQAFgAXABgAGQAbABsAHAAcABsAGwAcAB0AHgAgACAAIQAi
ACMAIwAkACQAJgAmACcAKAApACoAKwAuAC4ALwAwADEAMgAyADMANAA2ADcAOAA5ADoA
OwA9AD8AQQBDAEUARQBGAEcASABLAEwATQBOAE8AUABQAFAAUwBTAFMAUwBVAFUAVQBV
AFIAUQBQAFAATwBOAEsASgBGAEQAQgA/AD4AOwA4ADUAMgAuACoAKAAkACEAIAAeABsA
GgAYABcAFAATABIAEgAPAA8ADwAPAA0ADQAMAAwADAAMAAwACwALAAsACwAKAAgACAAI
AAgACAAJAAoACwANAAwADAAMAAwADAAMAAwACgAKAAoACgALAAsADAAMAAoACgAKAAoA
DAAMAAwADAAMAAwADAAMAA4ADgAOAA4ADwAPAA8ADwAPAA4ADgAPAA8ADwAPAA8ADQAN
AA0ADQANAA4ADgAOAA4ADgAOAA4ADwAPAA8ADwANAA0ADQANAA0ADAAMAAwADAAMAAwA
DAALAAsACwALAAoACgAKAAkACQAJAAgACAAHAAYABQAEAAQAAwADAAMAAgACAAEAAQAD
AAMAAgACAAIAAgACAAIABAAEAAQAAwADAAMAAwADAAMAAwADAAMAAgACAAIAAgACAAIA
AgABAAEAAQABAAEA////////AAAAAAAAAAAAAAAAAAAAAAAAAAAAAAAA////////////
////////////////////AQABAAIAAwAFAAUABgAHAAgACQAKAAoACgAKAAoACgALAAwA
DQANAA4AEAAQABAADgANAAwACwAKAAcABgAFAAQAAwADAAIAAQAAAP7//P/8//v//P/8
//z//v8AAAAAAAD+//3//f/9//z//P/8//v/+//7//v/+//7//v/+//7//z//P/8//z/
/f/9//7///8BAAQACwAaACoAQABaAHIAkQCxAL8AywDmAAYBBQHjAK0AfAA9ANz/fP8u
/+z+1/7y/h//Rv9p/4//s//K/9n/4f/q//T//P8FAAwAEgAUABYAGQAcAB8AIAAiACMA
JQAnACkALAAvADAAMQAyADUANwA4ADgAOQA5ADoAOwA9AD4APwBAAD8APwA/AD8AQwBD
AEQARABFAEUARgBHAEYASABIAEkASABJAEkASgBKAEwATABNAE4ATwBQAFEAUgBSAFMA
VABVAFYAVgBXAFoAXABdAF4AXQBeAF8AYQBiAGMAZABlAGcAaABpAGoAbQBuAG8AcABv
AHAAcABwAHMAcwBzAHMAcwBzAHMAcwByAHEAcABwAG8AbgBrAGoAaABmAGQAYQBeAFsA
WABVAFMAUABNAEwASABFAEQAQgA/AD4APAA7ADoAOQA4ADgANQA1ADUANQA1ADUANAA0
ADQANAA0ADMAMwAzADMAMgAwADAAMAAwADEAMQAxADEAMQAwADAAMAAuAC4ALgAuAC4A
LgAuAC4ALQAtAC4ALgAsACwALAAsAC4ALgAuAC4ALgAuAC4ALgAuAC4ALgAuAC8ALwAv
AC8AMQAwADAAMQAxADEAMQAxADEAMQAxADEALwAwADAAMAAyADIAMgAyADMAMwAzADMA
MwAzAA==
         </WaveFormData>
      </LeadData>
      <LeadData>
         <LeadByteCountTotal>10000</LeadByteCountTotal>
         <LeadTimeOffset>0</LeadTimeOffset>
         <LeadSampleCountTotal>5000</LeadSampleCountTotal>
         <LeadAmplitudeUnitsPerBit>4.88</LeadAmplitudeUnitsPerBit>
         <LeadAmplitudeUnits>��V</LeadAmplitudeUnits>
         <LeadHighLimit>2147483647</LeadHighLimit>
         <LeadLowLimit>268435456</LeadLowLimit>
         <LeadID>V4</LeadID>
         <LeadOffsetFirstSample>0</LeadOffsetFirstSample>
         <FirstSampleBaseline>0</FirstSampleBaseline>
         <LeadSampleSize>2</LeadSampleSize>
         <LeadOff>FALSE</LeadOff>
         <BaselineSway>FALSE</BaselineSway>
         <ExcessiveACNoise>FALSE</ExcessiveACNoise>
         <MuscleNoise>FALSE</MuscleNoise>
         <LeadDataCRC32>3122433221</LeadDataCRC32>
         <WaveFormData>
9v/2//b/9v/0//T/9P/0//T/9P/0//T/9P/0//T/9P/y//L/8v/y//L/8v/y//L/8P/w
//D/8P/y//L/8v/y//H/8P/v/+7/7v/u/+7/7v/u/+7/7v/u/+7/7v/u/+7/7P/s/+z/
7P/q/+r/6v/q/+r/6v/q/+r/6v/q/+r/6v/o/+j/6P/o/+j/6P/o/+j/6P/o/+j/6P/o
/+j/6P/o/+j/6P/o/+j/5v/m/+b/5v/m/+b/5v/m/+b/5v/m/+b/5v/m/+b/5v/m/+b/
5v/m/+T/5P/k/+T/5P/k/+T/5P/j/+P/4//j/+P/4//j/+P/4//j/+P/5f/l/+f/6P/p
/+r/6v/r/+z/7P/s/+z/7f/t/+3/7f/t/+3/7//w//H/8f/x//H/8f/v/+7/7v/u/+3/
7P/r/+j/5v/m/+X/4//h/9//3//g/9//3//f/9//4P/g/+D/3P/a/9r/2//b/9r/2P/Y
/9j/2P/Y/9j/2P/Y/9j/2P/Z/9n/2f/Z/9r/2v/a/9r/3P/d/+T/7P/8/xcANgBZAH4A
pQDHAPgAMgFWAUMB/wC+AIEAJgDE/3X/M/8K/xH/MP9K/2L/gf+d/67/uP+//8P/yP/O
/9L/1f/X/9f/2P/Y/9n/2v/b/9z/3P/d/97/3//f/+D/4f/i/+L/4v/j/+P/4//j/+P/
5P/l/+b/6P/p/+r/7P/r/+z/7P/s/+//8f/x//H/9P/0//T/9P/1//X/9v/4//j/+f/6
//r/+v/8//3//f/+////AAABAAIAAwAEAAUABAAFAAYABwAGAAcACAAJAAwADQANAA4A
DwAQABIAFAAVABUAFQAVABYAGAAaABwAGgAcAB0AHgAfAB8AIAAgAB8AHwAfAB8AHwAf
AB8AHgAdABwAGwAaABgAFgAVABMAEQAPAAwACQAHAAUAAwABAP///f/8//v/+f/4//f/
9v/1//P/8v/x//H/8f/w//D/7//u/+7/7v/u/+7/7v/s/+z/7P/s/+z/7P/s/+z/7P/s
/+r/6v/q/+n/6f/p/+n/6f/p/+r/6v/q/+r/6v/q/+r/6v/p/+n/6//r/+r/6v/s/+z/
7P/r/+z/7f/u/+//7//v//D/8f/x//H/8P/w//H/8v/0//T/8v/y//L/8v/0//T/9P/z
//L/8v/y//L/8v/y//L/8//y//H/8P/v//D/7//u/+//8f/x//H/8f/x//H/8f/w//D/
8P/w//D/7v/u/+3/7f/v/+7/7v/t/+//7//v/+//7//v/+//7//w//D/8P/w/+7/7v/u
/+3/7v/u/+7/7v/u/+7/7v/u/+7/7v/u/+7/7v/u/+7/7v/w//D/8P/u/+7/7v/u/+7/
7v/u/+7/7v/u/+7/7v/u/+z/6//r/+v/7f/t/+3/7f/v/+//7//v//P/8//1//b/+f/6
//r/+//8//z//P/8//3//f/9//3//f/9////AAABAAEAAQABAAEA///+//7//v/9//z/
+//6//r/+v/5//X/8//x//H/8//1//b/9//1//b/9v/2//T/8v/y//P/8//y//D/8P/u
/+7/7v/u/+//8P/x//L/8//z//P/8//0//b/9v/2//j/+/8AAAoAHAA9AGIAiwCyANUA
+wAwAWwBfgFTAQ8B0gCNACoAzP99/z//Jv81/1T/bP+C/6P/v//S/9r/4f/l/+j/7v/0
//f/9//3//b/9v/3//j/+//8//z//f/8//3//f/+/wEAAgACAAIABgAHAAgACQALAAwA
DQAOABAAEQASABQAEwAUABQAFAAVABcAFwAXABgAGAAYABgAGQAZABoAHAAcAB0AHgAe
AB4AIAAhACEAJAAlACYAJwAoACkAKgArACwALQAuAC8AMAAxADIAMwA2ADcANwA4ADcA
OAA6ADwAQABBAEIAQwBCAEQARgBIAEgASgBLAEwATwBPAFAAUABNAE0ATQBNAE4ATwBQ
AFAATgBMAEoASABGAEQAQwBBAD4AOwA3ADMAMwAxAC8ALQAqACcAJQAjACEAIAAfAB4A
HgAdAB0AHQAbABsAGgAaABkAGAAYABgAGgAaABoAGAAWABYAFgAWABgAGAAYABgAFgAU
ABQAFAAVABUAFQAVABcAFwAYABgAFwAWABUAFAATABIAEAAPABEAEwAUABYAFgAWABYA
FQAVABUAFQAVABcAFwAYABkAFwAXABYAFgAVABYAGAAYABgAGAAYABgAGgAaABoAGQAW
ABYAFgAWABQAFAAUABUAEwATABMAEwAVABMAEQARABEAEQARABEADwAPAA8ADgAOAA4A
DgAOAA4ADgANAA0ADQAMAAwACwAJAAkACQAJAAcABwAHAAcABgAGAAYABgAEAAQABAAD
AAQABAAEAAQAAgACAAIAAgACAAIAAgACAAIAAgAAAAAAAAAAAP7//v/+//7//P/7//v/
+//5//n/+f/5//v/+//7//v/+//7//3//v///wAAAAABAAQABAAEAAQAAwADAAMAAwAB
AAEAAwAEAAUABQAFAAUABgAFAAUABgAFAAMAAQD///7//v/+//3//f/7//n/+f/5//n/
+P/3//f/+P/4//j/8v/w//D/8f/z//L/8P/w//D/8P/w//D/8P/w//D/8P/x//H/8f/x
//L/8P/w//D/8P/x//T/+v8EABcANgBbAIQAswDbAAIBOgF+AaMBiQFKAQ8ByABaAOf/
hf82/xX/Iv9A/1j/c/+R/67/wv/N/9H/1v/c/+L/5//p/+n/6v/q/+v/7P/v//D/8P/x
//L/8//z//T/9f/2//b/9v/5//n/+f/5//v//P/9//7//P/9//7/AAADAAQABAAEAAMA
BQAFAAUABAAEAAQABAAHAAcACAAKAAkACQAJAAgACgAMAA0ADQAQABEAEgATABYAFwAY
ABkAGAAZABoAGwAaABsAHAAdABwAHQAdAB4AIQAiACQAJgAoACkAKgArACoALAAuADAA
MgA0ADUANgA3ADcAOAA4ADUANQA1ADUANQA1ADUANAAzADIAMQAwACwAKgApACcAIwAh
AB4AGwAYABUAEgAPAA4ACwAJAAcABQAEAAMAAgD///3//P/7//n/+f/4//j/+f/4//j/
+P/4//j/+P/2//b/9v/2//b/9v/2//b/9v/2//T/9P/0//X/9f/1//X/8//z//T/9P/0
//T/9P/0//T/9P/z//P/8//z//L/8v/y//L/8v/x//P/8//z//P/8f/x//L/8//z//P/
8v/y//H/8v/0//T/9v/2//b/9v/2//b/9v/1//b/9v/2//b/9v/2//b/9//1//X/9f/1
//b/9f/0//X/9f/1//X/9f/z//P/8//y//L/8v/y//L/8v/y//H/8f/x//D/8P/v//H/
8f/x//H/7//v/+//7//u/+7/7v/u/+7/7v/u/+3/7P/s/+z/7P/s/+z/7P/s/+r/6v/s
/+z/7P/s/+z/7P/q/+r/6v/q/+r/6v/q/+r/6v/p/+n/6f/p/+n/6f/p/+v/6//r/+v/
6//r/+3/7v/v//D/8P/x//L/8v/y//L/8//z//P/8//z//P/9f/2//X/9f/1//X/9//1
//T/9P/0//P/8v/x/+7/7v/u/+3/6//p/+f/5//o/+n/6f/p/+n/6v/q/+r/5v/k/+T/
5f/l/+T/4v/i/+L/4v/i/+L/4v/i/+L/4v/j/+P/4//j/+L/4v/k/+T/4v/j/+T/6v/0
/wkAKABNAHgAowDPAPwAOgF+AZ8BgQE4AfUApAAwAMH/bf8o/wv/HP88/1b/bf+N/6r/
uv/D/8n/0P/U/9b/2//d/9//4P/g/+H/4v/j/+T/5P/l/+b/5//n/+j/6f/q/+r/6v/r
/+v/6//r/+v/7P/t/+7/8P/x//L/9P/1//b/9v/2//n/+//7//v//P/8//z//P/9//3/
/v8AAAAAAQACAAIAAgAEAAUABQAIAAkACgALAAwADQAOAA8ADgAPABAAEQASABMAFAAV
ABgAGQAZABoAGwAcAB4AIAAgACEAIgAjACQAJgAoACoAKgAsAC0ALgAvAC8AMAAwAC8A
LwAvAC8ALwAvAC8ALgAtACwAKwAqACYAJAAjACEAHQAbABgAFQASAA8ADAAJAAgABQAD
AAEA///+//3//P/5//f/9v/1//P/8//y//L/8//y//L/8v/w//D/8P/u/+7/7v/u/+7/
7P/s/+z/7P/u/+z/7P/s/+3/7f/t/+3/7f/t/+7/7v/u/+7/7v/u/+z/7P/r/+v/6//r
/+r/6v/q/+r/6v/p/+v/6//r/+v/6//r/+z/7f/t/+3/7P/s/+v/7P/u/+7/7P/s/+z/
7P/s/+z/7P/r/+z/7P/s/+z/7P/s/+z/7f/t/+3/7f/t/+//7f/r/+v/6//r/+v/6//p
/+n/6f/o/+j/6P/o/+j/6P/o/+f/5//n/+b/5v/l/+X/5f/l/+X/5f/l/+X/5f/k/+T/
5P/k/+L/4v/i/+H/4v/i/+L/4v/h/+D/3//e/97/3v/e/97/4P/g/97/3v/e/97/3v/e
/9z/3P/c/9z/3P/c/9z/3P/c/9v/2//b/9v/2//b/9v/2//b/9v/2//d/93/3//g/+H/
4v/i/+P/5P/k/+T/5P/l/+X/5f/l/+X/5f/n/+j/6f/p/+n/6f/p/+f/5v/m/+b/5f/k
/+P/4v/i/+L/4f/d/9v/2f/Z/9z/3f/d/93/3f/e/97/3v/a/9j/2P/Z/9n/2P/W/9b/
1v/W/9b/1v/U/9T/1P/U/9f/1//X/9f/2P/Y/9j/2P/Y/9f/2v/g/+z/AQAgAEUAbgCX
AL8A7gAqAWgBfQFTAQgBwwByAAQAof9X/xr/Af8U/zT/Tv9p/4f/oP+u/7f/vf/A/8b/
zP/N/9H/0//S/9L/0//U/9X/1v/W/9f/2P/Z/9n/2v/b/9z/3P/c/93/3f/d/93/3//g
/+H/4v/g/+H/4v/k/+X/5v/m/+b/5//p/+n/6f/s/+z/7P/s/+3/7f/u//D/8P/x//L/
8v/w//L/8//z//b/9//4//n/+v/7//z//f/+////AAABAAIAAwAEAAUABgAHAAcACAAL
AAwADgAQABAAEQASABMAFAAWABgAGgAaABwAHQAeAB0AHQAeAB4AHwAfAB8AHwAhACEA
IQAgAB0AHAAbABoAGAAWABUAEwAPAA0ACgAHAAYAAwAAAP3//P/5//f/9f/z//L/8f/w
/+//7f/s/+v/6f/p/+j/6P/n/+b/5v/m/+b/5v/m/+T/4v/i/+L/4v/i/+L/4v/i/+T/
4v/i/+L/4f/h/+H/4f/h/+H/4v/i/+L/4v/i/+L/4v/i/+H/4f/h/+H/4P/g/+D/4P/g
/9//4f/h/+H/4f/h/+H/4v/j/+P/4//i/+L/4f/i/+T/5P/i/+L/4v/i/+L/4v/i/+H/
4v/i/+L/4v/g/+D/4P/h/9//3//f/9//4f/f/93/3f/f/9//3//f/9//3//f/97/3P/c
/9z/3P/a/9r/2f/Z/9v/2v/a/9n/2f/Z/9n/2f/X/9f/1//X/9j/2P/Y/9j/2P/Y/9j/
1//W/9b/1v/W/9b/1v/W/9b/1v/W/9b/1v/U/9T/1P/U/9T/1P/W/9b/1P/U/9T/1P/U
/9T/1P/U/9T/1P/U/9T/1P/T/9P/0//T/9P/0//T/9P/0//T/9P/0//T/9X/1v/X/9j/
2P/Z/9r/2v/a/9r/2//b/9v/2//b/9v/3f/e/9//3//f/9//3//d/9z/3P/c/9v/2v/Z
/9b/1v/W/9X/0f/P/83/zf/Q/9H/0f/R/8//0P/Q/9D/zv/M/8z/zf/N/8z/yv/K/8r/
yv/K/8r/yP/I/8j/yP/L/8v/y//L/8z/zP/M/8z/zP/N/9D/1v/i//f/FAA5AF4AhwCt
ANgAEgFMAV0BLwHkAKUAWgD0/5n/T/8S//f+DP8u/0b/Xf99/5b/pv+v/7P/uP+8/8L/
xf/H/8n/yv/K/8v/zP/L/8z/zP/N/87/z//P/9D/0//U/9T/1P/V/9X/1f/V/9f/2P/Z
/9r/2P/Z/9r/3P/d/97/3v/e/+H/4//j/+P/5v/m/+b/5v/l/+X/5v/o/+j/6f/q/+r/
6v/s/+3/7f/u/+//8P/x//P/9f/3//n///8DAAcACwANAA8AEQATABYAFwAXABgAGgAc
AB8AIgAkACUAJgAnACYAKAAqACwALQAwADIANAA1ADUANgA2ADcANwA3ADcANQA1ADUA
NAAzADIAMQAwADEAMAAwAC8AKwApACYAIwAiAB8AHAAZABkAFwAWABUAEwASABEAEAAR
AA8ADgANAAsACwAKAAoACQAIAAgACAAKAAoACgAIAAoACgAKAAoACAAIAAgACAAKAAgA
CAAIAAcABwAHAAcABwAHAAgACAAIAAgACAAIAAoACgAJAAkACQAJAAgACAAIAAgACAAH
AAcABwAHAAcACQAJAAoACwANAA0ADAAMAAwADAANAAwADAAMAAwADAAMAAwADAALAAwA
DAAMAAwADAAMAAwADQANAA0ADQANAA0ACwAJAAkACwALAAsACwALAAsACwAKAAoACgAK
AAoADAAMAAsACwANAAwADAALAAsACwALAAsACQAJAAkACQAIAAgACAAIAAoACgAKAAkA
CgAKAAoACgAIAAgACAAIAAoACgAKAAoACAAIAAgACAAKAAgACAAIAAgACAAIAAgACAAI
AAgACAAIAAgACAAIAAoACQAJAAkABwAHAAcABwAHAAcABwAHAAsACwANAA4ADwAQABAA
EQASABIAEgASABMAEwATABMAEwATABUAFgAZABkAGQAZABkAFwAWABYAFgAVABQAEwAQ
ABAAEAAPAA0ACwAJAAkADAANAA0ADQAMAAwACwAKAAYABAAEAAUABQAEAAIAAgACAAIA
AgACAAIAAgACAAIAAwADAAMAAwAEAAYABgAEAAQABwAOABgAKgBJAG4AkwDAAOcADwFI
AYoBqgGJAUEBAAG3AFIA6v+X/1X/MP87/1r/dP+K/6f/w//Y/+L/5//r//D/9v/8//3/
/f///wAAAAABAAIAAwAEAAQABQAGAAcABwAIAAsADAAMAAwADwAPAA8ADwAPABAAEQAS
ABQAFQAWABgAGwAcABwAHAAbAB0AHQAdABwAHAAcABwAHQAdAB4AIAAeAB8AIAAgAB4A
IAAhACEAIgAjACQAJQAoACkAKgArACoAKwAsAC0ALgAvADAAMQAyADMAMwA0ADUANgA4
ADoAPAA9AD4APwBCAEQARgBIAEYASABJAEoASwBLAEwATABLAEsASwBLAEsASwBLAEoA
RwBGAEUARABCAEAAPwA9ADoANwAzAC8ALAApACYAIwAgAB0AGwAZABcAFgAVABQAFQAT
ABIAEQAQAA8ADQAMAA0ADAAMAAwADAAMAAwACgAIAAgACAAIAAgACAAIAAgACAAGAAYA
BgAFAAUABQAFAAUABQAGAAYABAAEAAQABAAEAAQAAwADAAUABQAEAAQAAgACAAIAAQAD
AAMAAwADAAUABQAGAAcABwAHAAYABgAGAAYABwAGAAQABAAEAAQABgAGAAYABQAGAAYA
BgAGAAUABAADAAMAAwADAAMAAwADAAEA/////wEAAQABAAEAAQABAAEAAAAAAAAAAAAA
AAAAAAD//////f/8//z/+//7//v/+//7//3//f/9//3//P/8//z//P/6//r/+v/5//r/
+v/6//r/+v/6//r/+v/4//j/+P/4//j/+P/4//j/+P/4//j/9//2//X/9f/2//b/9v/2
//b/9P/0//T/9P/0//T/9P/0//T/9v/2//b/9v/2//b/9v/2//b/9f/1//X/8//z//P/
8//1//X/9f/1//f/9//5//r/+//8//z//f/+//7//v/+////////////AQABAAMABAAD
AAMAAwADAAEA///+//7/AAD///7//f/6//r/+v/5//f/9f/z//P/9P/1//X/9f/1//b/
9v/2//L/8P/w//H/8f/w/+7/7v/w//D/8P/w//D/8P/w//D/7//v/+//7//w//D/8P/w
//D/8f/2/wAADgAnAEoAbwCYAMMA6wAeAWIBnAGfAWMBGgHVAHYABACl/13/Jv8d/zz/
Wv9w/4v/q//A/87/1f/Z/9z/4v/m/+n/7f/t/+7/7v/v//D/8f/y//L/8//0//X/9f/2
//f/+P/4//j/+f/5//n/+f/7//z//f/+//7///8AAAIAAwAEAAQABAAFAAcABwAHAAgA
CAAIAAgABwAHAAgACgAKAAsADAAMAAwADgAPAA8AEAARABIAEwAUABUAFgAXABoAGwAc
AB0AHgAfACAAIQAiACMAIwAkACUAJgAoACoAKgArACwALQAuADAAMgA0ADQANgA3ADgA
OQA5ADoAOgA7ADsAOwA7ADkAOQA5ADgANwA2ADUANAAyADAALwAtACsAKQAmACMAIAAd
ABoAFwAWABMAEQAPAAsACgAJAAgABwAFAAQAAwADAAMAAgACAP///v/+//7//v/+//7/
/P/6//r/+v/6//r/+v/6//r/+v/4//j/+P/3//f/9//3//f/9//4//j/9v/2//b/9v/2
//b/9f/1//X/9f/0//T/9P/0//T/8//1//X/9f/1//X/9f/2//f/9f/1//T/9P/z//T/
9v/2//b/9v/2//b/9v/2//b/9f/2//b/9v/2//b/9v/2//f/9f/1//X/9f/1//P/8f/x
//H/8f/x//H/7//v/+//7v/w//D/8P/w//D/8P/v/+//7//u/+7/7f/t/+3/7f/t/+v/
6//r/+v/6P/o/+j/6P/q/+r/6v/p/+j/6P/o/+j/6P/o/+j/6P/o/+j/6P/o/+j/6P/o
/+j/5v/m/+b/5f/m/+X/5f/m/+T/5P/k/+T/5P/k/+T/5P/k/+T/5P/k/+T/5P/k/+X/
4//j/+L/4v/k/+T/5P/k/+T/5P/k/+L/4v/i/+L/4v/i/+L/4v/i/+L/4v/i/+L/4f/h
/+H/4//j/+P/4//j/+P/4//j/+P/4//l/+b/5//o/+j/6f/q/+r/6v/q/+3/7f/t/+3/
7f/t/+//8P/v/+//7//v//H/7//u/+7/7v/t/+z/6//m/+b/5v/l/+H/3//d/93/3v/f
/9//3//f/+D/4P/g/9z/2v/a/9v/2//a/9j/2P/Y/9j/2P/Y/9r/2v/a/9r/2//b/9v/
2//c/9z/3P/c/9z/3f/i/+r//P8XADoAYQCKALEA2wAQAVABegFpASUB3ACXADgA0P+B
/z3/Dv8P/y7/TP9k/4H/nf+u/7r/wf/F/8r/0P/U/9f/2f/Z/9r/2v/b/9z/3f/e/97/
3//g/+H/4f/i/+H/4v/i/+L/4//j/+P/4//l/+b/5//o/+j/6f/q/+z/7f/u/+7/7v/v
//H/8f/x//L/8v/y//L/8//z//T/9v/2//f/+P/4//j/+v/7//v//P/9//7///8AAAEA
AgADAAQABQAGAAcACAAJAAoACwAMAA0ADQAOABEAEgAUABYAFgAXABgAGQAaABwAHgAg
ACAAIgAjACQAJQAlACYAJgAnACcAJwAnACUAJQAlACQAIwAiACEAIAAgAB4AHQAbABkA
FwAUABEADgALAAgABQADAAEAAAD///v/+v/5//j/9//1//T/8//x//H/8P/w/+//7v/u
/+7/7v/u/+7/7P/s/+z/7P/s/+z/7P/s/+z/7P/q/+r/6v/r/+v/6//r/+n/6f/q/+r/
6v/q/+r/6v/q/+r/6f/p/+n/6f/o/+j/6P/o/+j/5//p/+n/6f/p/+n/6f/q/+v/7f/t
/+z/7P/r/+z/7v/u/+z/7P/s/+z/7P/s/+z/6//q/+r/6v/q/+r/6v/q/+v/6//r/+v/
6//r/+n/5//n/+n/6f/p/+n/6f/p/+n/6P/o/+j/6P/o/+j/6P/n/+f/5//m/+b/5f/l
/+X/5f/l/+X/5f/l/+X/5P/k/+T/5P/k/+T/5P/j/+L/4v/i/+L/4v/i/+L/4v/i/+L/
4v/i/+L/4v/i/+L/4v/i/+L/4f/g/9//3//g/+D/4P/g/+D/4P/g/+D/4P/g/+D/4P/g
/+D/4P/g/+H/4f/h/+D/4P/g/+D/4P/g/+D/4P/g/97/3v/e/97/3v/e/97/3v/e/97/
3v/e/+D/3//f/9//3//f/9//3//f/9//3//f/+H/4f/j/+T/5//o/+j/6f/o/+j/6P/o
/+n/6f/p/+n/6f/p/+v/7P/t/+3/7f/t/+v/6f/o/+j/6v/p/+j/5//m/+b/5v/l/+L/
3//c/9v/3v/f/9//3//f/+D/4P/g/97/3P/c/93/2//a/9j/2P/a/9r/2v/a/9r/2v/a
/9r/2//b/9v/2//e/97/3v/e/97/4//q//T/CAAnAEoAbwCYALsA5QAeAVgBbAFBAfkA
uABxABAAtP9r/yv/EP8f/0D/Wv9w/43/p/+4/8D/xf/J/87/1P/W/9n/2//d/97/3v/f
/+D/3//g/+D/4f/i/+P/4//k/+f/6P/o/+j/6f/p/+n/6f/r/+z/7f/u//D/8f/y//T/
9f/2//b/9v/3//n/+f/5//v//P/9//7//v/9//3//v/+////AAAAAAAAAgADAAMABgAH
AAgACQAIAAkACgALAAsACwALAAsADQAPABEAEwAWABcAFwAYABcAGAAaABwAHAAdAB4A
HwAiACQAJgAoACgAKgArACwALQAtAC4ALgAvAC8ALwAvADEAMQAxADAALwAuAC0ALAAs
ACoAKQAnACMAIQAeABsAGgAXABQAEQAPAA0ADAALAAsACgAJAAgACQAHAAYABQAFAAUA
BAAEAAEAAAAAAAAAAgACAAIAAAD+//7//v/+//7//v/+//7//v/8//z//P/9//3//f/9
//////8AAAAAAAAAAAAAAAAAAAAA///////////+//7//v/+//7//f//////////////
//8AAAEAAQABAAAAAAABAAIABAAEAAYABgAGAAYABAAEAAQAAwADAAQABQAGAAUABAAD
AAMAAwADAAMAAwAFAAMAAQABAAMAAwADAAMABAAFAAYABgAGAAYABgAGAAQABAADAAMA
AwACAAIAAQADAAMAAwADAAMAAwADAAMABAAEAAQABAACAAIAAgABAAIAAgACAAIAAgAC
AAIAAgACAAIAAgACAAIAAgACAAIAAgACAAIAAQAAAP////8AAAIAAgACAAIAAgACAAAA
AAAAAAAAAAAAAAAAAAAAAAAAAAAAAAIAAQABAAEA/////////////////////wMAAwAF
AAYACQAKAAoACwAMAAwADAAMAAwACwAKAAkACgALAA4AEAARABEAEQARABEADwAOAA4A
DAALAAoACQAGAAYABgAFAAMAAQD/////AgADAAMAAwADAAQABAAEAP7//P/8//3////+
//z//P/8//z//P/8//z//P/8//z//f/9//3//f/+//7//v8AAAAAAQAEAAoAFgApAEoA
cQCcAMsA9QAiAV4BngG1AYkBQAH/ALAAQADV/3//PP8l/zr/XP92/4//rf/I/9r/4f/l
/+j/7P/w//H/9f/7//z//P/9//7///8AAAAAAQACAAMAAwAEAAUABgAGAAYACQAJAAkA
CQAJAAoACwAMAA4ADwAQABIAFQAWABYAFgAVABcAFwAXABcAFgAVABQAEwATABQAFgAW
ABcAGAAYABgAGgAbABsAGgAbABwAHQAgACEAIgAjACQAJQAmACcAJgAnACgAKQAoACkA
KQAqAC4AMAAzADYAOAA5ADoAOwA8AD4AQABCAEQARgBHAEgASQBJAEoASgBKAEsATABN
AE0ATQBNAEwASwBKAEkASABEAEIAQQA/ADsAOQA2ADMALgArACgAJQAiAB8AHQAbABcA
FgAVABQAEQAPAA4ADQAMAAsACQAIAAYABAADAAIAAgACAAIAAAAAAAAAAAAAAP7//v/+
//7//v/8//z//P/7//v/+//7//n/+f/6//r/+P/4//j/+P/4//j/9//3//f/9//2//b/
9P/0//T/8//z//P/8//z//X/9f/2//f/9//3//b/9v/2//b/9//2//b/9v/2//b/9P/0
//T/8//z//T/9f/2//X/9P/z//P/9f/1//X/9f/1//P/8f/x//P/8//z//P/8f/x//H/
8P/y//L/8v/y//D/8P/v/+//7//u/+7/7f/t/+3/7f/t/+3/7f/t/+3/6v/q/+r/6v/q
/+r/6v/p/+n/6v/r/+z/6v/q/+r/6v/q/+r/6v/q/+r/6v/q/+r/6P/o/+j/5//n/+f/
6P/q/+r/6v/q/+r/6P/o/+j/6P/q/+r/6v/q/+j/6P/o/+j/6P/o/+j/6P/q/+n/6f/p
/+n/6f/p/+n/6f/p/+n/6f/r/+v/7f/u/+3/7v/u/+//8v/y//L/8v/x//H/8f/x//H/
8f/z//T/9//3//f/9//3//X/9P/0//L/8f/w/+//7f/u/+//7//v/+3/6//r/+r/6//r
/+v/6//s/+z/7P/q/+j/6P/p/+n/6P/m/+b/5v/m/+b/5v/k/+T/5P/k/+X/5f/l/+X/
5v/m/+b/5v/o/+f/6v/u//r/DwAuAFcAggCxAN0ADAFKAZABtQGZAVQBEQHCAEwA1/95
/y7/D/8i/0D/Wv9z/5H/sP/A/8v/z//U/9j/3v/j/+X/5//o/+j/6f/q/+n/6v/q/+v/
6v/r/+v/7P/v//D/8P/w//P/8//z//P/8//0//X/9v/4//n/+v/8//3//v/+//7///8B
AAEAAQACAAIAAgACAAMAAwAEAAYABAAFAAYABgAIAAoACwALAAwADQAOAA8AEAARABIA
EwAUABUAFgAXABgAGQAaABsAHgAfAB8AIAAhACIAJAAmACYAJwAoACkALAAuADAAMgAy
ADQANQA2ADcANwA4ADgAOAA5ADoAOwA7ADsAOwA6ADkAOAA3ADYANAAyADEALwAtACsA
KAAlACAAHQAaABcAFAARAA8ADQAJAAgABwAGAAMAAQAAAP///f/9//z//P/5//j/+P/4
//j/+P/4//b/9v/2//b/9v/0//T/9P/0//b/9P/0//T/9f/1//X/9f/z//P/9P/0//L/
8v/y//L/8v/y//H/8f/x//H/8P/w//D/8P/w/+//7//v/+//7//x//H/8v/z//H/8f/w
//D/8f/y//T/9P/0//T/9P/0//T/9P/0//P/8v/y//L/8v/y//L/8v/z//P/8//z//P/
8//z/w==
         </WaveFormData>
      </LeadData>
      <LeadData>
         <LeadByteCountTotal>10000</LeadByteCountTotal>
         <LeadTimeOffset>0</LeadTimeOffset>
         <LeadSampleCountTotal>5000</LeadSampleCountTotal>
         <LeadAmplitudeUnitsPerBit>4.88</LeadAmplitudeUnitsPerBit>
         <LeadAmplitudeUnits>��V</LeadAmplitudeUnits>
         <LeadHighLimit>2147483647</LeadHighLimit>
         <LeadLowLimit>268435456</LeadLowLimit>
         <LeadID>V5</LeadID>
         <LeadOffsetFirstSample>0</LeadOffsetFirstSample>
         <FirstSampleBaseline>0</FirstSampleBaseline>
         <LeadSampleSize>2</LeadSampleSize>
         <LeadOff>FALSE</LeadOff>
         <BaselineSway>FALSE</BaselineSway>
         <ExcessiveACNoise>FALSE</ExcessiveACNoise>
         <MuscleNoise>FALSE</MuscleNoise>
         <LeadDataCRC32>2871584147</LeadDataCRC32>
         <WaveFormData>
+P/4//j/+P/4//j/+P/4//r/+v/6//r/+v/6//r/+v/4//j/+P/4//j/+P/4//j/9v/2
//b/9v/2//b/9v/2//b/9v/2//b/9P/0//T/9P/0//T/9P/0//T/9P/0//T/8v/y//L/
8v/y//L/8v/y//L/8v/y//L/8P/w//D/8P/u/+7/7v/u/+7/7v/u/+7/8P/w//D/8P/u
/+7/7v/u/+7/7v/u/+7/7v/u/+7/7v/u/+7/7v/u/+7/7v/u/+7/7v/u/+7/7v/u/+7/
7v/u/+z/7P/r/+v/7f/t/+3/7f/t/+3/7f/t/+3/7f/t/+3/6//s/+z/7P/u/+//7//w
//H/8f/y//L/9P/0//T/9P/0//T/9P/0//T/9f/2//f/+P/5//n/+P/4//f/9//3//f/
9//1//X/9f/1//X/8//w/+//7//v/+7/7v/u/+7/7v/u/+v/6f/p/+j/6P/o/+b/5v/m
/+X/5//n/+f/5//n/+f/5//n/+f/6P/o/+n/5//n/+j/5P/f/93/3//q/wQAKgBVAIEA
tQDtADIBgAG8Ab0BiwFOAQoBrQBLAPz/sv+B/3//kf+b/6X/uP/M/9f/3f/g/+L/5P/l
/+f/6P/o/+j/6P/o/+j/6P/o/+f/5v/m/+j/6P/p/+n/6v/q/+v/6//s/+z/7f/t/+7/
7v/u/+//8P/w//H/8v/x//L/8v/y//X/9f/2//b/9v/3//f/9//4//j/+f/5//r/+//8
//3//P/9//3//f8AAAEAAwAEAAUABQAHAAgABwAIAAkACgAMAA0AEAASABIAFQAWABgA
GgAcAB4AIAAhACMAJQAnACgAKgAsAC8ALwAxADIANQA1ADYANwA4ADoAOwA7ADsAOQA6
ADoAOgA6ADkAOQA3ADcANgAzADAALwAsACgAJQAjACAAHQAYABYAEwAQAA0ADQAJAAYA
BAADAAAA///9//3/+//5//f/9v/2//X/9P/z//P/8//x//H/8f/v/+//8f/x//H/8f/v
/+3/7f/t/+z/7P/s/+z/7v/u/+7/7v/w//D/8P/w//D/8P/w//D/8f/x//H/8f/x//H/
8f/x//H/8f/x//L/8v/y//L/8v/z//P/8//z//P/8//z//T/8v/y//L/8//z//P/8//z
//P/8//z//P/9f/1//X/9f/z//P/8//z//H/8f/x//H/8//z//P/8//z//P/8v/y//L/
8f/x//H/7//v/+7/7v/u/+7/7f/s/+3/7v/v//D/8P/w//D/8P/w/+//7//v/+//7v/u
/+7/7v/u/+7/7v/u/+7/7f/t/+v/6//r/+v/7f/t/+3/7f/u/+7/7v/u/+z/7P/s/+z/
7v/u/+7/7f/t/+3/7f/t/+3/7f/t/+3/7f/t/+3/7f/t/+3/7v/u//D/8v/z//P/9v/3
//f/+P/2//b/9v/2//b/9v/2//b/+P/4//n/+v/7//z//f/9//r/+v/5//n/+f/5//n/
9//3//f/9//3//P/8v/x//H/8//0//T/9P/0//T/9P/x//H/7//u/+7/7P/s/+z/7P/r
/+v/6//r/+3/7f/t/+3/7f/t/+7/7v/v//H/7//u/+r/5//l/+n/+P8YAEQAcwClANkA
FQFiAbIB3AHFAYsBTAH8AJUANwDk/6D/gf+L/5n/of+x/8b/2v/n/+3/8P/w//D/8f/z
//b/9P/0//L/8v/y//L/8//z//P/9P/0//T/9f/1//j/+P/5//n//P/8//3//f/8//z/
/P/9//7//v///wAA//8AAAAAAAD/////AAAAAAQABQAFAAUABwAIAAoACwALAAsACwAL
AAwADQANAA0AEAARABMAFAATABMAFQAWABgAGgAcAB4AHgAfACIAJAAmACkAKgAsACwA
LgAwADIANwA5ADsAPQA+AEAAQgBFAEUARwBIAEsATwBQAFEAUgBTAFMAUgBRAFIAVABV
AFYAVQBTAFIATwBNAEwASQBGAEEAPgA6ADcANAAyADAALAAnACMAHwAbABkAFQASABAA
DgAMAAwACwALAAkABwAFAAQABAADAAIAAQABAAEA/////////f/9//3//f/9//3//f/7
//v/+//6//r/+v/6//r/+v/6//r/+v/6//r/+v/4//j/+P/4//r/+//8//3//f/9//3/
/f/7//v/+//8//3//v///wAAAAD///7//f/9//3//f/+/wAAAAAAAAEAAQABAAEAAQD/
//////////3//f/9//3//f/9//3//f/7//v/+//7//v/+//7//v/+//7//r/+v/6//n/
+f/5//n/+f/4//j/9v/2//X/9P/0//T/9P/0//T/9P/0//T/9P/z//P/8//x//D/8P/w
//D/8P/w//D/8P/w/+//7//x//L/8P/w//D/8P/w//D/8P/v/+//7//v/+//7f/t/+3/
7f/t/+3/7f/t/+3/7f/u/+7/7P/u/+//7//u/+//7//w//H/8v/z//T/9P/0//T/9P/y
//L/8//0//P/9P/1//X/9f/2//b/9//1//X/9f/z//H/8f/x//H/8P/w//D/8f/v//D/
8P/w//L/8v/y/+//6//p/+j/6P/m/+b/5v/m/+X/5f/l/+X/5//n/+f/5//n/+f/6P/o
/+n/6f/n/+j/5v/j/93/2//e/+z/DAA5AGsAoQDbABwBbAHGAQUCBwLYAZ4BTwHdAGgA
AACn/3//hf+P/5f/pP+6/8//3f/k/+T/5P/l/+f/6v/q/+r/6v/q/+r/6v/r/+v/6//s
/+z/7P/t/+3/7v/u/+//7//w//D/8f/x//L/8v/y//P/8v/y//P/9P/1//b/9v/2//f/
9//4//j/+P/5//n/+f/8//z//f/9//z//f/+////AAABAAEAAQADAAUACAAKAAsACwAN
AA4ADwAQABEAEgAUABUAGAAaABoAHQAeACAAIgAkACYAKAArAC0ALwAxADQANgA4ADsA
PQA/AEAAQwBFAEYARwBIAEgASQBJAEkASQBKAEoASgBIAEcARwBFAEUARABBAD4AOQA2
ADIALwArACgAJQAgAB0AGQAVABEADwALAAgABgABAP7//f/7//n/9//1//P/8v/y//H/
8P/v/+//7//t/+3/7f/r/+v/6//r/+v/6//r/+n/6f/p/+j/6P/o/+j/6P/o/+j/6P/o
/+j/6P/o/+r/6v/q/+r/6f/p/+n/6f/p/+n/6f/p/+n/6f/p/+r/6v/q/+r/6v/r/+v/
6//r/+v/6//r/+z/7v/u/+7/7//t/+3/7f/t/+//7//v/+//7f/t/+3/7f/t/+3/7f/t
/+//7//v/+//7f/t/+3/7f/t/+3/7P/s/+z/6//r/+v/6f/p/+j/6P/o/+j/5//m/+j/
6P/o/+j/5v/m/+b/5v/m/+X/5f/l/+f/5v/m/+b/5P/k/+T/5P/k/+T/4//j/+P/4//l
/+T/5P/k/+T/5P/i/+L/4v/h/+P/4//j/+P/4//j/+P/4//j/+P/4//j/+P/4//k/+T/
5P/m/+f/5//o/+n/6f/q/+r/6v/q/+r/6v/q/+r/6v/o/+j/6f/q/+n/6v/r/+v/6//s
/+z/7f/r/+v/6//p/+n/6f/p/+n/5//m/+X/5f/l/+b/5v/m/+b/5v/m/+P/4f/f/97/
3v/e/97/3v/e/93/3f/d/93/3f/d/93/3f/d/93/3v/e/9//3//f/97/3P/Z/9P/z//U
/+T/AgAtAF8AkwDNABIBZAG8AfcB8wHAAYABKwG5AEoA7v+h/33/g/+P/5X/ov+2/8n/
1f/a/9z/3P/f/9//4P/i/+L/4P/g/+D/4P/h/+H/4f/i/+L/4v/j/+P/5P/k/+X/5f/k
/+T/5f/l/+b/5v/m/+f/6v/q/+v/7P/t/+7/7v/u/+3/7f/u/+7/7v/v/+//7//y//L/
8//z//T/9f/2//f/+P/5//n/+f/6//v//f/+//////8BAAIAAwAEAAUABgAIAAkADAAO
ABAAEwAUABYAGAAaABwAHgAhACMAJQAnACwALgAwADMAMwA1ADYAOQA7ADwAPQA+AEAA
QQBBAEEAQQBCAEIAQgBCAEEAQQA/AD8APgA7ADgANQAyAC4AKwAlACIAHwAaABcAEwAP
AAsACQAFAAIAAAD7//j/9//1//P/8f/v/+3/7P/s/+v/6v/p/+n/6f/n/+n/6f/n/+f/
5//n/+f/5//n/+X/5f/l/+L/4v/i/+L/4v/i/+L/4v/i/+L/4v/i/+L/4v/i/+L/4f/h
/+H/4f/h/+H/4f/h/+P/4//j/+T/5P/k/+T/5P/l/+X/5f/l/+X/5f/l/+b/5P/k/+T/
5f/l/+X/5f/l/+f/5//n/+f/5f/l/+X/5f/l/+X/5f/l/+X/5f/l/+X/5f/l/+X/5f/j
/+P/4v/i/+T/4//j/+P/4f/h/+D/4P/i/+L/4f/g/+D/4P/g/+D/4P/g/+D/4P/e/93/
3f/d/93/3P/c/9z/3P/c/9z/3P/c/9z/2//b/9v/2//b/9v/3f/d/9v/2v/c/9z/3P/c
/9r/2v/a/9n/2//b/9v/2//Z/9n/2f/Z/9n/2f/Z/9n/2f/Z/9r/2v/a/9z/3f/d/97/
3//f/+D/4P/g/+D/4P/g/+D/4P/g/+D/4P/h/+L/4//k/+X/5f/k/+T/4//j/+P/4//j
/+H/4f/h/+H/4f/f/97/3f/d/93/3v/e/97/3P/c/9z/2f/Z/9f/1v/W/9T/1P/U/9T/
0//T/9P/0//V/9X/1f/V/9X/1f/W/9b/1//X/9f/1v/U/9H/y//J/87/4P8AACsAWwCN
AMcACAFaAawB2QHHAZABTAH3AI0AKgDY/5P/df97/4f/j/+c/7D/wf/L/9D/0P/S/9P/
1f/W/9j/2P/W/9b/1v/W/9f/1//X/9j/2P/Y/9n/2f/a/9r/2//b/93/3v/g/+H/4//k
/+X/5//n/+b/5v/m/+f/6P/o/+j/6//r/+z/7P/s/+3/7f/t//D/8P/x//H/8P/x//L/
8//2//f/9//3//j/+f/7//z//f/9////AAADAAQABQAGAAYABwAKAAwADAAPABAAEgAU
ABYAGAAaAB0AHwAhACMAJgAoACoALQAvADEAMgA1ADcAOAA5ADoAPAA9AD0APQA9AD4A
PgA+AD4APQA9ADsAOwA6ADcANAAzADAALAApACUAIgAfABoAFwATAA8ACwAJAAUAAgAA
AP3/+v/5//f/9f/z//H/7//u/+7/7f/s/+v/6//r/+n/6//r/+n/6f/n/+f/5//n/+f/
5f/l/+X/5f/m/+f/6P/m/+b/5v/m/+j/6P/o/+j/5v/m/+b/5v/n/+f/5//n/+n/6f/p
/+n/6f/p/+n/6v/q/+r/6v/q/+v/6//r/+v/6//r/+v/7P/s/+z/7P/t/+3/7f/t/+3/
7f/t/+3/7f/t/+3/7f/t/+3/7f/t/+3/7f/t/+3/7f/t/+3/7f/t/+3/7f/s/+z/7P/r
/+v/6//r/+v/6v/q/+z/7P/r/+r/6v/q/+r/6v/o/+j/6P/o/+r/6f/p/+n/6f/o/+j/
6P/o/+j/6P/o/+j/6P/n/+f/5//n/+f/5//l/+X/5f/l/+b/5v/m/+b/5v/m/+b/5v/m
/+b/5v/l/+X/5f/l/+X/5f/l/+X/5f/l/+X/5f/l/+X/5f/m/+b/5v/o/+n/6f/q/+v/
6//s/+z/7P/s/+z/7P/s/+z/7P/s/+z/7f/u/+3/7v/v/+//8P/w/+//7//v/+//7//t
/+3/7f/t/+3/6f/o/+f/5//n/+j/6P/o/+r/6v/q/+f/5f/j/+L/4v/i/+L/4v/i/+H/
4f/h/+H/4f/h/+H/4f/j/+P/5P/k/+P/4//j/+T/4v/f/9n/1//e/+7/DgA5AGcAlwDP
AA4BXAGqAdMBvQGCAUAB8QCLAC4A4v+d/3//h/+V/53/qv++/8//2f/e/+D/4P/h/+P/
5P/m/+b/5P/k/+T/5P/l/+X/5f/m/+b/5v/n/+f/6P/o/+n/6f/q/+r/6//r/+z/7P/s
/+3/7v/u/+//8P/v//D/8P/w//P/8//0//T/9v/3//f/9//4//j/+f/5//r/+//8//3/
/v////////8AAAEAAwAEAAUABQAHAAgACQAKAAsADAAOAA8AEgAUABQAFwAYABoAHAAe
ACAAIgAjACUAJwApACwALgAwADMANwA5ADoAPQBBAEIAQwBEAEQARQBFAEUARQBGAEYA
RgBGAEUARQBDAEUARABBAD4APQA6ADYAMwAtACoAJwAiACEAHQAZABUAFQARAA4ADAAL
AAgABwAFAAEA///9//v/+v/6//n/+P/5//n/+f/3//n/+f/3//f/9f/1//X/9f/3//X/
9f/1//T/9P/0//T/8v/y//L/8v/0//T/9P/0//b/9v/2//b/9f/1//X/9f/1//X/9f/1
//X/9f/1//b/+P/4//j/+P/5//n/+f/5//n/+f/5//r/+P/4//j/+f/7//v/+//7//v/
+//7//v//f/9//3//f/7//v/+//7//v/+//7//v/+//7//v/+//7//v/+v/6//j/9//3
//f/+f/5//j/+P/6//r/+f/4//b/9v/2//b/9v/2//b/9v/0//P/8//z//b/9v/3//j/
9v/2//b/9v/0//T/8//z//P/8//z//P/9f/1//X/9f/0//T/9P/0//T/9P/0//T/9P/0
//T/8//1//X/9f/1//X/9f/1//X/9f/1//X/9f/1//X/9v/2//b/+P/5//n/+v/7//v/
/P/8//z//P/8//z//P/8//z//P/8//3//v///wAAAQABAAAAAAD//////////////f/9
//3//f/9//v/+v/5//n/+//8//z//P/6//r/+v/3//X/8//y//L/8v/y//L/8v/x//H/
8f/x//H/8f/x//H/8f/x//L/8v/z//P/8//w/+7/6f/n/+v/+v8YAEIAbwChANkAFwFk
AboB8gHrAbUBdgEoAb0AVwAAALb/jf+P/53/pf+v/8T/1v/j/+v/7P/u/+7/8f/z//T/
8v/y//L/8v/y//L/9f/1//X/9v/4//j/+f/5//r/+v/7//v//P/8//3//f/8//z//P/9
/wAAAAABAAIAAwAEAAQABAAFAAUABgAGAAYABwAHAAcACAAIAAkACQAKAAsADAANAA4A
DwAPAA8AEAARABMAFAAVABUAFwAYABkAGgAbABwAIAAhACQAJgAkACcAKAAqACwALgAw
ADIANwA5ADsAPQBAAEIARABHAEkASwBMAE8ATwBQAFEAUgBSAFMAUwBTAFMAVABUAFQA
VABTAFMAUQBRAFAATQBKAEcARABAAD0AOAA0ADAAKgAnACMAHwAbABkAFQASABAADwAM
AAsACQAFAAMAAQD//wAAAAD///7/+//7//v/+f/5//n/9//3//f/9//3//f/9//1//X/
9f/0//T/9P/0//L/8v/y//L/9P/0//T/9P/2//b/9v/2//f/9//3//f/9f/1//X/9f/1
//X/9f/2//j/+P/4//j/+f/5//n/+f/5//n/+f/6//j/+P/4//n/+//7//v/+//5//n/
+f/5//n/+f/5//n/+f/5//n/+f/5//n/+f/5//f/9//3//f/9//3//b/9v/0//P/8//z
//X/9f/0//T/8v/y//H/8P/w//D/8P/w//L/8v/y//L/8P/v/+//7//v/+7/7v/u//D/
8P/w//D/7v/u/+3/7f/v/+//7//v/+//7//v/+//7v/u/+7/7v/u/+7/7v/u/+7/7v/u
/+7/7P/s/+z/7f/u/+z/7P/s/+z/7P/s/+z/6//t/+3/7f/t/+3/7f/t/+3/6//r/+v/
6//t/+3/7v/u/+7/8P/x//H/8v/z//P/9P/0//T/9P/0//L/8v/y//L/9P/0//X/9v/3
//j/+f/5//j/+P/3//f/9//3//f/9f/1//X/9f/1//P/8v/x//H/8f/y//L/8v/y//L/
8v/v/+3/6//q/+r/6v/q/+r/6v/p/+n/6f/p/+v/6//r/+v/6//r/+z/7P/r/+v/6//q
/+j/4//f/9//6P8AACQAUQCBALUA8wA6AZIB4AH9AdsBoAFaAfkAhwAoANj/m/+N/5n/
of+p/7r/zv/b/+P/6P/o/+j/6//t/+7/7v/w/+7/7v/u/+7/7//v/+//8P/w//D/8f/x
//D/8P/x//H/8v/y//P/8//0//T/9P/1//j/+P/5//r/+f/6//r/+v/7//v//P/8//7/
////////AAAAAAEAAQACAAMABAAFAAYABwAHAAcACAAJAAsADAANAA0ADwAQABEAEgAT
ABQAFgAXABoAHAAcAB8AIAAiACQAJgAoACoALQAvADEAMwA0ADYAOAA7AD8AQQBCAEUA
RwBIAEkASgBMAE0ATQBNAE0ATgBOAE4ATgBNAE0ASwBLAEoARwBEAEMAQAA8ADkAMwAw
AC0AKAAlACEAHQAZABcAEwAQAA4ACwAIAAcABQABAP///f/7//r/+v/5//j/9f/1//X/
8//z//P/8f/x/+//7//v/+//7//t/+3/7f/u/+7/7v/u/+7/7v/u/+7/7P/s/+z/7P/u
/+7/7v/u/+7/7f/s/+v/6//r/+v/6//t/+3/7f/u/+7/7v/u/+7/7//v/+//7//t/+3/
7f/u//D/8P/w//H/7//v/+//7//v/+//7//v/+//7//v/+//7//v/+//7//t/+3/7f/t
/+3/7f/t/+3/6//r/+r/6v/s/+v/6//r/+v/6//q/+r/6v/q/+n/6P/o/+j/6P/o/+b/
5v/m/+b/5v/l/+X/5f/n/+b/5v/m/+T/5P/k/+T/5P/k/+P/4//j/+P/4//j/+P/4//j
/+P/4v/i/+L/4v/i/+L/4v/i/+L/4v/i/+L/4v/i/+L/4f/h/+L/4v/i/+D/4P/g/+D/
4P/g/+H/4f/f/+D/4P/h/+H/3//g/97/3v/e/97/4P/g/+D/3//f/9//3//f/9//3//f
/9//3//f/9//3//f/9//4P/g/+D/4v/j/+P/4v/j/+P/5P/k/+T/5P/k/+b/5v/m/+b/
5v/m/+f/6P/p/+r/6//r/+z/7P/r/+v/6//r/+v/6f/o/+f/5v/l/+H/4P/f/9//4f/i
/+L/4v/i/+L/4v/f/93/2//a/9r/2v/a/9r/2v/b/9v/2//b/9v/2//b/9v/2f/Z/9r/
2v/d/9v/2//a/9j/0//P/8//3P/2/x4ASwB7AK8A6wA0AYYBxgHPAaMBYgEaAbsAVwAE
ALj/g/97/4n/k/+b/67/wP/L/9P/1v/W/9b/2f/b/9z/3P/c/9z/3P/c/9z/2//b/9v/
3P/c/9z/3f/d/+D/4P/h/+H/4P/g/+H/4f/i/+L/4v/j/+T/5P/l/+b/5f/m/+b/5v/n
/+f/6P/o/+r/6//r/+v/7P/s/+3/7f/w//H/8v/z//L/8//z//P/9P/1//f/+P/5//n/
+//8////AAABAAIAAgADAAYACAAIAAsADAAOABAAEgAUABYAGQAbAB0AHwAiACQAJgAp
ACsALQAuADEAMwA0ADUANgA4ADkAOQA5ADkAOgA6ADoAOgA5ADkANwA5ADgANQAyADEA
LgAqACcAIwAgAB0AGAAXABMADwALAAkABQACAAAA/f/6//n/9//1//P/8f/v/+7/7v/t
/+z/6//r/+v/6f/p/+n/5//n/+f/5//n/+f/5//l/+X/5f/k/+T/5P/k/+T/5P/k/+T/
5P/k/+T/5P/m/+b/5v/m/+f/5//n/+f/5f/l/+X/5f/n/+f/5//o/+b/5v/m/+b/5//n
/+f/5//p/+n/6f/q/+j/6P/o/+n/6f/p/+n/6f/p/+n/6f/p/+n/6f/p/+n/6f/p/+n/
6f/n/+f/5//n/+f/5//n/+f/5//n/+b/5v/m/+X/5f/l/+f/5//m/+b/5v/m/+X/5P/k
/+T/5P/k/+T/5P/k/+T/5P/j/+P/4//j/+L/4v/i/+D/4P/g/+D/4v/i/+H/4f/h/+H/
4f/h/+H/4f/h/+H/4P/g/+D/4P/e/97/3v/e/97/3v/e/97/3v/e/97/3f/f/+D/4P/g
/97/3v/e/97/3v/e/9//3//d/97/3v/f/9//3f/e/97/3v/e/97/3P/c/9z/2//d/93/
3f/d/93/3f/d/93/3f/d/93/3f/b/9v/3P/c/9z/3v/f/9//4v/j/+P/5P/k/+T/5P/k
/+T/5P/k/+T/5P/k/+X/5v/n/+j/6f/p/+b/5v/l/+X/5//n/+f/5f/l/+X/5f/l/+P/
4v/h/+H/4f/i/+L/4v/i/+L/4v/f/9//3f/c/9z/3P/c/9z/3P/b/9v/2//b/9v/2//b
/9v/3f/d/97/3v/f/9//3//c/9r/1f/T/9f/6P8IADIAXwCPAMUAAwFOAZwByAG1AXsB
PAHwAI8AMwDk/6D/ff+D/5H/mf+l/7r/yv/T/9f/2v/a/9z/3f/f/+D/4P/i/+D/4P/g
/+D/4f/h/+H/4v/i/+L/4//j/+T/5P/l/+X/5v/m/+f/5//o/+j/6P/p/+j/6P/p/+r/
6//s/+z/7P/v/+//8P/w//D/8f/x//H/9P/0//X/9f/2//f/+P/5//r/+//7//v//v//
/wEAAgABAAEAAwAEAAUABgAHAAgACgALAA4AEAASABUAFgAYABkAGgAbABwAHwAhACMA
JQAqACwALgAxADEAMwA0ADcAOQA6ADsAPAA+AD8APwA/AEEAQgBCAEIAQgBBAEEAPwBB
AEAAPQA6ADkANgAyAC8AKwAoACUAIAAfABsAFwATABEADQAKAAgABwAEAAMAAQD///3/
+//5//j/+P/3//b/9f/1//X/8//z//P/8f/x//H/8f/x//H/7//t/+3/7f/u/+7/7v/u
//D/8P/w//D/8v/y//L/8v/w//D/8P/w//P/8//z//P/8f/x//H/8f/x//H/8f/y//D/
8P/w//D/8//z//P/8//z//P/8//0//X/9v/3//n/9//3//f/9//5//n/+f/5//f/9//3
//f/+P/5//r/+//6//n/+P/3//f/9//3//f/+f/5//j/+P/6//n/+f/5//f/9//2//b/
9v/2//X/9P/1//b/9//4//b/9v/2//b/9v/1//X/9f/1//T/9P/0//T/9P/0//T/9P/0
//P/8//z//P/8//z//P/8//z//P/8P/w//D/8P/w//D/8P/w//L/8v/y//L/9P/y//L/
8v/y//L/8v/y//L/8f/z//P/8//z//P/8//z//P/8f/x//H/8f/v/+//8P/w//L/9P/1
//X/+P/5//n/+v/6//r/+v/6//j/+P/4//j/+P/4//n/+v/7//z//f/9//7//v/9//3/
/f/9//3/+//5//n/+f/5//f/9v/1//X/9//4//j/+P/6//r/+v/3//T/8f/v/+7/7v/u
/+7/7v/v/+//7//v/+//7//v/+//7//v//D/8P/z//H/8f/y//D/7f/p/+X/6v/8/x4A
SwB/ALUA8QA0AYgB3AEJAvUBvgF+AScBtwBMAO7/pf+J/5X/of+p/7j/zP/d/+n/7P/u
/+7/7//v/+7/8P/y//L/8v/y//L/8//z//P/9P/0//T/9f/1//T/9P/1//X/+P/4//n/
+f/6//r/+v/7//r/+v/7//z///8AAAAAAAD/////AAAAAAAAAQABAAEAAgACAAMAAwAG
AAcACAAJAAoACwALAAsACgALAA0ADgARABEAEwAUABcAGAAZABoAGwAbAB0AHgAeACEA
IgAkACgAKgAsAC4AMwA1ADcAOQA8AD4AQABDAEcASQBKAE0ATwBQAFEAUgBUAFUAVQBV
AFUAVgBWAFYAVgBVAFUAUwBRAFAATQBKAEkARgBCAD8AOwA4ADUAMAAsACcAIgAdABkA
FQASABAADQAKAAkABwADAAEA///9//v/+v/4//b/9f/1//X/8//z//P/8f/x/+//7//v
/+//8f/v/+//7//u/+7/7v/u/+3/7P/r/+r/6v/q/+r/6v/s/+z/7P/s/+z/6//q/+n/
6f/p/+n/6f/p/+n/6f/q/+z/7P/s/+z/7f/t/+3/7f/t/+3/7f/u/+7/7v/u/+//7//v
/+//7//v/+//7//v/+//7//v/+//7//v/+//7//t/+3/7f/t/+//7//v/+//7//v/+7/
7v/u/+3/7f/t/+v/6//q/+r/7P/s/+v/6v/q/+r/6v/q/+r/6v/q/+r/6P/n/+f/5//p
/+j/6P/o/+j/6P/o/+j/6P/o/+f/5//n/+f/5//n/+f/5//n/+f/5v/m/+b/5v/o/+j/
6P/o/+b/5v/m/+b/5P/k/+b/5v/m/+b/5v/m/+T/5P/k/+P/5f/l/+X/5f/l/+X/5f/l
/+X/5f/l/+X/5f/l/+b/5v/k/+b/5//n/+j/6f/p/+r/7P/s/+z/7P/s/+z/7P/s/+z/
7P/t/+7/7//w//H/8f/w//D/7//v/+3/7f/t/+v/7f/t/+3/7f/t/+z/6//r/+v/7P/s
/+z/7v/u/+7/6//p/+f/5v/m/+T/5P/k/+T/5f/l/+X/5f/l/+X/5f/l/+X/5f/m/+b/
5//n/+f/5P/i/9//2//X/9r/7P8MADcAaQChANsAIAF0Ac4BCwILAtwBogFPAd0AagAG
ALH/i/+R/5v/n/+s/8D/0f/d/+T/5P/m/+f/6f/q/+z/7P/q/+r/6v/q/+n/6f/p/+r/
6v/q/+v/6//s/+z/7f/t//D/8P/x//H/8P/w//D/8f/0//T/9f/2//X/9v/2//b/9//3
//j/+P/6//v/+//7//z//P/9//3//P/9//7///8CAAMAAwADAAQABQAHAAgACQAJAAsA
DAANAA4ADwAQABIAEwAWABgAGAAbABwAHgAgACIAJAAmACkAKwAtAC8ANAA2ADgAOwA9
AD8AQABDAEUARgBHAEgATABNAE0ATQBPAFAAUABQAFAATwBPAE0ATQBMAEkARgBFAEIA
PgA7ADcANAAxACwAJwAjAB8AGwAXABMAEAAOAAkABgAFAAMA///9//v/+f/4//j/9//2
//P/8//z//H/8f/x/+//7//v/+//7//v/+//7f/t/+3/7P/s/+z/7P/s/+z/7P/s/+z/
7P/s/+z/7P/s/+z/7P/r/+v/6//r/+3/7f/t/+3/7f/t/+3/7v/s/+z/7P/s/+3/7f/t
/+3/7//v/+//8P/y//L/8v/z//H/8f/x//H/8f/x//H/8f/x//H/8f/x//H/8f/x//H/
8//x/w==
         </WaveFormData>
      </LeadData>
      <LeadData>
         <LeadByteCountTotal>10000</LeadByteCountTotal>
         <LeadTimeOffset>0</LeadTimeOffset>
         <LeadSampleCountTotal>5000</LeadSampleCountTotal>
         <LeadAmplitudeUnitsPerBit>4.88</LeadAmplitudeUnitsPerBit>
         <LeadAmplitudeUnits>��V</LeadAmplitudeUnits>
         <LeadHighLimit>2147483647</LeadHighLimit>
         <LeadLowLimit>268435456</LeadLowLimit>
         <LeadID>V6</LeadID>
         <LeadOffsetFirstSample>0</LeadOffsetFirstSample>
         <FirstSampleBaseline>0</FirstSampleBaseline>
         <LeadSampleSize>2</LeadSampleSize>
         <LeadOff>FALSE</LeadOff>
         <BaselineSway>FALSE</BaselineSway>
         <ExcessiveACNoise>FALSE</ExcessiveACNoise>
         <MuscleNoise>FALSE</MuscleNoise>
         <LeadDataCRC32>2321945181</LeadDataCRC32>
         <WaveFormData>
AgACAAIAAgAAAAAAAAAAAAIAAgACAAIAAgACAAIAAgACAAIAAgACAAIAAgACAAIAAAAA
AAAAAAAAAAAAAAAAAAAAAAAAAAAAAAAAAAAAAAD+//7//v/+//7//v/+//7//v/+//7/
/v/8//z//P/8//z//P/8//z//P/8//z//P/6//r/+v/6//r/+v/6//r/+v/6//r/+v/6
//r/+v/6//r/+v/6//r/+v/6//r/+v/6//r/+v/6//r/+v/6//r/+v/6//r/+v/6//r/
+v/6//r/+v/6//r/+v/6//r/+v/6//r/+v/6//r/+f/5//n/+f/6//r/+//8//z//P/+
//7///////////////////////////////////8AAAEABAAFAAYABgAGAAYABgAGAAYA
BgAFAAUABQAFAAUABAABAAEAAQABAAEAAQABAAEAAQD///7/+//6//r/+v/6//n/+f/5
//n/+f/5//n/+f/5//n/+f/5//n/+f/5//r/+v/6//r/9//z/+//7v/z/wEAFwAtAEcA
ZgCMALgA5QAMARgBDwH8AOEAsQB5AEcAGgD8//T/8//v//D/+P8AAAUACAAGAAUAAwAE
AAMAAQACAAEA///+//7//v/+//3//f/9//z//P/8//z//f/9//3//f/9//7//v/+/wAA
AAABAAEAAQABAAMAAwADAAMAAwAEAAUABgAGAAYACAAJAAoACgAKAAoACwALAA0ADgAO
AA8ADgAOAA4AEAARABEAEwAUABQAFQAWABcAFgAXABgAGQAaABsAHAAdAB4AIAAhACIA
JgAnACoAKwAqAC0ALgAwADQANAA2ADcANgA5ADoAPAA8AD0APgA/AEAAQABAAEIAQgBC
AEIAQgBCAEIAQgBBAEEAQQBAAD8APQA7ADkANgA2ADQAMAAtACwAKQAnACQAJAAiAB8A
GwAcABsAGQAWABcAFgAVABQAEwASABEAEAAPAA8ADgAOAAwADAAMAAwADgANAA0ADQAN
AA0ADQANAA0ADQANAA0ADQANAA0ADQAPAA8ADwAPAA0ADQANAA0ADwAPAA8ADwAPABAA
EAAQABIAEQARABIAEgASABEAEAAQABAAEAAQABIAEgASABEAEQARABEAEQASABMAEwAT
ABMAEwATABMAEwASABEAEQARABEAEAAQAA4ADgAOAA4ADwAPAA8ADwAPAA8ADwAOAA4A
DgAOAA4ADAAMAAwADAAMAAsACwALAA0ADQANAA0ADQAMAAsACgAKAAoACgAKAAoACgAK
AAoACAAIAAcABwAKAAoACgAKAAkACQAJAAkABwAHAAcABwAJAAkACQAIAAYABgAGAAYA
BgAGAAYABgAGAAYABgAGAAYABgAGAAYABAAEAAMAAwADAAMABAAEAAcACAAIAAgACgAK
AAsACwAJAAkACQAJAAcABwAHAAcACQAJAAkACgALAAwADQAOAAwADAAMAAwADAAMAAwA
CwALAAsACwALAAoACQAJAAkACQAJAAkACQAIAAcABAACAAEA/v/+//7//v/9//3//f/7
//v/+//7//3//f/9//3//f/9//3//f/8//7//v/8//n/9f/x//D/9f8HAB8AOQBXAHgA
oADOAP0AHAEgAREB/ADZAKMAaQA3AA4A+P/y/+//6f/s//j/AAAHAAoACgAHAAUAAgAB
AAEAAAD///3//P/8//z/+v/5//n/+f/6//r/+v/6//v/+//7//v//f/+//7//v/+//7/
//////////8BAAEA////////AAAAAAAA///+////AQADAAQABgAGAAcABwAFAAYABgAH
AAcABgAFAAYABwAHAAkACgAIAAkACgALAA4ADwAQABEAEAARABIAEwAUABYAFwAYABgA
GQAcAB0AIAAjACQAJgAmACYAKAApACgAKwAsAC4AMAAxADIAMwAxADAALwAwADIAMgAy
ADIAMgAyADIAMQAwAC8ALQArACcAJQAjACAAIAAeABoAFwAUABEADwAMAAoACAAFAAEA
AgABAP///P/7//r/+f/4//f/9v/1//T/8//z//L/8v/w//D/8P/w//D/7//v/+//7//v
/+//7//t/+3/7f/t/+3/7f/t/+3/7f/t/+3/7f/r/+v/6//r/+3/7f/t/+3/6//s/+z/
7P/s/+v/6//s/+3/7v/u/+7/7P/s/+z/7P/u/+7/7v/t/+3/7f/t/+3/7P/t/+3/7f/r
/+v/6//r/+v/6v/p/+n/6f/p/+j/6P/m/+b/5v/m/+X/5f/l/+X/5f/l/+X/5P/k/+T/
5P/k/+L/4v/i/+L/4P/f/9//3//f/9//3//f/9//3v/d/9z/3P/c/9z/3P/a/9r/2v/a
/9r/2v/Z/9n/2P/Y/9j/2P/Z/9j/2P/Y/9j/2P/Y/9j/2P/Y/9b/1v/W/9b/1v/W/9b/
1v/W/9b/1f/V/9P/0//U/9T/1f/W/9b/1v/Y/9j/2f/Z/9n/2f/Z/9n/2f/Z/9n/2f/X
/9f/1//Y/9n/2v/b/9z/3P/c/9z/3P/c/9z/3P/b/9v/2//b/9v/3P/b/9v/2//b/9v/
2//b/9v/2//Z/9j/0//Q/9D/0P/Q/8//z//P/8//z//P/8//0f/R/9H/0f/R/9H/0f/R
/9L/0v/S/9L/z//L/8f/xP/D/8n/2f/z/w8ALgBUAH4AsQDmAA4BGwEUAQMB4QCnAGcA
KgD2/9j/z//J/8L/xP/O/9f/3v/g/9//3f/c/9v/2//a/9n/1//W/9b/1v/W/9X/1f/V
/9b/1v/W/9b/1//X/9f/1//X/9j/2P/Y/9r/2v/b/9v/2//b/93/3f/f/9//3//g/+H/
4v/i/+L/4v/j/+T/5P/k/+T/5f/l/+X/5v/m/+f/6v/q/+r/7P/r/+v/7f/u//D/8f/y
//P/8v/z//T/9f/4//n/+v/7//z//v///wAAAgADAAYABwAGAAkACgAMAA4ADgAQABEA
FAAXABgAGgAcAB0AHgAfAB4AHgAeACAAIAAgACAAIAAgACAAIAAfAB0AHQAcABsAGQAX
ABUAEgAOAAwACAAFAAQAAQD///z/+v/4//X/8f/w/+//7f/q/+n/6P/n/+b/5v/m/+b/
5v/j/+P/4v/i/+D/4P/g/+D/4v/h/+H/4f/h/+H/4f/h/+H/4f/h/+H/4f/h/+H/4f/h
/+H/4f/h/+P/4//j/+P/4f/h/+H/4f/h/+L/4v/i/+T/4//j/+T/4//k/+T/5P/k/+T/
5P/k/+T/5P/k/+P/5f/l/+X/5f/k/+X/5f/l/+X/5f/l/+X/5v/m/+b/5//n/+f/5v/m
/+b/5v/m/+b/5f/l/+X/5f/l/+X/5f/k/+T/5P/k/+T/4v/i/+L/4v/k/+P/4//j/+P/
4//j/+P/4//i/+H/4P/g/+D/4P/g/+D/4P/g/+D/4P/g/9//3//g/+D/4P/g/9//3//f
/97/3v/e/97/3v/e/97/3v/e/9z/3P/c/9z/3P/c/9z/3P/c/9z/2//b/9v/2//c/9z/
3f/e/97/3v/g/+D/4f/h/+H/4f/h/+H/4f/h/+H/4f/h/+H/4f/i/+H/4v/j/+T/5v/m
/+b/5v/m/+b/5v/l/+X/5f/l/+X/5P/j/+P/4//j/+P/4//j/+P/4//h/+D/3f/a/9r/
2v/c/9v/2//b/9n/2f/Z/9n/2f/Z/9n/2f/Z/9n/2f/Z/9j/2P/Y/9b/1f/T/8//yv/J
/8//4f/5/xMAMABUAIAAtQDoAAwBGQEQAfsA1wCfAGEAKgD8/+D/2f/T/8z/zP/W/93/
4v/i/+P/4f/g/93/3f/e/93/2//a/9r/2v/Y/9f/1//X/9f/2P/Z/9r/2f/Z/9n/2f/Z
/9r/2v/a/9r/2v/b/9v/3f/d/9//3//h/+H/4f/i/+P/5P/k/+T/4v/j/+T/5P/m/+b/
5//n/+f/6P/o/+n/6v/q/+r/7P/t/+3/7//w/+7/7//w//H/9P/1//b/9//4//n/+v/7
//z//v///wAAAgADAAYABwAIAAsADAAOABIAEgAUABUAFgAZABoAHAAcAB0AHgAfACAA
IAAgACIAIgAiACIAIgAkACQAJAAjACEAIQAgAB8AHQAbABkAFgAUABIADgALAAgABQAD
AAAA/P/6//f/8//0//P/8f/u/+3/7P/r/+r/6f/o/+f/5v/l/+X/5P/k/+T/5P/k/+T/
5P/j/+P/4//j/+P/4//j/+P/4//j/+P/4//j/+P/4//j/+P/4//j/+P/4//j/+P/4//j
/+P/4//j/+T/5P/k/+b/5f/l/+b/5f/m/+b/5v/m/+b/5v/m/+b/5v/m/+X/5//n/+f/
5//m/+f/5//n/+f/5//n/+f/5//m/+X/5f/n/+f/5v/m/+b/5v/m/+b/5//n/+f/5//n
/+f/5//m/+b/5v/m/+b/5P/k/+T/5P/m/+X/5f/l/+P/4//j/+P/5f/k/+P/4v/i/+L/
4v/i/+L/4v/i/+L/4v/i/+H/4f/g/+D/4P/g/+H/4f/h/+H/4f/j/+H/4P/g/+D/4P/g
/+D/4P/g/+D/4P/g/+D/4P/g/+D/4P/g/+D/4P/f/9//4f/h/+L/4v/h/+L/4v/i/+T/
5P/l/+X/5f/l/+X/5f/l/+X/5f/l/+f/5//n/+j/6f/q/+v/7P/s/+z/7P/s/+z/7P/s
/+v/7f/t/+3/7f/q/+n/6f/p/+v/6//r/+v/6//r/+n/6P/l/+L/4v/i/+L/4f/h/+H/
4f/h/+H/4f/h/+H/4f/h/+H/4f/h/+H/4v/i/+L/4v/h/93/2f/W/9X/3//v/wcAIQA+
AGIAjAC9AOwADgETAQgB8QDLAJUAWwAqAAAA6v/j/9//2v/c/+T/6//u//D/7f/r/+j/
6f/p/+j/5//l/+T/5P/k/+T/4//j/+P/5P/k/+T/5P/l/+X/5f/l/+P/5P/k/+T/5v/m
/+f/5//l/+X/5//n/+n/6f/p/+r/6f/q/+r/6v/q/+v/7P/s/+z/7P/t/+3/7f/u/+7/
7//w//D/8P/y//P/8//1//b/+P/5//r/+//8//3//v////7///8AAAEAAgAEAAUABgAI
AAkADAANAA4AEQASABQAGAAYABoAGwAcAB8AIAAiACQAJQAmACcAKAAoACgAKgAqACoA
KgAqACoAKgAqACkAJwAnACYAJQAlACMAIQAeABwAGgAWABMAEgAPAA0ACgAIAAYAAwD/
//7//f/7//j/9//2//X/9P/1//T/8//y//H/8f/w//D/8P/w//D/8P/u/+3/7f/t/+3/
7f/t/+3/7//v/+//7//v/+//7//v//H/8f/x//H/8f/x//H/8f/x//H/8f/x//H/8v/y
//L/8v/x//H/8v/x//L/8v/y//T/9P/0//T/9v/2//b/9f/3//f/9//3//b/9//3//f/
9//3//f/9//5//j/9//3//n/+f/4//j/+P/4//j/+P/5//n/+f/5//n/+f/5//j/+P/4
//j/+P/4//j/+P/4//j/9//3//f/9//3//f/9//3//b/9f/0//b/9v/2//b/9v/2//b/
9v/2//b/9f/1//b/9v/2//b/9f/1//X/9f/1//X/9f/1//X/9f/1//b/9v/2//b/9v/2
//b/9v/2//T/9P/0//T/9v/2//b/9v/2//b/9f/1//f/9//4//j/9//4//j/+P/6//r/
+//7//3//f/9//3//f/9//3//f/9//3//f/+////AAABAAIAAgACAAIAAgACAAIAAgAB
AAMAAwADAAMAAgABAAEAAQD//////////wEAAQD///7/+//4//j/+P/4//f/9//3//X/
9f/1//X/9//3//f/9//3//f/9//3//j/+P/4//j/9//1/+//7P/t//P/BQAdADUAUgB2
AKIAzwD+ABwBHwEQAf0A1wChAGsAOgASAPr/9f/z/+7/8P/4/wEABAAGAAUAAQACAAEA
AQAAAP///f/8//z//P/8//v/+//7//j/+P/4//j/+//7//v/+//7//z//P/8//7//v//
/////f/9//////8BAAEAAQACAAEAAgACAAIAAgADAAQABAAEAAQABQAFAAcACAAIAAkA
CgAKAAoADAALAAsADQAOAAwADQAOAA8AEgATABQAFQAUABUAFgAXABgAGgAbABwAHgAf
ACIAIwAiACUAJgAoACoAKgAsAC0AMAAzADQANgA4ADkAOgA7ADwAPAA8AD4APgA+AD4A
PgA+AD4APgA9AD8APwA+AD0AOwA5ADcANAAyADAALAApACYAIwAhAB4AHgAcABkAFQAU
ABMAEQAOAA0ADAALAAoACQAIAAcABgAFAAUABAAEAAQABAAEAAQABAADAAMAAwABAAEA
AQABAAEAAQABAAEA//////////8BAAEAAQABAAEAAQABAAEAAwADAAMAAwABAAIAAgAC
AAAA/////wAAAwAEAAQABAAEAAQABAAEAAIAAgACAAEAAQABAAEAAQACAAMAAwADAAMA
AwADAAMAAwACAAEAAQABAAEAAAAAAAAAAAAAAAAA//////////8BAAEAAQAAAP7//v/+
//7/AAAAAAAAAAD+//3//f/9//3//f/9//3//f/8//v/+v/6//r/+v/6//z//P/8//z/
/P/8//v/+//6//r/+v/6//n/+f/5//n/+//7//v/+//7//v/+f/6//j/+P/4//j/+P/4
//j/+P/4//j/+P/4//j/+P/4//j/+P/4//f/9//1//X/9v/2//f/+P/4//j/+v/6//v/
+//7//v/+//7//v/+//7//v/+//7//v//P/9//7///8AAAAAAAAAAAAAAAAAAAAA////
//////////z/+//7//v/+//7//v/+//5//n/9//2//P/8P/w//D/7v/t/+3/7f/v/+//
7//v/+3/7f/t/+3/7f/t/+3/7f/u/+7/7v/s/+n/5//j/+D/5f/1/w0AJQBDAGYAjgC+
AO8AFAEgARcBBAHjAK8AcwA/ABAA8v/q/+f/3//g/+j/8P/3//j/9v/1//P/9P/z//P/
8P/v/+3/7P/s/+z/7P/r/+v/6//q/+r/6v/q/+v/6//r/+v/6//s/+z/7P/s/+z/7f/t
/+3/7f/v/+//7//v/+//8P/v//D/8P/w//D/8f/y//L/8v/y//P/8//z//T/9P/1//T/
9P/0//b/9f/1//f/+P/4//n/+v/7//z//f/+////AAABAAIAAwAEAAYABwAIAAgACQAM
AA0ADgARABIAFAAYABgAGgAbABwAHwAgACIAIgAjACQAJQAkACQAJAAmACYAJgAmACYA
KAAoACgAJwAlACUAJAAjAB8AHQAbABgAFgAUABAADQAKAAcABQACAAAA/v/7//f/9v/1
//P/8P/v/+7/7f/s/+v/6v/p/+j/6f/p/+j/6P/m/+b/5v/m/+j/5//n/+f/5f/l/+X/
5f/l/+X/5f/l/+X/5f/l/+X/5//n/+f/5//n/+f/5//n/+n/6f/p/+n/5//o/+j/6P/q
/+n/6f/q/+n/6v/q/+r/7P/s/+z/7P/u/+7/7v/t/+3/7f/t/+3/7v/v/+//7//v/+//
7//v/+//7v/t/+3/7//v/+7/7v/u/+7/7v/u/+3/7f/t/+3/7//v/+//7v/u/+7/7v/u
/+7/7v/u/+7/7P/r/+v/6//r/+v/6//r/+3/7P/r/+r/7P/s/+z/7P/s/+z/7P/s/+z/
7P/r/+v/6v/q/+r/6v/r/+v/6//r/+v/6//r/+v/6//r/+v/6//t/+3/7f/s/+v/6//r
/+v/6//r/+v/6//q/+z/7P/s/+z/7P/s/+z/7P/s/+z/7P/s/+z/7P/s/+z/7P/s/+v/
6//t/+3/7v/u/+//8P/w//D/8v/y//P/8//z//P/8//z//P/8//z//P/8//z//P/9P/3
//j/+f/6//r/+v/6//r/+v/6//r/+f/5//n/+f/5//j/9//3//f/9//3//f/9//3//f/
9f/0//P/8P/w//D/8P/v/+//7//v/+//7//v/+//7//v/+//7//v/+//7//w//D/8P/u
/+3/6//l/+L/5f/x/wUAHwA5AFgAgACuAOEADgEoAScBGAH9ANEAlQBbACwABgD2//H/
6f/m/+z/9P/5//z//P/7//n/+P/3//f/9v/1//P/8v/y//L/8v/x//H/8f/w//D/8P/w
//H/8f/x//H/8f/y//L/8v/y//L/8//z//P/8//1//X/9f/1//X/9v/3//j/+P/4//j/
+f/6//r/+v/6//v/+//9//7//v///wAAAAAAAAIAAQABAAMABAAEAAUABgAHAAgACQAK
AAsADAANAA4ADwAQABIAEwAUABYAFwAaABsAHAAfACAAIgAkACQAJgAnACgAKwAsAC4A
MAAxADIAMwA0ADQANAA2ADYANgA2ADYANgA2ADYANQA1ADUANAAzADEALwAtACoAJgAk
ACAAHQAcABkAFwAUABIAEAANAAkACAAHAAUAAgD///7//f/8//3//P/7//r/+f/5//j/
+P/2//b/9v/2//b/9f/1//X/8//z//P/8//z//P/8//z//P/8//z//P/8//z//P/8//z
//P/8//z//P/8//z//P/8//0//T/9P/0//P/8//0//X/9v/2//b/9v/2//b/9v/2//b/
9v/1//f/9//3//f/9v/3//f/9//3//f/9//3//f/9v/1//X/9f/1//T/9P/2//b/9v/2
//X/9f/1//X/8//z//P/8v/0//T/9P/0//T/9P/0//T/9P/z//P/8//z//P/8//z//P/
8v/x//D/8P/w//D/8P/w//D/8P/w//D/8P/v/+//8P/w//D/8P/v/+//7//v/+//7//v
/+//7//v/+//7//v/+//7//u/+3/7f/t/+3/7f/t/+3/7f/t/+3/7f/t/+3/7f/u/+7/
7v/u/+7/7v/s/+z/7f/t/+3/7f/u/+z/7P/s/+z/7P/s/+z/7P/s/+z/7P/s/+r/6v/q
/+r/7P/s/+v/6//r/+v/7P/s/+3/7v/u/+7/7v/u/+//7//x//H/8f/x//H/8f/x//H/
8f/x//H/8v/z//T/9f/2//j/+P/4//j/+P/4//j/9//1//X/9f/1//T/8//z//P/8//z
//P/8//z//P/8f/w/+3/6v/q/+r/6v/p/+n/6f/p/+n/6f/p/+v/6//r/+v/6//r/+v/
6//s/+z/6v/q/+f/4//f/97/4//v/wcAHwA5AFoAggCuAN8ABgEYAREB/gDhALEAewBH
ABoA+v/u/+v/5//k/+r/8v/1//j/+P/1//P/9P/z//P/8v/x/+//7v/u/+7/8P/v/+//
7//u/+7/7v/u//H/8f/x//H/7//w//D/8P/w//D/8f/x//H/8f/z//P/8//z//P/9P/1
//b/9v/2//b/9//4//j/+P/4//n/+f/7//z//P/9//7//v/+/wAA/////wEAAgACAAMA
BAAFAAYABwAIAAkACgALAAwADQAQABIAEwAUABYAFwAaABsAHAAfACAAIgAkACQAJgAn
ACoALQAuADAAMAAxADIAMwA0ADQANAA2ADgAOAA4ADgAOAA4ADgANwA3ADcANgA1ADUA
MwAxAC4ALgAsACgAJQAkACEAHwAcABoAGAAVABEAEAAPAA0ACgAJAAgABwAGAAUABAAD
AAIAAQABAAAAAAD+//7//v/+/wAA////////////////////////////////////////
//////////////////////////////////8AAAAAAAACAAEAAQACAAEAAgACAAIABAAE
AAQABAAEAAQABAADAAMAAwADAAMAAgADAAMAAwADAAMAAwADAAUABAADAAMABQAFAAQA
BAAEAAQABAAEAAUABQAFAAUABQAFAAUABAACAAIAAgACAAIAAgACAAIAAgABAAEAAQAB
AAEAAQABAAMAAgABAAAAAgACAAIAAgAAAAAAAAAAAAIAAgABAAEAAAAAAAAAAAABAAEA
AQABAP/////////////////////////////+////////////////////////////////
//////8AAAAAAAAAAAAAAAD+//7////////////+//7//v/+//7//v/+//7//v/+//7/
/v/+//7//v/+//7//v/+//3//f/9//3//v/+////AAAAAAAAAgACAAMAAwAFAAUABQAF
AAMAAwADAAMAAwADAAMABAAFAAYABwAIAAgACAAIAAgACAAIAAgABwAHAAcABwAHAAQA
AwADAAMAAwADAAMAAwADAAMAAQAAAP3/+v/6//r/+v/5//n/+f/3//f/9//3//f/9//3
//f/+f/5//n/+f/6//r/+v/4//X/8//t/+z/9f8HAB0ANwBTAHQAngDKAPkAGAEcAQ8B
/ADZAKUAbwA/ABQA/P/4//X/8f/y//r/AAADAAYABAADAAEAAAD//////v/9//3//P/8
//z/+v/5//n/+f/5//r/+//8//v/+//7//v/+//8//z//P/+//7///////3//f//////
AQABAAEAAgABAAIAAgACAAQABQAGAAYABgAGAAcABwAHAAgACAAJAAoACgAKAAwADQAN
AA8AEAAOAA8AEAARABAAEQASABMAFAAVABYAFwAaABwAHQAeAB8AHwAhACEAIgAlACYA
KAAqACoALAAtAC4AMQAyADQANAA1ADYANwA4ADgAOAA6ADwAPAA8ADwAPgA+AD4APQA9
AD0APAA7ADcANQAzADAAMAAuACoAJwAmACMAIQAeABoAGAAVABEAEgARAA8ADAALAAoA
CQAIAAcABgAFAAQAAwADAAIAAgAAAAAAAAAAAAAA/////////f/9//3//f/9//3//f/9
//3//f/9//3///////////////////////////////////8AAAAAAAAAAP////8AAAAA
AAD///7/AAAAAAAAAAACAAIAAgABAAMAAwADAAMAAgADAAMAAwABAAEAAQABAAEAAAD/
////AAABAAEAAgAAAAAAAAAAAAEAAQABAAEAAQABAAEAAAD+//7//v/+//7//v/+//7/
/P/7//v/+//9//3//f/9//3//P/7//r/+v/6//r/+v/6//r/+v/6//r/+v/5//n/+v/6
//r/+v/5//n/+f/5//f/9//3//f/9f/1//X/9f/1//X/9f/0//X/9f/1//X/9f/2//T/
9P/0//T/9v/2//b/9v/2//b/9v/2//b/9v/2//b/9v/2//X/9f/0//P/8//y//X/9v/2
//b/+P/4//n/+f/5//n/+f/5//j/9//2//X/9//3//f/+P/5//r/+//8//z//P/8//z/
/P/8//z/+//5//n/+f/5//j/9//3//f/+f/5//n/+f/5//n/9//2//H/7v/u/+7/7v/t
/+3/7f/t/+3/7f/t/+3/7f/t/+3/7f/t/+3/7f/u/+7/7P/s/+v/5//j/+D/4f/n//n/
EwAvAE4AdACgANMABAEkASkBHAEJAeEAqQBrADQABgDw/+v/5f/g/+L/6v/z//j/+P/3
//X/9P/x/+//7v/t/+v/6v/q/+r/7P/r/+v/6//s/+z/7P/s/+v/6//r/+v/6//s/+z/
7P/s/+z/7f/t/+v/6//t/+3/7//v/+//8P/v//D/8P/w//D/8f/y//L/8P/w//H/8f/x
//L/8v/z//T/9P/0//b/9v/1//b/9v/4//n/+v/7//z//f/+/////v///wAAAQAAAAIA
AwAEAAYABwAKAAsADAAPABAAEgAWABYAGAAZABwAHwAgACIAIwAjACMAIwAmACYAJgAo
ACgAKAAoACgAKAAoACgAJwAmACUAIwAhACEAHwAdABoAGAAWABIADwAKAAcABQACAAAA
/v/7//f/9v/1//P/8P/t/+z/6//q/+j/5v/k/+L/4f/h/+D/4P/e/97/3v/e/9z/2//b
/9v/2//b/9v/2//b/9v/2//b/9n/2f/Z/9n/2f/Z/9n/2f/b/9v/2//b/9n/2f/Z/9n/
2f/a/9r/2v/c/9v/2//c/9z/3P/b/9r/3P/c/9z/3P/e/97/3v/d/9//3//f/9//3//f
/97/3f/d/93/3f/d/9//3v/d/93/3//f/97/3v/c/9z/3P/c/93/3f/d/93/3//f/9//
3v/c/9z/3P/c/9r/2v/a/9r/3P/b/9v/2//b/9v/2//b/9v/2v/Z/9j/2P/Y/9j/2P/Y
/9j/2P/Y/9r/2v/Z/9n/2P/Y/9j/2P/X/9f/1//X/9f/1//X/9f/1//X/9f/1//X/9f/
1//W/9f/1//X/9f/1f/V/9X/1v/W/9b/1v/W/9b/1v/W/9b/1v/W/9b/1v/Y/9j/2P/Y
/9j/2P/X/9f/1//X/9j/2P/Z/9r/2v/a/9z/3P/d/93/3f/d/93/3f/d/93/3f/d/93/
3f/d/97/3//g/+H/4v/i/+L/4v/i/+L/4v/i/+H/4f/h/+H/4f/h/+H/4v/j/+P/4//j
/+P/4f/h/9//3v/d/9r/2v/a/9r/2f/Z/9n/2f/Z/9n/2f/Z/9n/2f/Z/9n/2f/Z/9n/
3P/c/9r/2v/X/9X/0f/M/8v/0//l//3/GQA4AFwAigC9APAAGAEnASABDwHrALMAdQA8
AAoA7P/j/93/1P/U/9z/4//o/+r/6f/p/+b/5f/l/+T/4//j/+L/4v/i/+D/3//f/9//
4P/g/+D/4P/f/9//3//f/+H/4v/i/+L/4P/g/+H/4f/j/+P/5f/l/+f/5//n/+j/5//o
/+j/6P/q/+v/7P/s/+z/7P/t/+3/7f/u/+7/7//w//D/8P/y//H/8f/z//T/9P/1//b/
9//4//n/+v/7//z//f/+////AgAEAAUABgAIAAkADAANAAwADwAQABIAFgAWABgAGQAc
AB8AIAAiACIAIwAkACUAKAAoACgAKgAqACoAKgAqACwALAAsACsAKQApACgAJwAlACMA
IQAeAB4AHAAYABUAEgAPAA0ACgAGAAQAAQD9//z/+//5//b/8//y//H/8P/v/+7/7f/s
/+v/6//q/+r/6P/o/+j/6P/o/+f/5//n/+f/5//n/+f/5//n/+f/5//n/+f/5//n/+n/
6f/p/+n/6f/p/+n/6f/n/+f/5//n/+f/6P/o/+j/6v/p/+n/6v/p/+r/6v/q/+r/6v/q
/+r/7P/s/+z/6//t/+3/7f/t/+z/7f/t/+3/7f/t/+3/7f/v/+7/7f/t/+3/7f/s/+z/
7P/s/w==
         </WaveFormData>
      </LeadData>
   </Waveform>
</RestingECG>
