# Supplementary material for: Detection of Left Atrial Enlargement Using a Convolutional Neural Network-Enabled Electrocardiogram
Source: Front Cardiovasc Med. 2020 Dec 17;7:609976. doi: 10.3389/fcvm.2020.609976 (PMC7773668; doi:10.3389/fcvm.2020.609976)
Supplement: Supplementary file 2 [file Data_Sheet_2.ZIP › normal1/1802010295_8432_0000002D.XML]

<?xml version="1.0" encoding="Windows-1252"?>
<!DOCTYPE RestingECG SYSTEM "restecg.dtd">
<RestingECG>
   <PatientDemographics>
      <PatientID>1802010295</PatientID>
      <PatientAge>67</PatientAge>
      <AgeUnits>Years</AgeUnits>
      <Gender>Female</Gender>
      <PatientLastName>heruilin</PatientLastName>
   </PatientDemographics>
   <TestDemographics>
      <DataType>Resting</DataType>
      <Site>1</Site>
      <AcquisitionDevice>MAC55</AcquisitionDevice>
      <Status>Unconfirmed</Status>
      <Priority>Normal</Priority>
      <AcquisitionTime>10:25:30</AcquisitionTime>
      <AcquisitionDate>07-17-2015</AcquisitionDate>
      <CartNumber>1</CartNumber>
      <AcquisitionSoftwareVersion>009C</AcquisitionSoftwareVersion>
      <XMLSourceVersion>MAC5000 v1.0</XMLSourceVersion>
   </TestDemographics>
   <RestingECGMeasurements>
      <VentricularRate>79</VentricularRate>
      <AtrialRate>79</AtrialRate>
      <PRInterval>140</PRInterval>
      <QRSDuration>74</QRSDuration>
      <QTInterval>356</QTInterval>
      <QTCorrected>408</QTCorrected>
      <PAxis>73</PAxis>
      <RAxis>64</RAxis>
      <TAxis>58</TAxis>
      <QRSCount>13</QRSCount>
      <QOnset>224</QOnset>
      <QOffset>261</QOffset>
      <POnset>154</POnset>
      <POffset>210</POffset>
      <TOffset>402</TOffset>
      <ECGSampleBase>500</ECGSampleBase>
      <ECGSampleExponent>0</ECGSampleExponent>
   </RestingECGMeasurements>
   <Diagnosis>
      <Modality>Resting</Modality>
         <StatementCount>2</StatementCount>
         <LabelText>12SL ��ϳ���</LabelText>
      <DiagnosisStatement>
         <StmtFlag>ENDSLINE</StmtFlag>
         <StmtText>�������</StmtText>
      </DiagnosisStatement>
      <DiagnosisStatement>
         <StmtFlag>ENDSLINE</StmtFlag>
         <StmtText>���� ECG</StmtText>
      </DiagnosisStatement>
   </Diagnosis>
   <Waveform>
      <WaveformType>Rhythm</WaveformType>
      <WaveformStartTime>0</WaveformStartTime>
      <NumberofLeads>8</NumberofLeads>
      <SampleType>CONTINUOUS_SAMPLES</SampleType>
      <SampleBase>500</SampleBase>
      <SampleExponent>0</SampleExponent>
      <HighPassFilter>16</HighPassFilter>
      <LowPassFilter>150</LowPassFilter>
      <ACFilter>NONE</ACFilter>
      <LeadData>
         <LeadByteCountTotal>10000</LeadByteCountTotal>
         <LeadTimeOffset>0</LeadTimeOffset>
         <LeadSampleCountTotal>5000</LeadSampleCountTotal>
         <LeadAmplitudeUnitsPerBit>4.88</LeadAmplitudeUnitsPerBit>
         <LeadAmplitudeUnits>��V</LeadAmplitudeUnits>
         <LeadHighLimit>2147483647</LeadHighLimit>
         <LeadLowLimit>268435456</LeadLowLimit>
         <LeadID>I</LeadID>
         <LeadOffsetFirstSample>0</LeadOffsetFirstSample>
         <FirstSampleBaseline>0</FirstSampleBaseline>
         <LeadSampleSize>2</LeadSampleSize>
         <LeadOff>FALSE</LeadOff>
         <BaselineSway>FALSE</BaselineSway>
         <ExcessiveACNoise>FALSE</ExcessiveACNoise>
         <MuscleNoise>FALSE</MuscleNoise>
         <LeadDataCRC32>238254354</LeadDataCRC32>
         <WaveFormData>
/P/7//v//P/8//z//P/9//v//P/8//z//v/////////+//7//v/+/wMAAwADAAMAAQAC
AAIAAgAFAAUABQAEAAYABwAIAAkACQAIAAcABQAHAAgACgAHAAgABwAHAAUAAQD///7/
/P/6//j/9//3//r/+v/4//r/+v/6//v/+//3//f/+P/4//j/+P/4//j/+P/4//b/9v/4
//n/9//3//j/+v/9////BQARABwAIwAwAEUAWABkAGkAaQBiAFgASAA1ACUAGgARAAcA
/v/5//v/+f/1//b/+f/5//n/+P/2//j/+P/4//f/9v/1//P/8v/0//b/9//5//v/+v/6
//r/+P/5//n/+v/6//n/+P/4//n/+v/6//r/+v/6//r/+v/6//r/+v/6//r/+v/6//n/
+f/5//n/+v/4//j/+P/4//v/+//7//v/+//8//z//P/6//r/+//7//3//v///wAA/v//
//////8BAAIAAwADAAMAAwADAAQAAwADAAMAAwAHAAgACAAIAAgACgALAAwADAAMAAwA
DAANAA0ADQANAAwADAAMAAsADQANAAsACwAKAAkACQAIAAgACQAIAAgACAAIAAgACAAI
AAcABgAGAAcABwAGAAUAAgACAAIAAQAAAP///v/+//7///////z/+//7//3//f/9//3/
///9//3//f/9//3/+v/6//r/+//8//z//P/8//n/+P/4//j/+//7//v/+//7//v/+//7
//v/+//7//v//P/8//z//P/5//n/+f/6//z//P/8//z///8AAAAAAAAAAAAAAAAAAP7/
//////7//v////////8CAAIAAQABAAEAAAD///7///8AAAEAAgACAAIAAwAFAAMAAwAD
AAMAAAAAAAAA/v/8//7//v/9/////v/+//7//v/+//////8AAAEAAQABAP7//P/8//z/
/v///wIAAwAAAP///f/8//3//v///wAAAAAAAAAAAAAAAAIAAAAAAAAAAAAAAAAAAAAA
AP7//////////v/+//7//f/7//z//P/8////AQACAAQAAgACAAIAAwAFAAUABgAGAAQA
BAAHAAcABQAFAAUABgAIAAgACwALAAsACgAKAAsADgAPABAAEAAOAA0ADQAOABAADQAM
AAsACQAHAAUAAwADAAIAAQAAAP3//f/+//7//v8AAAAAAAD//////f/9//7//v/+//7/
AAAAAAAA/v/8//z/+v/7//v//f8AAAIABQAJAA8AFwAgADEAQABRAF4AaABvAHEAcABo
AFYAQQAtACAAFQANAAYA///5//f/9//6////AQD///7//v/8//z//P/7//3//f/8//z/
+//8//z//f/7//r/+v/6//v//f/+/wAA/v/9//z//P/9//7//v/+//7//v/+//7//P/8
//z//P/+//7//v/9//v/+//7//z//P/8//z//P//////////////AAAAAAAA/v/+////
//8CAAIAAgACAAIAAwADAAMAAQACAAMAAwAHAAcABwAIAAkACQAJAAkACQAKAAoACgAK
AAwADQAOAA4ADgAOAA4ADwAPAA8ADwARABIAEwATABIAEQAOAA0ADgAPABEAEgAQAA8A
DAAKAAoACgAKAAoADAALAAoACgAJAAkACAAHAAQABAAEAAMABAADAAIAAgACAAMAAwAA
AP////8BAAEA/v/9//7/+//9//3//f/9//3//v///wEA/v/8//r/+P/4//j/+f/6//z/
/f/+//////////////////////////7//v/+//7//f/9//3//v/+//7//v/+/wEAAgAC
AAIAAAAAAAAAAAACAAMAAwACAAEAAQAAAP//AAAAAP////8BAAIAAwAEAAQABAAEAAQA
AgACAAMABQADAAMAAwADAAIAAgACAAAAAQAEAAUABQADAAIAAgACAAQABAAFAAUABAAF
AAUABQADAAAA///+//////8BAAEAAwADAAIAAgACAAIAAgACAP7/AAACAAEAAAD///7/
AAAAAAAAAAABAAMABAAFAAQABAAEAAMAAQACAAIAAgACAAMAAwAEAAIAAgACAAMABAAF
AAcACAAGAAYACQAJAAcABwAHAAgACgAKAA0ADQANAAwADAANAA4ADwAQABAAEAAPAA8A
EAASAA8ADgANAA0ACwAJAAcABAACAAAA/v/7//v//P/8//z//v/+//7/AQABAP/////+
//7//v/+//3//P/7//j/+P/4//z/AwAFAAMAAgACAAUADQAVAB8ALAA5AEgAXQBuAHQA
dwBzAGYAWABIADMAIQAWAA0ABQD+//n/9//3//n//v8BAAEA///+//z//P/8//z/+//7
//v/+v/6//n/+v/6//v/+//6//r/+v/4//n/+f/6//v/+//7//z/+//8//z//P/7//r/
+f/4//v//P/9//7/+//6//n/9//6//v//P/+//7//v/+//7//f/9//3//f/7//z//P/8
//7//v///////v/+//7//v///wEAAgADAAEAAgADAAMAAwADAAMABAAFAAUABQAFAAcA
CAAIAAgACgAMAA0ADgAMAAwADAAMAA0ADQANAA0ADAAMAAwACwALAAsACQAJAAkACQAK
AAoACQAJAAcABgAFAAQAAwACAAMAAwADAAQABQAFAAQAAwABAAAA///9//z/+//6//r/
+//9//7//P/5//n/+//7//f/9//5//f/+f/5//n/+f/4//j/+P/5//j/+P/4//j/9f/0
//T/9P/2//f/+P/5//f/9//3//f/+f/5//n/+f/5//j/9//2//X/9f/1//b/+P/4//j/
+P/6//z//f/+//z//P/8//z/+v/7//v/+v/7//3//v////7//v/9//3//f/8//v/+v/8
//z//P/8//r/+v/7//3/+//7//v/+//8//z//P/6//f/+P/3//X/9v/2//f/+P/6//r/
+//7//z//f/9//3//P/6//r/+v/4//f/+P/3//n/+f/4//j/+v/8//z/+P/6//r/+v/6
//j/+P/4//j/9f/1//T/8//0//b/+P/5//f/+P/4//j/+v/7//v//P/8//z//P/9//v/
+//8//z//P/8///////9//3//f/+/wAAAAADAAMAAwACAAIAAwAEAAUABgAGAAYABQAF
AAYACAAFAAQAAwACAP///P/5//n/+P/3//b/9P/z//P/8v/x//T/9f/2//f/9//1//X/
9P/0//T/9P/y//L/8v/w//T/8P/w/+//7//x//L/9P/3//3/BwAPABgAJQAyAEEAUABc
AGcAaQBiAFgASgA1ACMAFgAJAP///P/3/+//6//p/+7/9f/5//X/9P/0//L/8v/y//H/
7//v/+7/7v/t/+7/7v/v//H/8P/w//D/8v/z//P/9P/y//H/8P/w/+//8P/w//D/8f/y
//P/9P/0//T/9P/0//L/8v/y//H/8f/x//H/8v/0//T/9P/0//X/9f/1//X/8//0//T/
9P/y//L/8//z//T/9P/0//T/9f/3//j/+f/5//r/+//7//v/+//7//z/+//7//v/+//9
//7//v/+/wAAAgADAAQABAAEAAQABAADAAMAAwADAAYABgAGAAUAAgABAP7//f/+////
AQACAAIAAwACAAIAAQAAAP///v/8//v/+v/6//v/+//6//n/+f/6//v/+//5//f/9f/0
//L/8//z//D/8f/x//P/8//v/+//8f/v//H/8f/x//H/8v/y//L/8//z//L/8f/w/+//
7v/u/+7/8P/x//L/8//x//H/8f/x/+//7//v/+//8P/w//D/8P/w//H/8v/0//T/9P/0
//T/9P/0//P/8v/y//L/8v/y//T/9f/1//T/8//z//L/8f/z//T/9P/1//b/9v/2//b/
9v/2//b/9v/z//L/8v/z//T/9f/2//f/9P/0//T/8v/0//b/9v/1//X/9P/0//T/8v/y
//P/8//y//P/8//z//D/7v/u/+7/7v/v//L/8//3//X/9P/y//L/9P/0//T/9P/0//T/
9P/0//L/8//z//P/8v/y//L/8f/v//D/8P/w//H/8//0//b/9f/0//P/8//1//X/9v/2
//T/9P/3//f/+f/5//n/+v/8//z///////3//P/8//3//v///wAAAAAAAP////8AAAAA
/f/8//v//f/7//n/9//2//T/8v/w//H/8f/y//L/8P/y//L/8v/w/+//7P/r/+//8P/x
//L/8P/w//D/7v/w//T/9P/x/+//8f/0//T/9//5////BQAMABcAJAA3AEgAWABhAF8A
VgBKADwALQAfABAA///5//r/9f/t/+n/5//s//H/8f/x//D/8P/u/+7/7v/t/+//7//u
/+7/8f/y//L/8//x//D/8P/w//D/8f/x//L/8v/x//D/8P/x//L/8v/y//H/8P/v/+7/
8P/w//D/8P/w//D/8P/v//D/8f/y//T/8//y//H/8P/z//P/8//z//X/9v/2//b/9P/0
//X/9f/2//b/9v/2//j/+f/5//n/+P/4//j/9//6//v//P/+//3//f/9//3//f/+//7/
/v/+/wAAAQACAAQABAAEAAQABQAFAAUABQAEAAQABAADAAQABQAEAAUAAwADAAQABAAD
AAMAAQAAAAAAAAAAAAAAAAD///7//v/9//3//P/7//z//P/8//v/+P/3//b/9v/2//f/
9//0//H/8f/z//P/8f/x//P/8f/y//P/9P/1//L/8v/y//P/8v/y//L/8v/0//T/9f/2
//b/9f/0//P/9f/1//X/9f/1//X/9f/1//b/9v/2//b/8//z//P/9P/0//T/9P/0//f/
+P/4//j/+P/4//j/+P/2//f/9//2//f/+f/6//v/+//6//j/9//2//b/9v/2//b/9v/2
//b/9P/0//X/9//5//n/+f/5//r/+v/6//j/9v/4//j/9//5//j/+P/4//b/9v/3//f/
9v/3//f/9//4//b/9v/2//P/8//1//X/9//5//T/8P/y//X/9v/3//j/+P/4//j/+P/2
//f/9//3//j/+P/4//f/9f/2//b/9v/4//n/+f/6//f/9v/1//X/+P/5//v//P/8//z/
/////////////wAA/v/+/wEAAQABAAAAAAABAAQABQAGAAYACAAHAAcACAAIAAUABAAD
AAEA///9//v//P/6//j/9v/1//X/9v/2//T/9v/2//b/9P/z//D/7//y//L/8v/y//X/
9v/3//b/8v/0//b/9f/x/+//8v/4//v///8DAAsAFAAjADIAQQBQAF4AaQBtAGgAXABK
ADcAJwAaAAsAAwD+//f/8f/v//H/8P/v//X/+//4//T/9P/0//T/8//x//H/8P/w//P/
9P/0//X/9f/0//T/9P/0//X/9f/2//T/8//y//L/8//0//T/9P/y//L/8v/y//X/9v/3
//j/9v/2//b/9f/1//X/9f/2//b/9v/2//b/9P/z//L/8f/y//T/9f/2//j/+P/5//n/
+v/6//r/+v/4//n/+f/5//r//P/+////AQABAAEAAgABAP///f/7////AgAEAAYABAAG
AAcACAAIAAgACAAIAAcABwAHAAcABgAGAAYABQAHAAkACQALAAoACQAJAAgABQAFAAMA
AgADAAQABQAGAAQAAwACAAIAAwADAAIAAQD+//7//v/9//z/+//6//r/+P/5//n/9v/z
//P/9f/1//b/9//6//n/9//3//f/9//1//T/8//z//X/9v/3//j/+f/4//j/+P/5//n/
+f/5//f/9//3//f/+f/5//n/+f/4//j/+P/4//f/9//3//j/9v/2//b/9v/5//r/+v/6
//r/+v/6//r/+v/7//v/+v/8//3//f/9//3//P/6//n/+//8//3//v/+//7//v/+//v/
+v/6//v/+//7//v/+//7//z//f/8//z//v/+//3//P/6//n/+P/6//r/+//7//z//f/9
//3//P/6//r/+v/5//n/+//7//n/+//6//z//P/8//z//P/8//z//P/8//3//f/9//r/
+v/6//n/+f/6//r/+v/6//v/+//8//7//v/+/////f/9//7//v/+//7/AQABAAIAAwAE
AAYABQAEAAYABQAFAAQABAAFAAYABwAIAAgACQAJAAoADAAMAAkACAAHAAcABQADAAEA
/v/8//r/+P/3//f/+P/4//j/+v/6//r/+f/5//f/9//3//b/9f/0//f/+P/5//j/9v/6
//z/+f/5//n/+v/8/wEABQANABcAIgAxAEIAUQBgAGwAcwBvAGYAWgBIADMAIQAUAAsA
BQACAPv/9//3//X/9P/3//n/+f/0//b/9//4//n/+f/4//f/9f/0//X/9v/2//f/+f/4
//j/+P/2//f/9//4//r/+f/4//j/9//4//j/+P/6//r/+v/6//j/+P/4//j/+v/6//r/
+f/5//n/+f/6//j/+P/4//j/9//3//f/9//5//r/+v/6//v//P/+///////+//3//P/+
//////////3//v//////AQABAAEAAgAEAAUABgAHAAgACAAHAAYABwAKAAwADgAMAAwA
DAAMAA8ADwAPAA8ADgAOAA4ADQANAA0ACwALAAkACQAKAAoACwALAAkACAAIAAgACAAI
AAgABwAGAAYAAwADAAIAAQACAAIAAgABAP7//f/8//z//f///wAA/v/7//v//f/9//v/
+//9//v/+f/5//n/+f/6//r/+v/7//z//P/8//z/+//6//r/+v/7//v/+//7//n/+f/5
//n/+//7//v/+//8//z//P/8//v/+//7//z/+v/6//r/+v/9//7//v/+/wAAAAAAAAAA
/v///////v/8//3//f/9/wAAAAD//////v/+//7//v/+//7//v/+//3//v8AAAMAAQAB
AAEAAQAAAAAAAAD+//3//v/9//v/+//6//r/+v/8//z//f/9/wAAAQABAAEAAAD+//7/
/v/9//3///8AAP///v/9//z//v/+//7//v/8//3//f/9//z//P/8//v/+f/6//r/+v/7
//3//v8AAAAAAAAAAAEAAAD//////v8AAAAAAwADAAMAAwADAAQABgAGAAkACQAIAAYA
BQAFAAkACwANAA4ADQALAAoACgAMAAkACAAHAAkABwAFAAMAAgAAAP7//P/5//n/+v/6
//j/+v/6//r/+//7//n/+f/3//b/9f/0//b/9v/2//T/9v/4//z/+f/3//v//v/+////
BQALABMAHgAtADwATQBgAGwAdQB3AG4AYABOADkAJwAaAA8ACQACAPn/8//z//X/9v/3
//n/+//6//b/9v/2//b/9f/1//X/9P/0//X/9v/2//f/9f/0//T/9P/1//f/+P/6//n/
9//1//T/9//4//j/+P/4//j/+P/4//r/+v/6//r/+v/6//r/+f/5//n/+f/6//r/+v/6
//r/+f/5//n/+f/3//j/+P/4//j/+P/5//n/+v/6//r/+v/8//3//f/9//v//P/9//3/
AQABAAEAAgADAAMAAwADAAcACAAIAAgACAAKAAsADAAMAAwADAAMAAsACwALAAsADgAO
AA4ADQALAAsACQAJAAkACQAKAAoACQAJAAcABgAFAAQAAwACAAUABQAFAAYABQAFAAQA
AwABAAAA///9//7//f/8//z/+v/7//v/+P/5//n/+//7//j/9//4//X/9//3//f/9//0
//T/9P/1//f/+P/5//r/9//2//b/9v/3//f/9//3//f/9//3//f/9//3//f/9//3//b/
9f/0//b/9//4//r/+v/6//r/+v/6//r/+f/4//r/+v/6//r/+v/7//v/+v/6//v/+//7
//r/+v/5//n/+v/6//r/+v/8//z//P/8//r/+v/7//3/+v/5//j/9//4//j/+P/2//n/
/P/9//3/+//6//r/+v/4//j/+f/5//j/+f/5//n/+v/4//j/+P/3//n/+//4//j/+P/4
//j/9v/2//b/9v/3//n/+v/7//j/+P/4//f/9//4//j/+P/4//n/+f/6//j/+P/4//n/
+//7//z//P/6//r//f/9/////////wAAAAAAAAMAAwABAAAAAAABAAAAAQACAAIAAgAB
AAEAAgAGAAMAAgABAAEA///9//v//P/6//j/9v/0//P/8//y//D/8v/y//L/9f/1//P/
8//0//T/9P/0//L/8v/y//D/7v/0//r/9//z//P/9P/y//X///8HABEAHgApADQARwBW
AGAAZwBnAF4ATgA+AC0AGwAKAAEA///4//H/7f/t/+3/7v/x//X/9f/y//L/8P/w//D/
7//x//H/8P/w//H/8v/y//P/8//y//L/8v/w//H/8f/y//L/8f/w//D/8f/y//L/8v/y
//L/8v/y//T/9P/0//T/8//y//H/7//x//H/8f/y//P/9P/1//b/9v/1//T/8//z//T/
9P/0//X/9v/4//n/+P/4//j/+P/2//f/9//3//n/+v/7//v/+//7//v//P//////////
////AAAAAAAAAAACAAMABAAEAAQABAAEAAMAAwADAAMABAAEAAQAAwAFAAUAAwADAAMA
AwAEAAQAAwADAAEAAAACAAIAAgACAAAA///+//7//f/9//z/+//6//r/+v/5//j/9//2
//b/9P/1//X/8v/x//H/8//z//P/8//1//P/8//z//P/8//w//D/8P/x//L/8v/y//L/
8//y//L/8v/1//X/9f/1//T/8//y//H/8f/x//H/8f/y//L/8v/y//P/8//z//T/9v/2
//b/9v/1//b/9v/2//b/9v/2//b/9v/3//f/9v/0//X/9f/1//b/9v/1//X/+P/4//j/
+P/2//b/9v/2//b/9v/3//n/+P/3//b/9f/0//T/9P/y//P/9v/3//f/9//2//b/9v/2
//b/9//3//f/9//2//X/9v/0//T/9P/1//X/9//3//f/9v/2//b/9v/2//T/9P/0//T/
9f/3//j/+f/6//r/+v/5//f/+P/4//j/+P/5//n/+v/6//r/+v/7//v/+//8//z/+v/6
//3//f/7//v/+//8//3//v8CAAMAAwACAAIAAwABAAEAAQAAAAIAAQABAAIABgADAAIA
AQAEAAMAAgABAP7//P/6//j/9f/1//b/9v/0//b/9v/2//X/9f/z//P/9v/2//b/9v/2
//b/9v/0//T/9P/0//X/9f/5//r/+P/7/wEABQAPABwAKwA4AEcAWABgAGMAYQBYAEoA
NgAjABcADgAFAP3/+P/z//H/8f/z//b/9//5//v/+P/2//T/9P/0//P/9P/1//X/9v/1
//b/9v/3//X/9P/0//T/9v/3//f/+P/2//X/9P/0//f/+P/4//j/9v/2//b/9v/4//j/
+P/4//j/+P/4//f/9f/1//X/9v/2//b/9v/2//j/+f/6//v/+f/6//r/+v/6//r/+//7
//z//P/8//z//P/9//3//f/7//z//f/9/wAAAQACAAQABQAFAAUABQAFAAYABgAGAAgA
CgALAAwADAAMAAwADAALAAsACwALAA4ADgAOAA0ADQANAAsACwAJAAkACgAKAAsACwAJ
AAgABgAGAAYABgAHAAcABwAIAAQAAwABAP////8AAAEAAQD///3/+//6//z//f/9//r/
+f/5//v/+//3//f/+f/3//r/+//8//3/+v/6//r/+//6//r/+v/6//n/+P/4//j/+//7
//v/+//5//n/+f/5//n/+f/5//n/+v/6//r/+v/7//v/+//8//7//v/+//7//v/+//3/
/P/8//z//P/8//7///////7//v/////////+//7//f/9////AAABAAIAAAAAAAAAAAD8
//z//f//////////////AAAAAAAA/v/+/wAAAAD//////v/+//7//v/+////////////
/v/9/////v///wAA/f/9//////////3//v/+//7//v/+//7//P/8//z//P/9////AAAB
AAAAAAAAAP///f/+//7//v/8//3//f/+////AAABAAMAAgABAAEAAAABAAIABgAHAAUA
BQAFAAYABgAGAAkACQALAAoACgALAAoACwAMAAwACgAJAAkACgAMAAkACAAHAAkABwAF
AAMAAgAAAP7//P/7//v//P/8//j/+v/6//r//f/9//v/+//8//z//P/8//z//P/8//r/
+v/4//b/+f/9//v//P/+/wMACwATABsAKAA5AEgAWQBmAG4AbwBvAGgAWABAACsAHQAS
AAsABQAAAPv/9f/3//n//P/9///////+//z/+v/4//b/8//3//n/+v/8//v//P/8//3/
+//6//r/+v/8//3//f/+//3/+//5//j/+v/8//3//v/+//7//v/+//z//P/8//z//P/8
//z/+//7//v/+//8//z//P/8//z//v///wAAAQAAAAAA///+//z//P/9//3///8AAAEA
AgAAAAEAAQABAAMABAAFAAUABQAFAAUABgAHAAcABwAHAAkACgAKAAoACgAMAA0ADgAQ
ABAAEAAQABEAEQARABEAEgASABIAEQARABEADwAPABEAEQASABIADwAPAA0ADAAKAAoA
CgAKAAoACQAIAAgABwAHAAYABQAGAAYABgAFAAIAAQAAAAAAAAABAAEA/v//////AQAB
AP3//f////3//f/9//3//f/+//7//v////7//v/+//7////+//7//v/9//3//f/9////
/////////f/9//3//f8AAAAAAAAAAP///////wAA/v/+//7//v8AAAIAAwAEAAMAAgAB
AAAAAQADAAQABAACAAMAAwADAAIAAgABAAEABAAEAAQABAAGAAYABgAGAAYABgAHAAkA
CAAHAAYABQAGAAYABgAEAAIABAAEAAMABQAEAAQABAAEAAQABQAFAAUABQAEAAMAAwAC
AAMABAAFAAUABwAHAAUABwAGAAQAAgACAAIAAgADAAQABQAGAAQABQAFAAUABgAGAAYA
BQAFAAYABgAGAAQABQAFAAYABgAGAAYABwAHAAcACAAIAAYABgAJAAkACgALAAwADgAQ
ABAAEwATABIAEAAPAA8AEQATABUAFgAUABMAEwAUABgAFQAUABMAEQAPAA0ACwAIAAYA
BAACAAIAAwAFAAYABAAGAAYABgAHAAcABQAFAAQABAAEAAQABAAEAAQAAgAEAAQABAAD
AAMABQAIAAYABQANABUAIQAwAD8ATgBdAG4AfACDAIEAeABqAFgAQwAxACQAHQAVAA4A
BwADAAMAAwAEAAUABwAHAAYABgAEAAQABAADAAEAAQAAAAAAAgAEAAUABwAFAAQABAAE
AAQABQAFAAYABAADAAIAAgAFAAYABgAGAAYABgAGAAYABAAEAAQABAAEAAQABAADAAMA
AwADAAQABgAGAAYABgAJAAkACQAJAAcACAAIAAgACAAIAAkACQAKAAoACgAKAAgACQAJ
AAkACwAMAA0ADQAPAA8ADwAQABEAEQARABEAEwAUABQAFAASABQAFQAWABcAGAAZABoA
GQAZABkAGQAaABoAGgAZABsAGwAZABkAFwAXABgAGAAZABkAFwAWABQAFAAUABQAFAAT
ABIAEgARABEAEAAPAA4ADgAOAA0ADgANAAwADAALAAsACgAGAAUABQAHAAcABwAHAAkA
BwAHAAcABwAHAAgACAAIAAkACQAIAAcABgAFAAQABAAEAAMAAwADAAMABAAFAAYABwAF
AAUABQAFAAgACAAIAAgACAAJAAoADAAKAAoACgAKAAkACgAKAAoACgAKAAoACgAMAA0A
DQAMAAwADQANAA0ADAAMAAsACwAMAAwADAAMAAoACgAKAAoABgAGAAcACQALAAsACwAL
AAsADAANAAwADgAQABAADwAOAAwACwAKAAwADAANAA0ADQANAAwACwAMAAoACgAKAAkA
CQALAAsABwALAAwACgAKAAoACgAKAAoACgAKAAoACgAKAAsACwALAAoACgAKAAkACgAM
AA0ADgANAA0ADAAMAAwADAAMAA0ADQANAA4ADgAPABAAFAAVABMAEwATABQAFAAUABcA
FwAZABgAGAAZABkAGQAZABgAGgAZABkAGgAcABkAGAAXABcAFQATABEAEgAQAA4ADAAJ
AAkACgAKAAYACAAIAAgACgALAAoACwAJAAgABwAGAAYABgAGAAQADgAIAAQACQANAAsA
DAAKAAkAEQAZACMAMAA/AE4AXQBsAHoAgwCDAHwAcABiAE8AOwAsACEAGwAUAAsABwAH
AAcABgAJAAkACQAKAAoACAAIAAgABwAJAAkACAAIAAcACAAIAAkABwAGAAYABgAEAAUA
BQAGAAkACQAJAAoACwAMAAwADAAMAAwADAAMAAwADAAMAAwACgAKAAoACQAJAAkACQAK
AAwADAAMAAwACwALAAsACwANAA4ADgAOAA4ADgAPAA8AEAAQABAAEAAPAA8ADgANABAA
EgAUABUAFQAVABUAFgAXABcAFwAXABsAHAAcABwAGgAcAB0AHgAeAB4AHgAeACEAIQAh
ACEAIgAiACIAIQAhACEAHwAfAB8AHwAgACAAHwAfAB0AHAAcABwAHAAcABoAGQAYABgA
FwAXABYAFQAVABYAFwAXABYAFQAUABQAEwATABIADgAOAA8AEgATABAADwAQAA0ADwAP
AA8ADwAQABAAEAARABAAEAAQABAAEQAQABAAEAAOAA0ADAALAA4ADwAQABEAEQARABEA
EQAQABAAEAAQABAAEQASABQAEwASABEAEAARABIAEgASABQAFAAUABQAFAAVABUAFAAW
ABcAFwAXABYAFgAVABUAFwAYABkAGgAZABgAFwAWABYAFgAXABkAFwAXABcAFwAYABgA
GAAWABYAGAAYABcAGQAYABgAGAAXABYAFgAVABYAFwAXABcAGQAYABkAGgAYABcAGAAX
ABkAGQAYABgAFgAWABYAFgAYABgAGAAYABYAGAAYABgAGQAYABkAGwAaABoAGQAYABgA
GAAZABkAGQAYABcAFwAZABsAHAAeAB0AHQAcABsAHgAgACIAIwAhACEAIQAiACUAJQAl
ACUAIwAjACMAJQAhACMAJgAmACYAJgAmACgAKAAoACgAJwAmACUAJAAiACAAHgAcABoA
GAAWAA==
         </WaveFormData>
      </LeadData>
      <LeadData>
         <LeadByteCountTotal>10000</LeadByteCountTotal>
         <LeadTimeOffset>0</LeadTimeOffset>
         <LeadSampleCountTotal>5000</LeadSampleCountTotal>
         <LeadAmplitudeUnitsPerBit>4.88</LeadAmplitudeUnitsPerBit>
         <LeadAmplitudeUnits>��V</LeadAmplitudeUnits>
         <LeadHighLimit>2147483647</LeadHighLimit>
         <LeadLowLimit>268435456</LeadLowLimit>
         <LeadID>II</LeadID>
         <LeadOffsetFirstSample>0</LeadOffsetFirstSample>
         <FirstSampleBaseline>0</FirstSampleBaseline>
         <LeadSampleSize>2</LeadSampleSize>
         <LeadOff>FALSE</LeadOff>
         <BaselineSway>FALSE</BaselineSway>
         <ExcessiveACNoise>FALSE</ExcessiveACNoise>
         <MuscleNoise>FALSE</MuscleNoise>
         <LeadDataCRC32>1496084510</LeadDataCRC32>
         <WaveFormData>
+v/5//n/+f/5//r//P/9//3/AAACAAIABQAIAAkACwALAAsACwALAA0ADwAPABAAEQAR
ABUAGAAZABsAHAAcAB0AHwAgACAAHAAbABoAGQAaABkAFwAUABMAEQAPAAsAAwD+//v/
+f/4//T/8v/w/+//7P/r/+v/6v/p/+n/6f/m/+b/5v/m/+b/5v/m/+X/5v/l/+P/4//i
/+H/4P/c/97/5v/z/wMAFgAvAEQAUgBfAHAAggCVAKMArQC5AMQAwgCyAJsAewBbAD4A
KAAYAA4AAQD3//X/8v/q/+T/4P/e/97/3//h/+L/3//e/93/3P/d/97/4P/i/+T/5P/j
/+P/4//i/+H/4P/i/+L/4P/g/+D/4f/h/+H/5P/k/+T/5P/l/+X/5f/l/+P/4//j/+P/
4//j/+T/5P/k/+T/5P/l/+f/6P/p/+n/5//n/+f/6P/m/+b/5v/m/+f/6f/q/+v/7P/s
/+3/7v/u/+7/7v/v//H/8f/x//P/8f/y//L/8v/1//f/+P/5//j/+P/5//r/+v/6//v/
+//8//3//f////7/////////AQABAAEAAQD///////8AAAMAAwACAAIABAADAAMABAAF
AAQAAwACAAMAAwADAAQAAwADAAIAAgAAAP///v/+//7///////3/+//7//v/+//9//3/
/f/9//3//f/9//3//P/7//r/+f/7//v/+//7//r/+P/3//b/9//4//n/+v/6//r/+v/6
//r/+v/6//r/+P/5//r/+v/5//j/9//2//f/+P/5//r/+//7//z//P/7//v/+//7//v/
+//7//r/+v/6//v/+//9//3//P/8//v/+v/5//j/+v/6//r/+f/6//r/+//9//v/+//7
//v/9//3//f/9//2//b/9f/z//T/9P/0//X/9P/1//X/9f/0//T/9f/1//P/8f/x//D/
8//0//b/9//0//P/8v/x//H/8v/z//T/8v/z//P/8//z//T/8v/y//L/8v/z//P/8//z
//P/9P/1//X/8//y//H/7//v/+//7//w//P/9f/4//z//P/8//7/AAABAAMABgAHAAUA
BQAHAAkABwAIAAsACwAPABIAEwAVABYAFgAWABcAFwAWABMAEwATABMAEgARAA8ADAAL
AAkABQABAPv/9v/1//P/8P/s/+z/6v/p/+b/5f/l/+T/4//i/+H/3//e/+D/4P/g/+D/
4P/f/97/3f/d/9v/2v/X/9b/1v/a/+L/7/8BABQAKQA+AFAAXQBqAHgAiQCXAKcAuwDE
AL4ArACRAG8ATQA4ACQAEAAAAPf/8f/v/+z/5P/e/9z/2v/Z/9n/2v/a/9r/2v/a/9r/
2P/Y/9n/2v/Y/9j/1//X/9n/2v/b/9z/2v/a/9j/2P/a/9v/2//b/9z/3P/c/9z/2//b
/9v/2//d/93/3f/d/9v/2//c/9z/3P/c/9z/3f/f/+D/4f/h/+H/4f/h/+L/4P/g/+D/
4P/i/+P/4//j/+T/5P/l/+b/5P/k/+T/5f/p/+n/6f/r/+v/7P/s/+z/7v/v/+//7//v
//D/8v/0//L/8v/z//P/9v/3//f/+f/8//3//f/9//z/+//6//n//P/9//7/AAD+//3/
+//6//z/+//7//z/AAAAAAAAAAAAAP///v/+//3//f/8//z//P/7//r/+v/6//v/+//5
//f/9//3//f/9P/z//L/8f/y//P/9P/1//X/9f/1//X/8v/x//D/7//w//D/8f/y//T/
9P/0//T/9P/0//T/9P/0//T/9P/0//T/9f/2//b/9P/0//T/9P/0//T/9P/0//X/9f/2
//b/9f/1//X/9f/3//f/9//2//X/9P/0//P/9f/1//T/9P/2//b/9v/2//b/9v/2//X/
9f/0//T/9f/z//P/8//z//H/8f/x//H/8//0//T/8//x//D/7//v//L/8//z//P/8v/y
//P/8//y/+//7v/s/+z/7P/t/+3/7v/v//D/8f/w//D/8P/w/+7/7f/u/+z/7P/s/+z/
6//r/+v/6//u//D/8v/z//L/8v/y//H/7//v/+//8P/w//H/8//2//j/+P/6//z//f//
/wIAAwACAAEAAgADAAUABgAJAAkADQAQABEAEwAUABQAFAAVABMAEgAPAA8AEQARABAA
DwALAAgABwAFAAMA///5//T/8f/v/+z/6P/m/+T/4//g/+H/4f/g/9//4f/h/+D/4P/e
/97/3v/e/9z/2//a/9n/1//X/9r/3//g/97/4P/q//n/CwAgADcASgBUAF8AdACKAJcA
owCxALkAugCwAJoAeQBZAD8AKgAWAAYA/P/z/+3/7f/s/+T/4P/e/9z/2//b/9z/3P/a
/9r/2v/a/9r/2v/b/9z/2v/a/9n/2f/a/9r/2v/a/9v/3P/b/9z/3P/d/93/3f/d/9z/
2//a/9z/3f/e/9//3v/d/9z/2//e/9//4f/i/+L/4v/i/+P/4//k/+X/5f/k/+P/4v/i
/+T/5P/k/+T/4v/j/+P/4//l/+b/6P/q/+r/6v/q/+v/7P/r/+r/6//t/+7/7v/u//D/
8f/x//H/8//0//b/+P/2//b/9//3//r/+//7//3//P/9//3//f/9//3//f/9//3//f/9
//7///////7//v/8//v/+//8/wAAAAAAAAAAAgABAAAAAAD+//3/+//6//n/+f/5//r/
+//9//7//f/7//v/+//7//n/+f/5//n/9//3//f/9//3//f/9//3//f/9//3//f/9//2
//b/9v/4//j/+P/4//j/+P/4//j/+v/6//r/+v/5//n/+f/4//b/9v/2//b/+P/4//j/
+P/7//v//P/8//v/+//7//v/+f/5//n/+P/5//r//P/9//v/+//6//r/+P/4//j/+P/6
//r/+v/5//n/+P/4//n/9//3//f/9//3//f/9//3//T/9P/z//H/8v/y//L/8//1//f/
+P/5//b/9v/3//f/9//1//X/9P/y//L/8//z//P/8//z//P/9P/2//b/9P/0//T/9P/0
//P/8//z//P/8P/w//D/7//x//L/8//z//H/8f/x//L/9v/3//n//P8AAAAAAgAEAAIA
AwAFAAUABwAHAAkACwAJAAoADQANABEAFAAVABcAGgAaABoAGwAZABgAFQAVABUAFQAU
ABMAEQAOAA0ACwAHAAMA/f/4//b/9f/z//D/7f/q/+j/5P/k/+X/5f/l/+X/5f/k/+T/
5v/m/+b/5v/k/+P/4v/h/+P/3//c/9v/2v/a/97/5P/v/wMAGgAvAEQAVABfAGwAegCP
AJ8ArQC7AMgAyAC4AJ0AfQBZAD4ALAAaAAgA+//z//P/9v/w/+T/4P/e/93/3f/e/97/
3v/e/97/3v/c/9z/3f/e/+D/4P/f/9//4P/g/+D/4P/g/+D/3v/e/+D/4f/h/+H/5P/k
/+T/5P/l/+X/5f/l/+X/5f/l/+X/4//j/+T/5P/m/+b/5v/n/+f/6P/p/+n/6f/p/+n/
6v/q/+r/6v/q/+r/6//r/+v/7f/u//D/8v/y//L/8v/z//P/8//z//X/9f/2//b/9v/4
//n/+f/5//n/+v/8//7/AAAAAAEAAQAAAAEAAQADAAQABQAFAAUAAgABAAAA//8BAAMA
BQAIAAkACQAIAAgACgAJAAkACgALAAoACQAIAAgABwAGAAYACAAJAAkACgAGAAUABAAE
AAQABQAFAAMAAgADAAQABQADAAMAAwADAAUABQAFAAUABQAFAAUABQAFAAUABQAFAAMA
AgACAAIAAwAEAAUABgAGAAYABgAGAAQABAAEAAQABAAFAAYABgAHAAgACQAKAAoACgAK
AAoACgAJAAkACAAJAAkACQAJAAkACQAJAAgABQAEAAQAAwAGAAcABwAIAAoACgAKAAoA
CgAKAAoACQAIAAYABQAFAAgACQAKAAsABwAHAAcABwAFAAYABgAFAAcABgAFAAUABgAH
AAcABwAEAAQABQAFAAQAAQAAAP7/AQACAAQABQAJAAcABwAFAAYABgAGAAYABgADAAMA
AwADAAMABAAFAAUABAAEAAQAAwADAAMAAwAEAAgACQALAA4ADwAOAA8AEAARABMAFgAX
ABYAFQAWABcAGAAaAB4AHwAkACgAKgAtACwALAAsAC0ALQAsACkAKQArACsAKgApACUA
IgAhAB8AHQAZABMADgALAAkABgACAAAA/v/9//r/+f/5//j/9//0//P/8f/w//L/9P/2
//j/9v/1//T/8//1//f/9v/x/+7/7v/w//T///8PACQAOwBQAGIAcQCAAJAApQCzALcA
wQDSANgAzgC5AJcAbwBWAEYAMgAeAA8ABwAFAAQA/v/y/+7/7v/t/+3/7v/u//D/8P/w
//D/8f/y//T/9v/0//T/8//z//L/8v/y//L/9P/0//L/8v/0//X/9f/1//T/9P/0//T/
9f/1//X/9f/z//P/8//z//b/9//5//r/+f/4//f/9//3//j/+f/5//v/+//7//z/+v/6
//r/+v/6//v/+//7//7//v///wAA/v/+//7///8DAAMAAwAFAAQABAADAAIAAwADAAIA
AQADAAQABgAIAAgACAAJAAkACAAJAAkACwAKAAsACwALAA0ADQANAA0ADQANAA0ADgAN
AA0ADAAMAA4ADQANAA4ADwAOAA0ADAANAA0ADQAOAA8ADwAOAA4ADgANAAwADAAMAA0A
DQALAAcABwAHAAcABwAHAAcABwAJAAkACQAJAAcABwAHAAcABQAFAAUABQAGAAYABwAI
AAcABgAFAAQABQAGAAcACAAGAAYABgAGAAYABwAIAAgABgAGAAYABgAGAAYABgAGAAkA
CQAKAAoABwAHAAcABwAHAAcABwAGAAYABgAHAAcABwAHAAYABgAFAAQAAwACAAQABAAE
AAMAAQAAAAAAAQADAAMAAwADAAMAAwADAAMAAQACAAIAAQADAAIAAQABAAAAAQABAAEA
AAAAAAEAAQADAAEAAQAAAP7//v//////AQABAP3/9//6//3//v///wAA///////////9
//7//////wAAAAAAAP///f/9//3//v8AAAEAAwAGAAUABAAFAAYACAALAA8AEQAPAA8A
EQATABEAEgAVABUAGQAcAB0AHwAgACAAIAAhACIAIgAgACEAIQAhACAAHwAbABgAFwAV
ABMADwAJAAQAAQD///z/+P/4//b/9f/y/+//7//u/+3/6v/p/+f/5v/o/+j/6P/o/+v/
6//r/+v/5//n/+j/5//i/97/4v/q//X/BQAYAC0AQgBYAGcAcgB+AJMApQCxAL8AyADG
ALoAowCBAF0ARgA0ACAADgABAP3/9//w/+7/7P/o/+T/4f/h/+L/4v/g/+D/4P/g/+L/
4v/j/+T/5P/k/+P/4//k/+T/5P/k/+T/5P/i/+L/4v/j/+P/4//k/+T/5P/k/+f/5//n
/+f/5//n/+f/5//l/+X/5v/m/+b/5v/m/+f/5P/k/+T/4//m/+f/6P/q/+z/7P/s/+z/
7P/t/+3/7f/s/+z/7f/u/+//8P/x//P/8//z//P/9f/y//L/8f/w//X/9//4//n/+f/6
//z//v/+//7////////////+/////v////////8BAAMABQAHAAYABQAEAAQAAwADAAIA
AgADAAMABAAGAAcABgAFAAQABgAFAAQABAAFAAUABAAEAAIAAQAAAAAA//////7/+//7
//v/+//7//3//f/9//3//f/9//3//f/6//n/+P/3//j/+f/6//v//f/8//z//P/6//r/
+v/6//r/+v/6//r/+v/6//r/+v/6//v//P/8//z//P/8//z/+v/6//r/+v/7//v//P/8
//v/+//7//v//f/9//3//P/8//z//f/9//z/+//5//j/+//8//3//v/8//z//P/7//r/
+P/3//f/9//3//f/9//2//f/+P/5//f/+P/4//f/9v/0//L/8f/0//X/9f/1//b/9v/3
//f/9f/z//P/8v/y//L/8//z//P/8//y//P/9P/1//b/8//z//P/8//z//T/9f/1//L/
8v/y//H/8f/x//H/8v/2//f/+f/8//7//v8AAAIAAAABAAMAAwADAAMABQAHAAkACgAN
AA0AEAASABIAEwAWABYAFgAXABUAFAARABEAFAAVABUAFQASAA4ADAAJAAcAAwD9//j/
8//x/+7/6v/o/+b/5f/i/+L/4//j/+P/4v/h/9//3v/c/9z/3P/c/97/3//g/+H/3f/h
/+D/3f/c/9z/3v/m//X/BwAcADMARgBUAGEAbgCAAJMAoQCrALkAvgC0AKAAgwBhAEMA
MAAgAA4AAgD5//H/7f/m/+L/2v/Y/9r/2v/b/93/3v/d/9z/2//a/9r/2v/b/9z/3P/c
/9v/2//a/9r/2v/a/9v/3P/b/9z/3P/d/93/3f/e/97/3v/e/9//3//f/9//4f/h/+H/
4f/h/+H/4v/i/+H/4P/f/9//3f/e/9//3//g/+H/4v/k/+X/5v/n/+j/5//n/+b/5f/o
/+j/6f/q/+j/6P/o/+n/6f/p/+n/6//s/+7/7//w//H/8f/w/+//8P/y//X/+P/2//b/
9//3//n/+//8//////////7//f/9//3//f/9//3//f/9//7///////7//v/+//3//f/+
/wAAAAAAAAAAAAD///7//v///////v/+//r/+f/4//j/+f/7//z/+//5//n/+f/5//n/
+f/5//n/9//3//f/9//1//X/9f/1//f/9//3//f/9//2//b/9v/2//b/9v/2//b/9v/2
//b/9v/2//b/9v/2//f/+P/4//b/9v/2//b/9P/0//T/9P/2//f/+f/6//v/+//7//v/
+f/5//n/+P/2//b/9//3//n/+f/4//j/9v/2//b/9v/0//T/9P/z//T/9P/1//f/9//3
//f/9//z//P/8//z//L/8v/x/+//7//u/+3/7f/w//H/8f/x//H/8v/0//X/8//x//H/
8P/u//D/8//0//P/8v/x//D/8f/x//H/8f/w//D/8P/v/+7/7v/u/+3/7f/t/+3/7v/y
//P/9f/4//r/+v/8//7//f/9//7//f//////AQADAAMABAAHAAcACwAOAA8AEQAQABAA
EAARABIAEgAQABEADwAPAA4ADQALAAgABwAFAAUAAQD7//b/8//x/+7/6v/m/+T/4//g
/9//3//e/93/3//f/97/3v/d/9z/2//a/9z/2//a/9n/2f/d/97/2//Y/9r/3P/i/+v/
/f8QACUAOgBMAFkAaAB4AIsAmwCpALUAvAC4AKgAjQBtAE8AOAAiAA4AAAD3//H/7f/o
/+L/3v/c/9b/1//X/9j/2P/Y/9j/2P/Y/9j/2P/Z/9r/1//W/9T/0//V/9b/1//Y/9j/
2P/W/9b/2P/Z/9n/2f/Y/9j/2P/Y/9r/2//c/93/3f/d/93/3f/d/93/3v/e/97/3v/e
/9//3v/e/97/3f/d/93/3f/e/97/3v/e/97/4P/h/+H/4f/i/+L/4//k/+P/4v/h/+H/
5P/l/+b/6f/n/+j/6P/o/+v/7f/u/+//7//w//L/9P/0//T/9f/1//T/9f/1//f/+v/7
//v/+//5//n/+f/5//n/+f/5//r//f/9//z//P/7//n/+P/4//z//P/8//z//v/9//z/
/P/8//v/+f/4//j/9//2//b/9P/1//X/8//z//P/8//z//H/8f/x//H/8f/x//H/8f/x
//H/8f/x//T/9f/2//f/9v/0//P/8v/y//L/8v/y//L/8v/y//L/8v/y//L/8v/x//H/
8f/w//H/8v/z//T/9v/2//b/9v/2//X/9f/0//X/9f/1//X/9f/1//X/9P/2//b/9//3
//X/9f/0//T/9P/0//T/9P/2//b/9v/1//P/8v/y//P/8f/x//H/8f/x//H/8f/x//L/
9P/1//X/8//y//H/8f/w//H/8f/x//D/8P/x//H/8//x//H/8P/w//D/8f/w/+7/7v/u
/+7/7//v/+//7//x//L/8//z//D/8P/w/+//8f/x//H/8v/y//P/9f/4//r/+v/8//7/
AAABAAMAAwABAAEAAwAFAAcACAALAAsADQAQABEAEwAWABYAFgAXABcAFgATABMAEwAT
ABIAEQAPAAwACwAJAAcAAwD9//j/9//1//L/7v/r/+j/5v/i/+P/4//i/+H/4//j/+L/
4v/i/+L/4v/i/+D/3//e/93/2//f/+L/3//a/9j/2v/e/+3/AwAYADEASABYAGMAdACG
AJcApQCvALsAwgDAALAAkwBrAE0AOgAmABIAAAD3//H/7//q/+T/4P/c/9r/2v/b/93/
3v/c/9z/3P/c/9z/3P/d/97/3P/c/9v/2//e/97/3v/e/+D/4P/e/97/3v/f/9//3//e
/97/3v/e/+H/4f/h/+H/3//f/9//3//h/+H/4v/i/+T/5P/k/+X/4//k/+X/5f/l/+X/
5f/m/+f/6P/p/+r/6v/r/+v/6//q/+r/6//s/+7/7v/u/+//7//v/+//8f/z//T/9P/0
//b/9//3//f/9f/2//j/+v/8//z//f/9//z//f/9/////v///////////////////wEA
AQABAAIAAwADAAIAAgADAAMABAAGAAYABgAGAAYABgAFAAQABAAHAAcABgAGAAYABQAE
AAQABAAFAAUAAwADAAMAAwADAAMAAwADAAMAAQABAAEAAQABAAEAAQABAAMAAwADAAMA
BQAEAAQABAAGAAYABgAGAAUABAADAAIAAgACAAIAAgAEAAUABgAGAAYABgAGAAYABwAI
AAkACgAJAAkACgAKAAkACQAJAAkACQAJAAkACAAIAAgACQAJAAkACQAIAAgACQAKAAsA
DAAMAAwADAALAAkACAAIAAkACQAJAAkACQAHAAcABwAHAAkACgAKAAkACQAIAAcABwAI
AAkACQAJAAgACAAJAAkACQAHAAcABgAGAAYABwAHAAkACAAIAAgACAAIAAUABQAFAAUA
BgAIAAoACwAKAAoACgAJAAcABwAHAAgACgALAA0AEAAUABQAFgAYABgAGQAbABsAGQAZ
ABsAHQAbABwAHwAfACQAKAAqAC0ALwAwADEAMwAwAC4AKgApACkAKQAoACcAJwAkACMA
IQAgAB0AGAAUAA8ADQAKAAYAAgAAAP///P/7//v/+v/5//n/+f/4//j/+P/4//j/+P/6
//n/+P/3//X/8//y//H/8P/y//T/+v8LAB8ANABLAGAAcAB9AIoAnACtALcAwwDRANgA
zgC4AJsAeQBbAEYAMgAgABIACQAFAAMA/v/2//L/8P/u/+v/6//s/+z/7f/u/+//8P/u
/+7/7//w/+7/7v/t/+3/8P/w//D/8P/u/+7/7P/s//D/8f/x//H/8f/w/+//7v/x//H/
8f/x//H/8f/x//H/8P/v/+//7v/u/+7/7v/v//D/8v/0//X/8//z//P/9P/y//L/8v/y
//L/8//z//P/9P/0//X/9v/0//T/9P/1//j/+f/6//3//f/+//7//v/+////////////
AAACAAQAAgACAAMAAwAEAAUABQAHAAgACQAJAAkACQAJAAkACQAJAAkACQAKAAkACQAI
AAgACgAJAAkACgAMAAwADAAMAAoACQAIAAgACQAJAAgACAAIAAcABgAGAAYABwAHAAUA
AwADAAMAAwABAAEAAQABAAIAAwAEAAUAAwADAAMAAwABAAEAAQABAAEAAAAAAAAAAgAC
AAIAAgACAAIAAgACAAIAAgACAAIAAgADAAQABAAEAAQABAAEAAYABgAGAAYABgAFAAUA
BAADAAMAAwADAAQABQAGAAYABAAEAAUABQADAAMAAgACAAMABAAFAAYABgAGAAYABQAE
AAIAAQABAAMAAwADAAMAAQABAAEAAQABAAIAAgABAAEAAAD//////v/////////+//7/
/////wAA//8AAAAA/v/+//////////3////+//7//v/+//7/+//7//v/+//8//7/AAAB
AP7//v/+//3//f/9//3//v8AAAEAAwAGAAgACAAKAAwACgALAA0ADQAOAA8AEgAVABMA
FAAXABcAGwAeAB8AIQAkACQAJAAlACQAIgAeAB0AHQAdABwAGwAbABgAFwAVABEADQAH
AAIA///9//r/9v/2//T/8//w/+3/7f/s/+v/7P/t/+3/7v/s/+z/7P/s/+7/7f/s/+v/
6//n/+T/5f/o/+j/6v/0/wUAGwAyAEUAVgBmAHMAgACSAKUArwC9AM0AzgC8AKYAhwBl
AEkAOAAmABIABgABAP//+//0/+z/6v/o/+j/5P/j/+P/4v/l/+b/5//o/+j/6P/p/+r/
6P/o/+f/5//q/+r/6v/q/+j/6P/m/+b/6v/r/+v/6//s/+z/7P/s/+v/6//r/+v/6//r
/+v/6//r/+v/7P/s/+z/7P/s/+3/7//w//H/8f/v/+//7//w/+7/7v/u/+7/7//x//L/
8//y//L/8//0//b/9v/2//f/9//3//f/+f/7//z//P/8//z//f/9//3//f/+/wAAAgAC
AAIAAwADAAYABwAHAAkACAAJAAkACQAJAAkACQAJAAsACwALAAwACwALAAoACgAIAAcA
BwAIAAoACgAKAAoACgAJAAgACAAJAAkACAAIAAQAAwACAAIABAAFAAUAAwABAAEAAQAB
AAEAAQABAAEAAQABAAEAAQABAAEAAQABAAMAAwADAAMAAwACAAIAAgAAAAAAAAAAAAAA
AAAAAAAAAAAAAAAAAAACAAMABAAEAAIAAgACAAIAAAAAAAAAAAACAAMABQAGAAQAAwAC
AAEAAgADAAQABAACAAIAAwADAAEAAQAAAAAAAgACAAIAAgACAAIAAgABAAMAAgACAAMA
AwADAAMAAwD///////////3//v/+//3////+//3//f/+//////////z//P/9//3////9
//3//P/+//7///////3//f////7//f/8//v/+v/6//v//P/9//3//v///////P/8//z/
+//9//3//f/+//7///8BAAQABgAGAAgACgAKAAsADQANAAsACwANAA8AEQASABUAFQAZ
ABwAHQAfAB4AHgAeAB8AIQAgAB0AHQAbABsAGgAZABcAFAATABEADQAJAAMA/v/7//n/
9v/y//H/8P/w/+7/7f/t/+z/6//t/+3/7P/s/+r/6v/q/+r/6v/p/+j/5//n/+f/5v/j
/+L/5P/o/+z/9/8JACAANwBOAGAAawB2AIgAnwCtALcAxQDKAMIAsACVAHMAVQA+ACoA
GAAKAAMA///7//T/7v/o/+j/6P/l/+X/5v/m/+X/5P/j/+L/4//k/+b/6P/m/+b/5f/l
/+b/5v/m/+b/5P/k/+L/4v/m/+f/5//n/+j/6P/o/+j/6f/p/+n/6f/n/+f/5//n/+f/
5//o/+j/6v/q/+r/6//r/+z/7f/t/+3/7f/t/+7/7v/u/+7/7v/w//H/8f/x//D/8P/x
//L/8v/y//L/8//1//X/9f/3//f/+P/4//j/+v/7//v/+//7//z//v8AAAIAAgADAAMA
BgAHAAcACQAJAAkACAAHAAkACQAJAAkACQAJAAkACgALAAsACgAKAAwACwALAAwADQAM
AAsACgAKAAkACAAIAAkACQAIAAgACAAHAAYABgAFAAUABAABAAEAAQABAAEAAQABAAEA
AQD//////////wEAAQABAAEA//////////////7//v/+//z//P/8//z//f/+////AAD+
//7//v/+//7///8AAAAAAQACAAMABAACAAIAAgACAAEAAQACAAIAAQABAAEAAQACAAMA
BAAEAAQABAAFAAUAAwADAAIAAgACAAIAAgACAAAAAAAAAP/////+//7/////////////
////////////AQACAAIAAQAAAP7//P/7//7//////////P/8//3//f////3//f/8//z/
/P/9//3/+f/7//3/+//6//z//P/8//z/+//7//v/+//5//r/+//7//r/+v/6//n/+v/7
//z//v/+////AQAEAAYABgAIAAoACgALAA0ADQAPAA8AEQATABMAFAAXABcAGQAcAB0A
HwAiACIAIgAjACEAIAAdAB0AHwAfAB4AHQAbABgAFwAVABEADQAHAAIAAQD///z/+P/0
//L/8f/u/+v/6//q/+n/7P/t/+3/7v/t/+z/6//q/+j/5//m/+X/7f/n/+L/5//m/+T/
6P/q//P/BQAcADUATABeAGkAeACIAJsArQC3AMUA0ADMALwAoQB9AFsARAAyABwADgAF
AP///f/4/+7/5v/k/+T/4//j/+T/5P/m/+b/5v/m/+b/5v/n/+j/5v/m/+X/5f/l/+T/
4//i/+X/5v/l/+b/6v/r/+v/6//s/+z/7P/s/+3/7f/t/+3/6//r/+v/6//r/+v/7P/s
/+7/7v/u/+//7f/u/+//7//x//H/8f/y//L/8v/y//L/8v/z//P/8//y//L/8//0//f/
+P/5//v/+//7//v//f/9//7//v/+/wAAAQABAAEAAwAEAAYACAAIAAgACQAJAAoACwAL
AA0ADAANAA0ADQANAA0ADQANAA8ADwAPABAAEQARABAAEAAQAA8ADwAQABEAEAAPAA4A
EAAPAA4ADgAQABEAEQASABAADwAOAA4ACwALAAoABwAIAAkACgALAAoACQAIAAcACAAJ
AAoACwALAAsACwALAAsACwALAAsACwAKAAoACgAIAAgACAAIAAkACgALAAwADAAMAAwA
DAAKAAsADAAMAAwADAAMAAwADAAMAAwADAANAA0ADgAOAA0ADQANAA0ADwAPAA8ADgAO
AA4ADwAPAA8ADwAOAA4ADwAQABEAEgARABAADwANAA8ADgAOAA8ADQANAA0ADQANAA0A
DQANAAsADAAMAAsADQAMAAsACwAKAAsACwALAAwADAANAA0ADwANAA0ADAALAAoACgAJ
AAsACwALAAsACAAIAAgACAAKAAsACwALAAkACQAJAAkACAAJAAsADAAMAAsACwAKAAkA
CwALAAwADgAPAA8AEgAVABcAGAAaABgAGgAbABwAHwAhACIAIwAjACQAJQAlACkAKwAs
AC0AMAAwADAAMAAtACgALAAsACwALAAsACkAKAAnACYAIgAgAB4AHAAYABQAEAAMAAkA
BgADAA==
         </WaveFormData>
      </LeadData>
      <LeadData>
         <LeadByteCountTotal>10000</LeadByteCountTotal>
         <LeadTimeOffset>0</LeadTimeOffset>
         <LeadSampleCountTotal>5000</LeadSampleCountTotal>
         <LeadAmplitudeUnitsPerBit>4.88</LeadAmplitudeUnitsPerBit>
         <LeadAmplitudeUnits>��V</LeadAmplitudeUnits>
         <LeadHighLimit>2147483647</LeadHighLimit>
         <LeadLowLimit>268435456</LeadLowLimit>
         <LeadID>V1</LeadID>
         <LeadOffsetFirstSample>0</LeadOffsetFirstSample>
         <FirstSampleBaseline>0</FirstSampleBaseline>
         <LeadSampleSize>2</LeadSampleSize>
         <LeadOff>FALSE</LeadOff>
         <BaselineSway>FALSE</BaselineSway>
         <ExcessiveACNoise>FALSE</ExcessiveACNoise>
         <MuscleNoise>FALSE</MuscleNoise>
         <LeadDataCRC32>2558968326</LeadDataCRC32>
         <WaveFormData>
+v/6//r/+v/6//r/+//7//r//P/9//7/AQABAAEAAgABAAEAAAAAAAIAAQABAAMAAwAB
AP7//P/6//b/9v/1//X/9//4//j/9P/z//P/8//1//P/8//y//L/8v/y//L/9P/1//X/
9f/3//f/9//3//f/9//3//f/9//3//f/9//4//j/+P/4//j/+P/4//j/+P/5//r/+//7
//7//////wAABAAEAP7/9P/s/+f/4//j/+f/6f/h/9X/zv/J/73/qf+b/5j/mP+a/6D/
qf+2/8X/0//Z/+H/7P/0//n/+//4//r/+v/7//z/+v/6//r/+v/8//z//P/8//z//f/9
//3//////////////wAAAAAAAAAAAQABAAEAAwADAAMAAwADAAQABAAEAAUABQAFAAUA
BQAFAAYABgAHAAcABwAIAAoACgAKAAoACQAJAAkACQAJAAkACQAJAAoACgAKAAoACgAL
AAsACwANAA0ADQANAA4ADgAOAA4ADgANAA0ADQAOAA4ADAAMAAwADAAMAAsACwALAAkA
CQAJAAkACQAJAAcABwAGAAYACAAIAAcABwAFAAUABAAEAAQABAAEAAMAAwADAAMAAwAF
AAUABQAFAAcABwAHAAcABQAGAAYABgAFAAUABQAFAAUABQAFAAUABAAEAAQABAAFAAUA
BQAFAAUABQAFAAUABAAEAAQABAAEAAQABAAEAAQABAAEAAQABgAGAAYABwAFAAUABQAF
AAUABQAFAAQABgAGAAYABgAEAAQABAAEAAYABgAGAAYABQAFAAUABQAHAAcABgAGAAYA
BgAGAAYABAAEAAQABAAGAAYABQAFAAUABQAFAAUABQAFAAUABQAFAAUABQAFAAcABwAH
AAcABQAFAAUABQAFAAUABQAFAAcABwAHAAcABwAHAAcABwAIAAgACAAHAAUABQAFAAUA
BwAHAAcACAAGAAUABQAFAAcABwAHAAcABwAHAAcABwAHAAYABgAGAAYABgAGAAYABgAH
AAcABwAHAAYABgAGAAYABgAGAAYABgAGAAkACQAKAAwADQAOAA8ADwAPABAAEQARABAA
EAAQAA8ADQAPAA8ADQAMAAoACAAEAAQAAwADAAUABgAGAAQAAwADAAMAAwABAAEAAAAA
AAAAAAAAAAAAAQABAAEAAwADAAUABQAFAAUABQAFAAUABQAFAAUABAAEAAQABAAEAAQA
BAAEAAQABQAIAAkACQAKAA0ADwASABQAFAAOAAQA/P/3//X/9f/3//X/7f/j/+D/2//L
/7f/p/+k/6T/pv+q/7f/xP/T/9//6f/v//z/BgAJAAcABgAGAAYABwAIAAoACgAKAAoA
CgAKAAoACgAKAAsACwALAA0ADQANAA0ADQAOAA4ADgAQABEAEQARABEAEQARABEAEQAS
ABIAEgATABMAEwATABMAEwAUABQAFQAVABUAFgAWABYAFgAWABcAFwAXABcAFwAXABcA
FwAWABYAFgAWABgAGQAZABkAFwAXABcAFwAaABoAGgAaABoAGQAZABkAGgAaABgAGAAW
ABYAFgAVABUAFQATABMAEwATABMAEwATABMAEgASABIAEgARABEAEwATABIAEgAQABAA
EAAPAA8ADwAPAA8ADwAPAA8ADwARABEAEQARABEAEgASABIAEQARABEAEQAPAA8ADwAP
AA4ADgAOAA4ADQANAA0ADQANAA0ADQANAA4ADgAOAA4ADAAMAAwADAAOAA4ADgAOABAA
EAAQABEADwAPAA8ADwAPAA8ADwAOAA4ADgAOAA4ADgAOAA4ADgAOAA4ADgAOAA8ADwAP
AA8ADwAPAA4ADgAOAA4ADgAOAAwADAAMAAwADgAOAA0ADQAPAA8ADwAPAA0ADQANAA0A
DwAPAA8ADwANAA0ADQANAA0ADQANAA0ADwAPAA8ADwAPAA8ADwAPAA8ADwAPAA8AEAAQ
ABAADwANAA0ADQANAA0ADQANAA4AEAAPAA8ADwAPAA8ADwAPAA8ADwAOAA4ADgAOAA4A
DgAOAA4ADwAPAA8ADwAOAA4ADgAOAA4ADgAOAA4ADgAPAA8AEAASABMAFAAVABUAFwAY
ABkAGQAWABYAFgAVABUAFwAXABUAEAAOAAwACAAKAAkACQALAAwADAAKAAkACQAJAAkA
BwAHAAYABgAGAAYABgAGAAcABwAHAAkACQAJAAkACQAJAAkACQAJAAkACQAJAAgACAAI
AAgACAAIAAgACAAIAAkACgALAA0AEgATABEAFAAYABIACAAAAPr/9f/z//X/+f/1/+v/
5f/k/9f/w/+x/6n/pv+m/6r/sv+//8z/2f/j/+n/9f8CAAgACQAHAAYABgAGAAcACAAK
AAoACgAKAAoACgAKAAoADAANAA0ADQANAA0ADQANAA8AEAAQABAADgAPAA8ADwAPAA8A
DwAPAA8AEAAQABAAEQARABEAEQATABMAFAAUABUAFQAVABYAFAAUABQAFAAVABUAFQAV
ABUAFQAVABUAFgAWABYAFgAWABcAFwAXABcAFwAXABcAFgAWABYAFgAYABcAFwAXABYA
FgAUABQAFgAWABYAFQAVABUAEwATABMAEwATABMAEwATABIAEgASABIAEQARABEAEQAQ
ABAAEAAQABAADwANAA0ADQANAA8ADwAPAA8ADwAPAA8ADwANAA4ADgAOAA0ADQANAA0A
DwAPAA8ADwAMAAwADAAMAA0ADQANAA0ADQANAA0ADQAMAAwADAAMAAoACgAKAAoACgAK
AAoACgAMAAwADAANAA0ADQANAA0ACwALAAsACgAKAAoACgAKAAoACgAKAAoADAAMAAwA
DAANAA0ADQANAAsACwAKAAoACgAKAAoACgAKAAoACgAKAAoACgAJAAkACQAJAAkACQAJ
AAkACQAJAAkACQAJAAkACQAJAAkACQAJAAkACQAJAAcABwAHAAcACQAJAAkACQAJAAkA
CQAJAAoACgAKAAkABwAHAAcABwAHAAcABwAIAAgABwAHAAcABwAHAAkACAAIAAgACAAI
AAgACAAIAAkACAAHAAYABAAGAAYABgAGAAYABgAGAAYACQAJAAoADAANAA4ADwAPAA0A
DgAPAA8AEAAQABAADwANAA8ADwANAAwACgAIAAQABAADAAMABQAGAAYABAADAAEAAQAB
AP/////+//7//v/+//7//v////////8BAAEA//////////8BAAEAAQABAAEAAQAAAAAA
AAAAAAAAAAAAAAAAAAABAAIAAwAFAAYABwAJAAwADgAMAAYA/v/4//H/7f/v//P/8//r
/+H/3v/d/8//u/+t/6j/qP+o/6r/sf++/83/2f/h/+n/9v8AAAUABQAEAAIAAgADAAQA
BAAEAAQABAAEAAQABAAEAAQABQAFAAUABwAHAAcABwAHAAgACAAIAAgACQAJAAkACQAJ
AAkACQAJAAoACgAKAAkACQAJAAkACQAJAAoACgANAA0ADQAOAAwADAAMAAwADQANAA0A
DQANAA0ADQANAAwADAAMAAwADgAPAA8ADwAPAA8ADwAPABAAEAAQABAADgANAA0ADQAO
AA4ADAAMAAwADAAMAAsACwALAAkACQAJAAkACQAJAAsACwAKAAoACQAIAAYABQAHAAcA
BgAGAAYABgAGAAUAAwADAAMAAwADAAMAAwADAAEAAQABAAEAAwAEAAQABAADAAMAAwAD
AAEAAQABAAEAAAAAAAAAAAD//////////////////////v/+//7//v/+//7//v/+//z/
/P/8//z//v/+//7////9//3//f/9//3//f/9//z//P/8//z//P/+//7//v/+//z//P/8
//z//f/9//3//f/9//3//P/8//r/+v/6//r/+v/6//r/+v/6//r/+f/5//n/+f/5//n/
+f/5//n/+f/3//f/9//3//n/+f/5//n/+f/5//n/+f/5//n/+f/5//n/+f/5//n/+f/5
//n/+f/4//j/+P/3//X/9f/1//X/9//3//f/+P/6//n/9//1//b/9v/2//b/9v/0//T/
9P/1//X/9f/1//T/9P/0//T/9P/y//L/8v/y//X/9f/2//j/+f/6//v/+//7//z//f/9
//r/+v/6//n/+f/7//v/+f/4//b/9P/w/+7/7f/t/+//8P/w/+7/7f/r/+v/6//p/+f/
5v/m/+b/6P/o/+j/6f/p/+n/6//r/+v/6//r/+v/6f/p/+n/6f/o/+f/5f/k/+X/5v/n
/+j/5v/m/+b/5//o/+v/6//s/+3/7f/w//L/8v/u/+L/2P/T/9H/z//V/9n/1f/J/8D/
v/+5/6v/mf+S/5L/kP+S/5n/ov+v/7n/w//L/9b/4P/p/+n/6P/m/+b/5//o/+j/6P/o
/+j/6P/o/+j/6P/m/+f/5//n/+n/6f/p/+n/6f/q/+r/6v/q/+v/6//r/+v/6//r/+v/
6//s/+z/7P/t/+3/7f/t/+//7//w//D/7//v/+//8P/y//L/8v/y//P/8//z//P/8//z
//P/8//0//T/9P/0//T/9f/1//X/9f/1//X/9f/4//j/+P/4//b/9f/1//X/9v/2//T/
9P/2//b/9v/1//X/9f/z//P/8//z//P/8//z//P/8v/y//T/9P/z//P/8//z//L/8v/0
//T/9P/z//P/8//z//P/8//z//P/8//1//X/9f/1//X/9v/2//b/9//3//f/9//3//f/
9//3//T/9P/0//T/9f/1//X/9f/1//X/9f/1//T/9P/0//T/9P/0//T/9P/2//b/9v/2
//T/9P/0//X/9//3//f/9//3//f/9//2//b/9v/2//b/9v/2//b/9v/2//b/9v/2//n/
+f/5//n/+f/5//j/+P/4//j/+P/4//j/+P/4//j/+P/4//f/9//3//f/9//3//f/9//3
//f/9//3//f/9//5//n/+f/5//n/+f/5//n/+f/5//n/+f/5//n/+f/5//v/+//7//v/
+v/6//r/+f/7//v/+//7//v/+//7//z//v/9//3/+//8//7//v/+//7//v/+//7/////
///////+//7//v/+//7//v/+//7//v//////AAACAAEAAgADAAMABAAGAAgACQAIAAgA
CAAHAAcACQAJAAcABgAEAAIA/v/8//v/+//9/wAAAAD+//3//f/9//3/+//7//r/+v/6
//j/+P/4//n/+f/5//v/+//9//3//f/9//3//f/9//3/+//7//r/+v/8//z//P/8//z/
/P/8//3//v///wEAAgADAAUABgAMAAwABgD+//T/7//r/+v/7//x/+v/4f/c/9n/zf+5
/6n/pP+i/6L/pv+v/7z/yf/X/9//5f/u//z/AwADAAIAAAAAAAEAAgACAAIAAgACAAIA
AgACAAIABAAFAAUABQAHAAcABwAHAAcACAAIAAgACAAJAAkACQAJAAkACQAJAAsADAAM
AAwADQANAA0ADQANAA0ADgAOAA8ADwAPABAAEAAQABAAEAATABMAEwATABMAEwATABMA
FAAUABQAFAAUABUAFQAVABUAFQAVABUAFgAWABYAFgAWABUAFQAVABgAGAAWABYAFgAW
ABYAFQAVABUAEwATABEAEQARABEAEQARABAAEAASABIAEQARABMAEwASABIAEAAQABAA
DwARABEAEQARABEAEQARABEAEQARABEAEQARABIAEgASABEAEQARABEAEQARABEAEQAS
ABIAEgASABEAEQARABEAEQARABEAEQAOAA4ADgAOABAAEAAQABAAEAAQABAAEAAQABAA
EAARABEAEQARABEAEQARABEAEAAQABAAEAAQABAAEAAQABAAEAAQABAAEAARABEAEQAR
ABEAEQAQABAAEgASABIAEgASABIAEgASABAAEAAPAA8AEQARABEAEQARABEAEQARAA8A
DwAPAA8AEQARABEAEQARABEAEQARABEAEQARABEAEQARABEAEQARABEAEQARABQAFAAU
ABMAEwATABMAEwARABEAEQASABIAEwASABQAFAAUABQAFAAUABQAFQATABMAEwASABIA
EgASABIAEgASABIAEgAVABUAFgAYABkAGgAbABsAGQAaABsAGwAaABoAGgAZABsAHQAd
ABsAFgAUABIADgAQAA8ADwARABAAEAAOAA0ADwAPAA8ADQANAAwADAAMAAwADAAMAA0A
DQANAA8ADwAPAA8ADwAPAA8ADwAPAA8ADwAPAA4ADgAOAA4ADgAOABAAEAAQABEAEgAV
ABUAFgAXABkAHAAeABwAEgAKAAQA///7//3/AQD9//X/7//s/+X/0/+9/7P/sP+w/7L/
uP/F/9T/4f/t//X//f8IABAAEwARABAAEgASABMAFAAUABQAFAAUABYAFgAWABYAFgAX
ABcAFwAZABkAGQAZABkAGgAaABoAGgAbABsAGwAbABsAGwAbABsAHAAcABwAHQAdAB0A
HQAdAB0AHgAeAB0AHQAdAB4AHgAeAB4AHgAfAB8AHwAfACEAIQAhACEAIAAgACAAIAAg
ACEAIQAhACEAIQAhACEAIgAiACIAIgAkACMAIwAjACIAIgAgACAAIAAgACAAHwAfAB8A
HQAdAB0AHQAdAB0AHQAdABwAHAAcABwAGwAbABkAGQAYABgAGAAYABgAFwAXABcAFwAX
ABkAGQAZABkAFwAXABcAFwAZABoAGgAaABcAFwAXABcAGQAZABkAGQAYABgAGAAYABcA
FwAXABcAFQAVABUAFQAUABQAFAAUABQAFAAUABQAFgAWABYAFgAUABQAFAAVABUAFQAV
ABUAFQAVABUAFAAUABQAFAAUABQAFAAUABQAFAAUABQAFAAVABUAFQAVABUAFQAUABQA
FAAUABQAFAAUABQAFAAUABQAFAATABMAEwATABMAEwATABMAEwATABUAFQAVABUAEwAT
ABMAEwATABMAEwATABMAEwATABMAEwATABMAEwAVABUAFQAVABYAFgAWABUAFQAVABUA
FQATABUAFQAUABQAFAAUABQAFAAUABQAFQAVABUAFQAUABQAFAAUABQAEgASABIAEgAV
ABUAFgAYABkAGgAbABsAGwAcAB0AHQAcABwAHAAbABsAHQAdABsAGAAWABQAEAAPAA0A
DAANAA8AEAAPAA8ADQANAA0ACwALAAoACgAKAAoACgAKAAsACwALAA0ADQANAA0ADQAN
AA0ADQANAA0ADQANAAwADAAKAAoACgAKAAoACgAKAAsADAAPABMAEgAVABUAGAAaABgA
EgAIAAIA/f/5//n//f/9//X/6//q/+X/1//B/7P/rv+u/6z/sv+7/8b/0f/d/+f/7//4
/wQACQAJAAYABgAGAAcACAAIAAgACAAIAAgACAAIAAgACAAJAAkACQANAA0ADQANAA0A
DgAOAA4ADgAPAA8ADwAPAA8ADwAPAA8AEAAQABAAEQARABEAEQARABEAEgASABMAEwAT
ABQAEgASABIAEgATABMAEwATABMAEwATABMAEgASABIAEgASABMAEwATABMAEwATABMA
FgAWABYAFgAUABMAEwATABQAFAASABIAEgASABIAEQAPAA8ADQANAA0ADQANAA0ADQAN
AAwADAAKAAoACQAJAAsACwAKAAoACgAKAAoACQAIAAcABgAFAAYABwAIAAkACQAJAAkA
CQAJAAoACgAKAAkACQAJAAkACQAJAAkACQAIAAgACAAIAAUABQAFAAUABQAFAAUABQAE
AAQABAAEAAQABAAEAAQABAAEAAQABAAEAAQABAAFAAUABQAFAAUAAwADAAMAAgACAAIA
AgACAAQABAAEAAQABgAGAAYABgAFAAUABQAFAAUABQAEAAQABAAEAAQABAAEAAQABAAE
AAQABAADAAMAAwADAAMAAwADAAMAAwADAAMAAwADAAMAAQABAAEAAQABAAEAAQABAAMA
AwADAAMAAQABAAEAAQABAAEAAQABAAAAAAAAAP//AQABAAEAAQABAAEAAQAAAAAAAAAA
AAAA/v/+//7////////////+/wAAAAAAAAAA/v/+//7//v/9//3//v8AAAEAAgADAAMA
AwAEAAUABQAEAAQABAADAAMABQAFAAMAAAD+//z/+P/4//f/9//5//j/+P/2//X/9//3
//f/9f/1//T/9P/0//T/9P/0//X/9f/1//f/9//3//f/9//3//X/9f/1//X/9f/1//T/
9P/0//T/9P/0//T/9P/0//X/9v/3//v//P/7//v//v8AAP7/+P/u/+j/5f/h/+H/5//n
/9//1f/S/83/wf+v/6H/nv+c/57/ov+r/7b/xf/T/9n/4f/s//b/+f/5//j/9v/2//f/
+P/2//b/9v/2//b/9v/2//b/+P/5//n/+f/5//n/+f/5//n/+v/6//r/+v/7//v/+//7
//v/+//7//v//P/8//z/+//7//v/+//7//v//P/8/////////wAA/v/+//7//v/9//3/
/f/9/////////////v/+//7//v/+/////////////////////v/+//7//v/+//3//f/9
//7//v/8//z//P/8//z/+//9//3/+//7//v/+//7//v/+f/5//j/+P/4//j/9//3//f/
9//2//b/9v/2//b/9f/1//X/9f/1//X/9f/1//X/8//z//P/8//1//b/9v/2//P/8//z
//P/9f/1//X/9f/0//T/9P/0//P/8//z//P/8f/x//H/8f/y//L/8v/y//L/8v/y//L/
8P/w//D/8P/y//L/8v/z//H/8f/x//H/8f/x//H/8P/w//D/8P/w//D/8P/w//D/8P/w
//D/8P/x//H/8f/x//H/8f/w//D/8P/w//D/8P/w//D/8P/w//D/8P/v/+//7//v/+//
7//v/+//7//v/+//7//v/+//7//v/+//7//t/+3/7f/t/+3/7f/t/+3/7f/t/+3/7f/t
/+3/7f/t/+z/7P/s/+v/7f/t/+3/7f/t/+3/7f/u//D/8P/u/+7/7v/u/+z/7P/s/+3/
7//v/+//7v/s/+z/7P/s/+z/7P/s/+z/7f/t/+7/8P/x//L/8//z//P/9P/1//X/8v/y
//L/8f/x//P/8//x/+7/7P/q/+b/6P/n/+f/6f/p/+j/5f/j/+X/5f/l/+P/5f/k/+T/
5P/m/+b/5v/n/+X/5f/n/+f/5//n/+f/5//l/+X/5f/l/+f/5//m/+b/5P/k/+T/5P/m
/+b/5v/n/+j/6f/r/+z/7f/v//D/8v/w/+j/3v/W/9P/0f/V/9f/1f/N/8X/wv+//7H/
nf+R/5D/kv+S/5b/of+u/7v/xf/N/9f/4v/s/+3/7f/s/+r/6v/r/+z/7v/u/+7/7v/s
/+z/7P/s/+z/7f/t/+3/7//v/+//7//v//D/8P/w//L/8//z//P/8f/x//H/8f/z//T/
9P/0//X/9f/1//X/9//3//j/+P/5//n/+f/6//z//P/8//z//f/9//3//f//////////
/wAAAAAAAAAAAAABAAEAAQABAAEAAQABAAIAAgACAAIAAgABAAEAAQAAAAAA/v/+//7/
/v/+//3///////3//f/9//3//f/9//3//f/8//z//P/8//v/+//7//v/+v/6//r/+v/6
//n/+//7//v/+//7//v/+//7//v/+//7//v/+//8//z//P/7//v/+//7//v/+//7//v/
+v/6//r/+v/5//n/+f/5//n/+f/5//n/+P/4//j/+P/6//r/+v/6//j/+P/4//j/+v/6
//r/+//5//n/+f/5//n/+f/5//j/+v/6//r/+v/6//r/+v/6//z//P/8//z/+//7//v/
+//9//3//P/8//z//P/8//z//P/8//z//P/8//z/+//7//3//f/9//3//f/9//3//f/9
//3//f/9//3//f/9//3//f/9//3//f/9//3//f/9//3//f/9//3//f/9//3//f/8//z/
/P/7//3//f/9//3//f/9//3//v/+//3////+//7//v/+//7//P/8//z//f/////////+
//7//v/+//7/AAAAAAAAAAABAAEAAgAEAAUABgAHAAcABQAGAAcABwAIAAgACAAHAAcA
CQAJAAcAAgAAAP7/+v/8//v/+//9//7//v/8//v/+f/5//n/9//5//j/+P/4//r/+v/6
//v/+f/5//v/+//9//3//f/9//v/+//7//v/+//7//r/+v/6//r/+v/6//z//P/8//3/
/v/9//3/AgAFAAcACAAKAAYA/P/y/+7/6//p/+v/7f/n/93/2f/W/83/uf+n/6H/nv+e
/6L/qv+3/8b/0//f/+X/7f/4//z//f/9//7//P/8//3//v8AAAAAAAAAAAAAAAAAAAAA
AAABAAEAAQADAAMAAwADAAMABAAEAAQABgAHAAcABwAJAAkACQAJAAcACAAIAAgACQAJ
AAkACQAJAAkACgAKAAsACwALAAwADAAMAAwADAAPAA8ADwAPAA0ADQANAA0AEAAQABAA
EAAQABEAEQARABMAEwATABMAEgASABIAEgASABEAEQARABIAEgAQABAAEAAQABAADwAP
AA8ADQANAA0ADQANAA0ADQANAAwADAAMAAwACwALAAsACwAKAAoACgAKAAoACQAHAAcA
BwAHAAgACQAKAAsACQAJAAkACQALAAwADAAMAAkACQAJAAkACwALAAsACwAKAAoACgAK
AAkACQAJAAkABwAHAAcABwAIAAgACAAIAAgACAAIAAgACAAIAAgACAAIAAgACAAJAAcA
BwAHAAcABwAHAAcABgAIAAgACAAIAAgACAAIAAgACAAIAAgACAAJAAkACQAJAAcABwAG
AAYACAAIAAgACAAIAAgACAAIAAgACAAHAAcACQAJAAkACQAJAAkACQAJAAkACQAJAAkA
CQAJAAkACQAJAAkACQAJAAkACQAJAAkACQAJAAkACQAJAAkACQAJAAgACAAIAAcACQAJ
AAkACQAJAAkACQAKAAoACQAJAAoACgAKAAoACgAKAAoACgALAA0ADQANAAwACgAKAAoA
CgAKAAoACgAKAA0ADQAOABAAEQASABMAEwATABQAFQAVABIAEgASABEAEwAVABUAEwAQ
AA4ADAAIAAYABQAFAAcACgAKAAgABwAFAAUABQADAAMAAgACAAIAAgACAAIAAwADAAMA
BQAFAAcABwAHAAcABQAFAAUABQAFAAUABAAEAAQABAAEAAQABAAEAAQABQAIAAkACQAK
AAsADQAQABIAEAAIAP7/+v/1//P/8//3//P/6//h/+D/1//F/7H/pf+g/6D/ov+o/7X/
xP/T/9//5//v//r/AgAFAAMAAgAEAAQABQAGAAYABgAGAAYACAAIAAgACAAIAAkACQAJ
AAkACQAJAAkACQAKAAoACgAKAAsACwALAAsACwALAAsACwAMAAwADAANAA0ADQANAA0A
DQAOAA4ADwAPAA8AEAAQABAAEAAQAA8ADwAPAA8AEQARABEAEQASABIAEgASABAAEQAR
ABEAEQARABEAEQASABIAEgASABIAEQARABEAEgASABAAEAAQABAAEAAPABEAEQAPAA8A
DQANAA0ADQANAA0ADAAMAAwADAALAAsACwALAAoACgAKAAoACgAJAAkACQAJAAkACQAJ
AAkACQAJAAkACQAJAAkACgAKAAoACQAJAAkACQAHAAcABwAHAAYABgAGAAYABQAFAAUA
BQAFAAUABQAFAAQABAAEAAQABAAEAAQABAACAAIAAgACAAIAAgACAAMABQAFAAUABQAD
AAMAAwACAAIAAgACAAIABAAEAAQABAACAAIAAgACAAMAAwADAAMAAwADAAIAAgACAAIA
AgACAAIAAgACAAIAAAAAAP////8BAAEAAQABAP//////////////////////////////
/wEAAQABAAEAAQABAAEAAQD//////////wEAAQABAAEAAAAAAAAA//8BAAEAAQABAP//
/////wAAAAD//wEAAQAAAAAAAAAAAAAA/v/+//7////////////+/wAAAAAAAAAAAAAA
AAAAAAD/////AAACAAMABAAFAAUABQAGAAcABwAIAAgACAAHAAcACQAJAAcABAACAAAA
/P/8//v/+//9//7//v/8//v/+//7//v/+f/5//j/+P/4//j/+P/4//n/9//3//n/+f/7
//v/+//7//n/+f/5//n/+//7//r/+v/6//r/+v/6//j/+P/4//n//v/9////AgABAAMA
CAAIAAYAAAD4//D/7f/p/+n/7f/t/+X/2//W/9P/w/+v/6H/nv+e/57/pP+r/7r/yf/V
/9//5//w//r////9//z//P/8//3//v8AAAAAAAAAAP7//v/+//7//v////////8AAP//
/v/9////AAAAAAAA/v//////////////////////AAAAAAAA//////////8BAAEAAgAC
AAMAAwADAAQAAgACAAIAAgADAAMAAwADAAMAAwADAAMABAAEAAQABAAEAAUABQAFAAUA
BQAFAAUABgAGAAYABgAGAAUABQAFAAYABgAEAAQAAgACAAIAAQABAAEA////////////
//////////7//v/+//7//f/9//3//f/8//z//P/8//z/+//7//v/+//7//n/+f/5//n/
+//7//v/+//5//r/+v/6//v/+//7//v/+f/5//n/+f/6//r/+v/6//f/9//3//f/9//3
//f/9//2//b/9v/2//b/9v/2//b/9v/2//b/9v/0//T/9P/1//f/9//3//f/9f/1//X/
9P/2//b/9v/2//T/9P/0//T/9P/0//T/9P/1//X/9f/1//P/8//y//L/9P/0//T/9P/y
//L/8v/y//L/8v/x//H/8f/x//H/8f/x//H/8f/x//H/8f/x//H/7//v/+//7//v/+//
7//v/+3/7f/t/+3/7//v/+//7//t/+3/7f/t/+7/7v/u/+3/7//v/+//7//t/+3/7f/u
/+7/7f/t/+3/7f/t/+3/7f/t/+3/7f/t/+3/7v/u/+7/7f/t/+3/7f/t/+3/7f/u/+z/
7P/u/+7/7v/v/+//8f/z//P/9P/0//T/9P/0//T/9P/0//P/8//z//P/8//0//D/7v/r
/+n/6//p/+f/5//r/+f/5P/m/+b/5v/m/+T/5P/k/+T/5P/k/+T/5P/m/+b/5v/m/+b/
5v/m/w==
         </WaveFormData>
      </LeadData>
      <LeadData>
         <LeadByteCountTotal>10000</LeadByteCountTotal>
         <LeadTimeOffset>0</LeadTimeOffset>
         <LeadSampleCountTotal>5000</LeadSampleCountTotal>
         <LeadAmplitudeUnitsPerBit>4.88</LeadAmplitudeUnitsPerBit>
         <LeadAmplitudeUnits>��V</LeadAmplitudeUnits>
         <LeadHighLimit>2147483647</LeadHighLimit>
         <LeadLowLimit>268435456</LeadLowLimit>
         <LeadID>V2</LeadID>
         <LeadOffsetFirstSample>0</LeadOffsetFirstSample>
         <FirstSampleBaseline>0</FirstSampleBaseline>
         <LeadSampleSize>2</LeadSampleSize>
         <LeadOff>FALSE</LeadOff>
         <BaselineSway>FALSE</BaselineSway>
         <ExcessiveACNoise>FALSE</ExcessiveACNoise>
         <MuscleNoise>FALSE</MuscleNoise>
         <LeadDataCRC32>962779846</LeadDataCRC32>
         <WaveFormData>
9//3//f/9//5//n/+v/8//r/+//8//3/AAAAAAEAAgABAAEAAQABAAMAAwADAAUABQAF
AAMAAwABAAEAAQABAAEAAgAEAAQAAwACAAIAAQABAAAA///9//3//f/9//3/+//6//n/
+P/3//b/8//z//L/8f/w//D/8P/w//D/7//v/+//7//v/+//7//v/+//8f/y//P/8//1
//f/+//7/wAACgATABUAFgAgADUAUQBzAJgArACfAHwAXABCABcA3f+r/4j/cf9p/23/
df9+/47/of+v/77/z//g/+f/5//k/+b/6f/r/+v/6//s/+z/7P/u/+//8f/x//P/9P/0
//X/9P/0//T/9P/1//b/9v/2//b/9//3//f/9f/1//b/9v/3//f/9//4//j/+f/5//n/
+//8//z//f/7//z//P/9//3//v/+////AAABAAEAAwADAAMABQAGAAgACQAKAAsACgAM
AA0ADgAPABAAEgAVABYAGAAaABsAHgAgACIAIwAmACgAKQAqACsALQAuAC8AMAAxADEA
MQAxADEAMgAyADIAMAAvAC8ALgAtACwAKgAqACkAJwAlACQAIgAhAB8AHQAbABoAGgAX
ABYAFQAUABQAEwASABEADgANAAwACwALAAoACQAIAAUABQAFAAUAAgACAAIAAAABAAEA
AQD//////////////f/8//z//P/8//z/+//7//n/+f/5//r/+//8//3////+//7//v/+
/wAAAAAAAAAAAQABAAEAAgABAAEAAQABAAQABAAEAAQAAgADAAQABAAFAAUABQAGAAQA
BAAEAAQAAwADAAMAAgACAAMAAwADAAEAAQAAAAAAAQABAAEAAQAAAAAAAAD/////AAAA
AP/////+//7//v/+//7//f/9//3//f/9//3//f/9//3//f/9//3//f/8//z/+//7//v/
/f/9//z//P/8//v/+v/5//v/+//7//v/+//7//r/+v/6//r/+P/4//j/+P/6//r/+v/6
//r/+v/5//n/+f/5//n/+f/3//f/9//3//r//P/8//3//v///wAAAAADAAQABQAFAAMA
AwADAAMAAwAFAAUABQADAAMAAwADAAEAAQABAAIABgAGAAMAAgAAAP/////+//3/+//7
//v/+//7//n/+P/3//b/9f/0//P/8//y//H/7v/u/+7/7v/s/+v/6//r/+3/7f/t/+3/
7f/t/+3/7v/x//P/8//1//f/+/8CAAoAEQAXABgAJAA7AFsAfQCgAK4AmwB6AFwAQAAR
ANP/nf92/1//Wf9j/2v/dP+E/5n/p/+4/8v/2v/h/+H/4P/g/+P/5f/l/+f/6P/o/+j/
6P/p/+v/6//r/+z/7P/t/+7/7v/u/+7/7//w//D/8P/w//H/8f/x//H/8f/y//L/8//z
//P/9P/0//X/9f/1//P/9P/0//X/9//4//j/+f/5//r/+v/7//z//f/9/////f/9////
AAACAAMABAAFAAYACAAJAAoACQAKAAwADwAQABIAFAAVABgAGgAcAB0AIAAiACMAJAAj
ACUAJgAnACgAKQApACkAKwArACwALAAsACoAKQApACgAJwAmACQAJAAjACEAHwAcABoA
GQAXABUAEwASABIAEQAQAA8ADgAMAAsACgAJAAgABwAGAAUAAwACAAEAAAD/////////
//7//v/+//z/+f/5//n/9//5//n/+f/5//f/9v/2//b/9v/2//X/9f/1//X/9f/2//j/
+P/4//n/+v/6//r/+v/6//r/+v/6//v/+//7//z//f/9//3//f/+//7//v/+//7///8A
AAAA////////AAAAAAAAAAAAAP3//f/9//z//v///////////////v/+//3//f/9//3/
/P/8//z/+//7//z//P/7//v/+v/6//r/+v/6//n/+f/5//n/+f/5//n/+f/5//n/+f/5
//n/+P/4//f/9//3//f/9//2//b/9//3//f/9//3//f/9//3//f/9f/2//T/9P/0//T/
9P/0//T/9P/1//b/9v/3//X/9f/1//X/9f/1//X/9f/2//j/+P/5//r/+//8//z///8A
AAEAAQABAAEAAQABAP//AQABAAEA//////////////////8AAAIAAgD///7/AAD/////
/v/7//n/+f/5//n/+f/3//b/9f/0//P/8v/v/+//7v/t/+7/7v/u/+7/7v/t/+3/7f/r
/+v/6//r/+v/6//r/+z/7f/v//P/9//7//3/BgASABcAGQAeADAATwBvAJMArgCuAI8A
bABSACwA8f+1/4f/aP9Z/1v/Zf9v/3r/jP+f/6//xP/V/+D/4f/f/97/4P/j/+X/5f/n
/+j/6P/o/+j/6f/r/+v/7f/u/+7/7//u/+7/7v/u/+//8P/w//D/8P/x//H/8f/x//H/
8v/y//X/9f/1//b/9P/1//X/9f/3//j/+P/5//v//P/8//3//f/+//7////+//////8B
AAEAAQADAAQABAAFAAYABwAKAAwADQAOAA8AEAASABUAFAAWABgAGQAaABwAHgAfACIA
JAAlACYAJwApACoAKwAsAC0ALQAtAC0ALQAuAC4ALAAqACkAKQAoACcAJgAkACIAIQAf
AB0AHAAaABkAFwAVABMAEgASABEAEAAPAA4ADAALAAoACQAIAAcABgAFAAUABAADAAIA
AQABAAEAAQAAAAAAAAD+//3//f/9//v/+//7//v/+//7//r/+v/6//r/+v/5//n/+f/5
//n/+v/8//z//P/9//z//P/8//z//f/+////AAD///////8AAP//////////AgACAAIA
AgACAAMABAAEAAEAAQABAAIAAAAAAAAAAAABAAEAAQAAAAAAAQABAAEA//////7//v/9
//3//f/9//z//P/8//v/+//8//z/+//7//r/+v/6//j/+P/3//f/+f/5//n/+f/7//v/
+//7//n/+f/5//j/+v/5//n/+f/3//f/9v/2//f/9//3//f/9//5//n/+P/4//j/+P/4
//j/+P/4//j/9v/2//X/9f/3//f/9//3//X/9f/1//X/9v/4//j/+f/8//3//v/+//3/
/v//////AQABAAEAAQD//wEAAQABAP//////////////////AAAEAAQAAQAAAP7//f/9
//z/+//5//n/+f/3//f/9f/0//X/9P/z//L/7//v/+7/7f/s/+z/7P/s/+z/6//r/+v/
6//r/+v/6//r/+v/6//s/+3/7//v//H/8//5//7/BgAPABUAGAAiADcAVQB3AJwAsACj
AIAAYgBKACEA5/+v/4r/cf9l/2n/cf94/4T/lf+l/7T/yf/a/+H/4f/g/97/4f/j/+P/
5f/m/+b/5v/m/+f/6f/p/+n/6v/q/+v/7P/s/+z/7P/t/+7/7v/u/+7/7//v/+//7//v
//D/8P/x//H/8f/y//L/8//z//P/9f/2//b/9//3//j/+P/5//n/+v/6//v/+v/7//v/
/f/7//v//f/+//7///8AAAEABAAGAAcACAAJAAoADAAPAA4AEAASABMAFgAYABoAGwAe
ACAAIQAiACMAJQAmACcAJgAnACcAJwAnACcAKAAoACgAJgAlACUAIgAhACAAHgAeAB0A
GwAZABgAFgAVABMAEQAPAA4ADgALAAoACQAIAAgABwAGAAUABgAFAAQAAwABAAAA///+
//3//f/9//3//P/8//z/+v/5//n/+f/3//f/9//3//f/9//2//b/9v/4//j/9//3//f/
9//3//j/+P/4//j/+f/4//j/+P/4//j/+P/4//j/+//7//v//P/9//3//f/9//7//v/+
//7//P/9//7//v/9//3//f/+//7//v/+//7//f/9//3//P/8//3//f/9//3//f/8//z/
+//7//v/+//6//r/+v/5//n/+v/6//n/+f/4//j/+P/4//j/9//3//f/9//3//f/9//3
//f/9//3//f/9//2//b/9f/1//X/9//3//b/9v/3//f/9//1//T/9v/2//b/9v/0//T/
9P/0//b/9v/1//X/9f/1//X/9f/z//P/8//z//b/+P/4//n/+v/7//z//P/9//7/////
//////////////8BAAEAAQD///////////3//f/9//7/AgACAP///v8AAP/////+//v/
+f/5//n/+f/5//f/9v/1//T/8//y/+//7//u/+3/7P/s/+z/7P/q/+n/6f/p/+v/6//r
/+v/6//r/+v/7P/t//H/8f/z//X/9//8/wQACwAPABAAEgAhAD0AXQCCAJ4AmwB8AFoA
QAAhAPH/vf+W/3v/bf9t/3X/fv+I/5f/p/+0/8X/2P/j/+f/5v/j/+X/5v/l/+f/6P/o
/+j/6P/p/+v/6//p/+r/6v/r/+z/7P/s/+z/7f/u/+7/7v/u/+//7//v/+//7//w//D/
8f/x//H/8v/y//P/8//z//X/9v/2//f/9f/2//b/9//3//j/+P/5//r/+//7//3/+//7
//3//v/+////AAABAAIABAAFAAYABwAIAAoADQAQABIAFAAVABYAGAAaABsAHAAeAB8A
IAAhACMAJAAlACYAJwAnACcAJwAnACgAKAAoACYAJQAlACYAJQAkACIAIAAfAB0AGwAa
ABgAFwAVABUAEwASABIADwAOAA0ADAAMAAsACgAJAAgABwAGAAUABQAEAAMAAgABAAEA
AQABAP7//v/+//z/+//7//v/+f/7//v/+//7//v/+v/6//r/+v/6//n/+f/7//v/+//8
//r/+v/6//v//P/8//z//P/+//7//v/+/////////wAAAQABAAEAAQACAAIAAgACAAIA
AwAEAAQAAwADAAMABAACAAIAAgACAAMAAwADAAIAAgADAAMAAwABAAEAAAAAAP//////
////AAAAAAAA/////wAAAAD//wEAAAAAAAAAAAAAAP/////9//3//f/9//3//f/9//3/
/f/9//3//P/+//3//f/9//v/+//6//r//f/9//v/+f/6//z//P/8//z//P/8//z//P/8
//z/+//7//v/+//7//v/+//7//v/+//8//7//v////7///8AAAAAAwAEAAUABQAFAAUA
BQAFAAUABwAHAAcABQAFAAUABQADAAMAAwAEAAcACAAGAAYABgAFAAUABAADAAEAAQAB
AAAA///8//r/+//6//n/+P/3//f/9v/1//L/8v/y//L/8v/x//H/8f/x//H/8f/x//P/
8//z//T/9f/3//n/+//9////BAAOABcAGwAcACIANQBTAHUAmACyAK0AjABsAFIAKwDv
/7f/kP91/2f/af9z/3z/iP+b/6v/uv/L/97/6f/p/+b/5P/n/+n/6f/r/+z/7P/s/+z/
7f/v/+//8f/y//L/8//0//T/9P/0//P/9P/0//T/9v/3//f/9//1//X/9v/2//n/+f/5
//r/+v/7//v/+//7//z//P/9////AAAAAAEA//8AAAAAAQACAAMAAwAFAAUABQAHAAgA
CAAJAAoACwAKAAwADQAOABEAEgAUABcAGAAaABwAHQAcAB4AIAAhACYAKAApACoAKwAt
AC4ALwAwADEAMQAxADEAMQAyADIAMgAwAC8ALwAwAC8ALgAsACoAKQAnACUAIgAgAB8A
HQAdABsAGgAaABkAGAAXABYAEgARABAADwAOAA0ADAALAAsACgAJAAgABQAFAAUABQAC
AAIAAgAAAAEAAQABAP/////////////9//z//P/8//7//v/9//3/////////AAD+//7/
/v///wAAAAAAAAAAAgACAAIAAgADAAMAAwAEAAUABQAFAAUABAAEAAQABAAGAAcACAAI
AAcABwAHAAgACAAIAAgACAAHAAcABwAGAAQABQAFAAUABwAHAAYABgAFAAUABQAFAAQA
BAAEAAMAAwAEAAQAAwADAAIAAgACAAIAAgABAAEA//////////8BAAEAAQABAAEAAQAB
AAAAAAD///////8BAAEAAAAAAP/////+/wAAAAAAAAAAAAAAAAAAAAAAAAAA////////
//////////////////8AAAIAAgADAAYABwAIAAgABwAIAAkACQAJAAkACQAJAAsADQAN
AA0ACQAJAAkACQAJAAkACQAKAAwADAAJAAgACAAHAAcABgAFAAMAAwADAAMAAwABAAAA
///+//3//P/5//n/+P/3//b/9v/2//b/9P/z//P/8//z//P/8//z//X/9f/1//b/9//7
//3///8BAAUADAAWAB0AIQAkADIATQBvAJMAtAC8AKMAfgBkAEQADQDN/5n/eP9l/2H/
a/91/4D/kP+j/7P/xP/Z/+b/5//l/+b/6P/r/+3/7f/v//D/8P/w//D/8f/z//P/8//0
//T/9f/2//b/9v/2//f/+P/4//j/+P/5//n/+f/5//n/+v/6//v/+//7//z//P/9//3/
/f/9//7//v//////AAAAAAEA//8AAAAAAQACAAMAAwAFAAcABwAJAAoACgALAAwADQAO
ABAAEQASABMAFAAWABkAGgAcAB4AHwAiACQAJgAnACkAKgAqACoALQAvADAAMQAwADEA
MQAxADEAMQAyADIAMgAwAC8ALwAuAC0ALAAqACgAJwAlACMAJAAiACEAHwAcABkAFwAW
ABUAFAATABIAEAAPAA4ADQAOAA0ADAALAAcABgAFAAQABQAFAAUABQAEAAQABAACAAEA
AQABAP////////////////7//v/+//z//P/7//v/+//7//v//P/8//z//P/9//7//v/+
//7/AAAAAAAAAAABAAEAAQACAAEAAQABAAEAAgACAAIAAgACAAMABAAEAAUABQAFAAYA
BAAEAAQABAAFAAUABQAEAAQABQAFAAUAAwADAAIAAgABAAEAAQABAAIAAgACAAEAAQAC
AAIAAQABAAAAAAAAAP7//v/9//3//f/9//3//f/9//3//f/9//3//f/9//z//v/9//3/
/f/7//3//P/+//z//P/8//z//P/8//z//P/8//z/+//7//v/+//7//v/+f/5//n/+f/8
//7//v///wAAAQACAAIAAwAEAAUABQAFAAUABQAFAAUABwAHAAcABQAFAAUABQAFAAUA
BQAGAAoACgAHAAYABAADAAMAAgD///3//f/9//3//f/7//r/+//6//n/+P/1//X/9P/z
//L/8v/y//L/8v/x//H/8f/w/+//7v/t/+//7//v//D/8f/1//f/9//5//3/BAAMABUA
GwAcACYAPwBfAIEApAC4AKsAigBqAFAAIwDl/6v/gv9n/13/Y/9t/3b/gv+X/6f/uP/L
/9z/4//h/97/4P/j/+X/5f/n/+j/6P/o/+j/6f/r/+v/6//s/+z/7f/w//D/8P/w/+//
8P/w//D/8v/z//P/8//z//P/9P/0//X/9f/1//b/9v/3//f/9//3//j/+P/5//n/+v/6
//v/+//8//z//f/+//////8BAAEAAQADAAQABAAFAAYABwAIAAoACwAMAA0ADgAQABMA
FgAYABoAGwAaABwAHgAfACIAJAAlACYAJwApACoAKwAsAC0ALQAtAC0ALQAuAC4ALAAq
ACkAKQAoACcAJgAkACIAIQAfAB0AHAAaABkAFwAVABMAEgASABMAEgARABAADgANAAwA
CwAKAAkACAAHAAMAAgABAAAA///////////+//7//v/8//v/+//7//n/+f/5//n/+f/5
//j/+P/4//r/+v/5//n/+f/5//n/+v/6//r/+v/7//z//P/8//z//P/8//z//P/7//v/
+//8////////////AAAAAAAAAAD+////AAAAAP///////wAAAAAAAAAAAAD////////+
//7//////////f/9//z//P/9//3//f/9//z//P/8//v/+f/6//r/+f/5//j/+P/4//r/
+v/5//n/+//7//v/+//5//n/+f/5//n/+f/5//j/+P/3//f/9//3//n/+P/4//b/9v/2
//b/9P/0//T/9P/1//b/9v/3//f/9//3//f/9//3//f/9//2//j/+P/5//z//f/+//7/
//8AAAEAAQABAAEAAQABAAEAAwADAAMAAQABAAEAAQABAAEAAQACAAQABAABAAAAAgAB
AAEAAAD9//v/+//7//v/+//5//j/+f/4//f/9v/x//H/8P/v/+7/7v/u/+7/7v/t/+3/
7f/t/+3/7f/t/+3/7f/t/+7/7//z//f/9//3//v/AgAKABEAFwAYACIAOQBZAH0AoACw
AJ8AfABeAEQAFwDd/6v/iv9x/2v/cf95/4D/jv+h/6//vP/P/+D/5//n/+T/5P/n/+n/
6f/p/+r/6v/q/+r/6//t/+3/7f/u/+7/7//w//D/8P/w//H/8v/y//L/8P/x//H/8f/z
//P/9P/0//X/9f/1//b/9P/1//X/9f/3//j/+P/5//n/+v/6//v/+//8//z//f/8//3/
/f///wEAAQADAAQABAAFAAYABwAIAAoACwAMAA8AEAASABUAFAAWABgAGQAcAB4AIAAh
ACIAJAAlACYAJwApACoAKwAsAC0ALQAtAC0ALQAuAC4ALgAsACsAKwAqACkAKAAmACYA
JQAjACEAHgAcABsAGQAXABUAFAAUABEAEAAPAA4ADgANAAwACwAKAAkACAAHAAUABAAD
AAIAAQABAAEAAQAAAAAAAAD+//3//f/9//v/+//7//v/+//7//r/+v/6//r/+v/5//n/
+f/5//n/+v/8//z//P/9//z//P/8//z//v/+//7//v////////8AAP//////////AgAC
AAIAAgAAAAEAAgACAAEAAQABAAIAAgACAAIAAgABAAEAAQAAAAAAAQABAAEAAQABAAAA
AAD///////////7//v/+//3//f/+//7//f/7//r/+v/6//v//P/8//3//f/9//3//f/9
//3//f/9//v/+//7//r/+v/5//n/+f/7//v/+v/6//n/+v/4//j/+P/4//j/+P/4//j/
+v/6//n/+f/3//f/9//3//n/+f/5//n/+v/8//z//f/+////AAAAAP//AAABAAEAAQAB
AAEAAQABAAMAAwADAAEAAQABAAEAAQABAAEAAgACAAIA///+/wAA//////7//f/7//v/
+//9//3/+//6//f/9v/1//T/8//z//L/8f/w//D/8P/w/+7/7f/t/+3/7//v/+//7//v
/+//7//w//P/8//1//f/+f/9/wQADAARABMAFAAgADsAWQB9AJ4ApACLAGgATAAwAAEA
yf+d/4D/cf9t/3P/e/+G/5T/p/+z/8T/1//k/+n/5//k/+T/5//p/+n/6//s/+z/7P/s
/+3/7//v/+//8P/w//H/8v/y//L/8v/x//L/8v/y//T/9f/1//X/9f/1//b/9v/3//f/
9//4//j/+f/5//n/+f/6//r/+//5//r/+v/7//3//v/+////AAABAAEAAwADAAMABQAG
AAgACQAKAAsADAAOAA8AEAARABIAFAAXABgAGgAcAB0AHgAgACIAIwAmACgAKQAqACsA
LQAuAC8AMAAxADEAMQAvAC8AMAAwADIAMAAvAC8ALAArACoAKAAoACcAJQAjACIAIAAf
AB0AGwAZABgAGAAVABQAEwASABIAEQAQAA8ADAALAAoACQAJAAgABwAGAAMAAwADAAMA
AgACAAIAAAABAAEAAQD////////////////+//7//v/+//7//f/9//3//f/9//7//v/+
//7///8AAAAAAAAAAAAAAAAAAAAAAQABAAEAAgADAAMAAwADAAQABAAEAAQAAgADAAQA
BAAFAAUABQAGAAYABgAGAAYAAwADAAMAAgACAAMAAwADAAUABQAEAAQAAwADAAMAAwAC
AAIAAgABAAEAAgACAAEAAQAAAAAAAAAAAAAA////////////////////////////////
///+/wAA//////////////7//v/9//3//f/8//z//P/8//z//P/8//z//P/+//7//f/9
//3//f/9//3//f/9//3//f/8//7//v///wIAAwAEAAQAAwAEAAUABQAHAAcABwAHAAUA
BwAHAAcABQAFAAUABQAHAAcABwAIAAgACAAFAAQAAgABAAEAAAABAP/////////////9
//z/+//6//n/+P/1//X/9P/z//D/8P/w//D/8v/x//H/8f/x//H/8f/x//H/8f/x//L/
9f/1//f/+f///wMACgAUABkAGwAgADIATQBvAJUAsACsAI8AbgBUAC4A9f+5/4//cv9j
/2X/cf95/4T/lv+p/7f/yP/Z/+L/4//j/+T/4v/l/+f/5//r/+z/7P/s/+z/7f/v/+//
7//w//D/8f/w//D/8P/w/+//8P/w//D/8f/z//T/9f/1//X/9v/2//X/9f/1//b/+P/5
//n/+f/5//r/+v/7//v//P/8//3//f/+//7///8AAAEAAQADAAMAAwAFAAYABgAHAAgA
CQAKAAwADQAOAA8AEAASABUAFgAYABoAGwAeACAAIgAjACQAJgAnACgAKwAtAC4ALwAw
ADEAMQAxADEAMQAyADIAMAAuAC0ALQAsACsAKgAoACgAJwAlACMAIAAeAB0AGwAZABcA
FgAWABUAFAATABIAEAAPAA4ADQAMAAsACgAJAAUABAADAAIAAQABAAEAAQD+//7//v/8
//3//f/9//v/+//7//v/+//7//r/+v/6//r/+v/5//n/+f/5//n/+v/6//r/+v/7//r/
+v/6//r//P/8//z//P////////8AAP///////////v/+//7//v8AAAEAAgACAP//////
/wAAAgACAAIAAgABAAEAAQAAAP7///////////////7//v///////////wAAAAAAAP//
/f/+//7//f/9//z//P/8//z//P/7//v/+f/5//n/+f/5//n/+f/5//n/+f/5//j/+P/3
//f/9//3//f/9v/2//f/9//3//b/9P/0//T/9P/2//b/9v/2//b/9v/1//X/9f/1//X/
9f/1//X/9f/1//b/+P/4//n/+v/7//z//P/9//7///////3//f/9//3///8BAAEAAQD/
//////////3//f/9//7/AgACAP///v/8//v/+//6//n/9//3//f/9//3//X/9P/z//L/
8f/w/+3/7f/s/+v/6v/q/+r/6v/o/+f/5//n/+n/6f/p/+n/5//n/+f/6P/r/+3/7//x
//P/9//+/wYADQARABYAJABBAGEAhQCmALIAnQB6AFwAPAAHAMf/k/9u/1f/U/9Z/2X/
bv9+/5P/pf+2/8n/1v/Z/9f/1v/Y/9v/3f/d/9//4P/g/+D/4v/j/+X/5f/j/+T/5P/l
/+b/5v/m/+b/5f/m/+b/5v/o/+n/6f/p/+v/6//s/+z/6//r/+v/7P/s/+3/7f/t/+3/
7v/u/+//8f/y//L/8//z//T/9P/1//b/9//3//n/9//3//n/+v/8//3//v///wAAAgAD
AAQAAwAEAAYACQAKAAwADgAPABAAEgAUABUAGAAaABsAHAAdAB8AIAAhACQAJQAlACUA
JQAlACYAJgAmACQAIwAjACAAHwAeABwAGgAZABcAFQAUABIAEQAPAA0ACwAKAAoACQAI
AAcABgAEAAMAAgABAP7//f/8//v/+//6//n/+P/1//X/9f/1//L/8v/y//D/8f/x//H/
7//t/+3/7f/t/+//7v/u/+7/7v/u/+3/7f/t/+3/7f/u/+3/7P/r/+v/7v/u/+7/7v/u
/+7/7v/u/+//7//v//D/8f/x//H/8f/y//L/8v/y//L/8//0//T/8//z//P/9P/0//T/
9P/0//P/8//z//L/8v/z//P/8//x//H/8P/w/+//7//v/+//7v/u/+7/7f/t/+7/7v/t
/+//7v/u/+7/7v/u/+3/7f/r/+v/6//r/+v/6//r/+v/6//r/+v/6v/q/+n/6f/p/+n/
6f/o/+j/5//n/+n/6f/o/+j/6P/o/+j/5v/m/+b/5v/m/+b/5f/l/+f/5//n/+f/5//n
/+f/5//m/+j/6P/p/+r/6//s/+z/7f/u/+//7//x//H/8f/x//H/8//z//P/8f/x//H/
8f/v/+//7//w//T/9P/x//D/8P/v/+//7v/r/+n/6f/p/+n/6f/n/+b/5f/k/+P/4v/f
/9//3v/d/9r/2v/a/9r/3P/b/9v/2//b/9v/2//b/9v/2//b/9z/3//f/9//4//n/+n/
8P/4////BQAIABIAKwBLAG8AlACmAJkAdgBYADwADQDN/5n/dP9Z/0//V/9f/2b/cv+F
/5f/pv+5/8j/zf/N/8z/zP/P/9H/0f/V/9b/1v/W/9b/1//Z/9n/1//Y/9j/2f/Y/9j/
2P/Y/9v/3P/c/9z/3P/d/93/3f/d/93/3v/e/9//3//f/+D/4P/h/+H/4f/h/+L/4v/j
/+P/5P/k/+X/5f/m/+b/5//o/+n/6f/r/+v/6//t/+7/7v/v//D/8f/w//L/8//0//f/
+P/6//3//v8AAAIAAwAEAAYACAAJAAwADgAPABAADwARABIAEwAWABcAFwAXABcAFwAY
ABgAGAAWABUAFQAUABMAEgAQAA4ADQALAAkACAAGAAUAAwABAP///v/+//v/+v/5//j/
9v/1//T/8//y//H/8P/v/+3/7P/r/+r/6f/p/+n/6f/o/+j/6P/m/+P/4//j/+H/4f/h
/+H/4f/j/+L/4v/i/+L/4v/h/+H/4f/h/+H/4v/g/+D/4P/h/+L/4v/i/+L/4v/i/+L/
4v/j/+P/4//k/+X/5f/l/+X/5P/k/+T/5P/k/+X/5v/m/+X/5f/l/+b/6P/o/+j/6P/n
/+f/5//m/+T/5f/l/+X/5f/l/+T/5P/j/+P/4//j/+T/5P/k/+P/4f/i/+L/4f/h/+D/
4P/g/+D/4P/f/9//3//f/9//3//d/93/3f/d/93/3f/d/9z/3v/d/93/3f/b/9v/2v/a
/9v/2//b/9v/2//b/9v/2//b/9v/2v/a/9z/3P/b/9v/2//b/9z/3f/b/9v/2v/a/9j/
2f/a/9r/2v/c/93/3f/f/+D/4P/f/+H/4v/j/+P/4//j/+T/5P/l/+X/5f/m/+X/5P/j
/+L/4//i/+H/4v/k/+L/4v/g/+D/4P/g/97/3v/e/97/3P/c/9z/3P/b/9r/2f/Y/9X/
1P/T/w==
         </WaveFormData>
      </LeadData>
      <LeadData>
         <LeadByteCountTotal>10000</LeadByteCountTotal>
         <LeadTimeOffset>0</LeadTimeOffset>
         <LeadSampleCountTotal>5000</LeadSampleCountTotal>
         <LeadAmplitudeUnitsPerBit>4.88</LeadAmplitudeUnitsPerBit>
         <LeadAmplitudeUnits>��V</LeadAmplitudeUnits>
         <LeadHighLimit>2147483647</LeadHighLimit>
         <LeadLowLimit>268435456</LeadLowLimit>
         <LeadID>V3</LeadID>
         <LeadOffsetFirstSample>0</LeadOffsetFirstSample>
         <FirstSampleBaseline>0</FirstSampleBaseline>
         <LeadSampleSize>2</LeadSampleSize>
         <LeadOff>FALSE</LeadOff>
         <BaselineSway>FALSE</BaselineSway>
         <ExcessiveACNoise>FALSE</ExcessiveACNoise>
         <MuscleNoise>FALSE</MuscleNoise>
         <LeadDataCRC32>2184597970</LeadDataCRC32>
         <WaveFormData>
8//z//P/8//z//P/9P/0//T/9f/2//f/+v/6//r//P/8//z//P/9//v//P/8//3//v/+
//7//v/+//7//////wAAAQACAAIAAQAAAP///v/+//7//f/6//v/+//7//r/+f/2//b/
9f/z//H/7v/t/+z/6//q/+r/6f/o/+j/5//p/+r/6v/q/+j/6P/o/+j/6v/q/+n/6//s
/+3/7//w//b/AgAPAB0AKgBDAGMAiQC1AOUABQEJAfcA5QDPAKQAYgAkAO3/vv+f/5P/
jP+F/4X/kP+b/6n/uv/F/83/0P/R/9b/2f/b/93/3f/d/97/3//i/+L/4//k/+T/5P/k
/+T/5v/m/+b/5//n/+j/6P/o/+n/6f/p/+n/6f/q/+r/6v/r/+v/7P/s/+3/7f/t/+7/
7v/u/+//7//t/+7/7//x//H/8f/y//P/9f/2//f/9//1//f/+P/5//v//P/9//7///8A
AAEAAwADAAMABQAHAAsACwAMAA4ADQAQABMAFAAYABkAGwAbABwAHwAgACEAIwAjACMA
IwAkACQAJAAjACMAIQAgAB8AIAAeABwAGwAYABYAEwASABAADgAMAAoACgAJAAgABwAE
AAMAAgABAAMAAwACAAEA//////////////7//v/9//v/+//7//v/+f/5//n/+f/6//r/
+v/6//r/+f/5//j/+P/4//f/9//3//f/9//3//X/9f/1//X/9//4//n/+v/6//v/+//7
//v//P/8//3//P/8//z//f/9//3//f/+/wAAAAAAAAAAAQABAAEAAgADAAMAAwADAAMA
AwADAAMAAQABAAIAAgAEAAQAAwADAAIAAgACAAIAAQABAAEAAQD//////v/+//7///8A
AAEA///+//3//f/+//7//v/9//3//f/9//3//f/9//3//f/7//v/+v/6//r/+v/5//n/
+//7//r/+v/4//j/+P/4//j/+P/4//j/+P/4//j/+P/5//j/9v/2//b/9v/2//b/9v/2
//b/9v/2//b/9v/2//X/9f/1//X/9f/1//f/+P/7//3//P/9//7//v8AAAIAAgACAAAA
AQABAAIAAAABAAIAAgAEAAQABAAEAAUABQAGAAcACAAIAAcABgAFAAQABAAEAAMAAAD/
///////+//3/+v/4//f/9f/z//H/8f/x//H/7v/u/+3/7P/s/+v/6//s/+z/7P/s/+z/
7P/s/+z/7P/t/+//8P/x//H/9v/+/wgAFwAlADYATQBvAJkAxwDzAA8BDQH7AOkA0wCk
AGIAHgDl/7j/nf+T/4z/hf+H/5L/n/+t/77/yf/P/9T/1//Y/9v/3f/f/+H/4f/i/+P/
5P/k/+X/5v/o/+j/6P/o/+r/6v/q/+v/6f/q/+r/6v/r/+v/6//r/+3/7v/u/+7/7//v
//D/8P/v/+//7//w//D/8P/x//H/8//0//X/9//1//X/9v/3//n/+v/7//v/+f/7//z/
/f/9//7///8AAAMABAAFAAcABwAHAAkACwANAA0ADgAQABEAFAAXABgAGgAbAB0AHQAe
ACEAIgAjACMAIwAjACMAJAAkACQAIwAlACMAIgAhACAAHgAcABsAGgAYABUAFAAQAA4A
DAAKAAoACQAIAAcACAAHAAYABQADAAMAAgABAAEAAQABAAEA///+//7//f//////////
/////////////P/8//z//P/+//3//f/8//z//P/7//v/+//7//v/+//7//v/+//7//z/
/P/8//z//v///////////wAAAAABAAAAAAAAAAEAAQABAAEAAgAEAAQABAAEAAUABQAF
AAYABQAFAAUABQAHAAcABwAHAAYABQAFAAQABgAGAAUABQAEAAQABAAEAAMAAwADAAMA
AwADAAIAAgABAAEAAQABAAEAAAD/////AAAAAAAA///9//3//f/9//3//f/9//3//f/9
//z//P/8//z/+//7//v/+//6//r/+v/6//r/+v/6//r/+v/6//r/+v/6//j/+P/4//j/
+v/6//r/+v/6//r/+v/6//r/+v/5//n/+f/5//n/+f/6//r//P/9//7///8AAAAAAgAE
AAQABAACAAMAAwAEAAQABQAGAAYACAAIAAgACAAHAAcACAAJAAoACgAJAAgABwAGAAYA
BgAFAAIAAQABAAEAAAD///z//P/7//n/9//0//P/8v/x//D/8P/v/+7/8P/v/+//8P/u
/+7/7v/u/+7/7v/u/+7/7//x//L/9//5//z/BgAYACcAMwBGAGUAiwC1AOMACwEXAQkB
9wDlAMEAggA8AP7/y/+m/5f/k/+K/4X/jf+Y/6f/t//I/9H/1f/W/9n/3P/f/+H/4//j
/+P/5P/l/+b/5v/n/+j/6v/q/+r/6v/q/+r/6v/r/+v/7P/s/+z/7//v/+//7//t/+7/
7v/u//H/8f/y//L/8f/x//H/8v/0//T/9f/1//X/9v/3//n/9//3//j/+f/5//r/+//7
//v//f/+//////8AAAEAAgAFAAYABwAJAAkACQALAA0ADwAPABAAEgATABYAGQAaABwA
HQAfAB8AIAAjACQAJQAlACUAJQAlACYAJgAmACUAJQAjACIAIQAeABwAGgAZABgAFgAT
ABIAEAAOAAwACgAIAAcABgAFAAYABQAEAAMAAwADAAIAAQABAAEAAQABAAEAAAAAAP//
AQABAAEAAQD//////////wAAAAAAAAAAAAD//////v/+//7//f/9//3//f/9//3//f/9
//3//f/+//7//v/+/wAAAQABAAEAAQACAAIAAwAEAAQABAAFAAMAAwADAAQABgAGAAYA
BgAJAAkACQAKAAoACQAIAAcABwAHAAcABwAHAAcACAAIAAYABgAFAAUABAAEAAQABAAD
AAMAAwADAAMAAwACAAIAAQABAAEAAQABAAAA//////z//P/8//v//f/9//3//f/9//3/
/f/9//3//f/8//z//P/8//v/+//7//v/+v/6//r/+v/6//r/+v/6//r/+v/6//r/+v/6
//j/+P/4//j/+P/4//j/+P/4//j/9//3//f/9//3//f/+v/6//z//f/+////AAAAAAAA
AgACAAIAAgADAAMABAADAAMAAwACAAQABAAEAAQABQAFAAYABwAIAAgABwAGAAUABAAE
AAQAAwAAAP/////9//z/+//4//r/+f/3//X/8P/v/+7/7f/u/+7/7f/s/+z/6//r/+z/
7P/s/+z/7P/q/+r/6v/q/+3/7f/s/+//8f/0//z/CAAVACUANgBLAG0AkwDBAPEADwET
AQMB8QDdALIAcAAuAPX/xP+j/5f/kP+H/4X/jv+Z/6f/uv/H/83/0v/V/9b/2f/b/93/
3//f/+D/4f/g/+D/4f/i/+T/5P/k/+T/5v/m/+b/5//n/+j/6P/o/+f/5//n/+f/6f/q
/+r/6v/r/+v/7P/s/+3/7f/t/+7/7v/u/+//7//v//D/8f/z//H/8f/y//P/8//0//X/
9f/1//f/+P/5//f/+P/5//r//f/+////AQABAAEAAwAFAAcABwAIAAoACwAOABEAEgAS
ABMAFQAVABgAGwAcAB0AHQAdAB0AHQAcABwAHAAbAB0AGwAaABkAFgAUABIAEQAQAA4A
CwAKAAoACAAGAAQAAAD///7//f/8//v/+v/5//n/+f/4//f/9//3//f/9//3//b/9v/1
//X/9f/1//X/9f/1//X/9f/0//T/9P/0//T/8//z//L/9P/0//P/8//z//P/8//z//P/
8//z//P/9v/2//b/9v/0//X/9f/1//P/9P/0//X/9v/2//b/9//5//n/+f/6//r/+v/6
//r/+//7//v//P/7//v/+//7//v/+//7//v/+f/5//r/+v/8//z/+//7//r/+v/6//r/
9//3//f/9//1//X/9P/0//T/9f/2//f/9f/0//P/8//y//L/8v/x//P/8//z//P/8f/x
//H/8f/v/+//7v/u/+7/7v/t/+3/7//v/+7/7v/w//D/7v/u/+z/7v/u/+7/7v/s/+z/
7P/s/+z/7P/s/+z/7P/s/+v/6//r/+v/6//r/+z/7P/u/+//8P/x//L/8v/0//b/9v/2
//T/9f/1//b/9v/3//j/+P/4//j/+P/4//n/+f/6//v//v/+//3//P/9//z//P/8//r/
9v/0//P/9f/0//P/8P/u/+3/6//p/+j/5//m/+X/4v/i/+H/4P/g/9//3//g/+D/4P/g
/+D/4P/g/+D/4P/j/+X/5v/n/+f/6v/w//z/CQAVACIAMwBNAHMAnwDRAPcAAQHxANsA
xwCmAGwALAD1/8T/n/+N/4j/gf99/4L/jf+b/6z/u//F/8j/y//O/9H/0//V/9f/1//Y
/9n/2v/a/9v/3P/c/9z/3P/c/97/3v/e/9//3//g/+D/4P/h/+H/4f/h/9//4P/g/+D/
4//j/+T/5P/l/+X/5f/m/+j/6P/p/+n/5//o/+n/6//r/+v/7P/t/+3/7v/v/+//7f/v
//D/8f/x//L/8//0//f/+P/5//v/+//7//3///8CAAMABQAIAAcACgANAA4ADgAPABEA
EQAUABcAGAAZABkAGQAZABkAGgAaABoAGQAZABcAFgAVABQAEgAQAA8ADgAMAAkACAAG
AAQAAgAAAP7//f/8//v/+v/5//j/9//3//f/9v/1//f/9//3//f/9//2//b/9f/1//X/
9f/1//P/8//z//P/9P/0//T/9P/0//P/8//y//L/8v/x//H/8f/x//H/8f/z//P/8//z
//P/8v/x//D/8f/z//T/9f/z//T/9P/1//b/9v/2//f/9//3//f/+P/4//j/+P/4//v/
+//7//z//f/9//3//f/7//v/+//7//3//f/+//7//P/8//v/+//6//r/+v/6//v/+//7
//v/+f/5//j/+P/3//f/9//3//f/9v/1//X/9v/2//b/9f/1//X/9f/1//X/9f/1//X/
9f/1//T/9P/0//T/8//z//P/8//y//L/9P/0//L/8v/y//L/8v/y//L/8v/y//L/8v/w
//D/8P/w//L/8v/x//H/8f/x//H/8f/y//L/9P/1//T/9f/2//b/+P/6//r/+v/8//3/
/f/+//z//f/+//7//v/+//7//v//////AAABAAMABAAEAAQAAQAAAAAAAAD///z/+//7
//v/+v/5//b/9v/1//P/8f/w/+//7v/t/+r/6v/p/+j/5v/l/+X/5v/o/+j/6P/o/+r/
6v/q/+r/6f/r/+z/7f/v//D/9v8EABEAHQAsAD8AXQCFALMA4QAFAQ0B/wDrANcAsABy
ADAA9f/E/5//kf+O/4X/g/+M/5f/o/+y/8P/y//Q/9H/1P/X/9n/2//d/93/3v/f/+D/
4P/h/+L/4v/i/+L/4v/m/+b/5v/n/+f/6P/o/+j/5//n/+f/5//n/+j/6P/o/+v/6//s
/+z/7f/t/+3/7v/u/+7/7//v/+//8P/x//P/8f/x//L/8//z//T/9f/1//X/9//4//n/
+//8//3//v/9//7///8BAAMAAwAFAAcACQAJAAoADAANABAAEwAUABYAFwAZABkAGgAd
AB4AHwAhACEAIQAhACAAIAAgAB8AIQAfAB4AHQAeABwAGgAZABYAFAARABAADgAMAAoA
CAAIAAcABgAFAAQAAwACAAEAAQABAAAA///9//3//f/9//3//P/8//v/+//7//v/+//7
//v/+//7//r/+v/6//r/+v/5//n/+P/4//j/9//3//n/+f/5//n/+f/5//n/+f/4//j/
+P/4//r/+//7//v/+//8//z//f/8//z//P/9/////////wAAAAAAAAAAAAADAAMAAwAE
AAMAAwADAAMABQAFAAUABQADAAMABAAEAAIAAgABAAEAAgACAAIAAgADAAMAAwADAAIA
AQD///7///////////////7//f/9//7//v/+//3/+//7//v/+//7//v/+//7//3//f/8
//z//P/8//v/+//5//n/+P/4//r/+v/4//r/+v/6//r/+P/4//j/+P/4//j/+P/4//j/
+P/3//f/+f/5//n/+f/6//r//P/9//7///8AAAAAAAACAAIAAgACAAMAAwAEAAYABwAI
AAgABgAGAAYABgAHAAcACAAJAAoACgAJAAgACQAIAAgACAAFAAIAAQABAAMAAgABAP7/
/P/7//n/9//0//P/8v/x//D/8P/v/+7/7v/t/+3/7v/u/+7/7v/u//D/8P/w//D/8f/z
//T/8//3//z/BAAQACEALwBAAFkAfwCrANcAAQEVAQ8B+wDpAM0AlgBQAA4A2f+w/5v/
k/+O/4f/jf+Y/6X/s//E/8//0//U/9f/2v/d/9//4f/j/+P/5P/l/+b/5v/n/+j/6P/o
/+j/6P/q/+r/6v/r/+3/7v/u/+7/7f/t/+3/7f/t/+7/7v/u/+//7//w//D/8//z//P/
9P/y//L/8//z//P/9P/1//f/9f/1//b/9//5//r/+//7//3///8AAAEA//8AAAEAAgAD
AAQABQAHAAcABwAJAAsADwAPABAAEgAVABgAGwAcABwAHQAfAB8AIAAjACQAJQAlACUA
JQAlACYAJgAmACUAJQAjACIAIQAgAB4AHAAbABgAFgATABIAEAAOAAwACgAIAAcABgAF
AAYABQAEAAMAAwADAAIAAQABAAEAAQABAAEAAAAAAP////////////////////////7/
/v/+//7//v/9//3//P/8//z/+//7//v/+//7//v/+//7//v/+//8//z//P/8//7/////
//////8AAAAAAQACAAIAAgADAAEAAQABAAIAAgACAAIAAgADAAMAAwAEAAUABQAFAAUA
BQAFAAUABQAFAAUABgAGAAgACAAHAAcABgAGAAYABgADAAMAAwADAAUABQAEAAQAAwAD
AAMAAwADAAIAAQABAAAAAAAAAP///f/9//3//f/9//3//f/9///////+//7//v/+//3/
/f/7//3//v/+//z//P/8//z//P/8//z//P/6//r/+v/6//r/+v/5//n/+f/5//n/+f/6
//r//P/9/wAAAQACAAIAAAACAAIAAgAEAAUABQAGAAQABQAGAAYACAAIAAgACAAHAAcA
CAAJAAwADAALAAoACQAIAAgACAAFAAIAAQABAAMAAgABAP7//P/7//n/9//2//X/9P/z
//L/8v/x//D/8P/v/+//8P/u/+7/7v/u/+7/7v/u/+7/7//x//T/8//1//j/AAAMABsA
KQA6AFEAcQCbAMkA9wAXARkBCwH3AOEAsgBwACoA7/++/6H/l/+Q/4n/h/+S/5//q/+8
/8v/0f/U/9X/2v/d/9//4f/h/+H/4v/j/+T/5P/l/+b/5v/m/+b/5v/q/+r/6v/r/+v/
7P/s/+z/7f/t/+3/7f/t/+7/7v/u/+//7//w//D/8f/x//H/8v/y//L/8//z//P/9P/1
//f/9f/1//b/9//3//j/+f/5//v//f/+/////f/+////AAADAAQABQAHAAcABwAJAAsA
DwAPABAAEgASABQAFgAWABoAGwAdAB0AHgAhACIAIwAjACMAIwAjACIAIgAiACEAIwAh
ACAAHwAeABwAGgAZABYAFAARABAADgAMAAoACAAGAAUABAADAAQAAwACAAEAAQABAAAA
///9//3//f/9//3//P/8//v/+//7//v/+//7//v/+//7//r/+v/6//r/+P/3//f/9v/2
//b/9f/1//f/9//3//f/9//3//f/9//6//r/+v/6//r/+//7//v/+f/6//r/+//6//r/
+v/7//3//f/9//7/AAAAAAAAAAD///////8AAP//////////AQABAAEAAQABAAEAAgAC
AAAAAAD//////v/+//7//v/9//3//f/9//3//f/8//z/+f/5//n/+f/5//j/9//3//f/
+P/5//n/9//3//f/9//3//f/9//3//X/9f/0//T/9P/0//P/8//z//X/9v/0//T/9P/0
//T/8v/y//L/8v/0//T/9P/0//T/9P/z//P/8//z//P/8//y//L/9P/1//b/9//4//j/
+P/6//r/+v/6//v/+//8//z//f/+//7//v/+//7//v8BAAEAAgADAAIAAgABAAAAAQAA
AAAAAAD///z/+//7//v/+v/5//b/9v/1//P/8f/s/+v/6v/p/+j/6P/n/+b/6P/n/+f/
6P/m/+b/5v/m/+b/5v/m/+b/5//r/+7/7f/t//L/+v8GABUAJQAyAEkAbwCZAMcA9wAR
AQ8B/QDrANEAoABeACAA5/+2/5n/kf+K/4H/gf+O/5n/p/+4/8X/y//Q/9P/1P/X/9n/
2//d/93/3v/f/+D/4P/h/+L/4P/g/+D/4P/i/+L/4v/j/+X/5v/m/+b/5//n/+f/5//n
/+j/6P/o/+n/6f/q/+r/6f/p/+n/6v/q/+r/6//r/+3/7v/v//H/8f/x//L/8//x//L/
8//z//X/9//4//n/9//4//n/+v/9//7///8BAAUABQAHAAkACwALAAwADgAPABIAFQAW
ABgAGQAbABsAGgAdAB4AHwAfAB8AHwAfACIAIgAiACEAIQAfAB4AHQAcABoAGAAXABQA
EgAPAA4ADAAKAAgABgAGAAUABAADAAAA///+//3//f/9//z/+//5//n/+f/5//n/+P/4
//f/9//3//f/9//3//f/9//3//b/9v/2//b/9v/1//X/9P/0//T/8//z//P/8//z//P/
8//z//P/8//0//T/9P/0//T/9f/1//X/9f/2//b/9//4//j/+P/5//f/9//3//j/+v/6
//r/+v/5//n/+f/6//v/+//7//v/+//7//v/+//7//v//P/8//r/+v/5//n/+v/6//r/
+v/5//n/+f/5//n/+f/4//j/9f/1//X/9f/1//T/8//z//T/9P/0//P/8//z//P/8//z
//P/8//z//P/8//y//L/8P/w/+//7//x//H/8P/w//D/8v/x//D/7//u/+7/7v/u/+7/
8P/w//D/8P/w//D/7//v//H/8f/x//H/8P/w//L/8//0//X/9v/2//b/+P/4//j/9v/3
//f/+P/4//n/+v/6//r/+v/6//r//f/9//7////+//7//f/8//3//P/8//z/+//4//f/
9//5//j/9//0//L/8f/v/+3/6v/p/+j/5//o/+j/5//m/+T/4//j/+T/5P/k/+T/5P/m
/+b/5v/m/+f/6f/q/+v/7//0//z/CAAVACEAMABJAG8AmwDJAPMABwH9AOkA1QC7AIQA
QgAEANH/qP+T/4n/hP+B/4X/kP+d/63/vP/J/8//0v/T/9T/1//Z/9v/3f/d/97/3//i
/+L/4//k/+T/5P/k/+T/5P/k/+T/5f/l/+b/5v/m/+f/5//n/+f/5//o/+j/6P/r/+v/
7P/s/+v/6//r/+z/7P/s/+3/7f/r/+z/7f/v//H/8f/y//P/8//0//X/9f/3//n/+v/7
//v//P/9//7///8AAAEAAwAFAAUABwAJAAsACwAMAA4ADwASABUAFgAYABkAGwAbABwA
HwAgACEAIwAjACMAIwAiACIAIgAhACMAIQAgAB8AHgAcABoAGQAYABYAEwASABAADgAM
AAoACAAHAAYABQAEAAMAAgABAAEAAQAAAP///f/9//3//f/9//z//P/7//v/+//7//v/
+f/5//n/+f/4//j/+P/4//r/+f/5//j/+P/4//f/9//3//f/9//3//f/9//3//f/+P/4
//j/+P/4//n/+f/5//f/+P/4//n/+v/6//r/+//7//v/+//8//7//v/+//7//f/9//3/
/v///////////wEAAQABAAEA/////wAAAAAAAAAA/////wAAAAAAAAAA///////////9
//3//P/8//3//f/9//3//f/8//v/+//6//r/+v/5//n/+f/5//n/+f/5//n/+f/3//f/
9v/2//j/+P/3//f/9//3//b/9v/2//b/+P/2//T/9P/0//T/9P/0//T/9P/2//b/9v/2
//b/9v/1//X/9f/1//X/9f/2//b/+P/5//r/+//8//z//P/+//7//v/+//////8AAAAA
AQACAAIAAgACAAIAAgAFAAUABgAHAAYABgAFAAQAAwACAAIAAgABAP7//f/9//3//P/7
//j/+P/3//X/8//w/+//7v/t/+r/6v/p/+j/6v/p/+n/6v/q/+r/6v/q/+r/6v/q/+r/
7f/t/+7/7//1//r/AgASACEALwBAAF0AhQCxAOEABwERAQUB8QDfALsAfgA2APr/x/+i
/5P/j/+G/4P/i/+Y/6f/tf/C/8v/0f/S/9X/1v/Z/9v/3f/h/+H/4v/j/+L/4v/j/+T/
5P/k/+T/5P/m/+b/5v/n/+f/6P/o/+j/6//r/+v/6//r/+z/7P/s/+v/6//s/+z/7//v
/+//8P/u/+7/7//v/+//8P/x//P/8//z//T/9f/3//j/+f/5//f/+f/6//v//f/+////
AAABAAIAAwAFAAUABQAHAAkADQANAA4AEAARABQAFwAYABoAGwAdAB0AHgAhACIAIwAl
ACUAJQAlACQAJAAkACMAIwAhACAAHwAeABwAGgAZABoAGAAVABQAEAAOAAwACgAIAAcA
BgAFAAYABQAEAAMAAQABAAAA//8BAAEAAQABAP///v/+//3//f/9//3//f/7//v/+//7
//z//P/8//z//P/7//v/+v/6//r/+f/5//n/+f/5//n/+f/5//n/+f/4//j/+P/4//j/
+f/5//n/+f/6//r/+//+//7//v////3//f/9//7//v/+//7//v8BAAEAAQACAAEAAQAB
AAEAAwADAAMAAwADAAMABAAEAAIAAgABAAEAAgACAAIAAgABAAEAAQABAAEAAQAAAAAA
//////////////7//f/9//7//v/+//3/+//7//v/+//7//v/+//7//n/+f/4//j/+P/4
//f/9//3//f/9v/2//b/9v/2//j/9v/2//b/9v/2//b/9v/2//b/9v/2//b/9v/2//X/
9f/1//X/9f/1//b/9v/4//n/+v/7//z//P/8//7//v/+//7//////wAAAAABAAIAAgAC
AAIAAgACAAMAAwAEAAUABgAGAAUABAADAAIAAgACAP///P/7//v/+//6//n/9v/2//X/
8//x//D/7//u/+3/7P/s/+v/6v/q/+n/6f/q/+j/6P/o/+j/6P/o/+j/6P/r/+3/7P/t
/+//9P/8/wgAFQAlADYAUQB3AKMAzwD7ABMBEQH/AO8A0wCeAFgAFgDd/67/lf+N/4b/
f/+D/5D/nf+t/7z/x//L/87/z//U/9f/2f/b/93/3f/e/9//4P/g/+H/4v/i/+L/4v/i
/+T/5P/k/+X/4//k/+T/5P/n/+f/5//n/+f/6P/o/+j/6f/p/+r/6v/p/+n/6f/q/+z/
7P/t/+3/7f/u/+//8f/x//H/8v/z//P/9P/1//X/8//1//b/9//3//j/+f/6//v//P/9
/////////wEAAwAHAAcACAAKAAsADgARABIAFAAVABcAFwAYABsAHAAdAB8AHwAfAB8A
IAAgACAAHwAfAB0AHAAbABoAGAAWABUAFAASAA8ADgAMAAoACAAGAAQAAwACAAEAAAD/
//7//f/9//3//P/7//v/+//7//v/+f/4//j/9//3//f/9//3//X/9f/1//X/9v/2//b/
9v/2//X/9f/0//T/9P/z//P/8//z//P/8//z//P/8//z//L/8v/y//L/9P/1//X/9f/z
//T/9P/1//b/9v/2//f/9//3//f/+P/4//j/+P/4//n/+f/5//r//f/9//3//f/9//3/
/f/9//3//f/+//7//P/8//v/+//8//z//P/8//n/+f/5//n/+f/5//j/+P/3//f/9//3
//n/+P/3//f/9v/2//b/9f/z//P/8//z//P/8//z//P/8//z//L/8v/y//L/8f/x//H/
8f/w//D/7v/w//D/8P/w//D/8P/w//D/7v/u/+7/7v/u/+7/7v/u/+7/7v/t/+3/7f/t
/+3/7f/u/+7/8P/x//L/8//0//T/9P/2//b/9v/4//n/+f/6//n/+f/5//j/+v/6//r/
+v/7//v//P/9//7//v/9//z/+//6//r/+v/5//b/9f/1//X/9P/z//D/7v/t/+v/6f/o
/+f/5v/l/+P/4v/g/97/3//f/+D/4v/g/+D/4P/g/+D/4P/g/+D/4//j/+L/5f/n/+r/
8v/+/wsAGwAsAEMAZQCRAL8A7QANAREBAQHvANcAqABiACAA5f+0/5X/i/+C/3n/ef+E
/5H/nf+u/7n/v//E/8f/yP/L/83/z//T/9P/1P/V/9b/1v/X/9j/1v/W/9b/1v/W/9b/
1v/X/9n/2v/a/9r/3f/d/93/3f/b/9z/3P/c/93/3f/e/97/3//f/9//4P/g/+D/4f/h
/+H/4v/j/+X/4//j/+T/5f/l/+b/5//n/+n/6//s/+3/7f/u/+//8P/v//D/8f/z//X/
9f/3//n//f/9//7/AAD//wIABQAGAAoACwANAA0ADAAPABAAEQATABMAEwATABQAFAAU
ABMAEwARABAADwAOAAwACgAJAAgABgADAAIAAAD+//z/+v/4//f/9v/1//L/8f/w/+//
7//v/+7/7f/t/+3/7f/t/+3/7P/s/+v/6//r/+v/6//r/+v/6//r/+n/6P/n/+b/6P/n
/+f/5v/o/+j/5//n/+f/5//n/+f/5f/l/+X/5f/k/+T/5P/k/+b/5//n/+f/5//o/+j/
6f/q/+r/6v/r/+v/6//r/+z/6v/q/+r/6v/t/+3/7f/u/+3/7f/t/+3/7//v/+//7//t
/+3/7v/u/+7/7v/t/+3/7v/u/+7/7v/r/+v/6//r/+v/6//q/+r/6f/p/+n/6f/p/+j/
5//n/+j/6P/o/+f/5//n/+f/5//l/+X/5f/l/+X/5f/k/+T/5P/k/+P/4//h/+H/4P/g
/+L/4v/i/+L/4v/i/+L/4v/g/+D/4P/g/9//3//f/9//4P/g/+D/4P/e/97/3v/e/93/
3f/f/+D/4f/h/+H/4f/j/+b/5v/m/+b/5//n/+j/5v/n/+f/5//o/+n/6//s/+3/7f/u
/+7/7v/u/+7/7v/u/+z/7v/t/+z/6//q/+j/6P/o/+j/5v/m/+b/5v/k/+L/4P/e/9v/
2v/Z/w==
         </WaveFormData>
      </LeadData>
      <LeadData>
         <LeadByteCountTotal>10000</LeadByteCountTotal>
         <LeadTimeOffset>0</LeadTimeOffset>
         <LeadSampleCountTotal>5000</LeadSampleCountTotal>
         <LeadAmplitudeUnitsPerBit>4.88</LeadAmplitudeUnitsPerBit>
         <LeadAmplitudeUnits>��V</LeadAmplitudeUnits>
         <LeadHighLimit>2147483647</LeadHighLimit>
         <LeadLowLimit>268435456</LeadLowLimit>
         <LeadID>V4</LeadID>
         <LeadOffsetFirstSample>0</LeadOffsetFirstSample>
         <FirstSampleBaseline>0</FirstSampleBaseline>
         <LeadSampleSize>2</LeadSampleSize>
         <LeadOff>FALSE</LeadOff>
         <BaselineSway>FALSE</BaselineSway>
         <ExcessiveACNoise>FALSE</ExcessiveACNoise>
         <MuscleNoise>FALSE</MuscleNoise>
         <LeadDataCRC32>743393045</LeadDataCRC32>
         <WaveFormData>
8//z//P/8//z//T/9P/1//X/9f/2//j/+v/6//v//f/7//v/+//7//7//v/+//7/AAAB
AAIAAwACAAMAAwADAAMABQAGAAYABAADAAMAAwADAAIAAAD+/wAA///+//3/+//3//f/
9f/z//H/7//t/+v/6//q/+n/6f/o/+f/5v/m/+f/5//n/+f/5//n/+f/6f/n/+f/6P/o
/+j/6P/p//D/+v8KAB8ANwBWAHoAoQDNAPgAHQExATMBKQEYAfAAuACAAEcADgDn/9L/
wP+t/6L/oP+m/7D/vP/E/8n/zP/N/9L/1f/Y/9n/2f/a/9v/3P/e/97/4P/g/+D/4P/g
/+D/4f/i/+L/4v/h/+L/4v/h/+P/5P/k/+T/5P/k/+T/5f/l/+b/5v/m/+f/5//n/+f/
5//n/+j/6P/o/+j/6f/p/+r/6v/q/+v/6//s/+z/7v/t/+3/7f/u//D/8f/y//P/9P/2
//b/9v/2//f/+P/5//z//f/+////AQACAAMABQAGAAcACAAJAAoACwAMAA0ADwAPABAA
EAAQABAAEAAQABAADwAOAA0ADgANAAwACQAHAAYABAAEAAQAAgAAAAAA/P/7//v/+//6
//n/+f/5//v/+//7//v/+v/6//v/+//7//v/+//7//v//P/9//3/+//7//v/+v/8//z/
/P/7//v/+//7//v/+//7//v/+//7//v/+v/6//j/+P/4//n/+v/7//z//f/7//v/+//8
//z//P/9//7///////////////////8AAAAAAAABAAEAAQACAAIAAgAFAAUABQAFAAUA
BQAFAAUABQAFAAUABQAFAAUABQAEAAQABAAEAAQABAADAAMAAgAEAAQABAAEAAMAAwAD
AAMAAgACAAEAAQABAAEAAAD/////////////AQABAAAAAAD+//7//f/9//3/+//7//v/
/f/9//3//f/7//v/+//6//z//P/8//z/+v/6//r/+v/8//z/+v/6//r/+v/6//r/+v/6
//j/+f/5//j/+P/4//f/9//3//f/9//4//n/+//+////AAACAAIAAgADAAUABQAFAAMA
AwAEAAQABAAEAAYABwAIAAkACgALAAsACwALAA0AEAAQAA4ADQALAAsACwAKAAgABgAG
AAUABAADAAEA/f/9//v/+f/3//f/9f/z//P/8v/x//H/8P/v/+7/7v/v/+3/7f/t/+3/
7//v/+//7//v/+7/8P/u/+7/8f/4/wQAFgArAEMAYACIAK8A1wAAAR8BLQEtASUBEgHq
ALQAegBBAA4A6f/W/8b/s/+o/6j/rv+4/8T/zP/P/9T/1//Y/9v/3v/f/9//4P/h/+L/
4v/i/+T/5P/m/+b/5v/m/+f/6P/o/+j/5//o/+j/5//p/+r/6v/q/+r/6v/q/+v/6//s
/+z/7P/t/+3/7f/t/+3/7f/u/+7/7v/u/+//7//w//D/8P/x//H/8v/y//T/8//z//P/
9P/2//f/+P/5//j/+v/6//r//P/9//7///8AAAEAAgADAAUABgAHAAkADAANAA4ADwAO
AA8AEAARABEAEQASABIAFAAUABQAFAAUABMAEgARABAADwAOAAsACwAKAAgACAAEAAIA
AAAAAAAA/////////v/9//3//f/9//3//f/9//7//v///////////////////wAAAQAB
AAEAAQABAAAA/v/+//7//f////////////////////////////7//v/+//7//v///wEA
AQABAAEAAQABAAEAAgACAAIAAwAEAAMAAwADAAMAAwADAAMABAAEAAQABQAFAAcACAAI
AAgABwAHAAcABwAJAAkACQAJAAcABwAHAAcABwAHAAcABgAIAAgACAAIAAYABQAFAAQA
BgAGAAYABgAFAAUABQAFAAIAAgABAAEAAgADAAMAAwACAAEAAAD//wEAAQAAAAAAAAAA
AP////////3//f/9//3//f/9//3//f/9//3//P/8//z//P/8//z//P/8//z//P/8//z/
/P/8//z//P/8//3//f/8//r/+v/5//n/+//7//v//P/8//3//////wAAAgACAAIAAwAF
AAUABQAFAAUABgAGAAgACAAKAAsACgALAAwADQANAA0ADQAPABAAEAAOAA0ADQANAA0A
DAAIAAYABgAFAAQAAwABAP3//f/7//n/9//1//P/8f/x//D/7//v/+7/7//u/+7/7//v
/+//7//v/+3/7f/t/+3/7f/s/+7/8v/0//f/AAAQACQAOQBVAHYAngDHAO0AFAErATEB
KQEbAfoAyACQAFgAHwD2/9//0P++/6//qP+s/7L/vv/K/9D/1f/Y/9v/3f/f/+H/4f/h
/+L/4//k/+T/5P/m/+b/5v/m/+b/5v/n/+j/6P/o/+n/6v/q/+n/6f/q/+r/6v/o/+j/
6P/p/+v/7P/s/+z/6//r/+v/6//t/+3/7v/u//D/8P/x//H/8v/y//L/8//x//L/8v/0
//X/9f/1//b/9P/1//b/9//6//z//P/8//7///8AAAEAAAABAAIAAwAFAAYABwAJAAoA
CwAMAA0ADgAPABAAEQARABEAEgASABIAEgASABIAEgARABAADwAMAAsACgAHAAcABgAE
AAQAAgAAAP7//v/8//v/+//7//z/+//7//v//f/9//3//f/8//z//f/9////////////
//8AAAEAAQD////////+/wAAAAAAAP/////////////////////////////+//7//v/+
//7////9//3//f/9/////////wAAAgACAAMABAAEAAMAAgABAAEAAQABAAIABAAEAAUA
BQAHAAgACAAIAAgABwAGAAUABQAFAAUABQAHAAcABwAHAAUABQAFAAQAAgACAAIAAgAC
AAEAAQAAAAAAAAAAAAAA//////////8AAAAA//////7//f/7//n/+v/7//z//f/9//3/
/P/8//z//P/7//v/+//5//n/+f/5//n/+f/5//n/+f/5//j/+P/4//j/+P/4//j/+P/4
//b/9v/2//b/9P/1//X/9P/2//b/9f/1//X/9f/1//b/9v/3//n/+f/8//7//v/+//3/
/////////////wAAAAD+//7/AAABAAIAAwAEAAUABwAHAAcACQAKAAoACAAHAAUABQAF
AAQAAgAAAAAA///+//3/+//3//n/9//1//P/7//t/+v/6//q/+n/6f/o/+f/5v/m/+f/
5//n/+f/5//n/+f/5//n/+f/5v/m/+j/6P/r//L//P8MACMAPQBcAIAApwDRAPwAHQEv
AS8BJwEUAe4AuACAAEcAEADn/9L/xv+z/6T/oP+k/6z/uv/C/8X/yv/N/87/0f/U/9X/
1//Y/9n/2v/Y/9j/2v/a/9z/3P/c/9z/3f/e/97/3v/d/97/3v/d/9//4P/g/+D/4v/i
/+L/4//i/+L/4f/g/+P/4//j/+P/4//j/+T/5P/m/+b/5//n/+b/5v/m/+f/5//o/+j/
6v/p/+n/6f/q/+r/6//s/+3/8P/y//L/8v/z//P/8//z//b/9//4//n/+//8//3///8A
AAEAAgADAAYABwAIAAkACAAHAAcABgAGAAYABgAGAAYABQAEAAMAAAD///7/+//9//z/
+v/6//j/9v/0//T/8P/v/+//7//u/+3/7f/t/+3/7f/t/+3/8P/w//H/8f/x//H/8f/x
//H/8v/z//P/8f/x//H/8P/x//L/8//z//P/8//z//P/8f/x//H/8f/z//P/8v/y//D/
8P/w//H/8//z//P/8//x//H/8f/y//L/8v/z//T/9f/1//X/9f/1//X/9f/2//b/9v/3
//f/9//4//j/+P/5//n/+f/5//f/9//3//f/9//3//f/9//5//n/+f/4//j/+P/4//j/
+P/3//f/9v/0//T/9P/0//X/9f/1//X/8//y//D/7//x//H/8P/v/+//7//v/+//7f/t
/+z/7P/u/+7/7f/t/+v/6f/p/+n/6//r/+v/6//t/+v/6f/o/+b/6P/o/+j/6P/q/+r/
6v/q/+j/6f/p/+j/6P/o/+f/5//l/+X/5f/m/+j/6f/r/+v/7P/u/+7/7v/v//H/8f/x
//H/8f/y//L/9P/0//b/9//2//f/+P/5//n/+f/5//v//v/+//z/+//9//3//f/8//j/
9v/2//X/9P/z//H/7f/r/+n/5//l/+P/4f/f/9//3v/d/93/3P/b/9r/2v/b/9v/2//b
/9v/3f/d/93/3f/d/97/3v/e/97/4f/m//D/AAAVACsARgBqAJMAvwDsABUBKwEtASMB
EgHyAMAAhgBPABQA5f/K/7z/q/+c/5T/mP+g/6z/uP+//8L/xf/I/8v/zv/P/9H/0v/T
/9T/1P/U/9b/1v/W/9b/1v/W/9f/2P/Y/9j/2f/a/9r/2f/Z/9r/2v/a/9r/2v/a/9v/
2//c/9z/3P/d/93/3f/d/9//3//g/+D/4P/g/+H/4f/k/+T/5P/l/+P/5P/k/+b/5//n
/+f/6P/o/+n/6v/r/+7/8P/w//D/8P/x//L/8//1//f/+f/7//3//v///wEAAAABAAIA
AwAEAAUABgAHAAkACQAKAAoACgAKAAoACgAKAAkACAAHAAQAAwACAP/////+//z//P/6
//j/9v/2//T/8//z//P/8v/x//H/8f/x//H/8f/x//T/9P/1//X/9f/1//X/9f/1//b/
9//3//f/9//3//b/9v/2//b/9f/3//f/9//3//f/9//3//f/9//3//b/9v/2//b/9v/3
//X/9f/1//X/9//3//f/+P/4//j/+f/6//v/+//7//v/+//7//v//P/8//z//f/9//3/
/v/+//7/AQABAAEAAQABAAEAAQABAAEAAQABAAEA/////////v8AAAAAAAAAAP7//f/9
//z//v/+//7//v/9//3//f/9//7//v/9//3//f/9//z/+//5//n/+f/5//v/+//6//r/
+v/6//n/+f/3//X/9f/1//X/9f/1//X/9//3//X/9P/0//b/9v/2//b/9v/2//b/9v/0
//X/9f/0//b/9v/1//X/9f/1//X/9v/2//f/+f/5//j/+v/6//r//f//////////////
AAAAAAAAAAACAAMABAAFAAYABwAHAAcABwAJAAwADAAKAAkACQAJAAkACAAEAAIAAgAB
AAIAAQD///v/+//5//f/9f/z//H/7//v/+7/7f/t/+z/6f/o/+j/6f/r/+v/6//r/+v/
6//r/+v/6//s/+z/7P/s/+3/8v/+/w4AIQA5AFQAeAChAMsA9gAZAS8BMwErARoB9gDC
AIoAUwAaAO3/2P/K/7n/qv+k/6j/sP+8/8b/zf/S/9P/1P/X/9r/2//d/97/3//g/+D/
4P/i/+L/4v/i/+L/4v/j/+T/5P/k/+X/5v/m/+X/5f/m/+b/5v/o/+j/6P/p/+n/6v/q
/+r/6//r/+v/6//r/+v/7P/s/+z/7P/t/+3/7P/s/+z/7f/v//D/8P/y//H/8f/x//L/
9P/1//b/9//2//j/+P/4//z//f/+////AAABAAIAAwADAAQABQAHAAoACwAMAA0ADgAP
ABAAEQARABEAEgASABAAEAAQABAAEgARABAADwAQAA8ADgALAAkACAAGAAYABAACAAAA
AAAAAP////////7//f/9//3//f/9//3//f/8//z//f/9/////////////f/+////////
///////+/wAAAAAAAP/////////////9//3//f/9///////+//7//v/+//7/////////
/////////////wAAAAAAAAEAAgADAAMAAwADAAMAAwADAAQABAAEAAUABQAHAAgACAAI
AAkACQAJAAkACQAJAAkACQAJAAkACQAJAAcABwAHAAYACAAIAAgACAAKAAkACQAIAAYA
BgAGAAYABQAFAAUABQAEAAQAAwADAAUABQAEAAMAAQABAAEAAQABAAEAAAAAAAIAAgAB
AAEAAQD////////////////////////+//7//v/+//7//v/+//7//v/8//3//f/8//z/
/P/7//v//f/9//3//v/+////AQABAAIABAAEAAQAAwAFAAUABQAFAAUABgAGAAcACAAL
AA0ADQANAA0ADQAPAA8ADwARABIAEgAQAA8ADwAPAA8ADgAMAAoACgAJAAoACQAHAAMA
AQD///3/+//5//f/9f/1//T/8//z//L/8f/w//D/8f/x//H/8f/x//P/8//z//P/8//0
//T/9P/0//f/AAAOACAANwBPAG4AlgC/AOcADAEnATEBLQEhAQYB2gCiAGgAMQACAOX/
2P/I/7f/rv+w/7b/wP/K/9L/1f/W/9v/3v/h/+T/5f/l/+b/5//o/+b/5v/o/+j/6P/o
/+j/6P/p/+r/6v/q/+v/7P/s/+v/7f/u/+7/7v/u/+7/7v/v/+//8P/w//D/7//v/+//
7//v/+//8P/w//D/8P/x//H/8v/y//L/8//z//T/9P/2//n/+f/5//r/+P/5//r/+//8
//7//v/+/wAAAQACAAMABAAFAAYABwALAAwADQAPAA4ADwAQABEAEgATABQAFQAVABUA
FgAWABYAFgAWABYAFgAVABQAEwASABEAEAANAAsACgAIAAgACAAGAAQABAAAAP//////
//////8AAAEA//////////8AAAAAAQABAAEAAQABAAEAAwAEAAUABQADAAMAAwACAAIA
AgACAAEAAQABAAEAAQABAAEAAQABAAEAAQAAAAAAAgACAAIAAwABAAEAAQABAAMAAwAD
AAQABAAEAAUABgAFAAUABQAFAAcABwAHAAgABgAGAAcABwAJAAoACgAKAAsACwALAAsA
CwALAAsACwALAAsACwALAAsACwALAAoACgAKAAoACgAIAAcABwAGAAgACAAIAAgABwAH
AAcABwAGAAYABQAFAAMAAwACAAEAAwADAAMAAwABAAEAAAAAAAIAAgABAAEAAwABAAEA
AQD/////AQACAAAAAAAAAAAAAAAAAAAAAAD+///////+//7//v/9//3/+//7//v//P/+
////AQABAAQABgAGAAYABQAHAAcABwAHAAcACAAIAAgACAAKAAsADAANAA4ADwAPAA8A
DwARABIAEgAQAA8ADwAPAA8ADgAMAAoACgAJAAgABwAFAAEAAQD///3/+//5//f/9f/1
//T/8//z//L/8f/w//D/8f/v/+//7//v//H/8f/x//H/8//0//T/9P/0//X//P8IABgA
LwBHAGQAiACxANkAAgEjATUBNQErARgB8AC6AIIASQASAO3/3P/O/7v/rP+q/7D/uP/E
/8z/0f/U/9f/2v/d/+D/4f/h/+L/4//k/+L/4v/k/+T/5v/m/+b/5v/n/+j/6P/o/+n/
6v/q/+n/6f/q/+r/6v/q/+r/6v/r/+v/7P/s/+z/7f/t/+3/7f/t/+3/7v/u/+7/7v/v
/+//7v/u/+7/7//x//L/8v/0//X/9f/1//b/9P/1//b/9//4//r/+v/6//z//f/+////
AgADAAQABQAGAAYABgAHAAoACwAMAA0ADgAPABAAEQARABEAEgASABAAEAAQABAAEgAR
ABAADwAMAAsACgAHAAcABgAEAAQAAgAAAP7//v/6//n/+f/5//r/+f/5//n/+//7//v/
+//6//r/+//7//n/+f/5//n/+f/6//v/+//7//v/+//6//r/+v/6//n/+f/5//n/+f/3
//f/9//3//f/9//2//b/9v/2//b/9//5//n/+f/5//n/+f/5//r/+P/4//n/+v/7//v/
+//7//v/+//7//z//P/8//3//f/9//7//v/+////////////////////////////////
//3//f/9//z//v/+//7//v/8//v/+//6//r/+v/6//r/+f/5//n/+f/4//j/9//3//n/
+f/4//f/9//3//f/9//3//f/9v/2//T/9P/z//P/8//x//H/8f/x//P/8//y//D/8P/w
//D/8P/w//D/8P/w//H/8f/w//D/8P/v/+//7//v/+//8P/u/+//8f/x//T/9v/2//b/
9v/3//b/9f/3//f/+P/4//j/+P/6//v//P/9//7///8BAAEAAQADAAIAAgAAAP//////
/////v/8//r/+v/5//j/9//1//H/8//x/+//7f/p/+f/5f/l/+L/4f/h/+D/4f/g/+D/
4f/f/9//3//f/9//3//f/9//4f/k/+b/5P/i/+X/7P/4/woAIQA7AFwAggCtANkABAEn
ATUBMwEpARIB5gCsAHQANwD+/9v/yP+4/6P/mP+Y/5z/pv+y/7r/wf/E/8n/yv/N/9D/
0f/T/9T/1f/W/9b/1v/Y/9j/1v/W/9b/1v/Z/9r/2v/a/9v/3P/c/9v/2f/a/9r/2v/a
/9r/2v/b/93/3v/e/97/3f/d/93/3f/b/9v/3P/c/93/3v/g/+H/4v/i/+L/4//h/+L/
4v/k/+f/5//n/+j/6P/p/+r/6//s/+7/7v/u//L/8//0//X/9v/3//j/+f/7//z//f//
/wAAAQACAAMABAAFAAYABwAHAAcACAAIAAgACAAIAAgACAAHAAYABQAEAAMAAgD/////
/v/8//z/+P/2//T/9P/y//H/8f/x//D/7//v/+//7//v/+//7//u/+7/7//v//H/8f/x
//H/7//w//H/8f/z//P/8//y//L/8v/y//H/8f/x//H/8f/x//H/8f/x//H/8f/w//D/
7v/u/+7/7//x//H/8f/x//D/7//u/+7/8P/w//H/8v/z//P/8//z//P/8//z//T/9P/0
//X/9f/1//b/9v/2//X/9f/1//X/9//3//f/9//3//f/9//3//X/9f/1//T/9v/2//b/
9v/2//X/9f/0//T/9P/0//T/8f/x//H/8f/w//D/7//v/+//7//u/+3/7f/t/+3/7f/v
/+//7v/u/+z/7P/r/+v/7f/r/+v/6//r/+v/6//r/+v/7P/q/+r/6v/q/+j/6P/o/+j/
6v/r/+v/6v/q/+r/6f/p/+v/6//r/+z/6v/r/+3/7f/w//L/8v/y//H/8//z//P/8f/x
//L/8v/0//T/9v/3//j/+f/6//v//f/9//3///////7/+//5//v/+//7//r/+v/4//j/
9//4//f/9f/x/+//7f/r/+n/5//l/+P/4//i/+H/4f/g/9//3v/e/9//3//f/9//3//h
/+H/4f/h/+H/4P/i/+L/5P/n/+7//P8OACUAPwBgAIoAtwDjAAwBKwExASsBHwEEAdQA
mgBeACMA8P/T/8L/sv+h/5j/mv+g/6z/uP/A/8X/yP/L/87/0f/U/9X/1//Y/9n/2v/a
/9r/3P/c/9z/3P/c/9z/2//c/9z/3P/d/97/3v/d/9//4P/g/+D/4P/g/+D/4f/h/+L/
4v/i/+H/4f/h/+H/4//j/+T/5P/k/+T/5f/l/+j/6P/o/+n/6f/q/+r/7P/r/+v/6//s
/+7/7//w//H/8v/0//T/9P/2//f/+P/5//r/+//8//3///8AAAEAAwAEAAUABgAHAAgA
CQAKAAsADQANAA4ADgAOAA4ADgAOAAwACwAKAAkACAAHAAYAAwADAAIAAAAAAP7//P/6
//r/+v/5//n/+f/2//X/9f/1//X/9f/1//X/9v/2//f/9//3//f/9//3//f/+P/5//n/
+f/5//n/+P/4//j/+P/3//j/+f/6//v/+f/5//n/+f/5//n/+P/4//j/+P/4//n/+f/5
//n/+f/5//n/+f/6//j/+P/5//r/+//7//v/+//7//v/+//8//z//P/9//3//f/+//7/
/v///////////wEAAQABAAEA///////////////////+/wAAAAAAAAAAAAD//////v/+
//7//v/+//3//f/9//3//v/+//3//f/7//v/+v/5//n/+f/5//n/+f/5//j/+P/4//j/
9//3//n/9//3//f/9//3//f/9//3//f/9//2//T/9P/0//T/9P/0//T/9P/2//f/9//2
//b/9v/1//X/9f/1//X/9v/2//f/+f/5//r//P/8//z/+//9//3//f//////AAAAAAAA
AAACAAMABAAFAAYABwAHAAcABwAJAAoACgAIAAcABQAFAAUABAACAAAAAAD//wAA///9
//n/+f/3//X/8//x/+//7f/t/+r/6f/p/+j/6f/o/+j/6f/p/+n/6f/p/+n/6f/p/+n/
6//q/+j/6v/s//H//P8KAB4ANwBRAHIAnADFAO8AFAErAS8BKQEZAfoAyACMAFQAHQDw
/9f/yv+4/6f/ov+m/7D/uv/C/8j/y//Q/9X/1//Z/9v/2//d/97/3//g/97/3v/g/+D/
4v/i/+L/4v/h/+L/4v/i/+P/5P/k/+P/5f/m/+b/5v/m/+b/5v/n/+X/5v/m/+b/6f/p
/+n/6f/n/+f/6P/o/+j/6P/p/+n/7P/s/+z/7f/t/+7/7v/w/+//7//v//D/8v/z//T/
9f/0//b/9v/2//j/+f/6//v//v///wAAAQADAAQABQAHAAgACQAKAAsADAANAA4ADwAP
AA8AEAAQABAAEAAQABAAEAAPAA4ADQAMAAsACgAHAAcABgAEAAQAAgAAAP7//v/8//v/
+//7//z/+//7//v/+//7//v/+//8//z//f/9//v/+//7//v/+f/6//v/+//7//v/+//6
//z//P/8//v/+f/5//n/+f/7//v/+//7//v/+//6//r/+v/6//r/+//5//n/+f/5//n/
+f/5//r/+v/6//v//P/9//3//f/9//3//f/9//7//v/+//////8BAAIAAgACAAEAAQAB
AAEAAwADAAMAAwADAAMAAwADAAMAAwADAAIAAgACAAIAAgACAAEAAQAAAAIAAgACAAIA
AQABAAEAAQAAAAAA///////////+//3/+//7//v/+//7//v/+v/6//r/+v/5//n/+f/3
//f/9//3//f/9//3//f/9//3//j/9v/2//b/9v/2//b/9v/2//b/9//3//b/9v/2//X/
9f/z//P/8//0//b/9//5//n/+v/8//z//P/9//////////3//f/+//7/AAAAAAIAAwAC
AAMABAAFAAUABQAFAAcACAAIAAYABQAFAAUABQAEAAIAAAAAAP///v/9//v/9//3//X/
8//x/+//7f/r/+v/6v/p/+n/6P/n/+b/5v/n/+f/5//n/+f/5//n/+f/5//n/+j/6P/m
/+b/6//0//7/DgAlAD8AYACIALEA2wAAAR0BKQEpAR8BCAHcAKQAbAAzAP7/3f/M/7z/
q/+g/6L/qP+0/77/xP/J/8z/z//Q/9P/1v/X/9f/2P/Z/9r/2v/a/9z/3P/c/9z/3P/c
/93/3v/e/97/3f/e/97/3f/f/+D/4P/g/+D/4P/g/+H/4f/i/+L/4v/j/+P/4//j/+P/
4//k/+T/5P/k/+X/5f/m/+b/5v/n/+f/6P/o/+r/6f/p/+n/6v/s/+3/7v/v/+7/8P/w
//D/8P/x//L/8//2//f/+P/5//v//P/9////AAABAAIAAwAEAAUABgAHAAkACQAKAAoA
CgAKAAoACgAIAAcABgAFAAYABQAEAAEAAQAAAP7//v/8//r/+P/4//b/9f/1//X/9P/z
//P/8//x//H/8f/x//L/8v/z//P/8//z//P/8//x//L/8//z//H/8f/x//D/8f/y//P/
8//z//P/8//z//H/8f/x//H/8f/x//D/8P/w//D/8P/x/+//7//v/+//8f/x//H/8v/w
//D/8f/y//P/8//z//P/8//z//P/9P/0//T/9f/1//f/+P/4//j/+f/5//n/+f/5//n/
+f/5//n/+f/5//n/9//3//f/9v/4//j/+P/4//b/9f/1//T/9v/2//b/9v/1//X/9f/1
//T/9P/z//P/8//z//L/8f/v/+//7//v//H/8f/w//D/7v/u/+3/7f/v/+3/7f/t/+3/
7f/t/+3/6//r/+v/7P/q/+r/6v/q/+r/6v/q/+r/6v/o/+n/6f/o/+j/6P/n/+f/6f/p
/+n/6v/o/+n/6//r/+z/7v/u/+7/7//x//H/8f/z//P/9P/0//L/8v/0//X/9v/3//j/
+f/5//n/+f/7//r/+v/4//f/9//3//f/9v/0//L/8v/x//L/8f/v/+v/6f/n/+X/4//h
/9//3f/d/9r/2f/Z/9j/2f/Y/9j/2f/Z/9n/2f/Z/9f/1//X/9f/2//Y/9j/2v/a/9v/
4v/s//z/EwAtAEwAcgCdAMcA8AARASMBJQEdAQgB4ACmAG4AMwD6/9X/wv+0/5//kv+Q
/5b/nv+q/7L/tf+4/73/vv/B/8T/xf/H/8j/yf/K/8r/yv/M/8z/yv/K/8r/yv/J/8r/
yv/K/83/zv/O/83/zf/O/87/zv/O/87/zv/P/8//0P/Q/9D/0f/R/9H/0f/P/8//0P/Q
/9L/0v/T/9P/0v/S/9L/0//V/9b/1v/Y/9n/2f/Z/9r/2v/b/9z/3f/d/97/3f/c/+D/
4f/i/+P/5P/l/+b/5//p/+r/6//t/+7/7//w//H/8v/z//T/9f/1//X/9v/2//j/+P/4
//j/+P/3//b/9f/y//H/8P/t/+3/7P/q/+r/6P/m/+T/5P/i/+H/4f/h/97/3f/d/93/
3f/d/93/3f/e/97/3//f/9//3//f/9//3f/e/9//3//h/+H/4f/g/97/3v/e/93/3f/d
/93/3f/d/93/3f/d/93/3f/c/9z/3P/c/9z/3f/b/9v/2//b/93/3f/d/97/3P/c/93/
3v/d/93/3f/d/9//3//f/+D/4P/g/+H/4f/h/+L/4v/i/+P/4//j/+P/4//j/+P/4//j
/+P/4//j/+P/4//j/+L/4v/i/+L/4v/g/9//3//e/97/3v/e/97/3f/d/93/3f/c/9z/
2//b/9v/2//a/9n/2//b/9v/2//Z/9n/2P/Y/9j/2P/X/9f/2f/X/9f/1//W/9X/1P/T
/9X/1f/V/9T/1P/U/9T/1P/S/9L/0v/S/9L/0v/R/9H/0f/R/9H/0f/R/9H/0f/R/8//
0f/S/9P/0f/R/9L/0v/T/9b/1//Y/9f/1//Y/9j/2P/Z/9n/2f/b/9z/3f/e/+H/4f/h
/+D/4P/g/+D/4f/i/9//4v/g/+D/4P/g/9//3v/d/9z/2//a/9n/2P/U/9L/0P/O/8z/
yv/I/w==
         </WaveFormData>
      </LeadData>
      <LeadData>
         <LeadByteCountTotal>10000</LeadByteCountTotal>
         <LeadTimeOffset>0</LeadTimeOffset>
         <LeadSampleCountTotal>5000</LeadSampleCountTotal>
         <LeadAmplitudeUnitsPerBit>4.88</LeadAmplitudeUnitsPerBit>
         <LeadAmplitudeUnits>��V</LeadAmplitudeUnits>
         <LeadHighLimit>2147483647</LeadHighLimit>
         <LeadLowLimit>268435456</LeadLowLimit>
         <LeadID>V5</LeadID>
         <LeadOffsetFirstSample>0</LeadOffsetFirstSample>
         <FirstSampleBaseline>0</FirstSampleBaseline>
         <LeadSampleSize>2</LeadSampleSize>
         <LeadOff>FALSE</LeadOff>
         <BaselineSway>FALSE</BaselineSway>
         <ExcessiveACNoise>FALSE</ExcessiveACNoise>
         <MuscleNoise>FALSE</MuscleNoise>
         <LeadDataCRC32>2087443067</LeadDataCRC32>
         <WaveFormData>
8//z//P/8//z//T/9P/1//T/9v/2//f/+f/5//n/+v/7//v/+//7//7///////////8B
AAIAAwACAAMABAAEAAQABgAGAAYABgAGAAYABgAGAAUABAACAAIAAgACAAMA/v/6//r/
+P/2//P/8v/w/+7/7v/t/+z/7P/s/+v/6//t/+z/7P/s/+r/6v/q/+r/6f/p/+v/6//p
/+j/6P/p/+r/8P/+/xAAKABFAGkAjgC1ANwAAgEfATABLwEeAf4A0wCkAHEAQQAdAAUA
8f/d/9L/zP/M/9D/1f/Y/9r/2v/c/+D/4v/i/+P/4v/j/+P/4//l/+b/5v/m/+b/5v/m
/+b/6f/p/+n/6f/o/+j/6P/o/+b/5v/m/+f/5//n/+f/5//n/+f/6P/o/+r/6v/q/+r/
6v/r/+v/6//r/+v/7P/s/+z/7f/t/+3/7v/u/+//7//v//D/8P/y//L/8v/0//T/9f/2
//b/9v/4//n/+v/7//z//f/+/wAAAQACAAMABAAGAAgACAAJAAsADAANAA4AEQASABMA
EwATABMAFAAVABMAEwATABMAEwATABIAEQAQABAADwAPAA4ADQAMAAsACAAHAAcABwAH
AAYABQAFAAcABwAGAAYABgAFAAUABQAGAAUABAAEAAIAAgACAAIAAAAAAAAAAAABAAEA
AQABAP////////////////7//v8AAAAAAAAAAP7//v/+//7/AAAAAAAAAAAAAAEAAQAB
AAEAAQABAAEAAQACAAIAAwABAAEAAQABAAIAAgACAAIABQAFAAUABgAIAAgACAAIAAcA
BwAHAAcABwAHAAcABwAHAAcABwAHAAcABwAHAAcABQAFAAQABAAGAAYABgAGAAYABgAG
AAYABQAFAAUABQADAAIAAQABAAEAAAAAAAAAAgACAAIAAQABAAEAAQABAP/////+//7/
AAAAAAAAAAD+//3//f/8//7//v/+//7//v/+//7//v/+//7//P/8//z//P/8//z//P/8
//z//P/8//z//P/8//v/+//7//v/+//8//7///8AAAIAAgADAAMAAwAFAAYABwAHAAUA
BQAGAAcABQAFAAUABwAKAAsADAANAAwADAAMAA4AEAAQABAAEAAOAA4ADgANAA4ADAAL
AAoACQAJAAYAAgACAAAA/v/7//r/+P/2//b/9f/0//T/9P/z//P/8//y//L/8v/y//L/
8v/y//H/8f/z//H/7//u/+7/7//y//j/BgAaADQAUwB3AJwAwQDmAAYBIwEyAS8BHgH+
ANUApABvAEEAHwAJAPf/4//W/9L/0v/W/93/4P/g/+L/5v/m/+j/6P/p/+j/6f/p/+n/
6f/q/+r/6v/s/+z/7P/s/+3/7f/t/+3/7v/u/+7/7v/u/+7/7v/v/+//7//v/+//7//v
//D/8P/u/+7/7v/u//D/8f/x//H/8f/x//L/8v/y//P/8//z//T/9P/1//X/8//0//T/
9v/4//j/+v/6//v//P/8//z//P/9//7///8AAAEAAgAEAAUABgAHAAgACgAMAAwADQAP
ABAAEQASABMAFAAVABUAFwAXABgAGQAXABcAFwAXABUAFQAUABMAFAAUABMAEwAQAA8A
DgANAA4ADQANAA0ACwAKAAkACQAJAAkACAAIAAgABwAHAAcABgAFAAQABAAEAAQABAAE
AAIAAgACAAIAAQABAAEAAQABAAEAAQABAAMAAwACAAIAAgACAAIAAgACAAIAAgACAAIA
AgACAAIAAgADAAMAAwADAAMAAwADAAMABAAEAAUABQAFAAUABQAGAAYABgAGAAcABwAH
AAgACAAIAAgACAAJAAkACQAJAAcABwAHAAcACQAJAAkACQAJAAkACQAJAAkACQAIAAgA
CAAIAAgACAAGAAYABgAGAAMAAwADAAMABQAEAAMAAwABAAAAAAAAAAAAAAAAAP//AQAB
AAEAAQABAAEAAAAAAAAAAAAAAAAAAAD//////v/+//7//v/+/wAA/v8AAP7//v/+//7/
/P/8//z//P/+//7//v/+//7//v/9//3/+//7//v//P/+////AAACAAIAAwADAAMABQAG
AAcABwAFAAUABgAHAAcABwAHAAkACgALAAwADQAOAA4ADgAQAA4ADgAOAA4ADgAOAA4A
DQAMAAoACQAIAAkACQAGAAIAAAD+//z/+f/2//T/8v/y//P/8v/y//L/8//z//P/8v/y
//L/8v/y//D/8P/v/+//7//v/+//8v/y//H/9v8CABQAKgBGAGcAjQC0ANcA/AAcATEB
NAEnAQoB4gC1AIQAUQArABMA///t/9v/0v/O/9L/2P/d/+D/4v/i/+T/5P/m/+b/5//o
/+n/6f/p/+v/7P/s/+z/7P/s/+z/7P/r/+v/6//r/+z/7P/s/+z/7P/s/+z/7f/t/+3/
7f/t/+//7//w//D/7v/u/+7/7v/u/+//7//v/+//7//w//D/8P/x//H/8f/y//L/8//z
//P/9P/0//b/9v/2//j/+P/7//z//P/8//z//f/+////AAABAAIABAAFAAYABwAIAAoA
DAAMAA0ADQAOAA8AEAATABQAFQAVABUAFQAWABcAFQAVABUAFQAVABUAFAATABAAEAAP
AA8ADgANAAwACwAIAAcABwAHAAgACAAIAAkABwAHAAYABgAGAAUABQAFAAQAAwACAAIA
AgACAAIAAgACAAIAAgACAAEAAQABAAEA//////////8BAAEAAAAAAP7//v/+//7//P/8
//z//P/8//z//P/8//z//f/9//3/AAABAAIAAwABAAIAAgADAAEAAQABAAEABAAEAAQA
BAAFAAUABQAGAAQABAAEAAQAAwADAAMAAwAFAAUABQAFAAMAAwADAAMAAwADAAMAAwAD
AAMAAgACAAIAAgACAAIAAAAAAAAAAAD///////////7//P/6//n/+//6//r/+v/8//z/
/P/7//n/+f/5//n/+f/5//j/+P/4//j/+P/4//j/9//3//b/+P/2//b/9v/4//j/+P/4
//b/9v/2//b/9P/0//T/9P/2//b/9f/1//P/8//z//T/9v/3//j/+v/6//v/+//7//v/
/P/9//3//f/9//7////+//3//P/9/wAAAQACAAMABAAEAAQABgAIAAgACAAIAAYABgAG
AAUAAgAAAP///v/9//3/+v/2//j/9v/0//H/7v/s/+r/6v/p/+j/6P/o/+f/5//n/+b/
5v/m/+b/5v/m/+b/5f/l/+f/5f/j/+L/4v/j/+b/7P/4/w4AKABHAGkAkAC1ANwA/gAb
ASoBKwEYAfgAzQCgAG0AOwAXAP//7//b/8z/xP/C/8j/zf/O/9D/0v/W/9b/2P/Y/9n/
3P/d/93/3f/c/9z/2//a/9z/3P/c/9z/3//f/9//3//e/97/3v/e/9z/3P/c/93/3//f
/9//3//d/93/3v/e/+D/4P/g/+D/4P/h/+H/4f/h/+H/4v/i/+L/4//j/+P/4v/i/+P/
4//h/+L/4v/k/+b/5v/o/+j/6//s/+z/7P/t/+3/7f/t/+7/7//w//L/8//0//X/9v/4
//r/+v/7//7/AAACAAQABAAEAAQAAwABAAEAAgADAAMAAwADAAMAAQABAAAA//8AAAAA
//////z/+//6//n/+P/3//f/9//1//T/8//z//H/8f/w//D/8f/x//L/8//y//H/8P/w
//D/8P/w//D/7P/s/+z/7P/t/+3/7f/t/+3/7f/t/+3/7f/t/+z/7P/q/+r/6v/q/+z/
7P/s/+z/7P/s/+z/7P/q/+v/6//r/+v/6//r/+v/7f/u/+7/7//t/+3/7f/t/+7/7v/u
/+7/7//v/+//8P/w//D/8P/w//H/8f/x//H/8f/x//H/8f/x//H/8f/x//H/8f/x//H/
7//v/+7/7v/s/+z/7P/s/+z/7P/s/+z/6f/p/+n/6f/p/+j/5//n/+f/5v/m/+b/5v/m
/+b/5f/l/+X/5f/l/+P/4//i/+L/4v/i/+L/4v/k/+P/4f/g/+D/4v/i/+L/4v/g/+D/
4P/g/+L/4v/i/+L/4v/i/+H/4f/f/9//3//g/+D/4f/i/+T/5P/l/+X/5f/n/+j/6f/p
/+n/6f/q/+v/6f/p/+n/6//q/+v/7P/t//D/8P/w//L/9P/0//T/9P/2//b/9v/1//L/
8P/v/+7/7f/t/+r/5v/m/+T/4v/f/9z/2v/Y/9j/1//W/9b/1v/V/9X/1f/U/9X/1v/X
/9j/2P/Y/9f/1//X/9f/1//Y/9b/1f/Y/97/6P/6/xIALQBPAHYAnQDGAO4ADwEgASEB
EAHyAMkAmgBnADUACwDz/+H/z//A/7j/tP+4/7//xP/G/8j/yv/O/9D/0P/R/9L/0//T
/9P/1f/W/9b/1v/W/9b/1v/W/9f/1//X/9f/1v/W/9b/1v/W/9b/1v/X/9n/2f/Z/9n/
2f/Z/9r/2v/a/9r/2v/a/9z/3f/d/93/2//b/9z/3P/e/9//3//f/+D/4P/h/+H/4f/i
/+L/5P/k/+T/5v/m/+f/6P/o/+j/6v/r/+z/7f/v//H/8//2//f/+P/5//r/+//8//v/
+////wAAAQACAAUABgAHAAcABwAHAAgACQAJAAkACQAJAAUABQAEAAMAAgACAAEAAQAC
AAEAAAD///7//f/9//3//f/8//v/+//7//v/+v/6//r/+f/5//n/+v/5//j/+P/6//r/
+v/6//b/9v/2//b/9//3//f/9//5//n/+f/5//n/+f/4//j/+P/4//j/+P/4//j/+P/4
//b/9v/2//b/+P/5//n/+f/5//n/+f/5//n/+v/6//v//f/9//3//f/8//z//P/8//3/
/f/9//7//v/+//7//v/////////////////////////////////////////////////+
//7//v/+//7//v/+//7//v/+//3//f/9//3/+//6//n/+f/7//r/+v/6//r/+v/6//n/
+f/5//n/+f/5//n/+P/4//j/+P/4//j/+v/5//f/9v/2//j/+P/4//j/+P/4//j/+P/2
//b/9v/2//b/9v/1//X/9f/1//X/9v/2//f/+P/6//r/+//7//v//f/+////////////
AAABAAEAAQABAAMABAAFAAYABwAIAAgACAAKAAoACgAKAAoACgAKAAoACQAIAAYABQAE
AAMAAwAAAPz//v/8//r/9//2//T/8v/y/+//7v/u/+7/7f/t/+3/7P/u/+7/7v/u/+z/
7P/r/+v/6//t/+v/7P/q/+v/7P/0/wAAEAAoAEMAZwCOALMA2AD8ABsBLgExASABAgHZ
AKwAeQBJACEACQD5/+X/1v/O/87/0P/V/9r/3P/e/97/4P/i/+L/4//k/+X/5f/l/+f/
6P/o/+j/6P/o/+j/6P/p/+n/6f/p/+r/6v/q/+r/6v/q/+r/6//r/+v/6//r/+3/7f/u
/+7/7v/u/+7/7v/s/+3/7f/t/+3/7f/u/+7/7P/t/+3/7f/w//D/8f/x//H/8v/y//T/
9P/0//b/9v/3//j/+P/4//r/+//8//3//v///wAAAgABAAIAAwAEAAgACgAKAAsADQAO
AA8AEAARABIAEwATABMAEwAUABUAEwATABMAEwASABMAEwATABIAEgARABEADgANAAwA
CwALAAsADAANAAsACgAJAAkACQAJAAgACAAIAAcABwAHAAgABwAGAAYABAAEAAQABAAC
AAIAAgACAAMAAwADAAMAAwADAAMAAwABAAEAAAAAAAIAAgACAAIAAgACAAIAAgACAAIA
AgACAAAAAQABAAEAAwADAAMAAwADAAQABAAFAAUABQAFAAUABgAGAAYABgAJAAkACQAK
AAoACgAKAAoACwALAAsACwALAAsACwALAAkACQAJAAkACwALAAsACwALAAsACgAKAAgA
CAAIAAgABgAGAAYABgAFAAUABQAFAAcABgAFAAUABQAEAAQABAAEAAQABAADAAMAAwAD
AAMAAwADAAIAAgACAAIAAgACAAIAAQAAAAIAAgACAAIAAAAAAAAAAAAAAAAAAAAAAAAA
AAD/////AQABAAEAAgAAAAEAAgAEAAYABwAHAAcABQAGAAcABwAHAAcACAAJAAsACwAL
AA0ADAANAA4ADwAQABAAEAASABIAEgASABIAEgASABIAEQASABAADwAOAA0ADQAKAAYA
BAACAAAA/f/8//r/+P/4//n/+P/4//j/9f/1//X/9P/0//T/9P/0//b/9v/1//X/8//1
//f/9P/y//X/+P8AABAAJgBCAGEAhwCsANEA9AAWAS8BNgEtARQB8ADDAJIAYQA3ABsA
CQD5/+f/2v/W/9j/3P/h/+T/5P/m/+j/6v/s/+z/7f/u/+//7//v/+//8P/w//D/7v/u
/+7/7v/x//H/8f/x//L/8v/y//L/8v/y//L/8//z//P/8//z//H/8f/y//L/9P/0//T/
9P/0//X/9f/1//X/9f/2//b/9P/1//X/9f/2//b/9//3//n/+v/6//z/+v/6//z//P/9
//7//v/+/wAAAQACAAMABAAFAAYACAALAAwADQAOAA4AEAAQABEAEwAUABUAFgAXABgA
GQAZABkAGQAaABsAGwAbABsAGwAbABsAGgAZABYAFgAVABUAFAATABIAEQAQAA8ADwAP
AA8ADgANAA0ADQANAAwADAAMAAsACwALAAoACQAIAAgACgAKAAoACgAGAAYABgAGAAUA
BQAFAAUAAwADAAMAAwAFAAUABAAEAAQABAAEAAQABAAEAAQABAAEAAQABAAEAAQABQAF
AAUABQAFAAUABQAFAAYABgAHAAcABwAHAAcACAAIAAgACAAJAAkACQAKAAoACgAKAAoA
CwALAAsACwANAA0ADQANAA0ADQANAA0ACwALAAsACwAJAAkACAAIAAoACgAKAAoACgAK
AAoACgAHAAcABwAHAAcABgAFAAUABQAEAAQABAAEAAQABAADAAUABQAFAAUAAwADAAIA
AgACAAIAAgACAAAAAAAAAAAAAAAAAAAAAAAAAAAAAAAAAAAAAAD//////f/9//3//v8A
AAEAAgAEAAQABQAFAAUABQAGAAcABwAHAAcACAAJAAkACQAJAAsADAANAA4ADwAQABAA
EAASABIAEgASABIAEAAQABAADwAOAAwACwAKAAkACQAGAAIABAACAAAA/f/8//r/+P/4
//f/9v/2//b/8//z//P/8v/y//L/8v/y//L/8v/x//H/8//z//P/8P/w//H/9P/6/wgA
HAA2AFMAdwCgAMMA5gAKASkBOAE1ASABAAHVAKYAcwBDACEACwD7/+n/2v/U/9L/1v/d
/97/4P/g/+L/5v/o/+j/6f/o/+n/6f/p/+n/6v/q/+r/6v/q/+r/6v/r/+v/6//r/+z/
7P/s/+z/7v/u/+7/7//t/+3/7f/t/+3/7f/u/+7/7v/u/+7/7v/u/+//7//v/+//7//w
//D/7v/v/+//7//w//D/8f/x//H/8v/y//T/9P/0//b/9v/3//j/+P/4//r/+//8//3/
AAABAAIABAAEAAQABAAEAAgACgAKAAsADQAOAA8AEAARABIAEwATABEAEQASABMAEwAT
ABMAEwARABEAEAAPAA4ADgANAA0ADAALAAoACQAGAAUABQAFAAcABgAFAAUABQAFAAQA
BAACAAEAAQABAP7//f/8//z//P/8//z//P/8//z//P/8//v/+//7//v/+f/5//n/+f/3
//f/9v/2//j/+P/4//j/9v/2//b/9v/4//j/+P/4//j/+f/5//n/9//3//f/9//3//j/
+P/5//n/+f/5//n//P/8//z//P/9//3//f/+//z//P/8//z//f/9//3//f/9//3//f/9
//v/+//7//v//f/9//3//f/7//v/+v/6//r/+v/6//r/+P/4//j/+P/1//X/9f/1//f/
9v/1//X/9f/0//T/9P/0//T/9P/z//P/8//z//P/8f/x//D/8P/y//L/9P/0//L/8v/y
//L/8f/w/+//7v/w//D/8P/w/+7/7v/t/+3/7f/t/+3/7v/s/+3/7v/w//L/8//z//P/
8f/y//P/8//1//X/9v/3//X/9f/1//f/+P/5//r/+//+//7//v8AAP7//v/+//7//v/+
//7//f/8//r/+f/4//f/9//0//D/8v/w/+7/6//p/+b/4//i/+P/4v/i/+L/3//f/9//
3v/e/97/3v/e/+D/4P/f/9//3//h/+P/4P/e/9//4v/o//T/DAAmAEcAbQCUALkA4AAG
ASEBMAErARYB8ADBAJIAXQArAAkA9//l/8//wv++/77/wP/F/8j/yv/M/87/0v/U/9T/
1f/W/9f/1//X/9f/2P/Y/9j/2P/Y/9j/2P/Z/9n/2f/Z/9r/2v/a/9r/2v/a/9r/2//b
/9v/2//b/9v/2//c/9z/2v/a/9r/2v/Y/9n/2f/Z/9v/2//c/9z/3v/f/9//3//e/97/
3//f/+H/4v/i/+T/5P/k/+b/5v/n/+j/6P/o/+z/7f/u/+//7v/v//D/8v/1//b/9//4
//j/+v/6//v/+//8//3//v///wAAAQABAAMAAwAEAAUABQAFAAUABQADAAMAAgABAP7/
/v/9//3/+v/5//j/9//2//X/9f/1//X/9P/z//P/8//z//L/8v/w/+//7//v/+7/7f/s
/+z/6v/q/+r/6v/q/+z/7v/w/+3/7f/t/+3/6//r/+v/6//p/+n/6P/o/+r/6v/q/+r/
6P/o/+j/6P/o/+j/6P/o/+b/5//n/+f/6f/p/+n/6f/p/+r/6v/r/+n/6f/p/+n/6v/q
/+r/6v/p/+n/6f/q/+z/7P/s/+z/7//v/+//7//t/+3/7f/t/+v/6//r/+v/7f/t/+3/
7f/t/+3/7P/s/+r/6v/q/+r/6P/o/+j/6P/n/+f/5//n/+n/6P/n/+f/5//m/+b/5v/k
/+T/5P/j/+P/4//j/+P/4//j/+L/4v/k/+T/5P/k/+b/5P/i/+L/4v/i/+L/4v/i/+L/
4v/i/+L/4v/i/+L/4f/h/+P/4//j/+T/5P/l/+b/6P/o/+n/6f/p/+n/6v/r/+v/6f/p
/+r/6//r/+v/6//t/+7/7//w//H/8//0//X/+P/2//b/9v/2//b/9v/2//X/9v/0//P/
8v/z//P/8P/s/+r/6P/m/+P/4v/g/97/3v/d/9z/3P/c/9v/2//b/9r/3P/c/9z/3P/c
/9z/2//b/93/3f/b/9r/2v/d/+D/5v/4/w4AKABJAHEAmADBAOYACgEhASgBHwEEAd4A
rwB6AEcAGwD//+v/2//L/8D/vv/A/8b/zf/O/87/0P/S/9T/1v/W/9f/2v/b/9v/2//d
/97/3v/e/97/3v/e/97/3//f/9//3//g/+D/4P/g/+D/4P/g/+H/4f/h/+H/4f/j/+P/
5P/k/+T/5P/k/+T/5P/l/+X/5f/j/+P/5P/k/+b/5//n/+f/6v/q/+v/6//r/+z/7P/u
/+7/7v/w//D/8//0//T/9P/2//f/+P/5//r/+//8//7//f/+////AAAEAAYABgAHAAsA
DAANAA4ADQAOAA8ADwARABEAEgATABEAEQARABEADwAPAA4ADQAOAA4ADQANAAoACQAI
AAcACAAHAAcABwAFAAQAAwADAAMAAwACAAIAAgABAAEAAQAAAP///v/+//7//v/+//7/
/P/8//z//P/9//3//f/9/////////////f/9//z//P/+//7//v/+//z//P/8//z//v/+
//7//v/8//3//f/9//3//f/9//3//f/+//7//////////////wAAAAAAAAAAAQABAAEA
AgACAAIAAgACAAMAAwADAAMAAQABAAEAAQADAAMAAwADAAMAAwADAAMAAwADAAIAAgAC
AAIAAgACAAIAAgACAAIAAQABAAEAAQABAAAA/////wEAAAAAAAAAAAAAAAAA///9//3/
/f/9///////+//7//P/8//z//P/8//3//f/6//r/+v/6//r/+v/6//r/+v/8//z//P/8
//z//P/7//v/+f/5//n/+v/8//3//v8AAAAAAQABAAEA//8AAAEAAQADAAMABAAFAAUA
BQAFAAcACAAJAAoACwAMAAwADAAOAAwADAAMAAwADAAMAAwACwAMAAoACQAIAAcABwAE
AAAAAAD+//z/+f/2//T/8v/y/+//7v/u/+7/7v/v//D/8P/u/+7/7v/u//D/8P/v/+//
7//t/+3/7P/w//H/9P/+/xAAKABEAGUAjQCyANkA/AAcAS8BNAEnAQwB5AC1AIIAUQAn
AA8A/f/r/9n/0P/Q/9T/2v/d/97/4P/i/+T/5P/m/+b/5//o/+n/6f/p/+n/6v/q/+r/
7P/s/+z/7P/t/+3/7f/t/+z/7P/s/+z/7v/u/+7/7//v/+//7//v/+3/7f/u/+7/8P/w
//D/8P/w//H/8f/x//H/8f/y//L/8v/z//P/8//0//T/9f/1//P/9P/0//b/+P/4//r/
+v/7//z//P/8//7///8AAAEAAgADAAQABgAHAAgACQAKAAwADgAOAA8AEwAUABUAFgAX
ABgAGQAZABkAGQAaABsAGQAZABkAGQAXABcAFgAVABYAFgAVABUAFAATABIAEQAOAA0A
DQANAA8ADgANAA0ACwALAAoACgAKAAkACQAJAAYABQAEAAQABgAGAAYABgAEAAQABAAE
AAMAAwADAAMAAwADAAMAAwADAAMAAgACAAQABAAEAAQAAgACAAIAAgACAAIAAgACAAIA
AwADAAMAAwADAAMAAwADAAQABAAFAAUABQAFAAUABgAGAAYABgAJAAkACQAKAAgACAAI
AAgACwALAAsACwAJAAkACQAJAAkACQAJAAkACQAJAAkACQALAAsACgAKAAoACgAKAAoA
CgAKAAoACgAJAAkACQAJAAkACAAHAAcABQAEAAQABAAEAAQABAADAAMAAwADAAMAAwAD
AAIAAgACAAIAAgACAAAAAQABAAAA/v/+//7//v8AAAAAAAAAAAAAAAAAAAAAAAAAAP//
//////////8AAAAAAQACAAQAAgADAAMAAwAFAAYABwAHAAUABQAGAAcACQAJAAkACwAK
AAsADAANAA4ADgAOABAAEAAQABAAEAAQABAAEAAPAA4ADAALAAoACQAJAAYAAgACAAAA
/v/7//r/+P/2//b/9f/0//T/9P/z//P/8//y//L/8v/y//L/8v/y//H/8f/z//P/8f/w
//D/8f/2//r/CAAeADgAWQCBAKgAywDuABABKwE4ATMBHgH6AM8AngBrAD0AHQAJAPX/
4//W/9T/1v/a/93/4P/i/+T/5P/m/+j/6P/p/+j/6f/p/+n/6//s/+z/7P/s/+z/7P/s
/+3/7f/t/+3/7P/s/+z/7P/u/+7/7v/v/+//7//v/+//7f/t/+7/7v/u/+7/7v/u/+z/
7f/t/+3/7//v//D/8P/w//H/8f/x//L/8v/z//P/8//0//T/9v/2//b/+P/4//n/+v/6
//r/+v/7//z//f8AAAEAAgAEAAUABgAHAAgACgAMAAwADQAPABAAEQASABUAFgAXABcA
FwAXABgAGQAXABcAFwAXABcAFwAWABUAFAAUABMAEwASABEAEAAPAA4ADQANAA0ACwAK
AAkACQAJAAkACAAIAAgABwAHAAcABgAFAAQABAACAAIAAgACAAAAAAAAAAAAAQABAAEA
AQD////////////////+//7//v/+//7//v/+//7//v/+//z//P/8//z//v/////////9
//3//f/9//3//v/+////AQABAAEAAQACAAIAAgACAAMAAwADAAQABgAGAAYABgAHAAcA
BwAHAAUABQAFAAUABQAFAAUABQAHAAcABwAHAAUABQAEAAQABgAGAAYABgAEAAQABAAE
AAMAAwADAAMAAwACAAEAAQD///7//v/+/wAAAAAAAP///f/9//3//f/9//3//P/8//z/
/P/8//z/+v/7//v//P/8//z//P/8//z/+v/6//r/+v/6//r/+v/6//r/+v/5//n/+f/5
//n/+v/4//n/+v/8//z//f/9//3//f/+//////8BAAEAAgADAAEAAQABAAMABAAFAAYA
BwAKAAoACgAMAAoACgAKAAoACgAKAAoACQAIAAYABQAEAAUABQACAP7//v/8//r/9//0
//L/8P/w/+3/7P/s/+z/7f/t/+3/7P/u/+7/7v/u/+z/7P/r/+v/7//t/+v/7P/s/+v/
7v/0//7/EgAuAE0AcQCaAL8A4gAIAScBNgE1ASIBAAHVAKYAcwBBAB0ACQD1/+H/0v/M
/8z/0P/T/9b/1v/Y/9z/3v/g/+D/4f/k/+X/5f/l/+P/5P/k/+T/4v/i/+L/4v/j/+P/
4//j/+b/5v/m/+b/5v/m/+b/5//l/+X/5f/l/+f/5//o/+j/5v/m/+b/5v/m/+f/5//n
/+n/6f/q/+r/6f/p/+j/5//q/+r/6//r/+v/7P/s/+7/7v/u//D/8P/x//L/8v/y//T/
9f/2//f/+P/5//r//P/9//7///8AAAIABAAEAAUABQAGAAcACAALAAwADQANAA8ADwAQ
ABEADwAPAA8ADwANAA0ADAALAAoACgAJAAkACAAHAAYABQAGAAUABQAFAAMAAgABAAEA
//////7//v8AAP////////7//f/8//z//P/8//z//P/8//z//P/8//r/+f/4//f/9//3
//f/9//3//f/9v/2//b/9v/2//b/9v/2//b/9v/0//T/9P/0//b/9//3//f/9//3//f/
9//3//j/+P/5//v/+//7//v/+//6//n/+P/6//v//P/+//7//v/+//7/////////////
///////////////////////////////9//3//P/8//7//v/+//7//P/8//z//P/7//v/
+//7//v/+v/5//n/+f/4//j/+P/4//j/+P/3//f/9//3//f/9//3//b/9v/0//T/9P/0
//b/9f/1//T/9P/0//T/9P/y//L/8v/y//L/8v/y//L/8//0//T/9f/z//P/8//z//L/
8v/z//P/8v/y//P/8//2//f/+P/4//j/+f/5//r/+v/7//v/+//9//7///8AAAMAAwAD
AAMABAAEAAQABQAEAAUABgAGAAYABgAGAAQABAAEAAQAAQAAAP///v/6//j/9v/0//H/
8P/v/w==
         </WaveFormData>
      </LeadData>
      <LeadData>
         <LeadByteCountTotal>10000</LeadByteCountTotal>
         <LeadTimeOffset>0</LeadTimeOffset>
         <LeadSampleCountTotal>5000</LeadSampleCountTotal>
         <LeadAmplitudeUnitsPerBit>4.88</LeadAmplitudeUnitsPerBit>
         <LeadAmplitudeUnits>��V</LeadAmplitudeUnits>
         <LeadHighLimit>2147483647</LeadHighLimit>
         <LeadLowLimit>268435456</LeadLowLimit>
         <LeadID>V6</LeadID>
         <LeadOffsetFirstSample>0</LeadOffsetFirstSample>
         <FirstSampleBaseline>0</FirstSampleBaseline>
         <LeadSampleSize>2</LeadSampleSize>
         <LeadOff>FALSE</LeadOff>
         <BaselineSway>FALSE</BaselineSway>
         <ExcessiveACNoise>FALSE</ExcessiveACNoise>
         <MuscleNoise>FALSE</MuscleNoise>
         <LeadDataCRC32>1298670056</LeadDataCRC32>
         <WaveFormData>
8//z//L/8v/z//P/8//1//X/9v/3//f/9//4//j/+f/6//r/+v/6//3//f/9//3//f/9
////AAD//wAAAQABAAEAAgADAAMABQAFAAUABQAFAAUAAwACAAMAAwACAAEA/P/6//j/
9v/2//P/8v/w//D/7//u/+3/7f/t/+3/7P/s/+z/7P/s/+z/7P/s/+z/7f/r/+v/6//p
/+j/5f/l/+b/6v/x/wAAFAAuAEkAYwB9AJgAswDQAOMA6QDhANQAwACiAIAAXQBBACoA
FgACAPT/7P/o/+j/6P/n/+X/5f/l/+f/5//o/+j/5//n/+f/5//o/+j/6P/o/+r/6v/q
/+r/7P/s/+3/7f/r/+v/6//r/+n/6f/p/+n/6v/q/+r/6v/s/+z/7P/s/+z/7P/s/+z/
7P/s/+3/7f/q/+r/6//r/+v/6//s/+z/7v/v/+//7//v//D/8P/w//P/8//z//T/8//0
//T/9P/z//X/9v/3//r/+//7//z/+//7//3//v8BAAIAAwAEAAcACAAJAAsACgALAAsA
DQAPAA8AEAAQAA8ADwAPAA8ADwAPAA8ADwAQABAAEAAQABAAEAAOAA0ACwALAAsACwAL
AAsACQAJAAsACQAJAAgABwAHAAYABQAEAAMAAgABAAEAAQABAAAA/v/+//7//f////7/
/v/9//3//f/+//7//P/7//v/+//9//3//f/8//z//f/9//3/////////////////AAAA
AAAAAAAAAAAAAAAAAAAAAAD+//7//v///////////wAAAgADAAMAAwAFAAUABQAGAAQA
BQAFAAUABAAEAAQABAAEAAQABAAEAAIAAgACAAIAAgACAAIAAgADAAMAAwADAAUABAAE
AAMAAwADAAMAAwABAAAAAAD//wEAAQAAAAAAAAABAAEAAAD+//7//v/+//7//v/9//3/
/////////////////f/9//3//f/+//7//v/+//7//f/9//7//P/8//z//P/8//z//P/7
//v//P/8//z//P/8//v/+//6//r/+//7//3//////wAAAQABAAEAAgAEAAUABgAGAAQA
BAAFAAUAAwADAAUABQAJAAoACwAMAAsACwALAAwADwAPAA8ADwANAA0ADQANAA0ADAAL
AAsACgAJAAYABAACAAAA/v/7//r/+P/4//f/+P/3//f/9//1//T/9P/0//T/9P/0//T/
9P/0//P/8//z//H/8f/u/+3/7f/u//L/+/8KACAAOABVAHEAiQCiAL0A1gDpAO0A6QDc
AMgAqgCGAGEAQwAuABwACAD6//D/7v/u/+7/7f/t/+3/7f/t/+3/7v/u/+//7//v/+//
7v/u/+7/7v/w//D/8P/w//D/8P/x//H/8f/x//H/8f/x//H/8f/x//L/8v/y//L/8v/y
//L/8v/w//D/8P/w//D/8P/x//H/8v/y//P/8//z//P/9P/0//T/9f/1//X/9f/2//b/
9v/3//f/9//4//n/+v/6//r/+f/7//z//f/+//////8AAAEAAQADAAQABwAIAAkACgAL
AAwADQAPAA4ADwAPABEAEwATABQAFAAVABUAFQAVABMAEwATABMAFAAUABQAFAASABIA
EAAPABEAEQARABEAEQARAA8ADwAPAA0ADQAMAAsACwAKAAkACAAHAAYABQAFAAUABQAE
AAQABAAEAAMAAQAAAAAA//8BAAEAAgACAAIAAQABAAEAAQABAAEAAAAAAAEAAQABAAEA
AQABAAEAAQABAAIAAgACAAIAAgACAAAAAAAAAAAAAgACAAIAAwADAAMAAwAEAAQABQAF
AAUABQAFAAUABgAIAAkACQAJAAYABgAGAAYABgAGAAYABgAGAAYABgAGAAYABgAGAAYA
BQAFAAUABQAFAAQABAADAAMAAwADAAMAAwACAAIAAQABAAEAAAAAAAAAAQABAAAAAAAA
AAAAAAAAAAAA//////////////////////3//f/9//3//v/+//7//P/+//z//P/8//z/
/v/+//7//f/9//7//v/+//7//v/9//3//P/8//3//f/9//////8AAAMAAwADAAQABAAF
AAYABgAEAAQABQAFAAUABQAHAAcACQAKAAsADAALAAsACwAMAA0ADQANAA0ADQANAA0A
DQANAAwACwALAAoACQAGAAQAAgAAAP7/+//4//b/9v/1//T/8//z//P/9f/0//T/9P/y
//L/8v/y//D/8P/v/+//7//t/+//8v/x/+//8P/4/wcAGAAuAEgAZQB/AJcAtADRAOYA
8QDtAN8AzAC0AJQAbgBNADUAIgAQAP7/8v/u/+r/6v/s/+v/6//r/+3/7f/t/+7/7v/v
/+//7//v//D/8P/w//D/8P/w//D/8P/w//D/8f/x/+//7//v/+//8f/x//H/8f/w//D/
8P/w//L/8v/y//L/8P/w//D/8P/y//L/8//z//D/8P/x//H/8f/x//L/8v/y//P/8//z
//X/9v/2//b/9//3//f/+P/5//r/+v/6//n/+//8//3//v//////AAABAAEAAwAEAAUA
BgAHAAgACQAKAAsADQAOAA8ADwARABMAEwAUABQAEwATABMAEwATABMAEwATABIAEgAS
ABIAEgASABAADwANAA0ADQANAA8ADwANAA0ADQALAAsACgAHAAcABgAFAAYABQAEAAMA
AwADAAMAAgACAAIAAgABAAEAAAAAAP///////wAAAAAAAP////////////////7//P/9
//3//f/9//3//f/9//3//f/+//7///8AAAEAAgAAAAAAAAAAAAAAAAAAAAEAAwADAAMA
BAAEAAUABQAFAAMAAwADAAQAAgADAAMAAwAEAAQABAAEAAIAAgACAAIAAgACAAIAAgAA
AAAAAAAAAP//////////AQAAAAAA///9//3//f/9//v/+v/6//n/+v/7//v//P/8//3/
/f/8//z//P/8//z//P/8//v/+//5//n/+f/5//n/+f/3//f/9//5//j/+P/4//j/+P/4
//j/+P/4//f/9f/2//b/9v/2//b/9f/1//T/9P/1//X/9f/3//f/+P/5//n/+f/6//r/
+//8//z//P/8//3//f/7//v//f/9/wEAAgADAAQABQAFAAUABgAHAAcABwAHAAcABwAH
AAcAAwACAAEAAQAAAP///P/6//n/+P/3//X/8//w/+//7f/s/+v/6//r/+v/6v/q/+r/
6v/q/+r/6v/q/+r/6f/p/+n/5//l/+b/4//j/+T/5v/v/wAAGAAwAEsAZQB/AJgAswDO
AOEA5wDfANAAvgCiAIAAWwA9ACYAFAAAAPD/5v/g/+D/4v/h/9//3//h/+H/4f/i/+L/
5f/l/+X/5f/l/+T/4//i/+L/4v/i/+L/5P/k/+X/5f/j/+P/4//j/+P/4//j/+P/5P/k
/+T/5P/k/+T/5P/k/+T/5P/k/+T/5v/m/+f/5//o/+j/6f/p/+j/5//n/+b/5v/n/+f/
5//l/+b/5v/m/+n/6f/p/+r/6//s/+z/7P/r/+3/7v/v//D/8f/x//L/8f/x//P/9P/1
//b/9//4//v//P/9////AAABAAEAAwABAAEAAgACAAUABQAFAAUABAADAAIAAQACAAIA
AgACAAIAAgAAAP///f/9//3//f/7//v/+f/5//n/9//3//b/+P/5//n/+f/4//f/9v/1
//P/8//z//L/8P/w//D/7//x//D/8P/v/+//7//w//D/7v/t/+3/7f/t/+3/7f/s/+z/
7f/t/+3/7v/v//D/8f/w/+//7//u/+z/7P/s/+z/7v/u/+7/7v/w//D/8P/x/+//7//v
//D/7v/v/+//7//x//H/8f/y//H/8f/w/+//8P/w//D/8P/y//L/8v/y//D/8P/w//D/
7v/u/+7/7v/r/+v/6//r/+v/6v/q/+n/6f/p/+n/6f/r/+r/6v/p/+n/6f/o/+j/5v/n
/+f/5v/m/+b/5v/m/+b/5v/l/+X/5f/l/+X/5f/l/+X/5f/j/+T/5P/k/+T/5P/k/+T/
5P/j/+P/5P/k/+T/5P/k/+P/4//g/+D/4f/h/+P/5f/l/+b/5//n/+f/6P/o/+n/6v/q
/+r/6v/r/+v/6//r/+3/7f/u/+7/7v/u//D/8f/y//T/9//3//f/9//3//f/9//3//P/
8v/x//H/8P/v/+z/6v/o/+b/5P/h/+D/3v/e/93/3P/b/9v/2//b/9r/2v/a/9z/3P/c
/9z/2v/a/9n/2f/b/93/2//Y/9f/1//Y/9r/3//s/wAAGAAzAE8AawCGAKEAvgDTANcA
0QDCAK4AlAB0AE0AKwAUAAQA8v/i/9j/1P/U/9b/1f/T/9P/1f/V/9X/1v/W/9f/1//X
/9f/2v/a/9r/2v/a/9r/2v/a/9r/2v/b/9v/2f/Z/9n/2f/b/9v/2//b/9r/2v/a/9r/
3P/c/9z/3P/c/9z/3P/c/97/3v/f/9//3P/c/93/3f/e/9//4f/i/+L/4//j/+P/4//k
/+T/5P/l/+X/5f/m/+f/6P/o/+j/6f/r/+z/7f/w//H/8f/y//P/8//1//b/9f/2//f/
+P/7//z//f///wAAAQABAAMAAwADAAQABAAFAAUABQAFAAUABQAFAAUAAgACAAIAAgAD
AAQAAwADAAMAAwADAAMAAQABAP////////3//f/8//z//f/9//3//P/7//r/+f/5//n/
+f/4//b/9v/2//X/9v/2//f/9//5//n/+v/6//j/9//3//f/9f/1//X/9P/2//f/9//3
//b/9f/0//P/9P/1//f/+P/4//j/+P/4//r/+v/6//r/+v/6//r/+//5//n/+f/6//z/
/f/9//3//f/9//3//v/8//3//f/9//z//P/8//z//P/8//z//P/+//7//v/+//z//P/8
//z/+//7//v/+//9//z//P/7//v/+//7//v/+f/4//j/9//5//n/+P/4//j/+f/5//j/
+v/6//r/+v/6//r/+f/5//f/9//3//f/9//3//f/9f/2//j/+P/4//j/+P/4//j/9//1
//b/9v/2//b/9v/1//X/9P/0//X/9f/3//n/+f/6//n/+f/5//r//P/9//7//v/+//7/
//////////8BAAEAAQACAAMABAAFAAUABQAGAAkACQAJAAkACQAJAAkACQAHAAYABQAF
AAYABQACAAAA/v/8//r/9//2//T/9P/z//L/8f/x//H/7//u/+7/7v/w//D/8P/w//D/
8P/v/+//7f/v/+//7v/r/+n/6v/u//X/AgAUACwARwBjAH8AmACxAMwA4wDrAOUA2ADE
AKoAigBlAEUALgAcAAoA+P/u/+r/6P/o/+f/6f/p/+n/6f/p/+r/6v/r/+v/6//r/+z/
7P/s/+z/7P/s/+z/7P/s/+z/7f/t/+3/7f/t/+3/7f/t/+3/7f/u/+7/7v/u//D/8P/w
//D/8P/w//D/8P/w//D/8f/x//D/8P/x//H/7//v//D/8P/w//H/8f/x//P/9P/0//T/
9f/1//X/9v/1//b/9v/2//f/+f/6//v//P/9//3//v//////AQACAAMABAAFAAYABwAI
AAkACwAOAA8ADwARAA8ADwAQABAAEQARABEAEQATABMAEwATABIAEgASABIAEgASABAA
DwARABEAEQARAA8ADwANAA0ADQALAAsACgAJAAkACAAHAAcABwAHAAcABgAFAAQAAgAC
AAIAAgABAAMAAgACAAEAAQABAAIAAgAAAP///////wEAAQABAAAAAAABAAEAAQABAAEA
AQABAAEAAQACAAIAAgACAAIAAgAEAAQABAAEAAQABAAEAAUAAwADAAMABAAGAAcABwAH
AAcABwAHAAgACAAJAAkACQAIAAgACAAIAAgACAAIAAgACAAIAAgACAAIAAgACAAIAAUA
BQAFAAUABwAGAAYABQAFAAUABQAFAAcABgAGAAUAAwADAAIAAgACAAMAAwACAAQABAAE
AAQAAgACAAEAAQABAAEAAQABAAEAAQAAAAIAAgACAAIAAgACAAIAAQD//wAAAAAAAAAA
AAD/////AAAAAAEAAQABAAMAAwAEAAcABwAHAAgABgAHAAgACAAIAAgACQAJAAkACQAL
AAsADQAOAA8AEAARABEAEQASABMAEwATABMAEwATABMAEwATABIAEQARABAADwAMAAoA
BgAEAAIA///+//z//P/7//z/+//7//v/+f/4//j/+P/4//j/+P/4//j/+P/3//f/9f/3
//f/9P/z//P/9P/4/wUAGAAsAEYAYwB/AJUArgDLAOQA8QDvAOcA1gDAAKAAfABZAEEA
LgAcAAoA/P/2//T/9P/0//P/8//x//H/8//z//T/9P/z//P/8//z//T/9P/0//T/9P/0
//T/9P/0//T/9f/1//X/9f/1//X/9//3//f/9//2//b/9v/2//b/9v/2//b/9v/2//b/
9v/2//b/9//3//b/9v/3//f/9//3//j/+P/2//f/9//3//n/+v/6//r/+//7//v//P/9
//7//v/+//3///8AAAEAAgADAAMABAAHAAcACQAKAAsADAANAA4AEQASABMAFQAUABUA
FQAXABcAFwAYABgAGQAZABkAGQAZABkAGQAZABYAFgAWABYAGAAYABYAFQATABMAEwAT
ABUAFQATABMAEQAPAA8ADgAPAA8ADgANAAwACwAKAAkACwALAAsACgAIAAgACAAHAAcA
BgAGAAUAAwADAAQABAAEAAMAAwADAAUABQAFAAQABAAFAAUABQAFAAUABQAFAAMAAwAE
AAQABgAGAAYABgAGAAYABgAGAAYABgAGAAcABwAHAAcACAAGAAcABwAHAAkACQAJAAoA
CAAJAAkACQAKAAoACgAKAAoACgAKAAoACgAKAAoACgAIAAgACAAIAAkACQAJAAkACQAI
AAgABwAHAAcABwAHAAcABgAGAAUABQAFAAQABAAEAAUABQAEAAQABAAEAAQABAAEAAMA
AwADAAMAAwAEAAIAAgACAAIAAAAAAAAA/////wAAAAAAAAAAAAD//////v/+//////8B
AAMAAwAEAAUABQAFAAYABAAFAAYABgAGAAYABwAHAAcABwAJAAkACwAMAA0ADgAPAA8A
DwAQABMAEwATABMAEQARABEAEQAPAA4ADQANAAwACwAIAAYABgAEAAIA///8//r/+v/5
//j/9//3//f/9//2//b/9v/0//T/9P/0//T/9P/z//P/9f/1//P/8v/x//H/8v/0//3/
DgAiADoAVwBxAIsApAC/ANwA7QDzAOsA2gDGAKoAhgBjAEcAMgAgAAwA/P/0//D/8P/w
/+//7f/r/+v/7f/t/+7/7v/t/+3/7f/t/+7/7v/u/+7/7v/u/+7/7v/u/+7/7//v/+//
7//v/+//8f/x//H/8f/w//D/8P/w//D/8P/w//D/8P/w//D/8P/w//D/8f/x/+7/7v/v
/+//8f/x//L/8v/w//H/8f/x//H/8v/y//L/9f/1//X/9v/3//j/+P/4//n/+//8//3/
/v//////AAD/////AQACAAMABAAFAAYABwAIAAkACwAMAA0ADQAPAA8ADwAQABAADwAP
AA8ADwAPAA8ADwAPAA4ADgAOAA4ADgAOAAwACwALAAsACwALAAsACwAJAAkACwAJAAkA
CAAFAAUABAADAAAA///+//3/+//7//v/+v/7//z//f/9//3//P/8//v/+f/5//r/+v/4
//f/9//3//n/+f/5//j/9v/3//f/9//5//n/+f/5//n/+f/6//r/+P/4//j/+P/2//b/
9v/2//f/+P/5//v/+//7//v//P/6//v/+//7//v/+//7//z//P/9//3//f/8//z//P/8
//z//P/8//z//P/8//z//P/8//z//P/8//v/+//7//v/+f/4//j/9//3//f/9//3//n/
+P/4//f/9//3//b/9v/2//f/9//2//T/9P/0//T/9P/0//P/8//z//X/9f/0//T/9P/0
//T/8v/y//L/8f/x//L/8v/y//D/8P/v/+//7v/u/+//7//v//H/8f/y//P/8//z//T/
9P/1//b/9v/2//b/9//3//f/9//5//n/+//8//3//v////////8AAAEAAQABAAEAAQAB
AAEAAQD///7//f/9//r/+f/2//T/9P/y//D/7f/q/+j/6P/n/+b/5f/l/+X/5f/k/+T/
5P/k/+T/5P/k/+T/5P/j/+P/4f/j/+P/4v/f/+H/4v/k/+3//v8UAC4ASwBlAH0AmAC3
ANIA4QDjANsAygCyAJYAcABLAC8AHgAKAPb/6P/g/9z/2v/c/9n/1//X/9n/2//b/9z/
3P/f/9//3//f/+D/4P/g/+D/4P/g/+D/4P/e/97/3//f/9//3//f/9//4f/h/+H/4f/g
/+D/4P/g/97/3v/e/97/3v/e/97/3v/e/97/3//f/+D/4P/h/+H/4v/j/+X/5v/j/+P/
4v/h/+P/5P/k/+T/5f/l/+X/5v/n/+j/6P/o/+n/6//s/+3/7v/v/+//8P/z//P/9f/2
//b/9v/2//b/9//4//n/+//8//3//f////////8AAAAAAwADAAMAAwABAAEAAQABAAAA
AAAAAAAA/v/+//z/+//7//v/+//7//v/+//5//n/+f/3//f/9v/z//P/8v/x//D/7//u
/+3/7f/t/+3/7P/t/+7/7//v/+//7v/u/+3/6//r/+z/7P/s/+v/6//r/+v/6//r/+r/
6v/r/+v/6//r/+v/6//r/+n/6f/q/+r/6v/q/+r/6v/q/+r/6v/q/+r/6v/q/+v/6//r
/+v/7P/q/+v/6//r/+3/7f/t/+7/7v/v/+//7//t/+z/6//q/+r/6v/q/+r/7P/s/+z/
7P/s/+z/7P/s/+v/6//r/+v/6f/o/+j/5//n/+f/5//n/+n/6P/o/+f/5//n/+b/5v/m
/+f/5//m/+T/5P/k/+T/5P/k/+P/4//k/+X/5v/n/+f/6P/n/+b/5f/k/+T/5P/k/+P/
4f/i/+L/4v/k/+T/4//j/+P/5P/m/+f/5f/n/+f/6P/p/+n/6f/q/+j/6f/q/+r/6P/o
/+n/6f/r/+v/7f/t/+//8P/x//L/9f/1//X/9v/3//f/9//3//f/9//3//f/9//2//X/
9f/0//P/8P/u/+r/6P/m/+P/5P/i/+L/4f/g/9//3//f/9//3v/e/97/3v/e/97/3v/g
/+D/3//f/9//3f/b/9r/2f/b/9z/4P/r//z/EgAuAEsAZwCBAJwAtwDOANsA2wDPALwA
ogCCAF4APQAjABIAAADu/+L/3P/a/9z/3P/b/9v/2//b/9v/2//c/9z/3v/f/+D/4f/g
/+D/4P/g/+L/4v/i/+L/4P/g/+H/4f/h/+H/4f/h/+P/4//j/+P/4v/i/+L/4v/j/+T/
5f/m/+b/5v/m/+b/5v/m/+f/5//k/+T/5f/l/+f/5//o/+j/6P/p/+n/6f/p/+r/6v/q
/+z/7f/u//D/7//w//D/8P/x//P/9P/1//b/9//3//j/+f/5//v//P///wAAAQACAAMA
BAAFAAcACAAJAAkACwAJAAkACgAKAAsACwALAAsACwALAAsACwAMAAwADAAMAAwADAAK
AAkACQAJAAkACQAHAAcABQAFAAUAAwADAAIAAwADAAIAAQD+//3//P/7//3//f/9//z/
/P/8//z/+//7//r/+v/5//v/+//8//z/+v/5//n/+f/7//v/+//6//r/+//7//v/+//7
//v/+//7//v//P/8//r/+v/6//r/+v/6//r/+v/6//r/+v/7//3//f/9//7//P/9//3/
/f/9//3//f/+//7//////////v/+//7//v/+//7//v/+/wAAAAAAAAAA/v/+//7//v/9
//3//f/9//7//v///////f/9//3//f/9//z//P/7//3//f/8//z//P/9//3//P/6//r/
+v/6//z//P/7//v/+//7//v/+//5//n/+f/6//j/+P/4//j/+P/4//j/9//5//r/+v/6
//r/+v/5//n/+P/4//n/+f/5//v/+//8//3//f/9//7//v///wAAAAAAAAAAAQABAAEA
AQADAAMABQAGAAcACAALAAsACwAMAAsACwALAAsACQAJAAkACQAJAAgABwAHAAYABQAC
AAAA/v/8//r/9//0//L/8v/x//D/7//v/+//8f/w//D/8P/w//D/8P/w//D/8P/v/+//
7//t/+v/7P/r/+v/7P/y/wEAFgAsAEYAYQB9AJcAsADNAOIA7QDpAN8AzACwAJAAbABJ
ADEAIAAOAPr/8P/s/+z/7P/q/+n/6//r/+3/6//r/+z/7P/t/+3/7f/t/+7/7v/u/+7/
7v/u/+7/7v/u/+7/7//v/+3/7f/t/+3/7v/v//D/8f/w//D/8P/w//L/8v/y//L/8P/w
//D/8P/w//D/8f/x//D/8P/x//H/8f/x//L/8v/y//P/8//z//P/9P/0//T/9//3//f/
+P/3//j/+P/4//n/+//8//3//v//////AAADAAMABQAGAAcACAAJAAoACwAMAA0ADwAQ
ABEAEQATABMAEwAUABQAFQAVABUAFQAVABUAFQAVABQAFAAUABQAFAAUABIAEQARABEA
EQARABEAEQAPAA8ADwANAA0ADAALAAsACgAJAAYABQAEAAMABQAFAAUABAACAAIAAgAB
AAIAAgADAAMAAQABAAIAAgACAAEAAQABAAMAAwADAAIAAAABAAEAAQABAAEAAQABAAEA
AQACAAIAAAAAAAAAAAACAAIAAgACAAIAAgACAAMAAwADAAMABAAGAAcABwAHAAUABQAF
AAYABgAHAAcABwAGAAYABgAGAAYABgAGAAYACAAIAAgACAAIAAgACAAIAAcABwAHAAcA
BwAGAAYABQAFAAUABQAFAAUABAAEAAMAAwADAAIAAgACAAMAAwACAAAAAAAAAAAAAgAC
AAEAAQD/////////////AQD//wAA/v/+//7//v8AAAAAAAD///3//v/+//7//v/+//3/
/f/8//z//f/9//3//////wAAAwADAAMABAAEAAUABgAGAAYABgAHAAcABwAHAAkACQAL
AAwADQAOAA0ADQANAA4AEQARABEAEQARABEAEQARAA8ADgANAA0ACgAJAAYABAACAAAA
/v/7//r/+P/4//f/9v/1//X/9f/1//T/9P/0//b/9v/2//b/9P/0//P/8//1//X/8f/w
/+//7//w//T//f8OACQAPgBdAHkAkQCoAMMA3gDvAPEA6QDaAMQApgCEAF8AQQAuABoA
BgD4//L/8P/w//D/7//t/+//7//v/+//8P/w/+//7//v/+//8P/w//D/8P/w//D/8P/w
//D/8P/x//H/7//v/+//7//x//H/8f/x//D/8P/w//D/8v/y//L/8v/w//D/8P/w//D/
8P/x//H/8P/w//H/8f/z//P/9P/0//L/8//z//P/8//0//T/9P/1//X/9f/2//f/+P/4
//j/9//5//r/+//+//////8AAAEAAQADAAQABQAGAAcACAAJAAoACwANAA4ADwAPABEA
EQARABIAEgATABMAEwATABUAFQAVABUAFAAUABQAFAAUABQAEgARABEAEQARABEADwAP
AA0ADQANAAsACwAKAAkACQAIAAcABAADAAIAAQADAAMAAwACAAAAAAAAAP//AQAAAAAA
////////AAAAAAAA/////////////////v/8//3//f/9//v/+//7//v//f/9//7//v/8
//z//P/8//7//v/+//7/AAAAAAAAAQD///////8AAAAAAQABAAEAAwADAAMABAAEAAUA
BQAFAAQABAAEAAQABAAEAAQABAAEAAQABAAEAAIAAgACAAIAAwADAAMAAwADAAIAAgAB
AAEAAQABAAEAAQAAAAAA///9//3//P/8//7///////7//v/+//7//v/8//z/+//7//v/
+//7//v/+//7//v/+//8//z//P/8//z/+v/6//r/+f/5//r/+v/6//r/+v/5//n/+P/4
//n/+f/3//n/+f/6//3//f/9//7//P/9//7//v/+//7///////////8BAAEABQAGAAcA
CAAJAAkACQAKAAkACQAJAAkACwALAAsACwAJAAgABwAHAAYABQACAAAA/v/8//r/9//0
//L/8v/x//D/7//v/+//7//u/+7/7v/w//D/8P/w/+7/7v/t/+3/8f/v/+3/7v/t/+v/
7P/s//P/BAAaADIATwBtAIUAngC5ANYA6QDtAOcA2ADEAKgAhABhAEEALAAYAAQA9P/q
/+b/5v/o/+f/5f/j/+X/5f/l/+b/5v/p/+n/6f/p/+j/6P/o/+j/6P/o/+j/6P/m/+b/
5//n/+f/5//n/+f/6f/p/+n/6f/q/+r/6v/q/+r/6v/q/+r/6v/q/+r/6v/o/+j/6f/p
/+r/6v/r/+v/6f/p/+r/6v/s/+3/7f/t/+3/7v/u/+7/7//v/+//8P/v//D/8P/w//H/
8//0//X/9v/3//f/+P/5//n/+//8//3//v///wAA//8AAAEAAwAEAAUABQAHAAoACwAN
AA4ADQANAA0ADQALAAsACwALAAoACgAKAAoACgAKAAgABwAHAAcABwAHAAcABwAFAAUA
AwABAAEAAAABAAEAAAD//wAA///+//3/+//7//v/+v/8//z//P/7//r/+P/3//X/9f/1
//b/9v/4//f/9//3//f/9//3//b/9v/3//f/9//2//X/9P/z//T/9f/3//j/9v/2//b/
9v/2//b/9v/2//j/+P/4//n/9//3//f/+P/4//n/+f/5//n/+f/5//r//P/9//3//f/8
//z//P/8//r/+v/6//r/+v/6//r/+v/8//z//P/8//v/+//7//v/+f/4//j/9//3//f/
9//3//n/+P/4//f/9//3//b/9v/2//f/9//2//T/9P/0//T/9v/2//X/9f/z//P/8//z
//X/9f/z//P/8f/x//L/8v/y//L/8v/x//H/8f/w//D/8v/z//P/8//x//H/8f/x/+//
8P/w//D/8f/x//L/8v/0//X/9//4//n/+f/5//r/+f/6//r/+v/8//3//f/+/wAAAgAD
AAQAAwADAAMAAwADAAMABAAGAAYABgAGAAQABAAEAAQAAQAAAP///v/6//j/9v/0//H/
8P/v/w==
         </WaveFormData>
      </LeadData>
   </Waveform>
</RestingECG>
