# Supplementary material for: Detection of Left Atrial Enlargement Using a Convolutional Neural Network-Enabled Electrocardiogram
Source: Front Cardiovasc Med. 2020 Dec 17;7:609976. doi: 10.3389/fcvm.2020.609976 (PMC7773668; doi:10.3389/fcvm.2020.609976)
Supplement: Supplementary file 2 [file Data_Sheet_2.ZIP › normal1/1802010305_8453_0000001P.XML]

<?xml version="1.0" encoding="Windows-1252"?>
<!DOCTYPE RestingECG SYSTEM "restecg.dtd">
<RestingECG>
   <PatientDemographics>
      <PatientID>1802010305</PatientID>
      <PatientAge>78</PatientAge>
      <AgeUnits>Years</AgeUnits>
      <Gender>Female</Gender>
      <PatientLastName>fengshaokuan</PatientLastName>
   </PatientDemographics>
   <TestDemographics>
      <DataType>Resting</DataType>
      <Site>1</Site>
      <AcquisitionDevice>MAC55</AcquisitionDevice>
      <Status>Unconfirmed</Status>
      <Priority>Normal</Priority>
      <AcquisitionTime>09:29:38</AcquisitionTime>
      <AcquisitionDate>07-18-2015</AcquisitionDate>
      <CartNumber>1</CartNumber>
      <AcquisitionSoftwareVersion>009C</AcquisitionSoftwareVersion>
      <XMLSourceVersion>MAC5000 v1.0</XMLSourceVersion>
   </TestDemographics>
   <RestingECGMeasurements>
      <VentricularRate>73</VentricularRate>
      <AtrialRate>73</AtrialRate>
      <PRInterval>166</PRInterval>
      <QRSDuration>90</QRSDuration>
      <QTInterval>436</QTInterval>
      <QTCorrected>480</QTCorrected>
      <PAxis>22</PAxis>
      <RAxis>40</RAxis>
      <TAxis>56</TAxis>
      <QRSCount>12</QRSCount>
      <QOnset>225</QOnset>
      <QOffset>270</QOffset>
      <POnset>142</POnset>
      <POffset>203</POffset>
      <TOffset>443</TOffset>
      <ECGSampleBase>500</ECGSampleBase>
      <ECGSampleExponent>0</ECGSampleExponent>
   </RestingECGMeasurements>
   <Diagnosis>
      <Modality>Resting</Modality>
         <StatementCount>4</StatementCount>
         <LabelText>12SL ��ϳ���</LabelText>
      <DiagnosisStatement>
         <StmtFlag>ENDSLINE</StmtFlag>
         <StmtText>�������</StmtText>
      </DiagnosisStatement>
      <DiagnosisStatement>
         <StmtFlag>ENDSLINE</StmtFlag>
         <StmtText>�������� T ���쳣</StmtText>
      </DiagnosisStatement>
      <DiagnosisStatement>
         <StmtFlag>ENDSLINE</StmtFlag>
         <StmtText>QT�����ӳ�</StmtText>
      </DiagnosisStatement>
      <DiagnosisStatement>
         <StmtFlag>ENDSLINE</StmtFlag>
         <StmtText>�쳣 ECG</StmtText>
      </DiagnosisStatement>
   </Diagnosis>
   <Waveform>
      <WaveformType>Rhythm</WaveformType>
      <WaveformStartTime>0</WaveformStartTime>
      <NumberofLeads>8</NumberofLeads>
      <SampleType>CONTINUOUS_SAMPLES</SampleType>
      <SampleBase>500</SampleBase>
      <SampleExponent>0</SampleExponent>
      <HighPassFilter>16</HighPassFilter>
      <LowPassFilter>150</LowPassFilter>
      <ACFilter>NONE</ACFilter>
      <LeadData>
         <LeadByteCountTotal>10000</LeadByteCountTotal>
         <LeadTimeOffset>0</LeadTimeOffset>
         <LeadSampleCountTotal>5000</LeadSampleCountTotal>
         <LeadAmplitudeUnitsPerBit>4.88</LeadAmplitudeUnitsPerBit>
         <LeadAmplitudeUnits>��V</LeadAmplitudeUnits>
         <LeadHighLimit>2147483647</LeadHighLimit>
         <LeadLowLimit>268435456</LeadLowLimit>
         <LeadID>I</LeadID>
         <LeadOffsetFirstSample>0</LeadOffsetFirstSample>
         <FirstSampleBaseline>0</FirstSampleBaseline>
         <LeadSampleSize>2</LeadSampleSize>
         <LeadOff>FALSE</LeadOff>
         <BaselineSway>FALSE</BaselineSway>
         <ExcessiveACNoise>FALSE</ExcessiveACNoise>
         <MuscleNoise>FALSE</MuscleNoise>
         <LeadDataCRC32>956035655</LeadDataCRC32>
         <WaveFormData>
CgAJAAgABwAHAAcABQACAP7//v/8//n/9v/2//X/9f/2//b/9v/1//X/9f/1//X/9f/1
//T/9P/0//T/9P/0//X/9f/1//X/9f/1//X/9f/0//T/9P/2//X/8f/v//b///8LAB4A
MgBNAG8AlAC2ANUA7QD4APkA6gDPAJsAZAA1AA4A9//t/+z/7v/q/+T/4P/e/9z/3v/m
/+n/6v/s/+7/7v/x//L/8P/s/+z/7f/t/+3/7v/v/+//7//v//D/8P/w//D/8v/y//L/
8v/x//H/8f/x//H/8f/x//H/8f/x//L/8v/0//T/9P/0//T/8//y//H/8f/x//D/8P/y
//P/8//z//P/8//z//T/8v/y//L/8v/z//P/8//0//L/8v/z//P/8//z//P/8//y//L/
8//z//P/8//z//T/9P/0//T/9P/0//T/9P/0//b/9//4//j/9//2//X/9P/2//b/9//3
//j/+P/3//f/+f/6//r/+v/6//v/+//6//r/+v/6//v/+f/5//n/+f/6//v//P/9//v/
+//7//v/+//7//v/+//8//z//P/8//z//P/9//7//v/+//7/////////////////////
////AAAAAAAA/////////////////////////v/+//7//v/+//7//f/9//3//P/8//z/
/P/8//z//P/8//z//P/8//z//P/8//z//P/8//z//P/7//v/+//7//v/+//7//z//P/7
//v/+//5//n/+f/6//r/+v/6//r/+v/6//r/+v/6//v/+//7//n/+f/5//n/+f/5//n/
+f/8//z//P/7//v/+//7//v//P/8//z//P/8//z/+v/8//7//f/9//3/+//7//v/+//7
//z//P/8//r//P/8//z//f/9//3//P/8//z//P/8//z//f/9//3/+//7//z//P/8//z/
/P/8//z/+//7//v/+//6//z//P/8//z//f/9//3//f/9//7//v8AAAEAAQABAAEAAgAE
AAQABAAEAAQABQAFAAcACAAIAAgACAAJAAkACgAIAAgACQAKAAwADAAMAAwADQAOAA8A
DwARABAADwAOAAsACgAJAAgABwAHAAcABQAAAP7//v/8//v/+P/4//f/9f/0//T/9P/1
//X/9f/1//X/9f/1//T/8v/y//L/8v/0//X/9f/1//X/9f/1//X/9f/0//T/9P/y//H/
8f/x//T///8NAB4ANgBTAHUAnAC+ANsA8QAAAQEB9ADVAJ0AZgA3AAwA8f/r/+z/6v/m
/97/2v/Y/9r/3v/i/+X/6P/u//D/7P/t/+7/7v/u//D/7v/t/+z/7P/v/+//7//v//D/
8P/w//D/8P/w//D/8P/x//H/8f/x//H/8f/x//H/8f/x//L/8v/y//L/8v/y//P/8//z
//P/8f/x//D/8P/y//P/8//z//P/8//z//T/9P/0//T/9P/z//P/8//0//T/9P/1//X/
9f/1//X/9f/0//T/9f/1//f/9//3//j/9v/2//b/9v/4//j/+P/4//b/9//4//j/+P/4
//j/+P/4//j/+f/5//r/+v/5//n/+f/6//r/+v/6//v/+//6//r/+v/6//v/+//7//v/
+//7//v/+//7//v/+//7//v/+//7//v/+//6//r/+v/6//z//P/9//7//v/+//7////9
//3//f/9//3//f/9//3/AAAAAAAA///9//3//f/9/////////////v/+//7//v/8//z/
+//7//v/+v/6//r//P/8//z//P/6//r/+v/6//r/+v/6//r/+v/6//r/+v/7//v/+//7
//v/+//7//z//P/7//v/+//7//v/+//8//z//P/8//z/+v/6//r/+v/8//3//f/9//v/
+//7//v/+//7//v/+//8//z//P/7//3//f/9//3//P/8//z//P/8//z/+v/8//z/+//7
//v/+//7//v/+//7//z//P/8//r//P/8//z/+//7//v/+v/6//r/+v/6//r/+//7//v/
+//7//z//P/6//r//P/8//z//P/9//3//f/9//v//P/8//7///////////8AAAIAAgAC
AAIAAgADAAMABQAGAAYABgAEAAUABQAGAAYABgAHAAgACgAKAAoACgALAAwADQANAA8A
DgANAAwACQAIAAcABgAGAAcACAAHAAIAAAAAAP7/+//4//j/9//3//b/9v/2//X/9f/1
//X/8//z//P/8v/0//T/9P/0//T/9f/1//X/9f/1//X/9f/3//T/8v/0//T/8f/v//H/
9P/1//v/CgAYACsAQwBiAIYAqwDJAN4A5wDqAOEAyQCaAGUANgANAPP/7P/q/+b/4v/c
/9j/1v/U/9j/3//k/+b/6P/u/+//7v/u/+7/7v/w/+//7v/u/+//7//v/+//8P/w//D/
8P/w//D/8P/w//P/8//z//P/8f/x//H/8f/x//H/8v/y//L/8v/y//L/8//z//P/8//1
//X/9P/0//L/8//z//P/8//z//P/9P/0//T/9P/0//P/8//z//T/9v/2//f/9//1//X/
9f/1//T/9P/1//X/8//z//P/9P/2//b/9v/2//b/9v/2//b/9v/3//j/+P/4//j/+P/4
//b/9v/3//f/+v/6//n/+f/5//r/+v/6//r/+//7//r/+v/6//r/+//5//n/+f/5//n/
+f/5//n/+f/5//n/+f/5//n/+f/5//z//P/8//z/+//6//r/+v/7//z//f////3//f/9
//3////////////+//7//v/9//3//f/9//3//f/9//3//f/8//z//P/8//z//P/7//v/
+//6//r/+v/6//r/+v/6//j/+P/4//j/+P/4//j/+P/4//j/+P/4//f/9//3//f/+f/5
//n/+v/6//n/+f/5//n/+f/5//r/+v/6//r/+v/6//r/+v/6//j/+f/5//n/+//7//v/
+//7//v/+//7//z//P/8//v/+//7//v/+//6//r/+v/6//z//P/6//z//P/7//v/+//7
//v/+//7//v//P/8//z/+v/8//z//P/7//v/+//6//r/+v/6//r/+P/5//n/+f/7//v/
/P/8//r/+v/6//r//P/6//r/+v/6//r/+//7//v/+//7//z//P/+////////////AAAC
AAIAAgACAAIAAwADAAUABgAGAAYABgAHAAcACAAKAAoACwAMAAoACgAKAAoADwAQABEA
EQAPAA4ADQAMAAkACAAHAAYABwAHAAcABQACAAAAAAD+//v/+P/4//f/9f/0//T/9P/1
//X/9f/1//P/8//z//L/9P/0//T/9P/0//X/9f/1//P/8//z//P/8f/0//T/8v/w/+3/
7f/x//T/+/8HABQALABLAGsAjgCyANMA6wD8AP0A9ADZAKcAbgA5ABIA+f/v/+7/8P/q
/+L/3P/a/9r/3P/k/+f/6P/o/+r/7P/t/+7/7v/u/+r/6//r/+v/7P/t/+3/7f/t/+7/
7v/u/+7/7v/u/+7/7v/x//H/8f/x/+//7//v/+//7//v//D/8P/y//L/8v/y//H/8f/x
//H/8//z//L/8v/y//P/8//z//H/8f/x//L/8v/y//L/8v/x//H/8f/y//L/8v/z//P/
8//z//P/8//y//L/8//z//P/8//z//T/8v/y//L/8v/0//T/9P/0//T/9f/2//b/9P/0
//T/9P/0//T/9f/1//b/9v/1//X/9f/2//b/9v/4//n/+f/4//j/+P/4//n/+f/5//n/
+f/5//n/+f/5//n/+f/5//n/+//7//v/+//8//z//P/8//z//P/9//7//P/8//z//f/9
//3//f/9///////////////+//3/+//9//3//f/9//3//f/9//3//v/+//7//v/8//z/
+//7//3//P/8//z/+v/6//r/+v/6//r/+v/6//r/+v/6//r/+v/6//r/+v/5//n/+f/5
//n/+f/5//r/+v/5//n/+f/5//n/+f/6//r/+v/6//r/+v/6//r/+v/4//n/+f/5//n/
+f/5//n/+f/5//n/+f/8//z//P/7//n/+f/5//n/+v/6//r/+v/8//z/+v/8//r/+f/5
//n/+//7//v/+//5//r/+v/6//j/+v/6//r/+//7//v/+v/6//r/+v/6//z//f/9//3/
+v/5//n/+P/6//r/+v/6//r/+f/5//n/+f/5//j/+P/4//j/+P/7//v/+//7//n/+v/6
//z///////////8AAAIAAgACAAEAAAAAAP//AwAEAAQABAAGAAcABwAIAAgACAAJAAoA
CgAKAAoACgALAAwADQANAA0ADAALAAoACQAIAAcABgAFAAUABQADAAAA/v/+//z/+f/2
//b/9f/1//T/9P/0//X/9f/1//X/8//z//P/8v/y//L/8v/y//L/8//z//P/9f/1//X/
9f/z/+7/8P/y//D/8f/x//H/8v/5/wkAGgAsAEcAaQCOALQA1QDtAPwAAQH2ANkApwBs
ADsAEgD3/+3/7P/o/+T/3P/Y/9b/1P/Y/97/4//m/+j/6v/q/+3/7P/q/+z/8P/u/+3/
7P/s/+3/7f/t/+3/7v/u/+7/7v/s/+z/7P/s/+v/6//r/+v/7P/t/+7/7//v/+//8P/w
//D/8P/w//D/8f/x//H/8f/v/+//7v/u/+7/7//v/+//8f/x//H/8v/w//D/8P/w//H/
8f/x//L/8v/y//P/8//x//H/8f/x//L/8v/z//P/8//z//P/9P/y//L/8v/y//T/9P/0
//T/8v/z//T/9P/2//b/9v/2//b/9v/3//f/9v/2//X/9f/3//j/+P/4//b/9//3//b/
+P/4//j/+f/3//f/9//3//f/9//3//f/+f/5//n/+f/7//v/+//7//v/+v/5//j/+v/6
//v//P/6//r/+v/7//3//f/9//3//f/9//3//f/8//z//P/7//3//f/9//3/+//7//v/
+//6//r/+v/6//r/+v/5//n/+f/4//j/+P/4//j/+P/4//j/+P/4//j/+P/4//j/+P/3
//b/9f/0//T/9f/2//f/9f/1//X/9v/3//f/+P/5//f/9//3//j/+P/4//j/+P/4//j/
+P/4//r/+//7//v/+f/5//n/+f/7//v/+//7//r/+v/6//n/+//7//v/+//6//r/+v/6
//z//P/6//z/+v/5//n/+f/5//n/+f/5//n/+v/6//r/+P/6//r/+v/5//n/+f/4//j/
+P/4//j/+P/5//n/+f/5//n/+v/6//7/+v/4//j/+P/4//n/+f/5//n/+f/6//r//P/9
//3//f/9//z//v/+//7/AAAAAAEAAQABAAIAAgACAAQABQAFAAYABgAGAAcACAAIAAgA
CAAIAAkACgALAAsACwAKAAkACAAHAAYABQAEAAMAAwADAAEA/v/8//z/+v/3//T/9P/z
//P/8v/y//L/8//z//P/8//x//H/8f/w//H/8v/z//T/8v/z//P/8//z//P/8//z//P/
9P/0//T/8v/v/+//7//y//n/BQAUACYAPQBbAH4AogDFAN0A7ADvAOoA1QCpAHAAPQAU
APf/6//q/+j/4v/a/9b/1P/S/9T/2v/h/+T/6P/s/+7/7//u/+7/7v/w/+7/7f/s/+z/
6//r/+v/6//t/+7/7//w/+7/7v/u/+7/7//v/+//7//v/+//7//v/+//7//w//D/8v/y
//L/8v/x//H/8f/x//H/8f/w//D/8P/x//H/8f/x//H/8f/y//L/8v/y//L/8f/x//H/
8v/w//D/8f/x//P/8//z//P/9P/0//X/9f/1//X/9f/2//T/9P/0//T/9P/0//T/9P/0
//X/9v/2//b/9v/2//b/+P/4//n/+f/6//r/+f/5//f/+P/4//j/+v/7//v/+v/4//j/
+P/5//n/+f/5//n/+f/5//n/+f/5//n/+f/5//n/+f/5//n/+v/6//r/+v/6//r/+//8
//z//P/8//3/+//7//v/+//9//3//f/9//z//P/8//v//f/9//3//f/7//v/+//7//z/
/P/8//z/+v/6//n/+f/5//j/+P/4//j/+P/4//j/+P/4//j/+P/4//j/+P/4//j/+P/4
//j/9//3//f/9//5//n/+f/6//z/+//7//v/+f/5//n/+v/8//z//P/8//r/+v/6//r/
/P/9//3//f/7//v/+//7//3//f/9//3//v/+//7//f/9//3//f/9//7//v/+//7//v/+
//z//v/+//3//f/9//3//f/9//3//f/+//7//v/8//7//v/+//3//f/9//z//P/8//z/
/P/8//3//f/9//3//f/+//7//P/8//z//P/+//3//f/9//3//f/+//z//P/8//z/////
///////9//7//v8AAAEAAQABAAEAAgAEAAQABAAEAAQABQAFAAkACgAKAAoACgALAAsA
DAAKAAoACwAMAAwADAAMAAwADwAQABEAEQARABAADwAOAA0ADAALAAoACwALAAsACQAE
AAIAAgAAAP3/+v/6//n/+f/4//j/+P/1//X/9f/1//f/9//3//b/9P/0//T/9P/0//X/
9f/1//f/9//3//f/8//0//b/+P/2//P/8//1//b//f8LACAANgBRAHMAmgC8AN0A8wAA
Af8A8gDVAKEAZAA1AA4A9//v//L/8P/o/+L/3v/c/9z/4v/o/+f/6v/s/+z/7v/t/+7/
8P/w//D/8v/x//D/8P/x//H/8f/x//D/8P/w//D/7v/u/+7/7v/x//H/8f/x//H/8f/x
//H/8f/x//L/8v/w//D/8P/w//P/8//z//P/9f/1//T/9P/y//P/8//z//P/8//z//T/
8v/y//L/8v/x//H/8f/y//T/9P/1//X/8//z//P/8//0//T/9f/1//X/9f/1//b/9P/0
//T/9P/2//b/9v/2//T/9f/2//b/+P/4//j/+P/4//j/+f/5//r/+v/5//n/9//4//j/
+P/6//v/+//6//z//P/8//3//f/9//3//f/7//v/+//7//v/+//7//v/+//7//v/+//8
//z//P/8//z//P/9//7//v/+//7/////////////////////////AAAAAAAA////////
//////3//f/9//3//v/+//7//v/8//z/+//7//3//P/8//z//P/8//z//P/8//z//P/8
//z//P/8//z//P/8//z//P/7//v/+//7//n/+f/5//r/+v/5//n/+f/7//v/+//8//r/
+v/6//r/+v/6//r/+v/6//v/+//7//n/+f/5//n/+f/5//n/+f/6//r/+v/5//v/+//7
//v//v/+//7//v/8//z/+v/8//z/+//7//v/+//7//v/+//5//r/+v/6//r//P/8//z/
+//7//v/+v/6//r/+v/6//j/+f/5//n/+f/5//r/+v/6//r/+v/6//r/+f/5//n/+f/5
//n/+f/5//v/+v/6//j/+P/4//j/+//7//v/+//7//z//P/+//3//f/9//3//v8AAAAA
AAAAAAAAAQABAAMABAAEAAQABgAHAAcACAAGAAYABwAIAAgACAAIAAgACwAMAA0ADQAP
AA4ADQAMAAsACgAJAAgABgAFAAQAAQD///7////+//v/+P/4//f/9f/0//T/9P/z//P/
8//z//P/8//z//L/8v/y//L/8v/y//P/8//z//X/9f/1//X/9f/0//T/9P/y//H/8f/z
//b//f8LAB4AMgBNAHEAmAC6ANkA8QD+AAEB8gDRAJ8AaAA1AAgA8f/v/+r/5v/m/+D/
2v/W/9b/2v/e/+P/6P/s/+z/7v/v/+7/7P/w//D/7v/t/+z/7P/v/+//7//v//D/8P/w
//D/7v/u/+7/7v/w//H/8v/z//H/8f/x//H/8f/x//L/8v/w//D/8P/w//H/8f/x//H/
8//z//L/8v/y//P/8//z//H/8f/x//L/8v/y//L/8v/z//P/8//0//T/9P/1//X/9f/1
//X/9f/0//T/9f/1//X/9f/1//b/9v/2//b/9v/2//b/9v/2//b/9//4//j/9v/2//b/
9v/3//j/+v/7//r/+v/5//n/9//4//j/+P/4//n/+f/4//r/+v/6//v/+f/5//n/+f/5
//n/+f/5//n/+f/5//n/+f/5//n/+f/6//r/+v/6//z//P/9//7//v/+//7////9//3/
/f/9//3//f/9//3//v/+//7//f///////////////////////P/8//z//P/+//7//f/9
//v/+v/6//r//P/8//z//P/6//r/+v/6//r/+v/6//r//P/8//z//P/5//n/+f/5//v/
+//7//z/+v/5//n/+f/5//n/+f/6//r/+v/6//r/+v/6//r/+v/6//v/+//7//v/+//7
//v/+//7//v/+//8//z//P/7//v/+//7//v//v/+//7//v/8//z/+v/8//z/+//7//v/
+//7//v/+//7//z//P/8//r//P/8//z/+//7//v/+v/6//r/+v/6//z//f/9//3/+//7
//z//P/8//z//P/8//z/+//6//z//P/8//z//f/9//3//f/9//7//v8AAP//////////
AAACAAIAAgACAAIAAwADAAUABgAGAAYABgAHAAcACAAIAAgACQAKAAoACgAKAAoACwAM
AA0ADQAPAA4ADQAMAAkACAAHAAYABwAHAAcABQACAAAAAAD+//n/9v/2//X/9//2//b/
9v/1//X/9f/1//X/9f/1//T/9v/2//b/9v/0//X/9f/1//X/9f/1//X/9//4//b/9P/0
//f/9//z//L/+/8FABQAKAA/AFsAfACkAMcA3wDuAPcA9ADjALkAgABNAB4A/f/v/+z/
6v/m/+L/2v/Y/9b/2P/c/+P/5v/q/+7/8P/v/+7/7v/u//L/8v/x//D/8P/v/+//7//v
//D/8P/w//D/8P/w//D/8P/z//P/8//z//P/8//z//P/8//z//T/9P/y//L/8v/y//P/
8//z//P/9f/1//T/9P/y//P/8//z//P/8//z//T/9P/0//T/9P/z//P/8//0//T/9P/1
//X/9f/1//X/9f/2//b/9//3//f/9//3//j/+P/4//j/+P/4//j/+P/4//j/+f/6//r/
+P/4//j/+P/2//b/9//3//r/+v/5//n/+//8//z//P/6//v/+//6//z//P/8//3/+//7
//v/+//9//3//f/9//v/+//7//v/+//7//v/+//6//r/+v/6//z//P/9//7//v/+//7/
//8BAAEAAQABAP//////////AAAAAAAA//////////////3//f/9//3//v/+//7//v/+
//7//f/9//3//P/8//z/+v/6//r/+v/6//r/+v/6//r/+v/6//r//P/8//z//P/7//v/
+//7//v/+//7//z/+v/5//n/+f/7//v/+//8//z//P/8//z//P/8//z//P/8//3//f/9
//3//f/9//3////////////+//7//v/9////////////AAAAAAAAAAD+//7//P/+//7/
/f/9//3//////////////wAAAAAAAP7/AAAAAAAA/f/9//3//P/9//7///8AAP/////+
//3//f/9//7//v/+//7//v/+//7//f/9//3//f////7//P/8//z//P////////////3/
/v/+/wAAAQABAAEAAQAEAAYABgAGAAYABgAHAAcACQAKAAoACgAKAAsACwAMAAoACgAL
AAwADAAMAAwADAAPABAAEQARABEAEAAPAA4ADQAMAAsACgAJAAkACQAHAAQAAgACAAAA
/f/6//r/+f/3//b/9v/2//X/9f/1//X/9f/1//X/9P/0//T/9P/0//b/9//3//f/9f/1
//X/9f/1//T/9P/2//T/8//z//P/9v///w8AJAA6AFUAdwCcAMAA3wD3AAQBBQH2ANMA
nwBoADcADgD5//P/8v/y/+z/5v/g/+D/4v/k/+b/6f/s/+z/7P/u/+//8P/w//D/8v/y
//H/8P/w//H/8f/x//H/8v/y//L/8v/0//T/9P/0//P/8//z//P/9f/1//X/9f/z//P/
9P/0//b/9v/2//b/9f/1//X/9f/z//P/8v/y//T/9f/1//X/9f/1//X/9v/2//b/9v/2
//X/9f/1//b/9v/2//f/9//1//X/9f/1//b/9v/3//f/9//3//f/+P/4//j/+P/4//j/
+P/4//j/+v/7//z//P/7//r/+f/4//n/+v/8//3//P/8//v/+//9//7//v/+//7/////
//7/AAAAAAAAAQD/////////////////////AQABAAEAAQABAAEAAQABAAIAAgACAAIA
AgACAAMABAAEAAQABAAFAAUABQAFAAUABQAFAAUABQAGAAYABgAFAAUABQAFAAUABQAF
AAUABQACAAIAAgACAAQABAADAAMAAQAAAAAAAAACAAIAAgACAAIAAgACAAIAAgACAAIA
AgAEAAQABAAEAAEAAQABAAEAAQABAAEAAgACAAEAAQABAAEAAQABAAIAAgACAAIAAgAA
AAAAAAAAAAIAAwADAAMAAQABAAEAAQADAAMAAwADAAQABAAEAAMAAwADAAMAAwACAAIA
AgACAAIAAgAAAAIABAADAAMAAwADAAMAAwADAAUABgAGAAYAAwAEAAMAAgACAAMABAAE
AAQABAAEAAQAAgADAAMAAwABAAEAAgACAAIAAgACAAIABAADAAMAAwAFAAUAAwABAAIA
AgACAAIAAgADAAMAAwADAAMABAAEAAYABwAHAAcABwAIAAoACgAKAAwADAANAA0ADQAO
AA4ADgAPABEAEgAUABMAEgASABIAEgASABIAEgAVABYAFwAXABcAFgAVABQAEwASABEA
EAAPAA8ADwANAAgABgAGAAQAAwAAAAAA///9//z//P/8//3//f/9//3//f/9//3//P/8
//z//P/8//z//f/9//3/+//7//v/+//9//7//v/+//z/+//7//v//P8HABUAKgBAAF0A
fwCkAMgA5wD7AAYBBQH2ANMAnQBoADcADgD7//X/9P/u/+r/5P/i/97/2P/e/+r/7//w
//j/+v/0//X/+P/2//T/+P/6//n/+P/4//f/9//3//f/+P/4//j/+P/6//r/+v/6//v/
+//7//v/+//7//v/+//7//v//P/8//z//P/8//z//f/9//3//f/9//3//P/8//z//f/9
//3/////////AAD+//7//v/+/////////wAA/v/+//////////////////7//v//////
////////AAAAAAAAAAAAAP7//v/+//7///8BAAMABAAEAAQABAAEAAQABAAFAAUACAAI
AAcABwAGAAYABQAEAAYABwAHAAYABgAGAAYABwAHAAcABwAHAAUABQAFAAUABwAHAAcA
BwAFAAUABQAFAAYABgAGAAYACAAIAAkACgAKAAoACgALAAsACwALAAsACwALAAsACwAO
AA4ADgANAAsACwALAAsACwALAAsACwAKAAoACgAKAAwADAALAAsACQAIAAgACAAIAAgA
CAAIAAoACgAKAAoACAAIAAgACAAIAAgACAAIAAkACQAJAAkACQAJAAkACgAKAAkACQAJ
AAsACwALAAwACgAKAAoACgAMAAwADAAMAAwADQANAA0ADQANAA0ADQALAAsACwALAA4A
DgAOAA0ACwALAAsACwAMAAwADAAMAAwADAAKAAwADgANAA0ADQANAA0ADQANAA0ADgAO
AA4ACgAMAAwADAANAA0ADQAMAAwADAAMAAwACgALAAsACwALAAsADAAMAA4ADAAMAA4A
DgAMAAwADAAMAA0ADQANAA0ADQAOAA4AEAARABEAEQARABIAFAAUABQAFAAUABUAFQAX
ABgAGAAYABgAGQAZABoAGgAaABsAHAAcABwAHAAcAB8AIAAhACEAIwAiACEAIAAdABwA
GwAaABsAGwAbABkAFAASABIAEAAPAAwADAALAAkACAAIAAgABwAHAAcABwAHAAcABwAG
AAgACAAIAAgABgAHAAcABwAHAAcABwAHAAcACAAIAAYABgAHAAMAAQAGAA0AFQAmADoA
UwBxAJIAuADbAPUACAEPAQoB9QDLAJIAXQAwABEAAQD+//z/9v/y/+7/6v/o/+r/7v/1
//r//P/+//7///8AAAQAAgD+/////////wAAAQABAAEAAQAEAAQABAAEAAQABAAEAAQA
BQAFAAUABQADAAMAAwADAAUABQAGAAYABAAEAAQABAAHAAcABwAHAAcABwAGAAYABAAF
AAUABQAHAAcABwAIAAgACAAIAAgABwAHAAcACAAIAAgACQAJAAsACwALAAsACgAKAAsA
CwALAAsACwAMAAwADAAMAAwACgAKAAoACgAKAAsADAAMAA4ADgAOAA4ADgAOAA8ADwAQ
ABAADwAPAA8AEAAQABAAEAARABEAEAAQABAAEAARABEAEQARABEAEQARABEAEQARABEA
EQARABEAEQARABEAEgASABIAEgAUABQAFQAWABQAFAAUABUAFQAVABUAFQAXABcAFwAX
ABgAGAAYABcAGQAZABkAGQAXABcAFwAXABYAFgAWABYAFgAWABUAFQAVABQAFAAUABIA
EgASABIAFAAUABQAFAASABIAEgASABQAFAAUABQAEwATABMAEwATABMAEwAUABYAFQAV
ABUAFwAXABcAGAAYABgAGAAYABgAGAAYABgAGAAZABkAGQAZABkAGQAZABkAGQAZABkA
GgAaABoAGQAZABkAGQAZABoAGgAaABoAGAAYABYAGAAaABkAGQAZABkAGQAZABkAGwAc
ABwAHAAYABoAGgAaABsAGwAbABoAHAAcABwAHAAaABsAGwAbABsAGwAcABwAGgAaABoA
GgAcABsAGwAbABsAGwAbABsAHQAdAB4AHgAeAB0AHAAbABoAGwAcABwAHQAeACAAIgAj
ACMAJAAkACQAJQAmACYAJgAnACgAKAAqACoALAAsACoAKwArACsALgAuAC4ALwAxADEA
MQAxADIAMwAzADMANAAyADEAMAAvAC4ALQAsACsAKgApACgAJwAmACMAIgAhACAAHQAc
ABsAGgAaABoAGgAaABoAGgAaABoAHAAcABwAHAAaABoAGgAaABwAHAAcABwAGgAaABoA
GgAaAA==
         </WaveFormData>
      </LeadData>
      <LeadData>
         <LeadByteCountTotal>10000</LeadByteCountTotal>
         <LeadTimeOffset>0</LeadTimeOffset>
         <LeadSampleCountTotal>5000</LeadSampleCountTotal>
         <LeadAmplitudeUnitsPerBit>4.88</LeadAmplitudeUnitsPerBit>
         <LeadAmplitudeUnits>��V</LeadAmplitudeUnits>
         <LeadHighLimit>2147483647</LeadHighLimit>
         <LeadLowLimit>268435456</LeadLowLimit>
         <LeadID>II</LeadID>
         <LeadOffsetFirstSample>0</LeadOffsetFirstSample>
         <FirstSampleBaseline>0</FirstSampleBaseline>
         <LeadSampleSize>2</LeadSampleSize>
         <LeadOff>FALSE</LeadOff>
         <BaselineSway>FALSE</BaselineSway>
         <ExcessiveACNoise>FALSE</ExcessiveACNoise>
         <MuscleNoise>FALSE</MuscleNoise>
         <LeadDataCRC32>2702621252</LeadDataCRC32>
         <WaveFormData>
6//q/+r/6v/o/+j/5//n/+f/5//m/+T/4v/i/+H/4P/f/97/3v/e/97/3v/e/97/3v/e
/97/3v/e/97/3v/f/9//3//f/9//3//f/9//3v/e/97/3v/d/9v/2P/Y/9r/3f/n//X/
BAAVAC0ASgBmAIAAmwCvALkAtAChAI4AgwB5AHEAaQBiAFgASwA7AC4AIgAZABAABwD+
//f/8f/r/+j/4//e/9z/2//a/9j/2P/Y/9f/1//X/9b/1v/W/9X/1f/V/9X/1P/U/9T/
1P/U/9T/1P/U/9T/1f/V/9X/1f/V/9X/1f/X/9b/1v/W/9b/1f/V/9T/1P/U/9T/1P/U
/9T/1P/T/9T/1f/X/9n/2P/X/9b/1v/W/9b/1v/W/9n/2f/Y/9j/1v/X/9j/2P/Y/9j/
2f/Z/9v/2//b/9z/2v/b/9v/2//d/93/3P/c/+D/4P/g/+D/4P/g/+H/4f/i/+L/4//k
/+T/5P/m/+b/5v/m/+f/6f/p/+r/6v/q/+r/6v/r/+v/7v/u/+7/7//t/+7/7v/u/+z/
7P/s/+v/7P/s/+z/7P/r/+v/6//r/+v/6//r/+r/6v/p/+n/6f/o/+j/6P/o/+b/5v/m
/+f/5//n/+X/5P/k/+T/5P/i/+T/5P/k/+T/4v/i/+L/4v/h/+H/4f/h/+H/4f/h/+L/
4v/i/+L/4f/i/+L/4v/i/+L/4v/i/+L/4//j/+L/4v/k/+T/5P/k/+T/5P/k/+T/5P/k
/+T/5P/k/+X/5f/l/+b/5v/m/+b/5v/m/+b/5v/m/+X/5f/k/+T/4//j/+P/4f/h/+L/
4v/j/+P/4//j/+P/4//i/+L/4v/i/+P/4//j/+P/4//j/+T/5P/k/+T/4f/h/+H/4v/i
/+L/4v/i/+H/4f/h/+D/4P/g/+D/4P/i/+L/4v/i/+D/4P/h/+H/4f/h/+H/4f/j/+L/
4v/i/+D/4P/g/9//4f/g/+D/4P/g/+D/4f/h/+H/4f/j/+T/5v/n/+r/7P/t/+3/7f/t
/+//8f/2//f/9//3//b/8//x/+//7f/s/+z/7P/t/+3/7P/r/+n/6f/q/+r/5//n/+b/
5v/o/+f/5v/l/+P/4//i/+L/4v/i/+L/4f/h/+H/4f/g/+D/3v/e/93/2v/Z/9j/2P/a
/9r/2v/a/9r/2v/a/9r/3P/c/9z/3P/b/9v/2//b/9v/2//b/9v/3P/a/9j/2P/Z/9f/
2P/W/9b/2//l//P/AgATACsASgBkAHwAlQCtALcAsACdAI4AgQB3AHMAbQBmAFoASwA9
ACwAIAAZABAABQD8//X/7f/n/+b/4f/c/9r/2f/a/9r/2P/Y/9f/1//X/9b/1v/W/9X/
1f/V/9X/1P/U/9T/1P/W/9b/1v/W/9T/1f/V/9X/0//T/9P/0//V/9T/1P/U/9X/1f/W
/9b/1v/W/9b/1v/Y/9j/2P/X/9X/1f/W/9f/2f/Z/9n/2v/a/9r/2v/a/93/3f/c/9z/
2//b/9v/2v/c/9z/3f/d/93/3f/d/97/3v/f/9//3//j/+P/4v/i/+L/4v/i/+L/5v/m
/+f/5//m/+b/5//o/+r/6v/s/+z/7P/s/+3/7//x//L/8v/y//D/8P/x//H/8v/y//L/
8//1//b/9v/2//T/9P/0//P/8v/y//L/8v/x//H/8f/x/+//7//v/+7/8P/v/+//7//u
/+7/7v/u/+v/6v/p/+n/6v/r/+r/6v/q/+r/6v/o/+b/5v/m/+b/6P/o/+j/6P/l/+X/
5f/l/+X/5f/l/+b/5P/k/+T/4//l/+b/5//o/+b/5v/m/+b/5v/l/+P/4v/l/+b/5//o
/+r/6v/q/+r/6P/o/+j/6P/o/+n/6f/p/+j/6P/o/+j/6f/q/+v/7P/s/+v/6//q/+z/
6//r/+v/6//r/+z/7P/p/+n/6f/p/+n/6f/o/+j/6v/q/+v/6//r/+v/6//r/+z/7P/s
/+z/6//r/+v/7P/r/+r/6f/o/+n/6f/p/+j/6P/o/+j/6P/o/+j/6P/o/+j/6P/p/+n/
6//r/+v/6//r/+z/6//q/+n/6P/p/+n/6f/p/+f/6P/q/+v/7//y//T/9f/1//X/9//5
//r/+//7//v//f/7//r/+f/5//j/+P/4//b/9f/z//H/8v/z//X/9v/z//P/8v/y//L/
8f/w/+//7//v/+7/7v/w//D/8P/v/+3/7f/t/+z/7P/q/+r/6f/m/+X/5P/k/+b/5v/m
/+b/5P/k/+T/5P/k/+T/5P/k/+P/4//j/+P/5P/l/+b/5//k/+L/4v/k/+X/5f/i/+D/
4P/h/+X/8f8AAA8AHwA4AFYAdgCRAKkAvQDIAMcAuACnAJkAkQCLAIQAfAB1AGUAUABC
ADcALAAhABYACwADAPv/9P/x/+7/6v/n/+b/5v/m/+b/5f/l/+P/4v/i/+L/4f/h/+H/
4f/g/+D/4P/g/+D/4P/g/+D/4P/h/+H/4f/h/+H/4f/h/+P/4v/i/+L/4f/h/+L/4v/k
/+T/5P/k/+T/5P/k/+P/4//j/+T/5f/n/+f/5//o/+f/5v/l/+T/5f/l/+T/5P/m/+f/
6P/o/+b/5v/n/+f/5//n/+f/6P/p/+v/7P/t/+3/7f/s/+z/8P/w//D/8P/w//D/8f/x
//L/8v/z//T/9P/0//b/9v/4//j/+f/7//n/+v/6//r/+v/6//v/+//8//z//P/9//v/
/P/8//z//v/+//7//f/8//z//P/8//3//f/9//3//P/7//r/+P/5//n/+v/7//j/+P/4
//j/9v/2//b/9//1//X/8//y//T/9P/0//L/8v/y//L/8v/y//L/8v/y//H/8f/x//H/
8f/x//H/8v/w//D/8P/v/+7/7v/u/+7/7v/u/+7/7v/v/+//7v/u//D/8P/w//D/8v/y
//L/8v/w//D/8P/w//D/8f/x//H/8v/y//L/8v/y//L/8v/y//P/8//0//T/9P/z//P/
8//x//H/8v/y//P/8//z//P/9f/1//T/9P/y//L/8//z//P/8//z//P/8v/y//L/8v/v
/+//7//w//D/8P/w//D/8P/x//L/8v/y//L/8v/y//H/8P/v/+7/7v/u/+//7//v/+//
7//v//H/8P/w//D/8P/w//D/8P/w//D/8f/x//H/8f/x//L/9P/1//j/+v/7//v//f/9
////AQAEAAUABQAFAAMAAQAAAP///f/8//z//P/7//v/+v/5//f/9//4//j/+f/5//j/
+P/6//n/+P/3//X/9f/0//T/9P/0//T/8//1//X/9f/0//L/8P/w/+//7v/t/+z/7P/s
/+z/7P/s/+r/6v/q/+r/6//s/+3/7v/t/+3/7f/t/+3/7f/t/+3/7v/u/+7/7v/t/+n/
5v/m/+b/6f/z/wEAEAAhADcAVABuAIoAowC7AMcAxAC1AKIAkwCJAIEAewB2AGgAWwBN
AEAAMAAnACAAFwAOAAsAAwD9//r/8//w/+7/7f/u/+r/7P/s/+v/6//r/+r/6v/q/+n/
6f/p/+n/6v/q/+r/6v/q/+r/6v/q/+j/6f/p/+n/6f/p/+n/6f/r/+r/6v/q/+v/6//s
/+z/6v/q/+r/6v/q/+r/6v/p/+n/6f/q/+v/6//r/+v/7P/s/+z/7P/s/+3/7f/s/+z/
7v/v//D/8P/u/+7/7//v/+//7//v//D/8P/x//H/8f/z//P/8v/y//T/9P/0//T/9v/2
//f/9//4//j/+f/6//z//P/+//7//P/8//3///8BAAIAAgACAAIAAgADAAMABAAEAAQA
BQADAAQABAAEAAQABAAEAAMABAAEAAQABAAFAAUABQAFAAUABQAFAAQABAADAAMAAwAA
AAAAAAAAAP7//v/+/////f/9//v/+v/8//z//P/6//r/+v/6//r//P/8//z//P/7//v/
+//7//v/+//7//z/+//6//n/9//3//j/+f/6//z//P/8//z/+//7//r/+v/6//r/+v/6
//r/+v/6//r//P/8//z//P/6//v/+//7//z//P/8//z//v/+//7//v/9//3//v/+/wAA
/////////f/9//7//v////////////7//f/7//r/+v/6//v/+//8//3//v////z//P/8
//z/+//7//v//P/8//z//P/8//3//f/9//z//P/8//z//P/6//r/+v/6//r/+v/7//v/
+//7//v/+//5//j/+P/4//j/+P/4//f/+f/6//r/+P/4//j/+P/7//v/+//7//n/+v/8
//3/AgAEAAUABQAHAAcACQALAA0ADQAMAAsACwAJAAgABwAGAAYABwAIAAUABQAEAAMA
AgABAAEAAAAAAAEAAQACAAIAAQAAAP///v/9//v/+v/8//z//P/7//3//f/9//z/+P/2
//b/9f/0//P/8v/y//T/9P/0//T/8v/y//L/8v/y//L/8v/y//X/9f/1//X/8//z//P/
8//y//D/8P/y//H/8f/w//D/8P/x//v/CQAUACMAOQBWAHQAjgClALkAxwDEALUAqACd
AJUAkQCLAIQAeABnAFcASAA6AC0AJgAdABQADwAJAAUAAAD5//T/8P/v//D/8v/w//D/
7//v//H/8P/w//D/7v/t/+z/6//q/+r/6v/q/+r/6v/q/+r/7P/t/+3/7f/t/+3/7f/t
/+v/6v/q/+r/7P/t/+//8P/u/+7/7v/u/+7/7v/u/+3/6//r/+z/7f/v/+//7//w//L/
8v/y//L/8v/x/+//7v/u/+//8P/w//L/8v/z//P/8//z//P/9P/2//f/9//3//f/9//2
//b/9v/2//b/9v/6//r/+//7//z//P/9//7//v/+/wAAAAAAAAAAAQADAAEAAgACAAIA
BAAEAAUABQAGAAYABgAHAAcACAAIAAgACAAIAAgABwAFAAQAAwACAAIAAwAEAAUABQAF
AAUABAADAAEAAAD//wAAAAAAAAAAAAAAAAAAAQADAAMAAQAAAP///v/9//r//P/8//z/
/P/+//7//v/+//z/+//6//n/+v/7//z//v8AAAAAAAD///v/+v/5//j/+v/6//r/+v/7
//v/+v/6//7//v/+//7//P/8//z//P/8//z//P/8//7////////////+//3//P/+//7/
/v/+//////8AAAAAAAD/////////////AAAAAP////////////////7//v/+//7/////
/wEAAQABAAEA///+//3//P/9//3//f/+//7//v/+//7//P/7//r/+P/6//r/+v/6//r/
+v/6//r//P/8//3//f/7//v/+//7//3//v/8//z//P/8//v/+//7//v//f/+/wAAAQAE
AAYABwAHAAUABQAHAAkADAANAA0ADQANAAsACgAJAAkACAAIAAgABwAHAAYABQAFAAUA
BgAGAAMAAwACAAIAAgABAAAA/////////v/+/wAAAAAAAP///f/9//3//P/6//j/+P/3
//b/9f/0//T/9P/0//T/9P/2//b/9v/2//T/9P/0//T/9//3//f/9//1//X/9f/1//T/
9P/0//b/9//z//D/7v/w//P//f8JABYAJQA7AFgAeACUAK8AxQDRANQAxQC0AKkAmwCT
AJEAjACEAHUAYwBSAEYAOwAwACUAGgARAAsABQAAAPv/+P/2//X/9P/0//L/8v/x//H/
7//u/+7/7v/u/+//8P/x/+7/7v/u/+7/7v/u/+7/7v/s/+3/7f/t/+3/7f/t/+3/7f/s
/+z/7P/v/+//8P/w/+7/7v/u/+7/7v/u/+7/7f/t/+3/7v/v/+//7//v//D/7v/u/+7/
7v/v/+//7v/u//D/8f/y//L/8v/y//P/8//1//X/9f/2//T/9f/1//X/9f/1//T/9P/4
//j/+P/4//r/+v/7//v/+v/6//v//P/+//7/AAAAAP7//v///wEAAQACAAIAAgAEAAQA
BQAFAAQABAAEAAUABQAGAAYABgAGAAYABgAFAAQABAAEAAQAAwADAAMAAwABAAEAAQAA
AAIAAQABAAEAAAAAAAAAAAD+//7//v////3//f/7//r/+v/6//r/+P/6//r/+v/6//r/
+v/6//r/+f/5//n/+f/5//n/+f/6//n/+P/3//X/9v/2//b/9v/2//b/9v/2//n/+f/4
//j/+P/4//j/+P/4//j/+P/4//r/+v/6//r/+v/7//v/+//6//r/+v/6//r/+v/6//r/
+//7//z//P/8//v/+//7//v/+//8//z/+//7//v/+//7//v/+v/6//r/+v/7//v/+//7
//v/+//6//r/+v/6//n/+f/5//r/+v/6//r/+v/7//v/+//6//r/+v/6//r/+v/6//r/
+v/4//j/+f/5//n/+f/5//n/+f/4//j/+P/6//r/+v/5//f/9v/4//j/+P/4//j/+f/5
//n/+f/7//z//v///wIABAAFAAUABQAFAAcACQAKAAsACwALAAsACQAIAAcABQAEAAQA
BAADAAMAAgABAP////8AAAAAAQABAAAAAAAAAP///v/9//3//f/8//z/+v/6//r/+f/5
//n/+f/4//b/9P/0//P/8v/x//D/8P/y//L/8v/y//L/8v/y//L/8v/y//L/8v/x//H/
8f/x//P/8//z//P/8v/y//L/8v/x//P/8P/s/+z/8f/7/wcAFgArAEEAXAB2AJIArQDB
AMsAxACzAKQAlQCJAIMAfwB4AGoAWwBNAEAANAArACQAGwAUAAsABQABAP7/9f/w//D/
8f/y//D/8P/w/+//7//v/+7/7v/u/+v/6//r/+v/7P/s/+z/7P/s/+z/7P/s/+z/7f/t
/+3/7f/t/+3/7f/t/+z/7P/s/+v/6//s/+z/7v/u/+7/7v/u/+7/7v/t/+3/7f/u/+//
7f/t/+3/7v/u/+7/7v/u//H/8f/w//D/8v/z//T/9P/y//L/8//z//P/8//z//T/8v/z
//P/8//3//f/9v/2//b/9v/2//b/+P/4//n/+f/8//z//f/+//z//P/+//7//v/+////
AQABAAIAAgACAAIAAgADAAMAAgACAAIAAwAFAAYABgAGAAQABAAEAAMAAgACAAIAAgAD
AAMAAwADAAMAAwADAAIAAAD////////+//7//v/+//7//v/+/////f/9//v/+v/6//r/
+v/4//j/+P/4//j/+f/6//v//P/6//n/+P/3//f/9//3//j/+v/6//r/+f/4//j/+P/4
//j/+P/4//j/+f/5//j/+P/6//r/+v/6//r/+v/6//r/+v/6//r/+v/6//v/+//7//r/
+v/6//r//P/8//z//P//////AAAAAP///f/8//v/+f/5//r/+v/5//n/+f/5//v/+//6
//r/+P/4//n/+f/5//n/+f/5//j/+P/4//j/9//3//f/+P/6//r/+v/6//n/+f/5//j/
9v/2//b/9v/4//j/+P/4//r/+v/7//v/+f/5//n/+f/3//b/9v/2//j/+P/4//f/9//4
//j/+P/5//f/9//2//b/9v/2//b/+P/5//r/+//6//r/+//7//z//v//////AAABAAQA
BwAKAAsACwALAAsACQAIAAcABQAEAAQABAABAAEAAAD///////8AAAAAAQABAAAAAAD+
//3//P/7//v/+//6//r//P/8//z/+//7//v/+//6//b/9P/0//P/8v/x//D/8P/y//L/
8v/y//D/8P/w//D/8P/w//D/8P/z//P/8//z//P/8//z//P/8v/y//T/8v/v/+3/7P/q
/+r/7//7/wkAFgApAEMAYAB8AJgAsQDFAM0AxACzAKgAmwCRAIsAhwCCAHYAZwBXAEwA
PgAzACoAHQASAAkAAwD///z/+f/2//L/8f/w//D/7v/u/+3/7f/u/+7/7//w/+7/7f/s
/+v/6v/q/+r/6v/q/+r/6v/q/+z/7f/t/+3/7f/t/+3/7f/r/+r/6v/q/+3/7f/u/+7/
7v/u/+7/7v/s/+z/7P/r/+v/6//s/+3/7//v/+//8P/u/+7/7v/u/+//7//u/+7/7v/v
//D/8P/y//L/8//z//P/8//z//T/9P/1//X/9f/1//X/9P/0//j/+P/4//j//P/8//3/
/f/+//7///8AAP7//v8AAAAA/v/+////AQACAAQABQAGAAUABAAEAAMABgAGAAYABwAJ
AAoACgAKAAoACgAKAAkABgAGAAYABgAFAAUABQAFAAUABQAFAAQAAgABAAEAAQACAAIA
AgACAAAAAAAAAAEA//////3//P/+//7//v/8//r/+v/6//r/+v/6//r/+v/5//n/+f/5
//f/9//3//j/+v/6//r/+f/4//j/+P/4//j/+P/4//j/+f/5//j/+P/4//j/+P/4//j/
+P/4//j/+P/4//j/+P/4//n/+f/5//r/+v/6//r/+v/6//r/+v/9//3//v/+//7//f/9
//3/+//7//z//P/9//3//f/9//v/+//6//r//P/8//3//f/7//v/+//7//z//P/8//z/
+//7//v//P/8//z//P/8//v/+//7//r/+v/6//r/+v/4//j/+P/4//r/+v/7//v/+//7
//v/+//5//j/+P/4//j/9v/4//r/+v/6//r/+//7//v/+//5//r//P/9/wAAAgADAAMA
AQABAAMABQAKAAsACwALAAsACQAIAAcABQAEAAQABAADAAMAAgABAAEAAQACAAIAAQAB
AAAAAAAAAP///v/9//3//f/8//z//P/8//z/+//7//v/+//6//b/9P/0//P/8//z//P/
9P/z//L/8f/w//L/8v/y//L/8v/y//L/8v/x//H/8f/x//H/8f/x//H/9P/y//L/8v/x
/+//7v/u/+7/7//3/wUAEgAhADUAUABwAIwAowC5AMkAzgDDALIAowCXAJEAiwCGAHwA
bwBfAFAARAA3ACwAIQAWAA8ACQADAAAA/f/2//D/7//u/+7/7P/s/+v/6//r/+r/6v/q
/+v/6//r/+v/6P/o/+j/6P/o/+j/6P/o/+b/5//n/+f/6f/p/+n/6f/p/+j/6P/o/+n/
6f/q/+r/6v/q/+r/6v/q/+r/6v/p/+n/6f/q/+v/6//r/+v/7P/q/+r/6v/q/+3/7f/s
/+z/7P/t/+7/7v/u/+7/7//v/+//7//v//D/7v/v/+//7//z//P/8v/y//T/9P/0//T/
9v/2//f/9//2//b/9//4//r/+v/8//z//P/8//3//////wAAAAAAAAAAAAABAAEAAAAA
AAAAAQABAAIAAgACAAIAAgACAAEAAgACAAIAAgD///////////3//f/9//z//v/9//3/
/f/+//7//v/+//r/+v/6//v/+f/5//f/9v/2//b/9v/0//b/9v/2//b/9v/2//b/9v/1
//X/9f/1//X/9f/1//b/9P/0//T/8//0//T/9P/0//T/9P/0//T/9f/1//T/9P/0//T/
9P/0//b/9v/2//b/9v/2//b/9v/2//f/9//3//j/+P/4//j/+P/4//j/+P/3//f/+P/4
//j/9//3//f/9//3//j/+P/3//f/9//3//n/+f/4//j/+P/4//n/+f/3//f/9//3//b/
9v/2//b/9//3//f/+P/2//b/9v/2//f/9//3//b/9P/0//T/9P/2//b/9v/2//T/9P/1
//X/9f/1//X/9f/1//T/9P/0//T/9P/0//P/8//0//T/9P/0//T/9P/1//X/9f/1//X/
9v/4//n//P/+////////////AQADAAYABwAHAAcABwAFAAQAAwD///7//v/+///////+
//3/+//7//z//P/7//v/+v/6//r/+f/4//f/9//3//b/9v/2//b/9v/1//X/9f/1//T/
8v/w//D/7//w/+//7v/u/+z/7P/s/+z/7v/u/+7/7v/u/+7/7v/u/+3/7f/t/+3/7//v
/+//7//u/+z/7P/u/+3/6//o/+b/6P/t//n/CQAWACMAOwBYAHQAjgCnALsAxwC+AK0A
nACPAIMAewB3AHAAZABXAEkAOgAsACUAHgAVAAwABwABAP3/+v/1//D/7v/v/+7/7P/s
/+z/6//r/+3/7P/s/+z/6//r/+v/6//s/+z/7P/s/+r/6v/q/+r/7P/t/+3/7f/v/+//
7//v//H/8P/w//D/8P/v/+//7v/t/+z/6//q/+v/7P/t/+3/7f/t/+7/7//t/+3/7f/u
/+7/7v/u/+7/7//v/+7/7v/w//H/8v/y//L/8v/z//P/8f/x//H/8v/0//X/9f/1//X/
9f/0//T/+P/4//j/+P/4//j/+f/5//v//P/+/wAAAAAAAAIAAgACAAIAAwAFAAMABAAE
AAQABgAGAAcABwAGAAYABgAHAAcACAAIAAgABgAGAAYABQAEAAQABAAEAAUABQAFAAUA
BwAHAAcABgAGAAUABQAFAAYABgAGAAYAAgACAAIAAwADAAMAAQAAAAAAAAAAAP7//v/+
//7//v/+//7//v/+/////////////f/9//3//v/+//7//v/9//z//P/8//z//v/+//7/
/v8BAAEAAAAAAAEAAAD///7//v/+//7//v8AAAAAAAAAAP7/////////AAAAAAAAAAD+
//7//v/+//////8AAAAAAAD/////////////AAAAAAEAAQABAAEAAQABAAAAAAAAAAAA
AQABAAAA///+//3//f/+////AAD///////8AAAAAAAAAAAAA/v/9//z/+v/9//7///8A
AAAAAAAAAAAA///+//7//f/7//v/+//7//z//P/9//7//P/8//z/+//7//z//P/+//7/
/v/+//7//v/+//3//P/7//v//P/+////BAAGAAcABwAJAAkACwANAA4ADwAPAA8ADwAN
AAwACwALAAoACgAKAAkACQAIAAcABQAFAAYABgADAAMAAgACAAQAAwACAAEAAQABAAAA
AAD+//7//v/9//3//f/9//z/+//6//v/+//4//f/9v/2//b/9v/2//b/9v/2//b/9v/4
//j/+P/4//n/+f/5//n/9//3//f/9//2//b/9v/2//P/8//0//L/8v/5/wMAEQAgADMA
TQBoAIIAnAC1AMkA0QDKALkArACfAJcAlQCPAIYAfABrAFkASgA+ADUAKAAdABoAFQAN
AAcABAD7//T/9P/z//L/9P/2//b/9f/1//P/8v/y//L/8//z//P/8//w//D/8P/w//L/
8v/y//L/8v/z//P/8//x//H/8f/x//P/8v/y//L/8//z//T/9P/0//T/9P/0//L/8v/y
//H/8v/z//X/9//3//f/9//4//b/9v/2//b/9//3//b/9v/2//f/+P/4//r/+v/7//v/
+f/5//n/+v/4//n/+f/5//z//f/9//7/AgACAAIAAgACAAIAAwADAAUABgAIAAoACAAI
AAoACgAMAAwADQAPAA4ADgANAAwADgAOAA8ADwASABIAEgATABEAEgASABIAEgASABIA
EQASABIAEgASAA8ADwAPAA8ADwAPAA8ADgAOAA0ADQANAAoACgAKAAoACgAKAAoACwAL
AAsACQAIAAgACAAIAAYACAAIAAgACAAIAAgACAAIAAcABwAHAAcABwAHAAcACAAGAAYA
BgAFAAUABgAHAAgABgAGAAYABgAJAAkACAAIAAoACgAKAAoACgAKAAoACgAIAAgACAAI
AAkACwAMAA0ADAAMAAwADAAMAAwADAAMAA0ADQAOAA4ADgANAA0ADQAPAA8AEAAQAA8A
DwAPAA8ADQANAAwADAAMAAwADQANAA0ADQANAA0ADAAMAAwADAANAA0ADQAOAA4ADgAO
AA4ACwALAAsACgAKAAoACgAKAAoACgAKAAoACgAKAAsACwANAA0ADQANAA0ACgAKAAoA
DAAKAAoACgAKAAsACwALAAsACwAMAA4ADwASABQAFQAVABMAEwAVABcAGgAbABsAGwAd
ABsAGgAZABkAGAAYABgAFQAVABQAEwATABMAFAAUABMAEwASABIAEgARABAADwAPAA8A
DgAOAA4ADgAOAA0ADQANAA0ADAAMAAoACgAJAAYABQAEAAQABAAEAAQABAAEAAQABAAE
AAQABAAEAAQABQAFAAUABQAFAAUABQAFAAQABgAGAAQAAwABAAAAAAD+////BwATACIA
MQBFAGAAgACaALMAywDZANwAzwC+AK8AowCdAJkAkgCKAH0AawBeAFIARwA+ADUAKgAh
ABsAEwAOAAkABAACAAEAAAD+//7//v/9//3//f/8//z//P/7//v/+//7//r/+v/6//r/
+//8//3//v/9//3//P/7//v/+//7//v//f/8//z//P/7//v//P/8//r/+v/6//r//P/8
//z/+//9//3//v///////////wAA///+//3//P///////v/+//7///8AAAAA/v/+////
//8BAAEAAQACAAIAAwADAAMABQAFAAQABAAIAAgACAAIAAoACgALAAsACgAKAAsADAAM
AAwADgAOABAAEAARABMAEQASABIAEgASABIAEwATABYAFgAWABcAFQAWABYAFgAYABgA
GAAXABYAFgAWABYAFQAVABUAFQAVABUAFQAUABQAEwATABMAEgASABIAEgAQABAAEAAR
ABEAEQAPAA4AEAAQABAADgAOAA4ADgAOAAwADAAMAAwADQANAA0ADQANAA0ADQAOAAwA
DAAMAAsADAAMAAwADAAMAAwADAAMAA0ADQAMAAwADgAOAA4ADgAOAA4ADgAOAA4ADgAO
AA4ADgAPAA8ADwASABIAEgASABIAEgASABIAEwATABQAFAAUABMAEwATABMAEwAUABQA
EQARABEAEQATABMAEgASABIAEgATABMAEQARABEAEQAQABAAEAAQABEAEQARABIAEgAS
ABIAEgAPAA8ADwAOABAAEAAQABAAEAAQABAAEAAQABAAEQARABEAEQARABEAEQAQABAA
EAAQABAAEAAPAA8AEAAQABAAEQARABEAEgAQABEAEQARABEAEgATABQAFgAZABoAGwAd
AB0AHgAeAB8AIAAgACAAIgAjACQAJQAgAB8AHgAcABwAHAAcABsAGgAaABoAGgAaABoA
GgAaABwAGgAZABgAGQAWABgAGAAYABgAFgAWABYAFgAWABYAFgAWABUAFAATABIAEAAQ
ABAAEAAOAA4ADgAOABAAEAAQABAAEAAQABAAEAAOAA4ADgAOABAAEAAQABAAEAAQABAA
EAAOAA==
         </WaveFormData>
      </LeadData>
      <LeadData>
         <LeadByteCountTotal>10000</LeadByteCountTotal>
         <LeadTimeOffset>0</LeadTimeOffset>
         <LeadSampleCountTotal>5000</LeadSampleCountTotal>
         <LeadAmplitudeUnitsPerBit>4.88</LeadAmplitudeUnitsPerBit>
         <LeadAmplitudeUnits>��V</LeadAmplitudeUnits>
         <LeadHighLimit>2147483647</LeadHighLimit>
         <LeadLowLimit>268435456</LeadLowLimit>
         <LeadID>V1</LeadID>
         <LeadOffsetFirstSample>0</LeadOffsetFirstSample>
         <FirstSampleBaseline>0</FirstSampleBaseline>
         <LeadSampleSize>2</LeadSampleSize>
         <LeadOff>FALSE</LeadOff>
         <BaselineSway>FALSE</BaselineSway>
         <ExcessiveACNoise>FALSE</ExcessiveACNoise>
         <MuscleNoise>FALSE</MuscleNoise>
         <LeadDataCRC32>1189939687</LeadDataCRC32>
         <WaveFormData>
9//4//j/+P/6//r/+v/8//7//v/+//7/AAAAAAAAAAAAAAAAAAAAAAAAAAABAAEAAQAB
AAIAAgACAAIAAgACAAEAAQABAAIAAgACAAIAAgAGAAYABwAKAAwAFAAbAB8AGwAVAAwA
///z/+T/0//G/7j/tf+3/7j/t/+6/8T/z//S/87/x//A/7X/rf+v/7z/yv/X/+L/6v/t
//D/8//4//3/AAABAAIAAwADAAYABgAGAAYABwAHAAcACAAIAAgACAAIAAkACQAJAAoA
CgAKAAoACgAKAAwADAAMAAwACgALAAsACwANAA0ADQANAA0ADgAOAA4ADQANAA0ADQAN
AA0ADQANAA0ADQANAA0ADQANAA0ADQANAA0ADQANABAAEAAQABAAEAAQAA8ADwAPAA8A
DwAPABEAEQARABEAEQAQAA4ADQAPAA8ADwAPABAAEAAQAA8ADwAPAA8ADgAQABAAEAAR
ABEAEAAPAA8AEQARABEAEQAPAA4ADgAOAA4ADQANAA0ADQANAA0ADQALAAoACgAKAAoA
CgAKAAkACQAIAAgACAAGAAYABgAGAAcABgAGAAYABgAGAAYABgADAAMAAwADAAMAAwAD
AAMABAAEAAUABQADAAMAAwADAAMAAwADAAMAAwADAAMAAwADAAMAAwADAAIAAgACAAIA
BAAEAAQABAAEAAQABAAFAAMAAwADAAMAAwADAAMAAwADAAMAAwADAAMAAwAEAAQAAwAD
AAMAAwADAAQABAAEAAQABAAFAAUABQAFAAQABAAEAAQABAAEAAYABgAGAAYABgAFAAUA
BQAFAAUABQAFAAUABQAFAAUABAAEAAQAAwAFAAYABgAFAAUABQAFAAUABAAEAAQABAAE
AAQABAAEAAQAAwADAAMAAwAEAAQAAwADAAMAAwAEAAQAAwADAAMABQAEAAQABAAEAAQA
BAAEAAUABQAEAAQABgAGAAQABAAEAAQABAACAAIAAwAFAAUABgAHAAcACAAIAAgABgAG
AAYABgAGAAYABQAEAAUABAACAAAA/v/+//3//f/8//z/+//6//v/+v/6//r/+v/6//r/
+v/3//f/9//5//r/+//8//z//v/+//7//v8CAAQABAAEAAIABAAEAAQABAAEAAQABAAE
AAQABAAFAAUABQAFAAYABgAGAAYABgAGAAUABQAFAAYABgAGAAYABgAGAAYACQAOABIA
GAAfACEAHwAXABAABQD1/+T/1f/E/7T/sf+1/7j/t/+8/8b/0f/W/9b/zf/E/7v/tf+3
/8L/0P/d/+j/7v/z//b/9//6//3/AgADAAQABQAHAAgACAAIAAgACQAJAAkACgAKAAoA
CgAKAAsACwALAAwADAAMAAwADAAMAAwADAAMAAwADgAPAA8ADwANAA0ADQANAA0ADgAO
AA4ADwAPAA8ADwAPAA8ADwAPAA8ADwAPAA8ADwAPAA8ADwAPAA8ADwAPABAAEAAQABAA
EAAQAA8ADwARABEAEQARAA8ADwAPAA8AEgASABEAEQARABEAEQARABAAEAAQAA8ADwAP
AA8ADgAOAA4ADgAPABEAEAAPAA8ADQANAA0ADQAPAA4ADgAOAAwACwALAAsACwALAAsA
CwALAAoACgAKAAoACgAKAAkACQAIAAgACAAIAAgACAAIAAcABgAGAAYABAAEAAQABAAD
AAMAAwADAAMAAwADAAMABAAEAAUABQADAAMAAwADAAMAAwADAAMAAwADAAMAAwADAAMA
AwADAAQABAAEAAQABAAEAAQABAACAAIAAgADAAUABQAFAAUABQAFAAUABQAFAAUABQAF
AAMAAwAEAAQAAwADAAMAAwAEAAYABwAIAAYABgAHAAcABQAFAAQABAAGAAYABgAGAAYA
BgAGAAYACAAHAAcABwAFAAUABQAFAAUABQAFAAUABAAEAAQAAwABAAIAAgABAAMAAwAD
AAMABAAEAAQABAAEAAQABAAEAAIAAQABAAEAAwAEAAQAAwADAAMAAwAEAAQAAwADAAMA
AQAAAAAAAAACAAAAAgACAAIAAgACAAAAAAABAAEAAQACAAMABQAGAAYABgAEAAQABAAE
AAQABAADAAIAAgACAAEAAAD9//z/+v/5//v//P/8//z/+v/4//f/9v/4//j/+P/4//f/
9//3//n/+v/7//z//P/8//z//P/8/wAAAgACAAIAAgAEAAQABAAEAAQABAAEAAQABAAE
AAUABQAFAAUABgAIAAgACAAIAAYABQAFAAUABgAGAAYABgAIAAoACAAJAAoADAAOABUA
GwAfAB0AGAAPAAUA9P/l/9T/xP+1/63/sP+1/7b/vP/J/9r/5P/l/97/0f/J/8H/wP/I
/9P/4P/u//f/+P/7//z/+//+/wMABAAFAAcACAAIAAgACAAJAAkACQAKAAoADAAMAAwA
DQANAA0ADgAOAA0ADAALAAoADAAMAAwADAAMAA0ADQANAAsACwALAAsACwAMAAwADAAP
AA8ADwAPAA0ADQANAA0ADQANAA0ADQANAA0ADQANAA0ADQANAA0ADgAOAA4ADgAOAA4A
DQANAA0ADQANAA0ADQANAA0ADQAOAA4ADQANAA0ADQANAA0ADgAOAA4ADQANAA0ADQAM
AAwADAAMAA0ADQAMAAsACwALAAsACwALAAsACgAKAAoACgAJAAkACQAJAAkACQAJAAkA
CAAIAAgACAAIAAgABwAFAAQABAAEAAQABAAEAAQAAwACAAIAAgACAAIAAgACAAEAAQAB
AAEAAQABAAEAAQACAAIAAwADAAEAAQABAAEAAQABAAEAAQADAAMAAwADAAMAAwADAAMA
BAAEAAQABAAEAAQABAAEAAIAAgACAAMABQAFAAUABQADAAMAAwADAAMAAwADAAMABQAF
AAYABgAFAAUABQAFAAUABgAGAAYABAAEAAUABQAFAAUABAAEAAQABAAEAAQABAAEAAQA
BAACAAEAAQABAAMAAwADAAMAAwADAAMAAwACAAIAAgABAAEAAgACAAEAAQABAAEAAQAC
AAIAAgACAAAAAAAAAAAAAgABAAEAAQABAAIAAgABAP///////wAAAgABAAEAAQABAAAA
AAAAAAAAAAAAAAAAAQAAAAAAAAAAAAAAAAD+//7/////////AAABAAMABAAEAAQABAAE
AAQABAACAAIAAQAAAAEAAAD+//z//P/8//v/+//4//j/9//2//X/9P/0//T/9P/0//T/
9P/1//X/9f/3//b/9//4//j/+P/4//j/+P/6//z//P/8//z//v/+//7//v/+//7//v/+
//7//v///////////wAAAAAAAAAAAAD+//3//f/9//7//v/+//7/AAAAAAAAAQAEAAgA
DgAVABkAFwARAAoAAQDz/+L/0//C/7b/sf+z/7L/sf+0/77/yf/O/8r/xf+8/6//o/+n
/7T/wv/R/97/5P/n/+r/7//y//X/+P/7//z//////wAAAgACAAIAAwADAAMABAAEAAQA
BAAEAAUABQAFAAYABgAGAAYABgAGAAgACAAIAAgABgAHAAcABwAHAAcABwAHAAcACAAI
AAgABwAHAAcABwAJAAkACQAJAAkACQAJAAkACQAJAAkACQAJAAkACQAJAAoACgAKAAoA
DAAMAAsACwAJAAkACQAJAAsACwALAAsADAAMAAsACwALAAsACwALAAoACgAKAAkACwAL
AAsACgAKAAoACgALAA0ADAALAAsACwALAAsACwAJAAgACAAIAAgABwAHAAcABwAHAAcA
BwAFAAQABAAEAAQABAAEAAMAAwACAAIAAgAAAAAAAAAAAAEAAAAAAAAA/v/+//7//v//
/////////////////////P/8//3//f////////////3//f/9//3//f/9//3//f/9//3/
/f/9//7//v/+//7//P/8//z//P/+//7//v//////////////////////////////////
//3//f/+//7//////////////wAAAAAAAAAAAAABAAEAAQABAAAAAAACAAIAAgACAAQA
BAAEAAQABAADAAMAAwABAAEAAQABAAMAAwADAAMAAgACAAIAAQABAAIAAgABAAMAAwAD
AAMAAgACAAIAAgAAAAAAAAAAAAAA////////AQACAAIAAQD///////8AAAAA////////
AQAAAAAAAAAAAAAAAAAAAAEAAQAAAAAAAAAAAAAAAAAAAAAAAAAAAP7//v////////8A
AAEAAwAEAAQABAACAAIAAgACAAQABAADAAIAAwACAAAA/v/8//z/+//7//r/+v/5//j/
9//2//b/9v/0//T/9P/0//X/9f/1//f/9v/3//j/+P/6//r/+v/6//r//P/8//z//v8A
AAAAAAD+//7//v/+//7//v/+////////////AAAAAAAAAAAAAAAA////////AAAAAAAA
AAACAAQABAAHAAoADAAQABcAGwAZABMADAABAPH/4v/T/8D/sP+p/6v/rv+v/7T/vP/L
/9b/2P/P/8T/u/+z/7X/wP/M/9f/5P/s/+//8P/z//T/+f/8//3//v8BAAMAAgAEAAQA
BAAFAAMAAwAEAAQABgAGAAYABwAHAAcACAAIAAYABgAGAAYACAAIAAgACAAGAAcABwAH
AAcABwAHAAcACQAKAAoACgAJAAkACQAJAAsACwALAAsACQAJAAkACQAJAAkACQAJAAkA
CQAJAAkACgAKAAoACgAKAAoACQAJAAkACQAJAAkACQAJAAkACQAKAAoACQAJAAkACQAJ
AAkACgAKAAoACQAJAAkACQAIAAgACAAIAAkACQAIAAcABwAJAAkACQAJAAgABgAFAAQA
BgAFAAUABQAFAAUABQAFAAMAAgACAAIAAAAAAAAA//8BAAAAAAAAAAAAAAAAAAAA/f/8
//z//P/+//7//v/+//v/+//7//v/+//7//v/+//6//r/+//7//3//f/9//3//f/9//3/
/f/7//v/+//7//v/+//7//v//v/+//7//v/+//7//v/+//7//v/+////////////////
/////////////////////////wAAAAABAAEAAQABAP//AAAAAAAAAAAAAAEAAQABAAEA
AAAAAAAAAAAAAAAAAAAAAAAAAAAAAP//////////////////AQABAAEAAQAAAAAAAAD/
////AAAAAP////////////8AAAAAAAAAAP7//v/+//7/AAD//////////wAAAAD///3/
/f/9//7//v/9//3//f////7//v/+//7/AgAAAAAAAAAAAP7//P/8//3//f/9//7/////
/wAAAAAAAAIAAgACAAIAAAAAAP///v/7//r/+P/2//j/+P/3//f/9v/2//X/9P/z//L/
8v/y//D/8P/w//D/8f/x//H/8//0//X/9v/2//b/9v/2//b/+P/6//r/+v/6//z//P/8
//z//P/8//z//P/8//z//f/9//3//f/+//7//v/+//7//v/9//3//f/+//7//v/+//7/
AAAAAAEABAAGAAoAEwAXABcAEQAIAP//8f/g/8//wP+w/6X/p/+q/63/sP+8/83/3P/e
/9f/zP/D/7v/t/+8/8j/1f/i/+r/7f/u//H/8v/z//b/+f/8//v//f/+/wAAAAAAAAEA
AQABAAIAAgACAAIAAgADAAEAAQACAAIABAAEAAQABAAEAAQABAAEAAQABQAFAAUAAwAD
AAMAAwADAAQABAAEAAUABQAFAAUABwAHAAcABwAFAAUABQAFAAUABQAFAAUABQAFAAUA
BQAEAAQABAAEAAYABgAFAAUABQAFAAUABQAFAAUABQAFAAYABgAFAAUABQAFAAUABQAE
AAQABAADAAUABQAFAAQABAAEAAQABQAFAAQAAwADAAMAAwADAAMABQAEAAQABAACAAEA
AQABAAEAAQABAAEA///+//7//v/+//7//v/9//3//P/8//z//P/8//z//P/7//r/+v/6
//j/+P/4//j/+f/5//n/+f/5//n/+f/5//j/+P/5//n/+f/5//n/+f/7//v/+//7//n/
+f/5//n/+//7//v/+//6//r/+v/6//z//P/8//z//P/8//z//f/9//3//f/9//3//f/9
//3//f/9//3//f/9//3//v/+//3//f/9//3//f/+//7//v/+//7////////////+//7/
/v/+//7//v/8//z//P/8//7//f/9//3/+//7//v/+//7//v/+//7//z//P/8//v/+//8
//z/+//7//v/+//7//r/+v/6//r/+v/6//r/+v/6//n/+f/5//n/+v/6//n/+f/5//n/
+v/6//n/+f/5//v/+v/6//r/+v/6//r/+v/7//v/+v/6//r/+v/4//j/+P/4//j/+v/4
//j/+f/5//n/+v/7//3//v/+//7//f/8//v/+v/7//z//P/8//n/+P/2//T/9P/0//P/
8//y//L/8f/w/+//7v/u/+7/7v/u/+7/7v/t/+3/7f/v//D/8f/y//L/8v/y//L/8v/0
//b/9v/2//j/+v/6//r/+v/6//r/+v/6//r/+v/7//n/+f/5//r//P/8//z//P/8//v/
+//7//z//P/8//z//P/8//z//f8AAAYADAARABUAEwANAAQA+f/r/9r/y/+8/67/q/+t
/67/rf+w/7r/x//K/8b/wf+4/63/o/+n/7T/xP/R/9r/4v/l/+j/6//w//X/+P/5//z/
+//7//z//v/+//7/////////AAAAAAIAAgACAAMAAQABAAIAAgACAAIAAgACAAIAAgAC
AAIAAgADAAMAAwADAAMAAwADAAMABAAEAAQAAwADAAMAAwAFAAUABQAFAAUABQAFAAUA
BQAFAAUABQAHAAcABwAHAAYABgAGAAYABgAGAAUABQAHAAcABwAHAAcABwAHAAcACAAI
AAcABwAHAAcABwAHAAgACAAIAAcACQAJAAkACAAGAAYABgAHAAkACAAHAAcABwAHAAcA
BwAHAAYABgAGAAgABwAHAAcABQAFAAUABQAFAAQABAAEAAQABAAEAAMABQAEAAQABAAC
AAIAAgACAAEAAAAAAAAAAAAAAAAAAAD/////////////////////AAAAAAEAAQD/////
/////////////////////////////////////wAAAAAAAAAAAAAAAAAAAAD+//7//v//
/wEAAQABAAEA//////////8AAAEAAgADAAEAAQACAAIAAwADAAMAAwADAAQABAAEAAQA
BAAFAAUABAADAAEAAAD///7//f/8//r/+v/6//r//P/7//v/+//5//n/+f/5//n/+f/5
//n/+v/6//r/+f/5//r/+v/5//n/+f/5//n/+v/6//r/+v/6//r/+v/6//r/+f/5//n/
+f/6//r/+f/5//n/+f/6//r/+f/5//n/+f/4//j/+P/4//j/+P/4//n/+f/4//j/+v/6
//r/+v/5//f/+f/6//r/+v/6//r/+P/2//b/9//5//n/+v/7//v//P/8//z//P/8//z/
/P/+//7//f/8//n/+P/2//T/9v/2//X/9f/y//L/8f/w/+//7v/u/+7/7v/u/+7/7v/v
/+//7//x//L/8//0//T/9v/2//b/9v/4//r/+v/6//j/+v/6//r/+v/6//r/+v/8//z/
/P/9//3//f/9//7//v/+//7//v/8//v/+//7//7//v/+//7//v8AAAIAAwAEAAYADgAV
ABkAFwAPAAYA+//r/9r/yf+4/6z/p/+p/6z/rf+y/8L/0f/Y/9r/z//E/73/t/+3/8D/
zv/b/+b/7v/v//D/8f/0//f/+v/9//7///8BAAIAAgACAAIAAwADAAMABAAEAAYABgAG
AAcABQAFAAYABgAGAAYABgAGAAYABgAGAAYACAAJAAkACQAJAAkACQAJAAkACgAKAAoA
CQAJAAkACQAJAAkACQAJAAkACQAJAAkACQAJAAkACQALAAsACwALAAoACgAKAAoADAAM
AAsACwALAAsACwALAAsACwALAAsADAAMAAsACwAJAAkACQAJAAwADAAMAAsACQAJAAkA
CAAKAAoACgALAAkACAAHAAcACQAJAAkACQAHAAYABgAGAAgABwAHAAcABQAFAAUABQAF
AAQABAAEAAIAAgACAAEAAQAAAAAAAAAAAAAAAAAAAAEAAAAAAAAAAgACAAIAAgD/////
////////////////AAAAAAEAAQABAAEAAQABAAEAAQABAAEAAQABAAEAAQABAAEAAQAB
AAIAAgACAAIABAAEAAQABAAEAAQABAAFAAMAAwADAAMAAwADAAMAAwADAAMAAwADAAMA
AwAEAAQABQAFAAUABQADAAQABAAEAAIAAgADAAMAAwADAAIAAgACAAIAAgACAAIAAgAC
AAIAAgABAAEAAQADAAMAAwADAAEAAQABAAEAAgACAAIAAQD//wAAAAD//wEAAQABAAEA
AAAAAAAAAAAAAAAAAAAAAAAA//////////8AAAAA//////////8AAAAA///////////+
//7//v/+//7//v/+///////+//7//v/+//7//v/8//z//f/7//v//P/9////AAAAAAAA
AAAAAAAAAAAAAAAA///+//3//P/6//j/+P/4//f/9//2//b/9f/0//P/8v/y//L/8v/y
//L/8v/x//H/8f/z//T/9f/2//b/9v/2//b/9v/4//r/+v/6//r//P/8//z/+v/6//r/
+v/8//z//P/9//3//f/9//7//P/8//z//P/+//3//f/9//7//v/+//7//P/+/wAA//8A
AAQACgARABUAFQARAAoAAQDz/+L/z//A/7D/pf+l/6r/rf+u/7j/x//U/9r/1f/K/7//
t/+z/7j/xP/R/97/5v/p/+z/7//w//H/9v/5//r/+//9//7//v/+//7/////////AAAA
AAAAAAAAAAEAAQABAAIAAgACAAIAAgACAAIAAgACAAIAAAABAAEAAQADAAMAAwADAAMA
BAAEAAQABQAFAAUABQAFAAUABQAFAAUABQAFAAUABQAFAAUABQAFAAUABQAFAAYABgAG
AAYABgAGAAUABQAFAAUABQAFAAUABQAFAAUABgAGAAUABQAFAAUABQAFAAQABAAEAAMA
AwADAAMAAgAEAAQABAAFAAMAAgABAAEAAQABAAEAAQABAAAAAAAAAAAA////////////
//////////7//v/+//7//v/+//3/+//6//r/+v/8//z//P/8//n/+P/4//j/+P/4//j/
+P/3//f/9//3//f/9//3//f/+P/4//n/+f/5//n/+f/5//n/+f/5//n/+f/5//n/+f/5
//n/+f/5//r/+v/6//r/+v/6//r/+v/6//r/+v/7//n/+f/5//n/+//7//v/+//7//v/
+//7//n/+f/6//r/+f/5//n/+f/5//r/+v/6//r/+v/7//v/+//7//r/+v/6//r/+v/6
//r/+v/6//r/+v/5//n/+f/5//n/+f/5//n/+f/5//n/+P/4//j/9//5//r/+v/5//f/
9//3//f/+P/4//j/+P/2//b/9v/2//j/9//3//f/9//4//j/9//3//f/9//4//j/9//3
//f/9//2//b/9v/2//b/9v/2//f/9//2//b/9v/0//T/9v/2//b/9v/2//T/9P/1//X/
9f/2//f/9//4//j/+P/2//b/9v/2//j/+P/3//b/9//2//T/8v/y//L/8f/x/+7/7v/t
/+z/6//q/+r/6v/q/+r/6v/q/+n/6f/p/+v/6v/r/+z/7P/u/+7/7v/u//D/8v/y//L/
8v/0//T/9P/2//b/9v/2//T/9P/0//X/9f/1//X/9v/2//b/9v/2//b/9f/1//X/9P/0
//T/9P/0//b/+P/3//r/AAAGAAsADwANAAcA/v/z/+P/1v/H/7b/qv+n/6n/qP+n/6z/
tv+9/8D/vP+1/67/of+Z/5//rP+8/8v/1P/c/9//4v/l/+r/7f/w//P/9P/1//f/9v/2
//b/9v/3//n/+f/6//r/+P/4//j/+f/5//n/+v/6//r/+v/6//r/+v/6//r/+v/6//v/
+//7//v/+//7//v//f/+//7//v/9//3//f/9//3//f/9//3/////////////////////
////////////AAAAAAAAAAAAAAAA/////wEAAQABAAEAAQABAAEAAQACAAIAAQABAAEA
AQABAAEAAgACAAIAAQADAAMAAwACAAIAAgACAAMAAQAAAP////8BAAEAAQABAAEAAAAA
AAAAAAD//////////////////////v/+//7//P/8//z/+//9//z//P/8//r/+v/6//r/
+f/4//j/+P/6//r/+v/6//f/9//3//f/9//3//f/9//2//b/9//3//X/9f/1//X/9//3
//f/9//3//f/9//3//X/9f/1//X/9P/0//T/9P/2//b/9v/2//b/9v/2//f/9f/1//X/
9f/1//X/9f/1//b/9//4//n/9//3//j/+P/5//n/+f/5//f/+P/4//j/+v/6//v/+//7
//v/+v/6//r/+v/6//r/+v/6//r/+v/6//n/+f/5//n/+f/5//n/+f/5//n/+f/4//j/
+P/3//f/+P/4//f/9//3//f/9//2//b/9v/2//T/9P/0//T/9f/1//b/9//1//b/9v/1
//X/9f/1//b/+P/3//f/9//3//b/9v/2//b/9v/2//b/9f/1//T/9P/2//b/9v/2//T/
9v/2//b/9v/2//T/9P/1//P/8//0//X/9//4//j/+P/4//j/+P/4//j/+P/3//b/8//y
//D/7v/u/+7/7f/t/+z/7P/r/+r/6//q/+r/6v/o/+j/6P/o/+f/5//n/+n/6v/r/+z/
7P/u/+7/7v/u/+7/8P/w//D/8P/y//L/8v/y//L/8v/y//T/9P/0//X/8//z//P/9P/z
//L/8f/w//L/8f/x//H/9P/0//T/9P/y//T/9P/3//j//P8CAAkACQAHAAEA+P/t/93/
zv+9/6r/mv+X/5v/nv+h/6j/tv/F/87/zv/F/7j/rf+n/6v/tv/E/9P/3P/g/+P/5P/j
/+T/5//s/+//8P/x//H/8v/y//L/8v/z//P/8//0//T/9P/0//T/9f/1//X/9v/2//T/
9P/0//T/9f/2//f/+P/2//f/9//3//f/9//3//f/9//4//j/+P/5//n/+f/5//f/9//3
//f/9//3//f/9//1//X/9f/1//f/9//3//f/+P/4//j/+P/4//j/9//3//X/9f/1//X/
9//3//f/9//4//j/9//3//X/9f/1//X/9v/2//b/9f/3//f/9//2//T/9P/0//X/9f/0
//P/8//z//P/8//z//P/8v/y//L/8v/x//H/8f/v/+//7//v//H/8P/w//D/7P/s/+z/
6//t/+z/7P/s/+z/7P/s/+z/6f/o/+j/6P/q/+r/6v/q/+n/6f/p/+n/6f/p/+n/6f/o
/+j/6f/p/+n/6f/p/+n/5//n/+f/5//n/+f/5//n/+n/6f/p/+n/6v/q/+r/6v/q/+r/
6v/q/+r/6v/q/+v/6f/p/+n/6f/p/+n/6f/p/+n/6f/p/+n/5//n/+j/6P/o/+n/6v/r
/+n/6v/q/+r/6f/o/+j/5//p/+n/6P/o/+j/6P/o/+j/6P/o/+j/6P/o/+f/5//n/+X/
5f/l/+X/4//j/+P/4//k/+T/5P/j/+H/4v/i/+H/4//j/+P/4//i/+L/4v/i/+L/4v/i
/+L/5P/j/+P/4//h/+L/4v/h/+H/4f/h/+L/4v/h/+H/4f/h/+D/4P/g/+L/4v/i/+L/
4v/h/+D/3//e/+D/3v/e/9//3//f/+D/4f/h/+L/4v/i/+L/4v/i/+L/4P/g/9//3v/f
/97/3P/a/9r/2v/Z/9n/2P/Y/9f/1v/T/9L/0v/S/9T/1P/U/9T/0//T/9P/1f/W/9f/
2P/Y/9j/2P/Y/9j/2v/c/9z/3P/a/9z/3P/c/9z/3P/c/9z/3P/c/9z/3f/b/9v/2//c
/9z/3P/c/9z/3P/b/9v/2//c/9z/3P/c/9r/3P/e/9//3v/i/+j/7//z//P/8f/q/9//
0f/A/63/nv+O/4P/g/+G/4n/jP+W/6X/sP+2/7H/pv+d/5P/j/+U/6D/rf+6/8L/x//I
/8v/zP/P/9L/1f/Y/9n/1//Y/9j/2P/Y/9n/2//b/9z/3P/c/9z/3P/d/9v/2//c/9z/
3P/c/9z/3P/c/9z/3P/c/9r/2//b/9v/2//b/9v/2//b/9z/3P/c/93/3f/d/93/3f/d
/93/3f/d/93/3f/d/9v/2//b/9v/3f/d/93/3f/c/9z/3P/c/9z/3P/b/9v/2//b/9v/
2//b/9v/2//b/9r/2v/Z/9n/2//b/9v/2//a/9r/2v/Z/9f/1//X/9b/1v/W/9b/1//Z
/9j/1//X/9X/1f/V/9X/1f/U/9T/1P/U/9P/0//T/9H/0f/R/9H/0f/Q/9D/0P/Q/9D/
0P/P/83/zP/M/8z/zP/M/8z/zP/N/8z/zP/M/8v/yv/J/8j/yf/J/8n/yf/J/8n/yf/J
/8j/yP/J/8n/yf/J/8n/yf/J/8n/yf/J/8n/yf/J/8n/yf/J/8n/yf/K/8r/yv/K/8j/
yP/I/8j/yP/I/8j/yf/J/8n/yf/J/8n/yf/J/8n/x//H/8f/x//J/8n/yv/K/8n/yf/J
/8n/x//I/8j/yP/G/8b/x//H/8f/x//G/8b/xv/G/8b/xv/E/8T/xP/E/8T/w//D/8P/
w//D/8P/w//D/8P/w//D/8L/wv/C/8H/wf/C/8L/wf/B/8H/wf/B/8D/wP/A/8D/vv++
/77/vv++/73/vf+9/73/vv++/73/vf+9/73/vv++/73/vf+9/73/vP+8/7z/vP+8/7z/
vP+7/7v/uv+6/7r/uv+6/7r/uf+5/7n/uv+6/7n/uf+4/7f/t/+3/7b/t/+4/7n/uf+5
/7n/uf+4/7b/tv+1/7X/tv+2/7b/t/+2/7T/sv+w/67/rv+t/63/rP+r/6v/q/+q/6n/
qf+o/6b/p/+n/6f/p/+o/6r/qv+q/6r/qv+q/6r/qv+s/6z/rP+s/67/rv+u/67/rv+u
/67/rv+s/6z/rP+s/67/rv+u/67/rP+s/6z/rP+s/6z/rP+s/6z/rP+s/6z/rP+s/6z/
rP+v/w==
         </WaveFormData>
      </LeadData>
      <LeadData>
         <LeadByteCountTotal>10000</LeadByteCountTotal>
         <LeadTimeOffset>0</LeadTimeOffset>
         <LeadSampleCountTotal>5000</LeadSampleCountTotal>
         <LeadAmplitudeUnitsPerBit>4.88</LeadAmplitudeUnitsPerBit>
         <LeadAmplitudeUnits>��V</LeadAmplitudeUnits>
         <LeadHighLimit>2147483647</LeadHighLimit>
         <LeadLowLimit>268435456</LeadLowLimit>
         <LeadID>V2</LeadID>
         <LeadOffsetFirstSample>0</LeadOffsetFirstSample>
         <FirstSampleBaseline>0</FirstSampleBaseline>
         <LeadSampleSize>2</LeadSampleSize>
         <LeadOff>FALSE</LeadOff>
         <BaselineSway>FALSE</BaselineSway>
         <ExcessiveACNoise>FALSE</ExcessiveACNoise>
         <MuscleNoise>FALSE</MuscleNoise>
         <LeadDataCRC32>1834419005</LeadDataCRC32>
         <WaveFormData>
6//r/+v/6//r/+r/6v/r/+v/6//r/+n/6//r/+v/6v/p/+j/5v/l/+X/5f/l/+b/6P/o
/+j/5//n/+f/5//n/+f/5//n/+f/5//n/+f/5//m/+j/6//u//L/+/8IABMAGAAfACcA
LQAxADgAQgBIAE4AVQBaAE0ALAABAM7/mv9l/zD/EP8M/wz/Ev8g/zX/Tv9o/4b/nv+w
/7z/x//Q/9b/2//e/+L/4v/j/+b/6P/o/+n/6v/o/+n/6v/r/+z/7P/r/+v/7P/u/+7/
7v/v/+//8P/w/+7/7//v/+//7//v/+//8P/y//L/8v/y//P/8//z//P/9P/0//T/9P/0
//X/9f/1//j/+P/4//j/9//3//f/+P/4//j/+f/5//v//P/9//3//f/9//7//v/+////
AAAAAAIAAwADAAQABAAEAAMAAwAGAAYABgAGAAcACAAIAAkACQALAAsACwALAAwADAAN
AA8ADwAPAA8AEAAQABAAEAAQABAAEAAPAA8ADgAOAA4ADgALAAsACwAMAAsACgAJAAcA
BgAFAAQAAwADAAEAAQAAAP////////7//f/7//v/+//8//z/+//5//n/+P/3//X/9P/0
//T/8v/y//L/8v/y//L/8f/w/+7/7v/u/+7/8P/v/+3/7f/t/+3/7P/s/+z/7P/r/+v/
6//s/+z/7P/r/+z/7P/r/+v/6//r/+r/7P/s/+3/7f/t/+3/7f/u/+7/7v/w//D/8P/w
//H/8f/x//H/8v/y//T/9P/0//X/9P/0//T/8//1//X/9v/3//f/9//3//f/9//3//f/
9//3//f/9//2//j/+P/4//j/9v/2//X/9f/3//f/9//2//b/9v/2//X/9f/1//X/9f/1
//T/9P/0//b/9f/1//X/9f/1//X/9f/1//X/9f/1//X/9f/0//T/9P/0//T/8//1//X/
9f/1//T/9P/0//P/9f/2//T/9P/0//T/9f/1//X/9f/3//f/+P/4//r/+//8//z//P/8
//z//v8AAAAAAAAAAAEAAQD/////AAAAAP/////8//v/+//6//n/+f/3//f/9//4//j/
9//z//P/8//z//X/9f/1//X/9f/1//T/9P/1//X/9f/1//P/8//z//P/8v/y//L/8f/x
//H/8f/x//T/9P/0//T/8//z//P/8//z//P/8//z//X/9f/1//X/9f/2//j/+//+/wIA
DQAaACUALAAzADkAPwA9AEIATABQAFIAWQBgAFMANAAJANr/qP91/0T/Iv8e/x7/Iv8y
/0f/YP9+/5j/sP/C/87/1//e/+T/6//w//L/9P/1//j/+P/4//n/+v/8//3//v////7/
/v/9//3/AAACAAIAAgABAAEAAgACAAIAAwADAAMAAwADAAMABAAEAAQABAAEAAUABQAF
AAUABgAGAAYABgAGAAcABwAHAAgACAAIAAgACQAJAAkACgAMAAwADQANAA0ADgAPAA8A
DwAPABAAEAASABMAFAAUABIAEwATABQAFQAWABYAFwAYABgAGAAYABkAGgAaABsAGwAd
AB0AHQAfACAAIAAhACEAIQAhACEAIgAiACIAIgAiACIAIgAhACEAIAAgACAAIAAdAB0A
HQAeAB0AHAAbABsAGgAZABgAFwAXABUAFQAWABUAFQAVABQAEwARABEAEAAQAA8ADQAN
AA0ADAALAAsACgAKAAoACgAKAAoACgAIAAgABwAGAAYABgAGAAYACAAHAAUABQAFAAUA
BAAEAAQABAADAAMAAwAEAAQABAADAAQABAADAAUABQAFAAQABAAEAAUABQAFAAUABQAG
AAYABgAIAAgACAAIAAkACQAJAAkACgAKAAgACAAIAAkACgAKAAoACQALAAsADAANAAsA
CwALAAsADQANAA0ADQANAA0ADQAMAAoACgAKAAoACgAKAAkACQAJAAkACQAIAAgACAAI
AAcACQAJAAkACQAHAAYABgAGAAYABQAFAAUABQAFAAUABQAFAAUABQAFAAUABQAEAAQA
BAAEAAQAAwADAAIABAAEAAQABAADAAMAAwADAAMAAwAEAAQACAAJAAoACgAIAAgACAAK
AAoACgAKAAoADQANAAsACwAKAAoACQAJAAoACQAJAAgABQAFAAMAAwABAAIAAgABAAEA
AQABAAEAAQABAAEAAQADAAMAAgACAAMAAwADAAMAAQABAAEAAQAAAAAAAAD/////////
////AAAAAAAAAAAAAAEAAgADAAEAAQABAAEAAQABAAEAAQADAAQABAADAAQACAANABYA
IQAsADUAPQBDAEcARgBIAFIAWgBbAGAAZwBkAE0AJgD8/9H/pv90/0z/PP84/zb/P/9U
/2z/gv+c/7b/yv/Z/+T/6v/x//b/+v/8////AAACAAIAAwAEAAQABQAGAAcACgAKAAkA
CQAKAAwADAAMAAkACQAKAAoACgALAAsACwALAAsACwAMAAwADAAMAAwADQANAA0ADQAO
AA4ADgAOAA4ADwAPAA8AEAAQABAAEAARABEAEQASABIAEgATABMAEQASABMAEwAVABUA
FgAWABQAFQAWABYAFgAXABcAGAAXABgAGAAZABwAHAAcABwAGwAcABwAHQAdAB8AHwAf
AB8AIAAgACEAIQAhACEAIQAiACIAIgAiACIAIgAiACEAIQAgACAAIAAgAB0AHQAdABwA
GwAaABkAGQAYABcAFgAVABUAEwATABIAEQARABEAEAAPAA0ADQALAAwADAALAAsACwAK
AAkABwAGAAYABgAGAAYABgAGAAYABgAFAAQABAAEAAQABAAEAAMAAQABAAEAAQAAAAAA
AgACAAEAAQD//wAAAAAAAP//AAAAAP//AQABAAEAAAAAAAAAAQABAAEAAQABAAIABAAE
AAYABgAEAAQABQAFAAUABQAGAAYABgAGAAYABwAGAAYABgAFAAUABQAGAAcABwAHAAcA
BwAFAAUABQAFAAUABQAFAAQABAAEAAQABAAEAAQAAwADAAMAAwADAAIAAgACAAIAAQD/
/////////////v/+//7/AAD///////////////////3//f/9//3///////7//v/+//7/
/v/9//3//f/9//3//v/+//7//v/+//7//f/9//3//f/9//3//v/+/wAAAQACAAIAAgAC
AAIABAAEAAQABAAEAAcABwAFAAUABgAGAAUABQACAAEAAQAAAP3//f/7//v/+//8//z/
+//7//v/+//7//n/+f/5//n/+f/5//j/+P/5//n/+f/5//f/9//3//f/9v/2//b/9f/3
//f/9//3//b/9v/2//b/9//3//f/9//1//X/9f/1//X/9f/1//X/9f/2//j/+f/8/wAA
CQAWACEAKAAvADcAPwBDAEoAVABaAF4AZwBsAGEARAAZAOj/sv99/0b/Iv8a/xj/HP8q
/0H/Wv92/5T/rv/A/8z/1//g/+T/6//w//T/9P/3//j/+P/4//n/+v/6//v//P/9//7/
/v/9//3//v8AAAAAAAD/////AAAAAAIAAwADAAMAAwADAAMABAAEAAQABAAEAAcABwAH
AAcABgAGAAYABgAIAAkACQAJAAoACgAKAAoACwALAAsADAAMAAwADQANAA0ADgAPAA8A
DwAPABAAEAAOAA8AEAAQABIAEwATABQAFQAWABYAFwAYABgAGAAYABkAGgAaABsAGwAd
AB0AHQAdAB4AHgAfACEAIQAhACEAIgAiACIAIgAgACAAIAAfACEAIAAgACAAIgAfAB8A
HwAcABsAGgAZABkAGAAXABYAFwAXABUAFQASABEAEQARABAADwANAA0ACwAMAAwACwAJ
AAkACAAHAAkACAAIAAgABAAEAAQABAACAAIAAQAAAAIAAgACAAIAAgABAP//////////
/v/+/wAAAAD//////f/+//7//v/9//7//v/9//3//f/9//z//v/+//////////////8A
AAAAAAACAAIAAgACAAMAAwADAAMABAAEAAQABAAEAAUABgAGAAYABQAHAAcACAAJAAcA
BwAHAAcABwAHAAcABwAHAAcABwAGAAgACAAIAAgABgAGAAUABQAFAAUABQAEAAYABgAG
AAUABQAFAAUABQAFAAQABAAEAAQAAwADAAMAAwADAAMAAwABAAEAAQABAAEAAQAAAAAA
AgACAAIAAQABAAEAAQABAAAAAAAAAP//AQABAAAAAAAAAAAAAAABAAEAAQABAAEAAQAC
AAIABAAFAAYABgAGAAYABgAIAAgACAAIAAgACwALAAkACQAIAAgABwAHAAYABQAFAAQA
AQABAP///////wAAAAD///3//f/9//3/+//7//v/+//9//3//P/8//3//f/9//3/+//7
//v/+//6//r/+v/5//n/+f/5//n/+v/6//r/+v/5//n/+f/5//v/+//7//v/+//7//v/
+//9//7//v///wQACAARABwAJwAuADUAPQBDAEEARABOAFQAVgBbAGIAWQBAABkA7P/A
/4//XP82/yr/KP8q/zb/Tf9k/3z/mP+y/8T/0P/d/+T/6v/v//T/+P/6//v//v/+//7/
//8AAAAAAQACAAMABgAGAAUABQAEAAYABgAGAAUABQAGAAYABgAHAAcABwAHAAcABwAI
AAYABgAGAAYACQAJAAkACQAIAAgACAAIAAoACwALAAsADAAMAAwADAALAAsACwAMAAwA
DAANAA0ADwAQABEAEQARABEAEgASABIAEwAUABQAFAAVABUAFgAVABYAFgAXABgAGAAY
ABgAGwAcABwAHQAbAB0AHQAdAB0AHgAeAB8AHwAfAB8AHwAgACAAIAAgAB4AHgAeAB0A
HQAcABwAHAAcABkAGQAZABoAGQAYABcAFwAWABUAFAATABMAEQARAA4ADQANAA0ADAAL
AAkACQAJAAoACgAJAAkACQAIAAcABQAEAAQABAAEAAQABAAEAAIAAgABAAAAAgACAAIA
AgAAAP///f/9//3//f/8//z//P/8//v/+//9//7//v/+////AAAAAP///////////v/+
//7//////////////wAAAAAAAAIAAgACAAIAAwADAAEAAQACAAIABAAEAAQABQAEAAQA
BAADAAMAAwAEAAUABQAFAAUABQAFAAUABQAFAAUABQAFAAQABAAEAAQABAACAAIAAQAB
AAMAAwADAAIAAgACAAIAAQABAAEAAQABAP///v/+//7//////wAAAQABAAEAAQABAP//
//////////////7//v/+//7//v/9//3//v/+//7//v/+//3//f/9//3//f/9//7//v8A
AAEAAgACAAQABAAEAAYABAAEAAQABAADAAMAAQABAAIAAgABAAEAAAD//////v/9//3/
+//7//n/+v/6//n/+f/5//n/+f/5//n/+f/5//n/+f/4//j/9//3//f/9//3//f/9//3
//T/9P/0//P/8//z//P/8//0//T/9P/0//X/9f/1//X/9f/1//X/9f/1//X/9f/1//X/
9v/4//n//P8AAAcAFAAhACgALQA1ADsAOQA6AEQATgBSAFUAXABbAEgAIwD4/87/of9s
/0L/MP8s/yj/Lv9B/1j/cP+I/6L/uP/I/9P/3P/i/+f/7P/w//D/7//0//b/9v/3//j/
+P/5//r/+//8//z/+//7//z//v/+//7//f/9//7//v/+/////////////////wAAAAAA
AAAAAAABAAEAAQABAAIAAgACAAIAAgADAAMAAwAEAAQABAAEAAUABQAFAAYABAAEAAUA
BQAFAAYABwAHAAkACQAKAAoACgALAAwADAAKAAsACwAMAA0ADgAOAA8AEgASABIAEgAR
ABIAEgATABMAFQAVABUAFQAWABYAFwAXABcAFwAXABgAGAAYABgAGAAYABgAFwAXABYA
FgAWABQAEQARABEAEAAPAA4ADQANAAwACwAKAAkACQAHAAcABgAFAAUABQAEAAMAAQAB
AAEAAgACAAEAAQABAAAA//////7//v/+//z//P/8//z//P/8//v/+v/4//j/+P/4//r/
+f/3//f/9//3//b/9v/2//b/9f/1//f/+P/4//j/+P/4//f/9f/3//f/9//2//j/+P/5
//n/+f/5//n/+v/6//r//P/8//r/+v/7//v/+//7//z//P/+//7//v////7//v/+//3/
/f/9//7////9//3//f/9//3//f/9//3/+//7//v/+v/6//r/+v/6//z//P/7//v/+//7
//v/+v/6//r/+v/5//n/+f/5//n/+f/4//j/+P/4//f/9//3//f/9//3//f/9f/1//X/
9f/1//X/9P/0//T/9P/0//P/9f/1//X/9f/0//T/9P/z//X/8//0//L/8v/y//L/8f/x
//H/8f/z//P/9P/0//j/+f/6//r/+f/4//f/+P/4//j/+P/4//v/+//5//n/+P/4//f/
9//2//X/9f/0//H/8f/v/+//7//w//D/7//t/+3/7f/t/+3/7f/t/+3/7f/t/+z/7P/r
/+v/6//r/+n/6f/p/+n/6v/q/+r/6f/p/+n/6f/p/+j/6P/o/+j/6f/p/+n/6f/p/+n/
6f/p/+n/6f/p/+n/6f/q/+r/6//u//b/AQAKABUAHgAlACkALQAzADwARABMAFAAVwBa
AE0ALAD//87/mv9j/zD/FP8O/wz/Ev8i/zn/Uv9u/4r/ov+0/8D/y//S/9j/3f/i/+b/
6P/n/+r/7P/s/+3/7v/u/+//8P/x//L/8v/x//H/8v/0//T/9P/z//P/9P/0//T/9f/1
//X/9f/1//X/9v/2//b/9v/2//f/9//3//f/+P/4//j/+P/6//v/+//7//z//P/8//z/
/f/9//3//v/+//7/////////AAABAAEAAQABAAIAAgACAAMABAAEAAYABwAHAAgACQAK
AAoACwAMAAwADAAMAA8AEAAQABEAEQATABMAEwAVABYAFgAXABcAFwAXABcAGAAYABgA
GAAYABgAGAAXABcAFgAWABYAGAAVABUAFQAWABUAFAATABEAEAAPAA4ADwAPAA0ADQAK
AAkACQAJAAoACQAHAAcABQAGAAYABQADAAMAAgABAAEAAAAAAAAA/v/+//7//v/+//7/
/f/8//z//P/8//z//P/7//n/+f/5//n/+P/4//j/+P/3//f/9//4//j/+P/3//j/+P/3
//n/+f/5//j/+P/4//n/+f/7//v/+//8//r/+v/8//z//v/+///////9//3//v/+//7/
/v/+////AAAAAAAA//8BAAEAAgADAAEAAQABAAEAAwADAAMAAwABAAEAAQAAAAIAAgAC
AAIAAgACAAEAAQABAAEAAQAAAAAAAAAAAP/////////////9//z//P/8//7//f/9//3/
/f/9//3//f/9//3//f/9//3//f/8//z//P/8//z/+//7//v/+//7//z//P/8//v/+//7
//v/+//7//r/+v/8//z//P/8//z/+//7//v/+//9//3//v/+//7///8AAAAAAAAAAAAA
AgAEAAQABAAEAAUABQADAAMABAAEAAMAAwACAAEAAQAAAPv/+//5//n/+f/6//r/+f/5
//n/+f/5//f/9//3//f/9//3//b/9v/5//n/+f/5//X/9f/1//X/9P/0//T/8//1//X/
9f/1//b/9v/2//b/9f/1//X/9f/1//X/9f/1//f/9//3//f/9//2//r/+//+/wQADwAa
ACMALAA1ADsAPQA9AEIASgBQAFIAVwBeAFcAPAATAOj/vP+J/1b/Nv8q/yj/KP82/03/
ZP98/5b/rv/C/87/1//g/+b/6//w//L/9P/1//j/+P/4//n/+v/8//3//v////7//v/9
//3//v8AAAAAAAD/////AAAAAAAAAQABAAEAAwADAAMABAAEAAQABAAEAAMAAwADAAMA
BgAGAAYABgAGAAcABwAHAAgACAAIAAgABwAHAAcACAAKAAoACwALAAsADAANAA0ADQAN
AA4ADgAOAA8AEAAQABAAEQARABIAEQASABIAEwAUABQAFAAUABUAFgAWABcAFwAZABkA
GQAZABoAGgAbABsAGwAbABsAGgAaABoAGgAaABoAGgAZABsAGgAaABoAGAAVABUAFQAU
ABMAEgARABEAEAAPAA4ADQANAAsACwAKAAkACQAJAAgABwAFAAUABQAGAAYABQAFAAUA
BAADAAMAAgACAAIAAAAAAAAAAAAAAAAA///+/wAAAAAAAAAA/v/9//v/+//9//3//P/8
//z//P/7//v//f/+//7//v/9//7//v/9//////////7//v/+//////8BAAEAAQACAAAA
AAACAAIAAgACAAMAAwABAAEAAgACAAQABAAEAAUABAAEAAQAAwADAAMABAAFAAMAAwAD
AAMAAwADAAMAAwADAAMAAwACAAIAAgACAAIAAgACAAEAAQABAAEAAQAAAP7//v/+//3/
/f/9//3//f////7//v/+//z/+//7//v//f/9//3//f/7//v/+//7//v/+//6//r//P/8
//z/+//7//v/+//7//r//P/6//r/+v/6//r/+f/5//n/+f/5//n/+v/6//z//f/+//7/
/v/+//7/AAAAAAAAAAAAAP/////9//3//v/+//3//f/+//3//f/8//n/+f/3//f/9f/2
//b/9f/1//X/9f/1//X/9f/1//X/8//z//L/8v/1//X/9f/1//P/8//z//P/8P/w//D/
7//x//H/8f/x//D/8P/w//D/8f/x//H/8f/v/+//7//v//H/8f/x//H/8f/w//L/8//2
//r/AQAMABcAIAAnAC8ANQA3ADgAPgBIAEwATwBYAFsASAAlAPr/0P+h/27/Pv8m/yT/
Iv8m/zf/UP9m/37/mP+w/77/y//U/9r/4f/m/+j/6v/r/+7/8P/w//H/8v/0//X/9v/3
//b/9v/1//X/9v/4//j/+P/3//f/+P/4//j/+f/5//n/+f/5//n/+v/6//r/+v/6//v/
+//7//v//P/8//z//P/8//3//f/9//7//v/+//7/////////AAACAAIAAwADAAEAAgAD
AAMAAQABAAIAAgAEAAUABgAGAAYABwAHAAgACQAKAAoACwAMAAwADAAMAAsADAAMAA0A
DwARABEAEQAPABAAEAARABEAEQARABEAEgASABIAEgASABIAEgARABEAEAAQABAAEAAN
AA0ADQAOAA0ADAALAAkACAAHAAYABQAFAAMAAwACAAEAAQABAAAA///9//3//f/+//7/
/f/7//v/+v/5//v/+v/6//r/+P/4//j/+P/4//j/9//2//b/9v/2//b/9v/1//P/8//z
//P/8v/y//L/8v/x//H/8f/y//L/8v/x//L/8v/x//P/8//z//L/9P/0//X/9f/z//P/
8//0//T/9P/2//b/9v/2//f/9//3//f/+P/4//r/+v/6//v/+v/6//r/+f/5//n/+v/7
//v/+//7//v/+//7//v/+//5//n/+f/4//j/+P/4//j/+v/6//n/+f/5//n/+f/4//b/
9v/2//X/9f/1//X/9f/3//b/9v/2//b/9f/1//X/9f/1//X/9f/1//X/9f/1//P/8//y
//L/9P/0//T/8//z//P/8//z//T/9P/0//P/8//z//L/9P/0//T/9P/z//P/8//z//X/
9f/2//b/+P/5//r/+v/4//j/+P/6//z//P/8//z///////3//f/+//7//f/9//r/+f/5
//j/9//3//X/9f/z//T/9P/z//P/8//z//P/8f/x//H/8f/x//H/8P/w//H/8f/x//H/
7//v/+//7//u/+7/7v/t/+3/7f/t/+3/7v/u/+7/7v/t/+3/7f/t/+//7//v/+//7//v
/+//7//t/+7/8v/z//b//P8FABAAGwAkAC0ANQA5AD0ARgBQAFQAWgBlAGYAVQA0AAcA
0v+e/2X/MP8W/xD/Ev8Y/yj/Qf9c/3j/lP+s/7z/yP/T/9z/4v/n/+z/7v/u/+//8v/0
//T/9f/2//b/9//4//n/+v/6//n/+f/6//z//P/8//v/+//8//z//P/9//3//f//////
//8AAAAAAAAAAAAAAwADAAMAAwACAAIAAgACAAQABQAFAAUABgAGAAYABgAHAAcABwAI
AAgACAAJAAkACQAKAAsACwALAAsADAAMAAwADQAOAA4AEAARABEAEgATABQAFAAVABYA
FgAWABYAFwAYABgAGQAbAB0AHQAdAB0AHgAeAB8AHwAfAB8AHwAiACIAIgAiACIAIgAi
ACEAHwAeAB4AHgAgAB0AHQAdAB4AHQAcABsAGwAaABkAGAAXABcAFQAVABQAEwATABMA
EgARAA8ADwANAA4ADgANAAsACwAKAAkABwAGAAYABgAGAAYABgAGAAQABAADAAIAAgAC
AAIAAgACAAEA///////////+//7//v/+//3//f/9//7//v/+//7//v/9//v//f/9//3/
/P/+//7//////////////wAAAAAAAAIAAgACAAIAAwADAAEAAQACAAIABAAEAAQABQAE
AAQABAADAAUABQAGAAcABQAFAAUABQAFAAUABQAFAAUABQAFAAQABAAEAAQABAAEAAQA
AwADAAMAAwADAAIAAgACAAIAAQABAAEAAQABAAEAAAAAAAAAAAD/////////////////
//////////////////7//v/+//7//v/9//3//f/9//3//P/8//z/+//7//3//f/9//z/
/P/8//z//P/7//v/+//7//3//f/+//7//v///wAAAAAAAAAAAAACAAIAAgACAAIABQAF
AAMAAwACAAIAAQABAAAA//////7/+//7//n/+f/5//r/+v/5//f/9//3//f/9f/1//X/
9f/3//f/9v/2//f/9//3//f/9f/1//X/9f/y//L/8v/x//L/8//0//X/9P/0//T/9P/x
//H/8f/x//P/8//z//P/8//z//P/8//z//T/9v/5//r/AAALABYAHwAmAC8ANwA5ADsA
QABIAEwATgBXAFoATwAyAAsA4P+0/4P/UP8y/yj/JP8m/zT/S/9i/3r/lP+q/77/zv/V
/9r/4v/n/+r/7P/s/+//9P/1//T/9P/0//T/9f/2//f/+P/4//f/9//4//r/+v/6//v/
+//8//z/+v/7//v/+//7//v/+//8//z//P/8//z//f/9//3//f/+//7//v/+//7/////
////AAAAAAAAAAABAAEAAQACAAIAAgADAAMAAwAEAAUABQAFAAUABgAGAAQABQAGAAYA
CAAJAAkACgAJAAoACgALAAoACgAKAAoACwAMAAwADQANAA8ADwAPAA0ADgAOAA8AEQAR
ABEAEQAQABAAEAAQABAAEAAQAA8ADQAMAAwADAAMAAkACQAJAAoACQAIAAcABQAEAAMA
AgADAAMAAQABAAAA////////AAD///3//f/9//7//v/9//v/+//6//n/+//6//r/+v/4
//j/+P/4//j/+P/3//b/9P/0//T/9P/0//P/8f/x//L/8//z//T/9P/0//P/8//z//T/
9P/0//X/9v/2//X/9f/1//X/9P/0//T/9f/1//X/9f/1//b/9v/2//j/+P/2//b/9//3
//f/9//4//j/9v/2//b/9//4//j/+P/3//f/9//4//n/9//3//f/9//3//f/9//3//f/
9//3//b/9P/0//T/9P/2//b/9f/1//P/8//z//L/8v/y//L/8f/x//H/8f/x//H/8P/w
//D/8P/v/+//7//v/+//7//v/+//7//v/+//7//v/+7/7v/s/+z/7P/r/+3/7f/t/+v/
7v/s/+z/7P/s/+3/7f/t/+3/7f/t/+7/7v/w//H/8v/y//D/8P/w//L/8v/y//L/8v/1
//X/8//z//T/9P/z//P/8v/x//H/8P/r/+v/6f/p/+v/7P/s/+v/6f/p/+n/6f/p/+n/
6f/p/+f/5//m/+b/5//n/+f/5//l/+X/5f/l/+T/5P/k/+P/4//j/+P/4//i/+L/4v/i
/+P/4//j/+P/4f/h/+H/4f/j/+P/4//j/+P/5P/m/+X/5v/q//P/AAAJABIAGwAjACkA
KwAsADIAPABAAEMASgBNADoAFwDs/8D/kf9c/y7/Gv8U/xD/Fv8p/0D/WP9w/4r/oP+w
/73/xv/M/9H/1v/a/9z/3f/e/+D/4P/h/+L/5P/l/+b/5//m/+b/5f/l/+b/6P/o/+j/
6f/p/+r/6v/o/+n/6f/p/+n/6f/p/+r/6v/q/+r/6v/r/+v/6//r/+z/7P/s/+z/7P/t
/+3/7f/u/+7/7v/u/+//7//v//D/8P/w//H/8f/x//L/8//z//P/8//0//T/9P/1//b/
9v/2//f/9//4//f/+P/4//n/+v/6//r/+v/9//7//v////3///////////8AAAAAAQAB
AAEAAQABAAAAAAAAAAAAAAAAAAAA//////7//v/+//7/+//7//v/+v/5//j/9//5//j/
9//2//P/8//x//H/8P/v/+//7//w/+//7f/t/+z/7P/r/+n/6P/p/+n/6f/p/+j/6P/o
/+b/5v/m/+b/6P/o/+f/5v/k/+T/5P/k/+b/5f/j/+P/4//j/+L/4v/k/+T/4//j/+H/
4v/i/+L/4//k/+T/4//j/+P/4//i/+T/5P/l/+X/5//n/+f/6P/o/+j/6v/q/+j/6P/p
/+n/6f/p/+r/6v/o/+j/6P/p/+z/7P/s/+v/6//r/+z/7f/r/+v/6//r/+v/6//r/+v/
6//r/+v/6v/o/+j/6P/o/+j/6P/n/+f/5//n/+f/5v/m/+b/5v/l/+f/5//n/+f/5//m
/+b/5v/k/+P/4//j/+X/5f/l/+X/5P/j/+L/4f/j/+P/4v/i/+L/4v/i/+H/4f/h/+H/
4f/i/+L/4v/h/+P/4//j/+P/4f/g/+D/4v/g/+D/4P/h/+D/4f/h/+H/4//k/+T/5P/l
/+X/5v/m/+f/5v/m/+f/6v/q/+r/6f/q/+n/6P/o/+f/5//m/+X/5P/k/+T/4//i/+H/
3v/d/9//3//d/9v/3f/c/9z/3P/c/9z/3P/c/9z/3P/a/9r/2v/a/9r/2v/a/9r/2P/Y
/9j/2P/W/9b/1v/W/9j/2P/Y/9j/2P/Y/9j/2P/W/9b/1v/W/9j/2P/Y/9j/2v/a/9r/
2v/c/w==
         </WaveFormData>
      </LeadData>
      <LeadData>
         <LeadByteCountTotal>10000</LeadByteCountTotal>
         <LeadTimeOffset>0</LeadTimeOffset>
         <LeadSampleCountTotal>5000</LeadSampleCountTotal>
         <LeadAmplitudeUnitsPerBit>4.88</LeadAmplitudeUnitsPerBit>
         <LeadAmplitudeUnits>��V</LeadAmplitudeUnits>
         <LeadHighLimit>2147483647</LeadHighLimit>
         <LeadLowLimit>268435456</LeadLowLimit>
         <LeadID>V3</LeadID>
         <LeadOffsetFirstSample>0</LeadOffsetFirstSample>
         <FirstSampleBaseline>0</FirstSampleBaseline>
         <LeadSampleSize>2</LeadSampleSize>
         <LeadOff>FALSE</LeadOff>
         <BaselineSway>FALSE</BaselineSway>
         <ExcessiveACNoise>FALSE</ExcessiveACNoise>
         <MuscleNoise>FALSE</MuscleNoise>
         <LeadDataCRC32>4092585206</LeadDataCRC32>
         <WaveFormData>
/f/9//3//f/8//z//P/8//z//P/6//n/+P/4//j/9v/2//X/9P/0//X/9f/1//X/9f/1
//X/9f/1//X/9f/1//X/9f/1//X/9v/2//b/9v/3//j/+f/8////AwAMABYAIgA0AEcA
XQB2AJMAtADTAO4ACAEWAQ4B6ACtAGAADgC3/2T/O/85/z3/P/9K/1j/bP+D/5v/sf/A
/8v/1//h/+f/6//v//D/8P/z//X/9f/2//f/9//3//j/+f/6//z//P/8//z/+v/8//z/
/P/9//3//f/+//z//f/+//7//P/8//z//f/+////AAABAP//AAAAAAAAAAAAAAAAAQAD
AAMABAAFAAMABAAEAAQABAAEAAUABQAHAAgACAAJAAkACgAKAAoACgALAAsADAAMAA0A
DQAOAA8ADwAQABAAEAAQABAAEQAUABUAFQAVABUAFgAWABcAGgAbABwAHAAcAB0AHQAe
AB8AHwAgACAAIAAgACAAIAAgACEAIQAgACAAIAAfAB8AHwAdAB0AHAAcABsAGgAaABkA
GAAYABcAEwATABIAEgATABIAEgASABAAEAAPAA8ADgAOAA4ADQANAA0ADQALAAkACAAI
AAgABwAGAAYABgAFAAUABAADAAMAAwABAAEAAgACAAIAAgD//////v/+////////////
/f/9//3//f/+//7//v/+////////////////////AAAAAAEAAQABAP//AQACAAIAAgAC
AAIAAgAFAAUABQAFAAQABAAEAAQABQAFAAUABQAHAAcACAAIAAgACAAJAAkACAAIAAgA
CAAIAAgACAAIAAgACAAHAAcABQAFAAUABAAGAAYABgAFAAMAAwADAAIAAwADAAMAAwAD
AAMAAgACAAIAAQABAAEAAQABAAEAAQAAAAAAAAAAAAAAAAD/////////////////////
//////////////7//v8AAP7//v/+//7//v/9//3//f/9//////8AAAEAAgADAAMAAwAD
AAQABQAHAAcACAAIAAkACQAJAAkABwAHAAcABwAHAAUABQAEAAMAAgABAAAAAgACAAIA
AgAAAP7//f/9///////////////+//7//v/+//7//v/8//n/+P/4//j/9v/2//X/9P/0
//X/9f/1//f/9//3//f/9//3//f/9//3//f/9//3//X/9v/2//b/+P/5//r/+//8////
BwASABwAKAA4AE0AYwB2AI8AsADNAOIA/AAKAQIB3AChAFoACgC3/2j/Pf87/z//Qf9K
/1r/bv+H/53/s//E/9H/2//h/+f/7f/x//L/9P/1//f/9//4//n/+f/5//r/+//8//z/
/P/8//z//v8AAAAAAAD///////8AAAAAAQACAAIAAgACAAIAAwABAAEAAQABAAMABAAE
AAQABAAEAAQABQAFAAUABgAHAAUABgAGAAYABgAGAAcABwAHAAgACAAJAAsADAAMAAwA
DAANAA0ADgAOAA8ADwAQAA8ADwAQABAAFAAUABQAFQAWABcAFwAXABcAGAAYABkAGgAb
ABwAHAAcAB0AHQAeAB8AHwAgACAAIgAiACIAIgAgACEAIQAgACAAIAAfAB8AIQAfAB8A
HgAeAB0AHAAcABkAGAAYABcAFwAXABYAFgAVABQAFAAUABIAEgARABEAEQAQAA8ADQAN
AA0ADQALAAsACgAKAAoACwAKAAoACgAHAAcABgAFAAUABQADAAMAAgACAAIAAgABAAEA
AAAAAP/////////////////////8//z//P/8////////////////////AAAAAAEAAQAB
AP//AQACAAIABAAEAAQABAADAAMAAwADAAQABAAEAAQABQAFAAUABQAFAAUABgAGAAQA
BAAFAAUABgAGAAYABgAGAAYABgAGAAYABgAFAAUAAwADAAMAAgACAAIAAgABAAMAAwAD
AAIAAQABAAEAAQABAAEAAAAAAAAA///////////////////+//7//v/+//7//v/9//3/
+//7//v/+//9//z//P/8//z//P/8//v/+//7//n/+//7//z///8AAAEAAQD/////AAAB
AAEAAQACAAIABQAFAAUABQADAAMAAwADAAUAAwADAAIAAQAAAP///v/8//z//P/8//7/
/P/7//v/+f/5//n/+f/7//r/+v/6//z//P/8//r/+P/2//X/9P/y//L/8f/w//L/8//z
//P/8//z//P/8//1//X/9f/1//P/8//z//P/8//0//T/9P/2//f/+P/3//b/+f/9/wIA
DAAUACAAMwBHAFoAbwCIAKkAygDiAPgACAEIAekAsABqACEA0P99/0n/Pf89/zz/Qv9U
/2f/d/+N/6T/uf/J/9X/2//j/+f/6v/q/+3/7//v//D/8f/x//H/8v/z//T/9v/2//b/
9v/4//r/+v/6//f/9//3//j/+v/7//z//P/8//z//P/9//3//f/9//3/+//8//z//P/+
//7//v////3//f/+//////8AAAAAAAAAAAAAAQABAAEAAgACAAMAAwAEAAQABAAGAAcA
BwAIAAYABwAHAAgACQAJAAoACgAKAAoACgALAA4ADwAPAA8ADwAQABAAEQASABMAFAAU
ABQAFQAVABYAFwAXABgAGAAYABgAGAAYABgAGQAZABgAGAAYABcAFwAZABcAFwAWABQA
EwASABIAEQAQABAADwANAA0ADAAMAAsACgAKAAoACAAIAAcABwAGAAYABgAFAAQABQAG
AAUABQAEAAQABAADAAIAAgACAAMAAwACAAEAAQABAP/////+//7//v/+//v/+//6//r/
+//7//v/+//5//n/+f/5//r/+v/6//r/+//7//v/+//7//v/+//8//z//f/9//3//f//
/wAAAAAAAAAAAAAAAAEAAQABAAEAAgACAAIAAgADAAMAAwADAAMAAwAEAAQABAAEAAUA
BQACAAIAAgACAAIAAgACAAIAAgACAAEAAQABAAEAAQAAAAAAAAAAAP///////////v//
//////////3//f/8//z//P/7//v/+//9//3//f/9//r/+v/6//r//P/8//v/+//5//n/
+f/5//v/+//7//v/+f/6//r/+v/6//r/+v/5//n/+f/5//v/+//8//3//v//////////
/wAAAQABAAEAAgACAAMAAwADAAMAAwADAAMAAwADAAEAAQAAAP3//P/7//r//P/8//z/
/P/8//r/+f/5//n/+f/5//n/+f/4//j/+P/4//j/+P/2//X/9P/0//T/8v/y//H/8P/w
//H/8f/x//H/8f/x//H/8f/x//H/8f/v/+//7//v/+//8P/w//D/8v/z//L/8//0//n/
/f8GABAAGgAqAEEAVwBuAIsArADLAOQA/gAQAQwB7ACzAGgAFgDB/2r/Of8x/zP/N/9C
/1L/ZP97/5P/q/+8/8f/0//b/9//4//p/+r/7P/v/+3/7//w//H/8f/x//L/8//0//T/
9P/0//T/9P/2//b/9v/3//f/9//4//j/+f/6//r/+v/6//r/+//7//v/+//7//v//P/8
//z//P/8//z//f/9//3//v////3//v/+//7/AAAAAAEAAQD//wAAAAABAAMABAAEAAQA
BAAFAAUABgAGAAcABwAIAAkACQAKAAoACgAKAAoACwAOAA8ADwAPAA8AEAAQABEAEgAT
ABQAFAAWABcAFwAYABkAGQAaABoAGgAaABoAGgAYABkAGQAYABoAGgAZABkAGwAZABkA
GAAWABUAFAAUABMAEgASABEADwAPAA4ADgALAAoACgAKAAoACgAJAAkACAAIAAgABwAH
AAcABwAFAAUABAAEAAQAAQAAAAAAAAD//////v/9///////9//3//P/8//z//P/7//v/
+v/6//n/+f/5//n/9//3//f/9//2//b/9v/2//f/9//3//f/9//3//f/+P/6//v/+//7
//n/+//8//z//P/8//z//P/9//3//f/9/wAAAAAAAAAA//////////8BAAEAAgACAAAA
AAABAAEAAAAAAAAAAAACAAIAAgACAAIAAgABAAEA/////////v/+//7//v/9////////
//7//f/9//3//f/9//3//P/8//z/+//7//v/+//7//v/+//4//j/+P/4//j/+P/3//f/
+f/5//n/+f/5//n/+f/5//n/+f/5//j/+P/4//b/9v/2//b/9v/4//f/9//3//f/+f/5
//r/+//8//3//f/9//3//v////////8AAAAAAwADAAMAAwABAAEAAQABAAMAAQABAAAA
/f/8//v/+v/6//r/+v/6//r/+P/3//f/9f/1//X/9f/1//T/9P/0//b/9v/2//T/8//y
//L/8v/w//D/7//u/+7/7//v/+//7//v/+//7//v/+//7//v//H/8f/x//H/7//w//D/
8P/y//P/8v/1//b/+f///wgAEAAcACoAQQBVAGYAfwCgAL0A1gDsAPoA+ADYAKEAXgAW
AMX/cv9B/zn/Of85/0L/Vv9m/3v/kf+p/7r/x//R/9n/3//j/+f/6v/q/+3/7//v//D/
8f/x//H/8v/z//T/9v/2//b/9v/2//j/+P/4//f/9//3//j/+P/5//r/+v/4//j/+P/5
//n/+f/5//n/+//8//z//P/8//z//P/9//3//f/+/////f/+//7//v/+//7/////////
AAAAAAEAAwAEAAQABAACAAMAAwAEAAYABwAHAAgABwAHAAgACAAKAAoACgALAA4ADwAP
AA8ADwAQABAAEQAQABEAEgASABQAFQAVABYAFwAXABgAGAAYABgAGAAYABYAFwAXABYA
FgAWABUAFQAVABMAEwASABQAEwASABIAEQAQABAADwALAAsACgAKAAsACgAKAAoABgAG
AAUABQAGAAYABgAFAAUABQAFAAMAAQAAAAAAAAABAAAAAAAAAP/////+//3//f/9//v/
+//4//j/+P/4//f/9//2//b/9f/1//X/9f/1//X/9f/1//X/9v/3//j/+P/3//b/9f/3
//f/9//4//j/+f/5//n/+f/7//z//P/8//z//P/8//3//f/9//3//v/+//7//v//////
//////3//f/+//7/AAAAAAEAAQAAAAAAAAAAAAAAAAAAAAAAAAAAAP/////9//3//f/8
//7//v/+//3/+//7//v/+v/7//v/+//7//n/+f/4//j/+v/5//n/+f/5//n/+f/5//j/
+P/4//j/9v/2//X/9f/1//X/9f/1//X/9v/2//b/9v/2//b/9f/1//X/8//1//X/9v/3
//j/+f/5//v/+//8//3//f/9//7//v/9//3//f/9//3//f/9//3//f/7//v/+v/5//j/
9//2//T/9P/0//T/9v/0//P/8//z//P/8//z//P/8v/y//L/8v/y//L/8P/v/+7/7v/u
/+z/7P/r/+r/6v/r/+v/6//r/+v/6//r/+v/6//r/+v/6//r/+v/6//r/+z/7P/s/+z/
7f/u//H/8v/z//n/BAAOABoAKAA7AFEAYgB5AJoAvQDYAO4AAAECAeoAtwByACoA2/+E
/0f/N/85/zf/PP9M/17/b/+D/5v/sP/B/83/1f/Z/93/4//m/+b/5//p/+v/7P/t/+3/
7//w//H/8v/y//L/8v/y//L/9P/0//T/8//z//P/9P/0//X/9v/2//b/9v/2//f/9//3
//f/9//3//j/+P/4//j/+P/4//n/+f/5//r/+//5//r/+v/6//v//P/+/////f/+//7/
/////wAAAAAAAAAAAQABAAIAAgADAAMABAAFAAUABgAGAAgACAAIAAkACgALAAsACwAN
AA4ADgAPAA4ADwAQABAAEgATABMAFAAVABUAFgAWABYAFgAWABYAFgAXABcAFgAWABYA
FQAVABMAEQARABAAEAAPAA4ADgANAAwADAALAAsACwAKAAoACQAIAAgACAAEAAQAAwAD
AAQABAAEAAMAAwADAAMAAQABAAAAAAAAAP///v/+//7///////7//f/7//v/+f/5//j/
+P/4//j/+f/5//j/+P/3//f/9//3//f/9//3//f/+P/4//j/+P/5//n/+f/5//f/9//3
//j/+P/5//n/+f/5//v//P/8//7//v/+//7//f/9//3//f8AAAAAAAAAAAEAAQABAAEA
AQABAAIAAgAAAAAAAQABAAIAAgACAAIAAAAAAAAAAAAAAAAA//////////////7//v/+
//7//f/9//3//f/8//v/+//7//v/+//7//r/+v/8//v/+//7//v/+//7//v/+P/4//j/
+P/6//r/+f/5//n/+f/5//n/+f/5//n/+f/5//n/+f/4//j/+P/4//j/+P/4//j/+P/3
//f/9//3//n/+f/6//3//v///////f/9//7/////////AAAAAAMAAwADAAMAAQABAAEA
AQABAP/////+//3//P/7//r//P/8//z//P/6//j/9//3//f/9//3//f/9//2//b/9v/2
//b/9v/0//P/8v/y//L/8P/w/+//7v/u/+//7//v/+//7//v/+//7//v/+//7//v/+//
7//v/+//8P/w//D/8P/x//L/8//0//n/AQAIABIAHgAwAEMAVwBuAI0ArADLAOQA/gAO
AQIB3ACfAFQAAgCp/1r/M/8x/zP/N/9E/1T/aP99/5X/q/++/8n/0//b/+H/5f/p/+z/
7P/t/+//7//w//H/8f/x//L/8//0//b/9v/2//b/9P/2//b/9v/3//f/9//4//b/9//4
//j/+P/4//j/+f/5//n/+f/5//n/+v/6//r//P/8//z//f/9//3//v////3//v/+//7/
AAAAAAEAAQD//wAAAAABAAEAAgACAAIAAgADAAMABAAEAAUABQAGAAcABwAIAAgACgAK
AAoACwAMAA0ADQANABEAEgASABMAEgATABQAFAAWABcAFwAYABkAGQAaABoAGgAaABoA
GgAcAB0AHQAcABoAGgAZABkAGQAXABcAFgAYABcAFgAWABMAEgASABEAEQARABAAEAAP
AA4ADgAOAA4ADgANAA0ADQAMAAsACQAJAAkACQAHAAUABAAEAAQAAwACAAIAAgABAAEA
AAD////////9//3//P/8//z//P/7//v/+v/6//n/+f/5//n/9//3//f/9//4//j/+P/4
//n/+f/5//n/+f/5//n/+v/6//v/+//7//n/+//8//z//v/+//7//v///////////wAA
AAAAAAAAAQABAAEAAQABAAEAAgACAAIAAgADAAMAAgACAAIAAgAAAAAAAAAAAAIAAgAB
AAEAAQABAAEAAAAAAAAAAAD///////////7//f/9//3//f/7//v/+v/6//z/+//7//v/
+//7//v/+//6//r/+v/6//j/+P/3//f/+f/5//n/+f/3//f/9//3//f/9//3//b/9v/2
//b/9f/3//X/9v/4//b/9v/2//b/9v/1//X/9f/3//n/+f/6//v//P/9//3/+//7//z/
/f//////AAAAAAEAAQABAAEAAQABAAEAAQABAP/////+//v/+v/5//j/+P/4//j/+P/6
//j/9//3//X/9f/1//X/9f/0//T/9P/2//b/9v/0//H/8P/w//D/8P/w/+//7v/s/+3/
7f/t/+//7//v/+//7//v/+//7//v/+//7//v/+//8P/w//D/8P/x//L/8//0//v/AQAI
ABQAIgAyAEUAWQBsAIcApgDDANoA8AAAAfoA1gCdAFoADgC7/2r/P/85/zv/Pf9G/1j/
aP97/5H/p/+6/8n/0f/Z/9//5f/n/+j/6v/t/+//8P/w//D/7//w//L/9P/2//T/9P/0
//T/9P/2//b/9v/1//X/9f/2//b/9//4//j/+P/4//j/+f/5//n/+f/5//f/+P/4//j/
+v/6//r/+//7//v//P/9//3//v/+//7//P/8//3//f/9//7//v///wEAAgACAAIAAgAD
AAMABAACAAMAAwAEAAUABQAGAAYACAAIAAgACQAKAAsACwALAAsADAAMAA0ADgAPABAA
EAAQABEAEQASABMAEwAUABQAFAAUABQAFAAUABUAFQAUABQAFAATABMAEwARABEAEAAO
AA0ADAAMAA0ADAAMAAsACQAJAAgACAAHAAYABgAGAAQABAADAAMABAAEAAQAAwADAAMA
AwABAP///v/+//7////+//7//v/9//3//P/7//v/+//5//n/+P/4//j/+P/3//f/9v/2
//X/9f/1//X/9//3//f/9//2//b/9v/2//f/9//3//f/9//3//f/+P/6//v/+//7//r/
+//7//r//P/8//z//P/9//3//f/9//7//v/+//7//f/9//3//f//////AAAAAAAAAAAB
AAEA/v/+//7//v8AAAAAAAAAAP7//v/9//3//f/9//3//P/8//z//P/7//v/+//7//r/
+f/5//n/+f/5//n/+P/4//j/9//3//f/9//3//f/9//2//b/9v/2//b/9v/1//X/9//3
//f/9//1//X/9f/1//X/9f/2//T/9P/0//T/9P/z//P/8//z//X/9f/2//f/+P/5//n/
+f/5//r/+//9//3//v/+//3//f/9//3//f/9//3//f////3//f/8//v/+v/5//j/9v/2
//b/9v/4//b/9f/1//X/9f/1//X/8//y//L/8v/0//T/9P/y//H/8P/w//D/7P/s/+v/
6v/s/+3/7f/t/+3/7f/t/+3/7f/t/+3/7f/t/+3/7f/t/+3/7v/u/+7/7v/v//D/8f/y
//P/+f8CAAoAFAAkADkATQBeAHUAlgC5ANIA6gD+AAgB8gDBAIAANgDn/5D/S/81/zf/
N/86/0j/XP9t/4H/l/+s/73/yf/T/9v/3//j/+b/6P/p/+v/7f/u/+//7//v//D/8f/y
//L/8v/y//L/8v/0//T/9P/1//X/9f/2//T/9f/2//b/9v/2//b/9//3//f/9//3//n/
+v/6//r/+v/6//r/+//7//v//P/9//v//P/8//z//P/8//3//f///wAAAAABAAEAAgAC
AAIAAAABAAEAAgAEAAUABQAGAAUABQAGAAYACgAKAAoACwAKAAsACwALAA0ADgAOAA8A
EAARABIAEgASABMAEwAUABUAFQAWABYAFgAWABYAFgAWABcAFwAWABYAFgAVABUAFQAT
ABMAEgASABEAEAAQAA8ADgAOAA0ACwALAAoACgAJAAgACAAIAAYABgAFAAUABAAEAAQA
AwADAAMAAwABAAMAAgACAAIAAQAAAAAAAAD//////v/9//3//f/7//v/+v/6//r/+v/5
//n/+P/4//f/9//3//f/9//3//f/9//2//b/9v/2//f/9//3//f/+f/5//n/+v/4//n/
+f/5//n/+//8//z//v/+//7//v///////////wIAAgACAAIAAQABAAEAAQABAAEAAgAC
AAAAAAABAAEAAgACAAIAAgAAAAAAAAAAAAAAAAD//////////////v/+//7//v/9//3/
/f/9//z/+//7//v/+//7//v/+v/6//r/+f/5//n/+f/5//n/+f/4//j/+P/4//j/+P/3
//f/9//3//f/9//3//f/9//3//f/9//3//b/+P/2//b/9v/2//b/9v/2//X/9f/1//X/
9//3//j/+//8//3//f/7//v//P/9//3//f/+//7/AQABAAEAAQABAAEAAQABAAEA////
//7/+//6//n/+P/6//r/+v/6//r/+P/3//f/9f/1//X/9f/1//T/9P/0//T/9P/0//L/
8f/w//D/8P/u/+7/7f/s/+z/7f/t/+3/7f/t/+3/7f/t/+3/7f/t/+3/7f/t/+3/7f/u
/+7/7v/s/+3/8P/v//L/9//9/wQADgAaACwAQwBZAHAAjQCsAMsA5gAAAQ4BAgHaAJ0A
TgD6/6H/Uv8t/yv/Mf81/0D/UP9m/3v/lf+r/7z/x//P/9f/3f/h/+f/6P/m/+f/6//r
/+z/7f/t/+//8P/x//L/8P/w//D/8P/w//L/8v/y//P/8//z//T/8v/z//T/9P/0//T/
9P/1//X/9f/1//X/9//4//j/+P/4//j/+P/5//n/+f/6//v/+//8//z//P/8//z//f/9
//3//v/+//////8AAAAAAAAAAAEAAQACAAIAAwADAAQABQAFAAYABgAIAAgACAAJAAoA
CwALAAsADQAOAA4ADwASABMAFAAUABQAFQAVABYAFQAVABYAFgAYABgAGAAYABgAGQAZ
ABgAGAAYABcAFwAZABcAFwAWABYAFQAUABQAEwASABIAEQAPAA8ADgAOAA0ADAAMAAwA
CgAKAAkACQAIAAgACAAHAAUABQAFAAMAAwACAAIAAgABAAAAAAAAAP3//f/8//v//f/9
//v/+//6//r/+v/6//f/9//2//b/9f/1//X/9f/3//f/9//3//T/9P/0//T/9f/1//X/
9f/3//f/9//4//b/9//3//f/9//5//r/+v/6//r/+v/6//v/+//7//v//P/8//z//P//
//////////////8AAAAA/v/+///////+//7//v/+//7//v/+//7//P/8//v/+//9//3/
/f/8//z//P/8//v/+//7//v/+v/7//v/+//7//n/+f/4//j/9v/1//X/9f/1//X/9f/1
//b/9v/2//b/9v/2//X/9f/1//X/9f/1//X/9f/1//X/9f/1//X/9P/0//T/9P/z//T/
9P/0//T/9P/0//P/8//z//P/9f/1//b/9//4//n/+f/5//n/+v/7//v/+//8//z//f/9
//3//f/9//3//f/9//v/+f/5//j/9//2//X/9P/0//T/9P/0//b/9P/z//P/8f/x//H/
8f/x//D/8P/w//L/8v/y//D/7f/s/+z/7P/q/+r/6f/o/+r/6//r/+v/6//r/+v/6//p
/+n/6f/p/+n/6f/p/+n/6f/q/+r/6v/s/+v/7P/t/+7/8f/5/wIADAAeADAAQQBVAGoA
hwCmAMEA2ADuAPoA7gDIAI0ARgD8/6n/XP85/zX/Nf81/0D/Uv9k/3f/jf+h/7b/xf/P
/9P/2f/h/+P/4v/i/+X/6f/q/+r/6v/p/+v/7P/t/+7/7P/s/+z/7P/s/+7/7v/u/+//
7//v//D/7v/v//D/8P/w//D/8P/x//P/8//z//P/8f/y//L/8v/0//T/9P/1//P/8//0
//X/9f/2//b/9v/0//T/9f/1//f/+P/4//n/+f/6//r/+v/6//v/+//8//r/+//7//z/
/f/9//7//v8AAAAAAAABAAAAAQABAAEABQAGAAYABwAGAAcACAAIAAgACQAJAAoACQAJ
AAoACgAMAAwADAAMAAoACwALAAoACAAIAAcABwAJAAcABwAGAAQAAwACAAIAAQAAAAAA
///9//3//P/8//v/+v/6//r/+f/6//r/+//6//r/+v/5//f/9//3//X/9//2//b/9v/1
//T/9P/0//P/8//y//H/7//v/+3/7f/s/+z/7P/s/+3/7f/s/+z/6//r/+v/6//r/+v/
6//r/+z/7P/s/+z/6//r/+v/6//t/+3/7f/u/+z/7f/t/+3/7f/v//D/8P/y//L/8v/y
//P/8//z//P/8v/y//L/8v/z//P/8//z//P/8//0//T/8v/y//P/8//y//L/8v/y//L/
8v/y//L/8P/w/+//7//v/+//7//u/+7/7v/u/+3/7f/t/+3/7P/t/+3/7f/t/+v/6//q
/+r/7P/r/+v/6//p/+n/6f/p/+j/6P/o/+j/6P/o/+f/5//n/+f/5//n/+f/5//n/+f/
6P/m/+b/5v/m/+b/5f/l/+X/5f/n/+f/6P/p/+r/6//r/+v/6//s/+3/7f/t/+7/7v/v
/+//7//v/+//7//v/+//7//t/+3/7P/r/+r/6f/o/+j/6P/o/+j/6v/o/+f/5//l/+X/
5f/l/+X/5P/k/+T/5P/k/+T/4v/h/+D/4P/g/97/3v/d/9z/3P/d/93/3f/d/93/3f/d
/93/3f/d/93/2//b/9v/2//b/9z/3P/c/9z/3f/g/9//4P/j/+n/9P/8/wYAFAAnADsA
UABlAIQApwDCANgA7gD0AN4ArwBuACQA0f98/zv/Jf8n/yX/KP84/0r/W/9x/4f/mv+r
/7n/wf/H/83/z//S/9T/1f/X/9n/2v/b/9v/3f/e/9//4P/e/97/3v/e/97/4P/g/+D/
4f/h/+H/4v/g/+H/4v/i/+L/4v/i/+P/4f/h/+H/4f/j/+T/5P/k/+b/5v/m/+f/5f/l
/+b/5//l/+b/5v/m/+j/6P/p/+n/6f/q/+r/6//r/+z/7P/s/+r/6//r/+z/7v/v/+//
8P/v/+//8P/w//L/8v/y//P/9P/1//X/9f/1//b/9v/3//j/+f/6//r/+v/7//v//P/9
//3//v/+//7//v/+//7//P/9//3//P/8//z/+//7//v/+f/5//j/9v/1//T/9P/1//T/
9P/z/+//7//u/+7/7f/s/+z/7P/s/+z/6//r/+v/6v/p/+f/5v/n/+j/5//n/+b/5v/m
/+X/5P/k/+T/5f/l/+T/4//h/+H/3//f/97/3v/e/97/3f/d/9z/3P/d/93/3f/d/9v/
2//b/9v/2v/a/9r/2v/b/9v/2//b/93/3f/d/97/3v/f/9//3//f/+H/4v/i/+L/4v/i
/+L/4//j/+P/4//i/+L/4v/i/+P/4//j/+P/5f/l/+b/5v/k/+T/5f/l/+T/5P/k/+T/
5P/k/+T/5P/i/+L/4f/h/+H/4f/h/+D/4P/g/+D/3//f/9//3//e/93/3f/d/93/3f/d
/9z/3P/c/9v/2//b/9n/2f/Z/9n/2P/Y/9j/2P/Y/9j/1//X/9X/1f/V/9X/1//X/9f/
1//X/9f/1//W/9b/1v/W/9X/1f/V/9b/1v/V/9X/1P/U/9L/0//U/9T/1//Y/9j/2P/Z
/9n/2f/Z/9v/2//b/9v/3P/c/93/3f/e/93/3f/c/97/3P/b/9r/1//X/9f/1//V/9T/
1P/U/9T/0//S/9H/0P/Q/9D/0P/Q/9D/zv/O/87/zv/O/87/zv/O/83/zP/L/8r/yf/I
/8f/xv/G/8b/xv/G/8b/xv/G/8b/xv/G/8b/xv/E/8T/xP/E/8b/xv/G/8b/yP/I/8j/
yP/J/w==
         </WaveFormData>
      </LeadData>
      <LeadData>
         <LeadByteCountTotal>10000</LeadByteCountTotal>
         <LeadTimeOffset>0</LeadTimeOffset>
         <LeadSampleCountTotal>5000</LeadSampleCountTotal>
         <LeadAmplitudeUnitsPerBit>4.88</LeadAmplitudeUnitsPerBit>
         <LeadAmplitudeUnits>��V</LeadAmplitudeUnits>
         <LeadHighLimit>2147483647</LeadHighLimit>
         <LeadLowLimit>268435456</LeadLowLimit>
         <LeadID>V4</LeadID>
         <LeadOffsetFirstSample>0</LeadOffsetFirstSample>
         <FirstSampleBaseline>0</FirstSampleBaseline>
         <LeadSampleSize>2</LeadSampleSize>
         <LeadOff>FALSE</LeadOff>
         <BaselineSway>FALSE</BaselineSway>
         <ExcessiveACNoise>FALSE</ExcessiveACNoise>
         <MuscleNoise>FALSE</MuscleNoise>
         <LeadDataCRC32>2410286820</LeadDataCRC32>
         <WaveFormData>
/P/8//z//P/8//v/+//7//v/+//5//n/9//3//b/9f/0//P/8//z//P/9P/0//T/8//z
//P/8//z//P/8//z//X/9f/1//b/9P/0//T/9P/0//T/9f/3//f/+P/9/wUAEQAnAEMA
ZACJALEA4AANATkBXwF4AXYBUgEPAb4AZwALALn/kf+O/47/i/+L/47/l/+i/7P/wv/M
/9X/3P/h/+b/6P/r/+z/7P/t/+//8P/w//D/8P/x//L/8//z//P/8//z//T/9P/1//X/
9P/0//T/9P/0//X/9v/2//b/9v/2//b/+P/4//j/+P/4//r/+v/6//r/+v/6//r/+//5
//n/+f/6//r/+v/7//z//P/8//z//P/9//3//f/9////AQABAAAAAAAAAAIAAgABAAEA
AgADAAMABAAEAAQAAwADAAMABQAIAAgACAAKAAsACwALAAsACwANAA0ADgAOAA4ADwAP
ABEAEQARABIAEAARABEAEQARABEAEQARABEAEQASABIAEQAPAA8ADQANAA4ADwAPAA4A
DAALAAsACgAJAAkACQAJAAoACgAJAAkACQAIAAgACgALAAsACwAJAAkACQAJAAgACAAI
AAgACQAJAAkACQAHAAcABwAHAAcABgAFAAUABgAGAAQAAgACAAMAAwACAAIAAgABAAEA
AwADAAMAAgACAAMAAwADAAMAAwADAAMABAAEAAMAAwADAAMABAAEAAMABAAEAAQAAwAD
AAQABAAEAAQABQAGAAYABgAGAAYABgAGAAYABgAGAAgACAAHAAkACgAKAAoABwAHAAcA
BwAHAAcABwAHAAcABwAGAAYABgAGAAUABQAFAAUABAADAAMAAwADAAMAAQABAAEAAAAB
AAEAAQABAAAA/////wAA//8AAAAA//////7//v/+//z//P/9//3//P/8//z//P/8//z/
/P/7//v/+//7//r/+v/8//r/+v/6//r/+v/6//r/+v/6//v/+//7//3///8AAAAAAAAA
AAAAAgACAAIAAwADAAQABAAEAAQAAgACAAIAAgACAAEAAAD///7//f/8//v//f/+//7/
/f/7//r/+f/2//f/+P/5//r/+P/4//f/9//3//f/9//1//X/8//z//L/7//u/+3/7f/t
/+3/7v/u/+//7//w//H/7//v/+//7//v/+//7//v/+7/7v/u/+7/8v/y//L/8//x//P/
+P///wUAEQAlAEEAYAB/AKcA1AABAScBSQFiAWABOgH5AKwAWQADALX/j/+I/4j/hf+F
/4j/j/+e/63/vP/I/9H/1v/b/+D/5P/n/+j/6P/p/+v/6v/q/+r/6v/r/+z/7f/t/+v/
6//r/+z/7v/v/+//7v/u/+7/7v/u/+3/7v/u/+7/8P/w//D/8v/x//D/7//u/+//8P/x
//L/8P/w//D/8f/z//P/8//0//L/8v/z//T/9v/2//b/9v/2//X/9P/z//X/9//3//b/
+P/4//r/+v/5//n/+v/7//v//P/8//z//f/9//3////+//7//v8AAP//////////AQAD
AAMABAAEAAQABQAFAAcABwAHAAgACAAJAAkACQAJAAkACQAJAAkACQAKAAoACQAHAAcA
BQAFAAYABwAHAAYABAADAAMAAgABAAEAAQABAAIAAgABAAEAAQAAAAAA//////7//f/9
//3//f/9//7//v/+//7////////////+//3//P/7//n/+P/3//f/+P/4//b/9P/2//f/
9//2//T/9P/z//P/8//z//P/8v/w//H/8f/x//P/8//z//P/9P/0//P/8//z//P/9P/0
//P/9P/0//T/9v/3//n/+v/5//j/+P/4//j/+P/4//j/+f/6//v//P/8//7//v/9//v/
/P/8//z//P/9//7////9//3//f/9//3//f/8//z//P/8//v/+//5//n/+P/3//f/9//3
//f/9//3//f/9v/3//f/9//3//b/9f/1//b/9//4//j/9//1//T/9P/0//T/9P/1//X/
8v/y//L/8v/0//T/8v/y//L/8v/y//L/8v/y//L/8//z//P/9f/3//j/+P/2//b/9v/4
//j/+P/5//n//P/8//z//P/6//r/+v/6//v/+//7//v/+P/3//b/9f/z//T/9P/z//T/
9P/0//L/8P/w//D/8P/x//L/8v/z//X/9f/1//P/8f/v/+//7v/t/+z/6//r/+v/6//s
/+z/7P/r/+v/6//s/+3/7v/v/+3/7f/t/+3/7P/s/+z/7P/w//D/8P/v/+//7//w//P/
9//9/w0AIwBCAF8AgQCuAN8AEQE7AWIBfAF+AV8BIAHNAHkAHwDF/5D/iP+F/3//fP+B
/4r/kf+g/7D/v//M/9X/2P/c/9//4P/g/+P/5f/m/+b/5v/m/+f/6P/p/+n/6f/p/+n/
6v/q/+v/6//q/+r/6v/q/+r/6//s/+z/7P/s/+z/7P/u/+7/7v/u/+7/7v/u/+7/7v/w
//D/8P/x/+//7//v//D/8P/w//H/8v/y//L/8v/y//P/8//z//P/8//1//X/9P/2//b/
+P/4//f/9//4//n/+f/6//r/+v/7//v/+//9//7//v/+/wAA//////////8BAAMAAwAE
AAIAAgADAAMABQAFAAUABgAGAAcABwAHAAUABQAFAAUABQAFAAYABgAHAAUABQADAAMA
BAAFAAUAAgAAAP/////+//3//f/9//3//v/+//3//f/9//z//P/8//3//f/9////////
/////v/+//7//v/9//3//f/9//3//f/9//3//f/8//v/+//8//z/+v/4//j/+f/5//j/
+P/4//f/9//3//f/9//2//b/9//3//f/9//3//f/9//4//j/9//3//f/9//4//j/+//8
//z//P/9//3//v/+//z//P/9//7/AAAAAAAAAAAAAAAAAAAAAAAAAgACAAEAAQACAAIA
AgABAAEAAQABAAEAAQABAAEAAQABAAAAAAAAAAAA///////////+//3//f/9//3//f/9
//3//f/8//v/+//7//v//P/7//v//P/7//z//P/7//n/+P/4//j/+P/4//n/+f/4//j/
+P/4//b/9v/2//X/9f/2//b/9v/2//b/9v/2//b/9v/2//f/9//3//f/+f/6//r//P/8
//z//v/+//7//////wAAAAAAAAAAAAAAAAAAAAAAAP///v/9//z/+//6//n/+f/6//r/
+f/4//j/+P/2//b/9v/2//b/9v/2//X/9f/1//X/9f/z//P/8f/x//D/7f/s/+v/6//r
/+v/7P/s/+z/6//r/+v/7f/t/+3/7f/t/+3/7f/t/+z/7P/s/+z/7v/u/+z/7f/v/+//
8P/1//3/BwAbADkAWAB7AKMA0gD9ACcBTwFqAXABUAERAcAAbQATAL3/jf+G/4b/g/+D
/4j/j/+c/63/uv/G/8//2P/d/+D/4v/l/+j/6P/p/+n/6v/q/+r/6v/r/+z/7f/t/+3/
7f/t/+7/7v/v/+//7v/w//D/8P/w//H/8v/y//L/8P/w//D/8v/y//L/8v/y//T/9P/0
//T/8v/y//L/8//z//P/8//0//T/9P/1//b/+P/4//j/+P/3//f/9//3//f/+f/5//j/
+v/6//z//P/7//v//P/9//3//v/+//7/////////AQACAAIAAgAEAAMAAwADAAMABQAH
AAcACAAGAAYABwAHAAgACQAKAAwACgALAAsACwALAAsACwALAAsACwAMAAwACwAJAAkA
BwAFAAYABwAHAAYABAADAAMABAADAAMAAwACAAIAAQD//wEAAQAAAAAAAAABAAEAAQAB
AAEAAQABAAIAAgACAAIA///////////9//3//f/9//3//P/7//v/+//8//v/+v/6//v/
+//6//r/+v/5//n/9//3//f/9v/2//f/9//3//f/9//3//f/+P/4//f/9//3//f/+P/4
//f/+P/4//j/+f/5//r/+v/6//r/+//8//z//P/8//z//P/8//z//P/8//7//v/9//3/
/v/+//7//f/9//3//f/9//3//f/9//3//f/8//z//P/8//v/+//7//v/+v/5//n/+f/5
//n/+f/5//n/+P/3//f/9//3//b/9f/1//b/9//4//j/9//1//T/9P/0//T/9P/1//X/
9P/0//T/9P/0//T/9P/z//P/8//z//L/8v/y//L/8P/w//D/8P/y//L/8v/y//L/8//z
//P/9f/3//j/+P/4//j/+P/6//z//P/9//3//v/+//7//v/8//z//P/8//z/+//6//n/
+v/5//j/9//1//b/9v/1//T/9P/0//L/8P/w//D/8P/w//D/7//v//H/8f/x/+//7//t
/+3/7P/r/+r/6f/p/+n/6f/q/+r/6v/p/+n/6f/n/+f/5//n/+n/6f/p/+n/6v/q/+r/
6v/s/+z/6v/t/+3/7//y//X/+/8FABkAMwBQAG8AlQDCAO8AFQE3AVABUgE0AfkAsABj
AA8Avf+P/4b/hP99/3//hP+L/5T/o/+0/77/x//Q/9X/2P/c/93/3v/g/+H/4//k/+T/
5P/k/+X/5v/n/+f/5f/l/+X/5v/m/+f/5//m/+b/5v/m/+b/5//o/+j/6P/m/+b/5v/o
/+j/6P/o/+j/6v/q/+r/6v/o/+j/6P/p/+n/6f/p/+r/7P/s/+3/7v/s/+z/7P/s/+//
7//v/+//7//x//H/8P/w//D/8v/y//H/8f/y//P/8//0//T/9P/1//X/9f/3//r/+v/6
//z/+//7//v/+//5//v/+//8//z//P/9//3/////////AAACAAMAAwADAAEAAQABAAEA
/////wAAAAD///3//f/7//3//v//////AAD+//3//f/8//v/+//7//v//P/8//v/+f/5
//j/+P/6//v/+//7//v/+//7//v/+P/4//j/+P/3//f/9//3//f/9//3//f/9//2//X/
9f/0//T/8v/w//D/8f/x//D/8P/w/+//7//v/+//7//u//D/8f/x//H/7//v/+//7//w
//D/7//v/+//7//w//D/8v/0//X/9v/2//X/9f/0//b/9v/3//j/+P/4//j/+P/6//r/
+v/6//n/+v/5//f/+f/6//r/+v/3//f/9//3//n/+f/5//n/+f/5//j/+P/2//b/9f/1
//b/9//3//f/9f/1//X/9f/z//P/8//y//P/8//z//P/9P/z//P/9P/0//T/8//x//D/
8P/x//L/8P/w//H/8f/w//D/8P/w//D/8P/u/+7/7v/u/+7/7v/u/+7/7v/v/+//7//x
//P/9P/0//T/9P/0//b/+P/4//n/+f/4//j/+P/4//j/+P/4//j/+P/3//b/9f/0//P/
8v/x/+//8P/w/+//8P/w//D/7v/u/+7/7v/u/+7/7v/t/+3/7f/t/+3/6//r/+n/6f/o
/+f/5v/l/+X/5f/l/+b/5v/m/+X/5f/l/+f/5//n/+f/5f/l/+X/5f/m/+b/5v/m/+j/
6P/o/+n/6f/r/+z/8f/5/wUAGQAzAFIAcwCZAMoA/wApAU8BbAF0AVwBIwHUAIMAKQDN
/5H/hv+G/3//e/+A/4f/jv+b/6r/uv/H/87/1f/Y/9r/3f/g/97/3f/h/+T/5P/k/+T/
5f/m/+f/5//n/+f/5//o/+b/5//n/+b/6P/o/+j/6P/n/+j/6P/o/+j/6P/o/+r/6v/q
/+r/6v/s/+z/7P/s/+z/7P/s/+3/7f/t/+3/7v/u/+7/7//w//L/8v/y//L/8f/x//H/
8f/v//H/8f/w//L/8v/0//T/9f/1//b/9//3//j/+P/4//n/+f/5//v//P/8//z//v//
////////////AQABAAIAAgACAAMAAwADAAMAAwAEAAQABQAFAAUABQAFAAUABQAFAAUA
BgAGAAUAAwADAAEA//8AAAEAAQAAAP7//f/9//7//f/9//3//f/+//7//f/9//3//P/8
//z//f/9//3////////////+//7//v/+//3//f/9//3//f/9//3//f/9//z/+//7//r/
+v/4//b/+P/5//n/+P/4//j/9//3//f/9//3//b/9v/3//f/9//5//n/+f/5//j/+P/3
//f/+P/5//v//P/7//z//P/8//3//f/+//7//v/+////AAACAAIAAgACAAIAAgACAAIA
AgAEAAQAAwADAAQABAAEAAMAAwADAAMAAwADAAMAAwADAAMAAgACAAIAAgABAAEAAQAB
AAAA///9//3//f/9//3//f/9//z/+//7//v/+//8//v/+//8//z//P/7//n/+f/4//j/
+P/4//j/+f/5//j/+P/4//j/+P/4//j/9//5//n/+f/4//j/+P/4//j/+P/4//j/+P/4
//j/+P/4//n/+f/5//v//f/+//7//v/+//7/AAAAAAAAAQABAAQABAAEAAQAAgACAAIA
AgACAAEAAAD///7//f/8//v//f/+//7//f/6//r/+v/4//r/+v/6//r/+v/6//n/+f/5
//n/+f/3//X/8//z//L/8f/w/+//7//v/+//8P/w//D/7//v/+//8f/x//H/8f/x//H/
8f/x//L/8v/y//L/8v/y//L/8f/z//X/+P/7/wMAEQAlAEEAYACBAKsA2gAHAS8BVQFu
AWoBRAH/ALAAWwABALH/j/+K/4j/h/+H/4r/k/+g/7H/wP/M/9P/2v/h/+T/5v/p/+z/
7P/r/+3/7v/u/+7/7v/v//D/8f/x//H/8f/x//L/8v/z//P/8v/y//L/8v/y//P/9P/0
//T/8v/y//L/9P/0//T/9P/0//T/9P/0//T/9v/2//b/9//3//f/9//4//j/+P/5//r/
+v/6//r/+v/5//n/+f/5//n/+//7//r//P/8//7//v/9//3//v//////AAAAAAAA////
////AQAAAAAAAAACAAUABQAFAAUABQAHAAcACAAIAAgACQAJAAcABwAHAAgACgALAAsA
CwALAAsACwALAAkACQAKAAoACwAJAAkABwAHAAgACQAJAAYABAADAAMAAwADAAQABQAE
AAQAAwABAAMAAwACAAIAAgADAAMAAwABAAEAAQABAAAAAAAAAAAA////////////////
/////////v/9//3//v/+//z/+v/6//v/+//6//r/+v/5//n/9//3//f/9v/2//f/9//3
//f/9//3//f/+P/4//f/9//3//f/+P/4//f/+P/4//j/+f/5//r/+v/6//r/+//8//z/
/P/8//z//v/+//7//v/+/wAAAAD///3//v/+//7//f/9//3//f/7//v/+//7//v/+//6
//r//P/8//v/+//7//v/+v/5//n/+f/5//n/+f/5//n/+P/3//f/9//3//b/9f/1//b/
9f/2//b/9f/1//T/9P/0//L/8v/z//P/9P/0//T/9P/y//L/8v/x//P/8//z//L/8v/y
//L/8f/x/+//8P/y//D/8P/w//D/7v/u/+7/7v/w//H/8f/x//P/9f/2//b/9v/2//b/
+P/4//j/+f/5//r/+v/6//r//P/8//z//P/6//n/+P/3//b/9f/0//P/8f/y//L/8f/y
//L/8v/w//D/8P/w//D/7v/u/+3/7f/v/+//7//t/+v/6f/p/+j/6f/o/+f/5//n/+f/
6P/o/+b/5f/l/+X/5f/l/+X/5f/j/+P/4//j/+T/5P/k/+T/5P/k/+b/5//p/+v/7v/x
//v/CQAfADkAVgB3AJ8AzAD5AB8BQQFaAVgBMAHvAKYAVwD//6//if+E/4T/f/99/4L/
if+S/5//rv+8/8f/zv/T/9b/2v/b/9r/3P/d/9//3v/e/97/3v/h/+L/4//j/+P/4//j
/+T/5v/n/+f/5v/m/+b/5v/m/+f/6P/o/+j/6P/o/+j/6v/o/+j/6P/o/+j/6P/o/+j/
6P/o/+j/6f/r/+v/6//s/+z/7P/t/+7/7P/s/+z/7P/t/+3/7f/t/+//8f/x//D/7v/u
//D/8P/x//H/8v/z//H/8v/y//L/8//z//P/9f/4//j/+P/6//r/+f/4//f/+P/7//z/
/v/+//7///////3//f/9//7//v////////////////////////8AAAAA///9//3/+//5
//r/+//7//r/+P/3//f/9v/1//X/9f/1//b/9v/1//f/9//2//b/+P/5//n/+f/3//f/
9//3//b/9v/2//b/9f/1//X/9f/1//X/9f/1//X/9P/z//P/8v/y//D/7v/u/+//7//u
/+7/7v/t/+3/7v/v//D/8P/u/+//7//v//H/8f/x//H/8P/w/+//7//x//H/8v/y//H/
8v/y//L/8//z//T/9P/0//T/9f/2//j/+P/4//j/+P/4//j/+P/2//j/+P/3//n/+v/6
//r/+f/5//n/+f/5//n/+f/5//n/+f/4//j/9v/2//X/9f/3//f/9v/1//P/8//z//P/
8//z//P/8v/x//H/8f/x//L/8f/x//L/8v/y//H/7//v/+7/7v/u/+7/7v/v/+//7v/u
/+7/7v/u/+7/7v/t/+3/7f/u/+7/7v/u/+7/7P/s/+z/7P/u/+//7//v//H/8//0//T/
9P/0//T/9v/2//b/9//3//b/9v/2//b/+P/4//j/+P/6//n/+P/3//b/9f/0//P/8f/y
//L/8f/y//L/8v/w//D/8P/w//D/7v/u/+3/7f/v/+//7//t/+3/6//r/+r/6f/o/+f/
5//n/+f/6P/o/+j/5//n/+f/5//n/+f/5//p/+n/6f/p/+j/6P/o/+j/6v/q/+j/6f/r
/+v/7P/x//f///8TAC0ASgBrAI8AvgDxAB0BQwFmAXQBYgErAd4AjQA3ANn/l/+C/4L/
f/97/37/hf+O/5n/qP+2/8H/zP/T/9j/3P/f/97/4P/f/+P/5P/k/+T/5P/j/+T/5f/l
/+X/5f/l/+b/6P/p/+n/6P/o/+j/6P/o/+n/6v/q/+r/6v/q/+r/7P/q/+r/6v/q/+v/
7P/t/+7/7v/u/+7/7//v/+//7//w/+7/7v/v//D/8P/w//D/8P/z//P/8//z//H/8//z
//L/8v/y//T/9P/1//X/9v/3//f/+P/4//j/+f/5//n/+//8//z//P/+//3//f/9//3/
//8BAAEAAgAAAAAAAQABAAMAAwADAAQABAAFAAUABQAFAAUABQAFAAMAAwAEAAQABQAD
AAMAAQD//wAAAQABAAAA/v/9//3//P/7//v/+//7//z//P/7//v/+//6//r/+v/7//v/
+//7//v/+//7//z//P/8//z/+//7//v/+//7//v/+//7//v/+v/5//n/+v/6//j/9v/2
//f/9//2//b/9v/1//X/9f/1//X/9P/y//P/8//z//X/9f/1//X/9v/2//X/9f/3//f/
+P/4//f/+P/4//j/+f/5//r/+v/6//r/+//8//7//v/+//7//v/+//7//v/8//7//v/9
//3//v/+//7//f/9//3//f/7//v/+//7//v/+//6//r/+v/6//n/+f/5//n/+P/3//f/
9//3//f/9//3//f/9v/1//X/9f/1//T/8//z//T/8//0//T/8//z//L/8v/y//L/8v/z
//P/8v/y//L/8v/w//D/8P/v//H/8f/x//D/8v/w//D/8P/w//D/8P/w//D/8P/w//D/
8f/x//H/8//1//b/9v/2//b/9v/4//j/+P/5//n/+v/6//r/+v/6//r/+v/6//r/+f/4
//f/9v/1//T/8//z//T/9P/z//L/8v/y//D/7v/u/+7/7v/w//D/7//v/+//7//v/+3/
6//p/+n/6P/p/+j/5//n/+f/5//o/+j/6P/n/+f/5//l/+X/5f/l/+X/5f/l/+X/5v/m
/+b/5v/m/+b/6P/n/+f/6f/s//H/9/8DABkANwBUAHcAoQDOAPsAJQFLAWIBXgE2AfEA
ngBJAO//of9//3z/fv95/3v/fv+H/5b/pf+0/8D/x//O/9X/2P/a/9v/3v/e/9//3//g
/+D/4P/g/+H/4v/j/+P/4//j/+P/5P/k/+X/5f/k/+T/5P/k/+T/4//k/+T/5P/m/+b/
5v/o/+b/5v/m/+b/6P/o/+j/6P/o/+j/6P/p/+v/6//r/+z/6v/q/+v/7P/s/+z/7P/s
/+3/7f/t/+3/7f/v/+//7v/u/+7/8P/w/+//7//w//H/8f/y//L/8v/z//P/8//1//T/
9P/0//b/9//3//f/9//5//v/+//8//z//P/9//3//f/9//3//v/+////////////////
/////f/9//7//v////3//f/7//v//P/9//3//P/6//n/+f/4//f/9//3//b/9v/1//P/
8//z//L/8v/0//X/9f/1//X/9f/1//X/8v/y//L/8v/x//H/8f/x/+//7//v/+//8f/w
/+//7//u/+7/7P/q/+r/6//r/+r/6v/q/+n/6f/r/+v/6//q/+n/6f/o/+f/5//n/+f/
5//o/+j/5//n/+f/5//o/+j/6f/q/+r/6v/r/+v/7P/s/+r/6v/r/+z/7P/s/+z/7P/t
/+7/7//w/+7/8P/w/+//7f/u/+7/7v/t/+3/7f/t/+3/7f/t/+3/6//r/+r/6v/s/+z/
6//r/+v/6//q/+n/6f/p/+n/6f/r/+v/6//q/+f/5//n/+f/5v/l/+X/5v/l/+b/5v/l
/+T/5P/l/+b/5P/k/+X/5f/k/+T/5P/k/+b/5v/m/+X/5//n/+f/5v/m/+j/6P/n/+b/
5P/k/+T/5P/k/+T/5P/k/+b/5//n/+f/6f/r/+z/7P/s/+z/7P/u/+7/7v/v/+//8P/w
//D/8P/u/+7/7v/u/+7/7f/s/+v/6v/p/+j/5//n/+j/6P/n/+j/6P/o/+b/5f/k/+P/
4v/i/+L/4f/h/+P/4//j/+H/3//d/93/3P/b/9r/2f/Z/9n/2f/a/9r/3P/b/9v/2//Z
/9n/2f/Z/9n/2f/Z/9n/2v/a/9r/2v/a/9r/3P/d/9n/2//g/+X/7f///xcALwBOAHEA
mwDIAPMAGQE7AU4BRgEcAdcAjgA9AOX/m/97/3j/cv9r/23/dP95/4b/k/+i/7D/u//C
/8X/yv/Q/8//zv/O/9H/0//S/9L/0v/S/9P/1P/V/9X/0//T/9P/1P/U/9X/1f/U/9b/
1v/W/9b/1f/W/9b/1v/W/9b/1v/Y/9j/2P/Y/9j/2P/Y/9j/2P/a/9r/2v/b/9n/2f/Z
/9r/2P/Y/9n/2v/c/9z/3P/c/93/3f/d/93/3f/f/9//3v/e/97/4P/g/9//3//g/+H/
4f/i/+L/4v/j/+P/4//l/+T/5P/k/+b/5//n/+f/5//p/+v/6//s/+r/6v/r/+v/6//r
/+v/7P/s/+3/7f/t/+3/7f/t/+3/7P/r/+v/6v/r/+n/6f/n/+X/5v/n/+f/5v/k/+P/
4//g/9//3//f/9//4P/g/9//4P/h/+H/4v/g/+H/4f/h/9//3//f/9//3//g/+H/4v/h
/+H/4f/h/9//3//f/9//3f/c/9v/2//c/9z/2v/Y/9j/2f/Z/9j/2P/Y/9f/1//X/9f/
1//W/9b/1//X/9f/1//X/9f/1//Y/9j/1//X/9f/1//Y/9j/2f/a/9r/2v/b/9v/3P/c
/9z/3P/d/97/3P/c/9z/3P/e/97/3v/e/97/4P/g/9//3f/e/97/3v/d/93/3f/d/9v/
2//b/9v/2//b/9r/2v/c/9z/2//b/9n/2f/Y/9f/1//X/9f/1//Z/9n/2f/Y/9X/1f/V
/9X/1v/V/9X/1v/W/9b/1f/T/9P/0v/S/9L/0v/S/9P/0//Q/9D/0P/Q/9D/0P/Q/9H/
0v/Q/9D/0P/Q/87/zv/O/87/0P/R/9H/0f/R/9P/1P/U/9T/1P/U/9b/1v/W/9f/1//Y
/9j/2P/Y/9j/2P/Y/9j/2P/X/9b/1f/U/9P/0v/R/9H/0v/S/9H/0P/Q/9D/zv/Q/9D/
0P/Q/8//zv/M/8v/zf/N/83/y//J/8f/x//G/8f/xv/F/8X/xf/F/8b/xv/E/8P/w//D
/8P/w//D/8P/w//D/8P/w//E/8T/xP/E/8L/xP/E/8X/w//F/8j/z//T/9v/6/8FACQA
RQBpAJYAxwDzABkBOAFGATAB+wCwAF8ACQCv/3H/Xv9c/1f/U/9W/13/Zv9x/4D/jv+b
/6T/qf+u/7D/s/+2/7b/t/+3/7r/uv+6/7r/uf+6/7v/u/+7/7v/u/+8/7r/u/+7/7r/
u/+8/73/vv++/77/vf+8/7z/vP+8/77/vv++/77/vv/A/8D/wP/A/8D/wP/A/8H/v/+/
/7//wP/A/8D/wf/C/8L/wv/C/8L/wf/B/8H/wf/D/8X/xf/E/8T/xP/G/8b/xf/F/8b/
x//H/8j/yP/I/8f/x//H/8n/yv/K/8r/zP/L/8v/y//L/8v/zf/N/87/zv/O/8//z//P
/8//z//Q/9D/0f/R/9H/z//P/8//z//N/83/zv/O/8//zf/N/8v/yf/K/8v/y//K/8j/
x//H/8b/xf/F/8X/w//E/8T/w//F/8X/xP/E/8L/w//D/8P/xf/F/8X/xf/E/8T/xP/E
/8P/w//D/8P/w//D/8P/w//D/8L/wf/B/8D/wP++/7z/vP+9/73/vP+8/7z/u/+7/7v/
u/+7/7r/uv+7/7v/u/+5/7n/uf+5/7z/vP+7/7v/u/+7/7z/vP+9/77/vv++/73/vf++
/77/vv++/7//wP++/77/vv++/8D/wP/A/8D/wP/C/8L/wf+//8D/wP/A/7//v/+//7//
vf+9/73/vf+9/73/vP+8/7r/uv+5/7n/uf+5/7j/t/+3/7f/t/+3/7X/tf+1/7T/s/+z
/7P/s/+y/7H/sf+y/7L/sv+x/6//rf+s/6z/rP+s/6z/rf+t/6r/qv+q/6r/qv+q/6r/
qf+p/6n/qf+o/6j/qP+o/6f/p/+n/6j/qf+p/6j/p/+m/6T/pf+l/6b/p/+o/6n/qf+r
/6v/q/+r/6v/rP+s/63/rv+t/63/rf+u/6z/rP+t/6v/rP+s/6v/qv+q/6r/qf+m/6b/
pf+l/6P/o/+i/6H/ov+i/6D/oP+g/6D/nv+e/57/nv+c/5z/nP+c/5n/mP+X/5b/lP+U
/5T/lP+S/5L/kv+S/5L/kv+S/5L/kv+S/5L/kv+Q/5D/kP+Q/5D/kP+Q/5D/kP+Q/5D/
kP+Q/w==
         </WaveFormData>
      </LeadData>
      <LeadData>
         <LeadByteCountTotal>10000</LeadByteCountTotal>
         <LeadTimeOffset>0</LeadTimeOffset>
         <LeadSampleCountTotal>5000</LeadSampleCountTotal>
         <LeadAmplitudeUnitsPerBit>4.88</LeadAmplitudeUnitsPerBit>
         <LeadAmplitudeUnits>��V</LeadAmplitudeUnits>
         <LeadHighLimit>2147483647</LeadHighLimit>
         <LeadLowLimit>268435456</LeadLowLimit>
         <LeadID>V5</LeadID>
         <LeadOffsetFirstSample>0</LeadOffsetFirstSample>
         <FirstSampleBaseline>0</FirstSampleBaseline>
         <LeadSampleSize>2</LeadSampleSize>
         <LeadOff>FALSE</LeadOff>
         <BaselineSway>FALSE</BaselineSway>
         <ExcessiveACNoise>FALSE</ExcessiveACNoise>
         <MuscleNoise>FALSE</MuscleNoise>
         <LeadDataCRC32>2718997950</LeadDataCRC32>
         <WaveFormData>
CQAJAAkACAAHAAcABwAHAAcABwAGAAQAAQAAAP///v/9//z//P/8//3//f/9//z//P/8
//z//f/9//z//P/8//7//v/+//7//v/+//7//v/+//7//f/8//v/9//0//j/AwAbADsA
YACPAMMAAAE7AXIBowHGAc4BtQF4ASUBywBwACUAAQD3//X/7//m/93/2P/Y/93/4//m
/+r/7f/w//L/8//z//X/9P/y//L/8v/z//P/8v/y//L/8v/z//P/8//0//T/9P/0//T/
9P/2//f/9//3//X/9f/1//X/9f/1//X/9f/3//f/9//3//f/+P/4//j/+P/5//n/+f/5
//n/+v/6//r/+v/6//r/+v/6//r/+v/6//n/+f/5//z//P/8//z/+//7//v/+//9//3/
/f/+//z//P/8//z//P/8//z//f/+/////////wAAAAAAAAEAAQABAAIAAgACAAIAAgAC
AAQABAAEAAQABQAFAAQABAAEAAUABQAFAAUABQAFAAQABAAEAAQABAAGAAYABgAFAAMA
AwADAAMAAQABAAEAAQABAAEAAgADAAMABAAGAAYABgAGAAgACAAGAAcACAAIAAkACQAI
AAgACQAJAAoACgAJAAkACQAJAAkACQAHAAcABwAHAAcABwAHAAcABgAFAAcABwAHAAUA
BQAFAAUABQAGAAUABQAGAAQABAAEAAQABAAEAAMAAwABAAIAAwADAAEAAQABAAEAAQAB
AAEAAQADAAMAAwADAAIAAgACAAIAAwADAAMAAwADAAMAAwAEAAQABAAEAAQAAwADAAMA
AwADAAQABAADAAMAAwADAAIAAgADAAMAAgACAAIAAgACAAAAAAD/////AQABAAEAAQAB
AAEAAQAAAAIAAgACAAIAAAAAAAAA/////////////wEAAQABAAEA/////////v/+//7/
/v/+//7//v/+//7/AAAAAP7//v/+//7//f/9//3//v8AAAEAAgACAAMABAAFAAUAAwAE
AAQABQAFAAYABgAGAAgACQAJAAkABwAGAAYABgAHAAcABwAHAAgABwAHAAcABwAHAAcA
CAAGAAUABQADAAUABQAFAAUAAgABAAEAAQABAP/////+//7//f/8//v/+f/3//X/9P/2
//f/9//3//j/+P/4//j/9//3//b/9v/2//b/9v/2//b/9v/2//b/+v/6//j/9//2//P/
8//y//T///8XADcAYACLAL8A/AA3AWwBmQG8AcQBpQFoARkBvwBmAB8A+//x/+3/5//c
/9H/zv/S/9X/2//i/+b/5//o/+r/7f/v/+//8P/w//D/8P/x//H/8P/w//D/8P/x/+//
7//w//D/8P/w//D/8P/w//H/8f/x//H/8f/x//H/8//z//P/8//x//H/8f/x//H/8v/y
//L/8v/z//P/8//1//X/9v/2//b/9v/2//b/9v/2//b/9v/2//X/9f/1//b/9v/2//b/
+f/5//n/+f/3//f/9//4//j/+P/4//j/+f/6//v//f/9//3//P/7//v/+v/5//n/+//7
//z//P/9//7///8AAAAAAAAAAAAAAQABAAAAAAD+/////////wEAAQABAAAA/v/+//7/
/v/8//z//P/7//3//f/9//3//f/9//3//f/9//3//v////3//v8AAAAA///+/////v/+
////AAAAAAAAAQABAAIAAwADAAQABAADAAMAAwADAAMAAwABAAEAAQABAAEAAQABAAEA
AAD///////////3//f/9//3//f/6//n/+f/6//z//P/8//z//f/+//7////8//z//P/7
//v/+//7//v//v///wAAAQAAAP///v/9//z//P/8//z///////////8BAAEAAQACAAAA
/v/8//r/+v/7//z//f///wAAAAD///////////7//P/9//3//P/8//z//P/8//z//P/7
//v/+//7//v/+//7//v/+//6//r/+v/6//r//P/8//z/+//7//v/+//7//n/+f/5//n/
+f/5//n/+P/4//j/+P/4//j/+P/3//f/9//4//b/9//4//j/+f/6//v/+//7//z//P/9
//3//v/+//7/AAABAAEAAQABAAAAAAAAAAIAAwAEAAUAAwABAAAA//////////8AAP7/
/f/9//v/+f/5//n/+f/6//v//f///////f/9//z/+f/3//X/8//y//H/8P/w/+7/7//v
/+//8P/w//D/8P/y//P/8//0//L/8v/y//L/8v/y//L/8v/0//T/8v/x//D/7//t/+r/
6P/p//X/DwAyAFsAiQDEAAcBTAGHAbgB3AHpAdABkwE/AeAAfwApAPn/6//n/9z/z//G
/8T/w//F/8r/0v/Z/97/4P/j/+X/5f/k/+T/5P/k/+X/5f/k/+b/5v/m/+f/5//n/+j/
6P/o/+j/6P/o/+b/5//n/+f/6f/p/+n/6f/p/+n/6f/p/+v/6//r/+v/6f/q/+r/6v/q
/+v/6//r/+n/6f/q/+r/7P/s/+z/7P/s/+z/7P/s/+z/6//r/+v/7P/s/+z/7P/t/+3/
7f/t/+3/7f/t/+7/7v/u/+7/7v/u/+7/7v/v//L/8//z//P/9P/0//T/9f/1//X/9v/2
//T/9P/0//T/9v/2//b/9v/3//f/9v/2//T/9f/1//X/9f/1//X/9P/2//b/9v/2//b/
9v/2//X/9f/1//X/9f/z//P/8//z//T/8//z//P/8//0//b/9v/2//b/+P/4//r/+//8
//z/+//7//r/+v/7//v//P/8//3//f/9//3//f/9//v/+//7//v/+//7//n/+f/4//f/
+f/5//n/9//3//f/9//3//b/9f/1//b/9v/2//b/9v/4//j/9//3//X/9v/3//f/+f/5
//n/+f/5//n/+f/5//v/+//7//v//P/8//z//P/7//v/+//7//v/+//7//z//P/8//z/
/P/7//v/+//7//v//P/8//v/+//7//v/+v/6//v/+//6//r/+v/6//r/+v/6//n/+f/3
//f/9//3//f/9//3//b/9v/2//b/9v/2//b/9v/1//X/9f/1//X/9f/1//X/9f/1//X/
9f/0//T/9P/0//T/9P/0//T/9P/0//T/9f/1//X/9v/0//X/9v/2//f/+P/5//n/+f/6
//r/+//7//z//P/8//z//f/9//3//f/8//z//P/7//v/+//7//z/+//7//v/+//7//v/
/P/6//n/+f/3//f/9//3//f/9v/1//X/9f/1//P/8//y//L/8f/w/+//7P/r/+r/6v/s
/+3/7f/t/+r/6v/q/+r/6//r/+r/6v/q/+r/6v/q/+r/6v/q/+r/6v/s/+r/6f/q/+f/
4//i/+T/7f8BACEARgBxAKUA4AAbAVIBgwGoAbYBowFsAR0BxQBqAB0A8//n/+P/3f/U
/8v/xv/I/8v/z//U/9j/2//c/+D/3//h/+P/4v/i/+D/4v/j/+P/4v/i/+L/4v/j/+P/
4//k/+T/5P/k/+T/5P/k/+X/5f/l/+X/5f/l/+X/5f/l/+X/5f/n/+f/5//n/+X/5v/m
/+b/5v/n/+f/5//n/+f/6P/o/+j/6P/o/+j/6v/q/+r/6v/o/+f/5//n/+r/6v/q/+r/
6//r/+v/6//r/+v/6//s/+z/7P/s/+z/7P/s/+z/7f/s/+3/7f/t/+7/7v/u/+//7//v
//D/8P/w//D/8P/w//L/8v/y//L/8//z//L/8v/y//P/8//z//P/8//z//L/8v/y//L/
8v/y//L/8v/x//H/8f/x//H/7//v/+//7//w/+//7//v/+//8P/y//L/8v/y//T/9P/0
//X/9v/2//f/9//2//b/9f/1//b/9v/1//X/9f/1//f/9//1//X/9f/1//X/9f/1//X/
9P/z//X/9f/1//P/8//z//P/8//0//P/8//0//L/8v/y//L/8v/y//H/8f/x//L/8//z
//H/8f/x//H/8//z//P/8//1//X/9f/1//T/9P/0//T/8//z//P/8//1//X/9f/2//T/
9P/0//T/8//z//P/8//1//b/9v/1//X/9f/1//T/8v/z//P/8v/y//L/8v/y//T/9P/z
//P/8//z//P/8//x//H/8f/w//D/8P/w//D/8v/y//L/8f/x//H/8f/x/+//7//v/+//
8f/x//H/8P/w//D/8P/w//D/8P/w//D/7v/v/+7/7v/u/+7/7v/v/+//7//w/+7/7//w
//D/8//0//X/9f/z//T/9P/1//f/+P/4//j/+P/5//n/+f/5//j/+P/4//n/+f/5//n/
+P/3//f/9//1//X/9f/2//b/9f/1//P/8//z//P/8//0//P/8//z//P/8f/x//D/7v/t
/+z/6//q/+n/6P/o/+j/6f/p/+n/6P/o/+j/6P/n/+f/5v/m/+j/6P/o/+j/6v/q/+r/
6v/q/+r/6v/p/+j/5//l/+L/5P/r////HwBGAG8AowDgAB0BUgF/AaIBrgGZAV4BEwG/
AGYAGQDv/+P/3//X/9D/x//C/8L/xf/J/87/0v/V/9j/3P/d/93/3//e/+D/4P/e/9//
3//e/9z/3P/c/93/3v/f/+H/4v/g/+D/4P/g/+D/4f/h/+H/4f/h/+H/4f/h/+H/4f/h
/+H/4f/h/+H/4//k/+T/5P/h/+H/4P/f/+D/4f/j/+T/5P/k/+T/5P/i/+L/4v/i/+T/
4//j/+P/5P/k/+T/5P/l/+X/5f/l/+X/5f/l/+b/6P/o/+j/6P/o/+j/6P/p/+r/6//r
/+v/7P/s/+z/7f/r/+v/7P/s/+z/7P/s/+z/7v/u/+7/7v/x//H/8P/w//D/8f/x//H/
7//v/+//7v/s/+z/7P/s/+7/7v/u/+3/7f/t/+3/7f/t/+3/7f/t/+7/7f/t/+3/6//s
/+7/7v/u/+7/8P/w//D/8f/y//L/8f/x//D/8P/x//H/8v/y//P/8//z//P/8//z//H/
8f/x//H/8f/x/+//7//u/+3/7f/t/+3/6//t/+3/7f/t/+3/7f/u//D/7f/s/+v/6v/s
/+z/6//r/+v/7P/t/+3/7v/v//D/8f/v/+//7//v/+3/7f/t/+3/8P/w//D/8P/x//H/
8f/x//H/8f/x//L/8v/y//L/8v/x//H/8f/x//H/8v/y//H/8//z//P/8v/x//H/8P/u
/+//8P/x//L/8v/y//H/8f/w/+//7v/t/+3/7f/t/+z/7f/u/+//8P/w//D/8P/v/+//
7//v/+//7f/t/+3/7f/t/+3/7f/s/+z/7P/q/+r/6v/q/+v/6//r/+z/6v/r/+z/7P/t
/+7/7//v//H/8v/y//P/8//0//T/9P/y//P/8//z//P/8v/y//L/8//z//P/8//y//H/
8f/x//H/8f/x//L/9P/z//P/8f/v/+//7//v/+7/7f/t/+3/7f/r/+v/6v/q/+n/6P/n
/+T/4//i/+L/5P/l/+X/5f/k/+T/5P/k/+X/5f/k/+T/4v/i/+L/4v/k/+T/5P/k/+b/
5v/m/+X/5P/h/9//3v/g/+n//f8bAEQAbwCjAOYAKQFkAZcBwAHQAcEBjAE9AeEAgAAn
APH/4//f/9f/zP/B/77/vv+9/8H/yP/Q/9P/1v/Y/9n/2//d/9z/2v/c/97/3//f/97/
3v/e/97/3//f/9//4P/g/+D/4P/g/+D/3v/f/9//3//f/9//3//f/+H/4f/h/+H/4//j
/+P/4//j/+T/5P/k/+L/4//j/+P/4//j/+T/5P/k/+T/5P/k/+b/5v/m/+b/5v/l/+X/
5f/k/+T/5P/k/+X/5f/l/+X/5//n/+f/6P/o/+j/6P/o/+r/6v/q/+v/6v/r/+v/6//s
/+z/7P/t/+3/7f/u/+7/8P/w//D/8P/x//D/7//u//H/8f/w//D/8P/x//H/8f/x//H/
8f/w//D/8P/w//D/7v/u/+7/7f/t/+3/7f/t/+3/7f/t/+3/7f/t/+7/7//v//D/8v/y
//D/8P/y//L/9P/1//b/9v/1//X/9P/0//X/9f/2//b/9f/1//X/9f/z//P/8f/x//H/
8f/x//H/8//z//L/8f/x//H/8f/v/+//7//v/+//8P/v/+//8P/w//D/8P/w//D/8P/v
/+//7//w//H/8f/x//H/8f/x//P/8//z//P/8//z//P/8//0//T/9P/0//f/9//3//f/
9//3//f/+P/4//j/+P/4//n/+f/5//n/9//4//j/9//5//n/+f/4//b/9//3//b/9v/2
//b/9v/2//b/9f/1//X/9f/1//X/9f/1//X/9P/2//b/9v/2//b/9v/2//X/9f/1//X/
9f/1//X/9f/1//P/8//z//L/9P/0//T/9P/0//T/9P/0//T/8//0//L/8v/y//L/8//z
//P/9P/0//X/9v/2//n/+v/7//v/+//8//z//f/7//z//P/8//7////////////+//7/
/v////////////7//f/9//3//f/9//3//v/8//v/+//5//n/+f/5//n/+v/5//n/+f/5
//f/9//2//T/8//y//H/8P/v/+7/7v/u/+//7//v/+7/7v/u/+7/7//v/+7/7v/u/+7/
7v/u/+7/7v/u/+7/7v/u/+7/6//q/+v/6f/m/+r/9/8NACsAUAB7ALEA7gApAV4BjQGw
AbgBmwFeAQ0BtQBaABEA8f/p/+P/3f/W/83/yP/M/8//0//Y/9z/3//i/+T/5f/l/+X/
5P/k/+b/5v/n/+f/5v/m/+b/5v/n/+X/5f/m/+b/5v/m/+b/5v/m/+f/5//n/+f/5//n
/+f/5//n/+f/5//n/+f/5//n/+f/6P/o/+j/6P/p/+n/6f/p/+n/6v/q/+r/6v/q/+r/
6v/q/+r/6v/q/+n/6f/p/+r/6v/q/+r/6f/p/+n/6f/r/+v/6//s/+z/7P/s/+z/7P/s
/+z/7f/s/+3/7f/t//D/8P/w//H/7//v//D/8P/y//L/8v/y//T/9P/0//T/8//z//L/
8v/0//X/9f/1//f/9//3//b/9v/2//b/9v/0//T/9P/z//P/8//z//P/8//z//P/8//y
//H/8f/x//H/8v/0//T/9v/2//j/+P/2//f/+P/4//f/9//2//b/9//3//j/+P/5//n/
+f/5//n/+f/3//f/9//3//f/9//3//f/9v/1//X/9f/1//P/8f/x//H/8f/y//H/8f/y
//L/8v/y//L/8P/w/+//7//x//L/8//z//L/8f/w/+//8f/x//H/8f/z//P/8//z//L/
8v/y//L/8f/x//H/8f/x//H/8f/y//L/8v/y//L/8f/x//H/8f/v//D/8P/v//D/8f/y
//L/8v/z//P/8v/w//D/8P/w//D/8P/v/+//7//v/+//7//t/+3/7f/s/+7/7v/u/+7/
8P/w//D/7//t/+3/7f/t/+v/6//r/+v/7P/t/+7/7v/s/+z/7P/s/+z/7P/s/+z/7P/r
/+v/6//t/+3/7f/s/+r/6v/q/+r/5//n/+f/6P/r/+3/7//w/+//8P/x//H/7//w//D/
8f/x//L/8v/y//L/8//z//P/9f/0//T/9P/1//X/9f/1//L/8f/x//H/8f/x//H/8v/0
//P/8//x//D/7//u/+3/6v/p/+n/6f/q/+n/6v/q/+j/5//m/+X/4v/h/+D/4P/g/+H/
4f/h/+L/4v/i/+L/4f/h/+D/4P/g/+D/4P/g/+D/4P/g/+D/3v/g/+L/4//i/+H/3//e
/+D/7f8FACMASgB3AK0A7AApAWABjQGuAbYBlwFYAQkBsQBSAAkA5//d/9n/0f/G/73/
uP+6/7v/v//I/87/0f/S/9T/1//X/9n/2P/Y/9j/1//X/9b/1P/W/9b/1v/X/9n/2f/a
/9r/2P/Y/9j/2P/a/9v/2//b/9n/2f/Z/9n/2f/Z/9n/2f/Z/9n/2f/Z/9f/2P/Y/9j/
2v/b/9v/2//b/9v/3P/c/9r/2v/a/9r/3P/c/9z/3P/c/9v/2//b/97/3v/e/97/3f/d
/93/3f/f/9//3//g/97/3v/e/97/3v/e/97/3//g/+H/4f/h/+D/4P/g/+H/4//j/+T/
5P/k/+T/5P/k/+b/5v/m/+b/5f/l/+T/5P/k/+X/5f/l/+X/5f/l/+T/4v/i/+L/4v/i
/+L/4v/h/+H/4f/h/+H/4f/h/+H/4f/i/+H/4f/h/+H/4v/k/+T/5P/k/+b/5v/m/+f/
6P/o/+f/5//m/+b/6f/p/+r/6v/r/+v/6//r/+v/6//p/+n/6P/n/+b/5f/l/+X/5P/j
/+H/4f/h/9//4v/j/+T/5f/k/+P/4//k/+b/5v/m/+b/5P/k/+P/4//l/+b/5//n/+X/
5f/l/+X/5f/l/+X/5f/n/+f/5//n/+j/6P/o/+j/5//n/+f/5//n/+f/5//o/+r/6v/q
/+r/6f/p/+n/6f/p/+r/6v/p/+f/5//n/+b/6P/p/+n/6P/o/+j/6P/o/+b/5v/l/+X/
5//n/+f/5//l/+X/5f/k/+b/5v/m/+b/5v/m/+b/5f/l/+X/5f/l/+X/5f/l/+X/5f/l
/+X/5P/m/+b/5v/m/+b/5v/m/+b/5v/m/+b/5f/l/+X/5v/o/+n/6v/q/+7/8P/y//P/
9f/2//b/9//4//r/+//8//7/////////AQAAAAAAAAADAAMAAwADAAIAAQABAAEA////
////AAACAAEAAQD//////////////v/9//3//f/9//v/+//6//j/9//2//X/9P/z//L/
8v/y//P/8//z//L/8v/y//L/8//z//L/8v/0//T/9P/0//T/9P/0//T/9P/0//T/8//y
/+//7f/s/+z/8f8DACMARgBxAKUA5AAnAWQBlwHCAdoB0QGiAVcB/QCeAEMABwDv/+v/
5f/a/9H/yv/K/8v/z//W/9z/4//m/+j/6f/r/+v/6v/q/+z/7P/t/+3/7P/q/+r/6v/r
/+v/6//s/+z/7P/s/+z/7P/s/+3/7f/t/+//7//v/+//7f/t/+3/7f/t/+3/7f/t/+3/
7v/u/+7/7v/v/+//7//x//H/8v/y//D/8P/w//D/8P/w//D/8P/y//H/8f/x//L/8v/y
//L/8f/x//H/8f/z//P/8//0//T/9P/0//T/9P/0//T/9f/0//X/9f/1//b/9v/2//f/
+f/5//r/+v/6//r/+v/6//r/+v/6//r/+//7//r/+v/6//v/+//7//v/+//7//r/+v/6
//r/+v/6//r/+v/5//n/+f/5//n/9//3//f/9//4//f/9//3//X/9v/4//j/+P/4//r/
+v/6//v//P/8//3//f/8//z//f/9//7//v/9//3//f/9//3//f/7//v/+//7//v/+//7
//v/+v/5//n/+f/5//f/9//3//f/9//2//X/9f/2//b/9v/2//b/9v/2//X/9f/1//b/
9//3//f/9//3//f/+f/5//n/+f/5//n/+f/5//r/+v/6//r/+f/5//n/+f/5//n/+f/6
//r/+v/6//r/+f/5//n/+f/5//r/+v/5//n/+f/5//j/+P/5//n/+P/4//j/+P/4//j/
+P/3//f/9//3//f/9//3//f/9//2//b/9v/2//b/9P/0//T/8//1//X/9f/1//X/9f/1
//X/9f/1//X/9P/0//T/9P/0//T/9P/0//T/9P/z//L/8v/y//L/8v/x//H/8f/y//L/
8//0//T/9f/2//f/9//3//j/+P/5//n/+v/6//r/+v/7//v/+//7//r/+v/6//v/+//7
//v/+v/5//n/+f/5//n/+f/6//r/+f/5//f/9f/1//X/9f/0//P/8//z//P/8f/x//D/
7v/t/+z/6//q/+n/6P/o/+b/5//n/+f/6P/o/+j/6P/n/+f/5v/m/+b/5v/m/+b/5v/m
/+b/5v/m/+b/5v/l/+T/4//h/+D/4v/t/wUAJQBKAHUAqwDmAB8BWAGHAaYBrAGRAVIB
AQGnAEwABwDn/9//3f/X/87/w//A/8L/x//L/9D/1P/X/9r/3P/b/9v/3f/c/9z/3P/c
/93/3f/c/9z/3P/c/93/2//b/9z/3P/c/9z/3P/c/9z/3f/d/93/2//b/9v/2//b/9v/
2//b/9z/3f/e/9//3f/e/97/3v/e/9//3//f/9//3//g/+D/4P/g/+D/4P/g/+D/4P/g
/+L/4f/h/+H/4P/g/+D/4P/f/9//3//f/+H/4f/h/+L/5P/k/+T/5P/i/+L/4v/j/+L/
4//j/+P/5P/k/+T/5f/n/+f/6P/o/+r/6v/q/+r/6//q/+n/6P/r/+v/6v/q/+r/6//r
/+v/6//r/+v/6v/o/+j/6P/o/+r/6v/q/+n/6f/p/+n/6f/p/+n/6f/p/+r/6f/p/+n/
5//o/+r/6v/q/+r/7P/s/+z/7f/u/+7/6//r/+r/6v/r/+v/7P/s/+3/7f/t/+3/7f/t
/+v/6//p/+n/6f/p/+n/6f/o/+f/5//n/+f/5f/n/+f/5//n/+T/4//j/+T/5P/k/+T/
5P/k/+T/4//j/+H/4v/j/+P/5f/l/+X/5f/n/+f/5//n/+X/5f/l/+X/5P/k/+T/5P/n
/+f/5//n/+f/5//n/+j/5v/m/+b/5v/l/+X/5f/l/+P/5P/k/+P/4//j/+P/4v/k/+X/
5f/k/+T/5P/k/+T/5P/k/+P/4//j/+P/4//j/+H/4f/h/+D/4P/g/+D/4P/g/+D/4P/f
/+D/4f/i/+P/4f/h/+H/4f/f/9//3//e/97/3v/e/97/4P/g/+D/4P/g/+H/3//f/9z/
3v/e/97/3v/d/93/3f/e/97/3//g/+D/3//g/+H/4f/j/+T/5P/l/+f/6P/o/+j/5v/n
/+f/5//n/+b/5v/m/+b/5f/k/+P/4v/h/+H/4f/i/+P/5P/m/+b/5f/l/+P/4v/h/+D/
3//g/9//3//f/9//3f/d/9z/2P/X/9b/1f/U/9P/0v/S/9T/1f/V/9X/0v/S/9L/0v/R
/9H/0P/Q/9L/0v/S/9L/0v/S/9L/0v/S/9L/0v/R/87/y//L/8r/zv/b//X/FwBCAHEA
qwDqACUBWgGHAaQBpAGBAT4B6wCPADYA7//R/8n/w/+7/7D/p/+k/6T/pf+r/7T/vP/B
/8T/xv/J/8f/xf/G/8b/yP/H/8f/xv/E/8b/xv/G/8f/xf/F/8b/xv/G/8b/xv/G/8T/
xf/F/8X/x//H/8f/x//H/8f/x//H/8f/x//H/8f/x//I/8j/yP/I/8n/yf/J/8f/x//I
/8j/xv/G/8b/xv/G/8b/xv/G/8f/x//I/8n/yv/K/8r/yv/J/8n/yf/J/8j/x//G/8b/
x//I/8n/yv/K/8r/yv/L/8v/y//K/8n/y//M/83/z//N/83/zv/O/8z/zP/M/8z/zv/O
/87/zv/P/8//zv/O/87/z//P/8//zP/L/8r/yP/I/8j/yP/I/8j/yP/I/8f/x//H/8f/
x//H/8f/x//H/8f/x//I/8n/yf/K/8z/zP/K/8r/zP/M/8r/y//M/8z/zv/P/8//0P/P
/8//0P/Q/9D/z//O/83/zf/N/8v/y//J/8n/yf/J/8v/y//K/8n/x//H/8f/xf/H/8f/
x//H/8b/xf/F/8b/xP/E/8T/xP/E/8T/w//D/8X/xv/H/8f/x//H/8f/x//J/8n/yf/J
/8n/yf/J/8n/yf/I/8f/xv/H/8f/x//H/8n/yf/J/8r/yP/I/8j/yP/H/8f/x//H/8f/
yP/I/8f/x//H/8f/xv/I/8n/yf/I/8b/xv/G/8b/xP/E/8P/w//F/8X/xf/F/8X/xf/F
/8T/wv/C/8L/wv/C/8L/wv/B/8H/wf/B/8H/wf/B/8H/wf+//7//v/++/8D/wP/A/8D/
wP++/77/vv++/73/vf+9/77/vv+//8D/wP/B/8L/w//D/8P/xP/E/8X/w//E/8T/xP/G
/8f/x//H/8f/xv/G/8b/xf/F/8X/xf/G/8X/xf/F/8X/xf/F/8b/xv/F/8X/w//B/8H/
wf/B/8D/v/+//7//v/+9/73/vP+4/7f/tv+1/7b/tf+0/7T/tP+1/7X/tf+y/7L/sv+y
/7H/sf+w/7D/sP+w/7D/sP+y/7L/sv+y/7D/sv+w/6//rv+r/6v/qv+o/6//wf/f/wIA
LQBfAJwA3QAaAU0BdgGMAYEBUAEHAa0ATgD3/73/qf+l/53/lP+J/4T/hP+F/4f/jv+W
/5v/nP+e/5//n/+h/6D/oP+g/6D/of+h/6D/oP+g/6D/of+f/5//oP+g/57/nv+e/57/
oP+h/6H/of+f/5//n/+f/5//n/+f/5//n/+f/5//n/+f/6D/oP+g/57/n/+f/5//n/+f
/6D/oP+g/6D/oP+g/6D/oP+g/6D/oP+f/5//n/+g/6D/oP+g/5//n/+f/5//n/+f/5//
oP+g/6D/oP+g/6D/oP+g/6H/oP+h/6H/of+i/6L/ov+j/6H/of+i/6L/ov+i/6L/ov+i
/6L/ov+i/6P/o/+i/6L/oP+h/6H/of+h/6H/of+g/57/nv+e/57/nv+e/57/nf+d/53/
nf+d/5v/m/+b/5v/mv+Z/5n/mf+Z/5r/nP+c/5z/nP+e/57/nv+f/6D/oP+f/5//nv+e
/5//n/+g/6D/n/+f/5//n/+d/53/m/+b/5v/m/+b/5v/mf+Z/5j/l/+Z/5n/mf+X/5f/
l/+X/5f/lv+V/5X/lv+U/5T/lP+U/5b/lv+V/5X/k/+U/5X/lf+V/5X/lf+V/5X/lf+V
/5X/lf+V/5X/lf+U/5T/lP+U/5X/lf+V/5X/lf+V/5X/lv+U/5T/lP+U/5P/k/+T/5P/
kf+S/5L/kf+R/5H/kf+Q/47/j/+P/47/jv+O/47/jv+O/47/jf+N/4v/i/+L/4v/if+J
/4n/iP+I/4j/iP+I/4b/hv+G/4X/hf+F/4X/hf+D/4P/g/+D/4P/g/+D/4L/gv+C/4L/
gv+A/4D/gP+A/4D/f/9//3//ff99/33/ff97/3z/fP99/33/ff99/33/fP98/3z/fP9+
/37/fv9+/3//gP+B/4L/gv+B/4H/f/+B/4D/gP+A/3//f/9//37/ff99/33/ff97/3v/
e/97/3v/e/95/3f/d/92/3T/dP90/3T/cv9y/3L/cv9w/3D/cP9w/27/bP9q/2j/Zv9m
/2b/Zv9l/2T/Y/9i/2L/Yv9i/2L/Yv9i/2L/Yv9g/2D/YP9g/2D/YP9g/2D/Xv9e/17/
Xv9d/w==
         </WaveFormData>
      </LeadData>
      <LeadData>
         <LeadByteCountTotal>10000</LeadByteCountTotal>
         <LeadTimeOffset>0</LeadTimeOffset>
         <LeadSampleCountTotal>5000</LeadSampleCountTotal>
         <LeadAmplitudeUnitsPerBit>4.88</LeadAmplitudeUnitsPerBit>
         <LeadAmplitudeUnits>��V</LeadAmplitudeUnits>
         <LeadHighLimit>2147483647</LeadHighLimit>
         <LeadLowLimit>268435456</LeadLowLimit>
         <LeadID>V6</LeadID>
         <LeadOffsetFirstSample>0</LeadOffsetFirstSample>
         <FirstSampleBaseline>0</FirstSampleBaseline>
         <LeadSampleSize>2</LeadSampleSize>
         <LeadOff>FALSE</LeadOff>
         <BaselineSway>FALSE</BaselineSway>
         <ExcessiveACNoise>FALSE</ExcessiveACNoise>
         <MuscleNoise>FALSE</MuscleNoise>
         <LeadDataCRC32>2134193888</LeadDataCRC32>
         <WaveFormData>
BQAEAAQABAADAAMAAwADAAMAAgABAAAA/f/9//v/+v/5//n/+f/5//n/+f/5//n/+f/5
//n/+f/5//n/+P/4//j/+P/4//j/+P/5//n/+f/5//n/9//0//P/7//r/+v/8v8BABgA
MQBRAHgApADPAPoAHQE4AUUBPAEeAfMAwwCUAG8AWQBOAEcAPgAvABwADwAIAAMA/P/5
//j/9//3//j/9f/0//T/8//w//D/8v/x//H/8P/u/+7/7v/v/+//7//u/+7/7v/u/+7/
7v/w/+//7//v/+//7//v//D/7v/u/+7/7v/u/+7/7v/u//D/8P/w//D/8P/w//D/8P/v
/+//7//v/+//7//w//D/7//v/+7/7v/w//D/8P/w//H/8f/x//L/8P/w//D/8P/w//D/
8P/w//D/8P/w//D/8P/w//D/8P/w//H/8v/y//L/8v/y//P/8//z//T/9P/1//X/9f/1
//X/9v/3//j/+P/4//f/9//5//r/+v/6//n/+f/5//r/+P/5//r/+v/8//z//P/8//z/
/P/8//z//P/8//z//P/8//z//f/9//3//P/8//z//P/8//z//f/8//3//v/+//3//f/9
//3//f/9//3//f/9//3//f/9///////+//7//f/9//3//f/9//v/+//7//r/+v/6//r/
/P/8//v/+//7//v/+//7//v/+//7//v/+f/5//n/+f/4//j/+P/4//b/9v/2//f/9//3
//j/+P/4//j/+P/4//j/+P/4//f/9//3//f/9//5//j/+P/5//n/+f/5//n/+P/4//n/
+f/5//n/+f/5//j/+P/4//n/+f/5//j/+P/4//f/9//3//X/9f/1//X/9//3//f/9//3
//b/9v/2//j/+P/4//j/+P/5//n/+f/3//f/9//3//j/9//3//j/9//3//f/9//3//f/
9//2//b/9v/2//X/9//4//j/+P/4//j/+P/4//j/+P/4//n/+f/6//v//f/9//3//f/9
//3/////////AQABAAEAAQABAAEA///+//7//v8AAAEAAQABAAAAAAAAAAAA/v//////
///9//3//f/7//z//f/9//7//v/9//3//f/7//v/+v/5//r/9//3//X/8//x//D/7//x
//H/8f/x//P/8//z//P/8f/x//H/8P/w//D/8P/w//L/8v/z//P/8//z//H/8f/u/+v/
5//l/+P/7P/7/xIALwBNAHQAoADNAPQAGQE0AT8BNAEWAesAuwCMAGkAVQBIAD8ANgAl
ABIABQD+//n/9P/z//L/8f/v/+7/7//u/+z/6//q/+r/6//r/+z/7P/q/+r/6v/r/+n/
6f/o/+j/6v/q/+r/6v/o/+f/5//n/+n/6f/p/+r/7P/s/+z/7P/r/+r/6f/o/+r/6v/q
/+r/6P/o/+j/6P/r/+v/6//r/+v/6//s/+z/7f/t/+z/7P/q/+r/6v/q/+n/6f/p/+r/
7P/s/+z/7P/q/+r/6v/q/+z/7P/s/+z/7f/u/+//8P/u/+//8P/w/+7/7v/u/+//8f/x
//L/8v/x//H/8f/x//H/8v/z//T/9f/2//b/9//2//b/9f/0//b/9//4//r/+f/5//n/
+P/4//j/+P/4//j/+P/4//j/+P/4//j/+P/5//r//P/9//v/+v/6//r/+P/4//j/+f/6
//v//P/8//3//f/9//3/+//7//v/+//7//v/+//7//3//f/8//z/+//7//v/+//9//v/
+//7//r/+v/6//r/+P/4//f/9//3//f/9//3//j/+f/6//v/+//7//v/+//5//j/9//2
//j/+P/4//n/+v/7//3//v/7//r/+f/4//j/+P/4//f/+P/5//r/+//7//r/+v/7//r/
+f/4//f/+P/4//n/+f/6//v//P/9//z//P/8//3//P/7//n/+P/4//f/9//3//f/9//3
//f/+f/5//n/+f/5//j/+P/4//b/9v/2//b/+P/5//n/+f/5//n/+f/5//j/9//3//j/
9//3//f/9//3//j/+P/4//j/+P/2//b/9v/2//j/+f/5//r/+f/7//v/+//9//3//f//
//////8BAAEAAQABAAEAAQD///7//v/+/wEAAwAEAAUAAwACAAEAAAACAAMAAwADAAIA
AQAAAP3//f/9//z//P//////AAABAAEAAQAAAP///P/5//n/9//2//X/9f/1//X/9f/1
//X/9f/1//X/9f/2//f/+P/4//b/9v/2//b/9v/2//f/9//3//f/9f/1//T/8f/t/+v/
5//k/+v//v8VADEAVACCALMA5gAVATwBWQFmAVwBPwEVAeAAqQB/AGQAUwBKAD8AKgAX
AAgA///2//H/8v/z//P/8v/z//L/8P/v/+7/7v/u/+3/7f/s/+z/7P/s/+3/7//v/+7/
7v/s/+z/7P/s/+z/6//r/+v/6//r/+v/7P/u/+7/7v/u/+z/7P/s/+z/7P/s/+z/7P/u
/+7/7v/u/+3/7f/t/+3/7f/t/+7/7v/r/+v/6v/q/+z/7P/s/+z/7f/t/+3/7v/u/+7/
7v/u/+7/7v/u/+7/7v/u/+7/7v/u/+7/7v/u/+7/7//w//D/8P/w//D/8f/x//H/8v/y
//H/8f/x//H/8//0//X/9v/2//b/9f/1//X/9v/2//b/9f/1//X/9v/4//n/+v/6//r/
+v/6//r/+v/6//r/+v/4//j/+P/4//r/+v/7//v/+f/4//j/+P/6//r/+v/7//z//f/+
//7//f/9//3//f/9//3//f/9//3//f/9//3//f/9//z//P/7//v/+//7//v/+f/5//n/
+P/4//j/+P/4//j/9//3//n/+f/5//n/+f/5//n/+f/5//n/+f/5//b/9v/2//b/+P/4
//j/+f/5//n/+v/6//r/+v/6//r/+v/6//r/+f/5//n/+f/5//n/+P/4//n/+f/5//n/
+f/4//j/+f/5//n/+f/5//n/+P/4//j/+f/5//n/+P/4//j/9//3//f/9//3//f/9//3
//f/9//3//f/9v/2//b/9v/2//b/9v/2//f/9//3//f/9//3//f/+P/3//f/+P/3//f/
9//3//X/9f/1//T/9v/2//T/9P/0//T/9P/0//T/9P/0//X/9f/2//f/+f/5//n/+f/5
//n/+//7//v//f/9//3//f/9//3//f/8//z//P/8//3//f/9//z//P/8//z//P/9//3/
/f/9//3//f/7//v/+//6//r/+v/5//n/+f/5//n/+P/3//b/8//z//H/8P/v/+//7//v
/+//7//v/+//7//v/+//7//v/+//7v/u/+7/7v/u/+7/7v/v/+//7//v/+3/7f/s/+n/
5f/j/+H/5v/1/woAIwA/AGQAkAC7AOIABwEkATUBLgEUAe0AvQCOAGcAUQBGAD0ANAAn
ABQABwD+//n/9P/x//D/7//t/+z/6//q/+r/6f/o/+b/6P/n/+f/5v/m/+b/5v/n/+f/
5//m/+b/5v/m/+b/5v/m/+X/5f/l/+X/5f/l/+b/5v/m/+b/5v/m/+b/5v/m/+b/5v/m
/+b/6P/o/+j/6P/n/+f/5//n/+f/5//o/+j/6f/p/+j/6P/o/+j/6P/o/+n/6f/p/+r/
6P/o/+j/6P/o/+j/6P/o/+j/6P/o/+j/6P/o/+j/6P/o/+n/6v/q/+r/6v/q/+v/6//r
/+z/7P/t/+3/7f/t/+//8P/x//L/8P/w/+//7//v//D/8P/w//H/8f/x//L/8v/z//T/
9P/y//L/8v/y//T/9P/0//T/8v/y//L/8v/y//L/8//z//X/9P/0//T/9P/0//T/9f/0
//X/9v/2//f/9//3//f/9f/1//X/9f/1//X/9f/1//X/9f/0//T/9f/1//X/9f/1//P/
8//z//b/9v/2//b/9P/0//P/8//z//P/8//z//P/8//z//P/8f/x//H/8f/y//L/8v/y
//D/8P/w//H/8//z//T/9P/0//T/9P/0//T/9P/0//P/8//z//P/8//z//L/8v/z//H/
8f/x//H/8P/w//H/8f/x//H/8f/x//D/8P/w//H/8f/x//D/8P/w/+//7//v//D/8f/y
//P/8f/x//H/8f/x//D/8P/w/+7/7v/u/+7/8P/x//H/8f/v/+//7//v//D/7//v//D/
8f/x//H/8f/x//H/8f/w//D/8P/w/+//7//v//D/8P/w//D/8P/w//D/8P/w/+7/7//v
//D/8//1//X/9f/1//X/9f/3//f/9//5//n/+f/5//n/+f/3//b/9v/2//j/+f/5//n/
+P/4//j/+P/2//f/9//3//n/+f/5//f/9f/1//T/9P/0//P/8//z//X/9f/0//P/8P/t
/+3/6//q/+n/6f/p/+n/6f/p/+n/6f/p/+n/6f/r/+v/6//q/+r/6v/q/+r/6v/q/+v/
6//r/+v/6f/p/+j/5f/h/93/3f/g/+3/BAAfAD8AZgCSAMEA6gANASgBNQEsARIB6QC7
AIwAZwBRAEYAPQAyACMAEgADAPz/9f/u/+v/6P/n/+f/6P/p/+j/5v/l/+b/5v/k/+P/
4//i/+D/4P/g/+H/4v/j/+P/5P/i/+L/4v/i/+L/4f/h/+H/4//j/+P/5P/k/+T/5P/k
/+L/4v/i/+L/5P/k/+T/5P/j/+L/4f/g/+L/4//k/+X/5f/l/+b/5v/l/+X/5P/k/+L/
4v/i/+L/5f/l/+X/5v/m/+b/5v/m/+T/5P/k/+T/5f/m/+f/6P/m/+b/5v/m/+j/6f/q
/+r/7P/s/+z/7f/r/+v/7P/s/+3/7f/t/+3/6//s/+3/7v/w//D/7//v/+//8P/w//D/
7//v/+//8P/w//H/8v/y//L/8v/y//L/9P/0//T/9P/0//T/9P/0//L/8v/z//P/9f/0
//T/9P/2//b/9v/3//b/9//4//j/9f/1//X/9f/1//X/9f/1//b/9//4//n/+P/3//X/
9P/1//X/9f/1//X/8//z//P/8//y//H/8P/y//L/8f/x//L/8//0//X/8v/x//D/7//v
/+//7//v/+//8P/x//L/9P/0//T/9f/z//P/9P/0//P/8v/x//D/8f/y//P/8//1//X/
9f/1//X/9P/0//X/9//3//f/9//0//T/9f/1//P/8//z//P/9P/0//T/9f/z//P/8v/y
//P/8//0//X/9f/1//X/9f/z//P/8//z//X/9P/0//T/9v/2//b/9v/0//X/9f/1//X/
9f/1//X/9P/z//P/9P/z//P/8//z//P/9P/y//L/8v/y//T/9P/0//T/8v/z//P/9P/1
//f/9//3//n/+f/5//v/+//7//3//f/7//v/+//7//v/+v/6//r//P/9//3//f/6//r/
+v/6//r/+//7//v//f/9//3/+//7//v/+v/6//r/+f/5//n/+f/5//j/9//2//P/8//x
//D/7//v/+//7//v/+//7//t/+3/7f/t/+//7//v/+7/7v/u/+7/7v/u/+7/7//v//H/
8f/v/+//7v/p/+X/4//j/+j/9f8MACUAQwBqAJoAzQD6ACMBQgFTAVIBOAEPAd0AqAB5
AF0ATgBHADoAKQAWAAkAAAD3/+7/7//u/+3/7f/s/+v/6v/s/+v/6v/q/+r/6f/p/+j/
6P/o/+j/6f/p/+n/6P/o/+j/6P/o/+j/5v/l/+X/5f/n/+f/5//o/+j/6P/o/+j/6P/o
/+j/6P/o/+j/6P/o/+r/6v/q/+r/6f/p/+n/6f/n/+f/6P/o/+j/6f/p/+r/6v/q/+r/
6v/p/+n/6f/q/+r/6v/q/+r/7P/s/+z/7P/s/+z/7P/s/+z/7P/s/+z/7v/v//D/8P/u
/+7/7v/v//H/8f/y//L/8//z//P/8//x//L/8//0//T/9P/z//P/9f/2//b/9v/3//f/
9//4//b/9//4//j/+P/4//j/+P/4//j/+P/4//b/9v/2//b/+P/4//n/+f/7//r/+v/6
//r/+v/6//v/+v/7//z//P/7//v/+//7//v/+//7//v/+//7//v/+//5//n/+P/4//f/
9//3//f/+f/3//f/9//2//b/9v/2//T/9P/z//P/9f/1//X/9f/1//X/9f/1//X/9f/1
//X/9P/0//T/9P/2//b/9v/3//f/9//4//j/9v/2//b/9v/4//j/+P/3//f/9//3//f/
+f/4//j/+f/3//f/9//3//b/9v/3//f/9f/1//X/9f/2//b/9v/3//f/9//2//b/9v/1
//X/9f/3//f/9//3//X/9f/1//X/9//2//b/9v/4//j/+P/4//b/9//3//f/9f/1//X/
9f/2//X/9f/2//X/9f/1//X/9f/1//X/9P/0//T/9P/z//X/9f/2//T/9P/0//T/9P/0
//T/9P/0//X/9f/2//f/+f/5//n/+//7//v//f/7//v//f/9//3//f/9//3//f/8//z/
/P/8//3//f/9//z//P/8//z//P/9//3//f/7//v/+//5//n/+f/4//j/+P/3//f/9//5
//n/+P/3//T/8f/x/+//7v/t/+3/7f/t/+3/7f/t/+3/7f/t/+3/7f/t/+3/7P/u/+7/
7v/u/+7/7v/v/+//7f/v/+3/6//q/+n/5f/f/+H/6v/3/wwAJwBFAGoAlgDBAOoADQEo
ATUBKgEKAeEAsQCCAF0ASwBCADkAMAAhAA4AAwD8//X/8P/v/+7/6//t/+z/6f/o/+r/
6f/o/+j/6P/n/+f/5v/k/+T/5P/l/+X/5f/k/+T/5P/k/+T/5P/m/+X/5f/l/+X/5f/l
/+b/5P/k/+T/5P/i/+L/4v/i/+T/5P/k/+T/5v/m/+b/5v/n/+f/5//n/+f/5//o/+j/
5f/l/+T/5P/k/+T/5P/k/+X/5f/l/+b/5v/m/+b/5v/o/+j/6P/o/+j/6P/o/+j/6P/o
/+j/6P/o/+n/6v/q/+z/7P/s/+3/7P/r/+v/6v/t/+3/7f/t/+//8P/x//L/8f/w/+7/
7f/v//D/8P/w//P/8//z//T/8v/z//T/9P/0//T/9P/0//T/9P/0//T/9v/2//b/9v/1
//T/9P/z//T/9P/1//b/+P/4//j/+f/5//n/+f/4//X/9f/1//X/9//3//f/9//5//n/
+f/5//f/9//2//b/9f/1//X/9f/2//X/9v/3//b/9v/2//b/9P/0//P/8//1//X/9f/1
//X/9f/1//X/8//z//P/8//z//T/9f/2//X/9P/z//P/8//z//T/9P/0//T/9P/0//T/
9P/0//P/8//z//P/8//z//L/8v/z//P/8//z//P/8v/y//P/8//x//H/8f/x//H/8v/z
//X/9f/1//T/9P/z//H/8P/v//H/8f/x//H/8f/x//H/8f/v/+7/7v/u//D/8P/w//D/
8v/z//P/8//x//H/8f/x/+7/7f/t/+7/8f/x//H/8f/x//H/8f/w/+7/7v/u/+3/7//v
/+//7//x//H/8f/y//D/8P/w//D/7//u/+3/7P/v//H/8v/0//X/9//3//f/9v/1//T/
9f/1//X/9//3//f/9//3//f/9//2//b/9v/4//n/+f/5//b/9v/2//b/9v/3//f/9//5
//n/+f/3//f/9//2//b/9P/z//P/8//1//X/9P/z//L/7//v/+3/7P/r/+v/6//p/+n/
6f/p/+v/6//r/+v/6//r/+v/6v/q/+r/6v/q/+r/6v/r/+v/6f/r/+3/7f/q/+f/4//f
/9//6P/3/wwAJwBHAHAAoADPAPgAGwE2AUEBNAEYAe8AvQCKAGUAUQBGAEEANAAhAA4A
AQD4//H/7P/t/+z/6//p/+j/6f/o/+j/5//m/+b/5f/j/+L/4P/h/+L/4//l/+P/4//i
/+L/4v/i/+L/4v/j/+P/5P/l/+P/4//j/+T/5P/k/+T/5P/i/+L/4v/i/+L/4v/i/+L/
5P/k/+T/5P/l/+X/5f/l/+P/4//k/+T/5f/l/+T/5P/k/+T/5P/k/+X/5f/l/+b/5v/m
/+b/5v/m/+b/5v/m/+b/5v/m/+b/5v/m/+b/5v/o/+n/6v/q/+j/6P/o/+n/6//r/+z/
7P/t/+3/7f/t/+3/7v/v//D/8P/w/+//7//t/+7/7v/u//H/8f/x//L/8P/x//L/8v/w
//D/8P/w//D/8P/w//D/8f/y//P/9P/y//L/8//z//X/9P/0//T/9P/0//T/9f/0//X/
9v/2//X/9f/1//X/9//3//f/9//5//n/+f/5//f/9//2//b/8//z//P/8//1//P/8//z
//L/8v/y//L/8//0//T/9f/z//P/8//z//X/9f/1//X/9f/1//X/9f/2//b/9v/2//T/
9P/0//X/8//z//T/9P/0//T/9P/0//b/9v/2//X/9f/1//X/9f/3//b/9v/3//X/9f/1
//X/9v/2//f/9//3//f/9//3//b/9v/2//f/9//3//b/9v/4//f/9//3//X/9f/1//X/
9f/1//X/9f/1//T/9P/0//T/9P/0//T/9P/1//X/9f/1//X/9f/1//T/8//z//T/9f/1
//X/9f/1//X/9f/0//T/9P/2//T/9P/0//T/8v/y//L/8v/0//X/9f/2//f/+f/5//n/
9//3//f/+f/5//n/+//7//v/+//7//v/+//6//r/+v/8//3//f/9//z//P/8//z/+v/7
//v/+//9//3//f/7//v/+//6//r/+v/5//n/+f/5//n/+P/3//b/8//z//H/8v/x//H/
8f/x//H/8f/x/+//7//v/+//7//v/+//7v/w//D/8P/w//D/8P/x//H/8f/x//H/7//s
/+n/5//j/+H/5P/x/wYAHQA7AGAAkADBAO4AFwE4AU8BTgE4ARMB4wCsAH8AXwBOAEMA
PAAtABgACQAAAPf/8P/v/+7/7f/t/+7/7f/q/+r/6//q/+z/7P/r/+v/6v/o/+j/6P/p
/+f/5//m/+b/5v/m/+b/5v/o/+f/5//n/+f/5//n/+j/6P/o/+j/6P/o/+j/6P/o/+j/
6P/o/+j/6P/o/+j/6P/p/+n/6f/p/+f/5//o/+j/6f/p/+j/6P/q/+r/6v/q/+n/6f/p
/+r/6v/q/+r/6v/q/+r/6v/q/+z/7P/s/+z/7v/u/+7/7v/s/+3/7v/u/+z/7P/s/+3/
7//v//D/8P/x//H/8f/x/+//8P/x//L/8v/y//H/8f/x//L/8v/y//P/8//z//T/9P/1
//b/9v/2//b/9v/2//b/9v/2//b/9v/2//b/9v/2//b/9//3//f/9v/2//b/+P/4//j/
+f/5//n/+f/4//n/+f/5//n/+f/5//n/+f/3//f/9//3//f/9//2//b/9//3//f/9//3
//X/9f/1//T/9P/0//T/9P/0//P/8//z//P/8//z//P/8//z//P/8//z//P/8//y//L/
8v/y//L/8v/y//P/8//z//T/9P/0//T/9P/0//T/9P/0//P/9f/1//X/9f/1//T/9P/1
//X/9f/1//X/9P/0//X/9f/1//X/9f/1//T/9P/0//X/9f/1//T/9P/2//X/9f/1//P/
8//z//P/8//z//P/8//z//L/8v/y//L/8v/y//L/8v/z//P/8//z//P/8//z//L/8f/x
//L/8f/x//H/8f/x//H/8f/w//L/8v/y//H/8f/x//D/8P/w//D/8P/w//D/8P/w//D/
8f/x//L/8//1//X/9f/1//X/9f/3//n/+f/7//v/+f/5//n/+f/5//j/+P/4//j/+f/5
//n/+P/4//j/+P/4//n/+f/5//n/+f/5//f/9f/1//T/9P/2//X/9f/1//P/8//y//H/
8P/t/+3/6//s/+v/6//r/+n/6f/p/+n/6f/p/+n/6f/p/+n/6f/o/+j/6P/o/+j/6P/o
/+n/6f/p/+n/6f/n/+b/4//f/9v/2//i//H/CAAhAD8AZgCQALkA4gAFASABKQEgAQAB
1wCpAHoAVwBDADoANQAqABkACAD9//j/8f/s/+n/6P/n/+f/5v/l/+L/4v/j/+L/4P/g
/9//3//e/97/3v/e/9//3f/d/9z/3P/e/97/3v/e/97/3f/d/93/3f/d/93/3v/e/97/
3v/e/97/3v/e/97/3v/e/97/3v/e/97/3v/e/9//3//f/9//3//f/+D/4P/h/+H/4P/g
/+D/4P/g/+D/4f/h/+H/4v/h/+D/3//e/+D/4P/g/+D/4v/i/+L/4v/i/+L/4v/i/+D/
4f/i/+L/5P/k/+T/5f/l/+X/5v/m/+f/5//n/+f/5//o/+n/6v/q/+r/6f/p/+n/6v/q
/+r/6//r/+v/7P/q/+v/7P/s/+z/7P/s/+z/7v/u/+7/7v/u/+7/7v/u/+7/7v/v/+//
7f/s/+z/7P/u/+7/7v/v/+7/7//w//D/7//v/+//7//v/+//7//v/+//7//v/+//7//v
/+7/7v/t/+3/7f/t/+3/6//r/+v/7P/s/+z/7P/s/+z/6//r/+n/6f/p/+n/6f/p/+n/
6f/p/+n/6f/p/+b/5v/m/+b/5//o/+n/6//r/+v/7P/s/+v/6v/p/+j/6P/o/+j/5//p
/+n/6f/p/+n/6P/o/+n/6f/p/+n/6f/o/+j/6f/p/+f/5//n/+f/5P/k/+T/5f/n/+f/
5v/m/+b/5f/l/+X/5f/l/+X/5f/l/+X/5f/l/+b/5v/n/+j/5v/m/+b/5v/k/+X/5f/l
/+f/5//n/+f/6P/n/+f/6P/o/+f/5v/l/+P/4//j/+L/4//k/+X/5f/n/+f/5f/j/+T/
5P/k/+T/5P/m/+b/5v/m/+T/5f/l/+b/5//p/+n/6f/p/+n/6f/r/+3/7f/v/+//7f/t
/+3/7f/t/+z/7P/s/+v/6//q/+n/6v/q/+r/6v/r/+3/7v/v/+3/7f/t/+v/6f/p/+j/
6P/o/+f/5//n/+f/5//m/+X/5P/h/+H/3//g/9//3//f/9//3//f/9//3f/d/93/3f/b
/9v/2//a/9z/3P/c/9z/3P/c/93/3f/f/9//3//d/9j/1f/R/83/zf/W/+n/AAAdAEMA
bgCcAMkA8gAVASwBMwEkAQIB2QCnAHYAVQBBADYALQAgAA0A+v/v/+T/2//W/9n/2v/Z
/9n/2v/b/9r/2P/V/9b/2P/W/9X/1f/U/9T/1P/U/9X/0//T/9L/0v/U/9T/1P/U/9L/
0f/R/9H/0//T/9P/1P/S/9L/0v/S/9T/1P/U/9T/1v/W/9b/1v/U/9T/1P/U/9P/0//T
/9P/0f/R/9L/0v/T/9P/0v/S/9T/1P/U/9T/1//X/9f/2P/W/9b/1v/W/9P/0v/R/9D/
0//U/9X/1v/W/9b/1v/W/9b/1//Y/9j/2P/Y/9j/2f/X/9f/2P/Y/9n/2f/Z/9n/2//c
/93/3v/c/9z/2//b/93/3v/e/97/3v/d/9z/3P/a/9v/3P/c/9z/3P/c/9z/3v/e/97/
3v/g/+D/4P/g/97/3v/f/9//4f/g/+D/4P/g/+D/4P/h/+D/4f/i/+L/4//j/+P/4//j
/+P/4//j/+H/4f/h/+H/4f/h/+D/4P/f/9//3//f/+H/3//f/9//3v/e/97/3v/e/97/
3f/d/93/3f/d/93/2//b/9v/2//Z/9n/2f/Z/9n/2v/b/9z/3v/e/97/3//d/93/3v/e
/9z/3P/c/9z/3P/c/9z/2//d/93/3f/d/93/3P/c/93/3f/d/93/3f/a/9r/2//b/9v/
2//b/9v/2v/a/9r/2//b/9v/2v/a/9r/2f/Z/9n/2f/Z/9n/2f/b/9v/2//b/9n/2P/Y
/9j/2P/Y/9j/2P/Y/9n/2f/Z/9f/1//X/9f/2P/X/9f/2P/Y/9f/1v/V/9f/1//X/9j/
2P/X/9b/1f/U/9b/1v/W/9b/1v/X/9f/2P/X/9n/2f/Z/9n/2f/Z/9v/2//b/93/3f/d
/93/3f/d/9v/2v/a/9r/3P/d/93/3f/c/9z/3P/c/9z/3f/d/93/3f/d/93/2//b/9v/
2v/a/9r/2f/Z/9n/1//X/9b/1f/U/9H/0f/P/9D/z//P/8//zf/N/83/zf/N/83/zf/N
/83/zf/N/8z/yv/K/8r/yv/M/8z/zf/N/83/zf/L/8n/xv/F/8P/wf+9/8D/zf/g//n/
FQA6AGgAmQDGAO0ADgEhASABCgHjALUAggBVADUAJgAdABQABQDy/+H/2P/P/8j/x//I
/8f/xf/E/8P/wv/C/8H/wP/A/8D/v/+//77/vv++/77/v/+9/73/vP+8/7z/vP+8/7z/
vP+7/7v/u/+7/7v/u/+8/7z/vP+8/7z/vP+8/7z/vP+8/7z/vP+8/7z/vP+8/7z/vP+7
/7r/uf+5/7n/uv+6/7v/u/+6/7r/uv+6/7r/uv+7/7v/u/+8/7r/uv+6/7r/vP+8/7z/
vP+8/7z/vP+8/7r/uv+6/7r/uv+7/7z/vP+8/7z/vP+9/7v/u/+8/7z/v/+//7//v/+9
/77/v//A/8D/wP+//7//v//A/8D/wP/B/8H/wf/C/8H/wf/B/8D/wP/A/8D/wP/C/8L/
wv/C/8D/wP/A/8D/wP/A/8H/wf/B/8D/wP/A/8L/wv/C/8P/wv/D/8T/xP/D/8P/w//D
/8P/w//D/8P/w//D/8P/w//C/8H/v/++/7//v/+//7//v/+9/73/vf+8/7z/vP+8/7z/
vP+7/7v/u/+7/7v/u/+5/7n/uf+5/7v/u/+7/7v/uv+6/7r/uv+6/7r/uv+7/7n/uf+6
/7r/uP+4/7j/uP+4/7j/uP+3/7n/uf+5/7n/uf+4/7j/uf+3/7f/t/+3/7b/tv+3/7f/
t/+3/7f/t/+2/7b/tv+3/7X/tf+0/7T/tP+z/7P/s/+1/7X/tf+1/7P/s/+z/7P/s/+y
/7L/sv+y/7L/sv+y/7D/sf+x/7H/r/+v/6//r/+w/6//r/+w/6//r/+v/6//rf+t/63/
rP+s/6z/rP+r/6v/q/+r/6v/q/+r/6v/q/+q/6r/qv+q/6j/qP+q/6v/rP+s/6z/rf+u
/67/rv+u/67/rv+v/6//sf+x/7L/sv+v/6//r/+v/63/rv+u/67/rv+u/67/rv+w/67/
rv+u/67/rv+t/6z/q/+q/6r/qv+q/6r/qP+o/6j/qP+m/6b/pv+m/6P/ov+h/6D/n/+e
/53/nP+a/5r/mv+a/5r/mv+a/5r/mv+a/5r/mv+Y/5j/mP+Y/5j/mP+Y/5j/lv+W/5b/
lv+V/w==
         </WaveFormData>
      </LeadData>
   </Waveform>
</RestingECG>
