# Supplementary material for: Detection of Left Atrial Enlargement Using a Convolutional Neural Network-Enabled Electrocardiogram
Source: Front Cardiovasc Med. 2020 Dec 17;7:609976. doi: 10.3389/fcvm.2020.609976 (PMC7773668; doi:10.3389/fcvm.2020.609976)
Supplement: Supplementary file 2 [file Data_Sheet_2.ZIP › normal1/1802010307_8460_0000001W.XML]

<?xml version="1.0" encoding="Windows-1252"?>
<!DOCTYPE RestingECG SYSTEM "restecg.dtd">
<RestingECG>
   <PatientDemographics>
      <PatientID>1802010307</PatientID>
      <PatientAge>66</PatientAge>
      <AgeUnits>Years</AgeUnits>
      <Gender>Female</Gender>
      <PatientLastName>huangyuxin</PatientLastName>
   </PatientDemographics>
   <TestDemographics>
      <DataType>Resting</DataType>
      <Site>1</Site>
      <AcquisitionDevice>MAC55</AcquisitionDevice>
      <Status>Unconfirmed</Status>
      <Priority>Normal</Priority>
      <AcquisitionTime>09:46:55</AcquisitionTime>
      <AcquisitionDate>07-18-2015</AcquisitionDate>
      <CartNumber>1</CartNumber>
      <AcquisitionSoftwareVersion>009C</AcquisitionSoftwareVersion>
      <XMLSourceVersion>MAC5000 v1.0</XMLSourceVersion>
   </TestDemographics>
   <RestingECGMeasurements>
      <VentricularRate>73</VentricularRate>
      <AtrialRate>73</AtrialRate>
      <PRInterval>146</PRInterval>
      <QRSDuration>84</QRSDuration>
      <QTInterval>398</QTInterval>
      <QTCorrected>438</QTCorrected>
      <PAxis>34</PAxis>
      <RAxis>-14</RAxis>
      <TAxis>49</TAxis>
      <QRSCount>12</QRSCount>
      <QOnset>214</QOnset>
      <QOffset>256</QOffset>
      <POnset>141</POnset>
      <POffset>188</POffset>
      <TOffset>413</TOffset>
      <ECGSampleBase>500</ECGSampleBase>
      <ECGSampleExponent>0</ECGSampleExponent>
   </RestingECGMeasurements>
   <Diagnosis>
      <Modality>Resting</Modality>
         <StatementCount>2</StatementCount>
         <LabelText>12SL ��ϳ���</LabelText>
      <DiagnosisStatement>
         <StmtFlag>ENDSLINE</StmtFlag>
         <StmtText>�������</StmtText>
      </DiagnosisStatement>
      <DiagnosisStatement>
         <StmtFlag>ENDSLINE</StmtFlag>
         <StmtText>���� ECG</StmtText>
      </DiagnosisStatement>
   </Diagnosis>
   <Waveform>
      <WaveformType>Rhythm</WaveformType>
      <WaveformStartTime>0</WaveformStartTime>
      <NumberofLeads>8</NumberofLeads>
      <SampleType>CONTINUOUS_SAMPLES</SampleType>
      <SampleBase>500</SampleBase>
      <SampleExponent>0</SampleExponent>
      <HighPassFilter>16</HighPassFilter>
      <LowPassFilter>150</LowPassFilter>
      <ACFilter>NONE</ACFilter>
      <LeadData>
         <LeadByteCountTotal>10000</LeadByteCountTotal>
         <LeadTimeOffset>0</LeadTimeOffset>
         <LeadSampleCountTotal>5000</LeadSampleCountTotal>
         <LeadAmplitudeUnitsPerBit>4.88</LeadAmplitudeUnitsPerBit>
         <LeadAmplitudeUnits>��V</LeadAmplitudeUnits>
         <LeadHighLimit>2147483647</LeadHighLimit>
         <LeadLowLimit>268435456</LeadLowLimit>
         <LeadID>I</LeadID>
         <LeadOffsetFirstSample>0</LeadOffsetFirstSample>
         <FirstSampleBaseline>0</FirstSampleBaseline>
         <LeadSampleSize>2</LeadSampleSize>
         <LeadOff>FALSE</LeadOff>
         <BaselineSway>FALSE</BaselineSway>
         <ExcessiveACNoise>FALSE</ExcessiveACNoise>
         <MuscleNoise>FALSE</MuscleNoise>
         <LeadDataCRC32>2781658828</LeadDataCRC32>
         <WaveFormData>
+P/4//j/+P/4//j/+P/4//r/+v/6//r/+P/4//j/+P/6//r/+v/6//r/+v/6//r/+v/6
//r/+v/6//r/+v/6//z//P/8//z//v/+//7//v/+//7//v/+//7//v/+//7//v/+//7/
/v/+//7//v/+/wAAAAAAAAAA/v/+//7//v///wAAAQACAAQABAAEAAQAAgACAAIAAgAE
AAQABAAEAAIAAgACAAIAAgACAAIAAgAAAAAAAAAAAAAAAAAAAAAA///+//3//P/8//z/
/P/8//r/+v/6//r/+P/4//j/+P/2//b/9v/2//b/9v/2//b/9P/0//T/9P/y//L/8v/y
//T/9P/0//T/8v/y//L/8v/y//L/8v/y//T/9P/0//T/9P/0//T/9P/y//L/8v/y//T/
9P/0//T/9P/0//T/9P/0//T/9P/0//T/9P/0//T/9v/2//b/9v/4//j/+P/4//j/+P/4
//j/9v/2//b/9v/4//j/+P/4//r/+v/6//r/+P/4//j/+P/4//j/+P/4//r/+v/6//r/
+P/4//j/+P/6//r/+v/6//j/+P/4//j/+v/6//r/+v/4//j/+P/4//j/+P/4//j/+P/4
//j/+P/2//b/9v/2//j/+P/4//j/9v/2//b/9v/4//j/+P/4//b/9v/2//b/+P/4//j/
+P/4//j/+P/4//j/+P/4//j/+P/4//j/+P/6//r/+v/6//r/+v/6//v/+//5//v//P/8
//7//v/+//3//f/9//z//v/+//7///////////8AAAQABQAGAAcABwAHAAgACAAIAAgA
CAAIAAYABgAFAAQAAgD+//r/+P/5//f/+v/4//X/9f/2//b/+P/4//f/9//2//b/9v/1
//f/+P/4//j/+P/4//j/+P/4//j/+f/5//v/+P/0//L/8P/r/+j/6v/o//D//v8MABsA
NABSAGcAdQB8AIsAnQCjAJsAhQBaACwADgD///b/7f/r//H/9P/z//X/+P/4//f/9v/0
//T/9f/3//f/+P/4//P/9P/2//f/+P/4//j/+f/5//b/9v/2//f/9//3//f/+P/4//j/
+P/4//v/+//5//n/+P/4//j/+P/6//r/+v/6//n/+f/4//j/+P/4//j/+P/5//r/+//8
//r/+//7//v/+//7//z//P/4//r/+v/6//r/+v/7//v//f/7//3//f/9//3//f/+//7/
/v8AAP7/AAABAAIAAgAAAAIAAgABAAEAAgACAAIAAgADAAMAAwADAAMAAwADAAMABAAF
AAUABwAIAAgACAAHAAcABwAGAAYABgAGAAcABwAHAAcABwAJAAkACQAJAAgABwAHAAYA
BwAIAAgACQAIAAYABQAEAAYABgAGAAYAAwACAAIAAgAEAAMAAwACAAEAAQABAAEAAAAA
AAAAAAAAAP///////////////////P/8//z//P/+//////////7//v/+//3/+v/5//n/
+v/7//v/+//6//z//P/8//z/+f/5//r/+v/8//z//P/8//z//P/8//z/+v/6//r/+v/8
//z//P/8//7//v/+/////v/8//v/+v/6//r/+//7//v/+//8//z///////7//v/8//z/
/P/8//7///////3//////////f/9//3//v/+//z//P/8//z///////7//v///////v/+
//z//P/6//z//v/+//3//f/9//7//v/9//3//f/+//7/AAD////////9//3//f/9//3/
/f/9//3/AAAAAP7//v/+//7//v/+//7//v///////f///wAAAAACAAIAAgADAAMAAwAC
AAIAAgACAAMAAQABAAEAAgAFAAcACQALAAsACwAMAAwACgAKAAoACgAKAAoACQAIAAcA
AgD9//r/9//1//j/9v/4//n/+//8//r/+v/5//n/+P/4//j/9//3//j/+P/4//j/+P/4
//j/+v/6//v/+//5//b/+P/6//j/7f/m/+z/9v/6//z/CgAnAEAAVABpAH0AjACZAKUA
pwCZAH0AVAAkAAgA///4/+//7//z//D/9f/7//j/9v/5//j/9P/y//f/+//7//z//P/5
//n/+v/6//r/+P/4//n/+f/4//j/+P/5//n/+f/5//r//P/8//z//P/9//3/+//7//z/
/P/8//z//v/+//7//v/8//v/+f/4//n/+v/7//z//P/8//z//P/6//v/+//7//v/+//8
//z/+v/8//z//P/+//7//////////f//////////////AAD+//7/AAD+//7///8AAAAA
AAACAAIAAQADAAQABAAEAAQABQAFAAUAAwADAAMAAwADAAQABQAFAAUABgAGAAYACQAJ
AAkACAAGAAYABgAHAAkACQAJAAkACAAHAAYABQAHAAcACAAIAAYABgAFAAUABwAGAAYA
BgAFAAQAAwACAAEAAAAAAAAAAgABAAEAAAABAAEAAQABAP7//v/+//7//v/9//3//f/9
//3//f/9//7//v/+//7//P/9//3//f/6//r/+v/5//n/+f/6//z//P/7//r/+P/5//r/
+//8//v/+//8//z/+v/6//r/+v/6//r/+v/6//r/+v/6//r//P/8//z//P/8//z//P/9
//3//P/8//z/+v/6//v/+//7//v//P/8///////+//7//v/+//7//v/8//3//f/7//3/
/f/9//v/+//7//z//P/+//7//v/+//3//f/8//z//f/9//z//P/8//z/+v/8//7//v/9
//3//f/+//7//f/9//3//v/+//7//f/8//r/+v/6//r//P/8//z//f/7//n/+//8//z/
/v/+//7/AQABAAEAAAAAAAAAAAABAAEAAQABAAIAAgADAAQABQAHAAcACAAIAAgACAAI
AAgABAAEAAMAAgAEAAAA/P/6//f/9f/4//b/9//3//j/+P/6//r/+f/5//r/+v/6//n/
9//4//j/+P/4//j/+P/4//j/+P/5//n/+f/4//j/9P/y//H/7P/q/+z/7v/0//z/DQAm
ADoATwBlAHYAgQCNAJkAlQCFAGgAQgAcAP3/7P/n/+n/7//w/+//8f/2//b/9f/y//T/
+P/7//f/9f/0//b/9f/1//b/9v/2//b/9v/3//f/+P/4//j/+f/3//f/9//4//r/+v/6
//r/+v/5//b/9f/2//b/9v/2//j/+P/4//j/+f/5//j/+P/4//j/+P/4//j/+P/4//j/
+P/5//n/+f/5//n/+v/6//j/+v/6//r/+v/6//v/+//7//n/+//7//r/+f/4//j/+f/6
//3//P/+////AAAAAP7/AAAAAP////8AAAAAAAACAAMAAwADAAMAAwADAAMAAQACAAMA
AwAGAAgACQAKAAkACQAJAAgACAAIAAgACQAHAAcABwAHAAkACQAJAAkACAAHAAcABgAI
AAgABwAHAAcABgAGAAYABQAEAAMAAgD///7//v/+/wAA//////7//f/9//3//f/8//z/
/P/8//r/+f/5//n/+f/5//n/+f/4//j/+P/4//b/9//3//f/9v/2//b/9f/0//P/8//0
//f/9//3//b/9v/2//b/9v/1//X/9v/2//b/9v/2//b/9P/0//T/9P/2//b/9v/2//b/
9v/2//b/9v/2//b/9//3//b/9v/2//b/9v/3//f/9//3//j/+P/3//f/9v/2//j/+P/4
//j/+P/5//n/9//5//n/+f/3//f/9//4//j/9v/2//b/9v/3//f/9v/2//f/9//2//b/
9v/2//T/9v/2//b/9f/1//P/9P/0//P/9f/1//b/9v/2//X/9f/1//X/9f/1//X/9f/1
//X/9f/0//T/9f/1//P/8//z//P/9P/2//f/+P/4//b/9v/0//b/9v/2//b/9v/2//b/
9v/3//f/9f/3//j/+P/6//r/+v/7//v/+//6//j/+P/4//n/+//7//v//P/8//3//v//
/wAAAQADAAQAAwACAAEAAAAAAAAA///+/////P/5//j/9v/z//X/8v/v/+//8P/w//L/
8v/x//H/8P/w//D/7//w//L/8//0//L/8v/y//L/8v/y//P/8//z//T/8v/w/+7/6f/o
/+b/6P/u//j/AgATACoARABbAGkAcgB/AJEAnQCXAIUAZAA6ABwABQD0/+//8f/z//L/
9f/z//L/8P/t/+7/8v/y//H/7//x//L/9P/1//P/9P/0//T/8//y//L/8f/w//D/8P/x
//P/8//z//T/9P/0//T/9P/z//P/8f/x//T/9P/0//T/9P/0//T/9P/1//X/9P/0//T/
9P/0//T/9P/0//T/9P/0//X/9f/1//X/9f/2//b/9P/2//b/9v/2//b/9//3//f/9f/3
//f/9//3//f/+P/2//b/+P/2//j/+f/6//r/+P/6//r/+f/7//z//P/8//v/+//6//n/
+v/7//z//f/7//z//f/9//3//v/+//7//////////v/+//7//v//////////////////
//////8AAAEAAwAEAAEAAAD+//3////+//7//v8AAAAAAAAAAP///v/+//7//P/7//v/
+v/7//v/+//7//r/+v/6//r/+v/5//n/+f/5//n/+f/5//r/+v/6//r/+P/5//n/+f/4
//j/+P/3//b/9f/1//b/9//3//f/9v/2//b/9v/2//f/9//4//j/9v/2//b/9v/2//b/
9v/2//b/9v/2//b/9P/0//T/9P/2//b/9v/3//X/9P/0//T/9v/2//f/9//3//f/+P/4
//f/9//2//b/+P/4//j/+P/2//f/9//1//f/9//3//X/9f/1//b/9v/4//j/+P/4//n/
+f/4//j/9//3//b/9v/4//j/9v/4//j/+P/3//f/9f/2//b/9f/1//X/9v/2//j/9//3
//f/9f/1//X/9f/1//X/9f/1//b/9v/3//f/9//3//f/9//1//b/9v/2//b/9v/2//b/
9f/1//T/9v/2//b/9v/2//b/9v/3//n/9//5//r/+P/6//r/+v/7//v/+//6//v//P/9
////////////AAAAAAEAAgADAAMAAwAEAAQAAgACAAIAAgAAAAAA///+/////P/5//j/
9f/z//b/9P/z//P/9P/0//T/9P/z//P/8v/y//L/8f/x//L/8v/y//T/9P/0//T/8v/y
//P/8//3//b/8v/y//D/6f/m/+T/5v/s//j/BgAZADAARgBdAHEAegCFAJUAnwCZAIUA
YAA0ABYABQD2/+3/7f/x//T/9f/1//b/9P/z//T/9v/0//P/9f/1//T/8v/z//H/8v/y
//L/9f/2//j/+f/3//b/9f/1//P/8//z//T/9P/0//T/9P/3//f/9f/1//T/9P/0//T/
9P/0//T/9P/3//f/9v/2//b/9v/2//b/9v/2//b/9v/2//f/9//3//f/9//4//j/9v/4
//j/+P/2//b/9//3//n/9//5//n/9//3//f/+P/6//r//P/6//z//f/+//7//f/+//3/
+//5//r/+v/6//r/+//7//v/+//7//v/+//8//7/AAABAAAAAAD///7//////////v8A
AAAAAAABAAEAAQABAAEAAQABAAEAAQD/////AAAAAAIAAgABAAEAAwACAAIAAgACAAIA
AgACAAEAAAAAAAAAAAD//////v/9//3//f/9//7//v/+//7//P/7//v/+//7//v/+//7
//r/+v/6//r/+v/7//v/+//4//j/+P/3//j/9//3//j/+f/5//n/+P/2//b/9v/2//f/
9//4//j/9v/2//b/9v/2//b/9v/2//j/+P/4//j/+P/4//j/+P/4//j/+P/5//n/+P/4
//j/+v/6//v/+//7//v//P/8//v/+//6//r//P/8//z//P/+///////9//3//f/9//v/
+//7//z//P/6//r/+v/6//v/+//6//r//f/9//z//P/6//r/+P/6//z//P/7//v/+f/6
//r/+f/7//v//P/8//r/+f/5//n/+//7//v/+//7//v/+//7//j/+P/5//n/+//7//v/
+//7//z//P/8//z//P/8//r/+v/6//v//f/7//3//v/+/wAAAAAAAP////////7//v/+
//7///8BAAEAAQACAAQABQAGAAcABwAHAAgACAAGAAYABgAGAAYABgAFAAQAAwD+//n/
9v/3//X/+P/2//f/9//4//j/+v/6//n/+f/4//j/+P/3//f/+P/4//j/9v/2//b/9v/4
//j/+f/5//n/+v/6//j/9P/v/+z/7v/w//b//v8MAB0AMgBKAF8AcQB+AIcAkwCfAJcA
ewBUACwACgD1/+z/7f/x//P/9P/1//f/+P/4//f/9v/2//j/+f/5//n/9v/2//f/+P/6
//v//P/6//r/+//7//j/+P/4//n/+f/5//n/+v/6//r/+v/6//v/+//5//n/+v/6//r/
+v/8//z//P/8//v/+//6//r/+v/6//r/+v/4//j/+P/4//r/+//7//v/+v/5//n/+P/2
//j/+P/4//r/+v/7//v/+//5//v/+//7//v/+//8//z//P/+//z//v///wAAAAD+/wAA
AAD/////AAAAAAAAAgADAAMAAwABAAEAAQABAAIABAAGAAcABgAGAAUABAAFAAUABQAE
AAYABgAGAAcABQAFAAUABQAFAAUABQAFAAcABwAIAAgABgAGAAUABQAFAAQABAAEAAQA
BAAEAAQAAQAAAAAAAAACAAEAAQAAAP3//f/9//3//v/+//7//v/8//v/+//7//v/+//7
//v//P/8//z//P/6//v/+//7//r/+v/6//n/+P/3//f/+P/5//n/+f/4//j/+P/4//j/
+f/5//r/+v/4//j/+P/4//r/+v/6//r/+v/6//r/+v/6//r/+v/6//r/+v/6//v/+//6
//r/+v/6//r/+//7//3//f/+//7//f/9//z//P/8//z//P/8//7///////3/////////
/f/7//v//P/8//7//v/+//7//f/9//z//P/9//3//P/8//z//P/6//z//P/8//v/+//7
//z//P/7//v/+//8//z/+v/5//n/+f/7//v/+//7//v/+//7//v/+v/6//v/+//7//v/
+//7//v//P/8//r//P/8//z//P/6//r/+v/7//v/+f/7//z//v8AAAAAAAABAAEAAQAA
AP7//v/+////////////AAAEAAUABgAHAAcABwAIAAgACAAIAAgACAAGAAYABQAEAAYA
AgD+//z/+f/3//r/+P/3//f/+P/4//j/+P/3//f/9v/2//b/9f/3//j/+P/4//b/9v/2
//b/+P/4//n/+f/5//b/9P/0//T/7//q/+j/6P/o//T/CAAZACoAQABbAG8AegCBAI8A
nwCfAI0AbABAAB4ACQD6//P/8//1//b/9//5//z/+v/1//L/9v/0//P/9f/5//j/9v/1
//X/9v/2//b/9v/2//f/9//4//j/+P/5//n/+f/5//r/+P/4//j/+P/5//n/9//3//j/
+P/4//j/+v/6//r/+v/5//n/+P/4//r/+v/6//r/+v/6//r/+v/6//v/+//7//v/+//8
//z/+P/6//r/+v/7//z//v////7/+//8//v//f/9//3//v/8//z//v/8//7///8AAAAA
AAACAAIAAQD//wAAAAAAAAIAAwADAAMAAwADAAMAAwABAAIAAwADAAUABgAGAAYABwAH
AAcABgAEAAQABAAFAAcABwAHAAcABwAHAAcABwAFAAUABgAGAAYABgAFAAUABwAGAAYA
BgAGAAYABgAGAAUABAAEAAQABAADAAMAAgD//////////wAAAAAAAAAAAAD/////////
/////////wAAAAAAAAAA//////7//f/+//7//v/9//z/+//7//z//f/9//3//P/6//r/
+v/6//v/+//8//z/+v/6//r/+v/8//z//P/8//r/+v/6//r/+v/6//r/+v/6//r/+v/7
//3//P/8//z//P/8//3//f/7//v//P/8//3//f/8//z//v/+//7//v/+///////9//7/
/f/8//n/+v/7//3//v8AAAAAAAAAAAAA///9//z//f/9//z//P/8//z/+v/8//z//P/7
//v/+//8//z/+//9//3//v/+//z/+//7//v/+//7//v/+//7//v/+//7//r/+v/7//v/
+//7//v/+//5//r/+v/6//z//P/8//z//P/7//n/+P/9//n/+f/9//z//P/8//z//P/8
//z//P/9//3/+//9//7//P/+//7//v8BAAEAAQAAAP///v/9//3/////////AAAEAAUA
BgAHAAcABwAIAAgACAAIAAgACAAEAAQAAwACAAQAAAD8//r/+f/3//r/+P/3//f/+P/4
//f/9v/0//P/9v/2//b/9f/1//b/9v/2//j/+P/4//j/9v/2//f/9//3//j/+P/y/+7/
6//s/+z/6P/s//z/DgAhADoAUgBnAHUAgACPAJ0AowCZAH0AVAAsABIABQD6//X/9f/z
//T/9//3//b/9v/1//b/9v/2//f/9//1//b/+P/5//j/+P/3//b/9v/2//f/9//2//b/
9v/3//f/9//3//j/+P/4//j/+P/7//v/+f/5//r/+v/6//r/+v/6//r/+v/7//v/+v/6
//r/+v/6//r/+P/4//j/+P/6//v/+//7//n/+f/6//r/+v/8//z//P/8//z//f/9//3/
+//9//3//f/9//3//v/+//7/AAD+//z//f/+//7/AAACAAIAAQD//wAAAAAAAAAAAQAB
AAEAAQABAAEAAQABAAIAAwADAAMABAAEAAQABQAFAAUABAACAAIAAgADAAUABQAFAAUA
AwADAAMAAwAFAAUABgAGAAYABgAFAAUABQAEAAQABAAFAAYABwAIAAUABAAEAAQAAgAB
AAEAAAAAAAEAAgADAAAAAAAAAAAAAgABAAEAAQD///////////7//v/+//7//P/9//3/
/f/+//7//v/9//7//f/9//7//f/9//3//P/8//z//P/8//v/+//8//z//P/8//z//P/6
//r/+v/6//z//P/8//z//P/8//z//P/8//z//P/9/////v/+//7/AAAAAAEAAQD/////
AAAAAAEAAQAAAAAAAAAAAAAAAAAAAAEAAQD//wMAAwADAAEA/////wAAAAAAAAAAAAAA
AAEAAQAAAAAA//////7//v8AAAAA/v8AAAAAAAD///////8AAAAA////////AAAAAAIA
AQABAAEA//////////8BAAEAAQABAAIAAgADAAMAAAD///7//f8DAAIAAAAAAAAAAgAC
AAIAAgACAAIAAgADAAIA//8AAAAAAAACAAIAAgACAAEAAAD+////AAABAAMAAQABAAEA
AgADAAMAAwADAAUABQAGAAYACAAIAAgACAAIAAgABwAGAAUAAAD7//j/+f/3//r/+P/3
//f/+P/4//r/+v/5//n/+P/4//j/9//3//j/+P/4//j/+P/4//j/+P/4//n/+f/9//r/
9v/4//b/7//u//D/8P/s//L/AAANAB4AOABNAF8AcAB7AIkAmQCZAIkAdABOACAAAwDy
/+n/5f/r//D/8f/v//D/9P/z//T/9P/2//n/+//3//T/9P/1//P/9P/0//T/9v/2//f/
9//2//b/9v/3//X/9f/1//b/9v/2//b/9v/5//n/9//3//j/+P/4//j/9v/2//b/9v/5
//n/+P/4//j/+P/4//j/+P/4//j/+P/4//n/+f/5//n/+f/6//r/9v/4//j/+P/5//r/
/P/9//v/+f/7//v/+f/5//n/+v/6//r//P/6//r/+//8//z//P/+//7//f///wAAAAAA
AAAAAQABAAEAAwADAAMAAwABAAIAAwADAAMABAAEAAQABQAFAAUABAAEAAQABAAFAAUA
BQAFAAUABwAHAAcABwAGAAUABQAEAAYABgAFAAUAAwACAAIAAgACAAIAAgACAAMAAgAC
AAIAAAD//////v/7//v/+//7//r/+v/6//r/+P/3//f/9//4//n/+v/7//j/+P/4//j/
9v/3//f/9//4//j/+P/3//b/9f/1//b/9//3//f/9v/4//j/+P/4//f/9//4//j/9v/2
//b/9v/2//b/9v/2//j/+P/4//j/+P/4//j/+P/4//j/+P/5//n/+P/4//j/+P/4//n/
+f/3//f/+P/4//n/+f/4//j/+v/6//r/+v/4//n/+f/3//n/+f/5//f/9f/1//b/9v/3
//j/+f/6//r/+f/3//b/+f/5//j/+P/2//b/9P/2//j/+P/3//f/9//4//j/9//5//n/
+v/6//r/+f/5//n/9//3//f/9//3//f/9//3//b/+P/4//j/+P/4//j/+P/4//j/+f/5
//f/+f/6//r//P/8//z//////////v/8//z//P/9//3//f/9//7/AAABAAIAAwADAAMA
BAAEAAQABAAEAAQAAgACAAEAAAAAAPz/+P/2//X/8//2//T/8//z//T/9P/2//b/9f/1
//b/9v/2//X/8//0//T/9P/0//T/9P/0//T/9P/1//X/+f/4//T/8P/s/+v/7P/q/+j/
7v/6/wgAFwAwAEwAXwBtAHoAhwCVAJsAkwB9AFYALAAQAAEA9v/v/+3/8f/0//H/9f/4
//b/8f/y//T/9v/3//X/8//0//j/9//1//b/9v/2//b/9v/3//f/+P/4//j/+f/3//f/
9//4//b/9v/2//b/+P/5//j/+f/4//j/+P/4//b/9v/2//b/+P/5//n/+v/5//j/9//2
//j/+P/4//j/9v/3//f/9//5//n/+v/6//r//P/8//z/+f/4//j/9//5//f/+f/5//v/
+//7//z//P/8//7//P/8//3//v/+/wAAAgACAAEA//8AAAAAAAACAAMAAwADAAMAAwAD
AAMAAwAEAAUABQAHAAgACAAIAAgABwAGAAQABgAGAAYABwAHAAcABwAHAAcABwAHAAcA
BwAHAAgACAAGAAYABQAFAAcABgAGAAYABgAGAAYABgADAAIAAgACAAIAAQABAAAAAQAB
AAEAAQAAAAAAAAAAAAIAAQABAAEA///////////+//7//v/+//z//f/9//3//v/+//7/
/f/6//n/+f/6//3//f/9//z//v/+//7//v/7//v//P/8//7//v/+//7//f/8//v/+v/8
//z//P/8//r/+v/6//r//P/8//z//f/9//z//P/8//z//P/9//3//f/9//7//v//////
/v/+//z//P/8//z//v///////f/////////9//v/+//8//z//P/8//z//P/9//3//P/8
//3//f/8//z//P/8//r//P/8//z/+//7//3//v/+//3/+//7//z//P/6//n/+f/5//r/
+//8//3//f/9//3//f/6//r/+//7//3//f/9//3/+//8//z//P/6//r/+v/6//3//f/8
//z//P/8//z//P/8//z//f////3///8AAAAAAgACAAIAAgABAAAA/v///wAAAQADAAMA
AwADAAQABAAFAAYABwAJAAkACgAKAAgACAAIAAgABgAGAAUABAAGAAIA/v/8//n/9//6
//j/9f/1//b/9v/4//j/9//3//r/+v/6//n/+P/4//f/9v/2//b/9v/2//f/+P/6//v/
+f/2//b/9v/y/+3/7P/s/+7/8P/4/wgAHQA2AE4AZQB1AIAAiwCbAKMAnQCFAF4ANAAW
AAUA+v/3//X/8//2//v/+//6//r/9//0//L/9P/5//n/9//6//r/9f/3//j/+P/4//b/
9v/3//f/9v/2//b/9//5//n/+f/6//j/+P/4//j/+v/7//r/+//6//r/+v/6//j/+P/4
//j/+//7//r/+v/4//j/+P/4//j/+P/4//j/9v/3//f/9//5//n/+v/6//r//P/8//z/
+v/6//v/+//9//v//f/9//z/+//6//r/+//8/////v/+////AAAAAP//AAD///3///8A
AAAAAAAAAAEAAQABAAEAAQABAAEAAwAEAAUABQADAAQABAAEAAUABQAFAAQABgAGAAYA
BwAFAAUABQAFAAcABwAHAAcABwAHAAgACAAIAAgABwAHAAcABgAGAAYABAAEAAQABAAE
AAQABQAGAAQAAwADAAIAAQABAAEAAQACAAIAAgACAAAA/////////f/9//3//f/9//7/
//8AAP/////+//3//P/8//z/+//8//v/+//8//v/+//7//r/+v/6//r/+v/5//n/+v/6
//r/+v/6//r/+v/6//r/+v/8//z//P/8//r/+v/6//r/+P/4//j/+f/7//r/+v/6//j/
+P/5//n/+f/5//r/+v/8//3//f/+//3//P/7//r//P/9//3/+//9//3//f/7//z//f//
/wAA///+//3//P/9//3//P/8//3//f/8//z//P/8//r//P/+//7//f/9//3//v/+//3/
/P/7//v/+v/8//v/+//7//v/+//7//v/+//7//v/+//2//r//f/9//r/+v/6//r/+v/9
//7///8BAAEA//8BAAIAAQACAAEAAAABAAEAAQAAAAIAAgACAAMAAQABAAEAAgACAAMA
BAAFAAcABwAIAAgACAAIAAgACAAGAAYABQAEAAIA/v/6//j/+f/3//r/+P/1//X/9v/2
//j/+P/3//f/+P/4//j/9//3//j/+P/4//b/9v/2//b/9v/2//f/9//3//T/8v/w//D/
7//s/+j/6v/y//7/CgAZADAASgBjAHEAegCJAJkAnwCTAHkAUgAoAAgA9//u/+v/7//z
//D/7//z//b/9v/3//j/+P/6//f/9//5//r/+P/5//n/+v/6//r/+v/6//v/+//8//z/
/P/9//z/+//6//r//P/8//z//P/9//3/+//7//7//v/+//7//v/+//7//v/9//3//P/8
//7//v/+//7//v/+//7//v/+//////////3//f/+//7//v8AAAAAAAACAAIAAwADAAIA
//8AAP//AAABAAIABAACAAIABAACAAMABQAHAAgACAAKAAoACQAJAAoACgAKAAoACwAL
AAsADQANAA0ADQALAAwADQANAA8AEAAQABAADwAPAA8ADgAQABAAEAARAA8ADwAPAA8A
DQANAA==
         </WaveFormData>
      </LeadData>
      <LeadData>
         <LeadByteCountTotal>10000</LeadByteCountTotal>
         <LeadTimeOffset>0</LeadTimeOffset>
         <LeadSampleCountTotal>5000</LeadSampleCountTotal>
         <LeadAmplitudeUnitsPerBit>4.88</LeadAmplitudeUnitsPerBit>
         <LeadAmplitudeUnits>��V</LeadAmplitudeUnits>
         <LeadHighLimit>2147483647</LeadHighLimit>
         <LeadLowLimit>268435456</LeadLowLimit>
         <LeadID>II</LeadID>
         <LeadOffsetFirstSample>0</LeadOffsetFirstSample>
         <FirstSampleBaseline>0</FirstSampleBaseline>
         <LeadSampleSize>2</LeadSampleSize>
         <LeadOff>FALSE</LeadOff>
         <BaselineSway>FALSE</BaselineSway>
         <ExcessiveACNoise>FALSE</ExcessiveACNoise>
         <MuscleNoise>FALSE</MuscleNoise>
         <LeadDataCRC32>1914150821</LeadDataCRC32>
         <WaveFormData>
9P/0//T/9P/0//T/9P/0//b/9v/2//b/9P/0//T/9P/2//b/9v/2//b/9v/2//b/+P/4
//j/+P/4//j/+P/4//r/+v/6//r/+//8//3//v///wAAAQACAAQABAAEAAQABQAGAAcA
CAAIAAgACAAIAAgACAAIAAgABgAGAAYABgAIAAgACAAIAAcABgAFAAQAAwACAAEAAAAA
AAAAAAAAAP///v/9//z//P/8//z//P/7//r/+f/4//f/9v/1//T/8v/y//L/8v/y//L/
8v/y//D/8P/w//D/7v/u/+7/7v/u/+7/7v/u/+z/7P/s/+z/7P/s/+z/7P/s/+z/7P/s
/+7/7v/u/+7/7v/u/+7/7v/u/+7/7v/u//D/8P/w//D/8v/y//L/8v/w//D/8P/w//L/
8v/y//L/9P/0//T/9P/2//b/9v/2//T/9P/0//T/9v/2//b/9v/4//j/+P/4//b/9v/2
//b/9v/2//b/9v/4//j/+P/4//j/+P/4//j/9v/2//b/9v/2//b/9v/2//b/9v/2//b/
9v/2//b/9v/2//b/9v/2//X/9P/z//L/9P/0//T/9P/y//L/8v/y//L/8v/y//L/9P/0
//T/9P/y//L/8v/y//T/9P/0//T/9P/0//T/9P/2//b/9v/2//T/9P/0//T/9v/2//b/
9v/2//b/9v/2//j/+P/4//j/9v/2//b/9v/4//j/+P/4//j/+f/5//r//f/9////AgAC
AAMAAgACAAIAAgACAAIAAgAAAP////8AAAAA/////wMAAwAEAAQAAQD///7//v/8//z/
+//5//n/+f/5//v/+v/6//j/9f/y//P/9P/0//P/8v/x//H/8//0//T/8v/y//P/8//z
//H/8f/x//H/8f/y//L/8v/y//P/9P/0//f/9f/z//f//P/9/wAAAgAAAAIACwAQABUA
HQAqADoARwBUAFsASwAoAAcA9//2//D/3f/M/87/0v/Q/9P/2//h/+n/8//6//3///8B
AP////8AAAIAAgAAAPv//f/9//3//f/9//3/AAD+//////8AAAEAAQABAAEAAQAAAAAA
AAAAAAIAAgACAAEAAQABAAEAAgACAAIAAgACAAAAAAAAAAAAAAAAAAAAAAADAAQABAAD
AAEAAgACAAIAAgAEAAIAAQABAAIAAgADAAEAAQABAAEAAwADAAMABgAGAAUABQAGAAUA
BQAGAAcACQAKAAsACwALAA4ADgANAA0ADwARABEAEAARABEAEQASABMAEwATABUAGAAY
ABgAGAAYABgAGAAVABUAFQAUABQAFAASABIAEAAQAA8ADwAPAA8ADwAQAAwADAAMAAwA
DgAMAAsACgAHAAYABQAEAAUABAADAAMAAgABAP////8BAAEAAQAAAP7//f/9//3//P/7
//v/+//7//r/+v/4//r/+//7//r/9//3//j/+P/6//r/+v/7//3//P/7//v/+v/6//n/
+P/6//z//P/8//z//P/9//7//v/+//7//v8AAAAAAAAAAP////8AAAAAAAABAAEAAQAB
AAIAAgACAAAAAAABAAEA///+//7//v/+//7//v/+/wAAAAABAAEAAwACAAIAAgAAAAAA
AQABAAIAAgACAAIABAAEAAQAAwD/////AQABAP///v/+//7/AQABAAAAAAAAAAAA/v/+
/wAA/v/+//7//f/9//3//f/////////9////////////AAAAAAAAAAD+//7//v/+/wAA
AAAAAAAAAAD+/wAA/v/+//7//v8AAAEAAQACAAEAAQADAAYACQALAAsADAAKAAoACgAK
AAgABgAFAAUACAAIAAcABwAJAAkACgAKAAcABQAEAAQAAAAAAP///f////////8BAAAA
AAD+//v/9f/1//X/9P/1//b/9//5//n/+v/6//j/9v/3//f/9//1//X/9f/1//f/+P/4
//j/+P/5//r/+v/5//n/+/8BAAQABQAEAAYADAAQABMAFgAdACMALAA8AE0AXABbAEMA
HgD9//P/+P/w/93/0v/S/9T/0v/V/93/5f/t//P/+v8BAAMA///9/wEABgAGAAIAAgAB
AAEAAQABAAEA/////wIAAAD/////AAABAAMAAwADAAMAAgACAAIAAgAEAAQABAADAAEA
AQABAAIABAAEAAQABAADAAIAAQAAAAEAAgADAAQABQAGAAYABQADAAQABAAEAAYACAAG
AAUAAwAEAAQABQAHAAcABwAHAAUABQAFAAgACgAJAAkACgALAAsADAANAAsADAANAA0A
DQAQABAADwAQABMAFgAXABYAFwAXABcAGAAZABkAGQAZABwAHAAcABoAGgAaABoAGQAZ
ABkAGAAaABoAGAAYABgAGAAXABcAFAATABIAEgASABIAEgASABAADgANAAwADQAMAAsA
CgAHAAYABQAFAAQAAwABAAEA/////////v/+//3//f/9//z/+//7//v//f/8//z/+v/8
//3//f/8//v/+//8//z//P/8//z//f/7//r/+f/5//r//P/9//7//f/+//3//P/8//z/
/f/+//7//v/+//7//v/+//7//v//////AAAAAP7/////////AQACAAIAAgAAAAAAAQAB
AAMAAgACAAIAAAAAAAAAAAAAAAAAAQABAAEAAAAAAAAAAgACAAMAAwAAAAAAAAAAAP7/
/v/+//3//f/9//////////7//v/+//3//f/8//z//v/+//z//P/8//r/+v/6//3//f/9
//3/+//7//v/+f/7//v/+//7//z//P/8//r/+v/6//r/+v/7//v//P/7//v//f8AAAMA
BQAFAAYABwAIAAkACgAJAAYABAADAAQABAADAAMABwAHAAgACAAFAAMAAgACAAAAAAD/
//3/+//7//v//f/+//7//P/5//X/9f/1//T/9P/0//T/9f/1//b/9v/0//b/9//3//f/
9v/1//T/8//z//T/9P/0//T/9f/2//b/9f/1//X/9f/6////AAACAAIAAgAHAAoADQAV
AB4AKgA/AFIAXQBXADgABwDr/+z/8P/n/9r/0P/O/8z/zf/V/9v/4//t//T/+//9/wEA
BQABAP7//v/8//z/+//9//3//f/9//v/+//+//z//f/9//7//////////////wAAAAAA
AAAA/v/+//7//f////////8AAAAAAAAAAAAAAAAAAAAAAAAAAAAAAAAAAP//AAAAAP//
//8AAAAAAAAAAAIAAAD/////AAAAAAEAAQABAAEAAQADAAMAAwAGAAMAAQAAAAAAAwAD
AAQABQAGAAgACgALAAkADAAMAAsACQALAA0ADQAQABEAEQARABIAEwATABMAEQAUABQA
FAAWABYAFgAWABUAFQAVABQAFAAUABIAEgASABIAEQARABAADwAOAA4ACgAKAAoACgAK
AAgABwAGAAcABgAFAAQAAQAAAP/////+//3/+//7//v/+//7//r/+v/5//n/+f/4//f/
9//3//X/9P/0//L/9P/1//X/9P/x//H/8v/y//L/8v/y//P/8//y//H/8f/x//L/8v/y
//L/9P/0//T/9P/0//X/9v/2//b/9v/2//b/9v/2//b/9//3//j/+P/4//n/+f/5//f/
+P/4//j/+P/4//n/+f/5//j/+P/4//j/+P/4//j/+P/4//n/+f/3//b/9v/2//j/+P/5
//n/+v/6//r/+v/4//j/+P/3//P/8//1//X/9//2//b/9v/2//X/8//y//T/9P/y//L/
8v/w//D/8P/x//H/8f/x//H/8f/x/+//8P/x//L/8//y//L/8v/y//L/8v/y//L/8P/w
//D/8P/w//D/8v/y/+//7v/t/+z/7f/v//H/8v/z//H/7v/u//D/8P/w//D/8P/w//H/
8f/y//P/8//1//j/+f/7//v//P/+//7//v/+//z/+v/5//n/+v/6//n/+f/7//v//P/8
//v/+f/4//j/9P/0//P/8f/x//H/8f/z//X/9v/1//P/7f/t/+3/7P/q/+r/6v/r/+v/
7P/s/+r/6v/r/+v/6//t/+3/7f/t/+v/7P/s/+z/7P/t/+7/7v/v/+//7//z//T/9//4
//z//P8AAAcADAAPABUAIAAyAEEATABTAEsALAADAO3/6P/i/9H/vv++/8T/yP/J/9H/
2f/f/+X/6v/t//P/+f/5//f/9v/2//T/9P/1//X/9f/1//X/8//z//b/9P/z//P/9P/1
//X/9f/1//X/9v/2//b/9v/2//b/9v/1//X/9f/1//b/9v/2//b/9v/2//b/9v/2//b/
9v/2//b/9//4//j/9//3//j/+P/4//j/+v/4//f/9//4//j/+f/5//n/+f/5//f/9//3
//r//P/7//v//P/8//v/+//7//z//v8AAAEA//8CAAIAAQABAAMABQAFAAYABwAHAAcA
CgALAAsACwALAA4ADgAOAA4ADgAOAA4ADQANAA0ADAAMAAwACgAKAAoACgAJAAkABgAF
AAQABAADAAQABQAGAAUAAgAAAP7////+//3//P/9//z/+//7//r/+f/3//f/9f/1//X/
9P/2//X/9f/1//T/8//z//P/8//y//L/8P/y//P/8//y//H/8f/y//L/8v/y//L/8//z
//L/8f/x/+//8P/w//D/8v/0//T/9P/y//L/8//0//b/9v/2//b/9v/2//b/9v/z//P/
9P/0//b/9//3//f/9f/2//b/9v/4//j/+f/5//f/9v/2//b/+P/4//j/+P/4//j/+f/5
//f/9v/2//b/+P/4//n/+f/2//b/9v/2//b/9v/2//X/9f/1//f/9//1//T/9P/0//X/
9f/0//T/9v/2//T/9P/0//L/8v/y//P/8//z//P/8//z//P/8f/x//H/8f/x//L/8v/y
//L/8P/w//D/8P/w//D/8P/w//D/8P/y//L/8P/w//D/8P/u/+//8P/w/+//7//w//D/
8P/w/+z/7f/u/+//8P/u/+//7//w//H/8f/z//b/9//5//n/+v/6//r/+v/6//r/+P/3
//f/+P/4//f/9//7//v//P/8//j/9f/z//L/8P/w/+//7f/t/+3/7f/v//D/8P/u/+v/
6P/p/+r/6v/o/+j/6P/p/+v/7P/s/+r/6P/p/+n/6f/r/+v/6//r/+3/7v/u/+7/7P/t
/+7/7v/t/+//7//z//b/9//4//j/+v8AAAMACAAPABcAHgAsAD8ASgBPAEcAKAD//+v/
6P/g/83/vP+8/8L/xv/J/9P/2//h/+f/7v/z//f/+//5//n/+v/4//j/9v/1//f/9//3
//f/+P/5//3//P/6//n/+f/5//n/+f/5//n/+P/4//j/+P/4//j/+P/3//f/9//3//j/
+P/4//j/+P/6//r/+v/6//j/+P/4//j/+f/6//r/+f/5//r/+v/6//z//v/8//v/+f/6
//r/+//5//n/+f/5//v/+//7//7//P/7//v//P/9//3//v///wEAAgADAAMABQAIAAgA
BwAGAAcACAAHAAgACQAJAAkADAANAA0ADQAPABIAEgASABAAEAAQABAADwAPAA8ADgAO
AA4ADAAMAAwADAALAAsACAAHAAYABgAEAAQABAAEAAQAAgABAAAAAQAAAP///v////7/
/f/9//z/+//5//n/9//3//f/9v/2//X/9f/1//b/9f/1//X/8//y//L/8P/y//P/8//y
//H/8f/y//L/8P/w//D/8f/z//L/8f/x//P/9P/0//T/8v/0//T/9P/y//L/8//0//T/
9P/0//T/9v/2//b/9v/1//X/9v/2//b/9//3//f/9//4//j/+P/2//b/9//3//f/9v/2
//b/9v/2//b/9v/4//j/+f/5//f/9v/2//b/+P/4//n/+f/6//r/+v/6//j/+P/4//f/
9f/1//f/9//3//b/9v/2//f/9//2//b/9v/2//T/9P/0//L/8v/y//X/9f/1//X/9f/1
//X/8//z//P/8//z//D/8P/w//D/8//0//X/9v/1//T/8//y//L/8v/0//T/8v/y//L/
8v/y//P/9P/0//T/9P/0//L/8//z//T/9f/1//f/+v/9//////8AAAAAAAAAAAAA/v/8
//v/+//+//7//f/9//3//f/+//7//f/7//r/+v/4//j/9//1//X/9f/1//f/9v/2//T/
8f/t/+3/7f/s/+z/7P/s/+3/7//w//D/7v/w//H/8f/x/+//7//v/+//7f/u/+7/7v/s
/+3/7v/u/+//8f/z//X/+P/7//z//v8AAAQABwAMAA8AEQAaAC4AQwBQAFEAPQAWAO//
4//o/+b/1//K/8r/zP/K/8v/1f/f/+f/7f/0//n/+//7//v/+f/6//r/+P/6//v/+//7
//v/+//5//n//P/6//f/9//4//n/+//7//v/+//8//z//P/8//r/+v/6//n/+//7//v/
/P/8//z//P/8//z//P/8//z//P/8//z//P/7//z//P/7//z//v///wAA//8AAP3/+//9
//7//v///wEAAQABAAEA////////AgACAAEAAQACAAUABQAGAAcABwAIAAkACQAHAAoA
CgAJAAkACwANAA0AEAARABEAEQASABMAEwATABMAFgAWABYAFgAWABYAFgAVABUAFQAU
ABYAFgAUABQAEgASABEAEQAOAA0ADAAMAAwADAAMAAwACgAIAAcABgAFAAQAAwACAAEA
AAD//////P/7//n/+f/7//v/+//6//j/9//3//f/+P/3//f/9//3//b/9v/0//b/9//3
//b/9f/1//b/9v/2//b/9v/3//f/9v/1//X/9//4//j/+P/4//r/+v/6//j/+P/5//r/
/P/8//z//P/8//z//P/8//3//f/+//7/AAABAAEAAQD//wAAAAAAAAAAAAABAAEAAQAA
AAAAAAAAAAAAAAAAAAAAAAABAAEAAQAAAAAAAAAAAAAAAQABAAAAAAAAAAAAAAAAAAAA
///7//v//f/9/////v/+//7//f/9//z//P/+//7//P/8//7//P/8//z/+//7//v/+//7
//v/+//5//n/+f/5//n/+P/4//j/+P/6//r/+v/6//j/+P/4//j/9v/2//j/+P/4//j/
+P/4//r/+//6//j/+v/6//r/+v/4//n/+f/6//v/+//9/wAAAQADAAMABAAGAAYABgAG
AAQAAgABAAEABAAEAAMAAwAFAAUABgAGAAEA///+//7//P/8//v/+f/5//n/+f/7//z/
/P/6//f/8//z//P/8v/y//L/8v/z//H/8v/y//D/8v/z//P/8//z//P/8//z//P/9P/0
//T/9v/3//j/+P/3//X/8//3//7////+//7/AAACAAkAFAAZABsAIgA0AEUAVABbAFMA
OgATAPX/7v/q/93/yv/E/8z/0P/R/9n/4f/n/+//9v/5//v///////3//P/+/wAA/v/9
//3//f/9//3//f/9/wAA/v//////AAABAP///////////v/+//7//v/+//7//v/9//3/
/f/9//7//v/+//7//v/+//7//v/+/wAAAAAAAAAA//8AAAAA/////wAAAAAAAAAAAgAA
AP////8AAAAAAQADAAMAAwADAAIAAQAAAAIAAgABAAEAAgADAAMABAAFAAUABgAHAAcA
BQAIAAgABwAHAAkACwALAA4ADwAPAA8AEAARABEAEQARABQAFAAUABIAEgASABIAEwAT
ABMAEgAQABAADgAOABAAEAAPAA8ADgANAAwADAAKAAoACgAKAAgABgAFAAQABQAEAAMA
AgABAAAA//////7//f/7//v//f/9//3//P/7//n/+P/3//b/9f/1//X/9//2//b/9P/0
//X/9f/0//X/9f/2//b/9P/0//T/9f/3//b/9f/1//P/9P/0//T/9P/2//b/9v/0//T/
9f/2//b/9v/2//b/+P/4//j/+P/4//n/+//8//v/+//6//n/+f/6//r/+v/6//r/+//7
//3//P/8//z//P/8//z//P/6//r/+//7//3//P/8//z//P/8//3//f/8//z//P/8//r/
+v/6//n/+P/5//z//f/9//z//P/8//z/+//5//j/+v/6//j/+P/6//j/+P/4//f/9//3
//f/9//3//f/9f/2//f/+P/5//j/+P/4//j/9v/2//b/9v/2//b/9v/2//b/9v/4//j/
9v/2//b/9v/2//f/+P/4//X/9f/2//b/9P/0//T/9P/4//f/9//5//b/+P/4//j/+P/2
//f/9//4//v/+//9/wAA//8BAAEAAgACAAIAAgACAAAA/v/9//3//v/+//3//f8BAAEA
AgACAP3/+//6//r/+v/6//n/9//3//f/9//5//v//P/7//n/9//3//f/9v/1//T/8//z
//H/8v/y//D/8v/z//P/8//1//X/9f/1//X/9v/2//b/9P/1//b/9v/3//n/+f/5//z/
AQAEAAYAAgAEAA0AFgAZAB8AKgA8AEkAVABXAEkAJgABAPH/7v/k/8//xv/K/9L/0v/V
/9v/5//v//P/+P/9/wEAAQD/////AAAAAP7/AAABAP///////////////wIAAAD/////
AAABAAEAAQABAAEAAAAAAAAAAAABAAIAAwADAAMAAwADAAQABAAEAAQABAACAAIAAgAC
AAIAAgACAAIAAwAEAAQAAwADAAQABAAEAAQABgAEAAMABQAGAAYABwAHAAcABwAHAAcA
BwAHAAoACgAJAAkACgALAAsADAANAAwADAAMAAsADAAQABEAEQARABMAFQAVABYAFwAX
ABcAGAAZABkAGQAXABoAGgAaABoAGgAaABoAGwAbABsAGgAYABgAFgAWABYAFgAVABUA
FAATABIAEgASABIAEgASABAADgANAAwACwAKAAkACAAIAAgACAAJAAYABQADAAMAAwAD
AAMAAgACAAEAAQABAAAA///////////+//7//P/8//3//f/8//3//f/+//7//v/+//7/
//////7//f/9//3//v/+//7//v8AAAAAAAAAAAAAAQACAAIAAgACAAIABAAEAAQABAAB
AAEAAgACAAIAAwADAAMAAwAEAAQABAAEAAQABQAFAAcABgAGAAYABAAEAAQABAAGAAYA
BwAHAAkACAAIAAgABgAGAAcABwAGAAYABgAGAAYABgAGAAUAAwADAAUABQAFAAQABAAE
AAMAAwACAAIAAgACAAAAAAAEAAIAAgACAAMAAwADAAMAAQABAAEA////////////////
AAABAAIAAQAAAP///v///wAAAQACAAQABAAGAAYABAACAAAA/v8AAP///v/+/wAAAAAA
AAAAAAAAAAEAAQACAAIAAQACAAQABwAJAAkACgAMAAwADAAMAAwACgAJAAkADAAMAAsA
CwALAAsADAAMAAsACQAIAAgACAAIAAcABQAFAAUABQAHAAYABgAEAAEA/f/9//3//P/8
//z//P/9//3//v/+//z//P/9//3//f/9//3//f/9//3//v/+//7//v///wAAAAABAAEA
/f///wQABQAIAA4AEgAOABEAGAAZABsAJgAuADkATABdAF8ASAAZAPf/9v/8//P/5P/c
/9r/1v/V/9v/5f/t//P/+P8BAAkACQAJAA0ADAAGAAYACgAHAAcABwAHAAcACQAJAAwA
CgAJAAkACgALAAsACwALAAsADAAMAAwADAAMAAwADAALAAsACwALAAwACgAKAAoACgAL
AAwADQAOAA4ADgAOAA4ADQAOAA4ADQAPABAAEAAQABAAEgAQAA8ADwAQABAAEQARABEA
EQARABEAEQARABQAEgARABEAEgAVABUAFgAXABcAGAAZABkAGQAcABwAGwAdAB8AIQAh
ACAAIQAhACEAIwAlACYAJwAmACgAJwAmACgAKAAoACgAJwAnACcAJgAmACYAJAAkACQA
JAAjACMAJAAjACIAIgAeAB4AHgAeAB4AHAAbABoAGQAYABcAFgAVABQAEwATABQAEwAR
ABEADwAPAA8ADgAMAAsACwALAAwACwALAAsACwAKAAoACAAKAAsACwAKAAkACQAKAAoA
CAAIAAgACQALAAoACQAJAAkACgAKAAoACgAMAAwADAAMAAwADQAOAA4ADgAOAA4ADgAO
AA4ADgAPAA8AEAAQAA4ADwAPAA8ADwAQABAAEAAQABAAEQARABEAEAAQABAAEAAQABAA
EAAQABAAEQARABMAEgASABIAEAAQABEAEQAQABAAEAAQABAAEAAQAA8ACwALAA0ADQAP
AA4ADgAOAA0ADQAMAAwADAAMAAoACgAMAAoACgAKAAsACwALAAsACwALAAsACQALAAsA
CwALAAwADAAMAAwACwAKAAkACAAKAAoACgAKAAgACAAIAAgACAAIAAgACAAJAAkACgAN
AA0ADwASABMAFQAVABYAGAAYABgAGAAXABQAEgARABQAFAATABMAFQAVABYAFgATABEA
EAAQAAwADAALAAkACwALAAsADQAOAA4ADAAJAAUABQAFAAQAAgACAAIAAwADAAQABAAC
AAQABQAFAAUAAwADAAMAAwADAAQABAAEAAIAAwAEAAQABQAFAAUABQAIAA8AEgASABIA
FgAdACAAIwAtADoASgBbAGoAawBXADAACQD3//b/9P/l/9j/2P/a/9j/3//n/+3/8//9
/wIABQALAA0ACwALAAoACgAMAAwACwAJAAkACQAJAAkACQAMAAoACgALAA0ADwANAA0A
DQANAAwADAAMAAwADAAMAAwACwALAAsACwAMAAwADAAMAAwADQAOAA8AEAAPAA4ADQAM
AA0ADgAOAA0ACwAMAAwADAAOABAADgANAA0ADgAOAA8ADgANAAwACwANAA0ADQAQAA4A
DQANAA4ADwAPABAAEQARABIAEwATABMAFgAWABUAFwAZABsAGwAcAB0AHQAdAB4AHwAf
AB8AHwAiACIAIgAkACQAJAAkACIAIQAgAB4AHgAeABwAHAAcABwAGwAbABoAGQAYABgA
FgAWABYAFgAWABQAEwASAA8ADgANAAwACwAKAAkACQAKAAkABwAHAAUABQAFAAQABAAD
AAMAAwAAAP///////wAAAAABAAAAAQABAAAA/v/9//3//v/+//7//v/+///////+//3/
/f/7//z//P/8//7/AAAAAAAAAAAAAAEAAgAAAAAAAAAAAAIAAgACAAIAAQABAAIAAgAC
AAMAAwADAAMABAAEAAQABgAGAAcABwAHAAYABgAGAAYABgAGAAYABgAGAAcABwAHAAYA
BgAGAAYABgAHAAcABAAEAAQABAAGAAYABgAFAAEAAQADAAMAAwACAAIAAgADAAMAAgAC
AAIAAgAAAAAAAgAAAAAAAAABAAEAAQABAAEAAQABAP/////////////+//7//v/+//7/
/v/+//7/AAAAAAAAAAD///7////+//7//v/+//7//v///wAAAAD9//3//v/+/wAAAAD+
//7//v/+//7//v//////AAABAAEAAwAGAAcACQAJAAoACAAIAAgACAAKAAgABwAHAAYA
BgAFAAUACQAJAAoACgAFAAMAAgACAAIAAgABAP///f/9//3///8BAAIAAQD///v/+//7
//r/+f/4//f/9//5//r/+v/4//r/+//7//v/+f/5//n/+f/7//z//P/8//z//f/+//7/
+f/5//3///8CAAUACAAKAAwADgAPABYAHwAnADIARABVAGAAYQBRADQADQD5//T/6v/X
/8r/zP/U/9b/2f/h/+n/8//5//7/AQAFAAUAAwAFAAYABgAGAAQAAQADAAMAAwADAAUA
BQAIAAYAAwADAAQABQAHAAcABwAHAAYABgAGAAYACAAIAAgABwAHAAcABwAIAAgACAAI
AAgACAAIAAgACAAGAAYABgAGAAcACAAIAAcABwAIAAgACAAIAAoACAAHAAkACgAKAAsA
CwALAAsACwALAAsACwAOAA4ADQANAA4ADwAPABAAEQARABIAEwATABEAFAAUABMAFQAX
ABkAGQAaABsAGwAbABwAHQAdAB0AHQAgACAAIAAgACAAIAAgACEAIQAhACAAIAAgAB4A
HgAcABwAGwAbABoAGQAYABgAGAAYABgAGAAYABYAFQAUABMAEgARABAADQAMAAsACwAM
AAsACQAJAAcABwAHAAYABgAFAAUABQAEAAMAAwADAAMAAgACAAAAAAABAAEAAAABAAEA
AgACAAAAAAAAAAEAAQAAAP////8BAAIAAgACAAAAAgACAAIAAAAAAAEAAgAAAAAAAAAA
AAQABAAEAAQAAwADAAQABAAGAAcABwAHAAUABgAGAAYABgAGAAcABwAJAAgACAAIAAgA
CAAIAAgABgAGAAcABwAJAAgACAAIAAYABgAHAAcACAAIAAgACAAIAAgACAAHAAUABQAH
AAcABwAGAAYABgAHAAcABgAGAAYABgAEAAQABgAEAAQABAAFAAUABQAFAAcABwAHAAUA
AwADAAMAAwAEAAQABAAEAAQABAAEAAQABAAEAAQABAAAAAIABAAEAAQAAgACAAIAAgAE
AAUABQAGAAcABwAJAAwACwANAA0ADgAOAA4ADgAOABAADgANAA0ADAAMAAsACwANAA0A
DgAOAA0ACwAKAAoACAAIAAcABQADAAMAAwAFAAYABgAEAAEA/////////v/8//z//P/9
//z//P/7//j/+//9//7////9//3//f/9//3//v/+//7//v///wAAAAD9//3///8DAAoA
DwAQABAADgASABsAHgAdACMAMABCAFEAXgBdAEkAIAABAPn//P/2/+X/3P/e/9z/2P/b
/+P/6f/x//v/BAAJAAsADQAJAAcACAAKAA4ADAALAAoACQAIAAcACAAJAA0ADAANAA0A
DgAPAA4ADQAMAAsADAAMAAwADAAOAA4ADgANAA0ADQANAA4ADAAMAAwADAAMAAwADAAM
AA4ADgAOAA4ADQAOAA4ADQANAA4ADgAOAA4AEAAOAA0ADwAQABAAEQARABEAEQARAA8A
DwAPABIAEgARABEAEgATABMAFAAVABYAGAAaABsAGQAcABwAGwAbAB0AHwAfACAAIQAh
ACEAJAAlACUAJQAjACYAJgAmACgAKAAoACgAJwAnACcAJgAoACgAJgAmACUAJAAiACEA
IgAfAA==
         </WaveFormData>
      </LeadData>
      <LeadData>
         <LeadByteCountTotal>10000</LeadByteCountTotal>
         <LeadTimeOffset>0</LeadTimeOffset>
         <LeadSampleCountTotal>5000</LeadSampleCountTotal>
         <LeadAmplitudeUnitsPerBit>4.88</LeadAmplitudeUnitsPerBit>
         <LeadAmplitudeUnits>��V</LeadAmplitudeUnits>
         <LeadHighLimit>2147483647</LeadHighLimit>
         <LeadLowLimit>268435456</LeadLowLimit>
         <LeadID>V1</LeadID>
         <LeadOffsetFirstSample>0</LeadOffsetFirstSample>
         <FirstSampleBaseline>0</FirstSampleBaseline>
         <LeadSampleSize>2</LeadSampleSize>
         <LeadOff>FALSE</LeadOff>
         <BaselineSway>FALSE</BaselineSway>
         <ExcessiveACNoise>FALSE</ExcessiveACNoise>
         <MuscleNoise>FALSE</MuscleNoise>
         <LeadDataCRC32>3943528474</LeadDataCRC32>
         <WaveFormData>
HAAcABwAHAAcABwAHAAcABwAHAAcABwAGgAaABoAGgAbABwAHQAeABwAHAAcABwAHAAc
ABwAHAAcABwAHAAcAB4AHgAeAB4AIAAgACAAIAAgACAAIAAgACAAIAAgACAAHgAeAB4A
HgAcABwAHAAcABsAGgAZABgAFwAWABUAFAAUABQAFAAUABIAEgASABIAEAAQABAAEAAQ
ABAAEAAQABAAEAAQABAAEAAQABAAEAAQABAAEAAQABIAEgASABIAEgASABIAEgAUABQA
FAAUABQAFAAUABQAFAAUABQAFAAUABQAFAAUABQAFAAUABQAFAAUABQAFAAUABQAFAAU
ABQAFAAUABQAFgAWABYAFgAWABYAFgAWABYAFgAWABYAGAAYABgAGAAYABgAGAAYABgA
GAAYABgAGAAYABgAGAAYABgAGAAYABYAFgAWABYAFgAWABYAFgAWABYAFgAWABYAFgAW
ABYAFAAUABQAFAAUABQAFAAUABQAFAAUABQAFAAUABQAFAAUABQAFAAUABIAEgASABIA
EgASABIAEgAUABQAFAAUABIAEgASABIAEgASABIAEgASABIAEgASABIAEgASABIAFAAU
ABQAFAASABIAEgASABIAEgASABIAFAAUABQAFAASABIAEgASABIAEgASABIAEgASABIA
EgASABIAEgASABAAEAAQABAAEAAQABAAEAAQABAAEAAQABAAEAAQABAAEQARABMAFAAV
ABYAFgAWABYAFgAXABcAFQAVABMAEgARAA8ADQALAAoACAAHAAUABAACAAIAAgADAAQA
BAAFAAMAAwAEAAQABgAHAAgACAAIAAgACAAIAAgACAAIAAgACAAIAAcABwAGAAYABgAG
AAYABgAGAAYABAAFAAUABQAFAAYABwAIAAgACAAHAAgADAARABIAFQAYAB4AIAAeABgA
DAD8/+r/3v/U/8r/v/+7/7j/r/+n/6T/nP+N/4z/lP+f/63/v//N/9f/4f/p/+//8//3
//r//f8AAAMABAAGAAUABQAGAAcABwAHAAgACQAJAAcABwAHAAcACQAJAAkACgAIAAgA
CQAJAAsACgAKAAsACwAKAAgABwAKAAsACwALAAkACQAJAAkACQAJAAkACQALAAsACwAL
AAwADAALAAoACgAKAAoACQAJAAoACwAMAAoACgAKAAkACgAKAAsADAAMAAwACwALAAsA
CwALAAsACwALAAwADAAMAAwACwAKAAoACgAKAAoACwALAAsACgAMAAsACwAKAAkACAAI
AAgABgAFAAQAAwACAAEAAAD//wAA/////////f/9//z//P/6//r/+v/6//r/+v/6//r/
+v/6//r/+//5//n/+f/6//z//P/9//3//v/+//7//v/+//7//v////3//f/9//7//v/+
//z//v/+//7//v/+//7//v/+//7//P/8//v/+//7//v/+//8//z//P/8//z//P/8//3/
/f/9//3//f/+//7//v/+/////////wAAAAD+//7//v/+//7//v/+//7//v/+//7//v8A
AAAAAAAAAP7//v/+//7//v/+//7//v/8//z//f/9//3//f/8//z//v/+//3//f/6//r/
+//7//v/+//7//v/+f/5//r/+v/6//r/+v/5//n/+f/5//n/+f/5//n/+f/5//r/+v/5
//n/+f/5//n/9//4//r/+v/4//f/9//3//f/9//3//f/9//3//j/+P/5//j/+P/4//b/
9//3//f/+P/2//b/9P/0//T/9P/2//b/9v/2//f/9//5//r/+//8//z//P/8//z//f/9
//v/+//5//j/9//1//P/8f/v/+7/7v/t/+7/7P/s/+z/7f/u/+7/7//v/+//8P/w//L/
8//0//T/9P/0//T/9P/0//T/9P/0//T/9P/z//P/9P/0//T/9P/2//b/9v/2//T/9f/1
//X/9P/0//T/9P/0//T/9//6/wAAAwAEAAcADgASABIADgAIAPr/6v/Y/8z/wv+2/6v/
p/+k/5//nf+a/47/f/98/4b/kf+f/6//vf/F/8//2f/d/+P/5//m/+n/8P/x//D/8v/z
//P/9P/1//X/9f/2//f/9//5//n/+f/5//n/+f/5//r/+P/4//n/+f/5//j/+P/5//r/
+v/5//n/+v/7//v/+//7//v/+//7//v/+//7//v/+//7//v/+//8//z/+//6//r/+v/6
//n/9//4//n/+v/6//r/+v/5//j/+P/5//r/+P/4//f/9//3//f/9//3//f/9//4//j/
9v/2//X/9P/1//b/9//4//X/9f/1//T/9v/1//X/9P/x//D/8P/w/+7/7f/s/+v/6v/p
/+j/5//o/+f/5//n/+f/5//m/+b/5P/k/+T/5P/k/+T/5P/k/+L/4v/i/+P/4//j/+P/
5P/k/+T/5f/l/+j/6P/o/+j/6P/o/+j/6f/n/+f/5//o/+j/6P/m/+j/5v/m/+b/5v/o
/+j/6P/o/+b/5v/l/+X/4//j/+P/5P/i/+L/4v/i/+L/4v/j/+P/4//j/+P/5P/i/+L/
4v/j/+H/4f/i/+L/5P/k/+T/5P/i/+L/4v/i/+L/4v/i/+L/4v/i/+L/4v/k/+T/5P/k
/+L/4v/i/+L/4P/g/+H/4f/h/+H/4P/g/97/3v/d/93/3v/e/9//3//f/9//3//f/97/
3f/d/9z/3P/c/9z/2//b/9v/2//b/9v/2//b/9v/2f/a/9r/2f/Z/9n/2f/Z/9f/2P/a
/9r/2P/X/9f/1//Y/9n/2v/b/9v/2//a/9r/2v/a/9r/2v/a/9r/2v/b/9v/3f/e/+H/
4v/i/+L/4v/i/+P/4//j/+P/4f/g/93/2//Z/9f/1f/U/9T/0//Q/87/zv/O/8//0P/Q
/9H/0f/R/9L/0v/U/9X/1v/W/9b/1v/W/9b/2P/Y/9j/2P/W/9b/1f/V/9j/2P/Y/9j/
2P/Y/9j/2P/Y/9n/2f/Z/9j/2P/Y/9j/2P/Y/9n/2v/c/+H/5P/l/+r/8P/y//D/7v/s
/+D/0P/A/7L/qP+h/5v/mP+X/5P/kP+Q/4v/fv90/3X/ef+D/5H/of+t/7f/v//F/8n/
yv/N/9D/0//U/9b/2f/Z/9r/2//b/9n/2v/b/9v/3f/d/93/3f/d/93/3f/e/97/3v/f
/9//3f/c/9z/3f/g/+D/3//f/97/3//f/9//4f/h/+H/4f/h/+H/4f/h/+H/4f/h/+H/
4v/i/+H/4P/i/+L/4v/h/+H/4v/j/+T/4//i/+H/3//g/+D/4f/i/+H/4P/e/93/3//f
/9//3//f/9//4P/g/+D/4P/f/97/3v/e/97/3v/d/93/3f/c/9z/2//b/9r/2f/Y/9j/
2P/W/9X/1P/T/9T/0//S/9H/0v/R/9H/0f/T/9P/0v/S/9L/0v/S/9L/1P/U/9T/1P/W
/9b/1v/X/9n/2f/Z/9r/3P/c/93/3f/g/+D/4P/g/+H/4v/j/+X/5//n/+f/6P/q/+r/
6P/q/+r/6v/q/+r/7P/s/+z/7P/u/+7/7f/t/+3/7f/t/+7/7v/u/+7/7v/w//D/8f/x
//H/8f/x//L/8v/y//L/8//z//P/9P/0//b/9v/2//b/+P/4//j/+P/6//r/+v/6//j/
+P/4//j/+P/4//j/+P/4//j/+P/4//j/+P/5//n/+f/5//j/+P/4//j/9//3//f/+P/6
//v/+//7//v/+//7//v//P/8//z//P/8//v//P/9//7/////////////////AAAAAP//
/////////////wAAAgACAAAA////////AQABAAEAAQABAAEAAgACAAEAAAAAAAAAAAAB
AAEAAQACAAIAAgADAAEAAAAAAAAAAAAAAAEAAQACAAIAAQAAAAIAAgACAAIAAgACAAIA
AgACAAMAAwAFAAYABwAIAAgACAAIAAgACQAJAAkACQAHAAYAAQD///3/+//7//r/+v/5
//j/9v/2//b/+f/6//r/+//7//v//P/8//7///8AAAAA/v/+//7//v/+//7//v/+//7/
/v/9//3//v/+//7//v8AAAAAAAAAAAAAAQABAAEA/v/+//7//v8CAAIAAQAEAAgACwAO
ABEAFgAcAB4AHAAWAAoA+P/m/9j/zP/C/7X/r/+o/53/l/+S/4r/ff98/4j/k/+h/7X/
xf/P/9n/4f/n/+3/8f/0//X/+P/9//7/AAABAP//AAABAAEAAQACAAMAAwABAAEAAQAB
AAIAAwAEAAYABAAEAAUABQAHAAYABgAHAAYABgAFAAUACAAJAAkACQAJAAkACQAJAAsA
CwALAAsACQAJAAkACQAMAAwACwAKAAwADAAMAAsACQAKAAsADAAMAAwADAALAAoACgAL
AAwADgAOAA0ADQANAA0ADQANAA0ADQAOAA4ADgAOAA0ADAAOAA4ADgAOAA8ADwAPAA4A
DgANAA0ADAALAAoACgAKAAoACQAIAAcACAAHAAYABQAGAAUABQAFAAUABQAEAAQAAgAC
AAIAAgACAAIAAgACAAAAAAAAAAEAAQABAAEAAgACAAIAAwADAAQABAAEAAQAAgACAAIA
AwADAAMAAwAEAAQABAACAAQABAAEAAQABAAEAAQABAAEAAQABAADAAMAAwADAAMABAAE
AAQABAAEAAIAAgADAAMAAwADAAMABAAEAAQABAAFAAcABwAIAAgABgAGAAYABgAGAAYA
BgAGAAgACAAIAAgACAAIAAgACAAIAAgACAAIAAgACAAIAAgABgAGAAcABwAHAAcABgAG
AAgACAAHAAcABgAGAAcABwAFAAUABQAFAAUABQAGAAYABgAGAAYABQAFAAUABQAFAAUA
BQAFAAUABQAGAAYABQADAAMAAwADAAEAAgAEAAQABAADAAMAAwADAAMAAwADAAMAAwAE
AAQAAwACAAIAAgAAAAEAAQABAAIAAgACAAMAAwACAAIAAgAAAAAAAQABAAAAAAABAAIA
AgABAAAAAAAAAAAAAAAAAAAAAAAAAAEAAQADAAQABwAIAAgACAAGAAYABwAHAAkACQAH
AAYAAwABAP///f/9//z//P/7//j/9v/2//b/+P/6//v//f/8//v/+//6//z//f/+//7/
AAAAAAAAAAAAAAAAAAAAAAAAAAD/////AAAAAAAAAAAAAAAAAAAAAP7/////////AAAA
AAAAAAD+//7///8CAAgACwAOAA8AEgAaABwAGAASAAYA9P/i/9j/zv/E/7n/s/+q/5//
l/+S/4j/ff+A/4z/mf+p/7v/yf/T/93/5f/r/+//9f/4//n//P/9//7/AAABAAEAAgAD
AAMAAwAEAAUABQAFAAUABQAFAAUABQAFAAYABAAEAAUABQAGAAYABwAJAAoACgAJAAkA
CgALAAsACwALAAsACwALAAsACwALAAsACwALAAsACwAMAAwACwAKAAoACgAKAAkACwAM
AA0ADgANAAwACwAJAAkACgAMAA4ADAAMAAsACwANAA0ADQANAA0ADQAOAA4ADgAOAA0A
DAAOAA4ADgAOAA8ADwAPAA4AEAAPAA8ADgANAAwADAAMAAwACwAKAAkACgAJAAgABwAI
AAcABwAHAAkACQAIAAgACAAIAAgACAAIAAgACAAIAAoACgAKAAsACwALAAsADAAMAAwA
DQANAA4ADgAOAA4ADgAOAA4ADwARABEAEQASABAAEAAOABAADgAOAA4ADgAOAA4ADgAO
ABAAEAAPAA8ADwAPAA8AEAAOAA4ADgAOABAAEAARABEAEQARABEAEgASABIAEgATABUA
FQAWABYAFAAUABQAFAAWABYAFgAWABYAFgAWABYAFgAWABYAFgAWABYAFgAWABQAFAAU
ABQAFAAUABUAFQAVABUAFAAUABQAFAATABMAEAAQABEAEQAPAA8ADwAPABEAEQASABIA
EQAQAA8ADQAPAA8ADwAPAA0ADQANAA0ACwAMAAwACwANAA0ADQANAAsADAAOAA4ADAAL
AAsACwAJAAkACQAJAAkACQAKAAoACQAIAAgACAAIAAkACQAJAAgACAAIAAkACQAIAAgA
CAAIAAoACgAJAAgABwAGAAgACAAIAAgABwAHAAkACgANAA4ADgAOAA4ADgAPAA8ADQAN
AAsACgAJAAcABQADAAEAAAAAAP///v/8//z//P/9//7//v///wEAAQACAAIABAAFAAYA
BgAGAAYABgAGAAYABgAGAAYABgAGAAUABQAGAAYABgAGAAYABgAGAAYABAAFAAUABQAG
AAYABgAGAAYABgAJAAwADgARABIAFQAcACQAJAAiAB4AEgACAPT/5v/Y/87/xf+//77/
u/+3/7b/tP+n/57/nv+h/6v/uf/H/9P/3f/n/+3/8f/1//j/+f/8//3/AAAAAAEAAwAE
AAUABQAHAAgACQAJAAcABwAHAAcABwAHAAcACAAGAAYABwAHAAkACAAIAAkADAAMAAsA
CwAKAAsACwALAA0ADQANAA0ADQANAA0ADQANAA0ADQANAAwADAALAAoADAAMAAwACwAL
AAwADQAOAA4ADgAOAA0ADAAMAA0ADgAOAA4ADQANAA0ADQANAA0ADQANAA4ADgAOAA4A
DQAMAAwADAAMAAwACwALAAsACgAKAAkACQAIAAcABgAGAAYABgAFAAQAAwACAAEAAAD/
/wAA/////////f/9//z//P/+//7//v/+//7//v/+//7//v/+//7///8BAAEAAQACAAIA
AgADAAMAAgACAAIAAgAEAAQABAAFAAMAAwADAAQABAAEAAIABAAGAAYABgAGAAQABAAE
AAQABgAGAAUABQAFAAUABQAGAAYABgAGAAYABgAGAAcABwAHAAcABwAIAAgACAAIAAkA
CQAJAAoACgAIAAgACAAIAAgACAAIAAgACAAIAAgACAAIAAgACAAIAAgACAAIAAgACAAI
AAgACAAIAAgACQAJAAcABwAGAAYACAAIAAcABwAGAAYABwAHAAkACQAJAAkABwAHAAgA
CAAIAAgACAAHAAcABwAHAAcACQAJAAkACQAJAAoACgAJAAkACQAJAAkABwAIAAoACgAI
AAcABwAHAAkACQAJAAkACQAJAAoACgAJAAgACAAIAAoACwALAAsACgAKAAoACwALAAoA
CgAKAAwADAAJAAoADAAMAAwADAAMAAwADAAMAA0ADQAPABAAEQASABIAEgASABIAEwAT
ABMAEwARABAADQALAAkABwAHAAYABgAFAAQAAgACAAIAAwAEAAQABQAHAAcACAAIAAgA
CQAKAAoADAAMAAwADAAMAAwADAAMAAoACgAJAAkADAAMAAwADAAMAAwADAAMAAwADQAN
AA0ADgAOAA4ADgAOAA4ADwAQABQAGQAcAB0AIAAoACwAKgAkABoACAD0/+b/3P/S/8X/
v/+6/6//p/+k/57/kf+O/5j/pf+x/8P/1f/f/+n/8//5//3/AQAGAAkADAANABAAEgAT
ABEAEgATABMAEwAUABUAFQAXABcAFwAXABcAFwAXABgAFgAWABcAFwAXABYAFgAXABYA
FgAVABUAGAAZABkAGQAbABsAGwAbABsAGwAbABsAGwAbABsAGwAeAB4AHQAcAB4AHgAe
AB0AGwAcAB0AHgAeAB4AHgAdABwAHAAdAB4AHgAeAB0AHQAfAB8AHwAfAB0AHQAeAB4A
IAAgAB8AHgAeAB4AHgAeAB8AHwAfAB4AIAAfAB8AHgAdABwAHAAcABoAGQAYABcAFwAX
ABcAFwAWABUAFQAVABMAEwASABIAEAAQABAAEAAQABAAEAAQAA4ADgAOAA8ADwAPAA8A
EAAQABAAEQARABIAEgASABIAEgASABIAEwATABMAEwAUABIAEgAQABIAEgASABIAEgAS
ABIAEgASABIAEgARABEAEQARABEAEgASABIAEgASABQAFAAVABUAEwATABMAFAAUABQA
FAAVABcAFwAYABgAGAAYABgAGAAYABgAGAAYABYAFgAWABYAFgAWABYAFgAWABYAFgAW
ABgAGAAYABgAFgAWABcAFwAXABcAFgAWABgAGAAXABcAFAAUABUAFQAXABcAFwAXABUA
FQAWABYAFgAWABYAFQAVABUAFQAVABUAFQAVABUAEwAUABQAEwAVABUAFQAVABUAFgAY
ABgAFgAVABUAFQAVABUAFQAVABcAFwAYABgAFwAWABYAFgAWABcAFwAXABgAGAAYABkA
FwAWABYAFgAWABYAFwAXABYAFgAXABgAGAAXABYAFgAaABoAGAAYABYAGAAYABgAGAAY
ABgAGAAYABkAGQAbABwAHQAeAB4AHgAeAB4AHwAfAB8AHwAdABwAGQAXABUAEwAVABQA
FAATABIAEAAQABAAEgAUABUAFwAVABUAFgAWABYAFwAYABgAGQAaABsAHAAeAB4AHgAe
ABwAHAAbABsAHAAcABwAHAAcABwAHAAcAB4AHwAfAB8AHgAeAB4AHgAeAB4AHwAgACYA
KwAsAC0AMgA4ADgANgAuAB4ADgD+//L/6v/e/9X/z//G/7v/tf+u/6T/nf+k/7L/vf/N
/93/6//1/wEACQANABEAFQAYABsAIAAhACIAJAAlACMAJAAlACUAJwAoACkAKQApACkA
KQApACkAKQApACoAKAAoACkAKQArACoAKgArACwALAArACsAKgArACsAKwAsAC0ALgAv
AC8ALwAvAC8ALwAvAC8ALwAwADAALwAuADAAMAAwAC8ALwAwADEAMgAyADIAMgAxADAA
MAAxADIAMgAyADEAMQAvAC8ALwAvAC8ALwAwADAAMAAwAC8ALgAvADAAMQAyADEAMQAx
ADAAMAAvAC8ALgAtACwALAAsACkAJwAlACMAHgAbABgAFQATABEAEAAPAA0ADQAMAAwA
CwAKAAkACAAIAAgACAAIAAYABgAGAAcABQAFAAUABgAEAAQABQAFAAQABAAEAAQAAgAC
AAIAAwADAAMAAwAEAAQABAACAAQAAgACAAIAAgAAAAAAAAAAAAAAAAD/////AQABAAEA
AgAEAAQABAAEAAIAAgADAAMAAwADAAMABAAGAAYABgAHAAUABQAGAAYACAAIAAgACAAI
AAgACAAIAAYABgAGAAYACAAIAAgACAAGAAYABgAGAAgACAAIAAgABgAGAAcABwAHAAcA
BgAGAAYABgAFAAUABAAEAAUABQAFAAUABQAFAAMAAwAEAAQABAAEAAQAAwADAAMAAwAD
AAEAAQABAAEA//8AAAAA//8BAAEAAQABAAEAAgAEAAQAAgABAAEAAQADAAMAAwADAAEA
AQACAAIAAQAAAAAAAAD+//3/+//5//b/9v/2//f/9//2//b/9v/2//b/9f/1//b/9v/2
//b/9v/0//T/9P/0//X/9f/3//j/+f/6//r/+v/6//r/+//7//3//f/7//r/+f/3//X/
8//x//D/8P/v/+7/7P/s/+z/7//w//D/8f/z//P/9P/0//T/9f/2//b/9P/0//T/9P/0
//T/9P/0//T/9P/z//P/9P/0//T/9P/0//T/9P/0//T/9f/1//X/9P/0//T/9P/0//T/
9f/2//j/+//+/wEABAAIAA4AEAAOAAoAAgDw/97/0v/G/7v/s/+u/6//rf+q/6r/p/+c
/5L/kf+V/5//rf+7/8f/z//X/9//4f/m/+v/7P/t//D/9P/z//H/8v/z//P/9f/2//f/
9//3//f/9//3//f/9//3//j/+P/4//n/+f/5//j/+P/5//r/+v/5//n//P/9//3//f//
/////////////////////f/9//3//f/+//7//f/8//z//P/8//v/+//8//3//v/+//7/
/v/9//r/+v/7//z//P/8//v/+//9//3//f/9//3//f/+//7//f/8//r/+P/5//r/+//8
//v/+//7//r/+v/5//n/+P/5//j/+P/4//j/9//2//X/9v/1//T/8//y//H/8f/x//P/
8//y//L/8v/y//L/8v/w//D/8P/w//L/8v/y//P/8//z//P/9P/2//b/9//3//r/+v/6
//r/+v/6//r/+//7//v/+//8//z//P/6//z//P/8//z//P/+//7//v/+//7//v/9//3/
/f/9//3//v/+//7//v/+/wAAAAABAAEAAQABAAEAAgACAAIAAgADAAMAAwAEAAQAAgAC
AAIAAgAEAAQABAAEAAIAAgACAAIAAgACAAIAAgACAAIAAgACAAIAAgACAAIAAgACAAMA
AwAFAAUABAAEAAQABAADAAMAAgACAAMAAwADAAMAAwADAAMAAwAEAAQAAgACAAIAAQAC
AAMABAAFAAUABQAFAAUAAwAEAAQAAwADAAMAAwADAAMABAAGAAYABgAFAAUABQADAAMA
AwADAAUABQAGAAYABQAEAAQABAAGAAcABwAHAAYABgAGAAYABgAGAAYABgAGAAYABgAJ
AAkACwAMAA0ADgAOAA4ADgAOAA8ADwAPAA8ADQAMAAkABwAFAAMAAAD+//3/+//4//b/
9v/2//f/+P/4//n/+f/5//r/+v/8//3//v/+//z//P/8//z//P/8//z//P/4//b/8//x
/+//7v/t/+z/6//q/+n/6P/m/+f/5//n/+b/5v/m/+b/5v/m/+f/5v/q/+//8v/z//j/
/v8AAPz/+P/s/9j/xv+4/7D/pv+b/5X/kv+L/4X/hP98/3H/bv9y/3v/if+d/6v/tf+/
/8f/y//R/9X/1v/Z/9z/3//i/+L/4f/j/+T/5f/l/+f/6P/p/+n/6f/p/+n/6f/p/+n/
6f/q/+j/6P/p/+n/6f/o/+j/6f/q/+r/6f/p/+r/6//r/+v/7P/t/+7/7//v/+//7//v
/+//7//v/+//8v/y//H/8P/y//L/8v/x/+//8P/x//L/8P/w//D/7//w//D/8f/y//L/
8v/x//H/8//z//P/8//z//P/9P/0//b/9v/1//T/9P/0//T/9P/1//X/9f/0//T/8//z
//L/8f/w//D/8P/w/+//7v/t/+7/7f/s/+v/6v/p/+n/6f/r/+v/6v/q/+j/6P/o/+j/
6P/o/+j/6P/o/+j/6P/p/+n/6f/p/+r/6P/o/+n/6f/s/+z/7P/s/+z/7P/s/+3/7f/t
/+3/7v/u/+7/7P/u/+7/7v/u/+7/7P/s/+z/7P/s/+z/6//r/+3/7f/t/+7/8P/w//D/
8P/u/+7/7//v//H/8f/x//L/8v/y//L/8//z//P/9P/0//T/9P/0//T/9P/0//T/9P/0
//T/9P/0//T/9P/0//T/9P/0//T/9P/2//b/9v/2//b/9v/3//f/9//3//b/9v/0//T/
8//z//T/9P/1//X/9f/1//X/9f/1//X/9v/2//b/9v/2//X/9f/1//X/9f/1//X/9f/1
//X/9v/2//X/9f/1//X/9f/1//b/+P/4//j/9//3//f/9//3//f/9//3//f/+P/4//X/
9P/0//T/9v/3//f/9//2//b/9v/3//f/9v/2//b/9v/2//f/9//2//b/9//4//j/+f/4
//j/+P/4//j/+P/4//j/+P/5//n/+//8//3//v/+//7//v/+/////////////f/8//n/
9//1//P/8f/w//D/7//w/+7/7v/u//H/8v/y//P/8f/x//L/8v/0//X/9v/2//b/9v/2
//b/9v/2//b/9v/4//j/9//3//j/+P/4//j/+P/4//j/+P/4//n/+f/5//j/+P/4//j/
+P/4//v//P/+/wMACAAJAA4AFAAUABAACgD8/+r/2v/O/8T/uv+x/6v/ov+V/4//iP98
/3X/fP+I/5X/pf+z/73/x//P/9X/2f/b/93/3v/h/+L/4//k/+T/5f/j/+T/5f/l/+T/
5P/k/+P/4f/h/+H/4f/h/+H/4f/i/+H/4P/g/9//4f/g/+D/4f/g/+D/3//f/+L/4//j
/+P/4//j/+P/4//j/+P/4//j/+P/4//j/+P/5v/m/+X/5P/k/+T/5P/j/+P/5P/l/+b/
5P/k/+T/4//k/+T/5f/m/+T/5P/j/+P/5f/l/+X/5f/n/+f/6P/o/+r/6v/p/+j/5v/m
/+b/5v/l/+X/5f/k/+X/5f/m/+b/5f/k/+T/5P/i/+H/4P/f/+D/3//e/93/3v/d/93/
3f/d/93/3P/c/9z/3P/c/9z/2v/a/9r/2v/Y/9j/2P/Z/9n/2f/Z/9r/2P/Y/9n/2f/a
/9r/2v/a/9r/2v/a/9v/2f/Z/9n/2v/a/9r/2P/a/9r/2v/a/9r/2P/Y/9j/2P/Y/9j/
1//X/9f/1//X/9j/1v/W/9b/1v/Y/9j/2f/Z/9n/2f/Z/9r/2v/a/9r/2//Z/9n/2v/a
/9r/2v/a/9r/2v/a/9r/2v/c/9z/3P/c/9r/2v/a/9r/2v/a/9r/2v/a/9r/2v/a/9n/
2P/Y/9f/2f/Z/9j/2P/Y/9j/1//X/9T/1P/V/9X/0//T/9P/0//V/9X/1v/W/9T/1P/U
/9P/0//T/9P/0//T/9P/0//T/9P/1P/U/9P/0f/R/9H/0f/P/9D/0v/S/9L/0f/R/9H/
z//P/8//z//P/8//0P/Q/8//zv/O/87/0P/R/9H/0f/O/87/0P/P/9D/zv/O/87/zv/O
/87/zv/O/83/zf/P/9D/0f/S/9L/0v/Q/9D/0f/R/9H/0f/P/87/zf/L/8n/x//G/8T/
w//B/8L/wP/A/8D/wf/C/8L/w//D/8P/xP/E/8b/x//I/8j/xv/G/8b/xv/G/8b/xv/G
/8j/yP/H/8f/yP/I/8j/yP/I/8j/yP/I/8j/yf/J/8n/xv/G/8b/xv/I/8j/yf/M/9D/
1f/W/9f/3P/i/+L/4v/e/9L/wv+u/57/kv+I/33/ef92/3H/bf9s/2j/W/9U/1b/Xf9p
/3f/hf+P/5n/of+n/6v/r/+y/7P/tP+1/7r/vP+7/7n/uv+7/7v/uf+6/7v/u/+7/7v/
u/+7/7v/u/+7/7z/vP+8/73/vf+9/7z/vP+9/77/vv+9/73/vv+//7//v/+9/73/vf+9
/7//v/+//7//vf+9/73/vf+8/7z/u/+6/7r/uv+6/7n/uf+6/7v/vP+6/7r/uv+5/7b/
tv+3/7j/uP+4/7f/t/+3/7f/t/+3/7X/tf+2/7b/tv+2/7X/tP+0/7T/tP+0/7P/s/+z
/7L/sP+v/6//rv+t/6z/rP+s/6r/qf+o/6f/pv+l/6T/o/+k/6P/o/+j/6H/of+g/6D/
oP+e/w==
         </WaveFormData>
      </LeadData>
      <LeadData>
         <LeadByteCountTotal>10000</LeadByteCountTotal>
         <LeadTimeOffset>0</LeadTimeOffset>
         <LeadSampleCountTotal>5000</LeadSampleCountTotal>
         <LeadAmplitudeUnitsPerBit>4.88</LeadAmplitudeUnitsPerBit>
         <LeadAmplitudeUnits>��V</LeadAmplitudeUnits>
         <LeadHighLimit>2147483647</LeadHighLimit>
         <LeadLowLimit>268435456</LeadLowLimit>
         <LeadID>V2</LeadID>
         <LeadOffsetFirstSample>0</LeadOffsetFirstSample>
         <FirstSampleBaseline>0</FirstSampleBaseline>
         <LeadSampleSize>2</LeadSampleSize>
         <LeadOff>FALSE</LeadOff>
         <BaselineSway>FALSE</BaselineSway>
         <ExcessiveACNoise>FALSE</ExcessiveACNoise>
         <MuscleNoise>FALSE</MuscleNoise>
         <LeadDataCRC32>1768659298</LeadDataCRC32>
         <WaveFormData>
EgASABIAEgASABIAEgASABQAFAAUABQAFgAWABYAFgAYABgAGAAYABoAGgAaABoAHAAc
ABwAHAAeAB4AHgAeAB8AIAAhACIAJAAkACQAJAAmACYAJgAmACYAJgAmACYAJAAkACQA
JAAiACIAIgAiACEAIAAfAB4AGwAaABkAGAAXABYAFQAUABMAEgARABAADQAMAAsACgAI
AAgACAAIAAYABgAGAAYABAAEAAQABAACAAIAAgACAAIAAgACAAIAAgACAAIAAgAAAAAA
AAAAAAAAAAAAAAAA/v/+//7//v/+//7//v/+//7//v/+//7//v/+//7//v/8//z//P/8
//z//P/8//z//P/8//z//P/8//z//P/8//z//P/8//z//v/+//7//v/+//7//v/+//7/
/v/+//7//v/+//7//v8AAAAAAAAAAAAAAAAAAAAA/v/+//7//v8AAAAAAAAAAAAAAAAA
AAAA/v/+//7//v/+//7//v/+//7//v/+//7//P/8//z//P/8//z//P/8//r/+v/6//r/
+v/6//r/+v/4//j/+P/4//j/+P/4//j/+P/4//j/+P/4//j/+P/4//j/+P/4//j/+P/4
//j/+P/2//b/9v/2//b/9v/2//b/9v/2//b/9v/2//b/9v/2//b/9v/2//b/9v/2//b/
9v/0//T/9P/0//T/9P/0//T/9P/0//T/9P/0//T/9P/0//T/9f/1//X/9f/2//f/+f/8
//7///////////8AAAAAAQABAAEA///+//z/+//5//f/9//3//b/9f/0//T/9P/0//b/
9v/2//L/8v/y//L/9P/0//P/8v/z//P/8//x//H/8f/x//L/8v/y//L/8v/y//L/8//z
//H/8f/x//D/8v/z//T/9P/0//X/9f/1//X/9f/z//X/+f/9/wAAAgAMACAAOABIAFEA
UwBOAEUANwAmAB0AFAAAAN7/qv9u/zX/CP/y/vj+EP8q/0//df+S/6v/wf/Q/9j/3//l
/+r/7f/w//P/+P/5//r//P/9//3//v///wAAAgACAAMAAwADAAMABAAEAAQABQAFAAUA
BgAGAAcABwAHAAgABgAGAAYABgAHAAcABwAIAAgACAAIAAkABwAHAAgACAAKAAsACwAM
AAoACgAKAAoACwAMAAwADAAMAA0ADQANAA4ADgAOABAAEAAQABAAEgASABIAEwAVABMA
FAAVABYAFgAXABgAGAAaABsAGwAcABoAHAAdAB0AHQAdAB0AHQAdABwAHAAcABgAGAAX
ABYAFgAVABQAEwAQAA8ADgAMAAsACgAJAAkABgAFAAMAAgADAAIAAQAAAP3//P/8//v/
/P/7//v/+//7//v/+v/6//j/+P/5//n/+f/4//j/+P/6//r/+v/5//f/9//3//f/9//3
//b/9v/2//b/9v/2//X/9f/1//X/8//z//P/8//1//T/9P/0//L/8v/y//L/8v/y//L/
8v/0//T/9P/0//P/8//z//P/8//z//T/9P/0//T/9P/0//T/9P/0//T/9//3//f/9//4
//j/+f/5//n/+f/5//n/+v/6//r/+v/6//r/+v/6//r/+//7//v/+f/5//j/+P/4//j/
+P/4//f/9//3//f/9//3//f/9v/2//b/9P/0//X/9f/1//X/9f/1//X/9f/z//P/8v/y
//T/9P/0//T/8v/y//L/8v/y//L/8v/x//H/8f/x//H/8f/x//H/8f/w//D/8f/x//H/
8P/w//H/8f/x//L/8f/w/+//7v/w//H/8f/x//P/9P/1//f/9v/4//n/+f/7//v//P/8
//v/+//7//n/9v/0//P/8f/x//H/8f/w/+//7v/u/+7/7v/w//D/8P/s/+z/7P/s/+7/
7v/t/+z/6//r/+v/6f/p/+n/6f/q/+z/7P/s/+z/6v/q/+v/6//r/+v/6//q/+r/6//s
/+z/7v/v/+//7//t/+v/7f/z//n/+f/4//z/DAAkADgARgBRAFEASgBBADMAIgAZAA4A
9v/O/5r/Xv8j//j+6P70/gr/KP9L/3H/jv+l/7v/yv/S/9n/3//i/+f/7v/x//L/9f/2
//j/+f/5//r/+f/6//z//P///////////wAAAAAAAAEAAQABAAIAAgADAAMAAwAEAAQA
BAAEAAQABQAFAAUABgAFAAQAAwADAAUABQAGAAYABgAHAAcACAAIAAgACAAIAAkACgAK
AAoACgALAAsACwANAA4ADwASABIAEgASABQAEgASABMAFQAVABYAFwAYABgAGQAaABoA
GgAbABsAHAAcAB4AHwAfAB8AHwAfAB8AHwAeAB4AHgAeAB4AHQAcABwAGwAaABkAFgAV
ABQAEgAPAA4ADQANAA4ADQALAAoABwAGAAUABAAFAAQABAADAAIAAQABAAEA//////7/
/v/8//z//f/9//3//P/8//z//P/8//z/+//7//v/+//7//v/+//6//r/+P/4//j/+P/5
//n/+f/5//n/+f/5//n/+f/4//j/+P/4//j/+P/4//j/+P/4//j/+v/6//r/+v/5//n/
+f/5//n/+f/6//r//P/8//z//P/8//z//P/8//3//f/9//3/AAAAAAEAAQD/////////
//7//v/+//7//v/+//7//v/+///////////////+//7/AAAAAAAAAAD/////////////
//////7//v/+//z//P/9//3//f/9//3//f/9//3//f/9//z//P/8//z//P/8//z//P/8
//z/+v/6//r/+f/7//v/+//7//v/+//8//r/+v/6//r/+v/7//v/+//7//z//f///wAA
AgADAAMABQAFAAYABgAHAAcABwAFAAIAAAD///3//f/9//3//P/7//r/+v/6//r//P/8
//z/+v/6//r/+v/+//7//f/8//n/+f/5//f/9//3//f/+P/4//j/+P/4//r/+v/7//v/
+//7//v/+v/6//v//P/8//z//f/9//3///////////8BAAcACgAMABIAJAA6AEwAXQBl
AGIAWQBRAEIANQAyACgAEADq/7r/hf9S/yj/FP8Y/yj/Qf9f/4L/n/+3/8z/3v/p/+3/
8v/3//z///8AAAUACAAMAA0ADQAOAA8AEAASABIAEwATABMAEwAUABQAFAAVABUAFQAW
ABYAFQAVABUAFgAYABgAGAAYABcAFwAXABgAGAAYABgAGQAZABkAGgAaABoAGwAbABwA
HAAcABwAHAAdAB4AHgAeAB4AHwAfAB8AIAAgACAAIgAiACIAIgAkACQAJAAlACcAJwAo
ACkAKgAqACsALAAsAC4ALwAvADAALgAwADEAMQAxADEAMQAxADEAMAAwADAALgAuAC0A
LAAsACsAKgApACYAJQAkACIAHwAeAB0AHQAcABsAGQAYABcAFgAVABQAEwASABIAEQAQ
AA8ADwAPAA8ADwAOAA4ADAAMAA0ADQAPAA4ADgAOAA4ADgAOAA0ADwAPAA8ADwAPAA8A
DgAOAA4ADgAOAA4ADQANAA0ADQALAAsACwALAAsACgAKAAoADAAMAAwADAAMAAwADAAM
AAwADAAMAAwADQANAA0ADQANAA0ADgAOAA4ADgAOAA4ADgAOAA4ADgAPAA8ADwAPAA4A
DgAPAA8ADwAPAA8ADwAQABAAEAAQABAAEAAQABAADgAPAA8ADwAPAA8ADgAOAA4ADgAO
AA4ADQANAA0ADQANAA0ADQAMAAwADAAKAAoACwALAAsACwALAAsACwALAAsACwAKAAoA
CgAKAAoACgAKAAoACgAKAAoACgAKAAkACQAJAAkACQAJAAkACQAJAAgACAAJAAkABwAG
AAYABwAHAAcABwAHAAUABQAFAAYABgAGAAYABgAGAAYABQAFAAYABgAGAAYABgAGAAcA
BwAHAAkACgALAA0ADgAQABEAEQARABEAEgASABEAEQARAA8ADgAMAAsACQAHAAcABwAG
AAMAAgACAAIAAgAEAAQABAACAAIAAgACAAQABAADAAIAAQABAAEA//////////8AAAAA
AAAAAAAAAAAAAAEAAQABAAEAAQAAAAAAAQACAAIAAgADAAMAAwADAAEAAQADAAcACQAK
AAwAFgAsAEYAVgBdAF0AVABLADsALAAjAB4ADgDs/7r/gP9J/xz/AP8C/xb/Mv9X/3//
oP+3/83/3P/k/+3/9f/6//3/AgAFAAYACQAMAA4ADwAPABAAEQASABQAFAAVABUAFQAV
ABYAFgAWABcAFwAXABgAGAAZABkAGQAaABoAGgAaABoAGwAbABsAHAAcABwAHAAdAB0A
HQAeAB4AHgAfAB8AIAAgACAAIAAgAB8AIAAgACAAIgAjACMAIwAkACQAJAAmACYAJgAm
ACgAKAAoACkAKwArACwALQAuAC4ALwAwADAAMAAxADEAMgAyADQANQA1ADMAMwAzADMA
MwAyADIAMgAwADAALwAuAC4ALQAsACsAKgApACgAJgAjACIAIQAhACIAIQAfAB4AHQAc
ABsAGgAZABgAGAAXABYAFQAVABUAEwATABIAEgAQABAAEQARABEAEAAQABAAEAAQABAA
DwAPAA8ADwAPAA8ADwAOAA4ADgAOAA4ADgANAA0ADQANAAsACwALAAsADQAMAAwADAAM
AAwADAAMAAoACgAKAAoACgAKAAoACgALAAsACwALAAsACwAMAAwADgAOAA4ADgAMAAwA
DAAMAA0ADQANAA0ADgAOAA8ADwAPAA8ADwAPABAAEAAQABAAEgASABIAEgASABMAEwAT
ABEAEQAQABAAEgASABIAEgAPAA8ADwAPABEAEQARABAAEAAQAA4ADgAPAA8ADwAPAA8A
DwAPAA8ADwAPAA4ADgAOAA4ADgAOAA4ADgAOAA4ADAAMAAwACwANAA0ADQANAAsACwAL
AAsACgAKAAsACwANAAwADAANAA0ADQANAA0ACwALAAsADAAMAAwADAAMAAwADAANAA0A
DQALAAoADAAMAAwADAAKAAsACwALAA0ADgAPABEAFAAWABcAFwAVABUAFgAWABkAGQAZ
ABcAFgAUABMAEQANAA0ADQAMAAkACAAIAAgACAAKAAoACgAIAAgACAAIAAoACgAJAAgA
BwAHAAcABQAFAAUABQAGAAgACAAIAAgABgAGAAcABwAHAAcABwAGAAYABwAIAAgACgAL
AAsACwAJAAcACQALAA0AEQASABIAGgAwAEgAWABhAGEAWgBPAEEANAArACYAEgDs/7j/
ev9B/xb/BP8K/yD/QP9l/43/rv/D/9f/5P/s//X///8CAAUACgANABAAEQAUABQAFQAV
ABYAGQAaABwAHAAbABsAGwAbAB4AHgAeAB8AHwAfACAAIAAhACEAIQAiACIAIgAiACIA
IwAjACMAJAAmACYAJgAnACUAJQAmACYAJgAnACcAKAAoACgAKAAoACkAKgAqACoALAAt
AC0ALQAuAC4ALgAwADAAMAAwADIAMgAyADMANQA1ADYANwA4ADoAOwA8ADwAPAA9AD0A
PgA+AEAAQQBBAD8APwA/AD8AQQBAAEAAQAA+AD4APQA8AD4APQA8ADsAOgA5ADgANgA1
ADQAMwAzADIAMQAvAC4ALwAuAC0ALAApACgAKAAnACYAJQAlACUAJQAlACQAJAAiACIA
IwAjACEAIAAgACAAHgAeAB4AHQAfAB8AHwAfAB8AHwAeAB4AHAAcABwAHAAbABsAGwAb
ABsAGwAbABsAGwAaABoAGgAaABoAGgAaABoAGgAaABoAGgAaABoAGgAbABsAGwAbAB0A
HQAeAB4AHAAcABwAHAAeAB4AHgAeAB8AHwAfAB8AIAAgACEAIQAjACMAIwAjACQAJAAk
ACQAJAAkACQAJAAmACcAJwAnACcAJwAmACYAJAAkACQAJAAlACUAJQAlACUAJQAlACQA
JAAkACIAIgAjACMAIwAjACMAIwAjACMAJQAlACQAJAAkACQAJAAkACQAJAAkACQAJAAk
ACQAIwAjACMAIwAjACMAIwAjACMAIgAiACMAIwAjACIAIgAjACMAIwAjACMAIwAjACMA
JAAkACQAJgAkACQAJAAkACIAIwAjACMAJwAoACkAKwAsAC4ALwAvAC8ALwAwADAALQAp
ACUAHwAPAAAA8v/j/93/2//Z/9b/1P/S/9H/0P/O/9D/0P/Q/87/zv/O/87/0P/Q/8//
zv/L/8v/y//J/8n/yf/J/8r/zP/M/8z/zP/K/8r/y//L/8v/y//L/8r/yv/L/8z/zP/M
/83/zf/N/83/zf/N/83/0//X/9j/2v/q/wIAGAAoADEALQAmAB8AEwACAPf/8v/g/77/
kv9e/yn/+v7e/tz+7P4C/x//Q/9k/33/kf+k/7L/t/+9/8L/xf/K/83/0P/T/9b/2P/Z
/9n/2v/b/9z/3v/e/+H/4f/h/+H/4v/i/+L/4//j/+P/5P/k/+P/4//j/+T/5P/k/+T/
5P/l/+X/5f/m/+j/6P/o/+n/6f/p/+r/6v/q/+v/6//s/+z/7P/s/+z/7f/u/+7/7v/u
/+//7//v//L/8v/y//T/9P/0//T/9v/2//b/9//5//n/+v/7//z//P/9//7//v8AAAEA
AQACAAAAAgADAAMAAwADAAMAAwADAAIAAgACAAAAAAD///7//P/7//r/+f/2//X/9P/y
//H/8P/v/+//7f/r/+j/5v/n/+b/5f/k/+P/4v/i/+H/4P/f/9//3//f/9//3v/e/97/
3v/f/9//3//e/97/3v/g/+D/4P/f/9//3//f/9//4f/h/+D/4P/g/+D/4P/g/+H/4f/h
/+H/3//f/9//3//f/97/3v/e/97/3v/e/97/4P/g/+D/4P/e/97/3v/e/9//3//f/9//
3//f/+D/4P/g/+D/4P/g/+L/4v/i/+L/4f/h/+H/4f/i/+L/4//j/+P/4//j/+P/5v/m
/+b/5v/m/+b/5v/m/+T/5f/l/+X/5f/l/+T/5P/k/+T/5P/k/+X/5f/l/+X/4//j/+P/
4v/i/+L/4P/g/+P/4//j/+P/4f/h/+H/4f/h/+H/4P/g/+D/4P/g/+D/4P/g/+D/4P/g
/+D/4P/f/+H/4f/h/+H/3//f/9//3//g/+D/4f/h/+H/4P/g/+H/3//f/9//3//f/9//
3//g/+D/4v/g/+D/4v/i/+L/4v/i/+P/4//j/+P/5P/l/+f/6P/q/+v/6//t/+3/7v/u
/+//7//v/+3/6v/o/+f/5f/j/+P/4//i/+H/4P/g/+D/4v/k/+T/5P/i/+L/4v/i/+T/
5P/j/+L/4f/h/+H/3//f/9//3//g/97/3v/e/97/4P/g/+H/4f/h/+H/4f/g/+D/4f/i
/+L/4v/j/+P/4//j/+P/4//j/+X/6//s/+r/8P8EACAANAA9AD0ANAAnABsADAABAPr/
7v/Q/6D/Zv8t/wD/5P7g/vL+Dv8x/1v/fv+V/6v/vP/G/83/1f/a/9//4v/l/+r/7f/s
/+7/7//v//D/8f/y//T/9P/3//f/9//3//j/+P/4//n/+f/5//r/+v/7//v/+//8//z/
/P/8//z//f/9//3//v/+//7//v////3//f/+//7//v//////AAACAAIAAgACAAMABAAE
AAQABAAFAAUABQAIAAgACAAKAAoACgAKAAwACgAKAAsADQANAA4ADwAQABAAEQASABIA
FAAVABUAFgAUABYAFwAXABkAGQAZABkAGQAYABgAGAAWABYAFQAUABIAEQAQAA8ADgAN
AAwACgAJAAgABwAHAAQAAwABAAAA///+//3//P/7//r/+v/5//j/9//3//f/+f/5//j/
+P/2//b/9//3//X/9P/0//T/9P/0//T/8//z//P/8//z//H/8f/w//D/8v/y//L/8v/v
/+//7//v//H/8f/x//H/8f/w//D/8P/u/+7/7v/u/+7/7v/u/+7/7v/u/+7/7v/t/+3/
7f/t/+3/7f/u/+7/8P/w//D/8P/w//D/8P/w/+//7//v/+//8v/y//P/8//x//H/8f/x
//L/8v/y//L/8v/y//L/8v/w//H/8f/x//H/8f/w//D/8v/y//L/8v/v/+//7//v//H/
8f/x//D/8v/y//D/8P/v/+//7//v/+3/7f/t/+3/7//v/+7/7v/s/+z/7P/s/+z/7P/s
/+z/7P/s/+z/6//t/+3/7f/t/+v/6//r/+v/6v/q/+v/6//r/+r/6v/r/+3/7f/t/+3/
6//r/+v/7P/s/+z/7P/s/+r/6v/r/+v/6f/p/+n/6f/s/+r/7P/s/+r/6v/q/+r/6v/q
/+v/6//r/+3/7v/v//H/8v/0//X/9f/1//X/9v/2//f/9//3//X/8v/w/+//7f/t/+3/
7f/s/+n/6P/o/+j/6v/s/+z/7P/o/+j/6P/o/+r/6v/p/+j/5//n/+f/5f/l/+X/5f/m
/+b/5v/m/+b/5v/m/+f/5//n/+f/5//m/+j/6f/q/+r/6P/p/+n/6f/p/+n/6f/p/+v/
8f/y//L//v8WAC4APABBAD0ANgArABsADAAHAAAA6v+8/4T/SP8R/+7+4P7s/gb/KP9P
/3P/kP+n/7n/yP/Q/9f/3f/i/+X/6P/r/+7/8f/y//T/9f/1//b/9//4//r/+v/7//v/
+//7//z//P/8//3//f/9//7//v/9//3//f/+/wAAAAAAAAAA////////AAACAAIAAgAD
AAMAAwAEAAQABAAFAAUABgAGAAYABgAGAAcACAAIAAgACAAJAAkACQAKAAoACgAMAAwA
DAAMAA4ADgAOAA8AEQARABIAEwAUABQAFQAWABYAGAAZABkAGgAYABoAGwAbABsAGwAb
ABsAGwAaABoAGgAaABoAGQAYABoAGQAYABcAFAATABIAEAAPAA4ADQANAAwACwAJAAgA
BwAGAAUABAAFAAQABAADAAAA//////////////7//v/8//z//f/9//z/+v/5//j/+P/4
//j/9//3//f/9//3//f/9//2//b/9P/0//T/9P/z//P/8//z//P/8//z//P/8//y//L/
8v/0//T/9P/0//L/8v/y//L/8v/y//L/8v/z//P/8//z//H/8f/y//L/9P/0//T/9P/0
//T/9P/0//X/9f/1//X/9v/2//f/9//3//f/9//3//r/+v/6//r/+v/6//r/+v/4//n/
+f/5//v/+//6//r/+v/6//r/+v/5//n/+f/5//f/9//3//b/+P/4//b/9v/3//f/9//3
//X/9f/1//X/9f/1//T/9P/0//T/9P/0//b/9v/2//b/9v/2//b/9f/1//X/9f/1//P/
8//z//P/9P/0//X/9f/z//L/8v/z//X/9f/1//X/8//z//P/9P/2//T/9P/0//L/9P/0
//T/9P/y//P/8//z//X/9v/3//n/+v/8//3//f//////AAAAAAEAAQABAP///v/8//v/
+f/3//f/9//2//X/9P/0//T/9v/4//j/+P/2//b/9v/2//j/+P/3//b/8//z//P/8f/z
//P/8//0//T/9P/0//T/9P/0//X/9f/1//X/9f/0//T/9f/2//b/9v/3//f/9//5//n/
9//3//v///8CAAQABgAUAC4ARABTAF0AXgBVAEsAPgAvACQAHAAIAOb/uv+H/1L/Jv8M
/wr/GP8x/1H/cv+R/6n/vv/O/93/4//o/+//9P/z//j//f/+/wAAAQABAAIABQAGAAgA
CAAJAAkACQAJAAoACgAKAAsACwALAAwADAANAA0ADQAOAA4ADgAOAA4ADwAPAA8AEAAQ
ABAAEAARABEAEQASABIAEgATABMAFAAUABQAFAAUABUAFgAWABYAGAAZABkAGQAaABoA
GgAcABwAHAAcAB4AHAAcAB0AHwAhACIAIwAkACQAJQAmACYAJAAlACUAJgAoACoAKwAr
ACsAKwArACsAKwAqACoAKgAoACgAJwAmACYAJQAkACMAIgAhACAAHgAbABoAGQAZABYA
FQATABIADwAOAA0ADAALAAoACgAJAAoACQAJAAkACQAJAAgACAAGAAYABwAHAAkACAAI
AAgACAAIAAgABwAHAAcABwAHAAkACQAIAAgABgAGAAYABgAHAAcABwAHAAcABwAHAAcA
CQAIAAgACAAIAAgACAAIAAYABgAGAAYACAAIAAgACAALAAsACwALAAsACwAMAAwADAAM
AAwADAAMAAwADAAMAA0ADQANAA0ADAAMAA0ADQAPAA8ADwAPAA4ADgAOAA4ADgAOAA4A
DgAOAA8ADwAPAA8ADwAOAA4ADgAOAA4ADgALAAsACwALAA0ADQANAAwACgAKAAgACAAL
AAsACwALAAsACwALAAsACwALAAoACgAKAAoACgAKAAgACAAIAAgACgAKAAoACQAHAAcA
BwAHAAkACQAJAAkACAAIAAkACQAJAAgACAAJAAkACQAIAAgACAAIAAgACAAJAAkACQAL
AAwADQAPABAAEgATABMAEwATABQAFAAVABUAFQATABAADgANAAsACQAJAAkACAAHAAYA
BgAGAAgACgAKAAoACAAIAAgACAAIAAgABwAGAAUABQAFAAMAAwADAAMABAAEAAQABAAE
AAQABAAFAAUABQAFAAUABAAGAAcACAAIAAgACQAJAAkABwAJAAkABwALABEAEgASABwA
NgBOAF4AZwBlAFwATwA/ADIAKQAiABIA7v+8/4T/T/8k/wz/Dv8g/zr/Xf+F/6T/vf/T
/+L/6v/z//v/AAADAAYACQAOAA8AEAAUABUAFQAWABUAFgAYABgAGQAZABkAGQAaABoA
GgAbABsAGwAcABwAHQAdAB0AHgAeAB4AHgAeAB8AHwAfACAAIAAgACAAIQAhACEAIgAi
ACIAIwAjACQAJAAkACQAJAAlACYAJgAmACgAKQApACkAKAAoACgAKgAsACwALAAuAC4A
LgAvADEALwAwADEAMgAyADMANAA0ADYANwA3ADgANgA4ADkAOQA5ADkAOQA5ADkAOAA4
ADgAOAA4ADcANgA1ADMAMQAvAC4ALQAsACoAKQAoACcAJwAmACUAIwAiACEAIAAfAB4A
HQAcABwAGwAaABkAGQAZABcAFwAWABYAFgAWABcAFwAXABYAFgAWABQAFAAUABMAEwAT
ABMAEwAVABUAFAAUABQAFAAUABQAEQARABEAEQARABEAEQARABEAEAAQABAAEgASABIA
EgAQABAAEAAQABAAEAAQABAAEQARABEAEQARABEAEgASABIAEgASABIAEgASABIAEgAR
ABEAEQARABIAEgATABMAEwATABMAEwAUABQAFAAUABQAFAAUABQAFAAVABUAFQAVABUA
FAAUABQAFAAUABQAEwATABMAEwATABMAEwASABIAEgAQABAAEQARABEAEQARABEAEQAR
ABEAEQAQABAAEAAQABAAEAAOAA4ADgAOAA4ADgAOAA0ADQANAA0ADQANAA0ADQANAAwA
DAANAA0ADwAOAA4ADwANAA0ADQANAAsACwALAAwADAAMAAwADAAKAAoACwALAAsADQAM
AAwADAAMAAwADAANAA0ADQANAA4ADwARABQAFgAXABcAFwAXABgAGAAZABkAGQAXABQA
EgARAA8ADQANAA0ADAALAAoACgAKAAoADAAMAAwACAAIAAgACAAKAAoACQAIAAkACQAJ
AAcABQAFAAUABgAGAAYABgAGAAgACAAJAAkACAAHAAYABAAFAAcACQAKAAoACwALAAsA
BwAHAAcACQALAA8AEAASABwAMgBKAFgAXwBfAFYASwA9ADAAKQAiAA4A5v+s/3D/Pf8W
/wL/CP8g/0L/af+R/67/x//b/+b/7v/3//3/AAAFAAgADQAQABEAEgAUABUAFQAWABcA
GAAaABoAGQAZABkAGQAbABwAHQAfAB0AHQAeAB4AIQAhACEAIgAgACAAIAAgACMAIwAj
ACQAJAAkACQAJQAlACUAJgAmACQAJQAlACYAKAAoACgAKAApACoAKgAqACwALQAtAC0A
LgAuAC4AMAAyADIAMgA0ADQANAA1ADcANQA2ADcAOAA6ADsAPAA8AD4APwA/AEAAPgBA
AEEAQQBBAEEAQQBBAEMAQgBCAEIAQgBCAEEAQAA+AD0APAA7ADoAOQA4ADYANAA0ADQA
NQA2ADUAMwAyAC8ALgAtACwAKwAqACoAKQAoACcAJwAnACcAJwAmACYAJAAkACUAJQAl
ACQAJAAkACIAIgAiACEAIwAjACMAIwAhACEAIAAgACAAIAAgACAAHwAfAB8AHwAhACEA
IQAhACEAIAAgACAAHgAeAB4AHgAeAB4AHgAeACAAIAAgACAAIQAhACEAIQAhACEAIgAi
ACAAIAAgACAAIgAiACIAIgAlACUAJQAlACYAJgAnACcAJQAlACUAJQAoACgAKAAoACgA
KAAoACgAKAApACkAKQArACsAKgAqACoAKgAqACoAJwAnACcAJwApACkAKQAoACoAKgAo
ACgAJwAnACcAJwAnACcAJwAnACkAKQAoACgAJgAmACYAJgAmACYAJgAmACgAKAAoACcA
JwAnACcAJwAnACcAJwAnACYAJgAnACcAJwAmACYAJwAnACcAJwApACgAKAAoACgAKAAo
ACkAKQApACsALAAtAC8ALgAwADEAMQAzADMANAA0ADUANQA1ADMAMgAwAC8ALQArACsA
KwAqACsAKgAqACoAKgAsACwALAAsACwALAAsAC4ALgAtACwAKwArACsAKQApACkAKQAq
ACwALAAsACwALAAsAC0ALQAtAC0ALQAsAC4ALwAwADAAMAAxADEAMQAxADEAMQAzADcA
OwA8AD4ATABkAHwAjACTAJEAigB/AHEAYABZAFIAPgAYAOj/tP+B/1T/PP8+/1L/av+L
/7H/zv/l//v/DgAYAB8AJQAqAC0AMAAzADYAOwA8AD4APwA/AEAAQwBEAEYARgBHAEcA
RwBHAEgASABIAEkASQBJAEoASgBLAEsASwBMAEwATABMAEwATQBNAE0ATgBOAE4ATgBP
AFEAUQBSAFIAUgBTAFMAVABWAFYAVgBWAFcAWABYAFgAWABZAFkAWQBcAFwAXABeAFwA
XABcAF4AYABgAGEAYwBjAGQAZQBmAGgAaQBqAGoAagBrAGsAbABsAG4AbwBvAG8AbwBv
AG8AcQBwAHAAcABuAG4AbQBsAGwAawBqAGkAaABnAGYAZABhAGAAXwBfAF4AXQBbAFoA
WQBYAA==
         </WaveFormData>
      </LeadData>
      <LeadData>
         <LeadByteCountTotal>10000</LeadByteCountTotal>
         <LeadTimeOffset>0</LeadTimeOffset>
         <LeadSampleCountTotal>5000</LeadSampleCountTotal>
         <LeadAmplitudeUnitsPerBit>4.88</LeadAmplitudeUnitsPerBit>
         <LeadAmplitudeUnits>��V</LeadAmplitudeUnits>
         <LeadHighLimit>2147483647</LeadHighLimit>
         <LeadLowLimit>268435456</LeadLowLimit>
         <LeadID>V3</LeadID>
         <LeadOffsetFirstSample>0</LeadOffsetFirstSample>
         <FirstSampleBaseline>0</FirstSampleBaseline>
         <LeadSampleSize>2</LeadSampleSize>
         <LeadOff>FALSE</LeadOff>
         <BaselineSway>FALSE</BaselineSway>
         <ExcessiveACNoise>FALSE</ExcessiveACNoise>
         <MuscleNoise>FALSE</MuscleNoise>
         <LeadDataCRC32>61923460</LeadDataCRC32>
         <WaveFormData>
DAAMAAwADAAMAAwADAAMAA4ADgAOAA4ADgAOAA4ADgAQABAAEAAQABIAEgASABIAFAAU
ABQAFAAWABYAFgAWABgAGAAYABgAGgAaABoAGgAbABwAHQAeAB4AHgAeAB4AHgAeAB4A
HgAeAB4AHgAeABwAHAAcABwAGwAaABkAGAAWABYAFgAWABMAEgARABAADgAOAA4ADgAN
AAwACwAKAAoACgAKAAoACgAKAAoACgAIAAgACAAIAAYABgAGAAYACAAIAAgACAAGAAYA
BgAGAAQABAAEAAQAAgACAAIAAgAAAAAAAAAAAAAAAAAAAAAA/v/+//7//v/+//7//v/+
//z//P/8//z//P/8//z//P/+//7//v/+//7//v/+//7//v/+//7//v8AAAAAAAAAAAAA
AAAAAAAAAgACAAIAAgAEAAQABAAEAAQABAAEAAQAAgACAAIAAgAEAAQABAAEAAQABAAE
AAQAAwACAAEAAAAAAAAAAAAAAAAAAAAAAAAA/v/+//7//v/+//7//v/+//z//P/8//z/
/P/8//z//P/8//z//P/8//r/+v/6//r//P/8//z//P/6//r/+v/6//r/+v/6//r/+v/6
//r/+v/6//r/+v/6//j/+P/4//j/+P/4//j/+P/4//j/+P/4//b/9v/2//b/9v/2//b/
9v/2//b/9v/2//b/9v/2//b/9v/2//b/9v/4//j/+P/4//j/+P/5//n/+f/6//v//P//
/wAAAQABAAEAAQACAAIABAAEAAQAAgABAAEA///+//7//v/9//z/+f/5//n/+f/7//z/
/P/8//j/+P/4//j/+f/5//j/9v/3//b/9f/0//b/9v/2//f/9f/1//X/9f/1//X/9f/1
//f/9//3//f/+f/6//z//f/7//z//P/8//z/+//7//v//f//////AQAIAB0AOwBRAGMA
dwCKAJsAowCoALQAugCmAHQAMgDw/6n/Z/8+/zr/R/9a/3X/kv+q/7//0f/d/+T/6//v
//H/9P/3//n//f/9//3//v/+//////8AAAEAAQABAAEAAgACAAMAAwADAAMABAAEAAQA
BAAEAAcABwAHAAcABgAGAAYABgAGAAcABwAJAAgABwAGAAUACAAIAAgACAAIAAkACQAJ
AAkACQAJAAoACgAKAAsACwAJAAoACgALAAsACwALAAsADQAOAA4AEAAQABAAEQASABMA
FAAUABUAFQAWABcAFwAXABgAGAAZABoAGwAbABsAHAAcABwAHAAbABsAGwAbABsAGwAb
ABoAGAAXABYAFQAUABMAEwASABEAEAAPAA8ACwAKAAgABwAGAAUABAADAAIAAgABAAEA
AAD///////////7//v/+//7//f/9//7//v/+//3//f///////v/+//v/+//7//v/+//5
//n/+f/6//r/+f/5//n/+f/5//n/9v/1//X/9f/1//X/9f/z//P/8//z//P/8//z//P/
8//z//P/8//z//X/9f/1//X/9f/1//b/9v/2//b/9v/2//b/9v/2//f/9//3//j/+P/6
//v/+//8//z//f/9//3//f/9//7//v/+//7//v/+//7//////////f/9//3//f/8//z/
/P/7//v/+//7//v/+//7//r/+v/6//r/+f/5//n/+f/5//n/+f/4//j/+P/2//X/9f/1
//f/9//2//b/9v/1//X/9f/1//X/9f/1//X/9f/1//T/9v/2//b/9v/1//X/9f/1//X/
9f/1//T/9P/1//b/9f/0//P/8v/0//T/9f/1//X/9v/3//j/+f/6//v/+//9//3//v/+
//7//v/+//z/+//7//n/+P/4//j/9//2//X/9f/1//X/9f/2//b/9v/y//L/8v/y//X/
9f/0//L/8f/w/+//7v/s/+z/7P/t/+//7//v/+//7//v/+//7//v/+//7//v//D/8P/x
//H/8//0//T/9P/0//P/8//3//v/+f/3//v/CAAhADsAUQBlAHkAjACbAKUAqgCyALQA
lABYABgA1v+N/0//MP80/0H/Vv9z/5L/qP+7/83/2f/g/+f/6//t//D/9f/3//n/+//9
//7//v//////AAABAAEAAQADAAQABAAFAAUABQAFAAYABgAGAAYABgAHAAcABwAHAAgA
CAAIAAgACAAJAAkACwAJAAkACQAJAAwADAAMAAwACgALAAsACwANAA0ADQAOAA4ADgAP
AA8ADwAQABAAEQATABMAEwATABUAFgAWABgAFgAWABcAGAAZABoAGgAbABsAHAAdAB0A
HwAgACAAIQAkACUAJQAlACYAJgAmACYAJwAnACcAJwAlACUAJQAkACQAIwAiACEAIgAh
ACEAIAAeABwAGgAZABkAGAAWABUAFAATABIAEQAQABAADwAPAA4ADQANAA0ADQAMAAwA
DAAKAAkACQAKAAoACgAJAAkACwALAAoACgAJAAkACQAJAAkABwAHAAcABAAEAAMAAwAD
AAMAAwADAAIAAQABAAEAAQABAAEA//8BAAEAAQABAP//////////AQABAAEAAQABAAEA
AQABAAEAAQACAAIABAAEAAQABAAEAAQABAAFAAUABQAGAAYACAAJAAkACgAIAAkACQAJ
AAcABwAIAAgACAAIAAgACAAKAAsACwALAAkACQAJAAkACgAKAAoACQAJAAkACQAJAAkA
CQAIAAgACAAIAAcABwAHAAcABwAHAAkACAAIAAgACAAHAAcABwAHAAcABgAGAAYABQAF
AAUAAwADAAMAAwADAAMAAwACAAQABAAEAAIAAgACAAIAAAAAAAEAAQADAAQABQAGAAkA
CgALAAsACwALAAwADAAMAAwADAAKAAkACQAHAAYABgAGAAUABAADAAMAAwADAAMABAAE
AAQAAgACAAIAAgAFAAUABAACAP///v/9//z//P/8//z//f/7//v/+//7//3//f/9//3/
/f/9//3//f/+//7///////3//v/+//7/AAD//wEAAQADAAMAAwAFAAoAGQAzAEsAYQB3
AIgAmQCvAL4AyADWANIArAByADYA9/+x/3L/UP9L/1L/Y/+A/5z/sf/F/9f/5v/v//P/
9//4//v//f/9/wEAAwAIAAgACQAJAAoACwALAAsACwAMAAwADQANAA0ADQAOAA4ADgAO
AA4ADQANAA0ADQAQABAAEAAQABAAEQARABMAEQARABEAEQASABIAEgASABIAEwATABMA
FQAVABUAFgAWABYAFwAXABcAGAAYABkAGQAZABkAGQAZABoAGgAcABoAGgAbABwAHwAg
ACAAIQAhACIAIwAjACUAJgAmACcAKAApACkAKQAqACoAKgAqACsAKwArACsAKwArACsA
KgAqACkAKAAnACQAIwAjACIAIQAgAB8AHwAbABoAGAAXABgAFwAWABUAEgASABEAEQAQ
AA8ADwAPAA0ADAAMAAwACgAJAAkACgAKAAoACQAJAAsACwAKAAoACQAJAAkACQAJAAcA
BwAHAAYABgAFAAUABQAFAAUABQAEAAMAAwADAAMAAwADAAEAAQABAAEAAQADAAMAAwAD
AAMAAwADAAMAAwADAAMAAwABAAEAAgACAAQABAAEAAQABAAEAAQABQAFAAUABgAGAAYA
BwAHAAgACAAJAAkACQAJAAkACgAKAAoACgAKAAoACgALAAsACwAJAAkACQAJAAgACAAI
AAcABwAHAAcABwAHAAcABgAGAAYABgAFAAUABQAFAAUABQAFAAQABAAEAAQAAwADAAMA
AwADAAIAAgACAAEAAQABAAEAAQABAAEAAQABAAEAAAAAAAAAAAAAAP//////////////
/////v/+//////////7//v/+/////v/+//3//f////3//f/9//z//P/8//z//P/8//z/
/f/9////AAABAAIAAwAEAAUABQAHAAcACAAIAAYABgAGAAQAAwADAAEAAAAAAAAA///+
//3//f/9//3/+//8//z//P/6//r/+v/6//3//f/8//r/9//2//X/9P/0//T/9P/1//X/
9f/1//X/9f/1//X/9f/1//X/9f/1//b/9v/3//f/9//4//j/+P/6//n/9//5//n/+f/3
//n/AAAVADEARwBbAHEAhACZAKkAsAC+AM4AxACUAE4ACADB/33/SP84/0H/Uv9t/47/
qP+9/83/2f/g/+f/7//z//T/9f/3//n/+//9/wAAAAABAAEAAgADAAMAAwADAAQABAAF
AAUABQAFAAYABgAGAAYABgAHAAcABwAHAAgACAAIAAgACAAJAAkACwALAAsACwALAAwA
DAAMAAwADAANAA0ADQANAA0ADQAOAA4ADgAPAA8ADQAOAA4ADwARABEAEQARAA8AEAAQ
ABIAEgASABMAFAATABQAFAAVABYAGAAaABsAGQAaABoAGwAcAB0AHQAdACAAIAAgACAA
IQAhACEAIQAhACEAIQAgACAAHwAeAB0AHgAdAB0AHAAdABwAGwAbABkAGAAWABUAFgAV
ABQAEwASABIAEQARAA4ADQANAA0ADQAMAAwADAAMAAsACwAMAAwADAALAAsACQAJAAgA
CAAJAAkACQAJAAkABwAHAAcABgAGAAUABQAFAAUABQAFAAQAAwADAAMAAwADAAMAAQAB
AAEAAQABAAEAAQABAAEAAQABAAEAAQABAAEAAQABAAEAAQACAAIAAAAAAAAAAAAAAAAA
AAABAAEAAQACAAIAAgADAAMABAAEAAUABQAFAAUABQAGAAYABgAGAAYABgAGAAcABwAH
AAcABwAHAAcACAAIAAgABwAHAAcABwAHAAcABwAGAAYABgAGAAUABQAFAAUABQAFAAUA
BAAEAAQAAgABAAEAAQADAAMAAgACAAIAAQABAAEAAQABAAEAAQABAAEAAQAAAAAAAAAA
AAAA///////////9//3//f/8//7//////////v/+//7////+//7//f/9//3//f/9//3/
/v/9//z//v/+//7//v/8//z//f/9//3//v///wAAAwAEAAUABQAFAAUABgAGAAgACAAI
AAYAAwADAAEAAAAAAAAA///+//v/+//7//v/+//8//z//P/6//r/+v/6//v/+//6//j/
9//2//X/9P/0//T/9P/1//X/9f/1//X/9f/1//X/9f/1//X/9f/1//b/9v/3//f/9//4
//j/+P/2//X/9f/3//n/+f/3//f//P8RAC0ARQBZAG0AgACTAJ8ApgC0AMIAtACAADoA
8v+r/2f/PP8y/z//Uv9v/5L/rP+//83/2f/g/+f/7//x//L/9f/3//n/+//7//7//v//
////AAABAAEAAQD//wAAAAABAAMAAwADAAQABAAEAAQABAAFAAUABQAFAAYABgAGAAYA
BgAHAAcACQAJAAkACQAJAAoACgAKAAoACgALAAsACwALAAsACwAMAAwADAANAA0ADwAQ
ABAAEQATABMAEwATABMAFAAUABYAFAAUABUAFgAZABoAGgAbAB0AHgAfAB8AHQAeAB4A
HwAgACEAIQAhACIAIgAiACIAJQAlACUAJQAjACMAIwAiACIAIQAgAB8AIAAfAB8AHgAd
ABwAGwAbABkAGAAWABUAFgAVABQAEwAQABAADwAPABAADwAPAA8ADwAOAA4ADgAMAAsA
CwAMAAoACgAJAAkABwAHAAYABgAHAAcABwAHAAcABQAFAAUAAgACAAEAAQABAAEAAQAB
AAIAAQABAAEA/////////f/9//3//f/9//3//f/9//3/+//7//v/+//9//3//f/9//3/
/f/+//7//P/8//z//P/8//z//P/9//////8AAAAAAAABAAEAAgACAAMAAwADAAMAAwAE
AAQABAAEAAQABAAEAAUABQAFAAUABQAFAAUABAAEAAQAAwAFAAUABQAFAAUABQAEAAQA
AgACAAEAAQABAAEAAQABAAEAAAAAAAAAAAD//////////////v/+/wAA////////////
///////9//3//f/8//z//P/8//z/+//7//v/+//7//v/+//6//r/+//7//v//P/8//z/
/f/+//z//P/8//z//P/8//z//P/9//3///8AAAEAAgADAAQABQAFAAUABQAGAAYABgAG
AAYABAADAAMAAQAAAP7//v/9//z//f/9//3//f/7//z//P/8//z//P/8//z//f/9//z/
+v/5//j/9//2//b/9v/2//f/9//3//f/9//3//f/9//3//f/9//3//f/+P/4//n/+f/5
//r/+v/6//r/+//7//v//f/9//3///8KACEAOwBRAGMAcwCEAJkAqwC0ALwAxACwAHoA
PAAAAL//e/9M/z7/Rf9Q/2n/iP+i/7X/yf/Z/+L/6f/t/+3/8P/z//X/9//5//3//v/+
//////8AAAEAAQABAAEAAgACAAMAAwADAAMABAAEAAQABAAEAAUABQAFAAUABgAGAAYA
BgAGAAcABwAJAAkACQAJAAkACgAKAAoACgAKAAsACwALAA0ADQANAA4ADgAOAA8ADwAP
ABAAEAARABEAEQARABEADwAQABAAEgASABIAEwAUABUAFgAWABcAFwAYABkAGQAbABwA
HAAdABwAHQAdAB0AHgAeAB4AHgAfAB8AHwAfAB8AHwAfAB4AHAAbABoAGQAYABcAFwAW
ABMAEgARABEADwAOAAwACwAMAAsACgAJAAgACAAHAAcABAADAAMAAwADAAIAAgACAAIA
AQABAAIAAgACAAEAAQABAAEAAAAAAP/////////////9//3//f/+//7//f/9//3//f/9
//3//P/7//v/+//7//v/+//5//n/+f/5//n/+//7//v/+//7//v/+//7//n/+f/5//n/
+//7//z//P/6//r/+v/6//z//P/8//3//f/9//7//v/+//////8AAAAAAQABAAEA////
/wAAAAAAAAAAAAAAAAAAAQABAAEAAQABAAEAAQAAAAAAAAD///////////////////7/
/v/8//z/+//7//v/+//7//v/+//6//r/+v/6//n/+f/5//v/+//6//r/+v/5//n/+f/5
//n/+f/5//f/9//3//b/+P/4//j/+P/3//f/9//3//f/9//3//b/9v/3//f/9//2//b/
9v/3//b/+P/3//b/9v/2//b/9v/2//b/9//3//n/+v/7//z//f/+////////////AAAA
AAAAAAAAAP7///////3//P/6//r/+f/4//f/9//3//f/9//4//j/+P/2//b/9v/2//f/
9//2//T/8//y//H/8P/w//D/8P/x/+//7//v/+//8f/x//H/8f/x//H/8f/x//L/8v/z
//P/9f/2//b/9v/0//P/8//x//P/9f/z//H/9v8HACUAPwBTAGcAegCPAKEAqgC0AMQA
wgCYAFQADgDJ/4H/Sv80/zn/Sv9j/4b/ov+1/8f/1f/e/+P/6f/t//D/8f/z//f/+f/5
//r/+v/7//v//P/9//3//f///wAAAAABAP///////wAAAAAAAAAAAAABAAEAAQABAAIA
AgACAAIAAgADAAMABQAFAAUABQAFAAYABgAGAAYACAAJAAkACQALAAsACwAMAAoACgAL
AAsACwAMAAwADQAPAA8ADwAPAA8AEAAQABIAEAAQABEAEgATABQAFAAVABUAFgAXABcA
FwAYABgAGQAaABsAGwAbABwAHAAcABwAHQAdAB0AHQAbABsAGwAaABwAGwAaABkAFgAV
ABUAFAATABIAEQARAA8ADgAMAAsACgAJAAgABwAIAAgABwAHAAYABQAFAAUABQAEAAQA
BAAEAAMAAwAEAAIAAgABAAEAAQABAAAAAAD//////////////f/9//3//v/+//3//f/7
//v/+//7//r/+f/5//n/+f/5//n/9//3//f/9//3//f/9//3//f/9//3//f/9//1//X/
9f/1//X/9f/2//b/9v/2//b/9v/2//b/9v/3//f/9//4//j/+P/5//n/+v/6//v/+//7
//v/+//8//z//P/8//z//P/6//v/+//7//v/+//7//v//P/8//z/+//7//v/+//7//v/
+//6//r/+v/6//n/+f/5//n/+f/5//n/+P/4//j/+P/3//f/9//3//f/9v/2//b/9f/1
//X/9f/1//X/9f/1//X/9f/0//T/9P/0//T/8//z//P/8//x//H/8f/w//L/8//z//P/
8v/y//L/8//0//T/8//z//H/8f/x//H/8f/x//D/7//z//L/8v/z//D/8P/w//D/8P/w
//D/8f/x//H/8v/z//T/9//4//n/+f/5//n/+v/6//r/+v/6//j/9//3//X/9P/2//b/
9f/0//H/8f/x//H/8f/y//L/8v/u/+7/7v/u/+//7//u/+z/7f/s/+v/6v/q/+r/6v/r
/+v/6//r/+v/6//r/+v/6//r/+v/6//r/+z/7P/t/+3/7f/u/+7/7v/s/+3/7f/t/+3/
7//t/+//9v8NACkAQQBTAGUAfACPAJcAnACuALYAngBkABwA1v+P/1H/Lv8s/zv/Uv9x
/5D/qP+7/8n/1f/a/+H/5f/n/+r/7f/v//H/8//z//T/9P/1//X/+P/5//n/+f/5//r/
+v/7//n/+f/5//r/+v/6//r/+v/7//v/+//7//7//v/+//7//P/9//3///8BAAEAAQAB
AAAAAAAAAAAAAAABAAEAAQABAAEAAQACAAIAAgADAAMAAwAEAAQABQAHAAcABwAHAAcA
CAAIAAoACgAKAAsADAALAAwADAANAA0ADgAPAA8ADwAQABAAEQASABMAEwATABIAEgAS
ABIAEwATABMAEwATABMAEwASABIAEQAQAA8ADgANAA0ADAALAAoACQAJAAcABgAEAAMA
BAADAAIAAQACAAIAAQABAP7//f/9//3//f/8//z//P/6//n/+f/6//j/+P/3//f/9f/1
//T/9P/1//X/9f/1//X/8//z//P/8v/y//H/8f/v/+//7//v/+7/7f/t/+3/7//v/+//
7f/v/+//7//v/+7/7f/s/+v/7f/t/+3/7f/t/+3/7f/t/+v/6//s/+z/7v/u/+7/7v/u
/+7/7v/v/+//7//w//D/8P/x//H/8v/y//P/8//z//X/9f/2//b/9P/0//T/9P/0//X/
9f/1//X/9f/1//X/9P/0//T/8//1//X/9f/1//X/9f/0//T/9P/0//P/8//x//H/8f/x
//P/8v/y//L/8P/v/+//7//v/+//7v/u//D/7//v/+//7//v/+//7//v/+//7//u/+7/
7v/u/+7/7//v/+//7//t/+3/7f/s/+z/7f/t/+3/7P/s/+z/7f/w/+7/7//t/+7/7v/u
/+7/7v/u/+7/7//v//H/8v/z//T/9//4//n/+f/7//v//P/8//7//v/+//z/+//7//n/
+P/4//j/9//2//X/9f/1//X/9//4//j/+P/2//b/9v/2//f/9//2//T/8f/w/+//7v/w
//D/8P/x//H/8f/x//H/8f/x//H/8f/x//H/8f/x//D/8P/x//H/8f/y//L/8v/0//P/
8f/z//P/9f/3//f/+P8FAB8AOwBRAGMAdgCFAJcApgCuALgAvACeAGYALgDz/7H/cP9G
/zn/Pv9P/2r/iP+f/7P/w//S/9//4//l/+r/7f/t/+//8//1//b/9v/3//f/+v/7//v/
+//7//z//P/9//3//f/9//7//v/+//7//v/9//3//f/9/wAAAAAAAAAA/v//////AQAB
AAEAAQABAAIAAgACAAIAAgADAAMAAwADAAMAAwAEAAQABAAFAAUAAwAEAAQABQAHAAcA
BwAHAAcACAAIAAoACgAKAAsADAALAAwADAANAA8AEAARABEAEQASABIAEwAUABUAFQAV
ABYAFgAWABYAFwAXABcAFwAVABUAFQAUABYAFQAUABMAEgARABEAEAAOAAwACgAJAAkA
CAAGAAUAAgABAAAA///+//7//f/9//z/+//7//v/+//6//r/+v/4//f/9//4//r/+v/5
//n/+f/5//j/+P/3//f/9//3//f/9f/1//X/9P/0//P/8//z//P/8//z//L/8f/x//H/
8f/x//H/7//v/+//7//v//H/8f/x//H/8f/x//H/8f/z//P/8//z//P/8//0//T/8v/y
//L/8v/y//L/8v/z//P/8//0//T/9P/1//X/9v/2//f/9//3//f/9//4//j/+P/4//j/
+P/4//n/+f/5//n/+f/5//n/+P/4//j/9//3//f/9//3//f/9//2//b/9P/0//P/8//1
//X/9f/1//X/9P/0//T/9P/z//P/8//x//H/8P/w//L/8f/x//H/8f/x//H/8f/v/+//
7//u//D/8P/w//D/7//v/+//7//v/+//7//u//D/8f/w/+7/7v/u/+7/7v/u/+//7//x
//L/8//0//f/+P/5//n/+f/5//r/+v/6//r/+v/4//X/9f/z//L/8v/y//H/8P/x//H/
8f/x//H/8v/y//L/8P/w//D/8P/v/+//7v/s/+v/6v/p/+j/6v/q/+r/6//r/+v/6//r
/+v/6//r/+v/6//r/+v/6//s/+z/7f/t/+3/7v/u/+7/7P/t/+3/7f/t/+//7//t//b/
DQArAEEAVwBrAIAAkwChAKoAuADEALIAfAA4APT/r/9v/0D/NP87/0j/Zf+G/57/s//H
/9P/2P/h/+f/6f/q/+3/7//x//P/8//2//b/9//3//j/+f/5//n/+//8//z//f/7//v/
+//8//z//P/8//z/+//7//v/+//8//z//P/8//z//f/9////AQABAAEAAQAAAAAAAAAA
AAIAAwADAAMAAQABAAEAAgAEAAQABQAFAAcACAAIAAkACAAHAAYABQAHAAgACAAKAAwA
DAANAA4ADQAOAA4ADwAPABAAEQARABEAEgASABMAFAAVABUAFQAYABgAGAAYABcAFwAX
ABcAGQAZABkAGAAWABUAFAATABIAEQARABAADwAOAA0ADQANAAwACgAJAAgABwAGAAUA
BAAEAAMAAwACAAEAAQABAAEAAAAAAAAA/v/9//3//v/+//7//f/9//v/+//6//r/+f/5
//n/+f/5//f/9//3//j/+P/3//f/9f/1//X/9f/2//X/9f/1//P/8//z//H/8//z//P/
8//z//P/8//z//P/8//z//P/8//z//P/8//z//P/9P/0//T/9P/0//T/9P/0//T/9f/z
//P/9P/0//T/9f/1//b/9v/3//f/9//5//n/+v/6//r/+v/6//r/+P/5//n/+f/5//n/
+f/5//r/+v/6//n/9//3//f/9//3//f/9v/2//b/9v/1//X/9f/1//X/9f/1//T/9P/0
//b/9f/1//X/9f/1//T/9P/y//H/8f/x//H/8f/x//H/8f/x//H/8P/w//D/8P/w/+//
7//v/+//8f/x//H/8P/u/+//7//v//D/8P/w//H/8f/w/+7/7f/t/+3/7f/t/+7/7f/u
/+7/7v/u/+7/7v/u/+//7//x//L/8//0//X/9v/3//f/9//3//j/+P/6//r/+v/4//X/
9f/z//L/8v/y//H/8P/t/+3/7f/t/+//8P/w//D/7f/s/+v/6v/t/+3/7P/q/+v/6v/p
/+j/5v/m/+b/5//n/+f/5//n/+n/6f/p/+n/5//n/+f/5//q/+r/6//r/+v/7P/s/+z/
6v/p/+n/6//r/+v/6f/p//D/BQAhADkATQBhAHYAiQCXAJ4ArgC6AKoAdAAqAOT/o/9h
/zT/Kv83/0r/af+K/6L/tf/F/8//1v/b/+H/4//m/+n/6//v/+//7//w//D/8f/x//L/
8//z//P/8//0//T/9f/1//X/9f/2//b/9v/2//b/9//3//f/9//2//b/9v/2//j/+f/5
//v/+f/5//n/+f/6//r/+v/6//r/+//7//v/+//7//v//P/8//z//f/9//3//v/+////
AQABAAEAAQABAAIAAgAEAAQABAAFAAYABQAGAAYABwAHAAgACQAJAAkACgAKAAsACgAL
AAsACwAMAAwADAAMAA0ADQANAA0ADwAPAA8ADgAOAA0ADAALAAoACQAJAAgACQAIAAcA
BwAHAAYABAADAAIAAQAAAP//AAAAAP/////+//3//f/9//v/+v/6//r/+P/3//f/+P/4
//j/9//3//X/9f/0//T/9f/1//X/9f/z//H/8f/x//D/8P/v/+//7//v/+//7//u/+3/
7f/t/+v/6//r/+n/6f/p/+n/6f/p/+n/6f/p/+n/6f/p/+n/5//n/+f/5//l/+X/5v/m
/+b/5v/m/+b/5v/m/+b/5//p/+n/6v/q/+r/6//r/+z/6v/r/+v/6//r/+v/7P/s/+7/
7v/u/+7/7v/v/+//7//v/+//7//v/+7/7v/u/+3/6//r/+v/6//t/+3/7P/s/+z/7P/r
/+v/6f/p/+n/6f/p/+j/6P/o/+r/6f/p/+n/6f/p/+j/6P/o/+f/5//n/+f/5//n/+f/
5//n/+f/5v/m/+b/5v/m/+X/5f/l/+X/5f/l/+X/5P/i/+X/5f/l/+b/5P/k/+T/5P/k
/+T/5f/l/+f/6P/p/+r/6f/q/+v/6//r/+v/7P/s/+7/7v/u/+z/6f/p/+f/5v/k/+T/
4//i/+L/4//k/+X/5f/m/+b/5v/k/+T/5P/k/+X/5f/k/+L/3//e/93/3P/c/9z/3P/d
/9//3//f/9//3//f/9//3//d/93/3f/d/+D/4P/h/+H/3//g/+D/4P/g/9//3//h/+P/
4//h/+P/7P8FACEANwBLAFsAbAB/AI0AlgCiAKgAjgBUABYA3P+b/1f/Lv8k/y3/PP9X
/3b/jv+f/7P/wf/M/9H/0//V/9b/2f/b/93/3//j/+X/5P/k/+P/5v/n/+f/5//l/+b/
5v/n/+f/5//n/+j/5v/m/+b/5v/n/+f/5//n/+j/6P/o/+j/5v/n/+f/6f/p/+n/6f/p
/+r/6v/q/+r/7P/t/+3/7f/v/+//7//w/+7/7v/v/+//7f/u/+7/7//x//H/8f/x/+//
8P/w//L/8v/y//P/9P/1//b/9v/3//n/+v/7//v/+//8//z//f/8//3//f/9//7//v/+
//7/AQABAAEAAQD////////+//7//f/8//v/+v/5//n/+P/3//b/9f/1//H/8P/u/+3/
7v/r/w==
         </WaveFormData>
      </LeadData>
      <LeadData>
         <LeadByteCountTotal>10000</LeadByteCountTotal>
         <LeadTimeOffset>0</LeadTimeOffset>
         <LeadSampleCountTotal>5000</LeadSampleCountTotal>
         <LeadAmplitudeUnitsPerBit>4.88</LeadAmplitudeUnitsPerBit>
         <LeadAmplitudeUnits>��V</LeadAmplitudeUnits>
         <LeadHighLimit>2147483647</LeadHighLimit>
         <LeadLowLimit>268435456</LeadLowLimit>
         <LeadID>V4</LeadID>
         <LeadOffsetFirstSample>0</LeadOffsetFirstSample>
         <FirstSampleBaseline>0</FirstSampleBaseline>
         <LeadSampleSize>2</LeadSampleSize>
         <LeadOff>FALSE</LeadOff>
         <BaselineSway>FALSE</BaselineSway>
         <ExcessiveACNoise>FALSE</ExcessiveACNoise>
         <MuscleNoise>FALSE</MuscleNoise>
         <LeadDataCRC32>141164813</LeadDataCRC32>
         <WaveFormData>
CgAKAAoACgAMAAwADAAMAAwADAAMAAwADAAMAAwADAAOAA4ADgAOAA4ADgAOAA4AEAAQ
ABAAEAASABIAEgASABQAFAAUABQAFQAWABcAGAAaABoAGgAaABoAGgAaABoAGgAaABoA
GgAaABoAGgAaABoAGgAaABoAGAAYABgAGAAYABgAGAAYABUAFAATABIAEAAQABAAEAAO
AA4ADgAOAA4ADgAOAA4ADAAMAAwADAAKAAoACgAKAAoACgAKAAoACAAIAAgACAAIAAgA
CAAIAAYABgAGAAYABAAEAAQABAAEAAQABAAEAAIAAgACAAIAAgACAAIAAgAAAAAAAAAA
AAAAAAAAAAAA/v/+//7//v8AAAAAAAAAAAAAAAAAAAAAAgACAAIAAgACAAIAAgACAAQA
BAAEAAQABgAGAAYABgAIAAgACAAIAAgACAAIAAgACAAIAAgACAAKAAoACgAKAAoACgAK
AAoACgAKAAoACgAIAAgACAAIAAgACAAIAAgACAAIAAgACAAGAAYABgAGAAQABAAEAAQA
BAAEAAQABAAEAAQABAAEAAIAAgACAAIAAgACAAIAAgACAAIAAgACAAIAAgACAAIAAgAC
AAIAAgACAAIAAgACAAAAAAAAAAAAAAAAAAAAAAD+//7//v/+//7//v/+//7//v/+//7/
/v/+//7//v/+//7//v/+//7//P/8//z//P/8//z//P/8//3//f/9//3///8AAAAAAQAD
AAQABQAFAAUABQAFAAUABgAGAAYABAAGAAYABQAFAAMAAwACAAEAAAAAAAAAAAACAAIA
AgABAP7//v/+//7//v//////+//6//r/+f/4//n/+f/5//n/+v/6//r/+v/4//j/+P/4
//j/+P/4//j/+v/6//z//P/8//z//f/9//3//f/7//z//P/8//3///8HABcAMwBPAGkA
iACqAMkA3gDtAAABBQHkAJgARAACAMj/kP9u/2z/dv+B/5T/rP+8/83/2v/k/+v/8f/0
//X/9v/4//n/+v/8//z/+//8//3//f/+/////////wEAAgACAAIAAAABAAEAAQADAAMA
BAAEAAQABAAEAAQAAwADAAMAAwAGAAYABgAGAAcABwAHAAcABwAHAAcABwAJAAoACgAK
AAoACgAKAAsACwALAAsADAAMAA0ADQANAA4ADwAPAA4ADgAPABAAEAARABEAEQASABAA
EAATABMAEwATABUAFgAWABcAGAAYABgAGgAbABsAGwAaABoAGwAbABwAHQAdABsAGwAb
ABsAHAAcABwAGgAZABkAGQAYABkAFwAXABYAEwASABEAEAAPAA8ADwAPAAwADAAMAAsA
DAALAAsACgAKAAkACQAIAAkACQAJAAkABgAFAAUABQAHAAYABgAFAAMAAwACAAIAAgAA
AAAAAAACAAAA///////////+//7//P/8//z/+//7//v/+//6//r/+v/6//r/+f/5//n/
+f/6//r/+v/6//r/+v/6//r/+v/6//v/+//8//z//P/8//z//P/9//3///8AAAEAAQAA
AAEAAQABAAMABAAEAAQABAAEAAUABQADAAQABAAEAAQABAAEAAQABgAGAAYABgAEAAQA
BAAEAAQABAAEAAQABAADAAMAAwADAAMAAQABAAIAAgACAAEAAQABAAEAAQABAAEAAAAA
AAAAAAAAAAAAAAAAAAAA//////////////////////7//v/+//7//v/+//7/////////
/////////f/9//7//v/+//7//v///////////wAAAAD///////8AAAEAAQADAAMAAwAD
AAIAAgACAAAAAAAAAP////8BAAEAAAD///7//v/+//7//v/+//7//f/8//z//P/8//7/
//////v/+P/4//f/9v/3//f/9//3//b/9v/2//b/+P/4//j/+P/4//j/+P/4//j/+P/6
//r//P/8//3//f/7//n/+f/+//7//P/7//3/CQAfADsAVQBxAJAAsADNAOQA8wACAf0A
ygB2ACoA7v+y/3r/ZP9q/3T/gf+W/6z/vP/L/9r/4v/p/+//8v/z//T/+P/5//r//P/8
//3//v///////v////////8BAAIAAgACAAIAAwADAAMAAwADAAQABAAEAAQABAAEAAMA
AwADAAMABgAGAAYABgAFAAUABQAFAAcABwAHAAcABwAIAAgACAAIAAgACAAJAAkACQAJ
AAoACgALAAsACwAMAA0ADQAMAA4ADwAQABAADwAPAA8AEAAQABAAEwATABMAEwAVABYA
FAAVABYAFgAYABoAGwAbABsAGgAaABsAGQAaABsAGwAbABsAGwAbABwAHAAcABoAGQAZ
ABkAGAAVABMAEwASABMAEgARABAADQANAA0ADQAMAAwADAALAAoACQAJAAgABgAFAAUA
BAADAAMAAwADAAQAAwADAAMAAwACAAIAAQABAAEAAAAAAAAA/v/+//7//P/6//n/+f/5
//n/+P/4//j/+P/4//f/+f/5//n/+P/4//j/+P/4//X/9f/1//X/9v/2//b/9v/2//b/
9v/2//j/+P/5//n/+v/6//r/+v/6//r/+//7//v//P/9//3/AAABAAEAAQD//wAAAAAA
AAAAAAABAAEAAAAAAP///v8AAAAAAAAAAAIAAgACAAIAAgACAAIAAgAAAAAAAAAAAAAA
////////AQABAP/////+//7//v/9//////////////////7//v/+//7//v/+//z//P/8
//v/+//7//v/+//9//3//f/8//z//P/8//r/+v/6//r/+f/5//n/+f/7//z//P/9////
AAABAAEAAQABAAEAAQACAAIAAgAAAAAAAAD///////////7//f/+//7//v/+//7//v/+
//3/+v/6//r/+v/8//3//f/5//b/9v/1//T/8//z//P/8//0//T/9P/0//T/9P/0//T/
9P/0//T/9P/0//T/9v/2//T/9P/1//X/9f/1//X/9v/2//b/9//3//v/BwAfADsAVwB2
AJQAuQDeAPsAEgElARoB2AB8ADAA8v+0/37/aP9q/2//fP+Q/6T/t//G/9T/4f/n/+z/
7f/u//D/8f/w//L/9P/3//j/+f/5//r/+//7//v/+//8//z//P/8//3//f/9//3//f/+
//7//P/8//z//P///////////wAAAAAAAAAAAQABAAEAAQABAAEAAQABAAEAAgACAAIA
AgACAAIAAwADAAMAAwAEAAQABQAFAAUABgAHAAcABgAIAAkACgAKAAkACQAJAAoADAAM
AA8ADwAPAA8AEQASABIAEwAUABQAFAAWABcAFwAZABgAGAAZABkAGgAbABsAGwAbABsA
GwAcABwAHAAaABkAGQAZABgAGQAXABcAFgATABIAEQAQAA8ADwAPAA8ADgAOAA4ADQAK
AAkACQAIAAgABwAHAAYAAwADAAMAAwACAAEAAQABAAEAAAAAAP///f/9//z//P/8//r/
+v/6//r/+P/3//f/9//3//b/9v/2//b/9v/1//X/9f/1//T/9P/0//T/9P/z//P/8//z
//T/9P/0//T/9P/0//T/9P/2//b/9//3//j/+P/4//j/+P/4//n/+f/7//z//f/9//z/
/f/9//3//f/+//7//v/+//7/////////AAAAAAAAAAAAAAAAAAD+//7//v/+//7//v/+
//7//v/+//7//v/+//3//f/9//3//f/7//v//P/8//z/+//7//v/+//7//v/+//6//r/
+v/6//r/+v/6//r/+v/5//f/9//3//f/9//3//f/9v/4//j/+P/4//b/9v/3//f/9f/1
//X/9f/3//f/9//3//X/9f/1//X/9P/0//T/9P/1//X/9P/0//b/9P/0//T/9P/1//X/
9f/1//f/+P/4//n/+//8//3//f/9//3//f/9//7//v/+//z//P/8//v/+//5//n/+P/3
//b/9v/2//b/9v/2//b/9f/0//T/9P/0//b/9//3//P/8P/w/+//7v/t/+3/7f/t/+7/
7v/u/+7/7v/u/+7/7v/w//D/8P/w/+7/7v/w//D/8P/w//H/8f/x//H/7//w//D/7v/t
/+//9f8FACMAPQBZAHoAoADDAOAA8wAIARkBBAG6AF4AEgDS/5b/aP9c/2j/c/+G/5z/
sP+//87/2P/d/+P/6v/t/+z/7v/v//D/8v/0//X/9v/3//f/9v/3//f/9//1//b/9v/2
//j/+f/5//n/+f/5//r/+v/6//r/+v/6//n/+f/5//n/+v/6//r/+v/7//v/+//7//3/
/f/9//3/+//8//z//P/8//z//P/9/////////wAA/v////////8AAAEAAQAAAAAAAQAC
AAIAAQABAAEAAgACAAIABQAFAAUABQAHAAgABgAHAAgACAAIAAoACwALAAsACgAKAAsA
CwAMAA0ADQANAA0ADQANAA4ADgAOAAwADQANAA0ADAALAAkACQAIAAcABgAFAAQAAwAD
AAMAAwACAAIAAgABAAAA//////7/AAD//////v/9//3//f/9//z/+//7//v/+f/4//j/
9//5//n/+P/4//j/9v/2//b/9v/0//P/8//z//P/8v/y//L/8v/y//H/8f/x//H/8P/w
//D/8P/w/+//7//v/+//7v/u/+7/7v/u/+7/7v/u//D/8P/x//H/8v/y//L/8v/w//D/
8f/x//H/8v/z//P/8v/z//P/8//1//b/9v/2//b/9v/3//f/+f/6//r/+v/6//r/+v/6
//r/+v/6//r/+v/6//r/+v/4//j/+P/4//r/+f/5//n/+f/5//f/9//4//j/+P/3//f/
9//3//f/9//3//b/9v/2//b/9v/2//b/9v/2//X/9f/1//X/9f/z//P/8//y//T/9P/0
//T/8v/y//P/8//x//H/8f/x//H/8f/x//H/8f/x//H/8f/y//L/8v/y//H/8f/y//L/
8v/x//D/8v/y//L/8v/x//H/8f/x//P/9P/0//X/9//4//n/+f/5//n/+f/5//z//P/8
//r/+v/6//n/+f/5//n/+P/3//T/9P/0//T/9P/0//T/8//y//L/8v/y//T/9f/1//H/
8P/w/+//7v/t/+3/7f/t/+z/7P/s/+z/7v/u/+7/7v/s/+z/7P/s/+z/7P/u/+7/8P/w
//H/8f/x/+//7//w//D/7v/t/+3/8f8DAB8AOwBXAHYAlgC5ANIA4wD4AAUB6gCgAEgA
AADA/4b/YP9Y/2b/c/+G/57/sv/B/87/2P/d/+P/6v/r/+z/7v/v//L/8v/y//X/9v/3
//f/+v/7//v/+//7//z//P/8//r/+//7//v//f/9//7//v/+//7//v/+////////////
AAAAAAAAAAABAAEAAQABAAEAAQABAAEAAQACAAIAAgAEAAQABAAFAAMAAwADAAQABgAH
AAcABwAGAAcABwAGAAYABwAIAAgABwAHAAcACAAKAAoADQANAA0ADQAPABAADwAPAA8A
DgAOABAAEQARABEAEAAQABEAEQASABMAEwATABMAEwATABIAEgASABAAEQARABEAEAAP
AA0ADQAMAA0ADAALAAoACQAJAAkACQAGAAYABgAFAAYABQAFAAQABAADAAMAAgABAAEA
AQABAP7//f/9//3//f/8//z/+//9//3//P/8//z/+v/6//r/+v/4//f/9//3//f/9v/2
//b/9v/2//X/9f/1//X/9P/0//T/9P/0//P/8//z//P/8v/y//L/8v/0//T/9P/0//T/
9P/1//X/9P/0//T/9P/0//T/9f/1//f/+P/5//n/+P/5//n/+f/7//z//P/8//z//P/9
//3//f/+//7//v8AAAAAAAAAAAAAAAAAAAAA/v/+//7//v/+//7//v/+//7//f/9//3/
/f/9//v/+//8//z//P/7//3//f/9//3//f/9//z//P/8//z//P/8//z//P/8//v/+//7
//v/+//8//3//v/+//7//v/+//7//P/8//3//f/8//v/+v/5//v/+//7//v/+//7//v/
+//8//z//P/6//r/+v/6//v/+//7//v///8AAAAAAQABAAIAAwADAAMAAwADAAMAAgAC
AAIAAAACAAIAAQABAP/////+//3//P/8//z//P/8//z//P/7//z//P/8//z/+v/7//v/
9//4//j/9//2//X/9f/1//X/9v/2//b/9v/2//b/9v/2//T/9P/0//T/9P/0//b/9v/2
//b/9//3//f/9//3//j/+P/4//n/+f8BABcANQBPAGkAhgCmAMsA6gABARQBGQHuAJgA
RAAGAMz/kv9u/2r/bv93/4j/oP+y/8P/0P/c/+X/6//u/+//7v/w//H/8v/0//b/9//4
//n/+f/6//v/+//7//n/+v/6//r/+v/7//v/+//9//3//v/+//7//v/+//7/////////
///+//7//v/+/wEAAQABAAEAAQABAAEAAQABAAIAAgACAAQABAAEAAUAAwADAAMABAAE
AAUABQAFAAYABwAHAAYACAAJAAoACgALAAsACwAMAAwADAAPAA8ADwAPABEAEgASABMA
FAAUABQAFgAXABcAGQAYABgAGQAXABgAGQAZABsAGwAbABsAGgAaABoAGAAXABcAFwAW
ABUAEwATABIAEQAQAA8ADgALAAsACwALAAgACAAIAAcABgAFAAUABAAGAAUABQAEAAMA
AwADAAMAAgABAAEAAQABAAAAAAD///3//f/8//z//P/6//r/+v/6//j/9//3//n/+f/4
//j/9v/2//b/9f/1//X/9f/0//T/9P/0//T/9f/1//X/9f/4//j/+P/4//b/9v/2//b/
+P/4//n/+f/4//j/+P/4//r/+v/7//v/+//8//3//f/+////////////AAAAAAAAAAAA
AAEAAQABAAIAAgACAAAAAAAAAAAAAAAAAAAAAAD+//7//v/+/wAAAAAAAAAA/v/9//3/
/f/9//3/+//7//z//P/8//v/+//7//v/+//7//v/+v/6//r/+v/6//r/+P/4//j/9//3
//f/9//3//f/9//3//b/+P/4//j/+P/2//b/9//3//f/9//3//f/9f/1//X/9f/1//X/
9f/1//j/+P/2//b/9v/2//b/9v/3//f/9//3//n/+v/6//v//f/+////////////////
/wAAAAAAAP7//v/+//3//f/9//3//P/7//r/+v/6//r//P/8//z/+//6//r/+v/6//r/
+//7//f/9P/0//P/8v/x//H/8f/x//L/8v/y//L/8v/y//L/8v/y//L/8v/y//L/8v/0
//T/9P/0//X/9f/3//X/8//0//T/9P/z//H/8/8DAB8APQBXAHQAmAC/AN4A8wAGARkB
DAHMAHAAIADe/6L/cv9g/2r/d/+G/57/sv/D/9D/3P/j/+f/7P/v//D/8v/z//b/9v/4
//f/+P/5//n/+P/5//n/+f/7//z//P/8//r/+//7//v/+//7//z//P/8//z//P/8//3/
/f/9//3//v/+//7//v////////////////////////8AAAAAAAAAAAAAAAABAAEAAQAB
AAIAAAABAAEAAQAEAAUABQAEAAIAAwAEAAQABQAFAAUABgAGAAYACQAJAAkACQALAAwA
CgALAAwADAAMAA4ADwAPABEAEAAQABEADwAQABEAEQARABEAEQARABAAEAAQAA4ADwAP
AA8ADgANAAsACwAKAAkACAAHAAYAAwADAAMAAwACAAIAAgABAAAA//////7/AAD/////
/v/9//3//f/9//z/+//7//v//f/8//z/+//5//n/+P/4//j/9v/2//b/+P/2//X/9f/z
//P/8v/y//L/8v/y//H/8//z//P/8v/y//L/8v/y//H/8f/x//H/8P/w//D/8P/w//D/
8P/w//L/8v/z//P/8v/y//L/8v/y//L/8//z//H/8v/z//P/9P/1//X/9f/3//j/+P/4
//j/+P/5//n/+f/6//r/+v/6//r/+v/6//r/+v/6//r/+v/6//r/+v/6//r/+v/6//r/
+f/5//n/+//7//n/+f/6//r/+v/5//n/+f/5//n/+f/5//j/+P/4//j/+P/4//j/+P/4
//f/9//3//f/9//3//f/9//2//b/9v/2//b/9P/0//X/9f/1//X/9f/1//X/9f/1//X/
8//z//P/8//0//T/9P/0//P/8//0//T/8v/z//P/8//1//X/9f/1//T/9P/0//T/9P/1
//X/9f/1//X/9v/2//f/+f/6//v/+//7//v/+//7//z//P/8//r/+P/4//f/9//5//n/
+P/3//T/9P/0//T/9v/2//b/9f/y//L/8v/y//T/9f/1//H/8P/w/+//7v/t/+3/7f/t
/+z/7P/s/+z/7v/u/+7/7v/s/+z/7P/s/+7/7v/w//D/8P/w//H/8f/x//H/7//w/+7/
7v/v/+//9f8HACcAQwBdAHoAngC9ANIA5QD4AP8A1gCEADAA7P+u/3b/Wv9c/2j/d/+M
/6L/tP/D/9D/2P/f/+P/6P/p/+r/7P/t/+7/8P/w/+//8P/x//H/8v/z//P/8//x//L/
8v/y//L/8//z//P/8//z//T/9P/0//T/9P/0//f/9//3//f/+P/4//j/+P/5//n/+f/5
//n/+f/5//n/+f/6//r/+v/6//r/+v/7//v/+//7//z//v////////8DAAUABgAGAAYA
BwAIAAgABwAHAAcACAAGAAYACQAJAAsACwANAA4ADgAPABAAEAAOABAAEQARAA8ADgAO
AA8ADwAQABEAEQATABMAEwATABIAEgASABAADwAPAA8ADgAPAA0ADQAMAAsACgAJAAgA
BwAHAAcABwAGAAYABgAFAAQAAwADAAIAAgABAAEAAAABAAEAAQABAP7//f/9//3//f/8
//z/+//9//3//P/8//7//P/8//z/+v/4//f/9//3//f/9v/2//T/9P/0//P/9P/1//b/
9v/2//b/9v/2//X/9f/1//X/9v/2//b/9v/2//b/9v/2//T/9P/1//X/9v/2//b/9v/4
//j/+f/5//f/+P/5//n/+v/7//v/+//7//z//P/8//7//v////////8AAAAAAAAAAAAA
AAAAAAAAAAAAAAAA/v/+//7//v8AAAAAAAAAAP7//f/9//3///////3//f/8//z//P/7
//3//f/9//3/+//7//r/+v/4//j/+P/4//n/+v/7//v/+//7//v/+//7//v/+//6//r/
+v/6//r/+P/4//n/+f/3//f/9//3//n/+f/5//n/+f/5//n/+f/6//r/+v/4//j/+P/4
//j/+P/3//f/9//3//v//P/8//3//f/+//////8BAAEAAQABAAIAAgACAAAAAAAAAP//
//8BAAEAAAD///7//v/+//7/AAAAAAAA///8//z//P/8//7///////v/+f/4//b/9P/1
//X/9f/1//b/9v/2//b/9P/0//T/9P/2//b/9v/2//T/9P/2//b/+P/4//n/+f/5//n/
9//4//r/+v/5//n/+/8DABsAOQBTAG4AjgCtAM4A7QACAREBEAHcAIIANgD+/8L/jP9s
/2r/b/96/47/pP+1/8T/0v/f/+n/7P/v//L/9P/z//T/9v/2//X/9v/3//f/+v/7//v/
+//7//z//P/8//z//f/9//3//f/9//7//v/+//7//v/+////////////AAAAAAAAAAAB
AAEAAQABAAEAAQABAAEAAQACAAIAAgACAAIAAgADAAMAAwADAAQABAAFAAUABQAEAAUA
BQAEAAQABQAGAAYABwAHAAcACAAKAAoADQANAA0ADQAPABAADgAPABAAEAASABQAFQAV
ABUAFAAUABUAFwAYABkAGQAXABcAFwAXABgAGAAYABYAFwAXABcAFgATABEAEQAQAA8A
DgANAAwACQAJAAkACQAGAAYABgAFAAYABQAFAAQAAgABAAEAAAD///////////7//f/9
//3/+//6//r/+f/5//n/+P/4//j/9v/2//b/9v/0//P/8//1//X/9P/0//L/8v/y//H/
8f/x//H/8P/w//D/8P/w//H/8f/x//H/8v/y//L/8v/y//L/8v/y//T/9P/1//X/9P/0
//T/9P/0//T/9f/1//X/9v/3//f/+P/5//n/+f/7//z//P/8//z//P/9//3/+//8//z/
/P/+//7//v/+//z//P/8//z//P/8//z//P/6//r/+v/6//r/+f/5//n/+f/5//f/9//6
//r/+v/5//f/9//3//f/9//3//b/9v/2//b/9v/2//b/9v/2//X/9f/1//X/9f/z//P/
8//y//T/9P/0//T/8v/y//P/8//1//X/9f/1//X/9f/0//L/8v/y//L/8//z//P/8//1
//b/9v/3//n/+v/7//v//f/9//3//f/8//z//P/6//r/+v/5//n/+f/5//j/9//4//j/
+P/4//j/+P/4//f/9v/2//b/9v/2//f/9//z//D/8P/v/+7/7//v/+//7//u/+7/7v/u
/+7/7v/u/+7/7v/u/+7/7v/w//D/8v/y//D/8P/x//H/8f/x//H/8P/w/+7/7//v//X/
CQAnAEMAXwCAAKgAywDoAPsAEAEZAfgApABIAAIAxv+M/2j/Yv9q/3X/hv+e/7L/wf/Q
/9z/4f/n/+z/7f/u/+7/7//w//L/8v/z//T/9f/1//b/9//3//f/+f/6//r/+v/6//v/
+//7//v/+//8//z//P/8//z//P/9//3//f/9//z//P/8//z/////////////////////
////AAAAAAAAAAAAAAAAAQABAAEAAQACAAIAAwADAAMAAwADAAIAAAABAAMABQAGAAcA
BwAHAAgABgAGAAkACQAJAAkACwAMAAwADQAOAA4ADgAQABEAEQATABIAEgATABMAFAAV
ABUAFQAVABUAFQAUABQAFAASABMAEwATABIAEwARABEAEAARABAADwAOAA0ADQANAA0A
CwAKAAkABwAGAAUABQAEAAQAAwADAAIAAQABAAEAAQAAAP////////3//P/8//v/+//7
//r/+v/6//j/+P/4//r/+P/3//f/9//3//b/9v/2//b/9v/1//P/8//z//L/8v/y//L/
8v/z//P/8//z//L/8v/y//L/8v/y//L/8v/y//L/8//z//T/9P/0//T/9P/0//X/9f/z
//T/9f/1//b/9//3//f/+f/6//r/+v/6//r/+//7//3//v/+//7//P/8//z//P/+//7/
/v/+//7//v/+//7//P/8//z//P/+//3//f/9//3//f/7//v/+v/6//r/+f/5//n/+f/5
//n/+f/4//j/+P/4//j/+P/4//j/+P/3//f/9//3//f/9//3//f/9v/2//b/9v/2//T/
9P/1//X/9//3//f/9//1//X/9f/1//X/9f/1//X/9P/0//T/9P/z//P/9P/0//T/9f/0
//T/9P/0//T/9f/1//X/9f/3//j/+P/5//v//P/9//3//f/9//3//f/+//7//v/8//r/
+v/5//n/+f/5//j/9//2//b/9v/2//j/+P/4//f/9P/0//T/9P/2//f/9//z//L/8v/x
//D/7//v/+//7//w//D/8P/w//D/8P/w//D/7v/u/+7/7v/w//D/8v/y//L/8v/z//P/
8f/v//H/8P/w//D/7//v//X/BwAjAD8AWQB6AKAAwQDYAO0AAAELAe4AogBIAAAAxv+M
/2T/Xv9q/3f/jP+k/7j/x//U/9z/4f/l/+r/6//s/+7/7//y//L/8v/z//T/9f/1//T/
9f/1//X/9f/2//b/9v/4//n/+f/5//n/+f/6//r/+v/6//r/+v/5//n/+f/5//r/+v/6
//r/+//7//v/+//7//v/+//7//v//P/8//z//P/8//z//f/9//3//f/+//7/////////
/v///////v8AAAEAAgACAAEAAQABAAIAAgACAAUABQAFAAUABwAIAAYABwAIAAgABgAI
AAkACQALAAoACgALAAsADAANAA0ADQANAA0ADQAOAA4ADgAMAAsACwALAAoACwAJAAkA
CAAJAAgABwAGAAMAAwADAAMAAgACAAIAAQACAAEAAQAAAAAA//////7/+//7//v/+//6
//n/+f/5//n/+P/4//f/9//3//b/9v/2//T/9P/0//b/9P/z//P/8f/x//D/8P/w//D/
8P/v/+//7//v/+7/7v/u/+7/7v/t/+3/7f/t/+z/7P/s/+z/7P/s/+z/7P/s/+z/7f/t
/+7/7v/u/+7/7v/u/+//7//v//D/8f/x//L/8//z//P/8//0//T/9P/0//T/9f/1//X/
9v/2//b/+P/4//j/+P/4//j/+P/4//j/+P/4//j/9v/2//b/9v/4//f/9//3//f/9//1
//X/9P/0//T/8//1//X/9f/1//X/9f/0//T/9P/0//T/9P/0//T/9P/z//P/8//z//P/
8//z//P/8v/y//L/8v/y//D/8P/x//H/8f/x//H/8f/v/+//8f/x//D/7v/u/+7/7v/x
//H/8f/x//P/9P/0//X/9v/2//b/9f/3//f/9//3//j/+P/4//b/9P/0//P/8//z//P/
8v/x//H/8v/z//T/9P/0//T/8//w//D/8P/w//L/8//z/+//7P/s/+v/6v/p/+n/6f/p
/+z/7P/s/+z/6v/q/+r/6v/q/+r/6v/q/+z/7P/u/+7/7v/u/+//7//t/+3/6//s/+z/
7v/t/+3/9f8LACkARQBdAHoAmgC9ANgA7QAAAQMB0AB2ACgA8P+2/4D/YP9e/2T/bf+C
/5j/qv+5/8j/1v/f/+P/5P/j/+T/5v/l/+b/6v/s/+v/7P/t/+3/7v/v/+//7//v//D/
8P/w/+7/7//v/+//7//v//D/8P/w//D/8P/w//H/8f/x//H/8v/y//L/8v/x//H/8f/x
//P/8//z//P/8//0//T/9P/0//T/9P/1//P/8//z//T/9P/1//X/9f/2//f/9//2//T/
9f/2//b/9//3//f/+P/4//j/+//7//v/+//9//7//v///wAAAAD+/wAAAQABAAMAAgAC
AAMAAwAEAAUABQAFAAUABQAFAAYABgAGAAQAAwADAAMAAgABAP/////+//3//P/7//r/
+//3/w==
         </WaveFormData>
      </LeadData>
      <LeadData>
         <LeadByteCountTotal>10000</LeadByteCountTotal>
         <LeadTimeOffset>0</LeadTimeOffset>
         <LeadSampleCountTotal>5000</LeadSampleCountTotal>
         <LeadAmplitudeUnitsPerBit>4.88</LeadAmplitudeUnitsPerBit>
         <LeadAmplitudeUnits>��V</LeadAmplitudeUnits>
         <LeadHighLimit>2147483647</LeadHighLimit>
         <LeadLowLimit>268435456</LeadLowLimit>
         <LeadID>V5</LeadID>
         <LeadOffsetFirstSample>0</LeadOffsetFirstSample>
         <FirstSampleBaseline>0</FirstSampleBaseline>
         <LeadSampleSize>2</LeadSampleSize>
         <LeadOff>FALSE</LeadOff>
         <BaselineSway>FALSE</BaselineSway>
         <ExcessiveACNoise>FALSE</ExcessiveACNoise>
         <MuscleNoise>FALSE</MuscleNoise>
         <LeadDataCRC32>1712691396</LeadDataCRC32>
         <WaveFormData>
AgACAAIAAgAEAAQABAAEAAQABAAEAAQAAgACAAIAAgADAAQABQAGAAYABgAGAAYACAAI
AAgACAAIAAgACAAIAAoACgAKAAoADAAMAAwADAAOAA4ADgAOABAAEAAQABAAEgASABIA
EgASABIAEgASABQAFAAUABQAEgASABIAEgASABIAEgASABEAEAAPAA4ADAAMAAwADAAK
AAoACgAKAAgACAAIAAgACAAIAAgACAAHAAYABQAEAAQABAAEAAQAAgACAAIAAgACAAIA
AgACAAAAAAAAAAAA/v/+//7//v/8//z//P/8//r/+v/6//r/+v/6//r/+v/4//j/+P/4
//j/+P/4//j/+P/4//j/+P/6//r/+v/6//r/+v/6//r//P/8//z//P/8//z//P/8//7/
/v/+//7/AAAAAAAAAAAAAAAAAAAAAAAAAAAAAAAAAAAAAAAAAAACAAIAAgACAAIAAgAC
AAIAAgACAAIAAgAAAAAAAAAAAAAAAAAAAAAAAAAAAAAAAAD+//7//v/+//7//v/+//7/
/v/+//7//v/8//z//P/8//z//P/8//z//P/8//z//P/8//z//P/8//z//P/8//z//P/8
//z//P/6//r/+v/6//r/+v/6//r/+v/6//r/+v/6//r/+v/6//r/+v/6//r/+v/6//r/
+v/4//j/+P/4//j/+P/4//j/+v/6//r/+v/6//r/+v/6//r/+v/6//r/+//9//3//v//
/wAAAAAAAAEAAQABAAEAAQABAAEAAQACAAIAAgACAAEAAQABAAEA/////////////wAA
AAD+//3//f/9//3///////3/+v/6//n/+f/4//b/9v/2//b/+P/4//j/+P/2//b/9v/2
//b/9v/2//b/+f/5//n/+v/6//r/+v/6//z/+v/6//r//P/6//r//P8AAAoAIQA3AFAA
bQCMAKkAwADPANsA1QCwAHIAMQD8/8//qP+V/5f/oP+q/7X/wv/N/9n/5f/q/+//8//3
//b/9v/3//j/+v/5//n/+//8//z//f/7//3//f/9//3//f/9//3//f/+//7/////////
//8AAAAAAAAAAAAAAAAAAP////8CAAIAAgACAAAAAAAAAAAAAAAAAAEAAQADAAMAAwAD
AAIAAgACAAIAAgACAAIAAgAEAAUABQAFAAMAAwADAAMABQAGAAYABwAGAAYABgAGAAcA
BwAIAAgACAAKAAoACgAKAAoACwALAAsADQANAA0ADQAOAA8AEAAQABAAEQARABEAEQAS
ABIAEgASABIAEgAQABAAEAAPAA8ADwAQABAADgANAAwADAAMAAsACgAJAAkACQAJAAkA
CAAIAAcABwAGAAYABgAFAAQABAADAAIAAAAAAP///v////////////7//f/9//3//P/7
//v/+//7//n/+f/5//n/+f/4//f/9//2//b/9v/2//b/9v/2//P/8//0//T/9P/z//P/
9P/0//X/9f/0//T/9P/1//X/9f/2//f/9//5//n/+f/4//j/+P/4//n/+f/6//r/+//7
//v//P/8//z//P/8//z//v/+//7//v/+//7///////3//v/+//7//v/+///////+//3/
/P/8//7///////7//v/+//7//v/+//7//f/9//3//f/9//3//f/9//3//f/9//3//P/8
//z//P/7//v/+//6//r/+v/6//r/+v/6//r/+v/6//j/+P/4//j/+P/4//j/+P/4//j/
+P/4//j/9v/4//j/+P/4//j/+P/4//j/+P/4//n/+//7//z///8AAAAAAAABAAEAAQAB
AP//////////AAAAAAAAAAABAAEAAQABAP///////////f/+//7//P/9//3//f/9////
///9//r/+P/3//f/9v/2//b/9v/2//b/9v/2//b/9v/2//b/9v/4//j/+P/4//n/+f/5
//r/+v/6//r/+v/6//j/+v/8//7//P/8//7/BAAUACkAPwBYAHUAkgCvAMQA0wDZAMkA
mABWABsA7v/B/57/k/+Z/6L/rP+3/8b/0f/Z/+P/7P/x//X/9//2//j/+f/6//r/+//9
//3//v/+/////f//////////////////////AAAAAAEAAQABAAEAAgACAAIAAgACAAIA
AgABAAEAAgACAAIAAgAAAAAAAAAAAAAAAAABAAEAAwADAAMAAwACAAIAAgACAAIAAgAC
AAIABAAFAAUABQAHAAcABwAHAAcACAAIAAkACAAIAAgACAALAAsADAAMAAoADAAMAAwA
DAAMAA0ADQAPABEAEQARABEAEgATABQAFAAUABUAFQAVABUAFgAWABYAFgAWABYAFAAU
ABQAEwARABEAEgASABAADwAOAA4ADgANAAwACwALAAsACwALAAYABgAFAAUABAAEAAQA
AwAEAAQAAwACAAIAAgABAAAAAQABAAEAAQD+//3//f/9//z/+//7//v/+v/3//b/9f/1
//X/9P/z//X/9P/0//T/9v/2//b/9v/1//X/9v/2//b/9f/1//b/9v/3//f/9v/2//b/
9//3//f/+P/5//n/+f/5//n/+P/6//r/+v/7//v//P/8//3//////wAAAAABAAAA///+
//z//P/8//z//P/8//3//f///wAAAAAAAAAAAAABAAEAAgABAAAAAAD+///////+//7/
/v/+//7//P/8//v/+//7//v/+//7//3//f/9//3//f/9//z//P/8//z/+//7//v/+v/6
//r/+v/6//r/+v/6//r/+v/4//j/+P/4//b/9v/2//b/+P/4//j/+P/5//v/+//8//v/
/P/8//z//f/9//3//f/9//3//f/9//z//P/8//z//f/9//3//f/9//3//f/9//3//v/+
//z/+//7//v/+//9//3/+//4//T/8//z//L/8P/w//D/8P/y//L/8v/y//T/9P/0//T/
8v/y//L/8v/z//P/8//0//T/9P/0//T/9v/0//T/9P/2//T/9P/4//r/AAARACcAQABd
AHwAnQC+ANUA5wDvANgAngBXABoA5f+4/5n/kf+U/5r/o/+w/7//y//V/+D/6f/v//P/
9P/0//X/9v/0//X/9//3//j/+P/5//n/+//7//v//f/9//3//f/7//z//P/9//3//f/9
//7//P/8//z//P/+//7//f/9/wAAAAAAAAAAAAAAAAAAAAAAAAAAAQABAAEAAQABAAEA
AAAAAAAAAAACAAIAAgACAAIAAwADAAMAAwADAAMAAwADAAQABAAFAAYABgAGAAYACQAJ
AAoACgAKAAwADAAMAA4ADgAPAA8ADwARABEAEQARABIAEwAUABYAFgAXABcAGQAZABoA
GgAaABoAGgAaABgAGAAYABcAEwATABQAFAATABMAEwAUABIAEQAQAA8ADwAPAA8ADwAM
AAwACwALAAgACAAIAAcABgAGAAUABAAEAAQAAwACAP///////////v/9//3//f/6//n/
+f/5//n/9//3//f/9//3//b/9f/3//b/9v/2//b/9v/2//b/9f/1//b/9v/2//X/9f/2
//b/9//3//b/9v/2//f/9//3//j/+f/5//v/+//7//r//P/8//z//f/9//7//v//////
//8AAAAAAQAAAP///v8AAAAAAAAAAAAAAAABAAEA//8AAAAAAAAAAAAAAQABAAIAAQAA
AAAAAAABAAEAAAD+//7//v/+//7//v/9//3////////////9//3//f/9//3//f/8//z/
/P/8//v/+//7//r/+v/6//r/+v/6//r/+v/6//r/+P/4//j/+P/4//j/+P/4//j/+P/4
//j/+P/4//j/+P/4//b/9v/2//b/9v/2//b/9v/4//j/9v/2//b/+P/4//j/+P/4//j/
+P/4//f/+f/5//r//f/+//7//v///////////////////////v/+//7//v/9//3//f/9
//3//f/9//3/+//8//z/+v/5//n/+f/5//3//f/7//j/9P/z//P/8v/y//L/8v/y//L/
8v/y//L/8v/y//L/8v/y//L/8v/y//P/8//z//T/9P/0//T/9P/2//T/9P/2//b/9P/y
//T/+P8CABkALwBGAGMAhACnAMAA0QDdAN8AxACIAEUADADX/67/k/+R/5r/pP+v/77/
yf/T/93/5P/n/+v/8f/0//L/8//0//T/9f/1//f/+P/4//n/9//5//n/+f/5//n/+f/5
//n/+v/6//v/+//7//v//P/6//r/+v/6//z//P/7//v//P/8//z//P/8//z//P/8//z/
/P/9//3//f/9//3//f/8//z//P/8//7//v/+//7//P/9//3//f////////////3//v/+
////AAAAAAAAAAABAAEAAgACAAIABAAEAAQABAAEAAUABQAFAAcABwAHAAcACAAJAAoA
CAAIAAkACQAJAAkACgAKAAwADAAMAAwADAAMAAwACwAHAAcACAAIAAgABwAGAAYABgAF
AAQAAwAFAAUABQAFAAIAAgABAAEAAgACAAIAAQD+//7//f/8//7//v/9//z/+//7//v/
+//6//n/+f/5//b/9f/1//X/9f/z//P/8//1//X/9P/z//P/8v/y//L/8v/y//L/8v/x
//H/8v/y//L/8f/x//L/8v/z//P/8v/y//L/8//z//P/9P/1//X/9f/1//X/9P/y//L/
8v/z//P/9P/0//X/9//3//j/+P/4//j/+P/4//j/+P/4//j/+v/6//v/+//7//z//P/8
//z//P/9//3//v/9//z//P/6//v/+//6//r/+v/6//r//P/8//v/+//7//v/+//7//n/
+f/5//n/+//7//r/+v/6//r/+f/5//n/+P/4//j/+P/4//j/+P/4//j/+P/2//j/+P/4
//j/9v/2//b/9v/2//b/9v/2//b/9v/2//b/9P/0//T/9P/0//T/9P/0//T/9v/2//b/
9v/0//T/9v/2//b/9v/2//b/9v/2//f/+f/5//r/+//8//z//P/7//v/+//7//3//f/9
//3//P/8//z//P/9//3//f/9//n/+f/5//n/+f/6//r/+P/3//f/9//3//n/+f/3//T/
8v/x//H/8P/w//D/8P/w//D/8P/w//D/8P/w//D/8P/y//L/8v/y//H/8f/x//L/9P/0
//T/9P/0//T/9P/0//b/9P/0//T/9v8CABkALwBIAGMAggChALgAxwDVANUAtgB6ADkA
AADP/6b/j/+P/5j/ov+v/77/zf/V/93/5P/p/+//8//y//L/9f/2//b/9//3//n/+v/6
//v/+f/7//v/+//7//v/+//7//n/+v/6//v//f/9//3//v/+//7//v/+//7//v/9//3/
/v/+//7//v8AAAAAAAAAAP7//v////////////////8AAAAAAAAAAAAAAAAAAAAAAgAD
AAMAAwABAAEAAQABAAEAAgACAAMAAgACAAIAAgAFAAUABgAGAAYACAAIAAgABgAGAAcA
BwAHAAkACQAJAAkACgALAAwADAAMAA0ADQALAAsADAAMAAwADAAMAAwADgAOAA4ADQAL
AAsADAAMAAoACQAIAAgACgAJAAgABwAFAAUABQAFAAQABAADAAMAAgACAAIAAQAAAAAA
///+//7//v/9//z/+//7//v/+//8//v/+//7//j/9//3//f/9//1//X/9f/3//f/9v/1
//f/9v/2//b/9P/0//T/9P/x//H/8v/y//L/8f/x//L/8P/x//H/8P/y//L/8//z//P/
9P/1//X/8//z//P/8v/0//T/9P/1//f/+P/4//n/+f/5//r/+v/6//r/+v/6//r/+v/6
//r//P/8//3//f/9//7//v/+//z//P/9//3//v/9//z//P/6//v/+//6//r/+v/6//r/
+v/6//n/+f/5//n/+f/5//n/+f/5//n/9//3//b/9v/3//j/+P/5//n/+P/4//j/+P/4
//j/+P/4//j/+P/2//b/9v/2//b/9v/2//b/9v/2//b/9v/2//b/9v/2//b/9v/2//b/
9v/2//b/9v/0//T/9P/0//T/9P/0//T/9//5//n/+v/7//z//P/8//v/+//7//v/+f/5
//n/+f/5//r/+//8//z/+//6//n/+f/5//n/+f/5//r/+v/4//n/+f/5//n/+f/5//f/
9P/0//P/8//y//D/8P/w//D/8v/y//L/8v/y//L/8v/y//L/8v/y//L/8f/x//H/8v/0
//T/9P/0//T/9P/0//T/9P/0//T/9v/6/wgAIQA5AE4AaQCIAKsAxgDXAOEA2QCuAGgA
KQD0/8X/oP+P/5H/mP+c/6f/uP/F/8//2f/k/+v/7//x//D/8P/x//L/9P/1//X/9f/2
//b/9//3//n/+f/5//n/+f/5//n/9//4//j/+f/7//v/+//8//r/+v/6//r//P/8//v/
+//6//r/+v/6//z//P/8//z//P/8//3//f/9//3//f/9//7//v/+//7//v/+//7//v/+
/////////wEAAQABAAEAAQACAAIAAwAEAAQABAAEAAUABQAGAAYABgAIAAgACAAIAAgA
CQAJAAkACwALAAsADQAOAA8AEAAQABAAEQARABEAEQASABIAEAAQABAAEAAQABAAEAAP
AA0ADQAOAA4ADAALAAoACgAMAAsACgAJAAcABwAHAAcABgAGAAUABQAEAAQABAADAAIA
AgABAAAAAAAAAP///v/9//3//f/9//r/+f/5//n/+P/3//f/9//1//P/8//z//X/9f/0
//P/9f/0//T/9P/0//T/9P/0//H/8f/y//L/9P/z//P/9P/0//X/9f/0//T/9P/1//X/
9//4//n/+f/3//f/9//2//f/+P/5//v/+//8//z//f/7//v//P/8//7//v/+//7//v/+
//7//v/+//7///////3//v/+//7//P/8//3//f/+//3//P/8//7///////7//P/8//z/
/P/8//z/+//7//v/+//7//v/+f/5//n/+f/5//n/+P/4//r/+v/5//n/+f/4//j/+P/4
//j/+P/4//j/+P/4//b/+P/4//j/+P/2//b/9v/2//b/9v/2//b/9v/2//b/9v/2//b/
9v/2//j/+P/2//b/9v/2//b/9v/2//b/9v/2//f/+f/5//r/+//8//z//P/9//3//f/9
//3//f/9//3//P/8//z//P/9//3//f/9//v/+//7//v/+//8//z/+v/7//v/+//7//3/
/f/7//j/9v/1//X/9P/y//L/8v/y//L/8v/y//L/8v/y//L/8v/y//L/8v/y//P/8//z
//T/9v/2//b/9v/4//b/9P/0//T/9P/0//T/9P/+/xMAKwBCAF0AfACfALwAzwDbAOEA
ygCUAFEAFADf/7T/l/+R/5r/pP+t/7z/yf/T/93/5P/p/+3/8//2//T/9f/2//j/+f/5
//f/+P/4//n/+f/7//v/+//7//v/+//7//v//P/8//3//f/9//3//v/8//z//P/8//7/
/v/9//3//v/+//7//v/+//7//v/+//7//v////////////////8AAAAAAAAAAAAAAAAA
AAAAAAABAAEAAQADAAMAAwADAAEAAgACAAMAAgACAAIAAgAFAAUABgAGAAQABgAGAAYA
CAAIAAkACQAHAAkACQAJAAsADAANAA4ADgAOAA8ADwANAA0ADgAOABAAEAAQABAAEAAQ
ABAADwANAA0ADgAOAAwACwAKAAoACgAJAAgABwAHAAcABwAHAAYABgAFAAUABAAEAAQA
AwACAAIAAQAAAAAAAAD///7//f/9//3//f/8//v/+//7//r/+f/5//n/+f/3//f/9//3
//f/9v/1//f/9v/2//b/9v/2//b/9v/1//X/9v/2//b/9f/1//b/9v/3//f/9v/2//b/
9//3//b/9v/2//X/9//3//f/9v/4//j/+P/5//f/+P/4//n/+f/5//r/+v/8//z//P/8
//z//P/8//z//P/8//3//f/9//7//v/+//7//v///////v/9//z//P/8//3//f/8//z/
/P/8//z//v/+//3//f/7//v/+//7//v/+//7//v/+//7//r/+v/6//r/+f/5//v/+v/6
//r/+v/6//r/+v/6//r/+v/4//r/+v/6//r/+v/6//r/+v/4//j/+P/4//r/+v/6//r/
+P/4//j/+P/4//j/+P/4//f/+P/3//b/9v/2//b/9v/3//f/9//3//b/9v/2//b/9v/2
//b/9v/2//f/+f/5//r/+//8//z//P/9//3//f/9//3//f/9//3//P/8//z//P//////
//////v/+//7//v/+//8//z/+v/5//n/+f/5//v/+//5//b/9v/1//X/9P/y//L/8v/y
//L/8v/y//L/8v/y//L/8v/y//L/8v/y//P/8//z//T/9P/0//T/9P/2//b/9v/2//T/
9P/2//b/+P8GAB0ANwBMAGcAiAClALoAxwDTAM0AogBiACMA7v+//5z/i/+R/5r/pP+x
/8D/zf/X/9//5v/r/+3/8f/y//L/8//0//b/9//3//X/9v/2//f/9//5//n/+f/5//n/
+f/5//n/+v/6//v/+f/5//n/+v/4//j/+P/4//r/+v/5//n//P/8//z//P/8//z//P/8
//r/+v/7//v/+//7//v/+//8//z//P/8//z//P/8//z/+v/7//v/+//8//3//v////3/
/v/+/////v/+//7//v//////AAAAAAAAAgACAAIABAAEAAUABQADAAUABQAFAAMABAAF
AAYABAAEAAUABQAHAAcACAAIAAgACAAIAAgACAAIAAgABwADAAMABAAEAAIAAQAAAAAA
AAD///7//f/9//3//f/9//z//P/7//v//P/8//z/+//6//r/+f/4//b/9v/1//T/9f/1
//X/9f/0//P/8//z//T/8//z//P/8//x//H/8f/v/+//7v/t/+3/7P/s/+z/7v/u/+7/
7v/t/+3/7v/u/+z/6//r/+z/7v/v/+//7v/u/+7/7//v/+7/7v/u/+3/7//v/+//7v/w
//D/8P/x/+//8P/w//H/8//z//T/9P/0//T/9P/0//b/9v/2//b/9v/2//f/9//1//b/
9v/2//b/9v/3//f/9v/1//T/9P/0//X/9f/0//T/9P/0//T/8v/y//H/8f/z//P/8//z
//P/8//z//P/8//z//L/8v/y//L/8f/x//P/8v/y//L/8v/y//L/8v/y//L/8v/w//D/
8P/w//D/7v/u/+7/7v/u/+7/7v/u/+7/7v/u/+7/7v/u/+7/7v/w//D/8P/w/+7/7v/u
/+7/7v/u/+7/7v/u//H/8//z//T/8//0//T/9P/1//X/9f/1//X/9f/1//X/9P/0//T/
9P/3//f/9//3//X/9f/1//X/9f/2//b/9P/z//P/8//z//f/9//1//L/7v/t/+3/7P/s
/+z/7P/s/+r/6v/q/+r/6v/q/+r/6v/r/+z/7f/u/+3/7f/t/+7/7v/u/+7/7v/w/+7/
7v/w//D/7v/u//D/8P/0/wUAHQA0AE0AagCJAKYAwQDTANsAzACaAFMAGADn/7r/lf+H
/4r/jv+V/6T/t//D/83/1v/f/+n/7f/s/+7/7//s/+z/7//v/+3/7v/u/+//8f/z//P/
8//z//P/8//z//H/8v/y//P/8//z//P/9P/2//b/9v/2//b/9v/1//X/9v/2//b/9v/2
//b/9v/2//b/9v/3//f/9f/1//X/9f/2//b/9v/2//b/9v/2//b/9v/3//f/9//5//n/
+f/5//n/+v/6//v//P/8//z//P/9//3//v/+//7/AAAAAAAAAgACAAMAAwADAAUABQAF
AAUABgAHAAgACAAIAAkACQAJAAkACgAKAAoACgAKAAoACAAIAAgABwAFAAUABgAGAAYA
BQAEAAQAAgABAAAA//////////////3//v/+/////P/8//z/+//4//j/9//2//b/9v/1
//T/8f/x//H/8f/w/+//7//v/+z/6//r/+v/6//p/+n/6f/r/+v/6v/p/+n/6P/o/+j/
6P/o/+j/6P/n/+f/6P/o/+r/6f/p/+r/6v/r/+v/6v/q/+r/6//r/+v/7P/t/+3/7f/t
/+3/7P/u/+7/7v/v/+3/7v/u/+//8f/x//L/8v/0//T/9P/0//T/9P/0//T/8v/y//P/
8//z//T/9P/0//T/9P/1//X/8v/x//D/8P/w//H/8f/w//L/8v/y//L/8v/y//H/8f/x
//H/8f/x/+//7//v/+//8f/x//D/8P/u/+7/7f/t/+//7v/u/+7/7P/s/+z/7P/s/+z/
7P/q/+r/6v/q/+r/7P/s/+z/7P/s/+z/7P/s/+z/7P/s/+z/7P/s/+z/7P/s/+z/7P/r
/+3/7f/u//H/8v/y//L/8//z//P/8//z//P/8//z//L/8v/y//L/8f/x//H/8f/w//H/
8v/z//H/8v/y//D/7//v/+//7//v/+//7f/q/+j/5//n/+b/6P/o/+j/6P/o/+j/6P/o
/+j/6P/o/+j/5v/m/+b/5v/p/+n/6f/q/+r/6v/q/+r/6v/q/+r/6v/o/+j/6v/q/+z/
+v8RACkAQgBhAIIApQC8AMsA1wDRAKoAagAnAPD/v/+a/4n/if+Q/5b/o/+y/7//yf/V
/9z/4f/l/+n/6v/q/+n/7P/s/+v/6//t/+7/7v/v/+3/7//v/+//8f/x//H/8f/v//D/
8P/x//H/8f/x//L/8v/y//L/8v/y//L/8f/x//L/8v/y//L/8v/y//L/8v/y//L/8//z
//P/8//z//P/9P/0//T/9P/0//T/9P/0//b/9//3//f/9f/1//X/9f/1//b/9v/3//j/
+P/4//j/+f/5//r/+v/6//z//P/8//z//P/9//3///8BAAEAAQABAAIAAwAEAAIAAgAD
AAMABQAFAAYABgAGAAYABgAGAAYABgAGAAUAAwADAAQABAACAAEAAAAAAAIAAQAAAP//
///////////8//z/+//7//r/+v/6//n/9v/2//X/9P/0//T/8//y//H/8f/x//H/7v/t
/+3/7f/s/+v/6//r/+v/6f/p/+n/6f/p/+j/5//p/+j/6P/o/+b/5v/m/+b/5f/l/+b/
5v/m/+X/5f/m/+b/5//n/+b/5v/m/+f/5//n/+j/6f/p/+n/6f/p/+j/6P/o/+j/6f/p
/+r/6v/r/+n/6f/q/+r/7v/u/+7/7v/u/+7/7v/u/+7/7v/v/+//7f/u/+7/7v/u/+7/
7//v//D/7//u/+7/7v/v/+//7v/u/+7/7v/u/+7/7v/t/+3/7f/t/+3/7f/r/+v/6//r
/+v/6//q/+r/6v/q/+n/6f/r/+r/6v/q/+r/6v/q/+r/6v/q/+r/6P/o/+j/6P/o/+j/
6P/o/+j/6P/o/+j/6P/o/+j/6P/o/+j/6P/o/+j/5v/m/+b/5v/k/+b/5v/m/+b/5v/m
/+b/5v/m/+b/5v/m/+b/5v/n/+n/6f/q/+v/7P/s/+z/7f/t/+3/7f/t/+3/7f/t/+z/
7P/s/+z/6//r/+v/6//p/+n/6f/p/+n/6v/q/+j/5f/l/+X/5f/p/+n/5//k/+L/4f/h
/+D/4P/g/+D/4P/g/+D/4P/g/+D/4P/g/+D/3v/e/97/3v/h/+H/4f/i/+L/4v/i/+L/
4P/g/+L/4v/i/+L/4v/i/+T/8P8FAB0ANgBRAHQAkwCqALkAxQDBAKAAZAAfAOr/uf+S
/3v/ff+G/47/m/+s/7n/w//N/9L/1f/b/9//3v/e/9//4v/i/+P/4f/h/+L/4v/j/+H/
4//j/+P/4//j/+P/4//j/+T/5P/l/+X/5f/l/+b/5v/m/+b/5v/k/+T/4//j/+b/5v/m
/+b/5P/k/+T/5P/k/+T/5f/l/+X/5f/l/+X/5v/m/+b/5v/m/+b/5v/m/+b/5//n/+f/
5f/l/+X/5f/n/+j/6P/p/+j/6P/o/+j/6f/p/+r/6v/o/+r/6v/q/+z/7P/t/+3/6//t
/+3/7f/t/+7/7//w//D/8P/x//H/8f/x//L/8v/y//L/8v/y//D/8P/w/+//7//v//D/
8P/w/+//7v/u/+z/6//q/+n/6f/p/+n/6f/n/+j/6P/p/+b/5v/m/+X/5P/k/+P/4v/i
/+L/4f/g/93/3f/d/93/3P/b/9v/2//a/9n/2f/Z/9v/2f/Z/9n/1//X/9b/1f/X/9b/
1v/W/9T/1P/U/9T/0f/R/9L/0v/S/9H/0f/S/9L/0//T/9L/0v/S/9P/0//R/9L/0//T
/9P/0//T/9L/0v/S/9L/0//V/9b/1v/X/9X/1f/W/9b/1v/W/9b/1v/W/9b/1v/W/9j/
2P/Z/9n/2f/a/9r/2v/a/9r/2//b/9z/2//a/9r/2f/Z/9j/1v/Y/9j/2P/Y/9j/2P/X
/9f/1f/V/9X/1f/V/9X/1f/V/9X/1f/U/9T/1P/U/9P/0//T/9L/0v/S/9L/0v/S/9L/
1P/U/9T/0v/Q/9D/0P/Q/87/zv/O/87/zv/O/87/zv/M/87/zv/O/9D/z//O/83/zP/O
/87/zv/O/8//0f/R/9L/0f/S/9L/0v/T/9P/0//T/9H/0f/R/9H/0P/Q/9D/0P/R/9H/
0f/R/9D/0f/S/9P/0v/S/9H/zv/N/83/zf/N/8//z//N/8r/yP/H/8f/xv/G/8b/xv/G
/8b/xv/G/8b/xv/G/8b/xv/E/8T/xP/E/8f/x//H/8j/xv/G/8b/xv/G/8b/xP/E/8T/
xv/G/8b/yv/a//P/CQAeADkAWgB5AJIAowCrAKEAcAAqAO3/vv+R/2z/Xf9h/2b/bP97
/4z/l/+h/6v/tv+7/7//wf/A/77/vf++/77/wf/D/8H/wv/C/8P/wf/D/8P/w//D/8P/
w//D/8H/wv/C/8P/w//D/8P/xP/E/8T/xP/E/8T/xP/D/8P/xP/E/8T/xP/E/8T/xP/E
/8L/wv/D/8P/w//D/8P/w//E/8T/xP/E/8T/xP/E/8T/wv/D/8P/w//F/8X/xf/F/8T/
xP/D/8P/xP/E/8T/xP/H/8f/yP/I/8j/yv/K/8r/yv/K/8v/y//L/83/zf/N/8v/zP/N
/87/0P/Q/9H/0f/R/9H/0v/S/9L/0v/S/9L/0P/Q/9D/z//L/8v/zP/M/8r/yf/I/8j/
yv/H/w==
         </WaveFormData>
      </LeadData>
      <LeadData>
         <LeadByteCountTotal>10000</LeadByteCountTotal>
         <LeadTimeOffset>0</LeadTimeOffset>
         <LeadSampleCountTotal>5000</LeadSampleCountTotal>
         <LeadAmplitudeUnitsPerBit>4.88</LeadAmplitudeUnitsPerBit>
         <LeadAmplitudeUnits>��V</LeadAmplitudeUnits>
         <LeadHighLimit>2147483647</LeadHighLimit>
         <LeadLowLimit>268435456</LeadLowLimit>
         <LeadID>V6</LeadID>
         <LeadOffsetFirstSample>0</LeadOffsetFirstSample>
         <FirstSampleBaseline>0</FirstSampleBaseline>
         <LeadSampleSize>2</LeadSampleSize>
         <LeadOff>FALSE</LeadOff>
         <BaselineSway>FALSE</BaselineSway>
         <ExcessiveACNoise>FALSE</ExcessiveACNoise>
         <MuscleNoise>FALSE</MuscleNoise>
         <LeadDataCRC32>2342177683</LeadDataCRC32>
         <WaveFormData>
CAAIAAgACAAIAAgACAAIAAgACAAIAAgABgAGAAYABgAIAAgACAAIAAgACAAIAAgACAAI
AAgACAAKAAoACgAKAAoACgAKAAoADAAMAAwADAAOAA4ADgAOABAAEAAQABAAEAAQABAA
EAASABIAEgASABIAEgASABIAEAAQABAAEAASABIAEgASABEAEAAPAA4ADgAOAA4ADgAM
AAwADAAMAAoACgAKAAoACAAIAAgACAAGAAYABgAGAAQABAAEAAQAAgACAAIAAgAAAAAA
AAAAAP7//v/+//7//P/8//z//P/8//z//P/8//r/+v/6//r/+v/6//r/+v/6//r/+v/6
//r/+v/6//r/+v/6//r/+v/6//r/+v/6//r/+v/6//r/+v/6//r/+v/6//r/+v/6//z/
/P/8//z//P/8//z//P/+//7//v/+//7//v/+//7//v/+//7//v/+//7//v/+//7//v/+
//7//v/+//7//v/+//7//v/+//z//P/8//z//P/8//z//P/8//z//P/8//r/+v/6//r/
+v/6//r/+v/6//r/+v/6//r/+v/6//r/+v/6//r/+v/8//z//P/8//r/+v/6//r/+v/6
//r/+v/6//r/+v/6//r/+v/6//r/+v/6//r/+v/6//r/+v/6//r/+v/6//r/+v/6//r/
+v/4//j/+P/4//j/+P/4//j/+P/4//j/+P/4//j/+P/4//j/+P/4//j/+v/6//v//P/9
//3//f/+/wAAAAAAAAAAAAAAAAAAAAAAAAAAAQABAAEAAgACAAIA////////////////
///+//z//P/8//z//f/9//r/9//1//T/9P/z//P/8//z//T/9v/2//b/9v/2//b/9v/2
//T/9P/0//T/9v/3//f/9//3//f/9//4//j/+P/4//j/+P/3//f/+f/7/wAADgAfAC4A
RQBfAHoAjgCdAKYAogCFAF8AOgAWAPP/1v/J/8n/y//M/9P/3P/i/+f/7v/y//b/+f/7
//n/+f/6//r/+v/6//n/+f/5//n/+f/6//r/+v/6//j/+f/5//n/+//7//v/+//7//v/
+//7//z//P/8//z//P/8//z//P/8//z//P/8//v/+//7//r//P/8//z//P/+//7//v/+
//3//f/9//3//f/9//3//f/9//3//f/+//7//v/+//7//v////////////////8AAAEA
AQABAAIAAgACAAMAAwADAAMABAAEAAYABgAIAAgABgAHAAcABwAKAAsACwAMAAwADQAN
AA0ACwALAAsACwALAAsACwALAAoACQAJAAkACQAIAAgACAAIAAcABgAGAAYABgAGAAYA
BAADAAMAAwADAAMAAwACAAAA///+//7////+//7//f/9//3//f/7//r/+v/6//r/+v/4
//j/+P/3//f/9//3//f/9//3//f/9v/2//b/9v/2//b/9v/2//b/9v/2//b/9P/0//T/
9P/2//b/9v/2//f/9//3//f/9//4//j/+f/5//n/+f/5//n/+f/5//n/+//8//z//f/7
//z//P/8//z//f/9//3//f/9//3//f/+//7//v/+//7//v/+//7//v/+//7//v/+//7/
/v/+//////////////////////////7//v/+//7//v/+//7//v/9//3//f/9//3//f/9
//3//f/9//3//f/9//3//f/+//7//v/+//7//v/+//7//v/+//7//v/+//7//v/+//7/
/v/+//7//v////7//v/+//7//v/+//7//v/+//7//v///wAAAwADAAMABAAEAAQABAAE
AAQABAAEAAQABAAEAAUABQAFAAYABgAGAAUABQAFAAUABQAFAAUABAAEAAQABAAEAAUA
BQACAP/////+//7//f/7//v/+//8//z//P/8//z//P/8//z//P/+//7//v/+//7/////
////////////AAD+//7/AAACAAIAAQD//wEAAwAMABgAJwA6AFEAaQCCAJYApwCsAJ4A
ewBTADIAFADx/9b/0f/T/9P/1v/d/+T/6v/v//T/+P/8/wEAAQD/////AgACAAIAAgAD
AAMAAwADAAMAAgACAAIAAgAEAAUABQAFAAMAAwADAAMAAwADAAMAAwAEAAQABAAEAAIA
AgACAAIABAAEAAQABAADAAMAAwACAAIAAgACAAIAAgACAAIAAgAFAAUABQAFAAMAAwAD
AAMABQAFAAUABgAGAAYABgAGAAgACQAJAAkACQAJAAkACgALAAsACwAMAAwADAANAA0A
CwALAAwADAAQABAAEgASABIAEwATABMAFAAVABUAFgAYABkAGQAZABkAGQAZABkAFwAX
ABcAFwAUABMAEwATABUAFAAUABQAFAATABIAEgASABIAEgASAA4ADQANAA0ACwALAAsA
CgAKAAkACAAIAAcABgAGAAUABwAHAAcABQACAAIAAgACAAIAAAAAAAAA/f/9//3//f//
//////////7//v/+//7/AAAAAAAAAAAAAAAAAAAAAAAAAAAAAAAAAgACAAIAAgABAAEA
AQABAAMABAAEAAUABQAFAAUABQAFAAUABQAFAAUABgAGAAcACQAKAAoACgAIAAkACQAJ
AAcABwAHAAcACAAIAAgACAAKAAoACgAKAAoACgAKAAoADAAMAAwADAAJAAkACQAJAAsA
CwALAAsACQAIAAgACAAIAAgACAAIAAoACQAJAAkACQAJAAkACQAJAAkACQAJAAcABwAH
AAcACAAIAAgACAAIAAgACAAIAAgACAAGAAYABgAGAAYACAAIAAgACAAIAAgACQAKAAsA
CwALAAwADAAMAAwADAAMAAwADAAMAAoACgALAAsADQAOAA4ADgAPAA8ADwAPAA8ADwAP
AA4ADgAOAA4ADgARABEADgALAAcABgAGAAUAAwADAAMABAAEAAQABAAEAAYABgAGAAYA
BgAGAAYABgAGAAcABwAHAAUABQAFAAYACAAIAAgACAAKAAcABwAHAAkACgAUACMANABL
AGMAfgCaAK8AvgDEALUAjQBkAEIAGwD4/+H/2f/Z/9r/3f/k/+z/9f/6/wAABgALAA0A
DQALAAwADAAMAAwADQANAA0ADQANAA4ADgAOAA4AEAARABEAEQAPAA8ADwAPABEAEQAR
ABEAEAAQABAAEAASABIAEgASABIAEgASABIAEQARABEAEAASABIAEgASABQAFAAUABQA
EwATABMAEwATABMAEwATABMAEwATABQAFAAUABQAFAAUABUAFQAVABcAFwAXABgAGQAZ
ABkAGgAaABoAGwAbABsAGwAcABwAHgAeACAAIAAgACEAIQAhACAAIQAhACIAJAAlACUA
JQAlACUAJQAlACMAIwAjACMAIgAhACEAIQAjACIAIgAiACIAIQAgACAAHgAeAB4AHgAa
ABkAGQAZABcAFwAXABYAFgAVABQAFAARABAAEAAPAA8ADwAPAA0ADAAMAAwADAAKAAgA
CAAIAAcABwAHAAcABQAFAAUABQAGAAYABgAGAAQABAAEAAQABAAEAAQABAAEAAQABAAE
AAYABgAGAAYABwAHAAcABwAHAAgACAAJAAkACQAJAAkACQAJAAkACQAJAAoACgALAAsA
DAAMAAwACgALAAsACwANAA0ADQANAAwADAAMAAwADAAMAAwADAAMAAwADAAMAAwADAAM
AAwACwALAAsACwALAAsACwALAAkACAAIAAgACgAKAAoACgAKAAkACQAJAAkACQAJAAkA
BwAHAAcABwAHAAcABwAHAAYABgAGAAYABgAGAAYABgAGAAYABgAGAAQABAAEAAQABAAE
AAQABAAEAAMAAwAEAAQABAADAAMAAwAEAAQABAAGAAQABQAFAAQABAAEAAQABAAEAAQA
BAAEAAYABgAHAAgACQAJAAkACgAKAAoACgAKAAoACgAKAAoACAAIAAkACQALAAwADAAM
AAsACwALAAsACQAJAAkACAAIAAgACAAIAAsACwAIAAUAAQAAAAAA//////////8AAAAA
AAAAAAAAAAAAAAAAAAAAAAAAAAAAAAAAAQABAAEAAQABAAEAAgACAAIAAgACAAIA////
/wEAAwAIABYAJQA0AEsAZQCCAJoApwCwALIAnwB3AFIAMAAJAOj/1f/R/9X/2P/f/+b/
7P/x//b/+P/6////AwADAAMAAgACAAIAAgADAAUABQAFAAUABgAGAAYABgAGAAcABwAH
AAcABwAHAAcABwAHAAcABwAIAAgACAAIAAYABgAGAAYACAAIAAgACAAHAAcABwAGAAgA
CAAIAAgACAAIAAgACAAJAAkACQAJAAkACQAJAAkABwAHAAcACAAIAAgACAAIAAgACQAJ
AAkACQAJAAkACgAJAAkACQAKAAoACgALAAsACwALAAwADAAOAA4AEAAQABAAEQARABEA
EAARABEAEgASABMAEwATABUAFQAVABUAFQAVABUAFQAUABMAEwATABMAEgASABIAEgAR
ABAAEAAQABAAEAAQAA4ADQANAA0ADQANAA0ADAAKAAkACAAIAAkACAAIAAcABQAFAAUA
AwAEAAQABAAEAAQAAgACAAIAAQABAAEAAQABAAEAAQABAAAAAAAAAAAAAAAAAAAAAAD+
//7//v/+//7//v/+//7/AAAAAAAAAAD/////////////AAAAAAEAAQABAAEAAQABAAEA
AQABAAEAAgACAAMAAwAEAAQABAAEAAUABQAFAAUABQAFAAUABgAGAAYABgAIAAgACAAI
AAYABgAGAAYACAAIAAgACAAFAAUABQAFAAUABQAFAAUABwAGAAYABgAEAAQABAAEAAQA
AwADAAMAAwADAAMAAwADAAMAAwADAAMAAwADAAMAAgACAAIAAgACAAIAAgACAAIAAgAC
AAIAAAAAAAAAAAAAAAAAAAAAAAAA/////wAAAAAAAP///////wAAAAAAAAAAAAABAAEA
AQABAP7/AAAAAAAAAAAAAAAAAAAAAAIAAgADAAQABQAFAAUABgAGAAYABgAGAAgACAAI
AAgABgAGAAcABwAJAAoACgAKAAcABwAHAAcABwAHAAcABgAGAAYABgAGAAcABwAEAAEA
AQAAAAAA///9//3//f/+//7//v/+//7//v/+//7//v/+//7//v/+//7/////////////
////AAD+//7//v8AAAAA//////////8EABIAIwA0AEkAYQB8AJIAnwCqAKoAkQBrAEYA
JAD9/97/z//N/8//1P/Z/+L/6v/v//T/+P/6////AQABAP//AgAEAAQAAgADAAMAAwAD
AAMABAAEAAQABAACAAMAAwADAAMAAwADAAMABQAFAAUABQAGAAYABgAGAAYABgAGAAYA
BgAGAAYABgAHAAcABwAGAAQABAAEAAQABAAEAAQABAAFAAUABQAFAAUABQAFAAUABwAH
AAcACAAGAAYABgAGAAYABwAHAAcABwAHAAcACAAJAAkACQAKAAoACgALAAsACwALAAwA
DAAMAAwADgAOAA4ADwAPAA8AEAARABEAEgAQABEAEQARABEAEQARABEAEgATABQAFQAS
ABEAEQARABEAEAAQABAAEAAPAA4ADgAOAA4ADgAOAAwACwALAAsACQAJAAkACAAKAAkA
CAAIAAcABgAGAAUAAwADAAMAAQACAAIAAgACAAQAAgACAAIA//////////8BAAEAAQAB
AAAAAAAAAAAAAAAAAAAAAAD+//7//v/+//7//v/+//7//v/+//7//v//////////////
AAAAAAEAAAD///7//f///////////wEAAgACAAMAAwAEAAQABAAEAAUABQAFAAUABQAF
AAUABgAGAAYABgAGAAYABgAGAAYABgAGAAYABgAGAAYABgAFAAUABQAFAAMAAwADAAMA
BQAEAAQABAAEAAQABAAEAAQAAwADAAMAAwADAAMAAwADAAMAAwADAAMAAwADAAMAAgAC
AAIAAgACAAIAAgACAAAAAAAAAAAAAgACAAIAAgACAAIAAgACAAIAAQABAAIAAgACAAEA
AQADAAQABAACAAIAAgACAAAAAAAAAAAABAAEAAUABgAHAAcABwAIAAgACAAIAAgABgAG
AAYABgAHAAgACgALAAkACgAKAAoACQAJAAkACQAJAAkACQAIAAgACAAIAAgABwAHAAQA
AQAAAAAAAQABAP///////wAAAAAAAAAAAAAAAAAAAAAAAAAAAAAAAAAAAAABAAEAAQAB
AAEAAQACAAAAAgACAAIAAgABAAEAAQADAAoAGAApADoATQBnAIQAnACtALQArgCRAGcA
QgAgAPv/3v/R/9H/0//S/9n/4v/q/+//9P/6//7/AQADAAMAAQACAAIAAgACAAMAAwAD
AAMAAwAGAAYABgAGAAYABwAHAAcABQAFAAUABQAHAAcABwAHAAgACAAIAAgABgAGAAYA
BgAIAAgACAAIAAkACQAJAAgACAAIAAgACAAIAAgACAAIAAkACQAJAAkACQAJAAkACQAJ
AAkACQAKAAoACgAKAAoACgALAAsACwALAAsACwAMAA8ADwAPABAAEAAQABEAEQARABEA
EgASABIAEgAUABQAFgAXABcAFwAYABkAGQAaABoAGwAbABsAGwAbABsAGwAbABsAGwAb
ABoAGQAZABkAFwAWABYAFgAYABcAFgAWABYAFgAWABYAEgARABEAEQAPAA8ADwAOAA4A
DQAMAAwACwAKAAoACQAJAAkACQAHAAYABgAGAAYABAACAAIAAgABAAEAAQABAAEAAQAB
AAEAAAAAAAAAAAAAAAAAAAAAAAAAAAAAAAAAAAAAAAAAAAACAAIAAgACAAMAAwADAAMA
AwAEAAQABQADAAMAAwADAAUABQAFAAUABQAGAAYABwAHAAgACAAIAAYABwAHAAcACQAJ
AAkACQAKAAoACgAKAAgACAAIAAgACAAIAAgACAAGAAYABgAGAAcABwAHAAcABwAHAAcA
BwAHAAYABgAGAAYABgAGAAYABgAFAAUABQAFAAUABQAFAAUABQAFAAUAAwADAAMAAwAC
AAIAAgACAAIAAgACAAIAAgACAAIAAgACAAIAAgACAAIAAgACAAIAAgABAAEAAgACAAIA
AQABAAEAAgACAAIAAgACAAIAAgAAAAAAAAAAAAIAAgADAAQABQAFAAUABgAGAAYABgAG
AAYABgAGAAYABgAGAAcABwAFAAYABgAGAAcABwAHAAcABwAHAAcABgAGAAYABgAGAAcA
BwAEAAEA///+//7//f/7//v/+//8//z//P/8//z//P/8//z//P/8//z//P/8//z//f/9
//3//f/9//3//v/+//7//v/+//7//f/9//v/+/8AAA4AHQAsAD8AWwB2AI4AnwCqAKwA
nQB5AFIALgAJAOj/1f/P/9H/1v/Z/+D/5v/r//D/9v/4//v//f////3//v8AAAAAAAD/
////////////AAAAAAAAAAAAAAEAAQABAAEAAQABAAEAAwADAAMAAwACAAIAAgACAAIA
AgACAAIAAgACAAIAAgADAAMAAwACAAIAAgACAAIAAgACAAIAAgADAAMAAwADAAMAAwAD
AAMAAwADAAMABAAGAAYABgAGAAQABQAFAAUABQAFAAUABgAHAAcABwAIAAgACAAJAAkA
CwALAAwADAAMAAwADgAOAAwADQANAA0ADgAPAA8AEAAQABEAEQARABMAEwATABMAEwAT
ABMAEwASABEAEQARABEAEAAQABAAEAAPAA4ADgAOAA4ADgAOAAwACwALAAsACQAJAAkA
CAAIAAcABgAGAAcABgAGAAUABQAFAAUAAwACAAIAAgACAAIAAAAAAAAA////////////
//////////7//v/+//7//v/+//7//v/+//7//v/+//7//v/+//7//v/+//7//v//////
//////3//v/+//////////////8BAAEAAQABAP//AAAAAAEAAQACAAIAAgACAAMAAwAD
AAMAAwADAAMAAgACAAIAAgACAAIAAgACAAIAAgACAAIAAAAAAAAAAAABAAEAAQABAAEA
AQABAAEAAQAAAAAAAAAAAAAAAAAAAAAA//////////////////////////////3//f/9
//3//v/+//7//v/+//7//v/+//z//P/8//z//P/8//z//P/8//z//P/8//7//f/9//7/
/P/8//v/+//9//7//v/+//z//P/9//3/+//7//v/+//+//z//P/9//r//P/8//z//P/8
//z//P/8//z//P/9//7/AQABAAEAAgACAAIAAgACAAAAAAAAAAAAAAAAAAEAAQADAAQA
BAAEAAEAAQABAAEAAwADAAMAAgAAAAAAAAAAAAMAAwAAAP3/+//6//r/+f/3//f/9//4
//j/+P/4//j/+P/4//j/+P/4//j/+P/4//j/+f/5//n/+f/5//n/+v/6//r/+v/6//r/
+//7//v/+/8CABIAIwAyAEcAYwB8AI4AmQCiAJwAfwBZADQAEgDv/9T/x//J/83/0P/X
/+D/5v/r//D/9P/4//v//f/7//v//v/+//7/AAABAP///////////v/+//7//v/+////
//////////////////////////8AAAAAAAAAAAAAAAAAAAAAAAAAAAAAAAABAAEAAQAA
AP7//v/+//7/AAAAAAAAAAABAAEAAQABAAEAAQABAAEA////////AAACAAIAAgACAAIA
AwADAAMAAQABAAEAAgADAAMAAwAEAAQABAAFAAUABQAFAAYABgAIAAgACgAKAAgACQAJ
AAkACAAJAAkACgAMAA0ADQANAA8ADwAPAA8ADQANAA0ADQAMAAsACwALAAsACgAKAAoA
CgAJAAgACAAIAAgACAAIAAYABQAFAAUABQAFAAUABAAEAAMAAgACAAEAAAAAAP//////
/////f/+//7//v/+/wAA/v/+//7//f/9//3//f/7//v/+//7//r/+v/6//r//P/8//z/
/P/8//z//P/8//r/+v/6//r//P/8//z//P/9//3//f/9//v//P/8//3//f/9//3//f/9
//3//f/9//3//v/+////AQACAAIAAgAAAAEAAQABAAMAAwADAAMABAAEAAQABAACAAIA
AgACAAIAAgACAAIAAAAAAAAAAAAAAAEAAgADAAEAAQABAAEAAQAAAAAAAAACAAIAAgAC
AAIAAQABAAEAAQABAAEAAQABAAEAAQABAAEAAQABAAEAAgACAAIAAgACAAIAAgACAAIA
AgACAAIAAAAAAAAAAAAAAAAAAAAAAAAA/////wAAAgACAAEAAQADAAIAAgACAAAAAAAA
AAAAAAAAAAAAAAAAAAIAAgADAAQABwAHAAcACAAGAAYABgAGAAYABgAGAAYABgAGAAcA
BwAJAAoACgAKAAsACwALAAsACwALAAsACgAIAAgACAAIAAsACwAIAAUAAQAAAAAA//8B
AAEAAQACAAAAAAAAAAAAAAAAAAAAAAACAAIAAgACAAAAAQABAAEAAwADAAMABAAEAAQA
BAAEAAQAAwADAAMAAwAEAAwAGwAqAD0AVQBuAIYAnwCuALQAqwCLAGAAPgAbAPb/2//T
/9H/0P/R/9z/5v/t//T/+P/8/wMABQAFAAcABgAEAAQABgAFAAUABQAFAAUACAAIAAgA
CAAIAAkACQAJAAcABwAHAAcACQAJAAkACQAKAAoACgAKAAoACgAKAAoACgAKAAoACgAL
AAsACwAKAAoACgAKAAoACgAKAAoACgAJAAkACQAJAAkACQAJAAkACQAJAAkACgAMAAwA
DAAMAAwADQANAA0ADQANAA0ADgAPAA8ADwAQABIAEgATABMAEwATABQAFAAWABYAGAAY
ABgAGQAZABkAGgAbABsAHAAaABsAGwAbAB0AHQAdAB0AHQAdAB0AHQAcABsAGwAbABsA
GgAaABoAGAAXABYAFgAWABYAFgAWABYAFQAVABUAEwATABMAEgASABEAEAAQAA8ADgAO
AA0ADAALAAoABwAGAAYABgAGAAYABAAEAAQAAwADAAMAAwADAAMAAwADAAIAAgACAAIA
AgACAAIAAgAAAAAAAAAAAAIAAgACAAIAAgACAAIAAgAFAAUABQAFAAUABgAGAAcABQAF
AAUABQAFAAUABQAFAAUABgAGAAcABwAIAAgACAAIAAkACQAJAAkACQAJAAkACgAKAAoA
CgAKAAoACgAKAAoACgAKAAoACAAIAAgACAAHAAcABwAHAAkACQAJAAkABwAGAAYABgAI
AAgACAAIAAgABwAHAAcABwAHAAcABwAFAAUABQAFAAUABQAFAAUABAAEAAQABAACAAIA
AgACAAQABAAEAAQABAAEAAQABAAEAAQABAAEAAQAAwAEAAIAAgACAAIABAAEAAQABAAE
AAQABQAGAAcABwAHAAgACAAIAAgACAAIAAgACAAIAAYABgAHAAcABwAIAAgACAAJAAkA
CQAJAAkACQAJAAgACAAIAAgACAAHAAcABAABAP///v/+//3//f/9//3//v8AAAAAAAAA
AP7//v/+//7/AAAAAAAAAAAAAAEAAQABAAEAAQABAAIAAAAAAAIAAAD+////AQABAAEA
CAAWACcAOABPAGsAiACcAKsAtACwAJMAawBGACIA/f/i/9X/1f/V/9b/3f/m/+7/8//6
//z//v8DAAcABQAFAAYABgAGAAQABQAFAAUABQAFAAYABgAGAAYACAAJAAkACQAHAAcA
BwAHAAcABwAHAAcACAAIAAgACAAIAAgACAAIAAgACAAIAAgACQAJAAkACAAIAAgACAAI
AAgACAAIAAgACQAJAAkACQAJAAkACQAJAAsACwALAAwACwAKAAkACAAKAAsACwALAAsA
CwALAAwACwALAAsADAAMAAwADQANAA0ADQAOAA4AEAAQABIAEgAUABUAFQAVABQAFQAV
ABYAFgAXABcAFwAXABcAFwAXABUAFQAVABUAFgAVABUAFQAVABQAFAAUABQAEwASABIA
EAAQABAAEAAOAA0ADQANAA0ADQANAAwACgAJAAgACAAHAAYABgAFAAUABQAFAAMAAgAC
AAIAAgACAAAAAAAAAP/////////////////////+//7//v/+//z//P/8//z//v/+//7/
/v/+//7//v/+//7//v/+//7//////////////wAAAAABAAEAAQABAAEAAQABAAEAAQAB
AAIAAgADAAEAAgACAAIAAwAFAAYABwAHAAcABwAHAAgACAAIAAgABgAGAAYABgAIAAgA
CAAIAAgACAAIAAgABwAHAAcABwAHAAcABwAHAAcABgAGAAYABgAGAAYABgAGAAUABQAF
AAMAAwADAAMAAwADAAMAAwAFAAUABQAFAAQABAAEAAQABAAEAAQABAAEAAQABAAEAAIA
AgACAAIABAAEAAQABAACAAEAAQACAAIAAgABAAEAAQACAAIAAgACAAIAAwADAAMAAwAE
AAQABAAEAAQABAAEAAQABAAGAAYABwAIAAkACQAJAAoACgAKAAoACgAKAAoACgAKAAgA
CAAJAAkACwAMAAwADAAJAAkACQAJAAkACQAJAAgACAAIAAgACAALAAsACAAFAAMAAgAC
AAEA////////AAAAAAAAAAAAAAIAAgACAAIAAgACAAIAAgACAAMAAwADAAMAAwADAAQA
BAACAAQABAAEAAMAAwADAAUACgAYACcAOgBRAGsAhgCaAKkAsgCuAJUAbwBIACYAAwDk
/9X/0//X/9r/4f/q//D/9//8/wAAAgAFAAcABwAHAAgACAAIAAgABwAJAAkACQAJAAgA
CAAIAAgACAAJAAkACQALAAsACwALAAsACwALAAsADgAOAA4ADgAMAAwADAAMAAwADAAM
AAwADQANAA0ADAAMAAwADAAMAAwADAAMAAwADQANAA0ADQANAA0ADQANAA0ADQANAA4A
DgAOAA4ADgAQABEAEQARABEAEQARABIAEQARABEAEgASABIAEwATABMAEwAUABQAFAAU
ABYAFgAYABkAGQAZABoAGwAbABwAHAAdAB0AHQAdAB0AHQAdAB0AHQAdAB0AHgAdAB0A
HQAdABwAHAAcABwAGwAaABoAGgAaABoAGgAaABkAGQAZABcAFwAXABYAFgAVABQAFAAT
ABIAEgARAA8ADwAPAA0ADgAOAA4ADgAQAA4ADgAOAA0ADQANAA0ACwALAAsACwAMAAwA
DAAMAAwADAAMAAwACgAKAAoACgAKAAoACgAKAAoACgAKAAoADQANAA0ADQALAAwADAAN
AA0ADQANAA0ADwAPAA8ADwARABIAEgATABEAEgASABIAEgATABMAEwATABMAEwATABQA
FAAUABQAFgAWABYAFgAWABYAFgAWABYAFgAWABYAFQAVABUAFQAVABUAFQAVABUAFAAU
ABQAFAAUABQAFAAWABUAFQAVABUAFQAVABUAEwATABMAEwATABMAEwATABQAFAAUABQA
FAAUABQAFAAUABQAFAAUABIAEgASABIAEgASABIAEgASABEAEQASABQAEgASABIAEgAU
ABQAFAAUABYAFgAXABgAGQAZABkAGgAYABgAGAAYABoAGgAaABoAGAAYABkAGQAbABwA
HAAcAB0AHQAdAB0AGwAbABsAGgAaABoAGgAaAB0AHQAaABcAFQAUABQAEwATABMAEwAU
ABQAFAAUABQAFgAWABYAFgAUABQAFAAUABQAFQAVABUAFQAVABUAFgAWABYAFgAWABYA
FQAXABcAFwAgADAAPwBQAGUAfwCaALIAwQDIAMAAnwB1AFQAMgANAPD/5//p/+f/6P/x
//z/AAAFAAwAEgAYABsAGwAbABkAGAAYABoAGgAbABkAGQAZABkAGgAaABoAGgAcAB0A
HQAdAB0AHQAdAB0AGwAbABsAGwAeAB4AHgAeAB4AHgAeAB4AIAAgACAAIAAgAB8AHgAc
AB4AHgAeAB4AIAAgACAAIAAhACEAIQAhACEAIQAhACEAHwAfAB8AIAAiACIAIgAiACAA
IQAhACEAIwAjACMAJAAlACUAJQAmACgAKAApACkAKwArACwALAAsACwALgAuAC4ALwAv
AC8AMgAzADMANAA0ADUANQA1ADUANQA1ADUANQA1ADUANQA2ADUANQA1ADMAMgAyADIA
MgAxAA==
         </WaveFormData>
      </LeadData>
   </Waveform>
</RestingECG>
