# Supplementary material for: Detection of Left Atrial Enlargement Using a Convolutional Neural Network-Enabled Electrocardiogram
Source: Front Cardiovasc Med. 2020 Dec 17;7:609976. doi: 10.3389/fcvm.2020.609976 (PMC7773668; doi:10.3389/fcvm.2020.609976)
Supplement: Supplementary file 2 [file Data_Sheet_2.ZIP › normal1/1802010310_8473_00000029.XML]

<?xml version="1.0" encoding="Windows-1252"?>
<!DOCTYPE RestingECG SYSTEM "restecg.dtd">
<RestingECG>
   <PatientDemographics>
      <PatientID>1802010310</PatientID>
      <PatientAge>72</PatientAge>
      <AgeUnits>Years</AgeUnits>
      <Gender>Male</Gender>
      <PatientLastName>zouzhaojin</PatientLastName>
   </PatientDemographics>
   <TestDemographics>
      <DataType>Resting</DataType>
      <Site>1</Site>
      <AcquisitionDevice>MAC55</AcquisitionDevice>
      <Status>Unconfirmed</Status>
      <Priority>Normal</Priority>
      <AcquisitionTime>10:30:36</AcquisitionTime>
      <AcquisitionDate>07-18-2015</AcquisitionDate>
      <CartNumber>1</CartNumber>
      <AcquisitionSoftwareVersion>009C</AcquisitionSoftwareVersion>
      <XMLSourceVersion>MAC5000 v1.0</XMLSourceVersion>
   </TestDemographics>
   <RestingECGMeasurements>
      <VentricularRate>63</VentricularRate>
      <AtrialRate>63</AtrialRate>
      <PRInterval>196</PRInterval>
      <QRSDuration>108</QRSDuration>
      <QTInterval>408</QTInterval>
      <QTCorrected>417</QTCorrected>
      <PAxis>72</PAxis>
      <RAxis>73</RAxis>
      <TAxis>57</TAxis>
      <QRSCount>10</QRSCount>
      <QOnset>209</QOnset>
      <QOffset>263</QOffset>
      <POnset>111</POnset>
      <POffset>165</POffset>
      <TOffset>413</TOffset>
      <ECGSampleBase>500</ECGSampleBase>
      <ECGSampleExponent>0</ECGSampleExponent>
   </RestingECGMeasurements>
   <Diagnosis>
      <Modality>Resting</Modality>
         <StatementCount>2</StatementCount>
         <LabelText>12SL ��ϳ���</LabelText>
      <DiagnosisStatement>
         <StmtFlag>ENDSLINE</StmtFlag>
         <StmtText>�������</StmtText>
      </DiagnosisStatement>
      <DiagnosisStatement>
         <StmtFlag>ENDSLINE</StmtFlag>
         <StmtText>���� ECG</StmtText>
      </DiagnosisStatement>
   </Diagnosis>
   <Waveform>
      <WaveformType>Rhythm</WaveformType>
      <WaveformStartTime>0</WaveformStartTime>
      <NumberofLeads>8</NumberofLeads>
      <SampleType>CONTINUOUS_SAMPLES</SampleType>
      <SampleBase>500</SampleBase>
      <SampleExponent>0</SampleExponent>
      <HighPassFilter>16</HighPassFilter>
      <LowPassFilter>150</LowPassFilter>
      <ACFilter>NONE</ACFilter>
      <LeadData>
         <LeadByteCountTotal>10000</LeadByteCountTotal>
         <LeadTimeOffset>0</LeadTimeOffset>
         <LeadSampleCountTotal>5000</LeadSampleCountTotal>
         <LeadAmplitudeUnitsPerBit>4.88</LeadAmplitudeUnitsPerBit>
         <LeadAmplitudeUnits>��V</LeadAmplitudeUnits>
         <LeadHighLimit>2147483647</LeadHighLimit>
         <LeadLowLimit>268435456</LeadLowLimit>
         <LeadID>I</LeadID>
         <LeadOffsetFirstSample>0</LeadOffsetFirstSample>
         <FirstSampleBaseline>0</FirstSampleBaseline>
         <LeadSampleSize>2</LeadSampleSize>
         <LeadOff>FALSE</LeadOff>
         <BaselineSway>FALSE</BaselineSway>
         <ExcessiveACNoise>FALSE</ExcessiveACNoise>
         <MuscleNoise>FALSE</MuscleNoise>
         <LeadDataCRC32>127099553</LeadDataCRC32>
         <WaveFormData>
FgAWABYAFgAMAAIA+P/u/+j/5P/g/9z/3v/g/+L/5P/n/+j/6f/q/+z/7v/w//L/9f/2
//f/+P/4//j/+P/4//r/+v/6//r/+v/6//r/+v/6//r/+v/6//z//P/8//z/+v/6//r/
+v/8//z//P/8//7//v/+//7//v/+//7//v/+//7//v/+/wAAAAAAAAAA/v/+//7//v8A
AAAAAAAAAAIAAgACAAIAAgACAAIAAgADAAQABQAGAAYABgAGAAYACAAIAAgACAAKAAoA
CgAKAAwADAAMAAwADQAOAA8AEAASABIAEgASABMAFAAVABYAGAAYABgAGAAaABoAGgAa
ABoAGgAaABoAGAAYABgAGAAWABYAFgAWABQAFAAUABQAEwASABEAEAAOAA4ADgAOAA0A
DAALAAoABwAGAAUABAADAAIAAQAAAP7//v/+//7//P/8//z//P/8//z//P/8//r/+v/6
//r/+P/4//j/+P/6//r/+v/6//r/+v/6//r/+v/6//r/+v/4//j/+P/4//r/+v/6//r/
+P/4//j/+P/4//j/+P/4//r/+v/6//r/+v/6//r/+v/6//r/+v/6//r/+v/6//r/+v/6
//r/+v/6//r/+v/6//r/+v/6//r/+v/6//r/+v/6//r/+v/6//r/+v/6//r/+v/6//r/
+v/6//r/+v/6//r/+v/6//r/+v/6//r/+v/6//r/+v/6//r/+v/6//r/+P/4//j/+P/4
//j/+P/4//j/+P/4//j/+P/4//j/+P/4//j/+P/4//j/+P/4//j/+P/4//j/+P/4//j/
+P/4//j/+P/4//j/+P/4//j/+P/6//r/+v/6//r/+v/6//r/+P/4//j/+P/4//j/+P/4
//j/+P/4//j/+P/4//j/+P/6//r/+v/6//r/+v/6//r/+P/4//j/+P/6//r/+v/6//r/
+v/6//r//P/8//z//P/8//z//P/8//z//P/8//z//v/+//7//v8AAAAAAAAAAAEAAgAD
AAMAAwADAAMAAwAFAAYABgAGAAMAAwADAAEAAQAAAP///f/7//v/+v/6//r/+v/6//r/
+v/6//r/+v/6//r/+v/6//r/+v/5//n/+P/4//j/+P/3//f/9//3//f/9//3//f/9f/1
//X/9f/3//f/9//3//f/9//3//j/+P/4//f/9//3//f/9//5//n/+P/3//j/9v/3//v/
/v8FAAwAFAAcACUALQAyADkAPgBAADoALAAYAA0ABwAAAPn/7v/m/+D/3f/d/+H/5P/m
/+f/5//r/+3/7v/w//D/8P/y//T/9f/3//j/+f/7//v/+f/5//n/+v/8//z//f/9//v/
/P/8//z//P/9//3//f/9//3//f/9//3//f/9//7/AAAAAAAAAAD+////////////AAAA
AAAAAAAAAAAAAAAAAAAAAAAAAAAAAQACAAIAAgACAAIAAgADAAMAAwADAAQABAAEAAQA
BQAGAAYABwAHAAcABwAJAAcACAAIAAkADAAMAAwADQAOAA4ADgAPAA8AEAARABIAFAAV
ABUAFQAWABYAFgAXABgAGAAYABgAFgAXABgAGAAYABgAFwAXABcAFwAXABcAFwAXABcA
FwAVABUAFAASABEAEAAPAA4ADQAMAAoACQAIAAcABQAFAAUABAAEAAMAAAD///7//f/9
//z//P/8//z/+//6//r//P/8//z/+//7//v/+//7//n/+f/5//n/+v/6//r/+v/6//r/
+v/6//r/+v/6//r/+v/6//r/+v/4//n/+f/4//r/+//7//r/+v/6//r/+//7//v/+//7
//v/+//7//z//P/7//v/+//7//v/+//7//v/+//7//v/+//7//v/+//5//r/+v/6//z/
/P/8//z//P/8//z//P/8//z//P/8//r/+v/6//r//P/8//z//P/6//r/+v/6//v/+//7
//z/+v/6//r/+v/5//n/+v/6//r/+v/6//r/+P/4//j/9//5//n/+f/5//v/+//7//v/
+f/5//n/+f/5//n/+f/5//n/+f/5//j/+v/6//v/+//5//n/+f/5//n/+f/5//n/+f/5
//n/+P/4//j/+P/4//j/+P/4//j/+P/4//j/+P/6//r/+v/6//r/+v/7//v/+f/4//f/
9v/4//j/+P/4//j/+P/4//j/+P/4//j/+P/6//r/+v/7//n/+f/5//n//P/8//v//f/8
//z//P/8//z//v/+//7//v///wAAAQACAAEAAQABAAEAAQADAAQABAAEAAMAAwADAAMA
AQAAAP///f/7//v/+v/4//j/+P/4//j/+P/4//j/+v/6//r/+v/4//j/+P/3//f/9v/2
//b/9v/1//X/9f/3//f/9//3//X/9f/1//X/9f/1//X/9f/1//X/9f/1//b/9v/2//X/
9//3//X/9f/1//X/9v/1//T/9P/z//X/+P///wYADgAWAB0AJwAwADUAOgBAAEAANgAk
ABUADQAIAP//9v/s/+T/3//b/93/4v/k/+X/5//p/+n/6v/s/+7/8P/y//D/8f/z//b/
9//3//n/+f/5//n/+P/4//j/+f/5//n/+v/6//r/+v/7//v/+//7//v/+//7//v/+//7
//z//v/+//7//v/8//3//f/9//v//P/8//z//v/+//7//v/+//7//v/+//7///8AAAAA
AAAAAAAAAAABAAEAAQABAAIAAgACAAIAAQACAAIAAwAFAAUABQAHAAcACAAIAAkACAAI
AAgACQAMAAwADAANAA8AEAARABIAEgATABMAEwAUABQAFAAVABYAFgAWABYAFgAXABgA
GAAYABgAFwAXABcAFwAXABcAFQAVABUAFQAVABUAFAASABEAEAAPAA4ADQAMAAoACQAI
AAcABQAFAAMAAgACAAEAAAD///7//f////7//v/+//z/+//6//r/+v/6//r/+f/7//v/
+//7//n/+f/5//n/+P/4//j/+P/4//j/+P/4//r/+v/6//r/+P/4//j/+P/4//n/+f/4
//j/+f/5//j/+P/4//j/+f/5//n/+f/5//n/+f/5//r/+v/5//n/+f/5//n/+f/5//v/
+//7//v/+//7//v/+//5//r/+v/6//r/+v/6//r/+v/6//r/+v/4//j/+P/4//r/+v/6
//r/+v/6//r/+v/6//r/+v/6//n/+f/5//r/+P/4//j/+P/5//n/+v/6//r/+v/6//r/
+P/4//j/9//5//n/+f/5//n/+f/5//n/+f/5//n/+f/5//n/+f/5//n/+f/5//j/+P/4
//n/+f/5//n/+f/5//n/+f/5//n/+f/5//n/+P/4//j/+P/4//j/+P/4//j/+P/4//j/
+P/4//j/+P/4//j/+P/5//n/+P/4//j/+P/4//j/+P/4//j/+P/4//j/+P/4//j/+P/4
//j/+P/5//n/+f/5//n/+v/8//v/+//6//z//P/8//z//P/8//z//P/+//7//v/+////
AAABAAIAAgABAAEAAQADAAMABQAGAAYABgAFAAUAAwABAP///v/9//v/+f/5//j/+P/4
//j/+P/4//j/+P/4//j/+P/4//j/+P/4//j/9//3//b/9v/4//j/9//3//X/9f/1//X/
9f/1//X/9f/1//X/9f/1//X/9f/1//X/9f/2//b/9v/1//X/9f/1//f/9f/1//T/8//0
//T/8//3//z/BQAQABYAHgAnAC8ANgA9AEYASAA+AC4AHgAVAA8ABAD5/+7/5P/e/93/
3f/h/+T/5P/n/+n/6f/n/+r/7P/w//D/8P/y//P/8//0//X/9//3//f/9//5//r/+P/4
//n/+f/5//r/+v/6//r/+//7//v//f/9//3//f/9//3//f/+//7//v/+//7//P/9//3/
/f/9//7//v/+//7//v/+//7/AAAAAAAAAAD+////AAAAAAAAAAAAAAAAAQABAAEAAQAC
AAIAAgACAAMABAAEAAUABQAFAAUABwAHAAgACAAJAAoACgAKAAsADAAMAAwADQAPABAA
EQASABIAEwATABMAFgAWABYAFwAYABgAGAAYABYAFwAYABgAGAAYABcAFwAXABcAFwAX
ABcAFwAXABcAFQAVABQAEgATABIAEQAQAA0ADAAKAAkACAAHAAUABQADAAIAAgABAAAA
///+//3//f/8//z//P/8//v/+v/6//r/+v/6//n/+f/5//n/+f/5//n/+f/5//j/+P/4
//j/+v/6//r/+v/4//j/+P/4//j/+P/4//j/+P/5//n/+P/4//n/+f/4//j/+P/4//n/
+f/5//n/+f/5//n/+f/6//j/9//3//f/+f/5//n/+f/3//f/9//3//f/9//3//f/+f/6
//r/+v/6//r/+v/6//r/+v/6//r/+v/6//r/+v/4//j/+P/4//j/+P/4//j/+P/4//j/
+P/5//n/+f/6//j/+P/4//j/9//3//j/+P/4//j/+P/4//j/+P/4//f/+f/5//n/+f/5
//n/+f/5//f/9//3//f/9//3//f/9//3//f/9//2//j/+P/5//n/9//3//f/9//3//f/
9//3//f/9//3//b/9v/2//b/9v/2//b/9v/2//j/+P/4//j/9v/2//b/9v/2//b/9//3
//j/+P/4//j/9v/2//b/9v/2//b/9v/2//j/+P/4//j/+P/4//j/+f/5//n/+f/5//j/
+v/7//n/+P/5//r/+//8//r/+v/6//r/+//8//3//v///wAAAQACAAIAAQABAAEAAQAB
AAMABAAEAAQAAwADAAEA///9//z/+//5//f/9//2//b/9v/2//b/9v/2//b/9v/2//b/
9v/2//b/9v/2//X/9f/0//T/9v/2//X/9f/z//P/8//z//P/8//z//P/9f/1//X/9f/1
//X/9f/1//P/9P/0//T/9f/1//X/9f/1//X/9f/y//H/8v/y//X/+f/+/wcAEgAYACIA
KwAzADoAQwBKAEgAPAAoABoAEQALAAAA9f/o/+D/2v/X/9v/4f/i/+L/5f/n/+n/6//s
/+7/7v/w//D/8v/1//X/+P/3//X/9f/3//f/9//4//j/+P/5//n/+f/6//r/+v/6//v/
+//7//v/+//7//v/+//7//v//P/8//z//P/8//z//f/9//3//f/+//7//v/+//7//v/+
//7//v/+//7//v///wAAAAAAAAAAAAAAAAEAAQABAAEABAAEAAQABAADAAQABAAFAAUA
BQAFAAcABwAIAAgACQAKAAoACgALAAwADAAMAA0AEQASABMAFAASABMAEwATABYAFgAW
ABcAGAAYABgAGAAWABcAGAAYABgAGAAXABcAGQAZABkAGQAXABcAFwAXABUAFQAUABIA
EQAQAA8ADgANAAwACgAJAAgABwAFAAUAAwACAAIAAQAAAP///v/9//3//P/8//z//P/7
//r/+v/6//r/+v/5//n/+f/5//n/+f/5//n/+f/4//j/+P/4//j/+P/4//j/+P/4//j/
+P/4//j/+P/4//j/+f/5//j/+P/5//n/+P/4//j/+P/5//v/+//7//v/+f/5//n/+v/6
//n/+f/5//n/+f/5//n/+//7//v/+//7//v/+//7//v//P/8//z/+v/6//r/+v/6//r/
+v/6//r/+v/6//r/+v/6//r/+v/6//r/+v/6//j/+P/4//j/+f/5//n/+v/6//r/+v/6
//n/+f/6//r/+P/4//j/+P/6//r/+v/5//n/+f/5//n/+f/5//n/+f/5//n/+f/5//n/
+f/5//n/+//7//v/+v/4//j/+f/5//n/+f/5//n/+f/5//n/+f/5//n/+f/4//j/+P/4
//j/+v/6//r/+v/6//r/+v/6//r/+v/6//r/+v/6//v/+//6//r/+v/6//j/+P/4//j/
+P/4//j/+P/4//j/+P/4//r/+v/6//v/+//7//v/+//8//z//f/9//7//P/8//z//P/9
//7///8AAAIAAgACAAIAAwADAAMAAwADAAUABgAGAAYABQAFAAUAAwABAAAA///9//v/
+//6//r/+v/6//r/+v/6//r/+v/6//r/+v/6//r/+v/6//n/+f/4//j/+P/4//f/9//3
//f/9//3//f/9//3//f/9//3//f/9//3//f/9//3//f/+P/4//j/9//3//n/+f/5//f/
9//4//n/9P/0//X/+f/+/wUADgAYAB4AKQAvADYAPQBAAEAAOAAmABQADQAJAAAA9f/s
/+T/3v/b/93/3//k/+b/5//n/+n/6//s/+z/8P/y//T/9P/1//f/+P/5//n/+//7//n/
+//8//r/+v/7//v//f/+//7//v/8//3//f/9//3//f/9//3//f/9//3//v/+//7//v/+
//7//////////f/+//7//v8AAAAAAAAAAAAAAAAAAAAAAAABAAIAAgAEAAQABAAEAAUA
BQAFAAUABgAGAAYABgAFAAYABgAHAAkACQAJAAsACQAKAAoACwAMAAwADAANAA4ADgAO
AA8AEQASABMAFAAUABUAFQAVABQAFAAUABUAGAAYABgAGAAYABkAGgAaABoAGgAZABkA
GQAZABkAGQAVABUAFQAVABcAFwAWABQAEwASABEAEAAPAA4ADAALAAoACQAHAAcAAwAC
AAIAAQACAAEAAAD//////v/+//7//v/9//z//P/8//z//P/7//n/+f/5//n/+//7//v/
+//6//r/+v/6//r/+v/6//r/+v/6//r/+v/6//r/+v/6//r/+//7//r/+P/5//n/+P/4
//j/+P/5//v/+//7//v/+//7//v//P/8//v/+//7//n/+f/5//n/+//7//v/+//7//v/
+//7//n/+v/6//r//P/8//z//P/8//z//P/8//r/+v/6//r/+v/6//r/+v/6//r/+v/6
//r/+v/6//r/+f/5//n/+v/6//r/+v/6//n/+f/6//r/+v/6//r/+v/6//r/+v/5//n/
+f/5//n/+f/5//n/+f/7//v/+//7//v/+//7//v/+f/5//n/+P/6//r/+//7//v/+//7
//v/+f/5//n/+f/5//n/+f/4//r/+v/6//r/+v/6//r/+v/4//j/+P/4//j/+P/4//j/
+P/4//n/+f/4//j/+P/4//j/+P/4//j/+v/6//r/+v/4//j/+P/4//j/+P/4//n/+//7
//v/+//8//z//f/9//7//P/8//z//P/+//7//v/+////AAABAAIABAAEAAMAAwABAAEA
AQADAAYABgAGAAUABQAFAAMAAQAAAP///f/7//n/+P/4//j/+P/4//j/+P/6//r/+v/6
//j/+P/4//j/+P/3//f/9v/4//j/+P/3//f/9//3//f/9f/1//X/9f/3//f/9//3//f/
9//3//f/9f/1//b/9v/2//X/9f/1//f/9//1//X/9v/1//L/9P/1//f//P8FAAwAFAAe
ACcALwA2ADsAQgBGAD4ALgAeABMADQAGAPv/8P/m/+D/3f/b/9//5P/m/+f/6f/p/+v/
7P/u//D/8v/0//b/9f/1//b/9//3//f/+f/5//n/+v/4//j/+f/5//v//P/8//z/+v/7
//v/+//7//v/+//7//3//f/9//7//P/8//z//P/8//3//f/9//3//v/+//7//P/8//z/
/P/+//7//v/+//7///8AAAAAAAAAAAAAAAABAAEAAQABAAIAAgACAAIAAwAEAAQABQAF
AAUABQAHAAcACAAIAAkACgAKAAoACwAOAA4ADgAPAA8AEAARABIAFAAVABUAFQAUABQA
FAAVABgAGAAYABgAFgAXABgAGAAYABgAFwAXABkAGQAZABkAFwAXABcAFwAXABcAFgAU
ABEAEAAPAA4ADwAOAAwACwAIAAcABQAFAAMAAgACAAEAAgABAAAA//////7//v/+//z/
+//6//r/+v/6//r/+f/5//n/+f/5//n/+f/5//n/+v/6//r/+v/4//j/+P/4//r/+v/6
//r/+v/6//r/+v/6//v/+//6//j/+f/5//j/+v/6//r/+//7//v/+//7//n/+f/5//r/
/P/7//v/+//5//n/+f/5//v/+//7//v/+//7//v/+//7//z//P/8//r/+v/6//r/+v/6
//r/+v/6//r/+v/6//r/+v/6//r/+v/6//r/+v/6//r/+v/6//f/9//3//j/+v/6//r/
+v/5//n/+v/6//j/+P/4//j/+P/4//j/9//5//n/+f/5//n/+f/5//n/+f/5//n/+f/5
//n/+f/5//n/+f/5//j/9v/2//f/9//5//n/+f/5//n/+f/5//n/+f/5//n/+P/4//j/
+P/4//j/+P/4//j/9v/2//b/9v/4//j/+P/4//j/+P/5//n/+P/4//j/+P/2//b/9v/2
//j/+P/4//j/+P/4//j/+P/4//j/+P/5//n/+f/5//n/+P/6//n/+//8//z//P/8//z/
/P/8//z//P/8//z//P/8////AAABAAIAAgACAAEAAQADAAMAAwAFAAYABgAGAAUABQAF
AAMAAQAAAP///f/7//n/+P/4//j/+P/4//j/+P/4//j/+P/4//j/+P/4//j/+P/3//f/
9v/2//b/9v/1//X/9f/1//X/9f/1//X/9f/1//X/9f/1//X/9f/1//X/9f/1//b/9v/2
//X/9f/1//X/9//3//X/9P/z//L/8v/z//P/+P///wgAEgAcACUALwA0ADsARABKAEgA
OgAoABsAEwAMAAEA9v/s/+T/3f/d/9//4v/k/+f/6f/n/+n/7P/u/+7/8P/y//T/9f/1
//T/9//3//f/9//3//n/+v/4//j/+f/5//n/+v/6//r/+v/7//v/+//7//v/+//7//v/
+//7//z//v/+//7//v/8//3//f/9////AAAAAAAA/v/+//7//v/+//7//v/+/wAAAQAC
AAIAAgACAAIAAgABAAEAAQABAAQABAAEAAQAAwAEAAQABQAHAAcABwAJAAcACAAIAAkA
DAAMAAwADQAOAA4ADgAPAA8AEAARABIAFAAVABUAFQAWABYAFgAXABgAGAAYABgAGAAZ
ABoAGgAaABoAGQAZABkAGQAZABkAFwAXABcAFwAVABUAFAASABMAEgARABAADwAOAAwA
CwAKAAkABwAHAAUABAAEAAMAAgABAAAA//////7//v/+//7//f/8//z//P/8//z/+//5
//n/+f/5//n/+f/5//n/+P/4//j/+P/4//j/+P/4//j/+P/4//j/+P/4//j/+P/4//n/
+f/4//j/+f/5//j/+v/6//r/+//5//n/+f/5//n/+f/5//r/+v/5//n/+f/5//n/+f/5
//n/+f/5//n/+//7//v/+//7//z//P/8//r/+v/6//r/+v/6//r/+v/6//r/+v/6//r/
+v/6//r/+v/6//r/+v/6//r/+v/6//n/+f/5//r/+v/6//r/+v/7//v//P/8//v/+v/5
//j/+P/4//j/9//3//f/9//3//f/9//3//f/+f/5//n/+f/5//n/+f/5//f/9//3//b/
+P/4//n/+f/3//f/9//3//f/9//3//f/+f/5//n/+P/4//j/+P/4//j/+P/4//j/+P/4
//j/+P/4//j/+P/4//j/+P/5//n/+P/4//j/+P/4//j/+P/4//j/+P/4//j/+P/4//j/
+P/2//b/9v/3//f/9//3//f/+P/4//n/9//4//n/+v/7//z//P/8//z//P/8//z//P/8
//3//v///wAAAgACAAIAAgADAAMAAwADAAEAAwAEAAQABAADAAMAAwABAP///v/9//3/
+//7//r/+v/6//r/+v/4//j/+P/4//j/+P/4//j/+P/4//j/9//3//b/9v/2//b/9f/1
//X/9f/1//X/9f/1//X/9f/1//X/9f/1//X/9//3//f/9//4//j/+P/3//n/9//1//X/
9f/1//b/9f/0//T/9f/3//z/AwAMABQAHAAnADEANgA7AEQARgA+ADAAHgATAAsABAD7
//D/6P/g/9n/2//h/+T/5P/j/+f/6f/r/+r/7P/w//D/8v/0//X/9f/4//v/+f/3//n/
+f/3//j/+v/6//v/+//5//r/+v/6//r/+//7//v/+//7//v/+//7//v/+//8//7//v/+
//7//P/9//3//f///wAAAAAAAAAAAAAAAAAA/v/+//7//v8AAAEAAgACAAIAAgACAAIA
AwADAAMAAwAEAAQABAAEAAUABgAGAAcABQAFAAUABwAJAAoACgALAAwADAAMAA0ADgAO
AA4ADwARABIAEwAUABQAFQAVABUAFgAWABYAFwAWABYAFgAWABgAGQAaABoAGgAaABkA
GQAXABcAFwAXABcAFwAXABcAFQAVABQAEgATABIAEQAQAA8ADgAMAAsADAALAAkACQAF
AAQABAADAAQAAwACAAEA///+//7//v8AAP///v/+//7//v/+//3//f/9//3//f/7//v/
+//7//z//P/8//z/+v/6//r/+v/8//z//P/8//r/+v/6//r/+v/7//v/+v/6//v/+//6
//r/+v/6//v/+//7//v/+//7//v/+//8//z/+//7//v/+//7//v/+//7//v/+//7//3/
/f/9//3/+//8//z//P/8//z//P/8//z//P/8//z//P/8//z//P/+//7//v/+//z//P/8
//z//P/8//z//P/7//v/+//8//z//P/8//z/+//7//z//P/8//z//P/8//z//P/8//v/
+//7//v/+//7//v/+//7//v/+//7//v/+//7//v/+//7//v/+//6//r/+v/7//v/+//7
//v/+//7//v/+//7//v/+//7//r//P/8//z//P/6//r/+v/6//r/+v/6//r/+v/6//r/
+v/6//r/+//7//r/+v/6//r/+v/6//r/+v/6//r/+v/6//r/+v/6//r/+v/6//r/+//7
//v/+//7//7//v/9//3//P/+//7//v/+//7//v/+//7/AAAAAAAAAAABAAIAAwAEAAEA
AQABAAEAAwAFAAYABgAGAAUABQAFAAMAAQAAAP///f/7//v/+v/6//r/+v/6//r/+v/6
//r/+P/4//j/+P/4//j/+P/3//n/+P/4//j/+P/3//f/9//1//X/9f/1//f/9//3//f/
9//3//f/9//3//f/9//3//j/+P/4//f/+f/3//X/9//5//n/9v/1//T/9P/3//v/AAAH
ABAAFgAeACUALQA0ADsAQgBCADoAKgAaAA8ACQACAPn/7v/k/97/3f/d/+H/5P/m/+f/
6f/p/+n/7P/w//L/8v/y//L/9f/3//j/+f/3//f/+f/5//n/+v/6//r/+//7//n/+v/6
//r//P/9//3//f/9//3//f/9//3//f/9//7//P/8//z//P/8//3//f/9//3//v/+//7/
/P/8//z//P/9//7///8AAP7///8AAAAAAgACAAIAAgABAAEAAQABAAQABAAEAAQABQAG
AAYABwAFAAUABQAHAAcACAAIAAkACgAKAAoACwAMAAwADAANAA8AEAARABIAEgATABMA
EwAUABQAFAAVABYAFgAWABYAFgAXABgAGAAYABgAFwAXABcAFwAXABcAFQAVABUAFQAV
ABUAFAASABEAEAAPAA4ADwAOAAwACwAIAAcABQAFAAUABAAEAAMAAAD///7//f/9//z/
/P/8//7//f/8//z/+v/6//r/+f/5//n/+f/5//n/+f/5//n/+v/6//r/+v/4//j/+P/4
//j/+P/4//j/+P/4//j/+P/4//n/+f/4//j/+f/5//j/+v/6//r/+//5//n/+f/5//n/
+f/5//r/+v/5//n/+f/7//v/+//7//v/+//7//v/+f/5//n/+f/7//z//P/8//r/+v/6
//r//P/8//z//P/6//r/+v/6//r/+v/6//r/+v/6//r/+v/6//r/+v/6//n/+f/5//r/
+v/6//r/+v/7//v//P/8//r/+v/6//r/+v/6//r/+f/5//n/+f/5//v/+//7//v/+f/5
//n/+f/5//n/+f/5//n/+f/5//j/+P/4//n/+f/7//v/+//7//n/+f/5//n/+f/5//n/
+P/4//j/+P/4//j/+P/4//j/+v/6//r/+v/4//j/+P/4//j/+P/5//n/+v/6//r/+v/6
//r/+v/6//r/+v/6//r/+v/6//r/+v/4//j/+P/5//v/+//7//v//P/8//3//f/8//7/
/v/+//7//P/8//z//P/9//7///8AAAEAAgADAAQABAAEAAMAAwADAAMAAwAFAAYABgAG
AAUAAwADAAEA//8AAP///f/7//v/+v/6//r/+v/6//r/+v/6//r/+v/6//j/+P/4//j/
+P/3//f/9v/2//b/9v/1//X/9f/1//X/9f/1//X/9f/1//X/9f/1//X/9f/1//X/9//3
//j/+P/4//f/9//3//f/9//3//f/9v/z//L/8v/3//n/AAAJABIAGgAiAC8ANwA8AEUA
SgBKAD4ALAAcABUADQACAPf/7P/k/97/2//f/+P/5v/o/+n/6f/r/+3/7v/u//D/8v/0
//T/9//3//j/+f/3//f/+f/5//n/+v/6//r/+//7//v//P/8//z//P/9//3//f/9//3/
/f/9//3//f/9//7//v/+//7//v/+////////////AAAAAAAAAAAAAAAAAAACAAIAAgAC
AAAAAQACAAIAAgACAAIAAgAFAAUABQAFAAQABAAEAAQABQAGAAYABwAJAAkACQALAAkA
CgAKAAsADAAMAAwADQAQABAAEAARABEAEgATABQAFgAXABcAFwAYABgAGAAZABoAGgAa
ABoAGgAbABwAHAAcABwAGwAbABsAGwAbABsAGQAZABkAGQAXABcAFgAUABMAEgARABAA
EQAQAA4ADQAMAAsACQAJAAcABgAGAAUABAADAAIAAQD///7//v/+//7//f/8//z//f/+
///////9//3//f/9//3//f/9//3//P/8//z//P/8//z//P/8//z//P/8//z//P/8//z/
/P/8//3//f/8//7///////7//P/8//z//f/9//3//f/9//v/+//7//z//v/9//3//f/9
//3//f/9//3//f/9//3////////////9//7//v/+//7//v/+//7//v/+//7//v8AAP7/
/v/+/w==
         </WaveFormData>
      </LeadData>
      <LeadData>
         <LeadByteCountTotal>10000</LeadByteCountTotal>
         <LeadTimeOffset>0</LeadTimeOffset>
         <LeadSampleCountTotal>5000</LeadSampleCountTotal>
         <LeadAmplitudeUnitsPerBit>4.88</LeadAmplitudeUnitsPerBit>
         <LeadAmplitudeUnits>��V</LeadAmplitudeUnits>
         <LeadHighLimit>2147483647</LeadHighLimit>
         <LeadLowLimit>268435456</LeadLowLimit>
         <LeadID>II</LeadID>
         <LeadOffsetFirstSample>0</LeadOffsetFirstSample>
         <FirstSampleBaseline>0</FirstSampleBaseline>
         <LeadSampleSize>2</LeadSampleSize>
         <LeadOff>FALSE</LeadOff>
         <BaselineSway>FALSE</BaselineSway>
         <ExcessiveACNoise>FALSE</ExcessiveACNoise>
         <MuscleNoise>FALSE</MuscleNoise>
         <LeadDataCRC32>4287619344</LeadDataCRC32>
         <WaveFormData>
fgB+AH4AfgBhAEYAKwAQAAIA9v/q/97/3//g/+H/4v/p//D/9//+/wIABAAGAAgABAAC
AAAA/v/9//z/+//6//r/+v/6//r//P/8//z//P/8//z//P/8//7//v/+//7//v/+//7/
/v/+//7//v/+/wAAAAAAAAAAAAAAAAAAAAAAAAAAAAAAAAAAAAAAAAAAAgACAAIAAgAC
AAIAAgACAAQABAAEAAQABgAGAAYABgAIAAgACAAIAAoACgAKAAoACwAMAA0ADgAOAA4A
DgAOABAAEAAQABAAFAAWABgAGgAdAB4AHwAgACEAIgAjACQAJQAmACcAKAApACoAKwAs
AC4ALgAuAC4ALgAuAC4ALgAuAC4ALgAuACwALAAsACwAKwAqACkAKAAlACQAIwAiACAA
HgAcABoAGQAYABcAFgASABAADgAMAAkACAAHAAYABQAEAAMAAgABAAAA///+//3//P/7
//r/+v/6//r/+v/6//r/+v/6//r/+v/6//r/+P/4//j/+P/4//j/+P/4//r/+v/6//r/
+v/6//r/+v/6//r/+v/6//r/+v/6//r/+v/6//r/+v/4//j/+P/4//n/+v/7//z//P/8
//z//P/8//z//P/8//r/+v/6//r//P/8//z//P/8//z//P/8//z//P/8//z/+v/6//r/
+v/6//r/+v/6//r/+v/6//r/+v/6//r/+v/4//j/+P/4//j/+P/4//j/9v/2//b/9v/4
//j/+P/4//j/+P/4//j/9v/2//b/9v/2//b/9v/2//b/9v/2//b/9P/0//T/9P/0//T/
9P/0//b/9v/2//b/9v/2//b/9v/2//b/9v/2//T/9P/0//T/9v/2//b/9v/0//T/9P/0
//T/9P/0//T/9P/0//T/9P/0//T/9P/0//L/8v/y//L/8v/y//L/8v/0//T/9P/0//f/
+P/5//r//P/+/wAAAgAEAAQABAAEAAUABgAHAAgACQAKAAsADAAQABIAFAAWABgAFgAS
ABIAEgAVABUAFQAVABEADAAIAAQAAAD7//n/+f/5//j/9f/1//T/9P/y//H/8P/w/+//
7P/q/+r/6v/r/+v/6//r/+n/6P/n/+f/5//n/+f/5//n/+f/5//n/+f/5//n/+f/5f/j
/+X/5f/n/+f/5//n/+j/6P/o/+j/5v/m/+f/5//n/+j/6v/p/+j/5f/i/93/3f/e/+P/
7f/+/w4AHgAxAEMAUgBjAHQAgACQAKQApwCRAHYAXwBLAC8ADADz/+f/4v/e/9v/1P/O
/9D/2P/g/+f/8P/2//r/+//9//z//P/9//n/9f/w//L/9P/0//T/8//x//H/8f/x//P/
8//0//T/8v/y//L/8//1//X/9f/1//T/9P/0//T/9P/0//T/9f/3//f/9//3//b/9v/2
//b/+P/4//j/+P/3//f/9//3//n/+f/5//r/+v/6//r/+//7//v/+//7//z//P/8//z/
/f/+//7//v/9//7/AAAAAAAAAgACAAIABgAGAAcACAAHAAgACQAKAA0ADQAOABEAEgAS
ABYAFwAVABcAFwAYABgAGQAbABsAHgAeAB4AIAAgACAAIQAhACEAIQAiACIAIgAhACEA
IQAiACIAIQAgAB0AHQAcABkAGgAXABYAFAASAA8ADQALAAkABwAFAAMAAgACAAEA/f/+
//7//P/6//r/+P/3//b/9P/z//P/8//0//T/8//z//T/9P/z//L/8P/x//H/8f/x//H/
8f/x//P/8//z//P/8//z//T/9P/0//T/8//z//P/8//0//T/9P/0//T/9P/z//P/8//0
//L/8v/y//L/9P/1//X/9v/2//f/9//2//P/8//z//P/9P/0//T/9P/3//f/9//3//b/
9v/2//b/9v/3//f/9v/1//X/9f/1//X/9f/1//X/9P/0//T/9f/z//P/8//x//H/8f/x
//H/8//x//H/8v/y//L/8//z//P/8//z//L/8v/y//L/8f/v/+//7//v//H/8f/x//L/
8v/y//L/8v/v/+//7//v//D/8P/w//D/8P/w//H/8f/v/+//7//u/+7/7v/u/+7/8P/w
//D/8P/u/+3/7f/t/+3/7v/u/+3/7f/t/+3/7f/v//H/8f/w/+//7//v/+//7//v//D/
8P/u/+7/7P/s/+7/7v/v/+//8P/w//H/8v/1//b/+f/5//v//P/+/wAA//8AAAMABQAE
AAYABgAGAAYACQAKAAsADAAOABAAEAAOAA0ADAAOAA0ADgANAAoABgACAAAA/P/3//P/
8//z//L/7f/t/+z/7P/s/+v/6v/q/+n/6P/m/+b/5v/l/+X/5f/l/+X/5P/j/+H/4f/h
/+H/4f/h/+H/4f/h/+H/4f/h/+H/4f/f/+H/4f/h/+H/4f/h/+L/4v/i/+T/5P/k/+X/
4//j/+b/5v/l/+L/4f/g/9v/2//c/93/4//y/wQAFgAnADcARgBZAG4AegCGAJgAowCZ
AH4AZQBPADUAEgDz/9//2P/Q/8n/xv/G/8r/0P/W/93/5v/u//T/9//3//r/+v/1//H/
7//s/+7/8P/u/+r/7f/t/+3/7f/t/+3/7f/u/+7/7v/u/+7/7//v/+//7//v/+7/7v/u
/+7/7v/u/+7/7//x//H/8f/x//L/8v/y//L/8v/y//L/8v/y//P/9P/1//X/9f/1//b/
9v/2//b/9//1//X/9f/1//j/+P/4//j/9//4//j/+P/5//r//P/8//7/AAAAAAAAAAAA
AAEAAgADAAQABQAGAAkACQAKAA0ADgAOABIAEwAVABcAFwAYABgAGQAbABsAHAAcABwA
HgAgACAAIQAhACEAIQAiACIAIgAhACEAIQAgACAAHwAeABsAGwAaABcAGAAVABQAEgAQ
AA0ACwAJAAkABwAFAAMAAAAAAP//+//6//r/+P/2//T/8v/x//D/8P/v/+//7//w//D/
7//v/+z/7P/r/+r/7P/t/+3/7f/t/+3/7f/t/+v/6//r/+v/6//r/+z/7P/u/+7/7f/t
/+v/6//s/+z/6v/q/+r/6v/q/+v/7P/u/+7/7v/u/+7/7P/t/+3/7v/u/+//7//u/+3/
7f/t/+3/8P/w//D/8P/v/+//7//v/+7/7v/u/+7/7v/v/+//7v/r/+v/6//r/+3/7f/t
/+3/7P/s/+z/7f/v/+//7//t/+3/7f/t/+3/7f/r/+v/7P/s/+z/7f/t/+3/7f/t/+z/
6v/q/+r/6f/q/+v/7P/t/+z/6//q/+r/6v/q/+r/6v/p/+n/6f/p/+r/6v/q/+r/6P/o
/+n/6f/p/+n/6f/o/+r/6v/q/+r/6P/o/+j/6P/o/+f/5//n/+n/6v/q/+n/5//n/+f/
5//l/+f/5//m/+f/5//n/+f/5//n/+j/6P/o/+j/5v/m/+b/5v/n/+f/5v/m/+f/6P/p
/+r/7f/t/+//8P/y//T/9//4//f/9//4//n/+v/7//z//v/+//7//v8AAAIABAAGAAcA
CAAJAAgABgAGAAYACQAHAAcABQABAP7/+v/4//T/7f/r/+v/6//s/+n/6f/o/+b/5P/j
/+L/4v/h/+D/3v/e/97/3f/d/93/3f/d/9z/2//b/9v/2//b/9v/2//b/9v/2//b/9v/
3f/d/93/2//d/93/3f/d/93/3f/e/97/3P/c/9z/3P/d/93/3f/e/+L/3//c/9n/2P/X
/9f/2v/h/+3//v8OAB4ALQA7AE4AZQB2AIIAlgCiAJsAhQBuAFUAOQAXAPb/4f/Z/9D/
xv/D/8T/xv/M/9T/3v/p//L/+P/4//f/+f/4//L/7//t/+v/6v/q/+r/7P/s/+n/6//r
/+v/6//r/+v/7P/s/+z/7P/s/+3/7//v/+//7//w//D/8P/w//D/8P/w//H/7//v/+//
7//w//D/8P/w//D/8P/w//D/8P/x//L/8//1//X/9f/2//T/9P/0//X/9//3//f/9//6
//r/+v/6//n/+v/6//r/+//8//7//v/+/wAAAAAAAAQABAAFAAYABwAIAAkACgANAA0A
DgARABAAEAAUABUAFgAZABoAHAAeAB8AIQAhACAAIAAgACIAJAAkACUAJQAjACMAJAAk
ACYAJQAlACUAIgAiACEAIAAfAB8AHgAbABgAFQAUABIAEAANAAsACQAHAAUAAwABAAAA
AAD///v/+v/6//j/9v/4//b/9f/0//L/8f/x//H/8P/w/+//7//u/+7/7f/s/+7/7//v
/+//7//v/+//7//v/+//7//v//H/8f/y//L/8P/w/+//7//x//H/8v/y//D/8P/w//D/
8f/x//H/8v/y//L/8v/y//D/8f/x//L/8v/z//P/8v/z//P/8//z//T/9P/0//T/9f/1
//X/9f/0//T/9P/0//T/9f/1//T/8f/x//H/8f/z//P/8//z//D/8P/w//H/8//z//P/
8f/x//H/8f/x//H/7//v//D/7v/u/+//7//x//H/8f/w//D/8P/w/+//7//v/+//7//v
/+//7//w/+7/7v/u/+7/7//v/+//7//u/+7/7v/u/+7/7v/v/+//7f/t/+3/7P/u/+7/
7v/u/+7/7v/u/+7/7v/t/+3/7f/t/+7/7v/t/+//7//v/+//7v/v/+7/7P/t/+3/7f/t
/+3/7f/u/+7/7v/u/+z/7P/s/+z/7f/t/+7/7v/v//D/8f/y//X/9f/3//j/+v/8////
/v//////AAABAAIAAwAEAAUABgAHAAgACwAMAA0ADgAPABAAEQAQAAwADAAMAA8ADQAN
AAsABwACAP7//P/4//X/8//z//P/8P/t/+3/7P/u/+z/6//q/+j/5//m/+T/5v/m/+X/
5f/l/+X/5f/k/+X/5f/l/+X/5f/l/+X/5f/k/+P/4v/h/+L/4//k/+P/4//j/+P/4//l
/+X/5v/m/+b/5v/m/+b/5f/l/+X/5v/o/+f/5P/j/97/2//b/+L/7//9/woAFAAmADkA
RwBaAHEAgACMAJ4ApgCZAIMAbABVADcAFQD4/+n/4//W/87/zf/Q/9T/3P/i/+r/9f/6
//7/AAABAP//+v/4//P/8f/v/+7/8P/w//L/8v/x//H/8f/x//H/8f/x//L/8v/y//L/
8v/z//H/8f/x//H/9P/0//T/9P/2//b/9v/3//X/9f/1//X/9v/2//b/9v/4//j/+P/4
//b/9//4//n/+f/5//n/+v/6//r/+v/7//v/+//7//v//v/+//7//v/9//7//v/+/wEA
AgAEAAQABAAGAAYABgAGAAYABwAIAAoADAAOABAAEwATABQAFwAWABYAGgAbABsAHQAd
AB4AIAAhACMAIwAkACQAJAAmACYAJgAnACcAJwAnACgAKAAmACUAJQAlACQAJAAjACIA
IQAhACAAHQAcABkAGAAWABIADwANAAsACQAHAAUAAwAEAAQAAwD///7//v/8//r/+v/4
//f/9v/4//f/9//3//T/9P/z//P/9P/0//P/8v/y//P/8//z//P/8//z//P/8//z//P/
8//x//H/8v/y//P/9P/0//X/9f/1//b/9v/2//b/9v/2//f/9//3//j/9v/2//b/9v/2
//f/9//4//j/+f/5//j/+f/5//n/+f/6//r/+v/6//v/+//7//v/+P/4//j/+P/6//v/
+//6//v/+//7//v/+v/5//j/9//4//j/+P/5//f/9//3//X/9//3//f/9//5//f/9//4
//j/+P/5//n/9//3//f/9v/2//b/9v/1//f/9//3//f/9//3//f/+P/2//b/9v/2//P/
8//z//P/9f/2//f/+P/3//b/9v/1//X/9f/1//T/9v/2//b/9v/2//b/9v/2//b/9f/1
//X/9f/2//b/9f/3//f/9//3//X/9//3//b/9f/1//X/9f/3//f/+P/4//b/9v/0//T/
9f/2//j/+f/5//j/+P/4//r//P8AAAEABQAGAAgACgAJAAgACwANAA4AEAAQABAAEAAS
ABQAFgAYABkAGgAZABYAFgAWABkAGQAZABcAEwAOAAoACAAEAP///f/9//3//P/5//n/
+P/4//b/9f/0//T/8f/w/+7/7v/v/+//8P/x/+//7//u/+3/7//v/+//7//t/+3/7f/t
/+3/7f/t/+3/7f/t/+v/7f/r/+v/6//r/+3/7v/u/+7/7v/u/+7/7//v//H/8P/w/+3/
7P/r/+r/5//j/+b/7//7/woAGgAqADsASwBYAG0AgACKAJgAqAChAIkAcgBfAEsAKwAI
APX/7//o/+L/2//Y/9b/2v/g/+j/7//4//7/BAAFAAUABAACAAEA/f/7//r//P/8//r/
+v/5//n/+f/5//n/+f/5//r/+v/6//r/+v/7//v/+//7//v//P/8//z//P/+//7//v//
/////////////v/+//7//v8AAAAAAAAAAP7///8AAAEAAwADAAMABAACAAIAAgADAAUA
BQAFAAUABgAGAAYABgAHAAgACAAIAAcACAAKAAoACgAMAAwADAAOAA4ADwAQABEAEgAT
ABQAGQAZABoAHQAcABwAIAAhACEAIwAjACQAJgAnACkAKQAqACoAKgAsACwALAAtAC0A
LQAtAC4ALgAsACsAKwArACwALAArACoAKQApACgAJQAmACMAIgAgAB4AGwAZABcAFwAV
ABMAEQAOAA4ADQAJAAgACAAGAAQABgAEAAMAAgACAAEAAQABAAAAAAD//////v/+//3/
/P/8//3//f/9//3//f/9//3//f/9//3//f/7//v//P/8//7//v/9//3//f/9//7//v/+
//7//v/+//3//f/9//7///8AAAEAAgABAAEAAAAAAAAAAQABAAAAAQABAAEAAQACAAIA
AgACAAEAAQABAAEAAgACAAIAAgACAAMAAwACAAEAAQABAAEAAwADAAMAAwAAAAAAAAAB
AAEAAQABAP////////////8AAP//AAACAAEAAAAAAP///////////v/+//7//v/9////
////////////////AAAAAAAAAAAAAP///////////v/+//7//v/+//7/////////////
//7//v/+//7//v/+//7//v/+/wAA//////////8AAAAA//////////////3///////7/
////////////////AAAAAAAAAAD+//7//P/8//3//f8AAAAAAQACAAUABgAJAAkADQAO
ABAAEgARABAADwATABYAFgAWABYAFgAXABgAGQAaABwAHgAgACIAIAAcABwAHAAhACEA
IQAfABsAFgASABAADAAHAAUABQAFAAQAAQABAP7//v/8//v/+v/6//n/+P/3//j/+f/5
//f/9//3//f/9v/1//X/9f/3//f/9//3//X/9f/1//X/9f/1//X/9f/z//X/9f/1//f/
9//3//j/+P/4//j/+P/4//n/+f/5//r/+v/5//j/9f/0//H/7//y//f/AwAWACYANABF
AFUAZAB3AIgAlACiALIArwCZAH4AaQBTADMAEAD7//P/6v/i/93/2v/c/+L/7P/0//3/
BAAMABAAEQARABAADgALAAkABQACAAIABgAIAAYABQAHAAcABwAHAAYABQAFAAQABgAG
AAYABwAHAAcABwAHAAgACAAIAAgACAAIAAgACQAJAAkACQAJAAgACAAIAAgACgAKAAoA
CgAIAAkACgALAAsACwALAAwADAAMAAwADQANAA0ADQANABAAEAAQABAAEQASABIAEgAT
ABQAFgAWABYAGAAYABgAHAAcAB0AHgAfACAAIQAiACMAIwAkACcAJgAmACoAKwAtAC8A
LwAwADIAMwA1ADUANAA0ADQANgA2ADYANwA3ADcANwA4ADgAOgA5ADkAOQA4ADgANwA2
ADMAMwAyAC8ALgArACoAKAAkACEAHwAdABwAGwAaABkAFgAWABUAEQAQABAADgAMAAoA
CAAHAAYABgAFAAUABQAGAAYABQAFAAIAAgABAAAAAgADAAMAAwABAAEAAQABAAEAAQAB
AAEAAwADAAQABAACAAIAAQABAP////8AAAAAAgACAAIAAgABAAEAAQACAAIAAgACAAIA
AgADAAMABAACAAMAAwACAAMAAwADAAMABAAEAAQABAADAAMAAwADAAQABAAEAAQABAAF
AAUABAADAAMAAwADAAMAAwADAAMAAAAAAAAAAQADAAMAAwABAAEAAQABAAEAAQD/////
AAD+//7///////////////7//v/+//7//f/9//3//f/9//3//f/9//7//v/+//7//v/9
//3//f/9//z//P/8//z//P/8//3//f/9//3//f/8//z//P/8//z//P/8//z//P/6//n/
+f/5//n/+v/6//n/+//7//v/+//6//v/+v/4//j/+f/6//v/+f/5//r/+v/8//z/+v/6
//r/+v/7//v/+v/6//v//P/6//r//P/7//3//v8AAAIABQAIAAsADQAKAAwADAAMAAwA
DgAOAA4ADgARABIAEwAUABgAGgAcAB4AGgAWABYAFgAbABsAGwAZABUAEAAMAAoABAD/
//3//f/9//z/+f/5//r/+v/4//f/9P/0//P/8v/u/+7/7v/t/+7/7//w//H/8P/v/+//
7//t/+3/7f/t/+3/7f/t/+3/7f/t/+3/7f/r/+3/7f/t/+3/7f/t/+7/7v/u/+7/7v/u
/+//7//v/+7/7v/v/+7/7f/s/+f/5f/o/+v/9/8GABIAIgA1AEUAVABpAHwAiACYAKwA
sQCfAIgAcwBZADkAGAD9/+3/4v/Y/9P/0v/U/9r/4v/q//P/+v8AAAQABwAHAAYAAgD9
//v/+f/2//j/+v/6//r/+f/5//n/+f/5//f/9//4//j/+P/4//j/+f/7//v/+//7//r/
+v/6//r/+v/6//r/+//7//v/+//7//z//P/8//z//v/+//7//v/+////AAABAP//////
/wAAAAAAAAAAAQABAAEAAQABAAIAAgACAAIABQAGAAYABgAHAAgACgAKAAoADAAMAAwA
DgAOAA8AEAAPABAAEQASABUAFQAWABkAHAAcACAAIQAfACEAIQAiACYAJwApACkAKgAq
ACoALAAsACwALQAtAC0ALQAuAC4ALgAtAC0ALQAuAC4ALQAsACkAKQAoACUAJAAhACAA
HgAcABkAFwAVABEADwANAAsACgAKAAkABQAEAAQAAgAAAAAA/v/9//z//v/9//3//f/6
//r/+f/5//j/+P/3//b/9v/3//f/9//3//f/9//3//b/9f/0//P/9P/1//f/+P/4//j/
9//3//f/9//4//j/9v/2//b/9v/3//f/9//4//j/+P/4//j/+P/5//n/+v/4//n/+f/4
//n/+f/5//n/+v/6//r/+v/5//n/+f/5//r/+v/6//r/+P/5//n/+P/5//n/+f/5//n/
+f/5//n/+v/6//r/+//6//n/+P/1//f/9//3//f/9//1//X/9v/2//b/9//3//f/9//3
//b/9v/2//b/9f/z//P/8//z//P/8//z//T/9P/0//T/9P/1//X/9f/1//T/9P/0//T/
8v/y//P/8//1//X/9f/0//T/9P/0//T/9P/0//T/9P/y//H/8f/x/+//8P/w/+//8f/x
//H/8f/x//P/8//y//H/8f/x//H/7//v//D/8P/y//L/8P/w//D/8P/x//H/8P/w//H/
8v/y//L/9P/z//L/8v/z//T/+f/6//v//f8AAAIAAgACAAIAAgACAAIAAgAFAAYABwAI
AAwADgAQABIAFAAUABIADgAMAAwADwAPAA8ADQAJAAQAAAD+//r/9f/z//P/8//y//H/
8f/w//D/8P/v/+7/7v/s/+r/5//m/+b/5f/l/+X/5//n/+b/5f/j/+P/4//j/+P/4//j
/+P/5f/l/+X/5f/j/+P/4f/j/+P/4//j/+P/4//k/+T/5P/k/+T/5P/l/+f/5//i/+L/
5//k/9//3v/f/9v/3P/l//H/AgASACIALwA9AFAAYwB4AIIAkACiAKEAjQByAF0AQwAj
AAIA6//f/9j/0P/L/8j/yP/M/9T/3v/p//L/9v/4//v//f/6//b/8f/v/+3/7P/u/+7/
7v/u/+3/7f/t/+3/7f/v/+//8P/w/+7/7v/u/+//7//v/+//7//u/+7/7v/u//D/8P/w
//H/8f/x//H/8f/y//L/8v/y//L/8v/y//L/8P/x//L/8//z//P/8//0//T/9P/0//X/
9//3//f/9//2//b/9v/2//n/+v/6//r/+f/6//z//P/+/wAAAAAAAAAAAAABAAIAAwAE
AAUABgAJAAkACgANAAwADAAQABEAEQATABMAFAAWABcAGQAZABoAGgAaABwAHgAeAB8A
HwAdAB0AHgAeAB4AHQAdAB0AHAAcABsAGgAZABkAGAAVABYAEwASABAADgALAAkABwAF
AAMAAQD///7//v/9//n/+P/4//b/9P/2//T/8//y//D/7//v/+//7v/u/+3/7f/s/+z/
6//q/+z/7f/t/+3/6//r/+v/6//r/+v/6//r/+v/6//s/+z/6v/q/+n/6f/q/+v/7f/u
/+z/7P/s/+z/7f/t/+3/7v/s/+z/7P/s/+7/7//v//D/8P/x//H/8P/x//H/8f/x//D/
8P/w//D/8f/x//H/8f/u/+7/7v/u//D/8f/x//D/8f/x//H/8f/v/+//7//v/+7/7v/u
/+//7//v/+//7f/v/+//7//v/+//7f/t/+7/7v/u/+//7//t/+3/7f/s/+7/7v/u/+3/
7f/t/+3/7f/t/+3/7f/u/+3/7P/r/+r/6v/r/+z/7f/s/+z/7P/s/+z/7P/t/+3/7f/t
/+3/7P/s/+z/7P/s/+z/7P/s/+z/7P/r/+v/6//r/+z/7P/r/+v/6//r/+v/6f/r/+v/
6v/r/+v/6//r/+n/6f/q/+r/6v/q/+j/6P/q/+r/6//r/+v/6v/q/+r/6//s/+//7//z
//T/9v/4//n//P/7//v//P/9//7///8AAAIAAgACAAIABAAGAAgACgALAAwACwAIAAYA
BgAJAAkACwAJAAUAAAD6//j/9P/v/+3/7f/t/+z/6//r/+r/6v/o/+f/5v/m/+X/5P/i
/+L/4P/f/9//3//f/9//3v/d/93/3f/d/93/3f/d/93/3f/d/93/3f/d/9v/2//Z/9v/
3f/d/93/3f/d/97/3v/e/9z/3P/c/93/3//f/+D/4v/h/97/2//Y/9X/0//Y/9//7f/8
/wwAHAAtADsASgBhAHIAfACMAJ4AlQB9AGQATQAzABMA8v/b/9P/zv/I/8H/vv/C/8j/
zv/Y/+P/6v/u//L/8//z//L/8v/v/+v/5//m/+b/6P/o/+b/5f/n/+f/5//n/+f/5//o
/+j/6P/o/+j/6f/p/+n/6f/p/+r/6v/q/+r/6v/q/+r/6//p/+n/6f/p/+r/6v/q/+r/
7P/s/+z/7P/s/+3/7v/v/+3/7f/t/+7/7P/s/+z/7f/v/+//7//v//L/8v/y//L/8f/y
//L/8v/z//T/9v/2//b/+P/4//j/+v/6//v//P///wAAAQACAAMAAwAEAAcABgAGAAoA
CwALAA0ADQAOABAAEQATABMAFgAWABYAGAAYABgAGQAZABkAGQAaABoAGgAZABkAGQAW
ABYAFQAUABUAFQAUABEAEAANAAwACgAIAAUAAwABAP///f/7//n/9v/2//X/8f/y//L/
8P/u/+7/7P/r/+r/6P/n/+f/5//m/+b/5f/l/+T/5P/j/+L/4//l/+b/5//l/+X/5f/l
/+X/5f/l/+X/5f/l/+b/5v/m/+b/5f/l/+X/5f/m/+b/6P/o/+j/6P/n/+f/5//o/+j/
6P/o/+j/5v/n/+f/6P/o/+n/6f/o/+f/5//n/+f/6P/o/+j/6P/p/+n/6f/p/+j/6P/o
/+j/6P/p/+n/6P/p/+n/6f/p/+j/5//m/+X/5v/m/+b/5//n/+f/5//l/+X/5f/l/+X/
5//l/+X/5v/k/+T/5f/l/+X/5f/l/+T/5P/k/+T/4//j/+P/4//j/+X/5f/l/+b/5P/k
/+T/5P/l/+X/5f/l/+T/5P/k/+T/4v/i/+P/4//j/+P/4//i/+T/5P/k/+T/5P/k/+T/
5P/m/+X/5f/l/+P/5P/k/+P/5f/l/+X/5f/k/+X/5P/i/+P/4//j/+P/5f/l/+b/5v/m
/+b/5P/k/+T/5P/l/+X/5P/k/+X/5v/l/+b/6f/p/+v/7P/u//D/8//2//f/9//4//j/
+P/4//j/+f/6//v//P/9//7///8AAAIABAAGAAgABgACAAIAAgAHAAcABwAFAAAA+v/1
//L/8P/r/+n/6f/p/+j/5f/l/+b/5v/k/+P/4P/g/9//3v/e/97/3v/d/93/3f/d/93/
3P/b/9v/2//b/9v/2//b/9v/2//b/9v/3f/d/93/3f/Z/9v/2//b/93/3f/d/97/3v/e
/97/3v/e/9//3//f/+D/3P/b/97/2//W/9X/1f/a/+X/8/8CABAAIgAxAEEAVgBrAHoA
jACeAKIAkwB9AGgATQAtAAkA7P/d/9P/xv/A/8P/xv/I/9D/3P/k/+v/9P/4//j/9//3
//T/8v/t/+n/6f/q/+z/6v/q/+r/6//r/+v/6//r/+n/6f/q/+r/6v/q/+r/6//r/+v/
6//r/+7/7v/u/+7/7v/u/+7/7//v/+//7//v//D/8P/w//D/7v/u/+7/7v/u/+//8P/x
//H/8f/x//L/8v/y//L/8//1//X/9f/1//T/9P/0//T/9v/4//n/+v/5//r//P/8//7/
AAAAAAAAAAAAAAEAAgAFAAYABwAIAAkACQAKAA0ADgAOABIAEwAVABcAFwAYABkAGQAa
ABkAGwAcAB0AIAAgACAAIQAhACEAIQAiACIAIAAfAB8AHwAeAB4AHQAcABsAGwAaABcA
GAAVABQAEgAOAAsACQAHAAUAAwABAP///v/+//3/+f/4//j/9v/0//T/8v/x//D/8v/x
//H/8f/u/+7/7f/t/+7/7v/t/+z/7P/t/+3/7f/r/+v/6//r/+v/6//r/+v/7f/t/+7/
7v/u/+7/7f/t/+//7//w//D/7v/u/+7/7v/u/+//8P/y//D/8P/w//D/8P/x//H/8v/w
//H/8f/w/+//7//v/+//8v/y//L/8v/x//H/8f/x//L/8v/y//L/8v/z//P/8v/z//H/
8f/x/w==
         </WaveFormData>
      </LeadData>
      <LeadData>
         <LeadByteCountTotal>10000</LeadByteCountTotal>
         <LeadTimeOffset>0</LeadTimeOffset>
         <LeadSampleCountTotal>5000</LeadSampleCountTotal>
         <LeadAmplitudeUnitsPerBit>4.88</LeadAmplitudeUnitsPerBit>
         <LeadAmplitudeUnits>��V</LeadAmplitudeUnits>
         <LeadHighLimit>2147483647</LeadHighLimit>
         <LeadLowLimit>268435456</LeadLowLimit>
         <LeadID>V1</LeadID>
         <LeadOffsetFirstSample>0</LeadOffsetFirstSample>
         <FirstSampleBaseline>0</FirstSampleBaseline>
         <LeadSampleSize>2</LeadSampleSize>
         <LeadOff>FALSE</LeadOff>
         <BaselineSway>FALSE</BaselineSway>
         <ExcessiveACNoise>FALSE</ExcessiveACNoise>
         <MuscleNoise>FALSE</MuscleNoise>
         <LeadDataCRC32>3518925629</LeadDataCRC32>
         <WaveFormData>
gP+A/4D/gP+E/4b/iP+K/4z/jv+Q/5L/mf+e/6P/qP+1/8D/y//W/97/5v/u//b/+/8A
AAUACgANAA4ADwAQABIAEgASABIAEwAUABUAFgAWABYAFgAWABYAFgAWABYAGAAYABgA
GAAYABgAGAAYABgAGAAYABgAGAAYABgAGAAYABgAGAAYABgAGAAYABgAGAAYABgAGAAa
ABoAGgAaABoAGgAaABoAGgAaABoAGgAaABoAGgAaABoAGgAaABoAHAAcABwAHAAcABwA
HAAcAB0AHgAfACAAHgAeAB4AHgAeAB4AHgAeACAAIAAgACAAHgAeAB4AHgAdABwAGwAa
ABoAGgAaABoAGAAYABgAGAAWABYAFgAWABQAFAAUABQAEwASABEAEAAOAA4ADgAOAAwA
DAAMAAwADAAMAAwADAAMAAwADAAMAAoACgAKAAoACgAKAAoACgAIAAgACAAIAAoACgAK
AAoACAAIAAgACAAIAAgACAAIAAgACAAIAAgACAAIAAgACAAIAAgACAAIAAgACAAIAAgA
CAAIAAgACAAKAAoACgAKAAgACAAIAAgACgAKAAoACgAIAAgACAAIAAgACAAIAAgACAAI
AAgACAAGAAYABgAGAAgACAAIAAgABgAGAAYABgAGAAYABgAGAAYABgAGAAYABgAGAAYA
BgAGAAYABgAGAAYABgAGAAYABAAEAAQABAAEAAQABAAEAAYABgAGAAYABgAGAAYABgAE
AAQABAAEAAQABAAEAAQABAAEAAQABAAEAAQABAAEAAQABAAEAAQABgAGAAYABgAEAAQA
BAAEAAQABAAEAAQABAAEAAQABAAEAAQABAAEAAQABAAEAAQAAgACAAIAAgAEAAQABAAE
AAIAAgACAAIAAgACAAIAAgACAAIAAgACAAQABAAEAAQAAgACAAIAAgACAAIAAgACAAQA
BAAEAAQABgAGAAYABgAIAAgACAAIAAgACAAIAAgABgAGAAYABgACAAAA/v/8//r/+v/6
//r//P/8//r/+v/4//X/9P/0//T/9P/0//X/9//4//n/+v/7//z//P/8//z//f/9//3/
+//7//v/+//7//v/+//8//7//v////////8AAAEAAQABAAIAAgACAAIAAwADAAMAAwAD
AAMAAwADAAMAAwADAAEAAQACAAIABAAEAAQABAAEAAIAAgACAAUACgAUACEAKgAwADMA
OAA7ADkANAAlAA0A+P/i/8//wf+s/5b/kP+U/5X/kf+T/5v/oP+j/6H/nf+Z/53/oP+h
/6P/rf+8/8b/z//a/+T/7P/w//L/+P/8/wAABgAJAAoACAAJAAoACwAMAAwADAAMAA0A
DQANAA4ADgAPAA8ADwAPAA8ADwAPABIAEgASABIAEgASABIAEgASABIAEwATABEAEQAR
ABIAEgASABIAEgAUABQAFAAUABQAFAAUABQAFQAVABUAFQATABQAFAAUABQAFAAUABQA
FAAUABQAFQAWABYAFgAWABYAFgAWABcAFwAXABgAGAAYABkAGQAZABkAGgAaABoAGgAa
ABoAGgAaABoAGgAaABoAGgAaABgAGgAaABoAGQAZABkAFwAXABQAFAAUABQAEwARABAA
DwAQAA8ADgAOAA4ADQAMAAsACAAHAAcABwAHAAcABwAGAAUABQAFAAUABQAFAAQABAAD
AAMAAwADAAMAAwADAAMAAwADAAMAAgACAAIAAgACAAIAAgACAAIABAAEAAQABAAEAAQA
BAAEAAIAAgACAAIAAgACAAIAAgACAAIAAgACAAMAAwAEAAQAAwADAAMAAwADAAMABAAE
AAQABAADAAMAAgACAAEAAQADAAMAAwADAAMAAwACAAIAAgACAAIAAgACAAIAAgACAAIA
AgACAAIAAQABAAEAAQABAAEAAQABAAMAAwADAAMAAwADAAMAAwABAAEAAQABAAMAAwAD
AAMAAQABAAEAAQACAAIAAgACAAIAAgACAAIAAgACAAMAAwADAAIAAgACAAAAAAAAAAAA
AAAAAAAAAAACAAIAAgACAAIAAgACAAIAAAAAAAAAAAACAAIAAQABAAEAAQABAAEAAQAB
AAEAAQABAAEAAQABAAEAAQABAAEAAQABAAEAAQD//////////wEAAQABAAEAAQABAAEA
AQABAAEAAQABAAEAAQABAAEAAQABAAEAAgAEAAQABAAFAAMABAAFAAYABgAGAAYABgAG
AAQABAAEAAQAAgAAAP7//P/6//r/+v/6//r/+v/6//j/+v/4//X/9P/0//T/9P/0//P/
9f/2//f/+P/5//r/+v/8//z//f/9//3//f/9//3//f/9//3//f/8//z//P/9//////8A
AAEAAQABAAIAAgACAAIAAwADAAMAAwADAAMAAwADAAMAAwADAAMAAwAEAAQABAAEAAQA
BAAEAAQABAAGAAcADAAUAB8AKgAwADUAOgA9AD8APAAxABsABADs/9f/w/+y/5b/hP+E
/4X/f/99/4P/iv+N/4//jf+N/5H/lP+V/5v/pf+0/8L/y//W/+D/6v/u//L/+P/+/wIA
CAALAAwADAAPABAADwAQABAAEAAQABEAEQARABIAFAAVABUAFQAVABUAFQAVABYAFgAW
ABYAFgAWABYAFgAWABYAFwAXABcAFwAXABgAGAAYABgAGAAYABgAGAAYABgAGAAYABgA
GQAZABkAGQAZABoAGgAaABoAGgAaABoAGgAaABoAGwAcABwAHAAcABwAHAAcAB0AHwAf
ACAAIAAgACEAIQAhACEAIgAiACIAIgAiACIAIgAiACIAIgAiACIAIgAiACAAIAAgACAA
HwAdAB0AGwAbABwAHAAcABwAGwAZABgAFwAWABUAFAAUABQAEwASABEAEAAPAA8ADwAN
AA0ADQAMAA0ADQANAA0ADQANAAwADAAJAAkACQAJAAkACQAJAAkACQAJAAkACAAIAAgA
CAAIAAgACAAIAAgACAAIAAgACAAIAAgACAAIAAgACAAIAAgACAAIAAgACAAIAAgACAAI
AAkACQAKAAoACwALAAsACwAJAAkACgAKAAoACgAJAAkACgAKAAkACQAJAAkACQAJAAkA
CQAIAAgACAAIAAgACAAIAAgACAAIAAgACAAIAAgACQAJAAkACQAHAAcABwAHAAcABwAH
AAcABwAHAAcABwAHAAcABwAHAAcABwAHAAcABwAHAAcABwAGAAYABgAGAAYABgAGAAYA
BgAGAAcABwAFAAQABAAEAAYABgAGAAYABAAEAAQABAAGAAYABgAGAAYABgAGAAYABAAE
AAQABAAGAAYABQAFAAUABQAFAAUABwAHAAcABwAFAAUABQAFAAUABQAFAAUABQAFAAUA
BQAFAAUABQAFAAUABQAFAAUABwAHAAcABwAFAAUABQAFAAUABQAFAAUABwAHAAcACAAI
AAgACAAJAAcACAAJAAoADAAMAAwADAAMAAwADAAMAAwADAAMAAwADAAIAAYABAACAAAA
AAAAAAAA/v/+//7//v/+//7//P/5//j/+P/4//j/+P/5//v//P/9//7///8AAAAAAAAA
AAEAAQABAAEAAQABAAEAAQABAAEAAgACAAIABQAFAAUABgAFAAUABQAGAAYABgAGAAcA
BwAHAAcABwAJAAkACQAJAAcABwAHAAcACAAIAAgACAAIAAgACAAIAAgACgAPABgAIgAt
ADYAOgA/AEIARQBDADgAIwALAPT/3P/H/6//kv96/3T/cv9v/2//c/95/4D/g/+B/4P/
i/+N/47/l/+j/7P/wP/K/9X/4v/q//D/9P/6/wAACAAMAA4ADwAQABAAEQASABEAFAAU
ABQAFAAVABUAFQAWABQAFQAVABUAFwAXABcAFwAWABYAFgAWABYAFgAWABYAFgAWABcA
FwAXABcAFwAYABoAGgAaABoAGgAaABoAGgAaABoAGgAaABkAGQAZABkAGwAcABwAHAAc
ABwAHAAcABwAHAAcAB0AHgAeAB4AHgAeAB4AHgAfAB8AHwAgACAAIAAhACEAIQAhACIA
IgAiACIAIgAiACIAIAAgACAAIAAgACAAIAAeAB4AHgAeAB0AHQAdABsAGwAaABoAGgAa
ABkAFwAWABUAFAATABIAEgASABEAEAAPAA4ADQANAA0ADQANAA0ADAALAAsACwALAAsA
CwAKAAoACwALAAsACwALAAsACwALAAkACQAJAAgACgAKAAoACgAKAAoACgAKAAoACgAK
AAoACAAIAAgACAAIAAgACAAIAAgACAAIAAgACAAIAAgACAAJAAkACgAKAAkACQAJAAkA
CQAJAAoACgAKAAoACQAJAAoACgAJAAkACQAJAAkACQAJAAkACAAIAAgACAAIAAgABgAG
AAYABgAIAAgACAAIAAcABwAHAAcABwAHAAcABwAHAAcABwAHAAcABwAHAAcABQAFAAUA
BQAFAAUABQAFAAcABwAHAAcABgAGAAYABgAGAAYABgAGAAYABgAHAAcABwAGAAYABgAG
AAYABgAGAAYABgAGAAYABgAGAAYABgAGAAYABgAGAAQABAAEAAQABgAGAAUABQAFAAUA
BQAFAAUABQAFAAUABQAFAAUABQAFAAUABQAFAAUABQAFAAUABQAFAAUABQAFAAUABQAF
AAUABQAFAAUABQAFAAUABQAFAAUABQAFAAMAAwADAAQABAAEAAQABQAHAAgACQAKAAoA
DAAKAAoADAAMAAwADAAMAAoACgAKAAoABgAEAAIAAAD+//7//v/+//7//v/+//7//P/8
//r/9//2//b/9v/2//b/9//5//r/+//8//3//v/+//7//v//////////////////////
/////wAAAAAAAAEAAQABAAIAAwADAAMABAAEAAQABAAFAAUABQAFAAUABQAFAAUABQAF
AAUABQAFAAYABgAGAAYABgAGAAYABgAGAAgADQAWACIALwA0ADgAOwA+AD8APQAwABkA
AwDu/9b/w/+r/4z/fP96/3j/df93/33/g/+G/4X/hf+N/4//jf+Q/5v/qf+3/8L/yv/X
/+L/6v/w//b/+v8AAAYACgAMAA0ADgAQAA8AEAARABAAEAAQABAAEwATABMAFAAUABUA
FQAVABMAEwATABMAFgAWABYAFgAUABQAFAAUABQAFAAVABUAFQAVABUAFgAWABYAFgAW
ABYAFgAWABYAFgAWABYAFgAXABcAFwAXABcAGAAYABgAGAAYABgAGAAaABoAGgAbABwA
HAAcABwAGgAaABoAGwAbABsAHAAcABwAHQAdAB0AHQAeAB4AHgAcABwAHAAcABwAHAAc
ABwAGgAaABoAGAAaABoAGgAZABkAGQAXABcAFAAUABQAFAAVABMAEgARABAADwAOAA4A
DgANAAwACwAMAAsACwALAAsACwALAAoACQAJAAkACQAJAAkACAAIAAcABwAHAAcACQAJ
AAkACQAHAAcABwAGAAgACAAIAAgABgAGAAYABgAGAAYABgAGAAgACAAIAAgACAAIAAgA
CAAIAAgACAAIAAYABgAGAAYABwAHAAgACAAHAAcABwAHAAcABwAIAAgACAAIAAcABwAI
AAgABwAHAAUABQAFAAUABQAFAAQABAAEAAQABAAEAAQABAAEAAQABAAEAAQABAADAAMA
AwADAAMAAwADAAMABQAFAAUABQADAAMAAwADAAMAAwADAAMAAwADAAMAAwADAAMAAwAD
AAIAAgACAAIAAgACAAIAAgAEAAQABQAFAAUABAAEAAQABgAGAAYABgAGAAYABgAGAAYA
BgAGAAYABAAEAAQABAAEAAQABAAEAAQABAADAAMAAwADAAMAAwADAAMAAwADAAMAAwAD
AAMAAQABAAEAAQABAAEAAQABAAMAAwADAAMAAQABAAEAAQABAAEAAQABAAEAAQABAAEA
AQABAAEAAQADAAMAAwAEAAQABAAEAAUABQAGAAcACAAIAAgACAAGAAYABAAEAAQABAAC
AAAA/v/8//r/+v/6//r/+v/6//r/+P/4//b/8//y//L/8v/y//L/8//1//b/9//4//n/
+v/6//r/+v/7//v/+//7//v/+//5//n/+f/5//z//P/8//3//f/9//7/////////AAAA
AAAAAAABAAEAAQABAAEAAQABAAEAAQABAP///////wAAAAAAAAAAAAAAAAAAAAACAAQA
BwAMABYAIwAqAC4AMQA2ADkANwAwAB0ABwDy/9r/x/+5/6b/kv+Q/5L/j/+N/5P/mf+e
/5//m/+X/5n/mf+a/53/pf+x/77/yP/P/9z/5v/q/+z/8v/2//z/AAAEAAUABgAIAAkA
CAAJAAoACgAKAAoACwALAAsADAAMAA0ADQANAA8ADwAPAA8ADgAOAA4ADgAOAA4ADgAO
AA4ADgAPAA8ADwAPAA8AEAAQABAAEAAQABAAEAAQABAAEAAQABAAEAARABEAEQARAA8A
EAAQABAAEgASABIAEgASABIAEgATABIAEgASABIAFAAUABQAFQAVABUAFgAWABYAFwAX
ABcAFwAYABgAGAAYABgAGAAYABgAGAAYABgAFgAWABYAFAAWABYAFgAVABMAEwARABEA
EAAQABAAEAARAA8ADgANAAoACQAIAAgACAAHAAYABQAGAAUABQAFAAMAAwADAAIAAQAB
AAEAAQABAAEAAAAAAAEAAQABAAEA///////////////////+//7//v/+//7/AAAAAAAA
AAAAAAAAAAAAAAAAAAAAAAAA/v/+//7//v8AAAAAAAAAAAAAAAAAAAAA/////wAAAAD/
//////////////8AAAAAAAAAAP////8AAAAA//////////////////////7//v/+//7/
/v/+//7//v/+//7//v/+//7//v/9//3//f/9//3//f/9//3//f/9//3//f/9//3//f/9
//3//f/9//3//f/9//3//f/9//3//f/9//7//v/+//7//v/+//7//v/+//7///////3/
/P/8//z//P/8//z//P/8//z//P/8//7//v/+//7//P/8//z//P/+//7//v/+//z//P/7
//v//f/9//3//f/9//3//f/9//3//f/9//3//f/9//3//f/9//3//f/9//3//f/9//3/
+//7//v/+//9//3//f/9//v/+//7//v//f/9//3//f/9//3//f/+//7//v/+//////8A
AAEAAgACAAQABAACAAQABAAEAAQABAACAAAA/v/8//v/+v/5//j/+P/4//j/+P/4//b/
9v/0//H/8P/w//D/8P/w//H/8//y//P/9P/1//j/+P/4//j/+f/5//n/+f/3//f/9//3
//n/+f/6//r/+v/7//v/+//6//v/+//7//7//v/+//7///////////////////////3/
/f/9//3//f/+//7//v/+//7//v/+/wAAAAAAAAUADAAWACEAKgAuADMAOAA5ADkAMgAd
AAcA8P/Y/8X/s/+a/4T/fv+A/33/ef99/4P/iv+N/4n/if+N/4//kP+T/5v/p/+2/8L/
y//Y/+L/6P/q//D/9v/8/wAABAAHAAgABgAHAAgACwAKAAoACgAKAAsACwALAAwADAAN
AA0ADQANAA0ADQANAA4ADgAOAA4ADgAOAA4ADgAQABAAEQARAA8ADwAPABAAEgASABIA
EgAQABAAEAAQABIAEgASABIAEwATABMAEwATABQAFAAUABQAFAAUABQAFAAUABQAFQAW
ABYAFgAWABYAFgAWABcAFQAVABYAFgAYABkAGQAZABcAGAAYABgAGgAaABoAGgAYABgA
GAAYABgAGAAYABYAGAAYABgAFwAXABcAFQAVABIAEgASABIAEQAPAA4ADQAOAA0ADAAM
AAoACQAIAAcACAAHAAcABwAHAAcABwAGAAUABQAFAAUAAwADAAIAAgABAAEAAQABAAMA
AwADAAMAAwADAAMAAgACAAIAAgACAAIAAgACAAIAAgACAAIAAgACAAIAAgACAAIAAgAC
AAIAAgACAAIAAgACAAIAAgACAAMAAwAEAAQAAwADAAMAAwABAAEAAgACAAIAAgABAAEA
BAAEAAMAAwADAAMAAwADAAEAAQAAAAAAAgACAAIAAgACAAIAAgACAAIAAgACAAIAAQAB
AAEAAQABAAEAAQABAAEAAQABAAEAAQABAAEAAQABAAEAAQABAAEAAQABAAEAAQABAAEA
AQAAAAAAAAAAAAAAAAAAAAAAAAAAAAEAAQABAAAAAAAAAAAAAAAAAAAAAAAAAAAAAAAA
AAAAAAAAAAAAAAAAAAAA/v/+//7//v8AAAAA////////////////////////////////
/////wEAAQABAAEAAQABAAEAAQABAAEAAQABAP//////////////////////////////
////////////////////AAAAAAAAAAABAAEAAgADAAQABgAGAAYABgAGAAYABgAGAAYA
BgAGAAYABgADAAIAAQAAAP7//P/6//j/+v/6//r/+v/4//b/9v/0//P/8v/y//L/8P/w
//H/8//2//f/+P/5//r/+v/6//r/+//7//v/+//7//v/+//7//v/+//8//z//P/9//3/
/f/+/////////wAAAAAAAAAAAQABAAEAAQABAAEAAQABAAEAAQABAAEAAQACAAIAAgAC
AAIAAgACAAIAAgAEAAUADAAWACEALAAyADcAOgA/AD0AOgArABMA+v/g/8v/t/+a/3z/
bv9u/2v/Z/9r/3H/eP99/33/ff+D/4f/iP+L/5X/o/+y/77/x//U/+D/5P/q//D/9v/8
/wIABgAHAAgACAAJAAoACwAMAAwADAAMAA8ADwAPABAADgAPAA8ADwAPAA8ADwAPABAA
EAAQABAAEAAQABAAEAAQABAAEQARABEAEQARABIAEgASABIAEgASABIAEgASABQAFAAU
ABQAEwATABMAEwATABQAFAAUABYAFgAWABYAFgAWABYAFwAWABYAFgAWABYAFgAWABcA
FwAXABgAGAAYABkAGQAZABkAGgAaABoAGgAaABoAGgAaABoAGgAaABoAGgAaABgAGAAY
ABgAFwAXABcAFQAVABQAFAAUABQAEwARABAADwAOAA0ADAAMAAwACwAKAAkACAAHAAcA
BwAHAAcABwAGAAMAAwADAAMABQAFAAQABAABAAEAAQABAAEAAQABAAEAAQABAAEAAAAC
AAIAAgACAAAAAAAAAAAAAAAAAAAAAAAAAAAAAAAAAAIAAgACAAIAAAAAAAAAAAAAAAAA
AAAAAAEAAQACAAIAAQABAAEAAQABAAEAAgACAAIAAgABAAEAAgACAAEAAQABAAEAAQAB
AAEAAQAAAAAAAAAAAAAAAAAAAAAAAAAAAAAAAAAAAAAAAQABAAEAAQD/////////////
///////////////////////////////////////////////////+//7//v/+//7//v/+
//7//v/+//////////7//v/+//7//v/+//7//v/+//7//v/+//7//v/+//7//v/+//7/
/v/+//7//v/+//7//f/9//3//f/9//3//f/9//3//f/9//3//f/9//3//f/9//3//f/9
//3//f/9//3//f/9//3//f/9//3//f/9//3//f/9//3//f/9//v/+//7//v//f/9//3/
/v/8//z//P/9//3//v///wAAAAAAAAIABAACAAIAAgACAAIABAAEAAQABAADAAIAAQAA
AP7//P/6//j/9v/2//b/9v/2//b/9v/0//T/8v/v/+7/7v/u/+7/7v/v//H/8v/z//T/
9f/2//b/9v/2//f/9//5//n/+f/5//f/9//3//f/+P/4//j/+f/5//n/+v/7//v/+//8
//z//P/8//3//f/9//3//f/9//3//f/9//3//f/9//3//v/+//7//v/+//7//v8AAAAA
AAADAAoAEgAfACgALgAxADYANwA1AC4AHQAHAPD/2v/F/7P/mv+C/3z/fv99/3n/ff+F
/4r/i/+J/4f/jf+R/5D/k/+b/6f/tv/A/8n/1P/g/+T/6v/u//T/+v/+/wIAAwAEAAQA
BQAGAAcACAAIAAgACAAJAAkACQAKAAoACwALAAsACwALAAsACwAMAAwADAAMAAwADAAM
AAwADAAMAA0ADQANAA0ADQAOAAwADAAMAAwADgAOAA4ADgAOAA4ADgAOAA8ADwAPAA8A
DwAQABAAEAAQABAAEAAQABIAEgASABMAEgASABIAEgASABIAEgATABMAEwAUABQAFAAV
ABUAFQAVABYAFgAWABYAFgAWABYAFgAWABYAFgAWABYAFgAUABQAFAAUABMAEwATABEA
EQAQABAAEAAQAA8ADQAMAAsADAALAAoACgAIAAcABgAFAAQAAwADAAMAAwADAAMAAgAB
AAEAAQABAAEAAQAAAAAA///////////9//3//f/9//3//f/9//z//v/+//7//v/+//7/
/v/+//7//v/+//7//v/+//7//v/+//7//v/+//7//v/+//7//v/+//7//v/7//v//P/8
//3//f/9//3/+//7//z//P/+//7//f/9//z//P/7//v/+//7//v/+//7//v/+v/6//z/
/P/8//z/+v/6//r/+v/6//r/+v/6//n/+f/5//n/+f/5//n/+f/5//n/+f/5//n/+f/5
//n/+f/5//n/+f/5//n/+f/5//n/+f/5//n/+P/4//j/+P/4//j/+P/4//j/+P/5//n/
+f/4//j/+P/4//j/+P/4//j/+P/4//j/9v/2//b/9v/2//b/9v/2//b/9v/2//b/9v/2
//X/9f/1//X/9f/1//X/9f/1//X/9f/1//X/9f/1//X/9f/1//X/9f/1//X/9f/1//X/
9f/1//X/9f/1//X/9f/1//X/9f/1//X/9f/1//X/9f/1//X/9f/1//b/9v/2//b/9//3
//j/+f/6//r/+v/6//r/+v/6//r/+v/6//j/+P/4//j/9P/y//D/7v/s/+z/7P/s/+7/
7v/u/+z/6v/o/+X/5P/m/+b/5v/m/+X/5//o/+n/6v/r/+z/7P/s/+z/7f/t/+3/7f/t
/+3/7f/t/+3/7f/w//D/8P/x//H/8f/y//P/8//z//T/9P/0//T/9f/1//X/9f/1//X/
8//z//P/8//z//P/8//0//b/9v/2//b/9P/0//T/9v/2//v/AgAMABkAIgAmACkALAAt
AC8AJAAPAPn/4v/K/7f/pf+M/3j/cv90/3H/b/9z/3v/gP+D/3//f/+D/4X/hv+L/5P/
o/+w/7r/w//Q/9j/3v/g/+b/7P/y//b/+v/9//z//v///wAAAQAAAAAAAAAAAAEAAQAB
AAIAAgADAAMAAwADAAMAAwADAAIAAgACAAIABAAEAAQABAAEAAQABQAFAAUABQAFAAYA
BgAGAAYABgAGAAYABgAGAAYABgAGAAYABwAHAAcABwAFAAYABgAGAAgACAAIAAgACAAI
AAgACQAKAAoACgAKAAwADAAMAA0ACwALAAwADAAOAA8ADwAPAA0ADgAOAA4AEAAQABAA
EAAQABAAEAAQABAAEAAQAA4ADgAOAA4ADQANAA0ACwALAAoACgAKAAoACQAHAAYABQAG
AAUABAAEAAMAAQD///3//v/9//3//f/7//v/+//6//n/+f/5//n/+f/5//j/+P/3//f/
9//3//X/9f/1//X/9//3//f/9v/2//b/9v/2//T/9P/0//T/9P/0//T/9P/0//T/9P/0
//T/9P/0//T/9P/0//T/9P/0//T/9P/0//P/8//0//T/8//z//P/8//1//X/9v/2//T/
9P/z//P/9P/0//P/8//z//P/8//z//P/8//y//L/9P/0//T/9P/y//L/8v/y//L/8v/y
//L/8f/x//H/8f/x//H/8f/x//H/8f/x//H/8f/x//H/8f/v/+//7//v//H/8f/x//H/
8f/x//H/8f/w//D/8P/w//D/8P/w//D/8P/w//H/8f/x//D/8P/w/+7/7v/u/+7/7v/u
/+7/7v/u/+7/7v/u/+7/7v/u/+7/7v/u/+7/7v/u/+7/7f/t/+//7//v/+//7f/t/+3/
7f/t/+3/7f/t/+3/7f/t/+3/7f/t/+3/7f/t/+3/7f/t/+3/7f/t/+3/7//v/+//7//v
/+//7//v/+//7//v/+//7f/t/+3/7v/w//D/8P/x/+//8P/x//L/9P/0//T/9P/0//T/
9P/0//T/9P/0//T/9P/y//D/7v/s/+n/6P/n/+b/5v/m/+b/5v/k/+L/4v/g/9//3v/e
/97/3v/e/9//4f/i/+P/5P/l/+b/5v/m/+b/5//n/+f/5//l/+X/5f/l/+f/5//o/+j/
6P/p/+n/6f/q/+v/6//r/+r/6v/q/+r/6//r/+v/6//t/+3/7f/t/+3/7f/t/+3/6//s
/+z/7P/q/+r/6v/q/+r/7v/w//P//P8KABUAHAAgACEAJgApACUAFgD//+f/zv+2/6H/
h/9q/1r/Wv9Y/1P/Vf9d/2H/aP9n/2f/bf9x/3H/cv99/4v/m/+m/67/u//G/87/1P/Y
/97/5P/q/+7/8P/x//L/8v/z//T/9f/0//T/9P/0//X/9f/1//b/9v/3//f/9//3//f/
9//3//b/9v/2//b/+P/4//j/+P/4//j/+f/5//f/9//3//j/+P/4//j/+P/4//j/+P/4
//r/+v/6//r/+//7//v/+//5//r/+v/6//z//P/8//z//P/8//z//f/8//z//P/8//z/
/P/8//3//////wAAAAD+////////////AAAAAAAAAAAAAAAAAAAAAAAAAAAAAAAAAAAA
AP7//P/8//z/+//7//v/+f/5//j/+P/4//j/9//1//T/8//y//H/8P/w//D/7//u/+3/
7P/r/+v/6//r/+v/6//q/+n/6f/p/+n/5//n/+b/5v/l/+X/5f/l/+X/5f/l/+X/4//j
/+P/4v/k/+T/5P/k/+T/5P/k/+T/5P/k/+T/5P/k/+T/5P/k/+L/4v/i/+L/4v/i/+L/
4v/i/+L/4v/i/+P/4//k/+T/4//j/+P/4//h/+H/4v/i/+L/4v/h/+H/4v/i/+H/4f/h
/+H/4f/h/+H/4f/g/+D/4P/g/+D/4P/e/97/3v/e/97/3v/e/97/3//f/9//3//f/+H/
3//d/w==
         </WaveFormData>
      </LeadData>
      <LeadData>
         <LeadByteCountTotal>10000</LeadByteCountTotal>
         <LeadTimeOffset>0</LeadTimeOffset>
         <LeadSampleCountTotal>5000</LeadSampleCountTotal>
         <LeadAmplitudeUnitsPerBit>4.88</LeadAmplitudeUnitsPerBit>
         <LeadAmplitudeUnits>��V</LeadAmplitudeUnits>
         <LeadHighLimit>2147483647</LeadHighLimit>
         <LeadLowLimit>268435456</LeadLowLimit>
         <LeadID>V2</LeadID>
         <LeadOffsetFirstSample>0</LeadOffsetFirstSample>
         <FirstSampleBaseline>0</FirstSampleBaseline>
         <LeadSampleSize>2</LeadSampleSize>
         <LeadOff>FALSE</LeadOff>
         <BaselineSway>FALSE</BaselineSway>
         <ExcessiveACNoise>FALSE</ExcessiveACNoise>
         <MuscleNoise>FALSE</MuscleNoise>
         <LeadDataCRC32>740026356</LeadDataCRC32>
         <WaveFormData>
CP8I/wj/CP/1/uT+0/7C/sr+0v7a/uL++v4S/yr/Qv9Z/27/g/+Y/6b/tP/C/9D/2P/g
/+j/8P/1//j/+//+/wEAAgADAAQABwAIAAkACgANAA4ADwAQABIAEgASABIAEwAUABUA
FgAYABgAGAAYABoAGgAaABoAGwAcAB0AHgAfACAAIQAiACMAJAAlACYAJwAoACkAKgAt
AC4ALwAwADEAMgAzADQANgA4ADoAPAA/AEAAQQBCAEQARgBIAEoATABOAFAAUgBVAFgA
WwBeAGMAZgBpAGwAcAByAHQAdgB7AH4AgQCEAIgAigCMAI4AjwCQAJEAkgCUAJQAlACU
AJIAkgCSAJIAkACOAIwAigCIAIYAhACCAH0AegB3AHQAbwBqAGUAYABbAFYAUQBMAEUA
QAA7ADYAMAAsACgAJAAfABwAGQAWABMAEAANAAoABwAGAAUABAABAAAA///+//z//P/8
//z/+v/6//r/+v/4//j/+P/4//j/+P/4//j/+P/4//j/+P/6//r/+v/6//r/+v/6//r/
+v/6//r/+v/8//z//P/8//z//P/8//z//v/+//7//v/+//7//v/+//7//v/+//7//v/+
//7//v/+//7//v/+//z//P/8//z//P/8//z//P/6//r/+v/6//r/+v/6//r/+P/4//j/
+P/4//j/+P/4//b/9v/2//b/9v/2//b/9v/2//b/9v/2//T/9P/0//T/9P/0//T/9P/y
//L/8v/y//L/8v/y//L/8P/w//D/8P/w//D/8P/w/+//7v/t/+z/7v/u/+7/7v/u/+7/
7v/u/+z/7P/s/+z/7P/s/+z/7P/s/+z/7P/s/+z/7P/s/+z/6v/q/+r/6v/q/+r/6v/q
/+r/6v/q/+r/6v/q/+r/6v/q/+r/6v/q/+r/6v/q/+r/6v/q/+r/6v/o/+j/6P/o/+r/
6v/q/+r/6//s/+3/7v/w//D/8P/w//D/8P/w//D/8P/w//D/8P/v/+7/7f/s/+7/7v/t
/+3/6//r/+v/6f/n/+b/5f/l/+b/5f/i/+L/4//k/+T/4v/g/+H/4f/h/+H/4f/h/+L/
4v/h/+D/4P/e/97/3v/e/97/3v/e/97/3v/e/97/3//f/97/3v/e/97/3v/e/97/3v/e
/97/3v/e/97/3v/e/97/3v/e/97/3v/e/97/3v/e/97/3v/f/+P/6//5/wwAGgAmADUA
SQBgAHYAfwByAFYAMAADANz/xv+u/3z/Q/8f/wf/8P7j/t/+0/7D/r3+wP7R/vH+Dv8e
/yv/Qv9b/27/fv+Q/6X/sf+3/7//xv/N/9b/3//k/+b/5//o/+r/7P/s/+7/7v/w//H/
8v/z//T/9v/3//j/+f/3//f/9//5//v/+//9//3/+//8//7////+//7///8AAAMABAAF
AAUABAAFAAYABwAKAAsADAANAAwADQAOABAAFAAUABYAFwAWABcAGAAbABsAHAAfACAA
IwAlACcAKQAqACwALgAwADAAMwA3ADoAPgBBAEQARwBKAE4AUQBUAFcAWwBfAGEAZABn
AGkAawBrAG4AcAByAHMAdAB0AHQAdAB0AHMAcwBxAHAAcABvAG4AawBpAGcAZQBhAF4A
WQBTAE8ASgBFAEAAOwA2ADAAKgAlACAAHAAXABIADQAIAAYAAwD///v/+f/2//L/7//t
/+v/6v/o/+j/5v/m/+T/5f/k/+P/4v/g/+D/3//f/9//3v/e/97/3v/e/93/3f/d/93/
3f/d/93/3f/d/93/2//c/9z/3P/b/9z/3P/c/93/3f/d/97/3v/e/97/3v/g/+D/4P/g
/+L/4v/i/+L/4v/i/+P/4//j/+P/4//j/+P/4//j/+P/4//j/+P/4//k/+T/5P/k/+b/
5f/l/+X/4//j/+P/4v/i/+L/4v/i/+L/4v/i/+H/4f/h/+H/4f/h/+H/4P/g/+D/3//f
/9//3//f/9//3//f/9//3//e/93/3f/d/93/3f/d/93/3P/e/97/3v/d/9v/2//b/9v/
2//b/9v/2//a/9r/2v/a/9z/3P/b/9v/2f/a/9r/2v/a/9n/2f/Z/9v/2//b/9v/2f/Z
/9n/2f/Z/9n/2f/Z/9n/2f/Z/9n/2v/a/9r/2//Z/9n/2f/Z/9n/2f/Z/9j/2v/a/9r/
2v/a/9n/2f/Z/9n/2f/Z/9n/2f/Z/9n/2v/c/9z/3f/d/97/3v/f/9//3v/f/+H/4f/g
/+D/4P/g/+D/3v/e/97/3v/e/97/3v/d/93/3f/d/93/3f/b/9r/2f/Z/9j/1//U/9L/
0//U/9T/1P/U/9X/1f/T/9P/0//T/9b/1v/V/9T/1P/U/9T/1P/U/9T/1P/U/9T/1P/U
/9T/1f/V/9T/1P/W/9b/1v/W/9T/1P/U/9T/1P/U/9T/1P/W/9b/1v/W/9T/1P/U/9T/
1v/Y/9j/2P/Z/9v/4f/t//7/EAAeACkAOQBOAGQAdQByAFwAOAALAOL/xv+y/47/Vf8n
/wn/8P7f/tv+z/69/rP+tP7D/uP+AP8U/yX/Ov9T/2j/eP+M/6H/r/+5/7//yP/R/9r/
4//m/+j/6//u//D/8v/y//T/9P/2//n/+v/7//z//P/9//7///8BAAEAAQADAAMAAwAF
AAUAAwAEAAYABwAGAAYABwAIAAsADAANAA0ADgAPABAAEQASABMAFAAVABYAFwAYABoA
HAAcAB4AHwAiACMAJAAnACcAKAArACwALQAvADEAMwA2ADgAOgA8AD4AQQBFAEgASgBN
AFAAUwBWAFoAXQBgAGMAZwBrAG0AcABzAHUAdwB5AHwAfgCAAIEAggCCAIIAhACEAIMA
gwCBAIAAgAB/AH4AewB5AHcAdwBzAHAAawBnAGMAXgBZAFYAUQBMAEYAPgA5ADQAMAAt
ACgAIwAeABoAFwATAA8ACwAIAAQAAQABAP///v/8//r/+P/4//b/9//2//X/9P/y//L/
8f/x//H/8P/w//D/8P/w/+//7//v/+//7//v/+//7//v/+//7//w//D/8P/x//L/8v/y
//P/8//z//T/9P/0//T/9P/0//T/9P/0//b/9v/2//b/+P/4//n/+f/5//n/+f/5//n/
+f/5//n/+f/5//n/+f/4//j/+P/4//r/+f/5//n/+f/5//n/+P/4//j/+P/4//j/+P/4
//f/9//3//f/9//3//f/9v/2//b/9f/1//X/9f/1//X/9f/1//X/9f/0//X/9f/1//X/
9f/1//X/9P/y//L/8v/x//P/8//z//P/8f/x//H/8f/y//L/8v/y//L/8v/x//H/8f/y
//L/8v/0//P/8//z//H/8f/x//H/8//z//P/8//z//P/8//z//H/8f/x//H/8v/y//L/
8//z//P/8//z//P/8//z//L/8v/y//L/8v/0//P/8//z//H/8f/x//H/8f/x//H/8v/0
//T/9f/1//b/9v/3//f/+P/5//n/+//6//z//P/8//z//P/8//z//P/7//r/+f/4//j/
+P/4//j/9//3//f/9//5//f/9f/0//P/8//y//H/7v/u/+//8P/u/+z/7P/t/+3/7f/t
/+3/7f/u/+7/7f/u/+7/7v/u/+z/7P/s/+z/7v/u/+7/7v/s/+3/7f/s/+7/7v/u/+7/
7v/u/+7/7v/u/+7/7v/u/+7/7v/u/+7/7v/u/+7/7v/u/+7/7v/u/+7/8f/3/wMAEwAi
ADAAPgBPAGMAeACMAJEAfABaAC4ABQDm/9D/qv90/z//G////uz+4f7V/sH+s/63/sr+
7f4J/x7/Mv9L/2T/d/+I/57/tP/D/83/1f/d/+b/8f/2//v//v8AAAEABAAGAAgACAAK
AAoADAANAA4ADwAQABIAEwAUABUAFQAVABUAFwAXABcAGQAZABkAGgAcAB0AHgAeAB8A
IAAhACIAIwAjACQAJQAmACcAKAApACoAKwAsAC0ALgAwADIAMgA0ADUAOAA5ADoAPQA9
AD4AQQBCAEUARwBJAEsATgBQAFIAVABWAFkAXQBgAGIAZQBoAGsAbgByAHUAeAB7AH8A
gwCFAIgAiwCNAI8AjwCSAJQAlgCXAJgAmACYAJgAmACXAJcAlQCUAJQAkwCSAI8AjQCL
AIcAgwCAAHsAdwBzAG4AaQBkAF8AWgBUAE4ASQBEAEAAOQA0AC8AKgAoACUAIQAdABsA
GAAUABEADwANAAwACgAKAAgACAAGAAUABAADAAIAAgACAAEAAQABAAAAAAAAAAAAAAD/
////////////////////////////AAAAAAAAAQACAAIAAgADAAMAAwAEAAQABAAEAAQA
BAAEAAQABAAEAAQABAAEAAQABAAFAAUABQAFAAUABQAFAAUABQAFAAUABQAFAAUABAAE
AAQABAAEAAMAAwADAAMAAwADAAIAAgACAAIAAgAAAAAAAAD///////////////////7/
/v/+//3//f/9//3//f/9//3//f/9//3//P/7//v/+//7//v/+//7//r/+v/6//r/+f/7
//v/+//7//v/+//7//v/+v/6//r/+v/6//r/+f/5//f/+P/4//j/+P/3//f/9//3//f/
9//3//f/9//3//f/9//3//f/9//3//f/9//3//b/9v/2//f/9//3//f/9//3//f/9//2
//j/+P/4//j/9v/1//X/9f/3//f/9//3//X/9f/1//b/9v/2//f/9//6//r/+//7//z/
/f/9//3//v8AAAAAAAAAAP7//v/+//7//P/8//z//P/+//7//v/+//v/+//7//v/+//5
//f/9v/1//X/9P/z//L/8v/z//T/9P/y//L/8//x//H/8f/x//P/9P/0//P/8P/w//D/
8P/w//D/8P/w//D/8P/w//D/8P/x//H/8P/y//L/8v/y//L/8v/y//L/8v/y//L/8v/y
//L/8v/y//L/8v/y//L/8v/y//L/8v/0//X//f8JAB0ALAA4AEYAVQBpAIIAlACRAHwA
WgAsAAMA6P/O/6D/av89/xv/Af/w/uX+0f67/rH+uf7U/vX+D/8k/zr/U/9s/33/kP+o
/7z/yf/T/9//5//w//f//v8BAAQABgAJAAwADAAOABAAEgASABQAFQAWABcAGAAaABsA
HAAdAB0AHQAdAB8AIQAhACMAIwAjACQAJgAnACYAJgAnACgAKQAqACsAKwAsAC0ALgAv
ADIAMwA0ADUANgA3ADgAOgA8ADwAPgA/AEIAQwBEAEcASQBKAE0ATgBPAFEAUwBVAFgA
WgBcAF4AYABjAGcAagBuAHEAdAB3AHgAfAB/AIIAhQCJAI0AjwCSAJUAlwCZAJsAngCg
AKIAoQCiAKIAogCgAKAAnwCfAJ8AngCeAJ0AmgCXAJUAkwCRAI0AigCFAIEAfQB4AHMA
bABnAGIAXABWAFEATABIAEMAPgA5ADQAMAAtACkAJQAjACAAHAAZABcAFQAUABIAEAAO
AA4ADAANAAwACwAKAAgACAAHAAcABwAGAAYABgAGAAYABQAFAAUABQAFAAUABwAHAAcA
BwAFAAYABgAGAAcACAAIAAgABwAHAAcACAAIAAgACAAIAAgACAAIAAgACAAIAAgACAAI
AAgACQAJAAcABwAHAAcABwAHAAcABwAFAAUABQAFAAQABAAEAAQABAADAAMAAwADAAMA
AwACAAAAAAAAAAAAAAAAAAAA///////////////////+//7//v/9//3//f/7//v/+//7
//v/+//7//r/+f/5//n/+f/5//n/+f/4//j/+P/4//f/9//3//f/9//1//X/9f/1//b/
9v/2//b/9v/2//X/9f/z//T/9P/0//T/8//z//P/8//z//P/8//z//P/8//z//P/8//z
//P/8f/x//H/8f/y//L/8v/z//H/8f/x//H/8f/x//H/8P/y//L/8v/y//D/7//v/+//
7//v/+//7//x//H/8f/y//T/9P/1//X/9P/0//X/9f/2//f/9//1//b/9v/2//b/9v/z
//L/8f/w//L/8v/y//H/8f/x//H/8f/v/+3/7P/r/+v/6v/p/+b/5P/l/+b/5v/k/+T/
5f/l/+X/5f/l/+X/5v/m/+X/5P/i/+L/4v/i/+L/4v/i/+L/4v/i/+L/4v/j/+P/4v/i
/+L/4v/i/+L/4v/i/+L/4v/g/+D/4P/g/+D/4P/g/+D/4v/i/+L/4v/i/+D/4P/i/+P/
6f/z/wEAEgAgACwAPQBRAGgAfAB/AHAAUAAmAPn/1P/C/6T/bv89/x//Bf/u/uf+4f7R
/sX+wf7I/uH+Af8Y/yj/Of9S/2n/ev+K/6D/sf+7/8P/y//S/9v/4v/p/+r/7P/v//L/
9P/2//b/+P/4//r//f/+////AAABAAEAAQABAAMAAwADAAUAAwADAAUABQAFAAYACAAJ
AAgACAAJAAoACwAMAA0ADQAOAA8AEAARABIAEwAUABUAFgAXABgAGgAaABoAHAAdAB4A
HwAgACMAJQAmACkAKgArAC0ALwAxADIANAA2ADgAOgA9AEEARABGAEkATABPAFIAVgBZ
AFwAXwBjAGcAaQBsAG8AcQBzAHMAdgB4AHoAewB8AHwAfAB8AHwAewB7AHkAeAB4AHcA
dgBzAHEAbwBtAGkAZgBhAF0AWQBUAE8ASABDAD4AOAA0AC8AKgAmACEAHAAXABIADgAL
AAcAAwABAP7/+v/3//X/8//y//D/8P/u/+7/7P/r/+r/6f/o/+b/5v/l/+X/5f/k/+T/
5P/k/+T/4//j/+P/4//j/+P/4//j/+P/4//j/+T/5P/k/+P/5P/k/+T/4//j/+P/5P/m
/+b/5v/m/+b/5v/m/+b/5v/m/+b/5v/m/+b/5//n/+f/5//n/+f/6f/p/+n/6f/p/+n/
6f/p/+j/6P/o/+j/6v/p/+n/6f/n/+f/5//m/+b/5v/m/+b/5v/m/+b/5f/n/+f/5//n
/+X/5f/k/+T/5v/l/+X/5f/j/+P/4//j/+P/4//j/+L/4//j/+P/4//j/+P/4//i/+L/
4v/i/+H/4f/h/+H/4f/h/+H/4f/h/+L/4v/i/+L/4P/g/9//3//f/+D/4P/g/+D/3//f
/9//3//f/9//3//f/9//3//f/9//3//f/9//3//f/9//3//g/+D/4P/h/9//3//f/9//
3//f/9//3v/e/97/3v/e/+D/3//f/9//3//f/9//3//f/9//3//g/+D/4P/h/+H/5P/k
/+X/5f/m/+f/5//n/+j/5v/m/+b/5v/k/+T/5P/k/+T/5P/k/+T/5P/j/+P/4//j/+P/
4f/f/97/3f/d/9z/2//Y/9j/2f/a/9r/2P/Y/9n/2f/Z/9n/2f/Z/9r/2v/Z/9j/2P/Y
/9j/2P/Y/9j/2P/Y/9j/2P/W/9b/1//X/9b/1v/W/9b/2P/Y/9j/2P/W/9b/1v/W/9b/
1v/W/9b/1v/W/9b/1v/W/9b/1v/W/9j/2P/b/9//6f/3/wgAGAAkADMARQBcAHIAdwBo
AEgAHgDz/9D/vP+c/2r/N/8T//n+5v7d/tP+v/6x/q/+uv7T/vP+DP8c/zH/SP9d/3D/
gv+Y/6n/s/+7/8P/zP/V/9z/4f/m/+j/6f/q/+7/8P/w//L/8v/0//X/9v/3//j/+P/5
//r/+//7//v/+//9//////8BAAEA//8AAAIAAwAEAAQABQAGAAUABgAHAAcACgALAAwA
DQAOAA8AEAARABQAFQAWABgAGgAaABwAHQAeAB8AIAAjACMAJAAnACgAKwAtAC8AMQAy
ADQANgA4ADoAPQBBAEQASABLAE4AUQBSAFYAWQBcAF8AYwBnAGkAbgBxAHMAdQB3AHoA
fAB+AH8AgACAAIAAgACAAH8AfwB9AHwAfAB7AHoAdwB1AHMAcQBtAGoAZQBjAF8AWgBV
AE4ASQBEAD4AOAAzAC4AKgAlACAAGwAWABQAEQANAAkABwAEAAAA/f/7//n/+P/2//b/
9P/0//L/7//u/+3/7P/q/+r/6f/p/+v/6v/q/+r/6v/q/+n/6f/p/+n/6f/p/+f/5//n
/+f/6f/q/+r/6v/p/+r/6v/q/+3/7f/t/+7/7v/u/+7/7v/u/+7/7v/u/+7/7v/u/+7/
7v/u/+//7//v/+//7//v/+//7//v/+//7//v/+//7//w//D/8P/w//D/7//v/+//7//v
/+//7v/w//D/8P/w/+7/7v/u/+3/7f/t/+3/7f/t/+3/7P/s/+z/6//r/+v/6//r/+v/
6//r/+v/6//q/+v/6//r/+v/6//r/+v/6v/q/+r/6v/p/+n/6f/p/+n/5//n/+f/5//o
/+j/6P/o/+j/6P/n/+f/5//o/+j/6P/o/+f/5//n/+f/5//n/+f/5//n/+f/5//n/+f/
5//n/+f/5//n/+f/5v/m/+b/5//n/+f/5//n/+f/5//n/+b/5v/m/+b/5v/o/+f/5//n
/+f/5//n/+f/5//n/+f/6P/o/+j/6f/p/+j/6P/p/+n/7P/t/+3/7f/s/+7/7v/u/+7/
8P/w//D/8P/w//D/8P/w//D/8P/w//D/8P/v/+//7//x//H/7//t/+z/6//r/+r/6f/m
/+b/5//o/+j/5v/m/+f/5//n/+f/5//n/+j/6P/p/+j/6P/o/+b/5v/m/+b/5v/m/+b/
5v/m/+b/5//n/+b/5v/m/+b/5v/m/+b/5v/m/+b/5v/m/+b/5v/m/+b/5P/k/+T/5P/m
/+b/5v/m/+b/5v/p/+v/8/8BABIAIgAsADsATQBiAHwAiQCCAGgAQAAVAPD/2P+8/47/
V/8r/wn/8P7l/tv+xf61/q/+uv7V/vP+Dv8k/zf/Tv9l/3b/iv+i/7X/v//H/9H/2v/j
/+r/8f/0//b/9//6//z//v8AAAIAAgAEAAUABgAHAAgACgALAAwADQANAA0ADQAPAA8A
DwARABEAEQASABQAFQAWABYAFwAYABkAGgAbABsAHAAdAB4AHwAgACEAIgAjACQAJQAm
ACgAKgAqACwALQAuAC8AMAAzADUANgA5ADoAOwA9AD8AQQBEAEYASABKAEwATwBTAFYA
WABbAF4AYQBkAGgAawBuAHEAdQB5AHsAfgCBAIMAhQCHAIoAjACOAI8AkACQAJAAkACQ
AI8AjwCPAI4AjgCNAIoAhwCFAIMAgwB/AHwAdwB1AHEAbABnAGAAWwBWAFAASgBFAEAA
PAA1ADAAKwAmACIAHwAbABcAFQASAA4ACwAJAAcABgAEAAIAAAAAAP7/+//6//n/+P/4
//j/9//3//f/9v/2//b/9v/2//X/9f/1//X/9f/1//f/9//3//f/9f/2//b/9v/3//j/
+P/4//n/+f/5//r/+v/6//r/+v/6//r/+v/6//r/+v/6//r//P/8//3//f/9//3//f/9
//3//f/9//3//f/9//3//f/8//z//P/8//z/+//7//v/+//7//v/+v/6//r/+v/6//r/
+v/6//n/+f/5//n/+f/5//n/+P/4//j/9//3//f/9//3//f/9//1//X/9f/0//X/9f/1
//X/9f/1//X/9P/0//T/9P/z//P/8//z//P/8//z//P/8//y//L/8v/y//L/8v/x//H/
8//0//T/9P/y//H/8f/x//H/8f/x//H/8f/x//H/8f/x//H/8f/x//H/8f/x//H/8P/w
//D/8f/v/+//7//v/+//7//v/+7/8P/w//D/8P/u/+3/7f/t/+3/7f/t/+3/7//v/+//
8P/u/+7/7//v//D/8P/x//H/8P/z//P/9f/0//T/9P/0//T/9v/2//b/9v/0//T/9P/0
//L/8v/y//L/9P/0//T/8//x//H/8f/x//H/7//u/+3/7f/s/+v/6P/o/+n/6v/q/+j/
6P/p/+n/5//n/+f/5//o/+j/5//m/+b/5v/m/+b/5v/m/+b/5v/m/+b/5v/m/+f/5//m
/+b/5v/m/+b/5v/m/+b/5v/m/+b/5v/m/+b/5v/m/+b/5v/k/+T/5P/k/+T/5v/m/+b/
5//r//X/AwAUACQAMgBBAFMAagB+AIUAeABcADIAAwDg/8r/rP98/0n/Jf8H//D+6f7h
/s/+vf67/sb+3/4B/xj/KP87/1T/a/98/4z/pP+1/8H/yf/R/9r/4//q/+//9P/0//X/
+P/6//z//v8AAAAAAgABAAIAAwAEAAgACQAKAAsACwALAAsADQANAA0ADwAPAA8AEAAS
ABMAEgASABMAFAAVABYAFwAXABgAGQAaABsAHAAdAB4AHwAiACMAJAAmACYAJgAoACkA
LAAtAC4AMQAxADIANQA2ADkAOwA9AD8AQABCAEQARgBIAEsATwBSAFQAVwBaAF0AYABk
AGcAagBtAHEAdQB3AHwAfwCBAIMAgwCGAIgAigCLAIwAjACMAIwAjACLAIsAiwCKAIoA
iQCIAIUAgwCBAH8AewB4AHMAcQBtAGgAYwBcAFcAUgBMAEYAQQA8ADgAMwAuACkAJAAg
AB0AGQAVABMAEAAMAAkABwAFAAQAAgAAAP7//v/8//3//P/7//r/+P/4//f/9//3//b/
9v/2//b/9v/1//X/9f/1//X/9f/1//X/9f/1//f/+P/4//j/9//4//j/+P/3//f/9//4
//r/+v/6//r/+P/4//j/+P/6//r/+v/6//r/+v/7//v/+//7//v/+//7//v/+//7//v/
+//7//v/+v/6//r/+v/8//v/+//7//v/+//7//r/+P/4//j/+P/4//j/+P/3//n/+f/5
//n/+f/5//j/+P/2//X/9f/1//f/9//3//f/9f/1//X/9P/1//X/9f/1//X/9f/1//T/
8v/y//L/8f/x//H/8f/x//P/8//z//P/8P/w//D/8P/y//L/8f/x/+//8P/w//D/8P/v
/+//7//x//H/8f/x/+//7//v/+//7//v/+//7//v/+//7//v/+7/7v/u/+//7//v/+//
7//x//H/8f/w//D/8P/w//D/8P/v/+//7//v/+//7//v/+//7//v//D/8P/w//H/8f/0
//T/9f/1//b/9//3//f/9v/4//j/+P/4//j/+P/4//j/9//2//X/9P/2//b/9v/1//X/
9f/1//X/8//x//D/7//v/+7/7f/q/+r/6//s/+z/6v/q/+v/6//p/+n/6f/p/+r/6v/p
/+j/6v/q/+r/6v/q/+r/6v/q/+r/6v/q/+r/6//r/+r/6v/q/+r/6v/q/+r/6v/q/+r/
6P/o/+j/6P/q/+r/6v/q/+r/6v/q/+r/6v/q/+r/6v/t//P//f8NAB4ALAA4AEcAWwBy
AIYAiQB0AFIAKAD9/9z/yP+o/3D/P/8f/wX/8v7r/uP+0f7F/sX+0v7t/g3/Jv82/0n/
Yv93/4j/nP+w/8H/yf/R/9n/4v/p//L/9//6//z///8AAAIABAAEAAYABgAIAAkACgAL
AAwADgAPABAAEQARABEAEQATABMAEwAVABUAFQAWABgAGQAaABoAGwAcAB0AHgAfAB8A
IAAhACIAIwAmACcAKAApACgAKQAqACwALgAuADAAMQA0ADUANgA5ADkAOgA9AD4AQQBD
AEUARwBKAEwATgBQAFAAUwBXAFoAXgBhAGQAZwBqAG4AcQB0AHUAeQB9AH8AhACHAIkA
iwCNAJAAkgCUAJMAlACUAJQAlgCWAJUAlQCTAJIAkgCRAJAAjQCLAIkAhwCDAIAAewB5
AHUAcABrAGYAYQBcAFYAUABLAEYAQgA9ADgAMwAuACoAJwAjAB8AHQAaABYAEwARAA8A
DgAMAAoACAAIAAYABQAEAAMAAgACAAIAAQABAAEAAAAAAAAAAAAAAP//////////////
//////////////8AAAAAAAD//wAAAAAAAAMAAwADAAQAAgACAAIAAgAEAAQABAAEAAQA
BAAEAAQABgAGAAcABwAFAAUABQAFAAcABwAHAAcABwAHAAcABwAGAAYABgAGAAYABQAF
AAUABQAFAAUABAAEAAQABAAEAAQABAAEAAMAAwADAAMAAwADAAMAAgACAAIAAQABAAEA
AQABAAEAAQABAAEAAQAAAP///////////////////v/+//7//v/9//3//f/9//3//f/9
//3//f/8//z//P/8//z//P/7//v/+//8//z//P/8//v/+//7//v/+//7//v/+//7//v/
+//7//v/+//7//v/+//7//v/+v/6//r/+//7//v/+//7//v/+//7//r/+v/6//r/+v/6
//n/+f/5//n/+f/5//n/+f/5//n/+v/6//r/+//7//z//P/9//3/AAD/////AQACAAIA
AgACAAIAAgACAAIAAgABAAAA///+/wAAAAAAAAAA/v/9//3//f/9//3/+//5//r/+f/5
//j/9//0//T/9f/2//b/9P/0//X/9f/1//X/9f/1//b/9v/1//T/9P/0//T/9P/0//T/
9P/0//T/9P/0//T/9f/1//b/9v/2//b/9P/0//T/9P/0//T/9P/0//T/9P/0//T/9P/0
//T/9P/0//T/9P/0//b/+P/7////DQAfADAAPABKAFsAcQCKAJoAkwB6AFQAKAABAOb/
zP+g/2r/Pf8d/wH/8v7r/tv+x/69/sf+4v4D/xv/Lv9G/13/dP+H/5j/rv/C/83/1//h
/+n/9P/7/wIABQAIAAoACwAMABAAEgASABQAFAAWABcAGAAZABoAGgAbABwAHQAfAB8A
HwAhACEAIQAjACMAIwAkACYAJwAoACgAKQAqACsALAAtAC0AMAAxADIAMwA0ADUANgA3
ADgAOQA6ADwAPgA+AEAAQQBEAEUARgBJAEsATABPAFAAUQBTAFUAVwBaAFwAXgBgAGIA
ZQBpAGwAcABzAHYAeQB8AIAAgwCGAIcAiwCPAJEAlgCZAJsAnQCdAKAAogCkAKUApgCm
AKYApgCmAKUApQCjAKIAogChAKAAnQCbAJkAlwCTAJAAiwCHAIMAfgB5AHQAbwBqAGQA
XgBZAFQAUABNAEgAQwA+ADgANQAxAC0AKwAoACQAIQAfAB0AHAAaABgAFgAWABQAFQAU
ABMAEgASABIAEQARABEAEAAQABAAEAAQAA8ADwAPAA8ADwAPABEAEQARABEAEQASABIA
EgARABIAEgASABMAEwATABQAFAAUABQAFAAUABQAFAAUABQAFAAUABQAFgAWABcAFwAX
ABcAFwAXABcAFwAXABcAFwAXABcAFwAWABYAFgAWABYAFQAVABUAFQAVABUAFAAUABYA
FAAUAA==
         </WaveFormData>
      </LeadData>
      <LeadData>
         <LeadByteCountTotal>10000</LeadByteCountTotal>
         <LeadTimeOffset>0</LeadTimeOffset>
         <LeadSampleCountTotal>5000</LeadSampleCountTotal>
         <LeadAmplitudeUnitsPerBit>4.88</LeadAmplitudeUnitsPerBit>
         <LeadAmplitudeUnits>��V</LeadAmplitudeUnits>
         <LeadHighLimit>2147483647</LeadHighLimit>
         <LeadLowLimit>268435456</LeadLowLimit>
         <LeadID>V3</LeadID>
         <LeadOffsetFirstSample>0</LeadOffsetFirstSample>
         <FirstSampleBaseline>0</FirstSampleBaseline>
         <LeadSampleSize>2</LeadSampleSize>
         <LeadOff>FALSE</LeadOff>
         <BaselineSway>FALSE</BaselineSway>
         <ExcessiveACNoise>FALSE</ExcessiveACNoise>
         <MuscleNoise>FALSE</MuscleNoise>
         <LeadDataCRC32>1168241503</LeadDataCRC32>
         <WaveFormData>
gP+A/4D/gP9a/zT/Dv/o/ur+6v7q/ur+Af8Y/y//Rv9c/3D/hP+Y/6f/tP/B/87/1//e
/+X/7P/v//L/9f/4//v//P/9//7/AQACAAMABAAFAAYABwAIAAoACgAKAAoACwAMAA0A
DgAQABAAEAAQABEAEgATABQAFQAWABcAGAAZABoAGwAcAB0AHgAfACAAIQAiACMAJAAl
ACYAJwAoACsALAAtAC4AMQAyADMANAA2ADgAOgA8AD4AQABCAEQASABKAEwATgBRAFQA
VwBaAF8AYgBlAGgAawBuAHEAdAB5AHwAfwCCAIUAiACLAI4AkACSAJQAlgCXAJgAmQCa
AJgAmACYAJgAlQCUAJMAkgCPAI4AjQCMAIcAhACBAH4AdwByAG0AaABjAF4AWQBUAE4A
SABCADwANwAyAC0AKAAjACAAHQAaABUAEgAPAAwACgAIAAYABAABAAAA///+//z//P/8
//z/+//6//n/+P/2//b/9v/2//b/9v/2//b/9v/2//b/9v/4//j/+P/4//j/+P/4//j/
+v/6//r/+v/8//z//P/8//z//P/8//z//P/8//z//P/8//z//P/8//z//P/8//z//P/8
//z//P/8//z//P/8//z//P/8//z/+v/6//r/+v/6//r/+v/6//j/+P/4//j/+P/4//j/
+P/2//b/9v/2//T/9P/0//T/9P/0//T/9P/y//L/8v/y//L/8v/y//L/8v/y//L/8v/w
//D/8P/w//D/8P/w//D/8P/w//D/8P/u/+7/7v/u/+z/7P/s/+z/7P/s/+z/7P/s/+z/
7P/s/+z/7P/s/+z/6v/q/+r/6v/s/+z/7P/s/+r/6v/q/+r/6v/q/+r/6v/q/+r/6v/q
/+j/6P/o/+j/6P/o/+j/6P/q/+r/6v/q/+j/6P/o/+j/6P/o/+j/6P/o/+j/6P/o/+r/
6v/q/+r/6//s/+3/7v/u/+7/7v/u//D/8P/w//D/8P/w//D/8P/w//D/8P/w//D/8P/u
/+7/7//v/+//7f/s/+v/6v/p/+j/5f/k/+T/5f/l/+T/4v/i/+L/4v/i/+H/4f/h/+H/
4f/h/+D/4P/e/97/3v/e/93/3f/d/93/3f/d/93/3f/e/97/3f/d/93/3f/d/93/3f/d
/93/3f/d/93/3f/d/93/3f/d/93/3f/d/93/3f/d/97/3v/e/+H/5//z/wAADQAaACoA
QABaAHgAjQCTAIsAewBgAEsAQAAtAAAAw/+Q/2X/Pv8p/xP/8P7M/sT+yP7Z/vn+Ff8n
/zX/S/9i/3f/iP+c/6//u//C/8n/0v/Z/9//5//t/+//8P/y//T/9P/2//j/+P/5//3/
/v/+////AAABAAIAAgAAAAIAAwADAAUABgAHAAgACAAIAAkACgAKAAoACgAMAA8AEAAR
ABEAEgATABQAFgAXABcAGAAZABgAGgAaABsAHQAeAB8AIAAiACQAJQAnACkAKgAsAC4A
MAAxADMANgA4ADoAPQA/AD8AQwBGAEkATgBRAFQAVwBbAF4AYwBmAGgAbABwAHMAdgB5
AH0AgACEAIYAiACKAIsAjACNAI0AjQCOAI4AjQCLAIoAiQCIAIcAhQCDAIEAfQB6AHcA
dABvAGsAZgBhAFoAVABOAEcAQwA9ADkAMwAvACkAJAAgABsAFwATAA8ADAAIAAQAAgAB
AP3/+//6//n/9//1//X/9f/0//P/8v/x//D/7//u/+3/7f/t/+3/7f/t/+3/7f/t/+3/
7f/s/+z/7P/s/+z/7P/s/+z/7P/s/+z/7P/s/+3/7f/t/+7/7v/u/+7/7v/v/+//7//w
//H/8f/x//H/8f/y//L/8v/y//P/8//z//P/8//z//L/8v/y//P/8//z//P/8//0//T/
8//z//P/8//z//P/8//y//L/8v/y//L/8v/w//D/8P/w//D/8P/w/+//7//v/+//7v/u
/+7/7f/t/+3/7f/r/+v/6//r/+v/6//r/+r/6f/p/+r/6v/q/+r/6v/p/+j/6P/o/+j/
6P/o/+j/5//n/+f/5//n/+f/5//n/+f/5//n/+b/5v/m/+b/5v/m/+b/5v/m/+b/5v/m
/+X/5f/l/+X/5f/l/+X/5f/l/+X/5P/k/+T/5P/k/+T/5P/k/+T/5P/k/+T/5P/k/+T/
5P/k/+T/5P/k/+T/4//j/+P/4//j/+T/5P/l/+b/5v/n/+n/6v/q/+r/6f/s/+z/7P/s
/+z/7P/s/+z/6v/q/+r/6v/s/+z/7P/q/+r/6//r/+v/6//q/+n/6P/n/+b/4//i/+D/
4f/h/+D/4P/g/+D/4P/e/93/3f/d/9//3//f/97/3P/c/9z/3P/c/9v/2//b/93/3f/d
/93/3f/e/97/3f/d/93/3f/d/93/3f/d/93/3f/d/93/3f/d/93/3f/d/93/3f/d/93/
3//f/97/3v/g/+P/5//v//z/CQAWACQANgBMAGYAgwCPAI0AfwBqAFMARgA7ACAA6f+u
/3//Vv83/x//AP/Y/sD+vv7N/un+B/8b/y3/Q/9a/23/fv+S/6f/tf/A/8f/zv/X/9//
5f/p/+3/7v/w//T/9v/4//r/+v/7//v//P/8//3/AAABAAIAAgACAAQABQAFAAUABgAH
AAgACQAIAAgACAAGAAYABgAIAAsADAANAA0ADgAPABAAEgATABMAFAAVABYAGAAYABkA
GwAcAB0AHgAgACIAIwAlACcAKAAqACwALgAvADEANAA2ADgAOwA9AD8AQwBGAEkATABP
AFIAVQBXAFoAXwBiAGYAagBuAHEAcgB1AHkAfACAAIIAhACGAIcAiACJAIkAiQCKAIoA
iQCJAIgAhwCGAIUAgwCBAH8AfQB6AHcAdABxAG0AaABjAGAAWgBUAE0ARwBBAD0ANwAz
AC0AKAAkAB8AGwAXABMAEAAMAAgABgAFAAEA///+//3/+//5//n/9//2//X/9P/z//L/
8f/w/+//7//v/+//7//v/+//7//v/+//7//u/+7/7v/u/+7/7v/u/+7/7v/w//D/8P/w
//H/8f/x//L/9P/0//T/9P/z//P/8//0//X/9f/1//X/9f/2//b/9v/2//f/9//3//f/
9//3//b/9v/2//f/9//3//f/9//4//b/9f/1//X/9f/1//X/9f/2//b/9v/2//b/9v/0
//T/9P/0//T/9P/0//P/8//z//P/8v/y//L/8//z//P/8//x//H/8f/x//H/8f/x//D/
7//v//D/8P/u/+7/7v/t/+7/7v/u/+7/7v/u/+7/7f/t/+3/7f/t/+3/7f/t/+3/7f/t
/+z/7P/s/+z/7P/s/+r/6v/q/+r/7P/s/+v/6//t/+3/7f/t/+v/6//r/+v/7P/s/+z/
7P/s/+z/7P/s/+r/6v/q/+r/7P/s/+z/7P/s/+z/7P/s/+z/6//r/+v/6//r/+z/7P/t
/+7/7v/v//H/8v/y//L/8//0//T/9P/0//b/9v/2//b/9v/2//b/9v/0//T/9P/0//X/
9v/3//j/9P/0//X/9f/3//X/9P/z//L/8f/w/+3/7P/s/+3/7f/q/+j/6P/o/+r/6v/p
/+n/6f/p/+n/6f/o/+j/6P/o/+j/6P/n/+f/5//n/+f/5//n/+f/6P/o/+f/5//n/+f/
5//n/+f/5//n/+f/5//n/+f/5//n/+f/5//n/+f/5//n/+f/5//o/+j/6v/v//f/AQAO
ABsAKAA6AFAAbgCMAJ0AnwCVAIMAcABlAFoAQQAOANH/nP9v/0r/L/8L/9z+vv6+/tD+
7f4J/x//M/9L/2H/dP+H/5r/sP+9/8n/0P/X/+D/6f/v//P/9//3//j//P/+//7/AAAC
AAIAAwAFAAYABgAHAAgACQAKAAoACgAMAA0ADQANAA4ADwAQABAAEAARABIAFAAUABQA
FgAXABgAGQAZABwAHQAeACAAIQAhACIAIwAkACYAJgAnACkAKgArACwALgAwADEAMwA1
ADYAOAA6AD4APwBBAEQARABGAEkASwBPAFMAVgBZAFwAXwBiAGUAaQBsAHEAdAB2AHoA
fgCBAIYAiQCNAJAAkACSAJQAlgCXAJgAmQCZAJcAmACYAJcAlwCWAJUAlACTAJEAjwCN
AIkAhgCDAIAAewB3AHIAbQBoAGIAXABVAFEASwBHAEEAOwA1ADAALAApACUAIQAdABoA
FgASABAADwALAAkACAAFAAMAAQABAAEAAAD///7//f/8//v/+v/5//n/+f/5//n/+f/5
//n/+f/5//n/+P/6//r/+v/6//r/+v/6//r//P/8//z//P/9//3//f/+//z//P/8//z/
/f/9//3//v//////////////AAAAAAAA/v/////////////////+/wAAAAABAAEA////
////AAAAAP///////////////////v/+//7//v/+//7//P/8//z//P/8//z//P/7//v/
+//7//r/+v/6//v/+//7//v/+f/5//n/+f/5//n/+f/4//f/9//4//j/9v/2//b/9f/2
//b/9v/2//b/9v/2//X/9//3//f/9//1//X/9f/1//X/9f/0//T/9P/0//T/9P/0//T/
9P/0//b/9v/1//X/9f/1//X/9f/1//X/9f/1//T/9P/0//T/9P/0//T/9P/y//L/8v/y
//T/9P/0//T/9P/0//T/9P/0//P/8//z//P/8//0//T/8//0//T/9f/3//j/+P/4//v/
/P/6//z//P/+//7//v/+//7//v/+//7//P/8//z//P/+//7//v/+//z//P/9//3/+//5
//j/9//4//f/9v/z//L/8v/z//P/8v/w//D/8P/u/+7/7f/t/+//7//v/+//7P/s/+z/
7P/u/+7/7f/t/+3/7f/t/+3/7f/t/+7/7v/v/+//7//v/+3/7f/t/+3/7f/t/+3/7f/r
/+v/6//r/+3/7f/t/+3/7f/t/+3/7v/u//D/9f///wsAFgAjADIAQgBYAHgAlgCjAKUA
mwCJAHoAbwBgAD8ACADP/57/cf9Q/y3/Af/S/rz+wv7a/vf+E/8n/zv/U/9p/3r/jf+k
/7j/w//P/9j/3//m/+//8//3//n/+//+/wAAAgAEAAQABgAGAAcACQAKAAoACwAMAA0A
DgAOAA4AEAARABEAEQASABMAFAAWABYAFwAYABgAGAAYABoAGwAcAB0AHQAeAB8AIAAi
ACEAIQAiACMAJgAoACgAKQArACwALQAuADAAMgAzADUANwA4ADoAPABAAEEAQwBGAEgA
SgBNAE8AUQBVAFgAWwBgAGMAZgBpAGsAbgBzAHYAeAB8AIAAgwCGAIkAjQCQAJIAlACW
AJgAlwCYAJkAmQCZAJoAmgCZAJkAmACXAJYAkwCRAI8AjQCLAIgAhQCCAHsAdwByAG0A
aABiAFwAVQBRAEsARwBBADsANQAwACwAJwAjAB8AGwAYABQAEAAOAA0ACQAHAAYABQAD
AAEAAQD///7//f/8//v/+v/5//j/9//3//f/9//3//f/9//3//X/9f/1//T/9v/2//b/
9v/2//b/9v/2//b/9v/2//b/9//3//f/+P/6//r/+v/6//n/+f/5//r/+f/5//n/+f/5
//r/+v/6//j/+f/5//n/+f/5//n/+P/2//b/9//3//f/9//3//j/+P/3//f/9//1//X/
9f/1//b/9v/2//b/9v/2//T/9P/0//T/9P/0//L/8f/x//H/8f/w//D/8P/v/+//7//v
/+//7//v/+//7//v/+//7v/v/+//8P/w/+//7v/t/+v/7P/s/+z/7P/s/+z/7P/r/+v/
6//r/+v/6//r/+v/6//r/+v/6v/q/+r/6v/q/+r/6P/o/+j/6P/q/+r/6f/p/+n/6f/p
/+n/6f/p/+n/6f/o/+j/6P/o/+j/6P/o/+j/5v/m/+b/5v/m/+b/5v/m/+b/5v/m/+b/
5v/l/+X/5f/m/+f/6f/q/+v/7P/s/+3/7v/u/+3/7P/t/+7/7v/u/+7/7v/u/+7/7v/s
/+z/7P/s/+7/7v/u/+z/7P/t/+3/7f/p/+j/5//m/+X/5P/h/+D/3v/f/9//3v/e/97/
3v/e/9z/2//b/9v/3f/d/93/3P/a/9r/2v/a/9r/2f/Z/9n/2f/Z/9n/2f/Z/9r/2v/Z
/9n/2f/Z/9n/2f/Z/9n/2f/Z/9n/2f/Z/9n/2f/Z/9n/2f/Z/9n/2f/Z/9n/2v/a/9z/
3//n//P/AAANABoAKgBCAF4AegCLAI0AgwBxAFgAQwA2ACEA7v+z/4T/Wf80/x3/Af/a
/sD+uv7E/tn+9/4R/yH/M/9L/2L/cf+E/5r/q/+z/7z/w//K/9H/2//h/+P/5f/o/+r/
7P/u/+7/8P/w//H/8//0//T/9f/2//f/+P/4//j/+v/7//v/+//8//3//v/+//7///8A
AAIAAgACAAQAAwAEAAUABQAGAAcACAAKAAsACwAMAA0ADgAQABAAEQATABQAFQAWABYA
GAAZABsAHQAeACAAIgAmACcAKQAsAC4AMAAzADUANwA7AD4AQQBEAEcASgBNAFEAVABZ
AFwAXgBiAGYAaQBsAG8AcwB2AHYAeAB6AHwAfQB+AH8AfwB/AIAAgAB/AH0AfAB7AHoA
eQB3AHUAcwBxAG4AawBoAGEAXQBYAFMATgBIAEIAOwA2ADEALgApACUAHwAaABYAEQAN
AAkABQACAP7/+v/4//f/8//x//D/7//t/+v/6//p/+j/5//m/+X/5P/j/+L/4//j/+P/
4//h/+H/4f/h/+H/4f/h/+D/4P/g/+D/4P/i/+L/4v/i/+L/4v/i/+L/5f/l/+X/5v/m
/+b/5v/m/+f/5//n/+j/6P/n/+b/5f/n/+j/6P/o/+j/6f/p/+n/6f/p/+n/6P/o/+j/
6f/p/+n/6f/p/+r/6v/p/+n/6f/p/+n/6f/p/+j/6P/o/+j/6P/o/+b/5v/m/+b/5v/m
/+b/5f/l/+X/5f/k/+T/5P/j/+P/4//j/+P/4//j/+P/4f/h/+H/4P/h/+H/4v/i/+D/
4P/g/9//4P/g/+D/4P/g/+D/4P/f/9//3//f/9//3//f/9//3//f/9//3v/e/97/3v/e
/97/3v/e/97/3v/e/97/3f/d/93/3f/d/93/3f/d/93/3f/e/97/3v/e/97/3v/e/97/
3P/c/9z/3P/c/9z/3P/c/9z/3P/c/9z/3v/d/93/3f/d/93/3v/e/93/3v/e/9//4f/i
/+L/4v/j/+T/5v/m/+b/5v/m/+b/5v/k/+T/5P/k/+b/5v/m/+b/5v/k/+T/5f/l/+X/
4//i/+H/4P/f/97/2//a/9r/2//b/9r/2P/Y/9j/2P/Y/9f/1//X/9f/1//V/9T/1P/U
/9b/1v/W/9X/1f/V/9X/1f/V/9X/1f/W/9b/1f/V/9X/1f/V/9X/1f/V/9X/1f/V/9X/
1f/V/9X/1f/V/9X/1f/T/9P/0//T/9b/1v/Y/9v/4f/t//r/BwAUACQAOABUAHAAgwCH
AH8AbQBWAEcAPgApAPz/v/+M/2P/Pv8j/wX/2v64/rD+vP7V/vP+C/8d/zH/R/9c/23/
fv+U/6X/r/+4/7//xv/P/9X/2//f/+H/4v/k/+b/6v/r/+z/6//r/+//8P/w//H/8v/z
//T/9P/0//b/9//3//f/+P/5//r/+v/6//v//P/+//7//v8AAP//AAABAAEABAAFAAYA
CAAJAAkACgALAAwADgAOAA8AEQASABMAFAAWABgAGQAbABsAHAAeACAAJAAlACcAKgAs
AC4AMQAzADUAOQA8AD8AQgBFAEgASwBPAFIAVwBaAFwAYABkAGcAagBtAHEAdAB2AHgA
egB8AH0AfgB/AH8AfwCAAIAAfwCBAIAAfwB+AH0AewB5AHcAdQByAG8AbABpAGUAYABb
AFYAUABKAEMAPwA5ADUALwApACMAHgAaABUAEQANAAkABgACAP7//P/7//f/9f/0//P/
8f/v/+//7f/s/+v/6v/p/+j/5//m/+f/5//n/+f/5f/l/+X/5f/l/+X/5f/k/+T/5P/k
/+T/5v/m/+b/5v/m/+b/5v/m/+f/5//n/+j/6P/o/+j/6P/p/+n/6f/q/+n/6f/p/+n/
6//s/+z/7P/s/+3/7f/t/+3/7f/t/+z/7P/s/+3/7f/t/+3/7f/u/+z/6//r/+v/6//r
/+v/6//s/+z/7P/s/+r/6v/o/+j/6P/o/+j/6P/o/+f/5//n/+n/6P/o/+j/5//n/+f/
5//l/+X/5f/l/+X/5f/l/+T/4//j/+T/5P/k/+T/5P/j/+L/4v/i/+L/4v/i/+L/4f/h
/+H/4f/h/+H/4f/h/+H/4f/h/+D/4P/i/+L/4v/i/+D/4P/g/+D/4P/g/9//3//h/+H/
4f/h/+H/4f/h/+H/4P/g/+D/4P/g/+D/4P/g/+D/4P/g/+D/4P/g/+D/4P/g/+D/4P/g
/+D/3//f/9//3//f/+D/4P/h/+L/4v/j/+T/5P/j/+L/5f/m/+b/5v/o/+j/6P/o/+j/
6v/q/+r/6v/o/+j/6P/o/+r/6v/q/+r/6v/o/+j/6f/p/+n/5//m/+f/5v/l/+T/4f/g
/+D/4f/i/+L/4f/i/+D/4P/g/9//4f/h/+H/4f/h/+D/4P/g/97/3v/e/93/3f/d/93/
3f/f/9//3//g/+D/3//f/9//3//f/9//3//f/9//3//f/9//3//f/9//3//f/9//3//f
/9//3//f/+D/4P/i/+P/6f/z//7/DQAYACYAOgBUAHIAjQCXAJUAhwB0AGcAXgBPACoA
8f+4/4f/Xv8//x//8v7G/rr+wv7X/vX+D/8l/zn/Tf9i/3X/hv+e/6//u//E/83/1P/b
/+P/6f/t/+3/7v/y//T/9v/4//r/+v/7//3//v/+////AAABAAIAAgACAAQABQAFAAUA
BgAHAAgACgAKAAsADAAMAAwADAAOAA8AEAARABEAEgATABQAFgAXABcAGAAZABoAHAAc
AB0AHwAgACEAIgAkACYAJwApACsALAAuADAAMgAzADUAOAA6ADwAPwBBAEMARwBKAE0A
UABTAFYAWQBdAGAAZQBoAGoAbgByAHUAeAB7AH8AggCGAIgAigCMAI0AjgCPAI8AjwCQ
AJAAjwCPAI4AjQCMAIsAiQCHAIUAgwCAAH0AegB2AHMAbwBrAGYAYABaAFMATwBJAEUA
PwA7ADUAMAAsACUAIQAdABkAFgASAA4ADAAJAAUAAwACAP///f/7//v/+//6//n/+P/3
//b/9f/0//P/8//z//P/8//z//P/8//z//P/8//y//T/9P/0//T/8v/y//L/8v/0//T/
9P/0//X/9f/1//b/9v/2//b/9v/3//f/9//4//f/9//3//f/9//4//j/+P/4//n/+f/5
//f/9//3//b/+P/4//n/+f/3//f/9//4//j/9//3//f/9//3//f/9//2//b/9v/2//b/
9v/0//T/9P/0//T/9P/0//P/8//z//P/8v/y//L/8f/x//H/8f/v/+//7//v/+//7//v
/+7/7f/t/+7/7v/u/+7/7v/t/+7/7v/u/+7/7P/s/+z/6//t/+3/7f/t/+v/6//r/+v/
7f/t/+z/7P/q/+r/6v/q/+r/6v/q/+r/7P/s/+v/6//r/+v/6//r/+v/6//r/+v/6P/o
/+j/6P/q/+r/6v/q/+r/6v/q/+r/6v/q/+r/6v/o/+j/6P/o/+j/5//n/+f/6f/p/+r/
6v/q/+r/6f/p/+n/6v/q/+r/7f/u/+7/8P/w//D/8P/w//D/8v/y//L/8v/w//D/8P/w
//D/8P/w//D/8v/y//L/8P/w//H/8f/x/+//7v/t/+z/6//q/+f/5v/m/+f/5//m/+L/
4v/i/+L/5P/j/+P/4//j/+P/4//i/+L/4v/i/+L/4v/h/+H/4f/h/+H/4f/h/+H/4v/i
/+H/4f/h/+H/4f/h/+H/4f/h/+H/4f/h/+H/4f/h/+H/4f/h/+H/4f/h/+H/4//k/+T/
4v/l/+3/9/8EABMAIAAwAEQAXgB8AI8AlwCRAH8AZgBXAEwAOQAQANX/oP9z/0z/Mf8V
/+r+xv68/sj+3/7//hf/J/85/1H/aP95/4r/oP+x/73/xv/N/9T/3f/j/+f/6//t/+7/
8P/0//b/9v/4//j/+f/7//z//P/9/wAAAQACAAIAAgAEAAUABQAFAAYABwAIAAsADAAO
ABAAEAAQABAAEgATABQAFQAVABYAFwAYABoAGwAbABwAHQAeACAAIAAhACUAJgAnACgA
KAAqACsALQAvADAAMgA0ADgAOQA7AD4AQABCAEUARwBJAE0AUABTAFYAWQBcAF8AYwBm
AGsAbgBwAHQAeAB7AH4AgQCFAIgAiACKAIwAjgCPAJAAkQCRAJEAkgCSAJEAkQCQAI8A
jgCNAIsAiQCHAIUAggB/AHwAdwBzAG4AaQBmAGAAWgBTAE0ARwBDAD0AOQAzAC4AKgAl
ACEAHQAZABYAEgAOAAwACQAFAAMAAgABAP///f/9//v/+v/5//j/9//2//X/9P/1//X/
9f/1//P/8//z//P/8//z//P/8v/y//L/8v/y//T/9P/0//T/9P/0//T/9P/1//X/9f/2
//b/9v/2//b/9//3//f/+P/5//n/+f/5//f/+P/4//j/+P/5//n/+f/5//n/+f/4//r/
+v/7//v/+f/5//n/+v/6//n/+f/5//n/+f/5//n/+P/4//j/+P/4//j/9v/2//b/9v/2
//b/9v/1//X/9f/1//T/9P/0//P/8//z//P/8f/x//H/8f/x//H/8f/w/+//7//w//D/
8P/w//D/7//w//D/8P/w//D/8P/w/+//7f/t/+3/7f/t/+3/7f/t/+3/7f/s/+z/7P/s
/+z/7P/s/+z/7P/s/+7/7v/t/+3/7f/t/+3/7f/t/+3/7f/t/+z/7P/s/+z/7P/s/+z/
7P/s/+z/7P/s/+z/7P/s/+z/7P/s/+z/7P/s/+v/6//r/+v/6//s/+z/7f/u/+7/7//v
//D/8P/w//P/9P/0//T/9P/2//b/9v/2//b/9v/2//b/9P/0//T/9P/2//b/9v/0//T/
9f/1//X/8//y//H/8P/v/+7/6//q/+r/6//r/+r/6P/o/+j/6P/o/+f/5//n/+f/5//n
/+b/5v/m/+b/5v/m/+X/5f/l/+f/5//n/+f/5//o/+j/5//n/+f/5//n/+f/5//n/+f/
5f/l/+X/5f/l/+X/5f/l/+f/5//n/+f/5//n/+b/5v/q/+3/8/8BABAAGwAoADgATgBq
AIYAlwCXAIsAeQBiAFEASAAvAPz/wf+O/2X/Qv8r/w3/5P7G/sT+0P7p/gn/If8x/0f/
X/9y/4P/lv+s/7v/xf/M/9P/2v/j/+n/7//x//X/9v/2//r//P/8//7//v///wEAAgAC
AAMABAAFAAYABgAGAAgACQAJAAkACgALAAwADAAMAA0ADgAQABAAEAASABEAEgATABMA
FAAVABYAGAAbABsAHAAdABwAHgAeAB8AIQAiACMAJAAmACgAKQArAC0ALgAwADIANAA1
ADcAOgA8AD4AQQBDAEUASQBMAE8AUgBVAFgAWwBdAGAAZQBoAGoAbgByAHUAeAB7AH8A
ggCEAIYAiACKAIsAjACNAI0AiwCMAIwAiwCLAIoAiQCIAIcAhQCDAIEAfQB6AHcAdABx
AG0AaABjAF4AWABSAEsARwBBAD0ANwAzAC0AKAAkAB8AGwAXABMAEAAMAAgABgAFAAEA
///+//v/+f/3//f/9//2//X/9P/z//L/8f/w/+//7//v/+//7f/t/+3/7f/t/+3/7f/s
/+z/7P/s/+z/7v/u/+7/7v/u/+7/7v/u/+//7//v//D/8P/w//D/8P/x//H/8f/y//H/
8f/x//H/8f/y//L/8v/y//P/8//z//P/8//z//L/8v/y//P/8//z//P/8//0//L/8f/x
//H/8f/x//H/8f/w//D/8P/w//D/8P/u/+7/7v/u/+7/7v/u/+3/7f/t/+3/7P/s/+z/
6//r/+v/6//r/+v/6//r/+n/6f/p/+j/6f/p/+r/6v/o/+j/6P/n/+b/5v/m/+b/5v/m
/+b/5f/n/+f/5//n/+X/5f/l/+X/5f/l/+T/5P/k/+T/5P/k/+T/5P/k/+T/5v/m/+X/
5f/j/+P/4//j/+P/4//j/+P/4v/i/+L/4v/i/+L/4v/i/+L/4v/i/+L/4P/g/+D/4P/g
/+D/4P/g/+L/4f/h/+H/3//f/+D/4P/h/+L/4v/j/+P/5P/k/+T/5//m/+b/6P/o/+j/
6P/o/+j/6P/o/+j/6P/o/+j/6P/o/+j/6P/o/+j/6P/m/+b/5//n/+f/5f/k/+P/4v/h
/+D/3f/c/9z/3f/d/9z/2v/a/9r/2v/a/9n/2f/Z/9n/2f/Z/9j/2P/Y/9j/2P/Y/9f/
1//X/9f/1//X/9f/1//Y/9b/1f/V/9X/1f/V/9X/1f/V/9X/1f/V/9X/1f/V/9X/1f/V
/9X/1f/V/9X/1f/V/9b/2P/a/93/5f/z/wAADQAcACwARABkAH4AiwCJAHsAZwBYAE8A
QAAfAOj/r/98/1H/MP8T/+n+vv6q/rL+yP7l/v/+E/8n/z//U/9m/3n/jv+e/6v/tf++
/8X/zv/V/9n/3f/h/+H/4v/k/+b/6P/q/+z/7P/t/+//8P/w//H/8v/z//T/9P/0//b/
9//3//X/9v/3//j/+v/6//v//P/8//z//P/+////AAABAAEAAgADAAQABgAHAAcACAAJ
AAoADAAMAA0ADwAQABEAEgASABQAFQAXABsAHAAeACAAIgAjACUAKAAqACwALwAxADMA
NwA6AD0AQABDAEYASQBLAE4AUwBWAFoAXgBiAGUAZgBpAG0AcAByAHQAdgB4AHkAegB7
AHsAeQB6AHoAeQB5AHgAdwB2AHMAcQBvAG0AawBoAGUAYgBdAFkAVABPAEwARgBAADkA
MwAtACkAIwAfABkAFAAQAAsABwADAP//+v/2//L/8P/v/+v/6f/o/+f/5f/j/+P/4f/g
/9//3v/d/9z/2//a/9n/2f/Z/9n/2f/Z/9n/2f/Z/9n/2f/Y/9j/2P/Y/9j/2P/Y/9j/
2P/a/9r/2v/a/9v/2//b/9z/2v/a/9r/2v/b/9v/2//c/9v/2//b/9v/2//c/9z/3P/c
/93/3f/d/93/3f/d/9z/3P/c/93/3f/b/9v/2//c/9z/2//b/9v/2//b/9v/2//a/9r/
2v/Y/w==
         </WaveFormData>
      </LeadData>
      <LeadData>
         <LeadByteCountTotal>10000</LeadByteCountTotal>
         <LeadTimeOffset>0</LeadTimeOffset>
         <LeadSampleCountTotal>5000</LeadSampleCountTotal>
         <LeadAmplitudeUnitsPerBit>4.88</LeadAmplitudeUnitsPerBit>
         <LeadAmplitudeUnits>��V</LeadAmplitudeUnits>
         <LeadHighLimit>2147483647</LeadHighLimit>
         <LeadLowLimit>268435456</LeadLowLimit>
         <LeadID>V4</LeadID>
         <LeadOffsetFirstSample>0</LeadOffsetFirstSample>
         <FirstSampleBaseline>0</FirstSampleBaseline>
         <LeadSampleSize>2</LeadSampleSize>
         <LeadOff>FALSE</LeadOff>
         <BaselineSway>FALSE</BaselineSway>
         <ExcessiveACNoise>FALSE</ExcessiveACNoise>
         <MuscleNoise>FALSE</MuscleNoise>
         <LeadDataCRC32>3093501219</LeadDataCRC32>
         <WaveFormData>
PgA+AD4APgAFAMz/k/9a/0z/QP80/yj/Ov9K/1r/av96/4r/mv+q/7X/wP/L/9b/3f/i
/+f/7P/w//L/9P/2//n/+v/7//z//f/+////AAABAAIAAwAEAAYABgAGAAYACAAIAAgA
CAAIAAgACAAIAAkACgALAAwADgAOAA4ADgAQABAAEAAQABMAFAAVABYAGAAYABgAGAAZ
ABoAGwAcAB0AHgAfACAAIwAkACUAJgAoACoALAAuADEAMgAzADQAOAA6ADwAPgBCAEQA
RgBIAE0AUABTAFYAWgBcAF4AYABjAGYAaQBsAG8AcgB1AHgAegB8AH4AgACCAIIAggCC
AIIAggCCAIIAgQCAAH8AfgB7AHoAeQB4AHQAcgBwAG4AagBmAGIAXgBYAFQAUABMAEcA
QgA9ADgAMgAuACoAJgAhAB4AGwAYABMAEAANAAoABwAGAAUABAABAAAA///+//3//P/7
//r/+P/4//j/+P/2//b/9v/2//b/9v/2//b/9v/2//b/9v/2//b/9v/2//j/+P/4//j/
9v/2//b/9v/4//j/+P/4//j/+P/4//j/+v/6//r/+v/6//r/+v/6//r/+v/6//r/+v/6
//r/+v/8//z//P/8//z//P/8//z/+v/6//r/+v/6//r/+v/6//r/+v/6//r/+v/6//r/
+v/4//j/+P/4//j/+P/4//j/9v/2//b/9v/2//b/9v/2//b/9v/2//b/9v/2//b/9v/0
//T/9P/0//L/8v/y//L/8v/y//L/8v/y//L/8v/y//D/8P/w//D/8v/y//L/8v/y//L/
8v/y//D/8P/w//D/8P/w//D/8P/w//D/8P/w//D/8P/w//D/8P/w//D/8P/w//D/8P/w
/+7/7v/u/+7/7v/u/+7/7v/u/+7/7v/u//D/8P/w//D/8P/w//D/8P/w//D/8P/w//L/
8v/y//L/8//0//X/9v/2//b/9v/2//j/+P/4//j/+v/6//r/+v/8//z//P/8//7//f/8
//z//P/8//z//P/7//r/+f/4//f/9P/y//L/8v/y//D/7//u/+7/7v/t/+3/7f/t/+3/
6//q/+n/6f/p/+n/6f/o/+r/6v/q/+r/6v/q/+r/6v/q/+r/6v/q/+r/6v/q/+r/6v/q
/+r/6v/q/+r/6v/q/+r/6v/q/+r/6v/q/+r/6v/s/+v/7f/s/+7/8P/1//z/AgANABsA
MABMAG4AjQCqAMIA0gDcAOgA8wDzANkAogBnAC4A+P/M/57/X/8h/wj/CP8S/yr/Qv9O
/1n/bP+A/5D/nf+v/77/yf/Q/9f/3f/h/+f/7f/y//T/9P/2//j/+v/6//v//f/+////
AAABAAEAAwAFAAUABQAEAAQABQAGAAYABwAHAAkACwALAAsADQALAAsADAAOABEAEQAS
ABIAEQASABMAEwAWABcAGAAYABoAGgAbABwAHQAeAB8AIAAhACMAJAAlACgAKgArACwA
LgAvADEAMwA3ADkAOwA9AD8AQQBEAEYASgBOAFEAUwBXAFsAXgBhAGQAZwBrAG4AbwBy
AHUAeAB9AH4AgACCAIQAhgCGAIcAhgCGAIYAhgCGAIUAhACDAIIAgQCAAH4AfAB5AHcA
dABvAGwAaABkAGAAWQBUAFAASgBFAEEAPAA1ADEALQAoACUAIgAeABoAFwATAA8ADQAM
AAgABQAEAAMAAQD///7//v/9//z/+//6//n/+P/4//b/9f/1//X/9//2//b/9v/0//P/
8//z//P/8//z//P/8//z//P/8//z//T/9P/0//T/9P/1//X/9f/1//X/9f/1//X/9v/2
//j/+P/4//j/9//4//j/+P/4//j/+P/4//r/+v/6//r/+v/6//v/+//5//j/9//2//P/
8v/x//D/8f/x//H/8f/w//D/8P/w/+7/7v/u/+7/8P/w/+7/7v/t/+3/7f/t/+z/7P/s
/+z/6//r/+v/6//r/+r/6v/q/+n/6f/p/+n/6f/p/+n/6f/r/+v/6v/q/+j/6P/o/+j/
5//n/+f/5//n/+f/5//n/+f/5//n/+b/5v/m/+b/5v/m/+b/5v/m/+b/5v/m/+b/5v/m
/+b/5v/l/+X/5f/l/+X/5f/l/+X/5f/l/+X/5f/l/+X/5f/l/+P/4//j/+P/5P/k/+T/
5P/l/+X/5P/k/+T/5P/k/+T/5v/m/+f/5//n/+j/6P/o/+n/6f/r/+z/7P/s/+3/7f/u
/+7/7v/u/+7/7v/u/+7/7v/v//D/8P/w//D/8P/w//D/8v/x//D/7//u/+3/6v/o/+b/
5v/m/+T/5f/k/+T/5P/h/+H/4f/h/+P/4//i/+H/3//f/9//3//g/+D/4P/g/+D/4P/g
/+D/4P/g/+D/4P/g/+D/4P/g/+D/4P/g/+D/4P/g/+D/4P/g/+D/4P/g/97/3v/e/97/
4P/g/9//4f/i/+L/5P/p/+7/9P/9/wkAGgAwAEwAbwCMAKIAtgDEANAA3wDnAN0AuAB9
AEQAEADi/7b/ff85/wz/AP8G/xj/MP9A/03/YP9y/4D/j/+h/7L/v//G/8v/0f/X/9//
4//m/+j/6v/s//D/8P/w//H/8//0//X/9v/3//f/+f/7//v/+//8//z//f/+//7/////
/wEA////////AQABAAEAAgAEAAUABQAGAAYABwAIAAkACQAKAAsADAAMAA4ADgAPABAA
EwAUABUAFgAXABkAGgAbABwAHgAfACAAIgAjACUAJwApACsALQAvADMANQA4ADoAPABA
AEMARQBHAEsATgBRAFQAVwBbAF4AYQBkAGcAagBvAHAAcgB0AHYAeAB4AHkAegB6AHoA
egB6AHkAeAB3AHYAdQB0AHIAcgBvAG0AagBpAGYAYgBeAFoAUwBOAEoARgBBAD0AOAAx
AC0AKQAkAB8AHAAYABQAEwAPAAsACQAIAAQAAQAAAP///f/7//r/+P/3//b/9f/0//P/
8v/y//D/7//v/+//7//u/+7/7v/w/+//7//v/+//7//v/+//7//v/+//7//v//D/8P/w
//D/8P/x//H/8//z//P/8//x//H/8v/y//L/8v/y//L/8//0//T/9P/0//T/9P/0//b/
9v/2//b/9P/0//X/9f/2//b/9v/2//b/9v/2//b/9//3//f/9//2//b/9v/2//T/9P/0
//T/9P/0//L/8v/x//H/8f/x//L/8v/y//L/8f/x//H/8f/x//D/8P/w//H/8f/x//H/
7//v/+//7//v/+//7v/u/+7/7v/u/+7/7f/t/+3/7f/t/+3/7f/t/+3/7f/t/+z/7P/s
/+z/7P/u/+7/7v/u/+z/7P/s/+z/7P/s/+z/7P/t/+3/7f/t/+v/6//r/+v/6//r/+v/
6//t/+3/7f/t/+3/7f/t/+3/7P/s/+z/7P/r/+v/6v/q/+z/7P/s/+z/7P/s/+3/7f/t
/+7/7v/u/+//7//x//L/9P/0//X/9f/0//b/9v/2//b/9v/2//b/9v/2//b/9v/2//n/
+v/7//v/+P/4//j/+P/4//j/9//2//X/9P/z//D/7v/u/+7/7v/s/+v/6v/q/+r/6f/p
/+n/6f/p/+n/6P/p/+n/6f/p/+f/5v/m/+b/6P/o/+j/6P/m/+b/5v/m/+b/5v/m/+b/
5v/m/+b/5v/m/+b/5v/m/+b/5v/m/+b/6P/o/+j/6P/o/+j/6P/p/+n/6v/s//D/8//4
/wAACQAZAC4ATABuAI0AqAC+ANAA4ADyAP0A9wDXAJ4AYwAuAPr/yv+Q/0n/F/8K/xD/
IP80/0j/WP9p/3r/iv+Y/6v/u//I/9P/2P/d/+P/6f/t//H/9P/0//b/+P/6//r//P/9
////AAD//wAAAQABAAEAAwADAAMABAAEAAUABgAGAAcABwAJAAkACQAJAAsACwALAAwA
DgANAA0ADgAOABEAEgATABMAFAAVABYAFgAWABYAFwAYABsAHAAdAB4AHwAhACIAIwAk
ACYAJwAoACwALQAvADEAMwA1ADcAOQA9AD8AQgBEAEYASgBNAE8AUQBVAFgAWwBeAGEA
ZQBoAGsAbgBxAHQAdwB4AHoAfAB+AIAAgACBAIIAggCCAIIAggCBAIAAfwB+AH0AfAB6
AHgAdQBzAHAAbQBqAGYAYgBeAFcAUgBOAEoARQBBADwANQAxAC0AKAAjACAAHAAYABcA
EwAPAA0ADAAIAAUABAAFAAMAAQAAAP7//f/8//v//P/7//r/+v/6//n/+f/5//n/+P/4
//j/9v/1//X/9f/1//X/9f/1//f/9//3//f/9//4//j/+P/4//j/+f/5//n/+f/5//n/
+f/5//r/+v/6//r/+v/6//n/+v/6//r/+v/6//r/+v/6//r/+v/6//r/+v/7//v/+v/6
//r/+v/6//r/+v/6//v/+//7//v/+v/6//r/+v/6//r/+v/6//r/+v/4//j/+f/5//n/
+f/4//j/+P/4//f/9//3//f/9//2//b/9v/1//X/9f/1//P/8//z//P/8//z//L/8v/y
//L/8v/y//P/8//z//P/8//z//P/8//z//P/8//y//L/8v/y//L/8v/y//L/8v/w//D/
8P/w//D/8P/w//D/8f/x//H/8f/x//H/8f/x//H/8f/x//H/8f/x//H/8f/x//H/8f/x
//D/8P/w//D/8f/x//D/8P/w//D/8P/w//D/8P/x//H/8f/y//L/8v/z//P/9f/2//j/
+P/3//f/+v/6//r/+v/6//r/+v/6//r/+v/6//r/+v/7//z//f/9//z//P/8//z//P/8
//v/+v/5//j/9//0//L/8v/y//L/8P/v/+7/7v/u/+3/7f/t/+3/7f/t/+z/6f/p/+n/
6f/r/+r/6v/q/+r/6v/q/+r/6v/q/+r/6v/q/+r/6v/q/+j/6P/o/+j/6v/q/+r/6v/o
/+j/6P/o/+r/6v/q/+r/6v/q/+r/6//r/+z/7v/y//X/+v8CAA0AHQA0AFQAegCXALQA
ygDcAPAAAAEHAfkA0QCYAF8AKgD4/8L/fv83/xH/DP8W/yj/PP9M/1z/bf+A/47/nP+v
/7//yP/R/9j/3f/j/+n/7f/v//D/8v/0//b/9v/4//j/+f/7//z//f/+/////////wEA
AQABAAIAAgADAAQABAAFAAUABwAHAAcABwAJAAcABwAIAAoACwALAAwADAANAA4ADwAP
ABAAEQASABIAFgAWABcAGAAZABoAGwAcAB0AHwAgACEAIgAkACUAJgAqACsALQAvADEA
MwA1ADcAOwA9AEAAQgBGAEoATQBPAFEAVQBYAFsAXgBhAGUAaABrAG4AcQB0AHcAeAB6
AHwAfAB+AH4AfwCAAIAAgACAAIAAfwB+AH0AegB5AHgAdgB2AHMAcQBuAGkAZgBiAF4A
WgBTAE4ASgBGAEEAPQA4ADMALwArACYAHwAcABgAFAARAA0ACQAHAAgABAABAAAA/f/7
//n/+P/4//f/9v/1//T/8//y//L/8v/x//H/8f/x//D/8P/w//D/7//v/+//7//v/+//
7//v/+//7//v/+//8P/w//D/8P/w//H/8f/x//H/8f/x//H/8f/y//L/8v/y//L/8v/z
//T/9P/0//L/8v/y//L/8v/y//L/8v/y//L/8//z//L/8v/y//L/8v/y//L/8v/x//H/
8f/x//L/8v/y//L/8P/w//D/8P/w//D/7v/u/+//7//v/+//7v/u/+7/7v/t/+3/7f/t
/+3/7P/s/+z/6//r/+v/6//r/+v/6//r/+n/6f/o/+j/5v/m/+b/5v/n/+f/5//n/+f/
5//n/+f/6f/p/+n/6P/o/+j/6P/o/+b/5v/m/+b/5v/m/+b/5v/m/+b/5v/m/+f/5//n
/+f/5//n/+f/5//n/+f/5//n/+f/5//n/+f/5//n/+f/5//m/+b/5v/m/+f/5//m/+b/
5v/m/+b/5v/o/+j/6f/p/+v/7P/s/+z/6//r/+3/7v/u/+7/7//v/+7/8P/w//D/8P/w
//D/8P/w//H/8v/y//L/8v/y//L/8v/y//H/8P/v/+7/7f/q/+j/6P/o/+j/5v/n/+b/
5v/m/+P/4//j/+P/4//j/+L/4f/h/+H/4f/h/+L/4v/i/+L/4v/i/+L/4v/g/+D/4P/g
/+D/4P/g/+D/4P/g/+D/4P/i/+L/4v/i/+D/4P/g/+D/4P/g/+D/4P/g/+L/4f/j/+T/
5v/o/+3/9P/8/wcAFQAqAEoAbACLAKQAvADKANYA4ADrAOcAxQCKAFEAGADm/7r/hv9D
/w//AP8E/xL/Kv8+/0j/V/9s/3z/iv+b/63/vP/F/8r/0f/V/9v/4//n/+j/6v/s/+7/
8P/y//L/8//1//b/9//4//n/+f/5//v/+//7//z//P/9//7/AAABAAEAAwADAAMAAwAF
AAUABQAGAAgACQAJAAoACgALAAwADQANAA4ADwAQABAAEgASABMAFAAVABYAFwAYABkA
GwAcAB0AIAAiACMAJAAmACcAKQArAC0ALwAxADMANwA5ADwAPgBCAEYASQBLAE0AUQBU
AFcAWgBdAGEAZABnAGoAbQBwAHUAdgB4AHoAegB8AHwAfQB+AH4AfgB+AH4AfQB8AHsA
egB5AHgAdgB0AHEAbwBsAGcAZABgAFwAWABRAEwASABCAD0AOQA0ADEALQApACQAHQAa
ABYAEgAPAAsABwAFAAQAAAD9//z/+//5//f/9v/2//X/9P/z//L/8f/w//D/8P/v/+//
7//v/+7/7v/u/+7/7f/t/+3/7f/t/+3/7f/t/+3/7f/t/+3/7v/u/+7/7v/u/+//7//v
/+//7//v//H/8f/y//L/8v/y//L/8v/x//L/8v/y//L/8v/y//L/8v/y//L/8v/y//L/
8//z//L/8v/y//L/9P/0//T/9P/z//P/8//z//L/8v/y//L/8v/y//L/8v/y//L/8P/w
//H/8f/x//H/8P/w//D/8P/v/+//7//v/+//7v/u/+7/7//v/+//7//t/+3/7f/t/+3/
7f/s/+z/7P/s/+z/7P/r/+v/6//r/+v/6//r/+v/6//r/+v/6v/q/+r/6v/q/+r/6v/q
/+r/6v/q/+r/6v/q/+r/6v/q/+n/6f/p/+n/6f/p/+n/6f/p/+n/6f/p/+n/6f/p/+n/
6f/p/+n/6f/m/+b/5v/m/+f/5//m/+b/6P/o/+j/6P/o/+j/6f/p/+n/6v/q/+r/7f/t
/+//8P/u/+7/7//v//D/8P/w//D/8P/w//D/8P/w//L/8v/y//L/8//y//L/8v/y//L/
8v/x//D/7//u/+3/6v/o/+j/6P/o/+b/5f/k/+T/5P/j/+P/4//j/+P/4//g/9//3//f
/9//3//e/97/3v/e/97/3v/e/97/3v/e/97/3v/e/97/3v/e/97/3v/e/97/3v/e/97/
3v/e/97/4P/g/+D/4P/e/97/3v/e/+H/4f/g/+L/5P/p/+7/9v///w8AIgA+AGIAgQCc
ALIAwgDQAN4A6wDpAM0AmABdACgA9v/K/5T/T/8V/wL/BP8S/yj/PP9I/1f/av96/4j/
l/+p/7j/w//I/83/0//Z/93/4f/k/+j/6P/o/+r/7v/s/+3/7//w//P/9P/1//X/8//1
//X/9f/2//b/9//4//j/+f/5//v/+//7//v//f/9//3//v8AAP////8AAAAAAwAEAAUA
BQAEAAUABgAGAAgACAAJAAoADQAOAA8AEAARABMAFAAVABYAGAAZABoAHAAdAB8AIQAl
ACcAKQArAC0ALwAyADQANgA6AD0APwBBAEUASABLAE4AUQBVAFgAWwBeAGEAZABpAGoA
bABuAHAAcgByAHMAdAB0AHQAdAB0AHMAcgBxAHAAbwBuAGwAagBnAGUAYgBfAFwAWABU
AFIASwBGAEIAPgA5ADUAMAArACcAIwAeABkAFgASAA4ACwAHAAMAAQAAAPz/+f/4//f/
9f/z//L/8v/x//D/7//u/+3/7P/s/+z/6//r/+v/6//q/+r/6v/q/+n/6f/p/+n/6f/p
/+n/6//r/+v/6//r/+z/7P/s/+z/7P/t/+3/7//v/+//7//t/+3/7v/u/+7/7v/u/+7/
7//w//D/8P/w//D/8P/w//D/8P/w//D/8P/w//H/8f/w//D/8P/w//D/8P/w//D/8f/x
//H/8f/w//D/8P/w/+7/7v/u/+7/8P/w/+7/7v/v/+//7//v/+7/7v/u/+7/7f/t/+3/
7f/t/+z/7P/s/+v/6//r/+v/6//r/+v/6//t/+3/7P/s/+7/7v/u/+7/7f/t/+3/7f/t
/+3/7f/t/+v/6//r/+r/6v/q/+r/6v/s/+z/7P/s/+r/6v/q/+r/6v/q/+r/6v/p/+n/
6f/p/+v/6//r/+v/6//r/+v/6//r/+v/6//r/+v/6//r/+v/6v/q/+r/6v/r/+v/6v/q
/+z/7P/s/+z/6v/q/+v/6//r/+z/7P/s/+v/6//t/+7/8P/w//H/7//y//L/8v/y//L/
8v/y//L/8v/0//T/9P/0//T/9P/0//T/9f/0//T/9P/0//T/9P/z//T/8//y//H/7v/s
/+z/7P/s/+r/6f/o/+j/6P/n/+f/5//n/+f/5//m/+X/5f/l/+X/5f/k/+T/5P/k/+T/
5P/k/+T/5P/k/+T/5P/k/+T/5P/k/+T/5P/k/+T/5P/k/+T/5P/k/+T/5P/k/+T/5P/m
/+b/5v/m/+X/5f/m/+j/6v/t//L/+P///wsAHgA4AFgAewCYALAAxgDWAOoA+wD/AO0A
wgCJAFAAHADs/7j/c/8v/xD/EP8a/yz/QP9Q/1//cP+A/47/n/+x/77/x//O/9X/2//f
/+X/6f/s/+z/7v/w//L/8v/0//X/9//4//n/+v/7//v/+//9//3//f/+//7///8AAAAA
AQABAAMAAwADAAMABQAFAAUABgAIAAkACQAKAAoACQAKAAsACwAMAA0ADgAOABIAEgAT
ABQAFQAWABcAGAAXABkAGgAbAB4AIAAhACIAJAAlACcAKQArAC0ALwAxADMANQA4ADoA
PABAAEMARQBJAE0AUABTAFYAWQBdAGAAYQBkAGcAagBvAHAAcgB0AHYAeAB4AHkAegB6
AHoAegB6AHkAeAB3AHgAdwB2AHQAdABxAG8AbABpAGYAYgBeAFwAVQBQAEwASABDAD8A
OgA1ADEALQAoACEAHgAaABYAEwAPAAsACQAIAAQAAQAAAP///f/7//r/+P/3//b/9f/0
//P/8v/y//L/8f/x//H/8f/w//D/8P/w/+//7//v//H/8f/x//H/7//v/+//7//v//D/
8P/w//D/8P/x//H/8f/x//H/8f/x//H/8v/y//L/8v/y//L/8//0//T/9P/0//T/9P/0
//L/8v/y//L/8v/y//P/8//0//T/9P/0//T/9P/0//T/8f/x//H/8f/y//L/8v/y//L/
8v/y//L/8P/w/+7/7v/v/+//7//v//D/8P/w//D/7//v/+//7//v/+7/7v/u/+3/7f/t
/+3/7f/t/+3/7f/r/+v/6v/q/+r/6v/q/+r/6//r/+v/6//p/+n/6f/p/+v/6//r/+r/
6v/q/+r/6v/o/+j/6P/o/+j/6P/o/+j/6P/o/+j/6P/n/+f/5//n/+f/5//n/+f/5//n
/+f/5//n/+f/5//n/+X/5f/l/+X/5f/m/+f/6P/n/+f/5v/m/+b/5v/m/+b/5v/m/+f/
5//l/+b/5v/m/+f/5//p/+r/6v/s/+3/7f/s/+z/7P/s/+z/7v/u/+7/7v/w//D/8P/w
//D/8P/w//D/8f/y//L/8v/y//L/8v/y//L/8f/w/+//7v/t/+r/6P/o/+j/6P/m/+P/
4v/i/+L/4f/h/+H/4f/j/+P/4v/h/+H/4f/h/+H/4P/g/+D/4P/g/+D/4P/g/+D/4P/g
/+D/4P/g/+D/4P/e/97/3v/e/+D/4P/g/+D/4P/g/+D/4P/g/+D/4P/g/+D/4P/h/+H/
4P/i/+T/6f/u//b///8NACIAPgBgAIEAnAC2AMgA1ADiAO8A8QDZAKQAaQAyAP7/0P+a
/1P/F/8C/wT/Ev8o/zz/SP9X/2r/fP+I/5f/qf+6/8P/yv/P/9X/2//h/+X/5v/o/+j/
6v/u/+7/8P/x//P/9P/z//T/9f/1//f/+f/5//n/+v/6//v//P/6//v/+//9////////
/wEAAQABAAIABAAFAAUABgAGAAcACAAJAAkACgALAAwADAAOAA4ADwAQABEAEgATABQA
FQAXABgAGQAcAB4AHwAgACIAIwAlACcAKQArAC0ALwAzADUAOAA6ADwAQABDAEUASQBN
AFAAUwBWAFkAXQBgAGMAZgBpAGwAbwBwAHIAdAB2AHgAeAB5AHoAegB6AHoAfAB7AHoA
eQB4AHcAdgB0AHIAbwBtAGoAaQBmAGIAXgBaAFMATgBKAEQAPwA7ADYAMQAtACkAJAAf
ABwAGAAUABEADQAJAAcABgACAP///v/7//n/9//2//b/9f/0//P/8v/x//D/8P/u/+3/
7f/t/+3/7P/s/+z/7P/r/+v/6//t/+3/7f/t/+3/7f/t/+3/7f/u/+7/7v/u/+7/7//v
/+//7//v/+//7f/t/+7/7v/w//D/8P/w//H/8v/y//L/8v/y//L/8v/y//L/8v/y//L/
8v/z//P/9P/0//T/9P/y//L/8v/y//H/8f/x//H/8P/w//D/8P/w//D/8P/w//L/8v/w
//D/7//v/+//7//u/+7/7v/u/+3/7f/t/+3/7f/s/+z/7P/r/+v/6//r/+v/6//r/+v/
6//r/+r/6v/q/+r/6v/q/+v/6//r/+v/6f/p/+n/6f/p/+n/6f/o/+j/6P/o/+j/6P/o
/+j/6P/o/+j/6P/o/+j/6P/o/+j/6f/p/+n/6f/n/+f/5//n/+n/6f/p/+n/5//n/+f/
5//n/+f/5//n/+j/6P/o/+j/6f/p/+j/6P/m/+b/5v/m/+b/5v/n/+f/6f/q/+r/6v/r
/+v/7f/u//D/8P/v/+//8P/w//D/8P/w//L/8v/y//L/8v/y//L/8v/0//T/8//y//T/
9P/0//T/8v/x//D/7//w/+//7P/q/+r/6v/q/+j/5f/k/+T/5P/j/+P/4//j/+P/4//i
/+H/4//j/+P/4//i/+L/4v/i/+D/4P/g/+D/4v/i/+L/4v/i/+L/4v/i/+D/4P/g/+D/
4P/g/+D/4P/g/+D/4P/g/+L/4v/i/+L/4v/i/+P/4//k/+T/5v/t//T//P8FABMAKgBK
AGwAiQCiALgAxgDUAOIA7QDnAMUAjgBTABwA7P/A/4j/Q/8R/wL/Bv8U/y7/QP9O/1//
cv+A/47/of+x/77/x//M/9H/1//d/+P/5//q/+z/7v/u//D/8v/y//P/9f/2//f/+P/5
//n/+f/7//v/+//8//z//f/+//7//////wEAAQABAAEAAwADAAMABAAGAAcABwAIAAgA
CQAKAAsACwAMAA0ADgAOABAAEAARABIAEwAUABUAFgAVABcAGAAZABwAHgAfACAAIgAj
ACUAJwArAC0ALwAxADMANQA4ADoAPABAAEMARQBHAEsATgBRAFQAVwBbAF4AYQBkAGcA
agBtAG4AcAByAHQAdgB2AHcAeAB4AHgAeAB2AHUAdABzAHQAcwByAHAAbgBrAGkAZgBj
AGAAXABYAFYATwBKAEYAQAA7ADcAMgAvACsAJwAiAB0AGgAWABIADwALAAcABQACAP7/
+//6//n/9//1//T/9P/z//L/8f/y//H/8P/w/+7/7f/t/+3/7f/s/+z/7P/s/+v/6//r
/+v/6//r/+v/6//r/+v/6//r/+z/7P/s/+7/7v/v/+//7f/t/+3/7f/t/+3/7v/u/+7/
7v/u/+7/7//w//D/8P/u/+7/7v/u//D/8P/w//D/8P/w//H/8f/w//D/8P/w//D/8P/w
//D/7//v/+//7//u/+7/7v/u/+7/7v/u/+7/7v/u/+z/7P/t/+3/7f/t/+z/7P/s/+z/
6//r/+v/6//r/+r/6v/q/+n/6f/p/+n/6f/p/+n/6f/p/+n/6P/o/+b/5v/m/+b/5//n
/+f/5//l/+X/5f/l/+X/5f/l/+T/5v/m/+b/5v/k/+T/5P/k/+T/5P/k/+T/5P/k/+T/
5P/j/+P/4//j/+P/4//j/+P/4//j/+P/4//h/+H/4f/h/+H/4f/h/+H/4v/i/+L/4v/h
/+H/4P/g/+L/4v/i/+L/4P/g/+H/4f/h/+L/4v/i/+P/4//l/+b/6P/o/+f/6f/o/+j/
6P/o/+j/6v/q/+r/6v/q/+r/6v/q/+v/7P/t/+7/6//q/+r/6v/q/+r/6v/p/+r/6f/o
/+f/4v/g/+D/4P/g/97/3f/c/9z/3P/b/9v/2//b/9v/2//a/9n/2f/Z/9n/2f/Y/9j/
2v/a/9r/2v/a/9r/2v/a/9j/2P/Y/9j/2P/Y/9j/2P/Y/9j/2P/Y/9j/2P/Y/9j/2P/Y
/9j/2P/Y/9j/2P/Y/9n/2//c/9z/4P/l/+r/8v///w8AKABKAGwAiQCkALgAyADaAOoA
7wDjALsAgABHABIA4v+w/27/J/8D/wD/Cv8c/zD/QP9Q/2H/cv+A/5D/of+x/7z/w//I
/83/0//Z/9v/3//g/+L/5P/k/+b/6P/o/+n/6//s/+3/7v/v/+//7//x//H/8f/w//D/
8f/y//L/8//z//X/9f/1//X/9//3//f/+P/6//v/+//8//z//f/+//////8AAAEAAgAC
AAQABAAFAAYABwAIAAkACgALAA0ADgAPABIAFAAVABYAFgAXABkAGwAdAB8AIQAjACUA
JwAqACwAMAA0ADcAOQA7AD8AQgBFAEgASwBPAFIAUwBWAFkAXABfAGAAYgBkAGYAaABo
AGkAaABoAGgAaABoAGcAZgBlAGYAZQBkAGIAYABdAFsAWABVAFIATgBKAEgAQQA8ADgA
MgAtACkAJAAfABsAFwASAA0ACgAGAAIA///7//f/9f/0//D/7f/s/+v/6f/n/+b/5P/j
/+L/4f/g/9//3v/e/97/3f/d/93/3f/c/9z/3P/e/93/3f/d/93/3f/d/93/3f/d/93/
3f/d/97/3v/e/9z/3P/d/93/3f/d/93/3f/f/9//4P/g/+D/4P/g/+D/4P/g/9//3v/e
/97/3v/e/+D/4P/g/+D/3v/e/9//3//e/97/3v/e/97/3v/e/97/3f/d/93/3f/c/9z/
3v/c/w==
         </WaveFormData>
      </LeadData>
      <LeadData>
         <LeadByteCountTotal>10000</LeadByteCountTotal>
         <LeadTimeOffset>0</LeadTimeOffset>
         <LeadSampleCountTotal>5000</LeadSampleCountTotal>
         <LeadAmplitudeUnitsPerBit>4.88</LeadAmplitudeUnitsPerBit>
         <LeadAmplitudeUnits>��V</LeadAmplitudeUnits>
         <LeadHighLimit>2147483647</LeadHighLimit>
         <LeadLowLimit>268435456</LeadLowLimit>
         <LeadID>V5</LeadID>
         <LeadOffsetFirstSample>0</LeadOffsetFirstSample>
         <FirstSampleBaseline>0</FirstSampleBaseline>
         <LeadSampleSize>2</LeadSampleSize>
         <LeadOff>FALSE</LeadOff>
         <BaselineSway>FALSE</BaselineSway>
         <ExcessiveACNoise>FALSE</ExcessiveACNoise>
         <MuscleNoise>FALSE</MuscleNoise>
         <LeadDataCRC32>3755376265</LeadDataCRC32>
         <WaveFormData>
dgB2AHYAdgBXADoAHQAAAPD/4P/Q/8D/xP/G/8j/yv/Q/9b/3P/i/+b/6v/u//L/9f/2
//f/+P/6//r/+v/6//z//P/8//z//P/8//z//P/5//j/9//2//b/9v/2//b/9v/2//b/
9v/2//b/9v/2//j/+P/4//j/+P/4//j/+P/6//r/+v/6//z//P/8//z//P/8//z//P/+
//7//v/+/wAAAAAAAAAAAgACAAIAAgAEAAQABAAEAAYABgAGAAYABwAIAAkACgALAAwA
DQAOABEAEgATABQAFQAWABcAGAAaABwAHgAgACMAJAAlACYAKQAqACsALAAuAC4ALgAu
AC4ALgAuAC4ALAAsACwALAAsACwALAAsACsAKgApACgAJgAkACIAIAAdABwAGwAaABYA
FAASABAADAAKAAgABgAEAAIAAAD+//v/+v/5//j/9//2//X/9P/z//L/8f/w//D/8P/w
//D/7//u/+3/7P/s/+z/7P/s/+z/7P/s/+z/7P/s/+z/7P/s/+z/7P/s/+7/7v/u/+7/
7P/s/+z/7P/s/+z/7P/s/+7/7v/u/+7/7v/u/+7/7v/w//D/8P/w/+7/7v/u/+7/8P/w
//D/8P/w//D/8P/w//D/8P/w//D/8P/w//D/8P/w//D/8P/w//L/8v/y//L/8v/y//L/
8v/y//L/8v/y//D/8P/w//D/8P/w//D/8P/w//D/8P/w/+//7v/t/+z/7P/s/+z/7P/q
/+r/6v/q/+r/6v/q/+r/6v/q/+r/6v/s/+z/7P/s/+r/6v/q/+r/6v/q/+r/6v/q/+r/
6v/q/+j/6P/o/+j/6P/o/+j/6P/q/+r/6v/q/+j/6P/o/+j/5v/m/+b/5v/m/+b/5v/m
/+j/6P/o/+j/6P/o/+j/6P/o/+j/6P/o/+j/6P/o/+j/6P/o/+j/6P/m/+b/5v/m/+j/
6P/o/+j/6f/q/+v/7P/q/+r/6v/q/+z/7P/s/+z/7v/u/+7/7v/v//D/8f/y//L/8v/x
//H/8v/y//L/8//z//P/8//z//T/8//y//H/8f/w/+//7P/o/+j/5//n/+X/5f/l/+X/
5f/l/+T/5P/k/+T/5P/k/+T/5P/k/+T/5P/j/+P/4//j/+P/4v/i/+L/4v/i/+L/4v/i
/+L/4v/j/+T/5f/m/+b/5v/m/+b/5f/l/+X/5f/l/+X/5f/l/+T/4//g/9//2//c/+L/
7P/7/w8AIQA3AFEAaAB8AJAAoACnAKcAkwBxAFQAOwAlAAoA6//M/7f/rP+m/6n/r/+x
/7L/t/+9/8P/yP/P/9X/2f/d/97/4f/h/+T/5v/q/+v/6f/p/+v/6//r/+v/6//s/+z/
7f/t/+3/7f/u/+7/7v/s/+z/7P/s/+//7//v//D/8P/w//D/8f/v/+//7//v//D/8v/z
//X/9v/2//b/9v/0//T/9f/1//X/9v/2//f/9v/2//b/9v/3//f/+P/5//n/+f/6//v/
+//9//7//v///wAAAQACAAUABgAHAAgACwAMAA4AEAARABIAFAAVABcAFwAZABsAHQAf
ACAAIQAiACMAJAAmACYAJwAnACcAJwApACkAKQAoACgAKAAoACgAKAAnACcAJgAlACUA
JQAkACMAIgAhAB4AHAAaABcAFAARAA8ADQALAAkABwAFAAMAAQD+//z/+v/4//X/8//y
//D/8P/v/+7/7f/s/+z/7P/q/+r/6f/p/+n/6f/o/+b/5v/m/+X/5//n/+f/5v/k/+T/
5P/k/+L/4v/i/+L/5P/k/+T/5P/m/+b/5v/m/+f/5//n/+f/5//n/+f/5//n/+f/5//n
/+j/6P/o/+j/6P/o/+j/6P/q/+v/7P/s/+n/6f/p/+n/6f/p/+r/6v/p/+n/6v/q/+z/
7P/s/+z/6v/q/+r/6v/s/+z/7P/s/+r/6v/q/+r/6v/q/+r/6v/s/+v/6//r/+3/7f/t
/+3/7f/t/+3/7f/r/+v/6//q/+n/6f/p/+n/5//n/+f/5//l/+X/5f/k/+P/4v/h/+D/
4P/g/+D/4P/g/+D/3//f/9//3//e/97/3v/f/9//3//f/9//3//f/9//3//f/9//3f/d
/93/3P/e/97/3v/e/+D/4P/g/+D/4P/g/+D/4P/e/97/3//f/+H/4P/g/+D/3v/f/9//
3v/e/97/3v/e/97/3v/e/97/3v/f/9//3//h/+H/4v/i/+L/4v/j/+P/4//j/+P/4v/k
/+T/5P/k/+T/5v/m/+b/5v/n/+j/6f/p/+n/6v/q/+r/6//r/+v/6//t/+z/6//q/+v/
6//q/+n/6P/m/+b/5f/k/+H/4P/f/9//3//f/97/4P/g/+D/4P/e/97/3v/e/+D/4P/f
/9//3f/d/93/3P/c/9z/3P/c/97/3v/e/97/3v/e/97/3v/e/97/3v/e/9z/3f/d/93/
3//f/9//3//f/+D/3//c/9v/2f/Y/9z/5P/v////EwAnAEEAWABsAIAAkgCfAKUAmwB/
AGAASQA1ABoA/f/c/8P/sP+k/6X/qf+t/7D/tf+7/7//xP/L/9H/1//Z/9z/3//h/+L/
5P/k/+X/5f/n/+f/6f/p/+n/6f/q/+r/6//r/+v/6//s/+z/7P/u/+7/7v/u/+3/7f/t
/+7/8P/w//D/8f/v/+//7//v//H/8v/y//P/9v/2//b/9v/2//b/9//3//f/+P/4//n/
+v/6//r/+v/7//v//P/9//3//f/+/////f///wAAAAADAAQABQAGAAUABgAHAAgACwAM
AA4AEAAPABAAEgATABcAFwAZABsAHQAfACAAIQAiACMAJAAmACgAKQApACkAKwAtAC0A
LQAuAC4ALgAuACwALAArACsALAArACsAKwAqACkAKAAnACQAIgAgAB0AHAAZABcAFQAR
AA8ADQALAAsACQAGAAQAAgAAAP3/+//8//r/+v/5//b/9f/0//T/9P/y//L/8f/z//P/
8//y//D/8P/w/+//8f/x//H/8P/w//D/8P/w//L/8v/y//L/8v/y//L/8v/y//L/8v/y
//H/8f/x//H/8f/x//H/8f/x//H/8f/x//L/8v/y//L/9P/0//T/9P/y//P/9P/0//P/
8//z//P/9f/1//b/9v/1//X/9v/2//b/9v/2//b/9v/2//b/9v/2//b/9v/2//b/9v/2
//b/9v/2//b/9v/2//X/9f/1//P/8//z//P/9f/1//X/9f/z//P/8//y//P/8//z//P/
9f/1//X/9f/z//P/8//y//T/9P/0//T/9P/0//T/9P/0//T/8//z//P/8//y//L/8v/z
//P/8//z//P/8//z//H/8f/x//H/8//z//P/8v/0//T/9P/0//L/8v/y//L/8v/y//L/
8v/y//L/8//z//P/8v/y//L/8v/z//P/8v/y//L/8v/y//L/8v/y//L/8v/z//P/8//z
//P/9P/0//T/9P/1//X/9//3//n/+v/6//r/+v/6//r/+v/6//r/+v/8//z//P/8//3/
/v///wAAAQABAAIAAgACAAMAAwADAAMAAwACAAEA/v/9//3//P/7//j/9v/2//f/9//1
//X/9f/1//X/9f/0//T/9P/0//T/9P/0//T/8v/y//L/8f/x//H/8f/x//D/8P/w//D/
8P/w//D/8P/w//D/8P/w//L/8v/y//L/8v/y//P/8//z//P/8//z//P/8//0//H/7P/p
/+f/6v/y//7/DwAhADcATQBlAHoAkACoALYAvwC5AKMAgwBqAFMAOQAaAPf/3P/L/7z/
tv+7/7//w//I/83/0//Z/97/5f/p/+3/7//u//H/8//0//b/9v/1//f/9//3//f/+f/5
//n/+v/4//n/+f/5//v//P/8//z//P/8//z//P/9//3//f/+//7//v/+////////////
/////wAAAAABAAIAAgACAAIAAgACAAMAAwADAAQABAAFAAYABgAGAAYABwAHAAgACQAJ
AAkACgALAAsADQAOAA4ADwAQABEAEgAVABYAFwAYABcAGAAaABwAHQAeACAAIQAlACUA
JwApACsALQAuAC8AMAAxADIANAA4ADkAOQA5ADcAOQA5ADkAOgA6ADoAOgA8ADwAOwA7
ADgANwA3ADcANgA1ADQAMwAwAC4ALAApACYAIwAhAB8AHQAbABkAFwAVABMAEAAOAAwA
CgAHAAUABgAEAAQAAwACAAEAAAAAAAAA/v/+//3//f/9//3//P/8//z//P/7//v/+//7
//r/+P/4//j/+P/2//b/9v/2//b/9v/2//b/+P/4//j/+P/5//n/+f/5//f/9//3//f/
+f/5//n/+f/4//j/+P/4//j/+P/4//j/+P/5//r/+v/5//n/+f/5//n/+f/6//r/9//3
//j/+P/4//j/+P/4//j/+P/4//j/+v/6//r/+v/4//j/+P/4//j/+P/4//j/+P/3//f/
9//3//f/9//3//n/+f/5//n/+f/5//n/+P/3//f/9//3//n/+f/5//n/9//3//f/9v/4
//j/+P/4//j/+P/4//j/+P/4//f/9//3//f/9v/2//b/9//3//f/9f/1//X/9f/1//X/
9f/1//f/9//3//b/9v/2//b/9v/2//b/9v/2//b/9v/2//b/9v/2//f/9//3//b/9v/2
//b/9//3//b/9v/2//b/9v/2//b/9v/2//b/9//3//f/9//3//j/+P/6//r/+//7//3/
/f/7//z//P/8//z//P/8//7//v/+//7/AAAAAAAAAAABAAIAAwAEAAMAAwAEAAQABAAF
AAUABQAFAAUABAADAAAA//////7////8//r/+v/5//n/9//3//f/9//3//f/9v/2//b/
9v/2//b/9v/2//b/9v/2//X/9f/1//X/9f/0//T/9P/0//L/8v/y//L/9P/0//T/9P/0
//T/9P/0//T/9P/1//X/9f/1//X/9f/1//X/9P/x/+7/6//r/+7/9v8EABcAKwBBAFkA
cQCIAKAAtgDCAMkAvQChAIUAbABTADcAEgDv/9b/x/+8/7z/v//B/8X/zP/R/9X/2//i
/+f/6//v//H/9P/1//X/9v/2//j/+f/5//n/+f/5//n/+f/5//r/+v/7//v/+//7//z/
/P/8//7//v/+//7//f/9//3//v/+//7//v////////////////8AAAAAAQAAAAAAAAAA
AAIAAgADAAMAAwAEAAQABQAGAAYABgAGAAcABwAIAAkACQAJAAoACwALAA0ADgAOAA4A
DgAOAA4ADwAQABEAEgAVABYAGAAaABkAGgAcAB0AHwAfACEAIwAlACcAKAApACwALQAu
ADAAMAAxADEAMQAxADMAMwAzADQANAA0ADQANAA0ADMAMwA0ADMAMwAzADAALwAuAC0A
KAAmACQAIQAgAB0AGwAZABUAEwARAA8ADQALAAgABgAGAAQAAQD//wAA/v/+//3//P/7
//r/+v/4//b/9v/1//X/9f/1//T/9P/0//T/8//z//P/8//y//L/8v/y//L/8v/y//L/
8v/0//T/9P/0//T/9P/0//T/8//z//P/8//1//X/9f/1//P/8//z//P/8v/y//L/8v/0
//T/9P/0//L/8//0//T/9f/1//X/9f/z//P/9P/0//P/8//0//T/9P/0//T/9P/0//T/
9P/0//T/9P/0//T/9v/2//b/9v/0//T/9P/0//T/8//z//P/8f/x//H/8f/x//H/8f/x
//H/8f/x//D/8f/x//H/8f/x//H/8f/x//H/8f/x//D/8P/w//D/8P/w//D/8P/w//D/
8P/v/+//7//v/+7/7v/u/+//7//v/+//7//v/+//7//v/+//7//v/+//7//u/+7/7v/u
/+7/7v/u/+7/7v/s/+z/7P/s/+z/7P/t/+3/7//u/+7/7v/s/+3/7f/s/+z/7P/s/+z/
7v/u/+7/7v/u/+//7//v//H/8f/y//L/8P/w//H/8f/z//P/9f/0//L/8v/y//L/8v/z
//T/9f/2//f/+P/5//n/+f/6//r/+v/7//v/+//7//v/+v/5//j/9//3//b/9f/y//D/
8P/v/+//7f/t/+3/7//v/+//7v/t/+z/6//q/+r/6v/q/+r/6v/q/+n/6f/n/+f/5//m
/+b/5v/m/+b/5v/m/+b/5v/m/+b/5v/m/+b/5v/m/+b/5v/n/+f/5//n/+n/6f/p/+n/
6P/n/+L/4f/h/+L/6P/0/wUAGQAtAEMAXQByAIgAmACmAK0ApQCLAGkAUAA5ACEABADl
/8j/tf+q/6j/rf+x/7P/uP+9/8P/x//M/9X/2f/d/+H/4v/l/+f/6P/q/+z/6//t/+3/
7f/v/+//7//v//D/8P/x//H/8f/v//D/8P/w//L/8v/y//L/8//z//P/9P/0//T/9P/1
//X/9f/1//X/9f/2//b/9//4//j/+P/4//b/9v/3//f/+f/6//r/+//8//z//P/8//3/
/f/+/////f/9//7///8BAAMABAAEAAMABAAFAAYABwAIAAkACgANAA4AEAASABEAEgAU
ABUAFwAXABkAGwAdAB8AIAAhACIAIwAkACYAKAApACkAKQApACsAKwArACoAKgAqACoA
KgAqACkAKQAoACcAJwAnACQAIwAiACEAHgAcABoAFwAUABEADwANAAsACQAHAAUAAwAB
AP7//P/6//j/9f/z//T/8v/y//H/8P/v/+7/7v/u/+z/7P/r/+v/6//r/+r/6v/q/+r/
6f/p/+n/6f/o/+j/6P/o/+j/6P/o/+j/6P/o/+j/6P/o/+j/6P/o/+j/5//n/+f/5//n
/+f/5//n/+n/6f/p/+n/6P/o/+j/6P/q/+r/6v/q/+j/6f/q/+r/6f/p/+n/6f/p/+n/
6v/q/+n/6f/q/+r/7P/s/+z/7P/q/+r/6v/q/+r/6v/q/+r/6v/q/+r/6v/q/+r/6v/q
/+r/6f/p/+n/6//r/+v/6//p/+n/6f/p/+v/6//r/+r/6f/p/+n/6f/p/+n/6f/p/+n/
6f/p/+j/6P/o/+j/6P/q/+r/6v/q/+r/6v/p/+n/5//n/+b/5v/o/+n/6f/p/+n/6f/p
/+n/6f/p/+n/6f/p/+n/6f/o/+j/6P/o/+j/6P/o/+j/6P/o/+j/6P/o/+j/6P/p/+n/
6f/o/+j/6P/o/+n/6f/o/+j/6P/o/+j/6v/q/+r/6v/o/+n/6f/p/+n/6f/q/+r/7P/s
/+3/7f/t/+//8f/w//D/7v/u/+7/7v/w//D/8P/w//P/9P/1//b/9P/z//P/9P/2//b/
9//3//f/9//3//b/9f/0//P/8//y//H/7v/s/+7/7f/t/+v/6//r/+v/6//p/+j/6P/o
/+j/6P/o/+j/6P/o/+j/6P/n/+f/5//n/+f/5v/m/+b/5v/m/+b/5v/m/+b/5v/m/+b/
5v/m/+b/5v/m/+b/5//n/+f/5//n/+v/6f/n/+b/5f/i/9//3//i/+b/8v8DABUAKQA/
AFcAbgCCAJgAqACvAKsAlwB1AFwARQAtABAA7//Q/73/sP+s/6//s/+1/7r/v//D/8n/
0P/V/9v/3//h/+T/5f/n/+j/6v/q/+v/6//r/+v/7f/t/+3/7f/u//D/8f/x//H/7//w
//D/8P/w//D/8P/w//H/8f/x//L/8v/y//L/8//z//P/8//z//P/9P/0//X/9v/2//b/
9v/2//b/9//3//n/+v/6//v/+v/6//r/+v/7//v//P/9//3//f/+//////8BAAIAAgAD
AAQABQAGAAcACAAJAAoACwAMAA4AEAARABIAFAAVABcAFwAZABsAHQAfACAAIQAkACUA
JgAoACgAKQApACkAKwAtAC0ALQAuAC4ALgAuAC4ALgAtAC0ALAArACsAKwAoACcAJgAl
ACIAIAAeABsAGQAXABYAFQARAA8ADQALAAkABwAEAAIAAgAAAP3/+//8//r/+v/5//b/
9f/0//T/9v/0//T/8//x//H/8f/w//L/8v/y//H/8f/x//H/8P/w//D/8P/w//D/8P/w
//D/8v/y//L/8v/y//L/8v/y//H/8f/x//H/8//z//P/8//z//P/8//z//T/9P/0//T/
9P/0//T/9P/0//X/9v/2//X/9f/1//X/9f/1//b/9v/1//X/9v/2//b/9v/2//b/9v/2
//b/9v/2//b/9v/2//b/9v/2//b/9v/2//b/9v/2//X/9f/1//X/9f/1//X/9f/1//X/
9f/1//X/9f/0//X/9f/1//X/9f/1//X/9f/1//X/9f/0//T/9P/0//T/9P/0//T/9P/0
//T/8//z//X/9f/0//T/9P/1//X/9f/1//X/9f/1//P/8//z//P/9f/1//X/9P/0//T/
9P/0//T/9P/0//T/9P/0//T/9P/0//T/9f/1//X/9P/0//T/9P/1//X/9P/0//T/9P/0
//T/9P/0//T/8v/z//P/8//1//X/9v/2//T/9P/1//X/9//5//n/+P/6//r/+v/6//r/
+v/6//r/+v/8//z//P/8//3//v///wAAAgABAAEAAgACAAIAAwADAAMAAwADAAIAAQAA
AP////8AAP///P/6//j/9//3//X/9f/1//X/9f/3//b/9v/2//T/9P/0//T/9P/0//T/
9P/z//P/8//z//P/8v/y//L/8P/w//D/8P/w//D/8P/w//L/8v/y//L/8v/y//L/8//z
//P/8//z//P/8//z//L/8f/u/+v/5//o/+z/9v8FABcALQBBAFkAcACGAJ4AsgC/AMEA
tQCXAHoAYwBNADAACwDq/9X/xv+8/7v/v//D/8b/y//P/9P/2v/h/+f/6f/r/+7/7//v
//D/8v/y/+//8f/x//H/8f/x//H/8f/y//D/8f/x//H/8f/y//L/8v/w//D/8P/w//P/
8//z//T/8v/y//L/8//z//P/8//z//P/9P/0//X/9P/0//T/9P/2//b/9//3//f/+P/4
//n/+v/6//r/+v/7//v//P/9//3//f/+/////f///wAAAAABAAIAAwAEAAcACAAJAAoA
CwAMAA4AEAAPABAAEgATABcAFwAZABsAGwAdAB4AHwAiACMAJAAmACgAKQApACkAKwAt
AC0ALQAuAC4ALgAuADAAMAAvAC8ALAArACsAKwAoACcAJgAlACIAIAAeABsAGgAXABUA
EwAPAA0ACwAJAAcABQACAAAAAAD+//v/+f/2//T/9P/z//T/8//y//L/8P/u/+7/7f/v
/+//7//u/+7/7v/u/+3/7f/t/+3/7P/s/+z/7P/s/+z/7P/s/+z/7P/s/+z/7P/s/+z/
7P/s/+3/7f/t/+3/7f/t/+3/7f/v/+//7//v/+7/7v/u/+7/7v/u/+7/7v/u/+//8P/w
/+//7//v/+//7//v//D/8P/v/+//8P/w//D/8P/w//D/8P/w//D/8P/w//D/8P/w//D/
8P/w//D/8P/w//D/8P/u/+3/7f/t/+z/6//q/+n/5//n/+f/5//l/+X/5f/k/+X/5f/l
/+X/5//n/+f/5//n/+f/5//m/+b/5v/m/+b/5v/m/+b/5v/m/+b/5f/l/+X/5f/k/+T/
5P/l/+X/5f/l/+X/5f/l/+f/5//n/+f/5//n/+f/5v/m/+b/5v/m/+b/5v/m/+b/5v/m
/+b/5v/m/+b/5//n/+f/5v/m/+b/5v/n/+f/5v/m/+b/5v/m/+b/5v/m/+b/5v/n/+f/
5//l/+X/5v/m/+j/6P/p/+n/6//r/+v/7P/s/+z/7P/s/+z/7v/u/+7/7v/u/+7/7v/u
//D/8P/w//D/8f/y//P/8//z//T/9P/0//f/9//3//f/9f/0//P/8v/x//H/8P/v/+z/
6v/q/+n/6f/n/+f/5//p/+n/6f/o/+b/5v/m/+b/5v/m/+b/5v/o/+j/5//n/+f/5//n
/+b/5P/k/+T/5P/k/+T/5P/k/+b/5v/m/+b/5v/m/+b/5v/m/+f/5//n/+f/5//p/+n/
5//m/+X/4v/f/9//4v/m//L/AQATACcAPQBVAG4AggCYAKYAsQCvAJkAewBgAEkAMQAU
APH/0v+//7L/rP+v/7P/tf+4/7//w//H/87/1f/b/93/4f/k/+X/6f/q/+r/7P/t/+v/
6//t/+3/7f/t/+3/7v/u/+//7//v/+//8P/w//D/8P/w//D/8P/x//H/8f/y//L/8v/y
//P/8//z//P/8//1//b/9v/3//b/9v/2//b/9v/2//f/9//5//r/+v/7//z//P/8//z/
/f/9//7/////////AAABAP//AQACAAIAAwAEAAUABgAHAAgACQAKAAsADAAOABAAEQAS
ABQAFQAXABcAGQAbAB8AIQAiACMAJAAlACYAKAAoACkAKQApACsALQAtAC0ALgAuAC4A
LgAsACwAKwArACoAKQApACkAKAAnACYAJQAiACAAHgAbABoAFwAVABMADwANAAsACQAH
AAUAAgAAAAAA/v/7//n/+P/2//b/9f/y//H/8P/w//L/8P/w/+//7//v/+//7v/u/+7/
7v/t/+3/7f/t/+z/7P/s/+z/7P/s/+z/7P/s/+z/7P/s/+z/7P/s/+z/7P/r/+v/6//r
/+3/7f/t/+3/7f/t/+3/7f/u/+7/7v/u/+7/7v/u/+7/7P/t/+7/7v/t/+3/7f/t/+//
7//w//D/7//v//D/8P/w//D/8P/w/+7/7v/u/+7/7v/u/+7/7v/u/+7/7v/u/+7/7v/u
/+7/8P/v/+//7//t/+3/7f/t/+3/7f/t/+3/7f/t/+3/7P/t/+3/7f/t/+v/6//r/+v/
6//r/+v/6v/q/+r/6v/q/+r/6v/q/+r/6v/q/+n/6f/r/+v/6v/q/+j/6f/p/+n/6f/p
/+n/6f/p/+n/6f/p/+n/6f/p/+j/6P/o/+j/6P/o/+j/6P/o/+j/6P/o/+j/6P/o/+n/
6f/p/+j/6P/o/+j/6f/p/+j/6P/o/+j/6P/o/+j/6P/o/+b/5//n/+f/6f/p/+r/6v/q
/+r/6//r/+3/7f/t/+z/7P/s/+z/7P/s/+7/7v/u/+7/7//w//H/8v/0//T/9P/z//H/
8v/y//L/9f/1//X/9f/1//T/8//y//H/8f/w/+//7P/q/+r/6f/p/+f/5//n/+f/5//n
/+b/5v/m/+b/5v/m/+b/5v/m/+b/5v/l/+X/5f/l/+X/5P/k/+T/5P/k/+T/5P/k/+T/
5P/k/+T/5P/k/+T/5P/k/+T/5f/l/+X/5f/j/+P/5f/l/+T/4f/e/93/3f/g/+b/8P8B
ABUAKQA/AFcAbACCAJYApACrAKUAiwBrAFIAPQAjAAYA5f/K/7f/qv+o/63/s/+z/7j/
vf/B/8f/zv/V/9v/3f/f/+L/4//l/+j/6P/o/+n/6f/p/+v/6//r/+v/6//s/+z/7f/t
/+3/7f/u/+7/7v/w//D/8P/w//H/8f/x//L/8v/y//L/8//x//H/8f/x//H/8v/y//P/
9P/0//T/9P/2//b/9//3//f/+P/4//n/+v/6//r/+v/5//n/+v/7//3//f/+/////f//
/wAAAAADAAQABQAGAAUABgAHAAgACQAKAAwADgAPABAAEgATABcAFwAZABsAHQAfACAA
IQAiACMAJAAmACYAJwAnACcAJwApACkAKQAqACoAKgAqACoAKgApACkAKAAnACcAJwAm
ACUAJAAjACAAHgAcABkAGAAVABMAEQANAAsACQAHAAcABQACAAAAAAD+//v/+f/4//b/
9v/1//L/8f/w//D/8P/u/+7/7f/t/+3/7f/s/+z/7P/s/+v/7f/t/+3/7P/s/+z/7P/s
/+z/7P/s/+z/6v/q/+r/6v/s/+z/7P/s/+3/7f/t/+3/6//r/+v/6//t/+3/7f/t/+7/
7v/u/+7/7v/u/+7/7v/s/+3/7v/u/+3/7f/t/+3/7f/t/+7/7v/t/+3/7v/u/+7/7v/u
/+7/7v/u/+7/7v/s/+z/7P/s/+z/7P/s/+z/7P/s/+z/7P/s/+v/6//r/+v/6//r/+v/
6//r/+v/6//r/+v/6//q/+n/6f/p/+n/6f/p/+n/6f/p/+n/6f/o/+j/6P/o/+j/6P/o
/+j/6P/o/+j/5//n/+f/5//m/+b/5v/n/+f/5//n/+f/5//n/+f/5//n/+f/5//n/+f/
5v/k/+T/5P/k/+b/5v/m/+b/5v/m/+b/5v/m/+b/5//n/+X/5P/k/+T/5P/l/+X/5P/k
/+T/5P/k/+T/5P/k/+T/5P/l/+X/5f/l/+X/5v/m/+b/5v/n/+f/6f/p/+n/6P/q/+r/
6v/q/+r/6v/q/+r/6v/r/+z/7f/u//D/8P/w//D/8P/v/+//8P/w//D/8f/x//H/8f/x
//D/7f/s/+v/6//q/+n/5v/k/+T/4//j/+H/4f/h/+H/4f/h/+D/4P/g/+D/4P/g/+D/
3v/e/97/3v/d/93/3f/d/93/3P/c/9z/3P/c/9z/3P/c/9z/3P/c/9z/3P/c/9z/3P/c
/9z/3f/d/93/3f/d/93/3f/d/9r/1//U/9P/0//Y/+D/7P///xUAJwA/AFcAbACEAJgA
pACpAJ8AgwBlAE4ANQAbAPj/1/++/6//pP+k/6f/qf+t/7T/t/+7/8P/yv/P/9P/1f/X
/9j/2//d/97/3v/e/9//3//f/+H/4f/h/+H/4f/i/+L/4//j/+P/4//k/+T/5P/k/+T/
5P/k/+X/5f/l/+b/5v/m/+b/5//n/+f/5//n/+X/5v/m/+f/6P/o/+j/6P/q/+r/6//r
/+v/7P/s/+3/7v/u/+7/7v/t/+3/7v/v//H/8f/y//P/8f/z//T/9P/1//b/9//4//f/
+P/5//r//f/+/wAAAgABAAIABAAFAAkACQALAA0ADQAPABAAEQAUABUAFgAYABoAGwAb
ABsAGQAbABsAGwAcABwAHAAcABwAHAAbABsAGgAZABkAGQAYABcAFgAVABIAEAAOAAsA
CAAFAAMAAQD///3/+//5//f/9f/y//D/7v/s/+n/5//o/+b/5v/l/+L/4f/g/+D/4P/e
/97/3f/d/93/3f/c/9z/3P/c/9v/2//b/9v/2v/a/9r/2v/a/9z/3P/c/9z/2v/a/9r/
2v/a/9r/2v/a/9v/2//b/9v/2//b/9v/2//b/9v/2//b/9r/2v/a/9r/3P/c/9z/3P/a
/9v/3P/c/9v/2//b/9v/2//b/9z/3P/b/9v/3P/c/9z/3P/c/9z/2v/a/9r/2v/a/9r/
2v/a/w==
         </WaveFormData>
      </LeadData>
      <LeadData>
         <LeadByteCountTotal>10000</LeadByteCountTotal>
         <LeadTimeOffset>0</LeadTimeOffset>
         <LeadSampleCountTotal>5000</LeadSampleCountTotal>
         <LeadAmplitudeUnitsPerBit>4.88</LeadAmplitudeUnitsPerBit>
         <LeadAmplitudeUnits>��V</LeadAmplitudeUnits>
         <LeadHighLimit>2147483647</LeadHighLimit>
         <LeadLowLimit>268435456</LeadLowLimit>
         <LeadID>V6</LeadID>
         <LeadOffsetFirstSample>0</LeadOffsetFirstSample>
         <FirstSampleBaseline>0</FirstSampleBaseline>
         <LeadSampleSize>2</LeadSampleSize>
         <LeadOff>FALSE</LeadOff>
         <BaselineSway>FALSE</BaselineSway>
         <ExcessiveACNoise>FALSE</ExcessiveACNoise>
         <MuscleNoise>FALSE</MuscleNoise>
         <LeadDataCRC32>3104512052</LeadDataCRC32>
         <WaveFormData>
cABwAHAAcABHAB4A9f/M/7v/qv+Z/4j/j/+W/53/pP+t/7b/v//I/9D/1v/c/+L/5v/o
/+r/7P/u//D/8v/0//b/9v/2//b/+P/4//j/+P/6//r/+v/6//r/+v/6//r//P/8//z/
/P/8//z//P/8//3//v///wAAAQACAAMABAAEAAQABAAEAAYABgAGAAYACAAIAAgACAAK
AAoACgAKAAwADAAMAAwADgAOAA4ADgAPABAAEQASABMAFAAVABYAFwAYABkAGgAdAB4A
HwAgACIAJAAmACgAKwAsAC0ALgAyADQANgA4ADwAPgBAAEIARQBGAEcASABKAEoASgBK
AEoASgBKAEoASgBKAEoASgBJAEgARwBGAEUARABDAEIAPwA8ADkANgAyADAALgAsACcA
JAAhAB4AGQAWABMAEAAMAAoACAAGAAMAAgABAAAA/f/8//v/+v/3//b/9f/0//T/9P/0
//T/8//y//H/8P/w//D/8P/w//D/8P/w//D/7v/u/+7/7v/w//D/8P/w//D/8P/w//D/
8P/w//D/8P/w//D/8P/w//D/8P/w//D/8v/y//L/8v/y//L/8v/y//D/8P/w//D/8v/y
//L/8v/0//T/9P/0//L/8v/y//L/8v/y//L/8v/y//L/8v/y//L/8v/y//L/8v/y//L/
8v/y//L/8v/y//D/8P/w//D/8P/w//D/8P/w//D/8P/w//D/8P/w//D/8P/w//D/8P/u
/+7/7v/u/+7/7v/u/+7/7v/u/+7/7v/u/+7/7v/u/+7/7v/u/+7/7v/u/+7/7v/u/+7/
7v/u/+z/7P/s/+z/6v/q/+r/6v/s/+z/7P/s/+z/7P/s/+z/7P/s/+z/7P/s/+z/7P/s
/+z/7P/s/+z/6v/q/+r/6v/q/+r/6v/q/+z/7P/s/+z/7P/s/+z/7P/s/+z/7P/s/+7/
7v/u/+7/8P/w//D/8P/w//D/8P/w//D/8P/w//D/8v/y//L/8v/z//T/9f/2//j/+P/3
//f/9//3//f/9//2//b/9v/1//X/8//z//L/8v/y//H/7v/s/+z/7P/r/+j/6P/o/+j/
6P/o/+f/5//n/+b/5v/n/+f/5//m/+b/6P/o/+f/5//n/+f/5//n/+X/5f/l/+X/5f/l
/+X/5f/l/+X/5f/l/+X/5f/l/+X/5v/m/+b/5v/o/+j/6P/p/+n/5//m/+b/6P/r//P/
AwAZADIASwBmAIIAmwCyAMcA1gDdAM8AqAB7AFAALgAOAOr/vv+U/3z/cf9x/33/if+N
/5T/m/+l/6//uf/C/83/0//X/9r/3f/i/+X/6P/r/+v/7P/t/+3/7v/u/+//8P/w//L/
8//z//T/9P/1//X/9f/z//T/9P/0//f/9//4//n/+f/5//n/+f/7//v//P/8//3//f/+
//7/////////AAAAAAIAAgACAAMABAAEAAQABgAHAAcABwAIAAkACQAKAAoACgAMAA0A
DgAPABAAEQATABQAFQAWABUAFwAaABwAHwAhACMAJQAmACkAKwAtAC8AMQAzADUAOAA6
ADwAPwBAAEIARABFAEcARwBIAEkASABJAEkASQBJAEkASQBJAEkASABGAEYARQBEAEMA
QQA/ADwAOgA4ADQAMgAvACwAJwAkACAAHQAaABcAFAARABAADQAKAAcABAABAP///f/8
//r/+P/4//b/9f/0//P/9P/z//L/8v/x//H/8f/x/+//7v/t/+3/7//v/+//7//v/+//
7//u/+z/7f/t/+3/7f/t/+3/7f/t/+3/7P/s/+3/7f/t/+3/7//v/+//7//w//D/8P/w
//D/8P/x//H/8f/x//H/8v/y//L/8v/y//L/8v/y//L/8v/y//P/8//z//P/8//z//P/
8//z//P/8//z//P/8//z//P/8//z//P/8//z//L/8v/y//L/8v/y//L/8v/y//L/8v/y
//H/8//z//P/8//x//H/8f/x//D/8P/w//D/8P/w//D/8P/w//D/8P/w/+//7//v/+//
7//v/+//7//v/+//7v/u/+//7//v/+7/7v/u/+7/7v/u/+7/7v/u/+7/7v/u/+7/7P/s
/+z/7P/u/+7/7v/u/+7/7v/u/+7/7v/u/+7/7v/u/+7/7v/u/+7/7v/t/+3/7f/t/+3/
7f/t/+3/7f/t/+3/7f/t/+3/7f/u/+7/7v/x//H/8f/x//L/8v/z//T/9P/1//X/9f/0
//T/9P/0//T/9v/2//b/9v/3//j/+f/5//n/+f/5//n/+f/6//r/+v/7//n/9//3//b/
9v/2//X/8v/w//D/8P/v/+7/7v/u/+7/7v/u/+3/7f/t/+z/7P/t/+3/7f/s/+z/7P/s
/+v/6//r/+v/6//r/+v/6//r/+v/6//r/+v/6//r/+v/6//t/+3/7f/t/+v/7P/s/+z/
7P/u/+z/7P/t/+3/7f/s/+z/7P/v//X/AQARACYAQQBaAHQAjwCkALsA0ADbAN0AxgCb
AG4ATAAuAAwA4v+0/5L/f/95/3//i/+R/5j/of+r/7X/vf/G/8//1//d/+D/4//m/+n/
7P/v//H/8P/z//X/9P/0//X/9v/2//b/9//3//j/+P/5//n/+f/7//z//P/8//3//f/+
////////////////////AAAAAP////8AAAAAAwADAAMABAAEAAYABgAGAAUABgAGAAYA
CAAJAAkACQAKAAsACwAMAAwADAAOAA8ADgAPABAAEQATABQAFQAWABUAFwAaABwAHQAf
ACEAIwAkACcAKQArAC0ALwAxADMANgA4ADoAPQA+AEAAQgBDAEcARwBIAEkASgBLAEsA
SwBJAEkASQBJAEsASgBIAEgARwBGAEUAQwBDAEAAPgA8ADgANgAzADAALwAsACgAJQAg
AB0AGgAXABYAEwAQAA0ACgAHAAUAAwACAAAA/v/+//z/+//6//n/+v/5//j/+P/1//X/
9f/1//X/9P/z//P/8//z//P/8//z//P/8//y//T/9f/1//X/8//z//P/8//z//P/8v/y
//X/9f/1//X/9f/1//X/9f/0//T/9P/0//T/9P/1//X/9//3//f/+P/2//b/9v/2//b/
9v/2//b/9v/2//f/9//5//n/+f/5//n/+f/5//n/+f/5//n/+f/5//n/+f/5//f/9//3
//b/+P/4//j/+P/2//b/9v/2//b/9v/2//X/9f/1//X/9f/1//X/9f/1//T/9P/0//T/
9v/2//b/9v/0//T/9P/0//X/9f/1//X/8//z//P/8//1//X/9P/0//P/8//z//L/9P/0
//T/9P/y//L/8v/y//L/8v/y//L/9P/0//T/9P/0//T/9P/0//L/8v/y//L/8v/y//L/
8v/0//T/9P/0//T/9P/z//P/8//z//P/8//z//P/8//z//P/8//z//P/8//0//T/9P/z
//P/8//z//b/9v/3//j/+P/5//n/+f/6//r/+v/6//r//P/8//z//P/8//z//P/8//3/
/v///wAA//////////8BAAEAAgACAAIAAQD///3//f/8//z//P/5//b/9P/0//T/8//y
//L/8v/y//L/8v/z//P/8//y//D/8f/x//H/8P/w//D/8P/v/+//7//v/+//7//v/+//
7//v/+//7//v/+//7//v//H/8f/x//H/8f/x//L/8v/y//L/8v/y//L/8//z//P/8P/u
//D/9f///w8AJwBCAFsAdgCSAKsAwgDZAOoA7QDdALYAiwBoAEYAIgD2/8b/ov+O/4P/
hf+R/5n/of+q/7P/u//D/8//1v/d/+P/5f/o/+v/7v/x//T/9f/1//b/9//3//j/+P/5
//r/+v/6//v/+//8//7///////////8AAAAAAAD/////AAABAAEAAQABAAEAAwADAAQA
BAADAAMABAAEAAUABQAFAAYABgAIAAgACAAJAAoACgAKAAwADQANAA0ADgAPAA8AEAAQ
ABAAEgATABQAFQAWABcAFwAYABkAGgAbAB0AIAAiACMAJQAnACkAKgAtAC8AMQAzADUA
NwA5ADwAPgBAAEMARABGAEgASQBLAEsATABNAEwATQBNAE0ATQBNAE0ATQBPAE4ATABM
AEkASABHAEUARwBEAEIAQAA6ADgANQAyAC8ALAAoACUAIgAfABwAGQAWABMAEAANAAwA
CQAHAAUABAACAAAAAAD+//3//P/7//r/+f/4//j/9//3//f/9//3//b/9f/1//X/9f/1
//X/9f/1//X/9P/0//X/9f/1//X/9f/1//X/9//3//b/9v/1//X/9f/1//X/9f/1//X/
9v/2//b/9v/2//b/9//3//n/+f/5//r/+v/6//r/+v/6//r/+v/6//r/+v/7//v/+f/5
//n/+f/5//n/+f/5//n/+f/5//n/+//7//v/+//5//n/+f/4//j/+P/4//j/+P/4//j/
+P/4//j/+P/3//n/+f/5//n/9//3//f/9//4//j/+P/4//j/+P/4//j/9v/2//b/9v/1
//X/9f/1//f/9//3//f/9f/1//T/9P/1//X/9f/0//T/9P/0//T/9v/2//b/9v/2//b/
9v/2//b/9v/2//b/9v/2//b/9v/0//T/9P/0//T/9P/0//T/9P/0//T/9P/0//T/8//z
//P/8//z//P/8//z//P/8//z//P/8//z//P/9P/0//T/9f/1//X/9f/2//b/9//4//r/
+//5//v/+v/6//r/+v/6//z//P/8//z//v/+//7//v///wAAAQACAAEAAQABAAEAAQAB
AAIAAgACAAEA///9//v/+v/6//r/+f/2//T/9P/0//P/8v/y//T/9P/0//T/8f/x//H/
8P/w//H/8f/x//D/8P/w//D/7//v/+//7//v/+//7//v/+//7//v/+//7//v/+//7//v
/+//7//v/+//7//w//D/8P/w//D/8P/w//H/7//v/+7/7P/u//X///8RACsARgBhAIAA
nAC1ANAA5wD0APMA3QCyAIcAYgBCABoA6P+2/5b/hv+B/4X/kf+X/53/qP+x/7f/v//L
/9T/2//f/+X/6P/r/+7/7//w//H/8//0//P/8//0//b/9//4//j/9v/3//f/+P/4//n/
+f/5//n/+v/6//r/+//7//z//f/9//3//f/9//3//f/+//7//////wAAAAABAAEAAQAC
AAIABAAEAAQABwAIAAgACAAIAAkACQAJAAwADQANAA4ADgAOABAAEQAQABEAEgATABUA
FgAXABgAGQAbAB4AIAAhACMAJQAnACgAKwAtAC8AMQAzADUANwA6ADwAPgBBAEIARABG
AEcASQBJAEoASwBMAE0ATQBNAE0ATQBNAE0ATQBMAEoASgBJAEgARwBFAEMAQAA+ADwA
OAA2ADMAMAAtACoAJgAjACAAHQAaABcAFAARAA4ACwAIAAUAAwABAAIAAAD+//7//P/7
//r/+f/4//f/9v/2//X/9f/1//X/9f/0//P/8//z//P/8//z//H/8f/x//D/8P/x//H/
8f/x//H/8f/x//P/8//y//L/8//z//P/8//z//P/8//z//T/9P/0//T/9P/0//X/9f/1
//X/9f/2//b/9v/2//b/9v/2//b/9v/0//T/9f/1//P/8//z//P/8//z//P/8//z//P/
8//z//P/8//z//P/9f/1//X/9P/0//T/9P/0//L/8v/y//L/8v/y//L/8f/x//H/8f/x
//H/8f/x//H/8P/w//D/8P/w//D/8P/w/+7/7v/u/+7/7f/t/+3/7f/v/+//7//v/+//
7//u/+7/7//v/+//7v/u/+7/7v/u/+7/7v/u/+7/7v/u/+7/7v/s/+z/7P/s/+z/7P/s
/+z/7P/s/+z/7P/s/+z/7P/s/+z/7P/s/+z/7P/s/+v/6//r/+v/6//r/+v/6//r/+v/
7f/t/+3/7f/v//D/8P/w//H/8f/x//H/8v/y//P/9P/y//P/8//z//L/8v/y//L/8v/z
//T/9f/2//j/+P/4//f/9//3//f/9//3//j/+P/4//n/9//1//X/8v/y//L/8f/w/+7/
7v/u/+v/6v/q/+r/6v/q/+r/6f/p/+n/6P/o/+n/6f/p/+j/6P/o/+j/5//n/+f/5//n
/+f/5//n/+f/5f/l/+X/5f/n/+f/5//n/+f/5//n/+f/5//o/+j/6P/o/+j/6v/q/+n/
6f/p/+j/6P/q/+3/9/8JACEAOgBVAHAAjAClALoAzQDcAN0AywCgAHEATAAqAAoA4P+0
/47/fP9x/3X/g/+L/4//mP+j/6v/s/+7/8b/z//V/9n/3P/f/+T/5//q/+v/6//s/+3/
7//w//D/8f/y//L/8v/z//P/9P/0//X/9f/1//X/9v/2//b/9//3//j/+f/3//f/9//3
//n/+f/6//r/+//7//z//P/9//3//f/+//z//v/+//7///8AAAAAAAACAAMAAwADAAIA
AwADAAQABgAGAAgACQAKAAsADAANAA8AEAARABIAEwAVABgAGgAbAB0AHwAhACIAJQAn
ACkAKwAtAC8AMQA0ADYAOAA7ADwAPgBAAEEAQwBDAEQARQBGAEcARwBHAEUARQBFAEUA
RQBEAEIAQgBBAEAAPwA9ADsAOAA2ADQAMAAuACsAKAAlACIAHgAbABgAFQASAA8ADAAJ
AAYAAwAAAP3/+//5//j/9v/0//T/9P/z//L/8f/w/+//7v/u/+3/7f/t/+3/7f/s/+v/
6//r/+v/6//r/+v/6//r/+r/6P/p/+n/6f/p/+n/6f/p/+v/6//q/+r/6//r/+v/6//r
/+v/6//r/+z/7P/s/+z/7P/s/+3/7f/t/+3/7f/u/+7/7v/u/+7/7v/u/+7/7v/u/+7/
7//v/+//7//v/+//7//v/+//7//t/+3/7f/t/+3/7f/t/+3/7f/t/+3/7P/u/+7/7v/u
/+z/7P/s/+z/7P/s/+z/6//r/+v/6//r/+v/6//r/+v/6v/q/+r/6v/q/+r/6v/q/+r/
6v/q/+r/6f/p/+n/6f/r/+v/6//r/+n/6f/o/+j/6f/p/+n/6P/o/+j/6P/o/+j/6P/o
/+j/6v/q/+r/6v/q/+r/6v/q/+j/6P/o/+j/6P/o/+j/6P/o/+j/6P/o/+j/6P/o/+j/
6P/o/+f/5//n/+f/5//n/+f/5//n/+f/5//n/+f/5//n/+j/6P/o/+n/6f/p/+n/7P/s
/+3/7v/u/+3/7//v/+7/7v/u/+7/7v/w//D/8P/w//H/8v/z//T/9P/z//P/8//1//X/
9f/2//T/9P/z//H/8f/x//D/8P/u/+3/6v/o/+j/6P/n/+b/5v/m/+b/5v/m/+X/5f/l
/+T/5P/l/+X/5//m/+b/5v/k/+P/4//j/+P/4//j/+P/4//j/+P/4//j/+P/4//j/+P/
4//j/+P/4//j/+P/5P/k/+T/5P/k/+b/5v/l/+X/5f/k/+L/5P/p//H/AQAXADAASwBm
AIIAmwCwAMcA2ADdANEArAB9AFYAOAAUAOz/vv+W/37/df91/3//i/+P/5b/n/+p/7H/
u//E/83/0//V/9j/3f/g/+P/5P/n/+f/6P/n/+n/7P/q/+v/7P/s/+7/7//v//D/7v/v
/+//7//v//D/8P/w//H/8f/y//P/8//z//P/8//z//P/9P/0//X/9f/2//b/+f/5//n/
+v/4//r/+v/6//v//P/8//z//v////////8CAAMAAwAEAAIAAgAEAAUABgAHAAgACQAL
AAwADQAOAA0ADwASABQAFQAXABkAGwAcAB8AIQAjACUAJwApACsALgAwADIANQA2ADgA
OgA7AD0APQA+AD8AQABBAEEAQQBBAEEAQQBBAEEAQAA+AD4APQA8ADsAOQA5ADYANAAy
ADAALgArACgAJQAiAB4AGwAWABMAEAANAAwACQAGAAMAAgD///3/+//4//b/9P/0//L/
8f/w/+//8P/v/+7/7v/r/+v/6//r/+3/7P/r/+v/6//r/+v/6//r/+v/6//q/+r/6//r
/+v/6//r/+v/6//r/+v/6v/q/+v/6//r/+v/7f/t/+3/7f/u/+7/7v/u/+7/7v/v/+//
7f/t/+3/7v/u/+7/7v/u/+7/7v/u/+7/7v/u/+//7//v/+//7//v/+//7//v/+//7//v
/+//7//v/+//7//v/+//7//v/+7/7v/u/+7/7v/u/+7/7v/u/+7/7v/u/+3/7f/t/+3/
7f/t/+3/7f/t/+z/7P/s/+z/7P/s/+z/7P/u/+7/7v/u/+3/7f/t/+3/7f/t/+3/7f/v
/+//7v/u/+//7//v/+7/7v/u/+7/7v/u/+7/7v/u/+7/7v/u/+7/7v/u/+7/7v/u/+7/
7v/u/+7/7v/u/+7/7v/u/+7/7v/u/+7/7v/u/+7/7v/t/+3/7//v/+//7//t/+3/7f/t
/+//7//v/+//7f/u/+7/7v/v/+//7//v//D/8P/x//L/8v/1//X/9f/0//b/9v/2//b/
9v/2//b/9v/4//j/+P/4//r/+v/6//r//P/7//v/+//7//v/+//8//z//P/7//n/9//3
//b/9v/2//X/8v/w//D/8P/v/+7/7v/u/+7/7v/w/+//7//v/+z/7P/t/+3/7f/s/+z/
7P/s/+v/6//r/+v/6//r/+v/6//r/+v/6//r/+v/6//r/+v/6//r/+v/7P/t/+7/8P/y
//L/8v/y//L/8v/z//P/8f/w/+7/7v/x//n/BQAXADAATQBoAIIAnwC4ANEA5gDxAO0A
0gCnAH4AXgA+ABYA5P+0/5j/i/+H/43/l/+d/6T/rf+1/73/x//S/9n/3//j/+j/6//s
/+//8v/z//P/9P/1//X/+P/4//n/+v/6//r/+//7//z//P/9//3//f/9//7//v/+////
//8AAAEAAQABAAEAAQABAAEAAgACAAMAAwAEAAQAAwADAAMABAAEAAYABgAGAAcACAAI
AAgACgALAAsACwAMAA0ADQAOAA4ADgAQABEAEAARABIAEwAVABYAFwAYABkAGwAeACAA
HwAhACMAJQAmACkAKwAtAC8AMQAzADUAOAA6ADwAPwBAAEIARABFAEcARwBIAEkATABN
AE0ATQBNAE0ATQBNAE0ATABKAEoASwBKAEkARwBFAEIAQAA+ADwAOgA3ADQAMQAuACoA
JwAkACEAHgAbABgAFQASAA8ADgALAAkABwAGAAQAAgACAP7//f/8//v/+v/5//j/+P/3
//f/9//3//f/9v/1//X/9f/1//X/9f/1//X/9f/0//T/9f/1//X/9f/1//X/9f/1//X/
9P/0//X/9f/1//X/9f/1//X/9f/2//b/9v/2//b/9v/3//f/9//3//f/+P/4//j/+P/4
//j/+P/4//j/+P/4//n/+f/5//n/+f/5//n/+f/5//n/+f/5//n/+f/3//f/9//3//f/
9//3//b/+P/4//j/+P/4//j/+P/4//j/+P/4//f/9//3//f/9//1//X/9f/1//b/9v/2
//b/9v/2//b/9v/0//T/9P/0//X/9f/1//X/9f/1//X/9f/1//X/9P/0//P/8//z//L/
9P/0//T/9P/y//L/8v/y//T/9P/0//T/9P/0//T/9P/y//L/8v/y//T/9P/0//T/8v/y
//L/8v/y//L/8v/y//T/9P/z//P/8//z//P/8//x//H/8f/x//H/8f/x//H/8//0//T/
9P/z//P/8//z//T/9P/1//b/9P/1//f/+f/4//j/+P/4//j/+v/6//r/+v/6//r/+v/6
//z//P/8//z//f/+////////////////////AAAAAAAA///9//v/+//6//r/+v/5//T/
8v/y//L/8f/w//D/8P/w//D/8P/v//H/8f/w//D/7//v/+//7v/w//D/8P/v/+//7//v
/+//7f/t/+3/7f/t/+3/7f/t/+//7//v/+//7f/t/+3/7f/t/+7/7v/u/+7/7v/w//D/
7//v/+//7v/s/+7/8//7/wsAHwA4AFMAcACOAKcAvADVAOQA7QDhALwAjwBoAEYAJAD8
/8z/ov+K/3//f/+L/5X/mf+e/6n/s/+7/8P/zv/X/93/4f/k/+f/7P/v//D/8f/z//L/
8//1//b/9v/3//j/+P/2//f/9//4//r/+//7//v/+//8//z//P/9//3//v//////////
/////////wAAAAABAAEAAgACAAMAAwADAAQABAAGAAYABgAHAAgACAAIAAoACwALAAsA
DAANAA0ADgAOAA4AEAARABIAEwAUABUAFQAWABcAGAAZABsAHgAgACEAIwAlACcAKAAr
AC0ALwAzADUANwA5ADwAPgBAAEMAQgBEAEYARwBJAEkASgBLAEwATQBNAE0ATQBNAE0A
TQBNAEwASgBKAEkASABHAEUARQBCAEAAPgA6ADgANQAyAC8ALAAoACUAIgAfABwAGQAW
ABMAEAANAA4ACwAJAAcABAACAAAAAAD8//v/+v/5//r/+f/4//j/9//3//f/9//3//b/
9f/1//P/8//z//P/8//z//P/8v/y//P/8//z//P/8//z//P/9f/1//T/9P/z//P/8//z
//X/9f/1//X/9P/0//T/9P/2//b/9//3//f/9//3//j/9v/2//b/9v/2//b/9v/2//j/
+P/5//n/+f/5//n/+f/5//n/+f/5//f/9//3//f/9//3//f/9//3//f/9//2//j/+P/4
//j/9v/2//b/9v/2//b/9v/1//X/9f/1//X/9f/1//X/9f/0//T/9P/0//T/9P/0//T/
9P/0//T/9P/z//P/8//z//P/8//z//P/8//z//L/8v/z//P/8//y//L/8v/y//L/8v/y
//L/8v/y//L/8v/y//L/8v/y//L/8v/y//L/8v/y//L/8v/y//L/8v/y//L/8v/y//L/
8v/y//L/8f/x//H/8f/x//H/8f/x//H/8f/x//H/8f/x//H/8v/y//L/8//z//P/8//0
//T/9f/2//r/+f/5//n/+P/4//j/+P/4//r/+v/6//r//P/8//z//P/9//7/////////
//////////8AAAAAAAD///3/+//7//r/+v/6//n/9P/y//L/8v/x//D/8P/w//D/8P/w
/+//8f/x//D/8P/x//H/8f/w//D/8P/w/+//7//v/+//7//x//H/8f/x//H/8f/x//H/
7//v/+//7//v/+//7//v//H/8v/y//L/8v/y//L/8v/z//P/8f/w//L/9P/3/wEAEQAp
AEQAWwB4AJQAqwDCANcA5ADnANUArgB/AFwAPAAaAPD/wv+c/4r/f/+B/4//mf+f/6b/
sf+5/8H/y//W/93/4//n/+r/7f/u//P/9P/3//f/+P/5//n//P/8//3//v/+/wAAAQAB
AAIAAgADAAMAAwADAAQABAAEAAUABQAGAAcACQAJAAkACQAJAAkACgAKAAsACwAMAAwA
DQANAA0ADgAOABAAEAAQABEAEgASABIAEgATABMAEwAUABUAFQAWABgAGAAaABsAHAAd
AB4AHwAhACIAIwAkACMAJQAoACoAKwAtAC8AMQAwADMANQA3ADsAPQA/AEEARABGAEgA
SwBMAE4AUABRAFEAUQBSAFMAVABVAFUAVQBVAFUAVQBVAFUAVABSAFIAUwBSAFEATwBP
AEwASgBIAEQAQgA/ADwAOQA2ADIALwAsACkAJgAjACIAHwAcABkAFgATABEADwAOAAwA
CgAKAAgABwAGAAUABgAFAAQABAADAAMAAwADAAEAAAD////////////////////////+
//7///////////////////8BAAEAAAAAAAEAAQABAAEAAQABAAEAAQACAAIAAgACAAIA
AgADAAMAAwADAAMABAAEAAQABAAEAAQABAAEAAQABAAEAAUABQAFAAUABQAFAAUABQAF
AAUABQAFAAUABQAFAAUABQAFAAUABQAFAAQABAAEAAQABAACAAIAAgACAAQABAAEAAMA
AwADAAMAAwADAAMAAwADAAIAAgACAAIAAgACAAIAAgACAAIAAgACAAEAAQABAAEAAQAB
AAEAAQABAAEAAAAAAAEAAQABAAAAAAAAAAAAAAAAAAAAAAAAAAAAAAAAAAAAAAAAAAAA
AAAAAAAAAAAAAAAAAAAAAAAAAAAAAAAAAAAAAAAAAAAAAAAAAAD/////////////////
//////////////////////8AAAAAAAABAAEAAQABAAAAAAABAAIABgAFAAUABQAGAAQA
BAAEAAQABgAGAAYABgAHAAgACQAKAAwADAAMAAwADAALAAsACwANAA0ADQAOAA4ADgAN
AAsABwAHAAYABgAGAAUAAgAAAAAAAAD///7/AAAAAAAAAAAAAP////////7//v//////
///+//7//v/+//3//f/9//3//f/9//3//f/9//3//f/9//3//f/9//3//f/9//3//f/9
//3//v/+//7//v/+/wAAAAABAP///f/8//z/AAAFABEAJQA9AFgAcwCQAKoAwwDcAPEA
/AD7AOMAuACPAG4ATAAkAPb/yP+o/5r/lf+Z/6P/qf+z/7z/w//L/9X/3//o/+3/8//3
//r//f8AAAEABAAFAAUABgAHAAcACAAIAAkACgAKAAwADQANAA4ADAANAA0ADQAPABAA
EAAQABEAEQASABMAEwATABMAEwATABMAFAAUABUAFQAWABYAFwAXABcAGAAYABoAGgAa
AB0AHgAeAB4AHgAfAB8AHwAgACEAIQAiACQAJAAmACcAJgAnACgAKQArACwALQAuAC0A
LwAyADQANwA5ADsAPQA8AD8AQQBDAEcASQBLAE0ATgBQAFIAVQBWAFgAWgBbAF8AXwBg
AGEAYABhAGEAYQBjAGMAYwBjAGMAYgBgAGAAXwBeAF0AWwBbAFgAVgBUAFIAUABNAEoA
RQBCAD4AOwA6ADcANAAxADAALQAqACcAJAAhAB8AHQAcABoAGAAYABYAFQAUABMAFAAT
ABIAEgARABEAEQARABEAEAAPAA8ADwAPAA8ADwAPAA8ADwAOAA4ADwAPAA8ADwAPAA8A
DwARABEAEAAQABEAEQARABEAEQARABEAEQASABIAEgASABIAEgATABMAEQARABEAEgAU
ABQAFAAUABYAFgAWABYAFAAUABUAFQAVABUAFQAVABUAFQAVABUAFQAVABUAFQAVABUA
EwATAA==
         </WaveFormData>
      </LeadData>
   </Waveform>
</RestingECG>
