# Supplementary material for: Detection of Left Atrial Enlargement Using a Convolutional Neural Network-Enabled Electrocardiogram
Source: Front Cardiovasc Med. 2020 Dec 17;7:609976. doi: 10.3389/fcvm.2020.609976 (PMC7773668; doi:10.3389/fcvm.2020.609976)
Supplement: Supplementary file 2 [file Data_Sheet_2.ZIP › normal1/1802010311_8472_00000028.XML]

<?xml version="1.0" encoding="Windows-1252"?>
<!DOCTYPE RestingECG SYSTEM "restecg.dtd">
<RestingECG>
   <PatientDemographics>
      <PatientID>1802010311</PatientID>
      <PatientAge>67</PatientAge>
      <AgeUnits>Years</AgeUnits>
      <Gender>Female</Gender>
      <PatientLastName>liangyuxia</PatientLastName>
   </PatientDemographics>
   <TestDemographics>
      <DataType>Resting</DataType>
      <Site>1</Site>
      <AcquisitionDevice>MAC55</AcquisitionDevice>
      <Status>Unconfirmed</Status>
      <Priority>Normal</Priority>
      <AcquisitionTime>10:28:02</AcquisitionTime>
      <AcquisitionDate>07-18-2015</AcquisitionDate>
      <CartNumber>1</CartNumber>
      <AcquisitionSoftwareVersion>009C</AcquisitionSoftwareVersion>
      <XMLSourceVersion>MAC5000 v1.0</XMLSourceVersion>
   </TestDemographics>
   <RestingECGMeasurements>
      <VentricularRate>68</VentricularRate>
      <AtrialRate>68</AtrialRate>
      <PRInterval>170</PRInterval>
      <QRSDuration>102</QRSDuration>
      <QTInterval>414</QTInterval>
      <QTCorrected>440</QTCorrected>
      <PAxis>60</PAxis>
      <RAxis>32</RAxis>
      <TAxis>44</TAxis>
      <QRSCount>11</QRSCount>
      <QOnset>222</QOnset>
      <QOffset>273</QOffset>
      <POnset>137</POnset>
      <POffset>194</POffset>
      <TOffset>429</TOffset>
      <ECGSampleBase>500</ECGSampleBase>
      <ECGSampleExponent>0</ECGSampleExponent>
   </RestingECGMeasurements>
   <Diagnosis>
      <Modality>Resting</Modality>
         <StatementCount>2</StatementCount>
         <LabelText>12SL ��ϳ���</LabelText>
      <DiagnosisStatement>
         <StmtFlag>ENDSLINE</StmtFlag>
         <StmtText>�������</StmtText>
      </DiagnosisStatement>
      <DiagnosisStatement>
         <StmtFlag>ENDSLINE</StmtFlag>
         <StmtText>���� ECG</StmtText>
      </DiagnosisStatement>
   </Diagnosis>
   <Waveform>
      <WaveformType>Rhythm</WaveformType>
      <WaveformStartTime>0</WaveformStartTime>
      <NumberofLeads>8</NumberofLeads>
      <SampleType>CONTINUOUS_SAMPLES</SampleType>
      <SampleBase>500</SampleBase>
      <SampleExponent>0</SampleExponent>
      <HighPassFilter>16</HighPassFilter>
      <LowPassFilter>150</LowPassFilter>
      <ACFilter>NONE</ACFilter>
      <LeadData>
         <LeadByteCountTotal>10000</LeadByteCountTotal>
         <LeadTimeOffset>0</LeadTimeOffset>
         <LeadSampleCountTotal>5000</LeadSampleCountTotal>
         <LeadAmplitudeUnitsPerBit>4.88</LeadAmplitudeUnitsPerBit>
         <LeadAmplitudeUnits>��V</LeadAmplitudeUnits>
         <LeadHighLimit>2147483647</LeadHighLimit>
         <LeadLowLimit>268435456</LeadLowLimit>
         <LeadID>I</LeadID>
         <LeadOffsetFirstSample>0</LeadOffsetFirstSample>
         <FirstSampleBaseline>0</FirstSampleBaseline>
         <LeadSampleSize>2</LeadSampleSize>
         <LeadOff>FALSE</LeadOff>
         <BaselineSway>FALSE</BaselineSway>
         <ExcessiveACNoise>FALSE</ExcessiveACNoise>
         <MuscleNoise>FALSE</MuscleNoise>
         <LeadDataCRC32>610166387</LeadDataCRC32>
         <WaveFormData>
8P/w//D/8P/w//D/8P/w//L/8v/y//L/9//8/wEABgAaACwAPgBQAGUAeACLAJ4AmwCY
AJUAkgByAFQANgAYAAcA9v/l/9T/2P/c/+D/5P/o/+z/8P/0//L/8v/y//L/9P/0//T/
9P/0//T/9P/0//T/9P/0//T/9P/0//T/9P/0//T/9P/0//X/9v/3//j/+P/4//j/+P/2
//b/9v/2//j/+P/4//j/+P/4//j/+P/6//r/+v/6//r/+v/6//r/+v/6//r/+v/8//z/
/P/8//z//P/8//z//v/+//7//v8AAAAAAAAAAAAAAAAAAAAAAgACAAIAAgADAAQABQAG
AAgACAAIAAgACwAMAA0ADgAQABAAEAAQABEAEgATABQAFQAWABcAGAAaABoAGgAaABsA
HAAdAB4AHAAcABwAHAAcABwAHAAcABwAHAAcABwAGwAaABkAGAAWABYAFgAWABUAFAAT
ABIAEAAOAAwACgAJAAgABwAGAAMAAgABAAAA/v/+//7//v/8//z//P/8//z//P/8//z/
+v/6//r/+v/4//j/+P/4//j/+P/4//j/9v/2//b/9v/4//j/+P/4//j/+P/4//j/+v/6
//r/+v/4//j/+P/4//j/+P/4//j/+P/4//j/+P/4//j/+P/4//r/+v/6//r/+v/6//r/
+v/4//j/+P/4//r/+v/6//r//P/8//z//P/8//z//P/8//z//P/8//z/+v/6//r/+v/6
//r/+v/6//r/+v/6//r/+v/6//r/+v/6//r/+v/6//r/+v/6//r/+P/4//j/+P/6//r/
+v/6//j/+P/4//j/+v/6//r/+v/4//j/+P/4//j/+P/4//j/+P/4//j/+P/4//j/+P/4
//b/9v/2//b/+P/4//j/+P/4//j/+P/4//b/9v/2//b/9v/2//b/9v/4//j/+P/4//j/
+P/4//j/+P/4//j/+P/4//j/+P/4//b/9v/2//b/+f/5//r/+v/6//r/+v/6//r/+v/6
//v//f/9//3//v8BAAEAAQACAAIAAgACAAIABQAFAAUABwAGAAcABwAHAAUABAADAAIA
AQAAAAAA/v/9//r/+v/5//j/+P/4//f/+P/3//f/9v/0//T/9P/0//T/9P/0//T/9P/z
//P/8//x//D/8P/w//H/8v/z//T/8//z//P/9P/0//T/9P/0//T/9P/y//L/8v/y//b/
+P/0//L/9/8AAAgAEwAiADcAUQBrAIIAkgCZAKEAoQCTAIEAcQBWADAABwDi/8r/yv/Q
/83/zv/V/93/4//r//L/9f/1//f/9v/0//T/9v/4//r/+P/2//b/9//3//X/9//3//j/
+P/4//n/+f/5//j/+P/5//n/+f/5//n/+f/6//r/+v/5//v//P/8//3/+//7//v/+//7
//z//P/8//z//P/8//z//P/8//3//f/9//3//f/9//7//////////////wAAAAAAAAEA
AQABAAMABQAFAAUAAwAEAAQABQAFAAYABwAIAAkACQAKAAsACwAMAAwADAAOAA8AEAAQ
ABAAEgATABQAFAAVABYAFwAZABkAGwAcABwAHAAcABwAHgAfAB8AIAAfAB4AHQAcABwA
GwAbABsAHAAcABwAGwAaABoAGgAYABcAFQAUABMAEgAQAA8ADQAMAAoACQAIAAQAAwAC
AAIAAAD//////v///////f/8//z//P/6//r/+v/6//n/+f/3//f/9v/2//n/+f/4//f/
9//4//j/+P/1//X/9f/1//X/9f/1//T/9v/2//b/9//5//n/+f/5//f/9//2//b/+P/5
//n/+v/5//n/+v/6//r/+v/6//r//P/8//z//P/9//3//f/9//z//P/8//z//P/8//z/
/P/8//z//f/9//r/+v/5//n/+v/6//r/+//7//r/+v/6//v/+//7//v/+f/5//n/+P/4
//j/+P/4//j/+P/4//j/+P/3//f/9//3//j/+P/4//j/+P/4//j/9//3//f/9//3//f/
9//3//f/9v/2//b/+P/4//j/+P/2//b/9v/2//j/+P/4//n/9//3//f/9v/2//b/9v/2
//T/9P/0//T/9P/2//b/9v/0//T/9P/0//f/9//4//j/+P/4//j/+P/4//j/+P/5//n/
+f/5//r/+//7//v//P/+//7//v/+/wEAAQABAAMAAgADAAMAAwABAAAA///+/////v/+
//z/+//4//j/9//0//T/9P/z//T/8//z//L/8v/y//L/8v/y//L/8v/y//L/8f/x//H/
8f/w//D/8P/w//D/8P/w/+//7//v//D/8P/w//D/8P/y//L/8v/w//D/8v/0//T/9P/2
//v/AgAKABcAKAA/AFMAaQB6AIIAhwCJAIMAdQBjAE8AMAAOAOv/0P/I/8z/0P/P/9T/
2//d/+H/6f/y//P/8//z//b/9P/0//T/9P/0//T/9P/y//P/9//3//X/9f/2//b/9v/3
//f/9//2//b/9//3//f/9//3//f/+P/4//j/9//3//j/+P/5//n/+f/5//n/+f/6//r/
+v/6//r/+v/6//r/+v/7//v/+//7//v/+//8//3//f/9//3//f/+//7//v//////////
/wEAAQABAAEAAgACAAMAAwAEAAUABgAHAAcACAAJAAkACgAKAAoADAANAA4ADgAQABIA
EwAUABQAFQAWABcAFwAXABkAGgAcABwAHAAcABoAGwAbABwAHAAcABwAHAAcABsAGwAb
ABoAGgAaABkAGAAYABgAFgATABEAEAAPABAADgANAAsACgAIAAcABgAEAAMAAgACAAAA
//////7//f/9//v/+v/8//z/+v/6//j/+P/3//f/+f/5//j/+P/5//n/+P/3//X/9v/2
//b/9//3//f/9//3//f/9//2//T/9P/0//X/9f/1//X/9f/2//f/9//4//f/9//2//b/
9//3//j/+P/4//j/+P/4//r/+v/6//r/+//7//v/+//6//r/+v/6//z//P/8//z//P/8
//3//f/8//z/+//7//z//P/8//3/+//6//r/+v/5//n/+f/5//v/+//7//r/+v/6//r/
+v/6//r/+v/6//r/+f/5//n/+f/6//r/+v/4//j/+P/4//n/+f/5//n/9//3//f/9//3
//b/9v/2//b/9v/2//b/9v/2//b/9v/2//b/9v/3//f/9//3//b/9v/2//b/9v/2//b/
9v/2//j/+P/4//j/+P/3//f/+P/2//b/9v/2//b/9//3//f/9v/2//b/9//1//b/9v/2
//b/9v/3//f/+P/4//j/+P/4//j/+P/4//j/+f/7//v/+//8//3//f/9//7/AAAAAAAA
AAABAAEAAQADAAQABQAFAAUAAwACAAEAAAD///7//v/8//3/+v/6//n/+P/4//j/9//2
//X/9f/0//T/9P/0//T/9P/0//T/9P/y//H/8f/x//P/8v/y//L/8v/y//L/8v/x//H/
8f/y//L/8v/y//L/8P/w//T/8v/w//L/9P/0//L/8v/z//r/AgAJABoAMQBHAF0AdgCI
AJMAmwCfAJsAjwB/AGgARgAdAPj/2v/Q/9T/1f/W/93/4f/l/+3/8v/z//P/9f/4//b/
9P/2//b/9P/y//L/8v/1//f/9//1//X/9v/2//b/9//3//f/9v/2//f/9//3//f/9//3
//j/+P/4//f/9//4//j/+f/5//n/+f/5//n/+v/6//r/+v/6//r/+v/6//r/+//7//v/
+//7//v//P/9//3//f/9//3//v/+//7//////////f////////8BAAIAAgADAAMABAAF
AAYABQAFAAYABwAJAAoACgAKAAoACwAMAAwADgAQABEAEgASABMAFAAVABUAFQAXABgA
GgAaABoAGgAcAB0AHQAeAB4AHgAeAB4AHAAbABsAGwAcABwAHAAbABgAGAAYABYAFwAV
ABQAEwASABAADwANAAwACgAJAAgABAADAAIAAgACAAEAAQAAAP3//f/7//r//P/8//r/
+v/6//r/+f/5//f/9//2//b/+f/5//j/9//3//j/+P/4//f/9//3//f/9//3//f/9v/2
//b/9v/3//f/9//3//f/9//3//b/9v/1//X/9P/0//f/9//4//j/9v/2//b/9v/4//j/
+P/4//f/9//3//f/+P/4//j/+P/4//j/+P/4//j/+P/5//n/+P/4//f/9//4//j/+P/5
//n/+P/4//j/+f/5//n/+f/3//f/9//2//b/9v/2//b/+P/4//j/+P/4//f/9//3//X/
9v/2//b/9v/2//b/9v/1//X/9f/1//X/9f/1//X/9f/0//T/9P/2//b/9v/2//T/9P/0
//T/9P/0//T/9f/3//f/9//2//T/9P/0//T/9v/2//b/9v/0//T/9P/0//T/8//z//T/
9P/0//T/9P/y//P/8//z//T/9P/0//X/9f/0//L/9P/0//T/9P/0//X/9f/2//b/9v/2
//b/9v/4//j/+P/5//n/+f/5//r/+//7//v//P/+//7//v/+/////////wEAAgADAAMA
AwADAAIAAQAAAP///v/+//z/+//4//j/9//2//b/9v/1//L/8f/x//D/8v/y//L/8v/w
//D/8P/w//D/7//v/+//7//u/+7/7v/w//D/8P/w/+3/7f/t/+7/7v/u/+7/7v/s/+7/
8P/u/+7/8P/w//D/8v/w/+//9v/+/wUAEgAnAD0AVQBwAIQAlQChAK0ArQCfAI0AegBc
ADEABgDi/87/zv/R/9T/1//b/+P/6f/s/+//7//x//L/8v/y//L/8v/y//D/8v/y//P/
8//z//P/8//0//T/8v/z//P/8//y//L/8//z//P/8//z//P/9P/0//T/8//z//T/9P/1
//f/9//3//f/9f/2//b/9v/2//b/9v/2//j/+P/5//n/+f/5//n/+f/4//n/+f/5//n/
+f/6//r//P/9//3//f/9//////////3//v/+////AQACAAMABAADAAMABAAFAAUABgAG
AAYACAAJAAoACgAMAA4ADwAQABAAEQASABMAFAAVABgAGgAaABoAGgAaABoAGwAbABwA
HAAcABwAHAAeAB0AHQAdABwAHAAcABsAGAAYABgAFgAXABUAFAATABIAEAAPAA0ADgAM
AAsACgAGAAUABAAEAAIAAQABAAAA//////3//P/8//z/+v/6//r/+v/5//n/+f/5//j/
+P/5//n/+P/3//f/+P/4//j/9//3//f/9//3//f/9//2//b/9v/2//f/9f/1//X/9f/1
//X/9P/0//f/9//2//b/9f/1//b/9v/2//b/9v/2//T/9P/0//T/9//3//f/9//4//j/
+P/4//j/+P/4//j/+P/4//n/+f/6//r/+f/5//j/+P/4//n/+//6//r/+v/5//n/+f/5
//n/+f/5//j/9v/2//b/9v/2//b/9v/2//j/9//3//f/9//4//j/+P/2//b/9v/2//P/
8//z//P/9P/1//b/9//1//T/9P/0//T/9P/0//T/9v/2//b/9v/2//b/9v/3//X/9f/1
//T/9v/2//b/9v/2//b/9v/2//b/9v/2//b/+P/3//f/+P/3//b/9f/0//T/9f/1//X/
8v/0//b/9f/0//T/9P/0//T/9//3//j/+P/6//r/+v/6//j/+P/4//n/+//7//v//P/9
//3//f/+/wAAAAAAAAAAAwADAAMABQAEAAUABQAFAAMAAgABAAAA///+//7//P/7//j/
+P/3//b/9v/2//X/9P/z//P/8v/y//L/8v/y//L/8v/y//L/8v/x//H/8f/x//D/8P/w
/+7/7v/u/+7/6//r/+v/7P/v//D/8f/y//D/8P/w//D/8P/w//D/8P/w//D/9f/+/wYA
EQAmAD8AVwBvAIYAlACbAKEAoQCRAH0AaQBOACYA+//Y/8b/xv/K/83/0P/V/9v/4//p
/+7/8f/z//H/8P/y//T/8v/0//T/8v/y//L/8//1//X/8//z//T/9P/0//X/9f/1//T/
9P/1//X/9//3//f/9//2//b/9v/1//f/+P/4//n/9//3//f/9//3//j/+P/4//r/+v/6
//r/+v/6//v/+//5//n/+f/5//r/+//7//v//f/9//7//v/8//3//f/9//3/////////
AQACAAIAAwABAAIAAwAEAAUABQAGAAcABwAIAAgACAAKAAsADAAMAA4AEAARABIAEgAT
ABQAFQAVABUAFwAYABoAGgAaABoAGgAbABsAHAAcABwAHAAcABwAGwAbABsAGAAYABgA
FwAYABgAGAAWABMAEQAQAA8ADgAMAAsACQAIAAYABQAEAAQAAwACAAIAAAD//////v/7
//v/+f/4//r/+v/4//j/9v/2//X/9f/1//X/9P/0//X/9f/0//P/8//0//T/9P/z//P/
8//z//P/8//z//L/8v/y//L/8//z//P/8//z//P/8//y//L/9f/1//T/9P/1//X/9v/2
//j/+P/4//j/+P/4//j/+P/5//n/+f/5//r/+v/6//r/+P/4//j/+P/4//j/+f/5//r/
+v/5//n/+v/6//r/+//6//j/9//2//X/9f/1//X/9//3//f/9v/2//b/9v/2//b/9v/2
//b/9P/z//P/8//1//b/9v/2//b/9v/2//b/9f/1//X/9f/1//X/9f/1//X/9P/0//T/
9P/0//T/9P/0//T/9P/0//L/8v/y//P/8f/x//H/8P/y//L/8v/y//L/8v/y//L/9P/0
//T/9P/0//L/9P/0//T/9P/z//P/9P/0//b/9v/2//b/9P/0//T/9f/3//f/9//4//n/
+f/5//r//P/8//z//P////////8BAAAAAQABAAEA///+//3//P/7//r/+v/4//f/9P/0
//P/8v/y//L/8f/y//H/8f/w/+7/7v/u/+7/7v/u/+7/7v/w/+//7//v/+//7v/u/+7/
7P/s/+z/7P/r/+v/6//s/+7/7v/u/+7/7v/s/+z/7v/u/+7/8P/w//D/8P/1/wAACAAT
ACgAPwBXAGsAfACGAIsAjQCHAHkAZwBRADIADADl/8z/xv/K/8z/zf/S/9f/3f/j/+n/
7v/x//H/8f/w//D/8P/w//D/8P/w//D/8P/x//P/8f/x//H/8v/y//T/9f/1//X/9P/0
//X/9f/1//X/9f/1//b/9v/2//X/9f/2//b/9//3//f/9//3//X/9v/2//b/+P/4//j/
+P/4//j/+f/5//n/+f/5//n/+P/5//n/+f/7//v//P/8//z//f/9//3//f//////////
/wAAAAABAAEAAgADAAQAAwADAAQABQAHAAgACAAIAAoACwAMAAwADgAQABEAEgAUABUA
FgAXABcAFwAZABoAGgAaABoAGgAaABsAGwAcABwAHAAcABwAHAAbABsAGwAaABoAGgAZ
ABYAFgAWABQAEwARABAADwAOAAwACwAJAAgABgAFAAQABAADAAIAAgD+//3//f/8//v/
+//5//j/+P/4//b/9v/2//b/9f/1//X/9f/0//T/8//z//L/8f/x//L/8v/y//P/8//z
//P/8f/x//H/8P/y//L/8v/z//H/8f/x//H/8//z//L/8v/z//P/8v/y//X/9f/2//b/
9v/2//b/9v/2//b/9v/2//f/9//3//f/+P/4//j/+P/4//j/+P/4//j/+P/5//n/+P/4
//f/9//4//j/+P/5//n/+P/4//j/9//3//f/9//3//f/9//2//b/9v/2//b/9P/0//T/
9P/2//X/9f/1//P/9P/0//T/9P/0//T/9P/1//X/9f/1//X/9f/1//X/8//y//L/8v/0
//T/9P/0//T/9P/0//T/9P/0//T/9f/z//P/8//y//T/9P/0//T/9P/0//T/9P/0//T/
9P/0//T/8//z//T/9v/2//b/9v/0//X/9f/1//T/9P/0//X/9//0//T/9f/0//b/9v/2
//b/9f/1//b/9v/2//b/9v/2//j/+P/4//n/+f/5//n/+v/7//v/+//8//7//v/+//7/
AQABAAEAAwACAAMAAwADAAEAAAD///7//f/8//z/+v/5//b/9v/1//T/9P/0//P/8v/x
//H/8P/w//D/8P/w//D/8P/w//D/8P/v/+//7//v/+7/7v/u/+7/7v/u/+7/7//v/+//
8P/u/+7/7v/u/+7/7v/u/+7/7v/w//D/8P/u/+7/7f/y//j///8KAB0AMwBJAGQAegCL
AJUAoQClAJ8AjwB+AGYAQQAYAPL/1v/M/83/0P/V/9n/3//n/+z/7//v/+//8P/y//L/
7v/w//L/8v/w//D/8f/x/+//8f/x//L/8v/y//P/8//z//L/8v/z//P/8//z//P/8//0
//T/9P/z//P/9P/0//X/9f/1//X/9f/1//b/9v/2//b/9v/2//b/9P/0//X/9f/3//f/
9//3//j/+f/5//n/+//7//z//P/6//v/+//7//v//f/9//3//f/+//7//////wAAAQAC
AAEAAQACAAMAAwAEAAQABAAIAAkACgAKAAoADAANAA4ADgAPABAAEQATABMAFQAWABYA
FgAWABYAFwAZABoAHAAaABoAGgAaABwAGwAbABsAGgAaABoAGQAYABgAGAAWABcAFQAU
ABMAEgAQAA8ADQAKAAgABwAGAAQAAwACAAIAAAD//////v/9//3/+//6//r/+v/4//j/
+P/4//f/9//3//f/9v/2//X/9f/0//P/9f/2//b/9v/1//X/9f/1//P/8//z//L/9P/0
//T/9f/z//P/8//z//P/8//y//L/8//z//L/8v/z//P/9P/0//L/8v/y//L/8v/y//L/
8v/z//P/8//z//b/9v/2//b/9v/2//b/9v/0//T/9f/1//b/9v/1//X/9v/2//b/9//3
//b/9v/2//X/9f/1//X/9f/1//X/9P/0//T/9P/0//T/9P/0//T/9P/z//P/8//z//T/
9P/0//T/9P/0//T/8f/x//H/8f/y//P/9P/1//X/9P/0//T/9P/0//T/9P/y//L/8v/y
//L/8v/y//P/8//z//P/8v/y//L/8v/y//L/8v/y//L/8v/y//L/8v/0//P/8//0//L/
8v/y//L/8v/z//P/8//y//L/8v/z//P/8v/y//P/8v/y//L/8f/x//L/9P/y//L/8v/y
//L/8v/1//X/9v/2//T/9P/0//T/9v/2//b/9//5//n/+f/6//v/+//7//z//v/+//7/
/v////////8BAAIAAwADAAMAAwACAAEAAAD9//z//P/6//n/9v/2//X/9P/0//T/8//y
//H/8f/w//D/8P/w//D/7v/u/+7/7v/u/+3/7f/t/+//7v/u/+7/7P/s/+z/7P/r/+v/
6//s/+7/7v/u/+7/8P/s/+z/7P/s/+z/7P/u/+7/7v/t/+7/8v/5/wIAEQAnAD8AWgB2
AIsAmwCnAK8ArQChAJAAegBZAC4ABADe/8z/zf/S/9P/1//d/+P/6v/v/+//7//y//D/
7v/u/+7/7P/u/+7/7v/v//H/7//v/+//8P/w//D/8f/x//H/8P/w//H/8f/z//P/8//z
//L/8v/y//H/8//0//T/9f/1//X/9f/1//X/9v/2//b/9P/0//T/9P/0//T/9f/1//f/
9//3//f/9v/3//f/9//3//f/+P/4//j/+f/5//n/+f/7//v/+//7//z//P/9//3//v//
/wAAAQABAAIAAwADAAQABAAEAAYABwAIAAgACAAKAAsADAAOAA8AEAARABEAEQATABQA
FgAWABYAFgAYABkAGQAaABoAGgAaABoAHAAbABsAGwAaABoAGgAZABYAFgAWABQAFgAV
ABUAFQASABAADwANAA4ADAALAAoABgAFAAQABAAAAP/////+//3//f/7//r/+v/6//j/
+P/4//j/9//3//f/9//2//b/9f/1//T/8//1//b/9v/2//X/9f/1//X/8//z//P/8v/y
//L/8v/z//P/8//z//P/8//z//L/8v/x//H/8P/w//H/8f/y//L/8v/y//L/8v/y//L/
8v/y//P/8//z//P/9v/2//b/9v/0//T/9P/0//b/9v/3//f/9v/2//X/9f/0//T/9P/1
//X/9P/0//T/8//z//P/8//1//X/9f/0//T/9P/0//T/8v/y//L/8v/z//P/9P/1//P/
9P/0//T/8v/y//L/8v/z//P/8//z//P/8//z//P/8f/w//D/8P/w//D/8P/w//D/8P/w
//D/8P/w//D/8f/x//H/8f/w//L/8v/y//L/8v/y//L/8v/y//L/8v/y//L/8f/x//L/
8P/w//D/8P/w/+//7//x//D/8v/y//L/8v/x//H/8v/y//T/9P/0//T/8v/y//L/8//3
//f/9//4//f/9//3//j/+v/6//r/+v/7//v/+//9//7//////////f/8//v/+v/5//j/
+P/2//P/8P/w/+//7v/u/+7/7f/u/+3/7f/s/+r/6v/q/+r/7P/s/+z/7P/s/+v/6//r
/+v/6v/q/+r/6P/o/+j/6P/p/+n/6f/q/+r/6v/q/+r/6v/s/+z/6P/o/+z/7P/q/+r/
8P/3//7/CAAZAC4AQwBbAG8AfgCGAIsAiwCBAHEAXwBFACAA+P/X/8L/vv/C/8b/yf/M
/9H/1//d/+P/6v/t/+v/6f/q/+z/7P/s/+7/8P/u/+r/7P/v/+3/6//s/+3/7//w/+7/
7//v/+//7v/u/+//7//v/+//7//v//D/8P/w/+//7//w//D/8f/v/+//7//v//H/8v/y
//L/8P/w//D/8P/w//D/8f/x//P/8//z//P/8v/z//P/8//x//H/8v/y//P/9f/2//f/
9//5//n/+f/3//j/+P/5//n/+v/7//z/+//7//z//f/+/wAAAQACAAQABQAGAAYABAAG
AAcACAAIAAkACgALAAsACwANAA4AEAAQABAAEAAQABEAEQASABAAEAAQABAAEAAPAA8A
DwAQABAAEAAPAA0ADAALAAgACQAHAAYABQAEAAIAAQD///7//P/7//r/+v/5//j/+P/0
//P/8//y//H/8f/v/+7/8P/w/+7/7v/s/+z/6//r/+n/6f/o/+j/6//r/+r/6f/n/+j/
6P/o/+n/6f/p/+n/6f/p/+n/6P/o/+j/6P/p/+n/6f/p/+n/6v/r/+v/7P/r/+v/6v/q
/+v/6//s/+z/7v/u/+7/7v/s/+z/7P/s/+//7//v/+//7v/u/+7/7v/u/+7/7v/u/+7/
7v/v/+//7v/u/+3/7f/u/+7/7v/v/+3/7P/s/+z/6//r/+v/6//r/+v/6//q/+r/6v/q
/+r/6v/q/+r/6v/q/+n/6f/p/+f/6P/o/+j/6P/o/+j/6P/p/+n/6f/p/+f/5//n/+f/
6f/o/+j/6P/o/+j/6P/o/+j/6P/o/+j/6P/o/+j/6f/n/+f/5//m/+b/5v/m/+b/6v/o
/+b/6P/o/+j/6P/n/+f/6P/o/+j/6P/o/+j/6P/o/+j/6f/r/+v/6//s/+3/7f/t/+7/
8P/w//D/8P/x//H/8f/z//T/9f/1//X/8f/w/+//7v/t/+z/7P/q/+n/5v/m/+X/5v/m
/+b/5f/k/+P/4//i/+D/4P/g/+D/4v/i/+L/4v/g/9//3//f/+H/4P/g/+D/3v/e/97/
3v/d/93/3f/e/+D/4P/g/+D/4P/e/+D/4v/g/+D/4v/g/9z/3P/n//D/9v8BABIAJQA9
AFUAZgByAHkAfQB9AHEAXwBNADIADgDn/8r/uP+4/77/wf/C/8f/zf/T/9f/3P/f/+H/
4f/i/+D/4v/i/+D/4P/e/+D/4v/j/+H/4f/j/+P/5P/k/+L/4//j/+P/5P/k/+X/5f/j
/+P/4//j/+T/5P/k/+P/4//k/+T/5f/l/+X/5f/l/+X/5v/m/+b/5v/m/+b/5v/m/+b/
5//n/+n/6f/p/+n/6P/p/+n/6f/p/+n/6v/q/+r/6//r/+v/6f/r/+v/6//t/+7/7v/v
/+//8P/x//L/8f/x//L/8//1//b/9v/2//j/+f/6//r/+v/8//3//v8AAAEAAgADAAMA
AwAFAAYABgAGAAYABgAIAAkACQAKAAgACAAIAAgACAAHAAcABwAGAAYABgAFAAIAAgAC
AAAA///9//z/+//6//j/9//1//T/8v/x//D/7v/t/+z/7P/q/+n/6f/o/+f/5//l/+T/
5P/k/+L/4v/g/+D/3//f/9//3//e/97/4f/h/+D/3//d/97/3v/e/93/3f/d/93/3f/d
/93/3P/c/9z/3P/d/93/3f/d/93/3f/d/9z/3P/f/9//3v/e/9//3//g/+D/4P/g/+D/
4P/g/+D/4P/g/+H/4f/h/+H/4P/g/+D/4P/g/+D/4P/g/+L/4v/j/+P/4P/g/9//3//g
/+D/4P/h/9//3v/e/97/3f/d/93/3f/f/9//3//e/9z/3P/c/9z/3P/c/9z/3P/e/93/
3f/d/9v/3P/c/9z/3P/c/9z/3P/Z/9n/2f/Z/9n/2f/Z/9n/2//a/9r/2v/a/9r/2v/a
/9j/2P/Y/9j/2P/Y/9j/2f/Z/9n/2f/Y/9j/2P/Y/9j/2P/Y/9j/2P/W/9b/1v/W/9j/
1//X/9j/1v/W/9b/1v/W/9f/1//X/9b/1v/W/9f/1//W/9b/1v/W/9b/1//X/9j/2P/Y
/9j/2P/Y/9j/2P/Y/9n/2f/Z/9n/2v/b/9v/2//c/97/3v/e/97/3//f/9//4f/g/+H/
4f/h/+D/4P/g/+D/3f/c/9z/2v/Z/9b/1v/V/9T/1P/U/9P/0P/P/8//zv/Q/9D/0P/Q
/8//zv/N/8z/zv/N/83/zf/N/8z/zP/M/8z/zP/M/8z/yf/J/8n/yv/K/8r/yv/K/8j/
yP/K/8z/zP/K/8r/yv/K/8r/y//Q/9j/4f/u/wEAGQAxAEoAXgBrAHcAfwB9AG8AXwBO
ADAABwDg/7z/qP+m/63/sP+x/7X/uf/B/8j/y//L/8v/zP/M/8r/yP/I/8r/yP/I/8j/
yf/L/83/zP/L/8v/yv/K/8v/y//L/8r/yv/L/8v/y//L/8v/y//K/8r/yv/J/8n/yv/K
/8v/y//L/8v/y//L/8z/zP/M/8r/yv/K/8r/zP/M/83/zf/L/8v/y//L/8z/zf/N/83/
z//P/w==
         </WaveFormData>
      </LeadData>
      <LeadData>
         <LeadByteCountTotal>10000</LeadByteCountTotal>
         <LeadTimeOffset>0</LeadTimeOffset>
         <LeadSampleCountTotal>5000</LeadSampleCountTotal>
         <LeadAmplitudeUnitsPerBit>4.88</LeadAmplitudeUnitsPerBit>
         <LeadAmplitudeUnits>��V</LeadAmplitudeUnits>
         <LeadHighLimit>2147483647</LeadHighLimit>
         <LeadLowLimit>268435456</LeadLowLimit>
         <LeadID>II</LeadID>
         <LeadOffsetFirstSample>0</LeadOffsetFirstSample>
         <FirstSampleBaseline>0</FirstSampleBaseline>
         <LeadSampleSize>2</LeadSampleSize>
         <LeadOff>FALSE</LeadOff>
         <BaselineSway>FALSE</BaselineSway>
         <ExcessiveACNoise>FALSE</ExcessiveACNoise>
         <MuscleNoise>FALSE</MuscleNoise>
         <LeadDataCRC32>1823618725</LeadDataCRC32>
         <WaveFormData>
7v/u/+7/7v/u/+7/7v/u/+z/7P/s/+z/9P/8/wQADAAdAC4APwBQAGYAfACSAKgAmwCO
AIEAdABOACoABgDi/9r/0v/K/8L/xv/K/87/0v/Z/97/4//o/+r/7P/u//D/8v/y//L/
8v/y//L/8v/y//T/9P/0//T/9P/0//T/9P/0//T/9P/0//T/9P/0//T/9v/2//b/9v/2
//b/9v/2//b/9v/2//b/+P/4//j/+P/4//j/+P/4//j/+P/4//j/+P/4//j/+P/6//r/
+v/6//z//P/8//z//P/8//z//P/+//7//v/+/wAAAAAAAAAAAgACAAIAAgADAAQABQAG
AAgACAAIAAgACQAKAAsADAAPABAAEQASABMAFAAVABYAFwAYABkAGgAbABwAHQAeAB8A
IAAhACIAIgAiACIAIgAkACQAJAAkACIAIgAiACIAIQAgAB8AHgAcABwAHAAcABsAGgAZ
ABgAFgAUABIAEAAPAA4ADQAMAAkACAAHAAYABAAEAAQABAACAAIAAgACAAEAAAD///7/
/P/8//z//P/8//z//P/8//r/+v/6//r//P/8//z//P/+//7//v/+//7//v/+//7/AAAA
AAAAAAAAAAAAAAAAAP7//v/+//7//v/+//7//v8AAAAAAAAAAAIAAgACAAIAAAAAAAAA
AAAAAAAAAAAAAAIAAgACAAIAAgACAAIAAgAAAAAAAAAAAAAAAAAAAAAA/v/+//7//v/+
//7//v/+//7//v/+//7//P/8//z//P/+//7//v/+//z//P/8//z/+v/6//r/+v/7//z/
/f/+//3//P/7//r/+v/6//r/+v/6//r/+v/6//r/+v/6//r/+v/6//r/+v/6//r/+v/6
//j/+P/4//j/+P/4//j/+P/4//j/+P/4//j/+P/4//j/+P/4//j/+P/2//b/9v/2//f/
+P/5//r/+v/6//r/+v/4//j/+P/4//b/9v/2//b/+f/7/wAAAwAEAAUABgAHAAcABwAH
AAcACAAJAAoACwAMAA0ADQAOAA8ADwAPAA4ADQALAAkACQAJAAkACQAIAAUAAgD+//v/
/f/9//z//P/+//7//v/7//f/9f/z//P/9P/z//P/8v/w/+7/7f/s/+7/7v/t/+3/7f/r
/+3/7f/r/+v/6//r/+v/6//r/+r/6v/q/+r/6v/r/+z/7v/v/+7/7P/q/+j/6P/o/+b/
5P/m/+n/8f/5/wcAEwAdACsAQABbAHkAkwCkAK8AuACxAH8AOQAXAAoA8v/c/9L/z//J
/8T/wv/G/8z/0f/V/9z/4v/l/+n/7P/s/+7/8P/y//D/7v/s/+z/7P/t/+3/7//v//D/
8P/w//H/8f/x/+//7//v/+//7//v//D/8P/y//L/8v/y//L/8v/z//P/9P/0//T/9P/0
//T/9f/1//X/9f/1//X/8//z//P/8//2//b/9v/2//f/9//4//j/+P/4//n/+f/4//j/
+f/5//j/+P/6//v/+//7//v/+//+////AQACAAIAAgACAAQABAADAAIAAgAFAAcACAAJ
AAoADAANAA0ADQAOAA8AEAATABUAFgAXABgAGQAbABsAGwAdAB0AHQAdABwAHAAbAB0A
HQAdAB0AHQAdAB0AGwAYABgAGAAYABoAFwAWABUAFgAUABIAEAAMAAwACgAKAAUAAwAD
AAIAAQABAAEAAQAAAP///P/8//r/+v/5//j/9v/2//X/9P/2//b/9v/1//f/9//3//f/
9//3//f/9//2//X/9P/z//P/8//z//P/9f/2//b/9v/2//X/9f/1//T/9P/0//X/9v/3
//f/+P/5//n/+f/6//n/+f/5//n/+//7//v/+//7//v/+//7//7//v/+//7//P/8//z/
/f/8//v/+v/4//r/+v/6//r/+v/6//n/+f/4//j/+f/5//v/+f/5//r/+f/4//f/9f/3
//f/9v/2//b/9v/2//b/9P/0//T/9P/z//P/8//0//T/9P/z//P/9f/1//T/9P/0//T/
9P/0//L/8v/y//L/8v/x//H/8f/x//H/8f/x//H/8f/y//L/8v/y//L/8v/y//L/8v/y
//H/8f/x//H/7//x//H/8P/y//L/8v/y//b/9//7//3//P/9//7///8BAAEAAQABAAIA
AwAEAAUABgAHAAcACAAHAAcABwAGAAMAAQD/////AQABAAEAAAD8//r/9//1//f/9//2
//b/9v/2//b/8//v/+3/6//r/+z/6//r/+r/6f/o/+j/6P/o/+j/5//n/+X/4//l/+X/
5f/l/+X/5f/l/+X/5f/k/+T/5P/k/+T/4v/i/+P/4//k/+b/5P/k/+L/4v/g/97/4v/p
/+//+f8HABMAIQA1AE4AbQCPAKUAtADBAMgAqQBhACcAEwAAAOb/2P/Q/8v/xf/C/8D/
xP/I/83/1f/e/97/4f/n/+z/6v/q/+r/6v/q/+r/6v/q/+r/7f/t/+v/6//s/+z/7P/t
/+3/7f/t/+3/7f/t/+//7//w//D/8P/w//D/8P/u/+7/7//v//D/8P/w//D/8v/y//P/
8//z//P/8//z//P/8//z//P/8v/y//L/8v/1//X/9v/2//b/9v/3//f/9v/2//f/9//4
//j/+v/7//v/+//7//v//P/9////AAAAAAAAAAACAAEAAQABAAIABQAHAAgACQAMAA4A
DwAPABEAEgATABQAFQAXABgAGQAaABsAHQAdABsAHQAdAB0AHgAeAB8AHwAdAB0AHQAd
AB8AHwAfAB0AGgAaABoAGgAaABcAFgAVABQAEgAQAA4ADgAOAAwADAAJAAcABwAGAAQA
AwACAAEAAAD///z//P/8//z/+//6//r/+v/5//j/+f/6//v/+//5//n/+f/5//f/9//3
//f/+f/5//n/+f/5//n/+f/5//n/+v/6//r/+v/5//n/+f/8//z//P/9//3//f/8//z/
/f/9//3//v/9//3//f/9///////////////////////+//7//v/+/wAAAAAAAAEAAQAB
AAEAAAAAAAAAAAAAAAAAAAD//////P/8//3//f/9//v/+//8//7//v/+//3//f/9//z/
/P/8//z//P/8//z//P/8//z/+//7//v//P/8//z/+//7//3//f/8//z/+v/6//r/+v/6
//r/+v/6//r/+f/5//n/+//7//v/+//5//n/+v/6//j/+P/4//j/+v/6//r/+v/5//n/
+f/5//n/+f/5//n/+v/6//v/+//7//v/+//7//n/+f/7//v/+f/5//n/+f/6//r/+v/6
//r/+v/8//3/AQADAAQABQAGAAcACQAJAAkACQAKAAsADAANABAAEQARABIAEwATABMA
EgAPAA0ACwALAAsACwALAAoACgAIAAUAAwACAAEA///+/wAAAAAAAP3/+//5//f/9//2
//X/9f/0//P/8v/y//L/8v/y//H/8f/x/+//8f/x/+//7//v/+//7//v/+//7v/u/+7/
7v/u/+z/7P/t/+3/7P/s//D/8P/u/+z/7P/q/+r/7//3////CQAXACUAMwBGAGEAgQCb
ALAAuwDAAMMApQBZAB8ACgDy/9T/yv/H/8P/wv/G/8z/0P/V/93/4v/m/+3/8//2//T/
9P/0//b/9P/0//T/9P/2//f/9//3//f/+P/4//b/9//3//f/9f/1//X/9f/3//f/+P/4
//j/+P/4//j/9v/2//f/9//6//r/+v/6//r/+v/7//v/+f/5//n/+f/7//v/+//7//z/
/P/8//z/+//7//z//P/8//z//f/9//7//v///////v/+/wAAAQABAAEAAQABAAIAAwAF
AAYABgAGAAYACAAJAAkACQAKAAsADQAOAA8AEAASABMAEwAXABgAGQAaABkAGwAcAB0A
HgAfACEAIQAhACMAIwAjACYAJgAnACcAJQAlACUAJQAlACUAJQAjACIAIgAiACIAJAAh
ACAAHwAcABoAGAAWABQAFAASABIADQALAAsACgAKAAkACAAHAAYABQACAAIAAAAAAP//
/v/+//7//f/8//z//P/8//v//f/9//3//f/9//3//f/9//3//f/9//3//f/9//3//f/7
//z//P/8//z/+//7//v//P/8//z//f/9//3//P/8/////////wAAAQABAAEAAQABAAEA
AQABAP//////////AgACAAIAAgAAAAAAAAABAAEAAQABAAAAAAAAAAAAAAAAAAAA////
//7//v/////////9//3//v/+//7//v/9//3//f/8//z//v/+//7//v/8//z//P/8//v/
+//7//z/+v/6//n/+f/7//v/+v/6//r/+v/6//r/+v/6//r/+v/8//v/+//7//v/+//7
//v/+f/5//r/+v/6//r/+v/6//r/+v/6//r/+f/5//n/+f/7//v/+//7//r/+v/7//v/
+f/5//n/+f/5//n/+//7//v/+//7//v//P/6//n/+P/4//j/+P/4//j/+f/9////AgAD
AAQABQAGAAcACAAJAAoACwAMAA0ADgAPAA8AEAARABEAEQAQAAsACQAHAAcABwAHAAcA
BgAFAAQAAgABAP/////+//7//v/+//7/+//5//f/9f/1//L/8f/x//D/8f/w//D/8P/u
/+7/7f/t/+//7f/v/+//7f/t/+3/7f/t/+3/7f/s/+z/7P/s/+z/6v/q/+v/6//q/+z/
7P/s/+7/7P/s/+r/6v/t//P/+f8DAA0AGwApADgAUQBrAIcAoACvALYAvQCtAG0AJwAI
APb/1v/E/8H/v//A/8T/yP/M/9P/2f/c/+D/5//t//D/8P/u/+7/8P/w//D/8P/u//D/
8f/x//H/8f/y//L/8v/z//P/8//x//H/8f/x//H/8f/y//L/9P/0//T/9P/0//T/9f/1
//b/9v/2//b/9v/2//f/9//3//f/9//3//n/+f/5//n/+P/4//j/+P/5//n/+v/6//j/
+P/5//n/+v/6//v/+//8//z//v////3//f/9//3/AAABAAMABAAEAAQABAAGAAcABwAH
AAgACQALAAwADQAOABAAEQARABEAEgATABQAFwAZABoAGwAcAB0AHwAfAB0AHwAfAB8A
IAAgACEAIQAjACMAIwAjACMAIwAjACEAHgAeAB4AHgAgAB0AHAAbABoAGAAWABQAEgAS
ABAAEAANAAsACwAKAAoACQAIAAcABgAFAAIAAgACAAIAAQAAAAAAAAD///7//P/8//z/
+//9//3//f/9//v/+//7//v/+//7//v/+//9//3//f/9//3//v/+//7//P/7//v/+//8
//z//P/9///////+//7//f/9//3//v////////////3//f/9//3//f/9//3//f8AAAAA
AAAAAP7//v/+/////////////v8AAAAAAAAAAP7//v/9//3//f/+/wAAAQD///3//f/+
//z//P/8//v//f/9//z//P/7//r/+f/4//n/+v/7//z/+f/5//n/+v/8//z/+//7//n/
+f/4//j/+P/4//j/+P/6//r/+v/6//j/9//3//f/+f/5//n/+f/5//n/+v/6//r/+v/6
//r/+v/6//r/+v/5//n/+f/5//n/+f/5//n/+v/6//v/+//6//n/+P/3//f/9//5//n/
+f/5//n/+f/2//f/+P/5//r//P/9/wEAAwACAAMABAAFAAUABQAFAAUACgALAAwADQAO
AA8ADwAQABMAEwATABIADQALAAkACQAHAAcABwAGAAQAAgD///3///////7//v/8//z/
/P/5//f/9f/z//P/9P/z//P/8v/z//L/8v/y//H/8P/u/+3/7//t/+//7//t/+3/7f/t
/+z/6//q/+j/6v/q/+r/6v/s/+z/7f/t/+r/6v/s/+z/7P/q/+b/5v/o/+3/9f/9/wcA
EQAhADEASABjAIEAnQCsALMAugCpAGsAKwATAAQA6P/W/9D/y//H/8T/xP/I/9D/1//b
/97/5P/p/+v/7P/u/+7/7v/u/+7/7v/s/+7/7v/x//H/7//v//D/8P/u/+//7//v/+//
7//v/+//8f/x//L/8v/y//L/8v/y//L/8v/z//P/8v/y//L/8v/z//T/9v/3//X/9f/1
//X/8//z//P/8//0//T/9P/0//X/9f/2//b/+P/4//n/+f/5//j/+P/3//j/+P/6//v/
+//7//v/+//6//v//f/+/wAAAAAAAAIAAwADAAMABAAFAAcACAAJAAoADAANAA0ADwAQ
ABEAEgATABUAFgAXABcAFwAYABcAGQAbABsAGwAdAB4AIAAhAB8AHwAfAB8AHQAdAB0A
GwAcABwAHAAcABsAFwAVABMAEgAQAA4ADAAKAAoACAAIAAYABQAGAAYABAADAAIAAQD+
//3/+v/6//z//P/7//r/+P/4//f/9v/0//T/9P/z//P/8//z//P/9f/1//X/9f/0//P/
8v/x//T/9f/2//f/9f/2//b/9v/4//f/9//3//b/9v/2//f/9//3//b/9v/4//n/+v/8
//3//f/9//3//P/7//r/+f/7//v/+//7//z//P/8//z//P/8//z//f/7//v/+//6//z/
/P/8//z/+//6//j/9//4//j/+f/5//n/9//3//j/+P/4//j/9//3//f/9v/2//T/9P/0
//T/8v/y//L/8v/0//X/9v/4//f/9v/0//P/8//z//L/8v/0//T/9P/0//L/8v/y//L/
8v/x//H/8f/x//H/8f/x//H/8f/y//L/8P/w//D/8P/w//D/8P/w//H/8f/x//H/8f/x
//H/8f/w//D/8v/y//L/8v/0//X/+f/7//z//f/+//////////////8CAAMABAAFAAYA
BwAHAAgABwAHAAcABgADAAEA/////wEAAQABAAAA/P/6//f/9f/1//X/9P/0//T/9P/0
//H/7//t/+v/6//s/+v/6//q/+f/5v/m/+b/6P/o/+f/5//n/+X/5//n/+P/4//j/+P/
4//j/+P/4v/i/+L/4v/i/+T/5P/l/+X/5v/k/+L/4v/g/97/3P/e/+L/6f/v//3/CQAT
ACEANQBQAG8AjQClALQAvQDAAKEAVwAfAAsA9v/a/87/yv/D/8H/wP/C/8b/zP/P/9P/
2v/g/+P/5f/o/+b/6P/o/+j/6P/o/+j/6P/o/+n/6f/p/+n/6v/q/+z/7f/t/+3/6//r
/+v/6//r/+v/7P/s/+z/7P/s/+z/7P/s/+3/7f/s/+z/7P/s/+z/7P/t/+3/7//v/+//
7//x//H/8f/x//D/8P/w//D/7//v//D/8P/w//D/8f/x//T/9P/1//X/9P/0//b/9//3
//f/9//3//j/+f/7//z/+v/6//r//P/9//3//f/+////AQACAAMABgAIAAkACQANAA4A
DwAQABEAEwAUABUAFgAXABkAGQAZABsAGwAbABoAGgAbABsAGQAZABkAGQAbABsAGwAZ
ABYAFgAWABYAFgATABIAEQAQAA4ADAAKAAgACAAGAAYAAwABAAEAAAD+//3//P/7//z/
+//4//j/+P/4//f/9v/2//b/9f/0//T/9P/0//P/8//z//P/8//z//P/8//z//P/8//z
//P/8//z//P/8//z//T/9P/0//T/8//z//P/9P/0//T/9f/1//X/9P/0//f/9//3//j/
9//3//f/9//5//n/+f/5//n/+f/5//n/+P/4//j/+P/4//j/+P/5//f/9//3//b/9v/2
//b/9v/2//b/9f/1//b/9v/3//f/9//1//X/9v/2//b/9v/1//P/8//y//L/8v/y//L/
8v/y//L/8v/y//H/8f/x//L/8v/y//H/8f/z//P/8v/y//L/8v/y//L/8v/y//L/8v/0
//P/8//z//H/8f/x//H/8f/x//L/8v/w//D/8P/w//L/8v/y//L/8f/x//H/8f/x//H/
8f/x//D/8P/x//H/8f/x//H/8f/x//H/8//z//H/8f/x//H/8v/w/+//8P/y//L/8v/y
//L/9P/1//n/+//8//3//v///wEAAQABAAEAAgADAAQABQAGAAcABwAIAAkACQAJAAgA
BQADAAEAAQABAAEAAQAAAP7//P/5//f/9//3//b/9v/2//b/9v/z//H/7//t/+3/7P/r
/+v/6v/p/+j/6P/o/+j/6P/n/+f/5//l/+f/5//l/+X/5f/l/+X/5f/l/+T/5P/k/+T/
5P/k/+T/5f/l/+b/5v/k/+T/5P/o/+b/4v/g/+H/6f/x//f/AQAPAB0ALgBDAF0AeQCS
AKUArgC3ALUAiQA9AA4A/P/g/8b/v/+7/7b/uP/A/8T/yf/P/9T/2P/d/+X/6v/s/+r/
6P/q/+z/6v/o/+j/6v/p/+n/6//r/+z/7P/s/+3/7f/t/+3/7f/t/+3/7f/t/+7/7v/u
/+7/7v/u/+7/7v/v/+//7v/u/+7/7v/u/+7/7//v//H/8f/x//H/7//v/+//7//x//L/
8//0//X/9f/2//b/9P/0//X/9f/0//T/9f/1//T/9P/2//f/9//3//f/9//4//n/+//8
//z//P/8//7/////////AAABAAMABAAFAAYACAAJAAkACwAMAA0ADgAQABMAFQAXABYA
FwAZABkAGQAbABsAGwAcABwAHQAdAB0AHQAdAB0AHwAfAB8AHQAcABwAHAAcABwAGQAY
ABcAFgAUABIAEAAOAA4ADAAMAAkABwAHAAYABAADAAIAAQAAAP///P/8//z//P/7//r/
+v/6//n/+P/4//j/+P/3//b/9f/0//P/9f/1//X/9f/1//X/9f/1//X/9f/1//X/9f/2
//b/9v/2//X/9f/1//b/9v/2//f/9//3//b/9v/3//f/9//4//f/9//3//f/9//3//f/
9//5//n/+f/5//r/+v/6//r/+v/6//r/+//5//n/+f/4//j/+P/4//j/+v/6//n/+f/4
//j/+f/5//n/9//3//j/+P/4//j/9//5//n/+P/4//b/9v/2//b/9v/2//b/9v/3//f/
9//4//b/9v/1//X/9f/1//T/9P/2//b/9v/2//j/+P/4//j/9v/1//X/9f/1//X/9f/1
//X/9f/2//b/9v/2//b/9v/0//T/9P/0//P/8//z//P/9f/1//X/9f/0//T/9f/1//X/
9f/1//X/9f/1//f/9//1//X/9f/1//T/9P/1//j/9f/0//X/9P/0//b/9//3//T/9P/0
//T/9P/2//f/+//9//7///8AAAEAAwADAAMAAwAEAAUABgAHAAoACwALAAwADwAPAA8A
DgALAAkABwAHAAUABQAFAAQAAwACAAAA///+//3/+//6//r/+v/6//f/9//1//P/8//y
//H/8f/w/+//7v/u/+7/7P/s/+v/6//r/+n/6//r/+v/6//r/+v/6f/p/+n/6P/o/+j/
6P/o/+j/6P/p/+n/6v/o/+j/6P/o/+b/5v/m/+b/5f/n/+//9////wkAGQAmADkAUQBt
AIgAnQCoAK0AswCfAF0AGgAAAOz/0P+//7v/uv+6/77/xP/L/9H/2P/c/+H/5//q/+z/
6v/q/+r/6P/q/+r/7P/s/+3/6//t/+3/7v/u/+7/7//v/+//7f/t/+3/7f/v/+//8P/w
//D/8P/w//D/8P/w//H/8f/y//L/8v/y//L/8v/z//P/8//z//P/8//z//P/8//z//T/
9P/0//T/9f/1//b/9v/0//T/9f/1//b/9v/3//f/9v/2//j/+f/7//v/+//7//r/+//9
//7//v/+//7/AAABAAEAAQACAAMABQAGAAcACAAKAAsACwANAA4ADwAQABEAEwAUABUA
GAAZABsAGwAZABsAGwAbAB4AHgAfAB8AIAAhACIAIwAiACEAIAAdABwAHAAcABwAHQAb
ABsAGwAYABYAFAASABEAEgARABIADwANAA0ADAAHAAUAAwABAAEAAQD//wAA/v/+//3/
/P/8//z/+//6//r/+v/6//n/9//3//f/9//5//n/+f/5//f/9//3//f/+f/5//n/+f/3
//j/+P/4//j/9//3//f/+v/6//r/+//6//n/9//2//f/9//3//j/+//7//v/+//7//v/
+//7//v/+//7//v//v/+//7//v/8//z//P/9//////////7//v/+//7//v/+//7//f/9
//z//P/9//3//f/7//v//P/+//7//v/9//3//f/8//z/+v/6//r/+v/8//z//P/8//v/
+//7//z/+//6//j/9//5//n/+P/4//r/+v/6//r/+P/4//j/+P/4//f/9//3//X/9f/1
//X/9//3//j/+P/4//j/+P/4//b/9v/2//b/9f/1//X/9f/3//f/9//3//b/9v/3//f/
9f/1//X/9f/3//X/9//3//j/+P/4//j/+P/6//v///8BAAMABQAHAAkABgAFAAQAAwAI
AAkACgALAAwADQANAA4ADQANAA0ADAAJAAcABQAFAAcABwAHAAYAAwAAAPz/+f/7//v/
+v/6//z//P/8//n/9v/z//D/7//u/+3/7f/s/+3/7P/s/+z/7v/u/+3/7f/t/+v/7f/t
/+n/6f/p/+n/6f/p/+n/6P/o/+j/6P/o/+j/6P/p/+n/7P/s/+r/5v/k/+T/4v/g/+b/
7f/3/wEADwAbACcANwBSAHMAkQCnALQAvwC+AI8ARwAdAA0A9P/g/9r/0v/L/8X/wv/E
/8j/zP/P/9f/4v/m/+f/6f/s/+z/7P/s/+z/7P/s/+z/7P/u/+3/6//t/+3/7v/u/+z/
7f/t/+3/7//v/+//7//x//H/8v/y//D/8P/w//D/7v/u/+//7//y//L/8v/y//D/8P/x
//H/8f/x//H/8f/x//H/8f/x//L/8v/y//L/8//z//T/9P/0//T/9f/1//b/9v/3//f/
9v/2//j/+f/5//n/+f/5//z//f///wAA///+//3//v8BAAEAAQACAAUABwAIAAkACgAM
AA0ADQANAA4ADwAQAA8AEQASABMAFgAXABkAGQAbAB0AHQAdABwAHAAdAB0AHAAbABoA
GQAbABsAGwAZABgAGAAYABgAGAAVABQAEwASABAADgAMAAgACAAGAAYAAwABAAEAAAD+
//3//P/7//z/+//4//j/+P/4//f/9v/2//b/9f/0//L/8v/y//H/8//z//P/8//y//H/
8P/v//H/8f/x//H/8//z//P/8//x//L/8v/y//P/8//0//X/9v/2//b/9//3//f/9v/2
//f/9//3//j/+f/5//n/+f/5//n/+f/5//v/+//7//v/+v/6//r/+v/6//r/+v/7//v/
+//7//r/+v/6//r/+v/6//r/+f/5//b/9v/3//f/+f/3//f/+P/2//b/9v/1//X/9f/0
//T/9v/2//b/9v/0//T/9P/0//H/8f/x//L/8//0//T/9f/z//P/8v/y//T/9P/0//T/
8v/y//L/8v/0//P/8//z//P/8//z//P/8f/x//L/8v/y//L/8v/y//D/8P/w//D/8//z
//L/9P/0//T/9P/2//f/+//9//7///8AAAEAAQABAAEAAQAEAAUABgAHAAgACQAJAAoA
CwALAAsACgAFAAMAAQABAAIAAwAEAAQAAgAAAP3/+//5//n/+P/4//j/+P/4//X/8//x
/+//7//u/+3/7f/s/+v/6v/q/+r/6v/q/+n/6f/n/+X/5//n/+f/5//n/+f/5//n/+f/
5v/m/+b/5v/m/+j/6P/p/+n/5v/k/+j/6P/m/+b/5P/i/+D/5//z//3/BwAVACEALwBI
AGkAiQCjALQAvwDGALkAeQAxABMAAgDm/9T/zv/H/8X/xP/E/8b/zv/T/9X/2v/i/+n/
7f/s/+z/7P/s/+r/6v/q/+z/7v/w/+//7//v/+//8P/w/+7/7//v/+//7//v/+//7//x
//H/8v/y//L/8v/y//L/8v/y//P/8//y//L/8v/y//L/8v/z//P/9f/1//X/9f/z//P/
8//z//b/9v/2//b/9f/1//b/9v/2//b/9//3//r/+v/7//v/+P/4//r/+//9//3//f/9
//z//f///wAA/v/+//7/AAADAAMAAwAEAAcACQAKAAsACwAMAAwACwAPABAAEQASABMA
FQAWABcAFgAXABkAGQAbAB0AHQAdAB4AHgAfAB8AHQAdAB0AHQAdAB0AHQAbABwAHAAc
ABwAGgAXABYAFQAUABIAEAAOAA4ADgAMAAwABwAFAAUABAACAAEAAAD///7//f/6//r/
+v/6//n/+P/4//j/9//2//b/9v/2//X/9//3//f/9//1//X/9f/1//f/9//3//f/9//3
//f/9//1//b/9v/2//f/9//4//n/+v/6//r/+//7//v/+v/6//n/+f/5//r/+f/5//n/
+f/7//v/+//7//v/+//7//v/+v/6//r/+v/8//z//P/9//v/+//7//r//P/8//z//P/8
//z/+//7//r/+v/7//v/+f/3//f/+P/6//r/+v/5//n/+f/4//j/+P/4//j/+P/2//b/
9v/2//X/9f/1//b/9v/2//X/9f/1//X/9P/0//b/9v/2//b/9P/0//T/9P/2//X/9f/1
//P/8//z//P/9f/1//b/9v/0//T/9P/0//T/9P/0//T/8//z//P/8//z//P/8//z//T/
9P/1//X/9f/1//X/9f/z//P/9f/1//P/8//z//P/8v/y//L/8v/y//L/9P/1//n/+//8
//3//v///wEAAQABAAEAAgADAAQABQAGAAcABwAIAAkACQAJAAgABQADAAEAAQD/////
///+//3//P/6//n/9//3//b/9v/2//b/9v/z//P/8f/v/+//7P/r/+v/6v/p/+j/6P/o
/+j/6P/n/+f/5//l/+f/5//l/+X/5f/l/+X/5f/l/+T/4v/i/+L/4v/k/+T/5f/l/+L/
4v/i/+T/5P/k/+L/4P/g/+P/6f/x//v/CQAVACEANABNAGsAhwCeAKsAsAC1AKUAZQAd
AAAA7P/O/7z/t/+1/7b/uv++/8D/x//N/9T/2v/f/+P/5v/m/+T/5P/m/+T/5P/k/+T/
5P/n/+n/6P/n/+f/5v/m/+f/5//n/+n/6f/p/+n/5//n/+j/6P/o/+j/6P/o/+r/6v/r
/+v/6v/q/+r/6v/q/+r/6//r/+v/6//r/+v/6//r/+v/6//q/+r/6v/q/+3/7f/u/+7/
7v/u/w==
         </WaveFormData>
      </LeadData>
      <LeadData>
         <LeadByteCountTotal>10000</LeadByteCountTotal>
         <LeadTimeOffset>0</LeadTimeOffset>
         <LeadSampleCountTotal>5000</LeadSampleCountTotal>
         <LeadAmplitudeUnitsPerBit>4.88</LeadAmplitudeUnitsPerBit>
         <LeadAmplitudeUnits>��V</LeadAmplitudeUnits>
         <LeadHighLimit>2147483647</LeadHighLimit>
         <LeadLowLimit>268435456</LeadLowLimit>
         <LeadID>V1</LeadID>
         <LeadOffsetFirstSample>0</LeadOffsetFirstSample>
         <FirstSampleBaseline>0</FirstSampleBaseline>
         <LeadSampleSize>2</LeadSampleSize>
         <LeadOff>FALSE</LeadOff>
         <BaselineSway>FALSE</BaselineSway>
         <ExcessiveACNoise>FALSE</ExcessiveACNoise>
         <MuscleNoise>FALSE</MuscleNoise>
         <LeadDataCRC32>2469626417</LeadDataCRC32>
         <WaveFormData>
/v/+//7//v8AAAAAAAAAAAYADAASABgAEwAQAA0ACgD1/+L/z/+8/6v/mv+J/3j/cP9q
/2T/Xv9n/27/df98/4r/mP+m/7T/u//C/8n/0P/Y/+D/6P/w//b/+v/+/wIAAwAEAAUA
BgAIAAgACAAIAAoACgAKAAoACgAKAAoACgAKAAoACgAKAAoACgAKAAoACgAKAAoACgAK
AAoACgAKAAoACgAKAAoACAAIAAgACAAIAAgACAAIAAoACgAKAAoACAAIAAgACAAIAAgA
CAAIAAgACAAIAAgACAAIAAgACAAIAAgACAAIAAcABgAFAAQABgAGAAYABgAEAAQABAAE
AAQABAAEAAQAAwACAAEAAAAAAAAAAAAAAP///v/9//z/+v/6//r/+v/4//j/+P/4//b/
9v/2//b/9P/0//T/9P/0//T/9P/0//T/9P/0//T/9v/2//b/9v/2//b/9v/2//j/+P/4
//j/+v/6//r/+v/6//r/+v/6//z//P/8//z//P/8//z//P/+//7//v/+//7//v/+//7/
/P/8//z//P/+//7//v/+//7//v/+//7//v/+//7//v8AAAAAAAAAAP7//v/+//7/AAAA
AAAAAAAAAAAAAAAAAAAAAAAAAAAAAAAAAAAAAAD+//7//v/+//7//v/+//7/AAAAAAAA
AAAAAAAAAAAAAP7//v/+//7//v/+//7//v/+//7//v/+//z//P/8//z//v/+//7//v/8
//z//P/8//z//P/8//z//P/8//z//P/8//z//P/8//z//P/8//z//P/8//z//P/6//r/
+v/6//r/+v/6//r/+v/6//r/+v/8//z//P/8//z//P/8//z/+v/6//r/+v/8//z//P/8
//r/+v/6//r/+v/6//r/+v/6//r/+v/6//z//P/8//z//P/8//z//P/6//r/+v/6//z/
/P/8//z/+//6//n/+P/6//r/+v/6//z//P/8//z/+v/8//3//v8AAAEAAgADAAYABwAH
AAcABgAEAAMAAAD///7//P/6//X/8v/x/+//7v/s/+z/7P/s/+z/7f/u/+7/7//v//D/
8//0//T/9P/0//T/9P/1//X/9f/1//b/9v/2//b/9//3//f/9//3//n/+f/5//r/+P/4
//j/+P/4//n/+f/5//n/+f/5//n/+f/5//n/+f/5//n/+f/5//n/+f/5//v//f/+/wIA
CAASABkAGQAVAAsA+v/l/9D/vf+r/5v/kf+K/3z/bf9r/33/jf+M/4r/kf+e/6r/tv++
/8X/zf/S/9H/1f/c/+X/7P/x//f//P//////AgABAAIAAwAFAAUABwAIAAgABgAHAAcA
BwAFAAUABQAFAAcABwAHAAcABwAHAAcABwAHAAcABwAHAAcABwAHAAcABwAHAAcABwAG
AAYABgAGAAYABgAGAAYABQAFAAUABQAFAAUABQAFAAMAAgACAAIAAgACAAIAAQADAAMA
AwADAAEAAQABAAEAAwADAAMAAwABAAEAAQD+//7//v/+//7//f/9//z//P/8//z/+v/6
//j/+P/3//b/9f/0//P/8v/z//P/8v/y//L/8P/v/+//7P/s/+z/7P/s/+z/7P/s/+z/
7P/s/+z/7P/t/+3/7f/v//D/8f/x//H/8f/x//P/9f/3//f/9//4//j/+f/5//n/+v/7
//z//P/+//7//f//////AAAAAAIAAgADAAMAAgACAAEAAQABAAEAAgACAAQABAAFAAUA
AwADAAMAAwAEAAUABQAGAAcABwAHAAcABgAGAAYABgAGAAcABwAGAAgACAAIAAgACAAI
AAcABgAGAAUABQAFAAcABgAGAAYABQAEAAMAAwADAAMAAwACAAQABAAEAAQAAgACAAIA
AQABAAEAAgADAAMAAwADAAMABAAFAAUABQADAAMAAwADAAEAAQABAAEAAwADAAMAAwAF
AAUABQAFAAUABQAFAAUABwAHAAcABwAHAAcABwAHAAUABQAFAAUABQAFAAUABQAHAAcA
BwAHAAcABwAHAAcABwAHAAcABwAHAAcABwAHAAcABwAHAAcABwAHAAcABwAFAAUABQAF
AAcABwAHAAcACQAHAAcACAAIAAgACAAIAAoADAANAA4AEAARABIAEwASABMAEwATABAA
DgANAAoACQAIAAYABAADAAAA///9//z/+v/6//r/+v/6//v//P/8//3//f/+////AAAA
AAAAAgACAAIAAwADAAMAAwAEAAQABAAEAAUAAwADAAMAAwAFAAUABQAGAAYABgAGAAYA
BgAHAAcABwAHAAcABwAHAAcABwAHAAcABwAHAAcABwAHAAcABwAHAAkACgASABwAJAAn
ACEAFwALAPr/4//Q/7//rf+f/5f/jv+A/3f/gf+X/6H/nv+i/6v/tP++/8j/0P/Z/93/
3P/f/+P/7P/z//r///8DAAgACwANAAwADQAQAA8ADQANAA0ADgAOABAAEQARABEADwAP
AA8ADwAPAA8ADwAPAA8ADwAPAA8ADwAPAA8ADwAPAA8ADwAPAA8ADwAPAA8AEAAQABAA
EAAQABAAEAAQAA8ADwAPAA8ADQANAA0ADQANAAwADAAMAAwADAAMAAsACwALAAsACwAL
AAsACwALAAkACQAJAAkACQAJAAkABgAGAAYABgAGAAUABQAEAAQABAAEAAIAAgACAAIA
AQAAAP3//P/7//r/+//7//r/+v/4//b/9f/1//T/9P/0//T/9P/0//T/9P/y//L/8v/y
//T/9f/1//X/9f/2//f/9//5//n/+f/7//v//f/9//3/AAAAAAEAAQABAAIAAwAEAAIA
BAAEAAMABQAFAAYABgAGAAYABwAHAAgACAAHAAcABQAFAAYABgAIAAgACQAJAAkACQAJ
AAkACQAJAAgACAAJAAkACQAJAAoACgAKAAoACgALAAsACgAIAAgACAAIAAcACAAIAAgA
CAAHAAcABwAHAAYABgAGAAYABgAGAAcABQAFAAUABAAEAAQABAAEAAQABAAEAAMABAAD
AAMAAwADAAMAAwADAAQABQAFAAUAAwADAAMAAwADAAMAAwADAAMAAwADAAMAAwADAAMA
AwADAAMAAwADAAMAAwADAAMAAwADAAMAAwABAAEAAQABAAMAAwADAAMAAwADAAMAAwAD
AAMAAwADAAEAAQABAAEAAwADAAMAAwADAAMAAwADAAMAAwADAAMAAQABAAEAAQADAAMA
AwADAAEAAQABAAEAAQABAAEAAQADAAMAAwADAAEAAQACAAIAAgACAAIAAwABAAIAAgAC
AAIAAgAEAAYABwAIAAgACQAKAAsADAANAA0ADQAOAAwACwAIAAcABgAEAAIA///8//v/
+f/0//L/8v/y//L/8v/z//T/9P/1//X/9v/3//j/+P/4//r/+v/6//v/+//7//v//P/8
//z//P/9//3//f/9//3//f/9//3//v/+//7//v/+//z//f/9//3//f/9//3//f//////
//////3//f/9//3//f/9/////f/9/wAABgAOABYAHQAfABkADQD+/+v/1P/B/6//m/+N
/4D/cv9h/1n/Y/9x/3T/cP91/4T/mP+q/7T/u//D/8j/y//R/9z/5f/s//H/9//+/wEA
AQACAAMABAAFAAUABQAHAAYABgAGAAcABwAHAAcABwAHAAcABwAHAAcABwAJAAkACQAJ
AAcABwAHAAcABwAHAAcABwAHAAcABwAHAAgACAAIAAgABgAGAAYABgAFAAUABQAFAAUA
BQAFAAUABQAEAAQABAAGAAYABgAFAAMAAwADAAMAAwADAAMAAwADAAMAAwADAAUABQAF
AAIAAgACAAIAAgABAAEAAAAAAAAAAAD+//7//v/+//3//P/7//r/+f/4//f/9//2//b/
9v/0//P/8//0//T/9P/0//L/8v/y//L/8P/w//D/8P/u/+//7//v/+//8P/x//H/8//z
//P/9f/z//X/9f/1//j/+P/5//n/+f/6//v//P/7//z/+//5//r/+//9//7//P/8//3/
/f/+//7//f/9//3//f/+//7//v/+///////////////////////+//7///////////8A
AAAAAAAAAAAAAQABAAAAAAAAAAAAAAD//wAAAAAAAAIAAQABAAEAAQAAAAAAAAAAAAAA
AAABAP////////7//v/+//7//v/+//7//v/9//3//f/+//////////////8AAAEAAQAB
AAEAAQABAAEAAQABAAEAAQABAAEAAQABAAEAAQABAAEAAQABAAEAAQABAAEAAQABAAEA
AQABAAEAAQABAAEAAQADAAMAAwADAAEAAQABAAEAAQABAAEAAQADAAMAAwADAAEAAQAB
AAEAAQABAAEAAQABAAEAAQABAAEAAQABAAEAAQABAAEAAQABAAEAAQABAAEAAQABAAEA
AQABAAEAAQABAAEAAgACAAIAAgACAAMAAwADAAMABAACAAIAAgACAAIABAAFAAYACAAJ
AAoACwAMAA0ADQANAA0ADAAMAAoACQAIAAYABAABAP7//f/7//b/9P/0//T/9P/0//X/
9v/0//X/9f/2//f/+P/4//j//P/8//z//f/7//v/+//8//z//P/8//3//f/9//3//f/9
//3//f/+//7//v/+//7//v///////////////////////////////////////////wEA
AQABAAEAAAACAAoAFAAbACEAIQAXAAoA9//i/83/uf+l/5P/hv94/2X/V/9Z/2f/cP9u
/2//ev+Q/6b/sP+3/7//xP/H/8//2v/l/+7/8//5//7/AQADAAQABQAGAAcABwAJAAkA
CgAKAAgACQAJAAkACQAJAAkACQAJAAkACQAJAAkACQAJAAkACQAJAAkACQAJAAkACQAJ
AAkACQAJAAkACAAIAAgACAAKAAoACgAKAAkACQAJAAkABwAHAAcABwAJAAgACAAIAAYA
BgAGAAUABwAHAAcABwAHAAcABwAHAAcABwAHAAcABwAHAAcABAAGAAYABgAGAAUABQAE
AAQAAgACAAAAAAACAAIAAQAAAP///v/9//z/+//7//r/+v/6//j/9//3//j/+P/4//j/
9v/2//b/9v/0//T/9P/0//T/9f/1//X/9f/2//f/9//1//X/9f/3//n/+//7//v//P/8
//3//f/7//z//f/+//7/AAAAAP///////wAAAAAAAAAAAQABAAIAAgABAAEAAQABAAIA
AgAAAAAAAQABAAMAAwADAAMAAwADAAIAAgABAAEAAQABAAQABAAEAAQABAAFAAUABAAE
AAQABAAEAAMABAAEAAQABQAFAAYABwAHAAYABgAGAAgACAAIAAkACQAJAAkACAAIAAgA
CAAIAAYABgAGAAUABgAFAAUABQAFAAUABQAFAAQABQAFAAUAAwADAAMAAwAFAAUABQAF
AAUABQAFAAUABQAFAAUABQAFAAUABQAFAAUABQAFAAUABQAFAAUABQADAAMAAwADAAMA
AwADAAMAAwADAAMAAwADAAMAAwADAAUABQAFAAUAAwADAAMAAwABAAEAAQABAAMAAwAD
AAMAAQABAAEAAQADAAMAAwADAAMAAwADAAMAAQABAAEAAQADAAMAAwADAAMAAwAEAAQA
AgACAAIABQAGAAUABAADAAIAAgAEAAUABgAIAAkACgALAA4ADwAPAA8ADgAMAAsACAAJ
AAgABgAEAP///P/7//n/9v/0//T/9P/0//T/9f/2//b/9//3//j/+f/6//r/+v/8//z/
/P/9//3//f/9//7//v/+//7//////////////////////wAA/v/+//7//v///wEAAgAD
AAEAAQABAAEAAQABAAEAAQADAAMAAwADAAMAAQABAAEAAwAEAAoAEgAcACMAIwAZAA0A
/v/p/9L/v/+t/53/k/+K/3r/bf9z/4f/j/+M/5D/m/+k/7D/uv/C/83/0//U/9X/2//k
/+3/9P/5////BAAFAAcACgALAAwACwALAAsACwAMAAwADgAPAA8ADwAOAA0ADAALAA0A
DQANAA0ADQANAA0ADQANAA0ADQANAA0ADQANAA0ADQANAA0ADQAMAAwADAAMAAwADAAM
AAwADQANAA0ADQANAA0ADQANAA0ADAAMAAwADAAMAAwACwALAAsACwALAAsACwALAAsA
CwALAAsACwAJAAkACQAGAAgACAAIAAgABwAHAAYABgAGAAYABAAEAAQABAADAAIAAQAA
AP///v/9//3//P/8//z/+v/5//n/+f/6//v//P/7//r/+f/4//j/+P/4//j/+P/5//n/
+f/5//r/+//7//v/+//7//3//v8BAAIAAwAGAAYABwAHAAUABgAHAAgACAAKAAoACQAL
AAsADAAMAAwADAANAA0ADgAOAA0ADQANAA0ADgAOAA4ADgAPAA8ADwAPAA8ADwAPAA8A
DgAOABAAEQASABMAFAAUABQAFAASABMAEwASABIAEgASABIAEQASABIAEgASABEAEQAR
ABEAEAAQABAAEgASABIAEwARABEAEQAQABAAEAAQABAAEAAQABAADwAPAA8AEAARAA8A
DwAPAA8AEAARABEAEQATABMAEwATABEAEQARABEADwAPAA8ADwAQABEAEgATABEAEQAR
ABEAEwATABMAEwARABEAEQARABMAEwATABMAEQARABEAEQATABMAEwATABMAEwATABMA
EwATABMAEwATABMAEwATABMAEwATABMAEwATABMAEwATABMAEwATABMAEwATABMAEQAR
ABEAEQATABQAFAAUABQAFAAUABYAFwAYABwAHQAeAB8AHgAfAB8AHwAcABoAGQAWABUA
FAASABAADwAMAAsACQAGAAQABAAEAAYABgAHAAgACAAJAAkACgALAAwADAAMAA4ADgAO
AA8ADwAPAA8AEAAQABAAEAARAA8ADwAPAA8ADwAPAA8AEAASABIAEgASABIAEwATABMA
EQARABEAEQATABMAEwATABEAEQARABEAEQATABMAEwAVABgAIAAqADAAMQAtACUAFwAE
AO3/2P/H/7f/p/+f/5T/hv9//4n/n/+j/6L/pv+t/7j/xv/O/9j/4f/j/+b/6f/v//j/
//8GAAsAEQAUABUAFwAYABkAGAAbABsAGQAbABwAHAAaABsAGwAbABsAGwAbABsAGwAb
ABsAGwAZABkAGQAZABkAGQAZABkAGwAbABsAGwAZABkAGQAZABgAGAAYABgAGgAaABoA
GgAXABcAFwAXABcAFwAXABcAGQAYABgAGAAWABYAFgAVABcAFwAXABcAFQAVABUAFQAV
ABUAFQAVABUAFQAVABIAEgASABIAEgAPAA8ADgAOAA4ADgAMAAwACgAKAAkACAAHAAYA
BQAEAAMAAwACAAIAAgAAAP/////+//7//v/+//7//v/+//7//v/+//7//v/8//3//f/9
////AAABAAEAAwADAAMABQAFAAcABwAHAAoACgALAAsACwAMAA0ADgAOABAAEAAPAA8A
DwAQABAAEAAQABEAEQAQABAADwAPABEAEQASABIAEAAQABEAEQAPAA8ADwAPABAAEQAR
ABIAEwATABMAEwASABIAEgASABIAEwATABIAEgASABIAEgARABIAEgASABIAEQARABEA
EwASABIAEgASABIAEgATABIAEQAQAA4AEAAQABAAEAASABIAEgARABAADwAPAA8ADwAP
AA8ADwAOAA8ADwAPAA8ADwAPAA8ADwAPAA8ADwAPAA8ADwAPAA8ADwAPAA8ADwAPAA8A
DwANAA0ADQANAA0ADQANAA0ADQANAA0ADQAPAA8ADwAPAA8ADwAPAA8ADQANAA0ADQAP
AA8ADwAPAA0ADQANAA0ADQANAA0ADQANAA0ADQANAA0ADQANAA0ADQANAA0ADQANAA0A
DQANAA0ADQANAA0ADQANAA0ADQALAAsADAAMAAwADAAMAA0ADQANAA0ADQAMAAwADAAM
AAwADgAQABEAEgAUABUAFgAXABgAGQAZABkAGAAWABUAEgATABIAEAAOAAkABgAFAAMA
/v/8//z//P/8//z//f/+/wAAAQABAAIAAwAEAAQABAAEAAQABAAFAAUABQAFAAYABgAG
AAYABwAHAAcABwAHAAcABwAHAAgACgAKAAoACgAKAAsACwALAAsACwALAAsACQAJAAkA
CQAJAAkACQAJAAkACQAJAAkACwAKAAwAEAAaACMAKwArACUAGAAHAPL/2//H/7X/o/+U
/4b/df9l/1//af90/3j/d/9+/5D/qP+4/7//x//M/9H/1f/g/+v/9P/5////BAAJAAsA
DgAPABAAEQARABEAEQASABIAEgATABMAEwATABMAEwATABMAEwATABMAEwATABMAEwAR
ABEAEQARABMAEwATABMAEQARABEAEQASABIAEgASABIAEgASABIADwAPAA8ADwARABEA
EQARAA8ADgAOAA4ADgAOAA4ADQAPAA8ADwAPAA8ADwAPAA8ADwAPAA8ADwAPAA8ADwAM
AAwADAAMAAwADQANAAwADAAMAAwACgAKAAoACgAJAAgABwAGAAUABAADAAMAAgACAAAA
/v/9//3//P/8//z//P/8//z//P/8//r/+v/6//r/+v/7//v/+//5//r/+//7//v/+//7
//3//f////////8AAAAAAQABAAEAAgADAAQAAgAEAAQAAwADAAMABAAEAAQABAAFAAUA
BgAGAAUABQAFAAUABgAGAAQABAAFAAUABQAFAAUABQAHAAcABgAGAAUABQAFAAUABgAG
AAYABgAIAAkACQAIAAgACAAIAAgACQAKAAoACgAKAAkACQAJAAkACAAIAAgACAAIAAgA
CQAHAAcABwAGAAgACAAIAAgACAAIAAgABwAGAAUABQAFAAUABQAFAAUABAAFAAUABQAF
AAUABQAFAAUABQAFAAUAAwADAAMAAwADAAMAAwADAAMAAwADAAMAAwADAAMAAwADAAMA
AwADAAMAAwADAAMAAwADAAMAAwADAAMAAwADAAMAAwADAAMAAwADAAMAAwADAAMAAwAD
AAEAAQABAAEAAQABAAEAAQADAAMAAwADAAMAAwADAAMAAQABAAEAAQABAAEAAQABAAEA
AQABAAEAAQABAAIAAgAAAAAAAAABAAEAAQABAAEAAgABAAEAAQABAAEAAgACAAAAAAAA
AAAAAAACAAQABQAGAAYABwAIAAkADAANAA0ADQAOAAwACwAIAAcABgAEAAIA///8//v/
+f/0//L/8v/y//L/8v/z//T/9P/1//X/9v/1//b/9v/2//j/+P/4//n/+f/5//n/+v/6
//r/+v/7//v/+//7//v/+//7//v//P/+//7//v/+//z//f/9//3//f/9//3//f/9//3/
/f/9//3//f/9//3//f///wEAAQD///7/AAACAAoAEwAdACEAHQAUAAUA9P/d/8n/t/+h
/47/gv9x/1//Uf9T/2D/aP9n/2j/eP+Q/6T/rf+1/7z/wf/H/9D/2//k/+v/8f/4//3/
//8AAAMABAAHAAcABwAHAAgACAAGAAcABwAHAAcABwAHAAcACQAJAAkACQAJAAkACQAJ
AAkACQAJAAkABwAHAAcABwAHAAcABwAHAAgACAAIAAgACAAIAAgACAAHAAcABwAHAAUA
BQAFAAUABQAEAAQABAAGAAYABgAFAAUABQAFAAUAAwADAAMAAwADAAMAAwADAAMAAwAD
AAAAAgACAAIAAgABAAEAAAAAAAAAAAD+//7/AAAAAP///v/9//z/+//6//n/+f/4//j/
9v/0//P/8//y//L/8v/y//L/8v/y//L/8P/w//D/8P/w//H/8f/x/+//8P/x//H/8f/x
//H/8//1//f/9//3//b/9v/3//f/9//4//n/+v/6//z//P/7//v/+//8//z//P/8//3/
/f/+//7//f/9//3//f/+//7//v/+///////////////////////+//7///////////8A
AAAAAAAAAAAAAQABAAAAAAAAAAAAAAADAAQABAAEAAIAAQABAAEAAQAAAAAAAAACAAIA
AgADAAMAAwADAAIAAAAAAAAAAAAAAAAAAAD///7//f/9//3////////////+////////
//////////////////////////////////3//f/9//3////////////9//3//f/9////
///////////////////9//3//f/9//3//f/9//3//f/9//3//f/9//3//f/9////////
///////////////9//3//f/9///////////////////////9//3//f/9////////////
////////////////AgACAAAA/v/+//7//v///wIABAAGAAYABwAIAAkADAANAA0ADQAL
AAgABgACAAEAAAD+//z/+//4//f/9f/y//D/8P/w//H/8v/0//b/9P/1//X/9v/3//j/
+P/4//r/+v/6//v//f/9//3//v/+//7//v////3//f/9//3/////////AAD+//7//v/+
/wAAAQABAAEAAQABAAEAAQADAAMAAwADAAEAAQABAAEAAQABAAEAAwADAAgAEAAYACAA
HwAZABEAAQDu/9f/xP+z/6P/m/+T/4b/ev97/4v/nf+f/57/ov+r/7b/wP/K/9L/2//b
/9z/3//l/+z/8//4//3/AwAGAAkACQAIAAkACgALAAsACwALAAoACgAMAA0ADQANAA0A
DQANAA0ACwALAAsACwALAAsACwALAAsACwALAAsADQANAA0ADQALAAsACwALAAwADAAM
AAwACgAKAAoACgAJAAkACQAJAAkACQAJAAkACwAKAAoACgAIAAgACAAHAAcABwAHAAcA
BwAHAAcABwAHAAcABwAHAAcABwAHAAQAAgACAAIAAgABAAEAAAAAAAAAAAD+//7//v/+
//3//P/7//r/+f/4//f/9//2//b/9v/0//P/8//y//L/8v/y//D/8P/w//D/7//w//H/
8v/y//P/8//z//P/9P/1//X/9f/1//X/9//5//v/+//7//7//v////////8AAAEAAgAC
AAQABAADAAUABQAGAAYABgAGAAcABwAIAAgABwAHAAcABwAIAAgACAAIAAkACQALAAsA
CwALAAkACQAIAAgACwALAAsACwAMAAwADAAMAAoACwALAAoACgAKAAoACgAJAAoACgAK
AAoACQAJAAkACQAIAAgACAAGAAYABgAHAAkACQAJAAgACAAIAAgACAAGAAYABgAFAAUA
BQAGAAcABwAHAAcABwAIAAkACQAJAAcABwAHAAcABwAHAAcABwAHAAcABwAHAAkACQAJ
AAkACQAJAAkACQAHAAcABwAHAAkACQAJAAkACQAJAAkACQAJAAkACQAJAAcABwAHAAcA
CQAJAAkACQAJAAkACQAJAAkACQAJAAkACQAJAAkACQAJAAkACQAJAAcABwAHAAcACQAJ
AAoACgAKAAoACgAKAAwADQAOABAAEQASABMAFAAVABUAFQATABAADgAKAAoACgAJAAgA
AwAAAP///f/6//j/+P/4//n/+v/8//7//P/9//3//v///wAAAAAAAAIAAgACAAMAAwAD
AAMABAAEAAQABAAFAAUABQAFAAUABQAFAAUABgAGAAYABgAGAAYABwAHAAcABwAHAAcA
BwAHAAcABwAHAAcABwAHAAcABwAHAAcABwAJAAwAEgAaACAAJQAjABsADwD+/+n/0v/B
/6//n/+V/4r/ev9v/3P/h/+T/5L/kv+b/6b/tP/A/8j/0f/X/9j/2//h/+r/8//6////
AwAGAAsADQAOAA8ADgAPAA8ADwAPABAAEAAOAA8ADwAPABEAEQARABEAEQARABEAEQAP
AA8ADwAPAA8ADwAPAA8ADwAPAA8ADwAPAA8ADwAPAA4ADgAOAA4ADgAOAA4ADgANAA0A
DQANAA0ADQANAA0ADQAMAAwADAAMAAwADAALAAsACwALAAsACQAJAAkACQAJAAkACQAJ
AAkACQAJAAYACAAIAAgACAAHAAcABgAGAAQABAACAAIAAgACAAEAAAD///7//f/8//v/
+//6//r/+v/4//f/9//2//b/9v/2//b/9v/2//b/9P/0//T/9P/0//X/9f/1//X/9v/3
//f/+f/5//n/+//5//v/+//7//7//v////////8AAAEAAgACAAQABAADAAMAAwAEAAQA
AgACAAMAAwAGAAYABQAFAAcABwAIAAgABgAGAAcABwAHAAcABwAHAAcABwAGAAYABwAH
AAcABwAIAAgACAAIAAgACQAJAAgABgAGAAYABgAHAAgACAAIAAYABQAFAAUABQAEAAQA
BAAEAAQABAAFAAMAAwADAAIABAAEAAQABAACAAIAAgABAAIAAQABAAEAAQABAAEAAQAA
AAEAAQABAAEAAQABAAEAAQABAAEAAQABAAEAAQABAP////////////////////8BAAEA
AQABAAEAAQABAAEA////////////////////////////////////////////////////
///////////////////////////////////////////////////////9//3//f/9////
////////////////////////AAAAAP7//v/+///////+/wAAAAAAAAAA/v8AAAEAAgAE
AAUABgAHAAkACwAMAA0ADgAMAAsACAAFAAQAAgAAAP3/+v/5//f/9P/y//L/8v/w//D/
8f/y//L/8//z//T/9f/2//b/9v/4//j/+P/5//n/+f/5//r/+v/6//r/+//5//n/+f/5
//n/+f/5//r/+v/6//r/+v/6//v/+//7//v/+//7//v/+//7//v/+//7//v/+//7//3/
/f/9//3/+//8/wAACAAQABkAHQAbABEABADx/9r/xf+z/5//j/+C/3L/X/9T/1X/Y/9s
/2z/b/96/5D/pP+w/7f/v//C/8X/zf/Y/+P/6v/v//X/+P/7//3/AAABAAQAAwAFAAUA
BQAGAAYABAAFAAUABQAFAAUABQAFAAUABQAFAAUABQAFAAUABQAFAAUABQAFAAUABQAF
AAUABQAFAAUABQAEAAQABAAEAAQABAAEAAQAAwADAAMAAwADAAMAAwADAAMAAgACAAIA
AgACAA==
         </WaveFormData>
      </LeadData>
      <LeadData>
         <LeadByteCountTotal>10000</LeadByteCountTotal>
         <LeadTimeOffset>0</LeadTimeOffset>
         <LeadSampleCountTotal>5000</LeadSampleCountTotal>
         <LeadAmplitudeUnitsPerBit>4.88</LeadAmplitudeUnitsPerBit>
         <LeadAmplitudeUnits>��V</LeadAmplitudeUnits>
         <LeadHighLimit>2147483647</LeadHighLimit>
         <LeadLowLimit>268435456</LeadLowLimit>
         <LeadID>V2</LeadID>
         <LeadOffsetFirstSample>0</LeadOffsetFirstSample>
         <FirstSampleBaseline>0</FirstSampleBaseline>
         <LeadSampleSize>2</LeadSampleSize>
         <LeadOff>FALSE</LeadOff>
         <BaselineSway>FALSE</BaselineSway>
         <ExcessiveACNoise>FALSE</ExcessiveACNoise>
         <MuscleNoise>FALSE</MuscleNoise>
         <LeadDataCRC32>1416392275</LeadDataCRC32>
         <WaveFormData>
8v/y//L/8v/0//b/+P/6/woAGAAmADQAJQAYAAsA/v/a/7b/kv9u/1r/Rv8y/x7/F/8Q
/wn/Av/4/u7+5P7a/u3+/v4P/yD/PP9W/3D/iv+g/7T/yP/c/+P/6v/x//j//P/+/wAA
AgAFAAYABwAIAAkACgALAAwADAAMAAwADAAOAA4ADgAOABAAEAAQABAAEAAQABAAEAAS
ABIAEgASABQAFAAUABQAFAAUABQAFAAWABYAFgAWABgAGAAYABgAGgAaABoAGgAcABwA
HAAcAB0AHgAfACAAIgAiACIAIgAjACQAJQAmACcAKAApACoALQAuAC8AMAAxADIAMwA0
ADcAOAA5ADoAPQA+AD8AQABBAEIAQwBEAEYARgBGAEYARgBGAEYARgBGAEYARgBGAEQA
RABEAEQAQwBCAEEAQAA+AD4APgA+ADsAOgA5ADgANgA0ADIAMAAuACwAKgAoACYAJAAi
ACAAHgAcABoAGAAWABQAEgAQAA4ADAAKAAgABwAGAAUABAACAAIAAgACAAAAAAAAAAAA
/v/+//7//v/+//7//v/+//z//P/8//z//v/+//7//v/+//7//v/+//7//v/+//7/AAAA
AAAAAAAAAAAAAAAAAAAAAAAAAAAAAAAAAAAAAAAAAAAAAAAAAAIAAgACAAIAAgACAAIA
AgACAAIAAgACAAAAAAAAAAAAAAAAAAAAAAD+//7//v/+//7//v/+//7//P/8//z//P/6
//r/+v/6//r/+v/6//r/+P/4//j/+P/2//b/9v/2//b/9v/2//b/9P/0//T/9P/0//T/
9P/0//T/9P/0//T/8v/y//L/8v/y//L/8v/y//L/8v/y//L/8v/y//L/8v/y//L/8v/y
//D/8P/w//D/8P/w//D/8P/w//D/8P/w//D/8P/w//D/8P/w//D/8P/u/+7/7v/u//D/
8P/w//D/7v/u/+7/7v/u/+7/7v/u/+7/7v/u/+7/7v/v//H/8v/y//L/8v/z//P/8//0
//X/9//3//f/9v/1//T/9P/z//D/7//u/+3/6v/p/+j/6P/p/+n/6v/r/+n/6P/n/+f/
6P/o/+j/6P/o/+j/6P/m/+f/5//o/+j/5v/m/+b/5v/l/+T/5P/k/+T/5P/l/+X/5f/l
/+X/5v/m/+b/5v/m/+b/5v/m/+b/5v/m/+b/5v/k/+X/5f/k/+T/5P/m/+b/6P/x/wIA
FgAoADYAPAAxAAwA3P+x/5L/eP9m/1T/Qv8x/x7/Df8K/x7/Lf8X//L+2P7Q/t7+//4b
/zL/R/9e/3L/iP+h/7n/yf/T/93/5f/p/+r/7//y//T/9P/2//j/+f/9/wYACgAMAA4A
EAASABIAEwATABUAFgAWABYAFgAWABcAFwAXABcAFwAXABoAGgAaABsAGwAbABsAGwAZ
ABoAGgAbAB0AHQAeAB4AHgAeAB8AHwAgACAAIgAiACIAIwAjACUAIwAjACMAJgApACkA
KgAqACsALAAtAC4ALQAuAC8AMAAxADIAMwA0ADUANwA5ADoAOgA7AD0APgA/AEAAQQBC
AEQARQBGAEcARQBFAEYARgBGAEYARgBGAEQARABFAEUARgBFAEMAQgA/AD8APwA+AD0A
PAA6ADkAOAA3ADYANAAzADIAMgAvAC0AKwAqACgAJgAkACIAIAAgAB4AHAAaABsAGQAY
ABcAFQAUABQAEwASABEADwAOAA8ADwAOAA0ADgAOAA4ADQALAAsACwALAAwADAANAA4A
DgAOAA4ADgAPAA8ADwAPAA8ADwAQABAAEAARABEAEQARABIAEgASABMAEwATABMAEQAS
ABIAEgAUABQAFQAVABMAEwATABMAFQAVABUAFQAVABUAFQAVABMAEwATABIAEgASABIA
EgASABIAEgARABEAEAAQABAAEAAQAA8ADwAPAA4ADgAOAA4ADQANAA0ADQANAAwADAAM
AAwACwALAAsACwALAAsADQAMAAwADAAMAAsACwALAAsACwALAAoACgAKAAoACgAKAAoA
CgAKAAoACQAJAAkACQAJAAkACQAHAAcABwAHAAcABwAHAAcABwAHAAcABwAHAAcABwAH
AAcABwAHAAcABwAGAAYABgAGAAYABgAGAAgACQALAAwADAAMAAwADQANAA0ADgAPAA0A
DQANAAwACQAIAAgABwAGAAUABAADAAEAAQABAAIAAQABAAIAAwADAAIAAQABAAIAAgAC
AAIAAgACAAIAAAABAAEAAgACAAAAAAAAAAAAAQAAAAAAAAAAAAAAAQABAAEAAQABAAIA
AgACAAIAAgACAAIAAgACAAIAAgACAAIAAAABAAEAAAACAAIAAgACAAYAEwAmADgASABQ
AEwANQAMAN7/uf+e/4j/eP9o/1b/P/8o/xv/KP9C/0H/Jf8K//7+AP8a/zn/Uf9m/3n/
iv+c/7L/yf/d/+n/8//7/wMABQAIAAkADAAMAA4ADgAQAA8AEQASABEAEgATABQAFAAU
ABUAFQAVABYAFgAWABYAFgAXABcAFwAXABcAFwAWABYAFgAXABcAFwAXABcAFwAYABgA
GQAXABcAGAAYABgAGAAZABkAGgAaABwAHAAaABsAGwAdAB0AHQAdACAAIQAhACIAIgAj
ACQAJQAmACUAJgAnACgAKQAqACsALAAtAC8AMQAyADIAMwA1ADYANwA4ADkAOgA6ADsA
PAA9AD0APQA+AD4APgA+AD4APgA8ADwAPQA9ADwAOwA5ADgANwA3ADcANgAzADIAMAAv
AC4ALQAsACoAKQAoACgAJQAhAB8AHgAcABwAGgAYABYAFgAUABIAEAAPAA0ADAALAAkA
CAAIAAcACAAHAAUABAADAAMAAgABAAIAAgACAAEAAQABAAEAAQABAAAAAAAAAAAAAAAA
AAAAAQABAAEAAQADAAMABAAEAAQABQAFAAUABQAGAAYABgAHAAcABwAHAAcACAAIAAgA
BgAGAAcABwAHAAcABwAHAAkACQAJAAkABwAHAAcABwAHAAcABwAGAAYABgAGAAYABgAG
AAYABQAFAAQABAAEAAQABAADAAMAAwACAAIAAgACAAEAAQABAAEAAQAAAAAAAAAAAP//
/////////////////v/+//7//v/9//3//f/7//v/+//6//r/+v/6//r/+v/6//r/+v/6
//n/+f/5//n/+f/5//n/+f/5//n/+f/5//n/+f/5//n/+f/5//n/9//3//f/9//5//n/
+f/5//n/+P/4//j/+P/4//j/+P/5//n/+f/5//n/+f/6//r/+P/4//j/+P/4//j/+P/4
//j/+P/6//v//f/+//7//v/+/////////wAAAQADAAMAAwACAP///v/+//3//P/7//r/
+f/4//f/9v/2//X/9f/2//f/9//2//X/9f/0//T/9P/0//b/9v/2//T/8//z//T/9P/0
//T/9P/0//P/8v/y//L/8v/y//P/8//z//P/8//0//T/9P/0//T/9P/0//T/9P/0//T/
9P/0//T/9f/1//T/9P/0//T/9P/2////EAAiADQAQABEADUAEADe/7X/lP92/2D/UP88
/yn/Gv8L//7+CP8b/xX/9P7c/tb+5v4B/yH/Ov9T/2z/gv+Y/7X/zf/Z/+H/6//z//f/
/P///wIABAAEAAYACAAJAAsADAALAAwADQAOAA4ADgAPAA8ADwAQABAAEAAQABAAEQAR
ABMAEwATABMAEgASABIAEwAVABUAFQAVABUAFgAWABcAFwAXABgAGAAYABgAGQAZABoA
GgAcABwAHAAdAB0AHwAhACEAIQAkACUAJQAmACYAJwAoACkAKgArACwALQAuADEAMgAz
ADQANQA3ADkAOgA6ADsAPQA+AEEAQgBDAEQARgBHAEgASQBJAEkASgBKAEoASgBKAEoA
SgBKAEsASwBKAEkARwBGAEUARQBFAEQAQwBCAEAAPwA8ADsAOgA4ADcANgA2ADMALwAt
ACwAKgAmACQAIgAgACAAHgAcABoAFwAVABQAEwAPAA4ADgANAAwACwAJAAgABwAHAAYA
BQAEAAQABAADAAMAAwADAAMAAwACAAIAAgAEAAQABAAEAAUABQAFAAUABQAFAAYABgAE
AAUABQAFAAcACAAIAAgACQAJAAkACQAJAAoACgAKAAoACgALAAsACwALAAsACwALAAsA
CwALAAsACwALAAsACwALAAsACgAKAAoACgAKAAoACgAKAAkACQAIAAgACAAIAAgABwAH
AAcABgAGAAYACAAHAAcABwAHAAcABgAGAAQABAADAAMAAwADAAMAAwADAAIAAgACAAAA
////////AQABAAEAAAACAAIAAgACAAAAAAAAAAAAAgABAAEAAQABAAEAAQABAAEAAQAB
AAEA//////////////////////////////////////////////7//v/+/wAAAAAAAAAA
////////////////AAAAAAAAAAAAAAAAAAAAAAAAAAAAAAAAAAAAAAAAAQADAAQABAAE
AAQABQAFAAUABgAHAAkACQAJAAgABwAGAAYABQAEAAMAAgABAP7//f/8//z/+//7//z/
/f////7//f/9//z//P/8//z//P/8//z/+v/5//n/+v/6//j/+P/4//j/+f/4//j/+P/2
//b/9//3//f/9//3//j/+P/4//j/+P/4//j/+P/4//j/+P/4//j/+P/5//n/+P/4//j/
+P/4//j//f8KAB4AMgBEAFAASwAuAPz/zf+o/4r/bv9Y/0T/Mf8i/xX/BP8A/xX/Gf8A
/97+zv7W/u/+D/8u/0n/Yv96/5L/r//L/9n/4//t//X/+//+/wEABAAGAAgACgAMAA0A
DQAOAA8AEAARABIAEgASABMAEwATABQAFAAUABQAFAAVABUAFQAVABUAFQAWABYAFgAX
ABkAGQAZABkAGQAaABoAGwAbABsAHAAcABwAHAAdAB0AHgAeACAAIAAgACEAIQAjACMA
IwAjACYAJwAnACgAKAArACwALQAuAC8AMAAxADIAMwA0ADUANgA5ADsAPQA+AD8APwBA
AEAAQwBEAEUARgBIAEkASgBLAEsASwBMAEwATABMAEwATABMAEwATQBNAEwASwBJAEgA
RwBHAEcARgBFAEQAQgBBAD4APQA8ADoANwA2ADYAMwAvAC0ALAAqACgAJgAkACIAIAAe
ABwAGgAYABUAEwARAA0ADAAMAAsACgAJAAcABgAFAAUABAADAAIAAgACAAEAAQABAAEA
AQABAAAAAAAAAAAAAAAAAAAAAQABAAEAAQD/////AAAAAAAAAQABAAEAAQACAAIAAgAB
AAEAAQABAAMABAAEAAQAAgACAAMAAwADAAMAAwADAAMAAwADAAMAAwADAAMAAwAFAAUA
BQAEAAIAAgACAAIAAgACAAIAAQABAAAAAAAAAAAAAAD////////+//7//v/+//3//f/9
//v/+//6//r/+v/6//n/+f/5//n/+f/5//v/+v/6//r/+P/3//f/9//5//n/+f/4//b/
9v/2//b/+P/4//j/+P/2//X/9f/1//f/9//3//f/+f/5//n/+f/3//f/9//3//f/9//3
//f/9//3//f/9//3//f/9//3//f/9v/2//b/9v/2//b/9v/1//X/9f/1//X/9f/2//b/
9P/2//b/9v/2//b/9v/2//b/9v/3//n/+v/6//r/+v/7//v/+//8//3//////////v/9
//z//P/7//j/9//2//X/9P/z//L/8v/z//P/9P/1//P/8v/x//H/8v/y//L/8v/y//L/
8v/w/+//7//w//D/8P/w//D/8P/v/+7/7v/u/+7/7v/v/+//7//v/+//8P/w//D/8P/w
//L/8v/y//L/8P/w//D/8P/w//H/8f/w//L/8v/y//D/9P8BABIAJgA6AEgASAA1AAwA
3P+1/5j/gv9w/17/Sv83/yL/Ff8a/y7/M/8X//b+3v7a/u7+D/8p/0D/V/9u/4L/mv+1
/8n/1//h/+v/8//3//r//f/+//7/AAACAAQABQAFAAgABwAIAAkACgAKAAoACwALAAsA
DAAMAAwADAAMAA0ADQANAA0ADQANAA4ADgAOAA8ADQANAA0ADQANAA4ADgAPAA8ADwAQ
ABAAEAAQABEAEQAQABAAEgASABIAEwATABUAFwAXABcAGgAZABkAGgAaABsAHAAdAB4A
HwAgACEAIgAjACQAJQAmACUAJwApACoAKgArAC0ALgAvADAAMQAyADIAMwA0ADUANQA1
ADYANgA2ADYANgA2ADQANAA1ADUANAAzADEAMAAvAC8ALwAuAC0ALAAqACkAJgAlACQA
IgAgACAAIQAfABsAGQAYABYAFgAUABIAEAAQAA4ADAAKAAkABwAGAAUAAwACAAIAAQAA
AP///f/8//v/+//6//n/+v/6//r/+f/5//n/+f/5//n/+P/4//j/+v/6//r/+v/5//n/
+f/5//v/+//8//z//P/9//3//f/9//7//v/+//////////////8AAAAAAAAAAAAAAQAB
AAEAAQABAAEAAQABAAEAAQABAAEAAQABAAEAAQABAAAAAAAAAAAAAAAAAAAAAAD///3/
/P/8//z//v/+//3//f/9//z//P/8//z/+//7//v/+f/5//j/+P/6//r/+f/5//n/+f/5
//n/+f/4//j/+P/4//f/9//3//f/9//3//b/+P/4//j/+P/4//j/+P/4//j/9//3//f/
9//3//f/9//3//f/9//3//f/9//3//f/9//3//f/9//3//f/9//3//f/9//3//f/9f/0
//T/9P/0//b/9v/2//b/9v/2//f/+f/6//r/+v/6//v//f/9//7////+//3//P/6//f/
9v/2//X/9v/1//T/8//w/+//7v/u//H/8f/y//P/8//y//H/8f/y//L/8v/y//D/8P/w
/+7/7f/t/+7/7v/u/+7/7v/u/+3/7P/s/+z/7v/u/+//7//v/+//7//w//D/8P/w//D/
8P/w//D/8P/u/+7/7v/u/+7/7//v/+7/8P/u/+7/8P/0/wEAFgAqADgAPgA6ACEA9P/I
/6X/iv92/2T/UP8+/yv/GP8P/xr/Mv8r/wv/8P7i/uj+BP8j/zn/Tv9j/3b/iv+g/7f/
y//Z/+P/6//x//P/9v/5//z//P/+/wAAAAABAAMABAADAAQABQAGAAYABgAHAAcABQAG
AAYABgAGAAYABwAHAAcABwAHAAcACAAIAAgACQAJAAkACQAJAAcACAAIAAkACwALAAwA
DAAMAAwADQANAA4ADgAQABAADgAPAA8AEQARABEAEQAUABUAFQAWABYAFwAYABkAGgAb
ABwAHQAeAB8AIAAhACIAIwAlACcAKAAqACsALQAuAC8AMAAxADIAMwAzADMAMwAzADMA
NAA0ADQANAA0ADQAMgAyADMAMwA0ADMAMQAwAC0ALQAtACwAKwAqACgAJwAmACUAJAAi
AB8AHgAeABsAGQAXABYAFAASABAADgAMAAwACgAIAAYABQADAAIAAQD///7//v/9//z/
+//5//j/+f/5//j/9//2//b/9v/1//X/9f/1//X/9f/0//T/9P/0//T/9P/0//X/9f/1
//X/9f/1//b/9v/4//n/+f/5//n/+v/6//r/+//7//v/+//7//z//P/8//7//v//////
/f/9//3//f/9//3//f/9//3//f/9//3//f/9//3//P/8//z//P/8//z//P/8//v//f/8
//z//P/+//7//f/9//3//P/8//z/+v/5//n/+f/7//v/+v/6//r/+v/5//n/9//3//f/
9//3//b/9v/2//b/9f/1//X/9f/1//X/9P/2//b/9v/2//b/9v/2//b/9P/z//P/8//1
//X/9f/1//X/9f/1//X/9f/1//X/9f/1//X/9f/1//X/9f/1//X/9f/1//X/9f/3//b/
9v/2//T/9P/0//T/9f/1//X/9f/1//X/9v/2//b/9v/2//b/9v/0//T/9v/2//b/9v/2
//b/9v/3//n/+v/8//z//P/9//3//f/+/////////////v/9//z//P/7//r/+f/4//f/
9P/z//L/8v/z//P/9P/1//f/9v/1//X/9v/2//b/9v/0//T/9P/y//H/8f/y//L/8v/y
//L/8v/x//D/8P/w//D/8P/x//H/8f/x//H/8v/0//T/9P/0//T/9P/0//T/9P/0//T/
9P/0//X/9f/0//T/9v/0//L/9P/3/wAAEgAmADgARABFADIABgDV/6z/jP9w/1j/Rv8z
/yL/Ff8E//j+B/8X/wr/6v7U/tL+5f4D/yL/O/9W/27/hP+f/7v/z//Z/+P/7f/z//j/
+//+/wIABAAEAAYABwAHAAgACQAKAAsADAAOAA4ADwAPAA0ADgAOAA4AEAAQABEAEQAR
ABEAEQARABIAEgASABMAEwATABMAEwATABQAFAAVABUAFQAWABYAFgAWABcAFwAaABoA
HAAcABwAHQAdAB8AHwAfAB8AIgAjACMAJAAkACcAKAApACoAKwAsAC0ALgAvADAAMQAy
ADMANQA3ADgAOgA7AD0APgA/AEAAQQBCAEQARQBGAEcASQBJAEoASgBKAEoASgBKAEoA
SgBLAEsATABLAEkASABHAEcARwBGAEUARABCAEEAQAA/AD4APAA5ADgAOAA1ADMAMQAw
AC4ALAAqACgAJgAkACIAIAAeABsAGQAYABcAEwASABIAEQAOAA0ACwAKAAkACQAIAAcA
BgAGAAYABQAFAAUABQAFAAUABAAEAAQABAAEAAQABAAFAAUABQAFAAUABQAGAAYABgAH
AAcABwAHAAgACAAIAAkACQAJAAkACQAKAAoACgAKAAoACwALAAsACwALAAsACwALAAsA
CwALAAsACwALAAsACwALAAoACgAKAAoACgAIAAgACAAHAAkACAAIAAgABgAGAAUABQAF
AAQABAAEAAQAAwADAAMABQAFAAQABAAEAAQAAwADAAEAAQABAAEAAQAAAAAAAAAAAP//
//////////////7//v/+//7//v/+//7//v/+//7//f/9//3////////////9//3//f/9
//3//f/9//3//f/9//3//f/9//3//f/9//3//f/9//3//f/8//z//P/8//z//P/8//v/
+//7//v/+//7//z//P/8//z//P/8//z//P/8//z//P/7//v/+//7//v//f/8//r/+v/6
//r/+v/8//3///8AAAAAAAAAAAEAAQABAAIAAwAFAAUABQAEAAUABAAEAAMAAAD///7/
/f/6//n/+P/4//f/9//4//n/+//6//n/+f/4//j/+P/4//j/+P/4//b/9f/1//b/9v/2
//b/9v/2//X/9P/0//T/9P/0//X/9f/3//f/9//4//j/+P/4//j/+P/4//j/+P/4//j/
+P/4//b/9//3//b/+P/4//j/+P/4//f//v8MACAANgBIAFEASgAoAPX/xv+k/4L/aP9S
/z//LP8f/w7//P77/hH/Ev/2/tb+zP7V/u/+EP8v/0r/ZP98/5X/tf/N/9v/5f/v//X/
+v/9/wIABAAGAAgACgALAA0ADgANAA4ADwAQABIAEgATABMAEwAUABQAFAAUABQAFQAV
ABUAFQAVABUAFgAWABYAFwAXABcAFwAXABcAGAAYABkAGQAZABoAGgAcABwAHQAdABwA
HAAeAB4AHgAfAB8AIQAhACEAIQAkACUAJQAmACYAJwAoACkAKgArACwALQAuADEAMgAz
ADQAMwA1ADcAOAA6ADsAPQA+AD8AQABBAEIARABFAEYARwBHAEcASABIAEoASgBKAEoA
SgBKAEsASwBKAEkARwBGAEcARwBHAEYAQwBCAEAAPwBAAD8APgA8ADkAOAA4ADUAMwAx
ADAALgAsACoAKAAmACIAIAAeABwAGQAXABYAFQARABAAEAAPAA4ADQALAAoACQAJAAgA
BwAGAAYABgAFAAUABQAFAAUABQAEAAQABAAEAAQABAAEAAQAAwACAAEAAQABAAIAAgAC
AAMAAwADAAMABAAEAAQAAwADAAMAAwADAAQABAAEAAQABAAFAAUABQAFAAUABQAFAAUA
BQAFAAUABQAFAAUABQAFAAUABAAEAAQABAAEAAQABAAEAAMABQAEAAQABAACAAIAAQAB
AAEAAAAAAAAAAAD//////////////v/+//7//v/9//3//f/9//3//f/9//z//P/8//7/
/f/9//3/+//7//v/+v/6//r/+v/6//r/+v/6//r/+v/5//n/+f/7//v/+//7//v/+//7
//v/+f/5//n/+f/5//n/+f/5//n/+f/5//n/+f/5//n/+f/5//j/+P/4//j/+P/4//j/
+f/5//n/+f/5//n/+v/6//r/+v/6//r/+v/6//v//f/+//7//v/+/////////wAAAQAB
AAEAAQAAAP3//P/8//v/+v/5//j/9//0//P/8v/y//X/9f/2//f/9//2//X/9f/0//T/
9P/0//b/9v/2//T/8//z//T/9P/0//T/9P/0//P/8v/y//L/9P/0//X/9f/1//X/9f/2
//b/9v/2//b/9v/2//b/9v/2//b/9v/2//b/9//3//b/9v/2//b/+P/+/w8AIgA0AEIA
SgBCACMA+P/O/6v/kv9+/27/Xv9M/zf/JP8f/zT/SP85/xf//P7y/vr+GP83/0//Yv9x
/4b/mv+w/8X/1//l/+//9//7//3/AAADAAQABgAIAAgACAAJAAsADAANAA4ADwAQABAA
EAARABEADwAQABAAEAAQABAAEQARABEAEQARABEAEAAQABAAEQARABEAEQARABMAFAAU
ABUAEwATABQAFAAUABQAFQAVABYAFgAYABgAFgAXABcAGQAZABkAGQAcAB0AHQAeAB4A
HwAgACEAIgAhACIAIwAkACUAJgAnACgAJwApACsALAAsAC0ALwAwADEAMgAzADQANwA5
ADsAPQA/AD8AQABAAEAAQABAAEAAQgBCAEMAQwBEAEMAQQBAAD8APwA/AD4APQA8ADoA
OQA6ADkAOAA2ADMAMgAyAC8ALQArACoAKAAoACYAJAAiACIAIAAeABwAGwAZABgAFwAV
ABQAFAATABIAEQAPAA4ADgAPAA8ADwAOAA4ADgANAA8ADwAPAA8ADQAMAAwADAAOAA4A
DgAOAA8ADwAPAA8ADwAPABAAEAAQABEAEQARABEAEgASABIAEwATABMAEwATABQAFAAU
ABQAFAAVABUAEwATABMAEwATABMAEwATABUAFQAVABUAFQAVABUAFAAUABQAFAAUABIA
EgASABEAEQAQABAAEAAQABAADwAPAA0ADAAMAAwADAALAAsACwALAAsACgAKAAoACgAJ
AAkACQAJAAkACQAHAAYABgAGAAgABwAHAAcABwAHAAcABgAGAAYABgAGAAQABAAEAAQA
BAADAAMAAwAFAAUABQAFAAMAAwADAAMAAwADAAMAAwADAAMAAwADAAMAAwADAAMAAwAD
AAIAAgACAAIAAgACAAMABQAGAAYABgAGAAcABwAHAAgACQAHAAcABwAGAAUABAAEAAMA
AgABAAAA///8//v/+v/6//3//f/+///////+//3//f/+//7//v/+//z//P/8//r/+f/5
//r/+v/6//r/+v/6//n/+P/4//j/+P/4//n/+f/5//n/+f/6//z//P/8//z//P/8//z/
/P/8//z//P/8//z//f/9//z//P/8//z//P8AAAsAHAAuAD4ASABKADUACgDc/7X/lv+A
/27/XP9I/zX/Iv8T/xT/Lv85/x//AP/u/u7+Bv8l/z//Vv9r/37/kv+o/8H/1f/j/+3/
9//9/wEABAAHAAgACgAKAAwADgAPABEAEgARABIAEwAUABQAFAAVABUAEwAUABQAFAAW
ABYAFwAXABcAFwAXABcAGAAYABgAGQAXABcAFwAXABcAGAAYABkAGQAZABoAGgAaABoA
GwAbAB4AHgAgACAAHgAfAB8AIQAjACMAIwAmACUAJQAmACYAJwAoACkAKgAtAC4ALwAw
ADEAMgAzADQANQA3ADkAOgA8AD0APwBAAEEAQgBDAEQARgBHAEgASQBJAEkASgBKAEoA
SgBKAEoASgBKAEsASwBKAEkARwBGAEUARQBFAEQAQwBCAEAAPwA+AD0APAA6ADcANgA2
ADMAMQAvAC4ALAAqACgAJgAkACIAIAAeABwAGwAZABgAFwAVABQAFAATABIAEQAPAA4A
DwAPAA4ADQAMAAwADAALAAsACwALAAsACwAKAAoACgAKAAoACgAKAAsACwALAAsACwAL
AAwADAAOAA8ADwAPAA8AEAAQABAAEQARABEAEQARABIAEgASABIAEgATABMAEwATABMA
EwAVABUAFQAVABUAFQAVABUAFQAVABUAFAAUABQAFAAUABIAEgASABEAEwASABIAEgAQ
ABAADwAPABEAEAAQABAAEAAPAA8ADwAPAA8ADgAOAA4ADgANAA0ADQANAA0ADQANAAwA
DAAMAAwACwALAAsADQANAA0ADAAMAAwADAAMAAoACgAKAAoACgAJAAkACQALAAsACwAL
AAsACwALAAsACwALAAsACwALAAsACwALAAsACwALAAsACwALAAsACwALAAoACgAKAAoA
CgAKAAoACwALAAsACwAJAAkACgAKAAoACgAKAAoACgAKAAwADAAMAAwADAANAA8AEAAQ
ABAAEAARABMAEwAUABUAFQAVABUAFAATABIAEgARABAADwAOAA0ACgAJAAgACAAJAAkA
CgALAA0ADAALAAsADAAMAAwADAAKAAoACgAIAAcABwAIAAgACAAIAAgACAAJAAgACAAI
AAYABgAHAAcABwAHAAcACAAIAAgACAAIAAgACAAIAAgACAAIAAgACAAKAAsACwAKAAoA
CgAKAAoACgAPAB4AMgBEAFQAXABVADYABADV/7L/lP96/2T/Uv9B/zL/I/8S/xD/J/8r
/xL/9P7m/vD+Cf8p/0b/Yf94/47/pv/D/9//7f/1////BwALABAAEwAWABgAGgAcABwA
HQAfACIAIQAiACMAJAAkACQAJQAlACUAJgAmACYAJgAmACcAJwApACkAKQApACoAKgAq
ACsAKQApACkAKQArACwALAAtAC0ALQAuAC4ALgAuAC8ALwAwADAAMgAyADIAMwAzADUA
NQA3AA==
         </WaveFormData>
      </LeadData>
      <LeadData>
         <LeadByteCountTotal>10000</LeadByteCountTotal>
         <LeadTimeOffset>0</LeadTimeOffset>
         <LeadSampleCountTotal>5000</LeadSampleCountTotal>
         <LeadAmplitudeUnitsPerBit>4.88</LeadAmplitudeUnitsPerBit>
         <LeadAmplitudeUnits>��V</LeadAmplitudeUnits>
         <LeadHighLimit>2147483647</LeadHighLimit>
         <LeadLowLimit>268435456</LeadLowLimit>
         <LeadID>V3</LeadID>
         <LeadOffsetFirstSample>0</LeadOffsetFirstSample>
         <FirstSampleBaseline>0</FirstSampleBaseline>
         <LeadSampleSize>2</LeadSampleSize>
         <LeadOff>FALSE</LeadOff>
         <BaselineSway>FALSE</BaselineSway>
         <ExcessiveACNoise>FALSE</ExcessiveACNoise>
         <MuscleNoise>FALSE</MuscleNoise>
         <LeadDataCRC32>1035822712</LeadDataCRC32>
         <WaveFormData>
4v/i/+L/4v/l/+b/5//o//T/AAAMABgAHAAeACAAIgAgAB4AHAAaABYAEgAOAAoA+v/q
/9r/yv+T/17/Kf/0/vr+/v4C/wb/Iv88/1b/cP+F/5j/q/++/8j/0P/Y/+D/4//m/+n/
7P/v//D/8f/y//P/9P/1//b/+P/4//j/+P/6//r/+v/6//v//P/9//7/AAAAAAAAAAAC
AAIAAgACAAQABAAEAAQABgAGAAYABgAIAAgACAAIAAoACgAKAAoADAAMAAwADAAOAA4A
DgAOAA8AEAARABIAFAAUABQAFAAVABYAFwAYABsAHAAdAB4AHwAgACEAIgAkACYAKAAq
AC0ALgAvADAAMwA0ADUANgA5ADoAOwA8AD8AQABBAEIAQwBEAEUARgBIAEgASABIAEoA
SgBKAEoASQBIAEcARgBEAEQARABEAEEAQAA/AD4AOwA6ADkAOAA2ADQAMgAwACwAKgAo
ACYAIgAgAB4AHAAYABYAFAASABAADgAMAAoACAAGAAQAAgAAAAAAAAAAAP///v/9//z/
+v/6//r/+v/6//r/+v/6//j/+P/4//j/+P/4//j/+P/6//r/+v/6//r/+v/6//r//P/8
//z//P/8//z//P/8//z//P/8//z//v/+//7//v/+//7//v/+/wAAAAAAAAAAAgACAAIA
AgAAAAAAAAAAAAAAAAAAAAAAAAAAAAAAAAAAAAAAAAAAAAAAAAAAAAAA/v/+//7//v/8
//z//P/8//z//P/8//z//P/8//z//P/6//r/+v/6//r/+v/6//r/+P/4//j/+P/2//b/
9v/2//j/+P/4//j/+P/4//j/+P/4//j/+P/4//j/+P/4//j/+P/4//j/+P/4//j/+P/4
//j/+P/4//j/+P/4//j/+P/2//b/9v/2//j/+P/4//j/+P/4//j/+P/2//b/9v/2//j/
+P/4//j/+P/4//j/+P/4//j/+P/4//j/+P/4//j/9//5//r/+v/9//7//v/+////////
/wAAAwADAAQABAAFAAUABQAFAAMAAgABAP///f/7//n/+f/8//z//P/9//v/+f/5//n/
+f/5//n/+P/6//r/+v/5//X/9P/0//T/9v/1//X/9P/z//L/8v/z//P/8v/y//L/8v/y
//L/8//z//L/8v/z//P/8//z//L/9P/0//T/9P/y//P/8//y//T/9P/0//T/9f/9/wkA
FwAoADkASABLAD8ALgAkACcAMQA/AEUAOgAoABEAAAD2/+r/zP+P/0H/8/7C/sr+9P4V
/y3/Rf9b/3H/if+j/7n/yv/X/+P/7P/x//P/9//8//3//f///wEAAwAFAAYABgAHAAgA
CQAIAAkACQAKAAwADQANAA0ADQAOAA4ADwARABIAEgATABMAEwAUABQAFQAVABUAFgAU
ABUAFQAWABYAFgAXABgAGAAYABgAGQAcABwAHAAdAB4AHgAgACEAIQAiACMAIwAkACUA
JgAnACgAKQArACwALwAwADEAMgAxADMANgA3ADkAOgA7AD4APwBBAEMARABGAEgASgBM
AE0ATgBQAFIAUwBUAFUAVgBVAFYAWABYAFgAWQBZAFkAWQBYAFgAVwBVAFQAUwBSAFEA
UABPAE4ATQBKAEoASABIAEYARABDAEEAPgA6ADkAOQA1ADMALwAtACoAKQAnACUAIgAg
AB4AHQAbABkAGAAYABcAFgATABMAEgARABAADwAOAA0ADAAKAAoACgAKAAsACwALAAsA
CwAKAAoACgAMAAwADAAMAA4ADQAMAAwADQAOAA4ADgAQABEAEQARABEAEQARABIAEwAT
ABMAEwAVABYAFgAWABYAFwAXABcAFwAXABcAFwAXABcAGAAYABYAFgAXABcAFgAWABcA
FwAVABUAFQAUABYAFgAVABQAFAAUABQAEwARABEAEQARABEAEAAQABAADwAPAA8ADgAO
AA4ADQANAA8ADQANAA0ADAAMAAsACwANAA0ADQANAAsACwAKAAoACgAKAAoACQAJAAkA
CQAJAAkACQAJAAgACAAIAAgACAAIAAgACAAIAAgACAAIAAgABwAHAAcABwAHAAcABwAH
AAcABwAHAAcABwAFAAUABgAGAAYABgAGAAkACwAMAAwACwAMAAwADAANAA0ADQAOAA0A
DQAOAA4ADwAPAA8ADwAPAA4ADQALAAkABwAFAAUABgAGAAYABwAHAAUABQAFAAUABQAF
AAQABAAEAAQAAwABAAAAAAAAAP7//f/9//z//f/8//z//f/9//z//P/8//z//P/8//3/
/f/8//z//f/9//3//f/8//z//P/8//z//P/9//3//P/8//z//P/8/wEACwAZACcAOABJ
AFQATwA7ACoAJgArADcARQBFADQAGgADAPT/7v/a/6z/Z/8Z/9v+xv7m/g7/Kf8//1X/
a/+B/5n/r//D/9L/3//p//L/9//5//v//v8BAAMABQAFAAcACQAKAAoACwAMAA0ADAAN
AA0ADgAQABEAEQARABEAEgASABMAEwAUABQAFQATABMAFAAUABMAEwATABQAFAAVABUA
FgAWABYAFwAYABgAGAAYABkAGgAaABoAGwAaABoAHAAdAB0AHgAfAB8AIAAhACIAIwAm
ACcAKQAqACkAKgArACwALQAvADIAMwA1ADYANwA6ADsAPQA/AEAAQABCAEQARgBHAEgA
SgBMAEsATABNAE4ATwBQAFIAUgBQAFEAUQBRAE8ATgBOAE0ATQBMAEsASgBHAEYARQBE
AEMAQABAAD4AOgA4ADYANQAzADAALAArACsAJwAlACEAHwAcABsAGQAXABQAEgAQAA8A
DQALAAoACAAHAAYAAwAFAAQAAwACAAEAAAD///7//v/+//7//v/9//3//f/9//3//P/8
//z//P/8//z//P/+//3//P/8//3//v/+//7//v////////8BAAEAAQACAAMAAwADAAMA
AwAEAAQABAAGAAcABwAHAAcABwAHAAcABwAHAAgACAAHAAYABgAFAAQABAAFAAUABQAF
AAUABAAEAAQAAwACAAIAAgACAAEA///////////9//z//P/8//v/+//7//r//P/8//v/
+//7//n/+f/5//r/+v/5//n/+f/5//n/+f/3//f/9v/2//b/9v/2//X/9f/1//X/9f/1
//X/9f/0//T/9P/0//T/9P/0//T/9P/0//T/9P/0//P/8//z//P/8//z//P/8//z//P/
8//z//P/8//z//P/8//z//P/8//z//T/9P/0//L/8v/y//L/8v/y//L/8//z//T/8v/y
//L/8v/z//X/9v/2//f/+P/4//j/+f/5//n/+v/7//v//P/8//3//f/9//3//f/8//v/
+f/5//f/9f/1//T/9P/0//X/9f/z//P/8//z//P/8//y//L/8v/y//H/7//u/+7/7v/u
/+3/7f/s/+v/6v/q/+v/6//q/+r/6v/q/+r/6v/r/+v/6v/q/+v/6//r/+v/6v/q/+r/
6v/q/+r/6//r/+r/6v/q/+r/6v/t//P///8NABwAKwA4ADsALQAaABQAFwAdACcALwAo
ABgACQD6//D/5P/O/5//U////sL+uv7c/gP/If87/1P/af+B/53/s//A/8v/1//g/+X/
6f/t//D/8f/z//P/9f/3//n/+v/8//3//v////7//////wAAAgADAAMAAwAFAAYABgAH
AAUABgAGAAcABwAHAAgACAAJAAkACQAKAAoACwALAAwADAAMAA0ADgAMAAwADAANABAA
EAAQABEAEgASABQAFQAVABYAFwAXABgAGQAaABsAHAAdAB8AIAAhACIAIwAkACUAJwAq
ACsALQAuAC8AMgAzADUANwA4ADoAPAA+AEAAQQBCAEQARgBHAEgASQBKAEsATABOAE4A
TgBPAE8ATwBPAE4ATgBNAE0ATABLAEoASQBIAEcARgBFAEIAQgBAAD4APAA6ADkANwA0
ADAALwAtACkAJwAjAB8AHAAbABkAFQASABAADgALAAkABwAGAAQAAwACAP/////+//3/
/P/7//r/+f/4//j/+P/4//j/9//3//f/9//3//b/9v/2//b/9v/2//b/9v/1//T/9P/1
//b/9v/2//b/9//3//f/+f/5//n/+v/5//n/+f/5//n/+v/6//r/+v/7//v/+//7//v/
+//7//v/+//8//z//P/8//3//f/8//z//f/9//z/+//6//j/+v/6//n/+P/4//j/+P/3
//f/9//3//f/9f/0//T/9P/z//P/8//y//L/8v/x//H/8//x//H/8f/w//D/7//v/+//
7//v/+//7//v/+7/7v/u/+7/7v/t/+3/7f/t/+3/7f/t/+3/7P/s/+z/7P/s/+z/7P/s
/+z/7P/s/+z/7P/r/+v/6//r/+n/6f/p/+n/6//r/+v/6//r/+v/6//r/+v/6//r/+v/
6f/q/+r/6v/q/+r/6v/q/+j/6P/o/+n/6f/p/+n/6v/o/+j/6P/o/+v/7f/u/+7/7//w
//D/8P/x//H/8f/y//P/8//0//T/9f/1//X/9f/1//T/8//x//H/7//t/+3/7f/s/+v/
6//t/+v/6//r/+v/6//r/+r/6v/q/+r/6f/n/+b/5v/m/+T/4//j/+L/4//i/+L/4//h
/+D/4P/g/+D/4P/g/+H/4f/g/+D/4f/h/+H/4f/g/+D/4P/g/+D/4P/h/+H/4P/g/+D/
4P/g/+H/5f/t//v/CgAbACwANQAxACAAEgARABcAHwAlACIAFgAHAPj/6v/e/8z/pf9j
/w//yP6s/sT+7f4P/yn/Q/9Z/3H/jf+l/7T/v//L/9T/2f/f/+H/5P/n/+n/6f/r/+3/
7//w//D/8f/y//P/9P/1//X/9v/2//f/9//3//f/+P/4//n/+f/6//r/+//9//3//v/+
/////////wAAAAABAAEAAgACAAIAAwAEAAQABAAEAAUABgAGAAYABwAGAAYACAAJAAkA
CgALAAsADAANAA4ADwAQABEAEwAUABUAFgAXABgAGQAbAB4AHwAhACIAIwAmACUAJwAp
ACoALAAuADAAMgAzADQANgA4ADkAOgA7ADwAPQA+AEAAQABAAEEAQQBBAEMAQgBCAEEA
QQBAAD8APgA9ADwAOwA6ADkANgA2ADQAMgAwAC4ALQAtACoAJgAlACMAHwAdABkAFwAU
ABMAEQAPAAwACgAIAAUAAwABAAAA/v/9//z/+f/5//j/9//2//X/9P/z//L/8P/w//D/
8P/v/+//7//v//H/8P/w//D/7v/u/+7/7v/w/+//7v/u/+//8P/w//D/8P/x//H/8f/x
//H/8f/y//P/8//z//P/8//0//T/9P/0//X/9f/1//X/9f/1//X/9f/1//b/9v/2//b/
9//3//b/9v/3//f/9//3//f/9v/2//b/9f/0//T/9P/0//P/8//z//P/8//z//L/8v/y
//P/8//z//L/8P/w/+//7//v/+3/7f/t//D/8P/v/+//7f/t/+3/7f/v/+//7v/u/+7/
7v/u/+3/7f/t/+3/7f/t/+3/7f/s/+z/7P/s/+z/7v/u/+7/7v/s/+z/7P/s/+3/7f/t
/+3/7f/t/+3/7f/v/+//7//v/+3/7f/t/+3/7f/t/+3/7f/t/+7/7v/u/+7/7v/u/+7/
7v/u/+7/7//w/+7/7v/u/+7/7//x//L/8v/1//b/9v/2//f/9//3//j/+f/5//r/+v/7
//v/+//7//v/+v/5//f/9f/z//H/8f/y//L/8v/z//H/7//v/+//7//v/+//7v/w//D/
8P/v/+3/7P/s/+z/7v/t/+3/7P/p/+j/6P/p/+n/6P/o/+j/6v/q/+r/6//r/+r/6v/r
/+n/6f/p/+j/6v/q/+r/6v/q/+v/6//q/+z/6v/q/+r/7//1/wEADwAiADUAQgBBADMA
JAAgACUAMQA9AD8AMgAcAAUA9v/u/9z/tv93/yX/2f62/sr+9P4T/yn/Qf9X/23/h/+h
/7X/xP/P/9v/4v/n/+v/7//y//P/9f/3//f/+//9//z//v///wAAAQACAAMAAwAEAAQA
BQAFAAUABQAGAAYABwAFAAYABgAHAAkACQAKAAoACwALAAsADAAKAAsACwAMAA4ADgAP
ABAAEAAQABAAEQASABIAEgATABQAFAAWABcAFwAYABkAGQAaABsAHAAdAB4AHwAhACIA
IwAkACUAJgAnACkALAAtAC8AMAAxADQANQA3ADkAOgA8AD4AQABCAEMARABGAEgARwBI
AEkASgBLAEwATgBOAE4ATwBPAE8ATQBMAEwASwBNAEwASwBKAEkASABHAEYARQBCAEIA
QABAAD4APAA7ADcANAAwAC8ALwArACkAJQAlACIAIQAfABsAGAAWABQAEwARAA8ADgAM
AAsACgAHAAcABgAFAAQAAwACAAEAAAAAAAAAAAAAAP/////////////+//7//v/+//7/
/v/+/wAA///+//7///8AAAAAAAACAAMAAwADAAMAAwADAAQABQAFAAUABQAFAAYABgAG
AAgACQAJAAkACwALAAsACwALAAsADAAMAAoACgALAAsACgAKAAsACwAJAAkACQAIAAgA
CAAHAAYACAAIAAgABwAFAAUABQAFAAMAAgACAAIAAwADAAMAAgACAAIAAQABAAMAAQAB
AAEAAAAAAP/////////////////////+//7//v/+//7//f/9//3//f/9//3//f/9//z/
/P/8//z//P/8//z//P/8//z//P/8//z//f/9//3//f/7//v/+//7//v/+//7//v/+//7
//v/+//5//r/+v/6//r/+v/7//3//v/+////AAAAAAAAAQABAAEAAgABAAEAAgACAAEA
AQABAAEAAwACAAEA///9//v/+f/5//r/+v/6//v/+//5//n/+f/5//n/+f/4//j/+P/4
//f/9f/0//T/9P/0//P/8//y/+//7v/u/+//7//u/+7/7v/w//D/8P/x/+//7v/u/+//
7//v/+//7v/u/+7/7v/u/+7/7//v/+7/8P/u/+7/8P/z////DQAdAC4APQBGAD8ALQAg
AB4AJQAzAD8AOQAoABIA///y/+r/1P+i/1n/Cf/J/rr+3P4E/x3/M/9L/2H/d/+P/6f/
u//K/9X/3//m/+n/7f/x//T/9f/3//n/+//7//3//v/+////AAABAAIAAwADAAQABAAF
AAUABQAFAAYABgAHAAUABgAGAAcACQAJAAoACgAJAAkACQAKAAgACQAJAAoADAAMAA0A
DgAMAAwADAANABAAEAAQABEAEAAQABIAEwAVABYAFwAXABgAGQAaABsAHAAdAB8AIAAf
ACAAIQAiACMAJQAoACkAKwAsAC0AMAAxADMANQA2ADgAOgA8AD4APQA+AEAAQgBFAEYA
RwBIAEcASABKAEoASABJAEkASQBJAEgASABHAEcARgBFAEQAQQBAAD8APgA9ADoAOgA4
ADQAMgAwAC8ALQAqACYAJQAjAB8AHQAZABkAFgAVABMAEQAOAAwACgAHAAUAAwACAAAA
///+//v//f/8//v/+v/5//j/9//2//T/9P/0//T/8//z//P/8//z//L/8v/y//L/8v/y
//L/9P/z//L/8v/z//T/9P/0//T/9f/1//X/9//3//f/+P/5//n/+f/5//n/+v/6//r/
+v/7//v/+//9//3//f/9//v/+//8//z//P/8//3//f/8//z//f/9//v/+//7//r/+v/6
//n/+P/4//j/+P/3//X/9f/1//X/9f/0//T/9P/z//P/8//y//L/8v/x//H/8f/v/+//
7//w//D/7//v/+//7//v/+//7f/t/+z/7P/s/+z/7P/r/+3/7f/t/+3/6//r/+v/6v/s
/+z/7P/s/+z/7P/s/+z/7P/s/+z/7P/r/+v/6//r/+n/6f/p/+n/6//r/+v/6//r/+v/
6//r/+v/6//r/+v/6f/q/+r/6v/q/+r/6v/q/+r/6v/q/+v/6//p/+n/6//q/+r/6v/q
/+r/6//t/+7/7v/v//D/8P/w//H/8f/x//L/8//z//T/9P/1//X/9f/1//X/9P/z//H/
7//t/+v/6//s/+z/7P/t/+3/6//r/+v/6//r/+v/6v/o/+j/6P/n/+f/5v/m/+b/5P/j
/+P/4v/j/+L/4v/j/+P/4v/i/+L/4v/i/+L/4//j/+L/4v/j/+H/4f/h/+D/4v/i/+L/
4v/i/+P/4//i/+L/4v/i/+L/4//n/+3/9/8EABUAJgAzADMAJAAUAA8AEwAZACMAJgAc
AA0AAADy/+b/2P+7/4f/O//o/rb+uP7d/gP/H/85/1P/af+D/53/sP+7/8f/0v/Z/9//
4f/m/+n/6//t/+3/7//v//L/9P/1//b/9//2//f/9//4//r/+//7//v/+//8//z//f/9
//7//v////////8AAAAAAQABAAEAAgACAAMAAwAEAAQABAAFAAYABgAGAAYABwAIAAgA
CAAJAAoACgAMAA0ADQAOAA8ADwAQABEAEgATABQAFQAXABgAGQAaABsAHAAdAB8AIgAj
ACMAJAAlACgAKwAtAC8AMAAyADQANgA4ADkAOgA8AD4APwBAAEEAQgBDAEQARgBGAEYA
RwBHAEcASABIAEkASQBJAEgARwBGAEcARgBFAEQAQwBAAEAAPgA8ADoAOAA3ADUAMgAu
AC0AKwAnACUAIQAfABwAGwAZABUAEgAQAA4ACwAJAAcABgACAAEAAAD9//3//P/7//r/
+f/4//f/9v/0//T/9P/0//P/8//z//P/8//y//L/8v/y//L/8v/y//L/8f/w//D/7//w
//D/8P/y//P/8//z//P/8//z//T/9f/1//X/9f/1//b/9v/2//b/9//3//f/9//3//f/
9//3//f/+P/4//j/+P/5//n/+P/4//n/+f/3//f/9//2//b/9v/1//T/9P/0//T/8//z
//P/8//z//H/8P/w//D/7//v/+//7v/u/+7/7f/t/+3/6//r/+v/7P/s/+v/6//r/+v/
6//r/+n/6f/o/+j/6P/o/+j/5//p/+n/6f/p/+n/6f/p/+j/6P/o/+j/6P/m/+b/5v/m
/+b/5v/m/+b/5//n/+f/5//n/+f/5//n/+f/5//n/+f/5f/l/+X/5f/l/+X/5f/l/+P/
5P/k/+T/5v/m/+b/5v/k/+T/5P/l/+X/5f/l/+X/5f/l/+X/5f/j/+T/5P/k/+T/5P/k
/+T/5P/l/+f/6P/o/+n/6v/q/+r/7f/t/+3/7v/v/+//8P/w//H/8f/x//H/8f/w/+//
7f/t/+v/6f/p/+n/6P/n/+f/5//l/+X/5f/l/+X/5f/k/+T/5P/k/+P/4f/g/+D/4P/g
/9//3//e/93/3P/c/93/3f/c/9z/3P/c/9z/3P/d/9v/2v/a/9v/2//b/9v/2v/c/9z/
3P/c/9z/3f/d/9z/3P/c/9z/3P/b/93/4f/r//j/BwAaACkAMQAoABYADQAPABMAGwAg
AB4AEQAAAPD/4P/U/8H/l/9V/wL/wP6s/sX+7/4P/yv/Rf9b/3P/j/+o/7X/v//K/9H/
1//d/+D/4//n/+n/6//t/+3/7v/u/+//8P/x//L/8//z//T/9v/3//f/9//5//r/+v/7
//v//P/8//3//f/9//7//v8BAAEAAQACAAAAAQABAAIAAgACAAMABAAGAAYABgAHAAgA
CAAIAAkACgAKAAwADQANAA4ADwAPABAAEQASABMAEgATABUAFgAZABoAGwAcAB0AHwAi
ACMAJQAmACcAKgArAC0ALwAwADIANAA2ADgAOQA6ADwAPgA/AEAAQQBCAEUARgBIAEgA
SgBLAEsASwBNAEwATABLAE0ATABLAEoASwBKAEkASABJAEYARgBEAEIAQAA+AD0APAA6
ADcANwA1ADEALwArACkAJgAlACMAIwAgAB4AHAAXABUAEwASAA4ADQAMAAkACQAIAAcA
BgAFAAQAAwACAAIAAgACAAIA//////////8BAAAAAAAAAP7//v/+//7//v/9//z//P//
/wAAAAAAAP7/////////////////AAABAAEAAQABAAEAAgACAAIAAgADAAMAAwADAAMA
AwADAAMAAwAEAAQABAAEAAUABQAEAAQABQAFAAUABQAFAAQABgAGAAUABAAEAAQABAAD
AAMAAwADAAMAAwACAAIAAgABAAEAAQAAAAIAAgABAAEA///9//3//f8AAAAA////////
//////////////7//v/+//7//v/9//v/+//7//v/+//7//v/+v/8//z//P/8//7//v/+
//7//P/8//z//P/7//v/+//7//3//f/9//3/+//7//v/+//7//v/+//7//v/+//7//v/
+//8//z//P/6//r//P/8//z//v/+//7//v/9////AAAAAAMABAAEAAQAAwADAAMABAAF
AAUABgAGAAcABwAHAAcABwAGAAUAAwABAP///f/9////AAABAAMAAQD/////////////
///+//7//v/+//3/+//6//r/+v/8//v/+//6//n/+P/4//n/+f/4//j/+P/4//j/+P/5
//n/+P/4//n/+f/5//n/+P/6//r/+v/6//r/+//7//r/+v/6//z//v8DAA0AGwArAD4A
TQBUAEsAOwAwAC4ANwBFAE8ASQA0ABoABwD8//T/2P+g/1X/B//R/s7++P4e/zP/Sf9f
/3X/i/+j/7f/zf/c/+n/8f/4//v///8BAAQACQALAAkACwANAA8ADgAQABEAEgATABQA
FQAVABYAFAAVABUAFQAXABgAGAAZABkAGgAaABsAGwAbABwAHAAdAB0AHQAeAB4AHwAf
ACAAIAAgACEAIgAkACQAJAAlACYAJgAmACcAJgAmACgAKQArACwALQAtAC4ALwAwADEA
MgAzADUANgA3ADgAOQA6ADsAPQBAAEEAQwBEAEUASABLAE0ATwBQAFIAVABWAFgAWQBa
AFwAXgBfAGAAYQBiAGIAYgBjAGIAYgBjAGMAYwBjAGIAYgBhAF8AXgBdAFwAWwBaAFkA
WABXAFQAVABSAFAATgBMAEsARwBEAEAAPwA+ADsAOgA3ADUAMgAxAC8ALQAqACgAJgAl
ACMAIQAgAB4AHQAcABkAGQAYABcAFgAXABYAFQAUABQAFAAUABQAEQARABEAEQARABAA
EAAQABIAEgASABIAFAATABIAEgATABQAFAAUABQAFQAVABUAFwAXABcAGAAZABkAGQAZ
ABkAGgAaABoAGgAbABsAGwAZABkAGQAZABsAGwAcABwAGgAaABsAGwAYABgAGQAZABkA
GQAZABgAFgAWABUAFAAUABQAFAATABEAEQARABEAEQAQABAAEAAPAA8ADwAOAA4ADgAN
AA0ADwANAA0ADQAMAAwACwALAAsACwALAAsACwALAAoACgAKAAoACgAJAAkACQAJAAkA
CQAJAAkACAAIAAgACAAIAAYABgAGAAYABgAGAAYABgAFAAUABQAFAAUABQAFAAUABwAF
AAYABgAGAAYABgAFAAcACAAIAAkACgAKAAoACwALAAsADAALAAsADAAMAA0ADQANAA0A
DQAMAAsACQAHAAUAAwADAAYABgAGAAcABQADAAMAAwADAAMAAwACAAIAAgACAAEA///+
//7//v/+//3//f/8//n/+P/4//n/+//6//r/+v/4//j/+P/5//n/+P/4//n/+f/5//n/
+P/4//j/+P/4//j/+f/5//j/+P/4//j/+P/7/wUAEQAfADAAQQBMAEsAOwAoACIAJwAx
AD8AQQA0AB4ACQD8//T/5v/A/3//Lf/j/sL+1v4A/x//N/9P/2X/e/+T/6v/v//O/9v/
5//u//P/9f/5//z//////wMABQAFAAUABgAIAAkACgALAAoACwALAAwADgAPAA8ADwAP
ABAAEAARAA8AEAAQABEAEQARABIAEgATABMAEwAUABQAFQAVABYAFgAWABcAGAAYABgA
GAAZABoAGgAaABsAHAAcAB4AHwAfACAAIQAhACIAIwAkACUAJgAnACkAKgArACwALQAu
AC8AMQA0ADUANwA4ADkAPAA9AD8AQQBCAEQARgBIAEoASwBMAE4AUABRAFIAUwBUAFUA
VgBYAFgAWABZAFkAWQBXAFYAVgBVAFUAVABTAFIAUQBQAE8ATgBNAEoASgBIAEQAQgBA
AD8APQA6ADYANQAzAC8ALQApACkAJgAlACMAHwAcABoAGAAXABUAEwASABAADwAOAAsA
CQAIAAcABgAHAAYABQAEAAIAAgACAAIAAQABAAEAAQABAAAAAAAAAAAAAAAAAAAAAgAB
AAAAAAABAAIAAgACAAIAAwADAAMAAwADAAMABAAHAAcABwAHAAcACAAIAAgACAAJAAkA
CQAJAAkACQAJAAkACQAKAAoACAAIAAkACQAIAAgACQAJAAcABwAHAAYACAAIAAcABgAG
AAYABgAFAAUABQAFAAUAAwACAAIAAgABAAEAAQAAAAAAAAD/////AQD////////+//7/
/f/9//3//f/9//3//f/9//z//P/8//z//P/7//v/+//7//v/+//7//v/+v/8//z//P/8
//z//P/8//z/+v/6//r/+v/5//n/+f/5//v/+//7//v/+//7//v/+//5//n/+f/5//n/
+f/5//n/+f/6//r/+v/6//r/+v/6//r/+v/6//v/+f/6//r/+v/6//r/+//9//7//v//
/wAAAAAAAAEAAQABAAIABQAFAAYABgAFAAUABQAFAAcABgAFAAMAAQD///3//f/8//z/
/P/9/////f/9//3/+//7//v/+v/8//z//P/7//n/+P/4//j/+P/3//f/9v/1//T/9P/1
//P/8v/y//L/9P/0//T/9f/1//T/9P/1//X/9f/1//T/9P/0//T/9P/0//X/9f/0//b/
9P/0//b/9f/5/wMAEQAgAC8AQgBJAEEALgAiACMAJwAxADkANgAoABsACgD8//L/4P+5
/3f/I//c/sT+3P4D/yf/Qf9Z/2//h/+j/73/zP/V/+H/6v/v//P/9//6//3///8BAAMA
BQAFAAgACAAJAAoACwAMAA0ADQAOAA4ADwAPAA8AEQASABIAEwATABQAFAAVABUAFQAW
ABYAFwAXABcAGAAYABkAGQAaABoAGgAbABwAHgAeAB4AHwAeAB4AHgAfACAAIAAiACMA
IwAkAA==
         </WaveFormData>
      </LeadData>
      <LeadData>
         <LeadByteCountTotal>10000</LeadByteCountTotal>
         <LeadTimeOffset>0</LeadTimeOffset>
         <LeadSampleCountTotal>5000</LeadSampleCountTotal>
         <LeadAmplitudeUnitsPerBit>4.88</LeadAmplitudeUnitsPerBit>
         <LeadAmplitudeUnits>��V</LeadAmplitudeUnits>
         <LeadHighLimit>2147483647</LeadHighLimit>
         <LeadLowLimit>268435456</LeadLowLimit>
         <LeadID>V4</LeadID>
         <LeadOffsetFirstSample>0</LeadOffsetFirstSample>
         <FirstSampleBaseline>0</FirstSampleBaseline>
         <LeadSampleSize>2</LeadSampleSize>
         <LeadOff>FALSE</LeadOff>
         <BaselineSway>FALSE</BaselineSway>
         <ExcessiveACNoise>FALSE</ExcessiveACNoise>
         <MuscleNoise>FALSE</MuscleNoise>
         <LeadDataCRC32>877017031</LeadDataCRC32>
         <WaveFormData>
3v/e/97/3v/f/+D/4f/i/+j/7v/0//r/BwASAB0AKABHAGYAhQCkAMUA5AADASIBFAEG
AfgA6gCMADAA1P94/2f/Vv9F/zT/SP9c/3D/hP+T/6L/sf/A/8b/zP/S/9j/2v/c/97/
4P/h/+L/4//k/+X/5v/n/+j/6v/q/+r/6v/r/+z/7f/u//D/8P/w//D/8P/w//D/8P/y
//L/8v/y//T/9P/0//T/9v/2//b/9v/4//j/+P/4//j/+P/4//j/+v/6//r/+v/8//z/
/P/8//3//v///wAAAgACAAIAAgADAAQABQAGAAkACgALAAwADQAOAA8AEAATABQAFQAW
ABkAGgAbABwAHgAgACIAJAAmACgAKgAsAC8AMAAxADIANAA2ADgAOgA7ADwAPQA+AEAA
QABAAEAAQABAAEAAQAA+AD4APgA+AD0APAA7ADoANwA2ADUANAAyADAALgAsACgAJgAk
ACIAHwAcABkAFgASABAADgAMAAoACAAGAAQAAgAAAP7//P/5//j/9//2//T/9P/0//T/
8//y//H/8P/u/+7/7v/u/+z/7P/s/+z/7P/s/+z/7P/s/+z/7P/s/+z/7P/s/+z/7P/s
/+z/7P/u/+7/7v/u/+7/7v/u/+7/7v/u/+7/7v/u/+7/7v/u/+//8P/x//L/8v/y//L/
8v/y//L/8v/y//L/8v/y//L/9P/0//T/9P/0//T/9P/0//L/8v/y//L/8P/w//D/8P/u
/+7/7v/u/+7/7v/u/+7/7v/u/+7/7v/s/+z/7P/s/+7/7v/u/+7/7P/s/+z/7P/q/+r/
6v/q/+r/6v/q/+r/6v/q/+r/6v/q/+r/6v/q/+r/6v/q/+r/6v/q/+r/6v/s/+z/7P/s
/+r/6v/q/+r/6v/q/+r/6v/o/+j/6P/o/+r/6v/q/+r/6v/q/+r/6v/o/+j/6P/o/+r/
6v/q/+r/6P/o/+j/6P/q/+r/6v/q/+r/6v/q/+r/6//r/+3/7v/v/+//7//w/+7/7v/u
//D/8f/y//P/9v/4//j/+P/5//j/9//2//P/8v/v/+7/7v/v/+//7//w//D/7v/t/+3/
7//v/+//7//t/+3/7f/r/+n/6P/n/+f/5v/m/+X/5f/m/+X/5f/l/+X/5f/l/+X/5f/l
/+X/5f/j/+P/4//j/+X/5f/l/+X/4//j/+P/4//l/+X/5f/l/+X/5f/l/+X/5f/p//D/
9v/+/woAGQAmADIAPwBXAHwAqwDiABABKwE0ATMBMQEkAf4AuABZAOL/Yv8H//j+Gv84
/0j/WP9q/3v/j/+j/7T/wf/L/9X/2//e/+H/4//p/+v/6f/o/+z/7f/u/+3/7v/v//D/
8f/y//L/8//z//T/9P/0//X/9f/1//b/9v/3//f/+P/4//r/+//7//z/+v/7//v/+//7
//z//P/8//3//f/9//3///8AAAAAAAAAAAAAAAAAAAIAAwAEAAQABgAHAAkACQAIAAkA
CgALAA4ADwAQABEAEAARABMAFAATABUAFwAYABwAHQAhACMAJgAnACkAKwArACwALgAx
ADUANwA5ADsAOwA9AD8AQQBCAEMARgBGAEUARgBHAEgASQBJAEkASQBJAEkASQBHAEYA
RQBFAEQAQQBAAD8APgA9ADsAOQA3ADMAMQAuACsAKgAnACQAIQAeABwAGQAWABQAEQAO
AAsACQAIAAUAAwACAAEAAQAAAAAA/v/9//z/+f/3//b/9v/1//X/9f/z//T/9P/0//T/
9P/0//P/8v/y//L/8v/y//L/8v/y//L/9P/0//X/9f/1//X/9f/2//j/+P/4//j/+f/5
//n/+f/6//r/+//7//z//P/9//3//f/9//7//v/+//7//////////////////f/9//3/
/f/9//3//f/9//7//v/+//3//f/9//3//P/6//r/+f/5//v/+f/5//n/9//3//b/9v/1
//X/9v/2//f/9v/2//f/9f/0//T/9P/2//b/9f/1//T/8//z//P/8//z//P/8//z//P/
8//z//P/8//z//P/8f/x//H/8f/x//D/8P/w//L/8v/y//L/8v/y//L/8v/w//D/8P/w
//D/8P/w//D/8P/w//D/8P/w//D/8P/w//P/8//1//b/9f/1//X/9v/2//b/9v/4//b/
9v/2//j/+P/4//j/+f/5//n/+f/3//j/9f/0//T/9f/1//X/9v/0//L/8f/x//P/8//z
//P/8//z//P/8f/v/+7/7f/t/+r/6v/p/+n/6P/n/+f/5//p/+n/6f/p/+n/6f/p/+n/
6f/p/+n/6f/p/+n/6f/p/+f/5//n/+f/5//n/+f/5//p/+n/5//n/+v/8f/2//7/CAAW
ACUANAA+AFEAcQCeANcAEAE2AUUBSAFDAT0BJAHsAJQAIQCg/y7/9/4I/zD/Rv9U/2T/
dP+F/5f/qf+4/8X/z//X/9//4v/j/+X/5//p/+n/6v/s/+3/7v/v/+7/7//w//H/8v/y
//P/8//2//b/9v/3//X/9f/2//b/+f/5//r/+v/6//v/+//8//r/+//7//v/+//8//z/
/P////////////3//v/+//7/AAAAAAAAAAACAAMABAAEAAQABQAHAAcACAAJAAoACwAM
AA0ADgAPABAAEQATABQAFQAXABkAGgAfAB8AIgAjACYAJwApACsAKwAsAC4AMQAzADUA
NwA5ADsAPQA/AEEARABFAEgASABHAEgASQBKAEkASQBJAEkASQBJAEkARwBEAEMAQwBC
AD8APgA9ADwAOQA3ADUAMwAvAC0AKgAnACYAIwAgAB0AGAAWABMAEAAOAAsACAAFAAUA
BAABAP///f/7//r/+P/4//b/9f/0//P/8f/w//D/8f/x//H/7//u/+7/7v/u/+7/7v/t
/+z/7P/s/+z/7P/s/+z/7P/s/+7/7v/v/+//7//v/+//8P/y//L/8v/y//P/8//z//P/
9P/0//X/9f/4//j/+f/5//n/+f/6//r/+v/6//v/+//5//n/+f/5//n/+f/5//n/9//3
//f/9//2//b/9v/1//X/9f/1//T/9P/0//P/8//z//H/8f/x//P/8//y//L/8f/x//L/
8v/x//D/8P/x/+//7v/u/+7/7v/u/+3/7f/u/+3/7f/t/+v/6//r/+v/7f/t/+3/7f/t
/+3/7f/t/+v/6//r/+v/7f/s/+z/7P/q/+r/6v/q/+r/6v/q/+r/6v/q/+r/6v/q/+r/
6v/q/+r/6v/q/+r/6v/q/+n/6f/q/+r/6v/q/+j/6P/p/+n/6f/p/+n/6v/q/+r/6v/q
/+r/6v/r/+v/7f/u/+//7//v//D/8P/w//D/8v/y//L/8v/0//T/9P/0//X/9f/1//X/
8//0//H/8P/w/+//7//v//D/8P/u/+3/7f/t/+3/7f/t/+3/7f/t/+v/6f/o/+f/5//m
/+b/5f/l/+b/5f/l/+X/4//j/+P/4//j/+P/4//j/+P/4//j/+P/4//j/+P/4//j/+P/
4//j/+P/4//j/+P/4//j/+P/4//j/+n/7v/y//j/BAARAB4AJgAxAE0AcACdANIAAgEh
ATIBPQFBATwBIAHmAJMAHgCU/yf//P4O/zD/Sv9c/27/f/+P/6X/tv+//8f/0f/X/9r/
3f/h/+H/4//j/+T/5v/n/+r/6f/q/+v/7P/t/+7/7v/v/+//8P/w//D/8f/x//H/8v/y
//P/8//0//T/9P/1//X/9v/2//f/9//3//f/+P/4//j/+f/5//n/+f/5//r/+v/6//z/
/P/8//z//v///wAAAAAAAAEAAwADAAQABQAGAAcACAAJAAoACwAMAA0ADwAQABEAEwAV
ABYAFwAXABoAGwAeAB8AIQAjACUAJgAoACsALQAvADEAMwA3ADkAOwA9AD4APwBCAEIA
QwBEAEUARgBHAEcARwBHAEcARwBHAEUARABDAEMAQgBBAEAAPwA+ADsAOQA3ADUAMwAx
AC4AKwAoACUAIgAfABwAGgAXABQAEgAPAAwACQAHAAYAAwABAP3/+//6//j/+P/2//X/
9P/1//P/8v/y/+//7//v/+3/7v/u/+7/7v/u/+7/7f/s/+z/7P/s/+z/7P/s/+z/7P/s
/+z/7f/t/+v/6//r/+z/7v/u/+7/7v/t/+3/7f/t/+7/7v/v/+//7v/u/+//7//x//H/
8v/y//L/8v/z//P/8//z//P/8//x//H/8f/x//H/8f/x//H/8P/w//D/7//x//H/8f/w
//D/8P/v/+//7//t/+3/7f/t/+3/7P/s/+v/6//s/+z/6//q/+r/6//r/+r/6v/q/+j/
6P/n/+f/6P/n/+f/5//p/+n/6f/p/+f/5//n/+f/5//n/+f/5//n/+f/5//n/+f/5v/m
/+b/5v/m/+b/5v/m/+b/5v/m/+T/5P/k/+T/5v/m/+b/5v/m/+b/5v/m/+b/5v/l/+X/
5P/k/+T/5P/k/+T/5f/l/+P/4//j/+T/5P/l/+X/5v/k/+T/5P/k/+f/5//p/+r/6//r
/+v/7P/s/+z/7P/u/+7/7v/u//D/8P/w//D/8f/x//H/8f/v//D/7f/s/+z/7P/r/+r/
6v/s/+r/6f/p/+n/6f/p/+n/6f/p/+n/5//l/+T/4//j/+L/4v/h/+H/4P/f/9//3//d
/93/3f/d/9//3//f/9//3//f/9//3//d/93/3f/d/93/3f/d/93/3f/d/93/3f/d/93/
3f/d/93/4f/k/+r/8P/6/wcAFgAgACkAOwBaAIEAsADiAAUBGgElASkBKAEWAeIAlQAw
ALL/O//8/v7+Iv8+/1L/ZP91/4X/mf+s/7f/wf/J/8//1P/X/9v/3f/f/9//4P/i/+P/
5P/j/+T/5f/m/+f/5v/m/+f/5//q/+r/6v/r/+v/6//s/+z/7f/t/+7/7v/u/+//7//w
//L/8//z//P/8//0//T/9P/z//P/8//z//P/9P/0//T/9v/2//b/9v/2//f/+P/4//j/
+f/7//v//P/9//7///8AAAEAAgADAAQABQAHAAgACQALAA0ADgARABEAFAAVABYAFwAZ
ABsAGwAcAB4AIQAjACUAJwApACsALQAvADEANAA1ADgAOAA5ADoAOwA8AD0APQA9AD0A
PQA9AD0AOwA7ADsAPAA8ADkAOAA3ADYANQAzADEALwAvAC0AKgAnACQAIQAeABsAGAAW
ABMAEAAOAAsACAAFAAMAAgD///3//f/7//r/+P/2//T/8//y//H/7//u/+7/7f/t/+3/
6//q/+r/6v/q/+r/6v/p/+j/6v/q/+r/6v/q/+r/6v/q/+j/6P/p/+n/6f/p/+n/6v/o
/+j/6P/o/+v/6//r/+v/6v/q/+v/6//s/+z/7f/t/+3/7f/u/+7/7P/s/+3/7f/t/+3/
7f/t/+//7//v/+//7//v/+//7//u/+7/7v/t/+//7//v/+7/7v/u/+3/7f/t/+v/6//r
/+3/7f/s/+z/6f/p/+r/6v/p/+j/6P/p/+n/6P/o/+j/6P/o/+f/5//o/+f/5//n/+f/
5//n/+f/5//n/+f/5//l/+X/5f/l/+X/5f/l/+X/5//m/+b/5v/k/+T/5P/k/+b/5v/m
/+b/5v/m/+b/5v/m/+b/5v/m/+T/5P/k/+T/5v/m/+X/5f/m/+b/5v/m/+T/5P/l/+X/
5f/l/+X/6P/o/+b/5v/m/+b/5//n/+n/6v/t/+3/7f/u/+z/7P/s/+7/7v/u/+7/8P/y
//L/8v/z//P/8//z//H/8P/t/+z/7P/t/+3/7f/u/+z/6v/p/+n/6f/p/+n/6f/p/+n/
6f/n/+f/5v/l/+X/5P/k/+P/4//i/+H/4f/h/+H/4f/h/+H/4f/h/+H/4f/h/+H/4f/h
/+H/4f/h/+H/4f/h/+H/4f/j/+P/4//j/+P/4//h/+H/4//n/+z/8v/+/wwAGwAoADQA
QwBfAIgAuQDuABgBKwEwAS0BKQEWAeYAnAA5AL7/RP/7/vz+IP88/0r/Wv9s/33/kf+l
/7T/v//J/9P/2f/c/9//4f/l/+P/4//m/+b/6f/q/+v/7P/t/+7/7//w//D/8f/x//L/
8v/y//P/8//z//T/9P/1//X/9v/2//b/9//3//j/+P/5//n/+f/5//r/+v/6//v/+//7
//v/+//8//z//P/+//7//v/+//7///8AAAAAAAABAAMAAwAGAAcACAAJAAoACwAMAA0A
DgAPABEAEgATABUAFwAYABsAGwAeAB8AIAAhACMAJQApACoALAAvADEAMwA1ADcAOQA7
AD0APwBAAEEARABEAEUARgBHAEgARwBHAEcARwBHAEcARwBFAEYARQBFAEQAQQBAAD8A
PgA9ADsAOQA3ADMAMQAuACsAKAAlACIAHwAeABwAGQAWABIADwAMAAkACQAIAAUAAwAB
AP///v/8//r/+P/3//b/9//1//T/9P/z//P/8//x//D/8P/w//D/8P/w/+//7v/u/+7/
7v/u/+7/7v/u/+7/7v/u/+//7//v/+//7//w//L/8v/y//L/8//z//P/8//0//T/9f/1
//b/9v/3//f/+f/5//r/+v/6//r/+//7//n/+f/5//n/+//7//v/+//5//n/+f/5//r/
+v/6//n/+f/5//n/+P/4//j/9//3//f/9f/1//X/8//z//L/8v/x//H/8v/y//P/8v/y
//P/8f/w//D/8P/w//D/7//v//D/7//v/+//7//v/+//7//v/+//7//v/+//7//v/+//
7//v/+//7//t/+z/7P/s/+z/7P/s/+z/7v/u/+7/7v/s/+z/7P/s/+z/7P/s/+z/7P/s
/+z/7P/s/+z/7P/s/+z/7P/t/+3/7//w//H/8f/x//L/8v/y//L/9P/y//L/8v/0//T/
9P/0//X/9f/1//X/8//y/+//7v/u//H/8f/x//L/8P/u/+3/7f/t/+3/7f/t/+3/7f/t
/+v/6f/o/+f/5//o/+j/5//n/+T/4//j/+P/4//j/+P/4//l/+X/5f/l/+P/4//j/+P/
4//j/+P/4//j/+P/4//j/+P/4//j/+P/4//j/+P/5f/n/+v/8v/4/wQAEAAhADAAOgBN
AG8AngDVAAwBLgE9AUABPwE5ARwB4gCIABUAkv8k//P+Bv8u/0L/UP9i/3L/g/+V/6f/
uP/D/83/1f/Z/9z/3//h/+P/4//l/+b/6P/p/+r/6//q/+v/7P/t//D/8P/x//H/8v/y
//L/8//z//P/9P/0//P/8//0//T/9v/3//f/+P/2//f/9//3//f/+P/4//j/+f/5//n/
+f/5//r/+v/6//7//v/+//7//v///wAAAAAAAAEAAwADAAQABQAGAAcACAAJAAoACwAM
AA0ADwAQABMAFQAXABgAGQAZABwAHQAgACEAIwAlACkAKgAsAC8AMQAzADUANwA5ADsA
PQA/AEAAQQBEAEQAQwBEAEUARgBHAEcARwBHAEcARwBHAEUARABDAEMAQgA/AD4APQA8
ADcANQAzADEALQArACgAJQAkACEAHgAbABoAGAAVABIAEAANAAoABwADAAIA///9//3/
+//6//j/+P/2//X/9P/z//H/8P/w/+//7//v/+3/6v/q/+r/6v/q/+r/6f/o/+j/6P/o
/+j/6P/o/+j/6P/q/+r/6//r/+v/6//r/+z/7P/s/+z/7P/t/+3/7f/t//D/8P/x//H/
8v/y//P/8//z//P/9P/0//T/9P/1//X/9f/1//X/9f/3//f/9//3//X/9f/1//X/9P/0
//T/8//z//P/8//y//L/8v/x//H/8f/v/+//7//v/+//7v/u/+3/7f/u/+7/7f/s/+z/
7f/r/+r/6v/q/+z/7P/r/+v/6v/p/+n/6f/p/+n/6f/p/+n/6f/p/+n/6f/p/+n/6f/p
/+n/6f/p/+n/6P/o/+j/6P/o/+j/6P/o/+j/6P/o/+j/6P/o/+j/6P/o/+j/6P/o/+j/
6P/o/+j/6P/n/+f/6P/o/+j/6P/o/+j/6f/p/+n/6f/p/+r/6P/p/+n/6P/o/+j/6P/o
/+j/6f/p/+v/7P/t/+3/7f/u/+7/7v/u//D/8P/w//D/8v/y//L/8v/z//P/8//z//H/
8P/t/+z/7P/t/+3/7f/u/+7/7P/r/+v/6//r/+v/6//r/+v/6//p/+f/5v/l/+X/5P/k
/+P/4//i/+H/4f/h/+H/4f/h/+H/4f/h/+H/4f/h/+H/4f/h/+H/4f/h/+H/4f/h/+H/
4f/h/+H/4f/h/+H/4f/h/+H/4f/j/+b/7P/w//j/BQAUAB4AJwA1AFAAdQCiANYAAQEe
AS0BNQE4ATABDAHLAHIA+v91/xb/+v4U/zT/TP9g/2//gf+V/6j/t/+//8f/z//W/9v/
3f/f/+H/4//i/+T/5f/m/+f/5v/n/+j/6f/q/+r/6//r/+7/7v/u/+//7//v//D/8P/x
//H/8v/y//L/8//z//T/9P/1//X/9f/3//j/+P/4//f/9//3//f/9//4//j/+P/6//r/
+v/6//z//f/+//7//v///wEAAQACAAMABAAFAAYABwAIAAkACgALAA0ADgANAA8AEQAS
ABUAFQAYABkAGgAbAB0AHwAhACIAJAAnACsALQAvADEAMQAzADUANwA6ADsAPgA+AEEA
QgBDAEQARQBFAEUARQBHAEcARwBFAEYARQBFAEQAQQBAAD8APgA8ADsAOgA5ADcANQAy
AC8ALAApACYAIwAgAB4AGwAYABQAEQAOAAsACQAIAAUAAwABAP///v/8//v/+P/2//T/
9f/z//L/8v/x//H/8f/v/+7/7v/u/+7/7v/u/+3/7P/q/+r/6v/q/+r/6v/q/+r/6P/o
/+n/6f/r/+v/6//s/+z/7P/s/+z/6//r/+v/6//s/+z/7f/t/+7/7v/v/+//7f/t/+7/
7v/u/+7/7//v/+//7//v/+//8f/x//H/8f/x//H/8f/x//D/8P/w/+//7//v/+//7v/u
/+7/7f/t/+3/6//r/+v/6//r/+r/6v/p/+n/6v/q/+n/6P/o/+n/5//m/+b/5v/o/+j/
5//n/+b/5f/l/+X/5f/l/+X/5f/l/+X/5f/l/+X/5f/l/+X/5f/l/+X/5f/j/+L/4v/i
/+T/5P/k/+T/5P/k/+T/5P/k/+T/5P/k/+T/5P/k/+T/5P/k/+T/5P/k/+T/4//j/+L/
4v/i/+L/4v/i/+P/4//j/+P/4//k/+L/4f/h/+L/4v/i/+L/4f/h/+H/4v/i/+L/4v/i
/+L/4v/j/+P/5f/m/+f/5//n/+j/6P/o/+j/6v/q/+r/6v/s/+z/7P/s/+3/7//v/+//
7f/s/+n/6P/o/+f/5//n/+j/6v/o/+f/5//l/+X/5f/l/+X/5f/l/+P/4f/g/9//3//e
/97/3f/d/9z/2//b/9v/2//b/9v/2//b/9v/2//b/9v/2//b/9v/2f/Z/9n/2f/b/9v/
2//b/9v/2//b/9v/2f/b/9v/2//b/9v/3v/i/+j/8P/5/wgAFAAdACcAOgBZAIIAsADf
AAABFQEfASIBHgEIAdEAggAcAJ3/Lv/4/gD/Iv8+/1T/Y/91/4f/nP+v/7n/wf/J/9D/
0//X/9n/2//d/97/4P/h/+L/4//i/+P/5P/l/+b/5v/n/+f/6v/q/+r/6//r/+v/7P/s
/+3/7f/u/+7/7v/v/+//8P/w//H/8f/x//H/8v/y//L/8//z//P/8//z//T/9P/0//b/
9v/2//b/+P/5//r/+v/6//v//f/9//z//f/+////AAABAAIAAwAEAAUABwAIAAkACwAN
AA4ADwAPABIAEwAUABUAFwAZABsAHAAeACEAJQAnACkAKwArAC0ALwAxADIAMwA2ADYA
OAA6ADwAPgA/AD8APwA/AEEAQQBBAD8APwA/AEAAQABBAEAAPwA+ADsAOQA3ADUANQAz
ADAALQAsACkAJgAjACAAHgAbABgAFgATABAADQAJAAgABQADAP///f/8//r/+v/4//f/
9v/1//P/8v/y//H/8f/x/+//7v/u/+7/7v/u/+7/7f/s/+z/7P/s/+z/6v/q/+r/6v/q
/+r/6//r/+v/6//r/+z/6v/q/+r/6v/r/+v/6//r/+r/6v/r/+v/7P/s/+3/7f/r/+v/
7P/s/+z/7P/t/+3/7//v/+//7//x//H/8f/x//H/8f/x//H/8P/w//D/7//v/+//7//u
//D/8P/v/+//7//t/+3/7f/v/+//7v/u/+3/7f/u/+7/6//q/+r/6//t/+z/7P/s/+z/
7P/r/+v/6v/p/+n/6f/p/+n/6f/p/+f/5//n/+f/5//n/+f/5//p/+n/6f/p/+v/6v/q
/+r/6P/o/+j/6P/o/+j/6P/o/+r/6v/q/+r/6P/o/+j/6P/o/+j/6P/o/+j/6P/n/+f/
6P/o/+j/6P/o/+b/6f/p/+j/6v/q/+r/6v/p/+n/6//s/+//7//v//D/7v/u/+7/8P/y
//L/8v/0//L/8v/y//P/8//z//P/8f/w/+3/7P/s/+//7//v//D/7v/s/+v/6//r/+v/
6//r/+v/6//r/+n/6f/o/+f/5//m/+b/5f/l/+L/4f/h/+H/4//j/+P/4//j/+P/4//j
/+P/4//j/+P/4//j/+P/4//j/+P/4//j/+H/4f/h/+H/4//j/+X/5f/p/+3/8v/6/wQA
FAAnADQAQABXAHsArADlABgBNgE/ATwBNwErAQoBxgBqAPP/dP8Q//H+Ev82/0T/Uv9k
/3b/h/+Z/6n/uv/H/8//1//b/97/4f/j/+X/5//n/+j/6P/r/+r/6//u/+//8P/x//D/
8P/x//H/8P/w//D/8f/z//P/9P/0//X/9f/2//b/9v/3//f/+P/4//n/+f/5//n/+v/6
//r/+//7//v/+//9//7//v/+/wAAAAAAAAAAAAABAAIAAgACAAMABQAFAAgACQAKAAsA
DAANAA4ADwAOAA8AEQASABUAFwAZABoAHwAfACIAIwAmACcAKQArAC0ALgAwADMANwA5
ADsAPQA9AD8AQQBDAEQARQBIAEgARwBIAEkASgBLAEsASwBLAEkASQBJAEcARABDAEMA
QgBBAEAAPwA+ADsAOQA3ADUAMQAvACwAKQAmACMAIAAdABoAGAAVABIAEAANAAoABwAF
AAQAAQD///3/+//6//j/+P/2//X/9P/z//H/8P/w/+//7//v/+3/7P/s/+z/7P/q/+r/
6f/o/+r/6v/q/+r/6v/q/+r/6v/q/+r/6//r/+3/7f/t/+7/8P/w//D/8P/x//H/8f/x
//L/8v/z//P/8v/y//P/8//z//P/9P/0//T/9P/1//X/9f/1//X/9f/1//X/9f/1//P/
8//z//P/8v/y//L/8f/x//H/8f/w/+7/7v/t/+3/7//t/+3/7f/r/+v/6v/q/+n/6f/q
/+r/6f/o/+j/6f/n/+b/5v/m/+j/6P/n/+f/6P/n/+f/5//l/+X/5f/l/+X/5f/l/+X/
5f/l/+X/5f/l/+X/5f/l/+P/4v/i/+L/4v/i/+L/4v/i/+L/4v/i/+L/4v/i/+L/5P/i
/+L/4v/i/+L/4v/h/+H/4//k/+f/5//n/+j/6P/o/+j/6v/o/+j/6P/q/+r/6v/q/+v/
6//r/+v/6f/o/+X/5P/k/+X/5f/l/+b/5v/k/+P/4//j/+P/4//j/+H/4f/h/9//3f/c
/9v/2//c/9z/2//b/9j/1//X/9f/2f/Z/9n/2f/Z/9n/2f/Z/9f/1//X/9f/1//X/9f/
1//X/9f/1//X/9f/1//X/9f/1//V/9f/1//Z/93/5P/o//D/AAAPAB4AKAA3AFUAfACz
AOwAFgErATIBNQEzASIB8gCmAD0AuP88//P+7v4U/zD/Qv9S/2T/c/+F/5n/pv+z/73/
x//N/9D/0//V/9f/1//X/9j/3P/b/9z/3f/e/9//4P/h/+L/4v/j/+P/5P/k/+T/5f/l
/+X/5v/m/+f/5//o/+j/6P/p/+n/6v/q/+v/6//r/+v/7P/s/+z/7f/t/+3/7f/r/+z/
7P/s/+7/7v/u/+7/8P/x//L/8v/y//P/9f/1//b/9//4//n/+v/7//z//f8AAAEAAwAE
AAUABwAJAAoADQANABAAEQASABMAFQAXABsAHAAeACEAIwAlACcAKQArAC0ALwAxADIA
MwA2ADYAOQA6ADsAPAA8ADsAOgA5ADsAOwA7ADkAOAA3ADcANgAzADIAMQAwAC0AKwAp
ACcAIwAhAB4AGwAYABUAEgAPAAwACgAHAAQAAgD///z/+f/3//b/8//x/+3/6//q/+j/
6P/m/+X/5P/j/+H/4P/g/9//3//f/93/3P/c/9z/3P/c/9z/2//a/9r/2v/a/9r/2v/a
/9r/2v/a/9r/2//b/9v/2//b/9z/3P/c/9z/3P/d/93/3f/d/97/3v/f/9//4P/g/+H/
4f/h/+H/4v/i/+L/4v/j/+P/4//j/+P/4//j/+P/4//j/+H/4f/h/+H/4P/g/+D/3//f
/9//3//e/97/3v/d/93/3f/b/9v/2//b/9v/2v/a/9n/2f/a/9r/2f/Y/9j/2f/Z/9j/
2P/Y/9b/1v/V/9X/1v/V/9X/1f/V/9X/1f/V/9X/1f/V/9X/1f/V/9X/1f/V/9X/1f/V
/9P/0v/S/9L/1P/U/9T/1P/S/9L/0v/S/9L/0v/S/9L/0v/S/9L/0v/S/9L/0v/S/9L/
0v/R/9H/0v/S/9L/0v/Q/9D/0f/R/9H/0f/R/9L/0P/Q/9D/0P/Q/9D/0f/R/9P/1P/V
/9X/1f/W/9b/1v/W/9j/2P/Y/9j/2v/a/9r/2v/b/93/3f/d/9v/2P/V/9T/1P/T/9P/
0//U/9b/1P/T/9P/0f/R/9H/0f/R/9H/0f/P/8//zv/N/83/yv/K/8n/yf/K/8n/yf/J
/8f/x//H/8f/x//H/8f/x//H/8f/x//H/8f/x//H/8f/xf/F/8X/xf/F/8X/xf/F/8X/
xf/F/8X/xf/H/8z/0v/Y/+L/7//+/wgAEQAlAEQAbwCgANAA9QAKARcBGwEaAQQB0gCH
AB4AnP8h/+L+5v4K/yb/Ov9M/1v/bf+B/5T/n/+n/7H/t/+6/73/wf/B/8P/xf/G/8b/
x//K/8v/yv/L/8z/zf/O/87/z//P/9D/0P/Q/9H/0f/R/9L/0v/T/9P/1P/U/9T/1f/V
/9b/1v/X/9f/1//X/9j/2P/Y/9f/1//X/9f/1//Y/9j/2P/a/9r/2v/a/9z/3f/e/97/
4P/f/w==
         </WaveFormData>
      </LeadData>
      <LeadData>
         <LeadByteCountTotal>10000</LeadByteCountTotal>
         <LeadTimeOffset>0</LeadTimeOffset>
         <LeadSampleCountTotal>5000</LeadSampleCountTotal>
         <LeadAmplitudeUnitsPerBit>4.88</LeadAmplitudeUnitsPerBit>
         <LeadAmplitudeUnits>��V</LeadAmplitudeUnits>
         <LeadHighLimit>2147483647</LeadHighLimit>
         <LeadLowLimit>268435456</LeadLowLimit>
         <LeadID>V5</LeadID>
         <LeadOffsetFirstSample>0</LeadOffsetFirstSample>
         <FirstSampleBaseline>0</FirstSampleBaseline>
         <LeadSampleSize>2</LeadSampleSize>
         <LeadOff>FALSE</LeadOff>
         <BaselineSway>FALSE</BaselineSway>
         <ExcessiveACNoise>FALSE</ExcessiveACNoise>
         <MuscleNoise>FALSE</MuscleNoise>
         <LeadDataCRC32>3232795517</LeadDataCRC32>
         <WaveFormData>
5P/k/+T/5P/k/+T/5P/k/+b/5v/m/+b/8/8AAA0AGgBFAHAAmwDGAPoALAFeAZABhwF+
AXUBbAEOAbIAVgD6/9z/wP+k/4j/lP+e/6j/sv+6/8L/yv/S/9f/2v/d/+D/4v/i/+L/
4v/k/+T/5P/k/+b/5v/m/+b/6P/o/+j/6P/q/+r/6v/q/+z/7P/s/+z/7v/u/+7/7v/s
/+z/7P/s/+7/7v/u/+7/8P/w//D/8P/w//D/8P/w//L/8v/y//L/8v/y//L/8v/z//T/
9f/2//j/+P/4//j/+P/4//j/+P/5//r/+//8//3//v///wAAAQACAAMABAAFAAYABwAI
AAkACgALAAwADwAQABEAEgATABQAFQAWABgAGgAcAB4AIAAiACQAJgApACoAKwAsAC4A
LgAuAC4AMAAwADAAMAAwADAAMAAwAC4ALgAuAC4ALQAsACsAKgAnACYAJQAkACEAIAAf
AB4AGwAYABUAEgAQAA4ADAAKAAcABgAFAAQAAAD+//z/+v/4//j/+P/4//b/9v/2//b/
9f/0//P/8v/y//L/8v/y//D/8P/w//D/7v/u/+7/7v/w//D/8P/w/+7/7v/u/+7/7v/u
/+7/7v/w//D/8P/w/+7/7v/u/+7/8P/w//D/8P/w//D/8P/w//H/8v/z//T/8v/y//L/
8v/y//L/8v/y//L/8v/y//L/8//0//X/9v/2//b/9v/2//b/9v/2//b/9f/0//P/8v/w
//D/8P/w//L/8v/y//L/8P/w//D/8P/w//D/8P/w//L/8v/y//L/8P/w//D/8P/u/+7/
7v/u/+7/7v/u/+7/7v/u/+7/7v/u/+7/7v/u/+7/7v/u/+7/7v/u/+7/7v/w//D/8P/w
/+7/7v/u/+7/7v/u/+7/7v/s/+z/7P/s/+7/7v/u/+7/7P/s/+z/7P/s/+z/7P/s/+7/
7v/u/+7/7v/u/+7/7v/u/+7/7v/u/+7/7v/u/+7/7v/u//D/8f/w//D/8P/x//H/8f/x
//H/9f/2//j/+f/9//3//f/+//7//v/9//v/+P/2//X/9f/2//b/9v/4//X/9f/0//T/
9v/2//b/9v/2//T/9P/z//H/7//v/+7/7v/t/+z/7P/r/+r/6v/q/+r/6v/q/+r/6v/q
/+r/6v/o/+j/6P/o/+n/6f/q/+v/6v/p/+j/5//n/+f/5//n/+n/6//r/+r/6v/s/+z/
7P/q/+v/9f8IAB4AOQBeAI4AzQATAVYBiwGuAcUB0gHFAYYBLAHMAF0A5v+Q/3H/eP+J
/4//lf+e/6n/tv/E/8//1v/b/+D/5P/k/+X/5//p/+r/6v/p/+v/7f/s/+r/6//s/+3/
7v/u/+7/7v/v//D/8v/z//T/8//z//P/8//0//T/9P/0//T/9f/1//b/9v/2//f/9//3
//f/9//3//X/9v/2//f/9//3//f/9//6//v/+//7//v//P/8//3//f/+//////8AAAAA
AAACAAUABQAFAAcABgAHAAgACQAJAAgACAAIAAwADwARABMAFQAXABkAGgAcAB0AHwAg
ACIAJAAmACgAKAApACsALQAvADEAMwA0ADMANAA1ADYAOgA7ADwAPAA6ADoAOgA5ADkA
OgA6ADoAOQA4ADcANgA1ADMAMgAwAC4AKwAqACcAJQAjACEAHwAdABoAFwAVABAADgAM
AAoACgAIAAYABAAFAAMAAQABAP///v/9//z/+f/4//j/+P/2//X/9f/1//L/8v/y//H/
8//z//P/8v/0//P/8//z//L/8v/y//L/8v/y//L/8v/0//X/9f/1//X/9f/1//X/9//4
//n/+f/7//v/+//8//z//P/9//3/+//7//v//P/+//////8AAAAAAAAAAAEA////////
/////////////////////////f/9//z//P/7//v/+//7//z//P/7//r/+P/4//j/+P/4
//j/+P/4//f/9//3//f/9//3//f/9//3//b/9v/2//X/9f/1//T/9P/0//T/9P/y//L/
8v/y//T/9P/0//T/9P/0//T/9P/y//L/8v/y//T/9P/0//T/9P/z//P/8//x//H/8f/x
//H/8v/y//H/7//x//H/8P/w//D/8P/w//L/8v/0//X/9P/0//T/9f/1//X/9f/1//j/
+P/5//n/+//7//v//P/7//z//P/7//r/+P/3//f/9v/2//b/+P/3//f/9v/2//b/9v/2
//b/9v/0//T/8//v/+3/7f/s/+z/6//q/+r/6f/o/+j/6P/q/+r/6v/q/+r/6v/q/+r/
6P/o/+j/6P/o/+f/5//n/+n/6f/p/+n/6f/p/+n/6f/n/+f/5//m/+j/6v/o/+b/5v/t
//v/EAAqAE0AfAC2AP0ARwGGAa8BygHdAd4BuQFqAQoBnAAhALb/eP9v/4L/j/+V/5v/
pP+t/7b/wv/L/9L/2f/c/+D/4v/j/+P/5f/k/+T/5f/l/+f/6P/o/+f/6P/p/+r/7P/s
/+z/7f/t/+7/7v/u/+//7//v/+//8P/w//D/8P/w//H/8f/y//D/8P/x//H/8f/x//H/
8f/x//L/8v/z//P/8//z//P/9v/3//f/9//3//j/+P/5//f/+P/5//n/+v/6//r//P//
//////8BAAIAAwAEAAUABAAEAAUABgAJAAsADAANABEAEwAVABYAFgAXABkAGgAcAB4A
IAAiACQAJQAnACkAKwAtAC8AMAAxADIAMwA0ADUANQA1ADQANgA2ADYANQAzADQANAA0
ADEAMAAvAC4ALQArACoAKAAmACMAIgAfABsAGQAXABUAEwAQAA0ACwAGAAQAAgAAAAAA
/v/8//r/+f/3//X/9f/1//T/8//y//H/8P/w//D/7v/t/+3/7f/s/+z/7P/r/+n/6f/p
/+j/6v/p/+n/6f/q/+r/6v/q/+r/6v/q/+r/6v/r/+v/6//t/+3/7f/t/+3/7v/v/+//
7//v/+//8P/y//L/8//z//X/9f/1//b/9P/1//X/9v/2//b/9v/3//X/9f/1//X/9f/1
//X/9f/1//X/9f/1//X/9f/0//T/8//z//P/8//y//L/8f/w//D/8P/w//D/7v/u/+7/
7v/t/+3/7f/t/+3/7f/t/+3/7f/s/+z/7P/r/+v/6//q/+r/6v/q/+r/6v/q/+r/6v/s
/+z/7P/s/+r/6v/q/+r/7P/s/+z/7P/s/+z/7P/s/+r/6f/p/+n/6f/p/+n/6f/p/+r/
6v/p/+n/6f/p/+n/6P/o/+j/6f/q/+r/6v/q/+r/6f/p/+r/6P/o/+j/6P/q/+r/6P/o
/+j/6P/q/+r/7P/t/+7/7v/u/+//8f/x//H/8f/w//D/8f/x//P/8//z//T/9f/2//b/
9f/0//L/8f/x//L/8v/y//T/8f/x//D/8P/w//D/8P/w//D/7v/u/+3/7f/r/+v/6v/o
/+f/5v/m/+f/5v/m/+b/5v/m/+b/5v/k/+T/5P/k/+T/5P/k/+T/5v/l/+X/5f/j/+P/
4//j/+X/5f/l/+X/5f/j/+X/5v/k/+b/5v/k/+L/4//r//r/DAAlAEwAfACzAPcAOAFx
AZoBtwHMAc8BqAFYAfwAkQAYALL/e/90/4X/k/+b/6L/q/+0/8D/yf/Q/9X/2v/c/97/
3//h/+H/4v/i/+H/4//l/+T/5P/l/+b/5//o/+j/6P/o/+n/6f/q/+r/6v/r/+v/6//r
/+z/7P/s/+z/7P/t/+3/7v/u/+7/7//v/+//7//v/+//7//w//D/8f/v/+//7//v//D/
8f/x//H/8//0//T/9f/z//T/9f/1//b/9v/2//j/+f/5//n/+//8//3//v///wAAAAAB
AAIAAwAFAAYABwAHAAkACwAMAA4ADwARABIAFAAWABgAGgAeAB8AIQAjACMAJQAnACgA
KQAqACsALAAuAC8AMAAwADIAMgAyADEALwAwADAAMAAxADAALwAuAC0AKwAqACgAJgAj
ACIAHwAdABsAGQAXABUAEgAPAA0ACgAIAAYABAACAAAA/v/8//v/+f/3//f/9f/0//P/
8v/z//L/8v/y//D/7//v/+//7P/s/+z/6//t/+3/7f/s/+z/6//r/+v/7P/s/+z/7P/q
/+r/6v/q/+r/6//r/+v/6//r/+v/6//r/+z/7f/t/+v/6//r/+z/7P/s/+3/7f/v/+//
7//w//D/8f/x//L/8P/w//D/8f/x//H/8f/x//H/8f/x//H/8f/x//H/8f/x//H/8P/w
/+//7//v/+//8P/w/+//7v/u/+7/7v/u/+7/7v/u/+7/7f/t/+3/7f/r/+v/6//r/+v/
6v/q/+r/6f/p/+n/6P/q/+r/6v/q/+r/6v/q/+r/6v/q/+r/6v/o/+j/6P/o/+j/6P/o
/+j/6P/o/+j/6P/q/+n/6f/p/+n/6f/p/+n/5//o/+j/5//n/+f/5//n/+j/6P/o/+n/
6P/o/+j/6P/o/+f/5//o/+j/6P/o/+j/5v/n/+f/6P/o/+j/6P/o/+r/6v/s/+3/7v/u
/+7/7//v/+//7//v//D/8P/x//H/8//z//P/9P/z//T/9P/z//T/8v/x//H/8P/w//D/
8v/x//H/8P/w/+7/7v/u/+7/8P/u/+7/7f/r/+n/6f/o/+b/5f/k/+T/5f/k/+T/5P/i
/+L/4v/i/+L/4v/i/+L/4v/i/+L/4v/i/+H/4f/h/+H/4f/h/+H/4//j/+P/4//h/+H/
4//i/+L/4v/i/+L/4v/j/+n/9v8GABsAOABiAJUA0QASAUsBegGbAbABuwGmAV4BAAGh
ADQAxv+B/3D/e/+N/5f/nv+l/7D/uv/F/8r/0f/W/9r/3P/f/+H/3//g/+D/4f/h/+P/
5P/k/+P/5P/l/+b/5v/m/+b/5//n/+j/6P/o/+f/5//n/+f/6v/q/+r/6v/o/+n/6f/q
/+z/7P/t/+3/7f/t/+3/7f/r/+z/7P/t/+3/7f/t/+3/7v/v/+//7//v//D/8P/x//H/
8v/z//P/9P/0//T/9v/3//f/9//5//r/+//8//3//v/+////AAABAAMABAAFAAYABwAI
AAgACgALAA0ADgAQABIAFAAWABgAGQAbAB0AHwAhACMAJAAlACYAJwAoACoAKwAsACwA
LgAuAC4ALQArACwALAAsAC0ALAArACoAKwApACgAJgAmACMAIgAfAB0AGwAZABcAFQAS
AA8ADQAIAAYABAACAAAA/v/8//r/+//5//f/9//1//T/8//y//H/8P/w//D/8P/v/+//
7//u/+7/7v/t/+v/6//r/+r/7P/r/+v/6//q/+r/6v/q/+z/7P/s/+z/6v/r/+v/6//p
/+n/6f/p/+n/6v/r/+v/6//r/+v/7P/s/+z/7f/t/+3/7f/t/+7/7P/t/+3/7v/u/+7/
7v/v/+//7//v/+//7//v/+//7//v/+//7//v//H/8f/w//D/7f/t/+3/7f/u/+7/7f/s
/+7/7v/u/+7/7P/s/+z/7P/p/+n/6f/p/+v/6//r/+v/6//q/+r/6v/r/+v/6//q/+j/
6P/o/+j/6v/q/+r/6v/o/+j/6P/o/+j/6P/o/+j/6v/q/+r/6v/o/+j/6P/o/+j/5//n
/+f/6f/p/+n/6f/p/+r/6v/p/+f/5//n/+f/6P/o/+j/6f/o/+j/6P/o/+j/5//n/+j/
5v/o/+j/6P/o/+j/6P/o/+j/6v/q/+z/7f/u/+7/7v/v/+3/7f/t/+3/7v/u/+//7//z
//P/8//0//X/9v/2//X/9P/y//H/8f/y//L/8v/0/+//7//u/+7/7v/u/+7/7v/w/+7/
7v/t/+v/6f/p/+j/5v/l/+T/5P/l/+T/5P/k/+T/5P/k/+T/5P/k/+T/5P/i/+L/4v/i
/+L/4f/h/+H/4f/h/+H/4f/j/+P/4//j/+X/4//j/+L/5P/k/+L/3v/g/+n/9/8IACAA
PQBoAJoA2QAfAWABjQGoAbsBxAGtAWQBCAGqADkAyP9+/2v/ev+J/5H/lf+c/6X/sP++
/8f/zv/T/9j/3P/e/+H/4//j/+L/4v/j/+P/4//k/+b/5f/m/+f/6P/q/+r/6v/r/+v/
7P/s/+z/7f/t/+3/7f/t/+z/6//q/+z/7f/t/+7/8P/w//H/8f/v/+//7//v/+//8P/w
//H/8//z//P/8//y//P/8//z//P/9P/0//X/9//4//n/+f/6//r/+v/8//v/+//7//3/
AAABAAIAAwACAAIAAwAEAAYACQALAA0ADgAPABAAEAASABMAFQAWABoAHAAeACAAIgAj
ACUAJwArAC0ALwAwAC8AMAAxADIAMgAzADQANAA0ADQANAAzADUANgA2ADYAMwAyADEA
MAAwAC8ALwAuACsAJwAlACEAHwAdABsAGQAXABQAEQAPAAwACgAIAAYABgAEAAIAAAD+
//v/+P/3//X/9P/z//L/8//y//L/8v/y//H/8f/x/+7/7v/u/+3/7f/t/+3/7P/s/+v/
6//r/+z/7P/s/+z/7P/s/+z/7P/s/+3/7f/t/+//7//v/+//7f/u/+//7//v/+//7//w
//L/8v/z//P/9P/1//b/+P/2//f/9//4//b/9v/2//f/9//3//f/9//3//f/9//3//X/
9f/1//X/9f/1//T/9P/z//P/8//z//T/9P/z//L/8v/y//L/8v/w//D/8P/w//H/8f/x
//H/8f/x//H/8f/v/+7/7v/u/+//7//v/+7/7v/u/+7/7v/u/+7/7v/u/+z/7P/s/+z/
7P/s/+z/7P/s/+z/7P/s/+z/7P/s/+z/7v/t/+3/7f/r/+v/6//r/+v/7P/s/+v/6//r
/+v/6//q/+r/7P/s/+z/7P/s/+z/7v/v//D/8P/w//H/7//v/+//7//w//D/8f/x//X/
9f/1//b/9f/2//b/9f/y//D/7//v//L/8v/y//T/8f/x//D/8P/w//D/8P/w/+7/7P/s
/+v/6f/n/+f/5v/o/+f/5v/m/+P/4v/i/+L/5P/k/+T/5P/k/+T/5P/k/+T/5P/k/+T/
4v/h/+H/4f/h/+H/4f/h/+P/4//j/+P/4//j/+P/5P/k/+T/4v/g/+L/6f/3/wwAJgBJ
AHgAtAD5AD8BegGjAb4B0QHSAakBWAH4AIwAEwCq/3L/b/+A/4v/kf+X/6D/qf+0/77/
x//Q/9X/2v/c/97/3//f/9//4P/i/+P/4//j/+T/5P/j/+T/5f/m/+j/6P/o/+n/6f/q
/+r/6v/p/+n/6f/p/+z/7P/s/+z/7P/t/+3/7v/s/+z/7f/t/+3/7f/t/+3/7//w//D/
8f/x//H/8f/x//L/8//z//P/8f/y//L/8//z//T/9f/1//b/9v/2//j/+//7//v//f/8
//3//v///wIAAgADAAQABQAHAAgACQALAA0ADwAQABQAFQAXABgAGgAcAB4AIAAiACMA
JQAnACkAKwAtAC4ALwAwADEAMgAyADMANAA0ADYANgA2ADUAMwA0ADQANAAxADAALwAu
AC0AKwAqACgAJAAhACAAHQAbABkAFwAVABMAEAANAAsACAAGAAQAAgAAAP7//P/6//f/
9f/z//P/8//y//H/8P/v/+7/7v/u/+7/7f/t/+3/6v/q/+r/6f/r/+v/6//q/+j/5//n
/+f/5v/m/+b/5v/o/+j/6P/o/+j/6f/p/+n/6//r/+v/6//r/+z/7f/t/+3/7f/t/+7/
7v/u/+//7//x//H/8f/y//L/8//z//T/9P/0//T/9f/1//X/9f/1//P/8//z//P/8//z
//P/8//z//P/8v/y//H/8f/x//H/8P/w/+//7v/u/+7/7v/u/+7/7v/u/+7/7f/t/+3/
7f/t/+3/7f/t/+3/7P/s/+z/6//r/+v/6v/q/+r/6v/q/+r/6v/q/+r/6v/q/+r/6v/q
/+r/6v/q/+r/6v/q/+r/7P/s/+z/7P/q/+n/6f/p/+n/6f/p/+n/6//s/+z/6//r/+v/
6//r/+r/6v/q/+v/6v/q/+r/6v/q/+n/6f/q/+r/6v/q/+r/6v/p/+n/6v/s/+z/7P/s
/+z/7P/s/+7/7//w//D/8P/x//H/8f/x//H/8v/y//P/8//1//X/9f/2//X/9v/2//X/
9P/y//H/8f/0//T/9P/2//P/8//y//L/8v/y//L/8v/y//D/8P/v/+3/6//r/+r/6P/n
/+b/5v/l/+T/5P/k/+b/5v/m/+b/5v/m/+b/5v/m/+b/5v/m/+T/4//j/+P/5f/l/+X/
5f/l/+X/5f/l/+X/5f/l/+T/5v/o/+j/5v/k/+P/6f/0/wIAEwAuAFYAhwC/AAABPwF0
AZsBtgHJAcYBkgE8Ad8AdgAAAKH/dv93/4n/l/+e/6f/sP+6/8X/zv/R/9b/3v/g/+H/
4//j/+b/5v/l/+X/5f/m/+b/5//o/+n/6v/q/+r/6v/r/+v/7P/s/+z/7f/t/+3/7f/u
/+7/7v/u/+7/7//v//D/8P/w//H/8f/x//H/8f/x//H/8v/y//P/8//z//P/8//0//X/
9f/1//X/9v/2//f/9//4//n/+f/6//r/+v/8//3//f/9/////v///wAAAQACAAIAAwAE
AAUABwAIAAkACQALAA0ADgAQABEAEwAUABgAGgAcAB4AIAAhACMAJQAnACkAKwAsAC8A
MAAxADIANAA1ADYANgA2ADYANgA1ADcAOAA4ADgANwA2ADUANAA1ADMAMgAwADAALQAs
ACkAJwAlACMAIQAdABoAFwAVABQAEgAQAA4ACgAIAAYABAADAAEA//////3//P/7//r/
+f/4//j/+P/2//X/9f/1//T/9P/0//P/9f/1//X/9P/y//H/8f/x//D/8P/w//D/8P/w
//D/8P/w//H/8f/x/+//7//v/+//7//w//H/8f/x//H/8f/y//L/8v/z//P/8f/x//H/
8v/y//P/8//0//T/9P/0//X/9f/1//X/9f/1//X/9f/1//X/9f/1//X/9f/1//T/9P/1
//X/9f/1//T/9P/z//L/8v/y//L/8v/y//L/8v/y//H/8f/x//H/8f/x//H/8f/v/+7/
7v/u/+3/7f/t/+z/7v/u/+7/7v/u/+7/7v/u/+7/7v/u/+7/7v/u/+7/7v/s/+z/7P/s
/+z/7P/s/+z/7v/t/+3/7f/t/+3/7f/t/+3/7v/u/+3/7f/t/+3/7f/s/+z/7P/t/+z/
7P/s/+z/7P/r/+v/7P/s/+z/7P/s/+z/6//r/+z/7P/s/+z/7P/s/+z/7v/u/+z/7P/s
/+z/7P/u/+7/8P/x//D/8P/w//H/8//z//P/8//0//T/9f/1//f/9//3//j/+f/6//r/
+f/6//j/9//3//b/9v/2//j/9f/1//T/9P/y//L/8v/y//T/8v/y//H/7//t/+3/7P/q
/+n/6P/o/+f/5v/m/+b/5v/m/+b/5v/m/+b/5v/m/+b/5v/m/+b/5v/l/+X/5f/l/+X/
5f/l/+X/5f/l/+X/5f/l/+f/5v/m/+b/5v/m/+b/5f/n/+7//P8LACAAQABrAJ0A2gAZ
AVABfQGcAa8BuAGcAVAB8wCSACQAu/+A/3P/gf+R/5z/pf+s/7b/w//O/9P/2P/c/97/
4f/j/+P/5P/m/+f/5//n/+b/5v/l/+b/5//o/+r/6v/q/+v/6//s/+z/7P/t/+3/7f/t
/+7/7v/u/+7/8P/x//H/8v/w//D/8f/x//H/8f/x//H/8f/y//L/8//z//P/8//z//T/
9f/1//X/9//4//j/+f/3//j/+f/5//j/+P/4//r/+//7//v//f/+////AAABAAQABAAF
AAYABQAHAAgACQAJAAsADQAOABAAEQATABQAFAAWABgAGgAcAB0AHwAhACMAJQAnACgA
KwAsAC0ALgAyADMANAA0ADQANAA0ADMAMwA0ADQANAA0ADQANAA0ADMAMQAwAC4ALQAr
ACsAKQApACcAJQAjAB8AHAAZABcAFgAUABIAEAAMAAoACAAGAAMAAQD//////f/8//v/
+v/5//j/+P/4//b/9f/1//X/9v/2//b/9f/1//X/9f/0//T/8//z//P/8f/w/+//7v/v
//D/8f/y//L/8//z//P/8f/x//H/8f/v//D/8f/x//H/8f/x//L/8v/y//P/8//y//H/
8P/w//D/8f/x//L/8//0//X/9//5//n/+f/5//n/+f/5//n/9//3//f/9//3//f/9v/2
//X/9f/1//X/9v/2//X/9P/0//T/9P/0//T/9P/0//T/8//z//P/8//x//H/8f/x//L/
8v/z//T/8f/x//H/8P/w//D/8P/w//D/8P/w//D/8v/y//L/8v/0//T/9P/0//P/8v/x
//D/7v/u/+7/7v/w/+//7//v//D/8f/y//P/8f/y//L/8f/x//H/8f/x/+7/7v/u/+//
8P/w//D/8P/y//H/8f/y//L/8v/y//L/8v/x//D/8f/x//P/9P/1//f/9//3//f/9//4
//j/+f/5//v/+//7//z//f/+//7//f/8//r/+f/5//r/+v/6//z/+//7//r/+v/4//j/
+P/4//b/9P/0//P/8//x//H/8P/y//H/8P/w/+7/7P/r/+r/7P/s/+z/7P/u/+7/7v/u
/+3/7P/r/+r/7P/r/+v/6//t/+3/7f/t/+z/6//q/+n/6//t/+3/8P/w/+7/7P/q/+z/
9f8HAB4AOABfAJQA0gAbAWEBlgG5AdIB3wHUAZ0BRAHiAHQA/f+g/3b/ff+Q/5f/mf+h
/6z/tf++/8j/0//a/9//5P/q/+r/6//r/+3/8P/u/+3/7f/t/+z/7v/x//L/8//0//T/
9P/0//X/8//0//T/9P/1//X/9f/1//j/+P/4//j/+v/7//v//P/7//r/+v/5//v/+//7
//v/+//8//z//f///////////wAAAQABAAEA//8AAAAAAQABAAIAAwADAAUABgAHAAoA
CQAJAAkACwAKAAsADAANABAAEAARABIAFQAXABgAGQAbAB0AHwAgACIAIwAlACYAKAAq
ACwALgAwADEAMwA1ADcAOQA7ADwAPQA+AD8AQABAAEEAQgBCAEIAQgBCAEEAPwBAAEAA
QAA9ADwAOwA6ADkANwA2ADQAMgAvAC4AKwApACcAJQAjACEAHgAbABkAFgAUABIAEAAO
AAwACgAIAAcABQADAAMAAQAAAP///v/7//r/+v/6//j/9//3//f/9v/2//b/9f/1//X/
9f/0//T/8//z//P/9v/2//b/9v/0//T/9P/0//b/9//3//f/+f/5//n/+f/5//r/+//7
//3//f/9//7//P/8//3//f/9//3//f/+//7//////wAAAgACAAIAAwACAAEAAAD/////
/////////f/9//3//f/9//3//P/8//n/+f/5//n/+P/4//f/9v/4//j/+P/4//b/9v/2
//b/9f/1//X/9f/z//P/8//z//X/9P/0//T/9f/1//X/9P/0//T/9P/0//T/9P/0//T/
8v/y//L/8v/y//L/8v/y//L/8v/y//L/8P/w//D/8P/w/+//7//v//H/8f/x//H/8f/w
//L/8P/w//D/8P/w//D/8v/z//T/9P/0//X/9//3//f/9//2//b/9//3//f/9//3//j/
+//8//z/+//4//b/9f/1//j/+P/4//r/9f/1//T/9P/2//b/9v/2//T/8v/y//H/7//t
/+3/7P/u/+3/7P/s/+n/6P/o/+j/6P/o/+j/6P/o/+j/6P/o/+j/6P/o/+j/6P/n/+f/
5//n/+f/5//n/+n/6f/p/+n/5//n/+f/6P/o/+j/6P/m/+b/6//5/woAIABBAGwAogDj
ACsBbAGbAboB0QHcAcUBgAEkAb4ARwDU/4j/cf9+/4//l/+d/6T/r/+6/8T/y//U/9n/
3v/i/+T/5f/n/+f/6P/o/+n/6f/p/+r/6v/r/+z/7f/u/+7/7v/u/+//7//w//D/8P/x
//H/8f/x//D/8P/w//D/8v/z//P/9P/0//T/9f/1//P/8//z//P/9f/2//b/9//1//X/
9f/1//b/9//3//f/+f/6//r/+//7//z//f/9//7//v/+/wAA////////AQAEAAUABgAH
AAgACAAJAAoADQAPABAAEQARABMAFQAWABoAGwAdAB4AIAAiACQAJgAoACkAKwAtAC8A
MQAzADQANwA4ADkAOgA6ADsAPAA8ADwAPAA8ADsAOwA8ADwAPAA5ADgANwA2ADcANQA0
ADIALgArACoAJwAlACMAIQAfAB0AGgAXABUAEgAQAA4ADAAKAAgABgAEAAMAAQD/////
+//6//n/+P/3//b/9v/2//b/9f/1//X/9P/0//T/8//x//H/8f/w//D/7//v/+//8v/y
//L/8v/w//D/8P/w//D/8f/x//H/8f/x//H/8f/z//T/9f/1//X/9f/1//b/9v/2//f/
9//5//n/+f/6//r/+//7//z/+v/6//r/+//7//v/+//7//n/+f/5//n/+f/5//n/+f/5
//n/+P/4//n/+f/5//n/+P/4//f/9v/2//b/9v/2//T/9P/0//T/9f/1//X/9f/z//P/
8//z//X/9P/0//T/8//z//P/8v/y//L/8v/y//T/9P/0//T/8v/y//L/8v/y//L/8v/y
//L/8v/y//L/8P/w//D/8P/w/+//7//v//H/8f/x//H/8f/y//L/8f/x//H/8f/x//D/
8P/w//H/8P/w//D/8P/w/+//7//w//D/8P/w//D/8P/w//D/8P/w//D/8P/w//L/8//0
//T/9P/1//X/9f/1//X/9v/2//f/9//7//v/+//8//3//v/+//3//P/6//n/+f/4//j/
+P/6//n/+f/4//j/+P/4//j/+P/4//b/9v/1//P/8f/x//D/7v/t/+z/7P/t/+z/7P/s
/+z/7P/s/+z/6v/q/+r/6v/s/+z/7P/s/+z/6//r/+v/6f/p/+n/6f/r/+v/6//r/+v/
6//r/+z/6v/s/+z/7P/q/+v/8/8AABAAJQBGAHAApQDjACQBXwGOAa8BxgHPAbYBbgEU
AbMAPgDO/4v/eP+F/5X/of+o/6//uP/E/8//1P/b/+D/5P/k/+f/5//p/+r/6v/r/+v/
6//s/+z/6//s/+3/7v/u/+7/7v/v/+//8P/w//D/8f/x//H/8f/0//T/9P/0//T/9f/1
//b/9v/2//f/9//3//f/9//3//f/+P/4//n/+f/5//n/+f/6//v/+//7//v//P/8//3/
/f/8/w==
         </WaveFormData>
      </LeadData>
      <LeadData>
         <LeadByteCountTotal>10000</LeadByteCountTotal>
         <LeadTimeOffset>0</LeadTimeOffset>
         <LeadSampleCountTotal>5000</LeadSampleCountTotal>
         <LeadAmplitudeUnitsPerBit>4.88</LeadAmplitudeUnitsPerBit>
         <LeadAmplitudeUnits>��V</LeadAmplitudeUnits>
         <LeadHighLimit>2147483647</LeadHighLimit>
         <LeadLowLimit>268435456</LeadLowLimit>
         <LeadID>V6</LeadID>
         <LeadOffsetFirstSample>0</LeadOffsetFirstSample>
         <FirstSampleBaseline>0</FirstSampleBaseline>
         <LeadSampleSize>2</LeadSampleSize>
         <LeadOff>FALSE</LeadOff>
         <BaselineSway>FALSE</BaselineSway>
         <ExcessiveACNoise>FALSE</ExcessiveACNoise>
         <MuscleNoise>FALSE</MuscleNoise>
         <LeadDataCRC32>2640950389</LeadDataCRC32>
         <WaveFormData>
8P/w//D/8P/w//D/8P/w/+7/7v/u/+7/9/8AAAkAEgAxAFAAbwCOALMA2AD9ACIBHAEW
ARABCgHNAJIAVwAcAAYA8P/a/8T/yP/M/9D/1P/Z/97/4//o/+v/7P/t/+7/7v/u/+7/
7v/w//D/8P/w//L/8v/y//L/8v/y//L/8v/y//L/8v/y//T/9P/0//T/9v/2//b/9v/2
//b/9v/2//b/9v/2//b/9v/2//b/9v/2//b/9v/2//j/+P/4//j/+P/4//j/+P/6//r/
+v/6//z//P/8//z//P/8//z//P/+//7//v/+/wAAAAAAAAAAAgACAAIAAgAEAAQABAAE
AAUABgAHAAgACQAKAAsADAANAA4ADwAQABMAFAAVABYAGQAaABsAHAAdAB4AHwAgACEA
IgAjACQAJgAmACYAJgAmACYAJgAmACQAJAAkACQAIgAiACIAIgAhACAAHwAeAB0AHAAb
ABoAGAAWABQAEgAQAA4ADAAKAAkACAAHAAYAAwACAAEAAAD+//7//v/+//z//P/8//z/
+v/6//r/+v/6//r/+v/6//j/+P/4//j/+P/4//j/+P/4//j/+P/4//j/+P/4//j/+P/4
//j/+P/4//j/+P/4//r/+v/6//r/+P/4//j/+P/6//r/+v/6//z//P/8//z//P/8//z/
/P/6//r/+v/6//z//P/8//z//v/+//7//v/+//7//v/+//7//v/+//7//P/8//z//P/6
//r/+v/6//z//P/8//z/+v/6//r/+v/6//r/+v/6//z//P/8//z/+//6//n/+P/2//b/
9v/2//j/+P/4//j/+P/4//j/+P/4//j/+P/4//j/+P/4//j/+P/4//j/+P/4//j/+P/4
//j/+P/4//j/+P/4//j/+P/4//j/+P/4//j/+P/4//j/+P/4//j/+P/4//j/+P/4//j/
+P/4//j/+P/4//j/+P/4//j/+P/4//j/+P/4//j/+P/5//r/+//7//v/+//8//r/+v/7
//v//P/+////AgADAAMAAwAEAAMAAwADAAMAAQD///////8BAAEAAQABAAEA///+//7/
/v///////v/+//7//f/8//r/+f/4//f/9v/2//X/9f/0//T/8//z//P/9P/0//T/9P/z
//P/8//z//L/8v/y//T/9P/0//T/8v/x//H/8f/v/+//7//w//L/9P/y//L/8v/z//L/
7//s/+z/8////xAAJgBCAGQAjwC/APAAGAE0AUcBVQFNARoB1QCbAFsAEgDZ/7//vP/A
/8L/wv/G/83/1P/c/+P/6P/q/+3/8P/w//D/8f/0//T/8v/y//T/9P/0//L/8//z//T/
9P/1//X/9f/1//j/+P/4//n/9//3//f/9//3//f/9//3//j/+P/4//j/+P/4//j/+P/5
//n/+f/5//n/+f/5//r/+v/6//r/+//7//v/+//7//7//v/+/////f/9//3//v8AAAAA
AAAAAAQABAAFAAUABAAEAAQABAAFAAUABAAEAAUACAAJAAwADQAOAA8AEAATABQAFQAW
ABUAFwAaABsAHQAdAB8AIQAiACMAJAAlACQAJgAmACgAKQAqACsAKwArACsAKwArACsA
LAAsACwAKQApACkAKAAnACYAJQAjACIAHwAfAB4AHgAdABoAGAAXABUAFAARAA0ACwAL
AAgABwAFAAUAAwAEAAMAAgABAAAAAAD///7//v/9//z//P/6//r/+v/5//n/+P/3//b/
9v/3//j/+P/6//n/+f/5//j/+P/4//j/+f/5//n/+f/7//v/+//8//r/+v/6//r//P/8
//3//f////////8AAP////////////////////8CAAIAAgACAAEAAgACAAEA////////
//8BAAIAAgACAAIAAgACAAIAAAAAAAAAAAD//////v/+//7//v/9//3//f/9//3//P/6
//r/+//7//v/+//7//v//f/9//3//f/8//z//P/7//r/+v/7//v/+f/5//n/+P/4//j/
+P/4//r/+v/6//n/+f/6//r/+v/3//f/9//4//j/+P/4//j/+P/4//j/+P/4//j/+P/3
//f/+P/4//j/+P/4//f/+P/4//j/+P/4//j/+f/6//v/+//7//v//P/8//z//f/9//3/
/v/+/wAA////////AAABAAEAAQABAAEA//////////////////////3//P/8//z//f/9
//z//v/+//3//P/4//f/9v/1//T/9P/z//P/8v/y//H/8f/x//L/8v/y//L/8f/x//H/
8f/w//D/8P/w//D/8P/w//D/7//v/+//8f/x//H/8v/w//D/7v/w//D/7//s/+v/6v/u
//f/BQAaADQAVgB+AK8A4wAOASwBRAFVAVkBPQH+AL0AfwA3APL/x/+7/8D/wv/C/8T/
yv/P/9T/2v/h/+b/6P/r/+7/8P/u/+//7v/u/+7/7v/w//D/8P/w//H/8f/y//L/8//z
//P/8//0//T/9P/1//P/8//z//P/9f/1//X/9f/2//b/9v/2//b/9v/2//b/9//3//f/
9//1//X/9f/2//b/9v/2//f/+f/5//n/+f/6//r/+v/7//n/+f/5//r//P/8//z//P/+
//7//////wAAAAAAAAAAAAABAAEAAgAEAAYABgAIAAkACgALAAwADQAOAA8AEAATABUA
GAAZABkAGQAbAB0AHgAfACAAIQAiACQAJAAmACUAJgAnACcAJwAnACcAJwAlACYAJgAm
ACUAJQAlACQAIwAiACEAHwAeABsAGwAaABYAFQASABAADwANAAwACQAHAAUABQACAAEA
//////3//v/9//z/+//6//r/+f/4//b/9f/0//T/9v/2//b/9f/1//T/8//y//L/8//0
//T/9P/z//P/8//0//T/9P/0//P/8//z//P/8//z//P/9P/2//b/9v/2//b/9v/3//f/
9//3//f/+P/5//n/+f/5//v/+//7//v//P/8//z//P/7//z//P/7//v/+//7//v/+f/6
//r/+v/6//r/+v/6//z//P/8//z/+f/5//j/+P/4//j/9//3//n/+f/5//j/+P/4//n/
+f/3//f/9//3//X/9f/1//X/9P/0//T/8//0//T/9f/1//X/9f/1//T/9P/0//T/9P/2
//b/9v/1//P/9P/0//T/9f/1//X/9v/0//T/9P/0//T/9P/0//T/9P/0//T/8//z//T/
9P/0//T/9P/z//P/8//z//P/8//z//P/8//0//X/9f/1//b/9f/0//P/8v/y//L/8v/y
//L/8v/y//P/9P/1//f/9//3//j/+P/4//n/+f/5//r/+v/8//v/+//7//z//f/9//3/
/f////3//f/9//3//f/9//3//f/7//r/+v/4//n/+f/4//j/+P/3//b/9v/1//T/8//y
//L/8f/x//D/8P/v/+//7//w//D/8P/u/+3/7f/t/+3/7P/s/+z/7P/s/+z/7P/u/+3/
7f/t/+3/7f/t/+7/7v/u/+7/7v/u/+3/7P/p/+b/5v/t//f/BAAYADQAVgB9AKsA3AAE
ASIBOQFLAU8BMAHxALEAdwAuAOv/xf+8/77/xP/I/8r/z//S/9r/3//i/+b/6f/q/+z/
6v/r/+z/7P/s/+z/7P/s/+7/7v/t/+3/7v/u/+//7//v/+//8P/w//D/8f/x//H/8f/x
//H/8f/x//H/8P/w//D/8P/y//L/8v/y//P/8//z//P/8//z//P/9P/0//T/9P/1//P/
8//z//P/9P/0//T/9f/1//X/9f/2//j/+P/4//j/+P/4//n/+f/6//r/+v/6//z//f/9
//7//v8AAAAAAgADAAQABQAGAAcACAAJAAoACwANABAAEQATABMAFQAXABgAGQAaABsA
HAAeAB4AIAAfACAAIQAhACMAIwAjACMAIwAkACQAJAAjACMAIwAiACEAIAAfAB0AHAAZ
ABkAGAAWABUAEgAQAA8ADQAMAAkABwAFAAUAAgABAP/////9//z/+//6//n/+v/6//n/
+P/4//f/9v/2//T/9P/0//P/9f/0//P/8v/y//P/9P/0//L/8f/x//H/8v/y//L/8v/x
//H/8f/x//H/8f/x//L/8v/y//L/8v/y//L/8//z//P/8//z//T/8//z//P/8//1//X/
9f/1//b/9v/2//b/9f/2//b/9f/1//X/9f/1//X/9v/2//b/9P/0//T/9P/0//T/9P/0
//X/9f/0//T/9P/0//P/8//z//P/8//y//T/9v/5//v//v///wAAAQD//////////wAA
AAAAAP//AAAAAAEAAQABAAEAAQAAAAAAAAAAAAAAAAAAAAAA///9//7//v/+//3//f/9
//7//v/+//7//v/+//7//v/+//7//v/+//3//f/+//7//v/+//7//f/9//3//f/9//3/
/f/9//3//v/+//3//P/8//z//P/8//z//P/8//7//v/8//z//P/8//7///8AAAEAAQAB
AAEAAgAAAAAAAQABAAMABAAEAAYABQAFAAUABgAJAAkACQAJAAcABQAFAAUABQAFAAUA
BQAHAAUABAAEAAIAAwADAAIAAgACAAEAAAD+//3//P/7//r/+v/5//n/+P/4//f/9//1
//b/9v/2//b/9f/1//X/9//2//b/9v/0//T/9P/0//b/9f/1//X/9f/1//X/9v/0//T/
9P/0//T/8//0//P/8P/w//P/+/8IABoAMABOAHEAmwDIAPQAGAExAUMBTwFCAQcBwwCJ
AEoAAwDT/8L/wv/K/9D/0P/T/9j/3v/j/+j/7P/v//L/8v/y//P/9P/0//T/9P/0//T/
9P/0//X/9f/2//b/9f/1//X/9f/2//b/9v/3//f/9//3//f/9//3//f/9//2//b/9v/2
//j/+P/4//j/9//3//f/9//3//f/9//4//r/+v/6//v/+f/5//n/+f/6//r/+v/7//v/
+//7//z//P/8//z//P/+//7//////wIAAgACAAIABAAFAAUABgAEAAYABgAIAAcACAAJ
AAoACwAMAA0ADgARABMAFgAXABkAGQAbAB0AHgAfACAAIQAgACIAIgAkACUAJgAnACcA
KQApACkAKQAnACgAKAAoACcAJwAnACYAJwAmACUAIwAkACEAIQAgAB4AHQAaABgAFwAV
ABQAEQAPAA0ADQAKAAkABwAHAAUABgAFAAQAAwAAAAAA///+//7//f/8//z//P/8//z/
+//9//z/+//6//j/+f/6//r/+v/5//n/+f/6//r/+v/6//v/+//7//v/+f/5//n/+v/4
//j/+P/4//j/+P/5//n/+f/5//n/+v/7//v/+//7//n/+f/5//n/+v/6//r/+v/7//z/
/P/7//v/+//7//v/+//8//z//P/8//z//P/8//z//P/8//z//f/9//z//P/8//z/+//7
//v/+//7//r/+P/4//n/+f/5//n/+f/5//n/+f/5//n/+v/6//r/+f/4//j/+f/5//f/
9//3//b/+P/4//j/+P/2//b/9v/1//f/+P/4//j/+f/5//n/+v/4//j/+P/4//b/9v/2
//b/+P/4//j/9//3//j/+P/4//b/9v/1//X/9//3//f/9//3//f/9//4//j/9//2//b/
9P/2//j/+P/4//j/+P/4//j/+P/5//r/+//9//3//f/+//3//P/8//v/+//8//z//v8B
AAEAAQACAAMAAwADAAMAAwABAAEAAQABAAEAAQABAP///f/8//z//v///////v/8//z/
+//6//j/9//2//X/9P/0//P/8//0//T/8//z//P/9P/0//T/8v/x//H/8f/x//D/8P/w
//D/8P/w//D/8P/v/+//7//w//H/8v/0//L/8v/y//D/8P/v/+z/6f/o/+z/9f8DABYA
LgBMAHAAmwDNAPoAHgE0AUUBUQFBAQYBwwCLAEsAAgDP/73/vv/E/8T/xP/I/83/1P/a
/9//5P/q/+3/7v/u//D/8//y//D/7v/w//L/8P/w//L/8//z//T/9P/3//f/9//3//b/
9v/2//f/9//3//f/9//1//X/9f/1//b/9v/2//b/+P/4//j/+P/3//f/9//3//n/+f/5
//r/+v/6//r/+//7//v/+//7//r/+v/6//v//f/9//3//v/+//7//v/+//7//v//////
AQACAAMABAAFAAUABAAEAAUACAAJAAwADAAMAAwADAAPABAAEQASABUAFwAaABsAHQAd
AB8AIQAiACMAJAAlACYAKAAoACoAKgAqACoAKQApACkAKQApACsALAAsACwAKwArACsA
KgArACoAKQAnACUAIQAgAB4AHgAdABoAGAAXABUAFAARAA0ACwALAAgACQAHAAcABQAC
AAEAAAD///7//v/9//z//P/7//r/+v/6//r/+v/5//n/+P/3//b/9v/3//j/+P/4//f/
9//3//b/9v/2//b/9//3//f/9//3//f/9//4//r/+v/6//r/+P/4//n/+f/5//n/+f/6
//3//f/9//3//v///wAAAQACAAIAAgACAAEAAgACAAEA/////////////wAAAAAAAAAA
AAAAAAAA/v/+//7//v/9//3//P/8//7//v/9//3//f/9//3//P/6//r/+//7//v/+//7
//v/+//7//v/+//4//j/+P/3//j/+P/5//n/+f/5//n/+P/4//j/+P/4//j/+P/4//f/
9//4//j/+P/3//f/9//4//j/+P/4//j/+P/4//j/+P/4//j/+P/3//f/+P/4//j/9v/2
//X/9f/1//b/9v/2//b/9v/2//f/+P/5//v/+//7//z/+v/6//v/+//7//z//P/+////
/////wAAAQABAAEAAQD///3//f/9///////////////9//z//P/8//3//f/8//r/+v/5
//j/9v/1//T/8//0//T/8//z//D/8P/v/+//7//w//D/8P/y//H/8f/x/+//7v/u/+7/
8P/w//D/8P/w/+//7//v/+//7//v//D/8P/u//D/7v/u/+3/7P/p/+j/7P/1/wUAGgA0
AFQAfgCvAN8ACgEqAUABUQFTATUB9AC1AHkAMQDs/8X/u/++/8L/wv/E/8b/zf/U/9r/
3//m/+r/6//s/+z/7v/t/+7/7v/u//D/7v/w//D/8P/v/+//8P/w//H/8f/x//H/8v/y
//L/8//z//P/8//z//X/9f/1//X/9P/0//T/9P/2//b/9v/2//X/9f/1//X/9//3//f/
+P/4//j/+P/5//n/+f/5//n/+P/4//j/+f/5//n/+f/6//r/+v/6//r//P/8//3//f8A
AAAAAAAAAAIAAwADAAQABAAGAAYACAAJAAoACwAMAA8AEAARABIAEwAVABgAGQAbABsA
HQAfACAAIQAiACMAJAAmACYAKAAnACgAKQApACsAKwArACsAKQAqACoAKgApACkAKQAo
ACUAJAAjACEAHgAbABsAGgAaABkAFgAUABMAEQAQAA0ACwAJAAkABgAFAAMAAwABAP7/
/f/8//v//P/8//v/+v/6//n/+P/4//j/+P/4//f/9//2//X/9P/0//X/9v/2//T/8//z
//P/8v/y//L/8v/z//P/8//z//P/8//z//T/9v/2//b/9v/0//T/9f/1//f/9//3//j/
+f/5//n/+f/5//n/+f/5//r/+v/6//r/+//8//z/+//7//v/+//7//v//P/8//z//P/8
//z//P/8//z//P/8//3//f/8//z/+v/6//n/+f/5//n/+f/4//j/+P/5//n/9//3//f/
9//3//f/9//3//b/9v/2//X/9v/2//f/9//3//f/9//2//b/9v/2//b/9P/0//T/8//1
//b/9v/2//X/9f/1//b/9v/2//b/9v/2//b/9v/2//T/9P/0//P/9f/2//b/9v/2//b/
9f/1//X/9f/1//X/9f/1//X/9v/1//X/9f/2//T/9P/0//T/9v/0//T/9v/2//b/9v/2
//b/9v/3//j/+f/5//n/+f/6//r/+v/7//v/+//8//z//v////////8AAP//////////
///9//3//f///////////////f/8//z//P/9//3//P/8//z/+//6//b/9f/0//P/9P/0
//P/8//w//D/7//v/+//8P/w//D/8v/x//H/8f/x//D/8P/w/+7/7v/u/+7/8P/v/+//
7//v/+//7//w//D/8P/w//D/8P/x//D/7//q/+j/6//x//z/DAAgAD4AXwCHALQA4gAI
AScBPQFLAUwBJQHhAKUAagAhAOP/xP+8/8L/yP/M/8//0v/Y/93/4v/m/+n/7P/u/+7/
7//w//D/8P/w//D/8P/w//D/8f/x//L/8v/z//P/8//z//L/8v/y//P/9f/1//X/9f/z
//P/8//z//T/9P/0//T/9P/0//T/9P/3//f/9//3//f/9//3//j/9v/2//b/9//3//f/
9//3//j/+P/4//n/+f/5//n/+v/8//z//P/8//z//P/9//3//v/+//7//v8AAAEAAQAC
AAAAAgACAAQABQAGAAcACAAJAAoACwAMAA0ADwASABMAFQAVABcAGQAcAB0AHgAfACAA
IgAiACQAJQAmACcAJwAnACcAJwAnACcAKAAoACgAJwAnACcAJgAnACYAJQAjACQAIQAh
ACAAHgAdABoAGAAXABUAFAARAA8ADQANAAoACQAHAAcABQACAAEAAAD///7//v/9//z/
/P/7//r/+v/6//r/+v/5//n/+P/3//b/+P/5//r/+v/4//f/9//3//b/9v/2//b/9//3
//f/9//3//f/9//4//b/9v/2//b/9v/2//f/9//5//n/+f/6//n/+f/5//n/+f/5//n/
+f/6//r/+v/6//v//P/8//v/+//7//v/+//5//r/+v/6//r/+v/6//r/+v/6//r/+v/7
//v/+v/6//r/+v/5//n/+f/5//n/+P/4//j/+f/5//f/9//3//f/9//3//f/9//2//b/
9v/1//T/9P/1//X/9f/1//X/9P/2//b/9v/2//b/9v/2//X/9f/2//b/9v/1//X/9f/2
//T/9P/0//T/9P/0//T/9P/2//b/9v/1//X/9v/2//b/9v/2//X/9f/1//X/9f/1//X/
9f/1//b/9f/1//X/9v/2//b/9v/2//b/9v/2//b/9v/2//b/9v/2//b/9//3//b/9v/2
//b/9v/2//f/+P/5//n/+f/5//r/+P/4//n/+f/5//r/+v/8//3//f/9//7/AQABAAEA
AQABAP/////////////////////9//z//P/8//3//f/8//z//P/7//r/+P/3//b/9f/y
//L/8f/x//L/8v/x//H/7//w//D/8P/y//H/8f/x//H/8P/w//D/7v/u/+7/7v/u/+3/
7f/t/+3/7f/t/+7/7v/u//D/7v/u/+//7v/v/+z/6v/p/+//+P8EABYALABLAG8AmgDG
APAAEwErAT0BRgEzAfcAsQB4ADkA9f/I/7r/vv/E/8r/zf/Q/9b/3f/k/+b/6f/s/+7/
7v/v/+7/7v/w//D/8P/w//D/8P/x//H/8v/y//H/8f/x//H/9P/0//T/9f/1//X/9f/1
//X/9f/1//X/9P/0//T/9P/0//T/9P/0//X/9f/1//X/9//3//f/+P/4//j/+P/5//n/
+f/5//n/+v/6//r/+//7//v/+//8//r/+v/6//r//P/8//3//f/+//7//v/+/wIAAwAD
AAQAAgAEAAQABgAHAAgACQAKAAsADAANAA4ADQAPABIAEwATABMAFQAXABoAGwAcAB0A
IAAiACIAJAAlACYAJwAnACkAKQApACkAKQAqACoAKgApACkAKQAoACcAJgAlACMAIwAh
ACIAIgAgAB8AHAAaABkAFwAWABMAEwARABEADgALAAkACQAHAAYABQAEAAMAAgACAAEA
AAAAAP///v/+//7//v/+//3//f/8//v/+v/8//3//v/+//z/+//7//v/+P/4//j/+P/5
//n/+f/5//v/+//7//z/+v/6//r/+v/6//r/+//7//n/+f/5//r/+//7//v/+//5//n/
+f/5//r/+v/6//r//f/+//7//f//////////////AAAAAAAA/v/+//7//v/+//7//v/+
//3//f/8//z//P/8//v/+//7//v/+//6//v//P/+/////f/9//3//f/7//v/+//7//z/
/P/8//v/+v/6//v/+//5//n/+f/4//r/+v/6//r//P/8//z/+//7//z//P/8//v/+//7
//z/+//6//n/+P/4//j/+P/4//n/+v/7//v/+//8//z//P/6//r/+f/5//n/+f/5//n/
+f/5//n/+v/7//v/+//6//r//P/8//z//P/7//v/+//7//3//f/9//7//v/+//////8B
AAIAAgAEAAMAAwADAAQABQAFAAUABQAFAAMAAwADAAMAAwADAAMAAwABAAAAAAAAAAEA
AQAAAP7//v/9//z/+v/5//j/9//3//j/+P/5//b/9v/1//X/9f/2//b/9v/4//f/9//3
//X/9P/0//T/9P/0//T/9P/2//X/9f/1//P/8//z//T/9P/2//b/9v/2//f/9P/v/+7/
9P8BABMAJgBEAGgAkgDFAPUAHgE4AUwBWwFTASkB5gCpAGsAIQDk/8X/w//I/8j/yP/M
/9D/1f/a/+D/5//s//D/8f/0//b/9v/3//j/+v/4//b/9v/2//b/9v/5//n/+v/6//v/
+//7//v/+v/6//r/+//7//v/+//7//3//f/9//3//v/+//7//v/8//z//P/8////////
/////f/9//3//v8AAAAAAAABAAEAAQABAAEAAgACAAIAAwABAAEAAQACAAUABgAHAAgA
CgAKAAsACwAKAAoACgAKAAwADQANAA4ADgAQABAAEgAVABYAFwAYABkAGgAbABwAHQAf
ACIAIwAlACUAJwApACoAKwAsAC0ALgAwADAAMgAzADQANQA1ADMAMwAzADMAMQAyADIA
MgAxADEAMQAwAC8ALgAtACsAKgAnACcAJgAkACMAIAAeABsAGQAYABUAFQATABMAEAAP
AA0ADQALAAoACQAIAAcACAAIAAcABgAEAAMAAgACAAAAAAAAAP//AQAAAP///v/8//3/
/v/+//7//f/9//3//f/+////AAD//////////////////wAAAgACAAIAAgACAAIAAwAD
AAUABQAFAAYABQAFAAUABQAFAAUABQAFAAgACAAIAAgACQAKAAoACQAHAAcABwAHAAUA
BgAGAAYABAAEAAQABAAGAAYABgAGAAUABQAEAAQAAgACAAEAAQADAAMAAwACAAIAAgAD
AAMAAQABAAEAAQD//////////wAAAAAAAP//AAAAAAEAAQD////////+/wAAAAAAAAAA
AAAAAAAA/////wAAAAAAAP3//f/9//7//v/+//7//v/+//7//v/+//7//v/+//3///8A
AP7//v/+//7//v/+////AAABAAEAAQABAAIABAAEAAUABQAFAAYABgAIAAcABwAHAAgA
CwALAAsACwAJAAcABwAHAAcABwAHAAcABwAFAAQABAAGAAcABwAGAAQABAADAAIAAAD/
//7//f/+//7//f/9//r/+v/5//n/+f/6//r/+v/6//n/+f/5//v/+v/6//r/+v/6//r/
+v/4//f/9//3//n/+f/5//r/+v/6//r/+v/4//f/9v/z//L/9P/9/wsAHgA2AFQAegCn
ANkABgEqAUIBVQFfAVEBGAHVAJsAWQAQAN3/x//I/87/0P/Q/9T/2f/g/+T/6//w//T/
9//6//r/+v/7//z//P/8//z//P/8//z//P/9//3//v/+////////////AAAAAAAAAQAB
AAEAAQABAP//////////AgACAAIAAgAEAAQABAAEAAMAAwADAAMAAwADAAMABAAEAAQA
BAAFAAUABQAFAAUABgAGAAYABwAHAAcABwAIAAoACgAKAAoACgAKAAsACwAOAA4ADgAO
ABIAEwATABQAEgAUABQAFgAXABgAGQAaABsAHAAdAB4AIQAjACYAJwApACkAKwAtACwA
LQAuAC8AMgA0ADQANgA3ADgAOQA5ADkAOQA5ADkAOQA6ADoAOgA3ADcANwA2ADcANgA1
ADMAMgAvAC8ALgAsACsAKAAmACMAIQAgAB0AHQAbABsAGAAXABUAFQATABIAEQAQAA8A
DgAOAA0ADAAMAAsACgAKAAoACgAKAAkACwAKAAkACAAGAAcACAAIAAgABwAHAAcACAAI
AAgACAAHAAcABwAHAAcABwAHAAgACAAIAAgACAAKAAoACwALAAsACwALAAwADQANAA0A
DQANAA0ADQANABAAEAAQABAADwAQABAADwAPAA8ADwAPAA8AEAAQABAAEAAQABAAEAAQ
ABAAEAAQAA8ADwAOAA4ADgAOAA0ADQAPAA8ADwAOAAwADAANAA0ADQANAA0ADQANAA0A
DQANAAwADAAMAAsADAAMAA0ADQANAA0ADQAMAAwADAAMAAwADAAMAAwACwALAAwADAAM
AAsACwALAAwADAAMAAwADAAKAAoACgAKAAwADAAMAAsADQAOAA4ADgAMAAwACwALAA0A
DQANAA0ADQANAA0ADgANAA0ADQAOAA4ADgAOAA4ADgAOAAwADAAMAAwADgAPABAAEQAR
ABEAEQASABIAEgATABMAEwAUABQAFgAXABcAFwAYABsAGwAbABsAGwAZABkAGQAXABcA
FwAXABkAFwAWABYAFgAXABcAFgAWABYAFQAUABQAEwASABEADgAOAA0ADQAOAA4ADQAN
AAsADAAMAAwADAALAAsACwANAAwADAAMAAwADAAMAAwADAALAAsACwANAA0ADQAOAA4A
DAAOAA4ADgANAAwACwAIAAYACwAVACIANABMAGoAjwC5AOgAFAE2AU8BYQFtAVwBIwHd
AKUAZAAfAO//3P/e/+b/6v/s/+//9P/6/wEABAAIAA0ADgAOAA4ADwAQABAAEAAQABAA
EAASABIAEQARABIAEgATABMAEwATABQAFAAUABUAFQAVABUAFQAXABcAFwAXABgAGAAY
ABgAGAAYABgAGAAZABkAGQAZABsAGwAbABwAHAAcABwAHQAdAB0AHQAdAB4AHgAeAB8A
HwAfAA==
         </WaveFormData>
      </LeadData>
   </Waveform>
</RestingECG>
