# Supplementary material for: Detection of Left Atrial Enlargement Using a Convolutional Neural Network-Enabled Electrocardiogram
Source: Front Cardiovasc Med. 2020 Dec 17;7:609976. doi: 10.3389/fcvm.2020.609976 (PMC7773668; doi:10.3389/fcvm.2020.609976)
Supplement: Supplementary file 2 [file Data_Sheet_2.ZIP › normal1/1802010323_8517_0000000X.XML]

<?xml version="1.0" encoding="Windows-1252"?>
<!DOCTYPE RestingECG SYSTEM "restecg.dtd">
<RestingECG>
   <PatientDemographics>
      <PatientID>1802010323</PatientID>
      <PatientAge>84</PatientAge>
      <AgeUnits>Years</AgeUnits>
      <Gender>Male</Gender>
      <PatientLastName>qiuyonghong</PatientLastName>
   </PatientDemographics>
   <TestDemographics>
      <DataType>Resting</DataType>
      <Site>1</Site>
      <AcquisitionDevice>MAC55</AcquisitionDevice>
      <Status>Unconfirmed</Status>
      <Priority>Normal</Priority>
      <AcquisitionTime>08:57:31</AcquisitionTime>
      <AcquisitionDate>07-21-2015</AcquisitionDate>
      <CartNumber>1</CartNumber>
      <AcquisitionSoftwareVersion>009C</AcquisitionSoftwareVersion>
      <XMLSourceVersion>MAC5000 v1.0</XMLSourceVersion>
   </TestDemographics>
   <RestingECGMeasurements>
      <VentricularRate>66</VentricularRate>
      <AtrialRate>66</AtrialRate>
      <PRInterval>164</PRInterval>
      <QRSDuration>110</QRSDuration>
      <QTInterval>422</QTInterval>
      <QTCorrected>442</QTCorrected>
      <PAxis>54</PAxis>
      <RAxis>-37</RAxis>
      <TAxis>40</TAxis>
      <QRSCount>10</QRSCount>
      <QOnset>224</QOnset>
      <QOffset>279</QOffset>
      <POnset>142</POnset>
      <POffset>202</POffset>
      <TOffset>435</TOffset>
      <ECGSampleBase>500</ECGSampleBase>
      <ECGSampleExponent>0</ECGSampleExponent>
   </RestingECGMeasurements>
   <Diagnosis>
      <Modality>Resting</Modality>
         <StatementCount>3</StatementCount>
         <LabelText>12SL ��ϳ���</LabelText>
      <DiagnosisStatement>
         <StmtFlag>ENDSLINE</StmtFlag>
         <StmtText>�������</StmtText>
      </DiagnosisStatement>
      <DiagnosisStatement>
         <StmtFlag>ENDSLINE</StmtFlag>
         <StmtText>������ƫ</StmtText>
      </DiagnosisStatement>
      <DiagnosisStatement>
         <StmtFlag>ENDSLINE</StmtFlag>
         <StmtText>�쳣 ECG</StmtText>
      </DiagnosisStatement>
   </Diagnosis>
   <Waveform>
      <WaveformType>Rhythm</WaveformType>
      <WaveformStartTime>0</WaveformStartTime>
      <NumberofLeads>8</NumberofLeads>
      <SampleType>CONTINUOUS_SAMPLES</SampleType>
      <SampleBase>500</SampleBase>
      <SampleExponent>0</SampleExponent>
      <HighPassFilter>16</HighPassFilter>
      <LowPassFilter>150</LowPassFilter>
      <ACFilter>NONE</ACFilter>
      <LeadData>
         <LeadByteCountTotal>10000</LeadByteCountTotal>
         <LeadTimeOffset>0</LeadTimeOffset>
         <LeadSampleCountTotal>5000</LeadSampleCountTotal>
         <LeadAmplitudeUnitsPerBit>4.88</LeadAmplitudeUnitsPerBit>
         <LeadAmplitudeUnits>��V</LeadAmplitudeUnits>
         <LeadHighLimit>2147483647</LeadHighLimit>
         <LeadLowLimit>268435456</LeadLowLimit>
         <LeadID>I</LeadID>
         <LeadOffsetFirstSample>0</LeadOffsetFirstSample>
         <FirstSampleBaseline>0</FirstSampleBaseline>
         <LeadSampleSize>2</LeadSampleSize>
         <LeadOff>FALSE</LeadOff>
         <BaselineSway>FALSE</BaselineSway>
         <ExcessiveACNoise>FALSE</ExcessiveACNoise>
         <MuscleNoise>FALSE</MuscleNoise>
         <LeadDataCRC32>3442358136</LeadDataCRC32>
         <WaveFormData>
/v/+//7//v/1/+7/5//g/+H/4v/j/+T/5f/m/+f/6P/q/+z/7v/w//P/9P/1//b/+P/4
//j/+P/5//r/+//8//r/+v/6//r//P/8//z//P/8//z//P/8//7//v/+//7//P/8//z/
/P/8//z//P/8//7//v/+//7//v/+//7//v/8//z//P/8//7//v/+//7//v/+//7//v8A
AAAAAAAAAAAAAAAAAAAAAgACAAIAAgAEAAQABAAEAAUABgAHAAgABgAGAAYABgAIAAgA
CAAIAAkACgALAAwADQAOAA8AEAASABIAEgASABQAFAAUABQAFQAWABcAGAAaABoAGgAa
ABwAHAAcABwAGgAaABoAGgAYABgAGAAYABoAGgAaABoAFwAWABUAFAATABIAEQAQAA8A
DgANAAwACQAIAAcABgAEAAQABAAEAAIAAgACAAIAAQAAAP///v/+//7//v/+//3//P/7
//r//P/8//z//P/8//z//P/8//z//P/8//z/+v/6//r/+v/6//r/+v/6//r/+v/6//r/
+v/6//r/+v/6//r/+v/6//r/+v/6//r//P/8//z//P/8//z//P/8//r/+v/6//r/+v/6
//r/+v/8//z//P/8//z//P/8//z/+v/6//r/+v/8//z//P/8//z//P/8//z//P/8//z/
/P/6//r/+v/6//z//P/8//z//P/8//z//P/6//r/+v/6//z//P/8//z//P/8//z//P/6
//r/+v/6//r/+v/6//r/+v/6//r/+v/6//r/+v/6//r/+v/6//r/+v/6//r/+v/6//r/
+v/6//j/+P/4//j/+v/6//r/+v/6//r/+v/6//r/+v/6//r/+P/4//j/+P/6//r/+v/6
//j/+P/4//j/+P/4//j/+P/4//j/+P/4//j/+P/4//j/+P/4//j/+P/4//j/+P/5//n/
+f/5//n/+v/6//r/+//7//v/+//7//3//v8AAAAA/v/+//7///8BAAEAAgACAAMABAAF
AAUAAwADAAQABAAEAAUABQAGAAgABwAGAAUAAgABAP7//P/8//r/+v/6//j/+P/4//j/
9v/2//b/9v/2//b/9v/1//X/9f/0//T/9f/1//X/9f/1//X/9f/1//f/9//3//X/8//z
//L/7//u//D/9f/9/wUADQAZACkAOwBNAF8AcwCGAI8AjwCKAIQAeQBpAFUAQgA0AB8A
CQD4/+r/4//a/9b/1v/a/9z/3f/d/97/4P/i/+T/5//p/+n/6v/u//D/8f/v/+//8//1
//X/9f/0//X/9f/1//b/9v/2//b/9P/0//T/9P/3//f/9//3//X/9f/0//T/9v/3//j/
+P/1//X/9v/2//j/+P/3//f/9//4//j/+P/5//n/+f/5//n/+f/5//n/+f/5//v/+//7
//v/+//7//v//P/8//z//P/8//3//f//////AAAAAP//AAD///7/////////AAAEAAQA
BAAGAAUABQAFAAcACgAKAAsADAANAA4ADwARABEAEgATABMAFQAWABYAFgAVABUAFwAX
ABkAGQAbABsAGwAbABsAGwAdABwAHAAcABoAGAAWABQAEwASABEAEAAPAA0ADAAKAAgA
CAAHAAcABwAEAAMAAwADAAIAAQAAAP7//f/9//v//P/8//3//v/9//z/+//5//n/+f/4
//j/+P/5//n/+f/4//n/+v/7//v/+//7//v/+v/5//j/9//5//n/+f/5//j/+P/5//n/
+f/5//n/+f/4//j/+P/4//j/+P/4//j/+v/5//n/+v/6//r/+v/6//j/+P/4//j/+v/6
//v/+//7//v/+//7//v/+//7//v/+//7//z//P/8//z//P/8//z//P/7//v//f/9//7/
/v/8//v/+//8//z//P/8//z/+v/6//r/+v/8//z//P/8//r/+v/7//v/+//7//v/+//5
//j/+P/4//n/+f/5//n/+f/5//n/+P/4//j/+P/5//n/9//3//f/+P/4//f/9//5//n/
+f/5//n/+f/5//n/9//3//f/9//5//n/+f/5//f/+P/4//j/+f/5//n/+f/3//f/9//4
//r/+f/5//n/9//3//j/+P/4//j/+P/4//j/+P/4//b/9v/2//b/9v/3//f/9//5//n/
+v/6//z//f/9//3/+//7//v//P/8//z//P/8//z//f/9//3/AAAAAAEAAgADAAMAAwAD
AAQABAAEAAUABQAGAAYABQACAAEAAAD///7//P/6//j/+P/4//b/9v/0//T/9P/0//T/
9P/0//T/9v/1//X/9f/y//L/8f/x//P/8//z//P/8f/x//H/8f/z//X/8//x//D/7//s
/+z/7//1////CQAVACMAMwBFAFUAawCCAJEAkwCQAIwAfwBvAF0ASAA2ACUAEQD+/+7/
4f/a/9b/1P/U/9T/1//Z/9r/3P/c/97/4//l/+P/5P/o/+r/6//r/+3/7//v/+//8f/w
//H/8f/x//L/8v/y//L/8v/y//L/8v/1//X/9f/1//P/8//y//L/9P/1//b/9v/1//X/
9v/2//T/9P/z//P/8//0//T/9P/1//X/9f/1//X/9f/1//X/9f/1//f/9//3//f/9//3
//n/+v/6//r/+v/6//v/+//7//v//P/8//z//v/+//7/////////AAAAAAAAAAACAAMA
AwADAAUABwAIAAoADAALAAwADQAPAA8AEAARABEAEwAUABQAFAAVABUAFwAXABcAFwAZ
ABkAFwAXABcAFwAXABYAFgAWABcAFgAVABQAEwASABEAEAAPAA0ADAAKAAgACAAHAAcA
BQACAAEAAQABAAAA///+//7//f/9//v/+f/4//j/+P/4//j/+P/3//f/9//2//b/+P/5
//n/+f/3//f/9//3//X/9f/1//X/9//3//f/9//1//X/9f/1//b/9v/3//f/9//3//f/
9//4//j/+P/4//f/9v/1//T/9v/1//X/9v/4//j/+P/4//b/9v/2//b/9v/2//f/9//5
//n/+f/5//n/+f/5//n/9//3//j/+P/6//r/+v/6//r/+v/5//n/+f/5//r/+v/6//n/
+f/6//j/+P/4//j/+v/6//r/+v/5//j/9//2//b/9v/3//f/9//3//f/9//3//b/9v/2
//n/+f/5//n/9//3//f/9v/2//b/9v/3//f/9f/1//X/+P/4//f/9//5//n/+f/5//j/
9//2//X/9//3//f/9//3//f/9//3//f/+P/4//j/9//3//f/9//3//X/9//4//b/9v/2
//b/9v/2//b/9v/2//b/9v/2//b/+P/5//n/+f/5//n/+v/6//r/+//7//v/+//7//v/
/P/8//z//P/8//7/////////AAAAAAEAAgABAAEAAQABAAQABAAEAAUABQAGAAYABQAG
AAUABAADAP7//P/6//j/9v/2//T/9P/2//b/9v/2//T/9P/0//T/9v/1//X/9f/0//T/
8//z//H/8f/x//H/8f/x//H/8f/x//H/8f/x//L/8f/w/+7/7//z//n/AQANABkAKQA7
AE8AZQB6AIsAjwCSAJAAhwB3AGUAUABCADEAGwAGAPT/5//g/9z/1v/S/9T/1//X/9j/
2v/c/97/3//h/+X/5v/m/+r/7f/v/+//7//x//H/8f/y//P/8//z//L/8v/y//L/8v/y
//L/8v/z//P/8//z//T/9f/1//b/9f/1//X/9P/1//X/9v/2//b/9v/1//X/8//0//T/
9P/3//f/9//3//f/9//3//f/9//3//n/+f/3//f/9//3//f/+P/4//j/+v/6//v/+//5
//n/+v/6//z//v/+//7/////////AAAAAAAAAAACAAUABQAFAAcABgAGAAcACAALAAwA
DQAPAA8AEAARABEAFQAWABYAFgAXABcAGQAZABcAFwAZABkAGQAZABkAGQAbABoAGgAa
ABcAFgAVABQAFQAUABMAEgAPAA0ADAAKAAgACAAHAAcABQACAAEAAQABAAAA///+//z/
+//7//n/+//6//r/+v/6//r/+v/5//n/+f/4//j/+P/5//n/+f/5//n/+f/5//j/9//2
//X/9//3//f/9//3//f/9//3//b/9v/3//f/9//3//f/9//4//j/+P/4//j/+P/4//j/
+v/5//n/+v/5//j/9//2//b/9v/2//b/9v/2//f/9//4//n/+v/7//r/+f/4//f/+P/5
//v//P/7//r/+f/4//j/+P/3//f/+f/5//r/+v/4//f/9//4//r/+v/6//r/+P/4//j/
+P/6//r/+v/6//j/+P/5//n/+f/5//n/+f/5//j/+P/4//n/+f/5//n/9//3//f/9v/4
//j/+P/5//f/9f/1//X/9v/2//X/9f/3//f/9//3//f/9//3//f/9//3//f/9//3//f/
9//3//f/+P/4//j/9//3//f/9//3//f/9//4//j/+f/3//f/+v/4//j/+P/4//j/+P/4
//j/+P/4//j/+P/4//n/+f/5//f/9//4//j/+P/5//n/+f/7//v/+//8//7//v/+//7/
/v////////8AAAAAAQACAAMAAwADAAMABgAGAAYABwAFAAYABgAFAAQAAwACAAEAAAD+
//z/+v/4//j/9v/2//j/+P/4//j/9v/2//b/9v/2//X/9f/1//T/9P/z//P/8//z//P/
8//z//P/8//z//P/8//z//H/8P/x//L/8P/z//v/BQANABkAKQA7AEsAXQBzAIYAjQCL
AIgAgAB1AGcAVQBCADAAGwAJAPj/6v/h/97/2v/Y/97/4P/f/9v/3P/e/+L/4v/l/+n/
6f/q/+z/7v/v/+//7//z//X/9//1//T/9f/1//X/9v/2//b/9v/2//b/9v/2//f/9//3
//f/9f/1//T/9P/2//f/+P/4//f/9//4//j/+v/6//n/+f/5//r/+v/6//r/+f/4//f/
+P/5//r/+//7//v//f/9//v/+//7//v/+//8//z//P/+//7///////3//f/+//7///8C
AAMABAADAAMAAwAEAAYABgAGAAgACQAJAAkACwAMAAwADQAOAA4ADgAOAA8AEQASABMA
EwAVABYAFgAWABkAGQAbABsAGQAZABsAGwAbABsAGwAbABkAGAAYABgAGQAYABcAFgAV
ABQAEwASABEADwAOAAwADAAMAAsACwAJAAYABQAFAAMAAgABAAAAAAD//////f////7/
/v/+//z//P/8//v//f/9//z//P/8//3//f/9//3//f/9//3/+//7//v/+//7//v/+//7
//v/+//7//v//P/8//3//f/7//v/+//7//r/+v/6//r//P/8//z//P/8//v/+//8//z/
/P/8//z//v/+//7//v/9//z//P/7//3//f/9//3//f/9//3//f/9//3//v/+//7//v/+
//7//v/+//3//f/9//3//v/+//z/+//7//z//P/8//z//P/8//z//P/8//z//P/8//z/
+v/6//v/+//5//n/+f/5//v/+v/6//r/+f/5//n/+f/5//n/+f/4//j/+P/4//n/+f/3
//f/9//6//r/+f/5//f/9//3//f/+f/5//n/+f/3//f/9//3//n/+f/5//n/+f/6//r/
+v/3//f/9//3//f/9//3//j/9v/1//X/9f/5//n/+f/5//j/9v/2//b/9v/4//j/+P/4
//j/+P/4//j/9v/3//f/9//3//f/+P/4//j/+f/5//n/+//7//v//P/8//z//P/8//z/
/f/9//3//v/+////AAABAAEAAQABAAIAAgACAAMAAwAEAAQAAwAAAP///v/9//z/+v/4
//b/9v/2//T/9P/0//T/9P/0//b/9v/2//b/9P/z//P/8//0//T/8//z//P/8//z//P/
8//z//P/8//x//H/8f/x//D/7f/q/+7/9f/7/wMADQAbAC0AQQBRAGUAeQCGAIsAhwCE
AHwAbwBdAEsAOgAqABUA///u/+T/3//a/9b/2P/a/9j/2f/Z/9r/4P/i/+L/4//l/+n/
6v/s/+7/7f/t/+//8f/x//H/8//z//P/8v/x//L/8v/y//L/8v/y//L/8v/z//P/8//z
//P/8//y//L/9P/1//b/9v/z//P/9P/0//T/9P/z//P/8//0//T/9P/1//X/9f/1//P/
8//z//P/9P/1//j/+f/3//f/9//3//f/+P/4//j/+P/4//n/+f/5//n/+v/6//r//P/8
//z//f/9//3//v/+//7//v8AAAEAAQABAAMABAAEAAUABgAHAAgACQALAA0ADgAPAA8A
DwAQABAAEAARABEAEwATABMAEwAVABUAEwATABMAEwAVABQAFAAUABMAEgARABAADwAO
AA0ADAALAAkACAAGAAQABAADAAMAAQD+//3//f/7//r/+f/4//r/+f/5//f/9//2//b/
9v/4//j/+P/3//X/9f/0//T/9P/1//X/9f/1//X/9f/1//P/8//z//P/8//z//P/8//1
//X/9f/1//L/8v/z//P/9f/1//X/9f/0//T/9P/0//T/9P/0//T/9P/z//P/9P/2//b/
9v/2//j/+P/4//j/9v/2//f/9//1//X/9f/1//f/9//3//f/9//3//j/+P/2//b/9v/2
//j/+P/3//f/9//3//j/+P/4//f/9//4//j/+P/4//j/+P/4//j/+P/4//j/+P/4//b/
9v/3//f/9f/1//X/9f/2//b/9//4//n/+f/5//n/+f/5//n/+P/4//j/+P/5//n/9//3
//f/9v/2//X/9f/3//f/9//3//X/9f/1//X/9f/1//X/9f/3//f/9//3//f/+P/4//j/
9f/1//X/9f/1//X/9f/2//j/9//3//f/9//3//f/9//1//b/+P/4//j/+P/4//j/+P/4
//b/9v/2//b/+P/5//n/+f/5//n/+v/6//j/+f/5//n/+//7//v//P/+//7//v/+//z/
/f/9//3//v/+////AAABAAEAAQABAAQABAAEAAUABQAGAAYABQACAAEAAAD///7//P/6
//j/9v/2//T/9P/0//T/9P/0//T/9P/0//T/9P/z//P/8//w//D/7//v//D/8f/y//P/
8//z//P/8//x/+//7//v/+7/7f/q/+j/6//z//3/BwARAB0ALwBFAFkAbQCAAIsAjwCO
AIgAfQBvAF0ATAA6ACkAEwAAAO7/3//a/9j/1P/U/9T/1f/X/9b/2v/e/+D/4f/j/+X/
5v/o/+r/7f/v/+3/7f/v/+//7//y//P/8//z//L/8v/y//L/9P/0//T/9P/1//X/9f/1
//f/9//2//b/9f/1//X/9P/z//P/9P/0//T/9P/z//P/9f/2//b/9v/1//X/9f/1//X/
9f/1//X/9f/1//f/9//3//f/9//3//f/+P/4//j/+v/6//v/+//7//v//P/8//z//v/+
//7/////////AAACAAIAAgAEAAUABQAFAAcABgAGAAcACAAJAAoACwANAA8AEAARABEA
EQASABIAEgATABMAFQAVABUAFQAXABcAGQAZABkAGQAXABYAFgAWABcAFgAVABQAEwAS
ABEAEAAPAA0ADAAKAAgACAAHAAcABQACAAEAAQD///7//f/8//7//f/9//v/+f/4//j/
+P/6//r/+v/5//f/9//2//b/9v/3//f/9//1//X/9f/1//f/9//3//f/9//3//f/9//3
//f/9//3//b/9v/3//f/9f/1//X/9f/4//j/+P/4//b/9v/2//b/9v/1//X/9v/2//b/
9v/2//b/9v/2//b/+P/4//n/+f/3//f/9//3//f/9//3//f/9f/1//b/9v/4//j/+P/4
//j/+P/3//f/9//3//j/+P/4//f/9//4//j/+P/4//j/+P/4//j/+P/4//j/+P/4//b/
9v/3//f/9//3//f/9//3//b/9v/2//f/9//3//f/9//3//f/9v/2//b/9v/3//n/9//3
//f/9v/2//X/9f/1//X/9f/1//f/9//3//f/9//3//f/9//1//X/9f/1//T/9P/z//L/
8v/z//T/9f/3//f/9//4//b/8//z//X/9v/2//b/9v/2//T/9P/0//T/9f/2//f/+P/2
//f/9//3//X/9f/2//b/9v/3//f/9//3//f/9//4//r/+v/6//r/+v/7//v/+//8//z/
/f/+////////////AgACAAIAAwADAAQABAADAAIAAQAAAP///P/6//j/9v/0//T/8v/y
//L/8v/y//L/8v/y//L/8v/y//H/8f/x//L/8v/x//H/8//z//P/8//x//H/8f/x//H/
8f/x//H/8P/v/+r/6v/t//P/+f8BAAsAGQApAD0ATwBlAHwAiwCRAJAAigCDAHcAZQBQ
AEAALQAXAAIA8P/h/9j/1v/W/9L/0v/T/9X/2P/c/9z/3P/f/+H/4//m/+j/6v/r/+v/
6//t/+3/7f/v//D/8f/x//H/8v/y//L/8v/w//D/8P/w//P/8//z//P/8f/x//D/8P/w
//H/8v/y//P/8//0//T/8v/y//H/8f/z//T/9P/0//X/9f/1//X/9f/1//X/9f/1//X/
9//3//X/9f/1//X/9f/2//b/9v/4//j/+f/5//f/9//4//j/+P/6//r/+v/7//v/+//8
//7//v/+/wAAAQABAAEAAwAEAAQABQAGAAcACAAJAAsADQAOAA8ADwARABIAEgASABMA
EwAVABUAFQAVABcAFwAVABUAFQAVABcAFgAWABYAFQAUABMAEgARABAADwAOAA0ACwAK
AAgABgAGAAUABQADAAAA/////////v/9//z/+v/5//n/9//5//j/+P/4//b/9v/2//X/
9//3//b/9v/2//f/9//3//P/8//z//P/9f/1//X/9f/z//P/8//z//P/8//z//P/8v/y
//P/8//z//P/8//z//b/9v/2//b/9P/0//T/9P/0//P/8//0//T/9P/0//T/9v/2//b/
9v/0//T/9f/1//X/9f/1//X/9f/1//X/9f/3//f/+P/4//b/9v/2//b/9v/2//X/9f/3
//f/+P/4//j/9//3//j/9v/2//b/9v/4//j/+P/4//b/9v/2//b/9P/0//X/9f/3//f/
9//3//f/9v/2//b/9f/1//X/9f/1//X/9f/0//b/9v/2//f/9//1//X/9f/2//b/9f/1
//X/9f/1//X/9f/1//X/9f/1//X/9f/1//X/9f/1//X/9f/2//b/9v/1//X/9f/1//X/
9f/1//b/9P/1//T/9P/0//T/9P/2//b/9v/2//b/9v/2//b/9P/1//X/9f/1//X/9v/2
//j/+f/5//n/+f/5//n/+v/8//z//P/8//z//f/9//3//v/+////AAADAAMAAwADAAIA
AgACAAMABQAGAAYABQACAAEAAAD///z/+v/4//b/9v/2//T/9P/2//b/9v/2//T/9P/0
//T/9P/z//P/8//y//L/8f/x//H/8f/x//H/8f/x//H/8f/x//P/8//x/+7/7f/s/+7/
8f/5/wEACwAVACMANQBJAF8AcwCGAI0AjQCMAIgAfQBrAFUAQgAwAB8ACwD4/+r/3//a
/9b/1v/W/9j/2f/Z/9r/2v/a/9z/4//l/+f/6P/s/+z/7f/v/+//7f/t/+//8f/y//P/
8//z//T/9P/0//T/9P/0//T/9P/z//P/8//z//P/8//y//L/9P/1//b/9v/1//X/9v/2
//b/9v/1//X/9f/2//b/9v/3//f/9//3//f/9//3//f/9//3//n/+f/5//n/+f/5//n/
+v/6//r/+v/6//v/+//9//3//v/+//z//v/+//7/AQABAAEAAgACAAIAAgAEAAUABQAF
AAcACgAKAAsADAANAA4ADwARAA8AEAARABEAEwAUABQAFAATABMAFQAVABUAFQAXABcA
GQAZABkAGQAXABYAFgAWABUAFAATABIAEQAQAA8ADgANAAsACgAIAAgACAAHAAcAAwAA
AP////8BAAAA///+//7//f/9//v/+//6//r/+v/4//j/+P/3//n/+f/4//j/9v/3//f/
9//3//f/9//3//n/+f/5//n/9//3//f/9//3//f/9//3//b/9v/3//f/9f/1//X/9f/2
//b/9v/2//j/+P/4//j/+P/3//f/+P/4//j/+P/4//r/+v/6//r/+P/4//n/+f/5//n/
+f/5//n/+f/5//n/+f/5//r/+v/6//r/+v/6//r/+v/5//n/+f/5//r/+v/6//n/+f/6
//r/+v/6//r/+v/6//r/+v/6//r/+v/6//r/+v/7//v/+//7//v/+//7//r/+v/6//v/
+//7//v/+//7//v/+v/4//j/+P/5//v/+f/5//n/+v/6//n/+f/5//n/+f/5//n/+f/5
//n/+//7//v/+//7//v/+//7//r/+v/5//j/+f/9//v/+f/6//j/+P/4//j/+v/6//r/
+v/6//r/+v/6//z//f/9//3//P/7//v/+v/6//v/+//7//3//f/9//7//v/+//7//v8A
AAEAAQABAAAAAAABAAIABQAFAAUABQAGAAYABgAHAAcACAAIAAcABAADAAIAAQD+//z/
+v/4//r/+v/4//j/+P/4//j/+P/2//b/9v/2//j/9//3//f/9v/2//X/9f/1//X/9f/1
//X/9f/1//X/9//1//P/9f/2//X/8v/y//P/+/8HAA8AGwArADsASwBdAHEAfgCDAIMA
fgB0AGkAWwBJADgAKAAVAAMA9P/o/+H/3v/c/9z/3v/e/9//3//e/97/4P/i/+X/6f/r
/+r/7P/u/+//7f/r/+//9f/1//P/8v/z//P/8//2//b/9v/2//T/9P/0//T/9f/1//X/
9f/1//X/9P/0//T/9f/2//b/9f/1//b/9v/0//T/8//z//P/9P/0//T/9//3//f/9//1
//X/9f/1//P/8//1//X/9//3//f/9//3//j/+P/4//f/9v/2//X/9v/3//n/+v/4//r/
+v/6//v/+//7//z//v/+//7/AAABAAEAAQADAAQABAAFAAYABwAIAAkACwALAAwADQAN
AA8AEAAQABAADwAPABEAEQARABEAEwATABMAEwATABMAFQAUABQAFAARABAADwAOAA0A
DAALAAoACQAHAAYABAACAAIAAQABAP///P/7//v/+//6//n/+P/6//n/+f/3//X/9P/0
//T/9P/0//T/8//z//P/8v/y//L/8//z//P/8f/x//H/8f/x//H/8f/x//H/8f/x//H/
8f/x//H/8f/y//L/8//z//H/8f/x//H/8v/y//L/8v/y//L/8v/y//T/8//z//T/9P/0
//T/9P/y//L/8v/y//T/9P/1//X/9P/z//L/8f/z//P/8//z//H/8f/y//L/9P/0//T/
9P/0//T/8//z//X/9f/2//b/9P/z//P/9P/y//L/8v/y//P/9P/1//b/9P/0//T/9P/y
//L/8//z//H/8f/x//H/8//y//L/8v/x//H/8f/x//H/8f/x//D/8v/y//L/8//1//P/
8//z//L/8v/x//H/8f/x//H/8f/x//H/8f/x//H/8f/x//H/8P/v/+7/7f/u//D/8f/y
//H/8f/x//H/7//v/+//8P/y//H/8f/x/+//7//v/+//7//u//D/8P/w//D/8P/w//D/
8P/w//D/8P/w//D/8f/x//H/8f/x//L/8v/0//X/9f/1//P/8//z//T/9v/2//b/9v/4
//n/+f/5//j/+P/5//r//f/9//3//f/+//7//v////3//v/+//3//P/7//r/+f/2//T/
8v/w//D/8P/u/+7/7v/u/+7/7v/s/+z/7P/s/+z/6//r/+v/6v/q/+n/6f/r/+v/6//r
/+v/6//r/+v/6f/p/+n/5//m/+X/5P/k/+n/8//9/wUADwAhADMARQBZAG8AgACHAIkA
hAB4AG0AXQBLADgAJgAVAAEA7v/g/9n/1P/M/8r/zP/O/9H/0//S/9L/1P/W/9n/2//f
/+D/4P/i/+P/4//j/+X/5//p/+n/6v/r/+v/6//q/+r/6v/q/+j/6P/o/+j/6f/p/+n/
6f/r/+v/6v/q/+r/6//s/+z/6f/p/+r/6v/q/+r/6f/p/+v/7P/s/+z/7P/r/+r/6f/r
/+v/6//r/+v/6//t/+3/7f/t/+3/7f/t/+7/7v/u/+7/7v/v/+//7//v//D/8P/w//L/
8v/y//P/8//z//T/9P/0//T/9v/5//n/+f/7//z//P/9//7//f/+////AQABAAIAAwAD
AAUABgAGAAYABwAHAAkACQAJAAkACwALAA0ADQANAA0ACwAKAAoACgALAAoACQAIAAUA
BAADAAIAAQD///7//P/6//r/+f/5//f/9P/z//P/8f/w/+//7v/w/+//7//t/+v/6v/q
/+r/6v/q/+r/6f/q/+v/6//s/+r/6//r/+v/6f/p/+n/6f/n/+f/5//n/+n/6f/p/+n/
6f/p/+n/6f/o/+j/6f/p/+f/5//n/+f/5v/m/+b/5v/n/+j/6f/q/+j/5//n/+j/6P/o
/+j/6P/q/+r/6v/q/+r/6v/r/+v/6v/p/+j/5//p/+n/6f/p/+n/6f/q/+r/6P/o/+j/
6P/q/+r/6f/p/+n/6f/q/+r/6v/p/+n/6v/o/+j/6P/o/+r/6v/q/+r/6P/o/+j/6P/n
/+j/6v/r/+n/6f/p/+n/5//m/+b/5v/n/+f/5//n/+f/5//n/+b/5v/m/+b/5//l/+P/
4//j/+T/5P/j/+P/5f/l/+X/5f/l/+X/5f/l/+X/5f/l/+X/4//j/+P/4//j/+T/5P/k
/+X/5f/l/+X/4//j/+P/5P/k/+P/4//j/+P/4//j/+P/4//j/+P/4//m/+T/5P/k/+T/
5v/m/+b/5v/k/+T/5P/k/+X/5v/n/+j/6P/o/+j/6P/o/+j/6P/o/+r/6v/q/+r/7P/s
/+z/7P/u/+7/7v/u/+//8P/x//L/8P/w//D/8P/t/+z/6//q/+j/5v/k/+L/4v/i/+L/
4v/h/+D/3//e/97/3v/e/97/3v/e/97/3v/d/9z/2//a/9z/3P/c/9z/3P/c/9z/3P/a
/9r/2v/a/9n/2P/X/9b/3//m/+3/9P8DABIAIQAwAEIAUgBiAHIAbgBqAGYAYgBPAD4A
LQAcAA==
         </WaveFormData>
      </LeadData>
      <LeadData>
         <LeadByteCountTotal>10000</LeadByteCountTotal>
         <LeadTimeOffset>0</LeadTimeOffset>
         <LeadSampleCountTotal>5000</LeadSampleCountTotal>
         <LeadAmplitudeUnitsPerBit>4.88</LeadAmplitudeUnitsPerBit>
         <LeadAmplitudeUnits>��V</LeadAmplitudeUnits>
         <LeadHighLimit>2147483647</LeadHighLimit>
         <LeadLowLimit>268435456</LeadLowLimit>
         <LeadID>II</LeadID>
         <LeadOffsetFirstSample>0</LeadOffsetFirstSample>
         <FirstSampleBaseline>0</FirstSampleBaseline>
         <LeadSampleSize>2</LeadSampleSize>
         <LeadOff>FALSE</LeadOff>
         <BaselineSway>FALSE</BaselineSway>
         <ExcessiveACNoise>FALSE</ExcessiveACNoise>
         <MuscleNoise>FALSE</MuscleNoise>
         <LeadDataCRC32>2545149817</LeadDataCRC32>
         <WaveFormData>
4P/g/+D/4P/e/9z/2v/Y/9b/1v/W/9b/3P/g/+T/6P/s/+7/8P/y//T/9P/0//T/9//4
//n/+v/7//z//f/+//7//v/+//7//v/+//7//v8AAAAAAAAAAAAAAAAAAAAA/v/+//7/
/v/+//7//v/+//7//v/+//7//v/+//7//v/+//7//v/+/wAAAAAAAAAA/v/+//7//v8A
AAAAAAAAAAIAAgACAAIAAgACAAIAAgADAAQABQAGAAYABgAGAAYACAAIAAgACAAKAAoA
CgAKAAwADAAMAAwADQAOAA8AEAASABIAEgASABUAFgAXABgAGQAaABsAHAAeAB4AHgAe
ACAAIAAgACAAIAAgACAAIAAgACAAIAAgACAAIAAgACAAHwAeAB0AHAAbABoAGQAYABUA
FAATABIAEQAQAA8ADgANAAwACwAKAAkACAAHAAYABQAEAAMAAgAAAAAAAAAAAAAAAAAA
AAAAAAAAAAAAAAD+//7//v/+//7//v/+//7//v/+//7//v/+//7//v/+//7//v/+//7/
/P/8//z//P/+//7//v/+//7//v/+//7/AAAAAAAAAAAAAAAAAAAAAAAAAAAAAAAAAAAA
AAAAAAACAAIAAgACAAIAAgACAAIAAgACAAIAAgACAAIAAgACAAAAAAAAAAAAAgACAAIA
AgACAAIAAgACAAIAAgACAAIAAgACAAIAAgACAAIAAgACAAAAAAAAAAAAAAAAAAAAAAAA
AAAAAAAAAAAAAAAAAAAAAgACAAIAAgAAAAAAAAAAAAAAAAAAAAAAAAAAAAAAAAAAAAAA
AAAAAAAAAAAAAAAA/v/+//7//v/+//7//v/+//7//v/+//7//v/+//7//v8AAAAAAAAA
AP7//v/+//7/AAAAAAAAAAD+//7//v/+//7//v//////AwADAAMABQAGAAgACwALAAoA
CgAKAAwADAAMAAwADAAPABEAEQARAA8ADwARABIAFQAVABUAFAASABAADgAOAAsACgAI
AAUABwAHAAgACQAHAAYABgAGAAUABAACAP///////////v8AAP///P/6//j/9//3//b/
+P/4//j/+P/2//b/9v/2//f/9//3//f/9//3//f/9//1//X/9f/1//f/9//2//X/+v/+
/wQABgAGAAMAAQD+//r/+f/5//v/BQANAAkABwADAPr/6//g/97/4v/k/+X/5f/j/9//
3f/d/+D/4v/d/9n/1f/T/9X/1v/Y/9v/4P/n/+v/7v/w//D/7//v//H/9P/1//b/+P/5
//n/+v/6//r/+v/7//v/+//7//v/+//8//z//P/8//z//f/9//3//f/9//3//f/+//7/
/f/9//3//f/9//3//f/9//3//f/9//7//v8AAAAAAAAAAP7//v//////////////////
////AAAAAAAAAAABAAEAAQABAAEAAQABAAMAAwADAAMABAAEAAYABgAGAAYACAAIAAkA
CgAKAAoADAANAA0ADgAOAA4AEAARABIAEwAUABUAFgAXABkAGgAaABsAGwAcABwAHQAd
AB4AHwAfAB8AHwAfAB4AHgAgACAAIAAgACAAHwAfAB8AHAAbABoAGQAYABcAFgAVABMA
EgARAA4ADgANAAwACwAIAAcABgAFAAYABQAFAAQABAADAAIAAgACAAIAAgACAAAA////
////AAAAAAAA/////////v/+//7//v/+//7//v/9//3//f/8//z/+//7//v/+//7//v/
+//7//v/+//7//v/+//7//v/+//7//v/+//7//v/+//7//z//P/7//3//f/+//7//f/9
//z/+//9//3//f/9//3//P/8//z//P/9//3//P/8//7//v/9//z//P/9//3//v/+//7/
/f/9//3//f/9//3//f/9//3//P/8//z//P/8//z//P/8//z//P/8//z/+//7//v//P/6
//r/+v/6//v/+//7//v/+//7//v/+//7//v/+//6//r/+v/6//r//P/7//v/+v/6//r/
+v/6//r/+v/6//n/+f/5//n/+v/4//j/+P/4//r/+v/5//n/+P/4//f/9//3//j/+P/3
//f/9//3//b/+P/2//b/9v/2//b/9v/3//f/+f/5//v//f/+/wAAAQABAAIAAgACAAQA
BAAEAAQABAAFAAcABwAHAAcABwAJAAoACwALAAsACgAIAAYABAAEAAMAAgAAAP3//f/9
/wAAAQABAAAA/v/+//3//P/6//f/9//3//f/9v/2//X/8v/w//D/7//v/+7/7v/u/+7/
7v/u/+7/8P/w/+//7//t/+3/7f/t/+//7//v/+//7//v/+//7//w//H/8v/2//r//v/+
//v/+f/0//L/8f/x//P/+/8BAAEA///7//T/5//c/9b/2P/a/93/3f/b/9n/1f/V/9r/
3P/Z/9X/0f/P/8//0P/S/9X/2P/d/+P/5v/q/+r/6f/p/+v/7v/v//D/8P/x//X/9P/0
//T/9P/1//X/9f/1//X/9//4//j/+P/2//b/9//3//n/+f/5//n/9//4//j/9//5//n/
+f/5//f/9//3//f/9//3//j/+P/4//j/+P/4//j/+P/5//n/+f/5//n/+f/5//n/+v/6
//z//P/9//3//f/9//3//f/7//3//f/9//3//v/+/wAAAAAAAAAAAgACAAMABAAEAAQA
BgAHAAcACgAKAAoADAALAAwADQAOAA8AEAARABMAFAAUABUAFQAYABgAGQAZABoAGwAb
ABsAGwAbABoAGgAaABoAGgAaABwAGwAbABsAGAAXABYAFQAUABMAEgARAA8ADgANAAoA
CgAJAAgABwAGAAUABAADAAIAAQABAAAAAAD///7//v/+//7//v/+//z/+//7//v//P/8
//z/+//9//3//P/8//r/+v/6//r/+v/5//n/+f/4//j/9//3//n/+f/5//n/+f/5//n/
+f/7//v/+//7//n/+f/5//n/+//7//v/+//7//z//P/7//v/+//8//z/+v/7//v/+//9
//3//f/9//3//P/8//z//P/9//3//P/6//z//P/7//z//P/9//3//P/8//z/+//9//3/
/f/9//v/+//7//v//P/8//z//P/8//z//P/8//r/+v/6//r/+//7//v//P/6//r/+v/6
//n/+f/5//n/+f/5//n/+f/5//n/+f/4//j/+P/4//j/+v/5//n/+P/4//j/+P/4//j/
+P/4//f/9//3//f/+P/2//b/9v/2//j/+P/3//f/+P/4//f/9//3//b/9v/3//b/9v/2
//b/9v/3//f/+f/5//n/+//8//7/AQABAAIAAgACAAQABAAEAAQABAAFAAcABwAHAAcA
BwAJAAoACwALAAsACgAIAAYABAAEAAMAAgAAAP3//f/9/wAAAQABAAAA/v/+//3//P/8
//n/+f/5//f/9v/2//X/9P/y//L/8f/v/+7/7v/u/+7/7v/u/+7/7P/s/+v/6//t/+3/
7f/t/+3/7f/t/+3/7f/t/+3/7f/u/+3/7v/y//j//P/+//3/+//2//L/8f/x//H/9f/9
/wMA///7//b/6//e/9T/0v/W/9n/2f/Z/9n/1//R/9L/1v/Z/9f/0f/N/8v/zP/O/8//
0v/X/93/4v/k/+j/5//n/+f/6P/r/+z/7P/t/+//8P/w//D/8P/x//H/8f/x//H/8//0
//T/9P/0//T/9f/1//X/9f/1//X/8//0//T/8//1//X/9f/1//X/9f/1//X/9f/1//b/
9v/2//b/9v/2//b/9v/3//f/9//3//f/9//3//f/+P/4//j/+P/5//n/9//3//f/9//3
//n/+f/5//v//P/8//7//v/+//7/AAAAAAEAAgACAAIABAAFAAUABgAGAAYACAAJAAoA
CwAMAA0ADgAPABEAEgASABMAEwAUABQAFQAVABgAGQAZABkAGQAZABgAGAAaABoAGgAa
ABgAFwAXABcAFgAVABQAEwASABEAEAAPAA8ADgANAAoACAAHAAYABQAGAAUABAADAAAA
//////7//v/9//z//P/8//z//P/8//7//f/9//3/+v/6//r/+f/5//n/+P/4//j/+P/4
//j/+v/5//n/+f/6//r/+f/5//n/+f/5//n/+f/5//n/+f/5//n/+f/5//n/+f/5//n/
+f/5//n/+f/5//r/+v/5//n/+f/6//r/+v/7//v/+//7//v/+//7//v/+v/6//r//P/9
//3//P/8//7//v/9//z//P/9//3//P/8//z/+//7//v/+//7//v/+//7//v/+v/6//r/
+v/6//r/+v/6//z//P/8//z/+f/5//n/+v/6//r/+v/6//n/+f/5//n/9//3//f/9//5
//n/+f/4//j/+P/4//j/+P/3//f/9v/4//j/+P/4//j/+P/4//f/+f/5//n/+v/4//j/
+P/4//r/+v/5//n/+P/4//f/9//3//j/+P/3//f/+f/5//r/+v/6//r/+v/6//r/+f/6
//n/+f/7//z//v8DAAMABAAEAAQABgAGAAYABgAGAAcACQAJAAkACQAJAA0ADgAPAA8A
DwAOAAwACgAIAAgABwAGAAIA////////AAABAAEAAAAAAAAA///+//7/+//7//v/+//6
//r/+f/0//L/8v/x//H/8P/w//D/8v/y//L/8v/w//D/7//v//H/8f/x//H/8f/x//H/
8f/v/+//7//v//D/8//0//j//v8CAAAA+//3//T/9P/x//H/9f///wUABQADAP//9v/n
/97/3P/g/+T/5f/l/+X/4f/d/93/3P/a/9n/1f/P/83/z//S/9T/1f/a/+H/5//s/+7/
7v/t/+//7//w/+//7v/y//f/9//2//j/+P/4//n/+f/5//n/+f/5//r/+v/6//j/+P/5
//n/+f/5//n/+f/7//z//P/7//3//f/9//3/+//7//v/+//7//v//P/8//r/+v/6//r/
/P/8//3//f/9//3//f/9//3//f/+//7//v/+////////////////////AQABAAEAAQAC
AAIABAAEAAQABAAGAAYABwAIAAgACAAKAAsACwAMAAwADAAOAA8AEAARABIAFQAWABcA
GQAaABoAGwAbABwAHAAdAB0AHAAdAB0AHQAfAB8AHgAeAB4AHgAeAB4AHgAdAB0AHQAc
ABsAGgAZABgAFwAWABUAEwASABEADgAOAA0ADAALAAgABwAGAAUABAADAAMAAgACAAEA
AAAAAAAAAAAAAAAAAAD///////8AAAAAAAD////////+//7//v/+//7//v/+//3//f/9
//7//v/9//3////////////9//3//f/9//3//f/9//3////////////9//3//f/9////
AAAAAP///////wAAAAAAAAEAAQABAAEAAQABAAEAAQAAAAAAAAAAAAEAAQAAAAAAAgAC
AAEAAAAAAAEAAQAAAAAAAAD//wEAAQABAAEA//////////8AAAAAAAAAAAAAAAAAAAAA
/v/+//7//v////////8AAP7//v/+//7////////////9//3//f/9//3//f/9//z//P/8
//z//P/+//3//f/8//z//P/8//z//P/8//z/+//9//3//f/+//7//v/+//7//v/+//3/
/f/+//7//f/9//3//v/+//3//f/9//3//P/+//7//v/+//7//v/+//7//v//////AQAB
AAMABQAGAAgACQAJAAoACgAKAAwADAAMAA4ADgAPABEAEQARABEAEQARABIAEwATABMA
EgAQAA4ADAAMAAsACgAKAAcABwAHAAYABwAHAAYABgAGAAUABAACAP///////////v/+
//3/+v/4//j/9//3//b/9v/2//j/+P/4//j/9v/2//X/9f/3//f/9//3//X/9f/1//X/
9//3//f/9//4//n//P8EAAgABgACAAEA///8//z/+//7/wMACwAPAA0ACwAFAPj/6//k
/+T/6P/o/+n/6f/n/+P/3//f/+L/4v/d/9n/1f/V/9f/2v/c/+H/5v/r/+//9P/2//L/
7//x//P/9P/3//j/+P/5//v//P/8//z//P/9//v/+//7//v//f/+//7//v/+//7/////
//3//f/9//3///8AAAAA/////////////////////////////wAAAAAAAAAAAAAAAAAA
AAABAAEAAQABAAEAAQABAAEAAgACAAIAAgADAAMAAwADAAMAAwADAAUABQAFAAMABAAE
AAYACAAIAAgACgAKAAsADAAMAAoADAANAA0AEAAQABAAEgATABQAFQAWABUAFgAXABkA
GgAaABsAGwAeAB4AHwAfACAAIQAhACEAIQAhACAAIAAgACAAIAAgACAAHwAfAB8AHgAd
ABwAGwAaABkAGAAXABUAFAATABAAEAAPAA4ADQAMAAsACgAJAAgABwAHAAYABgAFAAQA
BAAEAAQABAAEAAQAAwADAAMAAgACAAIAAQABAAEAAAAAAAAAAAAAAAAAAAD///////8A
AAAA/////////////////////////////////////wEAAQABAAEAAQABAAEAAQABAAIA
AgABAAEAAQACAAIAAAABAAEAAQABAAEAAQABAAMAAgACAAIAAAABAAEAAAAAAAIAAgAB
AAAAAAABAAEAAgACAAIAAQABAAEAAQABAAEAAQABAAEAAgACAAIAAgACAAIAAgACAAIA
AgACAAIAAQABAAEAAgACAAIAAgACAAEAAQABAAEAAQABAAEAAQABAAEAAQAAAAAAAAAA
AAAAAgABAAEAAAAAAAAAAAAAAAAAAAAAAP//////////AAAAAAAAAAAAAAAAAAD/////
AAAAAP///////wAAAAD//wEAAQABAAAAAAAAAAAAAAD//wAA/v/+//7//v//////AQAB
AAEAAwAEAAYACwALAAwADAAKAAwADAAMAAwADAANAA8ADwAPAA8ADwARABIAEwATABMA
EgAQAA4ADAAMAAsACgAKAAcABwAHAAYABwAHAAYABgAGAAUABAACAP///////////v/+
//3/+v/4//j/9//3//b/9v/2//b/9v/2//b/9v/2//X/9f/1//X/9f/1//X/9f/1//X/
9//3//f/9//2//f/+v/8/wIABgAGAAEA///8//r/+//7//3/AQAJAAsACwAFAPz/8f/k
/9z/3P/e/+H/4f/f/93/2//b/97/4P/f/9v/1//V/9P/1P/Y/9n/3P/j/+n/7v/w//D/
7//v//H/8P/z//j/+P/3//f/+v/6//r/+v/7//3//f/9//3/+//8//z//P/+//7/////
//3//f/9//3//f/+//7//f///////////////////////////wAAAAD+//7//v/+//7/
/v//////AQABAAEAAQD/////AAAAAAAAAAABAAEAAwADAAMAAwABAAMAAwADAAMABAAE
AAYABgAGAAYACAAIAAkACgAKAAoADAANAA0ADgAOAA4AEAARABIAEwAUABMAFAAVABcA
GgAaABsAGwAcABwAHQAdAB4AHwAfAB8AIQAhACAAIAAgACAAIAAgACAAHwAfAB8AHgAd
ABwAGwAYABcAFgAVABUAFAATABAAEAAPAA4ADQAMAAsACgAJAAgABwAHAAYABgAFAAQA
BAAEAAQABAAEAAIAAQABAAEAAAAAAAAA//8BAAEAAAAAAAAAAAAAAAAA/v/9//3//f/+
//7//f/9//3//f/9//3//f/9//3//f/9//3//f/9/////////////f/9//3//f/9//7/
/v/9//3//f/+//7//v/////////9//3//f/9/////v/+//7//v///////v/8//7//v/9
//7//v//////AAAAAAAA///9//3//f/9/////////////v/+//7//v/+//7//v/+//7/
/v/+//7/+//7//v//P/8//z//P/8//v/+//7//v/+//7//v/+//7//v/+//6//r/+v/6
//r//P/7//v/+v/6//r/+v/6//z//P/8//v/+//7//v//P/6//r/+v/6//r/+v/5//n/
+v/6//n/+f/5//r/+v/5//n/+f/5//r/+v/6//r/+v/6//n/+f/7//v/+//9//7/AAAD
AAMABAAEAAQABgAGAAYABgAGAAcACQAJAAkACQAJAAsADAANAA0ADQAMAAoACAAGAAYA
BQAEAAIA////////AAABAAEAAAAAAAAA///+//z/+f/5//n/+f/4//j/9//0//L/8v/x
//H/8P/w//D/8P/w//D/8P/w//D/7//v/+//7//v/+//8f/x//H/8f/v/+//7//v//D/
8f/y//T/+v/+/wAA/f/7//j/9v/1//P/8//3/wEABQADAP//+v/v/+L/2P/Y/9r/2//b
/9v/2//Z/9f/2P/a/9v/1//R/83/zf/Q/9L/0//Y/9v/4f/m/+r/6v/p/+n/6//s/+3/
8P/w//H/8f/0//T/9P/0//X/9f/1//X/9f/1//b/9v/2//b/9v/3//f/9//3//f/9//3
//j/+P/3//f/9//3//f/9//3//f/9//3//f/+P/4//j/+P/4//j/+P/4//n/+f/5//n/
+f/5//n/+f/6//r/+v/6//v/+//5//n/+f/5//v//f/9//3//f/+//7/AAD+//7//v8A
AAIAAwAEAAQAAgAEAAUABQAIAAgACAAKAAsADAANAA4ADwAQABEAEwASABIAEwATABYA
FgAXABcAGAAZABkAGQAbABsAGgAaABoAGgAaABoAGgAZABkAGQAYABcAFgAVABQAEwAS
ABEADwAOAA0ACgAKAAkACAAHAAYABQAEAAMAAgABAAEAAAAAAP///v/+//7//v/+//7/
/v/9//3//f/8//z//P/7//v/+//6//r/+v/6//r/+v/6//n/+f/5//r/+v/5//n/+f/5
//n/+f/5//n/+f/5//n/+f/5//n/+//7//v/+//7//v/+//7//n/+v/6//n/+//7//z/
/P/8//3//f/9//v/+//7//v//f/8//z//P/6//v/+//6//r//P/8//v/+v/6//v/+//8
//z//P/7//v/+//7//v/+//7//v/+//8//z//P/8//v/+v/5//j/+P/4//j/+P/5//n/
+f/6//r/+v/6//r/+f/5//n/+f/5//n/+f/5//n/+f/5//j/+P/4//j/+P/4//f/9//2
//j/+P/4//j/+P/4//j/9//1//X/9f/2//b/9v/2//b/9v/2//X/9f/2//b/9f/1//X/
9v/2//X/9f/1//T/9P/0//T/9P/1//X/9//3//f/+f/6//z//////wAAAAD+/wAAAAAA
AAAAAAABAAMAAwADAAMAAwAFAAYABwAHAAcABgAEAAIA/v/+//3//P/8//n/+f/5//z/
/f/9//z/+v/6//n/+P/2//P/8//z//P/8v/y//H/8P/u/+7/7f/t/+z/7P/s/+z/7P/s
/+z/6v/q/+n/6f/p/+n/6f/p/+n/6f/p/+n/6f/p/+n/6f/s/+3/7v/y//j/+v/6//f/
8//w//D/7//v//H/9////wEA/f/5/+7/3//U/9D/1P/W/9f/2f/Z/9X/0//T/9T/1P/T
/83/yf/F/8f/yv/M/8//0v/X/93/4v/m/+b/5//l/+X/6P/p/+r/6v/t//H/8P/w//D/
8P/x/+//7//v/+//7//w//D/8P/w//D/8f/x//H/8f/x//H/8f/y//L/8f/x//H/8f/x
//H/8f/x//H/8f/x//L/8v/y//L/8v/y//L/8v/z//P/9f/1//X/9f/1//X/9v/2//b/
9v/3//f/9//3//f/9//1//f/9//3//f/+P/4//r//P/8//z//v/8//3//v/+//7/AAAB
AAEAAgACAAIABAAFAAYABwAIAAkACgALAA0ADgAOAA8ADwAQABAAEQARABIAEwATABMA
FwAXABYAFgAUABQAFAAUABQAEwATABMAEgARABAADwAMAAsACgAJAAkACAAHAAQABAAD
AAIAAQACAAEAAAD///z/+//7//r/+P/3//b/9v/0//T/9P/0//T/8//z//P/8//0//X/
9f/1//X/9P/0//T/9P/0//T/8v/x//H/8f/y//L/8f/x//P/8//z//P/8//z//P/8//z
//P/8//z//H/8f/x//H/8f/x//H/8f/x//L/8v/x//H/8f/y//L/9P/1//X/9f/1//X/
9f/1//P/8v/y//L/9P/1//X/9P/2//j/+P/3//b/9v/3//f/9P/0//T/8//z//P/8//z
//P/8//z//P/8v/y//L/8v/0//T/9P/0//L/8v/y//L/8//z//P/9P/y//L/8v/y//X/
9f/1//X/8//z//P/8//z//P/8//y//T/9P/0//T/8v/x//H/8P/w//D/8P/w//D/8P/w
/+//7//v/+//8P/y//L/8v/y//L/8v/x//H/9P/0//P/8//0//L/8v/y//L/8f/x//P/
8//z//X/9v/4//v/+//8//z//P/+//7//v8AAAAAAQADAAEAAQABAAEAAwAEAAUABQAF
AAQAAgAAAP7//v/9//z//P/5//n/+f/6//v/+//6//j/+P/3//b/9P/x//H/8f/x//D/
8P/v/+z/6v/q/+n/6f/o/+j/6P/o/+j/6P/o/+j/6P/n/+f/5f/l/+X/5f/l/+X/5f/l
/+X/5f/l/+X/6P/p/+z/8v/4//b/9P/x/+3/6v/q/+n/6f/v//v/AQD///3/9//q/93/
2P/W/9j/2v/b/9v/1//T/83/zf/M/8z/yf/F/8H/wf/D/8T/xv/L/9D/1//b/+D/4P/g
/9//4f/l/+b/5f/k/+j/6//r/+z/7P/s/+z/7f/t/+3/7f/t/+3/7v/u/+7/7v/u/+//
7//v/+//7//v/+//8P/w/+//7f/t/+3/7f/v/+//7//v/+//7//w//D/8P/w//D/8P/w
//D/8f/x//H/8f/x//H/8f/x//L/8v/y//L/8//z//P/8//z//P/8//1//X/9f/1//b/
9v/4//j/+P/4//r/+v/7//z//P/8//7//////wIAAgACAAQABQAGAAcACAAHAAgACQAL
AA4ADgAPAA8AEgASABMAEwAUABUAFQAVABcAFwAWABYAFgAWABYAFgAUABMAEwATABAA
DwAOAA0ADgANAAwACwAJAAgABwAEAAQAAwACAAEAAAD///7//f/8//v/+//6//r/+f/4
//j/+P/4//j/+P/2//X/9f/1//T/9P/0//P/8//z//L/8v/y//L/8v/y//L/8f/x//H/
8v/y//H/8f/x//H/8f/x//H/8f/x//H/8f/x//H/8f/x//H/8f/x/+//7//v/+//8f/y
//L/8f/x//H/8v/y//L/8//z//P/8f/x//H/8f/z//L/8v/y//L/8//z//L/8P/y//L/
8f/w//D/8f/x//D/8P/w/+//8f/x//H/8f/v/+//7//v//D/8P/w//D/8P/w//D/8P/w
//D/8P/w/+3/7f/t/+7/8P/w//D/8P/w/+//7v/t/+3/7f/t/+3/7f/t/+3/7P/u/+7/
7v/u//D/7//v/+7/7P/s/+z/7P/u/+7/7v/t/+v/6//r/+z/7P/s/+z/7P/s/+z/6//r
/+z/7P/r/+v/6//s/+z/6//r/+v/6//q/+r/6v/q/+r/6//q/+r/6v/q/+r/6f/p/+v/
6//t/+//8P/y//X/9f/2//b/9v/4//j/+P/6//r/+//9//v/+//7//v/+//8//3//f/9
//z/+v/4//b/9v/1//T/8v/v/+//7//y//P/8//y//D/8P/v/+7/7P/p/+n/6f/p/+j/
6P/n/+b/5P/k/+P/4//i/+L/4v/h/+D/3//e/+D/4P/f/9//3//f/9//3//f/9//3//f
/9//3//f/9//3v/h/+T/6v/u//D/7v/r/+f/5v/k/+X/5f/p//H/9f/z/+//6f/g/9P/
yP/G/8r/zP/N/8v/x//F/8P/xf/I/8j/w/+//73/u/+7/77/wP/D/8r/z//T/9j/2P/W
/9f/1//Z/9r/2//c/97/3//f/+D/4P/g/+D/4f/h/+H/4f/h/+H/4v/i/+L/4v/i/+P/
4//j/+P/4//j/+H/4v/i/+H/4f/h/+H/4f/h/+H/4f/h/+P/4//k/+T/4v/i/+L/4v/i
/+L/4//j/+H/4f/h/+H/4//j/+T/5P/k/+T/5f/l/+X/5f/l/+X/5f/n/+f/5//l/+b/
5v/o/+j/6P/o/+r/6v/r/+z/7P/s/+7/7//v/+7/7v/u//D/8//0//X/9v/1//b/9//5
//r/+v/7//v//v/+//////8AAAEAAQABAAMAAwACAAIAAAAAAAAAAAAAAP////////7/
/f/8//v/+P/3//b/9f/z//L/8f/u/+7/7f/s/+v/6v/p/+j/5//m/+X/5f/k/+L/4f/g
/+D/4P/g/+D/4P/g/9//3//f/97/3v/e/93/3f/d/9z/3P/c/9z/3P/c/9z/2//b/9v/
3P/c/9v/2//b/9v/2//b/9n/2f/Z/9n/2//b/9v/2//Z/9n/2f/Z/9v/2//b/9v/2//c
/9z/2//b/9v/3P/c/9r/2//b/9v/2//b/9v/2//b/9r/2v/a/9r/2//b/9r/2P/a/9r/
2f/a/9r/2//b/9r/2v/a/9n/2f/Z/9n/2f/b/9v/2//b/9r/2v/a/9r/2P/Y/9j/2P/Y
/9j/2P/Y/9f/1//X/9j/1v/W/9b/1v/V/9X/1f/V/9X/1f/V/9X/1f/V/9X/1P/U/9T/
1P/U/9T/0//T/9L/0v/S/9L/0v/S/9L/0v/R/9P/0//T/9T/0//S/9H/0P/Q/9D/z//P
/9D/0P/P/8//z//Q/9D/z//P/8//z//O/87/zv/O/87/z//Q/9H/0f/T/9T/1v/W/9j/
2P/Y/9j/2P/Z/9r/2//c/9z/3P/c/9z/3v/e/97/3v/g/+D/4P/g/93/3P/b/9r/2f/Y
/9f/1v/V/9T/0//S/9T/1P/U/9T/0//S/9H/0P/N/8z/y//K/8j/yP/I/8j/xf/E/8P/
wv/C/8L/wv/C/8D/wP/A/8D/wP/A/8D/wP/A/8D/wP/A/77/vv++/77/vv++/77/vv/A
/8L/xP/G/8j/yP/I/8j/xv/E/8L/wP/D/8b/yf/M/8f/xP/B/77/tv+w/6r/pP+m/6b/
pv+m/w==
         </WaveFormData>
      </LeadData>
      <LeadData>
         <LeadByteCountTotal>10000</LeadByteCountTotal>
         <LeadTimeOffset>0</LeadTimeOffset>
         <LeadSampleCountTotal>5000</LeadSampleCountTotal>
         <LeadAmplitudeUnitsPerBit>4.88</LeadAmplitudeUnitsPerBit>
         <LeadAmplitudeUnits>��V</LeadAmplitudeUnits>
         <LeadHighLimit>2147483647</LeadHighLimit>
         <LeadLowLimit>268435456</LeadLowLimit>
         <LeadID>V1</LeadID>
         <LeadOffsetFirstSample>0</LeadOffsetFirstSample>
         <FirstSampleBaseline>0</FirstSampleBaseline>
         <LeadSampleSize>2</LeadSampleSize>
         <LeadOff>FALSE</LeadOff>
         <BaselineSway>FALSE</BaselineSway>
         <ExcessiveACNoise>FALSE</ExcessiveACNoise>
         <MuscleNoise>FALSE</MuscleNoise>
         <LeadDataCRC32>692532488</LeadDataCRC32>
         <WaveFormData>
0P/Q/9D/0P/g/+7//P8KAA0AEAATABYAFwAYABkAGgAZABgAFwAWABUAFAATABIAFAAU
ABQAFAAUABQAFAAUABQAFAAUABQAFAAUABQAFAASABIAEgASABIAEgASABIAFAAUABQA
FAAUABQAFAAUABQAFAAUABQAEgASABIAEgAUABQAFAAUABQAFAAUABQAFAAUABQAFAAU
ABQAFAAUABQAFAAUABQAFAAUABQAFAAWABYAFgAWABYAFgAWABYAGAAYABgAGAAYABgA
GAAYABoAGgAaABoAHAAcABwAHAAcABwAHAAcABwAHAAcABwAGgAaABoAGgAcABwAHAAc
ABsAGgAZABgAFgAWABYAFgAUABQAFAAUABMAEgARABAADgAOAA4ADgAOAA4ADgAOAA4A
DgAOAA4ADAAMAAwADAAMAAwADAAMAAoACgAKAAoACgAKAAoACgAIAAgACAAIAAgACAAI
AAgACAAIAAgACAAIAAgACAAIAAgACAAIAAgACAAIAAgACAAIAAgACAAIAAgACAAIAAgA
CAAIAAgACAAGAAYABgAGAAgACAAIAAgACAAIAAgACAAIAAgACAAIAAgACAAIAAgABgAG
AAYABgAGAAYABgAGAAQABAAEAAQABAAEAAQABAAEAAQABAAEAAQABAAEAAQAAgACAAIA
AgACAAIAAgACAAIAAgACAAIAAgACAAIAAgAEAAQABAAEAAIAAgACAAIAAgACAAIAAgAA
AAAAAAAAAAAAAAAAAAAAAAAAAAAAAAAAAAAAAAAAAAAAAAAAAAAA/v/+//7//v/+//7/
/v/+/wAAAAAAAAAA/v/+//7//v8AAAAAAAAAAP7//v/+//7/AAAAAAAAAAD+//7//v/+
//7//v/+//7//v/+//7//v/+//7//v/+//7//v//////////////AAABAAIAAwAEAAUA
BQAFAAUABgAGAAYACAALAA0ADQAOAA0ADQANAAsACwAHAAEA+v/2//b/9P/0//T/8//z
//L/8f/x//H/8f/v/+//7v/t/+//7//w//D/8P/z//X/9//5//n/+f/5//n/+f/5//r/
+v/6//r/+v/6//r/+v/6//z//P/8//z//f/9//3//f/+/////////////////wAAAQAC
AAUACQAPABEADwAJAAUAAwABAPz/9P/q/97/zv+9/7f/sv+u/6z/qP+f/5n/l/+a/6H/
rv/D/93/7v/6/wUACwAJAAsADAAMABAAEwARAAsACQAMAAwACQAIAAgABgAHAAcACQAJ
AAoACgAKAAoACgAKAAoACQAJAAkACQAJAAkACQAHAAcABwAHAAkACQAJAAkACQAJAAkA
CAAIAAgACAAIAAgACQAJAAoACAAIAAgABwAHAAgACAAIAAgACAAIAAgACgAJAAkACgAI
AAgACAAIAAoACgALAAsACwALAAsADAAMAAsACwAMAAwADAAMAA0ADQANAA4ADgANAA0A
DQANABAAEAAQABEADwAPAA8ADwARABEAEQARABEAEQARABEADgAOAA4ADgAPAA8ADwAP
AA0ADQALAAsADQANAAsACwALAAkACQAJAAgACAAIAAgACAAIAAcABwAFAAUABQAFAAQA
BAAEAAQABAAEAAQABAAEAAQABAAEAAQABAAEAAQABAAEAAMAAgAEAAQABAAEAAMAAwAD
AAMAAwADAAMAAwACAAIAAgACAAIAAgACAAIAAwADAAMAAwACAAIAAgACAAIAAgADAAMA
AQABAAEAAQACAAIAAwADAAMAAwADAAMAAwADAAMAAwABAAEAAQABAAMABAAEAAQAAQAB
AAEAAQABAAEAAQAAAAIAAgACAAIAAgACAAIAAQABAAEAAQABAP//////////////////
///////////+/wAAAAAAAAEAAQABAAEAAAD+//7//v/+///////+//7//v/+//7//v8A
AAAAAAAAAP7//v/+//7//v/+//7//v/+//7//v/+//7//v/+//7//v/+//7//v/+//7/
/v/+//7//v/+//7//v/+//7//v/+//7//v/+//3//f/9//3//f/9//3//f/9//3//f/9
//3//f/9//3////9//7//P/8//z//P//////////////AAABAAIAAQACAAMAAwAFAAUA
BgAGAAQABgAJAAsACwAMAA0ADQAPAA0ACwAHAAEA+v/4//j/9P/0//L/8f/x//D/7//v
/+//7//v/+//7v/t/+3/7f/u/+7/7v/x//P/9f/3//f/9//3//f/9//3//j/+P/4//r/
+v/6//r/+P/4//r/+v/8//z//f/9//3//f/+/////////////////wAAAQACAAMABwAL
ABEAEQALAAUAAwABAP7/9v/u/+L/1P/D/7f/tP+w/67/rP+n/53/m/+c/6H/rP+7/9P/
6P/2/wEACwANAA0AEAAQABIAFQAXABMADwAMAA4ADwAMAAoACgAHAAUABwALAAwADAAK
AAoACgAKAAoACQAJAAkACwALAAsACwAJAAkACQAJAAkACQAJAAkACQAJAAkACAAKAAoA
CgAKAAoACwALAAwACgAKAAoACQALAAwADAAMAAwADAAMAAwADAALAAsADAAMAAwADAAM
AAoACgALAAsACwALAAsADAAMAAsACwAMAAwADAAMAA0ADQANAA4ADgARABEAEQARABAA
EAAQABEAEQARABEAEQARABEAEQARABEAEQARABEAEAAQABAAEAAPAA8ADwAPAA8ADwAN
AA0ADQANAAsACwANAAsACwALAAoACgAKAAoACAAIAAcABwAHAAcABwAHAAYABgAGAAYA
CAAIAAgACAAGAAYABgAGAAYABgAGAAYABgAGAAUABAAGAAYABgAGAAUABQAFAAUABQAF
AAUABQAEAAQABAAEAAQABAAEAAQABQAFAAUABQAGAAYABgAGAAQABAAFAAUABQAFAAUA
BQAGAAYABwAHAAcABwAHAAcABwAHAAcABwAFAAUABQAFAAUABgAGAAYABQAFAAUABQAF
AAUABQAEAAQABAAEAAQABAAEAAQAAwADAAMAAwADAAMAAwADAAMAAwADAAMAAwADAAMA
AwACAAIAAgACAAMAAwADAAMAAgAEAAQABAAEAAUABQAEAAQAAgACAAIAAgACAAIAAgAC
AAIAAgACAAIAAgACAAIAAgACAAIAAgACAAIAAgACAAIAAgACAAIAAgACAAIAAgACAAIA
AgACAAIAAgACAAIAAgACAAIAAgACAAEAAQABAAEAAwADAAMAAwADAAMAAQABAAAAAgAC
AAIAAgABAAEAAQABAAEAAgADAAQABQAGAAcABwAHAAcACAAIAAgACgANAA8ADwAQABEA
EQASABEAEAANAAcAAAD+//7/+//6//f/9f/3//b/9f/1//P/8//z//P/8v/x//H/8f/y
//L/8v/1//f/+f/7//v//f/9//3//f/9//7//v/+//z//P/8//z//P/8//7//v/+//7/
/////wEAAQACAAMAAQABAAEAAQABAAQABQAEAAcACQANABEAFQATAA0ABwAFAAIA/v/0
/+r/3v/P/8H/uv+0/7L/sP+t/6X/n/+e/6H/qP+1/8f/3v/w//3/CQARAA8ADgAQABIA
FQAZABcAEwAQABAADwAOAAwACgALAAkACQALAAwADgAMAAwADAAMAA4ADQANAA0ACwAL
AAsACwALAAsACwALAAkACQAJAAkACwALAAsACgAKAAoACgAKAAoACwALAAwACgAKAAoA
CQAJAAoACgAKAAoACgAKAAoACgAJAAkACgAKAAoACgAKAAoACgALAAsACwALAAsADAAO
AA0ADQAOAA4ADgAOAA8ADQANAA4ADgAPAA8ADwAPABAAEAAQABEAEQARABEAEQARABEA
EQARABEAEQARABEAEAAQABAAEAAPAA8ADwAPAA8ADwANAA0ADQANAAsACwALAAkACQAJ
AAgACAAIAAgABgAGAAUABQAFAAUABQAFAAYABgAGAAYABgAGAAYABgAGAAYABgAGAAQA
BAAEAAQABAAEAAMAAgAEAAQABAAEAAMAAwADAAMAAwADAAMAAwAEAAQABAAEAAQABAAE
AAQABAADAAIAAQACAAIAAgACAAAAAAABAAEAAwADAAMAAwACAAIAAwADAAMAAwADAAMA
AwADAAMAAwADAAMAAwADAAEAAgACAAIAAwADAAMAAwABAAEAAQAAAAAAAAAAAAAAAAAA
AAAA//8BAAEAAQABAAEAAQABAAEA//////////8BAAEAAQAAAAAAAAAAAAEA////////
/v8AAAAAAAAAAP/////+//7/AAAAAAAAAAAAAAAAAAAAAAAAAAAAAAAAAAAAAAAAAAAA
AAAAAAAAAAAAAAAAAAAAAAAAAAAAAAAAAAAAAAAAAAAAAAAAAAAAAAAAAAAAAAD+//7/
/v/+//////////////////////////////////////8BAAEAAAD+//7//v/+////////
//////8AAAEAAgADAAQABQAFAAUABQAGAAYABgAIAAsADQAPABAAEQARABEADwANAAkA
AQD6//j/+P/2//b/9P/z//P/8v/x//H/8f/x//H/8f/w/+//7//v//D/8P/w//P/9f/3
//n/+f/5//n/+f/5//n/+v/6//r/+v/6//r/+v/6//r//P/8//z//P/9//3//f/9//7/
/////////////wEAAAD//wIABQAJAA0AEQARAAsABQABAP//+v/y/+j/3P/M/73/tf+w
/67/rv+s/6P/m/+b/57/o/+w/8P/2//s//j/BQANAAsACQAMAA4AEAATABMADwALAAwA
DgALAAgACAAIAAcABQAHAAkACAAKAAgACAAIAAgACAAHAAcABwAJAAkACQAJAAkACQAJ
AAkACQAJAAkACQAHAAcABwAGAAYABgAGAAYACAAJAAkACgAKAAoACgAJAAkACgAKAAoA
CgAKAAoACgAMAAsACwAMAAoACgAKAAoADAAMAA0ADQALAAsACwAMAAwACwALAAwADAAM
AAwADQAPAA8AEAAQABEAEQARABEAEAAQABAAEQATABMAEwATABMAEwATABMAEQARABEA
EQAQABAAEAAQABAAEQASABMAEQARAA8ADwAPAA8ADQANAA8ADQANAA0ACgAKAAoACgAK
AAoACQAJAAkACQAJAAkABgAGAAYABgAGAAYABgAGAAYABgAGAAYABgAGAAYABgAEAAQA
AwACAAIAAgACAAIAAwADAAMAAwABAAEAAQABAAAAAAAAAAAAAgACAAIAAgABAAEAAQAB
AAIAAgACAAIAAgACAAMAAwADAAMAAwADAAIAAgADAAMAAwADAAMAAwADAAMAAwADAAMA
AwADAAMAAQACAAIAAgABAAEAAQABAAEAAQABAAAAAAAAAAAAAAAAAAAAAAD///3//f/9
//3////////////9//3//f/9//////////7//P/8//z//f/////////+//z//P/8//z/
/f/9//z//P/+//7//v/+//z//P/8//z//P/8//z//P/8//z//P/8//z//P/8//z/+v/6
//r/+v/6//r/+v/6//r/+v/6//r/+v/6//r/+v/6//r/+v/6//r/+v/6//r/+f/5//n/
+f/5//n/+f/5//n/+f/5//n/+//7//v/+//5//n/+f/7//r/+P/4//j/+P/5//n/+f/5
//n/+v/7//z//f/+////////////AAAAAP7/AAADAAUABQAGAAcABwAHAAUAAwD///n/
8v/w//D/7v/u/+z/6//r/+r/6f/p/+n/6f/p/+n/6P/n/+f/5//q/+r/6v/t/+7/7//w
/+//8f/x//H/8f/x//L/8v/y//L/8v/y//L/8v/y//T/9P/y//L/8//z//P/8//0//X/
9f/1//X/9f/3//j/9//6////AwAHAAcAAwD///v/+f/3//D/5v/c/87/vP+x/6v/qP+m
/6T/nv+X/4//j/+U/53/sP/F/9n/6P/0//3/AQD//wEABAAGAAgACQAFAAEAAQAEAAQA
AQD+//7//v/9//3///8BAAIAAgACAAIAAgACAAIAAQABAAEAAQABAAEAAQABAAEAAQAB
AAEAAQABAAEAAQABAAEAAAAAAAAAAAAAAAAAAQABAAIAAgACAAIAAQABAAIAAgACAAIA
AgACAAIAAgABAAEAAgACAAIAAgACAAIAAgADAAMAAwADAAMABAAGAAUABQAGAAYABgAG
AAcABwAHAAgACAAHAAcABwAHAAgACAAIAAkACQAJAAkACQAJAAkACQAJAAkACQAJAAkA
CAAIAAgACAAHAAcABwAHAAcABwAFAAUABQAFAAMAAwAFAAMAAwADAAAAAAAAAAAAAAAA
AP////////////////7//v/+//7//v/+//7//v/+//7//v/+//7//v/+//7//v/+//3/
/P/+//7//v/+//3//f/9//3//f/9//3//f/+//7//v/+//7//v/+//7//f/9//3//f/+
//7//v/+//z//P/9//3//f/9//3//f/+//7//////////////////f/9//3//f/9//3/
/f/9//3//v/+//7//f/9//3//f/9//3//f/8//7//v/+//7//v/+//7//f/9//3//f/9
//3//f/9//3/+//7//v/+//7//v/+//6//r/+v/6//v/+//7//v/+v/8//z//P/8//3/
/f/8//z//P/8//z//P/6//r/+v/6//r/+v/6//r//P/8//z//P/6//r/+v/6//r/+v/6
//r//P/8//z//P/6//r/+v/6//r/+v/6//r/+v/6//r/+v/6//r/+v/6//n/+f/5//n/
+f/5//n/+f/5//n/+f/5//n/+f/5//n/9//3//f/9//4//j/+P/4//j/+P/3//f/9//3
//n/+v/7//z//f/+////////////AAAAAAAAAgAFAAcABwAIAAkACQAJAAcABQABAPv/
9P/y//L/8P/w/+7/7f/t/+z/6//r/+n/6f/p/+n/6v/p/+n/6f/o/+j/6P/r/+3/7//x
//H/8//z//P/8//z//T/9P/0//T/9P/0//T/9P/0//b/9v/2//b/9//3//f/9//4//n/
+f/5//n/+f/7//z/+//8////AwAFAAsADQAHAAEA/f/7//j/8P/o/97/0P+9/7H/rP+o
/6b/pP+b/5P/kf+S/5f/oP+z/8v/4P/u//n/AwAHAAUABgAKAAwADwAPAAsABwAIAAgA
BwAEAAIAAAD/////AQADAAQABAAEAAQABAAEAAQAAwADAAMAAwADAAMAAwADAAMAAwAD
AAEAAQABAAEAAQABAAEAAAACAAIAAgACAAIAAwADAAQABAAEAAQAAwADAAQABAAEAAQA
BAAEAAQABAADAAMABAAEAAQABAAEAAQABAAFAAUABQAFAAUABgAEAAMAAwAEAAYABgAG
AAcABwAHAAgACAAHAAcABwAHAAoACgAKAAsACwALAAsACwALAAsACwALAAkACQAJAAkA
CAAIAAgACAAHAAcABwAHAAcABwAFAAUABQAFAAMAAwAFAAMAAwADAAAAAAAAAAAAAAAA
AP////////////////7//v/+//7//v/+//7//v/+//7//v/+//7//v/+//7//v/+//3/
/P/+//7//v/+/////////////f/9//3//f/8//z//P/8//z//P/8//z//f/9//3//f/8
//z//P/8//z//P/9//3//f/9//3//f/8//z//f/9/////////////f/9//3//f//////
//////3//v/+//7////////////////////+//7//v/+//7//v/+//7//f/9//3//f/9
//3//f/9//3//f/9//3//f/9//3//f/8//z//P/8//3//f/9//3//P/8//z//P/8//3/
/f/8//z//P/8//z//P/8//z//P/8//z//P/8//z//P/8//z//P/8//z//P/8//z//P/8
//z//P/8//z//P/8//z//P/8//z//P/8//z//P/8//z//P/8//z//P/8//3//f/9//3/
/f/9//3//f/9//3//f/9//3//f/9//3//v/8//z//P/8//v/+//7//v/+//8//3//v8B
AAIAAwADAAMAAwAEAAQABAAGAAkACwANAA4ADwAPAA8ADQALAAcAAQD6//j/+P/0//T/
8v/x//H/8P/v/+//7//v/+//7//u/+3/7f/t/+7/7v/u//H/8//1//f/9//5//n/+f/5
//f/+P/4//j/+P/4//j/+P/4//j/+v/6//r/+v/7//v/+//7//z//f/7//v/+//7//3/
/v////7///8FAAkADwARAA0ABwADAP///P/2/+z/5P/W/8f/uf+0/7D/rv+s/6X/m/+X
/5j/m/+k/7P/x//e/+7/+/8FAAkACQAKAA4ADgARABMAEwANAAoADAALAAgACAAGAAUA
BQAFAAcACAAIAAgACAAIAAgACAAHAAcABwAHAAcABwAHAAUABQAFAAUABQAFAAUABQAF
AAUABQAEAAYABgAGAAYABAAFAAUABgAGAAYABgAFAAUABgAGAAYABgAGAAYABgAGAAUA
BQAGAAYABgAGAAYABgAGAAcABwAFAAUABQAGAAgABwAHAAgACAAIAAgACQAJAAkACgAK
AAsACwALAAsACgAKAAoACwALAAsACwALAAsACwALAAsACwALAAsACwAKAAoACgAKAAkA
CQAJAAkACQAJAAcABwAHAAcABQAFAAUAAwADAAMAAgACAAIAAgACAAIAAQABAAEAAQAB
AAEAAAAAAAAAAAAAAAAAAAAAAAAAAAAAAAAAAAAAAAAAAAAAAAAA///+/wAAAAAAAAAA
//////////////////////7//v/+//7//v/+//7//v/9//3//f/9//7//v/+//7//v/+
//////////////////z//P/9//3//////////////////////////////////f/+//7/
/v////////////3//f/9//z//v/+//7//v/+//7//v/9//3//f/9//3/+//7//v/+//7
//v/+//7//v/+//7//r//P/8//z//f/9//3//f/8//z//P/8//z//f/9//z//P/8//z/
/P/8//r/+v/6//r//P/8//z//P/6//r/+v/6//z//P/8//z/+v/6//r/+v/8//z//P/8
//z//P/8//z//P/8//z//P/8//z//P/8//r/+v/6//r/+//7//v/+//7//v/+//7//v/
+//7//v//f/9//z/+v/6//r/+v/7//v/+//7//v//P/9//7///8AAAEAAQADAAMABAAE
AAQABgAJAAsACwAMAA0ADQANAAsACQAFAP//+P/2//b/8v/y//D/7//x//D/7//v/+//
7//v/+//7P/r/+v/6//u/+7/7v/x//X/9//5//n/9//3//f/9//3//j/+P/4//j/+P/4
//j/+P/4//r/+v/6//r/+//7//v/+//8//3//f/9//3//f////7///8AAAMABQAJAA8A
DQAHAAMAAQD9//j/8P/o/9z/zP+9/7X/sv+u/67/rP+l/5//nf+e/6P/rv/B/9f/6v/4
/wUADQANAA0ADgAQABIAFQAXABMADQAMAA4ADQAKAAgACAAHAAUABwAJAAoACgAIAAgA
CAAIAAoACQAJAAkACQAJAAkACQAJAAkACQAJAAkACQAJAAkACQAJAAkACAAIAAgACAAI
AAYABwAHAAgACAAIAAgABwAJAAoACgAKAAoACgAKAAoACgAJAAkACgAMAAwADAAMAAoA
CgALAAsACwALAAsADAAOAA0ADQAOAA4ADgAOAA8ADQANAA4ADgAPAA8ADwAPABAAEAAQ
ABEAEQARABEAEQAPAA8ADwAPABEAEQARABEAEgASABIAEgATABMAEwATABMAEwARABEA
DwAPAA0ADQANAAsACwALAAoACgAKAAoACAAIAAcABwAJAAkACQAJAAoACgAKAAoACAAI
AAgACAAIAAgACAAIAAgACAAIAAgACAAIAAcABgAIAAgACAAIAAUABQAFAAUABQAFAAUA
BQAGAAYABgAGAAQABAAEAAQABQAFAAUABQAGAAYABgAGAAQABAAFAAUAAwADAAMAAwAD
AAQABgAHAAUABQAFAAUABQAFAAUABQAFAAUABQAFAAMABAAEAAQABQAFAAUABQAFAAUA
BQAEAAYABgAGAAYABAAEAAQAAwABAAEAAQABAAMAAwADAAMAAwADAAMAAwAFAAUABQAE
AAYABgAGAAcABQAFAAUABAAEAAQABAAEAAUABQAEAAQABgAGAAYABgAGAAYABgAGAAUA
BAADAAIAAwAEAAUABgAGAAYABgAGAAQABAAEAAQABAAEAAQABAAGAAYABgAGAAQABAAE
AAQABAAEAAQABAAEAAQABAAEAAUABQAFAAUABQADAAMABQAEAAYABgAGAAYABQAFAAUA
BQAHAAgACQAKAAsADAANAA0ACwALAAwADAAKAAwADwARABEAEgATABMAEQAPAA0ACQAF
AP7//P/8//z//P/6//n/+//6//n/+f/3//f/9//3//j/9//3//f/+P/4//j/+////wEA
AwADAAMAAwADAAMAAQACAAIAAgACAAIAAgACAAIAAgAEAAQABAAEAAUABQAFAAUABgAH
AAcABwAHAAcACQAIAAcACAALABEAFQAZABcAEwAPAA0ACwAEAPz/8v/k/9L/xf+//7z/
uv+6/7b/rf+n/6X/qP+x/8D/0//p//j/AgALAA8ADwARABIAFAAWABkAFwATABEAEgAS
AA8ADgAOAA4ACwANAA8ADwAQABAADgAOAA4ADgAOAA0ADQANAA0ADQANAA0ADQANAA0A
DQANAA0ADQANAA0ADQANAAwADAAMAAwADAAMAA0ADQAOAA4ADgAOAA0ADQAOAA4ADgAM
AAwADAAMAA4ADQANAA4ADgAOAA4ADgAMAAwADQANAA8ADwAPABAAEAAPAA8AEAAQABAA
EAARAA8ADwAQABAAEQARABEAEQASABIAEgATABMAEwATABMAFQAVABUAFQATABMAEwAT
ABQAFAAUABQAEQARABEAEQARABEADwAPABEAEQAPAA8ADgALAAoACQAKAAoACgAKAAgA
CAAHAAcABwAHAAcABwAGAAYABgAGAAYABgAGAAYABgAGAAYABgAEAAQABAAEAAQABAAD
AAIABAAEAAQABAADAAMAAwADAAMAAwADAAMABAAEAAQABAACAAIAAgACAAEAAQABAAEA
AgACAAIAAgACAAIAAwADAAMAAwADAAMAAgACAAMAAwADAAMAAwADAAMAAwADAAMAAwAD
AAMAAwADAAQABAAEAAMAAwADAAMAAwADAAMAAgAEAAQABAAEAAQABAAEAAMAAwADAAMA
AwADAAMAAwADAAEAAQABAAEAAwADAAMAAgACAAIAAgADAAEAAQABAAAAAgACAAIAAgAD
AAMAAgACAAAAAAAAAAAAAgACAAIAAgACAAIAAgACAAAAAAAAAAAAAgACAAIAAgAAAAAA
AAAAAAIAAgACAAIAAgACAAIAAgACAAIAAgACAAAAAAAAAAAAAgACAAIAAgABAAEAAQAB
AAEAAQABAAEAAQABAAEAAQABAAEAAQABAAEAAQABAAEAAgACAAIAAgACAAIAAQABAAEA
AQADAAQABQAGAAUABgAHAAcACQAJAAoACgAKAAwADwARABEAEgATABMAEQAPAA0ACQAB
APr/+P/4//j/+P/2//X/9f/0//P/8//1//X/9f/1//L/8f/x//H/9P/0//T/9//5//v/
/f/9//3//f/9//3//f/+//7//v/+//7//v/+//7//v8AAAAAAAAAAAEAAQABAAEAAgAD
AAMAAwADAAMAAwAEAAUABgAJAA0AEwAVABMADQAHAAcABQD+//b/7P/g/87/v/+5/7T/
sv+w/6j/n/+b/5v/nv+l/7T/y//j//L/AAAJAA8ADQAPABAAEAAUABcAFQARAA8AEAAQ
AA0ADAAMAAwACwANAA0ADwAOAA4ADAAMAAwADAAOAA0ADQANAA0ADQANAA0ADQANAA0A
DQANAA0ADQANAA0ADQANAAwADgAOAA4ADgAOAA8ADwAQAA4ADgAOAA0ADQAOAA4ADgAQ
ABAAEAAQABAADwAPABAADgAOAA4ADgAOAA4ADwAPABEAEQARABIAFAATABMAFAASABIA
EgATABMAEwAUABQAFQAVABUAFQAUABQAFAAVABcAFwAXABcAFwAXABcAFwAXABcAFwAX
ABQAFAAUABQAEwATABMAEwATABMAEQARABEAEQAPAA8ADwANAA0ADQAMAAwADAAMAA4A
DgANAA0ACwALAAsACwAMAAwADAAMAAoACgAKAAoACgAKAAoACgAKAAoACgAKAAoACgAJ
AAgACgAKAAoACgAJAAkACQAJAAkACQAJAAkACAAIAAgACAAIAAgACAAIAAkACQAJAAkA
CAAIAAgACAAIAAgACQAJAAkACQAJAAkACAAIAAkACQAHAAcABwAHAAkACQAJAAkACQAJ
AAkACQAJAAoACgAKAAkACQAJAAkACwALAAsACgAIAAgACAAIAAoACgAKAAkACQAJAAkA
CQAJAAkACQAJAAkACQAJAAkACQAJAAkACAAIAAgACAAJAAkACQAJAAgACAAIAAgACAAH
AAcABgAGAAYABgAGAAYACAAIAAgACAAIAAgACAAIAAgACAAIAAgACAAIAAgACAAIAAgA
CAAIAAgACAAIAAgACAAIAAgACAAIAAgACAAIAAgACAAIAAgACAAIAAgACAAHAAcABwAH
AAcABwAHAAcABwAHAAcABwAHAAcABwAHAAcABwAHAAcACAAIAAgACAAKAAoADAAOAA4A
DgAOAA4ADgAPABAAEQASABMAFAAVABYAGAAYABgAGAAWABQAEgAQAAwACAAEAAAA/v/+
//7//v/8//z//P/8//r/+v/6//r/+P/4//j/+P/7//z//f/+/wEAAgADAAQABAAEAAQA
BAAGAAYABgAGAAYABgAGAAYABgAGAAYABgAHAAgACQAKAAoACgAKAAoACgAKAAoACgAN
AA4ADwAQABMAFgAZABwAGQAWABMAEAAKAAQA/v/4/+r/3v/S/8b/wP+8/7j/tP+y/7D/
rv+s/w==
         </WaveFormData>
      </LeadData>
      <LeadData>
         <LeadByteCountTotal>10000</LeadByteCountTotal>
         <LeadTimeOffset>0</LeadTimeOffset>
         <LeadSampleCountTotal>5000</LeadSampleCountTotal>
         <LeadAmplitudeUnitsPerBit>4.88</LeadAmplitudeUnitsPerBit>
         <LeadAmplitudeUnits>��V</LeadAmplitudeUnits>
         <LeadHighLimit>2147483647</LeadHighLimit>
         <LeadLowLimit>268435456</LeadLowLimit>
         <LeadID>V2</LeadID>
         <LeadOffsetFirstSample>0</LeadOffsetFirstSample>
         <FirstSampleBaseline>0</FirstSampleBaseline>
         <LeadSampleSize>2</LeadSampleSize>
         <LeadOff>FALSE</LeadOff>
         <BaselineSway>FALSE</BaselineSway>
         <ExcessiveACNoise>FALSE</ExcessiveACNoise>
         <MuscleNoise>FALSE</MuscleNoise>
         <LeadDataCRC32>1382006749</LeadDataCRC32>
         <WaveFormData>
Zv9m/2b/Zv9y/3z/hv+Q/5j/oP+o/7D/t/+8/8H/xv/P/9b/3f/k/+j/7P/w//T/+P/6
//z//v8BAAIAAwAEAAcACAAJAAoADAAMAAwADAAOAA4ADgAOAA4ADgAOAA4AEAAQABAA
EAASABIAEgASABIAEgASABIAFAAUABQAFAAVABYAFwAYABkAGgAbABwAHgAeAB4AHgAf
ACAAIQAiACUAJgAnACgAKQAqACsALAAvADAAMQAyADUANgA3ADgAPAA+AEAAQgBGAEgA
SgBMAE8AUgBVAFgAXABeAGAAYgBlAGgAawBuAHEAdAB3AHoAfQB+AH8AgACDAIQAhQCG
AIQAhACEAIQAgwCCAIEAgAB8AHoAeAB2AHMAcABtAGoAZABgAFwAWABSAE4ASgBGAEEA
PgA7ADgAMwAwAC0AKgAnACQAIQAeABsAGgAZABgAFwAWABUAFAARABAADwAOAAwADAAM
AAwACgAKAAoACgAIAAgACAAIAAgACAAIAAgABgAGAAYABgAEAAQABAAEAAQABAAEAAQA
BgAGAAYABgAGAAYABgAGAAgACAAIAAgACAAIAAgACAAKAAoACgAKAAoACgAKAAoACgAK
AAoACgAKAAoACgAKAAgACAAIAAgACgAKAAoACgAIAAgACAAIAAgACAAIAAgABgAGAAYA
BgAGAAYABgAGAAQABAAEAAQAAgACAAIAAgAEAAQABAAEAAMAAgABAAAAAAAAAAAAAAAA
AAAAAAAAAP7//v/+//7//v/+//7//v/8//z//P/8//r/+v/6//r/+v/6//r/+v/6//r/
+v/6//r/+v/6//r/+v/6//r/+v/6//r/+v/6//r/+v/6//r/+P/4//j/+P/4//j/+P/4
//j/+P/4//j/+P/4//j/+P/2//b/9v/2//j/+P/4//j/9v/2//b/9v/5//n/+f/6//n/
+f/6//r/+v/6//r/+v/9//3//v///wAAAAAAAAAAAQAAAP3/+//5//n/+f/4//j/+P/4
//j/9//3//f/9f/2//X/9f/0//L/8f/w//D/8P/w//D/8f/x//L/8v/w//D/8P/w/+//
7//v/+//7v/u/+3/7f/t/+3/7f/u/+7/7P/s/+z/7P/u/+7/7v/u/+7/7v/u//D/8P/y
//f//P8CAAoAEwAbACYAPwBYAHIAjACiAK0ArQCjAIcAWgA2AB4ABQDj/7r/i/9g/0n/
Rv9R/2P/cf93/4D/iv+T/5n/n/+k/6v/tP+5/73/x//Q/9b/2//f/+X/5//r/+3/7//y
//T/9//5//n/+v/7//r/+//8//3//f/9//3//v8AAAAAAQABAAEAAgACAAMAAwADAAMA
AwADAAMABAAEAAMAAwAFAAYABgAGAAYACAAIAAkACQAKAAsADAANAA0ADgAPABAAEQAS
ABMAFAAVABgAGQAaABsAHQAeACAAIAAgACIAJAAmACoAKgArAC4AMQAzADUANwA3ADoA
PQBAAEMARwBKAE0ATgBRAFQAVwBaAF0AYABjAGgAagBrAG4AbQBuAHEAcgBzAHQAdQB1
AHMAcwBzAHIAcQBwAG4AbQBrAGkAZQBiAF8AWwBXAFMATwBLAEcAQQA8ADgANAAvAC0A
KQAlACEAHwAbABgAFQASABAADwANAA0ACgAIAAcABQAEAAMAAQADAAIAAQAAAP///v/9
//3//f/9//z//P/6//r/+v/4//r/+v/6//n/+v/6//r/+v/6//r/+v/6//r/+//7//r/
+v/7//v/+//7//v//P/8//z//P/9//3//f/+///////9//3//v/+/wAAAAAAAAAA//8A
AAAAAAAAAAAAAAAAAAAAAAAAAAAAAQABAAEAAQABAAEAAgACAAIAAgABAAAAAAAAAAAA
AAD+//7//v/+//7//f/9//z//f/9//z//P/8//z//P/8//r/+v/5//n/+//6//r/+f/3
//j/+P/4//j/+P/3//b/9v/3//f/9v/2//b/9v/1//f/9v/2//b/9v/2//b/9v/1//X/
9f/1//P/8//z//P/9f/1//T/9P/1//X/9P/0//T/9P/0//T/9P/0//T/9P/0//P/8//z
//H/8f/x//L/8v/y//T/8v/y//L/8v/0//T/9P/0//T/9P/1//X/9f/2//f/9//4//j/
+P/4//j/+P/7//v//P/9//7//v/+//7//f/8//n/9//3//f/9//2//b/9v/2//b/9f/1
//X/8//y//H/8f/w//D/7//u/+7/7v/u/+7/7//v//D/7v/s/+z/7P/s/+v/6//r/+3/
7P/s/+v/6f/p/+n/6f/q/+r/6v/q/+r/6v/q/+r/7P/s/+z/7P/s/+z/7P/w//P/+P/+
/wYADwAXAB4ALwBIAGAAegCSAJ8AowCfAIkAXgAyABQA/f/f/7z/j/9k/0X/PP9D/1P/
Zf9x/3j/gP+L/5P/m/+g/6P/rP+1/7v/v//I/9T/2f/b/9//5f/n/+n/7f/w//T/9f/3
//f/+P/5//j/+f/6//v//f/9//3//v/+//7/////////AAAAAAEAAQABAAEAAQABAAEA
AgACAAEAAQADAAQABgAGAAYACAAIAAkACQAKAAkACgALAAsADAANAA4ADwASABMAFAAV
ABYAFwAYABkAGwAcAB4AHgAeACAAIgAkACYAJgAnACoALwAxADMANQA3ADoAPQBAAD8A
QwBGAEkATABPAFIAVQBYAFsAXgBhAGQAZgBnAGoAbQBuAHEAcgBzAHQAdQB1AHMAcwBz
AHIAcQBwAG4AbQBtAGsAZwBkAGEAXQBZAFUAUQBNAEkAQwA+ADoANgAxAC0AKQAlACEA
IQAdABoAFwAUABIAEQAPAA0ACgAIAAcABQAEAAMAAQADAAIAAQAAAP///v/9//3/+//7
//r/+v/8//z//P/6//j/+P/4//f/9//4//n/+v/4//j/+P/4//j/+f/5//j/+P/5//n/
+f/5//n/+v/6//z//P/9//3/+//8//3//f/9//3//v/+//7//v/+//7///8AAAAAAAAA
AAAAAAAAAP7//v/+//7/////////////////AAAAAAAAAAD///7//v/+//7//v/8//z/
/P/8//z/+//7//r/+f/5//j/+P/4//j/+P/4//j/+P/3//f/9//2//b/9f/1//b/9v/2
//b/9v/1//T/9P/1//X/9P/0//T/9P/z//P/8v/y//L/8v/y//L/8v/x//H/8f/x//P/
8//z//P/8f/x//D/8P/x//H/8P/w//D/8P/w//D/8P/w//D/8P/w/+//7//v//D/8P/w
//D/8P/w//D/8P/w//D/8P/x//H/8f/y//P/8//0//T/9P/0//b/9v/5//n/+P/5//r/
+v/8//z/+//6//X/8//z//P/8f/w//D/8P/y//L/8f/x//H/7//u/+3/7f/s/+z/6//q
/+r/6v/q/+r/6//r/+z/7P/q/+r/6v/o/+f/5//n/+n/6P/o/+f/5//n/+f/5//m/+b/
5v/m/+j/6P/o/+j/6P/o/+j/6P/o/+j/6v/q/+3/9P/4//7/BwARABgAIwA4AFIAaACC
AJcAnQCdAJMAcgBCABoA///p/8r/o/92/0//OP83/0P/V/9l/2z/dv+D/4v/kf+Y/53/
pP+r/7P/uf/A/8r/0f/X/9v/3//j/+X/5//q/+7/8f/z//P/9P/1//b/9//4//n/+f/5
//n/+v/6//r/+//7//n/+v/6//v//f/9//3//f/9//3//v/+//////8BAAIAAAAAAAAA
AgAEAAUABQAGAAUABgAHAAcACAAJAAoACwAMAA0ADgAPABIAEwAUABUAFwAYABoAGgAa
ABwAHgAgACQAJAAlACgAKwAtAC8AMQAxADQANwA6ADsAPwBCAEUASABLAE4AUQBUAFcA
WgBdAGIAZABlAGgAaQBqAG0AbgBvAHAAcQBxAHEAcQBxAHAAbwBuAGwAawBrAGkAZQBi
AGEAXQBZAFUATwBLAEcAQQA+ADoANgAxAC0AKQAlACEAHQAZABYAEwAQAA4ADQALAAkA
BgAEAAMAAwACAAEA//////7//f/8//v/+v/5//n/9//3//b/9v/2//b/9v/0//b/9v/2
//X/8v/y//L/8v/0//T/9P/0//L/8//z//L/9P/1//X/9f/z//P/9P/0//b/9v/3//f/
9//4//n/+f/5//n/+v/6//r/+v/6//r/+//8//z//P/8//z//P/8//z//P/8//z/+//7
//v/+//7//v//P/8//z//P/7//r/+v/6//r/+v/6//r/+v/6//r/+f/5//j/9//3//b/
9v/2//b/9v/2//b/9v/1//X/9f/0//T/8//z//T/9P/0//T/9P/z//L/8v/z//P/8v/y
//L/8v/x//P/8v/y//L/8P/w//D/8P/v/+//7//v/+//7//v/+//8f/x//D/8P/x//H/
8P/w//D/8P/w//D/8P/w//D/8P/w/+//7//v/+//7//v//D/8P/u/+7/7v/u/+7/7v/u
/+7/7v/u/+//7//v//D/8f/x//L/8v/y//L/9P/0//f/9//4//n/+v/6//r/+v/5//j/
8//x//H/8f/x//D/8P/w//L/8v/x//H/7//t/+z/6//t/+z/7P/r/+j/6P/o/+j/6v/r
/+v/7P/s/+r/6v/q/+r/6f/p/+n/6//q/+r/6f/n/+f/5//n/+j/6P/o/+j/6P/o/+j/
6P/o/+j/6P/o/+j/6P/q/+z/8f/2//7/BgARABkAJAA5AFQAbgCIAJwApQCnAKEAiQBi
AD4AJAALAOn/vv+P/2T/R/9C/03/Xf9r/3P/fP+G/43/lf+b/6D/pf+s/7P/t/+9/8j/
0P/T/9f/3f/j/+X/5//p/+z/8P/x//P/8//0//X/9P/1//b/9//5//n/+f/6//j/+P/5
//n/+//8//z//f/7//v/+//7//3//f/+//7//f/9////AAACAAIAAgAEAAIAAwADAAQA
BQAGAAcABwAIAAkACgALAA4ADwAQABEAEgATABQAFQAXABgAGgAaABoAHAAeACAAIgAi
ACMAJgArAC0ALwAxADMANgA5ADwAPQBBAEQARwBKAE0AUABTAFYAWQBcAF8AYABiAGMA
ZgBnAGgAawBsAG8AcABxAHEAcABvAG4AbABtAGwAagBpAGcAZQBhAF4AWQBVAFEATQBJ
AEUAQQA7ADYAMgAuACkAJQAhAB0AGQAXABMAEAANAAwACgAJAAcABQACAAAA///9//z/
+//5//v/+v/5//j/9//2//X/9f/1//X/9P/0//T/9P/0//L/9P/0//T/8//y//L/8v/y
//L/8v/y//L/8P/x//H/8P/w//H/8f/x//H/8f/y//L/9P/0//X/9f/z//T/9f/1//X/
9f/2//b/9v/2//b/9v/1//b/9v/2//T/9P/0//T/9v/2//b/9v/1//X/9f/1//X/9f/2
//b/9P/0//P/8v/y//L/8v/y//D/8P/w//D/8v/x//H/8P/x//H/8P/w/+7/7v/u/+7/
7v/u/+3/7f/t/+z/7P/r/+n/6v/q/+r/6v/q/+n/6P/o/+n/6f/o/+j/6P/o/+f/6f/o
/+j/6P/m/+b/5v/m/+X/5f/l/+X/5f/l/+X/5f/l/+X/5P/k/+X/5f/k/+T/5P/k/+T/
5P/i/+L/4v/i/+L/4f/h/+H/4//j/+P/5P/i/+L/4v/i/+D/4P/g/+D/4P/g/+D/4P/g
/+D/4P/h/+H/4f/i/+P/4//i/+L/4v/i/+T/5P/n/+f/5v/n/+j/6P/q/+r/6f/o/+P/
4f/h/+H/4f/g/+D/4P/g/+D/3//f/+H/3//e/93/3f/c/9z/2//Y/9j/2P/Y/9j/2f/Z
/9r/2v/Y/9j/2P/W/9X/1f/V/9f/1v/W/9X/1f/V/9X/1f/W/9b/1v/W/9T/1P/U/9T/
1v/W/9b/1v/W/9b/2P/a/9//5P/q//T//f8FABYALwBIAGIAfACMAJMAkwCFAGEAOAAa
AAIA5//B/5T/Zf8+/y//NP9B/1H/W/9j/2z/dv9//4X/if+Q/5X/mv+h/6f/sf+6/77/
w//H/8v/z//R/9P/1//a/9z/3f/d/93/3v/f/+D/4f/i/+P/4//j/+P/5P/k/+T/5f/l
/+X/5v/m/+f/5//n/+f/5//n/+f/6P/o/+n/6f/r/+z/7P/s/+z/7v/w//H/8f/y//P/
9P/1//X/9P/1//b/9//4//n/+v/7//7///8AAAEAAQACAAQABAAGAAgACgAMABAAEAAR
ABQAFQAXABkAGwAdACAAIwAmACkALQAwADMANgA5ADwAPwBCAEUASABLAEwATgBPAFIA
VQBWAFkAWgBZAFoAWwBbAFkAWQBZAFgAVwBWAFQAUwBRAE8ASwBIAEQAPwA6ADUAMQAt
ACkAIwAgABwAGAATABEADQAJAAUABQABAP7/+//4//b/9f/z//H/7v/s/+v/6f/o/+f/
5f/n/+b/5f/k/+X/5P/j/+P/4f/h/+D/4P/g/+D/4P/e/97/3v/e/93/3v/e/97/3v/e
/97/3v/e/97/3//f/97/3v/f/9//3//f/9//4P/g/+D/4P/h/+H/3//g/+H/4f/h/+H/
4v/i/+L/4v/i/+L/4//k/+T/5P/k/+T/5P/k/+T/5P/k/+T/4//j/+P/4//j/+P/5P/k
/+T/5P/j/+L/4v/i/+L/4v/i/+L/4v/i/+D/3//f/97/3//f/97/3v/e/97/3v/e/9z/
3P/b/9v/3f/c/9z/2//b/9z/3P/c/9r/2v/Z/9j/2v/b/9v/2v/a/9r/2v/Z/9v/2v/a
/9r/2P/Y/9j/2P/X/9f/1//X/9X/1f/V/9X/1//X/9b/1v/V/9X/1P/U/9T/1P/U/9T/
1v/W/9b/1v/W/9X/1f/V/9f/1//X/9j/1//W/9X/1P/W/9b/1v/W/9b/1v/W/9b/1v/W
/9b/1v/X/9f/1//Y/9n/2f/a/9r/2v/a/9r/2v/d/93/3v/f/+D/4P/g/+D/3//e/9v/
2f/Z/9n/2f/Y/9j/2P/Y/9j/1//X/9f/1f/U/9P/0//S/9L/0f/Q/9D/0P/Q/9D/0f/R
/9L/0v/Q/9D/0P/Q/8//z//P/83/zP/M/8v/zf/N/83/zf/O/87/zv/O/87/zv/O/87/
zv/O/87/zv/Q/9L/0P/S/9f/3P/i/+r/9f/7/wIAFQAsAEQAXgB4AIcAiQCHAHEARgAY
APr/5f/J/6T/d/9K/yv/Hv8n/zf/Sf9T/1r/ZP9v/3f/ff+E/4n/kP+X/53/pf+w/7r/
v//B/8X/x//L/8//0f/W/9j/2f/d/93/3v/f/+D/4f/i/+P/4//j/+P/5P/k/+T/5f/l
/+X/5v/m/+f/5//n/+f/5//n/+f/6P/o/+n/6f/r/+z/6v/q/+r/7P/u/+//7//w//H/
8v/z//P/9v/3//j/+f/4//n/+v/7//7///8AAAEAAwAEAAYABgAGAAgACgAMABAAEAAR
ABQAFQAXABkAGwAfACIAJQAoACcAKwAuADEANgA5ADwAPwBAAEMARgBJAE4AUABRAFQA
VQBWAFkAWgBbAFwAXQBdAF0AXQBdAFwAWwBaAFgAVwBVAFMATwBMAEkARQBBAD0AOQA1
ADEAKwAoACQAIAAbABcAEwAPAAsACwAHAAQAAQD8//r/+f/3//f/9P/y//H/8f/w/+//
7f/t/+z/6//q/+v/6v/p/+n/5//n/+b/5v/m/+b/5v/k/+b/5v/m/+X/5P/k/+T/5P/k
/+T/5P/k/+T/5f/l/+T/5P/l/+X/5f/l/+X/5v/m/+j/6P/p/+n/5//o/+n/6f/r/+v/
7P/s/+r/6v/q/+r/6//s/+z/7P/u/+7/7v/u/+7/7v/u/+7/7//v/+//7//t/+3/7v/u
/+7/7v/t/+z/7v/u/+7/7v/s/+z/7P/s/+z/6//r/+r/6//r/+r/6v/q/+r/6v/q/+r/
6v/p/+n/6f/o/+j/5//n/+j/6P/o/+j/6P/n/+b/6P/p/+n/6P/o/+j/6P/n/+f/5v/m
/+b/5v/m/+b/5v/l/+X/5f/l/+f/5//n/+f/5//n/+b/5v/l/+X/5P/k/+b/5v/m/+b/
5v/m/+b/5v/m/+X/5f/l/+X/5f/l/+b/5P/k/+T/5P/k/+T/5P/k/+T/5v/m/+f/5//n
/+j/6f/p/+r/6v/q/+r/6v/q/+3/7f/u/+//8P/w//D/8P/v/+7/6//p/+n/6f/p/+j/
6P/o/+j/6P/n/+f/5//l/+T/4//j/+L/4v/h/+D/4P/g/+D/4v/j/+P/5P/k/+L/4v/i
/+D/3//f/9//4f/g/+D/3//h/+H/4f/h/+L/4v/i/+L/4P/g/+D/4P/i/+L/4v/i/+T/
5v/m/+j/6//w//b//v8HAA8AFgAlADwAVABsAIQAlwCdAJ0AjQBoADgAFgD9/+P/wP+X
/2j/Q/80/zf/Rf9Z/2f/bv92/4P/i/+V/5r/n/+k/63/tf+7/8T/zv/V/9n/3//j/+f/
6//t//D/8v/z//f/9//4//n/+v/7//z//f////////8AAAAAAAABAAEAAwAEAAQABQAD
AAMAAwADAAUABQAGAAYABwAHAAkACgAKAAoACgAMAA4ADwAPABAAEQASABMAEwAUABUA
FgAXABoAGwAcAB0AHgAfACAAIQAjACQAJgAmACgAKgAsAC4AMgAyADMANgA3ADkAOwA9
AEEARABHAEoASwBPAFIAVQBYAFsAXgBhAGQAZwBqAG0AcgB0AHUAeAB5AHoAfQB+AH8A
gACBAIEAgwCDAIMAggCBAIAAfgB9AHsAeQB1AHIAcQBtAGkAZQBhAF0AWQBTAFAATABI
AEMAPwA7ADcAMwAxAC0AKgAnACQAIgAhAB8AHQAaABgAFwAXABYAFQATABMAEgARABAA
EQAQAA8ADwAPAA8ADgAOAA4ADgAOAAwADAAMAAwACwAMAAwADAAMAAoACgAKAAoADAAN
AA0ADAAMAA0ADQANAA0ADQAOAA4ADgAOAA8ADwAPABAAEQARABEAEQASABIAEgASABIA
EgARABIAEgASABQAFAAUABQAFAAUABQAFAAVABUAFQAVABUAFQAWABYAFAAUABMAEgAS
ABIAEgASABIAEgASABIAEgARABEAEAARABEAEAAQAA4ADgAOAA4AEAAQAA8ADwAPAA4A
DgANAA0ADgAOAA4ADgAOAA0ADAAMAA0ADQAMAAwADAAMAAsACwAKAAoACgAKAAoACgAK
AAsACwALAAsACwALAAsACwALAAsACgAKAAkACQAIAAgACAAIAAgACAAKAAoACgAKAAgA
BwAHAAcACQAJAAgACAAIAAgACAAKAAoACgAKAAgACAAJAAkACQAKAAsACwAOAA4ADgAO
ABAAEAATABMAEgATABQAFAASABIAEQAQAA0ACwALAAsACwAKAAoACgAKAAoACQAJAAsA
CQAIAAcABQAEAAQAAwACAAIAAgACAAIAAwADAAQABAACAAIAAgAEAAMAAwADAAMAAgAC
AAEAAQABAAEAAQACAAIAAgACAAIAAgACAAIABAAEAAQABAAEAAQABAAIAA0AEAAWAB4A
KQAvADgATQBmAH4AlgCuALkAuQC1AJ0AcgBIACoAEwD3/9D/o/94/1n/VP9d/2//f/+J
/5L/nP+l/63/s/+4/73/xP/N/9H/1//i/+r/7//x//X/+//9////AQAGAAoACwALAAsA
DAANAA4ADwAQABEAEwATABMAFAAUABQAFQAVABUAFgAWABcAFQAVABUAFQAVABUAFgAW
ABcAFwAZABoAGgAaABoAHAAcAB0AHQAeAB8AIAAhACEAJAAlACYAJwAoACkAKgArACoA
KwAsAC0ALwAwADIAMgA2ADgAOgA8AD4APgA/AEIAQwBFAEcASQBNAFAAUwBWAFcAWwBe
AGEAZABnAGoAbQBuAHEAdAB3AHwAfgB/AIIAgwCEAIcAiACJAIoAiwCLAIkAiQCJAIgA
hwCGAIQAgwCDAIEAfQB6AHUAcQBtAGkAZQBhAF0AVwBUAFAATABHAEUAQQA9ADkANQAx
AC4AKwAoACYAJQAjACEAHgAcABsAGQAYABcAFQAXABYAFQAUABUAFAATABMAEQARABAA
EAAQABAAEAAOAA4ADgAOAA0ADAAMAAwADAAMAAwADAAMAAwADQANAAwACgALAAsACwAM
AA0ADwAQABAAEAARABEAEQASABMAEwARABEAEgASABIAEgASABIAEQASABIAEgAQABAA
EAAQABIAEgASABIAEwATABMAEwARABEAEgASABIAEgARABAAEgASABIAEgAQABAAEAAQ
ABAADwAPAA4ADwAPAA4ADgAMAAwADAAMAAwADAALAAsADQAMAAwACwALAAwADAAMAAsA
CgAIAAYACAAJAAkACAAIAAgACAAHAAcABgAGAAYABgAGAAYABgAFAAUABQAFAAUABQAF
AAUABwAHAAYABgAHAAcABgAGAAQABAAEAAQABAACAAIABAAEAAQABAAEAAQABAAEAAQA
BAAEAAQABQAFAAUABgAHAAcABgAGAAYABgAGAAYACQAJAAoACwAMAAwADAAMAAsACgAH
AAUABQAFAAUABAAEAAQABAAEAAMAAwADAAEAAAD//////v/+//3//v/+//7//v/+////
//8AAP7//P/8//z/+v/5//n/+f/7//r/+v/5//n/+f/5//n/+v/6//r/+v/6//r/+v/6
//r/+v/6//r/+v/6//r//P8BAAgADgAaACUALQA8AFUAcACKAKYAuAC9AL0AswCTAGoA
TAA4AB0A9//K/5f/bv9Z/1r/Zf9z/3//if+S/5j/of+p/63/sP+1/77/w//J/9H/3P/i
/+X/6f/t//H/8//1//f/+v/8//3//f/9//7////+////AAABAAMAAwADAAQAAgACAAMA
AwADAAQABAAFAAUABQAFAAUABQAFAAYABgAHAAcACQAKAAgACAAIAAoACgALAAsADAAN
AA4ADwAPABAAEQASABMAFAAVABYAFwAYABkAGgAbAB0AHgAgACAAIgAkACYAKAAqACoA
KwAuAC8AMQAzADUAOQA8AD8AQgBDAEcASgBNAFAAUwBWAFkAXABfAGIAZQBmAGgAaQBs
AG0AbgBxAHIAcQByAHMAcwBxAHEAcQBwAG8AbgBsAGsAZwBlAGEAXgBbAFcAUwBPAEkA
RQBBADsAOAA0ADAAKwApACUAIQAdABsAFwAUABEADgAMAAsACQAHAAQAAgABAP///v/9
//v//f/8//v/+v/7//r/+f/5//n/+f/4//j/+P/4//j/9v/0//T/9P/z//T/9P/0//T/
9P/0//T/9P/0//X/9f/0//T/9f/1//X/8//z//T/9P/0//T/9f/1//X/9v/3//f/9f/1
//b/9v/2//b/9v/2//f/+P/4//j/+P/4//j/+P/6//r/+v/6//v/+//7//v/+//7//z/
/P/8//z/+//6//r/+v/6//r/+v/6//r/+v/6//n/+f/4//f/9//2//b/9v/2//b/9v/2
//b/9f/1//X/9P/0//P/8//0//T/9P/0//T/8//y//L/8//z//L/8v/y//L/8f/x//D/
8P/w//D/8P/w//D/8f/x//H/8f/v/+//7//v/+//7//u/+7/7//v/+7/7v/u/+7/7v/u
/+7/7v/u/+7/8P/v/+//7//t/+3/7f/u/+7/7v/u/+7/7v/w/+7/7v/u/+7/7P/s/+z/
7P/u/+7/7//v/+//8P/x//H/9P/0//T/9P/y//L/9f/1//b/9//4//j/+P/4//f/9v/x
/+//7//v//H/8P/w//D/8P/w/+//7//v/+3/7P/r/+3/7P/s/+v/6P/o/+j/6P/q/+v/
6//s/+r/6P/o/+j/6P/n/+f/5//l/+T/5P/j/+X/5f/l/+X/5v/m/+b/5v/m/+b/5v/m
/+j/6P/o/+j/5v/o/+r/7P/v//b//P8GAA8AFwAkAD0AWAByAIwAogCpAKcAmwB5AEoA
KAASAPf/0/+m/3f/UP89/zz/Sf9d/2f/b/94/4T/i/+T/5n/nP+l/67/tf+5/8P/zP/Q
/9X/2//f/+P/5f/p/+v/7v/w//H/8f/x//L/8//2//f/+P/5//n/+f/5//r/+v/6//v/
+//7//z//P/9//3//f/9//3//////wAAAAD/////AQACAAIAAgACAAQABgAHAAcACAAJ
AAoACwALAAwADQAOAA8AEAARABIAEwAWABcAGAAZABsAHAAeAB4AIAAiACQAJgAoACgA
KQAsAC8AMQAzADUANwA6AD0AQAA/AEMARgBJAEwATwBSAFUAWgBdAGAAYwBkAGYAZwBq
AGsAbABvAHAAcQByAHMAcwBzAHMAcwByAG8AbgBsAGsAaQBnAGMAYABdAFkAVQBRAE0A
SQBFAD8APAA4ADQALwArACcAIwAfAB8AGwAYABUAEgAQAA8ADQALAAgABgAFAAUABAAD
AAEAAQAAAP///v////7//f/9//3//f/8//z//P/8//z/+v/6//r/+v/5//r/+v/6//r/
+P/4//j/+P/4//n/+f/4//j/+f/5//n/+f/5//r/+v/6//r/+//7//v//P/9//3//f/9
//7//v8AAAAAAAAAAP//AAAAAAAAAAAAAAAAAAAAAAAAAAAAAP//////////AQABAAIA
AgAAAAAA///+/wAAAAAAAAAA/v/+//7//v/+//3//f/8//3//f/8//z/+v/6//r/+v/6
//r/+f/5//v/+v/6//n/+f/6//r/+v/4//j/9//2//j/+f/5//j/+P/4//j/9//5//j/
+P/4//b/9v/2//b/9//3//f/9//3//f/9//3//f/9//2//b/9//3//b/9v/2//b/9v/2
//b/9v/2//b/9v/1//X/9f/1//X/9f/2//b/9v/2//b/9v/2//b/9v/2//f/+f/5//r/
+v/6//r/+v/7//z//f/+//7//v/+//7///8AAAEAAgAAAAAAAAAAAP7//P/6//j/+v/6
//r/+v/6//r/+v/6//n/+P/3//b/9f/0//P/8v/y//L/8v/y//T/9P/0//T/8v/y//L/
8v/y//L/8v/y//D/8P/w//D/8P/w//D/8P/y//L/8v/y//D/8P/w//D/8v/y//L/8v/1
//b/9//4////BAAJAA4AGgAmADIAPgBVAGwAgwCaAJMAjgCJAIQAYwBCACEAAADa/7b/
kv9u/w==
         </WaveFormData>
      </LeadData>
      <LeadData>
         <LeadByteCountTotal>10000</LeadByteCountTotal>
         <LeadTimeOffset>0</LeadTimeOffset>
         <LeadSampleCountTotal>5000</LeadSampleCountTotal>
         <LeadAmplitudeUnitsPerBit>4.88</LeadAmplitudeUnitsPerBit>
         <LeadAmplitudeUnits>��V</LeadAmplitudeUnits>
         <LeadHighLimit>2147483647</LeadHighLimit>
         <LeadLowLimit>268435456</LeadLowLimit>
         <LeadID>V3</LeadID>
         <LeadOffsetFirstSample>0</LeadOffsetFirstSample>
         <FirstSampleBaseline>0</FirstSampleBaseline>
         <LeadSampleSize>2</LeadSampleSize>
         <LeadOff>FALSE</LeadOff>
         <BaselineSway>FALSE</BaselineSway>
         <ExcessiveACNoise>FALSE</ExcessiveACNoise>
         <MuscleNoise>FALSE</MuscleNoise>
         <LeadDataCRC32>3663336340</LeadDataCRC32>
         <WaveFormData>
Sv9K/0r/Sv9U/1z/ZP9s/3b/fv+G/47/lP+a/6D/pv+u/7T/uv/A/8b/yv/O/9L/1P/W
/9j/2v/b/9z/3f/e/9//4P/h/+L/5P/k/+T/5P/m/+b/5v/m/+b/5v/m/+b/6P/o/+j/
6P/q/+r/6v/q/+v/7P/t/+7/7v/u/+7/7v/w//D/8P/w//H/8v/z//T/9P/0//T/9P/1
//b/9//4//v//P/9//7///8AAAEAAgADAAQABQAGAAkACgALAAwAEAASABQAFgAaABwA
HgAgACQAJgAoACoALQAwADMANgA5ADwAPwBCAEYASABKAEwATgBQAFIAVABVAFYAVwBY
AFgAWABYAFgAVwBWAFUAVABSAFAATgBMAEkARgBDAEAAPAA4ADQAMAArACYAIQAcABgA
FAAQAAwABwAEAAEA/v/7//j/9f/y//D/7v/s/+r/6f/o/+f/5v/l/+T/4//i/+D/4P/g
/+D/3v/e/97/3v/c/9z/3P/c/9z/3P/c/9z/2v/a/9r/2v/Y/9j/2P/Y/9j/2P/Y/9j/
2v/a/9r/2v/Y/9j/2P/Y/9r/2v/a/9r/2v/a/9r/2v/c/9z/3P/c/9z/3P/c/9z/3P/c
/9z/3P/e/97/3v/e/97/3v/e/97/4P/g/+D/4P/e/97/3v/e/97/3v/e/97/3P/c/9z/
3P/c/9z/3P/c/9z/3P/c/9z/3P/c/9z/3P/a/9r/2v/a/9j/2P/Y/9j/2P/Y/9j/2P/Y
/9j/2P/Y/9b/1v/W/9b/1v/W/9b/1v/U/9T/1P/U/9T/1P/U/9T/1P/U/9T/1P/U/9T/
1P/U/9T/1P/U/9T/1P/U/9T/1P/U/9T/1P/U/9L/0v/S/9L/1P/U/9T/1P/U/9T/1P/U
/9T/1P/U/9T/1P/U/9T/1P/S/9L/0v/S/9T/1P/U/9X/1f/V/9X/1f/W/9b/1//X/9X/
1v/X/9j/2P/Y/9j/2f/b/9z/3P/d/97/3v/d/93/3//e/9v/2f/Z/9n/2f/Z/9n/2f/Z
/9n/2f/Y/9j/1v/Y/9f/1//W/9P/0v/R/9D/0v/S/9L/0//T/9P/0//R/9H/0f/R/9H/
0f/Q/9D/0P/Q/8//z//P/8//z//P/8//z//Q/9D/0P/Q/9D/0P/Q/9D/0v/S/9L/1P/Z
/97/4f/l/+7//P8JABoANQBSAHEAlACzAMMAygDEAJ8AaAA/ACQABwDj/7b/hf9a/z//
Of9C/03/WP9d/2P/b/95/4L/h/+L/5L/m/+h/6f/sP+5/7//xP/I/8z/0f/U/9P/1//Z
/9v/3P/d/97/3//g/+H/4f/i/+P/5P/l/+X/5f/l/+X/5v/n/+n/6f/q/+r/7P/t/+3/
7f/t/+3/7v/u//D/8f/y//L/8v/y//P/8//0//T/9f/2//b/9v/2//j/9//4//n/+v/7
//z//f/+/wAAAQACAAQABQAGAAcACAAKAAsADgAQABQAFAAXABkAHQAeACAAIwAjACUA
KQAsADAAMwA2ADkAOgA9AEEARABHAEkATABOAFEAVABWAFgAWgBbAF0AXwBeAF8AYABh
AGEAYQBgAF8AYQBfAF4AXQBaAFcAVgBUAFAATABJAEQAQAA8ADkANAAvACsAJwAkACEA
HAAYABQAEAAOAAoABwAFAAIAAAD+//7//P/6//n/9//2//X/9P/0//P/8//z//P/8v/x
//H/8f/x//D/8P/u/+3/7f/s/+z/7P/s/+v/7f/t/+3/7f/t/+3/7f/t/+//7//v/+//
7//v/+//7//v/+//8P/w//D/8P/x//H/7//v//D/8P/y//L/8v/z//X/9f/1//b/9P/0
//X/9f/3//j/+P/4//j/+P/4//n/+f/5//n/+f/5//n/+f/5//n/+P/4//j/+P/4//f/
9//3//f/9//2//b/9v/2//b/9v/2//b/9P/0//T/9P/0//T/9P/z//P/8//z//L/8v/0
//T/9P/z//P/8//z//P/8//z//P/8v/w//D/8P/w//L/8v/x//H/8//z//P/8//x//D/
8P/w/+7/7v/u/+7/8P/w//D/8P/w//D/7//v//H/8f/x//H/7//v/+//7//x//H/8f/x
/+//7//v/+//7//v//L/8f/w/+//7v/w//H/8f/x//P/8//0//T/8//z//P/9P/1//b/
9v/2//b/9//5//r/+v/7//z//P/9//3//f/8//n/9//3//f/9f/1//X/9f/1//X/9f/0
//b/9P/0//P/8//y//H/8P/t/+z/7P/s/+z/7f/t/+3/7f/r/+v/6//t/+3/7f/s/+r/
6v/q/+n/6f/p/+n/6f/p/+n/6f/q/+r/6v/q/+r/6v/q/+r/6v/s/+z/7P/v//T/+f//
/wYAEAAbACgAPQBYAHcAmgC5AM8A1gDaAMEAigBVADQAGQD7/9T/p/98/1v/Tf9Q/13/
av9z/3f/f/+L/5b/nf+j/6j/r/+3/73/wv/L/9X/2v/c/+L/5f/o/+f/6//x//P/9P/1
//b/9//4//f/9//4//n/+v/7//v/+//9//3//v////////8AAAAAAAABAAEAAQABAAEA
AgACAAIAAwAEAAQABgAGAAcABwAIAAgACQAKAAgACAAIAAoACwAMAA0ADgAPABAAEQAS
ABIAEwAUABYAFwAYABkAGgAcAB0AIAAiACQAJAAnACkAKwAsAC4AMQAzADUAOQA8AD4A
QQBEAEcASABLAE8AUgBVAFcAWgBcAGEAZABmAGgAagBrAG0AbwBuAG8AcABxAHEAcQBw
AG8AcQBvAG4AbQBsAGkAaABmAGIAXgBbAFYAUgBOAEsARgA/ADsANwA0AC8AKgAmACIA
IAAeABoAFwAVABIAEAAOAAwACgAIAAcABQAEAAMAAgADAAEAAAD///3//P/7//v/+//7
//r/+v/8//v/+//6//j/+P/4//f/+f/5//n/+f/5//n/+f/5//f/9//3//f/+f/5//n/
+f/3//f/+P/4//r/+v/7//v/+//7//z//P/6//r/+v/7//v/+//7//z//P/8//3//f//
/wAAAAAAAP7//v/+///////////////9//3//f/9/////v/+//7//P/8//v/+//7//v/
+//6//r/+v/6//r/+v/6//r/+P/6//r/+v/6//r/+v/5//n/9//3//b/9v/2//b/9v/1
//X/9f/1//X/9f/1//X/9P/0//T/9P/0//T/9P/z//P/8//z//P/8//x//D/8P/w//L/
8v/y//L/8v/y//L/8v/y//L/8f/x/+//7//v/+//8f/x//H/8f/x/+//7//v/+7/8P/w
//D/8P/w//H/8f/x/+//7//w//D/8f/x//H/8v/z//T/9P/0//T/9f/3//j/+P/5//r/
+v/7//v/+//6//f/9f/1//X/8//z//P/8//1//X/9f/0//T/8v/y//H/7//u/+3/7P/r
/+r/6v/q/+r/6//r/+v/6//p/+n/6f/p/+n/6f/o/+j/6P/o/+f/5//n/+f/5//n/+f/
5//o/+j/6P/o/+j/6P/o/+j/6P/o/+j/6v/r//D/9f/5/wAACAAVACAAMQBKAGcAhACn
AMMAzgDUAM0ApABpADwAIQAHAOT/u/+Q/2X/Tf9I/1H/YP9p/2//df+B/4r/k/+Z/57/
pf+t/7X/vP/D/83/0v/Y/9z/3//i/+X/5//p/+v/7v/v//D/8f/y//X/9f/2//f/9v/3
//f/9//3//f/+P/5//n/+f/6//r/+v/7//v/+//9//3//v/+/wAAAQACAAIAAAAAAAEA
AQACAAIAAwAEAAQABAAEAAYABwAIAAkACgALAAwADQAOAA4ADwAQABIAEwAUABUAFgAW
ABcAGgAcAB4AHgAhACMAJwAoACoALQAtAC8AMwA2ADgAOwA+AEEARABHAEsATgBRAFMA
VgBYAF0AYABiAGQAZgBnAGkAawBsAG0AbgBvAG8AbwBuAG0AbwBtAGwAawBqAGcAZgBk
AGIAXgBbAFYAUABMAEkARAA/ADsANwA0ADEALAAoACQAIAAeABoAFwATABAADgAMAAoA
CAAGAAUABQAEAAMAAgABAP///v/9//v/+v/5//n/+f/5//j/+P/4//f/9//2//b/9v/2
//X/9f/1//X/9f/1//X/9f/1//P/8//z//P/9f/1//X/9f/z//P/9P/0//T/9P/1//X/
9//3//j/+P/4//j/+P/5//f/9//3//j/+f/6//z//f/7//z//P/8//z//P/8//3/+//7
//v/+//9//3//f/9//v/+v/6//r/+v/6//n/+f/7//v/+//6//r/+v/6//r/+P/4//j/
9v/4//j/+P/4//b/9v/1//X/9f/1//T/9P/0//T/9P/z//P/8//z//P/8//z//P/8v/y
//L/8v/y//L/8v/x//H/8f/x//H/8f/x//D/8P/w/+7/7v/u/+7/8P/w//D/8P/w//D/
7//v/+//7//v/+//7//v/+//7//v/+//7//v/+//7//v/+//8P/u/+7/7v/u/+7/7//v
/+//7//v//D/8P/x//H/8f/y//H/8v/y//L/8v/z//X/9v/4//n/+v/6//n/+f/5//j/
8//x//H/8f/x//H/8f/x//P/8//z//L/8P/u/+7/7f/v/+7/7f/s/+n/6P/o/+j/6v/r
/+v/6//p/+f/5//n/+f/5//n/+b/6P/o/+j/5//l/+X/5f/l/+X/5f/l/+b/6P/o/+j/
6P/m/+b/5v/m/+j/6P/o/+v/8v/3//3/BgAUACEAMABLAGoAiQCsAMsA2QDgAN4AvwCM
AGEARAAnAAMA1v+j/3T/U/9L/1L/Yf9o/23/df9//4f/kP+Z/5//ov+r/7H/tf+8/8X/
zf/Q/9T/2v/f/+L/4//l/+f/6f/s/+v/7P/t/+7/7//v//D/8f/y//P/8//z//P/8//0
//X/9f/1//b/9v/2//f/9//3//n/+f/6//r/+v/7//z//P/+//7///////7//v///wAA
AgACAAIABAADAAQABQAGAAcACAAJAAoADAANAA4AEAARABIAEwAUABYAFwAaABwAHgAe
ACEAIwAnACgAKgAtAC8AMQA1ADgAOgA9AEAAQwBGAEkATQBQAFMAVQBYAFoAXQBgAGIA
ZABmAGcAaQBrAG4AbwBwAHEAbwBvAG4AbQBtAGsAagBpAGYAYwBiAGAAWgBWAFMATgBI
AEQAQQA8ADcAMwAvACwAKAAiAB0AGAAUABIADgALAAgABgAFAAQAAgAAAP7//f/7//r/
+f/4//f/9f/0//P/9f/0//P/8//x//H/8P/w//D/7//v/+7/8P/w//D/7//t/+3/7f/t
/+v/6//r/+v/6//r/+v/6//p/+n/6f/p/+v/6//s/+z/7P/s/+3/7f/r/+v/7P/s/+z/
7P/s/+3/7f/t/+3/7v/s/+z/7f/t/+3/7v/u/+7/7v/u/+7/7//v/+//7//v/+//7//v
/+//7//u/+7/7v/s/+z/6//r/+v/6//r/+r/6v/q/+r/6v/q/+r/6v/o/+j/6P/o/+j/
6P/o/+f/5//l/+X/5P/k/+T/5P/k/+P/4//j/+P/4//l/+X/5f/k/+L/4v/i/+L/4v/i
/+H/4f/h/+H/4f/h/+H/4P/g/+D/3v/e/97/3v/e/97/3v/e/97/3v/d/93/3f/d/93/
3f/b/9v/2//b/9v/2//b/9v/3f/d/93/3f/b/9v/2//d/9r/2v/a/9r/2v/a/9v/2//b
/9v/2//c/9z/3f/d/93/3v/d/97/3v/e/97/3//h/+L/4v/j/+T/5P/j/+P/4//i/+H/
3//f/9//3f/d/93/3f/d/93/3f/c/97/3P/c/9v/2//a/9n/2P/Z/9j/2P/Y/9b/1//X
/9f/1//V/9X/1f/V/9X/1f/U/9T/1P/U/9P/0//T/9P/0//T/9P/0//U/9T/1P/U/9T/
1P/U/9T/1P/W/9j/2v/d/+L/5f/r//j/BAATACgAQwBiAIMApgC/AMsA0gDEAJUAYgBB
ACYABQDd/67/e/9Q/z//P/9K/1X/XP9j/2v/df+B/4j/jf+R/5j/n/+l/63/tv+9/8P/
xv/K/87/0//U/9X/2f/d/9//4P/g/+D/4P/g/+P/4//k/+X/5v/n/+f/5//n/+f/6P/p
/+v/6//s/+z/7P/t/+3/7f/v/+//8P/w//D/8f/y//L/9P/0//X/9f/2//b/9//4//j/
+P/4//r/+//8//3//v///wAAAQACAAQABQAGAAgABwAIAAkACgAOAA8AEgAUABYAFgAZ
ABsAHwAgACIAJQAnACkALQAwADIANQA4ADsAPgBBAEUASABLAE0AUABSAFUAWABaAFwA
XgBfAGEAYwBiAGMAZABlAGUAZQBkAGMAYwBhAGAAXwBeAFsAWgBYAFIATgBLAEYAQgA+
ADsANgAxAC0AKQAmACMAHgAaABYAFAASAA4ACwAJAAYABAACAAAA/v/8//v/+//6//n/
+P/5//f/9v/1//X/9P/z//P/8//z//L/8v/0//P/8//y//D/8P/w/+//7//v/+//7//v
/+//7//v/+//7//v/+//7//v/+//7//x//H/8v/y//L/8v/z//P/8//z//T/9P/0//T/
9P/1//X/9f/1//b/9v/2//f/9//3//j/+P/4//j/+P/4//n/+f/5//n/+f/5//n/+f/5
//n/+P/4//j/+P/4//f/9//3//f/9//2//b/9v/2//b/9v/2//b/9P/2//b/9v/2//b/
9v/1//X/9f/1//T/9P/0//T/9P/z//H/8f/x//H/8f/x//H/8P/y//L/8v/y//L/8v/x
//H/8f/x//H/8f/x//D/8P/w/+7/7v/u/+7/7v/u/+7/7v/u/+7/7f/t/+3/7f/t/+3/
7f/t/+3/7f/v/+//7//v/+//7//v/+//7//v/+//7//v/+7/7v/u/+7/7v/u/+//7//v
/+3/7f/u/+7/8f/x//H/8v/z//T/9P/0//T/9f/3//j/9v/3//j/+P/5//n/+f/4//X/
8//z//P/8//z//P/8//z//P/8//y//L/8P/w/+//7f/s/+v/6v/p/+j/6P/o/+j/6f/p
/+n/6//p/+n/6f/p/+n/6f/o/+b/5v/m/+X/5f/l/+X/5f/n/+f/5//o/+b/5v/m/+b/
5v/m/+b/5v/o/+j/6v/t//D/9f/7/wIADgAZACYAOwBYAHUAlgC5AM0A2ADaAMMAjABV
ADQAGwD7/9T/p/96/1X/R/9M/1n/Zv9t/2//ef+H/5D/lf+d/6L/qf+x/7f/wP/J/9H/
1v/a/9z/3//i/+P/5//r/+//7v/v//D/8f/y//P/8//0//X/9P/1//X/9f/3//f/+P/5
//n/+f/6//r/+v/7//v/+//9//3//v/+//z//f/+//7//v/+//////8AAAAAAQACAAIA
AgACAAQABQAGAAcACAAHAAgACQAKAAwADQAOABAAEQASABMAFAAUABUAGAAaABwAHAAf
ACEAIwAkACYAKQArAC0AMQA0ADYAOQA8AD8AQgBFAEkATABNAE8AUgBUAFkAXABeAGAA
YABhAGMAZQBmAGcAaABpAGcAZwBmAGUAZwBlAGQAYwBgAF0AXABaAFYAUgBPAEoARgBC
AD8AOgA1ADEALQAqACUAIAAcABgAFAASAA4ACwAJAAYABAACAAAA/v/8//v/+f/4//f/
9v/1//P/8v/x//H/8P/v/+//7//v/+7/7v/u/+3/7f/s/+r/6v/q/+n/6f/p/+n/6f/p
/+n/6f/p/+v/6//r/+v/6f/p/+n/6f/p/+n/6v/q/+r/6v/r/+v/6//r/+z/7P/u/+7/
7v/v/+//7//v//D/8P/w//H/8f/x//L/8v/y//L/8v/y//P/8f/x//H/8f/x//H/8f/x
//H/8P/w//D/8P/w/+//7//t/+3/7f/s/+7/7v/u/+7/7v/u/+7/7P/s/+z/7P/s/+r/
6v/p/+n/6f/p/+j/6P/o/+j/6P/n/+f/5//n/+f/5//n/+f/5v/m/+b/5v/m/+b/5v/l
/+X/5f/l/+X/5f/j/+L/4v/i/+L/4v/i/+L/4v/i/+L/4v/i/+L/4f/h/+P/4//j/+P/
4//j/+P/4//h/+H/4f/h/9//4f/h/+H/4v/g/+D/4P/g/+D/4f/h/+H/4f/h/+L/4v/j
/+P/4//k/+X/5v/m/+b/5v/n/+n/6v/q/+v/7P/s/+v/6//r/+r/5//l/+X/5f/j/+P/
4//j/+P/4//j/+L/4v/g/+D/3//f/97/3f/c/9v/2v/a/9r/2v/b/9v/2//d/9v/2//b
/9r/2f/Y/9b/2P/Y/9j/1//X/9f/1//X/9f/1//X/9j/1v/W/9b/1v/W/9b/1v/W/9b/
2v/a/9v/3v/l/+v/8v/8/wcAFAAlAEAAWwB8AJ8AtwDEAMgAuQCKAFEAKgAPAPH/zP+h
/3L/S/83/zb/Q/9S/1v/X/9n/3H/fP+F/43/kP+V/53/p/+u/7X/v//E/8j/zP/R/9T/
1//Z/9v/3//g/+H/4v/j/+T/5f/l/+b/5//o/+n/6f/p/+n/6f/q/+v/7f/t/+7/7v/w
//H/8f/x/+//7//w//D/8P/x//L/8v/y//L/8//z//T/9P/1//b/9v/2//b/+P/5//r/
+//8//3//v///wAAAAABAAIABAAFAAYABwAIAAoACwAOABAAEgASABUAFwAZABoAHAAf
ACEAIwAnACoAKgAtADAAMwA4ADsAPwBCAEMARQBIAEoATwBSAFQAVgBYAFkAWwBdAF4A
XwBgAGEAYQBhAGAAXwBhAF8AXgBdAFoAVwBWAFQAUgBOAEsARgBCAD4AOwA2ADEALQAp
ACYAIQAcABgAFAAQAA4ACgAHAAMAAAD+//z//P/6//j/9//1//T/8//y//P/8f/w/+//
7//u/+3/7f/t/+3/7P/s/+z/6//r/+r/6v/q/+r/6f/n/+f/5//n/+f/5//n/+f/6f/p
/+n/6f/p/+n/6f/p/+n/6f/q/+r/6v/q/+v/6//p/+n/6v/q/+z/7P/s/+3/7f/t/+3/
7v/u/+7/7//v//H/8v/y//L/8v/y//L/8//z//P/8//z//P/8//z//P/8f/w//D/8P/y
//L/8f/x//H/8f/x//D/8P/w//D/8P/w//D/8P/u/+7/7v/u/+7/8P/w/+//7//v/+//
7v/u/+z/7P/s/+v/7f/t/+3/7f/r/+v/6//q/+z/7P/s/+z/7P/s/+v/6//r/+v/6//r
/+3/7P/s/+z/6v/q/+r/6v/q/+r/6v/q/+r/6v/p/+n/6//r/+v/6//r/+v/6//r/+3/
7f/t/+3/7f/t/+z/7P/s/+z/7P/u/+//7//v/+//7//w//D/8f/x//H/8v/1//b/9v/2
//b/9//5//r/+v/7//z//P/7//v/+//6//n/9//3//f/9f/1//X/9f/1//X/9f/0//b/
9P/0//P/8f/w/+//7v/t/+z/7P/s/+z/7f/t/+3/7//t/+3/7f/r/+v/6//q/+z/7P/s
/+v/6//r/+v/6//r/+v/6//s/+z/7P/s/+z/7v/u/+7/7v/u/+7/8P/1//r//f8DAAwA
GAAhADAASQBmAIMApgDFANUA3ADcAL8AhgBVADgAHQD7/9T/p/94/1f/Tf9W/2P/bv91
/3v/hf+P/5j/n/+l/6r/sf+7/7//xv/R/9f/3P/g/+T/5//q/+3/7//z//f/+P/3//j/
+f/6//v/+//8//3//v////////8BAAEAAgADAAMAAwAEAAQABAAFAAUABQAFAAUABgAG
AAgACQAKAAoACgAKAAsACwAMAAwADQAOAA4ADgAOABAAEQASABMAFAAVABYAFwAYABgA
GQAaABwAHQAeAB8AIAAkACUAKAAqACoAKgAtAC8AMQAyADQANwA7AD0AQQBEAEYASQBM
AE8AUgBVAFkAXABfAGEAZABmAGsAbgBwAHIAdAB1AHcAeQB6AHsAfAB9AHsAewB6AHkA
ewB5AHgAdwB2AHMAcgBwAGoAZgBjAF4AWgBWAFMATgBJAEUAQQA+ADkANAAwACwAKgAo
ACQAIQAdABoAGAAWABQAEgAQAA8ADQAMAAsACgALAAkACAAHAAcABgAFAAUABQAFAAQA
BAAEAAMAAwACAAIAAgACAAEAAQABAAEAAQABAAEAAQABAAEAAQABAAEA//////////8B
AAEAAgACAAIAAgADAAMAAwADAAQABAAEAAQABAAFAAUABQAFAAYABAAEAAUABQAFAAYA
BgAGAAYABgAGAAcABwAHAAcABwAHAAcABwAHAAcABgAGAAYABgAGAAUABQADAAMAAwAC
AAQABAAEAAQABAAEAAQAAgAAAAAAAAAAAAAAAAD/////AQABAAAAAAAAAAAAAAD///3/
/f/9//3//f/9//3//P/8//z//P/8//z//P/7//v//f/9//3//f/7//r/+v/6//r/+v/6
//r//P/8//z//P/6//r/+f/5//n/+f/5//n/+f/3//X/9//4//j/+P/4//j/+P/5//n/
+f/5//n/+v/6//v/+//7//z//P/8//v/+v/6//v//f/+/wAAAQACAAIAAQABAAEAAAD9
//v/+//7//v/+//7//v/+f/5//n/+P/4//b/9v/1//X/9P/z//L/8//y//L/8v/y//P/
8//z//H/7//v/+//7f/t/+3/7P/s/+z/7P/r/+v/6//r/+v/6//r/+v/7P/q/+r/6v/q
/+z/7P/s/+z/7P/s/+z/7//0//v/AQAMABwAKwA+AFsAfACfAMQA3wDrAPIA6gDDAI4A
awBSAC8ABQDS/5v/bP9T/1H/WP9j/2z/df99/4X/j/+Y/5//of+m/63/tf+7/8L/y//T
/9b/2P/c/+H/4v/j/+f/6f/p/+r/6//s/+3/7v/v/+//8P/x//L/8//z//P/8//z//T/
9f/1//X/9v/2//b/9//3//f/9//3//j/+P/6//v//P/8//z//P/9//3//P/8//3//v/+
//7//v8AAAEAAgADAAQABQAGAAcACAAIAAkACgAMAA8AEAARABIAFAAVABgAGgAaABoA
HQAfACMAJAAmACkAKwAtADEANAA2ADkAPAA/AEIARQBJAEwATwBRAFQAVgBXAFoAXABe
AGIAYwBlAGcAZwBnAGcAZwBnAGcAZgBlAGUAYwBiAGEAXwBbAFkAVgBUAFAATQBIAEIA
PgA7ADYAMQAtACkAJgAjAB4AGgAWABIAEAAMAAkABwAEAAIAAAAAAP7//P/7//n/+P/3
//b/9//1//T/8//1//T/8//z//P/8//y//L/8P/v/+//7v/u/+7/7v/t/+//7//v/+//
7//v/+//7//v/+//7//v//H/8f/x//H/7//v//D/8P/y//L/8//z//P/8//0//T/8v/y
//L/8//z//P/8//0//b/9v/3//f/9//4//j/+P/4//j/+P/5//n/+f/5//n/+f/5//n/
+f/5//j/+P/4//j/+P/3//f/+f/5//n/+P/4//j/+P/4//b/9v/2//T/9v/2//b/9v/2
//b/9f/1//X/9f/0//T/9P/0//T/8//z//P/8//z//P/8//z//L/8v/y//L/8v/y//L/
8f/x//P/8//z//P/8//y//L/8v/y//L/8v/y//L/8v/y//L/8v/y//H/8f/x//H/8f/x
//H/8f/x//H/8//z//P/8//z//P/8//z//P/8//z//P/8//0//L/8v/y//L/8v/z//P/
8//1//X/9v/2//f/9//3//j/+f/6//r/+v/4//n/+//8//z//f/+//7//f/9//3//P/5
//f/9//3//f/9//3//f/9f/1//X/9P/2//T/9P/z//X/9P/z//L/8f/w//D/8P/w//H/
8f/x//H/7//v/+//7f/t/+3/7P/s/+z/7P/r/+3/7f/t/+3/7f/t/+3/7v/u/+7/7v/u
/+7/7v/u/+7/8P/w//L/9//6////BQAOABoAJwA6AFcAdgCXALoA1wDjAOgA3gCzAHgA
UQA4ABsA9f/I/5f/bv9V/1P/XP9p/3L/df99/4v/lf+c/6P/p/+u/7f/v//F/87/1//b
/97/5P/o/+3/7v/x//P/9f/3//j/9//4//n/+v/9//3//v///wAAAQABAAEAAQABAAIA
AwADAAMABAAEAAQABQAFAAUABwAHAAgACAAIAAkACgAKAAgACAAJAAkADAAMAA0ADgAQ
ABAAEAASABMAFAAVABYAFQAWABcAGAAaABsAHAAeAB0AHgAfACAAJAAlACgAKgAsACwA
LwAxADMANAA2ADkAOwA9AEEARABEAEcASgBNAFIAVQBZAFwAYQBjAGYAaABpAGwAbgBw
AHIAcwB1AHcAdgB3AHgAeQB5AHkAeAB3AHcAdQB0AHMAcABtAGwAagBmAGIAXwBaAFYA
UgBPAEoARQBBAD0AOgA3ADIALgAqACgAJgAiAB8AGwAYABYAFAAUABIAEAAPAA0ADAAL
AAoACwAJAAgABwAHAAYABQAFAAUABQAEAAQABAADAAMAAgAEAAQABAADAAMAAwADAAMA
AwADAAMAAwADAAMAAwADAAMAAwADAAMAAwADAAQABAAEAAQABQAFAAYABwAJAAoACAAI
AAgACQAJAAkACQAKAAoACgALAAsACwAMAAwADAAKAAoACgALAAsACwALAAsACwALAAsA
CwANAAwADAAMAAwADAALAAsACQAJAAkACAAKAAoACgAKAAoACgAKAAgACAAIAAgACAAG
AAYABQAFAAcABwAGAAYABgAGAAYABQADAAMAAwADAAUABQAFAAQABAAEAAQABAAEAAQA
AwADAAMAAwADAAMABQAEAAQABAAEAAQABAAEAAIAAgACAAIABAAEAAMAAwABAAEAAQAB
AAMAAwADAAMAAwADAAMAAwADAAMAAwADAAUABQAFAAUAAwADAAMAAwAEAAYACAAIAAYA
CAAIAAgACAAJAAoACwAMAAwADAAMAAwADQAOAA8AEAAOAA4ADgAOAAsACgAJAAgACgAK
AAoACgAKAAoACgAKAAkACAAHAAYABAAEAAQABAACAAIAAgACAAIAAgACAAIAAAAAAAAA
AAAAAAAAAAAAAAAAAAAAAAAAAAAAAAAAAAACAAIAAgACAAAAAAAAAAAAAgACAAIAAgAE
AAYACAAKABAAFgAcACIAMQBAAE8AXgB7AJgAtQDSAM4AzADKAMgAoQB6AFMALAAFAOD/
u/+W/w==
         </WaveFormData>
      </LeadData>
      <LeadData>
         <LeadByteCountTotal>10000</LeadByteCountTotal>
         <LeadTimeOffset>0</LeadTimeOffset>
         <LeadSampleCountTotal>5000</LeadSampleCountTotal>
         <LeadAmplitudeUnitsPerBit>4.88</LeadAmplitudeUnitsPerBit>
         <LeadAmplitudeUnits>��V</LeadAmplitudeUnits>
         <LeadHighLimit>2147483647</LeadHighLimit>
         <LeadLowLimit>268435456</LeadLowLimit>
         <LeadID>V4</LeadID>
         <LeadOffsetFirstSample>0</LeadOffsetFirstSample>
         <FirstSampleBaseline>0</FirstSampleBaseline>
         <LeadSampleSize>2</LeadSampleSize>
         <LeadOff>FALSE</LeadOff>
         <BaselineSway>FALSE</BaselineSway>
         <ExcessiveACNoise>FALSE</ExcessiveACNoise>
         <MuscleNoise>FALSE</MuscleNoise>
         <LeadDataCRC32>4135738006</LeadDataCRC32>
         <WaveFormData>
iP+I/4j/iP+J/4r/i/+M/5P/mv+h/6j/rf+y/7f/vP/C/8j/zv/U/9f/2v/d/+D/4//k
/+X/5v/n/+j/6f/q/+v/7P/t/+7/7v/u/+7/7v/w//D/8P/w//L/8v/y//L/8v/y//L/
8v/0//T/9P/0//T/9P/0//T/9v/2//b/9v/3//j/+f/6//z//P/8//z//P/8//z//P/+
//7//v/+////AAABAAIABAAEAAQABAAHAAgACQAKAAsADAANAA4AEQASABMAFAAWABgA
GgAcAB4AIAAiACQAJwAqAC0AMAA0ADYAOAA6ADwAPgBAAEIARABGAEgASgBNAE4ATwBQ
AFAAUABQAFAATgBOAE4ATgBNAEwASwBKAEgARgBEAEIAPwA8ADkANgAxAC4AKwAoACMA
IAAdABoAFgAUABIAEAAMAAoACAAGAAMAAgABAAAA///+//3//P/5//j/9//2//b/9v/2
//b/9P/0//T/9P/y//L/8v/y//L/8v/y//L/8P/w//D/8P/u/+7/7v/u/+7/7v/u/+7/
8P/w//D/8P/w//D/8P/w//D/8P/w//D/8P/w//D/8P/y//L/8v/y//L/8v/y//L/9P/0
//T/9P/1//b/9//4//b/9v/2//b/+P/4//j/+P/4//j/+P/4//j/+P/4//j/+P/4//j/
+P/4//j/+P/4//b/9v/2//b/9v/2//b/9v/2//b/9v/2//X/9P/z//L/8v/y//L/8v/0
//T/9P/0//L/8v/y//L/9P/0//T/9P/y//L/8v/y//D/8P/w//D/8P/w//D/8P/w//D/
8P/w//D/8P/w//D/8P/w//D/8P/w//D/8P/w/+7/7v/u/+7/8P/w//D/8P/w//D/8P/w
//D/8P/w//D/8P/w//D/8P/u/+7/7v/u/+7/7v/u/+7/7//v/+//7//y//L/8//z//L/
8v/0//T/9P/0//T/9v/4//n/+f/5//j/+f/5//n/+f/5//f/9v/4//j/+P/4//j/+P/4
//j/+P/3//f/9//3//b/9P/0//T/9P/y//H/8P/w//D/8P/w//D/7v/t/+3/7f/t/+z/
6//r/+v/6//r/+r/6v/q/+r/6f/p/+r/6v/q/+r/6v/q/+r/6v/q/+r/6v/q/+v/7//0
//j//v8BAAgAFQApAEAAXwCCAKoA1wD/ABkBKwEpAf4AtwCAAF0APQAWAPH/zf+u/5f/
jP+M/47/j/+N/5D/lv+f/6X/qv+w/7T/vP/B/8f/zv/V/9n/2v/d/+H/5f/m/+j/6v/q
/+z/7v/v//D/8f/x//H/8v/y//P/8//0//T/9P/2//b/9//3//f/+P/4//j/+f/5//n/
+v/6//r/+//7//v/+//8//z/+//7//v/+//8//z//f/9//3//v/+//7/AAABAAEAAQAB
AAIAAwADAAUABgAHAAgACQAJAAoACwAMAA0ADgAQABEAEgAUABQAFgAXABoAHAAdAB4A
IQAjACUAJwApACwALgAxADMANgA4ADoAPAA/AEMARABGAEgASABKAEsATABPAFAAUQBS
AFAAUABQAFAAUABQAE8ATQBNAEsASQBJAEcARABAAD4AOwA4ADUAMgAuACsAKAAkACIA
HgAbABgAFQASABAADQAMAAoACAAGAAUAAwABAAEAAQD///7//v/+//3//P/7//v/+v/6
//n/9//3//f/9v/2//b/9v/2//b/9f/0//T/9P/0//T/9P/0//P/8v/y//T/9P/0//X/
8//z//L/8v/0//T/9f/1//X/9v/3//f/9//3//f/9//3//j/+P/4//v/+//7//v/+f/6
//v/+//8//3//f/9//3//f/+//7//v/+//3//f/9//7//v/+/wAAAAD///7//v//////
///+//7//v/+//z//P/8//z//P/8//z//P/8//v/+//7//v/+//7//v/+v/6//r/+v/6
//n/+f/5//n/+f/6//r/+P/3//b/9v/3//f/9//2//b/9v/2//b/9v/2//b/9v/1//X/
9f/1//b/9v/1//X/9v/2//b/9f/2//b/9v/2//b/9v/2//b/9P/0//T/9P/0//T/9P/0
//T/9P/0//T/9v/0//b/9P/0//T/9P/2//b/9//3//f/9//4//j/+f/5//r/+v/6//r/
+v/6//r//P/8//3//f/9//7///////////////3//P/8//z/+v/6//r/+v/8//z//P/7
//v/+//7//r/+P/4//j/+P/2//X/9P/0//T/9P/0//T/8v/x//H/8f/x//D/7//v/+//
7//v/+7/7v/u/+7/7f/t/+7/7v/u/+7/7v/u/+7/7v/u/+7/7v/w/+//8f/2//r//v8B
AAgAEwAhADQATQBuAJIAvQDpAAUBGQEfAQQBwwCCAFkAOQAYAPP/0f+w/5f/iv+I/47/
kf+P/5D/lP+d/6X/rP+w/7L/uv/B/8f/yv/P/9f/3P/d/+H/5f/o/+j/6v/u//D/8P/x
//L/8//z//P/9P/0//X/9f/2//b/9v/2//b/9//3//f/+P/4//j/9//3//f/+P/4//j/
+f/5//n/+f/6//r/+//7//v/+//8//z//f/9//3//v/+//7/AAABAAEAAQABAAIAAwAD
AAMABAAFAAYABwAHAAgACQAKAAsADAAOAA8AEAASABIAFAAVABgAGgAbABwAHwAhACMA
JQAnACoAKgAtAC8AMgA0ADYAOAA7AD8AQABCAEQASABKAEsATABLAEwATQBOAE4ATgBO
AE4ATgBOAE0ASwBLAEkARwBHAEUAQgA+ADwAOwA4ADUAMgAuACsAKAAkACAAHAAZABYA
FQASABAADQAMAAoACAAGAAMAAQD////////9//z//P/6//n/+P/3//f/9v/2//X/9f/1
//X/9P/0//T/9P/0//L/8f/w//D/8v/y//L/8v/y//H/8P/w//L/8v/y//P/8//z//L/
8v/w//D/8f/x//P/9P/1//X/9f/1//X/9f/1//b/9v/2//f/9//3//f/9//4//n/+f/4
//n/+f/5//n/+f/6//r//P/8//v/+//7//z//P/8//z//P/7//r/+v/7//v/+//6//r/
+v/6//j/+P/4//j/+P/4//j/+P/3//f/+P/5//n/+f/5//n/9v/2//b/9v/2//X/9f/1
//X/9f/2//b/9v/1//T/9P/1//X/9f/0//T/9P/0//T/8v/y//L/8v/x//H/8f/x//T/
9P/z//P/9v/2//b/9f/0//T/9P/0//L/8v/y//L/8v/y//L/8v/y//L/8v/y//L/8v/y
//L/8v/y//L/8//z//P/8//0//T/9f/1//b/9v/4//j/+P/4//j/+v/6//v/+//7//z/
/f/9//3//f/9//v/+v/6//r/+v/6//r/+v/6//r/+v/5//v/+//7//r/9v/2//b/9v/0
//P/8v/y//L/8v/y//L/8P/v/+//7//t/+z/6//r/+3/7f/t/+z/6v/q/+r/6f/r/+z/
7P/s/+z/7P/s/+z/7P/s/+z/7P/s/+v/7f/w//T/+v///wIACwAbACwAQQBeAIAApQDT
APkADwEbARYB5wCeAGcARwAoAAUA4f/A/6P/kP+I/4r/j/+R/47/kP+X/5//pv+s/7D/
tP+7/8P/yP/P/9X/2v/d/+H/4//m/+j/6v/s/+7/8P/x//L/8//z//P/9P/0//X/9f/2
//b/9v/2//b/9//3//X/9v/2//b/9//3//f/+P/4//j/+f/5//v/+//8//z/+//7//v/
+//8//z//f/9//3//v/+//7/AAABAAEAAQABAAIAAwADAAMABAAFAAYABwAHAAgACQAK
AAsADAAOABEAEgAUABQAFgAXABoAHAAbABwAHwAhACMAJQAnACoALAAvADEANAA2ADgA
OgA9AEEAQgBEAEYARgBIAEkASgBNAE4ATwBQAFAAUABQAFAAUABQAE8ATQBNAEsASQBJ
AEkARgBCAEAAPQA6ADcANAAwAC0AKgAmACIAHgAbABgAFQASABAADQAMAAoACAAGAAMA
AQD////////9//z//P/6//n/+P/3//f/9v/2//X/9f/1//X/9P/y//L/8v/y//L/8f/w
//D/8P/w//D/8P/y//H/8P/w/+7/7v/u/+//8f/x//D/8P/u/+7/7//v/+//8P/x//H/
8f/x//H/8f/x//L/8v/y//X/9f/1//X/9//4//n/+f/5//n/+P/3//f/9//4//j/+P/4
//f/9//3//j/+P/4//j/+P/3//b/9v/3//f/9//4//j/+P/4//j/+P/4//j/+P/4//j/
+P/2//X/9f/1//X/9f/1//X/8v/y//L/8v/0//P/8//z//P/8//0//T/9P/z//L/8v/x
//H/8f/w//L/8v/y//L/8P/w//D/8P/x//H/8f/x//D/8P/v/+//8v/y//L/8f/w//D/
8P/w//D/8P/w//D/8P/w//D/8P/w//D/8P/w/+7/8P/w//D/8P/w//D/8P/w//D/8P/x
//H/8f/x//L/8v/x//H/8v/y//L/8v/y//L/8v/0//T/9f/3//f/+P/5//n/+f/5//n/
9f/0//T/9P/0//T/9P/0//b/9v/2//X/8//z//P/8v/w//D/8P/w/+z/6//q/+r/6v/q
/+r/6v/q/+n/6f/p/+n/6P/n/+f/6f/p/+n/6P/m/+b/5v/l/+X/5v/m/+b/6P/o/+j/
6P/m/+b/5v/m/+b/5//p/+z/8v/4//3/BgAVACkAQABfAIIAqgDbAAUBIQE1ATcBEAHJ
AJAAawBHAB4A9//R/67/k/+E/4b/iP+H/4X/iP+O/5f/nf+k/6j/rP+y/7f/u//A/8n/
zf/Q/9P/1//d/+D/4P/g/+L/5P/m/+f/6P/p/+n/6f/q/+r/6//r/+z/7P/s/+z/7P/t
/+3/7f/u/+7/7v/v/+//7//w//D/8P/x//H/8f/x//L/8v/1//X/9f/1//T/9P/1//X/
9//4//j/+P/4//n/+f/5//v//P/9//3//f/+////AAADAAMABAAFAAgACQAKAAwACwAM
AA4ADgASABMAFgAYABkAGgAdAB8AIQAjACUAKAAsAC8AMQA0ADYAOAA6AD0AQQBCAEQA
RgBIAEoASwBMAE8AUABRAFIAUgBSAFIAUgBUAFQAUwBRAE8ATQBLAEsARwBEAEAAPgA7
ADgANQAyACwAKQAmACIAHgAaABcAFAARAA4ADAAJAAgABgAEAAIAAQD///3//f/7//n/
+P/4//j/9//2//X/9f/0//T/8//z//P/8//y//D/8P/w//D/8v/x//D/8P/u/+7/7v/u
/+7/7f/s/+z/7P/s/+z/7f/v/+//7v/u/+7/7v/v/+//7//w//H/8f/x//H/8f/x//H/
8v/y//L/8v/x//D/7//v//D/8f/x//D/8f/x//H/8f/x//L/8v/y//L/8f/x//P/9P/0
//T/9P/0//P/8v/y//P/8//z//L/8v/y//L/8v/y//L/8v/w//D/8P/w//D/7//v/+//
7//v/+//7//u/+7/7v/u/+7/7f/t/+3/7f/t/+7/7v/w/+//7v/u/+3/7f/t/+z/7P/s
/+z/7P/s/+z/7P/s/+v/6//r/+v/7P/s/+v/6//q/+r/6v/p/+r/6v/q/+r/6v/q/+r/
6v/q/+r/6v/q/+j/6P/o/+j/6v/q/+r/6v/q/+r/6v/q/+r/6P/o/+j/6P/o/+j/6f/p
/+n/6f/q/+r/6//r/+z/7P/u/+7/7v/u//D/8v/y//P/8f/x//L/8//z//P/8//z//H/
8P/w//D/8P/w//D/8P/w//D/8P/v//H/8f/x//D/7v/u/+7/7v/u/+3/7P/s/+r/6v/q
/+r/5v/l/+X/5f/l/+T/4//j/+X/5f/l/+T/5P/k/+T/4//j/+T/5P/k/+L/4v/i/+L/
5P/k/+T/5P/k/+f/6f/s//L/9v/7/wYAFwArAEYAZwCMALYA5wALASUBMwElAewApwB8
AFkAMwAKAOX/v/+g/43/iP+I/4j/h/+H/4r/kv+d/6P/qP+s/7D/tv+7/8P/yP/P/9P/
1v/Z/93/3//g/+L/5P/o/+r/6v/p/+r/6//r/+v/7P/s/+3/7f/u/+7/7v/u/+7/7//v
/+//8P/w//D/8f/x//H/8v/y//L/8//z//P/8//0//T/9f/1//X/9f/2//b/9//3//f/
+P/4//j/+P/5//n/+f/7//z//f/9//3//v///wAAAQABAAIAAwAEAAUABgAIAAsADAAO
AA4AEAARABQAFgAXABgAGwAdAB8AIQAjACYAKAArAC0AMAA0ADYAOAA7AD0APgBAAEIA
RABGAEcASABJAEoASwBMAEoASgBKAEoASgBKAEkARwBHAEUAQwBDAD8APAA4ADYANQAy
AC8ALAAoACUAIgAeABwAGAAVABIAEQAOAAwACQAGAAQAAgAAAP///f/7//v/+f/3//b/
9v/4//f/9v/1//X/9P/0//P/8//z//P/8v/y//L/8v/y//D/7//u/+7/8P/w//D/8P/w
/+//7v/u//D/8P/w//H/8f/x//D/8P/w//D/8f/x//P/9P/1//X/8//z//P/8//x//L/
8v/y//X/9f/1//X/9f/2//f/9//2//f/9//3//f/9//4//j/+v/6//n/+f/5//r/+v/6
//r/+v/5//j/+P/5//n/+f/4//j/+P/4//j/+P/4//j/9v/2//b/9v/1//X/9v/3//X/
9f/1//X/9P/0//T/9P/0//P/8//z//H/8f/y//L/8v/x//D/8P/x//H/8f/w//D/8P/w
//D/8P/w//D/8P/v/+//7//v//D/8P/v/+//7v/u/+7/7f/s/+z/7P/s/+z/7P/s/+z/
7v/u/+7/7v/u/+7/7v/u/+7/7v/u/+7/7P/s/+z/7P/v/+7/7P/s/+z/7P/s/+z/7f/t
/+3/7f/u/+7/8f/x//L/8v/y//L/8v/y//L/9P/0//X/9//3//j/+f/3//f/9//3//f/
9v/2//b/9P/0//T/9P/0//T/9P/z//H/8f/x//D/7//w//H/8v/u/+3/7P/s/+z/7P/s
/+z/6v/p/+n/6f/r/+r/6f/p/+f/5//n/+b/5v/m/+b/5f/l/+b/5v/m/+b/5v/m/+b/
5v/m/+b/5v/m/+f/6f/s//D/9v/5/wAACwAbAC4ARwBoAIwAtwDjAAMBFQEfAQYBxQCC
AFcAOQAWAPH/zf+s/5P/hP+C/4b/i/+H/4b/jP+V/5//ov+o/67/sv+5/7//xv/N/9P/
1v/Z/9v/2//e/+L/5P/o/+j/6v/r/+z/7f/t/+3/7v/u/+//7f/u/+7/7v/u/+7/7//v
/+//8P/w//D/8//z//P/9P/0//T/9f/1//P/8//0//T/9f/1//X/9f/4//j/+f/5//n/
+v/6//r/+v/7//v/+//9//7//////wEAAgADAAQAAwADAAQABQAGAAcACAAKAAsADAAO
AA4AEAARABQAFgAXABgAGwAdAB0AHwAhACQAKAArAC0AMAAyADQANgA5AD0APgBAAEIA
RABGAEcASABJAEoASwBMAEoASgBKAEoATABMAEsASQBJAEcARQBFAEMAQAA8ADoANwA0
ADEALgAsACkAJgAiACAAHAAZABYAEwAQAA4ACwAKAAgABgAEAAEA///9//3//f/7//r/
+v/4//f/9v/1//f/9v/2//X/8//z//P/8v/0//T/9P/0//L/8f/w//D/8P/w//D/8P/w
/+//7v/u/+7/7v/u/+//7//v/+7/7v/w//D/8f/x//H/8v/z//P/8f/x//H/8f/z//T/
9P/0//X/9f/1//X/9f/2//f/9//4//n/+f/5//n/+f/6//r/+P/4//f/9//5//r/+v/6
//r/+v/5//j/+P/5//n/+f/2//b/9v/2//b/9v/2//b/9v/2//b/9v/2//X/9f/1//X/
9f/1//X/9P/0//T/9P/0//P/8//z//P/8//0//T/9P/z//L/8v/z//P/8//y//L/8v/y
//L/8v/y//L/8v/v/+//7//v//L/8v/x//H/8P/w//D/7//w//D/8P/w//D/8P/w//D/
8P/w//D/8P/w//D/8P/w/+7/7v/w//D/8P/w//D/8P/w//D/8P/x//H/8f/x//L/8v/z
//P/9P/0//b/9v/2//b/9v/4//j/+f/5//n/+v/7//v/+//7//v/+f/4//j/+P/4//j/
+P/4//b/9v/2//X/9f/1//X/9P/0//T/9P/0//D/7//u/+7/7v/u/+7/7v/u/+3/7f/t
/+v/6v/p/+n/6f/p/+n/6P/o/+j/6P/n/+n/6v/q/+r/6P/o/+j/6P/q/+r/6v/q/+r/
6//t//D/9P/6////BAANABsALgBFAGQAhgCtANsA/QATAR8BEgHZAJIAYQBBAB4A+//X
/7T/mf+I/4b/iP+N/4//jP+O/5f/n/+o/6z/sP+y/7v/wf/G/83/1f/a/9v/3//j/+b/
5v/o/+r/7P/s/+3/7v/v/+//8f/y//L/8//x//L/8v/y//L/8v/z//P/9f/2//b/9v/3
//f/9//4//b/9v/3//f/9//3//j/+P/5//n/+f/5//r/+v/7//v//f/+//7//v/+////
/////wEAAgADAAMAAwAEAAUABgAHAAcACAAJAAoACwAMAA4AEQASABQAFAAUABUAGAAa
ABsAHAAfACEAIwAlACcAKgAsAC8AMQA0ADYAOAA6AD0AQQBCAEQARgBGAEgASQBKAE0A
TgBPAFAAUABQAFAAUABQAFAATwBNAE0ASwBJAEkASQBGAEIAQAA9ADoANwA0ADIALwAs
ACgAJAAgAB0AGgAZABYAFAARAA4ADAAKAAgABQADAAEAAQABAP///v/+//7//f/8//v/
+//6//r/+f/5//n/+f/4//b/9v/2//b/9v/1//T/9P/0//T/9P/0//T/8//y//L/8v/y
//L/8//z//P/8v/y//L/8v/z//P/8//0//X/9f/z//P/8//z//X/9v/2//b/9//3//f/
9//3//j/+f/5//r/+//7//v/+//7//z//P/8//z/+//7//v//P/8//z//P/8//v/+v/6
//v/+//7//r/+v/6//r/+v/6//r/+v/6//r/+v/6//b/9f/1//X/9//3//f/9//2//b/
9v/2//b/9f/1//X/9f/1//b/9v/2//X/9P/0//X/9f/1//T/9P/0//T/9P/0//T/9P/0
//P/8//z//P/9P/0//P/8//0//T/9P/z//L/8v/y//L/8v/y//L/8v/y//L/8v/y//L/
8v/y//L/8v/y//L/8v/y//L/8v/y//L/8//z//P/8//0//T/9f/1//b/9v/4//j/+P/4
//j/+v/6//v/+//7//z//f/9//3//f/9//v/+v/6//r/+P/4//j/+P/4//j/+P/3//f/
9//3//b/9P/0//T/9P/y//H/8P/w//D/8P/w//D/8P/v/+//7//v/+7/7f/t/+3/7f/t
/+z/6v/q/+r/6f/r/+z/7P/s/+z/7P/s/+z/7P/s/+z/7P/u/+3/7//2//r/AAAFAAwA
GQApADwAWwB8AKAAzQD5ABMBIwElAQABuQB6AFUANQASAO3/zf+s/5H/iP+I/47/jf+N
/47/lP+b/6P/qP+s/7D/uP+9/8P/yP/P/9X/2P/b/9//4f/k/+b/6P/s/+7/7v/t/+7/
7//v/+//8P/w//H/8f/y//L/8v/y//L/8//z//P/9P/0//T/8//z//P/9P/0//T/9f/1
//b/9//5//r/+f/5//n/+f/6//r/+//7//3//v/+//7//v////////8DAAQABQAFAAQA
BAAEAAQABQAFAAYABwAKAAsADAAOAA8AEAASABIAFAAVABgAGgAbABwAHwAhACUAJwAp
ACwALAAvADEANAA2ADgAOgA9AEMARABGAEgASgBMAE0ATgBPAFAAUQBSAFAAUABQAFAA
UgBSAFEATwBPAE0ASwBLAEkARgBCAEAAPQA6ADcANAAwAC0AKgAmACQAIAAdABoAFwAU
ABIADwAMAAoACAAGAAUAAwABAAEA/f/7//r/+v/6//n/+P/3//f/9v/2//X/9f/1//X/
9P/0//T/9P/0//L/8f/w//D/8P/w//D/8P/x//H/8f/y//D/8P/w//H/7//v/+7/7v/w
//D/8f/x//H/8v/z//P/9f/1//X/9f/1//b/9v/2//X/9f/1//X/8//0//X/9f/0//X/
9f/1//b/9//5//r/+v/6//n/+f/3//j/+P/4//j/+P/3//b/+P/5//n/+f/2//b/9v/2
//b/9v/2//b/9P/0//T/9P/0//P/8//z//P/8//z//P/9P/0//T/9P/0//P/8//z//L/
8f/x//D/8f/x//H/8v/x//H/8f/w//D/8P/w//D/8P/w//D/8P/t/+3/7f/t//D/8P/v
/+//8P/w//D/7//w//D/8P/w/+7/7v/u/+7/7v/s/+r/7P/s/+z/7P/s/+z/7P/s/+3/
7f/t/+3/7v/u/+//7//w//D/8P/w//D/8P/w//L/8v/z//X/9f/2//f/9//3//f/9//1
//T/9P/0//T/9P/0//T/8v/y//L/8f/x//H/8f/w/+7/7v/u/+7/7v/t/+z/7P/s/+z/
7P/s/+r/6f/p/+n/5//m/+X/5f/l/+X/5f/k/+T/5P/k/+P/5f/m/+b/5v/m/+b/5v/m
/+b/5v/m/+b/6P/n/+n/7P/y//j/+/8GABsAMQBOAG8AmADGAPsAJQE/AVMBTwEcAdcA
pAB/AFUAKgD9/8//qv+R/4b/hP+E/4X/h/+K/5D/mf+j/6j/qv+u/7T/u//B/8j/0f/V
/9b/1//b/9//4v/i/+T/5v/o/+j/5//o/+n/6f/r/+z/7P/t/+3/7v/u/+7/7P/s/+3/
7f/t/+7/7v/u//H/8f/x//L/8P/w//H/8f/z//P/9P/0//X/9f/1//X/9v/2//f/9//3
//j/+P/4//r/+//7//v//f/+/////////wAAAQACAAUABQAGAAcACAAJAAoADAALAAwA
DgAOABIAEwAWABgAGQAaAB0AHwAjACUAJwAqACwALwAxADQANgA4ADoAPQBBAEIARABG
AEoATABNAE4ATQBOAE8AUABQAFAAUABQAFAAUABPAE0ASwBJAEcARwBFAEIAPgA8ADcA
NAAxAC4AKgAnACQAIAAeABoAFwAUABEADgAMAAkACAAGAAQAAgABAP///f/9//v/+f/4
//j/+P/3//b/9f/1//T/9P/z//P/8//z//L/8v/y//L/8v/y//H/8P/w//D/8P/w//D/
8v/x//D/8P/w//D/8P/x//H/8f/w//D/8P/w//H/8f/v//D/8f/x//H/8f/x//H/8//0
//T/9P/1//X/9f/1//X/9v/3//f/9v/3//f/9//3//f/+P/4//r/+v/5//n/+f/6//r/
+v/6//r/+f/4//j/+f/5//n/+P/4//j/+P/6//r/+v/6//j/+P/4//j/+P/3//f/9//3
//f/9//3//b/9v/2//b/9v/1//X/9f/1//X/9v/2//b/9f/0//T/9f/1//X/9P/y//L/
8v/y//L/8v/y//L/8//z//P/8//0//T/8//z//L/8v/y//H/8f/y//P/9P/y//L/8v/y
//L/8v/y//L/8v/y//L/8v/y//L/8v/y//L/8v/y//L/8//0//L/8v/y//L/8v/y//P/
8//z//P/9P/0//f/9//4//j/+P/4//j/+P/4//r/+v/7//3//f/+/////f/9//3//f/5
//j/+P/4//r/+v/6//r/+v/6//r/+f/5//n/+f/4//b/9v/2//b/9P/z//L/8v/y//L/
8v/y//D/7//v/+//7//u/+3/7f/r/+v/6//q/+z/7P/s/+v/6//s/+z/7P/s/+z/7P/s
/+z/7P/s/+z/7P/v//H/9v/6//7/AwAMABsALQBEAGUAigCyAN8ABQEfAS0BJQHyAK0A
egBZADUADgDn/8X/pv+T/4r/iv+O/4//i/+Q/5j/of+n/6z/sP+2/77/xf/J/9L/1//Z
/9z/3//j/+X/6P/q/+z/7v/u//D/7//w//H/8f/z//T/9P/1//X/9v/2//b/9v/2//f/
9//3//j/+P/4//n/+f/5//r/+v/6//v/+//5//n/+v/6//3//f/9//3//v/+////////
/wAAAAAAAAIAAwADAAMAAwAEAAUABQAFAAYABwAIAAkACQAKAAsADgAPABAAEgARABIA
FAAUABgAGQAcAB4AHwAgACMAJQAlACcAKQAsADAAMwA1ADgAOgA8AD4AQQBDAEQARgBI
AEoATABNAE4ATwBQAFEAUgBSAFIAUgBSAFIAUgBRAE8ATQBLAEkASQBJAEYAQgBAAD0A
OgA3ADQAMAAtACoAJgAkACAAHQAaABkAFgAUABEADgAMAAoACAAHAAUAAwADAAEA///+
//7//v/9//z/+//7//r/+v/5//n/+f/5//j/+P/4//j/+P/6//n/+P/4//j/+P/4//j/
+P/3//b/9v/4//j/+P/5//n/+f/4//j/+P/4//n/+f/3//j/+f/5//v/+//7//v/+f/6
//r/+v/9//3//f/9//v//P/9//3//v//////////////AAAAAAIAAgABAAEAAQACAAIA
AgACAAIAAQAAAAAAAQABAAEAAAAAAAAAAAAAAAAAAAAAAAAAAAAAAAAA/v/9//3//f/9
//3//f/9//z//P/8//z//P/7//v/+//7//v//P/8//z/+//6//r/+//7//v/+v/6//r/
+v/6//j/+P/4//j/9//3//f/9//6//r/+f/5//j/+P/4//f/+P/4//j/+P/4//j/+P/4
//j/+P/4//j/9v/2//b/9v/2//b/9v/2//j/+P/4//j/+f/5//n/+f/5//n/+//8//z/
/P/8//z//P/9//7///8AAAAAAAAAAAAAAgACAAIAAgACAAIAAgACAAEAAAD///7/AAAA
AAAAAAAAAAAAAAAAAP///v/9//z/+v/6//r/+v/4//j/+P/4//j/+P/4//j/9//2//X/
9P/0//T/9P/0//L/8v/y//L/8v/y//L/8v/y//L/8v/y//L/8v/y//L/8v/y//L/8v/2
//j/+v/8/wMACAANABIAJgA4AEoAXACCAKYAygDuAPEA8gDzAPQAxACWAGgAOgAYAPj/
2P+4/w==
         </WaveFormData>
      </LeadData>
      <LeadData>
         <LeadByteCountTotal>10000</LeadByteCountTotal>
         <LeadTimeOffset>0</LeadTimeOffset>
         <LeadSampleCountTotal>5000</LeadSampleCountTotal>
         <LeadAmplitudeUnitsPerBit>4.88</LeadAmplitudeUnitsPerBit>
         <LeadAmplitudeUnits>��V</LeadAmplitudeUnits>
         <LeadHighLimit>2147483647</LeadHighLimit>
         <LeadLowLimit>268435456</LeadLowLimit>
         <LeadID>V5</LeadID>
         <LeadOffsetFirstSample>0</LeadOffsetFirstSample>
         <FirstSampleBaseline>0</FirstSampleBaseline>
         <LeadSampleSize>2</LeadSampleSize>
         <LeadOff>FALSE</LeadOff>
         <BaselineSway>FALSE</BaselineSway>
         <ExcessiveACNoise>FALSE</ExcessiveACNoise>
         <MuscleNoise>FALSE</MuscleNoise>
         <LeadDataCRC32>4007021006</LeadDataCRC32>
         <WaveFormData>
uP+4/7j/uP+z/7D/rf+q/67/sv+2/7r/v//C/8X/yP/M/9D/1P/Y/9r/3P/e/+D/4f/i
/+P/5P/m/+b/5v/m/+f/6P/p/+r/6v/q/+r/6v/s/+z/7P/s/+r/6v/q/+r/6v/q/+r/
6v/q/+r/6v/q/+z/7P/s/+z/7v/u/+7/7v/u/+7/7v/u//D/8P/w//D/7v/u/+7/7v/w
//D/8P/w//L/8v/y//L/9P/0//T/9P/2//b/9v/2//f/+P/5//r/+//8//3//v///wAA
AQACAAUABgAHAAgACgAMAA4AEAATABQAFQAWABgAGgAcAB4AIQAiACMAJAAnACgAKQAq
ACwALAAsACwALgAuAC4ALgAsACwALAAsACkAKAAnACYAIwAiACEAIAAcABoAGAAWABIA
EAAOAAwACAAGAAQAAgAAAP7//P/6//n/+P/3//b/9f/0//P/8v/x//D/7//u/+7/7v/u
/+7/7v/u/+7/7v/s/+z/7P/s/+z/7P/s/+z/7P/s/+z/7P/q/+r/6v/q/+r/6v/q/+r/
7P/s/+z/7P/s/+z/7P/s/+z/7P/s/+z/7P/s/+z/7P/u/+7/7v/u//D/8P/w//D/8P/w
//D/8P/x//L/8//0//T/9P/0//T/9v/2//b/9v/0//T/9P/0//b/9v/2//b/9v/2//b/
9v/2//b/9v/2//T/9P/0//T/9P/0//T/9P/2//b/9v/2//T/9P/0//T/9P/0//T/9P/0
//T/9P/0//T/9P/0//T/9P/0//T/9P/y//L/8v/y//L/8v/y//L/8v/y//L/8v/y//L/
8v/y//L/8v/y//L/8v/y//L/8v/y//L/8v/y//L/8v/y//L/8v/y//L/8v/0//T/9P/0
//T/9P/0//T/9P/0//T/9P/y//L/8v/y//L/8v/y//L/9f/1//X/9f/0//T/9f/1//X/
9v/2//f/9//3//f/9//5//n/+f/5//z//P/8//z//P/9//3//f/7//v/+//7//3//f/9
//3//v/+//7//v///////v/+//3//P/7//r/+f/4//j/+P/6//n/9//2//X/9P/0//P/
8//z//P/8//w//D/8P/w//L/8v/y//L/8P/w//D/8P/w//D/8P/w//D/8P/w//L/9P/3
//j/+f/7//7/CQAaAC8ASABjAIUArQDRAO0AAgELAfEAwgCXAHUAVAA0ABQA/f/q/9j/
yv/A/7j/tf+0/7T/tf+7/8D/w//E/8j/zf/S/9b/2v/e/+L/4//l/+f/6f/r/+v/7v/t
//D/8f/y//P/8//y//L/9P/0//T/9P/0//T/9f/1//X/9f/1//f/9//3//j/9v/2//b/
9v/2//b/9v/2//b/9//3//f/+P/4//j/+P/4//j/+P/5//n/+f/5//n/+//7//v/+//8
//z//P/8//3//v/+////////////AAABAAEAAwAEAAUABgAHAAgACAAJAAoADAALAAwA
DQAPABAAEgAUABcAGAAaABwAHQAdAB8AIQAjACUAJwApACoALAAtAC8AMQAyADIANAA1
ADMAMwAzADQANQA1ADUANQA1ADQAMwAyADMAMgAvAC4AKgApACcAJAAiAB8AHgAaABcA
FQATABEADwANAAoACAAGAAUAAwABAAIAAQABAAAA///+//3//f/9//z//P/8//v/+v/5
//n/+f/5//n/+P/2//b/9v/2//X/9f/1//X/9v/2//b/9v/2//b/9f/1//X/9f/1//b/
9v/1//X/9f/1//X/9//3//f/9//3//f/9f/1//b/9v/2//b/9v/2//n/+f/5//r/+v/6
//v/+//7//z//P/9//3//f/9//3//f/+//7//v/8//3//f/9/////v/+//7//v/+//7/
/v/+//7//v/+//7//v/+//7//v/+//7//f/9//3//f/9//3//f/9//z//P/8//z//P/7
//v/+//7//n/+f/5//n/+f/5//n/+f/7//v/+//7//r/+v/6//r/+v/6//r/+v/5//n/
+f/5//n/+f/5//n/+f/5//n/+f/5//n/+f/5//v/+//7//v/+f/5//n/+f/5//n/+f/5
//n/+f/5//n/+//5//r/+P/4//j/+P/6//r/+//7//v/+//8//z//f/9//3//v/+////
//////3//f//////AQABAAIAAgACAAIAAgADAAEAAQABAAEAAQABAAEAAQADAAMABAAE
AAIAAgADAAMAAgACAAEAAAABAAAA///+//z//P/8//v/+f/4//f/9v/4//f/9//3//f/
9//2//b/9P/0//T/9P/0//T/9P/0//T/9P/0//T/9P/0//T/9P/0//T/9v/5//z/////
/wIACQAWACcAPgBXAHUAmwDDAN8A9gADAfcAzACdAHUAVgA2ABYA+//o/9j/yv/A/7r/
uf+4/7b/t/+7/8D/xf/I/8j/zf/S/9b/2v/e/+T/5//n/+n/7f/t/+3/8P/z//T/9f/0
//X/9f/0//T/9v/2//b/9v/2//b/9//3//f/9//3//f/9//3//j/+P/4//j/+P/4//j/
+P/4//j/+f/5//n/+v/6//r/+v/6//r/+v/7//v/+//7//v//f/9//3//f/+//7//v/+
//3//v/+////AQABAAEAAgADAAMABQAGAAUABgAHAAgACAAJAAoADAANAA4ADwARABMA
FAAVABcAGAAaABwAHQAfACEAIwAlACcAKQArACwALgAvADEAMwAyADIANAA1ADcANwA3
ADgANwA3ADcANwA5ADgANwA2ADUANAAxADAALgAtACsAKAAkACEAIAAcABkAFwAVABMA
EQAPAAwACgAKAAkABwAFAAQAAwADAAIAAQAAAP////////7//v/+//3//P/7//v/+f/5
//n/+P/4//j/+P/4//f/9//3//f/9v/2//b/9v/4//j/9//3//f/9//3//j/+P/3//f/
9//1//X/9//3//n/+f/5//n/+f/5//r/+v/6//r/+v/6//v/+//7//z//P/8//3//f/9
//7//v////3//f/9//3///8AAAAAAAD+/////////wEAAAAAAAAAAAAAAAAAAAD+//7/
/v/+//7//v/+//7//v/+//7//f////////////////////7//P/8//z//P/9//3//f/9
//3//f/9//3/+//7//v/+//7//v/+//7//r/+v/6//r/+v/6//r/+v/5//n/+f/5//v/
+//7//v/+//7//v/+//5//n/+f/5//n/+f/5//n/+f/5//n/+f/7//n/+f/5//r/+v/6
//r/+v/6//r/+//7//v/+//8//z/+//7//v//P/8//3//f/9//////8BAAEA/////wAA
AAACAAIAAgADAAEAAQABAAEAAQABAAEAAQADAAMABAAEAAQABAAFAAUABAAEAAMAAgAB
AAAA///+//7//v/+//3/+//6//n/+P/2//X/9f/1//f/9//2//b/9v/2//b/9v/0//T/
9P/0//b/9v/2//b/9v/2//b/9v/2//b/9v/3//z///8BAAAABQASACMANgBLAGcAiQCv
ANMA7AD9AAMB5ACzAIcAZABGACYACQDw/97/0P/G/8D/vf+6/7b/t/+7/77/w//I/8r/
y//Q/9b/2v/e/+L/5//p/+v/7f/v/+//8P/x//T/9f/0//X/9f/0//b/+P/4//j/+P/4
//j/+f/5//n/+f/5//n/+f/5//r/+v/6//r/+v/6//r/+v/6//r/+//7//v//P/8//z/
/P/8//z//P/9//3//f/9//3///////////8AAAAAAAAAAP//AAAAAAEAAwADAAMABAAD
AAMABQAGAAkACgALAAwADAANAA4AEAARABIAEwAVABUAFgAXABkAHAAeACAAIQAhACMA
JQAnACkAKwAtAC4AMAAxADMANQA2ADYAOAA5ADkAOQA5ADoAOQA5ADkAOQA7ADoAOQA4
ADcANgAzADIAMAAvAC0AKgAoACUAJAAgAB0AGwAZABcAFQATABAADgAMAAsACQAHAAQA
AwADAAIAAQAAAP////////7//v/+//3//P/7//v/+//7//v/+v/4//j/+P/4//f/9//3
//f/9v/2//b/9v/2//b/9f/1//X/9f/1//b/9v/1//X/9f/z//P/9f/1//X/9f/1//X/
9//3//j/+P/4//j/+P/4//n/+f/5//r//P/8//3//f/8//z/+//7//v/+//7//v/+//8
//z//P/8//3//f/9//3//P/8//z//P/8//z//P/8//z//P/8//z//P/8//z//P/8//z/
+//7//v/+//7//v/+//7//r/+P/4//j/+P/3//f/9//3//f/9//3//f/9//3//f/9//1
//X/9f/1//b/9v/2//b/9v/2//b/9v/1//X/9f/1//X/9f/1//X/9//3//f/9//1//X/
9f/1//X/9f/1//X/9f/1//X/9f/1//X/9f/1//X/9f/1//X/9v/0//T/9P/0//T/9P/1
//X/9f/1//b/9v/1//X/9f/2//T/9f/1//X/9//3//n/+f/5//n/+v/6//r/+v/6//v/
+f/5//n/+f/5//n/+f/5//v/+//8//z/+v/6//v/+//8//z/+//6//f/9v/1//T/9P/0
//T/8//x//D/7//u/+7/7f/t/+3/7f/t/+z/7P/q/+r/6v/q/+r/6v/q/+r/7P/s/+z/
7P/q/+r/6v/q/+r/6v/s/+3/8v/z//X/+v8FABYAKwBEAGEAhQCvANcA9QAOARkBAwHU
AKUAfwBcADYAFAD7/+T/0P/A/7b/rv+p/6j/qP+r/63/tP+5/7z/vv/B/8b/yv/O/9L/
1P/V/9f/2f/d/9//4f/g/+H/5P/l/+j/6f/p/+j/6v/s/+z/7P/q/+r/6v/r/+n/6f/p
/+n/6f/p/+n/6v/q/+r/6v/q/+r/6v/q/+r/7P/t/+3/7f/u/+7/7v/u/+7/7v/u/+//
7//v/+//7//v/+//7//v//D/8P/w//D/8f/y//L/8//1//X/9f/2//f/9//5//r/+f/6
//v//P/+////AAACAAEAAgADAAUABwAIAAkACwAOABAAEgATABUAFwAZABsAGwAdAB8A
IAAiACMAJQAnACoAKgAsAC0AKwArACsALAAvAC8ALwAvAC0ALAArACoAKQAoACUAJAAg
AB8AHQAaABgAFQAUABAACwAJAAcABQABAP///P/6//r/+f/3//X/8v/x//H/8P/v/+7/
7f/t/+3/7P/s/+z/6//q/+n/6f/p/+n/6f/o/+b/5v/m/+b/5//n/+f/5//k/+T/5P/k
/+T/5P/j/+P/4//j/+P/5P/k/+P/4//j/+P/4//l/+X/5f/l/+X/5f/l/+X/5v/m/+j/
6P/o/+j/5//n/+f/6P/q/+r/6//r/+n/6v/q/+v/6//r/+v/6//r/+z/7P/s/+z/7f/t
/+3/7f/s/+z/7P/u/+7/7v/u/+z/7P/s/+z/6v/q/+r/6v/s/+z/7P/r/+v/6//r/+v/
6//r/+v/6v/q/+r/6v/q/+n/6f/p/+n/6f/p/+n/6f/p/+n/6f/p/+n/6f/p/+n/6P/o
/+j/6P/o/+j/6P/o/+n/6f/p/+n/5//n/+f/5//n/+f/5//n/+n/6f/p/+n/5//n/+f/
5//p/+n/6f/p/+n/6f/p/+n/6f/p/+n/6f/p/+f/6f/p/+j/6P/o/+j/6P/o/+j/6f/p
/+n/6f/q/+r/6//r/+v/7P/s/+3/7f/t/+//7//x//H/7//v//D/8P/y//L/8v/z//H/
8f/x//H/8f/x//H/8f/z//P/9P/0//T/9P/1//X/9P/0//P/8v/x//D/7//u/+z/7P/s
/+v/6//q/+n/6P/o/+f/5//n/+f/5//m/+b/5v/m/+b/5v/m/+b/5v/m/+b/5v/m/+b/
5v/m/+b/5v/o/+j/7P/v//D/8f/x//j/BwAaADEASgBpAI8AuQDbAPcADAEJAeUAuACP
AG0ASgAoAAoA8//g/87/wv+4/7D/rf+s/6z/r/+1/7r/vf/A/8L/xf/K/9D/1P/Y/9z/
3f/f/+H/4//l/+X/5v/n/+r/6f/q/+v/6//q/+r/7P/s/+z/7P/s/+z/7f/t/+3/7f/t
/+3/7f/t/+7/7v/u/+7/7v/w//D/8P/w/+7/7//v/+//8v/y//L/8v/z//T/9f/3//f/
9//3//f/9//3//f/9//6//r/+v/6//v//P/8//3//f/9//3//v//////AQACAAMABAAF
AAYABgAHAAgACgALAAwADQAPABEAEgATABUAFgAYABoAGwAdAB8AIQAjACMAJQAnACgA
KQArAC4AMQAwADAAMgAzADMAMwAzADQAMwAzADMAMwA1ADQAMwAyAC8ALgArACoAKAAn
ACUAIgAgAB0AHAAYABUAEwARAA8ADQALAAgABgAGAAUAAwABAAAA//////7/+//6//n/
+f/7//r/+v/6//n/+P/3//f/9//3//f/9v/4//j/+P/4//f/9//3//f/9v/2//b/9v/2
//b/9f/1//X/9f/1//b/9P/z//P/8//z//P/9f/1//X/9f/1//X/9f/1//b/9v/2//b/
9v/2//f/9//3//j/+P/4//n/+f/5//r/+v/7//v/+//7//v/+//8//z//P/8//3//f/9
//3//P/8//z//P/8//z//P/8//z//P/8//z//P/8//z//P/8//z/+//7//v/+//7//v/
+//7//r//P/8//z//P/7//v/+//7//n/+f/5//n/+f/5//n/+f/5//n/+f/5//j/+P/4
//j/+P/4//j/+P/3//f/9//3//f/9//3//f/9//3//f/9//3//f/9//3//f/9//3//f/
9//3//f/9//3//f/9//3//f/9//3//f/9//3//f/9//5//j/+P/4//j/+P/4//j/+f/5
//n/+f/6//r/+//7//v//P/8//3//f/9//3//f///////////wAAAAD+//7//v///wEA
AQABAAEAAQABAAEAAQABAAEAAgACAAIAAgADAAMAAgACAAEAAAD///7//f/8//r/+v/6
//n/+f/4//f/9v/2//X/9f/1//P/8//y//L/8v/y//L/8v/y//L/8v/y//L/8v/y//L/
8P/w//D/8P/y//T/9P/1//r//f/9//7/BwAUACUAOgBVAHMAlwC/AN8A9AAFAfsA0ACh
AHkAWgA6ABgA+//m/9b/yP/A/7r/t/+2/7L/s/+5/77/wf/G/8r/zf/Q/9T/2P/e/+L/
5f/n/+n/6f/r/+3/8P/x//L/8f/y//P/8//y//T/9v/2//b/9v/2//b/9//1//X/9f/1
//X/9f/1//b/9v/2//b/9v/4//j/+P/4//b/9//3//f/+P/4//j/+P/4//j/+P/5//n/
+f/5//n/+//7//v/+//8//z//P/8//3//v/+////////////AAD/////AQACAAMABAAF
AAYABgAHAAgACgALAAwADQAPABEAEgATABUAFgAYABoAGwAdAB8AIQAjACUAJwApACoA
LAAtAC8AMQAyADIANAA1ADUANQA1ADYANQA1ADUANQA1ADQAMwAyADEAMAAtACwAKgAp
ACcAJAAiAB8AHgAaABcAFQATABEAEQAPAAwACgAIAAcABQADAAIAAQABAAAA///+//3/
/f/7//r/+v/6//v/+v/5//n/+f/5//n/+P/4//j/+P/4//f/9//3//f/9v/2//b/9v/2
//b/9f/1//X/9f/1//b/9v/1//X/9f/1//X/9//3//n/+f/5//n/9//3//j/+P/6//r/
+v/6//v/+//7//z//P/8//3//f/9//7//v////////////////8AAAAAAAD+////////
/////v/+//7/AAAAAAAAAAAAAAAAAAAAAAAAAAAAAAAAAAAAAAAA////////////////
//////7//v/+//7//v/9//3//f/9//3//f/9//3//f/9//3//f/7//v/+//7//r/+v/6
//r/+v/6//r/+v/5//n/+f/5//v/+//7//v/+f/5//n/+f/5//n/+f/5//v/+//7//v/
+f/5//n/+f/5//n/+f/5//n/+f/7//v/+v/6//r/+v/6//r/+v/7//v/+//7//z//P/9
//3//f/+//7//////////////wEAAQABAAEAAgACAAIAAgACAAMAAwADAAMAAwADAAMA
AwADAAEAAQACAAIAAgACAAMAAwAEAAQAAwACAAEAAAD///7//v/+//7//f/7//r/+f/4
//j/9//3//f/9//3//b/9v/2//b/9v/2//b/9v/2//b/9P/0//T/9P/0//T/9P/0//b/
9v/4//f/+v/9/wEAAgAJABYAJQA6AFEAbQCRALkA2QDyAAUBAwHeAKsAgwBgAEAAHgAB
AOz/2v/M/8L/vP+7/7j/tv+3/7n/vv/F/8j/yP/L/9D/1v/a/97/4v/l/+f/6f/t/+//
7//w//H/9P/z//T/9f/1//T/9P/2//b/9v/4//j/+P/5//n/+f/5//n/+f/5//n/+v/6
//r/+v/6//r/+v/6//r/+v/7//v/+//6//r/+v/6//z//P/8//3//f/9//3//f/9//3/
/f/9/wAAAAAAAAAAAQACAAIAAwADAAMAAwAEAAUABQAHAAgACQAKAAsADAAMAA0ADgAQ
ABEAEgATABUAFQAWABcAGQAcAB4AIAAhACMAJQAnACkAKwAtAC8AMAAwADEAMwA1ADYA
NgA4ADkAOwA7ADsAPAA7ADsAOwA7ADsAOgA5ADgANwA2ADMAMgAwAC8ALQAqACgAJQAk
ACAAHwAdABsAGQAXABUAEgAQAAwACwAJAAcACAAHAAcABgAFAAQAAwADAAEAAAAAAAAA
AQAAAP/////9//3//f/8//z//P/8//z/+//7//v/+//6//r/+v/6//r/+v/5//n/+f/5
//n/+v/6//n/+f/5//n/+f/7//v/+//7//v/+//7//v//P/8//z//P/8//z//f/9//3/
/v/+//7/////////AAAAAAEAAQABAAEAAQABAAIAAgACAAIAAwADAAMAAwACAAIAAgAC
AAIAAgACAAIAAgACAAIAAgACAAIAAgAAAAAAAAD/////////////AQABAAEAAAD+//7/
/v/+/////////////////////////////////////////////v/+//7//v/+//7//v/+
//3//f/9//3//f/9//3//f/9//3//f/9//3//f/9//3//f/9//3//f/9//3//f/9//3/
/f/9//3//f/9//z//P/8//z//P/8//z//f/9//3//f/+//7/////////AAAAAAEAAQAB
AAEAAQADAAMAAwADAAQABAAEAAQABAAFAAUABQAFAAUABQAFAAUABQAFAAUABgAGAAYA
BgAHAAcABAAEAAMAAgABAAAA///+//7//v/+//3//f/8//v/+v/6//n/+f/5//n/+f/4
//j/9v/2//b/9v/2//b/9v/2//j/+P/4//j/+P/4//j/+P/4//j/+v/9/wAAAwADAAgA
EQAgADMASgBnAIcArwDVAPEABgERAfsAzACZAHUAVAAyABQA+//o/9b/yv/C/77/u/+6
/7r/u/+9/8T/x//K/87/0f/W/9j/3P/i/+j/6f/p/+v/7//x//H/8v/1//b/9//3//f/
9v/0//T/9v/2//b/9v/2//b/9//5//n/+f/5//n/+f/5//r/+P/4//j/+P/2//b/9v/2
//j/+f/5//n/+v/6//r/+v/4//j/+P/5//v/+//7//v/+//7//v/+//+//7//v/+//3/
/v/+////////////AAABAAEAAwAEAAUABgAHAAgACAAJAAoADAANAA4ADwARABMAFAAV
ABcAGAAaABwAHQAdAB8AIQAjACcAKQArACwALgAvADEAMwA0ADQANgA3ADUANQA1ADYA
NQA1ADUANQA3ADYANQA0ADMAMgAvAC4ALAArACkAJgAiAB8AHgAaABcAFQATABEADwAN
AAoACAAGAAUAAwABAAAA//////7/+//6//n/+f/3//b/9v/2//f/9v/1//X/8//z//P/
8v/y//L/8v/y//H/8f/x//H/8P/w//D/8P/x//L/8v/z//P/8//z//T/8f/v/+7/7f/v
/+//8f/x//H/8f/x//H/8//z//T/9P/0//T/9P/0//P/8//z//T/9P/0//X/9f/z//T/
9P/1//f/9//3//f/9//4//j/+P/4//n/+f/5//f/9v/2//b/9v/2//b/9v/2//b/9v/2
//b/9v/2//b/9v/2//b/9f/z//P/8//z//P/8//z//L/8v/y//L/8v/z//P/8//z//H/
8f/x//H/7//v/+//7//v/+//7//v/+7/7v/u/+7/7v/u/+7/7v/v/+//7//v/+//7//v
/+//7//v/+//7//v/+//7//v/+//7//v/+//7//r/+n/6f/q/+r/6v/q/+r/6v/q/+v/
6//t/+3/7v/u/+//7//v//D/7v/v/+//7//v/+//8f/x//H/8f/y//L/8v/y//L/8//x
//H/8f/x//H/8f/x//H/8f/x//L/8v/y//L/8//z//L/8v/x//D/7//u/+3/7P/s/+z/
7P/r/+f/5v/l/+T/5P/j/+P/4//j/+P/4v/i/+T/5P/k/+T/5P/k/+T/5P/k/+T/5P/k
/+T/5P/k/+T/5P/k/+T/5//q/+v/7f/0/wUAGAAvAEoAbQCVAMMA6wALASQBKwENAdwA
rwCJAGIAOgAWAPv/5P/O/7z/rv+m/6X/pP+k/6f/rf+0/7X/uP+8/8H/xP/I/87/0v/U
/9f/2f/b/93/3//f/+L/4//k/+X/5P/l/+X/5P/k/+b/5v/m/+j/6P/o/+n/5//n/+f/
5//p/+n/6f/q/+r/6v/q/+r/6v/q/+r/6v/s/+3/7f/t/+7/7v/u/+7/7v/u/+7/7//v
/+//7//v//H/8f/x//H/9P/0//T/9P/1//b/9v/3//n/+f/5//r/+f/5//v//P/7//z/
/f/+/wAAAQACAAQABQAGAAcACQAKAAwADgARABIAFAAWABcAGwAdAB8AIQAjACUAJwAo
ACkAKwAuADEAMAAwADIAMwAzADMAMwA0ADUANQA1ADUAMwAyADEAMAAxADAALQAsACgA
JwAlACIAIAAdABwAGAAVABMAEQAPAA0ACwAIAAYABAADAAEA///+//3//f/8//v/+v/5
//n/+f/4//j/+P/5//j/9//3//f/9//3//b/9P/0//T/9P/1//X/9f/1//T/9P/0//T/
9v/2//X/9f/1//X/9f/2//b/9f/1//X/9f/1//f/9//3//f/9//3//f/9//4//j/+P/4
//j/+P/5//n/+f/6//r/+v/7//v//f/+//7/////////////////AAAAAAAAAAABAAEA
AQABAAAAAAAAAAAAAAAAAAAAAAAAAAAAAAACAAIAAgACAAAAAAAAAP////////////8B
AAEAAQAAAAAAAAAAAAAA//////////8BAAEAAQABAP/////////////////////+//7/
/v/+//7//v/+//7////////////9//3//f/9//v/+//7//v//f/9//3//f/9//3//f/9
//3//f/9//3//f/9//3//f/9//3//f/9//////////////8AAP7//v/+//7//v/+////
////////AAAAAAEAAQABAAIABAAFAAUABQADAAMABQAFAAcABwAIAAgACAAIAAgACQAH
AAcABwAHAAkACQAJAAkACQAJAAoACgAIAAgACQAJAAgACAAHAAYABQAEAAMAAgACAAIA
AgABAP///v/9//z//v/9//3//f/7//v/+v/6//r/+v/6//r/+v/6//r/+v/6//r/+v/6
//r/+v/6//r/+v/8//7/AQAEAAUABQAMABcAJgA5AFQAcQCVALsA3wD3AA4BEQHxAMIA
lwB3AFYANAAWAP//7P/a/87/xP/A/73/uv+8/7//xf/I/8v/zP/S/9f/3P/g/+T/6P/q
/+3/7//x//P/9f/3//j/+f/6//n/+v/7//v/+v/6//z//P/8//7//v/+////////////
//////////8AAAAAAAAAAAAAAAAAAAAAAAAAAAEAAQABAAAAAAAAAAAAAgACAAIAAwAF
AAUABQAFAAUABQAFAAUABgAGAAYABgAHAAgACAAJAAsACwALAAwADQANAA8AEAAPABAA
EQASABIAEwAUABYAGQAaABsAHQAdAB4AHwAhACIAJAAmACcAKwAtAC8AMQAxADMANQA2
ADgAOQA7AD0APgA+AEAAQQBBAEEAQQBCAEEAQQBBAEEAQQBAAD8APgA9ADwAOQA4ADYA
NQAzADAALgArACoAJgAjACEAHwAdABsAGQAWABQAFAATABEADwAOAA0ADQAMAAkACAAH
AAcACQAIAAgACAAHAAYABQAFAAUABQAFAAQABAAEAAQABAADAAMAAwADAAIAAgACAAIA
BAAEAAMAAwADAAMAAwAEAAQAAwADAAMAAwADAAUABQADAAMAAwADAAUABQAGAAYABgAG
AAYABgAHAAcABwAIAAYABgAHAAcACQAKAAoACwAJAAkACQAJAAsADAAMAAwADAANAA0A
DQANAAwADAAMAA4ADgAOAA4ADgAOAA4ADgAMAAwADAAMAAwADAAMAAsACwALAAsACwAL
AAsACwAKAAoACgAKAAoACQAJAAkACQAJAAkACQAJAAkACQAJAAkACQAJAAkACQAKAAoA
CgAKAAoACgAKAAoACwALAAsACwALAAsACwALAAsACwALAAsACwALAAsACwALAAsACwAL
AAsACwALAAsACwALAAsACwAJAAkACQAJAAkACQAJAAkACwALAAsACwALAA0ADQAOAA4A
DgAOAA4ADgAQABAAEAAQABAAEAAQABAAEgASABIAEgAUABQAFAAUABIAEgASABIAFAAU
ABQAFAAWABYAFgAWABYAFgAWABYAFQAUABMAEgAQABAAEAAQAA4ADgAOAA4ADQAMAAsA
CgAKAAoACgAKAAgACAAIAAgACAAIAAgACAAIAAgACAAIAAgACAAIAAgACAAIAAgACAAL
AAwADQAOABEAFAAXABoAKwA6AEkAWAB5AJgAtwDWAN8A6ADxAPoA1ACwAIwAaABMADIA
GAD+/w==
         </WaveFormData>
      </LeadData>
      <LeadData>
         <LeadByteCountTotal>10000</LeadByteCountTotal>
         <LeadTimeOffset>0</LeadTimeOffset>
         <LeadSampleCountTotal>5000</LeadSampleCountTotal>
         <LeadAmplitudeUnitsPerBit>4.88</LeadAmplitudeUnitsPerBit>
         <LeadAmplitudeUnits>��V</LeadAmplitudeUnits>
         <LeadHighLimit>2147483647</LeadHighLimit>
         <LeadLowLimit>268435456</LeadLowLimit>
         <LeadID>V6</LeadID>
         <LeadOffsetFirstSample>0</LeadOffsetFirstSample>
         <FirstSampleBaseline>0</FirstSampleBaseline>
         <LeadSampleSize>2</LeadSampleSize>
         <LeadOff>FALSE</LeadOff>
         <BaselineSway>FALSE</BaselineSway>
         <ExcessiveACNoise>FALSE</ExcessiveACNoise>
         <MuscleNoise>FALSE</MuscleNoise>
         <LeadDataCRC32>802224202</LeadDataCRC32>
         <WaveFormData>
5v/m/+b/5v/g/9r/1P/O/8//0P/R/9L/1v/Y/9r/3P/e/+D/4v/k/+f/6P/p/+r/7P/s
/+z/7P/s/+z/7P/s/+7/7v/u/+7/7v/u/+7/7v/u/+7/7v/u/+7/7v/u/+7/7v/u/+7/
7v/u/+7/7v/u/+7/7v/u/+7/7P/s/+z/7P/s/+z/7P/s/+z/7P/s/+z/7P/s/+z/7P/u
/+7/7v/u//D/8P/w//D/8P/w//D/8P/y//L/8v/y//T/9P/0//T/9v/2//b/9v/4//j/
+P/4//n/+v/7//z///8AAAEAAgAFAAYABwAIAAkACgALAAwADwAQABEAEgAVABYAFwAY
ABoAGgAaABoAHAAcABwAHAAaABoAGgAaABgAGAAYABgAFQAUABMAEgAPAA4ADQAMAAoA
CAAGAAQAAgAAAP7//P/7//r/+f/4//f/9v/1//T/8v/y//L/8v/x//D/7//u//D/8P/w
//D/7v/u/+7/7v/s/+z/7P/s/+7/7v/u/+7/7v/u/+7/7v/s/+z/7P/s/+z/7P/s/+z/
7v/u/+7/7v/u/+7/7v/u/+7/7v/u/+7/7v/u/+7/7v/w//D/8P/w//D/8P/w//D/8v/y
//L/8v/0//T/9P/0//T/9P/0//T/9P/0//T/9P/0//T/9P/0//b/9v/2//b/9v/2//b/
9v/2//b/9v/2//b/9v/2//b/9v/2//b/9v/4//j/+P/4//b/9v/2//b/9P/0//T/9P/0
//T/9P/0//P/8v/x//D/7v/u/+7/7v/s/+z/7P/s/+z/7P/s/+z/7v/u/+7/7v/u/+7/
7v/u/+7/7v/u/+7/8P/w//D/8P/u/+7/7v/u/+7/7v/u/+7/7v/u/+7/7v/w//D/8P/w
//D/8P/w//D/8P/w//D/8P/w//D/8P/w//D/8P/w//D/8P/w//D/8f/y//L/8//z//P/
8//0//T/9P/0//T/9P/1//X/9f/2//j/+P/4//j/+P/4//j/+P/5//n/+v/6//r/+//7
//v//P/8//3//f///////////////v/9//z/+//6//n/+P/3//b/9f/0//P/8//y//L/
9P/0//T/9P/x//H/8f/x//H/8f/x//D/8P/w//D/8P/w//D/8P/w//H/8f/v//H/8v/0
//X/9v/0//T/+v8FABEAIQAxAEYAYQB6AJAAogCsAKQAjQB1AGEATwA6ACYAGAAMAP//
8v/j/9r/0v/P/8z/zP/M/8//0P/T/9X/1//b/93/4P/j/+b/5//m/+j/6v/s/+3/7P/u
/+//8f/w//D/8P/w//D/8f/x//H/8f/x//L/8v/y//L/8//z//X/9f/1//b/9P/0//T/
9P/0//T/9P/0//T/9P/0//T/9P/0//T/9P/0//T/9P/1//b/9v/2//b/+P/3//f/+P/3
//f/9//3//r/+v/6//v//f/9//3//v/8//3//f///wAAAAAAAAEAAQACAAMABAAFAAUA
BgAHAAcACAAKAAoACwAMAA4AEAARABEAEwAUABcAGQAaABsAHAAeAB8AIQAgACEAIQAi
ACIAIgAjACQAJQAlACUAJQAjACMAIgAiACIAIQAhACAAHwAeABsAGgAYABcAFQATABEA
DwANAAwACgAIAAcABQAEAAMAAQABAAEAAQABAP///f/9//3//P/+//7//f/9//3//P/8
//v/+//7//v/+v/8//z//P/8//r/+v/6//r//P/8//v/+//7//v/+//7//v/+//7//v/
+//7//v/+//9//z//P/9//v/+//7//v//f/9//3//f/9//7//v/+/wAAAAAAAAEA//8A
AAEAAQAAAAAAAAAAAAIAAwADAAMAAwADAAMAAwADAAMABAAEAAQABAAEAAQABAAEAAMA
AwADAAMAAwADAAMAAwADAAMAAwADAAMAAwACAAIAAgADAAQABAAEAAMAAwACAAIAAgAD
AAMAAgACAAEAAQABAAEAAQABAAEAAQABAAEAAQABAAEAAQABAAIAAgABAAEAAQAAAAAA
AAAAAAIAAQABAAEAAQABAAEAAQABAAEAAQACAAIAAgACAAIAAQABAAEAAgACAAIAAgAC
AAAAAAAAAAAAAgACAAIAAAAAAAAAAAAAAAAAAAAAAAIAAwAEAAQAAwADAAMAAwAEAAQA
BAAEAAQABAAFAAUAAwAEAAQABAAGAAYABgAGAAYABgAHAAcACAAIAAgACQALAAsADAAM
AA0ADQANAA0ACwALAAsACgAJAAgABwAGAAUABAADAAIA///+//3//f/8//z//P/8//z/
/P/7//v/+//7//v/+//7//r/+v/6//r/+v/6//r/+v/6//n/+f/5//n//P/+////AAD+
//7/AgAJABUAIQAvAEIAXQB2AIwAngCsAKoAlwB9AGcAUwBCAC4AHAAQAAUA9v/r/+L/
3v/Z/9b/0v/U/9f/2v/b/93/3//j/+X/6P/t//D/8f/w//L/9P/2//X/9v/6//v/+//6
//r/+v/6//z//f/9//3/+//7//z//P/8//z//f/9//3//f/9//7//P/8//z//P/8//z/
/P/8//7//v/+//7//v/+//7//v/+//7//v///wAAAAAAAAAAAAD/////AAABAAEAAQAB
AAIAAgACAAMAAwADAAMABAAEAAUABQAHAAgACAAIAAkABwAIAAkACgANAA0ADgAPAA8A
EAASABIAEQASABQAFgAZABkAGwAcAB0AHwAgACEAIgAkACUAJwAoACkAKQAqACoAKgAr
ACwALQAtAC0ALQAtAC0ALAAsACoAKQApACgAJwAmACMAIgAeAB0AGwAZABkAFwAVABQA
EgAQAA8ADQAMAAsACQAJAAkACQAJAAcABQAFAAUABAAEAAQAAwADAAMAAgACAAEAAQAB
AAEAAAAAAAAAAAAAAAAAAAAAAAAAAAAAAP////8BAAEAAQABAAEAAQABAAEAAQABAAEA
AQABAAAAAAABAAEAAQABAAEAAQABAAEAAQABAAIAAgACAAQABAAEAAUABQAGAAcABwAG
AAYABgAGAAYABwAHAAcABwAHAAcABwAEAAMAAwACAAIAAgACAAIAAgACAAEAAQABAAEA
AQABAAEAAQABAAEAAQABAAEAAQAAAAAAAAABAAAAAAAAAP//AQAAAAAAAAD//////v/+
/////////////f/9//3//f/9//3//f/9//3//f/9//7//v/9//3//f/+//7//v/+//7/
/f/9//3//f/9//3//f/9//3//f/+//7//v/+//7/////////AAAAAP7//v/+/wAAAAAA
AAAAAAAAAAAAAAAAAAAAAQACAAIAAQABAAEAAQAEAAQABAAEAAQABAAFAAUABQAGAAYA
BgAIAAgACAAIAAYABgAHAAcACAAIAAgACQALAAsADAAMAA0ADQANAA0ADQANAA0ADAAL
AAoACQAIAAkACAAHAAYABQAEAAMAAwAAAAAAAAAAAAAAAAD///////////////////7/
/v/+/wAAAAAAAAAA/v/+//3//f/9//3//v8AAAEABAAEAAIAAgAJABUAIQAtAD4AVQBw
AIYAmgCqALIApwCRAHkAYwBQADwAKAAaAA8ABAD3/+7/5v/f/9r/2v/a/9v/3P/h/+H/
4//l/+n/7P/v//L/9f/2//j/+v/6//v//P/8//3////+//7//v/+/wAAAQABAAEAAQAB
AAIAAgACAAIAAwADAAEAAQABAAIAAgACAAIAAgAEAAQABAAEAAYABgAGAAYABAAEAAQA
BAAGAAYABgAHAAYABgAGAAYACAAHAAcACAAHAAcABwAHAAgACAAIAAkACQAJAAkACgAI
AAkACQALAAwADAAMAA0ADwAQABEAEgATABMAFAAVABUAFgAYABgAGwAcAB4AIAAfAB8A
IQAiACUAJwAoACkAKAAqACsALQAuAC8ALwAwADAAMAAxADIAMwAzADMAMwAzADMAMgAy
ADIAMQAxADAALQAsACkAKAAmACUAIwAhACEAHwAdABwAGgAYABcAFQASABEADwAPAAsA
CwALAAkACQAJAAkACAAIAAgABwAHAAcABgAGAAUABQAFAAUABAAEAAQABAAEAAQABAAE
AAQABAAEAAMAAwADAAMAAwADAAMAAwADAAMAAwADAAMAAwADAAIAAgADAAMAAwADAAMA
AwADAAMAAwADAAQABAAEAAQABAAEAAUABQAGAAcABwAGAAYABgAGAAYABwAHAAcABwAH
AAcABwAJAAkACgAKAAoACgAKAAoACgAKAAkACQAJAAkACQAJAAkACQAJAAkACQAJAAkA
CQAIAAgACAAJAAgACAAIAAcACQAIAAgACAAJAAkACAAIAAcABwAHAAcABwAHAAcABwAF
AAUABQAFAAUABQAFAAYABgAFAAUABQAEAAQABAAEAAQAAwADAAMABQAFAAUABQADAAMA
AwAEAAQABAAEAAQABQAFAAUABgAEAAQABAAEAAQABAAEAAYABgAEAAQABAAEAAQABAAE
AAQABAAFAAYABgAGAAUABAADAAQABAAEAAQABgAGAAcABwAFAAYABgAGAAQABAAEAAQA
BAAEAAUABQAEAAQABAAFAAMAAwAEAAQAAwADAAMAAwABAAEAAQAAAP7//P/6//j/9f/0
//P/8v/v/+7/7f/t/+r/6v/q/+r/6P/o/+f/5//l/+X/5f/l/+X/5P/k/+T/5P/k/+T/
5P/k/+T/4//j/+P/4//k/+b/5//m/+T/5v/s//f/AwARACMAOgBVAHAAiACcAKgAogCN
AHUAXQBJADIAHAAKAP7/7//g/9H/xv++/7v/uP+2/7j/u//A/8H/w//F/8f/yf/M/8//
0v/T/9L/1P/Y/9r/2f/a/9r/3f/d/97/3v/e/97/3v/f/9//3//d/93/3v/e/97/3v/f
/9//3//f/9//4P/e/97/3v/e/+D/4P/g/+D/4P/g/+D/4P/g/+D/4P/g/+D/4P/g/+H/
4v/i/+L/4v/g/9//3//g/+H/4f/h/+H/4v/i/+L/4//j/+P/4//k/+T/5f/l/+f/5v/m
/+b/5//p/+r/6//s/+3/7f/u/+//7//w//L/8v/z//T/9v/4//f/9//5//r/+//9//7/
//8AAAIAAwAFAAgACQAJAAoACgAKAAsADAANAA0ADQANAAsACwAKAAoACAAHAAcABgAD
AAIA///+//z/+//5//f/8//x/+//7v/q/+j/5//l/+T/4//h/+H/3//f/9//3f/d/93/
3f/c/9r/2v/Z/9n/2f/Y/9j/1//X/9f/1//W/9T/1P/U/9T/1v/W/9b/1v/U/9T/0//T
/9X/1f/V/9X/1f/V/9X/1f/T/9P/0//T/9X/1P/U/9X/1f/V/9X/1f/V/9X/1f/V/9X/
1v/W/9b/1v/W/9b/1//V/9b/1//X/9j/2P/Y/9j/2P/Z/9n/2f/Z/9n/2f/Z/9n/2f/a
/9r/2v/a/9r/2v/a/9r/2f/Z/9n/2f/Z/9n/2f/Z/9n/2f/Z/9n/2f/Z/9j/2P/Y/9n/
2P/Y/9j/1//Z/9j/2P/Y/9f/1//W/9b/1//X/9f/1//X/9f/1//X/9n/2f/Z/9n/2f/Z
/9n/2v/a/9n/2f/Z/9j/2P/Y/9j/2v/Z/9n/2f/Z/9n/2f/Z/9n/2f/Z/9r/2P/Y/9j/
2P/Z/9n/2f/a/9r/2v/a/9r/2v/a/9r/2v/a/9r/2v/a/9r/2v/a/9r/2v/c/9z/3P/c
/9r/2//c/9z/3//f/9//3//g/+D/4P/g/+L/4v/j/+P/4f/i/+L/4v/k/+T/5P/k/+T/
5P/l/+X/5v/m/+b/5//p/+n/6v/q/+v/6//r/+v/6//r/+v/6v/p/+j/5//m/+X/5P/j
/+L/4f/g/9//3//g/+D/4P/g/+D/4P/f/9//3//f/9//3//f/97/3v/e/97/3v/e/97/
3v/e/93/3f/d/9//4P/i/+P/4v/g/+L/6v/3/wcAFQAnAEAAWwB2AIwAngCiAJIAewBl
AFEAPQAoABQABgD6/+3/3v/R/8T/wP+//7z/uv++/8H/xP/F/8f/yf/L/8//0v/V/9j/
2f/a/9z/3P/c/93/3v/e/9//4f/i/+L/4v/i/+L/4//j/+P/4//j/+T/5P/i/+L/4//j
/+P/4//j/+T/5P/k/+T/5P/m/+b/5v/m/+b/5v/m/+b/5v/m/+b/5v/o/+j/6P/p/+r/
6v/q/+r/6v/p/+n/6v/r/+v/6//r/+z/7P/s/+3/7f/t/+3/7v/u/+//7//x//L/8v/y
//P/8//0//X/9v/5//n/+v/7//v//P/+//7///8AAAIABAAHAAcACQAKAAsADQAOAA8A
EAASABMAFQAUABUAFQAWABgAGAAZABoAGwAbABsAGwAbABsAGgAaABgAFwAXABYAFQAU
ABEAEAAOAA0ACwAJAAcABQADAAIAAAD+//3/+//8//v/+f/5//f/9//3//X/8//z//P/
8v/y//L/8f/x//P/8v/y//H/8f/x//H/8P/y//L/8v/y//L/8v/y//L/8v/y//H/8f/x
//H/8f/x//H/8f/x//H/8f/x//H/8f/z//L/8v/z//P/8//z//P/8//z//P/8//z//T/
9P/0//b/9v/2//f/9f/2//f/9//4//j/+P/4//j/+f/5//n/+f/5//n/+f/5//n/+v/6
//z//P/8//z//P/8//v/+//7//v/+//7//v/+//7//v/+//7//v/+//8//z//P/9//z/
/P/8//v//f/8//z//P/7//v/+v/6//v/+//7//v/+f/5//n/+f/5//n/+f/5//n/+f/5
//r/+v/5//n/+f/6//r/+v/6//j/9//3//f/9//3//f/9//3//f/9//4//j/+P/4//j/
+f/5//n/+v/4//j/+P/4//r/+v/6//r/+P/4//j/+P/6//r/+P/4//j/+P/4//j/+P/4
//r/+//8//z/+//7//v/+//+//7//v/+//7//v////////8AAAAAAAD+//7//v/+//7/
/v//////AAAAAAAAAQABAAEAAgACAAEAAQABAAEAAwADAAMAAgD///7//f/8//3//P/7
//r/+f/4//f/9//2//b/9v/2//b/9v/1//X/9f/1//X/9f/1//T/9P/0//T/9P/0//T/
8v/y//H/8f/z//X/9v/2//n/+v/4//j//P8DAA0AGwArADwAVQBuAIQAmACmAKYAkwB7
AGUAUQA+ACoAFgAKAP//9P/n/97/1v/T/87/zP/O/9H/0v/V/9f/2f/b/9//4v/l/+j/
6f/q/+z/7P/u/+//8P/y//P/8//y//L/8v/y//T/9f/1//X/8//z//T/9P/2//b/9//3
//X/9f/1//b/9v/2//b/9v/4//j/+P/4//b/9v/2//b/9v/2//b/9v/2//b/9v/3//b/
9v/2//b/9//3//j/+v/5//n/+f/5//z//P/8//3/+//7//v//P/8//3//f////7//v/+
//////8AAAEAAgADAAMABAAFAAUABgAIAAgACwAMAA4AEAARABEAEwAUABUAFwAYABkA
GAAaABsAHQAeAB8AHwAgAB4AHgAfACAAIQAhACEAIQAjACMAIgAiACAAHwAfAB4AGwAa
ABcAFgAUABMAEQAPAA8ADQALAAoACAAGAAUAAwACAAEA//////3//f/9//v/+//7//v/
+v/6//r/+f/5//n/+P/4//f/9//3//f/9v/4//j/+P/4//b/9v/2//b/9v/2//X/9f/1
//X/9f/1//f/9//3//f/9f/1//X/9f/3//b/9v/3//f/9//3//f/9//3//f/9//3//j/
+P/4//r/+v/6//v/+f/6//v/+//8//z//P/8//z//f/9//3//f/9//3//f//////AAAA
AP7//v/+//7//v/+//3//f/////////////////////////////////+//7//v///wAA
AAAAAP/////+//7//v///////v/+//3//f/9//3//f/9//3//f/9//3//f/9//3//f/9
//7//v/9//3//f/8//z//P/8//z/+//7//v/+//7//v/+//7//v/+//8//z//P/8//z/
+//7//v//P/8//z//P/8//z//P/8//z//P/8//z//P/8//z//P/8//z/+v/7//z//P/9
//3//f/9//7//v/+//7/AAAAAAEAAQABAAIAAgACAAIAAgACAAIAAgACAAMAAwAEAAQA
BAAFAAUABQAGAAYABwAHAAcABwAHAAcABwAGAAUABAADAAIAAwACAAEAAAD///7//f/9
//r/+v/6//r/+v/6//n/+f/5//n/+f/5//n/+P/4//j/+P/4//j/+P/4//j/9//3//f/
+f/4//j/+f/8//7//P/+/wcAEQAdACsAPABTAGwAhACWAKgArACdAIUAbQBZAEQAMAAc
AA4AAwD6/+//5P/e/9n/1v/S/9L/1f/Y/9v/2f/b/9//4//m/+n/7P/v/+7/8P/y//T/
9f/0//b/9//5//r/+v/6//r/+P/5//n/+f/7//v//P/8//r/+v/7//v//f/9//3//v/+
//7//v/+//7//v/+//7//P/8//z//P/8//z//P/8//z//P/8//3//v/+//7//v/+//3/
/f/+////////////AgACAAIAAwABAAEAAQACAAIAAwADAAUABgAGAAYABwAHAAgACQAK
AAsACwAMAA0ADQAOABAAEAATABQAFgAYABcAFwAZABoAGwAdAB4AHwAgACIAIwAlACYA
JwAnACgAKgAqACsALAAtAC0ALQAtACsAKwAqACoAKgApACkAKAAlACQAIQAgAB4AHQAb
ABkAGQAXABUAFAAQAA4ADQALAAoACQAHAAcABwAHAAcABQADAAMAAwACAAIAAgABAAEA
AQAAAAAA///////////+//7//v/+//7//v/+//7//v/+//7//f/9//3//f/9//3//f/9
//3//f/9//3//f/9//3//P/8//3//f/9//3//f/9//3//f/9//3//v/+//7//v/+//7/
//8BAAIAAwADAAIAAgACAAIABAAFAAUABQAFAAUABQAFAAUABQAGAAYABAAEAAQABAAG
AAYABQAFAAUABQAFAAUABQAFAAUABQAFAAUABQAFAAQABAAEAAUABAAEAAQAAwAFAAQA
BAAEAAUABQAEAAQAAwADAAMAAwADAAMAAwADAAMAAwADAAMAAQABAAEAAgAEAAMAAwAD
AAQABAAEAAQAAgABAAEAAQABAAEAAQABAAEAAQABAAIAAAAAAAAAAAABAAEAAQACAAAA
AAAAAAAAAgAAAAIAAAAAAAAAAAAAAAAAAAAAAAAAAQACAAIAAwADAAMAAwAEAAQABAAE
AAQABAAFAAUABwAIAAgACAAIAAgACAAIAAgACAAJAAkACgAKAAoACwAJAAkACgAKAA0A
DQANAA0ACwALAAsACgAHAAYABQAEAAMAAgABAAAA///+//3//f/8//z//P/8//z//P/7
//v/+//7//v/+//9//z//P/8//z//P/8//z/+v/6//n/+f/7//v//P8AAAEAAAAAAAAA
BAANABkAJwA3AEoAZwCCAJQApgCyAKwAlQB7AGUAUQA8ACgAGAAMAP//9P/p/+D/3P/X
/9T/0v/U/9X/2P/Z/9v/3f/h/+P/5v/p/+z/7f/u/+7/8P/y//P/8v/0//X/9//3//b/
9f/0//T/9f/1//X/9f/1//b/9v/2//b/9//3//X/9f/1//b/9v/2//b/9v/2//b/9v/2
//b/9v/2//b/9v/2//b/9v/2//b/9v/3//j/+P/4//j/+P/3//f/+P/5//n/+f/5//j/
+P/4//n/+f/5//n/+v/8//3//f////7//v/+//////8AAAEAAgADAAMABAAFAAcACAAK
AAoACwAMAA4AEAAPAA8AEQASABMAFQAWABcAGgAcAB0AHwAgACEAIQAiACAAIAAhACIA
IgAhACAAHwAgACEAIQAiACAAHwAfAB4AGwAaABcAFgAUABMAEQAPAAsACQAHAAYABAAC
AAEA///8//v/+f/5//f/9//3//X/9P/z//L/8P/y//L/8f/x//H/8P/w/+//7f/t/+3/
7P/s/+z/7P/s/+z/7P/s/+z/6v/q/+n/6f/q/+v/7P/t/+//7//v/+//7v/t/+z/6//t
/+z/7P/t/+//7//v/+//7//v/+//7//v//D/8P/w/+7/7v/u/+//7f/u/+//7//u/+7/
7v/u//D/8f/x//H/8//z//P/8//x//H/8v/y//L/8v/y//L/8v/y//H/8f/x//H/8f/x
//H/8f/x//H/8f/x//H/8f/w//D/8P/x//H/8P/v/+3/7//u/+7/7v/x//H/8P/w/+3/
7f/t/+3/6//r/+v/6//r/+v/6//r/+n/6f/p/+r/7P/r/+v/6//q/+r/6v/q/+r/6f/p
/+n/6f/p/+n/6f/p/+n/6f/q/+j/6P/o/+j/6//p/+f/6P/o/+j/6P/o/+j/5v/m/+b/
5v/o/+n/6v/q/+v/6//r/+v/7P/s/+z/7P/q/+r/6//r/+3/7v/u/+7/7v/u/+7/7v/s
/+z/7f/t/+7/7v/u/+//8f/x//L/8v/z//P/8//z//P/8//z//L/7//u/+3/7P/t/+z/
6//q/+f/5v/l/+X/5P/k/+T/5P/k/+T/4//j/+P/4//j/+P/4//i/+L/4v/i/+L/4v/i
/+L/4v/h/+H/4f/h/+L/4v/l/+T/5P/m/+7//f8LABsALwBKAGkAhACcALIAvACyAJsA
gQBpAFUAPAAkABQABgD1/+T/0//G/8D/v/+8/7r/vv/D/8T/xf/H/8n/y//P/9T/1//Y
/9v/3P/e/97/4P/f/+D/4P/h/+H/4v/i/+L/4v/i/+P/4//j/+X/5f/m/+b/5v/m/+f/
5//n/+f/5//o/+b/5v/m/+b/5v/m/+b/5v/o/+j/6P/o/+j/6P/o/+j/6P/o/+j/6f/q
/+r/6v/q/+z/6//r/+z/7f/t/+3/7f/u/+7/7v/v//H/8f/x//L/8v/z//P/9f/0//T/
9P/1//X/9v/3//j/+f/5//r/+//9//7/AAAAAAEAAgAEAAYACQAJAAsADAAPABEAEgAT
ABQAFgAXABkAGAAZABkAGgAcABwAHQAeAB8AHwAfAB8AHQAdABwAHAAcABsAGwAaABkA
GAAVABQAEQAPAAwACQAHAAUAAwACAAAA/v/9//v/+v/5//f/9//1//X/9f/z//P/8//z
//L/8v/y//H/8f/x//D/8P/v//H/8f/x//D/8v/y//L/8v/w//D/8P/w//D/8P/v/+//
7//v/+//7//v/+//7//v//H/8f/x//H/8f/w//D/8f/x//H/8f/x//P/8//z//P/8//0
//T/9P/2//b/9v/3//X/9v/3//f/+P/4//j/+P/4//n/+f/5//v/+//7//v/+f/5//r/
+v/8//z//P/8//z//P/7//v//f/9//3//f/9//3//f/9//v/+//7//v//P/8//z//f/8
//z//P/7//3//P/8//z//f/9//z//P/7//v/+//7//v/+//7//v/+//7//v/+//7//v/
+//8//z/+//7//v//P/8//z//P/8//v/+//7//v/+//7//v//f/9//3//v/8//z//P/8
//v/+//7//z//P/8//z//P/8//z//P/8//7//v/+//7//v/+//z//P/8//z//v/+//7/
/v/+////AAAAAP//////////AgACAAIAAgACAAIAAwADAAMABAAEAAQABAAEAAQABAAE
AAQABQAFAAYABgAGAAcABwAHAAgACAAJAAkACQAJAAkACQAJAAgABwAGAAUABAADAAIA
AQAAAP///v/9//3//P/8//z//P/8//z/+//7//v/+//7//v//f/8//z//P/8//z//P/8
//z//P/7//v/+//7//7/AAABAAAAAAAAAAgAEQAdACsAPQBUAG8AhgCaAKwAtACoAJEA
ewBnAFMAQAAsABwAEgAFAPb/6//i/9z/2f/W/9j/2P/b/9z/3f/h/+X/5//r/+7/8f/y
//P/9P/2//j/+P/7//r/+v/7//v//P/8//z//P/+//////////////8AAAAAAAAAAAEA
AQD///////8AAAAAAAAAAAAAAgACAAIAAgAAAAAAAAAAAAAAAAAAAAAAAgACAAIAAwAC
AAIAAgACAAQAAwADAAQABQAFAAUABQAGAAYABgAHAAcABwAHAAgACAAJAAkACwAKAAoA
CgALAAsADAANAA4AEQARABIAEwATABQAFgAWABUAFgAYABoAHQAdAB8AIAAhACMAJAAl
ACYAKAApACsAKgArACsALAAsACwALQAuAC8ALwAvAC8ALwAvAC4ALgAsACsAKwAqACkA
KAAlACQAIgAhAB8AHQAdABsAGQAYABYAFAATABEAEAAPAA0ADQALAAsACwAJAAcABwAH
AAYACAAIAAcABwAFAAQABAADAAUABQAFAAQABAAEAAQABAAEAAQABAAEAAQABAADAAMA
AwADAAMAAwADAAMAAwADAAMAAwADAAMAAwACAAIAAwADAAMAAwADAAUABQAFAAUABQAG
AAYABgAGAAYABgAHAAUABgAHAAcACAAIAAgACAAIAAkACQAJAAkACQAJAAkACQAJAAoA
CgAKAAoACgAKAAoACgAJAAkACQAJAAkACQAJAAkACQAJAAkACQAJAAkACAAIAAgACQAI
AAgACAAHAAkACAAIAAgACQAJAAgACAAHAAcABwAHAAcABwAHAAcABwAHAAcABwAHAAcA
BwAIAAgABwAHAAcABgAGAAYABgAGAAUABQAFAAcABwAHAAcABQAFAAUABgAGAAYABgAG
AAUABQAFAAYABgAGAAYABgAEAAQABAAEAAQABAAEAAQABgAGAAYABgAGAAgACAAJAAgA
CAAIAAgACAAJAAoACwAMAAoACgAKAAoADAAMAAwADAAOAA4ADgAOAA4ADgAOAA4ADgAO
AA4ADgAQABAAEAAQABAAEAAQABAAEAAQABAAEAAPAA4ADQAMAAsACgAJAAgABgAGAAYA
BgAEAAQABAAEAAQABAAEAAQABAAEAAQABAACAAIAAgACAAAAAAAAAAAAAAAAAAAAAAAC
AAIAAgACAAMABAAFAAYAEAAYACAAKAA+AFIAZgB6AIYAkACaAKQAkQB+AGsAWABHADYA
JQAUAA==
         </WaveFormData>
      </LeadData>
   </Waveform>
</RestingECG>
