# Supplementary material for: Detection of Left Atrial Enlargement Using a Convolutional Neural Network-Enabled Electrocardiogram
Source: Front Cardiovasc Med. 2020 Dec 17;7:609976. doi: 10.3389/fcvm.2020.609976 (PMC7773668; doi:10.3389/fcvm.2020.609976)
Supplement: Supplementary file 2 [file Data_Sheet_2.ZIP › normal1/1802010328_8531_0000001C.XML]

<?xml version="1.0" encoding="Windows-1252"?>
<!DOCTYPE RestingECG SYSTEM "restecg.dtd">
<RestingECG>
   <PatientDemographics>
      <PatientID>1802010328</PatientID>
      <PatientAge>69</PatientAge>
      <AgeUnits>Years</AgeUnits>
      <Gender>Male</Gender>
      <PatientLastName>shengshiqiang</PatientLastName>
   </PatientDemographics>
   <TestDemographics>
      <DataType>Resting</DataType>
      <Site>1</Site>
      <AcquisitionDevice>MAC55</AcquisitionDevice>
      <Status>Unconfirmed</Status>
      <Priority>Normal</Priority>
      <AcquisitionTime>09:56:54</AcquisitionTime>
      <AcquisitionDate>07-21-2015</AcquisitionDate>
      <CartNumber>1</CartNumber>
      <AcquisitionSoftwareVersion>009C</AcquisitionSoftwareVersion>
      <XMLSourceVersion>MAC5000 v1.0</XMLSourceVersion>
   </TestDemographics>
   <RestingECGMeasurements>
      <VentricularRate>65</VentricularRate>
      <AtrialRate>65</AtrialRate>
      <PRInterval>168</PRInterval>
      <QRSDuration>88</QRSDuration>
      <QTInterval>422</QTInterval>
      <QTCorrected>438</QTCorrected>
      <PAxis>68</PAxis>
      <RAxis>57</RAxis>
      <TAxis>66</TAxis>
      <QRSCount>10</QRSCount>
      <QOnset>212</QOnset>
      <QOffset>256</QOffset>
      <POnset>128</POnset>
      <POffset>171</POffset>
      <TOffset>423</TOffset>
      <ECGSampleBase>500</ECGSampleBase>
      <ECGSampleExponent>0</ECGSampleExponent>
   </RestingECGMeasurements>
   <Diagnosis>
      <Modality>Resting</Modality>
         <StatementCount>3</StatementCount>
         <LabelText>12SL ��ϳ���</LabelText>
      <DiagnosisStatement>
         <StmtFlag>ENDSLINE</StmtFlag>
         <StmtText>�������</StmtText>
      </DiagnosisStatement>
      <DiagnosisStatement>
         <StmtFlag>ENDSLINE</StmtFlag>
         <StmtText>QRS �͵�ѹ</StmtText>
      </DiagnosisStatement>
      <DiagnosisStatement>
         <StmtFlag>ENDSLINE</StmtFlag>
         <StmtText>�ٽ� ECG</StmtText>
      </DiagnosisStatement>
   </Diagnosis>
   <Waveform>
      <WaveformType>Rhythm</WaveformType>
      <WaveformStartTime>0</WaveformStartTime>
      <NumberofLeads>8</NumberofLeads>
      <SampleType>CONTINUOUS_SAMPLES</SampleType>
      <SampleBase>500</SampleBase>
      <SampleExponent>0</SampleExponent>
      <HighPassFilter>16</HighPassFilter>
      <LowPassFilter>150</LowPassFilter>
      <ACFilter>NONE</ACFilter>
      <LeadData>
         <LeadByteCountTotal>10000</LeadByteCountTotal>
         <LeadTimeOffset>0</LeadTimeOffset>
         <LeadSampleCountTotal>5000</LeadSampleCountTotal>
         <LeadAmplitudeUnitsPerBit>4.88</LeadAmplitudeUnitsPerBit>
         <LeadAmplitudeUnits>��V</LeadAmplitudeUnits>
         <LeadHighLimit>2147483647</LeadHighLimit>
         <LeadLowLimit>268435456</LeadLowLimit>
         <LeadID>I</LeadID>
         <LeadOffsetFirstSample>0</LeadOffsetFirstSample>
         <FirstSampleBaseline>0</FirstSampleBaseline>
         <LeadSampleSize>2</LeadSampleSize>
         <LeadOff>FALSE</LeadOff>
         <BaselineSway>FALSE</BaselineSway>
         <ExcessiveACNoise>FALSE</ExcessiveACNoise>
         <MuscleNoise>FALSE</MuscleNoise>
         <LeadDataCRC32>3364537530</LeadDataCRC32>
         <WaveFormData>
9P/0//T/9P/0//T/9P/0//L/8v/y//L/9P/0//T/9P/0//T/9P/0//T/9P/0//T/9P/0
//T/9P/2//b/9v/2//j/+P/4//j/+P/4//j/+P/2//b/9v/2//j/+P/4//j/+P/4//j/
+P/4//j/+P/4//n/+v/7//z/+v/6//r/+v/6//r/+v/6//z//P/8//z//P/8//z//P/+
//7//v/+//7//v/+//7//P/8//z//P/+//7//v/+//z//P/8//z///8AAAEAAgABAAAA
///+//z//P/8//z/+v/6//r/+v/8//z//P/8//r/+v/6//r/+f/4//f/9v/2//b/9v/2
//b/9v/2//b/9P/0//T/9P/2//b/9v/2//T/9P/0//T/9P/0//T/9P/0//T/9P/0//T/
9P/0//T/9P/0//T/9P/y//L/8v/y//P/9P/1//b/9P/0//T/9P/2//b/9v/2//X/9P/z
//L/8//0//X/9v/2//b/9v/2//j/+P/4//j/+P/4//j/+P/2//b/9v/2//b/9v/2//b/
+P/4//j/+P/2//b/9v/2//b/9v/2//b/9P/0//T/9P/y//L/8v/y//P/9P/1//b/+P/4
//j/+P/3//b/9f/0//T/9P/0//T/9v/2//b/9v/2//b/9v/2//b/9v/2//b/9P/0//T/
9P/2//b/9v/2//T/9P/0//T/9P/0//T/9P/y//L/8v/y//P/9P/1//b/9P/0//T/9P/2
//b/9v/2//b/9v/2//b/9P/0//T/9P/2//b/9v/2//j/+P/4//j/+v/6//r/+v/4//j/
+P/4//r/+v/7//v/+f/6//r/+//7//v/+//7//r/+//7//v//f/7//n/+P/1//T/8//x
//P/8//z//L/8v/y//L/8v/w//H/8f/x//P/8v/y//L/8v/x//H/8f/z//P/8//z//P/
8//z//P/8f/w//D/8f/v/+//7//v//H/8f/x//H/8f/x//H/8f/x//T/9v/0//T/9//2
//b//P8DAAgADQAUABYAGQAdACEAIQAfABcADQADAPn/8v/u/+z/6f/r/+v/7P/u//D/
7v/u/+//7//t/+7/9v/5//X/8f/x//P/8f/z//P/8//z//H/8f/x//L/8v/y//L/8v/y
//L/8f/x//P/8//z//P/8f/x//H/8f/0//T/9P/0//X/9f/1//X/8//z//P/8//0//X/
9v/3//X/9f/1//X/9f/2//b/9v/4//j/9//3//X/9f/2//f/9//3//f/9v/2//b/9//3
//f/+P/4//j/9v/2//b/9v/5//n/+f/5//n/+f/5//r/+v/6//r/+v/7//v//P/8//7/
/v/+/////f/9//3//v8AAAAAAAABAAEAAQABAAEA/////wAAAAACAAIAAgACAAEAAQAB
AAEAAwADAAMAAwABAAEAAQABAAMAAwADAAMAAQABAAAAAAD////////+/wAAAAD///7/
/P/9//3//P/8//z//f/9//z//P/8//z/+//7//v/+//7//v/+//7//n/+f/4//j/+v/6
//r/+v/4//j/+P/4//r/+v/6//r/+v/6//v/+//6//r/+v/6//r/+v/6//v/+//7//v/
+//7//v/+//7//n/+f/5//n/+v/7//3//v/9//3//f/9//3//f/9//3//v/+//7//f/9
//7//v/+//z//P/8//v//f/+//7//v/+//7//v/9//v/+//7//v//P/9//7////9//3/
/f/9//3//f/9//3//f/9//3//f/8//z//P/9//v/+//7//v//P/8//3//f/8//z//P/8
//z//P/8//z//P/8//z//P/6//r/+v/6//r/+v/6//r//P/8//z//P/6//r/+v/6//r/
+v/6//r//P/8//v/+//5//r/+v/6//z//P/8//z//P/8//z/+//7//v/+//7//z//f/9
//3/+//7//v/+//9//3//f/9//3//P/8//z//v8AAP7//P/9//7///8AAP7//v/+//7/
AAAAAAAAAQABAAEAAgACAAMAAwADAAMABQAGAAcABwAFAAUAAwABAAIAAQAAAP///f/9
//3//f/8//z//P/8//z//P/9//3//f/9//z//P/8//z/+//7//3//f/9//3/+//7//v/
+//9//3//P/8//3//f/9//3//f/9//3//f/9//3//f/9//3//f/+/wAAAgACAAEABAAI
AAoADwAUABkAHgAkACsALwAxADMALQAlABsADwAHAAAA/P/6//n/+f/7//z//v8AAAAA
AAD///////8AAAAA/////wEAAQADAAEA//////////////////8AAP7//v/+//7///8A
AAAAAQABAAEAAQABAAEAAQABAAEAAgACAAIAAgABAAEAAQABAAEAAQABAAEAAwADAAMA
AwADAAMAAwADAAEAAgACAAIABAAEAAMAAwADAAMABAAFAAMAAwADAAIAAgACAAMAAwAD
AAQABAAEAAQABAAEAAQABQAFAAUABQAFAAUABQAGAAYABgAGAAYABQAFAAYABgAGAAYA
BgAHAAkACQAJAAoACgAKAAoACwALAAsACwALAAsACwAMAAwADAAMAAwADAALAAsACwAL
AA0ADQANAA0ACwALAAsACwALAAsACwALAAsACwAKAAoACQAJAAkACAAIAAgABwAGAAYA
BwAHAAYABgAGAAcABwAGAAYABgAGAAMAAwADAAMABQAFAAUABQADAAMAAgACAAIAAgAC
AAIAAgACAAIAAgACAAIAAgACAAIAAgADAAMAAgACAAIAAgACAAIAAgADAAMAAwADAAMA
AwADAAMAAwADAAMAAwADAAMAAwAEAAQAAwADAAMAAwAFAAUABQAFAAQABAAEAAMAAwAE
AAQABAAEAAQABAADAAUABgAGAAYABgAGAAYABQADAAMAAwADAAMAAwADAAMABQAFAAUA
BQADAAMAAwADAAMAAwADAAMAAgACAAIAAwADAAMAAwADAAQABAAFAAUABAAEAAQABAAC
AAIAAgACAAQABAAEAAQABAAEAAQABAAEAAQABAAEAAIAAgACAAIAAgACAAIAAgACAAIA
AgACAAIAAgABAAEAAQACAAIAAgACAAIAAgACAAIAAgACAAEAAQABAAEAAQACAAMAAwAD
AAMAAwADAAMAAwADAAMAAwADAAIAAgACAAAAAAAAAAEAAwADAAMAAwAAAAIABAACAAQA
BAAEAAQABgAGAAYABgAEAAQABAAEAAQABAAFAAUABQAGAAYABwAFAAUABQAFAAgACQAJ
AAkABwAFAAMAAgADAAIAAQD///////////7//v/+//7//v/+/////////////v/+//7/
/v/9//3//f/9//3//f/9//3//f/9//3//f/8//z//f/9//3//f/9//3//f/9//3//f/9
//3//f/9//7//v8AAAIAAQAEAAgACgANABIAFwAeACQAKwAvADMAMQArACEAFwANAAEA
+v/4//j/9//3//n/+v/6//z/+v/6//v//f/9//7//v/9//3//f/7//v//f/9//3//f/9
//v/+//7//z//P/8//z//P/8//z/+//7//3//f/9//3//f/9//3//f/8//z//P/8//3/
/f/9//3//f/9//3//f///////////////////////f/+//7//v/+//7//f/9//3//f/+
/////////////v/+//7/////////AAAAAAAA/v/+//7//v8BAAEAAQABAP///////wAA
AgACAAIAAgABAAEAAgACAAQABAAEAAUAAwADAAMABAAEAAQABAAFAAUABQAFAAUABQAF
AAYABgAGAAYABgAGAAcABwAHAAcACQAJAAkACQAHAAcABwAHAAcABwAHAAcABwAHAAYA
BgAFAAUABQAEAAYABgAFAAQABAAFAAUABAACAAIAAwADAAIAAgACAAIAAQABAAEAAQAB
AAEAAQABAAEAAQAAAAAAAAAAAAAAAAAAAAAAAAAAAAAAAAAAAAAAAAAAAAEAAQD+//7/
/v/+/wAAAAAAAAEA/////////////////////////////////////wAAAAD/////////
////////////AAAAAAAA/////wAAAAAAAAAAAAAAAP////8AAAAAAAAAAAAAAAD/////
//////////////////8BAAEAAQABAP/////////////////////+//7//v//////////
/////v/+///////+//7//v/+//7//v/+//7//v/+//7//v/+//7//v/+//7//v/+//7/
/v/+//7//v/+//7//v/+//7//v/+//7//v/+//3//f/9//7//v/+//7//v/+//7//v/+
//7//f////////////7//////////////////////////////////v/+//7//v/+//7/
//////////////7//v8AAP7/AAAAAAAAAAACAAIAAgACAAIAAgACAAIAAgACAAIAAgAC
AAIAAwADAAMABAAEAAUABQAFAAUABQAGAAcABwAHAAUAAwABAAAA///+//3/+//7//v/
+//6//z//P/8//z/+v/7//v/+//9//z//P/8//r/+f/5//n/+f/5//n/+f/5//n/+f/5
//v/+v/6//v/+f/5//n/+f/5//n/+f/5//n/+f/5//n/+f/8//z//P/+////AAAGAAoA
DwASABkAHAAkACsALQAtAC0AJwAZAA8AAwD5//T/9P/0//H/8//1//b/9v/4//j/+P/5
//f/+f/6//r/+f/5//v/+//5//v/+//7//v/+//5//n/+f/6//r/+v/6//r/+v/6//n/
+f/7//v/+//7//v/+//7//v/+v/6//r/+v/7//v/+//7//n/+f/5//n/+//7//v/+//7
//v/+//7//v//P/8//z//P/8//v/+//7//v//P/9//3//f/9//z//P/8//3//f/9//7/
/v/+//7//v/+//7///////////////////8AAAAAAAAAAAAAAQABAAIAAgACAAIAAgAD
AAMAAwADAAQABAAEAAQABQAFAAUABQAFAAUABQAGAAYABgAGAAYABgAJAAkACQAJAAcA
BwAHAAcACQAJAAkACQAJAAkACQAJAAcABwAGAAYABQAFAAUABAAEAAQAAwACAAIAAwAD
AAIAAAAAAAEAAQAAAAAAAAAAAP/////////////////////9//3//P/8//z//P/8//z/
/v/+//7//v/+//7//v/+/wAAAAABAAEA/v/+//7//v/+//7//v////3//f/9//3/////
//////////////////////8AAAAA/////////////////////wAAAAAAAP////8AAAAA
AAD+//7//v/9////AAAAAAAAAAAAAAAA///////////////////////////////////9
//3//f/9/////////////v/+//7///////////////7//v//////AAAAAAAAAAD+//7/
/v/+//7//v/+//7//v/+//7//v/+//7//v/+//7//v/+//7//v/+//7//v/+//7//v/+
//z//P/7//v//f/+//7//v/8//z//P/8//7//v/+//3//f/9//3//f/+//////////3/
/f/9//3//f/9//3//f////7//v/+//z//P/8//3//f/9//3//f/8//z//v/+//7//v/+
//7//v/+//7//v8AAAAAAAAAAAIAAgACAAIAAAAAAAAAAAAAAAAAAAAAAAEAAQABAAIA
BAAFAAUABQAFAAUABgAHAAUABQAFAAMAAwACAAEAAAD9//v/+//7//3//P/8//z/+v/6
//r/+//7//v/+//6//z//P/8//v/+f/5//n/+f/5//n/+f/5//n/+f/5//j/+P/5//n/
+f/5//n/+f/5//n/+f/5//n/+//9//v/+P/6//z//P///wAABAAIAA0AEgAXAB4AIgAr
AC8AMQAvACkAHwAVAAkA///2//T/8v/x//P/9f/4//j/+v/4//b/9//3//f/+P/4//n/
+f/7//v/+f/5//n/+f/5//n/+f/5//n/+v/6//r/+v/6//r/+v/5//n/+f/5//n/+f/5
//n/+f/5//r/+v/6//r/+f/5//n/+f/7//v/+//7//n/+f/5//n/+//7//v/+//5//r/
+v/6//z//P/7//v/+f/5//r/+//7//v/+//6//z//P/9//3/+//8//z//P/8//z//P/8
//3//f/9//3/////////AAAAAAAAAAAAAAEAAQACAAIAAAAAAAAAAQADAAMAAwAEAAQA
BAAEAAUAAwADAAMAAwADAAMABAAEAAYABgAGAAYABQAFAAUABQAFAAUABQAFAAUABQAF
AAUABQAFAAUABQAHAAcABgAGAAcABwAHAAYABAAEAAMAAgAEAAUABQAEAAAAAAABAAEA
AAAAAAAAAAD///////////3//f/9//3///////7//v/+//7//v/+//z//P/8//z//P/8
//z//P/+//7///////7//v/+//7//v/+//7////9//3//f/9////////////////////
////////AAAAAP////////////////////8AAAAAAAD//wEAAgACAAIAAAAAAAAA////
/wAAAAAAAAAAAAAAAP//AQABAAEAAQABAAEAAQABAP//////////////////////////
//////7//v/+///////////////+//7///////7//v/+//7//v/+//7//v/+//7//v/+
//7//v/+//7/AAAAAAAAAAD+//7//v/+//7//v/+//7//v/+//7//v/+//7//f/9//3/
/v/+//7//v/+//7//v/+//7//v/9//////////////////7//f/9//3//f/9//3//f/9
//3////+//7//v/8//z//P/9////////////BAACAAAAAgACAAIAAgAAAAAAAAAAAAIA
AgACAAMAAwADAAQABAAFAAUABQAFAAUABgAHAAcABwAHAAUAAwACAAEAAAD///3//f/9
//3//P/8//z//P/8//z//f/9//3//f/8//z/+v/6//n/+f/5//n/+f/5//n/+f/5//n/
+f/5//j/+P/5//n/+f/5//n/+f/5//n/+f/5//n/+f/5//v//P/8//7//P/9/wIACAAM
ABEAFAAZACAAKAArAC0ALwArACEAFQALAAEA9//0//L/8P/v//H/8//y//T/9v/4//j/
+f/7//v/+v/6//v/+//5//v/+//5//v/+//7//v/+//7//v//P/6//r/+v/6//r/+v/5
//n/+//7//v/+//7//v/+//7//r/+v/6//r/+//7//v/+//7//v/+//7//v/+//7//v/
/f/9//3//f/9//7//v/+//7//v/9//3//f/9//7////////////+//z//P/9//3///8A
AAAAAAAAAAAAAAAAAAEAAQABAAEAAQABAAEAAgACAAIAAgACAAMAAwAEAAQABAAEAAQA
BQAFAAUABQAGAAYABgAGAAcABwAHAAcABwAHAAcACAAIAAgACAAIAAgACQAJAAkACQAJ
AAkACQAJAAkACQAJAAkACQAJAAkACQAJAAkACAAIAAcABwAHAAYABgAGAAUABAACAAMA
AwACAAIAAgADAAMAAgACAAIAAgD/////////////////////AQABAAAAAAAAAAAAAAAA
AAAAAAAAAAAAAAAAAAAAAAAAAAAAAQABAAAAAAAAAAAAAAAAAAAAAQABAAEAAQABAAEA
AQABAAEAAQABAAEAAQD/////AAAAAAEAAQABAAEAAQABAAEAAQACAAIAAgABAP//AAAA
AAAAAAAAAAAA/////wAAAAAAAAAAAAAAAP//AQABAAEAAQD/////////////////////
//////////8BAAEAAQABAP7//v/+/////f/9//3//f/+//7//////wAAAAAAAAAAAAAA
AAAAAAD+//7//v/+/wAAAAAAAAAA/v/+//7//v/+//7//v/+//7//v/+//7//v/+//7/
/v/+//7//f/9//3//v/+//7//v/+//7//v/+//7//v/9//3//f/9//3//v/////////9
//3//f/9///////////////+//7//v/+//7//v//////////////AAAAAAAAAAAAAAAA
AAAAAAIAAgACAAIAAgACAAIAAgACAAIAAgACAAIAAgADAAMAAwAEAAQABQAFAAUABQAF
AAYABwAHAAcABwAFAAMAAgADAAIAAQD///3//f/9//z//P/8//z//P/8//3//f/9//3/
/P/8//z//P/7//v/+//7//v/+//7//v/+//7//v/+//6//r/+//7//v/+//7//v/+//7
//v//f/9//3//f/7//r//v8AAPz//f8CAAYACgARABYAGwAiACgALwAxADMAMwArAB8A
EwAHAP3/+P/2//b/8//1//f/9v/6//r/+v/6//v/+f/7//z/+v/7//3/+//7//3/+//7
//v/+//7//v/+//7//z//P/8//z//P/8//z/+//7//v/+//7//v/+//7//v/+//8//z/
/P/8//v/+//7//v//f/9//3//f/9//3//f/9//v/+//7//v/+//8//z//P/8//z/+//7
//3//f/+/////f/9//3//P/8//z//f/9//3//v/+//7//v/+//7//v///////////wEA
AQABAAIAAgACAAIAAgABAAEAAgACAAIAAgACAAMAAwADAAMABAAEAAQABAAFAAUABQAF
AAUABwAHAAgACAAIAAgACAAIAAcABwAHAAcABwAHAAcABwAHAAcABwAHAAcABwAHAAcA
CQAJAAgACAAHAAcABwAGAAYABgAFAAQAAgADAAMAAgAAAAAAAQABAAAAAAAAAAAA////
//////8BAAEAAQABAP/////+//7//v/+//7//v/+//7//v/+//7//v/+//7//v/+////
//8AAAAAAAAAAAAAAAAAAAEAAQABAAEAAQABAAEAAQABAP//////////AQABAAIAAgAB
AAEAAQABAAEAAQABAAEAAgACAAIAAQABAAIAAgACAAIAAgACAAEA//8AAAAAAAAAAAAA
AAD//wEAAQABAAEA//////////////////////////////////////////8AAAAAAAAB
AAEAAQABAAEAAAAAAAEAAQD+//7//v/+//7//v/+//7//v/+//7//v/+//7//v/+/wAA
AAAAAAAA/v/+//7//v8AAAAAAAAAAP7//v/+//7/AAAAAP/////9//7//v/+/wAAAAAA
AAAA/v/+//7//f////////////7////////////////////9//3//f/9/////v/+//7/
/v/+//7///////////////7/AAAAAAAAAAAAAAAAAAACAAIAAgACAAIAAgACAAIAAgAC
AAIAAwADAAMABAAEAAUABQAFAAUABwAIAAkACQAJAAkABwAFAAIAAQAAAP//////////
///8//z//P/8//z//P/9//3//f/9//z//P/8//z/+//7//v/+//7//v/+//7//v/+//7
//v/+v/6//3//f/9//3/+//7//v/+//7//v/+//7//3////+/wAAAgAAAAEABgAMABAA
FQAaACEAJgAuADEAMQAxACsAIQAXAAsAAQD7//b/9P/y//P/9f/1//b/9v/4//b/+P/7
//v/+f/6//r/+//9//3/+//7//v/+//7//v/+//7//v/+//8//r/+v/6//r//P/8//v/
+//7//v/+//7//v/+//7//v//v/+//7//v/9//3//f/9//3//f/9//3////////////9
//3//f/9//3//v/+//7//v/+//3//f/9//3//v////////////7//v/+/////////wAA
AAAAAAAAAAAAAAAAAQABAAEAAQABAAEAAQACAAIAAgACAAIAAwADAAQABAAEAAQABAAF
AAUABQAFAAYABgAGAAYABwAFAAUABQAFAAcABwAIAAgACAAIAAgACAAHAAcABwAHAAcA
BwAHAAcABwAHAAcABwAHAAcABwAHAAcABwAGAAYABwAHAAcABgAGAAYABQAEAAQABQAF
AAQAAgACAAMAAwACAAIAAgACAP//////////AQABAAEAAQD//////v/+/wAAAAAAAAAA
AAAAAAAAAAAAAAAAAAAAAAAAAAABAAEAAAAAAAAAAAAAAAAAAAABAAEAAQABAAEAAQAB
AAEAAQABAAEAAQABAAEAAQACAAIAAwADAAMAAwABAAEAAQABAAIAAgACAAEAAQACAAIA
AgAAAAAAAAD//wEAAgACAAIAAgACAAIAAQABAAEAAQABAAEAAQABAAEAAQABAAEAAQD/
////////////////////AAAAAAAAAQD///////////7//v//////AAAAAAAAAAD+//7/
/v/+//7//v/+//7//v/+//7//v/+//7//v/+//7//v/+//7/AAAAAAAAAAD+//7//v/+
/wAAAAD///////8AAAAAAAAAAAAAAAAAAAAAAAAAAP////////////8CAAMAAwABAAIA
AgACAAIAAgACAAIAAgACAAQABAAEAAUABQAFAAYABgAHAAcABwAHAAcACAAJAAkACQAJ
AAcABQACAAEAAAD///3//f/9//3//P/8//z//P/8//z//f/9//3//f/8//z//P/8//v/
+//5//n/+f/5//n/+f/5//n/+//7//r/+v/7//v/+//7//n/+f/5//n/+f/5//n/+f/7
//v//P/+//7//P///wQACAAOABMAGAAdACYALgAxADUANwAzACkAHwATAAUA/f/6//j/
9v/1//n/+f/6//r/+v/6//z//f/7//v//P/8//3//f/9//3/+//7//v/+//7//v/+//7
//v//P/8//z//P/8//z//P/7//v/+//7//v/+//7//v/+//7//z//P/8//z//f/9//3/
/f/9//3//f/9//3//f/9//3//f/9//3//f/9//7//v/+//7//v/9//3//////wAAAQAB
AAEAAQAAAAAAAAABAAEAAQACAAIAAgACAAIAAgACAAMAAwADAAMAAwADAAMABAAEAAQA
BAAEAAcABwAIAAgACAAIAAgACQAJAAkACQAKAAoACgAKAAsACQAJAAkACQALAAsADAAM
AAwADAAMAAwADQANAA0ADQANAA0ADQANAA0ADQANAA0ACwALAAsACwANAA0ADAAMAA0A
DQANAAwACgAKAAkACAAIAAkACQAIAAYABgAHAAcABgAGAAYABgAFAAUABQAFAAUABQAF
AAUAAwADAAIAAgAEAAQABAAEAAIAAgACAAIABAAEAAQABAACAAIAAwADAAQABAAEAAQA
AgACAAIAAwADAAMAAwADAAMAAwADAAMAAwADAAMAAwADAAMABAAEAAMAAwADAAMAAwAD
AAMAAwACAAIAAgABAAEAAgACAAIABAAEAAQAAwADAAQABAAEAAQABAAEAAMAAwADAAMA
AwAFAAUABQAFAAQAAwACAAEAAwADAAMAAwABAAEAAQABAAIAAgACAAMAAQABAAEAAQAC
AAIAAwADAAIAAgACAAIAAAAAAAAAAAACAAIAAgACAAIAAgACAAIAAgACAAIAAgAAAAAA
AAAAAAAAAAAAAAAAAgACAAIAAgACAAIAAQABAP//AAAAAAAAAAAAAAAAAAACAAIAAgAB
AAMABQAFAAYABgAGAAYABgAEAAQABAAEAAQABAAEAAUABwAHAAgACAAJAAkACQAJAAcA
CAAJAAkACQAJAAcABQACAAEAAAD//////////////P/8//z//P/8//z//f/9//3//f/8
//z//P/8//v/+//7//v/+//7//v/+//7//v/+//7//r/+v/7//v/+//7//v/+//7//v/
+//7//v/+//9//3//P/+//7//v8BAAQABgAMABMAGAAbACIAKAAtADEAMQAtACcAGwAP
AAMA+//2//T/9P/1//P/9f/0//T/9v/4//j/9//5//n/+v/6//v/+//7//3//f/7//v/
+//7//v/+//7//v//P/8//z//P/8//z//P/7//v//f/9//3//f/9//3//f/9//7//v/+
//7//f/9//3//f///////////////////////f/9//3//f/9//7//v/+//7//v/9//3/
/////wAAAQD////////+/wAAAAABAAEA//8AAAAAAAACAAIAAgACAAMAAwADAAMABQAF
AAUABgAEAAQABAAEAAcABwAIAAgABgAGAAYABwAHAAcABwAIAAoACgAKAAsACQAJAAkA
CQAJAAkACgAKAAoACgAKAAoACwALAAsACwALAAsACwALAAkACQAJAAkACQAJAAkACQAJ
AAkACAAIAAcABwAHAAYACAAIAAcABgAGAAcABwAGAAQABAAFAAUABAAEAAQABAABAAEA
AQABAAEAAQABAAEAAQABAAAAAAACAAIAAgACAAIAAgACAAIAAgACAAIAAgAAAAAAAQAB
AAAAAAAAAAAAAgACAAIAAwABAAEAAQABAAMAAwADAAMAAwADAAMAAwADAAMABAAEAAMA
AwADAAMABQAFAAUABQAEAAQABAADAAMABAAEAAQABgAGAAYABQADAAQABAAEAAQABAAE
AAMAAwADAAMAAwAFAAUABQAFAAMAAwADAAMABQAFAAUABQAFAAUABQAFAAQABAAEAAUA
BQAFAAUABQAEAAQABQAFAAQABAAEAAQAAgACAAIAAgACAAIAAgACAAQABAAEAAQABgAG
AAYABgAFAAQAAwACAAQABAAEAAQAAwACAAEAAAABAAIAAgADAAUABgAGAAYACAAIAAgA
CAAGAAYABgAFAAUABQAFAAUACAAJAAkACQAJAAkACQAJAAkACQAJAAkACQAIAAgACAAG
AAYABgAHAAUAAwABAP//AgAEAAIAAAAAAAAAAAAAAAIAAgACAAIAAAAAAAAAAAAAAAAA
AAAAAP7//v/+//7/AAAAAAAAAAD+//7//v/+/wAAAAAAAAAAAgACAAIAAgACAAIAAgAC
AAQABAAEAAQABgAIAAoADAATABgAHQAiACcAKgAtADAAKQAiABsAFAAOAAgAAgD8//n/
+P/3/w==
         </WaveFormData>
      </LeadData>
      <LeadData>
         <LeadByteCountTotal>10000</LeadByteCountTotal>
         <LeadTimeOffset>0</LeadTimeOffset>
         <LeadSampleCountTotal>5000</LeadSampleCountTotal>
         <LeadAmplitudeUnitsPerBit>4.88</LeadAmplitudeUnitsPerBit>
         <LeadAmplitudeUnits>��V</LeadAmplitudeUnits>
         <LeadHighLimit>2147483647</LeadHighLimit>
         <LeadLowLimit>268435456</LeadLowLimit>
         <LeadID>II</LeadID>
         <LeadOffsetFirstSample>0</LeadOffsetFirstSample>
         <FirstSampleBaseline>0</FirstSampleBaseline>
         <LeadSampleSize>2</LeadSampleSize>
         <LeadOff>FALSE</LeadOff>
         <BaselineSway>FALSE</BaselineSway>
         <ExcessiveACNoise>FALSE</ExcessiveACNoise>
         <MuscleNoise>FALSE</MuscleNoise>
         <LeadDataCRC32>1194490990</LeadDataCRC32>
         <WaveFormData>
9P/0//T/9P/0//T/9P/0//L/8v/y//L/9P/2//j/+v/3//b/9f/0//T/9P/0//T/9v/4
//r//P/8//z//P/8//7//v/+//7//P/8//z//P/8//z//P/8////AAABAAIABAAEAAQA
BAAGAAYABgAGAAYABgAGAAYACAAIAAgACAALAAwADQAOABAAEAAQABAAEAAQABAAEAAQ
ABAAEAAQABAAEAAQABAAEwAUABUAFgAUABQAFAAUABIAEgASABIAFAAUABQAFAAWABYA
FgAWABgAGAAYABgAEwAQAA0ACgALAAwADQAOAA0ADAALAAoACgAKAAoACgAGAAQAAgAA
AAIAAgACAAIAAQAAAP///v/8//z//P/8//z//P/8//z//f/+////AAAAAAAAAAAAAP//
/v/9//z//v/+//7//v8AAAAAAAAAAAAAAAAAAAAAAAAAAAAAAAAAAAAAAAAAAAAAAAAA
AAAAAQACAAMABAAEAAQABAAEAAIAAgACAAIABAAEAAQABAAGAAYABgAGAAMAAgABAAAA
AQACAAMABAAEAAQABAAEAAQABAAEAAQAAQAAAP///v///wAAAQACAAEAAAD///7/AAAC
AAQABgAFAAQAAwACAAAAAAAAAAAAAAAAAAAAAAAAAAAAAAAAAAAAAAAAAAAAAgACAAIA
AgAAAAAAAAAAAAAAAAAAAAAA/v/+//7//v8AAAAAAAAAAAEAAgADAAQAAgAAAP7//P/9
//7///8AAP///v/9//z//v/+//7//v8AAAAAAAAAAAMABAAFAAYACAAKAAwADgAQABAA
EQASABMAFAAUABUAFgAWABYAFQAVABYAFAATAA8ADQALAAkABwAHAAgACAAKAAgABQAD
AAMAAQAAAAAA///+//3//P/6//n/+P/4//f/9//3//f/9v/1//T/8//1//b/+P/6//f/
9v/1//P/9P/1//b/+P/2//b/9v/2//j/+f/5//n/9//3//f/9//0//f/+f/5//r//f8B
AAkAEAAWABoAHQAeACMAKgAvADMAMQApACEAIAAYAAgAAAD5//D/6f/n/+n/7P/z//r/
/f8AAAEAAQD+//v//v8AAP//+//7/////v/7//v/+//7//z//f/8//3//P/7//r/+f/6
//r/+v/6//v//P/9//3//P/7//r/+f/6//z//f/+//z//P/8//z///////////8BAAIA
AgACAAAA/v/8//r//P/9//3//v8AAAAAAAABAP//////////////////AAD+//7//v/+
/wAAAQADAAQAAwADAAQABAAIAAkACgAKAAkACAAHAAcACgALAAwADAAKAAoADAANABAA
EAARABEADwAQABEAEgAUABQAFQAVABQAEwAUABMAFAAUABQAFAAUABQAFAAUABUAFQAV
ABYAFQAUABQAEwAUABUAFgAXABUAFAATABEAEgARABEAEAAQABAAEAAQAA4ADAALAAoA
CwAKAAkACAAHAAYABQAEAAQAAwACAAEA///+//3//f/9//3//f/9//z//P/8//z/+v/6
//r/+f/5//n/+v/6//z//f/+/////f/8//v/+v/6//r/+v/6//r/+//7//z//f/+//7/
///+//7//v/+//7//v///////f/9//3//f///////////wIAAgACAAIAAAAAAAAAAAAC
AAEAAQABAP/////////////+//7//v8AAAAAAAAAAP7//v/+//3//v/+////AQD/////
/v/+/wAAAAAAAAAA///+//3//P/8//z//P/8//3//f/9//3//f/9//z//P/8//z//P/8
//z//P/8//z//P/8//v/+//6//r/+f/5//v/+//7//r/+v/6//r/+//5//n/+f/5//n/
+f/5//n/+f/6//v//P/8//z//P/8//r/+v/6//r/+P/4//j/+P/6//r/+v/6//z//P/8
//z//P/8//z//P/6//r/+v/6//r/+v/6//r//v8BAAMABgAIAAgACAAIAAkACgALAA0A
EAATABQAFAATABYAFgAWABMAEgASAA8ADwANAAsACQAHAAcABwAIAAgACAAGAAMAAQD/
//3//P/6//n/+P/3//b/9v/1//T/9P/z//P/8//z//P/8//z//P/8//y//L/8v/y//L/
8v/x//H/8f/x//T/9P/0//T/9v/2//f/9//1//X/9f/1//X/9P/1//f/9//4//n//f8D
AAoAEgAYAB0AIgAtADgAPwBBADsALwAnACYAHgAQAAQA+//y/+n/4//j/+T/5//s//P/
9v/5//3//v/7//j/+P/5//n/+f/5//j/9//3//f/9//5//n/9//3//f/9//3//f/9v/2
//b/9v/2//b/9v/1//X/9f/1//X/9//4//j/+P/4//j/+P/4//n/+f/5//n/9//4//j/
+P/4//j/+P/4//j/+f/5//r/+v/6//r/+//5//n/+f/5//n/+f/5//r//P/8//z//P/7
//v//P/8//3//f/+//7/AAABAAIAAgACAAIAAgADAAQABQAGAAYABgAGAAgACQAIAAgA
CQAJAAsADAANAA4ADAAMAA0ADQANAA0ADwAPABAAEAAQABAAEAAQABAAEAARABEAEQAS
ABQAFAAVABUAFQAVABUAFQAUABQAFAATABIAEQARABAAEQAQAA8ADgAOAAwACwAKAAkA
CAAHAAYABQAEAAMAAgAEAAMAAgABAP///v/9//3//f/9//3//f/8//z//P/8//7//v/+
//3//f/9//7//v/9//3//f/9//7//v/+//7//v/+//7//v8AAAEAAQACAAAAAAD/////
AAAAAAAAAAACAAIAAwADAAMAAwADAAMAAwADAAMAAwACAAIAAgACAAIAAgACAAIABAAD
AAMAAwADAAMAAwADAAMAAgACAAIAAgACAAIAAgAAAAAAAAD//////v/+////AQABAAAA
AAD+//7//v/+//7//v/+//7//v/+//7//v/9//3//f/9//3//f/8//z//v/+//7//v/8
//z//P/8//z//P/7//v//P/8//v/+//5//n/+f/4//n/+v/7//3/+//7//v/+//5//n/
+f/5//r/+v/6//r/+v/6//r/+v/6//r/+v/6//z//P/8//z/+v/6//r/+v/4//j/+P/4
//r/+v/6//r//P/8//z//P/6//r/+v/6//j/+f/7//3//v/9//z/+//6//z//v8AAAMA
BAAFAAYACQAKAAsADAAMAAwADQAOAA8AEAAQABEAFAAUABQAEwASABIADwANAAsACQAH
AAUABQAFAAYABgAIAAYAAwABAP3/+//6//r/+f/4//f/9v/4//f/9v/2//T/8//y//H/
8v/z//T/9f/1//T/9P/0//L/8v/y//H/8f/x//H/8v/y//L/8v/y//T/9f/1//X/9f/1
//X/9f/0//f/9//5//j/+f/9/wMADAASABgAHwAoADMAQABJAEsARQA7ADUANAAoABYA
CgABAPb/7f/n/+P/5P/n//D/+f/+///////8//n/+P/6//n/+f/3//f/+P/3//f/9//3
//f/9//1//X/9f/1//X/9f/2//b/9v/2//T/9P/0//P/9f/1//X/9f/z//T/9P/0//b/
9v/2//b/9//3//f/9//1//b/9v/2//b/9v/2//b/9v/3//f/+P/4//j/+P/5//n/+f/5
//n/+f/5//n/+v/6//r/+v/6//3//f/+//7//f/9//7//v8AAAEAAgACAAIAAgACAAMA
BAAFAAYABgAGAAYACAAJAAoACgALAAsADQAOAA8AEAAQABAAEQARAA8ADwARABEAEgAS
ABIAEgATABQAFQAWABYAFQAUABQAFgAWABcAFwAXABcAFwAXABYAFgAWABUAFAATABMA
EgATABIAEQAQABAADgANAAwACQAIAAcABgAGAAYABgAGAAQAAwACAAEAAQAAAP//////
//////////7//v/+//7//v/+//7//f/7//v//P/8//3//f/9//3//v/+//7//v/+//7/
/v/+//z//f/9//7//v/+//3//f8AAAAAAAAAAAAAAAABAAEA//////////8BAAEAAQAB
AAQABAAEAAQABAAEAAQABAACAAEAAQABAAEAAQABAAEA///+//7//v8AAAAAAAAAAAAA
AAAAAP/////+//7//////////v/+//7//v/+//7//v/+//7//v/+//7//v/+//3//f/9
//3//f/9//z//P/8//z//P/8//7//v/+//7//P/8//v/+//+//7//f/9//v/+//7//r/
+v/6//r/+//7//v/+//7//n/+f/5//n/+f/6//v//P/6//r/+v/6//j/+P/4//j/+P/4
//j/+P/6//r/+v/6//r/+v/6//r/+P/4//j/+P/6//r/+v/6//r/+v/6//r/+P/5//v/
/f/8//v/+v/5//j/+P/6//r/+//8//3//v8AAAIABAAGAAcACAAJAAoACgAKAAsADAAP
ABAAEAARABQAFAAUABMAEgASAA8ADQALAAkABwAFAAUABQAGAAYABAACAP///f/9//v/
+v/6//n/+P/3//b/9v/1//T/9P/z//P/8//z//P/8//z//P/8//y//L/8v/y//L/8v/x
//H/8f/x//L/8v/y//L/8v/y//P/8//z//X/9f/1//X/9v/3//f/9//2//f/+/8DAAoA
EgAYAB0AJgAzAD4ARQBFAD0AMwAxACwAHgASAAoA///0/+n/4//j/+b/6//0//n//P/9
//v/+P/3//j/9v/3//f/9//5//j/9//3//f/9//3//f/9f/1//X/9f/1//X/9P/0//T/
9P/0//T/9P/z//X/9f/1//X/9f/2//b/9v/2//b/9v/2//f/9//3//f/9//4//j/+P/4
//j/+P/4//j/+f/5//r/+v/6//r/+//5//n/+f/5//n/+f/5//r//P/8//z//P/9//3/
/v/+//3//f/+//7/AgADAAQABAACAAIAAgADAAIAAwAEAAQABgAGAAgACQAKAAoACwAL
AA0ADgAPABAADgAOAA8ADwARABEAEwATABIAEgASABIAEgASABIAEgATABMAEwAUABYA
FgAXABcAFwAXABcAFwAYABgAGAAXABYAFQAVABQAEQAQAA8ADgAOAAwACwAKAAsACgAJ
AAgABwAGAAUABAACAAEAAAD//wEAAAD////////////////8//z//P/8//z//P/8//v/
+//7//z//P/7//v/+//7//7//v/+//7//P/8//z//P/8//3//f/+//7//v/9//3//v/+
//7//v/+//7//////wEAAQABAAEAAQABAAEAAQAAAAAAAAAAAAAAAAAAAAAAAAD/////
/////////////wEAAAAAAAAA/v/+//7//v/+//7//v/9//3//P/8//3//f/9//z//P/8
//z//P/8//z//P/8//z//P/8//z//P/9//3//f/9//v/+//6//r//P/8//z//P/8//z/
/P/8//z//P/7//v//P/8//v/+//7//v/+//6//r/+v/6//v/+//7//v/+//7//v/+//7
//j/+P/4//j/+v/6//r/+v/6//r/+v/6//r/+v/6//r/+v/6//r/+v/6//r/+v/6//j/
+P/4//j/+P/4//j/+P/4//j/+P/4//b/9//5//v/+v/5//j/9//4//b/+P/4//j/+P/4
//j/+P/4//j/+P/7//z//f/+/wAAAgAEAAYACAAIAAgACAAJAAoADQAOABAAEQAUABQA
FAATABIAEgAPAA0ACwAJAAUAAwADAAMABgAGAAYABAD///3/+//5//j/+P/3//b/9//2
//b/9f/0//T/8//z//P/8//z//P/8f/x//H/8P/w//D/8P/w//D/7//v/+//7//w//D/
8P/w//D/8P/x//H/8f/x//H/8f/z//L/8f/z//X/9v/1//n/AQAKABAAFgAbACQAMQA+
AEcASwBHAD8APQA6ADAAJAAYAA0AAAD1/+3/5//o/+3/9v/7/wAAAQABAP7/+//6//r/
+f/5//n/9//2//P/8//z//P/9f/1//P/8//z//P/8//z//L/8v/y//L/8v/y//L/8f/x
//H/8f/x//H/8v/y//L/8v/y//L/8v/x//H/8f/x//P/9P/0//T/9f/2//f/+P/2//f/
9//4//b/9v/2//f/9//3//f/9//3//f/9//4//r/+v/6//r/+//7//z//P/9//3//v/+
//////////7/AAAAAAAAAQACAAMABAAEAAYABgAIAAkACgAKAAsACwALAAwADQAOAAwA
DAANAA0ADgAPABIAEwAUABQAFAAUABIAEgASABIAEwATABMAFAAWABYAFwAXABUAFQAV
ABUAFgAWABYAFQAWABUAFQAUABMAEgARABAADgAMAAsACgAJAAgABwAGAAUABAADAAIA
BAADAAIAAQABAAAA//////7//f/8//v/+P/4//j/+P/6//r/+v/5//v/+//8//z/+//7
//v/+//6//r/+v/6//r/+v/6//r/+v/7//v//P/8//z/+//7//z//P/8//z//P/8//3/
/f/9//3//f/9/////////////v/+//7//v/+//7//v/+//7//f/9//3////////////9
//z//P/8//z//P/8//z//v/+//7//f/7//r/+v/7//v/+//6//r/+v/6//r/+v/6//r/
+v/6//r/+v/6//r/+f/5//n/+f/5//n/+P/4//r/+v/6//r/+P/4//j/+P/4//j/9//3
//j/+P/3//f/9//3//f/9v/2//b/9v/3//X/9f/1//X/9f/1//X/9f/2//b/9v/2//b/
9v/2//b/9P/0//T/9P/2//b/9v/2//b/9v/2//b/9P/0//T/9P/0//T/9P/0//T/9P/0
//T/9P/0//T/9P/y//P/9f/3//j/9//2//X//P/+//7///8AAAEAAgACAAIAAgADAAYA
CQAKAAoACwAOAA4ADgAPAA4ADgALAAcABQADAAEAAQABAAEAAgACAAIAAAD9//n/9//1
//T/9P/z//L/8f/y//L/8f/w/+7/7f/t/+3/7f/t/+3/7f/t/+3/7P/s/+z/7P/s/+z/
6//r/+v/6//s/+z/7P/s/+z/7P/t/+3/7f/t/+3/7f/t/+7/7//v/+//7v/x//X/+/8C
AAgADgAVAB4ALQA4AEEAQwA5ADMAMQAsAB4AFAAMAP//8v/p/+P/4f/o/+3/8P/z//j/
+f/3//b/8//y//L/8//z//P/8//0//P/8//z//P/8f/x/+//7//x//H/8f/x//L/8v/y
//L/8P/w//D/7//x//H/8f/x/+//8P/w//D/8v/y//L/8v/x//H/8f/x//P/9P/0//T/
9P/0//T/9P/0//X/9f/2//b/9v/2//f/9//3//f/9//5//n/+f/6//r/+v/6//r/+//7
//z//P/9//3//v/+//7///8AAAAAAgACAAIAAwAEAAUABgAGAAYABgAIAAkACgAKAAsA
CwALAAwADQAOAA4ADgAPAA8ADwAPABEAEQASABIAEgASABIAEgASABIAFQAVABUAFgAU
ABQAFQAVABcAFwAXABcAFgAWABYAFQAUABMAEwASABEAEAAPAA4ADgAMAAsACgAJAAgA
BwAGAAUABAADAAIABAADAAIAAQABAAAA//////3//f/9//3//v/+//7//v/+//7//v/9
//3//f/+//7//f/9//3//f8AAAAAAAAAAP7//v/+//7//v//////AAACAAIAAQABAAIA
AgACAAIAAgACAAMAAwABAAEAAQABAAEAAQABAAEAAgACAAIAAgACAAIAAgACAAIAAQAB
AAEAAQABAAEAAQABAAAAAAAAAAAAAAAAAAAAAAAAAAAA//////7//v/////////+//7/
/v/+//7//v/+//7//v/+//z//P/8//z//f/9//3//f/9//3//P/8//z//P/8//z//P/8
//z//P/8//z/+//7//z//P/7//v/+//7//v/+v/6//r/+v/7//v/+//7//v/+//7//v/
+//6//r/+v/6//r/+v/6//r//P/8//z//P/6//r/+v/6//r/+v/6//r/+v/6//r/+v/6
//r/+v/6//r/+v/6//r/+v/6//r/+v/4//n/+//9//7//f/8//v/+v/8//r//P/8//z/
/P/8//7/AAACAAQABwAIAAkACgAKAAoACwAMAA8AEAAQABEAFAAUABQAEwAUABQAEQAP
AAsACQAHAAUABQAFAAYABgAGAAQAAQD///3/+//6//r/+f/4//f/9v/2//X/9P/0//P/
8//z//P/8//z//P/8//z//L/8v/y//L/8v/y//H/8//z//P/9P/y//L/8v/y//T/9f/1
//X/8//z//P/8//0//X/9f/1//T/9f/7/wEACAAOABYAGwAkADMAQgBLAE0ARwA/AEEA
QAA2ACwAIgAVAAgA+//z/+//8P/1//r///8CAAMAAQD+//v/+v/6//v/+//7//v/+v/5
//n/+f/5//f/9//1//X/9//3//f/9//2//b/9v/2//b/9v/2//X/9f/1//X/9f/1//b/
9v/2//b/9v/2//b/9//3//f/9//5//r/+v/6//r/+v/6//r/+v/7//v//P/8//z//P/9
//v/+//7//v//f/9//3//v/8//z//P/8//3//f/+//7//////wAAAAACAAMABAAEAAYA
BgAGAAcABgAHAAgACAAKAAoADAANAAwADAANAA0ADQAOAA8AEAASABIAEwATABMAEwAV
ABUAFgAWABYAFgAWABYAFgAWABcAFwAXABgAFgAWABcAFwAZABkAGQAZABwAHAAcABsA
GAAXABcAFgAVABQAEwASABIAEAAPAA4ACwAKAAkACAAHAAYABQAEAAQAAwACAAEAAQAA
AP////////////////7//v/+//7//P/8//z/+//9//3//v/+//3//f/9//3//v/+//7/
/v/+//7//v/+//7//////wAAAAAAAP////8CAAIAAgACAAEAAAAAAP//AQABAAEAAQAB
AAEAAQABAAIAAgACAAIAAgACAAIAAgAAAP//////////////////AQAAAAAAAAAAAAAA
AAAAAP7//v/+//3////+//7////9//3//P/8//7//v/+//7//v/+//7//v/+//7//v/+
//v/+//7//v/+f/5//j/+P/6//r/+v/6//z//P/8//z//P/8//v/+//6//r/+f/5//f/
9//3//b/9//4//n/+//5//n/+f/5//n/+f/5//n/+v/6//r/+v/6//r/+v/6//j/+P/4
//j/+P/4//j/+P/6//r/+v/6//r/+v/6//r/+v/6//r/+v/6//r/+v/6//j/+P/4//j/
+P/5//v//f/8//v/+v/5//j/+v/6//z//f/+////AAACAAQABgAIAAoACgAKAAsADAAP
ABAAEAAPABIAEgASABMAEgASAA8ADQALAAkABwAFAAUABQAGAAYABgAEAAEA/f/7//n/
+P/4//f/9v/1//b/9v/1//T/9P/z//P/8//x//H/8f/x//H/8f/w//D/8P/w//D/8P/x
//H/8f/x//L/8v/y//L/8P/w//H/8f/x//H/8f/x//P/9P/1//P/8//y//X/+/8BAAgA
DgASABsAKAA1AEIASQBJAD8AOwA7ADQAJgAeABYABwD6/+//6f/p/+7/9f/4//n/+v/9
//v/+P/3//T/9v/3//f/9//3//b/9f/1//X/9f/1//X/8//z//P/8//z//P/9P/0//T/
9P/0//T/9P/z//P/8//z//P/9f/2//b/9v/0//T/9P/0//X/9f/1//X/9f/2//b/9v/2
//b/9v/2//b/9//3//j/+P/4//j/+f/5//n/+f/5//n/+f/5//r/+v/6//r/+v/7//v/
/P/8//////8AAAAAAAABAAIAAgAEAAQABAAFAAQABQAGAAYACAAIAAoACwAMAAwADQAN
AA0ADgAPABAADgAOAA8ADwAPAA8AEQARABQAFAAUABQAEgASABIAEgAVABUAFQAWABQA
FAAVABUAFwAXABcAFwAYABgAGAAXABYAFQAVABQAEQAQAA8ADgAOAAwACwAKAAkACAAH
AAYABQAEAAMAAgACAAEAAAD//////v/9//3//f/9//3//f/+//7//v/+//z//P/8//v/
+//7//z//P/9//3//f/9//7//v/+//7/AAAAAAAAAAD+//////8AAAAAAAD/////AAAA
AAAAAAAAAAAAAQABAAEAAQABAAEAAQABAAEAAQAAAAAAAAAAAAAAAAAAAAAAAAD/////
/////////////////v/+//7//v/+//7//v/+//7//v/9//3//P/8//3//f/9//z//P/+
//7//v/+//z//P/8//z//P/8//z//P/7//v/+//7//v/+//6//r/+v/6//r/+v/6//r/
+v/6//r/+v/5//n/+v/6//n/+f/5//n/+f/4//j/+P/4//n/+f/5//n/+f/5//n/+f/5
//j/+P/4//j/+P/4//j/+P/4//j/+P/4//j/+P/4//j/+P/4//j/+P/8//7/AAAAAAIA
AwAEAAUABgAGAAYABgAHAAgACwAMAAwADwASABIAEgARABAAEAANAAsACQAHAAUAAwAD
AAMABAACAAIAAAD9//3/+//5//j/9v/1//T/8//0//T/8//y//L/8f/x//H/8f/x//H/
8f/v/+//7v/u/+7/7v/u/+7/7//v/+//7//w//D/8P/w/+7/7v/v/+//8f/x//H/8f/x
//L/8//1//P/9P/1//v/AwAIAA4AFAAbACgANwBEAEsASwBFAEEARQBAADQAKgAgABMA
BAD5//P/7//y//f//P///wIAAwABAPz/+//4//b/9//3//f/9//2//X/9f/1//X/9f/1
//P/8//1//X/9f/1//b/9v/2//b/9v/2//b/9f/3//f/9//3//X/9v/2//b/+P/4//j/
+P/3//f/9//3//X/9v/2//b/9v/2//b/9v/4//n/+f/6//j/+P/4//n/+f/5//n/+f/6
//v//P/+//7//v/+//7//f/9//7//v8BAAEAAgACAAIAAwAEAAQABgAGAAYABwAIAAkA
CgAKAAoACgAMAA0ADgAOAA8ADwANAA4ADwAQABEAEgAUABUAFwAXABkAGQAZABgAFwAW
ABYAFgAWABYAGQAZABkAGgAaABoAGwAbABsAGwAbABsAGgAaABoAGQAWABUAFQAUABMA
EgARABAAEAAOAA0ADAAJAAgABwAGAAUABAADAAIAAwADAAMAAwABAAAA//////3//f/9
//3//v/+//7//v8AAAAAAAD///////8AAAAA/f/9//3//f/8//z//P/8//7//v/+//7/
AAABAAEAAgABAAAA/v/9/wAAAAAAAAAAAAAAAAEAAQABAAEAAQABAAEAAQABAAEABAAE
AAQABAACAAIAAgACAAAA//////////////////8BAAAAAAAAAAIAAgACAAIAAQAAAP//
/f/+//7///8BAAEAAQAAAAAA/v/+//7//v/+//7//v/+/wAAAAAAAAAA///////////+
//3/+//6//z//P/8//z//v/+//7//v8AAAAA//////7//v/9//3//f/9//3//P/+//7/
/v////3//f/9//3////////////+//7//v/+//7//v/+//7//v/+//7//v/+//7//v/+
/wAABAAGAAoADAAMAAwADAANAA4ADwARABEAEwATABIAFQAYABgAGAAXABYAFgATABEA
DwANAAsACwALAAsADAAKAAoACAAFAAEA///9//z//f/9//3//f/6//r/+f/4//j/9//3
//f/+f/5//n/+f/3//f/9v/2//b/9v/2//b/9f/1//X/9f/2//b/9v/2//j/+P/5//n/
9//3//f/9//5//j/+f/3//X/+P/9/wMABwAOABAAEgAXACQAMQA8AEcASwBFAD0APwA4
ACoAIAAaABEABgD7/+//7f/y//X/+P/7//z//f/9//r/+f/8//z///8BAAMAAQAAAP3/
/f/9//3/+//7//n/+f/3//f/9//3//n/+v/7//z//v/+//7//f/8//v/+v/5//n/+v/6
//r/+//8//3//v//////////////AAAAAAAA/v/+//7//v8AAAEAAQACAAIAAgACAAMA
AwADAAMAAwABAAEAAQACAAQABAAEAAQACAAJAAsADAANAA0ADgAOAA4ADQAMAAoADQAO
AA8AEQASABMAFAAUABMAEgATABMAFAAUABUAFQAYABoAHAAeABwAHAAdAB0AHAAbABwA
GwAeAB4AHgAeACAAIAAgACAAIQAhACEAIgAgACAAIQAhACEAIQAhACEAJAAkACQAIwAg
AB8AHwAeAB0AHAAbABoAGgAYABcAFgAWABYAFgAWABMAEgARABAAEAAPAA4ADQAPAA4A
DQANAAsACwALAAsADAAMAAwADAAMAAwADAALAA0ADQAOAA4ADQANAA0ADQAMAAwADAAM
AA4ADgAOAA4ADgAPAA8AEAASABIAEQARABQAFAAUABQAEwASABIAEQAPAA8ADwAPABAA
EQASABMAFgAWABYAFgAVABQAEwASABMAEwAUABUAEwATABMAEwAVABQAFAAUABIAEgAS
ABIAEAAQABAADwASABIAEwAVABIAEQAPAA4AEQASABMAFAASABIAEgASABAAEAAQABAA
DwAPAA8ADwAPAA8ADgAOABAAEAAQABAAEAAQABAAEAARABIAEgATABIAEgARABEADgAN
AAwACgAMAAwADAANAA4ADwAQABEAEwATABMAEwAPAA4ADQAMAA4AEAASABQAFwAYABkA
GgAdAB4AHwAgACEAIgAjACQAJQAmACcAKAAoACgAKAAoACYAJAAiACAAHwAeAB0AHAAZ
ABkAGgAbABkAFwAVABMADAAMAAwADAANAA4ADwAQAA8ADgANAAwACwAKAAkACAAKAAoA
CgAKAAkACAAHAAYACAAIAAgACAAIAAgACAAIAAoACgAKAAoACgAKAAoACgAKAAoACgAK
AA0ADgAPABAAFgAaAB4AIgApAC4AMwA4AD8ARABJAE4ARQA+ADcAMAAlABwAEwAKAAYA
AgD+/w==
         </WaveFormData>
      </LeadData>
      <LeadData>
         <LeadByteCountTotal>10000</LeadByteCountTotal>
         <LeadTimeOffset>0</LeadTimeOffset>
         <LeadSampleCountTotal>5000</LeadSampleCountTotal>
         <LeadAmplitudeUnitsPerBit>4.88</LeadAmplitudeUnitsPerBit>
         <LeadAmplitudeUnits>��V</LeadAmplitudeUnits>
         <LeadHighLimit>2147483647</LeadHighLimit>
         <LeadLowLimit>268435456</LeadLowLimit>
         <LeadID>V1</LeadID>
         <LeadOffsetFirstSample>0</LeadOffsetFirstSample>
         <FirstSampleBaseline>0</FirstSampleBaseline>
         <LeadSampleSize>2</LeadSampleSize>
         <LeadOff>FALSE</LeadOff>
         <BaselineSway>FALSE</BaselineSway>
         <ExcessiveACNoise>FALSE</ExcessiveACNoise>
         <MuscleNoise>FALSE</MuscleNoise>
         <LeadDataCRC32>2168559931</LeadDataCRC32>
         <WaveFormData>
BgAGAAYABgAGAAYABgAGAAgACAAIAAgABgAGAAYABgAHAAgACQAKAAoACgAKAAoACAAI
AAgACAAKAAoACgAKAAoACgAKAAoADAAMAAwADAAMAAwADAAMAA4ADgAOAA4ADgAOAA4A
DgAQABAAEAAQABIAEgASABIAEwAUABUAFgAWABYAFgAWABYAFgAWABYAGAAYABgAGAAY
ABgAGAAYABoAGgAaABoAGgAaABoAGgAYABgAGAAYABgAGAAYABgAFgAWABYAFgAUABQA
FAAUABIAEgASABIAEgASABIAEgARABAADwAOAA4ADgAOAA4ADQAMAAsACgAKAAoACgAK
AAoACgAKAAoACgAKAAoACgAKAAoACgAKAAoACgAKAAoADAAMAAwADAAKAAoACgAKAAoA
CgAKAAoACgAKAAoACgAKAAoACgAKAAgACAAIAAgACgAKAAoACgAKAAoACgAKAAwADAAM
AAwACwAKAAkACAAIAAgACAAIAAoACgAKAAoACAAIAAgACAAGAAYABgAGAAgACAAIAAgA
CAAIAAgACAAIAAgACAAIAAYABgAGAAYACAAIAAgACAAIAAgACAAIAAgACAAIAAgABgAG
AAYABgAIAAgACAAIAAgACAAIAAgACAAIAAgACAAGAAYABgAGAAgACAAIAAgABgAGAAYA
BgAIAAgACAAIAAgACAAIAAgACAAIAAgACAAGAAYABgAGAAYABgAGAAYACAAIAAgACAAG
AAYABgAGAAYABgAGAAYABgAGAAYABgAGAAYABgAGAAgACAAIAAgACgAKAAoACgAKAAoA
CgAKAAoACQAIAAcACAAIAAgACQAIAAgACAAHAAYABQACAAIAAgACAAIAAwADAAMAAwAD
AAMABAAEAAYABgAGAAYABgAGAAYABQAFAAUABQAFAAUABQAFAAUABQAEAAQABAAEAAYA
BgAGAAYABAAEAAQABAAFAAYABwAIAAYABgAGAAYABgAGAAYABgAGAAQABwAKAA4AFQAf
ACMAJAAmACkAJwAfABUACAD4/+v/4P/W/83/yP/D/7//vf+//8D/uv+2/7f/t/+7/8D/
w//F/87/2v/l//H/9P/0//n/AQADAAIAAQAEAAUABgAHAAUABgAHAAcACQAJAAkACgAK
AAoACgAKAAgACAAIAAgACwALAAsACwAJAAoACgAKAAoACgAKAAsACwALAAsACwALAAsA
CwALAA0ADgAOAA4ADAAMAAwADAAMAAwADAAMAAwADQANAA0ADQANAA0ADgAOAA0ADQAO
ABAAEQARABEAEAAQABAAEQATABMAEwATABUAFQAVABUAFAAVABUAFgAYABkAGQAaABgA
GQAZABkAGQAZABkAGgAbABsAGwAbABoAGgAaABoAHAAdAB0AHAAcABwAHAAcABoAGgAa
ABoAHAAbABoAGgAZABgAFwAXABUAFQATABIAFAATABIAEQAQAA8ADwAPABAADwAOAA0A
DAALAAsADAAKAAoACQAJAAoACQAJAAkACQAJAAkACQAJAAkACQAJAAYABgAHAAcACAAI
AAgACAAIAAgACAAIAAYABgAGAAYACAAIAAgACAAGAAYABgAGAAgACAAIAAgACAAIAAgA
CAAIAAgACAAHAAcABwAHAAcABwAHAAcABwAFAAUABQAFAAUABQAFAAQABgAGAAYABwAF
AAQABAAEAAQABAAEAAQABQAFAAUABAADAAMABAAEAAQABAAEAAQAAwADAAMAAwABAAEA
AgACAAIAAgABAAAAAgACAAMAAwAAAAAAAgACAAAAAAAAAAAAAgACAAIAAQABAAIAAgAC
AAAAAQABAAEAAQABAAEAAQABAAEAAQABAAEAAAAAAAAA/////////v8AAAAAAAAAAAAA
AAAAAAAAAAAAAAAAAAAAAAAAAAAAAP////////////////////8BAAEAAQAAAP7//v/+
//7//v/+//7//v/+//7//v/+/wAA/////////////wEAAgACAAIAAgACAAIAAgACAAIA
AAAAAP///v/9//z//P/8////AAAAAAAA///+//3/+v/6//r/+v/6//v/+//7//v/+//7
//z//P/8//z//P/8//7//v/+//3/+//7//v/+//9//3//f/9//3//v/+//7//v/+//7/
/v/+//7//v/+//7//v/+//7//v/+//7//v/8//z//P/8//7//v8AAAEAAgAIAA8AGQAf
ACIAIgAhABsAEwADAPD/4P/R/8T/uv+1/6z/pf+h/6H/o/+k/6L/ov+j/6f/qf+u/7X/
wf/M/9b/3//l/+z/8v/1//X/9//4//n/+v/7//z//f/9//7//////////////wAAAAAA
AAAAAAACAAIAAgACAAEAAQABAAEAAQACAAIAAgACAAIAAgADAAMAAwADAAMAAwADAAMA
AwADAAQABAAEAAQABAAEAAQABAAEAAQABAAEAAUABQAFAAUABQAFAAYABgAFAAUABgAG
AAcABwAHAAgACAAIAAkACQAJAAkACQALAAsACwALAAwADQANAA4AEAARABEAEgAQABEA
EQARABMAEwATABQAEwATABMAEwAUABQAFAAUABQAFQAVABQAFAAUABQAFAAWABYAFgAW
ABQAEwASABIAEQAQAA8ADwAPAA8ADQAMAAwACwAKAAkACAAHAAcABwAGAAUABAADAAIA
AQABAAIAAAAAAP////8AAP////////3//f/9//3//f/9//3//f/8//z//f/9//z//P/8
//z//P/8//z//P/8//z//P/8//7//v/+//7//P/8//z//P/8//z//P/8//z//P/8//z/
/P/8//z/+//9//3//f/9//v/+//7//v//f/9//3//f/7//v/+//6//r/+v/6//v/+//6
//r/+v/6//r/+v/6//v/+//7//r/+f/5//r/+v/6//r/+v/6//v/+//7//v/+f/5//r/
+v/6//r/+f/4//r/+v/7//v/+P/4//r/+v/6//r/+v/6//r/+v/6//n/+f/6//r/+v/4
//n/+f/5//n/+f/5//n/+f/5//n/+f/7//r/+v/6//v/+//7//r/+v/6//r/+v/6//r/
+v/6//r/+v/6//r/+v/6//r/+v/5//n/+f/5//f/9//3//f/+f/5//n/+P/4//j/+P/4
//j/+P/4//j/+P/4//j/+P/4//f/9//3//n/+f/5//n/9//3//f/9//5//n/+f/4//r/
+v/6//r/+v/6//r/+v/6//r/+v/6//r/+f/4//f/+P/4//j/+f/6//r/+v/5//b/9f/y
//L/9P/0//T/9f/z//P/8//z//P/9P/0//b/+P/4//j/+P/2//b/9f/1//f/9//3//f/
9//3//f/9//4//j/+P/4//j/+P/4//j/+P/4//j/+P/6//r/+v/6//r/+v/6//r/+v/6
//r/+v/6//r/+//+/wQADQAXAB8AIAAiAB0AFQAHAPX/4v/S/8X/tv+u/6n/nv+V/5P/
k/+V/5b/mP+c/5//of+n/67/uf/H/9L/2P/f/+f/6v/u//H/8//1//b/9//4//n/+v/7
//v//P/9//3//f/9//3//v/+//7//v/+/wAAAAAAAAAA//////////8BAAIAAgACAAIA
AgACAAMAAQABAAEAAQABAAEAAQABAAEAAgACAAIABAAEAAQABAAEAAQABAAEAAQABQAF
AAUABQAFAAUABgAGAAUABQAGAAYABwAHAAcACgAKAAoACwALAAsACwALAA0ADQANAA0A
DgAPAA8AEAAQABEAEQASABIAEwATABMAEwATABMAFAAXABcAFwAXABgAGAAYABgAGAAZ
ABkAGAAYABgAGAAYABgAGAAYABgAGgAZABgAGAAVABQAEwATABMAEwARABAADgANAAwA
CwAKAAkACQAJAAYABQAEAAMAAgABAAEAAgAAAAAA//////7//f/9//3//f/9//3//f/9
//3//f/9//z//P/9//3//P/8//z//P/+//7//v/+//7//v/+//7//P/8//z//P/8//z/
/P/8//z//P/8//z//P/8//z//P/8//z//P/7//3//f/9//3//f/9//3//f/7//v/+//7
//3//f/9//z//P/8//z//f/9//z//P/8//z//P/8//z/+//7//v/+v/7//v//P/8//z/
/P/8//z//f/9//3//f/9//3//v/+//7//v/9//z//P/8//3//f/8//z//v/+//7//v/+
//7//v/+//7//f/9//7//v/+//z//f/9//3//f/9//3//f/9//3//f/9//3//P/8//z/
/f/9//3//P/8//z//P/8//7//v/+//7//P/8//z//P/+//7//v/+/////////////f/9
//3//f/9//3//f/8//z//P/8//z//P/8//z//P/8//z//P/8//z/+//7//v/+//7//v/
+//7//v/+//7//3//f/9//7//P/8//z//P/+//7//v/+//7//v/+//7//v/+//7//v/+
//3//P/7//z//P/8//3//P/8//z/+//6//n/9v/2//b/9v/2//f/+f/5//n/+f/5//r/
+v/8//r/+v/6//r/+v/6//n/+f/7//v/+//7//v/+//7//v/+v/6//r/+v/8//z//P/8
//z//P/8//z//P/8//z//P/8//z//P/8//r/+v/6//r//P/8//3/AgAIABEAGwAfAB4A
HgAdABUABwDz/+D/1P/H/7r/sv+r/6L/nf+d/5//n/+e/6D/ov+l/6f/rf+y/73/x//U
/97/5f/p/+7/8v/1//f/9//4//n/+v/7//z//f/7//z//f/9//3//f/9//7//v/+//7/
/v/+//7//v/+//////////////8AAAAAAAD+//7//v//////////////AQABAAEAAQD/
/wAAAAAAAAAAAAAAAAAAAAAAAAAAAAACAAMAAwADAAMAAwADAAQABAADAAMABAAEAAUA
BQAFAAYABgAGAAcABwAHAAcABwAJAAkACQAJAAoACwALAAwADAANAA0ADgAOAA8ADwAP
AA8ADwAPABAAEQARABEAEQASABIAEgASABIAEwATABIAEgASABIAEgASABIAEgASABAA
DwAOAA4ADwAOAA0ADQALAAsACQAIAAgABwAGAAUABAADAAMAAwACAAEAAAD///7//f/9
//7//P/8//v/+//6//n/+f/5//n/+f/5//n/+f/5//n/+f/4//j/+f/5//r/+v/6//r/
+P/4//j/+P/6//r/+v/6//j/+P/4//j/+v/6//r/+v/6//r/+v/6//j/+P/4//j/+P/4
//j/9//5//n/+f/5//n/+f/5//n/9//3//f/9//5//n/+f/4//j/+P/4//n/+f/4//j/
+P/4//j/+P/4//n/+f/5//j/9//3//j/+P/2//b/9v/2//X/9f/1//X/9f/1//b/9v/2
//b/9f/0//T/9P/1//X/9P/0//b/9v/0//T/9P/0//b/9v/2//X/+P/6//v//P/9////
AAABAAMAAwADAAMAAQABAAEAAQABAAAAAAAAAAEAAQABAAAAAAAAAAAAAAD+//7//v/+
/wAAAAAAAAAA/v/+//7//v/9//3//f/9//3//f/9//3//f/9//3//P/+//7//v/+//7/
/v/+//7//v/+//7//v/8//v/+//7//v/+//7//v/+//7//v/+//9//3/+//8//r/+v/6
//r/+v/6//r/+v/6//r/+v/6//z//P/8//z//v/+//7//v/8//z//P/7//r/+f/4//j/
+P/5//r/+v/8//v/+v/5//T/9P/0//T/9P/1//X/9f/1//X/9f/2//b/+P/4//j/+P/4
//j/+P/3//f/9//3//n/+f/5//n/9//3//j/+P/4//j/+P/4//j/+P/4//j/+P/4//j/
+P/4//j/+P/4//b/9v/2//b/9v/2//j/+P/7//7/BAANABcAHwAeAB4AGwATAAUA8f/e
/87/v/+y/6j/of+W/43/jf+N/43/jv+S/5b/mf+d/6P/rP+5/8f/zv/W/93/5f/q/+z/
7//x//P/8v/z//T/9f/2//f/+f/6//v/+//7//v/+//8//z//P/8//z//P/8//z//P//
////////////AAAAAAAAAAAAAAAAAQABAAEAAQABAAEAAQABAAEAAQACAAIAAgACAAIA
AgACAAIAAgACAAIAAgADAAMAAwADAAMAAwAEAAYABQAFAAYABAAFAAUABQAGAAYABgAH
AAcABwAHAAcACwALAAsACwAKAAsACwAMAAwADQANAA4ADgAPAA8ADwARABEAEQASABMA
EwATABMAFAAUABQAFAAUABUAFQAUABYAFgAWABYAFgAWABYAFgAUABMAEgASABMAEgAR
ABEADwAPAA0ADAAMAAsACgAJAAYABQAFAAUABAADAAIAAQAAAP////8AAP7//v/9//3/
/P/7//v/+//7//v/+//7//v/+//7//v/+v/6//v/+//6//r/+v/6//r/+v/6//r/+v/6
//r/+v/6//r/+v/6//z//P/8//z//P/8//z//P/8//z//P/8//z//P/8//v/+//7//v/
+//7//v/+//7//v/+//7//v/+//7//v/+v/8//z//P/9//v/+v/6//r/+v/6//r/+v/7
//v/+//6//n/+f/6//r/+v/6//r/+v/5//n/+f/5//n/+f/6//r/+v/6//n/+P/4//j/
+f/5//r/+v/8//z/+v/6//r/+v/6//r/+v/5//n/+v/6//r/+v/7//v/+//7//v/+//7
//v/+//7//v/+//6//r/+v/7//v/+//6//z//P/8//z/+v/6//r/+v/6//r/+v/6//r/
+v/6//r/+f/5//n/+f/5//n/+f/5//n/+f/5//j/+v/6//r/+v/6//r/+v/6//r/+v/6
//r/+v/5//n/+f/5//n/+f/5//n/+f/5//n/+//7//z//P/8//z//P/+//7//v/+//z/
/P/7//r/+//6//r/+v/7//z//P/8//v/+v/5//b/9P/0//T/9P/3//f/9//3//n/+f/6
//r/+v/6//r/+v/6//r/+v/5//n/+f/5//n/+//7//v/+//5//r/+v/6//r/+v/6//r/
+v/6//r/+v/6//r/+v/6//r/+v/6//r/+v/6//r/+v/8//z//P/9/wIACAARABcAGwAc
AB4AHQAVAAcA9f/k/9T/xf+6/7L/rf+m/6P/of+h/6P/pP+k/6T/qf+r/6//tP+9/8f/
0v/c/+X/6//u//L/9f/3//f/+P/5//j/+f/6//v/+//8//3//f////////8AAP7//v/+
//7//v/+//7//v//////////////AAAAAAAAAAAAAAAAAQABAAEAAQABAAEAAQABAAEA
//8AAAAAAAAAAAAAAAAAAAIAAgACAAIAAAABAAEAAQABAAEAAQACAAIAAQABAAIAAgAD
AAMAAwAEAAQABAAFAAUABQAFAAUABwAHAAcABwAGAAcABwAIAAgACQAJAAoACgALAAsA
CwANAA0ADQAOAA8ADwAPAA8ADgAOAA4ADgAOAA8ADwAOAA4ADgAOAA4ADgAOAA4ADgAO
AA0ADAAMAA0ADAALAAsACQAJAAcABgAIAAcABgAFAAQAAwADAAMAAgABAAAA///+//3/
/f/+//7//v/9//3//P/7//v/+//7//v/+//7//n/+f/5//n/+v/6//v/+//4//j/+P/4
//j/+P/4//j/+P/4//j/+P/4//j/+P/4//j/+P/4//j/+P/4//j/+P/4//j/+P/4//j/
+P/4//f/9//3//f/9//3//f/9//3//X/9f/1//X/9//3//f/9v/2//b/9v/3//f/9v/2
//b/9v/2//b/9v/1//X/9f/0//X/9f/2//b/9P/0//T/9P/1//X/9f/1//P/8//0//T/
9v/2//X/9P/0//T/9f/1//T/9P/2//b/9P/0//T/9P/0//T/9P/z//P/9P/0//T/9P/1
//X/9f/1//X/9f/1//P/8//z//P/8//y//L/8v/z//P/8//y//T/9P/0//T/9P/0//T/
9P/0//T/9P/0//L/8v/y//L/8//z//P/8//z//P/8//z//P/8//z//L/9P/0//T/9P/y
//L/8v/y//L/8v/y//L/9P/z//P/8//z//P/8//z//P/8//z//P/8//z//P/9P/0//T/
9P/0//b/9v/2//b/+P/4//j/+P/4//j/+P/4//j/9//2//X/9P/0//T/9f/2//b/9v/1
//T/8//w//D/7v/u/+7/7//x//H/8f/x//H/8v/y//T/9P/0//T/9P/y//L/8f/x//P/
8//z//P/8//z//P/8//y//L/8v/y//L/8v/y//L/8v/y//L/8v/y//L/8v/y//T/9P/0
//T/8v/y//L/8v/0//T/9f/4/wAACQARABcAGAAYABUADQD//+v/2P/I/7v/rP+i/5v/
kP+J/4n/if+J/4r/jv+Q/5X/mf+f/6j/s/+//8r/0v/Z/9//5P/m/+v/7f/t/+7/7//w
//H/8v/z//P/9P/1//X/9f/1//X/9v/2//b/9v/2//b/9v/2//b/9//3//f/9//5//r/
+v/6//r/+v/6//v/+//7//v/+//9//3//f/9//v//P/8//z//v/+//7//v/8//z//P/8
//z//f/9//3//f/9//3//v8AAP////8AAAAAAQABAAEAAgACAAIAAwADAAMAAwADAAUA
BQAFAAUABgAHAAcACAAIAAkACQAKAAoACwALAAsADAANAA4AEAAPAA8ADwAPABAAEAAQ
ABAAEAARABEAEAASABIAEgASABIAEgASABIAEgARABAAEAARABAADwAPAA0ADQALAAoA
CgAJAAgABwAGAAUABQAFAAQAAwACAAEAAAD/////AAD+//7//f/9//7//f/9//3/+//7
//v/+//7//v/+//7//r/+v/7//v/+v/6//r/+v/6//r/+v/6//r/+v/6//r/+v/6//r/
+v/6//r/+v/6//r/+v/6//r/+v/6//r/+v/6//r/+v/5//n/+f/5//n/+f/5//n/+f/5
//n/+f/5//n/+f/5//j/+v/6//r/+//8//z//f/+//7//v/+//7//f/9//3//P/9//3/
/v/+//z//P/8//z/+//7//v/+//7//v//P/8//z//P/7//r//P/8//3//f/6//r//P/8
//z//P/8//z//P/8//z/+//9//7//v/+//z//f/9//3/+//7//v/+//9//3//f/9//3/
/P/8//z//f/9//3//P/8//z//P/8//z//P/8//z//v/+//7//v/+//7//v/+//3//f/9
//3//f/9//3//f/9//3//f/8//z//P/8//z//v/+//7//v/+//7//v/+//7//f/9//3/
/f/9//3//f/9//3//f/9//3//f/9//7//v/+//7//v///wAAAQACAAQABAAEAAQABAAE
AAMAAgABAAAAAAAAAAEAAgACAAIAAQAAAP///P/6//r/+v/6//v/+//7//v//f/9//7/
/v8AAAAAAAAAAP7//v/+//3//f/9//3//f/9//3//f/9//3//v/+//7/AAAAAAAAAAAA
AAAAAAAAAP7//v/+//7/AAAAAAAAAAAAAAAAAAAAAAAAAAAAAAMABgAQABkAHwAfACIA
IgAfABkACwD3/+T/1v/J/7z/tP+v/6r/p/+n/6f/qf+o/6j/qv+t/7P/t/+8/8P/zf/a
/+T/6//x//T/+P/5//v/+//8//3//v///wAAAQABAAIAAwADAAMAAwADAAQABAAEAAQA
BAAEAAQABAAEAAUABQAFAAUAAwAEAAQABAAEAAQABAAFAAUABQAFAAUABQAFAAUABQAD
AAQABAAEAAQABAAEAAQABgAGAAYABgAEAAUABQAFAAUABQAFAAYABgAFAAUABgAGAAcA
BwAHAAgACAAIAAkACwALAAsACwALAAsACwALAAwADQANAA4ADgAPAA8AEAAOAA8ADwAP
ABEAEQARABIAEQARABEAEQASABIAEgASABIAEwATABIAEgASABIAEgASABIAEgASABAA
DwAOAA4ADwAOAA0ADQANAA0ACwAKAAoACQAIAAcABgAFAAUABQAGAAUABAADAAIAAQAB
AAIAAAAAAP////8AAP///////wEAAQABAAEA///////////+//7///////7//v/+//7/
/v/+//7//v/+//7//v/+//7//v/+//7//v/+//7//v/8//z//P/8//7//v/+//7//v/+
//7//f/9//3//f/9//3//f/9//3/+//7//v/+//7//v/+//6//z//P/8//3/+//6//r/
+v/8//z//P/8//v/+//7//r/+f/5//r/+v/6//r/+v/6//n/+f/5//n/+f/5//r/+v/6
//r/+f/4//j/+P/5//n/+v/6//z//P/6//r/+v/6//r/+v/6//n/+f/6//r/+v/6//v/
+//7//v/+//7//v/+//7//v/+//7//r/+v/6//n/+f/5//j/+P/4//j/+P/4//j/+P/4
//j/+P/4//j/+P/4//j/+P/5//n/+f/5//n/+f/5//n/+f/5//n/+P/6//r/+v/6//r/
/P/8//z//P/8//z//P/8//z//P/7//r/+f/4//j/+P/5//r/+v/6//n/+P/3//T/9P/0
//T/9P/1//X/9f/1//X/9f/2//b/+P/4//j/+P/4//j/+P/3//f/9//3//f/9//3//f/
9//3//j/+P/4//j/+P/4//j/+P/4//j/+P/4//j/+P/4//r/+v/6//r/+P/4//j/+P/4
//r/+v/9/wIACgATABsAHwAgACAAHQATAAMA7f/a/8r/u/+u/6b/nf+S/4//j/+P/4//
kP+U/5j/m/+h/6X/rv+7/8n/0v/c/+P/6f/s//D/8//z//P/9v/3//b/9//4//n/+f/6
//v/+//9//3//f/+//7//v/+//7//v/+//7//v//////////////AAAAAAAAAgACAAIA
AwADAAMAAwADAAUABQAFAAUABwAIAAgACAAIAAgACAAIAAgACAAIAAgACAAJAAkACQAJ
AAkACQAKAAoACQAJAAoACgALAAsACwAMAAwADAANAA0ADQANAA0ADwAPAA8ADwAQABEA
EQASABIAEwATABQAFAAVABUAFQAXABcAFwAYABcAFwAXABcAGAAYABgAGAAYABkAGQAY
ABgAGAAYABgAGAAYABgAGAAYABcAFgAWABUAFAATABMAEwATABEAEAAQAA8ADgANAAwA
CwALAAsACgAJAAgABwAIAAcABwAIAAYABgAFAAUABAADAAMAAwAFAAUABQAFAAUABQAF
AAUABAAEAAUABQAEAAQABAAEAAQABAAEAAQABAAEAAQABAAEAAQABAAEAAQABAAEAAQA
BAAEAAQABAAEAAQABAAEAAQABAAEAAMABQAFAAUABQADAAMAAwADAAUABQAFAAUABQAF
AAUABAAEAAQABAAFAAUABAAEAAQABAAEAAQABAADAAMAAwACAAMAAwAEAAQABAAEAAQA
BAABAAEAAQABAAMAAwAEAAQABAAEAAMAAgACAAIAAwADAAIAAgAEAAQAAgACAAIAAgAE
AAQABAADAAEAAgACAAIAAgADAAMAAwABAAEAAQABAAMAAwADAAMAAwACAAIAAgADAAMA
AwACAAQABAAEAAQAAgACAAIAAgACAAIAAgACAAIAAgACAAIAAQABAAEAAQADAAMAAwAD
AAUABQADAAIABAAEAAQABAAEAAQABAAEAAQABAADAAIAAQAAAAAAAAABAAIAAgACAAEA
AAD///z/+v/6//r/+v/9//3//f/9//3//f/+//7//v/+//7//v/+//7//v/9//3//f/9
//3//f/9//3//f///wAAAAAAAAAAAAAAAAAAAAAAAAAAAAAAAAAAAAAAAP7//v/+//7/
AAAAAAAAAAD+/wAAAAAFAAgADgAVABsAHwAgACQAIwAdABMAAQDy/+T/1//K/77/t/+0
/7X/tf+z/7P/sP+u/7D/tf+3/7n/vv/B/8f/0v/g/+n/8f/2//j/+//9//3//v///wAA
AQACAAMAAwAEAAUABQAHAAcABwAIAAYABgAGAAYABgAGAAYABgAHAAcABwAHAAcACAAI
AAgABgAGAAYABwAHAAcABwAHAAkACQAJAAkABwAIAAgACAAIAAgACAAIAAgACAAIAAgA
CAAJAAkACQAJAAkACQAKAAgABwAHAAgACgALAAsACwALAAoACQAJAAsACwALAAsACwAL
AAsACwAMAA0ADQAOABAAEQARABIAEgATABMAEwARABEAEQASABIAEQAQAA8AEgASABIA
EgASABMAEwASABAAEAAQABAAEAAQABAAEAASABEAEAAQAA8ADgANAA0ADQANAAsACgAK
AAkACAAHAAgABwAHAAcACAAHAAYABQAEAAMAAwAEAAQABAADAAMABAADAAMAAwADAAMA
AwADAAEAAQABAAEAAgACAAMAAwACAAIAAgACAAAAAAAAAAAAAgACAAIAAgACAAIAAgAC
AAIAAgACAAIAAgACAAIAAgACAAIAAgACAAAAAAAAAP//AQABAAEAAQABAAEAAQABAP//
/////////////////v/+//7//v///////v/+//7//v/+//7//v8BAAEAAQAAAP3//f/+
//7/AAAAAAAAAAD9//3//f/9//////8AAAAA/v/+//3//P/+//7///////7//v8AAAAA
/v/+//7//v/+//7//v/9//3//v/+//7//v/////////9//3//f/9//3//f/9//3////+
//7//v/////////+//z//P/8//z//v/+//7//v/+//7//v/+//7//v/+//7/AQABAAEA
AQABAAEAAQABAAEAAQABAAAA///+//3//P/+//7//v/+//7//v/+//7//f/7//r/+f/7
//v/+//7//v/+//7//v//f/7//3//v/8//z//P/8//r/+v/6//r/+v/6//r/+v/8//z/
/P/8//z//P/8//z//P/8//z//P/+//7//v/+//7//v/+//7//P/8//z//P/8//z//P/8
/wEABAAHAAoADgASABYAGgAVABIADwAMAP//8v/l/9j/z//I/8H/uv+5/7j/t/+2/7P/
sv+x/w==
         </WaveFormData>
      </LeadData>
      <LeadData>
         <LeadByteCountTotal>10000</LeadByteCountTotal>
         <LeadTimeOffset>0</LeadTimeOffset>
         <LeadSampleCountTotal>5000</LeadSampleCountTotal>
         <LeadAmplitudeUnitsPerBit>4.88</LeadAmplitudeUnitsPerBit>
         <LeadAmplitudeUnits>��V</LeadAmplitudeUnits>
         <LeadHighLimit>2147483647</LeadHighLimit>
         <LeadLowLimit>268435456</LeadLowLimit>
         <LeadID>V2</LeadID>
         <LeadOffsetFirstSample>0</LeadOffsetFirstSample>
         <FirstSampleBaseline>0</FirstSampleBaseline>
         <LeadSampleSize>2</LeadSampleSize>
         <LeadOff>FALSE</LeadOff>
         <BaselineSway>FALSE</BaselineSway>
         <ExcessiveACNoise>FALSE</ExcessiveACNoise>
         <MuscleNoise>FALSE</MuscleNoise>
         <LeadDataCRC32>109350816</LeadDataCRC32>
         <WaveFormData>
9v/2//b/9v/3//j/+f/6//r/+v/6//r/+v/6//r/+v/8//z//P/8//z//P/8//z//P/8
//z//P/+//7//v/+/wAAAAAAAAAAAAAAAAAAAAACAAIAAgACAAQABAAEAAQABQAGAAcA
CAAKAAoACgAKAA0ADgAPABAAEwAUABUAFgAYABgAGAAYABoAGgAaABoAGwAcAB0AHgAf
ACAAIQAiACIAIgAiACIAIAAgACAAIAAgACAAIAAgACAAIAAgACAAHgAeAB4AHgAdABwA
GwAaABgAFgAUABIAEQAQAA8ADgALAAoACQAIAAUABAADAAIAAQAAAP///v/8//z//P/8
//r/+v/6//r/9//2//X/9P/2//b/9v/2//b/9v/2//b/9v/2//b/9v/2//b/9v/2//b/
9v/2//b/+P/4//j/+P/2//b/9v/2//j/+P/4//j/+P/4//j/+P/6//r/+v/6//j/+P/4
//j/+P/4//j/+P/4//j/+P/4//j/+P/4//j/+P/4//j/+P/2//b/9v/2//b/9v/2//b/
9v/2//b/9v/0//T/9P/0//T/9P/0//T/9P/0//T/9P/y//L/8v/y//L/8v/y//L/8v/y
//L/8v/y//L/8v/y//H/8P/v/+7/7//w//H/8v/x//D/7//u//D/8P/w//D/7v/u/+7/
7v/w//D/8P/w/+7/7v/u/+7/8P/w//D/8P/v/+7/7f/s/+7/7v/u/+7/7P/s/+z/7P/s
/+z/7P/s/+7/7v/u/+7/7f/s/+v/6v/r/+z/7f/u//D/8P/w//D/8P/w//D/8P/u/+7/
7v/u//D/8P/w//D/8P/w//H/8f/x//L/8v/y//D/7v/t/+z/7f/s/+z/7P/r/+r/6f/p
/+f/5//n/+f/6P/o/+j/6P/q/+j/6P/o/+b/5v/m/+b/6P/o/+j/6P/o/+j/6P/o/+b/
5v/m/+b/6P/o/+j/6P/o/+j/6P/o/+j/6P/o/+j/6f/p/+n/6f/o/+v/7//0//v/BwAY
ACkANwBEAFEAXABiAGAAWABIADoAKQAPAOz/xP+c/3X/Xv9a/17/Xf9e/2H/av91/4P/
jf+X/6P/sP+9/8X/zP/V/9n/3f/g/+H/4//j/+X/5v/n/+j/6f/p/+r/6//r/+v/7f/t
/+3/7v/u/+7/7v/u/+7/7//v/+//8P/w//D/8P/w//P/8//z//P/8v/y//L/8//z//P/
8//z//T/9P/0//X/9f/1//X/9f/2//b/9//3//f/+P/4//j/9//3//j/+P/4//r/+//7
//z//f/9//7//v///wAAAQABAAIAAwAEAAcACAAJAAoACQAKAAwADQAQABEAEwAUABMA
FAAVABYAGQAaABsAGwAaABoAGgAbAB0AHQAdAB0AHQAeAB4AHwAfAB8AHwAfAB0AHQAd
AB0AHQAdABwAHAAaABoAGQAYABkAGAAXABYAEQARAA4ADAAMAAkACAAGAAYABAAEAAEA
AQD///7//f/8//v/+f/4//n/+P/3//b/9f/1//X/9f/1//X/9f/z//H/8f/x//H/8//z
//L/8v/y//L/8v/y//L/8v/y//L/8v/y//P/8//z//P/8//z//T/9P/0//T/9P/0//T/
9P/3//f/9//3//b/9v/2//b/+P/4//j/+P/2//b/9v/3//n/+P/4//j/+f/5//r/+v/5
//n/+f/5//n/+f/5//n/+f/5//n/+f/5//n/+P/4//j/+P/4//j/+P/3//f/9//3//f/
9v/2//b/9v/2//b/+P/4//j/9//3//f/9//3//X/9f/1//X/9//3//f/9//3//f/9v/2
//f/9//2//b/9v/2//b/9v/0//T/9P/0//b/9v/2//b/9v/2//b/9f/z//P/9P/0//T/
9P/0//P/8//0//T/9P/0//T/9P/0//b/9v/2//b/9v/2//b/9v/3//f/9//2//b/9//3
//f/9f/1//X/9f/3//f/9//3//f/9//3//f/+f/7//v/+v/8//z//P/8//z//P/8//z/
+v/6//r/+v/4//j/+P/5//v/+//8//z//P/8//r/+f/6//n/+P/4//j/9//2//X/8//z
//P/8//z//T/9P/0//b/9v/0//T/9P/0//T/9P/0//T/9P/0//T/9P/0//T/9P/0//T/
9P/0//T/9P/0//T/9P/0//T/9P/0//T/9P/0//X/9f/1//X/9v/5//v/AgALABkALAA/
AE0AWgBjAGoAbABqAF4AUABCADEAFwD0/8b/mP9x/1j/VP9Y/13/Yv9r/3T/gf+P/53/
qf+3/8L/yf/T/9r/4f/l/+n/7P/t/+3/7f/v//D/8f/0//X/9f/2//f/9//3//n/9//3
//j/+P/6//r/+v/6//n/+f/5//r/+v/6//r/+v/9//3//f/9//z//P/8//3/////////
///+//7//v//////////////AAAAAAEAAQABAAIAAgACAAMAAwAEAAQABAAGAAcABwAI
AAkACQAKAAoACwAMAA0ADQAOAA8AEAARABIAEwAUABUAFgAYABkAGgAbAB0AHgAhACIA
IwAkACUAJgAnACcAKAAoACgAKQArACsAKwArACsALAAsAC0ALQAtAC0ALQAvAC8ALwAv
AC0ALQAsACwAKgAqACkAKAAnACYAJQAkACEAIQAeABwAGgAXABYAFAASABAAEAANAA0A
CwAKAAkACAAHAAUABAADAAIAAQAAAP///////////////////f/9//3//f/9//3//f/8
//z//P/8//z//P/8//z//P/8//7//v////////////////8AAAAAAAAAAAAAAAAAAAAA
//////////8AAAAAAAAAAAIAAgACAAIAAAAAAAAAAQADAAIAAgACAAEAAQACAAIAAQAB
AAEAAQABAAEAAQABAAEAAQABAAEAAQABAAAAAAAAAAAAAAAAAAAA/////////f/9//z/
/P/8//z//P/8//z//P/8//v/+//7//v/+//7//v/+//7//v/+//7//v/+//7//r/+v/7
//v/+v/6//r/+v/6//r/+v/6//r/+v/6//r/+v/6//r/+v/6//n/+f/5//r/+v/6//r/
+v/5//n/+v/6//r/+P/4//j/+P/4//j/+P/4//r/+v/6//r/+f/5//n/+P/4//n/+f/5
//n/+f/5//n/+f/5//n/+f/5//n/+f/5//n/+f/5//n/9//3//f/9//3//f/+f/6//r/
+v/6//r//P/8//z//P/6//r/+v/6//r/+v/6//r/+v/6//v/+//7//z//P/8//z/+v/5
//j/+f/4//j/+P/3//b/9f/1//P/8//z//P/9v/2//b/9v/0//L/8v/y//T/9P/0//T/
9P/0//T/9P/0//T/9P/0//T/9P/0//T/9P/0//T/9P/0//T/9P/0//L/8v/y//L/8//z
//P/8//2//n/+/8CAA0AHQAwAEEATwBaAGMAaABoAGAAVgBKADoAJQALAOT/tP+G/2H/
Sv9I/07/Vf9e/2n/dv+F/5P/o/+x/7v/xP/N/9X/3P/h/+f/6f/q/+v/6//t/+//8P/x
//L/8//z//T/9//3//f/+f/5//n/+v/6//r/+v/6//r/+//7//v//P/8//z//P/8//3/
/f/9//3//v/+//7//////////////wAAAAAAAAEAAwADAAMAAwACAAIAAwADAAMABAAE
AAQABQAFAAYABgAGAAgACQAJAAoACwALAAwADAANAA4ADwAPABAAEQASABUAFgAXABgA
GQAaABwAHQAeAB8AIQAiACMAJAAlACYAJwAoACkAKQAsACwALAAtAC8ALwAvAC8AMQAy
ADIAMwAzADMAMwAzADMAMwAzADMAMwAzADIAMgAuAC4ALQAsACsAKgApACgAJQAlACIA
IAAeABsAGgAYABQAEgASAA8ADwANAAwACwAKAAkABwAGAAUABAADAAIAAwADAAMAAwAB
AAEAAQD///////////////////7//v/+//7//v/+//7//v/+//7//P/8//3//f/9//3/
/f/9//7//v/+//7//v/+//7//v/9//3//f/9/wAAAAAAAAAAAAAAAAAAAAAAAAAAAAAB
AAEAAAAAAAAA/////wAAAAD//////////wEAAQABAAEAAQABAAEAAQD//////v/+//7/
/v/+//7//v/9//3//f/9//3//P/8//7//v/+//7//v/+//7//f/7//v/+//7//3//f/9
//3//f/9//3//f/9//3//P/8//v/+//6//r//P/8//z//P/8//z//P/8//r/+v/6//r/
+v/6//r/+f/5//n/+v/6//r/+v/6//n/+f/6//r/+v/6//r/+v/6//r/+v/6//r/+v/6
//r/+v/7//v/+//6//r/+//7//v/+//7//v/+//5//n/+f/5//n/+f/5//n/+f/5//n/
+f/5//n/+f/5//v/+//5//r//P/8//z//P/+//7//v/+//7//v/+//7//v/+//7//v/+
//7//v/+//7//v////////8AAAAAAAD+//z/+//6//v/+v/6//r/9//2//X/9f/3//f/
9//3//b/9v/2//b/9v/0//T/9P/0//T/9P/0//T/9P/0//T/9P/0//T/9P/2//b/9v/2
//b/9v/2//b/9v/2//b/9v/2//b/9v/2//f/9//3//f/+P/5////BgATACUAOgBLAFcA
ZABtAHIAbgBiAFIAQgAwABcA9//O/6D/dv9X/0z/UP9W/1v/Zv9x/37/i/+b/6f/tf/B
/8r/0//b/+L/5//p/+3/7v/t/+//7//x//L/8//0//X/9f/2//f/9//3//n/+f/5//r/
+v/6//r/+v/6//3//f/9//7//v/+//7//v/9//3//f/9/wAAAAAAAAEAAQABAAEAAQAC
AAIAAgADAAMAAwADAAMAAgACAAMAAwAFAAYABgAGAAUABQAGAAYABgAIAAkACQAKAAsA
CwAMAAwADQAOAA8ADwAQABEAEgAVABYAFwAYABkAGgAcAB0AHAAdAB8AIAAhACIAIwAk
ACUAJgAnACcAKAAoACgAKQArACsAKwArACsALAAsAC0ALQAtAC0ALQAtAC0ALQAtAC0A
LQAsACwAKgAqACkAKAAlACQAIwAiACEAIQAeABwAGgAXABYAFAAUABIAEgAPAA0ACwAK
AAkACgAJAAcABgAFAAQAAwACAAEAAQABAAEAAQABAAEA///9//3//f/9///////+//7/
/v/+//7//v/+//7//v/+//z//P/9//3///////////8AAAAAAAAAAAAAAAAAAAAAAQAB
AAEAAQAAAAAAAAAAAAIAAgACAAIAAgACAAIAAwADAAIAAgACAAEAAQACAAIAAQABAAEA
AQABAAEAAQABAAEAAQABAAEAAQABAAAAAAAAAAAAAAAAAAAA//////////////7//v/+
//7//v/+//z//P/8//v//f/9//3//f/7//v/+//7//v/+//7//v/+//7//r/+v/7//v/
+v/6//r/+v/6//r/+v/6//r/+v/6//r/+v/6//r/+v/6//n/+f/5//r/+v/6//r/+v/5
//n/+v/6//r/+P/4//j/+P/4//j/+P/4//r/+v/6//r/+f/5//n/+P/4//n/+f/5//n/
+f/5//n/+//7//v/+//5//n/+f/5//n/+f/5//n/+f/5//n/+f/5//n/+f/4//j/+P/4
//j/+P/4//j/+P/6//r/+v/6//z//P/8//z//P/8//z//P/8//z//P/8//z//P/8//z/
/f/9//3//v/+//7//v/8//v/+v/5//j/+P/4//f/9v/z//P/8//z//P/8//0//T/9v/2
//b/9P/y//L/8v/y//L/8v/y//L/9P/0//T/9P/0//T/9P/0//L/8v/y//L/8v/y//L/
8v/0//T/9P/0//T/9P/1//X/9f/1//b/+f/9/wQAEQAfADQARQBTAGAAawBuAGwAYgBU
AEYANAAdAP//0v+i/3j/Vf9A/0D/Rv9N/1j/Zf90/4P/k/+j/7H/u//E/8v/0//Y/93/
4//n/+j/6f/r/+n/6//s/+3/8P/x//H/8v/x//H/8f/z//P/8//0//T/9v/2//b/9v/3
//f/9//4//j/+P/4//j/+f/5//n/+f/6//r/+v/7//v/+//7//v//P/8//z//f/9//3/
/f/9//7//v//////AQACAAIAAgABAAEAAgACAAIABAAFAAUABgAHAAcACAAIAAkACgAL
AAsADAANAA4AEQASABMAFAATABQAFgAXABgAGQAbABwAHQAeAB8AIAAhACIAIwAjACUA
JgAnACkAKQApACkAKQArACwALAAtAC0ALQAtAC0ALQAtAC0ALQAtAC0ALAAsACwALAAr
ACoAJwAmACUAJAAhACEAHgAcABwAGQAYABYAFAASABIADwANAAsACgAJAAgABwAFAAQA
AwACAAEAAAD///////////////////3//f/9//3//f/9//3//P/8//r/+v/6//r/+v/6
//r/+v/8//z//f/9//3//f/9//3//P/8//z//P/8//z//P/8//3//f/9//3//P/8//z/
/P/8//z//P/8//z//P/8//3//f/8//z//P/7//v//P/8//v/+//7//v/+//7//v/+//5
//n/+f/5//n/+f/4//j/+P/4//j/+P/4//f/9//3//f/9//2//b/9v/2//b/9v/2//b/
9v/1//X/9f/1//X/9f/1//X/9f/1//X/9f/1//X/9f/0//T/9f/1//T/9P/0//T/9P/0
//T/9P/0//T/9P/0//T/9P/y//L/8v/x//H/8f/y//L/8v/y//L/8f/x//L/8v/y//L/
8v/y//L/8v/y//L/8v/y//L/8v/y//H/8f/x//D/8P/x//H/8f/x//H/8f/x//H/8f/x
//H/8f/x//H/8f/x//H/8f/x//P/8//z//P/9f/1//b/9P/0//T/9P/0//T/9P/0//b/
9v/2//b/9v/2//b/9//3//f/+P/4//b/9v/0//P/8v/x//D/8P/u/+3/7P/r/+3/7f/t
/+3/7f/u/+7/7v/u/+7/7P/s/+z/7P/s/+z/7P/s/+z/7P/q/+r/6v/q/+r/6v/q/+r/
6v/q/+r/6v/q/+r/6v/q/+z/7P/s/+z/6v/r/+v/6//t/+7/8f/1//7/CwAdADAAQQBP
AF4AawBwAGoAWgBIADQAHAABAN//tP+I/2L/Sf9C/0b/TP9T/1z/Z/90/4P/j/+b/6n/
tf/A/8n/0f/W/9v/4f/j/+T/5f/n/+f/6f/q/+v/7P/t/+3/7v/v/+//7//x/+//7//w
//D/8P/w//D/8P/z//P/8//0//T/9P/0//T/9f/1//X/9f/4//j/+P/5//n/+f/5//n/
+v/6//r/+//7//v/+//7//z//P/9//3//f/+//7//v/9//3//v/+/wAAAgADAAMABAAF
AAUABgAGAAcACAAJAAcACAAJAAoACwAMAA0ADgAPABAAEgATABIAEwAVABYAGQAaABsA
HAAbABwAHQAdACAAIAAgACEAIQAhACEAIQAjACQAJAAlACMAIwAjACMAIwAjACMAIwAh
ACEAIAAgAB8AIAAgACAAHQAcABsAGgAZABkAFgAUABIADwAOAAwACgAIAAgABQAFAAMA
AgABAAAA///9//z/+//6//n/+P/3//f/9//3//X/9f/1//P/9f/1//X/9f/1//X/9P/0
//b/9v/2//b/9P/0//T/9P/0//T/9f/1//X/9f/1//X/9v/2//b/9v/2//b/9v/2//f/
9//3//f/9v/2//b/9v/4//j/+P/4//b/9v/2//f/9//2//b/9v/1//X/9v/2//X/9f/1
//X/9f/1//X/9f/z//P/8//z//P/8//y//L/8v/y//L/8v/y//H/8f/x//H/8f/w//D/
8P/w//D/8P/u/+7/7v/t/+3/7f/t/+3/7f/t/+3/7f/t/+3/7f/t/+//7//u/+7/7//v
/+7/7v/w//D/8P/w/+7/7v/u/+7/7v/u/+7/7v/u/+7/7v/t/+3/7f/u/+7/7v/u/+7/
7f/t/+7/7v/u//D/8P/w//D/7v/u/+7/7v/u/+7/7v/u/+//7//v/+7/7v/v/+//7//v
/+//7//v/+//7//v/+//7//v/+//7//v/+//7//v/+3/7f/t/+3/7f/v/+//7v/u/+7/
7v/u//H/8v/z//T/9P/0//T/9P/y//L/8v/y//L/8v/y//L/8v/y//P/8//1//b/9v/2
//b/9P/z//L/8f/w//D/8P/t/+z/6//r/+v/6//r/+v/7P/s/+z/7P/s/+r/6v/q/+r/
6v/q/+r/6v/q/+r/6v/o/+j/6P/o/+r/6v/q/+r/6P/o/+j/6P/q/+r/6v/q/+r/6v/q
/+r/6f/p/+n/6f/q/+3/8f/4/wUAFQAqAD0ATQBcAGcAbABqAF4ATgA+ACoADwDt/77/
jv9k/0X/Nv84/0D/R/9Q/1//bv97/4v/m/+p/7X/vv/H/83/1P/X/93/4f/i/+P/4//j
/+X/5v/n/+j/6f/p/+r/6//r/+v/7f/t/+3/7v/u/+7/7v/u/+7/7//v/+//8P/y//L/
8v/y//P/8//z//P/9P/0//T/9f/1//X/9f/1//T/9P/0//X/9f/1//X/9f/2//b/9//3
//n/+v/6//r/+//7//z//P/6//z//f/9//7//////wAAAgADAAQABQAFAAYABwAIAAkA
CgALAAwADQAOABAAEQASABMAFQAWABcAGAAZABoAGwAcAB0AHQAeAB4AHgAfACEAIQAh
ACEAIwAkACQAJQAlACUAJQAlACUAJQAlACUAJQAlACQAJAAkACQAIwAiACEAIAAfAB4A
GQAZABYAFAAWABMAEgAQAA4ADAAMAAkACQAHAAYABQACAAEA///+/////v/9//z/+//7
//v/+//5//n/+f/3//f/9//3//f/+f/5//j/+P/4//j/+P/4//j/+P/4//j/+P/4//n/
+f/5//n/+f/5//r/+v/6//r//P/8//z//P/7//v/+//7//7//v/+//7//P/8//z//P/8
//z//P/9//3//P/8//z/+//7//z//P/9//3//f/9//3//f/9//3//f/9//3//f/9//3/
/P/8//z//P/8//z//P/7//v/+//5//n/+P/4//j/+P/4//j/+P/4//j/9//5//n/+f/5
//n/+f/5//n/9//3//f/9//5//n/+P/4//n/+f/4//j/9v/2//b/9v/2//b/9v/2//T/
9P/0//T/9v/2//b/9f/1//X/9v/2//b/9v/2//X/9f/2//b/9v/2//b/9v/2//b/9v/2
//b/9v/2//b/9v/1//X/9f/0//T/9f/1//X/9f/1//X/9f/3//f/9//3//X/9f/1//X/
9f/1//X/9f/1//X/9f/1//X/9//3//j/+v/6//r/+v/6//r/+v/6//r/+v/6//r/+v/6
//r/+v/6//r/+v/7//v/+//8//z//P/8//r/+f/4//f/9v/2//T/8//y//H/8f/x//H/
8f/z//T/9P/0//T/9P/y//L/8P/w//D/8P/y//L/8v/y//L/8v/y//L/8P/w//D/8P/y
//L/8v/y//L/8v/y//L/8v/y//L/8v/y//P/8//z//P/9v/5////CAAVACcAOgBJAFkA
agBzAHYAcABgAEoANgAgAAEA2f+w/4j/ZP9L/0r/UP9U/1n/ZP9v/37/jf+Z/6X/s/+/
/8r/0//b/+D/4//n/+v/7P/t/+//7//x//L/8//0//X/9f/2//f/9//3//n/9//3//j/
+P/6//r/+v/6//n/+f/5//r//P/8//z//P/7//v/+//7//z//P/8//3//f/9//3//f/+
//7//v//////////////AAAAAAEAAQD//wAAAAAAAAEAAQACAAIAAgAEAAUABQAEAAUA
BQAGAAgACQAKAAsACwAMAA0ADgAPABAAEQASABMAFAAWABcAFgAXABkAGgAbABwAHQAe
AB0AHgAfAB8AIgAiACIAIwAjACMAIwAjACEAIgAiACMAIwAjACMAIwAjACMAIwAjACMA
IwAiACIAIAAgAB8AHgAdABwAGwAaABkAGQAWABQAFgATABIAEAAOAAwADAAJAAkABwAG
AAUABgAFAAMAAgABAAAA///+//3//f/9//3/+//7//v/+f/5//n/+f/5//n/+f/4//j/
+v/6//r/+v/6//r/+v/6//r/+v/7//v//f/9//3//f/+//7//v/+//7//v/+//7/////
//////8AAAAAAAAAAAAAAAAAAAAAAAAAAAAAAQABAAAAAAAAAAEAAQACAAIAAwADAAMA
AwABAAEAAQABAAEAAQABAAEAAwADAAIAAgACAAIAAgACAAAA////////AQABAAAAAAAA
AAAAAAAAAAAAAAAAAP////////////////////////////////////////7//v//////
/v/+/wAAAAAAAAAAAAAAAAAAAAAAAAAAAAAAAAAAAAAAAP///////wAAAAAAAAAAAAD/
////AAAAAAAAAAAAAAAAAAAAAAAAAAAAAAAAAAAAAAAAAQABAAEAAAACAAMABQAFAAQA
BgAGAAYABgAEAAQABAAEAAYABgAGAAYABgAGAAYABwAHAAcACAAIAAgACAAGAAUABAAD
AAIAAgACAAEAAAD///////////////8AAAAAAAD+//7//P/8//7//v/+//7//v/+//7/
/v/+//7//v/+//7//v/+//7//v/+//7//v/+//7//v/+//7//v/+//7//v//////////
/wIABQALABYAJQA3AEoAXQBtAHwAhwCMAIQAeABmAFQAPgAfAPf/xv+W/2z/Uf9K/1D/
Vv9d/2j/d/+G/5f/p/+1/8P/z//Y/+H/5//s//H/9f/3//j/+f/7//v//f/+////AAAB
AAEAAgADAAMAAwAFAAUABQAGAAYABAAEAAQABAAFAAUABQAGAAgACAAIAAgACQAJAAkA
CQAKAAoACgALAAsACwALAAsADgAOAA4ADwAPAA8ADwAPABAAEAARABEAEgAUABUAFgAX
ABcAGAAYABgAGgAbABsAHAAdAB0AHgAeAB8AIAAhACEAIgAjACQAJQAmACcAKAApACoA
LAAtAC4ALwAxADIAMwA0ADUANgA3ADgAOQA5ADoAOgA6ADsAPQA9AD0APQA9AD4APgA/
AEEAQQBBAEEAQQBBAEEAQQBBAEEAQABAAD4APgA9ADwAOQA4ADcANgAzADMAMAAuAC4A
KwAqACgAKAAmACYAIwAjACEAIAAfAB4AHQAbABoAGwAaABkAGAAXABcAFwAXABcAFwAX
ABUAFQAVABUAFQATABMAEgASABQAFAAUABQAFAAUABQAFAAWABYAFwAXABUAFQAVABUA
GAAYABgAGAAYABgAGAAYABsAGwAbABsAGgAaABoAGgAaABoAGgAaABoAGgAaABsAGwAa
ABoAGgAZABkAGgAaABsAGwAbABsAGQAZABkAGQAZABkAGQAZABkAGQAYABgAGgAaABoA
GgAYABcAFwAXABcAFwAWABYAGAAYABgAGAAWABYAFgAVABcAFwAXABcAFwAXABcAFwAX
ABcAFwAXABcAFwAWABYAFwAXABYAFgAWABYAFgAWABYAFgAWABYAFgAWABYAFgAWABYA
FgAVABUAFQAWABYAFgAWABYAFQAVABYAFgAWABYAFgAWABYAFgAWABYAFgAYABgAGAAY
ABkAGQAZABoAGgAaABoAGgAaABoAGgAaABoAGgAaABoAGgAaABoAGwAbABsAHAAcABwA
HAAaABkAGAAXABYAFgAWABUAFAATABMAEwATABMAEQASABIAEgAUABQAEgASABIAEgAS
ABIAEAAQABAAEAASABIAEgASABIAEgASABIAEgASABIAEgASABIAEgASABIAEgASABIA
EgATABMAEwATABQAFwAdACQALwA/AFAAYQBzAIIAkQCYAJYAjAB6AGYAUAA3ABMA7P/C
/5r/ff9y/3b/eP99/4T/j/+a/6f/tf/B/8v/2f/m//H/+f8AAAMABwALAA4ADQAPAA8A
EQASABMAFAAVABUAFgAXABcAFwAZABkAGQAaABoAGgAaABoAGgAdAB0AHQAeAB4AHgAe
AB4AHQAdAB0AHQAeAB4AHgAfAB8AHwAfAB8AIAAgACAAIQAhACEAIQAhACIAIgAjACMA
IwAkACQAJAAlACUAJgAmACYAKAApACkAKAApACkAKgAqACsALAAtAC8AMAAxADIAMQAy
ADMANAA3ADgAOgA7ADoAOwA9AD4APwBAAEEAQgBDAEQARQBFAEYARgBGAEcASQBJAEkA
SQBHAEgASABJAEcARwBHAEcARwBHAEcARwBJAEkASABIAEQARABDAEIAPwA+AD0APAA7
ADsAOAA2ADgANQA0ADIAMgAwADAALQAtACsAKgApACgAJwAlACQAJQAkACMAIgAhACEA
IQAhACEAIQAhAB8AHwAfAB8AHwAhACEAIAAgAB4AHgAeAB4AIAAgACAAIAAgACAAIQAh
ACMAIwAjACMAJAAkACQAJAAkACQAJAAkACUAJQAlACUAJgAmACYAJgAmACYAJgAmACgA
KAAoACkAKAAmACUAJAAlACUAJgAmACUAJQAlACUAJQAlACUAJQAlACUAJQAlACUAJQAk
ACQAJgAmACYAJgAmACUAJQAlACUAJQAkACQAIgAiACIAIgAjACQAJQAlACMAIwAjACMA
IwAjACMAIwAjACMAIwAjACMAIwAiACIAIwAjACIAIgAiACIAIgAiACIAIgAiACIAJAAk
ACQAJAAkACQAJAAjACMAIwAkACQAIgAiACIAIQAjACQAJAAkACYAJgAmACYAJwAoACkA
KgAoACgAKAAoACcAJwAnACYAKAApACkAKQApACkAKQApACkAKQApACkAKAAnACYAJQAj
ACMAIwAjACEAIQAhACEAJQAjACMAJgAkACQAJAAkACIAIgAiACIAIgAiACIAIgAkACQA
JAAkACIAIgAiACIAIwAkACUAJgAkACQAJAAkACQAJAAkACQAJAAkACQAJAAlACYAJwAo
AC4ANAA6AEAAUQBgAG8AfgCFAIwAkwCaAIwAgAB0AGgASAAoAAgA6P/T/8D/rf+a/53/
nv+f/w==
         </WaveFormData>
      </LeadData>
      <LeadData>
         <LeadByteCountTotal>10000</LeadByteCountTotal>
         <LeadTimeOffset>0</LeadTimeOffset>
         <LeadSampleCountTotal>5000</LeadSampleCountTotal>
         <LeadAmplitudeUnitsPerBit>4.88</LeadAmplitudeUnitsPerBit>
         <LeadAmplitudeUnits>��V</LeadAmplitudeUnits>
         <LeadHighLimit>2147483647</LeadHighLimit>
         <LeadLowLimit>268435456</LeadLowLimit>
         <LeadID>V3</LeadID>
         <LeadOffsetFirstSample>0</LeadOffsetFirstSample>
         <FirstSampleBaseline>0</FirstSampleBaseline>
         <LeadSampleSize>2</LeadSampleSize>
         <LeadOff>FALSE</LeadOff>
         <BaselineSway>FALSE</BaselineSway>
         <ExcessiveACNoise>FALSE</ExcessiveACNoise>
         <MuscleNoise>FALSE</MuscleNoise>
         <LeadDataCRC32>2459229670</LeadDataCRC32>
         <WaveFormData>
AAAAAAAAAAACAAIAAgACAAIAAgACAAIABAAEAAQABAAGAAYABgAGAAYABgAGAAYABgAG
AAYABgAIAAgACAAIAAoACgAKAAoADAAMAAwADAAOAA4ADgAOABAAEAAQABAAEQASABMA
FAAWABYAFgAWABgAGAAYABgAGwAcAB0AHgAfACAAIQAiACQAJAAkACQAJQAmACcAKAAq
ACoAKgAqACsALAAtAC4ALQAsACsAKgAsACwALAAsACoAKgAqACoAKgAqACoAKgAsACwA
LAAsACoAKAAmACQAIwAiACEAIAAeAB4AHgAeABwAGgAYABYAFQAUABMAEgAQABAAEAAQ
AA4ADgAOAA4ACwAKAAkACAAIAAgACAAIAAgACAAIAAgABgAGAAYABgAGAAYABgAGAAgA
CAAIAAgACgAKAAoACgAJAAgABwAGAAcACAAJAAoACgAKAAoACgAKAAoACgAKAAoACgAK
AAoADAAMAAwADAAMAAwADAAMAAwADAAMAAwADAAMAAwADAAKAAoACgAKAAwADAAMAAwA
DAAMAAwADAALAAoACQAIAAgACAAIAAgACAAIAAgACAAHAAYABQAEAAYABgAGAAYABgAG
AAYABgAGAAYABgAGAAUABAADAAIAAwAEAAUABgAFAAQAAwACAAQABAAEAAQAAgACAAIA
AgAEAAQABAAEAAIAAgACAAIABAAEAAQABAADAAIAAQAAAAAAAAAAAAAAAgACAAIAAgAA
AAAAAAAAAAEAAgADAAQAAQAAAP///v///wAAAQACAAMABAAFAAYACAAIAAgABwAFAAUA
BQAGAAgACQAJAAkACQAJAAkACQALAAsACwALAAgABwAFAAMAAwAEAAQABAAEAAIAAAAA
AP7//v/+//7/AAAAAP/////+//7//v/+//v/+//6//r//P/8//z//P/8//z//P/8//r/
+v/6//r//P/8//z//P/8//z//P/9//z/+//6//n/+//7//v/+//9/wAABAAJABAAHAAr
AEAAVgBpAH0AkgCiAK0ArgCkAJkAhABkADYAAQDN/5n/ef9z/3X/dv93/3z/hf+R/57/
q/+z/73/yP/Q/9j/4P/p/+z/7P/x//P/9f/1//X/9f/2//j/+P/5//n/+P/5//n/+f/8
//z//P/8//z//P/8//3//f/9//3//v/8//3//f/9////AAAAAAAA/v/+//7//v//////
/////wIAAgACAAIAAQABAAEAAQACAAIAAgACAAYABgAGAAYABgAGAAcACAAIAAgACQAJ
AAoACgALAAsACwALAAsACwAOAA8ADwAQABEAEgATABMAEgATABQAFQAYABkAGgAbABwA
HQAdAB8AIgAjACMAJAAjACMAIwAlACUAJgAmACYAJgAmACYAJwApACkAKgAqACkAKAAn
ACcAKQApACkAKQAoACcAJgAjACQAJAAkACIAHwAfAB4AHQAcABsAGAAYABcAFAAUABMA
EAAQAA8ADgANAAsACgAJAAoACQAIAAcABAADAAMAAwADAAMAAQABAP7//v/+//7//v/+
//7//v/9//3//f/9//3//f/9//3//f/9//7//v/+//7//v/+//7//v///////f/9//3/
/f8AAAAAAAAAAAAAAQABAAEA/////wAAAAAAAAAAAAAAAAAAAAAAAAAAAgACAAIAAgAC
AAIAAgACAAAAAAAAAAAAAQABAAEAAQD////////+//7//v/+//7//P/8//z//P/9//3/
/P/8//z//P/8//z//P/8//z/+//5//n/+f/5//v/+//7//v/+//7//v/+//5//n/+P/4
//j/+P/4//j/+P/4//j/+P/4//j/+P/4//X/9f/1//b/9v/2//b/9f/1//X/9f/1//X/
9f/1//T/9P/1//X/9f/1//X/9f/1//P/8//z//P/8//z//T/9P/0//T/8//z//P/9P/0
//T/8//z//P/8//z//P/8//z//P/8//z//P/9f/3//f/9v/4//j/+P/4//n/+f/5//n/
+P/4//n/+f/5//v/+//7//v/+//7//v/+//6//n/9//1//X/9v/2//b/9P/y//D/8P/w
//D/8P/w//D/8P/v/+//7v/u/+7/7P/r/+v/6v/r/+z/7f/u/+z/7P/s/+z/7P/s/+z/
7P/s/+z/7P/s/+z/7P/s/+z/7f/t/+3/7f/t/+3/7f/t/+3/7//w//b/+/8EABIAJQA6
AE4AYwB3AIgAlgCfAKIAnACPAHgAWAAoAPH/uf+F/2X/W/9d/2D/Z/9w/3n/h/+U/5//
qf+1/8D/xv/M/9L/1//a/97/4f/j/+H/4v/j/+T/5v/m/+b/5//n/+r/6//r/+v/7P/s
/+z/7P/s/+z/7P/t/+3/7f/t/+7/7P/t/+3/7f/t/+7/7v/u/+7/7v/u/+7/8f/x//H/
8f/w//D/8P/w//P/8//z//P/9P/0//T/9P/2//b/9v/2//b/9v/3//j/+P/4//n/+f/6
//r/+//7//z//f/+/////v//////AAABAAIAAwADAAYABwAIAAkACgALAAwADQAQABEA
EQATABIAEwATABQAFQAVABUAFwAXABgAGAAYABoAGgAaABsAGwAbABwAHAAcABwAHAAd
ABsAGwAbABsAGwAbABsAGQAYABgAGAAWABUAFQAUABMAEgARAA4ADgALAAgACAAHAAQA
BAADAAIA///9//z/+//8//v/+v/5//j/9//3//f/9//3//X/9f/0//T/9P/0//T/9P/0
//T/8//z//P/8//x//H/8f/x//H/8f/y//L/8v/y//L/8v/y//L/8//z//P/8//z//P/
8v/y//L/8v/0//X/9f/1//X/9f/2//b/9P/0//T/9P/2//b/9v/2//b/9v/2//b/9P/0
//T/9P/0//T/9P/0//X/9f/1//X/9f/1//X/9P/0//T/9P/0//T/9P/0//T/8//z//L/
8v/y//L/8v/y//L/8v/y//H/8f/x//H/8f/x//H/8f/x/+//7//v/+//8f/x//D/8P/w
//D/8P/w/+7/7v/u/+7/7v/u/+7/7v/v/+//7//w/+7/7v/u/+3/7f/t/+3/7f/t/+3/
7f/s/+z/7f/t/+3/7f/t/+3/7f/t/+3/7f/t/+3/7f/u/+7/7v/u/+3/7f/r/+z/7P/s
/+3/7f/t/+3/6//r/+v/6//r/+v/6//r/+3/7f/t/+7/7P/t/+3/7v/q/+v/7f/w//D/
8P/w//D/8v/y//L/8f/x//H/8f/y//D/8f/x//H/9f/1//X/9f/z//P/8//z//T/8//x
/+//7//w//D/8P/u/+z/6v/q/+j/6P/o/+j/6v/q/+n/6f/m/+b/5v/m/+f/5//m/+b/
5v/m/+b/5v/m/+b/5v/m/+b/5v/m/+b/5P/k/+T/5P/m/+b/5v/n/+X/5f/l/+X/5f/l
/+X/5f/n/+r/7v/z//7/DAAfADYASgBdAG8AgACMAJMAlgCQAH8AaABGABQA2f+j/3X/
Vf9L/0//Vv9f/2r/d/+F/5L/of+t/7X/uv/C/8r/0P/T/9b/2P/b/9v/2//e/9//4P/i
/+D/4P/h/+H/5P/l/+X/5f/o/+j/6P/o/+j/6P/o/+n/6f/p/+n/6v/q/+v/6//r/+n/
6v/q/+r/7P/s/+z/7P/t/+3/7f/t/+7/7v/u/+7/8f/x//H/8f/w//D/8P/w//L/8v/y
//L/9P/0//X/9v/4//j/+f/5//j/+P/5//n/+v/7//z//f/+//////8AAAMABAAFAAUA
BgAHAAgACQAKAAsADAANABAAEQARABMAEgATABMAFAAXABcAFwAZABkAGgAaABoAHAAc
ABwAHQAdAB0AHgAeAB4AHgAeAB8AHwAfAB8AHwAfAB8AHwAdABwAHAAcABoAFwAXABYA
FQAUABMAEAAQAA8ADAAMAAsACAAIAAcABgADAAEAAAD///7//f/8//v//P/7//v/+//7
//v/+f/5//b/9v/2//b/9v/2//b/9v/1//X/9f/1//P/8//z//P/8//z//T/9P/0//T/
9P/0//b/9v/3//f/9f/1//X/9f/2//b/9v/2//j/+f/5//n/+f/5//r/+v/6//r/+v/6
//z//P/8//z/+v/6//r/+v/6//r/+v/6//z//P/8//z/+//7//v/+//7//v/+//6//r/
+v/6//r/+v/6//r/+v/5//n/+P/4//j/+P/4//j/+v/6//r/+f/3//f/9//3//f/9//3
//f/+f/5//n/+f/3//f/9v/2//b/9v/2//b/9v/2//b/9v/4//j/+P/4//f/9//3//j/
+P/4//j/9//3//f/9//3//f/9//3//b/9v/3//f/9//3//f/9//3//f/9//3//f/9//3
//j/+P/2//b/9f/1//f/+P/4//j/9//3//f/9//1//X/9f/1//f/9//3//f/9//3//f/
+P/2//f/9//4//j/9//3//j/+v/6//r/+v/8//z//P/8//7//v/+//3//f/9//3//v8A
AAEAAQABAAEAAQABAAEAAQABAAEAAQAAAP///f/7//v//P/8//z/+v/4//b/9v/2//b/
9v/2//b/9v/1//X/9P/0//T/9P/z//P/8v/y//L/8v/y//L/8v/y//L/8v/y//L/8v/y
//L/8v/y//L/8v/y//L/8//z//P/8//z//X/9f/1//X/9f/4//7/BQAQACAANwBMAGAA
dQCJAJgAogClAKAAkgB/AGIAOAACAMv/mf9v/13/Xf9h/2b/cf96/4f/lf+i/63/uf/B
/8r/0v/Y/97/4f/k/+j/6f/p/+v/7P/t/+7/8P/w//D/8f/x//L/8//z//P/9P/0//T/
9P/y//L/8v/z//X/9f/1//b/9v/3//f/9//1//b/9v/2//b/9v/2//b/9//3//f/9//4
//j/+P/4//n/+f/5//n/+v/6//r/+v/8//z//P/8//z//P/9//7//v/+//////8AAAAA
AQABAAIAAwAEAAUABgAHAAcACAAJAAoACwALAAwADQAOAA8AEAARABIAEwAUABUAFQAX
ABgAGQAZABoAGwAbABsAHQAdAB4AHgAeAB4AHgAeAB8AHwAfACAAIAAgACAAIAAhACEA
IQAhACEAIQAhACEAHwAeAB4AHgAcABsAGwAaABkAFgAVABIAEgARAA4ADgANAAoACgAJ
AAgABwAFAAQAAwACAAEAAAD///7//f/9//3//f/9//v/+//6//r/+v/6//r/+v/6//r/
9//3//f/9//5//n/+f/5//n/+f/6//r/+v/6//r/+v/6//r/+//7//v/+//7//v//P/8
//z//P/8//3//f/9//v/+//8//z//v/+//7//v/+//7//v/+//7//v/+//7//P/8//z/
/P/+//7//v/+//3//f/9//3//f/9//3//P/6//r/+v/6//r/+v/6//r/+f/5//j/+P/2
//b/9v/2//b/9v/2//X/9f/1//X/9f/1//X/9f/1//X/9f/1//X/9f/1//T/9P/0//T/
9P/0//T/9P/0//T/9v/2//b/9v/1//X/9f/2//b/9v/2//X/8//z//P/8//z//P/8//y
//L/8//z//P/8//z//P/8//z//P/8//z//P/8//0//T/9P/0//P/8//z//T/9P/0//P/
8//z//P/8//z//P/8//z//P/8//z//P/8//z//T/8v/z//P/9P/y//H/8//y//L/8v/y
//L/8v/y//L/8v/0//T/9P/0//X/9v/3//j/+P/3//f/9//3//j/+P/5//n/+f/7//v/
+//7//v/+//7//v/+v/5//f/9f/1//b/9v/2//T/8v/w//D/8P/w/+7/7v/u/+7/7//v
/+7/7v/s/+z/6//r/+z/7P/s/+z/7P/s/+z/7P/s/+z/7P/s/+r/6v/q/+r/6v/q/+r/
6v/s/+3/7f/t/+3/7f/t/+3/6//r/+3/8P/0//v/BgAUACcAPgBUAGcAewCMAJYAmwCa
AJAAfQBkADwACADR/53/cf9V/0//Vf9a/2P/cP99/4v/mv+n/7P/u//C/8j/zv/S/9f/
3P/e/9//4f/h/+L/4//k/+b/5v/m/+f/5//o/+n/6f/p/+r/6v/q/+r/6P/o/+j/6f/r
/+v/6//s/+z/7f/t/+3/7f/u/+7/7v/u/+7/7v/u/+//7//v/+//8P/w//D/8P/x//H/
8f/x//L/8v/y//L/9P/0//T/9P/0//T/9f/2//b/9v/3//f/+P/4//n/+f/6//v//P/9
//7//////wAAAQACAAMAAwAEAAUABgAHAAgACQAKAAsADAANAA0ADwASABMAEwAUABUA
FQAVABcAFwAYABgAGAAaABoAGgAbABsAGwAcABwAHAAcABwAHQAfAB8AHwAfAB8AHwAf
AB0AHAAcABwAGgAZABkAGAAXABYAFQASABIAEQAOAA4ADQAKAAoACQAIAAUAAwACAAEA
AAD///7//f/+//3//f/9//3//f/7//v//P/8//z//P/6//r/+v/6//n/+f/5//n/9//3
//f/9//5//n/+v/6//r/+v/6//r/+v/6//v/+//7//v/+//7//z//P/8//z//P/9//3/
/f/9//3//v/+//7//v/+//7/AAAAAAAAAAD+//7//v/+//7//v/+//7//v/+//7//v/9
//3//f/9//////////7//v/+//7//v/8//z//P/8//3//f/8//z/+v/6//r/+v/8//z/
/P/7//v/+//7//v/+f/5//n/+f/7//v/+//7//v/+//6//r/+v/6//r/+v/6//r/+v/6
//r/+v/6//r/+f/5//n/+v/6//r/+v/5//v/+//7//v/+//7//v/+v/6//v/+//7//n/
+f/5//n/+f/5//n/+f/5//n/+v/6//j/+P/3//f/+f/6//r/+v/5//n/+f/5//n/+f/5
//n/+f/5//n/+f/5//n/+f/6//r/+//7//z//v/9//7//v/+//7//v///////////wIA
AgADAAMAAwAFAAUABQAFAAUABQAFAAMAAgABAP///f/9//7//v/+//z/+v/4//j/+P/4
//j/+v/6//r/+f/3//b/9v/2//b/9f/1//T/9v/2//b/9v/2//b/9v/2//b/9v/2//b/
9v/2//b/9v/2//b/9v/2//f/9//3//f/9//3//f/9//5//n//P8CAAkAFgAmADkAUABm
AHsAkQCgAKgApwCgAIwAcwBSACQA8v+//43/a/9h/2H/Zf9q/3X/fv+L/5n/pv+x/7v/
xf/O/9b/3P/g/+X/6P/q/+3/7f/v/+7/7//w//L/9P/0//X/9f/0//X/9f/1//b/9v/2
//b/9v/2//b/9//3//f/9//4//j/+f/5//n/+f/6//r/+v/6//r/+v/6//v/+//7//v/
/P/8//z//P/9//3//f/9//7//v/+//7/AAAAAAAAAAAAAAAAAQACAAIAAgADAAMABAAE
AAUABQAGAAcACAAJAAgACQAJAAoACwAMAA0ADQAOAA8AEAARABIAEwAUABUAFAAVABUA
FwAYABkAGQAaABsAGwAbAB0AGwAcABwAHAAeAB4AHgAfAB0AHQAeAB4AHgAeAB4AHwAd
AB0AHQAdAB8AHwAfAB0AHgAeAB4AHAAZABkAGAAXABgAFwAUABQAEQAOAA4ADQAKAAoA
CQAIAAcABQAEAAMABAADAAIAAQD+//3//f/9//3//f/7//v//P/8//z//P/6//r/+v/6
//n/+f/5//n/+f/5//n/+f/5//n/+v/6//z//P/8//z/+v/6//v/+//9//3//f/9//7/
/v/+//7//v//////////////AAAAAP7//v/+//7//v/+//7//v/+//7//v/+//7//v/+
//7//P/8//z//P/7//v/+//7//v/+//7//r/+P/4//j/+P/4//j/+P/4//f/9//2//b/
9v/2//b/9v/2//b/9v/1//X/9f/1//X/9f/1//X/9f/1//X/9f/1//X/9f/0//T/9P/0
//T/9P/0//T/9P/0//T/9P/0//T/8//z//P/9P/0//T/9P/z//P/8//z//P/8//z//P/
8v/y//P/8//z//P/8//z//P/8//z//P/8//z//P/9P/0//L/8v/x//H/8f/y//L/8v/z
//P/8//z//P/8//z//P/8//z//P/8//x//H/8f/y//L/8//z//T/8v/z//X/8v/y//L/
8v/y//X/9v/3//j/+P/4//j/9//3//f/9//4//j/+f/5//n/+//7//v/+//9//3//f/9
//z/+//5//f/9f/2//b/9v/2//T/8v/y//D/8P/w//D/8v/y//H/8f/u/+7/7v/u/+3/
7f/s/+z/7P/s/+z/7P/s/+z/7P/s/+z/7P/s/+z/7P/s/+z/7P/s/+z/7P/t/+3/7f/t
/+3/7f/t/+3/7f/v//L/9v/7/wYAFgArAEIAVgBtAIMAlACeAKEAnACOAHkAXAAyAPz/
xf+V/23/V/9V/1n/Xv9n/3L/gf+P/5z/qf+z/73/xv/M/9L/1P/Z/9z/4P/h/+H/4f/k
/+X/5v/o/+j/6P/p/+n/6v/r/+v/6//q/+r/6v/q/+z/7P/s/+3/7f/t/+3/7v/s/+3/
7f/t/+3/7v/u/+7/7v/u/+7/7v/x//H/8f/x//D/8P/w//D/8f/x//H/8f/y//L/8v/y
//T/9P/0//T/9P/0//X/9v/0//T/9f/1//j/+P/5//n/+v/7//z//f/+//////8AAAEA
AgADAAMABAAFAAYABwAGAAcACAAJAAwADQANAA8ADgAPAA8AEAATABMAEwAVABUAFgAW
ABYAFgAWABYAFwAXABcAGAAYABkAGgAbAB0AGwAbABsAGwAdAB0AHQAbABoAGgAaABgA
FwAXABYAFQAUABMAEAAQAA8ADAAMAAsACAAIAAcABgAFAAMAAgABAAAA///+//3//P/7
//v/+//7//v/+f/5//r/+v/6//r/+P/4//j/+P/3//f/9//3//n/+f/5//n/+f/5//r/
+v/6//r/+v/6//z//P/9//3//f/9//3//f/+//7//v/+//7//////////////wAAAAAA
AAAAAAAAAAAAAAAAAAAAAAAAAAAAAAAAAAAAAAAAAP7//v/+//7////////////9//3/
/f/8//7//v/+//7//v/+//7//v/7//v/+v/6//z//P/8//z//P/8//z/+//7//v/+//7
//v/+//7//v/+//7//v/+//7//v/+v/6//z//P/8//z/+v/6//r/+v/8//z//P/8//v/
+//7//z//P/8//z/+//5//n/+f/5//v/+//7//r/+P/5//n/+f/5//n/+f/5//v/+//7
//v/+f/5//r/+v/6//r/+f/5//n/+v/6//r/+//7//v/+//7//v/+//7//v/+//7//v/
+//7//v//P/6//v/+//8//r/+//9//7/AAAAAAAAAAACAAIAAgACAAEAAQABAAEABAAE
AAUABQAFAAcABwAHAAkACQAJAAkABwAGAAUAAwABAAEAAgACAAIAAAD+//z//P/8//z/
/P/+//7//v/9//v/+v/6//r/+v/5//n/+P/6//r/+v/6//r/+v/6//r/+v/6//r/+v/6
//r/+v/6//r/+v/6//r/+//7//v/+//7//v/+//7//3///8CAAgADwAcAC4AQwBYAHAA
hwCZAKgAsgCtAKIAjgBzAE4AHgDs/7v/jf9v/2n/a/9t/3D/e/+G/5X/o/+u/7f/w//P
/9b/3v/k/+j/6//u//D/8f/z//X/9P/1//b/+P/2//b/9//3//j/+f/5//n/+v/6//r/
+v/8//z//P/9//3//f/9//7//v/////////9//7//v/+/wAAAAAAAAAAAQABAAEAAQAA
AAAAAAAAAAEAAQABAAEABAAEAAQABAAEAAQABAAEAAQABAAFAAYABgAGAAcABwAKAAoA
CwALAAoACwAMAA0ADgAPAA8AEAARABIAEwATABQAFQAWABcAFgAXABgAGQAaABsAGwAd
AB4AHwAfACAAHwAfAB8AIQAfACAAIAAgACAAIAAgACEAIQAhACIAIgAiACIAIgAjACEA
IQAhACEAIQAhACEAHwAgACAAIAAeAB0AHQAcABsAGgAZABYAFgAXABQAFAATABAAEAAP
AA4ADQALAAoACQAKAAkACAAHAAYABQAFAAUABQAFAAMAAwAAAAAAAAAAAAAAAAAAAAAA
//////////////////////////8AAAAAAgACAAIAAgACAAIAAwADAAMAAwADAAMABAAE
AAQABAAEAAUABQAFAAMAAwAEAAQABAAEAAQABAAEAAQABAAEAAQABAAEAAQABAAEAAQA
BAACAAIAAgACAAEAAQABAAEAAQABAAEAAAAAAAAAAAAAAP7//v/+//7///////7//v/+
//7//v/+//z//P/8//v//f/9//3//f/7//v/+//7//v/+//7//v/+//7//r/+v/8//z/
/P/8//z//P/8//z/+v/6//r/+v/5//n/+f/6//r/+v/6//n/+//7//v/+//7//v/+//6
//j/+f/5//n/+f/5//n/+f/7//v/+//7//n/+f/6//r/+v/6//n/+f/7//z//v8AAAAA
AAAAAAAAAAABAAEAAQABAAAAAAABAAEAAwAFAAUABQAFAAUABQAFAAUABAADAAEA////
/wAAAAD+//z/+v/4//j/+P/4//j/+P/4//j/9//3//b/9v/2//b/9f/1//T/9P/0//T/
9P/0//T/9P/0//T/9P/0//T/9P/0//T/9P/0//T/9P/0//X/9f/1//X/9f/1//X/9f/3
//n//P8AAAkAFgAmADsAVABsAIMAlwCmAK4ArwCoAJYAfQBaACoA9P+//4//bf9h/2P/
Zf9o/3P/gP+P/5v/qv+3/8H/yf/Q/9j/3P/g/+X/6P/q/+n/6//r/+z/7f/u//D/8P/w
//H/8f/y//P/8//z//T/9P/0//T/9P/0//T/9f/1//X/9f/2//T/9f/1//X/9//4//j/
+P/4//j/+P/4//n/+f/5//n/+v/6//r/+v/7//v/+//7//z//P/8//z//v/+//7//v/+
//7///8AAAAAAAABAAEABAAEAAUABQAEAAUABgAHAAoACwALAAwADQAOAA8ADwAQABEA
EgATABQAFQAWABcAGAAZABkAGwAaABsAGwAcAB4AHwAgACMAIQAiACIAIgAiACIAIgAj
ACUAJQAmACYAJgAmACYAJwAnACcAJwAnACcAJwAnACUAJgAmACYAJAAjACMAIgAhAB4A
HQAaABoAGQAWABYAFQASABIAEQAQAA0ACwAKAAkACgAJAAgABwAIAAcABwAHAAcABwAF
AAUABAAEAAQABAAEAAQABAAEAAMAAwADAAMAAwADAAMAAwAFAAUABgAGAAQABAAEAAQA
BgAGAAcABwAHAAcABwAHAAoACgAKAAoACAAJAAkACQAJAAkACgAKAAwADAAMAAwADAAM
AAwADAAMAAwADAAMAAoACgAKAAoADAAMAAwADAAJAAkACQAJAAsACwALAAoACgAKAAoA
CgAKAAoACgAKAAkACQAIAAgACAAIAAgACAAIAAgACAAHAAcABwAHAAcACQAJAAkACQAJ
AAkACQAJAAkACQAIAAgACAAIAAgACAAKAAoACgAKAAgACAAIAAgABwAHAAcACAAIAAgA
CAAHAAkACQAJAAkACQAJAAkACAAIAAkACQAJAAcABwAHAAcABwAHAAcABwAIAAkACwAM
AAwADAALAAwADgAOAA4ADgAPAA8ADwAPAA4ADgAPAA8AEQATABMAEwATABMAEwATABMA
EgARAA8ADQANAA4ADgAMAAoACAAGAAgACAAIAAgACAAIAAgABwAHAAYABgAGAAYABQAF
AAQAAgACAAIAAgAEAAQABAAEAAQABAAEAAQAAgACAAIAAgAEAAQABAAEAAMAAwADAAMA
BQAFAAUABQADAAUACAAOABUAIAAsAEEAVgBuAIUAmwCsALgAuwCyAKIAjwBuAEIAEgDf
/6v/gf91/3f/df92/3//iv+X/6X/sP+7/8X/0f/a/+L/6v/w//H/9P/6//v/+//9//7/
//8AAAIAAgACAAMAAwAEAAUABQAFAAQABAAEAAQABgAGAAYABwAHAAcABwAIAAoACwAL
AAsACgAKAAkACAAKAAoACgAKAAsACwALAAsADAAMAAwADAANAA0ADQANAA4ADgAOAA4A
EAAQABAAEAAQABAAEQASABQAFAAVABUAFAAUABUAFQAUABUAFgAXABkAGwAcAB4AHQAe
AB8AHwAgACEAIgAjACQAJQAmACcAKgArACsALQAuAC8ALwAwAC8ALwAvADEAMwA0ADQA
NAAzADIAMQAxADEAMQAyADIAMAAwADAAMQAyADMANAA1ADMAMwAzADEALgAuAC4ALAAr
ACsAKgApACoAKQAmACYAJQAiACIAIQAeAB4AHQAcAB0AGwAaABkAGAAXABYAFQAUABMA
EwATABUAFQATABMAEAAQABAAEAAQABAAEAAQAA8ADwAPAA8ADwAPAA8ADwARABEAEgAS
ABAAEAAQABAAEAAQABEAEQARABEAEQARABIAEgASABIAFAAVABUAFQAVABUAFgAWABgA
GAAYABgAFwAWABUAFAAWABYAFgAWABYAFgAWABYAFgAWABYAFgAXABcAFwAXABUAFQAV
ABQAFAAUABQAFAAWABYAFgAWABUAFQAUABQAEgASABIAEgATABQAFQAVABQAEwASABEA
EwATABMAEwARABEAEQARABEAEQAQABAAEAAQABAAEAAQABAAEAAQABAAEAAQABAAEQAR
ABEAEgAQABAAEAAPAA8ADwAPAA8ADQANAA0ADAANAA8AEAARABEAEQARABEAFAAVABYA
FwAVABUAFgAWABYAFgAVABUAFgAYABkAGgAbABsAGwAbABkAGQAZABkAGAAXABYAFQAT
ABMAEwAUABEAEQAQABAAEgAPAA8AEgARABAADwAOAAwADAAMAAwADAAMAAwADAAMAAwA
DAAMAAoACgAKAAoACwAMAA0ADgAOAA4ADgAOAAwADAAMAAwADAAMAAwADAANAA4ADwAQ
ABYAHAAiACgAPABOAGAAcgCCAJIAogCyAKoApACeAJgAbQBEABsA8v/V/7r/n/+E/4f/
iP+J/w==
         </WaveFormData>
      </LeadData>
      <LeadData>
         <LeadByteCountTotal>10000</LeadByteCountTotal>
         <LeadTimeOffset>0</LeadTimeOffset>
         <LeadSampleCountTotal>5000</LeadSampleCountTotal>
         <LeadAmplitudeUnitsPerBit>4.88</LeadAmplitudeUnitsPerBit>
         <LeadAmplitudeUnits>��V</LeadAmplitudeUnits>
         <LeadHighLimit>2147483647</LeadHighLimit>
         <LeadLowLimit>268435456</LeadLowLimit>
         <LeadID>V4</LeadID>
         <LeadOffsetFirstSample>0</LeadOffsetFirstSample>
         <FirstSampleBaseline>0</FirstSampleBaseline>
         <LeadSampleSize>2</LeadSampleSize>
         <LeadOff>FALSE</LeadOff>
         <BaselineSway>FALSE</BaselineSway>
         <ExcessiveACNoise>FALSE</ExcessiveACNoise>
         <MuscleNoise>FALSE</MuscleNoise>
         <LeadDataCRC32>2464367214</LeadDataCRC32>
         <WaveFormData>
+v/6//r/+v/8//z//P/8//z//P/8//z//P/8//z//P/+//7//v/+//7//v/+//7//v/+
//7//v///wAAAQACAAQABAAEAAQABAAEAAQABAAEAAQABAAEAAUABgAHAAgACgAKAAoA
CgAMAAwADAAMAA4ADgAOAA4ADwAQABEAEgATABQAFQAWABgAGAAYABgAGgAaABoAGgAb
ABwAHQAeACAAIAAgACAAHwAeAB0AHAAeAB4AHgAeAB4AHgAeAB4AIAAgACAAIAAiACIA
IgAiACAAHgAcABoAGgAaABoAGgAYABgAGAAYABQAEgAQAA4ADQAMAAsACgAIAAgACAAI
AAoACgAKAAoABgAEAAIAAAABAAIAAwAEAAIAAgACAAIAAgACAAIAAgACAAIAAgACAAIA
AgACAAIABAAEAAQABAADAAIAAQAAAAEAAgADAAQABgAGAAYABgAGAAYABgAGAAYABgAG
AAYABwAIAAkACgAIAAgACAAIAAkACgALAAwACgAKAAoACgAIAAgACAAIAAgACAAIAAgA
CgAKAAoACgAJAAgABwAGAAgACAAIAAgACAAIAAgACAAHAAYABQAEAAYABgAGAAYABgAG
AAYABgAGAAYABgAGAAUABAADAAIABQAGAAcACAAFAAQAAwACAAMABAAFAAYABQAEAAMA
AgADAAQABQAGAAQABAAEAAQABgAGAAYABgAFAAQAAwACAAIAAgACAAIABAAEAAQABAAE
AAQABAAEAAUABgAHAAgABgAEAAIAAAABAAIAAwAEAAUABgAHAAgACQAKAAsADAAKAAoA
CgAMAAwADQANAA0ADwAQABAADwARABEAEQAQAA0ADQAMAAsACgAKAAoACgAKAAgABwAH
AAQABAAEAAQABAAEAAQABAAFAAMAAwADAAEAAQAAAAAAAgACAAIAAgACAAIAAgACAAIA
AgACAAIAAgACAAIAAgACAAIAAwADAAAAAAAAAAEAAwADAAMAAwAEAAkACwAQABQAHQAr
AD0AUgBlAHoAkACjALEAtwCzAKsAmgB7AE4AHwDs/7z/oP+Z/5n/l/+Z/53/pP+s/7f/
wf/I/9H/2P/e/+b/7v/0//f/9v/4//v//P/7//z//P/8/wAAAAD/////AAAAAAEAAgAE
AAQABAAEAAQABAAEAAUABQAFAAUABQAFAAYABgAGAAYABgAGAAYABQAFAAUABQAFAAUA
BgAGAAgACAAIAAgACAAJAAkACQAHAAcACAAIAAkACQAKAAoACgAKAAsACwANAA4ADgAO
AA8ADwAPABAADgAPABAAEAATABQAFAAUABYAFgAWABgAGAAYABgAFwAZABsAHAAdAB4A
HwAgACAAIwAjACMAJQAjACMAIwAlACcAJwAnACcAJQAmACYAJwApACoAKgAqACoAKQAo
ACgAKgAqACoAKgApACgAKAAnACgAKAAoACYAJgAlACQAIwAgAB8AHgAdAB4AHQAcABsA
GQAYABcAFgAVABQAEgARABAAEAAQAA8ADAALAAsACwALAAoACgAKAAgACAAIAAgACAAI
AAcABwAHAAcABwAHAAUABQAEAAQABQAFAAUABQAHAAgACAAIAAgACAAJAAkABwAHAAcA
BwAKAAoACgAKAAoACwALAAsACwALAAsACwAKAAoACgAKAAwADAAMAAwADgAOAA8ADwAN
AAwADAAMAAwADAALAAoADAANAA0ADAAMAAwADAAMAAsACwALAAoACQAJAAkACgAKAAkA
CQAJAAkACQAJAAoACAAIAAgABwAGAAYABgAFAAUABQAFAAUABwAIAAkACQAGAAUABQAF
AAYABgAGAAUAAwADAAQABQADAAMAAwADAAQABAAEAAQABAAEAAQABAACAAIAAgACAAIA
AgACAAIAAgACAAIAAgABAAEAAQABAAEAAQABAAIAAAAAAAAAAQADAAMAAgACAAAAAAAB
AAEA//////////8CAAIAAgACAAIAAgACAAIABQAEAAUABAAGAAYABgAGAAYABgAGAAYA
BgAGAAcABwAHAAkACgAKAAkACQAJAAkACAAHAAcABgAFAAQABAAEAAQAAgAAAP/////+
//7//v/8//z//P/8//7//f/7//v/+f/5//n/+P/4//j/+P/4//j/+P/4//j/+P/4//j/
+P/4//j/+P/4//j/+P/4//n/+//6//r/+v/5//n/+f/5//n/+P/7/wEABgAMABUAJQA3
AEwAYQB2AIoAmwCpALEArwClAJQAdQBKABcA5P+0/5T/if+J/4v/j/+V/5z/pv+z/73/
wv/L/9L/1v/c/+D/5P/n/+j/7P/t/+7/7f/u/+7/7v/y//L/8f/x//T/9P/1//b/9v/2
//b/9v/2//b/9v/3//X/9f/1//X/9f/2//b/9v/2//b/9v/2//f/9//3//f/9//3//j/
+P/4//j/+P/4//j/+f/5//n/+f/5//r/+v/7//v//P/8//z//P/9//3//f/+//7//v//
//////8AAAAAAQACAAIAAwAEAAQABAAGAAYABgAIAAkACgALAAsACwANAA4ADwAQABEA
EgASABMAEwATABUAFQAVABUAFwAZABkAGQAZABkAGgAaABsAGQAaABoAGgAbABsAGwAc
ABwAHAAcABwAHAAcAB0AHQAaABoAGgAYABgAFwAWABUAFAATABIAEQAQAA8ADgANAAsA
CgAJAAgABQAEAAIAAQACAAIAAgABAAAA/////////f/8//z//P/8//z//P/8//r/+v/5
//n/+f/5//n/+f/5//n/+P/4//n/+f/5//n/+f/6//r/+v/6//r/+//7//v/+//7//v/
+v/6//r/+v/6//v/+//7//v/+//7//v/+v/6//r/+v/8//z//P/8//7//v//////AQAA
AAAAAAAAAAAA///+//7///////7/AAAAAAAAAAD////////+/////////wAA/v/9//3/
/f/9//3//f/+//z//P/8//v/+v/6//r/+f/7//v/+//7//n/+v/7//v//P/7//v/+//6
//r/+v/5//n/+f/6//v/+f/5//n/+f/6//r/+v/6//r/+v/6//r/+P/4//j/+P/6//r/
+v/6//r/+v/6//r/+f/5//n/+f/5//n/+f/6//r/+v/6//v/+//7//r/+v/4//j/+f/5
//n/+f/5//n/+P/4//j/+P/4//j/+P/4//n/+v/7//v/+f/5//n/+f/1//f/+f/8//7/
/v/+//7/AAAAAAAAAAD+//7//v8AAAAAAQABAAEAAwAEAAQAAwABAAEAAQAAAAEAAQAA
AP///v/+//7//v/+//z/+//7//n/+P/3//b/+P/4//j/+P/1//P/8//z//P/8//y//L/
9P/0//T/9P/y//L/8v/y//T/9P/0//T/8v/y//L/8v/y//L/8//z//L/8v/y//P/8//z
//P/8//0//f/+/8AAAgAEQAhADUASgBdAHIAhACTAKEAqQCpAJsAiABpADwABwDW/6r/
iv9//4H/hf+J/5P/nP+m/7H/vf/G/83/0P/W/9z/4P/k/+X/5v/o/+f/6P/r/+z/7P/s
/+z/7P/r/+v/7v/u/+//8P/y//L/8v/y//L/8v/y//P/8f/x//H/8f/x//L/8v/y//L/
8v/y//L/8//z//P/8//z//P/9P/0//T/9P/0//T/9v/3//f/9//2//X/9f/0//X/9f/2
//b/9v/2//f/9//4//r/+//8//v/+//7//z//P/9//7//v///wAAAAAAAAQABAAEAAYA
BwAIAAkACQAHAAkACgALAA4ADwAQABAADwAPAA8AEQATABMAEwAVABMAEwATABMAFAAW
ABcAGQAZABoAGgAaABkAGQAZABoAGgAaABoAGgAaABoAGwAbABwAHAAcABoAGAAXABYA
FQAUABMAEgARAA4ADQAMAAsACQAIAAcABgAFAAQAAgABAAAAAAAAAP///v/9//3//f/9
//z//P/8//j/+P/4//j/+v/6//n/+f/5//n/+f/5//f/9//2//b/9//3//f/9//3//j/
+P/4//j/+P/5//n/9//3//f/9//4//j/+P/4//j/+f/5//n/+//7//v/+//8//z//P/8
//7//v/+//7//f/8//z/+//7//r/+v/6//z//P/7//r//P/9//3//P/6//r/+v/6//v/
+//7//r/+f/5//n/+v/4//f/9//3//n/+f/5//r/+v/6//r/+f/4//j/+P/3//f/9//3
//f/9//4//n/+f/4//f/9//3//b/9v/2//X/9//3//j/+f/3//f/9//3//b/9v/2//b/
9v/2//b/9v/2//b/9v/2//b/9v/2//b/9v/2//b/9v/1//X/9f/1//X/9f/1//b/+P/4
//j/+f/3//f/9v/2//j/+P/5//n/9//3//f/9//2//b/9v/2//f/+P/5//r/+v/6//r/
+f/5//n/+f/5//n/+f/5//j/+v/6//r/+v/7//z//f/+//7//v/+//7//v/+//7/AAAA
AAEAAQABAAMABAAEAAMAAwADAAMAAgABAAEAAAD///7//v/+//7//P/6//n/+f/4//j/
+P/4//j/+P/4//j/+f/3//f/9//3//f/9v/2//T/9P/0//T/9P/0//T/9P/2//b/9v/2
//T/9P/0//T/9P/0//X/9f/0//T/9P/1//f/9//3//f/+P/7////BgAMABkALQBDAFYA
bQCCAJIAoQCpAKsAowCRAHgAUQAgAPH/wP+a/4j/hf+F/4f/j/+X/6D/rP+3/7//yP/P
/9b/3P/e/+T/6P/r/+z/7v/t/+7/7//w//D/8P/y//L/8f/x//L/8v/z//T/9v/2//b/
9v/0//T/9P/1//X/9f/1//X/9//4//j/+P/2//b/9v/2//X/9f/1//X/9f/1//b/9v/2
//b/9v/2//b/9//3//f/9//3//j/+P/5//n/+v/6//r/+v/7//v/+//8//z//P/9//3/
/f/+//7///8AAAAAAQACAAIAAgAEAAQABAAGAAcACAAJAAkABwAJAAoACwAMAA0ADgAO
AA8ADwAPABEAEQARABEAEwAVABUAFQAVABUAFgAWABcAFQAWABYAFgAXABcAFwAYABoA
GgAaABoAGAAYABkAGQAYABgAGAAWABgAFwAWABUAEgARABAADwAOAA0ADAALAAkACAAH
AAYABQAEAAIAAQD+//7//v/9//z/+//7//v/+//6//r/+v/4//j/+P/4//j/+P/3//f/
9//3//f/9//5//n/+P/4//f/9//3//f/+f/6//r/+v/4//j/+f/5//n/+f/5//n//P/8
//z//P/6//v/+//7//v/+//7//v//v/+//7//v/+//7//v/+//7//v///////f/8//z/
/P/+//7//f/8//z//f/9//z//P/8//z//P/7//v/+//6//v/+//7//z/+v/5//n/+f/5
//n/+f/6//j/+P/4//f/+P/4//j/9//1//X/9f/1//X/9v/3//f/9v/1//X/9f/2//b/
9v/1//X/9f/2//f/9f/1//X/9f/0//T/9P/0//T/9P/0//T/8v/y//L/8v/y//L/8v/y
//T/9P/0//T/8//z//P/8//x//H/8f/y//L/8v/y//P/8//z//L/8v/y//L/8//z//P/
8//z//P/9P/0//T/9P/0//T/9P/0//P/9P/1//X/8//z//P/8//1//P/9f/0//T/9P/0
//T/9P/0//T/9P/2//b/9v/2//j/+P/4//j/+P/4//j/+P/4//r/+v/7//v/+//9//7/
/v/9//3//f/9//z/+//7//r/+f/4//j/+P/4//b/9P/z//P/8v/y//D/8P/w//D/8v/y
//H/7//v/+//7//v/+z/7P/s/+z/7P/s/+z/7P/u/+7/7v/u/+7/7v/u/+7/7v/u/+7/
7v/v/+//7v/u/+z/7f/t/+3/6//r/+7/7//z//r/AgALABsAMQBGAFsAbgCAAI8AmwCj
AJ0AjwB4AFUAJgD1/8b/nv+C/3v/e/9//4X/jf+W/6L/r/+3/8D/xf/K/87/0v/W/9r/
3f/g/+L/4//i/+P/5P/k/+T/5v/m/+X/5f/m/+b/5//o/+j/6P/o/+j/6P/o/+j/6f/r
/+v/6//r/+3/7v/u/+7/7f/s/+v/6v/r/+v/6//r/+3/7f/u/+7/7f/s/+v/6v/s/+3/
7f/t/+//7//w//D/7//v//D/8P/w//D/8f/x//H/8v/y//L/8//z//P/9P/0//X/9v/2
//f/+P/4//j/+v/6//r//P/9//7//////wEAAwAEAAUABAAFAAYABgAJAAkACQALAAsA
CwALAA0ADQANAA0ADQANAA4ADgAPABEAEgASABIAEwATABMAFAAUABQAFAAUABQAFAAV
ABUAFAAUABQAEgASABEAEAAPAA8ADwAPAA8ADAALAAoACQAFAAQAAwACAAMAAgAAAP//
/P/8//z/+//8//v/+//7//v/+v/6//r/+v/6//r/+v/4//j/9//3//X/9f/1//X/9f/1
//T/9P/3//f/9//3//f/+P/4//j/+P/4//n/+f/3//f/9//3//r/+v/6//r/+P/5//n/
+f/5//n/+f/5//r/+v/6//r/+v/6//r/+v/4//j/+f/5//v/+v/6//r//P/8//v/+v/6
//v/+//6//r/+v/6//r/+f/5//n/+P/5//n/+f/6//r/+f/5//n/9//3//f/+P/4//j/
+P/3//b/9v/2//X/9//3//f/9//1//b/9//3//j/9//3//f/9v/2//b/9f/1//X/9v/3
//f/9//3//f/9v/2//b/9v/2//b/9v/2//b/9v/2//b/+P/4//j/+P/4//j/+P/4//f/
9//3//f/9//3//f/+P/4//j/+P/5//j/9//1//T/9v/2//f/9//5//n/+f/5//j/+P/4
//j/+P/4//j/+P/3//j/+f/5//v/+//7//v/+//7//z//v/+//7//v8AAAAAAAAAAAIA
AgADAAMAAwAFAAYABgAFAAUABQAFAAQAAwADAAIAAQAAAAAAAAAAAP7//P/7//v/+v/6
//r/+v/6//r/+v/6//n/9//3//f/9//3//b/+P/4//j/+P/4//j/+P/4//b/9v/2//b/
9v/2//b/9v/2//b/9v/3//n/+P/4//j/+f/5//n/+f/5//r///8DAAoAEgAfADEARQBc
AHEAiACaAKUArQCrAJ0AhwBqAEEAEgDj/7j/lv+K/4n/if+N/5H/m/+m/7L/u//F/8z/
0//a/+D/5P/o/+r/7f/w//D/8f/y//P/9P/0//T/+P/4//f/9//4//j/+f/6//j/+P/4
//j/+P/4//j/+f/5//n/+f/5//v//P/8//z//P/8//z//P/9//3//f/9//3//f/+//7/
/v/+//7//v/+//////////////8AAAAA/////wAAAAAAAAAAAQABAAEAAgACAAIAAwAD
AAMABAAEAAUABgAGAAcACAAIAAgACgAKAAoADAANAA4ADwAPAA0ADwAQABEAEAARABIA
EgATABMAEwAVABUAFQAVABcAGQAZABkAGQAXABgAGAAZABkAGgAaABoAGQAZABkAGgAa
ABoAGgAaABwAHAAdAB0AGgAaABoAGAAaABkAGAAXABYAFQAUABMAEAAPAA4ADQALAAoA
CQAIAAcABgAEAAMABAAEAAQAAwAAAP///////////v/+//7//v/+//7//v/8//z/+//7
//v/+//7//v/+//7//r/+v/9//3//f/9//v//P/8//z//P/8//3//f///////////wAA
AAAAAAAAAAABAAEAAQD//////////wAAAAAAAAAAAgACAAIAAgAAAAAAAQABAP///v/+
//7//v/+//3//P/8//3//f/8//z//P/8//z/+//7//v/+v/7//v/+//8//z/+//7//v/
+f/5//n/+v/4//j/+P/3//j/+P/4//f/+f/5//n/+f/3//j/+f/5//j/9//3//f/+P/4
//j/9//1//X/9v/3//f/9//3//f/9v/2//b/9v/2//b/9v/2//j/+P/4//j/9v/2//b/
9v/2//b/9v/2//X/9f/1//X/9f/1//X/9v/2//b/9v/3//f/9//2//b/9v/2//f/9//3
//f/9//3//b/9v/2//b/9v/2//b/9v/2//b/9v/1//X/9f/1//X/9//3//f/9v/2//b/
9v/2//f/+P/5//r/+v/6//r/+v/6//r/+v/8//r/+//7//v//f/+//7//f/////////+
//3//f/8//v/+v/6//r/+v/4//b/9f/1//T/9P/0//T/9P/0//T/9P/z//H/8f/x//H/
8f/w//D/8P/w//D/8P/u/+7/7v/u/+7/7v/u/+7/7v/u/+7/7v/w//D/8f/x//D/8P/w
//H/7//v/+//7//y//X/9//+/wYAEQAhADUATABjAHgAigCbAKUApwCdAI0AcgBNACAA
7//E/57/iv+D/4P/hf+J/5P/nv+o/7P/vf/E/8v/0v/W/9r/3P/g/+P/5P/m/+f/5v/n
/+j/6P/o/+r/6v/p/+n/6v/q/+v/7P/s/+z/7P/s/+z/7P/s/+3/7f/t/+3/7f/t/+7/
7v/u//D/8P/w//D/7//v/+//7//x//H/8v/y//D/8P/w//D/8P/x//H/8f/x//H/8v/y
//P/8//0//T/9P/0//X/9f/z//T/9P/0//b/9//4//r/+v/7//z//P/9//7//v/+//7/
/v/+/wAAAQACAAMAAwABAAMABAAFAAYABwAIAAgACwALAAsADQANAA0ADQAPAA8ADwAP
AA8ADwAQABAAEQARABIAEgASABUAFQAVABYAFAAUABQAFAAWABYAFwAXABYAFgAWABQA
FAATABIAEQAQAA8ADgANAAoACQAIAAcABwAGAAUABAADAAIAAAD///7//v/+//3/+v/5
//n/+f/5//j/+P/4//j/+P/4//j/+P/4//f/9//3//f/9//3//f/9//2//b/9//3//f/
9//3//j/+P/4//r/+v/7//v//f/9//3//f/8//z//P/8//7////////////////////+
//7//v/+/wAAAAAAAAAA/v/+//////////7//v/+//7//v/9//z//v///////v/8//z/
/P/8//3//f/9//z//f/9//3//v/9//v/+v/5//n/+f/5//r/+v/6//r/+f/6//r/+v/5
//n/+f/5//n/+P/4//j/9//3//f/+P/5//r/+v/6//n/9//3//j/+f/5//n/+f/5//j/
+P/4//j/+P/4//j/+P/4//j/+P/4//j/+P/4//j/+P/4//j/+P/5//n/+f/5//v/+//7
//z/+v/6//r/+//5//n/+P/4//j/+P/5//n/+//7//v/+//8//z//P/8//r/+v/6//r/
+f/6//v/+//5//n/+f/5//v//f/9//7/AAAAAAAAAAACAAIAAgACAAAAAAAAAAAABAAE
AAUABQAFAAcACAAIAAkACQAJAAkACAAHAAcABgADAAIAAgACAAIAAAD+//3/+//6//r/
+v/8//z//P/8//z/+//5//n/+f/5//n/+P/6//r/+v/6//r/+v/6//r/+v/6//r/+v/6
//r/+v/6//j/+P/4//n/+f/4//j/+P/5//n/+f/5//v//P///wMACAASACEANQBJAGAA
dwCKAJ4AqwCvAKkAmwCFAGIANwAKAN3/sv+W/47/j/+N/43/lf+d/6j/tP+9/8X/zv/V
/9r/4P/k/+j/6v/t/+7/7v/v//L/8f/y//L/8v/0//T/8//z//T/9P/1//b/9v/2//b/
9v/2//b/9v/3//f/9//3//f/9//4//j/+P/4//j/+P/4//n/+f/5//n/+//7//z//P/6
//r/+v/6//z//f/9//3//f/9//7//v//////AAAAAAIAAgADAAMAAQACAAIAAgAFAAUA
BQAGAAQABQAGAAYABwAIAAgACAAKAAoACgAMAA0ADgAPAA8ADwARABIAEwAUABUAFgAW
ABcAFwAXABkAGQAZABkAGwAZABkAGQAZABkAGgAaABsAGwAcABwAHAAdAB0AHQAeACAA
IAAgACAAHgAeAB8AHwAeAB4AHgAcAB4AHQAcABsAGgAZABgAFwAWABUAFAATABEAEAAP
AA4ADQAMAAoACQAIAAgACAAHAAYABQAFAAUABQAEAAQABAACAAIAAgACAAIAAgABAAEA
AQABAAEAAQADAAMAAgACAAMAAwADAAMAAwAEAAQABAAEAAQABQAFAAUABQAFAAUABgAG
AAYABgAGAAcABwAHAAcABwAHAAcACAAIAAgACAAIAAgACAAIAAYABgAHAAcABwAGAAYA
BgAEAAQAAwACAAIAAwADAAIABAAEAAQABAABAAEAAQAAAAEAAQABAAIAAgABAAEAAQD/
//////8AAAAAAAAAAP//AAAAAAAA//////////////7//v/+//3//P/7//v/+//8//z/
/P/7//v/+//8//3/+//7//v/+//8//z//P/8//z//P/8//z//P/8//z//P/8//z//P/8
//z//P/8//z/+//7//v/+//7//v/+//8//r/+v/6//v/+//7//r/+v/6//z//f///wAA
AAAAAAAAAAAAAAAAAAAAAAAAAAABAAEAAwAFAAYABgAFAAUABQAFAAQAAwADAAIAAQAA
AAAAAAAAAP7//P/7//n/+P/4//j/+P/4//j/+P/4//f/9f/1//f/9//3//b/9P/0//T/
9P/0//T/9P/0//T/9P/0//T/9P/0//T/9P/0//T/9P/1//X/9P/0//T/9f/1//X/9f/1
//j/+////wYAEAAdAC8ARwBcAHMAiACcAKkArwCtAKMAjwBwAEcAGADp/7z/nv+S/4//
jf+P/5X/nf+o/7T/v//H/87/1f/a/97/5P/m/+j/6//s/+z/7f/u/+//8P/w//D/8v/y
//H/8f/w//D/8f/y//L/8v/y//L/8P/w//D/8f/x//H/8f/x//H/8v/y//L/9P/0//T/
9P/1//X/9f/1//X/9f/2//b/+P/4//j/+P/4//n/+f/5//n/+f/6//r/+//7//z//P/6
//r/+//7//n/+v/6//r//f/9//3//v/+////AAAAAAEAAgACAAIABAAEAAQABgAHAAgA
CQAJAAkACwAMAA0ADgAPABAAEAARABEAEQATABUAFQAVABcAFQAVABUAFQAVABYAFgAX
ABkAGgAaABoAGwAbABsAHAAcABwAHAAcABoAGgAbABsAHAAcABwAGgAaABkAGAAXABYA
FQAUABMAEgARABAADwANAAwACwAKAAcABgAEAAMAAgACAAIAAQACAAEAAQABAP///v/+
//7//v/+//7//v8AAAAA//////3//f/9//3///////7//v8BAAEAAQABAP//AAAAAAAA
AgACAAMAAwAFAAUABQAFAAgACAAIAAgABgAHAAcABwAJAAkACQAJAAoACgAKAAoACgAK
AAoACgAKAAoACwALAAsACgAKAAoACwAMAAwADAALAAsACgAIAAoACgAKAAoACQAJAAkA
CAAIAAkACgAMAAsACQAIAAcABwAHAAcACAAIAAgACAAHAAgACAAIAAcACQAJAAkACQAJ
AAoACwALAAgABwAHAAcABwAIAAkACQALAAsADAANAAsACwALAAsACAAIAAgACAAIAAgA
CAAIAAgACAAIAAgACAAIAAgACAAKAAoACgAKAAkACQAJAAkABwAHAAcACAAJAAoACwAN
AA8ADQAMAA4AEAAQABAAEAAQABAAEAAQABAAEAARABEAEwAVABYAFgAVABUAFQAVABYA
FQAVABQAEQAQABAAEAAOAAwACgAJAAoACgALAAwACwAKAAkACAAKAAkABwAHAAcABwAH
AAYABAAEAAQABAAGAAYABgAGAAgACAAIAAgABgAGAAYABgAGAAYABgAHAAkACAAIAAgA
CQAJAAkACQAHAAgADQARABYAHAAnADUASwBkAHsAkACmALcAvwC9ALUAowCGAF0AMAAF
ANL/rP+e/53/mf+X/53/p/+y/77/x//R/9j/3//m/+z/8v/4//j/+f/8//7//f/+/wEA
AgACAAIABQAGAAYABwAGAAYABwAIAAYABgAGAAYACAAIAAgACQALAAsACwALAA0ADgAO
AA4ADAAMAAwADAANAA0ADQANAA0ADQAOAA4ADgAOAA4ADgAQABEAEQARABEAEQASABIA
EwATABQAFAAWABYAFwAXABkAGgAaABoAGAAXABYAFgAWABcAGAAYABwAHgAfACAAIAAg
ACAAIgAjACQAJQAlACUAJwAoACkAKgArACwALAAvAC8ALwAxAC8ALwAvADEAMgAzADQA
NQA0ADQAMwAzADMANAA0ADQAMwAzADMANAA3ADgAOQA6ADkAOAA4ADcANQA0ADMAMAAy
ADEAMAAvADAALwAuAC0ALAArACoAKQAlACQAIwAiACEAIAAeAB0AHAAcABwAGwAaABkA
GQAZABsAGgAaABoAFgAWABYAFgAYABgAFwAXABcAFwAXABcAFwAXABYAFgAZABkAGQAZ
ABcAGAAYABgAGAAYABkAGQAZABkAGQAZABoAGgAaABoAGgAbABsAGwAbABsAGwAbABwA
HAAcABwAGgAaABoAGgAcABwAHQAdAB0AHAAcABwAHgAeAB0AHAAcAB0AHQAcABoAGgAa
ABoAGwAbABsAGgAaABsAHAAeAB0AGwAaABkAGAAXABYAFgAYABoAHAAdABkAGAAXABUA
FgAXABgAGQAXABgAGQAZABgAFwAXABcAFgAWABYAFQATABMAFAAVABcAFwAXABcAGAAY
ABgAGAAWABYAFgAWABYAFgAWABYAFAAUABQAFAAXABgAGQAaABkAGQAZABkAHAAdAB4A
IAAgACAAIAAhAB8AHwAeAB4AHwAgACIAIwAlACUAJQAlACUAJAAjACIAHwAeAB0AHAAb
ABwAHQAdABoAGQAYABcAGQAXABkAGgAZABgAFwAWABYAFgAWABYAFAAUABQAFAAWABYA
FgAWABUAFAATABIAFQAWABcAGAAYABgAGAAYABYAFgAWABYAFgAWABYAFgAYABgAGAAY
AB0AIgAnACwAPQBOAF8AcACCAJQApgC4ALYAtACyALAAiABiADwAFgD7/+D/xf+q/6v/
rP+t/w==
         </WaveFormData>
      </LeadData>
      <LeadData>
         <LeadByteCountTotal>10000</LeadByteCountTotal>
         <LeadTimeOffset>0</LeadTimeOffset>
         <LeadSampleCountTotal>5000</LeadSampleCountTotal>
         <LeadAmplitudeUnitsPerBit>4.88</LeadAmplitudeUnitsPerBit>
         <LeadAmplitudeUnits>��V</LeadAmplitudeUnits>
         <LeadHighLimit>2147483647</LeadHighLimit>
         <LeadLowLimit>268435456</LeadLowLimit>
         <LeadID>V5</LeadID>
         <LeadOffsetFirstSample>0</LeadOffsetFirstSample>
         <FirstSampleBaseline>0</FirstSampleBaseline>
         <LeadSampleSize>2</LeadSampleSize>
         <LeadOff>FALSE</LeadOff>
         <BaselineSway>FALSE</BaselineSway>
         <ExcessiveACNoise>FALSE</ExcessiveACNoise>
         <MuscleNoise>FALSE</MuscleNoise>
         <LeadDataCRC32>1486340403</LeadDataCRC32>
         <WaveFormData>
EAAQABAAEAARABIAEwAUABQAFAAUABQAEgASABIAEgAVABYAFwAYABgAGAAYABgAFgAW
ABYAFgAWABYAFgAWABcAGAAZABoAGgAaABoAGgAaABoAGgAaABwAHAAcABwAHgAeAB4A
HgAeAB4AHgAeAB8AIAAhACIAJAAkACQAJAAlACYAJwAoACoAKgAqACoAKgAqACoAKgAt
AC4ALwAwADAAMAAwADAALwAuAC0ALAAtAC4ALwAwAC8ALgAtACwALgAwADIANAA0ADQA
NAA0ADAALgAsACoALQAuAC8AMAAvAC4ALQAsACoAKAAmACQAIwAiACEAIAAiACIAIgAi
ACIAIgAiACIAIAAeABwAGgAbABwAHQAeAB4AHgAeAB4AHAAcABwAHAAcABwAHAAcABwA
HAAcABwAHgAeAB4AHgAdABwAGwAaABsAHAAdAB4AIAAgACAAIAAgACAAIAAgAB4AHgAe
AB4AHgAeAB4AHgAeAB4AHgAeAB8AIAAhACIAIQAgAB8AHgAcABwAHAAcAB0AHgAfACAA
HgAeAB4AHgAdABwAGwAaABwAHAAcABwAGgAaABoAGgAYABgAGAAYABkAGgAbABwAGgAa
ABoAGgAYABgAGAAYABcAFgAVABQAFwAYABkAGgAYABgAGAAYABgAGAAYABgAFwAWABUA
FAAVABYAFwAYABYAFgAWABYAGAAYABgAGAAWABYAFgAWABQAFAAUABQAFgAWABYAFgAU
ABQAFAAUABcAGAAZABoAGAAWABQAEgATABQAFQAWABcAGAAZABoAGgAaABoAGgAZABkA
GgAaAB0AHQAeAB4AHgAeAB4AHwAfAB8AHwAeAB4AHQAdABwAGgAbABsAGQAaABkAFwAX
ABUAFAAUABQAEwATABMAEwATABMAEwASABIAEgARABEAEQARABEAEAASABIAEgASABAA
EAAQABAAEAAQABAAEAAQABAAEAARAA8ADgAOAA4ADwAQABEAEgAVABcAGQAZABoAHAAh
ACsAOQBHAFYAZgB0AIIAiwCPAI4AhwB1AF4AQQAkAAYA9P/u/+z/5//n/+f/5//q/+//
9f/3//r//f///wQACQANAA0ADAAMAA8ADwAPAA8ADwAQAA4ADgAOAA4ADgAOAA4ADgAQ
ABAAEAAQAA8ADwAQABAAEAARABEAEQAPABAAEAAQABIAEgASABIAEAAQABAAEAAOAA4A
DwAPABAAEgATABQAEgASABIAEgASABIAEwATABIAEgASABMAEwATABQAFAAWABcAFwAX
ABcAGAAYABgAFwAXABcAFwAXABcAGAAZABsAHAAeAB8AHQAdAB0AHAAeAB8AIAAgACAA
IAAgACIAJAAmACcAKAAmACYAJgAmACgAKAApACkAJwAoACgAKQApACoAKwArACkAKgAq
ACoALAAsAC0ALgAtACwAKwAqACsAKwArACsAKAAoACgAKAAkACMAIwAjACIAIQAgAB4A
HQAcABwAGwAcABsAGwAaABcAFgAWABYAFgAVABUAFQAUABQAFAASABAAEQARABEAEwAS
ABEAEQATABMAEwATABEAEAAPAA8ADwAPABAAEAATABMAEwATABIAEgASABIAEgARABAA
EAARABEAEQARABMAEgASABIAEwATABMAEwATABMAEwASABIAEwATABMAFAAUABUAFQAT
ABMAEwATABMAEwATABMAFQAVABQAFAASABIAEgASABAAEAAQAA8ADwAPAA8ADwAPAA4A
DgAOAA4ADgAOAA4ADgAOAA4ADQANAA0ADQANAAsACwALAAsADQANAA0ADQAMAAsACQAI
AAoACgAKAAoACgAKAAoACgAIAAgACAAIAAoACgAKAAoACAAHAAcABwAHAAcABwAHAAcA
BwAHAAcABQAFAAUABQAFAAUABQAFAAcABwAHAAgABgAGAAYABgAGAAUABQAFAAUABgAH
AAcABgAFAAQAAwAEAAUABQAGAAcABwAHAAcABwAIAAYABgAIAAgACAAIAAkACQAKAAwA
CgALAAsADAAKAAwADAAMAAsACwALAAsACgAKAAkACQAIAAgACQAJAAkACQAHAAQAAwAD
AAIAAgACAAEAAQABAAEAAQABAAEA/v/+//7//f/9//3//f/9//z//P/8//z//P/8//z/
/P/+//7//v/+//7//v/+//7///////7//v/8//z//P/8//z//f///wEAAwAGAAoAEQAd
ACkANwBEAFIAYABwAHsAgQB+AHkAaQBQADMAFAD2/+L/2P/U/9P/0//X/9n/3P/h/+P/
5f/o/+v/7f/w//H/8//z//T/9v/3//f/9//3//f/+P/2//b/9v/2//b/9v/2//b/+P/4
//j/+P/5//n/+v/6//j/+f/5//n/9//4//j/+P/4//j/+P/4//j/+P/4//j/+v/6//v/
+//6//r/+f/4//j/+P/4//j/+v/6//v/+//6//r/+v/7//3//f/+//7//f/9//z/+//9
//7//v/+//7///8AAAEA/////wAAAQACAAIAAwADAAQABQAGAAYABgAHAAgACAAKAAoA
CgAMAAoADAANAA4AEAAQABAAEAAQABAAEQARABEAEgASABMAEwAUABUAFQAVABYAFgAW
ABQAFAAVABYAFgAWABYAFgAVABUAFQAVABQAFAAUABQAEAAPAA8ADwAOAA0ADAAKAAkA
CAAIAAcABgAFAAUABAADAAIAAgACAAAA////////AAAAAAAA/v/8//3//f/9//3//P/7
//v/+//7//v/+//8//z//P/9//v/+//8//z//f/9//3//f/8//z//P/8//3//f/9//7/
/f/9//3//f/9//z//P/8//3//f/9//3//f/9//3//P/8//3//f/9//7//v///////f/9
//3//f/9//3//f/9//3//f/8//z//P/8//z//P/+//7//v/9//3//f/9//3/+//6//r/
+v/8//z//P/8//r/+v/6//n/+f/5//n/+f/5//n/+f/5//n/+f/5//n/+//7//r/+v/4
//j/+P/4//j/+P/4//j/+P/4//j/+P/2//b/9v/2//b/9f/1//X/9f/1//X/9f/3//f/
9//3//f/9//3//f/9f/1//X/9f/1//X/9f/2//b/9v/2//b/9v/1//X/9f/z//T/9f/1
//X/9f/1//X/9f/1//T/9P/1//X/9f/1//P/9P/0//T/8v/y//L/8v/y//L/8v/0//b/
9v/2//b/+P/4//j/+P/5//n/+v/6//n/+f/6//r//P/8//z//f/7//v/+//6//z/+//7
//r/+v/7//v/+f/5//f/9P/z//H/8P/w//D/8f/x//H/8f/v/+//7//u//D/8P/v/+//
7//v/+//7v/u/+7/7v/u/+z/7P/s/+z/7v/u/+7/7v/u/+7/7v/v/+//7v/u/+7/7v/u
/+7/7v/v//H/8//3//j//P8FAA8AHQArADgARgBSAGAAbQBzAHIAawBbAEAAIwAGAOz/
1v/O/8r/yf/L/83/0f/U/9n/2//d/+D/4f/j/+j/6//r/+3/7v/u/+3/7f/v/+//7//w
/+7/7v/u/+7/8P/w//D/8P/w//D/8P/w/+//7//w//D/8P/x//H/8f/v//D/8P/w//L/
8v/y//L/9P/0//T/9P/0//T/9f/1//X/9v/2//b/9v/2//b/9v/0//T/9f/1//j/+P/4
//n/9//3//j/+P/6//v/+//7//v//P/8//z//P/9//7/////////AAABAAQABAAFAAUA
BgAHAAgACAAIAAkACgAKAAwADAAMAA4ADAAOAA8AEAASABIAEgASABAAEAARABEAEgAU
ABUAFwAVABYAFwAXABcAGAAYABgAGAAYABkAGgAYABgAGAAYABkAGQAZABkAGAAYABgA
GAAUABMAEwATABIAEQAQAA4ADwAOAA4ADQALAAkACAAGAAUABAAEAAQABgAFAAUABQAE
AAQABAACAAAAAQABAAEAAwACAAEAAQADAAMAAwADAAAAAAAAAAEAAQABAAIAAgABAAEA
AQABAAIAAgACAAIAAQABAAEAAgADAAMAAwADAAUABAAEAAQABwAHAAcABwAFAAUABQAE
AAYABwAHAAcABAAEAAUABQAFAAUABQAFAAUABQAFAAUABwAHAAYABgAEAAQABAAEAAIA
AgACAAEAAgADAAQABQADAAIAAgACAAIAAgACAAIABAAEAAQAAwACAAEAAAD//wEAAQAB
AAEAAQABAAEAAQABAAEAAAAAAP7//v/+//7/AAAAAAAAAAAAAAAAAAAAAP7//v/+//7/
AAD////////9//3//f/9//3//f/9//3/+//7//v/+//9//3//f/9//3//f/9//7//v/+
//7//v/8//v/+//7//3//v///////f/9//3//f/7//v/+v/6//v/+//7//v/+f/6//r/
+v/8//z//P/8//r/+v/6//r/+v/6//r/+v/8//z//P/8//7//v/+//7//////wAAAAAB
AAEAAgACAAIAAgACAAMAAwADAAMAAgACAAEAAQAAAAAAAQABAP///f/7//j/9//5//j/
+P/4//n/+f/5//n/9//3//f/9v/2//b/9f/1//P/8//z//L/9P/0//T/9P/2//b/9v/2
//T/9P/0//T/8v/y//L/8//z//L/8v/y//T/9P/0//T/8//z//f/+f/8/wIADQAbACsA
OQBGAFIAYABsAHcAdwBwAGMATQAyABkA+v/g/9L/zv/K/8f/yf/N/8//1P/Z/93/3f/g
/+P/5f/o/+n/6//t/+7/7v/v/+//7f/t/+3/7v/u/+7/7v/u/+7/7v/u/+7/7v/u/+7/
7v/r/+v/7P/s/+z/7f/t/+3/7//w//D/8P/u/+7/7v/u/+7/7v/u/+7/7v/u/+//7//v
//D/8P/w//D/8P/w//D/8P/w//H/8f/y//L/8v/z//P/8//0//T/8v/z//P/8//1//b/
9v/2//b/9//4//n/9//3//j/+f/6//r/+//7//z//f/+//7//v///wAAAAAAAAAAAAAC
AAAAAgADAAQABgAGAAYABgAIAAgACQAJAAcACAAIAAkABwAIAAkACQAJAAoACgAKAAwA
DAANAA4ADAAMAAwADAANAA0ADQANAAoACgAKAAoACAAHAAcABwAGAAUABAACAAEAAAAA
AP///v/9//3//P/7//r/+v/6//j/9//3//f/9P/0//T/8v/0//X/9f/1//X/9P/z//P/
8//z//P/8//y//L/8v/z//H/8f/y//L/8//z//P/8//0//T/9P/0//P/8//z//T/9f/1
//X/9f/3//b/9v/2//X/9f/1//X/9f/1//X/9P/2//f/9//3//T/9P/1//X/9f/1//X/
9f/1//X/9f/1//X/9f/0//T/9P/0//T/9P/0//T/9P/z//P/8//z//P/8//y//L/8v/w
//D/8P/w/+7/7v/u/+3/7f/t/+3/7f/t/+3/7f/t/+3/7f/t/+3/7//v/+7/7v/u/+7/
7v/u/+7/7v/u/+7/7v/u/+7/7v/s/+z/7P/s/+7/7f/t/+3/6//r/+v/6//t/+3/7f/t
/+3/7f/t/+3/6//r/+v/6//r/+v/6//s/+z/7P/s/+z/7v/t/+3/7f/r/+z/7f/t/+v/
6//r/+v/7f/t/+z/7P/r/+v/6//r/+v/7P/s/+z/7P/s/+z/7P/s/+z/7P/s/+r/6v/q
/+r/6v/q/+r/6v/s/+z/7P/s/+7/7v/u/+7/7v/u/+3/7f/u/+7/7//v//D/8P/y//L/
8v/z//P/8//z//L/8v/x//H/8P/w//H/8f/v/+//7f/q/+n/6f/o/+j/6P/n/+f/5//n
/+f/5//n/+b/5v/m/+X/5f/l/+X/5f/k/+T/5P/i/+L/4v/i/+L/4v/i/+L/5P/k/+T/
5P/k/+X/5f/k/+L/4v/i/+L/4v/i/+P/5f/n/+n/7P/w//n/BQATACEALgA8AEgAVgBl
AGkAZABbAEcALAARAPb/3P/K/8D/vP+7/7v/v//B/8T/yf/N/8//0P/T/9P/1v/X/9n/
2//c/9z/3f/d/93/3f/d/97/3v/e/97/3v/e/97/3v/e/9z/3P/c/9z/2//b/9z/3P/e
/9//3//f/+D/4v/j/+T/4v/i/+L/4v/i/+L/4v/i/+L/4v/j/+P/4v/i/+H/4P/i/+L/
4v/i/+T/5P/l/+X/5v/m/+b/5//n/+f/6P/o/+b/5//n/+f/5//o/+j/6P/p/+v/7f/v
/+3/7f/u/+//7v/u/+//7//w//H/8v/y//T/9f/2//b/9v/2//b/+P/6//z//f/+//7/
/v/+//7//P/8//3//f///wAAAAABAAMABAAFAAUAAwAEAAQABAAEAAQABQAGAAgACAAI
AAgABwAHAAcABwAGAAYABgAGAAYABQAFAAUAAgABAAAA/v/9//z//P/7//r/+f/5//j/
9//2//b/9v/2//X/9f/1//X/9v/3//b/9v/3//f/9//2//T/8v/x/+//7//v/+//7v/u
/+7/7//x//H/8v/y//P/8//z//P/8v/y//L/8v/x//H/8f/y//P/8//z//P/8//y//L/
8v/1//X/9f/1//X/9f/1//T/9P/1//X/9f/y//L/8//z//X/9f/1//X/9f/1//X/9f/1
//X/9P/0//T/9P/0//T/8v/y//L/8f/x//H/8f/x//P/8v/y//L/8v/y//L/8v/y//L/
8v/x//H/8f/x//H/8f/x//H/8f/x//H/8f/x//H/8f/w//D/8P/w//D/8P/w//D/8P/w
//D/8P/w//D/8v/y//L/8v/y//H/8f/x//P/8//z//P/8//z//P/8//x//H/8f/x//H/
8f/x//H/8//z//P/9P/y//L/8v/y//D/7//v/+//8P/y//T/9f/1//X/9f/1//X/9f/0
//T/8//z//P/8//z//T/9P/0//b/9v/2//b/9v/2//b/+P/4//j/+P/5//n/+v/8//z/
/f/9//7//v8AAAAAAAD//////////wAAAAD//////P/8//3//f/7//v/+f/2//f/9//2
//b/+P/3//f/9//1//X/9f/1//T/9P/0//P/8//z//P/8//0//T/9P/0//T/9P/0//T/
8v/y//L/8v/y//L/8v/y//P/8//y//L/9P/0//T/9P/0//P/9//5//3/AAAGAA8AHQAr
ADkASgBYAGQAcAB5AHcAbgBfAEcALgATAPb/4P/Y/9L/zv/L/83/z//T/9j/3f/f/+P/
5v/p/+v/7v/v/+//8f/y//L/8//z//H/8f/x//L/9P/0//T/9P/2//b/9v/2//T/9P/0
//T/8//z//T/9P/0//X/9f/1//X/9v/2//b/9v/2//b/9v/2//b/9v/2//T/9P/1//X/
9//4//j/+P/4//j/+P/4//j/+P/5//n/+v/6//r/+//5//n/+v/6//z//f/9//3//f/+
//7//v/+////AAABAAEAAQACAAMABAAEAAUABQAGAAcACAAIAAgACQAKAAoACgAKAAoA
DAAMAA4ADwAQABIAEgASABIAEgASABMAEwATABQAFAAVABUAFgAXABcAFQAWABYAFgAW
ABYAFwAYABgAGAAYABgAGQAZABkAGQAWABYAFgAWABQAEwATABMAEgARABAADgANAAwA
DAALAAoACQAJAAgABwAGAAYABgAGAAUABQAFAAQABAAEAAIAAgADAAMAAwADAAIAAQAB
AAEAAQABAAEAAAAAAAAAAQABAAEAAgACAAMAAwADAAMAAgACAAIAAgADAAMAAwAEAAUA
BQAFAAUABQAEAAQABAAFAAUABQAFAAMAAwADAAIAAgADAAMAAwACAAIAAwADAAMAAwAD
AAMAAQABAAEAAQABAAEAAAAAAAIAAgACAAIAAgACAAIAAQABAAEAAQABAAEAAAAAAAAA
/v/+//7//v/+//7//v/9//3//f/9//3//f/9//3//f/9//3//f/9//3//f/8//z//P/8
//z//P/6//r/+v/6//r/+v/6//r/+P/4//j/+P/4//f/9//3//n/+f/5//n/9//3//f/
9//3//f/9//3//X/9f/1//X/9f/1//X/9v/2//b/9v/2//b/9f/1//X/9f/2//f/9//3
//f/9//3//f/9//2//b/9f/1//X/9f/1//b/9v/2//j/+P/4//j/+P/4//j/+P/4//j/
+P/4//r/+v/6//r//P/8//z//P/9//3//v/+//3//f/+//7/AAAAAAAAAQADAAMAAwAC
AAIAAQABAAAAAAABAAEA///9//v/+P/3//f/9v/2//b/9//3//f/9//1//X/9f/0//T/
9P/z//P/8//z//P/8v/y//L/8v/y//L/8v/y//L/8v/y//L/8v/y//L/8v/z//P/8v/y
//L/8v/y//L/8v/z//X/9//3//r/AAAJABUAJQAzAEIAUABeAGwAdwB5AHQAZwBTADoA
IQAGAO7/3v/W/9D/zf/N/8//0//Y/93/4f/j/+b/5//p/+r/6//r/+3/7v/u/+3/7f/t
/+3/7f/u/+7/7v/u/+7/7v/u/+7/7v/u/+7/7v/u/+3/7f/u/+7/7v/v/+//7//v//D/
8P/w//D/8P/w//D/8P/w//D/8P/w//D/8f/x/+//8P/w//D/8P/w//D/8P/y//L/8//z
//T/9P/0//X/9P/z//P/8v/0//X/9f/1//X/9v/2//b/9v/3//j/+f/5//n/+v/7//z/
/P/9//3//v///wAAAAD+////AAAAAAIAAgACAAQABgAIAAkACgAKAAoACgAKAAwADAAN
AA0ADQAOAA4ADwAPABAAEQARABMAFAAUABQAEgASABMAFAAUABQAFAAUABMAEwATABMA
FAAUABQAFAASABEAEQARABAADwAOAAwADQAMAAwACwAIAAcABwAGAAUABAAEAAQABAAD
AAMAAwACAAIAAgAAAAAAAQABAAEAAQAAAP////8BAAEAAQABAAAAAAAAAAEAAQABAAIA
AgADAAMAAwADAAQABAAEAAQABQAFAAUABgAHAAcABwAHAAkACAAIAAgABwAHAAcABwAH
AAcABwAGAAYABwAHAAcABgAGAAcABwAHAAcABwAHAAcABwAHAAcABwAHAAYABgAIAAgA
CAAIAAgACAAIAAcABwAHAAcABwAGAAQAAwACAAQABAAEAAQABgAGAAYABQAFAAUABQAF
AAUABQAFAAUABQAFAAUABQADAAMAAgACAAIAAgACAAIAAgACAAIAAgAEAAQABAAEAAIA
AgACAAIAAgABAAEAAQADAAMAAwADAAEAAQABAAEAAQABAAEAAQABAAEAAQABAAMAAwAD
AAQABAAEAAQABAACAAEAAQABAP//AAABAAEAAQABAAEAAQABAAEAAAAAAAMAAwADAAMA
AwAEAAQABAAEAAQABAAEAAQABAAEAAYACAAIAAgACAAIAAgACAAIAAgABwAHAAgACgAL
AAsADAAMAA4ADgAOAA8ADwAPAA8AEAAQAA8ADwAMAAwADQANAAkACQAHAAQABQAFAAQA
BAAGAAUABQAFAAUABQAFAAUABAAEAAQAAwAFAAUABQAFAAQABAAEAAQABgAGAAYABgAG
AAYABgAGAAYABgAGAAYABwAHAAYABgAIAAgACAAIAAoACQALAAsADQASABgAJQAzAEEA
TwBeAG4AfACIAI0AiwCCAG8AVwA8ACEABADy/+r/5v/i/9//4f/j/+n/7v/x//P/9//6
//v///8AAAEAAQABAAIAAgADAAUABwAHAAcACAAIAAgACAAIAAgACAAIAAgABgAGAAYA
BgAHAAcACAAIAAYABwAHAAcABwAIAAgACAAIAAgACAAIAAgACAAIAAgACgAKAAsACwAK
AAoACQAIAAoACgAKAAoACgAKAAsACwAMAAwADAANAA0ADQAOAA4ADgAPAA8ADwAPABAA
EAAQABAAEQASABMAEQARABIAEwAUABQAFQAVABgAGQAaABoAHAAdAB4AHgAeAB4AHgAg
AB4AIAAhACIAIAAgACAAIAAiACIAIwAjACMAJAAkACUAJQAmACcAJwAnACgAKAAoACgA
KAApACoAKAAoACgAKAAnACcAJwAnACYAJgAmACYAJAAjACMAIwAgAB8AHgAcABsAGgAa
ABkAGAAXABcAFgAVABQAFAAUABQAEwATABMAEgASABIAEAAOAA8ADwAPABEAEAAPAA8A
EQARABEAEQAQABAAEAARAA8ADwAQABAAEQARABEAEQASABIAEgASABEAEQARABIAEwAT
ABMAEwAVABQAFAAUABMAEwATABMAFQAVABUAFAAUABUAFQAVABIAEgATABMAEwATABMA
EwARABEAEQARABEAEQAQABAAEgASABIAEgAQABAAEAAPAA8ADwAPAA8ADwAOAA4ADgAO
AA4ADgAOAA4ADgAOAA0ADQANAA0ADQANAA0ADQANAAsACwALAAsADQANAAwADAAMAAwA
DAAMAAwADAAMAAwADAAMAAwADAAKAAoACgAKAAwACwALAAsACwALAAsACwALAAsACwAL
AAkACQAJAAkACQAJAAkACQALAAsACwAMAAoACgAKAAoACgAJAAkACQALAAwADQANAA4A
DgAOAA4ADgAQAA8ADwAQABAAEQARABIAFAAWABYAFgAXABcAFwAXABYAFgAVABUAEgAS
ABMAEwARABEADwAMAAsACwAKAAoACgAJAAkACQAJAAkACQAJAAgACAAIAAcABwAHAAcA
BwAGAAYABgAGAAYABgAGAAYABgAGAAYABgAGAAYABgAGAAcABwAGAAYABgAGAAYABgAG
AAkACQALAA0AEgAWACEALwA/AE0AXABqAHgAiACPAI8AiAB7AGMASgAvABQA/v/y/+z/
6P/j/+X/5//r//D/9f/3//v//P/9////AAABAAEAAwAEAAIABQAFAAMAAwADAAQABAAE
AAQABAACAAIAAgACAAAAAAAAAAAA/////wAAAAAAAAEAAQABAAEAAgACAAIAAgACAAIA
AgACAAIAAgACAAMABAAGAAcACQAKAAoACgAIAAgACAAIAAoACgALAAsADAAMAAwADQAL
AAsADAAMAA4ADwAPAA8AEQASABIAEgASABMAFAAVABUAFQAWABcAFgAWABcAFwAaABsA
HAAcAB0AHwAhACIAIgAiACIAJAAiACQAJQAmACgAKAAoACgAKAAoACkAKQApACoAKgAr
AC0ALgAvAC8ALwAwADAAMAAwADAAMQAyADQANAA0ADQAMwAzADMAMwAyADIAMgAyADAA
LwAvAC8ALAArACoAKAAlACQAJAAjACIAIQAhACAAHwAeAB4AHgAgAB8AHwAfAB4AHgAe
ABwAGgAbABsAGwAdABwAGwAbABsAGwAbABsAGwAcAB0AHwAfAB8AIAAgAB8AHwAfAB8A
HgAeAB4AHgAgACEAIgAkACcAJwAnACcAJQAkACQAJAAlACUAJQAlACcAJwAnACYAJgAn
ACcAJwAoACgAKQApACkAKQApACkAKwArACsAKwAqACkAJwAmACcAKAApACoAKgAqACoA
KQArACsAKwArACkAKAAoACgAKAAoACgAKAAqACoAKgApACkAKQApACkAKwArACsAKwAr
ACsAKwArACkAKQAoACgAKQAqACsALAAqACoAKgAqACwALAAsACwALAAsACwALAArACkA
KAAnACgAKQAqACsALQAtAC0ALQAuAC8AMAAxAC8ALwAvAC8ALAArACoAKgArACwALQAu
ADIAMQAxADIAMgAyADIAMgAyADEAMQAyADIAMwAzADQANQA4ADkAOgA7ADsAOwA7ADwA
PAA7ADsAOQA4ADgANwA1ADUAMwAwADIAMwAzADQAMwAxADAALwAvAC8ALwAvAC8AMAAx
ADEAMAAvAC4ALQAuAC4ALgAuAC8AMAAxADIAMQAwAC8ALgAwADAAMAAwADMAMwAyADIA
MgAyADIAMgAyADMANQA5ADsAPAA+AEMAUQBlAHUAhACWAKQAsAC5ALsAtAClAI8AdABZ
ADoAIAAUABAACgAHAAkADQARABgAGwAfACEAJAAnACkALAAtAC0ALQAwADAAMQAzADUA
NQA1ADYAOAA4ADgAOAA2ADYANgA2ADUANAAzADIAMwAzADQANAA1ADcAOAA5ADkAOgA6
ADoAOQA4ADcANgA3ADgAOQA6ADoAOgA7ADsAOwA8ADwAPAA+AD4APgA+AD4APgA/AD8A
QABAAEAAQQBDAEMARABEAEQARQBFAEUAQgBCAEEAQABCAEMARABFAEgASQBLAE0ATQBM
AEwASwBOAE8AUABQAFAAUQBSAFIAVgBWAFYAWABWAFgAWQBaAFwAXABcAFwAXgBeAF8A
XwBcAFwAWwBbAF0AXgBfAF8AXQBeAF4AXgBgAGIAZQBoAGcAZgBlAGQAYgBhAGAAXwBe
AF4AXgBeAF0AXQBeAF8AXgBdAFwAWgBXAFYAVgBVAFYAVQBVAFQAUQBQAFAAUABQAE8A
TwBPAE8AUABRAFAATgBPAE8ATwBRAFAATwBPAE8ATwBPAE8ATgBOAE4ATwBRAFEAUgBS
AFEAUQBRAFEAUgBSAFIAUgBRAFEAUQBSAFMAUwBTAFMAVQBUAFQAVABXAFcAVwBXAFcA
VwBXAFYAVABVAFUAVQBWAFYAVwBXAFUAVQBVAFUAVgBXAFgAWQBXAFcAVgBWAFgAWABY
AFgAWABYAFgAVwBZAFkAWQBZAFkAWABYAFgAVwBWAFUAVABXAFgAWQBZAFgAVwBWAFUA
VwBXAFcAVwBZAFkAWQBZAFsAWwBaAFoAWABYAFgAWABXAFYAVQBUAFUAVgBXAFgAWwBc
AF0AXgBcAFsAWwBbAFoAWQBYAFcAVQBVAFUAVQBZAFsAXQBfAF8AXwBfAF8AYABhAGIA
ZABjAGIAYQBgAGAAXwBfAF8AYgBkAGYAZwBoAGkAagBrAGoAaQBnAGYAZgBlAGQAYwBj
AGQAZABkAGMAYgBhAGAAYgBgAGAAYABeAF4AXgBeAFwAXABcAFwAXABcAFwAXABeAF4A
XgBeAF0AXABbAFoAXQBeAF8AYABgAGAAYABgAF4AXgBeAF4AXgBeAF4AXgBhAGIAYwBk
AGUAZgBnAGgAcgB8AIYAkACgAK4AvADKAM4A0gDWANoAxACuAJgAggBvAF4ATQA8ADoA
OgA6AA==
         </WaveFormData>
      </LeadData>
      <LeadData>
         <LeadByteCountTotal>10000</LeadByteCountTotal>
         <LeadTimeOffset>0</LeadTimeOffset>
         <LeadSampleCountTotal>5000</LeadSampleCountTotal>
         <LeadAmplitudeUnitsPerBit>4.88</LeadAmplitudeUnitsPerBit>
         <LeadAmplitudeUnits>��V</LeadAmplitudeUnits>
         <LeadHighLimit>2147483647</LeadHighLimit>
         <LeadLowLimit>268435456</LeadLowLimit>
         <LeadID>V6</LeadID>
         <LeadOffsetFirstSample>0</LeadOffsetFirstSample>
         <FirstSampleBaseline>0</FirstSampleBaseline>
         <LeadSampleSize>2</LeadSampleSize>
         <LeadOff>FALSE</LeadOff>
         <BaselineSway>FALSE</BaselineSway>
         <ExcessiveACNoise>FALSE</ExcessiveACNoise>
         <MuscleNoise>FALSE</MuscleNoise>
         <LeadDataCRC32>1605087596</LeadDataCRC32>
         <WaveFormData>
/v/+//7//v8AAAAAAAAAAP7//v/+//7//P/8//z//P/+/wAAAgAEAAQABAAEAAQAAwAC
AAEAAAD+//7//v/+/wEAAgADAAQABgAGAAYABgAEAAQABAAEAAUABgAHAAgACAAIAAgA
CAAGAAYABgAGAAgACgAMAA4ADAAMAAwADAAMAAwADAAMAA0ADgAPABAAEgASABIAEgAT
ABQAFQAWABYAFgAWABYAFQAUABMAEgATABQAFQAWABUAFAATABIAFAAWABgAGgAZABgA
FwAWABMAEgARABAAEwAUABUAFgATABIAEQAQAA0ADAALAAoACQAIAAcABgAJAAoACwAM
AAkACAAHAAYABAAEAAQABAAGAAYABgAGAAYABgAGAAYABAAEAAQABAAGAAYABgAGAAQA
BAAEAAQABgAGAAYABgAEAAQABAAEAAYABgAGAAYABgAGAAYABgAGAAYABgAGAAQABAAE
AAQABAAEAAQABAAGAAYABgAGAAcACAAJAAoABwAGAAUABAADAAIAAQAAAAMABAAFAAYA
BAAEAAQABAADAAIAAQAAAAIAAgACAAIAAgACAAIAAgABAAAA///+/wEAAgADAAQAAQAA
AP///v8AAAAAAAAAAP///v/9//z///8AAAEAAgABAAAA///+//7//v/+//7//f/8//v/
+v/7//z//f/+//7//v/+//7//v/+//7//v/8//z//P/8//z//P/8//z//v/+//7//v/8
//z//P/8//3//v///wAA/v/8//r/+P/7//z//f/+/wAAAAAAAAAAAAAAAAAAAAD+////
/////wAAAAAAAAIABQAFAAUABQADAAMAAwADAAEAAQABAAEAAgACAAEAAAAAAP///P/8
//v/+v/5//n/+f/5//n/+f/3//b/9v/2//j/+P/4//j/9//3//b/9v/0//T/9P/0//T/
9P/0//T/8v/y//L/8v/0//T/9P/0//T/9P/0//T/9v/3//f/9v/4//r/+v/4//b/9v/3
//v/AwANABUAHwAnADAAOAA+AEAAQAA6ADEAJwAbAA4AAwAAAPv/9//3//X/7//v//H/
8//y//L/8v/0//T/9v/2//b/9P/0//b/9v/2//X/9f/1//P/8//y//L/9P/0//T/9P/z
//P/8//y//L/8v/y//P/9f/1//X/9f/z//T/9P/0//b/9v/2//b/9f/0//P/8v/y//L/
8//z//X/9f/1//X/9//3//f/9//2//b/9v/2//f/9//3//f/+v/6//r/+v/7//v/+//7
//v/+//7//z/+v/6//v/+//7//v//P/8//3///8AAAEA///+/////v8AAAEAAgADAAIA
AgACAAMABwAHAAcABwAFAAYABgAGAAgACQAJAAkABwAIAAkACQAKAAoACgALAAkACQAJ
AAkACwANAA4ADwAOAA0ADAALAAsADAANAA4ACwALAAsACgAJAAgACAAHAAYABQAFAAQA
BQAEAAMAAgACAAIAAQAAAP///v/+//7/AAAAAAAAAAD+//7//v/+//v/+//6//r/+//8
//3//v/+//7//v/+//3//P/7//r//P/8//z//P/+//7//v/+//7//v/+//7//f/9//z/
+//8//z//P/8//7//v/+//7/AAAAAAAAAAD+//7//v////////////7/AAAAAAEAAQAA
AP///v/9//7///8AAAEAAAAAAAAAAAAAAAAAAAAAAP3//f/9//z/+v/7//v/+//9//z/
+//7//v/+//7//z//v/+//7//f/7//v/+v/6//r/+v/6//v/+//7//v/+//5//n/+P/4
//r/+v/6//r/+v/6//r/+v/6//r/+v/6//r/+v/6//r/+v/4//j/+P/4//n/+f/5//n/
+f/5//n/9//3//f/9//5//n/+f/5//n/+f/5//n/+f/5//n/+f/4//j/9//3//f/+P/4
//j/9v/2//b/9v/3//j/+f/6//r/+//8//z/+v/5//n/+v/8//z//P/8//7//v//////
/f/+//7//v/+/////////wEAAQABAAEAAQABAAEAAQD///7//v/9//3//v/+//z/+v/5
//j/9//5//n/+f/5//n/+f/4//j/9v/2//b/9v/2//X/9f/0//T/9P/0//T/9P/0//T/
9P/2//b/9v/2//b/9v/2//b/9v/2//b/9v/2//b/9//3//b/9v/4//j/+P/4//j//f8B
AAcADwAXAB8AKQA0AD4ARgBKAEoARAA5AC0AIQASAAcAAAD9//n/+f/5//n/+f/5//f/
9v/2//b/9v/2//b/9v/2//b/+P/4//j/9v/1//X/9f/1//X/9P/0//P/8v/x//D/8v/z
//T/9P/0//T/9P/1//P/8//z//P/8//0//T/9P/y//L/8v/y//T/9P/0//T/9v/2//f/
9//1//X/9f/1//X/9f/1//X/9v/2//b/9v/3//f/9//3//r/+v/6//r/+v/5//j/9//3
//f/9//4//r/+v/7//v/+f/5//r/+v/8//3//f/9//z//P/+//7/AQABAAEAAQAAAAAA
AAABAAUABQAFAAUABQAGAAYABgAGAAcABwAHAAcACAAJAAkACgAKAAoACwALAAsACwAL
AAoACwALAAsADQANAA0ADQAMAAwADAAMAAsACwALAAoACQAIAAgABwAGAAUABQAEAAMA
AgABAAAAAAAAAP///v////7//v/+//7//v/+//7//P/8//z//P/7//v/+v/6//j/+P/4
//j/+v/6//r/+v/6//r/+v/6//z//P/8//z//P/8//z//P/6//r/+v/6//r/+//7//v/
/P/8//z//P/8//z//P/8//z//P/8//z//P/8//z//f/9//3//f/8//7//v///////f/9
//3//f/9//3//f/9//7//v/+//7//P/8//z//P/9//3//f/8//z//f/9//3//f/8//v/
+//9//3//f/+//3//P/7//n/+f/5//j/+P/6//r/+v/7//n/+f/5//n/+//7//r/+v/6
//r/+v/6//j/+P/4//j/+v/6//r/+v/4//j/+P/4//j/9v/2//b/+P/5//n/+f/5//n/
+f/5//n/+f/5//n/9//3//f/9//3//f/9//3//f/9//3//f/+v/6//n/+f/3//j/+P/4
//j/+P/4//j/9v/2//b/9v/2//f/+P/4//j/9//3//f/9v/2//X/9P/0//b/9v/4//r/
+v/6//r/+v/6//r/+v/8//3//f/9//7//v/+/wAA////////////////////////////
//////8AAAAAAAD+//3/+v/6//n/+P/3//f/9f/1//X/9f/3//b/9v/2//b/9v/2//b/
9f/1//T/9P/0//T/9P/0//L/8v/y//L/8//0//X/9v/2//b/9v/2//T/9P/0//T/8v/z
//P/8v/0//b/9v/4//j/+P/7/wEACQARABsAIQApADQAQABIAEoASgBEADsAMQAlABgA
DQAEAAEA/f/7//v/+//7//v/+f/4//j/9v/2//j/+P/4//b/+P/4//j/+P/4//f/9//3
//X/9f/0//T/9v/2//b/9v/3//f/9//2//b/9v/2//f/9//3//f/9//1//b/9v/2//b/
9v/2//b/9v/2//b/9v/4//j/+f/5//n/+f/5//n/+f/5//n/+f/4//j/+P/4//n/+f/5
//n/+v/6//r/+v/7//v/+//7//v/+//7//z//v/+///////9//3//v/+/wAAAQABAAEA
AAAAAAIAAgAFAAUABQAFAAYABgAGAAcABwAHAAcABwAJAAoACgAKAAoACwALAAsADQAO
AA8ADwAOAA4ADgAPABEAEQARABEAEQARABAADwAPAA8ADwAPAA4ADgAOAA4ADwAPAA8A
DgANAAwADAALAAwACwALAAoACwAKAAkACAAHAAYABAACAAMAAgACAAIAAgACAAIAAgAA
AAAAAAAAAP/////+//7/AAAAAAAAAAAAAAAAAAAAAP7//v/+//7/AAAAAAAAAAD+//7/
/v/+//7//v/+//7/AAABAAEAAQAAAAAAAAAAAAAAAAAAAAAAAgACAAIAAgAAAAAAAAAB
AP////////7/AAAAAAEAAQABAAEAAQABAAMAAwADAAMABAAEAAQABAACAAIAAgACAP//
//////7/AAABAAEAAQADAAIAAQABAP///////wAAAgACAAIAAQD//////v/+/wAAAAAA
AAEAAQABAAEAAQD//////v/+//7//v/+//7/AAAAAAAAAAAAAAAAAAAAAAAAAAAAAAAA
AgAAAAAAAAD+//////////3//f/9//3//f/9//3//f/9//3//f/9////////////////
//////////7//P/7//3//v/+//7//v/+//7//v/8//z//P/8//z//f/+//7//v/9//3/
/f///wAAAAAAAP7//v/8//z//v/+//7//v8AAAAAAAAAAAAAAAAAAAAAAgADAAMAAwAE
AAQABAAGAAUABQAFAAUABQAFAAUABQADAAMAAwADAAQABAADAAIAAgABAP7//v/9//z/
+//7//v/+//7//v/+//6//r/+v/6//r/+v/6//n/+f/4//j/+P/4//j/+P/6//r/+v/6
//r/+v/6//r/+v/6//r/+v/6//r/+v/6//r/+//7//r/+v/4//r//P/8//7/AwALABMA
GwAjACsAMwBAAEoATgBQAEwAQgA5AC8AIQAUAAsABAABAP3/+//7//n/+//9//v/+v/6
//r/+v/6//r/+v/8//z//P/8//z/+v/5//n/+f/5//n/+P/4//j/+P/4//j/+P/5//r/
+v/4//j/+P/5//f/9//3//f/+f/6//r/+v/4//j/+P/4//j/+P/4//j/+v/6//v/+//7
//v/+//7//n/+f/5//n/+v/6//r/+v/7//v/+//7//z//P/8//z//f/9//3//f//////
//8AAP7//v///////f/9//7//v8AAAEAAQABAAIAAgAEAAQAAwADAAMAAwAGAAYABgAH
AAcABwAHAAcACAAKAAsADAAKAAsACwALAAsADAANAA0ADAAMAAwADQAPAA8ADwAPAA4A
DwAPAA8ADwAPAA8ADwAQABAAEAAQAA8ADwAPAA4ADQAMAAwACwAKAAkACQAIAAcABgAF
AAQABgAGAAUABAABAAAAAAAAAP7//v/+//7//v/+//7//v///////v/+//7//v/+//7/
/P/8//z//P/+//7//v/+//7//v/+//7//v/+//7//v/+//7//v/+//7/////////AAAA
AAAAAAAAAAAAAAAAAAAAAAAAAAAAAgACAAIAAwABAAEAAQAAAAAAAAABAAEA////////
/////////////wAAAAAAAAAAAAAAAAAAAAD////////+//7/////////AQAAAP/////9
//3//f/+//7//v/+//3//f/9//z//P/8//z//P/9//////////////////7//v/8//z/
/P/8//z//P/8//z//P/8//z//P/8//z//P/8//7//P/8//z/+v/7//v/+//7//v/+//7
//v/+//7//v/+f/5//n/+f/5//n/+f/5//v/+//7//v//P/8//v/+//5//r/+v/6//r/
+v/6//r/+v/6//r/+v/4//n/+v/6//z/+//7//v/+//8//z//P/8//z/+v/6//r/+v/6
//r/+v/6//r/+v/8//z//P/8//7//v/+//7//v/+//7/////////AAAAAAAAAgADAAMA
AwADAAMAAwADAAMAAwADAAMAAwACAAIAAQAAAAAA///8//z/+//6//n/+f/5//n/+f/5
//n/+P/2//b/9v/2//b/9v/1//X/9v/2//b/9v/0//T/9P/0//T/9P/0//T/9v/2//b/
9v/2//b/9v/2//b/9v/2//f/9f/0//b/+P/4//j/+P/4//v/AQAJABEAGwAjACsAOABE
AEwATgBOAEYAOwAzACcAGAANAAYAAQD9//n/+f/5//n/+//5//j/9v/0//T/8v/0//T/
9P/2//b/9v/2//b/9f/1//X/9f/1//T/9P/0//T/9P/0//P/8//z//L/8v/y//L/8//1
//X/9f/1//X/9v/2//b/+P/4//j/+P/2//b/9v/2//b/9v/3//f/9v/1//T/8//1//X/
9f/1//f/+P/5//r/+f/5//n/+f/6//r/+v/6//n/+f/5//n/+f/5//n/+v/7//z//v//
//3//f/+//7//P/9//3//f/+//7/AAAAAAEAAQABAAEAAgACAAIAAwAHAAcABwAHAAcA
CAAIAAgABgAHAAcABwAHAAgACQAJAAwADAAMAA0ADQANAA0ADQAMAA0ADQANAA8ADwAP
AA8AEAAQABAAEAANAA0ADQAMAA0ADAAMAAsACgAJAAkACAAFAAQAAwACAAIAAgABAAAA
/f/8//z//P/+//7//v/+////AAABAAIAAQABAAAAAAD///7//f/8//r/+v/6//r//P/8
//z//P/+//7//v/+//7//v/+//7//v/+//7//v/+/////////wAAAAAAAAAA/v/+//7/
/v8AAAAAAAAAAP7//v/+/////////////v8AAAAAAQABAAEAAQABAAEA//////////8A
AAAAAAAAAAAAAAAAAAAA/f/9//3//P/+/////////////v/9//3//f/9//3//v/+//7/
/v/9///////+//7//P/8//z//f/9//3//f/9//3//f/8//z//P/8//z//P/8//z//P/8
//r/+v/6//r//P/8//z//P/8//r/+v/6//z//f/9//3//f/9//3//f/7//v/+//7//v/
+//7//v//f/9//3//f/7//v/+//7//r/+v/5//n/+//8//z//P/+//7//v/+//z//P/8
//z/+v/7//z//P/+//3//f/9//3//v/+//7//v/+/wAAAAAAAAAAAAACAAIAAwADAAMA
BAAEAAQABgAHAAcABwAFAAUABQAFAAMAAwADAAMAAwACAAIAAQACAAIAAQD+//7//f/8
//v/+//7//v/+//7//v/+v/6//r/+v/6//r/+v/5//n/+P/6//r/+v/6//j/+P/4//j/
+P/4//j/+P/4//j/+P/4//j/+P/4//j/9v/2//f/9//4//j/+v/6//z//P/8/wEACQAR
ABkAIQArADUAQgBKAE4ATgBKAEAAOQAtAB8AFAANAAYA///7//n/+f/5//v/+//7//z/
+v/6//r//P/6//r//P/8//r/+v/6//r/+f/5//n/+f/5//j/+P/4//j/+P/4//f/9//3
//b/9v/2//b/9//3//f/9//3//f/+P/4//j/+P/4//j/+P/4//j/+P/4//j/+P/5//n/
+f/5//n/+f/7//v/+//7//z//P/8//z//f/9//3//f/8//z//P/8//3//f/9//3/////
////AAD+//7///////////8AAAAAAgADAAMAAwACAAIABAAEAAUABQAFAAUACAAIAAgA
CQAJAAkACQAJAAkACgAKAAoACgALAAsACwALAAwADQANAA4ADgAOAA8ADwAPAA8ADwAQ
ABEAEQARABEAEQARABEAEAAQABAAEAAPAA8ADwAOAA0ADAAMAAsACgAJAAkACAAHAAYA
BQAEAAIAAgABAAAAAQAAAAAAAAAAAAAAAAAAAAAAAAAAAAAA//////7//v/+//7//v/+
//7//v/+//7//P/8//z//P/+//7//v/+//7//v/+//7//v/+//7//v/+/////////wAA
AAAAAAAAAAAAAAAAAAAAAAAAAAAAAP7//v/+/////////////v/+//7/////////////
///////////////+//7//v/+//7//v/+//7//f/9//3//P/8//3//f/9//3//P/7//v/
+f/5//n/+v/8//z//P/7//3//f/8//z//P/8//z//f/7//v/+//7//v/+//6//r/+v/6
//r/+v/6//r/+v/6//r/+v/6//r/+P/4//j/+P/6//j/+P/4//r/+//7//v/+//7//v/
+//5//n/+f/5//n/+f/5//n/+f/5//n/+f/5//n/+f/5//r/+v/5//n/+f/6//r/+v/6
//r/+v/6//r/+v/6//r/+P/5//r/+v/6//n/+f/5//n/+v/6//r/+v/6//z/+v/6//r/
+v/6//z//P/8//z//v/+//7//v/+//////////7//v/+/wAAAwADAAMAAwADAAMAAwAD
AAMAAwADAAMABAAEAAMAAgAAAP///P/8//v/+v/5//n/+f/5//n/+f/5//j/+P/4//j/
+P/4//j/9//3//b/9v/2//b/9v/2//b/9v/2//b/9P/0//T/9P/2//b/9v/2//b/9v/2
//b/9v/3//f/9v/4//j/+P/4//j/+P/9/wMACwAVAB0AJQAvAD4ASgBQAFIAUABKAEEA
NwArAB4AFQAOAAcAAQD9//3/+//9//3//f/8//z/+v/6//r/+v/6//r/+v/6//j/+P/4
//f/9//3//X/9f/0//T/9P/0//T/9P/1//X/9f/0//T/9P/0//X/8//z//P/8//1//b/
9v/2//T/9P/0//T/8v/y//L/8v/0//T/9f/1//P/8//z//P/8//z//P/8//0//T/9P/0
//f/9//3//f/9v/2//b/9v/3//f/9//3//n/+f/5//r//P/8//3//f/9//3//v/+//7/
////////AgACAAQABAAEAAMAAgABAAIAAgACAAMABwAHAAcABwAFAAYABgAGAAgACQAJ
AAkACwAMAA0ADQAMAAwADAANAA0ADQANAA0ADgAPAA8ADwAPAA8ADwAPAA4ADgAOAA4A
DwAPAA8ADgALAAoACgAJAAoACQAJAAgACQAIAAcABgAFAAQAAgAAAAEAAAAAAAAA/v/+
//7//v/+//7//v/+//3//f/8//z//v/+//7//v/8//z//P/8//r/+v/6//r/+//8//3/
/v/+//7//v/+//7//v/+//7//v/////////+//7//v/+/wAAAAAAAAAA/v/+//7//v/+
//7//v////////////7//v/+//////8BAAEAAQABAP///////////v/+//7//v/+//7/
/v/+//////////7//v/////////+//z/+v/5//v/+//7//z//P/8//z/+//9//3//P/8
//7//v/+///////////////+//3/+//6//j/+P/4//j/+v/6//r/+v/7//z//f/+//z/
/P/8//z//P/6//r/+v/6//v/+//7//v/+//7//v/+//7//v/+//7//v/+//7//v/+//7
//v/+//7//v/+//8//z/+//7//n/+v/6//r/+v/6//r/+v/4//j/+P/4//r/+//8//z/
/P/7//v/+//7//z//P/8//z//P/8//z//v/+//7//v/+//7//v/+//7//v//////AQAC
AAIAAgAEAAUABQAFAAUABQAFAAUABwAHAAcABwAFAAQABAADAAAAAAD///z//v/9//z/
+//7//v/+//7//v/+//6//r/+v/6//r/+v/6//n/+f/4//j/+P/4//j/+v/6//r/+v/6
//r/+v/6//r/+v/6//r/+v/6//r/+v/6//r/+//7//z//P/8//z//P/8//7/AwALABUA
HQAjAC0AOQBGAFAAVABUAEwARAA7AC0AHwAUAA0ACAADAP//+//5//v//f/7//3//P/8
//z//v/8//r/+v/8//r/+P/6//r//P/7//v/+//7//v/+v/6//j/+P/4//j/9//3//f/
9v/4//j/+P/5//n/+f/5//n/9//4//j/+P/4//j/+P/4//r/+v/6//r/+v/6//v/+//7
//v/+//7//v/+//7//v//P/8//z//P/7//v/+//7//7//v/+//7/////////////////
//8AAAAAAAABAAEAAQABAAIAAgACAAMAAwADAAQABAAGAAYABwAHAAcABwAIAAgACAAJ
AAsACwALAAsACwAMAAwADAAMAA0ADQANAA0ADgAPAA8AEAAQABAAEQARABEAEQARABIA
EwATABMAEQARABEAEQAQABAAEAAQAA8ADwAPAA4ADwAOAA4ADQAKAAkACQAIAAcABgAF
AAQABAAEAAMAAgABAAAAAAAAAAAAAAAAAAAAAAAAAAAAAAD//////v/+//7//v/+//7/
/v/+//7//v/+//7//v/+//7//v/+//7//v/+//7//v/+//7//v/+/wAAAQABAAEAAgAC
AAIAAgAAAAAAAAAAAP7//v/+//7/AAAAAAAAAQABAAEAAQAAAAAAAAABAAEAAQABAAEA
AQD//////////wAAAAAAAAAAAAAAAAAAAAD////////+//7////////////+//3//f/9
//3//f/+//z//P/8//v//f/9//z//P/6//r/+v/7//v/+//7//v/+//7//r/+v/6//r/
+v/6//r/+v/6//r/+v/6//r/+v/6//r/+v/6//z/+v/6//r/+v/7//v/+//7//v/+//7
//n/+f/5//n/+f/5//n/+f/7//v/+//7//n/+f/5//n/+v/6//n/+f/5//r//P/+//7/
/v/+//7//v/+//7/////////AAAAAAAABAAFAAUABQAFAAUABQAFAAMAAwADAAMAAwAC
AAIAAQAAAAAA///8//z/+//6//n/+f/5//n/+f/5//n/+P/4//j/+P/4//j/+P/3//f/
9v/2//b/9v/2//b/9v/2//b/9v/2//b/9v/2//b/9v/2//b/9v/2//b/9v/2//f/9//2
//b/+P/4//j/+P/4//3/BwAPABcAIQApADUARABOAFQAVgBSAEoAQQA3ACkAHgAVAA4A
BwADAP///f/9//3//f/9//z//P/8//z//P/6//r/+v/6//j/+P/4//j/9//3//f/9//3
//b/9v/0//T/9P/0//H/8f/x//D/8P/w//D/8f/x//H/8f/x//P/9P/0//T/8v/y//L/
8v/y//L/8v/y//P/9P/2//f/+f/5//n/+f/3//f/9//3//j/+P/4//j/+//7//v/+//7
//r/+f/4//v/+//7//v/+//7//v//P/8//z//f/9//3//f/+//7//P/9//3//f8AAAAA
AgACAAUABQAFAAUABgAGAAYABwAIAAcABgAFAAcACAAIAAgACAAJAAkACQALAAwADQAN
AA4ADgAOAA8ADwAPAA8ADwAOAA8ADwAPAA8ADwAPAA8ADAAMAAwADAANAA0ADQAMAAsA
CgAKAAkACAAHAAcABgAFAAQAAwACAAAAAAD///7////+//7//v/+//7//v/+//7//v/+
//7/+//7//r/+v/6//r/+v/6//j/+P/4//j/+//8//3//v/8//z//P/8//r/+v/6//r/
+v/6//r/+v/8//3//f/9//7//v/+//7//P/8//z//P/8//z//P/8//r/+v/6//v/+//7
//v/+v/7//z//v///////////////f/9//3//f/6//r/+v/6//z//P/8//z//f/9//3/
/P/6//v/+//7//n/+P/3//f/+f/5//n/+v/6//r/+v/5//n/+f/4//j/+P/4//j/+f/7
//v/+//7//n/+f/4//j/+v/6//r/+v/4//j/+P/4//j/+P/4//j/+v/6//r/+v/5//b/
9f/0//b/9//3//f/9//3//f/9//4//n/+v/7//r/+f/4//f/9v/1//T/8//2//f/+P/5
//z//P/7//z//P/8//z//P/6//r/+//7//n/+v/6//r//f///wAAAQADAAMAAwADAAMA
AwADAAMAAAD+//3/+//8//z/+//4//r/+f/4//f/9v/1//T/8//z//P/8v/y//P/9P/1
//b/9f/z//L/8P/y//L/8v/y//T/9P/0//T/8v/y//L/8v/y//L/8v/y//L/8v/y//L/
8v/y//P/8//y//L/9v/2//b/9P/0//P/+f8FABEAGwAlAC8AOgBEAEoATABGAD4ANQAp
ABkACgADAPz/9//z//H/8f/z//P/9f/1//T/9v/2//T/8v/y//D/7v/w//L/9P/2//b/
9f/1//X/8//z//L/8v/0//T/9P/0//D/7//u/+z/7f/u/+//8f/y//P/9P/1//P/9P/0
//T/8v/y//L/8v/0//T/9P/0//T/9P/1//X/9f/1//X/9f/1//X/9f/1//b/9v/2//b/
9//3//f/9//6//r/+v/6//v/+//7//v/+f/3//X/9P/2//b/9//3//r/+//9//7//f/9
//z/+//8//z//v/+/wEAAQABAAEAAgACAAIAAwAEAAMAAgABAAIABAAFAAYACAAJAAkA
CQAGAAYABgAFAAYABgAGAAcABQAFAAUABQAJAAsADAANAAsACwALAAsACQAIAAcABgAF
AAUABQAEAAYABgAHAAcABAADAAMAAgD///7//f/8//3//v/+//7//P/6//n/+P/4//j/
+P/4//r/+v/6//r/9//3//b/9v/4//j/+P/4//b/9v/2//b/9f/0//P/8v/0//T/9P/0
//b/9v/2//b/9v/2//b/9v/2//f/9//3//b/9v/2//b/9v/2//b/9v/3//j/+f/6//j/
+P/4//n/+P/3//b/9P/2//b/9//3//X/9f/1//X/+P/5//r/+//3//b/9f/0//b/9v/2
//b/9f/1//X/9P/0//X/9f/1//X/9P/z//P/8f/x//H/8v/0//T/9P/z//X/9f/0//T/
9P/0//T/9f/1//X/9f/1//X/9f/0//T/8v/y//L/8v/w/+7/7P/q/+v/7P/t/+7/8P/y
//T/9v/0//L/8v/y/+//7//u/+3/7P/r/+r/6f/s/+//8v/1//X/9f/1//X/9//3//f/
9//2//X/9P/z//L/8v/x//H/9P/2//f/+P/6//r/+v/6//n/+P/3//b/9f/1//X/9P/2
//X/9f/1//L/8v/x//D/8v/w/+z/7v/s/+z/7P/s/+r/6v/q/+r/6v/q/+r/6v/s/+z/
7P/s/+v/6v/p/+j/6f/q/+v/7P/q/+r/6v/q/+r/6v/q/+r/6v/q/+r/6v/r/+z/7f/u
/+v/6v/p/+j/7v/y//b/+v8FAA4AFwAgACcALAAxADYALAAkABwAFAALAAIA+f/w/+3/
7P/r/w==
         </WaveFormData>
      </LeadData>
   </Waveform>
</RestingECG>
