# Supplementary material for: Detection of Left Atrial Enlargement Using a Convolutional Neural Network-Enabled Electrocardiogram
Source: Front Cardiovasc Med. 2020 Dec 17;7:609976. doi: 10.3389/fcvm.2020.609976 (PMC7773668; doi:10.3389/fcvm.2020.609976)
Supplement: Supplementary file 2 [file Data_Sheet_2.ZIP › normal1/1802010333_8542_0000000B.XML]

<?xml version="1.0" encoding="Windows-1252"?>
<!DOCTYPE RestingECG SYSTEM "restecg.dtd">
<RestingECG>
   <PatientDemographics>
      <PatientID>1802010333</PatientID>
      <PatientAge>67</PatientAge>
      <AgeUnits>Years</AgeUnits>
      <Gender>Male</Gender>
      <PatientLastName>wumaixiang</PatientLastName>
   </PatientDemographics>
   <TestDemographics>
      <DataType>Resting</DataType>
      <Site>1</Site>
      <AcquisitionDevice>MAC55</AcquisitionDevice>
      <Status>Unconfirmed</Status>
      <Priority>Normal</Priority>
      <AcquisitionTime>09:03:09</AcquisitionTime>
      <AcquisitionDate>07-22-2015</AcquisitionDate>
      <CartNumber>1</CartNumber>
      <AcquisitionSoftwareVersion>009C</AcquisitionSoftwareVersion>
      <XMLSourceVersion>MAC5000 v1.0</XMLSourceVersion>
   </TestDemographics>
   <RestingECGMeasurements>
      <VentricularRate>66</VentricularRate>
      <AtrialRate>66</AtrialRate>
      <PRInterval>156</PRInterval>
      <QRSDuration>110</QRSDuration>
      <QTInterval>398</QTInterval>
      <QTCorrected>417</QTCorrected>
      <PAxis>52</PAxis>
      <RAxis>76</RAxis>
      <TAxis>57</TAxis>
      <QRSCount>11</QRSCount>
      <QOnset>216</QOnset>
      <QOffset>271</QOffset>
      <POnset>138</POnset>
      <POffset>184</POffset>
      <TOffset>415</TOffset>
      <ECGSampleBase>500</ECGSampleBase>
      <ECGSampleExponent>0</ECGSampleExponent>
   </RestingECGMeasurements>
   <Diagnosis>
      <Modality>Resting</Modality>
         <StatementCount>3</StatementCount>
         <LabelText>12SL ��ϳ���</LabelText>
      <DiagnosisStatement>
         <StmtFlag>ENDSLINE</StmtFlag>
         <StmtText>�������</StmtText>
      </DiagnosisStatement>
      <DiagnosisStatement>
         <StmtFlag>ENDSLINE</StmtFlag>
         <StmtText>����ȫ������֧��������</StmtText>
      </DiagnosisStatement>
      <DiagnosisStatement>
         <StmtFlag>ENDSLINE</StmtFlag>
         <StmtText>�ٽ� ECG</StmtText>
      </DiagnosisStatement>
   </Diagnosis>
   <Waveform>
      <WaveformType>Rhythm</WaveformType>
      <WaveformStartTime>0</WaveformStartTime>
      <NumberofLeads>8</NumberofLeads>
      <SampleType>CONTINUOUS_SAMPLES</SampleType>
      <SampleBase>500</SampleBase>
      <SampleExponent>0</SampleExponent>
      <HighPassFilter>16</HighPassFilter>
      <LowPassFilter>150</LowPassFilter>
      <ACFilter>NONE</ACFilter>
      <LeadData>
         <LeadByteCountTotal>10000</LeadByteCountTotal>
         <LeadTimeOffset>0</LeadTimeOffset>
         <LeadSampleCountTotal>5000</LeadSampleCountTotal>
         <LeadAmplitudeUnitsPerBit>4.88</LeadAmplitudeUnitsPerBit>
         <LeadAmplitudeUnits>��V</LeadAmplitudeUnits>
         <LeadHighLimit>2147483647</LeadHighLimit>
         <LeadLowLimit>268435456</LeadLowLimit>
         <LeadID>I</LeadID>
         <LeadOffsetFirstSample>0</LeadOffsetFirstSample>
         <FirstSampleBaseline>0</FirstSampleBaseline>
         <LeadSampleSize>2</LeadSampleSize>
         <LeadOff>FALSE</LeadOff>
         <BaselineSway>FALSE</BaselineSway>
         <ExcessiveACNoise>FALSE</ExcessiveACNoise>
         <MuscleNoise>FALSE</MuscleNoise>
         <LeadDataCRC32>3508233765</LeadDataCRC32>
         <WaveFormData>
8v/y//L/8v/y//L/8v/y//D/8P/w//D/8P/w//D/8P/w//D/8P/w//D/8P/w//D/8P/w
//D/8P/w//D/8P/w//D/8P/w//D/8P/w//D/8P/w//D/8P/w//D/8P/w//D/8P/w//D/
8P/u/+7/7v/u//D/8P/w//D/8P/w//D/8P/w//D/8P/w//D/8P/w//D/8P/w//D/8P/u
/+7/7v/u/+7/7v/u/+7/7v/u/+7/7v/u/+7/7v/u//D/8P/w//D/7v/u/+7/7v/u/+7/
7v/u/+7/7v/u/+7/7v/u/+7/7v/w//D/8P/w//D/8P/w//D/8P/w//D/8P/w//D/8P/w
//D/8P/w//H/8f/x//L/8v/y//L/8v/y//P/9f/2//f/9//4//n/+v/6//r/+v/6//r/
+//7//z//v/+//7//v/8//v/+v/5//v//P/8//r/+f/4//f/9P/y//D/7//v/+//7//w
//D/7//v/+//7//v/+7/7v/v/+//7//v/+7/7v/u/+7/7v/u/+7/7v/t/+3/7v/u/+7/
7v/u/+7/7v/u/+7/7//x//L/9P/1//X/9f/1//X/9v/3//v/AgAHAA4AGgAoADYAQABN
AFQAUgBHADUAIQAKAPP/4f/Y/9j/3f/i/+b/6f/s/+3/8P/w/+//7//x//L/8v/y//L/
8v/0//P/8//x//H/7v/v//H/8f/x//H/8P/u/+7/7v/u/+7/7//v/+//7//v/+//7v/u
/+//7//v/+//7//w//D/8P/w//D/8P/y//L/8//z//H/8f/x//H/8//z//P/8//y//L/
8v/z//P/8//z//T/9f/1//X/9v/2//b/9v/2//r/+v/6//v/+v/7//z//f/9//3/AAAB
AAEAAgADAAMABAAFAAcACAAJAAkACgAMAAwADAAMAA4ADwAPABEAEgAUABQAFAAUABUA
FQAWABcAFQAVABUAFQAXABYAFgAWABMAEgARABAAEQAQAA8ADQALAAsACgAHAAcABwAG
AAMAAQD///7//P/+//7//v/8//z//P/8//v/+f/4//j/+P/4//j/+P/4//j/+P/3//f/
9//3//f/9//2//b/9//3//f/9v/2//X/9//4//j/+P/3//f/9//3//j/+P/4//f/9v/2
//f/9//2//b/9//4//j/+P/4//j/+P/4//j/9//2//b/+P/4//j/+P/4//j/+P/5//n/
+P/6//r/+f/5//j/+f/5//n/+P/4//j/+P/5//n/+f/5//j/+P/4//f/9//4//j/+P/2
//f/9//3//n/+f/4//f/+f/5//n/+f/6//r/+v/5//n/+f/5//n/+P/4//f/9v/2//b/
9v/3//f/9//3//f/9v/2//b/9v/4//n/+f/4//f/9//3//j/+P/4//j/9//5//n/+v/6
//r/+f/5//n/+P/5//n/+P/2//b/9v/2//j/+P/3//b/9v/3//j/+P/5//n/+P/4//j/
+P/4//j/+P/4//j/+P/4//j/+P/4//j/+P/4//r/+P/3//f/9//5//n/+f/5//j/+P/4
//j/+P/5//r/+v/4//j/+P/4//j/+P/4//j/+P/4//j/+P/4//v/+//7//z//P/8//z/
/P/8//3///8AAAEAAQACAAMABAAEAAQABAAEAAQABQAFAAYABgAGAAYABgAGAAUABAAD
AAMABAAEAAIAAQAAAP///P/6//j/9//1//X/9f/2//j/9//3//f/9//3//b/9v/1//X/
9f/1//T/9P/0//T/9P/0//T/9P/z//P/9P/0//T/9P/0//T/9P/2//b/+f/5//r//P/9
//3/+//7//3/AAABAAUACgAPABgAJgA0AEIAUABbAF4AWABJADMAHQAEAO3/3//a/97/
5f/q/+7/8f/y//P/9P/0//P/9f/5//r/+v/6//r/+v/6//n/9//3//f/+P/3//f/9f/1
//X/9P/2//b/9v/2//b/9//3//f/9v/1//T/8v/0//X/9f/1//X/9f/2//b/9v/2//b/
9v/4//j/+f/5//n/+f/5//n/+f/5//n/+f/6//r/+v/7//v/+//7//z//f/9//3//v/+
//7//v/+//7//v/+////AAABAAIAAwADAAMABgAHAAcACAAJAAkACgALAA0ADgARABEA
EgAUABQAFAAUABYAFwAXABkAGgAaABoAGgAaABsAGwAcAB0AHQAdAB0AHQAdABwAHAAc
ABsAGgAZABgAFwAWABUAEwATABMAEgAPAA0ADQAMAAkACQAHAAYABAAEAAQABAACAAAA
AAAAAP//AQAAAAAAAAAAAAAAAAAAAP7//v/9//3////////////+//7//////////v/+
//3//f/+//7//v//////////////AAABAAEAAAAAAAEAAQAAAAAAAQACAAAAAAAAAAAA
AAAAAAAA//8AAAAAAgACAAIAAgACAAIAAAABAAEAAAACAAIAAQABAAAAAQABAAEAAgAC
AAIAAgADAAMAAwADAAIAAgACAAEA//8AAAAAAAAAAAEAAQABAAMAAwACAAEA////////
//8CAAIAAgABAAMAAwADAAMAAgACAAEAAAACAAIAAgADAAEAAQABAAEAAAAAAAAAAAAC
AAMAAwACAAEAAQABAAIAAgACAAIAAQABAAEAAgACAAAA////////AAABAAEAAAACAAIA
AgACAAIAAgABAAAA/v///wAAAAABAAEAAAAAAAAAAAAAAAAAAAAAAAAAAAACAAIAAgAC
AAEAAAD//wAAAgABAAEAAQD//////////wAAAAAAAAAAAAD///7/AAAAAAAAAAABAAEA
AQACAAIAAgACAAIABAAFAAcACAAHAAcACAAJAAwADAAMAAwADAAMAA0ADQAMAAwADAAM
AAoACgAJAAgACQAJAAoACgAIAAcABgAFAAAA/v/8//v//f/9//3//v/8//v/+//7//z/
/f/9//7//v/9//z/+//8//z//P/8//z//P/8//z/+//7//z//P/8//z//P/8//7//P/8
//3///8AAAAAAwAFAAUABQAFAAQABwALAA4AEwAaACQAMAA8AEgAUQBYAFwAVwBJADkA
JAAJAPP/6v/k/+X/6v/w//P/+P/9//7/AAABAAEAAQAEAAQABAAGAAYABAAFAAMAAQAB
AAIAAQD///////////7//v/+//7//v/+//////////////////7//v/////////9//3/
/v/+//7//v/+//7/AAAAAAEAAQD//////////wEAAQABAAEAAAAAAAAAAQADAAMAAwAE
AAUABQAFAAYABAAEAAQABAAGAAYABgAHAAgACQAKAAsACwALAA4ADwAPABAAEQARABIA
EwAVABYAFwAXABgAGgAaABoAGgAcAB0AHQAfACAAIAAgACAAIAAhACEAIgAjACMAIwAj
ACMAIQAgACAAIAAhACAAHwAeAB0AHAAbABkAGAAXABUAEQARABEAEAANAA0ACwAKAAgA
BgAGAAYABAAGAAYABgAFAAMAAgACAAIAAgACAAIAAgACAAIAAQABAAEAAQABAAEAAgAC
AAMAAwABAAAAAAD/////AAAAAAAA///////////+//7//v/9//7//v///////v/+////
AAAAAAAAAAAAAP7//v/+//3//f/+/wEAAgAAAAAAAAAAAAAAAQABAAAA/v/+//3//f8A
AAEAAQABAP7//v/+//7///////////8AAAAAAAD/////AAAAAAAA/v////////8BAAEA
AAD//////////////v/+//7//f/9//3//f/9/wAAAAD///7//P/8//z//f/9//3//f/9
//7//v/+//7//P/9//3//P/9//3//f/+//z//P/8//v/+//7//z//P/8//v/+//7//z/
/f/9//z/+v/6//r/+v/8//z/+//6//r/+//8//z/+//7//r/+v/6//r/+v/6//z//P/8
//r/+v/6//r/+v/7//v/+//8//z//P/8//z//v///wEAAgABAAEAAgADAAQABAAEAAQA
BAAEAAUABQAGAAYABgAGAAQABAADAAIAAQABAAIAAgAAAP///v/9//z/+v/4//f/9//3
//f/+P/4//f/9//3//X/9f/0//T/9//3//f/9//0//T/9P/0//L/8v/y//L/8//z//T/
9P/0//T/9P/0//T/9P/0//f/9//4//r//f///////f/9//7/AQAFAAgACwAQABgAJgA0
ADwARQBOAEwAQwA3ACcAEgD7/+n/4P/a/93/5P/o/+3/8P/x//b/+P/3//n/+f/4//j/
+v/6//r/+P/3//f/9//3//b/9f/1//P/8//z//L/8v/y//L/8v/w//H/8f/x//H/8f/x
//D/8P/x//H/8f/x//H/8v/y//L/8v/y//L/8v/y//P/8//z//P/8//z//P/8//z//P/
9P/0//T/9f/z//P/8//0//P/8//z//T/9f/2//f/+P/4//j/+P/5//r/+//8//3/+//7
//7///8BAAIAAwADAAYABwAJAAoACQAJAAoADAAMAAwADAAOAA0ADQAPABAAEgASABIA
EgATABMAFAAVABMAEwATABMAEwASABIAEgARABAADwAOAAsACgAJAAcABQAFAAQAAQAB
AAEAAAD9//3/+//6//j/9v/2//b/9P/0//T/9P/z//X/9P/0//T/8v/y//L/8v/y//L/
8f/x//P/8//z//P/8v/y//P/8//z//L/8v/x//H/8v/y//L/8f/x//H/8f/w//D/8P/v
//D/8P/x//H/8P/w//H/8v/w//D/8P/w//D/8P/w/+//8P/w//L/8v/y//L/8v/y//L/
8//z//L/8P/w/+//7//y//P/8//z//L/8v/y//L/8f/x//H/8f/y//L/8v/x//H/8v/y
//L/8v/z//P/8//z//P/8v/x//H/8f/x//H/8P/w//D/7//v/+//7//v//D/8P/v/+7/
8P/w//D/8f/v/+//7//v//D/8P/w//D/7v/v/+//7v/v/+//7//w/+7/7v/u/+3/7//v
//D/8P/w/+//7//v/+7/7//v/+7/7v/u/+7/7v/u/+7/7f/s/+7/7//w//D/7//v/+7/
7v/u/+7/7v/u/+7/7v/u/+7/7v/u/+7/7v/u/+7/7v/w/+7/7f/t/+3/7//v/+//8P/u
/+7/7v/u/+//7//v//D/8P/w//D/8P/w//H/8//0//X/9f/2//f/+v/6//r/+v/6//r/
+//7//r/+v/6//r//P/8//v/+v/5//n/+v/6//j/9//2//X/8v/w/+7/7f/r/+v/6//s
/+7/7f/t/+3/7f/t/+z/7P/r/+v/6//r/+z/7P/s/+z/6v/q/+r/6v/r/+v/7P/s/+z/
7P/s/+z/7P/s/+z/6//t/+7/8P/z//P/8//x//H/8v/z//n//v8BAAgAEgAgAC4AOgBH
AFAAUgBJADsAJQAOAPX/4//W/9T/1//e/+L/5f/o/+v/7P/s/+3/7f/t/+z/7v/w//D/
8P/w//H/7//t/+//7v/t/+v/6//r/+v/6v/s/+z/7P/s/+z/7f/t/+3/6//r/+v/6v/q
/+v/6//r/+v/6//s/+z/7v/u/+7/7v/u/+7/7//v/+3/7f/t/+3/7v/v//D/8f/w//D/
8P/x/+//7//v//D/8f/x//H/8v/0//T/9P/0//b/9v/2//f/9v/3//j/+f/5//n//P/9
//3//v//////AgADAAUABgAFAAUABgAIAAkACgALAA4ADQANAA8AEAAQABAAEAAQABMA
EwAUABUAFQAVABUAFQATABIAEgASABMAEgARABAADwAOAA0ACwAJAAkACAAFAAMAAwAC
AP/////9//z/+v/6//r/+v/4//r/+v/6//n/+f/4//j/+P/4//j/+P/4//r/+v/5//n/
+//7//v/+//4//j/+f/5//v/+v/6//n/+f/6//r/+v/5//n/+f/5//r/+v/6//n/+v/6
//v/+//4//j/+f/6//z//P/8//z//P/8//z/+//4//j/+v/6//z//P/8//z/+v/7//v/
+v/8//z/+//7//r/+//7//v/+v/6//r/+v/7//v/+//7//r/+v/6//n/9//4//j/+P/4
//n/+f/5//n/+f/4//f/+f/5//n/+f/6//r/+v/5//n/+f/5//n/+v/6//n/+P/4//j/
+P/5//n/+f/5//n/+P/4//j/+P/4//n/+f/4//n/+f/5//r/+P/4//j/9//5//n/+v/6
//r/+f/5//n/+P/5//n/+P/4//j/+P/4//j/+P/3//b/9v/3//j/+P/5//n/+P/4//j/
+P/4//j/+v/6//r/+v/4//j/+P/4//j/+P/4//r/+v/5//n/+f/5//n/+f/5//n/+P/3
//b/+P/5//j/+P/6//r/+v/6//v/+//7//z//P/8//z//P/8//3///8AAAEAAQACAAMA
BAAEAAQABAAEAAQABQAFAAYABgAGAAYABgAGAAUABAADAAMABAAEAAQAAwACAAEA/v/8
//r/+f/3//f/9//4//j/9//3//f/9//3//b/9v/3//f/9//3//b/9v/2//b/9v/2//b/
9v/z//P/9P/0//b/9v/2//b/9v/2//T/9//5//z//P/9/////f/7//v//P8BAAMACAAN
ABYAIgAwAEAATABXAF4AWgBNADkAIwAMAPX/4//e/+D/5//q/+7/8f/0//X/9v/4//f/
9f/3//r/+v/6//r/+P/4//v/+//5//n/+v/5//f/9//3//f/9v/2//b/9v/2//b/9//3
//f/9//3//f/9v/4//n/+f/5//f/9//4//j/+P/4//j/+P/4//j/+f/5//n/+f/5//n/
+//7//v/+//6//r/+v/7//v/+//7//z/////////AAD+//7//v/+/wAAAAAAAAEAAgAD
AAQABQAFAAUACAAJAAsADAANAA0ADAANAA8AEAARABEAEgAUABYAFgAWABgAFwAXABkA
GgAcABwAHAAcAB0AHQAeAB8AHwAfAB8AHwAfAB4AHgAeAB0AHAAbABoAGQAYABcAFQAV
ABUAFAARAA0ADQAMAAkACQAHAAYABAAGAAYABgAEAAIAAgACAAEAAQAAAAAAAAAAAAAA
AAAAAAAAAAD////////////////+//7//////////v/+//3///8AAAAAAAD/////////
/wAAAAAAAP///v/+///////+//7///8AAAAAAAAAAAAAAAAAAAAA///+//7/AAAAAAAA
AAAAAAAA/v///////v/+//7//f/9//7//////////v/+//7//v8BAAEAAQABAP7//v/+
//3//f/+//7//v/+/////////wEAAQAAAP///f/9//3//f8AAAAAAAD///3//f/9//3/
AAAAAP///v/+//7//v///////////////v/+//7//v/+///////+//3//f/9//7//v/+
//7//f/9//3//v/+/wAA/////////v///////v/8//z//P/8//7//v/9//z//v///wAA
AAD//////v/+/wAAAAAAAAAA/v/+//7//v/+//7//v/+//7//v/+//7/AAD+//7//v/+
/wEAAQABAAIAAgACAAIAAgAAAAEAAwAEAAcABwAIAAkACgAKAAoACgAIAAgACQAJAAwA
DAAMAAwACgAKAAkACAAJAAkACgAKAAYABQAEAAMAAgAAAP7//f/9//3//f/+//z/+//7
//v//f/9//z//P/7//v/+//7//z//P/8//z//P/8//z//P/7//v//P/8//r/+v/6//r/
/P/8//z//f/9/wAAAgAFAAcABQADAAMABAAHAAsAEAATABgAIAAuADoARABPAFoAXABT
AEUAMwAeAAUA8f/m/+T/5//s//D/7//0//n//P/+/wEAAQABAAIAAAAEAAYAAgAAAP//
/////////v/9/////f/9//3//P/8//z//P/8//r/+//7//v/+//7//v/+v/6//v/+//7
//3//f/+//7//P/8//z//P/8//z//f/9//3//f/9//3////////////+//7//v//////
/////wAAAQABAAEAAgAAAAAAAAAAAAQABAAEAAUABAAFAAYABwAHAAcACgALAAsADAAN
AA0ADgAPABEAEgATABMAFAAWABgAGAAYABoAGQAZABsAHAAeAB4AHgAeAB0AHQAeAB8A
HwAfAB8AHwAdABwAHAAcAB0AHAAbABoAGAAWABQAEQAPAA8ADgALAAoACwALAAkABwAF
AAQAAgAAAAAAAAD+/wAAAAAAAP///f/8//z//P/+//7//v/+//7//v/9//3//f/9//3/
/f/6//r/+//7//3//P/8//v/+f/6//r/+v/9//3//f/9//z//P/8//v/+v/6//v/+//6
//r/+//8//z//P/8//z//P/8//z/+//4//j/+v/6//r/+v/6//r/+v/7//v/+v/8//z/
+//7//v/+//6//n/+v/6//r/+v/7//v/+//7//r/+v/6//n/+f/6//r/+v/6//v/+//7
//v/+//6//n/+//7//v/+//6//r/+v/5//n/+f/5//n/+P/4//f/9v/3//j/+f/7//n/
+f/5//n/+P/4//j/+P/6//v/+//6//f/9//3//j/+P/4//j/9//5//n/+v/6//j/9//3
//f/+P/5//n/+P/4//j/+P/4//j/+P/3//b/9v/3//j/+P/3//f/9v/2//b/9v/2//b/
9//3//f/+P/6//r/+v/6//r/+//9//7//f/9//7///8AAAAAAAAAAAAAAAABAAEABAAE
AAQABAADAAIAAAD+//////8AAAAA/v/9//z/+//2//T/8v/x//P/8//z//T/9P/z//P/
8//z//P/8v/y//X/9f/1//X/8v/y//L/8v/y//L/8v/y/+//7//w//D/8P/w//D/8P/y
//T/8v/1//f/+P/6//v/+//7//v//f/+/wEAAwAGAAsAFgAgACwAOABAAEkAUABKAD0A
LQAdAAYA7//h/9r/2v/f/+T/6P/r/+7/8f/w//L/8//1//f/+P/4//b/9v/2//b/9f/1
//X/9f/y//H/8//x//H/8f/w//D/8P/w//D/7v/v/+//7//x//H/8f/w//D/8f/x//H/
8f/x//L/8v/y//L/8v/y//D/8P/x//H/8f/x//H/8f/x//H/8f/x//T/9P/0//X/9f/1
//X/9v/1//X/9f/2//j/+P/4//j/+P/4//j/+f/6//v//P/9//////8CAAMAAQACAAMA
AwAEAAUABwAIAAkACQAKAAwADAAMAAwADgAPAA8AEQASABIAEgASABIAEQARABIAEwAV
ABUAFQAVABMAEgASABIADwAOAA0ADAALAAoACQAHAAUABQAEAAEA//////7/+//9//v/
+v/4//j/+P/4//b/9P/0//T/8//1//T/9P/0//L/8v/y//L/9P/0//P/8//x//H/8f/x
//D/8P/x//H/8//y//L/8f/v//D/8P/w//H/8f/x//H/8v/y//L/8f/w//D/8f/x//D/
8P/x//L/8v/y//L/8v/w//D/8P/v/+7/7v/w//D/8v/y//L/8v/y//P/8//y//L/8v/x
//H/8v/z//P/8//y//L/8v/y//X/9f/1//X/9P/0//T/8//z//T/9P/0//L/8//z//P/
8f/x//D/7//w//H/8v/z//L/8v/y//H/8v/z//T/9f/1//T/8v/w//H/8v/z//X/8//z
//P/8//y//L/8v/y//L/8//z//L/8//z//P/9P/0//T/9P/z//P/8//0//T/8v/x//H/
8f/0//X/9f/0//L/8v/y//L/8//0//T/9P/z//P/8//y//P/8//y//L/8v/y//L/8v/y
//L/8v/y//L/8v/y//L/8v/y//L/9P/0//P/8//z//X/9f/y//T/9P/0//T/9f/1//X/
9v/2//b/9v/2//b/9//5//r/+//7//z//f/+//7//v/+//7//v//////AgACAAIAAgAA
AAAA///+//3//f/+//7//v/9//z/+//4//b/9P/z//P/8//z//T/9P/z//P/8//x//H/
8P/w//H/8f/x//H/8v/y//L/8v/y//L/8v/y//H/8f/y//L/8v/y//L/8v/y//T/9P/z
//X/+P/6//v/+//7//n/9//6////AwAIAA8AGgAkADAAPgBKAFMAWgBWAEUAMQAbAAIA
7f/h/9r/3P/j/+r/7P/t//D/8//0//T/9f/z//P/9v/2//b/9v/2//j/9f/z//P/9f/0
//P/8//z//P/8//y//L/8v/y//L/8v/z//P/8//1//X/9f/0//L/8//z//P/8//z//T/
9P/0//T/9P/0//b/9v/3//f/9f/1//X/9f/3//f/9//3//b/9v/2//f/+f/5//n/+v/5
//n/+f/6//z//P/8//z//v/+//7////+////AAABAAEAAQAEAAUABQAGAAcABwAIAAkA
CwAMAA0ADQAOABAAEgASABIAFAAVABUAFwAYABgAGAAYABgAGQAZABoAGwAZABkAGQAZ
ABkAGAAYABgAGQAYABcAFgAVABQAEwARABAADwANAAkACQAJAAgABQAFAAMAAgAAAP7/
/v/+//z//v/+//7//f////7//v/+//7//v/+//7//v/+//3//f////////////z//P/9
//3////+//7//f/9//7//v/+/////////////v/+//7//f/+//7///////7//v///wAA
/v/+//7//v8AAAAAAAD///7//v8AAAAAAAAAAAAAAAD+///////+/wAAAAD//////v//
//////8AAAAAAAAAAP//////////AAAAAAAA/////wAAAAAAAAAAAQABAAEAAQABAAAA
/////////////wAAAAAAAP////////////8AAAAA///+/wAAAAAAAAEA//////////8A
AAAAAAAAAP7///////7/////////AAAAAAAAAAD///////8AAAAAAAD////////+////
///+//7//v/+//7/AAAAAP///v/+////AAAAAP/////+//7/AAAAAAAAAAAAAAAAAAAA
AAAAAAAAAAAAAAAAAAAAAgACAAEAAQABAAEAAQABAAEAAAAAAAAAAAAAAAEAAgACAAIA
AgACAAIAAgACAAMAAwADAAQABAAEAAQABAAEAAUABwAIAAkACQAKAAkACgAKAAoADAAM
AAwADQANAA4ADgAOAA4ADgAOAA0ADAALAAsADAAMAAoACQAIAAcABAACAAAA////////
//8AAAAA/////wEAAQABAAAA//////7//f////7//v/+//7//v/+//7//v/9//3//v/+
//7//v/+//7//v/+//7/AQABAAIABgAJAAcAAwADAAUABAAJAA0ADgATAB4ALAA6AEgA
VABhAGYAYgBVAEMALwAWAP3/7f/k/+T/6//w//T/+f/8//3//P/8//v//f8BAAIAAgAC
AAAAAAAAAAEAAQD///v//P/9//3//f/9//3//P/8//z//P/8//7/////////////////
/v/+//////////////8AAAAAAAAAAAAAAAAAAAAAAQABAAEAAQABAAEAAQABAAEAAQAC
AAIAAgADAAUABQAFAAYABQAFAAUABgAHAAgACQAKAAoACgAKAAsADgAPABAAEQAQAA8A
EQARABEAEgATABMAFAAVABcAGAAZABkAGgAcAB4AHgAeACAAHwAfACEAIgAiACIAIgAi
ACMAIwAkACUAJQAlACUAJQAlACQAJAAkACMAIgAhACAAIQAgAB8AHQAbABsAGgAXABUA
FQAUABEAEwARABAADgAOAA4ADgAMAAwADAAMAAsACQAIAAgACAAIAAgACAAIAAoACgAJ
AAkACQAJAAkACQAIAAgACQAJAAsACgAKAAkABwAIAAgACAAHAAcABwAHAAYABgAGAAUA
BAAEAAUABQAEAAQABQAGAAYABgAGAAYABgAGAAYABQAGAAYACAAIAAYABgAGAAYACAAJ
AAkACAAGAAYABQAFAAgACQAJAAkACAAIAAgACAAHAAcABwAHAAgACAAIAAcABwAIAAgA
CAAGAAcABwAHAAcABwAGAAUABwAHAAcABwAGAAYABgAFAAcABwAHAAcABgAGAAUABAAE
AAQABAAFAAcABwAHAAcABAAEAAQABAAEAAUABQAEAAMAAwADAAQABAAEAAQAAwAFAAUA
BgAGAAQAAwADAAMABAAFAAUABAAEAAQABAAEAAQABAADAAIABAAFAAYABgADAAMAAgAC
AAQABAAEAAQAAgACAAIAAgACAAIAAgACAAIAAgACAAQABAADAAMAAwABAAEAAQABAAQA
BAAEAAQABAACAAQABAAEAAQAAwADAAMABAAGAAYABgAGAAYABwAJAAoACwALAAwADQAO
AA4ADgAOABAAEAARABEAEAAQABAAEAAOAA4ADQAMAAwADQAPABAADQALAAkABwAEAAIA
AAD//////////wAAAgABAAEAAQD//////v/+////////////AAAAAAAAAAD///7//f/8
//z//f///wAA/v/+//7//v/+//7//v///wMABAAGAAcACQAHAAcABwAIAAsADwAUABcA
HgAsADoASABQAFcAYABgAFEAQwAxABgA/f/v/+b/5P/p/+7/8v/1//r//f/+/wAA//8B
AAMABgAIAAYABAAEAAQAAQABAAEAAQACAAEA///////////+//7//v/+//7//P/9//3/
/f/9//3//f/8//7//////////f/9//7//v8AAAAAAAAAAAAAAAABAAEAAQABAAEAAQAB
AAEAAQABAAQABAAEAAUABQAFAAUABgAHAAcABwAIAAgACAAIAAgADAAMAAwADQANAA0A
DQANAA8ADwASABMAEwAUABUAFQAWABcAGQAaAB0AHQAeACAAIAAgACAAIgAjACMAJQAm
ACYAJgAmACYAJQAlACYAJwApACkAKQApACcAJgAmACYAJQAkACMAIgAjACIAIQAfAB0A
HQAcABkAFwAXABYAEwAVABMAEgAQAA4ADgAOAAwADAAMAAwACwANAAwADAAMAAoACgAK
AAoADAAMAAsACwALAAsACwALAAoACgALAAsACwAKAAoACQALAAwADAAMAAwACwAKAAkA
DgAMAA==
         </WaveFormData>
      </LeadData>
      <LeadData>
         <LeadByteCountTotal>10000</LeadByteCountTotal>
         <LeadTimeOffset>0</LeadTimeOffset>
         <LeadSampleCountTotal>5000</LeadSampleCountTotal>
         <LeadAmplitudeUnitsPerBit>4.88</LeadAmplitudeUnitsPerBit>
         <LeadAmplitudeUnits>��V</LeadAmplitudeUnits>
         <LeadHighLimit>2147483647</LeadHighLimit>
         <LeadLowLimit>268435456</LeadLowLimit>
         <LeadID>II</LeadID>
         <LeadOffsetFirstSample>0</LeadOffsetFirstSample>
         <FirstSampleBaseline>0</FirstSampleBaseline>
         <LeadSampleSize>2</LeadSampleSize>
         <LeadOff>FALSE</LeadOff>
         <BaselineSway>FALSE</BaselineSway>
         <ExcessiveACNoise>FALSE</ExcessiveACNoise>
         <MuscleNoise>FALSE</MuscleNoise>
         <LeadDataCRC32>1948521411</LeadDataCRC32>
         <WaveFormData>
6v/q/+r/6v/q/+r/6v/q/+r/6v/q/+r/6v/q/+r/6v/q/+r/6v/q/+j/6P/o/+j/6P/o
/+j/6P/o/+j/6P/o/+b/5v/m/+b/5v/m/+b/5v/m/+b/5v/m/+T/5P/k/+T/5P/k/+T/
5P/k/+T/5P/k/+T/5P/k/+T/5P/k/+T/5P/k/+T/5P/k/+T/5P/k/+T/5P/k/+T/5P/k
/+T/5P/k/+T/5P/k/+T/5P/k/+T/5P/k/+T/5P/k/+T/5P/k/+T/5P/k/+T/5P/i/+L/
4v/i/+T/5P/k/+T/5P/k/+T/5P/k/+T/5P/k/+T/5P/k/+T/5P/k/+T/5P/i/+L/4v/i
/+T/5P/k/+X/5f/m/+j/6f/o/+j/6P/q/+7/8f/z//P/8//z//P/8//1//X/9f/2//f/
9//3//X/9P/0//P/8v/y//H/7v/r/+z/6v/o/+j/5P/j/+P/4P/e/97/3f/d/9z/3P/b
/9v/3f/d/93/3P/c/9v/2//b/9z/3f/d/93/2//b/9v/2//d/9z/3P/d/93/3f/d/93/
3f/d/93/3f/f/9//4f/h/9//3P/a/9j/1P/Y/93/5//3/woAIQA+AGUAiQCrAM4A7wAO
ASYBNwE1ASYBBwHaALYAnQCCAGcATAAzABwACgD///j/+P/3//T/8//0//P/7//s/+j/
5f/k/+L/4v/i/+L/4v/h/+P/4f/h/9//3//e/9//3//f/+H/4f/g/+D/4P/g/+D/4f/h
/+H/4f/h/+H/4f/h/+H/4f/h/+H/4f/k/+T/5P/k/+H/4f/i/+L/4v/i/+L/4v/i/+L/
4v/j/+P/4//j/+T/5v/n/+f/5//o/+j/6f/p/+r/6v/q/+z/7f/u/+//8P/x//L/8//0
//f/+P/6//v//v8AAAIABAAGAAkACwANAA0ADwASABQAGQAbAB0AHwAjACUAJwApACkA
LAAvADEAMQAyADUANgA3ADgAOQA5ADkAOQA3ADYANwA2ADMAMQAvACwAKQAmACMAIAAd
ABsAFgATABAADgALAAoACAAGAAMAAQABAAAA///8//z/+//6//r/+v/6//r/+v/5//n/
9//3//f/9//3//f/9//2//b/9v/2//b/+P/4//j/+P/4//j/9//3//f/+P/5//n/+f/4
//j/+P/4//n/+v/6//r/+v/6//r/+v/5//n/+f/6//r/+//8//r/+v/7//v//f/8//v/
+//9//z//P/9//z//P/8//z//P/8//z//P/8//z//P/8//z//P/8//z//P/8//z//P/6
//r/+f/4//j/+P/4//j/+v/5//n/+v/6//n/+f/5//j/+P/4//j/+P/4//j/+P/4//f/
9//3//f/9//3//f/9v/2//b/9v/4//j/+P/4//X/9f/1//X/9f/1//X/9f/2//b/9v/2
//j/9//3//f/9f/1//X/9f/1//X/9v/2//b/9v/2//X/9f/2//b/9//1//X/9f/1//b/
9v/2//b/9v/1//T/8//z//T/9f/1//X/9f/1//b/9//2//X/9P/2//b/9v/2//X/9f/1
//X/9f/1//b/9v/2//b/9v/2//b/9P/0//T/9P/0//T/9P/0//X/9f/2//j/+//8//z/
/P/+/wIABQAHAAUABQAFAAUABwAJAAkACQAIAAkACQAJAAcABgAGAAUABAAEAAMAAAD9
//z/+v/4//j/9v/1//X/8v/w//D/7//v/+7/7v/t/+3/7f/t/+3/7P/s/+v/6//r/+z/
7f/t/+3/7f/t/+3/7f/t/+z/7P/t/+3/7f/t/+3/7f/t/+3/7f/t/+//7//v/+3/6P/m
/+b/5P/o/+///f8PACAANwBYAH8AoQDBAOYABQEiATgBPwE3ASQB/QDUALYAnwCEAGkA
TAA1ACAAEgAJAAYABgADAAIAAQACAP//+//4//T/8f/w//D/8P/w/+7/7v/t/+3/7f/t
/+v/6//s/+3/7f/t/+3/7f/s/+z/6v/q/+r/6//t/+3/7f/t/+v/6//r/+v/6//r/+v/
6//s/+z/7P/s/+3/7f/u/+7/7v/u/+7/7v/u/+7/7v/v/+//7//v//D/8P/x//H/8f/w
//D/8f/x//L/8v/y//T/9f/2//f/+P/5//r/+//8//3//v8AAAEABgAIAAoADAAOABEA
EwAVABcAGQAcAB4AIQAjACUAJwApACsALQAvAC8AMgA1ADcANwA4ADsAPAA9AD4APwA/
AD8APwA9ADwAOwA6ADcANQA1ADIALwAsACgAJAAgAB0AGgAXABQAEgARABAADgAMAAcA
BQAFAAQABQACAAIAAQD+//7//v/+//7//v/9//3//f/9//3//f/////////+//7//v/+
//7//v/+//7//v/+//7//f/9//3//v/////////+//7//v/+////AAAAAAAAAAAAAAAA
AAD////////8//z//f/+/wAAAAABAAEAAQAAAP/////9//z//P/9/wAAAAAAAAAAAAAA
AAAAAAAAAAAAAAAAAP7//v/+//7//v/+//7//v8AAAAA///+//z//P/8//z/+v/5//n/
+v/6//n/+f/5//r/+v/6//r/+v/6//r/+v/4//f/9//3//f/9//3//f/9v/2//b/9v/2
//b/9v/2//b/9//4//n/+P/3//b/9f/4//j/+P/4//f/9f/0//P/9f/1//X/9f/1//X/
9v/2//T/9P/0//P/9f/2//b/9//3//f/9//3//X/9P/z//L/9P/z//L/8f/z//T/9f/1
//X/9f/1//b/9v/2//b/9v/1//T/8//y//P/8//z//P/9f/z//T/8v/y//L/8v/x//H/
8v/0//P/9P/0//T/9//8/wAAAwADAAMAAwADAAMABQAFAAUABAAFAAUABQAFAAQABAAD
AAAAAAD///z/+f/4//b/9P/2//T/8//z/+7/7P/s/+v/6f/o/+j/5//o/+n/6v/r/+z/
7P/r/+v/6v/q/+r/6f/r/+v/6//r/+v/6//q/+r/6//r/+v/6//r/+v/6//r/+v/6//r
/+v/7//v/+z/6P/m/+L/4v/l/+v/+/8OAB8AOABdAIUApQDGAOUAAAEaATEBNQEoAQ8B
4gC2AJkAhgBzAF4ASQA2ACAACQD6//T/8//0//X/9v/3//X/8v/w/+3/7P/s/+r/6v/s
/+z/7f/r/+n/6f/n/+f/6f/r/+z/7f/t/+3/7P/s/+r/6v/q/+v/6f/p/+n/6f/q/+v/
7P/t/+v/6//r/+v/7f/u/+//8P/u/+3/7f/s/+r/6v/q/+r/7P/s/+z/7f/t/+3/7f/u
//D/8f/x//H/8v/y//P/8//x//D/7//w//P/9P/1//b/+f/6//v//P/7//z//v///wQA
BgAIAAoACQALAAwADQANAA8AEgAUABgAGwAeACEAIQAjACUAJwApACwALwAxAC8AMAAz
ADQAMwA0ADUANQA3ADcANQA0ADMAMgAvAC0ALAAqACgAJgAjACAAHQAbABgAFQASABAA
DwAOAAwACgAGAAMAAgAAAP///P/8//v//P/8//z//P/+//7//f/9//v/+//7//v/+//7
//v/+v/4//j/+P/4//r/+v/6//r/+P/4//f/9//3//j/+f/5//n/+P/4//j/+v/7//z/
/P/6//r/+v/6//r/+f/5//n/9v/2//f/+P/6//r/+//7//v/+v/5//n/+f/4//j/+f/6
//r/+v/6//j/+P/4//j/9v/2//b/9v/5//r/+//8//r/+v/6//r/+P/4//f/9v/2//b/
9v/2//j/9//3//j/9v/1//X/9f/0//T/9P/0//T/9P/0//T/9P/z//P/8//x//H/8f/x
//L/8v/y//L/8v/y//L/8v/x//H/8f/x//L/8//0//X/8//y//H/8P/y//H/8f/x/+//
7//v/+//7//v//D/8P/w//D/8P/v//H/8v/y//P/8//z//P/8//y//L/8v/y//L/8f/w
/+7/7P/s/+z/7P/v/+//8P/y//P/9P/0//T/9P/4//v//f/9//3//f/9//7/AQACAAMA
BAAFAAUABQACAAAA///9//7//v/9//r/9//2//T/8v/0//L/8f/x/+z/6v/q/+n/6//q
/+r/6f/n/+f/5//n/+j/6P/n/+f/5f/m/+f/5//n/+f/5//n/+f/5//m/+b/6f/p/+n/
6f/n/+f/5//n/+f/6f/r/+3/7f/p/+b/5P/i/+D/4v/n//H/AwAWACkARABrAI8ArwDO
AO8ACAEmAT8BQwEyAQ0B3gC0AJkAhgBzAGAASQAyABwABwD6//j/+f/6//f/9v/3//f/
9P/w/+//6v/o/+j/6P/o/+j/6f/r/+v/6//p/+n/6f/p/+j/5//n/+f/5v/m/+b/5v/m
/+f/6f/p/+n/6f/n/+f/5//n/+f/5//n/+f/5v/m/+b/5v/l/+X/5v/m/+j/6P/o/+j/
6P/o/+j/6f/p/+n/6f/q/+r/6//r/+v/6v/q/+v/6//q/+r/6v/s/+//8P/x//L/8//0
//X/9v/3//j/+v/7//z//v8AAAIAAgAFAAcACQALAA0AEAASABUAFwAZABsAHQAfACEA
IwAhACQAJwApACkAKgAtAC4ALwAwADEAMQAxADEALwAuAC0ALAApACcAJQAiAB8AHAAZ
ABYAEwARAA4ACwAIAAYAAwACAAAA/v/7//n/+f/4//f/9P/0//P/8v/y//L/8v/y//L/
8f/x/+//7//v/+//7//v/+//7v/w//D/8P/w/+7/7v/u/+7/7v/u/+3/7f/t/+7/7//v
/+3/7P/s/+z/7P/t/+7/7v/u/+7/7v/u/+7/7f/t/+3/7v/u/+//8P/w//D/8f/x//H/
8P/v/+//8f/w//D/8f/0//T/9P/0//L/8v/y//L/8v/y//L/8v/y//L/8v/y//L/8v/y
//L/8v/y//H/8P/w//D/8P/w//D/7//v//D/7v/t/+3/7f/s/+z/7P/s/+7/7v/u/+7/
7v/t/+3/7f/t/+3/7f/t/+z/7P/s/+z/6v/q/+r/6v/r/+v/6//r/+v/6//r/+v/7P/s
/+z/7P/s/+v/6//r/+3/7f/t/+3/6//r/+z/7P/s/+z/7P/r/+n/6v/q/+v/6//r/+v/
6//q/+r/6v/q/+z/6//q/+n/6f/q/+v/6//r/+v/6//s/+3/7P/r/+r/6v/q/+r/6v/o
/+j/6P/o/+n/6f/q/+z/7//w//D/8P/w//T/9//5//n/+f/5//n/+f/7//v/+//8//3/
/f/9//3//P/8//v/+P/4//f/9P/z//L/8P/u/+7/7P/r/+v/6P/m/+b/5f/j/+L/4v/h
/+H/4f/h/+H/4P/g/9//3//f/+D/4f/h/+H/4f/h/+H/4f/h/+D/4P/h/+H/4f/h/+H/
4f/h/+H/4f/h/+P/4//j/+P/4P/g/97/2v/a/93/5f/1/wgAHQA2AFsAgQCjAMQA5QAE
AR4BMwE5AS4BEQHmALwAoQCKAHEAWAA7ACQAEgADAPr/+v/3//b/9f/0//P/8f/u/+z/
6f/m/+T/4v/i/+L/5P/h/+H/4//j/+H/4f/h/+H/4P/f/+H/4f/g/+D/4P/g/+D/4f/f
/9//3//f/9//3//f/9//4f/h/+H/4f/g/+D/4P/g/+H/4f/i/+L/4v/i/+L/4v/i/+L/
4v/j/+P/4//j/+T/5P/l/+X/5f/m/+b/5//n/+j/6P/o/+r/6f/q/+v/7P/t/+7/7//w
//P/9P/2//f/+P/6//z//v8AAAMABQAHAAsADQAQABIAFQAXABkAGwAdAB8AIQAjACUA
KAArAC0ALQAuADEAMgAzADQANQA1ADUANQAzADIAMwAyAC8ALQArACgAJQAiAB0AGgAX
ABUAEgAPAAwACgAFAAQAAgAAAP3/+//7//r/+//4//j/9//2//b/9v/2//b/9v/1//X/
9f/1//X/9f/1//X/9f/0//b/9v/2//b/9v/2//b/9v/2//b/9f/1//P/9P/1//X/9//2
//b/9v/0//X/9v/2//j/+P/4//j/+P/3//f/9//2//b/9//4//j/+P/5//n/+f/4//f/
9//5//j/+P/5//j/+P/4//j/+P/4//j/+P/4//j/+P/4//b/9v/2//b/9v/2//b/9v/0
//T/8//y//T/9P/0//T/8v/x//H/8v/y//H/8f/x//L/8v/y//L/8P/w//D/8P/w/+//
7//v/+//7//v/+//8P/w//D/8P/w//D/8P/w/+//7//v/+//7//v/+//7//u/+7/7v/u
/+7/7f/t/+3/7f/t/+3/7f/t/+3/7v/u/+7/7v/u/+3/6//s/+z/7f/t/+3/7f/t/+z/
7P/s/+z/7v/t/+z/6//r/+z/7f/t/+3/7f/t/+7/7v/u/+7/7v/s/+z/7P/s/+v/6//r
/+v/6//r/+r/6v/q/+r/6v/q/+v/6//s/+7/7//w//D/8P/y//b/+f/7//v/+//7//v/
/f/////////+//////////3//P/8//v/+v/6//n/9v/z//L/8P/u/+z/6v/p/+n/6P/m
/+b/5f/l/+T/5P/j/+P/4//j/+P/4P/g/9//3//h/+L/4//j/+H/4f/h/+H/4f/h/+D/
4P/h/+H/4f/h/+H/4f/h/+H/4f/j/+P/5f/l/+H/3v/c/9r/2P/a/9//6f/9/xAAJQBE
AGsAjQCvANIA8wAQASgBNQExAR4B/QDQALAAmQB+AGMASAArABgACAD///r/+v/3//T/
8//y//H/7//s/+j/5f/i/+L/5P/i/+L/4v/h/+H/4f/h/9//3//g/+H/4f/h/+H/4f/g
/+D/4P/g/+D/4f/h/+H/4f/h/+H/4f/h/+H/4f/h/+H/4f/i/+L/4v/i/+H/4f/i/+L/
5P/k/+T/5P/i/+L/4v/j/+X/5f/l/+b/5v/n/+f/5//o/+j/6f/p/+r/6v/q/+z/7f/u
/+//8P/x//L/8//0//X/9v/4//n//P/+/wAAAgAEAAcACQALAA4AEQAVABgAGwAdAB8A
IQAjACUAJwApACcAKgAtAC8AMQAyADUANgA1ADYANwA3ADgAOQA4ADgANwA2ADMAMQAt
ACoAJwAkAB8AHAAZABcAFAARAA4ADAALAAoACAAGAAIA///+//z/+//4//j/9//2//b/
9v/2//b/9v/1//X/9f/1//X/9f/z//P/8//y//T/9P/0//T/9P/0//T/9P/y//L/8f/x
//P/9P/1//X/9f/0//T/9P/y//P/9P/0//T/9P/0//T/9P/z//P/8//0//T/9f/2//b/
9v/3//f/9v/0//L/8f/z//L/8v/z//T/9P/0//T/9P/0//T/9P/0//T/9P/0//L/8v/y
//L/8//0//X/9v/2//b/9f/0//L/8v/y//L/8v/x//H/8v/0//P/8//z//D/8P/w//D/
8P/w//D/8P/y//H/8f/x/+//7//v/+//7v/u/+7/7v/w//D/8P/w/+7/7f/s/+v/7f/t
/+3/7f/u/+7/7v/u/+7/7f/t/+3/7f/t/+3/7f/r/+v/7P/s/+7/7v/u/+3/6//s/+z/
7f/t/+3/7f/t/+7/7v/u/+7/7v/t/+z/6//r/+z/7f/t/+v/6f/r/+7/8P/u/+7/7v/u
/+3/7f/u//D/7//w//D/8P/y//b/+f/7//n/+f/5//n/+//9//3//f/+////////////
AAACAAMAAQAAAP7/+v/2//T/8f/u//D/7v/t/+3/7P/q/+r/6f/r/+r/6v/p/+f/5//n
/+f/5v/m/+X/5f/n/+j/6f/p/+f/5//n/+f/6f/p/+j/6P/o/+f/5v/l/+b/5//o/+n/
6//r/+v/6//p/+n/5v/k/+D/3v/c/9//6//7/wwAHwA4AFsAgQCjAMQA5QAAARwBMwE5
ASYBBwHWAKwAkQB+AG0AWgBHADIAGgADAPT/8v/x//D/7f/s/+3/7//0//L/7f/q/+r/
6v/o/+j/5v/l/+f/5//n/+X/5f/o/+n/6f/p/+n/6f/o/+j/5v/m/+b/5//n/+f/5//n
/+n/6f/p/+n/6//r/+v/6//q/+r/6v/q/+f/5//o/+j/6v/q/+r/6v/o/+j/6P/p/+n/
6f/p/+r/7P/t/+3/7f/s/+z/7f/t//D/8P/w//L/8f/y//P/9P/1//b/9//4//n/+v/8
//3//v8AAAIABAAIAAsADQAPABAAEQATABQAFwAZABsAHQAhACMAJQAnACUAKAArAC0A
KwAsAC8AMAAvADAAMQAxADIAMwAyADIALwAuACsAKQAlACIAHwAcABoAGAAWABUAFAAR
AA4ADAAIAAYAAwAAAP///f/9//z/+//4//j/9//4//j/+P/4//b/9v/1//X/9P/z//L/
8f/x//H/8f/w//L/8v/y//L/9P/0//T/9P/y//L/8f/x/+//8P/x//H/8//y//L/8v/y
//P/9P/0//T/9P/0//T/9P/z//P/8//w//D/8f/y//D/8P/x//H/8//y//H/8f/z//L/
8v/z//L/8v/y//L/8P/w//D/8P/w//D/8P/w//H/8v/z//T/8//y//H/8P/w//D/7//u
//D/8P/w//D/8f/x//L/9P/z//H/8P/v/+7/7v/u/+7/8P/w//D/8P/w/+//7//v/+//
7//v/+//7v/u/+7/7v/u/+7/7v/u/+v/6//r/+v/7f/t/+3/7f/s/+z/7P/s/+7/7f/t
/+3/7f/t/+3/7f/p/+n/6v/q/+z/7P/s/+v/6//s/+z/7f/t/+v/6//q/+r/6v/q/+r/
6//r/+z/7v/v//D/8P/w//L/9v/5//v/+f/5//n/+f/7//3//f/9//z//f/9//3/+//6
//r/+f/4//j/9//0//P/8v/w/+7/7v/s/+v/6//o/+b/5v/l/+f/5v/m/+X/5f/l/+X/
5f/i/+L/4f/h/+H/4v/j/+P/4//j/+P/4//j/+P/4v/i/+H/4f/h/+H/4f/h/+H/4f/j
/+X/5f/l/+X/4//g/97/2v/a/97/5f/x/wUAGAAvAFIAeQCZALcA1gDzABABLgE9ATEB
GAHxAMQAogCPAHwAZwBOADcAIAAKAPv/9P/y//P/8v/x//D/8f/v/+z/6v/n/+T/4v/i
/+L/4v/i/+P/4//j/+P/4f/h/+D/4f/h/+H/4f/h/+D/4P/i/+L/4v/j/+P/4//j/+P/
4//j/+P/4//h/+H/4f/h/+D/4P/g/+D/4f/h/+L/4v/i/+L/4v/i/+L/4v/i/+P/4//j
/+P/5P/k/+X/5f/l/+b/5v/n/+f/6P/o/+j/6v/p/+r/6//s/+//8P/x//L/8//0//b/
9//6//z//v8AAAAAAwAFAAcACwANABAAEgATABUAFwAZABsAHQAfACEAIQAkACcAKQAp
ACoALQAuAC0ALgAvAC8ALwAvAC0ALAApACgAJQAjACEAHgAbABgAFQASAA8ADQAKAAcA
BAACAP///v/8//r/9//1//X/9P/z//D/8P/v/+7/7v/u/+7/7v/u/+3/7f/t/+3/7f/t
/+3/7f/t/+z/7P/s/+z/7P/s/+z/7P/s/+z/7P/r/+v/6f/q/+v/6//r/+r/6v/q/+r/
6//s/+z/7P/s/+z/7P/u/+3/7f/t/+z/7P/t/+7/7v/u/+//7//v/+7/7f/t/+//7v/u
/+//8P/w//D/8P/w//D/8P/w//L/8v/y//L/8P/w//D/8P/w//D/8P/w//D/8P/v/+7/
7v/u/+7/7v/u/+3/7f/u/+7/7f/t/+3/7P/s/+z/7P/s/+z/7P/s/+7/7f/t/+3/6//r
/+v/6//q/+r/6v/q/+r/6v/q/+r/6//r/+v/6//r/+v/6//r/+r/6v/q/+r/6v/p/+n/
6f/p/+n/6f/p/+n/6f/q/+r/6v/q/+r/6f/p/+r/6v/r/+n/6f/p/+n/6P/o/+j/6P/q
/+n/6P/n/+f/6P/p/+n/5//n/+f/6P/o/+j/6P/o/+r/6v/o/+b/5v/m/+b/5//n/+j/
6v/t/+7/7v/u//D/9P/3//n/+f/5//n/+f/5//v/+//7//z//f/9//3/+//6//r/+f/2
//b/9f/y//H/8P/u/+z/6v/o/+f/5//m/+T/5P/j/+P/4v/i/+H/4f/h/+H/4f/e/97/
3f/d/9//4P/h/+H/3//f/9//3//h/+H/4P/g/+H/4f/h/+H/3//f/9//3//f/+H/4//j
/+H/3f/c/9z/2v/Y/9z/4//v/wMAGAAtAFAAdwCZALsA3AD9ABgBMAE3AS8BGAHxAMQA
qACRAHgAXQBCACkAFAAGAP3/+v/6//n/9v/z//L/8//v/+r/5v/j/+L/4P/g/+D/4v/i
/+H/3//f/9//3f/d/97/3//f/9//3//f/97/3v/e/97/3v/f/9//3//f/9//3f/d/93/
3f/f/9//3//f/+D/4P/g/+D/3//f/+D/4P/g/+D/4P/g/+D/4P/g/+H/4f/h/+H/4v/i
/+P/4//j/+T/5P/l/+X/5v/m/+b/6P/n/+j/6f/q/+3/7v/v//D/8//0//b/9//4//r/
/P/+/wIABQAHAAkACwANABAAEgAVABcAGQAbAB0AHwAhACMAIwAmACkAKwArACwALwAw
ADEAMgAzADMAMwAzADEAMAAvAC4AKwApACUAIgAfABwAGQAWABMAEQAMAAkABgAEAAEA
AAD+//z/+//5//n/+P/5//b/9v/1//T/9P/0//T/8v/y//H/8f/z//P/8//z//H/8f/x
//D/8v/y//L/8v/y//L/8v/y//L/8v/x//H/8f/y//P/8//z//L/8v/y//L/8//0//T/
9P/0//T/9P/0//P/8//z//T/9P/1//b/9P/0//X/9f/3//b/9f/1//f/9v/2//f/+P/4
//j/+P/4//j/+P/4//j/+P/4//j/+v/6//r/+v/4//j/+P/4//j/+P/3//b/+P/4//j/
+P/4//f/9//4//j/9//3//f/+P/4//j/+P/2//b/9v/2//b/9f/1//X/9//3//f/9//2
//b/9v/2//b/9v/2//b/9f/1//X/9f/1//X/9f/1//b/9v/2//b/+P/3//f/9//3//f/
9//3//X/9f/2//b/9v/2//b/9f/1//b/9v/3//f/9//3//f/+P/4//j/+P/4//f/9v/1
//X/9v/3//f/9//3//f/+P/5//j/9//2//j/+P/4//j/9//3//f/9//3//f/+P/4//j/
9v/2//b/9v/2//f/9//4//r/+//8//z//v8AAAQABwAHAAcABwAHAAkACQALAAsACQAK
AAsACwALAAkACAAIAAcABgAGAAUAAgD///7//P/6//r/+P/3//f/9P/y//L/8f/x//D/
8P/t/+3/7f/t/+//7v/u/+3/7f/t/+7/7//t/+3/7f/t/+3/7f/t/+z/7P/t/+3/7f/t
/+3/7f/t/+3/7//t/+//8f/x/+3/7P/q/+j/5v/o/+3/+f8JABwALwBMAHMAmQC7ANwA
/QAaATIBPwE7ASwBDQHiAL4ApQCMAG8AVAA5ACQAFAALAAgABgADAAAA//8CAP//+//4
//T/8f/w/+7/7v/u/+7/7v/v/+3/7//v/+3/7f/s/+3/7f/t/+//7//u/+7/7v/u/+7/
7//t/+3/7f/t/+//7//v/+//7//v/+//7//w//D/8P/w/+//7//w//D/8P/w//D/8P/y
//L/8v/z//H/8f/x//L/8v/z//P/8//0//T/9f/1//j/+P/4//r/+f/6//v//P/9//7/
//8AAAEAAgAEAAUACAAKAAwADgAQABMAFQAXABkAGwAeACAAIwAlACcAKQApACsALQAv
ADEANAA3ADkAOQA6AD0APgA/AEAAQQBBAEEAQQA/AD4APgA+ADwAOwA5ADYAMwAwACsA
KAAlACMAIgAfABwAGgAVABQAEgAQAA0ACwALAAoACQAGAAYABQACAAIAAgACAAIAAgAB
AAEAAQABAAEAAQABAAEAAQAAAAIAAgACAAIAAAAAAAAAAAD+//7//f/9////AAABAAEA
///+//7//v/+////AAAAAAAAAAAAAAAAAAD////////+//7///8AAAAAAAABAAEAAQAA
AP////8BAAAAAAABAAIAAgACAAIAAAAAAAAAAAAAAAAAAAAAAAIAAgACAAIAAAAAAAAA
AAACAAIAAQAAAAAAAAAAAAAAAAD/////AAAAAP////////7//v/+//7//P/8//z//P/+
//3//f/9//3//f/9//3/+v/6//r/+v/8//z//P/8//n/+f/5//n/9//3//f/9//5//r/
+//8//r/+f/5//n/+//7//v/+//3//f/+P/4//j/+P/4//f/9//4//j/+f/5//n/+f/5
//j/+P/4//j/9v/1//T/8//1//b/9//3//f/9//3//j/+f/4//f/9v/2//b/9v/2//f/
9//3//f/9//0//T/9P/0//T/9//3//j/+v/6//r/+f/4//v/AAAEAAcABgAFAAQAAwAD
AAUABQAFAAgACQAJAAkABQAEAAQAAwACAAIAAQD+//n/+P/2//T/9P/y//H/8f/w/+7/
7v/t/+//7v/u/+3/7f/t/+3/7f/q/+r/6f/p/+v/7P/t/+3/6//r/+v/6//r/+v/6v/q
/+3/7f/t/+3/7f/t/+3/7f/t/+3/7//v/+//7f/o/+b/4v/g/+L/6//3/wcAGgAxAFAA
dwCZALkA2AD1ABABLAE7ATMBHgH3AMgApACRAH4AaQBSAD0AKAASAAEA+P/4//n/9v/z
//T/9f/3//T/8v/v/+7/7P/u//D/8P/u/+3/6//r/+v/6f/p/+v/7f/u/+//7f/t/+z/
7P/u/+7/7v/v/+//7//v/+//7f/t/+3/7f/r/+v/6//r/+7/7v/u/+7/7//v//D/8P/w
//D/8P/w//D/8P/w//H/8//z//P/9P/y//P/8//z//b/9v/3//f/+P/4//j/+v/9//7/
//8AAAEAAgADAAQAAwAEAAYABwAJAAoACwAMAA8AEwAWABkAHQAfACIAJAAmACcAKAAp
ACoAKwAsAC0ALgAyADYAOQA5ADoAPQA+AD8AQABBAEEAQQBBAD8APgA/AD4AOwA5ADcA
NAAxAC4ALQAqACcAJQAkACEAHgAcABkAGAAWABQAEQAPAA8ADgALAAgACAAHAAYABgAG
AAYACAAIAAcABwAHAAcABwAHAAUABQAFAAQABAAEAAQABAAGAAYABgAGAAYABgAFAAUA
CwAMAA==
         </WaveFormData>
      </LeadData>
      <LeadData>
         <LeadByteCountTotal>10000</LeadByteCountTotal>
         <LeadTimeOffset>0</LeadTimeOffset>
         <LeadSampleCountTotal>5000</LeadSampleCountTotal>
         <LeadAmplitudeUnitsPerBit>4.88</LeadAmplitudeUnitsPerBit>
         <LeadAmplitudeUnits>��V</LeadAmplitudeUnits>
         <LeadHighLimit>2147483647</LeadHighLimit>
         <LeadLowLimit>268435456</LeadLowLimit>
         <LeadID>V1</LeadID>
         <LeadOffsetFirstSample>0</LeadOffsetFirstSample>
         <FirstSampleBaseline>0</FirstSampleBaseline>
         <LeadSampleSize>2</LeadSampleSize>
         <LeadOff>FALSE</LeadOff>
         <BaselineSway>FALSE</BaselineSway>
         <ExcessiveACNoise>FALSE</ExcessiveACNoise>
         <MuscleNoise>FALSE</MuscleNoise>
         <LeadDataCRC32>3902925707</LeadDataCRC32>
         <WaveFormData>
6P/o/+j/6P/o/+j/6P/o/+j/6P/o/+j/6P/o/+j/6P/q/+r/6v/q/+j/6P/o/+j/6P/o
/+j/6P/o/+j/6P/o/+j/6P/o/+j/6P/o/+j/6P/o/+j/6P/o/+j/6P/o/+j/6P/o/+j/
6P/o/+j/6P/o/+j/6P/o/+j/6v/q/+r/6v/o/+j/6P/o/+j/6P/o/+j/6P/o/+j/6P/o
/+j/6P/o/+j/6P/o/+j/6P/o/+j/6P/o/+j/6P/o/+j/6P/o/+j/6P/o/+j/6P/o/+j/
6P/o/+j/6P/o/+j/6P/o/+j/6P/o/+j/6P/o/+j/6P/o/+j/6P/o/+j/6P/o/+j/6P/o
/+j/6P/o/+j/6P/o/+j/5//n/+j/6P/o/+v/7P/t/+//8P/x//H/8f/x//D/8P/w//L/
8//z//P/8//0//T/8v/x/+7/6//n/+T/4//j/+P/4//j/+P/5P/m/+f/6f/p/+n/6f/p
/+j/6P/o/+j/6P/o/+j/6P/o/+j/6P/n/+f/5//n/+f/5//p/+n/6f/p/+n/6v/q/+v/
7f/t/+3/7f/r/+n/6f/s/+7/9P/7/wIADgAaACMAKQAtAC8ALwAmAA8A+f/g/8b/sP+Q
/2v/UP9G/0H/Qf9D/zv/Lv8y/z3/T/9s/4v/oP+w/8D/z//c/+j/8v/5//7/AQABAAIA
AgAEAAQABAADAAAAAAD///7//v/+//7//v/+//3//f/9//v/+//7//v/+//7//v/+//7
//v/+//7//z//P/8//3//f/9//3//f////////8AAP7//v/+//7/AQABAAEAAgACAAIA
AgACAAIAAwAEAAQABAAEAAMAAgADAAQABQAGAAYABwAHAAYACAAIAAcABwAJAAkACAAI
AAgACAAIAAYACAAHAAYABQAFAAQAAwACAAEAAAD///3//v/9//z/+//6//n/+P/3//b/
9f/0//P/8P/w/+//7v/u/+3/7f/t/+v/6v/q/+r/6P/o/+j/6f/o/+j/6f/q/+n/6f/p
/+v/6//s/+v/6v/s/+z/7P/t/+3/7f/t/+3/6//s/+z/7P/s/+z/7P/s/+z/7P/s/+v/
6//r/+v/6//r/+v/6//r/+v/6//r/+v/6//r/+v/6v/s/+z/7P/s/+r/6//s/+z/6//r
/+v/6//s/+z/7P/s/+3/7f/t/+z/7P/s/+3/7f/t/+3/7f/s/+7/7//v/+//7//v/+//
7//t/+3/7f/t/+3/7f/t/+3/7f/t/+3/7f/t/+3/7f/t/+3/7f/t/+3/7f/t/+3/7f/t
/+3/7P/s/+z/7P/s/+z/6v/q/+r/6v/q/+r/6v/q/+r/6v/q/+r/6v/q/+r/6f/q/+r/
6v/q/+r/6v/q/+r/6P/o/+j/6P/q/+r/6v/q/+j/6P/o/+j/6P/o/+j/6P/o/+j/6P/o
/+j/6P/o/+j/6P/o/+j/6P/o/+j/6P/o/+j/6P/o/+j/6P/o/+j/6P/o/+f/5//n/+f/
5//n/+f/5//n/+f/5//n/+f/5//o/+b/5f/l/+X/5f/l/+X/5f/l/+X/5f/l/+b/5v/m
/+b/5v/m/+b/5v/m/+b/5v/m/+b/5P/k/+T/5P/m/+b/5v/m/+T/5P/k/+T/4//j/+T/
5P/m/+f/6P/p/+v/7P/t/+3/6//r/+r/6v/s/+7/7//v/+//7//w//D/7P/p/+b/4//h
/+D/3//f/93/3f/d/93/4P/i/+P/5f/j/+P/4//j/+L/4v/i/+L/4v/i/+L/4v/i/+L/
4v/h/+P/4//j/+P/4//j/+P/4//j/+P/5P/k/+P/5f/l/+X/5f/l/+X/5f/o/+z/8v/5
/wIADgAaACEAJQAnACsAJwAaAAUA7//U/77/pv+E/1//Sv9E/z//P/87/yv/Jv8u/z3/
V/90/43/ov+0/8L/0f/e/+r/8v/5//z////9//7/AAAAAAAA/v/9//z/+v/7//r/+v/6
//r/+v/4//f/9//3//n/+f/5//n/9//3//f/9//5//n/+f/5//j/+P/4//n/+f/5//n/
+f/7//v/+//8//z//P/8//z//f/9//3//v8AAAAAAAAAAAAAAQACAAIABAAEAAMAAgAE
AAQABAAEAAQABQAFAAQABQAGAAYABwAHAAcABgAGAAgACAAIAAYABgAFAAQAAwAFAAQA
AwACAAEAAAD///3//P/7//r/+f/4//f/9v/1//b/9f/0//P/8P/w/+//7v/u/+3/7f/t
/+3/7P/s/+z/6v/q/+r/6//s/+z/7f/u/+3/7f/t/+//7v/w//D/8P/w//D/8P/x//P/
8//z//P/8//0//T/9P/2//b/9v/2//b/9v/2//X/9//3//f/9//3//f/9//3//n/+f/5
//n/+f/5//n/+P/6//r/+v/6//r/+//8//z//f/9//3//f/9//7///8AAAEAAQABAAAA
AgACAAMAAwADAAMAAwACAAQABQAFAAUABwAHAAcABwAJAAkACQAJAAkACQAJAAkACwAL
AAsACwALAAsACwALAAsACwALAAsACwALAAsACwANAA0ADAAMAA4ADgAOAA4AEAAQABAA
EAAQABAAEAAQABIAEgASABIAEgASABIAEQARABIAEwAUABQAFAAUABQAFAAUABQAFAAW
ABYAFgAWABYAFgAWABYAFgAWABYAFgAYABgAGAAYABgAGAAYABgAGgAaABoAGgAaABoA
GgAaABoAGgAaABoAGgAaABoAGgAcABsAGwAbAB0AHQAdAB0AHQAdAB0AHQAbABsAGwAc
ABwAGwAbABsAHQAdAB0AHQAfAB8AHwAfAB4AHgAeAB4AHgAeAB4AHgAeAB4AHgAgACAA
IAAgAB8AHwAgACAAIAAhACIAIwAlACYAJwAnACkAKQAoACgAKAAqACsAKwArACsALAAs
ACwAKQAmACMAHQAcABsAGwAbABsAGwAbAB0AIAAiACUAIwAjACMAIwAiACIAIgAiACIA
IgAiACIAJAAkACQAIwAjACMAIwAjACMAIwAjACMAIQAhACIAIgAlACcAJwAnACcAJwAn
ACUAJAAoACwAMQA4AEAATABXAF0AXQBdAF8AXABPADkAJAAOAPr/6v/J/6L/kP+R/5X/
of+r/6T/mv+Z/6X/sv/F/+D/+P8KABcAIAAoADIAOQA+AEEARQBGAEYARgBEAEQAQQBA
AEAAPwA+AD4APgA+AD4APAA7ADsAOwA5ADkAOQA5ADkAOQA5ADkAOwA7ADsAOwA6ADoA
OgA7ADsAOwA7ADsAOwA7ADsAPAA8ADwAPAA8ADsAOwA7ADwAOgA6ADoAOgA8AD0APgA+
ADwAPAA7ADoAOgA6ADoAOgA8AD0APQA8ADoAOgA5ADkAOQA5ADgAOAA4ADgAOAA2ADQA
MwAyADEAMQAwAC8ALgAtACwAKwApACYAJQAkACMAIgAhACAAHwAeAB0AHAAbABoAGgAZ
ABgAGgAZABkAGQAZABgAGAAYABkAGgAbAB0AHgAeAB8AIAAhACEAIQAjACQAJgAmACYA
JgAmACYAJwApACkAKQApACkAKgAqACoAKgAqACoAKgAoACgAKAAnACkAKQApACkAKQAp
ACkAKQAnACcAJwAnACkAKQApACgAKAAoACgAKAAoACkAKgAqACkAKQApACkAKAAoACgA
KAApACkAKQAoACgAKAApACkAKQApACkAKAAoACkAKQApACkAKQApACkAJwAnACcAJwAp
ACkAKQApACcAJwAnACcAKQApACkAKQAoACcAJgAlACcAJwAnACcAJwAnACYAJgAmACYA
JgAmACYAJgAmACYAKAAoACgAKAAmACYAJgAmACYAJgAmACUAJgAmACYAJgAmACYAJgAm
ACQAJAAkACQAJAAkACQAJAAkACQAJAAkACIAIgAiACIAJAAkACQAJAAiACIAIgAiACIA
IgAiACIAIgAiACIAIgAgACAAIAAgACAAIAAgACAAIAAfAB8AHwAfAB8AHwAfAB0AHQAd
AB4AHgAeAB4AHgAeAB4AHgAeABsAGwAcABwAGgAbABwAHQAfACAAIQAhAB8AHwAeAB4A
HQAeAB4AHQAfAB8AIAAgACAAHQAaABcAEQAQAA8ADwANAA0ADQANABAAEgATABUAEwAT
ABMAEwASABIAEgASABAAEAAQABAAEAAQABAADwAPAA8ADwAPAA8ADwAPAA8ADQANAA4A
DgAPABEAEQARABEADwANAA0ADgASABYAGwAgACoANAA7AD8APwA/AD0AOAAnABEA/P/k
/9L/vP+X/3D/Yv9n/3H/gf+H/4L/ev99/4f/lv+r/8T/2v/o//X//v8GAA4AFQAaAB0A
HwAeAB4AHgAeAB4AHQAcABoAGQAYABYAFgAWABYAFgAVABUAFQATABMAEwATABEAEQAR
ABEADwAPAA8ADwAOAA4ADgAPAA8ADwAPAA8ADwAPAA8AEAAQABAAEAAQAA8ADwAPABAA
EAAQABAAEAAOAA8AEAAQAA4ADgANAAwADgAOAA4ADgAMAA0ADQAMAAwADAALAAsACwAL
AAoACgAIAAgACAAGAAgABwAGAAUAAwACAAEAAAD9//z/+//5//j/9//2//X/9P/z//L/
8f/y//H/8P/v/+7/7v/t/+z/6v/p/+n/6f/r/+r/6v/q/+z/7P/s/+3/7v/u/+//8P/v
/+//7//x//D/8v/y//L/8P/w//D/8f/x//H/8f/x//H/8v/y//L/8P/w//D/8P/w//D/
8P/v//H/8f/x//H/8f/x//H/8f/x//H/8f/x//H/8f/x//D/8P/w//D/8P/u/+//8P/w
/+//7//v/+//8P/w//D/8P/v/+//7//u/+7/7v/v/+//7//v/+//7v/u/+//7//v/+3/
7f/t/+3/6//r/+v/6//r/+v/6//r/+3/7f/t/+3/6//r/+v/6//r/+v/6//r/+v/6//r
/+v/6//r/+r/6v/q/+r/6v/q/+r/6v/q/+r/6v/q/+r/6v/s/+z/7P/s/+z/7P/s/+v/
6v/q/+r/6v/q/+r/6v/q/+r/6v/q/+r/6v/q/+r/6v/q/+r/6v/q/+r/6v/q/+r/6P/o
/+j/6P/o/+j/6P/o/+j/6P/o/+j/6P/o/+j/6P/o/+j/6P/o/+j/6P/o/+j/6P/n/+f/
5//n/+f/5//n/+f/5//n/+f/5//n/+f/6P/o/+f/5//n/+X/5f/l/+X/5//n/+f/5v/m
/+b/5v/m/+b/5v/m/+b/5f/l/+b/5v/m/+f/6P/p/+v/7P/t/+3/7f/t/+z/7P/s/+7/
7//v//H/8f/y//L/8P/t/+r/5//j/+L/4f/h/9//3//f/9//3v/g/+H/4//l/+X/5f/l
/+T/5P/k/+T/5P/k/+T/5P/k/+T/5P/j/+P/4//j/+P/4//j/+P/4//j/+P/5P/k/+P/
5f/l/+X/5//n/+X/5f/m/+r/7v/z//r/BAAQABsAIQAlACcAJwAiAA8A9//g/8j/sP+W
/3P/UP9A/z3/Pf9D/z//Mv8u/zX/Q/9c/3n/lP+o/7j/xf/S/97/6v/x//j/+//9//7/
/v/+//7//v/9//z/+v/7//r/+P/4//j/+P/6//n/+f/5//f/9//3//f/9//3//f/9//3
//f/9//3//j/+P/4//n/+f/5//n/+f/5//n/+f/6//r/+v/6//r/+//7//v//P/8//z/
/P/8//z//f/+//7/AAAAAP///v8AAAAAAAAAAAAAAQABAAAAAgACAAEAAQADAAMAAgAC
AAQABAAEAAIAAgABAAAA//////7//f/8//3//P/7//n/+P/3//b/9f/2//X/9P/z//L/
8f/w/+//7P/s/+v/6v/q/+n/6f/p/+f/5v/m/+b/5v/m/+b/5//n/+b/5v/m/+X/5f/l
/+f/5v/o/+j/6P/o/+j/6P/p/+n/6f/p/+n/6f/q/+r/6v/s/+z/7P/s/+r/6v/q/+n/
6//r/+v/6//r/+v/6//r/+v/6//r/+v/6//r/+v/6v/s/+z/7P/s/+r/6//s/+z/6//r
/+v/6//s/+z/7P/s/+v/6//r/+r/7P/s/+3/7f/t/+3/7f/s/+z/7f/t/+3/7f/t/+3/
7f/r/+v/6//r/+3/7f/t/+3/7f/t/+3/7f/t/+3/7f/t/+3/7f/t/+3/6//r/+v/6//r
/+v/6v/q/+r/6v/q/+r/6v/q/+r/6v/q/+r/6v/q/+r/6v/q/+r/6v/q/+r/6f/o/+j/
6P/o/+j/6P/o/+j/6P/o/+j/6P/o/+j/6P/o/+j/6P/o/+j/6P/o/+j/6P/o/+j/6P/o
/+j/6P/o/+j/6P/o/+j/6P/o/+j/6P/o/+j/6P/o/+j/6P/o/+j/6P/o/+f/5//n/+f/
5//n/+f/5//n/+f/5//n/+f/5//o/+j/5//n/+f/5//n/+f/5//n/+f/5//n/+j/6P/o
/+j/6P/o/+j/6P/o/+j/6P/o/+b/5v/m/+b/5f/l/+b/5v/o/+n/6v/r/+3/7v/v/+//
7//v/+7/7v/u//D/8f/x//P/8//0//T/8P/t/+r/5//j/+L/4f/h/+P/4//j/+P/4v/k
/+X/5//n/+f/5//n/+b/5v/m/+b/5v/m/+b/5v/m/+b/5v/l/+X/5f/l/+X/5f/l/+X/
5f/l/+X/5v/m/+f/6f/p/+n/6f/n/+f/6f/q/+7/8v/5/wIADgAcACMAKQArAC0ALQAi
AA8A9//e/8b/rv+O/2f/UP9I/0P/P/89/y//Jv8u/zv/Vf90/4//ov+0/8T/0f/g/+z/
9P/5//7/AwADAAQABAAEAAQABAADAAIAAAD///7//v/+//7//v/+//3//f/9//3//f/9
//3//f/9//3//f/9//3//f/9/wAAAAAAAAEAAQABAAEAAQABAAEAAQACAAQABAAEAAQA
BQAFAAUABgAIAAgACAAIAAgACQAKAAoADAAMAAsACgALAAwADQAOAA4ADwAPAA4AEAAQ
AA8ADwARABEAEAAQABIAEgASABAAEAAPAA4ADQAPAA4ADQAMAA0ADAALAAkACAAHAAYA
BQAEAAMAAgABAAIAAQAAAP///v/+//3//P/+//3//f/9//3//P/8//z//P/8//z//f/8
//z//f/+/wEAAQABAAMABAAGAAYABgAGAAYABgAHAAgACQAKAAsACwAMAAwADAAOAA4A
DgAOABAAEAAQAA8ADwAPAA8ADwARABEAEQARABMAEwATABMAEwATABMAEgAUABQAFAAU
ABQAFQAWABYAFQAVABUAFQAVABYAFwAYABsAGwAbABoAHAAcAB0AHQAdAB0AHQAcABwA
HQAdAB0AHwAfAB8AHwAfAB8AHwAfACEAIQAhACEAIQAhACEAIQAhACEAIQAhACMAIwAj
ACMAIQAhACEAIQAhACEAIAAgACEAIgAjACQAIgAiACIAIgAiACIAIgAiACQAJAAkACQA
JAAkACQAIwAkACQAJAAkACQAJAAkACQAJgAmACYAJgAmACYAJgAmACgAKAAoACgAKAAo
ACgAKAAoACgAKAAoACYAJgAmACYAJwAoACkAKgAqACoAKgAqACoAKgAqACoAKgAqACoA
KgAsACsAKwArACsAKwArACsAKwArACsAKwAtAC0ALQAuAC4ALwAtAC0ALAAsACwALAAs
AC0ALgAvADAALwAvADAAMAAuAC8AMAAxADUANgA3ADcANwA3ADYANgA2ADgAOQA5ADkA
OQA6ADoAOgA3ADQAMQAvAC4ALQAtACsAKwArACsALAAuAC8AMQAxADEAMQAxADIAMgAy
ADIAMgAyADIAMgAyADIAMgAxADEAMQAxADEAMwAzADMAMwAzADMANAA0ADMANQA1ADUA
NwA1ADUAMwA0ADYAPAA/AEYAUABcAGUAaQBpAGkAawBoAFkARQAuABYAAgDy/8//qP+Y
/5n/of+v/7f/sv+m/6f/tf/E/9f/8v8KABoAJQAwADoAQgBJAE4AUwBVAFYAVABUAFIA
UgBRAFAATgBNAEwATABMAEwATABLAEkASABHAEcARwBHAEcARwBHAEcARwBHAEcARwBH
AEYARgBGAEcARwBHAEcARwBHAEcARwBIAEYARgBGAEYARwBHAEcASABIAEgASABIAEYA
RwBIAEgARgBGAEUARABEAEQARABEAEIAQwBDAEIARABEAEMAQwBBAEEAQABAAD4APgA+
ADwAOgA5ADgANwA3ADYANQA0ADEAMAAvAC0ALAArACoAKQAmACUAJAAjACIAIQAgAB8A
IAAgAB8AHgAeAB0AHQAdAB0AHAAcABwAHgAeAB4AHwAiACIAIwAkACMAIwAjACUAKAAq
ACoAKgAqACoAKgArAC0ALQAtAC0ALQAuAC4ALgAsACwALAAsACwALAAsACsALQAtAC0A
LQAtAC0ALQAtACsAKwArACsAKQApACkAKAAqACoAKgAqACgAKQAqACoAKQApACkAKQAq
ACoAKgAqACkAKQApACgAKAAoACkAKQApACkAKQAoACgAKQApACkAJwAnACcAJwAnACcA
JwAnACcAJwAnACcAJwAnACcAJwAnACcAJwAnACUAJQAlACUAJwAnACcAJwAlACUAJAAk
ACQAJAAkACQAJAAkACQAJAAkACQAJAAkACQAJAAkACQAJAAkACQAIwAiACIAIgAiACIA
IgAiACIAIgAiACIAIgAgACAAIAAgACAAIAAgACAAHwAeAB0AHAAcABwAHAAcABoAGgAa
ABoAGgAaABoAGgAaABoAGgAaABkAGAAXABYAGAAYABgAGAAYABcAFwAWABQAFAAUABQA
FAAUABQAFAATABMAFAAUABIAEwAUABUAFwAYABkAGQAXABcAFgAWABQAFgAXABcAFwAX
ABgAGAAWABMAEAANAAcABgAFAAUABwAHAAcABwAIAAoACwANAAsACwALAAsACgAKAAoA
CgAIAAgACAAIAAgACAAIAAcABwAHAAcABwAHAAcABwAHAAUABQAGAAYABwAJAAkACQAJ
AAcABQAHAAgADAAQABUAHAAoADIAOQA7ADkAOQA3ACwAFwADAOz/1v/G/6j/f/9k/2D/
Zf9x/3v/ef9u/2r/c/+B/5T/rf/E/9b/5P/v//j/AgAIAA0AEgAVABcAGAAYABgAGAAW
ABUAFAASABMAEAAOAA4ADgAOAA4ADQANAA0ACwALAAsACwAJAAkACQAJAAkACQAJAAkA
CAAIAAgACQAHAAcABwAHAAcABwAHAAgACAAIAAgACAAHAAcABwAIAAgACAAIAAgABgAH
AAgACAAGAAYABQAEAAYABgAGAAYABAAFAAUABAAEAAQAAwADAAMAAwACAAIAAAAAAAAA
/v/+//3//P/7//n/+P/3//b/9f/0//P/8f/w/+//7v/t/+z/6//q/+n/6P/n/+b/5f/k
/+T/4//i/+L/4f/h/+H/4//i/+L/4v/g/+D/4P/h/+L/4v/j/+T/5f/l/+X/5//m/+j/
6P/o/+j/6P/o/+n/5//n/+f/5//l/+b/5v/m/+j/6P/o/+j/6P/o/+j/5//l/+X/5f/l
/+X/5f/l/+X/5f/l/+X/5f/l/+X/5f/k/+b/5v/m/+b/5P/l/+b/5v/l/+X/5f/l/+b/
5v/m/+b/5f/l/+X/5P/k/+T/5f/l/+X/5f/l/+T/5P/l/+X/5f/j/+P/4//j/+P/4//j
/+P/4//j/+P/4//h/+H/4f/h/+H/4f/h/+H/4f/h/+H/4f/h/+H/4f/h/+H/4f/g/+D/
4P/g/+D/4P/g/+D/4P/g/+D/4P/g/+D/4P/g/+D/4P/e/97/3v/d/97/3v/e/97/3v/e
/97/3v/e/97/3v/e/97/3v/e/97/3v/e/97/3v/e/97/3v/e/9z/3P/c/9z/3P/c/9z/
3P/c/9z/3P/c/9z/3P/c/9z/2v/a/9r/2v/a/9r/2v/a/9z/2//b/9v/2//b/9v/2//Z
/9n/2f/Z/9n/2f/Z/9r/2v/Z/9n/2f/Z/9n/2f/Z/9n/2f/a/9r/2v/a/9r/2v/a/9r/
2v/Z/9n/2v/a/9r/2//c/93/3//g/+H/4f/h/+H/4P/g/+D/4v/j/+P/4//j/+T/5P/g
/93/2v/X/9X/1P/T/9P/0//T/9P/0//U/9b/1//Z/9n/2f/Z/9n/2P/Y/9j/2P/W/9b/
1v/W/9j/2P/Y/9f/1//X/9f/1//X/9f/1//X/9f/1//Y/9j/2f/b/9v/2//Z/9n/2f/Z
/9z/4P/m/+3/+P8EABAAFQAZABsAHQAbAAoA8//b/8L/qv+Q/27/S/86/zb/Mf8z/zH/
I/8e/yb/M/9L/2r/hf+Y/6j/uP/H/9T/3v/m/+3/8P/z//P/9P/0//T/9P/y//H/8P/w
/+//8P/u/+7/7v/u/+7/7f/t/+3/7f/t/+3/7f/t/+3/7f/t/+3/7f/t/+3/7v/u/+7/
7//v/+//7//v//H/8f/x//L/8v/y//L/8v/z//P/8//0//T/9P/0//T/9P/1//b/9v/4
//j/9//2//j/+P/4//j/+P/5//n/+P/6//r/+f/5//v/+//6//r/+v/6//r/+P/6//n/
+P/3//f/9v/1//T/8//y//H/7//u/+3/7P/r/+z/6//q/+n/6P/n/+b/5f/i/+L/4f/g
/+D/3//f/9//3//e/97/3v/c/9z/3P/d/9z/3P/d/97/3f/d/93/3//e/+D/4P/g/+D/
4P/g/+H/4f/h/+H/4f/h/+L/4v/i/+L/4v/i/+L/4v/i/+L/4f/h/+H/4f/h/+H/4f/h
/+H/4f/h/+H/4f/h/+H/4f/g/+L/4v/i/+L/4P/h/+L/4v/h/+H/4f/h/+L/4v/i/+L/
4//j/+P/4v/i/+L/4//j/+P/4//j/+L/5P/l/+X/5f/l/+X/5f/l/+X/5f/l/+X/4//j
/+P/4//j/+P/4//j/+P/4//j/+P/4//j/+P/4//j/+P/4//j/+P/4//i/+L/4v/i/+L/
4v/i/+L/4v/i/+L/4v/i/+L/4v/i/+L/4v/i/+L/4v/h/+L/4v/i/+L/4v/i/+L/4v/g
/+D/4P/g/+D/4P/g/+D/4P/g/+D/4P/g/+D/4P/g/+D/4P/g/+D/4P/g/+D/4P/g/+D/
4P/g/+D/4P/g/+D/4P/g/+D/4P/g/+D/4P/g/+D/3//f/9//3//f/9//3//f/9//3//f
/9//3//f/+D/4P/f/9//3//f/9//3//f/9//3//f/9//4P/g/+D/4P/e/97/4P/g/+D/
3v/e/97/3v/e/97/3v/e/97/3f/d/97/4P/g/+H/4v/j/+X/5v/n/+f/5//n/+b/5v/m
/+j/6f/p/+n/6f/q/+j/5v/j/+D/3f/Z/9j/1//Z/9n/2f/Z/9n/2v/c/93/3f/d/93/
3f/d/9z/3P/c/9z/3P/c/9z/3v/e/97/3v/d/93/3f/d/93/3f/d/93/3f/d/93/3v/c
/93/3//f/+P/4f/f/9//4f/i/+T/6P/v//j/BgASABkAIQAjACUAJQAcAAsA8//a/8L/
qP+I/2P/TP9E/z//Of81/yn/Hv8k/zH/R/9m/4H/lv+o/7j/x//U/+L/6v/x//b/+f/5
//r/+v/6//r/+P/3//b/9v/1//T/9P/0//T/9P/0//P/8//z//P/8//z//P/8//z//P/
8//z//P/8//z//T/9P/0//X/9f/1//X/9f/3//f/9//4//j/+P/4//j/+f/5//n/+v/8
//z//P/8//z//f/+//7//v/+//3//P/+//7//v/+/wAAAQABAAAAAgACAAEAAQADAAMA
AgACAAIAAgACAAAAAgABAAAA//////7//f/8//n/+P/3//X/9P/z//L/8f/w/+//7v/t
/+z/6//q/+n/6P/o/+f/5v/k/+P/4//j/+P/4v/i/+L/4P/g/+D/4f/g/+D/4f/i/+H/
4f/h/+P/4v/k/+T/5P/k/+T/5P/l/+X/5f/l/+X/5//o/+j/6P/o/+j/6P/o/+r/6v/q
/+n/6f/p/+n/6f/p/+n/6f/p/+v/6//r/+v/7f/t/+3/7P/s/+z/7P/s/+7/7//w//D/
8f/x//H/8f/y//L/8v/y//P/8//z//L/9P/0//X/9f/3//f/9//2//j/+f/5//n/+//7
//v/+//7//v/+//7//3//f/9//3//f/9//3//f////////////3//f/9//3/////////
//8BAAEAAAAAAAIAAgACAAIAAAAAAAAAAAACAAIAAgACAAIAAgACAAIAAgACAAIAAQAB
AAIAAwAEAAQABAAEAAQABAAEAAQABAAGAAYABgAGAAYABgAGAAYABgAGAAYABgAGAAYA
BgAGAAgACAAIAAgACAAIAAgACAAIAAgACAAIAAoACgAKAAoACgAKAAoACgAIAAcABwAH
AAkACQAJAAkACwALAAsACwAJAAkACQAKAAoACQAJAAkACQAJAAkACQAJAAkACQAJAAoA
CgAKAAoACgAMAAoACgAKAAoADAAMAAwADAALAAsADAAMAAwADQAOAA8AEQASABMAEwAT
ABMAEgASABQAFgAXABcAFQAVABYAFgAUABEADgALAAcABgAFAAUABQAFAAUABQAHAAoA
DAAPAA0ADQANAA0ACgAKAAoACgAMAAwADAAMAAoACgAKAAkACwALAAsACwALAAsACwAL
AA0ADQAOAA4ADQAPAA8ADwARAA8ADQANAA4AFAAYAB8AJgAwADwAQwBHAEcASQBHAEAA
LwAZAAIA7P/e/8b/n/+A/3r/ff+F/5H/j/+C/3r/g/+R/6D/uf/S/+j/9v///wgAFAAc
ACEAJgApACsALAAsACwAKgAqACkAJgAmACUAJgAlACQAIwAiACIAIQAhACEAIQAhACEA
IQAfAB8AHwAfAB0AHQAdAB0AIAAgACAAIQAfAB8AHwAfAB8AHwAfACAAIAAgACAAIAAf
AB8AHwAgACAAIAAgACAAHgAfACAAIAAgACAAHwAeAB4AHgAeAB4AHgAfAB8AHgAcABwA
GwAbABkAGQAYABgAGgAaABoAGAAWABUAFAATABEAEAAPAA4ADQAMAAsACQAIAAcABgAF
AAQAAwACAAEA/v/9//z/+//6//r/+f/4//r/+f/5//n/+f/4//j/+P/6//r/+v/7//7/
/v///wAAAQABAAEAAwACAAQABAAEAAQABAAEAAUABQAFAAUABQAHAAgACAAIAAYABgAG
AAYABgAGAAYABQAFAAUABQAFAAUABQAFAAUAAwADAAMAAwADAAMAAwACAAQABAAEAAQA
AgADAA==
         </WaveFormData>
      </LeadData>
      <LeadData>
         <LeadByteCountTotal>10000</LeadByteCountTotal>
         <LeadTimeOffset>0</LeadTimeOffset>
         <LeadSampleCountTotal>5000</LeadSampleCountTotal>
         <LeadAmplitudeUnitsPerBit>4.88</LeadAmplitudeUnitsPerBit>
         <LeadAmplitudeUnits>��V</LeadAmplitudeUnits>
         <LeadHighLimit>2147483647</LeadHighLimit>
         <LeadLowLimit>268435456</LeadLowLimit>
         <LeadID>V2</LeadID>
         <LeadOffsetFirstSample>0</LeadOffsetFirstSample>
         <FirstSampleBaseline>0</FirstSampleBaseline>
         <LeadSampleSize>2</LeadSampleSize>
         <LeadOff>FALSE</LeadOff>
         <BaselineSway>FALSE</BaselineSway>
         <ExcessiveACNoise>FALSE</ExcessiveACNoise>
         <MuscleNoise>FALSE</MuscleNoise>
         <LeadDataCRC32>1592612482</LeadDataCRC32>
         <WaveFormData>
+v/6//r/+v/4//j/+P/4//j/+P/4//j/+P/4//j/+P/4//j/+P/4//j/+P/4//j/9v/2
//b/9v/2//b/9v/2//T/9P/0//T/9P/0//T/9P/0//T/9P/0//L/8v/y//L/8v/y//L/
8v/y//L/8v/y//L/8v/y//L/8v/y//L/8v/y//L/8v/y//L/8v/y//L/8P/w//D/8P/w
//D/8P/w//D/8P/w//D/8P/w//D/8P/w//D/8P/w/+7/7v/u/+7/7v/u/+7/7v/u/+7/
7v/u/+7/7v/u/+7/7v/u/+7/7v/u/+7/7v/u/+7/7v/u/+7/7v/u/+7/7v/u/+7/7v/u
/+7/7v/u/+7/7v/v/+//7//v/+//7//v//H/8v/z//T/9//4//n/+f/4//f/9//3//j/
+P/6//r/+//9//3/+//4//T/8P/u/+//7//u/+3/7P/r/+r/6v/p/+v/6//r/+v/6//r
/+v/6//r/+v/6//r/+v/6//r/+3/7f/s/+z/7f/t/+3/7f/v/+7/7v/v/+3/7f/u/+//
8P/y//L/8v/w//D/8f/2////BwARABwAKwA/AEsAUwBbAGEAYQBVAD0AKwAeAA4AAwD7
/+T/xf+s/47/cf9Z/zz/K/8v/0b/dP+n/9D/8P8JAB8ALwA9AEgATABOAFIAUABIAEIA
PQA4ADMALQAmACEAHgAaABcAFAASAA8ADgAOAAwACwAJAAcABwAGAAUABgAFAAQABAAE
AAQABAAEAAYABgAGAAYABwAHAAcACAAIAAgACQAKAAoACgAKAAsACwAMAA0ADgAOAA8A
DwAPABAAEAASABMAFAAUABUAFgAZABkAGgAbABwAHQAeAB8AIgAkACUAJgApACoALAAt
AC8AMAAyADMANAA1ADYANwA6ADsAOwA8ADwAPAA8AD0APwA/AD8APwA9AD0APgA+AD0A
PQA9ADsAOAA3ADcANgAzADEAMAAtACoAKAAmACQAIAAeABwAGgAVABIAEQAPAAwACQAG
AAUAAgAAAP///v/9//z/+//6//r/+f/5//n/+P/4//j/9//3//b/9v/2//X/9f/1//T/
9P/0//T/9f/z//L/8v/y//L/8v/y//L/8v/y//L/8v/y//L/8v/y//L/8//0//T/8//z
//P/8//0//X/9v/2//b/9v/2//b/9v/3//f/9//3//f/+P/4//j/+P/4//j/9v/2//b/
9v/4//j/+P/4//b/9v/2//X/9//3//b/9f/1//b/9v/1//T/9P/0//T/8v/z//P/8//y
//L/8v/y//L/8f/w//D/8P/w//D/8P/w//D/8P/w/+7/7f/t/+z/7P/s/+z/7P/r/+v/
6//r/+v/6//r/+v/6v/q/+r/6v/q/+r/6v/p/+n/6f/p/+n/6f/p/+j/5//p/+n/6f/p
/+j/6P/o/+f/5//n/+f/5//p/+n/6P/o/+f/5//n/+f/5//n/+f/5//n/+f/5//n/+X/
5f/l/+b/5v/m/+b/5//m/+b/5v/l/+P/5P/l/+b/5f/l/+X/5f/l/+X/5f/l/+X/5f/k
/+T/4//l/+X/5f/k/+T/5P/k/+T/5P/k/+T/5P/k/+T/5P/k/+T/5P/l/+X/5f/l/+X/
5f/n/+n/6v/r/+z/7f/u/+//7//u/+3/7f/v//D/8P/y//L/8//1//X/8v/u/+n/5P/k
/+P/4//i/9//3v/d/9z/3P/d/9//3//f/9//3//f/9//3//f/9//3//f/9//3//d/93/
3f/c/9z/3f/d/93/3//f/97/3v/f/9//3//g/+H/4v/k/+T/5P/i/+L/4//q//P//f8H
ABIAIwA1AEEASQBPAFUAUwBDADEAIQAQAAIA+//v/9D/sf+W/3b/V/85/x7/E/8f/0L/
eP+p/8z/6v///xEAIwAvADYAPABAAEAAOgA0AC4AKwAmACEAGQAUAA8ADAAIAAUAAgAA
AP3//P/7//r/+v/5//f/9//2//X/9v/1//T/9P/2//b/9v/2//b/9v/2//b/+f/5//n/
+v/6//r/+//8//7//v/+//////8AAAEAAgACAAMAAwADAAYABgAIAAkACAAIAAkACgAN
AA0ADgAPABIAEwAUABUAGAAaABsAHAAfACAAIgAjACUAJgAoACkAKgArACwALQAwADEA
MQAyADQANAA0ADUANQA1ADUANQA1ADUANgA2ADMAMwAzADEAMgAxADEAMAAtACsAKgAn
ACQAIgAgAB4AGgAYABYAFAAPAAwACwAJAAgABQACAAEA/v/8//v/+v/5//j/9//2//b/
9f/1//X/9P/0//T/8//z//L/8v/y//P/8//z//L/8v/y//L/8//z//L/8v/y//T/9P/0
//T/9P/0//T/9P/0//T/9P/0//L/8//0//T/9f/1//X/9f/2//f/+P/4//r/+v/6//r/
+v/7//v/+//9//3//v/+//7//v/+//7//v/+//7//v8AAAAAAAAAAAAAAAAAAP//////
//7//f/9//7//v/9//z//P/8//z/+v/7//v/+//8//z//P/8//z/+//6//r/+v/6//r/
+v/6//r/+v/6//r/+f/5//j/+P/4//j/+P/5//n/+f/5//f/9//3//f/+P/4//j/+P/4
//j/+P/3//n/+f/5//n/+v/7//v/+//9//3//f/9//7//v/+//3/////////////////
/v/+/////////////f/9//3//f/9//3//f/9//3//f/9//7//P/8//z//f/+//7//v/9
//v//P/9//7//v/9//z/+//7//v/+//7//3//f/8//z/+//7//z//P/8//z//P/+//7/
/////////////////f///wAAAQACAAMABAAFAAcABgAFAAUABQAGAAYACAAIAAkACwAL
AAcABAAAAPz/+v/5//n/+P/3//b/9f/0//T/9f/3//f/9//3//f/9//3//f/9//3//f/
9//3//f/9//3//f/9v/0//X/9f/1//f/9//2//b/9f/1//X/9v/5//r//P/8//7//P/6
//v//v8DAAsAEwAeACkAOwBLAFMAWQBdAGEAXwBPAD0ALgAcAAsABwD4/9X/uP+q/6H/
l/+C/23/Y/9q/4L/p//O//b/GQAzAEUAUwBeAGQAagBuAG4AbgBoAGEAWABPAEcAQAA3
ADIALgApACQAIgAfAB4AGgAYABcAFQAUABMAEQAPAA4ADQAMAAwADAAMAAwADAAKAAoA
CgAKAA0ADQANAA4ADgAOAA8AEAAQABAAEAARAA8AEAARABIAEAARABEAEQASABIAFAAV
ABQAFAAVABYAFwAXABgAGQAaABsAHAAdABwAHgAfACAAHwAgACIAIwAjACQAJgAnACYA
JwAoACkAKgArACsALAAqACoAKgArACkAKQApACkAKQApACoAKgApACkAKQAnACYAJQAl
ACQAJQAjACIAHwAgAB4AHAAaABkAGAAXABYAEwAQAA8ADQANAAsACQAJAAgABgAFAAQA
AwACAAEAAAAAAP////////7//v/+//3////+//7//v/7//v/+//6//z//P/8//3//f/8
//z//P/6//r/+v/6//r/+v/6//r/+v/6//r/+v/6//v//P/8//3//f/9//3//f/9//3/
/P/+//7//v/+//z//f/9//3//f/9//7//v/+//7//v/+//7//v/+//7//P/8//z//P/+
//7//v/9///////+//3///8AAAAA///+//7//v/+//z//f/9//3//P/8//z//P/+//3/
/P/8//r/+v/6//r/+v/6//r/+v/6//n/+f/4//j/+P/4//j/9//3//f/9//3//f/9//3
//b/9v/2//b/9v/2//b/9f/1//X/9f/1//X/9f/0//P/9f/1//X/9f/0//T/9P/z//X/
9f/1//X/9f/1//T/9P/z//P/8//z//H/8f/x//H/8f/x//H/8f/x//H/8f/y//D/8P/w
//D/8P/w//D/8P/y//L/8//z//H/8f/x//H/8f/z//T/9f/2//f/+P/5//j/9v/0//P/
9f/2//b/+P/4//n/+//7//n/9v/y/+7/7P/r/+v/6v/p/+j/5//m/+j/6f/r/+v/6//r
/+v/6//r/+v/6//r/+n/6f/p/+n/6//r/+v/6v/q/+v/6//r/+v/6//q/+r/6//r/+v/
7P/t/+7/8P/w/+7/7P/s/+3/8P/3////CQASAB0ALQA7AEEAQwBHAEkAQQAtABcACAD6
/+3/5f/M/6n/kP+G/4P/ff9s/2H/W/9k/37/of/G/+z/CwAhADMAPwBKAFAAVABUAFQA
VABMAEUAPAA3ADEAKgAjABwAGAATABAADgALAAoACAAGAAUAAwACAAEA///9//z/+//6
//r/+v/6//r/+v/6//r/+v/6//v/+//7//z/+v/6//v//P/8//z//P/9//3//v///wAA
AAABAAEAAQAAAAAAAgADAAIAAgADAAQABQAFAAYABwAKAAsADAANAAwADgAPABAADwAQ
ABIAEwATABQAFgAXABgAGQAaABsAHAAdAB0AHgAeAB4AHgAfAB8AHwAfAB8AHwAfACAA
IAAhACEAIQAfAB4AHQAdABwAHQAbABoAFwAWABQAEgAQABAADgAMAAoACQAGAAUAAwAA
AP3/+v/5//r/+P/3//b/9f/0//P/8v/w/+//7//v//D/8P/w/+//7//u/+7/7v/v/+//
7//u/+z/7P/s/+3/7f/s/+z/7P/s/+z/7P/s/+z/7P/s/+z/7P/s/+z/7P/s/+3/7v/u
/+//7//v/+//7//v/+//7v/u/+7/7v/u/+7/7//v/+//7//v//D/8P/w//D/8P/w/+7/
7v/u/+7/8P/w//D/8P/w//D/8P/v/+//7//u/+3/7f/u/+7/7f/u/+7/7v/u/+z/7f/t
/+3/7P/s/+z/7P/u/+3/7P/s/+z/7P/s/+z/6v/q/+r/6v/q/+n/6f/o/+r/6v/q/+r/
6f/p/+n/6f/p/+n/6f/p/+j/6P/o/+j/6P/o/+j/5//n/+f/5//n/+f/5//m/+X/5//n
/+f/5//m/+b/5v/l/+X/5f/l/+X/5f/l/+T/5P/j/+P/4//j/+P/4//j/+P/4//j/+P/
4//j/+P/4//k/+L/4v/i/+P/5P/k/+T/4//h/+L/4//k/+P/4//j/+P/4//j/+P/4v/i
/+L/4v/i/+T/5P/l/+X/5f/l/+X/5f/l/+f/6P/p/+z/7f/u/+//7//u/+3/7f/r/+z/
7P/u/+7/7//x//H/8P/u/+v/6P/k/+P/4//i/+H/4P/f/97/3P/d/9//3//h/+H/4f/h
/+H/4f/h/+H/4f/h/+H/4f/h/+H/4f/g/+D/4f/h/+H/4//j/+L/4v/h/+H/4f/i/+P/
5P/m/+b/6P/m/+T/5f/q//H/+f8DAA4AGwAtADsARQBLAFEAVQBNADkAIwAWAAYA+f/x
/+D/w/+o/5D/c/9b/0D/Kf8l/zL/WP+L/7j/3P/3/w8AIQAvADoAQgBEAEYASABEADwA
NwAyAC0AJwAgABkAFAAQAA0ACgAIAAUABAAEAAIAAQD///3//f/8//v/+v/5//j/+P/4
//j/+P/4//j/+P/4//j/+f/5//n/+v/6//r/+//8//z//P/8//3//f/+////AAAAAAEA
AQABAAIAAgAEAAUABgAGAAcACAALAAsADAANAA4ADwAQABEAFAAWABcAGAAbABwAHgAf
ACEAIgAkACUAJgAnACgAKQAsAC0ALQAuADAAMAAwADEAMQAxADEAMQAzADMANAA0ADEA
MQAxAC8AMAAvAC8ALgArACkAKAAlACIAIAAeABwAGgAYABYAFAAPAAwACwAJAAYAAwAA
AP///v/8//v/+v/3//b/9f/0//T/8//z//P/8v/y//L/8f/x//D/8P/w//H/8f/x//D/
8P/w//D/8f/x//D/8P/w//D/8P/w//D/8P/w//D/8P/w//D/8P/w/+7/7//w//D/8f/x
//H/8f/w//H/8v/y//L/8v/y//L/9P/1//X/9f/z//P/9P/0//b/9v/2//b/9v/2//b/
9v/2//b/9v/2//b/9v/2//X/9f/1//T/8//z//T/9P/z//L/8v/y//L/8v/z//P/8//w
//D/8P/w//D/7//u/+7/7v/u/+7/7v/u/+7/7v/u/+7/7f/t/+z/7P/s/+z/7P/r/+v/
6//r/+v/6//r/+v/6v/q/+r/6v/q/+r/6v/p/+n/6f/p/+n/6//r/+r/6f/p/+n/6f/p
/+j/6P/o/+f/6f/p/+n/6f/p/+n/6P/o/+n/6f/p/+n/6f/p/+n/6f/n/+f/5//n/+f/
5//n/+j/6P/o/+j/6f/o/+j/6P/n/+X/5v/n/+j/5//n/+f/5//n/+f/5//n/+f/5//m
/+b/5//n/+f/6P/o/+j/6P/o/+b/5v/n/+f/6f/p/+n/6f/p/+v/7P/t//D/8f/y//P/
8//y//H/8f/x//L/8v/0//T/9f/3//f/9f/y/+7/6v/o/+f/5//m/+X/5P/j/+L/4P/h
/+P/4//l/+X/5f/l/+X/5f/l/+X/4//j/+P/4//l/+X/5f/k/+T/5f/l/+X/5f/l/+T/
5P/j/+P/4//k/+X/5v/o/+j/6v/o/+b/6f/u//X///8LABYAJQA3AEMASwBVAFsAWQBN
ADkAKQAYAAoAAQD3/97/wf+m/4T/Yf9F/yr/G/8j/0L/dv+p/87/7P8DABcAJwA3AEAA
RABGAEoARgA+ADgAMwAuACkAIwAeABkAFAAQAA0ADAAKAAcABgAEAAIAAQD////////+
//3//v/9//z//P/+//7//v/+//7//v/+//7/////////AAACAAIAAwAEAAQABAAEAAUA
BwAIAAkACgAKAAsACwALAAwADAAOAA8AEAAQABEAEgAVABUAFgAXABoAGwAcAB0AHgAg
ACEAIgAkACYAKQArAC0ALgAwADEAMgAzADQANQA2ADcANwA4ADoAOgA6ADsAOwA7ADsA
OwA7ADsAPAA8ADsAOwA7ADkAOAA3ADcANgA1ADMAMgAvACwAKgAoACYAIgAgAB4AHAAZ
ABYAFQATABIADwAMAAsACgAIAAcABgAFAAQAAwACAAIAAQABAAEAAAAAAAAA//////7/
/v/+//////////7//v/+//7///////7//v/+//7//v/+//7/AAAAAAAAAAAAAAAAAAAA
AAAAAQACAAIAAQABAAEAAQACAAMABAAEAAQABAAEAAQABAAFAAUABQAFAAUABgAGAAYA
BgAGAAYACAAIAAgACAAGAAYABgAGAAYABgAGAAUABQAFAAQAAwAFAAYABgAFAAQABAAE
AAQAAwADAAIAAQAAAAAAAAAAAAIAAQAAAAAAAAAAAAAAAAAAAAAAAAAAAP7//f/9//z/
/v/+//7//v/9//3//f/9//3//f/9//3//P/8//z//P/8//z//P/7//v/+//7//v//f/9
//z/+//7//v/+//7//r/+v/6//n/+//7//v/+//7//v/+v/6//v/+//7//v/+//7//v/
+//7//v/+//7//v/+//7//z/+v/6//r/+//6//r/+v/5//v//P/7//r/+v/6//r/+v/6
//v//P/+///////////////9////AAABAAQABQAGAAcACQAIAAcABwAHAAgACAAKAAgA
CQALAAsACwAIAAQAAAD+//3//f/8//n/+P/3//b/9v/3//n/+f/5//n/+f/5//v/+//7
//v/+f/5//n/+f/7//v/+//6//r/+//7//v/+f/5//j/+P/7//v/+//8//3//v8AAAAA
AgAAAPz///8CAAcAEQAbACIALwA/AE8AVwBZAF8AYwBfAE0ANwAoABYABwAFAPT/z/+y
/6b/of+X/4T/cf9r/3L/jv+z/9b//v8hADkASwBZAGYAbgByAHQAdAB0AG4AZQBcAFMA
SwBEAD0ANgAwAC0AKAAmACMAIgAfABwAGgAXABUAFQAUABMAEgARABAAEAAOAA4ADgAO
AA4ADgAOAA4AEQARABEAEgAQABAAEQASABIAEgASABMAEQASABMAFAAUABUAFQAVABQA
FAAWABcAGAAYABkAGgAZABkAGgAbABoAGwAcAB0AHgAgACEAIgAhACIAJAAlACUAJgAo
ACkAJwAnACcAJwAoACkAKQAqACoAKgAqACsAKwArACsAKwApACkAKgAqACkAKQApACcA
KAAnACcAJgAlACMAIgAfACAAHgAcABoAGQAYABcAFgAUABIAEgARABIADwAMAAsACgAI
AAcABgAHAAYABQAEAAQAAwADAAMAAgACAAIAAQADAAIAAgACAAEAAQABAAAAAgACAAIA
AwABAAAAAAAAAAIAAgACAAIAAAAAAAAAAAACAAIAAgACAAAAAQACAAIAAQABAAEAAQAC
AAMABAAEAAIAAgACAAIABAAFAAUABQADAAMABAAEAAYABgAGAAYABgAGAAYABgAEAAQA
BAAEAAYABgAGAAUABwAHAAYABQAFAAYABgAFAAQABAAEAAQABAAFAAUABQAEAAQABAAE
AAQAAwACAAIAAgACAAIAAgACAAIAAgACAAIAAQABAAAAAAAAAAAAAAD/////////////
/////////v/+//7//v/+//7//v/9//3//f/9//3//f/9//z/+//7//v/+//7//z//P/8
//v/+//7//v/+//7//v/+v/6//n/+f/5//n/+f/5//n/+f/5//n/+f/6//r/+v/6//r/
+v/6//v/+//9//3//f/9//v//f/+////AAABAAIAAwADAAIAAQABAAEAAgACAAQABAAF
AAcABwAFAAIA/v/6//j/9//3//b/9f/0//P/8v/y//P/9f/1//X/9f/1//X/9f/1//X/
9f/1//X/9f/1//X/9f/1//T/8v/z//P/8//1//X/9P/0//P/8//z//T/9//4//r/+v/4
//b/9v/5//7/BQAPABcAIAAvAD8ASwBPAFEAVQBXAEkAMQAjABYABAD9/+//zv+v/5z/
lP+N/3v/Zv9b/1v/bP+S/7n/4P8CAB0ALwA/AEkAUgBYAFoAWgBaAFYAUABJAEIAOwA1
AC4AJwAiAB4AGwAWABQAEQAQAA4ADAALAAkABwAHAAYABQAGAAUABAAEAAQABAAEAAQA
AgACAAIAAgADAAMAAwAEAAQABAAFAAYABgAGAAYABwAFAAYABwAIAAgACQAJAAkACgAK
AAwADQAMAAwADQAOAA8ADwAQABEAEgATABQAFQAUABYAFwAYABkAGgAcAB0AHQAeACAA
IQAiACMAJAAlACQAJQAlACYAKAAoACgAKQApACkAKQApACkAKQAqACoAKQApACkAJwAo
ACcAJwAmACMAIQAgAB0AHgAcABoAGAAWABQAEgAQAA8ADAALAAkACAAFAAIAAQAAAP7/
/f/8//v/+v/5//j/+P/3//f/9//2//b/9v/1//X/9P/0//T/9f/1//X/9P/y//L/8v/z
//P/8v/y//L/8v/y//L/8v/y//L/8v/y//L/8v/y//L/8v/z//T/9P/1//X/9f/1//T/
9f/2//b/9v/2//b/9v/2//f/9//3//f/9//4//j/9v/2//b/9v/2//b/9v/2//j/+P/4
//j/+P/4//j/9//3//f/9v/1//X/9v/2//X/9v/2//b/9v/2//f/9//3//b/9v/2//b/
9v/1//T/9P/0//T/9P/0//T/9P/0//T/8v/x//H/8P/y//L/8v/y//H/8f/x//H/7//v
/+//7//u/+7/7v/u/+7/7v/u/+3/7//v/+//7//v/+//7v/t/+3/7f/t/+3/7v/u/+7/
7f/r/+v/6//r/+v/6//q/+r/6//r/+v/6//r/+v/6//r/+v/6//r/+v/6f/p/+n/6v/o
/+j/6P/p/+r/6v/q/+n/5//o/+n/6v/p/+n/6f/p/+n/6f/q/+r/6v/q/+r/6v/q/+v/
6//r/+v/6//r/+v/7f/u/+//8v/z//T/9f/z//L/8f/x//H/8v/y//T/9P/1//f/9//1
//L/7v/q/+r/6f/p/+j/5f/k/+P/4v/i/+P/5f/l/+X/5f/l/+X/5f/l/+X/5f/l/+X/
5f/l/+X/5f/l/+T/5P/l/+X/5f/l/+X/5P/k/+f/5//n/+j/6f/q/+z/7P/q/+j/6P/r
//D/+f8DAA8AGgArAD0ASQBPAFUAWwBVAEEAKwAdAA4AAAD3/+v/0P+z/5r/fP9f/0P/
Kv8h/y//UP+C/7P/2P/0/wsAHQAtADkAQgBGAEoASgBGAD4AOAA1ADAAKQAjABwAGQAU
ABAADQAMAAoABwAGAAQAAgABAP////////7//f/8//v/+v/6//z//P/8//z//P/8//z/
/P/9//3//f/+//7//v///wAAAgACAAIAAwADAAQABQAGAAYABwAHAAcACAAIAAoACwAM
AAwADQAOAA8ADwAQABEAFAAVABYAFwAYABoAGwAcAB8AIAAiACMAJQAmACgAKQAqACsA
LAAtADAAMQAxADIAMgAyADIAMwAzADMAMwAzADMAMwA0ADQAMwAzADMAMQAwAC8ALwAu
ACsAKQAoACUAIgAgAB4AHAAYABYAFAASAA8ADAALAAkABgADAAAA///8//r/+f/4//f/
9v/1//T/9P/z//P/8//y//L/8v/x/+//7v/u/+7/7//v/+//7v/u/+7/7v/v/+3/7P/s
/+z/7v/u/+7/7v/u/+7/7v/u/+7/7v/u/+7/7v/v//D/8P/t/+3/7f/t/+7/7//w//D/
8v/y//L/8v/y//P/8//z//P/8//0//T/9P/0//T/9P/0//T/9P/0//T/9P/0//T/8v/y
//L/8f/x//H/8P/v/+//8P/w/+//7v/u/+7/7v/u/+//7//v/+z/7P/s/+z/7P/r/+r/
6v/q/+r/6v/q/+j/6P/o/+j/6v/p/+n/6P/m/+b/5v/m/+X/5f/l/+X/5f/l/+X/5f/k
/+T/5P/k/+T/5P/k/+P/4//j/+P/4//l/+X/5P/j/+P/4//j/+P/4v/i/+L/4f/j/+P/
4//j/+P/4//i/+L/4//j/+P/4//h/+H/4f/h/+H/4f/h/+H/3//f/9//4P/g/+D/4P/h
/+D/4P/g/9//3f/e/9//4P/f/9//3//f/9//3//f/9//3//f/97/3v/f/9//3//f/97/
3v/e/97/3v/g/+D/4P/h/+H/4f/h/+H/4f/h/+P/5P/n/+j/6f/q/+v/6//q/+n/6f/p
/+r/6v/s/+z/7f/v/+3/6//o/+T/4v/g/9//3//c/9v/2v/Z/9j/2P/Z/9v/2//b/9v/
2//b/9v/2//b/9v/2//b/9v/2//b/9v/2//a/9r/2//b/9v/2//b/9r/2v/b/9v/2//c
/93/3v/g/+L/4P/e/97/4f/m/+3/9/8BAAwAHQAvADsAQwBLAFMAUwBHADUAJQAUAAQA
+//z/9z/vf+k/4L/X/9B/yL/Ef8X/zL/ZP+X/8D/3v/3/wkAGwApADYAPAA+AEAAPAA0
AC4AKQAkAB8AFwASAA8ACgAGAAMAAgAAAP3//P/6//j/9//1//X/9f/0//P/9P/z//L/
8v/y//L/8v/y//T/9P/0//T/9f/1//X/9v/2//b/9//4//r/+v/6//v/+//8//3//v8A
AAEAAQABAAIAAgAEAAUABgAGAAcACAALAAsADAANABAAEQASABMAFAAWABcAGAAbABwA
HgAfACEAIgAkACUAKAApACoAKwAsAC0ALQAuADAAMAAwADEAMQAxADEAMQAxADEAMgAy
ADEAMQAxAC8ALAArACsAKgApACcAJgAjACIAIAAeABwAGAAWABQAEgANAAoACQAHAAQA
AQD+//3/+v/4//f/9v/1//T/8//y//L/8f/x//H/8P/w//D/7//v/+7/7v/u/+//7//v
/+7/7v/u/+7/7//v/+7/7v/u//D/8P/w//D/8P/w//D/8P/w//D/8P/w//D/8f/y//L/
8//z//P/8//0//X/9v/2//b/9v/2//b/+P/5//n/+f/7//v//P/8//r/+v/6//r/+//8
//3//v/+//7//v/+//7//v/+//3//f/9//z/+//7//z//P/7//r/+v/6//r/+P/5//n/
+f/4//j/+P/4//j/9//2//b/+P/4//j/+P/2//b/9v/2//j/9//3//b/9v/2//b/9v/3
//f/9//3//X/9f/1//X/9v/2//b/9v/2//b/9v/1//f/9//3//f/9//3//b/9f/3//f/
9//3//b/9v/2//X/9f/1//X/9f/3//f/9v/2//f/9//3//f/9f/1//X/9f/1//X/9f/1
//X/9f/1//b/9v/2//b/9//2//b/9v/1//P/9P/1//b/9//3//f/9//3//f/9//3//f/
9//2//b/9//4//j/+P/4//j/+v/6//v/+//7//v/+//7//v//f/+////AAABAAIAAwAD
AAIAAQABAAMABAAEAAYABgAHAAkACQAGAAIA/f/4//b/9f/1//T/8//y//H/8P/y//P/
9f/1//X/9f/1//X/9f/1//X/9f/1//X/9f/1//P/8//z//L/9P/1//X/9f/1//X/9P/0
//X/9f/1//b/9//4//r/+v/8//j/9v/3//7/BQARABkAJAAzAEUAUQBVAFsAYQBjAFkA
RwA5ACgAEgALAAcA6P/D/7D/pP+Z/4f/av9Z/1f/aP+M/7X/3P8CACEANQBFAFEAXABg
AGIAZABkAGIAWgBRAEoAQwA9ADYALwAsACgAIwAeABwAGQAYABQAEgARAA8ADQANAAwA
CwAKAAkACAAIAAgACAAIAAgACAAIAAgACAAJAAkACQAKAAoACgALAAwADAAMAAwADQAN
AA4ADwAQABAAEQARABEAEAAQABIAEwAUABQAFQAWABUAFQAWABcAGgAbABwAHQAdAB4A
HgAeAB0AHgAgACEAIwAkACYAJwAmACcAKAApACgAKQApACoAKgAqACoAKwArACsAKwAr
ACsAKwAsACwAKQApACkAJwAoACcAJwAmACUAIwAiAB8AIAAeABwAGgAaABgAFgAUABIA
EAAQAA8AEAANAAoACQAIAAYABQAEAAMAAgABAAAAAAD///////8AAAAAAAD//////v/+
//7//f/9//3//P/8//z//P/9//3//P/8//z//P/8//z//P/8//z//P/8//z//P/8//z/
+v/7/w==
         </WaveFormData>
      </LeadData>
      <LeadData>
         <LeadByteCountTotal>10000</LeadByteCountTotal>
         <LeadTimeOffset>0</LeadTimeOffset>
         <LeadSampleCountTotal>5000</LeadSampleCountTotal>
         <LeadAmplitudeUnitsPerBit>4.88</LeadAmplitudeUnitsPerBit>
         <LeadAmplitudeUnits>��V</LeadAmplitudeUnits>
         <LeadHighLimit>2147483647</LeadHighLimit>
         <LeadLowLimit>268435456</LeadLowLimit>
         <LeadID>V3</LeadID>
         <LeadOffsetFirstSample>0</LeadOffsetFirstSample>
         <FirstSampleBaseline>0</FirstSampleBaseline>
         <LeadSampleSize>2</LeadSampleSize>
         <LeadOff>FALSE</LeadOff>
         <BaselineSway>FALSE</BaselineSway>
         <ExcessiveACNoise>FALSE</ExcessiveACNoise>
         <MuscleNoise>FALSE</MuscleNoise>
         <LeadDataCRC32>1004924963</LeadDataCRC32>
         <WaveFormData>
5P/k/+T/5P/i/+L/4v/i/+L/4v/i/+L/4v/i/+L/4v/g/+D/4P/g/+D/4P/g/+D/4P/g
/+D/4P/f/97/3f/c/9z/3P/c/9z/3P/c/9z/3P/c/9z/3P/c/9r/2v/a/9r/2v/a/9r/
2v/a/9r/2v/a/9r/2v/a/9r/2v/a/9r/2v/a/9r/2v/a/9j/2P/Y/9j/2P/Y/9j/2P/Y
/9j/2P/Y/9j/2P/Y/9j/2P/Y/9j/2P/Y/9j/2P/Y/9j/2P/Y/9j/1v/W/9b/1v/W/9b/
1v/W/9b/1v/W/9b/2P/Y/9j/2P/Y/9j/2P/Y/9j/2P/Y/9j/2P/Y/9j/2P/W/9b/1v/W
/9j/2P/Y/9n/2f/Z/9r/2v/Y/9n/2f/Z/93/4P/g/+L/4//k/+T/5P/k/+T/5P/k/+X/
5//n/+f/6f/p/+n/6f/p/+X/4v/g/9//3//d/9v/2//Z/9f/1//V/9b/1v/W/9b/1v/W
/9b/1v/W/9b/1v/V/9X/1f/V/9f/1//X/9f/1//Y/9j/2P/c/97/4P/i/+L/4v/j/+X/
5v/n/+f/5v/m/+f/6v/v//j/AgALABQAIgAzAEEATQBZAGYAbQBsAGkAcQCAAI8AogCx
AK0AmwB8AEoABwCx/1T/C//q/vX+Jf9Z/3v/mP+x/8X/1v/l//H//P8EAAwAEAAQAA4A
DgAQAA4ACwAJAAYAAwACAAIAAQABAAAA///+//7//f/9///////////////+//7//v/+
//////////////8AAAAAAgADAAMABQADAAQABAAFAAYABgAGAAgACQAJAAoACwAMAA0A
DQAPABIAEwATABUAGAAZABoAGwAcAB0AHwAgACMAIwAmACYAKwAtAC8AMQA0ADYAOAA6
AD0APwBBAEMARQBIAEoATABOAFAAUgBSAFMAVQBXAFgAWwBcAFwAXQBdAF4AXgBeAF4A
XgBeAF0AWgBZAFkAWABUAFIAUABPAE0ASQBHAEQAPwA6ADcAMwAwACwAKAAlAB8AGwAX
ABUAEAAOAAsACAADAAEA///9//z/+//6//r/9//1//T/9P/z//L/8v/y//L/8v/x//H/
7//v/+//7//v//D/8P/v/+7/7v/u/+7/7f/v/+//7//u/+//7//v/+//7//v/+//8P/w
//D/8P/u/+7/7//w//H/8f/x//H/8f/y//L/8v/y//P/8//z//P/9P/0//T/9v/3//f/
9//3//b/9v/2//j/+P/4//j/+v/6//r/+f/6//v//P/8//7//v/9//3//f/9//3//P/7
//v/+//7//v/+//8//z/+//5//j/+P/5//n/+f/5//n/+P/3//f/9f/1//T/9P/0//T/
9P/0//L/8v/y//L/8v/y//L/8v/y//L/8v/y//D/8P/v/+//7//v/+//7//v/+//7//u
/+7/7v/u/+7/7v/u/+7/7v/t/+3/7f/t/+3/7f/t/+3/7f/t/+z/7P/s/+z/7P/s/+z/
7P/r/+v/6//r/+v/6//q/+r/6v/q/+j/6P/o/+j/6P/o/+j/6P/o/+j/6f/p/+f/5//n
/+f/6P/o/+j/6P/o/+b/5v/m/+b/5v/m/+b/5v/o/+j/6P/o/+f/5//n/+j/6P/o/+n/
6f/p/+v/7v/u//D/8f/y//L/8v/y//L/8v/y//P/9f/1//X/9//3//f/9f/z/+//7P/q
/+n/6f/n/+X/4//h/9//3f/d/97/3v/e/97/3v/e/97/3v/e/97/3v/d/93/3f/d/93/
3f/d/93/3f/e/97/3v/e/97/3v/e/97/3v/f/9//4P/h/+H/4P/g/+H/5P/r//T//v8H
ABIAIAAxAD0ARwBXAGIAZwBmAG0AewCIAJkArgC3AK0AlQBwADIA5f+D/yj/6/7a/vf+
L/9b/3n/lv+t/7//zv/f/+n/8v/8/wIABAACAAQABAACAAAA///7//j/9//2//T/8//z
//L/8f/w//D/7//v/+//7//v/+//8f/w//D/8P/w//H/8f/x//H/8f/y//L/8v/z//P/
9f/1//b/9v/3//j/+P/4//r/+//7//z//f8AAAEAAQADAAIAAwADAAUACAAJAAoACwAM
AA0ADwAQABMAEwAWABYAGwAdAB8AIQAiACQAJgAoAC0ALwAxADMAMwA2ADgAOgA8AD4A
QABAAEEAQwBFAEYARwBIAEgASQBJAEoASgBKAEoASgBKAEkARgBFAEUARABCAEAAPgA9
ADkANQAzADAAKwAmACMAHwAcABgAFAARAAsABwADAAEA/v/8//n/9v/z//H/7//t/+z/
6//q/+r/5//l/+T/5P/j/+L/4v/i/+L/4v/h/+H/3//f/9//3//f/+D/4P/f/+D/4P/g
/+D/4P/h/+D/3//g/+H/4f/h/+H/4f/h/+H/4v/i/+L/4v/i/+L/4//k/+b/5//o/+n/
7f/w//L/9P/0//X/9f/1//X/9v/2//b/+P/5//n/+f/7//r/+v/6//r/+v/6//r/+v/6
//r/+f/5//n/+f/4//r/+v/5//n/+f/5//n/+P/5//n/+f/5//f/9//4//j/9//1//T/
9P/1//X/9f/1//X/9P/z//P/8//z//L/8v/0//T/9P/0//L/8v/y//L/8v/y//L/8v/y
//L/8v/y//T/9P/z//P/8f/x//H/8f/z//P/8//y//L/8v/y//L/8v/y//L/8v/z//P/
8//z//P/8//z//P/8f/x//D/8P/y//L/8v/y//T/9P/z//P/8f/x//H/8f/y//L/8v/y
//L/8v/y//L/8v/y//L/8v/y//L/8//z//P/8//z//P/8v/y//L/9P/0//T/9P/3//f/
9//4//j/+P/5//n/9//5//z//P/+////AAAAAAIAAgACAAIAAgADAAUABQAFAAcABwAH
AAcABQABAP7/+v/5//n/9//1//P/8f/v/+//7//w//D/8v/y//L/8v/w//D/8P/w//D/
7//v/+//8f/x//H/8f/v/+//8P/w//D/8P/w//D/8P/w//D/8f/1//b/9//3//r/+P/5
//r///8EAAwAFwAgACoAPQBNAFcAZQBwAHsAgACBAIMAjACPAJQApQCrAJcAfABgAD8A
BQCs/13/Lv8f/zf/Yf+F/6j/yf/j//j/BwARABoAIgAqADAANAA0ADIAMAAuACsAJwAk
ACEAHgAcABoAGQAXABUAEgASABEAEQAPAA8ADwAPAA8ADgAOAA4AEAARABEAEQARABEA
EgASABAAEQARABMAEwAUABQAFQAWABYAFgAYABkAGQAaABsAGgAbABsAHQAeAB8AHwAh
ACIAIwAkACUAJAAlACcAKAArACsALgAuAC8AMQAzADUANAA2ADgAOgA9AD8AQQBDAEMA
RgBIAEoATABOAFAAUABPAFEAUwBUAFMAVABUAFUAVQBWAFYAVgBWAFYAVgBVAFYAVQBV
AFQAVABSAFAATwBNAEkARwBEAEIAPgA8ADkANgAyAC4AKwApACUAIQAfABoAGAAVABIA
DwANAAsACQAIAAcABgAGAAUAAwACAAIAAQAAAAAAAAAAAAAA//////////////////8A
AAAA///+//7//v/+//3//////////v/////////9//3//f/9/wAAAAAAAAAA/v/+////
AAABAAEAAQABAP//AAAAAAAAAQADAAQABQADAAQABAAEAAQABQAFAAUABQAEAAQABAAG
AAYABgAGAAQABAAEAAMABAAFAAYABgAEAAQAAwADAAMAAwADAAIAAQABAAEAAQABAAEA
AgACAAEA///+//7///////////////7//f/9//3//f/8//z/+v/6//r/+v/6//r/+v/6
//r/+v/6//r/+P/4//j/+P/4//j/9//3//X/9f/1//X/9//3//f/9v/0//T/9P/0//b/
9v/2//b/8//z//P/8//z//P/8//z//P/8//y//L/8v/y//L/8v/0//T/8//z//H/8f/z
//L/8v/y//L/8v/z//P/8//0//L/8v/z//P/9f/3//r/+v/7//v/+//6//r/+v/6//r/
+v/7//3//f///wEAAQABAP///f/5//b/9P/z//P/8f/v/+3/6//p/+v/6//s/+z/7P/s
/+z/7P/s/+z/7P/s/+r/6f/p/+n/6//r/+v/6//p/+n/6v/q/+r/6v/q/+r/6v/q/+r/
6//t/+7/7//v//D/7v/r/+7/9f/8/wQADwAYACQANQBDAE0AVwBiAGsAbgBpAGcAbgBz
AHoAgwB7AGEARAAoAAkAzf9+/0H/IP8Z/zf/Yf+F/6b/xf/b/+7/+/8FAA4AFAAaAB4A
IgAgAB4AHgAaABcAFQAQAA0ACgAIAAYABQADAAEAAAAAAP/////9//3//f/9//3//P/8
//z/+v/7//v/+//7//v//P/8//z//f/9/////f/+//7///8AAAAAAAACAAEAAQACAAMA
BAAFAAUABwAIAAkACQALAAoACwAMAA0ADgAPABEAEgAVABUAGAAYABkAGwAdAB8AIAAi
ACQAJgApACsALQAvADEANAA2ADgAOAA6ADwAPAA9AD8AQQBCAEEAQgBCAEMARQBGAEYA
RgBGAEYARgBFAEQAQwBDAEIAQAA+ADwAOwA5ADUAMwAwAC8AKgAnACMAIgAeABoAFwAT
AA8ACwAJAAQAAgD///z/+f/3//X/8//y//H/8P/w/+//7f/s/+z/6//q/+r/6v/q/+r/
6f/p/+n/6f/p/+n/5//o/+j/5//o/+j/6P/o/+j/6f/o/+f/5v/n/+f/5//l/+X/5f/l
/+b/5v/m/+b/5v/m/+f/6P/p/+n/6f/p/+f/6P/o/+j/6P/p/+n/6f/p/+r/6v/q/+r/
6//r/+v/6//q/+r/6v/s/+z/7P/s/+z/7P/s/+v/6//r/+v/6v/q/+r/6f/p/+v/6//r
/+r/6f/p/+n/6f/p/+n/6v/q/+n/5//m/+b/5f/l/+X/5f/l/+T/4//j/+X/5f/k/+T/
5P/k/+T/5P/k/+T/5P/k/+L/4v/i/+L/4v/i/+L/4v/i/+L/4f/h/+H/4f/h/+H/4f/h
/+H/4P/g/+D/4P/g/+D/4P/g/+D/3//f/9//3//d/93/3f/d/9//3//e/97/3v/e/97/
3v/g/+D/3//f/93/3f/d/93/3v/e/97/3v/e/97/3v/e/9z/3P/c/9z/3v/e/93/3P/e
/97/3v/e/9//3//f/+D/4P/g/+H/4f/f/+H/5P/k/+j/6f/q/+r/6v/q/+r/6v/o/+n/
6//r/+v/7f/t/+3/7//t/+n/5v/k/+P/4//h/9//3f/b/9n/1//X/9j/2P/Y/9j/2P/Y
/9j/2P/Y/9j/2v/Z/9n/2f/X/9f/1//X/9f/1//Y/9j/2P/Y/9j/2P/Y/9j/2P/Z/9v/
3P/d/93/3v/c/93/4P/l/+r/9P///wgAFAAlADUAPwBLAFgAYwBkAGMAZQBwAH8AjgCf
AKMAlQB6AFIAFwDJ/2j/Ff/o/uH+B/89/2X/hP+h/7f/yP/X/+P/7v/2//7/BgAIAAYA
CAAIAAYAAwABAP7/+//6//j/9//3//b/9f/0//T/8//z//P/8//z//P/8//y//L/8v/y
//P/8//z//X/9f/2//b/9P/1//X/9//5//r/+v/7//z//P/8//7//////wAAAQACAAMA
AwAFAAYABwAHAAkACgALAAwADQAQABEAEwAUABcAFwAaABoAHQAfACEAIwAmACgAKgAs
AC8AMQAzADUANwA6ADwAPgBCAEQARgBGAEcASQBLAEwATwBQAFAAUQBRAFIAUgBSAFIA
UgBSAFEAUABPAE8ATgBMAEoASABHAEMAPwA9ADoANwAyAC8AKwAmACIAHgAbABcAEwAP
AA0ABgAEAAEA/v/7//n/9//1//L/8f/w//D/7//t/+z/7P/u/+7/7//w//D/8P/v/+//
8f/x//H/8f/w//D/7//t/+7/7v/u/+7/7f/v/+//7//u/+//7//v/+//7//v/+//8P/w
//D/8P/w//D/8f/y//H/8f/x//H/8f/y//L/8v/y//P/8//z//P/9P/0//T/8v/z//P/
8//1//T/9P/0//T/9P/0//T/9P/0//T/8//1//X/9f/0//T/9P/z//P/8//z//P/8v/x
//H/8f/x/+//7//w//D/7//t/+z/7P/t/+3/7f/t/+3/7P/r/+v/6//r/+r/6v/q/+r/
6v/q/+j/6P/o/+j/6P/o/+j/6P/o/+j/6P/o/+j/6P/n/+f/5//n/+f/5//n/+f/5//m
/+b/5v/m/+b/5v/m/+b/5v/l/+X/5f/l/+X/5f/l/+X/5f/l/+T/5P/k/+T/5P/k/+T/
5P/j/+P/4//j/+P/4//i/+L/4v/i/+L/4v/i/+L/4v/i/+L/4v/g/+D/4f/h/+H/4f/h
/+H/4v/g/+D/4P/g/+D/4P/g/+H/4f/h/+L/4v/i/+P/4//j/+X/6P/o/+r/6//s/+z/
7P/s/+z/7P/s/+3/7//v/+//8f/x//H/8f/v/+v/6P/m/+X/5f/j/+P/4f/f/93/2//b
/9z/3P/c/9z/3P/c/9z/3P/c/9z/2v/Z/9n/2f/b/9v/2//b/9v/2//c/9z/2v/a/9r/
2v/a/9r/2v/b/93/3v/f/9//4P/e/9//5P/p//D/+v8DAA4AHAAtADkARQBTAF4AZQBm
AGkAcwCCAJUAqgC3ALMAnwB+AEQA+f+d/z7/9/7c/vH+Kf9X/3n/lP+t/7//0v/f/+v/
9v/+/wYACgAKAAoACgAKAAgABQADAAAA///8//z/+//7//r/+f/6//r/+f/5//f/9//3
//f/+f/4//j/+P/4//n/+f/5//v/+//8//z//P/9//3//////wAAAAABAAIAAgACAAQA
BQAFAAYABwAIAAkACQALAA4ADwAPABEAFAAVABYAFwAYABkAGwAcAB8AHwAiACIAJQAn
ACkAKwAuADAAMgA0ADcAOQA7AD0APwBCAEQARgBIAEoATABMAE0ATwBRAFIAUwBUAFQA
VQBVAFYAVgBWAFYAVgBWAFUAVABTAFMAUgBQAE4ATABLAEkARQBDAEAAOwA2ADMALwAq
ACYAIgAfABsAFwATABEACgAIAAUAAgD///3/+//5//b/9f/0//T/8//x//D/8P/v/+7/
7v/u/+z/7P/r/+v/6//r/+v/6//r/+z/7P/r/+z/7P/s/+z/6//t/+3/7f/u/+//7//v
/+//7//v/+//7v/u/+7/7v/u/+7/7//w//H/8f/x//H/8//0//T/9P/y//P/8//z//P/
9P/0//T/9P/1//X/9f/1//T/9P/0//T/9P/0//T/9P/0//T/8//z//P/8//y//L/8v/x
//H/8f/x//H/8P/v/+//7//v/+//7//w//D/7//t/+z/7P/t/+3/7f/t/+3/7P/r/+v/
6//r/+r/6v/q/+r/6v/q/+r/6v/q/+r/6v/q/+r/6v/q/+r/6v/q/+r/6v/p/+n/6f/p
/+n/6f/p/+n/6f/o/+j/6P/o/+j/6P/o/+j/6P/n/+f/5//n/+f/5//n/+f/5//n/+b/
5v/m/+b/5v/m/+j/6P/n/+f/5//n/+f/5//o/+j/6P/o/+b/5v/m/+b/5v/m/+b/5v/m
/+n/6f/p/+r/6v/q/+v/6//p/+v/7v/u//L/8//0//T/9P/0//T/9P/0//X/9//3//f/
+f/5//n/+//5//X/8v/u/+3/7f/r/+n/5//l/+P/5f/l/+b/5v/k/+T/5P/k/+b/5v/m
/+b/5P/j/+P/4//l/+X/5f/l/+X/5f/m/+b/5P/k/+T/5P/m/+b/5v/n/+f/6P/p/+n/
7P/s/+v/7v/z//j/AgALABQAIAAzAEEASQBTAGAAawBwAG0AbwB2AHkAgACRAJUAfQBi
AEgAJQDp/5L/Sf8e/xP/L/9Z/3//oP+//9n/7P/7/wcAEgAaAB4AJAAoACgAJAAiACAA
HQAbABYAEQAOAAwACQAJAAgABwAFAAQAAgABAP/////////////+//7//v/+////////
//////8AAAAAAAABAAEAAwABAAIAAgADAAYABgAGAAgACQAJAAoACwAMAA0ADQAPAA4A
DwAPABEAEgATABQAFQAUABUAFwAYABsAGwAeAB4AIQAjACUAJwAoACoALAAuAC8AMQAz
ADUANQA4ADoAPAA8AD4AQABAAEMARQBHAEgASQBKAEoASwBJAEoASgBKAEwATABMAEsA
TABLAEsASgBIAEYARABDAEEAPQA7ADgANgAyADAALQAsACgAJAAhAB0AGQAVABMADgAM
AAkABgAEAAMAAgABAAAA///+//7//f/7//r/+v/5//j/+P/4//b/9v/1//X/9//3//f/
9//3//j/+P/3//j/+P/4//j/+P/5//j/9//2//f/9//3//f/9//3//f/+P/4//j/+P/4
//j/+f/6//v/+//7//v/+//8//z//P/8//3//f/9//3//v/+//7//v////////////7/
/v/+/wAAAAAAAAAAAAAAAAAA///////////+//7//v/9//3//////////v//////////
//3//f/+//7////9//z//P/7//v/+//7//v/+v/5//n/+f/5//j/+P/4//j/+P/4//j/
+P/4//j/9v/2//b/9v/2//b/9v/2//j/+P/3//f/9f/1//X/9f/3//f/9//2//b/9v/2
//b/9v/2//b/9v/3//f/9//3//f/9//3//f/9//3//b/9v/2//b/9v/2//j/+P/4//j/
+f/5//n/+v/4//j/+f/5//n/+//+//7//v///wAAAAAAAAAAAAAAAAAAAQADAAMABQAH
AAcABwAHAAUAAQD+//v/+f/4//X/9f/z//H/7//v/+//8P/w//D/8P/w//D/7v/u/+7/
7v/w/+//7//v/+//7//v/+//7//v//D/8P/u/+7/7v/u/+7/7v/u/+//8f/y//P/8//0
//L/8//2//3/BAAQABkAIgAyAEMATwBZAGUAcAB3AHYAcwB5AIAAhwCQAJcAhwBrAE4A
MAD//6//Xv8p/xL/If9L/3X/lf+0/8//4//y////CQAQABYAHAAgACIAIgAiACAAHgAb
ABcAEgAPAA4ADAAJAAkACAAHAAQABAADAAMAAwADAAMAAwADAAIAAgACAAAAAQABAAEA
AQABAAIAAgAAAAEAAQADAAUABgAGAAcABgAGAAYACAAHAAcACAAJAAoACwALAA0ADgAP
AA8AEQASABMAFAAVABYAFwAZABoAGwAbAB4AHgAfACEAIwAlACgAKgAsAC4ALwAxADMA
NQA3ADoAPAA+AEAAQgBEAEQARQBHAEkASgBLAEwATABNAE0ATgBOAE4ATABMAEwASwBK
AEkASQBIAEYARABCAEEAPwA7ADkANgAxACwAKQAlACQAIAAcABkAFQARAA0ACwAGAAQA
AQD+//v/+f/3//X/9P/z//L/8v/x/+//7v/u/+3/7P/s/+z/7P/s/+v/6//p/+n/6f/p
/+n/6v/q/+n/6P/o/+j/6P/o/+n/6P/n/+b/5//n/+f/5//n/+f/5//m/+b/5v/m/+b/
5v/n/+j/5//n/+f/5//n/+j/6P/o/+j/6f/p/+n/6f/q/+r/6v/o/+n/6f/p/+v/6v/q
/+r/7P/s/+z/7P/q/+r/6v/p/+n/6f/p/+j/6v/q/+n/6f/p/+n/6f/o/+f/5//n/+f/
5f/l/+b/5v/l/+P/4v/i/+P/4//j/+P/4//i/+H/4f/h/+H/4P/g/+D/4P/g/+D/3v/e
/97/3v/e/97/3v/e/97/3v/e/97/3P/c/9v/2//d/93/3f/d/9v/2//b/9r/2v/a/9r/
2v/a/9r/2v/a/9n/2f/Z/9n/2f/Z/9n/2f/Z/9n/2P/Y/9j/2P/Y/9j/2v/a/9n/2f/X
/9f/1//X/9j/2P/Y/9j/2P/Y/9j/2P/W/9b/1v/W/9j/2P/Y/9j/2P/Y/9j/2f/Z/9n/
2v/a/9r/2//b/9v/3f/g/+D/4v/j/+T/5P/k/+T/5P/k/+L/4//l/+X/5//p/+n/6f/p
/+f/4//g/97/3f/d/9v/2f/X/9X/0//T/9P/1P/U/9T/1P/U/9T/1P/U/9T/1P/U/9P/
0//T/9P/0//T/9P/0//T/9T/1P/S/9L/0v/S/9T/1P/U/9X/1//Y/9n/2f/Y/9j/2f/e
/+P/7P/4/wEADAAcACsANwBDAFEAXABfAFoAXQBpAHgAhwCaAKEAmQCBAFoAHgDT/3f/
HP/l/tj+9/4t/1n/ef+U/6n/vf/O/93/5//w//r/AAACAAIAAgACAAIA/v/7//f/9v/1
//T/8v/x//H/8P/v//D/8P/v/+//7//v/+//7//v/+7/7v/u/+7/7//v/+//8f/x//L/
8v/w//H/8f/z//X/9v/2//f/+P/4//j/+v/7//v//P/9//7//////wEAAgADAAMABQAI
AAkACgALAAwADQAPABAAEwATABYAFgAbAB0AHwAhACQAJgAoACoALQAvADEAMwA3ADoA
PAA+AEIARABGAEYARwBJAEsATABNAE4ATgBPAE8AUABQAFAAUABQAFAATwBOAE0ATQBM
AEoASABGAEUAQwA/AD0AOgA3ADIALwArACYAIgAeABsAFQARAA0ACwAEAAIA///8//n/
9//1//P/8v/x//D/8P/v/+3/7P/s/+v/6v/q/+r/6v/q/+n/6f/n/+f/5//n/+X/5v/m
/+X/5v/m/+b/5v/l/+f/5//n/+b/5//n/+f/5//n/+f/5//o/+j/6P/o/+j/6P/p/+r/
6//r/+v/6//r/+z/7P/s/+z/7f/t/+3/6//s/+z/7P/s/+3/7f/t/+3/7P/s/+z/7P/s
/+z/7P/q/+r/6v/p/+v/6//r/+r/6v/q/+n/6f/n/+f/5//m/+X/5f/l/+X/5f/l/+b/
5v/l/+P/4v/i/+P/4//j/+P/4f/g/9//3//f/9//3v/e/97/3v/e/97/3v/e/97/3v/e
/97/3v/e/9z/3P/c/9z/3P/c/9v/2//b/9v/2//b/9n/2f/Z/9j/2v/a/9r/2v/a/9r/
2v/a/9n/2f/Z/9n/2f/Z/9n/2f/Z/9n/2P/Y/9j/2P/Y/9j/2P/Y/9f/1//X/9f/1//X
/9b/1v/W/9b/1v/W/9b/1v/W/9b/1v/W/9T/1P/V/9X/1f/V/9X/1f/W/9b/1v/Y/9b/
1v/W/9b/1v/W/9f/1//X/9r/2v/a/9v/2//b/93/4P/g/+L/4//k/+T/5P/k/+T/5P/k
/+X/5//n/+f/6f/p/+n/6f/n/+P/3v/c/9v/2//b/9n/1//V/9P/0//T/9T/0v/S/9L/
0v/S/9L/0v/S/9L/0v/R/9H/0f/R/9H/0f/R/9H/0f/S/9D/0P/Q/9D/0P/Q/9D/0P/R
/9P/1P/V/9f/1v/U/9X/2v/f/+b/8P/5/wQAEgAjAC8AOQBJAFQAWwBcAF8AawB6AIkA
oACvAKsAmQB6AEIA+f+d/zr/8f7O/t/+E/9F/2f/hP+d/6//wP/P/93/6P/w//j//P/6
//r/+v/6//j/8//x//D/7//s/+z/6//r/+r/6f/q/+r/6f/p/+n/6f/p/+n/6f/o/+j/
6P/o/+n/6f/p/+v/6//s/+z/6v/r/+v/7f/v//D/8P/x//L/8v/y//T/9f/1//b/9//4
//n/+f/7//z//f/9////AgADAAQABQAGAAcACQAKAA0ADQAQABAAEwAVABcAGQAcAB4A
IAAiACUAJwApACsALQAwADIANAA2ADgAOgA6ADsAPQA/AEAAQQBCAEIAQwBDAEQARABE
AEQARABEAEMAQgBBAEEAQAA+ADwAOgA5ADcAMwAxAC4AKwAmACMAHwAaABYAEgAPAAkA
BQABAP//+v/4//X/8v/v/+3/6//p/+b/5f/k/+T/5f/j/+L/4v/h/+D/4P/g/+D/4P/f
/9//3//f/9//3//f/+D/4P/f/+D/4P/g/+D/4//l/+X/5f/m/+f/5//n/+f/5//n/+f/
6P/o/+j/6P/o/+j/6f/q/+v/6//r/+v/6//s/+z/7P/u/+//7//v/+//8P/w//D/8P/x
//H/8f/y//L/8//0//T/9P/0//T/9P/0//T/8//z//P/8//y//L/8v/x//H/8//z//P/
8v/x//H/8f/x//H/8f/y//L/8f/v/+7/7v/v/+//7//v//H/8P/v/+//8f/x//D/8P/y
//L/8v/y//D/8P/w//D/8v/y//L/8v/y//L/8v/y//T/9P/z//P/8//z//P/8//z//P/
8//y//T/9P/0//T/9v/2//b/9v/1//X/9f/1//X/9f/1//X/9f/1//T/9P/2//b/9v/2
//j/+P/3//f/+f/5//n/+f/4//j/+P/4//r/+v/6//r//P/8//z//P/6//r/+//7//v/
+//7//v//P/8//z//P/8//z//f/9//3//v8AAAAAAQABAAMABQAIAAgACAAJAAoACgAK
AAoACgAKAAwADQAPAA8ADwARABEAEQAPAA0ACQAGAAYABwAJAAkACgAJAAgABwAIAAkA
CwAMAAwADAAMAAwADAAMAAwADAAMAAsACwALAAsACwALAAsACwALAAwADAAMAAwADAAM
AA4ADgAOAA8AEQASABMAEwAWABQAEwAWAB0AJAAwADkAQgBQAGMAbwB5AIUAkgCbAJ4A
oQCrALAAswDCANEAyQCtAJQAdgBFAPP/lv9T/zL/O/9l/43/sf/S//H/BwAWACUALwA4
AEAARABMAFAAUABOAEwASgBHAEUAQgBBAEAAPAA5ADkAOAA3ADYANgA1ADUAMwAzADMA
MwAzADIAMgAyADIAMwAzADMAMwAzADQANAA2ADcANwA5ADcAOAA4ADkAOgA6ADoAPAA9
AD0APgA/AEIAQwBDAEUARABFAEUARwBIAEkASgBLAEoASwBNAE4AUwBTAFYAVgBYAFkA
WgBbAFoAXABeAGAAZQBnAGkAawBrAG4AcAByAHQAdgB4AHgAewB9AH8AgACBAIIAggCD
AIMAhACEAIQAhACEAIQAgwCDAIMAhACEAIIAgAB+AH0AfQB5AHcAdABzAG4AawBnAGYA
YgBeAFsAWQBVAFEATwBMAEoARwBEAD8APQA7ADkAOgA5ADgAOAA5ADcANgA2ADUANAA0
ADQAMgAyADEAMQAxADEAMQAxAC8AMAAwAC8ALwAwADEAMgAxADMAMwAzADMAMwAyADEA
MQAxAA==
         </WaveFormData>
      </LeadData>
      <LeadData>
         <LeadByteCountTotal>10000</LeadByteCountTotal>
         <LeadTimeOffset>0</LeadTimeOffset>
         <LeadSampleCountTotal>5000</LeadSampleCountTotal>
         <LeadAmplitudeUnitsPerBit>4.88</LeadAmplitudeUnitsPerBit>
         <LeadAmplitudeUnits>��V</LeadAmplitudeUnits>
         <LeadHighLimit>2147483647</LeadHighLimit>
         <LeadLowLimit>268435456</LeadLowLimit>
         <LeadID>V4</LeadID>
         <LeadOffsetFirstSample>0</LeadOffsetFirstSample>
         <FirstSampleBaseline>0</FirstSampleBaseline>
         <LeadSampleSize>2</LeadSampleSize>
         <LeadOff>FALSE</LeadOff>
         <BaselineSway>FALSE</BaselineSway>
         <ExcessiveACNoise>FALSE</ExcessiveACNoise>
         <MuscleNoise>FALSE</MuscleNoise>
         <LeadDataCRC32>4090976900</LeadDataCRC32>
         <WaveFormData>
9P/0//T/9P/y//L/8v/y//L/8v/y//L/8v/y//L/8v/w//D/8P/w//D/8P/w//D/7v/u
/+7/7v/s/+z/7P/s/+z/7P/s/+z/7P/s/+z/7P/q/+r/6v/q/+r/6v/q/+r/6v/q/+r/
6v/o/+j/6P/o/+j/6P/o/+j/6P/o/+j/6P/o/+j/6P/o/+j/6P/o/+j/6P/o/+j/6P/m
/+b/5v/m/+b/5v/m/+b/5v/m/+b/5v/m/+b/5v/m/+b/5v/m/+b/5v/m/+b/5v/m/+b/
5v/m/+T/5P/k/+T/5v/m/+b/5v/m/+b/5v/m/+b/5v/m/+b/5P/k/+T/5P/k/+T/5P/k
/+T/5P/k/+T/5f/m/+b/5v/m/+b/5//o/+r/7f/u/+//7//v//H/8f/x//H/8f/x//L/
8//z//T/9P/0//b/9v/2//X/8v/w/+//7f/r/+r/6P/m/+T/4//j/+L/4v/i/+D/4P/g
/9//4f/h/+H/4f/f/9//3v/e/9//3//e/97/3v/e/97/3v/e/97/3v/e/97/3v/e/9//
4f/h/+H/4f/h/+P/5v/q/+7/9f/6//z/AAAJAA8AGAApAD8AUwBpAI0AwgD8ADYBcQGi
AcMB1AHHAZMBOAGwAAkAc/8a/wz/Mv9X/2f/ef+L/5f/o/+w/7v/xP/N/9f/3f/g/+L/
5v/n/+j/6P/o/+j/6P/p/+n/6f/q/+r/6v/r/+v/7P/s/+z/7f/t/+3/7v/u/+//7//v
/+//8P/w/+7/7v/v//H/8f/x//H/8f/0//T/9f/2//X/9f/3//j/+v/7//v//P/9//7/
//8AAAIAAwAEAAUABgAHAAgACQAKAAsADQAQABEAEgAVABcAGQAbAB0AHwAhACMAJQAo
ACsALQAwADIANAA3ADsAPgBBAEMARgBJAEoATQBPAFIAVABWAFgAWQBdAF0AXwBgAGAA
YQBhAGEAYABgAGEAYQBhAGEAYABfAFwAWQBXAFQAUwBPAEwARgBCAD0AOQA0ADEAKwAn
ACMAHgAYABMAEAAMAAgABQADAP///P/6//j/9v/0//T/8//y//H/8P/w//D/7v/u/+7/
7v/u/+7/7v/s/+v/6//r/+v/6//r/+r/6v/q/+r/6v/s/+z/7P/r/+v/6//r/+v/6//r
/+z/7P/s/+z/7P/s/+v/6//r/+v/7P/s/+z/7P/s/+3/7f/t/+3/7f/u/+7/7v/u/+7/
7//v/+//7//v/+7/7v/v/+//7//v/+//7//v/+//7//v/+7/7v/u/+7/7v/u/+7/7v/u
/+3/7f/t/+3/7f/t/+3/7v/t/+3/7f/r/+v/6//r/+r/6v/p/+n/6f/o/+j/6P/o/+f/
5//n/+f/5//n/+f/5//m/+b/5v/k/+T/4//j/+T/5P/k/+P/5f/k/+T/5P/i/+L/4//j
/+P/4v/i/+L/4v/i/+L/4v/j/+P/4v/i/+P/4//j/+P/4//j/+P/4//h/+H/4v/i/+P/
4//j/+P/4f/h/+H/4v/h/+H/4f/h/+H/4f/h/+H/4f/h/+D/4P/g/+H/4f/h/+H/4f/h
/+H/4f/h/+H/4f/g/+D/4P/g/+D/4P/g/+D/4P/i/+L/4v/i/+L/4//k/+T/4v/i/+L/
4//m/+j/6//s/+3/7f/t/+//7//v/+//7//x//L/8//z//L/8v/y//T/8v/w/+//7P/q
/+n/5//l/+b/5P/i/+D/3//f/97/3v/c/9z/3P/c/9v/2//b/9v/2//b/9v/2v/a/9v/
2//a/9r/2v/a/9r/2v/a/9r/2v/c/9z/3P/c/93/3//f/9//3//f/+H/5P/o/+7/8//2
//r//v8HAA0AGgAvAEEAVQBzAKEA2gAUAVABiQG0Ac8B1AG5AXUBBgFuAMf/R/8M/xr/
RP9d/23/f/+P/5n/p/+0/73/xv/R/9n/3f/e/+L/5P/l/+T/5P/k/+T/5v/l/+f/5//o
/+j/6P/p/+n/6v/q/+r/6//r/+v/7P/s/+3/7f/t/+3/7v/u/+z/7P/t/+//8f/x//H/
8f/y//L/8//0//P/8//1//b/9v/3//f/+P/7//z//f/+/wAAAQACAAMABAAFAAYABwAK
AAsADQAQAA8AEAATABUAGQAbAB0AHwAhACMAJQAoAC0ALwAyADQANAA3ADsAPgBDAEUA
SABLAEwATwBRAFQAVABWAFgAWQBdAF0AXwBgAGAAYQBhAGEAYgBiAGMAYwBhAGEAYABf
AFwAWQBXAFQAUQBNAEoARABBAD0AOgA2ADEAKwAnACMAIAAaABUAEgAOAAoABwAFAAEA
/v/8//r/+P/2//b/9f/0//P/8v/y//L/8P/w//D/7v/u/+7/7v/w/+//7//v/+//7//v
/+7/7v/u/+7/7v/w//D/8P/v/+//7//v/+//7//v//D/8P/w//D/8P/w/+//7//v/+//
8P/w//D/8P/w//H/8f/x//H/8f/y//L/8v/y//L/8//z//P/8//z//L/8v/z//P/8//z
//P/8//z//P/8//z//L/8v/y//L/8P/w//D/8P/y//H/8f/x//H/8f/x//H/8P/v/+//
7//v/+//7//v/+z/7P/r/+v/6//q/+r/6v/s/+v/6//r/+n/6f/p/+n/6f/o/+j/6P/q
/+r/6f/p/+j/6P/o/+f/5//m/+b/5v/m/+b/5//n/+n/6P/o/+j/6P/o/+j/6P/p/+n/
6P/o/+f/5//n/+f/5v/l/+T/4//k/+X/5//o/+f/5//n/+f/5f/l/+X/5v/l/+X/5f/l
/+X/5f/l/+X/5f/l/+T/5P/k/+X/5f/l/+X/5f/l/+X/5f/l/+T/5v/m/+b/5v/m/+f/
6P/o/+j/6P/o/+n/6P/q/+3/7v/v/+//7//x//L/8//0//X/9f/2//f/9//2//b/9v/4
//j/9v/1//L/7v/t/+v/6f/o/+b/5P/i/+H/4f/g/+D/4P/g/+D/4P/f/9//3//f/9//
3//f/97/4P/h/+H/4P/e/97/3v/e/97/3v/e/97/3v/e/97/3v/h/+P/4//j/+X/5f/l
/+j/6v/u//X/+v/+/wQADQAVABwALQA/AFEAZQCDALAA4gASAUEBcgGbAbABsQGZAWQB
/ABdAL//Tv8e/yr/Tf9l/3f/jf+d/6v/tv/B/8j/0f/Z/9//5P/o/+r/7f/u/+7/7P/s
/+z/7f/v/+//8P/w//D/8P/v/+//7v/w//H/8f/x//L/8v/z//P/8//z//T/9P/y//L/
8//1//X/9f/1//X/9v/2//f/+P/7//v//f/+//7//////wAA//8AAAEAAgAEAAUABgAH
AAoACwAMAA0ADQANAA4AEAASABQAGAAbABsAHQAfACEAIQAjACUAKAAtAC8AMgA0ADQA
NwA7AD4AQwBFAEgASwBMAE8AUQBUAFQAVgBYAFkAWQBZAFsAXABeAF8AXwBfAGAAYABh
AGEAXwBfAF4AXQBcAFkAVwBUAFEATQBKAEQAQAA7ADcAMgAvACkAJQAhABwAFgARAA4A
CgAGAAMAAQABAP7//P/6//j/9v/2//X/9P/z//L/8v/y//D/8P/w//D/8P/w//D/8P/v
/+//7//t/+3/7f/s/+z/7P/s/+z/7P/s/+z/6//t/+3/7f/t/+3/7f/u/+7/7v/u/+7/
7v/t/+3/7f/t/+7/7v/u/+7/7v/v/+//7//x//H/8v/y//D/8P/w//H/8f/x//H/8f/y
//L/8//z//P/8//z//P/9f/1//X/9f/z//L/8f/w//D/8P/w//D/8P/v/+//7//x//H/
8f/x/+7/7f/t/+3/7f/t/+3/7f/u/+7/7f/t/+3/7P/s/+z/7P/r/+v/6//r/+v/6//r
/+v/6v/q/+r/6v/q/+n/6f/q/+r/6v/p/+f/5v/m/+b/5v/m/+f/5//n/+b/5v/m/+j/
6P/o/+j/6f/p/+j/6P/n/+f/5//n/+f/5//n/+f/5f/l/+b/5v/n/+f/5//n/+X/5f/n
/+j/5v/m/+b/5v/o/+n/6v/q/+j/6P/o/+n/7P/u//H/8v/x//H/8f/z//H/8f/x//H/
8v/0//b/9//4//j/+P/6//j/9v/1//L/8P/v/+3/6//q/+j/5v/k/+X/5f/k/+T/4v/i
/+L/4v/h/+H/4f/h/+P/4//j/+L/4v/j/+P/4v/i/+L/4v/i/+L/4v/i/+L/4v/i/+L/
4v/j/+X/5f/l/+X/5f/l/+j/7v/0//3/BAAIAAwAFwAfACYANwBLAF0AcQCNALgA6gAe
AUsBdgGVAaIBlwF1AToByAApAJf/Nv8S/yz/U/9n/3v/j/+h/63/uP/B/8r/0//Z/+H/
5v/q/+z/7//w//L/8P/w//D/7//t/+3/7v/u/+7/7//v//D/8P/w//H/8f/x//L/8v/z
//P/8//z//T/9P/0//T/9f/3//X/9f/1//X/9v/2//f/+P/5//n/+//8//z//f/9//7/
//8AAAEAAgAEAAUABgAHAAYABwAIAAkADAANAA8AEgATABQAFwAZABkAGwAdAB8AIQAj
ACUAKAAtAC8AMgA0ADYAOQA9AEAAQwBFAEgASwBMAE8AUQBUAFQAVgBYAFkAWwBbAF0A
XgBeAF8AXwBfAF4AXgBfAF8AXQBdAFwAWwBYAFUAUwBQAE0ASQBGAEAAPAA3ADMALgAr
ACUAIQAdABoAFAAPAAwACAAEAAEA///9//r/+P/2//b/9P/0//P/8v/x//D/8P/w/+7/
7v/u/+7/7v/u/+7/7v/t/+3/7f/t/+3/7f/s/+r/6v/q/+r/6v/q/+r/6f/p/+n/6f/p
/+n/6f/q/+r/6v/q/+r/6v/r/+v/6//r/+r/6v/q/+r/6v/r/+v/6//t/+3/7v/u/+7/
7v/u/+//7//v/+//7//w//D/8f/x//H/8f/x//H/8f/x//H/8f/w//D/8P/w//D/8P/w
//D/8P/v/+//7//v/+//7//v/+7/7f/t/+3/7f/t/+3/7f/s/+z/6//r/+v/6v/q/+r/
6v/p/+n/6f/p/+n/6f/p/+n/6P/o/+j/6P/o/+f/5//o/+j/6P/n/+f/5v/m/+b/5v/m
/+f/5//n/+b/5v/m/+b/5v/m/+b/5f/l/+T/5P/l/+X/5f/l/+P/4//j/+P/4//j/+T/
5P/j/+P/4//j/+P/4//j/+T/4//j/+P/4//j/+P/4//j/+P/4//i/+L/4v/j/+P/5P/i
/+L/4v/i/+L/4//k/+T/5P/k/+T/5f/m/+j/6//s/+//7//v//H/8f/x//H/8f/x//L/
8//z//L/8v/y//T/9v/0//P/8P/u/+3/6//p/+j/5v/k/+L/4f/h/+D/4P/e/97/3v/e
/93/3f/d/93/3f/d/93/3P/c/93/3f/c/9z/3P/c/9z/3P/c/9z/3P/e/97/3v/e/9//
4f/h/+H/4f/h/+H/5P/o/+z/8//4//z/AAAHAA8AFgAlADkATQBfAH8AsADqACIBXQGS
AbkBzgHNAakBXAHkAD8Anf8u/wj/Iv9L/2H/cf+F/5P/n/+q/7f/wP/J/9P/2f/e/+L/
5v/n/+j/6P/o/+j/6P/n/+f/6f/q/+r/6v/r/+v/7P/s/+z/7f/t/+3/7v/u/+//7//v
/+//8P/w//D/8P/x//P/8//z//P/8//0//T/9f/2//X/9f/3//j/+v/7//v//P/9//7/
//8AAAAAAQACAAMABgAHAAgACQAKAAsADQAQABEAEgAVABcAGQAbAB0AHwAhACMAJQAo
ACsALQAwADIANgA5AD0AQABDAEUASABLAE4AUQBTAFYAVgBYAFoAWwBfAF8AYQBiAGIA
YwBjAGMAZABkAGUAZQBlAGUAZABjAGAAXQBbAFgAVwBTAFAASgBIAEMAPwA6ADUALwAr
ACcAIgAcABcAFAAOAAoABwAFAAMAAAD+//z/+v/4//j/9//2//X/9P/0//T/8v/y//L/
8v/y//L/8v/y//H/8f/x//H/8f/x//D/8P/w//D/8P/w//D/8P/v/+//7//v/+//7//v
//D/8P/u/+7/7v/u/+//7//v/+//8P/w//D/8P/w//H/8f/x//H/8f/y//L/8v/y//L/
8//x//H/8f/x//L/8v/z//P/8//z//P/8//z//P/8//z//L/8v/y//L/8v/y//L/8v/y
//H/8f/x//H/8f/x//H/8P/v/+//7//v/+//7//v/+7/7v/t/+3/7f/s/+z/7P/s/+v/
6//r/+n/6f/p/+n/6//q/+r/6v/q/+r/6f/p/+j/6P/o/+f/6f/o/+j/6P/o/+j/6f/p
/+n/6P/o/+j/6P/o/+j/6P/p/+n/6P/o/+f/5//n/+f/5//n/+f/5//n/+f/6P/o/+f/
5//n/+f/5//n/+f/6P/o/+f/5v/l/+X/5f/l/+X/5//n/+b/5v/m/+f/5//n/+X/5f/l
/+X/5//n/+X/5v/m/+b/5v/m/+b/5//o/+j/6P/o/+j/6f/q/+z/7//w//P/8//z//X/
9f/1//X/9f/1//b/9//3//b/9v/2//j/+v/4//f/9P/y//H/7//t/+z/6v/o/+b/5f/l
/+T/5P/i/+L/4v/i/+H/4f/h/+H/4f/h/+H/4P/g/+H/4f/g/+D/4P/g/+D/4P/g/+D/
4P/g/+D/4P/g/+H/4//j/+P/5f/l/+X/6P/u//L/9//8//7/AgAJAA8AGgAtAEEAUwBv
AJsA0gAMAUoBhQG0AdMB4AHPAZMBMAGgAPf/Z/8a/xj/Qv9f/2//gf+R/53/qf+4/8H/
yv/V/93/4f/k/+j/6v/r/+z/6v/q/+z/7P/r/+v/7f/u/+7/7v/v/+//8P/w//D/8f/x
//H/8v/y//P/8//z//P/9P/0//b/9v/3//n/9//3//f/9//6//r/+//8//v/+//9//7/
/v//////AAD//wAAAQACAAYABwAIAAkADAANAA4ADwAQABEAEwAWABUAFgAZABsAHwAh
ACMAJQAnACkAKwAuADEAMwA2ADgAOgA9AEEARABHAEkATABPAFIAVQBXAFoAXABeAGAA
YQBlAGUAZwBoAGgAaQBpAGkAagBqAGsAawBpAGkAaABnAGYAYwBhAF4AXQBZAFYAUABM
AEcAQwA+ADkAMwAvACsAJAAeABkAFgAUABAADQALAAcABAACAAAA/v/8//z/+//6//n/
+P/4//j/9v/2//b/9P/0//T/9P/2//X/9f/1//X/9f/1//T/9P/0//T/9P/0//T/9P/z
//P/8//z//P/8//z//T/9P/0//T/9P/0//X/9f/1//X/9v/2//b/9v/2//f/9//3//X/
9f/2//b/9P/0//T/9f/1//X/9f/1//b/9v/3//f/9f/1//X/9f/1//X/9f/1//T/9P/0
//T/8v/y//L/8v/0//P/8//z//X/9f/1//X/8v/x//H/8f/x//H/8f/x//D/8P/v/+//
7//u/+7/7v/u/+3/7f/t/+3/7f/t/+3/7f/s/+z/7P/u/+7/7f/t/+7/7v/u/+3/7f/s
/+z/7P/q/+r/6//r/+n/6P/o/+j/6v/q/+r/6v/r/+v/6v/q/+v/6//r/+v/6//r/+v/
6//q/+n/6f/o/+n/6f/p/+n/6f/p/+n/6v/p/+n/6f/p/+n/6f/p/+n/6v/o/+j/6P/o
/+r/6//s/+z/7P/s/+z/7f/s/+7/8f/y//P/8//z//X/9//3//f/9//3//j/+f/5//j/
+P/4//r//P/6//n/9v/0//P/8f/v/+z/6v/o/+b/5//n/+b/5v/k/+T/5P/k/+X/5f/l
/+X/5f/l/+X/5P/i/+P/4//i/+L/4v/i/+L/4v/i/+L/4v/j/+T/5f/m/+b/5//m/+X/
5//p/+n/7P/y//j//f8CAAYADAATABsAIgAxAEUAVwBrAIcAsgDkABYBRwF4AZ8BtAGx
AZkBYgH0AFEAt/9M/yD/Mv9X/23/f/+T/6P/sf+8/8f/0v/Z/93/5f/s/+7/7v/v//L/
9v/2//T/9P/1//X/8//0//T/9P/z//P/9P/0//b/9//3//f/9v/2//f/9//5//n/+v/6
//r/+v/7//3//f/9//3//f/8//z//f/+//3//f///wAAAAABAAEAAgAFAAYABwAIAAgA
CQAKAAsADAANAA4ADwAQABEAEwAWABcAGAAbAB0AIQAjACUAJwAnACkAKwAuADEAMwA2
ADgAOAA7AD8AQgBFAEcASgBNAE8AUwBWAFoAXABeAGAAYQBiAGEAYgBiAGQAZQBlAGUA
ZgBmAGcAZwBlAGUAZABjAGIAXwBdAFoAVgBRAE0ARgBEAD8AOwA2ADIAKwAmACEAHAAW
ABEADgALAAgABgAFAAEA/v/8//r/+v/4//j/9//2//X/9P/0//T/8v/y//L/8v/y//L/
8v/0//P/8//z//P/8//z//L/8P/w//D/8P/y//L/8v/x//H/8f/x//H/8f/x//L/8v/w
//D/8P/w//H/8f/x//H/8v/y//L/8v/w//H/8f/x//P/8//0//T/9v/2//b/9//2//X/
9P/z//T/9P/1//X/9//3//f/9//2//X/9P/z//L/8v/y//L/9P/0//T/9P/0//P/8//z
//H/8f/x//H/8P/v/+//7//x//H/8f/x//D/8P/v/+//7//u/+7/7v/u/+3/7f/t/+3/
7f/t/+3/7f/s/+z/7P/s/+z/6//r/+z/7P/s/+v/6//q/+r/6v/q/+r/6//r/+v/6v/q
/+r/6v/q/+r/6v/r/+v/6v/q/+n/6f/p/+n/6f/p/+n/6f/p/+v/7P/q/+r/6v/q/+r/
6v/r/+z/7P/s/+z/7P/t/+z/7v/x//L/8//z//P/9f/1//X/9f/1//X/9v/3//f/+v/6
//r//P/6//j/9//0//L/8f/v/+3/6v/o/+b/5P/j/+P/4v/i/+L/4v/i/+L/4f/h/+H/
4f/j/+P/4//i/+D/4f/h/+D/4P/g/+D/4P/g/+D/4P/g/+D/4P/g/+D/4f/j/+P/4//l
/+X/5f/o/+7/9P/9/wIABgAOABcAHwAqAD0AUQBlAH0AowDUAAgBPAFrAZQBrQGwAZsB
bQESAX4A2f9b/xb/Fv88/1n/bf+B/5P/n/+r/7b/v//I/8//1//d/+D/5P/o/+n/6v/q
/+r/6P/q/+n/6f/p/+r/6v/q/+v/6//s/+z/7P/t/+3/7f/u/+7/7//v/+3/7f/u/+7/
7P/s/+3/7//v/+//7//v//L/8v/z//T/8//z//X/9v/2//f/9//4//n/+v/7//z//v//
/wAAAQACAAMABAAFAAgACQALAA4ADQAOABEAEwAVABcAGQAbAB0AHwAhACQAKQArAC4A
MAAyADUAOQA8AD0APwBCAEUASABLAE0AUABSAFQAVgBXAFcAVwBZAFoAWgBbAFsAWwBa
AFoAWwBbAFkAWQBYAFcAVQBRAE4ASgBFAEEAPgA4ADQALwArACYAIQAbABcAEwAQAAoA
BQACAAAA/P/5//f/9f/y//D/7v/u/+z/7P/r/+r/6f/o/+j/6P/m/+b/5v/m/+b/5v/m
/+b/5f/l/+X/5f/l/+X/5P/i/+L/4v/i/+L/4v/i/+H/4f/h/+H/4f/h/+H/4v/i/+D/
4P/g/+D/4f/h/+H/4f/i/+L/4v/i/+T/5f/l/+X/5f/l/+b/5v/m/+b/5v/n/+f/5//n
/+f/5//o/+r/6//r/+v/6//r/+v/6//r/+v/6v/q/+r/6v/q/+r/6v/q/+r/6f/p/+n/
5//n/+f/5//o/+f/5//n/+X/5f/l/+X/5P/k/+P/4//l/+T/5P/k/+L/4f/h/+H/4f/h
/+H/4f/h/+D/4P/g/+D/4P/f/9//4P/g/+D/3//h/+D/4P/g/97/3v/f/9//3f/c/9z/
3P/e/97/3v/e/93/3f/c/9z/2//b/9v/2//d/93/3f/d/9v/2//c/9z/2//b/9v/2//b
/9v/2//c/9v/2//b/9v/2//b/9v/2//b/9v/2v/a/9r/2//c/9r/2v/a/9r/3P/d/97/
3v/e/97/3v/f/+D/4v/l/+b/5//n/+f/6f/n/+f/5//n/+n/6v/r/+v/6v/q/+r/7P/s
/+r/6f/m/+b/5f/j/+H/4P/e/9z/2v/Z/9n/2P/Y/9j/2P/Y/9j/1//X/9f/1//V/9X/
1f/U/9T/1f/V/9T/1v/W/9b/1v/W/9b/1v/W/9b/1v/W/9b/1//Z/9n/2f/Z/9v/3f/e
/+L/6P/v//T/9v/8/wMACQAYACsAPwBRAG0AmwDUABABTAGDAa4ByQHMAa8BawH6AGAA
t/87/wT/FP8+/1f/Z/97/4f/k/+h/67/t//A/8v/0//X/9r/3v/g/+H/4P/g/+D/4v/i
/+P/4//h/+L/4v/i/+P/4//k/+T/5v/n/+f/5//m/+b/5//n/+n/6f/q/+r/6v/q/+v/
7f/t/+3/7f/t/+7/7v/v//D/8f/x//P/9P/0//X/9f/2//n/+v/7//z//P/9//7///8C
AAMABAAFAAYABwAJAAwADQAOABEAEwAVABcAGQAbAB0AHwAhACQAJwApACwALgAyADUA
OQA8AD8AQQBEAEcASgBNAE8AUgBUAFYAWABZAFsAWwBdAF4AYABhAGEAYQBgAGAAYQBh
AF8AXwBeAF0AXABZAFcAVABRAE0ASgBEAEAAOwA3ADIALQAnACMAHwAaABQADwAMAAgA
BAABAP///f/6//j/9v/0//L/8v/x//D/7//u/+7/7v/s/+z/7P/s/+z/7P/s/+z/6//r
/+v/6//r/+v/6v/q/+r/6v/q/+r/6v/q/+n/6f/p/+n/6f/p/+n/6v/q/+r/6v/q/+r/
6//r/+v/6//s/+z/7P/s/+r/6//r/+v/6f/p/+r/6v/q/+r/6v/r/+v/6//r/+v/7P/s
/+3/7f/r/+v/6//r/+3/7f/t/+3/7P/s/+z/7P/q/+r/6v/q/+r/6f/p/+n/6f/p/+n/
6f/q/+n/6f/p/+f/5//n/+f/5v/m/+X/5f/l/+T/5P/k/+T/4//j/+P/4//j/+P/4//j
/+L/4v/i/+L/4v/h/+H/4v/i/+L/4f/h/+D/4P/g/+D/4P/h/+H/3//e/97/3v/g/+D/
4P/g/9//3//e/97/3//f/9//3//f/9//3//f/93/3f/e/97/3f/d/93/3f/d/93/3f/e
/93/3f/d/93/3f/d/93/3f/f/9//3v/e/9z/3f/d/93/3f/d/93/3f/d/93/3f/d/97/
3P/c/9z/3P/e/97/3//g/+D/4P/g/+D/4f/i/+T/5//o/+n/6f/p/+v/6//r/+v/6//r
/+z/7f/t/+7/7v/u//D/8P/u/+3/6v/o/+f/5f/j/+L/4P/e/9r/2f/Z/9j/2P/Y/9j/
2P/Y/9f/1//X/9f/1//X/9f/1v/W/9f/1//W/9b/1v/W/9b/1v/W/9b/1v/W/9b/1v/W
/9f/2f/Z/9v/2//b/93/4P/k/+j/7f/y//b/+v///wUAEAAhADUASQBhAIsAwgD+ADwB
dwGqAcsB2AHJAZMBMgGmAP3/af8U/wz/NP9V/2X/df+F/5H/nf+q/7X/vv/J/9P/1//Y
/9z/3v/f/97/3v/e/+D/4P/f/+H/4f/i/+L/4v/j/+P/5P/k/+T/5f/l/+X/5v/m/+f/
5//n/+f/6P/o/+j/6P/p/+v/6//r/+v/6//s/+z/7f/u/+//7//x//L/8v/z//P/9P/1
//b/9//4//r/+//8//3//v///wAAAQACAAMABQAIAAkACgANAA8AEQATABUAFwAZABsA
HQAgACMAJQAoACoALAAvADMANgA5ADsAPgBBAEIARQBHAEoATABOAFAAUQBTAFMAVQBW
AFgAWQBZAFkAWgBaAFsAWwBZAFkAWABXAFYAUwBRAE4ATQBJAEYAQAA8ADcAMwAuACsA
JQAhAB0AGAASAA0ACgAGAAIA///9//n/9v/0//L/8v/w//D/7//s/+v/6v/q/+r/6P/o
/+j/6P/o/+j/6P/m/+X/5f/l/+f/5//n/+b/5v/m/+b/5v/k/+T/5P/j/+X/5f/l/+X/
5f/l/+b/5v/m/+b/5v/m/+f/5//n/+f/5v/m/+b/5v/m/+f/5//n/+f/5//o/+j/6P/o
/+j/6f/n/+f/5//n/+T/5P/l/+X/5f/l/+X/5f/l/+X/5f/l/+b/5v/m/+b/5v/m/+b/
5v/k/+P/4//j/+P/4//j/+P/4v/h/+H/4f/h/+H/4f/h/+L/4v/h/+H/3//e/97/3v/e
/93/3f/d/93/3f/d/93/3//e/97/3v/c/9z/2//b/9z/3P/c/9v/2//a/9r/2v/Y/9j/
2f/Z/9v/2v/a/9r/2v/a/9r/2v/b/9v/2v/a/9n/2f/Z/9n/2f/Z/9n/2f/X/9f/2P/Y
/9n/2f/Z/9n/2f/Z/9n/2v/a/9n/2P/X/9f/1//X/9f/2f/Z/9j/2P/W/9f/1//X/9n/
2f/Z/9n/2f/Y/9j/2P/Y/9j/2P/Z/9r/2v/c/9z/3P/d/9z/3v/h/+L/4//j/+P/5f/j
/+P/4//j/+T/5v/o/+n/6v/q/+r/7P/r/+j/5v/i/+D/3//d/9v/2v/Y/9b/1P/T/9P/
0v/S/9L/0v/S/9L/0//T/9P/0//T/9P/0//S/9L/0//T/9L/0v/S/9L/0v/Q/9D/0P/Q
/9L/0v/S/9L/0f/T/9P/0//V/9X/1//a/97/5P/r//D/8v/4/wEABwASACUAOQBLAGMA
iwC+APIAJAFXAYgBpwGyAaUBfwEsAaIA9/9r/xr/EP8y/0//Yf9z/4X/kf+d/6j/s/+6
/8P/y//R/9b/2P/Y/9n/2v/c/9r/3P/e/93/3f/d/97/3v/e/93/3f/e/97/3P/d/93/
3f/e/97/3//f/+H/4f/i/+L/4v/i/+P/5f/l/+X/5f/l/+b/5v/n/+j/5//n/+n/6v/s
/+3/7f/u/+3/7v/v//D/8P/x//L/8//2//f/+P/5//r/+//9/wAAAQACAAUABwAIAAkA
CgALAA0ADwARABQAGQAbAB4AIAAiACUAKQAsAC0ALwAyADUANgA5ADsAPgA+AEAAQgBD
AEUARQBHAEgASABJAEkASQBKAEoASwBLAEsASwBKAEkARgBDAEEAPgA7ADcANAAuACwA
JwAjAB4AGwAVABEADQAIAAIA/f/6//b/8v/v/+3/6//o/+b/5P/k/+L/4v/h/+D/3//e
/97/3P/a/9r/2v/a/9r/2v/a/9j/1//X/9f/2f/Z/9n/2P/a/9r/2v/a/9r/2v/a/9n/
2f/X/w==
         </WaveFormData>
      </LeadData>
      <LeadData>
         <LeadByteCountTotal>10000</LeadByteCountTotal>
         <LeadTimeOffset>0</LeadTimeOffset>
         <LeadSampleCountTotal>5000</LeadSampleCountTotal>
         <LeadAmplitudeUnitsPerBit>4.88</LeadAmplitudeUnitsPerBit>
         <LeadAmplitudeUnits>��V</LeadAmplitudeUnits>
         <LeadHighLimit>2147483647</LeadHighLimit>
         <LeadLowLimit>268435456</LeadLowLimit>
         <LeadID>V5</LeadID>
         <LeadOffsetFirstSample>0</LeadOffsetFirstSample>
         <FirstSampleBaseline>0</FirstSampleBaseline>
         <LeadSampleSize>2</LeadSampleSize>
         <LeadOff>FALSE</LeadOff>
         <BaselineSway>FALSE</BaselineSway>
         <ExcessiveACNoise>FALSE</ExcessiveACNoise>
         <MuscleNoise>FALSE</MuscleNoise>
         <LeadDataCRC32>3012754768</LeadDataCRC32>
         <WaveFormData>
8v/y//L/8v/y//L/8v/y//D/8P/w//D/8v/y//L/8v/w//D/8P/w//D/8P/w//D/7v/u
/+7/7v/s/+z/7P/s/+z/7P/s/+z/7P/s/+z/7P/s/+z/7P/s/+r/6v/q/+r/6v/q/+r/
6v/o/+j/6P/o/+j/6P/o/+j/6v/q/+r/6v/o/+j/6P/o/+j/6P/o/+j/6P/o/+j/6P/o
/+j/6P/o/+j/6P/o/+j/6P/o/+j/6P/o/+j/6P/o/+b/5v/m/+b/5v/m/+b/5v/m/+b/
5v/m/+b/5v/m/+b/5v/m/+b/5v/o/+j/6P/o/+b/5v/m/+b/5v/m/+b/5v/m/+b/5v/m
/+b/5v/m/+b/5//n/+j/6P/p/+n/6f/p/+v/7v/v/+//8P/w//H/8f/x//L/8v/y//H/
8//z//P/9f/3//f/9//3//X/9P/x//P/8f/v/+7/7v/t/+r/6P/k/+P/4//i/+H/4f/i
/+L/5P/j/+P/4//h/+H/4f/g/+D/4P/g/+D/4P/g/+D/3//h/+H/4f/h/+H/4f/h/+L/
4P/g/+D/4P/h/+P/5//p/+v/7v/x/+//7//x//L/+P8IAB4ANQBRAH0AtQDwACsBYgGM
Aa0BvAGvAYEBMAG8ADMAuv9y/2L/df+G/43/lf+f/6b/r/+1/73/w//K/9P/2P/a/9z/
3//h/+L/4//h/+L/4f/j/+X/5P/k/+T/5P/l/+X/5f/m/+b/5//n/+j/6P/o/+j/6P/o
/+j/6f/p/+r/6v/r/+v/7P/s/+z/7P/u/+7/7//v/+3/7v/v/+//7//x//L/8//z//P/
8//1//b/9//3//n/+v/7//z//f/+////AQADAAQABQAGAAgACwALAA4AEAARABQAFgAY
ABoAHgAfACIAJAAoACoALQAwADMANgA5ADkAPAA/AEEAQwBGAEgASgBMAE4ATwBPAFEA
UgBTAFQAVABWAFYAVgBVAFUAVABTAFQAUgBQAE4ATABJAEYAQgA8ADkANQAxAC8AKQAk
ACAAHAAXABQAEAAOAAoACAAGAAIA///+//z/+v/5//f/9//2//X/9f/0//L/8v/y//L/
8v/y//H/8f/x//H/8f/v/+//7//v/+//8f/x//D/8P/w//D/8P/w//D/7//u/+7/8P/w
/+//7//t/+3/7f/t/+3/7f/t/+3/7//v/+//7//v/+//8P/w//D/8P/w//D/8P/w//D/
8P/w//H/8f/x//H/8f/y//L/8v/y//L/8v/w//D/8P/w//H/8f/x//H/8f/y//L/8v/x
//H/8f/x//H/8f/w//D/8P/v/+//7//v/+7/7v/u/+7/7f/t/+3/6v/q/+r/6v/q/+r/
6v/q/+r/6f/p/+n/6f/p/+j/6P/o/+j/6P/o/+j/6P/o/+j/5//n/+b/5v/n/+f/5//n
/+X/5f/l/+X/5f/l/+X/5f/l/+X/5f/l/+T/5P/k/+T/5v/m/+X/5f/l/+X/5f/l/+T/
5P/k/+T/5P/k/+P/4//l/+X/5f/l/+P/4//k/+T/5P/k/+T/5P/k/+T/5f/l/+P/4//j
/+P/4//j/+P/5P/k/+L/4v/i/+L/5P/k/+T/5P/i/+L/4v/i/+L/4//j/+T/5v/n/+f/
5//n/+n/7P/t/+//8P/w//H/8f/x//L/8v/w//H/8//z//H/8f/z//P/8//z//H/8P/t
/+3/6//p/+j/6P/n/+T/4v/g/9//3//g/9//3//g/97/3v/d/93/3f/d/93/3f/c/9z/
3P/c/9z/3P/c/9z/2//b/9v/2//d/93/3f/d/97/3v/e/97/3v/d/+H/4//l/+n/6v/r
/+v/6f/r/+7/+v8MACIAOQBfAJEAywAGAT8BcgGaAbUBuAGdAV8B/gB+APn/lP9k/2j/
ff+G/43/l/+f/6b/rf+3/73/xf/O/9P/1v/a/9z/3f/d/97/3//f/+D/3//h/+H/4v/i
/+L/4v/l/+X/5f/m/+T/5f/l/+b/5v/m/+b/5v/m/+b/5//n/+j/6P/p/+n/6v/q/+r/
6v/q/+r/6//r/+v/7P/t/+3/6//t/+7/7//x//H/8f/z//T/9f/1//f/9v/3//j/+f/8
//3///8BAAAAAQACAAQACQAJAAwADgAPABIAFAAWABYAGgAbAB4AIAAkACYAKQAsAC8A
MgA1ADcAOgA9AD8AQQBEAEYASABIAEoASwBLAE8AUABRAFIAUABSAFIAUgBTAFMAUgBR
AFAATgBMAEoASABFAEIAPgA6ADcAMwAvACsAJQAgABwAGgAVABIADgAKAAYABAACAAAA
/f/8//r/+P/3//X/9f/2//X/9f/0//L/8v/y//L/8v/y//H/8f/x//H/8f/v//D/8f/y
//P/8//z//L/8v/0//T/9P/0//T/8//y//L/8//0//T/9f/3//f/9//3//n/+f/5//n/
+f/5//n/+f/7//v//P/8//r/+v/6//r/+//8//3//v8AAAEAAQABAAEAAQACAAIAAAAA
AAAAAAD+//7//v/+//v/+//7//v/+v/6//n/+P/3//f/9//3//n/+f/4//j/9v/1//X/
9f/3//b/9v/2//T/8//z//P/8v/y//L/8v/0//T/9P/0//T/8//z//P/9f/1//T/9P/0
//T/9P/0//T/9P/0//T/8f/x//D/8P/z//P/8//z//P/8//z//P/8//z//P/8//z//P/
8//z//L/8v/y//L/8f/w/+7/7f/u/+//8P/x//L/8v/y//L/8f/w/+7/7f/t/+3/7f/t
/+//7//w//D/7v/u/+7/7v/s/+z/7f/t/+3/7f/t/+3/6//r/+r/7P/s/+z/7P/s/+3/
7f/u/+z/7f/t/+3/7P/t/+//7//t/+7/7v/v//D/8f/z//T/8v/z//X/9f/0//P/9P/z
//P/8//x//D/6//r/+n/5//k/+T/4//g/97/3P/b/9v/2v/Z/9n/2v/Y/9j/1//X/9f/
1//X/9f/2P/Y/9j/2P/X/9b/1f/U/9X/1f/V/9X/1f/V/9X/1f/W/9b/1v/W/9b/1//X
/9n/3f/d/+L/5f/l/+X/5//q/+7//P8OACMAPQBjAJUAzAABATABXgGFAaABnwGBAUgB
6ABfANr/gP9Y/13/cP99/4f/kf+c/6X/q/+z/7n/wP/H/8z/0P/U/9f/1//a/9n/1//Y
/9n/2//d/97/3v/e/97/3v/d/9z/3P/e/9//3//g/+D/4P/g/+D/4v/i/+P/4//i/+L/
4//j/+T/5P/k/+T/5v/m/+f/5//p/+r/6//r/+3/7//w//H/8P/v/+7/7//y//P/8//1
//b/9//4//n/+f/5//r/+//9////AQAEAAUABQAIAAoACwAOABAAEgAWABoAGwAeAB8A
IgAjACUAKQAtADEANQA3ADoAPQA/AD8AQgBEAEYARgBIAEkASQBMAE4AUABSAFUAWABZ
AFoAWwBbAFoAWQBWAFQAUgBQAE4ASwBIAEQAPwA7ADYAMQAuACkAJQAiAB8AGQAVABAA
DAAIAAYABAAEAAEAAAD+//r/+f/3//f/9v/1//X/9P/0//T/9P/0//L/8v/x//H/8v/z
//T/8//z//P/8//z//P/8//y//L/8P/w//D/8P/y//H/8P/w//L/8v/x//H/8f/x//H/
8f/x//H/8f/x//H/8f/x//H/8//z//T/9P/2//b/9v/2//T/9P/0//T/9P/1//X/9f/3
//f/+P/4//j/+P/4//j/+v/6//r/+v/3//f/9//3//X/9v/2//b/9//3//f/9//5//n/
+P/4//j/9//3//f/9//2//b/9v/2//X/9f/1//b/9v/2//b/9P/0//T/9P/2//X/9f/1
//X/9f/0//T/9P/0//T/9P/0//T/9P/0//H/8f/w//D/8//z//P/8//x//H/8f/x//L/
8//0//X/8//z//P/8//y//L/8v/y//L/8v/x//H/8//z//P/8//y//L/8v/y//L/8v/x
//T/8v/y//L/8v/y//P/8//0//P/8//y//H/9P/3//v//f/8//z/+//7//n/+f/6//r/
/P/9//////8BAAEAAwADAAEAAQD///7/+//7//n/9//0//T/8//w/+//7v/u/+//7v/t
/+3/7v/u/+7/7f/t/+3/7f/t/+3/7P/s/+z/7P/q/+r/6v/q/+v/6//r/+v/6//r/+v/
6//s/+z/7P/s/+z/6//r/+//8//5//7/AwADAAMAAwAGAAwAGAAsAEEAWwCBALUA6gAh
AVABeAGZAagBnQF3AToB0gBHAMr/ev9c/2f/fv+L/5P/n/+m/6//uf+//8f/zP/R/9j/
3P/c/9//4//k/+X/5//m/+f/5f/l/+b/5v/m/+b/6f/p/+n/6v/q/+v/6//s/+z/7P/s
/+z/7P/s/+3/7f/s/+z/7f/t/+7/7v/u/+7/7v/u/+//7//x//L/8//z//X/9//4//n/
+//7//v//f/8//3//f///wAAAQACAAMABgAHAAkACwAKAAsADAAOABEAEQAUABYAFwAa
ABwAHgAgACQAJQAoACwAMAAyADUANgA5ADwAPwBBAEQARwBJAEoATABNAE4AUgBUAFUA
VQBVAFYAVwBYAFYAWABYAFgAWQBZAFgAVwBUAFIAUABOAEoARwBEAEAAOgA3ADMALwAt
ACcAIgAeABoAFQASAA4ACgAGAAQAAgAAAP3//P/6//j/9//1//X/9P/z//P/8v/y//L/
8v/y//L/8v/x//H/8f/x//H/7//v/+//7//v/+//7//u/+7/7P/s/+z/7P/u/+3/7P/s
/+7/7v/t/+3/7f/t/+3/7f/t/+3/7f/t/+3/7f/t/+3/7//v//D/8P/u/+7/7v/u//D/
8P/w//D/8v/z//P/8//z//P/9P/0//T/9P/0//T/9P/0//T/9P/1//X/9f/1//P/9P/0
//T/8//z//P/8//z//P/8v/y//L/8f/x//H/8f/w//D/8P/w/+//7//v/+7/7v/u/+7/
7P/s/+z/7P/s/+v/6//r/+v/6//q/+r/6v/q/+r/6v/q/+r/6v/q/+n/6f/o/+j/6f/p
/+n/6f/p/+n/6f/p/+n/6f/p/+n/5//n/+f/5//o/+j/6P/o/+j/6P/n/+f/5//n/+f/
5//o/+j/6P/o/+j/6P/n/+f/5//n/+f/5//n/+f/6P/o/+j/6P/o/+j/5v/o/+f/5v/m
/+b/5v/m/+b/5//n/+j/6P/p/+n/6f/p/+v/7v/v//H/8v/y//P/8f/x//L/8v/y//P/
9f/1//X/9f/3//f/+f/5//f/9v/z//P/8f/v/+z/7P/r/+j/6P/m/+X/5f/i/+H/4f/i
/+L/4v/h/+H/4f/h/+H/4f/g/+D/4P/g/+D/4P/g/+D/3//f/9//3//f/9//3//f/+D/
4P/g/+D/4v/j/+P/5f/p/+v/7v/x//H/8f/x//T/+P8EABgALwBHAG8AowDeABcBTgF+
AaUBugG3AZMBTgHkAF0A2v+C/2D/a/9+/4n/kf+b/6L/q/+z/7v/wf/K/9H/1v/a/9z/
3f/f/+D/4f/h/+L/4//j/+P/5P/k/+T/5P/n/+f/5//o/+b/5//n/+j/6P/o/+j/6P/q
/+r/6//r/+r/6v/r/+v/7P/s/+z/7P/u/+7/7//v/+3/7v/v/+//7//x//L/8//z//P/
8//1//b/9//3//n/+v/7//z//f/+////AQADAAYABwAIAAoACwALAA4AEAARABQAFgAY
ABoAHgAfACIAJAAoACoALQAwADMANgA5ADsAPgBBAEMARQBIAEoATABOAFAAUQBRAFMA
VABVAFYAWABaAFoAWgBZAFkAWABXAFgAVgBUAFIAUABNAEoARgBCAD8AOwA3ADMALQAo
ACQAIAAbABgAFAAQAAwACgAIAAYAAwACAAAA/P/7//n/+f/6//n/+f/4//b/9v/2//b/
9v/2//X/9f/1//X/9f/z//P/8//z//P/8//z//L/8v/y//L/8v/y//T/8//y//L/8v/y
//H/8f/x//H/8f/x//H/8f/x//H/8f/x//H/8f/x//H/8v/y//L/8v/y//L/8v/y//L/
8v/y//P/8//z//P/8//0//T/9P/0//T/9P/0//T/9P/0//X/9f/1//X/8//0//T/9P/z
//P/8//z//P/8//y//L/8v/x//H/8f/x//D/8P/w//D/7//v/+//7v/u/+7/7v/u/+7/
7v/u/+7/7f/t/+3/7f/t/+z/7P/s/+z/7P/s/+r/6v/q/+r/6//r/+r/6v/r/+v/6//r
/+v/6//r/+v/6f/p/+n/6f/r/+v/6//r/+j/6P/o/+j/6P/o/+f/5//n/+f/5//n/+j/
6P/o/+j/6P/o/+f/5//n/+f/5//n/+f/5//o/+j/5v/m/+b/5v/o/+j/6f/p/+f/5//n
/+f/6f/n/+f/6P/m/+b/5v/m/+j/6f/p/+r/6P/p/+n/6f/r/+3/8P/x//H/8v/y//P/
8//z//T/9P/0//X/9//3//f/9//5//n/9//3//X/9P/x//H/7//t/+7/7v/t/+r/6P/m
/+X/5f/k/+P/4//k/+T/5P/j/+P/4v/h/+D/3//g/+D/4P/g/+D/4P/g/+D/4f/h/+H/
4f/f/9//3//f/+L/4v/i/+L/5P/j/+P/5//p/+v/7v/v/+3/7f/v//L/+v8KACAANQBX
AIcAwQD8ADcBbAGWAbUBwAGtAXkBIgGoACEArv9w/2r/ff+K/5H/mf+j/6j/sf+5/8H/
yf/Q/9f/3P/e/+D/4f/h/+L/4//j/+T/5f/j/+X/5v/m/+b/5v/n/+f/5//o/+j/6f/p
/+r/6P/o/+j/6P/o/+j/6f/p/+z/7P/t/+3/7v/u/+7/7v/u/+7/7//v/+3/7v/v/+//
7//x//L/8//z//P/8//1//b/9//3//n/+v/7//z//f/+////AQADAAQABQAGAAgADQAN
ABAAEgAVABgAGgAcAB4AIgAjACYAKAAsAC4AMQA0ADcAOgA9AEEARgBLAE8AUwBWAFgA
WgBeAGAAYQBhAGEAYgBjAGQAZQBoAGkAagBrAGsAagBpAGYAZABiAGAAXgBbAFgAVABP
AEsARgBBAD8AOQA0ADAALQAnACMAHgAYABQAEgAQAA0ACQAHAAQAAAD///3//f/6//n/
+f/4//r/+v/6//r/+P/4//f/9//3//f/9//1//f/9//3//f/9f/1//T/9P/2//b/9v/2
//b/9f/0//T/9P/0//P/8//1//X/9f/1//X/9f/1//X/9//3//f/9//1//X/9v/2//T/
9P/0//T/9v/2//b/9v/2//f/9//3//f/9//4//j/+P/4//j/+P/5//r/+//8//v/+//7
//v/+v/6//n/+P/5//n/+f/5//r/+//7//z//P/7//v/+//5//j/+P/4//j/9//3//f/
+P/4//j/+P/4//j/+P/4//r/+f/5//n/9//3//b/9v/2//b/9v/2//j/+P/4//j/9//3
//b/9v/1//X/9f/1//X/9f/1//X/9//3//f/9//3//f/9//3//b/9v/2//b/+P/4//f/
9//1//X/9f/1//b/9v/2//b/9v/2//X/9f/3//f/9//3//X/8//0//b/9v/0//T/9P/0
//b/9//3//j/+P/5//n/+f/5//v//v////3//v/+////AQABAAIAAgAAAAEAAwADAAEA
AQADAAMABAAFAAQABAABAAEA///9//v/+v/4//T/8//y//L/8//w/+//7//w//L/8v/x
//H/8f/x//H/8f/u/+7/7v/u/+7/7v/u/+7/7//v/+//7//x//H/8f/x//H/8P/v/+7/
8P/x//P/9//7//3/AAADAAMAAwAFAAYACgAUACgAPQBZAH0ArQDmAB0BTgF4AZ8BuAG3
AZkBXgH6AG8A6v+U/3D/ef+M/5n/o/+r/7T/vf/D/83/1f/a/9//5P/q/+z/6//r/+7/
8//1//T/9f/3//f/9//2//X/9P/z//P/8//0//T/9f/1//b/9v/2//b/9v/4//j/+f/5
//r/+v/7//v/+v/6//r/+v/6//r/+//7//v//P/9//3//f///wAAAQADAAMAAwAFAAQA
BQAFAAcABgAHAAgACQAIAAkACwANAA8AEQATABYAGQAZABwAHgAdACAAIgAkACgALAAt
ADAAMAA0ADYAOQA+AEEARABHAEsATgBRAFMAVQBYAFoAXABdAF4AXgBdAF8AYABhAGIA
ZABmAGYAZgBlAGUAZABjAGQAYgBgAF4AWQBVAFEATABGAEMAPwA7ADUALwAqACYAIgAd
ABoAFgATABAADwAOAAoABwAGAAQAAgABAP/////+//3//f/8//r/+v/6//r//P/8//v/
+//7//v/+//5//v/+//7//v/+f/5//j/+P/6//r/+v/6//z/+//6//r/+P/4//f/9//5
//n/+f/5//n/+f/5//n/+//7//v/+//7//v//P/8//z//P/8//z//f/+////AAD/////
/v/9//////8AAAAAAgACAAIAAgAAAAAAAAAAAP3//f/9//3//v8AAAEAAgABAAEAAQAB
AP/////+//7//v/9//3//f////7//v/+//7//f/9//3/+v/6//r/+v/8//z//P/8//7/
/f/9//3//f/9//z//P/8//z//P/8//z//P/8//z/+f/5//j/+P/7//v/+//7//v/+//7
//v/+//7//v/+//5//n/+f/5//j/+P/4//j/+P/4//f/9//3//f/9//4//j/+P/4//j/
9v/3//f/+P/4//n/+f/5//f/+f/8//3//f/+//7/////////AAAAAP7///8BAAEAAQAB
AAMAAwADAAMAAQAAAP3//f/7//n/9v/2//X/8v/w/+7/7f/t/+r/6f/p/+r/6v/q/+n/
6f/p/+n/6f/p/+b/5v/m/+b/5f/k/+P/4v/j/+P/4//j/+P/4//j/+P/4v/i/+L/4v/i
/+H/4//l/+f/6//w//P/8f/x//P/9v8AABAAJAA9AF0AiwDBAPgAKwFaAYABmwGgAYcB
VQEAAYIA9f+M/1b/Uv9n/3j/g/+N/5f/oP+p/7H/uf+//8b/zf/S/9T/2v/f/9//4P/h
/+H/4P/h/+H/4f/i/+L/4v/i/+P/4//j/+T/4v/j/+P/5P/i/+L/4v/i/+L/4v/j/+P/
4v/i/+P/4//i/+L/4v/i/+P/5P/m/+f/5f/m/+f/5//l/+f/6P/p/+v/6//r/+3/7v/v
/+//8f/y//P/9P/1//j/+f/7//3//v///wAAAgADAAMABgAIAAkADAAOABAAFAAYABkA
HAAeACIAJAAnACoALQAwADMAMwA2ADkAOwA9AEAAQgBEAEQARgBHAEcASQBKAEsATABK
AEwATABMAEsASwBKAEkARgBEAEIAQAA6ADcANAAwACoAJwAjAB8AGQATAA4ACgAIAAMA
AAD8//r/9v/0//L/8P/t/+z/6v/o/+f/5f/l/+b/5f/l/+T/5P/k/+T/5P/i/+L/4f/h
/+H/4f/h/9//3//f/9//3//f/9//3v/e/97/3v/e/97/3v/d/9z/3P/e/97/3f/d/9v/
2//b/9v/3f/d/93/3f/f/9//3//f/9//3//g/+D/4P/g/+D/4P/g/+D/4P/g/+L/4//j
/+P/4//j/+T/5P/k/+T/5P/k/+T/5P/k/+T/5f/l/+X/5f/l/+b/5v/m/+X/5f/l/+X/
5f/l/+T/5P/k/+P/4//j/+H/4P/g/+D/4P/f/9//3//e/97/3v/e/9z/3P/c/9z/3P/b
/9v/2//b/9v/2v/a/9r/2v/a/9r/2v/a/9r/2v/b/9v/2v/a/9n/2f/Z/9n/2f/Z/9n/
2f/Z/9n/2f/Z/9n/2f/Z/9n/2P/Y/9j/2P/Y/9j/1//X/9n/2f/Z/9n/2P/Y/9j/2P/Y
/9j/1//X/9n/2f/Z/9n/2f/Z/9r/2v/Y/9j/2P/Y/9j/2v/a/9j/2P/Y/9j/2P/Z/9n/
2v/a/9v/2//b/9v/3f/g/+H/4//k/+T/5f/l/+X/5v/m/+f/6f/s/+3/7//v//H/8f/x
//H/7//u/+3/7f/r/+n/6P/o/+f/5P/i/+D/3//f/+D/3//f/+D/3v/e/93/3f/d/93/
3f/d/97/3v/e/97/3P/c/9z/3P/b/9v/2//b/93/3f/d/93/3v/e/97/3v/e/9//4f/l
/+f/6//u/+//7f/t/+//8v/+/xAAJgA9AGEAlQDPAAoBQwF0AZ4BuQG8AZ0BXQH8AH4A
9/+Q/2T/aP99/4j/j/+X/5//qP+v/7n/v//H/87/1f/Y/9z/3v/f/+H/4P/h/+H/4v/j
/+P/4//k/+T/5P/k/+f/5//n/+j/5v/n/+f/6P/o/+j/6P/o/+r/6v/r/+v/7P/s/+3/
7f/u/+7/7v/u/+7/7v/v/+//7//w//H/8f/x//P/9P/1//X/9f/1//f/+P/5//n/+//8
//3//v///wAAAQADAAUACAAJAAoADAAPAA8AEgAUABUAGAAaABwAHgAiACMAJgAmACoA
LAAvADQANwA6AD0APwBCAEUARwBJAEwATgBQAFIAVABVAFUAVwBYAFkAWgBaAFwAXABc
AF0AXQBcAFsAWgBYAFYAVABQAE0ASgBGAEAAPQA5ADUAMQArACYAIgAeABkAFgASABAA
DAAKAAgABAABAAAA/v/+//3/+//7//r/+f/5//j/+P/4//j/+P/4//j/9//3//f/9//3
//X/9f/1//X/9f/1//X/9P/0//T/9P/0//T/9v/1//T/9P/0//T/8//z//X/9f/1//X/
8//z//P/8//z//P/8//z//P/8//0//T/9P/0//T/9P/0//T/9P/0//b/9//3//f/9f/1
//b/9v/2//b/9v/2//b/9v/2//b/9//3//f/9//3//j/+P/4//f/9//3//f/9//3//b/
9v/2//X/9f/1//X/9P/0//T/9P/z//P/8//y//L/8v/y//D/8P/w//D/8v/x//H/8f/x
//H/8P/w//D/8P/w//D/7v/u/+7/7v/t/+3/7P/s/+3/7f/t/+3/7f/t/+3/7f/t/+3/
7f/t/+v/6//r/+v/7P/s/+z/7P/s/+z/6//r/+v/6//r/+v/7P/s/+z/7P/s/+z/6//r
/+3/7f/t/+3/6//r/+z/7P/s/+z/7P/s/+r/6v/r/+v/6//r/+v/6//r/+v/6//q/+r/
6v/q/+r/6v/s/+z/7f/t/+7/7v/v/+//7//v//H/9P/1//X/9v/2//f/9//3//j/+P/4
//n/+//5//n/+f/7//v/+//7//n/+P/1//X/8//x//D/8P/v/+7/7P/q/+n/5//m/+X/
5f/m/+b/5v/l/+X/5f/l/+X/5f/k/+T/5P/m/+b/5v/m/+b/5f/l/+X/5f/l/+X/5f/l
/+b/5v/m/+j/6P/p/+v/7f/x//P/9v/3//X/9f/1//j//v8QACIAOQBZAIkAwwD+ADcB
bgGcAbsByAG3AYUBMgG6ADEAvv96/27/gf+Q/5f/n/+n/67/tf+//8f/zf/W/93/4P/i
/+T/5f/n/+b/5//n/+j/6f/p/+n/6v/q/+r/6v/t/+3/7f/u/+7/7//v//D/8P/w//D/
8P/w//D/8f/x//D/8P/x//H/8v/y//L/8v/0//T/9f/1//X/9v/3//f/9f/3//j/+f/7
//v/+//9//7//////wEAAgADAAQABQAEAAUABwAJAAwADQAOABAAEwATABYAGAAZABwA
HgAgACIAJgAnACoAKgAuADAAMwA4ADsAPgBBAEMARgBJAEsASwBOAFAAUgBUAFYAVwBX
AFsAXABdAF4AXgBgAGAAYABhAGEAYABfAGAAXgBcAFoAWABVAFIATgBKAEcAQwA/ADsA
NQAwACwAKQAjAB8AGgAWABIAEAAOAAwACQAIAAYABAADAAEAAQD+//3//f/8//z//P/8
//z//P/8//v/+//5//n/+f/3//n/+f/5//n/9//3//b/9v/2//b/9v/2//b/9f/0//T/
9v/2//X/9f/3//f/9//3//f/9//3//f/9//3//f/9//3//f/+P/4//j/+P/4//j/+P/4
//j/+P/4//n/+f/5//j/9//3//b/9v/2//b/9v/0//T/9P/0//P/8//z//P/8//0//T/
9P/x//H/8f/x/+//7//u/+7/7v/t/+3/7f/t/+z/7P/s/+7/7f/t/+3/6v/q/+r/6v/o
/+j/6P/o/+n/6f/q/+v/6//r/+r/6v/o/+j/6P/o/+r/6v/q/+r/6f/p/+j/6P/n/+f/
5//n/+j/6f/q/+v/6f/p/+n/6f/r/+v/6//r/+r/6v/q/+r/7P/s/+v/6//p/+n/6f/p
/+z/7P/s/+z/7P/s/+v/6//r/+v/6//r/+v/6//s/+z/7P/s/+z/7P/s/+z/7f/t/+//
7//v/+//7//u/+7/7v/u/+7/7v/v/+//8P/y//P/8//z//H/8//2//f/+f/6//r/+//7
//v//P/8//7///8BAAEAAwADAAUABQAEAAMAAAD+//v/+//5//f/9P/0//P/8P/u/+z/
6//r/+z/6//r/+z/7f/u/+7/7//t/+3/7f/t/+7/7v/u/+7/7v/u/+7/7v/t/+3/7f/t
/+3/7f/t/+3/7v/u/+7/7v/y//P/8//1//n//f8AAAMAAQADAAMABAAOAB4ANABLAGkA
lwDPAAgBPQFuAZoBvQHIAbcBiQE8AcIANQDA/4L/eP+L/5r/o/+r/7P/uv/D/8n/0f/X
/97/5f/q/+7/8P/v//H/8v/z//X/9P/3//n/+f/4//j/+P/4//f/9//3//j/+P/5//n/
+v/6//r/+v/6//z//P/9//3/AAAAAAEAAQAAAAAAAAAAAAAAAAABAAEAAwAEAAUABQAF
AAcACAAJAAsACwALAA0ADQANAAwADQAQABEAEgATABQAFQAXABkAHAAdAB4AIAAiACEA
IwAkACUAKAAqACwAMAA0ADUAOAA6AD4AQABDAEYASQBMAE8AUQBUAFcAWQBbAF4AYABi
AGQAZgBnAGcAZwBoAGkAagBqAGwAbABsAG0AbQBsAGsAagBoAGYAZABgAF0AWgBWAFIA
TwBLAEcARQA/ADoANgAzAC0AKQAkACAAHAAaABgAFgATABIAEAAPAA8ADgAPAAwACwAL
AAoACAAIAAgACAAGAAYABQAFAAUABQAFAAMABAAFAAYABwAHAAcABgAGAAYABgAGAAYA
BgAFAA==
         </WaveFormData>
      </LeadData>
      <LeadData>
         <LeadByteCountTotal>10000</LeadByteCountTotal>
         <LeadTimeOffset>0</LeadTimeOffset>
         <LeadSampleCountTotal>5000</LeadSampleCountTotal>
         <LeadAmplitudeUnitsPerBit>4.88</LeadAmplitudeUnitsPerBit>
         <LeadAmplitudeUnits>��V</LeadAmplitudeUnits>
         <LeadHighLimit>2147483647</LeadHighLimit>
         <LeadLowLimit>268435456</LeadLowLimit>
         <LeadID>V6</LeadID>
         <LeadOffsetFirstSample>0</LeadOffsetFirstSample>
         <FirstSampleBaseline>0</FirstSampleBaseline>
         <LeadSampleSize>2</LeadSampleSize>
         <LeadOff>FALSE</LeadOff>
         <BaselineSway>FALSE</BaselineSway>
         <ExcessiveACNoise>FALSE</ExcessiveACNoise>
         <MuscleNoise>FALSE</MuscleNoise>
         <LeadDataCRC32>2379555315</LeadDataCRC32>
         <WaveFormData>
+P/4//j/+P/4//j/+P/4//b/9v/2//b/+P/4//j/+P/4//j/+P/4//b/9v/2//b/9v/2
//b/9v/2//b/9v/2//b/9v/2//b/9v/2//b/9v/0//T/9P/0//T/9P/0//T/9P/0//T/
9P/0//T/9P/0//L/8v/y//L/8v/y//L/8v/y//L/8v/y//L/8v/y//L/8v/y//L/8v/y
//L/8v/y//L/8v/y//L/8v/y//L/8v/y//L/8v/y//L/8v/y//L/8v/y//L/8v/w//D/
8P/w//L/8v/y//L/8v/y//L/8v/y//L/8v/y//L/8v/y//L/8v/y//L/8v/y//L/8v/y
//L/8v/y//L/8//z//P/9P/0//T/9P/0//b/9//4//n/+v/6//r//P/8//z//P/9//3/
/f/+//7/////////AAAAAAAA/v/9//7//f/9//z/+//6//j/9v/0//L/8f/x/+//7//v
/+//7v/u/+7/7v/u/+7/7v/u/+7/7v/t/+3/7f/t/+3/7f/t/+3/7f/t/+3/7f/t/+3/
7v/u/+7/7v/u//D/8P/y//T/9f/1//H/7v/s/+z/8f///w8AJgBBAGoAmgDMAPsAJgFH
AWIBbgFhAToB/QCrAE4A///M/7v/vv/A/8H/wv/E/8f/y//O/9L/1//d/+P/5f/o/+n/
6v/q/+v/7P/s/+z/7P/s/+7/7v/u/+7/7v/u/+7/7v/v/+//7//w//D/8f/x//H/8f/x
//L/8v/y//L/8v/z//P/8//z//P/9P/0//T/9P/1//P/8//0//X/9//3//j/+P/2//f/
9//4//n/+f/7//z//P/8//3//f8AAAEAAgACAAIAAwAEAAUABgAHAAkACgALAAwAEAAS
ABQAFgAYABoAHAAeACAAIgAmACkAKwAuAC8AMgA1ADcAOQA7AD0APwBBAEMARABFAEgA
SQBKAEsASgBLAEwATABMAEwATABLAEwASgBJAEYARABBAD4AOwA4ADUAMAAtACsAJwAj
AB8AGwAXABQAEQAOAAsACQAIAAMAAgAAAAAA/v/9//z/+//6//n/+f/5//n/+f/5//j/
+P/4//j/+P/4//f/9//3//f/9//3//f/+f/4//j/+P/2//b/9v/2//j/+P/4//f/9//3
//j/+P/3//f/9//3//f/9//3//j/+P/4//j/+P/5//n/+P/4//n/+f/5//n/+f/5//n/
+f/4//j/+P/4//j/+P/4//j/+v/6//r/+v/4//n/+f/5//r/+v/6//r/+v/6//r/+v/6
//r/+v/6//r/+v/6//r/+v/5//n/+f/5//n/+f/5//n/+f/4//j/+P/4//j/+P/4//j/
+P/3//f/9//3//f/9//2//b/9v/2//b/9v/2//b/9v/1//X/9f/1//X/9f/1//X/9f/1
//X/9f/1//X/9f/1//X/9f/1//X/9f/1//X/9f/1//X/9f/0//T/9P/z//T/9P/0//T/
9P/0//T/8//z//P/8//1//T/9P/0//L/8v/z//P/8//z//P/8//z//P/8//z//P/8//z
//P/8//z//P/8//0//L/8v/y//L/8v/y//L/8v/0//T/9P/0//T/9f/1//X/9v/2//b/
9v/4//r/+//8//3//v/+//7/AAAAAAAAAAABAAEAAQACAAIAAwADAAMAAgACAAIAAAD/
//7//f/9//z/+//6//j/9P/y//D/7//x//H/8f/x//H/8P/w//D/8P/w//D/8P/w//D/
8P/v/+//7//v/+//7//v/+//7//x//H/8f/x/+//8P/w//D/8P/y//L/9P/0//b/9//1
//P/8P/u//D/+f8HABsAMgBVAIIAsgDkABEBOAFZAW4BbgFVASgB3wCHAC4A6//G/8H/
wv/E/8X/xv/I/8v/0f/U/9j/3//l/+n/6f/q/+3/7v/u/+//8P/w//D/8v/w//D/8v/y
//L/8v/y//L/8v/z//P/8//0//T/9f/1//X/9f/1//b/9v/2//b/9v/3//f/9//3//f/
+P/4//j/+P/5//n/+f/6//v/+f/5//r/+v/8//3//f/+//3//f///wAAAAAAAAEAAQAE
AAUABgAGAAYABwAIAAkADAANAA8AEAARABIAFgAYABoAHAAeACAAIgAkACYAKAAsAC8A
MQA0ADUAOAA7AD0APwBBAEMARQBHAEkASgBLAEwATQBOAE8AUABRAFIAUgBSAFIAUgBR
AFAATgBNAEoASABFAEIAPwA+ADsANgAzAC8AKwAnACMAHwAbABgAFQASAA8ADQAMAAcA
BgAEAAQAAgABAAAA//8AAP////////3//f/9//z//P/8//z//P/8//v/+//7//3//f/9
//3/+//6//r/+v/8//z//P/8//r/+v/6//n/+//7//z//P/7//v/+//7//v/+//7//z/
/P/8//z//P/9//3//P/8//v/+//7//v//f/9//3//f8AAAAAAAAAAP7//v/+//7//P/8
//z//P/8//3//f/9//z//P/8//z//P/8//z//P/8//z//P/8//7//v/+//7//v/9//3/
/f/7//v/+//7//n/+f/4//j/+v/6//r/+v/8//z//P/7//n/+f/5//n/+//6//r/+v/4
//j/+P/4//j/+P/3//f/9f/1//X/9f/3//f/9//3//f/9//3//f/9//3//f/9//3//f/
9//3//f/9//3//f/8//y//L/8v/1//b/9v/2//b/9v/2//b/8//z//P/8//z//L/8v/y
//L/8v/z//P/9f/1//X/9f/z//P/8//z//P/8//z//P/8f/x//D/8v/y//L/8v/0//X/
9f/1//b/9v/2//b/9P/2//f/+P/3//j/+P/4//3//v///wAA////////AAD+////////
/wIAAgACAAAA///+//3//f/6//n/+P/2//T/8v/w/+//8f/x//H/8f/v/+7/7v/u/+7/
7v/u/+7/8P/w//D/7//t/+3/7f/t/+3/7f/t/+3/7//v/+//7//x//L/8v/y//L/9P/y
//T/9v/2//f/9//3//T/8P/w//H//f8NACIAPQBgAI4AvADrABABNQFUAWgBZQFIARUB
ywBsABEA1v+5/7b/uv+//8L/xP/H/8v/0P/U/9f/2//f/+P/5v/p/+z/7v/v/+7/7P/s
/+7/8P/w//D/8P/w//D/8P/w//D/8f/x//H/8v/y//X/9f/1//X/8//0//T/9P/y//L/
8//z//X/9f/1//b/9v/2//b/9//5//n/+v/7//3//f/+//7//f/9//z//P/9//3///8A
AAAAAAABAAEAAAABAAIAAgAFAAcACQALAAoACwANAA4ADwAQABQAFgAaABwAHgAgACEA
IgAjACQAKQAtADAANAA1ADgAOwA9AD4APwBAAEEAQwBFAEYARwBGAEcASABJAEsATQBP
AFAAUABQAFAATwBMAEoASQBGAEQAQQA+ADsANgAzAC4AKwAoACUAIgAfABkAFQASAA8A
CgAHAAUABAACAAIAAQACAP7//f/8//v/+v/5//n/+f/5//n/+f/4//b/9v/2//b/+P/3
//f/9//3//f/9//3//f/9v/2//b/9P/0//T/9P/y//L/8v/x//T/9f/3//j/9f/1//X/
9f/z//P/8//0//T/9P/0//T/9//3//b/9v/3//f/9//3//f/9//3//f/9v/2//b/9v/4
//j/+P/4//r/+v/6//r/+v/7//v/+//5//j/9//2//b/9v/2//b/+P/4//j/+P/4//j/
+P/4//j/9//3//f/9f/1//X/9f/1//X/9P/0//b/9v/2//b/9P/0//T/8//z//P/8//z
//T/9P/1//b/9f/0//P/8v/u/+z/6f/n/+T/4//i/+H/4f/h/+H/4f/f/9//3//f/+D/
4f/i/+P/4f/h/+H/4f/h/+H/4f/h/9//3v/e/97/3//g/+D/4P/e/97/3v/e/9//3//f
/+D/4P/g/+D/4P/e/9//3//f/97/3v/e/97/3//i/+T/5v/m/+b/5f/k/+b/5v/m/+b/
6f/p/+n/6v/q/+v/6//r/+r/6v/q/+j/5//m/+X/5f/i/+H/4P/e/97/3P/a/9n/2f/Z
/9n/2f/Z/9j/2P/Y/9j/2P/Y/9j/2P/Y/9j/1//Z/9n/2f/Z/9f/1//X/9f/1//X/9f/
1//X/9j/2P/Y/9r/2P/Y/9r/3v/i/+X/5//n/+L/4P/e/+P/7////xQALwBSAH4ArADZ
AP4AHQE4AUQBOQEYAeMAlwA4AOX/sP+Z/5r/ov+n/6r/rP+v/7P/uP++/8P/yf/N/8//
0v/T/9b/2P/Z/9r/3P/c/9z/2v/c/9r/2v/a/9r/3P/c/9z/3f/d/93/3v/e/9//3//f
/9//3//g/+D/4P/i/+L/4//j/+P/4//j/+T/5P/k/+T/5f/l/+X/5v/n/+f/5//o/+j/
6P/p/+n/6v/r/+v/7f/u/+z/7P/t/+3/7//x//P/9P/2//f/+P/5//r/+//9//7//f/+
/wIABAAIAAoADAAOABIAFAAWABgAHAAfACEAJAAjACYAKQArAC0ALwAxADMANQA3ADgA
OQA6ADsAPAA9AD4APwBAAEAAQABAAEAAPwA+ADwAOwA4ADYAMwAwAC0AKgAnACIAHwAd
ABkAFQARAA0ACQAGAAMAAAD9//v/+v/5//j/9v/2//T/8//y//H/8P/v/+//7//v/+//
7//u/+7/7v/u/+7/7v/t/+3/7f/t/+3/7f/t/+v/6v/q/+r/6v/q/+r/6v/q/+r/6v/p
/+v/6//s/+z/6//r/+v/6//p/+n/6f/q/+r/6v/q/+r/7f/t/+z/7P/t/+3/7f/t/+//
7//v/+//8P/w//D/8P/w//D/8P/w//D/8P/w//D/8P/x//H/8f/w//D/8P/w//D/8P/w
//D/8P/w//D/8P/w//D/8P/w//L/8f/x//H/7//v/+//7//v/+//7v/u/+7/7v/u/+7/
7v/u/+7/7f/t/+3/7f/t/+3/7P/s/+z/7v/u/+7/7v/s/+z/6//r/+v/6//r/+v/6//r
/+v/6//r/+v/6//r/+v/6//r/+v/6//r/+v/6//r/+v/6//r/+r/6v/r/+z/7P/s/+v/
6v/q/+r/6v/q/+v/6//r/+v/6//q/+r/6v/q/+r/6//r/+v/6//r/+v/6//r/+v/6v/q
/+r/6v/q/+r/6//r/+v/7P/s/+z/7P/s/+7/7//w//P/9P/0//T/9P/0//T/9P/3//f/
9//4//j/+f/5//n/+v/6//r/+P/1//T/8//z//T/8//y//D/7v/s/+r/6f/n/+f/5//n
/+f/5v/m/+b/6P/o/+j/6P/m/+b/5v/l/+f/5//n/+f/5//n/+f/5//n/+f/5//n/+f/
6P/o/+j/6P/o/+j/6v/s/+7/7//v/+3/6v/o/+b/6f/1/wUAGgAxAFYAhgC2AOUAEAE3
AVQBZAFfAUIBDQG/AGIADQDQ/7X/tP+4/7n/uv+8/7//w//G/8r/z//V/9n/3//g/+H/
5P/k/+X/5v/m/+b/5v/m/+b/6P/o/+j/6P/o/+j/6P/p/+v/6//s/+z/6//r/+v/6//r
/+z/7P/s/+z/7P/t/+3/7f/t/+3/7v/u/+7/7v/v/+//7//w//H/8f/x//L/8v/y//P/
8//0//X/9f/3//j/+P/4//n/+f/6//v//P/8//7///8AAAEAAgADAAUABgAHAAgADAAO
AA4AEAASABQAGAAaABwAHgAgACMAJQAoACsALgAxADMANQA3ADkAOwA9AD8AQABBAEIA
QwBEAEUARgBHAEgASABKAEoASgBJAEoASABHAEQAQgA/ADwAOQA2ADMALgArACkAJQAh
AB0AGQAVABIADwAMAAkABwAGAAEAAAD+//7//P/7//r/+f/4//f/9//3//f/9//3//b/
9v/2//b/9v/2//X/9f/1//X/9f/1//X/9f/0//T/9P/0//T/9P/0//T/9P/0//P/8//z
//T/9P/z//P/8//z//P/8//z//T/9P/0//T/9P/1//X/9P/0//X/9f/1//X/9//3//f/
9//2//b/9v/2//j/+P/4//j/+P/4//j/+P/4//n/+f/5//j/+P/4//j/+P/4//j/+P/4
//j/+P/4//b/9v/2//b/9v/1//X/9f/1//X/9f/1//X/9f/0//T/9P/0//T/9P/0//T/
9P/z//X/9f/1//X/9f/0//T/9P/0//T/9P/0//T/9P/z//P/8//z//P/8//z//P/8//z
//P/8//z//P/8//z//P/8//z//P/8//z//P/8//z//P/8//y//L/8v/x//L/8v/y//L/
8v/y//L/8//z//P/8//z//L/8v/y//L/8v/z//P/8f/x//H/8f/x//H/8f/x//H/8f/x
//H/8//z//H/8v/y//L/8v/y//L/8//z//P/9P/0//T/9P/2//j/+f/6//v//P/8//z/
/v/+//7//v////////8AAAAAAQABAAEAAgACAAIAAAD///7//f/9//z/+//6//j/9v/0
//L/8f/v/+//7//v//H/8P/w//D/7v/u/+7/7v/w//D/8P/v/+//7//v/+//7f/t/+3/
7f/t/+3/7f/t/+//8P/w//D/8v/w//D/8v/0//T/9f/1//H/7v/s/+z/8/8BABMAKgBJ
AHQApADUAAMBLgFPAWgBcgFfATQB8wCfAEQA+f/M/8H/wv/C/8H/xP/G/8n/zf/S/9b/
2//h/+X/5//q/+v/7P/u/+//7v/u/+7/7v/u//D/8P/w//D/8P/w//D/8P/x//H/8f/y
//L/8//z//P/8//z//T/9P/0//L/8v/z//P/8//z//P/9P/2//b/9v/3//X/9f/2//f/
9//3//j/+P/4//n/+f/6//v/+//9//7//v/+//////8AAAEAAgACAAIAAwAEAAUACAAJ
AAsADAANAA4AEgAUABQAFgAYABoAHgAgACIAJAAoACsALQAwADEANAA3ADkAOwA9AD8A
QQBDAEUARgBHAEgASQBKAEsATgBPAFAAUABQAFAAUABPAE4ATABLAEgASABFAEIAPwA6
ADcAMgAvACsAJwAjAB8AGwAXABQAEQAOAAsACQAIAAUABAACAAIA/v/9//z/+//4//f/
9//3//f/9//3//b/9v/2//b/9v/2//X/9f/1//X/9f/1//X/9f/0//T/9P/2//b/9v/2
//T/9P/0//P/8//z//T/9P/z//P/8//z//P/8//z//T/9v/2//b/9v/2//X/8//y//P/
8//z//P/9f/1//X/9f/0//T/9P/0//T/9P/0//T/9P/0//T/9P/0//X/9f/1//T/9P/0
//T/8v/y//L/8v/0//T/9P/0//b/9v/2//b/9P/z//P/8//x//H/8f/x//H/8f/w//D/
8P/w//D/8P/w//D/8P/v//H/8f/x//H/7//u/+7/7v/u/+7/7v/u/+//8P/w//H/8P/v
/+7/7f/t/+3/7f/t/+v/6//r/+v/7f/t/+3/7f/v/+//7//v/+//7//v/+//7//u/+7/
7v/u/+7/7f/s/+z/7P/s/+z/7f/t/+3/7f/v/+7/7v/u/+z/7P/r/+3/7P/s/+z/7P/s
/+7/7//v/+//8P/w//D/8P/w//L/8//0//P/9P/0//T/9v/2//b/9v/5//n/+f/6//n/
+f/4//f/+f/6//v/+v/5//j/9//3//T/8//y//D/8P/u/+z/6//p/+n/6f/p/+n/6P/o
/+j/6P/o/+j/6P/o/+j/6P/n/+f/5//n/+f/5//n/+f/5//o/+n/6v/r/+j/6P/n/+b/
5v/m/+j/7P/w//L/8//z//P/7v/q/+r/6//1/wcAGgA1AFgAggCyAOEACgEpAUgBXgFX
ATwBCQG/AF4ABQDI/6//rv+y/7f/uv+6/73/w//I/87/0//X/9n/3f/g/+H/4v/i/+P/
5v/q/+r/6v/q/+z/6//q/+n/6P/o/+j/6P/p/+v/6//s/+z/6//r/+v/6//t/+7/7v/u
/+7/7v/v/+//7//v/+//8P/u/+7/7v/v/+//7//w//H/8f/x//L/8v/0//X/9f/2//f/
9//5//r/+P/4//n/+f/6//v//P/8/wAAAQACAAMABgAHAAkACgAJAAoADgAQABIAFAAW
ABgAGgAcAB4AIAAmACkAKwAuAC8AMgA1ADcAOwA9AD8AQQBCAEMAQwBDAEQARQBGAEcA
SABJAEoASgBKAEoASgBJAEoASABHAEQAQQA9ADkANQAyAC8AKgAnACIAHQAYABMAEQAN
AAoABwAGAAMAAQAAAPv/+v/4//j/9v/1//T/8//y//H/8f/x/+//7//v/+7/8P/w//D/
8P/w/+//7//v/+//7//v/+//7//u/+7/7v/u/+7/7v/u//D/8P/w/+//7f/t/+7/7v/r
/+v/6//r/+3/7f/t/+7/7P/s/+z/7P/t/+3/7P/s/+3/7f/t/+3/7//v/+//7//v/+7/
7f/s/+z/7P/s/+z/7P/s/+z/7P/q/+v/6//r/+j/6P/o/+j/6f/q/+v/7P/s/+z/7P/s
/+r/6v/q/+r/6P/n/+f/5//p/+n/6f/p/+f/5//m/+b/5v/m/+b/5v/o/+j/6P/n/+f/
5//n/+f/5f/k/+T/5P/k/+T/5P/k/+b/5v/l/+X/4//j/+P/4//j/+P/4//j/+T/5f/m
/+f/5f/l/+X/5f/l/+X/5f/l/+X/5f/l/+X/4//i/+L/4v/j/+T/5v/k/+T/5P/k/+T/
5P/l/+X/5f/o/+j/6P/o/+b/6P/p/+r/6//s/+z/7P/u/+7/7v/u//H/8f/x//L/8v/z
//P/8//0//T/9P/y/+//7v/t/+3/7P/r/+r/6P/m/+T/4v/h/9//3//f/9//4f/g/+D/
4P/i/+L/4v/i/+D/4P/g/9//3f/d/93/3f/f/9//3//f/9//3//f/9//3//g/+D/4P/i
/+D/4v/k/+b/6P/r/+v/6f/o/+b/5v/t//3/DwAoAEUAbgCeAMwA9QAaATcBTgFQATkB
DAHLAHUAFgDP/6r/of+m/6z/r/+w/7T/t/+7/8D/xP/J/83/0//V/9b/2//e/97/3//g
/+D/4P/g/+D/4P/g/+D/4P/g/+D/4P/g/+H/4//j/+T/5P/l/+X/5f/l/+X/5v/m/+b/
5P/k/+X/5f/l/+X/5f/m/+j/6P/o/+n/6f/p/+r/6//p/+n/6v/q/+r/6//r/+z/7f/t
/+//8P/y//L/8//z//T/9f/2//b/+P/5//r/+//8//3///8AAAEAAgAGAAgACgAMAA4A
EAAUABYAGAAaAB4AIQAjACYAJQAoACsALQAvADEAMwA1ADcAOQA6ADsAPAA9AD4APwA+
AD8AQABAAEAAQABAAD8APAA6ADkANgAyAC8ALAApACQAIQAcABkAFwATAA8ACwAHAAMA
AAD9//z/+f/3//b/8//y//D/8P/u/+3/7P/r/+z/6//r/+v/6//r/+v/6v/s/+z/7P/s
/+z/6//r/+v/6//r/+v/6//r/+r/6v/q/+r/6v/q/+r/6v/q/+r/6f/p/+n/6v/q/+n/
6f/p/+n/6f/p/+n/6v/s/+z/7P/s/+v/6//q/+r/7f/t/+3/7f/t/+3/7f/t/+7/7v/u
/+7/8P/w//D/8P/w//D/8P/w//D/8f/x//H/8v/y//L/8v/w//D/8P/w//D/8P/w//D/
8P/w//D/8P/w/+//7//v/+//7//v/+//7f/t/+z/7P/s/+z/7P/s/+z/7P/s/+v/6//r
/+v/6//r/+r/6v/q/+z/7P/s/+z/7P/s/+v/6//r/+v/6//r/+n/6f/p/+n/6f/p/+n/
6f/p/+n/6f/p/+n/6f/p/+n/6f/p/+n/6f/p/+j/6P/o/+f/6P/o/+j/6P/o/+j/6P/p
/+n/6f/p/+n/6P/o/+j/6P/o/+n/6f/p/+n/6f/p/+f/6f/o/+j/6P/o/+j/6P/p/+n/
6f/q/+r/6v/q/+r/7P/t/+7/8f/y//L/8v/y//L/8v/y//P/8//z//T/9P/1//X/9f/2
//b/9v/0//P/8v/x//H/8P/v/+7/7P/q/+j/5v/l/+X/5f/l/+X/5f/k/+T/5P/i/+L/
4v/i/+T/5P/k/+P/4//j/+P/4//j/+P/4//j/+P/4//j/+P/4//k/+T/5P/k/+b/5v/o
/+r/6v/r/+v/5//k/+L/5P/t//3/EQAoAEkAdgCmANgAAwEqAU0BYgFiAUcBFgHPAHUA
HADZ/7j/sf+0/7b/t/+6/7r/vf/B/8b/yv/P/9X/2f/b/97/3//g/+L/4f/i/+L/4v/i
/+T/5P/k/+T/5P/k/+T/5P/k/+X/5f/l/+b/5v/n/+f/5//n/+f/6P/o/+j/6P/o/+n/
6f/p/+n/6f/q/+r/6v/q/+v/6//r/+z/7f/t/+3/7v/u/+7/7//v//D/8f/x//P/9P/0
//T/9f/1//b/9//4//j/+v/7//z//f/+////AQACAAMABAAIAAoACgAMAA4AEAAUABYA
GAAaAB4AIQAjACYAJwAqAC0ALwAxADMANQA3ADkAOwA8AD0AQABBAEIAQwBEAEUARgBG
AEQARABEAEMARABCAEEAPgA6ADcANAAxAC4AKwAmACMAHwAbABcAEwAPAAsACAAFAAIA
///9//z/+//6//j/+P/2//X/9P/z//L/8f/x//H/8f/x//H/8P/w//D/8P/w//D/7//v
/+//7//v/+//7//v/+7/7v/u/+7/7v/u/+7/7v/u/+7/7f/t/+3/7v/u/+3/7f/t/+3/
7f/t/+3/7v/u/+7/7v/u/+//7//u/+7/7//v/+//7//v/+//7//v//D/8P/w//D/8P/w
//D/8P/w//D/8P/w//D/8f/x//H/8P/w//D/8P/w//D/8P/w//D/8P/w//D/8P/w//D/
8P/w/+//7//v/+//7//v/+//7//v/+7/7v/u/+7/7v/u/+z/7P/s/+v/7f/t/+3/7f/t
/+z/7P/s/+z/7P/s/+z/7P/s/+v/6//r/+v/6//r/+v/6//r/+v/6f/p/+n/6f/p/+n/
6f/p/+n/6f/p/+n/6f/p/+n/6f/p/+j/6P/o/+f/6P/o/+j/6P/o/+j/6P/p/+n/6f/p
/+n/6P/o/+j/6P/o/+n/6f/p/+n/6f/p/+f/5//n/+f/5//n/+f/5//p/+f/6f/p/+j/
6P/o/+j/6P/o/+j/6f/p/+v/7P/s/+z/6v/q/+z/7f/w//H/8v/y//L/9P/0//T/8v/z
//P/8//0//T/9f/1//X/9v/2//b/9P/z//L/8f/x//D/7//u/+z/6v/o/+b/4//j/+P/
4//l/+X/5P/k/+T/5P/k/+T/5P/k/+T/5P/h/+H/4f/h/+P/4//j/+P/4//j/+P/4//j
/+P/5P/k/+T/5P/m/+b/6P/o/+r/6f/p/+f/5P/g/+D/5//1/wUAHAA7AGQAlADGAPUA
IAFDAVwBZgFVAS4B7wCZAD4A8f/C/7P/tP+2/7f/uP+6/7v/wf/G/8r/z//V/9n/2//c
/9//4P/g/9//4P/g/+L/4v/i/+L/5P/k/+T/5P/k/+T/5P/l/+X/5f/m/+b/5f/l/+X/
5f/l/+b/5v/m/+j/6P/p/+n/5//n/+f/6P/q/+r/6v/r/+v/6//s/+3/6//r/+z/7P/u
/+//7//w/+//7//x//L/8v/y//P/8//0//X/9v/2//j/+f/6//v//P/9////AAABAAIA
BgAIAAgACgAMAA4AEgAUABYAGAAaAB0AHwAiACMAJgApACsALQAvADEAMwA1ADcAOAA5
ADoAOwA8AD0APgA/AEAAQABCAEIAQgBBAEIAQAA/ADwAOgA3ADQAMQAuACsAJgAjAB8A
GwAXABMADwALAAgABQACAP///f/8//f/9v/0//T/8v/x//D/7//u/+3/7f/t/+3/7f/t
/+z/7v/u/+7/7v/s/+v/6//r/+v/6//r/+v/6//q/+r/6v/o/+j/6P/o/+j/6P/o/+f/
6f/p/+r/6v/n/+f/5//n/+n/6f/p/+r/6P/o/+j/6P/p/+n/6P/o/+n/6f/p/+n/6f/p
/+n/6f/o/+j/6P/o/+j/6P/o/+j/6P/o/+j/6P/o/+n/6f/p/+j/6P/o/+j/6P/o/+j/
6P/o/+j/6P/o/+b/5v/m/+b/5v/l/+X/5f/l/+X/5f/l/+X/5f/k/+T/5P/k/+T/5P/k
/+T/5P/j/+P/4//j/+P/5f/k/+T/5P/i/+L/4v/i/+L/4v/h/+H/4f/h/+H/4f/g/9//
3v/d/97/3//g/+H/3//f/9//3//h/+H/4f/h/9//3//f/9//3//e/97/3v/d/97/3v/e
/97/3v/e/97/3//f/9//3//d/9z/3P/c/9r/2v/b/9v/3f/d/93/3f/d/93/3f/d/93/
3f/d/93/3//e/9z/3P/c/9z/3v/f/9//3//e/97/3v/e/9z/3v/f/+D/4//k/+T/5P/m
/+b/5v/m/+n/6f/p/+r/6v/r/+v/6//r/+r/6f/m/+X/5P/j/+P/4P/f/97/3P/Y/9b/
1P/T/9X/1f/V/9X/1v/W/9f/2P/W/9b/1v/W/9b/1v/W/9X/1//X/9f/1//W/9X/1P/T
/9X/1f/V/9X/0//U/9T/1P/W/9j/1v/Y/9r/3v/f/9//3f/a/9j/1v/d/+v//f8UADMA
XACMALwA6QAQATMBTgFWAUEBGAHZAIEAIgDV/6r/n/+i/6b/qf+o/6r/rf+v/7T/uP+9
/8P/yf/N/87/z//Q/9D/0f/S/9L/0v/U/9T/1P/W/9b/1v/W/9b/1v/W/9f/1f/V/9b/
1v/X/9f/1//X/9f/2P/Y/9j/2v/a/9v/2//Z/9n/2f/a/9r/2v/a/9v/2//b/9z/3f/d
/93/3v/e/97/3//f/+D/3//f/+H/4v/i/+L/4//j/+b/5//o/+j/6v/r/+z/7f/t/+3/
7v/u/+//8P/0//b/+f/8////AgAEAAYACAAKAAwADwARABQAFQAYABsAHQAfACEAIwAl
ACcAKQAqACsAKgArACwALQAuAC8AMAAwADAAMAAwAC8ALgAsACsAKAAkACEAHgAbABoA
FwASAA8ACwAHAAMA///5//X/8v/v/+r/5//l/+T/4f/g/97/3v/d/93/3f/d/9z/2//b
/9v/2v/Z/9j/1v/U/9T/1P/U/9T/0//T/9P/1f/V/9X/1f/V/9T/1P/U/9T/1P/U/9T/
1P/S/w==
         </WaveFormData>
      </LeadData>
   </Waveform>
</RestingECG>
