# Supplementary material for: Detection of Left Atrial Enlargement Using a Convolutional Neural Network-Enabled Electrocardiogram
Source: Front Cardiovasc Med. 2020 Dec 17;7:609976. doi: 10.3389/fcvm.2020.609976 (PMC7773668; doi:10.3389/fcvm.2020.609976)
Supplement: Supplementary file 2 [file Data_Sheet_2.ZIP › normal1/1802010334_8569_00000001.XML]

<?xml version="1.0" encoding="Windows-1252"?>
<!DOCTYPE RestingECG SYSTEM "restecg.dtd">
<RestingECG>
   <PatientDemographics>
      <PatientID>1802010334</PatientID>
      <PatientAge>85</PatientAge>
      <AgeUnits>Years</AgeUnits>
      <Gender>Female</Gender>
      <PatientLastName>heyuyi</PatientLastName>
   </PatientDemographics>
   <TestDemographics>
      <DataType>Resting</DataType>
      <Site>1</Site>
      <AcquisitionDevice>MAC55</AcquisitionDevice>
      <Status>Unconfirmed</Status>
      <Priority>Normal</Priority>
      <AcquisitionTime>14:41:59</AcquisitionTime>
      <AcquisitionDate>07-22-2015</AcquisitionDate>
      <CartNumber>1</CartNumber>
      <AcquisitionSoftwareVersion>009C</AcquisitionSoftwareVersion>
      <XMLSourceVersion>MAC5000 v1.0</XMLSourceVersion>
   </TestDemographics>
   <RestingECGMeasurements>
      <VentricularRate>85</VentricularRate>
      <AtrialRate>85</AtrialRate>
      <PRInterval>132</PRInterval>
      <QRSDuration>84</QRSDuration>
      <QTInterval>368</QTInterval>
      <QTCorrected>437</QTCorrected>
      <PAxis>54</PAxis>
      <RAxis>51</RAxis>
      <TAxis>37</TAxis>
      <QRSCount>14</QRSCount>
      <QOnset>229</QOnset>
      <QOffset>271</QOffset>
      <POnset>163</POnset>
      <POffset>219</POffset>
      <TOffset>413</TOffset>
      <ECGSampleBase>500</ECGSampleBase>
      <ECGSampleExponent>0</ECGSampleExponent>
   </RestingECGMeasurements>
   <Diagnosis>
      <Modality>Resting</Modality>
         <StatementCount>2</StatementCount>
         <LabelText>12SL ��ϳ���</LabelText>
      <DiagnosisStatement>
         <StmtFlag>ENDSLINE</StmtFlag>
         <StmtText>�������</StmtText>
      </DiagnosisStatement>
      <DiagnosisStatement>
         <StmtFlag>ENDSLINE</StmtFlag>
         <StmtText>���� ECG</StmtText>
      </DiagnosisStatement>
   </Diagnosis>
   <Waveform>
      <WaveformType>Rhythm</WaveformType>
      <WaveformStartTime>0</WaveformStartTime>
      <NumberofLeads>8</NumberofLeads>
      <SampleType>CONTINUOUS_SAMPLES</SampleType>
      <SampleBase>500</SampleBase>
      <SampleExponent>0</SampleExponent>
      <HighPassFilter>16</HighPassFilter>
      <LowPassFilter>150</LowPassFilter>
      <ACFilter>NONE</ACFilter>
      <LeadData>
         <LeadByteCountTotal>10000</LeadByteCountTotal>
         <LeadTimeOffset>0</LeadTimeOffset>
         <LeadSampleCountTotal>5000</LeadSampleCountTotal>
         <LeadAmplitudeUnitsPerBit>4.88</LeadAmplitudeUnitsPerBit>
         <LeadAmplitudeUnits>��V</LeadAmplitudeUnits>
         <LeadHighLimit>2147483647</LeadHighLimit>
         <LeadLowLimit>268435456</LeadLowLimit>
         <LeadID>I</LeadID>
         <LeadOffsetFirstSample>0</LeadOffsetFirstSample>
         <FirstSampleBaseline>0</FirstSampleBaseline>
         <LeadSampleSize>2</LeadSampleSize>
         <LeadOff>FALSE</LeadOff>
         <BaselineSway>FALSE</BaselineSway>
         <ExcessiveACNoise>FALSE</ExcessiveACNoise>
         <MuscleNoise>FALSE</MuscleNoise>
         <LeadDataCRC32>1715732483</LeadDataCRC32>
         <WaveFormData>
/v/+//7//v/7//r/+f/4//X/9P/z//L/9P/0//T/9P/y//L/8v/y//L/8v/y//L/8v/y
//L/8v/0//T/9P/0//D/7v/s/+r/7f/u/+//8P/y//L/8v/y//H/8P/v/+7/7//w//H/
8v/y//L/8v/y//T/9P/0//T/9v/2//b/9v/z//L/8f/w//H/8v/z//T/8v/y//L/8v/y
//L/8v/y//D/8P/w//D/8v/y//L/8v/y//L/8v/y//H/8P/v/+7/7v/u/+7/7v/w//D/
8P/w/+7/7v/u/+7/7v/u/+7/7v/v/+//7//w/+7/7f/t/+3/7v/v//D/8f/v/+7/7f/s
/+//7//v/+//7f/r/+v/7P/v//D/8P/w//H/8//x//H/8f/x//H/8f/0//T/9f/1//P/
9f/1//X/9P/3//b/9P/2//j/+P/4//v//P/9//3/+v/7//r/+P/4//j/9//2//T/8f/u
/+3/7f/t/+v/6P/p/+v/7P/t/+n/6f/p/+r/6P/n/+f/5v/o/+n/6v/q/+b/5v/l/+X/
5//t/+7/8v/y//b/CQAeACYAKwA1AD8AQQA9ADQAIQALAPz//P8AAP7/AAABAPj/8f/z
//D/7P/q/+n/6//v//D/7v/u/+7/6v/s/+7/7P/s/+z/6//q/+n/6P/p/+v/6v/q/+r/
7P/t/+3/7f/r/+v/6v/q/+r/7f/t/+3/7v/u/+7/7v/s/+3/7f/s/+7/7v/u/+7/7//v
/+3/8P/w/+//7//v//D/8P/t/+3/7//w//D/8P/x//H/8//z//L/8v/z//P/9P/1//X/
9f/1//f/+f/5//n/+v/9//7//f/8//3//f/9//3/AAAAAP7//f/8//v/AAD+//7//v8A
AAEAAQACAAIAAgACAAIAAQAAAP///f/+////AAACAAAAAAAAAP7//v/+//z/+//9//3/
/f/8//n/+P/4//b/8v/y//H/8P/w//H/8f/y//H/8P/u/+z/7v/v/+//7P/u//D/7v/u
/+//7f/t/+3/7P/s/+v/6v/s/+z/7P/s/+3/7f/t/+7/8P/v/+//7//s/+3/7v/t/+3/
7//y//T/8//y/+//7v/u/+7/7v/t/+3/7f/v/+3/7P/t/+//8f/x//H/8P/v/+v/6v/q
/+z/7f/s/+//8P/v/+//7v/u/+z/7P/s/+3/6//r/+v/6v/s/+z/7P/s/+7/7v/u/+7/
5f/k/+r/7P/s/+z/7P/s/+z/7P/r/+v/6v/q/+n/5//o/+n/6v/r/+r/6f/n/+b/6P/q
/+3/7//t/+v/6f/l/+b/6P/q/+z/6//q/+r/6//q/+v/7P/t/+3/7f/u/+7/8f/x//H/
8//v/+3/6//t//D/8P/x//T/9P/0//T/9P/y//H/8f/z//H/8P/w//D/8f/w/+7/6//q
/+n/6f/p/+X/4v/i/+P/5f/l/+P/4//k/+b/5//n/+X/4v/g/9//3v/g/+T/4P/d/9//
4f/l/+z/7v/w//z/DwAeACQAKwAxADsAPQAtABYABwD9//r/+v/6//7//v/1/+7/7//t
/+b/5v/i/9//5f/p/+T/3v/e/+L/4v/g/+D/4f/i/+P/4//k/+X/5v/p/+f/5P/i/+D/
3v/f/9//3//i/+P/4//k/+T/5//n/+f/5f/k/+P/4v/k/+X/5f/k/+T/5P/k/+T/5//n
/+X/6P/m/+X/5f/l/+f/5v/i/+H/5v/o/+n/6v/r/+v/7f/t/+v/6v/q/+n/6//t/+7/
7//u/+//8P/v/+7/7v/w//D/8f/y//X/9//2//X/9//2//f/9//3//f/+P/2//b/9v/3
//f/9v/2//f/+P/5//r/+P/2//T/8f/y//P/9P/2//f/+P/5//j/9//2//P/8f/x//H/
8f/w/+//7v/u/+z/6v/q/+n/6P/l/+X/5P/k/+T/5P/j/+L/4v/j/+P/4P/i/+T/4v/i
/+X/4//j/+P/4f/g/97/3P/f/+D/4f/i/+P/4//j/+T/5P/j/+P/4//j/+X/5//n/+X/
5f/m/+b/5f/k/+H/4P/i/+T/5v/n/+X/4//j/9//3//h/+T/5//n/+f/5v/l/+L/4P/f
/+D/4//i/+X/5v/k/+P/4f/g/+L/4v/i/+P/4f/h/+H/4P/g/+D/4P/g/+L/4v/i/+L/
3//c/97/4P/g/+D/4P/g/+L/4v/h/+H/3//g/+D/3//g/+H/4v/j/+H/3//c/9r/3f/e
/+D/4f/h/+H/4f/f/9//4P/h/+L/4P/g/+H/4//h/+H/4f/h/+P/4//k/+T/5f/l/+X/
5//n/+f/5//r/+v/6v/q/+z/6v/q/+r/6v/q/+n/6f/r/+3/7P/s/+z/6v/o/+X/4f/f
/9//4P/h/93/2v/a/9v/3f/d/9v/2//Z/9r/2v/Z/9v/2v/a/9v/1v/Y/97/4P/Z/9X/
1f/X/9z/4P/i/+r///8UABoAHwAvADkAPQAzAB4ADQD///b/8v/y//r/AAD3/+z/6f/p
/+T/4P/e/+H/3//f/+D/4v/e/97/2v/a/97/3//g/+H/4f/e/93/3P/d/9//3v/e/97/
3v/f/9//3//f/9//3v/e/97/4f/h/+H/3//e/93/3P/d/9//4P/g/+L/4v/i/+L/5f/l
/+P/5v/l/+P/4v/h/+f/6P/m/+f/6P/o/+f/5v/n/+f/6f/p/+j/6P/p/+n/7P/t/+3/
7f/s/+3/7v/t/+//8P/z//T/8//y//P/8//z//P/9v/2//b/9//4//n/+//4//f/9v/5
//n/+P/4//r/+v/6//r/9//2//X/8//1//f/+f/8//v/+v/5//b/+P/4//b/9f/1//X/
9f/0//H/8P/w/+7/7f/u/+7/7v/t/+3/7P/s/+7/7v/t/+z/6//r/+r/5v/o/+r/6P/o
/+n/5//n/+f/6v/q/+n/6P/p/+r/6//s/+r/6f/o/+j/6//r/+z/7f/s/+3/7v/t/+v/
6//s/+z/7v/u/+z/7P/s/+z/7P/r/+z/7f/w/+//6//r/+z/7f/v/+//7v/t/+z/7P/t
//D/7//s/+3/7P/s/+3/7f/u/+z/7P/s/+3/6//r/+v/6v/s/+z/7P/s/+z/7P/s/+z/
7//o/+j/7v/w/+//7v/t/+z/7f/u/+7/7//s/+z/6//p/+v/6//r/+v/7f/t/+z/7P/q
/+r/6//r/+z/7f/u/+3/7f/u/+//8P/u/+7/7//x//H/8f/x//H/8f/x//L/8v/z//P/
8//1//P/8//z//f/+P/4//n//P/7//r/+f/4//v/+//8/////v/8//v/+v/7//r/+P/1
//D/7//v/+//7f/q/+r/6//r/+v/6f/p/+z/7v/v/+//7P/q/+n/6f/q/+r/8P/w/+v/
6f/p/+v/8P/0//b/AgAVACQALgA/AEcARwBHAEEALgAVAAkACAAEAAYAEAAUAAkA+v/7
//v/8v/y//b/9//1//P/6v/q//L/8v/y//L/8v/w//D/8P/v/+7/7f/s/+3/7//w//L/
9P/y//P/8//z//P/8//y//L/8v/1//X/9f/y//L/8v/y//X/9//4//j/9f/0//P/8v/2
//f/9v/6//n/9//2//X/+f/6//j/+f/8//z/+//6//n/+f/7//v//P/8//3//f8AAAEA
AQABAAAAAQACAAEAAQACAAUABgAFAAQABQAFAAcABwAKAAoACQAJAAkACQAKAAgACAAI
AAoACwALAAwACgAKAAoACgAMAAwADAALAA0ADQANAA4ADAAMAAwACgAJAAgABQADAAYA
BwAIAAgABgAEAAMAAAD+//7//f/8//z//f/9//7/+//6//j/9v/5//v//P/6//j/+v/4
//j/+//5//n/+f/4//j/9//2//n/+v/7//z/+//7//v//P/+//3//f/9//v//f//////
/f/9//7//v8AAAAA/v/+/wEAAgADAAMAAQD/////+//6//v//f/////////+//3//P/8
//3/AAAAAP7/AAAAAP/////+//7//P/8//z//f/9//3//f/8//r/+v/6//r//P/+/wAA
AAD+//7//v/+//7//v/9//3//f/+//7//f////////////7//f/7//r//P/8//3//f//
///////9//z//P/8//z//f/+/wAAAwAAAP///v/9//////8AAAAAAQABAAEAAwABAAEA
AQAFAAcABgAGAAgACAAIAAgACAAKAAkACQALAAkACAAIAAgACQAIAAYAAwAAAP//////
//v/+P/4//n/+f/5//f/9//4//r/+//7//r/+P/3//f/AgAAAAAA/v/5//f/+f/5//r/
/v8GAAoAEQAgADQAQQBFAE0AUQBJADoALQAbAAgACAAOABAAEgATABAABwABAPz/+v/8
//3/+//5/wIAAgD8//7/AAD+//z//P/8//z/+//8//3//v8BAP7//P/7//r//P/9//3/
/f///////v/+//z/////////AAAAAAAAAAD+///////+//7//v/+//7/AgADAAIABgAF
AAMAAgABAAQABAABAAEABQAGAAYABgADAAMABQAFAAYABgAHAAcABgAHAAcABwAJAAsA
DQANAAwADAAOAA4ADQAMAA0ADQAOAA8AEwAUABUAFQAVABUAFgAUABQAFAAVABUAFAAU
ABQAFAAUABQAFgAWABYAFQATABMAEwAUABQAFAAUABIAFQAWABUAFQARAA8ADQAKAAwA
DAANAAwADAAMAAsACgAHAAcABgAGAAQABAADAAIABAAFAAUAAgAEAAYABAAEAAUAAQD/
//3/AQACAAIAAgACAAIAAgACAAUABQAFAAYACAAHAAcABwAFAAcACQAJAAcABwAIAAgA
BgAGAAQABAAGAAgACgALAAoACQAKAAcABgAHAAkACwAKAAkABwAFAAUABAAEAAYACAAG
AAgACAAHAAcABgAGAAUABAADAAMABQAFAAUABAAGAAYABgAGAAQABAAEAAgACgAKAAoA
CgAJAAgABgAFAAcACAAIAAcABQAFAAUABQAHAAcABgAGAAgACAAJAAkABwAFAAMA//8A
AAIABAAGAAgACAAJAAsACQAJAAkACQAJAAkACgAKAAoACQAIAAkACwALAAsADwARABAA
EAASABAAEAAQABAADgANAA0ADwANAAwADAAMAA0ADgAOAA0ACQAHAAYABQAFAAIAAgAD
AAUABQADAAMAAgACAAEA//8BAAAAAAABAAIAAgAAAAIAAQD//wEABQAIAAgACAAOACEA
NABAAEsATwBRAFkAVwBEAC8AHQAWABYAGAAYABoAGQAWAA0ACQAKAAoACgAFAP3//f8E
AAQAAgACAAIAAgACAAIAAgACAAEAAgADAAQABwAJAAgACAAIAAYABQADAAEAAwADAAIA
AgAEAAcABwAHAAUABAADAAIABAAFAAUABAAFAAYABwAIAAgABwAEAAYABgAFAAUABQAI
AAgABQAFAAsADAAMAAwACQAJAAsACwAIAAgACQAJAAsADQAOAA8ADwARABMAEwAUABQA
FgAWABMAEgATABMAFAAVABkAGgAXABcAFwAXABgAFgAWABYAGAAZABkAGgAXABYAFQAU
ABcAGAAZABkAFwAXABcAGAAaABoAGgAYABoAGgAYABcAFAATABIAEAAPAA4ADgAMAAoA
CgAJAAgACgALAAsADAAJAAgABgAEAAYABwAHAAQABAAGAAQABAAFAAMAAwADAAUABgAG
AAYABAAEAAQABAAFAAUABQAGAAYABQAFAAUABgAJAAwADQAIAAcABwAGAAgACAAGAAYA
BwAIAAkACQAJAAkACwAJAAYABQAFAAUABwAHAAYABQAFAAQABAAGAAQAAgAEAAQABQAF
AAQABAACAAIAAgADAAUABwAJAAoABwAGAAUABAACAP7/AQACAAMABAAGAAYABQAFAAQA
BAADAAEAAQABAAEAAQABAAEAAAAAAAIAAgADAAMABAAFAAYABQACAAIAAgACAAIAAgAD
AAUABQAFAAUABQAFAAUABgAGAAkACQAJAAsACAAHAAYACQALAAoACgAMAAoACgAKAAoA
DAALAAsADQANAAwADAAMAAsACgAIAAUAAAD///////////z//P/9//3//f/7//v/+f/6
//r/+f/7//r/+v/7//j/+P/4//j/9//1//X/+f8AAAQACAASACMANgBCAEcASwBPAFEA
SQAyAB8AFQAQABIAGgAeABwAEwAKAAcAAwD+//j/+v/9//3//f8AAAAA/P/4//T/+v8A
AP3//P/7//n/+//7//v//f/7//r/+v/6//z//f/9//3/+//7//r/+v/8//////////v/
+v/5//j/+//9//7//v/8//z//P/8//7////+/wIAAQD///7//f8CAAIA/////wEAAgAC
AAIAAwADAAUABQABAAAAAAD//wMABQAGAAcABwAJAAsACwAJAAgACQAIAAoACgAMAA0A
DQANABAAEAAOAA0ADAALAA8ADgAPABAAEwATABIAEgARABAADwAOAA4ADgAOAA0ADQAN
AA0ADgAQABAAEAAOAA4ADgAMAAsACQAJAAkACAAJAAgACAAGAAIAAgABAAAA//////7/
/v8AAAAA///+//3//f/8//j/+P/6//j/+P/8//v//P/9//7//v/9//z/+//6//n/+P/8
//3//v8AAP7//f/9//3/+//9///////+////AQACAAEAAAD9//z//f/+///////9//3/
///9//z//f///wEA//////7//f/7//r/+v/8//7//P/+//7///////7//v/8//z//P/9
//3//f/9//z//P/8//z//P/8//z//v/+//7//v/8//z/+//7//3//v/+//3/+//7//v/
+//+//////8AAP///v/+//3/+//7//v/+f/5//r/+//8//3//v8AAAMA//////////8B
AAEAAgACAAEAAQABAAMAAwADAAMABwAHAAYABgAIAAoACgAKAAoACQAHAAYABwAJAAgA
CAAIAAkACAAGAAMAAAD////////8//j/9//3//n/+f/3//f/9//4//j/9//5//j/+P/5
//z/+v/4//r/9//z//X/+//4//z/BgAOABkAKgA8AEcASQBLAFUAUwBAACUAEQAIAAoA
FAAWABQAEQAMAAcAAwACAPz/9v/1//v////+//7//P/6//z//v/+//v/+v/5//f/9//3
//f/+f/6//r/+//8//z//f/9//3//f/9//z//P/8//////////7//v/+//7/AAABAAEA
AAAAAAAAAAAAAAEAAQD//wIA///9//z/+/8BAAIAAAABAAUABgAGAAYABAADAAQAAwAE
AAYACQALAAkACQAIAAcABwAJAAsACwALAAwADwAQAA4ADgAQABEADwAPABIAEgARABEA
EQARABYAFAAUABQAFQAVABQAFAAWABYAFgAWABYAFgAWABUAFQAVABUAFgAVABQAEwAQ
ABMAFAATABMAEQARABEAEAANAAwADAAKAAoACgAJAAgABQAFAAQABAAFAAYABgAGAAYA
BwAHAAQABAAGAAQABAAGAAMAAgABAAQABgAHAAgABwAGAAUABAADAAMAAwAEAAYABQAF
AAUABwAJAAsACwAHAAcACAAIAAoACgAIAAgACQAKAAsACwALAAsADQALAAkACQAKAAsA
CgAJAAcABQAGAAYABwAKAAkABgAHAAYACAAJAAkACgAMAAwADAANAAsABwD//wAABgAG
AAYABgAGAAkACgAKAAsACgAKAAkABwAHAAcABwAHAAkACQAIAAgABwAGAAYABQAHAAcA
BwAFAAUABgAHAAgACAAIAAkACwALAAsACwALAAoACQAJAAgACwALAAsADQANAA0ADQAR
ABMAEgASABQAEwASABEAEAAQAA8ADwARABMAEgASABIAEwASABAADQAIAAcABwAHAAcA
BAAEAAUAAwADAAEAAQABAAIAAgABAAIAAgADAAUAAAACAAYAAgABAAcACQD///z/BgAM
ABAAHwAsADQAQwBXAFkAVwBTAEoAOQAlABwAGAAYAB4AIAAXABIAEwALAAQABAAIAAcA
AwADAAQAAgAEAAgACgAIAAgABgAGAAYABQADAAMAAwAFAAcABgAGAAYABgAHAAcABwAJ
AAkACAAIAAYACQAJAAkACgAKAAoACgAIAAkACQAIAAgACAAIAAgACAAHAAQABgAIAAkA
CwANAA0ADAAIAAcADQAOAA4ADgANAA0ADwAPAAwADAANAA0ADgAPAA8ADwARABMAFQAV
ABMAEgATABIAEwAUABcAGQAXABcAGgAaABoAGwAcAB0AHQAaABkAGAAcAB0AHQAeAB4A
HgAeAB4AHgAeAB4AHQAcABsAGgAaABoAGgAaABgAGAAYABYAFQAXABcAFwAWABcAFgAW
ABQAEQAQAA4ADAAMAA0ADQAOAAwADAALAAoACgALAAsACAAGAAgABgAGAAkABwAHAAcA
CAAIAAcABgAHAAgACQAKAAoACQAIAAgACAAHAAcABwAJAAsADQANAAsACwAMAAwADAAM
AAoACgALAAwADQANAA4ADwASABEADAALAAsACwANAA0ADAALAAkACAAIAAoADAAKAAwA
DAALAAsACgAKAAgACAAIAAkACwALAAsACgAMAAgACAAKAAoACgAKAAgACAAHAAcACQAK
AAoACQAHAAcABwAHAAkACQAIAAgABgAGAAcABwAJAAkACQAHAAcACAAJAAoACgAKAAsA
DQALAAsACwALAAkACQAKAAoADAANAA4AEQAPAA8ADwATABAADgANAA4AEQASABMAFAAS
ABEAEQATABQAFAAVABYAEgAQAA0ACQAGAAUABQAFAAQAAgADAAUAAwADAAEAAQABAAIA
AgABAAMAAgACAAMAAgACAAIAAAD5//n/AQADAAAABgAQABwAKQA0AEAASQBRAF0AXwBV
AD4AJQAbABoAGAAeACQAHgARABIAEwAJAAQABAACAAEAAQADAAYABgACAAAAAAACAAQA
AgACAAIAAQADAAMAAwAFAAMAAgACAAIAAgADAAMAAwADAAMAAgACAAMABwAIAAkABwAG
AAUABAAGAAcABwAGAAUABAADAAIABQAFAAMABgAEAAMAAwADAAcACAAGAAcACgAKAAkA
CAAJAAkACwALAAwADAANAA0ADQANAAwACwANAA8AEQARABAAEAASABIAEAAQABIAEwAQ
AA8AEQAQABMAFQAXABkAHAAaABoAGgAaABkAFwAWABYAFgAWABYAFgAWABYAFQAVABUA
FQAWABYAFgAWABQAFAAUABIAEQARABEAEQAQAA0ADAAMAAoACgAKAAkACAAHAAcABgAG
AAYABgAFAAQABgAHAAcABAADAAQAAQAAAAQAAwAEAAUABAAEAAMAAgABAAAA///+/wAA
AQACAAQABgAFAAUABQAEAAUABgAFAAIAAQABAAAAAgAEAAQABgAEAAQABAADAAUABQAH
AAUABQAFAAYABwAFAAUABAADAAEAAAAAAAIABAACAAQABAABAAEAAAAAAAIAAgACAAMA
AgABAAAA/v/+//7//v/+/wQAAgACAAIAAgACAAIAAgABAAEA//8AAAAA////////////
//3//f/8//z//v/+///////+//3//P/5//z//v8AAAIAAQAAAAAAAQABAAEAAQABAAMA
AwAEAAQAAwADAAMABQAFAAUABQAJAAkACAAIAAoACAAIAAgACAALAAsADAAPAA4ADAAL
AAoABwAEAAAA+//7//3/AAADAP7/+v/5//n/+f/5//f/9//3//j/+P/3//X/9P/0//X/
9v/0//r/+v/1//X/9//1//r/BAAIABQAJwAwADYARwBRAE8AUQBLADIAFwAPABIAFgAc
ABwAFAALAAQAAQD///7//v/8//n/9f/3//j/+P/4//r/+P/0//b/+f/6//v/+//5//n/
+f/7//v/+v/6//r/+f/5//j/9//5//n/+P/4//j/+//7//v/+v/6//r/+v/6//v/+//6
//z//P/8//z//P/7//j/+v/8//v/+//7//z//P/5//n//v8AAAEAAgD/////AQABAAEA
AgAEAAUABAADAAEA//8AAAMABgAHAAgACAAKAAoACAAIAAoACwAJAAkADAAMAA0ADQAN
AA0AEAAOAA4ADgANAA0ADAAMAA4ADgAOAA4ADAAMAAwACwANAA0ADQAOAA4ADgAOAAwA
CwAKAAcABQAGAAcACAAIAAkACAAIAAYAAQAAAP7//P/9//3//P/8//3//v/+//7/+//7
//r/9v/2//j/9v/2//r/+f/6//v//P/8//v/+v/4//j/+P/4//f/9//3//j/+P/3//f/
9//5//v//f/9//n/+f/6//r/+//8//v//P/9//7///////z/+//8//n/+f/5//r/+//5
//n/+P/3//f/+P/6//7//P/6//z//P/6//n/9//2//f/+P/5//v/+v/5//j/9v/4//T/
+P/8//r/+v/6//r/+f/4//b/9f/2//j/+f/5//f/9//3//f/+f/5//j/+P/3//b/9v/1
//b/9//4//f/+f/6//v//P/7//r/+v/7//v/+//7//v/+f/5//r/+v/6//n/+P/5//r/
+//8/wEAAQAAAAAAAgACAAIAAgACAAMAAwAEAAcABwAGAAYABgAEAAIA///7//X/8//y
//H/8//y//T/9//2//X/8v/x//D/8P/v/+3/7//u/+7/7//2//j/8v/s/+//8//v/+//
9v8AAAYADgAhAC4ANABBAE8ATwBJAEUANgAbAAkACgAMAAoADAAMAAcABAABAPn/9v/4
//j/9f/z//H/8v/2//T/9P/4//b/9P/0//T/9P/z//X/9f/1//f/9f/0//T/9P/2//f/
9//3//f/9//2//b/9f/3//b/9f/3//j/+f/6//j/+f/5//j/+v/6//r/+v/4//f/9P/2
//f/9//4//n/+v/6//f/9//8//7///8AAP////8BAAEA///+//7//f///wEAAgADAAIA
AwAEAAMAAgACAAQABAAFAAYACQALAAsACwAOAA4ACwALAAsACwAOAAwADAAMAAwACwAJ
AAgACQAKAAsADAAOAA4ADgANAA8ADwAPABAADwAOAA0ACgAJAAgABQADAAQABQAGAAYA
BQAEAAQAAgAAAAAA///+//v/+//6//r//P/8//v/+v/8//3//f/6//r//P/6//r/+//5
//n/+f/8//z/+//6//n/+P/3//b/+P/5//r//P/8//v/+//7//n/+//9//3/+//7//z/
/P/+//7//P/8//3//v///////////wEA///7//v//P/9///////+//3//P/8//3/AAD9
//r/+//6//n/+f/4//j/+f/6//v//f/9//3//f/6//j/+P/4//j/+P/6//r/+f/5//v/
/P/8//v/+//7//v/+//7//v/+v/6//r/+v/7//v/+//7//v/+f/3//j/+f/6//z//P/9
/////f/9//3//f/8//v/+//6//z//f/+/wEAAQABAAEABQAEAAIAAQACAAMABAAFAAYA
BAADAAMABQAEAAIAAQAAAAMABAAEAAMA/v/9//3//f/6//b/9f/1//X/9f/z//P/9f/2
//b/9f/1//T/9P/1//b/+v/4//r/+f/z//P/9f/0//r/BAAIABMAIgAsADcAQwBJAEcA
QQA0ACMAEwAOAA4ADAAMAA4ACwAIAAcAAwD4//D/9P/5//v/+f/2//j//P/+//z/+v/4
//j/+P/4//f/9//3//f/+f/5//j/+P/4//j/+f/5//n/+v/7//v//P/5//v/+v/5//r/
+v/6//r/+P/5//n/+P/4//j/+P/4//z//f/8/wAA///9//z/+//8//z/+f/5//3//v/+
//7//v///wIAAwAAAAAAAQABAAQABQAFAAUABAAFAAYABQACAAIABAAEAAUABgAJAAsA
CwALAA4ADgANAA0ADQANABAADgAOAA4ADwAPAA4ADgAQABAAEAAQABAAEAAQAA8ADgAN
AAwADAAMAAwADAAKAAoACgAIAAcABwAHAAcABgAHAAYABgAEAAQABAADAAIAAAD///3/
/P/9//7//v/+//z//f/9//r/+v/8//r/+v////3//f/9//3//P/6//j/+v/6//r/+v/7
//v/+//8//z/+//7//v/+//9///////9//3//v/+//3//P/5//j/+v/8//7///8BAAEA
AwABAP3//f/+//////////7//f/9//z//P/+/wAA/v8AAAAA/v/9//v/+v/4//j/+P/5
//r/+//8//z//v/+//r/+v/8//r/+v/6//r/+v/6//n/+f/5//r/+v/5//v/+//7//v/
+//7//r/+v/8//z//f/9//z/+//6//f/+f/6//v//P/8//z//f////v/+//7//v/+//7
//z//P/7//v/+//9/////////wMAAwACAAIABAAGAAYABgAGAAQAAwADAAUABQAEAAQA
BAAFAAQAAgD///r/+f/5//n/9//0//T/9f/1//X/8//z//b/+P/5//n/9//0//L/8f/w
/+7/7v/u/+3/8f/1//H/8v/8/wIABgATACIALgA7AEsATwBFAD8AOgAjAA0ACAAMAA4A
EAASAA8ABgD///v//P/+//7/+f/x//H/8v/y//b//P/4//T/+P/3//b/9f/z//P/8//z
//X/9//2//b/9v/4//n/+f/5//f/9//2//b/9f/3//b/9f/3//j/+f/6//n/+f/4//b/
9v/2//b/9v/5//n/9//6//r/+f/5//n//P/8//n/+f/9//7//v/+//3//f//////AAAA
AAEAAQD//////v/9////AQADAAMAAgACAAQABAAGAAYACAAJAAkACQAMAAwACQAJAAkA
CQAMAAoACgAKAAkACQAIAAgACAAIAAgACAALAAwADQANAAsACwALAAwACwAKAAkABgAG
AAYABAADAAUABQAFAAQAAQAAAAAA/v/+//7//f/8//3//f/8//z/+//6//j/9v/2//f/
9//0//b/+P/2//b/9//1//X/9f/4//j/9//2//b/9v/2//b/9f/1//X/9v/4//f/9//3
//b/9//4//f/9v/3//n/+v/6//r/+P/4//n/+v/7//v/+f/5//v/+f/1//X/9v/3//v/
/f/6/w==
         </WaveFormData>
      </LeadData>
      <LeadData>
         <LeadByteCountTotal>10000</LeadByteCountTotal>
         <LeadTimeOffset>0</LeadTimeOffset>
         <LeadSampleCountTotal>5000</LeadSampleCountTotal>
         <LeadAmplitudeUnitsPerBit>4.88</LeadAmplitudeUnitsPerBit>
         <LeadAmplitudeUnits>��V</LeadAmplitudeUnits>
         <LeadHighLimit>2147483647</LeadHighLimit>
         <LeadLowLimit>268435456</LeadLowLimit>
         <LeadID>II</LeadID>
         <LeadOffsetFirstSample>0</LeadOffsetFirstSample>
         <FirstSampleBaseline>0</FirstSampleBaseline>
         <LeadSampleSize>2</LeadSampleSize>
         <LeadOff>FALSE</LeadOff>
         <BaselineSway>FALSE</BaselineSway>
         <ExcessiveACNoise>FALSE</ExcessiveACNoise>
         <MuscleNoise>FALSE</MuscleNoise>
         <LeadDataCRC32>1377323929</LeadDataCRC32>
         <WaveFormData>
AgACAAIAAgAAAAAAAAAAAP3//P/7//r/+P/4//j/+P/2//b/9v/2//j/+P/4//j/9//2
//X/9P/3//j/+f/6//j/9v/0//L/9P/0//T/9P/2//b/9v/2//T/9P/0//T/9f/2//f/
+P/2//b/9v/2//b/9v/2//b/9//4//n/+v/5//j/9//2//j/+P/4//j/9v/2//b/9v/4
//j/+P/4//X/9P/z//L/9P/0//T/9P/0//T/9P/0//L/8v/y//L/8v/y//L/8v/w//D/
8P/w//L/8v/y//L/8P/w//D/8f/z//H/8f/x//D/8P/v/+//8f/x//P/8f/w/+//7f/s
/+//8v/z//P/8f/x//L/8v/z//X/9//3//n/+//8//3/+//7//r/+v/8//3/AAAEAAQA
CAAMAAwACgAKAAoACgAKAAoABwAFAAYABwAIAAYABAADAAEA+//3//X/9P/0//X/9P/x
//D/8P/w/+7/6//t/+7/7v/q/+f/5f/n/+j/6P/m/+b/5v/m/+b/5//n/+f/5f/h/97/
4v/m/+n/7v/2////DgAaACIALgA9AEkATABHADwALQAeABcAHwAoACgAKAArAC8ALwAs
ACIAFwATAAoABgAJAAcA/v/3//P/7P/s/+r/6P/o/+j/5//k/+P/4v/h/+H/4v/j/+P/
5P/k/+X/5f/j/+L/4f/f/+H/5f/j/+L/5P/k/+P/4//k/+X/5f/l/+X/5f/l/+j/6P/n
/+f/5//p/+j/6P/p/+n/6f/n/+f/6//q/+n/6P/q/+r/6v/q/+v/7P/s/+z/7//x//H/
8f/x//P/8//0//X/9f/2//j/9v/3//f/+v/8//z//P/+//3//f/8//z//v/+/wAAAQAD
AAMABAAEAAQABAAEAAUAAwAEAAQABAAEAAQABAAEAAYABgAEAAQAAwADAAMAAgAAAAAA
AQABAAAA///+//z/+v/4//f/9v/1//b/9f/2//X/9f/y//L/8P/w//D/7//w//H/8P/x
//P/8//y//L/9P/z//H/7//v/+//7//v/+//7//v//D/8f/x//D/8P/u/+//7//v//H/
8f/x//H/8//z//P/8f/v//L/8//z//H/8f/w//D/8f/y//P/8//w//D/8//3//P/8f/v
/+z/7//w//H/8f/w//D/7//s/+7/7v/u/+//7//v/+7/7f/t/+7/7v/t/+//7//v//D/
5v/l/+v/6v/q/+r/6v/q/+r/6//r/+n/6//r/+z/7P/r/+v/6//r/+v/6f/p/+n/6f/q
/+v/7v/r/+n/6P/n/+r/6v/t/+//7//v/+//8f/z//X/9v/3//b/9v/3//f/+//+/wAA
BAAFAAQAAQAAAAEAAgAFAAYAAwABAAEAAQD///z/+v/5//X/7//r/+n/6f/q/+3/7v/q
/+r/6v/q/+b/4//j/+T/5v/i/+H/3//j/+T/5P/i/9//3v/d/9z/3//h/+P/3f/X/9b/
2v/g/+n/8v/6/wEADgAaACYAMgA7AEMAQgAzACIAGQAUABsAIwAkACQAKAAnACUAJQAe
ABIACwAFAAAA/v/7/+//5P/j/+P/4P/c/97/3v/e/97/3f/e/9//4P/h/93/3P/b/9n/
2P/Y/9n/2f/b/9z/3f/d/9v/3//d/9z/2v/a/9n/2f/c/93/3f/d/9v/2//b/97/3//f
/+D/4f/f/97/3v/f/+H/4f/f/9//5P/k/+T/5P/i/+L/4v/i/+P/5P/k/+T/5//p/+n/
6f/n/+n/6f/q/+3/7f/u//D/8P/x//H/9P/z//L/8f/y//T/9f/1//b/9v/2//j/+f/7
//v//P/8//z//P/8//3//P/8//v/+v/8//z//P/8//3//v/9//7/+v/5//j/9v/2//b/
9//3//b/9f/0//L/8f/w//D/8P/u/+7/7P/s/+//7//s/+z/6v/q/+r/6f/r/+v/6f/p
/+3/7f/s/+z/6//p/+b/4//m/+f/6P/p/+n/6f/p/+r/6//r/+r/6v/o/+n/6f/p/+n/
6f/p/+n/5//n/+f/5f/o/+z/7v/v/+3/6//o/+b/5v/o/+r/6//q/+r/7f/x/+v/6f/n
/+T/5//o/+n/6f/o/+j/5//k/+b/5v/m/+f/5f/l/+T/4//j/+T/5P/j/+X/5f/l/+b/
5P/h/+H/5P/m/+b/5v/m/+b/5//n/+X/4//j/+T/5P/k/+X/5v/n/+f/4//h/9//4f/i
/+P/5v/l/+P/4v/h/+T/5P/n/+n/6//r/+v/7f/s/+3/7f/t/+7/7v/v/+//8f/0//b/
+v/8//z/+v/6//z//P/+//7/+//5//n/+f/5//b/9P/z//P/7f/p/+f/5f/k/+X/5P/l
/+b/5//o/+T/4f/h/+L/4v/e/93/2//b/9z/3P/a/9v/3P/d/97/2f/b/9//4f/b/9T/
1P/Y/9//6P/w//n/BgASABgAIgA1AEEAQAAxACIAGQASABMAFwAaAB4AIgAhAB8AHwAa
ABIACwAFAAIA/P/3//X/8v/r/+P/3P/a/+D/4P/g/+D/3//e/93/3P/b/9r/2v/a/9n/
2f/a/9z/3f/d/9z/2//Z/9n/3f/b/9r/3P/c/9v/2//c/93/3f/d/9//3//f/+L/5P/j
/+P/4//h/+D/4P/h/+T/5f/k/+X/6f/o/+f/5v/o/+j/6P/o/+f/6P/o/+j/6//t/+3/
7f/r/+3/7f/u//D/8f/z//b/9P/1//X/+P/4//j/+P/6//z//f/9//7//v/+/wAAAQAB
AAEAAgACAAQABAAEAAUABAAEAAMAAgADAAQABQAGAAQABAACAAIAAwADAAMAAgAAAAAA
AQABAP7//f/8//r//P/8//3//v/8//z/+v/6//n/+f/2//b/9v/2//b/9f/1//X/8//z
//X/9f/0//T/9//3//b/9f/2//f/+P/5//j/9//2//b/+f/5//j/+P/2//f/9//3//f/
9//3//f/9//3//f/9f/1//j/+f/5//v/+//6//r/+P/4//j/9//2//b/+f/9//v/+//7
//r/+f/4//f/9f/2//j/+f/4//b/9v/2//f/9//3//b/9f/3//j/+P/3//X/9f/1//b/
+P/z//H/9f/4//f/9v/1//T/9f/3//j/9//1//X/9v/2//X/9f/1//X/+f/3//f/9//0
//T/9P/2//j/9//3//f/+P/4//v//f////////8BAAAAAQABAAEAAAAAAAEAAQAFAAgA
CgAOABEAEAANAAwADQAOABEAEgANAAsACwALAAwACgAJAAkABgD///r/9//4//j/+v/6
//j/+P/4//j/+P/1//X/9v/2//L/8f/v//L/9P/1//T/8f/w/+//7v/x//H/9f/1/+//
6v/s/+7/+f8EAAoADwAYACIAMgBEAE8AUwBSAEcANgAnACAAJQAtADAANgA8ADsANQA1
ADAAJgAjACEAGAAUAA8AAQD8////+//2//T/8v/y//L/8v/x//D/7//u/+3/7v/w//L/
8//w//D/8f/x//D/8P/w/+//7//z//H/8P/w//D/7//v//H/8//0//X/8v/x//D/8v/z
//P/9P/1//P/8v/y//P/9v/3//b/9//5//j/9//2//j/+P/4//j/+//8//z//P/9////
//////3//////wAAAQABAAIABAAEAAUABQAIAAgACAAIAAoACgALAAsADAAOAA4AEAAR
ABEAEQASABIAEgASABIAEwARABIAEgASABMAFAAVABYAFgAWABQAFAASABEAEAAOAA0A
DgAQABEADgANAAwACgAJAAgACAAIAAgACAAGAAYABAADAP///v8BAAIAAwADAAEAAQD/
////AQABAAAAAAACAAEA///9////AQADAAUAAwADAAMABAADAAMAAgACAAQABQAFAAUA
BQAFAAUABQADAAMAAwABAAIABgAIAAkABgAFAAMAAgACAAIAAgABAAAAAAADAAcABQAF
AAUABAAEAAQABAADAAEAAgACAAAAAgACAAIAAwABAAEAAAD///3//v/+//3///8BAAMA
AgAAAAAAAAAAAAAAAQABAP///f/9//7//v///////////wEA/////////v/+//7/AAAC
AAEAAQABAP///v8AAAEABAAFAAYACQAJAAkACAAHAAcACAAKAAsACwAOABAAFAAYABgA
FgAWABcAGAAbABwAFwAVABUAFQAWABQAEwATAA8ACQAFAAMAAAAAAAIAAgAAAAAAAAAA
APz/+f/5//r/+v/2//X/8//3//j/+P/2//T/9P/0//T/+f/5//n/+//1//D/8P/w//P/
/P8IAA8AFAAeAC4APgBJAFUAXABXAEgAPQAuACMALQA4ADYAOAA/AEUAPwA4ADIAKwAn
ACAAFgARABUAEAAFAAMAAAD6//b/9P/0//T/8//1//X/9f/1//L/8v/y//H/8v/y//P/
8//0//T/9P/z//L/9f/y//D/8//0//T/9f/0//X/9f/1//P/8//z//b/9//3//j/+f/5
//j/+P/5//v/+//5//n//P/8//z//P/6//r/+v/6//3//v/+//7//v////7//f/+/wEA
AgAEAAUABQAGAAgABwAHAAYACAAKAAoACgAMAA0ADwAQABIAEgASABQAFQATABMAFAAU
ABQAFAAUABUAFQAWABYAFgAYABgAGAAYABcAFgATABIAFAAVABYAFgATABIAEgARABEA
EQARABAADQAMAAwADAAKAAoACAAIAAcABwAEAAQABgAGAAYABQAIAAkACAAJAAkABwAE
AAIABwAHAAYABQAFAAUABQAFAAUABQAFAAYABwAHAAYABgAGAAcABwAHAAcABwAHAAcA
BQAFAAUAAwAEAAgACgALAAoACQAHAAYABgAGAAYABQAEAAQABwALAAgABwAGAAQABgAG
AAYABQAFAAYABgAEAAIAAgACAAMABQAFAAQAAwADAAQABAADAAEAAQABAAYABgAGAAYA
BgAEAAUABQADAAMAAwAEAAQAAwADAAMAAwAFAAMAAwADAAQABAAEAAYABAABAP///f//
/wAABAAHAAoACwAMAA8AEAARABEAEQAQABAAEQARABEAFAAWABoAIAAgAB4AHgAeAB4A
IAAgAB0AGwAbABsAGwAYABYAFQARAAsABwAFAAUABgAJAAoABgAGAAYABgAGAAMAAwAE
AAQAAAD///3//v/+//3/+v/8//z//P/8/////f/9////+//2//b//P8BAAYACgATACIA
LgA6AEwAVQBZAGAAXwBOAD0AMAArADcAQgBAAEAARwBJAEMAPgA6ADMALQAkABgAFQAX
ABIACQAHAAQA/v/6//n/+v/7//v//f/9//3//f/8//z//P/7//j/+P/5//n/+P/4//j/
9//4//3//P/8//v/+v/4//f/+f/7//z//f/9//3//f8AAP7//f/9//3//f/8//z//f/9
//3/+//7/wEAAgADAAQAAwACAAEAAAABAAIAAgACAAMABQAFAAUABQAHAAcACAAKAAsA
DQAQAA4ADwAPABIAEgASABIAFAAUABUAFQAWABQAFAAWABcAGQAZABoAGgAYABgAGAAZ
ABsAHAAcABwAGgAaABoAGgAcABwAGgAaABoAGwAcABwAGAAYABkAGQAXABUAEwAQABEA
EAAQABAAEAAQAA4ADgANAA0ACgAKAAoACgAKAAkACwALAAkACQAJAAkACAAIAAsACwAK
AAkACQAJAAkACQAJAAkACQAKAAoACQAHAAYACQALAAwADQAMAAsACgAJAAsACwALAAkA
BwAKAAsACwANAA0ADAAMAAgACAAIAAcACAAIAAsADwAKAAkACAAGAAQABAAEAAMABAAG
AAcABgAEAAQABAAFAAYABwAHAAcABQAGAAYABQADAAQABgAGAAYABgAEAAUABQADAAEA
AQACAAIAAwADAAMAAwADAAEAAQABAAIAAgACAAQABAADAAMAAwACAAIABQAHAAsACwAL
AA0ADgAPAA8ADwAOAA4ADwAPABMAFgAYABwAHQAcABkAGAAZABoAHQAeABoAFwAWABUA
FQASABAADwANAAcAAwABAAEAAgAFAAYAAwACAAEAAAD+//v/+//8//7/+v/5//f/9//4
//j/9v/3//j/+f/6//n/+f/3//f/9f/0//T/+P8BAAwAFAAZAB4ALgBAAEwAUQBVAFIA
RQA0ACkAJAApADEAOgA+AEIAQwA/ADcAMgAqACEAHQAaABYADwALAAYAAQD7//r//P/6
//b/9v/2//X/9f/1//X/9f/2//b/9v/1//b/9v/3//f/9//2//X/8//1//n/9//2//X/
9P/y//H/9f/3//j/+f/2//X/9P/2//f/9//4//n/+f/4//j/+f/9//3/+//7//7//v/+
//7/AAAAAAAAAAD///7//P/6//7/AQACAAMAAQADAAMABAAHAAcACAAKAAgACQAJAAwA
DAAMAAwADgAOAA8ADwAQAA4ADgAQABEAFAAVABcAGAAXABYAFQAVABMAFAAUABQAFgAW
ABYAFgAUABQAEgASABEAEQARABAADgAOAA8ADwAQAA8ADgAMAAsACgAKAAoABgAGAAQA
BAAHAAcABAAEAAIAAgACAAEA//////3//f8AAAEAAQACAAQAAwABAP////////////8C
AAMABAAGAAYABQADAAIAAAABAAEAAQACAAMABAAFAAMAAwADAAEAAQAEAAUABQAFAAUA
BAAEAAQABAAEAAMA///+/wAAAwD////////+/wAAAAAAAP//AQACAAIAAAD+//7//v//
///////+//3///8AAAAA///9//7//v/+//7//v/8//3//f/7//3//f/+//7//P/7//r/
+f/+//3//v////7//v/+/wAA///9//z/+//6//r//f///wIAAwAEAAcACAAJAAkACQAK
AAoACwALAAsADgAQABQAGAAYABYAFgAWABYAGAAYABYAFQAWABcAFgASAA8ADQALAAUA
AQD/////AAADAAQAAgACAAIAAgD9//n/+P/4//n/9v/2//X/9f/2//b/9P/y//L/8v/y
//n/+f/1//P/9f/u/+7/9v/7/wAACgATABoAJAA2AEQASwBRAFgAUQBAADEAJgAfACcA
OAA8ADoAPwBDAD0ANAAsACUAGwAWABYAEwALAAYAAwD9//z/+v/4//T/9P/0//P/8f/x
//H/8f/y//L/8v/x//H/8v/0//X/9f/0//P/8f/z//f/9f/0//L/8v/x//H/9f/3//j/
+f/4//f/9v/4//b/9f/1//X/8//y//L/8//4//n/+P/5//z//P/8//z//P/8//z//P/+
/wAAAQACAAEAAwADAAMAAQADAAMABAAHAAcACAAKAAgACQAJAAwADAAMAAwADgAQABEA
EQASABIAEgAUABUAEwATABQAFAAWABYAFgAXABUAFgAWABYAGAAYABgAGAAYABgAFgAW
ABUAFQAVABQAEAAQABEAEQAOAA0ADAAKAAsACgAKAAoABgAGAAQABAAGAAcABQAGAAYA
BgAGAAUAAwADAAEAAQADAAMAAgACAAYABwAHAAcABgAFAAQAAwADAAMAAwAEAAUABQAE
AAQABgAHAAcABwAGAAUABAADAAQABQAGAAUAAwAGAAcABwAJAAkACAAIAAgACAAIAAcA
BQAEAAYACQAHAAcABwAGAAQABAAEAAMABAAGAAcABgAEAAQABAAFAAMABQACAAEAAgAC
AAIAAgACAAQABQAFAAMAAgABAAEAAAABAAEAAQABAAMAAQABAAEA/v/+//7/AAABAAEA
AgADAAMAAgAEAAUACAAJAAoADQAMAA0ADQANAAwADAANAA0ADwASABQAGAAeAB4AHAAc
ABwAHAAeAB4AGQAXABcAFwAXABQAEgARABEACwAHAAUABgAGAAgACAAEAAQABAAEAAQA
AQABAAIAAQD8//r/9//3//j/+P/2//f/+P/5//r/+f/7//3/+f/1//j/+P/y//H//P8I
AA8AGgAiACoAPABRAFkAWgBXAE4APwAyAC8ANQA+AEQARABBAEUARQA8ADAALQApACIA
GgAVABEACgAHAAUABAD+//r/+P/4//j/9//1//X/9f/1//X/9v/3//f/9P/0//X/9f/0
//T/9P/z//X/+f/3//b/9P/0//P/8//2//f/9//3//n/+f/5//z/+f/3//b/9f/4//j/
+f/7//z/+//4//f/+v/6//r/+v/8//z//P/8//3//v/+//7///8BAAEAAQADAAUABQAG
AAQAAwADAAQABQAHAAgADAAMAAwADAAOABAAEQARABIAEQAQABEAEQASABMAFQAWABYA
FgAWABcAFQAWABYAFgAWABYAFgAWABYAFgAUABQAEwATABMAEgARABIAFAAVABIAEQAQ
AA4ACwAKAAoACgAKAAoACAAIAAcABwAEAAQABAAEAAQAAwAFAAUAAwADAAUABQAEAAQA
BQAFAAQAAwADAAMAAwADAAMAAwADAAQAAwADAAIAAgADAAUABgAHAAUABQAFAAUABQAF
AAUAAwADAAYABwAHAAkACQAIAAgABAAEAAQAAwACAAIABQAJAAUABQAFAAQABAAEAAQA
AwAFAAYABgAEAAIAAgACAAMAAwADAAIAAQADAAAAAAAAAAAAAAAAAAAAAQABAP//////
/wAAAAD//////////////f/9//3//P/8//z//v8AAP///////wIAAgAFAAcABwAHAAcA
CQAKAAsACwALAAoACgALAAsADQAQABIAFgAaABoAGAAYABYAFAAUABIAEgATABYAGQAW
ABIADwANAA0ABwADAAEAAAAAAAIAAgD+//7//v/+//7/+//7//z/+v/2//X/8//1//b/
9v/0//T/9P/0//T/9f/1//f/8//r/+j/7v/y//f/AAAOABkAHgAmADgARABNAFkAXABN
ADgAKQAoAC8ANQA8AEIAQAA9AEMAQQA0ACgAIwAdABQAEAANAAkAAgD9//v/+P/2//T/
8v/y//L/8f/z//P/8//z//L/8v/y//H/8v/y//P/8//y//L/8v/x//P/9//1//T/8v/y
//H/8f/0//X/9f/1//T/8//y//T/9v/1//X/9f/z//L/8v/z//X/9f/z//P/+v/6//r/
+v/6//r/+v/6//v//P/8//z/+//9//3//f///wEAAQACAAMAAwAEAAYABgAHAAcACgAI
AAgACAAKAAsADQAOABAAEAAQABIAEwARABEAEgASABIAEgASABMAEwAUABQAFAATABIA
EQAQABEAEgARABIAEQARABEAEAAMAAwADQANAAoACQAIAAYABwAGAAYABgAEAAQAAgAC
AAEAAQD+//7///8AAAEAAQAAAP///P/7///////+//7///////7//f/9//3//f/9////
/////wAA//////7//v/+//////////3//f/9//3//v///wAA///9/wAAAQABAAEAAQAA
AAAAAAAAAAAA///+//7/AQAFAAIAAQAAAP7//v/+//7//f/7//z//P/6//z//P/8//3/
+//7//r/+f/3//j/+P/3//3//v/9//z/+//6//r/+//7//n/9//3//j/+P/5//n/+f/5
//n/9//3//f/9v/2//b/+P/4//f/9//3//r/+v/9////AQABAAEAAwACAAMAAwADAAQA
BAAFAAUABwAKAAwAEAASABIAEAAQABAAEAASABIADQALAAsACwAMAAoACQAJAAUA///7
//n/9v/0//T/8v/z//b/+f/8//n/9f/0//T/8v/u/+3/6//v//D/8P/u/+7/7v/u/+7/
7f/r//H/8f/p/+b/7P/s//X/AgAKABEAHAAiAC4AQABLAEcASAA/ACwAIQAiACkAMwA6
ADQAMgA1ADMALwAoACIAGwATAA4ACgAFAP//+v/5//X/7v/q/+z/7P/u//D/8f/w/+//
7v/t/+7/7v/u/+3/6//q/+r/6f/s/+z/7P/r/+v/7//t/+z/7v/u/+3/7f/s/+3/7f/t
/+//7//v//L/8f/v/+7/7f/u/+7/7//x//H/8f/v/+//9v/2//b/9v/0//T/9P/0//b/
+P/5//r/+P/5//j/9//5//v/+//8//3//f/+/wAA/v//////AgAEAAQABAAGAAYABwAH
AAgACgAKAAwADQALAAsADAAMAAwADAAMAA0ACwAMAAwADAAMAAwADAAMAA4ADgAMAAwA
CgAJAAgABgAFAAYACAAJAAYABQAEAAIAAQAAAAAAAAAAAAAA/v/+/wEAAQD+//7//f/8
//v/+f/5//n/9//3//n/+f/4//j//f/9//z/+//6//n/+P/3//n/+f/5//r/+//7//r/
+v/7//3//v////7//f/8//v//f/9//3/+//5//z//f/9//3//f/8//z/+v/6//r/+f/2
//b/+f/9//v/+//7//r/+v/6//r/+f/3//j/+P/2//j/+P/4//n/9//3//b/9f/3//T/
+P/6//n/+P/3//b/9P/1//X/8//1//X/9v/2//X/9f/1//X/9f/z//P/8//y//L/8v/0
//b/9f/1//X/9v/2//n/+//9//3//f///wAAAQABAAEA/v/+//////8BAAQABgAKAA4A
DgAMAAwACgAKAAwADAAKAAkACgALAAsACAAGAAUAAQD7//f/9f/0//T/9v/2//L/8v/y
//L/8f/v//D/8v/w/+z/6//p/+3/7v/u/+z/6v/q/+r/6v/x//P/6//l/+X/5v/k/+j/
9/8CAAgADQAWACAALgA+AEsATwBGADsANAAlABwAJwAxAC4AMAA0ADUAMwAtACQAHAAb
ABcADgAGAP///f/6//X/8//y/+7/6v/q/+r/6v/p/+v/6//r/+v/6v/q/+r/6f/q/+r/
6//r/+v/6v/p/+f/5f/p/+f/5v/n/+j/6P/p/+j/6f/p/+n/6v/r/+z/8P/t/+v/6v/p
/+v/6v/q/+v/7f/t/+v/6//y//L/8v/y//L/8v/y//L/8f/y//L/8v/z//X/9f/1//X/
9//3//j/+f/5//r//P/+//////8CAAQABAAEAAYABAAFAAUABgAEAAQABgAHAAcABwAI
AAgACAAIAAgACQALAAwADAAMAAwADAAMAAwACQAIAAUABAAFAAUABQAEAAIAAgADAAMA
BAADAAIAAAD+//z/+//6//j/+P/2//b/+f/5//b/9v/2//b/9v/1//f/9//1//X/9v/1
//P/8v/3//f/9v/1//X/9f/1//X/9//3//f/+P/5//n/+P/4//j/+f/5//n/+f/5//n/
+f/5//n/+f/3//f/+v/7//v/+f/5//j/+P/3//j/+f/5//b/9v/5//3/+P/3//b/9P/0
//T/9P/z//P/9P/0//L/9P/0//T/9f/3//P/9P/x//L/9P/0//T/9P/y//P/8//x//P/
8//0//T/8f/x//H/8f/z//H/8f/x//D/8P/w//L/8f/v/+7/7f/u/+7/8f/z//f/9//3
//n//P/9//3//f/6//r/+//7////AgAEAAgADQAOAA0ADgALAAoACwAKAAoACQAKAAsA
CQAGAAQAAwD///n/9f/z//P/9P/3//j/9P/0//T/9P/w/+3/7f/u/+7/6v/p/+f/6f/q
/+r/6P/q/+r/6v/q/+v/6//p/+3/6//i/97/5P/n/+7/+v8DAAoAEgAcACwAPQBLAE4A
RQA2ACsAKAApAC0AMgAyADAAMwA1ADUALgAiABcAFQAUAA4ABwD///z/+//3//L/6v/o
/+b/5v/m/+X/5f/l/+X/5f/l/+b/5//n/+X/5P/k/+P/5v/m/+b/5f/l/+n/5//m/+j/
6P/n/+f/5v/n/+f/5//n/+f/5//q/+r/6f/p/+n/6//q/+r/6//t/+3/6//r/+7/7v/u
/+7/8P/w//D/8P/v//D/8P/w//P/9f/1//X/8//1//X/9v/1//X/9v/4//r/+//7//7/
/v/+//7/AAAAAAEAAQACAAQABAAGAAcABwAHAAgACAAKAAoACgALAAkACgAKAAoACgAK
AAoACgAMAAwACgAKAAgABwAGAAQABAAEAAUABQAEAAMAAgAAAAAAAAABAAIA/f/8//n/
+P/6//v/+f/6//j/+P/4//f/9f/1//P/8//2//f/9//4//v/+//6//n/+f/5//n/+f/3
//f/9//4//n/+f/4//j/+P/5//n/+f/5//n/+f/5//j/9//2//P/9v/6//z//f/+////
//8AAPv/+v/5//f/+P/4//v////8//v/+v/4//j/+P/4//f/9//4//j/9v/4//j/+P/5
//n/+f/4//f/+//8//j/9//4//b/9v/2//b/9v/3//f/9f/3//f/+P/4//n/+f/5//n/
+v/3//b/9f/2//b/9v/4//f/9f/0//P/9f/2//r//f////////8BAAIAAwADAAMAAgAC
AAMAAwAEAAYABwAKABEAEgARABIAEgASABQAFAASABEAEgATABIADgALAAkACAADAAAA
///7//r/+//6//r/+v/6//r/+P/1//X/9v/2//L/8f/v//P/9P/0//L/7//u/+3/7P/t
/+v/6//p/+f/6P/q/+r/8f/8/wQACwAUAB4AKgA8AFEAVwBOAEUAQAAxACYAKQA1ADwA
PAA8AD0APwA5ADAAKgAlAB0AFAAOAAsABQD+////AQD4//T/+P/1//T/8//x/+//7//v
/+//8P/w//D/7//u/+7/7//v//D/8P/w/+//7//z//H/8P/x//L/8v/z//H/8f/w/+//
8f/x//H/9P/0//P/8//z//X/9P/0//X/9//3//X/9f/4//j/+P/4//r/+v/6//r/+//8
//z//P/8//3//P/7//3//////wAAAQABAAIABAAFAAcACAAMAAoACgAKAAwADAANAA0A
DgAQABAAEgATABEAEQASABIAEgASABIAEwAUABYAFwAYABYAFgAWABYAFAAUABIAEgAT
ABMAEwASABIAEgATABMAEQAPAA0ACgALAAoACgAKAAoACgAIAAgACAAHAAMAAgAEAAQA
BAADAAMAAwABAAEAAwADAAIAAgADAAMAAgABAAMAAwADAAMAAgABAAAAAAACAAMAAwAE
AAMAAwACAAEAAgADAAQABQAFAAUABQADAAMABgAHAAcABwAHAAYABgACAAIAAgABAAYA
BgAHAA==
         </WaveFormData>
      </LeadData>
      <LeadData>
         <LeadByteCountTotal>10000</LeadByteCountTotal>
         <LeadTimeOffset>0</LeadTimeOffset>
         <LeadSampleCountTotal>5000</LeadSampleCountTotal>
         <LeadAmplitudeUnitsPerBit>4.88</LeadAmplitudeUnitsPerBit>
         <LeadAmplitudeUnits>��V</LeadAmplitudeUnits>
         <LeadHighLimit>2147483647</LeadHighLimit>
         <LeadLowLimit>268435456</LeadLowLimit>
         <LeadID>V1</LeadID>
         <LeadOffsetFirstSample>0</LeadOffsetFirstSample>
         <FirstSampleBaseline>0</FirstSampleBaseline>
         <LeadSampleSize>2</LeadSampleSize>
         <LeadOff>FALSE</LeadOff>
         <BaselineSway>FALSE</BaselineSway>
         <ExcessiveACNoise>FALSE</ExcessiveACNoise>
         <MuscleNoise>FALSE</MuscleNoise>
         <LeadDataCRC32>3891957410</LeadDataCRC32>
         <WaveFormData>
CAAIAAgACAAKAAoACgAKAAoACgAKAAoACgAKAAoACgAIAAgACAAIAAkACgALAAwACwAK
AAkACAAKAAoACgAKAAoACgAKAAoACgAKAAoACgAKAAoACgAKAAgACAAIAAgACAAIAAgA
CAAIAAgACAAIAAYABgAGAAYACAAIAAgACAAGAAYABgAGAAYABgAGAAYACAAIAAgACAAI
AAgACAAIAAcABgAFAAQABgAGAAYABgAGAAYABgAGAAgACAAIAAgABgAGAAYABgAGAAYA
BgAGAAYABgAGAAYABgAGAAYABgAGAAYABgAGAAYABgAGAAYABAAEAAQABAACAAIAAgAC
AAQABAAEAAQABAAEAAQABAAEAAQABAAFAAcABwAIAAkABwAHAAcABgAIAAgABgAFAAIA
AAD+//3/+//8//z//P/+//3//P/8//v/+//6//n/+//7//v/+f/6//r/+v/8//z//f/+
////AAAAAAAAAQADAAQABAAEAAIAAgADAAMAAwAEAAQABAAEAAYABgAGAAcACAAHAAsA
EQAWABUAFQAXABwAJgA2AEkAXwBxAHIAWwA9ACAAAADn/9H/s/+Y/4z/hv+F/5D/oP+r
/7X/w//Q/9j/4P/o/+7/8v/1//f/+v/+/wAAAQADAAYACAAGAAYABgAHAAcACAAIAAgA
BgAHAAcABwAHAAcABwAHAAkACgAKAAoACgAKAAkACQAJAAkACQAJAAkACQAJAAoACgAK
AAoACgAKAAoACgAKAAoACgAKAAoACwALAAsACwAJAAkACQAJAAsACwALAAsACgAKAAoA
CgAJAAkACgAKAAwACwALAAsACQAJAAkACQAJAAgACAAHAAcABwAHAAcABgAFAAQABAAC
AAIAAgACAAMAAgABAAAAAAAAAAAA///+//3/+//6//v/+//7//v/+v/6//v/+//7//v/
/P/8//3//f/9//3//f/9//3//f///////////wAAAAAAAP///f/9//3//f/9//7///8A
AAAAAAABAAEA//////////////////////7//v/+//3////////////+//7//v/+//z/
/f/9//z//v/+//7//P/8//3//v/+//3//f/9//z//v/+//7//v/8//z//P/9//3//f/9
//z//f/+////AQAAAP///v/9//3//f/9//3//f/9//3//f/9//3//f/9////////////
/f/9//3//P/8//z//P/8//z//P/8//z//v/+//7//v/8//z//P/8//z//P/8//z//v/+
//7//v/+//7//v/+//z//P/+//7//v////////8AAAEAAQABAAEAAAAAAAAA/P/7//j/
9v/1//X/9v/4//j/+P/4//f/9v/2//b/9//1//X/9f/1//X/8//y//L/9P/2//j/+f/4
//n/+v/6//r/+//9//7//P/8//r/+v/9//3//f/+//z//P/8//7/AAACAAMAAgAFAAsA
DQAOAA8AEwAZACQANgBMAGEAcQBvAFQANQAVAPT/2v/D/6P/if9+/3r/fP+H/5j/pv+z
/8H/y//U/9r/4v/o/+z/7v/x//f/+v/8//7//P/9////AAACAAIAAgADAAEAAgACAAIA
AgADAAMAAwADAAMAAwADAAMABAAEAAQAAgACAAEAAQACAAMABAAFAAMAAwADAAQABAAE
AAQABAAEAAQABAAEAAQABAAEAAQABQAFAAUABQADAAMAAwADAAUABQAFAAUACAAIAAgA
CAAFAAUABgAGAAgABwAHAAcABwAHAAcABwAFAAQABAADAAMAAwADAAMAAgABAAAAAAAA
AAAAAAAAAP///v/9//z//P/8//z/+//7//v/+v/6//n/+f/5//n/9v/2//f/9//5//n/
+v/6//v/+//7//v/+//7//v/+//7//v/+//7//r/+v/6//n/+f/5//n/+f/6//r/+v/6
//r/+v/7//v/+v/5//j/9//4//n/+v/7//r/+v/6//n/+//7//v/+//6//r/+v/6//j/
+f/5//j/+P/4//j/9v/4//n/+v/6//r/+f/4//b/+P/4//j/+P/6//r/+v/7//n/+f/5
//j/+P/4//j/+f/5//n/+f/5//n/+f/5//n/+f/5//n/+f/5//n/+f/5//n/+f/5//n/
9//3//X/9v/3//j/+f/6//j/+P/4//j/9v/2//b/9v/4//j/+P/4//b/9v/2//b/+P/4
//j/+P/4//j/+P/4//j/+P/6//r/+v/7//v/+//8//3//f/9//3//P/8//z/+v/5//b/
9P/y//H/8f/y//L/8v/y//H/7v/u/+7/7//v/+//7//v//H/7//u/+7/7P/u//D/8f/0
//X/9v/2//b/9//5//r/+v/6//j/+P/3//f/9//4//r/+v/6//z/+v/6//3//v8BAAMA
BwAKAAsACQAPABgAKAA6AE8AYwBzAGoARwAjAP7/4v/N/7H/kf98/3b/cv95/4j/lv+j
/7H/wf/M/9D/1v/c/+T/7P/t/+//8P/0//b/+P/5//v//P/8//z//P/9//v//P/8//z/
/P/9//3//f/9//3//f/9//3//v/+//7//v/+//3//f/9//3//f/9//3//f/9//7/AAAA
AAAAAAD+//7//v/+//z//P/8//z///////////////////////3//f/9//3//v/+//7/
/v//////AAAAAAAA///////////////////9//z//P/7//3//f/9//3//v/9//z//P/6
//r/+v/6//v/+v/5//j/9v/2//b/9f/1//X/9P/0//P/8//z//P/8v/y//P/8//x//H/
8v/y//H/8f/x//H/8v/z//T/9f/1//X/9f/1//T/9P/0//P/9f/1//X/9f/0//T/9P/0
//T/9P/1//X/9f/1//X/9f/z//P/8//z//T/9P/0//P/9f/1//X/9f/0//T/9P/0//L/
8//z//L/9P/0//T/8v/y//P/9P/0//X/9f/1//T/9P/0//T/9P/0//T/9P/1//X/9f/1
//T/8v/y//L/8//z//P/8//z//X/9f/1//X/9f/1//X/9f/1//X/9f/1//X/9f/1//X/
9//3//P/9f/2//b/9v/2//b/9v/2//b/9v/2//b/9v/2//b/9v/2//b/9v/2//b/9v/0
//T/9P/0//T/9P/0//T/9v/2//j/+P/6//v/+//7//r/+//7//v/+//6//r/+v/6//n/
9v/0//D/7//v//D/8P/w//D/7//u/+7/7v/v/+//7//v/+//7//t/+z/7P/s/+7/8P/x
//L/8//0//T/9P/1//f/+P/6//r/+P/4//n/+f/5//r/+P/4//j/+v/8//z//f/+/wEA
BQAHAAoACwAPABMAGgAmADwAUwBnAHEAYgBDACMAAADi/8v/rf+N/37/eP94/3//jv+e
/6n/t//H/9L/1v/c/+L/5v/q//H/9f/0//j/+v/4//n/+//8//z//P/8//3///8AAAAA
AAAAAAEAAQABAAEAAQABAAEAAQACAAIAAgACAAIAAQABAAMAAwADAAMAAwADAAMABAAE
AAQABAAEAAIAAgACAAIABAAEAAQABAADAAMAAwADAAMAAwADAAMABQAFAAUABQAGAAYA
BgAGAAUABQAGAAYABgAFAAUABQAFAAUABQAFAAcABgAGAAUAAwADAAMAAwAEAAMAAgAC
AAAAAAAAAAAAAQAAAP///v/8//z//P/7//v/+//6//r/+f/5//n/+f/4//j/+f/5//v/
+//8//z//f/9//3//f/////////////////////////+//3/+//8//3//v////7//v/+
//7//v/+///////+//3//P/7//z//f/+////AAAAAAAA///9//3//f/9//7//v/+//7/
/v///////v/8//z//P/6//z//f/+//7//f/9//3//P/8//z//P/8//7//v/+////////
/////v/8//z//P/9//3//f/9//3////////////9//3//f/9//3//f/9//3//f/9//3/
/v/8//z//P/8//z//P/8//z//v/+//7//v/+//7//v/+//7//v/+//7//P/8//z//P/8
//z//P/8//z//P/+//7/AAABAAEAAQAAAAEAAQABAAEAAAAAAAAAAAD///z/+v/2//X/
9f/2//j/+P/4//f/9P/0//T/9f/3//f/9//3//f/9f/0//T/8v/0//b/9//6//v//P/8
//z//f///wAAAAAAAP7//v////////8AAAAAAAAAAAIAAgACAAMABAAFAAUACQAOAA8A
EQATABgAIAAwAEcAWwBrAG4AWwA9ACAAAgDl/8//tf+a/4j/hP+D/4z/mv+n/7H/v//O
/9T/2P/e/+j/7v/x//X/+v/8//7//v///wEAAgACAAIAAgADAAUABgAGAAYABAAFAAUA
BQAGAAcACAAJAAgACAAHAAYABgAGAAUABQAFAAUABQAFAAcABwAHAAgABgAGAAYABgAI
AAgACAAIAAgACAAIAAgACQAJAAkACQAJAAkACQAJAAsACwALAAsACgAKAAoACgALAAsA
DAAMAAoACQAJAAkACQAJAAkACQAJAAgACAAHAAcABwAHAAcABgAFAAQABAAEAAQABAAE
AAEAAAD///7//v/+//7//f///////v/+//r/+f/4//f/9//4//r/+//9//3//v/+////
/////////////////////////////wAAAAAAAP////////////8AAAAAAAAAAP///v/+
//3//////////////////////wAAAAAAAP/////////////+//7//v/+//z//f/9//z/
/v/+//7//P/8//3//v/+//7//f/8//r//P/8//z//P/+//7//v////3//f/9//z//v/+
//7////9//3//f/9/////////////f/9//3//f/9//3//f/9//3////9//7//v/+//7/
/v/+//7//v/+//z//P/8//z//P/8//z//P/8//z//P/8//7//v/+//7//P/8//z//P/8
//z//v/+//7/////////AAABAAEAAQABAAAAAAAAAAAA///8//r/+P/3//f/+P/2//b/
9v/1//T/9P/0//X/9//3//f/9//1//P/8v/y//T/9v/4//n/+v/7//z//P/8//3///8A
AP7//v/8//z//f/9//3//v8AAAAAAAACAAQAAgABAAQABQAHAAsAEAARABEAFQAeACwA
PgBTAGsAdQBoAEsAKwAKAOz/1f+5/5n/hv9+/3r/f/+Q/57/q/+5/8f/0v/Y/9r/4P/o
/+7/8//1//r//P/8//7///8BAAIAAgACAAIAAwADAAQABAAEAAQABQAFAAUABQAFAAUA
BQAFAAYABgAGAAQABAADAAMABgAHAAgACQAHAAcABwAIAAYABgAGAAYABgAGAAYABgAG
AAYABgAGAAkACQAJAAkABwAHAAcABwAHAAcABwAHAAgACAAIAAgABwAHAAgACAAKAAkA
CQAJAAkACQAJAAkACQAIAAgABwAFAAUABQAFAAQAAwACAAIABAAEAAQABAABAAAA///+
/wAAAAAAAP///f/9//z//P/7//v/+//7//z//P/9//3//f/9//7//v/9//3//f/9////
/////////f/9//3//f/+//7//v/9/////////////v/+//7//v/8//z//f/9////////
/////f/9//3//f/+//7//v/9//v/+//7//v/+//8//3//v/8//3//f/8//7//v/+//z/
/P/9//7//v/9//3//f/8//7//v/+//7//v/+//7////9//3//f/8//z//P/8//3//f/9
//3//f/9//3//f/9//3//f/9//3////////////9//7/AAAAAAAAAAD+//7//v/+//z/
/P/8//z//v/+//7//v/8//z//P/8//7//v/+//7//v/+//7//v8AAAAAAgACAAAAAQAB
AAEAAgADAAMAAwADAAIAAgACAAAA///8//r/9v/1//X/9v/4//j/+P/3//b/9v/2//f/
9//3//f/9//1//P/8v/y//P/9v/5//v/+v/7//z//P/8//3///8AAAIAAgAAAAAAAQAB
AAEAAgACAAIAAgAEAAQABAADAAYACwANAA8AEAARABUAHQAmADYATgBpAHsAeQBeADsA
FwD0/9r/wf+d/4X/fP96/3z/h/+U/6L/s//B/83/1P/a/+L/6P/u//L/8//5//7/AgAA
AP7///8BAAIABAAEAAQABQADAAQABAAEAAQABQAFAAUABQAFAAUABQAFAAYABgAGAAYA
BgAFAAUABwAHAAcABwAFAAUABQAGAAYABgAGAAYABgAGAAYABgAGAAYABgAGAAcABwAH
AAcABwAHAAcABwAFAAUABQAFAAYABgAGAAYAAwADAAQABAAFAAUABgAHAAcABwAHAAcA
BQAEAAQAAwAFAAUABQAFAAIAAQAAAAAAAgACAAIAAgABAAAA///+//7//v/+//3//f/9
//z//P/7//v/+//7//r/+v/7//v/+f/5//r/+v/9//3//f/9//3//f/9//3/+//7//v/
+//8//z//P/7//3//f/9//3//P/8//z//P/8//z//f/9//v/+//7//v//f/9//3//f/+
//7//v/9//v/+//7//v/+v/6//r/+v/6//v/+//6//r/+v/6//j/+v/7//z//P/9//3/
/f/8//z//P/8//z/+v/6//r/+//7//v/+//6//z//P/8//3//f/9//3//f/9//3//f/9
//v/+//7//v//f/9//3//f/9//z//P/8//z//P/8//z//P/8//z//P/8//z//P/8//z/
/P/+//7//v/+//7//v/+//7//P/8//z//P/8//z//v/+//7/////////AAABAAEAAQAD
AAIAAgACAAAA///8//r/9v/1//X/9v/2//b/9v/1//L/8v/y//P/8//z//P/8//1//P/
8v/y//L/9P/2//f/+v/7//z//P/6//v//f/+/wAAAAD+//7/////////AAD+//7//v8A
AAIABAABAAAABQAJAAsAEAARABEAEwAaACgAPABTAGkAdwBuAFMAMwAQAPL/2f+7/5n/
iv+C/3r/f/+Q/6D/q/+5/8f/0P/W/+D/5P/o/+7/8//1//r//P/+//7///8BAAIAAgAC
AAIAAwADAAQABAAEAAQABQAFAAUABQAFAAUABQAFAAYABgAGAAYABgAFAAUABwAHAAcA
BwAFAAUABQAGAAQABAAEAAQABAAEAAQABAAGAAYABgAGAAcABwAHAAcABQAFAAUABQAH
AAcABwAHAAgACAAIAAgABwAHAAgACAAIAAcABwAHAAcABwAHAAcABwAGAAYABQAHAAcA
BwAHAAYABQAEAAQAAgACAAIAAgADAAIAAQAAAP7//v/+//3///////7//v/9//3//f/9
//7//v///////f/9//7//v8BAAEAAQABAAEAAQABAAEAAQABAAEAAQACAAIAAgABAAMA
AwADAAMAAAAAAAAAAAAAAAAAAQABAAEAAQABAAEAAQABAAEAAQACAAIAAgABAAEAAQAB
AAEAAgACAAIAAgAAAAEAAQAAAAIAAgACAAAAAAABAAIAAgABAAEAAQAAAAIAAgACAAIA
AAAAAAAAAQADAAMAAwACAAIAAgACAAMAAwADAAMAAwABAAEAAQABAAEAAwAFAAUABAAC
AAIAAgACAAQABAAEAAQAAgACAAIAAgACAAIAAgACAAIAAgACAAIAAAAAAAAAAAABAAIA
AwAEAAIAAgAEAAQABgAHAAcABwAHAAcABgAFAAYABgAHAAgABgAFAAIAAAD8//v/+//8
//7//v/+//3//P/8//z//f/7//v/+//7//3/+//6//r/+v/8//7////+////AAAAAAIA
AwAFAAYABgAGAAQABAADAAMAAwAEAAYABgAGAAgACAAKAAsACAAHAA0AEQAUABUAFQAX
AB4ALAA8AE8AYwB1AHYAXQA/ACIAAgDn/8//rf+U/4r/hv+H/5L/ov+r/7f/yf/U/9r/
4P/o/+z/8P/3//v/AAACAAIABAAFAAcACAAIAAgACAAJAAkACgAKAAoACgALAAsACwAL
AAsACwALAAsADAAMAAwACgAKAAkACQALAAsACwALAAsACwALAAwACgAKAAoACgAMAAwA
DAAMAAoACgAKAAoADQANAA0ADQANAA0ADQANAA8ADwAPAA8ADgAOAA4ADgAPAA8AEAAQ
AA8ADQAMAAsADQANAA0ADQANAAwADAALAAsACwALAAsACgAJAAgACAAIAAgACAAIAAUA
BAADAAIAAgACAAIAAQADAAMAAgACAP//////////AAAAAAEAAQADAAMABAAEAAMAAwAD
AAMAAwADAAMAAwAFAAUABQAFAAQABAAEAAMAAwADAAMAAwAEAAQABAAEAAQABAAFAAUA
BQAFAAUABQAFAAUABQAFAAQABAAEAAMABQAFAAUABQAGAAYABgAGAAQABQAFAAQABAAE
AAQAAgACAAMABAAEAAMAAwADAAIAAgACAAIAAgACAAIAAgADAAMAAwADAAIAAgACAAIA
AwADAAMAAwADAAMAAwADAAMABQAFAAUABQAFAAUABgAEAAQABAAEAAQABAAEAAQABAAE
AAQABAAEAAQABAAEAAQABAAEAAQABAAEAAQABAAEAAQABAAEAAQABAAGAAYACAAJAAkA
CQAIAAkACQAJAAsACgAKAAoABgAFAAIAAAAAAP////8AAP7//v/+//3//f/+////AQD/
/////////////f/8//z//P/+/wAAAQACAAMABAAEAAYABwAJAAoACAAIAAYABgAHAAcA
BwAIAAgACAAIAAoACgAMAA0ADgAPABMAFwAaABkAGwAjAC4APABQAGkAfQCBAG4ASwAl
AAAA5P/P/7H/lf+I/4L/gv+N/57/rv+3/8X/0//c/+L/6P/u//L/+P/7/wEABAAGAAgA
BgAHAAkACgAKAAoACgALAAsADAAMAAwADAANAA0ADQANAA0ADQANAA8AEAAQABAADgAO
AA0ADQAPAA8ADwAPAA8ADwAPABAAEAAQABAAEAAQABAAEAAQAA4ADgAOAA4AEQARABEA
EQARABEAEQARABEAEQARABEAEgASABIAEgARABEAEgASABIAEQARABEAEQARABEAEQAT
ABIAEgARAA8ADwAPAA8AEAAPAA4ADgAMAAwADAAMAA0ADAALAAoACgAKAAoACQAIAAcA
BQAEAAUABQAFAAUABgAGAAcABwAHAAcACAAIAAcABwAHAAcABQAFAAUABQAFAAUABQAF
AAYABgAGAAUABwAHAAcABwAEAAQABAAEAAYABgAHAAcABQAFAAUABQAHAAcABwAHAAgA
CAAIAAcABQAFAAUABQAGAAYABgAGAAYABwAHAAYABgAGAAYABAAEAAUABgAGAAUABQAF
AAQABAAEAAQABAAEAAQABAAFAAUABQAFAAQABAAEAAQABQAFAAUABQAFAAUABQAFAAUA
BQAFAAUABQADAAMAAwADAAUACAAHAAYABQAEAAQABAAEAAQABgAGAAYABgAGAAYABgAG
AAQABAAEAAQABAAEAAQABAAEAAQABAAEAAQABAAGAAYACAAJAAkACQAIAAkACQAJAAkA
CAAIAAgABgAFAAIAAAD+//3//f/+//7//v/+//3/+v/6//r/+//9//3//f/9//3/+//6
//r/+P/6//z//f///wEAAwAEAAIAAwAFAAYABAAEAAIAAgAFAAUABQAGAAYABgAGAAgA
BgAGAAkACgALAA8AEwAWABcAHQAjAC4AQABYAG0AfwB9AF4APQAZAPT/3P/D/6H/if+A
/3r/fP+L/5z/qv+3/8f/0//Y/97/5v/s//D/9v/7//3/AAACAAAAAgADAAUABgAGAAYA
BgAHAAcACAAIAAgACAAJAAkACQAJAAkACQAJAAkACgAKAAoACgAKAAkACQAJAAkACQAJ
AAkACQAJAAoACgAKAAoACgAKAAoACgAKAAoACgAKAAoACwALAAsACwALAAsACwALAAsA
CwALAAsACgAKAAoACgALAAsADAAMAAwACwALAAsACwALAAsACwALAAoACgAJAAsACwAL
AAsADAALAAoACgAJAAgABwAGAAUABAADAAIAAgACAAIAAQADAAMAAgACAAEAAQABAAEA
AAAAAAEAAQABAAEAAgACAAEAAQABAAEAAQABAAEAAQABAAEAAQABAAIAAgACAAEA////
//////8AAAAAAAAAAAAAAAABAAEAAwADAAMAAwACAAEAAAD//wAAAAAAAP//AQABAAEA
AQAAAAAAAAAAAP7///////7//v/+//7//P/+////AAAAAAEAAQABAAAAAAAAAAAAAAAA
AAAAAAABAAEAAQABAAAAAAAAAAAAAQADAAMAAwADAAMAAwADAAMAAwADAAMAAwADAAMA
AwACAAIAAgACAAIAAgACAAIAAgAEAAQABAAEAAQABAAEAAQAAgACAAIAAgAEAAQABAAE
AAQABAAEAAQAAgACAAQABAAGAAcABwAHAAgACQAJAAkABwAGAAYABgAEAAMAAAD+//7/
/f/9//7//f/8//v/+f/6//r/+v/7//v/+//7//v/+//5//j/+P/5//z///8BAAIAAwAE
AAQAAgADAAUABgAGAAYABAAEAAUABQAFAAYABgAGAAYACAAKAAwACQAIAA0AEQARABQA
FwAbAB8AKgA8AFIAaQB7AH0AZgBDACEAAADk/8n/qf+R/4T/gv+E/4//nv+q/7X/xf/T
/9r/4P/k/+r/8P/2//f/+/8AAAIAAgACAAMABQAGAAYABgAGAAcABwAIAAgACAAKAAsA
CwALAAkACQAJAAkACQAKAAoACgAKAAoACQAJAAkACQAJAAkACQAJAAkACgAKAAoACgAK
AAoACgAKAAoACgAKAAoACgALAAsACwALAAsACwALAAsADQANAA0ADQAMAAwADAAMAAsA
CwAMAAwADAALAAsACwAJAAkACQAJAAsACgAKAAkABwAHAAcABwAIAAcABgAGAAQABAAE
AAQAAwACAAEAAAAAAAAAAAD//wEAAQAAAAAA///////////+//7//////wEAAQACAAIA
AwADAAMAAwABAAEAAQABAAEAAQABAAEABAAEAAQAAwACAAEAAAD//wAAAAAAAAAAAAAA
AAEAAQABAAEAAQABAAEAAQABAAEABAAEAAQAAwACAAEAAAD//wAAAAAAAAAAAAABAAEA
AAAAAAAAAAD+//z//f/+//7//////////v/+//7//v/+/wAAAAAAAAEA/////////v8A
AAAAAAABAAMAAwADAAMAAgABAAAA//8BAP////8BAAAAAgACAAIAAgABAAAA///+/wAA
AAAAAAAAAgACAAIAAgAAAAAAAAAAAAIAAgACAAIAAAAAAAAAAAAAAAAAAgACAAQABQAF
AAUABgAHAAcABwAHAAYABgAGAAQAAwAAAP7//P/7//v//P/6//r/+v/5//j/+P/4//n/
+//7//v/+//7//n/+P/4//j/+v/8//3//P/9//7//v/+////AQACAAAAAAD+//7/AQAB
AAEAAgAEAAQABAAGAAYABgAHAAYACQAJAAsAEAATABMAFwAeACoAOgBPAGMAcwBwAFcA
NwAWAPb/4f/L/6f/jv+E/4L/hf+Q/57/qf+1/8P/0P/a/97/5P/o/+7/9f/3//r//P/+
/wAAAQADAAQABAAEAAQABQAFAAYABgAGAAQABQAFAAUABwAHAAcABwAHAAgACAAIAAgA
CAAHAAcABwAHAAcABwAJAAkACQAKAAkACAAHAAYACAAIAAgACAAIAAgACAAIAAcABwAH
AAcABwAHAAcABwAHAAcABwAHAAoACgAKAAoACwALAAwADAALAAkACAAHAAcABwAHAAcA
BwAGAAYABQAFAAUABQAFAAQAAwACAAIAAAAAAAAAAAD///7//f/8//z//P/8//v/+//7
//r/+v/7//v/+//7//j/+P/5//n/+//7//z//P/9//3//f/9//3//f/9//3//f/9//3/
/f/+//7//v/9//3//f/9//3/+v/6//r/+v/7//z//v///////////////f/9//3//f/+
//7//v/9//3//f/9//3//v/+//7//v/+///////+//z//P/8//r//P/9//7//v//////
///+//z//P/8//z//P/8//z//f/9//3//f/8//r/+v/6//v//f/9//3//f/9//3//f/9
//3//f/9//3//f/9//v/+//8//z//P/8//z//P/8//z//P/8//z//P/8//7//v/+//7/
/P/8//z//P/+//7//v/+//z//P/8//z//P/8//7//v/+/////////wIAAwADAAMAAQAA
AAAAAAD+//3/+v/4//j/9//3//j/+P/4//j/9//2//b/9v/3//f/9//3//f/9//1//T/
9P/z//T/9f/1//f/+f/7//z/+v/7//3//v/+//7//P/8/////////wAAAAAAAAAAAgAC
AAIAAQACAAMACQANABAAEQATABcAHgAsAEAAVwBvAHsAbgBJACcABgDo/9H/t/+Z/4T/
ev92/3//jv+c/6f/tf/F/8z/0v/c/+L/5v/s//P/9//4//r/AAD/////AAAAAP7//v/+
////AQACAAIAAgAAAAEAAQABAAIAAwAEAAUAAwAEAAQABAAGAAYABQAFAAMAAwADAAMA
BQAFAAUABgAGAAYABgAGAAQABAAEAAQABgAGAAYABgAFAAUABQAFAAUABQAFAAUABQAF
AAUABQAGAAYABgAGAAUABQAGAAYABgAFAAUABQAHAAcABwAHAAcABgAGAAUAAwADAAMA
AwAEAAMAAgACAAAAAAAAAAAA/f/8//v/+v/8//z//P/7//v/+//6//r/+f/5//n/+f/4
//j/+f/5//n/+f/6//r/+//7//v/+//9//3//f/9//v/+//7//v//P/8//z/+//7//v/
+//7//r/+v/6//r/+v/6//v/+//7//v/+//7//3//f/9//3//f/8//v/+f/6//v//P/9
//z//P/8//z/+v/7//v/+v/6//r/+v/4//r/+//8//z/+//7//v/+v/6//r/+v/6//z/
+v/4/w==
         </WaveFormData>
      </LeadData>
      <LeadData>
         <LeadByteCountTotal>10000</LeadByteCountTotal>
         <LeadTimeOffset>0</LeadTimeOffset>
         <LeadSampleCountTotal>5000</LeadSampleCountTotal>
         <LeadAmplitudeUnitsPerBit>4.88</LeadAmplitudeUnitsPerBit>
         <LeadAmplitudeUnits>��V</LeadAmplitudeUnits>
         <LeadHighLimit>2147483647</LeadHighLimit>
         <LeadLowLimit>268435456</LeadLowLimit>
         <LeadID>V2</LeadID>
         <LeadOffsetFirstSample>0</LeadOffsetFirstSample>
         <FirstSampleBaseline>0</FirstSampleBaseline>
         <LeadSampleSize>2</LeadSampleSize>
         <LeadOff>FALSE</LeadOff>
         <BaselineSway>FALSE</BaselineSway>
         <ExcessiveACNoise>FALSE</ExcessiveACNoise>
         <MuscleNoise>FALSE</MuscleNoise>
         <LeadDataCRC32>1677494749</LeadDataCRC32>
         <WaveFormData>
CAAIAAgACAAGAAYABgAGAAQAAgAAAP7/+//6//n/+P/3//b/9f/0//L/8v/y//L/8P/w
//D/8P/y//L/8v/y//T/9P/0//T/9P/0//T/9P/1//b/9//4//j/+P/4//j/+v/6//r/
+v/6//r/+v/6//r/+v/6//r/+v/6//r/+v/4//j/+P/4//r/+v/6//r/+P/4//j/+P/4
//j/+P/4//f/9v/1//T/8v/y//L/8v/y//L/8v/y//L/8v/y//L/8v/y//L/8v/w//D/
8P/w//D/8P/w//D/8P/w/+//7//v/+//7//v/+//7v/u/+7/7v/u/+7/7v/t/+3/7f/t
/+3/7f/t/+3/7f/t/+3/7f/v//D/8P/w//P/9P/1//X/8//0//T/9v/2//b/9v/0//P/
8v/x/+7/7v/u//D/8P/w/+7/7f/t/+3/7f/t/+3/7//v/+//7f/q/+n/6f/p/+n/6f/p
/+n/6P/o/+r/6v/s/+z/6//p/+j/6P/o/+n/6//r/+z/7P/t/+3/7//w//D/8P/z//j/
AwAPABYAIAAzAE4AeACtAOEAFAErAQwBxgCBADQAz/9x/x//2f6//tT+7f4D/yX/Rv9d
/27/g/+X/6T/sf+9/8f/z//V/9r/3//m/+v/7v/v//H/8v/x//L/8//0//T/9f/1//X/
9f/1//b/9v/4//j/+P/4//n/+v/6//r/+//7//v/+//8//3//f/9//3//v///wAAAgAC
AAMAAwADAAMABAAFAAYABgAGAAgABwAJAAkACgALAAwADQAPABAAEQAUABQAEwAVABYA
FwAZABoAGwAeACEAIgAjACYAJAAmACYAKAAqACoAKgAqACoALAAsACwAKwArACkAKAAl
ACQAJAAiACEAIQAfABwAGAAXABYAFAASABIADwANAA4ADAAMAAsACgAJAAgABwAGAAUA
BAACAAMAAQD+//7//v/7//v/+v/3//X/9f/z//X/8//z//H/7v/t/+3/7f/v/+//7//v
/+//7//v/+//8P/w//D/8P/x//H/8f/x//P/8//z//T/9P/0//T/9f/1//X/9v/2//b/
9v/2//f/9//3//b/9v/3//f/9//3//f/9//3//b/9v/2//b/9v/z//P/8//z//H/8P/w
/+//7//w//H/8v/w//D/8P/v/+//7//u/+7/7v/u/+3/7f/t/+3/7f/s/+7/7v/t/+3/
6//r/+3/6v/o/+j/6P/o/+n/6f/p/+n/6//r/+v/6v/o/+j/6P/o/+j/6P/n/+f/6f/p
/+n/6f/n/+f/5//n/+n/6f/r/+z/7P/s/+3/7v/v/+//7//w//D/8v/y//L/8P/u/+3/
7P/r/+j/6P/o/+z/7P/s/+r/5//n/+f/5//n/+f/5//n/+f/5f/i/+H/4f/h/+H/4f/j
/+P/5P/k/+T/5P/m/+b/5f/j/+L/4v/k/+X/5f/l/+T/5P/l/+X/5//q/+r/7P/x//r/
BwAPABoALgBPAHgArgDnABsBMAELAcAAeAAlAL7/W/8H/8H+q/7B/t7++f4b/zn/Uv9n
/3z/j/+d/6r/tf+//8f/zf/T/9r/4f/k/+f/5v/n/+n/6v/r/+z/7f/u/+z/7f/t/+3/
7//v//D/8P/w//D/8P/w//P/9P/0//T/8//z//P/8//2//f/9//3//X/9v/3//j/+v/6
//v/+//7//v//P/9/wAAAAAAAAIAAQADAAMABAAFAAYABwAJAAwADQAQABAAEQATABQA
FQAVABYAFwAaAB0AHgAfACIAIgAkACQAJgAmACYAJgAmACYAKAAoACgAJwAnACUAJAAl
ACQAJAAiAB0AHQAbABgAFgAVABQAEgASABIADwANAAwACgAKAAkABgAFAAQAAwACAAEA
AAD+/////f/6//r/+P/1//X/9P/x/+//7//t/+3/6//r/+n/5v/l/+X/5f/n/+f/5//n
/+n/6f/p/+n/6f/o/+f/5v/p/+n/6f/p/+v/6//r/+z/7P/s/+z/7f/v/+//8P/w//D/
8P/w//H/7//v/+7/7v/x//H/8f/x/+//7//v/+7/7v/u/+7/7v/t/+3/7f/t/+v/6v/q
/+n/6v/q/+r/6v/o/+j/6P/n/+n/6f/o/+j/5v/m/+X/5f/n/+f/5//m/+b/5v/l/+X/
5f/l/+P/5P/m/+b/5v/m/+P/4//j/+P/4//j/+P/4v/k/+T/5P/k/+L/4v/h/+H/4//j
/+P/4//j/+P/4//j/+P/4//l/+b/5v/m/+f/6P/p/+n/6f/q/+r/7P/s/+z/7P/q/+n/
6P/n/+T/5P/k/+j/6P/o/+b/4//j/+P/4//j/+P/4//j/+P/4f/e/93/2//b/9v/2//d
/93/3v/e/+D/4P/i/+L/4f/f/97/3v/c/93/3f/d/9//4P/i/+P/4f/i/+T/5v/r//L/
+/8HABAAIAA5AGAAkgDLAAEBLgEvAfYApgBXAPT/if8r/9f+of6l/sT+3/7//iP/Pv9R
/2j/f/+R/57/p/+x/73/yf/P/9L/1//c/+P/4v/j/+X/5v/n/+j/6f/q/+r/6//r/+v/
7f/t/+7/7v/u/+7/7v/u/+//8P/w//D/8f/x//H/8f/y//P/8//z//P/9P/1//b/+P/4
//n/+f/5//n/+v/7//z//P/8//7///8BAAEAAgAFAAYABwAJAAgACQAMAAwADwARABIA
EwAVABYAFwAaABkAGgAbAB4AIAAiACIAJAAkACQAJAAkACYAKAAoACgAJwAnACUAJAAj
ACIAIgAgAB8AHwAdABoAGAAXABYAFAASABIADwANAAwACgAKAAkACAAHAAYABQACAAEA
AAD+//3/+//4//j/+P/1//X/9P/x/+//7//t/+v/6f/p/+f/6P/n/+f/5//n/+f/5//n
/+f/5//n/+f/6P/o/+j/6P/p/+n/6f/p/+v/6//r/+z/7P/s/+z/7f/v/+//8P/w/+7/
7v/u/+//7//v/+7/7v/v/+//7//v/+//7//v/+7/7v/u/+7/7v/t/+3/7f/t/+//7v/u
/+3/6v/q/+r/6v/q/+r/6v/p/+n/6f/o/+j/6P/o/+f/5//n/+f/5//m/+b/5v/l/+X/
5//n/+X/5f/m/+b/5v/m/+b/5f/l/+X/5f/l/+X/5f/k/+T/5P/k/+T/5P/k/+P/4//j
/+P/4//j/+P/4//j/+P/5f/l/+f/6P/o/+j/6f/q/+v/6//r/+z/7P/u/+7/7v/u/+z/
6//q/+v/6P/o/+j/6v/q/+r/6P/n/+f/5//n/+X/5f/l/+X/5f/j/+D/3//f/9//3//f
/+H/4f/i/+L/4v/i/+T/5P/l/+P/4v/i/+L/4//j/+P/4v/i/+P/4//l/+b/6P/q//H/
+v8DAA0AGgAsAEcAbACeANkAEQE4ASkB6ACcAEkA4P91/xn/y/6j/rH+0P7r/gv/Lf9I
/13/dP+L/5v/pv+z/73/w//L/9X/2v/f/+T/5f/o/+n/6//s/+v/7P/t/+7/8P/x//H/
8f/x//H/8v/y//T/9P/0//T/9f/2//b/9v/3//f/9//3//j/+f/5//n/+f/6//v//P/+
//7//////wAA////////AQACAAMABgAFAAcABwAIAAkACgALAA0AEAARABQAFAATABUA
FgAXABsAHAAdACAAHwAgACEAJAAmACgAKAAqACoAKgAqACoAKgAsACwALAAtAC0AKwAq
ACcAJgAmACQAIwAjACEAHgAaABkAGAAWABYAFgATABEAEgAQABAADwAMAAsACgAJAAgA
BwAGAAQABQADAAAAAAAAAP3//f/8//n/9//3//X/9P/x//D/7f/t/+3/7v/v/+3/7f/t
/+3/7//v/+//7//w//D/8P/w//H/8f/x//H/8//z//P/9P/0//T/9P/1//X/9f/2//b/
+P/4//j/+f/4//f/9f/0//f/9//3//f/9//3//f/9v/2//b/9v/2//P/8//z//P/9f/0
//T/8//y//L/8v/y//L/8v/y//H/8//z//L/8v/w//D/7//v/+//7//v/+7/8P/w/+//
8P/u/+7/7v/u/+3/7f/t/+3/7f/t/+3/7P/s/+z/7P/s/+z/7P/r/+v/6//r/+v/6//t
/+3/7f/t/+3/7f/v//D/8v/y//P/9P/z//P/8//0//T/9v/2//b/9v/0//P/8v/x/+7/
7v/u//L/8v/y//D/7f/t/+3/7f/v/+//7//v/+//7f/q/+n/5//n/+f/5//p/+n/6v/q
/+z/7P/u/+7/7//t/+z/7P/s/+3/7f/t/+7/7v/v/+//7//w//D/8v/z//j/AQANABgA
IgAzAEwAcgCjAN0AEAEtARYB1ACNAEIA4f9//y//6f7H/tT+7f4H/yf/SP9d/3D/h/+b
/6j/s/+9/8n/0f/Z/+D/5//s/+//8P/x//P/9P/3//j/+f/6//r/+//7//v//f/9//7/
/v8AAAAAAAAAAP//AAAAAAAAAQABAAEAAQACAAMAAwADAAMABAAFAAYABgAGAAcABwAJ
AAkACgALAA4ADgAOABAADwARABEAEgATABQAFQAXABgAGQAcABwAHQAfACAAIQAjACQA
JQAoACcAKAApACwALAAuAC4AMAAyADIAMgAyADIANAA0ADQAMwAzADEAMAAvAC4ALgAs
ACsAKwApACYAIgAhACAAHgAeAB4AGwAZABcAFAATABEAEgARABAADwAPAA8ADwAOAA8A
DQAKAAoACAAFAAUABAADAAEAAQD//////f/9//v/+v/5//n/+f/5//n/+f/5//f/9//3
//f/+v/6//r/+v/7//v/+//7/////////wAAAAAAAAAAAQABAAEAAgACAAIAAgACAAMA
AwADAAIAAgADAAMAAwADAAEAAQABAAAAAAAAAAAAAAABAAEAAQABAP///v/+//3//v/+
//7//v/8//z//P/7//3//f/8//z//P/8//v/+//7//v/+//6//r/+v/5//z/+v/6//r/
+v/5//n/+f/5//n/+f/5//j/+P/4//j/+P/4//j/9//3//f/9//3//f/9f/1//X/9f/3
//f/+f/6//r/+v/7//z//f/9//3//v/+/wAAAAAAAAAA/v/9//z/+//4//j/+P/6//r/
+v/4//f/9//3//f/9//3//f/9//3//X/8v/x//P/8//z//P/8//z//T/9P/2//b/+P/4
//f/9f/0//T/8v/z//P/8//0//T/9f/1//n/+v/4//r///8GAA8AGwAmADAARwBqAJoA
0QAJATgBNwEAAbYAbwAYAK//U/8B/8f+xf7i/vn+F/87/1b/a/+C/5f/p/+0/73/x//T
/93/4//q/+//9P/1//j/+f/7//z//f/+////AAAAAAEAAQABAAMAAwAEAAQABAAEAAQA
BAAFAAYABgAGAAcABwAHAAcACgALAAsACwALAAwADQAOAA4ADgAPAA8ADwAPABAAEQAU
ABQAFAAWABcAGQAZABoAGwAcAB0AHwAgACEAJAAkACUAJwAoACkAKQAqACsALgAxADIA
MwA2ADYAOAA4ADoAPAA8ADwAPAA8AD4APgA+AD0APQA7ADoAOQA4ADgANgAzADMAMQAu
AC4ALQAsACoAKQAoACQAIQAiACAAIAAfACAAHwAeAB0AGgAZABgAFgAVABMAEAAQAA4A
CwALAAoABwAFAAUAAwADAAEAAQD///7//f/9//3//f/9//3//f/9//3//f/9/wAAAAAA
AAAA//////////8BAAEAAQACAAIAAgACAAMAAwADAAQABAAEAAQABAAFAAUABQAEAAQA
BQAFAAUABQAHAAcABwAGAAYABgAGAAYABQAFAAUABQAFAAQABAADAAAAAAAAAAAAAAAA
AAAA/////////v/+//7//v/9//3//////////v/8//7//v/+//7//v/9//3//f/9//v/
+//7//r//P/8//z//P/6//r/+f/5//v/+//7//v/+f/5//n/+f/5//n/+//8//7//v//
/wAAAQABAAEAAgACAAQABAAEAAIAAAD///7//f/6//r/+v/+//7//v/8//n/+f/5//n/
+//7//v/+//5//f/9P/z//P/8//z//P/8//z//T/9P/2//b/+P/4//n/9//2//b/9P/1
//X/9f/4//j/+f/5//v//P/8/wAABwASABsAJQAwAEYAZwCSAMQAAwE7AU4BKQHgAJIA
OQDM/2X/C//F/rH+y/7o/gf/K/9J/1z/df+M/5//rf+6/8X/z//Z/+H/5f/s//X/+P/5
//r/+//9//7//f/+////AAAAAAEAAQABAAMAAwAEAAQABAAEAAQABAAHAAgACAAIAAgA
BwAGAAUACAAJAAkACQAJAAoACwAMAA4ADgAPAA8ADwAPABAAEQAUABQAFAAWABcAGQAZ
ABoAGwAcAB0AHwAeAB8AIgAiACUAJwAoACkAKQAqACsALgAxADIAMwA2ADYAOAA4ADoA
PAA8ADwAPAA8AD4APgA+ADsAOwA5ADgAOQA4ADgANgAzADMAMQAuACwAKwAqACgAKAAo
ACUAIwAiACAAIAAfAB4AHQAcABsAGQAXABUAEgATABEADgAOAAwACQAJAAgABQADAAMA
AQABAP/////9//z/+//7//v/+//7//v/+//9//3//f/9//3//P/7//r//P/9//7///8B
AAEAAQACAAIAAgACAAMAAQABAAIAAgACAAIAAgADAAMAAwACAAIAAwADAAMAAwADAAMA
AwACAAIAAgACAAIA//////////8BAAAAAAD///7//v/+//7//v/+//7//f/7//v/+v/6
//r/+v/5//n/+//7//v/+v/6//r/+P/4//j/+P/5//n/+f/5//n/+f/5//j/9v/2//b/
9v/4//j/9//3//n/+f/5//n/9//3//f/9//1//X/9//4//r/+v/7//z//f/9//3//v/+
/wAAAAAAAAAA/v/9//z/+f/2//b/9v/6//r/+v/4//f/9//3//f/9//3//f/9//3//X/
8v/x//H/8f/x//H/8//z//T/9P/1//T/9f/0//X/8//y//L/8v/z//P/8//y//L/8//z
//f/+P/4//j///8IAA8AGwAmADQASwBuAJwA0wAPAUABQwEOAcQAdwAWAKv/S//z/rv+
vf7a/vH+D/83/1T/Z/98/5P/o/+w/73/x//P/9n/4f/m/+3/8v/1//T/9f/3//j/+//8
//3//v/8//3//f/9//7///8BAAIAAwACAAEAAAADAAQABAAEAAMAAwADAAMABgAHAAcA
BwAHAAgACQAKAAoACgALAAsACwALAAwADQAQABAAEAASABMAFQAVABYAFQAWABcAGQAc
AB0AIAAgACEAIwAkACUAJwAoACkALAAtAC4ALwAyADAAMgAyADQANgA2ADYANgA4ADoA
OgA6ADkAOQA3ADYANQA0ADQAMgAxADEALwAsACgAJwAmACQAJAAkACEAHwAgAB4AHgAd
ABoAGQAYABcAFgAVABQAEgATABEADgAOAAwACQAJAAgABwAFAAUAAwABAP/////9//7/
/f/9//3/+//7//v/+//7//v/+//7//7//v/+//7///////////8BAAEAAQACAAIAAgAC
AAMABQAFAAYABgAEAAQABAAFAAcABwAGAAYABQAFAAUABQAHAAcABwAGAAYABgAGAAYA
AwADAAMAAwAFAAQABAADAAIAAgACAAIAAgACAAIAAQD//////v/+//7/AAABAP///v/+
//7//v/+//3//f/9//3/+//7//v/+v/6//r/+v/6//z//P/7//v/+f/5//n/+f/7//v/
+//7//n/+f/7//z//v/+////AAD///////8AAAIABAAEAAQAAgAAAP///v/9//r/+v/6
//7//v/+//z/+f/5//n/+f/5//n/+f/5//v/+f/2//X/9f/1//X/9f/1//X/9v/2//j/
+P/6//r/+//5//j/+P/2//f/9//3//r/+v/7//v//f/+//7//P///wgAEwAbACIALgBB
AF4AiAC7APEAJAE7ARoB1gCRAEQA3/9//yv/5f7L/uD++/4V/zf/Vv9r/3z/lf+n/7L/
v//L/9P/2//j/+z/8//2//n//P/9////AAD//wAAAQACAAQABQAFAAUABQAFAAYABgAG
AAYABgAGAAkACgAKAAoACQAJAAkACQAMAA0ADQANAA0ADgAPABAADgAOAA8ADwATABMA
FAAVABQAFAAUABYAFQAXABcAGAAaABwAHgAhACAAIQAkACQAJQAnACgAKQArACwALQAw
AC8AMAAxADQANgA4ADgAOgA6ADoAOgA6ADwAPgA+AD4AOwA7ADkAOAA3ADYANgA0ADMA
MwAxAC4AKgApACgAJgAmACYAIwAhACAAHgAeAB0AHAAbABoAGQAaABkAGAAWABUAEwAQ
ABAADgALAAsACgAJAAcABwAFAAMAAQABAP///v/9//3//f////////////3//f/9//3/
/v/+//7//v///////////wEAAQABAAIABAAEAAQABQAFAAUABgAGAAYABgAGAAcABwAH
AAYABgAHAAcABwAHAAcABwAHAAYABgAGAAYABgADAAMAAwADAAUABAAEAAMAAgACAAIA
AgACAAIAAgABAAEAAQAAAAAAAgACAAEAAQABAAEAAAD+//7//v/+//3//f/9//3//f/9
//3//P/8//z//P/8//7//v/9//3//f/9//3//f/9//3//f/9//3//f///wAAAAAAAAEA
AgADAAMAAwAEAAYACAAIAAgABgAEAAMAAgABAP7//v/+/wAAAAAAAP7/////////////
//////////3/+//4//f/9//3//f/9//3//f/+P/4//z//P/+//7//f/7//r/+v/4//n/
+f/5//z//P/9//3///8AAAAABAAHABAAGwAlADAAQABfAIYAuADvACsBSgE1AfIAqABX
AO7/h/8t/+H+u/7L/ur+B/8p/0v/Yv91/4r/of+x/7z/x//P/9n/4//p//D/9//6//3/
/P/9////AAADAAQABQAGAAQABQAFAAUABwAHAAgACAAIAAgACAAIAAkACgAKAAoACwAL
AAsACwAMAA0ADQANAA8AEAARABIAEgASABMAEwATABMAFAAVABYAFgAWABgAGgAdAB4A
IAAfACAAIQAjACQAJQAoACgAKQArACwALQAvADAAMQA0ADUANgA3ADoAPAA+AD4AQABC
AEIAQgBCAEIARABEAEQAQwBDAEEAQAA/AD4APgA8ADsAOwA5ADYANAAzADIAMAAvAC4A
KgAnACgAJgAmACUAJAAjACIAIQAgAB8AHgAcABkAFwAUABQAEgAPAA8ADgALAAkACQAH
AAUAAwADAAEAAgABAAEAAQD//////////////////////v/+//7//v8BAAEAAQABAAMA
AwADAAQAAgACAAIAAwAFAAUABgAGAAYABgAGAAcABwAHAAYABgAHAAcABwAHAAcABwAH
AAYABgAGAAYABgAFAAUABQAFAAUABAAEAAMAAgACAAIAAgACAAIAAgABAAEAAQAAAAAA
AAAAAP/////9//3//f/8//7/AAD///7//f/8//3//f/9//3/+//7//v/+v/8//z//P/8
//z//P/7//v/+f/5//n/+f/7//v/+//7//n/+f/7//z//v/+////AAABAAEAAQACAAIA
BAAEAAQABAACAAEAAAD///z//P/8//7//v/+//z/+v/5//j/9//4//n/+v/7//v/+f/2
//X/9P/z//L/8f/0//X/9//4//j/+P/6//r/9//1//T/9P/0//X/9f/1//j/+P/5//n/
+f/4//z/AAAFABAAGwAlADIASgBrAJYAzAAJATsBTgElAdgAjgAzAMT/X/8H/8P+s/7P
/uj+Bf8r/0v/YP91/47/of+t/7r/x//P/9f/4f/p/+7/8//0//X/9//5//z//v/9//7/
//8AAAAAAQABAAEAAQABAAIAAgAEAAQABAAEAAUABgAGAAYABwAHAAcABwAIAAkACQAJ
AAkACgALAAwADAAMAA0ADQAPAA8AEAARABQAFAAUABYAFwAZABkAGgAbABwAHQAfACAA
IQAkACQAJQAnACgAKQArACwALQAwADEAMgAzADYAOAA6ADoAPAA8ADwAPAA8AD4AQABA
AEAAPwA/AD0APAA5ADgAOAA2ADUANQAzADAALgAtACwAKgAqACoAJwAlACQAIgAiACEA
HgAdABwAGwAaABkAGAAWABMAEQAOAA4ADAAJAAkACAAFAAMAAwABAAEA//////3//P/7
//v/+//7//v/+//7//v/+//7//v//P/8//z//P/9//3//f/9/////////wAAAAAAAAAA
AQADAAMABAAEAAIAAgACAAMAAwADAAIAAgADAAMAAwADAAMAAwADAAIAAgACAAIAAgAB
AAEAAQABAAEAAAAAAP///v/+//7//v/+//7//v/9//3//f/8//z//P/8//v/+//7//v/
+//6//j/+P/4//j/9//3//f/9//5//n/+f/4//j/+P/4//j/+P/4//f/9//1//X/9f/1
//f/9//3//f/9f/1//f/+P/4//j/+f/6//3//f/9//7//v8AAAAAAAD///z/+v/4//j/
9v/3//j/+P/4//j/9v/1//X/9f/1//X/9f/1//X/9f/z//D/7//v/+//7//v/+//7//w
//D/9P/0//b/9v/z//H/8P/w//L/8//z//P/8v/y//P/8//3//j/+P/6/wEACgATAB0A
LABAAF8AigDAAPsAMQFIAScB3gCQADUAzP9n/wv/xf6z/sn+5v4D/yf/R/9e/3H/iP+d
/6v/tv/B/8v/1f/d/+H/6P/v//L/8//0//X/9//4//n/+v/7//z//P/9//3//f/9//3/
/v/+/wAAAAAAAAAAAQACAAIAAgADAAMAAwADAAIAAwADAAMABQAGAAcACAAGAAYABwAH
AAkACQAKAAsADAAMAAwADgAPABEAEQASABUAFgAXABkAGgAbAB4AHgAfACEAIgAjACMA
JAAlACgAKwAsAC0AMAAwADIAMgA0ADYANgA2ADYANAA2ADYANgA1ADUAMwAyADEAMAAw
AC4AKQApACcAJAAkACMAIgAgACAAIAAdABsAGgAYABgAFwAYABcAFgAVABMAEQAPAAwA
DQALAAgACAAEAAEAAQAAAP///f/9//v/+//5//n/9//2//X/9f/1//X/9f/1//X/9f/1
//X/9f/2//b/9v/2//n/+f/5//n/+//7//v//P/8//z//P/9//v/+//8//z//v/+//7/
/////////v/+//3//f/9//3//f/9//3//P/8//z//P/8//v/+//7//v/+//6//r/+f/4
//j/+P/4//j/+P/4//f/9f/1//T/9P/2//T/9f/1//T/9v/2//b/9v/z//P/8//z//P/
8//z//L/8v/y//L/8v/y//L/8f/x//H/8f/x//H/8f/x//H/8f/x//H/8//0//T/9P/1
//b/9//3//f/+P/4//r/+v/6//j/9v/1//T/9f/y//L/8v/y//L/8v/w//H/8f/x//H/
8f/x//H/8f/z//H/7v/t/+v/6//r/+v/6//r/+z/7P/s/+z/7v/u/+//7f/s/+z/6v/r
/+v/6//u/+7/7//v/+//8P/y//T/9//+/wUAEQAaACQANwBWAIAAswDpABgBJwECAb4A
ewAqAMf/b/8d/9f+w/7a/vX+D/8x/07/Y/92/4v/nf+s/7f/wf/J/9H/2//g/+X/6v/t
/+7/7//x//L/8//0//X/9v/2//f/9//3//f/9//4//j/+v/6//r/+v/7//z//P/8//3/
/f/9//3//v///////////wAAAQACAAIAAgADAAMABQAFAAYABwAIAAgACAAKAAkACwAL
AAwACwAMAA0ADwAQABEAFAAUABcAGQAaABsAHQAeAB8AIgAhACIAIwAmACYAKAAoACoA
LAAsACwALAAqACwALAAsACsAKwApACgAJwAmACYAJAAhACEAHwAcABoAGQAYABYAFAAU
ABEADwAQAA4ADgANAAsACQAHAAUABQAFAAUABAADAAEA/v/+//7/+//7//r/9//1//X/
8//1//P/8//x/+7/7f/t/+3/7P/r/+r/6f/q/+v/7P/t//D/8P/w//D/7//v/+//7//x
//H/8f/y//L/8v/y//P/8//z//T/9P/0//T/9P/1//P/8//y//L/9f/1//X/9f/1//X/
9f/0//L/8v/y//L/8//z//P/8//x//D/8P/v//D/8P/w//D/7v/u/+7/7f/v/+//7v/u
/+z/7P/r/+v/7f/t/+v/6v/q/+j/6P/o/+j/6f/p/+n/6f/p/+n/6f/o/+j/6P/o/+j/
6P/o/+f/5//n/+f/5//n/+X/5f/l/+X/5//n/+n/6v/o/+j/6f/q/+3/7f/t/+7/7P/u
/+7/7v/u/+z/6//q/+n/5v/m/+b/6P/o/+j/5v/l/+X/5f/l/+X/5f/l/+X/5//l/+L/
4f/g/9//3v/d/9//3//g/+D/4P/g/+L/4v/j/+H/4P/g/+L/4//j/+P/4v/i/+P/4//l
/+T/5P/m/+n/8v/9/wcAEgAgADUAWgCIAL8A9wAmASkB8ACiAFkAAACX/zn/6f6v/qv+
yP7j/gH/Jf9A/1H/aP+B/4//mv+n/7P/u//F/8//1v/Z/97/4//i/+P/5f/m/+X/5v/n
/+j/6P/p/+n/6f/p/+n/6v/q/+z/7P/s/+z/7f/u/+7/7v/x//H/8f/x//H/8f/w/+//
8f/y//P/9P/0//T/9f/1//X/9f/2//f/+v/6//r//P/7//3//f/+/wEAAgADAAUABAAF
AAgACAAJAAsADAANAA8AEAARABQAFQAWABcAGgAcAB4AHgAgACIAIgAiACIAIAAiACIA
IgAjACMAIQAgAB8AHgAeABwAFwAXABUAEgASABEAEAAOAAwADAAJAAcABgAEAAQAAwAC
AAEAAAD///z/+//6//j/9//1//L/8v/y/+//7//u/+v/6f/p/+f/5f/j/+P/4f/g/9//
3//f/93/3f/d/93/3f/d/93/3f/e/97/3v/e/9//3//f/9//3//f/9//4P/h/+L/4//l
/+P/4//k/+T/5P/k/+T/5f/l/+X/5P/k/+X/5f/l/+X/5f/l/+X/5P/k/+T/5P/k/+X/
4//j/w==
         </WaveFormData>
      </LeadData>
      <LeadData>
         <LeadByteCountTotal>10000</LeadByteCountTotal>
         <LeadTimeOffset>0</LeadTimeOffset>
         <LeadSampleCountTotal>5000</LeadSampleCountTotal>
         <LeadAmplitudeUnitsPerBit>4.88</LeadAmplitudeUnitsPerBit>
         <LeadAmplitudeUnits>��V</LeadAmplitudeUnits>
         <LeadHighLimit>2147483647</LeadHighLimit>
         <LeadLowLimit>268435456</LeadLowLimit>
         <LeadID>V3</LeadID>
         <LeadOffsetFirstSample>0</LeadOffsetFirstSample>
         <FirstSampleBaseline>0</FirstSampleBaseline>
         <LeadSampleSize>2</LeadSampleSize>
         <LeadOff>FALSE</LeadOff>
         <BaselineSway>FALSE</BaselineSway>
         <ExcessiveACNoise>FALSE</ExcessiveACNoise>
         <MuscleNoise>FALSE</MuscleNoise>
         <LeadDataCRC32>3294396968</LeadDataCRC32>
         <WaveFormData>
CAAIAAgACAAHAAYABQAEAAIAAAD+//z/+f/4//f/9v/0//L/8P/u/+7/7v/u/+7/7f/s
/+v/6v/s/+z/7P/s/+z/7P/s/+z/7v/u/+7/7v/v//D/8f/y//P/9P/1//b/+P/4//j/
+P/6//r/+v/6//r/+v/6//r//P/8//z//P/6//r/+v/6//r/+v/6//r/+P/4//j/+P/4
//j/+P/4//f/9v/1//T/8v/y//L/8v/y//L/8v/y//D/8P/w//D/8P/w//D/8P/u/+7/
7v/u/+7/7v/u/+7/7P/s/+z/7P/s/+z/7P/r/+v/6//r/+r/6v/q/+r/6v/o/+j/6P/o
/+r/6v/q/+r/6v/q/+r/6v/q/+z/7f/u//D/8f/x//H/7//w//D/8f/y//L/8v/y//L/
8v/y//D/8P/w//L/8v/y//L/8P/u/+7/8P/w//D/8f/x//D/7//s/+v/6f/o/+b/5v/m
/+b/5v/n/+f/5//o/+n/6f/n/+T/5P/k/+T/5v/n/+f/6P/o/+r/6v/s/+r/6v/t//H/
+v8HABUALABKAHIAqADnACIBXQGFAX4BUgESAa4AIACW/yT/0v69/t7+//4a/zn/Vv9p
/3n/jP+b/6b/sf+8/8T/zP/R/9X/2f/f/+L/5f/n/+n/6f/o/+r/6//r/+v/7f/t/+3/
7//v//D/8P/u/+//7//v//H/8f/x//H/8v/y//L/8v/0//b/9v/2//b/9//3//n/+f/5
//r/+//7//v//P/+//3//v/+////AQACAAMABAAGAAcACAAJAAoADQAOAA8ADwAQABIA
FAAWABkAGwAdAB4AIQAiACQAJgAmACkAKgArACwALQAvAC8AMAAwADAAMAAwAC8ALgAt
ACwAKwApACYAJQAkACIAHgAcABoAGAAWABQAEgASABEADwAPAA4ADQAMAAsACQAHAAcA
BgAFAAQAAgACAAAA/P/7//r/9//3//X/9P/y//D/7//t/+z/7P/r/+r/6f/r/+v/6v/q
/+n/6f/o/+j/6f/p/+n/6f/r/+v/6//s/+3/7f/t/+7/8P/w//H/8f/y//L/8v/0//T/
9P/1//X/9//4//j/+P/4//n/+f/5//f/9//3//f/9//2//b/9v/1//X/9f/1//L/8f/x
//D/8P/x//L/8//y//H/8P/t/+//7//v/+7/7P/s/+z/6//r/+v/6//q/+v/6//r/+v/
5//o/+r/6P/m/+b/5v/m/+j/6P/o/+j/6P/n/+f/5//n/+b/5v/m/+T/5P/k/+T/5v/m
/+b/5v/k/+T/5P/k/+T/5P/k/+b/5//o/+j/6f/r/+v/6//s/+r/6//s/+z/7P/s/+z/
7P/u/+z/7P/s/+7/7v/u/+7/6v/o/+j/6v/q/+r/6f/p/+j/5//k/+P/4//i/+L/4v/i
/+L/4v/j/+P/4//k/+X/5P/h/93/3P/d/97/3//h/9//4P/g/+L/5P/m/+b/5v/r//P/
/v8PACUARABuAKQA5AAjAV4BhwGDAVYBFAGoABgAjP8W/8T+tP7X/vj+E/8y/03/YP9z
/4X/lP+h/6r/tf++/8T/yP/P/9X/2//d/+D/4P/h/+L/4f/k/+b/5//n/+X/5//n/+f/
5//n/+j/6P/o/+n/6f/p/+v/6//r/+v/6v/q/+r/6v/s/+7/7v/u/+z/7f/t/+//8f/x
//L/8//z//P/9P/2//f/+P/4//n/+//8//3//v/+////AAABAAQABwAIAAkACwAMAA4A
EAAQABMAFQAXABgAGwAcAB4AIAAgACMAJAAlACYAJwApACkAKgAqACoAKAAoACcAJgAn
ACYAJQAjAB4AHQAcABoAGAAWABQAEgAQAA4ADAAMAAsACQAJAAgABQAEAAMAAQD/////
/v/9//z/+v/6//j/9P/z//L/7//v/+3/7P/q/+j/5//l/+T/5P/j/+L/4f/h/+H/4P/g
/+H/4f/g/+D/3//f/9//3//i/+P/5P/m/+f/5//n/+j/6P/o/+n/6f/s/+z/7P/u/+7/
7v/v/+//7f/u/+7/7v/w//H/8f/x/+//7//v/+//8f/w//D/8P/v/+//7//v/+z/6//r
/+r/6f/p/+n/6f/p/+n/6f/n/+f/5//n/+b/5v/m/+b/5f/l/+X/5f/k/+P/4//j/+P/
4//i/+D/4v/k/+T/5P/k/+L/4v/i/+L/4P/f/9//3//h/+D/4P/g/97/3v/e/97/4P/g
/+D/4P/e/97/3v/e/+D/4P/g/+L/4//k/+T/5f/l/+X/5f/m/+b/5//o/+j/6P/o/+j/
6P/o/+b/5v/m/+r/6v/q/+r/5v/k/+T/5v/m/+b/5f/l/+T/4//g/9//2//a/9r/2v/c
/9z/3P/d/93/3f/e/9//3f/b/9j/2P/Y/9j/2P/Z/9r/3P/d/+D/3v/e/+D/4v/l/+n/
8P///xMALABQAIIAwAD/AD4BdwGRAXwBRAHuAGoA1P9O/+b+rv65/uD+Af8c/zv/UP9h
/3P/iP+V/6D/qf+w/7z/xv/J/8v/z//V/9r/2f/b/93/3f/e/+D/4f/h/9//4f/h/+H/
4//j/+T/5P/k/+X/5f/l/+X/5f/l/+X/6P/o/+j/6P/m/+j/6P/o/+j/6f/p/+v/7f/t
/+7/7//v/+//8P/y//P/9P/0//X/9//4//n/+v/8//3//v////7/AQACAAMABwAIAAoA
DAAMAA8AEQATABIAFQAWABgAHAAcAB8AIAAhACIAIwAlACUAJgAmACYAJgAmACUAJAAh
ACAAHwAdABsAGwAbABoAFgAUABIAEAAQAA4ADAAMAAkABwAHAAYABQAEAAMAAQD9//3/
/P/7//r/+P/4//b/9v/1//T/8f/v/+3/7P/q/+j/5//l/+T/4v/h/+D/3//f/9//3v/e
/+H/4f/g/+D/4f/h/+H/4f/j/+P/4//k/+X/5f/l/+b/6P/o/+n/6f/q/+r/6v/s/+z/
7P/t/+3/7f/u/+7/7v/u/+//7//v/+//7//v/+//7//u/+7/7v/t/+3/7f/t/+7/7f/t
/+z/6f/p/+n/6f/p/+n/6f/n/+f/5//n/+b/5v/m/+b/5f/l/+X/5f/k/+P/4//j/+P/
5f/k/+L/4v/i/+L/4v/i/+L/4P/g/+D/4P/i/+H/4f/h/+H/4P/g/+D/3v/e/97/3v/g
/+D/4P/g/97/3v/e/97/4P/g/+D/4v/j/+T/5P/l/+f/5//n/+j/5v/n/+j/6P/q/+r/
6v/q/+r/6P/o/+j/6v/q/+r/6v/o/+b/5v/o/+j/6P/n/+f/5P/j/+D/3//f/97/3v/e
/97/3v/e/9//3//f/+D/4f/h/9//3P/c/97/3v/e/9//3v/e/93/3v/g/+D/4v/m/+n/
7//6/wkAHwA+AGYAlgDSABMBUgGHAZMBcgEyAdAAQgCs/yz/zv6s/sX+6v4H/yT/Qf9Y
/2n/e/+O/53/pv+v/7j/vv/E/83/0f/X/9v/3P/d/9//4f/h/+D/4v/j/+P/5f/n/+f/
5//n/+f/6P/o/+j/6f/p/+n/6//r/+v/6//s/+z/7P/s/+7/8P/w//D/7v/v/+//8f/z
//P/9P/1//P/8//0//b/+f/6//r/+//7//z//f/+/wIAAwAEAAUABgAJAAoACwANAA4A
EAASABQAFwAZABsAHAAfACAAIgAkACQAJwAoACkAKgArAC0AKwAsACwALAAqACoAKQAo
ACcAJgAlACMAIQAhACEAIAAcABoAGAAWABQAEgAQABAADwANAA0ADAALAAoACQAHAAUA
BQAEAAMAAgAAAAAA/v/8//v/+v/3//X/8//y//D/7P/r/+n/6P/q/+n/6P/n/+f/5//m
/+b/6f/p/+j/6P/p/+n/6f/p/+3/7f/t/+7/7//v/+//8P/w//D/8f/x//L/8v/y//T/
9v/2//f/9//1//b/9v/2//j/+f/5//n/+f/5//n/+f/3//b/9v/2//X/9f/1//X/9v/1
//X/9P/x//H/8f/x//H/8f/x/+//7//v/+//7v/u/+7/7v/t/+3/7f/t/+z/7f/t/+3/
7v/s/+z/7P/s/+r/6v/q/+r/7P/r/+v/6//p/+j/6P/o/+j/6P/o/+j/6P/o/+j/6P/q
/+r/6v/q/+r/6v/q/+z/7f/u/+7/7//v/+//7//w//D/8f/y//L/8v/y//L/8v/y//D/
8P/w//L/8v/y//L/8P/u/+7/8P/w//D/7//v//D/7//s/+v/6f/o/+j/6P/o/+j/6P/p
/+n/6f/q/+v/6//p/+b/5v/m/+b/5v/n/+n/6v/q/+z/7P/s/+7/7v/v//H/+v8HABUA
LABIAG4AoADdABwBVwGDAYQBXAEeAcAAOgCs/zb/4v7D/tr+//4a/zn/Vv9n/3v/kP+f
/6r/sf+8/8b/zv/V/9n/3//l/+j/6f/r/+3/7f/s/+7/7//v//H/8//z//P/8//z//T/
9P/2//f/9//3//f/9//3//f/+P/4//j/+P/6//z//P/8//z//f/9/////f/9//7///8B
AAEAAgAEAAUABgAGAAcACQAKAAsADAAOAA8AEAARABIAFQAWABcAFwAYABoAHAAeACEA
IwAlACYAKQAqACwALAAsAC8AMAAzADQANQA3ADcAOAA4ADgAOAA4ADcANgA1ADQAMwAx
AC4ALQAsACoAKAAmACQAIgAiACAAHgAeABkAFwAXABYAFQAUABMAEQAQABEAEQARAA4A
DAAMAAoACAAHAAYAAwABAP///v/8//r/+f/3//b/9v/1//T/8//1//X/9P/0//T/8//x
//D/8//z//P/8//1//X/9f/2//n/+f/5//r/+v/6//v/+//+//7//v8AAP7//v//////
//8AAAAAAAACAAMAAwADAAEAAQABAAEAAQAAAAAAAAD///////////7//f/9//z/+//7
//v/+//5//n/+f/3//n/+f/5//j/+P/4//j/9//3//f/9//2//X/9f/1//b/9P/0//T/
9P/y//L/8v/y//L/8f/x//H/8//y//L/8v/y//L/8v/y//D/8P/w//D/7v/u/+7/7v/w
//D/8P/y//P/9P/0//X/9f/1//X/9v/4//n/+v/6//j/+P/4//j/+v/4//j/+P/4//j/
+P/4//b/9P/0//b/+P/4//f/9//2//X/8v/x//H/8P/w//D/7v/u/+7/7//v/+//8P/x
//H/7//s/+z/7P/s/+z/7f/r/+z/7P/u//L/8v/w//T/9//7/wQAEwAjADwAXACKAMgA
BwFEAX8BlwF+AUwBAgGKAPb/bv8C/8b+zf7y/hH/Lv9N/2T/df+J/5z/qf+y/7v/wv/O
/9b/2//f/+X/6f/q/+v/7f/v/+//8v/0//X/9f/z//X/9f/1//X/9f/2//b/9v/3//f/
9//7//v/+//7//r/+v/6//r/+//+////AAD+//////8BAAEAAQACAAMAAwADAAQABgAH
AAgACAAJAA0ADgAPABAAEAARABIAEwAUABcAGAAZAB0AHgAgACIAIAAjACUAJwAqAC0A
LgAwADIAMgA1ADYANQA2ADcAOQA5ADoAOgA6ADoAOgA5ADgAOQA4ADcANQAyADEAMAAu
ACwAKgAoACYAJAAiACAAIAAdABsAGwAaABsAGgAZABcAFQAVABQAEwAQAA4ADgAMAAoA
CQAIAAUAAwABAAAA/v/+//3/+//6//j/9//2//X/9f/1//T/9P/1//X/9P/0//f/9//3
//f/9//3//f/+P/7//v/+//8//3//P/8//v//v/+//7/AAAAAAAAAQABAAMABAAEAAQA
AgADAAMAAwADAAMAAwADAAMAAgACAAIAAwADAAMAAwAAAP/////+//3//f/9//3//f/9
//3/+//5//n/+f/4//r/+v/6//n/+f/5//n/+P/3//j/+P/4//j/+P/2//b/9v/2//b/
9f/1//X/9f/0//T/9P/0//T/9P/0//T/9P/0//T/9P/0//T/9P/2//b/9v/4//f/+P/4
//n/+f/5//n/+v/8//3//v/+//z//P/8//z//P/6//r/+v/+//7//v/+//r/+P/4//r/
+v/6//n/+f/2//X/8v/x//H/8P/w//D/8P/w//D/8f/x//H/8v/z//P/8f/u/+7/7v/u
/+7/7//x//L/8v/0//T/9P/0//j//f8DABAAHwA1AFgAhAC4APYAOQF4AaEBnQFyASwB
ugAkAJL/HP/M/sD+4/4G/yX/RP9d/2z/f/+T/6T/r/+6/8P/yv/S/9r/3f/j/+v/7//u
/+3/7//x//H/8v/0//X/9f/1//f/9//3//X/9f/2//b/9v/3//f/9//7//v/+//7//r/
+v/6//r//P/+//7//v/8//3//f///wEAAQACAAMAAwADAAQABgAHAAgACAAJAAsADAAN
AA4AEAARABIAEwAUABcAGAAZABsAHAAeACAAHgAhACMAJQAnACsALQAwADAAMAAzADQA
NQA2ADcAOQA5ADoAOgA6ADkAOAA2ADQANAA0ADQAMwAuAC0ALAAqACgAJgAkACIAIgAg
AB4AHgAdABsAGwAaABkAGAAXABUAEQARABAADwAOAAwADAAKAAYABQAEAAEA///9//z/
+v/6//n/9//2//b/9f/0//P/8//z//L/8v/z//P/8v/y//P/8//z//P/9f/1//X/9v/5
//n/+f/6//r/+v/7//v/+v/6//r//P/+//7/////////AAAAAAAAAAABAAEAAQABAAEA
AQABAP///v/+//7//f/9//3//f/+//3//f/8//v/+//7//v/+//7//v/+f/3//f/9//2
//b/9v/2//X/9//3//f/9v/1//T/9P/0//T/9P/0//T/9P/0//T/8//z//P/8f/w//D/
8P/x//L/8//0//L/8v/y//L/8v/y//L/8v/y//L/8v/0//X/9v/2//f/9//3//f/+P/4
//n/+v/6//r/+v/6//r/+P/2//b/9v/4//j/+P/4//j/9v/2//j/+P/4//f/9//2//X/
8v/x/+//7v/u/+7/8P/w//D/8f/v/+//8P/x//H/7//s/+z/7P/s/+z/7f/r/+z/7P/u
//D/8v/y//L/+f/9/wQAEwAnAD4AZACSAMwADQFOAYcBowGMAVgBBAGCAO7/aP/4/r7+
y/7y/gv/Kv9N/2T/df+H/5j/pf+w/73/xv/M/9T/2//h/+f/6f/s/+v/7f/v/+//8P/y
//P/8//z//X/9f/1//f/9//4//j/9v/3//f/9//7//v/+//7//r/+v/6//r//P/+//7/
/v/+//////8BAAEAAQACAAMAAwADAAQABgAHAAgACAAJAAsADAANAA4ADgAPABAAEQAU
ABcAGAAZABsAHAAeACAAIAAjACUAJwAoACsALAAuADAAMAAzADQANQA2ADcAOQA7ADwA
PAA8ADwAPAA7ADoAOQA4ADcANQA0ADMAMgAwACwAKgAoACYAJgAkACIAIgAhAB8AHwAe
AB0AHAAbABkAFwAXABYAFQASABAAEAAOAAwACwAKAAcABQADAAIAAAD+//3/+//6//r/
+f/4//f/9//3//b/9v/3//f/9v/2//n/+f/5//n/+f/5//n/+v/9//3//f/+//7//v//
////AgACAAIABAAEAAQABQAFAAUABgAGAAYABAAFAAUABQAHAAcABwAHAAcABgAGAAYA
AwADAAMAAwAEAAMAAwACAAEAAQABAAEAAQABAAEA///9//3//f/8//z//v/+//3//v/8
//z//P/8//z//P/8//z/+v/5//n/+f/5//j/+P/4//j/+P/4//j/9v/2//b/9v/4//j/
+P/4//j/+P/4//r/+//8//z//f/9//3//f/+/wAAAQACAAIAAAAAAAAAAAAAAP7//v/+
/wAAAAAAAAAA/v/8//z//v/+//7//f/9//7//f/6//n/9//2//b/9v/2//b/9v/3//X/
9f/2//f/+f/3//T/9P/y//L/8v/z//X/9v/2//j/+P/4//r/+v/7/wEACAATACEAOABW
AIAAtgDzADABawGVAY4BYgEiAb4ANACo/zT/4P7L/uz+D/8q/0v/Zv93/4f/nP+r/7b/
wf/K/9D/2P/f/+X/6//x//L/8//1//f/9//4//r/+//7//v//f/9//3//f/9//7//v/+
/////////wEAAQABAAEAAgACAAIAAgACAAQABAAEAAYABwAHAAkABwAHAAgACQALAAsA
DAAOAA0ADgAOAA8AEQASABMAFAAWABcAGAAZABwAHwAgACEAIQAiACQAJgAmACkAKwAt
ACwALwAwADIANgA2ADkAOgA9AD4APwBBAEEAQgBCAEIAQABAAD8APgA9ADwAOwA5ADgA
NwA2ADQAMgAwAC4ALAAsACoAKAAoACUAIwAjACIAHwAeAB0AGwAZABkAGAAXABQAEgAS
ABAADgANAAwACQAJAAcABgAEAAAA///9//z//P/7//r/+f/7//v/+v/6//n/+f/4//j/
+f/5//n/+f/7//v/+//8//v/+//7//z/AAAAAAEAAQACAAIAAgAEAAQABAAFAAUABQAG
AAYABgAGAAcABwAHAAcABwAHAAcABwAGAAYABgAFAAUABQAFAAYABQAFAAQAAwADAAMA
AwABAAEAAQD///////////7/AAAAAAAA/////////v/8//z//P/8//z//P/8//z//P/7
//v/+//7//r/+v/6//r/+v/6//r/+v/6//r/+v/6//r/+v/6//r/+v/6//z//f/+//7/
///9//3//f/+/wAAAQACAAIAAgACAAIAAgACAAAAAAAAAAAAAAAAAAAA///+////AgAA
AAAA//////7//f/6//n/9//2//b/9v/0//T/9P/1//f/9//4//n/9//1//L/8v/0//T/
9P/1//X/9v/2//j/+v/6//r//P///wMAEAAfADMAUAB6AK4A6gApAWoBmwGjAYIBSAHm
AFoAxP9I/+r+xv7d/gb/I/9C/1//cv+B/5P/pv+z/7z/x//O/9T/3v/j/+v/7//z//T/
8//1//f/9//4//r/+//7//v//f/9//3//f/9//7//v/+/////////wEAAQABAAEAAgAC
AAIAAgACAAQABAAEAAQABQAFAAcACQAJAAoACwAJAAkACgAMAA0ADgAOAA8AEwAUABUA
FgAWABcAGAAZABwAHwAgACEAIQAiACQAJgAmACkAKwAtAC4AMQAyADQAOAA4ADsAPAA9
AD4APwBBAEMARABEAEQAQgBCAEEAQAA/AD4APQA7ADkAOQA5ADgANgA0ADIAMAAvACwA
KQAoACYAJQAmACYAIwAiACEAHwAdAB0AHAAbABYAFAAUABIAEAAPAA4ACwAJAAcABgAE
AAIAAQD///7//v/9//z/+//5//n/+P/4//n/+f/4//j/9//3//f/9//7//v/+//8//3/
/f/9//7////+//7//f8AAAAAAAACAAQABAAFAAUAAwAEAAQABAAEAAUABQAFAAUABQAF
AAUABQAEAAQABAAFAAUABQAFAAQAAwADAAIAAQABAAEAAQABAAEAAQD///3//f/9//z/
/v/+//7//f/7//v/+//6//3//v/9//z/+//6//j/+P/4//j/+P/3//f/9//5//j/+P/4
//b/9v/2//b/9v/2//b/9v/2//b/9v/2//b/9v/2//j/+f/6//r/+//7//v/+//8//7/
//8AAAAA/v/+//7//v/+//z//P/8//7//v/+//7//P/6//r//P/8//z/+//7//r/+f/2
//X/8f/w//D/8P/x//L/8//1//X/9f/2//f/9f/z//D/8P/w//D/8P/x//H/8v/y//T/
8v/y//b/+v/7/wEADgAfADcAXACIAL4A/gA/AXwBpQGfAXABKgG4ACAAjv8a/87+xv7p
/gr/Jf9I/1//cP+B/5X/pv+v/7r/xf/M/9L/3P/j/+f/6f/r/+z/7//x//P/8//y//T/
9f/1//X/9//3//f/9//3//j/+P/6//v/+//7//v/+//7//v//v/+//7//v/8//7//v/+
/wAAAQABAAMAAQABAAIAAwAFAAUABgAIAAcACAAIAAkACwAMAA0ADgASABMAFAAVABYA
GQAaABsAGwAcAB4AIAAiACUAJwApACoALQAuADAAMgAyADUANgA3ADgAOQA7ADsAPAA8
ADwAPAA8ADsAOgA5ADgANwA1ADIAMQAwAC4ALgAsACoAKAAoACYAJAAkACEAHwAfAB4A
GwAaABkAFwAVABUAFAATABAADgAOAAwACAAHAAYAAwABAP///v/8//z/+//5//j/9v/1
//T/8//z//P/8v/y//P/8//y//L/8//z//P/8//z//P/8//0//f/9//3//j/+P/4//n/
+f/8//z//P/+//7//v///////f/+//7//v/+/////////wEAAQABAAEAAQAAAAAAAAD/
//////////z/+//7//r/+//7//v/+//7//v/+//5//n/+f/5//j/9v/2//b/9f/1//f/
9//2//T/9P/0//T/8v/y//L/8v/0//P/8//z//P/8v/y//L/8v/y//L/8v/w//D/8P/w
//D/8P/w//D/8P/w//D/8v/z//T/9P/1//f/9//3//j/9v/3//j/+P/2//b/9v/2//f/
9v/3//j/+P/4//j/+P/4//b/9v/4//j/+P/3//f/9f/z/+//7f/t/+z/7P/s/+z/7P/s
/+3/7f/t/+7/7//t/+v/6P/o/+n/6v/r/+3/6//s/+z/7v/w//L/8P/w//X//f8IABkA
MwBUAH4AtgD0ADMBdAGfAZsBbAEkAbAAHgCO/xb/xv68/t3+/v4d/z7/V/9o/3v/j/+e
/6v/tP+9/8b/0P/W/9n/3f/l/+f/6P/p/+v/7f/t/+z/7v/v/+//7//x//H/8f/z//P/
9P/0//T/9f/1//X/9//3//f/9//4//j/+P/4//b/+P/4//j/+v/7//v//f/7//v//P/9
//3//f/+/wAAAQACAAIAAwAFAAYABwAIAAwADQAOAA8AEAATABQAFQAXABgAGgAcABoA
HQAfACEAIgAlACYAKAAsACwALwAwADEAMgAzADUANQA2ADYANgA2ADYANQA0ADMAMgAx
AC8AKgApACgAJgAmACQAIgAgACIAIAAeAB4AGQAXABcAFgAXABYAFQATAA8ADwAOAA0A
CgAIAAgABgACAAEAAAD9//v/+f/4//b/9v/1//P/8v/w/+//7v/t/+3/7f/s/+z/7f/t
/+z/7P/t/+3/7f/t/+//7//v//D/8//z//P/9P/0//T/9f/1//b/9v/2//j/+f/6//z/
/f/7//z//P/8//r/+//7//v/+//7//v/+//7//r/+v/6//n/+f/5//n/+v/5//n/+P/3
//f/9//3//f/9//3//X/9P/z//L/8P/y//D/8P/x//D/8v/y//L/8v/x//D/7//u//D/
7//v/+//7f/s/+z/7P/s/+z/7P/s/+z/7P/s/+z/6v/q/+r/6v/s/+z/7P/u/+//8P/w
//H/8//z//P/9P/y//P/9P/0//T/9P/0//T/9P/y//L/8v/y//L/8v/y//D/7v/u//D/
8P/w/+//7//w/+//7P/r/+n/6P/o/+j/6P/o/+j/6f/p/+n/6v/r/+n/5//k/+T/5P/k
/+T/5f/n/+j/6P/q/+j/6v/q/+z/7//z//r/BwAXACwATAB2AK4A6QAmAV8BgQF2AUgB
CAGgABYAkv8g/87+v/7i/gP/IP8//1j/a/99/47/nf+q/7P/uv/C/8r/0//Z/9v/3//i
/+P/5f/n/+f/6P/q/+v/6//r/+3/7f/t/+3/7f/u/+7/8P/x//H/8f/x//H/8f/x//L/
8v/y//L/8v/0//T/9P/0//X/9f/3//X/9f/2//f/+f/5//r//P/9//7//v//////AAAB
AAIAAgADAAQABQAGAAkACgALAA8AEAASABQAFAAXABkAGwAaAB0AHgAgACIAIgAlACYA
JwAoACkAKwAtAC4ALgAuACwALAArACoAKQAoACcAJQAiACEAIAAeABwAGgAYABYAFgAU
ABIAEgARAA8ADwAOAAwACgAIAAUAAwADAAIAAQAAAP7//v/8//j/9//2//P/8f/v/+7/
7P/r/+v/6v/q/+n/5//l/+P/4//j/+L/4v/j/+P/4v/i/+X/5f/l/+X/5f/l/+X/5v/n
/+f/5//o/+r/6v/r/+v/7P/s/+z/7v/s/+z/7f/t/+3/7v/u/+7/8P/x//H/8f/x//H/
8f/x/+//7v/u/+7/7//v/+//7//u/+3/7f/s/+n/6f/p/+n/6//r/+v/6f/p/+n/6f/o
/+b/5v/m/+X/5//l/+X/5P/i/+L/4v/i/+L/4v/i/+L/4v/i/+H/4f/h/+H/4P/g/+D/
3v/e/97/3v/e/97/3v/e/9z/3P/c/9z/3v/e/97/4P/f/+D/4P/h/+P/4//j/+T/4v/j
/+T/5P/k/+T/5P/k/+T/4v/i/+L/5P/k/+T/5P/i/+D/4P/i/+L/4v/h/+H/4v/h/97/
3f/a/9j/1//W/9b/1v/W/9f/1//X/9j/2f/Z/9f/1P/U/9b/1v/W/9f/1//Y/9j/2v/Y
/9r/2v/a/93/4//s//f/CwAmAEYAdgCwAO8ALgFpAYMBbgE4AewAdADg/1b/6v6s/q/+
1v71/hT/M/9I/1n/a/9+/4n/lP+h/6r/sP+4/8H/x//L/8//1P/U/9X/1v/V/9b/2P/Z
/9n/1//Z/9n/2f/Z/9n/2v/a/9z/3f/d/93/3f/d/93/3f/e/97/3v/e/97/4P/g/+D/
4P/h/+H/4//l/+X/5v/n/+X/5f/m/+j/6f/q/+r/6//r/+z/7f/u//D/8f/y//P/8v/1
//b/9//7//z//v8AAAAAAwAFAAcABgAJAAoADAAQABAAEwAUABUAFgAXABkAGQAaABoA
GgAaABoAGQAYABcAFgAVABMADgANAAwACgAKAAgABgAEAAQAAgAAAAAA/f/7//v/+v/5
//j/9//1//P/8//y//H/7P/q/+r/6P/m/+X/5P/h/9//3f/c/9r/2P/X/9X/1P/U/9P/
0v/R/9D/z//N/8z/zf/N/8z/zP/P/8//z//P/9H/0f/R/9L/0f/R/9H/0v/W/9b/1//X
/9b/1v/W/9j/2v/a/9v/2//b/9z/3P/c/9z/3f/d/93/3f/d/93/3f/b/9r/2v/a/9v/
2//Z/w==
         </WaveFormData>
      </LeadData>
      <LeadData>
         <LeadByteCountTotal>10000</LeadByteCountTotal>
         <LeadTimeOffset>0</LeadTimeOffset>
         <LeadSampleCountTotal>5000</LeadSampleCountTotal>
         <LeadAmplitudeUnitsPerBit>4.88</LeadAmplitudeUnitsPerBit>
         <LeadAmplitudeUnits>��V</LeadAmplitudeUnits>
         <LeadHighLimit>2147483647</LeadHighLimit>
         <LeadLowLimit>268435456</LeadLowLimit>
         <LeadID>V4</LeadID>
         <LeadOffsetFirstSample>0</LeadOffsetFirstSample>
         <FirstSampleBaseline>0</FirstSampleBaseline>
         <LeadSampleSize>2</LeadSampleSize>
         <LeadOff>FALSE</LeadOff>
         <BaselineSway>FALSE</BaselineSway>
         <ExcessiveACNoise>FALSE</ExcessiveACNoise>
         <MuscleNoise>FALSE</MuscleNoise>
         <LeadDataCRC32>3424163004</LeadDataCRC32>
         <WaveFormData>
AgACAAIAAgAAAAAAAAAAAP7//P/6//j/9f/0//P/8v/v/+7/7f/s/+z/7P/s/+z/6//q
/+n/6P/o/+j/6P/o/+j/6P/o/+j/6f/q/+v/7P/u/+7/7v/u//D/8P/w//D/8f/y//P/
9P/0//T/9P/0//T/9P/0//T/9v/2//b/9v/0//T/9P/0//T/9P/0//T/9P/0//T/9P/y
//L/8v/y//H/8P/v/+7/7v/u/+7/7v/s/+z/7P/s/+z/7P/s/+z/6v/q/+r/6v/q/+r/
6v/q/+r/6v/q/+r/6v/q/+r/6f/p/+n/6P/o/+b/5v/m/+X/5//n/+f/5//l/+X/5f/k
/+b/5v/m/+b/5v/m/+b/5v/l/+f/6P/o/+r/7P/s/+z/7P/s/+z/7f/u/+7/7v/u/+//
8P/w//D/7v/u//D/8P/y//L/8P/w/+7/8P/w/+//8f/x//H/7v/u/+r/6f/p/+j/6P/m
/+b/5P/l/+X/5f/n/+f/5v/k/9//3//f/9//4f/i/+L/4v/i/+P/5P/l/+X/4//l/+X/
6f/x//3/EwAxAFgAkADPAAkBRgF9AZkBjwFbAfEAZADh/4D/Rv86/1L/av95/4n/lv+d
/6b/r/+2/7v/wf/J/83/0v/T/9X/2P/b/93/3f/f/+D/4P/e/97/4P/g/+L/4v/i/+L/
4v/j/+P/4//h/+L/4v/i/+X/5v/m/+b/5v/m/+b/5//n/+f/6P/o/+j/6f/p/+v/6v/q
/+r/6//t/+3/7v/v//D/8P/w//H/8f/x//L/8//2//f/+P/5//r/+//9//7///8BAAIA
AwAEAAUABwAKAAoADAAPABAAEQASABQAFQAWABcAGAAaABsAGwAcABwAHAAcABwAHAAb
ABsAGQAZABgAFgAWABUAEQAQAA4ADQAMAAwACwAKAAkACAAHAAcABgAGAAYABAADAAIA
AgAAAAEA///+//3/+v/4//b/8//y//D/7v/u/+z/6//q/+r/6P/n/+b/5f/n/+f/5//n
/+f/5//m/+b/5v/m/+b/5v/l/+X/5v/m/+j/6f/p/+n/6//r/+z/7P/s/+7/7v/u//D/
8P/w//D/8//z//P/9P/0//X/9f/1//T/8//y//H/8//y//L/8v/x//H/8f/x/+7/7f/s
/+z/7f/u/+7/7//t/+3/7f/r/+v/6//q/+r/6v/q/+r/6P/o/+n/6f/o/+r/6v/p/+n/
5f/l/+b/5v/k/+T/5P/k/+T/4//j/+P/5P/k/+T/5P/k/+P/4//j/+P/4//j/+P/5f/k
/+T/5P/i/+L/4v/i/+L/4v/j/+X/5v/m/+b/6P/o/+j/6P/o/+j/6f/q/+r/6v/q/+v/
7P/s/+z/7P/s/+7/7v/u/+7/7P/s/+z/7v/u/+3/7f/t/+3/6v/o/+T/4//j/+T/5P/i
/+L/4v/j/+H/4f/h/+H/4P/e/9v/2//d/93/3f/e/9z/3P/c/93/4P/j/+P/4f/f/+P/
6f/3/wsAKwBTAIYAyAAFAUEBeAGVAYkBVwHrAF8A3P9//0j/PP9U/2z/fP+J/5X/nP+l
/67/s/+6/8H/xf/J/83/zP/R/9X/1v/X/9n/1//Z/9r/2v/c/9z/3v/e/97/3v/e/97/
3v/f/9//3//f/+D/4P/g/+H/4v/i/+L/4P/g/+D/4f/j/+P/5P/k/+L/4//j/+X/5v/m
/+b/5//n/+f/6P/p/+z/7P/s/+3/7f/t/+7/7//w//H/8v/z//T/9f/3//j/+f/7//z/
/f/+////AQAEAAQABgAJAAoACwAMAA4ADwAQABEAEgAUABUAFQAWABYAFgAWABYAFgAV
ABUAEwATABAADgAOAA0ACwAKAAgABwAGAAYABQAEAAUABAADAAMAAQAAAP///P/9//z/
/P/6//n/9//2//X/9P/y//D/7f/u/+z/6v/q/+j/5//m/+b/4v/h/+D/3//h/+H/4f/h
/+H/4f/g/+D/3v/e/97/3v/h/+H/4v/i/+L/4//j/+P/5f/l/+b/5v/m/+j/6P/o/+r/
6v/q/+r/6//r/+v/7P/s/+3/7f/t/+v/6//r/+v/7f/s/+z/7P/r/+v/6//r/+r/6f/o
/+j/6P/o/+f/5//n/+f/5//l/+X/5f/k/+T/5P/k/+T/4v/g/+H/4f/g/+L/4v/h/+H/
4f/h/+D/4P/g/+D/4P/g/+D/3//f/9//3v/e/97/3v/g/9//3//f/93/3f/d/93/3f/c
/9z/3P/c/9z/3P/c/9z/3P/d/9//4P/g/+D/4v/i/+L/4v/i/+T/5f/m/+b/5v/m/+f/
6P/o/+j/6P/o/+r/6v/q/+r/5v/m/+b/6P/q/+n/6f/p/+n/5v/k/+D/3f/d/97/3v/e
/97/3v/f/93/3f/d/93/3P/a/9f/1//X/9f/1//Y/9r/2v/a/9v/2v/b/93/3//d/9v/
3//p//n/EQAzAGQAngDbABUBUgGDAZEBcwEjAaMAGgCr/17/Pv9G/17/cv+D/4//lv+d
/6T/r/+0/7f/u//B/8f/zP/N/8//0P/T/9f/1f/X/9j/2P/Y/9j/2v/a/9r/2v/a/9r/
2v/b/9v/2//b/9z/3P/c/9v/3P/c/9z/3v/e/97/3//d/93/3v/e/97/3//f/+H/4v/i
/+L/4//j/+P/5P/l/+b/5v/m/+f/6f/p/+r/6//u/+//8P/x//D/8f/z//T/9f/3//j/
+f/8//3///8CAAAAAgAFAAYACQAKAAwADQAMAA0ADgAQABEAEQASABIAEgASABIAEgAR
ABEADwAPABAADgAOAA0ACQAIAAYABQAEAAQAAwACAAMAAgABAAEA/v/+//7//P/9//z/
/P/6//f/9f/0//P/8//y//H/7//u/+z/6v/q/+b/5f/k/+T/5P/j/+L/4f/h/+H/4f/h
/+H/4f/g/+D/4P/g/+D/4P/h/+H/4v/i/+T/5f/l/+X/5//n/+j/6P/o/+r/6v/q/+r/
6v/q/+r/6//r/+v/7P/s/+3/7f/t/+3/7f/t/+3/7f/s/+z/7P/t/+3/7f/t/+7/7f/s
/+z/6//q/+j/5//n/+f/5//l/+f/5//m/+b/5v/m/+b/5P/i/+P/4//i/+L/4v/h/+H/
4//j/+L/4v/i/+L/4v/i/+L/4v/h/+H/4f/g/+D/4P/g/+D/3//f/9//3//f/9//3//h
/+D/4P/g/97/3v/e/97/4P/g/+H/4//i/+L/4v/k/+b/5v/m/+b/5v/n/+j/6P/q/+r/
6//s/+r/6v/q/+r/7v/u/+7/7v/s/+z/7P/u/+7/7f/t/+3/6//o/+b/4v/h/+H/4v/i
/+D/4P/g/+H/4f/h/+H/4f/g/97/2//b/93/3f/d/97/3P/c/9z/3f/e/9//4f/h/+H/
4f/l//H/BwAlAEsAeAC0APMALwFsAZUBlQFnAQkBfwD2/4//UP86/0z/Zv94/4f/k/+c
/6H/qv+1/7z/v//D/8f/yf/M/9H/0//W/9f/2f/Z/9v/3P/c/9z/3P/e/97/4P/g/+D/
4P/e/9//3//f/+H/4v/i/+L/4f/i/+L/4v/i/+L/4v/j/+X/5f/m/+b/5v/n/+f/6f/q
/+r/6v/r/+v/6//s/+3/7v/u/+7/7//v/+//8P/x//T/9f/2//f/+P/5//v//P///wEA
AgADAAYABwAJAAwACgAMAA8AEAARABIAFAAVABYAFwAYABoAGQAZABoAGgAYABgAGAAY
ABcAFwAVABUAFgAUABQAEwARABAADgANAAwADAALAAoACwAKAAkACQAGAAYABgAEAAMA
AgACAAAAAQD///7//f/8//r/+P/1//b/9P/y//L/7f/r/+n/6P/n/+f/5//n/+f/5//n
/+f/6f/p/+j/6P/o/+j/6P/o/+n/6f/q/+r/7P/t/+3/7f/t/+3/7v/u/+7/8P/w//D/
8v/y//L/8v/z//P/8//0//T/9f/1//X/9f/1//X/9f/1//T/9P/0//H/8f/x//H/8f/x
//H/8v/w//D/7//v/+//7//v/+3/7//v/+7/7v/s/+z/7P/q/+r/6//r/+r/6v/q/+v/
7P/q/+r/6v/q/+r/6f/p/+n/6P/o/+j/6P/o/+f/5//n/+f/5//n/+f/5//m/+b/5v/o
/+j/6P/o/+j/6P/p/+v/7P/s/+z/7v/s/+z/7P/s/+7/7//w//D/8P/w//H/8v/y//L/
8v/y//T/9P/0//T/8v/y//L/9P/0//P/8//z//X/8v/w/+z/6//r/+z/7P/q/+r/6v/r
/+v/6//r/+v/6v/o/+X/5f/l/+X/5f/m/+b/5v/m/+f/6P/p/+n/6//p/+f/6f/x////
EwAxAFYAigDJAAcBRAF9AZ0BlwFrAQsBgAD3/5T/Vv9C/1L/av99/43/mv+h/6r/tf++
/8P/x//L/9P/1v/X/9v/4P/h/+P/4f/j/+T/5P/m/+b/6P/o/+r/6v/q/+r/6P/p/+n/
6f/q/+z/7f/u/+7/7v/t/+z/7P/s/+z/7f/v/+//8P/w//D/8f/x//P/8v/y//L/8//0
//X/9//5//r/+v/6//v/+//7//z//f8AAAEAAgADAAQABQAHAAgACQALAAwADQAQABEA
EwAWABQAFgAZABoAGwAcAB4AHwAiACMAJAAmACcAJwAoACgAKAAoACgAKAAnACcAJQAl
ACQAIgAiACEAHwAeABwAGwAaABoAGQAYABYAFAASABEAEAAQABAADgAOAA4ADwAOAA0A
CwAKAAkACAAGAAQAAQAAAP7//P/8//r/+f/4//j/9v/1//T/8//z//P/8//z//L/8f/v
/+7/8P/w//D/8P/z//P/9P/0//b/9//3//f/+f/5//r/+v/6//z//P/8//z//P/8//z/
////////AAAAAAEAAQABAAEAAQABAAEA///+//7//v////////////7//f/8//z//v/+
//3//f/7//v/+//5//v/+//6//r/+P/4//j/9v/2//f/9//2//j/+P/3//j/9v/2//b/
9v/2//X/9f/1//T/9P/0//T/9P/z//P/8//z//P/8//z//X/9P/0//T/8//y//H/8P/x
//L/9P/3//b/9v/2//j/+P/4//j/+P/6//v//P/8//z//P/9//7//v/+//7//v/+//7/
/v/+//z//P/8//7/AAD///////////z/+v/2//X/9f/2//b/8v/y//L/8//z//P/8//z
//L/8P/t/+3/7f/t/+3/7v/u/+7/7v/v//L/8//x//P/9f/z//X///8RACcARwB0ALAA
7wArAWoBlwGlAZEBTwHTAEQAzf96/1D/Vv9w/4T/k/+j/6r/sf++/8f/zP/P/9P/1f/d
/+L/4//l/+j/6//p/+v/7f/u/+7/7v/u//D/8P/w//D/8P/w//D/8f/x//H/8f/y//L/
8v/z//T/9P/0//T/9P/0//X/9//3//j/+P/4//n/+f/7//z//P/8//3//f/9//7///8A
AAAAAAABAAMAAwAEAAUABgAHAAgACQAKAAsADQAOAA8AEQASABMAFAAVABcAGgAcAB4A
IQAiACMAJAAmACcAJgAnACgAKgArACsALAAsACwALAAsACwAKwArACkAKQAoACYAJgAl
ACUAJAAiACEAHgAeAB0AHAAbABoAGQAZABoAGgAaABgAFwAWABYAFAARAA8ADgANAAwA
CgAIAAUABgAEAAIAAgAAAP///v/+//z/+//6//n/+f/5//n/+f/3//f/9v/2//f/+P/5
//r/+f/5//r/+v/8//3//f/9//3//f/+//7//v8AAAAAAAACAAIAAgACAAUABQAFAAYA
BAAFAAUABQAFAAUABQAFAAUABAAEAAQABQAFAAUABQAEAAMAAgACAAAAAAD/////AQAB
AAEA///9//3//P/8//7//v/+//z//P/9//3//P/6//r/+v/6//r/+v/6//n/+f/5//j/
+P/4//j/+v/5//n/+f/3//f/9//3//f/9v/2//b/9v/2//b/9v/4//j/+f/7//r/+v/6
//z//P/8//z//P/+////AAAAAAAAAAABAAIAAAAAAAAAAAADAAQABQAGAAMAAgABAAIA
AgABAAEAAQD///z/+v/2//f/9//4//j/9v/2//b/9//1//X/9f/1//T/8v/v/+//8f/x
//H/8v/0//T/9P/1//T/9f/1//f/9//3//v/CQAfAD8AZwCaANYAFQFTAYoBpQGbAWMB
9QBnAOr/j/9a/1T/bP+E/5b/pf+r/7D/u//E/8n/zv/T/9n/2//f/+L/5f/n/+z/7//v
/+3/7//w//D/8P/w//L/8v/y//L/8v/y//D/8f/x//H/8f/y//L/8v/1//b/9v/2//T/
9P/0//X/9//3//j/+P/2//f/9//5//r/+v/6//v/+//7//z//f8AAAAAAAABAAMAAwAE
AAUABgAHAAgACQAIAAkACwAMAA0ADwAQABEAEgATABUAGAAaABwAHwAgAB8AIAAiACMA
JAAlACYAKAApACkAKgAqACgAKAAoACgAJwAnACUAJQAkACIAIgAhAB8AHgAcABsAHAAc
ABsAGgAZABgAFwAXABYAFgAWABQAEQAQABAADgAPAA0ADAALAAoACAAGAAMAAgAAAP7/
/v/8//v/+v/6//j/9//2//X/9f/1//X/9f/1//X/9P/0//T/9P/0//T/9//3//j/+P/4
//n/+f/5//v/+//8//z/+v/8//z//P/+//7//v/+/////////wAAAAABAAEAAQABAAEA
AQABAAEAAAAAAAAA/f/9//3//f/9//3//f/+//z//P/7//v/+//7//v/+f/5//n/+P/4
//j/+P/4//b/9v/3//f/9v/2//b/9v/2//b/9v/2//X/9f/1//b/9v/2//b/9P/z//P/
8//1//X/9f/1//X/9P/0//T/8v/y//L/8v/y//L/8//1//b/9v/2//j/+P/4//j/+P/4
//n/+v/6//r/+v/7//z/+v/6//r/+v/8//z//P/8//r/+v/6//z//v/9//3//f/9//r/
+P/0//P/8//0//T/9P/0//T/9f/0//P/8v/x//D/7v/r/+v/7f/t/+3/7v/s/+z/7P/t
//D/8f/v/+//8f/x//P///8RACkASwB2ALAA7wAvAWwBmwGnAY0BPwG/ADIAv/9u/0j/
VP9w/4D/kf+h/6r/sf+6/8H/xv/L/9H/1f/Z/97/4f/j/+j/6//p/+n/6//s/+z/7P/s
/+7/7v/s/+z/7P/s/+7/7//v/+//7//w//D/8P/x//L/8v/y//D/8P/w//H/8v/z//X/
9v/0//X/9f/3//b/9v/2//f/9//3//j/+f/8//z//P/9//////8AAAEAAgADAAQABQAI
AAkACwAMAA0ADwAQABEAEgATABUAGAAYABoAHQAeAB0AHgAgACEAIgAjACQAJgApACkA
KgAqACoAKgAqACoAKQApACcAJwAmACQAJAAjACEAIAAeAB0AHAAcABsAGgAZABgAFwAX
ABYAFgAWABQAEwASABIAEAAPAA0ADAALAAoACAAGAAMAAgAAAP7//v/8//v/+v/6//j/
9//2//X/8//z//P/8//z//P/8v/y//P/9P/1//b/9//3//j/+P/4//n/+f/5//v/+//8
//z//v8AAAAAAAAAAAAAAAAAAAEAAQABAAIAAgADAAMAAwAFAAUABQAFAAUABAAEAAQA
AQABAAEAAQACAAEAAAAAAAAAAAD//////////////f/7//v/+v/6//j//P/8//z//P/6
//r/+v/6//r/+f/5//n/+P/4//j/+P/2//X/9f/1//f/9//3//f/9f/0//T/9P/2//b/
9v/2//T/9P/1//f/+v/6//r//P/6//r/+v/6//z//f/+//7//P/8//3//v8AAAAAAAAA
AAAAAAAAAAAA/v/+//7/AAAAAP///////wEA/v/8//j/9//3//j/+P/0//T/9P/1//X/
9f/1//X/9v/0//H/8f/v/+//7//w//L/8v/y//P/9P/1//X/9f/1//X/9//9/wkAIQA/
AGgAngDdABsBWAGRAasBoQFvAQcBegD3/5T/Wv9M/2T/fP+N/53/qv+v/7b/wf/K/83/
0//X/9v/3v/j/+f/6v/t/+//7//x//L/8v/w//D/8v/y//T/9P/0//T/9P/1//X/9f/1
//b/9v/2//f/+P/4//j/9v/2//b/9//5//n/+v/6//z//f/9///////+//3//f//////
AAABAAIAAgACAAMABQAFAAYABwAKAAsADAANAA4ADwARABIAEwAVABYAFwAYABkAGwAe
ABwAHgAhACIAJQAmACgAKQAqACsALAAuAC8ALwAwADAAMAAwADAAMAAvAC8ALQAtACwA
KgAqACkAKQAoACYAJQAkACQAIwAiAB8AHgAdAB0AHAAcABwAGgAZABgAGAAWABMAEQAQ
AA8ADgAMAAoABwAIAAYABAAEAAAA///+//7//P/7//r/+f/5//n/+f/5//n/+f/4//j/
+P/4//j/+P/5//n/+v/6//r/+//7//v//P/9////AAAAAAIAAgACAAQABAAEAAQABQAF
AAUABgAGAAcABwAHAAUABQAFAAUABQAEAAQABAADAAMAAwADAAMAAwADAAQAAgACAAEA
AQABAAEAAQD////////+//7/AAAAAAAA/v/+/////v/8//z//P/8//z/+//7//v/+v/6
//r/+v/6//n/+f/5//n/+f/5//n/+f/4//j/+P/6//r/+v/6//r/+v/7//3//P/8//z/
/v/+//7//v/+//7///8AAAAAAAAAAAEAAgAEAAQABAAEAAQABAAEAAQABAAEAAQABgAE
AAMAAwADAAMAAAD+//r/+//7//z//P/4//j/+P/5//v/+//7//v/+v/4//X/9f/1//X/
9f/2//b/9v/2//f/+P/5//v/+//5//n//f8JAB0AOQBfAJAAzAAJAUcBggGpAasBhwEp
AZ8AFgCv/27/Vv9o/4L/lP+j/6//tv+7/8T/zf/S/9f/2//d/+H/5v/p/+3/8P/x//H/
8f/z//T/9P/0//T/9v/2//b/9v/2//b/9v/3//f/9//3//j/+P/4//f/+P/4//j/+v/6
//r/+//7//v//P/8//z//f/9////AAAAAAAAAQD/////AAABAAIAAgACAAMABwAHAAgA
CQAIAAkACgALAA0ADwASABQAEwAVABYAFwAYABkAGwAeAB4AIAAjACQAJwAoACoAKwAs
AC0ALgAwAC8ALwAwADAAMAAwADAAMAAxADEALwAvAC4ALAAsACsAKQAoACYAJQAiACIA
IQAgACAAIAAgACEAHgAeAB4AHAAbABoAGgAYABUAEwASABEAEAAOAAwACQAIAAYABAAE
AAIAAQAAAAAAAAD///7//f/8//v/+v/5//n/+f/4//j/+v/6//r/+v/7//v//P/8//z/
/f/9//3//f/9//7//v8AAAIAAgACAAQABAAEAAQAAwADAAMABAAEAAUABQAFAAUABQAF
AAUABQAEAAQABAADAAMAAwADAAQAAwACAAIAAgACAAEAAQABAAEAAQD////////+//7/
AAAAAAAA/v/8//3//f/8//7//v/9//z/+//6//r/+f/5//n/+P/4//j/+P/6//n/+f/5
//f/9//3//f/9//2//b/9v/2//b/9v/2//b/9v/3//n/+v/6//r//P/8//z//P/8//7/
//8AAAAAAAAAAAEAAgAAAAAAAAAAAAIAAgACAAIAAAAAAAAAAgACAAEAAQABAAEA/v/8
//j/9f/1//b/9v/1//b/9//5//f/9//3//f/9v/0//H/8f/z//P/8//0//T/9P/0//X/
9P/z//X/9//1//X//f8JACEAQQBpAJ4A3AAXAVUBjAGlAZcBXwHxAGUA6P+R/2D/XP90
/4j/lv+l/6//tP+7/8T/y//O/9P/2f/d/9//5P/n/+n/6v/r/+3/7f/v//D/8P/w//D/
8v/y//L/8v/y//L/8P/x//H/8f/z//T/9P/0//X/9v/2//b/9v/2//b/9//3//f/+P/4
//j/+f/5//v//P/8//z//f/9//3//v///wAAAAAAAAEAAwADAAQABQAEAAUABgAHAAoA
CwANAA4ADQAPABAAEQAUABUAFwAaABgAGgAdAB4AIQAiACQAJQAmACcAKAAqACsAKwAs
ACwALAAsACwALAApACkAJwAnACYAJAAkACMAIwAiACAAHwAgACAAHwAeABsAGgAZABkA
FgAWABYAFAATABIAEgAQAA8ADQAMAAsACgAIAAYAAwAEAAIAAAAAAP7//f/8//z/+v/5
//j/9//1//X/9f/1//X/9f/0//T/9v/2//b/9v/1//X/9v/2//j/+f/5//n/+//7//z/
/P/8//7//v/+//7//v/+//7/////////AAAAAAEAAQABAAMAAwADAAMAAQAAAAAAAAD/
//////////7//f/8//z//P/8//v/+//9//3//f/7//v/+//6//r/+P/4//j/9v/4//f/
9//2//b/9v/2//b/9v/1//X/9f/0//T/9P/0//b/9f/1//X/8//z//P/8//z//L/8v/y
//L/8v/y//L/8v/y//P/9f/2//b/9v/4//j/+P/4//j/+P/5//r/+v/4//j/+f/6//z/
/P/8//z//P/8//z//P/8//z//P/+//7//f/9//3/+//4//b/8v/x//H/8v/y//D/8P/w
//H/8f/x//H/8f/u/+z/6f/p/+v/6//r/+z/7P/s/+z/7f/w//H/7//t/+//8f/1/wMA
HQA7AGMAnADaABUBVQGOAasBnQFfAe8AYQDg/4P/TP9I/2D/dv+K/5n/of+q/7H/uv/D
/8j/zf/R/9X/2f/c/93/3//k/+X/5f/l/+f/6P/o/+j/6P/q/+r/6v/q/+r/6v/q/+v/
6//r/+3/7v/u/+7/7f/u/+7/7v/u/+7/7v/v/+//7//w//D/8P/x//H/8//y//L/8v/z
//X/9f/2//f/9v/2//b/9//7//v//P/9/wAAAQACAAMAAgADAAUABgAHAAkACgALAAwA
DQAPABIAEgAUABcAGAAZABoAHAAdACAAIQAiACQAIwAjACQAJAAkACQAJAAkACMAIwAh
ACEAHgAcABwAGwAbABoAGAAXABgAGAAXABYAEwASABEAEQAQABAAEAAOAAsACgAKAAgA
BwAFAAQAAwAAAP7//P/5//r/+P/2//b/8v/x//D/8P/u/+3/7P/r/+v/6//r/+v/6//r
/+r/6v/s/+z/7P/s/+3/7f/u/+7/8P/x//H/8f/x//H/8v/y//L/9P/0//T/+P/4//j/
+P/5//n/+f/6//j/+f/5//n/9//3//f/9//3//b/9v/2//f/9//3//f/+P/3//b/9v/2
//b/9f/1//X/9f/1//P/8f/x//D/8P/w/+7/7v/w/+7/8P/w//D/8P/u/+3/7f/t/+7/
7v/u/+7/7P/r/+v/6//r/+v/6//r/+3/7P/s/+z/6v/q/+r/6v/q/+r/6//t/+7/7v/u
//D/8P/w//D/8P/w//H/8v/y//D/8P/x//L/8v/y//L/8v/0//T/9P/0//L/8v/y//T/
9P/z//P/8//1//L/8P/s/+v/6//s/+z/6P/o/+j/6f/p/+n/6f/p/+j/5v/j/+P/4f/h
/+H/4v/k/+T/5P/l/+b/5//n/+n/6f/n/+n/8f///xUANQBeAJQA1QARAU4BgwGZAYsB
VwHrAGAA4/+G/0z/Qv9Y/3D/f/+P/5r/of+q/7H/uv/D/8f/yf/N/9L/1//Z/9z/3f/f
/9//4f/i/+L/4P/g/+L/4v/k/+T/5P/k/+T/5f/l/+X/5f/m/+b/5v/n/+j/6P/o/+j/
6P/o/+n/5//n/+j/6P/q/+v/6//t/+z/7P/s/+3/7//v//D/8f/y//L/8v/z//X/9f/2
//f/9v/3//j/+f/4//n/+//8////AQACAAMABgAHAAkADAAMAA4AEQASABMAFAAWABcA
GAAZABoAHAAdAB0AHgAeAB4AHgAeAB4AHQAdABsAGwAYABYAFgAVABMAEgAQAA8ADgAO
AA0ADAANAAwACwALAAkACAAHAAQAAwACAAIAAAD///3//P/7//r/+P/2//P/8v/w/+7/
7v/u/+3/7P/s/+j/5//m/+X/4//j/+P/4//l/+X/5P/k/+T/5P/k/+T/4//j/+T/5P/m
/+f/5//n/+f/5//o/+j/6P/q/+r/6v/s/+z/7P/s/+v/6//r/+z/7v/v/+//7//x//H/
8f/x/+//7v/u/+7/7//v/+//7//u/+3/7P/s/+r/6v/p/+n/6//r/+v/6f/p/+n/6P/o
/+b/5v/m/+T/6P/n/+X/5P/k/+T/5P/k/+T/4v/h/+H/4f/i/+L/4v/i/+L/4f/h/+H/
4f/h/+H/4f/f/97/3v/e/97/3v/e/97/3v/e/9//4f/i/+L/4v/k/+T/5P/k/+T/4v/j
/+T/5P/k/+T/5f/m/+j/6P/o/+j/6P/o/+j/6P/o/+j/6P/q/+j/5//n/+f/6f/m/+T/
4P/d/93/3v/e/9z/3P/c/93/3f/d/93/3f/c/9r/1//X/9n/2f/Z/9r/2P/Y/9j/2f/a
/9v/2//b/9n/2//f/+X/9/8RADEAXACWANUAEwFQAYMBkQF5ATcBvwAwALf/ZP86/zz/
Vv9s/33/i/+S/5X/oP+p/6z/sf+5/73/wf/E/8n/zf/O/9H/0//R/9P/1P/U/9L/0v/U
/9T/1v/W/9b/1v/U/9X/1f/V/9f/2P/Y/9j/2f/a/9r/2v/a/9r/2v/b/9n/2f/a/9r/
2v/b/9v/3f/e/97/3v/f/9//3//g/+H/4v/i/+L/4//j/+P/5P/l/+b/5//o/+n/6v/r
/+3/7v/v//H/8v/z//T/9f/3//r/+P/6//3//v8BAAIABAAFAAYABwAIAAoACwALAAwA
DAAMAAwADAAMAAkACQAHAAcABgAEAAQAAwABAAAA/v/9//7//v/9//z/+f/4//f/9//2
//b/9v/0//P/8v/y//D/7//t/+z/6//q/+j/5v/j/+T/4v/g/+D/3P/b/9r/2v/Y/9f/
1v/V/9T/0//S/9H/0f/R/9D/0P/S/9L/0v/S/9P/0//U/9T/1P/V/9X/1f/X/9f/2P/Y
/9j/2v/a/9r/3P/c/9z/3P/b/9v/2//c/9z/3f/d/93/3//f/9//3//d/9z/3P/c/93/
3f/b/w==
         </WaveFormData>
      </LeadData>
      <LeadData>
         <LeadByteCountTotal>10000</LeadByteCountTotal>
         <LeadTimeOffset>0</LeadTimeOffset>
         <LeadSampleCountTotal>5000</LeadSampleCountTotal>
         <LeadAmplitudeUnitsPerBit>4.88</LeadAmplitudeUnitsPerBit>
         <LeadAmplitudeUnits>��V</LeadAmplitudeUnits>
         <LeadHighLimit>2147483647</LeadHighLimit>
         <LeadLowLimit>268435456</LeadLowLimit>
         <LeadID>V5</LeadID>
         <LeadOffsetFirstSample>0</LeadOffsetFirstSample>
         <FirstSampleBaseline>0</FirstSampleBaseline>
         <LeadSampleSize>2</LeadSampleSize>
         <LeadOff>FALSE</LeadOff>
         <BaselineSway>FALSE</BaselineSway>
         <ExcessiveACNoise>FALSE</ExcessiveACNoise>
         <MuscleNoise>FALSE</MuscleNoise>
         <LeadDataCRC32>2436699963</LeadDataCRC32>
         <WaveFormData>
CAAIAAgACAAHAAYABQAEAAIAAAD+//z/+f/4//f/9v/1//T/8//y//D/8P/w//D/7//u
/+3/7P/s/+z/7P/s/+z/7P/s/+z/7v/u/+7/7v/v//D/8f/y//L/8v/y//L/9P/0//T/
9P/2//b/9v/2//b/9v/2//b/+P/4//j/+P/3//b/9f/0//T/9P/0//T/9P/0//T/9P/0
//T/9P/0//P/8v/x//D/8P/w//D/8P/w//D/8P/w//D/8P/w//D/7v/u/+7/7v/s/+z/
7P/s/+z/7P/s/+z/7P/s/+z/7P/t/+3/7f/t/+v/6//r/+n/6//r/+v/6v/p/+n/6f/p
/+n/6f/p/+n/6f/p/+n/6f/r/+z/7P/s/+z/7f/t/+3/7//v//D/8P/x//H/8f/y//P/
9P/0//T/8v/y//T/9f/1//T/9P/z//P/9f/1//X/9//3//b/9P/z//D/7//v/+z/7P/r
/+r/6v/q/+r/6v/o/+j/6P/m/+P/4//k/+T/5P/k/+T/5P/m/+b/5v/n/+X/5f/j/+H/
4//o/+7//f8RACwAVQCFALAA3gAMASsBLwEXAdoAfgApAOz/yv/A/8j/z//R/9P/0v/Q
/9H/1P/X/9b/2f/c/93/3f/c/9v/3f/g/9//4P/h/+L/4//h/+H/4f/i/+L/4v/i/+P/
4f/h/+H/4f/h/+L/4v/i/+P/4//j/+P/4//k/+T/4//l/+b/5v/m/+b/5//n/+n/6f/p
/+n/6v/q/+r/6//t/+z/7P/s/+z/7f/t/+3/7//w//H/8f/x//P/9P/1//b/9//4//n/
+v/9//7///8CAAIAAwAEAAcABgAHAAgACQAMAA0ADwAPABEAEgATABMAFQAVABUAFgAU
ABQAFAAUABMAEgARABEADwAPAA4ADgAMAAwACwALAAwADAAMAAoACgAJAAgABwAIAAYA
BQAEAAIAAAD+//3/+v/4//f/9f/z//H/8P/v/+7/7f/r/+r/6f/o/+j/5//p/+j/6P/o
/+j/6P/o/+j/5//n/+f/5//n/+f/5v/m/+j/6P/p/+n/6//r/+z/7P/r/+v/7f/t/+3/
7f/u/+7/7v/u/+7/7v/u//D/8P/w/+7/7v/u/+7/7//u/+7/7v/u/+7/7v/u/+z/6//q
/+n/6v/r/+z/7f/s/+v/6v/n/+f/5//n/+f/5//n/+b/5v/m/+b/5f/l/+f/6P/o/+f/
5f/m/+b/5v/k/+T/5P/k/+T/5P/j/+P/5f/l/+X/5f/j/+H/4//j/+P/4v/h/+H/4//j
/+P/4//j/+P/4//j/+P/4//l/+b/5P/k/+T/5f/n/+f/5//n/+j/6P/p/+n/6f/q/+v/
7P/s/+z/7P/s//D/8f/x//D/8P/v/+//8f/x//H/8f/x//D/7v/t/+r/6f/p/+j/6P/n
/+b/5v/m/+b/5v/k/+T/4v/g/93/3f/g/+D/4P/g/97/3v/e/97/4v/j/+H/3//f/9//
4f/o//b/CwAlAEwAewCpANQAAgEiAScBDwHTAHwAKADt/8z/xP/M/9T/1f/V/9H/0P/S
/9P/0v/V/9j/2f/Y/9n/1//Y/9v/2//c/93/2//b/9v/2//c/93/3v/g/9//3v/d/93/
3//f/9//3//f/+D/4P/g/+H/4f/h/+H/4P/g/9//3f/f/+D/4P/g/97/3//f/+H/4//j
/+P/5P/i/+L/4//l/+b/5v/m/+b/6f/p/+n/6//q/+v/6//r/+//8P/x//L/8//0//X/
9v/1//b/9//6//r/+//8////AAABAAIAAwACAAMABQAFAAkACgALAAsADQANAA0ADgAO
AA4ADgAOAAsACgAJAAkACQAJAAgACAAIAAgABwAHAAYABgAGAAQAAgABAAAA//8AAP7/
/f/8//r/+P/2//X/9P/y//H/7//t/+v/6v/p/+r/6f/n/+b/4//i/+L/4f/j/+L/4v/i
/+L/4v/i/+L/4v/h/+D/3//g/+H/4f/i/+T/5P/l/+X/5f/l/+b/5v/n/+f/6f/p/+n/
6f/q/+r/6P/o/+j/6P/o/+r/6v/q/+j/6P/o/+j/6f/o/+j/6P/o/+j/6P/o/+b/5f/k
/+P/5f/l/+X/5f/l/+X/5f/j/+P/4//j/+P/4//j/+L/4v/g/+D/3//f/9//4P/g/9//
4f/g/97/3v/g/+D/4P/g/97/3v/d/93/3f/d/93/3f/f/93/3//f/9//3v/d/93/2//b
/9v/2//b/9v/2//b/9v/2//d/97/4P/g/+D/4f/f/9//3//f/+D/4P/h/+H/4f/i/+P/
5P/k/+T/5P/k/+j/6f/p/+j/5v/l/+X/5//n/+f/5//n/+b/5P/j/+D/3//f/97/3v/d
/9z/3P/c/9z/3P/a/9r/2v/Y/9X/1f/W/9b/1v/W/9j/2P/Y/9j/1v/X/9n/2f/X/9X/
1f/a/+T/8/8LACwAWQCFAK4A3gAKASEBGQHtAKAASAABANb/wP/A/8r/0f/T/9H/zP/K
/8v/zv/P/9D/z//Q/9P/1f/U/9P/0//U/9f/1//X/9f/1//X/9f/1//Y/9j/2P/Y/9n/
2f/Z/9n/2f/b/9z/3P/c/9v/2//b/9v/2//c/9z/2//b/9z/3P/c/97/3//f/+H/4f/h
/+H/4v/g/+D/4f/j/+T/5P/k/+T/5//n/+f/6f/q/+v/6//r/+v/7P/t/+7/7//w//H/
8v/z//T/9f/4//j/+f/6//3//v///wAAAQACAAMABQAFAAUABgAHAAcACQAJAAkACgAI
AAgACAAIAAkACAAHAAcABQAFAAQABAAEAAQAAwADAAQABAAEAAIAAgABAAAA///+//z/
+//6//j/9v/0//P/9P/y//H/7//t/+v/6v/p/+b/5f/j/+L/4//i/+L/4f/h/+D/4P/g
/+D/4P/g/+D/3//f/9//3//h/+H/4P/g/+L/4v/j/+P/4//j/+T/5P/l/+X/5//n/+f/
5//o/+j/5v/m/+b/5v/m/+j/6P/o/+r/6v/q/+r/6f/o/+j/6P/o/+j/6P/o/+r/6f/o
/+f/5v/l/+T/4//l/+X/5f/j/+P/4//j/+P/4//j/+L/4v/i/+L/4f/h/+H/4v/i/+H/
4//i/+L/4v/i/+D/4P/g/+D/4v/i/+H/4f/h/+H/4f/h/+H/3//h/+H/3//e/93/3f/f
/9//3//f/93/3f/d/93/3f/d/9//4P/g/+D/4P/h/+H/4f/h/+H/4v/i/+P/4//l/+b/
5//o/+j/6P/o/+j/6v/r/+v/6v/q/+n/6f/r/+v/6//r/+v/6v/o/+f/5P/j/+P/4v/i
/+H/4P/g/+D/4P/g/97/3v/e/9z/2f/Z/9z/3P/c/9z/2//a/9n/2P/a/9v/3f/d/9v/
2f/Z/+D/7P8DABsAPABpAJcAxgD2ABwBKQEXAeEAjAA0APH/zP++/8L/zv/T/9H/zf/O
/87/zf/S/9P/0v/T/9T/0//V/9j/2f/Z/9r/2//b/9v/2//b/9v/2//b/9z/3v/e/97/
3//f/9//3//f/9//4P/g/+D/3//f/9//3//h/+L/4v/h/+H/4v/i/+L/4v/j/+P/5f/n
/+f/5//o/+b/5v/n/+n/7P/s/+z/7P/t/+3/7f/v//D/8f/x//H/8//0//X/9v/3//j/
+f/6//3//v///wIAAgADAAQABwAIAAkACgALAAwADQAPAA8AEAAQABAADwAPAA8ADwAQ
ABAAEAAQABAAEQAQAA8ADwANAA0ADAAMAAwADAALAAsACgAKAAoACAAIAAcABgAFAAYA
BAADAAIAAAD+//z/+//4//b/9f/z//P/8f/w/+//7f/r/+j/5v/m/+b/5//n/+f/5v/m
/+b/6P/o/+j/6P/n/+f/5//n/+j/6f/p/+r/6v/q/+v/6//r/+v/7P/s/+3/7f/v/+//
8f/x//L/8v/w//D/8P/w//L/9P/0//T/9P/0//T/9P/z//L/8v/y//L/8v/y//L/9P/z
//L/8f/v/+//7//v/+//7//v/+3/7//v/+//7//t/+3/7P/s/+z/7P/r/+v/6f/q/+r/
7P/q/+r/6v/q/+r/6v/p/+n/6f/p/+n/6f/n/+X/5//n/+f/5v/l/+X/5//n/+f/5//p
/+n/6f/p/+f/5//p/+r/7P/s/+z/7f/r/+v/6//r/+z/7P/t/+3/7f/u/+//8P/w//D/
8P/w//L/8//z//L/8v/x//H/8//1//X/9f/1//T/8v/x/+7/7//v/+7/7v/r/+r/6v/q
/+j/6P/m/+b/6P/m/+P/4//k/+T/5P/k/+T/5P/k/+T/5v/l/+X/5//l/+H/4f/k/+z/
+/8PACgASwB7AKoA2AAIASkBMwEfAeQAjgA1APb/0v/E/8j/z//V/9X/0v/S/9P/2P/Z
/9r/2f/a/93/3//g/+H/4//i/+P/4//j/+P/4//l/+X/5f/m/+b/5v/m/+f/5//n/+f/
5//p/+r/6v/q/+n/6f/p/+n/6f/q/+r/6f/p/+r/6v/q/+z/7f/t/+//7//v/+//8P/w
//D/8f/z//b/9v/2//b/9//3//f/+f/6//v/+//7//3//v///wAAAQACAAMABAAHAAgA
CQAMAAwADQAOABEAEgATABQAFQAYABkAGwAbABsAHAAdAB0AHQAdAB0AHgAeAB4AHgAe
AB0AHAAbABsAGwAbABoAGgAcABwAGwAbABkAGAAXABQAFAATABIAEQASABAADwAOAA4A
DAAKAAkABgAEAAMAAQABAP///v/9//r/+f/3//b/9//2//b/9f/1//T/9P/0//L/8v/y
//L/8//z//P/8//1//X/9P/0//j/+P/5//n/+f/5//r/+v/5//n/+//7//n/+f/6//r/
/P/8//z//P/8//7//v/+//z//P/8//z/+//6//r/+v/8//z//P/8//7//f/8//v/+//7
//v/+//7//v/+//5//v/+//7//v/+//7//r/+v/6//r/+f/5//n/+v/4//r/+P/4//j/
+P/2//b/9f/1//f/9//3//f/9//1//f/9//5//j/9//3//n/+f/5//n/+P/3//b/9f/3
//f/+f/6//r/+v/6//v/+//7//v/+//8//z//f/9//3//v///wAAAgACAAIAAgAEAAUA
BQAEAAQAAwADAAUABQAFAAUABQAGAAQAAwAAAP/////+//7/+//6//r/+v/8//z/+v/6
//r/+P/1//X/9P/0//T/9P/2//b/9v/2//j/9//3//f/9//z//P/+P8CABEAJwBGAHEA
oQDOAPwAJgE7ATkBFwHQAHYAJwD0/9z/3P/m/+v/7f/r/+j/6P/r/+z/7f/s/+3/7v/v
//H/8P/x//X/9P/x//P/8//z//P/9f/1//X/9v/0//T/9P/1//f/9//3//f/9//4//j/
+P/3//f/9//3//f/+P/4//f/+P/6//v//P/6//v/+//9//3//f/9//7//v/+////AQAA
AAAAAAAAAAIAAwAEAAcABgAHAAcABwAJAAoACwAMAA0ADgAPABAADwAQABEAFAAWABcA
GAAbABwAHQAeAB8AHgAfACEAIQAjACQAJQAlACUAJQAlACYAKAAoACgAKAAnACYAJQAl
ACUAJQAkACQAIgAiACEAIQAgACAAIAAeACAAHwAeAB0AHgAcABsAGgAYABYAFAATABIA
EAAPAA0ACwAJAAgABwAGAAUAAwACAAMAAgACAAEA///+//7//v8AAAAAAAAAAAEAAQAB
AAEAAQABAAAAAAACAAIAAwADAAEAAQACAAIAAwADAAUABQAFAAUABgAGAAYABgAGAAYA
BAAGAAYABgAIAAgACAAIAAcABgAGAAYACAAIAAgACAAGAAUABAADAAMAAwADAAMAAwAD
AAMAAQABAAEAAQABAAEAAQAAAAAAAAAAAP/////9//7/AAAAAAAAAAD+//7//f/9//3/
/f/9//3////9//////////7//f/9//v/+//7//v/+//7//v/+//9//3///8AAAAAAAAA
AAEAAQABAAEAAQACAAIAAwADAAMABAAFAAYABgAGAAYABgAIAAkACQAIAAgABwAHAAkA
BwAHAAcABwAGAAQAAwAAAAEAAQAAAAAA/f/8//z//P/8//z/+v/6//z/+v/3//f/9v/2
//b/9v/4//j/+P/4//j/9//3//f/9//1//f//P8MACEAPQBiAI8AvQDsABgBNgE9ASEB
4wCKADgAAQDg/9r/5P/s//H/8f/r/+b/6v/r/+r/6//s/+3/7v/t/+//7v/v//P/9P/z
//P/8//z//P/8//z//P/9P/y//L/8v/z//X/9f/1//X/8//0//T/9P/3//f/9//3//f/
+P/4//f/+f/6//r/+v/5//n/+P/5//v/+//7//z//P/8//3///8AAAAAAAAAAAEAAQAB
AAMABgAHAAcABwAHAAgACQAKAA0ADgAPABAAEQASABMAFgAYABkAGgAdAB0AHQAdAB0A
HgAfACEAIQAjACQAJQAlACMAIwAjACQAJgAmACYAJgAlACQAIwAjACMAIwAiACIAIgAi
ACEAIQAeAB4AHgAcAB0AHQAdAB0AGgAYABcAFgAUABIAEAAPAA4ADAALAAkABwAFAAQA
AwACAAEA///+/////v/+//3//f/8//z//P/6//r/+v/6//v/+//7//v//f/9//z//P8A
AAAAAQABAAEAAQACAAIAAgABAAIAAQADAAMABAAEAAIAAgACAAIAAgAEAAQABAAEAAQA
BAAEAAMAAgACAAIAAAAAAAAAAAACAAEAAAD//////////////////////f/7//v/+//7
//n/+f/4//j/+f/6//r/+//7//r/+v/6//r/+v/4//j/9//3//f/9//3//f/9//1//f/
9//5//j/9//3//f/9//3//f/9f/1//X/9f/1//X/9//4//r/+v/6//v/+//7//v/+//8
//z//f/9//3//v///wAA/v/+//7//v8AAAEAAQAAAAAA/////wEAAwADAAMAAwACAAAA
///8//3//f/8//z/+//6//r/+v/5//j/9f/0//b/9P/x//H/8v/y//L/8v/x//D/7//u
//D/8//x/+//8f/v/+//9P8AAA8AJwBGAHEAoQDOAP4AKAE9ATcBDwHAAGYAGwDo/9D/
1P/e/+P/5f/n/+T/4v/l/+b/5f/m/+f/6P/p/+v/6v/r/+3/8P/v/+3/7f/t/+3/7//v
/+//8P/w//D/8P/x//H/8f/x//H/8f/y//L/8v/1//X/9f/1//T/9P/z//H/8v/0//X/
9v/0//X/9f/3//X/9f/1//b/9v/2//f/+f/6//r/+v/6//3//f/9////AAABAAEAAQAD
AAQABQAGAAcACAAJAAoADQAOAA8AEgASABMAFAAXABYAFwAYABkAGgAbAB0AHQAhACIA
IwAjACMAIwAjACQAJAAkACQAJAAjACIAIQAhAB8AHwAeAB4AIAAgAB8AHwAeAB4AHgAc
ABwAGwAaABkAFgAUABMAEgASABAADgANAAwACgAJAAcABwAFAAQAAwAAAP///f/8//3/
/P/8//v/+f/4//j/+P/2//b/9v/2//n/+f/5//n/+f/5//j/+P/6//r/+//7//v/+//8
//z//////wEAAQD/////AAAAAAAAAAAAAAAAAAACAAIAAgADAAQABQAGAAUABAAEAAQA
AgACAAIAAgAEAAMAAgABAAEAAQABAAEAAQABAAEA///9//3//f/9//v//f/+//7//v/9
//z/+//6//z//P/7//v/+//7//v/+//5//f/+f/5//v/+v/5//n/+f/5//n/+f/5//n/
+f/5//f/9//5//r//P/8//z//f/9//3//f/9//7//v///////f/+////AAAAAAAAAAAA
AAIAAwADAAIAAgABAAEAAwABAAEAAQABAAIAAAD///z/+//7//r/+v/3//b/9v/2//b/
9v/0//T/9f/0//L/8//y//L/8v/y//L/8v/y//L/9P/1//X/8//x//H/8f/w//b/BwAd
ADYAXQCPALwA6gAYATcBOwElAegAjgA5APz/2v/Q/9j/4f/j/+P/4v/e/9//5P/l/+b/
5//o/+n/6f/q/+3/8f/y//H/8//z//P/8//z//P/8//0//b/9v/2//f/9//3//f/9//1
//b/9v/2//n/+f/5//n/+f/6//r/+f/7//z//P/8//z//f/9////////////AAACAAIA
AwAFAAQABAAEAAQABwAHAAcACQAKAAsACwALAA0ADgAPABAAEQASABMAFAAVABYAFwAa
ABgAGQAaAB0AIAAhACIAIwAkACUAJwAnACkAKgArACsAKwArACsALAAsACwALAAsACsA
KgApACkAKwArACoAKgAqACoAKQApACYAJgAmACQAJgAlACQAIwAiACAAHwAeABoAGAAW
ABUAFAASABEADwAPAA0ADAALAAkABwAEAAIAAQAAAAAA//8BAAAAAAAAAAAAAAAAAAAA
/////////////////v/+/wAAAAABAAEAAwADAAQABAADAAMABQAFAAcABwAIAAgACAAI
AAgACAAKAAwADAAMAAoACgAKAAoACQAIAAgACAAIAAgACAAIAAoACQAIAAcABwAHAAcA
BwAFAAUABQADAAMAAwADAAMAAwADAAIAAgACAAIAAAAAAAAAAAAAAAAAAAD/////////
//////////3//////////v/9//3////////////9//3//f/9//3//f///wAAAAAAAAAA
AQABAAEAAQABAAIAAgADAAMAAQACAAMABAAGAAYABgAGAAYABwAHAAYACAAHAAcACQAH
AAcABwAHAAYABAADAAAA//////7//v/7//r/+v/6//r/+v/4//j/+P/2//P/8//y//L/
8v/y//T/9P/0//T/9P/1//X/9f/x//H/8f/4/wQAFwAxAFQAgQCvANwACgEuAT8BMwH9
AKoAVAATAOz/3P/g/+z/8f/x/+3/7P/q/+n/6v/r/+7/7//u/+3/7//w//H/8//0//X/
8//z//P/8//1//X/9f/2//b/9v/2//f/9//3//f/9//1//b/9v/2//f/9//3//f/9f/2
//b/9f/2//j/+f/6//r/+//7//3//f/9//3//v/9//z//P/9//7//v/+//7/AAABAAIA
BQAEAAUABQAFAAcACAAJAAoACwAMAA0ADgAPABAAEQAUABYAFwAYABsAHAAdAB4AHwAg
ACEAIwAjACUAJgAnACcAJwAnACcAKAAoACgAKAAoACkAKAAnACcAJwAnACYAJgAkACQA
IwAjACQAJAAkACIAIgAhACAAHwAeABwAGwAaABgAFgAUABMAEgAQAA8ADQALAAkACAAH
AAQAAwABAAAAAQAAAAAA//////7//v/+//7//v/+//7//f/9//3//f///////v/+//7/
/v///////f/9//7//v8BAAEAAwADAAUABQAGAAYABAAEAAQABAAEAAYABgAGAAYABgAG
AAYABQAEAAQABAAEAAQABAAEAAYABQAEAAMAAwADAAMAAwADAAMAAwABAAEAAQABAAEA
AwADAAIAAgAAAAAA/////wEAAgABAAAA///+//7//v/9//3//f/9//3//f/7//n/+//7
//v/+v/5//n/+f/5//n/+f/5//n/+f/5//n/+f/7//z//P/8//z//f////////////7/
/v//////AQACAAMABAACAAIAAgACAAYABwAHAAYABAADAAMABQAHAAcABwAHAAQAAgAB
AP7/+//7//r/+v/7//r/+v/6//r/+v/4//j/+P/2//P/8//0//T/9P/0//T/9P/0//T/
9P/z//X/9f/z//H/8//6/woAIQA7AGAAjwC7AOgAFgE0ATUBHQHdAIQANAD//+L/3v/m
/+z/7f/t/+n/5v/m/+n/6P/p/+r/6//q/+v/6//u/+3/7f/u/+3/7v/v//D/8f/v/+//
7//w//D/8P/w//H/7//v/+//7//x//L/8v/y//P/8//z//P/8//0//T/8//z//T/9P/0
//T/9f/1//f/9//3//f/+P/4//j/+f/7//r/+v/6//r/+//7//v//f/+/////////wEA
AgADAAQAAwAEAAUABgAJAAoACwAOAA4ADwAQABMAEgATABQAFQAWABcAGQAZABsAHAAd
AB0AHwAfAB8AIAAeAB4AHgAeAB8AHgAdAB0AHQAdABwAHAAcABwAGwAbABoAGgAaABgA
GAAXABYAFQAUABIAEQAQAA4ADAAKAAkACAAGAAUAAwABAP///v/9//r/+f/3//b/9//2
//b/9f/z//L/8v/y//L/8v/y//L/9f/1//X/9f/1//X/9P/0//b/9v/3//f/9//3//j/
+P/5//n/+//7//v/+//8//z/+v/6//r/+v/6//z//P/8//z//P/8//z/+//6//r/+v/4
//j/+P/4//j/9//2//X/9//3//f/9//5//n/+f/3//f/9//3//f/9//3//b/9v/0//L/
8//y//D/8P/w//D/8P/w/+//7//t/+3/7f/t/+3/6//t/+3/6//q/+n/6f/r/+v/6//r
/+v/6//r/+v/6//r/+3/7v/w//D/8P/x//P/8//z//P/8v/y//P/8//x//L/8//0//b/
9v/2//b/9//3//b/9P/2//X/9f/3//f/9//3//f/9P/y//H/7v/v/+//7v/u/+3/7P/s
/+z/7P/s/+r/6v/o/+b/4//j/+b/5v/m/+b/5v/m/+b/5v/q/+v/6f/l/+P/4//l/+z/
/v8VAC8AVgCFALMA4gAQATABNQEXAdMAegAoAOv/zP/I/87/2P/b/9v/1//W/9j/2f/c
/93/3v/d/97/4f/h/+D/4f/j/+T/5f/n/+f/5//n/+n/6f/p/+r/6P/o/+j/6f/p/+n/
6f/p/+n/6v/q/+r/6//r/+v/6//t/+7/7v/t/+3/7v/u/+7/7v/v/+//8f/v/+//7//w
//L/8v/z//X/9P/0//T/9P/1//X/9f/3//r/+//7//v/+//8//3//v/9//7///8AAAEA
AgADAAYABgAHAAgACwAOAA8AEAARABQAFQAXABcAGAAYABgAFwAXABcAFwAYABgAGAAY
ABgAFQAUABMAEwAVABUAFAAUABYAFgAVABUAEgASABIAEAASABEAEAAPAAwACgAJAAgA
CAAGAAQAAwABAP7//P/5//f/9f/0//P/8v/x/+//7v/t/+z/7P/r/+v/6v/q/+r/6v/q
/+r/6v/r/+v/6//r/+3/7f/s/+z/7v/u/+//7//v/+//8P/w//H/8f/z//P/9P/1//f/
+P/2//b/9v/2//T/9v/2//b/9P/0//T/9P/1//T/9P/0//T/9P/0//T/9P/z//L/8f/x
//H/8f/x//H/8f/x/+//7f/t/+3/7f/v/+3/7v/u/+7/8P/w//D/8P/u/+7/7f/t/+//
7//v/+//7v/r/+z/6//r/+r/6f/p/+v/6//r/+v/6//r/+v/6//r/+v/7f/u/+7/7v/u
/+//8f/x//H/8f/x//D/8P/v/+3/7v/v//D/8v/y//L/8v/y//P/8//y//T/8//z//X/
9f/1//X/9f/2//T/8//w/+//7//u/+7/7f/s/+z/7P/s/+z/6v/q/+r/6P/l/+X/5v/m
/+b/5v/o/+j/6P/o/+j/6f/p/+v/6f/n/+X/6v/y////FQAyAFsAiQC2AOQADgErAS8B
FQHWAIAAMQD4/9b/zP/S/9n/2//b/9j/2P/Z/9z/3f/g/+P/4v/j/+X/5v/n/+f/5v/n
/+f/5//n/+f/6f/p/+n/6v/q/+r/6v/r/+n/6f/p/+n/6//s/+z/7P/t/+3/7f/t/+3/
7v/u/+3/6//s/+z/7P/s/+3/7f/v/+//7//v//D/8P/w//H/8//y//L/8v/y//X/9f/1
//f/9//3//b/9f/1//b/9//4//v//P/9//7/AQACAAMABgAEAAUABgAJAAwADQAOAA8A
EAARABMAEwATABQAFQAVABcAFwAXABgAFgAWABYAFgAVABQAEwATABMAEwASABIAEgAS
ABEAEQAQABAAEAAOAA0ACwAJAAcABwAGAAYABgAEAAIAAAD///7//P/7//n/9//1//T/
8//0//P/8f/w/+3/7P/s/+v/6//q/+r/6v/q/+r/6v/q/+v/6//r/+v/6//r/+r/6v/q
/+r/6//r/+3/7f/u/+7/7f/t/+//7//v/+//8P/w/+7/7v/u/+7/8P/y//L/8v/0//T/
9P/0//H/8P/w//D/8v/y//L/8v/y//H/8P/v/+//7//v/+//7//v/+//7f/t/+3/7f/t
/+v/6//q/+r/7P/s/+n/6f/o/+j/6P/o/+j/6P/o/+f/5//n/+f/5//n/+f/5f/n/+f/
5//m/+X/5f/l/+X/5f/l/+X/5f/l/+X/5f/l/+f/6P/o/+j/6P/p/+v/6//r/+v/6//q
/+r/6f/p/+r/6//s/+z/7P/s/+z/8P/x//H/8P/u/+3/7f/v/+//7//v/+//8P/u/+3/
6v/n/+f/5v/m/+X/5P/k/+T/5P/k/+L/4v/i/+D/3f/d/97/3v/e/97/3v/e/97/3v/g
/+H/4f/f/9//3//f/+L/7P/9/xMAMABbAIkAtgDmABIBKQEjAQEBugBiABMA4v/K/8b/
0P/X/9n/1//U/9D/0//W/9P/1P/X/9j/1//Z/9z/3f/d/97/3//d/93/3f/d/9//3//f
/+D/4P/g/+D/4f/f/9//3//f/9//4P/g/+D/4f/h/+H/4f/h/+L/4v/h/+H/4v/i/+L/
4v/j/+P/5f/n/+f/5//o/+b/5v/n/+n/6v/q/+r/6v/r/+v/6//t/+7/7//v/+//8f/y
//P/9P/z//T/9f/2//f/+P/5//z/+v/7//z///8CAAMABAAFAAYABwAJAAkACwAMAA0A
DQAPAA8ADwAQAA4ADgAOAA4ACwAKAAkACQALAAsACgAKAAgACAAHAAcABAAEAAQAAgAE
AAMAAgABAAAA/v/9//z/+v/4//b/9f/0//L/8f/v/+//7f/s/+v/6P/n/+X/5P/j/+L/
4v/h/9//3v/e/97/3v/e/97/3v/f/9//3//f/+H/4f/g/+D/4P/g/+H/4f/j/+P/5P/k
/+P/4//l/+X/4//j/+T/5P/k/+T/5P/k/+T/5v/m/+b/6P/o/+j/6P/n/+b/5v/m/+j/
5v/k/w==
         </WaveFormData>
      </LeadData>
      <LeadData>
         <LeadByteCountTotal>10000</LeadByteCountTotal>
         <LeadTimeOffset>0</LeadTimeOffset>
         <LeadSampleCountTotal>5000</LeadSampleCountTotal>
         <LeadAmplitudeUnitsPerBit>4.88</LeadAmplitudeUnitsPerBit>
         <LeadAmplitudeUnits>��V</LeadAmplitudeUnits>
         <LeadHighLimit>2147483647</LeadHighLimit>
         <LeadLowLimit>268435456</LeadLowLimit>
         <LeadID>V6</LeadID>
         <LeadOffsetFirstSample>0</LeadOffsetFirstSample>
         <FirstSampleBaseline>0</FirstSampleBaseline>
         <LeadSampleSize>2</LeadSampleSize>
         <LeadOff>FALSE</LeadOff>
         <BaselineSway>FALSE</BaselineSway>
         <ExcessiveACNoise>FALSE</ExcessiveACNoise>
         <MuscleNoise>FALSE</MuscleNoise>
         <LeadDataCRC32>952178736</LeadDataCRC32>
         <WaveFormData>
BgAGAAYABgAFAAQAAwACAP///v/9//z/+f/4//f/9v/0//T/9P/0//T/9P/0//T/8//y
//H/8P/w//D/8P/w/+7/7v/u/+7/8P/w//D/8P/y//L/8v/y//L/8v/y//L/9P/0//T/
9P/0//T/9P/0//T/9P/0//T/9v/2//b/9v/0//T/9P/0//L/8v/y//L/8v/y//L/8v/y
//L/8v/y//D/8P/w//D/8P/w//D/8P/w//D/8P/w//D/8P/w//D/7v/u/+7/7v/s/+z/
7P/s/+z/7P/s/+z/7P/s/+z/7P/s/+v/6//r/+v/6//r/+v/6//r/+v/6//q/+r/6v/q
/+r/6v/q/+r/6v/q/+r/6v/q/+z/7P/s/+3/7f/t/+3/7v/u/+7/7v/w//D/8P/x//P/
9P/0//T/8//z//P/8//z//P/8//z//X/9v/2//b/9v/2//b/9P/z//L/8f/w/+//7//u
/+z/6v/q/+r/6P/o/+j/6P/o/+b/5f/k/+P/5f/l/+X/5f/l/+X/5f/l/+X/4//h/9//
4f/j/+X/7v/7/wkAIwA/AFkAdACRAKgAsACoAIwAYAA1ABgACgAIAAoACQAHAAAA+v/0
//H/7//s/+r/6f/r/+v/5//l/+T/5P/k/+P/5f/l/+X/5f/j/+P/4//j/+P/4//j/+P/
4//j/+T/5P/i/+L/4v/i/+P/4//j/+P/5f/l/+X/5f/l/+X/5f/l/+b/5v/m/+f/5//n
/+j/6P/p/+n/6f/q/+j/6f/p/+n/6v/r/+v/7P/u/+7/7v/v//D/8v/y//T/8v/z//T/
9P/0//b/9//4//n/+v/6//z//f/9//7///8CAAMABAAEAAQABQAGAAcABwAHAAcACAAI
AAgACAAIAAoACgAKAAkACQAJAAkACQAHAAgACAAHAAcABwAHAAUABQAFAAUABAACAAEA
AQAAAP3/+//6//j/9//3//b/9f/0//L/8f/w/+//7v/t/+z/6v/q/+r/6f/p/+n/6f/o
/+j/6P/o/+j/6P/o/+j/6P/q/+r/6v/r/+v/6//r/+v/6//s/+z/7P/q/+v/7P/s/+z/
7P/s/+z/7v/u/+7/7v/u/+//7//v/+3/7f/u/+7/7//u/+7/7v/u/+7/7v/v/+7/7f/r
/+n/6v/r/+z/7f/r/+v/6//r/+v/6v/q/+r/6v/q/+n/6f/p/+n/6f/p/+v/6//r/+v/
6P/o/+n/6P/o/+j/6P/o/+j/6P/o/+f/6f/p/+n/6f/n/+f/5//n/+f/5//m/+b/6P/o
/+j/6P/m/+b/5v/m/+b/5v/m/+j/6P/o/+n/6f/p/+n/6v/q/+z/7P/s/+z/6v/r/+3/
7v/w//D/8P/x//L/8//z//P/8//z//P/9P/y//L/8v/y//L/8P/v/+7/7f/s/+v/6//s
/+r/6v/q/+r/6P/n/+b/5f/k/+P/4//j/+P/4//j/+H/4f/h/+H/4//l/+X/4//f/9//
3//j/+v/+P8HAB0AOwBVAG8AjAChAKoApACKAF4ANgAZAA4ADAAOABAACwADAPr/9v/0
/+//7f/s/+z/6f/p/+f/4//h/+T/5P/k/+X/4//j/+P/4//l/+X/5f/l/+P/4//j/+P/
4//j/+T/5P/k/+T/5P/k/+f/5//n/+f/5v/l/+T/4//k/+X/5v/n/+b/5v/m/+f/6f/p
/+r/6v/p/+n/6f/q/+r/6//r/+v/7P/t/+3/7v/u/+7/7v/v//D/8v/y//T/9P/1//b/
9v/2//j/+f/6//v//P/8//7/AQABAAIAAwACAAMABAAEAAYABwAIAAkACQAJAAkACgAK
AAoACgAKAAoACgAKAAkACQAJAAkACQAJAAoACgAJAAkACQAJAAcABQAFAAUABAACAAEA
AQAAAP///f/8//r/9//3//b/9f/0//L/8f/w/+//7v/t/+z/7P/s/+z/6//r/+v/6//q
/+z/7P/s/+z/6//q/+n/6P/p/+r/6//t/+v/6//r/+v/7f/u/+7/7v/s/+3/7v/u//D/
8P/w//D/7v/u/+7/7v/w//H/8f/x/+//7//w//D/8f/w//D/8P/w//D/8P/x/+//7//u
/+3/7f/t/+3/7f/t/+3/7f/t/+3/7P/s/+z/7P/s/+v/6//p/+n/6f/p/+n/6f/p/+n/
6v/q/+f/6v/q/+r/6v/q/+r/6v/q/+n/5//n/+f/5//p/+n/6f/p/+f/5//m/+b/5v/m
/+b/5v/m/+b/5v/m/+j/6P/o/+r/6v/q/+v/6//r/+v/7P/s/+z/7P/s/+z/7P/t/+//
8P/w//D/8P/x//T/9f/1//X/8//z//P/9P/0//T/9P/0//T/8v/x//D/7f/s/+v/6//s
/+r/6v/q/+r/6P/n/+b/5f/k/+P/4//j/+P/4//j/+P/4//j/+P/4f/j/+X/5f/h/9//
3//h/+f/8P/9/xEAKwBFAF0AegCXAKoAqgCYAHQASgAnABYADgAOABIAEQALAAQA/P/2
//P/8f/u/+z/6f/n/+f/5//l/+T/4v/i/+X/5f/l/+X/5f/l/+X/5f/l/+P/4//j/+P/
4//j/+T/5P/m/+b/5v/m/+X/5f/l/+X/5f/l/+X/5f/l/+X/5f/l/+b/5v/m/+f/6f/p
/+r/6v/p/+n/6f/q/+z/7f/t/+3/7P/t/+3/7v/w//D/8P/x//D/8v/y//T/9P/1//b/
9v/2//j/+f/6//v//P/8//7/AQABAAIAAwACAAMABAAEAAYABwAIAAkACQAJAAkACgAK
AAoACgAKAAwADAAMAAsACQAJAAkACQAJAAoACgAJAAsACwALAAkABwAHAAcABgAEAAMA
AwACAP///f/8//r/+P/5//n/+f/4//b/9f/0//H/8P/v/+7/7v/u/+7/7f/t/+3/7f/s
/+7/7v/u/+7/7v/u/+7/7v/s/+z/7P/t/+3/7f/t/+3/7//w//D/8P/u/+//8P/w//D/
8P/w//D/8P/w//D/8P/w//H/8f/x//H/8f/y//L/8//y//L/8v/w//D/8P/x//P/8//y
//H/7//v/+//7//v/+//7//v/+//7v/u/+7/7v/u/+3/7f/t/+3/7f/t/+3/7f/t/+3/
7v/u/+v/7f/s/+z/7P/s/+z/7P/s/+z/6//r/+v/6//r/+v/6//r/+v/6//r/+r/6v/q
/+r/6v/q/+r/6v/q/+r/6v/q/+r/7P/s/+z/7f/t/+3/7f/u/+7/8P/w//D/8P/w//H/
8//0//T/9P/0//X/9v/3//f/9//3//f/9//4//r/+v/6//r/+P/2//X/9P/z//L/8f/x
/+7/7P/s/+z/7v/s/+v/6v/p/+j/5//n/+n/6f/p/+n/5//n/+f/5//n/+f/5//n/+X/
4//j/+f/7//8/wsAHQA1AFEAbQCMAKUAsgCuAJgAcABCACMAFgASABIAFgAVAA0ABAD+
//r/9f/1//T/8P/v/+3/6f/n/+n/6v/o/+r/5//n/+f/5//n/+f/5//n/+f/6f/p/+n/
6f/p/+n/6v/q/+r/6v/q/+r/6f/p/+n/6f/p/+n/6f/p/+v/6//r/+v/7P/s/+z/7f/v
/+//8P/w//D/7//u/+7/7//x//L/8//y//P/8//0//T/9P/0//X/9v/4//j/+v/6//v/
/P/8//7/AAABAAIAAQACAAIABAAHAAcACAAJAAoACwAMAAwADAANAA4ADwAPAA8ADwAQ
ABAAEAAQABAAEgASABIAEQAPAA8ADwAPAA8AEAAQAA8ADwAPAA8ADQALAAsACwAKAAgA
BwAHAAYABQADAAIAAAD//////v/9//z/+v/5//j/9v/0//L/8P/y//L/8v/x//H/8f/x
//D/8P/w//D/8P/w//D/8P/w//L/8v/y//P/8//z//P/8//z//T/9P/0//L/8//0//T/
9P/0//T/9P/y//L/8v/y//T/9f/1//X/9f/1//b/9v/1//T/9P/0//L/8v/y//P/8//z
//L/8f/x//H/8f/x//H/8f/x//H/8//y//L/8v/w//D/7//v/+3/7f/t/+3/7f/t/+//
8P/u/+7/7v/u/+7/7v/u/+3/7f/t/+3/7f/r/+v/6//r/+v/6//q/+r/6v/q/+r/6v/s
/+z/7P/s/+z/7P/s/+7/8P/w//H/8f/w/+//7//u//D/8P/w//D/8P/x//P/9P/0//T/
9P/1//T/9f/1//X/9f/1//X/9v/2//b/9v/2//j/9v/1//T/8//y//H/8f/w/+7/7v/u
/+z/6v/p/+j/6f/o/+f/5//l/+X/5f/l/+f/5//n/+f/5//n/+f/5//l/+H/3//h/+X/
7v/7/wkAHQA5AFcAcgCPAKYAsgCuAJQAaAA9AB4AEgAOAAwADQALAAQA+v/0//P/8f/w
/+7/6//p/+v/6f/n/+j/6P/o/+f/5f/l/+X/5f/l/+X/5f/l/+f/5//n/+f/5f/l/+b/
5v/o/+j/6P/o/+f/5//n/+f/6f/p/+n/6f/p/+n/6f/p/+r/6v/q/+v/6f/p/+r/6v/t
/+3/7f/u/+7/7//v/+//8P/x//H/8v/0//T/9P/1//T/9v/2//j/9v/3//j/+P/6//z/
/f/+////AAAAAAIAAQABAAIAAwAGAAcACAAIAAoACwAMAA0ADwAPAA8AEAAQABAAEAAQ
ABAAEAAQAA8ADwAPAA8ADwAPABAAEAAPAA0ADQANAAsACQAJAAkACAAIAAcABwAGAAUA
AwACAAAA/f/9//z/+//6//j/9//2//X/9P/z//L/8P/w//D/7//x//H/8f/w/+7/7v/u
/+7/8P/w//D/8P/w//D/8P/x//P/8//z//P/8//0//T/9P/y//P/9P/0//T/9P/0//T/
9v/2//b/9v/2//f/9//3//X/9f/2//b/9//2//b/9v/4//j/+P/5//f/9//2//X/9f/1
//X/9f/1//X/9f/1//f/9v/2//b/9P/0//P/8//z//P/8//z//P/8//z//T/8v/y//L/
8v/y//L/8v/x//H/8f/x//H/8//z//P/8//z//P/8v/y//L/8v/y//L/8P/w//D/8P/y
//L/8v/0//T/9P/1//X/9f/1//b/9v/2//b/9v/2//b/9//5//r/+v/6//r/+//8//3/
/f/9//3//f/9//7/AAAAAAAAAAD+//z/+//6//v/+v/5//n/9v/0//T/9P/2//T/8//y
//H/8P/v/+//7f/t/+3/7f/t/+3/7f/t//H/8f/t/+3/7f/r/+n/7f/x//r/BQAXADMA
UQBpAIYAoQCyALgArACKAF4ANwAgABgAHAAeABsAFwAQAAgABAADAP//+v/4//X/8//1
//P/8f/y//L/8P/v//H/8f/x//H/8f/x//H/8f/x//H/8f/x//H/8f/y//L/8v/y//L/
8v/z//P/8//z//H/8f/x//H/8v/z//T/9f/0//T/9P/1//f/9//4//j/9//3//f/+P/4
//n/+f/5//z//f/9//7//v/+//7////+/wAAAAACAAQABQAGAAYABAAGAAcACAALAAwA
DAAOAA8ADwAQABEAEgATABQAFAAWABcAGAAZABkAGQAZABoAGgAaABoAGgAaABoAGgAZ
ABsAGwAbABsAGwAcABwAGwAZABkAGQAXABYAFwAYABgAFAATABMAEgARAA8ADgAMAAkA
CQAIAAcABgAEAAMAAgADAAIAAQAAAP7//v/+//3//f/9//3//P/8//z//P/8//7//v/+
//7//P/8//z//f/9//3//f/9//3//v/+//7//v///wAAAAAAAAAAAAAAAAIAAgACAAIA
AAABAAEAAQABAAEAAgACAAMAAgACAAIAAgACAAIAAwABAAEAAAD/////////////////
//////////7//v/+//7//v/9//3////////////9//7//v/+//7//v/8//z//P/7//n/
+f/5//n/+//7//v/+//7//v/+v/6//r/+v/6//r/+v/6//r/+v/8//z//P/+//7//v//
/////f/9//7//v8AAAAAAAAAAAAAAQADAAQABAAEAAQABQAIAAkACQAJAAgABwAGAAYA
BgAGAAYABgAGAAQAAwACAAMAAgABAAEA/v/8//z//P/8//r/+f/4//n/+P/3//f/9f/1
//X/9f/3//f/9//3//f/9//3//f/9f/z//H/9f/9/wwAGwAvAEkAZwCDAJ4AswC8ALQA
mABuAEQAKwAgACAAJAAmACMAHQAUAAoACAAFAAEAAAD+//v/+f/3//X/9f/2//j/+P/3
//X/9f/1//X/9f/1//X/9f/1//X/9f/1//X/9f/2//b/9v/2//b/9v/5//n/+f/5//f/
9//3//f/+f/5//n/+f/6//r/+v/7//v/+//8//z/+//7//v//P/8//3//f/9//7/////
/wAAAgACAAIAAwADAAQAAwAEAAUABwAJAAoACQAKAAoACgAMAA4ADwASABEAEQASABMA
FAAVABYAFgAYABkAGgAbABkAGQAZABoAHAAcABwAHAAaABoAGgAZABkAGQAZABkAGwAc
ABwAGwAZABkAGQAXABcAFwAXABYAEgARABEAEAAPAA0ADAAKAAkACQAIAAcABAACAAEA
AAABAAAA///+//7//v/+//3/+//7//v/+v/8//z//P/8//r/+v/6//r//P/8//z//f//
//////////3//v/+//7//P/9//7//v8AAAAAAAAAAP7//v/+//7/AAABAAEAAQD/////
AAAAAAEAAAAAAAAA///+//3//f///////v/9//3//f/9//3//f/9//3//f/7//r/+v/6
//r/+v/5//n/+//7//v/+//7//r/+v/6//r/+v/4//j/+P/3//n/+f/5//n/9//3//f/
9//5//n/+P/4//r/+v/6//r/+P/4//j/+P/2//b/9v/4//r/+v/7//v/+//7//z//P/8
//z//P/8//z//f///wAA/v/+//7///8AAAEAAQABAAEAAQABAAIABAAEAAQABAACAAAA
///+/////v/9//3//P/6//r/+v/4//b/9f/0//X/9P/z//P/8//z//P/8//y//H/8P/v
//P/8//v/+//8f/v/+3/7//1/wAADQAfADkAVQBxAJAApwC4AL4ArgCIAFwANwAgABgA
HAAgAB0AGQAUAAoABAABAP///P/4//n/9f/z//H/8f/y//L/9P/z//H/8f/x//H/8f/x
//H/8f/x//H/8f/x//H/8f/y//L/8v/y//L/8v/z//P/8//z//P/8//z//P/9f/1//X/
9f/0//T/9P/1//X/9f/2//b/9f/1//X/9v/4//n/+f/5//r/+//7//z//P/8//z//f/+
/wAAAAACAAIAAwAEAAQABAAGAAcACAAHAAgACAAKAA0ADQAOAA8AEAARABIAEgAUABUA
FgAXABcAFwAXABgAGAAYABgAGAAaABoAGgAZABgAFwAWABUAFwAYABgAFwAXABcAFwAV
ABMAEwATABIAEAAPAA8ADgANAAsACgAIAAUABQAEAAMAAAD+//3//P/9//z/+//6//r/
+v/6//n/+f/5//n/+P/4//j/+P/4//j/+P/4//j/+P/4//j/+f/5//n/+f/5//n/+v/6
//r/+v/7//z//P/8//z//P/8//z//P/8//z/+v/7//v/+//9//3//v/+//3//P/8//z/
+//6//n/+f/7//v/+v/5//f/9//3//f/+f/5//n/+f/3//b/9v/2//T/+P/5//n/+P/2
//b/9v/2//b/9v/2//X/9f/1//X/9f/1//X/9f/1//X/9f/0//T/8v/y//L/8v/0//T/
9P/0//L/8v/y//T/9P/0//X/9f/1//X/9v/2//j/+P/4//j/9v/3//n/+v/8//z//P/9
//z//f/9//3//f/9//3//v/+//7//v/+//7//P/7//r/+//6//n/+f/2//T/9P/0//b/
9P/z//L/8f/w/+//7//t/+3/7f/t/+3/7f/t/+3/7//v/+//7//t/+v/6//r/+3/9v8D
ABMAKQBHAGEAfgCbALAAugC0AJgAbgBDACYAGgAYABgAGQAVAA4ABgAAAPv/+//6//b/
8//z//H/7//v//D/8P/w//H/8f/x//H/8f/v/+//7//v/+//7//v/+//8f/x//L/8v/w
//D/8P/w//H/8f/x//H/8f/x//H/8f/x//H/8f/x//T/9P/0//X/8//z//T/9P/3//f/
9//4//j/+f/5//n/+P/5//n/+v/8//z//P/9//7/AAAAAAIAAAABAAIAAgAEAAYABwAI
AAcACAAIAAoADAANAA8AEQASABMAFAAUABYAFwAYABkAFwAXABcAGAAYABgAGAAYABoA
GgAaABkAGQAZABkAGQAZABoAGgAZABcAFwAXABUAFQAVABUAFAASABEAEQAQAA0ACwAK
AAgABwAHAAYABQAEAAIAAQAAAP3//P/7//r/+v/6//r/+f/7//v/+//6//r/+v/6//r/
+v/6//r/+v/6//r/+v/7//n/+f/5//n/+//8//z//P/8//3//v/+//7//v/+//7//v/+
//7//v/+//////////////8AAAAA///+//7//v/8//z//P/9///////+//3//f/9//3/
/f/9//3//f/9//3//P/8//z//v/+//3//f/9//3//P/6//r/+v/6//r/+v/6//n/+//7
//v/+//5//n/+f/5//v/+//6//r/+v/6//r/+v/6//r/+v/6//r/+v/6//z//P/8//3/
/f/9//3//v/+//7//v/+//7//v///wEAAgAEAAQABAAFAAUABQAEAAMABAAFAAYACAAG
AAYABgAGAAYABAADAAIAAwACAAEAAQD+//z//P/8//z/+v/5//j/+f/4//f/9//3//f/
9//3//f/9//3//f/+f/5//n/9//1//H/8f/1//v/BgAXACsAQwBdAHkAlgCtALwAvACm
AHwAUgAzACYAIgAkACgAJwAfABgAEAAIAAUAAwACAP7//f/7//n/9//3//j/+P/4//f/
9//3//f/9//3//f/9//3//f/9//3//f/9//3//j/+P/2//b/9v/2//n/+f/5//n/+f/5
//n/+f/5//n/+f/5//z//P/8//3//f/9//7//v/9//3//f/+//z//f/9//3/AAABAAEA
AgACAAIAAgADAAYACAAIAAoACAAJAAoACgAKAAwADQAOAA8AEAAQABIAFQAVABYAFwAY
ABkAGgAaABoAGwAcAB0AHQAdAB0AHgAgACAAIAAgACAAIAAgAB8AHwAfAB8AHwAdAB4A
HgAdAB0AHQAdABsAGwAbABsAGgAWABUAFQAUABMAEQAQAA4ADQANAAwACwAKAAgABwAG
AAUABAADAAIAAgACAAIAAQD////////+//7//v/+//7/AAAAAAAAAAAAAAAAAAABAAEA
AQABAAEA//8AAAAAAAAAAAEAAgACAAQABAAEAAQABAAEAAQABAACAAMAAwADAAMAAwAE
AAQAAwACAAIAAgACAAIAAgADAAMAAwACAAEAAQABAAEAAQD//////////////v/+//7/
AAAAAP/////9//3//f/9////AAD///7//f/8//z//P/8//v//f/9//3//f/9//3//f/9
//v/+//6//r/+v/6//r/+v/8//z//P/8//z//P/8//7//v/+////////////AAAAAAAA
AAAAAAAAAAABAAMABAAEAAQABAAFAAYABwAHAAcABQAFAAUABgAIAAgACAAIAAgABgAF
AAQAAQAAAP////////7///8AAP7//P/7//r/9//2//X/9f/3//f/9//3//f/9//3//f/
9f/1//f/9//z//H/8//1////DAAdADEASwBlAIEAngCzALoAsgCWAGwARgAvACYAJgAs
ACoAIwAdABQADAAIAAUAAwD+//z//f/7//f/9//3//b/9v/0//X/9//3//f/9//3//f/
9//3//f/9//3//f/9f/1//b/9v/4//j/+P/4//n/+f/5//n/+f/5//n/+f/5//n/+f/5
//r/+v/6//v/+//7//z//P/9//3//f/+//z//f/9//3/AAABAAEAAgACAAIAAgADAAQA
BgAGAAgABgAHAAgACAAIAAoACwAMAA0ADgAOABAAEQARABIAEwAUABUAFgAWABgAGQAa
ABsAHQAdAB0AHgAcABwAHAAcAB4AHgAeAB0AHQAdAB0AHQAbABwAHAAbABsAGwAbABkA
FwAXABcAFgAUABMAEwASAA8ADQAMAAoACQAJAAgABwAGAAQAAwACAAEAAAD///7//v/+
//7//f/9//3//f/8//z//P/8//z//v/+//7//v/8//z//P/9//3//f/9//3///8AAAAA
AAAAAAEAAgACAAAAAAAAAAAA/v/+//7//v8AAAEAAQABAAEAAQACAAIAAQAAAAAAAAD+
//7//v/////////+//3//f/9//3//f///////////////v/+//7//P/8//v/+//7//v/
+//6//r/+v/6//r/+v/6//r/+f/5//n/+f/5//n/+f/5//n/+f/5//j/+P/2//b/9v/2
//j/+P/4//j/+P/4//j/+v/6//r/+//7//3//f/+//7//P/8//z//P/6//v//f/+/wAA
AAAAAAEAAAABAAEAAQADAAMAAwAEAAQABAAEAAQAAgAAAP///v////7//f/9//r/+P/4
//j/+P/2//X/9P/z//L/8f/x//H/8f/x//H/8f/x//H/8f/z//X/8//v/+//7f/r/+//
+/8IABcALQBLAGUAgwCgALUAvgC0AJIAagBAACUAGgAaABwAHgAdABMACgAEAAIA///9
//z/+P/1//P/8//x/+//8P/y//L/8f/x//H/8f/x//H/8f/x//H/8f/x//H/8f/x//H/
8v/y//L/8v/y//L/8f/x//H/8f/z//P/8//z//H/8f/x//H/9P/0//T/9f/z//P/9P/0
//X/9f/1//b/9v/3//f/9//4//n/+f/6//z//P/8//3//P/+//7/AAD+////AAAAAAIA
BAAFAAYABQAGAAYACAALAAsADAANABAAEQASABIAEwATABMAEwATABMAEwAUABYAFgAW
ABYAFAAUABQAEwATABMAEwATABQAFgAXABcAFgAVABQAEQARABEAEQAQAAwACwALAAoA
CQAHAAYABAD//////v/9//z/+v/5//j/+f/4//f/9v/0//T/9P/z//P/8//z//L/8v/y
//L/8v/y//L/8v/y//L/8v/y//P/9f/1//X/9f/1//b/9v/2//b/9//4//j/+P/4//j/
+P/4//j/+P/4//b/9//3//f/9f/1//b/9v/3//b/9v/2//b/9v/2//f/9f/1//T/8//z
//P/8//z//P/8//z//P/8f/w//D/8P/y//L/8f/z//L/8v/y//L/8v/w//D/8P/v//H/
8f/x//H/7//v/+//7//t/+3/7P/s/+7/7v/u/+7/7P/s/+z/7P/s/+z/7P/u//D/8P/x
//H/8f/x//L/8v/w//D/8P/w//D/8f/z//T/9P/0//T/9f/0//X/9f/1//f/9//3//j/
9v/2//b/9v/4//b/9f/0//P/8v/x//H/8P/u/+7/7v/u/+z/6//q/+f/5v/l/+X/5f/l
/+X/5f/n/+f/5//n/+X/5f/n/+n/5//j/+H/4//l/+7/+f8JACMAPwBZAHIAjwCkAKoA
pACGAF4AOQAeABAADgAOAA0ACQACAPr/9P/x/+3/7P/u/+v/6f/n/+X/5f/m/+b/5P/j
/+H/4f/h/+H/4//j/+P/4//j/+P/4//j/+H/4f/i/+L/4v/i/+L/4v/j/+P/4//j/+X/
5f/l/+X/4//j/+P/4//m/+b/5v/n/+X/5f/m/+b/5//n/+f/6P/o/+n/6f/p/+r/6//r
/+z/7P/s/+z/7f/s/+7/7v/w//D/8f/y//L/9P/2//f/+P/3//j/+P/6//v/+//8//3/
/v///wAAAAACAAMABAAFAAUABQAFAAYABgAGAAYABgAGAAYABgAFAAUABQAFAAUABwAI
AAgABwAHAAcABwAFAAEAAQABAAAA/v/9//3//P/5//f/9v/0//P/8//y//H/8P/u/+3/
7P/t/+z/6//q/+j/6P/o/+f/5f/l/+X/5P/l/+b/5//o/+b/5v/m/+b/5v/m/+b/5//n
/+f/5//n/+f/6P/o/+j/6P/p/+r/6v/q/+r/6v/q/+j/6P/o/+j/6v/r/+v/6//t/+3/
7v/u/+v/6v/q/+r/7P/s/+z/7f/r/+v/6v/p/+f/5//n/+f/5//n/+f/5//p/+j/6P/o
/+b/5v/l/+X/5f/l/+X/4//i/+L/4v/i/+L/5P/k/+T/4//j/+P/4//j/+P/4//j/+P/
4//j/+L/4v/i/+L/4v/i/+D/4P/g/+D/4v/i/+L/5P/k/+T/5f/l/+X/5f/m/+b/5P/k
/+T/5P/k/+X/5//o/+r/6v/q/+v/6v/r/+v/6//r/+v/6//s/+z/7P/s/+z/7v/s/+v/
6v/n/+b/5f/l/+b/5P/k/+T/4v/g/9//3v/f/97/3f/d/93/3f/d/93/2//b/9v/2//d
/93/2//b/9n/2f/Z/9n/3//o//P/BQAdADkAUwByAI8AngCgAJYAdgBKACMADgAIAAgA
CgAJAAUA/P/0/+7/6//p/+T/4v/h/9//3f/d/93/3v/c/9r/3f/b/9v/2//b/9v/2//b
/9v/2//b/9v/2//Z/9n/2v/a/9r/2v/a/9r/3f/d/93/3f/b/9v/2//b/9v/2//b/9v/
3v/e/97/3//f/9//4P/g/9//3//f/+D/4P/h/+H/4f/i/+P/4//k/+b/5v/m/+f/5//o
/+f/6P/o/+n/6v/q/+r/7P/t/+7/7//w//D/8v/1//X/9v/3//j/+f/6//r/+v/7//z/
/f/9//3//f/+//7//v/+//7//v/+//7//f////////////3//v/+//3/+//7//v/+f/5
//n/+f/4//b/9f/1//T/8//x//D/7v/r/+v/6v/p/+r/6P/n/+b/5f/k/+P/4v/g/+D/
4P/f/93/3f/d/9z/3P/c/9z/3P/c/9z/3P/c/97/3v/e/9//3f/d/93/3f/f/+D/4P/g
/97/3//g/+D/4P/g/+D/4P/g/+D/4P/g/+D/4f/h/+H/4f/h/+L/4v/h/+D/4P/g/+L/
4P/g/w==
         </WaveFormData>
      </LeadData>
   </Waveform>
</RestingECG>
