# Supplementary material for: Detection of Left Atrial Enlargement Using a Convolutional Neural Network-Enabled Electrocardiogram
Source: Front Cardiovasc Med. 2020 Dec 17;7:609976. doi: 10.3389/fcvm.2020.609976 (PMC7773668; doi:10.3389/fcvm.2020.609976)
Supplement: Supplementary file 2 [file Data_Sheet_2.ZIP › normal1/1802010338_8545_0000000G.XML]

<?xml version="1.0" encoding="Windows-1252"?>
<!DOCTYPE RestingECG SYSTEM "restecg.dtd">
<RestingECG>
   <PatientDemographics>
      <PatientID>1802010338</PatientID>
      <PatientAge>65</PatientAge>
      <AgeUnits>Years</AgeUnits>
      <Gender>Female</Gender>
      <PatientLastName>lifengying</PatientLastName>
   </PatientDemographics>
   <TestDemographics>
      <DataType>Resting</DataType>
      <Site>1</Site>
      <AcquisitionDevice>MAC55</AcquisitionDevice>
      <Status>Unconfirmed</Status>
      <Priority>Normal</Priority>
      <AcquisitionTime>09:14:43</AcquisitionTime>
      <AcquisitionDate>07-22-2015</AcquisitionDate>
      <CartNumber>1</CartNumber>
      <AcquisitionSoftwareVersion>009C</AcquisitionSoftwareVersion>
      <XMLSourceVersion>MAC5000 v1.0</XMLSourceVersion>
   </TestDemographics>
   <RestingECGMeasurements>
      <VentricularRate>76</VentricularRate>
      <AtrialRate>76</AtrialRate>
      <PRInterval>146</PRInterval>
      <QRSDuration>80</QRSDuration>
      <QTInterval>388</QTInterval>
      <QTCorrected>436</QTCorrected>
      <PAxis>66</PAxis>
      <RAxis>61</RAxis>
      <TAxis>45</TAxis>
      <QRSCount>12</QRSCount>
      <QOnset>220</QOnset>
      <QOffset>260</QOffset>
      <POnset>147</POnset>
      <POffset>193</POffset>
      <TOffset>414</TOffset>
      <ECGSampleBase>500</ECGSampleBase>
      <ECGSampleExponent>0</ECGSampleExponent>
   </RestingECGMeasurements>
   <Diagnosis>
      <Modality>Resting</Modality>
         <StatementCount>2</StatementCount>
         <LabelText>12SL ��ϳ���</LabelText>
      <DiagnosisStatement>
         <StmtFlag>ENDSLINE</StmtFlag>
         <StmtText>�������</StmtText>
      </DiagnosisStatement>
      <DiagnosisStatement>
         <StmtFlag>ENDSLINE</StmtFlag>
         <StmtText>���� ECG</StmtText>
      </DiagnosisStatement>
   </Diagnosis>
   <Waveform>
      <WaveformType>Rhythm</WaveformType>
      <WaveformStartTime>0</WaveformStartTime>
      <NumberofLeads>8</NumberofLeads>
      <SampleType>CONTINUOUS_SAMPLES</SampleType>
      <SampleBase>500</SampleBase>
      <SampleExponent>0</SampleExponent>
      <HighPassFilter>16</HighPassFilter>
      <LowPassFilter>150</LowPassFilter>
      <ACFilter>NONE</ACFilter>
      <LeadData>
         <LeadByteCountTotal>10000</LeadByteCountTotal>
         <LeadTimeOffset>0</LeadTimeOffset>
         <LeadSampleCountTotal>5000</LeadSampleCountTotal>
         <LeadAmplitudeUnitsPerBit>4.88</LeadAmplitudeUnitsPerBit>
         <LeadAmplitudeUnits>��V</LeadAmplitudeUnits>
         <LeadHighLimit>2147483647</LeadHighLimit>
         <LeadLowLimit>268435456</LeadLowLimit>
         <LeadID>I</LeadID>
         <LeadOffsetFirstSample>0</LeadOffsetFirstSample>
         <FirstSampleBaseline>0</FirstSampleBaseline>
         <LeadSampleSize>2</LeadSampleSize>
         <LeadOff>FALSE</LeadOff>
         <BaselineSway>FALSE</BaselineSway>
         <ExcessiveACNoise>FALSE</ExcessiveACNoise>
         <MuscleNoise>TRUE</MuscleNoise>
         <LeadDataCRC32>2285320954</LeadDataCRC32>
         <WaveFormData>
yv/K/8r/yv/M/8z/zP/M/87/zv/O/87/0f/S/9P/1P/U/9T/1P/U/9L/0v/S/9L/1f/W
/9f/2P/Y/9j/2P/Y/9b/1v/W/9b/2f/a/9v/3P/e/97/3v/e/9//4P/h/+L/4//k/+X/
5v/m/+b/5v/m/+j/6v/s/+7/7v/u/+7/7v/v//D/8f/y//X/9v/3//j/+P/4//j/+P/6
//r/+v/6//n/+P/3//b/9f/0//P/8v/w//D/8P/w//L/8v/y//L/7//s/+n/5v/p/+r/
6//s/+r/6v/q/+r/6P/o/+j/6P/o/+j/6P/o/+v/7P/t/+7/7f/s/+v/6v/o/+j/6P/o
/+r/6v/q/+r/7P/s/+z/7P/u/+7/7v/u/+z/7P/s/+z/7v/u/+7/7v/t/+z/6//q/+v/
7P/t/+7/7v/u/+7/7v/w//D/8P/w//H/8v/z//T/9P/0//T/9P/1//b/9//4//X/9P/z
//L/8//0//X/9v/4//j/+P/4//v//P/9//7/+//4//X/8v/1//j/+//+//v/+v/5//j/
+P/4//j/+P/4//j/+P/4//n/+v/7//z//v/+//7//v/8//z//P/8//7//v/+//7//P/8
//z//P/8//z//P/8//z//P/8//z//v/+//7//v/8//r/+P/4//r//f///wEAAAAAAAAA
AQABAAAAAAAAAAAAAgACAAQABgAHAAgACQAIAAcADQAQABAACgAKAA0ACwAIAAYAAgAB
AAIABAAEAAAA/P/6//n/+f/0//T/+P/6//f/9f/1//b/+f/3//T/8v/x//H/8//2//f/
9//3//T/9P/2//b/9f/z//b/+P/w//L/9f/t/+3/9//8//3/+f/5////BQAHAAsAEwAZ
ACwAQgBIAEcASwBQAEQAMAAbAAgA+v/v/+b/1//U/+D/4//g/+D/4//p/+r/7P/v//H/
9f/z//X/9P/v/+z/7//y//X/7//y//b/9f/2//X/+P/y//L/8v/1//P/7//u//D/8f/z
//L/8v/0//T/9f/1//b/+f/2//L/9f/0//T/9f/4//n/+P/4//n/9P/2//f/9//3//n/
+f/3//n//v/6//r//P/8//z/+//7//n/+f/5//n/+P/5//v/+v/5//v//v8AAP///P/9
////AQAFAAIAAgAGAAMABQAFAAUABwAHAAkACAAKAA0ADgANAA4ACgAJAAwADQAOAA8A
DwAPAAoAEAAWABQAEQAMAA8AEgANAAwADgAOAAwADAAOAAkACQAJAAsACgAJAAcABQAF
AAQAAgACAAIAAQD7//v//f/9//3///////7/+f/6//v//P/9//v/+f/9//r/9v/5//v/
+f/5//r//v////v/+P/3//b/+//4//X/9f/4//z//v8CAPv/+v/5//b/9v/3//f/9//7
//3//f8EAAEA///9//v/+P/4//X/9f/7//z//f/9//r/+v/8//z/+f/8//n/9v/6//3/
AQADAP//+//+//7/AAD7//7//v//////AAABAAEAAAD///z//v8BAAQA/f/+/wAAAQAD
AAMA///8//r//v8BAAYACAADAAMABQAFAAMAAAD///7//f/8//3/+v/9//3//v8EAAUA
AgAFAAgABwAGAAcACAD4//j////9//7/AQACAAMABAACAAAA/v/8/wAAAgAEAAYABQAE
AAUABAAFAAUABQAGAAgACAAJAAkABwAGAAUABgALAAwADwARABEAEQARABEADwAWABoA
GAAPAA4AEAAPAA8AEAAPAAsACgAKAAgABwAGAAUABQAFAP///v8BAAAA/v/9//7/AAAD
AAEA/v/+//3//f///wAA/v/9//z/+P/8/wAAAgACAP7///////7/AAABAPn/8/8BAAgA
AwAFAAcABwAPABkAHQAdACUAOgBOAEwATQBbAF4AUAA6ACMAEAAEAPn/7v/l/97/5v/t
/+7/8P/v/+3/9v8AAAEAAQD9//X/+v/8//r/+v/+/wIABgABAP7/AAD9//z///8CAPz/
/P8AAAUABQADAAAAAAD////////+/////v8AAAEAAwAHAAQAAAADAAIA/////wEAAQAB
AAIABAAAAAIAAwADAAMABQAFAAMABQAGAAIAAgAEAAcACAAIAAkACAAHAAYABQAHAAkA
DAAMAAsACwAMAAwACgAIAAoADQANABEADgAOABIADwARABEADwARABEAEwAQABIAFQAW
ABgAHAAbAB0AHQAbABkAFwAcAB0AGQAgACIAHgAZABIAGQAcABcAFgAZABoAGQAaABoA
FQAVABUAFwAWABUAEwARABEAEAAOABAAEAAPAAkABwAJAAkACQAJAAkACAADAAEAAQAB
AAEABAADAAgABgACAAUABwAFAAcACAAMAA0ACQAGAAUABAAJAAYAAwADAAAAAgACAAQA
AQACAAMAAgAEAAUABQAFAAIAAQD+/wIABAAFAAYABwAGAAYAAwADAAYABgAGAAUABQAG
AAkACgAKAA4ADAAKAAcABwAIAAcACQAHAAwADgANAAcACQAIAAkACQAKAAsADQAOAA8A
DgALAA0ADwAHAAkADAAOABEAEAANAAsACgAIAAkADAAMAAwADQAQABEAEQAQABEAEgAQ
AA4ADgAKAAwACwALABAAEAAMAA4AEAAPAA4ADwAQAA0ADgAQABMAEAATAA4ADAASAAwA
CgAKAAoACgALAAwADQAOAAwADAAMAAwADQAOABEAEgATABMAEwAUABIAEgATABMAEgAS
ABIAFAAYABgAGgAbABkAGQAZABkAFwAeACIAIAAbABwAIAAhAB0AHAAZABMAFAAWABYA
FwATABEAEAAPAAcABgAJAAgABgAFAAYACAANAAsACAAIAAkACQALAAwADQANAA0ACgAM
AA4ADgAMAAgACQAJAAgACgAHAAkACwAJAAgACQAJAAsAFQAhACMAIQAtAEEAUABSAFIA
YwB1AHQAXgBGADMAGgAIAAMA/P/v/+z/9v///wIA/v///wUABAD8/wEADwAVABUAFAAS
AAwACAAMABAAFAAPAA4AEAANAAwACwAOAAgACAAMABEAEQAPAA4AEAARABMAEwASABMA
EgAQAA0ACwALAA0ADAASABQAEwATABUAFQAUABQAFQAQABEAEwAUABUAFQAVABMAFQAV
ABAADwAQABYAGAAZABsAGwAbABsAGwAaABsAHQAcABsAGwAcABwAHAAaABwAHwAdAB8A
GgAYABwAGQAbABsAHAAfACAAIwAiACQAJwAoACcAKAAkACMAJQAlACUAJQAlACUAIAAm
ACwAKgAnACIAJgAoACIAIAAgACAAHgAeACIAHQAdAB0AHQAcABsAGQAXABcAFgAUABYA
FgAVAA8ADQAPAA8ADwARABEAEAALAAoACQAIAAcABQADAAcABAAEAAcACQAHAAYABgAJ
AAkABgAEAAQABAAJAAYAAwADAAIABAAEAAYABAAEAAQAAgAEAAUABQAFAAcABwAFAAoA
CAAFAAIA/////wAA/v///wQABAAEAAMA///+/////v/8/wAA/v/8//z//f//////AQD/
/wQABgAGAAEABAAEAAIAAQABAAEAAQAAAP///P/+/wEABAD9////AAAAAAEAAQD///7/
/v/8//3/AAAAAPv/+//9//3//f/8//3//v/+//7/AAD+//z/+//7/wAA/f/4//n/+v/8
//z//v8AAPz/+v/5//n/AAD5//T/9P/6//z//P/8//z/+v/6//r/+v/6//r/+v/6//v/
/P///wAAAAD///7//v/8//z//f/9//v/+v/5//r//f/+/wEAAwABAAEAAQABAAMACgAO
AAwABQAEAAYABQAHAAgABwADAAEAAAD9//v/+P/3//f/9//z//T/+f/6//X/8//z//T/
9//1//L/8v/x//H/8//0//T/8//y/+7/7//y//P/8v/t/+//8P/w//D/8//3//f/8f/0
//X/7//1//3//f8BAA8AGQAbACQAOgBIAEkATwBaAEQAGAAHAAYA9v/n/+b/3//Q/9b/
5f/m/+D/4//j/+b/8v/1/+//7//z//X/9P/v/+z/7//y//X/7//t//D/7v/u//D/9P/v
//D/8v/1//P/7//u/+7/7f/t//D/8v/2//j/9v/1//X/9//0//D/8//y//H/8f/z//P/
8//0//b/8v/y//P/8//z//P/8//x//P/+P/0//T/9v/3//b/9P/z//H/8f/x//H/9f/5
//7/AAD7//v//P/8//v/+P/5//v/+/////z//P8AAP3///////3//////wEA/v8AAAMA
BAAEAAYAAwADAAcABwAHAAcACwALAAYADAAOAAwACQAEAAYACAACAAAAAwAEAAMABAAG
AAEAAQABAAMAAgABAP///f/9//z/+v/9//7//v/5//b/9//2//X/9P/z//H/6//s/+3/
7v/v/+3/6//v/+z/7v/z//f/9//x/+7/7v/r/+v/6v/r/+z/8//w/+3/7f/r/+7/7//y
/+3/7P/r/+j/6//t/+7/7//t/+3/6//w/+//7f/r/+n/6//s/+r/6//s/+z/7P/r/+r/
6v/s/+z/6//w/+//7v/s/+v/6//p/+r/6f/v//L/9P/v//L/8v/z//P/9P/1//X/9P/z
//D/8v/1//j/8f/v//D/8P/x//X/8//y//L/8f/x//P/8v/w//H/9P/1//X/9P/1//b/
9f/0//X/8v/y//H/8f/2//X/8v/1//j/9f/0//X/9v/4//T/8f/0//X/9v/3//j/9v/2
//b/9v/4//j/+P/4//r/+v/8//z//f/9//3//v/8//r/+f/3//r//P/+/wIABAAEAAYA
BwAEAAMAAgABAAEACAAMAAoABQAGAAoACwAMAA4ADgALAAYABAAAAP3/+//7//z//f/5
//r///8AAPv/+f/5//r////9//r/+v/8//3/AAACAAIAAQAAAPz/+//8//v/+P/1//f/
+P/4//z//f8LAAcA8f/8/xcADQD//wsAEQAPABsAKQAtADgASgBUAFcAWQBaAEwAMAAV
AAwABAD1/+7/8f/y/+7/7f/u//L/9//5//b/8P/1/////////wIAAgD+//z/AgAGAAoA
BQAEAAYAAwACAAEABAD+//7/AgAHAAcABQAFAAYABgAHAAYABgAIAAgABwAFAAQABQAH
AAQACAAIAAMAAwAFAAUABwAIAAoABgAIAAkACQAJAAoACQAGAAcACgAGAAYACAALAAwA
DAANAAoACQAIAAcACQALAA4ADgALAAsADAAMAA0ADAAPABMAEgAVABEAEAATAA8AEAAP
ABAAEwAUABcAFgAYABsAHAAbABwAGAAXABwAHQAeAB8AHwAdABYAGgAeABwAGQAUABsA
HgAZABgAFgAWABQAFAAYABMAEwATABYAFgAWABUAEQAPAAwACAALAAwADAAHAAUABwAH
AAcABgAFAAMA/f///////////wEA//8DAAAA/v8BAAMAAQD///7/AAD//wAA/v/+//7/
AAD8//j/9//3//r/+//+//v//P/9//z//v/////////8//v/+P/8//z/+//6//n/+v/8
//v//f////7//f/7//j/+P/6//r/+/8AAP///v/8//v/+//5//v/+f/+/wAA///5//v/
+v/9//3//v///wEAAgADAAIAAgAFAAgAAQD///7//P/7//3/+//6//r//P///wQABgAB
AAEAAwADAP///P/7//r/+v/6//z/+v/6//n/+f/+//r/9v/4//r//P/+/wIABgD7//b/
8v/v//P/+//7//7/+P/6//z/+f/4//f/9v/5//r/+//8//n/9v/z//D/8//0//f/+P/3
//f/9//4//j/+P/5//n/+f/6//v//v/9//z//f/9//v/+//7//v/+/8CAAYABAD9//z/
/v/9//7//v/8//f/9//4//f/9//y//H/8f/x/+n/6P/r/+r/5//l/+X/5v/n/+X/4v/i
/+H/4f/j/+T/5v/n/+j/5v/j/+T/4//g/9//4f/i/+L/4P/j/+X/4//f/9z/4f/r/+3/
7f/5//3/8//1/wkAGgAkAC4AOQA7AD4AOgAgAAMA9v/m/9P/0P/T/8b/uP+5/8T/0v/b
/9P/yv/Q/9P/1f/f/9v/3P/c/9j/1v/X/9r/3f/X/9P/1P/Q/87/0v/Y/9X/2P/Y/9v/
2f/V/9P/1P/U/9X/1v/W/9j/2P/W/9X/1f/X/9n/1v/a/9r/1f/V/9f/1//V/9b/2P/U
/9L/0//T/9P/1f/V/9P/1f/W/9L/0v/U/9f/2P/Y/9n/1//X/9f/1//V/9f/2v/a/9j/
2f/b/9z/3v/c/97/4f/f/+P/4P/g/+T/4f/j/+P/3//f/93/3f/c/+D/5f/o/+r/7P/p
/+n/7P/t/+7/7//u/+3/5//s/+7/7P/p/+T/6v/u/+r/6v/s/+z/6v/q/+3/6f/q/+v/
6f/o/+f/5f/j/+P/4v/g/+T/5P/j/93/3f/f/9//3//e/93/2//V/9j/2f/a/9v/3P/b
/+D/3v/c/9//4f/f/9v/2v/c/9v/3f/c/93/3v/k/+D/3P/b/93/4P/h/+T/3v/e/97/
3P/d/9//4P/h/9//3//d/+L/4f/f/93/2//d/+D/4P/j/+f/6P/p/+n/5//m/+f/5v/k
/+j/5v/k/+b/5//p/+n/6P/l/+n/6v/s/+f/6v/q/+3/7f/u/+//7v/u/+7/7P/u//P/
+P/z//D/8P/v/+//7//t/+z/7P/s/+3/8P/w//D/8f/0//X/9P/y//L/8v/1//b/+f/4
//f/9f/0//j/+P/2//r//v/8//r/+v/6//X/9P/0//X/9f/5//X/9P/8//r//P/6//L/
8//0//X/9v/6//z//v8AAP3//P/7//r/+//8////AAAAAP///v/+//7//v//////AAAA
AAAAAgAGAAYACAAJAAwADQAOAA8ADAASABUAEgAMAAwADwAPABAAEAAOAAkABwAGAAMA
AQAAAP////////v//P8BAAIA/f/7//v//P8AAP///f/+//3//f///wAA/v/9//z/+P/6
//7/AAAAAPr/+//7//r/AgALAAEA+f///wgADQALAAMAAwALAA0AEQAdACsAOgBOAFYA
WQBbAFoAUgA6AB8AFAAMAAEA9P/t//D/8v/r//L//P/3//H//v8GAP//+f/7////BAAE
AAAA/v///wIABQD//wEABAACAAIABQAIAAIAAgAFAAkACAAFAAMABAAEAAUABAAEAAYA
BgAEAAMAAwAFAAYABAAJAAoACQAJAAsACwAKAAoACwAGAAkACwAMAA0ADQALAAcABwAM
AAgACAAKAA4ADgANAA0ADwAPAA8ADwANAA8AEgASABAAEQATABQAEQAOAA8AEQAUABkA
FwAYABoAFwAZABkAFwAZABkAGwAaAB4AIwAmACQAJgAjACMAJQAlACUAJQAmACUAHwAk
ACsAKgAoACQAKQAsACcAJgAnACgAJwAoACkAIwAiACEAIAAeABwAGQAbAB0AHgAeACAA
IAAfABkAGAAZABgAFwAZABkAGAATABUAFQAVABUAEwARABUAEgATABcAGgAZABYAFgAZ
ABkAGgAYABgAGAAbABYAEQAPAA8AEgATABYAEgASABIAEAASABMAEwATABMAEwARABYA
FQAVABUAFQAVABYAFAAVABcAFgAVABMAEAAQABIAEgATABgAFwAWABUAFQAWABUAFQAT
ABgAGgAYABMAFgAWABoAGwAdAB8AHQAcABsAGAAXABkAGwATABEAEgASABMAFgAVABUA
FgAUABUAGAAYABUAFQAXABcAGAAWABYAFgAUABQAFgAUABYAFQAVABoAGAAUABYAGAAX
ABYAFwAYABYAIAAdABAAEgAUABYAGAAZABoAGwAcABkAGAAXABYAGAAYABoAGgAZABkA
GQAaAB4AIAAjACUAIgAgAB4AHgAiACIAJAAlACQAIwAiACEAIQAoACwAKgAlACYAKgAr
ACkAKAAlAB8AHgAeABwAGwAaABkAGQAZABQAFAAYABgAFwAVABUAFgAYABUAEQAQABEA
EQATABQAFAATABIADgAPABIAEwASAA4ADwAPAA4ADgATABMAFQATABYAHQAXABMAGQAb
ABsAKwA3AD0ASgBcAGQAYwBhAFwASgAwAB0AEAAKAAEA+P/z//b/9v/3//7/AAD7////
BAAGAAcAAQD//wUACgAKAAYABAAJAAwADwAJAAcACgAIAAgABwAKAAQABAAGAAsACwAJ
AAgACAAHAAcACAAIAAoACgAIAAcABwAJAAsACAAMAAwABwAHAAkACQAHAAgACgAGAAYA
BwAHAAcACAAHAAQABQALAAgACQAMAA4ADgANAA0ADAALAAoACQAJAAsADgAOAAsACwAM
AAwADAAKAAwADwAPABMAEAAQABIADwARABEAEgAVABYAGQAUABYAGQAaABYAFgARAA8A
FAAXABoAHQAcABsAFQAaAB4AHAAZABQAFQAWAA8ADAAPABIAEwAWABcAEQAQAA8ADQAM
AAsACQAIAAcABQACAAYABgAFAP//AgAFAAYABwAFAAMAAAD5//v//f///wEA///7//3/
+P/3//v//v/9//z//P//////+v/2//T/8v/4//b/9P/1//P/9v/3//r/+P/4//j/9v/0
//X/9f/1//X/9f/z//j/+P/3//b/9f/1//b/9P/1//b/9v/2//X/8v/y//T/9P/z//j/
9//2//f/+f/8//3/+v/1//f/9v/4//P/9v/2//X/9f/2//f/+v/6//r/+P/1//f/+f/x
//P/9v/4//v/+v/3//X/9P/1//f/+//8//b/8//y/+//8//0//f/+v/3//b/9//0//b/
9f/1//r/9v/y//T/9v/0//T/9v/4//P/8v/y//P/+P/7//j/9//2//X/9P/0//T/9P/0
//b/9v/2//b/8//y//P/8v/1//X/9f/2//X/9P/0//P/8//0//X/+P/9//7/AQADAAIA
AQAAAP///f8EAAgABgACAAIABQAFAAMAAgD///n/+f/6//n/+f/0//P/8//z/+//8P/1
//b/8P/t/+z/7P/x//H/8P/y//D/7//w//D/7//v/+//7P/t//D/8f/w/+z/7f/t/+z/
7v/3//3/9//z/wAABQD5//f/AQD9//3/AwANABcAKAA2ADwARwBXAFYAQAAkAA8AAgD2
/+n/4v/d/9T/2P/j/+j/5v/l/+3/8P/s/+3/7f/j/+v/8v/0//L/8v/y//T/9v/v//H/
9P/y//L/9f/4//L/8v/0//n/+f/3//T/9P/z//P/8v/y//T/9P/0//P/8//1//j/9v/7
//z/+P/3//j/9//2//b/9//y//P/9f/2//f/+//7//n/+//9//j/9//4//r/+v/5//n/
+v/7//z//f/9////AgACAP////8AAAAAAAD+/wAAAwADAAcABAAEAAgABQAHAAcABQAH
AAcACQAIAAoADQAOABAAEgAPAA8AEwATABMAEwATABMADgAUABQAEAALAAQADAASABAA
EgARABAADQAMAA4ACQAJAAkACQAIAAcABQADAAMAAgAAAAMABAAEAP///f//////////
/////v/5//r/+//8//3/+v/3//r/9v/1//n//P/7//z//P///////f/6//n/+P/8//j/
9P/z//H/9P/1//j/+P/6//z//P/6//n/9//1//X/9f/z//j/+//7//v/+//7//z/+v/7
//v/+v/5//f/+P/4//r/+v/2//r/+P/2//j/+////wEA/f/5//z//P/+//n//P/8//3/
/f/+/////v/8//r/9v/6////BAD///7//v/9//3/AAD/////AAD/////AQAAAP////8B
AAEAAAD+//7//v8AAAAAAgAAAP3/+//6//7//f/6//3/AAD///7///8AAPr/+P/3//f/
CAADAAAA/v/4//r/+v/6//r//P/8//z//P/8//z//P/8//r/+v/8//z/+//7//v//P8A
AAIABQAHAAUABAADAAQABQAEAAUABQAFAAUABQAFAAgAEAAVABQAEAAQABMAEwAPAA4A
CwAFAAIAAgAAAP///////wAAAQD5//j/+//6//j/9//4//r/+//5//b/9v/3//f/+f/6
//v/+//7//j/9f/2//X/8v/z//f/+v/8//j/9f////3/+f/8//n/9f/7/wcAEQARABEA
FwAfADIARgBQAE8AVQBmAFgAMgAXAAwA/P/t/+b/4f/i/+T/6f/q/+D/4//3//z/8P/3
//v/9f/1//b/9v/y//D/9f/4//v/9f/3//r/+P/4//j/+v/z//L/+f///wAA///5//j/
9v/1//j/+P/6//r/+v/5//n/+//9//r//v/+//j/9//4//f/+//+/wIAAAD9//3//P/7
///////9////AgD+//7/AAAAAAAA/////wEAAQABAAEAAQADAAYABgACAAEAAQAAAAEA
AAADAAcABwALAAgACAAMAAkACwALAAwADwAQABMADwAQABIAEgAUABYAEwATABcAFwAX
ABcAFgAVAA8AFAAZABgAFgASABcAGgAVABQAFAAUABIAEgASAA0ADQANAA4ADgAOAA0A
DAALAAkABgAIAAgABwABAAMABQAFAAUABQAFAAQA//////////////7/+//+//r/+v/9
/////f/8//z///////7//P/8//z/AgD+//r/+f/7//7///8CAP7//v/+//z//P/9//3/
/f/8//v/+P/8////////////+//6//b/9f/6//z//v////v/+v/7//r/+P/8//r/+P/5
//v//v///wAA/f8BAAIAAQD7//3//P/+////AQADAAIAAAD+//r/+v/9/wAA+f/5//r/
+v/7/wAA/////wAA/v///wIAAgD/////AQABAAAA/v/+//7//f/8//3/+v/6//n/+f/+
//7/+v/8//7//v/+/wAAAgD///7//v////r/AAD+//7//v/+//z//P/8//z//P/8//z/
/P/+//7/AAAAAAIAAwAEAAYABAAEAAUABQACAAIAAgAEAAcACAALAA0ADAALAAoACQAL
ABIAFgAUAA4ADgARABEAEQASABEADQAKAAoACAAHAAMAAQAAAP///P/8/wAAAAD9//v/
+//8/wEA///8//z/+f/5//v//P/////////8//n/+v/5//b/9//7//7/AAD+//f///8F
AAEA/v////////8BAAcADQANABcAIwAwAEgAWgBVAFUAZABUACoAFQAUAAYA8//q/+P/
4P/o/+v/6v/u//P/8//0//z/9//3/wEAAQADAAIA/f/6//v//P/9//X/9v/6//n/+v/8
/wAA+//8//7/AwADAAEAAAAAAP////8AAAAAAgACAAQAAwADAAUABAAAAAMAAgD/////
AQABAAEAAgAEAAAAAAABAAEAAQAEAAUABAAHAAkABAADAAQABAAEAAMAAwAEAAUABgAH
AAkACwAOAA4ADQANAA4ADgANAAoACwANAAwADwALAAoAEAANAA8ADwAQABMAFAAXABQA
FgAZABoAFwAYABQAEwAXABcAFwAXABsAGwAWABwAIAAeABsAFgAbAB4AGQAYABgAGAAW
ABYAFwARABAADwANAAwACwAJAAoACwALAAoADgAOAA0ABwAFAAcABwAHAAgACQAJAAUA
AwADAAMAAwABAP//AwAAAP3///8AAP3//f/+/wIAAwADAAIAAwAEAAcAAgD9//v//f8A
AAEABAD///7//f/6//r/+//7//v//f/9//v/AAABAAEAAQABAP7//v/7//v//P/8//z/
+//9//7/AQACAP7/AAD8//j/+v/7//3//f/+//v///8AAAIA/f8AAAAAAAD///////8C
AAIAAgAAAP3///8BAPn/+v/8//3///////3//P/8//v/+//9//z/+v/7//7////8//r/
+v/6//r/+v/8//r/+P/3//f//P/8//j/+v/8/wIA9P/0//r/+v/5//j/9//2//b/9v/2
//b/9v/2//b/9v/2//b/+P/4//f/9//3//j/9v/2//f/9//5//r/+//+//7//P/8//v/
+//7//v/+//5/wAABAACAP7//v8BAAEA/v/+//z/9//3//j/9//3//L/7//t/+v/5//o
/+3/7v/u/+3/7v/w//D/7f/p/+j/5f/l/+f/6P/r/+3/7//u/+r/6v/o/+T/4//l/+b/
5v/q/+X/4f/p/+//7v/r/+H/3//x//n/8f/v////DQAYACYANgA7AD0APgAwABwADQAA
AO7/3//e/9f/zP/K/8//0P/Y/+P/4//k/+T/4//n/+n/4//k/+T/4P/e/+P/6P/t/+n/
5//o/+T/4v/m/+r/5f/m/+n/7f/s/+n/5//o/+j/6f/n/+b/5//m/+f/5//o/+v/7P/q
/+//8P/t/+3/7//v/+3/7P/s/+b/6P/p/+n/6f/p/+n/5//p/+7/6v/q/+z/7v/u/+3/
7f/v/+//7//v/+3/7//y//L/7//v//D/8P/z//L/9f/5//j/+//3//b/9//z//T/8//1
//f/9//5//n//P8AAAIAAQACAP7//f///////////wEAAQD8/wIABAACAP//+v8AAAQA
AAAAAP7//v/8//z//P/3//f/9//4//j/+P/3//f/9//2//T/9f/0//L/6//t//H/8//1
//T/8//x/+v/7P/t/+7/7//s/+n/7P/o/+n/7f/w/+//6v/o/+n/5//p/+j/6f/q/+//
7P/p/+n/6P/q/+r/7P/o/+j/6P/m/+T/5f/l/+X/5v/n/+b/7P/t/+3/7f/t/+v/6v/m
/+X/6//s/+3/7f/r/+r/6//q/+v/8P/v/+7/7f/t/+7/7f/s/+n/7f/u/+7/6f/s/+z/
6//r/+z/7f/w//D/8P/u/+7/8f/0/+3/7//w//D/8f/z//H/8P/w//D/8f/0//T/8P/v
//D/7//w/+7/7v/u//H/8v/1//T/8v/x//H/9v/x/+z/7f/u/+z/7P/u//D/6//q/+r/
6//t//P/8f/y//L/8v/0//T/8P/z//P/8f/x//H/8f/y//L/8v/y//T/9//4//n/+v/5
//j/+f/4//n/+/8DAAIAAgAFAAIAAQD///3////+/wEAAAABAAIA/v/+////9//8//j/
7v/q/w==
         </WaveFormData>
      </LeadData>
      <LeadData>
         <LeadByteCountTotal>10000</LeadByteCountTotal>
         <LeadTimeOffset>0</LeadTimeOffset>
         <LeadSampleCountTotal>5000</LeadSampleCountTotal>
         <LeadAmplitudeUnitsPerBit>4.88</LeadAmplitudeUnitsPerBit>
         <LeadAmplitudeUnits>��V</LeadAmplitudeUnits>
         <LeadHighLimit>2147483647</LeadHighLimit>
         <LeadLowLimit>268435456</LeadLowLimit>
         <LeadID>II</LeadID>
         <LeadOffsetFirstSample>0</LeadOffsetFirstSample>
         <FirstSampleBaseline>0</FirstSampleBaseline>
         <LeadSampleSize>2</LeadSampleSize>
         <LeadOff>FALSE</LeadOff>
         <BaselineSway>FALSE</BaselineSway>
         <ExcessiveACNoise>FALSE</ExcessiveACNoise>
         <MuscleNoise>TRUE</MuscleNoise>
         <LeadDataCRC32>5615375</LeadDataCRC32>
         <WaveFormData>
zv/O/87/zv/M/8z/zP/M/87/zv/O/87/z//Q/9H/0v/U/9T/1P/U/9T/1P/U/9T/1f/W
/9f/2P/W/9b/1v/W/9b/1v/W/9b/2v/c/97/4P/f/97/3f/c/97/3v/e/97/4f/i/+P/
5P/l/+b/5//o/+r/7P/u//D/7v/u/+7/7v/x//L/8//0//b/+P/6//z/+v/6//r/+v/8
//7/AAACAAEAAAD///7//P/8//z//P/8//z//P/8//n/+P/3//b/9v/2//b/9v/2//b/
9v/2//T/9P/0//T/8v/y//L/8v/w//D/8P/w//D/8P/w//D/8P/w//D/8P/w//D/8P/w
//L/8v/y//L/8v/y//L/8v/y//L/8v/y//T/9P/0//T/9P/0//T/9P/y//L/8v/y//T/
9P/0//T/9v/2//b/9v/3//j/+f/6//j/+P/4//j/+f/6//v//P/8//z//P/8//r/+v/6
//r/+//8//3//v/8//z//P/8//3//v///wAA/f/8//v/+v/8//7/AAACAP///v/9//z/
+v/6//r/+v/6//r/+v/6//v//P/9//7//P/8//z//P/8//z//P/8//r/+v/6//r/+v/6
//r/+v/6//r/+v/6//r/+//7//v/+f/5//n/+v/6//r/+////wMABgAIAAoACQAKAAwA
DgARABEAEgAWABUAFQAVABYAGAAXABQAEgARAA8AEgAXABcAEwASABIADwANAAsACAAH
AAoACwAJAAIA/f/8//f/9f/z//P/8//1//P/8v/y//L/8f/w/+7/6f/n/+f/6v/s/+7/
7//x/+z/6f/r/+r/7P/r/+v/6//n/+n/7f/l/+P/5v/k/+D/5P/q//T/BAAVACIAKwA2
AFIAagBxAHMAdAByAG8AawBeAEUAJgAKAPn/8//r/+b/5f/t//H/8f/0//L/6//q/+r/
7f/u/+z/7P/o/+j/6P/q/+v/5//o/+j/5v/o/+v/6//p/+b/6P/p/+j/5//o/+j/6P/m
/+r/6v/q/+z/6//q/+n/6//p/+n/6v/q/+f/6P/s/+3/7P/r/+v/6v/r/+v/7v/v//D/
7v/v//D/8P/v/+z/6//u//P/9P/z//L/8f/w/+//7f/v//D/8P/x//X/9P/1//f/9v/2
//r/+v/7//z//v/8//z//f/9//3///8CAAIAAAADAAMABAAFAAYABQACAAYACAAKAAwA
DwAPAAsACwAOAA8AEAASABMAEAAOAA0AEAAQAAwADAAQABEAEAARAA4ADQAKAAkACQAI
AAcACAALAAwACAAGAAMABAAEAAQABAADAAEA///+/wQABAAAAP7//P/8//z//f///wQA
AgACAAQABwAHAAAAAQAAAP3//////////P/9//7//f8BAAEA/P////z//P///wIABAAH
AAYABwAIAAYABQAEAAMAAwAFAP///v8CAAMAAwACAAUAAwADAAQAAgACAAIAAgAGAAgA
DAAOAAwACQAHAAcACQAHAAUACQAJAAUABwAHAAcABgAGAAcABgAJAAkABQADAAkACgAI
AAoACgAGAAkADQAOAA4ADwAPAA0ACgAGAAYABAAEAAcACwAIAAUABQAHAAcABwAGAAUA
BQAIAAgABgAHAAgACQD/////AwABAAAAAQACAAMABAADAAMAAwADAAQABQAHAAoACAAJ
AA0AEAASABMAFAAVABYAGAAaABsAGwAcACAAIQAjACMAJAAkACMAIAAeAB0AGQAcACEA
IQAcABoAGQAWABUAFAASABAAFAAUABEADAAJAAgAAwABAP3//f/9//3//f/8//z//f/7
//v/+v/3//f/9//6//r/+P/3//f/9f/2//r/+//8//j/9//2//X/9f/5//f/8f/0//T/
7v/y//7/CgAWACMALgA1AEQAYgB6AHsAdwB6AHgAdwB3AGQARwAsABAAAQD9//X/7v/x
//v/AwABAPj/+P8BAAQA/v/1//D/8//0//H/8v/1//j/+v/3//X/9P/x//L/9f/1//P/
8P/0//f/+P/5//X/9P/z//D/9P/0//T/9v/4//j/+P/7//n/+f/6//r/9P/0//f/9//3
//f/+P/4//f/9//6//v//f/6//r/+v/8//v/+P/3//n//f/9//v/+//7//v/+//7//3/
/v/+////AwACAAMAAQAAAAAABAAEAAUABgAIAAYABgAHAAcABQAHAAoACgAIAAsACwAM
AA8AEgATABIAFAAUABQAFAAZABkAFQAVABUAFQAVABYAFgAUABMAEwAZABoAFwAYABcA
FwAVABUAEwATABEAEQARABAADwAQABIAFAARABAADAAMAAsACgAIAAcABQADAAIACAAI
AAQABQAEAAUABgAEAAUACQAGAAQABgAJAAkABQAHAAcABQAHAAcABwAEAAIAAgAAAAMA
CAAEAAgABgADAAUABwAIAAcABAADAAIAAwAFAAcACQAKAA0ACAAIAAkACQAIAAYACgAJ
AAoADAAMAAwADAAMAAoACgAMAAwADQANAA4AEQAPAA0ACwAPABEADQAPAA8ADgAOAA8A
EQAPABEAEAALAAoAEQATABIAEwASAA0ADwAQABAADwAPABEAEQAQAA4ADwAOAA8AEwAT
ABAADQANAA0ADQANAAwADAANABEAEgANAA0ADQANAA8ADwAPAA0ACwAMAAwADAAUAAwA
CgAKAAoACgALAAsACwALAA0ADQAOABAADgAPABMAFgAYABkAGgAbABwAHgAgACEAIQAi
ACYAJwAnACcAKAAoACUAIgAgAB8AHwAiACcAJwAlACQAJAAiAB8AHgAcABoAHwAgAB4A
GgATABAACQAFAAUABQAFAAUABQAEAAQABQADAAMAAgD///3//f8AAAAAAQABAAIAAQAB
AAQABAAEAAIAAQAAAP///f//////+//2//b/+P/4/wAADgAiAC0AMAA9AFgAcgB+AIEA
hQCOAIwAhQCFAHwAWwAyABoAEQAHAP3/+v8DAA0ADQAJAAoACgAFAAYACgALAAoACQAI
AAMAAgADAAYACAAFAAIAAgAAAAIABQAFAAMAAAADAAUABQAFAAUABgAHAAYACAAIAAgA
CgAGAAQAAgADAAUABwAKAAwABwAGAAgABwAJAAkACgAKAAsACwAOAA8ADwAMAAwADAAN
AA0ACwALAA0AEQARAA8AEQARABEAEQAQABEAEQAQABIAFQATABMAFQAUABQAGAAYABcA
FgAWABYAFgAXABcAGQAbAB4AHgAcAB8AHwAgACAAIgAiACAAIwAkACUAJgAnACcAIwAj
ACcAJwAnACgAKAAmACUAJQAoACgAJAAkACMAIwAhACEAIgAjACIAIwAfABwAGQAYAB4A
IAAdABwAFgAWABUAFAAUABMAEQAPAAwAEgASAA4AEAAOAA4ADgAOAA8AEwAQAAwADgAR
ABEADQAPAA8ADQARABEAEQAOAAwADAAKAA0ADgAKAA4ADAALAA0ADwAQABAADgAOAA4A
CgAJAAgABwANABEADQAOABMAEwASABAAEQANAAsACgAMAAwADAAMAA4ADgAQABAAEAAP
AA8AEQARAA8ADQARABEADQAPAA8ADwAOAA4ADwAQABMAEwAPAAwAEQARAA4ADgAOAAoA
DQAMAAwACwALAAsACwAKAAgACgAIAAgACwANAAoABwAHAAsACwALAAoABgAFAAcABgAE
AAUABgAHAAcABwAHAAUABQAAAAQAAgACAAQABAAEAAQABAADAAIAAQABAAEAAgAEAAUA
BwAMABAAEQARABEAEQAUABYAGAAZABgAGAAbABsAHQAdAB4AHgAfABwAGgAZABcAGgAf
AB8AGgAYABcAFAAUABQAEwASABMAEgAOAAgABAAEAAAA///7//v/+//7//n/+P/4//n/
+//7//r/9//z//P/9v/2//T/8//z//H/8f/0//T/9P/x//H/8f/x//X/8//z//P/8P/s
/+r/6v/2/wYAEgAdACYALwBAAGAAegCDAIMAhgCKAIEAcwBoAFMAMgAYAA0AAQDr/+b/
8////////f/8//7/AQD+//r/+//8//r/+P/y//D/8//2//j/9f/0//T/8v/0//X/9f/z
//D/8v/z//L/8f/x//L/8//y//T/9P/0//b/+P/4//j/+//4//f/9//2//T/9P/3//f/
9//3//j/+P/3//f/+v/7//n/9v/2//b/+f/5//f/9//3//v/+//5//n/+f/5//n/+///
/wIABAABAAMAAAD//////v/+/wIABAAFAAYACAAEAAQABQAFAAcACQAMAAwADAAPAA8A
EAAQABIAEgAQABMAFAAVABYAGQAZABUAFQAZABkAGQAaABoAGAAXABcAGAAYABQAFAAX
ABcAFQAVABUAFQATABMAEAAOAAwADAARABQAEgASAAsACgAIAAYABgAFAAMAAQD+/wQA
BAAAAAIAAAAAAAAAAQADAAgABgAAAAAAAQD///v///8BAAEAAgABAAAA/P/+//7//P//
/wQAAAAEAAIA/v///wAAAAD///z/+//6//n/+f/5//n//v8BAPz//P/9//3//P/6////
/f/9//7/AAAAAAAAAAD///7////+//////8AAAMAAwABAP//AwAFAAEAAwADAAEAAAAA
AAEABAAHAAcAAwD//wMAAgD+/wEAAgD//wMAAgACAAEAAQADAAMAAgAAAAMAAgADAAcA
CAAEAAAA//8AAP///v/8//7///8DAAQA///////////9//3/+//8//z//P/8//z//v//
/wAAAQD/////AAACAAQABQAJAAwADAANAA4ADwAOABAAEgATABYAGAAdAB8AHgAdAB0A
HAAaABYAEwARABIAFgAcAB0AFwAWABYAFAAVABYAFgAWABYAFAAPAAgABAAEAAAA///7
//v/+//7//r/+v/7//3///////7/+//7//v//v/+//z/+f/3//P/8//2//b/9v/1//X/
9f/1//X/+f8FAAEA6v/s//7//P/4/wgAGgAnADQAPQBMAGgAfACDAIMAggB+AH8AewBq
AE0AMAASAAkACwADAPL/9f8DAAcABQAAAPz//f/+/wAA/f/6//z//P/4//j/+//+/wAA
/f/6//r/+P/6//v/+//5//b/+f/7//v/+//7//z//f/8//z//P/8//7//P/8//z////9
//3//v/+//r/+v/9//3/+//7//z//P/9//3/AAABAP///P/8//z///////3//f///wMA
AwABAAEAAQABAAEA//8BAAIAAgACAAUAAwADAAYABgAHAAwACgAJAAgACAAIAAgACQAJ
AAkACwAOAA4ADQARABIAFAAVABYAFQASABYAGAAaABwAHgAdABgAFwAZABkAGQAaABwA
GgAZABkAHgAeABoAGgAaABkAFgAVABYAFwAWABcAFQASAA8ADgARABIADgAMAAkACgAK
AAoACgAJAAcABQABAAYABQAAAAEAAAABAAIAAQABAAQAAAD9//7/AAD///v///8BAAEA
AgABAAAA/P/+//7//P///wQAAAAEAAIA/f///wEAAgD///z/+//6//z//f/+////AgAF
AAAAAAADAAMAAgAAAAIA///+//7///8AAAEAAgD///7////+/wEAAQACAAUAAwABAP//
AwAFAAEAAwADAAIAAgADAAUABgAJAAkABQD//wMAAgD+//7//v/6//3/AAACAAMABQAE
AAMAAQD+//z/+v/6//3////8//n/+f/7//v/+//6//f/9//6//r/+//9////AQD+//v/
+P/z//T/9v/3//j/9P/4//z/+v/4//b/9P/2//f/+P/5//b/9f/1//b/9v/3//v//v/+
////AAABAAAAAgAEAAUABgAIAA0ADwAOAA0ADQAMAAsACAAGAAUAAQAEAAkACQAFAAQA
BAACAAMAAgAAAP7/AAAAAP3/+P/z//L/7f/r/+j/5//m/+X/4P/e/93/3f/d/93/3P/Z
/9n/2f/c/9z/3v/d/93/2//Z/9z/3P/c/9n/2f/Z/9n/1//Z/9f/0//U/9D/zv/U/9z/
6v/8/wUAAAAHACIAQgBSAFcAXQBcAFgAWQBZAEwANQAaAPr/4//f/9H/wv/F/9P/3//f
/9j/0P/V/9b/0P/b/9r/1//W/9H/0P/Q/9L/0//P/83/zP/J/8r/zv/P/87/zP/N/83/
y//J/8n/yv/L/8r/yv/K/8r/zP/K/8r/yv/N/83/zf/O/87/yP/I/8v/y//L/8v/zP/M
/8n/yf/M/83/z//M/8z/zP/O/83/yv/J/8v/z//P/83/z//P/8//z//O/8//z//O/87/
0f/P/8//0P/Q/9H/1v/V/9X/1f/W/9b/1v/X/9f/1v/X/9n/2P/Y/9v/2//c/97/4P/g
/97/4//k/+X/5v/o/+f/4v/h/+X/5f/l/+b/6v/o/+f/5//q/+r/5v/m/+n/6f/n/+f/
5f/l/+P/4//k/+L/4P/g/+L/5P/h/+D/3f/e/97/3v/c/9v/2f/X/9b/3P/c/9j/2f/Y
/9n/2v/Y/9n/3f/a/9j/2v/d/93/2P/b/9z/2//b/9v/2//Y/9r/2v/Y/9v/3P/Y/9z/
2v/X/9n/2//c/93/3P/d/97/3f/d/93/3f/i/+X/4P/g/+T/5f/l/+T/5v/j/+L/4v/k
/+T/5P/k/+P/4v/j/+L/4//j/+T/5//p/+f/5f/p/+3/6f/r/+v/6f/o/+j/6f/t//H/
8v/v/+n/7f/s/+j/7P/s/+j/6//s/+z/6//r/+//7//u/+z/6v/o/+j/6//w/+7/7P/t
/+3/7f/t/+z/7P/t//H/8v/v/+//7//v/+3/7f/t/+v/7P/u/+//8P/w/+z/7//x/+z/
7v/u/+7/7v/y//P/9P/1//P/8//0//b/9v/3//v//v8AAAEAAgADAAMABAAFAAUABwAI
AAwADQAQABEAEwAUABMAEAAOAA0ACQAMABEAEQAPAA4ADgAMAAkACAAGAAQABgAGAAMA
/v/6//r/9v/1//H/8f/x//H/7v/s/+v/6//u/+//7//t/+z/7f/x//L/7v/r/+n/5f/n
/+z/7v/w/+z/6//q/+n/7f/1//H/5//m/+r/7P/q/+r/+P8KABMAGAApAEIAXABuAHUA
dQB0AHIAdwBzAGIASwAyABIA//////f/5v/l//X/AwD9//T/+v////j/9v/x/+r/7P/u
/+z/7v/v//L/9P/x/+7/7v/s/+7/8f/x/+//7P/x//P/8//z//T/9P/0//L/9P/0//T/
9v/1//T/8//1//P/8//0//T/9P/2//v//f/5//f/9v/0//X/9//8/////f/4//b/9P/4
//n/+P/5//r///8AAP//AQABAAEAAQD//wEAAgACAAIABQADAAMAAwACAAIABgAKAAsA
DAAOAAoACgALAAsACwANABAAEAARABUAFgAYABgAGgAaABgAGQAaABsAHAAfAB8AGwAb
ACAAIQAiACQAJAAiACEAIQAkACQAIAAgACMAIwAhACEAHgAdABoAGQAcABwAHAAeACEA
IgAeABwAFgAWABUAFAAXABcAFgAVABEAFgAVABAAEQAQABEAEgAUABUAGQAWABMAFAAW
ABUAEAATABQAEwATABMAEwAQABIAEgAQABMAFAAQABQAEgARABMAFQAWABYAFAAUABQA
FAAVABYAFwAaAB0AGAAYABoAGQAXABQAFwAVABUAFgAYABgAGAAYABgAGAAaABoAHAAb
ABsAHQAdABsAGQAdACIAHwAiACMAIQAgACAAIQAeAB8AHQAXABYAGwAbABgAGwAcABkA
HQAgACAAHwAfAB8AHwAeABwAHAAaABoAHQAfABwAGQAZAB0AHQAdABwAGwAbAB4AHgAd
AB0AHQAdAB8AIwAfABYAFwAYABkAGgAdAB8AIQAjACIAIQAhACIAIgAjACcAKgAsAC0A
LgAvADMANgA5ADsAOAA4ADsAOwA8AD0APwBAAD4AOgA3ADUANAA4AD4APwA5ADgAOAA2
ADUANAAyADAAMgAyAC8AKgAlACQAHwAdABsAGwAbABsAGwAaABoAGwAdAB0AHAAZABUA
EwAUABIAEwATABQAEwARABQAFAAUABMAEwATABMAEwAVABEAEQAQAA4ADgAQABYAJgA0
ADkASABdAHIAhACWAJ0AmQCYAJgAlQCLAHgAXQBEACoAGwAZAA8AAgALABsAGQATABYA
GgAZABQADgALAAwADgAOAAoACgALAA4AEAANAA4ADgAMAA4ADgANAAoABgAJAAsACwAL
AAgACAAIAAYACgAKAAoADAAKAAoACgANAA0ADQAOAA4ACAAIAAsACwAJAAkACgAKAAsA
CwAOAA8ADgAKAAkACAAMAA0ADAANAAsADwAPAA0ADwAPAA8ADwANAA8AEAAQABAAEwAR
ABEADwAOAA4AEgAUABUAFgAYABYAFgAXABcAGQAbAB4AHgAcAB8AHwAgACAAIAAeABoA
HwAgACEAIgAkACMAHgAdACEAIQAhACIAIgAgAB8AHwAlACYAIwAkACMAIQAdABsAGwAb
ABkAGQAYABYAFAAUABYAGAAVABQAEQASABIAEgAPAA0ACgAHAAYADAAMAAgABgAEAAQA
BAAGAAcACwAIAAQABgAJAAkAAgADAAIA//8DAAMAAwAAAAEAAgABAAUABwACAAUAAgAA
AAMABgAIAAUAAgABAAAAAQABAAEAAQACAAUAAAAAAAMAAwACAAAABAADAAQABgAFAAQA
AwACAAQABgAKAAwACAAFAAMAAwAFAAMAAQAFAAcAAwAFAAUABQAEAAQABQAEAAcABwAD
AAMACQAKAAgACQAIAAMABQAGAAYABQAFAAYABQADAAAAAAD+//7/AQADAAAA/f/9/wAA
AQACAAIA/////wIAAgD+//3//P/7//7///8AAP//+/8AAAQAAgAAAP7//P/9//3//f/9
//////8AAAIA/////wIABAAIAAkACgALAAoADAAOAA8ADwAQABQAFQAWABcAGQAaABgA
FAARAA8ADwASABcAFwARABAAEAAOAA8ADgAMAAoADAAMAAkABAD+//z/9v/z//T/9f/2
//f/8v/w/+//7//w//H/8f/v/+//7//y//L/7//t/+z/6f/o/+z/7f/u/+v/6//r/+v/
6f/v//X/8f/w//T/7v/i/+r//v8IAA8AGgApAD4AWABsAHkAewB4AHQAcwBvAGIASQAq
AAgA+//3/+n/3v/l//H/9f/3//r/+P/x//D/7v/l/+j/6v/s/+r/7P/r/+7/8P/t/+v/
6v/n/+j/6v/r/+r/6P/r/+3/7f/t/+r/6v/q/+j/6v/q/+r/7P/s/+z/7P/v/+3/7f/u
/+7/6v/q/+3/7f/t/+3/7v/u/+//7//y//P/8f/u/+7/7v/x//H/7//v/+3/8f/x/+//
8v/z//T/9f/0//X/9f/0//P/9f/y//H/8//y//L/9v/6//v//P/+//z//P/9//3//P/9
/////v/9/wEAAgAEAAgACgAKAAgACQAKAAsADAAPAA8ACwALAAwACwAKAAoADQAMAAwA
DQAPAA4ACQAIAAoACwAKAAsACwALAAkACQAGAAQAAgACAAYACAAFAAQAAAAAAP///v8A
AP///f/7//r/AAAAAPz/+//4//f/9v/2//f/+//4//f/+v/+////9//5//n/9//5//n/
+f/2//b/9v/0//f//P/4//z/+v/2//f/+P/4//r/+P/4//j/+f/5//n/+f/6//3/+P/4
//n/+f/4//b/+//5//n/+v/6//r/+v/6//3//v8BAAIAAAD9//v/+//8//v/+v///wEA
/f///////P/6//n/+f/8///////7//j//f/9//r//v/+//r//f/8//z/+//7///////+
//z//P/6//r//f8AAP7//P/9//z/+//6//j/9f/1//j/+P/2//f/+P/5//n/+f/5//f/
AQD+//j/9v/0//b/9v/2//b/9//3//f/9//5//n/+v/8//r/+////wIABAAFAAYABwAK
AAwADgAPAA0ADgASABMAEQARABIAEgATABAADgANAA0AEAAVABUAEQAQABAADgALAAoA
CAAGAAYABgADAP7//P/8//j/9//0//P/8v/x/+//7v/u/+//7//v/+7/6//p/+n/7P/s
/+3/7f/u/+3/6P/q/+n/6P/q/+v/7P/t//H/6f/r/+v/5v/k/+L/4P/q//7/DgAPABYA
JQA2AFYAbABxAHEAcgB2AHMAaQBcAEUAJgAEAPX/9f/v/+D/3//t//P/8f/2//r/7//s
/+7/7f/q/+r/6v/m/+b/6f/s/+7/6//s/+z/6v/s/+r/6f/m/+L/5v/p/+r/6//p/+j/
5//k/+j/6P/o/+r/6v/q/+r/7f/r/+v/7P/s/+b/5v/p/+n/7P/t/+//8P/s/+v/7f/t
/+//7P/s/+z/7//v/+3/7f/r/+//7//t/+7/7//w//H/7//x//L/8v/y//X/8//z//P/
8v/y//b/+P/5//r//P/8//z//f/9//v//f8AAAAA/v8BAAEAAgAGAAgACAAGAAkACgAL
AAwADAALAAYABQAIAAkACgAMAA4ADAALAAsAEAAQAAwADAALAAsACQAJAAoACwAKAAsA
CQAGAAMAAgAGAAgABQAEAAIAAgABAAAAAQABAAAA///7/wAA///6//z/+v/6//r/+P/5
//3/+v/6//z///////f/+f/5//f/+//7//v/+P/7//z/+///////+v/9//r/+P/7//7/
AAD///z/+//6//z//f/+//////8BAPv/+v8AAAEAAQAAAAAA/f/8//z//v/+//7//v8A
AAAAAgACAAQAAwADAAUABAABAP7/AQAEAAEABAAFAAEAAAAAAAEAAgAFAAUAAQD8/wEA
AQD+/wIAAgD+/wEAAAAAAP////8BAAEAAAD+//z/+v/6//3////8//n/+f/9//3//f/8
//v/+//+//7//f/9//3//f8AAAEAAgABAP3/AAD///7//f/8//3//f/9//3//f/9//7/
AAAAAAEABQAIAAwADQAOAA8ADgAQABIAEwAVABYAGgAbABsAGwAcABwAGwAYABYAFQAT
ABYAGwAbABcAFgAWABQAFgAWABUAFAATABIADgAIAAMAAgD9//v/9//3//f/9//2//b/
9//5//n/+f/4//X/8v/x//P/8v/1//X/9v/1//L/9P/z//L/8//z//P/8//t/+n/8//1
/+7/6v/s/+7/8P/6/woAFQAaACkAQgBcAHIAewB5AHQAegB5AHMAaABPACwAEgAFAPv/
9f/s/+n/8//7/////P/8//v/8P/u//X/9v/0//T/8P/w/+7/8P/x/+3/7//w/+//8v/z
//P/8f/u//H/8//z//P/9P/0//T/8v/y//L/8v/0//b/9v/2//n/9//3//j/+P/2//b/
+f/5//f/9//4//j/9//3//r/+//7//j/+P/4//v/+//5//n/+f/9//3/+//7//v/+//7
//7/AQADAAQAAwAFAAIAAQADAAIAAgAGAAUABQAFAAYABQAGAAgACQAKAA0AEQASABAA
EwATABQAFAAUABIADgASABQAFgAYABsAGwAXABcAGQAZABkAGgAcABoAGQAZABwAHAAY
ABgAFwAXABUAFQAUABMAEAAPABEAEAAPABAAFAAWABMAEgAMAAwACwAKAAsACwAKAAkA
BgAMAAwACAAGAAQABAAEAAMAAwAGAAIAAQAEAAgACQAEAAcACAAHAAYABQAEAAAAAQAC
AAEABQAHAAIABQACAP3///8BAAIABAACAAIAAgACAAMABAAFAAcACQADAAIAAwADAAIA
AAAEAAMABAAGAAUABAADAAIAAgACAAQABAAGAAUABQAHAAgABwAGAAsACwAFAAUAAwAC
AAIAAwAFAAQABwAHAAMAAAAFAAUAAgAEAAQAAAADAAIAAgABAAEABQAFAAQAAgABAP7/
/f///////P/5//n//v///wAAAAD9//3/AAAAAP//8//1//v//v/9//z/+//6//n/+f/5
//n/+P/3//f/+P/6//v///8CAAMAAwADAAMABAAGAAgACQAKAAwAEQATABAADwAPAA4A
DwAMAAoACQAFAAgADQANAAsACgAKAAgABQAEAAIAAAAEAAQAAQD8//b/9P/u/+v/6f/p
/+n/6f/o/+j/6f/r/+r/6f/n/+P/4P/f/+H/4P/i/+P/5f/l/+H/4v/g/97/3//f/9//
3//f/9v/2//f/9z/2P/W/9T/2P/m//T//f8EAA8AIgA8AFQAZQBrAGoAZgBjAGMAXABD
ACYABgDx/+n/3//O/8v/2f/n/+f/5P/k/+H/3v/i/+P/3v/b/9r/1f/U/9X/2P/a/9f/
1P/U/9L/1P/Y/9n/2P/W/9j/2f/Y/9f/1P/U/9T/0v/W/9b/1v/Y/9f/1v/V/9f/2P/Z
/9v/3P/Y/9j/2//b/9f/1f/U/9L/0v/T/9f/2f/Z/9b/1v/W/9n/2f/X/9f/1//b/9v/
2f/b/9v/2//b/9r/2//b/9r/2P/b/9n/2f/a/9r/2//g/+D/4f/i/+T/4f/g/+D/3//f
/+H/5P/k/+T/5//n/+j/6P/q/+r/6P/p/+r/6//s/+//7//r/+v/6//r/+v/7P/x//D/
8P/x//H/8P/r/+r/7f/t/+v/6//r/+v/6f/p/+j/5v/k/+T/5f/m/+L/4P/f/+D/4P/g
/+D/3//d/9v/2P/e/97/2v/Z/9b/1f/U/9T/1f/Z/9b/0v/U/9f/1//S/9X/1v/V/9n/
2f/Z/9b/1P/U/9L/1f/X/9L/1f/S/8//0f/T/9T/1v/U/9T/1P/U/9X/1v/X/9j/2f/S
/9D/1P/V/9X/1P/V/9P/0//U/9f/2P/Z/9r/2f/Y/9n/2P/W/9X/1f/X/9X/0//R/9X/
1v/R/9L/0f/T/9T/1v/Z/9f/2f/Y/9P/0f/X/9j/1v/W/9b/0v/V/9T/1P/T/9P/0//T
/9L/0P/Q/87/zv/R/9T/0v/Q/9H/0f/R/9H/0P/N/83/0P/Q/83/zf/N/83/zP/L/8r/
x//I/8r/y//M/8z/zP/N/83/zP/P/9D/0f/U/9X/2f/c/9v/2//b/9v/3v/f/+L/5//j
/+P/5v/n/+f/5//p/+n/5//k/+L/4P/e/9r/3P/a/9n/1//X/9n/1//a/9n/0v/T/8z/
yP/G/w==
         </WaveFormData>
      </LeadData>
      <LeadData>
         <LeadByteCountTotal>10000</LeadByteCountTotal>
         <LeadTimeOffset>0</LeadTimeOffset>
         <LeadSampleCountTotal>5000</LeadSampleCountTotal>
         <LeadAmplitudeUnitsPerBit>4.88</LeadAmplitudeUnitsPerBit>
         <LeadAmplitudeUnits>��V</LeadAmplitudeUnits>
         <LeadHighLimit>2147483647</LeadHighLimit>
         <LeadLowLimit>268435456</LeadLowLimit>
         <LeadID>V1</LeadID>
         <LeadOffsetFirstSample>0</LeadOffsetFirstSample>
         <FirstSampleBaseline>0</FirstSampleBaseline>
         <LeadSampleSize>2</LeadSampleSize>
         <LeadOff>FALSE</LeadOff>
         <BaselineSway>FALSE</BaselineSway>
         <ExcessiveACNoise>FALSE</ExcessiveACNoise>
         <MuscleNoise>TRUE</MuscleNoise>
         <LeadDataCRC32>1148714094</LeadDataCRC32>
         <WaveFormData>
9P/0//T/9P/y//L/8v/y//T/9P/0//T/9v/2//b/9v/4//j/+P/4//n/+v/7//z//P/8
//z//P/+//7//v/+//7//v/+//7/AAAAAAAAAAACAAIAAgACAAIAAgACAAIAAwAEAAUA
BgAJAAoACwAMAA0ADgAPABAADgAOAA4ADgAQABAAEAAQABAAEAAQABAADwAOAA0ADAAO
AA4ADgAOAA0ADAALAAoACQAIAAcABgAFAAQAAwACAP///v/9//z/+v/6//r/+v/3//b/
9f/0//b/9v/2//b/9P/0//T/9P/y//L/8v/y//D/8P/w//D/8v/y//L/8v/y//L/8v/y
//D/8P/w//D/8P/w//D/8P/w//D/8P/w//L/8v/y//L/9P/0//T/9P/0//T/9P/0//T/
9P/0//T/8v/y//L/8v/0//T/9P/0//L/8v/y//L/8//0//X/9v/2//b/9v/2//b/9v/2
//b/9v/2//b/9v/0//T/9P/0//T/9P/0//T/9P/0//T/9P/0//T/9P/0//L/8v/y//L/
8v/y//L/8v/z//T/9f/2//j/+P/4//j/9v/2//b/9v/4//j/+P/4//b/9v/2//b/9P/0
//T/9P/0//T/9P/0//T/9f/1//X/9//6//r/+v/4//b/9v/5//n/+f/3//f/9v/2//b/
9v/1//P/8P/u/+7/6v/l/+P/4//j/+T/5P/k/+X/5v/o/+v/6//q/+n/6f/q/+r/6v/o
/+r/6//s/+z/7f/u//D/8v/z//P/8//1//X/9P/0//P/8//1//X/8v/y//L/8v/2//f/
+P/6//n/+P/2//X/9//3//f/9//1//f/+f/6//n///8JABQAHQAfABgAFAAOAP7/4f/A
/6f/kv96/2r/ZP9a/0z/QP8+/0P/SP9X/2v/ef+K/57/rf+4/8T/z//a/+D/4v/o/+7/
8//6//v//P/8//7//f////////8AAAIAAwAEAAQABAAEAAQABAAEAAQAAwADAAMAAwAD
AAMABAAEAAUACAAIAAkACQAJAAoACgALAAkACQAKAAoACgAKAAoACwALAAwADQANABAA
EAAPAA8ADwAPAA4ADQAPABEAEQARABAAEAARAA4AEAARABEAEQATABUAFgAWABYAFgAW
ABcAGAAYABkAGQAZABkAGgAbABsAHQAdAB0AHwAfAB8AIQAhACAAIAAgACIAIgAiACIA
IAAfAB8AHgAgAB8AHwAfAB8AHQAdAB0AGwAZABgAFwAWABUAFgAWABIADwANAAsADAAL
AAkACQAHAAYABAACAAQAAwACAAEAAQABAAEA///+//7//v/9//v/+//6//r/+v/6//n/
+f/7//v/+//7//j/+P/4//f/9//3//b/9v/2//b/9v/2//X/9P/z//L/8v/z//P/9P/3
//j/+P/4//f/9v/2//X/9//3//b/9v/z//P/9P/1//X/9P/0//T/9P/0//X/9f/3//f/
9//3//X/9f/0//T/9//3//X/9//1//X/8//1//f/9v/1//X/9P/1//T/8//x//H/8f/w
//H/8f/x//L/8v/y//H/8f/w//H/8v/z//H/8f/z//P/9P/0//P/8//y//L/8//z//L/
8//y//D/8f/y//P/9P/y//L/8v/w//D/7v/u/+7/7v/w//H/8v/z//b/9v/2//b/8v/y
//X/9f/3//X/9f/0//T/9P/0//P/8f/u/+z/6v/k/9//3f/d/9//4P/g/+L/4//k/+b/
5//n/+b/5f/l/+T/5P/k/+T/6P/p/+r/6v/r/+z/7v/w/+//7//v/+//8f/w//D/8f/x
//P/8//y//D/8P/w//H/8f/x//L/8v/0//P/8//z//P/8//z//P/8//z//b/9//7/wUA
EAAZAB0AGgAWAAwA+P/b/7z/of+M/3L/Yv9a/1D/Pv84/zj/O/9I/1n/Zf9z/4r/nP+n
/7b/xv/R/9b/3P/k/+r/7v/v//L/9f/2//b/+P/5//v/+//7//z//v///wAAAgACAAIA
AgACAAIAAgABAAAA///+//3//v8AAAEAAwADAAIAAgABAAMABAAEAAUABQAFAAYABgAG
AAYABgAHAAUABgAHAAcACgAKAAkACQAJAAkACAAHAAcACQAJAAkACQAKAAwACgAMAA0A
DQANAA0ADwAQABAAEgASABIAEwAVABQAFAATABMAEwAUABUAFQAXABcAFwAZABkAGQAb
AB0AHAAcABwAHgAeAB4AHgAcABsAGwAaABgAFwAXABcAFQATABMAEwAVABMAEgARAA8A
DQANAAwADQALAAoACQAIAAcABQAFAAUABAACAAAAAAD///7//f/9//3//f/7//r/+v/6
//n/+P/3//X/9P/3//j/+P/5//f/9//3//f/+P/4//j/9//2//X/8//y//L/8v/y//L/
8//0//X/9v/2//f/9//4//j/+P/3//b/9P/0//X/9f/3//f/9v/2//X/9f/2//f/+f/4
//j/+P/2//b/9//3//f/9//3//f/+P/5//n/+v/7//v/+f/7//3//f/7//3//P/6//j/
9//3//n/+f/5//n/+f/5//j/9f/1//X/9v/4//j/9//3//f/9//3//f/9f/1//f/9//6
//r/+f/5//r/+v/7//v/+//9//3//P/7//r/+f/4//r/+v/4//j/+f/5//r/+v/8//j/
+v/6//r/+v/7//v/+//7//7//v/+//7/+v/6//3//f/+//3//v/+//z//P/8//v/+f/2
//T/8v/u/+n/5//n/+X/5v/m/+j/6v/s/+//8f/x//D/7//v//D/8P/w//D/8v/z//T/
9P/z//T/9v/4//r/+//8//3/+//6//r/+//7//3//f/8//z//P/8//3//////wAAAAD+
//3//f/9//7///8AAAEA//8BAAAA//8FABMAIgApACUAJAAiABoABgDn/8r/sf+Y/3z/
bP9o/17/TP9E/0b/Sf9S/2H/c/+B/5T/qv+5/8b/0P/Z/+D/6P/s//D/+P/9/wAAAwAE
AAQABgAFAAcABwAHAAYACAAJAAoACwAMAA0ADgAMAAwADAALAA0ADQANAA0ADQAOAA4A
DwAOAA4ADwAPAA8AEAAQABEAEQARABIAEgAUABQAFAAVABMAFAAVABUAFAAUABMAEwAW
ABcAFwAXABcAGQAZABkAGQAaABwAGgAYABkAGQAZABkAGwAcABwAHgAeAB4AHwAhACAA
IAAfAB8AHwAgACEAHwAhACEAIQAkACUAJgApACkAKAAoACgAJgAmACYAJgAmACUAJQAk
ACQAIwAjACMAIwAhACEAIQAhAB8AHgAdABsAGQAZABgAFwAVABQAEwASABEADwAPAA8A
DgAMAAoACQAHAAUAAwAFAAUABQADAAQABAAEAAMAAQABAAAAAAACAAIAAQABAAEAAQAB
AAEAAAAAAAAA///9//3//P/8//z//P/8//z//v/+//7//v/7//v/+v/6//v//P/8//z/
+v/6//v/+//9//3//P/8//3//f/+/////f/8//z//P/8//z//f/9//3//f/9//3//f/9
//z//P/7//v/+f/7//n/+f/3//n/+v/6//r/+//5//v/+//7//f/9//3//b/9//3//f/
+P/4//j/9//3//f/9//3//f/9f/1//f/9//2//b/9f/1//X/9v/4//n/9v/3//b/9P/0
//T/9P/0//b/9v/0//T/8f/x//T/9v/0//b/9v/2//b/9P/z//L/8f/0//T/9P/0//L/
8v/1//X/9P/x//D/7v/v//D/8f/x/+//7P/q/+j/4v/d/9v/2//d/97/3v/g/9//4P/i
/+P/4f/g/9//3//g/+D/4P/g/+T/5f/m/+b/5//o/+r/7P/s/+v/6v/p/+n/6P/o/+n/
6f/r/+v/6v/q/+r/6v/r/+v/6//s/+z/7P/r/+v/6//p/+n/6f/p/+v/6//s/+//9///
/woAEwATABAACgD+/+j/zf+y/53/iP9w/2L/Xv9W/0b/PP88/z//Rv9X/2X/bf96/5D/
pf+w/7r/w//K/9D/1P/Y/97/5f/o/+n/6v/q/+z/7f/v/+//7//v//D/8P/w//L/8v/y
//L/8P/w//D/7//w//H/8v/z//H/8v/y//P/9P/0//X/9f/z//T/9P/1//X/9f/2//b/
9v/2//b/9//3//j/+f/5//z//P/7//v//f/9//z/+//5//v/+//7//v//P/+//z//P/9
//3//f/9////AAAAAP7//v/+////AgACAAMAAwADAAMABAAFAAcACQAJAAkACgAJAAgA
CQAKAAoACwAMAAoACgAKAAoACgAJAAkACAAKAAkACQAJAAcABQAFAAUABQADAAIAAQAB
AP/////+//v/+f/4//f/9v/1//P/8//1//T/8v/w//L/8f/w/+//7f/t/+3/6//s/+z/
7P/r/+v/6//q/+r/6v/q/+n/6f/n/+f/5//n/+f/6P/p/+n/6f/p/+j/6P/o/+j/6P/o
/+r/6v/q/+r/5//n/+b/5v/l/+b/5v/m/+j/6P/p/+n/6//r/+r/6v/p/+n/6v/r/+n/
6P/o/+j/6v/q/+v/6//r/+v/6//r/+v/6//q/+r/7f/t/+v/7f/t/+3/6//t/+z/6v/o
/+f/6P/r/+z/7f/r/+v/6//q/+v/6//r/+z/7P/s/+v/6//p/+n/6f/p/+r/6//u/+//
7v/u/+3/7f/s/+z/7f/t/+//8f/x//D/7v/u/+7/7v/q/+z/7v/u//D/8P/w//D/8f/x
//H/8f/y//L/8v/y//L/8v/1//X/9f/z//P/8v/w//D/8P/v/+3/6v/o/+b/4//f/97/
3//f/+D/4P/i/+P/5P/m/+f/5f/k/+P/4//l/+b/5//o/+r/6//s/+z/7//w//L/9P/0
//P/8v/x//P/8v/y//P/9f/3//f/9v/4//j/+P/5//j/9//3//b/+P/3//f/9//3//f/
9//3//X/9//8//////8LABwAIQAdABoAGAAQAPr/2/++/6f/kP96/2z/aP9c/0z/Rv9I
/0n/UP9j/3P/g/+Y/6r/t//E/9D/2f/c/+L/7P/y//T/+f/8//3//v/+/wAAAQADAAMA
AwAGAAgACQAKAAoACgAKAAoADAAMAAwACwANAA0ADQANAAsADAAMAA0ADAAMAA0ADQAP
ABAAEAARABEAEQASABIAFAAUABQAFQAVABYAFwAXABYAFgAVABUAFwAXABYAFQAVABcA
FwAXABkAGgAcABoAGgAbABsAGwAbAB0AHgAeAB4AHgAeAB8AIQAgACAAHwAiACMAJQAn
ACcAKQApACkAKQApACkAKwAtACwALAAsAC4ALgAuAC4ALAArACsAKgAqACkAKQApACcA
JQAlACUAJwAlACQAIwAjACEAIQAgAB8AHQAcABsAGgAZABcAFwAVABQAEgAQABIAEQAQ
AA8ADQANAA0ACwAKAAoACgAJAAsACwAKAAoACgAKAAkACQAIAAcABgAFAAUABgAHAAcA
CQAJAAgACAAIAAgACAAIAAgACAAIAAgABwAHAAYABgAGAAYABQAEAAUABgAIAAkACQAJ
AAgACAAJAAkACgALAAoACAAHAAYABgAGAAcABwAHAAcABwAHAAgACQAJAAoACgAJAAYA
BwAFAAUAAwAFAAYABgAGAAcABwAJAAkACQAHAAcABwAGAAUABQAFAAYACAAIAAcABwAF
AAUABQAFAAQAAwAEAAMABgAGAAUABQAGAAYABwAHAAQABQAEAAIAAwAEAAUABgAHAAgA
BwAIAAcABwAIAAgABAAGAAgABwAGAAUABAAHAAcABwAHAAgACAAIAAgABAAEAAcABwAH
AAUABQAEAAQABAAEAAMAAQD+//z/+v/4//P/8f/x//H/8v/y//T/8//0//b/9//5//j/
9//3//j/+P/4//j/+f/5//n/+P/7//z//v8AAAMAAwADAAMAAgAAAP/////9///////+
/wAAAAAAAAEAAQABAAIAAgACAAEAAQABAAEAAQABAAEAAwABAAAAAQAJABMAHgAnACkA
KAAmABwACADr/9D/t/+c/37/cP9q/2D/UP9G/0T/R/9Q/2H/b/95/4r/ov+1/8L/zP/T
/9r/4P/o/+7/8v/7/wAAAgACAAEAAgADAAUABQAFAAYACAAJAAoACgAKAAoACgAIAAgA
CAAHAAgACQAKAAsADQAOAA4ADwAOAA4ADwAPAA8AEAAQABEAEAAPAA8ADgAQABAAEAAR
ABMAFAAVABUAFAAUABMAEwAVABUAFAATABUAFwAXABcAFwAYABoAGAAYABkAGQAZABcA
GQAaABoAHAAcABwAHQAeAB4AHwAfACEAIQAiACMAIQAjACMAIwAnACcAJwApACsAKgAq
ACoAKAAoACgAKAAoACcAJwAmACgAJwAnACcAJwAlACUAJQAlACMAIgAhAB8AHQAdABwA
GQAXABYAFQAUABMAEQARABEAEAAOAAwADgANAAwACwAJAAkACQAHAAgACAAIAAcABwAH
AAYABgAEAAQAAwADAAUABQAFAAUABAAEAAQAAwADAAMAAgACAAAAAAAAAAAAAgACAAIA
AgADAAMAAgACAAMABAAEAAQABAAEAAUABQADAAMAAgACAAMAAwAEAAUABQAEAAQABAAG
AAYABwAHAAcABwAHAAcABwAHAAYABgAHAAcABQAHAAcABwAFAAcABwAGAAUABQAFAAcA
BwAHAAMAAwADAAIABAAFAAYACAAJAAgABgAFAAUABQAFAAUAAwADAAUABQAHAAgACAAJ
AAoACgALAAsACAAJAAgABgAIAAgACAAIAAgACAAGAAYABwAHAAgACAAGAAQABQAFAAQA
BgAGAAYABgAJAAkACQAJAAoACgAKAAoACgAKAA0ADQANAAsACwAKAAgACAAIAAcABQAC
AAAA/v/8//f/9f/1//P/9P/0//b/+f/6//z//f////7//f/9//z//P/8//z//v///wAA
AAD//wAAAgAEAAcABwAHAAcABQAEAAQABQAHAAkACQAIAAkACgALAA0ACgAJAAkACAAL
AAsADAANAAwACwAKAAkACwANAA4ADQARAB0AKgAxADEALgAsACIAEAD1/9j/vf+k/4r/
eP9y/2z/YP9Y/1b/Wf9k/3H/f/+N/57/sP/B/87/3P/l/+r/8v/4//z/BAAHAAYACwAM
AAwADgAPABEAEQARABIAFAAVABYAFgAWABYAFgAYABgAGAAXABcAFwAXABcAFwAYABgA
GQAYABgAGQAZABcAGAAYABkAGwAbABwAHAAaABoAGgAbAB4AIAAiACMAIQAgAB4AHQAh
ACEAIAAfACEAIwAjACMAIgAiACMAIAAhACMAJAAlACMAJQAmACYAJgAmACYAJwAoACgA
KQApACsAKwAsAC0ALwAxADEAMQAxADEAMQAzADMAMgAyADIANAA0ADQANAA0ADMAMwAy
ADIAMQAxADEAMQAvAC8ALwAvAC0ALAArACkAJwAnACYAIwAhACAAHwAfAB8AHgAfACAA
IAAfAB4AHAAbABoAGQAZABkAGQAXABQAFAAUABMAEwATABIAEgASABIAEQARABEAEQAR
ABEAEgASABIAEQATABMAEgASABAAEAAQABAAEAAQABAAEAAQABEAEQASABIAEgARABAA
EAAQABEAEQARABEAEAAQAA8ADwAQABEAEwASABIAEgASABIAEwATABMAEwATABMAEQAR
ABAAEAARABEADwARABEAEQAPABEAEQAQAA8ADwANAA8ADwAPAA4ADwAQABAADwAPAA8A
EAASABIAEQARABEAEQARABEADwAPABEAEQASABIAEQARABAAEAARABEAEQATABMAEgAU
ABQAFAAUABYAGAAUABQAEgASABIAEgATABMAEwATABYAFgAWABYAFgAWABkAGQAXABUA
FQAUABYAFgAWABUAEQAOAAwACgAIAAMAAQABAAEAAgACAAQABwAIAAoACwAJAAgABwAH
AAgACAAIAAgADAANAA4ADgARABIAFAAWABUAFQAVABUAFQAUABQAFQAVABcAFwAWABQA
FAAUABUAFgAXABkAGgAYABcAFwAXABcAFwAXABcAFwAXABgAGwAjAC0AOAA9AD0AOAA0
ACYAEAD3/9r/wf+u/5j/jP+K/4D/cP9o/2j/bf96/4n/l/+l/7j/yP/X/+T/7v/1//7/
BAAKAAwAEAAVABgAGQAaABoAHAAbAB0AHQAdACAAIgAjACQAJAAkACQAJAAiACIAIgAh
ACEAIQAhACEAHwAgACAAIQAkACQAJQAlACcAKAAoACkAKQApACoAKgAoACgAKAApACsA
LAAtAC0ALQAsACoAKQArACsAKgApACsALQAtAC0ALQAuADAALgAwADEAMQAxAC8AMQAy
ADIAMAAwADAAMQA0ADQANQA1ADcANwA4ADkAOwA9AD0APQA9AD0APQA/AD0APAA8ADwA
PAA8ADwAPAA8ADsAOwA6ADwAOwA7ADsAOwA5ADkAOQA5ADcANgA1ADEALwAvAC4ALgAt
AC0ALQAqACkAJwAnACUAJAAiACAAIgAhACAAHwAhACEAIQAfABwAHAAcABsAGwAbABoA
GgAaABoAGQAZABcAFwAXABcAGAAYABgAFwAZABkAGAAYABgAGAAYABgAFgAWABYAFgAV
ABUAFAAUABUAFgAWABYAGAAYABkAGQAXABcAFgAWABUAFQAWABcAGQAYABgAGAAXABYA
FgAVABcAFwAXABcAFAATABEAEAAUABUAFAAXABcAFwAVABcAFQAUABMAEwARABMAEwAT
ABMAEwATABIAEwATABMAFAAVABQAEgARABIAEwAUABUAEwARABEADwAQABAADwAPAA8A
EAASABMAEQATABMAEgAQABAAEAAQABEAEgARABIADQARABQAEgASABIAEgARABEAEQAR
ABIAEgASABIAEAAQABMAEwAVABMAEwASABIAEgASABEADgAKAAcABAAAAPv/+f/5//n/
+v/6//z//f/+/wAAAQD///7//f/9/wAAAAAAAAAAAwAFAAcACAAHAAgACgAMAAsACwAL
AAsACwAKAAoACwAJAAsACwAKAAoACgAKAAsACwALAAwADAAMAAsACwALAAsACwALAAsA
CwANABAAEQAXACMALAAvADEAMgAqAB4ADADz/9b/vf+k/47/fP9w/2r/Xv9S/1L/Vf9e
/23/ff+N/5z/sP+//8z/2P/l/+7/8P/0//r//v8BAAQACAAKAAsADgARABMAEwATABEA
EgASABIAEgASABIAEgATABQAFQAVABUAFQAVABUAEwAUABQAFQAUABQAFQAVABMAFAAU
ABUAFwAXABgAGAAaABoAGgAbABsAHAAdAB0AHQAcABoAGQAdAB0AHAAbABsAHQAdAB0A
HQAeACAAHgAcAB0AHQAdAB0AHwAgACAAIgAiACIAIwAkACQAJQAlACcAJwAoACkAJwAp
ACkAKQApACkAKQArAC0ALAAsACwALgAuAC4ALgAuAC0ALQAsACoAKQApACkAKAAlACQA
IwAlACMAIgAhACAAHwAgACAAHwAdABwAGwAYABcAFQAVABQAEgAPAAwADQANAA0ADQAL
AAsACwAJAAoACgAKAAkABwAHAAYABgAGAAYABQAFAAUABQAFAAUAAgACAAIAAQADAAMA
AgACAAAAAAAAAAAAAgACAAIAAgADAAMAAgACAAIAAgABAAAAAgACAAMAAwADAAMAAgAC
AAMAAwAEAAUAAwACAAIAAgACAAIAAwADAAMAAwADAAMAAwADAAIAAgAFAAUAAwAFAAUA
BQADAAUAAwACAAEAAQAAAAEAAAD///////////7//v///wAAAgADAAIAAAD///7///8A
AAEA/////wEAAQAEAAQAAwADAAAAAAABAAEAAAABAAAA/v/+//7//v/+////AAD//wAA
//////7//v8AAAAAAAAAAAAA//////////8CAAIAAgACAAIAAgAFAAUABQADAAMAAgAA
AAAAAAD///3/+v/4//b/8v/t/+v/6//p/+r/6v/s/+3/7v/w//H/8f/w/+//7//y//L/
8v/y//P/8//z//L/9f/2//j/+v/9//3//f/9//3//P/8//3//f///////v/+//7//v//
//3//f/+//7//P/7//v/+//9//3//f/9/wMA///+/wMACQARACAAJwApACYAIgAUAAIA
6f/M/7H/lv98/2r/ZP9a/0r/Pv8+/0X/TP9Z/2v/ef+K/6D/rf+8/8z/2f/g/+j/7P/u
//T/+f/8////AAAAAAIAAwAFAAUABQAIAAoACwAMAAoACgAKAAoACgAKAAoACQAJAAkA
CQAJAAkACgAKAAsADAAMAA0ADQANAA4ADgAPAA0ADQAOAA4AEAAQABAAEQATABQAFQAV
ABQAFAATABMAFQAVABQAEwATABUAFQAVABUAFgAYABYAFAAVABUAFQAXABkAGgAaABwA
HAAcAB0AHgAeAB8AHwAfAB8AIAAhACEAIwAjACMAJQAlACUAJwAnACYAJgAmACYAJgAm
ACYAKAAnACcAJgAoACcAJwAnACUAIwAjACMAIwAhACAAHwAdABsAGwAaABkAFwAWABUA
EgARAA8ADwARABAADgAMAAoACQAIAAcACQAJAAkABwAEAAQABAADAAMAAwACAAIAAgAC
AAEAAQADAAMAAwADAAEAAAD///3///////7//v/+//7//v/+//7//v/+//7///////7/
/v/9//7//v/+//7//v////////////7//v/+////AQADAAIAAAD///7//v/+////////
///////////////+//7///////3//////////f///////v/9//3///8BAAEAAQD9//3/
/f/8//v/+//7//z//P/8//v/+//7//v/+//7//r/+f/6//n/+v/6//n/+f/5//r//P/9
//r/+//6//j/+v/6//r/+v/7//z/+//8//v/+v/4//j/+P/4//f/9//3//f//P/8//z/
/P/6//r//f/9//3/+//7//r/+v/6//r/+f/5//b/9P/y/+z/5//l/+X/5//o/+j/6v/q
/+r/6//r/+v/6v/p/+n/6//s/+3/7v/u/+//8P/w//D/8P/x//L/9f/1//X/9f/2//b/
9//5//f/+f/5//j/+P/4//j/+f/5//n/+v/6//j/9//3//f/9//3//f/9//3//f/+v/9
////CQAaACMAIQAcABgAEAD8/+P/yP+t/5b/fP9s/2b/YP9S/0j/Sv9J/0r/Xf9v/3n/
iv+e/6v/uP/G/9P/2v/e/+L/5P/s//H/9P/3//j/+P/6//v//f/9//3//v8AAAEAAgAC
AAIAAgACAAIAAgACAAEAAQABAAEAAQABAAIAAgADAAQABAAFAAUABAAEAAMAAwABAAEA
AgACAAMABAAFAAcACQAKAAsACwALAAoACAAHAAkACQAIAAcACQALAAsACwAKAAoACwAI
AAkACwAMAA0ADAANAA0ADAANAA4ADwARABIAEgATABMAEwATABQAFQATABUAFQAVABkA
GQAZABsAGQAYABgAGAAWABYAFgAWABgAFwAXABYAFgAVABUAFQAVABMAEwATABUAEwAS
ABEADwANAA0ADAAJAAcABgAFAAQAAwABAAEAAQAAAP7//P/8//v/+v/5//f/9//3//X/
9f/2//f/9//1//X/9P/0//b/9v/1//X/9f/1//X/9f/z//L/8f/v/+//7//u/+7/8P/w
//D/8P/w//D/8P/w/+//7//u/+7/8f/y//L/8v/y//L/8//z//H/8f/w//D/7//v//D/
8f/z//L/8v/y//L/8v/z//P/8f/x//H/8f/x//H/8P/w//P/8//x//P/8v/x/+7/7//v
/+7/7f/t/+//8f/x//H/7//v/+//7v/r/+v/6//s//D/8P/v/+//7v/v//D/8f/w/+//
8P/v/+7/7v/t/+3/7//w//L/8//x//P/8//y//D/7P/u//L/8v/x//D/7//u//H/8f/x
//H/8//y//H/8P/v//D/9P/1//T/8f/w/+7/8P/w//D/7//v/+z/6v/o/+P/3f/a/9n/
2//c/9z/3v/f/+D/4v/j/+T/5P/k/+X/5P/k/+T/5P/k/+X/5v/m/+f/6P/q/+z/7f/t
/+3/7f/t/+z/7P/t/+3/7//v/+7/7v/u/+7/7//x//H/8v/y//H/7//u/+3/7//v/+//
7//v/+//8P/x//X//f8KABcAGQAUAA4ACAD6/+H/xP+t/5b/fv9q/2L/YP9U/0T/Pv9D
/0r/V/9l/3H/gv+U/6P/sv/A/8n/0v/Y/9z/3v/m/+3/7v/x//L/8v/0//f/+f/5//n/
+P/6//v//P/8//z//P/8//z//P/8//v//v///wAAAQADAAQABAAFAAMAAgACAAEAAQAC
AAIAAwAFAAUABgAGAAYABgAGAAcABwAIAAkACQAKAAoACQAJAAsACwAKAAkACQALAAsA
CwAMAA4AEQAQABAAEQARABEAEwAVABYAFgAUABQAFAAVABgAGAAZABkAGwAbABwAHQAb
AB0AHQAdAB4AHQAcAB0AIAAgACEAIgAjACQAJQAmACQAIwAjACIAIAAfAB8AHwAhAB8A
HwAfAB8AHQAcABsAGgAZABoAGgAYABUAEwARABAADwANAA0ADwAOAAwACgALAAsACwAL
AAkACQAJAAcABAAEAAQAAwADAAMAAgACAAQABAADAAMAAwADAAMAAwACAAIAAgABAAMA
AwACAAIAAgACAAIAAgACAAIAAgACAAMAAwACAAIAAQACAAIAAgAEAAQABQAFAAUABQAE
AAQAAwADAAQABQAFAAQABAAEAAQABAAFAAUABQAFAAUABQAHAAcABgAGAAUABQADAAUA
BQAFAAMABQAHAAYABQAFAAMABQAFAAUABAAFAAYABgADAAMAAwAEAAYABgAFAAUAAwAD
AAMAAwACAAEAAgABAAMABAAEAAUABgAGAAcABwAHAAkACQAIAAYABgAGAAYABAAEAAIA
AgADAAMABAAEAAUABgAIAAkACQAJAAoACgAKAAoACgAKAAcABwAGAAUAAwACAAAA/v/6
//j/9v/y//H/8f/v/+7/8P/y//T/9v/4//j/+P/4//j/9//2//X/9v/4//r//P/8//z/
AAACAA==
         </WaveFormData>
      </LeadData>
      <LeadData>
         <LeadByteCountTotal>10000</LeadByteCountTotal>
         <LeadTimeOffset>0</LeadTimeOffset>
         <LeadSampleCountTotal>5000</LeadSampleCountTotal>
         <LeadAmplitudeUnitsPerBit>4.88</LeadAmplitudeUnitsPerBit>
         <LeadAmplitudeUnits>��V</LeadAmplitudeUnits>
         <LeadHighLimit>2147483647</LeadHighLimit>
         <LeadLowLimit>268435456</LeadLowLimit>
         <LeadID>V2</LeadID>
         <LeadOffsetFirstSample>0</LeadOffsetFirstSample>
         <FirstSampleBaseline>0</FirstSampleBaseline>
         <LeadSampleSize>2</LeadSampleSize>
         <LeadOff>FALSE</LeadOff>
         <BaselineSway>FALSE</BaselineSway>
         <ExcessiveACNoise>FALSE</ExcessiveACNoise>
         <MuscleNoise>TRUE</MuscleNoise>
         <LeadDataCRC32>3744839512</LeadDataCRC32>
         <WaveFormData>
AgACAAIAAgAAAAAAAAAAAAIAAgACAAIABAAEAAQABAAFAAYABwAIAAoACgAKAAoADAAM
AAwADAAOAA4ADgAOAA8AEAARABIAEwAUABUAFgAZABoAGwAcAB0AHgAfACAAIgAkACYA
KAArACwALQAuADAAMgA0ADYAOAA4ADgAOAA5ADoAOwA8ADwAPAA8ADwAOgA6ADoAOgA4
ADgAOAA4ADQAMgAwAC4AKwAqACkAKAAkACIAIAAeABsAGAAVABIAEAAOAAwACgAGAAQA
AgAAAP///v/9//z/+v/6//r/+v/4//j/+P/4//X/9P/z//L/9P/0//T/9P/y//L/8v/y
//T/9P/0//T/9P/0//T/9P/y//L/8v/y//L/8v/y//L/9P/0//T/9P/0//T/9P/0//T/
9P/0//T/9P/0//T/9P/2//b/9v/2//b/9v/2//b/+P/4//j/+P/4//j/+P/4//j/+P/4
//j/+P/4//j/+P/4//j/+P/4//r/+v/6//r/+v/6//r/+v/6//r/+v/6//j/+P/4//j/
+P/4//j/+P/4//j/+P/4//j/+P/4//j/+P/4//j/+P/4//j/+P/4//b/9v/2//b/9v/2
//b/9v/0//T/9P/0//T/9f/1//X/9//3//j/+P/4//f/9//4//f/9//3//f/9f/1//X/
9f/1//P/8//z//H/7v/s/+z/7f/t/+7/7v/w//L/9P/2//b/9v/2//X/8//0//T/8v/z
//L/8v/w/+7/7v/v/+//7v/w//D/8P/y//L/8v/y//D/8f/x//H/8f/x//H/8f/z//T/
9P/0//L/8v/y//L/9P/0//T/9P/y//L/9v/2//b/AAAOAB0AJwApACYAIgAdAA4A9P/W
/8L/uv+v/6P/o/+d/3//V/8+/zf/OP9B/0//V/9p/4P/mP+k/7H/wv/P/9j/2//i/+f/
8P/3//j/+v/6//r/+v/7//z//f/9//3//v///wAAAQABAAEAAQABAAIAAgACAAMAAwAD
AAMABAAEAAQABAAEAAQABAAFAAcABwAIAAgACAAIAAgACQAJAAkACgAKAAoADQANAA8A
DwAPABAAEAAQABAAEQATABUAFgAWABUAFgAVABQAFQAYABgAGAAcAB4AHgAfACMAIwAk
ACcAJQAoACoALAAvADAAMgA0ADUANgA4ADgAOQA6ADwAPgA/AEAAQQBCAEQARABEAEUA
QwBCAEEAQQBCAEEAQQBBAD8APQA7ADkAOAA1ADMAMQAuAC4ALAAqACYAIgAeABoAGQAW
ABMAEQAQAA4ACwAIAAYABQADAAEAAAAAAP3//f/5//n/+f/2//b/9v/1//X/9f/1//X/
9P/2//X/9f/2//T/8v/y//L/8v/y//L/8f/x//H/8f/x/+//7//t/+//8P/w//H/8v/0
//T/9P/1//T/8//y//H/8f/x//H/8f/y//L/8v/y//P/8//z//P/8//z//T/9P/2//f/
+f/5//b/9v/2//b/9P/0//T/9P/1//X/9f/1//f/9//3//f/9f/1//b/9v/1//X/9f/1
//f/9//2//b/9//3//f/9//1//X/9f/0//b/9P/0//X/9v/2//X/9f/1//X/9f/1//P/
8//z//P/9f/1//T/9P/0//X/8//x//L/8v/y//L/8v/z//P/8//z//P/9P/0//T/8//z
//T/9f/3//f/9//1//X/9f/1//X/8f/x//H/7//s/+r/6v/r/+3/7v/u//D/8v/0//b/
9v/2//b/9f/1//X/9P/x/+//8P/w/+7/7P/s/+3/7f/u//D/8P/w//D/8P/w//D/8P/x
//H/8f/x//H/8f/x//H/8v/y//L/8v/y//L/8v/y//D/8P/w//D/8P/y//b/+v8CABIA
IQArAC0AKgAmABsACgDw/9T/xP+8/6//o/+j/5f/df9P/zr/Nf88/0n/Tf9X/2//h/+W
/6L/tf/E/8//1v/h/+r/7f/u//P/+P/6//r/+v/6//v//P/9//3//f/+////AAABAAEA
AQADAAMABAAEAAMAAwACAAEAAgAEAAUABgAEAAQABAAEAAcACQAJAAoACgAKAAoACgAL
AAsACwAMAAoACgANAA0ADwAPAA8AEAAQABAAEAARABEAEwAUABQAFAAWABYAFgAZABwA
HAAcACAAIgAiACMAIwAjACQAJwApACwALgAwADEAMgA0ADYANwA4ADoAOgA8AD4AQQBE
AEMARABFAEYASABIAEgASQBHAEYARQBFAEUAQwBCAEEAQQA/AD0AOwA8ADkANwA1AC8A
LgArACgAJQAiAB8AHAAbABgAFQATABIAEAANAAoABgAFAAMAAQAAAAAA/f/9//3//f/9
//r/+P/4//f/9//5//n/+f/4//b/9f/1//b/+P/2//b/9v/0//T/9P/z//P/8//z//P/
9f/1//P/9f/z//L/8v/y//L/8v/y//P/8//z//P/8//1//X/9f/1//T/9P/0//T/9f/1
//X/9f/1//X/9v/2//b/9//5//n/+v/6//r/+v/6//r/+v/6//v/+//7//v/+f/5//n/
+f/5//n/+v/6//v/+//7//v/+f/5//j/+P/5//n/+f/5//f/9//3//b/+P/2//b/9//4
//j/9//3//X/9f/1//X/9v/3//j/+f/4//f/9f/0//b/9//3//f/9v/2//b/9v/6//b/
9P/0//T/9P/1//X/9f/1//f/+P/4//j/9f/1//b/9//5//n/+f/3//f/9//3//f/8//z
//P/8f/w/+7/7v/v/+3/7v/u//D/9P/2//j/+P/2//b/9f/1//j/+P/2//X/9v/2//T/
8v/v/+//7v/u//H/8v/z//T/9P/0//T/9P/z//P/8//z//P/8//z//P/9P/0//T/9P/0
//T/9P/0//b/9v/2//b/9P/4//j/+v8CABYAKQAvAC0AKgAqACMAEAD4/+D/zv/C/7P/
qf+p/5//e/9X/0T/O/88/0n/U/9Z/2v/h/+e/6r/t//E/9H/2v/h/+b/7f/y//f/+v/8
//z//P/+////AAABAAEAAQACAAMABgAHAAcABwAFAAUABgAGAAgACQAJAAkACQAKAAoA
CgAIAAgACAAIAAsADQANAA4ADAAMAAwADAAPAA8ADwAQABAAEAATABMAEwATABMAFAAW
ABYAFgAXABUAFwAYABgAGgAcABwAHAAbAB4AHgAeACIAJAAkACUAJwAnACgAKwApACwA
LgAwADEAMgA0ADYAOwA8AD4APgA9AD4AQABCAEUARgBHAEgARgBGAEYARwBHAEYARQBF
AEUAQwBCAEEAQQA/AD0AOwA6ADcANQAzAC8ALgArACgAJwAkACEAHgAZABYAEwARABAA
DgALAAgACAAHAAUAAwACAAIA//////3//f/9//r/+v/6//n/+f/3//f/9//2//j/9//3
//j/+P/2//b/9v/0//T/9P/z//P/8//z//P/9f/1//P/9f/z//L/8v/y//T/9P/0//X/
8//z//P/8//1//X/9f/1//b/9v/2//b/9//3//f/9//1//X/9v/2//b/9//5//n/+P/4
//j/+P/4//j/+P/4//f/9//3//f/+f/5//n/+f/5//n/+v/6//f/9//3//f/9//3//b/
9v/3//f/9//3//n/+f/5//j/+P/2//b/9//4//j/9//3//f/9//3//f/9f/1//X/9f/1
//X/9P/0//b/9//3//f/8v/y//b/9P/y//T/9P/0//T/8//z//P/8//z//T/9P/0//T/
9f/3//n/9v/1//T/8f/z//P/8//z//P/8//z//H/7v/s/+z/7f/r/+z/7P/u//D/8v/0
//T/8v/y//H/8f/0//T/8v/x//D/8P/u/+z/7v/v/+//8P/w//D/8P/w//D/8P/w//D/
8//z//P/8//z//P/8//z//T/9P/0//T/9P/0//T/9P/y//L/8v/y//b/9v/2//z/BgAS
ACEAKQArACgAJgAbAAgA7v/Y/8r/wv+1/6n/qf+h/3//Wf9G/z//QP9P/1n/X/9t/4n/
oP+s/7n/xv/R/9r/4f/m/+3/9v/5//v//P/7//r//v///wAAAQD/////AAABAAQABQAF
AAUABQAFAAYABgAIAAkACQAJAAgACAAHAAYABwAIAAkACgAKAAsACgAKAAoACgAKAAoA
DQANAA0ADgAMAAwADwAPABEAEQARABIAEgASABIAEwATABUAFgAWABYAGAAYABgAGwAe
AB4AHgAeACAAIAAhACEAIQAiACUAJwAqACwALgAtAC4AMAAyADcAOAA6ADoAOQA6ADwA
PgA9AD4APwBAAEIAQgBCAEMAQwBCAEEAQQBDAEEAQAA/AD8APQA7ADkAOAA1ADMAMQAt
ACwAKQAmACMAIAAdABoAFwAUABEADwAPAA4ADAAKAAgABwAFAAMAAAAAAP3//f/9//3/
/f/6//r/+v/5//n/+f/5//n/+P/4//f/9//4//r/+P/4//j/9v/2//b/9f/3//f/9//3
//f/9//1//f/9//2//b/9v/0//T/9P/1//P/8//z//P/9P/1//b/9//2//b/9v/2//f/
9//3//f/+f/5//r/+v/4//n/+//7//r/+v/6//r//P/8//z//P/9//3//f/9//z/+//6
//n/+v/7//3//v/8//v/+v/5//v/+//6//r/+//7//v/+//7//v/+//6//v/+v/7//3/
/P/8//v/+//5//n/+f/5//r/+//8//3/+//7//r/+v/4//v//f/8//r/+v/6//r/+//7
//v/+//7//z//P/8//v/+//8//3//f/9//3/+//7//v/+//7//f/9//3//X/8v/w//D/
8f/x//L/8v/0//j/+v/8//z//P/8//v/+//+//7//P/7//j/+P/2//T/9v/3//f/+P/5
//j/9//2//f/+P/5//r//f/9//3//f/9//3//f/9//z//P/8//z//P/8//z//P/8//z/
/P/8//z/AAAGAAoADAAcADEANwAxADAALAAjABIA9v/c/87/xv+5/7H/r/+h/3//Xf9K
/0P/Rv9V/2H/a/+B/5n/qP+2/8X/0v/Z/+L/7f/y//f//v8BAAQABgAGAAYACAAJAAoA
CwALAAsADAANAAwADQANAA0ADQANAA4ADgAQABEAEQARAA8AEAAQABAAEgASABIAEgAR
ABMAEwAUABQAFAAUABQAFQAVABUAFgAWABYAGQAZABkAGQAZABoAHAAcABwAHQAbAB0A
HgAeACAAIgAiACIAIQAkACQAJAAoACoAKgArAC8ALwAwADMAMgA0ADUANgA5ADoAPAA+
AD8AQABCAEIARQBGAEgASgBJAEoASwBMAE4ATgBOAE8ATQBMAEsASwBJAEcARgBFAEcA
RQBDAEEAQgA/AD0AOwA2ADQAMAAsACsAKAAlACIAIQAeABsAGQAWABQAEQAOAA4ADQAL
AAkACAAIAAUABQABAAEAAQD+/wAAAAD//////f/9//3//P/8//v/+//8//z/+v/6//r/
+v/6//r/+f/5//n/+f/5//v/+//5//v/+//6//r/+v/5//j/9//3//n/+f/5//n/+f/5
//n/+f/6//r/+v/6//n/+f/5//n/+f/5//r/+v/4//n/+//7//z//P/8//z//P/8//z/
/P/7//v/+//7//3//f/9//3//////wAAAAD+//3//P/7//v/+//6//r//f/9//3//f/7
//v/+//6//r/+P/4//n/+v/6//n/+f/5//n/+f/5//f/9//3//f/+P/5//n/+v/4//n/
+f/5//b/9v/2//b/9v/2//r/+f/4//f/9v/3//f/9//3//f/+P/4//j/9v/1//X/9f/1
//X/9f/z//P/8//z//P/8//z//P/8f/u/+z/7P/t/+v/7P/s/+7/7v/w//L/8v/0//T/
8//z//T/9P/y//H/8P/w/+7/7P/q/+v/6//s/+7/7v/u/+7/7P/s/+z/7P/r/+v/6//r
/+3/7f/t/+3/7P/s/+z/7P/s/+z/7P/s/+7/7v/u/+7/7v/u/+z/7v/4/wgAGQAjACUA
JAAkABsACADu/9b/xP+2/6f/nf+Z/5P/ef9T/zT/K/8u/zv/Q/9J/1f/df+O/5z/p/+0
/7//yP/T/9j/3f/o/+3/7//w/+//7v/w//H/8v/z//P/8//0//X/9v/3//f/9//2//X/
9f/0//X/9//4//n/+f/6//r/+v/6//r/+v/6//n/+//7//z/+v/6//r/+v/9//3//f/+
//7//v8BAAEAAQABAAEAAgACAAIAAgADAAUABwAIAAgACAAKAAoACgALAA4ADgAOABAA
EgASABMAFQAVABYAGQAZABwAHgAgACEAIgAkACYAKQAqACwALAAvADAAMgA0ADUANgA3
ADgAOAA4ADgAOQA5ADgANwA3ADcANQA0ADMAMwAxAC8ALQAsACkAJwAlACEAIAAdABoA
GAAUABAADAALAAgABQADAAIAAAD9//r/+P/3//X/8//w//D/7f/t/+3/7f/t/+r/6v/q
/+n/6f/n/+f/5//m/+j/5//n/+j/6P/m/+b/5v/k/+T/5P/j/+X/5f/l/+X/5f/l/+P/
5f/l/+T/5P/k/+b/5v/m/+f/5f/l/+X/5f/n/+f/5//n/+j/6P/o/+j/6f/p/+n/6f/p
/+n/6v/q/+j/6f/r/+v/7P/s/+z/7P/u/+7/7v/u/+//7//v/+//7f/t/+3/7f/v/+//
8P/w/+3/7f/t/+3/7//v/+7/7v/v/+//7//v/+//7//v/+7/7v/s/+z/7f/w//D/7//v
//H/8f/x//H/8P/v/+7/7f/v/+//7v/u/+7/7//v/+//8P/w//D/8P/u/+z/7v/w/+7/
7v/u/+7/7v/x//H/8f/x//H/8v/y//L/8f/x//L/8//z//P/8//x/+//7//v/+//7//v
/+//7f/q/+j/6P/p/+n/6v/q/+z/8P/y//T/9P/0//T/8//z//L/8v/w/+//7v/u/+z/
6v/q/+v/6//s/+7/7v/u/+7/7v/u/+7/7v/w//H/8v/z//P/8//z//P/8//y//H/8P/z
//T/9f/2//X/9P/z//L/8v/0//j/+v8CABIAJQAtACsAKAAmAB0ACgD0/9z/yv++/7H/
p/+n/5//gf9Z/0L/Pf9C/0v/U/9b/2v/hf+a/6j/uf/G/8//2P/h/+j/7//0//P/9//6
//v//P/+////AAABAAEAAQACAAMAAgADAAMAAwAFAAUABgAGAAQABQAFAAUABwAIAAgA
CAAKAAoACgAKAAoACwAKAAoACwAMAA0ADgAOAA0ADAAMAA0ADgASABMAEgARABAAEAAU
ABQAFAAVABUAFwAYABgAGAAaABoAGgAbAB4AHgAeACAAIgAiACMAJwAnACgAKwArAC4A
MAAyADEAMgA0ADYAOwA8AD4APgA/AEAAQgBEAEQARABEAEQARgBGAEYARwBHAEYARQBF
AEcARQBEAEMAQwBBAD8APQA8ADkANwA1ADMAMgAvACwAKQAmACMAIAAeABwAGgAZABgA
FgATABAADgANAAsACQAKAAoABwAHAAMAAwADAAAAAgACAAEAAQABAAEAAQAAAP7//f/9
//7//v/8//z//P/+//7//v/9//3//f/9//3//f/9//v//f/9//z//P/8//z//P/8//3/
/f/9//3//f///////////wAAAAAAAAAA////////////////AAAAAAAAAQADAAMAAgAC
AAIAAgAEAAQABAAEAAUABQAFAAUAAwADAAMAAwABAAEAAgACAAMAAwADAAMAAQABAAAA
AAADAAMAAwADAAMAAwADAAIAAgAAAAAAAQACAAIAAQABAAEAAQABAAEAAQABAAEAAQAB
AAEAAAAAAAQABQABAAAAAAAAAAAAAAADAAMAAwADAAEAAgACAAIAAwADAAQABQAFAAUA
BQADAAMAAwADAAMA/////////f/8//r/+v/7//n/+v/6//z/AAACAAQABAAEAAQAAwAD
AAQABAACAAEAAAAAAP7//P/+//////8AAAAAAAAAAAAAAgACAAIAAgAFAAUABQAFAAIA
AQAAAP//AQACAAMABAACAAIAAgACAAIAAgACAAIABAAEAAYADAAYACgAMwA1ADMAMgAu
ACEADgD4/+D/0P/G/7v/tf+1/6P/ff9b/0z/S/9S/1//Z/9z/4v/o/+0/77/yf/U/9//
6v/v//T/+f8CAAUABgAIAAgACAAIAAkACgALAAsACwAMAA0ADgAPAA8ADwAPAA8AEAAQ
ABAAEQARABEAEQASABIAEgASABIAEgASABMAFQAVABYAFAAUABQAFAATABMAEwAUABUA
FgAaABsAGgAZABgAGAAaABoAGgAbABsAHQAeAB4AHgAgACAAIAAhACQAJAAkACYAKAAo
ACkAKQApACoALQAtADAAMgA0ADUANgA4ADoAOwA8AD4APgBBAEIARABGAEYARgBGAEYA
RgBGAEYARwBHAEYARQBFAEUAQwBCAEEAQQA/AD0AOwA8ADkANwA1AC8ALgArACgAJwAk
ACEAHgAbABgAFQATABQAEgAPAAwACgAJAAcABQAEAAQAAQABAP////////z//P/8//v/
+//7//v/+//6//r/+f/5//r/+v/4//j/+P/2//b/9v/1//f/9//3//f/9//3//X/9//5
//j/+P/4//b/9v/2//f/+f/5//n/+f/3//f/9//3//j/+P/4//j/+v/7//z//f/6//n/
+f/4//n/+//+/////f/8//v/+v/8//z//P/8//3//f/9//3/+//7//v/+//9//3//v/+
//3//f/9//3//f/9//z//P/7//v/+//7//z//f/+//7//f/6//n/+f/6//r/+f/5//n/
+f/5//n/+f/5//n/+f/3//f/9v/2//j/+f/5//n/9P/2//r/+P/4//j/+P/5//n/+f/5
//f/+P/4//j/9//3//j/+f/5//n/+f/3//n/+f/5//n/9v/1//T/8f/w/+7/7v/v/+3/
7v/u//D/9P/2//j/+P/2//b/9f/1//b/9v/0//P/9P/0//L/8P/u/+//7//w//T/9P/0
//T/8v/y//L/8v/z//P/8//z//X/9f/1//X/9P/0//T/9P/0//T/9P/0//T/9P/0//T/
9P/2//r//v8IABgAJQApACsALAAoABsACgDy/9j/xP+8/7H/o/+d/5n/f/9X/z7/N/86
/0X/Uf9b/2n/hf+Y/6T/s//E/9H/1v/b/+T/6//u//P/+P/6//r/+v/+////AAABAAAA
////////AAABAAEAAQADAAMABAAEAAIAAwADAAMAAwAEAAQABAAGAAYABgAGAAUABwAH
AAgACAAIAAgACAAJAAkACQAKAAoACgANAA0ACwALAAsADAAQABAAEAARAA8AEQASABIA
FAAWABYAFgAXABoAGgAaABoAHAAcAB0AIQAhACIAJQAnACoALAAuAC0ALgAwADIAMwA0
ADYANgA5ADoAPAA+AEEAQgBDAEQARABEAEQARQBFAEQAQwBDAEEAPwA+AD0APQA7ADkA
NwA2ADMAMQAvAC0ALAApACYAIwAgAB0AGgAXABQAEQAPAA4ADAAJAAYABAADAAEA///8
//z/+f/5//n/+f/5//b/9P/0//P/8//z//P/8//y//L/8f/x//L/8v/w//D/8P/w//D/
8P/v/+//7//v/+//7//v/+3/7//x//D/8P/w//D/8P/w//H/7//v/+//7//v/+//7//v
//L/8v/y//L/8f/x//H/8f/z//P/9P/0//L/8//1//X/9P/0//T/9P/0//T/9P/0//f/
9//3//f/9//3//f/9//1//X/9v/2//X/9f/1//X/9f/1//T/9P/1//X/9f/1//X/9f/1
//T/9v/0//T/9f/2//b/9f/1//P/8//z//P/8//z//P/8//z//P/8v/y//T/9f/1//X/
9v/2//L/8P/y//L/8v/y//L/8//z//P/8//z//T/9P/0//X/9f/2//f/9f/1//X/8//z
//P/8//z//H/8f/x/+//7P/q/+r/6//r/+z/7P/u//D/8v/0//T/8v/y//H/8f/0//T/
8v/x//D/8P/u/+z/7P/t/+3/7v/w//D/8P/w/+7/7v/u/+7/8f/x//H/8f/x//H/8f/x
//L/8v/y//L/8P/w//D/8P/w//D/8P/w//j/8v/w//b/AAAOAB8AKQArACoAJgAbAAwA
9P/a/8b/uv+t/6P/o/+b/33/Vf88/zP/OP8//0n/U/9j/33/kP+e/7H/vv/L/9b/2//g
/+f/7v/x//T/9v/2//b/+v/7//z//f//////AAABAAAAAQABAAEAAQABAAIAAgACAAMA
AwADAAMABAAEAAQABgAGAAYABgAFAAcABwAIAAgACAAIAAgACQAJAAkACgAIAAgACwAL
AA0ADQANAA4AEAAQABAAEQARABMAFAAUABYAGAAYABgAGAAaABkAGAAbAB4AHwAhACUA
JQAmACkAJwAqACwALgAxADIANAA2ADcAOAA6ADoAPQA+AEAAQgBDAEQARQBGAEYARgBG
AEcARwBGAEUARQBHAEUARABDAEEAPwA9ADsAOgA3ADUAMwAvAC4AKwAoACcAJAAhAB4A
GgAWABIADwAQAA4ACwAIAAQAAwABAP//AAAAAP3//f/5//n/+f/2//j/+P/3//f/9f/1
//X/9P/0//P/8//0//L/8P/w//D/8v/y//L/8f/x//H/8f/x//H/8f/v//H/8//y//L/
8v/w//D/8P/x//H/8f/x//H/8//z//P/8//2//b/9v/2//X/9f/1//X/9f/1//b/9v/2
//f/+f/5//j/+P/4//j/9v/2//b/9v/5//n/+f/5//n/+f/5//n/+f/5//r/+v/5//n/
+f/5//n/+f/4//j/+f/5//n/+f/5//n/+f/4//j/9v/2//f/9v/2//X/9f/3//f/9//3
//b/9f/0//P/9P/1//X/9v/4//n/+f/5//b/+P/2//b/9v/2//X/9f/1//X/9//4//j/
+P/1//X/9v/3//n/+f/5//f/9f/1//X/9f/1//X/9f/z//D/7v/u/+//7//w//D/8v/0
//b/+P/4//b/9v/1//X/9//4//f/9//0//T/8v/w//D/8f/x//L/9P/0//T/9P/0//T/
9P/0//X/9f/1//X/9f/1//X/9f/4//j/+P/4//j/+P/4//j/9v/2//b/9v/0//T/+v/+
/wQAFAAnADEALQAqACoAIQAQAPz/5P/Q/8T/t/+r/6v/o/+F/1//Sv8//zz/S/9Z/13/
bf+H/5r/qP+3/8j/0//c/+H/5P/t//b/+f/+/wAAAAAAAAAAAQACAAMABQAFAAYABwAI
AAkACQAJAAcABwAIAAgACAAJAAkACQAJAAoACgAKAAoACgAKAAoACwANAA0ADgAOAA4A
DgAOAA8ADwAPABAAEAAQABMAEwARABEAEQASABYAFgAWABcAFwAZABoAGgAYABoAGgAa
ABwAIAAhACIAIwAkACMAIwAnACcAKAArACsALgAwADIAMQAyADQANgA5ADoAPAA8AD8A
QABCAEQAQwBEAEUARgBGAEYARgBHAEcARgBFAEUARQBDAEIAQQBBAD8APQA7ADwAOQA3
ADUAMwAyAC8ALAApACYAIwAgAB8AHAAZABcAFAASAA8ADAAMAAsACQAHAAYABgADAAMA
AwADAAMAAAD+//7//f/9//////////7//v/9//3//v/+//z//P/8//r/+v/6//n/+//7
//v/+//7//v/+f/7//v/+v/6//r//P/8//z//f/9//3//f/9////////////AAAAAAAA
AAD//////////wEAAQACAAIAAQABAAIAAQABAAIAAwAEAAYABgAGAAYABAADAAIAAQAD
AAMAAwADAAMAAwAEAAQABQAFAAUABQAFAAUABAAEAAUABQAFAAUABQAFAAUABAAEAAIA
AgADAAIAAgABAAEAAgADAAQABQAFAAUABQAFAAEA//8AAAQABgAFAAQAAwACAAMAAwAD
AAMAAwAEAAQABAAFAAUABgAHAAYABQAEAAEAAwADAAMAAwADAAMAAwABAPz/+v/6//v/
+f/6//r//P/+/wAAAgACAAMABAAEAAUABgAGAAQAAwAAAAAA/v/8//z//f/9//7/AAAA
AAAAAAACAAIAAgACAAEAAQABAAEAAQABAAEAAQACAAIAAgACAAAAAAAAAAAAAQACAAMA
BAAEAAQABAAIAA4AGAArADcAOwA0ADAAKwAcAAYA7v/c/87/w/+1/7P/sf+b/3P/Vv9L
/0z/U/9f/2f/df+N/6T/tP/D/9D/2f/i/+n/8P/5/wAAAwAGAAgACAAIAAoACwAMAA0A
DQANAA4ADwASABMAEwATABIAEQARABAAEAARABEAEQATABQAFAAUABIAEgASABIAFQAX
ABcAGAAWABYAFgAWABUAFQAVABYAFgAWABkAGQAbABsAGwAcABwAHAAcAB0AHQAfACAA
IAAiACQAJAAkACMAJgAmACYAKAAqACoAKwAvAC8AMAAzADEANAA2ADgAOQA6ADwAPgA/
AEAAQgBCAEMARABGAEgASwBMAE0ATgBQAFAAUABRAE8ATgBNAE0ATQBLAEoASQBLAEkA
RwBFAEIAPwA9ADsAOQA4ADUAMgAvACwAKQAmACUAIgAfAB0AHAAaABcAFAAUABMAEQAP
AA4ADgALAAsABwAHAAcABAAGAAYABQAFAAUABQAFAAQABAADAAMABAAEAAIAAgACAAQA
BAAEAAMAAQABAAEAAQABAAEA//8BAAEAAAAAAAAAAAAAAAAAAQADAAMAAwADAAEAAQAB
AAEAAgACAAIAAgADAAMAAwADAAQABQAHAAgABgAHAAkACQAIAAgACAAIAAgACAAIAAgA
BwAHAAcABwAIAAkACgALAAkACQAKAAoACwALAAsACwAJAAkACAAIAAkACQAJAAkACQAJ
AAkACAAIAAYABgAHAAgACAAHAAcACQAJAAkACQALAAsACwALAAkACQAIAAgABgAHAAcA
BwAIAAgACAAIAAoACgAKAAoACgAKAAoACwALAAsACwALAAsACgAJAAcABwAHAAcABwAF
AAMAAQD//wEAAAAAAAAAAQADAAUABwAHAAcACAAKAAkACAAIAAcABgAGAAYABgAEAAEA
BQAHAA==
         </WaveFormData>
      </LeadData>
      <LeadData>
         <LeadByteCountTotal>10000</LeadByteCountTotal>
         <LeadTimeOffset>0</LeadTimeOffset>
         <LeadSampleCountTotal>5000</LeadSampleCountTotal>
         <LeadAmplitudeUnitsPerBit>4.88</LeadAmplitudeUnitsPerBit>
         <LeadAmplitudeUnits>��V</LeadAmplitudeUnits>
         <LeadHighLimit>2147483647</LeadHighLimit>
         <LeadLowLimit>268435456</LeadLowLimit>
         <LeadID>V3</LeadID>
         <LeadOffsetFirstSample>0</LeadOffsetFirstSample>
         <FirstSampleBaseline>0</FirstSampleBaseline>
         <LeadSampleSize>2</LeadSampleSize>
         <LeadOff>FALSE</LeadOff>
         <BaselineSway>FALSE</BaselineSway>
         <ExcessiveACNoise>FALSE</ExcessiveACNoise>
         <MuscleNoise>TRUE</MuscleNoise>
         <LeadDataCRC32>927787963</LeadDataCRC32>
         <WaveFormData>
+P/4//j/+P/4//j/+P/4//n/+v/7//z//P/8//z//P///wAAAQACAAQABAAEAAQABQAG
AAcACAAJAAoACwAMAA0ADgAPABAAEwAUABUAFgAZABoAGwAcAB0AHgAfACAAJAAmACgA
KgAuADAAMgA0ADgAOgA8AD4APwBAAEEAQgBFAEYARwBIAEgASABIAEgARgBGAEYARgBF
AEQAQwBCAEAAPgA8ADoANgA0ADIAMAAtACoAJwAkAB8AHAAZABYAEgAQAA4ADAAJAAYA
AwAAAP///v/9//z/+//6//n/+P/3//b/9f/0//H/8P/v/+7/7v/u/+7/7v/u/+7/7v/u
/+7/7v/u/+7/7v/u/+7/7v/s/+z/7P/s/+z/7P/s/+z/7v/u/+7/7v/s/+z/7P/s/+7/
7v/u/+7/7v/u/+7/7v/w//D/8P/w//L/8v/y//L/9P/0//T/9P/0//T/9P/0//b/9v/2
//b/9v/2//b/9v/2//b/9v/2//b/9v/2//b/9v/2//b/9v/3//j/+f/6//n/+P/3//b/
9v/2//b/9v/0//T/9P/0//b/9v/2//b/9P/0//T/9P/2//b/9v/2//T/9P/0//T/8v/y
//L/8v/w//D/8P/w//L/8v/y//L/8v/z//P/8//0//T/9P/1//T/9P/0//T/8//z//P/
9f/0//T/9P/1//X/8f/x//L/8P/w//D/8P/y//T/9//5//n/+f/5//n/9//4//j/9f/0
//P/8v/w/+7/7v/u/+3/6//s/+3/7f/s/+z/7P/s/+r/6v/q/+r/6v/q/+r/6v/r/+z/
7f/v/+3/7f/s/+z/7P/t/+3/7f/r/+3/8P/v//H/+f8IABoAJQApACgALAAwACsAHwAO
AAwAEgASAA0ADQADAN7/pv95/17/TP9F/0X/Rf9R/3D/h/+V/6P/tf/E/87/1P/Z/9//
5//u/+//8f/x//H/8f/z//P/8//z//X/9v/3//j/+f/5//n/+//8//3//f/9//3//P/8
//3//v/+//7//f/9//3//f///wEAAwADAAMAAwAEAAQAAwADAAMAAwADAAQABgAGAAkA
CgALAAwADQANAAwADAANABAAEgAUABMAFAAUABMAEwAVABcAGAAZABsAHgAfACMAJAAl
ACgAKQArAC4AMAAwADIANQA3ADcAOgA9AD8APwBCAEQARgBJAEsATABNAE0ATgBPAFAA
UABPAE0ATQBPAE0ATQBMAEkARgBFAEQAQgBAADwAOQA3ADUAMwAxAC0AKAAkACEAHwAc
ABgAFAATAA8ADAAKAAcABQAEAAIA///9//z/+f/5//n/9//1//T/8//z//P/8//y//L/
8f/y//L/8v/z//H/8f/v/+//7//v/+7/7v/u/+3/7f/u/+z/6//r/+v/7P/t/+7/7//w
//D/8P/y//H/8P/u/+3/7f/t/+3/7f/s/+z/7P/t/+3/7f/t/+7/7v/u/+7/8P/y//P/
8//z//H/8v/y//L/8v/y//L/8v/0//T/9P/1//X/9f/1//T/8v/z//b/9P/2//b/9v/2
//b/9v/1//X/9v/2//b/9v/0//T/9P/z//X/8//z//T/9f/1//T/9P/y//L/8v/y//H/
8f/x//H/8f/x//H/8P/w//H/8f/v//D/8P/w//D/8P/w//D/8P/w//H/8f/x//L/8P/w
//H/8v/0//T/9P/z//P/8//1//L/8v/y//P/8//v/+//8P/w//L/8v/y//L/9P/3//n/
+f/3//f/9//3//f/9v/y//D/8P/w/+//7P/s/+z/6//r/+z/7f/t/+z/7P/s/+z/7P/s
/+z/7P/s/+z/7P/s/+z/6v/q/+v/6//t/+z/7P/s/+v/6//r/+v/6f/s//H/8//7/wwA
HAAnACsALgAyADAAKwAfABAAEgAcABgAEwATAAUA1v+g/3f/YP9U/0v/Rf9F/1n/dv+H
/5f/q/+7/8b/zP/Y/+H/5f/n/+z/7//x//H/8f/z//X/9f/1//X/9//4//n/+v/7//v/
+//7//z//f/9//v/+//6//r//f/+//7//v//////////////AQADAAMAAwADAAQABAAF
AAUABQAFAAUABgAIAAgACgAKAAoACgAMAA0ADQAOAA4AEAARABIAEgAUABUAFQAVABcA
GQAaAB0AHwAiACMAIwAkACUAKAApACsALgAwADAAMgA1ADcAOQA8AD8AQQBDAEYASABK
AEsATQBOAE8ATwBQAFEAUgBQAE8ATQBNAE8ATQBNAEwASwBIAEcARgBEAEIAPgA7ADgA
NQAyAC8AKgAmACMAIQAfABwAGAAUABMADwAMAAoABwAFAAQAAgD///3//P/5//v/+//5
//f/9P/z//P/8//1//T/9P/z//L/8v/y//P/8//z//H/8f/v/+//7v/u//D/7//v//D/
8P/v/+//7//t/+3/7f/t/+7/7v/u//D/7v/u/+3/7f/u/+//8P/x//D/8P/w//H/8f/x
//H/8v/w//D/8P/y//L/8//z//P/9f/2//b/9v/0//T/9P/0//b/9v/2//f/9f/1//X/
9P/2//f/+v/4//j/+P/4//j/9v/2//X/9f/2//b/9v/2//b/9v/2//X/9f/z//P/9P/1
//X/9P/0//T/9P/0//T/9f/1//X/9f/0//P/8v/w//H/8//0//P/8//z//T/9P/3//T/
8v/y//L/8v/w//D/8P/w//L/8//0//b/9f/0//T/9P/2//b/9v/1//X/9f/3//T/9P/0
//X/9f/z//P/9P/0//P/8v/x//D/9P/3//n/+f/5//n/+f/5//r/+v/3//b/9//2//T/
8P/v/+7/7P/r/+3/7//w//D/8P/w//D/8P/u/+7/7v/u/+7/7v/u/+7/7v/u/+//7//v
/+7/7v/u/+//7//v/+//7//w//H/8//7/w4AIgArACsALgA2ADYAMQAlABwAHAAiAB4A
GQAbAA0A4v+s/4X/aP9U/0//S/9H/1f/dv+P/53/rf+7/8j/0v/Y/93/5f/r//D/8//1
//X/9f/3//n/+f/5//f/+f/6//v//v///////////wAAAQABAAMAAwACAAIAAwAEAAQA
BAAEAAMAAgABAAMABQAHAAcABQAFAAYABgAJAAkACQAJAAkACgAMAAwADgAOAA4ADgAS
ABMAEwAUABIAFAAVABYAGAAaABsAGwAbAB0AHwAgAB8AIQAkACUAJwAoACkALAArAC0A
MAAyADQANgA5ADsAPQBAAEMARQBFAEgASgBMAE0ATwBQAFEAUQBSAFMAVABUAFMAUQBR
AFEATwBPAE4ASwBIAEcARgBEAEIAPgA7ADgANQAyAC8ALgAqACcAJQAgABwAFwASABMA
DwAMAAoACQAHAAYABAACAP///f/5//v/+//5//f/9v/1//X/9f/1//T/9P/z//L/8v/y
//P/8//z//H/8f/x//H/8P/w//D/7//v//D/8P/v/+//7//v/+//7//v/+7/7v/u//D/
7v/u/+3/7f/v/+//7//v//L/8v/y//P/8f/x//H/8v/y//L/8v/0//T/9f/1//X/9f/2
//b/9v/2//b/9v/2//b/9v/2//f/9f/1//X/9P/2//f/+v/4//b/9v/2//b/9v/2//X/
9f/2//b/9v/2//b/9v/2//X/9f/z//P/9P/1//X/9P/0//T/9P/0//T/8f/x//H/8f/z
//P/8//y//T/9f/1//P/7//v//L/8v/w//D/8P/w//D/8P/w//D/8P/x//H/8f/y//L/
8v/z//T/8v/y//L/8f/z//P/9f/y//L/8v/z//P/7//v//D/8P/w//D/8P/w//L/9f/3
//f/9f/1//X/9f/2//b/8//y//P/8v/w/+z/7P/s/+v/6//s/+3/7f/s/+z/7P/s/+z/
7v/u/+7/7v/s/+z/7P/s/+z/7P/t/+3/7//u/+7/7v/t/+3/7f/t/+//7v/v//X/AQAO
ABwAJwArAC4AMAAwACUAFwAOABIAGAAUAA0ADQABANb/nP9z/1r/Sv9H/0n/Rf9R/3L/
jf+b/6n/t//E/9D/1v/b/+P/7f/y//L/8//y//H/9f/3//f/9//3//n/+v/7//r/+//7
//v/+//8//3//f/+//////8AAP//AAAAAAAAAwADAAMAAwABAAMABQAFAAMAAwAEAAQA
BwAHAAcABwAJAAoADAAMAA4ADgAOAA4ADgAPAA8AEAAOABAAEQASABIAFAAVABUAFgAZ
ABwAHgAdAB8AIgAjACMAJAAlACgAKQArAC4AMAAwADIANQA3ADsAPgBBAEMAQQBEAEYA
SABHAEkASgBLAE0ATgBPAFAAUABPAE0ATQBNAEsASwBKAEkARgBFAEQAQgBAADwAOQA2
ADMAMAAtACoAJgAjACEAHQAaABYAEgASAA8ADQAMAAcABQAEAAIAAQD///7/+//7//v/
+f/3//b/9f/1//X/9//2//b/9f/y//L/8v/z//X/9f/z//P/8f/x//D/8P/y//H/8f/y
//L/8f/x//H/7//v/+//7//w//D/8P/y//H/8P/u/+3/7v/v//D/8f/y//L/8v/z//H/
8f/x//L/9P/0//T/9v/0//X/9f/1//X/9v/2//b/+P/4//j/+P/4//j/+P/5//f/9//3
//b/+P/5//z/+v/4//j/+P/4//r/+v/5//n/+v/6//r/+v/4//j/+P/3//j/9//4//r/
+v/5//f/9v/2//b/9v/2//b/9//4//n/9//3//f/9v/2//f/+f/4//b/9v/2//b/+P/4
//j/+P/3//f/9//4//r/+v/7//z//P/8//z/+//5//n/+//4//j/+P/5//n/9f/1//b/
9v/2//b/9v/2//r//f///////f/9//3//f8AAAAA/f/8//v/+v/4//T/9P/0//P/8//y
//P/8//y//T/9P/0//T/9v/2//b/9v/2//b/9v/2//T/9P/1//X/9//2//b/9v/1//X/
9f/1//X/9v///wMABwAWACwAMwAxADYAOgA6ADEAIwAWABgAHgAaABcAFwADANT/oP95
/2L/Uv9P/0//U/9n/4L/lf+j/7X/xf/O/9b/4v/p/+3/8//4//v//f/9//3///8BAAEA
AQD//wEAAgADAAQABQAFAAUABQAGAAcABwAJAAkACAAIAAcACAAIAAgACwALAAsACwAJ
AAsADQANAA0ADQAOAA4ADwAPAA8ADwAPABAAEgASABQAFAAUABQAFgAXABcAGAAYABoA
GwAcABwAHgAfAB8AHwAhACMAJAAlACcAKgArAC0ALgAvADIAMQAzADYAOAA4ADoAPQA/
AEEARABHAEkASQBMAE4AUABRAFMAVABVAFcAWABZAFoAWABXAFUAVQBTAFEAUQBQAFEA
TgBNAEwASgBIAEQAQQA8ADkANgAzADAALAApACcAIwAgABwAGAAXABMAEAAOAA0ACwAK
AAgABwAFAAQAAQD//////f/7//z/+//7//v/+f/4//j/9//0//T/9P/1//X/9f/z//P/
9f/1//T/9P/0//P/8//0//b/9f/1//X/8//z//P/8//x//D/7//w//L/8v/x//H/8//z
//P/8//0//T/9P/1//P/8//z//T/9P/0//T/9v/0//X/9f/1//X/9v/2//b/+P/4//j/
+P/4//j/+P/5//n/+f/5//j/+P/5//z/+v/6//r/+v/6//j/+P/3//f/+v/6//r/+v/4
//j/+P/3//f/9f/1//b/9f/1//T/9P/0//T/9P/0//P/8//z//P/9f/1//X/9P/y//P/
8//x//H/8f/y//L/7//z//T/8//y//H/8P/y//L/8v/y//H/8f/x//L/8P/w//H/8v/y
//L/8v/x//H/8f/z//D/8v/y//P/8//t/+3/7v/u/+7/7v/u/+7/7v/x//P/8//z//P/
8//z//b/9v/z//L/8f/w/+7/6v/o/+j/5//n/+j/6f/p/+j/5v/m/+b/5v/m/+b/5v/m
/+b/5v/m/+b/5P/k/+X/5f/n/+b/5v/m/+X/5f/l/+X/5f/m/+X/5//z/wIAEgAdACMA
KAAuACwAIwAZAA4ADAAOAAwACQAJAAEA3v+o/3f/Wv9K/0H/Pf83/0H/YP99/43/m/+p
/7b/wP/I/8//0//f/+T/5v/n/+b/5f/l/+f/5//n/+n/6//s/+3/7v/v/+//7//u/+7/
7v/t/+7/7//v//D/7//w//D/8P/x//H/8f/x//H/8//1//X/8//z//T/9P/1//X/9f/1
//f/+P/6//r//P/8//z//P/8//3//f/+/wAAAgADAAQABAAGAAcABwAHAAkACwAMAAsA
DQAQABEAEwAUABUAGAAZABsAHgAgACAAIgAlACcAKQAsAC8AMQAzADYAOAA6ADsAPQA+
AD8AQQBCAEMARABCAEEAPwA/AEEAPwA/AD4AOwA4ADcANgA0ADIALgArACgAJQAiAB8A
HAAYABUAEwAPAAwACAAEAAUAAQD+//z/+f/3//b/9P/y/+//7f/p/+v/6//p/+f/6P/n
/+f/5//m/+T/4//h/+H/4v/j/+X/4//j/+H/4f/h/+H/4P/g/+D/3//f/+D/4P/f/9//
3//f/9//3//f/+D/4P/g/+L/4P/g/9//3//h/+H/4f/h/+L/4v/i/+P/4//j/+P/5P/k
/+T/5P/m/+T/5f/l/+X/5//o/+j/6P/q/+r/6v/q/+z/7P/s/+3/6//r/+v/6v/s/+3/
8P/u/+3/7P/r/+r/6//s/+z/7f/u/+7/7v/u/+7/7v/u/+3/6//p/+n/6v/t/+3/7P/s
/+z/7P/s/+z/6f/p/+n/6f/r/+v/6//q/+z/7f/t/+v/6//r/+z/7P/r/+n/6v/q/+j/
6v/q/+r/6v/s/+z/7P/s/+3/7f/t/+7/7P/s/+3/7v/w//D/8P/v/+3/7f/v/+z/7v/u
/+//7//r/+v/7P/s/+z/7P/s/+z/8P/z//X/9f/1//X/9f/1//T/9P/x//D/8f/w/+7/
6v/q/+r/6f/p/+j/6f/p/+j/6P/o/+j/6P/q/+r/6v/q/+z/7P/s/+z/6//q/+r/6f/s
/+z/7f/u/+7/7f/s/+v/6//u//H/8//7/wwAHgAnACkALAAwADAAJwAdABYAFAAYABYA
EQATAAkA4P+o/33/ZP9W/0v/R/9H/1P/bv+H/5n/q/+7/8T/zv/Y/93/5f/p/+j/7v/x
//L/8//1//f/9//3//f/+f/6//v/+v/7//v/+//9//7///////3//f/8//z//v8AAAEA
AgADAAMAAwADAAIAAwAEAAMABAAFAAcACAAIAAcABgAFAAYACAALAAwACwAKAAkACAAL
AA0ADgAQABAAEgATABQAFAAWABcAFwAXABkAGwAcABsAHQAgACEAJQAmACcAKgArAC0A
MAAyADIANAA3ADkAPQBAAEMARQBDAEYASABKAEkASwBMAE0ATwBQAFEAUgBUAFMAUQBR
AFEATwBPAE4ATQBKAEkASABGAEQAQAA9ADoANwA0ADEALgAqACcAJQAjACAAHAAYABkA
FQASABAADQALAAoACAAHAAUABAABAP/////9//v/+//7//z//f/9//z//P/7//n/+P/3
//f/9//3//X/9f/3//f/9v/2//b/9f/1//b/9v/1//X/9f/1//X/9f/1//T/9P/0//b/
9v/2//X/9f/2//f/+P/5//j/+P/4//n/+f/5//n/+v/6//r/+v/8//z//f/9//3/+//8
//z//P/9//7///8AAAAAAAAAAAEA/////////v/8//3/AAD+/wAAAAAAAAAA/v/+//3/
/f8AAAAAAAAAAP7//v/+//3////9//3//v///////v/+//z//P/8//z//f/9//3//f/9
//3//f/8//7////9//r/+v/6//r/+v/8//z//P/8//3//f/9//7//v/+////AAAAAAAA
AAD///////8BAP7//P/8//3//f/7//v//P/8//z//P/8//z/AAADAAUABQADAAMAAwAD
AAIAAgD///7////+//z/+P/6//r/+f/5//j/+f/5//j/+v/6//r/+v/8//z//P/8//n/
+P/3//b/9//4//r/+//7//r/+v/6//n/+f/5//n/+//8//3/AwARACAALgAzADUAOAA8
ADYALQAjABoAGgAeABgAEwARAPn/xP+Q/23/Wv9S/1H/T/9X/23/iv+d/6v/u//F/9L/
3P/k/+n/7//3//r/+//9//3//f///wEAAQABAAEAAwAEAAUABAAFAAUABQAFAAYABwAH
AAcABwAGAAYACQAKAAoACgALAAsACwALAAsADQAPAA8ADgANAA0ADAAPAA8ADwAPAA8A
EAASABIAEgASABIAEgAUABUAFQAWABYAGAAZABoAGgAcAB0AHQAdAB8AIQAiACMAJQAo
ACkAKgAqACoALAAvADEANAA2ADYAOAA7AD0APwBCAEUARwBFAEgASgBMAE0ATwBQAFEA
TwBQAFEAUgBSAFEATwBPAE8ATQBNAEwASwBIAEcARgBEAEIAPgA7ADYAMwAwAC0ALAAo
ACUAIwAdABoAFgASABIADwANAAwACQAHAAYABAABAP///v/7//v/+//5//f/+P/3//f/
9//3//b/9v/1//T/9P/0//X/8//z//H/8f/x//H/8P/w//L/8f/x//L/8v/x//H/8f/x
//H/8f/x/+//7v/t/+7/8P/w/+//7//v/+//7//v//L/8v/y//P/9f/1//X/9v/1//T/
8//0//X/9//4//n/+P/4//f/9v/2//b/9v/2//b/9v/2//f/9//3//f/9v/2//f/+v/4
//r/+v/6//r/+v/6//n/+f/4//j/+P/4//r/+v/6//n/+P/1//T/9P/1//X/9P/0//b/
9v/2//b/9f/1//X/9f/z//P/8//y//T/9f/1//P/8f/x//b/9f/0//P/8v/y//L/8v/y
//P/8//z//T/8v/y//P/9P/0//T/9P/z//T/9f/4//b/9f/0//T/8//v/+//8P/w//D/
8P/w//D/9P/3//n/+f/5//n/+f/5//j/+P/1//T/9f/0//L/7v/s/+z/6//r/+7/7//v
/+7/7P/s/+z/7P/s/+z/7P/s/+7/7v/u/+7/7P/s/+3/7f/t/+z/7P/s/+v/6//r/+v/
7f/w//P/9f8BABAAHgAlACkALgAyAC4AJwAbABAADAASABQACwAHAP//3P+k/3f/Xv9O
/0f/R/9H/1H/bv+H/5X/pf+5/8b/zP/S/9v/4f/l/+r/7//x//H/8f/1//f/9//3//b/
9//3//f/+P/5//n/+f/5//r/+//7//v/+//6//r/+//8//z//P////////////7///8A
AP///////wAAAAADAAMAAwADAAMABAAGAAYABgAGAAYABgAKAAsACwAMAAwADgAPABAA
EAASABMAEwATABUAFwAYABcAGQAcAB0AHwAgACEAJAAnACkALAAuAC4AMAAzADUANgA4
ADoAOwA9AEAAQgBEAEcASQBKAEsASwBMAE0ATgBOAE0ASwBLAEkARwBHAEYARQBCAEEA
QAA+ADwAOAA1ADQAMQAuACsAJgAiAB8AHQAZABYAEgAOAA0ACQAGAAQAAQD///7//P/5
//f/9v/z//X/9f/z//H/8P/v/+//7//t/+z/7P/r/+z/7P/s/+3/6//r/+n/6f/r/+v/
6v/q/+j/5//n/+j/6P/n/+f/5//p/+n/6f/p/+j/6P/o/+r/6P/o/+f/5//p/+n/6f/p
/+r/6v/q/+v/6//r/+v/7P/u/+7/7v/w/+7/7//v/+//7//w//D/8P/w//D/8P/w//L/
8v/y//P/8//z//P/8v/x//H/8//w//L/8v/y//L/8v/y//H/8f/y//L/8v/y//L/8v/y
//H/8//x//H/8v/z//P/8v/y//H/8P/v/+7/7f/t/+3/7f/v/+//7//u/+7/7//v/+3/
7//x/+7/7P/u/+7/7v/u/+7/7v/u/+7/7v/v/+//7//w//D/8P/x//L/8v/y//L/8f/v
/+//8f/u//D/8P/x//H/7f/t/+7/7v/s/+z/7P/s/+//8//2//f/9v/1//T/8//2//b/
8//y/+//7v/s/+j/6v/q/+n/6f/q/+v/6//q/+j/6P/o/+j/6v/q/+r/6v/q/+r/6v/q
/+r/6v/r/+v/6f/o/+j/6P/p/+n/6f/p/+//7P/p/+//+f8GABgAIwAnACwAMAAsACcA
HQASABIAGAAWABEAEwALAOT/qv99/2T/VP9J/0P/Q/9P/2z/gf+R/6X/tf/A/8z/0v/X
/9//5//o/+n/6//r/+v/7v/x//L/8//1//f/+P/5//n/+f/4//f/9//4//n/+f/7//v/
+v/6//v//P/8//z//f/9//3//f/9////AQABAP////8AAAAAAwADAAMAAwADAAQABgAG
AAYABgAGAAYACAAJAAkACgAKAAwADQAOABAAEgATABMAEwAVABcAGAAZABsAHgAfACEA
IgAjACYAJwApACwALgAwADIANQA3ADcAOgA9AD8AQQBEAEYASABJAEsATABNAE0ATgBP
AFAAUABPAE0ATQBPAE0ATQBMAEkARgBFAEQAQgBAADwAOQA2ADMAMAAtACwAKAAlACMA
HgAaABUAEAARAA0ACgAIAAMAAQAAAP7////9//z/+f/3//f/9f/z//T/8//z//P/8//y
//L/8f/w//D/8P/x//D/7//s/+v/7f/t/+z/7P/u/+3/7f/u/+7/7f/t/+3/7f/t/+3/
7f/q/+r/6v/s/+7/7v/t/+3/7//v/+//7//y//L/8v/z//L/8f/w//D/8v/y//L/9P/y
//P/8//z//X/9v/2//b/9P/0//T/9P/1//b/9//5//f/9//3//b/9v/3//r/+P/4//j/
+P/4//j/+P/3//f/+P/4//j/+P/4//j/+P/3//f/9f/1//b/9f/1//T/9P/2//b/9v/2
//P/8//z//P/8//z//P/8v/z//X/9v/1//P/9P/y//L/8v/y//L/8v/y//L/9f/1//X/
9v/0//T/9f/2//j/+P/4//f/9f/1//f/9P/2//b/9//3//P/8//0//T/9v/2//b/9v/2
//n/+//7//v/+//7//v//P/8//n/+P/3//b/9P/w//D/8P/v/+//7v/v/+//7v/w//D/
8P/w//D/8P/w//D/8P/w//D/8P/y//L/8//z//H/8P/w//D/8f/x//H/8f/v/+7/9f/5
////EAAkAC8ALQAuADQANgAvACUAHAAaABwAHAAVABUADQDk/7D/h/9o/1L/T/9N/0n/
V/90/4n/mf+r/73/zP/W/9r/3f/l/+3/8v/3//n/+f/5//n/+//7//v//f///wAAAQAA
AAEAAQABAAEAAgADAAMAAwADAAIAAgADAAQABAAEAAcABwAHAAcABQAHAAkACQAJAAkA
CgAKAAsACwALAAsADQAOABAAEAARABAADwAOABIAEwATABQAFAAWABcAGAAWABgAGQAZ
ABoAHQAgACIAIgAjACUAJQAnACgAKQAsAC8AMQA0ADYANAA2ADkAOwA9AEAAQwBFAEUA
SABKAEwATQBPAFAAUQBRAFIAUwBUAFYAVQBTAFMAUQBPAE8ATgBLAEgARwBGAEYARABA
AD0APAA5ADYAMwAuACoAJwAlACMAIAAcABgAFwATABAADgALAAkACAAGAAUAAwACAP//
AQABAP///f/8//v/+//7//v/+v/6//n/+v/6//r/+//6//n/9v/1//X/9f/0//T/9v/1
//X/9v/2//X/9f/1//P/8//z//P/8//0//X/+P/2//b/9f/1//f/9//3//f/+v/6//r/
+//5//n/+f/6//z//P/8//7//P/9//3//f///wAAAAAAAAEAAgADAAQAAwACAAEAAQAB
AAEAAQAAAAAAAQAEAAIABAAEAAQABAACAAIAAQABAAAAAAAAAAAAAgACAAIAAQABAP//
//8AAP/////+//7///8AAAEAAgD/////////////+//9/wAAAAD+//7//v/+//7//v/+
//7//f/9//3//v8AAAAAAQACAAAAAAAAAP//AQABAAMAAAAAAAAAAQABAPv/+//8//z/
/P/8//z//P8AAAMABQAFAAUABQAFAAUABgAGAAMAAgABAAAA/v/6//r/+v/5//n/+v/7
//v/+v/8//z//P/8//r/+v/6//r/+v/6//r/+v/6//r/+//7//n/+P/4//j/+//7//v/
+//7//z//f///wUAEgAkADMANwA2ADYAOgAzACcAHgAaABwAGgAVABMADwDw/7j/if9q
/1r/T/9P/0//V/9w/4v/of+x/7//zP/W/97/5f/v//f/+v/7//3//f/9////AQABAAEA
AQADAAQABQAIAAkACQAJAAcACAAJAAkACQAJAAgACAALAAwADAAMAAsACwALAAsADQAP
ABEAEQARABEAEgASABEAEQARABEAEQASABQAFAAWABYAFgAWABgAGQAZABoAGgAcAB0A
HgAgACIAIwAjACEAIwAlACYAJwApACwALQAtAC4ALwAyADMANQA4ADoAOgA8AD8AQQBD
AEYASQBLAEkATABOAFAAUwBVAFYAVwBXAFgAWQBaAFoAWQBXAFcAVwBVAFUAVABVAFIA
UQBQAEwASgBGAEMAQgA/ADwAOQA2ADIALwAtACkAJgAiAB4AHwAbABgAFgATABEAEAAO
AA0ACwAKAAcABQAFAAMAAQAAAP///////////v/+//3//P/8//z//f/9//3/+//7//3/
/f/8//z//P/7//v//P/8//v/+//7//n/+f/5//n/+v/6//r//P/8//z/+//7//v/+//7
//v//P/8//z//f/9//3//f/+////AAABAAQAAgADAAMAAwADAAQABAAEAAQABAAEAAQA
AgACAAIAAwAEAAUABgAGAAYABwAKAAgACAAIAAgACAAGAAYABQAFAAgACAAIAAgABgAG
AAYABQAFAAMAAwAEAAUABQAEAAQABAAEAAQABAAEAAUABgAHAAUABQAFAAQAAgADAAMA
AQADAAMABAAEAAMAAwAEAAQABQAFAAUABQAFAAYACAAIAAYABgAGAAYABgAGAAYABgAH
AAYAAwACAAQAAgACAAIAAwAEAAcACAAJAAkACwALAAoACgAKAAkACAAHAAYABAABAAAA
AgABAA==
         </WaveFormData>
      </LeadData>
      <LeadData>
         <LeadByteCountTotal>10000</LeadByteCountTotal>
         <LeadTimeOffset>0</LeadTimeOffset>
         <LeadSampleCountTotal>5000</LeadSampleCountTotal>
         <LeadAmplitudeUnitsPerBit>4.88</LeadAmplitudeUnitsPerBit>
         <LeadAmplitudeUnits>��V</LeadAmplitudeUnits>
         <LeadHighLimit>2147483647</LeadHighLimit>
         <LeadLowLimit>268435456</LeadLowLimit>
         <LeadID>V4</LeadID>
         <LeadOffsetFirstSample>0</LeadOffsetFirstSample>
         <FirstSampleBaseline>0</FirstSampleBaseline>
         <LeadSampleSize>2</LeadSampleSize>
         <LeadOff>FALSE</LeadOff>
         <BaselineSway>FALSE</BaselineSway>
         <ExcessiveACNoise>FALSE</ExcessiveACNoise>
         <MuscleNoise>TRUE</MuscleNoise>
         <LeadDataCRC32>3318393581</LeadDataCRC32>
         <WaveFormData>
7v/u/+7/7v/s/+z/7P/s/+7/7v/u/+7/7v/u/+7/7v/x//L/8//0//b/9v/2//b/+P/4
//j/+P/5//r/+//8//7//v/+//7/AQACAAMABAAFAAYABwAIAAsADAANAA4AEAASABQA
FgAZABoAGwAcAB8AIgAlACgAKwAsAC0ALgAxADIAMwA0ADYANgA2ADYANQA0ADMAMgAw
ADAAMAAwAC0ALAArACoAKAAmACQAIgAeABwAGgAYABUAEgAPAAwACgAIAAYABAAAAP7/
/P/6//n/+P/3//b/9f/0//P/8v/w//D/8P/w/+//7v/t/+z/6v/q/+r/6v/s/+z/7P/s
/+z/7P/s/+z/6v/q/+r/6v/o/+j/6P/o/+j/6P/o/+j/6v/q/+r/6v/o/+j/6P/o/+r/
6v/q/+r/6P/o/+j/6P/q/+r/6v/q/+z/7P/s/+z/7v/u/+7/7v/w//D/8P/w//L/8v/y
//L/8v/y//L/8v/y//L/8v/y//T/9P/0//T/9P/0//T/9P/2//b/9v/2//T/9P/0//T/
9P/0//T/9P/y//L/8v/y//T/9P/0//T/8v/y//L/8v/0//T/9P/0//P/8v/x//D/7v/u
/+7/7v/u/+7/7v/u//D/8P/w//D/7//v/+//7//v/+//7//x//T/9P/0//T/8v/y//L/
8//z//P/9P/0//b/9P/0//b/9P/0//T/9P/0//b/+P/6//z//P/6//r/+f/6//r/+P/4
//f/9v/z//D/7//u/+z/6//r/+v/6//r/+v/6v/q/+j/6f/p/+n/6f/o/+j/6P/p/+n/
6v/r/+j/6P/p/+n/6v/q/+n/6f/p/+n/7f/s/+3/8//8/wUADwAUABgAJQA1AEUAVABk
AIEApQC8AMsA1wDaALkAeAA4AAIA1P+r/43/ef95/47/oP+q/7b/wf/N/9P/1P/Z/97/
4//q/+r/6v/q/+r/6v/r/+v/6//r/+v/7P/t/+7/7v/u/+7/7v/v//D/8P/y//H/8f/y
//D/8f/y//L/8v/y//H/8f/x//T/9v/2//f/9v/2//f/9//3//f/+P/3//j/+P/4//v/
/P/8//z//P/8//z//f8AAAIAAwADAAIAAwACAAEAAwAFAAYABgAKAAwADgAPABAAEAAR
ABQAFAAWABcAGQAcAB0AIQAjACEAJAAmACcAKQAsAC0ALwAyADQANQA1ADkAOQA6ADsA
OQA5ADkAOAA5ADkAOQA5ADYANAAzADIAMwAxAC4AKwApACgAJAAjAB8AGwAZABYAFAAR
AA8ADAAMAAkABwAFAAQAAgABAP7/+//7//j/9v/2//b/9P/z//H/8P/u/+3/7//v/+7/
7v/u/+3/7f/t/+3/7f/s/+z/7P/s/+7/7P/q/+r/6v/p/+n/6f/p/+n/6//r/+v/6//s
/+z/7f/u/+z/6//q/+r/6v/q/+r/6//p/+n/6f/p/+n/6f/p/+r/6v/q/+z/7P/u/+//
8P/w/+7/7v/u/+//7//v/+//7//w//D/8P/w//P/8//z//H/8v/z//L/8P/y//L/8v/y
//P/8//y//L/9f/1//X/9f/1//T/9P/0//P/8v/y//L/9P/0//L/8v/w//D/8P/w//D/
8P/w/+//8f/x//H/8f/v//H/7//u/+7/7v/u/+7/7v/u/+7/7v/v/+//7//v/+//7//v
//H/8v/0//T/9P/0//T/9P/1//X/9f/2//b/9v/0//T/9v/2//b/9v/2//b/+P/6//z/
/v/8//r/+v/7//r/+v/4//b/9//2//P/8P/v/+7/7P/r/+3/7f/t/+3/7f/s/+z/7P/r
/+v/6//r/+j/6P/o/+j/6f/p/+n/6P/o/+n/6f/q/+r/6f/p/+n/5//r/+7/8f/1//7/
BwAPABYAIAArADsASwBaAG4AjwC1AMoA1QDjAN4AtQB2ADYABADW/63/i/97/4P/mP+i
/67/vv/J/8//0//c/+P/5P/l/+b/6v/q/+r/6v/s/+3/7f/t/+3/7f/u/+//8v/y//L/
8v/w//H/8v/y//L/8f/x//L/9P/1//b/9v/0//T/8//z//P/9v/4//j/9//2//b/9//3
//f/9//4//n/+v/6//r//f/+//7//v/+//7//v///wAAAgADAAMAAwAFAAUABQAFAAcA
CAAIAAwADgAQABEAEgASABMAFgAYABoAGwAdABwAHQAhACMAIwAmACgAKQAtADAAMQAz
ADYAOAA5ADkAOwA7ADwAPQA7ADsAOwA6ADoAOQA4ADcAOAA2ADUANAA1ADMAMAAtACkA
KAAkACMAIQAdABsAGAAWABMAEQAOAA4ACwAJAAcABAACAAEA/v/7//v/+P/2//j/+P/2
//X/8v/y//H/8f/z//P/8v/y//L/8f/x//H/8P/x//H/8v/w//D/8v/w//D/8P/w/+//
7//v/+//7//t/+3/7f/t/+z/7P/t/+7/7v/t/+z/7P/u/+7/7v/v/+//7//v/+//7//v
/+//8P/u/+7/8P/w//D/8f/y//L/9P/0//T/9f/z//P/8//z//b/9v/2//b/9f/1//X/
8//3//n/+f/4//j/+P/4//j/9//3//b/9v/3//f/9//3//f/9v/2//b/9//2//b/9v/4
//j/9v/2//T/9P/0//T/9v/2//b/9f/z//P/8//z//X/9f/1//T/9P/0//T/9P/2//T/
8v/y//L/8v/y//L/8v/z//X/9f/1//X/8//z//X/9v/4//j/+P/4//b/9v/3//f/9//4
//j/+P/3//j/+//8//v/+v/5//j//P/+/wAAAgACAAAAAAABAAAAAAD+//z//f/8//n/
9v/0//L/7//t/+//7//v/+//7//u/+7/7v/t/+3/7f/t/+7/7v/u/+7/7f/t/+3/7P/s
/+3/7f/u/+7/7f/t/+3/7f/v/+7/7f/z/wAADQATABYAHgAvAD8ATQBeAHYAlwC3AMwA
2wDpAOYAwQCCAEQADgDc/7P/lf9//4H/mP+q/7T/vv/J/9H/1//c/9//5P/p/+z/7v/u
/+7/7v/w//H/8f/x//H/8f/y//P/9v/2//b/9v/0//X/9v/2//j/9//3//j/9v/3//j/
+P/4//j/9//3//f/+v/8//z/+//6//r/+//7//v/+//8//3//v/+//7///8AAAAAAAAE
AAQABAAFAAQABgAHAAcACQALAAsACwALAA0ADgAOAA4AEAASABMAFAAUABUAGAAYABoA
GwAdAB4AHwAjACUAJgAqAC0ALwAvADIAMwA1ADgAOgA7ADsAPQA9AD4APwA/AD8APwA+
ADwAOwA6ADkAOgA4ADcANgAzADEALgArACkAKAAkACMAIwAfAB0AGgAXABMAEAAMAAwA
CQAHAAUABAACAAEA/v/9//3/+v/4//j/+P/2//X/8v/y//H/8f/z//P/8v/y//D/7//v
/+//7//v/+7/7v/u/+7/8P/u/+z/7P/s/+v/6//r/+v/6//t/+3/7f/t/+r/6v/r/+z/
6v/p/+j/6P/q/+r/6v/r/+v/6//r/+v/7f/t/+3/7v/u/+7/8P/w/+7/7//w//D/8v/y
//L/8//x//H/8f/x//D/8P/w//D/8//z//P/8f/z//X/9f/0//T/9P/0//T/9f/1//T/
9P/z//P/8//z//X/9P/0//T/8//y//L/8v/0//T/8v/y//L/8v/y//L/8f/w/+//7f/v
/+//7//v//H/8f/x//D/7P/s//D/8P/u/+7/7v/u/+7/7P/s/+z/7f/t/+3/7f/t/+//
7//x//L/8f/w/+//7v/w//D/8f/x//H/8v/y//L/8P/w//L/8v/y//L/8v/y//T/9v/4
//r/+P/2//b/9//4//j/9v/0//X/9P/x/+7/7f/s/+r/6f/p/+n/6f/p/+n/6P/o/+j/
6f/p/+n/6f/o/+j/6P/o/+n/6f/p/+j/6P/p/+n/6v/o/+f/5//n/+v/6f/q/+//9f/+
/wcADwAWAB4AKQA3AEMAUgBoAIsAqwDAAMkA1wDUAKsAaAAoAPT/xv+j/4f/c/9z/4z/
ov+s/7b/wf/J/9H/1v/Z/+D/5//q/+r/6v/q/+r/7P/t/+3/7f/t/+3/7v/v//D/8P/w
//D/8P/x//L/8v/0//P/8//0//L/8//0//T/9v/2//X/9f/z//b/+P/4//n/+P/4//n/
+f/5//n/+v/7//z//P/8////AAAAAAAAAAAAAAAAAQAAAAIAAwADAAMABQAFAAUABgAJ
AAsADAAMAA4AEAARABAAEAARABQAGAAaABsAHQAeAB8AIwAlACcAKgAsAC0ALQAwADEA
MwA0ADYANwA3ADsAOwA8AD0APQA9AD0APAA8ADsAOgA5ADoAOAA3ADYAMwAxAC4AKwAn
ACYAIgAhAB8AGwAZABYAEgAPAA0ACgALAAkACAAHAAQAAgABAP7/+//7//j/9v/2//b/
9P/z//L/8v/x//H/8//z//L/8v/w/+//7//v/+7/7//v//D/7//u/+//7P/s/+z/7P/r
/+3/7f/t/+3/7f/t/+3/7f/q/+r/6//s/+z/6//q/+r/6v/q/+r/6//r/+v/6//r/+v/
6//r/+z/7v/u//D/8P/u/+//8P/w//D/8P/w//H/8//z//P/8//2//b/9v/2//b/9f/0
//H/9f/3//f/9v/0//T/9P/0//f/9//2//b/9//3//f/9//3//b/9v/2//f/9v/2//b/
9v/2//T/9P/0//T/9P/0//b/9v/2//X/9f/1//X/9f/z//X/9f/2//T/9P/0//T/9P/0
//T/9f/z//P/8//z//X/9f/3//j/+P/4//j/+P/2//b/9//3//f/+P/4//j/+P/4//r/
+v/6//r/+v/6//z//v8AAAIAAgAAAAAAAQAEAAQAAgAAAP3//P/5//b/9f/0//L/8f/x
//H/8f/x//P/8v/y//L/9f/1//X/9f/y//L/8v/y/+//7//v/+7/8P/x//H/8v/y//H/
8f/x//H/8//6//3//f8GABcAGwAcACYANQBFAFUAYgB2AJcAuQDMANkA4wDaAK0AbAAu
APr/zP+p/4//gf+J/57/rP+4/8T/z//T/9n/5P/p/+z/7//y//T/9P/0//T/9v/3//f/
9//3//f/+P/5//r/+v/6//r/+v/7//z//P/+//3//f/+//z//f/+//7/AAAAAP/////9
/wAAAgACAAMAAgACAAMAAQABAAEAAgADAAQABAAEAAUABgAGAAYACAAIAAgACQAIAAoA
CwALAA0ADwAPAA8ADwARABIAEgAUABYAGAAZABwAHAAdACAAIQAiACIAIwAkACUAKQAr
AC0AMAAyADMANQA4ADkAOwA8AD4APwA/AEMAQwBEAEUAQwBDAEMAQgBCAEEAQAA/AD4A
PAA7ADoAOwA5ADYAMwAwAC4AKQAnACcAIwAhAB4AHAAZABcAFAASAA8ADQALAAoACAAH
AAQAAQABAP7//P/8//z/+v/5//r/+v/5//n/9//3//b/9v/0//P/8//z//P/8//y//L/
8v/y//T/8v/y//L/8v/x//P/8//z//P/8f/x//H/8f/v/+7/7v/u//D/7//u/+7/7v/u
/+7/7//x//H/8f/x//H/8f/x//L/8P/w//L/8v/w//H/8v/y//T/9P/0//X/9f/1//X/
9f/2//b/9v/2//f/9//3//X/9//5//n/+P/4//j/+P/4//f/9//2//b/+f/5//n/+f/3
//b/9v/2//X/9P/0//T/9v/2//T/9P/0//T/9P/0//L/8v/y//H/8v/z//T/9f/z//P/
8//y//D/8P/w//D/8P/y//T/8//y//H/8P/w//D/8P/x//H/8f/x//H/7//v//H/8v/y
//L/8v/y//L/8v/z//P/8//0//T/9P/0//T/9v/2//T/9P/0//T/9P/2//j/+v/6//j/
+P/5//r/+v/4//b/9f/0//H/7v/t/+z/6v/p/+n/6f/p/+n/5//m/+b/5v/l/+X/5f/l
/+T/5P/k/+T/4//j/+P/4v/k/+X/5f/m/+b/5f/l/+X/5f/l/+L/5f/r//b///8HAA4A
FgAlADEAOwBKAGAAfQCfALYAxwDVANYAuwCCAD4ABgDa/7H/jf9z/2//hP+a/6b/rv+5
/8H/x//O/9P/1P/d/+D/4P/g/+D/4P/g/+H/4f/h/+P/4//k/+X/5v/m/+b/5v/l/+X/
5f/k/+b/5f/l/+b/5v/n/+j/6P/o/+j/5//n/+f/6v/s/+z/6f/o/+j/6f/p/+n/6f/q
/+3/7v/u/+7/7//w//D/8P/w//D/8P/x//L/9P/1//X/9f/3//f/9//3//n/+v/6//r/
/P/+////AgACAAMABgAGAAgACQALAAwADQARABMAEwAWABgAGQAdACAAIQAjACQAJgAn
ACcAKgArAC0ALwAtAC0ALQAsAC4ALQAsACsAKgAoACcAJgAlACMAIAAdABkAGAAUABMA
EQANAAsACAAIAAUAAwAAAP7/+//5//f/9P/y//H/7v/t/+3/6v/o/+r/6v/o/+f/6P/o
/+f/5//m/+X/4//i/+T/4//j/+P/4f/h/+D/4P/g/+D/4v/g/+D/4P/g/9//3//f/9//
3//f/9//3//f/+D/4P/h/+L/4v/h/+D/4P/g/+D/4P/h/+P/4//j/+P/4//j/+P/5P/i
/+L/5P/k/+L/4//k/+T/5v/m/+b/5//p/+n/6f/p/+r/6v/q/+r/6//r/+v/6f/s/+//
8P/w/+//7v/t/+z/7//v/+7/7v/t/+3/7f/t/+3/7P/s/+z/7f/s/+z/7P/w//D/7v/u
/+7/7v/u/+7/7P/s/+z/6//t/+3/7f/t/+v/6//r/+r/7P/s/+z/7P/s/+j/6v/s/+r/
6v/q/+r/6v/s/+z/7P/t/+3/7f/t/+3/6//r/+3/7v/w//D/8P/w/+7/7v/v/+//7//w
//D/8P/w//D/8v/y//T/9P/0//T/9v/4//r//P/8//r/+v/7//r/+v/4//b/9//2//P/
8P/t/+z/6v/p/+v/6//r/+v/6f/o/+j/6P/r/+v/6//r/+z/7P/s/+z/6v/p/+j/5v/p
/+v/7P/u/+3/6//q/+n/6f/r/+7/7//1/wAACwARABQAHAApADcARQBWAG4AjQCvAMQA
0QDfAN4AvQB+ADwACADa/7H/kf99/33/jv+i/67/vP/F/8v/0//a/9//5P/n/+b/6//s
/+3/7v/u/+//7//v/+//7//w//H/8P/w//D/8P/y//P/9P/0//L/8f/x//L/9P/1//b/
9v/2//b/9f/1//P/9v/4//j/+v/6//v//f/6//n/+P/4//r//P/9//7//v/+//3//P8A
AAAAAAABAAIABAAFAAUABQAHAAcABwAHAAkACgAKAAoADAAOAA8AEgASABMAFgAaABwA
HQAfAB4AHwAjACUAJwAqACwALQAtADAAMQAzADQANgA3ADcAOwA7ADwAPQA/AD8APwA+
AD4APQA8ADsAOgA4ADcANgA1ADMAMAAtACsAKgAmACUAIQAdABsAGAAYABUAEwAQABAA
DQALAAkACAAGAAUAAgADAAMAAAD+//3//P/5//f/9//4//j/+f/5//n/+P/4//f/9f/0
//P/8//z//L/8v/y//L/9P/y//L/8v/y//H/8f/x//H/8f/x//H/8f/x//D/8P/x//L/
9P/z//L/8v/0//T/9P/1//X/9f/1//X/9f/1//X/9v/0//T/9v/2//b/9//4//j/+P/4
//j/+f/7//v/+//7//z//P/8//z/+//7//v/+f/5//v/+//6//z//P/8//z/+//7//r/
+v/9//3//f/9//3//P/8//z/+//6//r/+v/8//z/+v/6//j/+P/4//j/+v/6//r/+f/3
//f/9//3//n/+//3//j/+P/4//j/+P/4//j/+P/5//n/+f/5//n/+f/5//v//P/+//7/
/v/+//z//P/9//3/+//8//z//P/7//z///8AAAAAAAAAAAAAAgAEAAYACAAGAAQABAAF
AAQABAACAAAAAQAAAP3/+v/5//j/9v/1//X/9f/1//X/9f/0//T/9P/2//f/+P/5//X/
9P/z//L/8v/z//T/9P/0//X/9f/2//T/8//z//P/9f/1//b/+/8FABAAFwAdACAALAA7
AEcAVQBoAH4AnQC5AMgA1QDdAMwAlQBOABIA5P+8/53/hf99/4v/oP+w/7r/xP/N/9X/
3f/i/+f/7P/x//L/9P/0//T/9P/0//X/9f/1//f/9//4//n/+v/6//r/+v/4//n/+v/6
//r/+f/5//r//P/9//7//v/+//7//f/9//3/AAACAAIA///+//7///////////8AAAMA
BAAEAAQABAAEAAMAAgAGAAYABgAHAAYACAAJAAkACQALAAsACwANAA8AEAAQABIAFAAW
ABcAFwAWABYAGAAcAB4AHwAhACQAJQApACsAKwAuADAAMQAxADQANQA3ADgAOgA7ADsA
PQA9AD4APwA9AD0APQA8ADwAOwA6ADkAOgA4ADcANgAzADEALgArACcAJgAiACEAHwAb
ABkAFgAUABEADwAMAAwACQAHAAUAAgAAAP///P/7//v/+P/2//b/9v/0//P/9P/0//P/
8//x//H/8P/w//D/7//v/+//7//v/+7/7v/s/+z/7v/s/+z/7P/s/+v/7f/t/+3/7f/t
/+3/7f/t/+v/6v/q/+r/7P/r/+r/6v/q/+r/6v/r/+v/6//r/+v/7f/t/+3/7v/s/+z/
7v/u//D/8f/y//L/8P/w//D/8f/x//H/8f/x//L/8v/y//L/8//z//P/8f/z//X/9f/0
//b/9v/2//b/9f/1//T/9P/z//P/8//z//T/9P/1//b/9P/y//H/8P/0//T/8v/y//L/
8v/y//L/8v/y//L/8f/v/+//7//v//H/8f/x//D/7P/u//L/8P/w//D/8P/u/+7/7v/v
/+//7//v/+//7//v//H/8v/y//L/8v/y//T/9P/1//X/8//0//T/9P/y//L/9P/0//L/
8v/y//L/9f/4//v//v/8//r/+v/7//z//P/6//j/9//2//P/8P/v/+7/7P/r/+v/6//r
/+v/6//q/+r/6v/p/+n/6f/p/+r/6v/q/+r/6f/p/+n/6P/m/+f/5//o/+j/5//n/+f/
6f/t/+7/8f/3/wIACQANABIAHgAnADMAPwBQAGQAfwCjAL4AyQDPANIAtQB2ADQAAADU
/6v/j/99/3n/jv+g/6r/tv/F/83/z//U/9n/3v/h/+T/6P/o/+j/6P/s/+3/7f/t/+v/
6//s/+3/7P/s/+z/7P/u/+//8P/w/+7/7f/t/+7/7v/v//D/8P/y//L/8f/x//D/8v/z
//L/8//y//L/8//1//X/9f/2//f/+P/4//j/9//4//j/+P/8//z//P/9//3//v/+//3/
//8BAAEAAQABAAMABAAEAAQABgAIAAkADAAMAA0AEAASABQAFQAXABgAGQAdAB8AHQAg
ACIAIwAnACoAKwAtADAAMgAzADMAMwAzADQANQA3ADcANwA2ADQAMwAyADEAMAAuAC0A
LAArACkAJgAjACIAIgAfAB8AGwAXABUAEgAOAAsACQAGAAYAAwABAP///P/6//n/9v/1
//X/8v/w//L/8v/w/+//7P/s/+v/6//r/+v/6v/q/+z/6//r/+v/6f/p/+j/6P/o/+j/
6v/o/+b/5v/m/+X/5//n/+f/5//n/+f/5//n/+b/5v/n/+j/6P/n/+b/5v/m/+b/5v/n
/+n/6f/p/+n/6f/p/+n/6v/q/+r/7P/s/+z/7f/u/+7/7P/s/+z/7f/t/+3/7f/t/+7/
7v/u/+7/8f/x//H/7//w//H/8P/u//D/8P/w//D/8f/x//D/8P/x//H/8f/x//H/8P/w
//D/7//u/+7/7v/y//L/8P/w/+7/7v/u/+7/7P/s/+z/6//t/+3/7f/t/+3/7f/t/+z/
7v/w/+z/7P/u/+z/7P/s/+z/6v/q/+r/6//t/+3/7f/t/+3/7f/v//D/8P/w//D/8P/u
/+7/7//v//H/8v/y//L/8v/y//T/9P/y//L/8v/y//T/9v/4//r/+P/2//b/9//6//r/
+P/2//P/8v/v/+z/7f/s/+r/6f/p/+n/6f/p/+n/6P/o/+j/6f/p/+n/6f/o/+j/6P/o
/+n/6f/p/+j/5v/n/+f/6P/o/+f/5//n/+//6//o/+v/8f/4/wMACQASABwAJwAxAEEA
VABoAIcAqQDAAM8A3QDeAL8AggBAAA4A3v+z/5H/ff99/47/nP+o/7r/w//L/9P/1v/Z
/97/5f/k/+b/5v/m/+b/6v/r/+v/6//t/+3/7v/v/+7/7v/u/+7/7v/v//D/8P/w/+//
7//w//D/8f/y//L/8v/y//H/8f/x//T/9v/2//X/9P/0//X/9//3//f/+P/3//j/+P/4
//n/+v/6//r//P/8//z//f/8//7//////wEAAwADAAMAAwAFAAYABgAIAAoADAANAA4A
DgAPABIAEgAUABUAFwAaABsAHwAhACEAJAAmACcAKQAsAC0ALwAyADQANQA1ADcANwA4
ADkAOQA5ADkAOAA4ADcANgA1ADQAMgAxADAALwAtACoAJwAlACQAIAAfAB4AGwAaABgA
FQARAA4ACgAMAAkABwAFAAAA/v/9//r/+v/7//n/+P/2//b/9P/z//L/8v/x//H/8f/x
//D/8P/u/+3/7f/t/+v/6//q/+r/7P/s/+7/7P/s/+z/7P/r/+v/6//r/+v/6//r/+v/
6//o/+j/6f/q/+z/6//q/+r/7P/s/+z/7f/t/+3/7f/t/+v/6//r/+z/7P/s/+7/7v/u
/+//8P/w//D/8P/w//H/8f/x//H/8f/y//L/8v/y//P/8//z//H/8//1//X/9P/0//T/
9P/0//P/8//y//L/8//z//P/8//1//T/9P/0//P/8v/y//L/8v/y//D/8P/y//L/8v/y
//D/8P/w/+//7//v/+//7//w//H/8v/y//D/8P/w//D/8P/w/+7/7v/u/+//8f/x//H/
8f/x//H/8//0//T/9P/0//T/8v/y//P/8//1//b/9v/2//T/9P/2//b/+P/4//j/+P/4
//r//P/+//7//P/8//3//v/+//z/+v/5//j/9f/y//H/8P/u/+3/7f/t/+3/7f/v/+7/
7v/u/+3/7f/t/+3/7P/s/+z/7P/t/+3/7f/s/+z/7f/t/+7/7P/r/+v/6//r/+v/8P/z
//f/AAAPABUAFAAaACsAOQBHAFgAbgCLAKsAxADRAN8A4AC/AIIAQgAIANb/sf+T/33/
f/+S/6L/rP+6/8f/0f/Z/9r/3f/i/+n/7P/u/+7/7v/u//D/8f/x//H/8//z//T/9f/0
//T/9P/0//T/9f/2//b/9v/1//X/9v/2//f/+P/4//r/+v/5//n/9//6//z//P/9//z/
/P/9//3//f/9//7///8AAAAAAAD//wAAAAAAAAIAAgACAAMABAAGAAcABwAFAAcABwAH
AAgACwANAA4ADwAQABEAEQAUABQAFQAYABoAHAAdAB8AIAAhACUAJwApACwALgAvADEA
NAA1ADcAOAA6ADsAOwA7ADsAPAA9AD8APwA/AD4APAA7ADoAOQA4ADYANQA0ADMAMQAu
ACsAKgAqACcAJwAkAB8AHAAYABgAFQATABAAEAANAAsACQAGAAQAAwAAAP/////8//r/
/P/8//r/+f/4//j/9//3//X/9f/0//T/9v/1//X/9f/z//P/8v/y//L/8v/0//L/8v/y
//L/8f/z//P/8//z//H/8f/x//H/8P/w//H/8v/y//H/8P/w//L/8v/y//P/9f/1//X/
9f/z//P/8//0//T/9P/2//b/9P/1//b/9v/3//j/+f/7//z//f/+///////+//3//P/9
//3//f/7//3///////7/AAAAAAAAAAD//////v/+///////////////+//7//v/9//z/
/P/8//z//P/6//r//f/+////AAD+//7//v/9//v/+f/5//3//v/9//z/+//6//z//P/8
//3/+//7//v/+//9//3///8AAP7//v/+//7//v/+//////8BAAIAAgACAP7//v8AAAAA
AAAAAAAAAAACAAQABgAIAAoACAAIAAkACgAKAAgABgADAAIA///8//v/+v/4//f/+f/5
//n/+f/5//j/+P/4//f/9//3//f/9v/2//b/9v/3//f/9//2//T/9f/1//b/+P/3//f/
9//5//n/+v/7////BgATAB0AIgAmAC8APQBLAFYAagCJAKcAvgDPANkA3ADFAIoARAAO
AOD/uf+Z/4X/f/+O/6T/tP/C/83/1f/d/+L/5f/u//P/9v/2//b/9v/2//j/+f/5//n/
+f/5//r/+//9//7///8AAP7///8AAAAA/v/9//3//v8AAAEAAgACAAAAAAD/////AQAE
AAYABgAFAAQABAAFAAMAAwADAAQABQAGAAYABgAJAAoACgAKAAoACgAKAAsADgAQABEA
EQARABMAEwATABMAFQAWABYAFgAYABoAGwAcABwAHQAgACQAJgAnACkAKgArAC8AMQAv
ADIANAA1ADcAOgA7AD0AQABCAEMAQwBHAEcASABJAEcARwBHAEYARgBFAEQAQwBEAEIA
QQBAAD0AOwA4ADUAMwAyAC4ALQArACcAJQAiACIAHwAdABoAGAAVABMAEQAQAA4ADQAK
AAkACQAGAAQAAgACAAAA//8AAAAA//////3//f/8//z//P/7//v/+//7//v/+v/6//z/
/P/+//z/+v/6//r/+f/5//n/+f/5//f/9//3//f/+P/4//n/+v/8//v/+v/6//j/+P/4
//n/+f/5//n/+f/7//v/+//8//7//v8AAAAA/v///wAAAAACAAIAAgADAAMAAwADAAMA
AgACAAIAAgAFAAUABQADAAUABwAHAAYABgAGAAYABgAFAAUABAAEAAUABQAFAAUABQAE
AAQABAADAAIAAgACAAYABgAEAAQABAAEAAQABAAGAAYABgAFAAMAAwADAAMAAQABAAEA
AAACAAIAAgACAAQABAAEAAQABAAEAAQABAAHAAcABwAJAAcABwAHAAcACAAIAAgACAAI
AAgACAAJAAkACQAJAAkACgAMAA8AEAAQABAAEAASABEAEAAQAA8ADgANAAwACwAGAAUA
BwAGAA==
         </WaveFormData>
      </LeadData>
      <LeadData>
         <LeadByteCountTotal>10000</LeadByteCountTotal>
         <LeadTimeOffset>0</LeadTimeOffset>
         <LeadSampleCountTotal>5000</LeadSampleCountTotal>
         <LeadAmplitudeUnitsPerBit>4.88</LeadAmplitudeUnitsPerBit>
         <LeadAmplitudeUnits>��V</LeadAmplitudeUnits>
         <LeadHighLimit>2147483647</LeadHighLimit>
         <LeadLowLimit>268435456</LeadLowLimit>
         <LeadID>V5</LeadID>
         <LeadOffsetFirstSample>0</LeadOffsetFirstSample>
         <FirstSampleBaseline>0</FirstSampleBaseline>
         <LeadSampleSize>2</LeadSampleSize>
         <LeadOff>FALSE</LeadOff>
         <BaselineSway>FALSE</BaselineSway>
         <ExcessiveACNoise>FALSE</ExcessiveACNoise>
         <MuscleNoise>TRUE</MuscleNoise>
         <LeadDataCRC32>1819984388</LeadDataCRC32>
         <WaveFormData>
7P/s/+z/7P/s/+z/7P/s/+z/7P/s/+z/7P/s/+z/7P/t/+7/7//w//L/8v/y//L/9P/0
//T/9P/2//b/9v/2//j/+P/4//j/+f/6//v//P/9//7///8AAAIAAgACAAIABQAGAAcA
CAAJAAoACwAMAA8AEgAVABgAGgAaABoAGgAdAB4AHwAgACIAIgAiACIAIQAgAB8AHgAg
ACAAIAAgAB0AHAAbABoAFwAWABUAFAARABAADwAOAAwACgAIAAYABQAEAAMAAgD+//z/
+v/4//j/+P/4//j/9v/2//b/9v/1//T/8//y//H/8P/v/+7/7v/u/+7/7v/u/+7/7v/u
/+7/7v/u/+7/7v/u/+7/7v/s/+z/7P/s/+z/7P/s/+z/7P/s/+z/7P/s/+z/7P/s/+7/
7v/u/+7/7P/s/+z/7P/u/+7/7v/u//D/8P/w//D/8v/y//L/8v/y//L/8v/y//T/9P/0
//T/9P/0//T/9P/0//T/9P/0//b/9v/2//b/9v/2//b/9v/4//j/+P/4//b/9v/2//b/
9v/2//b/9v/0//T/9P/0//b/9v/2//b/9P/0//T/9P/1//b/9//4//f/9v/1//T/9P/0
//T/9P/y//L/8v/y//T/9P/0//T/8v/z//P/8//z//P/8//1//b/9v/2//b/9v/1//X/
9v/2//b/9v/4//j/+P/4//n/+f/6//r/+v/6//3//v8AAAIAAAAAAAAAAAABAAEA/v/+
//z//P/4//b/9P/z//H/7v/u/+7/7v/u/+7/7P/s/+3/7f/t/+3/7P/s/+v/6//t/+7/
7//w/+//7v/r/+z/7v/u/+7/7v/s/+z/8P/v/+//8v/3//z/AgAFAAoAFAAlADkASQBe
AH8AogC8AMwA2gDgAMoAlQBbACsAAgDZ/7r/pf+i/67/uf+//8f/zv/W/9z/2//d/+L/
5f/r/+v/7P/s/+z/6v/s/+z/7P/q/+r/6v/s/+3/7f/t/+3/7//v/+//7//v//D/8P/v
/+//8f/x//H/8f/x//D/8P/y//T/9v/2//X/9f/2//b/9P/0//T/9P/0//T/9v/3//n/
+f/5//n/+v/5//j/9//4//r//f/+//3//v/9//z//v/+//////8EAAQABQAGAAcABwAH
AAkACgAKAA0ADgAQABEAEwAVABMAFQAVABcAGAAZABsAHgAfACEAIgAjACYAJwAoACgA
KAAoACgAJgAmACYAJgAlACQAIwAjACMAIwAiAB8AHAAdABwAGgAZABYAFAARAA0ADgAN
AAsACQAJAAgABgAEAAIAAAD///7//P/7//n/9//3//f/9//1//L/8v/x//H/8//x//H/
8f/w//D/8P/w//D/8P/v/+7/8P/x//L/8v/w/+//7//u/+z/7P/t/+3/7v/u/+7/7v/v
/+//8P/w/+7/7f/s/+z/7v/u/+7/7//t/+7/7v/u/+7/7f/t/+3/7v/u/+//7//x//H/
9P/0//H/8f/x//P/8f/w//D/8P/z//P/8//z//T/9P/0//T/8v/z//T/9P/1//X/9f/1
//f/9//1//X/+f/5//n/+f/3//b/9f/1//b/9f/1//b/9v/0//T/9P/y//L/8v/y//P/
8//z//P/8//z//P/8//z//P/8//w//L/8v/y//L/8v/y//L/8v/y//P/8//z//P/8f/x
//P/9P/2//b/9v/2//X/9f/2//b/9v/2//j/+P/4//j/+f/5//z//P/8//z//f/+/wAA
AgAAAAAAAAAAAAAA///7//r/+f/6//f/9v/0//P/8f/w//D/8P/w//D/8P/u/+7/7//v
/+//7//u/+7/7f/t/+7/7v/u/+7/7v/u/+z/7v/u/+7/7v/u/+7/7P/u//H/8f/y//f/
/P8AAAcAEAAaACkAPQBRAGgAiQCwAMgA1ADiAOQAxACPAFcAKQACANn/uP+n/6j/tP+7
/8H/zf/U/9j/2v/h/+f/6P/n/+n/6//s/+z/7P/s/+7/7v/u/+7/7v/u//D/8f/x//H/
8f/x//H/8f/x/+//8P/w/+//8P/z//T/9f/z//P/8v/y//L/9P/2//b/8//z//T/9P/2
//b/9v/2//T/9P/2//f/+f/5//n/+f/7//v/+//7//v//P/+//7//v8AAAAAAAAAAAAA
AQABAAYABgAHAAgABwAHAAcACQAMAAwADwAQABAAEQATABUAFQAXABcAGQAcAB0AHwAi
ACEAIwAkACUAJgAnACgAKAAoACgAKAAmACYAJgAmACUAJAAjACMAIwAlACQAIQAeAB0A
HAAaABkAFwAWABQAEQAQAA8ADQALAAsACgAIAAYABAACAAEAAAD+//3/+//5//v/+//7
//n/9v/2//X/9f/2//X/9v/3//T/9P/0//T/9v/2//X/9P/y//P/9P/0//T/8//z//L/
8v/y//P/8//y//L/8v/y//H/8f/y//L/8v/x//D/8P/y//L/8v/z//H/8v/y//L/9P/z
//P/8//y//L/8//z//P/8//2//b/9//3//f/+f/3//b/9v/2//n/+f/5//n/+P/4//j/
+P/4//n/+v/6//v/+//7//v/+//7//n/+f/5//n/+f/5//v/+v/5//n/+P/3//f/+P/6
//j/+P/4//j/+P/4//j/+f/5//n/+f/3//f/9//3//n/+f/5//j/9v/2//b/9//7//j/
9v/2//b/9v/2//b/9v/2//n/+f/5//n/9//3//n/+v/8//z//P/8//n/+f/6//r//P/8
//7//v/+//7//////////v/9//z/AQACAAQABgAEAAQABAAEAAUABQACAAIAAgACAP7/
/P/5//f/9P/y//T/9P/0//T/9P/y//L/8//x//H/8f/w//L/8f/x//L/8P/w//D/8P/y
//D/8v/y//L/8v/y//L/8P/y//H/7//y//v/BAAGAAcAEAAeAC0APQBTAG4AkQCwAMYA
2ADoAOoAzgCZAGUAMwAGAN3/wP+r/6r/tv/B/8n/z//U/9r/4P/h/+P/5v/r/+3/7//w
//D/8P/u//D/8P/w//D/8P/w//L/9f/1//X/9f/1//X/9f/1//X/9v/2//X/9f/3//f/
9//1//X/9P/0//b/+P/6//r/9//3//j/+P/4//j/+P/4//r/+v/8//3/+//7//v/+///
//////////3//v8AAAAAAgAEAAQABAAEAAQABQAFAAYABgAHAAgACQAJAAkACwAMAAwA
DwAQABAAEQATABUAFgAZABoAHQAcAB0AHwAiACMAJQAmACcAJgAnACgAKAAqACoAKgAo
ACgAKAAoACcAJgAlACUAJQAjACIAHwAcABsAGgAYABcAFwAWABQAEQAPAA0ACgAHAAcA
BgAEAAIAAgAAAP///v/8//v/+f/3//f/9//3//X/8v/y//H/8f/z//H/8f/x//L/8v/y
//L/8v/y//H/8P/w//H/8v/y//D/7//v/+7/7v/u/+//7//u/+7/7v/u/+3/7f/u/+7/
7P/r/+r/6v/s/+z/7P/t/+3/7v/u/+7/8P/v/+//7//w//D/8f/x/+//7//y//L/8//z
//P/9f/z//L/8v/y//H/8f/x//H/9P/0//T/9P/0//X/9v/2//P/8//z//P/9f/1//P/
8//1//X/9f/1//f/9v/1//X/9P/z//P/9P/2//T/9P/0//T/9P/0//T/8f/x//H/8f/x
//H/8f/x//L/8//0//T/7v/w//L/8f/w//D/8P/w//D/8P/w//D/8P/x//H/8f/x//P/
8//1//b/9f/0//P/8v/z//P/9P/0//L/8v/0//T/9v/2//f/9//4//j/+P/4//n/+v/8
//7/+v/6//r/+v/9//3/+v/6//r/+v/2//T/8v/x/+//7v/u/+7/7v/u/+z/6v/q/+v/
7P/t/+7/7v/s/+v/6//s/+z/7P/s/+z/7P/q/+z/7P/q/+r/6v/q/+7/7v/t/+//9P/5
//z/AgAHAA4AGAAnADUARwBiAIcAqgDAAM4A3ADeAMAAhwBPAB8A9v/T/7b/of+c/6r/
uf/B/8X/zP/S/9j/3f/f/+T/6f/t/+z/7P/r/+r/6v/s/+z/7P/s/+z/7P/u/+//7//v
/+//8f/x//H/8f/z//T/9P/z//L/8//y//H/8v/z//P/9P/y//T/9v/2//X/9f/2//b/
+P/4//j/+P/4//j/+v/7//v/+//7//v/+//7//v/+//7//z//v/+//z//v/+//7///8A
AAIAAwAEAAQABQAGAAkACQAJAAsADAAMAA8AEAAQABEAEwAVABYAGQAaAB0AHAAdAB8A
IgAhACMAJAAlACYAJwAoACgAKgAqACoAKAAoACgAKAAnACYAJQAlACUAIwAiAB8AHAAb
ABoAGAAXABUAFAASAA8ADAALAAkABwAIAAgABwAGAAIAAAD///7//P/7//n/9//3//f/
9//1//T/9P/z//P/9f/z//P/8//y//L/8v/y//T/9P/z//L/8P/x//L/8v/y//H/8f/w
//L/8v/z//P/8P/w//D/8P/v/+//8P/w/+7/7f/s/+z/7v/u/+7/7//v//D/8P/w//D/
7//v/+//8P/w//H/8f/x//H/9P/0//P/8//z//X/9//2//b/9v/3//f/9//3//b/9v/2
//b/9v/3//j/+P/3//f/9//3//n/+f/3//f/+f/5//n/+f/5//j/9//3//f/9//4//r/
+//4//f/9v/2//b/9v/2//f/9//3//f/9//3//f/9//1//n/+f/4//b/9v/2//b/+P/4
//j/+P/3//f/9//3//n/+f/7//z//P/8//z//P/5//n/+v/6//z//P/+//7//P/8//3/
/f/+//7//v/+/wMABAAGAAgABAAEAAQABAAHAAcABAAEAAIAAgD+//z/+v/5//f/9v/2
//b/9v/2//b/9P/0//X/9//3//f/9v/2//X/9f/2//X/9P/z//L/9P/y//T/9P/0//T/
9P/0//T/9v/7/////P///woADgANABYAJAA1AEUAWQByAJUAtgDMANoA6ADkAMQAiwBV
ACcA/P/X/77/r/+w/7r/w//J/9P/2v/c/+L/6f/t//D/8//z//X/9v/2//b/9v/4//j/
+P/2//b/9v/4//n/+f/5//n/+//7//v/+//9//7//v/9//v//f/9//3//f/9//z//P/8
//7/AAAAAP////8AAAAAAAAAAAAAAAD+//7/AAABAAEAAQABAAEABQAFAAUABQADAAQA
BgAGAAgACgAKAAoACgAKAAsACwAOAA4ADwAQABEAEQARABMAFQAUABYAFgAYABkAGwAd
AB0AHwAfACEAJAAlACcAKgApACsALAAtAC4ALwAwADAAMAAwADAALgAsACwALAArACwA
KwArACsAKwAqACcAJAAhACAAHgAdABsAGgAYABUAFgAVABMAEQAQAA4ACwAIAAgABgAF
AAQABAADAAEA///9//3//f/7//z//P/7//v/+//5//n/+f/2//b/9v/2//b/9v/1//T/
9v/3//j/+P/2//X/9f/0//b/9v/3//f/9P/0//T/9P/x//H/8v/y//T/8//y//L/8v/y
//L/8//1//b/9v/2//b/9f/1//X/9P/0//X/9f/z//P/9v/2//X/9f/1//f/+f/4//j/
+P/3//f/9//3//r/+v/6//r/+v/7//z//P/7//v/+//7//z/+//4//f/+v/7//z//f/7
//r/+f/5//j/9//3//j/+P/2//b/9v/4//j/+P/4//X/9f/1//X/9v/3//j/+f/3//f/
9//2//T/9P/0//X/8//2//j/9//2//X/9P/2//b/9v/2//X/9f/1//X/9P/z//T/9P/0
//T/9P/0//P/8//0//T/9v/2//j/+P/4//j/+f/5//r/+v/6//r/+//8//7/AAD+//7/
/v/+/wEAAQD+//7/+v/6//b/9P/y//H/7//u/+7/7v/u/+7/7P/q/+r/6//p/+n/6f/o
/+r/6f/p/+r/6P/o/+j/6P/o/+b/6P/o/+r/6v/q/+r/6v/q/+f/5//s//P/9v/6//3/
CAAUACEAKwA/AFgAeQCYALIAxADUANoAyACZAF8AKwAEAN3/uv+h/5r/pv+z/7v/wf/G
/8r/zv/T/9f/2P/h/+P/5P/k/+P/4v/g/+L/4v/i/+L/4v/i/+T/5f/l/+X/5f/j/+P/
4//j/+X/5v/m/+X/5f/n/+f/5//n/+f/5v/m/+T/5v/o/+j/5f/l/+b/5v/o/+j/6P/o
/+r/6v/s/+3/7f/t/+3/7f/t/+3/7f/t/+3/7v/w//D/7v/w//D/8P/w//D/8f/x//T/
9P/1//b/+f/5//n/+//8//z///8AAAAAAQADAAUABQAHAAcACQAMAA0ADwASABMAFQAW
ABcAGAAZABoAGgAaABoAGgAYABoAGgAaABkAFgAVABUAFQAVABQAEQAOAA0ADAAKAAkA
BQAEAAIA//8AAP///f/7//v/+v/4//b/9P/y//H/8P/u/+3/6//p/+r/6//s/+v/6v/q
/+n/6f/n/+X/5f/l/+X/5v/n/+j/5v/m/+X/5P/k/+X/5v/m/+b/5f/l/+T/5P/k/+X/
5f/i/+L/4v/i/+P/4//k/+T/5v/l/+T/5P/k/+T/5P/l/+f/6P/o/+j/6P/n/+f/5//m
/+b/5//n/+X/5f/o/+j/6f/p/+n/6//t/+z/7P/s/+3/7f/t/+3/7P/s/+z/7P/t/+//
8f/y//D/7//u/+3/8f/x/+//7//v/+//7//v//H/8P/v/+//7v/t/+3/7v/y//D/8P/w
//D/8P/w//D/7f/t/+3/7f/v/+//7//v/+//7//v/+7/8P/w//D/8f/v/+7/7v/w/+z/
7v/u/+7/7v/u/+7/7v/u//H/8f/x//H/7//v//H/8v/0//T/9P/0//H/8f/y//L/9P/0
//b/9v/2//b/9//3//r/+v/6//r/+//8//7/AAAAAAAAAAAAAP/////8//z/+v/6//b/
9P/0//P/8f/w//D/8P/w//D/7//s/+v/6//t/+3/7f/s/+7/7f/t/+7/7f/s/+v/6v/s
/+z/8P/y//H/8P/v/+7/7P/w//P/8//2//3/BAAGAAcADgAcACcANQBLAGgAiQCqAMIA
0gDgAOQAzACXAF0ALwAIAN3/vP+r/6b/rv+5/8H/y//S/9b/2v/h/+X/6v/p/+f/7P/u
/+//8P/u//D/8P/w/+7/7v/u//D/7//v/+//7//w//H/8v/z//H/8v/y//H/8//1//X/
9f/1//X/9P/0//L/9P/2//b/9v/3//n/+v/5//j/9//2//f/+P/7//3//P/7//r/+f/9
//3//f/9//3//v8AAAAAAAACAAIAAgACAAIAAwADAAQABAAFAAYACAAJAAoADQAOAA4A
EQASABIAEwAVABcAGQAbABsAHQAeAB8AIQAkACQAJQAlACUAKAApACoAKgAsACwALAAq
ACoAKgAqACkAJgAlACUAJQAlACQAIQAeAB8AHgAcABsAFwAWABQAEQASABEADwANAA0A
DAAKAAgABgAEAAMAAgACAAEA///9//v/+//7//n/+//8//z//f/7//n/+f/5//b/9v/2
//b/+P/4//f/9v/2//f/+P/4//j/9//3//b/9v/2//f/9//2//b/9v/2//X/9f/2//b/
+P/3//b/9v/4//j/+P/5//f/+P/4//j/+P/3//f/9//2//b/9//3//f/9//6//r/+f/5
//n/+//9//z//P/8/////////////v/+//7//v/8//3//v/+//////////////////3/
/f///////////////v/9//3//v/9//3//v/+//z//P/8//z//P/8//z/+//7//v/+//7
//v/+//7//3//f/9//z//P/8//z//P/8//z//P/8//3//f/9//3//f/9////AAACAAIA
AgACAP////8AAAAAAAAAAAIAAgACAAIAAwADAAQABAAEAAQABQAGAAgACgAKAAoACgAK
AAkACQAGAAYABAAEAAAA/v/+//3/+//6//r/+v/6//r/+v/4//j/+f/7//v/+//6//n/
9//2//b/+P/4//j/+P/4//b/+P/4//j/+P/4//j/+P/4//n//f8EAAkADAAOABEAHAAq
ADcARwBhAHwAmwC4AMwA2gDmANwAsAB1AD8AFQDu/83/tP+p/7D/vP/F/83/1f/a/+D/
5v/p/+v/7v/z//P/8//0//T/9P/y//T/9P/0//X/9v/3//r/+f/5//n/+f/3//f/9//3
//f/+P/4//f/+f/7//v/+//7//v/+v/6//z//v8AAAAA/v/9//3//P/8//z//P/8//3/
/v8BAAMAAgABAAAA//8DAAMAAwADAAEAAgAEAAQAAgAEAAQABAAGAAYABwAHAAoACgAL
AAwACwALAAsADQAQABAAEwAUABYAFwAZABsAGwAdAB0AHwAgACEAIwAmACYAJwAnACcA
KAApACoAKgAqACoAKgAoACgAKAAoACcAJgAlACUAJQAlACQAIQAeABwAGgAXABUAFQAU
ABIADwAOAA0ACwAJAAkACAAGAAQAAgAAAP///v/8//v/+f/3//f/9//3//X/9v/2//X/
9f/1//P/8//z//L/8v/y//L/8v/y//H/8P/u/+//8P/w//D/7//v/+7/8P/w//H/8f/w
//D/8P/w/+7/7f/t/+z/7f/t/+3/7v/u/+7/7v/v/+3/7v/u/+7/7//v//D/8f/x//D/
8P/v//D/8f/1//b/9P/z//L/8//z//L/8v/y//P/8//z//P/9P/0//T/9P/2//f/+P/4
//f/9//3//f/+f/5//f/9//3//f/9//3//n/+P/3//f/9P/z//P/9P/2//T/9P/0//T/
9P/0//T/9f/1//X/9f/0//P/8v/x//P/8//z//L/7v/w//L/8v/y//L/8v/w//D/8P/w
//P/8//z//P/8f/x//P/9P/0//T/9P/0//T/9f/3//j/9//2//f/9v/2//b/9//3//j/
+P/4//j//f/+/wAAAgAAAAAAAAAAAP/////8//z//P/8//j/9v/y//H/7//u/+7/7v/u
/+7/7v/s/+z/7f/t/+3/7f/s/+7/7f/t/+7/7P/s/+z/7P/s/+r/7P/s/+z/7P/s/+z/
7P/u//H/8//2//3//v/+/wMADAAWACMAMQBHAF4AfQCeALwAyADSANgAxACTAFcAKQAA
ANn/vP+p/6L/qv+3/7//xf/Q/9b/2P/Z/9//4v/j/+X/5//o/+j/6P/p/+z/7f/u/+3/
7P/r/+z/6//r/+v/6//t/+3/7f/t/+v/7P/s/+v/6//t/+3/7f/u/+//7//w/+//8P/x
//D/7//v//D/8P/y//L/8v/y//L/8v/0//X/8//z//P/8//3//f/9//3//X/9v/4//j/
+v/8//z//P/6//r/+//7//z//P/9//7/AQABAAEAAwAGAAYACQAKAAoACwANAA8ADwAR
ABEAEwAWABcAGQAcABsAHQAeAB8AIAAhACIAIgAkACQAJAAiACAAIAAgAB8AHgAdAB0A
HQAbABoAFwAUABQAFAATABMAEQAQAA4ACwAIAAcABQADAAMAAgAAAP7//P/6//n/+P/4
//f/9f/z//P/8//z//H/7v/u/+3/7f/v/+3/7f/t/+7/7v/u/+7/7P/s/+v/6v/q/+v/
7P/s/+z/6//r/+r/6P/o/+n/6f/q/+r/6v/q/+n/6f/q/+r/7P/r/+r/6v/q/+r/6v/r
/+v/7P/s/+z/7P/r/+v/6//s/+z/7f/t/+3/7f/w//D/7f/t/+3/7//x//D/8P/w//H/
8f/x//H/8v/y//L/8v/y//P/9P/0//P/8//z//P/8//z//H/8f/z//P/8//z//X/9P/z
//P/9P/z//P/9P/2//T/9P/0//L/8v/y//L/8f/x//H/8f/x//H/8f/x//H/8f/x//D/
8P/y//D/7//w//D/8P/w//D/7v/u/+7/7v/x//H/8f/x//H/8f/z//T/9v/2//b/9v/z
//P/9P/0//T/9P/2//b/9v/2//f/9//4//j/+P/4//v//P/+/wAA/v/+//7//v//////
/P/8//r/+v/2//T/9P/z//H/8P/u/+7/7v/u/+7/7P/s/+3/7f/t/+3/7P/s/+v/6//s
/+7/7v/u/+7/7P/q/+z/7P/q/+r/6v/q//L/7v/r/+//8v/3//z//v8DAA4AGAAhADEA
SQBiAIMApAC8AM4A3gDiAMwAnQBjADUACgDf/8D/rf+o/67/tf+//8v/0v/W/9z/3//f
/+L/5//n/+f/6P/o/+j/6v/s/+z/7P/u/+7/7v/w/+//7//v/+//8f/x//H/8f/v//D/
8P/v/+//8f/x//H/8f/x//D/8P/w//L/9P/0//P/8//0//T/9v/2//b/9v/0//T/9v/3
//f/9//3//f/+f/5//n/+f/5//r//P/8//z//v/+//7//v/+//////8CAAIAAwAEAAcA
BwAHAAkACwAKAAwADAANAA8AEgAVABUAFwAXABkAGAAZABsAHgAfACEAIgAjACQAJQAm
ACYAJgAmACYAJAAlACYAJwAnACUAIwAiACEAIwAiAB8AHAAZABgAFgAVABQAFAATABEA
DwANAAoABwAJAAgABgAEAAAA/v/9//z//v/9//v/+f/3//f/9//1//b/9v/1//X/9//1
//X/9f/y//L/8v/y//D/8P/v/+7/8P/x//L/8v/y//H/8f/w//D/8P/x//H/8P/w//D/
8P/t/+3/7v/u/+//7//v//D/8P/w//D/8f/x//L/8v/y//D/7//v/+//8v/y//P/8//x
//H/9P/0//X/9f/1//f/9f/0//T/9P/3//f/9//3//j/+P/4//j/+P/5//r/+v/5//n/
+f/5//n/+f/3//f/9//3//f/9//5//j/9//3//j/9//3//j/+f/2//X/9P/2//b/9v/2
//P/8//z//P/8//z//P/8//0//X/9v/2//b/9v/0//T/9P/0//L/8v/y//L/9f/1//X/
9f/z//P/9f/2//j/+P/4//j/9f/1//b/9v/4//j/+v/6//r/+v/7//v//v/+//7//v8A
AAAAAQACAAAAAAAAAAAAAwADAAAAAAD8//z/+P/2//b/9f/z//L/8v/y//L/8v/y//D/
8P/x//H/8f/x//D/8P/v/+//8P/w//D/8P/w//D/7v/w//D/8P/w//D/8P/u/+7/8//1
//b/+/8EAAgABwAOABwAKQA3AE0AaACHAKgAwADSAOAA5ADOAJsAYwAvAAIA3//C/6v/
qP+y/7v/w//L/9T/3P/g/+H/4f/m/+v/7f/v//D/8P/w//D/8v/y//L/9P/0//T/9v/1
//X/9f/1//X/9f/1//X/8//0//T/8//z//X/9f/1//b/9//3//j/9v/4//r/+v/5//n/
+v/6//z//P/8//z//P/8//7////+//3//P/7//////////////8AAAIAAgAAAAIAAgAC
AAMABAAGAAcACQAIAAgACAALAAsACwANABAAEAATABQAFAAVABcAGQAbAB0AHQAfACAA
IQAjACYAJgAnACcAJwAoACkAKgAqACwALAAsACoAKgAqACoAKQAmACUAJQAlACUAJAAh
AB4AHwAeABwAGwAXABYAFAARABAADwANAAsADQAMAAoACAAGAAQAAwACAAIAAQD///3/
/////////f/8//z/+//7//v/+f/5//n/+P/4//j/+P/4//j/9//2//T/9f/2//b/9v/1
//X/9P/2//b/9//3//T/9P/0//T/9f/1//b/9v/4//f/9v/2//j/+P/4//n/9//4//j/
+P/4//f/9//3//r/+v/7//v/+f/5//z//P/9//3//f///wAAAAABAAIAAgABAAAA//8C
AAIAAgACAAIAAwAEAAQAAwADAAMAAwADAAMAAQABAAEAAQABAAEAAwACAAEAAQAAAP//
//8AAAAA/v/+//7///8AAAEAAgABAAEAAQABAAEA/f///wEAAgAAAAAAAAAAAAAAAAAA
AAAA//////////8BAAEAAwAEAAIAAgACAAIAAwADAAQABAAEAAQABgAGAAQABAAFAAUA
BgAGAAYABgAJAAoADAAOAA4ADgAOAA4ADwAPAAwADAAKAAoABgAEAAIAAQD///7/AAAA
AAAAAAAAAP7//v////3//f/9//z//P/7//v//P/+//7//v/+//z/+v/8//z//v/+//7/
/v/+//7//f///wIABwAMABQAFwAaACAALwA9AE8AZgCHAKYAwgDUAOAA6gDaAKkAbQA7
ABIA6//K/7P/rP+y/7//y//X/9z/4v/o/+v/7//0//n/+f/5//r/+v/6//r//P/8//z/
+v/6//r//P/+////AAABAP////////////8AAAAA/////wEAAQABAP/////+//7///8C
AAUABgAFAAUABgAGAAQABAAEAAQABAAEAAYABwAJAAkACQAJAAsACwALAAsACQAKAAwA
DAAOABAAEAAQABAAEAARABEAEgASABMAFAAVABUAFQAXABoAGgAdAB4AHgAfACEAIwAl
ACcAJwApACgAKQArAC4ALwAxADIAMwA0ADUANgA2ADYANgA2ADQANAA0ADQAMwA0ADMA
MwAzADIAMAAsACgAKQAoACYAJQAjACIAIAAdAB4AHQAbABkAFwAWABQAEgASABAADwAO
AAwACwAJAAcABwAHAAcABQAEAAQAAwADAAUAAwADAAMAAgACAAIAAgACAAIAAQAAAAAA
AQACAAIAAgABAAEAAAAAAAAAAQABAAAAAAAAAAAA/////wAAAAACAAEAAAAAAP7//v/+
//////8AAAAAAAAAAP///////wEAAgAEAAUABQAFAAgACAAHAAcABwAJAAkACAAIAAgA
BwAHAAcABwAKAAoACgAKAAoACwAMAAwADQANAA0ADQANAA0ACwALAAsACwALAAsACwAK
AAkACQAIAAcABwAIAAwACgAKAAoACgAKAAoACgALAAsACwALAAkACQAJAAkACQAJAAkA
CAAIAAgACAAJAAsACgAKAAoACgAKAAoACwANAA0ADQAOAA0ADQANAA0ADQANAA0ADgAO
AA4ADgAQABIAEQARABEAFAAXABgAGAAXABcAGAAZABgAGAAYABcAFQAVABQAFAAQAAwA
DgANAA==
         </WaveFormData>
      </LeadData>
      <LeadData>
         <LeadByteCountTotal>10000</LeadByteCountTotal>
         <LeadTimeOffset>0</LeadTimeOffset>
         <LeadSampleCountTotal>5000</LeadSampleCountTotal>
         <LeadAmplitudeUnitsPerBit>4.88</LeadAmplitudeUnitsPerBit>
         <LeadAmplitudeUnits>��V</LeadAmplitudeUnits>
         <LeadHighLimit>2147483647</LeadHighLimit>
         <LeadLowLimit>268435456</LeadLowLimit>
         <LeadID>V6</LeadID>
         <LeadOffsetFirstSample>0</LeadOffsetFirstSample>
         <FirstSampleBaseline>0</FirstSampleBaseline>
         <LeadSampleSize>2</LeadSampleSize>
         <LeadOff>FALSE</LeadOff>
         <BaselineSway>FALSE</BaselineSway>
         <ExcessiveACNoise>FALSE</ExcessiveACNoise>
         <MuscleNoise>TRUE</MuscleNoise>
         <LeadDataCRC32>3092063550</LeadDataCRC32>
         <WaveFormData>
7P/s/+z/7P/q/+r/6v/q/+r/6v/q/+r/6v/q/+r/6v/r/+z/7f/u//D/8P/w//D/8P/w
//D/8P/w//D/8P/w//H/8v/z//T/9v/2//b/9v/4//j/+P/4//r/+v/6//r/+//8//3/
/v8AAAAAAAAAAAIABAAGAAgACgAKAAoACgALAAwADQAOABAAEAAQABAADgAOAA4ADgAQ
ABAAEAAQAA4ADgAOAA4ADQAMAAsACgAJAAgABwAGAAMAAgABAAAA/v/+//7//v/7//r/
+f/4//b/9v/2//b/9v/2//b/9v/0//T/9P/0//P/8v/x//D/8P/w//D/8P/w//D/8P/w
//L/8v/y//L/8P/w//D/8P/w//D/8P/w/+7/7v/u/+7/8P/w//D/8P/w//D/8P/w//D/
8P/w//D/8P/w//D/8P/w//D/8P/w//L/8v/y//L/9P/0//T/9P/0//T/9P/0//b/9v/2
//b/9v/2//b/9v/2//b/9v/2//j/+P/4//j/+P/4//j/+P/6//r/+v/6//j/+P/4//j/
+P/4//j/+P/2//b/9v/2//j/+P/4//j/9v/2//b/9v/4//j/+P/4//b/9v/2//b/9v/2
//b/9v/0//T/9P/0//b/9v/2//b/9v/2//f/9//1//P/9f/3//f/+P/4//j/+f/5//j/
+P/2//j/+P/5//v/+//7//3//v/+//7//v/+////AAABAAMAAwADAAMAAwAEAAQAAgAC
AAAA///9//v/+f/4//b/9f/1//X/9f/0//P/8f/w//D/8P/w//D/7//v/+//7//w//H/
8v/z//H/8P/v/+//8f/x//H/8f/v/+//8//0//H/8v/1//f/+P/6////BwAUACMAMgBC
AFoAdwCLAJgApgCqAJsAdwBPAC4AEQD0/9//z//J/87/1P/X/9v/3v/m/+f/5v/n/+j/
6//w//H/8f/x//H/7//v/+7/7f/s/+z/7P/t//D/8P/x//H/8v/y//P/8//x//H/8f/w
//D/8f/x//H/8f/x//D/8P/z//P/9f/1//T/9P/0//X/9v/2//X/9f/z//P/9P/0//f/
9//3//f/9v/2//b/9v/4//n/+//8//v/+//6//n/+//7//v/+//8//////8AAAAAAAAA
AAQABAAEAAUABQAFAAgACQAKAAoACgALAAwACwANAA4ADwARABIAEgATABYAFgAWABcA
FwAXABYAFgAYABgAGAAZABcAFAAUABUAFQAUABMAEQASABIAEAAPAA0ACwAJAAcACAAH
AAUABQAFAAQAAwABAAIA//////3/+//7//r/+v/6//r/+v/2//T/9P/0//T/9P/z//P/
8//1//T/9P/1//X/9P/0//T/9v/2//b/9P/1//T/8v/w//D/8P/x//H/8//z//P/8//0
//X/9v/3//b/9f/0//L/8v/y//L/8v/x//H/8P/w//D/8P/w//H/8//z//P/8//1//f/
+P/4//f/9f/0//X/9f/0//T/9P/3//f/9//3//j/+P/3//f/9f/1//f/9//4//j/+f/5
//v/+//5//n//P/8//z//P/6//n/+f/5//n/+P/4//n/+v/6//j/+P/2//b/9v/2//f/
9//3//f/+f/5//n/+f/3//j/9v/0//b/9v/2//b/9v/2//b/9v/2//b/9//3//f/9f/3
//n/+f/6//r/+v/5//v/+v/6//r/+v/6//v/+//9//3///8AAAAAAAAAAAIAAQACAAMA
AwAFAAUABQAFAAUABAABAAAAAAD///3/+//5//j/9v/1//f/9//3//f/9f/0//T/9P/2
//b/9v/1//T/8//y//H/8//z//P/8v/y//L/8//z//P/8//z//P/7//x//T/9f/0//X/
9//6/wAABQANABgAKQA4AEoAZgCDAJUAoACsAK4AmQB1AE8AMAATAPj/3f/P/8//1P/U
/9f/3//k/+T/5f/s//H/8P/t/+7/8f/x//H/8f/y//P/8//z//L/8v/y//P/9P/0//X/
9f/0//T/9f/1//P/8//z//L/9P/1//X/9f/1//X/9P/0//X/9f/3//f/9v/2//b/9//4
//j/9//3//f/9//4//j/+f/5//n/+f/6//r/+v/6//v/+//8//z//P/9//3//f/9//3/
/f/9/wAAAwADAAQAAgACAAIABgAIAAgACQAJAAcACgALAAwADAAMAA0ADgARABMAFAAV
ABcAGAAYABkAGgAaABoAGwAZABkAGAAYABgAGAAYABkAGQAWABYAFwAYABgAGAAXABQA
FAASABEAEAAPAA4ADQAMAAsACQAJAAkACAAHAAUABAABAAEA/////////v/+//7//v/+
//r/+P/4//j/+P/5//n/+v/7//n/+P/4//n/+//6//r/+v/4//j/+P/2//j/+P/3//b/
+P/4//n/+f/3//f/9//3//f/9//3//f/9//3//f/9v/4//j/+P/4//f/9//2//b/+P/4
//j/+f/3//f/9//3//f/+f/6//r//P/7//v//f/7//r/+v/6//3//f/9//3//P/8//v/
+//7//v//f/9//7//v////////////3//f/+//7//v/+//7//f/9//3//f/8//z//f/+
//7//P/8//z//P/8//z//f/9//3//f/7//v/+//7//v//P/8//r//P/8//3//f////z/
+v/6//r/+v/6//r/+v/6//z//f/9//3/+f/7//3//f/+//7//v/9/////v/+//7//v/+
//////8BAAEAAwAEAAMAAgABAAIABQAGAAcABwAHAAcABwAHAAgACAAGAAYABgAFAAMA
AQD+//z/+f/3//n/+f/5//n/+f/4//j/+P/2//b/9v/1//f/9//3//f/9//3//f/9v/2
//b/9//3//f/9//3//f/9//3//T/8f/0//n///8AAAAABQAPABwAKQA6AFIAbACFAJcA
pACwALQAoQB9AFkAOAAVAPj/4f/T/8//1v/c/9//4//m/+j/6//s/+//8P/z//T/9f/1
//X/9f/2//f/9//3//T/9P/0//X/+P/4//n/+f/4//j/+f/5//n/+f/5//j/+P/5//n/
+f/3//f/9v/2//f/9//5//n/+P/4//j/+f/6//r/+f/5//v/+//8//z/+//7//v/+//+
//7//v/+//3//f/+//7/AAABAAEAAQABAAEAAQABAAAAAwADAAQABAAEAAQACAAGAAYA
BwAHAAcACgALAAwADgAOAA8AEAARABMAFAAVABcAGAAYABkAGAAYABgAGQAbABsAGgAa
ABgAGAAYABkAGQAWABYAFwAXABYAFQATABIAEgAQAA8AEAAPAA4ADQALAAkABgAFAAMA
AgABAP//AAD9//3/+//7//v/+v/6//r/+v/6//b/9v/2//b/9v/4//f/9//3//X/9P/0
//X/9f/0//T/9P/0//T/9P/y//T/9P/z//L/8v/y//P/8//x//H/8f/x/+//7//v/+//
7//v/+//7v/w//D/8P/w//P/8//y//L/8v/y//L/8//z//P/8//z//H/8//0//T/9P/z
//P/9f/1//T/9P/0//P/8//z//P/9v/2//X/9f/1//X/9//3//T/9P/1//X/9//3//X/
9f/2//b/9v/2//j/9//3//f/9f/0//T/9f/2//b/9P/0//b/9v/2//b/9P/z//L/8f/z
//P/8//z//X/9v/2//T/8P/w//P/8//y//L/8v/y//L/8P/w//D/8P/w//H/8f/x//D/
8//2//f/9//2//X/8//1//T/9P/0//T/9P/1//X/9f/1//f/+P/6//r/+v/8//v//P/9
//3/+//7//v/+//+//7//P/8//z/+//5//f/9f/0//L/8f/v/+//7//v/+//7v/u/+7/
8P/w//D/7//t/+3/7f/t/+//7//v/+7/7v/u/+//7//t/+3/7f/t//H/7//u//H/9P/1
//X/+P/+/wEACQAUAB0ALABEAGIAewCNAJgApACoAJMAbQBFACYACwDy/9v/yf/B/8j/
0v/X/9n/3P/g/+X/5v/n/+r/7//w//D/7//u/+3/7v/v/+//7//u/+7/7v/v//D/8P/x
//H/8P/w//H/8f/z//P/8//y//D/8f/x//H/8//z//L/8v/z//P/9f/1//T/9P/0//X/
9v/2//X/9f/3//f/+P/4//n/+f/5//n/+f/4//f/9v/5//n/+v/6//j/+f/5//n/+//7
//v/+//8//////8AAP7//v/+/wIABAAEAAUABQADAAYABwAIAAkACgAMAA4ADQAPABAA
EQARABIAEgATABYAFgAWABcAFwAXABYAFgAWABYAFgAXABcAFAAUABUAEwASABEADwAO
AA4ADAALAAoACQAIAAcABgAFAAMAAwAFAAQAAwABAAAA/f/9//v/+//7//r/+v/4//j/
+P/0//b/9v/2//b/9v/1//X/9f/1//T/9P/1//f/9v/2//b/9f/0//P/8P/0//T/8//y
//T/9P/1//X/9P/z//L/8f/x//H/8f/x//H/8f/x//D/8f/y//P/9P/z//P/8v/y//L/
8v/y//P/8//z//P/8//x//P/9P/0//T/8//z//X/9//2//b/9v/5//n/+f/5//j/+P/3
//f/+f/5//v/+//4//j/+f/5//v/+//5//n/+v/6//r/+v/6//n/+f/5//v/+v/6//v/
+v/6//j/+P/4//j/+P/4//j/+f/6//v/+f/5//n/+f/5//r/+v/6//j/+P/4//j/+v/6
//r/+v/6//v/+//7//n/+//9//3//P/8//z/+//7//r/+v/6//z//P/9//3//////wEA
AgAAAAAAAAACAAUABgAHAAcABQAFAAUABQAHAAgABwAIAAYABQADAAEA///+//z/+//5
//n/+f/5//v/+v/6//r//P/8//z/+//5//n/+f/5//f/9//3//b/+P/4//n/+f/3//f/
9//3//f/+/8AAAEA/P/9/wMABAACAAkAFQAgAC8APgBSAG4AhwCbAKYAsACwAJkAdQBP
ADAAEQD2/+H/1f/V/9r/3P/h/+X/6v/q/+3/9P/3//b/+f/6//v/+//7//v/+v/7//v/
+//6//r/+v/7//z//P/9//3/+v/6//v/+//9//3//f/8//z//f/9//3///////7//v/9
//3///////7//v/+////AAAAAP//////////AAAAAAEAAQABAAEAAgACAAIAAgABAAEA
AgACAAQABQAFAAUABwAHAAcABwAGAAkACQAKAAoACgAKAA4ADAAMAA0ADQANABAAEQAS
ABIAEgATABQAFQAXABgAGQAbABwAHAAdACAAIAAgACEAHwAfAB4AHgAcABwAHAAdAB8A
HAAcAB0AHwAeAB0AGwAZABgAFQATABIAEQAQAA8AEAAPAA0ADQAMAAoACAAFAAYAAwAD
AAEAAQABAAAAAAAAAAAAAAD8//7//v/+//7//P/7//v/+//5//j/+P/5//n/+P/4//j/
+v/6//r/+P/6//r/+f/4//r/+v/7//v/+f/5//n/+f/4//f/9v/1//b/9//4//j/+P/4
//j/+P/5//n/+P/4//j/+P/4//n/+f/5//n/+f/3//n/+v/6//r/+f/5//v/+//6//r/
+v/7//v/+//7//7//v/9//3//f/9///////+//7//////wAA///8//v//v/+//7//v/8
//v/+//7//v/+v/6//v//P/8//r/+v/6//r/+v/6//n/+f/5//n/+//7//v/+//7//z/
/P/6//j/+P/5//n/9//6//z/+//6//n/+P/6//r/+v/6//j/+f/5//n/9f/3//n/+f/6
//r/+v/5//n/+P/4//j/+v/6//v/+//7//v//f/+//7//v/+/wAA//8AAAEAAQABAAEA
AQABAAQABAACAAIA/v/9//v/+f/3//b/9P/z//P/8//z//P/8v/w/+//7v/u/+7/7v/t
/+3/7f/t/+3/7f/t/+3/7P/s/+z/7f/t/+3/7f/t/+3/7f/t/+r/6//w//H/8//0//j/
//8JABAAFwAmAD4AWABxAIMAkgCeAKQAmQB7AFEALgATAPj/3f/J/8H/yP/Q/9P/1f/W
/9j/2//g/+H/4v/n/+r/6v/p/+j/5//m/+f/5//n/+b/5v/m/+f/6P/o/+n/6f/m/+b/
5//n/+n/6f/p/+j/6P/p/+n/6f/r/+v/6v/q/+n/6f/r/+v/6P/o/+j/6f/o/+j/5//n
/+j/6f/r/+z/7f/t/+3/7f/s/+z/7P/s/+3/7f/u/+7/7v/v/+//7//v/+//7//v/+7/
8f/x//L/9P/0//T/+P/2//b/9//3//n//P/9//7//v/+////AAABAAMABAAFAAcACAAI
AAkACgAKAAoACwALAAsACgAKAAwADAAMAA0ACwAIAAgACQAJAAgABwAFAAQABAACAAEA
AAD///7//f/+//3/+//7//n/+P/3//X/9v/z//P/8f/v/+//7v/u//D/8P/w/+z/7P/s
/+z/7P/q/+n/6f/p/+r/6v/r/+3/6//q/+r/6v/q/+r/6v/o/+r/6v/p/+j/6v/q/+v/
6//p/+n/6f/p/+v/6//r/+v/6//r/+v/6v/q/+r/6v/q/+3/7f/s/+z/7P/s/+z/7f/t
/+3/7f/t/+z/7f/t/+z/7f/t/+7/8f/x//D/8P/w//H/8f/x//H/8v/y//H/8f/y//P/
9v/3//X/9P/0//P/9//3//X/9f/0//T/9P/0//b/9f/1//X/8//y//L/8//2//b/9P/0
//b/9v/2//b/9P/z//L/8f/y//P/9P/1//P/9P/0//L/9P/0//X/9f/z//D/8v/z//L/
9P/0//T/9P/0//T/9P/0//T/9f/1//X/8//1//f/9//6//r/+v/5//f/9v/2//b/+P/4
//n/+f/5//n/+//8//z//P/8//7///8AAAEAAQADAAMAAwADAAQABAACAAIA/v/9//v/
+f/3//b/9P/z//P/8//z//P/8//y//L/8v/0//T/9P/z//P/8//z//P/8f/x//H/8P/x
//L/9P/1//T/8//y//H/8f/1//b/9//4//v////+//7/AwANABYAIQAyAEoAZAB9AJEA
ngCoALAAnwB7AFEANAAZAPr/3//T/83/zv/S/9n/3//i/+T/5//s/+3/8v/x/+7/8P/x
//L/8//y//P/8//z//L/8v/y//P/8v/y//P/8//0//T/9f/1//P/8//z//L/8//1//b/
9//3//f/9v/2//X/9f/3//f/9//4//n/+//5//j/9v/1//b/9//5//r/+v/5//j/9//6
//r/+v/6//3//f/+//7//v////////////////////7/AQABAAIABAAEAAQACAAIAAgA
CQAJAAcACgALAAwADQAOABAAEgARABMAFAAVABYAFgAVABUAGAAYABgAGQAaABsAGwAc
ABoAGgAaABsAGQAWABYAFwAXABYAFQATABQAFAASABEADgANAAwACwALAAsACgALAAkA
CAAHAAUABgADAAMAAQABAAEAAAAAAP7//v/+//r/+//8//3//v/+//3//f/9//z/+v/5
//n/+//6//r/+v/6//r/+v/4//z//P/7//r/+P/4//n/+f/5//n/+f/5//f/9//3//f/
+f/5//n/+P/6//r/+v/6//v/+//6//r/+P/4//j/+f/5//n/+f/5//n/+//8//z//P/7
//v//f////7//v/+////////////AAAAAP/////9//3//////wAAAAABAAEAAgABAP7/
/f/+//7//v/+/wAA///////////+//7////+//7//P/8//z//P/8//z//f/9//3//f/7
//v/+//7//3/AAD+//7//P/8//z//P/+//7//v/+//z//f/9//3/+//9//////8CAAIA
AgABAAEAAAAAAAAAAAAAAAEAAQADAAMABQAGAAQABAAEAAYABwAIAAkACQALAAsACwAL
AAoACgAIAAgABgAFAAMAAQABAAAA/v/9//3//f/9//3//f/8//z//P/+//7//v/9//r/
+f/4//f/+P/5//r/+v/6//r/+//7//n/+f/5//n/+//7//r//f8AAAMAAwAEAAYADQAZ
ACIALwBEAFwAcgCJAJkApgCuAKgAjQBjAD0AIAAHAO7/2//R/9P/2P/e/+P/5//o/+r/
7f/w//H/9P/3//j/9//3//f/9//2//f/9//3//f/+P/5//v/+v/6//v/+//4//j/+f/5
//n/+f/5//j/+v/7//v/+//7//v/+v/6//v/+//9//3//P/8//z//f/8//z/+//7//z/
/f///wAAAAD///7//f/+//7//v/+//////8AAAAAAAABAAEAAQABAAEAAQABAAIABQAF
AAYABAAEAAQACAAIAAgACQAJAAsADgAPABAAEAAQABEAEgARABMAFAAVABUAFgAWABcA
GgAaABoAGwAZABkAGAAYABgAGAAYABkAGQAWABYAFwAXABYAFQATABAAEAAOAA0ADgAN
AAwACwAIAAcABQAFAAUABAADAAEAAAD9//3/+//7//v/+v/6//r/+v/6//b/+P/4//j/
+P/4//f/9//3//X/9P/0//X/9f/0//T/9P/0//T/9P/y//T/9P/z//L/8v/y//P/8//1
//X/9f/1//L/8f/w/+//8P/x//L/8v/y//L/8v/y//P/8//y//L/9P/0//T/9f/z//P/
8//z//X/9//4//j/9v/1//X/9//1//T/9P/0//P/8//z//P/9v/2//X/9f/2//f/+v/7
//r/+v/7//v/+//7//n/+f/4//j/+P/4//n/+f/6//v/+v/4//f/9//4//j/9v/2//j/
+P/4//j/9//3//f/9//1//X/9f/1//f/+P/4//b/9P/2//j/+P/4//j/+P/2//b/9v/2
//b/9//3//f/8//1//f/9//4//j/+P/3//j/+P/5//r/+//6//r/+f/5//n/+//8//z/
/P/8//7/AQACAAMAAwABAAEAAQABAAIAAgAAAAAAAAD///3/+//5//j/9v/1//X/9f/1
//X/8//y//L/8v/y//L/8v/x//P/8//z//P/8//z//P/8v/w//D/8f/x/+//7//v/+//
8f/1//b/9f/4//3/+//4//r/AwAJABIAHQAuAEQAXAB3AI0AmACeAKQAmwB3AE8ALgAT
APb/4f/R/8n/zP/U/9f/2//i/+b/5f/m/+n/7P/r/+z/7//v/+//7//y//P/8//z//D/
8P/w//H/8P/w//H/8f/y//L/8//z//H/8f/x//D/7v/v/+//7//w//H/8f/y//H/8f/z
//P/8v/y//L/8//0//T/8//z//X/9f/2//b/9f/1//X/9f/4//j/+P/4//f/9//4//j/
+v/7//v/+//7//v/+//7//v//f/8//z//P/8//z/AAAAAAAAAQABAAEABAAFAAYACAAI
AAkACgALAA0ADgAPAA8AEAAQABEAEgASABIAEwAVABUAFAAUABIAEgASABMAEwAQABAA
EQARABAADwANAA4ADgAMAAsADAALAAoACQAHAAUAAgABAAEAAAD///3//P/5//n/9//3
//f/9v/2//j/+P/4//T/9P/0//T/9P/y//H/8f/x//P/8v/y//P/8f/w//D/8P/y//L/
8v/w//D/8P/v/+7/8P/w//H/8f/x//H/8f/x/+//7//v/+//8f/x//H/8P/w//D/8P/w
//H/8f/w//D/8v/y//L/8//x//H/8f/x//H/8//0//T/8v/x//H/8//1//T/9P/0//f/
9//3//f/9v/2//X/9f/3//f/+f/5//b/9v/3//f/9//3//X/9f/2//b/9v/2//j/9//3
//f/9//2//b/9//6//r/+P/4//b/9v/2//b/9f/1//X/9f/1//X/9f/1//X/9v/2//T/
9v/4//X/9f/2//T/9P/0//T/9P/0//T/9P/2//f/9//3//X/9//5//n/+v/6//r/+f/3
//b/9v/2//j/+P/5//n/+f/5//v//P/8//z//P/+/wEAAgADAAMAAQABAAEAAQAEAAQA
AgACAP7//f/7//n/+f/4//b/9f/1//X/9f/1//P/8v/y//L/9P/0//T/8//z//P/8//z
//P/8//z//L/8v/y//P/8//x//H/8f/x//n/9f/y//P/9v/3//n/+P/8/wMACQASACEA
MgBGAGIAewCNAJwApgCsAJ8AfQBXADYAGQD6/+H/0//P/9D/0v/X/9//5P/m/+n/6v/r
/+7/7//w/+//7//v/+//8v/z//P/8//0//T/9P/1//X/9P/0//P/8v/y//P/8//z//P/
8//y//T/9f/1//X/9f/1//T/9P/1//X/9//3//b/9v/2//f/+v/6//n/+f/3//f/+P/4
//f/9//3//f/+P/4//j/+P/7//v//P/8//z//f/9//3/+//7//v/+//+/wEAAQACAAIA
AgACAAYABAAEAAUABQAHAAoACwAMAAwADAANAA4ADwARABIAEwAVABYAFgAXABgAGAAY
ABkAGQAZABgAGAAaABoAGgAbABkAFgAWABcAFwAWABUAEwASABIAEAAPABAADwAOAA0A
CwAJAAYABQAHAAYABQADAAIA//////3///////7//v/9//z/+//2//j/+P/4//j/+v/5
//n/+f/5//j/+P/5//f/9v/2//b/9v/2//b/9P/2//b/9f/0//b/9v/3//f/9f/1//X/
9f/z//P/8//z//X/9f/1//T/9v/2//b/9v/5//n/+P/4//b/9v/2//f/9//3//f/9//1
//f/+P/4//r/+f/5//v/+f/4//j/+P/7//v/+//7//z//P/7//v/+//7//3//f/8//z/
/f/9//7//f/6//n//P/8//z//P/8//v/+//7//v/+v/6//v/+v/6//j/+P/6//r/+v/6
//n/+f/5//n/+f/5//n/+f/6//z//f/8//z/+v/4//j/+P/4//j/+P/4//j/+P/5//n/
+f/3//n/+//7//z//P/8//v/+f/4//j/+P/8//z//f/9//3//f///wAAAgACAAIABAAD
AAQABQAFAAUABQAFAAUACAAIAAYABgACAAEA///9//v/+v/4//f/+f/5//n/+f/5//j/
+P/4//b/9v/2//X/9//3//f/9//3//f/9//2//b/9v/3//f/9//3//f/9//z//P/9v/5
//j//f8BAAIAAAADAA8AGAAjADYATgBmAH8AkwCgAKwAsAChAH8AWQA0ABMA/P/l/9P/
0f/U/9j/2//h/+j/6v/v/+7/7f/w//P/9P/3//f/9//3//b/9//3//f/+P/4//j/+f/4
//j/+f/5//j/+P/5//n/+f/5//n/+P/4//n/+f/5//r/+//7//z/+//7//3//f/6//r/
+v/7//7//v/9//3//f/9//7//v/9//3//f/9//7//v/+//7//////wAAAAAAAAEAAQAB
AAIAAwAEAAUAAwAFAAQABAAGAAYABgAKAAwADAANAA0ACwAOAA8AEAASABIAEwAUABUA
FwAYABkAGQAaABoAGwAaABoAGgAbABwAHQAdAB4AHAAcABwAHQAcABgAFwAXABkAGAAX
ABUAFQAWABUAFQASABEAEAAPAA4ADQALAAsACwAKAAkABwAGAAMAAwABAAEAAQAAAAAA
AgACAAIA/v/+//7//v/+//7//f/9//3//f/8//z//f/9//z//P/8//z//P/8//r//P/8
//v/+v/8//z//f/9//v/+//7//v/+//7//v/+//7//v/+//6//v//P/9//7///////7/
/v/8//z//P/9/////////////f///wAAAAAAAP////8BAAQABAAFAAYABgAFAAQAAwAE
AAQAAwADAAMAAwAFAAUABAAEAAUABQAFAAUAAwADAAYABgAGAAYABgAFAAUABQADAAIA
AgADAAIAAgAAAAAAAwAEAAUABgADAAMAAwADAAMAAQADAAUABAACAAIAAgACAAQABAAE
AAQAAgADAAMAAwACAAUACAAJAAcABgAFAAMABQAEAAQABAAIAAgACQAJAAcABwAJAAoA
CgAKAAoADAAPABAAEQARABMAEwATABMAFAAUABIAEgAOAA0ACwAJAAcABgAEAAMAAwAD
AAMAAwADAAIAAgACAAAAAAAAAP//AQABAAEAAQABAAEAAQAAAAAAAAABAAEAAQABAAEA
AQADAAMAAgADAAQABwAJAAwAEAARABUAIAArADgATABmAH8AlQCkAK4AtgCtAI0AYQBA
ACUACgDv/9//1//Y/97/5f/t//D/8v/1//b/+f8AAAEAAAABAAEAAQABAAAAAQABAAEA
AAAAAAAAAQAEAAQABQAFAAIAAgADAAMAAwADAAMAAgAEAAUABQAFAAMAAwACAAIABAAF
AAgACQAIAAgACAAJAAkACAAGAAUABQAFAAYABgAJAAkACQAJAAoACgAKAAoACwALAAwA
DAAOAA8ADwAPAA8ADwAPAA8ADgARABEAEgASABIAEgAWABgAGAAZABkAFwAaABsAHAAe
AB4AHwAgACAAIQAhACEAJQAmACYAJwAqACoAKgArACkAKQAoACgAKAAoACgAKQArACgA
KAApACgAJgAkACEAIgAiACAAHwAgAB8AHgAdABwAGwAZABkAGQAYABcAFQAUABEAEQAP
AA8ADwAOAA4ADAAMAAwACAAJAAoACwAMAAoACQAJAAkACQAIAAgACQALAAoACgAKAAoA
CgAKAAgACgAKAAkACAAIAAgACQAJAAcABwAHAAcABwAHAAcABwAJAAkACQAIAAgACAAI
AAgACQAJAAgACAAIAAgACAAJAAoACwAMAA0ACwANAA4ADgAQAA8ADwARABEAEAAQABAA
EAAPAA4ADQAPABAAEAARABEAEQATABMAEgASABMAEwATABMAEQARABIAEgASABIAEgAR
ABEAEQAPAA4ADgAPABIAEgAQABAAEgASABIAEgATABMAEwATABEAEQARABEAEQASABIA
EAASABIAEwATABMAEgASABMAEwARABMAEwAWABYAFgAWABQAFQAVABUAFwAXABcAFwAX
ABgAGQAaABwAGwAbABwAHQAeAB4AIAAhACEAIQAhACAAIAAhACEAIQAgAB4AHAAcABgA
GgAZAA==
         </WaveFormData>
      </LeadData>
   </Waveform>
</RestingECG>
