# Supplementary material for: Detection of Left Atrial Enlargement Using a Convolutional Neural Network-Enabled Electrocardiogram
Source: Front Cardiovasc Med. 2020 Dec 17;7:609976. doi: 10.3389/fcvm.2020.609976 (PMC7773668; doi:10.3389/fcvm.2020.609976)
Supplement: Supplementary file 2 [file Data_Sheet_2.ZIP › normal1/1802010339_8551_0000000O.XML]

<?xml version="1.0" encoding="Windows-1252"?>
<!DOCTYPE RestingECG SYSTEM "restecg.dtd">
<RestingECG>
   <PatientDemographics>
      <PatientID>1802010339</PatientID>
      <PatientAge>65</PatientAge>
      <AgeUnits>Years</AgeUnits>
      <Gender>Female</Gender>
      <PatientLastName>heshaowei</PatientLastName>
   </PatientDemographics>
   <TestDemographics>
      <DataType>Resting</DataType>
      <Site>1</Site>
      <AcquisitionDevice>MAC55</AcquisitionDevice>
      <Status>Unconfirmed</Status>
      <Priority>Normal</Priority>
      <AcquisitionTime>09:44:18</AcquisitionTime>
      <AcquisitionDate>07-22-2015</AcquisitionDate>
      <CartNumber>1</CartNumber>
      <AcquisitionSoftwareVersion>009C</AcquisitionSoftwareVersion>
      <XMLSourceVersion>MAC5000 v1.0</XMLSourceVersion>
   </TestDemographics>
   <RestingECGMeasurements>
      <VentricularRate>75</VentricularRate>
      <AtrialRate>75</AtrialRate>
      <PRInterval>144</PRInterval>
      <QRSDuration>86</QRSDuration>
      <QTInterval>406</QTInterval>
      <QTCorrected>453</QTCorrected>
      <PAxis>58</PAxis>
      <RAxis>21</RAxis>
      <TAxis>59</TAxis>
      <QRSCount>12</QRSCount>
      <QOnset>228</QOnset>
      <QOffset>271</QOffset>
      <POnset>156</POnset>
      <POffset>209</POffset>
      <TOffset>431</TOffset>
      <ECGSampleBase>500</ECGSampleBase>
      <ECGSampleExponent>0</ECGSampleExponent>
   </RestingECGMeasurements>
   <Diagnosis>
      <Modality>Resting</Modality>
         <StatementCount>2</StatementCount>
         <LabelText>12SL ��ϳ���</LabelText>
      <DiagnosisStatement>
         <StmtFlag>ENDSLINE</StmtFlag>
         <StmtText>�������</StmtText>
      </DiagnosisStatement>
      <DiagnosisStatement>
         <StmtFlag>ENDSLINE</StmtFlag>
         <StmtText>���� ECG</StmtText>
      </DiagnosisStatement>
   </Diagnosis>
   <Waveform>
      <WaveformType>Rhythm</WaveformType>
      <WaveformStartTime>0</WaveformStartTime>
      <NumberofLeads>8</NumberofLeads>
      <SampleType>CONTINUOUS_SAMPLES</SampleType>
      <SampleBase>500</SampleBase>
      <SampleExponent>0</SampleExponent>
      <HighPassFilter>16</HighPassFilter>
      <LowPassFilter>150</LowPassFilter>
      <ACFilter>NONE</ACFilter>
      <LeadData>
         <LeadByteCountTotal>10000</LeadByteCountTotal>
         <LeadTimeOffset>0</LeadTimeOffset>
         <LeadSampleCountTotal>5000</LeadSampleCountTotal>
         <LeadAmplitudeUnitsPerBit>4.88</LeadAmplitudeUnitsPerBit>
         <LeadAmplitudeUnits>��V</LeadAmplitudeUnits>
         <LeadHighLimit>2147483647</LeadHighLimit>
         <LeadLowLimit>268435456</LeadLowLimit>
         <LeadID>I</LeadID>
         <LeadOffsetFirstSample>0</LeadOffsetFirstSample>
         <FirstSampleBaseline>0</FirstSampleBaseline>
         <LeadSampleSize>2</LeadSampleSize>
         <LeadOff>FALSE</LeadOff>
         <BaselineSway>FALSE</BaselineSway>
         <ExcessiveACNoise>FALSE</ExcessiveACNoise>
         <MuscleNoise>FALSE</MuscleNoise>
         <LeadDataCRC32>3270322473</LeadDataCRC32>
         <WaveFormData>
PAA8ADwAPAA9AD4APwBAAEAAQABAAEAAQgBCAEIAQgBCAEIAQgBCAEAAQABAAEAAPwA+
AD0APAA6ADoAOgA6ADgAOAA4ADgANwA2ADUANAAzADIAMQAwAC4ALgAuAC4ALAAsACwA
LAAqACoAKgAqACoAKgAqACoAKgAqACoAKgAoACgAKAAoACgAKAAoACgAKAAoACgAKAAm
ACYAJgAmACYAJgAmACYAJAAkACQAJAAkACQAJAAkACIAIgAiACIAJAAkACQAJAAkACQA
JAAkACIAIgAiACIAIgAiACIAIgAkACQAJAAkACQAJAAkACQAJgAmACYAJgAkACQAJAAk
ACUAJgAnACgAJgAmACYAJgAkACQAJAAkACYAJgAmACYAJAAkACQAJAAkACQAJAAkACIA
IgAiACIAIgAiACIAIgAgACAAIAAgAB4AHgAeAB4AHgAeAB4AHgAeAB4AHgAeABwAHAAc
ABwAHAAcABwAHAAaABoAGgAaABwAHAAcABwAGgAaABkAGQAZABkAGQAZABgAGAAYABgA
GAAYABcAFwAZABoAGgAaABoAGQAYABcAFwAXABgAGAAXABcAFwAXABUAFQAWABgAGwAe
ACAAIAAiACAAHwAfAB8AHwAfAB8AHgAcABwAHAAcAB4AHwAfAB8AHgAbABcAFAASABAA
EAAPAA4ADQAMAAoACgAKAAkACwALAAsACgAKAAgACAAJAAkACQAJAAgACAAGAAgACAAG
AAYACgAKAAMA+v/3//j/AAAMABoAKAA5AE0AZQCCAKMAuwDAAKcAhQBnAFYATAA/AC8A
IgAWAAsAAQD8//v//f8AAAIAAQD///3///8BAAEA///9//7/AAD+//3//P/8//r/+v/6
//r/+v/6//r/+v/6//n/+f/6//z//P/8//z/+//6//n/+f/5//n/+P/4//n/+f/5//n/
+f/4//j/+f/5//n/+f/5//v/+//6//r/+v/6//r/+v/4//n/+v/6//j/+P/5//n/+//7
//z//P/8//z//f/+//7//v/9//3//v/+//7///8BAAEAAgACAAEAAgACAAIAAwAFAAYA
BgAIAAkACQAJAAwADAAMAA4ADwAQABEAEQASABIAEwAUABIAEgASABIAFAAWABYAFAAU
ABQAEwATABMAEQAPAA4ADgAOAA0ADAALAAsACgAJAAUABQAEAAMAAQABAAAA//////7/
/f/8//r/+v/6//r/+//7//r/+v/7//n/+f/5//n/+f/4//j/9v/2//X/9f/0//T/9P/0
//b/9v/2//b/9v/1//T/9P/0//T/9v/2//H/8f/y//P/8//z//P/8//z//P/8//z//P/
8//z//H/8f/y//L/8v/w//D/8f/x//H/8f/x//H/8P/v/+7/7v/u/+7/7v/u/+7/7v/t
/+3/7v/u/+7/7//v/+//7//w/+7/7f/s/+z/7P/t/+3/7f/t/+3/7P/s/+3/7f/s/+z/
6//s/+z/6//r/+v/6//r/+3/7f/t/+3/6//r/+r/6v/q/+n/6f/q/+r/6v/p/+j/6v/r
/+v/6v/o/+n/6f/o/+r/6v/p/+n/6f/p/+j/5//n/+f/5//m/+j/6P/n/+f/6P/m/+b/
5v/m/+b/5v/l/+X/5//n/+f/5//m/+b/5v/m/+b/5v/l/+X/5f/m/+b/5v/l/+X/5f/l
/+f/5//o/+j/5//n/+f/5//n/+f/6P/q/+v/7v/w//D/8P/u/+3/7f/x//H/8f/x//D/
7v/u/+7/8P/y//P/8//z//L/7//r/+j/5v/k/+T/4//i/+H/4P/g/+D/4P/f/9//3//f
/97/3v/c/9z/3f/f/9//3//e/9z/2v/c/9z/3v/g/+D/3P/V/87/z//S/9r/5P/0/wIA
EwApAEUAZgCHAJ0AmgB7AFkAPwAwACgAGwAPAAIA9P/l/9//2v/Z/93/4v/k/9//3f/d
/93/3f/d/93/2//c/9z/3P/b/9r/2v/a/9r/2v/a/9r/2v/a/9r/3P/b/9v/3P/c/9z/
3P/c/9r/2v/a/9v/2//b/9r/2v/b/9v/2//b/93/3P/c/93/3f/d/93/3f/d/93/3P/c
/97/3v/e/97/3P/d/97/3v/e/97/3//f/9//3//g/+D/4P/g/+H/4v/k/+T/4//j/+T/
5P/k/+X/5//n/+j/6P/p/+r/6v/q/+v/7f/u/+7/7v/v/+//7//y//L/8v/0//f/+P/5
//n/+P/4//n/+v/6//r/+v/6//j/+v/6//j/+v/6//n/+f/7//n/9//2//j/+P/3//b/
9P/z//H/7//t/+3/7P/r/+n/6f/o/+f/5//m/+X/5P/k/+T/5P/k/+P/4//i/+L/4//h
/+H/4f/h/+H/4P/g/+D/4P/f/9//4P/g/+D/4P/e/97/3v/e/+D/3//e/97/3P/c/97/
3v/d/93/3v/f/93/3f/d/93/3f/d/93/3f/f/9//3//d/9//4P/g/+D/4v/i/+P/4//j
/+P/4//j/+L/4f/g/+D/4v/i/+L/4v/k/+T/4//j/+T/5P/k/+X/5P/j/+L/4v/k/+P/
4v/i/+T/5f/l/+X/5f/l/+T/5P/n/+f/5v/m/+X/5v/m/+X/5f/l/+X/5f/l/+X/5f/l
/+X/5f/k/+T/5v/l/+X/5v/m/+b/5f/k/+T/5f/l/+T/4v/j/+P/4v/k/+T/4//j/+L/
4//j/+P/4//j/+H/4P/i/+L/4v/i/+L/4v/i/+H/4f/j/+P/4//j/+L/4v/i/+L/4P/g
/9//3//f/+D/4P/g/+P/4//j/+P/4f/h/+L/4v/h/+H/4f/h/+P/4//k/+b/5f/o/+r/
6v/u/+z/6//r/+3/7f/t/+3/6v/o/+j/6P/q/+z/7f/t/+3/7P/p/+X/5v/k/+L/4v/f
/97/3f/c/9r/2v/a/9n/2//b/9v/2v/c/9r/2v/b/9n/2f/Z/9j/2v/Y/9r/2v/a/9r/
2v/a/9X/zP/H/8r/0v/e/+j/9v8HABsAMwBQAHMAkwCgAI8AbQBNADgALAAhABUACAD6
/+v/3//a/9f/2f/e/+D/3f/b/9v/2f/Z/9f/2f/Z/9j/1v/Y/9f/1v/W/9b/1v/W/9b/
1v/W/9b/1v/Y/9f/1//Y/9j/2P/Y/9j/2P/Y/9j/2f/Z/9n/2P/Y/9v/2//b/9v/2f/Y
/9j/2f/b/9v/2//b/9n/2f/Y/9j/2v/a/9r/2v/a/9v/3P/c/9v/2v/a/9n/2f/Z/9r/
2v/c/9z/3f/e/97/3v/d/93/3v/e/97/3//f/9//4P/g/+H/4v/i/+L/4//l/+b/5v/o
/+n/6f/p/+v/7P/t//D/8v/y//L/8f/x//L/9P/2//b/9v/2//b/9v/4//j/9v/2//b/
9f/1//f/9f/z//L/8P/w/+//7v/t/+3/7P/r/+n/6f/o/+f/5//n/+b/5f/j/+L/4f/g
/+D/4P/g/+D/3//f/97/3v/f/93/3f/d/93/3f/c/9z/3P/c/9v/2//c/9z/3P/c/9z/
3P/c/9z/3P/b/9r/2v/a/9r/3P/c/9n/2f/a/9v/2//b/9v/2//Z/9n/2f/Z/9n/2f/Z
/9f/1//Y/9j/2P/a/9r/2//b/9v/2//b/9v/2//b/9v/3P/e/97/3v/e/97/3v/d/93/
4P/g/+D/4f/f/9//3//g/+H/4f/h/+L/4v/j/+P/4//l/+X/5P/k/+f/5//m/+b/5f/m
/+b/5f/l/+X/5f/l/+f/5//n/+f/5//n/+b/5v/o/+f/5//o/+r/6v/p/+j/6P/p/+n/
6P/m/+f/5//q/+j/6P/o/+j/6v/q/+n/6f/p/+n/6f/p/+r/6v/q/+r/7P/s/+v/6//p
/+r/6v/q/+z/7f/u/+//7f/t/+7/7v/v/+//7//v/+//7//w//L/9f/4//r/+v/+//z/
+//7//3//f/9//3//v/8//z//P/9/wAAAgADAAMAAgD///v//P/6//j/+P/5//j/9//2
//b/9v/2//X/9f/1//X/9P/2//T/9P/1//X/9f/1//T/9f/0//f/+P/6//r/+v/6//P/
7P/p/+7/9v8AAA4AHgAvAEEAXQB6AJkAtwC+AKMAewBdAE4ARAA3ACkAHAAMAAEA/f/6
//X/9f/8/wAA+//5//3///////3//f///wAA/v8AAP///v/+//7//v/+//7/AAAAAAAA
AAAAAP////8AAAIAAgACAAIABAAEAAQABQAFAAUABAAEAAUABQAFAAUABwAGAAYABwAJ
AAkACQAJAAsACwAKAAoACwAMAA0ADgAPABEAEwAUABIAEgATABMAFQAVABYAFgAYABgA
GQAaABwAHAAbABsAHgAeAB4AHwAhACEAIgAiACMAJAAkACQAJQAnACgAKAAsAC0ALQAt
ADAAMAAwADIANQA2ADcANwA4ADgAOQA6ADoAOgA6ADoAOAA6ADoAOAA6ADoAOQA5ADsA
OQA3ADYANgA2ADUANAAzADMAMgAxAC0ALQAsACsAKQApACgAJwAnACYAJQAkACQAJAAk
ACQAIwAjACIAIgAjACEAIQAhACEAIQAgACAAIgAiACEAIQAgACAAIAAgACIAIgAiACIA
IgAhACAAIAAgACAAIgAiAB8AHwAgACEAIwAjACMAIwAjACMAIwAjACQAIwAiAB8AIAAi
ACMAJAAkACQAJQAlACUAJQAlACUAJQAlACUAJgAmACYAJgAmACYAJgAlACUAKAAoACgA
KQApACkAKQAqACoAKQAoACgAKAApACkAKQAqACsAKwAsAC0ALQAsACwALQAuAC4ALQAt
AC0ALQAtAC0ALQAtAC0ALQAtACwALAAuAC0ALQAsACwALAAsACwALAAuAC4ALQAtACsA
KwArACsALAAsACwALAAuAC4ALQAtAC0ALgAuAC4ALwAvAC8ALwAvAC8AMAAwAC0ALQAt
AC0ALQAtAC4AMAAzADYAOAA4ADgANgA1ADUAOQA5ADkAOQA4ADYANgA2ADYAOAA5ADkA
OQA4ADUAMQAwAC4ALAAsAC0ALAArACoAKgAqACoAKQArACsAKwAqACwAKgAqACsAKwAr
ACsAKgAqACgAKgAqACwAKgAqACoAJwAeAB0AJAAsADYARABUAGMAeQCVALQAzQDfANoA
uwCZAH0AcABmAFkASwA+ADIAKwAnACYAJQAnACwALgAtACsALQAvAC8ALwAxADEAMAAu
ADAALwAuAC4AMAAwADAAMAAwADAAMAAwADAALwAvADAAMAAwADAAMAAwADAAMAAxADMA
MwAyADIAMQAxADEAMQAyADIAMwA1ADMAMwAzADMAMwAzADIAMgA0ADQANAA0ADQANQA2
ADYANgA2ADcANwA1ADUANgA2ADgAOAA5ADoAOgA6ADkAOQA8ADwAPAA9AD0APQA+AD4A
PQA+AD4APgA/AEEAQgBCAEQARQBFAEUASABIAEgASgBLAEwATQBNAEwATABNAE4ATgBO
AE4ATgBMAE4ATgBMAE4ATgBNAE0ASwBJAEcARgBEAEQAQwBCAEAAPwA9ADsANwA3ADYA
NQAzADMAMgAxAC8ALgAtACwAKAAoACgAKAAlACUAJAAkACMAIQAhACEAHwAfAB4AHgAc
ABwAGwAbABoAGgAaABoAGAAYABgAGAAYABcAFgAWABUAFAAVABQADwAPABAAEQAQAA8A
DgANAAsACwALAAsACwALAAsACQAJAAoACgAKAAgACAAJAAkABwAHAAcABwAJAAkACQAK
AAgACAAIAAgACAAIAAcABwAGAAYABgAHAAcABwAHAAgABgAFAAQABAAEAAUABQAFAAUA
BQAEAAQABQAFAAQABAADAAQABAADAAEAAQABAAEAAQABAAEAAQD//////v/+/wIAAwD/
/wAAAAAAAAAAAAD+//7//f/9//3//f/9//3//P/8//z//P/8//z/+//7//v//P/8//z/
/f/9//3//f/9//3//v/+//3//f/9//3/+//7//z//v///wIABAAEAAYABAADAAMAAwAD
AAMAAwAEAAIAAgACAAQABgAHAAcACQAIAAUAAQD///z/+f/4//f/9v/1//T/9P/0//T/
8//z//P/8//y//L/8P/w//H/8f/x//H/8P/w/+7/8P/w//D/8P/w//D/6//k/93/4P/m
//D/+v8KABsAKwBBAFwAewCZAKoAmQB5AFsASAA8ADMAJQAYAAwA///z/+7/6//r//D/
9P/1//H/7f/t/+3/7//x/+//7v/u/+7/7f/s/+z/7P/s/+z/7P/q/+r/6v/q/+z/6//r
/+z/6v/q/+r/6v/q/+r/6v/r/+v/6//q/+r/6//r/+v/6//r/+r/6v/r/+n/6f/p/+n/
6f/p/+j/6P/q/+r/6v/q/+n/6f/p/+j/6P/o/+n/6f/p/+n/6v/q/+r/6v/r/+z/7P/s
/+v/6//s/+z/7P/t/+//7//w//D/8//0//T/9P/1//f/+P/4//j/+f/5//n//P/8//z/
/v8BAAIAAwADAAQABAAFAAYABgAGAAYABgAGAAgACAAGAAgACAAHAAcACQAHAAUABAAE
AAQAAwACAAEAAQAAAP///f/9//z/+//5//n/+P/3//X/9P/z//L/8v/y//L/8v/v/+//
7v/u/+//7f/t/+3/7f/t/+z/7P/s/+z/6//r/+z/7P/s/+z/7P/s/+z/7P/s/+v/6v/q
/+z/7P/u/+7/6f/p/+r/6//r/+v/6//r/+v/6//r/+v/7f/t/+3/6//t/+7/7v/u/+7/
7v/v/+//7f/t/+3/7f/t/+3/7f/u//D/8P/w//D/8P/w/+//7//w//D/8P/x//P/8//z
//T/9P/z//L/8v/z//X/9v/3//X/9f/0//T/9//3//b/9v/5//r/+v/5//n/+f/5//n/
+//7//v/+//7//v/+v/6//z/+//7//z//P/8//v/+v/+//v//f/+//z//P/8//z//P/+
//7//f/9//3//f/9//3//P/8//z//P/+//7//f/9//3//v/+//7////////////9//3/
/v/+//3//f/9//3//f/9//7/AAABAAQABgAGAAYABAADAAMABQAFAAUABQAEAAIAAgAC
AAIABAAFAAUABQAEAAEA/f/8//r/+P/4//f/9v/1//T/9P/0//T/8//z//P/8//y//L/
8P/w//H/8f/x//H/8P/w/+7/8P/w//D/8P/y//D/6f/i/+H/4v/q//T/AAAOACEANwBN
AGoAjQCpAK4AnQB5AFkASAA+ADMAJQAcAA4A///1//D/7f/t//L/9P/x/+//7f/v/+//
7//v/+//7P/o/+n/6f/p/+r/6v/q/+r/6v/q/+r/6v/q/+r/6f/p/+r/6v/q/+r/6v/q
/+r/6v/r/+v/6//q/+r/6f/p/+n/6f/r/+r/6v/r/+n/6f/p/+n/6//r/+r/6v/s/+z/
7P/s/+z/7f/u/+7/7v/u/+//7//t/+3/7v/u//D/8P/x//L/8v/y//H/8f/y//L/8v/z
//P/8//0//T/9f/2//b/9v/3//n/+v/6//r/+//7//v//v/+//7/AAABAAIAAwADAAMA
BAAGAAgACgAKAAoACgAIAAoACgAIAAgACAAHAAcACQAHAAUABAAEAAQAAwACAP/////+
//3//f/9//z/+//5//n/+P/3//f/9v/1//T/8P/w//D/8P/x//H/8P/w//H/7//v/+//
8f/x//D/8P/w//D/7//v/+7/7v/u/+7/7v/u/+7/7v/u/+3/7P/s/+z/7P/u/+7/7f/t
/+7/7//t/+3/7f/t/+//7//v/+//7//v/+//7f/v//D/8P/w/+7/7v/v/+//7f/t/+3/
7f/t/+3/7f/u/+7/7v/u/+7/7v/u/+3/7f/u/+7/7v/v/+//7//v//D/7v/t/+z/7P/u
/+//7//v/+//7//u/+7/7//v/+7/7v/v//D/8P/v/+//7//v/+//7//v/+//7//v/+//
7v/u/+7/7f/t/+7/7v/u/+3/7P/s/+7/7P/s/+z/7P/s/+z/6//r/+v/6//r/+v/7P/s
/+z/7P/q/+r/6f/p/+v/7P/s/+z/6//r/+v/6//r/+v/7P/s/+v/6//r/+v/7f/t/+7/
8P/x//T/9v/2//b/9P/z//P/9f/1//X/9f/y//D/8P/w//L/9P/1//X/9f/0//H/7f/s
/+r/6P/o/+f/5v/l/+T/4v/i/+L/4f/h/+H/4f/g/+L/4P/g/+H/3//f/9//3v/e/9z/
3v/e/+D/4P/e/+D/3f/U/83/0P/W/97/6v/+/w8AIwA7AFYAdwCZAKQAkQBtAE0AOgAw
ACUAFwAMAP7/7//l/97/2f/b/+L/5P/h/93/2//b/9v/3//f/9v/3P/c/9r/2f/Y/9j/
2P/Y/9j/2P/a/9r/2v/a/9r/2f/Z/9r/2v/a/9r/2v/a/9r/2v/b/9v/2//a/9r/2f/Z
/9n/2f/Z/9j/2P/Z/9v/2//b/9v/2f/Z/9j/2P/Y/9j/2P/Y/9r/2//c/9z/3P/c/93/
3f/b/9v/3P/c/9z/3P/d/97/4P/g/9//3//g/+D/4P/h/+H/4f/i/+L/4//k/+T/5P/l
/+f/6P/o/+r/6//r/+v/7P/s/+z/7v/v//D/8f/x//H/8v/0//b/9v/2//b/9v/0//b/
9v/0//b/9v/1//X/9//1//P/8v/w//D/7//u/+3/7f/s/+v/6f/p/+j/5//l/+X/5P/j
/+H/4P/f/97/3P/c/9z/3P/d/93/3P/c/9v/2f/Z/9n/2f/Z/9j/2P/Y/9j/1//X/9j/
2P/Y/9j/2P/Y/9j/2P/Y/9f/1v/W/9b/1v/Y/9j/1f/V/9b/1//X/9f/1//X/9X/1f/V
/9X/1//X/9f/1f/T/9T/1P/U/9b/1v/X/9f/1f/V/9X/1f/V/9X/1f/W/9b/1v/W/9b/
1v/W/9X/1f/W/9b/1v/X/9X/1f/V/9b/1//X/9f/2P/W/9f/1//X/9f/1//W/9b/2f/Z
/9j/2P/X/9j/2P/X/9f/1//X/9f/2f/Z/9n/2f/Z/9n/2P/Y/9r/2f/Z/9r/2v/a/9n/
2P/a/9v/2v/a/9r/2v/a/9r/2v/Z/9n/2//b/9v/2//c/9z/3P/c/9z/3P/b/9v/2//c
/9z/3P/d/93/3f/d/9//3//g/+D/3//f/9//3//f/9//4P/i/+P/5v/o/+j/7P/q/+n/
6f/r/+v/6//r/+r/6P/o/+j/6P/q/+v/6//r/+r/5//j/+T/4v/g/+D/3//e/93/3P/e
/97/3v/d/93/3f/d/9z/3P/a/9r/2//d/93/3f/c/97/3P/e/97/4P/g/+D/4P/Z/9L/
z//S/9z/5v/0/wgAGwAtAEsAagCJAKMApgCLAGMARwA4AC4AIwATAAQA9v/r/+f/4v/f
/+H/5v/q/+n/5//n/+n/6//t/+v/6f/q/+z/7P/r/+r/6v/s/+z/7P/s/+7/7v/u/+7/
7//v//D/8v/y//L/8v/y//T/9P/0//X/9//3//b/9v/5//n/+f/5//n/+P/4//n/+//7
//v/+//8//3//f/+////AAABAAIAAgADAAQABAAEAAQABQAFAAcABwAIAAgACgAKAAsA
DAAMAAwACwALAA0ADgAPABEAEwATABQAFAAXABgAGAAYABkAGwAcABwAHgAfAB8AHwAi
ACIAIgAkACUAJgAnACcAKAAoACkAKgAqACoAKgAqACoALAAsACoALAAsACsAKwApACcA
JQAkACUAJgAmACYAIwAjACIAIQAfAB8AHgAdABsAGwAaABkAGQAYABcAFgAUABQAFAAU
ABMAEwASABIAEgARABIAEwATABMAEgASABIAEgARABEAEgASABIAEgASABIAEgASABQA
EwASABIAEgASABQAFAARABEAEgATABUAFQAVABUAFQAVABUAFQAVABUAFQATABQAFgAX
ABgAGAAYABkAGQAZABkAGQAZABkAGQAZABoAGwAcAB0AHgAeAB4AHQAdAB4AHgAeAB8A
HQAdAB0AHgAgAB8AHgAeAB4AHwAfAB8AHwAfAB4AHgAfAB8AHgAeAB8AIAAgAB8AIQAf
AB0AHwAeAB4AHgAeAB4AHgAeAB0AHQAdAB0AHQAdABwAHAAcABwAHAAcABsAGwAbABwA
HAAcAB8AHwAfAB8AHwAfACAAIAAfAB8AHwAfAB8AHwAgACIAIwAmACgAKAAoACYAJQAl
ACcAJwAnACcAKAAmACYAJgAmACgAKQApACgAJgAiAB0AHAAaABgAGAAZABgAFwAWABYA
FgAWABUAFQAVABUAFAAUABIAEgATABUAFQAVABQAEgAQABIAEgAUABQAFAAUAA0ABgAF
AAoAEAAaACgAOABJAFsAcwCUALUAywDKALEAiwBvAGAAVgBHADcAKAAcABMADwAMAAkA
CwAQABIAEQAPAA0ADQAPAA8ADwARABIAEAAQAA8ADgAOAA4ADgAOAA4ADAAMAAwADAAO
AA0ADQAOAA4ADgAOAA4ADAAMAAwADQAPAA8ADgAOAA0ADQANAA0ADwAOAA4ADwANAA0A
DQANAA0ADQAMAAwADgAOAA4ADgAOAA8AEAAQABAAEAARABEAEQARABIAEgASABIAEwAU
ABQAFAATABMAFgAWABYAFwAZABkAGgAaABsAHAAcABwAHQAfACAAIAAiACMAIwAjACQA
JAAkACYAKQAqACsAKwAqACoAKwAsACwALAAsACwALAAuAC4ALAAsACwAKwArACsAKQAn
ACYAJgAmACUAJAAhACEAIAAfAB0AHQAcABsAFwAXABYAFQAVABQAEwASABAAEAAQABAA
DwAPAA4ADgANAAsACwALAA0ADQAMAAwADAAMAAsACwAKAAoACgAKAAoACgAKAAoACgAJ
AAgACAAGAAYACAAIAAcABwAIAAkABwAHAAcABwAHAAcABwAHAAcABwAHAAUABQAGAAYA
BgAGAAYABwAHAAcABwAHAAcABwAHAAcACAAGAAYABgAGAAgACAAHAAcACAAIAAgACQAH
AAcABwAIAAoACQAIAAgABgAHAAcABwAHAAcABgAGAAkACQAIAAgACAAIAAcABQAFAAUA
BQAFAAcABwAHAAcABwAFAAYABAAEAAQABAAEAAQAAwADAAMAAwADAAMAAgACAAIAAgAC
AAIAAQABAAEAAgACAAIAAwADAAMAAwADAAMABAAEAAUABQAFAAUAAwADAAQABgAJAAwA
DgAOAA4ADAALAAsADwAPAA8ADwAMAAoACgAKAAoADAANAA0ADQAMAAkABQACAAAA/v/+
/////v/9//z//P/8//z/+//7//v/+//6//r/+P/4//n/9//3//f/9v/2//T/9v/2//j/
+v/4//b/7//o/+P/6P/0//7/CgAYACsAPwBXAHYAlQCvALIAmwB3AFkASgBCADUAJQAY
AAwAAQD5//T/8f/1//j/+v/5//X/8//z//X/9f/z//P/8v/y//T/8//y//L/8v/y//L/
8v/y//L/8v/y//L/8f/x//L/8v/y//L/8v/w//D/8P/x//P/8//y//L/8f/x//H/8f/z
//L/8v/z//P/8//z//P/8//z//L/8v/y//L/8v/y//L/8//0//T/8v/y//P/8//z//P/
9P/0//T/9P/1//b/+P/4//f/9//6//r/+v/7//z/+//7//r/+//8//z//P/9////AAAA
AAIAAwADAAMABgAGAAYACAAJAAoACwALAAoACgALAAwADgAOAA4ADgAMAA4ADgAMAAwA
DAALAAsACwAJAAcABgAGAAYABQAEAAMAAwACAAEA//////7//f/5//n/+P/3//X/9P/z
//L/8v/y//L/8v/x//H/8P/w//H/7//v/+//7//v/+7/7v/u/+7/7f/t/+z/7P/s/+z/
7P/s/+z/7P/q/+n/6P/o/+j/6P/q/+r/6f/p/+r/6//p/+n/6f/p/+f/5//n/+f/5//n
/+f/5f/l/+b/5v/m/+b/5v/n/+f/5f/l/+X/5f/l/+X/5f/m/+b/5v/m/+b/5v/m/+X/
5f/m/+b/5v/n/+f/5//n/+j/6P/n/+b/5v/m/+f/5//n/+X/5f/k/+T/5f/l/+T/5P/l
/+b/5v/l/+X/5f/l/+X/4//j/+P/4//j/+P/4v/i/+T/4//j/+T/5P/k/+P/4v/i/+L/
4P/g/+D/4P/i/+L/4f/h/9//3//f/9//4P/g/+D/4P/e/97/3f/d/9//4P/g/+D/4f/h
/+H/4f/h/+H/4v/i/9//3//f/9//4f/h/+L/5P/l/+j/6v/q/+r/6P/n/+f/6f/p/+n/
6f/o/+b/5v/m/+b/6P/p/+n/5//m/+P/3//e/9z/2v/a/9n/2P/X/9b/1P/U/9T/0//V
/9X/1f/U/9T/0v/S/9P/0//T/9P/0v/Q/87/0P/Q/9L/0v/S/9D/x//A/8H/yv/S/9z/
6v/6/w0AJQA/AGAAgQCTAIgAaQBJAC8AJAAcABEAAwD0/+b/2//T/87/z//V/9j/1v/T
/9H/0f/R/8//0f/R/9H/zv/M/83/zf/N/87/zv/O/87/zv/O/87/zv/O/87/zf/N/87/
zv/O/87/zv/O/87/zv/P/8//z//O/87/z//P/8//z//P/87/zv/P/8//z//P/8//z//P
/87/zv/O/87/zv/O/87/z//Q/9D/zv/O/8//z//R/9H/0v/S/9D/0P/R/9L/0v/S/9H/
0f/U/9T/1P/V/9f/1//Y/9j/2f/a/9r/2v/c/93/3f/c/97/3//f/9//4v/i/+L/5P/l
/+b/5//n/+j/6P/p/+r/6v/q/+r/6v/q/+z/7P/q/+r/6v/p/+n/6//p/+f/5v/m/+b/
5f/k/+H/4f/g/9//2//b/9r/2f/X/9f/1v/V/9X/1P/T/9L/0v/S/9L/0v/R/9H/0P/Q
/9H/z//P/8//zf/N/8z/zP/N/87/zv/P/8//zv/N/8z/zP/M/8z/zP/O/83/zP/M/8v/
yv/L/8r/yf/J/8r/y//J/8n/yf/J/8f/x//H/8f/yf/J/8n/x//F/8b/xv/G/8T/xP/F
/8X/x//H/8f/x//F/8X/xf/G/8T/xP/E/8T/xv/G/8X/xf/E/8T/xP/F/8X/xf/F/8b/
xv/F/8T/xP/E/8X/xf/F/8X/xf/E/8T/w//D/8L/wv/F/8b/xv/F/8P/w//D/8P/xf/F
/8X/xf/D/8P/wv/C/8L/wf/B/8L/wv/C/8H/wP/C/8P/w//C/8D/wf/B/8D/wP/A/7//
v//A/w==
         </WaveFormData>
      </LeadData>
      <LeadData>
         <LeadByteCountTotal>10000</LeadByteCountTotal>
         <LeadTimeOffset>0</LeadTimeOffset>
         <LeadSampleCountTotal>5000</LeadSampleCountTotal>
         <LeadAmplitudeUnitsPerBit>4.88</LeadAmplitudeUnitsPerBit>
         <LeadAmplitudeUnits>��V</LeadAmplitudeUnits>
         <LeadHighLimit>2147483647</LeadHighLimit>
         <LeadLowLimit>268435456</LeadLowLimit>
         <LeadID>II</LeadID>
         <LeadOffsetFirstSample>0</LeadOffsetFirstSample>
         <FirstSampleBaseline>0</FirstSampleBaseline>
         <LeadSampleSize>2</LeadSampleSize>
         <LeadOff>FALSE</LeadOff>
         <BaselineSway>FALSE</BaselineSway>
         <ExcessiveACNoise>FALSE</ExcessiveACNoise>
         <MuscleNoise>FALSE</MuscleNoise>
         <LeadDataCRC32>884268866</LeadDataCRC32>
         <WaveFormData>
GgAaABoAGgAcABwAHAAcAB4AHgAeAB4AHwAgACEAIgAgACAAIAAgACAAIAAgACAAHgAe
AB4AHgAdABwAGwAaABkAGAAXABYAEwASABEAEAAQABAAEAAQAA8ADgANAAwACgAKAAoA
CgAKAAoACgAKAAgACAAIAAgACAAIAAgACAAGAAYABgAGAAQABAAEAAQABgAGAAYABgAG
AAYABgAGAAQABAAEAAQAAgACAAIAAgACAAIAAgACAAIAAgACAAIAAgACAAIAAgACAAIA
AgACAAIAAgACAAIAAgACAAIAAgADAAQABQAGAAQABAAEAAQABgAGAAYABgAGAAYABgAG
AAgACAAIAAgACAAIAAgACAAIAAgACAAIAAgACAAIAAgABgAGAAYABgAGAAYABgAGAAQA
BAAEAAQABAAEAAQABAAEAAQABAAEAAIAAgACAAIAAgACAAIAAgACAAIAAgACAAIAAgAC
AAIAAAAAAAAAAAACAAIAAgACAAIAAgACAAIAAAAAAAAAAAACAAIAAQABAP//AAAAAAAA
AQABAAEAAQD//wAAAAABAAIABQAHAAcACQAKAAsACwAJAAoACgAJAAcABwAHAAoAEQAU
ABYAFgAXABUAFQAVABUAFQAUABQAEQARABEAEAAQABAADgAMAA0ADAALAAgABgAEAAIA
AAD8//v/+v/5//b/9f/1//X/9f/1//X/9f/2//b/9v/2//f/9//2//b/9v/2//X/9f/1
//X/9P/z//P/9P/5/wEACAAQABkAJgA0AEIATQBcAHAAewCCAIsAiQBuAEcAOAAyACIA
GAASAA4ABgD3/+j/4//l/+z/8f/x//X/+f/3//X/+P/4//f/9v/1//X/9f/1//X/9f/1
//b/9v/2//X/9f/1//X/9f/1//X/9v/2//f/+f/4//j/+P/4//n/+f/5//f/+P/4//j/
+P/4//j/+P/4//n/+f/5//n/+f/5//n/+f/5//n/+f/4//j/+P/4//r/+v/6//r/+P/4
//n/+f/5//r/+v/6//r/+//8//z//P/9//3//f////////8AAAMABAAEAAUABgAGAAcA
CAAHAAgACgALAA0ADgAPABAAEQARABIAEwAUABUAFQAXABcAFgAWABgAGgAaABoAGwAZ
ABkAGQAZABcAFgAVABQAFgAUABQAEwASABEAEAAPABAADwAOAA4ACwAKAAkABwAEAAQA
AwACAAEAAQABAAAAAAAAAP////8BAP///////////v/9//v//f/9//3//P/6//r/+//7
//3//P/8//z/+v/6//r/+v/8//z/+//6//j/+f/6//r//P/9//3//P/6//v/+//7//3/
/f/8//z//P/9//7//v/8//z//P/8//z//P/8//3//f/9//3//f/+//7//v/+//7//v/+
//7////////////9//7//v/+/wAAAAAAAAAA/v/+//7//v/+//7//f/9//3//f/9//3/
///////////9//3//f/8//7//v///////f/9//z//P/8//v/+//7//3//P/8//3/+//6
//r/+v/4//j/+P/5//n/+f/4//j/+P/4//j/+P/4//j/+P/4//r/+P/3//f/+P/4//j/
+P/4//b/9v/2//b/9v/2//X/9f/3//j/+P/4//X/9f/1//X/9f/2//b/9//2//n/+//7
//z//v8AAAEAAQACAAIAAQD///////8CAAkADAAOAA4ADQALAAsACwALAAsACgAKAAkA
CQAJAAgACAAIAAYABAADAAIAAQD+//r/+P/2//T/8v/x//D/7//w/+//7//v/+3/7f/t
/+3/7P/s/+z/7P/v/+//7v/u/+z/7P/r/+v/6//r/+r/6f/p//D/9//7/wAACgATACAA
LgA8AEkAXABsAHUAfACDAH0AXgA7AC4AIgAOAAIAAAD4/+z/4f/Y/9f/3//o/+n/6//t
/+3/6//r/+z/7P/t/+z/6v/p/+j/5//n/+f/5//o/+r/6v/p/+n/6f/p/+n/6f/p/+r/
6v/r/+v/6v/q/+r/6v/r/+v/6//p/+r/6v/q/+z/7P/s/+z/7P/t/+3/7f/r/+v/6//r
/+3/7f/t/+3/7P/s/+z/7P/u/+7/7v/u/+7/7v/v/+//7f/u/+7/7v/w//H/8v/y//D/
8f/x//H/9f/1//X/9v/3//j/+P/5//r/+v/7//z//f/+/wAAAQABAAIAAwAEAAcABwAI
AAkACAAJAAkACwANAAwADAAOAAwADAAMAA0ACwALAAsACwANAAwACwAKAAoACAAIAAcA
BgAFAAQAAwACAAEAAAAAAP///v/9//v/+v/6//n/+P/5//n/+f/4//b/9v/1//X/9f/z
//P/8//0//T/9P/z//P/8//z//L/8v/y//P/8//x//D/8P/w//L/8v/y//L/8v/y//H/
8P/w//H/8v/y//D/8f/x//D/8P/x//H/8f/y//P/8//0//b/9//4//j/9v/2//b/9v/4
//j/+P/5//f/9//3//f/+P/4//j/+P/4//j/+P/4//v/+//7//v/+v/6//n/+P/6//r/
+v/6//r/+v/6//r//P/8//v/+//5//n/+f/5//n/+f/5//n/9//3//f/9v/2//b/9//3
//f/9//2//b/+P/3//f/9//1//T/9P/1//X/9P/0//T/8v/y//L/8//1//X/9P/0//T/
9P/0//T/9P/0//T/8v/0//T/9P/0//T/8v/y//L/8v/y//L/8f/x//H/8v/y//L/8f/x
//H/8f/v//D/8P/x//L/9f/3//f/+f/6//v/+//5//r/+v/5//n/+f/5//z/AQAEAAYA
BgAHAAUABQAFAAUABQAEAAQAAQABAAEAAAACAAIAAAD+//v/+v/5//b/9v/0//L/8P/u
/+3/7P/r/+r/6f/p/+n/6f/p/+n/6f/o/+j/6P/o/+f/5//m/+b/6P/o/+f/5//n/+f/
6P/j/+H/5v/t//H/9v/+/wcAEgAgADAAPQBMAGAAbwByAHsAfwBsAEcAMAAoABYABAD+
//z/8P/h/9b/0f/V/97/4//l/+f/5//n/+X/5v/m/+f/5v/l/+X/5f/l/+P/4//j/+T/
5v/m/+X/5f/n/+f/5//n/+X/5v/m/+f/5//m/+b/5v/m/+f/5//n/+n/6v/q/+r/6v/q
/+r/6v/q/+v/6//r/+v/6//r/+v/6//r/+v/6//q/+r/6v/q/+z/7P/s/+z/7P/s/+3/
7f/t/+7/7v/u/+z/7f/u/+7/8P/x//H/8f/y//H/8P/w//P/9P/0//X/9v/2//f/+P/5
//r//P/9////AAABAAIAAQABAAIAAwAEAAUABQAHAAkACAAIAAoACgAKAAoACwALAAsA
CwALAAsACgAJAAgACAAGAAYABQAEAAMAAgABAAAA///+//7//f/8//v/+f/4//j/9//2
//f/9//3//b/9P/0//P/8//z//H/8f/x//L/8v/y//H/8f/x//H/8P/w//D/8f/x//H/
8P/w//D/8P/w//D/8P/w//D/7//u/+7/7//w//D/7v/v/+//7v/u/+//7//v/+3/7f/s
/+z/7P/t/+7/7v/u/+7/7v/u//D/8P/w//H/8//z//P/8//y//L/8v/y//L/8v/y//L/
9f/1//X/9f/1//b/9v/2//b/9v/2//b/9v/2//b/9v/2//b/9f/1//f/9//3//f/9f/1
//X/9f/z//P/8//y//T/9P/1//X/9f/1//T/9P/0//P/8//z//P/8v/y//P/8//y//L/
8v/y//L/8v/0//P/8v/x//D/8P/w//D/8P/y//L/8f/x/+//8P/w//D/7//v/+//7//x
//L/8v/z//L/9f/3//f/9f/2//f/9//5//r/+v/5//n/+f/5//z/AwAGAAgACAAFAAMA
AwADAAUABQAEAAQAAQABAAEAAAAAAAAA/v/8//3//P/7//j/9P/y//D/7v/u/+3/7P/r
/+z/6//r/+v/6f/p/+n/6f/q/+r/6v/q/+n/6f/o/+j/6v/q/+n/6f/p/+f/5v/l/+X/
6v/x//f//v8GAA0AGAAmADIAPwBQAGQAcwB6AH0AewBiAD0AKgAiABYACgAEAP7/+P/t
/9r/0f/X/97/4//l/+v/7f/t/+v/7P/q/+n/6v/p/+n/6f/p/+f/5//n/+j/6v/q/+n/
6f/p/+n/6f/p/+n/6v/q/+v/6f/o/+j/6P/o/+n/6f/p/+n/6v/q/+r/6v/q/+r/6v/q
/+v/6//r/+v/6//r/+v/6//r/+v/6//u/+7/7v/u/+3/7P/r/+r/6v/q/+v/6//t/+7/
7v/u/+z/7f/u/+7/8P/x//H/8f/x//H/8f/y//P/9P/0//X/9v/2//f/+P/5//r//P/9
//3//v///wAAAwADAAQABQAEAAUABQAHAAcABgAGAAgACAAIAAgACQAJAAkACQAJAAkA
CAAHAAYACAAGAAYABQACAAEAAAD///7//f/8//z/+//6//n/9//4//j/9//2//P/8//z
//L/8v/y//H/8f/x/+//7//v//D/8P/w/+//8f/x//H/8P/u/+7/7//v/+//7v/u/+7/
8P/w//D/8P/u/+7/7f/s/+z/7f/u/+7/8P/x//H/8P/w//H/8f/x/+//7//u/+7/8P/x
//L/8v/w//D/8P/w//D/8P/w//H/8f/x//H/8f/y//L/8v/y//L/8v/y//L/8//z//P/
8//z//T/9P/0//b/9v/2//b/9P/0//T/9P/2//b/9f/1//P/8//z//P/9f/1//X/9f/1
//X/9f/0//L/8v/z//P/8//z//L/8v/y//H/8f/z//L/8P/w//D/8P/y//L/8v/y//H/
8P/u/+3/7//w//D/8P/v/+//7//v/+//8P/w//H/9P/3//n/+f/3//j/+f/5//f/+P/4
//f/+f/5//n//P///wIABAAEAAMAAQABAAEAAwADAAIAAgAAAP///v/8//z//P/6//j/
9//2//X/8v/u/+z/6v/o/+j/5//m/+X/5P/j/+P/4//l/+X/5f/l/+L/4v/i/+L/4f/h
/+D/4P/i/+L/4f/h/+P/4f/g/+H/4//m/+v/8//2//z/BQAUACQALgA7AE4AXgBnAG4A
cwBpAEIAIQAcABoAEgAKAAQA+v/y/+X/2P/T/9f/3v/h/+P/5//n/+f/5//o/+j/5//m
/+X/5f/l/+X/5//n/+f/6P/m/+b/5f/l/+f/5//n/+f/6f/q/+r/6//q/+j/5//m/+T/
5f/l/+X/5f/m/+b/5v/o/+j/6P/o/+j/6f/p/+n/5//n/+f/5//o/+n/6v/r/+r/6v/q
/+r/7P/s/+z/7P/q/+r/6//r/+z/7v/v//D/7v/v//D/8P/y//P/8//z//P/8//z//T/
9f/2//b/9//6//r/+//8//v//P/+//////8AAAEAAgADAAMABAAFAAQABQAFAAcABwAG
AAYACAAIAAgACAAJAAkACQAJAAkACQAIAAcABgAGAAQABAADAAIAAQAAAP///v/9//z/
/P/5//j/9//1//b/9v/1//T/8//z//P/8v/w//D/7//v/+//7f/t/+3/7v/u/+7/7f/v
/+//7//u//D/8P/x//H/8f/w//D/8P/y//L/8v/y//P/9P/0//T/9P/1//b/9v/4//n/
+f/4//r/+//7//v/+//7//r/+v/6//v//P/8////AAABAAIAAgACAAIAAwADAAMAAwAD
AAYABgAGAAYACAAIAAgACAAJAAkACQAJAAcACAAIAAgACgAKAAoACgAMAAwADAAMAAwA
DAALAAsADQANAA0ADQALAAsACwALAA0ADQANAAwADAAMAA0ADQANAA0ADAAMAA4ADQAL
AAwACgAKAAoACgAKAAoACgAKAAoACgAJAAkACQAKAAoACgAJAAkACQAJAAcACAAIAAkA
DAAPABEAEQARABIAEwATABMAFAAUABMAEwATABMAFgAZABwAHgAeAB8AHQAdAB0AHQAd
ABwAHAAZABkAGQAYABkAGgAZABgAFwAWABUAEgAQAA4ADAAKAAgABwAGAAUABAADAAMA
AwABAAEAAQABAAAAAAAAAAAAAQABAAAAAAAAAAAA///////////+//3//f8AAAUACwAQ
ABYAHwAqADoASABVAGQAeACFAI4AlQCXAIYAYQBGAD4AMAAgABgAFAAKAPv/8P/p/+n/
8v/5//n/+//9//v/+//8//z/+//6//f/9//3//f/9f/1//X/9v/2//b/9f/1//X/9f/1
//X/9f/2//b/9//1//T/9P/0//L/8//z//P/8//0//T/9P/0//T/9P/0//L/8//z//P/
9f/1//X/9f/z//P/8//z//L/8v/y//L/8v/y//L/8v/0//T/9f/1//P/9P/0//T/9P/1
//b/9v/2//f/9//3//n/+f/5//r//f/+//7///8AAAAAAQACAAMABAAGAAcACQAKAAsA
DAANAA0ADgAPABAAEQARABMAFQAUABQAFgAWABYAFgAXABcAFwAXABcAFwAWABUAFAAU
ABIAEgARABEAEQARABEADgANAAwADAAJAAgABwAFAAYABgAFAAQAAwADAAMAAgACAAIA
AQABAP///f/9//3//v/+//7//f/9//3//f/8//z//P/9//3//f/8//z//P/8//z//P/8
//z//P/7//r/+P/5//r/+v/6//v/+//6//r/+//7//v/+//7//r/+v/6//v//P/8//z/
/P/8//z//v/+//7////9//3//f/9//7//v/+//7//v/+//7//v////////////3//v/+
//7/AAAAAAAAAAAAAAAAAAAAAAAAAAD///////////////8BAAEAAQABAAEAAQABAAAA
/v/+/////////////v/+//7//f/9//3////+//7///////7//v8AAAAA/v/+//7//v/8
//z//P/8//z//P/7//v//f/+//7//v/9//3//f/9//v//P/8//3//v8BAAMAAwAFAAYA
BwAHAAcACAAIAAcABQAFAAUACAAPABIAFAAUABEADwAPAA8AEQARABAAEAAPAA8ADwAO
AAwADAAKAAgABwAGAAUAAgAAAP7//P/6//j/9//2//X/9P/z//P/8//z//P/8//z//P/
9P/1//b/9f/1//T/9P/0//T/8//z//X/8f/y//H/8f/2//v/AQAIAA4AFwAkADQARABP
AF4AdACBAIQAjQCNAHQATwA8ADIAHAAOAAoABgD6/+3/4v/f/+X/7v/x//P/9//3//f/
+f/6//b/8//y//H/8f/x//H/8//z//P/9P/y//L/8f/x//P/8//z//P/8f/y//L/8//z
//L/8v/y//T/9f/1//X/8//0//T/9P/2//b/9v/2//T/9f/1//X/9f/1//X/9f/3//f/
9//3//j/+P/4//j/+P/4//j/+P/4//j/+f/5//n/+v/6//r/+P/5//r/+v/8//3//f/9
//3//f/9//7///8AAAAAAQACAAIAAwAEAAUABgAIAAkACQAKAAsADAANAA0ADgAPABIA
EwATABUAEwASABIAFAAUABQAFAAVABUAFQAVABUAFwAWABUAFAASABAAEAAPAA4ADQAM
AAsACgAJAAgACAAHAAYABQADAAIAAgABAAAA/////////v/8//z/+//7//3/+//7//v/
/P/8//z/+//5//n/+f/4//r/+v/7//v/+f/4//j/+P/6//r/+v/6//j/+P/3//b/9//5
//v//P/7//v/+v/4//r/+//7//v/+//7//r/+v/6//v//P/8//z//P/8//z//P/8//z/
/f/7//v/+//7//z//P/8//z//v/+//7//v/9//3//f/9//3//v/+//7//v/+//7//v/+
//7//v/+//z//P/7//v//f/9//3//f/7//v/+//7//v/+//7//r//P/8//3//f/8//v/
+f/4//n/+f/6//v/+//6//r/+//9//z/+v/6//r/+v/6//r/+v/6//z//P/7//v/+//8
//z//P/7//v/+//7//v//P/8//3//v8BAAMAAwADAAQABQAFAAUABgAGAAUABQAFAAUA
CAANABAAEgASAA8ADQANAA0ADwAPAA4ADgANAA0ADQAMAAwADAAKAAgABwAGAAUAAgAC
AAAA/v/8//r/+f/4//f/9v/1//X/9f/1//X/9f/1//T/9P/0//T/9f/1//T/9P/2//b/
9f/1//X/8//y//P/8//2//v/AQAEAAwAFwAiADIAQABNAFoAbgB9AIIAiQCNAHoAUwA8
ADQAIgAQAAwACgAAAPH/5P/h/+X/7v/z//P/9//5//f/+f/4//b/9//4//f/9//3//f/
9//3//f/+P/2//b/9f/1//X/9f/1//X/9f/2//b/9//3//b/9v/2//T/9f/1//X/9f/2
//b/9v/2//b/9v/2//b/9//3//f/9//3//f/9//5//n/+f/5//r/+v/6//r/+v/6//r/
+v/6//r/+//7//v//P/8//z//P/9//7//v/+/////////wEAAQABAAIABQAGAAYABwAG
AAYABwAIAAkACgAMAA0ADQAOAA8AEAARABEAEgATABIAEwATABUAFQAUABQAFgAYABgA
GAAZABkAGQAZABkAGQAYABcAFgAUABIAEgARABAADwAOAA0ADAALAAoACgAJAAgABwAF
AAUABgAGAAYABQAFAAUABAACAAIAAQABAAEA////////AAAAAAAA///////////+//7/
/v///////f/8//z//P/+//7//v/+//7//v/9//z//P/9//7//v/8//3//f/8//z//f/9
//3//f/9//z//P/8//3//v/+//7//v/+//7//v/+//7////9//3//f/9//7//v/+//7/
AAAAAAAAAAD/////////////AAAAAAAAAAAAAAAAAAAAAAAAAAAAAAAAAAD/////////
//////////////////////////7/AAAAAAEAAQD//////v/+//7//f/9//3//f/8//z/
/f/9//7//P/8//z//P/8//z//P/8//z//v/+//3//f/7//z//P/8//v/+//7//v/+//8
//z//f/+/wEAAwADAAMABAAFAAUABQAGAAYABQAFAAUABQAIAAsADgAQABAAEQAPAA8A
DwAPAA8ADgAOAA0ADQANAAwACgAKAAgABgAHAAYABQACAAAA/v/8//r/+P/3//b/9f/0
//P/8//z//P/8//z//P/8v/y//L/8v/z//P/8v/y//D/8P/v/+//8f/x//D/7//v//D/
9f/7/wIACgARAB4AMAA8AEcAWgBsAHcAfgCHAIMAYgA9ADAAKAAYAA4ADAAGAPz/7//k
/9//4//o/+3/7f/x//X/8//z//T/8v/x//L/8f/x//H/8f/v/+//7//w//D/8P/v/+//
7//v/+//7//x//L/8v/z//P/8v/y//L/8P/x//H/8f/x//L/8v/y//L/8v/y//L/8v/z
//P/8//z//P/8//z//P/8//z//P/9P/0//T/9P/2//b/9v/2//T/9P/1//X/9//4//j/
+P/4//n/+v/6//r/+//7//v//f/9//3//v/+//7//f/9////AAACAAQABQAGAAgACQAH
AAgACQAKAAsACwAMAA0ADAANAA0ADwARABAAEAASABIAEgASABMAEQARABEAEQARABAA
DwAOABAADgAOAA0ADAALAAoACQAIAAcABgAGAAUABAADAAEAAgACAAEAAAD////////+
//7//v/9//3/+//5//n/+f/8//z//P/7//v/+//7//r//P/8//3//f/9//z//P/8//r/
+v/6//r/+P/4//f/9v/4//n/+v/6//r/+//7//r/+v/7//v/+//9//3//P/8//r/+//8
//z//P/8//z//P/+//7//v///////////////v/+//7//v8AAAAAAAAAAP//////////
//8AAAAAAAAAAAAAAAAAAP7//v/+//7//v/+//3//f/////////////////////////9
//v//v/+//7//v/+//7//P/8//z//P/+//7//f/9//v//P/8//z/+//7//v/+//9//7/
/v////7/AQADAAMAAwAEAAUABQAFAAYABgAFAAUABQAFAAgADwASABQAFAARAA8ADwAP
AA8ADwAOAA4ADwAPAA8ADgAMAAwACgAIAAUABAADAAAA/v/8//r/+P/2//X/9P/z//T/
8//z//P/8f/x//H/8f/w//D/8P/w//P/8//y//L/8v/y//H/8f/v/+//7v/t/+v/7v/1
//3/AgAIABEAHgAuADgARQBWAGgAcQB2AIEAfwBcADcAKgAmABwAFAAOAAgAAgD1/+T/
3f/h/+b/6f/t//H/8f/x//H/8v/y//H/8P/v/+//7//v/+//7//v//D/7v/u/+3/7f/v
/+//7//v/+//8P/w//H/7//u/+7/7v/w//H/8f/x/+//8P/w//D/8P/w//D/8P/w//H/
8f/x//H/8f/x//H/8f/x//H/8f/y//L/8v/y//L/8v/y//L/9P/0//X/9f/1//b/9v/2
//b/9//4//j/+v/7//v/+//7//v/+//8//3//v/+////AAAAAAEAAgADAAQABgAHAAUA
BgAHAAgACwALAAwADQAMAA0ADQAPAA8ADgAOABAAEAAQABAAEQAPAA8ADwAPAA8ADgAN
AAwADAAKAAoACQAIAAcABgAFAAQAAwACAAIAAQAAAP///f/8//z/+//6//f/9//3//b/
9v/2//X/9f/3//X/9f/1//T/9P/0//P/8//z//P/8v/y//L/8//z//P/8v/y//L/9P/0
//T/9P/y//L/8f/w//D/8f/y//L/8v/z//P/8v/y//P/8//z//P/8//y//L/9P/1//b/
9v/1//T/8//y//T/9P/0//X/9f/1//X/9f/0//T/9P/0//T/9P/0//T/9//3//f/9//1
//b/9v/2//b/9v/2//b/9v/2//b/9v/2//b/9f/1//X/9f/1//X/9f/1//X/9f/1//X/
9f/0//T/9P/1//X/9f/z//L/8v/y//L/8v/y//L/8v/y//T/9P/z//P/8f/y//L/8v/z
//P/8//z//P/9P/0//X/9P/3//n/+f/7//z//f/9//3//v/+//3//f/9//3/AAAFAAgA
CgAKAAkABwAHAAcABwAHAAYABgAFAAUABQAEAAQABAACAAAA///+//3/+v/2//T/8v/w
//D/7//u/+3/7P/r/+v/6//p/+n/6f/p/+r/6v/q/+r/6f/p/+j/6P/q/+r/6f/p/+n/
6f/o/+f/5//s//P/9//8/wYADwAcAC4AOgBHAFgAagB3AHwAgQB/AGIAPQAuACYAFAAI
AAQAAgD2/+X/2v/V/9v/5v/r/+n/7f/v/+3/6//u/+z/7f/u/+3/7f/t/+3/7f/t/+3/
7v/s/+z/6//r/+3/7f/t/+3/7f/u/+7/7//t/+z/7P/s/+7/7//v/+//7//w//D/8P/w
//D/8P/w//D/8f/x//H/8f/x//H/8f/z//P/8//z//T/9P/0//T/9P/0//T/9P/0//T/
9f/1//X/9v/2//b/+P/5//r/+v/4//n/+f/5//v/+//7//z///8AAAAAAQAEAAQABQAG
AAUABgAIAAkACQAKAAsADAANAA0ADgAPABAAEQARABMAEwASABIAFAASABIAEgATABMA
EwATABMAEwASABEAEAAQAA4ADgANAAoACQAIAAcABgAFAAQABAAFAAQAAwABAAAAAAD/
//7//f/9//3//P/8//z/+//7//v/+f/5//n/+v/6//r/+f/5//n/+f/4//j/+P/5//n/
+f/4//j/+P/4//j/+P/4//r/+v/5//j/9v/3//j/+P/4//n/+f/4//j/+f/5//n/+f/5
//j/+P/4//n/+v/6//j/+P/4//j/+v/6//r/+//7//v/+//7//r/+v/6//r//P/8//z/
/P/9//3//f/9//3//v/+//7//v/+//7//v/8//z//P/8//7//v/9//3//f/9//3//f/9
//3//f/9//3//f/9//z//P/8//3//f/9//3//P/8//z/+//7//v//f/8//z//f///wAA
///+//3//P/8//z//P/8//z//P/7//v/+//8//z//P/9//3//f/9//3//v/+////AAAD
AAUABQAHAAgACQAJAAkACgAKAAkACwALAAsADgATABYAGAAYABUAEwATABMAFQAVABQA
FAARABEAEQAQAA4ADgAMAAoACwAKAAkABgACAAAA/v/8//z/+//6//n/+P/3//f/9//3
//f/9//3//j/+P/4//j/9//3//b/9v/4//j/9//3//f/9//2//f/9//8/wMACwAQABgA
IQAwAEAATgBbAG4AfgCFAIwAlQCHAGIARwA+ADAAGgASABAACAD8/+//5v/l//H/+v/7
////AwABAP////8AAP7//f/+////////////AQABAAEAAgACAAIAAQABAAEAAQABAAEA
AQACAAIAAwADAAIAAgACAAIAAwADAAMABQAGAAYABgAGAAYABgAGAAYABwAHAAcABwAH
AAcABwAJAAkACQAJAAoACgAKAAoACgAKAAoACgAKAAoACwALAAsADAAMAAwADAANAA4A
DgAQABEAEQARABEAEQARABIAEwAUABQAFQAYABgAGQAaABsAHAAeAB8AHwAgACEAIgAj
ACMAJAAlACQAJQAlACcAKQAoACgAKgAoACgAKAApACcAJwAnACcAKAAoACgAKAAmACQA
JAAjACIAIQAgAB8AHgAdABwAHAAbABoAGQAXABgAGAAXABYAFQAVABUAFAAUABQAEwAT
ABMAEQARABEAEAAQABAADwAPAA8ADwAOABAAEAARABEAEQAQABAAEAAOAA4ADgAOABAA
EAAPAA4ADAANAA4ADgAOAA8ADwAOAA4ADwAPAA8ADwAPAA4ADgAOAA8AEAAQABAAEAAQ
ABAAEAAQABAAEQARABEAEQARABAAEAAQABAAEgASABIAEgATABMAEwATABMAFAAUABQA
EgASABIAEgASABIAEgASABQAFAATABMAEQARABEAEQATABMAEwATABMAEwATABIAEgAS
ABMAEwATABMAEgASABEADwAOAA0ADwAOAA4ADwAPAA4ADgAOAA4ADgAOAA8ADwAPAA4A
DgAQAA==
         </WaveFormData>
      </LeadData>
      <LeadData>
         <LeadByteCountTotal>10000</LeadByteCountTotal>
         <LeadTimeOffset>0</LeadTimeOffset>
         <LeadSampleCountTotal>5000</LeadSampleCountTotal>
         <LeadAmplitudeUnitsPerBit>4.88</LeadAmplitudeUnitsPerBit>
         <LeadAmplitudeUnits>��V</LeadAmplitudeUnits>
         <LeadHighLimit>2147483647</LeadHighLimit>
         <LeadLowLimit>268435456</LeadLowLimit>
         <LeadID>V1</LeadID>
         <LeadOffsetFirstSample>0</LeadOffsetFirstSample>
         <FirstSampleBaseline>0</FirstSampleBaseline>
         <LeadSampleSize>2</LeadSampleSize>
         <LeadOff>FALSE</LeadOff>
         <BaselineSway>FALSE</BaselineSway>
         <ExcessiveACNoise>FALSE</ExcessiveACNoise>
         <MuscleNoise>FALSE</MuscleNoise>
         <LeadDataCRC32>2481031558</LeadDataCRC32>
         <WaveFormData>
BAAEAAQABAACAAIAAgACAAIAAgACAAIAAQAAAP///v/8//z//P/8//z//P/8//z/+v/6
//r/+v/6//r/+v/6//r/+v/6//r/+P/4//j/+P/2//b/9v/2//b/9v/2//b/9v/2//b/
9v/0//T/9P/0//L/8v/y//L/8v/y//L/8v/y//L/8v/y//L/8v/y//L/8v/y//L/8v/y
//L/8v/y//L/8v/y//L/8v/y//L/8v/y//L/8v/y//T/9P/0//T/9P/0//T/9P/0//T/
9P/0//T/9P/0//T/9P/0//T/9P/0//T/9P/0//b/9v/2//b/9P/0//T/9P/2//b/9v/2
//T/9P/0//T/9P/0//T/9P/0//T/9P/0//T/9P/0//T/9P/0//T/9P/0//T/9P/0//L/
8v/y//L/8v/y//L/8v/0//T/9P/0//T/9P/0//T/9P/0//T/9P/0//T/9P/0//L/8v/y
//L/9P/0//T/9P/0//T/9P/0//T/9P/0//T/9P/0//P/8//0//T/8//z//P/8//z//P/
9f/1//X/9f/z//P/9f/2//f/+P/4//r/+f/5//r/+v/8//z//P/9///////+//3//P/6
//f/9P/y//H/8P/w//H/8f/x//H/8f/x/+//7v/u/+7/7v/u/+7/8P/x//L/8v/y//D/
8P/w//D/8P/w//L/8v/y//L/8P/w//D/8P/w//H/8f/x//P/8//z//P/9P/0//T/9P/y
//T/9f/8/woAGAAlACgALgA1AD0AQwBKAEwAQgAyABkA8//R/7z/sP+h/5P/hP96/3L/
Zv9a/1b/WP9l/3X/hv+V/6X/tv/H/9P/3P/k/+r/7//y//P/9v/2//b/9//4//n/+v/7
//z//P/8//3//f////////8AAAAAAAABAAEA/////wAAAQABAAAAAAAAAAAAAAABAAEA
AQAAAAAAAQADAAMAAwADAAIAAgACAAIAAgACAAMAAwADAAMABAAFAAUABgAHAAcABwAH
AAcACAAIAAgACQAJAAkACQAKAAoACwALAAsADAAMAA4ADgAPAA8ADwAPAA8AEAAQABAA
EAARABIAEgASABAAEAAQABAAEAAQABAAEAARABAAEAAQAA4ADgANAAwADgANAA0ADQAN
AAwADAAMAAkACQAJAAkACgAKAAoACQALAAsACgAKAAoACQAJAAkACQAHAAcABwAGAAYA
BQAFAAUABQAFAAQABAADAAMAAwADAAMAAwADAAIAAgABAAEAAwADAAIAAgACAAIAAgAC
AAIAAgACAAIAAgACAAIAAQABAAIAAgACAAIAAgACAAIAAgACAAIAAwADAAMAAwADAAUA
BQAFAAUABAAFAAUABQAFAAUABQAGAAYABgAGAAYACAAIAAgACAAGAAYABwAHAAcABwAH
AAcACQAJAAkACQAJAAkACQAJAAkACQAJAAkACQAJAAkACQAJAAgACAAIAAgABwAHAAcA
CQAJAAkACAAIAAgABwAHAAcABgAGAAcACAAIAAgACAAIAAgACAAIAAYABgAGAAUABwAH
AAcABwAJAAkACQAJAAgABwAHAAcABwAHAAcACAAIAAgACAAIAAgACAAIAAgACAAIAAgA
CAAIAAgACAAHAAcACAAIAAcABwAJAAkACQAJAAcABwAHAAcABwAHAAkACgALAAwADAAO
ABEAEQASABIAEgASABIAEwATABMAEgARAA4ADAAJAAYABgAFAAQABAAFAAUABQAFAAUA
BQADAAIAAAAAAAAAAAAAAAIAAwAEAAYABgAEAAQABAAEAAQABAAEAAQABAAEAAQABAAE
AAQABAAFAAUABQAFAAUABQAFAAQABAAEAAQABgAIAAsAEgAiADIAOwA+AEYATQBTAFsA
ZABgAFAAPAAdAPP/1//M/7z/q/+d/4z/fv9w/2T/YP9i/2z/e/+N/57/r//B/9L/3//r
//T/+v8AAAMABgAHAAgACgAKAAsADAANAA4ADwAQAA4ADgAPAA8ADwAPAA8AEAAQABAA
EQARABEAEQASABMAEwASABIAEgASABIAEwATABMAEgASABMAEwATABMAEwAUABQAFAAU
ABQAFAAVABUAFQAVABYAFwAXABgAGQAZABkAGQAZABoAGgAaABsAGwAbABsAHAAcAB0A
HQAdAB4AHgAgACAAIQAjACMAIwAjACQAJAAkACQAJQAmACYAJgAmACYAJgAmACQAJAAk
ACQAIwAiACIAIgAiACIAIQAgACAAHwAfAB8AHQAcABwAHAAbABsAGwAbABwAHAAcABsA
GwAbABoAGgAaABkAGQAZABkAFwAXABcAFAAUABMAEwATABMAEwASABQAEwATABMAEQAR
ABEAEQASABIAEQARABEAEQAQABAAEAAQABAAEAAQABAAEAAQAA4ADgAOAA0ADwAQABAA
EAAQABAAEAAQABAAEAAQABEAEQARABEAEQARABEAEQARABIAEwATABMAEwATABMAFAAU
ABQAFAAUABQAFAAUABQAFAAUABUAFQAVABUAFQAVABUAFQAVABUAFQAVABUAFQAVABUA
FQAVABUAFQAVABUAFQAUABQAFAAUABMAEwATABMAEwATABIAEgASABEAEQATABIAEgAT
ABIAEgASABIAEgASABIAEgASABIAEgARABEAEQARABEAEQARABEAEQAQAA8ADwAPABEA
EQARABIAEgASABIAEgASABAAEAAQABAAEAAQAA8ADwAQABAADwAPAA8ADwAPAA8AEQAR
ABEAEQARABEAEwAUABUAFgAWABgAGQAZABoAGgAaABoAGgAbABsAGwAaABkAGAAWABMA
EAAOAA0ADAAMAAsACwALAAsADQANAAsACgAIAAgACAAIAAgACgALAAwADAAMAAoACgAK
AAoACgAKAAoACgAKAAoACgAKAAoACgAIAAkACQAJAAsACwALAAsADAAMAAwADAAMAA4A
DwASAB4AMAA7AEAARgBNAFcAXwBmAGYAXABOADcADwDr/9r/zP+7/6v/nP+O/4D/cP9o
/2j/bP95/4v/nP+r/7v/zv/f/+v/9v/+/wIABwAKAAsADAAOAA4ADwAQAA8AEAARABIA
FAAUABUAFQAVABUAFQAWABQAFAAVABUAFQAVABYAFwAXABYAFgAWABYAFgAXABcAFwAW
ABYAFwAXABcAFwAXABgAGAAYABgAGAAYABkAGQAZABkAGgAbABkAGgAbABsAGwAbABsA
HAAcABwAHQAdAB0AHQAeAB4AHwAfAB8AIAAgACIAIgAjACMAIwAjACMAJAAkACQAJAAl
ACYAJgAmACYAJgAmACYAJAAkACQAJAAjACIAIgAiACIAIgAhACAAIAAfAB8AHwAdABwA
HAAcABsAGwAbABsAHAAcABwAGwAbABsAGgAaABoAGQAZABkAFwAVABUAFQAWABYAFQAV
ABMAEwATABIAEgARABEAEQAPAA8ADwAPAA4ADgANAA0ADwAPAA4ADgAOAA4ADgAOAA4A
DgAOAA4AEAAQABAADwANAA4ADgAOAA4ADgAOAA4ADgAOAA4ADwAPAA8ADwAPAA8ADwAP
AA8AEAARABEAEQARABEAEQASABAAEAAQABAAEgASABIAEgAQABAAEQARABEAEQARABEA
EQARABEAEQARABEAEQARABEAEQARABEAEQARABEAEQARABAAEAAQABAADwAPAA8AEQAR
ABEAEAAQABAADwAPAA8ADgAOAA8ADwAOAA0ADAAOAA4ADgAOAA4ADgAOAA0ADQANAA0A
DQAPAA8ADwAOAA4ADgAOAA4ADgAOAA0ADQAOAA4ADQANAA0ADQANAA0ACwALAAsACwAN
AA0ADwAQAA8AEAAQABIAEwATABQAFAAWABYAFgAXABcAFwAWABUAFAASAA8ADAAIAAcA
BgAGAAcABwAHAAcABQAFAAMAAgACAAIAAgACAAIABAAFAAYABgAGAAQABAACAAIAAgAC
AAIAAgACAAIAAgACAAIAAgACAAMAAwADAAMAAwADAAMAAgACAAIAAgAEAAQABwAMABgA
KAAzADYAOgBDAEsAUwBaAFoATgA+ACcAAwDj/9D/xP+1/6f/lv+K/4b/fP9y/2r/bP91
/4P/kv+j/7P/xP/T/9//6v/w//b/+//+////AgACAAIAAwAEAAUABgAHAAgABgAGAAcA
BwAJAAkACQAKAAgACAAJAAkACQAJAAoACwAJAAgACAAIAAgACAAJAAkACQAIAAgACQAJ
AAkACQAJAAgACAAIAAgACAAIAAkACQAJAAkACgALAAkACgALAAsACwALAAsADAAKAAoA
CwALAAsACwAMAAwADQANAA0ADgAOABAAEAARABEAEQARABEAEAAQABAAEAARABIAEgAS
ABIAEgASABIAEAAQABAAEAAPAA4ADgAOAA4ADgANAAwADAALAAsACwAJAAgACAAIAAcA
BwAHAAcACAAIAAgABwAHAAcABgAGAAYABQAFAAUABwAFAAUABQACAAIAAQABAAEAAQAB
AAAAAAD////////9//3//f/9//7//v/9//3//f/9//z//P/6//r/+v/6//z//P/8//z/
/P/8//z/+//7//z//P/8//z//P/8//z/+v/6//r/+//7//v/+//7//v/+//7//v//P/9
//3//f/9//3//f/+//7//v/+//7//P/8//z//P/8//z//f/9//3//f/9//3/+//7//v/
+//9//3//f/9//v/+//7//v/+//7//v/+//7//r/+v/6//z/+//7//v/+f/5//n/+P/4
//j/9//3//f/9v/2//f/9v/2//b/9v/2//j/9v/2//b/9v/2//b/9v/2//b/9f/1//T/
9P/z//P/9f/1//X/9f/1//X/9f/1//P/8//1//b/9//4//j/+v/7//v//P/8//z//P/8
//3//f/9//z/+//6//j/9f/y//D/7//u/+7/7f/t/+3/7f/t/+3/6//q/+r/6v/q/+r/
6v/s/+3/7v/u/+7/7P/s/+z/7P/s/+z/7P/s/+z/7P/q/+r/6v/q/+r/6//r/+v/6//r
/+v/6//s/+z/7P/s/+z/7P/t//T/BAAWAB0AIAAmAC0ANQA/AEYAQAAyACIABQDh/8P/
sv+m/5f/h/96/3b/cv9q/17/Vv9Y/2H/b/9+/43/nf+w/7//y//U/9z/4v/n/+r/6//s
/+7/7v/v//D/7//w//H/8v/0//T/9f/1//X/9f/1//b/9P/0//X/9f/1//X/9v/3//X/
9P/0//T/9v/2//f/9//1//T/9P/1//X/9f/1//X/+P/4//j/+P/2//b/9//3//n/+f/6
//v/+v/6//r/+f/7//v/+//8//r/+v/7//v//f/9//7//v/9//3//f/+//7/AAAAAAEA
AQABAAEAAQAEAAQABAAEAAMABAAEAAQABAAEAAQABAACAAIAAgACAAMAAgACAAIAAgAC
AAEAAAAAAP////////3//P/8//z/+//7//v/+//8//z//P/7//v/+//6//r//P/7//v/
+//7//n/+f/5//j/+P/3//f/9//3//f/9v/2//X/9f/1//f/9//3//f/+P/4//f/9//1
//X/9P/0//b/9v/2//b/9v/2//b/9v/0//T/9P/z//P/9P/0//T/9v/2//b/9v/2//b/
9v/3//X/9f/1//X/9f/1//X/9f/0//X/9f/1//P/8//z//T/9v/2//b/9v/2//b/9v/2
//T/9P/1//X/9f/1//X/9f/1//X/9f/1//X/9f/1//X/8//z//P/8//z//P/8//z//P/
8v/y//L/9P/z//P/8//z//P/8//y//T/9P/z//P/8//y//L/8//y//L/8v/y//L/8v/y
//L/8P/w//D/8P/y//L/8f/x//L/8v/x//H/8f/x//H/8f/x//H/8f/x//H/8f/z//T/
9f/2//b/+P/5//n/+v/6//r/+v/6//v//f/9//z/+//6//j/9f/y//D/7//u/+7/7//v
/+//7//v/+//7f/s/+r/6v/q/+r/6v/s/+3/7v/w//D/7v/u/+z/7P/s/+z/7v/u/+7/
7v/u/+7/7v/u/+z/7f/t/+3/7//v/+//7//w//D/8P/w//D/8v/z//b/AAASAB8AJgAs
ADUAPQBDAEoATgBIADgAIwD9/9X/vv+w/5//jf9+/3L/ZP9W/0z/SP9O/1n/af96/43/
nf+w/8H/z//a/+L/6P/v//L/8//0//b/9v/3//j/+f/6//v//P/8//z//f/9////////
/wAAAAAAAAEAAQABAAEAAgADAAMAAgACAAIABAAEAAUABQAHAAYABgAHAAcABwAHAAcA
CAAIAAgACAAIAAgACQAJAAsACwAMAA0ACwAMAA0ADQANAA0ADQAOABAAEAARABEAEQAR
ABIAEgATABMAEwAUABIAFAAUABUAFwAXABcAFwAYABgAGAAYABkAGgAaABoAGgAaABoA
GgAYABgAGAAYABcAFgAWABYAFgAWABUAFAAUABMAEwATABEAEAAQABAADwAPAA8ADwAO
AA4ADgANAA8ADwAOAA4ADAALAAsACwALAAkACQAJAAoACgAJAAkABwAHAAcABgAIAAcA
BwAHAAcABwAHAAcACAAIAAcABwAJAAkACAAIAAYABgAGAAYABgAGAAYABgAGAAYABgAF
AAcACAAIAAgACAAIAAgACAAIAAgACAAJAAcABwAHAAcABwAHAAcABwAGAAcABwAHAAkA
CQAJAAoACAAIAAgACAAKAAoACgAKAAgACAAJAAkACwALAAsACwAJAAkACQAJAAkACQAJ
AAkACQAJAAkACQAHAAcABwAHAAcABgAGAAYABgAFAAUABQAFAAUABQAEAAYABgAFAAUA
BQAEAAQABQAEAAQABAAEAAIAAgACAAIAAgACAAIAAQABAAMAAQABAAIAAAAAAAAAAAAC
AAIAAQABAAIAAgABAAEAAQABAAEAAQABAAEAAQABAAEAAQADAAQABQAGAAYACAAJAAkA
CgAKAAwADAAMAA0ADQANAAwACwAKAAgABQACAAAA///+//7//////////////////f/8
//z//P/8//z//P/+////AAACAAIAAAAAAP7//v/+//7/AAAAAAAAAAD+//7//v/+//7/
//////////////////8AAAAAAAAAAAIAAgADAAgAFAAmADEANgA8AEUATQBVAFwAWgBO
AEAAJQD7/9v/yv+8/6v/nf+M/3z/bP9g/1j/Wv9g/23/f/+Q/6H/tf/G/9X/4f/s//L/
+P/9//7///8AAAIAAgADAAQABQAGAAcACAAIAAgACQAJAAkACQAJAAoACgAKAAsACwAL
AAsADAANAA0ADAAMAAwADAAMAA0ADQAPAA4ADgAPAA8ADwAPAA8AEAAQABAAEAAQABAA
EQARAA8ADwAQABEAEQASABMAEwAVABUAFQAWABQAFAAVABUAFwAXABgAGAAZABkAGQAa
ABoAHAAcAB0AHQAdAB0AHQAgACAAIAAgAB8AIAAgACAAIAAgACAAIAAeAB4AHgAeAB8A
HgAeAB4AHAAcABsAGgAaABkAGQAZABkAGAAYABgAFwAXABcAFwAWABYAFgAVABUAFQAU
ABQAEgARABEAEQARAA8ADwAPABAAEAAPAA8ADwAPAA8ADgAOAA0ADQANAA0ADQANAA0A
DAAMAAsACwALAAsACgAKAAoACgAKAAoACgAKAAoACgAKAAoACgAJAAcACAAIAAgACAAI
AAgACAAKAAoACgALAAsACwALAAsACwALAAsACwAKAAsACwALAAkACQAJAAoACgAKAAoA
CgAMAAwADAAMAAoACgALAAsADQANAA0ADQANAA0ADQANAAsACwALAAsADQANAA0ADQAN
AA0ADQANAA0ADAAMAAwADAALAAsACwALAAsACwAKAAoACgAJAAkACQAIAAgACQAKAAoA
CgAKAAoACgAKAAoACAAIAAgABwAHAAgACAAIAAgACAAKAAoACQAJAAoACgAJAAkACQAJ
AAkACQAJAAkACQAJAAcABwAJAAoADQAOAA4AEAAPAA8AEAAQABAAEAAQABEAEQARABAA
DwAOAAwACQAGAAQAAwACAAIAAwADAAMAAwADAAMAAQAAAAAAAAAAAAAAAAACAAMABAAG
AAYABAAEAAQABAAEAAQABAAEAAQABAACAAIAAgACAAQABQAFAAUABQAFAAUABQAGAAYA
BgAGAAYABgAHAAwAFgAmADMAOABAAEsAUQBVAF4AYABWAEgAMQALAOX/0v/G/7X/pf+W
/4j/ev9s/2T/ZP9o/3P/g/+U/6X/t//K/9n/5f/w//b/+v8BAAQABQAGAAgACAAJAAoA
CwAMAA0ADgAMAAwADQANAA0ADQANAA4ADgAOAA8ADwAPAA8AEAARABEAEAAQABAAEgAS
ABMAEwATABIAEgATABMAEwATABMAFAAUABQAFAAUABQAFQAVABcAFwAYABkAFwAYABkA
GQAZABkAGQAaABoAGgAbABsAGwAbABwAHAAbABsAGwAcAB4AIAAgACEAHwAfAB8AHwAi
ACIAIgAiACMAJAAkACQAIgAiACIAIgAiACIAIgAiACEAIAAgACAAIAAgAB8AHgAeAB0A
HQAdABsAGgAaABoAGQAZABkAGQAaABoAGgAZABsAGwAaABoAGAAXABcAFwAXABUAFQAV
ABYAFgAVABUAFQAVABUAFAASABEAEQARABEAEQARABEAEAAQAA8ADwARABEAEAAQABAA
EAAQABAAEAAQABAAEAAQABAAEAAPAA8AEAAQABAAEgASABIAEgASABIAEgATABEAEQAR
ABEAEQARABEAEQASABMAEwATABMAEwATABQAFAAUABQAFAAUABQAFAAUABQAFAAVABUA
EwATABMAEwAVABUAFQAVABUAFQAVABUAEwATABMAEwATABMAEwATABMAEgASABIAEgAR
ABEAEQARABEAEQAQABAAEAAPAA8ADwAOAA4ADwASABIAEgASABAAEAAQABAAEAAQABAA
DwARAA8AEAAQABAAEAAQAA4ADgANAA0ADgAOAA0ADQAPAA8ADwAPAA8ADwAPAA8ADwAP
ABEAEgATABQAFAAWABUAFQAWABYAFgAWABYAFwAXABcAFgAVABQAEgAPAAwACgAJAAgA
CAAJAAkACQAJAAkACQAHAAYABgAGAAYABgAGAAgACQAKAAoACgAIAAgACAAIAAgACAAI
AAgACAAIAAYABgAGAAYACAAJAAkACQAHAAcABwAHAAgACAAIAAgACAAIAAkAEAAeAC4A
OQA8AEAASQBRAFUAXgBcAFAAPgAnAAEA4f/Q/8T/t/+p/5j/kP+I/37/cv9u/3D/e/+J
/5j/pf+1/8r/2f/j/+z/8v/4//3/AAABAAAABAAEAAUABgAFAAYABwAIAAgACAAJAAkA
BwAHAAcACAAIAAgACQAJAAkACQAKAAsACQAIAAgACAAGAAYABwAHAAcABgAGAAcABwAH
AAcABwAGAAYABgAGAAYABgAHAAcABQAFAAYABwAFAAYABwAHAAcABwAHAAgACAAIAAkA
CQAJAAkACgAKAAsACwALAAwACgAMAAwADQANAA0ADQANAA4ADgAOAA4ADQAOAA4ADgAO
AA4ADgAOAAwADAAMAAwACwAKAAoACgAKAAoACQAIAAgABwAHAAcABwAGAAYABgADAAMA
AwADAAQABAAEAAMABQAFAAQABAACAAEAAQABAAEA/////////v/+//3//f/9//3//f/8
//z/+//7//v/+//7//v/+//6//r/+f/5//v/+//6//r/+P/4//j/+P/4//j/+P/4//b/
9v/2//X/9f/2//b/9v/2//b/9v/2//j/+P/4//n/9//3//f/9//3//f/9//3//b/9//3
//f/9//3//f/+P/4//j/+P/4//b/9v/2//b/9v/2//f/9//1//X/9f/1//f/9//3//f/
9f/1//X/9f/1//X/9f/1//X/9f/1//X/9f/0//T/9P/0//P/8//z//X/9f/1//T/9P/0
//X/9f/0//T/9P/0//T/9P/0//P/8//0//T/8//z//P/8//z//P/8//z//P/8//z//P/
9f/2//X/9v/2//j/+f/5//r/+v/8//z//P/9//3//f/8//v/+P/2//P/8P/w/+//7v/u
/+//7//v/+//7//v/+3/7P/s/+z/7P/s/+7/8P/x//L/8P/w/+7/7v/u/+7/7v/u/+7/
7v/u/+7/7v/u/+7/7v/u/+//7//v/+//7//v/+//8P/w//D/8P/w//L/9f/6/wgAGAAh
ACQAKgAxADcAPQBGAEYAPAAsABMA8f/R/77/sP+j/5X/hv98/3r/cv9m/17/XP9j/3H/
gv+P/5//sv/B/83/1v/e/+b/6//s/+3/8P/w//D/8f/y//P/9P/1//b/+P/4//n/+f/5
//n/+f/6//r/+v/7//v/+//7//z//f/7//r/+v/6//z//P/9//3/+//6//r/+//9//3/
/f/9//z//P/8//z//P/8//3//f/9//3//v////3//v//////AQABAAEAAgACAAIAAwAD
AAMAAwAEAAQABQAFAAUABgAEAAYABgAHAAcABwAHAAcACAAIAAgACAAJAAoACgAKAAgA
CAAIAAgACAAIAAgACAAJAAgACAAIAAYABgAFAAQABgAFAAUABQAFAAQABAAEAAMAAwAD
AAMABAAEAAQAAwAFAAUABAAEAAQAAwADAAMAAwABAAEAAQACAAIAAQABAAEAAQABAAAA
AAD//////////////////wAAAAD///////////7//v/+//7//v/+//7//v/+//7//v/+
//7//f///wAAAAAAAAAAAAAAAAAAAAAAAAAAAQABAAEAAQABAAEAAQABAAEAAAABAAEA
AQABAAEAAQACAAIAAgACAAIAAgACAAIAAgACAAIAAwADAAEAAQABAAEAAwADAAMAAwAF
AAUABQAFAAUABQAFAAUABQAFAAUABQAFAAQABAAEAAQAAwADAAMAAwADAAMAAgACAAIA
AQABAAMAAgACAAMAAgACAAQAAgACAAIAAgACAAIAAQABAAIAAgABAAEAAwADAAMAAwAD
AAMAAwADAAMAAwAFAAYABwAIAAgACgALAAsADAAMAAwADAAMAA0ADQANAAwACwAIAAYA
AwAAAP7//f/8//z//f/9//3//f/9//3/+//6//r/+v/6//r//P/+////AAD+//7//P/8
//7//v/+//7//v/+//7//v/+//7//v/+//7///////////////////8AAAAAAAAAAAAA
AgADAAoAGAAoADMAOAA8AEcATwBVAFwAWgBOAD4AIwD5/9n/yP+6/6n/m/+M/4D/dP9o
/2D/Xv9k/3H/g/+U/6P/s//G/9X/4//s//T/+v/9/wAAAQACAAIAAgADAAQABQAGAAcA
CAAIAAgACQAJAAkACQAJAAoACgAKAAsACwALAAsADAANAA0ADAAMAAwADAAMAA0ADQAN
AAwADAANAA0ADQANAA0ADgAOAA4ADgAOAA4ADwAPABEAEQASABMAEQASABMAEwATABMA
EwAUABQAFAAVABUAFQAVABYAFgAXABcAFwAYABgAGgAaABsAGwAbABsAGwAcABwAHAAc
AB0AHgAeAB4AHgAeAB4AHgAcABwAHAAcAB0AHAAcABwAHAAcABsAGgAaABkAGQAZABkA
GAAYABgAFwAXABcAFwAWABYAFgAVABcAFwAWABYAFgAVABUAFQAVABMAEwATABIAEgAR
ABEAEQARABEAEAAQAA8ADwAPABEAEQARABEAEAAQAA8ADwAPAA8ADgAOAA4ADgAOAA4A
DgAOAA4ADgAQABAAEAAPAA8AEAAQABAAEAAQABAAEAAQABAAEAARABEAEQARABEAEQAR
ABEAEQASABMAEwATABMAEwATABQAFAAUABQAFAAUABQAFAAUABQAFAAVABUAFQAVABUA
FQAVABUAFQAVABUAFQAVABUAFQAVABUAFQAVABUAFQAVABcAFgAWABYAFgAVABUAFQAV
ABUAFQAUABQAFAATABMAFQAUABQAFQAUABQAFAAUABQAFAAUABQAFAAUABQAEwAVABYA
FAAUABQAFAAUABQAEwATABQAFAATABMAFQAVABUAFQAVABUAFQAVABcAFwAZABoAGQAa
ABoAHAAdAB0AHgAeACAAIAAgACEAIQAhACAAHwAcABoAFwAUABIAEQAQABAADwAPAA8A
DwARABEADwAOABAAEAAQABAAEgAUABUAFgAWABYAFAAUABQAFAAUABQAFAAUABQAFAAU
ABQAFAAUABYAFwAXABcAFQAVABUAFQAYABgAGAAYABYAGAAbACYANgBEAEsAUABYAGEA
ZwBxAHYAbgBgAEwAKQABAOn/3P/M/7v/q/+c/47/gP92/3L/dv+A/5H/o/+y/8P/1f/m
//P///8GAAwAEgAXABYAFwAaABoAGgAbABwAHQAeAB8AIAAgACAAIQAhACEAIQAhACIA
IgAiACMAIwAhACEAIgAjACUAJAAkACQAJAAkACUAJQAlACQAJAAlACUAJQAlACUAKAAo
ACgAKAAoACgAKQApACkAKQAqACsAKwAsAC0ALQAtAC0ALQAuAC4ALgAvAC8AMQAxADIA
MgAzADMAMwA0ADQANgA2ADcANwA3ADcANwA6ADoAOgA6ADkAOgA6ADoAOgA6ADoAOgA6
ADoAOgA6ADkAOAA4ADgAOgA6ADkAOAA2ADUANQA1ADUANAA0ADQAMwAzADMAMwA0ADQA
NAAzADUANQA0ADQAMgAxADEAMQAzADEAMQAxADAAMAAvAC8ALQAtAC0ALAAuAC0ALQAt
AC0ALQAtAC0ALgAuAC0ALQAtAC0ALAAsAC4ALgAuAC4ALgAuAC4ALgAuAC4ALgAtAC8A
MAAwADAAMAAwADAAMAAwADAAMAAxADEAMQAxADEAMwAzADMAMwAyADMAMwAzADUANQA1
ADYANAA0ADQANAA2ADYANgA2ADYANgA3ADcANwA3ADcANwA5ADkAOQA5ADkAOQA5ADkA
OQA5ADkAOQA5ADkAOQA5ADsAOgA6ADoAOgA5ADkAOQA5ADkAOQA4ADoAOgA5ADkAOQA4
ADgAOQA8ADwAPAA8ADoAOgA6ADoAOgA6ADoAOQA7ADsAOwA7AD0APQA9AD0APgA9AD0A
PQA9AA==
         </WaveFormData>
      </LeadData>
      <LeadData>
         <LeadByteCountTotal>10000</LeadByteCountTotal>
         <LeadTimeOffset>0</LeadTimeOffset>
         <LeadSampleCountTotal>5000</LeadSampleCountTotal>
         <LeadAmplitudeUnitsPerBit>4.88</LeadAmplitudeUnitsPerBit>
         <LeadAmplitudeUnits>��V</LeadAmplitudeUnits>
         <LeadHighLimit>2147483647</LeadHighLimit>
         <LeadLowLimit>268435456</LeadLowLimit>
         <LeadID>V2</LeadID>
         <LeadOffsetFirstSample>0</LeadOffsetFirstSample>
         <FirstSampleBaseline>0</FirstSampleBaseline>
         <LeadSampleSize>2</LeadSampleSize>
         <LeadOff>FALSE</LeadOff>
         <BaselineSway>FALSE</BaselineSway>
         <ExcessiveACNoise>FALSE</ExcessiveACNoise>
         <MuscleNoise>FALSE</MuscleNoise>
         <LeadDataCRC32>3111513886</LeadDataCRC32>
         <WaveFormData>
MAAwADAAMAAwADAAMAAwADIAMgAyADIAMQAwAC8ALgAtACwAKwAqACgAKAAoACgAJQAk
ACMAIgAgAB4AHAAaABcAFgAVABQAEQAQAA8ADgAMAAoACAAGAAMAAgABAAAA/v/+//7/
/v/9//z/+//6//j/+P/4//j/9v/2//b/9v/0//T/9P/0//b/9v/2//b/9P/0//T/9P/y
//L/8v/y//D/8P/w//D/8P/w//D/8P/w//D/8P/w//L/8v/y//L/8v/y//L/8v/y//L/
8v/y//T/9P/0//T/9P/0//T/9P/2//b/9v/2//j/+P/4//j/+v/6//r/+v/4//j/+P/4
//r/+v/6//r//P/8//z//P/8//z//P/8//r/+v/6//r//P/8//z//P/8//z//P/8//r/
+v/6//r/+P/4//j/+P/4//j/+P/4//j/+P/4//j/+P/4//j/+P/4//j/+P/4//j/+P/4
//j/9v/2//b/9v/2//b/9v/2//b/9v/2//b/9v/2//b/9v/2//X/9f/1//X/9f/1//X/
9f/1//X/9f/3//f/+P/5//j/+f/6//v/+//8//z//P/+//7//v////7//v/+////AgAC
AAIAAAD9//r/+P/4//n/+f/5//n/+f/4//X/9P/y//P/9f/2//j/+P/4//j/+P/2//T/
9P/z//L/8v/y//D/7//v/+//8f/w//D/8P/w//D/8P/w//D/8P/w//H/8//z//P/8//0
//X/+P/+/wgAEwAeAC0ARQBoAI8AtADeAAEBEgEnATgBJwHxAJsAIACa/zn/Av/h/tr+
6/4A/wb/Ev8m/z//Vv9v/4j/oP+1/8X/0v/c/+T/6//t/+//8f/y//T/9f/1//f/+P/5
//v//P/8//3//v/+//7//v//////AAAAAAAAAQABAAEAAgAAAAAAAAABAAEAAQABAAEA
AgACAAIAAgADAAMAAwAEAAUABQAFAAUABgAGAAgACAAIAAgACQAKAAwADQANAA0ADQAO
AA8AEAAPABAAEQARABQAFQAWABcAFgAZABkAGgAbABwAHgAfACIAJAAlACcAJgAoACkA
KgAuAC8AMAAxADIANAA1ADYANAA0ADQANQA3ADcANwA3ADcANwA1ADQAMwAzADIAMQAw
AC4ALAAsACsAKQAoACcAJAAjACAAHgAgAB4AHAAaABgAFgAVABMAEgAQAA8ADQALAAsA
CgAJAAUABQADAAIAAQAAAP///////////f/9//z//P/8//z//P/7//v/+//6//r/+v/6
//n/+f/5//n/+f/3//f/9//3//f/9//3//f/9//2//b/9P/0//T/9f/1//X/9f/1//X/
9f/1//b/9v/2//b/9v/4//j/+f/5//n/+f/5//n/+f/6//r/+v/6//v/+//8//z//f/9
//3//v/+//7//v/+/////////////////////////////////////////////v/+//7/
/v/+//7//v/+//7//v/+//3//P/8//z//f/9//z//P/8//z//P/8//v/+v/6//r/+v/6
//r/+v/6//r/+v/6//r/+v/6//r/+v/6//r/+v/6//r/+v/6//r/+f/5//v/+v/6//r/
+v/6//r/+v/6//r/+v/5//n/+f/7//v/+//7//n/+f/5//n/+//7//z//f/8//3//v//
////AAAAAAAAAAAAAAAAAQACAAIAAgADAAQABAAEAAIAAQD+//z//P/9//3//f/9//v/
+v/3//b/9P/1//f/+P/6//r/+v/6//r/+P/2//b/8//y//L/8v/y//H/8f/x//H/8P/w
//D/8v/y//L/8v/y//L/8v/z//P/8//z//P/9P/3//r/AgAMABcAJAA1AFMAdgCbAMIA
7AAHARgBLQE4ARkB2wB9APz/fP8n//b+2/7e/vP+BP8K/xz/NP9L/2T/gf+Y/6z/v//N
/9j/4v/q/+3/7//x//P/9P/2//f/9//5//r/+//9//z//P/9//7//v/+//7//////wAA
AAAAAAEAAQABAAIAAgACAAIAAwADAAMAAwADAAIAAgACAAIABQAFAAUABgAFAAUABQAF
AAgACAAKAAoACAAIAAkACgAKAAsACwALAA0ADgAPABAAEwAUABUAFQAWABcAGAAZABoA
HQAdAB4AHwAgACIAIwAiACQAJQAnACgAKgArACwALgAvADAAMQAyADQANQA2ADYANgA2
ADcANQA1ADUANQA3ADcANQA0ADMAMwAyADEAMAAuACwALAArACkAKAAnACYAJQAiACAA
IAAeABwAGgAYABYAFQATABIAEAAPAA0ACwALAAoACQAHAAcABQAEAAMAAgABAAEAAQAB
AP/////8//z//P/8//z/+//7//v/+v/6//r/+v/7//v/+//7//v/+f/5//n/+f/5//n/
+f/5//n/+P/4//j/+P/4//n/+f/5//n/+f/5//n/+f/6//r/+v/6//r/+v/6//v/+//9
//3//f/9//3//v/+//7//v//////AAD+/////////wIAAgACAAIAAgADAAMAAwADAAMA
AwADAAMAAwADAAMAAwADAAMAAwADAAIAAgACAAIAAgACAAIAAgACAAIAAgABAAAAAAAA
AAEAAQAAAAAAAAAAAAAAAAABAAAAAAAAAP7//v/+//7//v/+//7//v/+//7//v/+//7/
/v/+//7//v/+//7//v/+//7//v/+//7//v/+//7//v/+//3//f/9//3//f/9//3//f/9
//3//f//////AAABAAAAAQACAAMABQAGAAYABgAGAAYABgAHAAYABgAGAAcACAAIAAgA
BgAHAAQAAgACAAMAAwADAAMAAQAAAP3//P/6//v//f/+/wAAAAAAAAAA/v/8//r/+v/5
//j/+P/4//j/9//3//f/9//2//b/9v/2//b/9v/2//b/9v/2//f/+f/5//n/+f/4//v/
/v8CAAwAFwAiADEARwBoAI0AtADcAP8AFAEpAT4BNQEFAbkATADG/1f/Fv/v/uT+8f4G
/xD/HP8u/0X/XP93/5L/qP+9/83/3P/m/+z/8f/1//f/9//6//z//f/9//3//v///wEA
AgACAAMABAAEAAQABAAFAAcACAAIAAgABwAHAAcACAAIAAgACAAJAAkACQAJAAkACgAK
AAoACgALAAsACwAMAA0ADQANAA0ADgAOABAAEAAQABAAEQASABIAEwATABMAFQAWABcA
GAAXABgAGQAZABwAHQAeAB8AHgAhACEAIgAjACQAJgAnACgAKgArAC0ALgAwADEAMgA0
ADUANgA3ADYAOAA5ADoAPAA8ADwAPQA9AD0APQA9AD0APQA7ADoAOQA5ADgANwA0ADIA
MAAwADEALwAuAC0ALAArACgAJgAoACYAJAAiACAAHgAdABsAGgAYABcAFQATABMAEgAR
AA8ADwANAAwACwAKAAkACQAHAAcABQAFAAIAAgACAAIABAADAAMAAwACAAIAAgACAAEA
AQABAAEAAQD///////////////////3//f/8//z//P/8//z//f/9//3//f/9////////
/wAAAAAAAAAAAAAAAAAAAQABAAEAAQABAAEAAQACAAIAAgACAAMAAwAEAAQABQAFAAUA
BgAGAAYABgAEAAUABQAFAAcABwAHAAcABwAHAAcABwAHAAcABwAHAAcABgAGAAYABgAG
AAYABgAGAAYABgAGAAUABAAEAAQAAwADAAIAAgACAAIAAgACAAEAAAAAAAAAAAAAAAAA
AAAAAAAAAgACAAAAAAAAAAAAAAAAAAAAAAACAAEAAQABAAEAAQABAAEA////////////
////AAABAAIAAwAEAAUABQAGAAYABgAGAAYABgAHAAYABgAGAAcACAAIAAgABgAFAAIA
AAAAAAEAAQABAAEA///+//v/+v/6//v//f/+//7//v/+//7//v/8//r/+v/3//b/9v/2
//b/9f/1//X/9f/0//T/9P/0//T/9P/0//T/9P/0//X/9f/1//X/9f/0//f//P8CAAoA
FQAiAC8ARQBoAI0AtADcAP8AEgElAToBKQH1AKEAKgCi/z//Bv/j/tr+7f4C/wr/Fv8o
/z//Vv9v/4b/nv+z/8P/0v/c/+T/6//t/+//8f/w//L/8//z//X/9v/3//n/+P/4//n/
+v/6//r/+v/7//v//P/8//z//f/9//3//v/8//z//P/9//3//f/9//3//v/+//7//v//
//////8AAAEAAQABAAEAAgACAAQABAAEAAQABQAGAAQABQAFAAUABQAGAAcACAAHAAgA
CQAJAAoACwAMAA0AEAATABMAFAATABQAFgAXABgAGgAbAB0AHgAgACEAIgAkACUAJgAn
ACgAKgArACwALAAsACwALQAtAC0ALQAtAC0ALQArACoAKQApACgAJwAkACIAIAAgAB8A
HQAcABsAGgAZABYAFAAUABIAEAAOAAoACAAHAAUABAACAAEA///7//v/+v/5//f/9//1
//T/8//y//H/8f/v/+//7f/t/+7/7v/u/+7/7P/r/+v/6//q/+r/6v/q/+n/6f/p/+n/
6f/n/+f/5//n/+f/5//n/+f/5//m/+b/5P/k/+T/5f/l/+X/5f/l/+X/5f/l/+b/5v/m
/+b/5v/m/+b/5//n/+n/6f/p/+n/6f/q/+r/6v/q/+v/6//s/+r/6//r/+v/7P/s/+z/
7P/s/+3/7f/t/+3/7f/t/+3/7f/t/+3/7f/s/+v/6v/p/+v/6v/q/+r/6v/q/+r/6v/o
/+j/6P/o/+f/5v/m/+b/5f/l/+T/5P/m/+T/5P/k/+T/4v/i/+L/4v/i/+L/4v/i/+T/
4//j/+P/4//j/+P/4//j/+P/4//j/+H/4f/i/+P/5P/l/+b/5//n/+j/6P/o/+j/6P/o
/+n/6P/o/+j/6f/q/+r/6v/o/+X/4v/g/+D/4f/h/+H/4f/h/+D/3f/c/9r/2//d/97/
4P/g/+D/4P/e/9z/2v/a/9n/2P/Y/9j/1v/V/9X/1f/V/9T/1P/U/9T/1P/U/9T/1v/W
/9b/1//X/9f/1//X/9j/2f/e/+T/8P/7/wYAFwA3AF4AhQCqANIA7wAAARUBHAH9ALsA
VQDK/0z/Af/U/rn+vv7V/ub+7v78/hD/Jf8+/1f/bv+G/5v/qf+2/8L/yv/P/9P/0//V
/9b/2P/Z/9n/2//c/93/3//g/+D/4f/i/+L/4v/i/+P/4//k/+T/5P/l/+X/5f/m/+b/
5v/m/+f/5//n/+f/5//o/+j/6P/o/+n/6f/p/+r/6//r/+v/6//s/+z/7v/u/+7/7v/v
//D/8P/x//H/8f/z//T/9f/2//f/+P/5//n/+v/7//z//f/+/wEAAQACAAUABgAIAAkA
CgAMAA0ADwAQABIAEwAUABYAFwAYABkAGgAcAB0AHgAeAB4AHgAfACEAIQAhACEAIQAh
AB8AHgAbABsAGgAZABgAFgAUABQAEQAPAA4ADQAOAA0ACgAIAAYABAACAAAA/v/8//v/
+f/4//b/9f/z//H/8f/w/+//7f/t/+v/6v/p/+j/5//n/+f/5//l/+X/5v/m/+b/5v/k
/+P/4//j/+T/5P/k/+T/4//j/+P/4//h/9//3//f/+H/4f/h/+H/3//f/97/3v/e/97/
3v/f/9//3//f/9//3//f/9//4P/i/+L/4v/i/+D/4P/h/+H/4f/h/+H/4f/j/+T/5P/k
/+T/5f/l/+b/5v/n/+f/5//o/+j/6P/o/+b/5//n/+f/5//n/+f/5//p/+n/6f/p/+f/
5//n/+f/5//m/+b/5v/m/+b/5v/m/+b/5v/m/+b/5f/k/+T/5P/l/+X/5P/k/+b/5P/k
/+T/5P/k/+T/5P/k/+T/5P/k/+b/5f/l/+X/5f/l/+X/5f/l/+X/5f/l/+X/5f/m/+f/
6P/p/+r/6//t/+7/7v/u/+7/7v/u/+//8P/w//D/8f/y//L/8v/w/+//7P/q/+r/6//r
/+v/6//r/+r/5//m/+b/5//p/+r/6v/q/+r/6v/q/+j/5v/m/+X/5P/k/+T/5P/j/+P/
4//l/+T/5P/k/+T/5P/k/+T/5P/k/+T/5f/l/+X/5f/l/+b/6f/s//D/+P8FABAAHQAz
AFYAfQCiAMgA7wAEARkBLgErAQEBuwBMAMD/S/8I/93+zP7V/uz++P4C/xT/L/9G/2P/
fv+U/6n/u//K/9T/3P/j/+n/6f/r/+z/7v/v/+//8//0//X/9//4//j/+f/6//r/+v/6
//v/+//8//z//P/9//3//f/+//7//v/+//////////////8CAAIAAgACAAUABQAFAAYA
BwAHAAcABwAIAAgACgAKAAoACgALAAwADgAPAA8ADwARABIAEwAUABUAFgAXABcAGAAZ
ABoAGwAcAB8AHwAgACEAIgAkACUAJgAoACkAKwAsAC4ALwAwADIAMwA0ADUANAA2ADcA
OAA6ADoAOgA7ADsAOwA7ADsAOwA7ADkAOAA3ADcANgA1ADQAMgAwADAALQArACoAKQAo
ACcAJAAiACIAIAAeABwAGgAYABcAFQAUABIAEQAPAA0ADQAMAAsACQAJAAcABgAFAAQA
AwADAAMAAwABAAEAAAAAAAAAAAACAAEAAQABAP7//v/+//7//f/9//3//f////3//f/9
//3//f/9//3/+//7//r/+v/6//r/+v/7//v/+//7//v/+//7//v//P/6//r/+v/6//z/
/P/9//3//f/9//3//f/9//7//v/+//7//////wAAAAABAAEAAQAAAAAAAAAAAP7/////
//////////////////////////3//f/9//3//f/8//z//P/8//z//P/8//r/+v/6//r/
+f/4//j/+P/5//n/+P/4//j/+P/4//j/9//2//b/9v/2//b/9P/0//T/9P/0//T/9P/0
//T/9P/0//b/9f/1//X/8//z//P/8//z//P/8//z//X/9f/2//f/+P/5//r/+//7//z/
/P/8//z//P/8//3//v/+//7///8AAAAAAAD+//3/+v/4//j/+f/5//n/+f/3//b/8//y
//L/8//1//b/9v/2//b/9v/2//T/8v/y/+//7v/u/+7/8P/v/+//7//v/+7/7v/u/+7/
7v/u/+7/7v/u/+7/7//v/+//7//v//D/8//2//z/BgARAB4ALQBFAGgAjQC0ANwA/QAO
ASUBNgEnAfEAoQAoAKL/P/8G/+P+2v7r/v7+Bv8S/yj/P/9Y/3P/jv+m/7n/x//U/9z/
5P/r/+3/7f/v//D/8v/z//P/9f/2//f/+f/8//z//f/+//z//P/8//3//f/+//7//v//
//////8AAAAAAAAAAAEAAQABAAEAAQACAAIAAgACAAMAAwADAAQABQAFAAUABQAGAAYA
CAAIAAgACAAJAAoACgALAAsACwANAA4ADwAQABEAEgATABMAFgAXABgAGQAYABsAGwAc
AB8AIAAiACMAJAAmACcAKQAqACwALQAuAC4ALwAwADEAMgA0ADUANgA2ADYANgA3ADcA
NwA3ADcANwA3ADUANAAzADMAMgAxADAALgAsACwAKwApACgAJwAmACUAIgAgACAAHgAc
ABoAGAAWABUAEwASABAADwANAAsACwAKAAkABwAHAAUABAADAAIAAQABAAEAAQD/////
/v/+//7//v/+//3//f/9//z//P/8//z/+//7//v/+//7//n/+f/5//n/+f/5//n/+f/5
//j/+P/4//j/+P/5//n/+f/5//n/+f/5//n/+v/6//r/+v/6//r/+v/7//v/+//7//v/
+//7//z//P/8//z//f/9//7//v////////8AAAAAAAAAAAAAAQABAAEAAQABAAEAAQAB
AAEAAQABAAEAAQABAAEAAQAAAAAAAAAAAAAAAAAAAAAAAAAAAAAA///+//7//v//////
/v/+//7//v/+//7//f/8//z//P/8//z//P/8//z//P/8//z//P/8//z/+//7//v/+//7
//v/+//7//v/+//7//n/+f/6//v//v///wAAAQABAAIAAgACAAIAAgACAAMABAAEAAQA
BQAGAAYABgAEAAMAAAD+//7///////////////7/+//6//n/+f/6//r//P/8//z//P/8
//r/+P/4//f/9v/2//b/9v/1//X/9f/1//T/9P/0//b/9v/2//b/9v/2//b/9//3//f/
9//3//j/+f/+/wIACAAVACIALwBHAGoAjQCyANoA/QASAScBPAExAQEBswBCAL7/U/8S
/+/+5P7z/gb/Ev8c/zD/Rf9c/3f/kv+q/73/z//c/+T/7P/x//X/9//5//r//P/9//3/
//8AAAEAAwACAAIAAwAEAAQABAAEAAUABQAGAAYABgAHAAcABwAIAAgACAAIAAkACwAL
AAsACwAMAAwADAAMAA0ADQANAA4ADwAPAA8ADwAOAA4AEAAQABIAEgATABQAFgAXABcA
FwAXABgAGQAaABsAHAAdAB0AHgAfACAAIQAiACUAJQAmACcAKAAqACsALAAuAC8AMQAy
ADQANQA2ADgAOQA6ADsAOgA8AD0APgBAAEAAQABBAD8APwA/AD8APwA/AD0APAA7ADsA
OgA5ADgANgA0ADQAMwAxADAALwAuAC0AKgAoACoAKAAmACQAJAAiACEAHwAcABoAGQAX
ABcAFwAWABUAEwATABEAEAAPAA4ADQANAA0ADQALAAsACgAKAAoACgAIAAcABwAHAAgA
CAAIAAgABwAHAAcABwAHAAUABQAFAAUABQAFAAUABQAFAAQABAAGAAYABgAHAAUABQAF
AAUABQAFAAUABgAGAAYABgAGAAYABgAHAAcACQAJAAkACQAJAAoACgAKAAoACwALAAwA
DAANAA0ADQAOAA4ADgAOAA4ADwAPAA8ADQANAA0ADQANAA0ADQANAA0ADQANAA0ADQAM
AAwADAAMAAwADAAMAAoACgAKAAoACwAKAAoACgAJAAkACAAIAAgACAAIAAgACQAIAAgA
CAAIAAgABgAGAAYABgAGAAQABAAEAAQABAADAAMAAwAFAAUABQAFAAUABQAFAAUAAwAD
AAQABQAIAAkACgALAAsADAAMAAwADAAMAAwADQAOAA4ADgAPAA4ADgAOAAwACwAIAAYA
BgAHAAcABwAHAAUABAABAAAAAAABAAMABAAEAAQABAAEAAQAAgAAAAAA///+//7//v/+
//3//f/9//v/+v/6//r//P/8//z//P/8//z//P/9//3//f/9//3//P///wIACgASAB8A
KgA5AFEAdgCZAL4A5gAHARoBLwE+AScB6QCPABQAlv89/wj/6f7m/vv+DP8U/x7/Mv9J
/2D/ef+S/6r/vf/L/9j/4v/s//H/8//1//f/9v/4//n/+f/7//z//f///wAAAAABAAIA
AgACAAIAAwABAAIAAgACAAMAAwADAAQABAAEAAQABQADAAMAAwADAAQABAAEAAQABQAF
AAUABgAFAAUABQAFAAYABgAIAAgACAAIAAkACgAKAAsACwALAAsADAANAA4ADQAOAA8A
DwASABMAFAAVABQAFwAXABgAGwAcAB4AHwAeACAAIQAjACQAJgAnACgAKgArACwALQAu
ADAAMQAyADIAMgAyADMAMwAzADMAMwAxADEALwAuAC0ALQAsACsAKgAoACYAJgAlACMA
IgAhACAAHwAcABoAGgAYABYAFAASABAADwANAAoACAAHAAUAAwADAAIAAQD//////f/8
//v/+v/5//n/+f/5//f/9//2//b/9v/2//b/9f/1//X/9P/0//T/9P/x//H/8f/x//H/
7//v/+//7//v/+//7//x//H/8P/w//D/8P/w//H/7//v/+//7//t/+3/7f/u//D/8P/w
//D/8P/w//H/8f/x//H/8f/x//P/9P/0//T/8v/z//P/9P/0//X/9f/1//b/9v/2//b/
9P/1//X/9f/1//X/9f/1//f/9//3//f/9f/1//X/9f/1//T/9P/0//b/9v/2//b/9v/2
//T/9P/0//T/9P/0//T/8v/y//L/8v/0//P/8//z//P/8//z//P/8//z//P/8//z//P/
9P/1//T/9f/2//f/9//4//j/+P/4//j/+P/5//r/+v/6//v//P/8//z/+v/5//b/9P/0
//X/9f/1//X/8//y/+//7v/w//H/8//0//T/9P/0//T/8//w/+3/7P/t/+z/7P/s/+z/
6//r/+v/6//q/+r/6v/q/+r/6v/q/+r/6v/q/+v/6//r/+v/6//u//H/9P/6/wQADwAa
ACkAQwBmAIsAsADYAPsADgEhATABHQHhAIkACgCG/y3/+v7Z/tL+5/78/gT/Dv8g/zX/
TP9l/3z/lv+p/7v/yv/U/97/5f/n/+f/6//s/+7/7//v/+//8P/x//P/9P/0//X/9v/4
//j/+P/5//n/+v/6//r/+//7//v//P/8//z//P/9//3//f/9//3//v/+//7//v8BAAEA
AQACAAEAAQABAAEAAgACAAQABAAGAAYABwAIAAYABwAHAAcACQAKAAsADAANAA4ADwAP
ABIAEwAUABUAFAAXABcAGAAbABwAHgAfACAAIgAjACUAJgAoACkAKgAsAC0ALgAvAC4A
MAAxADIANAA0ADQANQA1ADUANQA1ADUANQAzADIAMQAxADAALwAuACwAKgAqACkAJwAm
ACUAJgAlACIAIAAeABwAGgAYABYAFAATABEAEAAOAA0ACwAJAAkACAAHAAcABwAFAAQA
AwACAAEAAQABAAEA//////7//v/+//7//v/9//3//f/8//z//P/8//n/+f/5//n/+f/3
//f/9//5//n/+f/5//n/+f/4//j/+P/4//j/+f/5//n/+f/5//v/+//7//z//P/8//z/
/P/8//z//f/9//////////////8AAAAAAAAAAAEAAQACAAIAAwADAAMABAAEAAQABAAE
AAUABQAFAAUABQAFAAUABQAFAAUABQADAAMAAwADAAMAAgACAAIAAgACAAIAAgAAAAAA
AAAAAAEAAAAAAAAAAQABAAIAAgACAAIAAgAAAAAAAAAAAAIAAQABAAEAAQABAAEAAQAB
AAEAAQABAAEAAQACAAMABAAFAAYABwAHAAgACAAIAAgACAAIAAkACgAKAAoACwAKAAoA
CgAIAAcABAACAAIAAwADAAMAAwABAAAA/f/8//7///8BAAIAAgACAAIAAgACAAAA/v/+
//3//P/8//z//P/7//v/+//7//r/+v/6//r/+v/6//r//P/8//z//f/9//3//f/9//7/
//8EAAoAFAAhAC4AOwBVAHwAoQDIAPAADQEgATUBRAEtAfMAmQAaAJb/Pf8G/+n+5v75
/gr/Ev8g/zb/Tf9m/4H/nP+y/8f/1//k/+7/9v/7//////8BAAIABAAFAAUABwAIAAkA
CwAKAAoACwAMAA4ADgAOAA8AEQASABIAEgATABMAEwAUABYAFgAWABcAFQAVABUAFQAY
ABgAGAAYABkAGQAZABoAGwAbABsAGwAcABwAHgAeAB4AHgAfACAAIAAhACEAIQAjACQA
JQAmACcAKAApACkAKgArACwALQAuADEAMQAyADUANgA4ADkAOgA8AD0APwBAAEIAQwBE
AEYARwBIAEkASgBMAE0ATgBOAE4ATgBPAFEAUQBRAFEATwBPAE0ATABLAEsASgBJAEoA
SABGAEYAQwBBAEAAPwA+AD0AOgA4ADoAOAA2ADQAMgAwAC8ALQAsACoAKQAnACUAJQAk
ACMAIQAhAB8AHgAdABwAGwAbAB0AHQAbABsAGgAaABoAGgAYABcAFwAXABgAGAAYABgA
FwAXABcAFwAXABUAFQAVABUAFQAVABUAFwAXABYAFgAWABYAFgAXABcAFwAXABcAFwAX
ABcAGAAYABgAGAAYABgAGAAZABkAGwAbABsAGwAbABwAHAAcABwAHQAdAB4AHAAdAB0A
HQAeAB4AHgAeACAAIQAhACEAIQAhACEAIQAhACEAIQAhACEAIQAhACEAIwAiACIAIgAg
ACAAIAAgACAAIAAgACAAIQAgACAAIAAhACEAIAAgACAAIAAgACAAHwAeAB4AHgAgACAA
HgAeAB4AHgAeAB4AHgAeACAAHwAfAB8AHwAfAB8AHwAfAB8AHwAfACEAIQAiACMAIgAj
ACQAJQAlACYAJgAmACgAKAAoACkAKgAqACoAKwAqACoAKgAoACcAJAAiACIAIwAjACMA
IwAhACAAHQAcAB4AHwAhACIAJAAkACQAJAAiACAAHgAeAB8AHgAeAB4AHgAdAB0AHQAd
ABwAHAAcAB4AHgAeAB4AHAAcABwAHQAfAB8AHwAfACIAJQAoADAAPABJAFQAZwCHAKwA
zwD4AB4BNwFKAWEBZAE9AfcAjwAMAJT/S/8e/wn/Ev8n/zb/Pv9Q/2j/f/+Y/7X/zP/g
//H/AQAKABQAHAAfAB8AHwAhACQAJgAnACcAKQAqACsALQAuAC4ALwAwADIAMgAyADMA
MwA0ADQANAAzADMAMwA0ADYANgA2ADcANwA3ADcANwA4ADgAOAA4ADsAOwA7ADwAPQA9
AD0APQA+AD4AQABAAEIAQgBDAEQARABFAEUARQBHAEgASQBKAE0ATgBPAE8AUABRAFIA
UwBWAFkAWQBaAFsAXABeAF8AYABiAGMAZQBmAGgAaQBqAGwAbQBuAG8AcAByAHMAdAB0
AHQAdAB1AHMAcwBzAHMAdQB1AHMAcgBxAHEAcABvAG4AbABqAGoAaQBnAGYAZQBmAGUA
YgBgAGAAXgBcAFoAWgBYAFcAVQBUAFIAUQBPAE0ATQBMAEsASQBJAEcARgBHAEYARQBF
AEUARQBDAEMAQgBCAEIAQgBCAEEAQQBBAEIAQgBCAEIAQQBBAEEAQQBDAEEAQQBBAEEA
QQBBAEEAQwBDAEIAQgBCAEIAQgBDAEEAQQBBAEEAQwBDAEMARABEAEQARABEAEYARgBH
AEcARwBHAEcARwBHAEgASABIAEgASQBJAEoASgBLAEsASwBMAEwATABMAEwATQBNAE0A
TwBPAE8ATwBPAE8ATwBPAFEAUQBRAFEAUQBQAFAAUABOAE4ATgBOAE4ATgBOAE4ATgBO
AE8AUABPAE8ATgBOAFAAUABQAFAATwBOAE4ATgBQAFAAUABQAFAAUABQAFAAUABQAFAA
UABSAA==
         </WaveFormData>
      </LeadData>
      <LeadData>
         <LeadByteCountTotal>10000</LeadByteCountTotal>
         <LeadTimeOffset>0</LeadTimeOffset>
         <LeadSampleCountTotal>5000</LeadSampleCountTotal>
         <LeadAmplitudeUnitsPerBit>4.88</LeadAmplitudeUnitsPerBit>
         <LeadAmplitudeUnits>��V</LeadAmplitudeUnits>
         <LeadHighLimit>2147483647</LeadHighLimit>
         <LeadLowLimit>268435456</LeadLowLimit>
         <LeadID>V3</LeadID>
         <LeadOffsetFirstSample>0</LeadOffsetFirstSample>
         <FirstSampleBaseline>0</FirstSampleBaseline>
         <LeadSampleSize>2</LeadSampleSize>
         <LeadOff>FALSE</LeadOff>
         <BaselineSway>FALSE</BaselineSway>
         <ExcessiveACNoise>FALSE</ExcessiveACNoise>
         <MuscleNoise>FALSE</MuscleNoise>
         <LeadDataCRC32>3204813343</LeadDataCRC32>
         <WaveFormData>
FgAWABYAFgAXABgAGQAaABwAHAAcABwAHAAcABwAHAAaABoAGgAaABgAGAAYABgAFgAW
ABYAFgATABIAEQAQAA8ADgANAAwACQAIAAcABgAEAAIAAAD+//3//P/7//r/+f/4//f/
9v/0//T/9P/0//L/8v/y//L/8v/y//L/8v/w//D/8P/w//D/8P/w//D/7v/u/+7/7v/s
/+z/7P/s/+r/6v/q/+r/6v/q/+r/6v/o/+j/6P/o/+j/6P/o/+j/6P/o/+j/6P/q/+r/
6v/q/+z/7P/s/+z/7P/s/+z/7P/u/+7/7v/u//D/8P/w//D/8v/y//L/8v/y//L/8v/y
//T/9P/0//T/9v/2//b/9v/2//b/9v/2//b/9v/2//b/9v/2//b/9v/2//b/9v/2//b/
9v/2//b/9P/0//T/9P/2//b/9v/2//b/9v/2//b/9P/0//T/9P/0//T/9P/0//T/9P/0
//T/9P/0//T/9P/0//T/9P/0//T/9P/0//T/9P/0//T/9P/0//T/9P/z//X/9f/2//b/
9P/0//T/9P/2//b/9v/2//b/9//3//f/+P/5//n/+f/7//v/+v/6//v/+//8//7///8A
AAAAAAD+//v/+//7//z//P/8//v//P/7//n/+P/4//n/+v/8//z//P/8//v/+v/4//X/
9f/0//P/8//z//L/8v/y//H/8//y//L/8v/y//L/8v/y//L/8v/y//L/9P/0//X/9f/1
//b/+f/8//r/+P/9/wsAJQBHAHEAoADWAAwBQAF3Aa4BxAGkAVYB2wBLANf/lv9t/1f/
Wv9k/2T/ZP9s/3j/hf+Y/6v/u//H/9P/3f/l/+r/7//w//D/8P/x//L/8//z//P/9f/2
//f/+P/4//j/+P/6//r/+//7//v/+//7//v/+v/6//r/+v/6//r/+v/6//z//P/8//z/
/P/8//z//f/9//3//f/+//7//v/+/////f/+//7//v////////8BAAMAAwADAAMAAgAC
AAIABAAEAAUABQAGAAcABwAHAAgACwAMAA0ADgANAA8AEAARABAAEQASABMAFgAXABkA
GgAbABwAHQAeACAAIgAjACQAIwAkACUAJgAnACkAKgArACoAKgAqACoAKwAqACoAKgAq
ACkAKAAoACUAJAAjACMAIQAgACAAHwAeABwAGwAaABgAFgAWABUAFAARABAADwANAAsA
CgAJAAgABwAGAAUABAADAAIAAgACAAIAAgAAAP7//v/9//3//v/+//7//v/9//3//f/9
//z/+//7//v/+//7//r/+v/6//r/+v/5//f/9//3//f/9//2//X/9f/1//X/9f/2//b/
9v/2//b/9f/2//b/9v/3//f/9//4//j/+P/5//r//P/8//z//P/8//z//f/9////AAAA
AAEAAAAAAAEAAQADAAMAAwADAAQABAAEAAQAAgACAAMAAwAFAAUABAAEAAQABAAEAAQA
BAAEAAQABAAEAAMAAwADAAMAAgACAAEAAQABAAEAAQABAAEAAQABAAAAAAAAAAAA////
///////////////////////+//7//v/+//7//////////////////f/9/////v/+//7/
/v/+//7//v/+//7//v/+//7//f/9//3//v/+//7//v/+//7//v/+//7//v8AAAEAAQAB
AAIAAwADAAMAAwADAAIAAgADAAMABAAGAAUABgAGAAYABgADAAMAAwAEAAQABAADAAIA
AQD///7//P/9//7/AAACAAIAAgABAAAA/v/7//v/+P/3//f/9//2//b/9v/1//X/9P/0
//T/9v/2//b/9v/2//b/9v/2//T/9P/1//X/9//4//v/+v/6//z/BQAXADEAVQB9AK4A
5gAYAUwBhwG6AcABkgE2AbUALQDH/47/a/9d/2T/aP9m/2r/dP9+/4//pP+1/8P/z//Z
/+H/6f/s/+//8P/w//L/8f/y//P/8//x//P/9P/1//b/9v/2//b/+P/4//n/+f/3//f/
9//3//r/+v/6//r/+v/6//r/+v/6//r/+v/6//j/+P/4//n/+f/5//n/+v/6//r/+v/7
//3//v/+//7//f/9//3//////////////wAAAAAAAAIAAgADAAMABAAFAAUABQAGAAcA
CAAJAAoACQALAAwADQAOAA8AEAARABAAEQATABQAFwAYABkAGgAcAB4AHwAgAB8AIAAh
ACIAJAAlACUAJQAmACYAJgAmACUAJAAkACQAJAAjACIAIgAhACAAHwAfAB8AHgAeAB0A
GgAYABcAFgAWABQAFAATABIADwAOAA0ADQALAAoACQAIAAcABgAFAAQAAwACAAIAAAAA
AAAA/v/+//7//f/9//7//v/+//7//f/9//3//f/+//3//f/9//3//f/8//z//P/8//z/
+//7//v/+//7//v/+v/5//n/+f/5//n/+v/6//r/+v/6//v//P/8//z/+//7//v//P/8
//z//f/+//7//v/+//7//v/+/////////wAAAAABAAIAAgADAAMAAwADAAMAAwAEAAQA
BAAEAAQABAAFAAUABQAFAAQABAAGAAYABgAGAAQABAAEAAQABgAFAAUABQAFAAQABAAD
AAMAAwADAAMAAwADAAMAAwAEAAQABAAEAAMAAwADAAMAAwADAAMAAwADAAMAAgACAAIA
AgACAAMAAwADAAMAAwAEAAIAAgACAAIAAgACAAIAAgACAAIAAgABAAEAAQACAAIAAgAC
AAIAAgACAAIAAgACAAQABQAFAAUABgAHAAcABwAJAAkACAAIAAcABwAIAAoACwAMAAwA
DAAKAAcABwAHAAgACAAIAAcABgAFAAMAAgACAAMABAAGAAYABgAGAAUABAACAP/////+
//3//f/9//z//P/8//v/+f/4//j/+P/4//j/+P/4//j/+P/4//j/+v/6//v/+//7//z/
//8AAAAAAAADAA8AJQBFAGsAmADMAAABMgFpAaQBwgGuAWoB/QB3APv/qv+B/2n/Zv9u
/3D/bv90/37/jf+c/7H/wf/N/9n/4//p/+7/8f/0//b/9v/1//b/9//3//f/+f/6//v/
/P/8//z//P/8//z//f/9//3//f/9//3//P/8//z//P/8//z//P/8//z//P/8//z//v/+
//7////9//3//f/+//7//v/+/////f/+//7//v////////8BAAMAAwADAAMAAgACAAIA
BAAEAAUABQAGAAcABwAHAAgACQAKAAsADAALAA0ADgAPABAAEQASABMAEgATABUAFgAZ
ABoAGwAcABwAHgAfACAAIQAiACMAJAAkACUAJQAlACQAJAAkACQAJQAkACQAJAAiACEA
IAAgAB8AHgAdAB0AHQAcABwAGwAaABgAFwAWABQAEgASABEAEAANAAwACwALAAkACAAH
AAYABQAEAAMABAADAAIAAgABAAAA///8//z//P/7//v//P/8//z//P/7//v/+//7//r/
+f/5//n/+//7//r/+v/4//j/+P/3//f/9//3//f/9//2//X/9f/1//X/9f/2//b/9v/2
//b/9f/2//b/9v/1//X/9f/2//b/9v/3//j/+P/4//j/+P/4//j/+f/5//n/+v/6//v/
/P/8//3//f/7//v/+//7//7//v/+//7//v/+/////////////v/+//7//v/+//7//v/+
//7//v/+//3//f/9//v/+v/6//n/+f/5//n/+f/7//v/+//7//r/+v/6//r/+f/5//n/
+f/5//n/+f/6//j/+P/4//j/+P/4//j/+P/4//j/+P/3//f/9//4//j/+P/4//j/+P/2
//b/9v/2//j/+f/5//n/+v/7//v/+//9//3//P/8//v/+//8//7///8AAAAAAAD+//v/
+//7//z//P/8//v/+P/3//X/9P/0//X/9v/4//j/+P/4//f/9v/0//H/8f/u/+3/7f/t
/+r/6v/q/+n/6//q/+r/6v/o/+j/6P/o/+r/6v/q/+r/6v/q/+v/6//r/+7/8f/y//D/
8v/3/wMAGwA9AGUAlADKAAABMAFpAaIBuAGYAUwB0wBDAMv/iP9f/0n/Tv9a/1r/XP9k
/2z/ef+M/5//r/+7/8f/0f/Z/97/4f/k/+b/5v/l/+b/5//n/+X/5//o/+n/6v/q/+r/
6v/q/+r/6//r/+v/6//r/+v/7P/s/+z/7P/s/+z/7P/s/+z/7P/s/+z/7v/u/+7/7//t
/+3/7f/u/+7/7v/u/+//7//w//D/8P/x//H/8f/z//P/8//z//P/8v/y//L/9P/y//P/
8//0//X/9f/1//b/+f/6//v//P/7//3//v///wAAAQACAAMABgAHAAkACgALAAwADQAO
ABAAEgATABQAFQAWABcAGAAYABkAGQAZABgAGAAYABgAGQAYABgAGAAWABUAFAAUABMA
EgARABEADwAOAA4ADQAKAAgABwAGAAIAAAAAAP///v/7//r/+f/3//X/9P/z//L/8f/w
/+//7v/t/+z/7P/s/+z/7P/q/+r/6v/p/+n/5v/m/+b/5v/l/+X/5f/l/+b/5f/l/+X/
4//j/+L/4v/i/+L/4v/h/+H/4f/h/+H/3//e/93/3f/e/9//4P/i/+D/4P/g/+D/3//g
/+D/4P/f/9//3//g/+D/4P/h/+L/5P/k/+T/5P/k/+T/5f/l/+X/5v/m/+f/5//m/+b/
5f/n/+f/5//n/+j/6P/o/+j/6P/o/+n/6f/n/+f/5v/m/+j/6P/o/+j/5v/m/+b/5v/m
/+X/5f/l/+f/5v/m/+X/4//j/+P/4//j/+P/4//j/+L/4v/i/+L/4v/i/+L/4v/i/+L/
4v/i/+H/4f/h/+L/4v/i/+L/4v/i/+D/4P/g/+D/4v/j/+P/4//m/+f/5//n/+X/5f/k
/+T/5//n/+j/6v/r/+z/7P/s/+j/5f/l/+X/6P/o/+j/5//m/+X/4//i/+L/4//k/+b/
5v/m/+b/5f/i/+D/3f/d/97/3f/d/93/2//a/9n/1//Z/9j/2P/Y/9j/2P/Y/9j/2P/Y
/9j/2P/Y/9j/2f/Z/9v/3P/f/+D/3v/g/+n/+/8XAD8AbwCeANQACgE8AXUBogGkAXIB
EgGFAPP/lf9i/z3/Mf88/0T/Rv9K/1T/Xv9v/4D/kf+j/7H/uf/D/8n/0P/T/9b/2P/Y
/9n/2v/b/9v/2//d/97/3//g/+D/4P/g/+L/4v/j/+P/4f/h/+H/4f/k/+T/5P/k/+T/
5P/k/+T/5P/k/+T/5P/m/+b/5v/n/+f/5//n/+j/6P/o/+j/6f/p/+r/6v/q/+v/6//r
/+3/7f/t/+3/7f/w//D/8P/y//L/8//z//T/9f/1//X/9v/5//r/+//8//3///8AAAEA
AgADAAQABQAIAAkACwAMAA0ADgAPABAAEgAUABUAFgAZABoAGwAcAB4AHwAfAB8AHgAe
AB4AHgAdABwAHAAcABoAGQAYABgAFwAWABUAFQATABIAEgARAA4ADAALAAoACAAGAAYA
BQAEAAEAAAD///3/+//6//n/+P/3//b/9f/2//X/9P/0//L/8v/y//D/8v/y//H/8f/w
//D/8P/w//H/8f/x//H/8P/v/+//7//v/+//7v/u/+7/7v/u/+3/6//r/+v/6//r/+r/
6f/p/+n/6f/p/+r/7P/s/+z/7P/t/+7/7v/u/+3/7f/t/+7/8P/w//H/8v/y//L/8v/y
//T/9P/1//X/9//4//j/+f/4//j/+f/5//n/+f/5//n/+v/6//r/+v/6//r/+//7//v/
+//6//r//P/8//z//P/8//z//P/8//r/+f/5//n/+f/4//j/9//5//n/+f/5//n/+f/5
//r/+P/4//j/+P/4//j/+P/4//j/+P/4//f/9//3//j/+P/4//j/+P/4//j/+P/4//j/
+v/7//v/+//+///////////////+//7//////wAAAgADAAQABAAEAAQAAQABAAEAAgAC
AAIAAQAAAP///f/8//z//f/+/wAAAAAAAAAA///+//z/+f/5//j/9//3//f/9v/2//b/
9f/1//T/9P/0//T/9P/0//T/9P/0//T/9P/0//T/9f/1//X/9v/5//z//P/6//3/BwAd
AD0AZwCSAMQA+gAuAWUBoAHIAb4BggEZAY0ACQC2/4X/Zf9e/2b/aP9m/2z/eP+F/5j/
q/+9/8v/1//f/+f/7P/x//T/9P/0//X/9v/3//f/9//5//r/+//8//z//P/8//z//P/9
//3//f/9//3//f/+//7//v/+//7//v/+//7/AAAAAAAAAAAAAAAAAAABAAMAAwADAAQA
BAAEAAQABQAFAAYABgAGAAcABwAHAAkACQAJAAkACQAMAAwADAAOAAwADQANAA4AEQAR
ABEAEgATABQAFQAWABUAFwAYABkAGgAbABwAHQAeAB8AIQAiACMAJAAlACYAJgAoACkA
KgArACwALQAuADAAMQAxADEAMAAwADAAMAAxADAAMAAwAC4ALQAsACwAKwAqACkAKQAo
ACYAJQAjACIAIAAfAB4AGgAYABgAFwAYABUAFAATABMAEQAQAA8ADAALAAoACQAIAAcA
BgAGAAYABgAGAAQABgAGAAUABQAEAAQABAAEAAMAAwADAAMAAgABAAEAAQABAAEAAAAA
AAAAAAAAAP///f/9//3//f////7//f/9//v/+//7//z//P/8//z//P/8//z/+//6//r/
+//8//7//P/8//3//v/+//7//v/+//7//v////////8AAAAAAQAAAAAAAQABAAEAAQAB
AAEAAgACAAIAAgACAAIAAwADAAMAAwACAAIAAgACAAIAAgACAAIAAgACAAIAAQABAAEA
AQAAAAAA/////////////////////////v/+//7//v/9//v/+//7//z//P/8//z//P/8
//z//P/8//z//P/8//v/+//7//z//P/8//z//P/8//z//P/8//z/AAABAAEAAQACAAMA
AwADAAMAAwACAAIAAwADAAQABgAHAAgACAAIAAYAAwADAAMABAAEAAQAAwACAAEA///+
//7///8AAAIAAgACAAIAAQACAAAA/f/9//r/+f/5//n/+P/4//j/9//5//j/+P/4//b/
9v/2//b/+P/4//j/+P/4//j/+f/5//n//P///wAA/v/+/wUAEQApAEkAcQCgANQACAE6
AXUBrgHEAagBXAHnAF8A6/+k/33/Z/9o/27/bv9u/3b/gP+P/6T/t//F/9H/2//j/+n/
7v/x//T/8v/0//X/9v/3//f/9//5//r/+//8//z//P/8//7//v/////////////////+
//7//v/+/wAAAAAAAAAAAAAAAAAAAAD+//7//v///////////wAAAAAAAAAAAQADAAQA
BAAEAAMAAwADAAUABQAFAAUABQAGAAYABgAIAAgACQAJAAoACwALAAsADAANAA4ADwAQ
ABEAEwAUABUAFgAXABgAGQAaABsAHQAeAB8AIAAhACIAJAAmACcAKAAnACgAKQAqACwA
LQAtAC0ALAAsACwALAAtACwALAAsACoAKQAoACgAJwAmACUAJQAlACQAJAAjACAAHgAd
ABwAGgAYABgAFwAYABUAFAATABMAEQAQAA8ADgANAAwACwAKAAkACAAIAAgACAAIAAYA
BgAGAAUABQAEAAQABAAEAAMAAwADAAMABAADAAMAAwABAAEAAAAAAAAAAAAAAP//////
//////////7//f/9/////////wAA/v/+//7//v/9//7//v/+/////////wAA/v/+////
AAAAAAAAAAAAAAIAAgADAAMAAwAEAAQABQAEAAQABQAFAAcABwAHAAcABgAGAAYABgAI
AAgACQAJAAkACQAIAAgACAAIAAgACAAIAAgACAAIAAgABwAHAAcABwAGAAYABQAHAAcA
BwAHAAcABwAHAAcABgAGAAYABgAFAAQABgAGAAYABgAEAAQABAAEAAQABAAEAAMAAwAD
AAQABAAEAAQABAAEAAQABAAEAAQACAAJAAkACQAKAAsACwALAAsACwAKAAoACQAJAAoA
DAAPABAAEAAQAA4ACwALAAsACgAKAAoACQAKAAkABwAGAAQABQAGAAgACgAKAAoACQAI
AAYAAwADAAAA/////////v/+//7//f////7//v/+//7//v/+//7//v/+//7//v/+//7/
//////3/AAABAAQABAAEAAkAFQArAEsAbwCcAM4ABAE0AW0BqAHGAa4BaAH7AHMA+f+u
/4f/b/9s/3b/dv90/3z/hP+P/6T/t//H/9X/4f/p/+3/8v/3//j/+P/6//v//P/9//3/
+//9//7///8AAAAAAAAAAAAAAAABAAEAAwADAAMAAwAEAAQABAAEAAIAAgACAAIABAAE
AAQABAAEAAQABAAFAAUABQAFAAYABgAGAAYABwAFAAYABgAGAAcABwAHAAkACQAJAAkA
CQAKAAoACgAMAAoACwALAAwADwAPAA8AEAARABIAEwAUABMAFQAWABcAGAAZABoAGwAa
ABsAHQAeACEAIgAjACQAJgAoACkAKgApACoAKwAsACwALQAtAC0ALgAuAC4ALgAtACwA
LAAsACoAKQAoACgAJwAmACUAJQAlACQAJAAjACIAIAAfAB4AHAAaABoAGQAYABUAFAAT
ABMAEQAQAA8ADgANAAwACwAIAAcABgAGAAgACAAIAAYABgAGAAUABQAEAAQABAAEAAMA
AwADAAMABAADAAMAAwABAAEAAAAAAAAAAAAAAP////////////8BAAAA//////3//f/9
//7//v/+//7//v///wAAAAAAAP///////wAAAAAAAAEAAgACAAIAAgACAAIAAgADAAMA
AwAEAAQABQAGAAYABwAHAAcABwAHAAcABgAGAAYABgAIAAgACQAJAAkACQAIAAgACAAI
AAgACAAIAAgACAAIAAYABQAFAAUABQAEAAQAAwAFAAUABQAFAAUABQAFAAUABAAEAAQA
BAAFAAUABAAEAAQABAAEAAIAAgACAAIAAgACAAIAAQADAAMABAAEAAIAAgACAAIAAgAC
AAIAAgAEAAUABQAFAAYABwAHAAcACQAJAAgACAAJAAkACgAMAAsADAAMAAwACgAHAAcA
BwAIAAgACAAHAAQAAwABAAAAAgADAAQABgAEAAQABAADAAQAAgD//////v/9//3//f/8
//z//P/7//n/+P/4//j/+P/4//j/+P/6//r/+v/6//r/+v/7//v/+f/8////AgACAAIA
CQAVAC0AUQB5AKYA2gASAUQBfwG0AcIBmAFCAccAOwDR/5L/b/9f/2T/bP9s/27/dP9+
/43/nv+x/8H/zf/X/9//5//s//H/8v/y//T/8//0//X/9f/z//X/9v/3//j/+P/4//j/
+v/6//v/+//5//n/+f/5//r/+v/6//r/+v/6//r/+v/6//r/+v/6//r/+v/6//v/+//7
//v//P/6//r/+v/7//v//P/8//z//f/9//3//////////////wAAAAAAAAIAAAABAAEA
AgAFAAUABQAGAAcACAAJAAoACwANAA4ADwAQABEAEgATABQAFQAXABgAGQAaABsAHAAe
ACAAIQAiACUAJgAnACgAKAApACkAKQApACgAJwAmACUAJAAkACQAIwAjACMAJAAjACIA
IQAhAB8AHgAeAB0AGgAYABcAFgAUABIAEgARAA4ACwAKAAkACQAHAAYABQAEAAMAAgAB
AAAA///+//7//v/+//7//P/8//z/+//7//r/+v/6//r/+f/5//n/+f/4//f/9//3//X/
9f/0//T/8v/y//L/8f/x//H/8f/x//H/8P/v/+//7//v/+//8P/u/+7/7v/u/+//8P/w
//D/8f/x//H/8v/y//L/8//0//T/9P/0//T/9P/0//X/9f/1//b/9v/3//b/9v/3//f/
9//3//f/9//4//j/+P/4//j/+P/5//n/9//3//b/9v/2//b/9v/2//j/+P/4//j/+P/3
//f/9//4//b/9v/2//b/9v/2//b/9v/0//T/9P/z//P/8//0//T/9P/0//T/9P/2//b/
9v/2//f/9//2//X/+P/5//n/+f/3//f/9v/2//n/+f/6//z//f/+//7//v/8//n/+f/5
//r/+v/6//n/+P/3//X/9P/0//X/9v/4//j/+P/4//f/9P/y/+//7//u/+3/7f/t/+7/
7v/u/+3/7f/s/+z/7P/s/+z/7P/s/+z/7P/s/+z/7P/s/+3/7f/v//D/8//2//b/9v/7
/wkAIwBHAHEAngDUAAoBPAF1AaoBugGUAUIBwwAzAMP/iP9h/0v/Uv9c/1z/Xv9m/3D/
ff+O/6H/sf/B/8v/1f/b/+L/5//o/+j/6v/r/+z/7f/t/+3/7//w//H/8v/y//L/8v/y
//L/8//z//X/9f/1//X/9P/0//T/9P/0//T/9P/0//T/9P/0//T/9P/0//T/9f/3//f/
9//4//j/+P/4//n/9//4//j/+P/5//n/+f/7//v/+//7//v//v/+//7/AAAAAAEAAQAC
AAMAAwADAAQABQAGAAcACAAHAAkACgALAA4ADwAQABEAEgATABUAFgAZABoAGwAcABwA
HgAfACAAIwAkACUAJgAmACcAJwAnACYAJgAmACYAJQAkACQAJAAkACMAIgAiACEAIAAf
AB8AHwAeAB4AHQAbABgAFgAUABAADgAOAA0ADAAJAAgABwAFAAMAAgABAAAA///+//3/
/P/7//r/+v/6//r/+v/4//j/+P/3//f/9v/2//b/9v/1//X/9f/1//L/8f/x//H/8f/x
//D/8P/w//D/8P/v/+//7//v/+//7//u/+3/7f/t/+3/7f/u/+7/7v/u/+7/7//w//D/
8P/v/+//7//w//D/8P/x//L/8v/y//L/8v/0//T/9f/1//X/9v/2//f/9v/2//f/9//3
//f/9//3//j/+P/4//j/+P/4//n/+f/3//f/9v/2//b/9v/2//b/9v/2//b/9v/2//X/
9f/1//X/9P/0//P/9f/z//T/9P/0//T/9P/y//L/8v/y//L/8v/y//H/8//z//T/9P/y
//L/8v/y//D/8P/w//D/9P/1//X/9f/2//f/9//3//f/9//2//b/9//3//j/+v/5//r/
+v/6//j/9f/1//X/9v/2//b/9f/0//P/8f/w//D/8f/y//T/9v/2//b/9f/y//D/7f/t
/+z/6//r/+v/6v/q/+r/6f/p/+j/6P/o/+j/6P/o/+j/6v/q/+r/6v/o/+j/6f/p/+n/
7P/v//D/8P/w//f/BQAdAEMAbQCaAM4ABAE2AXEBqAG4AZQBQAHDADcAy/+M/2X/U/9W
/1r/Wv9c/2b/cP+B/5T/pf+1/8P/zf/V/9v/4P/j/+b/5P/k/+X/5v/n/+f/5//p/+r/
6//s/+z/7P/s/+z/7P/t/+3/7f/t/+3/7f/u/+7/7v/u//D/8P/w//D/8P/w//D/8P/w
//D/8P/x/+//7//v//D/8P/w//D/8f/z//T/9P/0//P/8//z//X/9f/1//X/9f/2//b/
9v/4//j/+f/5//r/+//7//v//P/9//7///8AAAMABQAGAAcABgAHAAgACQAMAA0ADwAQ
AA8AEAARABIAFAAWABcAGAAZABoAGwAcAB4AHwAfAB8AIAAgACAAIAAfAB4AHgAeABwA
GwAaABoAGQAYABcAFwAVABQAFAATABIAEAAPAA4ADAAKAAoACQAIAAUABAADAAEA///+
//3//P/7//r/+f/4//f/9v/2//j/+P/4//b/9v/2//X/9f/0//T/9P/0//P/8//z//P/
8v/x//H/8f/x//H/8P/w//D/8P/w/+//7//v/+//7//x//D/7//v/+//7//v//D/7v/u
/+7/7v/v//D/8P/w/+//7//v//D/8P/w//H/8v/y//L/8v/y//L/8v/z//P/8//0//T/
9f/0//T/9f/1//f/9//3//f/+P/4//j/+P/4//j/+f/5//n/+f/4//j/+v/6//r/+v/4
//j/+P/4//j/9//3//f/+f/4//j/9//3//f/9//3//f/9//3//f/9v/2//b/9v/3//j/
9//2//X/9P/0//T/9P/0//T/9P/0//P/9f/1//b/9v/0//T/9P/0//b/9v/2//b/+P/5
//n/+f/6//v/+//7//v/+//6//r/+//7//z//v///wAAAAAAAP7/+//7//v/+v/6//r/
+f/4//f/9f/0//b/9//4//r/+v/6//r/+f/4//b/8//z//L/8f/x//H/8P/w//D/7//v
/+7/7v/u//D/8P/w//D/7v/u/+7/7v/w//D/8f/x//H/9P/3//b/9v/4/wEAFQAzAFcA
gQCyAOgAGgFOAY0BuAG0AXwBGAGTABEAt/+E/2X/Xf9k/2j/Zv9s/3b/gP+R/6b/t//D
/8//2f/f/+P/6P/r/+r/6v/s/+v/7P/t/+3/7f/v//D/8f/y//L/8v/y//T/9P/1//X/
9f/1//X/9f/1//T/8//y//T/9P/0//T/9P/0//T/9P/0//T/9P/1//X/9f/1//b/9v/2
//b/9//3//j/+P/4//n/+f/5//v/+//7//v/+//8//z//P/+/wAAAQABAAIAAwADAAMA
BAAFAAYABwAIAAcACQAKAAsADAANAA4ADwASABMAFQAWABcAGAAZABoAGgAcAB0AHgAf
ACAAIQAiACIAIwAjACMAJAAkACQAJAAjACIAIgAiACAAHwAeAB4AHQAcABsAGwAbABoA
GgAZABgAFgAVABQAEgAQABAADwAOAAsACgAJAAkABwAGAAUAAgABAAAA//8AAP///v/+
//7//v/+//z//P/8//v/+//6//r/+v/6//v/+//7//v/+v/5//n/+f/5//n/+P/4//j/
+P/4//f/9//3//f/9//3//b/9f/1//f/9//3//j/9v/2//b/9v/3//j/+P/4//n/+f/5
//r/+P/4//n/+v/6//r/+v/6//z//P/9//3/+//8//z//f/8//z//f/9//3//f/9//3/
AAAAAAAAAAAAAAAAAQABAAMAAwACAAIAAAAAAAAAAAAAAAAAAAAAAAAA////////AQAA
AAAA/////////////////////////v/+//7//v///////////wEAAQABAAEA//////7/
/v8AAA==
         </WaveFormData>
      </LeadData>
      <LeadData>
         <LeadByteCountTotal>10000</LeadByteCountTotal>
         <LeadTimeOffset>0</LeadTimeOffset>
         <LeadSampleCountTotal>5000</LeadSampleCountTotal>
         <LeadAmplitudeUnitsPerBit>4.88</LeadAmplitudeUnitsPerBit>
         <LeadAmplitudeUnits>��V</LeadAmplitudeUnits>
         <LeadHighLimit>2147483647</LeadHighLimit>
         <LeadLowLimit>268435456</LeadLowLimit>
         <LeadID>V4</LeadID>
         <LeadOffsetFirstSample>0</LeadOffsetFirstSample>
         <FirstSampleBaseline>0</FirstSampleBaseline>
         <LeadSampleSize>2</LeadSampleSize>
         <LeadOff>FALSE</LeadOff>
         <BaselineSway>FALSE</BaselineSway>
         <ExcessiveACNoise>FALSE</ExcessiveACNoise>
         <MuscleNoise>FALSE</MuscleNoise>
         <LeadDataCRC32>4172685688</LeadDataCRC32>
         <WaveFormData>
DAAMAAwADAANAA4ADwAQABEAEgATABQAFgAWABYAFgAWABYAFgAWABQAFAAUABQAEwAS
ABEAEAANAAwACwAKAAkACAAHAAYAAwACAAEAAAD+//z/+v/4//f/9v/1//T/8v/y//L/
8v/w//D/8P/w/+7/7v/u/+7/7P/s/+z/7P/u/+7/7v/u/+7/7v/u/+7/7f/s/+v/6v/o
/+j/6P/o/+j/6P/o/+j/5v/m/+b/5v/m/+b/5v/m/+T/5P/k/+T/5v/m/+b/5v/m/+b/
5v/m/+j/6P/o/+j/6P/o/+j/6P/q/+r/6v/q/+v/7P/t/+7/7v/u/+7/7v/u/+7/7v/u
//D/8P/w//D/8v/y//L/8v/y//L/8v/y//D/8P/w//D/8P/w//D/8P/w//D/8P/w//D/
8P/w//D/8P/w//D/8P/w//D/8P/w//D/8P/w//D/8P/w//D/8P/w//D/8P/w/+7/7v/u
/+7/7v/u/+7/7v/u/+7/7v/u/+7/7v/u/+7/7v/u/+7/7v/w/+//7//v/+//7//w//D/
7v/u/+7/7v/w//D/8P/x//D/8f/x//H/8f/x//L/8v/0//T/9P/0//P/8//0//X/+f/6
//v/+//5//j/9//3//j/+P/5//n/9//2//X/9f/1//b/9//4//r/+v/6//j/9f/z//L/
8f/w/+//7v/t/+z/7P/s/+z/7P/s/+v/6//r/+v/6//r/+3/7f/t/+3/7f/t/+3/7f/v
/+//8f/x/+v/5f/p//X/BwAhAEEAZwCSAMIA8gAoAVsBdwFtAT4B8gCNADYAAwDg/8b/
vf+5/6//qP+n/6f/rf+5/8b/zv/U/9r/4P/k/+f/6//s/+z/7P/q/+r/6v/q/+v/7f/u
/+7/8P/w//D/8P/w//D/8P/x//H/8f/x//D/8P/w//D/8P/x//H/8f/x//H/8f/x//H/
8f/x//H/8f/x//H/8v/z//H/8f/y//L/8v/y//P/8//1//b/9v/3//f/9//3//j/+P/4
//j/+f/5//n/+v/6//j/+f/7//v/+//7//3//v//////AAAAAAEAAgADAAQABQAGAAcA
CQAMAA0ADgAPAA8AEAARABIAEwAUABUAFwAYABkAGgAaABwAHAAcAB0AHgAeAB0AHQAd
AB0AHQAcABoAGQAZABgAGAAXABYAFAATABIAEQAQAA0ADQAKAAoABwAGAAQAAwACAAAA
///+//3//P/7//r/+f/4//f/9//3//f/9//2//X/9f/0//T/9P/0//T/8//z//P/8//y
//L/8//z//L/8v/y//L/8v/y//L/8v/y//L/8f/w/+//7//v/+//7//v/+//7v/u/+3/
7f/t/+3/7v/u/+7/7v/u/+7/7v/u/+7/7v/u/+//8f/y//P/9P/y//L/8v/z//P/9f/1
//X/9//3//j/+P/4//n/+v/6//n/+f/5//r/+P/4//j/+P/6//r/+v/6//r/+v/6//r/
+P/4//j/9//4//j/+P/4//j/9//3//f/9//3//f/9//3//f/9//3//f/9//2//b/9v/2
//b/9v/3//f/9v/1//b/9f/1//b/9v/2//b/9v/2//f/9//3//f/9//3//f/9v/4//j/
+P/4//b/9v/2//b/9v/1//X/9f/1//X/9v/2//b/9v/2//b/9v/2//b/9//4//n/+f/5
//n/+f/6//r//P/8//z//P/7//v//P/9////AAABAAEAAQAAAP////8AAAAAAQABAP//
/v/9//3/+//8//3//v/+//7//v/8//v/+f/4//f/9v/1//T/8//y//L/8v/y//L/8v/x
//H/8f/x//H/8f/x//H/8f/x/+//7//v/+//7//x//P/8f/t/+v/8f///xMALQBNAHUA
ogDQAAABNgFpAXsBYwEsAdwAewAuAAMA4v/M/8X/wf+1/67/rf+t/7f/x//Q/9b/3P/i
/+b/6v/t/+3/7v/u/+7/7v/u/+7/7v/t/+//8P/w//D/8P/w//D/8P/w//D/8f/x//H/
8f/w//L/8v/y//L/8//z//P/8//x//H/8f/x//H/8f/x//H/8f/x//L/8//z//P/9P/0
//T/9P/1//X/9f/2//b/9//3//f/9//4//j/+P/4//n/+//7//z//P/8//3/////////
//8BAAIAAQABAAIAAgADAAQABQAGAAUABgAHAAkADAANAA4ADwARABIAEwAUABUAFgAX
ABkAGAAZABoAGgAcABwAHAAdAB4AHgAdAB0AGwAbABsAGgAaABkAGQAYABgAFwAWABQA
EQAQAA8ADgANAA0ACgAKAAkACAAGAAUABgAEAAMAAgABAAAA///+//3//P/7//v/+f/5
//n/+P/5//n/+P/4//b/9v/2//X/9//3//f/9v/0//X/9f/0//T/9P/0//T/9P/0//T/
9P/2//X/9P/z//P/8//z//P/8//z//L/8v/z//P/8//z//T/9P/0//T/9P/0//T/9P/0
//T/9P/1//X/9v/3//j/9v/2//b/9//1//f/9//3//n/+f/6//r/+P/5//r/+v/7//v/
+//8//r/+v/6//r/+v/6//r/+v/6//r/+v/6//r/+v/6//n/+v/6//r/+v/6//n/+f/5
//n/+f/5//n/+f/5//n/+f/5//n/+P/4//j/+P/4//j/+f/5//j/9//4//f/9//4//j/
+P/4//j/+v/5//n/+f/4//j/+P/4//j/+P/4//j/+P/4//f/9//3//f/9//4//j/+P/4
//j/+P/4//j/+P/5//r/+//7//v/+//7//z//P/8//z//P/8//3//f/+////AQACAAMA
AwABAAAA/////wAAAAABAAEA/f/8//v/+//7//z//f/+//7//v/+//z/+//5//j/9//2
//X/9P/z//L/8v/y//L/8v/y//H/8f/x//H/8f/x//H/8f/x//H/8f/x//H/8f/x//P/
9f/1//H/7f/t//f/CQAfADsAYQCKALYA5gAYAU8BcwFvAUgBBAGtAFAAEwDy/9j/yf/F
/73/sv+v/6//s/+//8z/1P/a/+L/6P/q/+3/7//u//D/8P/w//D/8P/w/+//8f/y//L/
8v/y//L/8v/y//L/8v/z//P/8//z//L/9P/0//T/9P/z//P/8//z//P/8//z//P/8//z
//P/8//x//H/8v/z//P/8//0//T/9v/2//f/9//3//j/+P/5//n/+f/5//r/+v/6//r/
+//7//v//P/8//z//f///////////wEAAgABAAEAAgACAAMABAAFAAYABwAIAAkACwAM
AA0ADgAPABEAEgATABQAFQAWABcAGQAaABsAHAAcABwAHAAcAB0AHgAeAB0AHQAbABsA
GwAaABoAGQAZABgAGAAXABYAFAATABIAEQAQAA8ADwAMAAwACQAIAAYABQAEAAIAAQAA
AP///v/9//z//P/8//z//f/8//v/+v/4//f/9//2//b/+P/4//j/9//3//f/9//2//T/
9f/1//T/9v/2//b/9v/0//T/9P/0//T/8//y//H/8f/x//H/8f/z//P/8v/y//H/8f/x
//H/8v/y//L/8v/y//L/8v/y//L/8v/y//P/8f/y//P/9P/0//T/9P/1//X/9//3//f/
9//3//j/+P/2//f/+P/4//f/9//3//j/+v/6//r/+v/4//j/+P/4//j/+P/4//j/+P/4
//j/9//4//j/+P/4//b/9f/1//X/9f/1//X/9f/1//X/9f/1//X/9f/0//T/9P/0//T/
9P/1//X/9v/2//T/9P/0//T/9P/0//T/9P/2//X/9f/1//P/8//0//T/9P/0//T/9P/0
//T/9P/1//T/9f/1//X/9//3//j/+P/4//j/+P/4//f/9//4//n/+//8//3//f/7//r/
+f/5//r/+v/7//v/+f/4//f/9//1//b/9//4//r/+v/6//j/9f/z//L/8f/u/+3/7P/r
/+r/6v/q/+r/6v/q/+n/6f/p/+n/6f/p/+n/6f/p/+n/6//r/+v/6//r/+3/7//t/+n/
5f/p//P/BQAdAD0AYwCQAL4A7AAeAVUBcwFnATgB7ACJADAA+//a/77/tf+z/63/pv+j
/6P/qf+1/8L/yv/Q/9j/3v/i/+X/5f/m/+j/6P/m/+b/5v/m/+X/5//o/+j/6P/o/+j/
6P/o/+j/6P/p/+v/6//r/+r/7P/s/+z/7P/r/+v/6//r/+v/6//r/+v/6//r/+v/6//r
/+v/7P/t/+3/7f/u/+7/7v/u/+//7//v//D/8P/x//H/8f/x//L/8f/w/+//7//v/+//
8P/w//D/8f/z//P/8//z//X/9v/3//f/+P/4//n/+v/7//z//f/+////AQACAAMABAAF
AAcACAAJAAoADQAOAA8AEQAQABEAEgASABQAFAAUABUAFAAUABMAEwATABMAEwASABIA
EQARABAADgANAAwACgAJAAgABwAGAAEAAQD+//7//f/8//r/+f/4//b/9f/0//H/8P/v
/+7/7//u/+3/7f/t/+3/7f/s/+v/6//q/+r/6v/q/+r/6f/p/+n/6f/o/+b/5//n/+b/
5v/m/+b/5v/m/+b/5v/m/+b/5f/k/+P/4//j/+P/4//l/+X/5P/k/+X/5f/l/+X/5P/k
/+T/5P/k/+T/5P/k/+b/5v/m/+f/6f/q/+v/7P/s/+z/7P/t/+v/7f/t/+3/7P/r/+v/
6v/s/+3/7v/u/+3/7f/t/+7/7v/u/+7/7v/u/+7/7v/u/+7/7v/u/+7/7P/s/+z/6//s
/+z/7P/s/+z/6//r/+v/6f/p/+n/6f/r/+v/6//r/+r/6v/q/+r/6v/q/+r/6v/q/+r/
6f/p/+n/6f/p/+r/6v/q/+r/6v/q/+j/6P/o/+n/7P/t/+3/7f/v/+//8P/w/+7/7v/u
/+7/7//v//D/8f/z//T/9f/1//P/8v/x//H/8v/y//P/8//x//D/7//v/+//8P/x//L/
8v/y//L/8P/v/+3/7P/r/+r/6f/o/+f/5P/k/+T/5P/k/+T/4//j/+X/5f/l/+X/5f/l
/+X/5f/l/+X/5f/l/+X/5//p/+f/4f/f/+f/9f8JACcATQB1AKIA0gAEATYBYwFxAVcB
HAG+AFUADADl/8T/rv+r/6n/o/+e/53/n/+p/7X/vv/K/9D/1v/a/+D/4//l/+b/6P/o
/+j/6P/o/+j/6f/r/+z/7P/u/+7/7v/u/+7/7v/u/+//7f/t/+3/7P/t/+7/7//w//H/
8f/x//H/8f/x//H/8f/z//P/8//z//X/9f/2//f/9f/1//b/9v/2//b/9//3//f/+P/4
//n/+f/5//n/+v/6//r/+v/7//3//f/+//7//v///wEAAQD/////AQACAAUABQAGAAYA
CQAKAAsADAAPABAAEQATABQAFQAWABcAGQAaABsAHAAfACAAIQAjACQAJQAmACYAJgAm
ACYAJwAmACYAJQAlACUAJQAlACQAJAAjACMAIgAgAB8AHgAcABoAGAAWABQAEwATABAA
EAANAAwACgAJAAoACAAHAAYABQAEAAMAAgADAAIAAQABAP////////7//v//////AAAA
AAAAAAD///////////7//v///////v/8//z//P/8//7//v/+//7//P/7//r/+f/5//n/
+f/5//v/+//6//r/+v/7//z//f/+//7//v/+//7//v/+//7/AAAAAAAAAQABAAIAAwAE
AAQABAAEAAUABQAHAAcABwAJAAkACgAKAAoACwAMAAwACwALAAsADAAMAAwADAAMAAwA
DAAMAAwADgAOAA4ADgAOAA4ADgANAAwADAAMAAwADAALAAsACwALAAsACwALAA0ADQAN
AAwADAAMAAwADAAMAAwADAAMAAwACwALAAsACwALAAwADAAMAAwADAAMAAwADAAMAA0A
DgAPAA8ADwAPAA8AEAAQABAAEAAQABAAEQARABIAEwAVABYAFwAXABcAFgAVABUAFAAU
ABUAFQATABIAEQARABEAEgATABQAFAAUABQAEgARAA8ADgANAAwACwAKAAkACgAKAAoA
CgAIAAgABwAHAAcABwAHAAcABwAHAAcABwAHAAcABwAHAAcABwAJAAkABQABAAEACQAZ
ADMAUQB1AJ4AzAD6ACwBYwGNAZEBcgEyAdcAeAA1ABAA8P/d/9n/0f/I/8H/wf/H/9P/
4P/o//D/9v/8//7/AQAFAAYABAAEAAQABAAEAAQABwAJAAoACgAIAAgACAAIAAoACgAK
AAsACQAJAAkACAAKAAoACgAKAAsACwALAAsACwALAAsACwALAAsACwALAA0ADQAOAA8A
DwAPABAAEAAQABAAEQARABEAEgASABMAEwATABMAFAAUABQAFAAVABUAFQAWABYAGAAZ
ABsAGwAZABkAGwAcABsAGwAcABwAHwAgACEAIgAjACQAJQAnACYAJwAoACkAKwAsAC0A
LgAvADAAMQAzADQANQA2ADYANgA2ADYANwA4ADgANwA3ADcANwA3ADYAMgAxADEAMAAu
AC0ALAAqACsAKgApACgAIwAjACAAIAAdABwAGgAZABoAGAAXABYAFQAUABMAEgAPAA4A
DQANAA0ADQANAAwADQANAAwADAAMAAwADAALAAkACQAJAAgACAAJAAkACAAGAAYABgAG
AAYABgAGAAYABAADAAIAAQADAAMAAwADAAMAAwACAAIAAQABAAEAAQAAAAAAAAAAAAAA
AAAAAAAAAAAAAAAAAQAAAAAAAAAAAAAAAAAAAAEAAQADAAMAAwABAAEAAgACAAAAAQAC
AAIAAQABAAEAAgAAAAAAAAAAAAAAAAAAAAAAAAAAAAAAAAD+//7//v/9//z//P/8//z/
+v/5//n/+f/5//n/+f/5//n/+f/5//n/9//3//b/9v/2//b/9v/0//T/9P/0//T/9P/0
//T/9P/0//T/8//z//P/8//z//T/9P/0//T/9P/0//T/9P/0//X/9v/3//f/9//3//f/
+P/4//j/+P/4//j/+f/5//r/+//9//7///////v/+v/5//n/+P/4//n/+f/3//b/9f/1
//X/9v/3//j/+P/4//j/9v/1//P/8v/x/+7/7f/s/+v/7P/s/+z/7P/q/+r/6f/p/+n/
6f/p/+n/5//n/+f/5//p/+n/6f/p/+n/6//t/+v/5//j/+f/8f8BABkANwBdAIgAtgDk
ABgBTQFtAWMBNgHuAJEAOgAFAOT/yv+9/7n/r/+o/6v/t//D/8n/1P/c/+L/5P/o/+z/
7f/v/+7/7P/s/+z/7P/s/+z/6//t/+7/7v/w//D/8P/w/+7/7v/u/+//7//v/+//7v/u
/+7/7v/u/+//7//v/+//7//v/+//7//t/+3/7f/t/+3/7f/u/+//7f/t/+7/7v/w//D/
8f/x/+//8P/w//H/8//z//P/9P/0//T/9P/1//P/8//0//T/9P/1//f/9//3//f/+f/6
//v/+//8//z//f/+////AAABAAIAAwAFAAQABQAGAAcACwAMAA0ADgAPABAAEQATABIA
EwAUABQAFAAUABQAFQAWABYAFQAVABMAEwATABIAEQARABIAEgASABEAEAAOAA0ADAAL
AAoACQAJAAYABgADAAIAAAD//wAA/v/9//z/+//6//n/+P/5//j/9//3//X/9f/1//T/
8//z//L/8v/y//L/8v/x//H/8f/x//D/8P/x//H/8P/u/+7/7v/u/+7/7v/u/+7/8P/v
/+7/7f/t/+3/7f/t/+//7//u/+7/6//r/+v/6//s/+z/7P/s/+z/7P/s/+z/7P/s/+z/
7f/t/+7/7//w//D/8P/w//H/8f/z//P/8//x//H/8v/y//L/8//0//T/8//z//P/9P/0
//T/9P/0//T/9P/0//T/9P/0//T/9P/0//T/9P/z//L/8v/y//L/8v/x//H/8f/x//H/
8f/x//H/8f/x//H/8f/x//D/8P/w//D/8P/w//D/8P/w//D/8P/w//D/7//v/+//7//v
//D/8P/w//D/8P/w//D/8P/w//H/9P/1//X/9f/1//X/9v/2//b/9v/2//b/9f/1//b/
9//5//r/+//7//n/+P/3//f/+P/4//n/+f/3//b/9f/1//X/9v/3//j/AAAGAAwAEAAO
AAsACQAHAAYABQAEAAMAAgACAAIAAgAAAAAA///////////////////////////9//3/
/f/9/////////////f/5//v/BQAXAC0ASQBtAJYAwgDwACIBWQF7AXUBTAEKAa8AVAAb
APr/3v/R/83/x/++/7n/t/+7/8n/1v/e/+T/7P/w//L/9f/3//j/9v/4//j/+P/4//j/
9//5//r/+v/6//r/+v/6//r/+v/6//v/+//7//v/+v/8//z//P/8//v/+//7//v/+//7
//v/+//7//v/+//7//3//f/+/////////wAAAAD+//7/////////AAAAAAEAAwADAAMA
BAAEAAQABAAFAAMAAwAEAAQABAAFAAcABwAHAAcACQAKAAsACwAMAAwACwAMAA0ADgAP
ABAAEQATABQAFQAWABcAGQAaABsAHAAdAB4AHwAhACAAIQAiACIAJAAkACQAJQAkACQA
IwAjACMAIwAjACIAIAAfAB8AHgAeAB0AHAAaABkAGAAXABYAFQAVABIAEgAPAA4ADAAL
AAwACgAJAAgABwAGAAUABAADAAIAAQABAAEAAQABAAAA//////7//v/+//7//v/9//3/
/f/9//z//P/9//3//P/6//r/+v/6//r/+v/6//r//P/7//r/+f/7//v/+//7//v/+//6
//r/+f/5//n/+f/6//r/+v/6//r/+v/6//r/+v/6//r/+//7//z//f/+//7//v/+////
/f//////////////AAAAAP7///8AAAAA////////AAAAAAAAAAAAAAAAAAAAAAAAAAAA
AAAAAAAAAAAAAAD///7//v/+//7//v/9//3//f/9//3//f/9//3//f/9//3//f/9//z/
/P/8//z//P/8//z//P/8//r/+v/6//r/+v/5//n/+f/7//v//P/8//r/+v/6//r/+v/6
//r/+//+//////////////8AAAAAAAAAAAAAAAD/////AAABAAMABAAFAAUAAwACAAEA
AQAAAAAAAQABAP///v/9//3//f/+////AAD+//7//v/8//3/+//6//n/+P/3//b/9f/0
//T/9P/0//L/8v/x//H/8//z//P/8//z//P/8//z//P/8//z//P/8f/z//X/9f/v/+3/
8f/9/w8AKQBHAG0AmADGAPYALAFfAXUBYQEuAeAAfQAqAP3/3P/E/7v/uf+z/6r/p/+p
/6//u//I/9D/2P/c/+L/5P/n/+v/7P/q/+r/6v/q/+r/6v/p/+v/7P/s/+z/7P/s/+z/
7P/s/+z/7f/r/+v/6//q/+z/7P/s/+z/6//r/+v/6//r/+v/6//r/+3/7f/t/+3/7f/t
/+7/7//t/+3/7v/u/+7/7v/v/+//7f/u/+7/7//v/+//7//w//D/8P/w//H/7//v//D/
8P/y//P/9f/1//P/8//1//b/9//3//j/+P/7//z//f/+////AAABAAMAAgADAAQABQAJ
AAoACwAMAA0ADgAPABEAEgATABQAFAASABIAEgATABIAEgARABEAEwATABMAEgASABEA
EQAQABAADwAOAAwACQAIAAcABgADAAMAAAAAAP3//P/6//n/+v/4//f/9v/1//T/8//y
//H/8P/v/+//7//v/+//7v/t/+3/7P/s/+z/7P/s/+v/7f/t/+3/7P/q/+v/6//q/+r/
6v/q/+r/6P/o/+j/6P/o/+f/5v/l/+b/5//o/+n/5//n/+b/5v/n/+f/5//n/+j/6P/o
/+j/6v/q/+r/6v/q/+r/6v/r/+v/7P/t/+7/7P/s/+z/7f/t/+//7//v/+//7//w//D/
8P/x//L/8v/v/+//7//w//L/8v/y//L/8P/w//D/8P/w//D/8P/w//L/8v/y//H/8v/y
//L/8v/y//L/8v/y//L/8v/y//L/8v/w/+//7//v/+//7//w//D/8P/w//D/8P/y//L/
8v/z//L/8//z//P/9f/1//b/9v/0//T/9P/0//f/9//4//n//f/+///////7//r/+f/5
//r/+v/7//v/+f/4//f/9//3//j/+f/6//z//P/8//r/9//1//T/8//y//H/8P/v/+7/
7v/u/+7/7v/u/+3/7f/t/+3/7f/t/+3/7f/t/+3/7//v/+//7//x//H/8//z/+//6//v
//v/DQAnAEcAbQCaAMoA+AAuAV8BdwFnATYB5AB9ACgA+//Y/77/t/+3/6//qP+l/6f/
rf+3/8T/zv/W/9z/4v/m/+v/7//u/+z/7v/u/+7/7v/u/+//8f/y//L/9P/0//T/9P/0
//T/9P/1//X/9f/1//T/9v/2//b/9v/3//f/9//3//f/9//3//f/9//3//f/9//5//n/
+v/7//v/+//8//z//P/8//3//f/9//7//v///////////wAAAgACAAIAAwADAAMABAAE
AAIAAwAFAAUABQAFAAcACAAJAAkACgAKAAwADgAQABIAEwAUABUAFwAYABkAGgAbAB0A
HgAfACAAIwAkACUAJwAqACsALAAsACoAKgAqACsAKgAqACkAKQApACkAKQAoACcAJwAo
ACgAJgAlACQAIgAfAB4AHQAcABkAGQAWABYAFQAUABIAEQAOAAwACwAKAAsACgAJAAgA
CQAIAAcABwAFAAUABQAEAAUABQAEAAQAAgACAAIAAQABAAEAAQAAAAAAAQABAAAAAAAA
AAAAAAAAAAAAAAAAAAAA///+//3//f/9//3//f///////v/+////////////AAAAAAAA
AAAAAAAAAAAAAAAAAAAAAAEAAQACAAMABAAEAAQABAAFAAUABwAHAAcABwAHAAgACAAI
AAkACgAKAAkACQAJAAoACgAKAAoACgAIAAgACAAIAAgACAAIAAgACAAIAAgABwAGAAYA
BgAGAAYABQAFAAUABwAHAAYABgAGAAYABgAGAAYABgAGAAYABQAFAAUABwAHAAgACAAI
AAgACAAIAAYABgAGAAcACAAJAAkACQAJAAkACgAKAAwADAAMAAwACwALAAwADQAPABAA
EQARAA8ADgANAA0ADgAOAA8ADwALAAoACQAJAAkACgALAAwADgAOAA4ADAAJAAcABgAF
AAYABQAEAAMAAgACAAIAAgAAAAAA/////wEAAQABAAEAAQABAAEAAQABAAEAAQABAAEA
AQADAAMA///7////CwAdADkAWQB/AKoA2AAIAT4BcQGJAXkBSAH6AJsASAAXAPb/3P/T
/8//xf++/7v/vf/D/9H/3v/m/+z/9P/4//z//f///wAAAAAAAAAAAAAAAAAA//8BAAIA
AgACAAIAAgACAAQABAAEAAUABQAFAAUABAAEAAQABAAEAAcABwAHAAcABwAHAAcABwAH
AAcABwAHAAUABQAGAAcABwAHAAgACAAKAAoACwALAAsADAAMAA0ADQANAA0ADgAOAA4A
DgAPABEAEQASABIAEAARABMAEwAVABUAFwAYABkAGQAaABoAHQAeAB8AIAAhACIAIwAl
ACYAJwAoACkALQAuAC8AMAAxADIAMwA1ADQANQA2ADYAOAA4ADgAOQA6ADoAOQA5ADkA
OQA5ADgANgA1ADUANAAyADEAMAAuAC8ALgAtACwAKQApACYAJgAlACQAIgAhACAAHgAd
ABwAGwAaABkAGAAXABYAFQAVABcAFwAXABYAFQAVABQAFAAUABQAFAATABMAEwATABIA
EgATABMAEgASABIAEgASABIAEgASABIAFAATABIAEQATABMAEwATABMAEwASABIAEQAR
ABEAEQASABIAEgASABIAEgASABIAEgASABIAEwATABQAFQAWABQAFAAUABUAFQAXABcA
FwAXABcAGAAYABgAGQAaABoAGQAZABkAGgAaABoAGgAaABoAGgAaABoAGgAaABoAGgAa
ABoAGgAZABoAGgAaABoAHAAbABsAGwAZABkAGQAZABkAGQAZABkAGQAZABgAGAAaABwA
GwAaABkAGAAYABgAGAAYABoAGQAZABkAFwAXABgAGAAYABgAGAAYABoAGgAaABsAHAAd
AB0AHQAdAB0AHgAeAB4AHgAeAB4AIQAhACIAIwAjACQAJQAlACMAIgAhACEAIgAiACMA
IwAhACAAHwAfACEAIgAjACQAIgAiACIAIAAfAB0AHAAbABwAGwAaABkAGAAYABgAGAAY
ABgAFwAXABcAFwAXABcAFwAXABcAFwAZABkAGQAZABkAGwAbABkAFQATABsAKQA/AFsA
fQCjANAA/gAuAWYBkwGdAX8BQgHuAI8ASgAhAAQA8v/r/+X/2//W/9f/2f/j//H//P8C
AAgADAAQABQAFwAXABYAFgAWABYAFgAWABYAFwAZABoAGgAaABoAGgAaABwAHAAcAB0A
GwAbABsAGgAaABoAGgAaABsAGwAbABsAGwAbABsAGwAbABsAGwAbAB0AHQAeAB8AHwAf
ACAAIAAiACIAIwAjACMAJAAkACUAJQAlACUAJgAmACYAJgAnACkAKQAqACoAKgArAC0A
LQAtAC0ALwAwADEAMQAyADIAMwA0ADUANgA5ADoAOwA9AD4APwBAAEEAQwBEAEUARgBH
AEgASQBLAEwATQBOAE4ATgBOAE4ATwBQAFAATwBPAE8ATwBPAE4ATgBNAE0ATABMAEsA
SgBIAEcARgBFAEQAQwBDAEAAQAA/AD4APAA7ADwAOgA5ADgANQA0ADMAMgAzADIAMQAx
ADEAMQAxADAAMQAxADAAMAAwADAAMAAvADEAMQAxADAAMAAxADEAMAAuAC4ALgAuADAA
MAAwADAAMgAxADAALwAvAC8ALwAvAC8ALwAuAC4ALwAvAC8ALwAwADAAMAAwADAAMAAw
ADAAMAAwADAAMQAxADIAMwA0ADQANAA0ADUAMwA1ADUANQA3ADcAOAA4ADYANwA4ADgA
OQA5ADkAOgA6ADoAOgA6ADoAOgA6ADoAOgA6ADoAOgA6ADoAOgA5ADoAOgA6ADoAOgA5
ADkAOQA5ADkAOQA5ADkAOQA5ADkAOwA7ADoAOgA6ADoAOgA6AD0APQA8ADsAPAA7ADsA
PAA8AA==
         </WaveFormData>
      </LeadData>
      <LeadData>
         <LeadByteCountTotal>10000</LeadByteCountTotal>
         <LeadTimeOffset>0</LeadTimeOffset>
         <LeadSampleCountTotal>5000</LeadSampleCountTotal>
         <LeadAmplitudeUnitsPerBit>4.88</LeadAmplitudeUnitsPerBit>
         <LeadAmplitudeUnits>��V</LeadAmplitudeUnits>
         <LeadHighLimit>2147483647</LeadHighLimit>
         <LeadLowLimit>268435456</LeadLowLimit>
         <LeadID>V5</LeadID>
         <LeadOffsetFirstSample>0</LeadOffsetFirstSample>
         <FirstSampleBaseline>0</FirstSampleBaseline>
         <LeadSampleSize>2</LeadSampleSize>
         <LeadOff>FALSE</LeadOff>
         <BaselineSway>FALSE</BaselineSway>
         <ExcessiveACNoise>FALSE</ExcessiveACNoise>
         <MuscleNoise>FALSE</MuscleNoise>
         <LeadDataCRC32>4223163419</LeadDataCRC32>
         <WaveFormData>
CAAIAAgACAAKAAoACgAKAAsADAANAA4ADgAOAA4ADgAQABAAEAAQAA4ADgAOAA4ADQAM
AAsACgAHAAYABQAEAAMAAgABAAAA/f/8//v/+v/4//b/9P/y//H/8P/v/+7/7v/u/+7/
7v/s/+z/7P/s/+r/6v/q/+r/6P/o/+j/6P/o/+j/6P/o/+j/6P/o/+j/6P/o/+j/6P/n
/+b/5f/k/+T/5P/k/+T/5P/k/+T/5P/k/+T/5P/k/+T/5P/k/+T/5P/k/+T/5P/k/+T/
5P/k/+b/5v/m/+b/5v/m/+b/5v/m/+b/5v/m/+f/6P/p/+r/6v/q/+r/6v/q/+r/6v/q
/+z/7P/s/+z/7v/u/+7/7v/s/+z/7P/s/+z/7P/s/+z/7P/s/+z/7P/s/+z/7P/s/+7/
7v/u/+7/7P/s/+z/7P/s/+z/7P/s/+z/7P/s/+z/7P/s/+z/7P/s/+z/7P/s/+r/6v/q
/+r/6v/q/+r/6v/s/+z/7P/s/+z/7P/s/+z/7P/s/+z/7P/q/+r/6v/q/+z/7P/s/+z/
6v/q/+r/6v/s/+z/7P/t/+v/7P/s/+3/7f/u/+7/7v/w//D/8P/w//D/8P/x//P/9P/3
//f/9//2//X/9P/0//X/9f/1//X/9//1//T/9P/0//X/9v/3//f/9//3//X/8v/w/+//
7v/v/+3/7P/r/+n/6f/p/+n/6//r/+r/6v/o/+j/6P/n/+n/6f/p/+n/6f/q/+v/6//r
/+v/6//r/+b/4P/i/+r/9v8GAB0AOgBZAHwAowDMAPkAGAEaAQQB2QCdAGMAPwAlAAoA
+//x/+P/2P/Q/8v/zP/U/9v/3f/h/+T/5//p/+r/6//t/+z/7P/s/+z/7P/s/+z/7P/s
/+3/7f/t/+3/7f/t/+7/7v/u/+7/7v/u/+7/7//v/+//8P/w//D/8P/w//D/8P/w//D/
7v/u/+7/7v/u/+7/7v/u/+7/7v/u/+7/8P/w//D/8f/w//D/8P/w//H/8f/x//H/8//z
//T/9P/0//X/9v/2//f/9//3//j/+P/5//n/+//8//3//v/+//7///8AAAEAAgADAAQA
BgAIAAkACgALAAwADQAOAA8AEAASABMAFAAVABcAGAAYABkAGQAZABkAGQAZABkAGQAb
ABsAGgAZABgAFwAWABYAFQAUABMAEgARAA8ADgAMAAgABwAGAAUABAACAAEAAAD///7/
/f/8//3//P/7//r/+P/4//f/9//3//b/9v/2//b/9v/2//X/9P/0//X/9f/z//P/8//z
//T/9P/0//T/9f/0//T/9P/y//L/8v/x//H/8f/x//L/8P/v/+//7//v/+//7//v//H/
8f/x//H/8f/x//H/8f/x//H/8v/y//L/8v/y//L/9P/0//X/9f/1//X/9f/1//f/+P/5
//n/+f/5//n/+f/3//j/+f/5//n/+f/5//n/+f/5//n/+P/6//r/+//7//z//P/8//z/
+v/7//v/+//5//n/+f/5//v/+v/6//r/+v/6//r/+v/5//n/+f/5//n/+f/5//n/+//6
//r/+v/6//r/+v/6//n/+f/5//n/+f/5//n/+f/6//r/+v/6//r/+v/6//r//P/8//z/
/P/8//z//P/8//z/+v/6//r/+v/8//z//P/8//r/+v/6//r//P/8//z//f/9//7//v//
////AAAAAAAAAAAAAAAAAAD+//7///8BAAQABwAHAAcABgAFAAQABAAFAAUABQAFAAUA
AwACAAIAAgADAAQABQAFAAUABQADAAAA/v/9//z//f/7//r/+f/5//n/+f/5//n/+f/4
//j/+v/6//r/+f/5//n/+f/5//f/+P/5//n/+f/5//n/9//y/+7/8v/6/wgAGgAxAE4A
bwCSALkA5AARASgBIgEGAdsAnwBpAEkALwAaAAsAAQDx/+b/3v/b/97/5v/t/+//8f/0
//f/+f/4//n/+f/6//j/+P/4//j/+P/6//r/+v/7//n/+f/5//n/+f/6//r/+v/6//r/
+v/6//v/+//7//z//P/8//z//P/8//z//P/8//z//P/8//z//P/8//z//P/8//z//P/8
//z//P/8//3//P/8//z//P/9//3//f/9//////8AAAAAAAABAAIAAgABAAEAAQACAAQA
BQAFAAcABgAHAAgACAAKAAsADAANAA4ADwAQABIAEgATABQAFQAYABkAGgAbABoAHAAd
AB4AHQAfACAAIAAjACMAIwAjACUAJQAlACUAIwAjACIAIQAiACEAIAAgAB0AHAAbABoA
GQAXABYAFAAUABMAEgARAA4ADAALAAoACQAIAAcABgAFAAQAAwACAAQABAADAAMAAwAC
AAIAAgAAAAAAAAD///7//v/////////////////+//7//v/+//3//P/8//z//v/+//7/
/f/7//v/+//8//z/+//7//v//f/9//3//f/9//3//f/9//3//f/9//3//f/9//7//v/+
//7//v/+//7//v///////////////////wAAAQABAAEAAQABAAEAAQACAAMAAwADAAMA
AwADAAMAAwADAAIAAgACAAMAAwACAAIAAgACAAIAAwADAAMAAwADAAMAAwADAAIAAgAC
AAIAAgACAAIAAwADAAMAAwADAAMAAwADAAMAAgACAAIAAgACAAIAAgABAAEAAQABAAMA
AwADAAMABAAEAAIAAgACAAIAAgACAAIAAgACAAIAAgACAAIAAgACAAIAAgACAAIAAgAC
AAIAAgACAAIAAgADAAMABAAEAAUABQAGAAYABgAGAAYABgAGAAYABgAHAAkACAALAAsA
CwAMAAsACgAKAAsACwALAAsACwAJAAgACAAIAAkACgALAAsACwALAAkACAAGAAUABAAD
AAEAAAD///////////////////7//v/+//7//v/9//3//f/9//3//f/+///////9//3/
///9//r/9v/0//z/CAAWACsARABjAIQAqQDSAP0AIAEqARoB9wDDAIcAXQBDACoAFwAL
AP//8P/o/+H/4P/m/+//8//1//j/+//9//7////9//7//v/8//z//P/8//z//P/8//3/
/f/9//3//f/9//7//v/+//7//v/+//7/////////AAD+//7//v/+//7//v/+//7/AAAA
AAAAAAD+//7//v/+//7//v/+//7//v/+//7///8AAAAAAAAAAAEAAQABAAEAAQABAAIA
AgACAAMABAAEAAcABwAHAAgABgAHAAcACQAIAAkACgAKAAwADQAOAA8ADgAPABAAEgAU
ABUAFgAXABgAGQAaABsAHAAeAB8AIAAhACMAJAAkACUAJQAlACUAJQAlACUAJQAlACUA
JAAjACQAIwAiACIAIQAgAB8AHgAdABsAGgAYABYAFQAUABMAEgAQAA8ADgANAAwACwAK
AAkACAAHAAYABgAGAAUABQAFAAQABAAEAAIAAgACAAEAAAAAAAEAAQABAAEAAQABAAAA
AAAAAAAAAQAAAAAAAAD+//7//v/9//3//f/9//7//v/9//3//f/9//3//f/9//3//f/9
//3////////////9//3//v/+/wAAAAAAAAAA/v/+//////8BAAEAAQABAAEAAgADAAMA
AwADAAMAAwABAAIAAwADAAMAAwADAAMABQAFAAUABAAEAAQABQAFAAQABAAEAAQABAAF
AAUABQADAAMAAwADAAMAAgACAAIAAgACAAIAAgABAAEAAQABAAMAAwADAAMAAQAAAAAA
AAACAAIAAgACAAIAAgACAAIAAAAAAAAAAAAAAAAAAAAAAAAAAAAAAAAAAgACAAIAAgAA
AAAAAAABAAEAAgACAAMAAwAEAAQABAAEAAQABAAEAAIAAgADAAUABgAJAAkACQAIAAcA
BgAGAAcABwAHAAcABQADAAIAAgAEAAUABgAHAAcABwAHAAUABAACAAEAAAD9//v/+v/5
//f/9//3//f/9//3//b/9v/2//b/9v/1//X/9f/1//X/9f/2//f/9//3//f/+f/3//D/
7P/s//T/AAAQACUARABjAIYAqwDUAAEBIAEiAQ4B4wCnAGsARwArABAAAQD5/+3/4v/a
/9X/1v/e/+P/5f/p/+z/7//x//L/9f/z//T/9P/y//L/8v/y//L/8v/y//P/8f/x//H/
8f/z//T/9P/0//T/9P/0//T/9f/1//X/9v/0//T/9P/0//T/9P/0//T/9P/0//T/9P/y
//L/8v/y//L/8v/y//L/8v/y//L/8//y//L/8v/y//P/8//z//P/8//z//T/9P/0//X/
9v/2//X/9f/1//b/+P/5//n/+//6//v//P/8//z//f/+////AAABAAIABAAEAAUABgAH
AAoACwAMAA0ADgAQABEAEgARABMAFAAUABUAFQAVABUAFQAVABUAFQAXABcAFgAVABQA
EwASABIADwAOAA0ADAALAAkACAAGAAMAAQD///3//P/6//n/+P/3//b/9f/0//P/8v/x
//D/8P/w/+//7//v/+7/7v/u/+z/7P/s/+v/6v/q/+v/6//p/+n/6f/p/+j/6P/o/+j/
6f/o/+j/6P/o/+j/6P/n/+f/5//n/+j/5//l/+T/4//l/+X/5f/l/+X/5f/l/+X/5f/l
/+X/5f/l/+X/5v/m/+b/5v/m/+b/6P/o/+n/6f/r/+v/6//r/+v/7P/t/+3/6//r/+v/
6//p/+r/6//r/+n/6f/p/+n/6//r/+v/6v/q/+r/6//r/+r/6v/q/+r/6P/p/+n/6f/p
/+n/6f/p/+n/6P/o/+j/5v/m/+b/5v/n/+f/5//n/+b/5v/m/+b/5v/m/+b/5v/m/+b/
5v/m/+b/5v/m/+b/5v/m/+b/5v/m/+b/5v/m/+f/5f/m/+b/5//p/+r/6v/q/+j/6P/o
/+j/6P/o/+n/6//s/+//7//v/+z/6//q/+r/7f/t/+3/7f/t/+v/6v/q/+r/6//s/+3/
6//r/+v/6f/o/+b/5f/k/+P/4f/g/9//3f/d/93/3f/d/93/3P/c/97/3v/e/93/3f/d
/93/3f/b/9z/3f/d/93/3f/d/9n/1P/S/9b/4P/u/wIAHQA6AF0AgACnANAA9wAMAQQB
5gCvAGsAOQAdAAMA6v/f/9X/yf/A/7r/uf++/8T/yf/N/9H/1P/X/9v/3v/f/+H/4P/g
/97/3v/e/97/3v/e/97/3//f/9//3//f/9//4P/g/+D/4P/g/+D/4P/h/+H/4f/i/+L/
4v/i/+L/4v/i/+L/4v/i/+L/4v/i/+L/4v/i/+L/4P/g/+D/4P/i/+L/4v/j/+T/5P/k
/+T/5f/l/+X/5f/l/+X/5v/m/+j/6f/q/+r/6f/p/+n/6v/s/+3/7f/v//D/8f/y//L/
8v/z//T/9f/4//n/+v/8//z//f/+////AgADAAQABQAGAAgACQAKAAkACwAMAAwADwAP
AA8ADwAPAA8ADwAPAA8ADwAOAA0ACgAJAAgACAAHAAYABQAEAAEA///+//z/+v/5//j/
9//2//T/8//y//H/8P/v/+7/7f/s/+v/6v/q/+r/6f/p/+n/6P/o/+j/6P/o/+j/5//m
/+b/5//n/+f/5//n/+f/5v/m/+b/5v/l/+T/5P/k/+T/5P/k/+P/4//j/+P/5P/k/+P/
4//j/+P/4//j/+P/5f/l/+X/5f/l/+X/5f/l/+f/5//o/+j/6P/o/+j/6P/o/+j/6f/p
/+v/6//r/+v/6f/q/+v/6//t/+3/7f/t/+3/7v/v/+//7f/t/+3/7f/v/+//7//u/+7/
7v/v/+//8P/w//D/8P/w//H/8f/x/+//7//v/+//7//u/+7/7v/u/+7/7v/u/+3/7//v
/+7/7v/u/+7/7v/w//D/8P/w//D/8P/w//D/7v/u/+7/7v/w//D/8P/w/+7/7v/u/+//
8f/y//L/8//z//T/9P/0//T/9P/0//T/9P/0//X/9//6//3//f/9//7//f/8//z//f/9
//3//f/9//v/+v/6//r/+//8//3//////////f/8//r/+f/4//f/9f/0//P/8//z//P/
8//z//P/8v/y//L/8v/y//H/8f/x//H/8f/z//T/9f/1//P/9f/1//P/8P/s/+r/7v/6
/wwAHwA6AFcAeACdAMYA8wAYASgBHAH7AMUAiQBdAEEAJgARAAcA+//s/+L/2//a/+L/
6f/t//H/8v/1//f/+P/5//n/+v/6//j/+P/4//j/+v/6//r/+//7//v/+//7//v//P/8
//z//P/8//z//P/7//v/+//8//z//P/8//z//P/8//z//P/8//z//P/8//7//v/+//7/
/v/+//7//v/+//7//v///wAAAAAAAAAAAQABAAEAAQABAAEAAgACAAIAAwAEAAQABQAF
AAUABgAGAAcABwAJAAgACQAKAAoACgALAAwADQAQABEAEgAUABQAFQAWABcAGAAZABoA
GwAcAB4AHwAgAB8AIQAiACIAJQAlACUAJQAlACUAJQAlACMAIwAiACEAIgAhACAAIAAf
AB4AHQAcABkAFwAWABQAEgARABAADwAMAAoACQAIAAcABgAFAAQAAwACAAEAAAD+//7/
/f/9//3//P/8//z//P/8//z/+//8//z//f/9//v/+//7//v/+v/6//r/+v/7//r/+v/6
//r/+v/6//n/9//3//f/+P/4//f/9//3//f/9//3//f/9f/1//X/9f/1//X/9f/1//X/
9f/2//b/9v/2//b/9v/2//b/9//3//f/9//3//f/9f/2//f/9//3//f/9//3//X/9v/3
//f/9f/1//X/9f/3//f/9//2//b/9v/3//f/9v/2//b/9v/0//X/9f/1//P/8//z//P/
8//y//L/8v/0//T/9P/0//P/8//z//P/8//z//P/8//z//L/8v/w//L/8P/w//D/8P/w
//D/8P/w//L/8v/y//L/8v/y//L/8v/y//L/8v/y//T/9P/0//X/9f/2//b/9//3//j/
+P/4//j/+P/4//j/+v/6//v//f/+/wEAAQABAAAA///+//7////////////9//v/+v/6
//z//f/+/////f/9//3/+//6//j/9//2//X/8//y//H/8f/x//H/8f/x//H/8P/w//D/
8P/w/+//7//v/+//7//v//D/8f/x//H/8//z//H/7P/m/+j/8P/8/wwAIQA8AFsAfACh
AM4A+QAYAR4BCgHjAKsAcQBLADEAGAAHAP3/7//i/9j/0//W/97/5f/p/+v/7P/t/+//
8P/x//H/8P/w//D/8P/w//D/8P/w//D/8f/x//H/8f/x//H/8v/y//L/8v/y//L/8v/z
//P/8//0//L/8v/y//L/9P/0//T/9P/y//L/8v/y//T/9P/0//T/8v/y//L/8v/y//L/
8v/z//T/9P/0//T/9//3//f/9//3//f/+P/4//b/9//4//j/+f/5//n/+v/6//v/+//9
//7///8AAAAAAAABAAIAAwAEAAUABgAIAAgACQAKAAsADgAPABAAEQAQABIAEwAUABUA
FwAYABgAGQAZABkAGQAbABsAGwAbABkAGQAYABcAGAAXABYAFgAVABQAEwASABEADwAO
AAwACgAJAAgABwAGAAQAAwACAAEAAAD///7//f/8//v/+v/8//z/+//7//n/+P/4//j/
+P/4//j/9//2//b/9//3//X/9f/1//X/9v/2//b/9v/1//T/9P/0//T/9P/0//P/8//z
//P/9P/0//P/8//z//P/8//z//P/8//z//P/8//z//P/8//z//X/9f/2//b/9P/0//T/
9P/0//T/9f/1//f/9//3//f/9f/2//f/9//3//f/9//3//f/+P/5//n/+f/5//n/+f/7
//v/+//6//j/+P/5//n/+v/6//r/+v/6//v/+//7//n/+f/5//n/+f/4//j/+P/6//r/
+v/6//n/+f/5//n/+f/5//n/+f/5//j/+P/4//j/+P/6//r/+v/6//j/+P/4//j/+P/4
//j/+P/4//j/+P/4//j/+P/4//n/+//8//z//f/7//z//P/8//7//v/+//7//P/8//3/
//8AAAMAAwADAAIAAQAAAAAAAQABAAEAAQABAP///v/+//7///8AAAEAAwADAAMAAQAA
AP7//f/8//v/+f/4//f/+f/5//n/+f/3//f/9v/2//j/+P/4//f/9//3//f/9//1//b/
9//3//f/+f/5//f/8v/u/+7/9P8CABIAJQA+AF0AgACjAMwA+QAaASIBEAHtALcAewBT
ADsAIgAPAAUA+f/q/+D/2f/a/+L/6f/t/+//8v/1//X/9v/3//f/9v/2//T/9P/0//T/
9v/2//b/9//3//f/9//3//f/+P/4//j/+P/4//j/+P/5//n/+f/6//r/+v/6//r//P/8
//z//P/8//z//P/8//z//P/8//z//P/8//z//P/8//z//P/9//z//P/8//z/////////
////////AAAAAAAAAQACAAIAAQABAAEAAgACAAMAAwAFAAQABQAGAAYABgAHAAgACQAK
AAsADAAOABAAEQASABMAFAAVABYAFwAaABwAHQAeAB0AHwAgACAAIQAhACEAIQAhACEA
IQAhACEAIQAgAB8AIAAfAB4AHgAdABwAGwAaABkAFwAWABQAEgARABAADwAMAAoACQAI
AAcABgAFAAQABQAEAAMAAgAAAAAA/////////v/+//7//v/+//7//f/+//7///////3/
/f/9//3//P/8//z//P/9//z//P/8//z//P/8//v/+//7//v//P/+//3//f/9//v/+//7
//v/+//7//v/+//9//3//f/9//3//f/+//7//v/+//7//v/+//7/////////////////
/f/+////////////////////AAABAAEAAQABAAEAAQABAAEAAQAAAAAAAAABAAEAAgAC
AAIAAgABAAEAAAD//wEAAQABAAEA///+//7//v/+//7//v/+////////////////////
/////wAA/v/+//7//v/+//7//v/+//7//v/+//7//v/+//7//v/+//7//v/+//7//v/+
//7///8BAAIAAgADAAEAAgACAAIAAgACAAIAAgACAAIAAwAFAAYACQAJAAkACAAHAAYA
BgAHAAcABwAHAAUAAwACAAIAAgADAAQABQADAAMAAwABAAIAAAD///7//f/7//r/+f/5
//n/+f/5//f/9//2//b/9v/2//b/9f/1//X/9f/1//X/9v/3//f/9f/3//f/9//w/+z/
7v/4/wQAFgAtAEYAZwCKALEA3AAFASABHgEGAdkAmwBjAEMAKQAQAAMA+f/t/+D/2P/V
/9b/3P/h/+X/6f/s/+//7//w//P/8//y//L/8P/w//D/8P/u/+7/7v/v//H/8f/x//H/
8f/y//L/8v/y//L/8v/y//H/8f/x//L/8P/w//D/8P/w//D/8P/w//D/8P/w//D/8P/w
//D/8P/w//D/8P/w/+7/7v/u/+//8P/w//D/8P/x//H/8f/x/+//7//w//D/8P/x//L/
8v/z//P/8//0//T/9f/1//f/+P/5//r/+v/8//3//v////7///8AAAIAAgADAAQABQAI
AAkACgALAAwADgAPABAAEQATABQAFAAUABMAEgARABEAEQARABEAEwATABIAEQASABEA
EAAQAA0ADAALAAoACQAHAAYABAACAAEAAAD///z/+v/5//j/9//2//X/9P/z//L/8f/w
//D/8P/v/+//7//u/+7/7v/u/+7/7v/t/+r/6v/r/+v/6//r/+v/6//o/+j/6P/o/+f/
5v/m/+b/6P/o/+j/5//l/+X/5f/m/+j/5//n/+f/5f/l/+X/5f/l/+X/5f/l/+f/5//n
/+f/5//n/+j/6P/m/+b/5v/m/+j/6P/p/+n/6f/p/+n/6f/p/+r/6//r/+v/6//r/+v/
6f/q/+v/6//r/+v/6//r/+v/6//r/+r/6P/o/+n/6f/q/+r/6v/q/+r/6//r/+v/6//r
/+n/6f/q/+r/6v/q/+r/6P/o/+j/6P/o/+j/6P/o/+j/6P/o/+j/6P/o/+j/6P/o/+j/
6P/p/+v/7P/s/+3/6//s/+z/7P/s/+z/7P/s/+z/7P/t/+//8v/1//X/9f/y//H/8P/w
//H/8f/x//H/8f/v/+7/7v/w//H/8v/z//L/8f/w/+3/7P/q/+n/6P/p/+f/5v/l/+X/
5f/l/+X/5f/l/+T/5P/k/+T/5P/j/+P/4//j/+P/4f/i/+P/4//l/+X/5f/j/97/2P/a
/+L/8P8CABsANgBVAHoAoQDKAPUADgEOAfYAyQCJAFEALwAVAPz/7f/j/9f/zP/G/8H/
wv/I/8//0//X/9r/3f/h/+T/4//j/+T/5P/k/+T/5P/k/+T/5P/k/+X/5f/l/+X/5f/l
/+b/5v/m/+b/5v/m/+b/5//n/+f/6P/o/+j/6P/o/+j/6P/o/+j/6P/o/+j/6P/q/+r/
6v/q/+j/6P/o/+j/6v/q/+r/6//s/+z/7P/s/+3/7f/t/+3/7f/t/+7/7v/u/+//8P/w
//H/8f/x//L/8v/z//P/9f/2//f/+P/4//r/+//8//3//v///wAAAgAEAAUABgAHAAgA
CQAKAAsADAAOAA8AEAARABMAFAAUABMAEwATABMAFQAVABUAFQAVABUAFAATABIAEQAQ
ABAADwAOAA0ADAALAAkACAAGAAQAAwACAAEA/v/8//v/+v/5//j/9//2//f/9v/1//T/
8v/y//H/8f/x//D/8P/w//D/8P/w/+//7v/u/+//7//t/+3/7f/t/+z/7P/s/+z/7f/s
/+z/7P/s/+z/7P/r/+v/6//r/+z/7P/r/+v/6//r/+v/6//r/+v/6//r/+v/6//r/+v/
6//t/+3/7v/u/+7/7v/u/+7/7v/u/+//7//x//H/8f/x//P/9P/1//X/8//z//P/8//z
//T/9f/1//P/8//z//P/8//z//P/8v/0//T/9f/1//T/9P/0//T/9P/1//X/9f/0//P/
8v/x//P/8v/y//L/9P/y//L/8v/y//L/8v/w//D/8P/w//D/8P/w//D/8P/w//D/8P/y
//L/8v/y//D/8P/w//H/8//0//T/9f/1//b/9v/2//j/+P/4//j/9v/2//f/+f/6//3/
/f/9//z/+//6//r/+//7//v/+//5//f/9v/2//b/9//4//n/+//7//v/+f/2//T/8//y
//P/8f/w/+//7f/t/+3/7f/v/+//7v/u/+7/7v/u/+3/7//v/+//7//t/+7/7//v/+3/
7f/v/+3/6P/k/+b/7v/6/wwAIwBAAF8AggCnANQA/QAaARwBBAHXAJsAZQBDACkAEAAD
APf/6f/e/9b/0f/S/9r/3//j/+X/6v/t/+//8P/v/+//8P/u/+7/7v/u/+7/7v/u/+7/
7//v/+//7//v/+//8P/w//D/8P/w//D/8P/x//H/8f/y//L/8v/y//L/8v/y//L/8v/y
//L/8v/y//T/9P/0//T/9P/0//T/9P/0//T/9P/1//b/9v/2//b/9//3//f/9//3//f/
+P/4//b/9//4//j/+f/5//n/+v/8//3//f////7///8AAAAAAgADAAQABQAGAAcACAAK
AAwADQAOAA8AEgATABQAFQAWABgAGQAaABkAGwAcABwAHQAdAB0AHQAfAB8AHwAfAB8A
HwAeAB0AHAAbABoAGgAZABgAFwAWABUAEwASABAADgANAAwACwAKAAgABwAGAAUABAAD
AAIAAQAAAP///v/+//7//f/9//3//P/8//z//P/8//z/+//6//r/+//7//v/+//7//v/
+v/6//r/+v/5//j/+P/4//r/+v/6//n/+f/5//n/+v/6//n/+f/5//n/+f/5//n/9//3
//f/9//5//n/+f/5//n/+f/6//r/+v/6//r/+v/6//r/+//7//v/+//7//v/+f/6//v/
+//9//3//f/9//v//P/9//3////////////////////+//7//v///////v/+//7//v/+
////////////////////AQAAAAAAAAD+//7//v/+/////////////////////////wAA
/v/+//7//v8AAAAAAAAAAAAAAAAAAAAAAAAAAAAAAAAAAAAAAAAAAAAAAAAAAAEAAQAC
AAIAAwADAAQABAAEAAQABAAEAAQABAAEAAUABwAIAAsACwALAAoACQAIAAgACQAJAAkA
CQAJAAcABgAGAAYABwAIAAkACQAJAAkABwAGAAQAAwACAAEA///+//3//f/9//3//f/9
//3//P/8//7//v/+//3//f/9//3//f/9//7///////3//f////v/+P/2//r/BAASACQA
PQBaAHkAnADFAPAAGQEqASABAgHTAJUAZQBHAC8AGgAPAAUA9f/q/+T/4f/k/+7/8//z
//X/+P/7//3//v////3//P/8//z//P/8//z//P/8//z//f/9//3//f/9////AAAAAAAA
AAAAAAAAAAD///////8AAAIAAgACAAIAAAAAAAAAAAAAAAAAAAAAAAIAAgACAAIAAgAC
AAIAAgACAAIAAgADAAQABAAEAAQABQAFAAUABQAFAAUABgAGAAYABwAIAAgACwALAAsA
DAAMAA0ADQAPABAAEQASABIAEgATABQAFQAWABcAGAAaABoAGwAcAB0AIAAhACIAIwAk
ACYAJwAoACcAKQAqACoAKwArACsAKwAtAC0ALQAtAC0ALQAsACsAKgApACgAKAAnACYA
JQAkACEAHwAeABwAHAAbABoAGQAYABYAFQAUABMAEgARABAADwAOAA0ADAAMAAwACwAL
AAsACgAKAAoACgAKAAoACQAKAAoACwALAAsACwALAAsACgAKAAoACgAJAAgACAAIAAoA
CgAKAAkACQAJAAkACgAKAAkACQAJAAkACQAJAAkACQAJAAkACQAJAAkACQAJAAsACwAM
AAwADAAMAAwADAAMAAwADQANAA0ADQANAA0ADQAOAA8ADwAPAA8ADwAPAA8AEAARABEA
DwAPAA8ADwARABEAEQAQABAAEAARABEAEAAQABAAEAAQABEAEQARABEAEQARABEAEQAQ
ABAAEAASABIAEgASABEAEQARABEAEQARABEAEQATABIAEgASABIAEgASABIAEQARABEA
EQARAA==
         </WaveFormData>
      </LeadData>
      <LeadData>
         <LeadByteCountTotal>10000</LeadByteCountTotal>
         <LeadTimeOffset>0</LeadTimeOffset>
         <LeadSampleCountTotal>5000</LeadSampleCountTotal>
         <LeadAmplitudeUnitsPerBit>4.88</LeadAmplitudeUnitsPerBit>
         <LeadAmplitudeUnits>��V</LeadAmplitudeUnits>
         <LeadHighLimit>2147483647</LeadHighLimit>
         <LeadLowLimit>268435456</LeadLowLimit>
         <LeadID>V6</LeadID>
         <LeadOffsetFirstSample>0</LeadOffsetFirstSample>
         <FirstSampleBaseline>0</FirstSampleBaseline>
         <LeadSampleSize>2</LeadSampleSize>
         <LeadOff>FALSE</LeadOff>
         <BaselineSway>FALSE</BaselineSway>
         <ExcessiveACNoise>FALSE</ExcessiveACNoise>
         <MuscleNoise>FALSE</MuscleNoise>
         <LeadDataCRC32>3458895770</LeadDataCRC32>
         <WaveFormData>
CAAIAAgACAAKAAoACgAKAAsADAANAA4AEAAQABAAEAAQABAAEAAQAA4ADgAOAA4ADQAM
AAsACgAHAAYABQAEAAMAAgABAAAA/f/8//v/+v/4//b/9P/y//H/8P/v/+7/7v/u/+7/
7v/s/+z/7P/s/+v/6v/p/+j/6P/o/+j/6P/q/+r/6v/q/+j/6P/o/+j/6P/o/+j/6P/n
/+b/5f/k/+T/5P/k/+T/5P/k/+T/5P/k/+T/5P/k/+T/5P/k/+T/5P/k/+T/5P/k/+T/
5P/k/+b/5v/m/+b/5v/m/+b/5v/o/+j/6P/o/+r/6v/q/+r/6v/q/+r/6v/q/+r/6v/q
/+z/7P/s/+z/7P/s/+z/7P/u/+7/7v/u/+z/7P/s/+z/7P/s/+z/7P/s/+z/7P/s/+z/
7P/s/+z/7P/s/+z/7P/s/+z/7P/s/+z/7P/s/+z/7P/s/+z/7P/s/+z/7P/s/+r/6v/q
/+r/6v/q/+r/6v/s/+z/7P/s/+z/7P/s/+z/7P/s/+z/7P/r/+v/6//r/+v/6//r/+v/
6v/q/+r/6v/s/+z/7P/s/+z/7f/v/+//7f/u/+7/7v/w//D/8P/w//D/8P/w//L/9P/3
//f/9//2//X/9P/0//f/9//3//f/9//1//T/9P/0//X/9v/3//f/9//3//X/9P/x//H/
8P/u/+3/7P/r/+r/6v/q/+r/6v/q/+r/6v/o/+f/5//n/+n/6v/q/+r/7P/s/+z/7P/s
/+z/7P/s/+b/3//h/+r/+P8HAB0AOgBbAH4AowDPAPkAGAEaAQQB2QCdAGMAPwAlAAsA
+//x/+T/1//Q/8z/zP/U/9r/3v/g/+T/5//o/+r/7f/t/+z/7P/s/+z/7P/s/+z/7P/s
/+z/7P/t/+3/7f/t/+7/7v/u/+3/7f/t/+3/7v/v/+//7//v/+//7//v/+//7//v/+//
7//v/+//7//v/+//8P/w//D/8P/w//D/8P/w//H/8v/y//H/8f/x//H/8v/y//L/9P/0
//T/9P/0//X/9v/2//b/9//3//f/+P/5//n/+v/8//3//v////////8AAAEAAgADAAQA
BgAIAAkACgALAAwADQAOABAAEQASABMAFAAVABYAFgAWABgAGQAZABkAGwAbABsAHAAc
ABwAGgAZABoAGQAYABcAFQAUABMAEgARAA8ADQAMAAkABwAHAAYAAwACAAAAAAD///7/
/f/7//z/+//6//r/+f/4//j/+P/2//b/9v/2//b/9v/2//b/9f/1//X/9f/z//P/8//z
//T/9P/z//P/8//y//L/8v/y//L/8v/x//H/8f/x//H/8f/x//H/8f/x//H/8f/x//H/
8f/x//H/7//w//D/8P/w//D/8f/x//P/8//z//P/8//0//T/8//1//X/9f/2//f/9//4
//j/+P/4//j/+P/6//r/+v/7//v/+//7//v/+//7//v/+//7//v/+//7//v/+//7//v/
+//7//v/+//7//v/+//7//r/+v/6//r/+v/6//r/+v/6//r/+v/6//r/+v/6//r/+v/6
//r/+v/6//r/+v/6//n/+f/5//n/+f/5//n/+f/5//n/+f/5//n/+//7//v//P/6//r/
+v/6//r/+v/6//r/+//7//v/+//7//v/+//7//r/+v/6//r/+v/6//r/+v/8//3/////
//3//v/+//7/AAAAAAAAAAD+//7//v8AAAIABQAFAAUABgAFAAQABAAFAAUABQAFAAUA
AwACAAIAAgADAAQABQAFAAUABQADAAIA//////7//P/7//r/+f/4//j/+P/4//j/+P/4
//j/+v/5//n/+f/3//j/+P/4//j/+P/4//j/+P/6//r/+P/y/+3/8//8/wgAGwAxAE4A
cQCSALkA5QARASYBIgEGAdsAnwBpAEkALwAZAA0AAQDy/+f/4P/c/97/5v/u/+7/8P/0
//f/+P/6//n/+f/4//j/+P/4//j/+P/4//j/+P/4//j/+f/5//n/+f/6//r/+v/5//n/
+f/5//r/+//7//v/+//7//v/+//7//v/+//7//v/+//7//v/+//7//z//P/8//z//P/8
//z//P/9//7//v/9//3//f/9//7//v/+/wAAAAAAAAAAAAABAAIAAgACAAMAAwADAAQA
BQAFAAYABgAHAAgACQAJAAkACgALAAwADQAOABAAEgATABQAFQAWABcAGAAaABsAHAAd
AB4AHwAgACAAIAAiACMAIwAjACMAIwAjACQAJAAkACIAIQAiACEAIAAfAB0AHAAbABoA
GQAXABUAFAATABEAEQAQAA0ADAAKAAoACwAKAAkABwAGAAUABAAEAAMAAgACAAIAAgAC
AAIAAgAAAAAAAAAAAP/////////////////////+//7//f/9//3//P/8//z//v/+//7/
/f/9//3//f/9//v/+//7//v//f/9//3//f/9//3//f/9//3//v/+//7//v/+////////
////////////AAAAAP//////////AAABAAEAAgACAAIAAgACAAIABAAEAAQABQADAAMA
AwADAAMAAwADAAMAAwADAAMAAwADAAMAAwADAAMAAwADAAMAAwADAAMAAwACAAIAAgAC
AAIAAgACAAIAAgACAAIAAgACAAIAAgACAAIAAgACAAIAAgACAAIAAgABAAEAAQABAAMA
AwADAAMAAwADAAMAAQACAAIAAgACAAIAAgACAAIAAgABAAEAAQABAAEAAQABAAEAAgAC
AAIAAgACAAIAAgACAAIAAwAFAAUABQAGAAYABgAGAAYABgAGAAQABAAEAAYACAALAAsA
CwAMAAsACgAKAAsACwALAAsACwAJAAgACAAGAAcACAAJAAsACwALAAkACAAFAAUABAAC
AAEAAAD///7//v/+//7//v/+//7//v/+//3//f/9//3//v/+//7//v/+//7//v/8//7/
/v/+//r/9f/1//z/CAAVACkARABjAIQAqQDRAP0AIAEqARoB9wDBAIcAXQBDACkAFQAL
AAAA8f/m/+L/4P/m/+7/8v/0//j/+//+//7//f////7//v/+//7//v/+//7//v/+//7/
/v/////////9//7//v/+/////////////v///////////////////wEAAQABAAEAAQAB
AAEAAQD/////AAAAAP7//v/+//7//v/+////AAACAAEAAQABAAEAAgACAAIAAgACAAIA
AgAEAAUABgAGAAYABwAHAAcABgAHAAcACAAIAAkACgALAA0ADQAOAA8ADgAPABAAEgAU
ABUAFgAXABgAGQAaABwAHQAeAB8AIAAhACIAIgAiACQAJQAlACUAJQAlACUAJgAmACYA
JAAjACQAIwAiACEAIQAgAB8AHgAdABsAGQAYABcAFQAVABQAEQAQAA4ADgANAAwACwAJ
AAgABwAGAAYABQAEAAQABAACAAIAAgACAAAAAAAAAAAAAQABAAEAAQABAAEAAQABAAAA
AAD/////AQAAAAAAAAAAAAAAAAD//////////////f/9//3//f/9//3//f/9//3//f/9
//3///8AAAAAAAD+//7///////////////////8AAAAA//////////8AAAEAAQACAAIA
AgACAAIAAgACAAIAAgADAAMAAwADAAMAAwADAAMAAwADAAMAAwADAAMAAwADAAMAAwAD
AAMAAwAFAAUABQAFAAQABAAEAAQAAgACAAIAAgACAAIAAgACAAIAAgACAAIAAgACAAIA
AgACAAIAAgACAAIAAgACAAIAAAAAAAAAAAABAAEAAQABAAEAAQABAAEAAgACAAIAAgAC
AAIAAgACAAAAAQADAAMAAwAEAAQABAAEAAQABAAEAAQABAAEAAYABgAJAAkACQAIAAcA
BgAGAAcABwAHAAcABQADAAIAAgAEAAUABgAHAAUABQAFAAMAAgD//////v/8//v/+v/5
//b/9v/2//b/9v/2//b/9v/2//X/9f/1//X/9v/2//b/9v/2//b/9v/2//j/+v/4//L/
7f/t//b/AAARACcARABlAIYAqwDTAAEBIAEkAQwB4wClAGsARQArAA8AAQD5/+z/4f/a
/9T/1P/c/+T/5v/o/+z/7//w//L/9f/1//T/9P/0//T/9P/0//L/8v/y//L/8P/x//H/
8f/x//L/8v/y//P/8//z//P/8v/z//P/8//z//P/8//z//P/8//z//P/8//z//P/8//x
//H/8v/y//L/8v/y//L/8v/y//P/9P/z//H/8P/v//H/8v/y//L/8v/y//L/8v/y//P/
9P/0//T/9f/1//X/+P/5//n/+v/7//v/+//7//3//f/+////AAABAAIABAAEAAUABgAH
AAoACwAMAA4ADQAOAA8AEAARABIAEgASABQAFQAVABUAFQAVABUAFgAWABYAFAATABQA
EwASABEADwAOAA0ADAALAAkABwAGAAEA//////7/+//6//j/+P/3//b/9f/z//L/8f/w
//D/7//u/+7/7v/s/+z/7P/s/+z/7P/s/+z/6//r/+v/6//p/+n/6f/p/+j/6P/n/+f/
5//m/+b/5v/o/+j/6P/n/+f/5//n/+f/5v/l/+T/4//j/+P/4//j/+X/5f/l/+X/4//k
/+T/5P/k/+T/5f/l/+f/5//n/+f/5//o/+j/5//p/+n/6f/q/+v/6//s/+z/6v/q/+r/
6v/q/+r/6v/r/+n/6f/p/+n/6//r/+v/6//p/+n/6f/p/+n/6f/p/+n/6f/p/+n/6f/n
/+f/5//n/+j/6P/o/+j/5v/m/+b/5v/o/+j/5v/m/+b/5v/m/+b/5v/k/+T/5P/k/+X/
5f/l/+X/5f/l/+X/5f/m/+b/5v/m/+b/5v/m/+b/5P/l/+f/5//p/+r/6v/q/+j/6P/o
/+j/6P/o/+j/6v/s/+//7//v/+z/6//q/+r/7f/t/+3/7f/t/+v/6v/q/+r/6//s/+3/
6//r/+v/6f/o/+X/5f/k/+L/4f/g/9//3v/e/97/3v/c/9z/3P/c/9z/2//b/9v/2//c
/9z/3P/c/9z/3P/c/9z/3v/c/9r/1P/R/9X/4P/s/wEAGwA6AFsAgACnANEA9wAMAQQB
5gCtAGkAOQAdAAEA6f/f/9X/yv/B/7r/uP+8/8T/yv/O/9L/1P/X/9r/3v/f/9//4P/g
/97/3v/e/97/3P/c/9z/3P/d/9//4P/h/9//4P/g/+D/3//f/9//3//g/+H/4f/h/+H/
4f/h/+H/4//j/+P/4//h/+H/4f/h/+H/4f/i/+L/4P/g/+D/4P/i/+L/4//k/+T/4//j
/+P/5f/m/+b/5v/m/+b/5v/m/+j/6f/q/+r/6v/r/+v/6//s/+3/7f/u//D/8f/y//P/
8//z//T/9f/2//f/+P/6//z//f/+////AAABAAIABAAFAAYABwAIAAsADAAMAAwADgAP
AA8ADwAPAA8ADwAQAA4ADgAMAAsACgAJAAgABwAHAAYABQAEAAEA///9//z/+//5//n/
+P/1//T/8v/y//H/8P/v/+3/7P/r/+r/6v/p/+j/6P/o/+j/6P/o/+j/6P/o/+j/6P/n
/+f/5//n/+f/5//n/+f/6P/o/+f/5//l/+T/5P/k/+T/5P/k/+P/4//j/+P/4//j/+P/
4//j/+P/4//j/+P/4//j/+P/4//l/+b/5v/m/+b/5v/n/+f/5//n/+f/5//n/+j/6P/n
/+n/6f/p/+r/6f/p/+r/6v/s/+z/7P/s/+z/7P/s/+3/7f/t/+3/7f/t/+3/7f/t/+3/
7f/t/+3/7//v/+//7//v/+//7//v/+//7//v/+//7v/u/+7/7v/u/+7/7v/u/+7/7v/u
/+7/7v/u/+7/7v/u/+7/7v/u/+//7//v/+//7//v/+//7//w//D/8P/w//D/8P/w//D/
8P/x//P/8//z//T/9P/0//b/9v/2//b/9v/2//b/+P/6//3//f/9//7//f/8//z//f/9
//3//f/9//v/+v/6//r/+//8//3//////////f/8//n/+f/4//b/9f/0//P/9P/0//T/
9P/y//L/8v/y//T/8//z//P/8f/y//L/8v/0//T/9P/0//T/9P/2//T/8v/r/+n/8P/8
/wsAIQA6AFcAeACdAMcA8wAaASgBHAH7AMUAhwBdAEEAJwATAAcA+v/r/+D/2v/a/+D/
6P/s/+7/8v/1//b/+P/7//n/+v/6//r/+v/6//r/+v/6//r/+v/6//v/+//7//v//P/8
//z//f/9//3//f/8//3//f/9//3//f/9//3//f/9//3//f/9//3//f/9//3//f/+//7/
/v/+//7//v/+//7///8AAAIAAQABAAEAAQACAAIAAgACAAIAAgACAAIAAwAEAAQABgAH
AAcABwAGAAcABwAIAAgACQAKAAsADQANAA4ADwAQABEAEgAUABQAFQAWABcAGAAZABoA
HAAdAB4AHwAgACEAIgAiACIAJAAlACUAJQAlACUAJQAmACYAJgAkACMAIgAhACAAHwAf
AB4AHQAcABsAGQAXABYAEwARABEAEAANAAwACgAKAAkACAAHAAUABAADAAIAAgD///7/
/v/+//7//v/+//7//P/8//z//P/9//3//f/9//v/+//7//v/+v/6//n/+f/7//r/+v/6
//r/+v/6//n/+f/5//n/+f/5//n/+f/5//f/9//3//f/9//3//f/9//1//b/9v/2//b/
9v/3//f/9f/1//X/9f/1//b/9v/1//f/9//3//j/9//3//j/+P/2//b/9v/2//j/+P/4
//n/9//3//f/9//3//f/9//3//f/9//3//f/9//3//f/9//1//X/9f/1//X/9f/1//X/
9P/0//T/9P/0//T/9P/0//L/8v/y//L/8v/y//L/8v/y//L/8v/y//L/8v/y//L/8v/y
//L/8v/y//H/8f/x//H/8//z//P/8//0//T/9P/0//b/9v/2//b/9v/3//n/+f/5//r/
+v/6//j/+P/4//j/+P/4//j/+v/8//////////7//f/8//z//f/9//3//f////3//P/8
//z//f/+/////////////f/8//n/+f/4//T/8//y//H/8v/y//L/8v/w//D/8P/w//D/
7//v/+//7//w//D/8P/w//D/8P/w//L/8v/y//D/6v/l/+f/7v/8/wsAIQA+AFsAfACh
AM0A+QAYARwBCgHjAKkAcQBLADMAGQAHAP3/8P/h/9j/1P/W/97/5v/q/+r/7P/t/+7/
8P/x//H/8P/w//D/8P/w//D/8P/w//D/8P/w//H/8f/x//H/8v/y//L/8//z//P/8//y
//P/8//z//P/8//z//P/8//z//P/8//z//P/8//z//P/8//0//T/8v/y//L/8v/y//L/
8//0//T/8//z//P/9f/2//b/9v/2//b/9v/2//b/9//4//j/+v/7//v/+//6//v/+//8
//7///8AAAEAAQABAAIAAwAEAAUABgAIAAgACQAKAAsADgAPABAAEgARABIAEwAUABUA
FgAWABYAGAAZABkAGQAZABkAGQAaABoAGgAYABcAGAAXABYAFQAVABQAEwASABEADwAN
AAwACQAHAAcABgAFAAQAAgACAP///v/9//v/+//7//v//P/7//r/+v/6//j/+P/4//j/
+P/4//j/+P/3//f/9//3//X/9f/1//X/9v/2//X/9f/1//T/9P/0//T/9P/0//P/8//z
//P/8//z//P/8//z//P/8//z//P/8//z//P/8//x//L/8v/y//L/8v/z//P/8//z//P/
8//1//b/9v/1//X/9f/1//b/9//3//j/+P/4//j/+P/4//j/+P/4//n/+f/5//n/+f/5
//n/+f/5//n/+f/5//n/+f/5//n/+f/5//n/+f/5//n/+f/5//n/+P/4//j/+P/6//r/
+v/6//r/+v/6//r/+P/4//j/+P/4//j/+P/4//j/+P/4//j/+P/4//f/9//3//f/9//3
//f/9//4//j/+P/4//j/+P/4//j/+v/7//3//f/9//7//v/+//7//v/+//7//P/8//z/
/v8AAAMAAwADAAIAAQAAAAAAAwADAAMAAwABAP///v/+//7///8AAAEAAwADAAMAAQAA
AP3//f/8//r/+f/4//f/+P/4//j/+P/4//j/+P/4//j/9//3//f/9f/2//b/9v/2//b/
9v/2//b/+P/4//b/8v/t/+3/9P8CABEAJQA+AF0AfgCjAM0A9wAaASIBEAHtALcAewBT
ADkAHwANAAUA9v/p/+D/2v/a/+D/6v/s/+7/8v/z//T/9v/3//f/9v/2//T/9P/0//T/
9v/2//b/9v/2//f/9//3//f/+P/4//j/+f/5//n/+f/6//v/+//7//v/+//7//v/+//7
//v/+//5//n/+f/5//v/+//8//z/+v/6//r/+v/6//r/+//8//z/+//7//v//f/+//7/
/v/+//7//v/+//7///8AAAAAAAABAAEAAQACAAMAAwAEAAQABQAGAAcABwAHAAgACQAK
AAsADAAOABAAEQASABMAFAAVABYAGAAbABwAHQAeAB8AIAAgACAAIAAhACEAIQAhACEA
IQAiACIAIgAgAB8AIAAfAB4AHQAbABoAGQAYABkAFwAVABQAEQAPAA8ADgANAAwACgAK
AAkACAAHAAUABgAFAAQABAABAAAAAAAAAAAAAAAAAAAA/v/+//7//v/9//3//f/9//3/
/f/9//3//P/8//v/+//9//z//P/8//z//P/8//v/+//7//v/+//9//3//f/9//v/+//7
//v/+//7//v/+//7//z//P/8//z//P/9//3//f/9//3//f/9//7//v/9/////////wAA
/////wAAAAAAAAAAAAAAAAAAAAAAAAEAAQABAAEAAQD//////////wEAAQABAAEAAQAB
AAEAAQD//////////////////////v/+//7//v8AAAAAAAAAAAAAAAAAAAAAAAAAAAAA
AAAAAAAA/v8AAAAAAAAAAP7//v/+//7//f/9//3//f////////////7//v/+//7//v/+
//7//v/+////AQABAAEAAgACAAIAAgACAAIAAgACAAIAAgAEAAYACQAJAAkACAAHAAYA
BgAHAAcABwAHAAUAAwACAAIAAgADAAQABQAFAAUABQADAAIA//////7//P/7//r/+f/4
//j/+P/4//b/9v/2//b/9v/1//X/9f/1//b/9v/2//b/9v/2//b/9v/2//b/9v/y/+3/
7//4/wQAFQAtAEgAZwCKALEA2wAHASABHgEEAdkAmwBjAEMAJwAPAAEA9//s/9//2P/U
/9b/3P/i/+b/6P/s/+//8P/y//P/8//y//L/8P/w//D/8P/u/+7/7v/u/+7/7//v/+//
8f/y//L/8v/x//H/8f/x//D/8f/x//H/8f/x//H/8f/x//H/8f/x//H/8f/x//H/7//v
//D/8P/u/+7/7v/u/+7/7v/v//D/8P/v/+//7//v//D/8P/w//D/8P/w//D/8P/x//L/
8v/0//X/9f/1//b/9//3//j/+P/5//r/+//9//3//v////7///8AAAIAAgADAAQABQAI
AAkACgAMAA0ADgAPABAAEQASABIAEgASABMAEwATABEAEQARABIAFAAUABIAEQAQAA8A
DgANAA0ADAALAAoACQAHAAUABAADAAEAAQAAAP3//P/6//r/+f/4//f/9f/0//P/8v/y
/+//7v/u/+7/7v/u/+7/7v/u/+7/7v/u/+v/6//r/+v/6//r/+v/6//o/+j/5//n/+f/
5v/m/+b/6P/o/+j/5//l/+X/5f/l/+f/5//n/+f/5f/l/+X/5f/l/+X/5f/l/+X/5v/m
/+b/5v/m/+f/5//n/+f/5//n/+f/6P/o/+f/6f/p/+n/6v/p/+n/6v/q/+r/6v/q/+r/
6v/q/+r/6//r/+v/6//r/+v/6//r/+v/6f/p/+n/6f/p/+n/6f/p/+v/6//r/+v/6//r
/+v/6//q/+r/6v/q/+r/6v/q/+r/6v/p/+n/6f/p/+f/5//n/+f/6P/o/+j/6P/q/+r/
6v/q/+r/6//t/+3/7f/u/+7/7v/s/+z/7P/s/+z/7P/s/+7/8v/1//X/9f/y//H/8P/w
//H/8f/x//H/8f/v/+7/7v/w//H/8v/z//H/8f/x/+//7P/p/+n/6P/m/+X/5P/j/+T/
5P/k/+T/5P/k/+T/5P/k/+P/4//j/+P/5P/k/+T/4v/i/+L/4v/k/+b/5v/k/97/2f/b
/+T/8v8FABsAOABXAHoAoQDLAPUAEAEQAfYAyQCJAFEALwAVAPv/7f/l/9j/zf/G/8L/
wv/I/9D/1P/W/9r/3//i/+T/5f/j/+T/5v/k/+T/5P/k/+T/5P/k/+T/5v/n/+f/5//n
/+j/6P/o/+f/5//n/+f/6P/p/+n/6f/p/+n/6f/p/+f/5//n/+f/6f/p/+n/6f/p/+n/
6v/q/+r/6v/q/+r/6v/q/+v/7P/s/+v/6//r/+3/7v/u/+7/7v/u/+7/7v/w//H/8v/y
//L/8//z//P/8v/z//P/9P/2//f/+P/5//v/+//8//3/AAABAAIABAAEAAUABgAHAAgA
CQAKAAwADQAOAA8AEAATABQAFAAUABQAFQAVABUAFQAVABUAFgAWABYAFAATABQAEwAS
ABEADwAOAA0ADAALAAkABwAGAAMAAQABAAAA///+//z//P/7//r/+f/3//j/9//2//b/
8//y//L/8v/y//L/8v/y//D/8P/w//D/7//v/+//7//t/+3/7f/t/+z/7P/r/+v/7P/s
/+3/7v/s/+z/7P/r/+v/6//r/+v/6//r/+v/6//r/+v/6//r/+v/6//r/+v/6//s/+z/
7P/s/+z/7f/t/+//7//v/+//7//w//D/7//w//H/8v/0//P/8//0//T/9P/0//T/9P/0
//T/9P/1//X/9f/1//X/9f/1//X/9f/1//X/9f/1//P/8//z//P/9f/1//X/9f/z//P/
8//z//T/9P/0//T/9P/0//T/8v/y//L/8v/w//D/8P/w//H/8f/x//H/8f/x//H/8f/y
//L/8v/y//L/8v/y//L/8v/z//X/9f/3//j/+P/4//b/9v/2//b/+P/4//j/+v/6//3/
/f/9//z/+//6//r/+//7//v/+//5//f/9v/2//b/9//4//n/+//7//v/+f/2//P/8//y
//L/8f/w/+//7v/u/+7/7v/u/+7/7v/u/+7/7f/t/+3/7f/u/+7/7v/u/+7/7v/u/+7/
7v/u/+7/6P/j/+f/7v/8/w0AJQBAAF8AggCnANMA/wAcARwBBAHXAJsAZQBDACkAEQAD
APf/6P/d/9b/0P/S/9r/4P/k/+b/6v/t/+7/7v/v//H/8P/u/+7/7v/u/+7/7v/u/+7/
7v/w//H/8f/x/+//8P/w//D/8f/x//H/8f/w//H/8f/x//H/8f/x//H/8//z//P/8//z
//P/8//z//P/8//0//T/8v/y//L/8v/0//T/9f/2//b/9f/1//X/9//4//j/+P/4//j/
+P/4//j/+f/6//r/+v/7//v/+//8//3//f/+//7///8AAAEAAwADAAQABQAGAAcACAAK
AAwADQAOAA8AEgATABQAFgAXABgAGQAaABsAHAAcABwAHAAdAB0AHQAfAB8AHwAgACAA
IAAeAB0AHAAbABoAGQAZABgAFwAWABUAEwARABAADwANAA0ADAAJAAgABgAGAAUABAAD
AAEAAgABAAAAAAD///7//v/+//7//v/+//7//P/8//z//P/7//v/+//7//v/+//7//v/
/P/8//v/+//7//r/+v/6//j/+P/4//f/+f/5//n/+f/5//n/+f/5//f/9//3//f/+f/5
//n/+f/5//r/+v/6//r/+v/7//v/+f/5//n/+f/7//z//P/7//v/+//7//z/+//7//z/
/P/8//z//P/8//7//v/+////////////////////////////////////////////////
////////////////////AAAAAAAAAAD+//7//v/+//7//v/+//7/AAAAAAAAAAAAAAAA
/v/+//7//v/+//7//v/+//////////////////////8AAAAAAAAAAAAAAAAAAAAAAAAB
AAMAAwADAAQABAAEAAQABAAEAAQABAAEAAQABgAIAAsACwALAAoACQAIAAgABwAHAAcA
BwAHAAUABAAEAAYABwAIAAkACQAJAAkABwAGAAMAAwACAAAA///+//3//v/+//7//v/+
//7//v/+/wAA/////////f/+//7//v8AAAAAAAAAAP7//v8AAPz/9v/1//n/BAASACUA
PQBaAHsAnADFAPEAGwEsASABAgHRAJUAYwBJAC8AGwARAAUA9v/r/+T/4v/k/+z/9P/0
//b/+P/7//z//v////3//P/8//z//P/8//z//P/8//z//P/+////////////AAAAAAAA
//////////8AAAEAAQABAAEAAQABAAEA/////////////////////wEAAQACAAIAAAAA
AAAAAAAAAAAAAQACAAQAAwADAAMABQAGAAYABgAGAAYABgAGAAgACQAKAAoACgALAAsA
CwAMAA0ADQAOAA4ADwAQABEAEwATABQAFQAUABUAFgAYABoAGwAcAB0AIAAhACIAJAAl
ACYAJwAoACkAKgAqACoALAAtAC0ALQAtAC0ALQAuACwALAAqACkAKgApACgAJwAnACYA
JQAkACEAHwAdABwAGwAZABkAGAAZABgAFgAWABMAEgARAA8AEAAPAA4ADgANAAwADAAM
AAoACgAKAAoACgAKAAoACgALAAsACwALAAsACwALAAsACgAKAAkACQAJAAgACAAIAAoA
CgAKAAkACQAJAAkACQAJAAkACQAJAAkACQAJAAkACQAJAAkACQAJAAoACgAKAAoACgAL
AAsACwALAAsACwALAAwADAALAA0ADQANAA4ADQANAA4ADgAOAA4ADgAOAA4ADgAOAA8A
DwAPAA8ADwAPAA8ADwAPABEAEQARABEAEQARABEAEQAPAA8ADwAPAA8ADwAPAA8AEAAQ
ABAAEAAQABAAEAAQABIAEgASABIAEgASABIAEgASABIAEgASABIAEgASABIAEQARABEA
EQARAA==
         </WaveFormData>
      </LeadData>
   </Waveform>
</RestingECG>
