# Supplementary material for: Detection of Left Atrial Enlargement Using a Convolutional Neural Network-Enabled Electrocardiogram
Source: Front Cardiovasc Med. 2020 Dec 17;7:609976. doi: 10.3389/fcvm.2020.609976 (PMC7773668; doi:10.3389/fcvm.2020.609976)
Supplement: Supplementary file 2 [file Data_Sheet_2.ZIP › normal1/1802010348_8568_0000001W.XML]

<?xml version="1.0" encoding="Windows-1252"?>
<!DOCTYPE RestingECG SYSTEM "restecg.dtd">
<RestingECG>
   <PatientDemographics>
      <PatientID>1802010348</PatientID>
      <PatientAge>67</PatientAge>
      <AgeUnits>Years</AgeUnits>
      <Gender>Female</Gender>
      <PatientLastName>zhuqiuying</PatientLastName>
   </PatientDemographics>
   <TestDemographics>
      <DataType>Resting</DataType>
      <Site>1</Site>
      <AcquisitionDevice>MAC55</AcquisitionDevice>
      <Status>Unconfirmed</Status>
      <Priority>Normal</Priority>
      <AcquisitionTime>10:43:43</AcquisitionTime>
      <AcquisitionDate>07-22-2015</AcquisitionDate>
      <CartNumber>1</CartNumber>
      <AcquisitionSoftwareVersion>009C</AcquisitionSoftwareVersion>
      <XMLSourceVersion>MAC5000 v1.0</XMLSourceVersion>
   </TestDemographics>
   <RestingECGMeasurements>
      <VentricularRate>76</VentricularRate>
      <AtrialRate>76</AtrialRate>
      <PRInterval>152</PRInterval>
      <QRSDuration>76</QRSDuration>
      <QTInterval>420</QTInterval>
      <QTCorrected>472</QTCorrected>
      <PAxis>67</PAxis>
      <RAxis>-21</RAxis>
      <TAxis>34</TAxis>
      <QRSCount>13</QRSCount>
      <QOnset>225</QOnset>
      <QOffset>263</QOffset>
      <POnset>149</POnset>
      <POffset>205</POffset>
      <TOffset>435</TOffset>
      <ECGSampleBase>500</ECGSampleBase>
      <ECGSampleExponent>0</ECGSampleExponent>
   </RestingECGMeasurements>
   <Diagnosis>
      <Modality>Resting</Modality>
         <StatementCount>2</StatementCount>
         <LabelText>12SL ��ϳ���</LabelText>
      <DiagnosisStatement>
         <StmtFlag>ENDSLINE</StmtFlag>
         <StmtText>�������</StmtText>
      </DiagnosisStatement>
      <DiagnosisStatement>
         <StmtFlag>ENDSLINE</StmtFlag>
         <StmtText>���� ECG</StmtText>
      </DiagnosisStatement>
   </Diagnosis>
   <Waveform>
      <WaveformType>Rhythm</WaveformType>
      <WaveformStartTime>0</WaveformStartTime>
      <NumberofLeads>8</NumberofLeads>
      <SampleType>CONTINUOUS_SAMPLES</SampleType>
      <SampleBase>500</SampleBase>
      <SampleExponent>0</SampleExponent>
      <HighPassFilter>16</HighPassFilter>
      <LowPassFilter>150</LowPassFilter>
      <ACFilter>NONE</ACFilter>
      <LeadData>
         <LeadByteCountTotal>10000</LeadByteCountTotal>
         <LeadTimeOffset>0</LeadTimeOffset>
         <LeadSampleCountTotal>5000</LeadSampleCountTotal>
         <LeadAmplitudeUnitsPerBit>4.88</LeadAmplitudeUnitsPerBit>
         <LeadAmplitudeUnits>��V</LeadAmplitudeUnits>
         <LeadHighLimit>2147483647</LeadHighLimit>
         <LeadLowLimit>268435456</LeadLowLimit>
         <LeadID>I</LeadID>
         <LeadOffsetFirstSample>0</LeadOffsetFirstSample>
         <FirstSampleBaseline>0</FirstSampleBaseline>
         <LeadSampleSize>2</LeadSampleSize>
         <LeadOff>FALSE</LeadOff>
         <BaselineSway>FALSE</BaselineSway>
         <ExcessiveACNoise>FALSE</ExcessiveACNoise>
         <MuscleNoise>FALSE</MuscleNoise>
         <LeadDataCRC32>642731311</LeadDataCRC32>
         <WaveFormData>
9v/2//b/9v/0//T/9P/0//T/9P/0//T/9v/2//b/9v/2//b/9v/2//T/9P/0//T/9P/0
//T/9P/0//T/9P/0//b/9v/2//b/9v/2//b/9v/2//b/9v/2//T/9P/0//T/9//4//n/
+v/4//j/+P/4//f/9v/1//T/9f/2//f/+P/3//b/9f/0//L/8v/y//L/8v/y//L/8v/y
//L/8v/y//T/9P/0//T/8v/y//L/8v/y//L/8v/y//L/8v/y//L/8v/y//L/8//x//L/
8v/y//L/8v/z//P/8//0//T/9P/2//b/9//3//n/+v/6//r/+v/6//r/+//8//3//f/7
/wAAAgACAAEAAAD9//v/9//3//j/+P/3//T/8//y//L/8f/w/+//7//t/+3/7f/t/+3/
7v/u/+3/7//v/+3/7f/t/+3/7f/t/+3/7f/t/+3/7f/t/+3/7P/s/+3/6v/p/+b/5P/k
/+j/7f/w//X//v8MABUAIQAzAEoAXQBpAHAAcABsAGAAUQBBADAAGwAEAPT/7f/t/+3/
7f/t/+r/7P/z//f/9//2//T/8f/x//H/8f/w//D/8P/w/+//7//v/+//7//v/+//7//v
/+//7//t/+7/7v/v/+//7//v/+//7//v/+//7//x//H/8f/y//L/8v/y//P/8f/x//H/
8f/x//L/8v/y//T/9f/1//b/9v/1//T/8//0//T/9P/0//T/9P/1//X/+P/5//v//P/6
//n/+f/4//f/9//4//n/+v/7//7////+/////v/+/wAAAQACAAQAAwADAAMABAAGAAYA
BwAIAAoACgAMAAwACgAKAA0ADgAOAA4ADgAPABIAEwATABMAEwASABEAEAATABMAEwAT
ABMAFAAUABQAFAAUABMAEwARABEADwAPAA8ADgAPAA8ADgANAA0ADAANAAoACgAKAAQA
AQAAAP//AAD///3/+//7//v/+v/5//b/9v/2//b/9P/y//L/8v/z//P/8//z//L/8v/y
//L/8f/x//L/8v/w//D/8P/w//L/8f/x//H/8f/x//H/8f/z//P/9P/0//L/8v/y//L/
8v/y//L/8f/x//H/8v/z//P/9f/1//T/9v/2//b/9v/0//T/9P/0//P/8//0//T/9f/1
//X/9f/1//X/9f/1//b/9v/2//b/9f/1//X/9f/z//P/8//z//P/8//y//L/9P/0//T/
9P/0//X/9f/1//X/9f/1//X/9P/z//L/8v/y//L/8v/y//L/8v/y//L/8v/w//L/8v/y
//L/8v/y//L/8v/y//L/8v/y//L/8v/y//L/8//z//T/9P/2//b/9v/3//f/9//4//j/
9v/2//b/9//5//v//P/8//z//P/8//z/+//8//3//f/7//7/AAAAAAEAAQD///7/+f/4
//j/9//1//T/8//y//T/8//y//H/8//z//P/8//x//H/8v/y//H/8f/x/+//7//v/+//
7//t/+3/7f/t/+//7//v/+//7v/s/+3/6v/p/+j/6v/q/+7/8f/2/wEACgAUACMANwBP
AGAAZwBxAHwAegBsAFwASwA5ACYADwD8//L/8f/z//P/8//z//j/+v/5//v/+f/2//b/
8//z//P/8f/w//D/8P/y//H/8f/x//P/8//z//P/8f/x//H/8f/v//D/8P/x//P/8//z
//P/9f/1//X/9f/1//X/9f/2//T/9P/0//X/8//z//P/8//1//b/9v/2//b/9//3//j/
+f/5//n/+f/2//b/9v/2//j/+P/5//n/+f/5//r/+v/9//3//v/+//////8AAAEAAwAD
AAUABQAEAAUABAAEAAUABQAFAAYABQAFAAUABgAJAAoADAAOAAwADAAOAA4AEAAQABMA
FAAUABQAFAAVABQAFQAVABUAFwAYABkAGgAZABkAGQAZABkAGgAaABoAGgAaABkAGQAZ
ABkAFwAXABQAEgASABEAEAAPAA8ADgANAAoACgAKAAoACQAKAAsACAAFAAEA/f/8//3/
/f/9//z//P/8//z/+v/4//j/+P/7//v/+//7//f/9v/1//T/9P/1//f/+P/4//j/+P/4
//j/9//3//f/9//3//f/9//1//X/9v/2//f/+P/5//r/+P/4//j/9//3//f/+P/5//r/
/f/+//7//f/8//v/+v/8//z//P/8//v/+//8//z/+P/3//b/9f/4//n/+v/7//v/+v/5
//j/+f/5//n/+f/5//n/+f/5//n/+f/4//j/+f/6//v//P/6//v/+//7//n/+f/5//n/
+P/3//b/9v/2//b/9v/2//b/9v/2//b/9v/2//b/9v/3//f/9f/0//T/9P/0//T/9//4
//n/+v/5//j/9//2//j/+P/4//j/+//7//z//P/6//r/+v/7//n/+f/6//r//P/8//z/
/f/9////AAAAAAEAAgADAAQABAAEAAQAAwABAAQABgAGAAUABQADAAIA/f/8//z/+//7
//r/+f/4//f/9f/z//H/8//z//P/8//1//X/9v/2//X/9f/1//P/8//z//P/8//z//P/
8//z//H/8f/x//H/7v/w//P/8P/v/+7/7v/u//D/8//2/wEADAAYACcAOQBNAGAAbwB7
AIAAgAB0AGYAUQA/ACoAFQACAPj/9f/3//n/9//5//z//v/9//v/+//6//j/9f/1//X/
9//2//b/9v/2//X/9f/1//P/8//z//P/9f/1//X/9f/z//T/9P/1//X/9f/1//X/9//3
//f/9//1//X/9f/2//b/9v/2//f/9//3//f/9//1//b/9v/2//f/+f/6//z/+//7//v/
+//4//j/+P/4//v//P/+/////v/9//3//P/9//3//v/+//////8AAAEAAQABAAMAAwAF
AAcABwAIAAgABwAGAAYACQAJAAkACgAOAA4ADwAQAA4ADgAQABAAEAAQABMAFAAWABYA
FgAXABYAFwAXABcAGgAaABoAGgAbABsAGwAbABkAGgAaABoAGgAaABkAGQAXABcAFQAV
ABUAFAAVABUAFAATABMAEgAPAAwADAAMAAoACQAKAAsACQAHAAQAAQD//////v/9//3/
/v///wAA/f/6//n/+P/5//n/+f/5//b/9v/2//b/9//3//j/+P/4//j/+P/4//j/9//3
//f/+f/5//n/+f/7//v//P/8//v/+v/5//j/+P/4//j/9//1//X/9v/3//f/+f/5//j/
+P/4//j/+P/4//j/+P/4//n/+f/6//r/+f/5//n/+f/5//n/+f/5//j/+P/4//j/9//3
//f/9//1//X/9f/1//f/9//2//b/9//4//n/+v/3//f/9v/1//b/9//4//n/9v/1//T/
9P/0//T/9P/0//b/+P/4//j/+P/4//j/+P/4//b/9v/2//b/9v/2//b/9v/0//T/9P/0
//j/+f/7//z/+//6//n/+f/4//f/9//2//b/9v/2//f/+P/7//3//v8AAAAAAAAAAAEA
AgADAAMAAAACAAMAAgABAAEA///+//z//P/9//3/+f/4//f/9v/3//f/9//3//X/8//x
/+//7//v//D/8P/w//H/8v/x//P/8//z//P/8v/x//D/7//x//H/8f/x//T/8P/r/+j/
6f/q/+z/7v/w//P/+v8DAA4AGgAnADkAUQBkAG8AdwB8AHYAZgBWAEkANQAcAAUA9v/y
//P/8//x//H/8f/y//T/9//9//v/9v/y/+//7//v//D/8P/x//L/9P/z//P/8//x//H/
8f/x//P/8//z//P/8//0//T/9f/z//P/8//z//H/8f/x//H/8v/z//T/9v/0//T/9P/1
//f/9//3//f/9f/2//b/9v/3//n/+v/8//v/+//7//v/9//2//X/9P/5//r//P/9//3/
/f/+//7//f/9//7//v/9//3//v///wEAAQADAAMAAwAFAAUABgAFAAUABQAGAAkACQAJ
AAoACgAKAAsADAAOAA4AEAAQABIAEgAVABYAFQAUABMAEwAUABUAFQAVABYAFgAWABYA
FwAXABcAFwAXABgAGAAYABgAGAAXABcAFQAVABMAEwATABIAEwATABAADwAPAA4ADQAK
AAoACgAHAAUABQAFAAMAAQD+//v/+v/7//v/+//5//j/9//2//X/9P/1//b/9f/1//X/
9f/2//b/9v/2//f/9//4//j/+P/4//j/+P/3//X/9P/z//X/9f/1//X/8//z//T/9P/2
//b/9v/2//T/9P/0//P/8//z//T/9f/3//n/+f/4//n/+v/7//z/+f/4//f/9v/3//f/
+P/4//X/9f/1//X/9v/3//j/+f/4//j/+P/4//b/9f/0//P/9f/1//X/9f/3//f/9v/2
//b/9v/2//b/+P/5//n/+f/4//f/9v/1//b/9f/0//T/9P/0//D/8v/y//L/8v/y//L/
8v/y//T/9P/0//T/8v/y//L/8v/1//X/9v/2//b/9v/2//f/+f/5//r/+v/6//r/+v/7
//r/+//7//r/+//8//3//v/8//z//P/7//r//v8BAAIAAwADAAEAAAD7//r/+v/5//X/
9P/z//L/9P/z//L/8f/z//P/8//z//L/8f/x//D/8P/x//L/8f/u/+3/7P/r/+z/7f/u
/+//8f/x//H/8f/w//L/7//q/+f/5v/m/+j/7P/t//D/9/8CAA4AFwAjADEASABfAG0A
dAB4AHYAaABTAEEAMgAfAAYA9v/x/+//7//v/+//8P/y//X/+//7//r/+P/1//X/9f/1
//T/9P/0//T/8//z//P/8//z//P/8//y//H/8P/v/+//8P/w//H/8f/x//H/8f/x//H/
8f/x//P/8//z//T/9v/2//b/9//3//f/9//3//n/+v/6//r/+f/5//j/+P/4//f/9v/1
//X/9v/3//j//P/8//3//f/9//3//v/+//////8AAAAA/f/9//7/////////AQABAAEA
AwADAAQABQAFAAUABgAHAAcABwAIAAgACAAJAAoACwAMAA8AEAAOAA4AEQASABAAEAAQ
ABEAFAAVABUAFQAYABgAGAAYABcAFwAXABcAFQAWABYAFgAYABgAFwAXABcAFwAVABUA
FgAUABQAEwAUABMAEwASABAADAALAAoACAAHAAgACQAGAAUAAwABAAEAAQAAAP///P/8
//z//P/4//b/9v/2//n/+f/5//n/+P/4//j/+P/1//X/9v/2//j/+P/4//j/9f/z//L/
8f/0//X/9v/3//j/+f/7//z/+f/4//f/9v/2//b/9v/1//b/9//5//v/+P/5//j/9v/5
//r/+//8//z//P/8//z/+//7//z//P/6//n/+P/3//f/9//3//f/+v/6//r/+v/7//v/
+//7//n/+f/5//n/+//7//r/+v/4//j/+P/4//j/+f/5//n/9//3//f/9//3//f/9//4
//z//v/6//T/8v/z//T/9f/2//j/+P/4//j/9//2//X/9P/3//j/+f/6//n/+f/6//r/
9//2//X/9f/3//f/+P/4//n/+v/7//3//f///wAAAAAAAAAAAAAAAP//AAABAAEAAQAE
AAYABgAHAAcABQAEAAEAAAAAAP//+//4//X/8v/z//P/8//z//T/9f/2//f/9v/1//X/
9P/z//P/8//x//H/8f/x//H/8f/x//H/8f/z//P/8//z//L/8P/x/+7/6//s/+7/8P/y
//X//v8JABQAHAArAEEAWQBuAHkAfwCAAHoAbABaAEkANwAiAA0A/P/w/+//9//9//v/
9//4//j//f8BAP3/+P/3//X/9v/3//X/9P/0//T/9P/z//P/8//0//X/9v/3//X/9f/1
//X/9f/2//b/9//3//f/9//3//X/9f/1//X/9f/1//X/9v/2//b/9v/3//j/+f/6//v/
+v/6//n/+P/4//n/+f/6//v/+//7//v/+//8//3//v/+//7///////////8AAAAA////
/wAAAAD/////AAABAAEAAQADAAMAAQADAAMABAAIAAkACgAMAAsACwALAAwADgAOAA8A
EAAOAA4AEAAQABIAEgAVABYAFgAWABYAFwAWABcAFwAXABgAGAAYABgAGgAbABwAHQAd
AB4AHgAeABwAHAAbABsAGQAZABcAFwAYABYAFgAVABIAEQARABAAEQAOAA4ADgALAAkA
CQAJAAoACQAHAAUAAgABAP///f/+//7//v/+//r/+P/4//j/+v/7//z//f/8//z//P/8
//z//f///wAA/f/8//v/+v/6//n/+f/5//n/+f/5//n/+f/5//r/+v/8//z//P/8//z/
/P/8//v/+f/5//r/+//9///////+//7//v/+//7//P/8//z//P/5//n/+v/6//r/+//8
//3//f/9//3//f/9//z/+//6//n/+f/5//n//P/9//7////9//3//P/8//n/+P/3//b/
9v/3//f/9//6//v//P/9//r/+f/4//j/+P/4//j/+P/5//r/+//8//r/+P/2//T/8//4
//n/+v/7//z/+f/4//f/9v/4//j/+P/4//j/+P/4//j/+v/7//3//v/8//z//P/9//v/
+//8//z//f/+////AQABAAMABAAEAAMAAgABAAAAAgAEAAYABwAFAAgACgAKAAYABQAC
AAAA/f/8//z/+//7//r/+f/4//v/+//7//v/+P/3//b/9f/3//f/+P/4//X/9f/1//P/
9f/1//X/9f/0//P/8v/x//P/8//z//P/8v/y//P/8v/v/+z/7P/u//L/9/8AAAkAFgAk
ADsAUQBjAG4AeQCBAIAAdgBoAFYAQwAzAB4ABwD6//b/9//5//n/+f/7//7/AAD/////
/f/4//j/9f/1//X/9//2//b/9v/2//X/9f/1//X/9f/1//X/9f/1//X/9f/1//b/9v/3
//f/9//3//f/9//3//f/9//3//f/9//4//j/+P/4//n/+f/5//n/+f/5//r/+v/6//r/
+//7//z//f/9//3//f/8//z//P/8//7//v///////////wAAAAABAAEAAgACAAMAAwAE
AAUABQAFAAcABwAFAAcABwAIAAkACQAJAAoACwALAAsADAAOAA4ADwAQABAAEAASABIA
EgASABUAFgAUABQAFAAVABcAGQAaABsAHAAcABwAHAAbABsAGwAbABkAGgAaABoAGgAa
ABkAGQAbABsAGQAZABgAFgAWABUAEgARABEAEAARAA4ADgAOAAkABwAHAAcABAADAAEA
///+//////////3//P/7//r/+f/4//n/+v/5//n/+f/5//r/+v/6//r/+f/5//r/+v/6
//r/+v/6//j/9//3//f/+f/5//n/+f/5//n/+v/6//r/+v/6//r/+v/6//r/+f/3//f/
+P/5//n/+//7//r/+v/6//r/+v/4//j/+P/4//j/+f/7//z/+f/5//n/+f/3//f/9//3
//j/+P/4//j/+P/5//r/+//5//n/+f/5//f/9//2//b/9v/2//b/9v/4//n/+f/5//v/
+//7//v/+P/3//b/9v/4//j/+P/4//b/9v/2//b/9v/2//b/9v/2//b/+P/4//j/+P/2
//b/9v/2//f/9//4//j/+P/4//j/+f/7//v//P/8//r/+v/6//v//f///wAAAAAAAAAA
AAAAAAAAAAAAAP///f8AAAIAAgACAAMAAgACAP3//P/8//v/+f/4//f/9v/4//f/9v/1
//P/8//z//P/8f/x//L/8v/x//H/8f/v/+//7//v/+//8P/x//L/8//x//H/8f/x//D/
8P/v/+7/7f/q/+r/8P/y//P/+v8BAAgAEAAdAC8AQQBSAGEAawB2AHgAcABkAFUAQwAw
AB0ABgDy/+3/7//v/+//7//u//D/9f/5//v/+v/4//X/9f/1//X/9P/0//T/8v/x//H/
8f/x//H/8f/x//L/8//0//X/9//4//j/+f/3//X/8//x//P/8//z//P/8//z//P/9P/0
//T/9P/1//f/9//3//f/+f/6//r/+v/4//n/+f/6//v/+//7//v//P/8//z//P/9//z/
/P/7//n/+f/6//r/+//7//z//P/9//3//v////////8BAAEAAQADAAMABAAFAAUABQAG
AAkACQAJAAoADAAMAA0ADgANAAwADQAMAAwADAAPABAAEQASABMAFQAVABUAFAATABIA
EgASABIAFAAVABYAFwAZABoAGgAaABcAFgAUABMAFQAVABMAEwAUABIAEgARABAADwAP
AA4ADQAKAAoACgAHAAUABQAFAAQAAwABAP///f/9//z/+//5//j/9//2//X/9P/1//b/
9f/1//X/9f/0//T/9P/0//P/8//0//T/9v/2//b/9v/2//X/9f/1//X/9f/1//X/9//3
//j/+P/3//b/9f/0//T/9P/0//P/9f/1//b/9//1//f/9//2//j/+P/4//j/9v/2//b/
9v/1//X/9v/2//X/9f/1//X/9f/1//X/9f/2//b/9v/2//X/9f/1//X/9//3//f/9//3
//f/9v/2//T/9P/0//T/8v/z//P/8//1//X/9f/1//b/8//y//L/9P/0//T/9P/0//T/
9P/0//L/8v/y//L/9P/0//T/9P/z//P/9P/0//T/9P/0//X/9f/1//b/9v/2//b/9v/3
//X/9//4//j/+v/6//r/+v/5//r/+//7//n//P/+//7//v////7//v/5//j/+P/3//f/
9v/1//T/8v/x//D/7//v/+//7//v//H/8f/y//L/7//v/+//7f/t/+3/7f/t/+//7//v
/+//7f/t/+3/7f/u/+7/7//s/+n/5v/i/+L/5v/p/+7/9/8CAAoAEwAhADMASABZAGUA
bgByAG4AYgBXAEkANgAfAAgA+P/x/+//8f/x/+3/7P/s//H/9f/7//z/+f/1//T/8//y
//D/7//u//D/7//v/+//8f/x//H/8f/v/+//7//v//H/8v/y//P/8f/x//H/8f/x//H/
8f/x//L/8//0//b/9v/2//b/9//1//P/8f/v/+//8P/w//D/8f/z//T/9v/5//n/+f/5
//b/9v/2//b/9v/2//f/9//3//f/+P/4//f/9//4//j/+P/5//v//f/9//3//////wEA
AwADAAQABAADAAIAAgAFAAUABQAGAAgACAAJAAoACAAIAAoACgAMAAwADwAQABAAEAAQ
ABEAFAAVABUAFQAWABYAFgAWABUAFQAVABUAFQAWABYAFgAUABQAEwATABUAFQATABMA
EgAQABAADwAQAA8ADwAOAA0ACgAKAAoABQADAAMAAwAEAAMAAQD///3//f/8//v//P/8
//z//P/4//b/9v/2//X/9f/1//X/9P/0//T/9P/x//H/8v/y//P/9P/1//b/+P/3//f/
9//0//P/8v/x//L/8//1//b/9v/2//b/9v/4//j/+P/3//X/9f/2//f/9f/3//f/9v/2
//b/9v/2//b/9v/2//b/9//3//j/+P/3//f/9//3//n/+f/5//n//P/8//z//P/5//n/
+f/5//j/9//2//X/9f/1//T/9P/2//b/9v/2//j/+f/5//n/9//3//f/9//2//X/9P/0
//j/+P/4//T/9P/0//T/9P/0//T/9P/0//b/9v/2//b/+P/4//j/+P/4//f/9//2//j/
+P/4//n/+v/7//3//v/7//r/+f/5//f/+f/6//r//P/8//z//P///wAAAQABAP3/AAAC
AAIAAQABAP///v/9//z//P/7//f/9v/1//T/9P/z//L/8f/z//P/8//z//P/8//0//T/
8//z//P/8f/y//P/9P/1//f/9//3//f/9P/x/+7/6//u/+7/7//w/+//7P/s/+7/8v/1
//b/+/8GAAwAEQAhADsAUgBjAHEAeAB+AHoAbABbAEsAPAAnABAA/v/z//H/9f/1//X/
9v/6//3/AQABAAAA+//3//b/9f/z//L/8v/y//X/9f/2//f/9P/z//L/8f/z//P/8//z
//P/9P/0//X/9f/1//X/9f/1//X/9f/1//f/9//3//j/+P/4//j/+f/3//f/9//3//n/
+v/6//r//P/9//3//v/+//3//P/7//z//P/8//z//P/8//3//f/9//3//v/+/wEAAQAC
AAIA/////wAAAQADAAMABQAFAAcACQAJAAoACgAJAAgACAALAAsACwAMAAwADAANAA4A
EAASABYAGAAVABQAFgAWABUAFAATABMAFAAVABUAFQAXABgAGQAaABwAHQAeAB8AHgAe
AB0AHAAaABoAGQAZABoAGwAaABsAGgAYABgAFwAWABUAFQAUABMAEAAQABAADwANAA0A
DQAMAAsACQAHAAQAAwABAP//AAAAAAAAAAD8//r/+v/6//3//f/9//3/+v/6//r/+v/4
//f/9//2//f/+P/5//r/+v/5//n/+f/6//v//P/9//v/+//8//z/+v/6//r/+v/8//z/
/P/7//r/+f/5//n/+//9//3//P/8//z//P/8//3//v///wAA/P/7//v/+v/6//v//P/9
/////////////f/8//v/+v/3//f/9//3//j/+f/6//v//P/9//3//v/8//z//P/8//r/
+//7//v/+v/5//j/9//4//n/+v/8//v/+v/5//j/+f/6//v//P/4//r/+P/4//j/+P/4
//j/+P/4//j/+v/8//7/AAD8//r/+P/2//n/+f/6//r/+v/6//r/+//9//3//v/+/wAA
AAAAAAEA//8BAAIAAgACAAIAAgACAAMABAAFAAUAAwAGAAgACAAGAAUAAgAAAP3//P/8
//v/+//8//3//v/9//v/+f/3//f/9//3//f/9f/1//b/9v/1//X/9f/z//P/8//z//P/
8//z//P/8//0//X/9v/3//L/8v/x/+7/7f/u//D/8v/2//v/AgALABQAJAA3AE8AZwB6
AIEAhQCEAHYAaABaAEkANQAcAAcA+v/2//n//f/7//f/9//8/wAA/f/7//3//v/6//f/
9//3//f/9v/2//b/9//3//j/+f/3//f/9//3//f/9//3//f/9//4//j/+f/3//f/9//3
//n/+f/5//n/9//3//f/+P/4//j/+P/5//r/+//8//3/+//6//j/9v/4//n/+f/6//7/
//8AAAEAAAAAAAAAAAAAAP7//f/7//7///8BAAIAAwADAAQABAADAAMABAAFAAQAAwAE
AAMABAAHAAgACgALAAsACwAMAAsACwALAAwADgAOAA8AEAARABIAFQAWABYAFgAZABoA
GgAaABoAGwAaABsAGwAbABoAGgAaABoAGwAbABsAGwAbABwAHAAcAB4AHgAdAB0AHQAd
ABsAGwAYABYAFgAVABIAEQARABAAEQAOAA4ADgANAAsACwALAAgABwAFAAMAAQABAAAA
//8AAAAAAAAAAP7//P/8//z//f/9//3//f/8//z//P/8//n/+f/6//r/+v/6//r/+v/6
//n/+f/5//v/+//7//v/+v/5//n/+P/6//r/+v/6//v//P/9//3//P/7//v/+//9////
///+//3//P/7//r//P/8//z//P/5//n/+v/6//v/+//7//v//f/9//3//f/+//7//v/+
//v/+//7//v/+//7//v/+//9//3//P/8//z//P/8//z//v/////////8//v/+v/5//r/
+f/4//j/9P/2//j/+P/2//b/9v/2//j/+P/4//j/+P/4//j/+P/2//b/9v/2//j/+f/7
//z//P/8//z//f/9//3//v/+//7//v/+/////f///wAAAAAAAAAAAAAAAAMABAAFAAUA
AQAEAAYABgAFAAUAAwACAP///v/+//3//f/8//v/+v/4//f/9v/1//X/9f/1//X/9//3
//j/+P/5//n/+f/3//b/9f/0//P/8//z//P/8//z//P/8//z//b/9P/z//L/7f/s/+r/
6P/s//P/+P8BAA4AGgAnADcARwBaAGcAcQB6AHgAbgBkAFUAQwA0AB8ABgD4//X/9f/1
//X/9f/2//j//f/9//3//P/4//X/9f/1//f/9v/2//b/+P/3//f/9//0//P/8v/x//L/
8//0//X/8//0//T/9f/4//n/+v/7//v/+//7//v/+f/3//X/9P/0//T/9P/1//j/+f/6
//v//f8AAAIABAD///3/+v/4//n/+f/5//n/+f/6//v//P/+//7//////wEAAQACAAIA
BQAFAAYABgAEAAMAAwADAAMAAwAFAAUABwAJAAkACgANAA0ADQAOAA0ADQANAA4ADwAO
AA4ADgAOAA4AEAAQABIAEgAVABYAFwAYABkAGwAaABsAGwAbABoAGgAaABoAGwAbABsA
GwAdAB4AHgAeABwAHAAbABsAHQAdABsAGwAYABYAFgAVABYAFQAVABQAEgAOAA0ADAAJ
AAcABwAHAAgABwAFAAMAAQABAAAA///9//z/+//6//n/+P/5//r//f/9//3//f/7//r/
+f/4//f/9//4//j/+f/6//v//P/6//n/+f/5//j/9//2//X/9v/3//n/+v/6//r/+v/6
//r/+v/6//n/+f/5//r/+//7//3//f/8//z//P/8//z//P/8//z//P/8//3///8AAP7/
/f/8//v/+//7//v/+//8//z//P/8//3//f/9//3////////////+//3/+//6//r/+v/6
//r/+v/7//v/+//7//v/+//7//r/+f/4//j/+v/4//b/+P/8//z//P/8//z/+v/6//r/
+v/6//r/+v/6//r/+v/6//r/+f/5//r/+v/8//z//P/9//3//f/+//7//P/8//z//f/9
////AAAAAAAAAAAAAAAAAwAEAAUABQADAAYACAAIAAkACQAHAAYAAQAAAAAA///9//z/
+//6//j/9//2//X/9//3//f/9//5//n/+v/6//b/9f/0//H/9P/1//b/9//1//X/9f/1
//f/9//3//f/9P/0//P/8P/v//D/8v/w//D/9f/6//3/BgASAB0AKQA9AFIAYwBxAHYA
dgB0AGwAWwBLADwAJwAOAAAA+f/1//X/9f/1//b/+v/9//3///8AAP7/+//7//v/+//6
//r/+v/4//f/9//3//f/9//3//f/9//3//f/9//5//r/+v/7//v/+//7//v/+//7//v/
+//7/w==
         </WaveFormData>
      </LeadData>
      <LeadData>
         <LeadByteCountTotal>10000</LeadByteCountTotal>
         <LeadTimeOffset>0</LeadTimeOffset>
         <LeadSampleCountTotal>5000</LeadSampleCountTotal>
         <LeadAmplitudeUnitsPerBit>4.88</LeadAmplitudeUnitsPerBit>
         <LeadAmplitudeUnits>��V</LeadAmplitudeUnits>
         <LeadHighLimit>2147483647</LeadHighLimit>
         <LeadLowLimit>268435456</LeadLowLimit>
         <LeadID>II</LeadID>
         <LeadOffsetFirstSample>0</LeadOffsetFirstSample>
         <FirstSampleBaseline>0</FirstSampleBaseline>
         <LeadSampleSize>2</LeadSampleSize>
         <LeadOff>FALSE</LeadOff>
         <BaselineSway>FALSE</BaselineSway>
         <ExcessiveACNoise>FALSE</ExcessiveACNoise>
         <MuscleNoise>FALSE</MuscleNoise>
         <LeadDataCRC32>268571485</LeadDataCRC32>
         <WaveFormData>
+v/6//r/+v/4//j/+P/4//r/+v/6//r/+v/6//r/+v/8//z//P/8//r/+v/6//r//P/8
//z//P/8//z//P/8//z//P/8//z//P/8//z//P/8//z//P/8//z//P/8//z//P/8//z/
/P/6//r/+v/6//r/+v/6//r/+v/6//r/+v/4//j/+P/4//j/+P/4//j/9v/2//b/9v/2
//b/9v/2//j/+P/4//j/9v/2//b/9v/2//b/9v/2//X/9f/1//X/9f/2//b/+P/5//v/
/f///wEAAwADAAUABAAEAAQABQAHAAgACAAIAAoACwAMAAwADAAMAAwADQAOAA4ADAAL
AAoACgAJAAgABQACAP7//f/8//z//P/7//j/9f/z//H/7v/t/+z/6//s/+z/6//q/+j/
6f/p/+f/5//n/+f/5v/m/+b/5v/m/+X/5f/l/+X/5//n/+f/5//p/+r/6//u//f//P/+
////+P/u/+r/7P/s//L/+P8CAA8AGQAfABwADADr/9P/y//Q/9n/3f/e/+T/6P/m/+T/
5f/l/+H/4v/n/+r/6f/q/+z/7P/s/+z/7P/s/+z/7f/r/+v/6//r/+z/7P/s/+3/6//r
/+v/6//r/+v/6//r/+v/7P/s/+z/7f/t/+3/7f/v/+//7//w//D/8P/w//D/8f/x//H/
8f/y//L/8v/z//P/8//0//T/9v/2//b/9//1//X/9v/2//j/+P/4//j/+v/6//v/+//7
//v/+//8//z//f/9//7//v8AAAEAAQABAAEAAgAEAAQABAAGAAcACAAIAAkACQAKAAsA
DAANABAAEAARABIAEAAQABEAEQASABIAEgASABQAFAAVABUAFQAWABYAFgAYABgAGAAY
ABgAGAAYABcAFwAXABcAFwAVABUAFQAUABUAFAATABMAEgARABAAEAARAA8ADgAOAAsA
CAAIAAcABgAFAAQAAwADAAIAAQAAAP3//f/8//z/+//6//r/+v/4//j/+P/4//b/9v/2
//b/9//3//f/9//1//b/9v/2//b/9v/2//f/+f/5//n/+f/5//n/+v/7//n/+f/5//n/
+//7//v/+//5//r/+v/6//z//f/9//3//f/9//7//v/+//7//f/9//3//f/9//3/+//8
//z//P/+//3//f/9//3//f/9//z//P/8//z//P/7//v/+//7//v/+//7//v/+v/6//r/
+v/4//j/+P/4//r/+v/5//n/+f/5//n/+f/5//n/+f/5//n/+P/4//j/+P/4//j/+P/4
//j/+P/4//j/+P/4//f/9//3//f/9//4//j/+v/7//3///8BAAMABQAFAAcACAAIAAgA
CQAJAAoACgAMAA4ADwAQAA8ADgANAAwADwAQABAADgANAAwADAALAAgABwAEAAAAAQD/
//7//f/5//f/9f/0//X/9P/z//L/7//u/+7/7f/s/+z/7f/t/+v/6//r/+v/6v/q/+r/
6v/q/+n/6f/p/+n/6f/p/+n/6f/r/+z/8f/6/wEABAAEAP//9v/0//T/9v/6/wAACAAU
ABsAHQAbAAoA6P/N/8n/0//a/9v/2f/a/9z/3P/e/+D/3f/d/+P/5v/p/+j/6f/o/+r/
6v/q/+r/6P/o/+j/6f/p/+n/6f/p/+r/6v/q/+v/6f/p/+n/6f/r/+v/6//r/+3/7v/u
/+7/7f/t/+3/7f/t/+3/7f/u/+7/7v/u/+7/7//v/+//7//w//D/8P/x//H/8f/y//L/
9P/0//T/9f/1//X/9v/2//f/9v/1//T/9v/2//f/9//5//n/+f/6//r/+//7//z//P/+
////////////AAACAAAAAAACAAMABAAEAAUABQAIAAkACgALAAwADAANAA4AEAAQABEA
EQASABIAEgASABIAEgATABMAEwAUABQAFAAUABQAFAAUABQAFAAUABMAEwATABMAEwAT
ABMAEwASABEAEAAPAA8ADgANAAwADAALAAkACAAIAAkABgAGAAUAAgABAAAA///9//z/
+//6//n/+f/4//j/9f/0//T/9P/0//T/9P/0//L/8v/y//L/8//z//P/8//z//T/9P/0
//T/9P/0//X/9f/1//X/9f/1//X/9v/3//f/9//3//f/9//3//f/9//3//j/+P/4//r/
+//7//v/+v/5//n/+P/6//r/+f/5//n/+f/5//n/9//4//j/+P/6//n/+f/5//n/+f/5
//j/9v/2//b/9v/1//X/9f/1//X/9f/1//X/9v/2//b/9v/0//T/9P/0//T/9P/z//P/
8//z//P/8//z//P/8//z//P/8v/y//L/8v/y//L/8v/y//L/8v/y//L/8v/y//L/8v/y
//L/8v/y//H/8f/x//H/8f/y//L/9P/1//f/+f/9////AQABAAEAAgACAAIAAwADAAQA
BAAEAAYABwAIAAYABgAGAAYACQAKAAoACAAHAAYABgAFAAQAAwAAAPz/+f/3//b/9f/1
//P/8f/w/+//7v/t/+z/6f/o/+j/5//o/+j/6f/p/+f/5//n/+f/5v/m/+b/5v/m/+X/
5f/l/+X/5f/l/+X/4//l/+r/8f/4/wEABgAGAP//9v/w//L/8v/2//z/BAAMABUAGQAX
AAQA4P/F/8H/y//S/9P/0f/U/9b/2v/c/97/2//b/+H/5v/n/+b/5//q/+z/7P/s/+z/
6v/q/+r/6//r/+v/6//r/+r/6v/q/+v/6//r/+v/6//r/+v/6//r/+v/7P/s/+z/7f/t
/+3/7f/t/+3/7f/u/+z/7P/s/+z/7f/t/+3/7f/w//D/8P/x//H/8f/y//L/8v/y//L/
8//z//P/9P/0//b/9v/2//b/9v/2//f/9//5//n/+f/6//r/+//7//z//P/+///////9
//3//v8AAAAAAAACAAMABAAEAAUABQAIAAkACgALAAwADAANAA4AEAAQABEAEQAQABAA
EAAQABIAEgATABMAEwAUABQAFAAUABQAFAAUABIAEgASABEAEwATABMAEwARABEAEQAQ
ABEAEAAPAA8ADgANAAwADAALAAkACAAIAAUAAgACAAEAAAD///7//f/9//z/+//6//f/
9//2//b/9f/0//T/9P/0//T/9P/0//T/9P/0//T/9f/1//X/9f/z//T/9P/0//T/9P/0
//X/9f/1//X/9f/3//f/+P/5//n/+f/5//n/+f/5//n/+f/7//z//P/8//z//f/9//3/
/f/9//7//v/8//z/+//7//3//f/9//3/+//8//z//P/+//3//f/9//3//f/9//z//P/8
//z//P/5//n/+f/5//n/+f/5//n/+v/6//r/+v/6//r/+v/6//r/+v/5//n/+f/5//n/
+f/5//n/+f/5//n/+P/6//j/+P/6//r/+v/6//r/+v/6//r/+v/5//n/+f/5//n/+v/6
//z//f///wEAAwAFAAcABwAJAAoACgAKAAsACwAMAAwADAAOAA8AEAAOAA4ADgAOABEA
EgASABAADQAMAAwACwAKAAkABgACAAMAAQAAAP///f/7//n/+P/3//b/9f/0//P/8v/y
//H/8P/w//H/8f/x//H/8f/x//D/8P/w//D/7v/t/+3/7f/v/+//7//v//H/8f/0//n/
AAAHAAoABgD///j/9P/y//T/+P/+/wgAFAAfACUAIQAMAOj/z//N/9X/3v/j/+X/7P/w
/+7/7P/s/+v/6f/r//L/8//y//H/8P/y//L/8v/y//L/8v/y//P/9f/1//X/9f/0//T/
9P/1//P/8//z//P/9P/1//b/9//1//b/9v/2//X/9f/1//X/9f/1//X/9v/2//b/9v/2
//j/+f/6//v/+v/6//r/+//7//v//P/8//z//P/8//3/+//7//z//P8AAAAAAAAAAP7/
/v//////AwADAAMABAACAAMAAwAEAAQABgAHAAcABwAHAAgACgAIAAgACgALAA4ADgAP
AA8ADgAPABAAEQASABIAEwAUABQAFAAVABUAFgAWABYAFgAYABgAGQAZABsAHAAcABwA
GgAaABoAGgAYABgAGAAXABcAFwAXABcAGQAZABkAGAAVABQAEwATABIAEQAQABAADwAN
AAwADAAJAAYABgAFAAYABQAEAAMAAwACAAEAAAD9//3//P/8//3//P/8//z/+v/6//r/
+v/4//j/+P/4//n/+f/5//n/+f/6//r/+v/4//j/+P/5//n/+f/5//n/+f/5//r/+//7
//v/+//7//v/+//7//v//f/+//7//v/8//3//f/9//3//f/+//7//v/+//3//f/9//3/
/f/9//3//v/+//7//v/9//3//f/9//3//f/8//z//P/8//z//f/9//3//f/7//v/+//7
//r/+v/6//r/+v/6//r/+v/6//r/+f/5//n/+f/5//n/+//7//r/+v/6//r/+v/4//j/
+P/4//j/9//3//f/9//3//j/+P/6//v//f///wEAAwAFAAUACQAKAAoACgALAAsADAAM
AAwADgAPABAAEgASABIAEgARABIAEgAQAA8ADgAOAA0ADgANAAoABgAFAAMAAgABAP3/
+//5//j/9//2//X/9P/1//T/9P/z//D/8P/x//H/8f/x//H/8f/w//D/8P/w//D/7//v
/+//7//v/+//7//v/+//8P/z//j///8GAAgABQD+//b/9P/0//b//P8EABAAGwAlACsA
KgAWAPX/3f/X/97/5//r/+z/8P/y//D/8P/v/+3/6//q/+//8v/z//T/9P/0//T/9P/0
//T/9P/1//X/9f/1//X/9P/0//T/9f/1//X/9f/1//X/9f/1//X/9f/2//b/9v/3//f/
9//3//f/9//3//j/+P/4//j/+P/5//n/+f/5//r/+v/6//v/+//7//z//P/6//r/+v/7
//v/+//8//z/AAAAAAAAAAAAAAAAAQABAAMAAwADAAQABAAFAAUABgAEAAYABwAHAAcA
BwAIAAoADAAMAA4ADwAQABAAEQARABAAEQASABMAFgAWABcAGAAYABgAGQAZABoAGgAa
ABoAHAAcAB0AHQAdAB4AHgAeAB4AHgAeAB4AIAAgACAAHwAdAB0AHQAdAB0AHQAdABwA
HQAcABsAGwAaABkAGAAYABcAFQAUABQAEwAQABAADwAMAAsACgAJAAkACAAHAAYAAwAD
AAIAAgD///7//v/+//7//v/+//7//v/+//7//v/9//3//f/9//3//v/+//7//v/+//7/
///9//3//f/9//////8AAAEA/////////////////////wAAAgADAAQAAgADAAMAAwAD
AAMABAAEAAIAAgABAAEAAwADAAMAAwADAAQABAAEAAQAAwADAAMAAwADAAMAAgACAAIA
AgACAAEAAQABAAEAAQABAAEAAQAAAAAAAAAAAAAAAAAAAAAA/v/+//3//f//////////
//////////3//v/+//7//v/+//z//P/8//z//v/9//3//f/9//3//v/+/wAAAQADAAUA
BwAJAAsACwANAA4ADgAOAA8ADwAQABAAEgAUABUAFgAUABQAFAAUABUAFgAWABQAEwAS
ABIAEQAOAA0ACgAGAAUAAwACAAEAAQD///3//P/5//j/9//2//f/9v/2//X/8v/y//P/
8//v/+//7//v//D/8P/w//D/8P/v/+//7//v/+//7//v//H/8//4//3/BgANABAADAAD
APz//P/+//7/AgAKABQAHgAlACcAHwAEAOD/z//T/93/4v/j/+P/5P/k/+T/6P/q/+n/
6f/t//L/8//y//P/9P/0//T/9P/0//T/9P/0//X/9f/1//X/9f/0//T/9P/1//X/9f/1
//X/8//z//P/8//1//b/9v/2//X/9f/1//X/9//3//f/+P/4//j/+P/4//n/+f/5//n/
+P/4//j/+f/5//n/+v/6//r/+v/6//v/+//7//z//P/+//7//v/+//7//v//////AQAB
AAEAAgACAAMAAwAEAAQABgAHAAcABwAHAAgACgAMAAwADgAPAA4ADgAPAA8AEAARABIA
EwAUABQAFQAWABgAGAAZABkAGgAaABoAGgAcABwAHQAdAB0AHgAeAB4AHgAeAB4AHgAc
ABwAHAAbAB0AHQAdAB0AGwAbABsAGgAZABgAFwAXABYAFQAUABQAEwARABAAEAAPAAwA
DAALAAoACQAIAAcABQAEAAMAAgABAAEAAAAAAP///v/+//7//v/+//7//v/+//7//v/+
//v/+//7//v/+//8//z//P/8//z//P/9//v/+//7//v//f/9//7////9//3//f/9////
/////////f/+//7//v/+//////////3//f/+//7/AAAAAP/////9//3//f/9//3//v/+
//7//P/7//v/+//9//3//f/8//r/+v/6//r/+//7//v/+//7//v/+//7//r/+v/6//r/
+P/4//j/+P/4//j/9//3//f/9//3//f/9//3//f/9//5//j/+P/4//b/9v/2//b/+P/4
//j/+P/4//j/9v/2//b/9v/4//f/9//3//f/9//4//j//P/9////AQABAAMABQAFAAYA
BgAFAAQABwAHAAgACAAGAAgACQAKAAoACgAKAAoACwAMAAwACgAHAAYABgAFAAIAAQD+
//r/+//5//j/9//1//P/8f/w/+//7v/t/+z/7f/s/+z/6//o/+j/6f/p/+f/5//n/+f/
5v/m/+b/5v/m/+X/5f/l/+f/5//n/+f/5f/p//D/9/8AAAUABAAAAPn/9v/0//L/9v/+
/wYADgAUABkAGwANAOz/zP/D/83/1//a/9v/2//a/9z/3v/g/97/3f/h/+X/6P/p/+j/
6f/o/+r/6v/q/+r/6v/q/+r/6//r/+v/6//r/+z/7P/s/+3/6//r/+v/6//r/+v/6//r
/+v/7P/s/+z/7f/t/+3/7f/t/+3/7f/u//D/8P/w//D/8f/x//H/8f/w//D/8P/x//H/
8f/y//L/9P/0//T/9f/z//P/9P/0//b/9v/2//b/9v/2//f/9//5//n/+f/6//r/+//7
//z//P/+////////////AAACAAIAAgAEAAUABgAGAAcABwAIAAkACgALAAwADAANAA4A
DgAOAA8ADwAQABAAEAAQABQAFAAVABUAEwAUABQAFAAUABQAFAAUABQAFAAUABMAEQAR
ABEAEQARABEAEQAQAA8ADgANAA0ADAALAAoACgAJAAcABgAGAAcABAAEAAMAAAD///7/
/f/7//r/+f/4//X/9f/0//T/9f/0//T/9P/y//L/8v/y//L/8v/y//L/8//z//P/8//z
//T/9P/0//T/9P/0//X/8//z//P/8//x//H/8v/z//X/9f/1//X/9f/1//X/9f/z//T/
9P/0//T/9f/1//X/9f/1//b/9v/2//b/9f/1//X/9f/1//X/8//0//T/9P/0//P/8//z
//P/8//z//L/9P/0//T/9P/z//P/8//z//H/8f/x//H/8v/y//L/8v/w//D/8P/w//D/
8P/v/+//7//v/+//7//v/+//7//v/+//7v/w//D/8P/w//D/8P/w//D/8P/v/+//7//t
/+3/7v/u//D/8f/z//X/9//5//v/+////wAAAAAAAAEAAQACAAIAAgAEAAUABgAGAAYA
BgAGAAcACAAIAAYABQAEAAQAAwAEAAMAAAD8//n/9//2//X/8//x/+//7v/v/+7/7f/s
/+v/6v/q/+n/5v/m/+f/5//l/+X/5f/l/+T/5P/k/+T/5f/l/+b/5//l/+X/5f/l/+f/
5//m/+n/7v/1//7/AgD///b/7v/s/+r/6v/u//r/BgAPABcAHQAaAAQA4//R/8//1v/f
/+X/6P/u/+7/6v/o/+f/5f/h/+T/6f/s/+3/7P/s/+z/7P/s/+7/7v/u/+//7f/t/+3/
7f/s/+z/7P/t/+3/7f/t/+3/7f/t/+3/7f/v//D/8P/w/+//7//v/+//8f/x//H/8v/y
//L/8v/y//P/8//z//P/9P/0//T/9f/z//P/9P/0//T/9P/0//X/9f/1//b/9v/6//r/
+v/6//r/+v/7//v/+//7//v//P/+//////8AAP7/AAABAAEAAwADAAQABgAFAAQABQAF
AAYABgAHAAcACgALAAwADQAOAA4ADwAQABAAEAARABEAFAAUABQAFAAWABYAFwAXABUA
FgAWABYAGAAYABgAGAAYABgAGAAXABUAFQAVABUAFwAXABcAFgAXABYAFQAVABIAEQAQ
ABAADwANAAwADAALAAgACAAHAAYABQAEAAMAAQAAAP///v/9//3//P/8//v/+v/6//r/
+P/4//j/+P/6//r/+v/6//n/+f/5//n/9//4//j/+P/4//j/+P/5//n/+f/5//n/+//7
//z//f/9//3//f/9//3//f/9//3//f/+//7//v/+//////////3//f/+//7//v/+//3/
/f////////////3//v/+//7//v/9//3//f/////////+//7//v/+//7////////////+
//3//P/7//r/+v/6//r/+v/6//r/+v/8//z/+//7//3//f/9//z/+v/6//r/+v/8//z/
/P/8//v/+f/4//f/+f/5//r/+v/6//v//f///wEAAwAFAAUABwAIAAgACAAKAAsADQAO
AA4AEAARABIAEgASABIAEgATABQAFAASABEAEAAQAA8ADgANAAoABgAFAAMAAgABAP3/
+//5//j/9//2//X/9P/z//L/8v/x//D/8P/x//H/7//v/+//7//u/+7/7v/u/+7/7f/t
/+3/6//r/+v/6//r/+3/8P/v//L/+/8AAAQAAwD+//T/8v/0//T/+v8CAAoAFwAhACkA
KgAcAPv/4f/b/+L/6//v/+7/8v/2//T/8P/v/+3/5//m/+3/8v/z//T/8v/y//L/8v/y
//L/8v/z//H/8f/x//H/8P/w//D/8f/v/+//7//v//D/8f/y//P/8f/y//L/8v/z//P/
8//z//X/9f/1//b/9P/0//T/9P/1//X/9f/1//b/9v/2//f/9//3//j/+P/4//j/+P/5
//n/+f/6//r//P/8//z//P/8//z//f/9/////////wAA/v//////AAD+/wAAAQABAAIA
AwAFAAgACAAIAAoACwAOAA4ADwAPAA8ADwAPAA8AEAAQABEAEgAUABQAFQAVABgAGAAY
ABgAGAAYABkAGQAbABwAHAAcABoAGgAaABoAHAAcABwAGwAbABsAGwAbABsAGwAbABoA
GQAYABcAFwAYABcAFgAWABMAEQAQABAADwAMAAwACwAKAAkACAAHAAUABAADAAIA////
//7//v/9//z//P/8//z//P/8//z/+v/6//r/+v/5//n/+f/5//v//P/8//z/+v/6//r/
+//7//v/+//7//3//f/+////AAABAAIAAwAFAAUABQAFAAcACAAIAAgABgAHAAcABwAH
AAcACAAIAAkACgAKAAsADQANAA0ADQANAA4ADgAOAA4ADQANAA0ADQANAA0ADAAKAAoA
CgAKAAsACwALAAsACwALAAsACwAKAAoACgAKAAgACAAIAAgABgAGAAUABQAFAAUABQAF
AAcABwAHAAgABgAGAAYABgAGAAYABgAGAAYABQAFAAUABQAFAAYABgAGAAcACQALAA0A
DwARABEAFQAWABYAFgAXABcAGAAYABgAGgAbABwAHAAcABwAHAAdAB4AHgAcABsAGgAa
ABkAGgAZABYAEgARAA8ADgANAAoABwAEAAIAAQAAAP///v/+//7///////z//P/9//3/
+//7//v/+//4//j/+P/4//j/9//3//f/9//3//f/9//3//f/+v/9/wIACwASABYAEwAM
AAQAAgAEAAQACAASABwAJQAtADMAMgAcAPn/4f/f/+r/8//z//L/9P/y//D/9P/1//P/
8//2//v//v/9//7//v/+//7//v/+//7//v////3//f/9//3//P/8//z//f/9//3//f/9
//3//f/9//3///8AAAAAAAD//////////wEAAQABAAIAAgACAAIAAgADAAMAAwADAAIA
AgACAAMABQAFAAYABgAEAAQABAAFAAcABwAIAAgACAAIAAgACAAKAAoACwALAAsACwAL
AAwADgAPAA8AEAAOABAAEQARABEAEQASABQAFAAUABYAFwAaABoAGwAbABoAGwAcAB0A
HgAeAB8AIAAiACIAIwAjACQAJAAkACQAJAAkACUAJQAlACYAJgAmACgAKAAoACgAKAAo
ACgAJwAlACUAJQAlACcAJwAnACYAJQAkACMAIwAgAB8AHgAeAB0AGwAaABoAGQAWABYA
FQAUABMAEgARAA8ADgANAAwACQAJAAgACAAHAAYABgAGAAYABgAGAAYABgAGAAYABgAD
AAMAAwADAAMABAAEAAQABAAEAAQABQAHAAcABwAHAAUABQAGAAcABwAHAAcABwAHAAcA
BwAHAAcACAAIAAgABgAHAAcABwAHAAcACAAIAAoACgAJAAkACQAJAAkACQAHAAgACAAI
AAgABwAHAAcABQAFAAUABAAGAAYABgAGAAMAAwADAAMABQAFAAUABQACAAIAAgACAAQA
BAAEAAQABAAEAAMAAwADAAMAAwADAAEAAQABAAEAAwACAAIAAgACAAIAAgACAAIAAgAC
AAAAAAAAAAAAAAD///////8BAAEAAgACAAYABwAJAAsADQAPABEAEQARABIAEgASABMA
EwAUABQAEgAUABUAFgAWABYAFgAWABUAFgAWABQAEwASABIAEQAOAA0ACgAGAAcABQAE
AAMAAQD///3//P/9//z/+//6//f/9v/2//X/9P/0//X/9f/z//P/8//z//T/9P/0//T/
8v/x//H/8f/y//P/9P/1//X/9f/6/wEACgATABIADAADAAAAAgACAAIACAAQABoAIgAp
ACkAHQD6/9r/0f/Z/+X/6P/n/+n/6P/o/+r/7P/q/+v/7//1//b/9f/0//f/+P/6//r/
+v/6//j/+P/4//n/9//3//f/9//4//j/+P/5//n/+f/5//n/+f/5//n/+f/5//r/+v/6
//v/+//7//v/+//7//v//P/6//r/+v/6//3//f/9//3//P/8//z//f//////AAAAAAAA
AAAAAAEAAQABAAIAAgACAAIAAgACAAIAAgADAAMABQAFAAUABgAGAAcABwAIAAoADAAN
AA0ADQANAA4AEAAQABAAEgATABIAEgATABMAFgAXABgAGQAaABoAGwAcABwAHAAdAB0A
IAAgACAAIAAgACAAIQAhACEAIgAiACIAIgAiACIAIgAkACQAJAAjACEAIQAhACEAHwAf
AB8AHgAdABwAGwAbABwAGwAaABoAGQAXABYAFgATABAAEAAPAA4ADQAMAAsACQAIAAcA
BgAFAAUABAAEAAEAAAAAAAAAAgACAAIAAgACAAIAAgACAAEAAQABAAEAAQACAAIAAgAC
AAIAAgADAAMAAwADAAMAAQABAAIAAwAEAAUABgAHAAcABwAHAAcABQAGAAYABgAEAAUA
BQAFAAcABwAIAAgABgAGAAUABQAFAAUABQAFAAUABgAGAAYABAADAAMAAwAFAAUABQAE
AAIAAgACAAIAAwADAAMAAwADAAMAAwADAAAAAAAAAAAAAgACAAIAAgACAAIAAQABAAEA
AQABAAEAAQABAAEAAgABAAAA///+/wAAAAAAAAAAAAD/////////////AAAAAAQABQAH
AAkACwANAA8ADwARABIAEgASABMAEwAUABQAFAAWABcAGAAYABgAGAAYABkAGgAaABgA
FwAWABYAFQAWABUAEgAOAAsACQAIAAcABQADAAEAAAABAAAA///+//3//P/8//v//P/8
//3//f/7//v/+//7//j/+P/4//j/9v/1//X/9f/3//f/9//3//n/9//4//n//v8HAA4A
EgAPAAYA/v/8//z//P8CAAoAFgAhACkALwAqABQA9f/j/+H/6v/z//f//P8CAAIA/v/+
//v/9//1//j/+//+//3//v/+//7//v/+////AAABAAMAAQABAAEAAQAAAAAAAAABAAEA
AQABAAEA//////////8BAAIAAgACAAMAAwADAAMABQAFAAUABgAEAAQABAAEAAYABwAI
AAkACgAKAAoACwAJAAkACgAKAAwADAAMAA0ADwAPABAAEAASABIAEgASABQAFAAVABUA
GQAZABkAGgAYABkAGQAaABgAGgAbABsAHQAdAB4AIAAgACAAIgAjACIAIgAjACMAJAAl
ACYAJwAmACYAJwAoACoAKgArACsALAAsACwALAAsACwALQAtAC0ALgAuAC4ALgAuAC4A
LgAuAC4ALgAtAC0ALQAtAC0ALQAtAC0ALAApACgAJwAnACgAJwAmACYAJQAjACIAIgAh
AB4AHgAdABoAGQAYABcAFwAWABUAFAARABEAEAAQAA8ADgAOAA4ADgAOAA4ADgAOAA4A
DgAOAAsACwALAAsACwAMAAwADAAOAA4ADgAPAA0ADQANAA0ADwAPABAAEQAPAA8ADwAP
AA8ADwAPAA8ADQAOAA4ADgAQABEAEQARABMAEwAUABQAEgASABEAEQARABEAEQARABEA
EgASABIAEgARABEAEQARABEAEQAQABAAEAAQABAADwAPAA8ADwAPAA8ADwAPAA4ADgAO
AA4ADAAMAAwADAAOAA4ADQANAAsACwALAAsADQANAA0ADQAMAAwADAAMAAwACgAKAAoA
CgALAAsADAANAA0ADQAOAA4AEAARABMAFQAVABcAGQAZABsAHAAcABwAHQAdAB4AHgAe
ACAAIQAiACIAIgAiACIAJQAmACYAJAAjACIAIgAhACIAIQAeABoAFwAVABQAEwATABEA
DwAOAA0ADAALAAoABwAGAAYABQAGAAYABwAHAAUABQAFAAUAAgACAAIAAgACAAEAAQAB
AAEAAQABAAEAAwADAAQABQAMABEAGAAaABcAEAAKAAgABgAIABIAGgAiAC0AOwBBAEIA
NAAVAP3/9f/8/wUACwAMABAAEgAMAAgACQAHAAEAAAAHAAoACQAKAAgACAAIAAgACgAK
AAoACwAJAAkACQAJAAgACAAIAAkACQAJAAkACQALAAsACwALAAsADAAMAAwACwALAAsA
CwANAA==
         </WaveFormData>
      </LeadData>
      <LeadData>
         <LeadByteCountTotal>10000</LeadByteCountTotal>
         <LeadTimeOffset>0</LeadTimeOffset>
         <LeadSampleCountTotal>5000</LeadSampleCountTotal>
         <LeadAmplitudeUnitsPerBit>4.88</LeadAmplitudeUnitsPerBit>
         <LeadAmplitudeUnits>��V</LeadAmplitudeUnits>
         <LeadHighLimit>2147483647</LeadHighLimit>
         <LeadLowLimit>268435456</LeadLowLimit>
         <LeadID>V1</LeadID>
         <LeadOffsetFirstSample>0</LeadOffsetFirstSample>
         <FirstSampleBaseline>0</FirstSampleBaseline>
         <LeadSampleSize>2</LeadSampleSize>
         <LeadOff>FALSE</LeadOff>
         <BaselineSway>FALSE</BaselineSway>
         <ExcessiveACNoise>FALSE</ExcessiveACNoise>
         <MuscleNoise>FALSE</MuscleNoise>
         <LeadDataCRC32>2686707819</LeadDataCRC32>
         <WaveFormData>
AgACAAIAAgACAAIAAgACAAQABAAEAAQAAgACAAIAAgAEAAQABAAEAAQABAAEAAQABAAE
AAQABAAEAAQABAAEAAIAAgACAAIAAgACAAIAAgACAAIAAgACAAIAAgACAAIAAgACAAIA
AgACAAIAAgACAAIAAgACAAIAAAAAAAAAAAAAAAAAAAAAAAIAAgACAAIAAAAAAAAAAAAA
AAAAAAAAAAAAAAAAAAAA/v/+//7//v/+//7//////wAAAAAAAAAAAAD///7///8AAAEA
BAAGAAcACgAMAA0AEAAQABAADgAJAAUABAACAAIAAQAAAP3//f/8//z//P/8//z/+v/5
//j/+P/4//j/+P/4//j/+P/2//f/9//3//j/+//8//3//P/8//z/+v/8//z//P/8//z/
+//7//z/+v/6//r/+v/6//v/+//7//z//P/8//z//P/9//3//P/8//v/+//9//3//f8A
AAcAFAAhACwANgBAAEgASQA+ADUALAAjABwAGAAaAB4AEwACAO3/2P/J/8f/0P/W/9P/
0P/R/93/6v/2//z//f8AAAIAAwADAAMABQAGAAYABgAHAAcABwAHAAoACgALAAsACQAJ
AAkACQALAAwADAAMAAoACgALAAsACwAMAAwADAAKAAwADAAMAA4ADgAOAA4ADAAMAAwA
DAAMAAwADQANAAoACgAKAAoADAAMAAwADAAMAA0ADgAOAA4ADgAOAA4ADAAMAAwADAAO
AA4ADgAOAA8ADwAPAA8ADQANAA0ADQANAA0ADQANAA0ADQANAA4ADgAOAA4ADgAOAA4A
DgANAA0ADQANAA0ADQAMAAwACwALAAsACwALAAoACgAIAAcABwAHAAcABwAHAAcABwAG
AAUABAAEAAMAAQABAAEAAQD//////////wAAAAAAAAAA///9//3//v/+//7//v/+/wAA
AAD/////////////AAD+//7//v/+/wAAAAAAAAAA/v///wAAAAD/////////////////
//////////////8BAAEAAgACAAAAAQABAAEAAQABAAEAAQACAAIAAgACAAAAAAAAAAAA
AwADAAMAAwABAAEAAQABAAAAAAAAAP////8AAAAA////////////////////////////
/////v/+//7//v////7//v/+//7//////////v/+//7//v/+//3//f/9//3//f/9//3/
/f/7//v/+//7//v/+v/5//n/+//7//z//P/7//v/+//7//v/+//8//z/+//8//r/+v/6
//r//P/8//z//f/7//r/+v/6//r/+//7//v/+//7//v//f8AAAEABAAGAAcACAAIAAgA
BAABAP3//P/8//z/+//6//X/9f/0//T/9P/0//T/8v/z//L/8v/y//L/8v/y//L/8v/y
//P/8//z//P/9f/1//P/9P/0//T/8v/y//L/8v/0//T/8//z//L/8v/y//L/9P/0//X/
9f/1//T/9P/0//T/9P/1//X/9P/2//X/9f/1//X/9/8AAA0AHAApADQAQABIAEQAPQA0
ACkAIAAVAAwAEAAQAAAA6f/Q/7f/rP+t/7X/tv+2/7v/xv/X/+X/7v/y//b/+//8//z/
/f/9//3///8AAAAAAAD//////////wAAAAABAAEAAQABAAEAAQABAAIAAgACAAQABAAF
AAUAAwAEAAQABAAEAAYABgAGAAQABAAEAAQABgAGAAYABgAGAAYABwAHAAYABgAGAAYA
CAAIAAgACAAGAAcACAAIAAYABgAGAAYACQAKAAsADAAKAAoACgAKAAkACQAJAAkACwAL
AAsACwANAA0ADQANAAwACwAKAAoADAAMAAwADAAMAAwADAALAAsACwALAAsACwAKAAoA
CQAJAAkACQAJAAoACgAIAAcABwAHAAcABwAFAAUABQAEAAUABAAEAAMAAwADAAMAAwAB
AAEAAQABAAAAAAAAAAAA///9//3//v/+//7//v/+//7//v/9//3//f/9//3//v/8//z/
/P/8//z//P/8//z//P/9//7//v/9//3//f/9//3//f/9//3////////////9//3//v/+
//7///////////////////8AAAAAAAAAAP7//v/+//7///////////////////////7/
/v/+//3//f/+//7//f///////////////////////////////v/8//z//P/9//7//v/+
//7//f/9//3//P/8//z//P/8//v/+//7//v/+f/5//n/+f/5//n/+f/5//v/+v/5//n/
+f/5//r/+v/5//n/+f/5//n/+f/6//r/+//6//r/+v/7//n/+f/8//r/+v/6//r/+P/4
//j/+f/7//r/+v/6//r/+//7//v/+//7//v//f/+////AgAEAAUABgAGAAYABAABAP3/
/P/4//j/9//2//P/8//y//L/8v/y//L/8P/w//D/8f/y//L/8v/y//L/8v/y//P/8//z
//P/9f/1//X/9v/2//b/9P/0//T/9P/0//T/8//z//L/8v/y//L/8v/y//P/8//z//L/
8v/y//T/9P/1//X/9P/y//P/9f/1//X/9/8AAA0AHAApADYAQgBOAE4ARwBAADcAKgAb
ABAAEAAQAAAA5f/I/6//ov+h/6n/rP+u/7X/xP/X/+f/7v/y//j/+//8//z//f/9//3/
/f/+//7//v///////////wAAAAABAAEAAQABAAEAAQABAAIAAgACAAQABAAFAAUABQAG
AAYABgAGAAgACAAIAAYABgAGAAYACAAIAAgACAAKAAoACwALAAoACgAKAAoACgAKAAoA
CgAKAAsADAAMAAoACgAKAAoADAAMAAwADAAMAAwADAAMAA0ADQANAA0ADQANAA0ADQAP
AA8ADwAPABEAEQARABIAEQAQAA8ADgAOAA4ADgANAA8ADwAPAA8AEQAQABAADwANAA0A
DQANAAwADAAKAAkACwALAAsACwALAAsACwAKAAsACgAKAAkABwAHAAcABwAHAAcABwAH
AAQABAAEAAQABQADAAMABAACAAIAAgACAAAAAAD/////AQABAAEAAgACAAIAAgACAAAA
AAAAAAAAAAABAAIAAgADAAMAAwADAAMAAwADAAMAAQABAAEAAQABAAEAAgACAAIAAwAD
AAMAAwADAAMAAwAAAAAAAAAAAAIAAgACAAIAAQABAAEAAQABAAEAAQABAAAAAAAAAP//
AQACAAIAAQABAAEAAQABAP///////////////////v/+//7//v////7//v/+//7/////
/////v/+//7//v/+/////////////v/9//z/+//7//v/+//7//v/+v/5//n/+v/7//3/
/v/9//3//f/9//v/+//8//r/+v/8//z//P/8//z//P/8//3/+//6//r/+v/6//v/+//7
//3//f/9////AgADAAYACAAJAAoACgAKAAYAAwD///7//v/+//3//P/5//n/+P/4//b/
9v/2//T/9f/0//T/9P/0//T/9P/0//T/9P/1//X/9f/1//f/9//3//j/+P/4//j/+P/4
//j/+P/4//f/9//2//b/9v/2//j/+P/5//n/+f/4//j/+P/2//b/9//3//T/9v/5//n/
9//3//n/AAANABoAJQAwAD4ARgBEADsAMgArACYAGwAUABgAHAAUAAEA7v/b/8r/x//P
/9L/zP/L/87/1//n//T/+P/4//3/AgACAAMAAwADAAMABAAEAAQABQAFAAUABQAGAAYA
BwAHAAUABQAFAAUABQAGAAYABgAGAAYABwAHAAcACAAIAAgACAAKAAoACgAKAAoACgAK
AAoACgAKAAoACgAKAAsACwAIAAgACAAIAAgACAAIAAgACgALAAwADAAMAAwADAAMAAwA
DAAMAAwADAAMAAwADAANAA0ADQANAAsACwALAAsACwALAAsACwALAAsACwAMAAwADAAM
AAwADAAMAAwACwALAAsACwALAAsACgAKAAkACQAJAAkACQAKAAoACAAHAAcABwAHAAcA
BwAHAAcABgAFAAQABAADAP//////////AQABAAEAAQAAAAAAAAAAAAEA/////wAA/v/+
//7//v8AAAAA/////wEAAQABAAIAAgACAAIAAgACAAIAAgACAAIAAwAEAAQABQAFAAUA
BQADAAMAAwADAAMAAwADAAMAAwADAAQABAAEAAUABQAFAAUABQAFAAUABAAEAAQABAAE
AAQABAAEAAUABQAFAAUABwAHAAcABwAEAAQABAADAAMABAAEAAMABQAFAAUABQAFAAUA
BQAFAAUABQAFAAQAAgACAAIAAwAEAAQABAAEAAUABQAFAAQAAgACAAIAAgADAAMAAwAD
AAEAAQABAAEAAQABAAEAAQABAAAA//////////8AAAAAAQD//wIAAAAAAAAAAAACAAIA
AgADAAEAAAAAAAAA/v////////8DAAMAAwAFAAYABwAKAAwACwAMAAwADAAMAAkABQAE
AAIAAgABAAAA/f/9//z//P/8//z//P/6//f/9v/2//b/9v/2//b/9v/4//j/+f/5//n/
+f/7//v/+//8//z//P/4//j/+P/4//j/+P/3//f/+v/6//r/+v/6//r/+//7//n/+P/4
//j/+P/4//n/+f/4//b/+f/7//v/+f/5//r/AQAOAB0AKgAyAD4ARABFADwAMQAoAB0A
FAAOABAAEgAJAPj/4//M/8H/v//I/87/yf/I/83/1//m//D/9P/3//z//v//////////
/wAAAAAAAAMAAwADAAMAAgACAAMAAwAFAAUABQAFAAUABgAGAAYABgAGAAcABwAHAAgA
CAAIAAYACAAIAAgACAAIAAgACAAGAAYABgAGAAYABgAHAAcACAAIAAgACAAKAAoACgAK
AAkACQAJAAgACAAIAAgACAAGAAYABgAGAAcACAAJAAoACwALAAsACwALAAsACwALAAsA
CwALAAsACwALAAsADAAMAAwADAAMAAoACgAKAAkACQAJAAkACQAJAAgACAAHAAcABwAH
AAcACAAIAAYABQAFAAUABQAFAAMAAwADAAIAAwACAAIAAQD/////////////////////
/P/8//z//P/9//v/+//8//z//P/8//z//P/8//v/+//7//v/+//8//z//P/8//z//v/+
//7//v/8//3//v/+//3//f/9//3//f/9//3//f/9//3//f/9//////8AAAAA/v//////
///9//3//f/9//z//P/8//z//v/+//7//v/9//3//f/9//3//f/9//3//v/+//7//f/7
//z//P/7//v/+//7//v//f/9//3//f/9//3//f/8//z//P/8//3//f/8//v/+v/7//v/
+//6//r/+v/6//r/+f/5//n/+f/7//v/+//7//v/+//7//v/+f/4//f/9//5//n/+v/6
//n/9//5//n/+v/4//j/+P/4//j/+P/4//n/+f/4//j/+P/4//n/+f/5//v/+//7//3/
AAABAAQABgAFAAYABgAGAAIA///7//r/+v/6//n/+P/z//P/8v/y//L/8v/y//D/7//u
/+7/7v/w//D/8P/w/+7/7v/v/+//8P/x//T/9f/z//T/9P/0//L/8v/y//L/8v/y//H/
8f/y//L/8v/y//L/8v/z//P/8//y//L/8v/w//D/8f/x//L/8v/x//H/8f/z//f/AgAR
AB4AKQA0AEIARgBEAD0ANAAnABwADwAKAA4ACAD0/9v/vv+r/6T/qf+v/7D/sP+3/8j/
2f/n//D/8v/0//f/+v/7//v/+v/5//v//P/8//z//f/9//3//f/9//z//P/7//3//f/9
//3//f/+//7//v8AAAAAAQABAAEAAgACAAIAAgAEAAQABAAEAAQABAAEAAIAAgACAAIA
BAAEAAUABQAEAAQABAAEAAQABAAEAAQABAAFAAYABgAGAAYABgAGAAYABgAGAAYACAAI
AAgACAAJAAkACQAJAAkACQAJAAkACQAJAAkACQAJAAkACQAKAAoACgAKAAoACgAKAAoA
CQALAAsACwALAAsACgAKAAkACQAJAAkACQAIAAgABgAFAAUABQAFAAUABQAFAAUABAAD
AAIAAgABAAEAAQABAAEAAAD///7//f/+//7//v/+/////f/9//7//P/8//z//P/8//z/
+//7//n/+f/5//r//P/8//z//P/6//r/+v/6//r/+//8//z/+//7//v/+//5//n/+f/5
//v/+//7//v/+//7//z//P/8//3//f/9//3//f/9//3//P/8//z//P/8//z//P/8//3/
/f/9//3//f/9//3//f/+//7//v/9//v//P/8//v//f/9//3//f/9//3//f/9//v/+//7
//r//P/8//z//f/+//7//v/+//v/+//7//r/+v/6//r/+v/5//n/+f/5//v/+//7//v/
+f/5//n/+f/5//j/9//3//n/+f/6//r/+f/5//n/+f/5//n/+v/6//v/+v/6//r/+//4
//j/+P/4//j/+P/4//j/+f/7//r/+v/6//r/+//7//v/+//7//v//f8AAAEABAAGAAUA
BgAGAAYABAABAP3//P/4//j/9//2//T/9f/1//b/9P/0//T/8v/x//D/8P/w//L/8v/y
//L/8v/y//P/8//z//P/9f/1//T/9P/z//L/8f/y//P/9P/y//L/8f/x//T/9P/0//T/
9P/0//X/9f/1//T/9P/0//T/9P/1//X/9P/0//X/9f/1//X//f8KABsAKAAxAD4ASgBO
AEoAQwA4AC8AIgAVABIAFAAKAPT/2f+8/6v/pP+r/7H/sv+0/8H/1P/l/+//9P/4//z/
//8AAAAAAQABAAEAAQACAAIAAgAFAAUABQAFAAUABAAEAAMAAwADAAMAAwAFAAYABgAG
AAYABgAHAAcABwAIAAgACAAGAAgACAAIAAgACAAIAAgACgAKAAoACgAKAAoACwALAAoA
CgAKAAoADAAMAAwADAAKAAsADAAMAAwADAAMAAwADAAMAAwADAAMAAwADAAMAA0ADQAN
AA0ADQANAA0ADQALAAsACwALAAsACwALAAwADAAMAAwADAAMAAwADAALAA0ADQANAA0A
DQAMAAwACwAJAAkACQAJAAoACgAIAAcACQAJAAkACQAHAAcABwAGAAcABgAGAAUABQAF
AAUABQADAAMAAwADAAIAAgACAAIAAwABAAEAAgAAAAAAAAAAAAAAAAD/////////////
AAACAAIAAgACAAAAAAAAAAAAAAABAAIAAgABAAEAAQABAAMAAwADAAMAAQABAAEAAQAB
AAEAAgACAAAAAQABAAEAAwADAAMAAwACAAIAAgACAAIAAgACAAIAAwADAAMAAwADAAMA
AwADAAIAAgACAAEAAwAEAAQAAwADAAMAAwADAAMAAwADAAMAAQABAAEAAAACAAIAAgAD
AAIAAgACAAIAAQABAAEAAAAAAAAAAAAAAP//////////////////////////////////
/v/9//3//f/9//7//v///////////////v/+//7//v/+//7//v/+///////+//7//v/+
/////////////////wEAAgADAAYACAALAAwADAAMAAwACQAFAAQAAgACAAEAAAD7//v/
+v/6//z//P/8//r/9//2//b/9v/2//b/9v/2//b/9v/3//f/9//3//n/+f/5//r/+v/6
//j/+P/4//j/+v/6//n/+f/4//j/+P/4//j/+P/5//n/+//6//r/+v/4//j/+f/5//r/
+v/5//n/+f/5//n/+v8BABAAHQAoADIAPABCAEMAPAAxACwAJQAaABQAFgAYAA8A/v/t
/9r/y//J/87/0P/N/8z/0f/b/+r/9P/4//n//P8AAAEAAQABAAEAAgACAAIAAwADAAMA
AwAEAAQABQAFAAUABQAFAAUAAwAEAAQABAAGAAYABwAHAAcACAAIAAgABgAIAAgACAAK
AAoACgAKAAgACAAIAAgACAAIAAkACQAIAAgACAAIAAgACAAIAAgACAAJAAoACgAKAAoA
CgAKAAoACgAKAAoACgAKAAoACgAJAAkACQAJAAsACwALAAsADQANAA0ADQAMAAsACgAK
AAoACgAKAAoACAAIAAgABwAJAAkACQAJAAsACgAKAAkACAAHAAYABQAGAAYABAADAAMA
AwADAAMAAwADAAMAAgABAAAAAAD///3//f/9//3//f/9//3//f/+//7//v/+//3/+//7
//z//P/8//z//P/+//7//f/9//3//f/9//7//v/+//7//v/+//7//v/+/wAAAQACAAIA
AQABAAEAAQABAAEAAQABAAEAAQABAAEAAQABAAIAAgACAAMAAwADAAMAAwADAAMAAgAC
AAIAAgACAAIAAgACAAMAAwADAAMAAwADAAMAAwACAAIAAgABAAEAAgACAAEAAQABAAEA
AQABAAEAAQABAAEAAQABAAAAAAAAAAAAAQACAAIAAgACAP////////7/AAAAAAAAAAD/
/////////////////////f/9//3//f/9//z/+//7//3//f/+//7//P/8//z//P/8//z/
/P/9//3//P/8//z//P/9//3//f////////8BAAIAAwAGAAgACQAKAAoACgAKAAcAAwAC
AAAAAAD///7/+f/5//j/+P/6//r/+v/4//X/9P/0//T/9P/0//T/9P/0//T/9f/1//X/
9f/3//f/9//4//j/+P/2//b/9v/2//b/9v/1//X/9v/2//b/9v/2//b/9//3//X/9P/0
//T/9v/2//f/9//0//b/9//3//f/9//5//r/AwAOABsAJAAwADoAQgA/ADgALQAkABsA
EgAKAAwADgAFAPT/3//M/73/uf/C/8j/xf/C/8n/0//g/+z/8v/1//r//v//////////
/wAAAAAAAAEAAQABAAEAAgACAAMAAwABAAEAAQABAAEAAgACAAIABAAEAAUABQAFAAYA
BgAGAAUABgAFAAQABAAEAAQABAAGAAYABgAGAAQABAAFAAUABAAEAAQABAAGAAYABgAG
AAYABwAIAAgACAAIAAgACAAIAAgACAAIAAoACgAKAAoACgAJAAgABwAHAAcABwAHAAkA
CQAJAAkACQAJAAkACgAIAAgACAAIAAYABgAGAAUABwAHAAcABwAFAAQABAADAAMAAwAD
AAMABAAEAAIAAQABAAEAAQABAP////////7////+//7//f/9//3//f/9//v/+//7//v/
+v/6//r/+v/7//n/+f/6//j/+P/4//j/+f/6//r/+//5//n/+f/6//r/+v/6//r/+v/6
//r/+v/6//v//P/8//3//f/9//3/+//7//v/+//7//v/+//7//v/+//8//z//P/9//3/
/f////////////7//v/+//7//f/8//v/+v/7//v/+//7//v/+//7//v/+v/6//r/+f/5
//r/+v/5//n/+f/5//n/9//3//f/9//3//f/9//2//b/9v/2//f/9//2//X/9P/1//X/
9f/0//b/9v/2//b/9f/1//X/9f/1//X/9f/1//P/8//z//P/8//y//H/8f/z//P/9P/0
//X/9f/z//T/9P/0//T/9P/y//L/8v/z//P/8v/y//L/8P/x//H/8f/1//X/9f/3//j/
+f/8//7///8AAAAAAAD///3/+v/6//b/9v/1//T/8f/x//D/8P/w//D/8P/u/+3/7P/s
/+z/6v/q/+r/6v/s/+z/7f/t/+v/6//t/+3/7f/u/+7/7v/u/+7/7v/u/+z/7P/r/+v/
7P/s/+z/7P/q/+r/6//r/+v/6v/q/+r/6//s/+7/7//u/+7/7//t/+v/7f/t//D/+f8G
ABUAIAAsADoAQgA/ADgALQAiABcACgAAAAQABADz/9z/w/+u/6P/o/+q/6z/q/+w/7//
z//e/+b/6P/t//D/9P/1//X/9f/3//j/+P/4//f/9//3//f/+P/4//n/+f/5//n/+f/5
//v//P/8//z/+v/6//v/+//7//z//P/8//r//P/8//z//P/8//z//P/+//7//v/+//z/
/P/9//3//v/+//7//v/+//7//v/+//7///8AAAAAAAAAAAAAAAAAAAAAAAAAAAAAAAAA
AAAAAQABAAEAAQABAAEAAQABAAEAAQABAAEAAQABAAEAAgAEAAQABAAEAAIAAgACAAEA
AQABAAEAAQADAAIAAgABAAMAAwADAAMAAwACAP///f////////////3//f/9//z//f/8
//z/+//5//n/+f/5//n/+f/5//n/9v/2//b/9v/1//P/8//0//T/9P/0//T/9P/0//P/
8//z//P/8//0//T/9P/0//T/8v/y//L/8v/y//P/9P/0//X/9f/1//X/9f/1//X/9f/1
//X/9f/1//X/9f/2//b/9P/1//X/9f/z//P/8//z//T/9P/0//T/9P/0//T/9P/1//X/
9f/1//f/9//3//f/9P/0//T/8//1//b/9v/1//P/8//z//P/9f/1//X/9f/1//X/9f/0
//T/9P/0//X/9f/0//P/8v/y//P/9P/0//L/8v/y//L/8f/x//H/8f/x//H/8f/x//H/
8f/x//H/8//y//H/8f/v/+//8P/w//H/8f/x//H/7//v//D/8P/v/+7/8P/w//D/8P/w
//D/8P/w//H/7//u/+7/7v/v//H/8v/z//P/8//z//X/9//5//3/AAAAAAAA///+//v/
9//y//D/7v/u/+3/7P/q/+v/6//s/+r/6v/q/+j/5//m/+b/5v/n/+j/6f/q/+r/6v/r
/+v/6f/p/+v/6//p/+r/6v/q/+j/6P/o/+j/6v/q/+n/6f/o/+j/6P/o/+n/6v/s/+3/
6//q/+r/6v/o/+j/6f/p/+r/6v/p/+n/6//t//X/AAAPAB4AKwA4AEIARAA+ADUAKgAd
ABAABwAGAAgA/P/k/8X/qv+Z/5b/nf+h/6L/pv+1/8j/2//l/+r/7P/y//P/8v/0//X/
9f/1//P/9P/0//T/9f/1//X/9f/4//j/+f/5//v/+//7//v/+f/6//r/+v/6//r/+//7
//v//P/8//z//P/+//7//v/+//7//v/+//7//v/+//7/AAAAAAEAAQAAAAAAAAAAAAAA
AAAAAAAAAAABAAIAAgAEAAQABAAEAAIAAgACAAIAAgACAAIAAgADAAMAAwADAAQABQAG
AAcABgAFAAQAAwAFAAUABQAGAAQABAAEAAQABAAEAAQAAwADAAMAAwADAAUABAAEAAMA
AQABAAEAAQACAAIAAAD//////////////////////v////7//v/9//v/+//7//v/+f/5
//n/+f/6//r/+v/6//v/+f/5//r/+P/4//j/+P/2//b/9f/1//f/9//3//j/+P/4//j/
+P/2//b/9v/2//T/9f/2//b/9f/1//X/9f/3//f/9//3//n/+f/5//n/9//3//j/+P/4
//n/+f/5//n/+f/5//n/+P/4//j/+P/4//j/+P/4//n/+f/5//n/9//3//f/9//2//b/
9v/1//b/+P/5//n/+f/5//n/+f/5//n/+f/5//f/9//3//b/9v/2//b/9//2//b/9v/2
//X/9f/1//T/9v/2//b/9v/1//X/9f/1//P/8//z//P/8f/x//H/8f/y//L/8v/z//P/
8//0//T/9f/1//P/9P/0//T/9P/0//L/8v/y//P/8//y//L/8v/y//P/8//z//X/9f/1
//f/+P/5//z//v/9//7//v/+//7/+//3//b/9P/0//P/8v/v/+//7v/u/+7/7v/u/+z/
6//q/+r/6v/q/+r/6v/q/+j/6P/p/+n/6//r/+3/7f/r/+z/7P/s/+z/7P/s/+z/7P/s
/+v/6//s/+z/7P/s/+z/7P/t/+3/7f/s/+z/7P/s/+z/7f/t/+z/7P/t/+3/7f/t/+3/
8P/5/wQAEQAaACYAMgA2ADMALAAjAB4AFwAOAAwAEAAOAAEA8v/d/8j/u/+5/77/wP+9
/7z/wf/L/9r/5v/q/+3/8P/y//P/8//z//P/9P/0//T/9f/1//X/9f/4//j/+f/5//f/
9//3//f/9//4//j/+P/2//b/9//3//f/+P/4//j/+v/8//z//P/6//r/+v/6//r/+v/6
//r/+P/4//n/+f/5//r/+//8//r/+v/6//r/+P/5//r/+v/4//j/+P/4//j/+P/4//j/
+P/4//j/+P/5//n/+f/5//n/+f/5//n/9//3//f/9//1//X/9f/2//j/+P/4//j/+v/6
//r/+f/5//n/+f/5//n/+P/4//f/9f/1//X/9f/2//b/9P/z//P/8//z//P/8v/x//D/
7v/v/+7/7v/t/+3/7f/t/+3/7P/r/+r/6f/p/+r/6//s/+3/6//r/+z/7P/s/+z/7P/u
/+7/7f/t/+v/6//r/+z/7P/s/+z/7P/u/+7/7v/u/+7/7//w//D/7//v/+//7//v/+//
7//v/+//7//v/+//7f/t/+7/7v/w//H/8f/x//H/8f/x//H/8P/w//D/8P/w//D/8P/w
/+//7//v/+//8f/x//H/8f/u/+7/7v/t/+3/7v/u/+3/7//v/+//7//t/+3/7f/t/+//
7//v/+7/7v/u/+7/7//u/+7/7v/u/+v/6//r/+r/6v/q/+r/6v/r/+v/6//r/+v/6//r
/+v/6f/p/+n/6f/r/+r/6f/p/+v/6//s/+z/6//p/+n/6f/o/+j/6P/o/+j/6P/o/+j/
6f/r/+r/6v/q/+j/6f/p/+n/6f/p/+n/6//s/+3/8P/y//X/9v/2//b/9v/z/+//7v/q
/+r/6f/o/+X/5f/k/+T/5v/m/+b/5P/h/+D/4P/g/97/3v/e/97/3v/e/9//3//h/+H/
4//j/+P/5P/k/+T/4P/g/+D/4P/g/+D/3//f/+L/4v/i/+L/4P/g/+H/4f/h/+D/4P/g
/97/3v/f/9//4P/i/+P/4//j/+P/4f/k/+v/9v8DAA4AGAAkACwAKQAgABcAEAAFAPz/
9P/0//b/8f/g/83/uP+r/6f/rv+0/7H/rv+x/7n/yP/W/97/3//i/+T/5f/l/+X/5//o
/+j/6P/p/+n/6f/p/+r/6v/r/+v/6f/p/+n/6f/p/+r/6v/q/+z/7P/t/+3/6//s/+z/
7P/u/w==
         </WaveFormData>
      </LeadData>
      <LeadData>
         <LeadByteCountTotal>10000</LeadByteCountTotal>
         <LeadTimeOffset>0</LeadTimeOffset>
         <LeadSampleCountTotal>5000</LeadSampleCountTotal>
         <LeadAmplitudeUnitsPerBit>4.88</LeadAmplitudeUnitsPerBit>
         <LeadAmplitudeUnits>��V</LeadAmplitudeUnits>
         <LeadHighLimit>2147483647</LeadHighLimit>
         <LeadLowLimit>268435456</LeadLowLimit>
         <LeadID>V2</LeadID>
         <LeadOffsetFirstSample>0</LeadOffsetFirstSample>
         <FirstSampleBaseline>0</FirstSampleBaseline>
         <LeadSampleSize>2</LeadSampleSize>
         <LeadOff>FALSE</LeadOff>
         <BaselineSway>FALSE</BaselineSway>
         <ExcessiveACNoise>FALSE</ExcessiveACNoise>
         <MuscleNoise>FALSE</MuscleNoise>
         <LeadDataCRC32>1119417715</LeadDataCRC32>
         <WaveFormData>
8v/y//L/8v/0//T/9P/0//T/9P/0//T/9P/0//T/9P/2//b/9v/2//j/+P/4//j/+P/4
//j/+P/4//j/+P/4//b/9v/2//b/9P/0//T/9P/0//T/9P/0//L/8v/y//L/8P/w//D/
8P/w//D/8P/w/+7/7v/u/+7/7P/s/+z/7P/r/+r/6f/o/+j/6P/o/+j/6P/o/+j/6P/m
/+b/5v/m/+b/5v/m/+b/5v/m/+b/5f/j/+P/4//j/+T/5P/k/+T/4v/i/+L/4//l/+b/
5//o/+f/6P/o/+n/7P/s/+z/7P/q/+j/5//m/+f/5//m/+X/5f/l/+X/5f/m/+f/5//m
/+T/5f/m/+f/6P/p/+j/5//j/+H/3//e/+D/4P/g/+D/3v/e/9z/2v/c/9z/3P/a/9r/
2v/a/9r/2P/Y/9f/1//X/9f/1//X/9n/2f/Y/9j/2P/Z/9n/2f/Y/9f/1v/S/87/yv/O
/9z/8/8MACQAPgBbAG0AdwCDAJMAnQCXAIgAfAB1AGMAPgAJAM7/k/9g/0v/Uv9j/2//
fP+L/53/tf/M/93/5//s/+r/6v/p/+n/6P/q/+r/6v/r/+z/7f/t/+//8P/w//H/7//w
//D/8P/z//P/9P/0//T/9v/2//b/9f/1//X/9v/1//f/+P/4//n/+f/6//v//P/8//3/
/f///wAAAAACAAMAAwAEAAUABgAHAAgACQAKAAsADAANAA4ADwAQABEAEgAUABUAFgAY
ABkAGgAcAB0AIAAgACIAIQAjACUAJgApACoALAAuADIAMwA2ADgAOgA7AD0APwBBAEMA
RQBHAEgASgBMAE0ATwBPAFEAUgBTAFUAVgBWAFcAVwBXAFgAWgBaAFoAWQBZAFkAWQBX
AFcAVgBVAFQAUQBQAE8ATABKAEgARwBEAEEAPgA7ADgANAAwACwAKQAlACEAHgAaABgA
EwAQAA0ACQAHAAQAAQD///3/+//4//f/9f/0//P/8//y//L/8v/w//D/8P/w/+7/7v/u
/+//7//v/+//7//v/+//7//w/+//7//v/+//8f/y//L/8v/0//T/9P/0//P/8//z//P/
8v/y//L/8v/0//T/9P/0//T/9P/0//T/9P/0//T/9P/2//T/9P/1//P/8v/y//L/8v/y
//D/7//w//D/8P/u/+3/7f/t/+3/7f/s/+z/7P/s/+z/6//q/+r/6f/p/+n/5//n/+f/
5//m/+X/5f/l/+X/5P/k/+T/5v/m/+f/5//k/+T/4//j/+P/4//j/+L/4v/k/+L/4v/i
/+L/4//j/+P/4//h/+D/4P/g/+D/4P/g/+D/4f/h/+L/4//k/+X/5v/m/+n/6v/q/+r/
6v/q/+j/5//k/+P/4//i/+H/4f/h/+H/4//k/+X/5f/k/+T/5f/m/+f/5//n/+X/4f/f
/93/2//c/9z/3P/c/9z/3P/c/9r/1v/W/9b/1v/W/9b/1v/W/9T/1P/U/9P/1f/V/9X/
1f/V/9X/1f/U/9T/1P/V/9X/1//W/9P/0P/M/8b/yP/W/+7/CwAkAD4AWgBpAHEAgQCV
AJ8AmQCJAH4AegBpAD0AAgDB/4T/T/86/z//UP9j/3n/jv+n/8P/2f/m/+v/7f/q/+j/
6P/n/+f/6P/q/+r/6v/r/+z/7f/t/+3/7v/u/+//7//w//D/8P/x//H/8v/y//T/9v/2
//b/9f/1//X/9v/3//n/+v/6//v/+//8//3//v/+//////8BAAIAAgAEAAUABQAGAAcA
CAAJAAoACwAMAA0ADgAPABAAEQASABMAFAAWABcAGAAcAB0AHgAgACEAJAAkACYAJwAp
ACsALAAvADAAMgA0ADYANwA6ADwAQABBAEMARQBGAEcASABJAEoATABOAE8AUQBRAFMA
VABVAFcAWABYAFsAWwBbAFwAWgBaAFoAWQBbAFsAWwBZAFkAWABXAFYAVQBUAFMAUABO
AEwASwBIAEMAQAA9ADoANgAyAC4AKwAnACMAIAAcABkAEwAPAAsABwAFAAIA///9//v/
+f/2//P/8f/w/+//7//u/+7/7v/s/+z/7P/s/+z/7P/s/+3/7f/t/+3/7f/t/+3/7f/u
/+//7//v/+//7//w//D/8P/y//L/8v/y//H/8f/x//H/8v/y//L/8v/0//T/9P/0//L/
8v/y//L/8v/y//L/8v/0//L/8v/z//H/8P/w//D/8v/y//D/7//u/+7/7v/s/+3/7f/t
/+3/6//q/+r/6v/q/+r/6f/o/+j/5//n/+f/5f/l/+X/5f/k/+P/4//j/+X/5P/k/+T/
5P/k/+X/5f/k/+T/4//j/+H/4f/h/+D/4P/g/+D/4P/i/+L/4v/i/+L/4v/i/+L/3//f
/9//3//h/+D/4P/g/+D/4P/g/+D/4f/h/+L/4//m/+f/6P/o/+n/6v/q/+r/6P/o/+b/
5f/m/+X/5f/k/+H/4f/h/+H/4f/i/+P/4//k/+T/5f/m/+f/5//n/+X/4f/f/93/2//c
/9z/3P/c/97/3v/e/9z/2P/Y/9j/2P/W/9b/1v/W/9T/1P/U/9P/1f/V/9X/1f/T/9P/
0//S/9P/1P/W/9f/1//U/9P/0P/K/8b/yP/U/+j/AwAcADYAVABnAHMAhQCfAK0ApwCX
AI4AjAB9AFEAEgDN/4j/T/8y/zX/Sv9h/3f/kP+r/8f/2//m/+v/7f/s/+v/6v/o/+f/
5v/o/+j/6P/r/+z/7f/t/+3/7v/u/+//7//w//D/8P/x//H/8v/y//L/9P/0//T/9//3
//f/+P/5//v//P/8//v/+//8//3/AAAAAAEAAQADAAQABAAGAAcABwAIAAkACgALAAwA
DQAQABEAEgATABIAEwAUABUAGAAaABsAHAAeAB8AIAAiACMAJgAmACgAKQArAC0ALgAx
ADIANAA2ADoAOwA+AEAAQABBAEMARQBHAEkASwBNAFAAUgBUAFUAVwBXAFkAWgBbAF0A
XgBeAGEAYQBhAGIAYgBiAGIAYQBhAGEAYQBfAGEAYABfAF4AXQBcAFsAWABYAFYAVQBS
AE0ASgBHAEQAQgA+ADoANwAxAC0AKgAmACMAHQAZABUAEQAPAAwACQAHAAUAAwAAAP3/
+//6//n/9//2//b/9v/2//b/9v/2//b/9v/2//f/9f/1//X/9f/1//X/9f/2//f/9//3
//f/9//4//j/+P/4//j/+P/4//f/9//3//f/+P/4//j/+P/4//j/+P/4//b/9v/2//b/
9v/2//b/9v/0//L/8v/z//P/8v/y//L/8v/y//D/7//w//D/8P/u/+3/7f/t/+3/7f/s
/+z/7P/s/+z/6//q/+z/6//r/+v/5//n/+f/5//m/+X/5f/l/+X/5P/k/+T/5v/m/+f/
5//k/+T/4//j/+P/4//j/+L/4P/i/+L/4v/i/+H/4f/h/+H/4f/g/+D/4P/i/+L/4v/i
/+H/4f/i/+P/5P/l/+b/5v/p/+r/6v/q/+r/6v/o/+f/5v/l/+X/5P/j/+P/4//j/+H/
4v/j/+P/4//k/+b/6P/n/+f/5//l/+H/3//d/9v/3P/c/9z/3P/c/9z/3P/a/9j/2P/Y
/9j/1v/W/9b/1v/W/9b/1v/V/9f/1//X/9f/1//X/9f/1v/U/9T/1f/V/9X/1v/T/9L/
zP/I/8r/1v/w/wsAJABAAF4AcQB7AIsAnQCpAKUAkwCEAHgAYwA7AAYAzf+O/1v/SP9R
/17/af91/4T/l/+v/8v/2v/h/+f/6P/o/+j/5//n/+j/6v/q/+r/6//s/+3/7f/v//D/
8P/x/+//8P/w//D/8f/x//L/8v/y//T/9P/0//X/9f/1//b/9f/3//j/+P/5//n/+v/7
//z//P/9//3///8AAAAAAgADAAMABAAFAAQABQAGAAcACgALAAwADQAQABEAEgATABIA
FAAVABYAGgAbABwAHgAfACIAIgAkACMAJQAnACgAKwAsAC4AMAA0ADUAOAA6ADoAOwA9
AD8AQQBDAEUARwBIAEoATABNAE8ATwBRAFIAUQBTAFQAVABVAFUAVQBWAFYAVgBWAFUA
VQBVAFUAUwBTAFIAUQBQAE0ATABLAEgARgBEAEMAQAA9ADoANwA0ADAALAAoACUAIQAd
ABoAFgAWABEADgALAAkABwAEAAEA///9//v/+P/5//f/9v/1//H/8P/w//D/8P/w//D/
8P/u/+7/7v/v/+//7//v/+//8f/x//H/8v/z//P/8//z//P/9P/0//T/9P/0//T/9P/1
//X/9f/1//b/9v/2//b/9v/2//b/9v/2//b/9v/2//T/9P/0//T/9v/0//T/9f/z//L/
8v/y//T/9P/y//H/8P/w//D/7v/t/+3/7f/t/+//7v/u/+7/7P/s/+v/6v/q/+n/6f/p
/+f/5//n/+f/5v/l/+X/5f/l/+T/5P/k/+T/5P/l/+X/5P/i/+T/5P/k/+T/5P/h/+H/
4f/h/+P/4v/i/+L/4P/g/+D/4P/h/+H/4v/j/+T/5f/m/+b/5//o/+j/6P/o/+j/5v/l
/+b/5f/l/+T/4f/h/+H/4f/h/+L/4//j/+D/4P/h/+L/5f/l/+X/4//j/+H/3//d/9r/
2v/a/9r/2v/a/9r/2P/U/9T/1P/U/9L/0v/S/9L/0v/S/9L/0f/S/9P/1P/V/9T/0//S
/9D/0P/Q/9H/0f/R/9L/0f/S/87/yP/E/8j/1v/t/wgAIAA6AFcAZwBxAH8AkQCXAJEA
gAByAGkAVQAwAP3/wv+D/1T/Qf9K/1v/Z/9y/4H/lf+x/8j/1//f/+T/4v/i/+H/4f/g
/+L/4v/i/+X/5v/n/+f/6f/q/+r/6//r/+z/7P/s/+v/6//s/+z/7P/u/+7/7v/v/+//
7//w/+//8f/y//L/8f/x//L/8//2//b/9//3//n/+v/6//z//f/9//7///8CAAMABAAF
AAQABQAGAAcACAAJAAoACwAKAAwADQAOABIAEwAUABYAFwAaABoAHAAdAB8AIQAiACMA
JAAmACgAKgArAC4AMAAyADMANQA3ADkAOwA9AD8AQABCAEQARQBJAEkASwBMAE0ATwBQ
AFAATwBPAE8AUABQAFAAUABPAFEAUQBRAE8ATwBOAE0ATABLAEoASQBGAEQAQgBBAD4A
OwA4ADUAMgAuACoAJgAjACEAHQAaABYAEgANAAoABwADAAEA/v/7//v/+f/3//T/8f/v
/+7/7f/t/+z/7P/s/+j/6P/o/+j/6P/o/+j/6f/p/+n/6f/p/+n/6f/p/+r/6//r/+v/
6//r/+z/7P/s/+r/6v/q/+r/7f/t/+3/7f/u/+7/7v/u/+7/7v/u/+7/8P/w//D/8P/u
/+7/7v/u/+7/7P/s/+3/7f/s/+z/7P/s/+z/6v/p/+n/6v/r/+r/6f/p/+n/6f/n/+b/
5v/m/+b/5v/l/+T/4v/h/+H/4f/g/+H/4v/j/+L/4f/h/+H/3//e/97/3v/e/97/3//f
/97/3v/d/9//4P/e/97/3v/e/9v/2//b/9v/3f/c/9z/3P/a/9r/2v/a/93/3f/e/9//
4P/h/+L/4v/j/+T/5P/k/+L/4v/g/9//3v/d/93/3P/b/9v/2//b/9v/3P/d/93/3P/c
/93/3v/f/9//3//d/9n/1//V/9P/1f/W/9f/2P/X/9b/1f/S/9D/0P/Q/9D/0P/Q/9D/
0P/O/87/zv/N/8//z//P/8//z//P/8//zv/M/8z/zf/N/8//zv/L/8b/wP++/8T/1P/u
/wsAJABAAFoAZQBxAIUAlwCZAI8AfwB6AHIAVwAhAOT/of9i/zf/Lv87/07/Yf91/47/
q//F/9n/4P/h/+P/4v/g/+D/3//f/+D/4v/i/+L/4//k/+X/5f/l/+b/5v/n/+n/6v/q
/+r/6f/p/+r/6v/q/+z/7P/s/+//7//v//D/8f/z//T/9P/1//X/9v/3//b/9v/3//f/
+//8//z//v//////AAABAAAAAQACAAMABAAFAAYABwAIAAkACgALAA4AEAARABIAFAAV
ABYAGAAZABwAHAAeAB8AIQAjACQAKQAqACwALgAuAC8AMgA0ADgAOQA7AD0APwBBAEMA
RQBIAEoATABNAE0ATQBPAFAAUQBTAFQAVABVAFUAVQBWAFYAVgBWAFUAVQBVAFUAUwBT
AFIAUQBQAFEAUABPAEwASABGAEUAQgA9ADoANwA0ADIALgAqACcAIwAfABwAGAAUAA8A
DAAJAAMAAQD+//v/+f/3//X/8v/x/+//7v/t/+3/7P/s/+z/6v/q/+r/6v/q/+r/6v/r
/+n/6f/p/+n/6//r/+v/7P/t/+3/7f/t/+//8P/w//D/8P/w//D/8P/v/+//7//v//D/
8P/w//D/8v/y//L/8v/w//D/8P/w/+7/7v/u/+7/8P/u/+7/7//v/+7/7v/u/+7/7v/s
/+v/6v/q/+r/6P/o/+n/6v/r/+n/6P/o/+j/5v/m/+X/5P/m/+X/5f/l/+X/5f/l/+X/
5P/j/+P/4//h/+D/4P/g/+L/4v/j/+P/4v/i/+H/4f/h/+H/4f/g/+L/4v/i/+L/4P/e
/97/3v/e/97/3//f/9//3//h/+D/4P/g/+D/4P/g/+D/4f/h/+L/4//k/+X/5v/m/+n/
6v/q/+r/6P/o/+b/5f/k/+P/4//i/+H/4f/h/+H/4//k/+X/5f/k/+T/5f/m/+f/5//n
/+X/4f/f/93/2//a/9r/2v/a/9j/2P/Y/9b/1v/W/9b/1v/U/9T/1P/U/9b/1v/W/9X/
1f/V/9X/1f/V/9X/1f/U/9T/1P/V/9X/1f/S/8//zP/G/8b/0P/k//7/FwAyAE4AZgBz
AIMAmwCtAKsAmwCPAIoAfgBZAB8A3P+X/1r/Nf80/0X/WP9t/4f/ov+9/9X/4//q/+v/
6//q/+r/6v/p/+n/6v/s/+z/7P/t/+7/7//v/+//8P/w//H/8f/y//L/8v/z//P/9P/0
//b/+P/4//j/+f/5//n/+v/5//v//P/8//3//f/+////AgACAAMAAwAFAAYABgAIAAkA
CQAKAAsACgALAAwADQAQABEAEgATABQAFQAWABcAGgAcAB0AHgAeAB8AIAAiACMAJgAm
ACgAKwAtAC8AMAAxADIANAA2ADgAOQA8AD4AQABBAEMARQBHAEkASwBNAE4AUABSAFMA
VQBVAFcAWABZAFsAXABcAF0AXQBdAF4AXgBeAF4AXQBdAF0AXQBbAF0AXABbAFoAWQBY
AFcAVABSAFAATwBMAEcARABBAD4AOgA2ADIALwArACcAJAAgAB4AGQAWABMADwANAAoA
BwAFAAMAAQD+//3/+//6//n/+f/4//j/+P/2//b/9v/2//T/9P/0//X/9f/1//X/9f/3
//f/9//4//f/9//3//f/9//4//j/+P/4//j/+P/4//n/+f/5//n/+P/4//j/+P/4//j/
+P/4//j/+P/4//j/+P/4//j/+P/4//b/9v/3//f/9v/2//b/9P/0//L/8f/y//L/8v/w
//H/8f/x//H/7//u/+7/7v/u/+7/7f/s/+z/6//r/+v/6f/p/+n/6f/q/+n/6f/p/+n/
6P/o/+j/5v/m/+f/5//m/+b/5f/l/+f/5v/m/+b/5v/m/+X/5f/l/+X/5f/k/+T/5P/m
/+b/5v/m/+f/5//o/+n/6P/p/+r/6v/t/+7/7v/u/+z/7P/q/+n/6P/n/+f/5v/l/+X/
5f/l/+f/6P/p/+n/6P/o/+n/6v/r/+v/6//p/+f/5f/j/+H/4P/g/+D/4P/e/97/3v/c
/9r/2v/a/9r/2v/a/9r/2v/a/9r/2v/Z/9n/2f/Z/9n/2f/Z/9n/2P/Y/9j/2f/Z/9n/
2v/Z/9b/0v/M/8r/zP/c//P/DAAmAEQAYwBzAH8AjwChAK0ApQCSAH4AcwBbADIA///G
/4f/Vv9D/07/Xf9p/3b/hf+Z/7P/yv/Z/+P/6P/m/+b/5f/l/+b/6P/o/+j/6//s/+3/
7f/v//D/8P/x/+//8P/w//D/7//v//D/8P/x//T/9f/2//X/9f/1//b/9//5//r/+v/5
//n/+v/7//r/+v/7//v//f/+//7/AAABAAEAAgADAAQABQAGAAcACgALAAwADQAOAA8A
EAARABAAEgATABQAGAAZABoAHAAdACAAIAAiACEAIwAlACYAKQAqACwALgAuAC8AMgA0
ADYANwA5ADsAOwA9AD8AQQBEAEYASABJAEsASwBNAE4ATQBPAFAAUABRAFEAUQBSAFIA
UgBSAFEAUQBRAFEATwBPAE4ATQBMAEsASgBJAEYAQgBAAD8APAA6ADgANgA0ADAALAAo
ACUAIQAdABoAFgAWABEADgALAAkABwAEAAEA/f/7//n/9v/3//X/9P/z//H/8P/w//D/
7v/u/+7/7v/u/+7/7v/v/+//7//v/+//7//v/+//8P/x//H/8f/x//H/8v/y//L/8P/w
//D/8P/x//H/8f/x//T/9P/0//T/8v/y//L/8v/y//L/8v/y//L/8v/y//L/9P/y//L/
8//z//L/8v/y//D/8P/u/+3/7v/u/+7/7P/r/+v/6//r/+n/6P/o/+j/6P/o/+f/5v/o
/+f/5//n/+X/5f/l/+X/5P/j/+P/4//j/+L/4v/i/+L/4v/j/+L/4v/i/+L/4v/h/+H/
4f/h/9//3v/e/97/4P/g/+D/4P/f/9//4P/h/+L/4//k/+T/5f/m/+b/5v/m/+b/5P/j
/+L/4f/h/+D/3//f/9//3//d/97/3//f/97/3v/f/+D/4//j/+P/4f/g/9//3v/d/9v/
2v/Z/9j/2P/Y/9j/1v/U/9T/1P/U/9L/0v/S/9L/0v/S/9L/0f/P/8//z//P/9H/0f/R
/9D/0v/S/9P/0//R/9D/0f/Q/8r/yP/E/8j/1v/r/wQAHAA2AFMAZQBrAHcAhwCRAI0A
fABsAGMAUwAsAPv/wv+F/1L/O/9C/1P/Yf9u/3//k/+r/8T/1f/d/+L/4v/i/+H/4f/g
/+L/4v/i/+X/5v/n/+f/5//o/+j/6f/n/+j/6P/o/+v/6//s/+z/7P/u/+7/7v/v/+//
7//w//D/8f/x//D/8f/x//L/8//2//b/9//3//n/+v/6//z/+//7//z//f8AAAEAAgAD
AAQABQAGAAcACAAJAAoACwAMAA4ADwAQABIAEwAUABYAFgAYABcAGAAbAB0AHwAgACMA
JAAmACgAKgArAC4AMAAwADEAMwA1ADcAOQA7AD0AQABCAEQARQBHAEcASQBKAEkASwBM
AEwATQBNAE0ATgBQAFAAUABPAE8ATwBPAE0ATQBMAEsASgBJAEgARwBEAEIAQAA/ADwA
OQA2ADMAMAAsACgAJAAhAB0AGQAWABIAEgANAAoABwABAP///P/5//f/9f/z//D/7//t
/+z/6//r/+r/6v/q/+b/5v/m/+b/5P/k/+T/5f/l/+X/5f/l/+f/5//n/+j/5//n/+f/
5//p/+r/6v/q/+j/6P/o/+j/5//n/+f/5//o/+j/6P/o/+r/6v/q/+r/6P/o/+j/6P/o
/+j/6P/o/+j/5v/m/+f/5//m/+b/5v/o/+j/5v/l/+T/5P/k/+L/4f/h/+H/4f/f/97/
3v/e/+D/4P/f/97/3v/d/93/3f/b/9v/2//b/9r/2f/Z/9n/2f/Y/9j/2P/Y/9j/2f/Z
/9j/2P/X/9j/2P/Y/9j/2P/X/9f/1//X/9f/1v/W/9b/1P/U/9T/1P/X/9f/2P/Z/9j/
2f/a/9r/2//c/9z/3P/e/97/3P/b/9r/2f/Z/9j/1f/V/9X/1f/X/9j/2f/Z/9b/1v/X
/9j/2f/Z/9n/1//W/9X/1P/T/9D/0P/Q/9D/zv/O/87/zP/M/8z/zP/M/8r/yv/K/8r/
yv/K/8r/yf/H/8f/x//H/8X/xf/F/8T/x//I/8r/y//J/8j/yf/E/8D/vP+6/77/yv/h
//z/FgAyAFEAXwBlAHUAhwCNAIMAcgBoAGMATwAiAOX/pP9l/zb/I/8s/z3/Uf9o/4H/
m/+1/8r/1f/Z/9r/2P/Y/9f/1//a/9z/3P/c/9v/3P/d/93/3//g/+D/4f/h/+L/4v/i
/+P/4//k/+T/5P/m/+b/5v/n/+f/5//o/+f/6f/q/+r/6//r/+z/7f/u/+7/7//v//H/
8v/y//T/9f/1//b/9//2//f/+P/5//z//f/+////AgADAAQABQAGAAgACQAKAAoACwAM
AA4AEQAUABQAFgAVABcAGQAaAB0AHgAgACIAJgAnACoALAAuAC8AMQAzADUANwA5ADsA
OgA8AD4APwBDAEMARQBGAEkASwBMAEwATQBNAE0ATgBOAE4ATgBNAE8ATwBPAE0ATQBM
AEsASgBJAEgARwBEAEQAQgBBAD4AOQA2ADMAMAAuACoAJgAjAB8AGwAYABQAEAALAAgA
BQABAP///P/5//f/9f/z//D/7f/r/+r/6f/n/+b/5v/m/+T/5P/k/+T/4v/i/+L/4//j
/+P/4//j/+X/5f/l/+b/5f/l/+X/5f/l/+b/5v/m/+b/5v/m/+b/5//n/+f/5//o/+j/
6P/o/+j/6P/o/+j/6P/o/+j/6P/o/+j/6P/o/+j/5v/m/+f/5//m/+b/5v/m/+b/5P/j
/+L/4v/i/+D/4f/h/+H/4f/j/+L/4v/i/+D/4P/f/97/3v/d/93/3f/b/9v/2//b/9z/
2//b/9v/2//a/9r/2v/Y/9j/2f/Z/9r/2v/Z/9n/1//X/9f/1v/Y/9b/1v/W/9b/1v/W
/9X/1f/V/9X/0//S/9L/0v/T/9T/1f/W/9f/1//Y/9n/2v/b/9z/3P/d/97/3v/e/9z/
3P/a/9n/2v/Z/9n/2P/X/9f/1//X/9f/2P/Z/9n/2v/a/9v/3P/c/9v/2v/X/9X/0//R
/8//zv/O/87/zv/O/87/zv/M/8r/yv/K/8r/yP/I/8j/yP/I/8j/yP/H/8n/yf/J/8n/
y//L/8v/yv/K/8r/y//L/8n/yP/D/77/uv+8/8T/1v/y/wsAJgBEAFoAZQB3AI8AnQCX
AIsAfwB8AHIASwANAMj/g/9I/yX/JP81/0r/Yf97/5j/tf/L/9n/3v/f/93/3P/e/97/
3f/d/9z/3v/e/97/3//g/+H/4f/j/+T/5P/l/+f/6P/o/+j/5//n/+j/6P/o/+r/6v/q
/+3/7f/t/+7/7//x//L/8v/z//P/9P/1//T/9P/1//X/+f/6//r//P/7//v//P/9//7/
//8AAAEABAAFAAYABwAKAAsADAANAA0ADgAOAA4AEgATABQAFgAXABoAGgAcAB4AIQAk
ACYAKAAoACkAKgAsAC0AMAAyADYANwA5ADsAOwA9AD8AQQBAAEIARABFAEkASQBLAEwA
SwBNAE4ATgBRAFEAUQBSAFIAUgBSAFEAUQBRAFEATwBPAE4ATQBMAEsASgBJAEYARABC
AEEAPgA9ADoANwA0ADAALAAoACUAHwAbABgAFAARAAsABwADAAEA///8//n/9//1//P/
8P/v/+3/7P/r/+f/5v/m/+b/5v/m/+b/5v/m/+b/5v/n/+n/6f/p/+n/5//n/+f/6P/r
/+v/6//r/+n/6v/q/+r/6P/o/+j/6P/r/+v/6//r/+r/6v/q/+r/6P/o/+j/6P/m/+b/
5v/m/+b/5v/m/+b/6P/m/+b/5//n/+b/5v/m/+T/5P/i/+H/4P/g/+D/3v/b/9v/2//b
/9v/2v/a/9r/2v/a/9n/2P/W/9X/1f/V/9X/1f/V/9X/1P/T/9P/0//T/9L/0v/S/9L/
0v/T/9P/1P/U/9P/0v/S/9L/0v/S/9H/0f/R/9H/0f/Q/9D/0P/Q/9D/0P/Q/9H/0f/S
/9P/0v/T/9T/1P/V/9b/1v/W/9j/2P/W/9X/1P/T/9P/0v/R/9H/0f/R/9H/0v/T/9P/
0P/Q/9H/0v/V/9X/1f/T/8//zf/L/8n/yP/I/8j/yP/I/8j/yP/G/8T/xP/E/8T/wv/C
/8L/wv/A/8D/wP+//8H/wf/B/8H/wf/B/8H/wP/A/8D/wf/B/8H/wP+//7z/uv+2/7L/
uP/G/93/9v8MACwASQBbAGUAdQCJAJMAjQB6AGwAXwBDABYA4/+o/2f/Nv8n/zD/Qf9L
/1j/af9//5n/sv/B/8v/zv/M/8z/y//L/8z/zv/O/87/0f/S/9P/0//V/9b/1v/X/9f/
2P/Y/9j/2f/Z/9r/2v/Y/9r/2v/a/9n/2f/Z/9r/3f/f/+D/4P/h/+H/4v/j/+L/4v/j
/+P/5P/k/+P/5P/m/+f/6f/r/+z/7f/u/+//7v/v//D/8f/y//P/9P/1//T/9v/3//j/
+P/5//r//P///wIAAgAEAAMABQAHAAgACQAKAAwADgAQABEAFAAWABgAGQAbAB0AIQAj
ACUAJwAmACgAKgArACsAKwAtAC4ALQAvADAAMAAxADEAMQAyADIAMgAyADEAMQAxADEA
LwAvAC4ALQAsACsAKgApACYAJAAiACEAHgAdABoAFwAUABAADAAIAAUAAwD///z/+P/4
//P/8P/t/+n/5//k/+H/3//d/9v/2P/X/9X/1P/T/9H/0P/Q/9D/zv/O/87/zv/O/87/
zv/P/8//z//P/8//zf/N/83/zv/P/8//z//P/8//0P/Q/9D/0v/S/9L/0v/R/9H/0f/R
/9L/0v/S/9L/0v/S/9L/0v/S/9L/0v/S/9L/0v/S/9L/0v/Q/9D/0f/R/9D/0P/Q/9D/
0P/O/83/zP/M/8z/yv/J/8n/yf/J/8n/yP/I/8j/x//G/8T/wv/E/8P/w//D/8H/wf/B
/8H/wP+//7//v//B/8D/wP/A/77/vv+//7//vv++/7//vf+6/7r/uv+6/7r/uf+5/7n/
uf+5/7j/uP+4/7j/uP+4/7j/uf+5/7r/u/+6/7v/vP+8/7//wP/A/8D/wP/A/77/vf+8
/7v/u/+6/7f/t/+3/7f/t/+4/7n/uf+4/7j/uf+6/7v/u/+7/7n/t/+1/7P/sf+w/7D/
sP+w/7D/sP+w/67/qv+q/6r/qv+o/6j/qP+o/6j/qP+o/6f/pf+l/6X/pf+n/6f/p/+m
/6T/pP+l/6X/pf+m/6f/pP+g/5z/mP+a/6j/vf/Y/+7/CAAlADcAPwBJAFkAZQBfAE4A
PAAxAB0A+v/L/5T/V/8k/wv/Ev8j/zH/Pv9P/2H/ef+U/6X/r/+0/7L/sv+x/7H/sv+0
/7T/tP+1/7b/t/+3/7f/uP+4/7n/uf+6/7r/uv+5/7n/uv+6/7r/vP+8/7z/u/+7/7v/
vP+9/w==
         </WaveFormData>
      </LeadData>
      <LeadData>
         <LeadByteCountTotal>10000</LeadByteCountTotal>
         <LeadTimeOffset>0</LeadTimeOffset>
         <LeadSampleCountTotal>5000</LeadSampleCountTotal>
         <LeadAmplitudeUnitsPerBit>4.88</LeadAmplitudeUnitsPerBit>
         <LeadAmplitudeUnits>��V</LeadAmplitudeUnits>
         <LeadHighLimit>2147483647</LeadHighLimit>
         <LeadLowLimit>268435456</LeadLowLimit>
         <LeadID>V3</LeadID>
         <LeadOffsetFirstSample>0</LeadOffsetFirstSample>
         <FirstSampleBaseline>0</FirstSampleBaseline>
         <LeadSampleSize>2</LeadSampleSize>
         <LeadOff>FALSE</LeadOff>
         <BaselineSway>FALSE</BaselineSway>
         <ExcessiveACNoise>FALSE</ExcessiveACNoise>
         <MuscleNoise>FALSE</MuscleNoise>
         <LeadDataCRC32>2263362656</LeadDataCRC32>
         <WaveFormData>
9v/2//b/9v/2//b/9v/2//b/9v/2//b/9v/2//b/9v/4//j/+P/4//r/+v/6//r/+v/6
//r/+v/6//r/+v/6//r/+v/6//r/+P/4//j/+P/4//j/+P/4//b/9v/2//b/9P/0//T/
9P/0//T/9P/0//L/8v/y//L/8P/w//D/8P/u/+7/7v/u/+z/7P/s/+z/7P/s/+z/7P/q
/+r/6v/q/+j/6P/o/+j/6v/q/+r/6f/p/+n/6f/p/+j/6P/o/+j/5v/m/+b/5//p/+r/
6v/s/+v/6//s/+3/7//v//D/8P/w/+//7v/u/+7/7v/u/+3/7f/t/+3/7v/u/+//7//v
/+//7//v//H/8//z//L/7//r/+n/5//m/+X/5f/l/+X/4//h/9//3v/f/9//3v/e/93/
3f/d/93/3P/c/9v/2//b/9v/2//b/9v/2v/a/9r/2v/b/9v/2//b/9n/2f/X/9L/zP/O
/9T/4//4/xAALABLAGYAfwChAMkA7AD8AAAB/wD2AN0ArgByAC4A3v+V/2//bP96/4H/
jf+Z/6X/uv/O/93/5f/p/+n/6f/o/+j/6P/q/+v/6//r/+z/7P/t/+7/7//v//H/8f/y
//L/8v/1//X/9f/1//T/9f/1//X/9f/2//b/9//2//b/9//3//n/+v/6//v/+//8//3/
/f/+////AAABAAAAAQABAAEAAQADAAUABgAIAAkACwAMAAsADAANAA4AEQARABIAFAAW
ABcAGAAZABsAHgAeAB8AHwAgACIAJAAnACoAKwAtAC8AMQAzADUANwA5ADsAPQBBAEMA
RQBHAEkASwBNAE8ATwBRAFIAUgBWAFgAWABZAFgAWQBaAFoAXABdAF0AXQBdAF0AXQBc
AFwAWwBbAFoAVwBVAFUAVABSAFEATgBNAEkASABGAEMAPgA7ADcANAAxACwAKQAlACIA
HwAcABgAEgAOAAwACQAGAAMAAQD+/////P/6//n/9//3//b/9f/0//P/8v/y//D/8P/w
//D/7//v/+//7//y//L/8v/y//H/8f/x//D/8v/y//P/9P/0//T/9P/0//L/8v/y//L/
9P/0//X/9f/1//X/9f/1//b/9v/2//X/9f/2//b/9f/1//X/9v/2//b/9v/1//T/9P/0
//L/8v/0//T/8//z//H/8f/w//D/8P/w//D/7//v/+//7v/u/+z/7P/r/+v/6//q/+r/
6v/p/+n/6f/p/+f/5v/m/+b/5v/m/+b/5v/m/+X/5f/l/+X/5P/k/+T/5v/m/+b/5v/m
/+b/5f/l/+X/5f/j/+L/4v/i/+L/4v/i/+L/5f/l/+b/5v/m/+f/5//o/+n/6f/p/+r/
7P/s/+v/6v/o/+j/6P/o/+f/5//n/+f/6v/q/+v/6//r/+v/6//r/+3/7f/t/+z/5//l
/+P/4f/g/9//3//f/+H/4f/f/93/2v/Z/9n/2P/Y/9f/1//X/9f/1v/W/9X/1f/V/9X/
1f/V/9X/1P/U/9b/1v/X/9f/1//X/9X/0f/N/8j/xv/O/97/8f8MACoASgBjAHwAnwDL
AO8AAgEGAQQB/QDiAK8AbgAkAND/hv9f/13/av94/4v/m/+t/8P/2P/i/+f/6f/n/+X/
5f/k/+T/5v/o/+n/6f/p/+r/6v/r/+r/6//r/+3/7f/u/+7/7v/x//H/8f/x//D/8f/x
//H/8//0//T/9f/0//T/9f/1//f/+P/4//n/+f/6//v/+//+////AAABAAAAAQABAAEA
AwAFAAcACAAGAAcACQAKAAsADAANAA4ADwAPABAAEgAWABcAGAAZABkAHAAcAB0AIQAi
ACQAJgAnACoAKwAtAC8AMQAzADUANwA5ADsAPQA/AEEAQwBFAEkASwBNAE8AUQBTAFQA
VABWAFgAWABZAFoAWwBcAFwAXABdAF0AXQBdAF0AXQBcAFwAWwBbAFoAWQBXAFcAVgBU
AFMAUABPAEsASgBIAEUAQAA9ADkANgAzAC4AKwAnACIAHwAcABgAFgASABAADQAIAAUA
AwAAAP///P/6//n/9//3//b/9f/2//X/9P/0//T/9P/0//T/8//z//P/8//0//T/9P/0
//T/9f/2//b/9v/2//f/+P/4//j/+P/4//b/9v/2//b/+P/4//n/+f/3//f/9//3//b/
9v/2//X/9//4//j/9//1//X/9v/2//b/9v/1//T/9v/2//T/9P/0//T/8//z//H/8f/w
//D/8P/w//D/7//t/+3/7P/s/+z/7P/r/+v/6//q/+r/6v/r/+v/6//r/+n/6P/o/+j/
6P/o/+j/6P/o/+f/5//n/+n/6P/o/+j/6P/n/+f/5//n/+f/5f/o/+f/5v/l/+T/4//j
/+P/4//j/+L/4v/i/+T/5P/k/+T/4//j/+T/5P/o/+n/6f/q/+v/6//r/+z/7P/s/+v/
6v/o/+j/6P/o/+f/5//n/+f/6P/o/+n/6f/r/+v/6//r/+3/7f/t/+z/5//l/+P/4f/i
/+H/4f/h/+H/4f/f/93/2v/Z/9n/2P/Y/9f/1//X/9f/1v/W/9X/1f/V/9X/1f/V/9X/
1P/U/9b/1v/X/9f/1//V/9X/0f/N/8j/yP/O/9r/7f8EACAAQABdAHgAnwDLAPMACAEM
AQwBCQHuALsAegAuANr/iv9d/1f/Zv94/4v/nf+x/8f/2v/k/+n/6//p/+j/5//l/+T/
5P/m/+f/5//p/+r/6v/r/+r/6//r/+3/7f/u/+7/7v/t/+3/7f/t//D/8f/x//H/8f/y
//L/8//2//b/9//3//f/+P/4//n/+f/6//v/+//+////AAABAAAAAQABAAEAAQADAAUA
BgAIAAkACwAMAAsADAANAA4ADwAPABAAEgAUABUAFgAXABsAHgAeAB8AHwAgACIAJAAl
ACgAKQArAC0ALwAxADMANQA3ADkAOwA9AD8AQQBDAEUARwBJAEsATwBRAFIAUgBWAFgA
WABZAFoAWwBcAFwAXABdAF0AXQBdAF0AXQBcAFwAWwBbAFoAWwBZAFkAWABYAFcAVABT
AE0ATABKAEcARABBAD0AOgA3ADIALwArACcAIwAfABoAGAAUABIADwAOAAsACQAGAAQA
AAD9//v/+//7//r/+f/4//f/9v/2//j/+P/4//j/9//3//f/9//2//b/9v/2//b/9//4
//j/9v/2//f/+P/2//b/9v/2//j/+P/4//j/9v/2//f/9//3//f/9//3//T/9P/0//P/
9f/2//b/9f/z//P/9P/0//T/9P/z//L/8v/y//D/8P/w//D/7//v/+3/7f/s/+z/7v/u
/+7/7f/r/+v/6v/q/+r/6v/p/+n/6f/o/+j/6P/p/+n/6f/p/+j/5v/l/+T/5f/m/+f/
6P/o/+f/5//n/+X/5v/m/+b/5P/k/+T/5P/k/+P/4//j/+P/4//i/+L/4v/k/+T/5P/k
/+X/5f/m/+b/6P/p/+n/6v/t/+3/7f/u/+7/7v/t/+z/6v/q/+r/6v/p/+n/6f/p/+r/
6v/r/+v/7f/t/+3/7f/t/+3/7f/s/+f/5f/j/+H/4v/h/+H/4f/h/+H/3//d/9z/2//b
/9r/2v/Z/9n/2f/Z/9j/2P/X/9f/1//X/9f/1//X/9b/1v/W/9b/1//X/9X/1//X/9P/
zf/I/8j/zv/e//P/DgAsAEwAaQCCAKcA0QDzAAQBBgEAAfMA1ACjAGYAIgDU/47/bf9t
/3b/gP+J/5X/of+1/8z/2v/h/+X/5//n/+f/5v/m/+b/6P/p/+n/6f/q/+r/6//u/+//
7//x/+//8P/w//D/8f/x//H/8f/y//P/8//z//H/8v/y//P/9v/2//f/9//3//j/+P/5
//v//P/9//3//v///wAAAQAAAAEAAQABAAEAAwAFAAYACAAJAAsADAANAA4ADwAQABEA
EQASABQAGAAZABoAGwAbAB4AHgAfACEAIgAkACYAJwAqACsALQAvADEAMwA1ADcAOQA7
AD0AQQBDAEUARwBHAEkASwBNAE8AUQBSAFIAVABWAFYAVwBYAFkAWgBaAFgAWQBZAFkA
WQBZAFkAWABYAFcAVwBWAFMAUQBRAFAATgBNAEoASQBFAEQAQgA/ADwAOQA1ADIALwAq
ACcAIwAiAB8AHAAYABQAEAAOAAsACAAFAAMAAAABAP7//P/7//n/+f/4//f/9v/1//T/
9P/0//T/9P/0//P/8//z//P/9P/0//T/9P/0//X/9v/2//b/9v/3//j/+P/4//j/+P/4
//j/+P/4//r/+v/7//v/+//7//v/+//8//z//P/7//n/+v/6//n/+//7//z//P/6//r/
+f/4//r/+v/4//j/9v/2//X/9f/1//X/9P/0//T/9P/0//P/8f/x//D/8P/u/+7/7f/t
/+3/7P/s/+z/6//r/+v/6//r/+r/6v/q/+r/6v/q/+r/6v/p/+r/6P/o/+j/6P/n/+f/
5//n/+f/5v/m/+b/5v/m/+b/5v/n/+f/6P/o/+r/6//r/+z/7f/t/+3/7v/u/+7/7f/s
/+z/7P/s/+z/6//r/+v/6//s/+z/7f/t/+v/6//r/+v/7//v/+//7v/t/+v/6f/n/+T/
4//j/+P/4//j/+H/3//e/93/3f/c/9r/2f/Z/9n/2f/Y/9j/1//Z/9n/2f/Z/9f/1//W
/9b/1v/W/9f/1//X/9f/1//X/9X/zv/I/8j/0P/f//T/DAAqAEkAZAB/AKUAzQDsAPwA
/AD5AO4A0QCiAGgAIADQ/4n/Zf9o/3T/e/+H/5P/of+2/8r/2f/h/+X/5f/l/+T/5P/i
/+T/5f/l/+f/6P/o/+n/6v/r/+v/7f/t/+7/7v/u/+3/7f/t/+3/8P/x//H/8f/v//D/
8P/x//L/8v/z//P/8//0//T/9f/1//b/9//3//j/+f/6//v//v////////8BAAMABQAG
AAUABQAGAAYACQAKAAsADAALAAsADAAOABAAEQASABMAFwAaABoAGwAdAB4AIAAiACEA
JAAlACcAKwAtAC8AMQAzADUANwA5ADsAPQA/AEEAQwBFAEcASQBLAE0ATgBOAFAAUgBS
AFMAVABVAFYAVgBUAFUAVQBVAFUAVQBVAFQAVgBVAFUAVABRAE8ATwBOAE4ATQBKAEkA
QwBCAEAAPQA6ADcAMwAwAC8AKgAnACMAHgAbABgAFAASAA4ADAAJAAYAAwABAP7//f/6
//j/9//z//P/8v/x//D/7//u/+7/7P/s/+z/7P/t/+3/7f/t/+7/7v/u/+7/8P/x//L/
8v/x//D/8P/w/+7/7v/u/+7/7//w//H/8v/w//D/8f/x//P/8//z//P/9P/0//T/8//x
//L/8v/x//H/8f/y//L/8v/y//H/8P/y//L/8P/w//D/8P/v/+//7f/t/+z/7P/s/+z/
7P/r/+v/6//q/+r/6P/o/+f/5//n/+b/5v/m/+X/5f/l/+X/5f/k/+T/5P/k/+T/5P/k
/+L/4f/j/+X/5v/l/+T/4//i/+H/4f/h/+H/4f/g/+D/4P/g/+D/4P/g/+P/4//k/+T/
5v/n/+f/6P/p/+n/6f/q/+j/6P/n/+b/5v/m/+b/5v/l/+X/5f/l/+b/5v/n/+f/5//n
/+f/5//n/+f/5//m/+P/4f/f/93/3f/d/97/3//d/93/2//Z/9j/1//X/9b/1v/V/9X/
1f/V/9T/1P/T/9P/0//T/9P/1f/V/9T/1P/S/9L/0//T/9P/0//R/8v/x//E/8b/zv/g
//f/EAAwAFAAaQCGALEA2QD1AAABAgEAAfUAzACRAE4AAACs/2z/Vf9b/2z/ev+J/53/
s//J/9r/4v/l/+X/5f/k/+P/4f/g/+D/4v/j/+P/5f/m/+b/5//m/+f/5//p/+v/7P/s
/+z/6//r/+v/6//u/+//7//v/+//8P/w//H/9P/0//X/9f/1//b/9v/3//X/9v/3//f/
+v/7//z//f/+////////////AQADAAQAAgADAAUABgAHAAgACQAKAAsACwAMAA4AEgAT
ABQAFQAZABwAHAAdAB0AHgAgACIAJQAoACkAKwArAC0ALwAxADUANwA5ADsAOwA9AD8A
QQBFAEcASQBLAEsATQBOAE4AUABSAFIAUwBWAFcAWABYAFYAVwBXAFcAVwBXAFcAVgBW
AFUAVQBUAFMAUQBRAFAATgBNAEoASQBFAEQAQgA/ADoANwAzADAALwAqACcAIwAeABsA
GAAUAA4ACgAIAAUABAABAP///P/5//b/9P/z//L/8//z//P/8P/v/+7/7v/u/+7/7v/u
/+v/6//r/+v/7v/u/+7/7v/u/+//8P/w//D/8P/x//L/8v/y//L/8v/y//L/8v/y//L/
8v/z//P/8//z//P/8//y//L/8v/x/+//8P/w/+//7//v//D/8P/w//D/7//u/+7/7v/s
/+z/7v/u/+3/7f/t/+3/7P/s/+z/7P/s/+v/6f/p/+j/6P/o/+j/5//n/+n/6P/o/+j/
5f/l/+X/5f/l/+T/5P/k/+T/5P/k/+T/5P/j/+P/4//l/+T/5P/k/+T/4//j/+P/4//i
/+L/4v/i/+L/4f/h/+H/4f/h/+D/4P/g/+L/4v/i/+L/5f/l/+b/5v/m/+f/5//o/+n/
6f/p/+r/6v/q/+n/6P/o/+j/6P/o/+n/6f/p/+n/6v/q/+v/6//p/+n/6f/p/+v/6//r
/+r/5f/j/+H/3//e/93/3f/d/9v/2//Z/9f/1//X/9j/2P/W/9X/1f/V/9f/1v/W/9X/
1//X/9f/1//V/9X/1P/U/9b/1v/X/9f/1//X/9P/z//J/8j/zP/W/+j/AQAcADoAWABz
AJgAwwDtAAUBCgEKAQYB7wDAAIMAPADq/5j/ZP9X/2P/cv+C/5X/qf+//9P/4P/m/+n/
6f/n/+f/5//m/+b/5v/o/+n/6f/p/+r/6v/r/+r/6//r/+3/7f/u/+7/7v/x//H/8f/x
//T/9f/1//X/9f/2//b/9//4//j/+f/5//n/+v/6//v//f/+//////8AAAEAAgADAAQA
BQAFAAUABQAHAAkACgAMAA0ADwAQAA8AEAARABIAEwATABQAFgAaABsAHAAdAB0AIAAg
ACEAIwAkACYAKAApACwALQAvADEAMwA1ADcANwA5ADsAPQBBAEMARQBHAEkASwBNAE8A
TwBRAFIAUgBWAFgAWABZAFgAWQBaAFoAWgBbAFsAWwBdAF0AXQBcAFoAWQBZAFgAWQBX
AFcAVgBUAFMAUABPAEsASgBIAEUAQAA9ADkANgAzAC4AKwAnACQAIQAeABoAFgASABAA
DQAKAAcABQACAAEA/v/8//v/+//7//r/+f/4//f/9v/2//b/9v/2//b/9f/1//X/9f/4
//j/+P/4//b/9//4//j/+P/4//n/+v/4//j/+P/4//j/+P/4//j/+P/4//n/+f/5//n/
+f/5//j/+P/4//f/9//4//j/9//3//f/+P/4//j/+P/3//b/9v/2//T/9P/0//T/8//z
//P/8//y//L/8v/y//L/8f/v/+//7v/u/+z/7P/r/+v/7f/s/+z/7P/r/+v/6//r/+v/
6v/q/+r/6v/q/+r/6v/q/+n/6f/p/+n/6P/o/+j/6P/o/+f/5//n/+f/5//m/+b/5v/o
/+j/6P/o/+n/6f/q/+r/6v/r/+v/7P/t/+3/7f/u//D/8P/v/+7/7P/s/+z/7P/r/+v/
6//r/+7/7v/v/+//7//v/+//7//x//H/8f/w/+3/6//p/+f/5P/j/+P/4//j/+P/4f/f
/97/3f/d/9z/3v/d/93/3f/b/9r/2v/Z/9n/2f/Z/9n/2//b/9r/2v/Y/9j/2f/Z/9n/
2f/b/9n/0//O/8r/yv/Q/+H/9v8QADAAUQBqAIkArwDXAPgACAEEAf0A7gDNAJoAXgAa
AMr/h/9p/2r/dP99/4n/k/+h/7b/zP/Z/+H/5//l/+X/5P/k/+T/5v/n/+f/6f/q/+r/
6//q/+v/6//t/+//8P/w//D/7//v/+//7//y//P/8//z//P/9P/0//X/9v/2//f/9//5
//r/+v/7//n/+v/7//v//P/9//7///8AAAEAAQABAAEAAwAFAAYACAAJAAsADAANAA4A
DwAQABEAEQASABQAFgAXABgAGQAbAB4AHgAfAB8AIAAiACQAJQAoACkAKwAtAC8AMQAz
ADUANwA5ADsAOwA9AD8AQQBDAEUARwBJAE0ATwBQAFAAUABSAFIAUwBWAFcAWABYAFYA
VwBXAFcAVwBXAFcAVgBUAFMAUwBSAFEATwBPAE4ATABLAEgARwBFAEQAQgA/ADwAOQA1
ADIALwAqACcAIwAiAB8AHAAYABQAEAAOAAsACAAFAAMAAAABAP7//P/7//n/+f/4//f/
9v/1//T/9P/y//L/8v/y//H/8f/x//H/8v/y//L/8v/y//P/9P/0//T/9P/1//b/9P/0
//T/9P/2//b/9v/2//b/9v/3//f/+f/5//n/+f/4//j/+P/3//f/+P/4//f/9//3//j/
+P/4//j/9//2//b/9v/0//T/9P/0//P/8//z//P/8v/y//D/8P/w/+//7//v/+7/7v/s
/+z/6//r/+3/7P/s/+z/6//r/+v/6//p/+j/6P/o/+j/6P/o/+j/5v/m/+b/5v/n/+f/
5//n/+f/5v/m/+b/5v/m/+b/5v/n/+f/6P/o/+j/6f/p/+r/7f/t/+3/7v/u/+7/7f/s
/+z/7P/s/+z/6f/p/+n/6f/q/+r/6//r/+v/6//r/+v/7//v/+//7v/t/+v/6f/n/+X/
4//i/+H/4f/h/9//3f/c/9v/2//a/9r/2f/Z/9n/2f/Y/9j/1//V/9X/1f/V/9f/1//W
/9b/2P/Y/9n/2f/X/9f/1//V/9P/zv/K/8r/0v/f//L/CgAmAEcAYAB3AJkAwQDiAPYA
+AD1AOwA0wCkAGgAJADU/4v/Y/9g/2z/d/+D/4//n/+y/8j/1//f/+P/4//j/+L/4v/i
/+T/5f/l/+f/6P/o/+n/6P/p/+n/6//r/+z/7P/s/+3/7f/t/+3/7v/v/+//7//v//D/
8P/x//D/8P/x//H/8f/y//L/8//0//b/+P/5//r/+//8//3//v///////////wEAAwAE
AAQABQAHAAgACQAKAAsADAANAA0ADgAQABIAEwAUABUAFQAYABgAGQAbABwAHgAgACMA
JgAnACkAKQArAC0ALwAzADUANwA5ADsAPQA/AEEAQwBFAEcASQBJAEsATABMAFAAUgBS
AFMAVABVAFYAVgBWAFcAVwBXAFcAVwBXAFYAVgBVAFUAVABTAFEAUQBQAE4ATQBKAEkA
RQBEAEIAPwA8ADkANQAyAC8AKgAnACMAIAAdABoAFgASAA4ADAAJAAQAAQD///z/+//4
//b/9f/z//P/8v/x//D/7//u/+7/7P/s/+z/7P/r/+v/6//r/+z/7P/s/+z/7P/t/+7/
7v/w//D/8f/y//D/8P/w//D/8P/w//D/8P/u/+7/7//v//H/8f/x//H/8P/w//D/7//v
//D/8P/v/+//7//w//D/8P/w/+//7v/w//D/7v/u/+7/7v/t/+3/6//r/+r/6v/o/+j/
6P/n/+b/5//n/+j/6P/o/+f/5//l/+T/5P/k/+P/4//j/+P/4f/g/+D/4P/g/+D/4P/g
/+D/4f/h/+L/4v/i/+L/4v/f/9//3//f/9//3v/e/97/3v/e/97/3v/h/+H/4v/i/+L/
4//j/+T/5f/l/+X/5v/o/+j/5//m/+b/5v/m/+b/5f/l/+X/5f/k/+T/5f/l/+X/5f/l
/+X/6f/p/+n/6P/n/+X/4//h/97/3f/d/93/2//b/9n/1//Y/9f/1//W/9b/1f/V/9X/
0//S/9L/0f/R/9H/0f/R/8//z//O/87/0f/S/9T/1f/T/9X/1f/R/8v/yP/E/8T/yv/Z
/+7/CAAmAEcAYgB7AJ8AyQDoAPgA+gD3AO4A0QCcAFgADgC6/3P/Uf9Q/2D/b/+D/5X/
qf/A/9L/3f/h/+H/4f/h/+D/4P/g/+L/4//j/+H/4v/i/+P/5P/l/+X/5//p/+r/6v/q
/+v/6//r/+v/6v/r/+v/6//t/+7/7v/v/+7/7v/v/+//8f/y//L/8//z//T/9f/1//b/
9//4//n/+v/7//v/+//7//3///8AAAAAAQADAAQABQAGAAcACAAJAAkACgAMAA4ADwAQ
ABEAFQAYABgAGQAZABoAHAAeAB8AIgAjACUAJwApACsALQAvADEAMwA1ADcAOQA7AD0A
PQA/AEEAQwBHAEkASgBKAE4AUABQAFEAUgBTAFQAVABUAFUAVQBVAFUAVQBVAFQAVABT
AFMAUgBTAFEAUQBQAE4ATQBKAEkARQBEAEIAPwA8ADkANQAyAC8AKgAnACMAHgAbABgA
FAAQAAwACgAHAAQAAQD///z/+f/2//T/8//z//P/8v/x/+7/7f/s/+z/7P/s/+z/7P/t
/+3/7f/t/+7/7v/u/+7/7P/t/+7/7v/u/+7/7//w/+7/7v/u/+7/8P/w//D/8P/w//D/
8f/x//H/8f/x//H/8P/w//D/7//v//D/8P/v/+//7//w//D/8v/y//H/8P/u/+7/7P/s
/+z/7P/r/+v/6//r/+r/6v/s/+z/7P/r/+f/5//m/+b/5v/m/+X/5f/l/+T/5P/k/+P/
4//j/+P/5f/k/+T/5P/i/+L/4v/i/+T/4//j/+P/4f/g/+D/4P/i/9//4P/g/+D/4P/g
/9//3//f/9//3f/c/9z/3P/d/97/3//g/+H/4f/i/+L/5v/n/+f/6P/n/+f/5//o/+b/
5v/l/+T/5v/m/+b/5v/n/+f/5//n/+b/5v/n/+f/6f/p/+n/6f/p/+n/6f/o/+P/4f/f
/93/3P/b/9v/2//b/9v/2f/X/9j/1//X/9b/1v/V/9X/1f/V/9T/1P/T/9X/1f/V/9X/
1f/V/9T/1P/U/9T/1f/V/9X/0//P/8n/xf/E/8j/0v/k//3/GgA6AFYAcQCUAMEA5wD9
AAQBBAECAe8AvgB9ADQA4P+Q/1z/T/9b/2z/gP+T/6n/wf/V/+D/5P/l/+X/4//j/+P/
4v/i/+L/5P/l/+X/4//k/+T/5f/o/+n/6f/r/+v/7P/s/+z/7f/t/+3/7f/u/+//7//v
//H/8v/y//P/9P/0//X/9f/3//j/+P/5//n/+v/7//v//P/9//7////+////////////
AQADAAQABgAHAAkACgANAA4ADwAQAA8ADwAQABIAFgAXABgAGQAbAB4AHgAfACMAJAAm
ACgAJwAqACsALQAvADEAMwA1ADcAOQA7AD0APQA/AEEAQwBDAEUARwBJAEsATQBOAE4A
UgBUAFQAVQBWAFcAWABYAFgAWQBZAFkAWwBbAFsAWgBYAFcAVwBWAFUAUwBTAFIAUABP
AEwASwBJAEgARgBDAEAAPQA5ADYAMQAsACkAJQAgAB0AGgAWABQAEAAOAAsACAAFAAMA
AAD///z/+v/5//f/9//2//X/9v/1//T/9P/y//L/8v/y//L/8//0//X/9P/0//T/9P/2
//f/+P/4//b/9v/3//j/9v/2//b/9v/4//j/+P/4//b/9v/3//f/9//3//f/9//2//b/
9v/1//f/+P/4//f/9//3//j/+P/2//b/9f/0//b/9v/0//T/8v/y//H/8f/x//H/8P/w
//D/8P/w/+//7//v/+7/7v/u/+7/7f/t/+3/7P/s/+z/6f/p/+n/6f/r/+r/6v/q/+r/
6v/q/+r/6v/p/+n/6v/o/+j/6P/o/+f/5//n/+f/5//m/+b/5v/m/+b/5v/m/+f/5//o
/+j/6v/r/+v/7P/t/+3/7f/u//D/8P/v/+7/7v/u/+7/7v/t/+3/7f/t/+z/7P/t/+3/
7//v/+//7//x//H/8f/w/+v/6f/n/+X/5v/l/+X/5f/l/+X/4//h/+D/3//f/97/3v/d
/93/3f/b/9r/2v/Z/9v/2//b/9v/2//b/9r/2v/a/9r/2//b/9v/2//b/9f/0//Q/8z/
zv/W/+P/+P8SADAAUQBsAIsAsQDZAPoACgEIAQEB8gDLAJgAXAAUAMT/gf9l/2r/dP97
/4f/k/+j/7j/zv/d/+P/5//n/+f/5v/m/+b/6P/p/+n/6f/q/+r/6//u/+//7//x//H/
8v/y//L/9f/1//X/9f/1//X/9P/z//P/9P/0//X/9v/2//f/9//5//r/+v/7//n/+v/7
//v//P/9//7///8CAAMAAwADAAUABwAJAAoACAAJAAsADAALAAwADQAOAA8ADwAQABIA
FAAVABYAFwAZABwAHAAdAB8AIAAiACQAIwAmACcAKQArAC0ALwAxADUANwA5ADsAPwBB
AEMARQBFAEcASQBLAEsATQBOAE4ATgBQAFAAUQBUAFUAVgBWAFYAVwBXAFcAVwBXAFcA
VgBWAFUAVQBUAFMAUQBRAFAATgBNAEoASQBHAEYARABBAD4AOwA3ADQAMwAuACsAJwAm
ACMAIAAcABYAEgAQAA0ACgAHAAUAAgADAAAA/v/9//n/+f/4//f/9v/1//T/9P/0//T/
9P/0//X/9f/1//X/9P/0//T/9P/2//f/+P/4//j/+P/5//r/+v/6//r/+v/6//r/+v/6
//r/+v/7//v/+//7//v/+//8//z//P/7//3//v/+//3//f/9//7//v/8//z/+//6//z/
/P/6//r/+v/6//n/+f/3//f/9v/2//b/9v/2//X/8//z//L/8v/w//D/7//v/+//7v/u
/+7/7f/t/+3/7f/v/+7/7v/u/+7/7v/u/+7/7P/r/+3/7f/q/+r/6v/q/+r/6f/p/+n/
6f/p/+j/6P/o/+j/6P/o/+j/6f/p/+r/6v/u/+//7//w//H/8f/x//L/8v/y//H/8P/w
//D/8P/w/+3/7f/t/+3/8P/w//H/8f/x//H/8f/x//P/8//z//L/8f/v/+3/6//o/+f/
5//n/+f/5//l/+P/5P/j/+P/4v/g/9//3//f/+H/4P/g/9//3v/d/9z/2//d/93/3P/c
/9z/3P/d/93/3//f/9//3f/Z/9T/0P/Q/9b/4//4/xAALABLAGYAfwCdAMUA6gD6APwA
9wDsANEApABsACoA3P+R/2f/ZP9y/3v/h/+V/6P/tv/M/93/5//r/+v/6//q/+r/6v/s
/+3/7f/t/+7/7v/v//D/8f/x//P/8//0//T/9P/3//f/9//3//b/9//3//f/9//4//j/
+f/6/w==
         </WaveFormData>
      </LeadData>
      <LeadData>
         <LeadByteCountTotal>10000</LeadByteCountTotal>
         <LeadTimeOffset>0</LeadTimeOffset>
         <LeadSampleCountTotal>5000</LeadSampleCountTotal>
         <LeadAmplitudeUnitsPerBit>4.88</LeadAmplitudeUnitsPerBit>
         <LeadAmplitudeUnits>��V</LeadAmplitudeUnits>
         <LeadHighLimit>2147483647</LeadHighLimit>
         <LeadLowLimit>268435456</LeadLowLimit>
         <LeadID>V4</LeadID>
         <LeadOffsetFirstSample>0</LeadOffsetFirstSample>
         <FirstSampleBaseline>0</FirstSampleBaseline>
         <LeadSampleSize>2</LeadSampleSize>
         <LeadOff>FALSE</LeadOff>
         <BaselineSway>FALSE</BaselineSway>
         <ExcessiveACNoise>FALSE</ExcessiveACNoise>
         <MuscleNoise>FALSE</MuscleNoise>
         <LeadDataCRC32>4166544190</LeadDataCRC32>
         <WaveFormData>
9v/2//b/9v/2//b/9v/2//b/9v/2//b/+P/4//j/+P/6//r/+v/6//z//P/8//z/+v/6
//r/+v/8//z//P/8//z//P/8//z/+v/6//r/+v/6//r/+v/6//j/+P/4//j/9v/2//b/
9v/4//j/+P/4//b/9v/2//b/9P/0//T/9P/0//T/9P/0//T/9P/0//T/8v/y//L/8v/w
//D/8P/w//D/8P/w//D/8P/w//D/8P/v/+//8P/w/+//7//v/+//7f/t/+7/7v/y//L/
8//0//T/9P/1//f/9//2//b/9//3//f/9//3//f/9//3//f/9//3//j/+f/4//j/+P/4
//j/+P/5//n/+v/7//v/+v/1//P/8P/v/+3/7f/s/+z/7f/s/+v/6v/q/+n/6f/o/+X/
5f/l/+T/5P/k/+T/5P/k/+T/5P/j/+X/5f/l/+X/5v/m/+b/5v/m/+T/4//i/97/2v/a
/9z/4f/s/wAAHQA9AF4AhgC6APQAJwFIAVYBUwE5AQYBxQCLAE8ACADG/6b/o/+r/7H/
t/+7/8H/zP/a/+X/7f/v/+//7v/u/+3/7f/u/+7/7v/t/+3/7f/t/+//7//w//D/8P/x
//H/8f/0//T/9P/0//P/9P/0//X/9f/1//b/9v/0//b/9//4//n/+f/5//r//P/8//z/
/P/8//3//v/+//7///////////8AAAIAAgACAAQABQAGAAcABwAIAAkACwALAA0ADwAO
AA8AEAARABIAEwAUABUAFgAXABgAGQAaAB0AHQAeAB8AIgAkACUAJQAnACkAKgAtAC4A
MQA0ADYANwA5ADoAOgA7ADwAPQBAAEIAQwBEAEUARQBFAEUASABJAEkASQBHAEgASABI
AEgARwBGAEYARABCAEEAQQBAAD8APgA9ADwAOwA5ADcANQAzADEALgApACYAJAAiAB8A
HQAZABYAEQAOAAwACgAHAAQAAwABAP///f/7//r/+f/4//f/9v/1//T/9P/0//L/8v/y
//L/8P/v/+//7//x//H/8f/x/+//7//w//H/8f/x//H/8f/z//P/9P/0//T/8//z//T/
9P/0//X/9f/1//X/9f/1//T/9P/0//T/9v/2//b/9v/0//X/9f/1//X/9f/0//P/8//0
//T/8//0//T/9P/0//L/8v/x//H/8f/x//H/8f/y//H/8f/x/+//7//v/+7/7f/t/+3/
7f/r/+v/6v/q/+r/6v/q/+r/6//r/+v/6//r/+r/6v/q/+n/6f/p/+n/6v/o/+j/6P/o
/+j/6P/n/+f/6P/o/+f/5//n/+f/5//n/+j/6P/q/+r/6//s/+z/7P/t/+//7//u/+7/
7//v/+//7//v/+//7//v/+//7//v//D/8f/y//L/8v/y//L/8v/z//P/8//z//L/8P/t
/+v/6P/n/+X/5f/k/+T/4//i/+H/4P/g/9//3//e/93/3f/d/9z/3P/c/9z/2v/a/9r/
2v/b/9v/2//b/9v/3P/c/9z/3v/e/9z/2f/W/9L/0v/U/9j/5f/6/xoAOQBZAH4AsADq
ABwBPQFKAUABIwHtAKwAcQA3APH/sP+S/5D/l/+h/6v/s/+9/8v/3P/k/+X/5//n/+X/
5P/k/+P/5f/m/+b/5v/l/+X/5f/l/+f/5//o/+j/5v/n/+f/5//q/+r/6v/q/+v/7P/s
/+3/7f/t/+7/7v/u//D/8f/y//H/8f/x//L/9P/0//T/9P/0//X/9v/2//b/9//3//f/
9//4//r/+v/6//z//f/+//////8AAAEAAwADAAUABwAGAAcACAAJAAoACwAMAA0ADgAP
ABAAEQAUABcAFwAYABkAHAAeAB8AHwAhACMAJAAoACgAKgAsAC4ALwAxADIANAA1ADYA
NwA4ADoAOwA8AD0APQA9AD0APgA/AD8APwA/AEAAQABAAEAAPwA+AD4APgA8ADsAOwA6
ADkAOAA3ADQAMwAxAC8ALQArACkAJgAlACIAIAAeABkAFwATABAADwAMAAoACAADAAAA
///9//v/+f/3//b/9f/0//P/8v/x//D/8P/w//L/8v/y//L/8v/x//H/8f/x//H/8f/x
//H/8f/y//P/8//z//P/8//z//P/9P/0//L/8f/x//L/8v/y//P/8//z//P/8//z//L/
8v/y//L/9P/0//T/9P/y//P/8//z//P/8//y//H/8//0//T/8//y//L/8v/y//D/8P/v
/+//7f/t/+3/7f/u/+3/7f/t/+3/7f/t/+z/6//r/+v/6//r/+v/6v/q/+r/6v/q/+r/
6f/p/+n/6f/p/+j/6P/o/+n/6f/p/+n/6P/o/+f/5//p/+j/6P/q/+j/6P/o/+j/5v/l
/+X/5v/o/+f/5//n/+f/5//n/+j/5v/o/+j/6f/s/+z/7P/t/+//7//u/+7/7//v/+//
7//v/+//7//v/+3/7f/t/+7/7//w//D/8P/y//L/8v/z//P/8//z//L/7v/r/+n/5v/n
/+X/5f/k/+b/5f/k/+P/4P/g/9//3//e/93/3f/d/9z/3P/c/9z/3P/c/9z/3P/b/9v/
2//b/93/3v/e/97/3P/c/9z/2f/Y/9T/1P/Y/9r/4//2/xQAMQBPAHQAogDYAAoBKQE0
ASwBEQHbAJ4AaQA1APP/sv+O/4r/lf+h/6v/s/+9/83/2v/i/+X/5//n/+X/5P/k/+P/
4//k/+T/5P/l/+X/5f/l/+X/5f/m/+b/5v/n/+f/5//o/+j/6P/o/+n/6v/q/+v/6//r
/+z/7P/s/+7/7//w/+//7//v//D/8v/y//L/8v/0//X/9v/2//T/9f/1//X/9//4//r/
+v/6//z//f/+//3//f/+////AQABAAMABQAGAAcACAAJAAoACwAMAA0ADgAPABAAEQAS
ABUAFQAWABcAGgAcAB0AHQAfACEAIgAkACQAJgAoACoAKwAtAC4AMgAzADQANQA2ADgA
OQA6ADsAOwA7ADsAPAA9AD0APQA9AD4APgA+AD4APQA8ADwAPgA8ADsAOwA6ADkAOAA3
ADYANQAzADEAMQAvAC0AKgAlACIAIAAeABsAGQAVABIAEQAOAAwACgAHAAQAAwABAP3/
+//5//j/9//2//X/9P/1//T/9P/0//T/9P/0//T/9P/z//P/8//z//P/8//z//P/8//0
//X/9f/1//X/9f/z//P/9P/0//b/9f/1//b/9P/0//X/9f/1//X/9f/1//L/8v/y//L/
8P/w//D/8P/w//H/8f/x//P/8//y//H/7//w//D/7//u/+7/7v/u/+7/7v/t/+3/7//v
/+//7//u/+3/7f/t/+3/7f/t/+z/6f/p/+n/6f/r/+v/6v/q/+j/6P/o/+j/6f/p/+n/
6f/p/+j/6P/o/+f/5//n/+f/5v/m/+b/5v/m/+j/5//n/+j/5v/l/+X/5f/n/+f/5//o
/+b/6P/o/+n/7P/s/+z/7f/v/+//7v/u//H/8f/x//H/8f/x//H/8f/v/+//7//w//H/
8v/y//L/9P/0//T/9f/z//P/8//y/+//6//o/+T/5P/j/+T/5P/k/+P/4v/h/+L/4v/h
/+H/3v/d/93/3f/c/9z/3P/c/9z/3P/c/9z/3f/d/93/3f/b/9z/3P/c/9r/2v/c/9n/
1v/S/9D/0v/Y/+X//P8aADsAWwCCALQA7AAaATcBQgE2ARUB3QCeAGcAMQDv/7T/nP+e
/6P/p/+v/7P/uf/F/9b/4P/j/+f/6f/p/+j/6P/n/+X/5v/m/+b/5//n/+f/5//p/+n/
6v/q/+r/6//r/+v/6v/q/+r/6v/r/+z/7P/t/+3/7f/u/+7/8P/y//P/9P/z//P/8//0
//b/9v/2//b/+P/5//r/+v/4//n/+f/5//n/+v/8//z//v8AAAEAAgADAAMABAAFAAUA
BQAHAAkACgALAAwADQAQABEAEgATABIAEwAUABUAGAAbABsAHAAdACAAIgAjACUAJwAp
ACoALAAsAC4AMAAyADMANQA2ADYANwA4ADkAPAA+AD8AQABBAEEAQQBBAEEAQQBAAD8A
QABCAEMARABEAEMAQgBCAEAAPgA9AD0APAA7ADoAOQA2ADUAMwAxADEALwAtACoAJQAi
ACAAHgAdABsAFwAUABMAEAAOAAwABwAEAAMAAQABAP///f/8//v/+v/5//j/9f/0//T/
9P/0//T/9P/0//T/8//z//P/9f/1//X/9f/1//X/9v/3//f/9//3//f/+f/5//r/+v/4
//f/9//4//j/+P/5//n/+//7//v/+//6//r/+v/6//r/+v/6//r//P/9//3//f/7//v/
+v/5//n/+v/6//n/+P/4//j/+P/4//j/9//3//n/+f/5//n/9v/1//X/9f/z//P/8//y
//H/8f/x//H/8f/x//D/8P/w//D/8P/w/+//7//v/+//7//u//D/8P/w//D/8P/w/+//
7//w//D/7//v/+//7v/t/+z/7P/s/+7/7v/v//L/8v/y//P/9f/1//T/9P/1//X/9f/1
//f/9//3//f/9f/1//X/9v/3//j/+P/4//j/+P/4//n/+f/5//n/+P/4//X/8//w/+//
7f/t/+z/6v/p/+j/5//k/+T/4//j/+T/4//j/+P/4v/i/+L/4v/i/+L/4v/i/9//3//f
/9//3//g/+D/4P/g/+D/4v/h/97/2v/W/9T/1v/b/+b//v8dAD0AYACMAMAA+gApAUYB
UgFLAS0B9gC5AH8AQQD6/7z/nv+f/6f/q/+v/7X/u//I/9j/4f/n/+v/6//q/+r/6f/n
/+j/6P/o/+n/6f/p/+n/6//r/+z/7P/s/+3/7f/t/+7/7v/u/+7/7//w//D/8f/x//H/
8v/y//D/8v/z//T/8//z//P/9P/0//T/9P/0//b/9//4//j/+v/7//v/+//9//7/AAAA
AP7/AAABAAIAAwADAAQABQADAAMABQAHAAoACwAMAA0ADgAPABAAEQASABMAFAAVABYA
GQAZABoAHQAgACIAIwAjACUAJwAoACoAKgAsAC4AMAAxADMANAA2ADcAOAA5ADoAPAA9
AD4AQQBBAEEAQQBAAEEAQQBBAEEAQgBCAEIARABDAEIAQgBAAD4APQA9AD4APQA8ADsA
OAA3ADUAMwAxAC8ALQAqACcAJAAiACAAHQAbABcAFAARAA4ADAAKAAcABAADAAEA///9
//v/+v/5//j/9//2//P/8v/y//L/8P/w//D/8P/y//H/8f/x//H/8f/x//H/8//z//T/
9f/0//P/8v/x//H/8f/y//L/9P/z//P/9P/0//T/9f/1//X/9f/1//X/9v/2//b/9v/2
//b/9v/2//T/9f/1//X/9//3//b/9f/1//b/9v/1//T/9P/0//T/8v/y//H/8f/x//H/
8f/x//D/7//v/+//7f/t/+3/7P/t/+3/7f/t/+3/7f/s/+z/6v/q/+r/6v/r/+v/6//r
/+v/6v/q/+z/7P/q/+r/6v/q/+j/5//n/+j/6v/p/+n/6f/n/+f/5//o/+r/7P/s/+3/
8P/w//D/8f/x//H/8P/w/+//7//v/+//8f/x//H/8f/v/+//7//w//H/8v/y//L/8v/y
//L/8//z//P/8//y/+7/6//p/+b/5v/l/+b/5v/m/+X/5P/j/+D/4P/f/9//4P/f/9//
3//c/9z/3P/c/97/3v/e/97/3f/d/93/3f/b/9z/3P/c/9z/3v/a/9f/1P/U/9T/1v/c
/+v/BAAkAEMAZQCOAMQA+AAiATcBPAEuAQUBxwCMAFcAGQDT/57/jP+Q/5v/o/+t/7f/
w//T/+D/5P/l/+f/5//l/+T/5P/j/+P/5P/k/+T/5//n/+f/5//l/+X/5v/m/+b/5//n
/+f/6P/o/+j/6P/p/+r/6v/r/+3/7f/u/+7/7v/w//H/8v/z//P/8//0//L/8v/y//L/
9P/1//b/9v/4//n/+f/5//n/+v/8//z/+v/8//3//v//////AAABAAEAAQADAAUABgAH
AAgACQAMAA0ADgAPABAAEQASABMAFAAXABcAGAAXABoAHAAdAB8AIQAjACQAJgAmACgA
KgAuAC8AMQAyADIAMwA0ADUANgA4ADkAOgA9AD0APQA9AD4APwA/AD8APQA+AD4APgA8
ADsAOgA6ADsAOgA6ADsAOAA3ADYANQA0ADMAMQAvAC0AKwApACYAJQAiACAAHgAZABcA
EwAQAA0ACgAIAAYAAwAAAP///f/7//n/9//2//f/9v/1//T/8//y//L/8v/y//L/8v/y
//D/7//v/+//8f/x//H/8f/v/+//8P/x//P/8//z//P/8//z//T/9P/0//P/8//0//T/
9P/1//X/9f/1//X/9f/0//T/9P/0//L/8v/y//L/8v/z//P/8//z//P/8v/x//H/8v/y
//H/8P/w//D/8P/y//L/8f/x/+//7//v/+//7v/t/+3/7f/t/+3/7f/s/+z/7f/u/+//
7v/t/+v/6v/q/+r/6v/q/+v/6//r/+v/6//q/+r/6v/p/+n/6f/p/+z/7P/r/+v/6f/o
/+j/6P/o/+j/6P/n/+f/6P/o/+f/5//n/+n/6f/p/+r/6v/s/+z/7f/u/+7/7v/v//H/
8f/w//D/8f/x//H/8f/x//H/8f/x//H/8f/x//L/8//0//T/9P/0//T/9P/1//X/9f/1
//T/8P/t/+v/6P/n/+X/5f/k/+T/4//i/+H/4v/i/+H/4f/g/9//3//f/+D/4P/g/+D/
3v/e/97/3v/d/93/3f/d/9//4P/g/+D/4P/g/9z/2//Y/9b/2P/c/+T/9/8QAC4ASwBv
AJwA0AACASQBMQEsARYB4wCnAHIAQQABAMH/mP+Q/5j/of+p/7P/vf/N/9v/5P/q/+v/
6f/p/+n/6P/o/+f/6f/q/+r/6v/r/+v/6//r/+n/6f/q/+r/7P/t/+3/7f/s/+z/7P/s
/+3/7v/u/+//8f/x//L/8v/w//L/8//0//X/9f/1//b/9//4//n/+v/6//v//P/8//z/
/f/9//3//f/+/wAAAAAAAAIAAwAEAAMAAwAEAAUABwAHAAkACwAKAAsADAANAA4ADwAQ
ABEAFAAVABYAFwAYABsAGwAcAB0AIAAiACMAIwAlACcAKAAqACoALAAuADAAMQAzADQA
NgA3ADgAOQA6ADwAPQA+AD8APwA/AD8AQABBAEEAQQBBAEIAQgBCAEIAQQBAAEAAQgBA
AD8APwA+AD0APAA7ADgANwA1ADMAMQAvAC0AKgAnACQAIgAgAB8AHQAZABYAEQAOAAwA
CgAHAAQAAwABAAEA///9//z/+//6//n/+P/5//j/+P/4//b/9v/2//b/9v/1//X/9f/3
//f/9//3//X/9f/2//f/+f/5//n/+f/3//f/+P/4//j/9//3//j/+v/6//v/+//5//n/
+f/5//r/+v/6//r/+v/6//r/+v/4//n/+f/5//n/+f/4//f/9f/2//b/9f/0//T/9P/0
//b/9v/1//X/8//z//P/8//y//H/8f/x//H/8f/x//D/7//v/+//7//v/+//7v/u//D/
8P/w//D/7//v/+//7//t/+z/7P/s/+3/7P/s/+z/7P/s/+7/7f/t/+7/7v/t/+3/7f/t
/+3/7f/u/+7/8P/w//H/8P/w//D/8f/z//P/8v/y//X/9f/1//X/8//z//P/8//z//P/
8//0//f/+P/4//j/+P/4//j/+f/5//n/+f/4//b/8//x/+7/7//t/+3/7P/q/+n/6P/n
/+T/5P/j/+P/5P/j/+P/4//i/+L/4v/i/+L/4v/i/+L/4f/h/+H/4f/h/+L/4v/i/+L/
4v/i/9//3P/a/9j/1v/Y/93/6P8AACEAPwBgAIwAwAD4ACUBQAFIATkBEwHYAJsAZQAt
AOr/sv+g/6P/p/+r/7H/tf+7/8r/2P/h/+f/6//p/+j/6P/n/+f/6P/o/+j/6//r/+v/
6//r/+v/7P/s/+z/7f/t/+3/7P/s/+z/7P/v//D/8P/x//H/8f/y//L/8v/0//X/9v/1
//X/9f/2//T/9P/0//T/+P/5//r/+v/8//3//f/9//v//P/+//7//v8AAAEAAgAFAAUA
BgAHAAcABwAJAAsADAANAA4ADwAQABEAEgATABIAEwAUABUAFgAZABkAGgAdACAAIgAj
ACUAJwApACoAKwAqACsALAAwADEAMwA0ADcAOQA7AD0APQA+AD4APgBBAEEAQQBBAEIA
QwBDAEMAQQBCAEIAQgBCAEEAQABAAEAAPgA9AD0APAA7ADoAOQA6ADkANwA1ADEALwAt
ACoAJwAkACIAIAAfAB0AGQAWABMAEAAOAAwABwAEAAMAAQABAP///f/8//v/+v/5//j/
9//2//b/9v/0//T/9P/0//T/8//z//P/9f/1//X/9f/1//X/9v/3//f/9//3//f/9v/1
//X/9P/2//X/9f/2//j/+P/5//n/+f/5//n/+f/4//j/+P/4//j/+P/4//j/+P/5//n/
+f/7//v/+v/5//f/+P/4//f/9v/2//b/9v/4//j/9//3//X/9f/1//X/9P/z//P/8//z
//P/8//y//H/8f/x//H/8//z//L/8v/w//D/8P/w/+//7//v/+7/7v/u/+7/7v/u/+3/
7f/u/+7/7f/t/+3/7f/t/+3/7v/w//L/8v/z//L/8v/y//P/9//3//b/9v/1//X/9f/1
//X/9f/1//X/9f/1//X/9v/3//j/+P/4//j/+P/4//n/+f/5//n/+P/4//X/8//w/+3/
6//r/+r/7P/r/+r/6f/m/+b/5f/l/+T/4//j/+P/4v/i/+L/4v/g/+D/4P/g/9//3//f
/9//4f/i/+L/4v/i/+L/4P/d/9z/2v/W/9b/2P/d/+b//P8ZADkAWgCCALQA7AAfAUAB
TgFLATEB/gC/AIMARwAAAL7/mv+Z/6H/pf+t/7P/uf/E/9T/3//l/+n/6f/o/+j/5//n
/+j/6P/o/+n/6f/p/+n/6f/p/+r/6v/q/+v/6//r/+z/7P/s/+z/7f/u/+7/7//v/+//
8P/w/+//8P/w//D/8f/x//H/8v/z//T/9f/2//b/9//4//j/+v/7//v/+//7//z//v/+
//z//v///wAAAQABAAIAAwADAAMABQAHAAgACQAKAAsACwALAAsACwANAA8AEQATABYA
GQAZABoAGwAeACAAIQAhACMAJQAmACgAKAAqACwAMAAxADMANAA2ADcAOAA5ADgAOgA7
ADwAPwA/AD8APwBAAEEAQQBBAEEAQgBCAEIAQAA/AD4APgA+ADwAOwA7ADoAOQA4ADcA
OAA3ADUAMwAxAC8ALQAqACUAIgAgAB4AGwAZABUAEgAPAAwACgAIAAMAAAD///3/+//5
//f/9v/1//T/8//y//P/8v/y//L/8P/w//D/8P/w/+//7//v/+3/7f/t/+3/7f/t/+7/
7//x//H/8f/x/+//7//w//D/8P/v/+//8P/u/+7/7//v//H/8f/x//H/8v/y//L/8v/w
//D/8P/w//D/8f/x//H/8f/x//D/7//v//D/8P/v/+7/7v/u/+7/7P/s/+v/6//r/+v/
6//r/+z/6//r/+v/6//r/+v/6v/n/+f/5//n/+f/5//m/+b/5v/m/+b/5v/l/+X/5f/l
/+X/5P/k/+b/5v/m/+b/5v/k/+P/4//k/+T/4//j/+P/4//j/+P/5P/k/+b/5v/n/+j/
6P/o/+n/6//r/+r/6v/r/+v/6//r/+v/6//r/+v/6//r/+v/7P/t/+7/7v/u/+z/7P/s
/+3/7//v/+//7v/u/+v/6f/m/+X/4//j/+L/4P/f/97/3f/c/9z/2//b/9z/2//b/9v/
2P/Y/9j/2P/W/9b/1v/W/9X/1f/V/9X/1v/Y/9n/2v/a/9r/2v/X/9L/0P/O/87/zv/T
/+D/+P8XADkAWgCAALAA6AAXATQBPAEzARMB2gCbAGMAJwDg/6L/hv+H/4//mf+l/63/
t//G/9b/3f/f/9//4f/g/+D/3//f/+D/4P/g/9//3//f/9//4f/h/+L/4v/i/+P/4//j
/+T/5P/k/+T/4//k/+T/5f/n/+f/6P/o/+b/6P/p/+r/6//r/+v/7P/u/+7/7v/u/+7/
7//w//D/8P/x//H/8f/x//L/9P/0//T/9v/3//j/+f/5//r/+//7//v//f////7///8A
AAEABAAFAAYABwAGAAcACAAJAAoADQANAA4AEQAUABYAFwAXABkAGwAcACAAIAAiACQA
JQAlACYAJgApACsALQAvADAAMgAzADQANQA1ADUANQA4ADkAOQA5ADcAOAA4ADgAOgA5
ADgAOAA2ADQAMwAzADQAMwAyADEALgAtACsAKQAnACUAIwAgAB4AHAAbABoAFQATAA8A
DAAJAAYABAACAAEA/v/9//v/9//1//P/8v/x//D/7//u/+3/7P/s/+z/6v/q/+r/6v/s
/+v/6//r/+v/6//r/+v/6//r/+z/7f/r/+v/6//r/+v/6//s/+z/7P/r/+v/7P/s/+z/
7f/t/+//7//v/+//7v/u/+7/7v/u/+7/7v/u/+z/7f/t/+3/7//v/+7/7f/r/+z/7P/r
/+r/6v/q/+r/6v/q/+n/6f/r/+v/6//r/+j/5//n/+f/5//n/+f/5v/l/+X/5f/l/+X/
5f/k/+T/5v/m/+b/5v/j/+P/4//j/+X/5P/k/+T/4//j/+P/4//k/+L/4v/i/+L/4v/i
/+L/4f/h/+L/4P/f/9//3//g/+H/4v/k/+T/5v/m/+f/6v/q/+r/6//r/+v/6v/q/+n/
6f/p/+n/6//r/+v/6//r/+v/6//s/+3/7v/u/+7/7v/u/+7/7//t/+3/7f/s/+r/5//l
/+L/4f/f/9//3v/e/93/3P/b/9r/2v/Z/9n/2P/X/9f/1//W/9b/1v/W/9j/2P/Y/9j/
1//X/9f/1//X/9j/2P/Y/9j/2P/U/9P/0P/Q/9D/0v/a/+3/CAAoAEcAaQCWAMoA+gAa
ASkBJgEOAd8AoQBqADUA9f+1/47/hP+K/5X/n/+r/7f/x//V/97/4P/h/9//3//f/97/
3v/d/93/3v/e/97/3//f/9//3//h/+H/4v/i/+L/4//j/+P/5P/k/+T/5P/l/+b/5v/n
/+f/5//o/+j/6P/q/+v/7P/t/+3/7f/u/+7/7v/u/+7/8P/x//L/8v/y//P/8//z//P/
9P/2//b/9v/4//n/+v/9//3//v////3//f///wEAAAABAAIAAwAGAAcACAAJAAwADQAO
AA8ADgARABEAEgATABYAGAAZABsAHQAfACAAIAAgACIAJAAmACcAKQAqACwALQAuAC8A
MAAyADMANAA1ADUANQA1ADYANwA3ADcAOQA6ADoAOgA4ADcANgA2ADYANAAzADMAMgAx
ADAALwAwAC8ALQArACkAJwAlACIAHQAaABgAFgARAA8ACwAIAAYABAADAAIA///8//v/
+f/3//X/8//y//H/8P/v/+7/7f/s/+z/7P/s/+z/7P/s/+7/7f/t/+3/7f/t/+3/7f/v
/+//8P/x//D/7//u/+3/7f/t/+7/7v/w/+//7//w/+7/7v/v/+//7f/t/+3/7f/s/+z/
7P/s/+7/7v/u/+7/7P/t/+3/7f/t/+3/7P/r/+v/7P/s/+v/6v/q/+r/6v/q/+r/6f/p
/+n/6f/p/+n/6v/p/+n/6f/n/+f/5//m/+X/5f/l/+X/5f/l/+T/5P/k/+T/5P/k/+P/
4//j/+P/4//i/+L/5P/k/+T/5P/k/+L/4f/h/+L/4v/h/+H/4f/h/+H/4f/i/+L/5P/k
/+X/5v/m/+b/5//p/+n/6P/o/+n/6f/p/+n/5//n/+f/5//p/+n/6f/q/+3/7v/u/+7/
7P/s/+z/7f/v/+//7//u/+v/5//k/+D/4f/f/9//3v/g/9//3v/d/9z/3P/b/9v/2v/Z
/9n/2f/W/9b/1v/W/9b/1v/W/9b/1//X/9f/1//X/9j/2P/Y/9j/2P/Y/9f/1P/Q/87/
zP/O/9P/4P/4/xcANwBYAIQAuADuABsBNgE8AS0BBwHKAIsAVQAdANj/pP+S/5X/m/+f
/6X/qf+x/77/zP/X/93/3//f/97/3v/d/9//4P/g/+D/3//f/9//3//h/+H/4v/i/+L/
4//j/+P/5v/m/+b/5v/m/+b/5f/l/+X/5f/m/+b/6P/q/+v/7P/r/+v/6//s/+z/7P/s
/+z/7P/t/+7/7v/w//H/8f/x//P/9P/2//b/9P/2//f/+P/3//f/+P/5//f/9//5//v/
/P/9//7///8BAAMABQAHAAgACQAKAAsACgANAA0ADgAPABIAFAAVABcAGQAbABwAIAAg
ACIAJAAmACcAKQAqACoAKwAsAC0ALAAuAC8AMAAyADMANAA1ADQANQA1ADUAMwA0ADQA
NAA2ADUANAA0ADQAMgAxADEAMAAvAC4ALQAuAC0AKwApACUAIwAhAB4AHQAaABgAFgAV
ABMADwAMAAcABAACAAAA/f/6//n/9//3//X/8//y//D/7v/s/+r/6f/o/+j/6P/q/+r/
6v/q/+r/6f/p/+n/5//n/+f/5//p/+n/6v/r/+v/6//r/+v/6//r/+z/7P/s/+v/6//s
/+z/7P/t/+3/6//r/+v/6//r/+z/7f/u/+7/7v/u/+7/7v/v/+//7//t/+3/7P/r/+v/
7P/s/+v/7P/s/+z/7P/r/+r/6P/n/+n/6f/p/+n/6P/n/+f/5//l/+X/5f/k/+X/5f/l
/+X/5f/l/+T/5P/k/+T/5P/k/+X/5f/l/+X/4//k/+T/4v/g/+D/4P/g/+D/4v/h/+H/
4v/i/+H/4f/h/9//3//f/+D/4v/k/+T/5f/m/+b/5v/n/+n/6f/o/+j/6//r/+v/6//p
/+n/6f/p/+f/5//n/+j/6//s/+z/7P/s/+z/7P/t/+3/7f/t/+z/6//p/+j/5v/j/+H/
4f/g/+D/3//e/93/2v/a/9n/2f/W/9X/1f/V/9b/1v/W/9b/1P/U/9T/1P/V/9X/1f/V
/9P/1P/U/9T/1v/W/9b/1f/S/9D/yv/I/8r/z//a//D/DQAtAE4AdgCoAOIAFQE4AUYB
QwEnAfYAtwB9AEEA+P+0/47/jf+T/5n/n/+n/6v/tv/I/9X/2//f/9//3v/e/93/3f/e
/97/3v/f/9//3//f/9//3//g/+D/3v/f/9//3//g/+D/4P/g/+H/4v/i/+P/4//j/+T/
5P/k/w==
         </WaveFormData>
      </LeadData>
      <LeadData>
         <LeadByteCountTotal>10000</LeadByteCountTotal>
         <LeadTimeOffset>0</LeadTimeOffset>
         <LeadSampleCountTotal>5000</LeadSampleCountTotal>
         <LeadAmplitudeUnitsPerBit>4.88</LeadAmplitudeUnitsPerBit>
         <LeadAmplitudeUnits>��V</LeadAmplitudeUnits>
         <LeadHighLimit>2147483647</LeadHighLimit>
         <LeadLowLimit>268435456</LeadLowLimit>
         <LeadID>V5</LeadID>
         <LeadOffsetFirstSample>0</LeadOffsetFirstSample>
         <FirstSampleBaseline>0</FirstSampleBaseline>
         <LeadSampleSize>2</LeadSampleSize>
         <LeadOff>FALSE</LeadOff>
         <BaselineSway>FALSE</BaselineSway>
         <ExcessiveACNoise>FALSE</ExcessiveACNoise>
         <MuscleNoise>FALSE</MuscleNoise>
         <LeadDataCRC32>3846092739</LeadDataCRC32>
         <WaveFormData>
8P/w//D/8P/y//L/8v/y//T/9P/0//T/9P/0//T/9P/2//b/9v/2//b/9v/2//b/9v/2
//b/9v/2//b/9v/2//j/+P/4//j/9v/2//b/9v/2//b/9v/2//T/9P/0//T/9P/0//T/
9P/1//b/9//4//b/9v/2//b/9v/2//b/9v/1//T/8//y//L/8v/y//L/9P/0//T/9P/z
//L/8f/w//D/8P/w//D/8P/w//D/8P/w//D/8P/w//H/8f/y//L/8P/w//D/8P/x//L/
8v/0//L/8v/z//P/9f/1//b/9v/3//f/9v/2//r/+v/6//r/+P/4//n/+v/6//r/+//7
//v/+//7//z//v/+//z/+//2//X/8//y//H/8P/v/+7/7//u/+3/7P/s/+z/7P/r/+j/
6P/o/+j/5//n/+f/5//p/+n/6f/p/+f/5//n/+f/5//n/+f/5//n/+f/5v/m/+T/5P/m
/+j/5v/p//T/CQAcADQAVQB9AKgAzgDmAPIA7wDUAKoAfgBbADoAEADq/9T/z//P/8//
0P/R/9L/2f/g/+b/7P/v/+3/7f/t/+z/7P/s/+z/7P/q/+v/6//r/+3/7f/u/+7/7P/s
/+z/7P/v/+//7//v/+3/7f/t/+7/8P/w//H/8f/v//D/8P/x//L/8v/y//P/8//z//P/
8//0//T/9P/1//f/9//3//j/9v/2//f/9//3//j/+v/6//r/+v/7//v//f/+//////8A
AAEAAgADAAIAAgADAAMABAAEAAUABgAHAAgACQAKAAwADQAPAA8ADwAPABEAEgAUABYA
FwAYABgAGgAbABwAHAAeAB4AHwAiACMAJAAkACYAJgAlACUAKAApACoAKgAqACoAKgAr
ACkAKQAoACgAJgAlACUAJQAnACYAJQAkACQAIwAiACEAIAAfABwAGgAYABUAEwARABMA
EQAQAA0ACQAHAAUABAACAAEA///9//v/+//6//n/+P/3//b/9f/1//X/9f/0//L/8f/x
//H/8f/x//D/8P/w/+//7//v/+3/7v/v/+//8f/x//H/8f/z//P/8v/y//L/8v/z//P/
8//z//P/9P/0//T/9P/0//T/9P/0//T/9P/0//T/9P/0//T/9f/1//X/9f/0//T/9P/0
//T/9P/0//X/9f/0//T/8//z//P/8//z//P/9P/0//T/8//z//P/8//y//L/8v/y//L/
8v/y//H/8P/w//D/7//v/+//7//v/+//7//v/+//7//v/+//7//v/+//7//w/+7/7v/u
/+7/7v/u/+7/7v/u/+3/7f/u/+7/7v/u/+7/7v/v//D/8P/y//L/8v/z//P/8//z//T/
9P/1//X/9P/0//b/9v/2//b/9v/2//f/+P/4//j/+f/7//v/+//7//z//P/8//r/9//0
//P/8f/y//H/8P/v/+7/7f/s/+v/6P/o/+j/6P/p/+j/6P/o/+j/5//n/+f/5//n/+f/
5//n/+f/5//n/+f/5//n/+f/6f/p/+n/6P/o/+b/5v/m/+b/6v/3/wwAIQA4AFQAeQCl
AMoA4ADoAOAAwwCYAG4ATgAxAAoA5P/Q/8r/yf/L/8//0v/V/97/5f/q/+7/7v/t/+v/
6//r/+r/7P/s/+z/7P/s/+3/7f/t/+v/6//s/+z/7v/u/+7/7v/v/+//7//v//H/8f/x
//L/8P/w//H/8f/x//L/8v/z//L/8v/y//P/9f/1//X/9f/2//b/9v/3//f/9//3//j/
+P/4//n/+f/5//r//P/8//z//P/9//3//f/+//////8AAAEAAgADAAIAAgADAAMABgAG
AAcACAAJAAoACwAMAAwADQAPAA8AEQARABMAFAAWABgAGQAaABoAHAAdAB4AHgAgACAA
IQAiACMAJAAkACYAJgAlACUAJgAnACgAKAAoACgAKAApACkAKQAoACgAKAAnACcAJwAn
ACYAJQAkACQAIwAiACEAIAAfABwAGgAcABkAFwAVABQAEQAPAAsACgAJAAgACAAEAAMA
AQD////////+//3//P/7//r/+f/5//n/+f/4//j/9//3//f/+f/5//j/+P/4//f/9//3
//f/+P/5//n/+f/5//n/+f/5//n/+P/4//j/+P/5//n/+f/5//n/+v/6//r/+v/6//j/
+P/4//j/+v/6//r/+v/4//j/+f/5//n/+f/4//j/+v/6//r/+v/6//v/+//6//r/+f/5
//n/9//3//f/+P/4//j/9//3//f/9//2//b/9v/2//b/9v/2//X/9P/0//b/9f/1//X/
9f/1//X/9f/1//X/9f/1//X/9f/1//X/9f/1//X/9P/2//b/9v/2//T/9P/0//T/8v/y
//L/8v/0//P/8//0//L/8v/y//L/8v/z//T/9P/4//j/+P/5//n/+f/5//r/+v/7//v/
+v/4//r/+v/6//r/+v/6//v//P/8//z//f///////////wAAAAAAAP7/+//4//f/9f/0
//P/8v/x//H/8f/x//H/7//u/+3/7P/t/+z/7P/s/+z/6//r/+v/6//r/+v/6//p/+n/
6f/p/+v/6//r/+v/7f/r/+v/6v/q/+z/7P/u/+7/7v/5/woAHQAyAEwAbwCVALgA0ADW
AM4AswCIAGAARgArAAgA5v/Q/8j/yf/P/9H/0v/X/+D/5//s/+7/8P/v/+//7//v/+7/
7v/u/+7/7v/u/+//7//v/+3/7f/u/+7/8P/w//D/8P/v/+//7//v//H/8f/x//L/8v/y
//P/8//z//T/9P/1//T/9P/0//X/9//3//f/9//4//j/+P/5//f/9//3//j/+v/6//v/
+//7//z//v/+//3//P/8//v//f/+//////8AAAEAAgADAAIAAgADAAMABgAGAAcACAAH
AAgACQAKAAwADQAPAA8AEQARABMAFAASABQAFQAWABgAGgAbABwAHAAeAB4AHwAiACMA
JAAkACYAJgAlACUAJAAlACYAJgAoACgAKAApACkAKQAoACgAKAAnACcAJwAnACYAJQAk
ACQAIwAiACEAIAAfABwAGgAaABcAFQATABEADwAOAAsACgAJAAgACAAGAAUAAwABAP7/
/f/7//n/+v/5//j/9//5//n/+f/4//j/9//3//f/9f/1//T/9P/2//X/9f/1//X/9v/3
//f/9//3//f/9//1//X/9P/0//b/9v/3//f/9//3//f/+P/2//b/9v/2//T/9P/0//T/
9P/0//T/9P/y//L/8//z//T/9f/1//b/9P/0//T/9P/y//P/8//y//L/8f/x//H/8//z
//P/9P/0//T/8//z//P/8//y//L/8P/w//D/8P/y//H/8P/w/+7/7f/t/+3/7//v/+//
7//t/+3/7f/t/+//7f/t/+3/7v/u/+7/7v/u/+7/7v/u/+7/7v/t/+3/7v/u/+7/7v/u
/+7/7//w//D/8v/y//L/8//z//P/8//0//T/9f/1//T/9v/4//j/+P/2//b/9v/3//j/
+P/4//n/+f/5//n/+f/6//r/+v/4//X/8v/x/+//8P/v/+7/7f/s/+v/6v/p/+j/6P/o
/+j/5//m/+b/5v/m/+X/5f/l/+X/5f/l/+X/4//j/+P/4//j/+P/4//j/+P/4//l/+b/
5P/k/+L/4v/i/+j/9f8KAB8ANgBSAHkAowDGANoA4gDYALkAjABiAEIAIwD+/9z/zP/I
/8f/x//L/8r/zf/W/+H/5v/m/+j/6f/p/+n/6f/o/+j/6P/o/+j/6P/p/+n/6f/p/+n/
6v/q/+z/7P/s/+z/7P/r/+r/6f/p/+n/6f/q/+z/7P/t/+3/7f/u/+7/7//w//D/8P/x
//H/8f/x//H/9P/0//T/9f/0//P/8v/y//L/8v/z//P/9f/2//j/+P/6//r/+//7//n/
+v/7//v//P/9//7///8AAAAAAQABAAQABAAFAAYABQAGAAcACAAKAAsADQANAA8ADwAR
ABIAEgAUABUAFgAYABoAGwAcAB0AHgAdAB0AHgAfACAAIAAiACIAIQAhACIAIwAkACQA
JgAmACYAJwAnACcAJgAmACYAJQAlACUAIwAiACEAIAAgAB8AHgAdAB4AHQAaABgAFwAT
ABAADQAPAA0ADAAJAAkABwAFAAQAAAD///3/+//7//v/+v/5//b/9f/0//P/8f/x//H/
8P/y//H/8f/x//H/8f/w//D/8P/v/+//7//v//D/8f/x//L/8//0//X/9f/1//T/9P/y
//L/8//z//P/8//z//T/9v/2//b/9v/2//b/9v/2//T/9P/0//T/9f/2//j/+f/3//f/
9v/2//b/9v/2//b/9P/1//X/9P/2//X/9f/1//X/9f/1//b/9P/0//P/8//x//H/8P/w
//L/8v/y//L/8v/x//D/8P/y//H/8f/x/+//7//v/+//7//v//D/8P/w//D/8P/u/+7/
7v/u//D/7//v//D/7v/u/+7/7v/u/+//8P/w//L/8v/y//P/8//z//P/9P/0//X/9f/0
//b/+P/4//j/9v/2//b/9//6//r/+v/7//v/+//7//v/+v/6//r/+P/5//b/9f/z//T/
8//y//H/7v/t/+z/6//o/+j/6P/o/+n/6P/o/+j/6P/n/+f/5//n/+f/5//n/+X/5f/l
/+X/5f/l/+X/5f/l/+f/5//o/+b/5v/k/+T/4v/i/+f/9P8JACAAOABZAIMArgDQAOgA
8ADpAMwAoAB4AFcANAAKAOb/0v/N/83/zf/O/83/0P/V/97/5v/q/+v/6//r/+v/6v/o
/+j/6P/o/+r/6//r/+v/6//r/+z/7P/u/+7/7v/u/+3/7f/t/+3/7//v/+//8P/w//D/
8f/x/+//8P/w//H/8v/y//L/8//x//H/8f/x//L/8v/y//P/9f/1//X/9v/4//j/+f/5
//f/+P/6//r/+v/6//v/+//5//r/+//7//7///8AAAEABAAEAAUABQAGAAYABwAIAAcA
CAAJAAoADAANAA8ADwARABEAEwAUABQAFgAXABgAGAAaABsAHAAcAB4AHgAfACIAIwAk
ACQAJgAmACUAJQAkACUAJgAmACgAKAAoACkAKQApACgAKAAoACcAJwAnACcAJgAlACQA
IgAhACAAHwAgAB8AHAAaABoAFwAVABMAEwARABAADQALAAkABwAGAAQAAwABAP///f/9
//z/+//6//n/+P/3//X/9f/1//T/9P/z//P/8//z//P/8v/y//T/8//z//P/9f/2//f/
9//1//X/9f/1//P/8//y//L/9P/0//X/9f/1//X/9f/2//b/9v/2//b/+P/4//j/+P/2
//b/9v/2//b/9v/3//f/+f/5//j/+P/4//j/+P/4//j/+f/5//j/+P/3//f/9//3//f/
9//4//b/9v/1//X/9f/1//T/9P/0//T/9P/0//b/9f/0//T/8v/x//H/8f/z//P/8//z
//P/8//z//P/9P/y//L/8v/y//D/8P/w//D/8v/x//H/8v/w//D/8P/w//H/8//1//b/
+P/4//j/+f/3//f/9//4//b/9//3//b/9v/4//j/+P/4//j/+P/5//r/+v/6//v/+//7
//v/+//8//z//P/6//f/9P/z//H/8f/x//H/8f/w/+//7v/t/+r/6v/q/+r/6//q/+r/
6v/q/+n/6f/p/+n/6f/p/+n/6f/p/+n/6f/n/+f/5//n/+n/6f/p/+j/6P/o/+j/6P/o
/+7//f8SACcAQABgAIUAqwDKANoA3gDOAKsAfgBaAD4AHQD2/9j/zP/I/8v/zf/P/9L/
1//i/+v/7P/s/+z/7f/r/+v/6//q/+z/7P/s/+z/7P/t/+3/7f/r/+v/7P/s/+7/7v/u
/+7/7f/t/+3/7f/v/+//7//w//D/8P/x//H/8f/y//L/8//0//T/9P/1//X/9f/1//X/
9v/2//b/9//3//f/9//4//j/+P/5//n/9//4//r/+v/6//r/+//7//3//v///////v//
/wAAAQAEAAQABQAFAAYABgAHAAgACQAKAAsADAAKAAsADQANABEAEQATABQAFAAWABcA
GAAYABoAGwAcABwAHgAeAB8AIgAjACQAJAAmACYAJQAlACYAJwAoACgAJgAmACYAJwAn
ACcAJgAmACYAJQAlACUAJQAkACMAIgAiACEAIAAfACAAHwAcABoAGgAXABUAEwARAA8A
DgALAAkABwAFAAQABAADAAEA///7//v/+v/5//r/+f/4//f/9//3//f/9v/2//X/9f/1
//X/9f/0//T/9v/1//X/9f/1//b/9//3//f/9//3//f/+f/5//j/+P/2//b/9//3//f/
9//3//j/+P/4//j/+P/4//j/+P/4//j/+P/4//j/+v/6//v/+//5//n/+P/4//j/+P/4
//j/9v/3//f/9v/3//f/+P/5//f/9//3//j/9v/2//X/9f/1//X/9P/0//b/9v/2//b/
9v/1//T/9P/0//P/8//z//P/8//z//P/8//z//P/8//z//P/8//z//P/8//z//L/9P/y
//L/8v/y//L/8v/y//L/8v/0//P/8//0//T/9P/0//T/9P/1//b/9v/4//j/+P/5//n/
+f/5//r/+v/7//v/+v/6//z//P/8//z//P/8//3/AAAAAAAAAQD//////////wAAAAAA
AP7/+//4//f/9f/0//P/8v/x//D/7//u/+3/7v/u/+7/7v/t/+z/7P/s/+z/6//r/+v/
7f/t/+3/7f/r/+v/6//r/+v/6//r/+v/7f/t/+3/7P/s/+7/7v/u//D/+P8JABoALwBK
AGoAjwCzAMwA1gDSALoAkQBmAEoAMgARAO7/1v/O/8z/zf/R/9P/2P/f/+j/7f/w//L/
8P/v/+//7//v/+7/8P/w//D/8P/u/+//7//v/+//7//w//D/8P/w//D/8P/x//H/8f/x
//H/8f/x//L/8v/y//P/8//z//T/9P/1//b/9v/2//f/+f/5//n/+f/4//j/+P/5//n/
+f/5//r/+v/6//v/+//7//z//v/+//7//v////////8AAAEAAQACAAMABAAFAAQABAAF
AAUACAAIAAkACgALAAwADQAOAA4ADwARABEAEQARABMAFAAWABgAGQAaABoAHAAdAB4A
HgAgACAAIQAiACMAJAAkACYAJgAlACUAJgAnACgAKAAoACgAKAApACkAKQAoACgAKAAn
ACcAJwAnACYAJQAkACQAIwAiACEAIAAfABwAGgAaABcAFQATABMAEQAQAA0ACwAJAAcA
BgAEAAMAAQD////////+//3//P/7//r/+f/5//n/+f/4//j/9//3//f/+f/5//j/+P/6
//n/+f/5//f/+P/5//n/+f/5//n/+f/3//f/9v/2//b/9v/3//f/+P/5//r//P/6//r/
+v/6//r/+v/6//r/+v/6//r/+v/6//r/+//7//v/+//6//r/+P/4//j/+P/4//n/+f/4
//r/+f/5//n/9//3//f/+P/4//j/9//3//f/9//2//b/9v/2//b/9v/2//X/9P/0//X/
9f/2//f/9f/1//X/9f/z//P/8//z//P/8v/y//L/8v/y//L/8v/y//L/8v/x//H/8v/0
//T/9P/0//T/9f/2//b/9v/2//b/9//3//f/9//4//j/+f/5//j/+P/6//r/+v/6//r/
+v/7//7//v/+///////////////+//7//v/8//3/+v/5//f/9v/1//T/8//w/+//7v/t
/+z/7P/s/+z/6//q/+r/6v/s/+v/6//r/+n/6f/p/+n/6f/p/+n/6f/p/+n/6f/p/+v/
6//p/+r/6P/o/+b/5v/m/+T/6f/4/w0AIgA6AFsAhQCwANAA5gDsAN0AugCMAGIAQwAk
AP7/3v/S/9H/zf/N/9D/z//S/9n/4v/o/+r/7f/r/+v/6//q/+r/6v/q/+r/7P/t/+3/
7f/t/+3/7v/u/+7/7v/u/+7/7f/t/+3/7f/u/+//8P/y//D/8P/x//H/7//w//D/8f/y
//L/8v/z//H/8f/x//H/9P/0//T/9f/2//f/+P/6//j/+P/5//n/9//4//r/+v/6//r/
+//7//3//v//////AAABAAIAAwACAAIAAwADAAQABAAFAAYABQAGAAcACAAKAAsADQAN
ABEAEQATABQAEQASABIAEgAVABgAGgAcAB4AIAAgACEAIQAhACEAIAAjACQAJAAlACYA
JwAoACgAJgAmACYAJwAlACUAJAAkACUAJQAmACcAJQAkACMAIgAiACEAIAAfABwAGwAY
ABYAGAAVABMAEQATABEAEAANAAkABwAFAAQAAAD///3/+//7//v/+v/5//j/9//2//X/
9f/1//X/9P/y//H/8f/x/+//7//u/+7/7//v//D/8f/v//D/8f/x//P/8//z//P/8v/x
/+//7v/w//D/8f/x//H/8f/x//L/8v/y//L/8v/y//L/8v/y//T/9P/0//T/9P/0//X/
9f/3//f/9v/2//T/9P/0//T/8v/z//P/8v/z//P/9P/1//T/8//y//L/8v/y//H/8f/x
//H/8P/w//L/8v/y//L/8v/x//D/8P/w/+//7//v/+3/7f/v/+7/7v/u/+7/7v/u/+7/
7v/u/+7/7f/t/+7/7P/s/+z/7P/t/+//8f/y//T/9P/0//X/9f/1//X/9v/0//X/9f/0
//T/9v/2//b/9v/2//b/9//4//j/+P/5//n/+f/5//n//P/8//z/+v/5//b/9f/z//L/
8f/w/+//7v/t/+z/6//q/+r/6v/q/+n/6P/o/+j/5v/l/+X/5f/l/+X/5f/l/+P/4//j
/+P/5P/l/+b/5//n/+f/5//k/+T/4v/k/+T/5P/k/+f/8v8HABwANABTAHsApgDKAOQA
8ADtANQAqgB+AFsAOgAQAOj/1P/N/8v/y//M/83/zv/V/9z/5P/m/+n/6f/p/+n/6P/o
/+j/6P/o/+j/6f/p/+n/6f/p/+r/6v/q/+r/6v/q/+v/6//r/+v/7f/t/+3/7v/u/+7/
7//v/+3/7v/u/+//7v/u/+7/7//w//H/8v/z//L/8v/y//P/9f/1//X/9v/2//b/9//3
//f/+P/6//r/+P/4//n/+f/7//z//f/9//7///8AAAEAAQAAAAAA//8CAAIAAwAEAAcA
CAAJAAoACAAJAAsACwAPAA8AEQASABAAEgATABQAFQAYABoAHAAdAB4AHQAdAB4AHwAg
ACAAIgAiACEAIQAkACUAJgAmACYAJgAmACcAJQAlACQAJAAkACMAIwAjACMAIgAhACAA
IgAhACAAHwAeAB0AGgAYABgAFQATABEAEQAPAA4ACwAJAAcABQAEAAAA///9//v/+f/5
//j/9//2//X/9P/z//H/8f/x//D/8P/v/+//7//v/+//7v/u//D/7//v/+//7f/u/+//
7//x//H/8f/x/+//7//u/+7/7v/u/+//7//t/+3/7f/u//D/8P/w//D/7v/u/+7/7v/w
//D/8P/w//D/8P/x//H/7//v/+7/7v/w//D/8P/w//D/8f/x//D/7v/t/+3/7f/t/+3/
7f/u/+7/7v/t/+3/7f/t/+z/7P/s/+z/7P/s/+z/6//q/+r/6v/p/+n/6f/p/+n/6f/p
/+n/6f/p/+r/7P/s/+z/7P/q/+r/6v/q/+r/6f/p/+r/6P/o/+j/6P/q/+v/7P/s/+z/
7P/s/+3/7f/t/+3/7v/w//H/8f/w//D/8v/y//L/8v/y//L/8//0//T/9P/1//X/9f/1
//X/9v/2//b/9P/1//L/8f/v/+z/6//q/+n/6P/n/+b/5f/m/+b/5v/m/+X/5P/k/+T/
5P/j/+P/4//i/+H/4P/f/9//3//f/9//4P/h/+L/4//j/+X/4//i/+D/4P/i/+D/3v/e
/+X/8v8HAB4ANgBTAHkAogDEANoA4gDZALwAjgBkAEUAJgD+/9z/yP/D/8P/xf/K/8v/
0P/X/+D/5v/m/+X/5f/l/+X/5P/m/+b/5v/m/+T/5f/l/+X/5//n/+j/6P/o/+j/6P/o
/+n/6f/p/+n/6f/p/+n/6v/q/+r/6//r/+v/7P/s/+3/7P/s/+z/7f/v/+//7//v/+7/
7v/u/+//7//v/+//8P/w//D/8f/x//P/9P/2//b/9v/2//f/9//3//j/+f/5//j/+f/6
//v//P/8//3//f/+//7///8AAP//AAABAAIABAAFAAcABwAJAAkACwAMAAwADgAPABAA
DgAQABEAEgAWABgAGAAZABoAGwAcABwAHgAeAB0AHQAgACEAIgAiACAAIAAgACEAIwAj
ACIAIgAiACEAIQAhACEAIAAfAB4AHgAdABwAGwAaABkAFgAUABYAEwARAA8ADQALAAoA
BwAFAAMAAQAAAP7//f/7//n/9//3//b/9f/2//X/9P/z//H/8f/x//D/8v/x//H/8f/x
//H/8P/w//D/7//v/+//7//w//H/8f/v/+//7//v//H/8f/w//D/8P/w//H/8f/v/+//
7//w//L/8v/y//L/8v/y//L/8v/y//L/8v/y//D/8P/x//H/8//z//L/8v/y//L/8v/y
//D/8f/x//D/8P/v/+//7//x//H/8f/y//D/8P/v/+//7//v/+7/7v/u/+7/7v/u/+7/
7f/s/+z/7v/t/+3/7f/t/+3/7f/t/+3/7f/t/+3/6//r/+v/6//t/+v/7P/q/+r/6v/q
/+r/6v/q/+r/6P/n/+f/6P/p/+r/6//s/+z/7f/u/+7/8v/y//L/8//x//H/8f/y//L/
8//z//L/8P/y//L/8v/0//T/9P/1//b/9v/2//f/9//3//f/9//2//b/9v/0//H/7v/t
/+v/6v/p/+j/5//o/+f/5v/l/+T/5P/k/+T/4//i/+L/4v/i/+H/4f/h/+P/4//j/+P/
4//j/+P/4//j/+P/4//j/+P/4//j/+L/4v/k/+T/4v/k/+7/AQAUACcAQABiAIcAqwDA
AMwAygCyAIkAYABCACgABQDi/8z/wv/A/8H/xf/J/87/1//g/+X/5v/m/+b/5f/j/+P/
4//i/+L/4v/i/+L/5P/l/+X/5f/n/+f/6P/o/+j/6P/o/+j/5//n/+f/5//n/+f/5//o
/+j/6P/p/+n/6f/q/+r/6//s/+z/7P/t/+3/7f/t/+3/7v/u/+7/7//v/+//7//w/+7/
7v/v/+//7//w//L/8v/0//T/9f/1//P/9P/1//X/9v/3//j/+f/6//r/+//7//7//v//
/wAA//8AAAEAAgACAAMABQAFAAcABwAJAAoACgAMAA0ADgAMAA4ADwAQABIAFAAUABUA
FgAXABgAGAAaABoAGQAZABwAHQAeAB4AHgAeAB4AHwAdAB0AHAAcABwAGwAbABsAGwAa
ABkAGAAaABkAGAAXABQAEwAQAA4ADAAJAAcABQADAAEAAAD9//z/+//6//r/+P/3//X/
8//x//H/8P/v/+7/7f/s/+v/6//r/+v/6v/o/+f/5//n/+n/6f/o/+j/6v/p/+n/6f/r
/+z/7f/t/+v/6//r/+v/6f/p/+j/6P/p/+r/7P/t/+v/6//r/+z/6//q/+n/6P/n/+b/
5f/k/+X/5v/n/+j/6v/q/+v/6//r/+v/6v/q/+j/6P/o/+j/5v/n/+f/5v/o/+f/5//n
/+X/5f/l/+b/6P/o/+f/5//n/+f/5v/m/+T/5P/k/+T/5P/j/+L/4v/k/+P/4//j/+H/
4f/h/+H/4//h/+H/4v/i/+L/4v/i/+L/4v/i/+L/4P/f/9//4P/g/+D/4P/g/+D/4f/i
/+L/5P/k/+T/5f/l/+X/5f/m/+b/5//n/+b/5P/m/+b/5v/m/+b/5v/n/+r/6v/q/+v/
6//r/+v/6//s/+z/7P/q/+f/5P/j/+H/4P/f/97/3f/c/9v/2v/Z/9r/2v/a/9r/1//W
/9b/1v/U/9P/0//T/9X/1f/V/9X/1f/V/9X/1f/V/9X/1f/V/9X/1f/V/9T/1P/U/9L/
1P/S/9D/1//k//n/DgAoAEcAcQCcALwAzgDUAMcApgB2AEwALwAOAOb/yP+8/7n/uf+5
/7j/t/+6/8P/zP/S/9j/1//V/9X/1f/U/9b/1v/W/9b/1v/X/9f/1//X/9f/2P/Y/9j/
2P/Y/9j/2//b/9v/2//Z/9n/2f/a/9j/2P/Z/9n/2//c/9z/3f/e/97/3v/f/97/3f/c
/9v/3P/c/9z/3f/f/9//3//g/+L/4v/j/+P/4f/i/+T/5P/j/+L/4v/h/+H/4v/j/+P/
4v/j/+T/5f/n/+j/6v/r/+z/7P/t/+7/7f/u/+//8P/w//H/8//z//f/9//5//r/+v/8
//3//v/+/wAAAQACAAIABAAEAAUABgAHAAgACAAMAAwACwALAAoACwAMAAwADAAMAAwA
DQALAAsACgAKAAwACwALAAsACwAKAAkACAAKAAkACAAHAAQAAwAAAP7/AAD9//v/+f/5
//f/9v/z/+//7f/r/+r/6P/n/+X/4//h/+H/4P/f/9z/2//a/9n/2f/Z/9n/2P/Y/9f/
1//X/9n/2f/Y/9j/2P/X/9f/1//X/9j/2f/Z/9n/2f/Z/9n/2f/Z/9j/2P/W/9b/1//X
/9n/2f/Z/9r/2P/Y/9j/2P/a/9r/2v/a/9r/2v/a/9r/3P/c/93/3f/c/9v/2f/Y/9j/
2P/Y/9j/2P/Z/9n/2P/Y/9f/1//X/9f/1//X/9j/1v/W/9X/1f/V/9X/1P/U/9T/1P/U
/9T/1P/T/9L/0v/U/9P/0//T/9X/1f/V/9X/0//T/9H/0f/O/9D/0P/Q/9D/0P/Q/9D/
0P/Q/8//z//Q/87/zv/O/87/0P/R/9L/0v/S/9L/0v/T/9P/0//T/9T/1v/X/9f/1v/W
/9j/2P/Y/9b/1v/W/9f/2P/Y/9j/2f/Z/9n/2f/Z/9r/2v/a/9j/2f/W/9X/0//Q/8//
zv/N/8z/y//K/8n/yP/I/8j/yP/F/8T/xP/E/8T/w//D/8P/w//D/8P/w//D/8P/w//D
/8H/wf/B/8H/w//D/8P/wv/C/8D/vv/A/8D/vv/B/87/4f/4/xAALwBVAIQArADEANAA
zQC0AIgAXgA7ABgA7v/G/67/p/+n/6X/qP+p/6j/rf+4/77/xP/F/8f/x//H/8b/xP/E
/8T/xP/E/8X/xf/F/8X/xf/G/8b/xv/G/8b/xv/F/8X/xf/F/8X/xf/F/8b/yP/I/8n/
yf/J/w==
         </WaveFormData>
      </LeadData>
      <LeadData>
         <LeadByteCountTotal>10000</LeadByteCountTotal>
         <LeadTimeOffset>0</LeadTimeOffset>
         <LeadSampleCountTotal>5000</LeadSampleCountTotal>
         <LeadAmplitudeUnitsPerBit>4.88</LeadAmplitudeUnitsPerBit>
         <LeadAmplitudeUnits>��V</LeadAmplitudeUnits>
         <LeadHighLimit>2147483647</LeadHighLimit>
         <LeadLowLimit>268435456</LeadLowLimit>
         <LeadID>V6</LeadID>
         <LeadOffsetFirstSample>0</LeadOffsetFirstSample>
         <FirstSampleBaseline>0</FirstSampleBaseline>
         <LeadSampleSize>2</LeadSampleSize>
         <LeadOff>FALSE</LeadOff>
         <BaselineSway>FALSE</BaselineSway>
         <ExcessiveACNoise>FALSE</ExcessiveACNoise>
         <MuscleNoise>FALSE</MuscleNoise>
         <LeadDataCRC32>3423028287</LeadDataCRC32>
         <WaveFormData>
/v/+//7//v/+//7//v/+/wAAAAAAAAAAAAAAAAAAAAAAAAAAAAAAAAIAAgACAAIAAgAC
AAIAAgACAAIAAgACAAIAAgACAAIAAgACAAIAAgACAAIAAgACAAAAAAAAAAAA/v/+//7/
/v///wAAAQACAAIAAgACAAIAAAAAAAAAAAD+//7//v/+/wAAAAAAAAAAAAAAAAAAAAD+
//7//v/+//7//v/+//7//v/+//7//f////////////3//f/9//3/+//7//v//P/+////
AAABAP////8AAAAAAAAAAAAAAQABAAEAAgACAAMAAwADAAQABAAEAAQABgAGAAYABgAG
AAYABgAHAAcACQAJAAgABwADAAIA///+//7//f/8//r//P/7//r/+v/6//r/+v/5//f/
9//3//f/9v/2//b/9v/2//b/9v/2//f/9//3//f/9f/1//X/9v/4//b/9v/1//X/+P/4
//j/9v/2//z/BAAQABwAMABIAGQAewCKAJIAkACCAGoAVQBFADQAIAAKAP7/9//0//H/
8P/t/+3/7//z//f/+f/6//j/+P/4//j/+P/3//f/9//1//b/9v/2//j/+P/5//n/9//3
//f/9//4//n/+v/7//n/+f/5//r/+v/6//v/+//5//n/+f/5//z//P/8//z//P/9//3/
/f/8//z//P/8//z//P/9//3///////////8AAAAAAAABAAEAAQABAAEAAgACAAIAAgAD
AAMABAAFAAQABAAEAAQABAAFAAUABgAJAAoACgAKAAoADAANAA4ADAANAA4ADgAQABIA
EgATABIAEwAUABQAFgAXABcAFwAaABoAGgAaABoAGgAaABoAHAAdAB4AHgAfAB8AHwAf
AB8AHwAfAB8AHwAeAB4AHgAeAB4AHgAdAB0AHAAcABoAGgAYABcAFwAUABMAEgAQABEA
EAAPAA0ACgAJAAgABwAGAAUABAADAAIAAQAAAP///////////f/9//3//f/9//r/+v/6
//r/+v/5//n/+f/8//z/+//7//v/+//7//v/+//8//z//P/8//z//P/8//3//f/9//3/
/P/8//z//P/+///////+//7//v/+//7//v//////////////////////AAAAAP/////+
//7//v8AAAAAAAAAAP7//v/+//7//v/+//7//v///////v/+//7//v/+//7//f/9//3/
/f/9//z//P/8//z//P/8//z//P/8//z//P/8//z//P/8//z//P/8//z//P/8//z//P/8
//z/+//7//v/+//7//v/+//7//v/+//7//v//P/8//3//v////////8AAAAAAAAAAAAA
AQABAAEAAgAAAAEAAQABAAIAAgACAAIABgAGAAYABgAGAAYABgAHAAcABwAHAAYABQAD
AAIA///+//7//f/8//z//P/7//r/+P/4//j/+P/5//n/+f/5//f/9v/2//b/9v/2//b/
9v/2//X/9f/1//f/9//3//f/+P/4//j/+P/5//n/+v/6//j/9v/8/wgAEgAeAC4ARgBi
AHgAhwCOAIoAeABeAEoAPwAxACAADAD+//j/8//y//P/8P/v//X/+f/7//v//f/8//r/
+v/6//r//P/7//v/+//7//z//P/8//r/+v/7//v/+//7//v/+//9//3//f/9//3//f/9
//7//v/+//////////////////7//v/+//7/AAABAAEAAQAAAAAAAAAAAAAAAAABAAEA
AwADAAMAAwAEAAQABAAFAAUABQAFAAUABgAGAAYABgAHAAcACAAJAAoACgAKAAoACgAL
AAsADAAPABAAEAAQAA4AEAARABIAFAAVABYAFgAWABgAGAAZABoAGwAcABwAHAAdAB0A
HQAgACAAIAAgACIAIgAiACIAIgAjACQAJAAlACUAJQAlACUAJQAlACUAJQAkACQAJAAk
ACQAJAAjACMAIgAiACAAIAAeAB0AHQAcABsAGgAYABUAFAATABEAEgARABAADwAOAA0A
DAALAAoACQAIAAcABwAHAAcABQAFAAUABQAFAAYABgAGAAYABgAFAAUABQAEAAQAAwAD
AAUABQAFAAUABQAGAAYABgAGAAYABgAGAAUABQAFAAUABgAGAAYABgAEAAUABQAEAAQA
BAAEAAQABAAFAAUABQAFAAUABQAFAAUABgAGAAUABgAGAAcACAAIAAgACAAIAAgACAAI
AAgABgAGAAYABgAHAAcABgAGAAYABgAGAAYAAwADAAMAAwAFAAQABAAEAAQABAAEAAQA
BAAEAAQABAAEAAQABAAEAAQABAAEAAQABAAEAAQABAADAAMAAwAEAAQABAAEAAQAAQAB
AAEAAQADAAMAAwADAAMAAwADAAMABAAEAAUABgAHAAcABwAIAAgACAAIAAgACQAJAAkA
CgAKAAsACwALAAoACgAKAAoADgAOAA4ADgAOAA4ADgAPAA8ADwAPAA4ACwAJAAgABQAG
AAYABQAEAAQABAADAAIAAAAAAAAAAAD//////////////v/+//7//v/+//7//v/+//3/
/f/9////////////AAD+/wAAAAABAAMABgAGAAQAAAAEAA4AFgAgADAARgBeAHQAgQCG
AIIAbgBWAEQAOwAxACAADgACAPr/+f/6//n/9v/1//v//f///wEAAQAAAAAAAAAAAAAA
AAD//////////wAAAAAAAAAAAAABAAEAAwADAAMAAwABAAEAAQABAAEAAQABAAIAAgAC
AAMAAwADAAMAAwADAAQABAAEAAQABAAFAAUABQAIAAgACAAIAAYABgAHAAcABwAHAAcA
BwAKAAoACgALAAoACQAIAAcACgAKAAoACgALAAsADAANAAwADAAMAAwADgAPAA8AEAAR
ABIAEgASABIAFAAVABYAFAAVABYAFgAWABgAGAAZABoAGwAcABwAHgAfAB8AHwAiACIA
IgAiACIAIgAiACIAIgAjACQAJAAlACUAJQAlACcAJwAnACcAJwAmACYAJgAkACQAJAAj
ACMAIgAiACAAIgAgAB8AHwAeAB0AHAAaABcAFgAVABMAFAATABIAEQAQAA8ADgANAAoA
CQAIAAcABwAHAAcABQAHAAcABwAHAAYABgAGAAYABAADAAMAAwAEAAQAAwADAAUABQAF
AAUAAwAEAAQABAAEAAQABAAEAAMAAwADAAMABAAEAAQABAACAAMAAwACAAIAAgACAAIA
AgADAAMAAwADAAMAAwADAAMABAAEAAMAAwACAAIAAgAAAAAAAAAAAAAAAAAAAAAAAgAC
AAIAAgADAAMAAgACAAIAAgACAAIA//////////8BAAAAAAAAAP7//v/+//7/AAAAAAAA
AAD+//7//v/+//7//v/+//7//v/+//7//v/+//3//f/9//3//f/9//3//f//////////
//7//v///wAAAQABAAEAAgACAAIAAgACAAMAAwADAAQABgAHAAcABwAHAAYABQAEAAYA
BgAGAAYACAAIAAgACQAHAAcABwAGAAUAAwACAP///v/+//3//P/6//r/+f/4//j/+P/4
//j/9//3//f/9//3//b/9v/2//b/9v/2//b/9v/1//X/9f/1//X/9f/1//T/9v/2//b/
9//3//j/9v/0//T/+v8EABAAHAAuAEgAYgB2AIMAigCCAG4AVgBEADUAJwAWAAQA+v/0
/+//7P/r/+j/6f/t//X/9//3//f/+P/2//b/9v/2//b/9f/1//X/9f/2//b/9v/2//b/
9//3//n/+f/5//n/9//3//f/9//3//f/9//4//j/+P/5//n/+f/5//n/+f/6//r/+v/6
//z//f/9//3//P/8//z//P/6//r/+//7//v/+//7//v//v/+//7//////////////wAA
AAAAAAAAAQABAAIAAwAGAAYABgAGAAYABwAHAAgABwAIAAgACAAIAAoACwAMAAwADQAO
AA4ADgAQABAAEQASABMAFAAUABQAFQAVABUAGAAYABgAGAAaABoAGgAaABoAGwAcABwA
HQAdAB0AHQAdAB0AHQAdAB0AHAAcABwAGgAaABoAGQAZABgAGAAWABYAFAATABMAEAAP
AA4ADAANAAwACwAJAAgABwAGAAUABAADAAIAAQAAAP///v/9//v/+//7//n/+f/5//n/
+f/4//j/+P/4//r/+f/5//n/+P/4//f/9//5//n/+f/5//v//P/8//z//P/8//z//P/5
//n/+f/5//r/+v/6//r//P/9//3//P/8//z//P/8//r/+//7//v//P/9//7////9//7/
/v/9//3//P/8//z//P/8//z//P/8//z//P/8//7//v/+//7//v/9//v/+v/6//r/+v/6
//n/+f/5//n/+f/4//j/+P/6//r/+v/6//j/+P/4//j/+P/4//r/+P/4//j/+P/1//X/
9f/1//f/9//3//f/9//3//f/9//2//b/9//4//v/+//7//z/+v/6//r/+v/7//v/+//8
//7//////////v/+//7//v8CAAIAAgACAAAAAAAAAAEAAQABAAEAAAD///3//P/5//r/
+v/5//j/9P/0//P/8v/y//L/8v/y//H/8f/x//H/8f/w//D/8P/w//D/8P/w//D/7//v
/+//7//v/+//7//w//D/8v/y//H/8f/y//L/8v/u/+7/9v8AAAoAGAAuAEgAZAB5AIYA
jACIAHYAXgBNAD8ALgAYAAQA+P/x/+7/6//q/+f/5f/p/+3/8f/z//T/8v/y//L/8v/y
//H/8f/x//H/8v/y//L/9P/0//X/9f/1//X/9f/1//X/9f/1//X/9f/1//X/9v/0//T/
9f/1//X/9f/1//X/9v/2//b/9v/2//f/9//3//j/+P/4//j/+v/6//v/+//9//3//f/9
//z//P/8//3//f/9//3//f/8//z//P/8//////8AAAEABAAEAAQABAAEAAUABQAGAAUA
BgAGAAYABgAIAAkACgAKAAsADAAMAAwADgAOAA8AEAARABIAEgAUABUAFQAVABgAGAAY
ABgAGgAaABoAGgAYABkAGgAaABsAGwAbABsAHAAdAB4AHwAdABwAHAAcABwAHAAcABsA
GQAYABgAFgAYABYAFQAVABQAEwASABAADwAOAA0ACwAKAAkACAAHAAYABQAEAAMAAgAB
AAAA///////////9//v/+//7//v/+v/6//r/+v/8//v/+//7//r/+v/5//n/+//7//v/
+//5//r/+v/6//z//P/8//z//f/9//3//f/+//7//v/+//7///////7//v/+//7//v/+
////////////////////AQACAAIAAQABAAAAAAAAAAAAAAAAAAAA/v/+//7//v/+//7/
/v/+///////+//7//v/+//7//v///////////////v/+//7//P/8//z//P/8//z//P/8
//7//P/8//7/AAD+//7//v/+//v/+//7//v//f/9//3//f/7//v/+//7//7//v///wAA
AQABAAEAAgACAAIAAgACAAEAAQABAAIABAAFAAUABQAGAAYABgAGAAgACAAIAAgACAAI
AAgACQAHAAcABwAGAAMAAQAAAP3//f/+//7//v/8//z/+//6//j/+P/4//j/+f/5//n/
+f/5//j/+P/4//j/+P/4//j/+P/3//f/9//3//f/9//3//j/+P/4//j/+f/7//z/+v/4
//r/AAAKABYAIgA2AE4AaAB6AIMAiAB+AGYATgBAADcAJwAUAAIA+v/0//P/8v/x//D/
8f/3//v/+//7//v/+v/6//r/+v/6//r/+f/5//n/+//8//z//P/6//r/+//7//v/+//7
//v/+//7//v/+//7//v/+//8//7//v////////////////8AAAAAAAAAAP7/////////
AAAAAAAAAAAAAAAAAQABAAEAAQABAAEAAgACAAIAAwADAAMAAwADAAQABAAEAAQABQAF
AAYABwAKAAoACgAKAAgACQAJAAoADQAOAA4ADgAMAA4ADwAQABIAEwAUABQAFAAWABYA
FwAWABcAGAAYABoAGwAbABsAHgAeAB4AHgAgACAAIAAgACAAIQAiACIAIQAhACEAIQAh
ACEAIQAhACEAIAAgACAAIAAgACAAHwAfAB4AHgAcAB4AHAAbABsAGAAXABYAFAATABIA
EQAPAA4ADQAMAAsACgAJAAgABwAGAAUABAADAAUABQAFAAMAAQABAAEAAQAAAAAAAAAA
AAAA////////AAAAAP////8BAAEAAQABAAEAAgACAAIABAAEAAQABAABAAEAAQABAAIA
AgACAAIABAAFAAUABAAEAAQABAAEAAIAAwADAAMABQAFAAUABQAFAAYABgAFAAUABAAE
AAQABAAEAAQABAAEAAQABAAEAAQABAAEAAQAAwADAAIAAgAEAAQABAAEAAUABQAFAAUA
AwACAAIAAgACAAIAAgACAAIAAgACAAIAAgACAAIAAgAAAAAAAAAAAAIAAgACAAIAAwAC
AAIAAgACAAIAAQABAAEAAQABAAEAAQABAAEAAQABAAEAAgACAAMABAAFAAUABQAGAAgA
CAAIAAgACQAJAAkACgAIAAkACQAJAAwADAAMAAwADgAOAA4ADgAMAAwADAANAA0ADQAN
AAwACwAJAAgABQACAAIAAQAAAP7//v/9//z//f/+////AAD9//3//f/9/////v/+//7/
/v/+//7//v/8//v/+//7//3//f/9//3//v/+//7/AAABAAMABAACAAAAAgAKABIAHAAs
AEAAWABuAH4AhQCCAHIAWABEADoAMQAhABAAAgD8//j/9//2//P/9P/3//v//f//////
///+//7//v/+//7/AAD////////9//7//v/+//7//v//////////////////////////
/////////wAAAAAAAAEAAQABAAEAAQABAAIAAgACAAIAAgADAAMAAwAEAAQABAAEAAQA
BAAFAAUABQAFAAUABQAGAAYABgAHAAcABwAHAAcACAAIAAgACAAJAAkACgALAAwADAAM
AAwADgAPAA8AEAARABIAEgASABAAEgATABQAFAAVABYAFgAWABgAGAAZABwAHQAeAB4A
HgAfAB8AHwAgACAAIAAgACIAIgAiACIAIgAjACQAJAAjACMAIwAjACMAIwAjACMAIwAi
ACIAIgAkACQAJAAjACEAIAAgAB4AHgAcABsAGwAaABkAGAAWABcAFgAVABMAEAAPAA4A
DQAMAAsACgAJAAoACQAIAAcABwAHAAcABQAFAAUABQAFAAQABAAEAAQABAADAAMAAwAE
AAQAAwADAAMAAwADAAMAAwAEAAQABAAEAAQABAAEAAMAAwADAAMABgAGAAYABgAEAAUA
BQAEAAQABAAEAAQABAAFAAUABQAFAAUABQAFAAUABgAGAAUABQAEAAQABAAEAAQABAAE
AAQABAAEAAQABAAEAAQABAADAAMAAgACAAIAAgACAAIAAQABAAEAAQABAAAAAAAAAAIA
AgACAAIAAgACAAIAAgAAAAAAAAAAAAAAAAAAAAAAAAAAAP////////////////////8B
AAEAAQABAAIAAgADAAQABAADAAIAAgAEAAQABAAEAAUABQAFAAYABgAHAAcABwAGAAYA
BgAGAAgACAAIAAgACgAKAAoACwAJAAkACQAIAAcABQAEAAEAAAAAAP///v/8//z/+//6
//r/+v/6//r/+f/5//n/+f/5//j/+P/4//j/+P/4//j/+P/3//f/9//3//f/9//3//j/
+P/6//j/9//5//r/+P/2//T/9P/8/wYAEgAeADIATgBoAH0AigCOAIYAcgBaAEUANwAo
ABYABAD8//n/9P/x/+7/6//r/+//8//3//n/+v/4//j/+P/4//j/9//3//f/+f/6//r/
+v/4//j/+f/5//n/+f/5//n/+f/5//n/+f/7//v/+//8//v/+v/6//n/+//7//v/+//+
//7//v/+//3//f/8//v//P/8//z//P/8//z//f/9//3//f/9//3//v/+//7///8BAAEA
AQABAAIAAgACAAIAAwADAAQABQAGAAYABgAGAAYABwAHAAgABwAIAAgACAAIAAoACwAM
AA4ADwAQABAADwAQAA8ADwAQABEAEgASABUAFwAYABkAGAAYABgAGAAaABoAGgAaABwA
HQAeAB4AHgAdABwAGwAbABsAGwAbAB0AHAAcABwAGgAaABoAGQAbABoAGgAYABYAFAAT
ABMAEgARABAADgANAAwACwAJAAgABwAGAAUAAgABAAAA//8AAP///v/9//3//f/9//v/
+f/5//n/+f/4//j/+P/4//b/9f/1//X/+P/4//f/9//3//f/9//3//n/+v/6//r/+P/4
//j/+P/3//f/9//3//j/+P/4//j/+P/5//n/+P/4//j/+P/4//j/+f/5//n/+//7//v/
+//5//r/+v/5//v/+v/6//r/+P/4//j/+P/6//r/+v/6//j/+P/4//j/+f/5//j/+P/4
//j/+P/4//f/9//3//f/9//2//b/9v/2//b/9v/2//T/9P/0//T/9v/2//b/9v/1//X/
9f/1//X/9f/1//X/9f/1//X/9f/2//b/9//4//n/+f/5//r/+v/6//r/+v/5//n/+f/6
//z//f/9//3//P/8//z//P8AAAAAAAAAAAAAAAAAAAEAAQABAAEAAAD///3//P/5//j/
+P/3//b/9P/0//P/8v/y//L/8v/y//H/8f/x//H/8f/w//D/8P/u/+7/7v/u/+7/7f/t
/+3/7v/v//D/8f/w//D/8P/w/+//8f/w//L/8v/u/+7/8v/8/wgAFAAoAEIAXgB1AIQA
jgCMAHwAZABPAD8AMgAeAAgA+v/z/+7/6//q/+f/5f/n/+v/7//x//L/8v/y//L/8v/y
//H/8f/x/+//8P/w//D/8v/y//P/8//x//H/8f/x//P/8//z//P/8//z//P/9P/0//T/
9f/1//P/8//z//P/9P/0//T/9P/2//f/9//3//j/+P/4//j/9v/2//f/9//5//n/+f/5
//r/+v/6//v/+//7//v/+//8//z//P/8//////8AAAEAAQAAAP///v8AAAEAAQACAAUA
BgAGAAYABAAGAAcACAAIAAkACgAKAAoADAAMAA0ADgAPABAAEAASABMAEwATABYAFgAW
ABYAFgAWABYAFgAYABkAGgAaABsAGwAbABsAGwAbABsAGwAbABoAGgAaABoAGgAaABkA
GwAaABoAGAAWABQAEwATABIAEQAQAA4ADwAOAA0ACwAKAAkACAAHAAQAAwACAAEAAAD/
//7//f/7//v/+//5//v/+//7//v/+P/4//j/+P/4//f/9//3//j/+P/3//f/9//3//f/
9//5//r/+v/6//j/+P/4//j/9//3//f/9//2//b/9v/2//b/9//3//b/+P/4//j/+P/4
//n/+f/5//n/+f/5//n/9//4//j/9//5//j/+P/4//j/+P/4//j/9v/2//b/9v/4//j/
+P/4//n/+f/4//j/9v/2//b/9v/3//f/9//3//f/9v/2//b/9P/0//T/9P/2//b/9v/2
//b/9v/0//b/+P/4//j/+P/3//f/9//3//X/9f/1//X/9f/1//X/9f/4//j/+f/6//n/
+f/5//r/+v/6//r/+v/9//3//f/+//7/////////AAAAAAAAAAACAAIAAgACAAIAAgAC
AAMAAwADAAMAAgADAAEAAAD9//r/+v/5//j/9v/2//X/9P/0//T/9P/0//P/8//z//P/
8//y//L/8v/w//D/8P/w//D/7//v/+//8P/x//L/8//0//T/9P/y//P/9f/2//b/9P/w
//L/+P8EABAAHgAwAEYAYAB1AIQAigCEAHAAWABFADkALAAYAAQA+v/z/+7/7f/s/+v/
6//t//P/9//3//b/9v/2//b/9v/2//X/9f/1//P/9P/0//T/9v/2//f/9//1//X/9f/1
//f/9//3//f/9//3//f/+P/4//j/+f/5//n/+f/5//n/+v/6//r/+v/6//v/+//7//r/
+v/6//r//P/8//3//f/9//3//f/9//7//v/+////AQABAAEAAQACAAIAAgACAAEAAQAC
AAMABgAGAAYABgAEAAUABQAGAAcACAAIAAgACAAKAAsADAAMAA0ADgAOAA4AEAAQABEA
EgATABQAFAAWABcAFwAXABkAGgAbABwAHAAcABwAHAAcAB0AHgAeAB8AHwAfAB8AHwAf
AB8AHwAhACAAIAAgACAAIAAgAB8AHwAeAB4AHAAcABoAGQAZABgAFwAWABQAEwASABEA
DwAMAAsACgAJAAgABwAGAAUABAADAAIAAQADAAMAAwABAAEAAQABAAEAAAAAAAAAAAAA
AP///////wAAAAD//////////////////wAAAAAAAAAAAAAAAAAAAQABAAEAAQAAAAAA
AAAAAAIAAwADAAIAAgACAAIAAgACAAMAAwADAAEAAQABAAEAAwAEAAQAAwADAAIAAgAC
AAIAAgACAAIAAgACAAIAAgAEAAQABAAEAAQAAwABAAAAAAAAAAAAAAABAAEAAQABAAEA
AAAAAAAAAAAAAAAAAAAAAAAAAAAAAAAAAAAAAAAAAAAAAAAAAAAAAAAAAAAAAAAAAAAA
AP///////////f/9//3//f/+////AAABAAIAAgADAAQABQAFAAUABgAGAAYABgAGAAUA
BQAFAAYABgAHAAcABwAKAAoACgAKAAoACgAKAAoADAAMAAwADQALAAsACwAKAAkABwAG
AAMAAAAAAP///v/+//7//f/8//z//P/8//z/+//7//v/+//7//r/+v/6//z//P/8//z/
/P/7//v/+//7//v/+//7//z//P/8//7///8DAAIA/v/8/wAACgAUABwAKgBAAFgAbAB6
AIMAggByAFoARgA6AC8AIQAQAAIA+v/2//X/9P/z//T/+f/9//////////3//P/+//7/
/v/+//z/+//7//v//f/+//7//v/+//7///////////////////////////////////8A
AAAAAAABAAEAAQABAAEAAQACAAIAAgACAAAAAQABAAEABAAEAAQABAAEAAQABQAFAAMA
AwADAAMABgAGAAYABwAJAAkACQAJAAgACAAIAAgACQAJAAoACwAMAAwADAAMAA0ADwAQ
ABIAEgASABEAEAAQABIAEwAUABQAFQAWABYAFgAYABgAGQAYABkAGgAaAB4AHwAfAB8A
IAAgACAAIAAiACIAIgAiACIAIwAkACQAJQAlACUAJQAlACUAJQAlACUAJAAkACQAIgAi
ACIAIQAjACIAIgAgACAAHgAdAB0AGgAZABgAFgAVABQAEwARABIAEQAQAA8ADAALAAoA
CQAIAAcABgAFAAMAAwADAAEAAwADAAMAAwACAAIAAgACAAIAAQABAAEAAgACAAEAAQAC
AAMABAAFAAMABAAEAAQAAgACAAIAAgADAAMAAwADAAQABAAEAAQAAgADAAMAAgACAAIA
AgACAAIAAwADAAMABQAFAAUABQAFAAYABgAFAAMAAgACAAIAAgACAAIAAgACAAIAAgAC
AAIAAgACAAIAAwADAAIAAgACAAIAAgACAAEAAQABAAEAAQAAAAAAAAACAAIAAgACAAAA
AAAAAAAAAgAAAAAAAAAAAAAAAAAAAP///////////////////////////////wAAAAAB
AAIAAwADAAMABAACAAIAAgACAAMAAwADAAQABAAFAAUABQAGAAYABgAGAAoACgAKAAoA
CgAKAAoACwALAAsACwAKAAgABQADAP//AAAAAP///v/8//z/+//6//r/+v/6//r/+f/5
//n/+f/3//b/9v/2//b/9v/2//b/+P/3//f/9//3//f/9//3//j/+P/4//j/9//5//r/
/P/6//b/9v/8/wYAEAAgADQATgBoAH0AigCOAIYAcgBYAEUAOQAsABgABgD+//f/9P/x
/+7/6//r/+//8//3//n/+v/6//r/+v/6//r/+f/5//n/9//4//j/+P/6//r/+//7//n/
+f/5//n/+//7//v/+//5//n/+f/6//j/+P/5//n/+v/7//z//f/8//z//P/8//z//f/9
//3//f/8//v/+v/9//7/AAABAAEAAQABAAEAAAAAAAAAAQD//////////wIAAgACAAIA
AQABAAIAAwAEAAQABAAEAAYABwAHAAgABwAIAAgACAAIAAoACwAMAAwADQAOAA4AEAAS
ABIAEwASABMAFAAUABYAFwAXABcAGAAYABgAGAAcABwAHAAcABoAGwAcABwAHQAdAB0A
HQAdAB0AHQAdAB8AHgAeAB4AHAAcABwAGwAdABwAHAAaABgAFgAVABUAFgAVABQAEgAR
ABAADwANAAoACQAIAAcABgAFAAQAAwAEAAMAAgABAAAA///+//v/+//7//v/+//8//z/
/P/8//7//f/9//3//f/8//r/+f/7//v/+//7//3//v/+//7//v/+//7//v/9//3//f/9
//z//P/8//z//P/9//3//P/+//7//v/+//7////////////////////9//7//v/9////
/v/+//7//v/+//7//v/+//7//v/+//z//P/8//z//f/9//z//P/8//z//P/8//v/+//7
//v/+//6//r/+v/6//r/+v/6//z//P/8//z//P/8//z/+v/6//j/+P/4//j/+f/5//n/
+f/5//n/+f/5//n/+f/5//n/+v/6//v//P/9//3//f/+//7//v/+//7/AQABAAEAAgAC
AAMAAwADAAIAAgACAAIABgAGAAYABgAEAAQABAAFAAUABQAFAAQABQADAAIA///8//z/
+//6//r/+v/5//j/9v/2//b/9v/z//P/8//z//X/9P/0//T/9P/0//T/9P/2//X/9f/1
//P/8//z//P/9P/2//b/9v/1//X/9v/2//b/9P/0//r/BAAOABwAMABIAGQAfQCOAJYA
lACEAGwAVwBJADoAJAAOAAAA+f/0//H/8P/t/+v/6//x//f/+f/4//r/+v/6//r/+P/3
//f/9//5//r/+v/6//r/+v/7//v/+f/5//n/+f/7//v/+//7//v/+//7//z/+v/6//v/
+//7/w==
         </WaveFormData>
      </LeadData>
   </Waveform>
</RestingECG>
