# Supplementary material for: Detection of Left Atrial Enlargement Using a Convolutional Neural Network-Enabled Electrocardiogram
Source: Front Cardiovasc Med. 2020 Dec 17;7:609976. doi: 10.3389/fcvm.2020.609976 (PMC7773668; doi:10.3389/fcvm.2020.609976)
Supplement: Supplementary file 2 [file Data_Sheet_2.ZIP › normal1/1802010349_8584_0000000Y.XML]

<?xml version="1.0" encoding="Windows-1252"?>
<!DOCTYPE RestingECG SYSTEM "restecg.dtd">
<RestingECG>
   <PatientDemographics>
      <PatientID>1802010349</PatientID>
      <PatientAge>83</PatientAge>
      <AgeUnits>Years</AgeUnits>
      <Gender>Female</Gender>
      <PatientLastName>tangshaoping</PatientLastName>
   </PatientDemographics>
   <TestDemographics>
      <DataType>Resting</DataType>
      <Site>1</Site>
      <AcquisitionDevice>MAC55</AcquisitionDevice>
      <Status>Unconfirmed</Status>
      <Priority>Normal</Priority>
      <AcquisitionTime>09:07:09</AcquisitionTime>
      <AcquisitionDate>07-23-2015</AcquisitionDate>
      <CartNumber>1</CartNumber>
      <AcquisitionSoftwareVersion>009C</AcquisitionSoftwareVersion>
      <XMLSourceVersion>MAC5000 v1.0</XMLSourceVersion>
   </TestDemographics>
   <RestingECGMeasurements>
      <VentricularRate>64</VentricularRate>
      <AtrialRate>64</AtrialRate>
      <PRInterval>172</PRInterval>
      <QRSDuration>80</QRSDuration>
      <QTInterval>406</QTInterval>
      <QTCorrected>418</QTCorrected>
      <PAxis>64</PAxis>
      <RAxis>47</RAxis>
      <TAxis>50</TAxis>
      <QRSCount>11</QRSCount>
      <QOnset>223</QOnset>
      <QOffset>263</QOffset>
      <POnset>137</POnset>
      <POffset>173</POffset>
      <TOffset>426</TOffset>
      <ECGSampleBase>500</ECGSampleBase>
      <ECGSampleExponent>0</ECGSampleExponent>
   </RestingECGMeasurements>
   <Diagnosis>
      <Modality>Resting</Modality>
         <StatementCount>5</StatementCount>
         <LabelText>12SL ��ϳ���</LabelText>
      <DiagnosisStatement>
         <StmtText>�������</StmtText>
      </DiagnosisStatement>
      <DiagnosisStatement>
         <StmtText>��</StmtText>
      </DiagnosisStatement>
      <DiagnosisStatement>
         <StmtFlag>ENDSLINE</StmtFlag>
         <StmtText>�����粫</StmtText>
      </DiagnosisStatement>
      <DiagnosisStatement>
         <StmtFlag>ENDSLINE</StmtFlag>
         <StmtText>ST ���쳣����������ػ�����</StmtText>
      </DiagnosisStatement>
      <DiagnosisStatement>
         <StmtFlag>ENDSLINE</StmtFlag>
         <StmtText>�쳣 ECG</StmtText>
      </DiagnosisStatement>
   </Diagnosis>
   <Waveform>
      <WaveformType>Rhythm</WaveformType>
      <WaveformStartTime>0</WaveformStartTime>
      <NumberofLeads>8</NumberofLeads>
      <SampleType>CONTINUOUS_SAMPLES</SampleType>
      <SampleBase>500</SampleBase>
      <SampleExponent>0</SampleExponent>
      <HighPassFilter>16</HighPassFilter>
      <LowPassFilter>150</LowPassFilter>
      <ACFilter>NONE</ACFilter>
      <LeadData>
         <LeadByteCountTotal>10000</LeadByteCountTotal>
         <LeadTimeOffset>0</LeadTimeOffset>
         <LeadSampleCountTotal>5000</LeadSampleCountTotal>
         <LeadAmplitudeUnitsPerBit>4.88</LeadAmplitudeUnitsPerBit>
         <LeadAmplitudeUnits>��V</LeadAmplitudeUnits>
         <LeadHighLimit>2147483647</LeadHighLimit>
         <LeadLowLimit>268435456</LeadLowLimit>
         <LeadID>I</LeadID>
         <LeadOffsetFirstSample>0</LeadOffsetFirstSample>
         <FirstSampleBaseline>0</FirstSampleBaseline>
         <LeadSampleSize>2</LeadSampleSize>
         <LeadOff>FALSE</LeadOff>
         <BaselineSway>FALSE</BaselineSway>
         <ExcessiveACNoise>FALSE</ExcessiveACNoise>
         <MuscleNoise>FALSE</MuscleNoise>
         <LeadDataCRC32>1273750678</LeadDataCRC32>
         <WaveFormData>
6v/q/+r/6v/q/+r/6v/q/+r/6v/q/+r/6v/q/+r/6v/s/+z/7P/s/+r/6v/q/+r/6v/q
/+r/6v/q/+r/6v/q/+z/7P/s/+z/7P/s/+z/7P/u/+7/7v/u//D/8P/w//D/8P/w//D/
8P/y//L/8v/y//T/9P/0//T/9f/2//f/+P/5//r/+//8////AAABAAIAAwAEAAUABgAI
AAoADAAOABEAEgATABQAFwAYABkAGgAcABwAHAAcABwAHAAcABwAHgAeAB4AHgAcABwA
HAAcABoAGgAaABoAGQAYABcAFgATABIAEQAQAA0ADAALAAoACQAIAAcABgAEAAIAAAD+
//r/+P/2//T/9P/0//T/9P/z//L/8f/w//D/8P/w//D/8P/w//D/8P/u/+7/7v/u/+7/
7//v/+//7//w//D/8P/u/+7/7v/v/+//8P/x//L/8v/y//L/8v/y//H/8f/v//L/8v/y
//L/8//x//H/8f/w//D/8P/w//H/8f/x//H/8f/y//L/8v/y//L/8//z//P/9P/0//T/
8v/y//L/8v/y//L/8v/y//P/9P/1//b/9f/0//P/8v/y//L/8v/y//X/9f/1//X/8//z
//P/8//1//X/9//0//L/9v/2//H/7f/v//b//P8EABMAJAA4AFAAbQCGAKcAxADOAMcA
twCkAIwAbABKADYAJwAcABMACQADAP3/+v/4//b/8//z//X/8v/w/+//8f/w//D/7//t
/+3/7f/t/+3/7f/t/+z/7P/s/+z/7P/s/+3/7f/t/+7/7v/u/+7/7P/s/+3/7f/t/+3/
7f/t/+3/7f/t/+3/7f/u/+7/7f/t/+7/7v/u/+7/7v/u/+//7//v//D/8P/y//L/8v/z
//L/8//z//P/9v/2//b/9//2//b/+P/5//v/+//8//7///8AAAEAAQADAAQABQAGAAgA
CQAKAA0ADQAQABEAEgAVABUAFgAYABgAGQAaABoAHAAdAB0AHQAcABwAHAAdABwAHAAc
ABwAGgAaABoAGgAaABkAFwAWABUAEwARABAADQAMAAsACgAIAAcABwAGAAQAAwAAAAAA
/P/6//n/+P/2//b/9v/2//b/9v/0//T/9P/0//L/8P/y//P/8//z//P/8//z//P/8f/x
//H/8P/y//L/8v/y//L/8v/y//L/9P/z//P/9f/1//X/9f/1//P/8v/y//P/8//z//P/
8//z//L/8v/y//L/8v/z//P/8//z//T/9P/z//P/8//z//X/9f/1//T/8v/y//L/8//z
//P/8//y//L/8//z//L/8v/y//L/8v/0//T/9P/0//L/8v/y//L/8v/y//L/8v/y//L/
8f/x//D/8P/w/+//8f/x//L/8v/y//L/8v/y//L/8f/x//H/8f/x//H/8f/x//H/8f/x
//P/8f/x//L/8P/w//D/8f/x//H/8f/x//H/8f/x//H/8f/x//D/8P/x//H/8P/w//H/
8v/y//D/8P/x//H/8f/v//D/8P/w//D/8P/w//D/7v/u/+7/7//v/+//7//v/+//7//v
/+//8P/w//D/7v/u/+//7//v//H/7//v/+//8f/x//D/8P/y//L/8f/x/+//8P/w//H/
8P/w//D/8P/w/+7/7v/u/+7/8P/w//D/8P/w//D/8P/w//D/8P/w//D/8P/w//D/8P/y
//L/8v/y//H/8P/v/+7/8P/w//D/8P/w//D/8P/w//L/8v/y//L/8P/w//D/8P/w//D/
8P/w//L/8v/y//L/8P/w//D/8P/y//L/8v/y//D/8P/w//D/8P/w//D/8P/y//L/8v/y
//D/8P/w//D/8P/w//D/8P/y//L/8v/y//D/8P/w//D/8v/y//L/8v/y//L/8v/y//L/
8v/y//L/8P/w//D/8P/w//D/8P/w//L/8v/y//L/8v/y//L/8v/y//L/8v/y//L/8v/y
//L/8P/w//D/8P/y//L/8v/y//L/8v/y//L/8v/y//L/8v/y//L/8v/y//L/8v/y//L/
8v/y//L/8v/y//L/8v/y//L/8v/y//L/8v/y//L/8v/y//L/8v/y//L/8v/y//L/8v/y
//L/8v/y//L/8v/y//L/8v/y//L/9P/0//T/9P/y//L/8v/y//L/8v/y//L/8//0//X/
9v/0//T/9P/0//T/9P/1//X/9f/1//b/9v/4//j/+P/4//f/9//4//n/+v/6//r/+v/8
//z/+//7//r/+//7//v/+//7//r/+//5//j/+P/4//f/9f/0//P/8f/x//L/8v/y//D/
8P/x/+//7//w//D/8P/w//D/8P/w//D/8P/w//D/8P/w//D/8v/y//L/8v/y//L/8v/y
//L/8//z//P/8f/x//H/8f/z//P/9f/z//L/8P/y//L/7//t/+3/8P/2/wIADwAgADYA
UgBvAI4AqwDEANYA1QDDALAAnAB8AFgAPgAtAB4AEwALAAMAAQD+//j/9v/3//n/9//y
//L/8//x//D/8P/v/+//7//v/+//7//v/+//7v/u/+7/7v/u/+7/7//v/+//7v/u/+7/
7v/s/+z/7f/t/+7/7//w//H/8f/x//H/8f/x//L/8v/x//H/8v/y//L/8P/w//D/8f/x
//H/8v/y//T/9P/0//X/9v/3//f/9//4//j/+P/5//r/+v/8//3/+//7//z//v/9//7/
/////wMABAAFAAYACAAJAAoADQAMAA4ADgAOABEAEQASABQAFgAXABgAGAAcAB0AHQAd
ACAAIAAgACEAIAAgACAAIAAiACIAIgAiACUAJQAkACQAJAAjACIAIgAkACQAJAAkACQA
IwAjACIAIQAhAB8AIAAgAB4AHQAcABkAGAAXABYAFAAUABIAEgAQABAADgAMAAkACQAI
AAcABQAFAAUABQADAAMAAwACAAAAAAAAAAAAAAAAAAAAAAACAAEAAQADAAAA///+//3/
///+//7////9//3//f/9//3//P/8//z/+v/6//v/+//7//v//P/8//v/+//7//v/+//7
//v/+v/4//j/+P/5//f/9//3//b/+P/5//n/+P/4//j/+P/4//b/9v/2//b/9v/2//b/
9v/4//j/+P/4//b/9v/1//X/9v/2//b/9f/3//f/+P/4//b/9v/2//b/9v/1//X/9f/3
//f/9//3//f/9//3//f/+f/3//f/+P/3//b/9f/1//X/9f/1//X/9//3//f/9//3//f/
9v/2//f/9//2//b/9//4//j/9v/0//X/9f/1//f/+P/4//j/9v/2//b/9v/2//b/9v/3
//j/+P/4//j/+P/5//r//P/9//3//f/+//7//P/8//z//P/+////AQADAAEAAAD///7/
/v/+//3//f/5//n/+P/3//T/8//x//H/8//y//L/8v/y//H/8f/x//H/8f/y//L/8v/w
//D/8f/x//H/8v/y//D/8P/w//D/8v/y//L/8v/y//L/8v/y//L/8v/y//L/8v/y//L/
8v/w//H/8f/x//H/8f/x//H/8//z//X/8//w/+7/8P/w/+3/6//t//L/+P8EABMAJAA8
AFgAcwCOAKsAxADOAMsAvQCqAJAAaABEADAAIQAWAA8ABwD9//v/+v/4//T/9f/1//P/
8v/y//H/8f/w//D/7//v/+//7//v/+//7//v/+7/7v/u/+7/7v/w//H/8f/x//D/8P/w
//D/8P/w//H/8f/x//H/8f/x//H/8f/x//H/8f/y//L/8f/x//L/8v/y//L/8v/y//P/
8//z//T/9P/0//T/9P/1//b/9//3//f/+P/4//j/+f/6//r//P/9//3//f/+/wAA//8A
AAEAAQAFAAYABwAIAAgACQAKAA0ADQAQABEAEgAVABUAFgAYABkAGwAdAB4AIAAhACEA
IQAiACIAIgAjACQAJAAkACQAIwAiACEAIAAfAB8AHgAeAB0AGwAZABgAFwAWABUAFAAS
ABEAEQAQAA4ADQAKAAoACAAGAAUABAADAAIAAQAAAP7//v/8//z//P/8//r/+P/4//n/
+f/5//f/9//3//f/9//3//f/9v/0//T/9P/0//T/9P/0//T/9P/z//P/9f/1//X/9f/1
//X/9P/0//X/9f/1//X/9f/1//T/9P/0//T/9P/1//X/9//3//j/+P/1//X/9f/1//f/
9//3//b/9v/2//b/9//3//f/9//2//b/9//3//b/9v/2//b/9v/2//b/9v/2//T/9P/0
//T/9v/2//b/9v/2//b/9f/1//b/9v/2//X/9f/1//b/9v/0//T/9P/0//b/9f/1//X/
9f/1//X/9f/1//X/9f/1//X/8//z//T/8v/y//L/8//1//X/9f/1//P/8//z//P/9f/1
//T/9P/1//X/9P/0//X/9v/2//b/+P/4//j/+P/4//j/+f/5//n/+f/6//r//P/8//z/
/P/7//v//P/9//z//P/8//z//P/8//v/+//4//f/9f/z//T/8//x//H/7//u/+7/7v/w
/+//7//v/+//7//w//D/7v/s/+z/7f/v/+//8P/w//D/8P/w//D/8P/w//D/8P/w//D/
8P/w//D/8P/w//D/7v/u/+7/7v/u/+//7//v//H/8f/x//H/7//v//H/7//w//D/8P/s
/+v/6//r/+7/9P8AABEAJAA6AFIAbQCKAKcAvADIAMEAsQCgAIoAaABEAC4AHwASAAsA
AwD9//n/+P/2//D/7//x//P/8P/w/+//8f/w//D/7//t/+3/7f/t/+3/7f/t/+z/7v/u
/+7/7v/s/+3/7f/t/+7/7v/u/+7/7v/u/+//7//t/+3/7f/t/+//7//v/+//7f/u/+7/
7f/v//D/8P/w//D/8P/w//H/8f/x//L/8v/w//D/8P/x//T/9f/1//X/9v/2//b/9//2
//b/+P/5//n/+f/6//z//f/+//////8BAAIAAwAEAAYABwAIAAsACwAOAA8AEAATABMA
FAAWABgAGQAaABoAHgAfAB8AHwAgACAAIAAhACAAIAAgACAAIAAgACAAIAAfAB8AHgAe
AB0AGwAZABgAFwAWABUAFAAQAA8ADwAOAA4ADQAKAAoABgAEAAMAAgD///7//f/8//j/
+P/2//b/9v/2//T/8v/y//P/8//z//P/8f/y//L/8v/y//L/8v/y//P/8//z//P/9P/0
//T/9P/0//T/8//z//T/9f/0//T/9P/0//b/9v/1//X/9P/1//X/9f/1//X/9P/1//X/
9P/0//T/9P/z//P/8//1//X/9v/2//T/8v/y//P/9f/1//b/9v/2//b/9v/2//b/9v/2
//b/9v/2//b/9v/2//b/9v/2//b/9v/2//b/+P/5//n/+f/3//f/9//3//f/9//5//f/
9v/2//T/9P/z//P/9f/6/wQAEAAfADIASgBoAIcApADBANQA2ADFAK8AnAB+AFoAPgAu
ACMAGgARAAUAAQABAPr/9v/2//X/8//z//b/9P/x//H/8P/w/+//8f/x//H/8f/v/+//
7//u//D/8P/w//D/7v/v/+//7//w//D/8P/w//D/8P/x//H/7//v/+//7//v/+//7//v
/+//8P/w/+//7//w//D/8P/y//L/8v/z//P/8//0//T/9P/0//T/9f/2//f/9//3//r/
+v/6//v/+v/6//z//f//////AAACAAMABAAFAAUACQAKAAsADAAMAA0ADgARABMAFgAX
ABgAGQAZABoAHAAcAB0AHgAeACAAIQAhACEAIQAgAB8AHwAgACAAIAAgAB8AHgAdABwA
GwAbABoAGgAXABUAEwASABEAEAAPAA4ACgAJAAkACAAEAAMAAAAAAAAA/v/9//z/+//6
//n/+P/4//j/9v/2//j/+P/2//T/9P/1//X/9f/1//X/9f/1//f/9//3//b/9v/2//b/
9v/2//b/9v/2//b/9f/1//f/9f/1//X/9f/1//T/9P/1//X/9f/1//X/9//2//b/9v/2
//b/9//3//X/9f/2//b/9//3//f/9//1//X/9f/0//b/9v/2//f/9f/1//X/9P/2//f/
9//2//b/9v/2//b/9v/2//b/9v/0//T/9P/0//T/9P/0//T/9P/0//P/8//2//b/9v/1
//P/8//0//T/9P/0//T/9P/0//P/8//z//X/9f/1//X/9f/1//X/9f/1//P/8//0//T/
9P/0//X/8//z//P/8//z//P/8//z//X/9f/0//T/8//z//L/8v/z//T/9P/y//T/9f/1
//X/8//0//T/9P/0//T/9P/0//T/9P/0//X/9v/1//T/8//1//X/9f/1//T/9P/0//L/
8v/z//P/8//1//P/8//z//P/8//y//L/9P/0//P/8//z//L/9P/z//T/9P/0//T/9P/0
//T/9P/0//T/9P/0//T/8v/y//L/8v/0//T/9P/0//T/9P/0//T/8v/y//L/8v/0//T/
9P/0//L/8v/y//L/9P/0//T/9P/0//T/9P/0//L/8v/y//L/9P/0//T/9P/0//T/9P/0
//T/9P/0//T/9P/0//T/9P/y//L/8v/y//T/9P/0//T/8v/y//L/8v/0//T/9P/0//T/
9P/0//T/8v/y//L/8v/z//T/9f/2//T/9P/0//T/9P/0//T/9P/0//T/9P/0//T/9P/0
//T/9P/0//T/9P/0//T/9P/0//T/9P/0//T/9P/0//T/9P/0//T/9P/0//T/9P/0//T/
9P/0//T/9P/0//T/9P/0//b/9v/2//b/9P/0//T/9P/0//T/9P/0//L/8v/y//L/8v/y
//L/8v/0//T/9P/0//T/9P/0//T/9P/0//T/9P/0//T/9P/0//T/9P/0//T/9P/0//T/
9P/0//T/9P/0//b/9v/2//b/9v/2//b/9v/2//b/9v/2//b/9v/2//b/9v/2//b/9v/2
//b/9//3//X/9f/2//b/+P/4//j/+P/5//n/+v/7//z//P/8//z//v/+//3//f/+////
/////wAA///9//3/+//6//r/+v/5//f/9v/1//T/8//z//L/8v/w//D/8f/x//H/8v/y
//L/8v/y//L/8v/y//L/8v/y//L/8v/y//L/8v/y//L/9P/0//T/9P/0//X/9f/1//P/
8//z//P/8//z//X/8//y//L/8v/w//H/8f/t/+7/9P/+/w0AHAAwAEoAZwCEAKUAwgDY
ANkAzQC8AKgAigBkAEYAMQAiABkADwAFAP///v/6//j/9f/1//X/9P/0//P/8f/w//D/
7//v/+//7//v/+//7//v/+7/7v/u/+7/7v/s/+3/7f/t/+z/7P/s/+z/7v/u/+//7//v
/+//7//v/+//7//v/+//7//w//D/7//v//D/8P/w/+7/7v/u/+//8f/x//L/8v/y//L/
8v/z//T/9f/1//X/9P/0//T/9f/4//j/+v/7//n/+f/6//z//f/+/////////wAAAQAC
AAQABQAGAAkABwAKAAsADAAPAA8AEAASABIAEwAUABQAGAAZABkAGQAcABwAHAAdACAA
IAAgACAAIAAgACAAIAAhACEAIAAgACIAIQAgACAAIgAiACIAIgAhACEAIgAiACIAIQAe
AB4AHgAcABsAGgAZABgAFwAWABIAEgAQABAADgAOAAwACgAJAAkACAAHAAMAAwADAAMA
AQABAAEAAAD+//7//v/+//7//v/+//7//P/7//v//f/7//v/+//7//v/+v/6//v/+f/5
//n/+f/7//r/+v/6//r/+v/7//v/+v/5//n/+P/5//n/+f/5//f/9//3//b/+P/4//j/
+f/5//n/+f/4//b/9//3//b/9v/2//b/9v/2//b/9v/2//b/9v/2//b/9v/2//b/9v/2
//b/9f/1//b/9v/2//X/9f/1//b/9v/2//b/9v/2//b/9f/1//X/9f/1//X/9f/1//X/
9f/1//f/9f/1//b/9v/2//b/9//3//f/9//3//X/9f/1//X/9f/1//T/9P/1//X/9P/0
//X/9v/2//T/9P/1//X/9f/1//b/9v/2//j/+P/2//T/9v/2//b/9v/2//j/+P/5//n/
+//7//z//P/8//z//P/8//3//f/+///////+//3//P/8//z/+//7//n/+f/4//f/9v/1
//P/8//x//D/8P/w//D/7//v/+//7//v//D/8P/w/+7/7v/v/+//7//w//D/8P/w//D/
8P/w//D/8P/w//L/8v/y//L/8v/y//L/8v/w//D/8P/w//D/8f/x//H/8f/x//H/8f/x
//H/8//x//L/8P/u/+7/7f/r/+v/8P/4/wAADQAeADIASgBlAIAAmQCyAMIAvwCzAKQA
jgBuAEoAMAAhABYADwAJAP//+f/2//b/9P/1//P/8f/y//D/7//x//D/8P/v/+//7//v
/+//7//v/+//7v/u/+7/7v/u/+7/7//v/+//7v/u/+7/7v/w//D/8f/x//D/7//u/+3/
7v/v//D/8f/v//D/8P/v/+//8P/w//D/8v/y//L/8//z//P/9P/0//L/8v/y//P/9v/3
//f/9//2//b/9v/3//j/+P/6//v/+//7//z//v/9//7//////wMABAAFAAYABgAHAAgA
CwANABAAEQASABUAFQAWABgAGAAZABoAGgAcAB0AHQAdACAAIAAgACEAIgAiACIAIgAg
ACAAIAAgAB8AHwAeAB4AHQAbABkAGAAZABgAFwAWABIAEQARABAADgANAAoACgAGAAQA
AwACAAAAAAAAAAAA/v/+//z//P/6//r/+P/2//b/9//3//f/9f/1//X/9f/1//X/9f/0
//b/9v/2//b/9P/0//T/9P/0//P/8//1//P/8//z//P/8//y//L/8//1//X/9f/1//X/
9P/0//T/9P/0//X/9f/1//X/9v/2//X/9f/1//X/9f/1//X/9P/2//b/9v/3//f/9//3
//b/9v/3//f/9v/2//b/9v/2//T/9P/0//T/9v/2//b/9v/0//T/9P/0//T/9P/z//P/
9v/2//b/9f/z//P/9P/0//T/9P/0//T/9P/z//P/8//z//P/8//z//X/9f/1//X/9f/z
//P/9P/0//T/9P/1//P/8//z//P/9f/1//X/9f/1//X/9P/0//X/9f/0//T/9f/0//b/
9v/2//b/+P/4//n/+f/5//n/+v/6//z//P/8//z//f/9//7///////7//f/8//v/+v/4
//f/9f/1//T/8//y//H/7//v//H/8P/w//D/7v/t/+3/7f/t/+3/7v/u//D/7v/u/+//
7//v//D/8P/w//D/8P/w/+7/7v/u/+7/7v/u/+7/7v/w//D/8P/w//D/8P/w//D/8P/x
//H/8f/x//H/8f/x/+//7//x/+//7v/u/+7/7v/r/+n/6f/u//b/BAAVACYAPABaAHUA
kACvAMQAygDFALcAngCCAGQARgAuAB8AFgAPAAUA/f/5//j/+P/0//P/8f/x//L/8v/v
/+//7v/u/+3/7f/t/+3/7f/t/+3/7f/s/+7/7v/u/+7/7P/t/+3/7f/u/+7/7v/u/+z/
7P/t/+3/7f/t/+3/7f/t/+3/7f/t/+3/7v/u/+3/7//w//D/8P/u/+7/7v/v//H/8f/y
//L/8v/y//L/8//y//P/8//z//T/9P/0//X/9v/2//j/+f/5//n/+v/8//3//v//////
//8AAAEAAgAEAAUABgAJAAsADgAPABAAEwATABQAFgAYABkAGgAaABwAHQAdAB0AHgAe
AB4AHwAgACAAIAAgAB4AHgAeAB4AHQAdABwAHAAdABsAGQAYABcAFgAVABQAEAAPAA8A
DgAOAA0ACgAKAAYABAADAAIA///+//3//P/4//j/9v/2//b/9v/0//L/8v/z//P/8//z
//P/8f/y//L/8v/y//L/8v/y//P/8//z//P/9P/0//L/8v/y//L/8//z//T/9f/0//T/
9P/0//b/9v/1//X/9f/1//T/8//z//P/8v/z//T/9P/1//b/9P/z//P/8//1//X/9v/2
//b/9P/0//X/9//3//j/+P/3//b/9f/0//T/9P/0//T/9v/2//b/9v/2//b/9v/2//b/
9v/2//b/9v/3//f/9//3//f/9//3//f/9//5//f/9v/2//b/9v/1//P/8//2//z/BgAR
ACIANABMAGsAigCnAMIA1gDVAMEArgCaAHwAVgA8AC0AIgAbABEABwADAAAA/P/6//n/
9//1//b/+P/z//P/8v/y//H/8f/x//H/8f/v/+//7//u//D/8P/w//D/8P/x//H/8f/w
//D/8P/w//D/8P/x//H/7//v/+//7//v/+//7//v/+//8P/w/+//7//w//D/8P/y//L/
8v/z//H/8f/y//L/9P/0//T/9f/0//X/9f/1//j/+P/4//n/+v/6//z//f/9//3//v8A
AAEAAgADAAMABwAIAAkACgAMAA0ADgARABEAFAAVABYAGQAZABoAHAAcAB0AHgAeAB4A
HwAfAB8AHgAeAB4AHwAgACAAIAAgAB8AHgAdABwAHQAdABwAHAAZABcAFQAUABMAEgAR
ABAADQALAAoACAAGAAUAAgACAAAA/v/9//z/+//6//n/+P/3//j/9//4//j/+P/2//T/
9v/3//f/9//3//f/9//3//f/9//3//b/9v/2//b/9v/2//b/9v/2//j/9//3//n/9//3
//f/9//1//T/9P/1//X/9f/1//X/9//2//b/9v/2//b/9//3//X/9f/2//b/9//3//f/
9//3//f/9//2//b/9v/2//f/9//3//f/9v/2//f/9//2//b/9v/2//b/9v/2//b/9v/2
//b/9v/2//T/9P/0//T/9v/2//X/9f/2//b/9v/1//X/9f/2//b/9P/0//T/9P/2//X/
9f/1//X/9f/1//X/9f/1//X/9f/1//P/8//0//T/9P/0//X/9f/1//X/9f/1//X/9f/1
//X/9f/0//T/9f/1//T/9P/z//T/9P/y//T/9f/1//X/8//0//T/9P/0//T/9P/0//T/
9P/0//X/9f/1//X/9f/z//P/8//z//b/9v/2//T/9f/1//T/8//1//P/8//z//X/9f/0
//T/9P/0//P/8//z//T/9P/z//T/9P/0//T/9P/y//L/8v/y//T/9P/0//T/9P/0//T/
9P/0//T/9P/0//T/9P/0//T/9P/0//T/9P/0//T/9P/0//T/9P/0//T/9P/0//T/9P/0
//T/9P/0//T/9P/0//T/9P/0//T/9P/0//T/9P/0//L/8v/y//L/9P/0//T/9P/0//T/
9P/0//T/9P/0//T/9P/0//T/9P/0//T/9P/0//T/9P/0//T/9P/0//T/9P/0//T/9P/0
//T/9P/0//T/9P/0//T/9P/0//T/9P/0//T/9P/0//T/9P/0//T/9P/0//T/9P/0//T/
9P/0//T/9P/0//T/9P/0//T/9P/0//T/9P/0//T/9P/0//T/9P/0//T/9P/0//T/9P/0
//T/9P/0//T/9P/0//T/9P/0//T/9P/0//T/9P/0//T/9P/2//b/9v/2//b/9v/2//b/
9v/2//b/9v/2//b/9v/2//T/9P/0//T/9P/0//T/9P/0//T/9P/0//T/9P/0//T/9P/0
//T/9P/0//T/9P/0//T/9P/0//T/9P/0//T/9P/2//b/9v/2//b/9v/2//b/9v/2//b/
9v/4//n/+f/5//f/+P/4//j/+P/4//j/+f/5//r/+//8//z//P/8//z//f/9//7//f//
//7//f/8//z/+//8//3/+f/4//f/9v/z//P/8//z//H/8v/y//L/7v/u/+//7//v//D/
8P/w//D/8P/w//D/8v/y//L/8v/y//L/8v/y//L/8v/y//L/8v/y//L/8v/x//H/8f/x
//P/8//z//P/8//1//P/8v/y//D/8P/v/+3/6//u//T/+v8JABgALABGAGUAhACjAMAA
1ADZAM8AvgCoAIwAaABIADMAIgAZAA8ABQABAPz/+P/0//X/9f/z//L/8P/x/+//7v/u
/+3/7//v/+//7//t/+3/7f/s/+z/7P/s/+z/7P/t/+3/7f/s/+z/7P/s/+z/7P/t/+3/
7f/t/+3/7f/t/+3/7f/t/+3/7v/u/+3/7f/u/+7/7v/u/+7/7v/v/+//7//w//D/8P/w
//D/8f/0//X/9f/1//T/9P/0//X/9P/0//b/9//3//f/+P/6//v//P/9//3///8AAAEA
AgACAAMABAAHAAcACgALAAwADQANAA4AEAASABMAFAAUABgAGQAZABkAGgAaABoAGwAe
AB4AHgAeAB4AHgAeAB4AIQAhACAAIAAgAB8AHgAeACAAIAAgACAAHwAfACAAIAAfAB8A
HQAeAB4AHAAbABoAFwAWABUAFAASABIAEAAQAA4ADgAMAAoACQAJAAgABwADAAMAAwAD
AAEAAQABAAAA/v/+//7//v/8//z//P/8//z/+//7//3/+//7//v/+//7//r/+v/7//n/
+f/5//n/+f/4//j/+P/4//j/+f/5//f/9//4//j/9//3//f/9//1//X/9f/0//T/9P/0
//X/9f/1//X/9P/0//X/9f/0//T/9P/0//T/9P/0//T/9P/0//T/9P/0//T/9P/0//T/
9P/0//P/8//0//T/9P/z//P/8//0//T/9P/0//T/9P/0//P/8//z//P/8//z//P/8//z
//P/8//x/+//7//w//L/8v/y//P/8//z//P/8//z//P/8//z//P/8//y//L/8//z//L/
8v/z//T/9P/y//L/8//z//P/8//y//L/9P/0//T/9P/0//T/9v/2//f/9//3//f/+P/4
//j/+P/4//j/+//7//z//f/9//z/+//6//j/+P/3//f/9f/1//T/8//w/+//7f/t/+//
7v/u/+7/7v/t/+3/7f/r/+v/7P/s/+7/7P/s/+3/7f/t/+7/7v/u/+7/7v/u/+7/7v/u
/+7/7v/u/+7/7v/s/+z/7P/s/+7/7v/u/+7/7v/v/+//7//t/+3/7f/t/+//7//x/+//
7v/u/+z/6v/r/+n/6f/s//L/+v8HABYAKABAAF0AeACRAKwAvgDDALkAqACWAHYAUgA2
ACEAFAANAAcA///5//b/9P/y//H/7f/t//D/8v/v/+//7v/u/+3/7f/t/+3/7f/t/+3/
7//s/w==
         </WaveFormData>
      </LeadData>
      <LeadData>
         <LeadByteCountTotal>10000</LeadByteCountTotal>
         <LeadTimeOffset>0</LeadTimeOffset>
         <LeadSampleCountTotal>5000</LeadSampleCountTotal>
         <LeadAmplitudeUnitsPerBit>4.88</LeadAmplitudeUnitsPerBit>
         <LeadAmplitudeUnits>��V</LeadAmplitudeUnits>
         <LeadHighLimit>2147483647</LeadHighLimit>
         <LeadLowLimit>268435456</LeadLowLimit>
         <LeadID>II</LeadID>
         <LeadOffsetFirstSample>0</LeadOffsetFirstSample>
         <FirstSampleBaseline>0</FirstSampleBaseline>
         <LeadSampleSize>2</LeadSampleSize>
         <LeadOff>FALSE</LeadOff>
         <BaselineSway>FALSE</BaselineSway>
         <ExcessiveACNoise>FALSE</ExcessiveACNoise>
         <MuscleNoise>FALSE</MuscleNoise>
         <LeadDataCRC32>1941702211</LeadDataCRC32>
         <WaveFormData>
7P/s/+z/7P/q/+r/6v/q/+r/6v/q/+r/6v/q/+r/6v/s/+z/7P/s/+r/6v/q/+r/6v/q
/+r/6v/q/+r/6v/q/+z/7P/s/+z/7P/s/+z/7P/u/+7/7v/u//D/8P/w//D/8v/y//L/
8v/0//T/9P/0//b/9v/2//b/+f/6//v//P/9//7///8AAAIABAAGAAgACgAMAA4AEAAU
ABYAGAAaABwAHgAgACIAJgAoACoALAAtAC4ALwAwADEAMgAzADQANAA0ADQANAAyADIA
MgAyADAAMAAwADAALwAuAC0ALAApACgAJwAmACQAIgAgAB4AIAAgACAAIAAgACAAIAAg
AB4AHgAeAB4AGwAaABkAGAAXABYAFQAUABAADgAMAAoABwAGAAUABAADAAIAAQABAAIA
AgACAAEAAQD///////////7///////z/+//7//r/9//3//f/9//5//f/9P/x//L/9P/0
//T/9f/1//X/9v/0//X/9v/1//T/9f/2//b/+P/4//j/9//3//f/9//3//b/9v/1//X/
9//3//b/9v/1//X/9P/0//b/9v/2//b/9v/1//T/8//1//T/9P/0//T/9f/2//b/9v/1
//X/9f/1//X/9f/x/+//8P/v/+r/5v/m//D/AgAYAC4ARgBlAI0AugDhAAUBIQEzATQB
FgHYAJ4AhQCEAIMAgwCAAHAAXwBPAEEALgAdABEACAD///r/+P/1//P/8f/w/+7/7f/s
/+z/6//r/+n/6f/o/+f/6f/p/+n/6f/p/+n/6f/p/+n/6f/p/+n/6//q/+n/6f/p/+n/
6P/o/+r/6//r/+v/6f/p/+n/6f/p/+r/6v/q/+z/7P/s/+z/7f/t/+7/7//v/+//8P/w
/+7/7//w//D/8f/x//P/8//0//T/9f/2//n/+v/7//z//P/9//7///8BAAMABQAHAAoA
DAAOABEAEQAUABUAFwAbAB0AHwAhACAAIQAjACQAJAAlACUAJQAlACUAJQAmACcAJwAm
ACYAJAAkACQAIwAhACIAIgAiACEAIQAgAB0AHAAbABkAFAAUABMAEQAQAA4ADAAJAAkA
BwAFAAQAAwAAAP///v/9//3//f/9//z//v/9//z/+f/7//r/+f/4//j/+P/4//n/+v/6
//n/+f/7//v/+//7//v/+v/6//r//P/7//v//P/+//z//P/9//3//P/8//3/+//7//v/
/P/+//3//f/9//3//P/8//z//P/8//z//f/9//3/+//7//z//P/8//z/+v/6//r/+v/7
//r/+v/6//n/+f/5//n/+//7//r/+f/3//j/+P/2//b/9v/2//b/9v/2//X/9f/3//f/
9//3//X/9f/1//T/9v/2//b/9f/1//b/9v/1//b/9f/1//b/9P/0//T/9P/0//T/9P/0
//b/9f/1//X/9P/0//T/9P/1//X/9f/2//T/9P/0//T/9P/0//T/9P/y//T/9P/0//T/
9P/z//L/9P/0//T/9//1//X/9P/1//T/9P/0//X/9v/1//T/9P/y//L/8v/z//X/9v/1
//T/9v/1//L/7//w//D/8f/w//L/8f/w//H/8//z//H/8f/y//L/8v/x//H/8//y//P/
8v/y//L/8v/y//L/8v/y//L/8v/y//L/8v/y//L/8v/y//L/8v/y//L/8v/y//L/8v/y
//L/8v/y//D/8P/w//D/8v/y//L/8v/w//D/8P/w//L/8v/y//L/8v/y//L/8v/y//L/
8v/y//T/9P/0//T/8v/y//L/8v/y//L/8v/y//L/8v/y//L/8v/y//L/8v/y//L/8v/y
//L/8v/y//L/8v/y//L/8v/0//T/9P/0//L/8v/y//L/9P/0//T/9P/0//T/9P/0//L/
8v/y//L/8v/y//L/8v/0//T/9P/0//L/8v/y//L/9P/0//T/9P/0//T/9P/0//T/9P/0
//T/8v/y//L/8v/0//T/9P/0//T/9P/0//T/8v/y//L/8v/0//T/9P/0//L/8v/y//L/
9P/0//T/9P/y//L/8v/y//L/8v/y//L/8v/y//L/8v/0//T/9P/0//L/8v/y//L/9P/0
//T/9P/0//T/9P/0//L/8v/y//L/8v/y//L/8v/y//L/8v/y//T/9P/0//T/9//4//n/
+v/8//z//P/8////AQACAAMAAwADAAEAAQABAAIAAgAEAAYABwAIAAoACAAHAAcABwAK
AAsACgAIAAcABgAIAAgABgAEAAMAAgACAP////////z/+f/4//f/9f/0//P/8v/w/+//
7v/t/+3/7v/u/+3/7f/t/+3/7P/s/+3/7f/s/+7/7v/u/+7/7v/v/+//7//t/+3/7P/s
/+7/7v/v//D/8P/w/+//7//v/+//7//v/+v/6//s/+v/6v/s//D/9v8EABwAMgBIAGMA
iwCyANUA+QAVASEBGAHwALIAfABpAGgAXwBVAFIASgA7AC8AJQAWAAsAAwAAAPv/9v/u
/+//8f/u/+z/6f/n/+j/6P/n/+f/5//n/+b/5f/j/+P/4//j/+X/5f/l/+X/5f/l/+X/
5f/j/+L/4f/h/+X/5f/k/+T/5P/l/+X/5f/l/+X/5f/l/+f/6P/o/+j/5//m/+X/5P/n
/+f/6P/p/+n/6f/q/+r/6v/r/+z/7P/r/+v/7f/t//D/8P/x//L/8f/y//P/9P/0//X/
9v/3//v//f///wEAAgAEAAYACQAJAAwADQAPABEAEwAVABcAGgAbAB0AHgAiACMAIwAj
ACUAJQAlACYAKAApACkAKgAsACwALAArACsALAAsACwALAAtAC0AKwAsAC0ALQAqACsA
KwAqACoAKwAqACgAKQApACcAJgAlACIAIQAgAB8AHAAbABoAGAAYABcAFgATABEAEAAP
AA4ACwAKAAkACQAGAAYABQAFAAMAAwADAAMAAwACAAIAAgAEAAMAAwAEAAMAAAD/////
AQAAAAAAAQD///////8AAAIAAQABAAEAAAD+//3//P/+//7//v///wEAAQD//////v/+
//7//v/8//z//P/8//v/+v/6//r/+v/7//z//f/7//v/+v/5//n/+v/6//j/+v/6//r/
+v/6//r/+f/5//j/9//2//X/9v/3//j/+P/4//j/+P/3//X/9v/2//X/9P/z//P/9P/0
//T/9P/0//L/8v/y//L/9P/z//P/8//y//L/8v/y//H/8f/x//L/8v/y//L/8v/y//L/
8v/y//L/9P/0//T/8v/y//H/8P/w//D/8P/z//b/9//3//n/+v/6//r/+/////3//f/+
/wAAAAAAAAAAAAACAAUABwAJAAkACQAHAAcACQAKAAoADAAPAA8ADwAQAA0ACQAGAAMA
AwADAAEA/v/5//b/9v/0//L/8P/v/+7/7v/r/+v/6//p/+f/5//n/+b/5v/m/+b/5f/l
/+X/5f/l/+b/5v/l/+X/5f/l/+T/5P/l/+X/5P/k/+T/5P/k/+L/4//j/+P/5f/l/+T/
5P/m/+b/5//o/+f/5v/k/+P/5f/l/+X/5f/h/+H/4v/h/+D/4v/m//L/AgAWACwARgBn
AI0AtgDZAPcACwERAQAB0ACUAGgAWQBWAFMAVQBUAEoAPQAzACcAGAALAP//9v/z/+7/
6v/n/+f/5//m/+T/4//g/+D/3//f/+H/4f/g/9//3f/d/93/3f/f/9//3//f/9//3//f
/9//3//e/93/3f/h/+H/4P/g/97/3//f/9//3f/d/93/3f/f/+D/4P/g/+L/4v/i/+L/
4f/h/+L/4//j/+P/5P/k/+T/5f/m/+b/5//n/+n/6f/q/+r/6//s/+3/7v/v//D/8v/z
//T/9f/3//n/+//9//z//v8AAAMABwAKAAsADQARABMAFQAXABoAGwAdAB4AIgAjACMA
IwAlACUAJQAmACYAJwAnACgAKAAoACgAJwAmACYAJQAkACEAIQAgAB0AHQAdABwAGAAX
ABUAEgAQABAADgALAAsABwAFAAQAAwAAAP///v/9//r/+f/4//b/+P/3//b/8//1//T/
8//y//P/8v/x//H/8P/w/+//7//v/+//7//v/+//7v/u/+7/7v/t/+3/7v/w/+7/7v/v
/+//7v/u/+//7//v/+//8P/y//H/8f/x//H/8P/w//D/8P/w//D/8f/x//H/7//v//L/
8v/y//L/8v/y//L/8v/z//L/8v/y//H/8f/x//H/8f/x//D/7//x//L/8v/w/+7/7v/u
/+7/8P/w/+//7//v/+//7//v/+3/7f/t/+z/7P/s/+z/6//r/+z/7P/r/+z/6//r/+z/
6v/q/+r/6v/q/+r/6v/q/+j/5//n/+f/6P/o/+j/6P/q/+v/7P/u/+7/7v/u/+7/7//w
//H/8v/0//b/9v/2//j/+P/5//r/+v/6//r/+v/8////AQADAAEAAQD/////AAACAAMA
BgAGAAUABAAEAAIA///9//v/+f/5//f/9P/x/+7/7v/s/+j/5v/l/+T/5v/j/+P/4//h
/9//3//f/97/3v/e/97/3f/d/93/3f/d/97/3v/d/9//3//f/97/3v/f/9//3v/c/9z/
3P/c/9z/3f/d/93/3//f/97/3v/e/97/3//g/+D/4P/f/9//3f/d/93/3f/d/93/3P/Z
/9j/3P/i/+r/+v8SACoARABlAIkAsADXAPUABwENAfwAzgCQAGYAWQBWAE8ATwBOAEQA
NwAvACMAFgAFAPn/8v/v/+r/5v/l/+X/4//i/+D/3//c/9z/2//b/9v/2//a/9n/2//b
/9v/2//Z/9n/2f/Z/9v/2//b/9v/3f/c/9v/2//b/9v/2v/a/9r/2//b/9v/2//b/9v/
2//b/9z/3P/c/97/3v/e/97/3f/d/97/3//f/9//4P/g/+L/4//k/+T/4//j/+X/5f/o
/+j/6f/q/+n/6v/r/+z/8P/x//L/8//1//f/+f/7//r//P/+/wEABQAIAAkACwAPABEA
EwAVABgAGQAbABwAIAAhACEAIQAlACUAJQAmACYAJwAnACgAJgAmACYAJQAjACQAJAAk
ACMAIwAiAB8AHwAfAB4AGgAYABcAFQAUABUAFAASABMAEwATABQAFQAVABUAFQAVABQA
EwASABAAEAAPAA4ACwAKAAgABgAEAP3/+v/6//j/+P/4//j/+P/5//n/+f/3//f/9f/1
//P/9P/0//b/9v/1//T/9P/z//H/8P/v//D/8f/w/+7/7v/s/+3/7P/t/+z/7P/s/+3/
6//s/+3/7v/t/+7/7//w//D/8P/w/+3/7f/t/+3/7//w//D/7//x//H/8f/w/+7/7//v
/+7/7v/u/+7/7v/s/+3/7f/t/+3/7f/s/+z/7P/s/+3/7v/u/+7/7f/t/+3/7f/t/+3/
6//r/+b/5f/k/+T/6P/0/wgAHgA0AFAAdQCjANAA8wANASMBKwEUAeAAogB+AHsAfAB5
AHkAcABeAEsAPwAvABoADQAFAP7/9f/y//D/7//t/+v/6v/o/+f/6P/o/+f/5//l/+X/
5P/j/+P/4//j/+P/4//j/+P/4//l/+X/5f/l/+X/5P/j/+P/5f/l/+T/5P/k/+X/5f/l
/+X/5f/l/+X/5f/m/+b/5v/o/+j/6P/o/+n/6f/q/+v/6f/p/+r/6v/s/+3/7v/u/+//
7//x//H/8P/w//H/8v/1//b/9//4//z//f/+////AQADAAUABwAIAAoADAAPABEAFAAV
ABcAFwAZABsAHQAeAB8AIQAiACIAIwAjACMAJAAjACIAIgAiACMAIwAkACMAIgAhAB8A
HQAeAB4AHgAdAB0AHAAZABgAFwAVABAAEAAPAA0ADAAIAAYAAwADAAEA///+//3//P/7
//r/+f/4//f/9v/0//f/9//3//X/9//2//X/9P/0//T/9P/1//b/9v/1//X/9//3//f/
9//3//b/9v/2//j/9//3//j/+v/4//j/+f/5//j/+P/5//n/+f/5//r/+v/5//n/+f/5
//j/+P/4//j/+P/4//n/+f/5//f/9//2//b/9v/2//b/9v/2//b/9//2//b/9v/1//X/
9f/1//X/9f/0//P/9f/2//b/9P/0//T/9P/0//T/9P/z//P/8//z//P/8//z//P/8//y
//L/8v/y//H/8f/y//L/8f/y//H/8f/y//L/8v/y//L/8v/y//L/8v/y//H/8f/x//L/
8v/y//L/8f/x//H/8v/y//L/8v/y//L/8v/y//L/8P/y//L/8v/y//L/8f/w//D/8P/w
//P/8//z//L/8//z//L/8f/x//H/8f/x//L/8v/y//L/8//1//b/9f/0//T/8//w/+3/
7f/u//D/8P/w/+//7v/v//H/8f/v/+//7//w//H/8f/x//H/8v/z//L/8v/y//L/8v/y
//L/8v/y//L/8v/y//L/8P/w//D/8P/y//L/8v/y//L/8v/y//L/8P/w//D/8P/y//L/
8v/y//L/8v/y//L/8v/y//L/8v/y//L/8v/y//L/8v/y//L/8v/y//L/8v/y//L/8v/y
//L/8v/y//L/8v/y//L/8v/y//L/8v/y//L/8v/y//L/8v/y//L/8v/0//T/9P/0//T/
9P/0//T/8v/y//L/8v/0//T/9P/0//T/9P/0//T/9P/0//T/9P/y//L/8v/y//T/9P/0
//T/9P/0//T/9P/2//b/9v/2//T/9P/0//T/9P/0//T/9P/0//T/9P/0//T/9P/0//T/
9P/0//T/9P/0//T/9P/0//b/9v/2//b/9P/0//T/9P/y//L/8v/y//L/8v/y//L/9P/0
//T/9P/0//T/9P/0//L/8v/y//L/9P/0//T/9P/2//b/9v/2//X/9P/z//L/8v/y//L/
8v/0//T/9P/0//T/9P/0//T/8v/y//L/8v/0//T/9P/0//f/+P/5//r/+//8//3//v//
/wEAAgADAAMAAwABAAEAAQACAAIABAAIAAkACgAMAAoACQAJAAkADAANAAwACgAJAAgA
CgAKAAoACAAHAAYABAABAAEAAQD+//v/+v/5//X/9P/z//L/8P/v/+7/7f/t/+7/7v/t
/+3/7f/t/+z/6//r/+r/6P/p/+r/6//s/+7/7//v/+//7v/t/+v/6v/s/+z/7f/u/+7/
7v/t/+3/7f/t/+3/7f/t/+3/7P/p/+r/6v/s//L//P8QACgAQABZAHsApADJAOsABwEX
ARAB8gC+AIYAaQBmAGEAVwBYAFQARQA1ACsAHgANAAMA/P/5//b/9P/v/+//7f/s/+r/
6f/m/+b/5f/l/+X/5f/k/+P/5f/l/+X/5f/k/+P/4v/h/9//3//f/9//4P/g/+D/4f/j
/+P/4v/i/+D/4f/h/+H/4f/h/+H/4f/f/+D/4P/g/+L/4v/i/+L/4//j/+T/5f/l/+X/
5v/m/+b/5//o/+j/5//n/+n/6f/q/+r/6//s/+//8P/x//L/8v/z//T/9f/1//f/+f/7
//7/AAACAAUABgAIAAgACQANAA8AEQATABQAFQAXABgAGwAdAB4AHwAiACMAJAAmACcA
JwAmACYAJgAmACYAJQAnACgAKAAoACoAKwArACkAKwArACoAJgApACkAKAAoACcAJgAk
ACUAJQAjACIAIQAgAB8AHgAdABoAGQAYABYAFgAVABQAEQAQAA4ADAAKAAkACAAHAAcA
AwACAAAA/////////////////v/+//7//P/7//v//P/6//j/+P/5//n/+P/4//n/+//7
//v//P/+//3//f/9//z/+v/5//j/+P/4//j/+f/5//n/9//3//j/+P/4//j/+P/4//j/
+P/5//j/+P/4//f/9//3//f/9//3//b/9f/1//b/9v/0//L/8v/y//L/9P/0//P/8//x
//H/8f/x//H/8f/x//D/8v/y//L/8f/x//L/8v/x/+7/7f/t/+7/7v/u/+7/7v/u/+7/
7v/u/+z/6//r/+v/7v/u/+7/7v/s/+v/6v/q/+z/7P/s/+z/7P/s/+z/7P/q/+z/7P/s
/+3/7v/u/+7/7v/u/+7/8f/y//P/8//1//r/+v/4//f/+P/6//r/+v/6//z///8BAAMA
BAAFAAQABQADAAQABAAGAAkACQAJAAoACAAFAAMAAQD+//3/+v/2//X/8v/y//D/8P/u
/+3/7P/p/+X/5P/j/+L/4f/i/+P/4f/g/9//3v/f/9//3//f/9//4P/g/9//3f/d/93/
3P/c/93/3f/c/93/3v/f/+D/4P/h/+H/4f/f/9//3v/e/97/3v/f/+D/4P/g/9//3//f
/9//3//f/9//3f/c/9v/2v/a/97/6P/6/w4AJAA6AFcAfQCoAMsA6wAFARMBCAHkAKgA
cgBbAFYAUQBRAFQATgBDADcAKQAYAAkA/f/2//H/7P/o/+P/4//h/+D/3v/d/97/3v/d
/93/2//b/9r/2f/b/9v/2//b/9n/2f/Z/9n/1//X/9f/1//a/9r/2v/b/9v/2//a/9r/
2P/Z/9n/2f/Z/9n/2f/Z/9n/2v/a/9r/3P/c/9z/3P/b/9v/3P/d/93/3f/e/97/4P/h
/+L/4v/h/+H/4//j/+T/5P/l/+b/5//o/+n/6v/s/+3/7v/v//H/8//1//f/+v/8//7/
AQABAAQABQAHAAoADQAQABMAFgAXABkAGgAdAB8AIAAhACMAIwAjACQAJAAlACUAJgAm
ACYAJgAlACQAJAAjACIAIQAhACAAHQAcABsAGQAUABQAEwARABAADgAMAAkACQAFAAMA
AgABAP7//f/8//v/+P/3//b/9P/0//P/8v/v//H/8P/v/+7/7//u/+3/7f/s/+z/6//r
/+n/6f/p/+n/6v/q/+v/7P/q/+n/6f/q/+z/6v/q/+v/6//q/+r/6//t/+3/7f/u/+z/
6//r/+v/7f/s/+z/7P/u/+7/7v/v/+//7//t/+3/7v/u/+7/7v/w//D/8P/w/+//7v/u
/+7/7//v/+//7//v/+//7v/t/+3/7v/u/+z/7P/s/+z/7P/u/+7/7f/t/+3/7f/t/+3/
6//r/+v/6v/s/+z/7P/r/+v/7P/s/+v/6P/n/+f/6P/q/+r/6v/q/+r/6v/q/+r/6P/n
/+f/5//q/+r/6v/q/+v/6//r/+z/7f/u/+//8P/z//T/9f/2//b/+P/4//j/+P/4//n/
+v/7//z//v8BAAMABQADAAMAAQABAAIABAAFAAgABgAFAAQABAACAP///f/7//r/+f/2
//L/8f/u/+7/7P/o/+b/5f/k/+b/4//j/+P/4//h/+H/4f/g/+D/4P/g/9//3//f/9//
3//g/+D/3//f/9//3//e/97/3//f/97/3v/e/97/3v/e/9//3//f/+H/4f/g/+D/4P/g
/+H/4v/i/+L/4f/h/9//3//f/9//3//d/97/3f/e/97/5P/w/wIAGAAwAEgAaQCTALgA
3QD7AA8BDwH8AMoAhgBcAFkAVgBNAE8ATgBCADcAKwAhABQABQD5//T/8f/q/+j/5//l
/+P/4v/g/9//3v/e/93/3f/f/9//3v/d/93/3f/d/93/2//b/9v/2//c/93/3v/f/9//
3v/d/93/3f/d/9z/3P/c/93/3f/d/9//3//f/9//3//g/+D/4P/e/97/3v/e/9//3//g
/+H/4f/h/+L/4v/k/+X/5v/m/+f/5//p/+n/6P/o/+n/6v/r/+z/7f/u//L/8//0//X/
9f/3//n/+//+/wAAAgAFAAcACgALAA0AEQATABUAFwAaABsAHQAeACEAIwAkACUAJwAn
ACcAKAAoACkAKQAqACgAKAAoACcAJQAmACYAJgAlACUAJAAhAB8AHwAeABoAGgAZABcA
FgAVABQAEgATABMAEwAUABUAFgAVABQAEwATABMAEwASABAADwAOAAsACwAKAAkACAAB
AP7//f/8//r/+v/6//r/+//9//7////+//3/+v/5//f/+P/4//r/+P/3//b/9v/1//P/
8v/x//P/8//x/+7/7f/s/+7/7v/u/+7/7//w//H/7//w//H/8P/v//D/8f/w//D/8P/w
//H/8f/x//H/8f/y//L/8f/v/+//7//u//D/8f/x//D/7v/u/+7/7v/u/+//7//v/+//
7//u/+7/7v/u/+//8P/w//D/7//v/+3/7f/t/+3/7f/r/+r/6f/m/+T/4v/q//j/DAAi
ADgAVQB7AKgA1QD5ABUBLQEyARgB5ACoAIcAhACDAH8AfABwAF0ATQA9ACwAGQANAAYA
/f/0//L/8//x/+3/7P/q/+n/6P/o/+f/5//l/+X/5P/j/+X/5f/l/+X/5f/l/+X/5f/l
/+X/5f/l/+f/5v/l/+X/5f/l/+T/5P/m/+f/5//n/+f/5//n/+f/5//o/+j/6P/o/+j/
6P/o/+n/6f/q/+v/6//r/+z/7P/q/+v/7P/s/+3/7f/v/+//8v/y//P/9P/1//b/9//4
//j/+f/6//v///8BAAMABQAIAAoADAAPAA8AEgATABUAFQAXABkAGwAeAB8AIQAiACIA
IwAjACMAIwAjACMAJAAlACUAJAAkACIAIgAiACEAHwAgACAAIAAdAB0AHAAZABcAFwAW
ABIAEAAPAA0ADAAMAAoABwAHAAMAAQAAAP///v/9//z/+//8//v/+v/4//r/+f/4//X/
9v/2//b/9v/2//b/9v/3//j/+P/3//f/+f/5//n/+f/5//j/+P/4//r/+f/5//r//P/6
//r/+//7//r/+v/7//v/+//7//z//P/7//v/+//7//r/+v/6//j/+P/4//n/+//7//n/
+f/4//j/+P/4//j/+P/4//j/+f/4//j/+P/3//f/9//3//f/9//2//X/9f/2//b/9P/0
//T/9P/0//T/9P/z//P/9f/1//X/9f/1//X/9f/0//T/9P/0//P/9f/2//b/9f/y//H/
8f/y//T/9P/0//T/9P/0//T/9P/0//P/8//z//T/9P/0//T/8//z//P/9P/y//L/8v/y
//T/9P/0//T/8//0//P/8v/0//T/8//y//L/8v/y//X/9f/1//T/9f/1//T/8//z//P/
8//z//T/8v/y//L/8//z//T/8//y//P/8//x/+//8P/w//H/8P/y//H/8P/x//P/8//x
//H/8v/y//L/8f/z//P/9P/z//L/8v/y//L/8v/y//L/8v/y//L/8v/y//L/8P/w//D/
8P/y//L/8v/y//L/8v/y//L/9P/0//T/9P/y//L/8v/y//L/8v/y//L/9P/0//T/9P/y
//L/8v/y//L/8v/y//L/9P/0//T/9P/0//T/9P/0//L/8v/y//L/8v/y//L/8v/0//T/
9P/0//L/8v/y//L/9P/0//T/9P/0//T/9P/0//T/9P/0//T/9P/0//T/9P/0//T/9P/0
//T/9P/0//T/9P/0//T/9P/0//T/9P/0//T/9P/0//T/9P/0//T/9P/0//T/9P/0//T/
9P/0//T/9v/2//b/9v/2//b/9v/2//b/9v/2//b/9v/2//b/9v/4//j/+P/4//b/9v/2
//b/9v/2//b/9v/2//b/9v/2//b/9v/2//b/9P/0//T/9P/2//b/9v/2//T/9P/0//T/
9v/2//b/9v/2//b/9v/2//b/9v/2//b/9v/2//b/9v/2//b/9v/2//b/9v/2//b/9v/2
//b/9v/2//b/9v/2//b/9v/2//b/9v/2//b/9v/3//j/+f/6//v//P/9//7/AAAAAAAA
AQAFAAYABwAHAAcABQAFAAUABgAGAAgACQAKAAsADQAOAA0ADQANAA0AEAAPAA0ACwAL
AAwACwAKAAoACQAIAAgAAwADAAMAAQD8//v/+v/4//f/9v/1//P/8v/x//D/7//w//D/
7//v/+//7//u/+7/8f/x//D/8P/w//D/8P/w/+//7//v/+//8f/w//D/8P/w//H/8v/y
//T/8//z//P/8f/x//H/7//v//D/7//s/+z/7v/2/wAAFAAuAEQAWwB9AKYAzQDtAAsB
GwEaAf4AzACOAG0AagBlAFsAXABaAEsAPQAzACQAEwAHAAIA/f/4//T/8//z//H/8P/u
/+3/7P/s/+v/6//p/+n/6P/n/+f/5//n/+f/6f/p/+n/6f/n/+f/5//n/+f/5v/l/+X/
5f/l/+T/5P/m/+f/5//n/+X/5f/l/+X/5f/m/+b/5v/m/+b/5v/m/+f/5//o/+n/6f/p
/+r/6v/q/+v/7P/s/+v/6//t/+3/8P/w//H/8v/z//T/9f/2//j/+f/6//v/+//9////
AQACAAQABgAJAAkADAANAA8AEQATABUAFwAYABkAGwAcAB8AIQAiACMAJwAnACcAKAAq
ACsAKwAsACwALAAsACsALAAuAC8AMAAwADEAMQAvAC8ALwAuACoALgAvAC8AMAAwAC4A
KwArACsAKQAoACcAKAAnACYAJQAjACEAHwAcABoAGQAYABUAEwASABEAEAANAAwACwAL
AAoACgAJAAkABwAHAAcABwAFAAQABAAEAAQAAwADAAQAAgAAAAAAAQADAAIAAgADAAEA
AQABAAIAAAD///////////7//v/+/wAAAAAAAAEAAQABAP////////7//f/8//7//v/+
//7//f/8//z//P/9//3//f/9//v/+//6//n/+//8//z/+v/6//r/+v/6//r/+v/5//n/
+f/5//n/+f/5//n/+f/4//b/9v/2//X/8//0//T/8//z//P/9P/2//b/9v/2//b/9f/0
//P/8v/0//P/8//z//T/9P/0//T/8f/x//H/8v/y//L/8v/y//D/8P/w//D/8f/0//X/
9v/4//j/9//2//n/+v/7////AAABAAEA///+//z//P/8//z/AQAFAAgACwALAAsACQAJ
AAkACgAKAAwACwALAAsADAAJAAcABgAFAAMAAwABAP7/+f/2//b/9P/w/+7/7f/s/+r/
5//n/+f/5//l/+X/5f/k/+T/5P/k/+P/4//j/+P/4//k/+T/4//j/+P/4//i/+T/5f/l
/+T/4v/i/+L/4v/k/+X/5f/l/+X/5f/k/+T/4v/i/+P/5P/k/+T/4//j/+X/5f/l/+X/
4//j/+L/4f/g/+D/4v/q//j/DAAgADoAVQB5AKIAyQDpAAMBEQEQAfYAwgCGAGMAXgBX
AFMAVgBUAEkAPQAzACYAFQAFAPr/8//w/+z/6f/p/+f/5v/k/+P/4v/i/+H/4f/f/9//
4v/h/w==
         </WaveFormData>
      </LeadData>
      <LeadData>
         <LeadByteCountTotal>10000</LeadByteCountTotal>
         <LeadTimeOffset>0</LeadTimeOffset>
         <LeadSampleCountTotal>5000</LeadSampleCountTotal>
         <LeadAmplitudeUnitsPerBit>4.88</LeadAmplitudeUnitsPerBit>
         <LeadAmplitudeUnits>��V</LeadAmplitudeUnits>
         <LeadHighLimit>2147483647</LeadHighLimit>
         <LeadLowLimit>268435456</LeadLowLimit>
         <LeadID>V1</LeadID>
         <LeadOffsetFirstSample>0</LeadOffsetFirstSample>
         <FirstSampleBaseline>0</FirstSampleBaseline>
         <LeadSampleSize>2</LeadSampleSize>
         <LeadOff>FALSE</LeadOff>
         <BaselineSway>FALSE</BaselineSway>
         <ExcessiveACNoise>FALSE</ExcessiveACNoise>
         <MuscleNoise>FALSE</MuscleNoise>
         <LeadDataCRC32>4237026782</LeadDataCRC32>
         <WaveFormData>
CgAKAAoACgAMAAwADAAMAAoACgAKAAoADAAMAAwADAAMAAwADAAMAAwADAAMAAwADAAM
AAwADAAMAAwADAAMAAwADAAMAAwADAAMAAwADAAMAAwADAAMAAoACgAKAAoACgAKAAoA
CgAKAAoACgAKAAoACgAKAAoACAAIAAgACAAIAAgACAAIAAcABgAFAAQAAgACAAIAAgAB
AAAA///+//3//P/7//r/+P/4//j/+P/3//b/9f/0//L/8v/y//L/8P/w//D/8P/w//D/
8P/w/+7/7v/u/+7/8P/w//D/8P/y//L/8v/y//T/9P/0//T/9//4//n/+v/8//z//P/8
//3//v///wAAAgAEAAYACAAKAAoACgAKAAoACgAKAAoADAAMAAwADAAPABAAEQARABIA
EwAUABQAEwARAA8ADgALAAgABQAEAAIAAAD+//3////+//7//v8AAAEAAgACAAEAAgAB
AAEAAgACAAIAAgACAAMAAgABAAEAAQABAAIAAgACAAIAAgACAAIAAgACAAIAAgACAAEA
AQABAAEAAQACAAIAAgACAAEAAQABAAEA//////////////////////////////7/AAAA
AAAAAAD//wEAAQAAAP//BAALABMAGgAkACkALAAvADIAMgAyADAAIAAEAOX/y/+4/63/
qv+u/7L/r/+o/6f/r/+3/8H/zP/V/9v/4//r//P/9v/5//7/AQACAAEAAQACAAMABAAE
AAQABAAEAAMABAAEAAQABgAGAAYABwAHAAcABwAHAAcABwAHAAcABwAHAAcABwAHAAcA
BwAHAAcABwAHAAcACQAJAAkACQAHAAcABwAHAAkACQAJAAkACQAJAAkACQAJAAkACQAI
AAoACgAKAAoACAAIAAgACAAIAAgACAAIAAcABwAGAAUABwAHAAcABgAEAAQAAwADAAIA
AgACAAAA///+//7//f/8//v/+v/5//n/9//2//X/9v/1//T/9P/z//L/8v/z//P/8//y
//H/8//y//L/8v/y//L/8v/y//T/8//z//P/9P/0//T/9f/1//X/9v/4//j/+P/6//v/
+v/8//z//f/9//3//v/+//7///8BAAEA//8AAAAAAAD+/////////wEAAQABAAEA//8A
AAAAAAAAAAEAAQABAAEAAQABAAEAAQAAAAAAAAACAAEAAQABAAEAAQABAAIAAAAAAAAA
AAAAAAAAAAAAAAAAAAAAAAAAAgACAAIAAgAAAAAAAAABAAEAAQABAAEAAQABAAEAAQAB
AAEAAQABAAEAAgACAAIAAAAAAAAAAAAAAAAAAAAAAAAAAAAAAP////8AAAAAAAAAAAAA
AAAAAAAAAAD/////AQABAAEAAQACAAIAAgACAAAAAAAAAAAAAgACAAIAAQABAAEAAQAB
AAEAAQABAAEAAQABAAEAAQABAAEAAQABAAEAAQABAAIAAgACAAIAAgAAAAAAAAAAAAAA
AAABAAEAAQABAAEAAQAAAAAAAAAAAAIAAQAAAAAAAQABAAEAAAAAAAAAAAAAAAAAAAAA
AP//AQABAAAAAAAAAAAAAAAAAAAAAAABAAEA//8AAAAAAAAAAAAAAAAAAAAAAgABAAEA
AAAAAAAAAAAAAAAAAAAAAAAAAAAAAAAAAAAAAAAAAAAAAAAAAAAAAAAAAAAAAAAAAAAA
AAAAAAAAAAAAAAAAAAAAAAAAAAAAAAAAAAAAAAAAAAAAAAAAAAAAAAAAAAAAAAAAAAAA
AAAAAAAAAAAAAAAAAAAAAAAAAAAAAAAAAAAAAAAAAAAAAAAAAAAAAAAAAAAAAAAAAAAA
AAAAAAAAAAAAAAAAAAAAAAAAAAAAAAAAAAAAAAAAAAAAAAAAAAAAAAAAAAAAAAAAAAAA
AAAAAAAAAAAAAAAAAAAAAAAAAAAAAAAAAAAAAAAAAAAAAAAAAAAAAAAAAAAAAAAAAAAA
AAAAAAAAAAAAAAAAAAAAAAAAAAAAAAAAAAAAAAAAAAAAAAAAAAAAAAAAAAAAAAAAAAAA
/v/+//7//v8AAAAAAAAAAAAAAAAAAAAAAAAAAAAAAAAAAAAAAAAAAAAAAAAAAAAAAAAA
AAAAAAAAAAAAAAAAAAAAAAAAAAAAAAAAAAAAAAD+//7//v/+/wAAAAAAAAAAAgACAAIA
AgACAAIAAgACAAQABQAGAAcACAAIAAcABgAHAAYABQAEAAQAAwACAAEA///9//r/+P/1
//T/9P/0//T/9P/2//b/9f/2//b/9v/3//n//P/9////////////AAAAAAAAAAACAAIA
AgACAAIAAgACAAIAAQABAAEAAQABAAIAAgACAAIAAQABAAEAAQABAAEAAQABAAEAAQAB
AAEAAQABAAEAAAAAAAAAAAAAAAEAAQABAAIAAwAGAA0AFwAgACoALwA0ADcAOAA4ADgA
NAAiAAYA5//L/7j/q/+m/6j/sP+v/6b/of+r/7f/v//K/9X/2//h/+v/8f/2//v//v//
/wIABQADAAQABQAGAAgACAAIAAgACQAKAAoACgAKAAoACgALAAsACwALAAsACwALAAsA
CwALAAsACwALAA0ADQANAA0ADQANAA0ADQALAAsACwALAA0ADQANAA0ADQANAA0ADQAL
AAsACwALAAsACwALAAoACgAKAAoACgAMAAwADAAMAAoACgAKAAoACwALAAoACQAJAAkA
CQAIAAgACAAHAAcABgAGAAYABAAFAAQABAADAAAA///+//3////9//z/+//8//v/+v/6
//f/9v/2//f/9f/1//T/8//x//D/8P/w/+7/7v/u/+7/7v/t/+3/7f/t/+z/6//r/+n/
6f/q/+z/6v/q/+z/7f/t/+7/7f/t/+3/7f/u/+7/7v/v//H/8f/z//T/9P/0//T/9f/1
//X/9//3//f/9//5//r/+v/6//r/+//7//v/+//7//v/+//9//z//P/8//7//f/9//3/
/f/9//3//v/+//7//v/+//7//v/+//7/AAAAAAAAAAAAAAAAAAAAAAIAAgACAAMAAQAB
AAEAAQADAAMAAwADAAMAAwADAAMAAwAEAAQABAAEAAQABAAEAAQABAAEAAQABAAEAAQA
AwADAAQABAAEAAQABAAEAAQABAAEAAMAAwADAAMAAwADAAIAAgACAAIAAgACAAIAAgAC
AAIAAgABAAEAAQABAAEAAwADAAMAAwADAAMAAwADAAEAAQABAAEAAQABAAEAAgACAAIA
AgACAAAAAAAAAAAAAgACAAMAAwADAAMAAwADAAIAAgACAAIABQAFAAUABgAJAAkACwAM
AAoACAAIAAgACAAHAAcABwAHAAQABAADAAIAAQD+//v/+P/4//f/9v/1//b/9//3//j/
+v/6//v//P/+//7/AAAAAAEAAgACAAIAAgADAAUABQAFAAUABQAFAAYABgAGAAYABAAE
AAQABAAEAAQABAAEAAMAAwADAAMAAwAEAAQABAAEAAMAAwADAAUABQAFAAUABQAFAAUA
BQADAAMAAwADAAQABAAEAAQABAAFAAUABQAEAAcADAAVAB8AKgA0ADcAOgA7ADwAOAAw
ACgAHAAAANv/wf+0/63/qv+y/8D/v/+y/6n/sf+9/8P/yv/T/9v/5f/t//P/+P/9/wIA
AwAEAAUABwAIAAkACgAKAAoACgAKAAsADAAMAAwADAAMAAwADQALAAsACwALAAsACwAL
AAsADQANAA0ADQANAA0ADQANAAsACwALAAsADQANAA0ADQANAA0ADQANAAsACwALAAsA
CwALAAsACwALAAsACwAKAAoACgAKAAoACgAKAAoACgAKAAoACgAKAAkACQAIAAcABwAH
AAcABgAGAAYABQAFAAQABAAEAAIAAQAAAAAA///+//3//P/7//v/+f/4//f/9v/1//T/
9P/1//T/9P/1//P/8//y//H/8f/w//D/8P/w//D/8P/w//L/8f/x//H/8v/y//L/8//1
//X/9v/4//j/+P/6//v/+v/8//z//f/9//3//v/+//z//f////////8AAAAAAAACAAMA
AwADAAMAAwADAAMAAwAEAAQABAAEAAUABQAFAAUABQAFAAUABQAEAAQABAAEAAMAAwAD
AAUABQAFAAYABAAEAAQABAAEAAQABAAEAAQABAAEAAQABAAEAAQABAAEAAQABAAFAAUA
BQAFAAUABQAFAAUABQADAAMAAwADAAUABgAGAAYABgAGAAYABgAGAAYABgAGAAYABgAG
AAUAAwAEAAQABAAEAAQABAAEAAYABgAFAAUABQAFAAUABQAGAAYABgAGAAQABAAEAAQA
BAAEAAQAAwAFAAUABQAFAAUABQAFAAUAAwADAAMAAwAFAAUABQAFAAUABQAFAAYABgAG
AAYABgAHAAgACQAKAAwADAALAAoACAAIAAgACAAJAAkACQAJAAUABAACAAAA/v/8//r/
+P/6//n/+P/3//j/+f/5//r/+//8//7/AAAAAAAAAgACAAMABAAEAAQABAAFAAcABwAH
AAcABwAHAAYABgAGAAYABgAGAAYABgAGAAYABgAGAAUABQAFAAUABQAGAAYABgAGAAUA
BQAFAAUABQAFAAUABQAFAAUABQADAAMAAwADAAQABAAEAAQABAAFAAUABQAGAAkADgAV
AB8AKgA0ADcAOgA7ADwAOgA0ACwAHAAAAN3/w/+2/63/qv+0/8L/v/+w/6n/sf+9/8P/
zP/V/9v/4//r//H/9v/9/wIAAwAGAAcABQAGAAcACAAKAAoACgAKAAsADAAMAAwADAAM
AAwADQANAA0ADQANAA0ADQANAA0ADQANAA0ADQALAAsACwALAA0ADQANAA0ADQANAA0A
DQALAAsACwALAAsACwALAAsACwALAAsACwANAA0ADQAMAAoACgAKAAoACgAKAAoACgAK
AAoACgAKAAkACQAIAAcABwAHAAcABgAGAAYABQAFAAQABAAEAAIAAQAAAAAA///+//3/
/P/7//v/+f/4//f/9v/1//T/9P/z//L/8v/z//P/8//y//H/8f/w//D/8P/w//D/8P/w
//D/7//v/+//8P/w//D/8f/z//P/9P/2//b/9v/4//n/+v/8//z//f/9//3//v/+/wEA
AwAGAAcABwAIAAgACAAIAAkACQAJAAsACwAMAA0ADgAPABAAEAARABIAEwASABIAEQAQ
AA8ADAAJAAYABQADAAEA///9//3//P/8//z//P/9//7//v/+/wAAAAD//wAAAAAAAP7/
//8BAAEAAQABAAEAAQACAAIAAgACAAIAAgACAAIAAAAAAAAAAAABAAEAAQABAAEAAgAC
AAIAAgABAAEAAQABAAEAAQABAP/////////////////////+//7//v/+//z//f/9//3/
AAADAAYADQAXACAAJgArAC4AMQAyADQAMgAoAA4A7v/V/7//sv+r/6z/sv+y/6v/pv+t
/7f/v//L/9T/2//h/+n/7//1//j//f8AAAEAAgADAAEAAgADAAQABAAEAAQABAADAAQA
BAAEAAQABAAEAAUABQAFAAUABQAHAAcABwAHAAcABwAHAAcABQAFAAUABQAHAAcABwAH
AAUABQAFAAUABwAHAAcABwAFAAUABQAFAAUABQAFAAUABQAFAAUABAAGAAYABgAGAAYA
BgAGAAYABgAGAAYABgAFAAUABAADAAMAAwADAAIAAgACAAEAAQD+//7//v/8//v/+v/6
//n/+P/3//b/9f/3//X/9P/z//L/8f/w//D/7//u/+7/7//v/+//7v/t/+3/7P/s/+z/
7v/u/+7/7v/w/+//7//v//L/8v/y//P/9f/1//b/+P/4//j/+v/7//r//P/8//3//f/9
//7//v/8//3///////3//v/+//7//v//////////////////////AAAAAAAAAAABAAEA
AQD//////////wEAAAAAAAAAAAD///////////////8AAAAAAAAAAAAA/v/+//7//v8A
AAAAAAAAAAAAAAAAAAAAAAAAAAAAAQD//////////////////////////////////wAA
AAAAAP7//v/+//7/AAAAAAAAAAD+//7//v/9//3//v/+//7/AAAAAAAAAAAAAAAA////
/////////////v/+//7//v8AAAAAAAAAAAAAAAAAAP//////////////////////////
//////////////////////////8AAAAAAAAAAAAA/v/+//7//v/+//7///////3//f/9
//3//v/+//7//v/+//3//P/8//////////7//v/+//7//v/+//7//v/9///////+//7/
/v/+//7//v/+//7///////3//v/+//7//v/+//7//v/+//7//f////7//v/+//7//v/+
//7//v/+//z//P/8//z//v/+//7//v/+//7//v/+//7//v/+//7//v/+//7//v/+//7/
/v/+//7//v/+//7//v/+//7//v/+//7//v/+//7//v/+//7//v/+//7//v/+//7//v/+
//z//P/8//z//v/+//7//v/+//7//v/+//7//v/+//7//v/+//7//v/+//7//v/+//z/
/P/8//z//v/+//7//v/+//7//v/+//7//v/+//7//v/+//7//v/+//7//v/+//7//v/+
//7//v/+//7//v/+//7//v/+//7//v/+//7//v/+//7//v/+//7//v/+//7//v/+//7/
/v/+//7//v/+//7//v/+//7//v/+//7//v/+//7//v/+//7//v/+/wAAAAAAAAAAAAAA
AAAAAAAAAAAAAAAAAP7//v/+//7//v/+//7//v/+//7//v/+/wAAAAAAAAAA/v/+//7/
/v/+//7//v/+//7//v/+//7/AAAAAAAAAAAAAAAAAAAAAAIAAgACAAIABAAEAAQABAAF
AAUABQAFAAYABgAFAAQABwAGAAUABAAGAAUABAADAAEA///8//r/9//2//b/9v/2//b/
+P/4//f/+P/4//j/+v/7//3//f///////////wIAAgACAAIABAAEAAQABAAEAAQABAAE
AAMAAwADAAMABQAGAAYABgAEAAMAAwADAAMAAwADAAMAAwADAAMAAwADAAMAAwADAAIA
AgACAAIAAgADAAMAAwAEAAUABgALABUAIAAsADMANAA3ADoAOAA2ADIAKAASAPH/0/++
/7H/qv+s/7j/v/+4/6v/rf+7/8P/zP/V/9//5f/t//P/9v/7/wAAAQAEAAcABwAIAAkA
CgAKAAoACgAKAAsADAAMAAwADgAOAA4ADwAPAA8ADwAPAA8ADwAPAA8ADwAPAA8ADwAP
AA8ADwAPAA8ADwAPAA8ADwAPAA8ADwAPAA8ADwAPAA8ADwAPAA8ADwAPAA8ADwAPAA8A
DwAOAA4ADgAOAA4ADgAOAA4ADgAMAAwADAAMAAsACwAKAAkACwALAAsACgAKAAoACQAJ
AAgACAAIAAYABQAEAAQAAwAEAAMAAgABAAEA///+//3//P/7//r/+v/3//b/9v/3//X/
9f/0//P/8//y//L/8v/w//D/8P/w/+7/7f/t/+3/7P/s/+z/7f/r/+v/7P/u/+3/7P/t
/+3/7P/u/+7/7//v/+//8P/w//D/8f/z//P/9f/2//b/9v/2//f/9//3//j/+f/6//v/
+//8//z//P/8//3//f/9////////////AQAAAAAAAAACAAEAAQABAAEAAQABAAIAAgAC
AAIAAgACAAIAAgACAAQABAAEAAQABAAEAAQABAACAAIAAgADAAUABQAFAAUABQAFAAUA
BQAFAAUABQAFAAUABgAGAAYABgAGAAYABgAGAAYABgAGAAgACAAIAAcABwAIAAgACAAI
AAgACAAIAAYABgAFAAUABwAHAAcABwAGAAYABgAGAAYABgAGAAYABgAGAAYABQAFAAUA
BQAFAAUABQAFAAUABQAFAAUABQAFAAUABQAFAAUABQAFAAYABAAEAAQABAAEAAQABAAE
AAYABgAHAAcABwAHAAcABwAIAAgACAAIAAwADQAQABAAEAAPAA4ADQAMAAsACwALAAsA
CQAIAAYABAACAAAA/v/8//z/+//6//n/+//7//r/+v/9//7/AAACAAIAAgAEAAQAAwAE
AAQABAAGAAcACQAJAAkACQAJAAkACAAIAAgACAAIAAgACAAIAAgACAAIAAgACQAJAAkA
CQAHAAgACAAIAAgABwAHAAcACQAJAAkACQAHAAcABwAHAAkACQAJAAkACAAIAAgACAAI
AAkACQAJAAoACwAQABcAIQAsADQAOQA8AD8APgA8ADgAMAAkAAwA6f/L/7r/r/+q/67/
wP/F/7j/q/+v/7v/w//K/9P/2//j/+v/8//6////AgAHAAoACwALAAwADQAOAAwADAAM
AAwADQAOAA4ADgAQABAAEAARABEAEQARABEAEQARABEAEQAPAA8ADwAPABEAEQARABEA
EQARABEAEQARABEAEQARAA8ADwAPAA8ADwAPAA8ADwARABEAEQARABEAEQARABAADgAO
AA4ADgAOAA4ADgAOAA4ADgAOAA4ADQANAAwACwALAAsACwAKAAoACgAJAAkACAAIAAgA
BgAFAAQABAADAAQAAwACAAEA///9//z/+//6//n/+P/4//f/9v/2//f/9f/1//T/8//z
//L/8v/y//L/8v/y//L/9P/z//P/8//0//T/9P/1//f/9//4//r/+v/6//z//f/9//7/
/f/9//////8AAAAAAAABAAMAAwADAAQABAAEAAQABQAFAAUABQAFAAUABQAFAAYABgAG
AAQABQAFAAUABQAFAAUABQAFAAQABAAEAAYABQAFAAUABQAFAAUABgAGAAYABgAGAAYA
BgAGAAYABgAGAAYABgAGAAYABgAGAAYABgAGAAcABwAHAAcABwAFAAUABQAFAAcABwAH
AAcABQAGAAYABgAGAAYABgAGAAYABgAGAAYABgAGAAYABQAFAAYABgAGAAYABgAGAAYA
BgAGAAUABQAFAAUABQAFAAYABgAGAAYABgAGAAYABgAGAAYABgAFAAMAAwADAAMABQAF
AAUABQAFAAUABQAFAAcABwAHAAcABwAHAAcACAAKAAoACgAKAAwADAAMAAwADAAKAAgA
CAAIAAgABwAHAAcABwADAAIAAAD+//z/+v/4//b/9//3//f/9//6//v/+//8//7//v//
/wAAAAAAAAIAAgAFAAYABgAGAAQABQAHAAcABwAHAAcABwAIAAgACAAIAAYABgAGAAYA
BgAGAAYABgAFAAUABQAFAAUABgAGAAYABgAFAAUABQAFAAUABQAFAAUABQAFAAUABQAF
AAUABQAGAAYABgAGAAYABwAHAAcACAALABAAGQAjAC4ANgA5ADoAPQA8ADwAOAAuABwA
/v/b/8P/tv+t/6z/tP++/7n/qv+l/7H/u//B/8z/1f/d/+P/6//z//r///8CAAUABgAJ
AAcACAAJAAoACgAKAAoACgALAAwADAAMAAwADAAMAA0ADQANAA0ADQALAAsACwALAA0A
DQANAA0ACwALAAsACwANAA0ADQANAA0ADQANAA0ADQANAA0ADQANAA0ADQANAAsACwAL
AAsACwALAAsACgAKAAoACgAKAAwADAAMAAwACgAKAAoACgAJAAkACAAHAAkACQAJAAgA
CAAIAAcABwAGAAYABgAEAAMAAgACAAEAAAD///7//f/9//v/+v/5//j/9//2//b/8//y
//L/8//z//P/8v/x//H/8P/w//D/8P/w//D/8P/y//H/8f/x//L/8v/y//P/8//z//T/
9v/2//b/+P/5//r//P/8//3//f/9//7//v8BAAMABgAHAAcACAAIAAgACgALAAsACwAJ
AAkADQAOABAAEAAQABAAEAARABIAEwASABIAEQAQAA8ADAAJAAYABQADAAEA////////
/v/+//z//P/9//7//v/+/wAAAAD//wAAAAAAAP7///8BAAEAAQABAAEAAQACAAIAAgAC
AAQABAAEAAQAAgACAAIAAgABAAEAAQABAAEAAgACAAIAAgABAAEAAQABAAEAAQABAAEA
AQABAAEA//////////8AAAAAAAAAAP7/////////AAABAAQACQAPABgAIgApACwALwAy
ADQANgA2ACgADADt/9P/vP+t/6r/rP+s/6v/pP+j/6v/tf+9/8r/1f/b/+P/6//v//T/
+f/8////AgADAAEAAgADAAQABAAEAAQABAAFAAYABgAGAAYABgAGAAcABwAHAAcABwAH
AAcABwAHAAcABwAHAAcACQAJAAkACQAHAAcABwAHAAkACQAJAAkACQAJAAkACQAHAAcA
BwAHAAcABwAHAAcABwAHAAcABgAIAAgACAAIAAYABgAGAAYABgAGAAYABgAHAAcABgAF
AAUABQAFAAQABAAEAAMAAwACAAIAAgAAAP///v/+//3/+v/5//j/9//5//f/9v/1//T/
8//y//L/8f/w//D/8f/x//H/8P/v//H/8P/w//D/8P/w//D/8P/y//H/8f/x//T/9P/0
//X/9f/1//b/+P/4//j/+v/7//r//P/8//3//f/9//7//v/8//3/////////AAAAAAAA
AAABAAEAAQABAAEAAQABAP//AAAAAAAAAgADAAMAAwABAAEAAQABAAMAAgACAAIAAgAB
AAEAAQABAAEAAQACAAIAAgACAAIAAgACAAIAAgACAAIAAgACAAIAAgACAAIAAgACAAIA
AwABAAEAAQABAAEAAQABAAEAAQABAAEAAQABAAIAAgACAAAAAAAAAAAAAgACAAIAAgAA
AAAAAAD//wEAAgACAAIAAgACAAIAAgACAAIAAQABAAEAAQABAAEAAAAAAAAAAAACAAIA
AgACAAIAAgACAAEAAQABAAEAAQABAAEAAQABAAEAAQABAAEAAQABAAEAAQABAAEAAQAC
AAAAAAAAAAAAAAAAAAAAAAAAAAAAAQABAAEAAQABAAEAAAAAAAAAAAACAAEAAAAAAAEA
AQABAAAAAgACAAIAAgAAAAAAAAD//wEAAQAAAAAAAAAAAAAAAAAAAAAAAQABAP//AAAA
AAAAAAAAAAAAAAAAAAIAAQABAAAAAgACAAIAAgAAAAAAAAAAAAAAAAAAAAAAAAAAAAAA
AAAAAAAAAAAAAAAAAAAAAAAAAgACAAIAAgAAAAAAAAAAAAAAAAAAAAAAAAAAAAAAAAAC
AAIAAgACAAIAAgACAAIAAAAAAAAAAAACAAIAAgACAAAAAAAAAAAAAAAAAAAAAAAAAAAA
AAAAAAAAAAAAAAAAAAAAAAAAAAAAAAAAAAAAAAAAAAAAAAAAAAAAAAAAAAAAAAAAAAAA
AAIAAgACAAIAAgACAAIAAgACAAIAAgACAAIAAgACAAIAAgACAAIAAgACAAIAAgACAAAA
AAAAAAAAAAAAAAAAAAACAAIAAgACAAIAAgACAAIAAAAAAAAAAAAAAAAAAAAAAAAAAAAA
AAAAAAAAAAAAAAAAAAAAAAAAAAAAAAAAAAAAAAAAAAAAAAAAAAAAAAAAAAAAAAAAAAAA
AAAAAAAAAAACAAIAAgACAAIAAgACAAIAAgACAAIAAgACAAIAAgACAAAAAAAAAAAAAgAC
AAIAAgAAAAAAAAAAAAAAAAAAAAAAAAAAAAAAAAACAAIAAgACAAQABAAEAAQABgAGAAYA
BQAGAAcACAAIAAoACQAIAAgABwAGAAUABgADAAIAAQABAP///P/6//j/9v/3//j/+P/2
//j/+P/5//r/+v/6//r//P///wAAAQADAAMAAwAEAAQABAAEAAQABgAGAAYABgAGAAYA
BgAFAAUABQAFAAUABAAEAAQABAAFAAUABQAFAAUABQAFAAUABQAFAAUABQAFAAUABQAE
AAQABAAEAAQABQAHAAcABgAHAAoAEQAZACIALgAzADYAOQA6ADoAOgA2ACoAFgD3/9n/
wv+1/6z/rP+4/8P/vP+t/63/vf/H/8z/1f/f/+X/7//1//r///8CAAUACAAJAAkACgAL
AAwADgAOAA4ADgAPABAAEAAQABAAEAAQABEADwAPAA8ADwARABEAEQARABEAEQARABEA
EwATABMAEwARABEAEQARABEAEQARABEAEQARABEAEQARABEAEQARABEAEQARABEAEQAR
ABEAEAAQABAAEAAQABAAEAAQABAAEAAQABAAEAAPAA8ADgANAA0ADQANAAwADAAMAAsA
CwAKAAoACgAIAAkACAAIAAcABgAFAAQAAwADAAEAAAD//wAA///+//7/+//6//r/+//6
//n/9//1//X/9P/0//T/8v/y//L/8v/w/+//7//v//D/8P/w//H/8P/v/+//8P/u/+7/
8P/x//D/8v/y//P/8f/x//L/8v/0//X/9//3//f/+P/4//j/+v/7//v/+//9//3//f/9
////AAAAAAAAAAABAAEAAQABAAEAAQABAAMAAgACAAIABAADAAMAAwADAAMAAwAEAAQA
BAAEAAQABgAGAAYABgAGAAYABgAGAAYABgAGAAYACAAIAAgACQAJAAkACQAJAAkACQAJ
AAkACwALAAsACwAJAAoACgAKAAoACgAKAAoACgAKAAoACgAKAAoACgAJAAkACgAKAAoA
DAAMAAwADAAKAAoACQAJAAsACwALAAsACgAKAAoACgAKAAoACgAKAAoACgAKAAkACQAJ
AAkACQAJAAkACQAJAAkACQAJAAkACwALAAsACwAJAAkACQAKAAoACgAKAAoACgAKAAoA
CgAMAAwADQANAA4ADwAQABEAFAASABIAEgASABAAEAAQABAADwAPAA8ADwALAAoACAAG
AAQAAgAAAP7///////////8BAAEAAAAAAAEAAgAEAAYABgAGAAgACAALAAwADAAMAAwA
DQAPAA8ADwAPAA8ADwAQABAAEAAQABAAEAAQABAADgAOAA4ADgANAA0ADQANAA0ADgAO
AA4AEAAPAA8ADwAPAA8ADwAPAA8ADwAPAA8ADwAPAA8ADwAOAA4ADgAOAA4ADwAPAA8A
EAATABYAGwAlADAAOgA/AEIARQBGAEYAQAA4AC4AGgD5/9n/xv+5/7L/tP/C/8v/xP+3
/7X/wf/J/9D/2f/h/+n/8f/5/wIABwAMAA0AEAARABMAFAAVABYAFAAUABQAFAAXABgA
GAAYAA==
         </WaveFormData>
      </LeadData>
      <LeadData>
         <LeadByteCountTotal>10000</LeadByteCountTotal>
         <LeadTimeOffset>0</LeadTimeOffset>
         <LeadSampleCountTotal>5000</LeadSampleCountTotal>
         <LeadAmplitudeUnitsPerBit>4.88</LeadAmplitudeUnitsPerBit>
         <LeadAmplitudeUnits>��V</LeadAmplitudeUnits>
         <LeadHighLimit>2147483647</LeadHighLimit>
         <LeadLowLimit>268435456</LeadLowLimit>
         <LeadID>V2</LeadID>
         <LeadOffsetFirstSample>0</LeadOffsetFirstSample>
         <FirstSampleBaseline>0</FirstSampleBaseline>
         <LeadSampleSize>2</LeadSampleSize>
         <LeadOff>FALSE</LeadOff>
         <BaselineSway>FALSE</BaselineSway>
         <ExcessiveACNoise>FALSE</ExcessiveACNoise>
         <MuscleNoise>FALSE</MuscleNoise>
         <LeadDataCRC32>4058330692</LeadDataCRC32>
         <WaveFormData>
9P/0//T/9P/0//T/9P/0//T/9P/0//T/9v/2//b/9v/2//b/9v/2//b/9v/2//b/+P/4
//j/+P/6//r/+v/6//z//P/8//z//v/+//7//v8AAAAAAAAAAAIAAgACAAIAAwAEAAUA
BgAHAAgACQAKAAwADAAMAAwADwAQABEAEgAWABgAGgAcAB8AIAAhACIAJAAmACgAKgAs
AC4AMAAyADUANgA3ADgAOQA6ADsAPAA8ADwAPAA8ADoAOgA6ADoANwA2ADUANAAzADIA
MQAwAC0ALAArACoAKAAmACQAIgAeABwAGgAYABQAEgAQAA4ADQAMAAsACgAGAAQAAgAA
APz/+v/4//b/9v/2//b/9v/0//T/9P/0//T/9P/0//T/9v/2//b/9v/4//j/+P/4//n/
+f/5//j/9//2//X/9P/y//D/7v/s/+z/7f/t/+3/7v/u/+7/7f/v/+//8P/w//L/8f/x
//L/9P/0//T/9P/z//P/8//0//b/9f/1//X/9f/1//X/9f/3//f/9//3//f/9//3//f/
9f/1//X/9f/3//f/9//3//f/9//3//f/9f/0//P/8v/0//T/9P/0//T/9P/0//T/8v/z
//P/8v/y//P/9f/0//T/+f8GABMAIgA0AEcAWABuAIsAqADHAOYA+gDzAOcA2wC+AI8A
WQAvAAcAyf+O/3f/gv+R/5z/qf+0/73/x//R/9r/3//m/+z/7//w/+//8P/x//H/8f/x
//H/8f/x//D/8P/w//H/8f/x//H/8v/y//L/8//z//P/8//z//T/9f/1//X/9f/3//f/
9//3//f/9//4//j/+P/5//r/+v/6//r/+//7//3//v///wAAAAABAAEAAQAEAAUABgAG
AAgACQAJAAoADQAOAA8AEAATABMAFAAVABgAGQAbABwAHwAjACQAKAAqACwALgAwADIA
NAA2ADkAOwA9AD8AQABAAEEAQgBDAEIAQwBDAEMAQwBDAEMAQwBAAD4APQA9ADsAOgA6
ADkANQA1ADQAMwAwAC0ALAAqACYAJAAiACAAHgAbABgAFQATABAADgAMAAgABgAEAAIA
AAD///3/+v/7//n/9//3//f/9v/1//T/9f/0//P/8//0//T/9P/0//X/9f/1//X/8//z
//L/8v/0//T/9P/0//b/9v/2//b/9v/1//T/8v/z//T/9v/4//b/9v/2//b/9//3//f/
9//3//f/+P/4//j/+P/5//n/9//4//j/+P/5//n/+P/4//f/9//3//f/9//4//j/+P/4
//j/+P/4//j/+P/4//f/9f/1//X/9f/z//P/8//z//X/9f/1//P/8//z//P/8//0//P/
8//z//H/8f/x//H/8f/x//H/8f/z//L/8v/y//L/8f/x//H/8f/x//D/8P/w//D/8P/w
//D/8P/w//D/8P/w//D/8P/u/+//7//v//H/8f/x//H/7//v/+7/7v/w/+//7//w/+7/
7v/u/+//7//v//D/8P/v/+//7f/s/+z/7f/u/+//7//v/+//7//w//D/8P/w/+7/7v/u
/+7/8P/w//D/7//v/+//7//u//D/8P/v/+//7//v/+//7//v/+//7//v/+3/7//v/+//
8P/w//D/8P/w//D/8P/w//D/8P/w//D/8P/w//D/8P/w//D/8P/w//D/8P/w//D/8P/u
/+7/7v/u/+7/7v/u/+7/7v/u/+7/7v/w//D/8P/w/+7/7v/u/+7/8P/w//D/8P/u/+7/
7v/u/+7/7v/u/+7/7v/u/+7/7v/w//D/8P/w/+7/7v/u/+7/8P/w//D/8P/w//D/8P/w
/+7/7v/u/+7/7v/u/+7/7v/w//D/8P/w/+7/7v/u/+7/7v/u/+7/7v/u/+7/7v/u//D/
8P/w//D/7v/u/+7/7v/w//D/8P/w/+7/7v/u/+7/7v/u/+7/7v/u/+7/7v/u/+7/7v/u
/+7/7v/u/+7/7v/u/+7/7v/u/+7/7v/u/+7/7v/u/+7/7v/u/+7/7v/u/+7/7v/u/+7/
7v/u/+7/7v/u/+7/7v/u/+7/7v/u/+7/7v/u/+7/7v/u/+7/7v/u/+7/7v/u/+7/7v/u
/+7/7v/u/+7/7v/u/+7/7v/u/+7/8P/w//D/8P/u/+7/7v/u//D/8P/w//D/8P/w//D/
8P/w//D/8P/w//H/8//0//X/9v/1//T/8//1//X/9f/1//L/8v/z//P/8P/w/+//7v/r
/+v/6//s/+z/7P/r/+v/7P/s/+z/7P/u/+3/7f/t/+z/7P/r/+v/6//r/+v/6//r/+v/
6//r/+v/6//r/+v/6//r/+v/6//p/+n/6f/p/+n/6f/p/+n/6f/o/+j/6P/q/+r/6v/q
/+r/6v/q/+r/6v/q/+v/6//q/+r/6//r/+r/7P/z/wAADwAiADYARwBWAGwAiQCmAMcA
6AD2AOsA3QDLALIAhwBRACUA///H/4b/Zf9q/3v/iv+V/6b/s/+9/8f/0P/Z/+L/6P/r
/+z/7//u/+//7//v//H/8f/x//H/9P/0//T/9f/z//P/8//0//T/9P/1//X/9f/1//X/
9v/3//f/9//3//n/+f/5//n/+f/5//r/+v/4//n/+v/6//z//P/9//3//f/+////AAD+
/////////wAAAQACAAIABAAFAAUABgAHAAgACQAKAAsACwAMAA0AEAARABMAFAAVABcA
FgAYABgAGgAcAB4AIAAiACQAJwAnACkAKwAsACwALQAuAC8AMgAzADMAMwA1ADUANQA1
ADYANAAzADMAMwAyADIAMQAvAC8ALgAtAC8ALQAtACwALAAqACgAJgAmACUAJAAjACQA
IgAhACAAIAAeABwAGgAZABkAGAAWABMAEQAPAA8ACwAKAAkACAAFAAQAAwADAAEAAAD/
//7/+//7//v/+//7//v/+v/6//n/+P/3//b/9v/2//b/9v/4//f/9v/0//b/9v/3//j/
9v/2//b/9v/3//f/9//3//f/9//4//j/+P/4//n/+f/3//j/+P/4//n/+f/4//j/+f/5
//n/+f/7//z//P/8//z//P/8//z//P/8//z/+//7//v/+//7//v/+//7//v/+//7//v/
+f/5//n/+f/5//r/+f/5//n/9//3//f/9//3//f/9//3//f/9v/2//b/9v/1//X/9f/1
//X/9P/0//T/9P/0//T/9P/0//T/9P/0//T/9P/0//L/8//z//P/8f/x//H/8f/x//H/
8P/w//D/7//v//D/8P/w//D/8f/x//H/8v/y//P/8//x//D/8P/x//L/8//z//P/9f/3
//b/9v/2//b/9v/2//f/9//3//T/8//y//H/7v/t/+z/6//q/+r/6//r/+3/7v/u/+7/
7//v/+//8P/w//D/7//v/+7/7v/u/+7/7v/t/+3/7f/s/+z/6//r/+v/6//r/+v/6//r
/+v/6//r/+v/6//r/+v/6//r/+v/6//r/+v/6//r/+v/6//r/+v/6v/q/+r/7P/s/+z/
7P/s/+z/7P/s/+z/7P/t/+3/7P/s/+3/7f/u//L//f8KABsALgBAAE8AXgB0AI8AqAC/
ANoA7gDnAM8AuwCmAH8ATQAtAA0Az/+M/23/cP+F/5T/nf+m/7H/vf/H/9D/2f/i/+r/
7//w/+//8P/x//H/8f/1//X/9f/1//b/9v/2//f/9//3//f/+P/4//j/+f/5//n/+f/5
//r/+f/5//n/+f/7//v/+//7//v/+//8//z//P/9//7//v/+//7///////3//v///wAA
AAABAAEAAQAEAAUABgAGAAYABwAHAAgACwAMAA0ADgAPAA8AEAARABIAEwAVABYAGAAb
ABsAHgAeACAAIgAkACYAKAAqAC0ALwAxADMANAA2ADcAOAA5ADwAPQA9AD0APQA9AD0A
PQA+ADwAOwA7ADkAOAA4ADcANQA1ADQAMwAxAC8ALwAuACoAKAAmACQAIwAhAB8AHQAd
ABoAGAAWABQAEgAQAA4ACgAJAAcABAAFAAMAAQABAP3//P/7//r/+f/4//f/9//2//b/
9v/2//X/9f/1//X/8//z//L/8v/y//L/8v/y//L/8v/y//L/9P/z//L/8P/y//L/8//0
//T/9P/0//T/9f/1//X/9f/1//X/9v/2//b/9v/3//f/9//4//j/+P/7//v/+v/6//n/
+f/5//n/+f/6//r/+v/6//r/+v/6//z//P/8//v/+//7//v/+//7//v/+//7//n/+f/5
//f/+f/5//n/+f/4//f/9//3//f/9//3//f/9//3//f/9//3//b/9v/2//b/9f/1//X/
9f/1//T/9P/0//T/9P/0//T/9P/0//T/9P/0//T/9P/0//X/9f/1//P/8//z//P/9f/1
//T/9P/2//X/9f/2//j/+P/4//j/+P/4//j/+P/4//n/+f/5//f/9f/z//H/8P/v/+7/
7f/s/+z/7f/t/+//8P/w//D/8f/x//H/8v/w//D/7//v//D/8P/w//D/8P/v/+//7//u
/+7/7f/t/+3/7f/t/+3/7f/t/+3/7f/t/+3/7f/t/+3/7f/t/+3/7f/t/+3/7f/t/+3/
7f/t/+3/7P/s/+z/7P/s/+z/7P/s/+z/7P/s/+z/7P/t/+3/7v/u/+//7//u//L/+/8I
ABkALAA+AE0AXAB0AI8AqADBANoA7ADjAM0AuwCmAHsASQArAA0Az/+K/23/dP+F/5T/
nf+m/7P/v//J/87/1//g/+j/7f/w//H/8P/x//H/8f/z//P/8//z//T/9P/0//X/9f/1
//X/9v/2//b/9//3//f/9//3//j/+f/5//n/+f/5//n/+f/5//n/+f/6//r/+v/7//z/
/P/8//z//f/9//3//v///wAA/v////////8CAAMABAAEAAQABQAFAAYACQAKAAsADAAP
AA8AEAARABIAEwAVABYAGAAbABsAHgAeACAAIgAkACgAKgAsAC8ALwAxADMANAA1ADcA
OQA7AD4APwA/AD8AQQBBAEEAQQBAAD4APQA9AD0APAA8ADsANwA3ADYANQA0ADEAMAAu
ACwAKgAoACYAIwAhAB8AHQAZABYAFAASABIAEAAOAAwACgAJAAcABAACAP///P/7//v/
+v/5//j/+f/4//f/9//2//b/9v/2//f/9//4//r/+v/6//r/+v/7//v/+//6//n/+P/3
//T/8//y//H/7//u/+7/7f/v//D/8P/w//H/8f/x//L/8v/y//H/8f/0//T/9P/0//b/
9f/1//X/9v/2//X/9f/3//f/9//3//f/9//3//f/9//3//f/9//5//n/+f/5//f/9//3
//f/9//3//f/9//3//b/9v/2//b/9v/2//b/9P/0//T/9P/0//T/9f/1//L/8v/z//P/
9v/4////DAAbACwAPgBRAGQAfgCdALwA3wD6APwA8QDpANcArgBzAEEAGwDj/5//ev97
/4r/mf+m/7H/vP/F/83/1f/e/+X/7P/u/+//8P/v/+7/7//v/+//8f/x//H/8f/w//D/
8P/x//H/8f/x//L/8v/y//P/8//1//X/9f/2//X/9f/1//X/9f/1//X/9f/3//f/+P/4
//j/+f/6//r//P/8//3//f/7//z//f/+/wAAAQABAAEABAAFAAYABgAIAAkACQAKAA0A
DgAPABAAEgATABUAFwAaABsAHQAeACAAIwAjACYAKAAqACwALgAyADQANgA5ADkAOwA9
AD4APgA/AEAAQQBBAEEAQAA/AD0APQA9AD0AOgA4ADcANwA3ADYANgA1ADIAMQAvAC0A
LAApACgAJgAiACAAHgAcABoAFwAUABEADwAMAAoACAAGAAQAAgAAAP7//f/7//j/+P/3
//b/9//2//b/9v/2//f/9v/1//X/9P/0//T/9P/1//X/9f/1//f/9//2//b/9v/2//b/
9v/2//b/9v/2//j/9//2//T/9v/2//f/+P/4//j/+P/4//f/9//3//f/9//3//j/+P/4
//j/+f/5//f/+P/4//j/+f/5//j/+P/3//f/9//3//X/9v/2//b/9v/2//b/9v/0//T/
9P/z//X/9f/1//X/8//z//P/8//z//P/8//x//H/8f/x//H/8v/x//H/8f/x//H/8f/x
//H/8f/x//H/8f/w//D/8P/y//H/8f/x//H/8f/w//D/8P/w//D/8P/u/+7/7v/u//D/
8P/w//D/7v/v/+//7//v/+//7//v/+//7//u/+7/7v/t/+3/7v/u/+7/7v/v/+3/7f/u
/+7/7//v/+3/7P/t/+3/7f/t/+3/7f/t/+3/7P/s/+z/7P/u/+7/7v/u/+7/7v/u/+3/
7f/t/+3/7P/u/+7/7f/t/+3/7f/t/+3/7f/t/+3/7f/v/+3/7f/t/+7/7v/u/+7/7v/u
/+7/7v/u/+z/7P/s/+z/7P/s/+z/7P/s/+z/7P/s/+z/7P/s/+z/7v/u/+7/7v/s/+z/
7P/s/+z/7P/s/+z/7P/s/+z/7P/s/+z/7P/s/+z/7P/s/+z/7P/s/+z/7P/u/+7/7v/u
/+z/7P/s/+z/7P/s/+z/7P/s/+z/7P/s/+z/7P/s/+z/7P/s/+z/7P/s/+z/7P/s/+z/
7P/s/+z/7v/u/+7/7v/s/+z/7P/s/+z/7P/s/+z/7P/s/+z/7P/s/+z/7P/s/+z/7P/s
/+z/7P/s/+z/7P/s/+z/7P/s/+r/6v/q/+r/7P/s/+z/7P/s/+z/7P/s/+z/7P/s/+z/
7P/s/+z/7P/s/+z/7P/s/+z/7P/s/+z/7P/s/+z/7P/s/+z/7P/s/+z/7P/s/+z/7P/s
/+z/7P/s/+z/7P/s/+z/7P/s/+z/7P/s/+z/7P/s/+z/7P/s/+z/7P/s/+z/7v/u/+7/
7v/s/+z/7P/s/+z/7P/s/+z/7v/u/+7/7v/u/+7/7v/u/+7/7v/u/+7/8P/w//D/8P/y
//P/8//z//P/8//z//P/9f/1//X/9f/y//L/8//z//D/8P/v/+7/7P/r/+r/6v/q/+r/
6f/p/+z/7P/s/+z/7v/t/+3/7f/s/+z/6//r/+v/6//r/+v/6//r/+v/6//r/+v/6//r
/+v/6//r/+v/6//r/+v/6//r/+v/6//r/+v/6v/q/+r/7P/s/+z/7P/s/+z/7P/s/+r/
6v/r/+v/6v/q/+v/6//s/+7/8f/8/wsAHAAwAEMAUgBkAH0AmAC1ANYA8ADzAOEAzwC8
AJ0AaQA7AB0A8f+u/3f/av95/4r/lf+g/63/u//F/8z/0//e/+b/6f/u/+//7v/v/+//
7//x//H/8f/x//L/8v/y//P/9f/1//X/9v/2//b/9//3//f/9//3//j/9//3//f/9//5
//n/+f/5//n/+f/6//r/+v/7//z//P/8//z//f/9//3//v///wAAAAABAAEAAQAAAAEA
AgACAAQABQAFAAYABwAIAAkACgALAAsADAANAA4ADwARABIAEgAVABUAGAAYABoAHAAe
AB4AIAAiACUAJQAnACkAKgAsAC0ALgAvADAAMQAxADEAMwAzADMAMwA0ADIAMQAxADMA
MgAyADEALwAvAC4ALQAtACsAKwAqACkAKAAnACYAJgAlACQAIwAkACIAIQAgAB8AHgAd
ABwAGgAZABcAFAAVABMAEQARAA0ADAALAAoABwAGAAUABQACAAIAAgACAAAA///+//3/
/f/9//z//P/6//r/+v/6//r/+v/6//r/+v/5//j/9v/4//j/+f/6//j/+P/4//j/+f/5
//n/+f/5//n/+v/6//r/+v/7//v/+//8//z//P/7//v/+v/6//3//f/9//3//f/+//7/
/v8AAAAAAAAAAAAAAAAAAP////////////////////////3//f/9//v//P/9//7////+
//3//f/9//v/+//7//v/+//7//v/+//7//r/+v/6//r/+f/5//n/+f/5//j/+P/4//j/
+P/4//b/9v/2//b/9v/2//b/9v/0//X/9f/1//X/9f/1//X/9f/1//T/9P/0//P/8//0
//T/9P/0//X/9f/1//b/9v/3//f/9f/0//n/+f/5//v//P/6//r/+v/6//r/+//7//v/
+P/3//b/9f/0//P/8v/x/+7/7v/v/+//7//w//D/8P/x//H/8f/y//T/9P/z//P/8v/y
//L/8v/w/+//7//v//D/8P/v/+//7//v/+//7//v/+//7//v/+//7//v/+//8f/x//H/
8f/v/+//7//v/+//7//v/+//7//u/+7/7v/u/+7/7v/u//D/8P/w//D/7v/u/+//7//w
//D/8f/x//D/8v/7/wgAGQAsAD4ATQBcAHAAhwCgALkA0gDmAOUA0QC7AKYAhQBTAC0A
FwDl/6D/df9y/4X/lv+f/6b/sf+//8n/0P/Z/+L/6v/v//L/8//0//X/9f/1//f/9//3
//f/+v/6//r/+//5//n/+f/6//r/+v/7//v/+//7//v//P/7//v/+//7//3//f/9//3/
/////wAAAAD+////AAAAAAIAAgADAAMAAQACAAMABAAEAAUABQAFAAYABwAIAAgACgAL
AAsADAANAA4ADwAQABEAEQASABMAFAAVABcAGAAYABsAGwAeACAAIgAkACYAKAAqACwA
LwAxADMANQA2ADgAOQA6ADsAPAA9AD0APQA+AD8AQABBAEIAQAA/AD8APQA8ADwAOwA3
ADcANgA1ADMAMQAxADAALAAqACgAJgAjACEAHwAdAB0AGgAYABYAFgAUABIAEAAMAAsA
CQAGAAUAAwABAAEAAQAAAP///v/7//r/+f/5//j/+P/4//j/9f/1//X/9f/1//X/9P/0
//L/8v/y//L/8v/y//L/8v/0//P/8v/w//H/8v/0//b/9P/0//T/9P/3//f/9//3//X/
9f/2//b/+P/4//n/+f/5//r/+v/6//3//f/8//z//f/9//3//f/7//z//P/8//z//P/8
//z//P/8//z/+//9//3//f/9//v/+//7//v/+//7//v/+f/5//n/+f/5//j/9//3//f/
9//3//f/9//3//f/9//3//f/9v/2//b/9v/1//X/9f/1//X/9P/0//T/9P/0//T/9P/0
//T/9P/0//T/9P/0//T/9f/1//X/9f/1//X/9f/3//f/9v/2//j/9//3//j/+P/4//j/
+P/4//j/9v/3//f/9//1//P/8f/v//D/7//u/+3/7v/u/+//7//v//D/8P/w//H/8f/x
//L/8P/w/+//7//u/+7/7v/u/+7/7f/t/+3/7v/u/+3/7f/t/+3/7f/t/+3/7f/t/+3/
7f/t/+3/7f/t/+3/7f/t/+3/7f/t/+3/7f/t/+3/7f/t/+z/7P/s/+z/7P/s/+z/7P/s
/+z/7P/s/+z/7f/t/+z/7P/t/+3/8P/0//3/CgAdADAAQABPAF4AdgCRAKwAxwDkAPAA
5wDTAMMAqAB5AEcAJwABAMH/hP9t/3b/if+W/6H/qv+3/7//yf/S/9v/4v/q/+//8P/v
//D/8f/x//H/8//z//P/8//0//T/9P/1//X/9f/1//b/9v/2//f/9//1//X/9f/2//f/
9//3//f/+f/5//n/+f/5//n/+v/6//r/+//8//z//P/8//3//f/9//7///8AAAAAAQAB
AAEAAgADAAQABAAGAAcABwAIAAkACgALAAwADwAPABAAEQAUABUAFwAYABgAGwAbAB4A
IAAiACQAJgAoACoALAAvADEAMwA1ADYANwA5ADsAPQBAAEEAQQBBAEEAQQBBAEEAQgBA
AD8APwA9ADwAPAA7ADcANwA2ADUAMwAxADEAMAAuACwAKgAoACUAIwAhAB8AHAAYABUA
EgASABAADgAMAAoACQAHAAQAAgD///z/+//5//j/9//2//f/9v/1//X/9P/0//T/9P/1
//X/9//4//j/+P/4//j/+v/7//v/+//6//n/+P/3//X/8//x/+//7P/s/+3/7f/t/+7/
7v/u/+//7//v//D/8v/y//H/8f/0//T/9P/0//b/9f/1//X/9v/2//X/9f/3//f/9//3
//f/9//3//f/9//3//f/9//3//f/9//3//f/9//3//f/9//3//f/9//3//b/9v/2//T/
9P/0//T/8v/y//L/8v/0//T/9f/1//L/8v/z//P/9P/0//n/AAANABwALgBBAFQAagCF
AKQAxQDmAPwA+QDxAOUAzACfAGUANQALANH/lP91/3j/if+Y/6X/sv+7/8X/z//Y/9//
5v/s/+//8P/x//H/8f/w/+//7//v/+//7//w//D/8P/x//H/8f/x//L/8v/y//P/8//z
//P/8//0//X/9f/1//X/9//3//f/9//3//f/+P/4//j/+f/6//r//P/8//3//f/9//7/
//8AAAAAAQABAAEAAgADAAQABAAIAAkACQAKAA0ADgAPABAAEwATABQAFQAYABkAGwAc
ACAAIwAjACYAKAAqACwALgAwADIANAA3ADkAOwA9AD4APgA/AEAAQQBAAEEAQQBBAD8A
PwA/AD8APgA8ADsAOwA6ADgANwA1ADMAMwAyADEALgArACoAKAAkACIAIAAeABsAGQAX
ABUAEwAQAA4ADAAIAAYABAACAAAA///9//r/+v/5//j/+f/5//j/9//2//f/9v/1//X/
9P/0//T/9P/1//X/9f/1//X/9f/0//T/9v/2//b/9v/2//b/9v/2//j/9//2//T/9v/2
//f/+P/4//j/+P/4//f/9//3//f/9//3//j/+P/4//j/+f/5//f/+P/4//j/+f/5//j/
+P/3//f/9//3//f/+P/4//j/9v/2//b/9v/2//b/9v/1//P/8//z//P/9f/1//X/9f/z
//P/8//x//P/8//z//P/9P/z//P/8//x//H/8f/x//H/8f/x//H/8f/w//D/8P/y//H/
8f/x//H/8f/w//D/8P/w//D/8P/w//D/8P/w//D/8P/w//D/7v/v/+//7//x//H/8f/x
/+//7//u/+7/8P/v/+//8P/w//D/8P/x/+//7//w//D/8f/x/+//7v/v/+//7//v/+//
7//v/+//8P/w//D/8P/w//D/8P/w//D/8P/w/+//7//v/+//7v/w//D/7//v/+//7//v
/+//7//v/+//7//v/+//7//v/+7/7v/u/+7/7v/u/+7/7v/u//D/8P/w//D/7v/u/+7/
7v/u/+7/7v/u/+7/7v/u/+7/8P/w//D/8P/u/+7/7v/u/+7/7v/u/+7/7v/u/+7/7v/w
//D/8P/w/+7/7v/u/+7/7v/u/+7/7v/u/+7/7v/u/+7/7v/u/+7/7v/u/+7/7v/u/+7/
7v/u/+7/7v/u/+7/7v/u/+7/7v/u/+7/7v/u/+7/7v/u/+7/7v/u/+7/7v/u/+7/7v/u
/+7/7v/u/+7/7v/u/+7/7v/u/+7/7v/u/+7/7v/u/+7/7v/u/+7/7v/u/+7/7v/u/+7/
7v/u/+7/7v/u/+7/7v/u/+7/7v/u/+7/7v/u/+7/7v/u/+7/7v/u/+7/7v/u/+7/7v/u
/+7/7P/s/+z/7P/s/+z/7P/s/+7/7v/u/+7/7v/u/+7/7v/u/+7/7v/u/+z/7P/s/+z/
7v/u/+7/7v/u/+7/7v/u/+7/7v/u/+7/7v/u/+7/7v/u/+7/7v/u/+z/7P/s/+z/7P/s
/+z/7P/u/+7/7v/u/+z/7P/s/+z/7P/s/+z/7P/u/+7/7v/u//D/8P/w//D/8v/y//L/
8v/z//P/8//y//T/9P/0//T/9P/0//T/9P/z//P/8v/x/+//7v/t/+v/6//r/+z/7P/s
/+v/6//s/+z/7P/s/+z/7f/t/+3/7v/s/+v/6//r/+v/6//r/+v/6//r/+v/6//r/+v/
6//r/+v/6//r/+v/6//r/+v/6//r/+v/6//r/+r/6v/q/+r/6v/q/+r/6v/s/+z/7P/s
/+r/6//r/+r/7P/t/+3/7v/s//H//P8LABwAMABDAFIAZAB7AJgAtQDUAPAA9QDlAM8A
vgChAG8APQAdAPX/sv93/2j/df+K/5X/oP+t/7f/w//M/9P/3P/k/+v/7v/v//D/8f/x
//H/8//z//P/8//0//T/9P/1//X/9f/1//b/9v/2//f/9//3//f/9//4//f/9//3//f/
+f/5//n/+f/5//n/+v/6//r/+//8//z//P/8//3//f/7//z//f/+//7/////////AAAB
AAIAAgAEAAUABQAGAAUABgAHAAgACwALAAwADQAOAA8AEQASABMAFQAUABYAFgAYABoA
HAAeACAAIgAlACUAJwApACoALAAtAC4ALwAwADEAMQAxADMAMwAzADMANAAyADEAMQAx
ADAAMAAvAC8ALwAuAC0ALQArACsAKgAqACgAJgAkACYAJQAkACMAIgAgAB8AHgAdABwA
GwAaABoAGQAXABQAFQATABEAEQANAAwACwAKAAcABgAFAAUAAgACAAIAAgD/////////
//3//f/8//z/+v/6//r/+v/4//j/+P/4//r/+f/4//b/+P/4//n/+v/4//j/+P/4//f/
9//3//f/+f/5//r/+v/6//r/+//7//n/+v/6//r/+//7//r/+v/7//v/+//7//v//P/8
//z//P/8//z//P/+//7//v/9//3//f/9//3//f/9//3//f/9//3//f/7//3//f/9//3/
/P/7//v/+//7//v/+//7//v/+//7//v/+f/4//j/+P/6//n/+f/5//f/9//2//b/9v/2
//b/9v/2//b/9v/2//T/9P/0//T/9P/1//X/9f/z//P/8//z//X/9f/0//T/9P/z//P/
9P/0//T/9P/1//f/9//4//j/+f/5//f/+P/4//r/+v/6//r/+P/5//n/+f/3//X/8//x
//D/7//u/+3/7v/u/+//7//v//D/8P/w//H/8f/x//L/8P/w/+//7//w//D/8P/w//D/
7//v/+//8P/w/+//7//v/+//7//v/+//7//v/+//7//v/+//7//t/+3/7f/t/+3/7f/t
/+3/7//v/+//7//v/+7/7v/u/+7/7v/u/+7/7v/u/+7/7v/w//D/8f/x/+7/7v/v/+//
8P/y//f/BAAVACYAOABJAFYAaACBAJwAsQDKAOQA6wDZAMEAsACTAGMAOQAfAPX/sP97
/27/ff+O/5v/pP+r/7n/w//O/9f/3v/o/+//8v/z//L/8//z//P/9//3//f/9//4//j/
+P/3/w==
         </WaveFormData>
      </LeadData>
      <LeadData>
         <LeadByteCountTotal>10000</LeadByteCountTotal>
         <LeadTimeOffset>0</LeadTimeOffset>
         <LeadSampleCountTotal>5000</LeadSampleCountTotal>
         <LeadAmplitudeUnitsPerBit>4.88</LeadAmplitudeUnitsPerBit>
         <LeadAmplitudeUnits>��V</LeadAmplitudeUnits>
         <LeadHighLimit>2147483647</LeadHighLimit>
         <LeadLowLimit>268435456</LeadLowLimit>
         <LeadID>V3</LeadID>
         <LeadOffsetFirstSample>0</LeadOffsetFirstSample>
         <FirstSampleBaseline>0</FirstSampleBaseline>
         <LeadSampleSize>2</LeadSampleSize>
         <LeadOff>FALSE</LeadOff>
         <BaselineSway>FALSE</BaselineSway>
         <ExcessiveACNoise>FALSE</ExcessiveACNoise>
         <MuscleNoise>FALSE</MuscleNoise>
         <LeadDataCRC32>1383833473</LeadDataCRC32>
         <WaveFormData>
6P/o/+j/6P/m/+b/5v/m/+j/6P/o/+j/6v/q/+r/6v/q/+r/6v/q/+z/7P/s/+z/7v/u
/+7/7v/u/+7/7v/u//D/8P/w//D/8v/y//L/8v/z//T/9f/2//j/+P/4//j/+//8//3/
/v///wAAAQACAAUABgAHAAgACgAMAA4AEAATABYAGQAcAB8AIgAlACgAKwAuADEANAA5
ADwAPwBCAEUASABLAE4AUABSAFQAVgBXAFgAWQBaAFgAWABYAFgAVQBUAFMAUgBPAE4A
TQBMAEgARgBEAEIAPgA8ADoAOAAzADAALQAqACcAJAAhAB4AHAAaABgAFgASABAADgAM
AAkABgADAAAA/f/8//v/+v/5//j/9//2//X/9P/z//L/8P/w//D/8P/w//D/8P/x//D/
8P/w//H/8P/v/+7/7f/r/+r/6f/p/+f/5//n/+b/5//n/+f/5v/n/+n/6v/q/+z/6//r
/+r/7f/s/+3/7P/t/+7/7//v//H/8P/w//D/8v/y//H/8f/x//H/8f/x//H/8f/x//H/
8f/x//H/8f/w//D/8P/w//D/8P/w//D/7v/u/+7/7v/u/+7/7v/t/+3/7f/u/+7/7P/s
/+3/7f/s/+z/7P/s/+z/7v/1//r/AgAOACEANQBUAHoAowDQAAYBOgFaAXMBiAGIAWoB
LwHuAKQARADk/6v/ov+t/7b/u//C/8f/zP/T/9f/2//g/+X/5f/k/+T/4v/i/+L/4v/j
/+P/5P/k/+T/5P/k/+T/4//k/+T/5P/m/+b/5v/m/+b/5v/n/+j/6P/o/+j/6P/p/+n/
6f/p/+n/6v/q/+r/7P/s/+7/7v/u/+7/8P/u//D/8P/y//L/9P/1//b/9//4//n/+v/6
//3//v///wAAAQACAAMABQAJAAoACwANABEAEgAUABcAHAAfACIAJAApACwALwAyADUA
OAA7AD4AQQBEAEcASQBLAEwATgBRAFEAUwBUAFQAVABTAFMAUwBQAE4ATQBMAEsASwBK
AEkARQBEAEIAPwA9ADwAOwA5ADYAMwAxACwAKAAkACAAHAAYABUAEwASAAwACQAIAAQA
BAABAP7/+//8//r/9//0//L/8f/x//D/8f/x//D/7//w/+//7v/t/+3/7v/v/+//7//u
/+7/7v/x//H/8P/w//L/8f/w//D/8f/x//H/8P/z//P/8//0//L/8v/z//T/8//z//P/
8//z//T/9f/1//T/9P/0//T/9P/1//b/9v/0//T/9P/0//T/9P/0//X/8//z//P/9P/y
//L/8v/y//L/8v/y//L/8v/y//H/8f/v/+//7//u/+7/7v/u/+3/7f/t/+3/7P/u/+3/
7f/s/+z/7P/s/+z/7f/s/+z/7f/t/+3/7P/s/+z/6//q/+r/6v/q/+r/6v/q/+n/6f/p
/+n/6f/p/+n/6v/q/+v/6//p/+r/6v/q/+r/6f/p/+r/6P/o/+j/6P/o/+f/5//o/+f/
5//n/+f/5//n/+j/6P/o/+j/6f/p/+j/5//n/+f/5//n/+f/5//n/+f/5//m/+b/5//n
/+b/6P/o/+j/5//n/+f/5f/l/+f/5//n/+f/5//m/+b/5v/o/+j/5//n/+f/6f/p/+f/
6P/m/+b/5v/m/+b/5v/m/+b/5v/m/+b/5v/o/+j/6P/o/+j/6P/o/+j/6P/o/+j/6P/o
/+j/6P/o/+b/5v/m/+b/6P/o/+j/6P/o/+j/6P/o/+j/6P/o/+j/6P/o/+j/6P/o/+j/
6P/o/+b/5v/m/+b/6P/o/+j/6P/o/+j/6P/o/+b/5v/m/+b/5v/m/+b/5v/m/+b/5v/m
/+b/5v/m/+b/5v/m/+b/5v/o/+j/6P/o/+j/6P/o/+j/5v/m/+b/5v/m/+b/5v/m/+j/
6P/o/+j/6P/o/+j/6P/m/+b/5v/m/+b/5v/m/+b/5v/m/+b/5v/m/+b/5v/m/+j/6P/o
/+j/5v/m/+b/5v/m/+b/5v/m/+b/5v/m/+b/6P/o/+j/6P/o/+j/6P/o/+j/6P/o/+j/
5v/m/+b/5v/o/+j/6P/o/+j/6P/o/+j/6P/o/+j/6P/o/+j/6P/o/+j/6P/o/+j/6P/o
/+j/6P/o/+j/6P/o/+j/6P/o/+j/6P/o/+j/6P/m/+b/5v/m/+b/5v/m/+b/5//o/+n/
6v/q/+r/6v/q/+3/7v/u/+7/7//v/+//7//v/+7/7v/u/+//7//v/+//7P/r/+v/6//q
/+r/6//r/+z/7P/r/+v/7P/s/+r/6v/q/+r/6v/q/+f/5//m/+b/5P/k/+T/4//h/+H/
4f/h/+H/4f/h/+H/4f/h/+H/4f/h/+D/4P/g/+D/4P/g/+D/4P/g/+D/4P/g/+D/4P/g
/9//3//f/+D/4P/g/+D/4f/h/+D/4P/g/+D/4v/m/+3/9P/+/wwAGwAvAEoAbgCVAMYA
+gAmAUIBWwFuAXABVAEhAeIAoABOAPL/q/+M/5H/nP+j/6z/tf+6/8H/yf/P/9b/2//d
/97/4P/e/97/3v/e/9//3//g/+D/4v/i/+L/4v/j/+T/5P/k/+L/4v/i/+L/4v/i/+P/
5P/k/+T/5P/k/+f/5//n/+f/5f/m/+b/5v/m/+b/6P/o/+j/6P/q/+j/6P/o/+r/6v/o
/+n/6v/r/+z/7f/u/+7/8f/y//P/9P/1//b/9//5//v//P/9////AQACAAQABwAJAAsA
DQAOABIAFAAWABgAGgAcAB4AIAAjACYAKQArAC0ALgAwADMANQA3ADgAOAA7ADsAPAA9
AD0APAA8ADwAPgA/AD8APwBAAEAAPwA9ADwAPAA8ADsAPAA7ADsAOAA3ADYANQA0ADQA
MwAzADQAMQAvAC8ALAArACkAJwAlACQAIgAfABwAGQAXABYAFAASABEADwANAAkABwAF
AAMAAAAAAAAA///9//z//P/8//z/+//5//j/+P/3//b/9v/1//X/9f/0//b/9f/0//T/
8v/y//P/9P/z//P/8//z//P/9P/1//X/9P/0//T/9P/0//X/9v/2//T/9P/0//T/9P/0
//T/9f/1//X/9f/2//T/9P/0//T/9P/0//T/9P/2//b/9f/1//X/9f/1//T/9P/0//T/
8//z//P/8//y//T/8//z//L/8v/y//L/8v/x//D/8P/x//H/8f/w//D/8P/v/+7/7v/s
/+z/7P/s/+7/7f/t/+3/6//r/+v/6//q/+r/6//r/+v/7P/s/+z/6v/p/+n/6v/o/+j/
6P/o/+j/5//n/+j/6f/p/+n/6f/p/+n/6v/q/+r/6v/r/+v/6v/p/+n/6f/t/+3/6//t
/+7/7v/u/+7/7v/x//L/8v/y//H/8f/x//H/8P/u/+3/7P/t/+3/7f/t/+z/6//r/+v/
6v/q/+v/6//s/+z/6//r/+j/6P/m/+b/5P/k/+T/5P/j/+P/4v/i/+L/4v/i/+H/4f/h
/+H/4f/h/+H/4f/h/+H/4f/h/+H/4f/g/+D/4P/g/+D/4P/g/+L/4v/i/+L/4P/g/+D/
4P/h/+H/4f/i/+L/4v/i/+P/4//i/+L/4v/i/+T/6v/z//z/BgAUACUAOwBYAH4ApwDS
AAQBMAFMAV0BaAFmAUoBDwHQAIwAMgDS/5X/hP+P/5z/o/+o/7H/uP+//8f/z//W/93/
4f/i/+L/4v/i/+L/4v/j/+P/5P/k/+b/5v/m/+b/5//o/+j/6P/q/+r/6v/q/+r/6v/r
/+z/6v/q/+r/6v/r/+v/6//r/+3/7v/u/+7/7v/u//D/8P/w//D/8v/w//L/8v/0//T/
9P/1//b/9//2//f/+P/4//v//P/9//7///8AAAEAAwAFAAYABwAJAAsADAAOABEAFAAX
ABoAHAAfACIAJQAoACkALAAvADIANwA6AD0APwBEAEYASQBNAFEAUwBUAFQAVwBXAFgA
WQBZAFgAWABYAFYAVwBXAFcAUwBSAFAATQBLAEoASQBHAEMAQQBAADwANwA0ADEALgAq
ACcAJQAkAB4AGwAaABYAFAARAA4ACwAKAAgABQACAP///f/8//r/9//3//b/9f/0//P/
8v/x//D/8P/w/+//7f/s/+z/7P/t/+3/7P/s/+z/6//q/+r/6//r/+v/6v/r/+v/6//s
/+7/7v/v//D/8f/x//H/8f/x//L/8//z//T/9P/0//T/9v/3//j/+P/4//j/+P/4//j/
+P/4//n/+f/5//n/+v/6//r/+v/6//r/+v/6//r/+v/6//n/+f/5//n/+f/4//b/9v/2
//X/9f/1//X/9P/2//X/9f/0//T/9P/0//T/8//y//L/8//z//P/8v/y//L/8f/w//D/
8P/w//D/8P/w/+//7//v/+//7//v/+//7v/u/+//7//v//D/8P/w//D/7//v//D/8P/w
//D/8P/y//H/8f/y//P/8//z//T/9P/0//T/9P/1//b/9v/2//b/9f/0//P/8//y//L/
8v/x//H/8f/x//L/8f/x//H/8P/w//H/8f/u/+7/7f/t/+r/6v/o/+j/5v/m/+b/5v/n
/+f/5v/m/+b/5v/m/+X/5f/l/+X/5f/l/+X/5f/l/+P/4//j/+P/5f/k/+T/5P/k/+T/
5P/k/+T/5P/k/+T/5P/k/+T/5P/j/+P/4//k/+T/5P/k/+X/5f/k/+T/5P/k/+b/6v/x
//r/CAAWACcAOwBaAH4ApwDUAAYBMgFQAV8BbAFsAU4BEQHSAJAANADU/5X/hP+R/57/
o/+q/7P/uv/B/8f/z//W/9v/3//i/+T/5P/k/+T/5P/j/+P/5P/k/+T/5P/k/+T/5f/m
/+b/5v/m/+b/5v/m/+b/5v/n/+j/6P/o/+j/6P/p/+n/6f/p/+v/7P/s/+z/7P/s/+7/
7v/u/+7/8P/u/+7/7v/w//D/8P/x//L/8//0//X/9v/2//f/+P/5//r//f/+////AQAD
AAQABQAHAAkACgAMAA8AEAATABYAGAAbAB4AIQAkACcAKgAtADAANQA4ADsAPQBAAEIA
RQBJAE0ATwBQAFAAUQBRAFIAUwBVAFQAVABUAFMAUwBSAFEATQBMAEoARwBEAEQARABD
AEAAPQA7ADYAMQAuACsAKAAkACEAHwAeABwAGQAYABQAFAARAA4ACwAJAAYAAgD+//3/
+//6//j/9//3//b/9f/0//P/8v/x//D/8P/w//D/8P/w//D/7//w//D/8P/v/+//7//v
/+7/7P/r/+r/6v/p/+j/5//o/+f/5//n/+j/6P/p/+n/6f/q/+r/6//r/+z/6//s/+v/
7P/t/+7/7//v/+7/7v/w//D/8P/v/+//7//v/+//7//v/+//7//v/+//7//v/+//7v/u
/+7/7v/u/+7/7v/u/+7/7v/u/+z/7P/s/+z/6//r/+v/7P/s/+z/7P/t/+v/6v/q/+r/
7P/s//D/9f/8/wYAFgApAEMAZACOALsA8AAmAU4BaAGBAYwBegFGAQMBvABiAP7/uP+h
/6r/tf+6/73/xv/L/9D/0//Z/93/4v/j/+X/5P/k/+L/4v/i/+L/4f/h/+L/4v/i/+L/
4v/i/+P/5P/k/+T/5P/k/+T/5P/k/+T/5f/m/+T/5P/k/+T/5//n/+f/5//p/+r/6v/q
/+r/6v/s/+z/7P/s/+7/7P/u/+7/8P/w//D/8f/y//P/9v/3//j/+P/7//z//f/+/wEA
AgADAAUABwAIAAkACwAPABAAEgAVABgAGwAeACAAJQAoACsALgAxADQANwA6AD0AQABD
AEUARwBIAEoATQBMAE0ATQBMAEoASQBJAEkASABGAEUARABDAEMAQgBBAD0APAA6ADcA
MwAyADEALwArACkAKAAkACAAHAAYABQAEAANAAsACgAGAAMAAgD+//7/+//4//X/9f/0
//L/8P/w/+//7//u/+//7//u/+3/7v/t/+z/6//s/+z/7P/r/+3/7P/s/+z/7//v/+7/
7v/w/+//7v/u/+//7//v/+7/8P/v/+7/7v/w//D/8f/y//H/8f/x//H/8f/y//P/8//z
//L/8f/w//D/8f/y//L/8v/y//L/8v/w//D/8P/x/+//7//v//D/7v/u/+7/7v/s/+z/
7P/s/+z/7P/r/+v/6//r/+v/6v/q/+r/6v/p/+n/6f/p/+j/6v/p/+n/6P/o/+j/6P/o
/+n/6P/o/+n/5//n/+b/5v/o/+f/5v/m/+b/5v/m/+b/6P/n/+f/5//l/+X/5f/l/+T/
5P/l/+X/5f/m/+b/5v/m/+X/5f/m/+b/5v/m/+b/5P/j/+P/5P/l/+X/5f/l/+P/4//k
/+T/5P/k/+X/5f/k/+P/4//j/+P/4//j/+P/4//j/+P/4v/i/+P/4//i/+T/5P/k/+P/
4v/j/+L/4//l/+X/5f/l/+X/5P/k/+T/5P/k/+P/4//l/+X/5f/l/+T/5P/k/+T/5P/k
/+T/5P/k/+T/5P/k/+T/5P/k/+T/5P/k/+T/5P/k/+T/5P/k/+T/5P/k/+T/5P/i/+L/
4v/i/+T/5P/k/+T/5P/k/+T/5P/k/+T/5P/k/+T/5P/k/+T/5P/k/+T/5P/k/+T/5P/k
/+T/5P/k/+T/5P/k/+T/5P/k/+T/5P/k/+T/5P/k/+T/5P/k/+T/5P/k/+T/5P/k/+L/
4v/i/+L/5P/k/+T/5P/k/+T/5P/k/+T/5P/k/+T/5P/k/+T/5P/k/+T/5P/k/+T/5P/k
/+T/5P/k/+T/5P/k/+T/5P/k/+T/5P/k/+T/5P/k/+T/5P/k/+T/5P/k/+T/5P/k/+T/
5P/k/+T/5P/i/+L/4v/i/+T/5P/k/+T/5P/k/+T/5P/k/+T/5P/k/+T/5P/k/+T/4v/i
/+L/4v/k/+T/5P/k/+T/5P/k/+T/5P/k/+T/5P/k/+T/5P/k/+T/5P/k/+T/5P/k/+T/
5P/k/+T/5P/k/+T/5P/k/+T/5P/k/+T/5P/m/+b/5v/m/+j/6P/o/+j/6v/q/+r/6v/p
/+r/6v/q/+v/6//r/+v/7f/s/+z/7P/t/+3/7f/t/+z/6//r/+v/6v/q/+v/6//q/+r/
6f/p/+r/6v/o/+j/6P/o/+j/6P/l/+X/5P/k/+L/4v/i/+H/4//j/+P/4//h/+H/4f/h
/+H/4f/h/+H/4f/g/+D/4P/g/+D/4P/g/+D/4P/g/+D/4P/g/+D/4P/h/+H/4f/i/+D/
4P/g/+H/4f/g/+D/4P/i/+L/5P/p//L/+v8IABcAJwA+AGIAhwCwAOIAFAE4AUsBXgFo
AVwBMQHyALQAbgASAL//kv+N/5r/of+o/7H/uv+//8P/yf/Q/9f/2//e/+D/3v/e/97/
3v/f/9//4P/g/+D/4P/g/+D/4//k/+T/5P/i/+L/4v/i/+T/5P/l/+b/5P/k/+T/5P/l
/+X/5f/l/+f/6P/o/+j/5v/m/+j/6P/q/+r/7P/q/+r/6v/s/+z/7P/t/+7/7//u/+//
8P/w//H/8v/z//T/9//4//n/+//7//z//f///wEAAgAEAAcACAALAA4AEAASABQAFgAY
ABoAHAAeACAAIQAkACcAKQAsAC4AMQA1ADcAOQA6ADoAOwA7ADwAPQA/AD4APgA+AEAA
QQBBAEEAQABAAD8APQA8ADwAPAA7ADwAOwA7ADgAOQA4ADcANgA2ADUANQA2ADUAMwAz
ADAAMAAtACoAJwAmACQAIQAeAB0AGwAaABgAFAATABEADwANAAsACQAHAAUABAADAAEA
///+//7//v/+//3/+//6//r/+f/4//j/9//3//f/9v/3//f/9//4//j/+P/5//r/+v/5
//j/9//3//j/+f/5//j/+P/4//j/+P/5//r/+v/4//j/+P/4//j/+P/4//n/+f/5//n/
+v/4//j/+P/4//r/+v/6//r/+v/6//n/+f/5//n/+f/4//j/+P/4//f/+f/5//n/+P/4
//f/9//2//b/9v/2//b/9f/0//T/9f/1//X/9P/0//b/9f/0//T/9P/0//T/9P/y//H/
8f/x//P/8//z//P/8f/w//D/7//v//D/8P/w/+7/7f/t/+7/7v/u/+7/7v/u/+3/7f/u
/+//7//v/+//7//v//D/8P/w//D/8f/x//L/8f/x//P/9P/0//T/9P/0//X/9v/2//b/
9f/1//X/9f/z//L/8v/y//H/8f/x//H/8v/x//H/8f/y//L/8//z//L/8v/x//H/7v/u
/+z/7P/o/+j/6P/o/+f/5//m/+b/6P/o/+j/5//l/+X/5f/l/+f/5//n/+f/5//n/+f/
5//n/+b/5v/m/+b/5v/m/+b/5v/m/+b/5v/m/+b/5v/m/+f/5//n/+j/6P/o/+j/6f/p
/+j/6P/o/+j/6P/u//X/AAAMABoAKQA7AFYAegChAM4AAAEwAVABYQFuAXABWgElAeYA
pgBSAOz/of+G/43/mv+j/6j/s/+8/8P/y//R/9j/3f/j/+b/6P/o/+j/6P/o/+n/6f/q
/+r/7P/s/+z/7P/t/+7/7v/u/+7/7v/u/+7/7v/u/+//8P/u/+7/7v/u//H/8f/x//H/
8//0//T/9P/0//T/9v/2//b/9v/4//b/9v/2//j/+P/6//v//P/9//7///8AAAAA//8A
AAEAAgAFAAYABwAJAAsADAANAA8AEQASABQAFwAYABsAHgAgACMAJgApACwALwAyADUA
OAA9AEAAQwBFAEoATABPAFMAVQBXAFgAWABaAFsAXQBfAF8AXgBeAF4AXABdAF0AXQBZ
AFgAVgBTAE8ATgBNAEsASABFAEMAPgA7ADgANQAyAC4AKwApACgAIwAfAB0AGAAUABEA
DgALAAoACAAFAAIAAQD///7//P/6//n/9//1//T/8//y//H/7v/u/+7/7f/t/+z/7P/s
/+v/6//q/+r/6v/p/+j/6P/p/+n/6f/o/+n/6f/p/+r/7P/s/+3/7v/v/+//7//v/+3/
7v/v/+//8v/y//L/8v/y//P/9P/0//b/9v/2//b/9v/2//b/9//3//f/9//4//b/9v/2
//b/9v/2//b/9v/2//b/9f/1//X/9f/1//T/9P/0//T/8//z//P/8//y//L/8f/x//D/
8P/w//D/8P/v/+7/7v/v/+//7//u/+7/7v/t/+z/7P/s/+z/7P/s/+z/6//r/+v/7f/t
/+3/7f/q/+r/6//r/+v/7P/s/+z/7P/r/+v/7P/u/+7/7v/u//D/7//v//D/8f/w//L/
8v/y//L/8//0//T/9P/y//H/8P/v/+//7v/u/+7/7//v/+//7//u/+3/7f/t/+z/7P/t
/+3/6v/q/+n/6f/o/+j/5v/m/+L/4v/i/+L/4//j/+L/4v/i/+L/4v/h/+H/4f/h/+H/
4f/h/+H/4f/h/+H/4f/h/+H/4P/g/+D/4P/g/+D/4P/g/+D/4P/g/+D/4P/g/+D/4f/h
/+H/4v/i/+L/4v/j/+P/4v/i/+L/4v/i/+b/7//4/wQAFAAjADkAWAB+AKkA2AAMATgB
UgFlAXIBbAFKAQ0BzACEACgAyv+R/4b/lf+e/6P/qv+z/7r/wf/J/8//1v/b/93/4P/g
/+D/4P/g/+D/4f/h/+L/4v/i/+L/4v/i/+H/4v/i/+L/5P/k/+T/5P/k/+T/5f/m/+b/
5v/m/+b/5//n/+f/5//n/+j/6P/o/+j/6P/q/+r/7P/s/+7/7P/u/+7/8P/w/+7/7//w
//H/9P/1//b/9v/1//b/9//4//v//P/9////AwAEAAUABwAJAAoADAAPABAAEwAWABgA
GwAeACEAJAAnACoALQAwADMANgA5ADsAQABCAEUASQBNAE8AUABQAFEAUQBSAFMAUwBS
AFIAUgBQAFEAUQBRAE0ATABKAEcARQBEAEMAQQA9ADsAOgA2ADEALgArACgAJAAhAB8A
HgAaABcAFgASABIADwAMAAkABgAEAAEA/v/7//n/+P/2//X/9f/0//P/8v/x//D/7//u
/+7/7v/u/+7/7v/u/+7/7f/u/+7/7v/t/+3/7f/t/+z/6v/p/+j/6P/n/+b/5f/m/+X/
5f/l/+X/5v/o/+n/6v/q/+n/6f/p/+r/6f/q/+v/7P/t/+7/7//v/+7/7v/u/+7/7v/t
/+//7//v/+//7//v/+//7//t/+3/7f/t/+//7v/u/+7/7v/u/+7/7v/s/+z/7P/s/+r/
6v/q/+r/6f/p/+n/6v/q/+r/6v/r/+v/6v/q/+r/6v/q/+r/7//0//7/CAAXACsARgBq
AJMAwgD2ACwBUAFrAYIBigFyATsB+gCyAFYA9v+z/6D/qf+y/7f/vv/F/8r/z//T/9n/
3v/j/+P/5P/i/+D/4P/g/+D/3//f/+D/4P/i/+L/4v/i/+H/4v/i/+L/4v/i/+L/4v/k
/+T/5f/m/+T/5P/k/+T/5//n/+f/5//n/+j/6P/o/+j/6P/q/+r/7P/s/+7/7P/u/+7/
8P/w//L/8//0//X/9P/1//b/9v/5//r/+//8////AAABAAMABwAIAAkACwAPABAAEgAV
ABgAGwAeACAAIwAmACkALAAvADIANQA4ADsAPgBBAEMARQBGAEgASwBMAE0ATQBMAEwA
SwBLAEsASgBIAEcARgBFAEUARABDAEEAQAA+ADsANwA2ADUAMwAwAC0AKwAmACMAIAAd
ABoAFAARAA8ADgAIAAUABAAAAAAA/f/6//f/9//2//T/8v/w/+//7//u/+//7//u/+3/
7v/t/+z/6//s/+z/7P/r/+z/7P/t/+7/7//v/+7/7v/w/+//7v/u/+//7//v/+7/7//v
/+//8P/w//D/8f/y//H/8f/x//H/7//w//H/8f/y//L/8v/y//D/8f/y//L/8v/y//L/
8v/w//D/8P/x/+//7//v//D/8P/w//D/8P/u/+7/7v/u/+z/7P/r/+v/7f/t/+3/7P/s
/+z/7P/r/+v/6//r/+r/7P/r/+v/6v/q/+r/6v/q/+n/6P/o/+n/6f/p/+j/6P/q/+n/
6P/o/+j/6P/o/+j/6P/n/+f/5//n/+f/5//n/+b/5v/n/+f/5f/m/+b/5v/m/+X/5f/m
/+b/5v/m/+b/6P/n/+f/6P/o/+f/5v/l/+X/5f/m/+b/5v/m/+f/5//o/+f/5//n/+f/
5//n/+f/5f/l/+X/5P/k/+X/5f/k/+b/5v/m/+X/5f/l/+P/4//k/+X/5v/n/+X/5P/k
/+T/5v/m/+X/5f/l/+f/5f/l/+b/5v/m/+b/5v/m/+b/5v/m/+T/5P/k/+T/5P/k/+T/
5P/k/+T/5P/k/+b/5v/m/+b/5v/m/+b/5v/k/+T/5P/k/+T/5P/k/+T/5P/k/+T/5P/m
/+b/5v/m/+T/5P/k/+T/5P/k/+T/5P/k/+T/5P/k/+T/5P/k/+T/5P/k/+T/5P/k/+T/
5P/k/+T/5P/k/+T/5P/k/+T/5P/k/+T/5P/k/+T/5P/k/+T/5P/k/+T/5P/k/+T/5P/k
/+T/5P/k/+T/5P/k/+T/5P/k/+T/5P/k/+T/5P/k/+T/5P/k/+T/5P/k/+T/5P/k/+T/
5P/k/+T/4v/i/+L/4v/k/+T/5P/k/+T/5P/k/+T/5P/k/+T/5P/k/+T/5P/k/+L/4v/i
/+L/4v/i/+L/4v/i/+L/4v/i/+T/5P/k/+T/4v/i/+L/4v/i/+L/4v/i/+L/4v/i/+L/
5P/k/+T/5P/k/+T/5P/k/+L/4v/i/+L/4v/i/+L/4v/k/+T/5P/k/+L/4v/i/+L/5P/k
/+T/5P/k/+T/5P/k/+L/4v/i/+L/4v/i/+L/4v/k/+T/5P/k/+b/5v/m/+b/6P/o/+j/
6f/q/+r/6v/r/+v/6//r/+v/7P/s/+z/7f/t/+3/7f/s/+n/6f/p/+j/6P/p/+n/6P/q
/+n/6f/o/+r/6P/o/+b/5v/m/+b/5f/j/+L/4v/i/+D/4P/f/9//3f/d/93/3f/f/9//
3//f/9//3//f/9//3v/e/97/3v/e/97/3v/e/97/3v/e/97/3v/e/97/3f/d/93/3v/e
/97/3v/f/9//3v/g/+L/4P/g/+L/5//u//j/BAATACMAOgBaAH8AqgDaAAwBMgFJAVgB
ZAFaATEB9gC4AHAAGADD/5D/i/+Y/6H/pP+t/7T/u//B/8f/zP/T/9f/2v/c/9z/3P/c
/9z/3f/d/97/3v/e/97/3v/e/93/3v/e/97/4P/g/+D/4P/g/+D/4f/i/+D/4P/g/+D/
4//j/+P/4//h/+L/4v/i/+T/5P/m/+b/5P/k/+b/5P/k/+T/5v/m/+b/5//o/+n/6v/r
/+z/7P/t/+7/7//w//H/8v/z//X/9f/2//f/+f/7//z//v8BAAMABQAHAAgADAAOABAA
EgATABYAGQAcAB0AIAAjACUAKQAqACwALwAxADMANAA0ADUANQA2ADcAOQA4ADgAOAA6
ADsAOwA7ADoAOgA5ADcAOAA4ADgANwA4ADcANwA0ADMAMgAxADAALgAtAC0ALgAsACsA
LAAqACkAJwAlACMAIAAeABsAGAAXABUAFAASAA4ADQALAAkABwAFAAMAAQD+//7//v/9
//z/+v/5//j/+P/3//X/9P/0//P/8v/y//H/8f/x//D/8v/x//D/8P/w//D/8f/y//H/
8f/x//H/7//w//H/8f/y//L/8v/y//D/8f/y//L/8v/y//L/8v/y//L/8v/z//H/8f/x
//L/8v/y//L/8v/y//L/8v/y//L/8v/x//H/8f/x//H/8P/w//D/8P/v//H/8f/x//D/
8P/v/+//7v/s/+z/7P/s/+3/7P/s/+3/6//r/+r/6v/s/+v/6v/q/+j/6P/o/+j/6v/p
/+n/6f/n/+f/5//n/+T/5P/l/+X/5f/m/+b/5v/k/+P/4//k/+T/5P/k/+T/5v/l/+X/
5v/l/+X/5f/l/+b/5//p/+r/6v/o/+f/6f/q/+r/6v/q/+r/6//s/+z/7P/s/+v/6v/p
/+f/5v/m/+b/5//n/+f/5//m/+X/5f/l/+b/5v/n/+f/5f/k/+L/4f/i/+L/4P/g/97/
3v/e/97/3f/d/9z/3P/a/9r/2v/Z/9n/2f/Z/9n/2f/Z/9n/2f/b/9v/2//b/9n/2P/Y
/9j/2v/a/9r/2v/Y/9j/2P/Y/9j/2P/Y/9j/2f/Z/9n/2v/a/9r/2v/b/9v/2v/a/9r/
2P/a/97/5f/u//j/BgAXACcAPgBgAIkAsgDgABQBOgFNAVwBZAFWASkB6gCqAFwA+v+l
/3r/ff+M/5X/mv+f/6j/sf+5/8H/yP/R/9f/2P/a/9j/2P/Y/9j/2//b/9z/3P/c/9z/
3v/c/w==
         </WaveFormData>
      </LeadData>
      <LeadData>
         <LeadByteCountTotal>10000</LeadByteCountTotal>
         <LeadTimeOffset>0</LeadTimeOffset>
         <LeadSampleCountTotal>5000</LeadSampleCountTotal>
         <LeadAmplitudeUnitsPerBit>4.88</LeadAmplitudeUnitsPerBit>
         <LeadAmplitudeUnits>��V</LeadAmplitudeUnits>
         <LeadHighLimit>2147483647</LeadHighLimit>
         <LeadLowLimit>268435456</LeadLowLimit>
         <LeadID>V4</LeadID>
         <LeadOffsetFirstSample>0</LeadOffsetFirstSample>
         <FirstSampleBaseline>0</FirstSampleBaseline>
         <LeadSampleSize>2</LeadSampleSize>
         <LeadOff>FALSE</LeadOff>
         <BaselineSway>FALSE</BaselineSway>
         <ExcessiveACNoise>FALSE</ExcessiveACNoise>
         <MuscleNoise>FALSE</MuscleNoise>
         <LeadDataCRC32>3689757396</LeadDataCRC32>
         <WaveFormData>
7P/s/+z/7P/s/+z/7P/s/+7/7v/u/+7/8P/w//D/8P/w//D/8P/w//D/8P/w//D/8v/y
//L/8v/y//L/8v/y//T/9P/0//T/9v/2//b/9v/4//j/+P/4//n/+v/7//z//f/+////
AAADAAQABQAGAAcACAAJAAoADAAOABAAEgAUABYAGAAaAB0AIAAjACYAKwAuADEANAA3
ADoAPQBAAEMARgBJAEwAUABSAFQAVgBXAFgAWQBaAFoAWgBaAFoAVwBWAFUAVABRAFAA
TwBOAEwASgBIAEYAQgBAAD4APAA3ADQAMQAuACsAKAAlACIAIAAeABwAGgAWABQAEgAQ
AA0ACgAHAAQAAQAAAP///v/7//r/+f/4//f/9v/1//T/8//y//H/8P/u/+7/7v/u/+3/
7f/u/+7/7v/s/+z/7P/r/+r/6v/q/+n/6v/q/+r/6f/p/+n/6f/r/+z/7P/s/+3/7f/t
/+z/7v/t/+3/7P/t/+3/7v/v//D/8P/w//D/8f/x//H/8f/z//L/8v/y//H/8f/x//H/
8f/x//H/8f/z//P/8//z//H/8f/x//H/7//v/+//7//v/+//7v/u/+7/7v/v/+//7//v
/+//7//v/+//7//t/+v/7P/s/+z/7P/y//3/DwAqAE4AdwCqAOQAJAFcAY4BugHSAcUB
lgFTAf8AlAAwAPP/4//k/+L/3P/c/97/3P/c/9//3//h/+L/4//i/+L/4P/f/9//3//f
/9//3//f/9//4P/g/+D/3//f/+D/4P/e/9//4P/g/+D/4P/g/+H/4f/i/+P/4//j/+P/
4v/i/+T/5P/l/+X/5f/m/+b/5//n/+f/5//o/+j/6f/p/+r/6v/q/+z/7f/u/+7/7//w
//H/8v/z//T/9f/3//j/+v/7//z//////wIABQAHAAgACwANABAAEwAYABoAHgAfACIA
JgAqAC0AMAAzADYAOAA6AD0APwBBAEMARABFAEUARgBFAEUARQBEAEIAQQBAAD4APgA8
ADwAOQA4ADcANQAwAC8ALgAsACgAJgAkACIAHgAbABkAFAAQAA4ADAAKAAcABQABAP3/
+v/3//X/8v/x//D/7//s/+z/6//q/+n/6P/m/+f/5//o/+f/5v/l/+T/5P/k/+T/5P/j
/+T/5f/l/+b/5//o/+r/6f/o/+j/6v/p/+j/6P/p/+n/6v/q/+j/6f/p/+n/6v/q/+r/
6f/p/+n/6v/q/+n/6v/r/+v/6//s/+z/7P/q/+r/6//r/+j/6P/o/+j/6P/p/+n/6f/p
/+n/6f/p/+n/6f/p/+n/6f/p/+j/6P/m/+b/5v/m/+b/5v/l/+T/5P/k/+T/5P/m/+b/
5v/l/+P/4//j/+L/4v/i/+L/4v/i/+L/4v/i/+H/4f/h/+H/4f/h/+H/4P/i/+L/4f/h
/+H/4f/h/+H/4P/g/+D/4P/g/+D/4f/h/+D/4P/g/+D/4P/g/+D/4P/e/97/3v/e/97/
3//f/9//3//g/+D/4P/f/9//3v/e/+D/4P/g/+D/3v/e/97/3//f/9//3//f/93/3f/d
/97/4P/g/9//3v/e/97/3P/c/97/3v/e/97/3//e/97/3f/d/93/3v/e/97/4P/g/+D/
4P/e/97/3v/e/97/3v/e/97/3v/e/97/3v/g/+D/4P/g/97/3v/e/97/3v/e/97/3v/e
/97/3v/e/97/3v/e/97/3v/e/97/3v/e/97/3v/e/97/3v/e/97/4P/g/+D/4P/e/97/
3v/e/97/3v/e/97/4P/g/+D/4P/g/+D/4P/g/97/3v/e/97/3v/e/97/3v/g/+D/4P/g
/97/3v/e/97/3v/e/97/3v/e/97/3v/e/+D/4P/g/+D/4P/g/+D/4P/e/97/3v/e/97/
3v/e/97/3v/e/97/3v/g/+D/4P/g/97/3v/e/97/3v/e/97/3v/e/97/3v/e/+D/4P/g
/+D/3v/e/97/3v/e/97/3v/e/97/3v/e/97/3v/e/97/3v/g/+D/4P/g/+D/4P/g/+D/
3v/e/97/3v/g/+D/4P/g/+D/4P/g/+D/4P/g/+D/4P/g/+D/4P/g/+D/4P/g/+D/4P/g
/+D/4P/g/+D/4P/g/+D/4P/g/+D/4P/g/+D/4P/g/+D/4P/g/+D/4P/g/+D/4v/i/+L/
4v/k/+T/5P/k/+b/5//n/+j/5v/m/+T/5P/m/+b/5v/n/+j/6f/q/+r/6P/n/+f/5//p
/+n/6v/q/+j/5//n/+f/5//n/+b/5v/m/+b/5f/l/+P/4v/i/+L/4f/f/97/3f/b/9v/
2v/a/9z/3f/d/93/2//b/9v/2//b/9v/2//b/93/3f/d/93/2//b/9v/2//d/93/3f/c
/9z/3P/c/93/3f/d/93/3f/f/9//3//f/93/3f/e/+D/4P/g/+b/8f8BABwAQABpAJwA
2AASAUgBegGmAcABuQGSAVMBBwGsAEgA9//L/8b/zP/I/8j/zP/O/87/0f/X/9v/3P/d
/97/4P/e/93/3f/d/93/3f/d/93/3f/e/97/3v/f/9//4P/g/+D/4f/i/+L/4v/i/+L/
4//j/+T/5f/l/+X/5f/k/+T/5P/k/+X/5f/l/+b/5v/n/+f/5//n/+j/6P/p/+n/6v/o
/+j/6v/r/+7/7v/v//D/8f/y//P/9P/1//f/+P/6//v//P///////v8BAAMABAAGAAcA
CQALAA4AEAAUABUAFwAaAB0AHwAgACMAJgAoACwALwAxADMANgA4ADoAOwA/AD8AQABB
AEEAQABAAEAAQQBCAEEAQgBBAEIAQwBDAEEAQQBBAEAAQABAAEAAQAA/AD8AQAA+AD4A
PgA+AD4APQA9ADsAOQA6ADcANQAyADIAMAAuACoAJwAlACMAIQAeABoAGQAXABUAEwAR
AA8ADQAMAAsACgAJAAcABwAHAAUABAADAAIAAgABAAAAAAAAAP///v/+//////8AAAAA
//////7//f/8//z//P/7//v/+//8//z/+//8//3//f/8//z/+//6//j/+P/5//n/+v/6
//r/+v/4//n/+f/5//n/+f/5//n/9//3//f/9//4//n/+f/6//j/+P/4//j/+v/6//n/
+P/4//j/+P/4//j/+P/4//f/9//3//f/9v/2//b/9v/2//j/+P/4//j/9f/1//X/9f/1
//X/9f/0//b/9v/1//X/8//z//P/8//y//L/8v/y//L/8v/z//P/8v/y//L/8v/w//D/
8P/w//D/8P/w//D/8P/x//H/8f/x//L/8v/y//P/8//y//L/9P/0//T/9P/0//L/9P/1
//b/9v/2//b/9v/4//n/+f/6//r/+v/4//j/9v/2//b/9//4//n/+v/6//r/+f/5//n/
9//3//j/+P/2//X/9f/1//T/8//x//D/7v/u/+3/7f/t/+z/7P/s/+z/6//r/+v/6f/p
/+j/6P/q/+v/6//r/+v/6//r/+v/6//r/+v/6//r/+v/6//r/+v/6//r/+v/6//r/+v/
6v/s/+z/7P/t/+3/7f/t/+3/7f/t/+3/7f/t/+v/7P/w//L/9P/6/wcAGwA2AF4AiwC+
APYAMAFiAZABtAHGAbkBigFFAfMAjAAmAOH/yf/O/9L/0P/Q/9T/1v/Y/93/4f/l/+r/
6//q/+r/6v/p/+n/6f/r/+v/6//r/+v/7P/s/+z/7f/t/+7/7v/u/+//8P/w//D/8P/w
//H/8f/y//P/8//x//H/8P/w//H/8v/0//X/9f/2//b/9//1//X/9f/2//j/+f/5//r/
+v/6//z//f/+//7///8AAAEAAgADAAQABQAHAAgACgALAAwADwAPAA4AEQATABQAGQAb
AB4AIQAiACQAKAApACwAMAA0ADcAPAA/AEIARABKAE0ATwBRAFUAWABbAF0AXwBfAGAA
YQBjAGIAYgBiAGAAYABeAF4AWgBaAFoAWQBUAFMAUgBQAEwASgBIAEYAQQA/AD4AOgA2
ADQAMgAwAC0AKwAnACMAIAAdABsAGAAWABQAEgAOAA0ACwAJAAcABwAEAAQAAwACAAEA
AAD///3//P/7//r/+//5//n/+f/2//b/9v/2//j/9//2//b/9v/1//T/9P/1//X/9v/2
//b/9//3//f/+v/6//r/+f/5//n/+v/6//v//P/9//3//f/+//7//v/+//7//////wAA
AAAAAAAAAAABAAEAAQABAAEAAQABAAEAAQABAAEAAQABAAAAAAD+//7//v/+//7//v/9
//z//P/8//z//P/8//z//P/7//v/+//7//r/+v/6//r/+v/6//r/+v/6//f/9//3//f/
9//3//f/9v/4//j/9//3//X/9f/1//X/9P/0//T/9P/2//b/9//3//T/9P/0//T/9v/2
//b/9v/2//b/9v/2//j/+f/5//j/+P/4//j/+P/6//v/+//8//r/+v/4//j/+P/4//j/
+f/4//n/+v/6//j/9//3//f/9//3//j/+P/3//X/9P/z//D/7//t/+z/7P/s/+v/6//p
/+j/6P/o/+j/5//n/+f/5//n/+b/5v/m/+f/5//n/+f/5//n/+f/5//n/+f/5//n/+f/
5//n/+f/5//n/+f/5//n/+f/5v/m/+b/5v/n/+f/5//n/+f/5f/l/+X/5f/l/+P/5P/k
/+b/6v/y//3/EQAwAFYAgQC0AO4AKAFcAYoBsAHEAbUBhAE/Ae0AhgAgANn/w//G/8r/
xv/G/8r/zP/Q/9H/1f/b/97/3//i/+L/4P/f/9//3//f/9//3//f/9//4P/g/+D/4f/h
/+L/4v/g/+H/4v/i/+T/5P/k/+X/4//k/+X/5f/l/+X/5P/k/+b/5v/n/+f/5f/m/+b/
5//n/+f/5//o/+j/6f/p/+r/6v/q/+z/7f/u/+7/7//w//H/8v/z//T/8//1//b/+P/7
//z///////7/AQADAAQABwAJAAwADwASABQAGAAZABwAIAAkACcAKAArAC4AMAA2ADkA
OwA9AEIARABGAEcASQBJAEoASwBLAEoASgBKAEoASgBIAEgARQBEAEMAQQA+AD0APAA6
ADYANAAyADAAKwApACgAJAAgAB4AHAAaABgAFwAUABEADgALAAkABgACAAAA/v/6//n/
9//1//P/8v/w//H/8f/u/+3/7P/r/+n/6P/o/+j/6P/o/+j/5//n/+b/5v/k/+T/4v/i
/+D/4P/g/+H/4f/h/+H/4P/i/+H/4f/h/+H/4f/i/+L/4v/h/+H/4f/j/+P/4v/i/+P/
5P/k/+X/5//m/+b/5v/m/+X/5f/l/+f/5//m/+b/5v/n/+f/5//n/+f/5//n/+f/5//n
/+f/5f/l/+X/5f/l/+X/5f/l/+X/5f/l/+T/5P/k/+T/5f/l/+X/5f/l/+P/4//j/+P/
4//h/+D/4P/i/+T/7P/7/xMAMgBaAIkAwgAAATwBcAGgAcABwAGbAVoBCwGpAEIA+P/b
/9v/3P/W/9L/1P/U/9L/1P/X/9n/2f/a/9n/2P/Y/9b/1f/V/9X/1f/V/9X/1f/V/9b/
1v/W/9X/1f/W/9b/1P/V/9b/1v/Y/9j/2P/Z/9f/2P/Z/9n/2//b/9r/2v/c/9z/3f/d
/9v/3P/c/93/3//f/9//4P/g/+H/4f/i/+L/4v/k/+X/5v/m/+f/6P/p/+r/6//s/+//
8f/y//T/9f/2//n/+f/8////AQACAAYABwAJAAsAEAASABYAFwAcACAAJAAnACoALQAw
ADIANQA3ADgAOQA5ADoAOwA7ADwAOwA7ADsAOgA4ADcANgA0ADQAMgAyAC8ALgAtACsA
JgAlACQAIgAeABwAGgAYABQAEQAPAAoABwAEAAEA/v/6//n/9v/z//L/7//t/+r/6f/o
/+f/5P/k/+P/4v/h/+D/3v/f/9//4P/f/97/3f/e/97/3v/e/+D/3//g/+H/4v/i/+L/
4v/i/+H/4P/g/+H/4f/h/+L/4//j/+T/5P/i/+P/4//j/+T/5P/k/+P/5f/l/+b/5v/m
/+b/5v/l/+P/5P/k/+T/5v/m/+f/5//k/+T/5P/k/+L/4//j/+P/4//j/+P/4//h/+H/
4f/h/+H/4f/g/+D/4P/g/+D/4P/g/+D/3//e/97/3v/e/97/3v/e/97/3f/d/93/3f/c
/97/3v/e/97/3v/e/97/3v/d/93/3f/d/93/3f/d/9z/3v/e/93/3f/b/9v/2//b/9z/
3P/c/9z/2v/a/9v/2//c/9z/3P/c/9r/2v/a/9r/2v/a/9r/2v/a/9v/2//b/9n/2v/a
/9r/2//b/9r/2v/a/9r/2v/a/9r/2v/a/9v/2f/Z/9n/2f/Z/9n/2f/a/9r/2v/Z/9j/
2f/a/9n/2v/a/9r/2v/a/9v/2v/a/9n/2v/Z/9n/2P/c/9z/2v/c/9r/2v/a/9r/2v/a
/9r/2v/a/9r/2v/a/9r/2v/a/9r/2v/a/9r/2v/a/9r/2v/a/9r/2v/a/9r/2v/a/9r/
2v/a/9z/3P/c/9z/3P/c/9z/3P/a/9r/2v/a/9z/3P/c/9z/2v/a/9r/2v/a/9r/2v/a
/9r/2v/a/9r/3P/c/9z/3P/c/9z/3P/c/9z/3P/c/9z/2v/a/9r/2v/a/9r/2v/a/9r/
2v/a/9r/3P/c/9z/3P/c/9z/3P/c/9r/2v/a/9r/2v/a/9r/2v/a/9r/2v/a/9z/3P/c
/9z/2v/a/9r/2v/a/9r/2v/a/9z/3P/c/9z/2v/a/9r/2v/a/9r/2v/a/9z/3P/c/9z/
2v/a/9r/2v/c/9z/3P/c/9z/3P/c/9z/3v/e/97/3v/e/97/3v/e/97/3v/e/97/3v/e
/97/3v/e/97/3v/e/+D/4P/g/+D/4P/g/+D/4P/g/+D/4P/g/+L/4v/i/+L/4v/i/+L/
4v/g/+D/4P/g/+D/4P/g/+D/4v/i/+L/4v/k/+T/5P/k/+b/5v/m/+b/5v/m/+b/5v/o
/+n/6f/q/+r/6v/o/+j/6v/q/+r/6//s/+3/7v/u/+7/7f/t/+3/7f/t/+7/7v/u/+3/
7f/t/+3/7f/s/+z/7P/s/+v/6//r/+r/6v/q/+n/5//m/+X/4//j/+L/4v/i/+P/4//j
/+P/4//j/+P/4//j/+P/4//j/+P/4//j/+P/4//j/+P/5f/l/+X/5P/k/+T/5P/l/+X/
5f/l/+X/5f/l/+X/5f/j/+P/5P/m/+b/6P/u//f/AwAaADwAYwCSAMgABAE4AWgBlgG2
AbsBngFlAR8BzABqAA8A1//K/87/zv/M/9D/0v/S/9P/1//b/97/4f/i/+L/4v/h/+H/
4f/h/+H/4f/h/+H/4v/i/+L/4v/j/+X/5v/l/+X/5f/k/+b/5v/m/+f/5f/m/+f/5//n
/+f/5v/m/+b/5v/n/+f/5//o/+j/6f/p/+n/6f/q/+r/6//r/+z/7P/s/+7/7//u/+7/
7//w//H/8v/z//T/9f/3//j/+v/5//r//f/9//7/AQADAAQACAAJAAsADQAOABAAFAAV
ABcAGgAdAB8AIAAjACYAKAAqAC0ALwAxADYAOAA6ADsAPwA/AEAAQQBDAEIAQgBCAEQA
RABCAEIAQQBCAEMAQwBBAEEAQQBAAEIAQgBCAEIAQwBDAEQAQgBDAEIAQQBAAD8APwA9
ADsAOgA3ADUAMgAyADAALgAqACcAJQAjACEAHwAcABwAGwAZABcAFQATABAADgAMAAoA
BwAFAAUABQACAAIAAgACAAIAAQAAAAAA/v/9//z//P/9//3//v/+//z//f/9//3//P/8
//z/+//9//3//v/+//3//v///////f/+//7//v/8//z//f/9//z//P/8//z//P/9//3/
/f/9//3//f/9//3//f/9//3///////7//v/8//z//P/8//z//P/7//r/+//8//3//v/8
//z//P/7//v/+//7//r/+v/6//r/+v/6//r/+v/6//n/+f/5//n/+f/5//n/+P/2//b/
9f/1//f/9//3//f/9P/0//T/9P/2//b/9//3//b/9v/2//b/9v/2//b/9v/2//b/9v/2
//b/9//3//f/+f/6//r/+v/5//n/+P/4//z/+v/6//z//P/8//z//P/8//7//////wAA
AQACAAEAAgABAAAA//////7///8AAAAAAgABAAEAAQABAAEAAgACAAAA/////////P/7
//n/+P/2//b/9f/1//X/9P/0//T/9v/1//X/9f/z//P/8v/y//D/8f/x//H/8v/z//T/
9f/1//X/9f/1//P/8//z//P/8//z//P/8//1//X/9f/0//b/9v/2//f/9//3//f/9//5
//n/+f/5//X/9f/4//r//P8AAAQADwAfADoAXgCJALwA9AAwAWYBlgHAAdgB1QGuAW8B
IQG+AE4A+f/V/9T/2P/Y/9j/3P/g/+T/5f/p/+3/8v/1//j/9v/4//f/9//3//n/+f/5
//n/+f/6//r/+v/7//v//P/8//r/+//8//z//P/8//z//f/9//7//////wEAAQAAAAAA
AgACAAMAAwABAAIAAgADAAUABQAFAAYABAAFAAUABgAIAAgACgALAAwADAANAA4ADQAO
AA8AEAARABMAFAAWABcAGAAbABsAHgAhACMAJAAmACcAKQArAC4AMAA0ADUAOgA+AEIA
RQBIAEsATgBQAFYAWQBbAF0AYABiAGQAZQBoAGkAawBtAG4AbgBvAHAAbgBuAGwAbABn
AGYAZQBjAGAAXwBeAFwAVwBUAFEATgBJAEcARgBCAD4APAA6ADgAMwAxAC0AKQAnACMA
IAAcABoAGAAWABIAEQAPAA0ACwAJAAYABgAFAAQAAwACAAEA///+//3//P/7//n/+f/5
//r/+v/6//r/+P/3//b/9v/2//X/9P/0//f/9//4//j/+P/5//n/+f/4//j/+P/3//f/
9//4//j/+f/6//v/+//9//7//v/+//7//v//////AAAAAAAAAAAAAAEAAQABAAEAAQAB
AAEA/////////////////v/+//7//v/+//7//v/+//3//P/8//z//P/8//r/+v/6//n/
+//7//v/+v/6//r/+v/6//j/+P/4//j/9//3//f/9//3//f/9//2//T/9P/z//P/9f/1
//X/9f/0//T/9P/0//T/9P/1//X/9P/0//T/9P/2//b/9v/2//b/9v/2//b/9v/2//b/
9v/2//b/+P/5//n/+v/4//j/9v/2//b/9v/2//f/+P/5//r/+v/5//f/9v/1//P/8//0
//T/8v/x//H/8f/v/+3/6v/o/+j/6P/n/+f/5//m/+b/5v/m/+X/5f/l/+X/5f/k/+T/
5P/l/+X/5f/l/+X/5f/l/+P/4//j/+P/5f/l/+X/5f/l/+X/5f/l/+P/4//j/+L/5P/k
/+T/5f/j/+P/4//j/+P/4//j/+P/4//j/+T/5P/m/+j/8P/7/w8ALgBWAIMAugD0AC4B
YgGSAbYBxAGxAXoBMwHfAHwAGgDX/8X/yP/K/8b/yP/M/8z/zv/T/9f/2//e/9//4P/g
/97/3f/d/93/3f/d/93/3f/f/+D/4P/g/9//3//g/+D/4P/h/+L/4v/i/+L/4v/j/+P/
5P/l/+X/5f/l/+T/5P/k/+T/5f/l/+X/5v/m/+f/5//n/+f/6P/o/+n/6f/q/+r/6v/s
/+3/7P/s/+3/7v/v//D/8f/y//P/9f/2//j/+f/6//3//f/+/wEAAwAEAAgACQALAA0A
EAASABYAFwAaAB4AIgAlACoALQAwADIANgA5ADsAPQBAAEIARABFAEkASQBKAEsASwBK
AEoASgBKAEoASABIAEUARABDAEEAPgA9ADwAOgA2ADQAMgAwACsAKQAoACQAIAAeABwA
GgAYABcAFAARABAADQALAAgABAACAAAA/P/7//n/9//1//X/8v/y//H/8P/v/+7/7f/r
/+r/6f/q/+j/6P/o/+j/5v/n/+f/6P/o/+j/5v/m/+X/5P/j/+P/4v/j/+T/5P/k/+P/
4//j/+P/4//k/+T/5v/l/+X/5f/l/+X/5P/k/+X/5v/m/+f/5//m/+b/5v/o/+f/5//n
/+n/6f/o/+j/6P/p/+n/6f/n/+f/5//n/+n/6f/p/+n/6f/p/+n/6f/n/+f/5//n/+f/
5//n/+b/5v/m/+b/5//n/+f/5//n/+X/5f/l/+X/5f/l/+T/5P/k/+T/6P/v/wEAGgA8
AGMAlADMAAoBRgF6AagByAHFAZgBWQEJAaYAQgD7/9//4P/g/9j/2P/Y/9b/1v/X/9n/
3f/e/9//3v/c/9r/2f/Z/9n/2f/Z/9n/2f/Z/9r/2v/a/9n/2f/a/9r/2P/Z/9r/2v/a
/9r/2v/b/9v/3P/d/93/3//f/97/3v/e/97/3//f/9//4P/g/+H/4f/h/+H/4v/k/+X/
5f/m/+T/5P/m/+f/6P/o/+n/6v/r/+z/7f/u//H/8//0//b/9//4//v/+//+/wEAAwAE
AAcACQAMAA8AEgAUABgAGQAeACIAJgApACoALQAwADIANAA3ADkAOwA9AD4APwA/AEAA
PwA/AD8APQA8ADwAPAA7ADoANwA2ADIAMgAyADEALgAtACwAKgAnACQAIQAeABkAFwAW
ABIADgAMAAoACAAFAAMA///7//r/9//1//L/8v/w/+7/6v/q/+n/6P/n/+j/5v/n/+f/
5v/l/+T/4//k/+T/5P/k/+T/4//k/+X/5v/m/+b/5v/o/+f/5v/m/+j/5//m/+b/6f/p
/+r/6v/p/+n/6P/n/+j/6P/o/+f/6f/p/+r/6v/q/+r/6v/p/+n/6v/q/+r/6P/o/+n/
6f/o/+j/6P/o/+b/5//n/+f/5//n/+f/5//l/+X/5f/l/+X/5f/k/+T/5P/k/+T/5P/k
/+T/4//i/+L/4v/i/+L/4v/i/+L/4f/j/+P/4//i/+D/4P/g/+D/4P/g/+D/4P/h/+H/
4f/h/+H/4f/h/+D/4P/g/9//3//f/9//3//f/+D/4P/g/+D/3v/e/9//3//e/97/3v/e
/97/3v/e/97/3v/e/97/3v/e/9//3//f/93/3v/e/97/3//f/97/3v/e/97/3v/e/97/
3v/e/9//3f/d/93/3f/d/93/3f/e/97/3v/d/9z/3v/e/9z/3P/e/97/3v/e/93/3P/c
/9v/3f/d/97/3v/e/+D/3v/e/9z/3P/c/9z/3P/e/97/3v/e/97/3v/e/97/3P/c/9z/
3P/c/9z/3P/c/97/3v/e/97/3v/e/97/3v/c/9z/3P/c/97/3v/e/97/3v/e/97/3v/c
/9z/3P/c/9z/3P/c/9z/3v/e/97/3v/e/97/3v/e/9z/3P/c/9z/3P/c/9z/3P/c/9z/
3P/c/97/3v/e/97/3P/c/9z/3P/c/9z/3P/c/97/3v/e/97/3v/e/97/3v/c/9z/3P/c
/9z/3P/c/9z/3P/c/9z/3P/c/9z/3P/c/9z/3P/c/9z/3P/c/9z/3P/c/9z/3P/c/9z/
3P/c/9z/3P/c/9z/3P/c/9z/3P/c/9z/3P/c/9z/3P/c/9z/3P/c/9z/3P/c/9z/3P/c
/9z/3P/c/9z/3P/a/9r/2v/a/9z/3P/c/9z/3P/c/9z/3P/c/9z/3P/c/9z/3P/c/9z/
3v/e/97/3v/e/97/3v/e/+D/4P/g/+D/3v/e/97/3v/g/+D/4P/g/+D/4P/g/+D/4P/g
/+D/4P/i/+L/4v/i/+L/4v/i/+L/4v/i/+L/4v/i/+L/4v/i/+T/5P/k/+T/5f/m/+f/
6P/p/+n/6v/q/+z/6v/q/+r/6v/q/+v/7P/t/+7/7v/u/+3/7f/t/+3/7//w//D/8P/v
/+//7//u/+7/7f/t/+z/7P/r/+v/6//o/+j/6P/o/+b/5f/k/+P/4//i/+L/4v/j/+P/
4//j/+P/4//j/+P/4//j/+P/4//j/+P/4//j/+X/5f/l/+X/5f/l/+T/5P/k/+T/5f/l
/+X/5f/l/+X/5f/n/+f/5//l/+b/5v/o/+r/7v/1/wMAGAA4AF8AjADEAP4ANAFkAZIB
tAG7AaIBawElAdIAcgAVANn/yv/S/9D/zP/O/9D/0v/V/9f/2//e/+H/5P/k/+L/4f/h
/+H/4f/h/+H/4f/h/+L/4v/i/+P/4//k/+T/5P/l/+b/5v/m/+b/5v/n/+X/5v/n/+f/
5//n/+b/5v/m/+b/5//n/+f/6P/o/+n/6f/p/+n/6v/o/+n/6f/q/+z/7P/u/+//7v/u
/+//8P/x//L/8//0//X/9//4//r/+f/6//3//f/+/wEAAwAEAAYABwAJAAsADAAOABIA
EwAUABgAHAAfACEAIwAlACYAKgAtAC8AMQA0ADYAOAA5ADsAOwA8AD0APgA+AD8AQABC
AEIAQABAAD8AQABBAEEAQQBBAEEAQABAAEAAQABAAEEAQQBCAEAAQQBAAD8APgA/AD8A
PQA7ADwAOQA3ADQAMAAuACwAKAAnACUAIwAhAB0AGgAaABkAFwAVABMAEQANAAwACwAK
AAcABQAFAAUAAgACAAIAAgAAAP///v/+/wAA///+//7//f/9//7//v/8//3//f/9//z/
/P/8//v/+f/5//r/+v/5//r/+//7//n/+v/6//r/+v/6//v/+//6//r/+v/6//r/+//7
//v/+//7//v/+//7//v/+//7//v/+//6//r/+v/6//r/+v/6//r/+f/4//r/+v/6//r/
+P/4//j/9//3//f/9//2//j/+P/4//j/9v/2//b/9v/3//f/9//3//X/9f/1//T/9v/2
//X/9f/z//P/8//z//L/8v/y//L/8v/y//P/8//y//L/8v/y//L/8v/y//L/9P/0//T/
9P/0//X/9f/1//X/9v/2//b/9//3//b/9v/4//j/+P/4//j/+v/7//v//P/6//r/+P/4
//n/+v/7//3//f/9//3//P/6//n/+f/5//f/9//4//j/9//1//T/8//y//H/7//u/+3/
7v/u/+//7//u/+7/7v/s/+v/6//r/+v/6//q/+r/6v/r/+v/6//t/+3/7f/t/+v/6//r
/+v/7f/t/+3/7f/r/+v/6//r/+3/7f/t/+z/7v/u/+7/7//v/+//7//v/+//7//v/+//
7//v//D/8P/y//T/+v8DABMAKABKAHMAogDYABYBTgF+AawBzAHRAbQBdwEtAdAAZAAH
ANP/zP/U/9L/0P/S/9b/2P/d/+H/5f/s//H/8v/y//H/7//u/+3/7v/v//D/8f/x//L/
8v/w/w==
         </WaveFormData>
      </LeadData>
      <LeadData>
         <LeadByteCountTotal>10000</LeadByteCountTotal>
         <LeadTimeOffset>0</LeadTimeOffset>
         <LeadSampleCountTotal>5000</LeadSampleCountTotal>
         <LeadAmplitudeUnitsPerBit>4.88</LeadAmplitudeUnitsPerBit>
         <LeadAmplitudeUnits>��V</LeadAmplitudeUnits>
         <LeadHighLimit>2147483647</LeadHighLimit>
         <LeadLowLimit>268435456</LeadLowLimit>
         <LeadID>V5</LeadID>
         <LeadOffsetFirstSample>0</LeadOffsetFirstSample>
         <FirstSampleBaseline>0</FirstSampleBaseline>
         <LeadSampleSize>2</LeadSampleSize>
         <LeadOff>FALSE</LeadOff>
         <BaselineSway>FALSE</BaselineSway>
         <ExcessiveACNoise>FALSE</ExcessiveACNoise>
         <MuscleNoise>FALSE</MuscleNoise>
         <LeadDataCRC32>873120603</LeadDataCRC32>
         <WaveFormData>
xv/G/8b/xv/G/8b/xv/G/8b/xv/G/8b/yP/I/8j/yP/I/8j/yP/I/8j/yP/I/8j/yP/I
/8j/yP/K/8r/yv/K/8r/yv/K/8r/zP/M/8z/zP/O/87/zv/O/8//0P/R/9L/1P/U/9T/
1P/V/9b/1//Y/9n/2v/b/9z/3//g/+H/4v/m/+j/6v/s/+7/8P/y//T/9//6//3/AAAF
AAgACwAOABIAFAAWABgAGwAeACEAJAAnACgAKQAqACwALAAsACwAKgAqACoAKgAoACgA
KAAoACUAJAAjACIAHwAeAB0AHAAaABgAFgAUABAADgAMAAoABwAGAAUABAACAAAA/v/8
//r/+P/2//T/8f/w/+//7v/r/+r/6f/o/+b/5v/m/+b/5P/k/+T/5P/k/+T/5P/k/+T/
5f/l/+b/5P/k/+P/4//j/+P/5P/l/+b/5v/m/+X/5f/l/+X/5f/o/+j/5//n/+b/5v/n
/+f/6f/o/+j/5//p/+n/6P/o/+r/6v/p/+n/6P/p/+r/6//r/+v/6//r/+v/6//r/+v/
6//r/+v/6//r/+v/6//r/+v/6//r/+v/6//r/+v/6//r/+v/6//r/+r/6v/r/+v/7f/t
/+3/7f/t/+3/7f/r/+r/6f/p/+X/4v/i/+j/9v8OACoATgB4AKwA5gAfAVMBhAGkAaQB
ggFLAQcBtwBrADwAJwAfABAAAgD5//X/8v/u/+7/7P/r/+z/7P/q/+n/6P/n/+b/5v/l
/+X/5f/l/+P/4//i/+L/5f/l/+X/5f/l/+X/5f/l/+X/5f/m/+b/5v/m/+b/5f/n/+f/
5//n/+X/5v/m/+b/5v/n/+f/5//n/+f/5//o/+r/6v/r/+v/6//r/+z/7f/u/+7/7v/u
/+//8P/w//L/8//0//T/9v/4//n/+v/7//7///8BAAIABQAGAAgACgANABAAEwAWABgA
GgAeAB8AIgAlACgAKQAsAC4AMAAzADQANQA2ADcAOAA4ADkAOgA7ADoAOQA4ADgANwA3
ADcAMwAzADIAMQAwAC8ALQAsACgAKAAoACUAIgAhAB4AHAAYABYAFQATAA8ADgAMAAoA
CAAGAAQAAwADAAEA///9//3//P/7//r//P/7//r/+f/6//n/+f/5//n/+f/4//f/9v/3
//b/9//4//f/+P/5//v/+//7//r//P/8//z//P/7//v//P/8//3//f/9//3/+//7//v/
+//9//3//f/+//7//v/+//7//v/+//7//v/+//7//v/+//7//v/+///////+//7//v/+
//7//v/+//7//v/+//7//v/+//7//v/+//7//f/9//3//f/9//z//P/8//z//P/8//z/
/P/8//z/+//7//v/+//7//v/+//7//v/+//7//v/+//6//r/+//7//r/+v/6//r/+f/5
//v/+//7//v/+//7//v/+//7//z//P/8//r/+v/6//r/+//7//v//P/7//v/+//7//r/
+//8//z/+//7//z//P/6//r/+//7//z/+//7//v/+//7//v/+//7//v/+//7//v/+//7
//v/+//7//v/+v/6//r/+v/6//v/+//7//v//P/7//v//P/+//z//P/8//r//f/9//3/
/P/8//z//P/8//z//P/8//z//P/8//z//P/8//z//P/8//z//P/8//z//P/8//z//P/8
//z//P/8//z//P/8//z//P/8//z//P/8//z//P/8//z//P/8//z//v/+//7//v/+//7/
/v/+//z//P/8//z//P/8//z//P/8//z//P/8//z//P/8//z//P/8//z//P/8//z//P/8
//z//P/8//z//P/8//z//P/8//z//P/8//z//P/8//z//P/8//z//P/8//z//P/8//z/
/P/8//z//P/8//z//P/8//z//P/8//z//P/8//z//P/8//z//P/8//z//P/8//z//P/8
//z//P/8//z//P/8//z//P/8//r/+v/6//r//P/8//z//P/8//z//P/8//z//P/8//z/
/P/8//z//P/8//z//P/8//z//P/8//z//P/8//z//P/8//z//P/8//z//P/8//z//P/8
//z//P/8//z//P/8//z//P/8//z//P/8//z//P/8//z//P/8//7//v/+//7/AAAAAAAA
AAAAAAAAAAAAAAIAAgADAAMAAgACAAIAAQADAAMAAwAEAAUABgAGAAYABQAFAAUABQAH
AAgACAAHAAgABwAHAAgABwAHAAYABgAHAAcABwAGAAUABAADAAEA///9//3//f/7//v/
+//7//v/+//7//v/+//7//v/+//7//v/+//7//v/+//7//v/+f/5//n/+f/7//v/+//7
//v/+v/6//v/+//7//v/+//7//v/+//7//n/+P/5//f/8//y//L/+P8EABoAOABaAIYA
vADyACkBYQGQAa4BsgGWAWEBHwHXAI0ATAAlABkAEAAEAPv/+f/2//L/9P/2//X/9v/0
//T/9f/0//P/8v/y/+//7//v/+//7//v/+7/7v/v/+//7//v/+3/7f/t/+3/6//r/+z/
7P/s/+z/7P/r/+3/7f/t/+3/6//s/+z/7P/q/+v/6//r/+3/7f/t/+7/7P/s/+3/7f/r
/+v/7P/t//D/8P/w//D/8f/y//L/9P/z//T/9P/2//b/9//4//n/+P/5//v//P/9//7/
AAACAAIABAAGAAgACAAKAA4ADwAQABMAFgAXABoAHAAeACEAIwAlACcAKQAsACwALQAu
ADAAMAAwADAAMQAxADIAMwAyADMAMwAzADUANQA0ADQANQA2ADcANQA2ADcANgA2ADcA
NgA2ADUANQA0ADIAMAAwAC4ALAArACkAJwAlACMAIAAeABwAGgAXABUAEwARAA4ADQAN
AA0ADAALAAkABwAFAAUAAwADAAEA/////////f/9//3//P/+//7//v/+//7//f/9//z/
+f/5//n/+f/5//n/+f/5//f/9//3//j/+P/4//j/+P/2//b/9v/2//T/9P/0//T/9P/0
//T/9f/1//T/9P/0//L/8v/y//L/8P/w//D/8P/y//L/8v/y//D/8P/v/+//7//v/+//
7v/u/+7/7v/u/+7/7v/u/+7/7v/t/+3/7f/t/+3/7f/t/+3/7f/t/+3/6//r/+r/6v/t
/+3/7P/s/+z/7P/r/+v/6//r/+v/6//p/+n/6f/p/+n/6v/q/+r/6v/q/+r/6v/q/+n/
6P/o/+j/5//m/+X/5v/n/+j/6P/p/+n/6v/q/+j/6P/p/+n/6v/p/+n/6f/p/+n/6f/p
/+r/6v/q/+r/6v/s/+z/7f/t//D/8P/w/+//7v/t/+z/7P/v//D/8P/w/+//7//v/+//
7v/u/+3/6//t/+v/6v/q/+j/5//l/+T/4f/h/+H/4P/g/+D/4P/f/+H/3//f/9//3f/d
/93/3f/f/9//3//f/93/3f/d/93/3f/d/93/3f/d/93/3f/d/93/3f/d/93/3f/d/93/
3f/d/9z/3P/d/93/3f/d/93/3//f/9//3//b/9r/2f/X/9X/0v/U/9z/7P8EACYATAB4
AK4A5AAbAU0BeAGSAZABbAEzAesAmwBLABAA9//v/+r/4P/b/9n/2P/W/9T/1v/X/9r/
2v/Y/9f/1v/V/9T/1P/V/9X/1f/V/9X/1f/U/9T/0//T/9P/0//V/9X/1f/V/9X/1f/W
/9b/1P/U/9T/0//T/9P/0//T/9X/1v/W/9b/1v/X/9f/1//W/9X/1P/U/9b/1v/X/9f/
1//X/9j/2f/a/9r/2v/a/9n/2v/a/9z/3f/e/97/4P/g/+H/4v/j/+L/4//l/+b/6//s
/+7/8P/w//L/9P/2//b/+P/8//3/AQAFAAkACwAOABAAEgAVABsAHQAfACEAJAAkACUA
JgAmACYAJgAmACQAIwAjACMAIwAjACIAIQAgAB8AHQAcABkAGAAXABMAEAAPAAwACgAH
AAQAAgD///z/+v/3//T/8v/w/+7/7f/p/+f/5f/j/+D/3v/c/9r/3P/b/9r/2f/W/9X/
1f/V/9P/0//S/9H/0f/R/8//z//R/8//z//P/9H/0f/R/9D/zv/O/87/zv/P/8//0P/Q
/9H/0f/R/9H/0f/R/9H/0f/R/9H/0f/S/9T/1P/U/9T/1P/U/9T/1P/W/9b/1v/W/9b/
1v/W/9f/2f/Y/9j/2P/Y/9j/2P/Y/9j/2P/Y/9j/2P/Y/9j/2P/Y/9j/1//X/9f/1//X
/9b/1v/W/9b/1v/W/9b/1v/W/9j/1//X/9f/1//X/9f/1//X/9f/1//X/9f/1//W/9b/
2f/Z/9j/2P/Y/9j/1//X/9n/2f/Z/9n/1//X/9f/1//X/9j/2P/Y/9r/2v/a/9r/2//b
/9v/3P/d/93/3f/d/97/3//g/+D/4P/g/+D/4P/h/+L/5P/l/+b/5v/m/+X/5f/l/+X/
5v/n/+j/6P/o/+f/5//n/+f/5//o/+j/5//l/+P/4v/i/9//3//e/97/3f/d/93/3P/c
/9z/3P/b/93/2//b/9v/3f/d/93/3f/d/93/3f/d/93/3f/d/93/3//f/9//3//f/9//
3//f/+H/4f/h/+H/4f/h/+H/4f/h/+D/4P/h/+P/4//j/+P/4//j/+P/4//h/+D/3//b
/9n/2P/a/+L/8v8MACwAUgCAALQA7AAhAVUBggGaAZgBdAE5AfUApwBZACAABQABAPj/
7P/n/+X/4v/g/97/4P/j/+T/5P/m/+X/5P/j/+L/4v/j/+P/4//j/+P/4//i/+L/4//j
/+P/4//j/+P/4//j/+P/4//k/+T/5P/k/+T/4//j/+P/4//j/+P/5P/k/+T/5v/n/+f/
5//n/+f/5//o/+r/6v/r/+v/6f/p/+r/6//s/+z/7P/s/+3/7v/u//D/8f/y//L/9P/2
//f/+P/5//j/+f/7//z///8AAAIABAAIAAoADAAOABAAEgAWABcAGgAdACAAIQAlACgA
KwAvADEAMwA1ADcAOQA6ADwAPgBAAEAAQABAAEAAPwA/AD8AOwA7ADoAOQA6ADkANwA2
ADQANAA0ADEALgAtACoAKAAkACIAIQAfAB8AHgAcABoAGAAWABQAEwAPAA0ACwAJAAgA
BgAEAAIAAAD///7//f/8//v/+//7//n/+f/4//j/+P/4//j/+P/4//n/+f/4//j/+P/3
//X/9f/1//b/9//4//j/+P/3//f/9//3//f/+P/4//f/+f/3//b/9v/2//f/9//4//n/
+f/5//j/+v/6//r/+f/7//n/+f/5//n/+f/5//n/+//7//v/+//7//v/+//7//v/+//7
//v/+//7//v/+//7//v/+//7//v/+//7//v/+//6//r/+//9//3//f/9//v/+//7//v/
+//6//f/9f/x//D/8v/+/xIALABMAHQApgDeABgBTQGBAaYBsgGaAWYBJQHXAIsAVQA6
AC8AJQAWAAoABwADAP7//P/8//r/+f/6//j/9v/1//T/8//y//L/8//z//P/8//x//H/
8P/w//H/8f/x//H/8f/x//H/8f/z//P/9P/0//L/8v/y//H/8//z//P/8//1//b/9v/2
//T/9f/1//X/9f/1//X/9v/2//b/9//3//n/+f/6//v//v/+//7//v///wAAAAACAAUA
BgAGAAgACAAJAAoACwAOAA8AEQASABUAFgAYABoAHgAgACIAJAAoACoALgAvADIANQA4
ADkAPAA+AEAAQwBEAEUARgBHAEcARgBGAEYARwBGAEUARABEAEMAQwBDAD8APwA+AD0A
PAA7ADkAOAA0ADQANAAxAC4ALQAqACgAJQAiACAAHQAZABgAFgAUABIAEAAOAA0ADQAL
AAkABwAHAAYABQAEAAYABQAEAAMABAADAAMAAwAFAAUABAADAAIAAwACAAMABQADAAMA
AwAFAAUABQAEAAYABgAGAAYABwAHAAgACAAHAAcABwAHAAcABwAHAAcABwAHAAcACAAI
AAgACAAIAAgACAAIAAgACAAIAAgACAAIAAgACAAJAAcABgAGAAYABgAGAAYABgAGAAYA
BgAGAAYABgAGAAYABgAGAAUABQAFAAUABQAEAAQABAAEAAQABAAEAAQABAAEAAMAAwAD
AAUABQAFAAUAAwADAAMAAwAFAAUABAAEAAMAAwACAAIABAAEAAMAAwABAAEAAQABAAMA
AwADAAMAAQACAAIAAgACAAIAAgACAAEAAQABAAIAAQABAAEAAQAAAAEAAgACAAEAAQAC
AAIAAAAAAAEAAQACAAEAAQABAAEAAQABAAEAAQABAAEAAQABAAEAAQABAAEAAQABAAAA
AgACAAIAAgADAAMAAwADAAIAAQABAAIAAgAAAAAAAAACAAEAAQABAAIAAgACAAIAAgAC
AAIAAgACAAIAAgACAAIAAgACAAIAAgACAAIAAgACAAIAAgACAAIAAgACAAIAAgAAAAAA
AAAAAAIAAgACAAIAAgACAAIAAgACAAIAAgACAAQABAAEAAQAAgACAAIAAgACAAIAAgAC
AAIAAgACAAIAAgACAAIAAgACAAIAAgACAAQABAAEAAQAAgACAAIAAgACAAIAAgACAAIA
AgACAAIABAAEAAQABAAEAAQABAAEAAQABAAEAAQABAAEAAQABAACAAIAAgACAAQABAAE
AAQAAgACAAIAAgACAAIAAgACAAQABAAEAAQABAAEAAQABAAEAAQABAAEAAQABAAEAAQA
BAAEAAQABAAEAAQABAAEAAQABAAEAAQABgAGAAYABgAEAAQABAAEAAQABAAEAAQABAAE
AAQABAACAAIAAgACAAIAAgACAAIAAgACAAIAAgACAAIAAgACAAQABAAEAAQAAgACAAIA
AgAAAAAAAAAAAAAAAAAAAAAAAgACAAIAAgACAAIAAgACAAQABAAEAAQABAAEAAQABAAE
AAQABQAFAAYABgAGAAUABQAFAAUABgAHAAgACAAIAAkACQAJAAkACQAKAAoACQAJAAcA
BgAGAAcABwAGAAYABQAFAAUABAACAAIAAgABAAAA/f/8//v/+//7//v/+//7//v/+//7
//n/+f/5//n/+f/5//n/+f/3//f/9//3//f/9//3//f/+f/5//n/+f/5//j/+P/5//f/
9//3//f/9//3//f/9//1//T/8//x/+//7P/s//D//P8OACwATAB0AKYA3AARAUcBegGg
Aa4BnAFtAS8B6QCdAFYAJwATAAwAAgD5//f/9P/y//D/8P/x//L/8v/y//H/8P/v/+7/
7v/t/+3/7f/t/+v/6//q/+r/7f/t/+3/7f/s/+v/6v/p/+n/6f/q/+r/6v/q/+r/6f/p
/+n/6f/p/+n/6v/q/+r/6P/p/+n/6f/r/+v/6//s/+r/6v/r/+v/7f/t/+7/7//v/+7/
7f/s/+3/7v/u//D/8f/y//L/9P/0//X/9v/3//b/9//5//r//f/+/wAAAgACAAQABgAI
AAgACgAOAA8AEAATABYAFwAaABwAHgAhACUAJwApACsALgAuAC8AMAAyADIAMgAyADMA
MwA0ADUANAA1ADUANQA1ADUANAA0ADQANgA4ADcAOgA7ADoAOgA5ADgAOAA3ADcANgA0
ADIAMgAwAC4ALQArACkAJwAlACMAIAAdABoAGAAXABYAFQATABEAEAAPAAwACwAJAAcA
BQAFAAMAAwACAP///v/9//3//f/9//z/+v/6//r/+v/5//n/+v/6//f/9//3//f/9f/1
//X/9f/3//f/9//4//b/9v/2//b/9P/0//T/9P/y//L/8v/y//L/8v/y//P/8//y//L/
8v/w//D/8P/w//D/8P/w//D/7v/u/+7/7v/s/+z/6//r/+v/6//r/+r/6//s/+3/7v/s
/+z/7P/s/+r/6f/p/+n/6f/p/+n/6f/n/+f/5//n/+n/6f/o/+j/5//n/+b/5v/k/+T/
4//j/+X/5f/l/+X/4//j/+P/4//j/+T/5P/k/+L/4v/i/+L/4v/h/+D/4P/f/9//3//f
/97/3//g/+D/4f/h/+L/4v/g/+D/4f/h/+L/4f/f/+H/4P/g/+D/4P/g/+L/4v/j/+P/
5v/m/+b/5f/k/+P/4v/i/+L/4v/h/+D/4P/h/+L/4//j/+T/5P/j/+H/3//e/97/3P/b
/9n/2P/W/9X/1P/S/9L/0v/S/9H/0//R/9H/0f/P/8//z//P/8//z//P/8//z//P/8//
z//P/8//z//P/87/zf/M/8v/y//L/8v/y//L/8v/y//L/8v/yv/K/8v/zf/N/83/zf/M
/8v/yv/J/8X/xP/D/8P/wf++/8D/xv/Q/+b/BgAsAFgAjADEAPkALQFcAXwBhAFqATcB
9QClAE8ACgDn/9v/1P/I/8H/wf++/7z/vP+6/73/vv/A/8D/v//A/7//vv++/7v/u/+7
/7v/u/+7/7r/uv+7/7v/u/+7/7v/u/+7/7v/u/+7/7z/vP+6/7r/uv+5/7n/uf+5/7n/
uf+6/7r/uv+6/7v/u/+7/7n/uf+5/7r/uv+6/7v/u/+9/73/vv+//8D/wP/A/8D/wf/C
/8L/xP/F/8b/xv/I/8j/yf/K/8v/zP/N/8//0P/R/9L/1P/W/9r/3P/e/+D/5P/m/+r/
6//w//P/9v/3//z//v8AAAMABwAJAAsADQARABIAFAAWABoAGgAaABoAGAAXABcAFwAV
ABUAFAATABIAEQAPAA4ACgAKAAoABwAGAAUAAgAAAP3/+v/4//X/8f/w/+7/7P/o/+b/
5P/j/+H/3//d/9v/2v/Y/9b/1P/U/9P/0v/R/9D/z//P/8//zf/N/8z/y//K/8v/yv/L
/8z/y//M/83/y//L/8v/yv/M/8z/zP/M/83/zf/O/87/zv/P/9D/0f/R/9H/0f/R/9H/
0f/R/9L/1P/U/9T/1P/W/9b/1v/W/9j/2P/Y/9j/2v/a/9r/2//b/9r/2v/a/9r/2v/a
/9r/3P/c/9z/3P/c/9z/3P/c/9z/3P/b/9v/3f/d/93/3P/a/9r/2v/a/9r/2v/a/9r/
3P/b/9v/2//d/93/3f/d/9v/2//b/9v/2//b/9r/2v/d/93/3P/c/9z/3P/b/9v/2//b
/9v/2//d/93/3f/d/93/3v/e/97/3v/e/97/3v/f/9//3//g/+H/4f/h/+H/4v/i/+T/
5P/k/+T/5f/m/+j/6f/p/+j/5//l/+b/5//o/+r/6f/q/+r/6v/p/+n/6f/p/+f/6P/o
/+f/5//l/+T/5P/h/+H/4P/g/93/3f/d/9z/3v/e/97/3f/f/93/3f/d/9//3//f/9//
3//f/9//3//f/9//3//f/9//3//f/9//4f/h/+H/4f/h/+H/4f/h/+H/4f/h/+H/4//i
/+L/4//j/+P/4//j/+P/4//j/+P/4f/g/93/2//Z/9j/2P/i//L/DAAuAFYAhAC6APQA
KQFdAYQBmAGQAWgBKwHnAJ0AUwAcAAUA///2/+z/5//l/+D/3v/g/+L/4//k/+T/5P/j
/+L/4f/g/+D/3//f/9//3//f/9//3v/e/9//3//f/9//4f/h/+H/4f/h/+H/4v/i/+L/
4v/i/+H/4f/h/+H/4f/h/+L/4v/i/+T/5f/l/+X/5f/l/+X/5v/m/+b/5//n/+f/5//o
/+n/6v/q/+r/6v/r/+z/7P/u/+//8P/w//L/9P/1//b/9//2//f/+f/6//3//v8AAAIA
BAAGAAgACgAOABAAFAAVABoAHQAgACEAJAAmACgAKwAvADEAMwA1ADgAOAA5ADoAPAA8
ADwAPAA+AD0APQA9ADkAOQA4ADcAOAA3ADUANAAyADIAMgAvACwAKwAoACYAIgAgAB8A
HQAbABoAGAAWABQAEgAQAA8ADQALAAkABwAEAAIAAAD+/wAA///+//3/+v/5//n/+f/3
//X/9v/2//b/9v/2//b/9P/0//X/9f/2//b/9v/1//P/8//z//T/8//0//T/9P/1//X/
9f/1//X/9v/2//X/9v/1//X/9v/3//f/9v/2//f/9//3//b/9v/2//b/9f/3//X/9f/1
//f/9//3//f/9//3//f/9//1//X/9f/1//f/9//3//f/9//3//f/9//3//f/9//3//f/
9//3//f/9//2//b/9//5//n/+f/5//f/9//3//f/9//2//X/8//v/+z/6v/u//z/EAAs
AEwAdgCmAOAAGQFRAYIBqAGuAZIBXwEdAdEAhQBOADUAKwAgAA4ABQABAPz/+P/2//b/
9//2//T/9P/z//D/7//u/+7/7f/t/+3/7f/t/+3/7P/s/+v/6//r/+v/6//r/+v/6//t
/+3/7v/u/+z/7P/s/+v/7f/t/+3/7f/t/+7/7v/u/+7/7//v/+//7//v/+//8P/w//D/
8f/x//P/8//0//X/9v/2//b/9v/3//j/+P/6//v//P/8//7/AAABAAIAAwAEAAUABwAI
AA0ADgAQABIAFAAWABgAGgAeACAAJAAlACYAKQAsAC0AMAAyADQANwA6ADsAPAA9AD0A
PAA8ADwAPAA8ADwAPAA6ADkAOQA5ADcANwA2ADUANAAzADEAMAAsACwALAApACgAJwAk
ACIAHwAcABoAFwAUABIADwAMAAwACgAIAAcABwAFAAMAAQACAAAA/v/8//3//f/9//3/
/P/7//v/+//7//v/+v/5//r/+//6//v//f/7//v/+//9//3//f/8//z//P/8//z//f/9
//7//v/9//3//f/9//3//f/9//3//f/9//3//v/+//7//v/+//7//v/+//7//v/+//7/
/v/+//7//v///////v/+//7//v/+//7//v/+//7//v/+//z//P/8//z//v/+//3//f/9
//3//f/8//z//P/8//z//P/8//z//P/8//v/+//7//v/+//7//v/+f/5//n/+f/7//v/
+v/6//v/+//6//r/+v/6//n/+f/5//n/+f/5//v/+//7//v/+f/6//r/+v/6//r/+v/6
//n/+f/5//r/+f/5//n/+f/4//n/+v/6//n/+f/6//r/+v/6//v/+//6//n/+f/5//n/
+f/5//n/+f/5//n/+f/5//n/+f/5//n/+f/5//j/+P/4//j/+P/5//n/+f/5//r/+f/5
//r/+v/4//j/+P/6//v/+f/5//j/+P/4//j/+P/6//r/+v/6//r/+v/6//r/+v/6//r/
+v/4//j/+P/4//r/+v/6//r/+v/6//r/+v/6//r/+v/6//r/+v/6//r/+v/6//r/+v/6
//r/+v/6//j/+P/4//j/+P/4//j/+P/4//j/+P/4//j/+P/4//j/+P/4//j/+P/4//j/
+P/4//r/+v/6//r/+v/6//r/+v/6//r/+v/6//j/+P/4//j/+P/4//j/+P/6//r/+v/6
//r/+v/6//r/+v/6//r/+v/6//r/+v/6//r/+v/6//r/+v/6//r/+v/6//r/+v/6//r/
+v/6//r/+v/6//r/+v/6//r/+v/6//r/+v/6//r/+P/4//j/+P/4//j/+P/4//j/+P/4
//j/+P/4//j/+P/4//j/+P/4//j/+P/4//j/+v/6//r/+v/6//r/+v/6//j/+P/4//j/
+P/4//j/+P/6//r/+v/6//r/+v/6//r/+P/4//j/+P/4//j/+P/4//b/9v/2//b/+P/4
//j/+P/4//j/+P/4//b/9v/2//b/9P/0//T/9P/2//b/9v/2//j/+P/4//j/+v/6//r/
+v/6//v/+//8//r/+v/5//n/+f/5//r/+//8//z//P/7//3//f/9//3/AAAAAP//////
//7//v/9//3//P/8//v/+f/5//j/+P/3//b/9P/z/+//7//v/+//7f/t/+3/7f/t/+3/
7f/t/+3/7f/t/+3/7f/t/+3/7f/t/+3/7f/t/+3/7f/t/+3/6//r/+v/6//s/+z/7f/t
/+v/6//r/+v/6//t/+3/6//q/+n/6f/l/+L/4P/k/+7/AAAcADwAZACUAMwAAwE3AWoB
jgGeAZABZQElAeEAlQBOABsABwACAPj/7f/p/+b/5P/i/+L/4//k/+b/5v/j/+L/4f/g
/+D/3//f/9//3//f/9//3v/e/93/3f/d/93/3f/d/93/3f/b/9v/3P/c/97/3v/e/93/
2//b/9v/2//Z/9r/2v/a/9z/3f/d/93/3f/d/93/3v/e/97/3//f/9//3//g/+H/4P/g
/+D/4P/h/+L/4v/k/+P/5P/k/+b/5P/l/+b/5//o/+n/6//s/+3/7v/w//L/8v/0//b/
+P/6//z/AAABAAIABQAIAAkADAAOABAAEwAVABcAGQAbAB4AHgAfACAAIgAiACIAIgAj
ACMAJAAlACYAJwAnACcAKQApACgAKAApACoAKwApACwALQAsACwAKwAqACoAKQAqACoA
KQAoACgAJgAkACMAHgAbABgAFQAUABIAEAAOAA0ACwAJAAcAAwABAAAA///+//3/+//5
//X/9f/z//P/8//x//H/8f/v/+//7//u/+7/7v/u/+7/7f/t/+7/7v/r/+v/6//r/+n/
6f/p/+n/5//n/+f/6P/o/+j/6P/o/+b/5v/m/+b/5P/k/+T/5P/k/+T/5P/l/+P/4v/i
/+L/4v/i/+L/4v/i/+L/4v/i/+D/4P/g/+D/4P/g/9//3//f/9//3//e/9z/3P/c/9z/
3P/c/9z/3P/c/9v/2//b/9v/2//b/9v/2//b/9v/2//Z/9n/2P/Y/9n/2f/Y/9j/2P/Y
/9f/1//W/9X/1P/T/9X/1f/V/9X/1f/W/9b/1v/U/9T/1P/U/9P/0//T/9T/0//T/9P/
0//S/9P/1P/U/9P/0//U/9T/1P/U/9X/1f/U/9T/1P/U/9T/1v/W/9f/1//W/9b/1v/V
/9f/1//X/9j/1//Y/9j/2P/V/9X/1f/V/9T/1P/T/9H/0f/P/87/zv/L/8v/yv/K/8f/
x//H/8b/xv/G/8b/xf/D/8H/wf/B/8H/wf/B/8H/wf/B/8H/wf/D/8P/w//D/8H/wf/B
/8H/wf/B/8H/wf/A/7//vv+9/73/vf+9/73/vf+8/7z/vf+//7//v/+//73/vf+9/73/
u/+8/7n/t/+z/7D/sP+2/8D/0v/u/xIAOgBsAKQA2wARAUQBaAF2AWQBNQH3AKsAVwAO
AN//0f/I/77/tf+x/67/rP+s/67/sf+0/7b/tv+x/67/rf+s/6z/rf+t/63/rf+t/63/
rv+s/w==
         </WaveFormData>
      </LeadData>
      <LeadData>
         <LeadByteCountTotal>10000</LeadByteCountTotal>
         <LeadTimeOffset>0</LeadTimeOffset>
         <LeadSampleCountTotal>5000</LeadSampleCountTotal>
         <LeadAmplitudeUnitsPerBit>4.88</LeadAmplitudeUnitsPerBit>
         <LeadAmplitudeUnits>��V</LeadAmplitudeUnits>
         <LeadHighLimit>2147483647</LeadHighLimit>
         <LeadLowLimit>268435456</LeadLowLimit>
         <LeadID>V6</LeadID>
         <LeadOffsetFirstSample>0</LeadOffsetFirstSample>
         <FirstSampleBaseline>0</FirstSampleBaseline>
         <LeadSampleSize>2</LeadSampleSize>
         <LeadOff>FALSE</LeadOff>
         <BaselineSway>FALSE</BaselineSway>
         <ExcessiveACNoise>FALSE</ExcessiveACNoise>
         <MuscleNoise>FALSE</MuscleNoise>
         <LeadDataCRC32>4216613841</LeadDataCRC32>
         <WaveFormData>
3P/c/9z/3P/c/9z/3P/c/9r/2v/a/9r/3P/c/9z/3P/e/97/3v/e/97/3v/e/97/3P/c
/9z/3P/e/97/3v/e/+D/4P/g/+D/4P/g/+D/4P/g/+D/4P/g/+H/4v/j/+T/5v/m/+b/
5v/o/+j/6P/o/+r/6v/q/+r/6//s/+3/7v/v//D/8f/y//T/9v/4//r//P/+/wAAAgAE
AAYACAAKAA4AEAASABQAFgAYABoAHAAdAB4AHwAgACIAIgAiACIAIgAiACIAIgAiACIA
IgAiACEAIAAfAB4AGwAaABkAGAAVABQAEwASAA8ADgANAAwACwAKAAkACAAGAAQAAgAA
AP3//P/7//r/9//2//X/9P/z//L/8f/w/+7/7v/u/+7/7f/s/+v/6v/s/+z/7P/s/+z/
7P/s/+z/6//r/+v/6//p/+n/6f/q/+n/6f/q/+r/6P/o/+n/6f/s/+z/6v/q/+r/6f/p
/+n/6v/r/+r/6//s/+z/7P/s/+3/7f/t/+3/7v/u/+7/7v/t/+3/7f/t/+3/7f/t/+z/
7P/s/+z/7f/v/+//7//v/+3/7v/u/+3/7f/t/+3/7f/t/+3/7f/t/+3/7f/t/+3/7f/t
/+3/7f/t/+3/7f/t/+z/6v/n/+P/3v/d/+D/6P/4/w0AJgBEAGsAlwDDAPAAGgE2ATwB
KAECAdMApAB5AFoARwA4ACUAEwAHAAEA/P/2//L/7//u/+3/7f/q/+r/5//m/+b/5P/m
/+X/5f/l/+P/4//j/+P/4//j/+P/4//j/+P/4//j/+P/4//j/+P/5P/k/+T/5P/l/+X/
5f/l/+b/5v/m/+X/5f/l/+b/5v/m/+f/5//n/+f/5//n/+j/6P/o/+j/6P/p/+n/6v/q
/+r/7P/s/+z/7v/u/+//7//v//H/8f/y//T/9v/3//j/+v/6//z//v8AAAEAAgAEAAUA
BwAJAAsADQAQABIAFAAWABcAGQAcAB4AHgAdAB0AHwAgACAAIQAfACAAIQAhACEAIQAh
ACEAHwAfAB8AHgAcABwAGwAaABcAFwAWABUAEwARAA8ADQALAAoACAAIAAUABAACAAAA
/v/7//r/+P/6//f/9//2//T/8//0//T/8//y//H/8P/x//H/8f/x//P/8//y//L/8v/x
//D/8P/w//D/8P/v//D/8f/y//P/8//z//P/8//z//T/9P/0//P/8v/y//L/8v/y//L/
8v/0//T/9P/0//T/9f/1//X/9f/1//X/9v/0//T/8//z//P/8v/y//L/8v/y//L/8v/y
//L/8v/y//T/9P/0//P/8//z//P/8//x//L/8v/y//L/8f/x//H/8f/x//H/8f/y//L/
8v/x//H/8f/x//H/8f/x//H/8f/x//H/8f/x//H/8f/x//L/8P/w//D/8P/w//D/8P/w
//L/8f/x//H/8f/x//H/8v/w//D/8P/x//P/8//z//L/8v/x//D/8P/v/+//8P/w//D/
8P/w//D/8v/y//L/8v/x//L/8v/y//L/8v/y//L/8P/w//D/8f/z//P/8//z//H/8f/x
//L/8v/y//L/8v/z//P/8f/x//H/8v/y//H/8//z//P/8//z//P/8v/y//H/8v/0//T/
9P/y//L/8v/y//L/8v/y//L/9P/0//T/9P/0//T/9P/0//L/8v/y//L/8v/y//L/8v/y
//L/8v/y//T/9P/0//T/9P/0//T/9P/y//L/8v/y//T/9P/0//T/9P/0//T/9P/0//T/
9P/0//T/9P/0//T/9P/0//T/9P/0//T/9P/0//T/9P/0//T/9P/0//T/9P/0//T/9P/0
//T/9P/0//T/9P/0//T/9P/0//T/9P/0//b/9v/2//b/9v/2//b/9v/2//b/9v/2//b/
9v/2//b/9v/2//b/9v/2//b/9v/2//T/9P/0//T/9P/0//T/9P/2//b/9v/2//T/9P/0
//T/9v/2//b/9v/2//b/9v/2//b/9v/2//b/9v/2//b/9v/2//b/9v/2//b/9v/2//b/
9v/2//b/9v/2//b/9v/2//b/9v/2//b/9v/2//b/9v/2//b/9v/2//b/9v/2//b/9v/2
//b/9v/2//b/9v/2//b/9v/2//b/+P/4//j/+P/4//j/+P/4//j/+P/4//j/+v/6//r/
+v/6//r/+v/6//z//P/8//z/+v/7//v/+//7//v/+//7//7//////wAA/v/+//7///8B
AAIAAgAAAAEAAQAAAAAAAQABAAEA//8BAAAAAAAAAP///f/8//v/+v/4//f/9v/0//P/
8//z//P/8//z//P/8v/y//L/8v/z//P/8//z//P/8//0//T/8//z//P/8//1//X/9f/1
//X/9f/1//X/9f/1//X/9f/z//P/8//z//P/8v/y/+//6//m/+X/6P/y/wIAFQAuAE4A
dwChAM8A+gAkAT4BRAEyAQ4B3wC0AIsAYgBFADgAKQAXAAsABQAAAPr/+P/3//j/9f/z
//T/9P/z//L/8v/w/+7/7f/t/+3/7f/t/+3/7f/t/+3/7f/t/+3/7f/t/+3/7f/t/+3/
7f/u/+7/7v/u/+//7//v/+//7v/u/+7/7f/t/+3/7v/u/+7/7//v/+//7//v/+//8P/u
/+7/7v/u//H/8f/y//L/8v/0//T/9P/2//b/9//3//f/+f/5//r/+v/8//3//v/+//7/
AAACAAIAAwAEAAYABwAJAAsADQANABAAEgAUABYAFwAZABwAHwAgACAAIQAjACQAJAAl
ACcAKAApACkAKQApACkAKQAqACsALAAsAC0ALgAuAC4ALgAvAC8ALwAvAC8ALwAvAC4A
LgAtAC4ALwAuACwAKgAsACkAKAAmACYAIwAjACIAHQAbABsAGgAYABYAFAASABAADwAO
AA0ADQANAAwADAAKAAkACAAIAAYABgAGAAUAAwADAAMAAwADAAMAAwADAAEAAgACAAIA
AQAAAAAAAAAAAAAAAAAAAP7//v/+//7/AAABAAEAAQAAAP///v/+//z//P/7//v//f/8
//z//P/8//z//P/8//r/+v/6//r/+P/4//j/9//4//n/+v/7//r/+v/5//j/+P/3//f/
9//3//f/9//3//j/+P/4//f/9//3//f/9//3//f/9//3//f/9//3//f/9f/1//X/9v/2
//b/9v/2//j/+P/4//j/9v/1//X/9f/1//X/9f/2//b/9v/2//f/9//3//f/9v/2//X/
9P/0//P/8//0//T/9P/0//T/9P/2//b/9v/2//X/9v/2//b/9v/2//b/9v/2//b/9v/5
//r/+P/4//j/+P/6//r/+v/6//z//f/9//3/+//7//v/+//+//////8AAAAAAAAAAAEA
AAAAAP///P/+//3/+//6//f/9//3//X/8//y//L/8v/y//H/8f/x//H/8P/w//D/7v/t
/+3/7f/v/+//7//v/+7/7v/u/+7/7//v/+//7//v/+//8P/w/+//7//v/+//7//v/+//
7//v/+//7//v/+//7//v/+//7//v/+//7//t/+z/6v/n/+P/3v/f/+T/7v8AABcAMgBS
AHsApwDTAP4AJAE6ATwBJgEAAdMAogBzAEwANQAoABsADQADAP3/+P/0//L/8f/w//H/
7//s/+z/6//q/+r/6P/q/+n/6f/p/+f/5//n/+f/5//n/+f/5//p/+n/6f/p/+n/6f/p
/+n/6P/o/+j/6P/n/+f/5//n/+r/6v/q/+n/6f/p/+r/6v/o/+n/6f/p/+n/6f/p/+r/
6v/q/+r/6v/r/+v/7P/s/+r/7P/s/+z/7v/u/+//7//v//H/8f/y//L/9P/1//b/+v/6
//z//v/8//3//v8AAP//AQADAAUACQAMAA4AEAAUABUAFwAaAB0AHgAeAB8AIwAkACQA
JQAnACgAKQApACcAJwAnACcAJQAlACUAJAAkACQAIwAiAB8AHwAeAB0AGgAZABgAFwAU
ABIADwAOAAwACgAHAAQABAABAAAA/v/+//v/+//6//f/9f/1//T/8//y//H/8P/w/+//
7v/t/+3/7f/s/+z/7P/r/+r/6v/q/+r/6v/p/+v/6//r/+v/6f/p/+n/6f/p/+r/6v/q
/+v/6v/q/+r/7P/s/+z/7P/q/+r/6v/q/+z/7f/t/+3/6//r/+v/7P/s/+z/6//r/+z/
7P/t/+7/7v/u/+7/7v/u/+7/7v/u/+7/7v/u/+3/7//v/+//7//t/+7/7v/u/+z/6//r
/+v/7f/t/+3/7f/s/+z/7P/r/+3/7f/t/+3/7f/t/+3/7f/t/+3/7f/t/+v/6//r/+z/
7P/s/+z/7P/s/+z/7P/s/+z/6//r/+v/6//r/+v/7P/s/+z/7P/t/+v/6//r/+r/6//r
/+v/7P/t/+3/7v/u//D/7v/u/+7/7v/u/+7/7v/v//D/8f/y//L/8//z//P/9f/1//X/
9f/2//f/9//4//f/9v/1//X/8//0//T/8v/w/+//7f/s/+v/6//r/+n/6f/o/+j/6P/o
/+f/5//n/+n/6P/o/+j/6P/n/+f/5//n/+f/5//n/+b/5v/m/+b/5//n/+f/5//p/+n/
6v/q/+n/6f/p/+n/5//n/+f/5//p/+n/6f/p/+n/6f/p/+n/6f/p/+n/6f/n/+b/5P/h
/9v/2P/Z/97/6v/8/xEAKgBMAHUAnwDLAPYAGgEyATQBHAH2AMsAnABvAEoAMwAmABcA
CQD///n/9P/w/+r/6f/q/+v/6//q/+r/6f/o/+j/5v/m/+X/5f/l/+P/4//j/+P/5f/l
/+X/5f/l/+X/5f/l/+X/5f/l/+X/5v/m/+b/5v/l/+X/5f/l/+b/5v/m/+X/5//n/+j/
6P/m/+f/5//n/+f/5//n/+j/6P/o/+j/6P/r/+v/7P/s/+z/7v/u/+7/7v/u/+//7//v
//H/8f/y//L/9P/1//b/+P/4//r//P/8//3//v8AAAEAAwAFAAcACwAOABAAEgAUABUA
FwAaAB0AHgAeAB8AIwAkACQAJQAlACYAJwAnACcAJwAnACcAJQAlACUAJAAkACQAIwAi
ACEAIQAgAB8AHAAbABoAGQAXABYAFAAUABMAEgAQAA4ADAAJAAgABgAGAAMAAwACAP3/
+//7//r/+//6//n/+P/2//X/9P/z//P/8//y//L/8v/y//L/8v/y//L/8v/w//H/8f/x
/+//7//v/+//8P/x//H/8v/w//D/8P/x/+//8P/w/+7/8P/v/+3/7P/u/+//8P/v//H/
8P/w//D/8v/x//H/8f/x//D/8P/w//L/8f/x//H/8f/x//H/8f/w//D/8P/w/+//7//v
/+//7//v//D/8P/v/+//7//v//H/8f/x//H/7//v/+//7//x//H/8f/x/+//7//v/+//
7//u/+r/5//j/+D/4f/o//b/CAAfADoAYACLALcA5QAOAS4BPAEwAQ4B4ACxAIYAYwBM
AD0ALgAbAA0ABQABAPr/9P/y//H/8P/v/+3/7P/s/+v/6v/q/+j/6P/n/+f/5//n/+f/
5//n/+X/5f/l/+X/5f/l/+X/5f/n/+f/5//n/+b/5v/m/+b/5//n/+f/5//o/+j/6P/n
/+f/5//o/+j/6P/p/+n/6f/r/+v/6//s/+z/7P/s/+z/7f/t/+7/7v/u//D/8P/w//L/
8v/z//P/9f/3//f/+P/4//r/+//8//z//P/+/wAAAQADAAUACAALAA0ADwARABEAFAAW
ABgAGgAbAB0AIAAiACIAIQAhACEAIgAiACMAIQAiACMAIwAjACMAIwAjACIAIQAgAB4A
HgAeAB0AHAAaABkAFwAVABIAEQAQAA8ACwAKAAgACAAFAAQAAgAAAAAA/f/8//r//P/5
//n/+P/3//X/9f/0//X/9P/z//L/9P/z//L/8f/z//P/8v/y//T/8//y//L/9P/0//T/
8//z//P/8//z//X/9f/1//X/8//0//T/9P/1//T/9P/0//b/9v/2//b/9v/2//b/9v/0
//X/9f/1//P/8//z//T/9v/2//X/9f/3//b/9v/2//T/9P/0//T/9P/0//T/9P/0//T/
9P/z//P/8//z//P/9f/2//b/9v/0//P/8//z//P/8//z//P/8v/y//L/8f/x//H/8f/x
//P/8//z//P/8f/x//H/8f/z//P/8//0//L/8v/y//L/8v/y//L/8v/y//H/8f/x//P/
8//z//T/8v/y//L/8//z//P/8//y//T/8//y//L/8f/x//L/8v/0//T/9P/0//L/8v/y
//L/8//0//T/9P/0//T/9P/0//T/9P/0//X/8//z//P/8//z//P/8//0//T/9P/0//T/
9f/1//P/8//z//T/9P/z//X/9f/1//X/9f/1//T/9P/1//T/9v/2//b/9P/0//T/9P/2
//b/9v/2//b/9v/2//b/9v/2//b/9v/2//b/9v/2//b/9v/2//b/9v/2//b/9v/2//b/
9v/2//b/9v/2//b/9v/2//b/9v/2//b/9v/2//b/9v/2//b/9v/2//b/9v/2//b/9v/2
//b/9v/2//b/9v/2//b/9v/4//j/+P/4//j/+P/4//j/+P/4//j/+P/4//j/+P/4//j/
+P/4//j/+v/6//r/+v/6//r/+v/6//j/+P/4//j/+P/4//j/+P/4//j/+P/4//j/+P/4
//j/+P/4//j/+P/4//j/+P/4//j/+P/4//j/+P/4//j/+P/4//j/+P/4//j/+P/4//j/
+P/4//j/+P/6//r/+v/6//r/+v/6//r/+v/6//r/+v/6//r/+v/6//r/+v/6//r/+v/6
//r/+v/6//r/+v/6//r/+v/6//r/+v/6//r/+v/6//r/+v/6//z//P/8//z/+v/6//r/
+v/6//r/+v/6//r/+v/6//r/+v/6//r/+v/8//z//P/8//z//P/8//z//P/8//z//P/+
//7//v/+//z//f/9//3///////////8AAAEAAQACAAIAAgACAAMABQAGAAYABAAGAAUA
AwACAAIAAwAEAAMABQAEAAQABAADAAEAAAD///7//P/7//r/+v/5//n/+f/3//f/9//3
//j/+P/4//j/9//3//f/9//3//f/+P/4//f/9//3//f/+f/5//n/+f/5//n/+f/5//n/
+f/5//n/+f/5//n/+f/5//j/9v/z/+//6v/p/+r/8v8AABMAKgBGAGsAlQDBAOwAGAE4
AUYBPgEeAfMAxgCbAHAATwA8AC8AHwATAAsACAACAP7/+//6//n/9//2//T/8//y//L/
8P/y//H/8f/x/+//7//v/+//8f/x//H/8f/v/+//7//v//H/8f/x//H/8P/w//D/8P/v
/+//7//v//D/8P/w/+//7//v//D/8P/w//H/8f/x//H/8f/x//L/8v/y//L/8v/x//H/
8v/y//L/9P/0//T/9v/2//f/9//3//n/+f/6//j/+v/7//z//v/+/wAAAgACAAMABAAG
AAUABwAJAAsACwAOABAAEgAUABUAFwAaAB0AHgAeAB8AIQAiACIAIwAjACQAJQAlACYA
JwAoACkAKwArACsAKgAsACwAKwAqACoAKwArACsALQAtAC0ALQAuAC4ALQAuAC0ALAAq
ACgAKAAlACQAIgAiAB8AHwAeABsAGQAZABgAFgAUABIAEAAOAA0ADAALAAkACQAIAAgA
CAAHAAYABgADAAIAAQD//wEAAQABAAEA///////////9//7//v/+//3//P/8//z/+v/6
//r/+v/6//r/+v/6//z//f/9//3//P/7//r/+v/4//j/9//3//f/9v/2//b/9v/2//b/
9v/2//b/9v/2//b/9v/2//X/9f/1//X/9f/0//T/8//y//T/8//z//P/9f/1//X/9f/0
//T/9P/z//H/8f/x//H/8f/x//H/8f/x//H/8f/x//H/8f/x//L/8v/y//L/8v/w//D/
8P/w//D/7//v/+//7//v/+//8P/y//L/8v/z//L/8f/w/+7/8P/v/+7/7v/t/+3/7v/u
/+7/7v/u/+7/8P/w//D/8P/v//D/8P/w//D/8P/w//D/8P/w//D/8P/w//L/8v/y//L/
8//1//b/9//1//X/9f/1//X/9f/0//T/9v/2//b/9//3//j/+P/2//b/9f/z//L/8P/v
/+7/6//q/+j/5//m/+b/5f/l/+X/5//m/+b/5v/m/+X/5f/l/+P/4//j/+P/5P/k/+T/
5P/l/+X/5f/l/+T/4//j/+L/4f/h/+H/4f/j/+P/4//j/+X/5f/l/+X/5f/l/+X/5f/j
/+P/4//j/9//3P/a/9n/1//U/9H/1P/e/+z/AQAcADwAYwCPALkA5AAMASgBMgEmAQQB
2wCqAHkATAAvACAAEQABAPX/7//q/+b/4v/h/+D/3//h/+D/3v/f/97/3v/c/9z/2//b
/9v/2//b/9v/2//b/9v/2//b/9v/2//b/9v/2//b/9v/2//a/9r/2v/a/9n/2f/Z/9n/
2v/a/9r/2f/Z/9n/2v/a/9r/2//b/9v/2f/Z/9n/2v/a/9r/2v/a/93/3f/e/97/3v/g
/+D/4P/g/+D/4f/h/+H/4//j/+T/5P/m/+f/6P/q/+r/7P/u//D/8f/y//T/9f/3//n/
+////wIABAAGAAgACQALAA4AEwAUABQAFQAZABoAGgAbAB0AHgAfAB8AHwAfAB8AHwAd
AB0AHQAcABwAHAAbABoAFwAXABYAFQAUABMAEgARAA0ADAAKAAoACAAGAAMAAAAAAP3/
/P/6//j/9f/1//T/8//x//H/8P/v/+7/7f/s/+z/6//q/+n/6f/p/+j/6P/o/+f/5v/m
/+f/6P/p/+n/6P/n/+b/5f/n/+f/5//n/+f/6P/o/+j/6P/o/+n/6v/q/+r/6v/q/+j/
6P/o/+j/6v/r/+v/6//r/+v/6//s/+7/7v/t/+3/7//u/+7/7v/u/+7/7v/u/+7/7v/u
/+7/7v/u/+7/7f/v/+//7//v/+3/7v/u/+7/7v/t/+3/7f/t/+3/7f/t/+7/7v/u/+3/
7f/t/+3/7f/t/+3/7f/t/+3/7f/t/+3/7f/t/+3/7v/s/+z/7P/s/+z/7P/s/+z/7P/r
/+v/6//t/+3/7f/u/+7/7v/u/+//7//v/+//7v/w/+//7v/u/+//7//w//D/8P/u//D/
8P/w//D/8f/y//P/9P/0//X/9f/1//f/9//3//f/9v/3//f/+P/2//b/9v/3//b/9v/1
//L/8v/x/+//7v/t/+3/7f/r/+n/6P/o/+j/6P/n/+f/5//p/+j/6P/o/+j/5//n/+f/
5//n/+f/5//o/+j/6P/o/+f/5//n/+f/6f/p/+r/6v/p/+n/6f/p/+f/5//n/+f/6f/p
/+n/6f/p/+n/6f/p/+n/6f/p/+n/6f/m/+L/3//b/9j/1//e/+r//P8TAC4AUgB7AKUA
0QD6ABwBLgEuARQB6gC/AJYAawBGADEAJAAXAAcA///5//L/7v/s/+v/7P/r/+v/6v/o
/+f/5v/m/+T/5P/j/+P/4//j/+P/4//j/+P/4//j/+P/5f/l/+X/5f/j/+P/4//j/+T/
5P/k/+T/5f/l/+X/5f/k/+T/5P/j/+X/5f/m/+b/5v/n/+f/5//n/+f/5//o/+j/6P/o
/+j/6f/p/+r/6v/q/+z/7P/s/+7/7v/v/+//7//x//H/8v/w//L/8//0//b/9v/4//r/
/P/9//7/AAABAAMABQAHAAkADAAOABAAFAAVABcAGgAdAB4AHgAfACEAIgAiACMAJQAm
ACcAJwAnACcAJwAnACUAJQAlACQAJAAkACMAIgAhACEAIAAfABwAGwAaABkAFQAUABIA
EgATABIAEAAOAAwACQAIAAYABgADAAMAAgD///3//f/8//v/+v/5//j/+P/3//b/9f/z
//H/8v/y//L/8v/y//L/8P/w//D/8P/w//H/8f/x//H/8f/x//H/8f/x//D/8P/u/+7/
7v/v/+//8P/w/+7/7//v/+7/7v/v/+//7//t/+7/7v/v//D/8v/x//H/8f/x//D/8P/w
//L/8f/x//H/8f/x//H/8f/u/+7/7v/u//H/8f/x//H/8f/x//L/8v/x//H/8f/x/+//
7//v/+//7//v/+//7//x//H/8f/x/+//7//v/+//7//u/+z/6//n/+T/4f/i/+r/+P8L
ACIAPgBjAI8AvQDoABIBMAE6ASwBCgHdAK4AgwBiAE0AQAAtABsADwAHAAAA+v/2//P/
8v/x/+//7v/u/+v/6v/q/+j/6P/n/+f/5//n/+f/5//n/+f/5//n/+f/5//n/+f/5//n
/+f/5//n/+j/6P/o/+j/5//n/+f/5//o/+j/6P/n/+f/5//o/+j/6v/r/+v/6//r/+v/
6//s/+z/7P/s/+z/7f/t/+7/7v/u//D/8P/w//L/8v/z//P/9f/3//f/+P/2//j/+f/6
//z//P/+/wAAAgADAAQABgAJAAsADQAPABEAFAAWABgAGAAZABsAHgAfACAAIAAhACEA
IgAiACMAIQAiACMAIwAjACMAIwAjACMAIwAjACIAIAAgAB8AHgAbABsAGgAZABYAFQAU
ABMADwAOAAwADAAJAAgABgAEAAQAAQAAAP7/AAD9//3//P/7//n/+f/4//n/+P/3//b/
+P/3//b/9f/1//X/9P/0//b/9f/0//T/9v/2//b/9f/1//X/9f/1//X/9f/1//X/9//4
//j/+P/3//b/9v/2//j/+P/4//j/+P/4//j/+P/4//n/+f/5//f/9//3//j/+P/4//f/
9//5//j/+P/4//j/+P/4//j/+P/4//j/+P/4//j/+P/3//f/9//3//f/9//4//j/+P/2
//X/9f/1//X/9f/1//X/9v/2//b/9f/3//f/9//3//X/9f/1//X/9f/1//X/9f/1//X/
9f/2//b/9v/2//b/9P/0//T/9P/2//X/9f/1//X/9f/1//b/9v/2//b/9//1//X/9f/0
//b/9f/0//T/8f/x//L/8v/w//D/8P/w//D/8P/w//D/7//w//D/8P/w//D/8P/w//D/
8P/w//H/7//v/+//7//v/+//7//w//D/8P/w//D/8f/x/+//7//v//D/8P/v/+//7//v
/+//8f/x//D/8P/x//L/8v/w//D/8P/w//D/8P/w//D/8P/w//D/8P/w//D/8P/w//D/
8P/w//D/8P/w//D/8P/w//D/8v/y//L/8v/y//L/8v/y//L/8v/y//L/8v/y//L/8v/y
//L/8v/y//L/8v/y//L/8P/w//D/8P/y//L/8v/y//L/8v/y//L/8P/w//D/8P/y//L/
8v/y//L/8v/y//L/8v/y//L/8v/y//L/8v/y//D/8P/w//D/8v/y//L/8v/y//L/8v/y
//L/8v/y//L/8v/y//L/8v/y//L/8v/y//L/8v/y//L/8v/y//L/8v/y//L/8v/y//L/
8v/y//L/8v/y//L/8v/y//L/8v/y//L/8v/y//L/8v/y//L/8v/y//L/8v/y//L/8v/y
//L/8P/w//D/8P/y//L/8v/y//L/8v/y//L/8v/y//L/8v/y//L/8v/y//L/8v/y//L/
8v/y//L/8v/y//L/8v/y//T/9P/0//T/8v/y//L/8v/0//T/9P/0//L/8v/y//L/8v/y
//L/8v/0//T/9P/0//L/8v/y//L/8v/y//L/8v/y//L/8v/y//P/9P/1//b/9v/2//b/
9v/2//b/9v/2//f/9//3//f/9//3//f/+P/7//v//P/8//z//P/9//3/AAAAAP7//v/+
//3//f/9///////9//3/+v/6//r/+v/4//f/9v/1//L/8v/y//L/7//v/+//7//x//H/
8f/w//D/8P/w//H/7//v/+//7//x//L/8v/x//H/8f/x//H/7//v/+//7//x//H/8f/x
//H/8f/x//H/8f/z//P/8f/w//D/7f/p/+T/4f/i/+j/9P8JACAAPABhAIsAtwDgAAwB
LAE6ATQBFgHtAMAAlQBsAEkANAApABsACwADAP7/+P/0//P/8v/x//H/7v/u/+3/7P/s
/+r/6v/p/+n/6f/p/+n/6f/p/+n/6f/p/+n/6f/p/+n/6f/n/+f/5//n/+r/6v/q/+r/
5//n/+f/5//o/+j/6P/n/+n/6f/q/+r/6P/p/+n/6f/p/+n/6f/q/+r/6v/q/+r/6f/p
/+r/6v/q/+z/7P/s/+7/7v/v/+//7//x//H/8v/y//T/9f/2//b/9v/4//r/+v/7//z/
/v///wEAAwAFAAUACAAKAAwADgAPABEAFAAVABYAFgAXABkAGgAaABsAHAAeACAAIQAj
ACMAIwAjACUAJQAlACQAJgAmACUAJAAmACcAJwAnACcAJwAnACcAJgAmACUAJgAoACgA
JwAmACYAIwAiACAAHwAbABoAGAAVABMAEwASABEAEAAPAA4ADQALAAkABwAGAAUAAwAC
AAAA///+//7//P/8//z/+//7//v/+//7//n/+f/5//n/+f/6//r/+v/3//b/9v/2//b/
9v/2//b/9P/0//T/9P/2//f/9//3//b/9f/0//T/9P/0//P/8//z//L/8v/y//D/8P/w
//D/8v/y//L/8v/w//D/8P/v/+3/7f/t/+3/6//s/+z/7P/s/+v/6//r/+v/6//r/+v/
6v/q/+r/6f/p/+n/6f/p/+v/6//r/+v/6//r/+v/6//p/+n/6f/q/+r/6v/q/+r/6v/q
/+r/6v/o/+f/5//n/+f/5//n/+j/6P/o/+j/6f/p/+n/6f/o/+j/5//m/+b/5//n/+j/
6P/o/+j/6P/o/+j/6P/o/+j/6f/q/+r/6v/s/+r/6v/q/+r/7P/s/+z/7P/s/+3/7f/t
/+//7//v/+//8P/x//H/8v/x//D/7//v/+3/7v/u/+z/7P/r/+n/6P/l/+X/5f/j/+P/
4v/i/+L/4v/h/+H/4f/f/97/3v/e/+D/3//f/9//3//f/9//3//g/+D/4P/g/9//3//f
/9//3//f/+D/4P/d/93/3f/d/93/3f/d/93/3//f/9//3//f/9//3//f/9//3//f/9//
3f/c/9r/1f/R/87/y//O/9b/5P/3/w4ALABPAHkApwDSAPwAHAEqASIBBAHbAK4AfwBS
ADMAIAARAAEA9f/t/+b/4v/g/9//3v/f/9//3v/a/9n/2P/Y/9b/2P/X/9f/1//X/9f/
1//V/w==
         </WaveFormData>
      </LeadData>
   </Waveform>
</RestingECG>
