# Supplementary material for: Detection of Left Atrial Enlargement Using a Convolutional Neural Network-Enabled Electrocardiogram
Source: Front Cardiovasc Med. 2020 Dec 17;7:609976. doi: 10.3389/fcvm.2020.609976 (PMC7773668; doi:10.3389/fcvm.2020.609976)
Supplement: Supplementary file 2 [file Data_Sheet_2.ZIP › normal1/1802010353_8574_0000000K.XML]

<?xml version="1.0" encoding="Windows-1252"?>
<!DOCTYPE RestingECG SYSTEM "restecg.dtd">
<RestingECG>
   <PatientDemographics>
      <PatientID>1802010353</PatientID>
      <PatientAge>85</PatientAge>
      <AgeUnits>Years</AgeUnits>
      <Gender>Male</Gender>
      <PatientLastName>zhongzhaohong</PatientLastName>
   </PatientDemographics>
   <TestDemographics>
      <DataType>Resting</DataType>
      <Site>1</Site>
      <AcquisitionDevice>MAC55</AcquisitionDevice>
      <Status>Unconfirmed</Status>
      <Priority>Normal</Priority>
      <AcquisitionTime>08:27:42</AcquisitionTime>
      <AcquisitionDate>07-23-2015</AcquisitionDate>
      <CartNumber>1</CartNumber>
      <AcquisitionSoftwareVersion>009C</AcquisitionSoftwareVersion>
      <XMLSourceVersion>MAC5000 v1.0</XMLSourceVersion>
   </TestDemographics>
   <RestingECGMeasurements>
      <VentricularRate>61</VentricularRate>
      <AtrialRate>61</AtrialRate>
      <PRInterval>176</PRInterval>
      <QRSDuration>100</QRSDuration>
      <QTInterval>432</QTInterval>
      <QTCorrected>434</QTCorrected>
      <PAxis>31</PAxis>
      <RAxis>-5</RAxis>
      <TAxis>12</TAxis>
      <QRSCount>10</QRSCount>
      <QOnset>213</QOnset>
      <QOffset>263</QOffset>
      <POnset>125</POnset>
      <POffset>172</POffset>
      <TOffset>429</TOffset>
      <ECGSampleBase>500</ECGSampleBase>
      <ECGSampleExponent>0</ECGSampleExponent>
   </RestingECGMeasurements>
   <Diagnosis>
      <Modality>Resting</Modality>
         <StatementCount>2</StatementCount>
         <LabelText>12SL ��ϳ���</LabelText>
      <DiagnosisStatement>
         <StmtFlag>ENDSLINE</StmtFlag>
         <StmtText>�������</StmtText>
      </DiagnosisStatement>
      <DiagnosisStatement>
         <StmtFlag>ENDSLINE</StmtFlag>
         <StmtText>���� ECG</StmtText>
      </DiagnosisStatement>
   </Diagnosis>
   <Waveform>
      <WaveformType>Rhythm</WaveformType>
      <WaveformStartTime>0</WaveformStartTime>
      <NumberofLeads>8</NumberofLeads>
      <SampleType>CONTINUOUS_SAMPLES</SampleType>
      <SampleBase>500</SampleBase>
      <SampleExponent>0</SampleExponent>
      <HighPassFilter>16</HighPassFilter>
      <LowPassFilter>150</LowPassFilter>
      <ACFilter>NONE</ACFilter>
      <LeadData>
         <LeadByteCountTotal>10000</LeadByteCountTotal>
         <LeadTimeOffset>0</LeadTimeOffset>
         <LeadSampleCountTotal>5000</LeadSampleCountTotal>
         <LeadAmplitudeUnitsPerBit>4.88</LeadAmplitudeUnitsPerBit>
         <LeadAmplitudeUnits>��V</LeadAmplitudeUnits>
         <LeadHighLimit>2147483647</LeadHighLimit>
         <LeadLowLimit>268435456</LeadLowLimit>
         <LeadID>I</LeadID>
         <LeadOffsetFirstSample>0</LeadOffsetFirstSample>
         <FirstSampleBaseline>0</FirstSampleBaseline>
         <LeadSampleSize>2</LeadSampleSize>
         <LeadOff>FALSE</LeadOff>
         <BaselineSway>FALSE</BaselineSway>
         <ExcessiveACNoise>FALSE</ExcessiveACNoise>
         <MuscleNoise>FALSE</MuscleNoise>
         <LeadDataCRC32>1874605787</LeadDataCRC32>
         <WaveFormData>
CAAIAAgACAAHAAYABQAEAAEAAAD///7//f/8//v/+v/5//j/9//2//P/8v/x//D/8v/y
//L/8v/x//D/7//u/+7/7v/u/+7/7f/s/+v/6v/q/+r/6v/q/+r/6v/q/+r/6v/q/+r/
6v/o/+j/6P/o/+n/6v/r/+z/7P/s/+z/7P/q/+r/6v/q/+r/6v/q/+r/6v/q/+r/6v/q
/+r/6v/q/+z/7P/s/+z/7P/s/+z/7P/s/+z/7P/s/+z/7P/s/+z/7P/s/+z/7P/s/+z/
7P/s/+z/7P/s/+z/6v/q/+r/6v/r/+z/7f/u/+3/7P/r/+r/6P/o/+j/6P/q/+r/6v/q
/+r/6v/q/+r/6v/q/+r/6v/s/+z/7P/s/+r/6v/q/+r/6v/q/+r/6v/q/+r/6v/q/+z/
7P/s/+z/6v/q/+r/6v/s/+z/7P/s/+z/7P/s/+z/6v/q/+r/6v/s/+z/7P/s/+r/6v/q
/+r/7P/s/+z/7P/u/+7/7v/u/+7/7v/u/+7/7P/s/+z/7P/u/+7/7v/u/+7/7v/u/+7/
8P/w//D/8P/w//D/8P/w//D/8P/w//D/8P/w//D/8P/y//L/8v/y//L/8v/y//L/8v/y
//L/8v/y//L/8v/y//L/8v/y//L/8//0//X/9v/4//j/+P/4//n/+v/9//7//P/8//3/
/f/9//3//f/9//7//v8AAAEAAwAEAAQABAAAAP///P/6//z/+//6//r/+v/6//n/+P/2
//b/9v/2//j/+P/4//j/9v/1//X/9v/4//f/9//3//X/9P/0//X/9//3//b/9v/1//X/
9f/1//j/+P/4//j/+P/4//j/+P/3//f/9//4//j/9P/3//n/+f/6//7/BwAPABEAFwAk
ADQASABiAH0AiwCUAJoAnACLAGwARwAqAB0AEAACAPf/7v/l/+P/5//n/+T/5v/q/+j/
5P/o/+3/8v/1//b/9//6//n/+P/4//j/9//3//f/+f/5//n/+f/6//r/+v/7//3//f/9
//3/+//8//z//f/7//v/+//8//7//v/+//7//f/9//3//P/9//7///8AAP7//////wAA
AAAAAP///////wAAAQABAAEAAQABAP///////wAAAAD+//7//v///wEAAQABAAEAAQAB
AAEAAQAAAP///v/9////AAAAAAAAAAABAAIAAgACAAIAAwADAAMAAwADAAMABAAFAAYA
BgAHAAkACQAJAAkACwAMAAwACgALAA0ADQAPAA8AEAASABIAEgASABIAEwATABQAFAAU
ABQAFAAVABMAEwASABIAEgASABIAEgARABEADwAPABEAEAAPAA4ADQALAAsACwAJAAgA
BgAEAAIAAgABAP7/AAD///7/+//9//v/+v/5//b/9f/0//T/8f/w/+//7//v/+//8P/x
//D/7//s/+v/7P/s/+z/7P/u/+z/7P/s/+r/6v/q/+r/6//t/+7/7//r/+v/7f/u/+7/
7P/s/+z/6v/q/+z/7f/v/+//7v/u/+7/7v/v//H/7//v//D/8P/v/+//7//v/+3/7f/t
/+3/7v/u/+3/7f/s/+//8P/w/+//7v/t/+z/7v/u/+7/7//v/+3/7f/t/+v/7P/s/+z/
7v/u/+3/7f/t/+z/7P/s/+v/6//r/+v/6//q/+r/6//s/+z/6//r/+r/6v/q/+z/6v/q
/+v/6//t/+3/7f/t/+v/6//r/+v/6f/p/+n/6f/q/+v/7P/t/+v/6v/q/+r/6v/r/+v/
6//r/+v/6//r/+v/6v/q/+v/6//r/+v/6//q/+r/6v/q/+z/7P/r/+v/7f/t/+3/7v/s
/+r/6v/r/+n/6f/p/+r/7P/s/+3/7f/t/+z/7P/s/+r/7f/t/+v/6v/q/+r/6v/q/+z/
7P/s/+z/7P/s/+z/7P/s/+z/7P/s/+r/6v/q/+r/7P/s/+z/7P/s/+z/7P/s/+z/7P/s
/+z/7f/u/+//8P/y//L/8v/y//L/8v/y//L/9f/1//X/9f/1//X/9v/2//j/+f/5//r/
+P/4//b/9f/y//D/8P/v/+//8P/x//L/7//u/+7/7v/u/+7/7v/u//D/8P/w/+//7f/u
/+7/7f/t/+3/7f/s/+z/7f/t/+3/7v/u/+//7//t/+3/7v/u/+7/7v/u/+7/7v/u/+3/
7f/t/+7/7P/w//H/7//t//T/+v/9////AwAJABYAJgA8AFYAbQB7AIQAiACAAGsASgAt
ABoADwAAAPT/6f/e/9n/3f/f/9//3v/e/9j/2P/a/9z/4f/m/+v/7P/r/+r/7f/u/+z/
7P/x//P/8f/x//H/8f/x//D/8P/w//H/8//z//P/8//z//T/9P/1//P/8//z//T/9P/0
//T/9P/3//f/9//2//b/9v/2//b/9P/1//X/9v/2//b/9f/1//f/+P/5//n/9//3//f/
9f/3//f/+P/4//j/+P/4//n/9//3//f/9//3//f/9//3//n/+f/5//n/+f/6//r/+v/6
//v//P/8//r/+v/7//v//f/9//3//f8AAAEAAgACAAEAAwADAAMABQAHAAgACAAGAAcA
CQAJAAsACwAMAA4ADAAMAAwADAAPAA8AEAAQABIAEgASABMAEQARABAAEAAQABAAEAAQ
AA8ADwANAA0ADQAMAAsACgAJAAcABwAHAAQABAADAAIAAAAAAP///P/+//3//P/5//f/
9f/0//P/9P/z//L/8v/v/+7/7f/t/+7/7f/t/+3/6//r/+n/6f/q/+r/6v/q/+r/6P/o
/+j/6v/q/+r/6v/q/+v/6//r/+n/6f/r/+z/7P/q/+r/6v/o/+j/6v/r/+v/6//q/+r/
6v/q/+v/7f/r/+v/7P/s/+v/6//r/+v/7f/t/+3/7f/t/+z/6v/p/+j/6//s/+z/6v/q
/+r/6v/s/+z/7P/t/+3/6//r/+v/6//s/+z/7P/q/+r/6f/p/+v/6v/q/+r/6//r/+v/
6//r/+r/6v/r/+r/6v/p/+n/6v/q/+r/7P/q/+r/6//r/+v/6//r/+v/6//r/+v/6//p
/+n/6f/p/+v/6//r/+v/6//q/+r/6v/s/+3/7f/t/+v/6//r/+v/6//q/+r/6//t/+3/
7f/t/+z/7P/s/+z/7P/s/+v/6//t/+3/7f/u/+7/7P/s/+3/7f/t/+3/7v/u/+7/7//v
/+3/7P/s/+z/7P/v//H/7//u/+7/7v/u/+7/8P/w//D/8P/w//D/8P/w//D/8P/w//D/
8P/w//D/8P/y//L/8v/y//T/9P/2//b/+P/4//n/+f/3//f/9//3//r/+v/8//3//f/+
//7//v/8//v/+P/2//j/9//2//b/9P/0//P/8v/y//L/8v/y//T/9P/0//T/8v/x//H/
8v/w/+//7//v//D/8P/x//P/8//z//L/8v/x//H/8f/x//T/9P/0//T/8v/y//L/8v/z
//P/8//0//T/9P/z//H/8f/2//b/+f8BAAcACwASAB4ALgBCAF8AdQCCAIoAkgCNAHYA
UQAwACEAFgAGAPn/8P/l/9//4f/j/+T/5P/i/+L/5P/k/+X/6P/t//L/8f/w//P/9P/0
//T/9f/3//X/9f/1//X/9f/2//b/9v/3//X/9f/1//X/9f/2//b/9//5//n/+f/6//r/
+v/6//r/+f/5//n/+P/4//j/+P/4//j/+f/5//r/+v/6//n/+f/5//r/+//7//v/+//7
//n/+f/5//r/+v/4//j/+P/5//v/+//7//v/+f/5//n/+f/7//v/+//7//n/+v/6//r/
+v/7//z//P/+//7/////////////////AgADAAQABAADAAUABQAFAAUABwAIAAgACAAJ
AAsACwALAAsADAAOABAAEAAQABAAEQARABIAEgASABIAEgATABEAEQAQABAAEAAQABAA
EAARABEADwAPAA0ADAALAAoACwAJAAkACQAGAAYABQAEAAIAAgABAP7//v/9//z/+f/7
//n/+P/3//T/8//y//L/8v/y//L/8//x/+//7v/t/+//7//t/+3/7v/u/+7/7v/s/+r/
6v/q/+v/7P/t/+7/7P/t/+3/7f/r/+v/7f/u/+7/7P/s/+z/7v/u//D/8f/v/+//7v/u
/+7/7v/v//H/8f/x//L/8v/v/+//7//v//H/8f/x//H/8P/w/+//7//t/+//7//u//D/
8P/w//D/8P/w//D/8f/z//H/8f/x//H/8v/y//L/8v/y//H/8f/v/+7/7v/u/+//7//v
/+//7//u/+7/7//y//L/8f/x//D/8P/w//L/8P/w//H/8f/v/+//7//v//H/8f/x//H/
7//v/+//7//v/+//7//v//H/8P/w//D/8P/x//H/8f/v/+//7//v//H/8P/w//H/8f/x
//H/8f/w//D/8P/w//D/8P/v/+//7//v/+//8P/y//D/8P/x//H/8f/x//L/8v/y//P/
8//x//D/8P/w//D/8//3//f/8v/y//L/8v/y//L/8v/y//L/8v/y//L/8v/y//L/8v/y
//T/9P/0//T/8v/y//L/8v/y//L/8v/y//T/9P/0//T/9f/2//f/+P/6//r/+v/8//7/
/v/+/////f/9//3//f/7//z//P/+/wIAAwAFAAYABQACAAAA/P/6//r/+f/4//j/+P/4
//f/9v/2//b/9v/2//b/9v/2//b/9v/1//X/+P/4//f/9//1//X/9P/0//X/9f/1//T/
9P/1//X/9f/z//T/9P/0//X/9v/3//j/9v/1//X/9f/4//b/9v/3//f/9f/4//7/AwAF
AAsADwAYACgAOgBOAGkAgQCOAJIAlgCNAHQAUQAyACEAEgACAPn/7v/j/+H/4//j/+D/
4v/o/+r/6P/k/+n/8P/1//b/9f/0//f/+v/2//b/+f/7//v/+f/5//n/+f/4//j/+P/5
//r/+//8//3/+//8//z//f/9//3//f/+//7//v/+//7//////////v/+//7//v/+//z/
/f/9//7///8AAAAAAQD//wAAAQABAAAA///+//v//P/9////AAD+//7//v//////////
////AQABAAEAAQABAAEAAQABAP//AAAAAAAAAgADAAQABAAEAAQABQAFAAcABwAHAAcA
BgAHAAgACAALAA0ADQANAAsADQAOAA4ADgAPABEAEQATABMAFAAWABQAFAAUABQAFwAX
ABgAGAAWABYAFgAXABkAGQAYABgAGAAYABgAGAAVABUAEwATABMAEgARABAADwANAA0A
DQAOAA4ADQAMAAgACAAHAAQABgAFAAQAAQABAP///v/9//z/+//6//r/+f/4//f/9//2
//X/9f/1//X/9f/z//P/8v/y//L/8v/y//D/8P/w//D/8P/w//D/8P/x//H/8f/v/+//
8f/y//T/8v/y//L/8v/y//T/9f/1//X/9P/0//L/8v/z//X/8//z//T/9P/z//P/8//z
//X/9f/1//X/9P/0//P/8//z//X/9f/0//L/8v/y//L/8//0//X/9//1//P/8//z//P/
9P/0//T/9v/2//X/9f/z//L/8v/y//X/9f/1//X/8//y//L/8//0//T/8//z//D/8P/w
//L/8v/y//P/8//z//P/8//z//P/8//z//P/8//z//P/8//z//P/8//z//X/9P/0//T/
8v/z//P/8//1//X/9f/1//P/8v/y//P/8//z//P/8//0//T/9P/0//T/9P/z//P/8//z
//P/9P/0//L/8v/z//X/9f/1//b/9P/0//X/9f/3//b/9v/2//T/8//1//f/9v/0//T/
9P/0//b/9v/2//b/9P/0//T/9P/2//b/9v/2//j/+P/4//j/+P/4//j/+P/5//r/+//8
//z//P/+//7/AAAAAAEAAQD//////////wIAAgAEAAUAAwAEAAQABAAAAP///P/6//r/
+f/4//j/+v/6//n/+P/4//j/+P/4//b/9v/2//b/9//3//j/+v/4//f/9//3//b/9P/z
//P/9P/1//X/9v/3//f/9//3//b/9v/2//b/+P/4//j/+P/1//X/9f/2//j/+v/5//n/
/f/+//7/AwAJAA8AEwAeAC4AQgBcAHkAhwCOAJQAkgB/AFoAOQAoABkACAD8//H/5P/d
/+H/4//l/+T/4v/i/+D/3v/g/+f/7P/v//L/8//2//f/9v/0//T/9f/1//f/9//3//f/
9//4//j/+P/5//n/+f/5//n/+f/6//r/+//7//v/+//8//7//v/+//7//f/9//3//P/8
//z//P/8//z//f/9//7//v/+//3//f/9//7//////wEAAQABAP///////wAAAAD+//7/
/v///wAAAQACAAMAAAD///7//f/+////AAABAAEAAgACAAIAAAABAAIAAgACAAIAAwAD
AAcABwAHAAcACAAJAAoACgAJAAsACwALAAsADQAOAA4ADgAPABEAEQARABEAEgAUABYA
FgAWABYAGQAZABoAGgAYABgAGAAZABcAFwAWABYAGAAYABgAGAAVABUAEwATABQAFAAU
ABQAEwARABEAEQAOAA4ADQAMAAgACAAHAAQABAADAAIA//8BAP///v/9//z/+//6//r/
+f/4//f/9//2//X/9f/1//f/9//1//X/9P/0//T/9P/0//L/8v/y//T/9P/0//T/9P/1
//X/9f/x//H/8//0//T/8v/y//L/9P/0//b/9//3//f/9v/2//b/9v/3//n/9f/1//b/
9v/3//f/9//3//X/9f/1//X/+P/4//f/9//1//f/9//2//b/9v/2//b/9P/0//T/9f/3
//X/9f/1//X/9v/2//b/9v/2//X/9f/z//L/8v/y//T/9f/2//f/9f/0//T/9f/2//b/
9f/1//L/8v/y//T/9P/0//X/9f/1//X/9f/1//P/8//z//P/9f/1//X/9f/z//P/8//z
//X/9P/0//T/9P/1//X/9f/1//X/9f/1//X/9P/0//X/8//z//P/8//2//b/9v/2//j/
+P/3//f/9f/1//X/9v/2//T/9P/1//f/9//3//j/9v/2//f/9//5//j/+P/4//r/9f/1
//n/9v/2//b/9v/2//j/+P/4//j/+P/4//j/+P/6//r/+v/6//z//P/8//z/+//6//n/
+P/7//z//f8AAP7//v/+////AAABAAIAAwADAAQABAAGAAUABQAGAAYACAAGAAUAAgD+
//7//f/8//7//v/+//3/+v/6//r/+v/4//j/+P/4//r/+v/5//n//P/8//v/+//5//n/
+P/4//n/+f/5//j/+v/7//v/+//7//z//P/8//r/+v/6//r//P/7//v/+//+//r//P/9
//v//f8AAAIABQAJAA8AFQAcACgAOABQAGkAfQCMAJQAlgCJAG4ASQAuACMAGgAMAAEA
9v/t/+f/5//r/+r/6P/m/+b/6P/o/+v/7v/v//L/8//2//n//P8AAP7/+//7//3/+//7
//v/+//+//7//v////3//f/9//3///8AAAAAAQD///////8AAAAAAAAAAAAAAQABAAEA
AAAAAAAAAAAAAAIAAwADAAQABAAEAAMAAwADAAQABQAFAAUABQAFAAMAAQABAAIAAgAE
AAQABAAFAAMAAwADAAMABQAFAAUABQADAAMAAwADAAUABgAGAAYACAAJAAoACgAJAAgA
CAAHAAkACQAJAAkADAANAA4ADgAPABEAEQARABEAEwAUABQAFgAXABkAGQAXABcAGAAa
ABwAHAAcABwAGwAbABwAHAAcABwAHAAdAB0AHQAcABwAHAAcABwAHAAdAB0AGwAbABkA
GAAXABYAFgAVABYAFwAVABQAEgAQAA4ADgANAAoACgAJAAgABQAHAAUABAADAAAA///+
//7/+//6//n/+f/6//n/+f/5//n/+f/3//f/+P/4//j/+P/4//b/9v/2//b/9v/2//b/
+P/5//n/+f/3//f/+f/6//r/+P/4//j/+P/4//r/+//7//v/+v/6//j/+P/5//v/+f/5
//r/+v/5//n/+f/5//n/+f/5//n/+P/4//f/9//3//n/+f/4//r/+v/6//r/+P/4//j/
+f/3//X/9f/1//f/+P/4//j/+P/4//f/9//3//b/9v/2//n/+f/5//n/9//2//b/9//6
//r/+f/5//b/9v/2//j/9v/2//f/9//3//f/9//3//f/9//3//f/+f/5//n/+f/3//f/
9//3//f/9v/2//b/9v/3//f/9//5//n/+f/5//j/9v/1//X/9//3//f/9//4//j/+P/4
//j/+P/3//f/9//3//f/+P/4//b/9v/3//f/9//3//j/+P/4//n/+f/5//j/+P/4//z/
+f/3//n/+v/4//j/+P/4//r/+v/6//r/+v/6//r/+v/4//j/+P/4//r/+v/6//r/+f/4
//f/9v/5//r/+//8//3//v///wAAAAAAAAAAAAABAAEAAQABAAEAAQACAAIABAAFAAUA
BgAGAAYABAADAAAA/v/+//3/+v/6//r/+v/6//r/+//8//v/+v/5//j/+v/6//r/+f/5
//r/+v/5//n/+f/5//j/+v/7//v/+//4//j/+f/5//f/9//4//j/+P/4//j/+P/6//r/
+f/5//n/+v/6//r/+//7//v//P8CAAcACwANABUAHAAkADoAUgBnAHsAjACWAJgAjwB2
AFEANAAnABoACgD///b/7f/n/+X/5//m/+T/6P/o/+b/6P/t//D/8//2//f/9P/3//z/
/v/8//v/+//7//v/+//7//v/+v/6//r/+//7//v/+//7//3//v/+/////f/9//3//v/+
//7//v/+//////////7//v/+//7//v8AAAEAAQACAAIAAgABAAEA//8AAAEAAQABAAEA
AQD//wEAAQACAAIAAgACAAIAAwABAAEAAQABAAEAAQABAAEAAwADAAMAAwABAAIAAgAC
AAQABQAGAAYABQAEAAQAAwAGAAcACAAJAAoACwAMAAwACwANAA0ADQANAA8AEAAQABAA
EQATABMAEwATABQAFgAYABgAGAAYABcAFwAYABgAGgAaABoAGwAaABkAFwAWABcAGAAZ
ABoAFwAXABUAFQAXABYAFQAUABMAEQARABEADgAOAA0ADAAKAAoACQAGAAgABwAGAAMA
AwABAAAA///8//v/+v/6//v/+v/5//n/9v/1//X/9f/3//f/9f/1//T/9P/0//T/9v/0
//T/9P/2//b/9v/2//X/9f/0//P/8//z//X/9v/0//L/8v/y//P/9P/3//n/+P/3//X/
9P/2//b/9//5//f/9//4//j/9//3//f/9//3//f/9//3//r/+v/5//n/9//5//n/+P/4
//j/+P/4//r/+v/6//v/+f/3//f/9//3//j/+P/4//r/+v/5//n/+f/4//j/+P/3//f/
9//3//n/+P/4//n/+P/4//f/9//4//j/+P/6//b/9v/3//f/9//3//f/9//3//f/9//3
//f/9//3//f/9//3//f/9//5//j/+P/4//r/+//7//v/+v/5//j/9//5//j/+P/5//n/
+f/5//n/+v/6//r/+v/6//r/+f/5//n/+f/5//r/+v/4//j/+f/7//v/+//8//v/+v/6
//n/+//6//r/+v/8//n/+/////z/+v/6//r/+v/6//r/+v/6//r/+v/6//r/+v/6//r/
+v/7//z//f/+//7//v/+//7///8AAAEABAAEAAQABAAFAAMAAwADAAMAAwAEAAQABgAJ
AAkACgAKAAgABgAFAAIAAAAAAP///v/+//7//v/9//z//P/8//z/+v/6//r/+v/7//z/
/P/9//3//P/6//n/+//7//r/+v/7//v/+//6//r/+//7//v/+//8//z//P/8//z//P/8
//z/+//7//v//v/8//j/9//7//v//v8CAAcADQARABUAIgA2AEIAVABxAIkAlACcAJ4A
jQBuAEsALgAfABIABAD5/+7/5//p/+n/5f/m/+r/7P/s/+7/7v/v//T/+f/6//v//P/9
//7//v/+/////f/9//3//f/9//3//v/+//7///8BAAEAAQABAAEAAgACAAMAAQABAAEA
AgAAAAAAAAAAAAMAAwADAAIAAgACAAIAAgAAAAEAAQACAAQABAADAAMAAwAEAAUABQAH
AAcABwAFAAMAAwAEAAQABgAGAAYABwAFAAUABQAFAAUABQAFAAUABQAFAAUABQADAAQA
BAAEAAYABwAIAAgACAAIAAkACQALAAsACwALAAwADQAOAA4ADwARABEAEQATABUAFgAW
ABUAFQAWABUAFwAXABgAGgAaABoAGgAaABsAGwAcABwAHAAcABwAHQAdAB0AHAAcABwA
HAAcABwAGgAZABYAFQAWABYAFgAWABMAEQARABEAEgASABEAEAAOAA4ADQAKAAgABwAG
AAMABQADAAIAAQAAAP///v/+//3//P/7//v/+P/3//f/9//5//n/9//3//j/+P/4//j/
+P/2//b/9v/2//b/9v/2//T/9f/1//X/8//z//X/9v/2//T/9P/0//T/9P/2//f/9//3
//b/9v/0//T/9f/3//f/9//4//j/+f/5//n/+f/3//f/9//3//j/+P/3//f/8//1//X/
9P/1//b/9//4//j/+P/4//n/+f/3//f/9//3//j/+P/4//j/+P/3//f/9//2//b/9v/1
//X/9f/1//b/9v/3//n/+f/4//b/9f/0//T/9P/2//X/9v/4//n/+P/3//b/9f/1//X/
9f/1//f/9//3//f/9f/1//X/9f/3//b/9v/2//b/9//3//f/9v/1//T/8//1//b/+P/7
//j/9//2//X/9v/2//b/9v/4//j/9//3//f/9//3//j/9v/0//T/9f/z//P/8//0//X/
9v/4//n/9//2//b/9v/0//f/+f/3//j/+P/4//j/+P/2//b/9v/2//b/9v/2//b/9//4
//n/+v/9//7///8AAP///v/9//7/AAAAAAAAAQADAAMAAwADAAEAAgACAAQAAwADAAQA
BAAGAAQAAwAAAPz//P/7//r//P/8//z/+//5//j/9//2//j/+P/4//j/+P/4//f/9//4
//j/9//3//f/9//2//b/+f/5//n/+P/2//f/9//3//f/+P/4//j/9v/2//b/9v/4//f/
9//3//j/9v/6//3/+f/1//z/AgAHAA0ADwATACIANgBMAGIAeQCLAJYAlgCMAHkAXAA5
ACIAFwAKAP7/8//m/+H/5f/j/+H/4v/i/+D/3P/e/+T/6f/u/+//8v/z//T/8//0//j/
+P/5//n/9//3//f/9//3//r/+v/6//v/+f/5//n/+f/7//z//P/9//v/+//7//z//P/8
//z//P/+////AAAAAP7//v/+//7//v//////AAD+//7//f/9////AAABAAEA////////
/f/+////AQACAAAAAAAAAAEAAwADAAMAAwABAAEAAQABAAEAAQABAAEAAQACAAIAAgAC
AAMABAAEAAYABgAHAAcACQAJAAkACQAKAAsADAAMAAsADQANAA0ADQAPABAAEAASABMA
FQAVABMAEwAUABYAFwAYABkAGgAaABkAGQAYABoAGgAaABsAGwAbABoAGgAYABgAGAAY
ABkAGQAXABcAFwAWABUAFAARAA8ADwAPABAAEAAPAA4ACwAKAAgABAAGAAUABAABAP//
/f/8//v//P/7//r/+v/5//j/9//3//b/9f/1//X/8//z//H/8f/y//L/8v/y//X/9P/1
//b/8//y//H/8P/y//P/8//z//P/8//1//b/9f/y//H/8P/y//L/9P/1//X/9f/0//T/
9P/0//X/9//3//f/+P/4//b/9f/0//P/9f/1//X/9f/4//j/9//3//P/9f/1//T/9P/0
//T/9P/0//T/9P/1//X/8//z//P/8//0//T/9P/2//b/9f/1//P/8v/y//L/8//z//P/
8//z//L/8v/z//L/8v/x//H/8v/y//L/9P/0//T/9f/1//P/8//z//P/9P/1//b/9//2
//X/9P/z//X/9f/1//X/9P/y//H/8P/y//P/8//z//X/9f/1//X/8//y//L/8//1//X/
9f/1//T/9P/0//T/9P/0//P/8//x//H/8f/y//P/8v/z//X/9f/1//X/9v/2//b/9//3
//b/9P/z//L/8v/z//X/9//0//L/8v/y//L/9P/0//T/9P/2//b/9v/2//b/9v/2//b/
9v/2//b/9v/3//j/+f/6//r/+v/8//z//v/+///////9//3//f/9//7//v8AAAEAAQAC
AAIAAgABAAEA///+//v/+f/3//b/9P/0//P/8v/0//b/+P/6//n/+P/3//b/9P/z//P/
9P/1//X/9v/3//b/9P/z//P/9P/1//X/9v/1//X/9f/1//j/+P/4//j/9//2//X/9P/1
//X/9f/2//j/9v/1//f/9//8/wAAAwAJAA0AEQAcADAAQgBYAHMAhQCMAJAAkAB/AFwA
OwAoABkACgD+//P/5v/h/+P/4//j/+T/4v/i/+L/4P/i/+n/7P/r/+7/9f/2//f/9v/0
//b/+f/5//f/9//3//f/9//4//j/+P/5//f/9//3//f/+P/6//v//f/8//v/+v/6//z/
/P/8//z/+//7//v/+v/8//z//P/8//z//f/9//7//P/8//v/+//8//7/AAABAAAA///+
//v//f/9//7//v8AAAAAAAABAAEAAQABAAEAAAD///7//f///////////wEAAgACAAIA
AAABAAIAAgACAAIAAwADAAUABQAFAAUABgAHAAgACAALAA0ADQANAAsADQAOAA4ADgAP
ABEAEQARABEAEgAUABYAFgAWABYAFwAXABgAGAAWABYAFgAXABoAGwAbABwAGwAaABkA
GAAXABcAFQAVABUAFAATABIADwANAA0ADQAOAA4ADQAMAAoACgAJAAYABgAFAAQAAQAA
AP3/+//5//r/+f/4//j/+f/4//f/9//2//X/9f/1//X/9f/z//P/9P/0//T/9P/y//D/
8P/w//D/8P/w//D/8v/z//P/8//x//H/8//0//L/8P/w//D/7v/u//D/8f/x//H/8P/w
//D/8P/x//P/7//v//D/8P/w//H/8v/z//H/8f/x//H/8//0//T/9f/x//P/8//y/+7/
9P/0/w==
         </WaveFormData>
      </LeadData>
      <LeadData>
         <LeadByteCountTotal>10000</LeadByteCountTotal>
         <LeadTimeOffset>0</LeadTimeOffset>
         <LeadSampleCountTotal>5000</LeadSampleCountTotal>
         <LeadAmplitudeUnitsPerBit>4.88</LeadAmplitudeUnitsPerBit>
         <LeadAmplitudeUnits>��V</LeadAmplitudeUnits>
         <LeadHighLimit>2147483647</LeadHighLimit>
         <LeadLowLimit>268435456</LeadLowLimit>
         <LeadID>II</LeadID>
         <LeadOffsetFirstSample>0</LeadOffsetFirstSample>
         <FirstSampleBaseline>0</FirstSampleBaseline>
         <LeadSampleSize>2</LeadSampleSize>
         <LeadOff>FALSE</LeadOff>
         <BaselineSway>FALSE</BaselineSway>
         <ExcessiveACNoise>FALSE</ExcessiveACNoise>
         <MuscleNoise>FALSE</MuscleNoise>
         <LeadDataCRC32>2525749124</LeadDataCRC32>
         <WaveFormData>
9P/0//T/9P/z//L/8f/w/+//7v/t/+z/6//q/+n/6P/m/+b/5v/m/+X/5P/j/+L/4P/g
/+D/4P/g/+D/4P/g/+D/4P/g/+D/3//e/93/3P/e/97/3v/e/97/3v/e/97/4P/g/+D/
4P/e/97/3v/e/9//4P/h/+L/5P/k/+T/5P/j/+L/4f/g/+L/4v/i/+L/4P/g/+D/4P/g
/+D/4P/g/+L/4v/i/+L/4v/i/+L/4v/i/+L/4v/i/+D/4P/g/+D/4P/g/+D/4P/i/+L/
4v/i/+T/5P/k/+T/4//i/+H/4P/h/+L/4//k/+L/4v/i/+L/4f/g/9//3v/f/+D/4f/i
/+L/4v/i/+L/4v/i/+L/4v/k/+T/5P/k/+T/5P/k/+T/5P/k/+T/5P/m/+b/5v/m/+b/
5v/m/+b/5P/k/+T/5P/l/+b/5//o/+j/6P/o/+j/5v/m/+b/5v/o/+j/6P/o/+f/5v/l
/+T/5//o/+n/6v/q/+r/6v/q/+r/6v/q/+r/6v/q/+r/6v/r/+z/7f/u/+z/7P/s/+z/
6v/q/+r/6v/r/+z/7f/u/+7/7v/u/+7/7v/u/+7/7v/w//D/8P/w//D/8P/w//D/8P/w
//D/8P/w//D/8P/w//L/8v/y//L/9P/2//j/+v/9//7///8BAAMAAgACAAEAAAAAAAAA
/v////7/+//3//T/8//z//X/9f/0//P/8//z//X/9P/z//X/9f/1//P/8f/y//L/8P/u
/+//8P/w//D/8P/w//H/7//v/+//8P/y//D/8P/w/+7/7v/u/+7/7//v/+//7//v/+//
7//v//H/8v/y//L/8v/y//H/8f/y//H/9P/2//T/8v/1//r//v8BAAgADwAVABcAGwAj
ACgAKwAxADYANQAsACQAJQAiABoADgACAPb/6f/g/9//4f/h/97/4P/j/+X/7P/3/wEA
AgAGAAsACwAEAP3/+//6//b/9P/y//H/8f/x//X/8v/y//P/9P/y//L/8f/x//P/9P/1
//b/9v/2//b/9v/0//T/9f/1//j/+P/4//j/9v/3//f/9//4//j/+P/3//n/+f/5//n/
+v/6//r/+v/6//r/+//4//r//P/8//z/+//5//j/9//3//f/+P/5//z//f/+//7//v//
///////+//7//v/9//z//P/8//z//f/9//7//v8AAAEAAwAHAAYABQAFAAMABQAFAAYA
BgAIAAsACwAKAAwADQANAA0ADAAMAA0ADQANAA0ADQAQAA8ADgANAAwADwAOAA4ADgAP
AA8AEAASABEADwAOAA0ADwAPAA4ADAALAAsACwAKAAgACQAJAAcABwAGAAcABwAGAAUA
BAACAP7//v/+//z/+//6//n/+P/4//j/+f/4//f/9//3//f/+f/3//f/9//3//f/+P/5
//j/9v/y//D/8f/y//L/9P/0//X/9//5//j/9//2//X/9v/2//X/9P/z//T/9f/2//b/
9v/2//b/9v/3//f/9//5//r/+v/4//b/9//4//j/+v/7//z//P/6//n/+f/5//r/+v/5
//n/+//7//r/+f/5//r/+v/6//f/9//4//n/+v/6//n/+f/4//f/9//3//X/9v/3//f/
9//3//b/9v/3//f/9//3//f/+P/4//f/+f/5//n/+f/2//b/9v/2//P/8//1//X/9//3
//j/+P/5//n/+f/4//X/9v/1//T/9f/1//X/9v/3//n/+v/7//r/+f/5//n/+f/4//f/
9v/0//T/9P/0//X/9v/3//j/+P/3//f/9//1//b/9v/2//b/9//3//b/9//4//n/+//5
//j/+P/4//X/9f/2//f/9f/z//X/9f/4//n/+v/7//X/+//6//f/9v/2//b/9v/2//f/
+P/5//r/+P/4//j/+P/4//j/+P/4//j/+P/4//j/+f/6//v//P/+//7//v/+/wAAAAAA
AAAAAwAEAAUABgAIAAkACQAIAAgABwAGAAYACAAGAAUABAD///v/+v/5//f/+f/5//j/
9//3//j/+//9//3//P/7//r/9//3//j/+P/2//b/9//4//j/9v/2//b/9//3//f/9//4
//j/9v/2//b/9v/2//b/9v/3//f/9//3//f/9//3//f/9//4//j/+P/4//j/9//3//f/
9f/1//b/9v/2//v//v8EAA0AFAAVABcAHQAhACUALAAzADkAQABDADwANAAxAC4AJAAY
AAwA/v/r/+L/4f/h/9//4v/o/+n/6//u//X//f8CAAIABQAJAAYAAQD9//r/+v/2//L/
8f/3//n/9//2//b/9//4//b/9v/1//X/+P/4//j/+P/2//b/9v/2//b/9v/3//f/+P/4
//j/+P/4//n/+f/5//j/+P/4//f/9//3//f/9//6//r/+v/6//v//P/+//z/+v/8//z/
/P/+//3//f/9//z/+//7//v/+f/5//n/+P/4//n/+f/5//n/+v/7//v//P/8//z//P/9
//3//v/+//7//f/9/////v///wEAAQADAAMABAAEAAQABwAHAAYABwAJAAoACwALAAwA
DgAPAA0ADQANABAADgAOAA4ADgASABAADwAOABAADwAPABAADgANAA0ADQANAA0ADAAK
AAsACwALAAoACAAJAAkABwAIAAYABgAFAAMAAwADAAIAAgACAAIAAAD///7//f/8//v/
+v/6//j/+f/5//n/+f/4//X/9P/z//P/8//0//X/9f/0//H/8P/z//T/9P/2//T/8//z
//P/8//z//P/8//1//b/9v/2//L/8v/y//L/9P/0//T/9P/y//P/8//z//X/9v/2//T/
9P/1//b/9v/0//X/9v/2//T/8//z//P/9v/2//X/9f/z//P/8v/x//P/9P/0//T/8f/x
//L/8//0//T/8//z//T/8//z//P/8//0//X/9f/z//P/8v/y//P/8//z//P/8f/y//L/
8f/x//H/8f/x//L/8v/y//L/7//v//H/8f/x//H/8v/y//L/8//0//T/8v/0//T/9P/x
//H/8f/y//L/8//z//P/8v/x//H/8f/0//T/9P/0//P/8v/x//D/8v/y//L/8v/0//P/
8//z//P/9P/0//T/8v/z//P/8v/0//T/9P/1//P/8v/y//L/8//z//T/9f/1//P/9f/1
//X/9f/1//X/8f/1//b/8//y//T/9P/0//T/9v/2//b/9v/4//j/+P/4//r/+v/6//r/
+//8//3//v///wAAAQADAAMAAgACAAEAAAAAAAAA/v/9//z/+f/1//b/9f/1//f/+f/4
//f/9//2//n/+f/5//n/+f/5//f/9P/0//P/8P/y//P/9P/0//T/9P/0//X/8//z//P/
9P/y//D/8P/w//H/8v/z//T/8//z//P/8//z//P/8//z//P/9P/0//T/9P/0//P/8//1
//P/9f/2//T/9P/1//T/+P8FAAoADwAXABkAHQAjACwAMwA7AEYATQBIAEIAPQA4ACwA
GgAKAAAA8//k/93/3f/b/9j/2P/b/9//4P/j/+//+v/8//3/AQAAAPv/9//0//T/9P/y
//P/9f/1//X/9P/0//X/9v/0//T/8//z//b/9v/2//b/9P/0//T/9P/1//b/+P/5//n/
+P/3//b/9v/3//f/9//4//j/+P/3//f/9//3//f/+P/4//j/+P/5//r//P/6//j/+v/6
//r/+P/3//f/9//4//f/9//3//n/+f/5//j/9v/3//f/9//3//j/+f/5//j/+P/4//j/
+//7//z//P/9//3//v8BAAAAAQADAAMABQAFAAYABgAHAAkACAAGAAcACQAKAAsACwAM
AA4ADwAPAA8ADwASABIAEgASABIAFAASABEAEAASABEAEQASABAADwAPAA8ADQANAAwA
CgALAAsACwAKAAkACQAIAAUABgAEAAQAAwADAAMAAwACAP7//v/+//z/+//6//n/+P/3
//b/9v/0//P/8//z//P/9f/z//P/8//w/+//7//v//L/8v/w//D/7//w//D/8v/w/+//
7//v//L/8//0//X/9f/2//b/9v/2//b/9v/2//b/9v/2//b/9v/3//f/9//3//j/+P/2
//j/+f/6//r/+v/7//z//P/8//v/+//7//7//v/9//3//f/9//z/+//7//z//P/8//3/
/f/+////AAAAAP//////////AAABAAEAAgADAAMAAQABAAAAAAABAAEAAQABAAEAAgAC
AAEAAQABAAEAAQABAAIAAwAEAAMAAwAFAAUAAwADAAQABAADAAMAAwACAAMABgAHAAgA
BwAHAAcACAAJAAsADAANAA0ADQAOAA8AEAAQABAAEAASABIAEgASABAAEAAQABAAEgAR
ABEAEQATABQAFAAUABIAEwATABIAFAAUABQAFQAVABQAFAAUABUAFQAWABcAGAAXABoA
GwAdAB0AHQAdACEAIwAoACcAJgAkACQAJAAkACQAJAAkACQAJgAmACYAJgAkACQAJAAk
ACYAJgAmACYAIwAiACEAIAAhACIAIwAkACYAJgAmACYAJgAmACYAJgAoACkAKQAqACsA
LAAuADAAMAAvAC4AKwApACgAJwAnACwALQAtAC0AKwAsAC8ALwAvAC4ALQAsACsAKwAs
ACwALAAsAC0ALgAwAC4ALgAuAC8ALwAvAC8AMgAyADAAMAAwADAAMAAwAC4ALwAvAC8A
LwAvAC8ALwAtAC0ALgAuADAAMAAwAC8ALQAtACsALQAuAC4ALAAtADIANgA9AEYASwBP
AFMAVwBdAGYAbQBxAHoAgwB+AHIAbQBmAF4AUgBCADIAHwAUABEAEQAPAAwADAAPAA0A
EAAfACsALgAwADMAMwAwAC0AKQAmACgAKAAkACUAJwApACcAJgAmACcAKAAnACYAJAAj
ACYAJgAmACYAKAAoACgAKAAmACYAJwAnACYAJgAmACYAKAApACkAKQAoACgAKAAnACkA
KQApACkAKgAqACoAKgAqACoAKwAoACYAKAAoACgAKgApACkAKQAoACcAJwAnACkAKQAp
ACgAKAApACkAKQAnACgAKQApACkAKAAnACYAKQApACoAKgAsACsAKwAtAC0ALQAuAC0A
LQAtAC4ALgAwADMAMwAyADQANQA1ADUANwA4ADoAOwA5ADkAOQA8ADoAOgA6ADoAPgA8
ADsAOgA6ADkAOQA6ADoAOQA5ADkANwA3ADYANAAzADMAMwAyADAAMQAxAC8ALgAsACwA
KwArACsAKwAqACcAJgAlACIAIwAiACEAIAAfAB4AHgAcABsAGwAbABsAGwAZABkAGQAW
ABUAFQAVABgAGAAWABYAFgAWABUAFgAUABMAEwATABUAFQAVABUAFgAWABUAFAASABIA
EgASABMAFAAVABYAFgAXABcAFwAXABgAGAAWABYAFwAYABgAFwAXABcAFgAWABUAFQAV
ABcAGAAYABkAGAAXABUAEwAVABYAFgAWABMAEwAUABUAFgAWABUAFQASABEAEQARAA8A
EAARABEAEwATABIAEgATABMAEwATABUAFgAWABUAEwATABMAEwASABIAEgASAA8ADwAR
ABEAEwATABQAFAATABMAEwASABIAFAAUABQAEwATABMAFAASABMAEwATABQAEwATABMA
EgASABIAEgASABIAEgASABIAEgASABIAFAATABMAEwARABIAEgASABAAEQARABAAEAAQ
ABAAEQATABIAEgASABEAEQASABMAEwARABMAEwATABMAEwATAA8ADQAQABEAEgAQABAA
EAAQABIAEgASABIAEgASABIAEgASABIAEgASABYAGAAaABwAHAAcABwAHAAeAB4AHgAf
ACAAIAAhACEAIAAgACAAHgAcABoAFgARABIAEQARABMAEAAOAAwACwAMAA8ADwAPAA4A
DQAMAAkACQAKAAoACAAKAAsADAAMAAgACAAIAAkACgALAAwADgAMAAoACgAKAAkACAAH
AAYACQAJAAkACQAJAAkACQAJAAsADAAMAAwACwAKAAgABwAJAAcACQAKAAwADAANABAA
GAAdAB4AIQAlACkALQAxADgAPQBDAEoASQBAADgANwAuACYAIAAeABIAAQD8//3/+//3
//r/AAADAAUACgAVAB0AHgAeAB8AIwAgABcAEQASABAADAAIAAUABQAHAAkABgAGAAcA
CAAKAAoACQAJAAoACgAKAAoACgAKAAoACgAKAAoACwALAAwADAAMAAwADgAPAA8ADwAN
AAwACwAJAAkACQAJAAkADAAMAAwADAANAA4AEAAOAA4AEAAQABAAEAAPAA8ADwAMAAsA
CwALAA0ADQANAAwACwALAAoACQAKAAwADgAPABAAEAAQABAAEwATABQAFAATABEAEAAR
ABMAFQAYABkAGAAXABcAFgAaAB0AHQAcABwAHQAdAB0AHQAeACAAIQAhACEAIQAkACQA
JAAkACQAJgAkACMAIgAgAB8AHwAgACEAIQAiACMAIwAjACIAIAAdAB0AHQAcAB4AHwAf
AB0AHAAaABoAGQAXABcAFwAWABYAFgAWABQAEwASABEAEAARABAAEAAOAA0ADQANAA0A
CwAJAAkACQAIAAcABwAHAAoACgAIAAgABwAIAAgACgAIAAcABwAHAAgACQAKAAsADQAO
AA4ADgALAAoACQAIAAoACgAKAAoACgALAAsACwANAA4ADgAMAAoACwAMAAwACgALAAwA
DAAMAAsACwALAAoACgAJAAkACwALAAoACQALAAwADAAMAAsACwAMAA0ACwAKAAgABwAI
AAcABwAHAAkACgALAAsACQAJAAgACAAHAAcABwAHAAgACgALAAsACgAJAAgABwAIAAgA
CAAIAAYABQAGAAUABwAHAAgACAAHAAcABwAGAAQABgAGAAYABwAHAAcACAAGAAcABwAH
AAcABwAIAAkACQAIAAcABgAGAAYABgAGAAYABgAGAAYABQADAAIAAQADAAQABAAEAAUA
BwAIAAgABgAGAAYABwAHAAYABgAGAAMAAwAEAAUABQADAAUABQAHAAcABwAHAAkABwAI
AAcABAAEAAQABAAEAAUABgAHAAgACQAKAAsADAAOAA4ADgAOAA8AEAARABIAEQAQAA8A
DgAQABEAEQASABMAEgASABIAEQARABEADwAJAAgABwAHAAcABwAGAAUABQAGAAkACQAL
AAoACQAIAAcABwAIAAgABQAEAAQABAAEAAIAAgACAAMAAwADAAMABgAGAAQABAAEAAQA
BAAEAAQABQAFAAUABQAFAAUABQAFAAUABgAGAAQABAAEAAMABQAFAAMABQAEAAIAAgAF
AAgADgAVABoAHQAhACUAKwAvADQAOwBBAEYASwBMAEYAPwA8ADQAJgAaABIAAwD0/+3/
7f/t/+7/7v/x//P/9P/3////CgAOAA8AEQAQAAsABwAGAAYABgAEAAMAAQABAAMAAAAA
AAEAAgAEAAQAAwADAAIAAgACAAIAAgACAAIAAgACAAIAAwADAAQABAAEAAQABAAFAAUA
BQAEAAQABAADAAUABQAFAAUABgAGAAYABgAGAAYABwAEAAQABgAGAAYABAADAAMAAwAD
AAMABAAFAAUABQAFAAQABQAHAAgACQAGAAYABgAFAAgACAAIAAgACQAJAAoACgAKAAkA
CQALAAoACwANAA0ADgAPABEAEgATABUAFAASABIAEwATABMAFQAWABgAGQAZABkAGQAc
ABwAHAAcABwAHAAaABkAGAAaABkAGQAaABwAGwAbABsAGgAZABcAFAAVABUAFQAUABMA
EwASAA8ADwAOAA8ADwAOAA0ADAAKAAgACAAIAAYABgAGAAYABgAHAAYABgAEAAEAAQAB
AAEA///9//3//f/9//3//v////7//v/8//z/+//8//z//v/8//v/+//7//v/+//7//v/
+//8//z//P/7//z//f/+//7//v/+//7//v///////////wAAAAD+//7///8AAAAA////
/////v/9//3//v///wAAAAD/////AQABAAAA/////wAAAAAAAP////8AAAEAAQAAAP7/
/f/6//n/+f/5//v//P/9//3///////7//v/7//v/+//7//v//P/8//v/+//7//v/+//8
//z//P/8//n/+f/7//v/+f/5//r/+v/7//v/+//6//j/+v/6//r/+//7//v//P/6//v/
+//7//z/+//7//v//P/8//z//P/8//z//P/8//v/+v/5//j/+v/5//n/+f/5//r/+v/6
//r/+//7//r/+v/6//r/+//7//r/+v/6//n/+f/6//v//f/7//3//f/7//v/+//7//v/
+f/4//n/+v/6//r/+v/6//r/+v/6//r/+v/6//r/+v/6//r/+v/6//v//P/9//7///8A
AAEAAgADAAQABQAGAAgACQAJAAgACAAHAAYABgAIAAYABQAEAP//+//6//n/+//9//3/
/P/7//v//P/////////+//3//P/5//n/+v/6//j/+P/5//j/+P/2//b/9v/3//f/9//3
//j/+P/2//b/9v/2//b/+P/4//n/+f/5//n/+f/5//f/9//3//j/+P/4//j/+P/5//n/
+f/3//n/+P/4//r//f/+/wIACQASABsAHQAfACcALQAwADsARQBIAE0ATgBGAD0ANgAs
AB4AEgAIAPn/6P/f/+P/5f/g/9z/3//f/+D/6f/z//r/AAAHAAcABAABAP3/9v/4//r/
+v/7//v/+f/5//r/+v/7//z/+v/6//n/+f/6//r/+v/6//z//P/8//z//P/8//3//f/+
//7//v/+//z//f/9//3//v/+//7//f///////////wAAAAAAAAAA//8AAAIAAAD+/wAA
AAAAAAAA////////AAD////////////////+/wAAAQABAAEAAQACAAMAAwACAAIAAgAC
AAUABQAGAAYABAADAAMABQAHAAkADAANAA0ADQAOAA4ADgARABEAEAASABMAEwATABUA
FgAYABkAGAAXABYAGAAaABoAGgAaABwAGgAZABgAGgAZABkAGgAYABcAFwAXABcAFwAW
ABQAEwATABMAEgAQABEAEQAPAA4ADAAMAAsACwALAAsACgAGAAYABgAEAAUABAADAAIA
AwACAAIAAAD+//3//P/7//v/+f/5//n/+P/3//f/9//4//j/9v/2//X/9v/2//j/+P/3
//f/9//3//f/9//3//f/+P/4//j/+P/4//j/+P/2//b/9v/2//n/+//8//3//P/8//v/
+P/6//v//P/8//z//f/+//7/+v/5//n/+f/6//r/+f/5//r/+//7//v/+f/6//r/+v/7
//v//P/9//3//P/6//n/+P/3//f/9//5//r/+//7//n/+f/4//j/+f/5//n/+f/3//j/
+P/3//f/9//3//f/+P/4//j/+P/3//f/+f/5//j/9//3//b/9//3//f/9v/2//j/+P/4
//f/9//3//j/+P/5//n/+f/4//f/9//3//r/+v/6//r/+P/4//j/+P/2//b/9v/2//j/
9//3//f/9f/2//b/9v/2//f/9//2//b/9v/2//f/9//2//b/9v/3//f/+P/5//f/9f/3
//f/9//3//f/9//5//f/+v/9//r/+v/6//r/+v/6//r/+v/6//r/+v/6//r/+//8//3/
/v8BAAIAAwAEAAQABAAEAAQABgAHAAcACAAHAAYABgAGAAMAAQD///v/+f/4//f/9//6
//v/+//7//n/+v/9//3/+//6//n/+P/3//f/+P/4//b/9v/3//j/9v/0//T/9P/2//f/
+P/5//f/9v/z//L/8//0//X/9v/0//X/9f/1//f/9//3//f/9//3//j/+P/4//j/+P/3
//f/9//1//f/+v/4//T/9f/8/wIACQAQABcAHQAfACMAKwA2ADcAOQBGAE0ARgA+ADkA
MAAkABYABgD4/+3/4P/d/93/3f/a/9j/2f/b/+L/7//5/wAAAgABAP///v/9//v/+P/4
//b/9v/5//n/9//5//j/+P/5//r/+P/4//f/9//6//r/+v/6//z//P/8//z/+v/6//v/
+//7//r/+f/4//r/+//7//v//P/8//z/+//7//v/+//7//z//P/8//z/+//8//7//P/+
/wAAAAAAAP7//f/9//3//v/9//3//f/7//v/+//6//z//f/9//3//f/+///////+//7/
/v/+/wEAAQACAAIAAgABAAEAAwAEAAUABwAHAAkACQAKAAoACgANAA0ADAANAA8AEAAR
AA8AEAASABMAEQARABEAFAAUABQAFAAUABgAFgAVABQAFgAVABUAFgAVABMAEgARAA8A
DwAOAAwACwALAAsACgAKAAsACwAJAAgABgAGAAUABQAFAAUABAACAAIAAgAAAP3//P/7
//r/+f/4//j/9v/1//X/9f/1//X/8//z//P/8v/x//H/8f/y//L/8P/w//H/8v/y//T/
8P/v/+//7//v/+//7//v//H/8v/y//L/8v/y//L/8v/y//L/8v/y//L/8//z//P/8f/y
//L/8P/w//H/8v/y//P/9f/3//j/9P/z//P/8//0//T/8//z//P/8//y//H/7//w//D/
8P/w//H/8//1//b/9v/1//X/8v/x//H/8f/x//L/8//z//H/8f/w//D/7//v/+//7//t
/+7/7v/t/+//7//v/+//8P/w//D/8P/v/+//8f/x//P/8//0//T/8v/x//D/7v/u//D/
8P/w/+//7//v//D/8P/x//H/8f/w/+//7//v/+7/7v/u/+7/7P/s/+z/7P/t/+7/7//w
/+//7f/s/+v/7P/u/+//8P/w//H/8f/w/+7/7v/u/+//7f/s/+z/7P/r/+v/7P/t/+7/
7f/w//H/8P/v/+7/7f/r/+//8P/v//D/8P/w//D/8P/w//D/8P/w//L/8v/y//L/9P/2
//j/+v/9//7///8AAP7//f/7//r/+v/6//v//P/8//v/+v/3//L/8P/u/+3/7//v/+7/
7f/w//L/9v/3//T/8v/w/+7/7f/t/+7/7v/s/+z/7f/u/+z/6v/q/+r/6//r/+v/6//u
/+7/7P/s/+z/7P/s/+z/7v/v/+//7//v/+//7//v/+//7//w//D/8P/w//D/7//v/+//
7f/v//D/8P/0//f/9v/6/wEABgALAA8AEQATABkAIgAnACcALAAtACgAHgAVABIAEAAG
AP7/9v/p/+T/4//j/+X/5v/k/+H/5f/s//P/+/8CAAQABQAHAAAA+f/1//T/8v/w//D/
8f/x//P/8f/u/+7/7//w//L/8v/x//H/8P/w//D/8P/z//T/9f/2//X/9P/0//P/9P/0
//T/9P/y//P/8//z//T/9P/0//P/9f/1//X/9f/1//T/8//y//P/9P/2//T/9P/2//b/
9v/2//X/9f/1//b/9f/1//X/9//3//f/9v/0//X/9f/1//f/+P/5//n/+P/4//j/+P/3
//f/+P/4//r/+f/5//v//v///wEAAQD/////AAAAAAIABQAFAAQAAgADAAMAAwAFAAYA
CAAJAAcABwAHAAoADAAMAAwADAANAAoACAAGAAgABwAHAAgACAAHAAcABwAFAAUABAAC
AAMAAwADAAIABAAFAAUAAwABAP7//f/7//3//f/9//z/+v/6//r/+P/4//j/+P/4//X/
9P/0//L/7//v/+//7//x/+//7//v/+//7//w//H/7//u/+v/6v/r/+z/7P/u/+3/7f/u
/+//7P/r/+r/6f/s/+7/7//w//D/8P/w//D/7f/s/+v/6v/r/+3/7v/v/+//8P/w/+7/
7v/v//D/8P/u/+//8P/w/+7/7f/t/+3/8P/w/+//7//v/+//7v/t/+v/7P/s/+z/6//r
/+z/7f/u/+7/7f/t/+z/6//r/+v/6//s/+3/7f/t/+3/7P/s/+n/6f/p/+n/6f/q/+r/
6f/r/+v/6//r/+j/6P/o/+j/6f/p/+v/6//p/+n/6v/q/+n/6f/p/+j/6v/s/+z/7P/q
/+n/6P/o/+r/6//r/+v/6P/n/+f/5//o/+j/6P/o/+n/6v/r/+z/6//q/+n/6P/q/+n/
6f/p/+f/6P/o/+j/5v/n/+f/5v/k/+T/5P/l/+b/5v/n/+j/5//n/+j/6f/n/+X/5//n
/+X/5f/l/+X/5f/j/+b/6f/m/+T/5P/k/+T/5v/m/+b/5v/n/+j/6f/q/+z/7P/s/+z/
7v/u/+7/7v/x//L/8//1//X/9P/0//P/8v/y//L/8P/v/+7/6//n/+T/4//j/+X/5f/k
/+P/4//m/+n/6f/p/+f/5f/j/9//3f/e/97/3P/f/+H/4//k/+D/4P/g/+H/4P/f/97/
3v/g/97/3v/e/97/3v/e/97/4f/h/+H/4f/h/+H/4f/h/+H/4v/i/+L/4f/g/97/3f/d
/9v/3f/e/+D/4P/h/+b/7P/z//b/+f///wMABQANABYAGwAfACgAKwAgABgAGQAWAAgA
+v/y/+L/0f/I/8P/wf/D/8b/xv/H/8v/0P/X/+H/4v/m/+3/7f/k/9//3//g/97/3P/Y
/9n/3f/b/9v/2v/a/9v/3P/c/9z/2//b/9r/2v/a/9r/2//c/93/3v/d/9z/3P/b/9z/
3P/c/9z/3P/d/93/3f/e/97/3v/d/93/3f/d/93/3P/c/9z/3P/d/97/4P/e/93/3v/d
/9z/3P/b/9v/2//b/9v/3P/d/9//3//f/97/3f/d/9z/2//b/9z/3f/d/+D/4P/g/+D/
3//f/+D/4P/g/9//3//h/+D/4f/j/+P/5f/l/+b/5v/o/+v/6//q/+r/6//r/+v/6//s
/+7/7//u/+3/7P/u//D/8P/w//D/8v/w/+//7v/u/+3/7f/u/+//7//w//H/7v/t/+v/
6P/p/+n/6f/o/+f/5//m/+P/4v/g/+D/3//h/+H/4f/g/9z/3P/c/9r/2f/Y/9f/1v/T
/9L/0v/Q/9H/0f/R/9H/0//R/9H/0f/O/83/zf/N/87/zv/M/8z/zf/O/87/0P/M/8v/
y//L/8v/y//L/8v/zf/O/87/zv/M/8z/zP/M/8r/yv/K/8r/yv/L/8v/y//L/8z/zP/K
/8r/y//M/8z/yv/L/8z/zP/M/8v/y//L/8r/yv/J/8n/yv/L/8v/y//K/8r/yf/I/8f/
zf/M/w==
         </WaveFormData>
      </LeadData>
      <LeadData>
         <LeadByteCountTotal>10000</LeadByteCountTotal>
         <LeadTimeOffset>0</LeadTimeOffset>
         <LeadSampleCountTotal>5000</LeadSampleCountTotal>
         <LeadAmplitudeUnitsPerBit>4.88</LeadAmplitudeUnitsPerBit>
         <LeadAmplitudeUnits>��V</LeadAmplitudeUnits>
         <LeadHighLimit>2147483647</LeadHighLimit>
         <LeadLowLimit>268435456</LeadLowLimit>
         <LeadID>V1</LeadID>
         <LeadOffsetFirstSample>0</LeadOffsetFirstSample>
         <FirstSampleBaseline>0</FirstSampleBaseline>
         <LeadSampleSize>2</LeadSampleSize>
         <LeadOff>FALSE</LeadOff>
         <BaselineSway>FALSE</BaselineSway>
         <ExcessiveACNoise>FALSE</ExcessiveACNoise>
         <MuscleNoise>FALSE</MuscleNoise>
         <LeadDataCRC32>1354024603</LeadDataCRC32>
         <WaveFormData>
/P/8//z//P/8//z//P/8//7//v/+//7/AAAAAAAAAAACAAIAAgACAAQABAAEAAQABgAG
AAYABgAGAAYABgAGAAYABgAGAAYACAAIAAgACAAIAAgACAAIAAoACgAKAAoACgAKAAoA
CgAIAAgACAAIAAoACgAKAAoACAAIAAgACAAKAAoACgAKAAgACAAIAAgACAAIAAgACAAI
AAgACAAIAAgACAAIAAgABgAGAAYABgAIAAgACAAIAAgACAAIAAgABgAGAAYABgAGAAYA
BgAGAAQABAAEAAQABAAEAAQABAAEAAQABAAEAAIAAgACAAIABAAEAAQABAACAAIAAgAC
AAQABAAEAAQAAgACAAIAAgAEAAQABAAEAAQABAAEAAQABAAEAAQABAAEAAQABAAEAAQA
BAAEAAQAAgACAAIAAgAEAAQABAAEAAIAAgACAAIAAgACAAIAAgACAAIAAgACAAAAAAAA
AAAAAgACAAIAAgAAAAAAAAAAAAAAAAAAAAAA/v/+//7//v8AAAAAAAAAAAAAAAAAAAAA
AAAAAAAAAAD+//7//v/+//7//v/+//7//v/+//7//v8AAAAAAAAAAAIAAgACAAIAAQAA
AP///v/+//7//v/+////AAABAAIABAAEAAQABAAFAAYABwAIAAkACQAHAAYABQAEAAIA
AQD///3/+//5//j/9//2//X/9P/0//P/8//3//n/+v/8//z//P/8//z//P/8//z//P/+
//7///////3//f/9//3//f/9//3//f/9//3//f/9//7//v/+//7//P/8//z//P/8//z/
/f/9/////////////f/9//3//f/9//3//f/9//3//f///wQACgALAAkACQAMABIAFQAX
ABUADQD//+n/0v+//63/nf+S/4v/j/+Z/6D/qf+w/7b/uf+5/7T/rP+p/6z/s/+8/8T/
zv/S/9j/3v/m/+//+f/+/wEAAgACAAMAAQABAAIAAgACAAMAAwAEAAQABAAEAAQABAAE
AAQABAAFAAUABQAGAAYABgAGAAYABgAGAAYABAAEAAQABAAGAAYABgAHAAcABwAHAAcA
BwAHAAcABwAFAAYABgAGAAYABQAFAAUABgAHAAkACgAIAAgACAAIAAYABQAFAAUABAAE
AAQABQAHAAcABwAFAAUABQAFAAUABAADAAIAAAD///3//////wEAAQD//////f/9//3/
+//7//v/+//6//n/+f/4//f/9v/1//T/8//0//T/9P/0//b/9f/0//T/8v/v/+7/7v/u
/+3/7f/t/+z/6//r/+r/6P/o/+j/6P/o/+f/5//n/+j/6P/p/+n/6P/n/+f/6P/m/+f/
5//n/+j/6//t/+7/8P/x//H/8f/x//H/8f/z//X/9f/1//X/9P/z//L/8v/1//X/9f/1
//f/+P/5//r/+P/5//r/+v/5//j/9//1//b/9//4//n/+f/5//n/+f/3//f/9//4//n/
+f/6//v/+v/6//r/+v/4//j/+P/4//j/+f/6//v/+v/5//j/9//3//f/+P/4//b/9v/1
//T/9P/0//T/9P/1//X/9v/4//b/9f/0//P/9f/2//f/9//2//b/9//4//b/9v/0//T/
9f/1//X/9f/1//X/9f/0//T/9f/1//X/9f/1//b/9v/2//b/9v/1//X/9f/0//T/9f/1
//X/9f/0//T/9f/1//T/9P/0//T/9P/0//T/9f/1//T/9P/0//T/9P/0//X/9v/2//b/
9v/2//b/9v/1//X/9f/1//X/9f/0//T/9P/2//b/9v/3//f/9//3//f/9f/1//X/9f/3
//f/9v/1//f/+P/4//j/+P/4//f/9f/3//f/9//3//f/9//3//f/+P/4//j/+P/4//b/
9v/2//b/+P/4//j/+P/6//r/+v/6//j/+P/4//j/+P/4//j/+P/6//r/+v/6//v//P/9
//7/AQACAAMABAACAAIAAQABAAEAAAD///7//v/9//v/+f/3//X/9f/1//P/8//0//T/
9f/1//f/+f/8//7//v/+//7//v/+//7//v/+//7//v///////////wEAAQABAAEAAQAB
AAEAAQD/////AAAAAAIAAgACAAIAAgACAAIAAgADAAMAAwADAAMAAwADAAMAAwADAAMA
AwAFAAUABQAHAAkADAAQABEAEQAPABIAGAAfAB8AHQAXAAcA7//Y/8X/s/+j/5r/l/+f
/6v/tP+//8j/zP/P/9H/yv/A/7v/wP/H/87/2P/g/+b/6P/u//b///8FAAoACwAKAAwA
DQANAA0AEAAOAA4ADwAPABAAEAAQABAAEgASABIAEgASABMAEwATABQAFAAUABQAFAAU
ABQAFAAUABQAFAAUABQAFAAUABUAFQAVABUAFQAVABUAFQAVABUAFgAWABYAFgAVABUA
FQAXABcAGAAYABgAGAAYABgAGAAXABcAFwAWABYAFgAXABcAFwAXABUAFwAXABcAFwAX
ABcAFwAWABUAEwAVABUAFQAVABMAEwAVABUAFQATABMAEwATABIAEwATABIAEQASABEA
EAAPABAAEAAQABAADwANAAsACgAMAAkACAAIAAgABwAHAAcABgAFAAUABAACAAIAAgAC
AAIAAQABAAEAAgACAAMAAwAEAAMAAwAEAAQABQAFAAUABQAHAAgACAAKAAsACwALAA0A
DQANAA8AEQARABEAEQATABMAEwAUABUAFQAVABUAFgAWABYAFgAWABcAGAAYABYAFgAW
ABUAFgAXABgAGQAZABkAGQAZABkAGQAZABoAGgAZABkAGQAaABoAGgAaABoAGgAaABoA
GwAbABsAGwAZABkAGQAZABkAGQAaABoAHAAcABsAGgAaABoAGgAaABoAGQAZABoAHAAb
ABoAGQAZABoAGwAbABgAGAAZABoAHAAcABoAGgAZABkAGQAZABkAGQAZABgAGgAbABsA
GwAZABkAGgAaABoAGgAaABkAGwAbABoAGgAbABsAGwAbABoAGgAbABsAGgAaABoAGgAc
ABwAHAAdABsAGgAaABoAHAAcABwAHQAcABwAHAAcABwAHAAcABsAHQAdAB0AHQAdABwA
HAAcABwAHAAcAB0AHQAdAB0AHQAdAB0AHQAdAB0AHQAcABsAHQAeAB4AHgAfACAAIAAf
AB0AHQAdAB0AHQAfAB8AHQAeAB4AHgAeAB4AHgAeAB4AHgAeAB4AHgAeACAAIAAgACAA
IwAkACUAJgAoACgAKAAoACcAJwAlACQAIwAiACAAHwAdABsAGQAXABcAFwAXABcAGgAa
ABkAGQAZABsAHAAeAB4AHgAeAB4AIAAgACAAIAAgACAAIQAhACEAIQAhACEAIQAhACEA
IQAhACEAIQAhACIAIgAiACIAIgAiACIAIgAiACIAIwAjACMAIwAjACMAIwAjACMAIwAj
ACMAIwAjACMAIwAlACYAKgAvADEALwAwADYAOwA/AD8APQAxAB0ABgDv/9v/xf+0/6f/
p/+v/7j/xf/O/9b/3f/h/9r/0P/N/9D/1f/c/+b/8v/4//z/BgAOABcAGwAgACMAJAAk
ACUAJQAlACQAJAAkACUAJQAmACYAJgAmACYAJgAmACYAJgAnACcAJwAoACgAKAAoACgA
KAAoACgAKAAoACgAKAAoACgAKAApACkAKQApACkAKwArACsAKwArACwALAAsACoAKQAp
ACkAKQApACoAKgAqACoAKgAqACoAKQApACkAKAAoACgAKQApACkAKQAnACUAJQAlACUA
JwAnACcAJgAnACUAJwAnACUAJQAjACMAIwAjACMAIQAhACEAIQAgAB8AHwAeAB0AHAAb
ABoAGQAYABgAGAAYABgAFwAWABYAFgATABIAEgASABEAEQARABAADwAPAA4ADAAMAAwA
DAAMAAsACwALAAoACgALAAsADAALAAsADAAMAA0ADQANAAsADQAOAA4AEAARABEAEQAR
ABEAEQATABMAEwATABMAFQAVABUAFgAVABUAFQAVABgAGAAYABgAFgAXABgAGAAYABgA
GAAXABcAFwAXABcAFwAXABcAFwAXABcAFwAYABgAFwAXABcAGAAYABgAGAAYABgAGAAY
ABUAFQAVABUAFwAXABcAFwAXABcAGAAYABYAFgAVABQAFAAUABQAFAAUABMAEwAUABQA
EwASABEADwAQABEAEQAQABAAEQASABIAEgAQABAAEQARABEAEQAPAA8ADwAOAA4ADwAP
AA8ADQANAA4ADgAOAA4ADgANAA8ADwAOAA4ADwAPAA8ADwAOAA4ADwAPAA4ADgAOAA4A
DAAMAAwADQANAAwADAAMAAoACgAKAAsACgAKAAoACgAKAAoACgAJAAsACwALAAsACwAK
AAoACgAKAAoACgALAAsACwALAAsACQAJAAkACQAJAAkACAAHAAcACAAIAAgABwAIAAgA
BwAFAAUABQAFAAUABQAHAAcABAAEAAQABAAEAAQABAAEAAQABAAEAAQABAAEAAQABAAE
AAYABgAGAAYABgAGAAYABgAIAAgACAAIAAkACgALAAwADwAQABEAEgASABEAEQAPAA4A
DQAMAAoABwAFAAMAAQD9//3//f/9//3//v/+//3/+//9////AAACAAIAAgACAAIAAgAC
AAIAAAAAAAAAAQABAAEAAQABAAMAAwADAAMAAwADAAMAAwADAAQABAAEAAQABAAEAAQA
BAAEAAQABQAFAAUABQAFAAUABQAFAAUABQAFAAUABQAFAAMABQAHAAoADgARABMAEQAU
ABoAHwAhACEAGwANAPn/4v/L/7X/nf+M/4f/if+R/5r/p/+u/7b/vf+7/7L/rP+t/7D/
t//C/87/1v/c/+T/7v/2//3/AQAGAAcACAAIAAkACQALAAoACgAKAAsACwAMAAwADAAM
AA4ADgAOAA4ADgAPAA8ADwAOAA4ADgAOAA4ADgAOAA4ADgAOAA4ADgAQABAAEAARAA8A
DwAPAA8AEQARABEAEQARABIAEgASABIAEQARABEADwAPABAAEAAQABAAEAAQABAADwAP
AA8AEAAQABAAEQAPAA8ADwANAA8ADwAPAA8AEQARABEAEAARAA8AEQARAA8ADwANAA0A
DwAPAA8ADQANAA0ADQAMAAkACQAIAAcACAAHAAYABQAEAAQABAAEAAQAAwACAAIAAgD/
//7//v/+//3//f/9//z/+//7//r/+v/6//r/+v/6//n/+f/5//b/9v/3//f/9v/1//X/
9v/4//n/+f/5//f/+f/6//r/+v/7//v/+//9//3//f///wEAAQABAAEAAQABAAEAAgAD
AAMAAwADAAIAAgACAAIAAgADAAQABAAEAAQABAADAAMAAwADAAMABQAFAAUABQADAAMA
AwAEAAYABQAFAAUABAAEAAQABAAEAAQABAAEAAMAAwADAAMAAwADAAMAAwABAAEAAgAC
AAQABAADAAIABAAEAAQABAACAAEAAQACAAIAAQAAAP//AQACAAMAAwAAAAAAAQACAAAA
AAD+//7////////////////////+//7//////////f/9//7//v/+//7//v/9//v/+//6
//r//f/9//3//f/8//z//f/9//z//P/8//z//v/+//7///////7//v/+//z//P/8//3/
/P/8//z//P/+//7//v/9//3//f/9//3/+//6//r/+v/6//r/+v/7//v/+//7//v//f/9
//3//f/7//v/+v/5//n/+v/6//r/+//8//z/+//7//v/+//7//3//f/7//3//P/6//r/
+v/6//z//P/8//z//P/8//z//P/6//r/+v/6//v//P/9//7/AQACAAMABAAEAAQABAAE
AAMAAwABAAAAAQAAAP7//f/7//n/9//1//X/9f/1//X/9v/2//X/9f/1//f/+P/6//r/
+v/6//r//P/8//z//P/8//z//f/9//3//f/9//3/+//7//v/+//7//v/+//7//7//v/+
//7//v/+//7//v/+//7///////7//f/8//v//P/9//7////+//3//P/7//3///8BAAQA
CgANAAsABQAIAA4AEQATABEADQD//+v/1P/B/63/n/+U/4//lf+d/6b/r/+4/77/wf/D
/77/tP+v/7D/s/+6/8b/0P/U/9j/3P/k/+3/9f/6//v//P/8//3////9//7//v/+////
//8AAAAAAAAAAAAAAAAAAAAAAAABAAEAAQACAAIAAgACAAAAAAAAAAAAAAAAAAAAAAAC
AAIAAgADAAEAAQABAAEAAwADAAMAAwACAAIAAQAAAAAA////////AQABAAIAAgAEAAQA
BAAEAAIAAQABAAEA/v/+//7///8BAAEAAQD//////////////f/9//3//P/9//v//f/9
//z/+//4//f/+f/5//n/9//1//X/9f/0//X/9f/0//P/9P/z//L/8f/u/+7/7v/u/+z/
6//q/+r/7P/p/+j/6P/m/+X/5f/l/+L/4f/h/+D/4v/i/+L/4v/k/+P/4//j/+D/4P/h
/+H/4P/f/9//4P/h/+P/5P/l/+P/5f/m/+b/6P/p/+n/6f/r/+v/6//t/+//7//v/+//
8f/x//H/8v/x//H/8f/x//P/9P/1//b/9f/1//X/9P/0//T/9P/z//X/9f/1//X/9f/1
//X/9f/1//X/9f/2//T/8//z//P/9P/0//T/9P/0//T/9P/0//P/8//z//P/8//z//P/
8//x//H/8v/y//P/9P/0//T/9P/0//T/9P/0//P/8//0//b/9f/0//P/8//0//X/9f/y
//L/8//0//L/8v/w//D/8v/z//T/9f/0//P/8v/w//D/8f/x//H/8f/x//L/8v/0//T/
9P/z//X/9f/0//T/9f/1//X/9f/0//T/9f/1//T/9P/0//T/8v/y//L/8//z//L/8v/y
//T/9P/0//X/9P/0//T/9P/0//T/9P/z//X/9f/1//X/8//y//L/8v/0//T/9P/1//X/
9f/1//X/9f/1//X/9f/1//X/9P/z//X/9v/2//b/9v/2//X/8//1//X/9f/1//X/9f/1
//f/9v/2//b/9v/2//T/9P/0//T/9P/0//T/9P/0//T/9P/0//b/+P/6//z//f/+////
AAAAAP/////9//z/+//6//j/9//1//P/8f/v/+//7//v/+3/7v/u/+3/7f/v//H/8v/0
//T/9P/0//b/9v/2//b/9v/2//b/9//3//f/9//3//n/+f/5//n/+f/5//n/+f/5//r/
+v/6//r/+v/6//r/+v/6//r/+//7//v/+//7//v/+//7//v/+//7//v/+//9//3/////
/wIABgAJAAkABwAIAAwAEwAVABUAFQALAPf/3v/J/7X/o/+U/4v/jf+V/6D/q/+0/7z/
wf/F/8L/tv+t/67/tf+8/8T/0P/W/9z/3v/k/+3/9f/6//3/AAAAAAEAAQABAAIAAgAC
AAMAAwAEAAQABAAEAAQABAAEAAQABAAFAAUABQAGAAYABgAGAAYABgAGAAYACAAIAAgA
CAAGAAYABgAHAAcABwAHAAcACQAJAAkACQAJAAoACgAKAAoACQAJAAkABwAHAAgACAAK
AAoACgAKAAgABwAHAAcACAAIAAgACQAHAAcABwAFAAcABwAHAAcABwAHAAcABgAHAAUA
BwAHAAcABwAFAAUABQAFAAUAAwADAAMAAwACAAEAAQAAAP//AAD///7//f/6//r/+v/6
//z/+//6//r/+v/3//b/9v/1//P/8v/x//L/8f/x//D/8v/y//L/8v/w/+//7//v/+7/
7v/v/+//7//v//D/8v/y//P/8//z//P/9f/2//b/+P/5//n/+f/7//v/+//9//3//f/9
//3/////////AAABAAEAAQABAAIAAgACAAIAAgADAAQABAAEAAQABAADAAMAAwADAAMA
BQAFAAUABQAFAAUABQAGAAYABQAFAAUABAAEAAQABAAGAAYABgAGAAUABQAFAAUABQAF
AAUABQADAAMABAAEAAYABgAFAAQABAAEAAQABAAEAAMAAwAEAAYABQAEAAMAAwAEAAUA
BQACAAIAAwAEAAYABgAEAAQABQAFAAUABQAFAAUABQAEAAQABQAFAAUAAwADAAQABAAG
AAYABgAFAAUABQAEAAQABQAFAAUABQAGAAYABwAHAAYABgAGAAYABgAGAAYABwAHAAYA
BgAGAAYABgAGAAcABgAGAAYABgAGAAYABgAFAAUABQAFAAUABwAGAAYABgAGAAYABgAH
AAcABwAHAAcABwAHAAcABwAJAAkACAAHAAcACAAIAAgABwAIAAgABwAHAAcABwAHAAkA
CQAHAAkACAAIAAgACAAIAAgACAAIAAgACAAIAAgACAAIAAgACAAIAAgACAAIAAgACQAK
AAsADAAPABAAEQASABIAEgARABEADwAOAA0ADAAKAAkABwAFAAMAAQABAAEAAQABAAIA
AgADAAMABQAHAAYACAAIAAgACAAIAAgACAAKAAoACgAKAAkACQAJAAkACQAJAAkACQAJ
AAkACQAJAAkACQAKAAoACgAKAAoACgAKAAoACgAKAAsACwALAAsACwALAAsACwALAAsA
CwALAAsACwALAA0ADQAQABQAFwAZABcAGAAeACMAJwAnACMAGQADAOz/1//D/6v/mv+R
/4//mf+k/6//uP++/8X/yf/A/7j/tf+4/73/xP/O/9r/4P/o//D/+P///wUACAALAA4A
DgAPAA8ADQAOAA4ADgAPAA8AEAAQABAAEAAQABAAEAAQABAAEQARABEAEgASABIAEgAS
ABIAEgASABIAEgASABIAEgASABIAEwATABMAEwATABMAEwATABMAEwAUABQAFAAUABMA
EwATABMAEwAUABQAFAAUABQAFAAUABMAEwATABIAEgASABMAEwATABMAEQARABEAEQAR
ABEAEQARABAADwANAA8ADwAPAA8ADQANAA0ADQANAAsACwALAAsACgAJAAkACAAHAAgA
BwAGAAUABAAEAAQABAACAAEAAAAAAAAA/f/8//z//P/7//v/+//6//n/+f/4//j/+P/4
//j/9v/1//X/9f/2//b/9//3//b/9f/1//b/9v/3//f/9//3//n/+v/6//j/+f/5//n/
/f/9//3////9//3//f/9/////////wAA//////////8CAAIAAgACAAAAAQACAAIAAgAC
AAIAAQADAAMAAwADAAEAAQABAAEAAwADAAMABAAEAAMAAwADAAIAAgACAAIAAgACAAIA
AgADAAMAAwADAAMAAwADAAMAAwADAAQABAAEAAQAAwACAAIAAgACAAIAAgABAAEAAgAC
AAEAAAD/////AAABAAEA/v/+////AAAAAAAA/v/+/////////////////////v/+////
//////3//f/+//7//v/+//7//f///////v/+//3//f/9//3//P/8//3//f/+//7//v/+
//7//v/+/////f/8//z//P/8//z//P/9//7//v/+//7//P/8//z/+//7//v/+//7//3/
/P/8//z//P/8//z//f/7//v/+//7//v/+//7//v/+//7//r/+f/7//z//P/8//v//P/8
//v/+//7//v/+//7//v/+//9//z//P/8//z//P/6//r/+v/6//z//P/8//z//P/8//z/
/P///wAAAQACAAQABAAEAAQABAADAAMAAQAAAP///v/8//n/9//1//P/8//z//P/8//1
//b/9v/1//P/9f/3//j/+v/6//r/+v/6//r/+v/6//r/+v/6//v/+//7//v/+//7//v/
+//7//n/+f/5//n/+//8//z//P/8//z//P/8//r/+v/6//v/+//7//v/+//7//v/+//7
//v/+//7//v//f/7//n/+/8CAAYABwAJAAcACgAQABUAFwAZABEA///p/9L/v/+p/5P/
gv97/3//h/+S/5//pv+s/7H/rf+o/6L/of+k/63/uP/C/8z/1P/a/+T/6v/x//f/+v/7
//z//P/9//3/+//8//7//v///////v/+//7//v/+//7//v/+//7/////////AAAAAAAA
AAAAAAAAAAAAAAAAAAAAAAAAAgACAAIAAwABAAEAAQABAAEAAQABAAEAAQACAAIAAgAC
AAEAAQABAAEAAQACAAIAAgACAAIAAgAEAAMAAwADAAIAAgACAAMAAwADAAMAAQD/////
/////wEAAQABAAAAAQD//wEAAQD//////f/9//3//f/9//v/+//7//v/+v/7//v/+v/5
//b/9f/0//P/9P/0//T/9P/y//H/8P/w//D/7f/s/+z/7P/r/+v/6//s/+v/6//q/+r/
6v/q/+r/6v/p/+n/6f/o/+j/6f/p/+j/5//n/+j/6P/p/+n/6f/p/+v/7P/s/+r/6//r
/+v/7f/t/+3/7//v/+//7//v//H/8f/x//L/8//z//P/8//y//L/8v/y//T/9f/2//b/
9P/0//T/8//z//P/8//z//P/8//z//P/8//z//P/9P/0//P/8//z//b/9v/2//b/9P/0
//T/9P/z//P/8//z//P/8//z//P/8//z//T/9P/y//L/8f/w//L/8v/y//L/8v/x//H/
8v/y//H/8P/v/+//8P/x//H/8P/w//H/8v/w//D/7v/u/+//7//v/+//7//v/+//7v/u
/+//7//v/+//7//w//D/8P/w//D/7//v/+//7v/u/+//7//v/+//7P/s/+3/7f/u/+7/
7v/u//D/8P/w//H/7//u/+7/7v/u/+7/7v/v//D/8P/w//D/7v/u/+7/7f/u/+//8P/x
/+//7v/u/+7/7v/u/+7/7//v/+//7//v//H/8f/x//H/8f/x//D/7//t/+7/7v/u/+//
8P/w/+//7//v/+//7//v/+//7//x//L/8P/w//D/8P/u/+7/7v/u//D/8P/w//D/8//0
//X/9v/5//r/+//8//r/+f/5//f/9P/z//L/8P/v/+3/6//p/+f/5//n/+f/5//o/+j/
5//p/+v/7f/u//D/8P/w//D/8P/w//D/8P/w//D/8P/x//H/8f/x//H/7//v/+//7//x
//H/8f/x//H/8v/y//L/8v/y//L/8v/w//D/8P/x//H/8f/x//H/8f/x//H/8f/x//H/
8f/x/+//8f/z//f/+P/8//3/+//7//7/BAAHAAkACwADAPP/2//G/7X/of+P/4b/hf+J
/5H/nP+l/67/sv+1/7X/rv+m/6H/pv+t/7T/vv/I/8z/0P/W/9z/4//r/+7/7//w//D/
8f/z//X/9P/0//T/9f/1//b/9v/2//b/9v/2//b/9v/2//f/9//3//b/9v/2//b/9P/0
//T/9P/1//b/9//4//b/9v/2//f/9//3//f/9//3//f/9//3//f/+P/4//j/+P/3//f/
9//3//f/+P/4//j/+P/4//j/9v/1//X/9f/0//T/9P/1//P/8//z//H/8v/z//T/9f/1
//X/9f/0//H/7//x//H/8f/x/+//7//u/+3/7P/p/+v/6//r/+r/6f/p/+j/5//o/+f/
5v/l/+P/4v/h/+D/3v/d/9z/3P/e/9v/2v/a/9z/2//b/9v/2v/Z/9n/2P/W/9b/1v/W
/9b/1f/V/9X/1P/U/9X/1f/U/9P/0//U/9X/1//Y/9n/1//Z/9r/2v/c/93/3f/d/+H/
4f/h/+P/5f/l/+X/5f/j/+P/4//k/+f/5//n/+f/5v/m/+b/5v/m/+f/6P/o/+j/6P/o
/+f/6f/p/+n/6f/n/+f/5//n/+X/5f/l/+b/6P/n/+f/5//o/+j/6P/o/+b/5v/m/+b/
5//n/+f/5//n/+f/5//n/+X/5f/m/+b/5v/m/+X/5P/l/+b/5//o/+b/5f/l/+b/5v/l
/+T/4//j/+T/5f/l/+b/5v/n/+j/5v/m/+T/5P/l/+X/5f/l/+X/5f/l/+T/5P/l/+X/
5f/l/+X/5v/m/+T/5P/k/+P/5f/l/+T/5P/l/+X/5f/l/+b/5v/n/+f/5v/m/+b/5v/k
/+T/5P/l/+X/5P/k/+T/5P/k/+T/5f/k/+T/5P/k/+T/5P/k/+P/5f/l/+X/5f/n/+b/
5v/m/+b/5v/m/+f/5//n/+f/5//l/+X/5f/l/+f/5//m/+X/5f/m/+b/5v/l/+b/5v/l
/+f/5//n/+f/5//n/+f/6f/o/+b/5v/m/+b/5v/m/+b/5v/m/+b/5v/m/+j/6P/o/+j/
6//s/+3/7v/w//D/8P/w//H/8f/v/+7/6//q/+j/5//l/+P/4f/f/9//3//f/9//3v/e
/93/3f/h/+P/5P/m/+T/5P/k/+T/5P/k/+T/5P/l/+b/6P/p/+f/5//n/+f/5f/l/+X/
5f/l/+X/5f/l/+b/5v/m/+b/5v/m/+b/5v/m/+b/5//n/+n/6f/p/+n/5//n/+f/5//n
/+f/5//n/+f/5//r/+7/8v/z//P/8f/2//z///8BAAEA+f/p/9P/vv+n/5P/hf94/3P/
e/+F/47/mf+g/6T/q/+t/6b/mv+X/5r/n/+o/7T/vP/A/8T/zP/S/9n/4f/m/+f/6P/m
/+n/6f/n/+j/6P/o/+n/6f/q/+r/6v/q/+r/6v/q/+r/7P/t/+3/7f/s/+z/7P/s/+7/
7v/u/+7/7P/s/+z/7P/s/+z/7P/t/+3/7f/t/+3/7f/t/+3/7f/t/+7/7v/u/+7/7f/t
/+3/7f/t/+7/7v/s/+z/7P/s/+7/7f/t/+3/6v/q/+r/6//r/+v/6//p/+v/6//r/+v/
6f/p/+n/6P/n/+X/5//n/+f/5//l/+X/5f/l/+X/4//l/+X/5f/k/+H/4f/g/9//3v/d
/9z/2//a/9r/2v/a/9r/2f/Y/9j/2P/V/9T/1P/U/9P/0//T/9L/0f/R/9D/zv/O/87/
zv/O/83/zf/N/87/zv/P/8//zv/N/83/zv/O/8//z//P/8//0f/S/9L/1P/V/9X/1f/V
/9X/1f/X/9n/2f/Z/9n/2//b/9v/3P/b/9v/2//b/9z/3P/c/9z/3P/d/97/3v/c/9z/
3P/b/93/3f/d/93/3//f/9//3//d/93/3f/e/97/3f/d/93/3v/e/97/3v/c/9z/3P/c
/9v/2//b/9v/2//b/9v/2//b/9v/3P/c/9z/3P/b/9r/3P/c/9z/3P/a/9n/2f/a/9r/
2//a/w==
         </WaveFormData>
      </LeadData>
      <LeadData>
         <LeadByteCountTotal>10000</LeadByteCountTotal>
         <LeadTimeOffset>0</LeadTimeOffset>
         <LeadSampleCountTotal>5000</LeadSampleCountTotal>
         <LeadAmplitudeUnitsPerBit>4.88</LeadAmplitudeUnitsPerBit>
         <LeadAmplitudeUnits>��V</LeadAmplitudeUnits>
         <LeadHighLimit>2147483647</LeadHighLimit>
         <LeadLowLimit>268435456</LeadLowLimit>
         <LeadID>V2</LeadID>
         <LeadOffsetFirstSample>0</LeadOffsetFirstSample>
         <FirstSampleBaseline>0</FirstSampleBaseline>
         <LeadSampleSize>2</LeadSampleSize>
         <LeadOff>FALSE</LeadOff>
         <BaselineSway>FALSE</BaselineSway>
         <ExcessiveACNoise>FALSE</ExcessiveACNoise>
         <MuscleNoise>FALSE</MuscleNoise>
         <LeadDataCRC32>3778797756</LeadDataCRC32>
         <WaveFormData>
GgAaABoAGgAXABYAFQAUABMAEgARABAADgAOAA4ADgAMAAwADAAMAAsACgAJAAgACAAI
AAgACAAIAAgACAAIAAgACAAIAAgACAAIAAgACAAKAAoACgAKAAoACgAKAAoADAAMAAwA
DAAMAAwADAAMAAwADAAMAAwADAAMAAwADAAOAA4ADgAOABAAEAAQABAAEAAQABAAEAAQ
ABAAEAAQABAAEAAQABAAEAAQABAAEAAQABAAEAAQAA4ADgAOAA4ADgAOAA4ADgAOAA4A
DgAOAA4ADgAOAA4ADgAOAA4ADgAMAAwADAAMAAwADAAMAAwADAAMAAwADAAMAAwADAAM
AAoACgAKAAoACgAKAAoACgAKAAoACgAKAAgACAAIAAgACAAIAAgACAAKAAoACgAKAAgA
CAAIAAgACAAIAAgACAAIAAgACAAIAAYABgAGAAYACAAIAAgACAAIAAgACAAIAAYABgAG
AAYABgAGAAYABgAGAAYABgAGAAYABgAGAAYABAAEAAQABAAGAAYABgAGAAYABgAGAAYA
BAAEAAQABAAEAAQABAAEAAQABAAEAAQABAAEAAQABAAEAAQABAAEAAUABgAHAAgABwAG
AAUABAAGAAYABgAGAAYABgAGAAYABwAIAAkACgANAA4ADwAQABIAEgATABMAEgARABAA
DgAJAAgABwAHAAQABAAFAAUABQAFAAUABQAFAAYABgAGAAQAAgABAAAAAAAAAAAAAAAA
AAAAAAAAAAAAAAAAAAAAAQABAAEAAQD//////////wEAAQABAAEA///////////+//7/
/////////////////////////////////////wAAAQAHABEAIQAxAEEAUQBlAHsAjgCh
ALoA0ADRAMcAqgB3ADkA9f+Z/y3/3v7C/sL+vv68/sL+zP7T/tv+5P7t/v3+Ff8x/03/
av+B/5j/rv++/9D/3f/m/+z/8P/z//f/9//5//v///8BAAEABAAGAAYABwAIAAkACQAJ
AAoACAAKAAoACwALAAsADAAMAAsACwALAAsACwAMAAwADAANAA4ADgAOAA0ADgAOAA4A
DwAPAA8AEAAQABAAEAAQABMAEwATABMAFAAVABcAFwAWABYAFwAXABYAFwAYABkAFwAZ
ABoAGwAbABwAHQAdACAAIQAhACEAIgAkACQAJAAiACQAJAAlACgAKAAoACgAKgArACsA
KwAtAC0ALgAvAC0ALQAtAC4ALgAuAC4ALgAtAC0ALAAsACoAKgAqACoAKQAoACYAJQAj
ACIAIAAeAB8AHAAZABkAFwAUABIAEAAPAA8ADAAJAAkACQAJAAYABAADAAMAAAD8//z/
+//4//f/9//3//f/9P/0//P/8v/z//P/8//y//L/8P/w//D/7f/t/+z/7P/t/+3/7v/v
/+//7//v/+//8f/x//H/8f/x//D/8P/w/+7/7v/u/+7/8f/x//L/8v/y//L/8v/z//P/
8//0//T/8v/y//P/8//0//T/8//y//T/9f/1//T/8v/y//P/8//z//P/8//z//D/8P/w
//D/8P/w//D/8P/x//H/8P/w/+7/7v/s/+v/7P/s/+3/7v/w/+//7//v/+//7//u/+7/
7P/s/+v/6//r/+v/6v/q/+r/6v/q/+n/6//r/+v/6//r/+v/6//r/+v/6v/q/+r/6v/q
/+r/6v/s/+v/6//r/+n/6f/p/+n/6f/p/+n/6P/q/+r/6v/q/+z/7P/s/+z/7P/s/+z/
7P/s/+z/7P/s/+r/6v/q/+r/7P/s/+z/7P/s/+z/7P/s/+z/7P/s/+z/7P/s/+z/7P/u
/+7/7v/u/+7/7v/u/+//7f/t/+z/7P/u/+7/7v/u//D/8P/w//D/8P/y//L/8v/y//L/
8v/y//L/8v/y//L/8v/0//T/9P/0//T/9P/0//T/9P/0//T/9P/2//b/9v/2//j/+P/4
//j/+//8//3//v8AAAAAAAAAAAMAAwACAAEAAgAAAP3//P/7//v/+v/6//v/+//7//v/
/f/9//3//v/+//7//v/8//3//P/8//z//P/8//z//P/+//7//v/+//7//v//////////
/////////////////wEAAQABAAEAAQABAAAAAAABAAEAAQABAAMAAwADAAMAAwADAAMA
AwADAAMABgAJAA0AGQAnADUARQBTAGUAewCQAKcAwADUANUAxQCgAG0AMwDp/4P/F//e
/tT+2P7W/tr+4v7m/u/++f4C/wn/Gf8t/0P/Xf96/4//ov+2/8r/3P/p//L/9v/6////
AwAFAAkACwALAA0ADQAQABIAEgATABQAFwAXABcAGAAWABgAGAAZABsAGwAcABwAGwAb
ABsAGwAbABwAHAAcAB0AHgAeAB4AHwAgACAAIAAfAB8AHwAgACIAIgAiACIAIwAjACMA
IwAkACUAJwAnACgAKAApACkAKAApACoAKwArAC0ALgAvAC8AMAAxADEAMgAzADMAMwA0
ADYANgA2ADYAOAA4ADkAPAA8ADwAPAA9AD8AQABBAEEAQQBCAEMARQBFAEUARgBEAEQA
RABEAEUARQBEAEQAQgBCAEIAQgA/AD4APAA7ADoAOgA5ADgANQAyAC8ALwAxAC4ALAAq
ACkAKQAmACMAIQAhACEAHgAcABsAGwAYABYAFgAVABIAEgARABAADwAMAAwACwAKAAsA
CwALAAoACgAIAAgACAAHAAcABgAGAAgABwAHAAcABwAHAAcABwAHAAcABwAHAAcABgAG
AAYABwAIAAkACgALAAsADAAMAAwADAAMAA0ADQANAA4ADgAOAA4ADwAPABAAEAAPAA4A
EAARABEAEAAOAA4ADwAPAA8ADwAPAA8AEAAQABAAEAAOAA4ADgAOAA8ADwAOAA4ADgAO
AAwACwANAAwADAAMAAwACwALAAsACwALAAoACgAIAAgABwAHAAkACQAIAAgACAAIAAgA
BwAHAAcABwAHAAcABwAHAAcACQAIAAgACAAGAAYABgAGAAgABwAHAAcABQAFAAUABQAH
AAcABwAGAAYABgAGAAYABAAEAAQABAAGAAYABgAGAAQABAAEAAQABAAEAAQABAAGAAYA
BgAGAAQABAAEAAQABgAGAAYABgAGAAYABgAGAAQABAAEAAQABAAEAAQABQAHAAcABgAG
AAQABAAEAAQABAAGAAYABgAGAAYABgAGAAYABgAGAAYABgAIAAgACAAIAAgACAAIAAgA
CwAMAA0ADgAPABAAEQASABIAEgATABMAEgARABAADgANAAwACwALAAoACgALAAsACwAL
AAsACwALAAwADAAMAA4ADAALAAoACAAIAAgACAAIAAgACAAIAAoACgAKAAoACQAJAAkA
CQAJAAkACQAJAAsACwALAAsACwALAAsACwAKAAoACwALAAsACwALAAsACwALAAsACwAL
AAsACwALAAwADQAPABUAIQAxAD8ATQBhAHcAjACfALoA1ADdANkAyACnAHMANQDp/3v/
DP/Q/sj+zP7K/s7+3P7n/u3+9P75/gX/Gf83/1X/dP+L/6D/uP/Q/+D/7f/2//z/AgAF
AAcACQALAA0ADQAPAA8AEgAUABQAFQAWABcAFwAXABgAGAAaABoAGwAdAB0AHgAeAB0A
HQAdAB0AHQAeAB4AHgAfACAAIAAgACEAIgAiACIAIwAjACMAJAAmACYAJgAmACcAJwAn
ACcAKAApACsAKwAsACwALQAtAC4ALwAwADEALwAxADIAMwAzADQANQA1ADYANwA3ADcA
OgA8ADwAPAA8AD4APgA/AEIAQgBCAEIARQBHAEgASQBHAEcASABJAEsASwBLAEwASgBK
AEoASgBLAEsASgBKAEoASgBKAEoARwBGAEQAQwBEAEQAQwBCAD8APAA5ADkAOQA2ADQA
MgAzADMAMAAtACsAKwArACgAJAAjACMAIAAeAB4AHQAaABgAFwAWABUAFAAUABMAEgAR
ABEAEQAQABAADgAOAA4ADQANAAwADAAMAAsACwALAAsACwALAAsACwALAAsACwALAAoA
CgAKAAwADAAMAAwACwALAAwADAAMAAwADAANAA0ADQAOAA4ADgAOAA8ADwAQABAADwAO
AA4ADwAPAA4AEAAQABEAEQAPAA8ADwAPAA4ADgAOAA4ADgAOAA4ADgANAA0ADAAMAA4A
DgAMAAsACwAKAAoACgAKAAkACQAJAAcABwAGAAYACAAIAAcABwAHAAcABgAGAAYABgAG
AAUABQAFAAUABQADAAMAAwADAAMAAgACAAIAAgACAAIAAgACAAEAAQABAAEAAQABAAEA
/////////v/+//7//v/+//7//v/+//7//v/+//7//v/8//z//P/8//z//P/8//z//P/8
//z//P/8//z//P/8//z//P/8//z//P/8//z//P/8//z//P/8//z//P/8//3//f/9//z/
/P/6//r/+v/6//r/+v/6//r/+P/4//j/+P/4//j/+P/4//j/+P/4//j/+P/4//j/+P/4
//r/+v/6//r/+v/6//r/+v/8//z//P/8//3//v///wAAAgAEAAYACAAIAAgACAAJAAkA
CAAHAAYAAgD///7//f/9//z//P/9/////////////f/9//7//v/+//7//P/7//j/+P/4
//j/+P/4//j/+P/4//j/+P/4//j/+f/5//n/+f/5//n/+f/5//n/+f/5//f/9//3//f/
+f/4//j/+f/5//n/+f/5//n/+f/5//n/+f/5//n/+f/5//j/+////wcAEwAhADEAQwBX
AGsAgACVALIAxgDLAMMAsgCJAE0ACwCz/0H/3v6y/rD+sv6u/rj+yP7R/tX+3P7j/vX+
D/8x/1P/bv+F/57/tv/K/9b/4f/q//D/9P/1//f/+//9//////8BAAEABAAGAAYABwAI
AAsACwALAAwADAAOAA4ADwANAA0ADgAOABEAEQARABEAEQASABIAEgARABIAEgASABMA
FAAUABQAFwAXABcAGAAYABgAGAAYABsAGwAbABsAHAAdAB8AHwAgACAAIQAhACIAIwAk
ACUAJQAnACgAKQAnACgAKQApACsALQAuAC8AMAAyADIAMgA0ADYANgA3ADgAOAA4ADgA
OwA9AD4APwA/AD8AQABBAD8APwA/AEAAQgBCAEIAQgBDAEMAQgBCAEAAQABAAEAAPwA+
ADwAOwA4ADgANwA2ADcANAAxADEAMwAwAC4ALAArACsAKAAlACEAIQAhAB4AHgAdAB0A
GgAaABoAGQAWABQAEwASABEAEAAQAA8ADgANAA0ADQAMAAwACgAKAAoACQAJAAgACAAI
AAcABwAHAAcABwAHAAcABwAHAAcABwAJAAgACAAIAAgACAAIAAgACwALAAwADAAKAAoA
CgALAAsACwAMAAwACwAKAAoACQAMAAwACwAKAAoACwALAAoACgAKAAsACwALAAsACwAL
AAoACgAKAAoADAAMAAwADAAJAAkACAAIAAoACgAIAAcACQAIAAgACAAIAAcABwAHAAcA
BwAGAAYABgAGAAUABQADAAMAAgACAAIAAgACAAEAAQABAAEAAQABAAEAAQABAP///v/+
//7/AAAAAAAAAAD+//3//f/9//3//f/9//3//////////v/+//7//v/+//z//P/8//z/
/P/8//z//P/+//7//v/+//7//v/+//7//P/8//z//P/8//z//P/8//r/+v/6//r//P/8
//z//P/8//z//P/8//z//P/8//3/+//7//r/+v/8//z//P/8//z//P/8//z//P/8//z/
/P/8//z//P/8//z//P/8//z//P/8//z//P/8//7//v/+//7/AQACAAMABAAGAAYABgAG
AAgACAAJAAkABgAFAAQAAgABAAAA//////z//P/9//3//f/9//3//f/9//7//v/+//7/
/P/7//r/+v/6//r/+v/6//r/+v/6//z//P/8//z//f/9//3//f/7//v/+//7//v/+//7
//v/+//7//v/+//8//z//f/9//z/+//6//n/+//7//v/+//7//v/+//7//z///8FAA0A
HQAtADsARwBbAG8AggCVAKwAwADFALkAnABrAC8A7f+T/yf/3v7K/sr+xP7G/s7+0v7Z
/uH+6v7z/v/+Ef8r/0X/Yv95/47/oP+0/8b/1//i/+j/7P/v//P/9//3//n/+//9//3/
AAACAAIAAwAEAAMAAwADAAQABAAGAAYABwAHAAcACAAIAAkACQAJAAkABwAIAAgACAAL
AAwADAAMAAsADAAMAAwACwALAAsADAAMAAwADAAMAA8ADwAPAA8ADgAPABEAEQASABIA
EwATABQAFQAWABcAFgAXABcAFwAZABoAGwAbABoAGwAbABsAHAAeAB4AHgAgACIAIgAj
ACIAIgAiACIAJQAnACgAKQAnACcAKAApACkAKQApACoAKgAqACoAKgAqACkAJwAmACYA
JgAmACYAIwAiACAAHwAcABwAGwAaABkAFgATABMAEwAQAA4ADAALAAsACAAFAAUABQAF
AAIAAAD//////P/8//z/+//4//b/9f/0//P/8v/y//H/8P/x//H/8f/w//D/7v/u/+7/
7//v/+7/7v/u/+3/7f/t/+3/7f/t/+3/7f/t/+3/7f/v/+7/7v/u/+7/7v/u/+7/7//v
//D/8P/w//D/8P/x//H/8f/y//L/8P/w//H/8f/y//L/8f/w//L/8//z//L/8v/y//P/
8//x//H/8f/x//D/8P/w//D/8P/w//D/8P/v/+//7v/u//D/8P/u/+3/7f/s/+z/7P/u
/+3/7f/t/+v/6//q/+r/7P/s/+v/6//p/+n/6P/o/+j/6P/o/+f/5//n/+f/5//p/+n/
6f/p/+v/6v/q/+r/6P/o/+j/6P/q/+n/6f/p/+f/5//n/+f/6f/p/+n/6P/o/+j/6P/o
/+j/6P/o/+j/6P/o/+j/6P/o/+j/6P/o/+j/6P/o/+j/6P/o/+j/6P/q/+r/6v/q/+r/
6v/q/+r/6P/o/+j/6P/o/+j/6P/o/+r/6v/q/+v/6//r/+r/6v/q/+r/6v/q/+r/6v/q
/+z/6v/s/+z/7P/s/+r/6v/q/+r/6v/q/+r/6v/s/+z/7P/s/+//8P/x//L/8//0//X/
9v/4//j/+P/5//n/+P/3//b/9v/z//L/8f/x//D/8P/x/+//7//v/+//7//v//D/8P/y
//L/8P/v/+7/7v/u/+7/7v/u/+7/7v/u/+7/7v/u/+7/7//v/+//8f/x//H/8f/v/+//
7//v/+//7//v/+//8f/w//D/8f/x//H/8f/x//H/8f/x//H/8//z//P/8//z//T/9f/3
////DQAdACsAOQBJAF8AcgCHAKAAvADHAMEArACDAE0ADQC5/0v/6P6+/r7+vv6+/sT+
zP7T/tn+4v7r/vX+B/8d/zf/VP9v/4T/mP+s/77/zf/a/+L/5v/r/+//8f/z//f/+P/5
//j/+v/+//7///8AAAEAAQABAAIAAgAEAAQABQAHAAcACAAIAAkACQAJAAkACQAKAAoA
CgAJAAoACgAKAAsADAAMAAwADQANAA0ADgAQABAAEAAQABEAEQARABEAEAARABMAEwAW
ABYAFwAXABgAGQAaABsAGQAbABwAHQAdAB4AHwAfACAAIQAhACEAJgAoACgAKAAmACgA
KAApACwALAAsACwALwAxADIAMwAzADMANAA1ADUANQA1ADYANgA2ADYANgA1ADUANAA0
ADMANAA1ADYAMwAyADAALwAuAC4ALQAsACsAKAAlACUAJQAiACAAHgAdAB0AGgAXABcA
FwAXABQAEgARABEADgAMAAwACwAIAAYABQAEAAMAAgACAAEAAAD////////+//z/+v/6
//r/+f/5//j/+P/6//n/+f/5//n/+f/5//n/+f/5//n/+f/7//r/+v/6//r/+v/6//r/
+//7//z//P/8//z//P/9//3//f/+//7//v/+//////8AAAAA///+//7///////7/AAAA
AAEAAQD//////////wAAAAAAAAAAAAAAAAAAAAD//////v/+//7//v/8//v//f/8//z/
/P/8//v/+//7//v/+//6//r/+v/6//n/+f/5//n/+P/4//j/+P/4//f/9f/1//X/9f/3
//f/9//3//f/9v/2//b/9P/0//T/9P/0//P/8//z//X/9f/1//X/9f/1//X/9P/0//T/
9P/0//T/9P/0//T/9P/0//T/9P/y//L/8v/y//L/8v/y//L/8v/y//L/8v/y//L/8v/y
//L/8v/y//L/8v/y//L/8v/y//L/8v/y//L/8v/y//P/8//z//L/8v/y//L/8v/y//T/
8v/y//L/8v/y//L/8v/y//L/8v/y//L/8v/y//L/8v/0//T/9P/0//T/9P/0//T/9v/2
//b/9v/5//r/+//8//3//v///wAA//////7//f/+//z/+f/4//f/9//2//b/9//3//f/
9//3//f/9//4//j/+P/4//b/8//y//L/8v/0//T/9P/0//T/9P/0//T/9P/0//X/9f/1
//X/9f/1//X/9f/1//X/9f/1//X/9f/1//X/9P/0//X/9f/1//X/9f/1//X/9f/1//X/
9f/1//X/9f/2//f/+f///wsAGwArADsATQBjAHoAjwCoAMIAywDDALAAjwBZABcAx/9Z
/+r+tP6y/rT+sP62/sT+z/7V/tr+4f7r/gH/H/8//17/df+M/6T/uv/K/9X/3v/m/+r/
7f/v//H/8//1//X/9//3//r//P/8//3//v8BAAEAAQACAAIABAAEAAUABQAFAAYABgAH
AAcABwAHAAcACAAIAAgACQAKAAoACgALAAwADAAMAA0ADQANAA4AEAAQABAAEAARABEA
EQARABIAEwAVABUAFgAWABcAFwAYABkAGgAbABsAHQAeAB8AHwAgACEAIQAiACMAIwAj
ACYAKAAoACgAKAAqACoAKwAuAC4ALgAuAC8AMQAyADMANQA1ADYANwA3ADcANwA4ADoA
OgA6ADoAOQA5ADgAOAA4ADgAOAA4ADcANgA0ADMAMgAyADEAMAAvACwAKQApACkAJgAk
ACIAIwAjACAAHQAbABsAGwAYABYAFQAVABIAEAAQAA8ADAAKAAkACAAHAAYABgAFAAQA
AwADAAMAAgAAAP7//v/+///////+//7//v/9//3//f/9//3//f/9//v/+//7//v//f/8
//z//P/9//7///8AAP////8AAAAAAAAAAAAAAQD/////AAAAAAIAAgADAAMAAgACAAEA
AAACAAMAAwACAAIAAgADAAMAAwADAAMAAwAEAAQABAAEAAQABAAEAAQAAwADAAIAAgAE
AAQAAgABAAMAAgACAAIAAgABAAEAAQD//////v/+/wAAAAD///////////7//v/+//7/
/v/9//3//f/9//3/+//7//v/+//9//z//P/8//v/+v/5//j/+v/5//n/+f/3//f/9//3
//n/+f/5//j/+P/4//j/+P/4//j/+P/4//j/+P/4//j/9v/2//b/9v/4//j/+P/4//j/
+P/4//j/+P/4//j/+P/4//j/+P/4//b/9v/2//b/9v/2//b/9v/4//j/+P/5//f/9//2
//b/9v/2//b/9v/2//b/9v/4//b/9v/2//b/9v/0//T/9P/0//b/9v/2//b/9v/2//b/
9v/5//r/+//8//3//v///wAAAgACAAIAAwABAAAA///+//z/+f/4//f/+f/4//j/+f/5
//n/+f/5//f/9//4//j/+P/4//b/9f/2//b/9v/2//b/9v/2//b/9P/0//T/9P/2//f/
9//3//X/9f/1//X/9f/1//X/9f/1//X/9f/1//X/9P/0//X/9f/1//X/9f/1//X/9f/1
//X/9f/1//X/9//2//X/+/8FABMAIQAzAEMAVQBtAIAAlwC0AMgAxwC9AKgAewA/APn/
mf8j/8r+qv6o/qj+qP60/sL+x/7P/tb+3f7v/g3/L/9P/2z/gf+Y/7D/xP/Q/9v/5P/o
/+z/7//x//P/8//3//n/+//7//7//v/+////AAADAAMAAwAEAAQABgAGAAcABwAHAAgA
CAAJAAkACQAJAAsADAAMAAwACwAMAAwADAALAAwADAAMAA8ADwAPABAAEgASABIAEgAV
ABUAFQAVABQAFQAXABcAGgAaABsAGwAcAB0AHgAfAB8AIQAiACMAJQAmACcAJwAoACkA
KQApACoALAAsACwALgAwADAAMQAyADIAMgAyADUANwA4ADkAOQA5ADoAOwA7ADsAOwA8
ADwAPAA8ADwAPQA9ADwAPAA6ADoAOgA6ADcANgA0ADMANAA0ADMAMgAxAC4AKwArAC0A
KgAoACYAIwAjACAAHQAbABsAGwAYABYAFQAVABIAEAAQAA8ADAAMAAsACgAJAAYABgAF
AAQAAwADAAMAAgAEAAIAAgACAAEAAQAAAAAAAAD////////9//3//f/9////////////
AQAAAAAAAAD+//7//v/+//3//f/+//7//v/+//7/////////AAAAAAAAAAABAAEAAgAC
AAEAAAAAAAEAAQAAAAAAAAABAAEAAQABAAEAAQAAAAAAAAAAAAAAAAAAAAAA//////7/
/v/+//7//P/7//3//P/8//z//P/7//v/+//5//n/+P/4//j/+P/3//f/9//3//b/9v/2
//b/9v/1//X/9f/1//X/8//z//P/8//z//L/8v/y//T/9P/0//T/8v/x//H/8f/x//H/
8f/x//P/8//z//L/8P/w//D/8P/w//D/8P/w//D/8P/w//D/7v/u/+7/7v/w//D/8P/w
//D/8P/w//D/8P/w//D/8P/w//D/8P/w//D/8P/w//D/7v/u/+7/7v/s/+z/7P/t/+//
7//u/+7/7v/u/+7/7v/u//D/7v/u/+7/7v/u/+7/7v/s/+z/7P/s/+7/7v/u/+7/8f/y
//P/9P/3//j/+f/6//r/+v/6//v/+f/4//f/9v/0//H/8P/v/+//7v/u/+//7f/t/+3/
7f/v/+//8P/w/+7/7v/s/+v/6v/q/+r/6v/o/+j/6P/o/+r/6v/q/+r/6v/r/+v/6//r
/+v/6//r/+v/6//r/+v/6//r/+v/6//p/+j/6P/p/+n/6f/p/+n/6f/p/+n/6f/r/+v/
6//r/+n/7P/v//X///8NAB0AKwA7AE0AXwByAIsApAC2ALcAqQCIAFMAFQDL/23/B//G
/rb+tv6y/rb+vv7A/sf+0f7a/uP+8f4F/x3/Of9U/2v/gv+W/6j/vP/J/9L/1P/Y/9//
4f/j/+f/6f/p/+v/6//u//L/8v/z//T/8//z//P/9P/2//j/+P/5//f/9//4//j/+f/5
//n/+f/7//z//P/8//v//P/8//z/+//8//z//P/9//3//f/+/wAAAAAAAAAAAQABAAEA
AQACAAMABQAFAAQABAAFAAUABgAHAAgACQAHAAkACgALAAkACgALAAsADAANAA0ADQAQ
ABIAEgASABIAFAAUABUAFgAWABYAFgAYABkAGQAZABsAGwAcAB0AHQAdAB0AHgAeAB4A
HgAeAB4AHQAbABoAGgAaABoAGgAXABYAFAATABIAEgARABAADwAMAAkACQAJAAYABAAC
AAEAAQD+//v/9//3//f/9P/0//P/8//w//D/8P/v/+z/7P/r/+r/6f/o/+j/5//m/+f/
5//n/+b/6P/m/+b/5v/l/+X/5P/k/+T/4//j/+P/4//j/+P/4//j/+P/4//j/+T/5P/l
/+b/5P/k/+T/5P/n/+f/6P/o/+b/5v/m/+f/5//n/+j/6P/o/+j/6f/p/+r/6v/p/+j/
6v/r/+v/6v/q/+r/6//r/+r/6f/o/+f/6P/o/+j/6P/q/+r/6v/q/+f/5//m/+b/6P/o
/+b/5f/n/+b/5v/m/+b/5f/l/+X/5f/l/+T/5P/m/+b/5f/l/+X/5f/k/+T/4v/i/+L/
4f/j/+P/4//j/+P/4//j/+P/4//i/+L/4v/i/+L/4v/i/+T/4//j/+P/4//j/+P/4//j
/+P/4//i/+T/5P/k/+T/4v/i/+L/4v/k/+T/5P/k/+T/5P/k/+T/5P/k/+T/5P/m/+b/
5v/m/+b/5v/m/+b/6P/o/+j/6P/m/+b/5v/m/+j/6P/o/+j/6P/o/+j/6f/p/+n/6P/o
/+j/6P/o/+j/6P/o/+j/6P/o/+j/6P/o/+j/6v/q/+r/6v/q/+r/6v/q/+z/7P/s/+z/
7f/u/+//8P/x//L/8//0//b/9v/3//f/9v/1//T/8v/x//D/7//v/+7/7v/v/+//7f/t
/+3/7f/t/+7/7v/u/+7/7P/r/+r/6P/o/+j/6P/p/+r/6//s/+r/6v/q/+r/6//r/+v/
6//r/+v/6//r/+v/6//r/+v/6//r/+v/6//o/+j/6f/p/+v/6//r/+v/6f/p/+n/6f/p
/+n/6f/p/+r/7f/x//3/CQAZACkAOQBNAGEAdACLAKgAvAC9AK8AjgBbAB8A1f9x/wH/
vv6w/rL+sP6w/rj+wP7H/tH+2P7f/uv+Af8d/zv/Vv9t/4L/mP+o/7j/x//S/9j/3P/f
/+H/4//l/+f/6f/r/+v/7v/u/+7/7//w//H/8f/x//L/9P/2//b/9//1//X/9v/2//f/
9//3//f/9//4//j/+P/5//r/+v/6//n/+v/6//r/+f/5//n/+v/8//z//P/8////////
////AAABAAMAAwAEAAQABQAFAAYABwAIAAkACAAJAAkACQALAAwADQANAA4ADwAPAA8A
EQASABEAEAARABQAFQAXABgAGAAYABgAGQAbABwAHQAdAB0AHgAfAB8AHwAfACAAIAAg
ACAAIAAfAB8AHgAeAB4AHgAeAB4AHQAcABoAGQAWABYAFQAUABUAEgAPAA8ADQAKAAgA
BgAHAAcABAABAP////////z/+f/3//b/8v/x//L/8v/w//D/7//u/+3/6v/q/+n/6P/l
/+X/5f/k/+T/4v/i/+L/4v/j/+P/5P/i/+H/4f/h/+H/4f/h/+H/4f/h/+H/4f/j/+L/
4v/i/+T/5P/k/+T/4//j/+T/5P/k/+T/5P/l/+X/5f/m/+b/5v/m/+f/5//q/+r/6f/o
/+j/6f/p/+j/5v/m/+f/5//p/+n/6f/p/+j/6P/o/+j/6P/o/+j/6P/n/+f/5v/m/+b/
6P/m/w==
         </WaveFormData>
      </LeadData>
      <LeadData>
         <LeadByteCountTotal>10000</LeadByteCountTotal>
         <LeadTimeOffset>0</LeadTimeOffset>
         <LeadSampleCountTotal>5000</LeadSampleCountTotal>
         <LeadAmplitudeUnitsPerBit>4.88</LeadAmplitudeUnitsPerBit>
         <LeadAmplitudeUnits>��V</LeadAmplitudeUnits>
         <LeadHighLimit>2147483647</LeadHighLimit>
         <LeadLowLimit>268435456</LeadLowLimit>
         <LeadID>V3</LeadID>
         <LeadOffsetFirstSample>0</LeadOffsetFirstSample>
         <FirstSampleBaseline>0</FirstSampleBaseline>
         <LeadSampleSize>2</LeadSampleSize>
         <LeadOff>FALSE</LeadOff>
         <BaselineSway>FALSE</BaselineSway>
         <ExcessiveACNoise>FALSE</ExcessiveACNoise>
         <MuscleNoise>FALSE</MuscleNoise>
         <LeadDataCRC32>3872826411</LeadDataCRC32>
         <WaveFormData>
DgAOAA4ADgANAAwACwAKAAkACAAHAAYABQAEAAMAAgACAAIAAgACAAAAAAAAAAAAAAAA
AAAAAAD///7//f/8//z//P/8//z//P/8//z//P/8//z//P/8//z//P/8//z//v/+//7/
/v/+//7//v/+/wAAAAAAAAAA/v/+//7//v8AAAAAAAAAAAAAAAAAAAAAAAAAAAAAAAAA
AAAAAAAAAAIAAgACAAIAAAAAAAAAAAAAAAAAAAAAAP7//v/+//7//v/+//7//v/8//z/
/P/8//z//P/8//z//P/8//z//P/6//r/+v/6//r/+v/6//r/+v/6//r/+v/4//j/+P/4
//j/+P/4//j/+P/4//j/+P/2//b/9v/2//b/9v/2//b/9v/2//b/9v/4//j/+P/4//j/
+P/4//j/9v/2//b/9v/0//T/9P/0//T/9P/0//T/9v/2//b/9v/0//T/9P/0//T/9P/0
//T/9v/2//b/9v/2//b/9v/2//b/9v/2//b/9P/0//T/9P/2//b/9v/2//b/9v/2//b/
9v/2//b/9v/0//T/9P/0//T/9P/0//T/9P/0//T/9P/2//b/9v/2//j/+P/4//j/9v/2
//b/9v/2//b/9v/2//f/+P/5//r/+//8//3//v///wAAAQACAAQABAAFAAUABQADAAIA
AQD+//7//f/7//j/+P/5//n/+f/4//j/9v/5//r/+v/6//n/9//2//X/9//3//f/9//2
//b/9v/2//f/9//3//f/9//4//j/9//1//X/9f/1//b/9//4//n/9//3//f/9//3//f/
9//3//f/9//3//f/9//3//f/9//5//n/+f/5//v/+/8BAAwAHgAyAEoAYAB2AIwAngCy
AM4A6wD6AAEB7AC0AG8AKADN/1//C//l/tr+0P7M/tX+3/7l/u/++f4B/w//JP8+/1z/
df+K/6D/tP/E/9H/3P/k/+n/7P/v//H/8//z//f/+//8//z//v/+/wAAAQACAAQABAAE
AAQAAgADAAUABgAGAAgACAAIAAcABwAHAAcACQAJAAkACQAKAA0ADQANAA8ADwAOAA4A
DwAPAA4ADgANAA0ADQAOABEAEQASABIAFQAVABUAFgAUABQAFgAXABcAGAAYABgAGAAa
ABoAGgAaABsAGwAbAB8AIQAiACIAJAAlACYAJwAmACYAJwAoACsAKwArACwALQAtACwA
KwAvADAAMAAwADAAMQAyADIAMgAyADMAMwAwADAAMAAwADEAMAAwADAALwAuAC0ALAAq
ACgAJgAkACUAIwAiACEAHQAcABsAGAAWABYAEwARABIAEQAQAA4ADAALAAsACgAFAAQA
AwACAAMAAwACAAEAAAAAAAAA//////////////7//f/8//z/+v/4//j/+P/6//r/+v/6
//v/+v/6//r/+//7//v//P/6//r/+v/6//z//P/8//v//f///wAAAAD+////////////
////////////////AAD//////////wEAAQABAAEA/////wAAAAAAAAAAAAD//////v/+
//3//f/9//3//f/9//3//v/+//3//P/6//j/+f/6//v//P/7//v/+//6//r/+f/5//n/
+f/5//n/+P/4//f/9//3//X/9f/1//T/9v/2//b/9v/2//b/9v/2//b/9v/2//b/9P/0
//T/9P/0//T/9P/0//H/8f/x//H/8f/x//H/8f/z//P/8v/y//L/8v/y//L/9P/0//T/
9P/y//L/8f/x//H/8f/x//H/8f/x//H/8f/x//L/8v/y//D/8P/w//D/7//v/+//7//x
//H/8f/x/+//7//v/+//7//v/+//7//v/+//7//v/+//8f/x//H/8v/w//D/8P/w/+7/
7v/u/+7/8P/w//D/8P/w//D/8P/w//D/8P/w//D/8P/w//D/8P/y//L/8v/y//P/9P/1
//b/9//4//n/+v/8//z//P/8//3//f/9//v/+v/5//b/9v/3//X/9P/0//P/8//z//L/
9P/y//X/9v/2//b/9f/z//L/8f/x//H/7//v/+7/7v/w//D/8f/x//H/8f/x//L/8v/x
//H/8f/x//H/8f/x//H/8f/x//H/8f/x//H/8f/x//H/8f/x//P/8//z//P/8f/x//H/
8f/z//P/9f/5////CgAaADAARgBaAHAAiACaALQA0gDtAAABAwHoALAAbQAeALH/Pf/z
/tv+0v7K/sr+1f7d/uP+7f77/gX/E/8m/z7/Vv9v/4T/mP+q/7r/yf/W/97/4f/m/+n/
6//t//H/8//1//b/9v/4//j/+v/7//z//v/+//7//v/+////AQACAAIABAAEAAQABQAF
AAUABQAFAAUABQAFAAYACQAJAAkACQAJAAgACAALAAsACgAKAAsACwALAAwADQANAA4A
DgAPAA8ADwAQABAAEAASABMAEwAUABQAFAAWABgAGAAYABoAGwAbABsAGwAdAB4AHgAe
AB8AIAAhACIAIgAjACQAJwAnACcAKAAqACsAKwArACsALAAsACwALgAvADAAMAAwADAA
MQAxADAAMAAwADAALQAsACwALAArACoAKQAoACkAKAAnACYAIwAhACAAHwAdABwAGwAY
ABgAGAAVABMAEgARABAADgAMAAsACwAKAAkACAAHAAYAAwADAAIAAQACAAIAAgABAP//
////////AAD///7//v8AAP7//v/+//7//v/+//7//f/8//z//P/9//3//f/+//z//P/8
//z//f/+/////////wEAAgACAAAAAQABAAEAAwADAAMAAwADAAMAAwAEAAMAAwADAAMA
BQAFAAUABQADAAMABAAEAAQABAAEAAMABQAEAAQAAwADAAMAAwADAAMAAwAEAAQAAwAC
AAAA/v///wAAAQACAAEAAQABAAAAAAD////////////////+//7//f/9//3//f/9//3/
/P/8//z//P/8//z//P/8//z//P/8//z//P/8//z//P/8//z//P/8//z/+//7//v/+//9
//3//f/9//v/+//6//r/+v/6//r/+v/8//z//P/8//z//P/7//v/+//7//v/+//7//v/
+//7//v//P/8//z//P/8//z//P/7//v/+//7//v/+//7//v/+//7//v/+//9//3//f/9
//v/+//7//v/+//9//3/+//8//z//P/8//z//P/8//z//P/+//7//v/+/wAAAAAAAAAA
AgACAAIAAgADAAQABQAGAAgACAAJAAkACwAJAAgABwAEAAQAAwABAAAAAAABAAEAAwAC
AAIAAAABAAIAAgACAAMAAQAAAP///f/9//3//f/8//z//P/8/////////////f/+//7/
/f/9//3//f/9////////////////////////////////////////////////////////
/////////wEAAwAFAAwAGAAsAEAAVgBwAIgAnACyANAA8QAIARkBIAEEAckAhgAzAL3/
P//x/tr+1P7M/tH+4f7t/vP++f7//gv/Hv86/1r/d/+M/6D/tv/K/9f/4v/q//H/9P/3
//v/+//9////AQACAAIABAAGAAgACQAKAAoACgAKAAoADAANAA8AEAAOABAAEAAQABMA
EwATABMAEwATABMAEwASABUAFQAVABcAFwAWABYAGQAZABgAGAAbABsAGwAcAB0AHQAe
AB4AHwAfAB8AIAAgACAAIgAjACMAJAAkACQAJgAoACgAKAAoACkAKQApACsALQAuAC4A
MAAxADIAMwA0ADQANQA2ADcANwA3ADgAPAA9AD0APQA/AEAAQABAAEAAQQBCAEIAQgBC
AEMAQwBEAEQARABEAEMAQgBCAEIAQQBAAD8APgA9ADwAOwA6ADcANQA0ADMAMwAyADEA
LgAsACwAKQAnACgAJwAmACQAIAAfAB8AHgAdABwAGwAaABcAFwAWABUAFAAUABQAEwAR
ABEAEQARABAADwAOAA4ADgAMAAwADAAKAAoACgAKAAsACgAKAAoACQAJAAkACgAKAAoA
CgAKAAoACgAKAAkACQALAAwADAAKAAsACwALAA0ADQANAA0ADQANAA0ADgAPAA8ADwAP
AA8ADwAPAA8ADQANAA4ADgAOAA4ADgANAA8ADgAOAA0ADQANAA0ADQALAAsADAAMAA0A
DAAKAAgACgAKAAoACgAJAAkACQAIAAgABwAHAAcABwAHAAcABgAGAAUABQAFAAUABQAF
AAQABAAEAAQABAAEAAQABAAEAAIAAgACAAIAAgACAAIAAgAAAAAAAAAAAP//////////
///////////9//3//P/8//z//P/8//z//P/8//z//P/8//z/+//7//v/+//7//v/+//7
//v/+//7//z//P/8//r/+v/6//r/+//7//v/+//7//v/+//7//v/+//7//v/+//7//v/
+//6//n/+P/3//f/9//3//f/9v/0//T/9P/0//T/9P/0//T/9P/0//T/9P/2//b/9v/2
//b/9v/2//b/+P/4//j/+P/4//j/+P/4//v//P/9//7/AQACAAMABAAEAAQABAAFAAUA
BQADAAIA///8//z/+//3//b/9v/3//n/+f/4//j/9P/3//j/+P/4//f/9f/0//P/8//z
//P/8//y//L/8v/w//H/8f/x//H/8f/y//L/8f/x//H/8f/x//H/8f/x//H/8f/x//H/
8f/x//H/8f/x//H/8f/x//P/8//z//P/8//z//P/8//z//P/9f/3/wAAEAAiADgAUABm
AHwAkgCoAMgA5wD4AAkBCAHgAJ0AVgD5/3//D//V/sT+wP66/sH+0/7d/uP+5/7v/v3+
GP84/1j/cf+G/57/tP/E/8//2P/e/+X/6P/p/+v/7f/x//P/9f/2//b/+P/4//r/+//8
//7//v/+//7//v///wEAAgABAAIAAQAAAAEAAQABAAEAAwADAAMAAwACAAUABQAFAAcA
BwAGAAYACQAJAAgACAAJAAkACQAKAAsACwAMAAwADQANAA0ADgAOAA4AEAARABEAEgAS
ABIAFAAWABYAFgAWABcAFwAXABkAGwAcABwAHgAfACAAIQAiACIAIwAkACUAJQAlACYA
KgArACsAKwArACwALAAsACwALQAuAC4ALgAuAC8ALwAwADAAMAAwAC8ALgAuAC4ALQAs
ACsAKgAnACYAJQAkACUAIwAiACEAHwAeAB0AGgAaABoAFwAVABIAEQAQAA4ADgANAA0A
DAALAAoACQAIAAUABQAEAAMAAgACAAIAAQABAAEAAQABAAAA///+//7/AAD+//7//v/8
//z//P/8//v/+v/6//r/+//7//v//P/+//7//v/+//z//P/8//v//f///wAAAAD+////
/////wEAAQABAAEA////////AAADAAMAAwADAAMAAwADAAMAAQABAAIAAgAEAAQABAAD
AAMAAgACAAEAAwADAAMAAwACAAEAAQAAAAAAAAD///7/AQACAAMABAABAAEAAQAAAAAA
////////AQABAAEAAAD+//3//f/9//3//f/9//z//v/+//7//v/+//7//v/+//z//P/8
//z//P/8//z//P/8//z//P/8//v/+//7//v/+//7//v/+//9//3//P/8//r/+v/6//r/
+v/6//r/+v/8//z/+//7//3//f/9//3/+//7//v/+//7//z//P/8//r/+v/6//r/+v/7
//z//f/7//v/+//7//3//f/9//3//f/9//3//f///////////////f/9/////v/8//z/
/P/8//7//v/+//7//P/8//z//P/+//7//v/+////AAABAAIAAwAEAAUABgAHAAgACQAK
AAoACgALAAsADQALAAoACQAEAAQAAwABAAAAAAABAAEAAwACAAIAAAADAAQABAAEAAMA
AQAAAP/////////////+//7//v/+////////////AQACAAIAAQABAAEAAQABAAEAAQAB
AAEAAQABAAEAAQADAAMAAwADAAIAAQAAAP//AQABAAEAAQABAAEAAQABAAUABwALABgA
KgA+AFIAZgB8AJIApAC2ANIA6QD4AP0A6gCyAHEAKgDN/2H/E//x/ub+3P7a/uX+7f71
/v3+B/8R/xv/LP9G/2D/d/+O/6L/tP/G/9X/4v/s//H/9P/3//v//f/9////AQACAAIA
BAAGAAgACQAKAAgACAAIAAgACgALAA0ADgAOABAAEAAQABEAEQARABEAEQARABEAEQAS
ABUAFQAVABUAFQAUABQAFwAXABYAFgAXABcAFwAYABkAGQAaABoAGwAbABsAHAAcABwA
HgAfAB8AIAAgACAAHgAgACAAIAAkACUAJQAlACcAKQAqACoAKAApACoAKwAsACwALQAu
AC8ALwAvADAANAA1ADUANQA1ADYANgA2ADgAOQA6ADoAOAA4ADkAOQA2ADYANgA2ADcA
NgA2ADYANQA0ADMAMgAvAC4ALQAsACkAJwAmACUAIwAiACEAHgAcABwAGQAXABgAFwAW
ABQAEgARABEAEAANAAwACwAKAAgABwAFAAMAAgACAAIAAQADAAMAAwADAAIAAQAAAAAA
AgAAAAAAAAD+//7//v/+//7//v///wAAAAD///7//v/+//7//v/+/wAAAAAAAP////8B
AAIAAgAAAAEAAQABAAEAAQABAAEAAQABAAEAAgABAAEAAQABAAEAAQABAAEAAwADAAQA
BAACAAIAAgABAAEAAAAAAP//////////////////AAAAAAEAAAD+//z//P/8//z//P/9
//3//f/8//r/+f/5//n/+f/5//n/+P/4//f/9//3//X/9f/1//T/9P/0//T/9P/2//b/
9v/2//T/9P/0//T/9P/0//T/9P/0//T/9P/0//P/8//z//P/8//z//P/8//z//P/8v/y
//D/8P/w//D/8P/w//D/8P/w//D/7//v/+//7//v/+//7//v/+//7//x//L/8v/y//L/
8v/y//L/7//v/+//7//v/+//7//v//H/8f/x//H/7//v/+//7//v/+//7//v/+//7//v
//H/8P/w//D/8P/w/+7/7v/u/+7/8P/w//D/8P/w//D/8P/w//H/8v/z//T/9f/2//f/
+P/6//r/+v/7//v/+//5//j/9//0//T/8//z//L/8v/z//H/8f/w//D/7v/x//L/8v/y
//H/7//u/+3/7f/t/+3/7f/s/+z/7P/s/+3/7f/t/+3/7f/u/+7/7f/t/+3/7f/t/+3/
7f/t/+3/7f/t/+3/7f/t/+3/7f/t/+3/7f/t/+v/6//r/+v/6//r/+v/6//t/+//8f/z
//z/DAAeADQASgBgAHYAigCeALwA2QDyAP8A/ADWAJcAUgD5/4P/F//d/s7+xv6+/sH+
zf7X/t3+5/7z/v3+Dv8k/z7/Wf9y/4b/mP+q/7v/yP/S/9n/3P/f/+P/5f/n/+v/7f/u
/+7/8P/w//L/8//0//T/9P/0//T/9v/3//n/+v/4//r/+v/6//v/+//7//v//f/9//3/
/f/8///////////////+//7/AQABAAAAAAADAAMAAwAEAAMAAwAEAAQABQAFAAUABgAG
AAYACAAJAAcACAAIAAgACQAMAA0ADgAOAA8ADwAPAA8AEQASABIAFAAVABYAFwAYABgA
GQAaABsAGwAbABwAIAAhACEAIQAjACQAJAAkACQAJQAmACYAJgAmACcAJwAkACQAJAAk
ACUAJAAkACQAIwAiACEAIAAfAB4AHQAcABsAGQAYABcAFQAUABMAEAAOAA4ACwAJAAoA
CQAIAAYAAgABAAEAAAD///7//f/8//n/+f/4//f/9v/2//b/9f/1//X/9f/1//L/8f/w
//D/8v/w//D/8P/w//D/8P/w/+//7v/u/+7/7//v/+//8P/w//D/8P/w//D/8P/w/+//
7//x//L/8v/y//P/8//z//P/8//z//P/8//z//P/9P/1//X/9f/1//X/9f/1//X/9f/1
//b/9v/2//b/9v/1//f/9v/2//X/9f/1//X/9f/z//P/9P/0//X/9P/y//D/8v/y//L/
8v/v/+//7//u//D/7//v/+//7//v/+//7v/u/+3/7f/t/+3/7f/t/+z/7P/s/+z/7P/s
/+z/7P/s/+r/6v/q/+r/6v/q/+r/6v/q/+r/6v/q/+n/6f/p/+n/6f/p/+n/6f/p/+n/
6P/o/+j/6P/o/+j/6P/o/+j/6P/q/+r/6f/p/+f/5//n/+f/6f/p/+n/6f/p/+r/6v/q
/+j/6P/o/+j/5//n/+f/5//p/+n/6f/p/+n/6f/p/+n/6f/p/+n/6f/n/+f/5//n/+n/
5//n/+n/6P/o/+j/6P/o/+j/6P/o/+j/6P/o/+j/6P/o/+j/6P/o/+r/6v/q/+r/7P/s
/+z/7P/v//D/8f/y//T/9P/0//T/9f/1//X/8//y//H/7v/u/+3/6//q/+r/6//r/+v/
6v/q/+j/6//s/+7/7v/t/+v/6v/p/+n/6f/p/+n/6P/o/+j/6P/p/+n/6f/p/+n/6v/q
/+n/6f/p/+n/6f/p/+n/6f/p/+n/6f/p/+n/6f/p/+n/6f/p/+n/6f/p/+n/6f/p/+n/
6f/p/+n/6f/r/+3/7//4/wYAFgAsAEYAXgB2AIwAoAC+AN8A9gADAQYB5gCpAGQADwCX
/x3/1/7C/rz+tP65/sn+1f7b/uP+6f7x/gb/JP9E/1//dv+M/6L/tv/D/8z/0v/Z/97/
4f/h/+X/5//n/+v/7P/s/+7/7v/w//H/8v/0//T/9P/0//T/9f/3//j/9v/4//j/+P/7
//v/+//7//v/+//7//v/+v/9//3//f///////v/+/wEAAQAAAAAAAwADAAMABAADAAMA
BAAEAAUABQAFAAYACAAIAAoACwALAAwADAAMAAwADgAOAA4AEAARABEAEQARABMAFAAU
ABYAFwAYABkAGgAaABsAHAAfAB8AHwAgACIAIwAjACMAJQAmACYAJgAoACkAKgAqACgA
KAApACkAKgAqACoAKgApACgAKAAoACcAJgAlACQAIwAiACEAIAAfAB0AHAAbABkAGAAX
ABQAEgASAA8ADQAOAA0ADAAKAAgABwAHAAYAAwACAAEAAAD//////v/9//z//P/8//v/
+f/5//n/+f/2//X/9P/0//b/9P/0//T/8v/y//L/8v/z//L/8v/y//H/8f/x//L/8v/y
//L/8v/0//T/9P/z//H/8//0//T/8v/z//P/8//1//X/9f/1//X/9f/1//b/9f/1//X/
9f/3//f/9//3//f/9//4//j/+P/4//j/9//3//b/9v/1//f/9//3//f/9//3//j/+P/3
//b/9P/y//P/9P/1//b/8//z//P/8v/0//P/8//z//P/8//z//L/8v/x//H/8f/x//H/
8f/w//D/8P/w//D/7v/u/+7/7v/t/+7/7//w/+//7v/t/+z/7v/u/+7/7v/r/+v/6//r
/+3/7f/t/+3/6//r/+r/6v/s/+z/7P/s/+z/7P/s/+z/7P/s/+v/6//p/+n/6f/p/+v/
6//r/+v/6//s/+z/7P/s/+z/7P/s/+v/6//r/+v/6//r/+v/6//r/+v/6//r/+v/6//r
/+v/6//r/+v/6//r/+v/6//t/+r/6v/q/+r/6v/q/+r/6v/q/+z/7P/s/+z/7P/s/+z/
7P/t/+7/7//w//H/8v/z//T/9v/2//b/9//3//f/9f/0//H/7v/u/+3/7f/s/+z/7f/v
/+//7v/u/+r/7f/u/+7/7v/t/+v/6v/p/+n/6f/p/+n/6P/o/+j/6P/p/+n/6f/p/+n/
6v/q/+f/5//n/+f/6f/p/+n/6f/p/+n/6f/p/+n/6f/p/+n/6f/p/+n/6f/p/+n/6f/p
/+f/5//n/+f/6f/p/+n/7//6/woAHAA0AEwAYgB4AIwApADIAOMA8gD9APYAxgCDADwA
1f9Z//X+w/62/rD+rP65/sn+0f7X/t/+4/71/hD/Mv9S/2v/gP+W/6z/vP/F/87/1P/Z
/9z/3//h/+P/4//n/+n/6v/q/+z/7P/u/+//8P/w//D/8P/w//D/8f/z//T/8v/0//T/
9P/1//X/9f/1//f/9//3//f/+P/7//v/+//7//v/+v/6//v/+//6//r//f/9//3//v//
////AAAAAAEAAQABAAIAAgACAAQABQAFAAYABgAGAAgACgAKAAoADAANAA0ADQANAA8A
EAAQABIAEwAUABUAFgAWABcAGAAXABcAFwAYABwAHQAdAB0AHwAgACAAIAAgACEAIgAi
ACAAIAAhACEAIgAiACIAIgAfAB4AHgAeAB8AHgAdABwAGwAaABkAGAAXABUAFAATAA8A
DgANAAoACgAKAAcABQAEAAMAAgAAAPz/+//7//r/9//2//X/9P/1//X/9P/z//H/8P/v
/+3/7//v/+//7//u/+3/7P/s/+7/7P/s/+z/6v/q/+r/6v/n/+b/5v/m/+f/5//n/+j/
6v/q/+r/6v/o/+j/6P/n/+f/6f/q/+r/6P/p/+n/6f/r/+v/6//r/+3/7f/t/+7/7f/t
/+3/7f/t/+3/7f/t/+3/7f/u/+7/7v/u/+7/7f/v/+7/7v/t/+v/6//r/+v/6//r/+z/
7P/t/+z/6v/o/+n/6v/r/+z/6//r/+v/6v/q/+n/6f/p/+f/5//n/+b/6P/n/+f/5//l
/+X/5f/k/+T/5P/k/+T/5P/k/+T/5P/g/+D/4P/g/+H/4v/j/+T/4v/i/+L/4v/j/+P/
4//j/+H/4f/h/+H/4f/h/+D/4P/i/+L/4v/i/+L/4v/i/+L/4P/g/9//3//h/+H/4f/h
/9//3//f/9//3//g/+D/4P/i/+L/4v/i/+H/4f/h/+H/3//f/9//3//f/9//3//f/+H/
4f/h/+H/4f/h/+H/4f/h/+H/4f/h/+L/4P/g/+D/4P/e/97/3v/e/9//4P/h/+L/4//k
/+X/5v/p/+r/6//s/+z/7P/s/+3/7f/t/+v/6v/n/+T/5P/j/+H/4P/g/+H/4f/h/+D/
4P/g/+P/5P/k/+L/4f/f/97/3f/d/93/3f/d/9z/3P/c/9z/3f/d/93/3f/d/97/3v/b
/9v/2//b/93/3f/d/93/3f/d/93/3f/c/9v/2v/Z/9v/2//b/9v/2//b/9v/2//d/93/
3f/d/93/3//j/+n/9P8EABgALgBCAFgAagB+AJYAsgDHANYA2QC8AIIAPQDy/5H/Kf/f
/sX+vP60/rT+vf7F/sn+0/7f/un+9/4K/yL/Ov9T/2r/gP+S/6L/sf++/8T/x//K/83/
z//R/9X/1//Z/9r/2v/c/97/4P/h/+L/4v/i/+L/4v/k/+X/5//o/+f/6P/n/+b/6f/p
/+n/6f/r/+v/6//r/+r/7f/t/+3/7f/t/+z/7P/t/+3/7P/s/+7/7//w//L/8v/x//H/
8P/z//P/8//0//L/8v/0//X/9f/2//b/9v/4//r/+v/6//r/+//7//v/+//9//7//v//
/wEAAwAFAAQABAAFAAYABwAHAAcACAAIAAkACQAJAAsADAAMAAwADAANAA4ADgAOAA4A
DwAPAAwADAAMAAwADQAMAAwADAAJAAgABwAGAAUABAADAAIAAQD///7//f/7//r/+f/2
//T/9P/x/+//7P/r/+r/6P/m/+X/5f/k/+P/4v/h/+D/3f/d/9z/2//c/9z/3P/b/9v/
2//b/9v/3P/b/9r/2v/Y/9b/1v/W/9b/1v/W/9b/1//W/9b/1v/V/9X/1f/W/9j/2P/Y
/9j/1v/W/9b/1f/V/9f/2P/Y/9b/1//X/9f/2f/Z/9n/2f/Z/9n/2f/a/9r/2f/Y/9f/
2f/Z/9n/2f/Z/9n/2v/a/9j/2P/Y/9f/1//W/9b/1f/X/9f/1//X/9b/1f/V/9T/0//S
/9D/zv/P/9D/0f/S/9H/0f/R/9D/0P/P/8//z//P/8//z//O/8z/y//L/8v/y//L/8v/
yv/K/8r/yv/K/8r/yv/K/8r/yv/K/8r/yv/I/8j/yP/I/8j/yP/I/8j/yf/J/8n/yf/H
/8f/x//H/8f/x//G/8b/xv/G/8b/xv/G/8b/xv/G/8b/xv/F/8X/xf/F/8X/xf/H/8f/
x//H/8X/xv/G/8b/xv/G/8b/xv/F/8X/xf/F/8X/xf/F/8X/w//D/8P/w//D/8P/w//D
/8P/w//D/8P/w//D/8P/w//C/8L/wv/C/8L/wv/C/8L/wv/C/8L/wv/C/8P/xP/F/8b/
yP/I/8j/yP/J/8r/y//M/8z/zP/N/83/zf/L/8r/yf/G/8b/xf/D/8L/wv/D/8P/wf/A
/8D/vv/D/8T/xP/E/8H/v/++/73/vf+9/73/vf++/77/vv++/73/vf+9/73/u/+8/7z/
u/+7/7v/u/+7/7v/u/+7/7v/u/+7/7v/u/+5/7n/uf+5/7v/u/+7/7v/uf+5/7n/uf+5
/7n/uf+5/7v/u//D/87/4P/0/wwAIAA4AEwAXgB4AJgAswDEAMsAtgB8ADkA7v+D/wv/
u/6d/pL+iv6I/pH+m/6j/q3+tf69/sn+3v74/hb/L/9E/1r/bv98/4n/lP+e/6P/pv+p
/6v/rf+v/7H/s/+0/7T/tv+2/7j/uf+6/7r/uv+6/7r/uv+7/73/vv+8/77/vv++/7//
v/+//7//v/+//7//v/++/8H/wf/B/8P/w//C/8L/w//D/8L/wv/D/8P/w//E/8P/w//E
/8T/x//H/8f/yP/G/8b/yP/J/8n/yv/K/8r/yv/M/8z/zP/M/83/zf/N/8//0f/S/9L/
0P/R/9L/0//U/9T/1f/W/9f/1//X/9j/2v/b/9v/2//d/97/3v/e/9z/3f/e/97/3v/e
/9//3//c/9z/3P/c/9v/2v/a/9r/2f/Y/9f/1v/T/9L/0f/Q/8//zf/M/8v/x//G/8X/
wv/C/8L/v/+9/7z/u/+6/7j/tP+z/7P/sv+v/67/rf+s/6v/q/+q/6n/pv+m/6b/pf+j
/6P/o/+j/6L/of+g/6D/ov+g/6D/oP+e/57/nv+e/53/nP+c/5z/m/+b/5v/nP+a/5r/
mv+a/5z/nP+c/5v/m/+d/57/nv+c/53/nf+d/53/nf+d/53/m/+b/5v/nP+d/53/nf+d
/53/nf+d/53/m/+b/5z/nP+c/5z/nP+b/5v/mv+a/5n/mf+Z/5n/mf+X/5f/mP+Y/5f/
mP+W/w==
         </WaveFormData>
      </LeadData>
      <LeadData>
         <LeadByteCountTotal>10000</LeadByteCountTotal>
         <LeadTimeOffset>0</LeadTimeOffset>
         <LeadSampleCountTotal>5000</LeadSampleCountTotal>
         <LeadAmplitudeUnitsPerBit>4.88</LeadAmplitudeUnitsPerBit>
         <LeadAmplitudeUnits>��V</LeadAmplitudeUnits>
         <LeadHighLimit>2147483647</LeadHighLimit>
         <LeadLowLimit>268435456</LeadLowLimit>
         <LeadID>V4</LeadID>
         <LeadOffsetFirstSample>0</LeadOffsetFirstSample>
         <FirstSampleBaseline>0</FirstSampleBaseline>
         <LeadSampleSize>2</LeadSampleSize>
         <LeadOff>FALSE</LeadOff>
         <BaselineSway>FALSE</BaselineSway>
         <ExcessiveACNoise>FALSE</ExcessiveACNoise>
         <MuscleNoise>FALSE</MuscleNoise>
         <LeadDataCRC32>1532183670</LeadDataCRC32>
         <WaveFormData>
FgAWABYAFgAVABQAEwASABEAEAAPAA4ADAAMAAwADAAKAAoACgAKAAgACAAIAAgABgAG
AAYABgAEAAQABAAEAAIAAgACAAIABAAEAAQABAAEAAQABAAEAAQABAAEAAQABgAGAAYA
BgAEAAQABAAEAAYABgAGAAYABgAGAAYABgAIAAgACAAIAAgACAAIAAgACAAIAAgACAAI
AAgACAAIAAgACAAIAAgACAAIAAgACAAIAAgACAAIAAgACAAIAAgABgAGAAYABgAGAAYA
BgAGAAQABAAEAAQABgAGAAYABgAGAAYABgAGAAQABAAEAAQABAAEAAQABAAEAAQABAAE
AAQABAAEAAQABAAEAAQABAACAAIAAgACAAIAAgACAAIAAAAAAAAAAAACAAIAAgACAAIA
AgACAAIAAgACAAIAAgACAAIAAgACAAIAAgACAAIAAgACAAIAAgACAAIAAgACAAIAAgAC
AAIAAgACAAIAAgACAAIAAgACAAIAAgACAAIAAAAAAAAAAAACAAIAAgACAAQABAAEAAQA
AgACAAIAAgAAAAAAAAAAAAAAAAAAAAAAAAAAAAAAAAACAAIAAgACAAQABAAEAAQAAgAC
AAIAAgACAAIAAgACAAMABAAFAAYABwAIAAkACgALAAwADQAOABAAEQARABEADwAOAA4A
DQAKAAkACAAGAAYABgAGAAYABQAFAAUABQAGAAcABwAHAAUABAAEAAMABQAFAAMAAwAB
AAEAAQABAAEAAQABAAEAAQACAAIAAgAAAP///////wEAAQABAAEAAQABAAEAAQABAAEA
AQABAAMAAwADAAMAAQABAAEAAQADAAMAAwADAAIABAAHABIAIwA3AFAAaAB9AI8AogC1
ANMA8gAQASYBHAHkAKAAZAAUALT/Y/83/yX/Gv8T/xj/Iv8n/y//OP8+/0b/V/9u/4X/
m/+s/73/zf/a/+H/6v/u//D/8//1//f/+P/6//3///8AAAEAAgACAAMABAAEAAcABwAH
AAgABgAIAAgACAAIAAgACQAJAAkACQAKAAoACAAJAAoACgAMAAwADQANAA4ADgAOAA8A
DwAPAA8ADwAPAA8ADwAPABIAEgATABMAFgAWABYAFwAWABYAFgAXABgAGAAYABgAFwAZ
ABkAGQAaABwAHQAdAB8AIAAgACEAIgAjACQAJQAlACUAJgAnACgAKAAoACoAKgAqACsA
KwAsAC8AMAAxAC8AMAAwADEALwAvADAAMAAwADEAMQAxADIAMgAxADAAMAAvAC8ALwAu
ACwAKwApACkAKAAnACUAIgAhACAAHwAcABwAGwAYABcAFgAWABQAEwAUABQAFAARABAA
DwAOAAwADAAMAAsACQAJAAcABwAHAAcABwAHAAUABAAEAAQAAAAAAAAA//8BAAEA////
/wEAAQABAAEAAQABAAEAAAACAAIAAgACAAIAAgABAAAAAQADAAQABQAEAAUABQAFAAUA
BQAFAAUABAAEAAQAAwAGAAYABQAEAAYABwAHAAcABQAFAAYABgAEAAQABAAEAAMAAwAD
AAMABQAFAAQABAAGAAQABAAFAAQAAgABAAAAAgACAAIAAgAEAAQABAADAAEAAQAAAAAA
AAD///7//v///////f/9//7//v/+//z//P/9//3//f////////////3//f/9//3//f/9
//3//f/9//3//f/9//v/+//7//v/+v/6//r/+v/7//z//f/+//z/+//7//v//f/9//3/
/f/7//v/+//7//v/+//6//r/+v/7//v/+//7//v/+//7//v/+//7//v/+//7//v/+//9
//3//P/8//r/+v/6//r/+v/7//v/+v/6//r/+v/6//r//P/8//z//P/8//z//P/8//r/
+v/6//r//P/8//z//P/6//r/+v/6//r/+v/6//r//P/8//z//P/8//z//P/8//3//v//
/wAAAgACAAIAAgADAAQABQAHAAcABwAHAAYABgAFAAIAAQACAAAAAAAAAAAAAAD/////
/////wAAAQABAAEA///+//7//f/9//3/+f/5//n/+f/7//v/+//7//v/+//7//z//P/8
//z/+//7//v/+//7//v/+//7//v/+//7//v/+//7//v/+//7//3//f/9//3//f/9//3/
/f/9//3//v8AAAcAEAAhADcAUgBmAHsAjwCkAL0A3QAAASIBOgEsAfQAsgBqAAwAov9P
/yn/G/8Q/w3/FP8c/yH/K/82/0D/Sv9X/2r/ff+R/6L/s//D/9D/2f/i/+j/7P/t/+//
8//2//j/+//8//z//P/8//7///8AAAAAAQABAAEAAgACAAQABAAEAAYABgAHAAcABwAH
AAgACAAIAAkACgAKAAoACgALAAsADAAMAAwADQANAA0ADQANAA8ADwAPAA8AEAAQABEA
EQASABIAEgATABQAFAAUABUAFgAWABYAFgAXABkAGQAZABoAHAAdAB0AHQAeAB4AHwAg
ACEAIgAjACMAIwAkACUAJgAmACYAKAApACoALAAtACsALQAtAC0ALwAwADAAMQAxADEA
MgAyADIAMwAzADMAMgAyADEAMAAyADEAMQAxAC8ALgAuAC0ALQAsACsAKQAmACUAJAAj
ACIAIgAhAB4AHQAcABwAGgAYABgAFwAWABUAFAATABIAEAAQABAADwAPAA8ADQANAAsA
CwALAAsACwAKAAoACgAIAAgACAAHAAcABwAFAAUABQAFAAUABQAHAAcABwAGAAYABgAG
AAYACAAIAAcABgAIAAkACQAJAAgACQAJAAkACQAJAAkACQAJAAoACwALAAwADAALAAoA
DAANAA0ADQALAAsADAAMAAwADAAMAAwADQANAA0ADQALAAsACgAKAAwACgAKAAsACwAK
AAoACgAKAAoACgAKAAgACAAIAAcACQAJAAgACAAIAAcABgAGAAcABwAFAAUABgAGAAYA
BAAEAAUABQAFAAUABQAFAAUAAwADAAMAAwADAAMAAwADAAMAAwADAAMAAQABAAEAAQAB
AAIAAwAEAAIAAgACAAIAAgABAAEAAQADAAMAAwADAAMAAwADAAMAAwADAAIAAgACAAMA
AwADAAMAAwADAAMAAwADAAMAAwADAAMAAwADAAMAAwACAAIAAgACAAIAAgACAAMAAwAC
AAIAAgACAAIAAgACAAQAAgACAAIAAgACAAIAAgACAAIAAgAEAAQABAAEAAYABgAGAAYA
CAAIAAgACAAJAAoACwAMAAwADQANAA0ADQAMAAwACwAKAAkACAAGAAYABgAGAAYABQAF
AAUABQAGAAcABwAHAAcABgAGAAUABQAFAAMAAwADAAMAAwADAAMAAwADAAMAAwAEAAQA
BAAEAAMAAwADAAMAAwADAAMAAwADAAMAAwADAAMAAwADAAMAAwADAAMAAwADAAMAAwAD
AAMAAwADAAQABgAJAA4AGwArAEAAWgBzAIsAngCzANEA9gAYATwBVgFEAQoBzACCABgA
pf9P/yn/HP8T/xL/HP8l/yv/MP82/zz/S/9i/3v/k/+m/7X/yf/Y/+H/6v/w//T/9//7
//3//v8AAAEAAQACAAMABAAGAAcACAAIAAkACQAJAAoACgAMAAwADAAOAA4ADwAPAA8A
DwAQABAAEAARABIAEgASABIAEwATABQAFAAUABUAFQAVABUAFQAZABkAGQAZABgAGAAZ
ABkAGgAaABoAGwAcABwAHAAdACAAIAAgACAAHwAhACEAIQAiACQAJQAlACUAJgAmACcA
KgArACwALQAtAC0ALgAvADIAMgAyADQANQA2ADgAOQA3ADkAOQA5ADsAPAA8AD0AOwA7
ADwAPAA+AD8APwA/AD4APgA9ADwAPAA7ADsAOwA7ADoAOgA5ADcANgA1ADMAMgAxADAA
LwAsACwAKwAoACkAKAAoACYAJAAkACMAIgAfAB4AHQAcABoAGgAaABkAGQAZABcAFwAV
ABUAFQAVABMAEgASABIAEAAQABAADwANAA0ACwALAAsACwALAAsADQANAA0ADAAKAAoA
CgAKAAwADAALAAoACgALAAsACwAKAAsACwALAA0ADQANAA0ADQAOAA8ADwAOAA4ADQAM
AAwADQANAA0ADwAPABAAEAAOAA4ADgAOAA0ADQANAA0ADQANAAwADAAMAAoACgALAAsA
CgAKAAoACAAIAAgACAAIAAgACAAHAAcABwAGAAYACAAHAAYABgAFAAUAAwADAAQABAAE
AAIAAgADAAMAAwADAAMAAwADAAEAAQABAAEAAQABAAEAAQABAAEAAQABAAEAAQABAAEA
/v/+//7//v/+//7//v/+//z/+//7//v/+//7//v/+//7//v/+//7//v/+//6//r/+v/7
//v/+//7//v/+//7//v/+//7//v/+f/5//n/+f/7//v/+v/6//r/+v/6//r/+v/7//v/
+v/4//j/+P/4//j/+P/4//b/9v/0//T/9P/0//T/9P/0//T/9v/2//b/9v/2//b/9v/2
//j/+P/4//j/+P/4//j/+P/6//r/+v/6//v//P/9//7/AQACAAMABAAEAAQABQAFAAMA
AwACAAIAAQD+//3//P/4//j/+P/4//r/+f/5//n/9//4//n/+f/5//f/9v/2//P/8//z
//H/8f/x//H/8f/x//H/8f/x//H/8f/y//L/8v/y//H/8f/z//P/8//z//P/8//z//P/
8f/x//H/8f/z//P/8//z//P/8//z//P/8//z//P/8//z//L/9P/5/wAACwAdADQATgBn
AHsAjgCnAMUA6AAIASoBOgEYAdgAlgBEANr/cf8r/w//Bv/9/gD/DP8V/xn/Hv8k/yz/
Qf9c/3n/jf+e/7H/wf/O/9X/3P/g/+T/5//p/+v/7v/w//H/8//0//X/9v/2//f/+P/4
//v/+//7//z/+v/8//z//P/+//7///////////8AAAAAAAABAAIAAgACAAIAAwADAAQA
BAAEAAUABwAHAAcABwAHAAcABwAHAAgACAAJAAkACgAKAAoACwAMAAwADAANAA4ADgAO
AA4AEQATABMAEwASABQAFQAVABcAGAAYABkAGgAbABwAHQAdAB0AHgAfACAAIAAgACIA
JQAmACgAKQAnACkAKQApACcAKAAoACkAKwArACwALAAsAC0ALQAtACwALAArACoAKgAp
ACkAKQAnACYAJgAlACUAJAAjACEAIgAhACAAHwAcABwAGwAYABcAFgAWABQAEgASABEA
EAARABAADwAOAA0ADAALAAkACQAJAAcABwAHAAcABwAHAAcABgAGAAYABAAEAAQAAwAD
AAMAAQABAAEAAQABAAEAAQABAAEAAAACAAIAAgACAAIAAgABAAAAAQADAAQABQAEAAUA
BQAFAAUABQAFAAUAAwAEAAUABQAGAAYABQAEAAYABwAHAAcABQAFAAYABgAGAAYABgAG
AAUABQAFAAUABwAHAAYABgAGAAQABAAFAAUABAAEAAQABgAGAAYABgAEAAQABAADAAMA
AwACAAIABAADAAIAAgABAAEA/////wIAAgACAAAA/v////////8BAAEAAQABAP//////
///////////////9//3//f/9//3//f/9//3//v/+//7//v/+//7//v/+//z/+//7//v/
+//7//v/+//9//3//f/9//3//f/8//z/+v/7//v/+//7//v/+//7//v/+//7//v//f/9
//3//f/7//v/+v/6//z//P/8//z//P/9//3//P/8//z//P/8//7//P/8//z//v/9//z/
+//6//z//P/8//z/+v/6//r/+v/8//z//P/8//7//v/+//7///8AAAEAAgADAAQABQAG
AAgACQAJAAkABwAGAAYABQAAAP///v/8//z//P/8//z//f/9//3//f/+////////////
/v/+//3/+//7//n/+f/5//n/+f/5//v/+//7//v/+//8//z//P/6//n/+f/5//n/+f/5
//n/+f/5//n/+f/7//v/+//7//n/+f/5//n/+f/5//n/+f/7//v/+//7//z//v8DAA4A
HQAxAEYAXgBxAIcAmgCtAMkA4gD8ABQBCgHUAJIAUAAAAKL/U/8r/xv/EP8L/xT/Hv8l
/yn/Mv88/0L/Tf9i/3X/if+c/6//vf/I/9P/3v/k/+j/6//t/+//8v/y//P/8//0//X/
9v/6//v//P/8//z/+//6//r/+v/8//z//P/+//7//////wEAAQACAAIAAQABAAEAAAAB
AAIABAAFAAQABAAEAAUAAwADAAMAAwAGAAcACAAJAAgACAAJAAkACAAIAAgACQAMAAwA
DAANAA4ADgAOAA4ADwARABEAEQASABQAFQAVABUAFgAWABcAGQAZABkAGQAbABsAHAAd
AB4AHgAeACAAIQAiACQAJQAjACUAJQAlACUAJgAmACcAKQApACoAKgApACkAKAAnACcA
KAAoACgAKAAnACcAJwAmACQAIwAhACAAHgAcABkAGgAZABgAFwAUABQAEwAQAA8ADgAO
AAwACQAKAAoACgAJAAgABwAGAAMAAgABAP///f/9//v/+//9//3//f/9//3//P/8//z/
/P/8//z/+//7//v/+f/5//f/9//3//f/9v/1//T/8v/z//T/9f/2//j/+P/3//b/+P/5
//n/+f/4//n/+f/5//n/+f/5//n/9//4//n/+f/6//r/+f/4//r/+//7//v/+//7//z/
/P/6//r/+v/6//n/+f/5//n/+f/5//j/+P/4//b/9v/3//f/9v/2//b/9v/2//b/9v/2
//b/9v/1//X/9f/0//T/9P/z//L/8v/z//P/8f/x//D/8P/w/+7/8P/x//H/8f/x//H/
8f/x/+//7//v/+//7//v/+//7//v/+//7//v/+//7//v/+//7v/u/+7/7v/u/+7/7v/u
//D/7//v/+//7f/t/+3/7f/t/+3/7f/t/+3/7f/s/+z/7P/t/+3/7f/v/+//7//v/+3/
7f/t/+3/7f/t/+3/7f/t/+3/7P/s/+7/7v/u/+7/7v/v/+//7v/s/+z/7P/s/+z/7P/u
/+7/7v/s/+z/7P/s/+z/7P/s/+z/7P/s/+z/7P/u/+7/7v/u//H/8v/z//T/9v/2//b/
9v/2//b/9//3//f/9//2//b/9//0//P/8v/w//D/8P/w/+7/7f/t/+3/7f/u/+//7//v
/+3/7P/s/+3/7f/t/+v/6//r/+v/6//p/+n/6f/p/+n/6f/q/+r/6v/q/+n/6f/p/+n/
6f/p/+n/6f/p/+n/6f/p/+n/6f/r/+v/6//r/+n/6f/p/+n/6f/p/+n/6f/p/+r/7P/v
//b/AwAVACwARABdAHEAhACZALcA2AD6ABoBKgEKAc4AigA6ANT/bf8n/w3/Av/3/vj+
BP8L/w//GP8i/yr/Nf9I/13/c/+G/5f/p/+0/7//yv/Q/9b/2f/d/9//4P/i/+X/5f/m
/+f/6P/q/+v/7P/s/+v/6//r/+z/7v/w//D/8P/y//L/8//z//P/8//0//T/9P/1//b/
9v/0//T/9f/1//j/+P/4//n/+f/5//n/+f/7//v/+//7//r/+v/7//v//P/8//z//f/+
//7//v///wAAAAAAAAAAAwAFAAUABQAEAAYABwAHAAcACAAIAAkADAANAA4ADwARABEA
EgATABQAFAAUABYAFQAWABgAGQAZABsAGwAbAB0AHgAeAB8AHwAfACAAIAAeAB8AHwAf
ACAAIAAfAB4AHgAdAB0AHQAdABwAHAAbABkAGAAXABUAFgAVABQAEwAQABAADwAMAAsA
CgAKAAgABQAGAAYABgAFAAQAAwACAAAAAAAAAP///f/9//v/+//7//v/+//7//r/+P/3
//b/9P/0//T/8//1//X/8//z//P/8//z//P/8//z//P/8v/0//T/9P/0//T/9P/z//L/
9P/1//X/9f/0//X/9f/1//f/9//3//f/9//4//n/+f/6//r/+f/4//j/+f/5//n/+f/5
//r/+v/4//j/+P/4//n/+f/5//n/+f/5//j/+P/4//b/9v/3//f/9v/2//b/9v/2//b/
9v/0//T/9P/z//X/9f/0//T/9v/1//T/9P/z//P/8f/x//L/8v/y//D/8P/x//H/8f/x
//H/8f/x/+//7//v/+//7//v/+//7//v/+//7//v/+//7//v/+//7v/u/+7/7v/u/+7/
7v/u/+7/7f/t/+3/7f/t/+3/7f/v/+//7//v/+3/7f/s/+z/7P/t/+3/7f/v/+//7//v
/+3/7f/t/+3/7f/t/+3/7f/v/+//7v/u/+7/7v/u/+7/7P/t/+3/7P/s/+z/7P/s/+7/
7v/u/+7/7P/u/+7/7v/u/+7/7v/u/+7/7v/u/+7/7v/u/+7/7v/u//D/8P/w//D/8v/y
//L/8v/z//T/9f/2//j/+P/4//n/+f/5//n/+P/4//f/9P/z//T/8v/y//L/8v/y//H/
8f/x//H/8v/z//P/8//x//D/8P/v/+//7//t/+3/7f/t/+3/7f/t/+3/7f/t/+3/7v/u
/+7/7v/t/+//7//v/+//7f/t/+3/7f/t/+3/7f/t/+3/7f/t/+3/7f/t/+3/7f/t/+3/
7f/t/+//7//w//L/8//6/wUAFwAuAEgAYQB3AIwAowDBAOQABgEoATwBJgHqAKgAXgD0
/4H/M/8R/wb/+f76/gb/Ef8V/xr/Hv8k/zP/TP9n/33/kP+j/7P/wv/L/9L/2P/c/+H/
4//j/+b/6P/p/+n/6v/r/+z/7v/v//D/8P/z//P/8//0//T/9v/2//b/9v/2//f/9//5
//n/+v/6//j/+f/6//r//P/8//3//f/8//z//P/9////////////AQABAAEAAQAAAAAA
AQABAAIAAgACAAMABgAGAAYABwAIAAgACAAIAAkACwALAAsADAAOAA8ADwAPABAAEAAR
ABIAEwAUABUAFQAVABYAFwAaABoAGgAcABsAHAAeAB8AHwAhACEAIQAhACIAIgAjACUA
JQAmACYAJgAnACcAJwAmACYAJQAkACYAJQAlACUAIwAiACIAIQAfAB4AHQAbABwAGwAa
ABkAFAAUABMAEAAQABAAEQAQAAwADAALAAoACQAIAAcABgAEAAQABAADAAEAAQD/////
///////////9//z//P/8//r/+v/6//n/+f/5//f/9//3//f/9//3//X/9f/1//T/9v/2
//b/9v/2//b/9f/0//b/9//3//f/9v/3//f/9//3//f/9//3//f/+P/5//n/+v/6//n/
+P/4//n/+f/5//v/+//8//z//P/8//z//P/7//v/+//7//3//f/8//z//P/6//r/+//7
//r/+v/6//j/+P/4//j/+v/6//r/+f/5//n/+P/4//j/9//2//b/9//3//X/9f/2//b/
9v/0//L/8//z//P/8//z//P/8//z//P/8//z//H/8f/x//H/8f/x//H/8f/x//H/8f/x
//L/8v/y//L/8v/y//L/8v/y//H/8f/x//H/8f/x//H/7//v/+//7//x//H/8P/w//D/
8f/x//H/8f/x//H/8f/x//H/8f/x//H/8f/x//H/8f/x//D/8P/y//L/8v/y//H/8f/w
/+7/8P/w//D/8P/w//D/8v/y//D/8P/w//D/8P/w//D/8P/w//L/8v/y//L/8v/y//L/
8v/1//b/9//4//r/+v/6//r//P/8//3//f/7//v/+v/6//n/9v/1//T/8v/y//L/8v/0
//P/8//z//P/9P/1//X/9f/z//L/8v/x//H/8f/v/+//7//v/+//7//v/+//7//x//H/
8v/y//D/8P/v/+//7//v/+//7//v/+//7//v/+//7//v/+//7//v/+//7//v/+//7//v
//H/8f/x//H/8f/y//L/9f8AAA0AHwA6AFIAZwB7AJAAqQDLAOwACAEqATABBAHGAIIA
KgC8/1n/Hf8H//7+9/7+/gr/Ef8X/xz/IP8q/0H/XP93/43/nv+v/7//zP/R/9j/3P/g
/+P/5f/n/+j/6v/r/+3/7v/v//D/8P/x//L/8v/z//P/8//0//T/9v/2//b/9v/2//f/
9//3//f/+P/4//r/+//8//z//P/8//3//f/8//z//P/9//3//f/9//3///////////8C
AAIAAwADAAIAAgACAAMABgAGAAYABwAIAAgACAAIAAkACwALAAsADAAOAA8ADwAPABAA
EAARABIAEwAUABUAFQAVABYAFwAaABoAGgAcAB0AHgAgACEAIQAjACMAIwAjACQAJAAl
ACMAIwAkACQAJAAlACUAJQAkACQAIwAiACIAIQAhACEAIwAiACIAIQAfAB4AHQAbABoA
GQAYABcAFAAUABMAEAAPAA4ADgAMAAgACAAHAAYABwAGAAUABAACAAIAAgABAP/////9
//3////////////9//z//P/8//r/+v/6//n/+f/5//f/9//3//f/9//3//f/9//3//b/
+P/4//j/+P/2//b/9f/0//b/9//3//f/+P/5//n/+f/5//n/+f/5//n/+v/7//v//P/8
//v/+v/6//v/+//7//v/+//8//z//P/8//z//P/9//3//f/9//v/+//6//r/+v/4//j/
+f/5//j/+P/4//r/+v/6//r/+v/6//r/+f/5//n/+P/4//b/9f/0//T/9//3//X/9f/2
//b/9v/0//L/8//z//P/8f/x//H/8f/v/+//7//v//L/8//0//X/9P/z//L/8f/z//P/
8//z//D/8P/w//D/7v/u/+7/7v/w/+//7//v/+//7//v/+//7f/t/+3/7f/u/+//7//w
/+//7//u/+3/7f/t/+3/7f/u/+//8P/x/+//7//v/+//7f/t/+z/7P/s/+z/7P/s/+7/
7//v/+7/7v/u/+7/7v/u//D/7v/u//D/7//u/+3/7P/q/+r/6v/q/+v/7P/t/+7/7//w
//H/8v/z//T/9f/2//j/+P/5//n/9//3//b/9v/1//L/8f/w/+z/7P/s/+z/7P/r/+v/
6//t/+7/7//v/+3/6//q/+r/6//r/+v/6f/o/+f/5v/l/+f/5//n/+f/5//n/+j/6P/o
/+j/5//n/+X/5f/l/+X/5//n/+f/5//l/+X/5f/l/+X/5f/l/+X/5f/l/+X/5f/n/+f/
5//n/+f/6P/s/+//+v8JAB0ANgBMAF8AcwCGAJ0AuQDUAO4AAAHuALQAcAAqANj/fv8z
/xH/Bf/6/vf+AP8I/w3/Ff8g/yj/MP8//1D/Zf95/4z/m/+r/7b/wf/K/87/0P/T/9f/
1//a/9z/3//g/+D/4P/g/+T/5f/m/+b/5f/l/+X/5v/o/+r/6v/q/+j/6P/p/+n/6f/p
/+r/6v/q/+v/7P/s/+z/7P/t/+3/7v/u/+7/7//v/+//7//v//H/8f/x//H/8f/w//D/
7//x//L/8//1//T/9P/0//X/9v/2//b/9v/3//n/+f/5//j/+v/7//v//f/+//7///8C
AAMABAAFAAUABQAGAAcACAAIAAgACgAKAAoACwALAAsADQANAA0ADQAOAA4ADwARABEA
EgASABEAEQAQAA8ADwAQABAAEAAOAA0ADQANAAsACgAKAAkACQAIAAcABQAEAAMAAgAB
APz//P/7//j/9f/0//T/8v/v//D/8P/w/+//7v/t/+z/6//q/+n/5//n/+f/5f/l/+X/
5f/l/+X/5f/k/+T/5P/g/+D/4P/f/+H/4f/f/9//3f/d/93/3f/d/93/3f/c/97/3v/e
/97/3v/e/93/3P/c/93/3f/d/97/3//f/9//3//f/9//3//f/+D/4f/h/+D/4P/f/97/
3v/f/9//3//h/+H/4v/i/+H/4P/f/97/3f/d/93/3f/e/9//3//g/97/3P/c/93/2//a
/9r/2v/a/9r/2v/a/9j/2P/Y/9f/1//X/9b/1v/Y/9f/1v/W/9f/1//V/9X/1P/U/9T/
0v/U/9X/1f/V/9X/1f/V/9X/0//T/9P/0//R/9H/0f/R/9H/0f/R/9H/0//T/9P/0//Q
/9D/0P/Q/9D/0P/Q/9D/0P/P/8//z//P/8//z//P/8//z//P/8//z//P/87/zv/Q/9H/
0f/R/8//z//P/8//z//P/8//z//P/8//z//P/8//z//O/87/zv/O/87/zv/O/8//z//O
/87/zv/O/87/zv/O/87/zv/O/8z/zP/M/8z/zv/O/87/zv/O/87/zv/O/9D/0P/Q/9D/
0f/S/9P/1P/W/9b/1v/W/9b/1//X/9f/1//W/9b/1f/U/9P/0v/Q/9D/0P/Q/9D/zf/N
/83/zf/Q/9H/0f/R/83/zP/M/8v/y//L/8n/yf/L/8v/y//L/8n/yf/J/8n/yf/K/8r/
yv/K/8n/yf/J/8n/yf/J/8n/x//H/8f/x//H/8f/x//H/8n/yf/J/8n/x//H/8f/x//H
/8f/x//H/8r/yv/P/9r/6f///xYALgBDAFcAagCFAKUAxgDoAAIB+gDCAIIAPADg/3b/
If/1/uP+2P7T/tj+4v7p/vH++v4A/wj/F/8u/0X/Wf9q/33/jf+W/6H/qv+w/7T/t/+3
/7n/vP++/7//wf/C/8P/xP/E/8X/xv/G/8f/x//H/8j/yP/K/8r/yv/K/8r/y//L/8v/
y//M/8z/zP/N/87/zv/O/87/z//P/9D/0P/Q/9H/0f/R/9H/0f/T/9P/0//T/9L/0v/T
/9P/1P/U/9T/1f/W/9b/1v/X/9j/2P/Y/9j/1//Z/9n/2f/a/9z/3f/d/93/3v/e/9//
4f/h/+H/4f/j/+P/5P/l/+b/5v/m/+j/5//o/+r/6//r/+3/7f/t/+3/7v/u/+//7f/t
/+7/7v/u/+//7//v//D/8P/v/+7/7v/t/+3/7f/s/+r/6f/n/+f/5v/l/+P/4P/f/97/
3f/c/9z/2//Y/9f/1v/W/9T/0P/Q/8//zv/P/87/zf/M/8r/yv/K/8n/x//H/8X/xf/D
/8P/w//D/8H/wP/A/8D/wP/A/8D/v/+9/73/u/+7/7v/u/+7/7v/u/+7/7v/uv+6/7r/
uv+6/7r/uv+5/7j/uv+7/7v/u/+6/7v/u/+7/7v/u/+7/7v/u/+8/73/vf+8/7z/u/+6
/7z/vf+9/73/u/+7/7z/vP+8/7z/vP+8/7v/u/+7/7v/u/+7/7r/uv+6/7j/uP+5/7f/
uv+4/w==
         </WaveFormData>
      </LeadData>
      <LeadData>
         <LeadByteCountTotal>10000</LeadByteCountTotal>
         <LeadTimeOffset>0</LeadTimeOffset>
         <LeadSampleCountTotal>5000</LeadSampleCountTotal>
         <LeadAmplitudeUnitsPerBit>4.88</LeadAmplitudeUnitsPerBit>
         <LeadAmplitudeUnits>��V</LeadAmplitudeUnits>
         <LeadHighLimit>2147483647</LeadHighLimit>
         <LeadLowLimit>268435456</LeadLowLimit>
         <LeadID>V5</LeadID>
         <LeadOffsetFirstSample>0</LeadOffsetFirstSample>
         <FirstSampleBaseline>0</FirstSampleBaseline>
         <LeadSampleSize>2</LeadSampleSize>
         <LeadOff>FALSE</LeadOff>
         <BaselineSway>FALSE</BaselineSway>
         <ExcessiveACNoise>FALSE</ExcessiveACNoise>
         <MuscleNoise>FALSE</MuscleNoise>
         <LeadDataCRC32>2706237070</LeadDataCRC32>
         <WaveFormData>
HgAeAB4AHgAdABwAGwAaABkAGAAXABYAFQAUABMAEgAQABAAEAAQAA8ADgANAAwADAAM
AAwADAALAAoACQAIAAgACAAIAAgABgAGAAYABgAIAAgACAAIAAgACAAIAAgACgAKAAoA
CgAKAAoACgAKAAoACgAKAAoACgAKAAoACgAMAAwADAAMAAwADAAMAAwADAAMAAwADAAO
AA4ADgAOAA4ADgAOAA4ADgAOAA4ADgAOAA4ADgAOAAwADAAMAAwADAAMAAwADAAMAAwA
DAAMAAoACgAKAAoADAAMAAwADAAKAAoACgAKAAoACgAKAAoACgAKAAoACgAIAAgACAAI
AAoACgAKAAoACAAIAAgACAAIAAgACAAIAAYABgAGAAYABgAGAAYABgAIAAgACAAIAAgA
CAAIAAgABgAGAAYABgAGAAYABgAGAAQABAAEAAQABAAEAAQABAAEAAQABAAEAAIAAgAC
AAIAAgACAAIAAgACAAIAAgACAAIAAgACAAIAAgACAAIAAgACAAIAAgACAAIAAgACAAIA
AgACAAIAAgAAAAAAAAAAAAAAAAAAAAAA/v/+//7//v/+//7//v/+////AAABAAIAAAAA
AAAAAAAAAAAAAAAAAAIAAgACAAIABAAEAAQABAAGAAYABgAHAAkACQAKAAoACAAGAAYA
BQAEAAQAAwACAAAAAQABAAEAAQABAAAAAAABAAMAAwACAAEAAAD//////v/9//z//P/8
//z//P/8//z//f/9//3//f/9//3//f/7//v/+//7//r/+v/6//v//f/9//3//f/7//v/
+//7//v/+//7//v/+//7//v/+//7//v//P/8//r/+v/8/wIADAAZACwAPgBNAFoAaAB8
AJUAsgDUAPMA+QDdALUAkABdABgA1f+n/4//fv9y/3L/cv90/3n/gv+E/4r/k/+i/7H/
vP/H/9L/3P/j/+X/6f/s/+3/7v/u/+//7v/w//H/8f/z//P/9P/1//b/9v/2//b/9v/2
//f/9//3//j/+f/5//n/+f/5//f/+P/4//j/9v/2//b/9v/4//j/+f/5//f/+P/4//j/
+P/4//j/+P/2//j/+P/5//v/+//7//v/+//8//3//f/7//v/+//8//7/////////////
///////+//7//v/9/wAAAQACAAQAAwAEAAQABQAHAAgACQAKAAkACQAJAAoACgAKAAsA
DAAMAA0ADgAPABEAEgASABMAEgATABMAEwATABMAFQAVABUAFgAWABYAFgAWABYAFQAU
ABIAEQAQABIAEQAQAA8ADQANAAwACwAKAAkACAAHAAQAAwACAAIAAwACAAEAAAD///7/
/f/7//n/+f/4//f/9P/z//L/8f/w/+//7v/t/+v/6v/p/+j/6P/n/+b/5v/m/+X/5f/l
/+b/5v/m/+b/4//j/+P/4//j/+P/4//j/+P/4//j/+P/5f/l/+X/5f/l/+X/5v/m/+T/
5P/k/+T/4//i/+H/4P/h/+P/5P/l/+X/5f/l/+b/5P/k/+T/4//h/+H/4f/h/+H/4f/h
/+H/4//j/+P/4//j/+L/4v/i/+D/4P/f/97/3//g/+H/4//j/+H/4f/i/+D/3//f/9//
3v/e/97/3v/e/97/3f/d/9v/2//b/9v/3f/d/93/3f/d/93/3f/c/9z/3P/c/9z/3P/c
/9z/3P/c/9z/3f/d/9z/2//a/9n/2P/Y/9j/2P/Z/9r/2//c/9r/2v/a/9r/3P/c/9z/
3P/c/9z/3P/c/9r/2v/a/9r/2v/a/9r/2v/a/9r/2v/a/9z/3P/c/9z/2v/a/9r/2v/c
/9z/3P/c/9r/2v/a/9r/3P/c/9z/3P/c/9z/3P/c/9r/3P/e/97/3v/e/97/3v/e/9z/
3P/c/9z/3v/e/97/3v/c/9z/3P/c/9z/3P/c/9z/3v/e/97/3v/g/+D/4P/g/+L/4v/i
/+L/5P/k/+T/5P/m/+f/5//n/+j/6P/o/+b/6P/n/+b/5v/l/+T/5P/l/+f/5//n/+f/
5v/m/+f/6f/p/+j/5//m/+X/5f/k/+P/4v/i/+L/4v/k/+T/5P/l/+X/5f/l/+X/5f/l
/+X/5f/l/+X/5P/k/+b/5//n/+f/5//n/+f/5//n/+f/5//n/+n/6f/p/+n/6f/p/+n/
6f/q/+r/7P/s//D/9P/+/w0AIAAwAD0ATABeAHQAjwCyANwA/wAHAesAxwCaAF8AFADN
/6P/j/9+/3T/cv9y/3D/d/+A/4b/iv+T/57/p/+y/73/yP/Q/9f/3f/h/+T/5f/m/+j/
6//s/+7/7//t/+//7//w//H/8v/y//L/9P/0//T/9f/1//X/9v/3//f/9//3//f/9//4
//j/+P/6//r/+v/6//z//P/9//3//f/+//7//v/+//7//v/+//7/AAAAAAEAAQABAAEA
AQADAAQABQAFAAUABQAFAAYACAAJAAkACQAJAAkACQAJAAsADAANAA0ADwAPAA8AEAAR
ABIAEgATABMAFAAVABYAFwAXABcAGAAcABwAHQAeAB4AHwAgACEAIwAkACQAJQAmACcA
JwAnACcAJwApACkAKQAqACoAKgAqACoAKgApACkAKAAoACgAKgApACgAJwAnACcAJgAl
ACQAIwAiACEAIgAhACAAIAAdABwAGwAaABkAGAAXABUAEwATABIAEQAQAA8ADgANAA4A
DQAMAAsADQAMAAsACgAKAAkACAAIAAgABwAHAAcABgAGAAYABgAHAAcABwAHAAcABwAH
AAcABwAHAAcABwAJAAkACQAJAAcABwAIAAgACAAIAAgACAAKAAoACgAKAAoACwALAAsA
CwALAAsADAAKAAoACgAJAAsACwALAAsADQANAA0ADQANAA0ADQANAA0ADAAMAAwADAAM
AAsACgAMAAwADAANAAsACQAJAAoACgAJAAkACQAIAAgACAAIAAoACgAJAAkACQAJAAkA
CQAJAAkACQAJAAkACQAJAAgACAAIAAgACAAIAAgACAAIAAgACAAJAAkABwAHAAcABwAI
AAgACAAIAAYABgAGAAYACAAIAAgACAAIAAgACAAIAAgACAAIAAgACAAIAAgACAAIAAgA
CAAIAAYABgAGAAYACAAIAAgACAAIAAgACAAIAAgACAAIAAgACAAIAAgACAAIAAgACAAI
AAgACAAIAAgACAAIAAoACAAIAAgACAAIAAgACAAIAAgACAAKAAoACgAKAAwADAAMAAwA
DgAOAA4ADgAQABAAEAARABEAEQASABIAFAASABIAEQAQABAADwAOAA4ADwAPAA8ADwAP
AA4ADgANAA8ADwAOAA8ADgANAA0ADAALAAoACgAKAAoACgAKAAoACwALAAsACwALAAsA
CwALAAsACwALAAwADAAMAA0ACwALAAsACwALAAsACwALAAsACwALAAsACwALAAsACwAL
AAsADAAMAAwADAAMAA4AFgAhAC4AQABTAGIAcACCAJsAugDeAAcBKwEtARMB8gDHAIYA
MwDr/8H/rP+a/5D/jv+Q/5H/lP+W/5r/o/+u/7//zv/X/97/6v/z//n/+//+/wEABAAE
AAUABgAIAAcABwAJAAkACgALAAwADAAMAA4ADgAOAA8ADwAPABAAEQARABEAEQARABEA
EgASABIAEgASABIAEgASABIAEwATABMAFAAUABQAFgAWABYAFgAWABgAGAAZABcAFwAX
ABcAFwAYABkAGQAbABsAGwAcABwAHQAdAB0AHQAdAB0AHQAfACAAIQAhACEAIQAhACIA
JQAmACYAJwAnACgAKQAqACkAKQApACoALgAuAC8AMAAwADEAMgAzADMANAA0ADUANgA3
ADcANwA3ADcAOQA5ADkAOgA6ADoAOgA6ADoAOQA7ADoAOgA6ADgANwA2ADUANQA1ADQA
MwA0ADMAMgAxAC4ALQAsACwAKwAqACkAKAAnACYAJQAjACEAIQAgAB8AIAAfAB4AHQAc
ABsAGgAZABcAFgAVABQAFAATABIAEgASABEAEQARABAAEAAQABAAEQARABEAEQAPAA8A
DwAPAA8ADwAPAA8ADwAPAA8ADwAPAA8AEAAQAA4ADgAOAA4AEAAQABAAEAAOAA8ADwAP
AA8ADwAPABAAEgASABIAEQARABEAEQARAA8ADwAPAA8ADwAPAA8ADwAPAA4ADgAOAA4A
DgANAAwADAAMAAwADQAPAA0ADQAOAAwACwALAAsACgAKAAoACgAKAAoACQAJAAkACQAJ
AAkACQAJAAkACQAJAAkACQAIAAgACAAIAAgABgAGAAYABgAEAAQABQAFAAUABQAFAAUA
AgACAAIAAgACAAIAAgACAAIAAgACAAIAAgACAAIAAgAAAAAAAAAAAAAAAAAAAAAAAAAA
AAAAAAAAAAAAAAAAAAAAAAAAAAAAAAAAAAAAAAAAAAAAAAAAAP7//v/+//7//v/+//7/
/v/8//z//P/8//z//v/+//z/+v/6//r/+v/6//r/+v/6//r/+v/6//r/+v/6//r/+v/6
//z//P/8//z//P/8//z//P/+//7//v/+/wAAAAAAAAAAAQACAAMABAAFAAUABQAGAAYA
BgAEAAQAAQAAAAAA///8//z//f/9//////////7//P/9///////+//3//P/7//v/+v/5
//j/9v/2//b/9v/2//b/9//3//f/9//3//f/9f/1//X/9f/3//b/9v/2//X/9f/1//X/
9f/1//X/9f/3//f/9//3//f/9//3//f/9//3//f/+P/6//j/+P/6//7/BAAPAB4AMgBB
AE4AXgBwAIsAqgDMAPcAEQEJAekAxACRAE4A///B/6H/jv98/3b/eP96/3v/fP+A/4b/
kf+i/7P/vP/H/9L/3P/j/+f/6f/s/+//8P/w//P/9P/2//f/9f/3//f/+P/5//r/+v/6
//z//P/8//3/+//7//z//f/9//3//f/9////AAAAAAAAAAAAAAAAAAAAAAAAAQABAP//
AAAAAAAAAgACAAIAAgACAAQABAAFAAUABQAFAAUABQAGAAcABwAHAAcABwAIAAgACQAJ
AAkACwALAAsACwALAAwADQANABEAEQARABIAEwAUABQAFQAVABYAFwAYABkAGQAZABoA
HAAcAB0AHgAgACEAIgAjACEAIgAiACMAIgAjACMAIwAkACUAKAApACcAKAAoACgAJgAm
ACYAJQAlACQAJAAkACUAJQAlACUAIwAjACIAIQAgAB8AHgAdABwAGwAaABoAGQAYABcA
FgAXABYAFQATAA8ADwAOAA0ADgANAAwACwAKAAkACAAHAAcABgAFAAQABAADAAIAAgAC
AAEAAQABAAAAAAAAAAAA//////////////////////3//f/9//3//v///wAAAQD/////
AAAAAAAAAAAAAAAAAAAAAAAAAAAAAAEAAQABAAEAAQABAAIAAgACAAIAAQD/////////
/wEAAQABAAEAAQABAAEAAQABAAAAAAAAAAAAAAD///7///8AAAEAAwABAP////8AAP7/
/f/9//3//v/+//7//v/8//z/+//7//n/+f/5//n/+f/5//n/+f/7//v/+//6//r/+v/6
//r/+P/4//j/+P/2//b/9//3//f/9//3//f/9v/2//b/9v/2//b/9v/2//T/9P/0//T/
9v/2//b/9v/2//b/9v/2//b/9v/2//b/9P/0//T/9P/0//T/9P/0//T/9P/0//T/9P/0
//T/9P/0//T/9P/0//L/8v/y//L/9P/0//T/9P/0//T/9P/0//b/9v/0//T/9P/y//L/
8v/y//L/8v/y//L/8v/y//L/8v/y//L/8v/y//T/9P/0//T/9v/2//b/9v/4//j/+P/5
//v/+//8//z//P/6//r/+f/2//b/9f/0//L/8//z//P/8//z//L/8v/z//X/9f/0//P/
8v/x//H/8v/x//D/8P/w//D/8P/w//D/8f/x//H/7//v/+//7//t/+3/7f/t/+z/7P/s
/+3/7//v/+//7//t/+3/7f/t/+3/7f/t/+3/6//r/+v/6//r/+v/7P/s/+7/7v/u//T/
/v8LABwALgA9AEwAXABsAIEAoADAAOEA6QDNAKcAfgBJAAYAwf+X/4H/cP9o/2b/aP9q
/2//dP96/4D/h/+Q/53/qP+z/8D/yP/P/9X/2f/c/9//3v/g/+P/5P/m/+X/4//l/+X/
5v/p/+r/6v/q/+n/6P/n/+f/5f/l/+b/5//n/+f/5//n/+n/6v/q/+r/7P/s/+z/7P/q
/+r/6//r/+v/7P/s/+z/6v/q/+r/6v/s/+7/7v/v/+//7//v/+//7f/u/+//7//x//H/
8f/y//T/9f/1//X/9f/1//X/9f/1//b/9//3//f/9//3//j/9//4//j/+f/7//z//f/+
/////////wAABAAEAAUABgAGAAcACAAJAAcACAAIAAkACgALAAsACwALAAsADQANAA8A
EAAQABAAEAAQABAADwANAAwADAAMAAwACwAKAAkACQAJAAgABwAEAAMAAgABAAIAAQAA
AAAA///+//3//P/7//r/+f/3//T/8//x/+//7v/t/+z/6//s/+v/6v/p/+n/6P/n/+b/
6P/n/+b/5v/k/+P/4//j/+L/4v/i/+L/4P/f/97/3f/f/9//3//f/+H/4f/h/+H/3//f
/9//3//h/+H/4v/i/+L/4v/i/+L/4v/i/+L/4v/i/+P/4//j/+P/4//j/+T/5P/k/+T/
4//h/+H/4f/h/+H/4f/h/+H/4//j/+P/4//j/+L/4v/i/+T/5P/j/+L/4v/i/+L/4//j
/+H/4f/i/+L/4f/h/+H/4P/g/+D/4P/g/+D/3//f/9//3//f/9//3//f/9//3//f/9//
3//e/+D/4P/g/+D/3v/e/97/3v/e/97/3//f/9//3//f/9//3v/e/97/3v/g/+D/4P/g
/+D/4P/g/+D/3v/e/97/3v/e/97/3v/e/97/3v/e/97/4P/g/+D/4P/g/+D/4P/g/97/
3v/e/97/3v/e/97/3v/e/97/3v/e/+D/4P/g/+D/4P/g/+D/4P/g/+D/4P/g/+D/4P/i
/+L/4v/i/+L/4v/i/+H/4P/f/97/3//g/+H/4v/i/+L/4v/i/+P/5P/l/+b/6P/o/+j/
6P/p/+n/6f/q/+r/6v/o/+j/6f/o/+j/5//o/+j/6f/p/+f/5//n/+b/5v/n/+n/6f/q
/+n/6P/n/+f/5v/l/+T/5P/k/+T/5P/k/+T/5f/l/+X/5f/l/+X/5//n/+f/5//n/+b/
5v/m/+n/6f/p/+n/5//n/+f/5//p/+n/6f/p/+n/6f/p/+n/6f/p/+n/6v/q/+z/7P/u
//L/+P8DABQAJgA1AEQAVABmAH8AnADAAOcAAwH/AN8AuACHAEYA9/+5/5n/iP92/3D/
cP9w/2//dv9+/4L/if+U/5//rP+1/8D/yv/R/9f/3f/g/+P/5v/m/+f/6P/q/+3/6//t
/+3/7v/t/+7/7v/u/+7/7v/u/+//7//v//D/8f/z//P/8//z//P/9P/0//T/9P/0//T/
9P/0//T/9f/1//X/9v/2//b/+P/4//j/+P/4//r/+v/7//n/+f/5//n/9//4//n/+f/6
//v//P/+//z//f/9//3//////////////wAAAQABAAMAAwADAAQABwAIAAgACQAJAAoA
CwAMAA0ADQANAA4AEAAQABEAEgASABMAFAAVABcAGAAYABkAGAAZABkAGQAbABsAHQAd
AB0AHgAeAB4AHAAcABwAGwAdABwAHAAcABwAGwAaABkAGwAbABoAGQAYABcAFgAVABYA
FQAUABQAEQAQAA8ADgANAAwACwAJAAcABwAGAAUABAADAAIAAQAAAP///v/9//3//P/7
//r/+v/5//j/+P/4//f/9//3//b/9v/2//b/9f/1//X/9f/1//X/9f/1//X/9f/1//X/
9//3//f/9//3//f/+P/4//j/+P/4//j/+P/4//j/+P/4//n/+f/5//n/+f/5//r/+v/6
//r/+f/5//n/+f/5//n/+f/5//n/+f/5//n/+f/5//j/+P/4//j/+P/3//b/+P/4//j/
+f/5//f/9//4//j/9//3//f/9v/2//b/9v/2//b/9f/1//f/9//3//f/9f/1//X/9f/3
//f/9//2//T/9P/0//T/9P/0//T/9P/0//T/9f/1//X/9f/1//X/9P/0//T/9P/0//T/
9P/0//T/9P/0//T/9P/0//T/9P/2//b/9v/2//T/9P/0//T/9P/0//T/9P/2//b/9v/2
//b/9v/2//b/9v/2//b/9v/2//b/9v/2//b/9v/2//b/9P/0//T/9P/0//T/9P/0//b/
9v/2//b/9P/0//T/9P/0//T/9P/0//T/9P/0//T/9P/2//b/9v/2//j/+P/4//j/+v/6
//r/+v/8//z//P/8//7//////////v/+//7//P/8//v/+v/6//n/+P/4//n/+//7//v/
+//4//j/+f/7//3//P/7//r/+f/5//j/9//2//b/9v/2//T/9P/0//X/9f/1//X/9f/3
//f/9//3//f/9//2//b/9v/3//f/9//1//X/9f/1//X/9f/1//X/9//3//f/9//3//f/
9//3//j/+P/4//j/+v/8/wIADQAcADAAQQBQAF4AcgCLAKoA0AD1ABUBFQH5ANQApQBk
ABMAz/+p/5T/gv94/3j/ev97/37/gP+C/4v/mv+r/7b/wf/M/9j/3//l/+f/6P/t//D/
8P/x//L/9P/z//P/9f/1//b/9f/2//b/9v/4//j/+P/5//n/+f/6//v/+f/5//n/+f/7
//z//P/8//z//P/8//z//P/8//3//f/9//7//v/+//7//v/+//7//v8AAAAAAQABAAEA
AQABAP//AAABAAEAAwADAAMABAAEAAUABQAFAAkACQAJAAkACQAKAAsACwALAAsACwAM
AA8AEAAQABEADwAQABEAEgAVABUAFQAWABYAFgAXABgAGgAbABwAHQAdAB4AHgAfACAA
IQAhACEAIQAhACMAIwAjACQAJAAkACQAJAAkACMAJQAkACQAJAAiACEAIAAfACEAIQAg
AB8AHAAbABoAGQAaABkAGAAYABUAFAATABIAEQAQAA8ADQANAA0ADAALAAoACQAIAAcA
CAAHAAYABQADAAIAAQAAAAAA///+//7//v/9//3//f/8//z//P/8//v/+//7//v//f/9
//3//f/9//3//f/9//v/+//7//v/+//7//z//P/8//z//P/8//7//v/+//7//v//////
//////////8AAAAAAAAAAP///////////////////////wEAAQABAAEAAQAAAAAAAAAA
AAAA///+/wAAAAAAAAEAAQD/////AAAAAP////////7//v/+//7//P/8//v/+//9//3/
/f/9//v/+//7//v/+//7//v/+v/8//z//P/8//r/+v/6//r/+v/6//v/+//7//v/+//7
//z//P/8//z/+v/6//r/+v/6//r/+v/6//z//P/8//z/+v/6//r/+v/6//r/+v/6//r/
+v/6//r/+v/6//r/+v/6//r/+v/6//r/+v/6//r/+v/6//r/+v/8//z//P/8//r/+v/6
//r//P/8//z//P/8//z//P/8//z//P/8//z//P/8//z//P/8//z//P/8//z//v/+//7/
/v8AAAAAAAAAAAIAAgACAAIAAwADAAMABAAEAAQAAgACAAEAAAAAAP///v/+//////8B
AAEAAQAAAP7///8BAAEAAAD///7//f////7//f/8//r/+v/6//r/+v/6//v/+//9//3/
/f/9//v/+//7//v//f/8//z//P/7//v/+//7//v/+//7//v/+//7//v/+//7//v/+//7
//v/+//7//z//P/8//r//v8CAAoAFwAqADwASQBYAGYAegCXALYA2AD/ABMBAwHjALwA
hQA8APH/t/+b/4r/fP94/3r/ev99/4D/gv+I/5X/qP+3/8T/zf/W/+D/5//r/+//8P/z
//T/9P/3//b/9v/5//f/+f/5//r/+f/6//r/+v/8//z//P/9//3//f/+/////f/9//3/
/f/9//7//v/+/wAAAAAAAAAAAAAAAAEAAQD//wAAAAAAAAAAAAAAAAAAAAACAAIAAwAD
AAMAAwADAAMABAAFAAUABwAHAAcACAAIAAkACQAJAAsACwALAAsACwAMAA0ADQANAA0A
DQAOAA8AEAAQABEAEwAUABUAFgAXABcAFwAYABoAGgAbABwAHAAdAB4AHwAfACAAIAAh
ACAAIQAhACEAIwAjACUAJQAjACQAJAAkACIAIgAiACEAIwAiACIAIgAiACEAIAAfAB8A
HwAeAB0AGgAZABgAFwAWABUAFAAUABEAEAAPAA4ADQAMAAsACQAJAAkACAAHAAYABQAE
AAMABAADAAIAAQABAAAA///+//7//f/8//z/+v/5//n/+f/4//j/+P/4//n/+f/5//n/
+f/5//n/+f/3//f/9//3//f/9//3//f/9//3//j/+P/4//j/+P/4//j/+P/4//j/9v/3
//f/9//3//f/9//4//r/+v/6//n/+//7//v/+//5//n/+f/5//f/9//3//f/9//2//b/
9v/2//b/9f/0//X/9v/3//n/+f/3//f/+P/4//f/9//3//T/9P/0//T/8v/y//H/8f/z
//P/8//z//H/8f/x//H/7//v/+//7v/u/+7/7v/u/+//8P/x//L/7v/u/+//7//v/+//
7//v/+7/7v/u/+7/7P/s/+z/7P/u/+7/7v/u/+z/7P/s/+z/7P/s/+z/7P/t/+7/7//w
/+//7v/t/+z/7P/s/+z/7P/s/+z/7P/s/+z/7P/s/+z/6v/q/+r/6v/q/+r/6v/q/+z/
7P/s/+z/7P/s/+z/7P/s/+z/7P/s/+z/6//q/+n/6P/o/+j/6P/o/+r/6v/q/+r/6//s
/+3/7v/w//D/8P/w//H/8f/x//L/8v/y//D/8P/t/+z/7P/r/+r/6v/r/+v/6f/p/+n/
6P/q/+v/7f/t/+r/6f/o/+f/5//m/+X/5P/i/+L/4v/i/+L/4v/j/+P/4//j/+P/4//j
/+P/4//j/+P/4v/i/+L/4//j/+P/4//h/+H/4f/h/+H/4f/h/+H/4f/h/+H/4f/h/+H/
4f/i/+D/4v/k/+b/6v/0/wMAFAAmADUAQABQAGQAfwCaALwA2wDbALsAjwBkAC0A7v+t
/4f/d/9o/2D/YP9g/2D/Z/9u/3L/eP+B/4r/lf+i/63/tv/A/8X/yf/P/9D/0f/U/9b/
1f/W/9j/1//X/9n/2f/a/9v/3P/c/9z/3v/e/97/3//d/93/3v/f/93/3f/d/93/3//g
/+D/4P/g/+D/4P/g/97/3v/f/9//3//g/+D/4P/g/+D/4P/g/+D/4v/i/+P/4f/h/+H/
4f/h/+L/4//j/+X/5f/l/+b/5P/l/+X/5f/n/+f/5//n/+n/6v/r/+v/7P/r/+r/6v/t
/+7/7v/v//H/8v/z//T/9f/1//X/9v/3//b/9v/2//b/9//4//n/+//8//z//f/8//3/
/f/9//3//f//////AQACAAIAAgAAAAAAAAD//wEAAAAAAAAA/v/9//z/+//9//3//P/7
//r/+f/4//f/9f/z//H/8P/x//D/7//u/+v/6v/p/+f/5f/l/+T/4//i/+H/4P/f/97/
3f/c/9v/2//a/9n/2P/W/9X/1P/U/9T/0//T/9P/0v/S/9L/0v/R/9H/0f/R/9P/0//T
/9P/0f/R/9H/0f/R/9H/0f/R/9P/0//U/9T/0v/S/9L/0v/S/9L/0v/S/9L/0//T/9P/
0//T/9P/1P/W/9b/1v/V/9P/0//T/9P/0//T/9P/0//V/9X/1f/V/9P/0v/S/9L/0v/S
/9H/0P/Q/9D/0P/R/9P/0f/R/9L/0P/P/8//z//Q/9D/0P/Q/9D/0P/P/8//z//P/8//
z//R/9H/0f/R/8//z//P/87/zv/O/87/zv/O/87/zv/O/87/zv/P/8//0f/R/9H/0f/O
/87/zv/O/87/zv/O/87/zv/O/87/zv/Q/9D/0P/Q/9D/0P/Q/9D/zv/O/87/zv/Q/9D/
0P/Q/9L/0v/S/9L/0v/S/9L/0v/S/9L/0v/S/9L/0v/S/9L/0v/S/9L/0v/U/9T/1P/U
/9L/0v/S/9L/0v/S/9L/0v/S/9L/0v/S/9L/1P/U/9T/1P/U/9T/1P/U/9b/1v/W/9b/
2P/Y/9j/2P/a/9r/2v/b/9v/2//c/9z/3v/c/9z/2//a/9r/2f/Y/9b/1//X/9f/1//X
/9b/1v/X/9n/2f/Y/9f/1v/V/9X/1P/T/9L/0v/T/9T/1f/W/9T/1f/V/9X/0//T/9P/
0//V/9X/1f/V/9L/0v/S/9P/0//T/9P/0//T/9P/0//T/9X/1f/V/9X/0//T/9P/0//V
/9X/1v/W/9b/1v/Y/97/5v/z/wYAGAAlADIAQgBYAHUAlgC8AOEA6wDTAK0AhABLAAIA
u/+N/3X/ZP9W/1T/VP9U/1n/YP9i/2j/c/9+/4v/lv+h/6z/tv+7/7//xf/I/8v/zP/M
/83/0P/Q/8//z//R/9H/0v/T/9T/1P/U/9b/1v/W/9f/1//X/9j/2f/X/9f/1//X/9n/
2v/a/9r/2P/Y/9j/2P/a/9r/2//b/9n/2v/a/9r/2v/a/9r/2v/c/97/3v/f/93/3f/d
/93/3f/e/9//3//f/9//3//g/+D/4f/h/+H/4//j/+P/4//j/+T/5f/l/+f/5//n/+j/
5//o/+j/6f/r/+z/7f/u/+3/7f/t/+7/8P/w//H/8v/0//X/9v/3//X/9v/2//f/+P/5
//n/+f/5//n/+//7//v//P/8//z//P/8//z/+//5//j/+P/4//r/+f/4//f/9f/1//T/
8//0//P/8v/x//D/7//u/+7/6//q/+n/6P/p/+j/5//l/+X/5f/k/+P/4P/f/97/3f/c
/9v/2v/Z/9n/2P/X/9b/2P/X/9b/1v/U/9P/0//T/9L/0v/S/9L/0f/R/9H/0f/R/9H/
0f/R/9H/0f/R/9H/0f/R/9H/0f/R/9H/0v/S/9L/0v/S/9L/0v/S/9L/0v/S/9P/0//T
/9P/0//T/9T/0v/S/9L/0f/T/9P/0//T/9P/0//T/9P/0//T/9P/0//T/9L/0v/S/9L/
1P/R/w==
         </WaveFormData>
      </LeadData>
      <LeadData>
         <LeadByteCountTotal>10000</LeadByteCountTotal>
         <LeadTimeOffset>0</LeadTimeOffset>
         <LeadSampleCountTotal>5000</LeadSampleCountTotal>
         <LeadAmplitudeUnitsPerBit>4.88</LeadAmplitudeUnitsPerBit>
         <LeadAmplitudeUnits>��V</LeadAmplitudeUnits>
         <LeadHighLimit>2147483647</LeadHighLimit>
         <LeadLowLimit>268435456</LeadLowLimit>
         <LeadID>V6</LeadID>
         <LeadOffsetFirstSample>0</LeadOffsetFirstSample>
         <FirstSampleBaseline>0</FirstSampleBaseline>
         <LeadSampleSize>2</LeadSampleSize>
         <LeadOff>FALSE</LeadOff>
         <BaselineSway>FALSE</BaselineSway>
         <ExcessiveACNoise>FALSE</ExcessiveACNoise>
         <MuscleNoise>FALSE</MuscleNoise>
         <LeadDataCRC32>3307028124</LeadDataCRC32>
         <WaveFormData>
CgAKAAoACgAJAAgABwAGAAQABAAEAAQAAwACAAEAAAD///7//f/8//v/+v/5//j/+P/4
//j/+P/2//b/9v/2//X/9P/z//L/8v/y//L/8v/0//T/9P/0//T/9P/0//T/9P/0//T/
9P/0//T/9P/0//T/9P/0//T/9P/0//T/9P/0//T/9P/0//b/9v/2//b/9v/2//b/9v/0
//T/9P/0//b/9v/2//b/9v/2//b/9v/2//b/9v/2//T/9P/0//T/9P/0//T/9P/0//T/
9P/0//T/9P/0//T/9v/2//b/9v/2//b/9v/2//b/9v/2//b/9P/0//T/9P/0//T/9P/0
//T/9P/0//T/9P/0//T/9P/0//T/9P/0//T/9P/0//T/9P/0//T/9P/2//b/9v/2//b/
9v/2//b/9v/2//b/9v/4//j/+P/4//j/+P/4//j/9v/2//b/9v/4//j/+P/4//j/+P/4
//j/9v/2//b/9v/2//b/9v/2//j/+P/4//j/+P/4//j/+P/4//j/+P/4//j/+P/4//j/
+v/6//r/+v/6//r/+v/6//j/+P/4//j/+P/4//j/+P/4//j/+P/4//r/+v/6//r//P/8
//z//P/6//r/+v/6//v//P/9//7//v/+//7//v8AAAAAAAAAAAIAAwADAAMAAgACAAIA
AgABAAAA/////////////wAAAAAAAAAAAAAAAAEAAQABAAEAAAD//////f/8//v/+//7
//v/+//7//3//f/9//3//f/9//3//f/7//r/+f/4//r/+v/6//r/+//8//3//v/8//z/
/P/8//7//v/+//7//P/8//z//P/+//7//v/+//7//P/9////AwAKABYAIQAoAC8AOABE
AFUAbACDAJwApgCfAJEAgwBuAEwAIwAFAPP/4//Y/9H/z//M/87/0f/S/9T/2P/e/+X/
6P/t//X/+//7//v//f////////////3//P/8//z//v/+//////8AAAAAAAAAAAAAAAAA
AAAAAAAAAAEAAQACAAQABQAGAAYABgAHAAcABgAGAAUABAAGAAYABgAGAAYABgAGAAcA
CQAJAAkACQAJAAkACgAKAAkACQAJAAgACAAJAAoACgAIAAkACgAKAAsADAANAA4ADgAO
AA8ADwAPABAAEAAQABIAEwAUABYAFQAVABYAFgAVABYAFgAXABsAGwAbABsAGwAcABwA
HAAeACAAIQAiACQAJQAmACYAJgAnACgAKQAnACcAKAAoACoAKgArACsALQAtAC4ALgAs
ACwALAAsACwALAArACsAKQApACgAKAAqACgAKAAnACQAIwAjACMAIwAjACMAIwAiACEA
IQAfABwAHAAbABoAGgAaABoAGgAYABcAFQATABMAEQAPAA4ADgANAA0ADQAMAAwADAAM
AAwADQAOAA4ADAAMAAwADAAKAAoACgAJAAsACwAKAAoADAANAA4ADwAOAA4ADwAQABAA
DwAPABAADwAOAA0ADAANAA4AEAARABEAEQARABEAEQARABEAEQAPAA8ADwAPAA8ADwAP
AA8AEQASABIAEQAPAA8ADgAOABAAEAAQABAAEwATABMAEwATABMAEgARAA8AEAAQABAA
EAAPAA8ADwARABEAEQARABAADwANAAwADgAOAA4ADgAPABAAEQASAA4ADgAPAA8ADQAN
AA0ADQAPAA8ADwAPAA8ADwAPAA0ACwALAAsADAAOAA4ADgAOAA0ADQANAA0ADQANAA0A
DgAOAA4ADgAOAA4ADQANAA4ADAAMAAwACwALAAsACwALAA4ADgAOAA4ADAALAAsACwAL
AAsACwALAAoACQAIAAcACQAJAAoACgALAAsACwALAAkACwANAA0ADgAOAA4ADgAOAAwA
DAAMAAwADAAMAAwADAAKAAoACgAKAAwADAAMAAwADAAMAAwADAAMAAwADAAMAAwADAAM
AAwADgAOAA4ADgAQABAAEAARABEAEQAQABAADgAOAA0ADAANAA0ADQANAA0ADgAOAA4A
DgAOAA4ADwANAA0ACwAKAAsACwALAAoABwAHAAcABwAFAAUABQAFAAcABwAHAAcABQAF
AAQABAAEAAQABAAEAAQABAAEAAQABAAEAAQABAACAAIAAgACAAQABAAEAAQABAAEAAQA
BAAEAAQAAgAEAAUABwAJABAAHAAjACgAMQA8AEgAWwByAI8ArAC4ALMAqQCZAH4AWAAv
ABMA///v/+T/3f/X/9T/1v/Z/9r/3P/g/+T/5f/q/+3/8f/1//n/+f/7//v/+//7//3/
/f/+//7/AAD+//7//////wAAAAAAAAAAAAAAAAAAAAAAAAAAAQABAAEAAgACAAIAAgAC
AAMAAwADAAQABAAEAAYABgAGAAYABgAGAAYABwAHAAcABwAHAAcABwAIAAgACQAJAAkA
CAAIAAkACgAKAAgACQAKAAoACgAKAAoACgAKAAoACwALAAsADAAMAAwADQANAA0ADgAN
AA0ADgAOAA8AEAAQABEAEQARABEAEQAVABYAFgAWABYAGAAZABoAGgAbABwAHAAcAB0A
HgAfAB8AHwAgACAAIAAgACEAIQAjACMAJAAkACIAIgAiACIAIgAiACEAIQAhACEAIAAg
ACIAIAAgAB8AHgAdAB0AHQAaABkAGAAXABYAFQAVABMAEgASABEAEAAPAA4ADQAMAAsA
CwAKAAkACQAHAAUABAAEAAMAAwADAAIAAgACAAIA/////////v/+//7//v/+/wAAAAAA
AP//AQABAAAAAAABAAEAAQABAP7//v///wAAAAD/////AAAAAAAAAAAAAP7//v//////
AQABAAEAAQABAAEAAQABAP//////////AQABAAEAAQABAAIAAgABAAEAAQAAAAAAAAAA
AAAAAAD////////////////+//3//f/+//7//v/+//3//f/9//3//f/9//3//f/9//z/
/P/6//r/+v/6//r/+v/6//r/+P/4//n/+f/5//n/+f/5//n/+f/5//n/+f/5//n/9//5
//n/+f/6//j/+P/4//j/+f/5//n/+f/5//n/+f/6//r/+v/6//r/+v/5//n/+v/6//r/
+v/5//n/+f/5//n/+v/6//r/+v/6//n/+f/5//n/+f/5//n/+f/5//n/+f/5//n/+v/6
//n/+f/5//n/+f/7//v/+f/6//r/+v/6//r/+v/6//r/+v/6//r/+v/6//z//P/8//z/
/P/8//z//P/9//7///8AAAAAAQABAAEAAAAAAAAAAAD///7//f/9/////////wAAAAAA
AAAAAAD+/////////////v/9//3//f/8//v/+//5//n/+f/5//v/+//7//v/+//7//v/
+//6//r/+v/6//r/+v/6//r/+v/6//r/+v/6//r/+v/6//z//P/8//z/+v/6//r/+v/6
//r/+v/6//r//P/7//v///8EAAwAFQAeACUALAA4AEcAXABzAJAArAC3ALEApwCYAHwA
UwApAAsA9//o/93/1f/Q/87/zf/O/9D/1P/Y/9//5P/n/+n/7//1//X/9//3//f/+f/5
//n/+v/6//r/+v/6//v/+//8//z//P/8//r/+v/6//r//P/8//3//f/9//7//v/+//7/
/v///////f/+//7//v8AAAAAAAAAAAAAAAAAAAEAAQABAAEAAQADAAMABAAEAAMAAwAD
AAIAAgADAAQABAAEAAUABgAGAAYABgAGAAYABgAGAAcABwAHAAgACAAIAAcABwAHAAgA
CwALAAwADAALAAwADAANAA8ADwAPAA8AEwAUABQAFAASABQAFQAWABYAFwAYABgAGAAZ
ABoAGwAbABsAHAAcAB4AHgAfAB8AHQAdAB4AHgAeAB4AHgAeAB4AHgAdAB0AHQAdABwA
HAAcABoAGgAZABgAFwAXABcAFgAVABQAEwASABEAEQAPAAwADAALAAoACwAKAAkACAAF
AAUABAADAAUAAwABAAAAAAD////////8//z//P/8//3//f/9//z//P/8//z//P/6//r/
+v/5//n/+f/4//j/+f/5//n/+f/2//b/9//4//j/9//3//j/+P/4//j/+P/4//j/+f/5
//n/+f/5//n/+f/5//n/+f/5//n/+f/5//n/+f/5//n/9//4//j/9//5//n/+P/4//j/
+P/4//j/9//3//f/9//3//f/9v/1//X/9v/2//b/9v/1//X/9f/z//P/8//z//P/8//y
//L/8v/y//L/8v/y//L/8v/y//D/8P/x//H/8f/x//H/8f/v/+//7//v//H/8f/x/+//
7//v/+//8P/u/+7/7v/u/+3/7f/t/+3/7f/t/+3/7v/s/+z/7P/s/+7/7f/t/+7/7P/s
/+z/6//t/+3/7f/t/+z/7P/s/+z/7P/r/+v/6//t/+3/7f/t/+v/6//r/+v/6//r/+z/
7P/p/+n/6f/p/+v/6f/r/+n/6P/o/+j/6P/o/+j/6P/o/+j/6P/o/+j/6P/o/+j/6P/o
/+r/6v/q/+r/6v/q/+r/6v/s/+z/7P/s/+7/7v/u/+7/8P/w//D/8P/y//L/8//z//H/
8P/w//D/8P/v/+7/7f/r/+v/6//r/+z/7P/s/+z/6v/q/+v/6//t/+v/6v/p/+f/5//m
/+X/4//j/+P/4//j/+P/4//j/+P/4//j/+P/4//i/+L/4v/i/+L/4v/i/+L/4v/i/+L/
4v/i/+L/4v/i/+L/4v/i/+T/5P/k/+T/5P/k/+T/5P/k/+L/4v/j/+X/5//s//b/AQAI
AA8AGAAiADMASABfAHwAlACXAI0AgwBuAFAAJwABAOf/1//G/73/t/+0/7L/s/+0/7T/
uv/C/8v/zv/R/9f/2//f/9//3//f/+H/4f/h/+H/4v/k/+T/5P/k/+X/5f/m/+b/5v/m
/+b/5v/m/+b/5v/m/+f/5//l/+b/5v/m/+b/5v/n/+f/5//o/+j/6P/q/+r/6v/q/+j/
6P/o/+n/6//r/+v/6//r/+v/7P/s/+3/7f/t/+z/6v/r/+z/7P/s/+3/7v/u//D/8P/w
//D/7v/u/+//7//v//D/8P/w//P/8//z//T/9f/1//b/9v/3//j/+P/5//n/+f/5//n/
/f/+//7//v/+/wAAAQACAAAAAQACAAIABAAFAAYABwAJAAkACgAKAAoACgALAAsACQAJ
AAoACgAIAAgACAAIAAkACgAKAAsACQAJAAgACAAKAAgACAAHAAYABQAFAAUABAADAAIA
AQACAAEAAQD///z//P/7//r/+//6//n/+P/3//f/9v/1//X/8//x//D/8v/x//H/8f/w
//D/8P/w/+//7//v/+7/8P/w//D/8P/w//D/8P/v/+3/7f/s/+z/7//v/+//7//u/+7/
7//w//D/7//v//D/8P/w//D/8P/y//L/8//z//P/8//z//P/8//z//P/8//1//X/9f/1
//T/8//y//H/8//0//T/8//1//X/9P/0//T/9P/0//T/9f/1//X/9f/3//f/9v/1//P/
9P/0//T/9P/z//P/8//z//P/8//z//P/8//y//L/8//0//X/9v/4//j/+P/4//T/9P/1
//X/9f/1//X/9f/1//X/9f/1//f/9//3//X/9f/1//X/9v/2//b/9v/2//P/8//z//P/
9P/1//b/+P/4//j/+P/4//b/9f/1//b/+P/4//j/9//5//n/+f/5//j/+P/4//j/+v/5
//n/+f/5//n/+f/5//n/+f/5//n/+f/5//r/+v/6//v//P/9//3/+//7//v//P/6//r/
+v/6//r/+v/6//r//P/8//z//P/8//z//P/8//7//v/+//7/AAAAAAAAAAAAAAAAAAAA
AAIAAwADAAMAAwAEAAUABgADAAIAAQABAAEAAQABAAIAAgACAAIAAgACAAMAAwADAAEA
AAD/////AAAAAAAAAQABAAEAAQABAP/////////////////////8//z//P/8//7//v/+
//7/AAAAAAAAAAD+//7//v/+/wAAAAAAAAAA/v/+//7//v8AAAAAAAAAAAAAAgABAAMA
CQAOABYAIQAqADEAOgBEAFEAZgB9AJgApgChAJUAhwBwAEwAJQAJAPf/5f/c/9f/0//O
/9D/0//W/9b/2v/e/+H/5P/r//H/9f/5//n/+//7//v/+//7//3//v/+/wAA/v/+////
//8CAAIAAgACAAEAAAD///7//v/+/////////wAAAAAAAAEAAgAEAAUABQAGAAYABgAE
AAQABAAEAAYABgAGAAcABwAHAAcABwAJAAkACgAKAAsACwALAAoACAAJAAoACgAKAAsA
DAAMAA0ADgAPABAAEAAQABEAEQAPABAAEAAQABMAEwATABQAEwATABQAFAAXABgAGAAZ
ABsAGwAbABsAHwAgACAAIAAgACIAIwAkACIAIwAkACQAJAAlACYAJwAnACcAKAAoACsA
LAAuAC8ALwAvADAAMAAuAC4ALgAuAC4ALgAtAC0AKwArACoAKgAoACYAJgAlACUAJQAm
ACcAKAAnACYAJQAkACMAIwAhAB0AHAAaABgAFwAWABUAFAATABMAEgARAA8ADQALAAoA
CwALAAwADQAMAAwADAAMAAsACwALAAoACQAIAAcABgAGAAYABgAFAAYABwAHAAgABwAH
AAcABwAGAAYABwAIAAgABwAHAAgACgAKAAoACgAKAAoACwALAAkACQAJAAkABwAHAAcA
BwAJAAkACQAJAAcABwAHAAcACQAKAAoACQALAAsACgAKAAgACAAIAAgABwAHAAcABwAH
AAcABgAFAAUABgAGAAYABAADAAMAAwAFAAUABQAFAAUABQAEAAQABAAEAAQABAAEAAQA
BAAEAAIAAgADAAMAAwADAAMAAwADAAMAAwADAAMAAwADAAEAAQABAAEAAgAEAAQABAAE
AAMAAwADAAMAAQABAAEAAgAAAAAAAAAAAAAA/////wAAAgACAAIAAQADAAMAAwADAAMA
AgABAAAAAgABAAEAAQABAAEAAQABAP//////////AQABAAIAAgABAAEAAQABAP////8B
AAEAAAAAAAAAAAAAAP7//v/+//7/AAAAAAAAAAAAAAAAAAAAAAIAAgACAAIABAAEAAQA
BAAEAAQABQAFAAMAAgACAAIABAADAAIAAQADAAMAAwADAAMAAgABAAAAAAAAAAEAAQAB
AP///v/9//3//f/8//v/+f/5//n/+f/5//n/+f/5//n/+f/5//n/+f/4//j/+P/2//b/
9v/2//T/9P/0//T/9P/0//T/9P/2//b/9v/2//T/9P/0//T/9P/0//T/9P/0//T/9P/1
//X/9//8/wQADQAYAB8AKAA0AEMAWABvAIoAogCpAKEAlQCCAGIAOQATAP3/6//c/9P/
zf/G/8T/xf/I/8r/zP/Q/9X/2v/d/+H/4//n/+n/6//t/+3/7//v/+3/7v/u//D/8P/w
//H/8f/w//D/8P/w/+7/7v/u/+7/8P/w//H/8f/x//L/8v/y//L/8v/z//P/8//0//T/
9P/0//T/9P/0//T/9P/0//X/9f/1//X/9f/1//X/9v/2//X/9f/1//T/9P/1//b/9v/2
//f/+P/4//j/+P/4//j/+P/4//n/+f/3//j/+P/4//n/+f/5//r/+//7//z//P/9//7/
/v//////////////AQACAAIAAgAEAAYABwAIAAgACQAKAAoACgALAAwADQANAA0ADgAO
AA4ADgAPAA8ADQANAA4ADgAQABAAEAAQABAAEAAPAA8AEQARABAAEAAQAA4ADgANAAwA
CwALAAsACgAJAAgABwAGAAUABQADAAIAAgABAAAA/f/8//v/+v/5//n/+P/3//f/9f/z
//L/8v/x//H/8f/u/+7/7v/u/+//7//v/+7/7v/u/+7/7v/u/+7/7v/t/+3/7f/s/+z/
7//v/+//7//u/+7/7//w//D/7//v//D/7v/u/+7/7v/u/+7/7//v/+//7//v/+//7//v
/+//7//v/+//7//v/+3/7f/t/+3/7//w//D/7//v/+//7v/u/+z/7P/s/+z/7f/t/+3/
7f/t/+3/7P/r/+v/7P/s/+z/7P/r/+v/6//r/+v/6//r/+v/6//q/+r/6P/o/+j/6P/q
/+r/6v/q/+j/6P/p/+n/5//n/+f/5//n/+f/5//n/+f/5//n/+X/5//n/+f/6P/m/+b/
5v/m/+f/5//n/+f/5//n/+f/6P/m/+b/5v/m/+b/5f/l/+b/5v/m/+b/5f/n/+f/5//n
/+j/6P/o/+j/5v/l/+X/5f/l/+X/5f/l/+X/5f/l/+X/5f/l/+b/5v/l/+X/5f/l/+n/
5//l/+X/5v/m/+b/5v/m/+b/5v/m/+b/5P/k/+T/5P/m/+b/5v/m/+j/6P/o/+j/6P/o
/+j/6P/q/+r/6v/q/+z/7P/s/+3/7f/t/+z/7P/s/+z/6//q/+f/5//n/+f/6f/q/+r/
6v/o/+j/6P/p/+v/6//p/+j/5//n/+f/5v/l/+X/5f/l/+P/4//j/+P/5f/l/+X/5f/l
/+X/5P/k/+T/5P/k/+T/5P/k/+T/5P/k/+T/5P/k/+T/5P/k/+T/5P/k/+T/5P/k/+T/
5P/k/+T/5P/k/+T/5f/n/+n/7P/0////CAAPABgAJAAzAEoAYQB8AJQAnwCZAIsAegBc
ADMACwDx/9//zP+//7v/uP+2/7X/tv+2/7j/wP/H/8z/z//V/9n/3f/f/9//3//h/+H/
4f/h/+L/4v/i/+L/4v/j/+P/5P/k/+T/5P/k/+T/5P/k/+T/5P/l/+X/5f/m/+b/5v/o
/+j/6f/p/+f/6P/o/+j/6P/o/+j/6P/o/+j/6P/p/+n/6f/p/+n/6f/p/+r/6v/r/+v/
6//q/+r/6//s/+z/6v/r/+z/7P/s/+z/7P/s/+7/7v/v/+//7//w//D/8P/x//H/8f/y
//P/8//0//T/8//0//T/9f/5//n/+f/5//v//P/8//z//P/+////AAAAAAEAAgACAAIA
AwAEAAUABQAFAAYABgAGAAYABwAHAAUABQAGAAYACAAIAAgACAAGAAYABQAFAAUABQAE
AAQABAACAAIAAQACAAEAAQABAAAA///+//3//P/7//v/+f/4//j/9//2//X/9P/z//L/
8f/x//D/7//v/+3/6//q/+r/6f/p/+n/6P/o/+j/6P/n/+f/5//m/+b/5v/m/+b/5v/m
/+b/5f/n/+f/5v/m/+X/5f/l/+X/5P/k/+X/5v/m/+X/5f/m/+b/5v/m/+b/5v/m/+f/
5//n/+f/5//n/+n/6f/p/+n/6f/p/+n/6f/p/+n/6f/p/+v/7P/s/+v/6f/p/+j/6P/o
/+j/6P/o/+n/6f/p/+n/6f/p/+j/5//n/+j/6P/o/+j/5//n/+f/5//n/+f/5//n/+f/
5v/m/+b/5v/m/+b/5v/m/+b/5v/m/+b/5//n/+X/5f/l/+X/4//j/+P/4//l/+X/5f/j
/+X/5f/l/+b/5P/k/+T/5P/j/+P/4//j/+X/5f/l/+b/5P/k/+T/5P/k/+P/4//k/+T/
5P/k/+P/4//j/+P/4//k/+T/5P/k/+T/4//j/+P/5f/l/+X/5f/l/+X/5f/l/+P/4//k
/+T/5f/l/+X/5f/l/+X/5f/l/+T/5P/k/+T/5P/k/+T/5P/k/+T/5P/k/+T/5v/m/+b/
5v/m/+b/5v/m/+j/6P/o/+j/6v/q/+v/6//r/+r/6v/q/+j/5//m/+X/5f/l/+X/5f/o
/+j/6P/o/+j/6P/p/+n/6f/n/+b/5f/l/+X/5P/j/+P/4//j/+P/4//j/+P/4//j/+P/
4//j/+H/4P/g/+D/4v/i/+L/4v/i/+L/4v/i/+L/4v/i/+L/4v/i/+L/4v/i/+L/4v/i
/+L/4v/i/+L/5P/i/+D/4f/l/+n/7v/4/wMACgARABgAJgA5AEwAYwCAAJIAkwCJAH0A
ZABCABkA9f/f/83/wP+3/7P/sP+w/7H/sP+y/7r/wv/J/8z/0f/V/9n/3f/d/93/3//d
/93/3//f/+D/4P/g/+D/4P/h/+H/4v/i/+L/4v/i/+L/4v/i/+L/4v/j/+P/4//k/+T/
5P/k/+T/5f/l/+X/5v/m/+b/5v/m/+b/5v/m/+b/5v/n/+X/5f/l/+X/5//n/+j/6P/p
/+n/6f/o/+b/5//o/+j/6v/r/+z/7P/s/+z/7P/s/+z/7P/t/+3/7//w//D/8P/v/+//
7//w//H/8f/y//L/9f/2//b/9//5//n/+f/5//v//P/8//z//P/+////AAAAAAEAAgAC
AAIAAwAEAAUABQAFAAYABgAGAAYABwAHAAUABQAGAAYACAAIAAgACAAKAAoACQAJAAkA
CQAIAAgABgAEAAQAAwAEAAMAAwADAAAA///+//3//P/7//v/+f/4//j/9//2//f/9v/1
//T/9f/1//T/8//z//H/7//u/+7/7f/t/+3/7P/s/+z/7P/r/+v/6//q/+z/7P/s/+z/
7P/s/+z/6//r/+v/6v/q/+3/7f/t/+3/7P/s/+3/7v/s/+v/6//s/+z/7P/s/+z/7v/u
/+//7//v/+//7//v//H/8f/x//H/8f/x//H/8f/z//P/8//z//L/8v/x/+//7//v/+7/
7v/w//D/8P/w//H/8f/x//H/8f/x//D/7//v//D/8P/w//D/7//v/+//8f/x//H/8f/z
//P/8v/y//D/8P/w//D/7v/u/+7/7v/u/+7/7//v//D/8f/y//P/8v/x//D/7//x//H/
8f/v/+//7//v//D/7v/u/+7/7v/u/+//8P/x/+//7//v//D/8P/w//D/8P/z//P/9P/2
//X/9P/z//H/8f/x//H/8f/0//T/9P/0//b/9f/1//X/8//z//P/8//x//H/8f/x//P/
8//0//T/8//z//P/8//z//X/9f/1//T/9P/0//T/9P/y//L/8v/y//P/9P/1//b/+P/4
//j/+P/6//r/+v/6//r/+v/7//v//f/8//z//P/8//v/+v/5//n/+f/5//n/+P/4//j/
+P/6//r/+//7//v/+f/4//f/9//3//b/9f/z//P/8//z//P/8//z//P/8//z//P/8//1
//T/9P/0//T/9P/0//T/9v/2//b/9v/0//T/9P/0//L/8v/y//L/9P/0//T/9P/0//T/
9P/0//T/9P/2//f/9//7/wQADAAVABwAIwAsADwATQBiAHkAkgCaAJEAgwBxAFoAOgAT
APn/6//b/9D/y//H/8T/xv/J/8r/zP/Q/9T/1//a/+H/5//r/+//7//v//H/7//v//H/
8f/w//D/8P/w//D/8f/x//L/8v/y//L/9P/0//T/9P/0//T/9f/1//X/9v/2//b/9v/2
//f/9//5//r/+v/6//j/+P/4//j/+P/4//j/+f/5//n/+f/5//n/+f/6//r/+f/5//n/
+P/5//v//f/+//7///8AAAAAAAAAAAAAAAAAAAAAAQABAP//AAAAAAAAAwADAAMABAAF
AAUABgAGAAkACgAKAAsADQANAA0ADQAOAA4ADQAMAA4AEAARABIAFAAVABYAFgAWABcA
GAAZABkAGQAaABoAHAAcAB0AHQAdAB0AHgAeAB4AHgAeAB4AHAAcABsAGwAcAB0AHQAe
ABwAGgAaABkAFgAVABUAFQAUABMAEgARABAADwAPAA0ACgAKAAkACAAJAAgABwAGAAMA
AwACAAEAAwABAP///v/8//v/+//7//j/+P/4//j/9//3//f/9v/2//b/9v/2//b/9v/2
//X/8//z//L/8v/z//P/8//z//T/9P/1//b/9v/1//X/9v/0//T/9P/0//T/9P/1//X/
9//3//f/9//1//X/9f/1//P/8//z//P/9f/1//X/9f/z//T/9P/z//H/8f/w//D/8P/w
//D/8P/x//H/8f/x//H/8f/w/+//7//w//D/8P/w/+//7//v/+3/7f/t/+3/7f/t/+z/
7P/s/+z/7P/s/+r/6v/q/+r/6P/o/+n/6f/p/+n/6f/p/+f/5//n/+f/6f/p/+n/5//l
/+X/5f/m/+T/5P/k/+T/4//j/+P/4//l/+X/5f/m/+b/5v/m/+b/5f/j/+L/4v/k/+T/
5P/j/+P/4//j/+P/5P/k/+T/5P/i/+H/4f/h/+H/4f/h/+H/4f/h/+H/4f/h/+H/4v/i
/9//3//f/9//3f/f/9//3//g/97/3v/e/97/4P/g/+D/4P/e/97/3v/e/+D/4P/g/+D/
4v/i/+L/4v/k/+T/5P/k/+L/4//j/+P/5P/k/+T/5P/j/+L/4f/h/+H/4f/h/+L/4P/g
/+D/4P/g/+H/4f/h/9//3v/d/93/3f/c/9v/2//d/93/3f/d/9z/2//a/9n/2f/Z/9n/
2f/Y/9j/2P/Y/9b/1v/W/9b/2P/Y/9j/2P/W/9b/1v/W/9b/1v/W/9b/1v/W/9b/1v/W
/9b/1v/W/9j/2P/Z/9v/3f/k/+7/9//+/wMACgAYACsAQgBfAHwAiACDAHsAbQBUADAA
BQDn/9P/w/+0/63/p/+k/6T/p/+o/6j/rP+0/7f/uv+9/8X/yf/L/8v/zf/P/8//z//P
/8//0v/Q/87/0P/Q/9H/0f/S/9L/0v/S/9L/0v/S/9L/0v/S/9P/0//T/9T/1P/U/9T/
1P/V/9X/0//U/9T/1P/U/9T/1P/U/9b/1v/W/9f/1f/V/9X/1f/X/9f/2P/Y/9f/1//X
/9b/1v/X/9j/2P/Y/9n/2v/a/9j/2P/Y/9j/2P/Y/9n/2f/Z/9r/2v/a/9v/2//b/9z/
2//b/9z/3P/d/97/3v/f/9//3//f/9//4f/i/+L/4v/i/+T/5f/m/+T/5f/m/+b/5v/n
/+j/6f/p/+n/6v/q/+r/6v/r/+v/6//r/+z/7P/q/+r/6v/q/+r/6v/p/+n/6f/p/+j/
6P/q/+j/6P/n/+T/4//j/+P/4P/f/97/3f/e/93/3f/b/9r/2v/Z/9j/1//W/9X/1P/S
/9H/z//N/8//zf/L/8r/zP/L/8v/y//J/8j/x//G/8f/x//H/8b/xP/E/8T/xP/E/8T/
xP/D/8P/w//C/8L/w//D/8P/w//C/8L/w//E/8T/w//D/8T/wv/C/8L/wv/E/8T/xf/F
/8P/w//D/8P/w//D/8P/w//D/8P/w//D/8P/w//D/8P/wf/C/8L/wf/B/8H/wP/A/8D/
xP/C/w==
         </WaveFormData>
      </LeadData>
   </Waveform>
</RestingECG>
