# Supplementary material for: Detection of Left Atrial Enlargement Using a Convolutional Neural Network-Enabled Electrocardiogram
Source: Front Cardiovasc Med. 2020 Dec 17;7:609976. doi: 10.3389/fcvm.2020.609976 (PMC7773668; doi:10.3389/fcvm.2020.609976)
Supplement: Supplementary file 2 [file Data_Sheet_2.ZIP › normal1/1802010354_8576_0000000Q.XML]

<?xml version="1.0" encoding="Windows-1252"?>
<!DOCTYPE RestingECG SYSTEM "restecg.dtd">
<RestingECG>
   <PatientDemographics>
      <PatientID>1802010354</PatientID>
      <PatientAge>79</PatientAge>
      <AgeUnits>Years</AgeUnits>
      <Gender>Female</Gender>
      <PatientLastName>chisong</PatientLastName>
   </PatientDemographics>
   <TestDemographics>
      <DataType>Resting</DataType>
      <Site>1</Site>
      <AcquisitionDevice>MAC55</AcquisitionDevice>
      <Status>Unconfirmed</Status>
      <Priority>Normal</Priority>
      <AcquisitionTime>08:36:06</AcquisitionTime>
      <AcquisitionDate>07-23-2015</AcquisitionDate>
      <CartNumber>1</CartNumber>
      <AcquisitionSoftwareVersion>009C</AcquisitionSoftwareVersion>
      <XMLSourceVersion>MAC5000 v1.0</XMLSourceVersion>
   </TestDemographics>
   <RestingECGMeasurements>
      <VentricularRate>61</VentricularRate>
      <AtrialRate>61</AtrialRate>
      <PRInterval>156</PRInterval>
      <QRSDuration>86</QRSDuration>
      <QTInterval>474</QTInterval>
      <QTCorrected>477</QTCorrected>
      <PAxis>14</PAxis>
      <RAxis>-67</RAxis>
      <TAxis>-4</TAxis>
      <QRSCount>10</QRSCount>
      <QOnset>228</QOnset>
      <QOffset>271</QOffset>
      <POnset>150</POnset>
      <POffset>206</POffset>
      <TOffset>465</TOffset>
      <ECGSampleBase>500</ECGSampleBase>
      <ECGSampleExponent>0</ECGSampleExponent>
   </RestingECGMeasurements>
   <Diagnosis>
      <Modality>Resting</Modality>
         <StatementCount>3</StatementCount>
         <LabelText>12SL ��ϳ���</LabelText>
      <DiagnosisStatement>
         <StmtFlag>ENDSLINE</StmtFlag>
         <StmtText>�������</StmtText>
      </DiagnosisStatement>
      <DiagnosisStatement>
         <StmtFlag>ENDSLINE</StmtFlag>
         <StmtText>��ǰ��֧��������</StmtText>
      </DiagnosisStatement>
      <DiagnosisStatement>
         <StmtFlag>ENDSLINE</StmtFlag>
         <StmtText>�쳣 ECG</StmtText>
      </DiagnosisStatement>
   </Diagnosis>
   <Waveform>
      <WaveformType>Rhythm</WaveformType>
      <WaveformStartTime>0</WaveformStartTime>
      <NumberofLeads>8</NumberofLeads>
      <SampleType>CONTINUOUS_SAMPLES</SampleType>
      <SampleBase>500</SampleBase>
      <SampleExponent>0</SampleExponent>
      <HighPassFilter>16</HighPassFilter>
      <LowPassFilter>150</LowPassFilter>
      <ACFilter>NONE</ACFilter>
      <LeadData>
         <LeadByteCountTotal>10000</LeadByteCountTotal>
         <LeadTimeOffset>0</LeadTimeOffset>
         <LeadSampleCountTotal>5000</LeadSampleCountTotal>
         <LeadAmplitudeUnitsPerBit>4.88</LeadAmplitudeUnitsPerBit>
         <LeadAmplitudeUnits>��V</LeadAmplitudeUnits>
         <LeadHighLimit>2147483647</LeadHighLimit>
         <LeadLowLimit>268435456</LeadLowLimit>
         <LeadID>I</LeadID>
         <LeadOffsetFirstSample>0</LeadOffsetFirstSample>
         <FirstSampleBaseline>0</FirstSampleBaseline>
         <LeadSampleSize>2</LeadSampleSize>
         <LeadOff>FALSE</LeadOff>
         <BaselineSway>FALSE</BaselineSway>
         <ExcessiveACNoise>FALSE</ExcessiveACNoise>
         <MuscleNoise>FALSE</MuscleNoise>
         <LeadDataCRC32>3054738915</LeadDataCRC32>
         <WaveFormData>
/P/8//z//P/8//z//P/8//7//v/+//7//v/+//7//v/+//7//v/+//3//P/7//r/+v/6
//r/+v/6//r/+v/6//z//P/8//z/+P/4//j/+f/3//f/9//3//n/+v/6//r/+v/7//v/
+//7//v//f/9//3//v/+//////8AAAAAAQD//wEAAQABAAQABAAEAAUAAwAEAAQABQAI
AAgACAAIAAsADAAMAAwACAAIAAgACAAIAAcABgAGAAgABwAHAAYABAACAAAA/v/+//3/
/f/9//v/+f/4//j//P/5//n/+f/3//f/9//3//j/+P/4//f/9//2//b/9v/2//X/9P/x
/+z/7P/x//f//P8EAA4AGgAnAC0ANAA8AD4APgA6ADgAOAA1ACkAGwAIAPP/6f/o/+j/
6v/t//L/9//2//f/+f/6//n/+f/3//f/9//5//v/+//5//n/+f/6//j/+P/4//n/+v/6
//n/+f/7//r/+v/6//z//P/7//r/+P/5//n/+f/5//r/+//8//v/+//6//r//P/8//v/
+//5//n/+f/5//n/+f/5//n/+v/6//r/+v/8//z//P/8//r/+v/5//n/+v/6//r/+v/6
//r/+v/6//z//P/8//z//f/9//7/AAD///7//f/8//3//v8AAAEAAQABAAEAAQD//wAA
AAAAAAEAAQABAAEAAAAAAAEAAQADAAQABAAEAAQABAAEAAUABAAGAAYABgAIAAgACAAI
AAcABwAHAAkACgAMAAwADAAJAAkACwALAAsACgAKAAsADQANAA8ADwAPAA8ADwAPAA0A
DQANAA0ADwAQABAADgALAAsADAAMAA0ADQANAA0ADQALAAsACgAMAAwACwAKAAkACAAI
AAcABwAHAAcABQAFAAYABwAGAAUABAADAAEAAQAAAP///v8AAAAAAAAAAP7//f/9//3/
/f/9//3//f/9//3//f/+//7//f/9//3/+//7//v/+//7//z//P/8//7//v//////////
////AAAAAAAAAAAAAAAAAAAAAAAA/v8BAP////8BAAEAAgACAAEAAQABAAEAAwACAAIA
BAADAAMAAQABAAEAAQABAAEAAwADAAIAAgACAAMAAwACAAIAAQABAAIAAAAAAAAAAAD+
//7//v/9//7///8BAAIA/f/9//7//v/+///////9///////+//7/AAAAAAEAAQABAAAA
/v/7//z//f///wAA/v///////f///wAAAQABAP///v/+//7//v/+//////////7//v/+
//3//f///////v/+//7//v/+//7///////7/AAAAAAAAAAD+//7//v/+//z//P/8//z/
/f/+////AAD+//7//v/+//7//v/+//7//P/8//z//P/+//7//v/+/wAAAAAAAAAA/v/+
//z//P/+/////////////////wAAAAAAAAAAAQABAAEAAQABAAMAAwADAAQABgAHAAcA
CAAGAAcABwAJAAkACQAKAAoACgALAAsADAAKAAsADAAMAAwADAANAA4AEAAQAA4ADgAO
AA4ADAALAAoACgAKAAkABwAGAAQAAgAAAP7//v/9//3//f/9//v/+P/4//r/9//5//n/
+f/5//f/9//4//j/+P/3//f/9v/4//j/9v/z//L/9f/0//L/9//7//7/CAAYACYALwAz
ADgAPgBAAEAAQABAAD4ANwApABMAAADv/+v/7v/u/+z/8f/4//v//P/9//3//v/9//3/
/f/9//3///////3/+//7//v//P/7//r/+f/5//z//P/7//v/+f/4//j/+P/4//j/9//2
//j/+f/5//n/+P/4//j/+P/4//n/+f/6//r/+v/5//n/+f/5//n/+f/7//v/+//7//z/
/P/8//z//P/8//z//P/8//z/+//7//r/+v/6//r//P/8//z//P/8//z//P/8//7//f/9
//7//P/8//z//P/8//z//f/9//7///8AAAEA//8AAAAAAAABAAEAAQABAAEAAAAAAP//
//8AAAAAAAABAAIAAwAFAAYACAAIAAgACAAIAAgACAALAAsACwANAA0ADgANAAwADAAN
ABAAEQAQAA4ADQANAA8ADwARABEADwAPAA8ADwAQABEAEgATABEAEgASABAADwAPABAA
EAANAA0ADQANAA4ADQAOAA4ADQAMAAoACAAJAAgACAAHAAYABQAEAAEAAQACAAMAAgAA
AAAAAAD//wEAAAD///7//v/+//7//v/+//3//f/9/////////////f/9//3//v8AAP//
//////3//f/9//3//f/+//7//v/+//7///////3//f/9//7///8AAAEAAgAAAAAAAAAA
AP7/AQD//////////wAAAAD//////////////v/+/wAAAQABAP////8BAAEAAQABAP//
///+//7//v///////v/+//3//f/+/wAAAAAAAAAA/v/+//7//f/+////AQACAP3//f/+
//7//v///////f///////v/+//7//v//////AgACAAEA///9//3//v/+//7///////3/
//8AAAEAAQAAAP7//f/8//3//v8AAAEA/v/8//v/+v/7//v//f/9//7//v/+//7//P/8
//v//f/+//z//P/8//z//P/8//z//P/+//7//v/+//z//P/8//z//P/8//z//P/+//z/
/P/8//v/+//7//v/+//7//z//P/+//7//////////////wEA/////wAAAAD/////AAAA
AAIAAwAGAAcABgAGAAUABAAHAAcACAAIAAkACgAKAAoADAANAA4ADgAMAAoACgAKAAwA
CgAJAAgACAAIAAcABwAEAAIAAAD+//r/+v/5//n//P/9//z//P/6//z/+f/5//v/+//7
//v/+//8//z//P/6//n/9//2//r/+P/3//T/8//w/+7/8//7/wAABAAOABwAKQAzADgA
OAA4ADoAPAA6ADoANwArABsACAD1/+f/4P/g/+L/5//s//H/+P/5//X/8v/1//X/9//3
//f/+f/7//n/9v/1//T/9P/2//b/9v/3//j/+P/3//f/9//2//b/9v/4//j/9//2//b/
9//3//f/9//4//n/+v/5//n/+P/4//j/+P/3//f/+P/5//r/+//5//n/+f/5//r/+v/6
//r//P/8//z//P/6//r/+f/5//z//P/8//z/+v/6//r/+v/8//z//P/8//v/+f/4//j/
+P/4//j/+P/6//r/+//7//3//f/9//3///8AAAAAAAABAAEAAQABAAAAAAABAAEAAQAC
AAIAAgACAAIAAgADAAQABgAGAAYABAAEAAQABAAHAAcABwAJAAwADgAOAA4ACwALAA0A
DQAOAA4ADwARABEAEQATABMAEwATABMAEwARABEAEQARAA8AEAAQAA4ADwAPABAAEAAR
ABEAEQARAA8ADQANAAwACgAKAAkACAAIAAgACQAJAAkACQAJAAcABQAEAAMAAAAAAAAA
AAD//wEAAAD///7//v/+//7//v/8//v/+//7//3//f/9//3/+//7//v//P/8//v/+//7
//3//f/9//3//f/+//7//v/8//z//f/9/////////wAAAAAAAAAAAAD+//7//v/+/wAA
AwABAAEA/////wAAAAD//////////wEAAAAAAAIAAQABAP///////////////wEAAQAA
AAAAAgADAAMAAgAAAP////8AAAAAAAAAAAAAAAAAAAAA////////AAAAAP3//f/+//7/
AAABAAEA/////////v/+/wAAAAABAAEAAgACAAEA///9//3//v/+//7///////3/+//8
//3//f/+//7///8AAP7//v//////AQAAAAAAAAD/////AQABAP///v/9//z//v8AAAEA
AQD8//z//P/8//z//v/+//7//v/+//7//v/+//z//P/8//z//v/+//7//v/+//7//v/+
/wAAAAD+//7/AAABAAEAAQD///////8AAAAAAAAAAAEAAQABAAEAAQABAAEAAQACAAMA
BQAGAAgABgAHAAcACQAHAAcACAAIAAoACwALAAwADAANAA4ADgAMAAwADQAOAA4ADgAM
AAwADgAOAAwACwAMAAwADAALAAoACAAFAAIAAgAAAAAA///9//3//f/7//r/+v/8//n/
+//7//v/+//7//v//P/8//z/+//7//r/+v/2//j/+//4//X/8v/y//X/+//+/wQADAAY
ACMALwA2ADoAPAA8ADwAPgA+AD0ANQAnABYA/f/p/+T/6P/s/+3/9P/7//7/+f/1//j/
+//7//v//f/7//v//f/9//n/+f/5//r/+v/6//r/+//8//z/+//7//v/+v/6//r//v/+
//3//P/7//v/+v/5//j/+P/4//j/+P/5//n/+v/6//r/+f/5//n/+f/5//n/9//3//f/
9//4//j/+P/4//j/+P/4//j/+P/4//f/9//4//j/+P/4//n/+v/7//z/+//6//n/+P/5
//n/+v/8//z//P/8//z//P/8//3//f/9//3//f/9//v//P/8//z///////////////7/
/v/9////AAAAAAAAAQACAAMABQAEAAYABgAGAAYABgAGAAYABwAHAAcACQAKAAwADAAM
AAkACQALAAsADQAMAAwADQAMAAsADAALAAsACwALAAsADQANAA0ADQAMAAwACwAIAAkA
CQAKAAoACwALAAsACwANAAsACwAKAAgACAAHAAYABQAEAAQAAwAFAAUABQADAAAAAAAA
AP7//v/+//7//f////7//f/8//7//v/+//7//P/7//v/+//5//n/+f/5//v/+//7//z/
/P/7//v/+//7//v/+//7//3//v/+//7//P/8//3//f/9//3//f/+/wAAAAAAAAAAAgAC
AAIAAgD//wEA/v/9//7///8BAAIAAAD///7//f/+//7///8CAAIAAQD+//3//f/9//3/
/f/9//3//P/8//r/+//7//r/+//7//z//v/9//z/+//6//z//P/8//v/+//7//z//P/5
//n/+v/6//r/+//7//n/+f/5//j/+P/4//j/+f/5//r/+v/5//f/+f/5//r/+v/4//n/
+f/3//n/+v/7//v/+f/4//j/+P/4//j/+f/5//n/+P/4//j/+P/5//z//f/5//j/9//2
//r/+v/5//n/+v/8//z//P/8//v/+v/5//j/+P/4//j/+P/4//j/+P/4//r/+v/6//j/
9v/2//f/9//3//f/9//3//j/+P/4//j/+f/5//n/+f/5//v/+//7//7//v//////AAAA
AAEAAQADAAMAAwAEAAQABAAFAAUACAAIAAkACgAMAAwADAANAA0ADAALAAgACwAMAA0A
DAAKAAgABwAGAAUABQAEAAIA/v/8//r/+v/5//n/+f/5//j/+P/5//z/9//3//f/9//3
//f/9//4//b/9v/1//X/9//4//n/+v/1//L/8f/w/+7/8f/5//7/BAAOABoAKQAzADYA
OgA+AD4APAA+AD4AOwAxACEACgD1/+f/5P/m/+j/7f/y//f/+P/5//n/+v/5//v/+//7
//n/9//3//n/+P/5//r//P/8//z//P/9//v/+v/4//f/+P/4//n/+v/8//z/+//6//r/
+//7//v/+P/4//j/+P/5//v//P/+//3//P/6//n/+//7//v/+//7//v/+//7//7//v/+
//7//P/8//z//P/8//z/+//7//7//v/+//7//v/+//7//v/+//7//v/+//7//f/9//7/
AAAAAAAAAAAAAAAAAQABAAAA///+//3//v8AAAEAAgACAAEAAAD//wIAAgADAAMAAwAE
AAQABAACAAIAAgADAAQABgAGAAYABwAIAAkACgAJAAkACQALAAwADgAOAA4ADQANAA8A
DwARABAAEAARABAADwAQAA8AEQARABEAEQARABEAEQARABEAEgASABAADQANAA4ADgAN
AA0ADQANAA8ADQANAAwADAAMAAsACgAHAAYABgAFAAcABwAHAAUAAgACAAIAAAD+//7/
/v/9/////v/9//z//P/8//z//P/6//n/+f/5//f/9//3//f/+P/5//r//P/8//v/+//7
//3//f/9//3//f/+//7//v/8//z//f/9/////////wAAAAAAAAAAAAD+//7//v/+/wAA
AwABAAEAAQABAAIAAgABAAEAAQABAAEAAAAAAAIAAgABAP7//f/+////AAABAP/////+
//7/AAABAAEAAAD9//v/+v/6//z//P/8//z//P/8//z/+//9//3//v/+//v/+//8//z/
/P/9//3/+//9//3//P/8//z//P/9//3//v/+//3/+//7//v//P/8//z//f/9//v/+f/6
//v/+//9//z//P/8//z//P/9//3//f/8//z//P/9//3///////z//P/8//z//P8AAP//
+//8//r/+v/6//r/+v/6//r/+v/2//b/9v/3//n/+f/5//n/+f/6//r/+v/6//v/+//7
//3//f///////f/+//7///8BAAIAAgADAAEAAwADAAMABgAGAAYABwAFAAYABgAHAAoA
CgAKAAoACQAKAAoACgAIAAgACAAIAAYABQAEAAQABAADAAMAAgAAAP7//P/6//r/+f/5
//n/+f/3//b/9v/2//P/8//z//X/9f/1//X/9P/0//T/8//1//T/9P/0//b/9f/w/+3/
6v/q/+//9//+/wYAEAAcACkAMQA0ADgAPAA8ADwAPAA6ADUAKQAXAAIA7//j/97/4P/i
/+f/7v/z//b/9f/3//b/9f/1//f/+f/5//f/9//3//X/9f/1//b/9v/2//b/9//6//r/
+f/5//f/9v/2//b/+P/4//f/9v/4//n/+f/5//f/9v/1//T/9v/3//f/+P/2//b/9f/1
//X/9f/1//X/9f/1//X/9f/4//j/+P/4//b/9v/2//b/+P/4//f/9//4//j/+P/4//r/
+v/6//r/+v/6//r/+v/8//v/+//8//r/+v/6//r//P/8//3//f/9//3//f/9//v//P/8
//z///////////8AAAAAAQABAAEAAgACAAIAAQAAAP////8AAAIAAgACAAQABAAEAAQA
BQAFAAUABwAIAAoACgAKAAkACQALAAsACwAKAAoACwALAAsADQANAA0ADQANAA0ADwAP
AA8ADwANAA4ADgAMAA0ADQAOAA4ADQANAA0ADQALAAkACQAIAAoACgAJAAgABwAGAAYA
BQADAAMAAwABAAAAAAAAAP7//P/8//z/+//7//r/+f/4//f/9v/1//T/9//3//j/+f/4
//f/9v/1//X/9f/1//b/9v/1//X/9f/1//X/9f/1//f/+P/4//j/+P/4//n/+f/5//n/
+f/6//j/+P/4//j/+P/4//j/+P/6//3/+//7//v/+//8//z/+f/5//n/+f/6//r/+//+
//3//f/7//v/+//7//v/+//9//3//P/8//r/+//7//r/+P/3//f/+P/4//j/+P/4//r/
+v/6//n/+f/5//r/+v/1//X/9v/2//j/+f/5//f/+f/5//j/+P/4//j/+f/5//z//P/7
//n/9//3//j/+P/4//n/+f/3//f/+P/5//n/+f/4//j/+P/4//j/+f/5//n/+P/4//j/
9//3//n/+f/4//j/+P/4//r/9v/z//P/+P/6//r/+v/6//j/+P/4//j/9v/2//b/9v/2
//b/9v/2//b/9v/2//b/9//4//n/+v/2//b/9v/3//f/9//3//f/+P/6//v//P/6//v/
+//7//n/+f/7//v/+//8//z//f/9//7//v//////AQABAAEABAAEAAQABQADAAQABAAF
AAYABgAGAAYABwAIAAgACAAGAAYABgAGAAQAAwACAAIAAgABAAEAAAD8//r/+P/2//j/
9//3//f/9//1//T/9P/4//X/9f/1//P/8//z//P/8v/y//L/8f/x//D/8P/w//L/8//y
//H/7P/q/+v/8f/2//7/BgAQABsAJwAwADQAMgA2ADwAPAA4ADUAMQAjABIA///r/+L/
5P/m/+f/6v/x//T/9f/1//T/9f/3//X/9f/3//f/9//3//X/9f/1//b/9v/2//b/9//2
//b/9f/1//X/9P/0//T/+P/4//f/9v/4//n/+f/5//X/9P/z//L/8//1//b/+P/4//j/
9//3//f/9//3//f/9//3//f/9//6//r/+v/6//n/+P/3//b/9//4//j/+f/6//r/+v/6
//r/+v/6//r/+v/6//r/+v/8//v/+//8//z//P/8//z//P/8//3//f/7//v/+//7//n/
+v/6//r//f/9//3//f/+//7///////3//v/+//7//v/+//7///8CAAQABAAEAAYABgAG
AAYABQAFAAUABwAGAAgACAAIAAkACQALAAsADQAMAAwADQANAA0ADwAPAA0ADQANAA0A
DQANAA0ADQANAA4ADgAMAAsACwAMAAwADQANAA0ADQANAAsACwAKAAwADAALAAoABwAG
AAYABQADAAMAAwABAAAAAAAAAP7/AAAAAAAA//////7//f/8//7//v/+//7//f/7//r/
+f/7//v/+//7//3//f/9//7//P/7//v/+//9//3//f/9//3//v/+//7//v/+///////9
//3//f/+//7//v/+//7//v/+//7//v/8/////f/9//////8AAAAA///////////+//z/
+//8///////9//3/+//7//v/+//9//3//P/8//r/+//7//r//P/7//v//P/+//7//v/+
//z//P/8//v/+//7//z//P/6//v//f/+//z//f/9//v//f/9//z//P/+//7/////////
/v/8//n/+//7//z//P/8//3//f/7//3//v///////v/8//v/+v/8//z//f/9//3//P/8
//z/+//7//3//f/8//z//P/8//7//v/7//n/+v/6//r/+v/6//v//P/9//7//P/8//z/
/P/8//z//P/8//z//P/8//z//P/8//z//P/8//z//P/8//z//P/8//z//v/+//7//P/8
//z//f/9//3//f/9//3/AAAAAAAAAAD//////////wEAAwADAAMAAwACAAIAAQADAAQA
BgAHAAgABwAGAAYACAAIAAkACQAKAAoACwAMAAoACgAKAAsADAAMAAwACgAKAAoACgAI
AAUABAAEAAQABAAFAAUABAAAAP7//P/8//v/+//7//v/+f/4//j/+v/4//n/+v/7//n/
+f/5//r/+v/6//n/+f/2//b/9v/2//n/9P/v/+7/8P/z//f//P8EABAAHgApAC8ANAA4
AD4AQABAAD4APAA5AC0AHwAKAPX/6f/q/+r/6P/r//D/8//2//f/9//4//v/+//5//v/
+//9//v/9f/0//X/9v/4//r/+v/6//v/+v/6//n/+f/7//r/+v/6//z//P/7//r//P/9
//3//f/8//z//P/8//r/+//7//z//P/8//v/+//7//v/+//7//v/+//7//v/+v/6//r/
+v/6//r/+v/6//z//P/7//v/+v/6//r/+v/6//r/+v/6//z//P/8//z/+v/5//n/+v/8
//z//P/8//z//P/9//3////////////9//7//v/+//3//f/9//3///8AAAIAAwACAAIA
AQAAAAIAAgACAAMABAAGAAYABgAIAAgACAAIAAkACQAJAAsACgAMAAwADAALAAsADQAN
AA0ADAAMAA0ACwALAA0ADQAOAA8AEAARABAADwAOAA0ADwAQABAADgALAAsADAAMAA0A
DQANAA0ADQALAAsACgAKAAoACQAIAAcABgAGAAUAAwADAAMAAQACAAIAAgAAAAAAAAAA
AP/////+//3//P/+//7//v/+//7//f/9//3/+//7//v/+//9//3//f/+//3/+//6//n/
+v/7//z//f/9//7//v/+//7//v///////f/9//3//v/+//7//v/+//7//v/+//7//v8B
AP////8BAAEAAgACAP//////////AQAAAAAAAgAFAAUAAwADAAEAAQABAAEAAQABAAAA
AAAAAAEAAQAAAAAA/////wAAAAAAAAAAAAAAAAAAAAD///////8AAAAA/f/9//7//v/+
///////9//3//f/8//z//P/8//3//f/+//7//f/7//3//f/+//7//f/9//z/+f/7//z/
/f/9//3//P/8//z//P/8//3//f/9//z//P/8//n/+f/7//v//P/8//z//P/8//r/+f/7
//z//P/8//z//P/8//z//P/8//z//P/8//z//v/+//7//v/8//z//P/8//7//v/+//7/
AAAAAAAAAAD///7//f/8//7//v/+//7//v/+//7//v/+//7//v/+//7//v/+//7//v/+
//7//v8AAAAAAAAAAP7//v/+//7/AAAAAAAAAAAAAAAA/v/+/wAAAQABAAEAAQABAAEA
AgABAAAA////////////////AwADAAMABAACAAMAAwAEAAYABwAHAAkACwALAAwADAAM
AA0ADQAOAA4ADwAQABAAEAAQABEAEgASABIAEAAQABAAEAAOAA0ADAAMAAwACwALAAoA
CAAGAAQAAgACAAEA/////////f/+//7/AAD9/////////////////wAAAAD+//3//f/8
//r/+v/8//3/+v/1//L/8P/z//v/AAAGABAAHgArADUAPAA+AEAARABGAEQAQgA/ADkA
KwAWAP3/6//q/+z/7v/v//T/9//4//n/+//6//v//f/9//3/+f/5//v/+//7//v/+//8
//z//P/8//3//v/+//3//f/9//z//P/8//7//v/9//z//P/9//3//f/8//z//P/8//z/
/f/9//7//v/+//3//f/9//3//f/9//3//f/9//3//P/8//z//P/8//z//P/8//3//v/+
////AgACAAIAAgABAAAA///+//7//v/+//7/AAD/////AAAAAAAAAAAAAAAAAAABAAEA
AQABAAEAAQABAAIAAgACAAMAAwADAAMABAAEAAUABQAHAAgACAAIAAYABgAGAAcACgAM
AAwADAAKAAoACgAKAA0ADQANAA8ADgAQABAAEAAPAA8AEQARABEAEAAQABEAEQARABMA
EwARABEAEQARABMAEwATABMAEQASABIAEAARABEAEgASABEAEQARABEADwANAA0ADAAO
AA4ADQAMAAsACgAKAAkACQAJAAkABwAEAAQABAACAAIAAgACAAEAAwACAAEAAAAAAAAA
AAAAAAAA///////////////////9//3//f/+//7//f/9//3////////////9//7//v/+
/wAAAAABAAEAAAD///7//v8AAAAAAAAAAAAAAAAAAAAA/v8BAP////8BAAEAAgACAAMA
AwADAAMAAQAAAAAAAgADAAMAAQABAAEAAQABAAEAAQABAAAAAAACAAMAAwACAAIAAQAB
AAIAAgACAAIAAgACAAIAAgABAP////8AAAAA/////wAAAAAAAAEAAQD//wAA///9//z/
//8AAAIAAwADAAIAAAD9//z/+//7//r/+//9//7//f/9//7//////wEAAAAAAAAA/v/+
///////9//z//P/8//3//f///////v/+//7//v/+//7//f/7//z//v/+//7//v8AAAAA
AAAAAP7//v/+//7//v/+//7//v8AAAAAAAAAAAAAAAAAAAAA///+//3//P/+//7//v/+
//7//v/+//7//v/8//z//P/9//3//f/9//3//f/+//7//v/+///////9//3//f///wAA
AQADAAQABAADAAMAAgAFAAUABwAHAAkACgAKAAoADQANAA4ADgAPABAAEAAQAA4ADwAQ
ABAADgAMAAwADAAKAAgABwAGAAQABAADAAMABAACAAAA/v/8//z/+//7//3//f/7//r/
/P/+//v/+//8//3//v////z//P/7//r/+f/5//j/+P/8//r/+f/6//f/8v/y//n///8A
AAgAFgAgACsANQA4ADYAOAA+AD4APgA+ADkALQAdAAgA8//p/+b/5v/o/+//9P/5//j/
9//5//r/+f/5//v//f/7//3//f/7//v/+//7//z//P/8//z//f/8//z/+//7//3//P/8
//z//P/8//v/+v/8//3//f/9//7//v/+//7//P/9//3//v/+//7//f/9//3//f/9//3/
/f/9//3//f/8//z//P/8//z//P/8//z//P/8//v/+//6//r/+v/6//z//P/8//z//v/+
//7//v/+//3//f/+//7//v/+//7/AAAAAAEAAQD//////////wEAAgACAAIABQAFAAUA
BQAFAAQABAADAAMABAAEAAQABQAGAAcACQAMAA4ADgAOAAsACgAJAAgACwALAAsADQAM
AA4ADgAOAA4ADwASABMAEgAQAA8ADwARABEAEwATABEAEQARABEAEgATABQAFQATABQA
FAASAA8ADwAQABAAEAARABIAEwARAA8ADwAOABAAEAAPAA4ADQAMAAwACwALAAsACwAJ
AAYABgAGAAQABgAGAAYABQAFAAQAAwACAAEAAAD///7/AAD////////9//3//f/9////
/////wAAAAD////////9//3//f/9//3//v/+//7/AAAAAAEAAQABAAEAAQACAAQABAAE
AAQAAgACAAIAAgAEAAcABQAFAAUABQAGAAYABwAHAAcABwAFAAQABAAGAAcABwAFAAUA
BwAHAAcABwAHAAcABgAGAAYABwAHAAYABgAFAAUABgAEAAQABAAEAAYABgAGAAUABAAD
AAMAAgABAAEAAgACAAIAAwADAAEAAwADAAIAAgAAAAAAAQABAAIAAgABAP//AQABAAIA
AgACAAMAAwABAAEAAgADAAMABQAEAAQABAAEAAQABQAFAAMAAgACAAIAAwADAAUABQAC
AAIAAgACAAQABAADAAUABgAEAAQABAAEAAQABAAEAAQABAAEAAQABAAGAAYABgAGAAQA
BAAEAAQAAwACAAEAAAADAAQABQAGAAUABAADAAIABAAEAAQABAACAAIAAgACAAIAAgAC
AAIABAAEAAQABAACAAIAAgACAAMABAAFAAYABgAGAAYABgAIAAgACAAIAAkACgALAAwA
DQAOAA==
         </WaveFormData>
      </LeadData>
      <LeadData>
         <LeadByteCountTotal>10000</LeadByteCountTotal>
         <LeadTimeOffset>0</LeadTimeOffset>
         <LeadSampleCountTotal>5000</LeadSampleCountTotal>
         <LeadAmplitudeUnitsPerBit>4.88</LeadAmplitudeUnitsPerBit>
         <LeadAmplitudeUnits>��V</LeadAmplitudeUnits>
         <LeadHighLimit>2147483647</LeadHighLimit>
         <LeadLowLimit>268435456</LeadLowLimit>
         <LeadID>II</LeadID>
         <LeadOffsetFirstSample>0</LeadOffsetFirstSample>
         <FirstSampleBaseline>0</FirstSampleBaseline>
         <LeadSampleSize>2</LeadSampleSize>
         <LeadOff>FALSE</LeadOff>
         <BaselineSway>FALSE</BaselineSway>
         <ExcessiveACNoise>FALSE</ExcessiveACNoise>
         <MuscleNoise>FALSE</MuscleNoise>
         <LeadDataCRC32>4232698519</LeadDataCRC32>
         <WaveFormData>
AAAAAAAAAAAAAAAAAAAAAAAAAAAAAAAAAAAAAAAAAAAAAAAAAAAAAAAAAAAAAAAAAAAA
AAAAAAAAAAAAAAAAAP7//v/+//7//v/+//7//v/+//7//v/+//7/AAAAAAAAAAACAAMA
BAAFAAUABQAGAAcACAAIAAgACgAKAAoACgAKAAkACAAIAAYABQAFAAQAAQABAP////8B
AAEAAQABAAEAAQACAAIAAwADAAIAAAABAP7//P/8//v//P/8//z//P/8//v/+f/6//n/
+f/5//f/9//3//f/9//3//f/9v/2//b/9//3//f/+P/4//j/+P/4//j/+f/5//v//v8G
AAwAFAAWABEADQANAA0ADwAVABwAIwAlACEAFwAFAOr/zP+5/7T/r/+j/5b/iv+E/4j/
mf+m/7D/uP/A/8r/0v/b/+X/6//t//D/8v/z//X/9v/3//f/9//5//n/+f/5//n//P/8
//z//P/8//3//f/9//v//P/8//z//P/8//z//P/8//z//P/9//3//f/9//3//P/8//3/
/f///////v/+//7//v/+//7//v/+///////////////////////+//7//v/+//7//v8A
AAAAAAABAP///v/+//7/AAAAAAAAAAD+//7///8AAAIAAQABAAEAAQABAAEAAQABAAIA
AgACAAIAAgACAAIAAwADAAMABAACAAMAAwADAAMAAwADAAMAAwAFAAUABQAFAAUABQAF
AAYABgAHAAcABwAHAAgACAAHAAcACAAIAAYABgAGAAYACAAIAAgACAAHAAcABgAGAAYA
BgAGAAUABQAFAAQABAAEAAQABAAEAAQABAAEAAQAAwADAAMAAwAFAAUABQAEAAQABQAF
AAUABQAFAAUABQAHAAgACAAIAAYABQAFAAMABQAFAAUABQAFAAUABQAFAAMAAwADAAMA
BQAFAAQABAAEAAQABAAEAAQABAAEAAQABAAEAAQABAADAAMAAwADAAMABAAEAAQABgAG
AAYABgAGAAcABwAHAAUABQAFAAUABQAGAAYABgAHAAcABwAGAAYABgAGAAcABwAHAAcA
BwAIAAgACAAIAAgACAAHAAcABwAHAAcABwAHAAcABwAGAAYABgAGAAYABgAGAAYABgAG
AAYABgAGAAgACAAHAAcABwAGAAYABgAGAAYABgAGAAQABAAEAAQABAAEAAQABAACAAMA
AwADAAUABAAEAAQABAAEAAQABAACAAIAAgACAAIAAgACAAMAAwACAAIAAgACAAIAAgAB
AAEAAgACAAEAAQABAAEAAQACAAEAAQABAAIAAgACAAIAAgAAAAAAAAAAAAAAAAAAAAAA
AAAAAAAAAAAAAAAAAAAAAAAAAAAAAAAAAAAAAAAAAAAAAAAAAAAAAAIAAgACAAIAAgAC
AAIAAgAAAAAAAAAAAAIAAgACAAQABAAEAAQABgAHAAgACQAJAAsADAANAA4ADgAOAA4A
DgAOAA4ADgANAAoACgAKAAkABwAGAAUABQADAAMAAwADAAMAAwADAAMABAAEAAUABQAE
AAIAAQD+//z//P/9//7//v/+//7//v/9//v/+v/5//f/9//3//f/9//3//f/9//5//j/
+P/4//n/+f/5//r/+v/6//r/+v/6//n/+//7/wIACgAUABoAGAARAA0ADwAPABMAGQAe
ACEAIwAfABMA///i/8T/uf+2/6v/nf+S/4z/jP+U/6P/rv+4/8D/zP/U/9r/4f/r/+//
8//0//j/+f/5//r/+f/5//n/+//7//v/+//7//z//P/8//z//P/9//3//f/7//z//P/8
//z//P/8//z//P/8//z//f////////////z//P/9//3///////7//v/+//7//v/+//7/
/v///////f/9//3//f/9//3//P/8//7//v/+//7//v/+//7////9//z//P/8//z//P/8
//z/+v/6//v//P/+//3//f/9//////////////8AAAAAAAD+//7//v/+/////////wAA
AAABAAEAAQACAAMABAAFAAQABQAEAAMAAwADAAMAAwAGAAYABwAHAAcABwAIAAgABwAH
AAgACAAIAAgACAAIAAgACAAIAAgACwALAAoACgAMAAwADAALAAkACQAIAAgABgAGAAYA
BgAGAAYABgAGAAcABwAHAAcABgAFAAQAAgAEAAUABQAFAAcABwAHAAcABQAGAAYABgAI
AAcABwAFAAMAAwADAAMABQAFAAUABQAFAAUABQAFAAcABwAGAAYABgAGAAYABgAGAAYA
BgAGAAgACAAIAAgABwAHAAcABwAHAAgACAAIAAgACAAIAAgACAAJAAkACQAJAAkACQAJ
AAcACAAIAAgACwALAAsACgAKAAoACgALAAkACQAJAAkACgAKAAoACgAKAAoACQAJAAsA
CwALAAsACQAJAAkACAAKAAoACgAKAAgACAAIAAgACAAIAAgACAAKAAoACQAJAAsACgAK
AAoACAAIAAgACAAGAAYABgAGAAgACAAIAAgABgAHAAcABwAJAAgACAAIAAYABgAGAAYA
BwAIAAkACgAIAAgACAAJAAkACAAIAAgACAAIAAgABwAHAAgACAAHAAcABwAHAAcACAAH
AAcABwAGAAQABAAEAAQABgAGAAYABgAIAAgACAAIAAYABgAGAAYABAAEAAQABAAGAAYA
BgAGAAQABAAEAAQABgAGAAgACAAIAAgACgALAAwADQANAA0ADgAPABAAEAAQABAAEAAQ
ABAAEAAPAA4ADAAMAAsACwAKAAkACQAHAAkACQAJAAkABwAHAAcACAAIAAkACQAIAAgA
BwAEAAIAAgADAAQABAAGAAYABgAFAAIAAAD+//3//v///wAAAQABAAEAAQABAAAAAAAA
AAEAAQABAAIAAgAAAAAAAAAAAAEAAQADAAYADAAWABwAHgAZABUAFQATABMAGQAiACkA
KwAnAB0ADQD0/9j/y//I/8H/tf+q/5z/jv+O/5v/rP+2/8D/yv/S/9b/2//l/+//8//2
//j/+//7//z//f/9//3///8BAAEAAQABAAAAAAAAAAAAAAABAAEAAQABAAIAAgACAAIA
AgACAAIAAgACAAIAAwABAAEAAQABAAIAAgADAAMABQAFAAQABAACAAIAAgACAAIAAgAD
AAMABQAFAAUABQADAAMAAgACAAIAAgACAAIAAgACAAIAAwADAAIAAgACAAIAAgACAAIA
AAAAAAEAAgAEAAMAAwADAAMAAwADAAMABQAGAAYABgAGAAYABgAGAAcABwAHAAgABgAH
AAcABwAHAAcABwAHAAUABwAHAAcABwAHAAcABwAKAAoACwALAAkACQAKAAoACQAJAAoA
CgAKAAoACgAKAAoACgAKAAoADQANAAwADAAKAAoACgAJAAkACQAIAAgABwAIAAkACgAI
AAgACAAIAAkACQAJAAkACQAJAAkACAAKAAsACwALAAsACwALAAsACQAKAAoACgAKAAkA
CQAHAAkACQAJAAkABwAHAAcABwAHAAcABwAHAAcABwAGAAYACAAIAAgACAAGAAYABgAG
AAYABgAGAAYABwAHAAcABwAHAAgACAAIAAgACAAIAAgACAAJAAkACQAHAAcABwAHAAkA
CgAKAAoACQAJAAkACAAIAAgACAAJAAkACQAJAAkACgAKAAoACgAMAAwACwALAAsACwAL
AAsACwALAAsACgAMAAwADAAMAAoACgAKAAoACgAKAAoACgAKAAoACQAJAAkACAAIAAgA
CgAKAAoACgAIAAgACAAIAAgACAAIAAgACAAJAAkACQAHAAYABgAGAAYABgAGAAYACAAI
AAgACAAIAAgACAAJAAcABgAGAAYABgAGAAYABQAFAAYABgAFAAUABQAFAAUABgAFAAUA
BwAGAAYABgAGAAYABgAGAAYABgAEAAQABAAEAAQABAAEAAQABgAGAAYABgAEAAQABAAE
AAYABgAGAAYABgAGAAYABgAEAAQABAAGAAQABAAEAAYACQAKAAsACwALAAwADQAOABAA
EAAQABAAEAAQABAADwAOAA4ADgANAAsACgAJAAkABwAHAAcABwAFAAUABQAFAAgACAAJ
AAkACAAGAAUAAgAAAAAAAQACAAIAAgACAAIAAQD///7//f/7//v/+//7//v/+//7//v/
+//6//r/+v/9//3//f/+//z//P/8//z//v/9////AQAEAAgAEAAaABwAFwATABMAEQAT
ABcAHgAlACkAJwAfAA8A+P/a/8X/vv+5/63/oP+S/4j/jP+Z/6j/sv+8/8j/zv/U/93/
5//v//P/9v/6//v/+//8//v/+//7//3///////////8AAAAAAAAAAAAAAQABAAEA//8A
AAAAAAAAAAAAAAAAAAAAAAAAAAEAAQABAAEAAQAAAAAAAQABAP/////+//7/AAAAAAAA
AAD+//7///////3//f/9//3///////7//v/+//7//v/+//7//v/+///////+//7//v/+
//7//v/+//7//v///wAA/v/9//3//f//////////////AAAAAAAAAAAAAAAAAAD/////
//8AAAAAAQABAAEAAwADAAMAAwABAAMAAwADAAUABQAFAAUABQAEAAQAAwAFAAUABgAG
AAUABQAGAAYABgAGAAYABgAGAAYABgAGAAUABQAEAAQABAAEAAQAAwAFAAUABAAEAAIA
AgACAAIAAgACAAIAAgABAAEAAQABAAMAAwADAAIAAAABAAEAAQABAAEAAQABAAEAAgAC
AAIAAgABAAEA//8BAAEAAQABAAEAAQABAAEA/////////////////v/+/wAAAAAAAAAA
AAAAAAAAAAD+//7//v/+/wEAAQABAAEAAQACAAIAAgACAAIAAgACAAQABQAFAAUABQAF
AAUABQADAAQABAAEAAMAAwADAAIAAgACAAIAAwADAAMAAwADAAIAAgACAAIABAAEAAMA
AwABAAEAAQABAAEAAQABAAAAAgACAAIAAgACAAIAAgACAAAAAAAAAAAAAAAAAP//////
//7//v/+//7//v/+//7//P/8//z//P/+//7//v/+//z//f/9//3//f/8//z//P/8//z/
/P/8//7//v/+//7//P/8//z//f/9//z//P/8//7//v/+//3//f/+//7//f/9//3//f/9
//7//f///////v/+//7//v/+//7//v/+//7//v/+//7//v/8//z//P/8//r/+v/6//r/
/P/8//z//P/8//z//P/8//7//v/+//7/AAABAAIAAwADAAMABAAFAAYABgAGAAYABgAG
AAYABgAFAAQABAAEAAMAAwACAAEAAwABAAEAAQABAAEAAQABAAMABAAEAAUAAwACAAAA
///8//r/+v/7//z//P/8//z//P/7//n/+P/3//f/9//3//f/9//3//f/9//3//b/9v/2
//f/9//3//j/+P/4//j/+P/4//n/+f/7//z/BAAOABYAGAARAA0ADQALAA0AEwAaAB8A
IQAfABMAAQDq/87/u/+2/7X/p/+a/5D/iP+K/5n/qP+y/7r/xP/O/9T/3f/l/+3/8f/y
//T/9f/3//j/9//3//f/+f/7//v/+//7//r/+v/6//r/+P/5//n/+f/7//z//P/8//z/
/P/8//z/+v/6//r/+//9//3//f/9//z//P/9//3//f/9//z//P/8//z//P/8//z//P/9
//3//f/9//3//f/9//3//P/8//z//P/8//z//P/8//z//f/9//z//P/8//z//P/8//z/
/P/8//3//v/+//3//f/9//v/+//7//v/+//8//z//P/8//z//P/8/////////wAAAAAB
AAEAAQD/////////////AQABAAEAAwADAAMAAwACAAIAAwADAAMAAwAEAAQABQAFAAYA
BgAGAAYABgAGAAYABgAGAAYABwAHAAYABgAEAAQABAADAAMAAwACAAIAAAAAAAAAAAAA
AAAAAAAAAAEAAQABAAEAAwADAAMAAgAAAAEAAQABAAEAAQABAAEA//8AAAAAAAAAAP//
///9/////////////f/9//3//f/9//3//f/9//3//f/8//z//v/+//7//v8AAAAAAAAA
AP7//v/+//7/AQABAAEAAQD//wAAAAAAAAIAAgACAAIAAgADAAMAAwABAAEAAQABAAMA
BAAEAAQAAwADAAMAAgAEAAQABAAFAAUABQAFAAUABAAEAAQABAAEAAQAAwADAAMAAwAD
AAMAAwADAAMAAgACAAIAAgACAAIAAgACAAIAAgACAAIAAgACAAIAAQABAAEAAAAAAAAA
AAAAAAAAAAD+//7//v/+//7//v/+//7/AAABAAEAAQD///7//v/+//7//v/+//7//v/+
//7//v8AAAAAAAABAP///v/+//7//v/+//7//f///wAAAAD/////////////AAD///3/
/f8AAP///v/9//z//v/+//7//v/8//z//P/8//z//P/8//z//P/+//7//v/+/wAAAQAC
AAUABQAFAAYABwAIAAgACAAIAAgACAAIAAgABwAGAAYABAADAAMAAgD//////f/9////
////////AAABAAMABAAEAAMAAQD+//3/+v/4//j/+//8//z//P/8//z/+//5//j/9//3
//f/9f/1//X/9f/1//X/9f/0//X/9v/4//n/9//4//j/+P/4//j/+P/5//v/+//+/wIA
CgASABYAEQANAA0ADQAPABUAHAAhACMAIQAVAAMA6P/M/7v/uP+1/6n/nv+S/4j/iv+X
/6b/sv+6/8T/zv/U/9v/4f/p/+//8v/0//X/9//2//f/9//3//n/+//7//v/+//8//z/
/P/8//z//f/9//3//f/+//7//v/8//z//P/8//r/+v/6//v//f/9//3//f/8//z//f/9
//3//f/8//z/+v/6//r/+v/8//z//f/9//v/+//7//v/+f/5//j/+P/6//r/+v/6//v/
/P/9/////f/8//z//P/+//7//v/+//z//P/9//7/AAD////////9//3//f/9//3//v/+
//7/AAAAAAAAAAD///////8AAAAAAQABAAEAAQABAAEAAQABAAMAAwADAAUABQAFAAUA
BAAEAAUABQAFAAUABgAGAAMAAwAEAAQABQAGAAcACAAGAAYABgAGAAcABwAGAAYACAAI
AAgABwAFAAUABAAEAAQABAAEAAQAAgACAAIAAgADAAMAAwADAAMAAwADAAIAAgADAAMA
AwAFAAUABQAFAAMABAAEAAQABAADAAMAAQAAAP///v/9////////////////////////
/////v/+//7//v/+//7//v/+//7//v/+//7//v/+//////////////8AAAAAAAAAAAAA
AAAAAAAAAQABAAEAAQABAAEAAQABAAIAAgACAAMAAwADAAIAAAAAAAAAAQACAAMABAAF
AAQABAAEAAQABAAEAAMAAwADAAMAAwADAAMAAwADAAIAAgACAAIAAgACAAIAAgACAAIA
AgACAAIAAgACAAEAAQABAAAAAAAAAAAAAAAAAAAAAAAAAAAAAAAAAAAAAAAAAAAAAQAB
AAEAAQAAAAAAAAAAAAAAAAAAAAAAAAAAAAAAAAAAAAAAAQABAAAAAAAAAAIAAgACAAEA
//8AAAAA//////////////7//f/9////AAAAAAAAAAAAAP7//v/+//7//v/+//7//v/+
//7//v/+//7//v/+//7//v/+//7//v8AAAAAAAAAAP///v/9//z//f8AAAEAAgACAAQA
BQAGAAUABQAFAAYACQAKAAoACgAIAAgACAAIAAgABwAGAAYABgAFAAUABAADAAMAAQAB
AP//////////AAABAAMABAAFAAUABAACAP///P/6//r/+//8//z//P/8//z/+//5//j/
9//3//f/9//3//f/9//3//f/9//2//b/9v/3//f/+f/6//r/+v/6//r/+v/7//n/+//+
/wIACgASABgAFQARABEADwANAA8AFgAdACEAHwAbABMA/v/g/8f/wP+7/7P/pv+a/4z/
iP+T/6L/rv+0/77/yP/Q/9f/3//n/+//8v/2//f/+f/6//v/+//7//3/+//7//v/+//8
//z//P/8//z//f/9//3///8AAAAAAAAAAAAAAAAAAP7//v/+///////////////+//7/
///////////+//7/AAAAAAAAAAAAAAAAAQABAAAA///+//3//v//////AAAAAAAAAAAA
AAAAAAAAAAEA///+//7//v8AAAAAAAAAAP7//v///wAAAAD///////////////////3/
/v/+//7///8AAAEAAgADAAMAAwAEAAIAAwADAAMAAwADAAMAAwAFAAcABwAHAAUABQAF
AAUABgAGAAcABwAFAAUABgAGAAcABwAIAAgABgAGAAYABgAIAAgACAAIAAcABwAGAAYA
BgAGAAYABQAFAAUABAAEAAQABAAEAAQABAAEAAQABAADAAMAAwADAAMAAwADAAIABAAF
AAUABQAFAAUABQAFAAUABgAGAAYABgAFAAUAAwAFAAUABQAFAAUABQAFAAUABAADAAIA
AQACAAMAAwAEAAQABAAEAAQABAAEAAQABAAGAAYABgAGAAUABQAFAAUABQAGAAYABgAE
AAQABAAEAAYABwAHAAcABwAHAAcABwAFAAYABgAGAAkACQAJAAgABgAGAAYABwAFAAUA
BQAFAAYABgAGAAYABgAGAAUABQAHAAcABwAHAAcABwAHAAYABgAGAAYABgAGAAYABgAG
AAYABgAGAAYABgAGAAUABQAHAAYABgAGAAQABAAEAAQABgAGAAYABgAGAAYABgAGAAQA
BQAFAAUABQAEAAQABAAEAAQABAAEAAYABgAGAAYABAAEAAQABQAFAAQABAAEAAQABAAE
AAMAAQACAAIAAQABAAEAAQABAAIAAQADAAMAAgACAAIAAgACAAIAAgACAAIAAgACAAIA
AgAEAAQABAAEAAQABAAEAAQABAAEAAQABAAEAAQABAAEAAQABAAEAAQABAAEAAQABAAE
AAQABAAEAAQABAAEAAQABgAGAAYABgAIAAkACgALAAsACwAMAA0ADgAOAA4ADgAOAA4A
DgAOAAsACgAKAAoABwAHAAYABQAHAAUABQAFAAMAAwADAAMABAAGAAcACQAHAAYABAAD
AAAA/v/+////AQACAAMABAADAAEA/v/8//3//f/9//3/+//7//v/+//9//3//P/8//z/
/f/9//3//P/8//z//P/+//7/////////AAAIABAAHAAcABcAEQARABEAEwAZAB4AJQAp
ACUAGQAJAPD/0v+//7r/tf+p/5z/kP+K/47/m/+q/7L/vP/G/9D/2P/f/+n/8f/1//b/
+P/5//n/+v/7//v/+//9////////////AAAAAAAAAAD+/////////wEAAgACAAIABAAE
AAQABAAEAAQABAAFAAUABQAFAAUAAgACAAMAAwAFAAUABAAEAAIAAgACAAIAAgACAAMA
AwADAAMAAwADAAMAAwACAAIAAgACAAIAAgACAAIAAgADAAMAAgACAAIAAgACAAIAAgAC
AAIAAwAEAAQAAwADAAMAAwADAAMAAwADAAQABAAEAAQABAAEAAQABQAFAAUABgAEAAUA
BQAFAAUABQAFAAUABwAJAAkACQAJAAkACQAJAAgACAAJAAkACwALAAwADAALAAsADAAM
AAoACgAKAAoACgAKAAoACgANAA0ADAAMAAoACgAKAAkACQAJAAgACAAGAAYABgAGAAYA
BgAGAAYABwAHAAcABwAHAAcABwAGAAYABwAHAAcABwAHAAcABwAFAAYABgAGAAgABwAH
AAUABQAFAAUABQAFAAUABQAFAAUABQAFAAUABwAHAAYABgAGAAYABgAGAAQABAAEAAQA
BAAEAAQABAAFAAUABQAFAAUABgAGAAYABAAEAAQABAAGAAcABwAHAAcABwAHAAcABwAI
AAgACAAJAAkACQAIAAgACAAIAAkACQAJAAkACQAMAAwADAAMAAoACgAJAAkACQAJAAkA
CQAJAAkACQAIAAgACAAIAAgABgAGAAYABgAGAAYABgAGAAYABgAFAAUABQAEAAQABAAC
AAIAAgACAAQABAAEAAQAAgACAAIAAgACAAMAAwADAAMAAgACAAIAAAAAAAAAAAACAAIA
AgACAAIAAgACAAMAAwACAAIAAgACAAIAAgABAAEAAgACAAEAAQABAAEAAQACAAMAAQAB
AAIAAgACAAIAAgACAAIAAgACAAAAAAAAAAAAAgACAAIAAgACAAIAAgACAAIAAgACAAIA
AgACAAIAAgAAAAAAAAAAAAIAAgACAAIAAAAAAAAAAAACAAIAAgACAAIAAgACAAIAAgAC
AAIAAgAEAAQABAAEAAQABAAEAAQABAAEAAQABAAEAAQABAAEAAQABAAEAAQABAAEAAQA
BgAGAAYABgAIAAkACgALAAsADQAOAA8AEAAOAA4ADgAOABAAEAAQAA8ADgAOAA4ADQAL
AAoACQAJAAkACQAJAAkACQAJAAkACQAKAAoACwALAAoACAAHAAQAAgACAAMABAAEAAQA
BAAEAAEA///+//3//f/9//3//f/9//3//f/9/////v/+//7//f/9//3//v8AAAAAAAAA
AP7/AQADAAUABgAKABAAGAAcABkAFQATABMAFQAbACAAJQArACsAIwAVAP7/4P/H/8D/
vf+z/6b/mP+O/5D/nf+u/7b/vv/E/87/1P/d/+X/7//z//b/+P/7//v//P/9//3//f//
//3//f/9//3/AAAAAAAAAAACAAMAAwADAAMABAAEAAQAAgACAAIAAgACAAIAAgADAAMA
AwADAAMAAgACAAMAAwADAAMAAgACAAIAAgACAAIABAAEAAUABQAFAAUABQAFAAUABQAE
AAQABAAEAAQABAAEAAQABAAFAAUABAAEAAQABAAEAAQABAAEAAQABQAGAAYABQAFAAUA
BwAHAAcABwAHAAgACAAIAAgACAAIAAgABwAHAAcACAAKAAsACwALAAsACwALAAsADQAP
AA8ADwANAA0ADQANAA4ADgAPAA8AEQARABIAEgARABEAEgASABEAEAAPAA4AEAAQABAA
EAARABEAEAAQABAAEAAQAA8ADQANAAwADAAMAAwADAAMAAsACgAJAAgACwALAAsACwAJ
AAkACQAIAAoACwALAAsACwALAAsACwAJAAoACgAKAAwACwALAAkACwALAAsACwALAAsA
CwALAAkACQAJAAkACwALAAoACgAKAAoACgAKAAoACgAKAAoADAAMAAwADAALAAsACwAL
AAkACgAKAAoADQAOAA8AEAAPAA8ADgANAA0ADQANAA0ADQAOAA4ADgAPAA8ADwAOAA4A
DgAOAA8AEQARABEAEQARABAADwAOAA4ADgANAA0ADQANAA0ADQAPAA8ADwAOAA4ADgAO
AA4ADAAMAAwADAAMAAwADAAMAAwADAALAAsADQAMAAwADAAMAAwADAAMAAoACgAKAAoA
DAAMAAwADAAMAA0ADQANAAsACgAKAAoACgAKAAoACgAKAAoACgAKAAoACgAKAAsACwAK
AAoACgAKAAoACgAJAAkACgAKAAkACwALAAsACwAKAAkACQAJAAoADAAMAAwADAAKAAoA
CgAKAAoACgAKAAoACAAIAAgACAAKAAoACgAKAAoACgAKAAoACAAIAAgACAAKAAoACgAK
AAgACAAIAAgACgAKAAoACgAKAAoACgAKAAwADAAOAA4ADgAOABAAEQAQABEAEQARABAA
EQASABIAFAAUABQAFAAUABQAEwASABIAEgARABEAEwATABQAEwAVABUAFQAVABMAEwAT
ABQAEQARABAADgAMAAsACAAGAAYABwAIAAgABgAGAAYABQADAAIAAQABAAMAAwADAAMA
AwADAAMAAwAEAAQABAAFAAUABQAGAAYABAAEAAQABAAFAAcACQAOABQAHAAgAB4AGQAX
ABcAFwAZACMAKgAvADEAKwAhAA8A9v/c/9H/zP/D/7X/pv+a/5L/lv+n/7j/wP/I/9D/
2P/e/+X/7//1//v//P/+/wEAAQACAAUABQAFAAcABwAHAAcABwAGAAYABgAGAAgACQAJ
AAkACAAIAAcABgAIAAgACAAIAAoACgAKAAsACQAJAAkACQAGAAYABwAHAAkACQAIAAgA
CAAIAAgACAAGAAYABwAHAAcABwAHAAcABwAHAAYABgAGAAYABgAGAAYABgAGAAcACQAI
AAgACAAIAAgACAAIAAoACgALAAwACgAJAAkACQAJAAkACQAJAAkACgAKAAoACgAKAAoA
CgALAAsACwAMAAwADQANAA0ADQANAA0ADQANAA8ADwAPAA8ADwAPAA8AEAAQABEAEQAP
AA8AEAAQABEAEQASABIAEAAQABAAEAASABIAEgASABEAEQAQABAAEQASABMAEwATABMA
EgASAA4ADgAOAA4AEAAQABAAEAAPAA8ADwAPABEAEQARABAADgAPAA8ADwAPAA8ADwAP
AA8AEAAQABAAEAAPAA8ADQAPAA8ADwAPAA0ADQANAA0ADQANAA0ADQANAA0ADAAMAAwA
DAAMAAwADAAMAAwADAAOAA4ADgAOAA0ADQANAA0ADwAQABAAEAAQABAAEAAQAA4ADwAP
AA8ADwAPAA8ADwAPABAAEAAQABMAEwATABIAFAAUABQAFQATABMAEwATABQAFAAUABQA
FAAUABMAEwAVABUAFQAVABMAEwATABIAFAAUABQAFAAUABQAFAAUABQAFAAUABQAEgAS
ABEAEQARABAAEAAQABAAEAAQABAAEAAQABAAEAASABIAEgASABEAEQAQAA8AEQAQABAA
EAAQABAAEAAQABAAEAAQABAAEAAQABAAEQAPAA4ADgAOABAAEAAQAA8AEQASABIAEQAP
AA8ADwAPABAADwAPABEAEgAQABAAEAAQABAAEAAQABAAEAAQABAAEAASABIAEgASABAA
EAAQABAADgAOAA4ADgAQABAAEAAQAA4ADgAOAA4ADgAOAA4ADgAOAA4ADgAOAA4ADgAO
AA4ADgAOAA4ADgAQABAAEAAQABMAFAAVABYAFwAYABkAGgAaABoAGgAaABoAGgAaABoA
GAAYAA==
         </WaveFormData>
      </LeadData>
      <LeadData>
         <LeadByteCountTotal>10000</LeadByteCountTotal>
         <LeadTimeOffset>0</LeadTimeOffset>
         <LeadSampleCountTotal>5000</LeadSampleCountTotal>
         <LeadAmplitudeUnitsPerBit>4.88</LeadAmplitudeUnitsPerBit>
         <LeadAmplitudeUnits>��V</LeadAmplitudeUnits>
         <LeadHighLimit>2147483647</LeadHighLimit>
         <LeadLowLimit>268435456</LeadLowLimit>
         <LeadID>V1</LeadID>
         <LeadOffsetFirstSample>0</LeadOffsetFirstSample>
         <FirstSampleBaseline>0</FirstSampleBaseline>
         <LeadSampleSize>2</LeadSampleSize>
         <LeadOff>FALSE</LeadOff>
         <BaselineSway>FALSE</BaselineSway>
         <ExcessiveACNoise>FALSE</ExcessiveACNoise>
         <MuscleNoise>FALSE</MuscleNoise>
         <LeadDataCRC32>3433439207</LeadDataCRC32>
         <WaveFormData>
CgAKAAoACgAKAAoACgAKAAoACgAKAAoACgAKAAoACgAKAAoACgAKAAoACgAKAAoACgAK
AAoACgAKAAoACgAKAAgACAAIAAgACgAKAAoACgAKAAoACgAKAAoACgAKAAoACQAJAAoA
CwAMAA0ADQANAA8AEAAQABAAEAAQABEAEgAUABQAFAATABQAFAARAA8ACwAGAAIAAQD9
//v/+//6//j/+P/4//n//f/9//3//f/9//7//v/+//z//P/9////AAACAAMABAAEAAQA
BAAFAAcACAAIAAgABgAGAAYABgAHAAcABwAHAAcABwAHAAgACAAIAAgACAAIAAoACAAI
AAkACQALAA8AEwAWABYAEwAQABIAGQAbABcAEgAUABYAEQAIAPn/7v/r//T/DAAdAB8A
GAAWABUAFQAVABkAGQATABEAEQAQABAADQAOAA4ADAAMAAwADAALAAsACwALAAoACgAK
AAkACQAJAAoACgAKAAoACgAKAAoACgAKAAoACwALAAoACgALAAsACwALAAsACwALAAsA
DAAMAAwADAAMAAwADAAMAAwADAAMAAwADAAKAAoACgAKAAwADAAMAAwADAAMAAwADAAM
AAwADAAMAAwADAAMAAwADAAMAAwADQALAAsACwALAAwADAAMAAwACgAKAAoACgAKAAoA
CgAKAAwACwALAAsACwAMAAwADAAMAAwADAAMAAwADAAMAAwADAAMAAwADAANAA0ADQAM
AAwADQANAA0ADQANAA0ADQANAA0ADQANAA0ADQANAA0ADQANAA0ADQANAA0ADQANAA8A
DgAOAA4ADAAMAAwACwANAA0ADQAMAAoACgAKAAoACAAIAAcABgAFAAUABQAFAAUABQAF
AAQAAgACAAEAAQABAAEAAgACAAAAAQABAAEAAQAAAAAAAAAAAAAAAAAAAAIAAgACAAIA
AAAAAAAAAAAAAAAAAAAAAAAAAAD/////AAAAAAAA//8BAAEAAQABAP////////////8A
AAAA//////7//v/+//7//v/+//7/AAD////////9//3//f/9//3//f/9//3//v/+//7/
/v/8//z//P/9//7//v/+//3//f/9//7//v/9//3//f/+//7//v/9//3//v/+//7//v/8
//z//P/9///////////////////////9//3//f/9//3//f/9//3//f/9//3//f/+//7/
/v/+//7//v/+//7//f/9//3//f/9//3//f/9//3//f/9//3//f/9//3//f/9//3//v/+
//3//f/9//3//P/8//z//P/+//7//v/+//7//P/8//z//P/8//z//P/8//z//P/8//z/
/P/8//z//P/8//z//P/8//z//P/8//z//v/+//7//v/8//z//P/8//z//P/8//z//P/8
//z//P/8//z//P/8//7//v/+//7//P/8//3//f/+////AAABAAEAAQADAAQABgAGAAYA
BgAFAAYABgAGAAYABQAEAAQAAQD///v/9v/y//H/7//t/+3/7P/s/+z/7P/t/+//7//v
/+//7//w/+7/7v/u/+7/7//x//L/9P/3//j/+P/4//j/+f/5//r/+v/6//r/+v/6//r/
+//7//v/+//7//v/+//8//z//P/8//z//P/8//z//P/7//3///8DAAcACAAIAAUABAAK
AA8AEQALAAYACAAIAAEA9v/n/9z/3f/s/wQAEQAPAAgABgAFAAUACQALAAkABwAHAAUA
BAAEAAMAAgACAAIAAAAAAAAA///////////+//7//v/9//3///8AAAAAAAD+//7//v/+
/wAAAAAAAAEA///+//7///8BAAEAAQABAP///////wAAAAAAAAAAAAAAAAAAAAAAAAIA
AgACAAIAAgACAAIAAgACAAIAAgACAAAAAAAAAAAAAAAAAAAAAAAAAAAAAAAAAAAAAAAA
AAEAAwADAAMAAwACAAIAAgACAAIAAgACAAIAAgACAAIAAgACAAEAAQABAAMABAAEAAQA
AgACAAIAAgACAAIAAgACAAIAAgACAAIAAwADAAMAAgACAAMAAwADAAMAAwADAAMAAwAD
AAMAAwAFAAUABQAFAAMAAwADAAMAAwADAAMAAwADAAIAAgACAAIAAgACAAEAAwADAAMA
AgAAAAAAAAAAAAAAAAD///7////////////9//3//f/8//7//v/9//3/+//7//z//P/8
//3//f/9//3//P/8//z//P/8//z//P/+//7//v/+//z//P/8//z//v/+//7//v/+//7/
/f/9//z//P/8//v/+//7//v/+//7//v/+//7//n/+v/6//n/+//6//r/+v/8//z//P/8
//r/+f/5//n/+f/5//n/+f/5//n/+f/5//r/+v/6//r/+P/4//j/+f/6//r/+v/5//n/
+f/6//r/+f/5//n/+v/6//r/+f/5//r/+v/6//r/+v/6//r/+//5//n/+f/5//v/+//7
//v/+//7//v/+//7//v/+//7//v/+//7//v//P/8//z//P/8//z//P/8//v/+//7//v/
+//7//v/+//7//v/+//7//v/+//7//v/+//7//z//P/7//v/+//7//r/+v/6//r//P/8
//z//P/8//z//P/8//z//P/8//z//P/6//r/+v/6//z//P/8//z//P/8//z//P/8//z/
/P/8//z//P/8//z/+v/6//r/+v/8//3//f/+//3//v////////8BAAIAAgAEAAQABAAF
AAQABAAEAAQABQAEAAQAAQD9//n/9P/w//H/7//t/+3/7P/s/+z/7P/t/+//7//v/+3/
7f/u/+7/7v/u/+7/7//x//L/9P/1//b/9v/2//b/+f/5//r/+v/6//r/+v/6//r/+//7
//v/+f/5//n/+f/8//z//P/8//z/+v/8//z//P/9//3//f///wMABgAGAAEA/v/+/wUA
CQAJAAQABgAKAAkAAAD1/+z/6f/w/wIAFwAhABwAEgANAA0ACwALAA0ADQAJAAkABgAE
AAMAAgAAAAAAAAAAAAAA///////////+//7//v/9//3//f/+//7//v/+//7//v/+//7/
/v/+///////+//7//////////////wEAAQABAAIAAAAAAAAAAAAAAAAAAAAAAAAAAAAA
AAAAAAAAAAAAAAAAAAAAAAAAAAAAAAAAAAAAAAAAAAAAAAAAAAAAAAAAAAIAAgACAAMA
AQABAAEAAQAAAAAAAAAAAAIAAgACAAIAAAAAAAAAAAAAAP//////////AAAAAAAAAAAA
AAAAAAAAAAAAAAAAAAAAAAAAAAAAAQABAAEAAAAAAAEAAQABAP//////////AQABAAEA
AQABAAEAAQABAP////////////////////////7//v/+//7//v/+//3//f/9//3//P/8
//z//P/8//z//P/7//r/+f/5//n/+f/7//v/+//6//r/+v/5//n/+f/5//r/+v/6//v/
+//7//v/+v/6//r/+v/6//r/+v/6//r/+v/6//r/+v/6//r/+v/6//r/+v/6//r/+f/5
//r/+v/6//n/+f/5//n/+f/5//n/+f/5//n/+v/6//n/+f/4//j/+P/4//j/+P/4//j/
9//3//f/9//3//f/9//3//f/9//3//b/9v/2//b/9v/2//b/9//4//j/+P/3//f/9//4
//j/9//3//f/+P/4//j/9//3//j/+P/4//j/+P/4//j/+f/5//n/+f/5//n/+f/5//n/
+f/5//n/+f/7//v/+//7//n/+f/5//n/+v/6//r/+v/6//r/+v/6//n/+f/5//n/+f/5
//n/+f/5//n/+f/5//v/+//7//v/+f/5//r/+v/5//n/+f/5//r/+v/6//r/+v/6//r/
+v/8//z//P/8//z//P/8//z//P/6//r/+v/6//z//P/8//z/+v/6//r/+v/8//z//P/8
//z//P/8//z//P/8//z//P/8//z//P/8//r/+v/7//v//v///wAAAQD/////AQACAAQA
BAAEAAQABQAGAAYABgAGAAUABAAEAAEA///7//b/8v/x/+//7f/t/+z/7P/s/+z/7f/v
/+//7//v/+//8P/w//D/8P/w//H/8//0//b/9//4//j/+P/4//n/+f/6//r/+v/6//r/
+v/6//v/+//9//3//f/9//v//P/8//z//v/+//7//v/+//7//f/9//3///8FAAoADAAJ
AAYABgANABEAEQAKAAgACgAJAAIA9f/m/+H/6P/+/xMAGQAWABAADQANAA0ADwAPAA0A
CQAJAAgABgAHAAYABAAEAAQABAAEAAMAAwADAAMAAgACAAIAAQABAAMABAAEAAQAAgAC
AAIAAgAEAAQABAAFAAUABAAEAAUABQAFAAUABQADAAMAAwAEAAQABAAEAAQABAAEAAQA
BAAEAAQABAAEAAQABAAEAAQABAAEAAQABAAEAAQABAAEAAYABgAGAAYABgAGAAYABgAE
AAQABAAFAAUABQAFAAUABgAGAAYABgAGAAYABgAGAAYABgAGAAYACAAHAAcABwAHAAgA
CAAIAAgACAAIAAgACAAIAAgACAAIAAgACAAIAAkACQAJAAgACAAJAAkACQALAAsACwAL
AAsACwALAAsACwALAAsACwALAAsACwALAAsACwALAAsACQAIAAgACAAKAAoACgAJAAkA
CQAJAAgACAAIAAgACAAGAAYABQAEAAUABQAFAAUAAwADAAMAAgACAAIAAQABAAEAAQAC
AAIAAAABAAEAAQABAAAAAAAAAAIAAgACAAIAAgACAAIAAgACAAIAAgACAAIAAgACAAIA
AgACAAEAAQACAAIAAgABAAEAAQABAAEAAQABAAEAAQABAAIAAgABAAEAAAAAAAAA/v/+
//7//v8AAP/////////////////////////////+//7//v/+//7//v/+/////v/+//7/
/f/9//3//v/+//3//f/9//7//v/+//3//f/+//7//v/+//7//v/+/////f/9//3//f/9
//3//f/9//v/+//7//v//f/9//3//f/9//3//f/9//z//P/8//z//P/8//z//P/7//v/
+//7//3//f/9//3//f/9//3//f/9//3//f/9//3//f/+//7//f/9//3//f/+//7//v/+
//7//v/+//7//v/8//z//P/8//7//v/+//7//v/+//7//v/8//z//P/8//z//P/8//z/
/P/8//z//P/8//z//P/8//z//P/8//3///8AAAEAAgADAAMAAwAFAAYABgAGAAYABgAH
AAgACAAGAAYABQAEAAIA///9//n/9v/y//H/7//t/+3/7P/s/+7/7v/v//H/8f/x//H/
8f/w//D/8P/w//L/8//1//b/+P/5//r/+v/6//r/+//7//z//P/8//z//P/8//z//f/7
//v/+//7//3//f/+//7//v/+//7//v/+//7//v///wEAAQAFAAkADAAMAAkABgAIAA8A
FQARAAoACgAMAAsAAADz/+b/4//s/wAAEwAXABAADAALAAsACwANAA0ACwAJAAkACAAI
AAUABgAIAAYABAAEAAQAAwAFAAUABQAEAAQABAADAAMAAQACAAIAAgAEAAQABAAEAAQA
BAAEAAUABQAEAAQABQAFAAUABQAFAAUABQAFAAYABAAEAAQABAAGAAYABgAGAAYABgAG
AAYABgAGAAYABgAGAAYABgAGAAYABgAGAAYABgAGAAYABgAIAAgACAAIAAYABgAGAAcA
BwAHAAcABwAGAAYABgAGAAgACAAIAAgABgAGAAYABgAIAAcABwAHAAcACAAIAAgACAAI
AAgACAAIAAgACAAIAAgACAAIAAgABwAHAAcABgAIAAkACQAJAAkACQAJAAkACwALAAsA
CwAJAAkACQAJAAkACQAJAAkACwALAAsACwALAAoACgAKAAgACAAIAAcABwAHAAcABgAI
AAgACAAIAAYABgAFAAQAAwADAAMAAwADAAMAAwACAAIAAgABAAEAAQABAAIAAgACAAMA
AwADAAMAAgACAAIAAgACAAIAAgACAAIAAgACAAIAAgACAAIAAgACAAIAAgACAAIAAQAB
AAAAAAAAAP//AQABAAEAAQABAAEAAQABAP//AAAAAP//AQAAAAAAAAAAAAAAAAAAAAAA
/////////////////////////////wAAAAAAAAAAAAAAAAAAAQABAAAA///9//////8A
AAAA/f/9//3//v8AAAAA/////wAAAAAAAAAA/v/+//7/////////////////////////
////////////////////////////////AAAAAAAAAAD+//7//v/+//7///8AAAEA////
//////8BAAEAAQABAP///////////////wAAAAABAAEAAQABAAIAAgACAAIAAgAAAP7/
AAAAAAAAAAAAAAAAAAAAAAAAAAAAAAAAAAAAAAAAAAAAAAAAAgACAAIAAgADAAMABAAF
AAQABQAFAAUACQAKAAoACgAKAAoACwAMAAoACgAKAAkABwAGAAIA///7//b/8v/x//H/
7//v/+7/8P/w//D/8f/z//P/8//z//P/9P/0//T/9P/0//X/9//4//r/+//8//z//P/8
//3/+//8//z//P/+//7//v/+/////////////f/9//3//v8AAAAAAAAAAAAAAAAAAAAA
AQABAAEABQAHAAoACAAFAAAAAgALAA8ADwAKAAoAEAAPAAQA9//s/+n/8P8CABcAHwAY
ABAADQALAAkACwAPAA0ACwALAAoABgAFAAQABAAGAAQABAAEAAMAAwADAAMAAgAEAAQA
AwADAAEAAgACAAIAAgACAAIAAgAEAAQABAAFAAUABAAEAAUAAwADAAMAAwADAAMAAwAE
AAYABgAGAAYABgAGAAYABgAEAAQABAAEAAQABAAEAAQABgAGAAYABgAEAAQABAAEAAYA
BgAGAAYABgAGAAYABgAGAAYABgAHAAcABwAHAAcABAAEAAQABAAEAAQABAAEAAQABAAE
AAQABAADAAMAAwADAAQABAAEAAIAAgACAAIABAAEAAQABAAEAAQABAAEAAMAAwADAAIA
AgADAAMAAwADAAMAAwADAAMAAwADAAMAAwADAAMAAwABAAEAAQABAAEAAQABAAEAAwAC
AAIAAgAAAAAAAAD//wEAAQABAAAA/v/+//7//v/+//7//f/8//3//f/9//3//f/9//3/
/P/8//z/+//7//3//f/+//7//P/9//3//f////7//v/+/wAAAAAAAAAA/v/+//7//v/+
//7//v/+//7//v/+//7//v/+//3//f/+//7//v/9//3//f/9//3/+//7//v/+//7//z/
/P/7//3//P/8//z//P/8//z//P/8//v/+//7//v/+//7//v/+//7//v/+//8//z//P/8
//z//P/8//3//P/8//z/+//5//n/+v/6//v/+//7//z//P/8//v/+//8//z//P/8//z/
/P/8//3/+//7//v/+//9//3//f/9//v/+//7//v/+//7//v/+//7//v/+//7//r/+v/6
//r//P/8//z//P/7//v/+//7//v/+//7//v/+//7//v/+//7//v/+//7//v/+//8//z/
+//7//v/+//8//z//P/8//r/+v/8//z//P/8//z//P/8//z//P/8//z//P/8//z//P/8
//z//P/8//z//P/8//z//P/8//z//P/8//z//P/8//r/+v/6//r//P/8//z//P/9//3/
/v///wAAAQABAAEAAQACAAIAAgACAAIAAwAEAAYABgAGAAUABgAGAAMAAQD7//b/8v/x
/+//7f/t/+z/7P/s/+z/7f/v/+//7//v/+//8P/w//D/7v/u/+//8f/y//T/9f/2//b/
9v/2//f/9//4//j/+P/4//j/+P/4//n/+f/5//n/+//7//v//P/8//z//P/8//z//P/8
//z//f/9//3///8DAAYACAAHAAIAAAAFAAsACwAIAAgACgALAAYA+//u/+X/5v/0/wsA
GwAcABQADwAPAA0ADQARAA8ACwAJAAoACAAFAAQABAAEAAIAAgACAAEA/////////v8A
AAAA////////AAAAAAAAAAAAAAAAAAAAAAAAAAABAAMAAgACAAMAAQABAAEAAQABAAEA
AQACAAQABAAEAAQAAgACAAIAAgACAAIAAgACAAAAAAAAAAAAAQACAAMABAACAAIAAgAC
AAIAAgACAAIAAgACAAIAAgACAAIAAgADAAMAAwADAAMAAgACAAIAAgACAAIAAgACAAIA
AgACAAIABAADAAMAAwABAAIAAgACAAQABAAEAAQABAAEAAQABAAEAAQABAAEAAMAAwAD
AAIABAAFAAUABQAFAAUABQAFAAMAAwADAAMABQAFAAUABQAFAAUABQAFAAUABQAFAAUA
BQAEAAQABAAEAAQABAADAAMAAwADAAIAAgACAAIAAgACAAIAAQAAAP//////////////
/////v8AAAAA//////////8AAAAA/v////////////7//v/+//7//v/+//7//v/+//7/
/v8AAAAAAAAAAP7//v/+//7/AAAAAP/////+//7//v/9/////////////f/9//3//f/7
//z//P/7//3//P/8//z//P/8//z//P/8//v/+//7//v/+//7//v/+f/5//n/+f/6//r/
+v/6//j/+P/4//n/+v/6//r/+f/5//n/+v/6//v/+//7//z//P/8//v/+//6//r/+v/6
//z//P/8//3/+//7//v/+//7//v/+//7//v/+//7//v/+//7//v/+//9//3//f/9//z/
/P/8//z//P/8//z//P/9//3//f/9//3//f/9//3//f/9//3//f/9//3//f/9//v/+//8
//z/+//7//v/+//8//z//P/8//z//P/+//7//v/+//7//v/+//z//P/8//z//v/+//7/
/v/8//z//P/8//z//P/8//z//P/8//z//P/8//z//P/8//z//P/8//z//P/8//z//P/8
//z//P/8//z//P/8//z//P/8//z//f/9//7///8AAAEAAQABAAMABAAEAAQABAAEAAUA
BgAGAAYABgAFAAQAAwD///z/9//0//D/7//t/+3/7f/s/+z/7P/s/+3/7//x//H/8f/x
//D/8P/w//D/8v/z//X/9v/2//f/+P/4//r/+v/7//v//P/8//z//P/8//z//P/9//v/
+//7//v/+//7//z//P/+//7//v/+//z//P/+/////////wEABwAKAAoABQAEAAYADQAR
AA0ACAAGAAgABQD8/+//4v/f/+r/AAARABUAEAAMAAsACQALAA0ADQAJAAcABwAGAAQA
AwACAAQABAACAAIAAgABAAEAAQABAAAAAAAAAP///////wAAAAAAAAAAAAAAAAAAAgAC
AAIAAwADAAIAAgADAAMAAwADAAMAAwADAAMABAAEAAQABAAEAAIAAgACAAIAAgACAAIA
AgACAAIAAgACAAIAAgACAAIAAgACAAIAAgAEAAQABAAEAAIAAgACAAIABAAEAAQABQAD
AAMAAwADAAQABAAEAAQABAAEAAQABAAEAAQABAAEAAYABQAFAAUAAwAEAAQABAAGAAYA
BgAGAAYABgAGAAYABgAGAAYABgAHAAcABwAGAAYABwAHAAcACQAJAAkACQAJAAkACQAJ
AAkACQAJAAkABwAHAAcABwAJAAkACQAJAAkACAAIAAgACAAIAAgABwAHAAcABwAGAAQA
BAAEAAQABAAEAAMAAgABAAEAAQABAP////////7/AAAAAP//////////AAAAAP7/////
///////+//7//v8AAAAAAAAAAP7//v/+//7/AAAAAAAAAAD+//7//v/+//7//v/9//3/
/v/+//7//f/9//3//f/9/////////////f/+//7//f/9//z//P/8//z//P/8//z//v/9
//3//f/9//3//f/9//3//f/9//3//P/8//z//P/+//7//v////7//v/+//3//f/9//7/
/v/9//3//f/+//7//v/9//3//v/+//7//v/+//7//v////3//f/9//3//f/9//3//f/9
//3//f/9//3//f/9//3//f/9//3//f/+//7//v/+//7//v/+//7//f/9//3//f/9//3/
/f/9//3//f/9//3//f/9//3//f/9//3//v/+//3//f/9//3//v/+//7//v/+//7//v/+
/wAA/v/+//7//v/+//7//v/+//7//v/+//7//v/+//7//v/+//7//v/+//7//v/+//7/
/P/8//z//P/+//7//v/+//7//v/+//7//v/+//7//v/+//7//v/+//7//v/+//7//v/+
//7//v/+//7//v/+//7//v/+//7//v/+//7//v/+//7//v/+//7//v/+//7//v/+//7/
/v8AAAAAAQABAAIAAwAEAAUABQAFAAcACAAIAAgACAAIAAkACgAKAAoACgAJAAgACAAH
AAUAAQD8//b/9f/z//H/8f/w//D/8P/w//H/8//z//P/8//z//T/8v/y//L/8v/z//X/
9v/4//n/+v/6//r//P/9//3//v/8//z//P/8//z//P/9//3//f/9//3//f///wAAAAAA
AAAAAAAAAAIAAAAAAAEAAQABAAUACQAMAAwACwAGAAYACwATABEACgAIAAwACwACAPX/
6P/j/+r//P8PABUAEAAKAAkACQAJAAsADQALAAkACQAIAAYABQAEAAQABAAEAAQABAAD
AAMAAwADAAIAAgACAAEAAQABAAIAAgACAAIAAgACAAIAAgACAAIAAwADAAIAAgADAAUA
BQAFAAUAAwADAAMABAAEAAQABAAEAAQABAAEAAQABAAEAAQABAAEAAQABAAEAAQABAAE
AAQABgAGAAYABgAGAAYABgAGAAQABAAEAAQABAAEAAQABQAFAAUABQAFAAQABAAEAAQA
BgAGAAYABgAEAAQABAAEAAQAAwADAAMAAwAEAAQABAAEAAQABAAEAAQABAAEAAQABAAE
AAQABAAFAAUABQAEAAQABQAFAAUABwAHAAcABwAFAAUABQAFAAUABQAFAAUABQAFAAUA
BQAFAAUABQAFAAUABAAEAAQABAAEAAQAAwADAAMAAwACAAIAAgACAAIAAgACAAEAAAD/
//////////////////7//v/+//3//f/9//3//v/+//z//f/9//3////+//7//v/+//7/
/v/+//z//P/8//z//v/+//7//v/+//7//v/+//7//v/9//3//v/+//7//f/9//3//f/9
//3//f/9//3///8AAAAA///9//z//P/8//z//P/8//z//P/7//v/+//7//v/+//7//v/
+//7//v/+v/6//r/+v/6//r/+v/7//z//P/8//v/+//7//z//P/7//v/+//8//z//P/7
//v//P/8//z//P/8//z//P/9//3//f/9//3//f/9//3//f/9//3//f/9//3//f/9//3/
+//7//v/+//+//7//v/+//z//P/8//z//f/9//3//f/9//3//f/9//v/+//7//v//f/9
//3//f/9//3//v/+//3//f/9//3//P/8//z//P/+//7//v/8//z//P/8//z//P/8//z/
/P/8//z//P/8//z//v/+//7//v/8//z//P/8//z//P/8//z//v/+//7//v/8//z//P/8
//z//P/8//z//P/8//z//P/8//z//P/8//7//v/+//7//P/9//3//v///wAAAQABAAEA
AwAEAAQABAAEAAQABQADAAIAAQAAAPz/+v/5//X/9f/x/+z/6P/p/+n/6f/r/+v/7P/t
/+7/7f/v/+//7//v/+//8P/w//P/9P/1//f/9//4//r/+//6//r/+v/6//n/+f/6//r/
/P/8//z//P/6//v/+//7//3//f/9//3//P/8//z//P/8//z//P/8//r/+//9//3///8D
AAYABAABAP7/AAAFAAkABQACAAQACAAFAPz/8f/o/+f/9P8KAB8AIwAaABIADwAPAA0A
DwAPAAsACQAJAAQAAgADAAIAAAAAAAAAAAAAAP///f/9//3//P/+//7//f/9//3//v/+
//7//P/8//z//P/+//7//v///////v/+///////////////9//3//f/+//7//v/+//7/
/v/+//7//v/+//7//v/+//7//v/+//7//v/+//7//v/+//7//v/+//7//v/+//7//P/8
//z//P/8//z//P/9//3//f/9//3//P/8//z//P/8//z//P/8//z//P/8//z//P/7//v/
+//9//7//v/+//7//v/+//7//v/+//7//v/+//7//v/+//////////7//v/////////9
//3//f/9//3//f/9//3//f/9//3//f/9//3//f/9//3//f/9//3/+//6//r/+v/6//r/
+v/5//n/+f/5//j/+P/4//j/+P/4//j/9//2//f/9//3//f/9//3//f/9v/2//b/9f/1
//X/9f/2//b/9P/1//X/9f/1//T/9P/0//b/9v/2//b/9v/2//b/9v/2//b/9v/2//b/
9v/2//b/9P/0//P/8//0//T/9P/z//X/9f/1//X/8//z//P/8//z//T/9P/z//P/8v/y
//L/8v/y//L/8v/y//H/8f/x//H/8f/x//H/8//z//P/8//w//D/8P/w//D/8P/w//H/
8v/y//L/8f/v/+//8P/w//H/8f/x//L/8v/y//H/8f/y//L/8v/y//D/8P/w//H/8//z
//P/8//z//P/8//z//H/8f/x//H/8//z//P/8//x//H/8f/x//L/8v/y//L/8v/y//L/
8v/x//H/8f/x//P/8//z//P/8//z//P/8//x//H/8f/x//H/8f/y//L/8f/x//H/8f/y
//L/8v/y//L/8v/y//L/9P/y//L/8v/y//L/8v/y//L/8v/y//L/8v/y//L/8v/y//L/
8v/y//L/8v/y//L/8v/w//D/8P/w//L/8v/y//L/8P/w//D/8P/y//L/8v/y//L/8v/y
//L/8v/y//L/8v/0//T/9P/0//b/9v/2//b/9//4//n/+v/6//r/+v/6//z//P/8//z/
+v/6/w==
         </WaveFormData>
      </LeadData>
      <LeadData>
         <LeadByteCountTotal>10000</LeadByteCountTotal>
         <LeadTimeOffset>0</LeadTimeOffset>
         <LeadSampleCountTotal>5000</LeadSampleCountTotal>
         <LeadAmplitudeUnitsPerBit>4.88</LeadAmplitudeUnitsPerBit>
         <LeadAmplitudeUnits>��V</LeadAmplitudeUnits>
         <LeadHighLimit>2147483647</LeadHighLimit>
         <LeadLowLimit>268435456</LeadLowLimit>
         <LeadID>V2</LeadID>
         <LeadOffsetFirstSample>0</LeadOffsetFirstSample>
         <FirstSampleBaseline>0</FirstSampleBaseline>
         <LeadSampleSize>2</LeadSampleSize>
         <LeadOff>FALSE</LeadOff>
         <BaselineSway>FALSE</BaselineSway>
         <ExcessiveACNoise>FALSE</ExcessiveACNoise>
         <MuscleNoise>FALSE</MuscleNoise>
         <LeadDataCRC32>369013146</LeadDataCRC32>
         <WaveFormData>
9P/0//T/9P/0//T/9P/0//T/9P/0//T/9P/0//T/9P/0//T/9P/0//T/9P/0//T/9P/0
//T/9P/y//L/8v/y//L/8v/y//L/9P/0//T/9P/0//T/9P/0//T/9P/1//X/8//z//X/
9f/2//b/9v/4//n/+v/7//z//P/8//7///8AAAEAAQACAAUABQADAAEAAAD+//z/+v/3
//b/9P/0//L/8f/x//H/8//z//P/8f/x//D/8P/v/+z/7P/s/+z/7f/u/+7/7v/w/+7/
7v/v/+3/7f/t/+3/7f/u/+7/7v/w//D/8P/w//D/8f/x//H/7//v/+//7//w/+3/6//m
/+P/5//w/wAAFAAkADEAOwBHAFYAYgBkAF0AUgBGAD0ANQAgAPb/w/+i/5j/qv/N/+7/
BwAZACYAMQA3ADcAMwAtACcAIwAcABYADgAJAAgAAwD9//r/+v/6//n/+P/4//j/+P/3
//f/9v/2//b/9v/2//j/+P/4//j/+P/4//j/+P/4//n/+f/5//n/+f/5//n/+f/5//r/
+v/6//r/+v/6//r/+v/6//v/+//7//v/+//7//v//P/8//z//f/9//3//f/9//3//f8A
AAAAAAABAAEAAgACAAIAAwAEAAQABAAEAAUABQAGAAYACAAIAAgACAAJAAoACwAMAAwA
DQAOAA4ADwAQABEAFAAVABUAFgAXABgAGQAaABoAGwAcAB0AIAAhACIAJAAlACcAJwAp
ACwALQAuAC8AMQAyADQANgA4ADkAOgA8AD4APgA/AD8AQQBBAEEAQQBBAEEAQABAAEAA
QABAAEAAQAA/AD4APQA8ADsAOgA6ADcANQAyADEALgAuACsAKQAmACQAIgAgAB4AHAAa
ABgAFAASABAADgAPAA0ADAAKAAgABwAGAAUABgAFAAQABAABAAEAAQABAAAAAAD/////
////////////////////////////////////////////////AAAAAAAAAAAAAAAAAQAB
AAEAAQABAAEAAQACAAIAAgACAAIAAgACAAIAAgACAAIAAgACAAAAAAAAAAEAAQAAAAAA
AAD/////////////////////AAAAAAAAAAAAAAAAAAAAAP7//v/+//3//f/9//3//f//
//7//v/+//7//f/9//3//f/9//3//f/7//r/+v/6//z//P/8//z/+v/6//r/+v/7//v/
+//7//v/+//7//v/+f/5//n/+f/5//j/+P/4//r/+v/6//r/+v/6//r/+v/4//j/+P/4
//n/+f/5//n/9//3//j/+P/3//n/9//3//j/9v/2//b/9v/2//b/9v/2//j/+P/4//j/
9v/2//b/9v/2//b/9v/2//b/9v/2//b/+P/4//j/+P/2//b/9v/2//b/9v/2//b/9v/2
//b/9v/2//b/9v/2//j/+P/4//j/9//3//f/9//5//n/+v/6//r//P/9//7///8AAAAA
AAACAAMABAAFAAcACAAJAAkABwAFAAIAAAD8//r/9//2//T/9P/0//P/8//z//P/8//z
//H/8f/w//D/7//u/+7/7v/u/+//8P/w//D/8P/u/+7/7//v/+//7//v/+//8P/w//D/
8P/w//D/8P/w//H/8f/x//H/8f/x//H/8P/t/+v/6P/l/+v/9v8IABwAKgA1AD8ATQBc
AGgAaABdAFAAQgA7AC8AEADe/63/kP+S/67/1f/0/wkAGQAoADEANQA1AC8AJwAjAB8A
GgASAAwACQAGAAMA/f/6//r/+v/7//r/+v/6//j/9//3//b/+P/4//j/+P/4//j/+P/4
//j/+P/4//j/+P/5//n/+f/5//n/+f/5//f/9//4//j/+v/6//r/+v/6//r/+v/7//v/
+//7//v/+//7//z//P/8//3//f/9//3//f/9//3//v/+//7//////wAAAAAAAAEAAgAC
AAIAAgADAAMABAAEAAYABgAGAAQABQAGAAcACAAIAAkACgAMAA0ADgAPABAAEQARABIA
FQAWABcAGAAYABkAGgAbAB4AHwAgACIAIQAjACMAJQAoACkAKgArAC0ALgAwADIAMgAz
ADQANgA6ADoAOwA7ADsAOwA7ADsAPQA9ADwAPAA8ADwAPAA8ADoAOQA4ADcANgA1ADQA
NAAxAC8ALAArACgAKAAlACMAIAAeABwAGgAYABYAFAASABAADgAMAAoABwAFAAQAAgAE
AAMAAgABAAAA///+//7//f/9//3//f/8//z/+//7//v/+//7//v/+//7//v/+//7//v/
+//7//v/+//7//v/+//7//z//P/8//z//P/8//v/+//7//v/+//7//v//P/+//7//v/+
//z//P/8//z//P/8//z//P/6//r/+v/7//3//P/8//z/+//7//v/+//7//v/+//7//r/
+v/6//r/+v/6//r/+v/6//r/+v/5//n/+f/5//n/+f/4//j/+P/4//f/9//3//f/9//3
//f/+f/4//j/+P/4//j/+P/4//b/9v/2//b/9f/1//X/9f/1//X/9f/1//X/9f/1//X/
9f/0//T/9P/0//T/9P/0//T/9P/0//T/9P/0//T/9P/z//P/8//z//P/8//0//T/8//1
//X/8//y//T/9P/0//T/8v/y//L/8v/y//L/8v/y//L/8v/y//L/8v/y//L/8v/y//L/
8v/y//L/8v/y//L/8v/y//L/8//z//P/8//1//X/9v/2//b/+P/5//r/+//8//z//P/+
//3//v//////AgADAAMAAQD///z/+v/4//b/8//y//D/8P/w/+//7//t/+3/7f/t/+3/
7f/s/+z/6//q/+r/6v/q/+v/7P/s/+z/7P/q/+r/7f/t/+3/7f/r/+v/7P/s/+z/7P/s
/+z/7P/s/+3/7f/t/+3/7f/t/+3/7P/t/+n/5P/h/+X/7v/8/w4AHAAlAC8ANwBEAFAA
VABPAEgAPAAzAC0AHAD4/83/qv+g/6z/y//q/wEADwAeACsAMwA1ADMALQApACMAHgAY
ABAACQAEAAEA/f/6//r/+v/3//b/9v/2//b/9f/1//T/9P/0//T/9P/0//T/9P/0//T/
9P/0//T/9P/1//X/9f/z//P/8//z//P/8//0//T/9P/0//T/9P/0//T/9P/1//X/9f/1
//X/9//3//j/+P/2//f/9//3//n/+f/5//n/+P/4//j/+f/5//r/+v/6//3//v/+//7/
/v//////AAD+/wAAAAAAAAAAAQACAAMABAAEAAUABgAEAAUABgAHAAgACQAJAAoACwAM
AA0ADgAQABEAEgATABIAEwAUABYAGQAbABsAHQAeAB8AIAAhACEAIgAkACYAKAApACoA
LAAsACwALQAtAC8ALwAvAC8AMQAxADAAMAAuAC4ALgAuAC4ALQAsACsALAArACoAKgAn
ACUAIgAhAB8AIAAeAB0AGgAYABYAFAAUABIAEAAOAAwACgAIAAYABQADAAIAAAAAAP//
/v/9//z/+//6//r/+f/5//n/+f/4//j/9//3//f/9//3//f/9//3//f/9//1//X/9f/1
//f/9//3//f/9//3//j/+P/4//j/+P/4//n/+f/5//n/+f/5//n/+v/6//r/+v/6//r/
+v/6//r/+v/6//r/+v/6//r/+v/7//v/+v/6//r/+f/5//n/+f/5//n/+f/5//j/+P/4
//j/+P/4//j/+P/4//j/+P/3//f/9//3//f/9//2//b/9v/2//X/9f/1//X/9f/1//X/
9f/0//T/9P/0//T/9P/0//T/9P/0//T/9f/1//X/9f/1//X/9f/1//P/8//z//P/8//y
//L/8v/y//L/8v/y//L/8v/y//L/8v/y//L/8v/x//H/8f/x//H/8f/y//L/8//x//H/
8f/y//L/8v/y//L/8v/y//L/8v/y//L/8v/y//L/8v/y//L/8v/y//L/8v/y//L/8v/y
//D/8P/w//D/8P/w//D/8P/y//L/8v/y//H/8f/x//H/9f/1//b/9v/0//b/9//4//n/
+v/6//r//v///wAAAQABAAIAAwADAAEA///8//r/+P/2//P/8v/w//D/8P/v/+//7//v
/+//7//t/+3/7P/s/+v/6v/q/+r/6v/r/+z/7P/s/+z/6v/q/+v/6//r/+v/6//r/+z/
6v/q/+r/6v/s/+z/7P/t/+3/7f/t/+3/7f/t/+z/6//p/+T/3//h/+j/+P8MABwAKQAz
AD0ATABaAGIAXQBSAEYAOwAzACQA/v/N/6T/lv+i/8H/4v///xEAIAAtADUANwAzACsA
JwAhABwAFAAOAAcABAABAPv/+P/4//j/9//2//b/9v/0//P/8//y//T/9P/0//T/9P/0
//T/9P/0//T/9P/0//T/9f/1//X/9f/1//X/9f/1//X/9v/2//b/9v/2//b/9P/0//T/
9f/1//X/9f/1//X/9f/2//b/9v/3//f/9//5//n/+f/5//r/+v/6//v/+//8//z//P/9
//7//v/+//7//////wAAAAACAAIAAgACAAMABAAFAAYABgAHAAgACAAJAAoACwAMAA0A
DQAOAA8AEAARABIAFgAXABgAGQAaABsAHAAeAB8AIQAhACMAJgAnACgAKQArACwALgAw
ADIAMwA0ADYAOAA4ADkAOQA7ADsAOwA7ADsAOwA6ADoAOgA6ADoAOgA6ADkAOAA3ADYA
NQA0ADQAMQAvACwAKwAqACoAJwAlACIAIAAeABwAGAAWABQAEgAQAA4ADAAKAAkABwAG
AAQAAgABAAAA///+//3//P/8//v/+//7//v//P/8//v/+//5//n/+f/5//v/+//7//v/
+f/5//n/+f/5//n/+f/5//n/+f/6//r/+v/6//r/+v/7//v/+//7//v/+//7//z//P/8
//z//P/+//7//v/+//z//P/8//z//v/+//7////9//z//P/8//v/+//7//v/+//7//v/
+//6//r/+v/6//r/+v/6//r/+P/4//j/9//5//n/+f/5//n/+P/4//j/9v/1//X/9f/3
//f/9//3//X/9P/0//T/9P/0//T/9P/0//T/9P/0//P/8//z//P/8//z//P/8//z//P/
8//z//P/8v/y//L/8v/y//L/8v/y//L/8v/y//L/8v/y//L/8f/x//H/8f/x//H/8v/y
//P/8f/z//P/8v/y//L/8v/y//L/8v/y//L/8v/y//L/8v/y//L/8v/y//D/8P/w//D/
8v/y//L/8v/w//D/8P/w//D/8f/x//H/8//1//X/9v/2//b/+P/5//j/+f/6//r/+//+
/wAAAgABAAEAAgADAAEA///9//r/+P/2//T/8f/w/+7/7v/u/+//7//v/+//7//v/+3/
7f/q/+r/6f/o/+r/6v/q/+v/7P/s/+z/7P/s/+z/7f/t/+v/6//r/+v/6v/q/+r/6v/s
/+z/7P/s/+3/7f/t/+3/7f/t/+3/7P/r/+n/5P/h/+P/7v/+/xAAIgAvADcAQQBQAF4A
ZABdAFAAQgA5ADEAGgDw/7v/lv+M/57/wf/k//3/EQAgACkAMQAzAC8AKQAjAB0AGAAS
AAoABwAGAAEA+//4//j/+P/3//b/9v/2//b/9f/1//T/9P/0//T/9P/2//b/9v/2//b/
9v/2//b/9P/1//X/9f/1//X/9f/1//f/9//4//j/9v/2//b/9v/4//j/+P/5//n/+f/5
//n/9//3//j/+P/4//n/+f/5//v/+//7//v//P/8//z//f/9//7//v/+////AAAAAAAA
AAABAAEAAgACAAQABAAEAAQABQAGAAcACAAIAAkACgAMAA0ADgAPAA4ADwAPABAAEwAU
ABUAFgAWABcAGAAZABwAHQAeACAAIQAjACMAJQAmACcAKAApAC0ALgAwADIANAA1ADYA
OAA4ADgAOQA5ADsAOwA7ADsAPQA9ADwAPAA6ADoAOgA6ADgANwA2ADUANAAzADIAMgAx
AC8ALAArACgAKAAlACMAIAAeABwAGgAYABYAFAASABAADgAMAAoACQAHAAYABAAEAAMA
AgABAAAA///+//7/+//7//v/+//8//z/+//7//v/+//7//v/+f/5//n/+f/7//v/+//7
//n/+f/5//n/+//7//z//P/8//z//P/8//3//f/9//3//f/9//3//v/8//z//P/8//7/
/v/+//7//v/+//7//v/+//7//v////3//P/8//z//f/9//3//f/7//v/+//7//r/+v/6
//r/+v/6//r/+v/6//r/+v/5//n/+f/5//n/+f/4//j/+P/4//f/9//3//f/9//3//f/
9//2//b/9v/2//b/9v/2//b/9v/2//b/9f/1//X/9f/1//X/9f/1//X/9f/1//X/9f/0
//T/9P/2//b/9v/2//T/9P/0//T/9P/0//T/9P/z//P/8//z//P/8//0//T/8//z//P/
8//0//T/9P/0//T/9P/0//T/9P/y//L/8v/y//T/9P/0//T/9P/0//X/9f/1//X/9//3
//j/+P/4//r/+//8//3//v/+//7/AAABAAIAAwADAAQAAwADAAEA///8//r/+P/2//P/
8v/w//D/8P/v/+//7//x//H/8f/v/+3/7P/s/+v/7P/s/+z/7P/t/+7/7v/u/+7/7P/s
/+3/6//r/+v/6//r/+z/7P/s/+7/7v/u/+7/7v/v/+//7//v/+//7//v//D/7f/r/+j/
5//n//D/AAASACAAKwA1AD8ATgBaAGAAWQBOAEIAOQAxABoA8v/D/6D/lv+m/8f/6P//
/w8AIAAtADMANQAxACsAJQAhABwAFgAOAAkABgAFAP3/+v/6//r/+f/4//j/+P/4//f/
9//2//b/9v/2//b/9v/2//b/9v/2//b/9v/2//b/9//3//f/9//3//f/9//3//f/+P/4
//r/+v/6//r/+P/4//j/+f/5//n/+f/5//n/+f/6//r/+v/7//v/+//7//v/+//7//z/
/P/8//3//f/+//7//v///wAAAAAAAAAAAQABAAIAAAACAAIAAgACAAMABAAFAAYABgAH
AAgACAAJAAoACwAKAAsACwAMAA0ADgAPABAAEgATABQAFQAYABkAGgAcABsAHQAdAB8A
IgAjACQAJQAlACYAKAAqACwALQAuADAAMgAyADMAMwAzADMAMwAzADMAMwAyADIAMgAy
ADIAMgAwAC8ALgAtAC4ALQAsACwAKQAnACQAIwAiACIAHwAdABoAGAAWABQAFAASABAA
DgAKAAgABgAEAAUAAwACAAAAAAD///7//f/8//v/+v/6//n/+f/5//n/+P/4//f/9//3
//f/9//3//f/9//3//f/9//3//f/9//3//f/9//3//n/+f/6//r/+P/4//j/+P/5//n/
+f/5//v/+//7//z/+v/6//r/+v/6//r/+v/6//r/+v/6//r/+v/6//r/+//7//r/+v/6
//n/+f/5//n/+f/5//n/+f/4//j/+P/4//j/+P/4//j/+P/4//j/9//3//f/9//3//f/
9v/2//b/9v/1//X/9f/1//X/9f/1//X/9P/0//T/9P/0//T/9P/0//T/9P/0//P/8//z
//P/8//z//P/8//z//P/8//z//P/8v/y//L/8v/y//L/8v/y//L/8v/y//D/8P/w//D/
8f/x//H/8f/x//H/8v/y//H/8f/x//P/8P/y//L/8v/y//L/8v/y//L/8v/y//L/8v/w
//D/8P/w//L/8v/y//L/8f/w/+//7v/w//D/8P/w//D/8P/w//D/8P/w//H/8f/x//H/
8//z//T/9P/0//b/9f/2//f/+P/4//j/+v/7//z//f/9//7/AQABAP///f/8//r/+P/2
//P/8v/w//D/7v/t/+3/7f/t/+3/7f/r/+v/6v/q/+n/6P/o/+j/6P/p/+r/6v/q/+j/
5v/m/+f/5//n/+f/5//n/+j/6P/o/+j/6P/o/+j/6v/r/+v/6//r/+v/6//r/+r/6f/n
/+L/3//f/+L/8P8CABQAIQArADUAQABQAFgAVwBQAEgAOwAzACoADgDf/7T/mv+c/7X/
2P/1/wkAGAAnAC8ANQAzAC8AKQAjACAAGgASAAsABgADAPv/+P/4//j/9f/0//T/9P/0
//P/8//y//L/8v/y//L/8v/y//L/8v/w//D/8P/w//L/8//z//P/8//z//P/8//z//P/
9P/0//T/9P/0//T/9P/0//T/9f/1//X/9f/1//X/9f/2//b/+P/5//n/+f/5//n/+f/5
//j/+P/4//n/+f/6//r/+v/7//z//P/8//z//f/9//7//v8AAAAAAAAAAAEAAgADAAQA
BAAFAAYABgAHAAgACQAKAAsACwAMAA0ADgAPABAAEgATABQAFQAWABcAGAAaABkAGwAb
AB0AIAAhACIAIwAlACYAKAAqACoAKwAsAC4AMAAwADEAMQA1ADUANQA1ADUANQA0ADQA
NAA0ADQANAA0ADMAMgAxADAALwAuAC4ALQArACgAJwAmACYAIwAhAB4AHAAaABgAFgAU
ABIAEAAQAA4ADAAKAAkABwAGAAQAAgABAAAA//8AAP///v/+//v/+//7//v//P/8//v/
+//7//v/+//7//v/+//7//v/+//7//v/+//7//v/+//7//v/+//8//z//P/8//z//P/9
//3//f/9/////////wAA/v/+//7//v/+//7//v/+/wAAAAAAAAAA/v/+//7///////7/
/v/+//3//f/9//3//f/9//3//f/+//7//v/+//z//P/8//z//P/8//z/+//7//v/+//7
//v/+v/6//r/+v/5//n/+f/5//n/+f/5//v/+v/6//r/+P/4//j/+P/4//j/+P/4//n/
+f/5//n/+f/5//n/+f/3//f/9//3//n/+P/4//j/+P/4//j/+P/4//j/+P/4//j/+P/4
//j/9//3//f/9//3//f/+P/4//f/9//3//n/+P/2//b/9v/2//b/9v/2//b/9v/2//b/
9v/2//b/9v/2//b/9v/2//b/9v/2//b/9v/2//b/9v/2//b/9v/2//b/9v/2//b/9v/4
//j/+P/4//b/9v/2//b/9v/3//f/9//3//n/+f/6//r/+v/8//3//v///wAAAAACAAQA
BQAGAAUABQAGAAcABQADAAEA/v/8//r/+P/1//b/9P/0//T/8//z//P/8//1//X/8//z
//D/8P/v/+7/7v/u/+7/7//w//D/8P/w/+7/7v/v/+//7//v/+//7//w//D/8P/w//D/
8P/w//D/8f/x//H/8f/x//H/8f/w/+3/6f/m/+P/5f/w/wAAEgAkAC8AOQBFAFQAYgBm
AF8AUgBEADkAMwAgAPT/wf+e/5b/qP/J/+z/BQAXACYAMQA3ADkANQAtACcAIQAeABYA
DAAHAAYAAwD9//r/+v/6//n/+P/4//j/+P/3//f/9v/2//b/9v/2//b/9v/2//b/+P/4
//j/+P/4//n/+f/5//n/+f/5//n/+f/5//r/+v/4//j/+P/4//j/+P/4//n/+f/5//n/
+f/5//n/+v/6//r/+//7//v/+//7//v/+//8//z//P/9//3//v/+//7///8AAAAAAAAA
AAEAAQACAAIABAAEAAQABAAFAAYABwAIAAgACQAKAAwADQAOAA8ADgAPAA8AEAATABQA
FQAWABgAGQAaABsAHAAdAB4AIAAhACMAIwAlACgAKQAqACsALwAwADIANAA0ADUANgA4
ADgAOAA5ADkAPQA9AD0APQA9AD0APAA8ADwAPAA8ADwAOgA5ADgANwA2ADUANAA0ADEA
LwAsACsAKAAoACUAIwAiACAAHgAcABgAFgAUABIAEgAQAA4ADAALAAkACAAGAAQAAwAC
AAEAAAD///7//v/9//3//f/9//z//P/7//v/+//7//v/+//5//n/+f/5//v/+//7//v/
+//7//v/+//7//v//P/8//z//P/8//z//f/9//3//f/7//v/+//8//z//P/8//z//P/8
//z//P/+//7//v/+//7//v/+/////f/8//z//P/9//3//f/9//3//f/9//3//P/8//z/
/P/8//z//P/8//z//P/8//v/+f/5//n/+f/7//r/+v/6//r/+f/5//n/+f/5//n/+f/5
//j/+P/4//j/+P/4//j/9v/2//b/9v/3//f/9//3//f/9//3//f/9//3//f/9//3//b/
9v/2//b/9v/2//b/9v/2//b/9v/0//T/9P/0//X/9f/1//X/9f/1//b/9v/1//X/9f/3
//j/9v/2//b/9v/2//b/9v/2//b/9v/2//b/9v/2//b/9v/2//b/9v/2//b/9v/2//b/
9P/0//T/9P/2//b/9v/2//b/9v/2//b/9v/2//b/9v/2//b/9v/2//T/9P/0//T/9v/2
//b/9v/0//T/9P/0//T/9P/0//T/9v/2//b/9v/2//b/9v/2//b/9v/2//b/9v/2//b/
9v/3//f/9//3//n/+f/6//r//P/+////AAABAAIAAgACAAQABQAGAAcABwAIAAkACQAJ
AAcABAACAAAA/v/7//r/9v/2//b/9f/1//X/9f/1//X/8//z//L/8P/v/+7/7v/u/+7/
7//w//L/8v/y//D/8P/x//H/8f/x//H/8f/y//L/8v/y//L/8v/y//L/8//z//P/8//z
//P/8//0//P/8f/q/+f/6f/w/wAAFAAkADEAOwBDAFAAYABmAGEAVgBIAD0ANQAmAAIA
z/+o/5r/pv/D/+b///8TACQALwA1ADkANQAvACkAIwAeABoAEgANAAgABwABAP7//v/+
//3//P/8//z//P/7//v/+v/6//r/+v/6//r/+v/6//r/+v/6//r/+v/8//3//f/9//v/
+//7//v//f/9//7//v/+//7//v/+//7//v/+////////////////////AAAAAAAAAQAB
AAEAAQABAAEAAQAEAAQABAAFAAMABAAEAAQABQAGAAYABgAGAAcABwAIAAgACgAKAAoA
CgALAAwADQAMAAwADQAOAA4ADwAQABEAEgATABMAFAAVABYAFwAYABoAGwAcAB0AHgAf
ACAAIgAjACUAJQAnACoAKwAsAC0ALwAwADIANAA0ADUANgA4ADgAOAA5ADkAPQA9AD0A
PQA/AD8APgA+ADwAPAA8ADwAPAA7ADoAOQA4ADcANgA2ADUAMwAwAC8ALgAuACsAKQAm
ACQAIgAgAB4AHAAaABgAFgAUABIAEAAPAA0ADAAKAAoACQAIAAcABgAFAAQABAADAAMA
AwADAAIAAgABAAEAAQABAAEAAQABAAEAAQABAAEAAQABAAEAAQABAAEAAQD/////AAAA
AAAAAAAAAAAAAgADAAQABQADAAMAAwAEAAYABgAGAAYABAAEAAQABAAEAAQABAAEAAQA
BAAEAAUABQAEAAQABAADAAMAAwADAAMAAwADAAMAAgACAAIAAgACAAIAAgACAAIAAgAC
AAEAAQABAAEAAQABAAAAAAAAAAIAAQABAAEA//////////8BAAAAAAAAAAAAAAAAAAAA
/v/+//7//v////////////////////////////////////7//v/+//7//v/+//7//v/+
//7//v/+//7//v/+//3//f/9//3//f/9//7//v///////f/9//7//P/8//z//P/8//z/
/P/8//z//P/8//z//P/8//z//P/8//z//P/8//z//P/8//z//v/+//7//v/8//z//P/8
//z//P/8//z//P/8//z//P/8//z//P/8//7//v/+/////f/9//3///8BAAIAAgACAAIA
AwAEAAUABgAGAAYACAAJAAoACwALAAkACQAIAAUABAACAAEAAAD///3//f/8//r/+v/5
//n/9//3//f/9//z//P/8v/y//T/9P/1//b/9P/1//b/9v/2//b/9P/0//P/8//z//P/
9f/1//b/9v/0//T/9P/0//b/9v/3//f/9//3//f/9//1//T/8//v/+z/6//t//j/CAAa
ACgAMQA5AEMAUgBcAFwAVwBMAEAAOwA1ACAA+P/P/7T/sP/E/+P/AAATACMAMAA7AEEA
QQA9ADcAMwAtACYAIAAYABEADgALAAMAAAAAAAAA///+//7//v/+//3//f/8//7//v/+
//7//P/8//z//P/8//z//P/8//z//f/9//3//f/9//3//f/9//3//v/+//7//v/+//7/
/v/+//7///////////////////8AAAAAAAABAAEAAQABAAEAAQABAAIAAgACAAMAAwAE
AAQABAAFAAYABgAGAAYABwAHAAgABgAIAAgACAAKAAsADAANAAwADAANAA4ADgAPABAA
EQAUABUAFQAWABUAFgAXABgAGgAbABwAHQAeAB8AIAAiACMAJQAlACcAKgArACwALQAt
AC4AMAAyADQANQA2ADgAOAA4ADkAOQA9AD0APQA9AD4APQA7ADoAOgA6ADoAOgA6ADkA
OAA3ADYANQA0ADQANQAzADAALwAsACwAKQAnACYAJAAiACAAHgAcABoAGAAWABQAEgAQ
ABEADwAOAAwACgAJAAgABwAGAAUABAAEAAMAAwADAAMAAgACAAEAAQABAAEAAQABAAEA
AQABAAEA//////////8BAAEAAQABAAMAAwAEAAQABAAEAAQABAADAAMAAwADAAUABQAF
AAYABgAGAAYABgAEAAQABAAEAAYABgAGAAYABgAGAAYABwAFAAQABAAEAAUABQAFAAUA
BQAFAAUABQAEAAQABAAEAAQABAAEAAQABAAEAAQAAwADAAMAAwADAAEAAAAAAAAAAgAB
AAEAAQADAAMAAwADAAEAAAAAAAAAAgACAAIAAgAAAAAAAAAAAP//////////////////
/////////////////v/+//7//v/+//7//v/+//7//v/+//7//v/+//7////////////9
//3//v/+////////////AAD+//7//v/+//7//v/+//7//v/+//7//v/+//7//v/+//7/
/v/+//7/AAAAAAAAAAD+//7//v/+//7//v/+//7//v/+//7//v/+//7//v/+//7//v/+
//7//v/+//7//v8AAAAAAAAAAAEAAgADAAQABgAGAAYABgAHAAgACQAKAAsADAANAA4A
EAAQAA==
         </WaveFormData>
      </LeadData>
      <LeadData>
         <LeadByteCountTotal>10000</LeadByteCountTotal>
         <LeadTimeOffset>0</LeadTimeOffset>
         <LeadSampleCountTotal>5000</LeadSampleCountTotal>
         <LeadAmplitudeUnitsPerBit>4.88</LeadAmplitudeUnitsPerBit>
         <LeadAmplitudeUnits>��V</LeadAmplitudeUnits>
         <LeadHighLimit>2147483647</LeadHighLimit>
         <LeadLowLimit>268435456</LeadLowLimit>
         <LeadID>V3</LeadID>
         <LeadOffsetFirstSample>0</LeadOffsetFirstSample>
         <FirstSampleBaseline>0</FirstSampleBaseline>
         <LeadSampleSize>2</LeadSampleSize>
         <LeadOff>FALSE</LeadOff>
         <BaselineSway>FALSE</BaselineSway>
         <ExcessiveACNoise>FALSE</ExcessiveACNoise>
         <MuscleNoise>FALSE</MuscleNoise>
         <LeadDataCRC32>2664279070</LeadDataCRC32>
         <WaveFormData>
8v/y//L/8v/y//L/8v/y//L/8v/y//L/8v/y//L/8v/y//L/8v/y//L/8v/y//L/8v/y
//L/8v/y//L/8v/y//D/8P/w//D/8P/x//H/8f/x//H/8f/x//H/8f/x//H/8P/w//D/
8v/z//P/9P/0//b/9v/2//j/+v/7//z//f/+//7/AAABAAEAAQABAP//AAD///7//P/7
//n/+P/4//b/9v/2//X/9//3//f/9v/0//P/8v/y//D/8P/v/+//7v/u/+7/7v/u/+z/
7P/s/+r/6f/p/+r/6v/q/+r/6v/s/+z/7P/s/+3/7f/t/+3/6//s/+z/7P/r/+n/5v/g
/93/4v/w/wQAIAA8AFYAcgCUALYAzwDVANUA0QDAAKsAlwByACoAzv93/zH/IP9C/2n/
g/+c/6//vf/L/9P/2P/e/+X/6v/s/+v/6//s/+3/7f/s/+z/7P/t/+7/7v/u/+//7//v
//D/8P/w//H/8f/x//L/8v/y//L/8//z//P/8//1//X/9v/2//b/9//3//b/9v/2//b/
9v/3//f/9//3//f/9//3//j/+P/4//j/+P/4//n/+f/5//n/+v/6//r/+v/6//v/+//7
//v//P/8//3//f/+//7//v8AAAAAAAABAAEAAQABAAIABAAEAAUABQAFAAcACAAIAAkA
CQAKAAsADAANAA4ADwAPABAAEQATABMAFAAVABQAFgAXABkAHAAdAB4AHwAgACEAIwAk
ACYAJwAoACkAKAApACsALAAtAC4ALgAvAC8ALwAwADAAMAAwADEAMQAxADEAMAAvADAA
LwAuAC4AKwAqACkAKAAqACgAJgAmACMAIgAiACEAIgAhACAAIAAeAB0AGwAZABkAFwAV
ABMAEQAQAA4ADgAOAAsACQAJAAcABgAEAAMAAgABAAAA///+//3//P/7//v/+v/5//n/
+f/5//n/+f/5//j/+P/4//n/+f/6//r/+v/6//v//P/8//z//P/9//z//P/9//3/////
////AAACAAIAAwAEAAIAAgACAAIABAAEAAQABAAEAAQABQAGAAQAAwADAAMABAAEAAMA
AwAEAAQABAAEAAQAAwADAAIAAgACAAIAAQABAAEAAAAAAAAAAAD////////+//3//P/+
//7//v/+//7//v/9//3//P/8//z//P/7//v/+//7//n/+f/5//j/+v/5//n/+f/5//n/
+f/4//j/+P/4//j/9//3//f/9//3//f/9v/2//b/9v/3//f/9v/2//X/9f/1//b/9v/2
//b/9v/1//X/9f/1//X/9f/3//X/9P/2//T/9P/0//T/9P/0//T/9P/0//T/9P/0//T/
9P/0//T/9P/0//T/9P/0//T/9P/0//T/9v/2//b/9v/0//T/9P/0//T/9P/0//T/9P/0
//T/9f/z//P/8//z//P/8//z//P/8//z//T/9P/0//b/9//3//j/+P/6//r/+v/8//z/
/f8AAAEAAgACAAIAAwADAAMAAwABAAAA///+//z/+//5//j/+P/4//j/+P/3//f/9//3
//b/9P/z//L/8v/y//L/8f/x//D/8P/w//D/7v/s/+z/7P/s/+v/6//s/+z/7P/s/+z/
7P/s/+z/7P/t/+3/7f/t/+3/7v/u/+7/6//p/+b/4v/h/+r/+v8OACoARgBeAHwAogDC
ANMA2QDXAM0AuACfAIkAWAACAKb/T/8b/yL/Tv9x/4n/oP+x/8H/z//X/9z/4v/p/+z/
7v/t/+3/7v/v/+//7v/u/+7/7//w//D/8P/x//H/8f/y//L/8v/z//P/8//0//T/9P/0
//X/9f/1//X/9f/1//b/9v/2//f/9//2//b/9v/2//b/9//3//f/9//1//X/9f/2//j/
+P/4//j/+P/5//n/+f/5//r/+v/6//r/+v/7//v/+//7//z//P/9//3//v/+//7/AAAA
AAAAAQABAAEAAQACAAQABAAFAAUABQAHAAgACAAJAAkACgALAAwADQAOABEAEQASABMA
FQAVABYAFwAYABoAGwAdAB4AHwAgACEAIgAjACUAJgAoACkAKgArACwALQAvADAAMQAy
ADIAMwA1ADUANgA2ADQANAA1ADUANQA1ADQAMwA0ADMAMgAyAC8ALgAtACwALAAqACgA
KAAlACQAJAAjACIAIQAgACAAHgAdABsAGQAZABcAFQATABEAEAAOAA4ACgAHAAUABQAF
AAQAAgABAAAA///+//3//P/7//r/+f/5//j/9//3//n/+f/5//n/+f/4//j/+P/3//f/
+P/4//j/+P/5//r//P/8//z//f/8//z//f/9/////////wAAAAAAAAEAAgACAAIAAgAC
AAIAAgACAAIAAgACAAMABAAEAAMAAwADAAQABAADAAMAAgACAAIAAgACAAEAAQAAAAAA
AAAAAP////////7//v/+//7//f/9//3//P/7//r//P/8//z//P/6//r/+f/5//r/+v/6
//r/+f/5//n/+f/5//n/+f/4//j/9//3//f/9//3//f/9v/2//b/9v/2//X/9f/1//X/
8//z//L/8v/0//T/9f/1//T/9P/z//P/8//0//T/9P/y//L/8f/x//P/8//z//P/8//z
//T/8v/y//T/9P/0//T/8v/y//L/8v/w//D/8P/w//L/8v/y//L/8v/y//L/8v/y//L/
8//z//H/8f/x//H/8f/x//H/8f/x//L/8v/y//T/9f/1//b/9v/4//j/+P/6//r/+//8
//3//v/+/wAAAQABAAEAAQD///7//f/8//r/+f/3//b/9v/2//b/9v/z//P/8//z//L/
8P/v/+7/7v/u/+7/7f/v/+7/7v/u/+7/7P/q/+r/7P/s/+v/6//q/+r/6v/q/+r/6v/q
/+r/6v/r/+v/6//r/+v/7P/s/+r/6//p/+b/4P/d/+L/7v8CABoANABKAGAAfgCeALMA
uwC7ALUApACNAHkAWgAaAMj/d/8z/yD/Pv9j/3v/kv+p/7n/xf/P/9b/3P/j/+j/7P/t
/+3/7P/r/+v/6//s/+3/7//w//D/8P/x/+//7//w//D/8P/x//H/8f/y//L/8v/y//P/
8//z//P/8//z//T/9P/0//X/9f/0//T/9P/0//T/9f/1//X/9f/1//X/9f/2//b/9v/2
//b/+P/5//n/+f/5//r/+v/6//r/+v/7//v/+//7//z//P/7//v//P/8//z//v/+//7/
//////////8AAAIAAgADAAUABQAHAAgABgAHAAcACAAJAAoACwAMAA0ADQAOAA8AEwAT
ABQAFQAUABYAFwAZABoAGwAcAB0AIAAhACMAJAAmACcAKAApACgAKQArACwALwAwADAA
MQAxADEAMgAyADIAMgAzADMAMwAzADIAMQAwAC8ALgAuAC0ALAArACoAKgAoACYAJgAl
ACQAJAAjACIAIQAgACAAHgAdABsAGQAZABcAFQATABEAEAAOAA4ADAAJAAcABwAFAAQA
AgABAAAA///+//3//P/7//r/+f/5//j/9//3//f/9//3//f/+f/4//j/+P/3//f/+P/4
//j/+P/5//r/+v/6//r/+//8//z//f/9/////////wAAAAAAAAEAAgAEAAQABAAEAAQA
BAAEAAQAAgACAAMABAAGAAUABQAFAAQABAADAAMABAAEAAQABAAEAAMAAwACAAIAAgAC
AAEAAwADAAIAAgACAAIAAQABAAEAAAD///7//v/+//7//v/+//7//f/9//z//P/8//z/
/f/9//3//f/7//v/+//6//z/+//7//v/+//7//v/+v/6//r/+v/6//n/+f/5//n/+f/5
//j/+P/2//b/9//3//j/+P/3//f/9f/2//b/9v/2//b/9f/1//X/9f/1//X/9f/1//T/
9v/2//b/9v/2//b/9v/2//b/9v/0//T/9P/0//b/9v/2//b/9P/0//T/9P/2//b/9v/2
//T/9P/0//X/9f/1//X/9f/1//X/9f/1//X/9f/2//b/+P/6//v/+//6//r//P/8//z/
/v/+////AAABAAIAAgAEAAUABQAFAAUAAwACAAEAAAD+//3/+//6//r/+v/6//z/+//7
//v/+//6//j/9//2//b/9v/2//X/9f/0//T/9P/0//L/8P/w//D/8P/v/+//8P/w//D/
7v/u/+7/7v/w//D/8f/x//H/8f/x//L/8v/y//H/7//s/+b/4f/i/+7/AgAaADgAUgBs
AIwAsADLANcA2wDXAMgAsQCdAIAAQgDo/4//Q/8i/zr/Zf+B/5r/rf+9/83/1//e/+L/
6f/w//D/8f/x//L/8//z//L/8v/y//P/9P/0//T/9f/1//X/9v/2//j/+f/5//n/+P/4
//j/+P/5//n/+f/5//v/+//8//z/+v/7//v/+v/8//z//P/8//v/+//7//v/+//7//v/
/P/8//z//P/8//z//f/9//3//f/+//7//v/+//7///////////8AAAAAAQABAAIAAgAC
AAQABAAEAAUABQAFAAUABgAIAAgACQAJAAkACwAMAAwADQANAA4ADwAQABEAEgAVABUA
FgAXABkAGQAaABsAHAAeAB8AIQAiACMAJAAlACgAKQArACwALAAtAC4ALwAvAC8AMAAw
ADAAMAAvAC8ALwAvADAAMAAuAC4ALwAvAC0ALQAsACsAKgApACgAKAAnACYAJQAkACQA
IgAgACAAHQAcABwAGwAaABkAGAAYABYAFQATABEAEQAPAA0ACwAJAAgABgAGAAYAAwAB
AAEA/f/8//r/+f/4//f/9v/1//b/9f/0//P/8//y//H/8f/x//H/8f/x//H/8P/w//D/
8f/x//L/8v/y//L/8//0//T/9P/0//X/9P/0//X/9f/3//f/9//4//j/+P/5//r/+v/6
//r/+v/8//z//P/8//z//P/9//7//v/9//3//f/8//z/+//7//r/+v/6//r//P/7//v/
+v/6//r/+v/5//n/+f/4//j/9v/2//X/9f/3//b/9f/0//T/9P/0//T/9P/0//P/8//y
//L/8v/y//H/8f/x//H/7//v/+//7v/w/+//7//v/+//7//v/+7/7v/u/+7/7v/t/+3/
7f/t/+3/7f/s/+z/7P/s/+3/7f/u/+7/7f/t/+v/7P/s/+z/7P/s/+v/6//t/+3/7f/t
/+3/6//s/+7/7P/s/+z/7P/s/+z/7P/s/+z/7P/s/+z/7P/q/+r/6v/q/+r/6v/q/+r/
6//r/+v/6//r/+v/6//r/+v/6//r/+z/7P/s/+7/7//v//D/8P/y//L/8v/0//T/9f/2
//f/+P/4//r/+//7//v/+//5//j/9f/0//L/8f/v/+7/7v/u//D/8P/v/+//7//v/+7/
7P/p/+j/6P/o/+r/6f/p/+j/6P/o/+j/5v/m/+b/5v/m/+P/4//k/+T/5P/k/+T/5P/k
/+T/5P/l/+f/5//n/+f/5v/m/+b/5f/l/+D/3P/Z/97/6v/+/xgANABQAGoAigCsAMUA
zwDPAMkAtgCdAIkAZgAeAML/af8h/xD/NP9b/3f/kP+l/7P/wf/L/9D/1v/d/+L/5P/l
/+X/5v/p/+n/5v/m/+b/5//q/+r/6v/r/+v/6//s/+z/7P/t/+3/7f/u/+7/7v/u/+//
7//v/+//7//v//D/8P/w//H/8f/w//D/8P/w//D/7//v/+//7//x//H/8f/y//L/8v/y
//L/8v/z//P/8//z//T/9P/0//T/9P/1//X/9//3//j/+P/3//f/+P/4//j/+v/6//r/
+//7//v/+//8//7//v////////8BAAIAAgADAAMABAAHAAgACQAKAAsACwAMAA0ADwAP
ABAAEQASABQAFQAXABYAFwAYABkAHAAdAB8AIAAiACMAJAAlACQAJQAnACgAKQAqACoA
KwAsAC0ALwAwAC4ALgAvAC8ALwAvAC4ALQAsACsAKgAqACkAKAAnACYAJgAkACIAIgAh
ACAAIAAfABwAGwAaABoAGAAXABUAEwATABEADwANAAsACgAIAAgABgADAAEAAQABAAAA
/v/9//z/+//6//n/+P/3//b/9f/1//T/8//z//P/8//z//P/9f/0//T/9P/1//X/9v/2
//T/9P/1//b/+P/4//j/+f/4//j/+f/5//v/+//7//z//P/8//3//v/+//7//v/+/wAA
AAAAAAAAAAAAAAEAAgACAAEAAQABAAIAAgABAAEAAAAAAAAAAAD+//3//f/8//7//v/+
//3//f/9//z//P/8//z/+//7//v/+v/5//j/+v/6//r/+v/4//j/9//3//b/9v/2//b/
9f/1//X/9f/1//X/9f/0//T/8//z//P/8//z//P/8v/y//L/8v/y//P/8//z//P/8//z
//L/8v/y//L/8//z//L/8v/x//H/8f/y//L/8v/w//D/7//v//H/8f/x//H/7//v/+7/
8P/w//D/8P/w//D/8P/w//D/8P/u/+//7//v/+//7//v/+//8f/x//H/8f/w//D/8P/y
//P/8//0//T/9v/2//b/+P/6//v//P/9//z//P/+/////////////f/6//n/+P/2//X/
8//y//L/9P/0//T/8//z//P/8//y/+7/7f/s/+z/7P/s/+v/6//q/+r/6v/q/+j/5v/m
/+b/5v/l/+X/5v/o/+j/6P/o/+j/6P/o/+j/5//n/+f/5//p/+r/6v/q/+n/5//k/+D/
3f/i//D/AgAaADQATgBmAIYApgC9AMcAwwC9AKoAkQB9AFoAEgC8/2X/I/8W/zj/Xf93
/5D/pf+1/8P/z//S/9j/3//m/+j/6f/p/+j/6f/r/+r/6v/q/+v/7P/s/+z/7f/v/+//
8P/w/+7/7//v/+//8P/w//D/8P/v/+//7//v//H/8f/y//L/8P/x//H/8P/y//L/8v/y
//X/9f/1//X/9f/1//X/9v/0//T/9P/0//T/9f/1//X/9//4//j/+P/2//b/9//3//n/
+f/6//r/+f/5//r/+v/6//z//P/8//3//f/9//3//v8AAAAAAQD/////AQACAAQABQAF
AAYABwAIAAkACgALAAsADAANAA8ADwAQABEAFAAWABcAGQAaABsAHAAdABwAHQAfACAA
JAAlACYAJwAoACkAKwAsAC0ALgAuAC8AMQAxADIAMgAyADIAMwAzADEAMQAwAC8AMAAv
AC4ALgArACoAKQAoACoAKAAmACYAIwAiACIAIQAgAB8AHgAeABsAGQAWABMAEwARAA8A
DQALAAoACAAIAAYAAwABAAEA/f/8//r/+f/4//f/9v/1//b/9f/0//P/8//y//H/8f/x
//H/8f/x//H/8P/w//D/8//z//T/9P/0//T/9f/2//b/9v/2//f/+P/4//n/+f/7//v/
+//8//z//P/9//7//v/+//7//v8AAAAAAAAAAAAAAAABAAIAAAD///////8AAAAA////
/wAAAAAAAAAAAAD//////v/+//7//v/9//3//f/8//z//P/8//v/+//7//r/+f/4//j/
+P/4//j/+P/4//f/9//2//b/9v/2//X/9f/1//X/9f/1//X/9P/0//P/8//z//P/8//z
//L/9P/0//T/9P/z//P/8//z//P/8//y//L/8v/y//P/8//w//D/7//v/+//8P/w//D/
8P/w/+//7//x//H/8f/x/+//7f/u//D/8P/w//D/8P/w//D/8P/w//D/8P/w//D/8P/u
/+7/7v/u//D/8P/w//D/7v/u/+7/7v/u/+//7//v/+3/7f/t/+3/7//v/+//7//w//D/
8P/y//P/8//0//T/9P/0//T/9v/2//f/+P/5//r/+v/8//3//////////f/8//v/+v/4
//f/9f/0//T/8v/y//L/8f/z//P/8//y//D/7//u/+7/7v/u/+3/7f/s/+z/7P/s/+j/
5v/m/+b/6P/n/+f/6P/m/+b/5v/m/+j/6P/o/+j/6f/p/+n/6f/p/+r/6v/q/+f/5//k
/+D/2//a/+L/8v8KACYAQABYAHQAlgCxAMEAxQDFALwApQCPAHwATAD8/6X/U/8g/yr/
Uf9z/4r/n/+x/7//zf/U/9j/3//k/+j/6//r/+r/6//t/+r/6v/q/+v/7P/s/+z/7f/t
/+3/7v/u/+7/7//v/+//8P/w//D/8P/x//H/8f/x//P/8//0//T/8v/z//P/8v/y//L/
8v/y//P/8//z//P/8//z//P/9P/0//T/9P/0//L/8//z//P/9P/2//f/+P/4//j/+f/5
//f/9//4//j/+f/5//r/+v/6//z//P/8//3//f/9//3//v8AAAAAAQD/////AQACAAIA
AwADAAQABQAGAAcACAALAAsADAANAA8ADwAQABEAEgAUABUAFwAWABcAGAAZABwAHQAf
ACAAIAAhACIAIwAmACcAKQAqACkAKgAqACsALQAtAC4ALgAuAC4ALwAvAC8ALwAuAC0A
LAArACoAKgApACgAJwAmACgAJgAkACQAIQAgACAAHwAeAB0AHAAcABoAGQAXABUAFwAV
ABMAEQAPAA4ADAAMAAoABwAFAAUAAwACAAAA///+//3//P/7//r/+f/4//f/9//2//X/
9f/3//f/9//3//f/9v/2//b/9f/1//b/9v/2//b/9//4//j/+P/4//n/+v/6//v/+//7
//v/+//8//7//v///wAAAAAAAAAAAAACAAIAAgACAAIAAgADAAQAAgABAAEAAQACAAIA
AQABAAAAAAAAAAAAAgABAAEAAAD+//7//v/9//3//f/8//z//v/+//3//f/9//z/+//6
//z//P/8//z/+v/6//n/+f/4//j/+P/4//f/9//3//f/9//3//f/9v/4//f/9//3//X/
9f/1//T/9v/2//b/9v/1//X/9f/1//X/9f/0//T/9P/0//X/9f/0//T/8//z//H/8v/y
//L/8v/y//H/8f/x//H/8f/x//H/8f/y//L/8v/y//L/8v/y//L/8v/y//L/8v/y//L/
8v/w//D/8P/w//L/8v/y//L/8P/w//D/8P/w//D/8P/w//D/8P/w//D/8P/w//D/8P/x
//H/8f/x/+//7//v/+//8f/x//H/8v/y//L/9P/1//X/9v/2//j/+P/4//r/+v/7//z/
/f/+//7/AAABAAEA//////3//P/7//r/+P/3//X/9P/0//T/9v/2//X/9f/1//X/9P/y
/+//7v/u/+7/8P/v/+//7v/s/+z/7P/q/+r/6v/q/+r/6f/p/+r/6v/o/+j/6P/o/+r/
6v/q/+v/6f/p/+n/6f/s/+z/7P/r/+f/5P/e/9v/4P/u/wQAHAA6AFIAbACOALQAywDV
ANUAzwC8AKMAkQBuACYAyv9z/y//Gv88/2X/gf+Y/6v/u//J/9P/2P/e/+P/5v/q/+v/
6f/q/+v/7f/q/+r/6v/r/+7/7v/u/+//7//v//D/8P/w//H/8f/x//L/8v/y//L/8f/x
//H/8f/x//H/8v/y//L/8//z//L/8v/y//L/8v/1//X/9f/1//P/8//z//T/9P/0//T/
9P/0//X/9f/1//X/9v/2//b/9v/2//f/9//5//n/+v/6//n/+f/6//r/+v/8//z//P/9
//3//f/9//7/AAAAAAEA/////wEAAgAEAAUABQAGAAkACgALAAwACwALAAwADQARABEA
EgATABQAFgAXABkAGAAZABoAGwAcAB0AHwAgACQAJQAmACcAKAApACsALAAtAC4ALgAv
AC8ALwAwADAAMAAwADEAMQAvAC8ALgAtAC4ALQAsACwAKQAoACcAJgAmACQAIgAiACEA
IAAgAB8AHgAdABwAHAAYABcAFQATABMAEQAPAA0ADQAMAAoACgAKAAcABQAFAAMAAgAA
AP///v/9//z/+//6//n/+P/3//f/9v/1//X/9f/1//X/9f/1//T/9P/0//X/9f/2//b/
9P/0//X/9v/2//b/9v/3//r/+v/7//v/+//7//v//P/8//z//f/+//7//v/+//7//v/+
//7//v8AAAAAAQACAAIAAQABAAEAAgACAAEAAQACAAIAAgACAAIAAQABAAAAAAAAAAAA
/////////v/+//7//v/9//3/+//6//n/+P/6//r/+v/6//r/+v/5//n/+P/4//j/+P/3
//f/9//3//f/9//3//b/9v/1//X/9f/1//X/9f/0//L/8v/y//L/8f/x//H/8f/z//P/
8v/y//D/8P/x//H/8v/y//H/8f/x//L/8v/y//L/8v/x//H/8f/x//H/8f/x//H/8v/y
//D/8P/w//D/8P/w//D/8P/w//D/8P/w//D/8P/w//D/8P/w//D/8P/w//D/8P/w//D/
8P/w//D/8P/w//D/8P/w//D/8P/w//D/8P/w//D/8P/u/+7/7v/u/+7/7v/u/+7/7v/u
/+7/7v/u/+7/7v/u/+7/7v/u/+7/8P/w//D/8P/u/+7/7v/v/+3/7f/t/+3/7//v/+//
7//v/+//8P/w//D/8v/z//P/9P/0//b/9v/2//j/+P/5//z//f/+//7//v////////8B
AP///v/9//z/+v/5//f/9P/0//T/9P/0//P/8//z//X/9P/y//H/7//u/+3/7P/t/+3/
7P/s/+z/7P/q/+j/6P/o/+j/5//n/+j/6P/o/+j/6P/o/+j/6P/o/+n/6f/p/+n/6f/q
/+r/6v/r/+n/5v/i/93/4P/q//7/GAAyAEoAZACCAKQAvwDNAM0AxwC4AKEAjQBwADIA
2v+D/zv/Gv8y/1v/d/+Q/6X/tf/D/8//1P/a/9//5P/m/+f/5//o/+n/6f/q/+r/6v/r
/+z/7P/s/+3/7//v//D/8P/u/+//7//v//D/8P/w//D/7//v/+//7//x//H/8v/y//D/
8f/x//D/8v/y//L/8v/z//P/8//z//X/9f/1//b/9P/0//T/9P/0//X/9f/1//X/9v/2
//b/+P/4//n/+f/5//n/+v/6//n/+f/6//r/+P/6//r/+v/9//3//f/9//z//v/+////
/////wEAAgACAAMAAwAEAAcACAAJAAoACwALAAwADQAPAA8AEAARABAAEgATABUAFgAX
ABgAGQAcAB0AHwAgACIAIwAkACUAJgAnACkAKgArACwALAAtAC0ALQAuAC4ALgAuAC8A
LwAvAC8ALgAtACwAKwAqACoAKwAqACkAKAAmACQAIgAiACMAIgAiACEAIAAfAB4AHgAc
ABsAGQAXABUAEwARAA8ADQAMAAoACgAIAAUAAwADAAEAAAD+//3//P/7//r/+f/4//f/
9v/1//X/9P/z//P/8//z//P/8//z//L/8v/y//P/8//0//T/8v/y//P/9P/0//T/9P/1
//b/9v/3//f/+//7//v//P/8//z//f/+//7//v/+//7//v/+//7//v/+//7///8AAAAA
/////////v/+//3//f/+//7//v/+//7//f/9//z//v/+//7//f/7//v/+v/6//r/+v/5
//n/+f/4//f/9v/2//b/9v/2//b/9v/1//X/9P/0//T/9P/z//P/8//z//X/9f/1//T/
9P/z//P/8//z//P/8//y//L/8v/y//L/8f/x//H/8f/x//H/8P/w/+7/7v/v/+//7v/u
/+3/7f/t/+7/7v/u/+7/7v/t/+3/7//v/+//7//v/+//7v/u/+7/7P/s/+z/7P/s/+z/
7P/s/+z/7P/s/+z/7P/s/+z/7P/s/+z/7P/s/+z/7P/s/+z/7v/u/+7/7v/t/+z/6//q
/+z/7P/s/+z/6v/q/+v/6//r/+v/6//r/+3/7f/t/+3/7f/u/+7/7v/w//H/8f/y//D/
8v/y//L/9P/0//X/9v/3//j/+P/6//r/+f/4//f/9v/2//b/9v/1//X/9P/0//L/8v/y
//L/8P/v/+7/7f/s/+r/6f/o/+r/6v/q/+n/5//m/+b/5v/m/+T/4v/i/+L/4v/h/+H/
4v/i/+L/4v/i/+L/4v/i/+T/5f/l/+X/4//j/+T/5P/i/+H/3f/a/9b/1f/a/+j//v8a
ADIASABgAH4AnACxALUAtQCtAJgAhQB1AE4ABgC0/2X/Kf8k/0b/Z/9//5b/qf+3/8X/
zf/Q/9T/3f/i/+T/4//j/+T/5f/l/+T/5P/k/+X/5P/k/+T/5f/l/+X/5v/m/+j/6f/p
/+n/6f/o/+f/5v/p/+n/6f/p/+n/6f/q/+r/6v/r/+v/6v/q/+r/6v/q/+n/6f/p/+n/
6f/p/+n/6v/q/+r/6v/q/+r/6//r/+v/6//s/+z/7P/s/+z/7f/t/+3/7f/u/+7/7//v
//D/8P/w//L/8v/y//P/8//z//P/8v/0//T/9f/3//f/+f/6//j/+f/5//r/+//8//3/
/v//////AAABAAMAAwAEAAUABgAIAAkACwAMAA0ADgAPABIAEwAVABYAGAAZABoAGwAc
AB0AHwAgACEAIgAiACMAIwAjACQAJAAkACQAJQAlACUAJQAkACMAIgAhACAAIAAfAB4A
HQAcABwAGgAYABgAFwAWABYAFQASABEAEAAQAA4ADQALAAkACQAHAAUAAwABAAAA/v/+
//z/+f/3//f/8//y//D/7//u/+3/7P/r/+z/6//q/+n/5//m/+X/5f/n/+f/5//n/+f/
5v/m/+b/5f/l/+b/5v/m/+b/5//o/+j/6P/o/+n/6v/q/+v/6//r/+v/6//s/+7/7v/v
//D/8P/w//D/8P/w//D/8P/w//L/8v/z//T/9P/z//P/8//y//L/8f/x//D/8P/w//D/
8v/x//H/8P/u/+7/7v/t/+//7//u/+7/7P/s/+v/6//t/+z/6//q/+r/6v/q/+r/6v/q
/+n/6f/o/+j/6P/o/+X/5f/l/+X/5f/l/+X/5P/m/+X/5f/l/+P/4//j/+L/4v/i/+L/
4v/h/+H/4f/h/+H/4f/g/+D/4P/g/+H/4f/g/+D/3//f/93/3v/e/97/4P/g/9//3//f
/9//3//f/93/3f/e/97/3v/e/97/3v/e/9z/3P/c/9z/3P/c/9z/3P/e/97/3v/e/9z/
3P/c/9z/3v/e/97/3v/d/9z/2//a/9r/2v/a/9r/2v/a/9r/2v/a/9r/2v/a/9r/2v/a
/9r/2v/a/9r/2v/c/9z/3P/c/97/3v/e/97/4P/g/+D/4P/h/+L/4//k/+b/5v/m/+b/
5//o/w==
         </WaveFormData>
      </LeadData>
      <LeadData>
         <LeadByteCountTotal>10000</LeadByteCountTotal>
         <LeadTimeOffset>0</LeadTimeOffset>
         <LeadSampleCountTotal>5000</LeadSampleCountTotal>
         <LeadAmplitudeUnitsPerBit>4.88</LeadAmplitudeUnitsPerBit>
         <LeadAmplitudeUnits>��V</LeadAmplitudeUnits>
         <LeadHighLimit>2147483647</LeadHighLimit>
         <LeadLowLimit>268435456</LeadLowLimit>
         <LeadID>V4</LeadID>
         <LeadOffsetFirstSample>0</LeadOffsetFirstSample>
         <FirstSampleBaseline>0</FirstSampleBaseline>
         <LeadSampleSize>2</LeadSampleSize>
         <LeadOff>FALSE</LeadOff>
         <BaselineSway>FALSE</BaselineSway>
         <ExcessiveACNoise>FALSE</ExcessiveACNoise>
         <MuscleNoise>FALSE</MuscleNoise>
         <LeadDataCRC32>2753601727</LeadDataCRC32>
         <WaveFormData>
+P/4//j/+P/4//j/+P/4//j/+P/4//j/+P/4//j/+P/2//b/9v/2//j/+P/4//j/+P/4
//j/+P/2//b/9v/2//b/9v/2//b/+P/4//j/+P/2//b/9f/1//b/9v/2//b/9v/2//j/
+P/5//n/+f/6//v//P/9//3/+//9//7///8BAAEAAQADAAMAAwADAAIAAgABAAAA//8A
AP////////3//f/9//3//////////f/8//r/+f/5//j/+P/3//f/9//2//b/9v/0//P/
8v/y//L/8v/y//L/8P/w//D/7//x//L/8v/z//P/8//z//P/8//z//T/9P/0//H/7v/t
/+v/8v///w4AIgA+AF0AggCrANMA7gD8AP4A+gDlAL8AmQByADwA9/+q/2T/Sf9Z/3P/
h/+Z/6n/tf/D/8v/0f/Y/+H/5P/o/+r/6//r/+3/7f/u/+//8P/w//H/8v/y//L/8v/y
//P/8//z//T/9P/0//X/9f/1//X/9v/2//b/9v/4//j/+P/4//j/+P/4//j/9v/3//f/
9//3//f/9//3//f/9//3//f/9//3//f/9//3//f/9//3//f/9//4//j/+P/4//j/+P/6
//v/+//7//r/+v/6//r//P/8//z//f/7//z//P/8//////8BAAEA/////wAAAQABAAEA
AwAEAAQABQAGAAcABwAHAAcACAAJAAkACwALAAkACwAMAAwADAANAA4ADgAQABIAEwAU
ABUAFQAVABUAFAAUABUAFgAWABYAFwAXABcAFwAXABcAFwAXABcAFwAXABcAFQAVABYA
FQAUABMAEQAQABAADwAPAA8ADQANAAwADAALAAsACwALAAsACwALAAsACwAKAAwADAAK
AAoACgAJAAgACAAKAAkACAAIAAcABgAFAAQABQAEAAQAAwAAAAAA/////wAAAAAAAAAA
/v/+//7//f///////v/+//7//v/+////////////AAAAAAAAAQABAAAAAQACAAIABAAE
AAQABQAFAAUABQAFAAUABQAGAAYABwAIAAgACAAHAAcABwAIAAgACAAIAAgACgAKAAoA
CgAJAAkACQAJAAkACAAIAAgABwAHAAcABwAHAAcABwAGAAYABQAFAAUABQAFAAQABAAG
AAUABAAEAAYABQAFAAUABQAFAAMAAwACAAIAAgACAAIAAQABAAAAAgACAAIAAgACAAIA
AgACAAIAAQABAAAA/v/+//7//v/+//7//v/+/////////////////////v/8//3//f/9
//3//f/9//3//f/9//3//f/9//7//v/9//7//P/8//z//P/8//z//P/8//7//v/+//7/
/P/8//z//P/8//z//P/8//z//P/8//z//v/+//7//v/9//z/+//6//z//P/8//z//P/8
//z//P/6//r/+v/6//v/+//8//z//P/8//z//P/+//7/////////AAABAAIAAwADAAMA
BQAGAAcABwAHAAcACQAJAAkACQAIAAgABwAGAAUABAADAAMAAwADAAMAAwADAAMAAwAD
AAEAAAD+//3//f/+//7//f/9//v/+v/6//r/+P/3//b/9v/2//b/9v/2//b/9v/2//X/
9f/2//T/9f/1//X/9//3//f/9//2//b/9P/z//L/7//x//z/CQAaADAASgBpAJAAuwDd
APIA/AD8APAA0QCnAIMAWAAcANP/hv9O/0n/Yf93/4v/of+v/73/yf/R/9X/3P/j/+j/
6v/q/+3/7//v//H/8P/x//L/8v/z//T/9P/0//T/9P/1//X/9f/2//b/9v/3//f/9//3
//b/9v/2//b/9v/2//b/9v/4//j/+P/4//b/9//3//f/9//3//f/9//3//f/9//3//f/
9//3//f/+f/5//n/+f/3//f/+P/4//j/+P/4//j/+P/5//n/+f/6//r/+v/6//r/+v/6
//v/+//8//z//P/9//3///////3//f/+////AQABAAMABAAEAAUABgAHAAcABwAHAAgA
CQAJAAsACwALAA0ADgAOAA4ADwAQABAADgAQABEAEgATABMAEwATABYAFgAXABgAFgAW
ABcAFwAZABkAGQAZABcAFwAXABcAFwAXABUAFQAWABUAFAATABEAEAAQAA8ADwAPAA0A
DQAMAAwACwALAAsACwALAAsACwALAAsACgAKAAoACAAIAAgABwAGAAYABQADAAEAAAAB
AAAA///+/////v/+//3/+v/6//n/+f/4//j/+P/4//r/+v/6//n/+f/5//j/+P/4//j/
+P/5//n/+f/5//r/+v/6//v/+//6//v//P/8//7//v/+//////////////8BAAEAAgAC
AAIAAgABAAAAAQABAAEAAgACAAIAAgACAAIAAgACAAIAAwADAAMAAwADAAIAAgACAAEA
AQABAAEA/////////v8AAP////////3//f/8//z//v/9//z//P/8//v/+//7//v/+//5
//n//P/8//z//P/6//n/+f/4//j/+P/4//j/+P/4//j/+P/4//f/9//2//j/+P/4//j/
9//2//X/9P/1//X/9f/1//X/9f/1//T/9P/1//X/9f/z//P/8//z//P/8//z//P/9f/2
//b/9f/0//T/9P/0//T/8v/y//L/8v/y//L/8v/y//T/9P/0//T/8v/y//L/8v/y//L/
8v/y//L/8v/y//H/8f/y//L/8v/y//L/8v/0//T/9f/1//X/9v/3//j/+f/5//n/+//8
//v/+//7//v//f/9//3//f/8//z/+//6//v/+v/5//n/+f/5//n/+f/3//f/9//3//X/
9P/y//H/8f/y//L/8f/z//H/8P/w//D/7v/t/+z/7P/s/+z/7P/q/+r/6v/q/+v/6//s
/+z/7f/t/+3/7f/t/+3/7f/u/+z/7P/r/+j/4//j/+r/9f8GABwANgBTAHYAnwDDAN4A
7ADwAOwA2QCxAI0AbAA4APX/qP9g/z//S/9j/3X/if+d/6v/t//B/8f/zv/V/9z/4P/i
/+H/4//l/+X/6P/p/+r/6v/r/+z/7P/s/+z/7P/t/+3/7f/u/+7/7v/v/+//7//v/+7/
7v/u/+7/7v/u/+7/7v/w//D/8P/w//D/8f/x//H/8f/x//H/8f/x//H/8f/x//H/8f/x
//H/8//z//P/8//x//H/8v/y//L/8v/y//L/8v/z//P/8//0//T/9P/0//b/9v/2//f/
9f/2//b/9v/3//f/+f/5//v/+//8//3//f/9////AAD+////AAABAAMAAwADAAQABQAF
AAcABwAHAAkACgAKAAoACwAMAAwADAAOAA8AEAARABEAEQARABIAEgATABQAFgAWABcA
FwAXABcAFwAXABcAFwAXABcAFwAXABUAFQAUABMAEgARABMAEgASABEAEQARAA8ADwAO
AA4ADQANAA0ADQANAA0ACwALAAsACgAKAAoACAAIAAgABwAGAAYABQADAAEAAAD///7/
/f/8//v/+v/6//n/+P/4//f/9//2//b/9v/2//b/9v/2//X/9f/1//T/9P/0//T/9P/1
//f/9//3//j/+P/4//n/+f/6//v//P/8//z//P/8//3/////////////////AAAAAAEA
AgACAAIAAQABAAEAAgACAAIAAgACAAIAAgACAAIAAQABAAEAAQADAAIAAgACAAEAAQAB
AAEAAQABAAEAAAAAAP/////////////+//7//v/9//z//P/+//3//f/9//3//f/7//v/
/P/8//z//P/8//v/+//6//r/+v/6//r/+v/6//r/+v/6//n/+f/4//b/9v/2//b/9v/2
//b/9v/1//X/9f/1//X/9f/1//T/9P/1//X/9f/1//X/9f/1//X/9f/1//X/9f/0//T/
9f/2//b/9v/2//b/9P/0//T/9P/0//T/9P/0//b/9v/2//b/9P/0//T/9P/0//T/9P/0
//T/9P/0//T/9P/0//T/9P/1//X/9v/2//X/9P/z//L/9v/2//f/9//3//j/+f/6//v/
+//7//3//v///////////wEAAQABAAEAAAAAAP///v/9//z/+//7//v/+//7//3//f/9
//3//f/7//r/+P/3//f/+P/4//f/9//1//T/8v/y//D/7//u/+7/7v/u/+7/7v/u/+7/
7v/t/+3/7v/u/+//7//v/+//7//v/+//8v/y//D/7//u/+v/5//s//f/BgAaADQAUQB0
AJ0AxwDkAPYA+gD6AOkAxQCdAHoASAADALj/cP9H/0//af99/5H/of+v/7v/xf/L/9L/
2f/g/+T/5P/n/+n/6f/r/+z/7f/u/+7/7//w//D/8P/w//D/8f/x//H/8v/y//L/8f/x
//H/8f/y//L/8v/y//T/9P/0//T/8v/y//L/8v/y//P/8//z//P/8//z//P/8//z//P/
8//z//P/8//z//X/9f/1//X/8//z//T/9P/2//b/9v/2//b/9//3//f/+P/4//j/+P/4
//j/+P/5//f/+P/4//j/+f/5//v/+//7//v//P/9//3//f///wAAAAABAAIAAwAFAAUA
BQAGAAcABwAJAAkACQALAAwADAAMAA0ADgAOAA4AEAARABIAEwATABMAEwAUABQAFQAW
ABYAFgAXABcAFwAXABcAFwAXABcAFwAXABcAFwAVABUAFAATABIAEQARABAAEAAPAA8A
DwANAA0ACgAKAAkACQAJAAkACQAJAAsACwALAAoADAAMAAoACgAKAAkACAAIAAgABwAG
AAYAAwACAAEAAAD///7//v/9//7//v/9//3//P/8//z//P/6//r/+v/5//v/+//6//r/
+v/6//r/+//7//v/+//8//z//P/9//3//P/9//7//v/+//7//v///wEAAQABAAEAAwAD
AAQABAAFAAYABgAGAAUABQAFAAYACAAIAAgACAAGAAYABgAGAAUABQAFAAUABwAGAAYA
BgAFAAUABQAFAAMAAwADAAIAAgABAAEAAQABAAEAAAAAAAAA///+//7//v/9//3//f//
/////f/9//z//P/8//z//P/7//v/+v/8//z//P/8//r/+v/6//r//P/7//v/+v/6//r/
+v/6//r/+v/6//r/+f/5//n/+f/5//n/+f/4//j/+f/5//n/+f/5//n/+f/5//n/+f/5
//f/+P/4//n/+P/2//b/9v/2//j/+P/4//j/+P/4//j/+P/4//j/+P/4//b/9v/2//b/
9v/2//b/9v/2//X/9f/2//b/9v/2//b/+P/6//r/+//7//v//P/9//7/////////AQAC
AAMAAwADAAMABQAFAAMAAwACAAIAAQAAAP///v/9//3//f/9/////////////f/9//v/
+v/6//n/+f/6//r/+f/5//f/9v/2//b/9P/z//L/8v/y//L/8v/y//L/8P/w/+//7//y
//L/8//z//P/8//z//P/8f/y//L/8P/x//D/7f/t//T/AQAQACIAPABZAH4ApwDNAOgA
9gD6APIA2wCzAIsAZAAyAO3/oP9c/0P/U/9r/4H/l/+l/7H/v//J/8//1v/d/+L/5v/o
/+n/6//t/+3/7P/t/+7/7v/v//D/8P/w//L/8v/z//P/8//0//T/9P/1//X/9f/1//b/
9v/2//b/9v/2//b/9v/2//b/9v/2//b/9//3//f/9f/1//X/9f/3//f/9//3//f/9//3
//f/9//3//f/9//3//f/+P/4//b/9v/2//b/+P/5//n/+f/4//j/+P/4//r/+v/6//v/
+//8//z//P/7//v//f/9//////8AAAEA/////wEAAgACAAMABAAFAAcABwAHAAgACQAJ
AAsACwAJAAsADAAMAAwADQAOAA4ADgAQABEAEgATABMAEwATABYAFgAXABgAFgAWABcA
FwAZABkAGQAZABcAFwAXABcAGQAZABcAFwAWABUAFAATABEAEAAQAA8ADwAPAA0ADQAM
AAwACwALAAsACwALAAsACwALAAsACgAKAAoACAAIAAgABwAGAAYABgAFAAQABAAFAAQA
AwACAAEAAAAAAP///P/8//v/+//8//z//P/8//r/+v/6//n/+//7//r/+v/6//r/+v/7
//n/+f/5//r//P/8//3//f/+////AAAAAAAAAAAAAAEAAwADAAMAAwADAAMABAAEAAUA
BgAGAAYABQAFAAUABgAGAAYABgAGAAYABgAGAAYABwAHAAcABwAFAAQABAAEAAUABQAF
AAUAAwADAAMAAgAEAAMAAwADAAEAAQAAAAAAAgABAAAAAAAAAP/////////////9//3/
/v/+//7//v/+//3//f/8//r/+v/6//r/+v/6//r/+v/8//v/+//6//r/+v/6//r/+P/4
//j/+P/4//n/+v/7//n/+f/5//j/+P/5//n/+f/3//f/9//3//f/9//3//f/9f/2//b/
9//4//j/+P/4//j/9v/2//b/9v/0//T/9P/0//b/9v/1//X/+P/4//j/+P/4//j/+v/6
//v/+//7//z//f/+///////9////AAABAP///////wEAAwADAAMAAgACAAEAAAD///z/
+//7//v//f/9//3//f/9//3//f/7//j/9v/1//X/9v/2//X/9f/x//D/8P/w//D/7//u
/+7/7P/s/+z/7P/u/+7/7v/t/+3/7v/u/+//7//v/+//7//v/+//8P/w//L/7//u/+v/
6//y//3/DAAgADgAVwB6AKUAywDmAPIA9ADuANUArQCHAGIAKgDn/5r/Vv89/0//Zf95
/4//n/+r/7n/w//J/9D/2f/g/+L/4v/j/+X/5//r/+v/6//r/+r/7f/u/+7/7v/u/+7/
7//v/+3/7v/u/+7/8f/x//H/8f/w//D/8P/w//L/8v/y//L/8P/w//D/8P/y//P/8//z
//X/9f/1//X/8//z//P/8//x//H/8f/x//P/8//z//P/9f/1//b/9v/0//T/9P/0//b/
9//3//f/9v/2//b/9v/4//j/+P/5//f/+P/4//j/+f/5//v/+//7//v//P/9//3//f//
/wAAAAABAAIAAwADAAMAAwAEAAcABwAJAAkACQALAAwADAAKAAsADAAMAAwADgAPABAA
EwATABMAEwAUABQAFQAWABgAGAAZABkAGQAZABkAGQAZABkAGQAZABcAFwAVABUAFAAT
ABIAEQARABAAEAAPABEAEQAPAA8ADAAMAAsACwALAAsACwALAAsACwALAAoACAAIAAYA
BgAGAAUABAAEAAMAAQD///7//f/8//v/+v/5//j/+P/3//b/9v/1//X/9P/0//T/9P/0
//T/9P/z//P/8//y//L/9P/0//T/9f/1//X/9f/2//T/9P/1//X/9v/3//j/+P/6//r/
+v/7//3//f/9//3//f/9//7//v///wAAAAAAAP///////wAAAAAAAAAAAAAAAAAAAAAA
AAEAAQABAAEA///+//7//v/9//3//f/9//3//f/9//z//v/9//3//f/9//3//P/8//z/
+//6//r//P/7//v/+//5//n/9//3//j/+P/4//j/+P/3//f/9v/2//b/9v/2//b/9v/2
//b/+P/3//f/9v/2//b/9v/2//T/9P/0//T/9f/1//X/9f/z//P/8//y//L/8//z//P/
8//z//P/8//z//P/8//z//H/8v/y//P/8v/y//L/8v/y//L/8v/y//L/8v/y//L/8v/y
//L/8v/y//T/9P/0//T/8v/y//L/8v/0//T/9P/0//L/8v/x//H/9P/0//T/9P/y//L/
9P/0//X/9f/1//b/9//4//n/+f/3//n/+v/7//3//f/9/////////////v/+//3//P/7
//r/+f/5//n/+f/5//n/+f/5//n/+f/3//j/9v/1//X/9P/0//P/8//z//L/8v/y/+7/
7f/s/+z/7P/s/+z/7P/s/+z/7P/r/+v/7P/s/+3/7f/t/+3/7f/t/+3/7v/u/+7/6//q
/+X/4//m//H//v8QACgARwBmAI0AtQDaAO4A9gD2AO0AzQClAIQAWgAdANT/hv9N/0f/
Xf9z/4f/m/+p/7X/wf/J/87/1f/c/+L/5P/n/+f/6f/p/+r/6//s/+z/7f/u/+7/7v/w
//D/8f/x/+//8P/w//D/8f/x//H/8f/y//L/8v/y//T/9P/0//T/9P/0//T/9P/y//P/
8//z//P/8//z//P/9f/1//X/9f/1//X/9f/1//P/8//z//P/9f/1//b/9v/2//b/9v/2
//b/9//3//f/9v/2//b/9v/4//j/+P/5//f/+P/4//j/+f/5//v/+//7//v//P/9//3/
/f///wAAAAABAAIAAwADAAMAAwAEAAUABQAHAAcACQALAAwADAAKAAsADAAMAAwADgAP
ABAAEQARABEAEQAUABQAFQAWABYAFgAXABcAFQAVABUAFQAXABcAFwAXABcAFwAVABUA
FgAVABQAEwARABAAEAAPAA8ADwANAA0ADAAMAAsACwALAAsACwALAAsACwALAAoACgAK
AAgACAAIAAcABgAGAAYABQAEAAQAAwACAAEAAAD///7//v/9//z//P/7//v/+v/6//r/
+v/6//r/+v/5//n/+f/4//j/+v/6//r/+//7//v/+//8//z//P/9//3//v///wAAAAAA
AAAAAAABAAMAAwADAAMAAwADAAQABAAFAAYABgAGAAUABQAFAAYABgAGAAYABgAGAAYA
BgAGAAUABQAFAAUABwAGAAYABgADAAMAAwADAAMAAwADAAIABAADAAMAAwABAAEAAAAA
AAIAAQAAAAAAAAD//////////////f/9//7//v/+//7//v/9//3//P/8//z//P/8//z/
/P/8//z//P/7//v/+v/6//r/+v/6//r/+v/6//r/+//7//v/+//7//v/+//6//j/+f/5
//n/+f/5//n/+f/5//n/+f/5//n/+P/6//n/+P/4//j/+P/4//j/+P/4//j/+v/6//r/
+v/4//j/+P/4//j/+P/4//j/+P/4//j/+P/4//j/+P/4//j/+P/4//j/+P/4//j/+P/6
//r/+v/6//j/9//3//j/+P/4//j/+P/4//r/+v/7//v/+//8//3//v////////8BAAIA
AwADAAMAAwAFAAUABQAFAAQABAADAAIAAQAAAP3//f/9//3//////////////////f/8
//r/+f/5//r/+v/5//n/9//2//b/9v/0//P/8v/y//L/8v/y//L/8v/y//L/8f/x//L/
8v/z//P/8//z//P/8//z//T/9P/y//H/8P/t/+3/8v8BABIAJAA+AF0AgACrANMA8AD+
AAAB+gDjALsAlQBuADoA9f+q/2T/Rf9V/3H/h/+Z/6n/tf/D/8v/0f/Y/9//5P/m/+j/
6f/r/+3/7//u/+//8P/w//H/8v/y//L/9P/0//X/9f/z//T/9P/0//X/9f/1//X/9v/2
//b/9v/2//b/9v/2//b/9v/2//b/9v/3//f/9//3//f/9//3//f/9//3//f/9//3//f/
9//3//f/9//3//f/9//4//j/+P/4//j/+P/4//n/+f/5//j/+P/4//j/+v/6//r/+//7
//z//P/8//3//f///////////wAAAQABAAEAAwAEAAIAAwAEAAUABQAFAAUABgAJAAkA
CwALAAsADQAOAA4ADgAPABAAEAAQABIAEwAUABUAFQAVABUAFgAWABcAGAAYABgAGQAZ
ABcAFwAXABcAFwAXABcAFwAXABcAFQAVABYAFQAUABMAEQAQABAADwAPAA8ADQANAAoA
CgAJAAkACwALAAsACwALAAsACwAKAAoACgAIAAgACgAJAAgACAAIAAcABgAGAAUABAAD
AAIAAQAAAAAA///+//7//f/9//z//P/8//z//P/8//z/+//7//v/+v/6//r/+v/6//v/
+//7//v//P/8//z//f/9//7///8AAAAAAAAAAAAAAQADAAMAAwADAAMAAwAEAAQABQAG
AAYABgAHAAcABwAIAAgACAAIAAgACAAIAAgACAAJAAkACQAJAAkACAAIAAgABwAHAAcA
BwAHAAcABwAGAAYABQAFAAUABQAFAAQABAAEAAMAAgACAAIAAQABAAEAAQABAP////8A
AAAAAAAAAAAA//////7//v/+//7//v/+//7//v/+//7//f/9//z//P/8//z//P/8//z/
/P/8//v/+//7//v/+//7//v/+v/6//v/+//7//v/+//7//v/+//7//v/+//7//z//P/7
//z/+v/6//r/+v/6//r/+v/6//r/+v/6//r/+v/6//r/+v/6//r/+v/6//r/+v/6//r/
+v/6//r/+v/6//r/+v/6//j/+P/4//j/+v/6//r/+v/6//r/+v/6//j/+P/4//j/+P/4
//j/+P/4//j/+P/4//r/+v/6//r/+v/6//r/+v/6//r/+v/6//r/+v/6//r/+f/5//r/
+v/6//r/+v/6//z//P/9//3///8AAAEAAgABAAEAAQADAAQABQAFAAUABwAJAAkACQAJ
AAgACAAHAAYABQAEAAMAAQABAAEAAQABAAEAAQABAAEA///+//z/+f/5//r/+v/7//v/
+f/4//j/+P/2//X/9P/0//T/9P/0//T/9P/0//T/8//z//T/9P/1//X/9f/1//X/9f/1
//T/9P/0//X/8v/v/+//9P///w4AIgA6AFcAeACfAMcA5gD4AP4A/ADpAMUAnQB4AEYA
BQC8/3T/Sf9P/2n/f/+T/6f/s/+//8n/z//W/93/4v/k/+b/5//p/+v/7f/u/+//8P/w
//P/9P/0//T/8v/y//P/8//x//L/8v/y//P/8//z//P/9v/2//b/9v/2//b/9v/2//b/
9v/2//b/9P/1//X/9f/3//f/9//3//f/9//3//f/9//3//f/9//1//X/9f/1//b/9//5
//r/+P/4//j/+P/4//n/+f/5//j/+P/4//j/+v/6//r/+//7//z//P/8//3//f//////
/////wAAAQD/////AQACAAQABQAGAAcABwAHAAcACAAHAAcACQAJAAkACwAMAAwADAAN
AA4ADgAQABIAEwAUABUAFQAVABUAFAAUABUAFgAYABgAGQAZABkAGQAZABkAGQAZABkA
GQAZABkAFwAXABYAFQAUABMAFQAUABQAEwARABEADwAPABAAEAAPAA8ADQANAA0ADQAN
AA0ADQAMAAwADAAKAAoACgAJAAgACAAGAAUABAAEAAUABAADAAIAAQAAAAAA///+//7/
/f/9//z//P/8//z/+v/6//r/+f/7//v/+v/6//j/+P/4//n/+f/5//n/+v/6//r/+//7
//r/+//8//z//f/+////AQADAAMAAwADAAMAAwAEAAQABAAEAAMAAgAFAAUABQAGAAQA
BAAEAAQABgAGAAYABgAFAAUABQAFAAcABgAGAAYABQAFAAUABQADAAMAAwACAAQAAwAD
AAMAAwADAAIAAgACAAEAAAAAAAAA//////////////3//f/+//7//v/+//7//f/9//z/
/P/8//z//P/8//z//P/8//z/+//7//r/+v/6//r/+v/6//r/+v/6//n/+f/5//n/9//3
//f/9v/2//f/9//3//f/9//3//f/9//3//f/9//5//j/+P/3//b/9v/2//b/9v/2//b/
9v/2//b/9v/2//b/9v/2//b/9v/2//b/9v/2//b/9v/2//b/9v/2//b/9v/2//b/9v/2
//b/9v/2//b/9v/2//b/9v/2//b/9v/1//X/9v/2//b/9v/2//b/+P/6//v/+//7//r/
+//8//3/+//7//3//v8AAAEAAgADAAQAAwACAAEAAQACAAIAAgACAAIAAgADAAIAAQAA
AP///v/9//z/+//5//j/9v/1//f/+P/4//f/9f/z//L/8v/w/+7/7f/s/+7/7v/u/+7/
8P/w//D/8P/t/+3/7v/u//H/8f/x//H/7//v/+//8P/u/+7/7f/q/+f/5//u//v/DgAk
AEAAXQCEAK0A0wDsAPgA/AD2AN8AuwCbAHYAOgDx/6L/XP9H/1v/cf+F/5n/qf+1/7//
x//N/9T/3f/i/+b/6P/p/+v/6//t/+z/7f/u/+7/7//w//D/8P/u/+7/7//v//H/8v/y
//L/8f/x//H/8f/y//L/8v/y//T/9P/0//T/9P/0//T/9P/y//P/8//z//X/9f/1//X/
9f/1//X/9f/1//X/9f/1//X/9f/1//X/9f/1//b/9v/2//b/9v/2//T/9f/1//X/+P/4
//j/+P/4//j/+P/5//n/+v/6//r/+//7//3//f/9//3//v////////8BAAIAAgADAAQA
BQAFAAUABQAGAAcABwAJAAkACQALAAwADAAMAA0ADgAOABAAEgATABQAFwAXABcAFwAW
ABYAFwAYABgAGAAZABkAGwAbABsAGwAbABsAGwAbABsAGwAZABkAGAAXABYAFQAVABQA
FAATABEAEQAPAA8ADgAOAA0ADQANAA0ADQANAA0ADQANAAwADgAOAAwADAAKAAkACAAI
AAYABQAEAAQAAQAAAP///v/9//z//P/7//z//P/7//v/+P/4//j/+P/4//j/+P/3//f/
9//2//b/+P/4//j/+f/5//n/+f/6//r/+v/7//v/+v/7//z//P/+//7//v//////////
////AQABAAIAAgADAAQABAAEAAUABQAFAAYABgAGAAYABgAGAAYABgAGAAcABwAHAAcA
BQAEAAQABAADAAMAAwADAAMAAwADAAIABAADAAMAAwADAAMAAgACAAAA///+//7/AAD/
/////////////f/9//z//P/8//z//v/9//3//P/8//z//P/8//r/+v/6//r//P/7//v/
+v/6//r/+v/6//r/+v/6//r/+f/5//n/+f/5//n/+f/4//j/+f/5//n/+f/5//n/+f/5
//n/+f/5//f/9v/4//n/+P/4//j/+P/4//j/+P/4//j/+P/4//j/+P/4//j/+P/4//j/
+P/4//j/+P/4//j/+P/4//j/+P/4//j/+P/4//j/9v/2//b/9v/4//j/+P/4//j/+P/4
//j/+P/4//j/+P/4//j/+P/4//r/+v/6//r/+//8//3//v/+//7//v/+////AAABAAIA
BAAEAA==
         </WaveFormData>
      </LeadData>
      <LeadData>
         <LeadByteCountTotal>10000</LeadByteCountTotal>
         <LeadTimeOffset>0</LeadTimeOffset>
         <LeadSampleCountTotal>5000</LeadSampleCountTotal>
         <LeadAmplitudeUnitsPerBit>4.88</LeadAmplitudeUnitsPerBit>
         <LeadAmplitudeUnits>��V</LeadAmplitudeUnits>
         <LeadHighLimit>2147483647</LeadHighLimit>
         <LeadLowLimit>268435456</LeadLowLimit>
         <LeadID>V5</LeadID>
         <LeadOffsetFirstSample>0</LeadOffsetFirstSample>
         <FirstSampleBaseline>0</FirstSampleBaseline>
         <LeadSampleSize>2</LeadSampleSize>
         <LeadOff>FALSE</LeadOff>
         <BaselineSway>FALSE</BaselineSway>
         <ExcessiveACNoise>FALSE</ExcessiveACNoise>
         <MuscleNoise>FALSE</MuscleNoise>
         <LeadDataCRC32>3118516825</LeadDataCRC32>
         <WaveFormData>
/P/8//z//P/+//7//v/+//7//v/+//7//v/+//7//v/+//7//v/+//7//v/+//7//v/+
//7//v/8//z//P/8//z//P/8//z//v/+//7//v/8//z//P/8//3//f/9//3//f/9//3/
/v////////8AAAAAAQABAAIAAAAAAAIAAwAFAAYABgAGAAYABgAGAAYABgAGAAYABgAF
AAUABAAEAAQABQAFAAUABQAFAAUAAwADAAIAAgACAAAAAAAAAP7//////////v/8//v/
+v/6//j/+P/4//j/+P/4//j/+P/6//r/+v/6//r/+v/6//r/+v/6//v/+//4//j/9//3
//n//f8HAA8AHAArAEAAWgB4AJEAoACqAKwApwCXAHkAWQA7ABsA8v/D/5b/gf+H/5b/
pP+x/73/x//Q/9X/2v/g/+f/6//u/+7/7//y//L/8v/y//T/9P/1//f/9//3//j/9v/2
//b/9//3//j/+f/5//n/+P/4//j/+P/4//j/+P/2//f/9//3//f/9//3//f/9//3//f/
+P/4//j/+P/4//j/+P/4//j/9//3//f/9//4//j/+P/4//j/+f/5//n/+f/6//v/+//8
//z//f/9//z//f/9//3//v/+////AAABAAEAAgACAAIAAgACAAIAAgACAAIAAwAFAAYA
BgAGAAYABgAGAAcABwAIAAgACAAJAAkACQAKAAgACQAJAAkACgALAAwADAANAA0ADgAP
AA8AEAASABIAEAARABEAEQATABMAEwAUABQAFAAUABUAEwATABMAEwATABMAEgASABQA
EwATABIAEQAQAA8ADwAPAA8ADgAOAA0ADAAMAAsACwALAAwADAANAA0ADQANAAsACwAL
AAsACgAKAAkACQAKAAoACgAKAAsACwAKAAkACQAJAAcABgAGAAYABgAGAAYABgAFAAUA
AwADAAMAAwAEAAQABAAEAAMAAwADAAMAAQABAAIAAgADAAMABAAEAAQABAAEAAUABQAF
AAYABgAGAAcABwAHAAUABgAGAAYACAAIAAgACQAHAAgACAAIAAkACQAKAAsACwALAAsA
CgAKAAoACgALAAsACwALAAoACAAIAAgABwAHAAcABwAHAAcABwAGAAUABQAFAAUABQAG
AAYABgAFAAUABQAEAAQABgAGAAYABAAEAAQAAwADAAMAAwADAAMAAgACAAIAAgACAAIA
AgACAAIAAgACAAEAAQAAAAAAAQABAAEAAAAAAAIAAgACAAIAAAAAAAAAAAAAAAAAAAD/
/wEAAQABAAEA//////////8BAAEAAQABAAAA/v/+//7//v8AAAAAAAAAAAAAAAAAAAAA
/v/+//7//v8AAAAAAAAAAAAAAAAAAAAAAAAAAAAAAAAAAAAAAAAAAAAAAAAAAAAAAAAA
AAAAAAAAAAAAAAAAAAAAAAABAAEAAQABAAEAAQABAAIAAwADAAMABAAEAAUABQAGAAYA
BgAIAAkACQAKAAoACgAKAAoACgAKAAoACgAKAAoACQAJAAgACAAIAAkACQAJAAkACQAJ
AAcABQAEAAQABAAEAAQABAACAAEAAQABAAAA/v/9//z//P/8//z//P/8//z//P/8//z/
/P/8//z//P/8//z//P/8//z//P/9//3//P/6//n/+f/7/wMADQAVACIAMwBKAGYAggCX
AKQAqgCqAJ8AhwBnAEcAKwAJANz/q/+E/33/i/+a/6j/tf/B/83/1v/b/+D/5v/t/+//
8v/y//X/9v/2//j/+P/6//r/+//7//v/+//8//r/+v/6//v/+//8//3//f/9//z//P/8
//7//v/+//7//P/9//3//f////////////3//f/9//7//v/+//7//v/8//z//P/8//3/
/f/9//3//v/+//7//v/+//////////3//v//////AAAAAAEAAQACAAMAAwADAAQABAAF
AAYABwAHAAgACAAIAAgACAAIAAgACAAIAAkACQAKAAoACgAKAAoACgALAAsADAAMAAwA
DQANAA0ADgAOAA8ADwAPABAAEQASABIAEQARABIAEwAVABYAGAAYABgAGQAZABkAGQAZ
ABkAGgAcABwAHAAdABsAGwAbABsAGwAbABoAGgAcABsAGwAaABkAGAAXABcAFQAVABQA
FAATABIAEgARABEAEQASABIAEwATABMAEwATABMAEwATABAAEAAPAA8ADAAMAAwADAAN
AA0ADAALAA0ADQALAAoACQAIAAcABgAGAAYABQAFAAYABwAIAAkACAAIAAgACAAFAAUA
BQAFAAUABQAGAAYABwAHAAgACAAGAAYABgAHAAkACQAKAAoACgALAAsACwALAAwADAAM
AAoACgAKAAsACwAMAAwADAALAAsADAANAA0ADQANAAwADgAOAA4ADwANAA0ADQAMAAwA
DAAMAAsACwALAAsACwALAAsACgAJAAcABwAHAAcABAAEAAQAAwAFAAUABAAEAAIAAgAC
AAAABAAEAAMAAwADAAMAAwADAAAAAAAAAAAAAAAAAAAAAAAAAAAAAAD//wEAAAAAAAEA
//////7//v/+//7//v/+//z//P/8//z//P/8//z/+//7//v/+//7//v/+//7//v/+//9
//3/+//6//r/+v/6//r/+P/4//j/+P/4//j/+P/4//r/+v/6//r/+v/6//r/+v/4//j/
+P/4//j/+P/4//j/9v/3//f/9//5//n/+f/5//j/+f/5//n/+v/6//v/+//8//z//P/+
//3//f/+//7//v/+//7//v/+//7//v/+//7//f/9//z//P/8//3//f/7//v/+//7//n/
9//2//b/9v/2//b/9v/2//X/9f/1//T/8v/x//D/7v/u/+7/7v/u/+7/7v/u//D/8P/w
//D/7v/u/+7/7v/u/+7/7v/v/+3/7v/s/+v/5//n/+3/9/8BAA4AIQA2AFAAbgCFAJYA
oACiAJ0AiwBvAE8ANQAXAO7/vf+O/3X/ef+E/5D/nf+r/7f/wP/H/8z/0v/Z/93/4P/g
/+H/4v/k/+T/5P/m/+b/5//p/+n/6f/q/+r/6v/q/+v/6f/q/+v/6//r/+r/6v/q/+r/
6v/q/+r/6v/r/+v/6//r/+v/6//r/+3/7f/t/+7/7v/u/+7/7v/s/+z/7P/s/+v/6//r
/+v/7v/u/+7/7v/s/+3/7f/t/+//8P/x//H/8v/y//P/8//y//P/8//z//b/9v/3//j/
9//3//j/+P/2//b/9v/2//j/+P/4//n/+f/6//r/+v/6//r/+v/7//v//P/8//z/////
////AAAAAAEAAQABAAAAAQACAAIABQAFAAYABwAHAAgACgAKAAoACwALAAsADwAPAA8A
EAAQABAAEAARABEAEQARABEADwAPAA4ADgAOAA0ADQAMAA0ADAALAAsACQAJAAgACAAJ
AAgACAAHAAcABwAIAAgACQAJAAkACQAHAAcABwAHAAYABgAFAAUABAAEAAQABAADAAMA
AgABAP/////9//z//v/+//7//v/8//z/+//7//v/+//7//v/+v/6//r/+v/5//n/+f/5
//n/+f/6//r/+f/5//r/+v/8//z//P/9//3//f/+//7//v///////////wAAAAAAAAAA
AAAAAAEA//8AAAAAAAABAAEAAgADAAEAAQABAAAAAAAAAAAAAQADAAMAAwACAAAAAAAA
AP//AQABAAEAAQABAAEAAAD//////////////P/8//z/+//7//v/+v/6//r/+v/6//j/
+v/6//n/+f/5//n/+f/5//r/+v/6//r/+v/6//r/+v/4//j/+P/3//f/9v/2//f/+f/5
//j/+P/2//b/9v/2//b/9v/2//b/9v/2//b/9f/1//X/9f/1//X/9f/1//X/9f/1//X/
9f/2//b/9v/2//b/9P/0//T/9P/0//T/9P/0//b/9v/2//b/9P/0//T/9P/0//T/9P/0
//T/9P/0//T/9P/0//T/9P/0//T/9f/1//P/8//z//P/9f/2//f/9//3//j/+P/5//n/
+v/6//r//P/9//3//v/+//7//v/+//7//v/+//7//P/8//v/+//8//z//P/9//3//f/9
//3//f/7//n/+P/4//j/+P/4//b/9P/z//P/9f/0//L/8f/w//D/8P/w//D/8P/w//D/
8P/w//D/8P/w//D/8P/w//D/8P/w//D/8f/z//L/8P/v/+3/7f/x//n/AQAMAB0AMABK
AGYAgQCUAKAAogCfAJEAdQBVADkAGQDy/8P/lv97/3n/hv+W/6P/r/+5/8L/yf/O/9T/
2//h/+L/5P/n/+j/6P/q/+r/7P/s/+3/7f/t/+3/7v/u/+7/7v/v/+//8P/x//H/7//u
/+7/7v/w//D/8P/w//D/8f/x//H/7//v/+//7//v/+//7//w//D/8P/w//D/8P/w//D/
8P/v/+//7//v//D/8P/w//D/8P/x//H/8f/x//L/8//z//L/8v/z//P/9P/1//X/9f/2
//b/9//4//n/+f/6//r/+v/6//r/+v/6//r/+v/7//v//P/8//z//P/8//z//f/9//7/
/v/+/////////wAAAAABAAEAAQACAAMABAAEAAUABQAGAAcABwAIAAoACgAKAAsACwAL
AA0ADQANAA4ADgAOAA4ADwAPAA8ADwAPAA0ADQAMAAwADAALAAsACgALAAoACQAJAAkA
CQAIAAgABwAGAAYABQAFAAUABgAGAAcABwAHAAcABwAHAAcABwAGAAYABQAFAAQABAAE
AAQAAwADAAIAAQABAAEA///+//7//v/+//7//v/+//3//f/9//3//f/9//z//P/8//z/
+//7//v/+//7//v//P/8//3//f/+//7//P/8//z//f//////AAAAAAAAAQABAAEAAQAC
AAIAAgAEAAQABAAFAAMABAAEAAQAAwADAAQABQAFAAUABQAEAAQABAAEAAUAAwADAAMA
AgACAAIAAgABAAMAAwADAAMAAQABAAAA//8BAAEAAQABAAAAAAAAAP////////7//v/+
//7//v/8//z//P/7//v/+//7//v/+//8//z//P/8//z//P/8//z//P/8//z/+//7//r/
+v/7//v/+//6//r/+v/6//r/+v/6//r/+v/6//r/+v/6//n/+f/5//n/+f/5//n/+f/5
//n/9//5//v/+v/4//j/+P/4//r/+v/6//r/+v/6//r/+v/4//j/+P/4//b/9v/2//b/
+P/4//j/+P/4//j/+P/5//n/+f/5//n/+//7//z//f/9//3//v/+//////8AAAAAAAAC
AAMAAwACAAIAAgACAAQABAAEAAQABAAEAAQAAwADAAIAAgACAAMAAwADAAMAAQABAP//
/f/+//7//v/+//7//v/8//v/+//7//r/+P/5//j/+P/4//b/9v/2//b/9v/2//b/9v/4
//j/+P/4//j/+P/4//j/+P/5//n/+P/2//f/9//3//v/BQANABoAKwA+AFgAdACLAJwA
pgCoAKMAjwBxAE8AMQARAOr/u/+O/3n/gf+Q/57/rf+5/8P/zv/V/9r/4P/l/+n/7P/u
/+//8v/0//L/8v/0//T/9f/3//f/9//4//r/+v/6//v/+v/6//r/+f/7//r/+v/6//z/
/P/8//z/+v/7//v/+//7//v/+//7//v/+//7//z//P/8//z//P/8//z//P/8//3//f/9
//3//P/8//z//P/+////////////AAABAAEAAAAAAAEAAQACAAMAAwADAAQABAAFAAYA
BQAFAAYABgAGAAYABgAGAAYABgAGAAcABQAGAAYABgAIAAgACAAJAAcACAAIAAgACQAJ
AAkACgAKAAsACwALAAwADQAOAA4ADQANAA4ADwAPABAAEgASABIAEwATABMAFQAVABUA
FgAWABYAFgAXABcAFwAXABcAFwAXABYAFgAWABUAFQAUABMAEgARABEAEQARABAAEAAP
AA4ADgANAA0ADQAOAA4ADQANAA0ADQANAA0ADQANAAoACgAJAAkACAAIAAgACAAJAAkA
CAAHAAcABwAFAAQABAAEAAQABAACAAIAAQABAAMAAwADAAMAAgACAAIAAgABAAEAAQAB
AAEAAQACAAIAAwADAAQABAAEAAQABAAFAAUABQAGAAYABgAHAAcABwAHAAgACAAIAAoA
CgAKAAsACQAKAAoACgAJAAkACgALAAsACwALAAoACgAKAAoACwAJAAkACQAIAAoACgAK
AAkACQAJAAkACQAJAAkACAAHAAcABwAHAAcABgAGAAYABQAHAAcABgAGAAYABgAGAAQA
BgAGAAUABQAFAAUABQAFAAQABAAEAAQAAgACAAIAAgADAAQABQAFAAUABAAEAAUAAwAD
AAIAAgAEAAQABAAEAAQABAAEAAQABAAEAAQAAwADAAMAAwADAAMAAwADAAMAAQADAAMA
AwAEAAIAAgACAAIAAgACAAIAAgAAAAAAAAAAAAAAAAAAAAAAAwADAAMAAwADAAMAAwAE
AAUABQAFAAYABgAHAAcACAAGAAYACAAJAAcACAAIAAgACgAKAAoACgAKAAoACgAKAAgA
BwAFAAQABQAHAAgACQAHAAcABwAFAAMAAgACAAIAAAAAAAAA/v/9//3//f/8//z/+//6
//r/+P/4//j/+P/6//r/+v/6//r/+v/6//r/+P/4//j/+P/6//r/+//7//z/+v/5//f/
+f/9/wUADwAaACsAQABaAHgAkwCkAK4ArgClAJMAcwBTADUAEwDq/7n/iv93/4H/jv+c
/6v/t//B/8r/0f/Y/97/5f/r/+z/7P/t//D/8v/0//P/9P/z//P/9f/1//X/9v/2//b/
9v/3//b/9v/2//X/9//2//b/9v/2//b/9v/2//b/9//3//f/9f/1//X/9f/3//f/9//4
//r/+v/6//r/+P/4//j/+P/3//f/9//3//j/+P/4//j/+P/5//n/+f/3//j/+f/5//n/
+v/8//3//v////////8AAAAAAQACAAEAAQACAAIAAgACAAIAAgACAAIAAgADAAMABAAE
AAQABAAEAAQABQADAAQABAAEAAcABwAHAAgACAAJAAkACQAKAAsADAAMAAsACwAMAA0A
DwAQABIAEgAQABEAEQARABUAFQAVABYAFgAWABYAFwAXABcAFwAXABUAFQAUABQAEgAR
ABEAEAARABAADwAPAA8ADwAOAA4ADQAMAAwACwAJAAkACgAKAAkACQAJAAkACQAJAAkA
CQAGAAYABQAFAAIAAgACAAIAAQABAAAA//8BAAEA///+//z//P/8//z//P/8//v/+//5
//n/+f/5//j/+P/4//j/+f/5//n/+f/5//n/+v/6//n/+f/6//r/+v/6//r/+//7//v/
/P/8//z//f/9//3//P/8//v/+v/7//z//f////3//v/+//7//f/9//7///8BAAEAAQAA
AAAAAAAAAAEA/////////v/+//7//v/9//3//f/9//3//f/9//z/+//5//n/+f/5//r/
+v/6//n/+f/5//j/+P/4//j/+P/2//b/9v/1//X/9f/1//X/9f/0//T/9P/0//L/8v/y
//L/8//0//X/9f/z//L/8v/z//P/8//y//L/8v/y//L/8v/y//L/8v/y//L/8v/y//H/
8f/x//H/8f/x//H/8f/x/+//7//x//H/8P/w//D/8P/w//L/8v/y//L/8v/y//L/8v/w
//D/8P/w//L/8v/y//L/8P/w//D/8P/w//D/8P/w//D/8P/w//D/8f/x//H/8f/z//P/
8//0//X/9f/1//b/9v/3//f/+P/2//b/+P/5//n/+v/6//r//P/8//z//P/8//z//P/8
//n/+f/4//j/+P/5//n/+f/5//n/+f/3//f/9v/2//b/9v/2//b/9P/1//X/9f/0//D/
7//u/+7/7v/u/+7/7v/u/+7/7v/u/+7/7v/u/+7/7v/u/+7/7v/u/+7/7//v/+7/7P/r
/+v/6//t//P//f8IABcALABCAGAAfQCSAKAApACjAJsAgwBjAEcAKwAGANn/qP+B/3n/
hv+U/6H/rf+5/8L/y//Q/9T/2//h/+T/6P/p/+r/7P/s/+r/7P/s/+3/7//v/+//8P/w
//D/8P/x//H/8v/z//P/8//y//L/8v/y//L/8v/y//T/9f/1//X/9f/1//X/9f/1//X/
9f/2//b/9v/2//b/9v/2//b/9v/1//X/9f/1//b/9v/2//b/9v/3//f/9//3//j/+f/5
//r/+v/7//v//P/9//3//f/+//7///8AAP////8AAAAAAAAAAAAAAAAAAAAAAAABAAEA
AgACAAIAAgACAAIAAwADAAQABAAEAAUABQAFAAYACAAJAAkACQAKAAsADAAMAA0ADQAO
AA8ADQAOABAAEAASABMAEwATABUAFQAVABYAFgAWABYAFwAXABcAFwAXABcAFwAWABYA
GAAXABcAFgAVABQAEwATABEAEQAQABAAEQAQABAADwAPAA8AEAAQAA0ADQANAA0ADQAN
AA0ADQAOAA4ADQANAAwADAAMAAwACQAJAAgABwAJAAkABwAGAAYABgAGAAYABgAGAAUA
BQAFAAUABQAFAAQABAAEAAQABQAFAAUABQADAAMABAAEAAUABQAGAAYABgAGAAYABwAH
AAcACAAIAAgACQAJAAkACQAKAAoACgAMAAwADAANAA0ADgAOAA4ACwALAAwADQAPAA8A
DwAOAA4ADgAOAA8ADQANAA0ADAAMAAwADAALAA0ADQANAA0ADQANAAwACwAJAAkACQAJ
AAkACgALAAsACQAJAAgACAAKAAoACgAIAAoACgAJAAkABwAHAAcABwAIAAgACAAIAAgA
CAAIAAgACAAIAAgABwAJAAgACAAJAAcABwAGAAYACAAIAAgACAAGAAYABgAGAAYABgAG
AAUABQAFAAUABQAFAAUABQAFAAUABQAHAAUABgAGAAYABgAGAAQABAAEAAQABgAGAAYA
BgAEAAQABAAEAAYABgAGAAYABgAGAAYABgAGAAYABgAGAAYABgAGAAYABgAGAAYABgAG
AAYABgAGAAQABAAEAAUABQAFAAUABQAHAAcACAAJAAkACQAKAAoACwALAAwADAAKAAwA
DQANAA4ADgAOAA4ADgAOAA4ADgAOAA4ADgANAA0ADAAMAAwADQANAA0ADQANAA0ACwAJ
AAgACAAIAAgACgAKAAgABwAFAAUABAACAAEAAAAAAAAAAAAAAAAAAAACAAIAAgACAAAA
AAAAAAAAAgACAAIAAgACAAMAAwACAAAA////////BQAPABcAJAA1AEoAYgCAAJsArAC2
ALgAsQCfAIEAXwBDACEA+v/L/57/h/+N/5z/rP+5/8X/zf/Y/9//5P/o/+//8//0//b/
9//4//r//P/8//7//v///////////wAAAgACAAIAAwABAAIAAwADAAMAAgACAAIABAAE
AAQABAACAAMAAwADAAMAAwADAAMABQAFAAUABgAEAAQABAAEAAQABAAEAAQABQAFAAUA
BQAEAAQABAAEAAQABQAFAAUABwAIAAkACQAKAAoACwALAAoACwALAAsADAAMAA0ADgAP
AA8AEAAQABAAEAAQABAAEAAQABAAEQARABIAEgASABIAEgASABMAEQASABIAEgAVABUA
FQAWABYAFwAXABcAFgAXABgAGAAZABkAGgAbABsAHAAeAB4AHgAfAB8AHwAhACEAIQAi
ACIAIgAiACMAIQAhACEAIQAjACMAIgAiACIAIQAhACAAHQAcABsAGwAbABsAGgAaABkA
GAAYABcAFwAXABgAGAAXABcAFwAXABcAFwAXABcAGAAYABcAFwAWABYAFgAWABMAEwAS
ABEAEwATABEAEAAOAA4ADgAOAA4ADgANAA0ADQANAA0ADQAMAAwADAAMAA0ADQANAA0A
DQANAA4ADgALAAsADAAMAAoACgAKAAsACwALAAwADAAMAA0ADQANAA0ADgAOAA4ADAAM
AAwADQANAA4ADgAOAA8ADwAQABEADwAPAA8ADgAQABAAEAARAA8ADwAPAA4ADgAOAA4A
DQANAA0ADQANAAsACwAKAAkACQAJAAkACQAIAAgACAAHAAcABwAGAAYABgAGAAYABAAG
AAYABQAFAAUABQAFAAUABAAEAAQABAAEAAQABAAEAAIAAgACAAEAAQAAAAAAAQABAAEA
AAAAAAAAAAAAAAAAAAAAAAAAAAAAAAAAAAD//////////////////////////wEA////
//7//v/+//7//v/+//7//v/+//7//v/+//7//P/8//z//P/+//7//v/+//7//v/+//7/
/P/8//z//P/8//z//P/8//z//P/8//z//P/8//z//P/8//z//P/8//r/+v/6//r/+v/6
//r/+v/6//r/+v/6//r/+v/6//r/+v/6//r/+v/6//r/+v/6//z//P/8//z/+v/6//v/
+//9//3//f/9//3//v//////AQACAAIAAwADAAQABAAEAAQABQAFAAYACAAIAAgACAAI
AAgACAAIAAYABgAFAAUABgAGAAYABwAHAAcABwAHAAcABQADAAIAAAAAAAAAAAACAAAA
/////////v/8//v/+v/6//r/+v/4//j/+P/4//r/+v/6//r/+P/4//j/+P/4//j/+P/4
//f/+f/6//r/9//3//f/+/8DAA0AGgApAD4AVgByAI0AogCuALIArQCfAIEAXwBBACMA
+v/L/5z/f/9//4z/nP+t/7n/w//O/9X/2P/e/+P/5//q/+r/6//u//D/8P/y//T/9P/1
//f/9//3//j/9v/2//b/9//1//b/9//3//f/9v/2//b/+P/4//j/+P/4//n/+f/5//n/
+f/5//n/+f/5//n/+v/8//z//P/8//z//P/8//z/+f/5//n/+f/4//j/+P/4//n/+//8
//3/+//8//3//f/+//7///////7/////////AAAAAAEAAgADAAMABAAEAAYABgAGAAYA
BAAEAAQABQADAAQABAAEAAYABgAGAAcABQAGAAYABgAHAAcABwAIAAYABwAHAAcACAAJ
AAoACgANAA0ADgAPAA8AEAASABIAEgATABMAEwAVABUAFQAWABYAFgAWABcAFwAXABcA
FwAXABcAFgAWABQAEwATABIAEwASABEAEQAPAA8ADgAOAA0ADAAMAAsACwALAAwADAAL
AAsACwALAAkACQAJAAkACgAKAAkACQAGAAYABgAGAAUABQAEAAMABQAFAAMAAgACAAIA
AgACAAAAAAD//////f/9//3//f/+//7//v/+//3//f/9//3//f/9//7//v/9//3//v/+
//7//v/+////AQABAAIAAgACAAMAAwADAAMABAAEAAQAAgACAAIAAwAFAAYABgAGAAUA
BQAGAAcABQAFAAUABAAEAAQABAAFAAUABQAFAAQABAAEAAQAAwABAAEAAQABAAMAAwAC
AAEAAwADAAMAAwAAAAAAAAD////////+//7//v/+//7//P/+//7//f/9//3//f/9//3/
+v/6//r/+v/8//z//P/8//r/+v/6//n/+//6//r/+//7//v/+v/6//j/+P/4//j/+P/4
//j/+P/4//j/+P/3//n/+f/5//n/+f/5//n/+f/5//v/+f/5//j/+P/4//j/+P/4//j/
+P/4//j/+P/4//j/9v/2//b/9v/2//b/9v/2//T/9P/0//T/9v/2//b/9v/1//T/8//y
//L/8v/y//L/8v/y//L/8v/0//T/9P/0//T/9f/1//X/8//z//P/8//2//f/9//3//b/
9v/3//f/+P/4//j/+v/7//v//P/8//z//P/8//z//f/+////AAACAAEAAQAAAP///v/+
//3//P/7//r/+f/5//f/9v/2//b/9v/2//b/8//x//D/7//u/+z/6//q/+z/7P/s/+z/
7P/s/+z/7P/s/+z/7P/s/+7/7v/u/+7/7P/s/+z/7f/r/+r/6P/n/+X/5//t//X/AQAQ
ACEAOABUAHQAiwCcAKQApgCfAI0AcQBVADkAEwDm/7X/iP91/3//jP+a/6f/s/+7/8T/
y//M/9L/2//f/+L/5P/l/+b/6P/o/+j/6v/q/+v/6//r/+v/7P/q/+r/6v/r/+3/7v/v
/+//7f/s/+z/7P/u/+7/7v/u/+7/7//v/+//7//v/+//7//v/+//7//w//L/8v/y//L/
8v/y//L/8v/x//H/8f/x//L/8v/y//L/9P/1//X/9f/1//b/9//3//j/+P/5//n/+v/7
//v/+//6//r/+//8//3//f/+//7/AAAAAAAAAAAAAAAAAAABAAEAAgACAAIABAAEAAQA
BQAFAAYABgAGAAcABwAHAAgACgALAAsACwAMAA0ADgAOABEAEQASABMAEwAUABYAFgAW
ABcAFwAXABkAGQAZABoAGgAaABoAGwAbABsAGwAbABsAGwAaABoAGgAZABkAGAAZABgA
FwAXABUAFQAUABQAEwASABIAEQARABEAEgASABEAEQARABEAEQARABEAEQAQABAADwAP
AAwADAAMAAwADQANAAwACwALAAsACQAIAAgACAAIAAgABgAGAAUABQAFAAUABQAFAAQA
BAAEAAQAAwADAAMAAwAFAAUABgAGAAcABwAIAAgABgAGAAYABwAHAAcACAAIAAoACwAL
AAsACwAMAAwADAAMAAwADAANAA0ADgAOAA4ADwAPABAAEQAPAA8ADwAOABAAEAAQABEA
DwAPAA8ADgAOAA4ADgANAA8ADwAPAA8ADQANAAwACwANAA0ADQANAAwADAAMAAsADQAN
AAwADAAKAAoACgAIAAoACgAJAAkACwALAAsACwAKAAoACgAKAAgACAAIAAgACgAKAAoA
CQAJAAgACAAJAAkACQAIAAgACAAIAAgACAAIAAgACAAIAAgACAAIAAcACQAJAAkACQAJ
AAkACQAJAAkACQAJAAkACgAIAAgACAAIAAgACAAIAAgACAAIAAgACAAKAAoACgAKAAoA
CgAKAAoACgAKAAoACgAKAAoACgAKAAgACAAIAAgACgAKAAoACgAKAAoACgAKAAoACgAK
AAoACgAKAAoACgAKAAoACgAKAAwADAAMAAwADgAOAA4ADgAQABAAEAAQABIAEgASABIA
EgASAA==
         </WaveFormData>
      </LeadData>
      <LeadData>
         <LeadByteCountTotal>10000</LeadByteCountTotal>
         <LeadTimeOffset>0</LeadTimeOffset>
         <LeadSampleCountTotal>5000</LeadSampleCountTotal>
         <LeadAmplitudeUnitsPerBit>4.88</LeadAmplitudeUnitsPerBit>
         <LeadAmplitudeUnits>��V</LeadAmplitudeUnits>
         <LeadHighLimit>2147483647</LeadHighLimit>
         <LeadLowLimit>268435456</LeadLowLimit>
         <LeadID>V6</LeadID>
         <LeadOffsetFirstSample>0</LeadOffsetFirstSample>
         <FirstSampleBaseline>0</FirstSampleBaseline>
         <LeadSampleSize>2</LeadSampleSize>
         <LeadOff>FALSE</LeadOff>
         <BaselineSway>FALSE</BaselineSway>
         <ExcessiveACNoise>FALSE</ExcessiveACNoise>
         <MuscleNoise>FALSE</MuscleNoise>
         <LeadDataCRC32>117541773</LeadDataCRC32>
         <WaveFormData>
9P/0//T/9P/0//T/9P/0//T/9P/0//T/9P/0//T/9P/0//T/9P/0//T/9P/0//T/9P/0
//T/9P/0//T/9P/0//L/8v/y//L/8v/y//P/8//1//X/9f/1//X/9f/1//X/9f/1//X/
9v/2//b/9//3//j/+P/4//j/+f/5//n/+//7//v/+//7//z//P/8//z//P/8//z//P/8
//z//P/8//3//f/9//3//v////7//v/7//r/+v/7//v/+v/5//j/+P/3//b/9v/1//P/
8v/x//H/8f/x//H/7//v/+//7//x//H/8f/x//H/8f/x//H/8f/x//D/8P/w//D/8P/y
//L/9f/7////BQAOABkAKgA7AEkAUgBWAFgAVABMADoAJQASAAIA7P/Q/7T/p/+n/7D/
uf/A/8j/z//W/9n/3f/h/+X/5v/q/+r/6v/s/+3/7f/t/+7/7v/u/+//8P/w//D/8P/w
//D/8P/w//H/8f/x//H/8v/y//L/8v/y//L/8v/y//L/8v/y//L/8v/x//H/8f/x//H/
8v/y//L/8v/y//T/9P/0//T/9P/1//X/9f/1//X/9f/1//b/9v/2//b/9v/2//b/9v/3
//f/9//3//f/9//3//f/9//3//f/+P/4//j/+P/4//n/+f/5//r/+P/5//n/+f/5//r/
+v/6//z//f/9//7//v/+/////////wAAAAABAP//AAAAAAEAAQABAAIAAwADAAMABAAE
AAUABQAGAAYABgAGAAcABwAIAAgACAAJAAkACQAJAAkACQAJAAkACQAJAAkACQAJAAkA
CQAJAAkACAAGAAYABwAHAAcABgAGAAYABQAEAAQABAAEAAQABAAEAAQABAADAAMAAwAC
AAIAAgABAAEAAQABAAEAAQABAAAAAAD///7//v/+//3//f/7//r/+v/6//n/+v/7//z/
+v/6//r/+v/6//r/+v/6//r/+v/6//r/+v/6//r/+v/6//r/+//7//v//P/8//3//f/9
//z//P/9//3//f/+//7//v/+//7/AQABAAAAAAAAAAAA///+//////8AAAAAAAAAAAAA
AAD+//7//v///wAAAAAAAP//AAAAAAAAAAAAAAAAAAAAAP7//v/+//7//f/9//z//P/+
//7//v/+//7//v/+//7//f/8//z/+//8//z//f/9//v/+//7//v//P/7//v/+//7//v/
+//7//v/+//6//r/+v/6//r/+v/6//r/+v/6//r/+v/6//r/+v/6//r/+f/5//n/+f/5
//j/+P/4//j/+P/4//j/+P/6//j/+v/6//r/+P/4//j/+P/4//j/+P/4//r/+v/6//r/
+P/4//j/+P/4//j/+P/4//j/+P/4//j/+P/4//j/+P/4//j/+P/4//j/+P/4//j/+v/6
//r/+v/5//n/+f/5//n/+f/5//n/+f/5//n/+f/5//r/+v/6//3//f/+//7//P/8//3/
/f/9//////////////8AAAAAAAAAAAAAAAAAAAAAAAAAAAAAAAABAAEAAQABAAEAAQD/
//7//f/8//r/+//7//r/+f/4//j/9//4//j/9//1//T/8//z//P/8//z//P/8//z//P/
8//z//H/8f/x//H/8f/x//H/8f/y//L/8v/y//L/8v/0//n//f8BAAkAEgAfADIAQwBN
AFQAWABYAFIARAAwABsACAD2/97/wP+o/6P/qf+y/7n/xP/M/9P/2P/d/9//4//n/+j/
6v/s/+7/7v/t/+//7//w//D/8P/v//D/8P/w//D/8P/w//D/8v/z//P/8//z//T/9P/0
//L/8v/y//L/8v/y//L/8v/y//L/8f/x//H/8f/x//L/8v/y//L/8v/y//L/8v/y//L/
8//z//P/8//z//P/8//0//T/9P/0//T/9P/0//T/8//z//P/8//z//P/8//z//P/8//z
//T/9v/2//b/9v/3//f/9//4//b/9//3//f/+f/6//r/+v/6//v/+//8//z//P/9//3/
/f/+//7///8BAAIAAgADAAMAAwAEAAUAAwADAAQABAAFAAUABgAGAAYABgAHAAcABgAG
AAYABwAJAAkACQAJAAcABwAHAAcACQAJAAkACQAJAAkACQAJAAYABAAEAAUABQAFAAQA
BAAEAAMAAgACAAIAAgACAAIAAgACAAIAAQADAAMAAgACAAAA////////+//7//v/+//8
//z/+//6//z//P/7//v/+v/4//f/9v/0//T/9P/0//X/9v/3//j/9v/2//b/9v/0//T/
9P/0//T/9P/0//T/9P/0//X/9f/z//T/9P/1//f/9//2//b/9//3//f/+P/4//j/+P/4
//j/9//1//T/9//4//j/+P/3//f/+P/4//j/+P/4//j/+P/4//j/+f/4//j/+P/3//b/
9v/2//b/9v/2//b/9v/2//b/9v/2//X/9f/0//T/8v/y//L/8v/y//L/8v/y//P/8v/y
//H/8v/y//P/8//z//P/8//z//D/7//v/+//7//v/+//7//x//H/8P/w//D/8P/w//D/
7v/u/+7/7v/u/+7/7v/u/+z/7P/s/+v/7f/t/+3/7f/s/+z/7P/s/+z/7P/s/+z/7P/u
/+7/7P/s/+z/7P/s/+z/6v/q/+r/6v/q/+r/6v/q/+z/7P/s/+z/7P/s/+z/7P/q/+r/
6v/r/+n/6f/p/+n/6f/p/+n/6f/p/+n/6f/p/+r/6v/q/+v/6//s/+z/7P/q/+v/6//r
/+3/7f/t/+3/7f/u/+7/7v/u/+7/7v/u/+7/7v/u/+7/7v/v/+//7//v/+//7//t/+r/
6f/o/+j/6f/p/+j/5//o/+j/5//m/+b/5f/j/+L/4f/h/+H/4f/f/9//3//f/9//3//f
/9//3//f/9//3//f/9//3//e/+D/3v/e/97/3P/c/9//5f/r//H//P8JABoAKwA5AEIA
SABKAEgAPgAsABcABgD0/97/wv+m/5f/lf+a/6H/qv+0/7n/vv/B/8X/y//P/9L/1P/W
/9b/1v/X/9X/1//Y/9j/2P/b/9z/3P/c/9z/3P/c/9z/3P/d/93/3f/d/97/3v/e/97/
3v/e/97/3P/c/9z/3P/e/97/3f/d/93/3f/d/97/3v/e/97/3v/e/97/3v/e/97/3//f
/9//4f/h/+H/4f/g/+D/4P/g/+D/4P/g/+D/3//f/9//3//f/9//3//f/+H/4f/h/+L/
4v/i/+L/4v/j/+P/4//k/+b/5//n/+f/5//o/+j/6P/o/+n/6f/q/+r/6v/r/+v/6//s
/+z/7f/t/+7/7v/v/+//7//w//H/8f/x//L/8v/1//X/9v/2//T/9P/1//X/+P/4//j/
+f/5//n/+f/5//n/+f/5//n/+f/5//n/+f/5//n/+f/5//r/+P/4//n/9//3//b/9v/4
//f/9v/2//b/9v/2//b/9P/0//T/8//1//X/9P/0//L/8f/x//H/7//v/+//7//u/+7/
7f/s/+z/7P/r/+v/6//q/+r/6v/o/+j/6P/o/+j/6P/o/+j/6P/o/+j/6P/o/+j/6P/o
/+j/6P/o/+j/6P/o/+n/6f/p/+r/6v/r/+v/6//q/+r/6//r/+v/7P/s/+z/7P/s/+3/
7f/s/+z/6//s/+z/7P/r/+v/7P/s/+7/7v/u/+7/7v/u/+7/7//u/+7/7v/t/+7/7v/u
/+7/7v/u/+7/7v/s/+z/7P/s/+3/7f/s/+z/7P/s/+z/7P/s/+z/7P/s/+3/7P/s/+v/
7P/s/+3/7f/r/+v/6//r/+r/6f/p/+n/6f/p/+n/6f/p/+n/6P/o/+j/6P/o/+j/6P/o
/+j/6P/o/+j/6P/o/+j/6P/o/+f/5//n/+f/5//m/+b/5v/m/+j/6P/o/+j/6P/o/+j/
6P/o/+j/6P/o/+j/6P/o/+j/6P/o/+j/6P/o/+r/6v/q/+r/6P/o/+j/6P/o/+j/6P/o
/+j/6P/o/+j/6f/p/+n/6f/p/+n/6f/p/+n/6f/p/+n/6//s/+z/7P/r/+v/7P/s/+z/
7P/t/+3/7//x//H/8f/v/+//8P/w//D/8P/w//D/8P/w//D/8P/y//L/8//z//P/8//z
//P/8//y//H/8P/u/+//7//u/+//7v/u/+3/7P/s/+v/6f/o/+f/5//n/+f/5//n/+f/
5//n/+f/5//n/+f/5//n/+X/5f/l/+X/6P/o/+b/5v/m/+b/5v/p/+3/8f/3/wIADQAc
AC0APQBGAEwAUABOAEYANgAhAA4A/v/q/87/tP+h/6H/qP+v/7j/wP/H/8z/0f/T/9f/
3f/g/+L/5P/m/+b/5//n/+f/6P/o/+j/6f/q/+r/6v/q/+r/6v/q/+z/7f/t/+3/6//s
/+z/7P/u/+7/7v/u/+7/7v/u/+7/7v/u/+3/7f/t/+3/7f/u/+7/7v/u/+7/7v/u/+7/
7v/u/+//7//v/+//7//v/+//8P/w//D/8P/y//L/8v/y//H/8f/x//H/8//z//P/8//z
//P/8//0//T/9P/0//T/9f/1//X/9v/4//n/+f/5//n/+v/6//r/+v/7//v//P/8//z/
/f/9////AAAAAAEAAQACAAIAAwABAAEAAgADAAUABQAGAAYABQAFAAYABgAGAAYABwAH
AAoACgAKAAsACQAJAAkACQAJAAkACQAJAAsACwALAAsACQAJAAkACQAJAAgACQALAAkA
CQAIAAgACAAHAAYABgAGAAYABgAGAAgACAAIAAcABwAHAAYABgAEAAMAAwADAAMAAwAD
AAMAAgACAAEAAAAAAAAA/////////v/+//7//v/+//7//v/8//z//P/8//z//P/8//z/
/P/8//z//P/8//z//P/8//z//P/9//3//f/+//7///8BAAEAAAAAAP///////wAAAAAA
AAAAAAADAAMAAgACAAEAAgACAAIAAwADAAQABAACAAIAAgACAAIAAgACAAMAAgACAAIA
AQACAAIAAgACAAAAAAAAAAAAAAAAAAAAAAABAAEAAAAAAAAAAAAAAAAA/v/+//7//v//
//7//v/9//z//P/9//3//f/9//3//f/+//3//f/9//v/+//7//v//f/9//z//P/8//z/
/P/8//r/+v/6//r//P/8//z//P/8//z//P/7//v/+//7//v//P/8//z//P/8//z//P/8
//z//P/8//z//P/6//r/+v/6//z//P/8//z//P/8//z//P/6//r/+v/6//r/+v/6//r/
+v/7//v/+//7//v/+//7//v/+//7//v//f/9//7//v/8//3//f/+/wAAAAAAAAEAAQAB
AAMAAwABAAEAAQACAAIAAgACAAIABAAEAAQABAACAAIAAgADAAUABQAFAAUAAwABAAAA
//8AAAAAAQABAAAA///+//7////+//7//f/7//r/+f/5//n/+f/5//n/+f/5//n/+f/5
//n/+f/5//n/+f/5//n/9//2//b/9v/4//j/+P/4//3/AQAFAAsAFgAjADIAQwBPAFgA
XgBgAF4AUgBAACkAFgAEAPD/1P+6/63/rf+0/73/yP/O/9X/3P/h/+X/6f/t//D/8v/y
//T/9v/3//X/9f/2//b/9v/3//j/+P/4//r/+v/6//r/+v/7//v/+//7//z//P/8//z/
/P/8//z/+v/6//r/+v/8//z/+//7//v/+//7//z//P/8//z//P/8//z//P/8//z//f/9
//3//f/9//3//f/+//7//v/+/wAAAAAAAAAA//////////8BAAEAAQABAP///////wAA
AAAAAAAAAAABAAEAAQACAAIAAwADAAMAAQACAAIAAgAEAAUABQAGAAYABgAHAAcABwAI
AAgACQAJAAoACgALAAsACwAMAA0ADQANAA4ADgAPAA8AEAAQABAAEAARABEAEgASABIA
EwATABMAEwATABMAEwATABMAEwATABMAEwATABMAEwATABIAEAAQABEAEQARABAAEAAQ
AA8ADgAOAA4ADgAOAA4ADgAOAA4ADQANAA0ADAAMAAoACQAJAAkACQAJAAkACQAIAAgA
BwAGAAYABgAFAAUAAwACAAIAAgABAAIAAwAEAAIAAgACAAIAAgACAAIAAgACAAIAAgAC
AAIAAgACAAIAAgACAAMAAwADAAQABAAFAAUABQAEAAQABQAFAAUABgAGAAYABgAGAAcA
BwAGAAYABQAGAAYABgAFAAUABgAGAAYABgAGAAYABgAGAAYABwAGAAYABgAFAAQABAAE
AAQABAAEAAQABAAGAAYABgAGAAMAAwACAAIABAAEAAQABAAEAAQABAAEAAUABAAEAAMA
AgACAAMAAwABAAEAAQABAAIAAQABAAEA//////////8BAAEAAAAAAAAAAAAAAAAA/v/+
//7//v8AAAAAAAAAAAAAAAAAAP////////////////7//f/8//z//P/8//z//P/+//7/
/v8AAP7//v/+//7//P/8//z//P/8//z//f/9//3//f/9//3//f/9//3//f/9//3//f/+
//7//v///////v/+//7//v////////8BAAEAAQABAAEAAgACAAIAAgAEAAQABAAEAAMA
AgABAAAAAwADAAMAAwABAAEA///+/////v/+/////f/8//v/+v/4//f/9v/2//f/9f/0
//P/8f/x//H/8f/x//H/8f/x//H/8f/x//H/8f/x//H/8f/z//P/8v/y//L/8v/y//L/
8v/1//v///8FAA4AGwAqAD0ASwBWAFwAXABYAE4AOgAjABAA/v/o/8r/rv+h/6X/qv+z
/7z/xv/L/9D/1f/Z/93/4f/m/+j/6P/o/+r/6//r/+v/7P/s/+z/7f/u/+7/7v/u/+7/
7v/u/+7/7//v/+//7//w//D/8P/w//D/8P/w//D/8P/w//D/8P/w/+//7//v/+//7//w
//L/8v/y//L/8v/y//L/8v/w//H/8f/x//P/8//z//P/9P/0//T/9P/y//L/8v/y//P/
8//z//P/8//z//P/8//z//P/8//0//T/9P/0//T/9f/1//X/9v/2//f/9//3//f/+P/4
//j/9v/3//f/+P/4//j/+f/5//v//P/8//3//f/+//7////9//3//v////////8AAAAA
AwADAAQABAACAAIAAwADAAYABgAGAAcABQAFAAUABQAHAAcABwAHAAYABQAEAAMABQAF
AAUABQAEAAIAAgADAAMAAwACAAIAAAD///7//v/+//7//v/+//7//v/+//3/+//7//r/
+v/6//n/+f/5//X/9f/1//X/9P/0//P/8v/y//L/8f/x/+//7v/u/+7/7P/s/+z/7P/s
/+z/7P/s/+r/6v/q/+r/7P/s/+z/7P/s/+z/7P/s/+z/7P/t/+3/6//s/+z/7f/t/+3/
7P/s/+3/7f/t/+7/7P/s/+z/7P/t/+3/7P/s/+//8P/w//D/7f/t/+7/7v/u/+7/7v/u
/+7/7v/u/+//7v/u/+7/7f/u/+7/7v/u/+7/7v/u/+7/7P/s/+z/7P/r/+v/6v/q/+r/
6v/q/+r/6v/q/+r/6v/r/+r/6v/p/+j/6P/p/+n/6f/p/+n/6f/o/+f/5//n/+X/5f/l
/+X/5v/n/+f/6P/m/+b/5v/m/+b/5v/m/+b/5v/m/+b/5v/k/+T/5P/j/+X/5f/l/+X/
5P/k/+T/5P/k/+T/5P/k/+T/5P/k/+T/5P/i/+L/4v/i/+T/5P/k/+T/5P/k/+T/5P/k
/+T/5P/k/+T/5P/k/+T/4v/i/+L/4v/k/+T/5f/l/+P/4//j/+P/5f/l/+X/5f/l/+X/
5f/m/+b/5v/n/+f/6P/o/+j/6P/n/+f/5//p/+v/6//r/+v/7P/s/+z/7P/q/+r/6v/q
/+r/6v/q/+r/6//r/+v/6//r/+v/6f/o/+n/6P/o/+n/6f/o/+f/5v/m/+X/5P/k/+H/
3//e/93/3//f/9//3//f/9//3//f/9//3//f/9//3//f/9//3//f/9//3v/e/97/3v/e
/97/3v/h/+P/6f/v//j/AwASACMAMwBAAEgASgBKAEYAOAAlABIAAgDu/9T/uP+h/5v/
nv+l/67/tv+//8T/yf/N/9H/0//Y/9r/3P/e/97/3//f/9//4P/g/+D/4f/i/+L/4v/k
/+T/5P/k/+L/4//j/+P/5f/m/+b/5v/m/+b/5v/m/+j/6P/o/+j/6P/o/+f/5//n/+f/
5//o/+j/6P/o/+j/6P/o/+j/6P/o/+n/6f/p/+n/6f/p/+n/7P/s/+z/7P/s/+z/7P/s
/+3/7f/t/+3/7f/t/+3/7f/t/+3/7f/u/+7/7v/u/+7/7//v/+//8P/w//H/8f/x//H/
8v/y//L/8v/z//P/9P/0//T/9f/1//f/+P/4//n/+f/6//r/+//7//v//P/9//3//f/+
//7//f/9//7//v8AAAAAAQABAAIAAgACAAMAAwADAAMAAwADAAMAAwADAAMAAwADAAMA
AwADAAMAAwAEAAIAAgADAAEAAQAAAAAAAgABAAAAAAAAAAAAAAAAAAAAAAAAAP//////
//7//v/+//3//f/9//v/+//7//v/+v/6//n/+P/4//j/9//3//f/9v/2//b/9v/2//b/
9v/2//b/9v/2//T/9P/0//T/9v/2//b/9v/2//b/9v/2//T/9P/1//X/9f/2//b/9//3
//f/9v/2//f/9//3//j/+P/4//j/+P/5//n/+P/4//n/+v/6//r/9//3//j/+P/6//r/
+v/6//j/+P/4//n/+v/6//r/+f/6//r/+v/6//r/+v/6//r/+v/6//r/+v/5//n/+P/4
//r/+v/6//r/+P/4//j/+P/5//j/+P/3//j/+P/5//n/9//3//f/9//4//f/9//3//f/
9//3//f/9//3//b/9v/2//b/9v/2//b/9v/2//b/9v/2//b/9v/2//b/9v/1//X/9f/1
//X/9v/2//b/9v/2//b/9v/2//b/9P/2//j/9v/2//b/9v/2//T/9P/0//T/9v/2//b/
9v/0//T/9P/0//b/9v/2//b/9v/2//b/9v/2//b/9v/2//b/9v/2//b/9v/2//b/9v/2
//f/9//3//X/9f/1//X/9f/1//X/9f/3//f/+P/4//j/+f/5//r/+v/6//r/+//7//v/
/f/9//3//f/9//7//P/8//z//P/+//7//v/+//7//v/+//////////////////3//P/7
//r/+v/7//v/+v/5//j/+P/1//T/9P/z//P/8v/x//H/8f/x//H/8f/x//H/8f/x//H/
8f/x//H/8f/x//H/8f/z//L/8v/y//D/8P/w//L/9f/7////BQAOABsAKgA7AEsAVABa
AFwAWABOADoAJQAUAAIA7P/Q/7b/p/+n/7D/uf/C/8j/z//W/9v/3//j/+X/6P/o/+r/
7P/s/+3/7//v//D/8P/w//H/8v/y//L/8v/y//L/8v/y//P/8//z//P/9P/0//T/9P/0
//T/9P/0//T/9P/0//T/9P/z//P/8//z//P/9P/0//T/9P/0//T/9P/0//T/8v/z//P/
8//1//X/9f/1//T/9P/0//T/9v/2//b/9v/3//f/9//3//f/9//3//f/9//3//f/+P/4
//j/+P/4//n/+f/5//r/+v/7//v/+//7//z//P/8//z//f/9//7//P/8//3//f///wAA
AAABAAEAAgACAAMAAQABAAIAAwAFAAUABgAGAAUABQAGAAYACAAIAAkACQAIAAgACAAJ
AAkACQAJAAkACQAJAAkACQAJAAkACQAJAAkACQAJAAkACAAGAAYABwAFAAUABAAEAAQA
AwACAAIABAAEAAQABAACAAIAAgABAAMAAwACAAIAAgABAAEAAQD///////////7//v/9
//z//P/8//v/+//7//r/+v/6//j/+P/4//j/+P/4//j/+P/4//j/+P/4//j/+P/4//j/
+P/4//j/+P/4//j/+f/5//n/+v/6//v/+//7//r/+v/7//v/+//8//z//P/8//z//f/9
//z//P/9//7//v/+//3//f/+//7//v/+//7//v/+//7//v///wAAAAAAAP///v/+//7/
/v/+//7//v/+//7//v/+//7//f/9//z//P/8//z//P/8//z//P/8//z/+//6//r/+f/4
//j/+f/5//n/+f/5//n/+P/3//f/9//3//f/9//3//f/9//2//b/9v/2//b/9v/2//b/
9v/2//b/9v/2//b/9v/2//b/9f/1//X/9f/1//b/9v/2//b/9v/2//b/9v/2//b/9v/2
//b/9v/2//b/9v/0//T/9P/0//T/9P/0//T/9P/0//T/9P/2//b/9v/2//b/9v/2//b/
9P/0//T/9P/0//T/9P/0//T/9P/0//T/9P/0//T/9P/0//T/9P/0//T/9P/0//T/9P/0
//T/9P/y//L/8v/y//L/8v/y//L/9P/0//T/9P/0//T/9P/0//P/8//z//P/8//z//P/
8//1//X/9f/1//X/9v/2//b/+f/5//r/+v/4//j/+f/5//n/+//7//v/+//7//z//P/8
//z//P/8//z//P/8//z//P/8//3//f/9//3//f/9//v/+v/5//j/9v/3//f/9v/3//b/
9v/1//T/9P/z//H/7v/t/+3/7f/t/+3/7f/t/+3/7f/t/+3/7f/t/+3/7f/t/+3/7f/t
/+z/7P/s/+z/7P/s/+z/7//z//n/AQAIABMAIgA1AEMATgBWAFoAVgBMAD4AJwASAAAA
6v/Q/7L/n/+d/6b/r/+4/8D/x//O/9P/1f/Z/93/4P/i/+L/4v/k/+X/5f/n/+j/6P/o
/+n/6v/q/+r/6v/q/+r/6v/q/+v/6//r/+n/6v/q/+r/6//s/+3/7v/s/+z/7P/s/+z/
7P/r/+v/6//r/+v/7P/u/+7/7v/u/+7/7v/u/+7/7P/t/+3/7f/t/+3/7f/t//D/8P/w
//D/7v/u/+7/7v/v/+//7//v/+//7//v/+//7//v/+//8P/w//D/8P/w//H/8f/x//L/
8P/x//H/8f/x//L/8v/y//T/9f/1//b/9P/0//X/9f/1//b/9v/3//X/9v/2//f/9//3
//j/+f/5//n/+v/6//3//f/+//7//P/8//3//f/+//7//v//////////////////////
//8BAAEAAQABAP///////////v/8//z//f/7//v/+v/6//z/+//6//r/+v/6//r/+v/6
//r/+v/5//f/9//2//b/9v/1//X/9f/z//P/8//z//L/8v/x//D/8P/w/+//7//v/+7/
7v/u/+r/6v/q/+r/6v/q/+r/6v/q/+r/6v/q/+r/6v/q/+r/6f/o/+f/5v/o/+j/6f/p
/+n/6v/q/+v/6//r/+r/6v/r/+v/6//s/+z/7P/s/+z/7P/r/+n/6P/r/+z/7P/s/+v/
6//s/+z/6v/q/+r/6v/s/+z/7P/t/+z/7P/s/+v/6v/q/+r/6v/o/+j/6P/o/+j/6P/o
/+j/6f/p/+j/6P/o/+j/6P/o/+b/5v/m/+b/5f/k/+T/4//k/+T/5f/l/+X/5f/l/+X/
5P/j/+P/4//l/+X/5f/l/+T/4//h/+D/4v/i/+L/4v/k/+T/5P/k/+L/4v/i/+L/4P/g
/+D/3//h/+H/4f/h/+H/4P/f/97/4P/g/+D/4P/g/+D/4P/g/+D/3v/e/97/3v/e/97/
3v/e/97/3v/e/97/3v/e/97/3v/c/9z/3P/c/9z/3P/c/9z/3P/c/9z/3P/a/9r/2v/a
/9z/3P/c/9z/2v/a/9r/2//Z/9n/2f/Z/9n/2f/Z/9n/2f/Z/9n/2f/c/9z/3P/d/9v/
3P/c/9z/3P/d/93/3f/f/9//3//f/9//4P/g/+D/4v/i/+L/4v/k/+T/5P/k/+P/4//i
/+H/3//f/9//3f/c/9v/2v/a/9v/2//a/9n/1v/W/9X/1P/S/9H/z//O/8//z//P/8//
z//P/8//z//O/83/zP/L/8z/zf/O/8//z//P/8//zv/M/8z/yv/K/8r/zP/P/9P/2f/h
/+z/+f8MAB0AKwA2ADwAPAA4AC4AHAAJAPj/5P/M/67/kP+F/4f/jv+V/57/pP+p/7D/
s/+1/7f/vf/A/8L/wv/E/8b/x//H/8X/xv/G/8b/x//I/8j/yP/G/8b/xv/G/8f/yf/K
/8v/yv/K/8n/yP/K/8r/yv/K/8r/yv/K/8r/yv/K/8n/yf/J/8n/yf/K/8j/yP/I/8j/
yP/I/8j/yP/I/8n/yf/J/8n/yf/J/8n/yv/K/8r/yv/I/8j/yP/I/8v/y//L/8v/yf/J
/8n/yf/J/8n/yf/K/8z/zP/M/8z/zf/N/83/zv/M/83/zf/N/8//0P/Q/9D/zv/P/8//
0P/S/9L/0//T/9H/0v/S/9P/0//U/9T/1f/V/9X/1v/X/9f/1//Y/9j/2f/Z/9r/2v/a
/9r/2//b/9z/3P/c/93/2//b/9v/2//d/93/3f/d/93/3f/d/93/2//b/9v/2//c/9r/
2v/b/9n/2f/Y/9j/2P/X/9b/1v/W/9b/1v/W/9b/1v/W/9X/0//T/9L/0v/S/9H/0f/R
/83/zf/N/83/zP/M/8v/yv/K/8r/yf/J/8n/yP/I/8j/xv/G/8b/xv/G/8b/xv/G/8T/
xP/E/8T/xP/E/8T/xP/E/8T/xP/E/8b/xv/H/8f/xv/G/8X/xf/H/8f/xv/G/8f/x//H
/8j/yP/I/8j/yP/H/8f/xv/G/8f/yP/I/8j/x//H/8j/yP/G/8b/xv/G/8j/yP/I/8n/
yP/I/8j/x//G/8b/xv/G/8b/xv/G/8b/xv/G/8b/xv/F/8X/xP/E/8L/wv/C/8L/wv/C
/8L/wv/D/8L/wv/B/8D/wP/B/8H/wf/B/8H/wf/A/7//v/+//7//v/+//7//v/+//77/
vv++/77/vv++/77/vv++/77/vP+8/7z/vP+8/7z/vP+7/7v/u/+7/7v/vP+8/7z/vP+8
/7z/vP+8/7z/uv+8/7r/uv+6/7r/uv+6/7r/uv+6/7r/uv+6/7r/uv+6/7r/uv+6/7r/
uv+6/7r/uP+4/7j/uP+4/7j/uP+4/7j/uP+4/7j/tv+2/7b/tv+2/7b/tv+2/7b/tv+2
/7b/tv+2/7b/tv+2/7b/tv+2/7b/tv+2/7b/uP+4/7j/uP+4/7j/uP+4/7r/uv+6/7r/
uv+6/w==
         </WaveFormData>
      </LeadData>
   </Waveform>
</RestingECG>
