# Supplementary material for: Detection of Left Atrial Enlargement Using a Convolutional Neural Network-Enabled Electrocardiogram
Source: Front Cardiovasc Med. 2020 Dec 17;7:609976. doi: 10.3389/fcvm.2020.609976 (PMC7773668; doi:10.3389/fcvm.2020.609976)
Supplement: Supplementary file 2 [file Data_Sheet_2.ZIP › normal1/1802010355_8583_0000000X.XML]

<?xml version="1.0" encoding="Windows-1252"?>
<!DOCTYPE RestingECG SYSTEM "restecg.dtd">
<RestingECG>
   <PatientDemographics>
      <PatientID>1802010355</PatientID>
      <PatientAge>70</PatientAge>
      <AgeUnits>Years</AgeUnits>
      <Gender>Male</Gender>
      <PatientLastName>liangjinhong</PatientLastName>
   </PatientDemographics>
   <TestDemographics>
      <DataType>Resting</DataType>
      <Site>1</Site>
      <AcquisitionDevice>MAC55</AcquisitionDevice>
      <Status>Unconfirmed</Status>
      <Priority>Normal</Priority>
      <AcquisitionTime>09:03:13</AcquisitionTime>
      <AcquisitionDate>07-23-2015</AcquisitionDate>
      <CartNumber>1</CartNumber>
      <AcquisitionSoftwareVersion>009C</AcquisitionSoftwareVersion>
      <XMLSourceVersion>MAC5000 v1.0</XMLSourceVersion>
   </TestDemographics>
   <RestingECGMeasurements>
      <VentricularRate>67</VentricularRate>
      <AtrialRate>67</AtrialRate>
      <PRInterval>122</PRInterval>
      <QRSDuration>148</QRSDuration>
      <QTInterval>438</QTInterval>
      <QTCorrected>462</QTCorrected>
      <PAxis>75</PAxis>
      <RAxis>38</RAxis>
      <TAxis>38</TAxis>
      <QRSCount>11</QRSCount>
      <QOnset>220</QOnset>
      <QOffset>294</QOffset>
      <POnset>159</POnset>
      <POffset>209</POffset>
      <TOffset>439</TOffset>
      <ECGSampleBase>500</ECGSampleBase>
      <ECGSampleExponent>0</ECGSampleExponent>
   </RestingECGMeasurements>
   <Diagnosis>
      <Modality>Resting</Modality>
         <StatementCount>3</StatementCount>
         <LabelText>12SL ��ϳ���</LabelText>
      <DiagnosisStatement>
         <StmtFlag>ENDSLINE</StmtFlag>
         <StmtText>�������</StmtText>
      </DiagnosisStatement>
      <DiagnosisStatement>
         <StmtFlag>ENDSLINE</StmtFlag>
         <StmtText>����֧��������</StmtText>
      </DiagnosisStatement>
      <DiagnosisStatement>
         <StmtFlag>ENDSLINE</StmtFlag>
         <StmtText>�쳣 ECG</StmtText>
      </DiagnosisStatement>
   </Diagnosis>
   <Waveform>
      <WaveformType>Rhythm</WaveformType>
      <WaveformStartTime>0</WaveformStartTime>
      <NumberofLeads>8</NumberofLeads>
      <SampleType>CONTINUOUS_SAMPLES</SampleType>
      <SampleBase>500</SampleBase>
      <SampleExponent>0</SampleExponent>
      <HighPassFilter>16</HighPassFilter>
      <LowPassFilter>150</LowPassFilter>
      <ACFilter>NONE</ACFilter>
      <LeadData>
         <LeadByteCountTotal>10000</LeadByteCountTotal>
         <LeadTimeOffset>0</LeadTimeOffset>
         <LeadSampleCountTotal>5000</LeadSampleCountTotal>
         <LeadAmplitudeUnitsPerBit>4.88</LeadAmplitudeUnitsPerBit>
         <LeadAmplitudeUnits>��V</LeadAmplitudeUnits>
         <LeadHighLimit>2147483647</LeadHighLimit>
         <LeadLowLimit>268435456</LeadLowLimit>
         <LeadID>I</LeadID>
         <LeadOffsetFirstSample>0</LeadOffsetFirstSample>
         <FirstSampleBaseline>0</FirstSampleBaseline>
         <LeadSampleSize>2</LeadSampleSize>
         <LeadOff>FALSE</LeadOff>
         <BaselineSway>FALSE</BaselineSway>
         <ExcessiveACNoise>FALSE</ExcessiveACNoise>
         <MuscleNoise>FALSE</MuscleNoise>
         <LeadDataCRC32>1858299519</LeadDataCRC32>
         <WaveFormData>
/f/9//3/+//5//r/+v/6//z//P/9//7//P/8//z//P/8//3//f/9//3//f/9////AgAC
AAMAAwAEAAQABQAFAAUABQAFAAQAAwACAP///v/+//3//f/8//r/+v/6//r//P/8//z/
/P/8//v/+//7//j/+v/6//n/+v/5//X/8//z//D/8P/z//b/+f/+/wYACgARAB4AKwAz
ADkAPgBCAEMAOwAuACMAGwAUAAoA///4//L/7//p/+L/3f/Z/9L/zP/K/8n/x//F/8X/
xv/E/8T/w//D/8X/xP/G/8v/zv/P/9P/2P/Z/93/4P/m/+n/7f/w//D/8P/x//L/9P/1
//X/9//4//v//P/7//z/+//6//j/+f/5//n/+//7//v//P/8//z//P/9//7//v/+//7/
/v/9//3//v8AAAEAAQABAP////8AAAAAAAAAAAAAAAACAAMAAwADAAEAAgACAAMAAwAD
AAQABAAHAAcACAAIAAgACAAIAAoACgAKAAwADQAPABAAEQASABEAEgATABMAFwAXABcA
GQAYABgAGgAaABoAGgAaABwAHgAeAB4AHgAdAB0AHAAcAB4AHgAdAB0AHAAcABsAGgAX
ABcAFgAVABUAFAAUABMAEQARAA8ADQALAAsACgAKAAkACAAHAAcAAwADAAMAAgABAAAA
/////////////////v/+//7//f/////////+//3//f/+//7//P/6//r/+//7//v/+//7
//v/+//7//v//P/8//3//f/9//3//v/+//3//P/7//r/+v/6//v/+//7//v/+//7//n/
+//7//r//P/9//3//f/7//v/+//7//v/+//8//z//P/8//z//P/8//z//P/8//7//v//
/////f/8//z//f////////////7//v/+//7//P/8//z//P/+//7//////wAAAAAAAP//
/v/+//3//P/9//3//f/+//z//P/8//z//v/+//3//f/7//v/+//7//z//P/8//3//f/9
//3//f/7//r/+v/6//z//P/8//z//f/9//z//P/8//z/+v/8//z//P/8//z//P/9//3/
/P/8//z//P/8//r/+f/5//r//P/8//z//P/8//v/+//7//z//P/8//z//P/8//3//f/8
//v/+//8//3//P/8//z//P/8//z//P/8//z//P/9//3//P/6//r/+f/5//r/+v/6//r/
/P/8//z//P/6//r/+v/6//3//f/9//3/+//7//z//P/8//z//P/9//7//v/+//7//v/+
/////////////////wEAAgACAAMABQAGAAYABwAFAAUABQAFAAIAAQAAAP3//f/+//7/
///8//z//P/8//z//P/8//z//P/8//v/+//7//r//P/8//v/+v/5//f/9f/x//L/9v/3
//j//f8CAAgAEgAdACgANQA7AD8ARABEAD8ANwAqACEAGQAQAAQA+//4//T/7f/p/+T/
3f/b/9T/zv/K/8f/w//D/8X/xv/E/8L/w//D/8X/yP/K/8n/zv/V/9f/1v/b/+H/5v/m
/+n/6//u//D/8v/z//b/9v/z//P/9//6//v/+v/4//r/+v/6//z//f/9//3/////////
AAD///7//f/9////AAABAAIAAQD///7//v/+/////////wEAAQACAAIAAgACAAIAAgAC
AAMAAwADAAMABAAEAAUABQAFAAYABgAJAAkACgAKAAoACgAKAAwADAAMAA4ADwAPABAA
EQASABUAFgAXABcAGQAZABkAGwAaABoAHAAcAB4AHgAeACAAHgAeAB4AHgAhACEAIAAg
ACAAIAAfAB8AHgAeAB0AHAAZABkAGAAXABUAFAAUABMAEwATABEADwANAA0ADAAMAAkA
CAAHAAcABQAFAAUABAADAAIAAQABAAEAAQABAAEAAAAAAAAA///9//3//f/8//z//f//
/wAA/v/8//z//f///////////////////////f/8//z/+//7//v//P/8//z//P/8//z/
/P/8//3//f/9//3//f/9//v//f/9//z//P/9//3//f/9//3//f/9//3//f/+//7//v/+
//7//v/+//7//v/+//7//v///////f/8//z//f/9//3//f/9//7//v/+//7//P/8//z/
/P/9//7/AAABAP7//v/+//3//f/+//7//v/9//3//f/+//7//v/+//7//v/+//3//f/7
//v/+//7//r/+v/6//v/+//7//v/+//9//z//P/8//r/+v/6//r//f/9//z//P/6//r/
+P/6//z//P/8//z/+v/7//v/+v/8//z//P/8//z/+//7//z//P/8//z//P/6//f/+f/9
//7/+//6//n/+P/5//r/+//9//3//P/8//z/+//7//z//P/8//z//P/8//z//P/8//z/
/P/8//3//f///////f/9//3//P/7//r//P/9//7//v/+//7//v/+////////////////
/wEAAgACAAMAAwAEAAYABwAHAAcABQAFAAQAAwACAP///v/+//3//f/8//z//P/8//z/
/P/8//z//P/8//v/+//7//z//v/8//v/+v/7//n/8//x//L/8v/1//j/+//+/wIADAAX
ACIALwA5AD0AQgBGAEMAOwAwACUAGQAUAA4AAwD6//b/9f/v/+j/4f/b/9T/0P/O/8n/
x//J/8f/xP/E/8T/w//B/8P/xv/K/8v/zP/P/9P/1P/X/9v/4P/k/+f/6f/q/+7/8P/v
//D/9P/5//f/9f/4//v/+P/4//r/+v/6//r/+//7//v//f/9//3//v/8//z//P/9//7/
/v/+//7//v/9//3//v8AAAEAAQABAP////8AAAAAAgACAAIAAgAAAAEAAQABAAEAAgAC
AAMABQAFAAYABgAHAAcACAAIAAgACAAIAAoACgAKAAwADQANAA4ADwAQABEAEgATABMA
FQAVABUAFwAaABoAHAAcABwAHAAcAB4AHAAcABwAHAAeAB8AHwAgACAAIAAfAB8AGwAa
ABgAFgAWABcAFwAXABMAEgASABEAEQARAA8ADQALAAsACgAKAAkACAAHAAcAAwADAAMA
AgADAAIAAQABAP///////////v/+//7//f/9//3//f/8//v/+//8//z//v/8//z//f/9
//3//f/9//v/+//7//v/+v/6//v/+//3//f/+P/4//r/+v/6//r/+P/4//n/+f/7//v/
+//7//f/+f/5//j/+P/5//n/+f/7//v/+//7//v/+//8//z/+//6//n/+P/6//r/+v/6
//z//P/9//3//f/8//z//f/9//3//f/9//z//P/8//z//v/+//7//v/8//z//f/9//r/
+v/6//n/+//8//z//P/7//v/+//8//r/+v/6//r//P/8//v/+//7//v/+//7//r/+v/6
//v/+//7//v/+//7//r/+v/6//r/+v/6//r/+//7//r/+v/8//z/+v/8//r/+v/6//r/
+v/7//v/+v/6//r/+v/6//j/9//3//j/+f/6//v//P/6//n/+f/4//r/+v/6//r//P/8
//z//f/7//r/+v/6//n/+f/6//r/+v/6//r/+v/8//z//P/8//r/+v/7//v/+//7//n/
+f/6//r/+v/6//r/+//8//z//f/+////AAAAAP///v/9//////8BAAIAAgADAAMABAAC
AAMAAwADAAUABQAEAAMAAAD9//z//P/9//3//P/8//z//P/8//z//P/8//z//P/5//n/
+f/6//r/+v/5//z/+//3//X/8//y//L/9f/4//v/AAAIABAAFQAeAC8AOwA/AEQARABB
ADkALgAlABsAEgAKAAEA+v/0/+//6f/k/93/2//Y/9L/yv/H/8f/yf/J/8b/xP/I/8f/
xf/F/8j/yP/N/9D/0//V/9j/3f/h/+T/5v/n/+n/7P/u//D/8//0//b/+f/7//f/9P/3
//z//P/+//7//v/8//3//f/9//3//f/9//7//v/+//7////+//7//v/+/wAA/////wAA
AAABAAEAAQABAAEAAgACAAIAAgACAAIAAgADAAMAAwADAAQABAAFAAcABwAIAAgABwAH
AAgACAAKAAoACgAMAAwADAAOAA8ADwAQABEAEgATABQAFQAVABcAFwAXABkAGgAaABwA
HAAcABwAHAAeAB4AHgAeAB4AIQAhACAAIAAgACAAHwAfABwAHAAbABoAGwAbABoAGQAV
ABQAFAATABMAEwARAA8ADQANAAwADAAJAAgABwAHAAUABQAFAAQAAwACAAEAAQABAAEA
AQABAAAAAAAAAP///////////v/9//3//v/+//7//P/8//3//f/9//3//f/9//3//f/9
//z//P/9//3/+//7//z//P/8//z//P/8//7//v///////f/9//3//f/9///////+//z/
/f/9//3/////////////////AAAAAP7//v/+//7/AAAAAAAAAAD+//7//////////v/+
////AQABAAEAAQAAAAAAAAAAAAAAAAAAAAAA/v/+//////8AAAAAAAD/////AAAAAAAA
/f/9//3//v8AAAAAAAAAAP7//v/9//3////////////+//7//v/////////////////+
//7//v/+//7//v/+///////+//7//v/+//z//v/8//z//P/8//7///////7/AAD+//r/
/P/8//z//P/+//7//v////3//P/8//z//P/9////AAD+//7//v/+//z//P/8//z//v/+
/////////////f/9//7//v/+//7//v///wAAAAAAAAAAAAAAAAEAAQABAAEA/////wEA
AgAEAAUABQAGAAQABQAFAAUABQAFAAQAAwAEAAEAAAAAAAEAAQAAAAAA/v/+//7//v/+
//7//v/+//3//f/9//7/+v/+/wEA/v/9//v/9//z//L/9P/5//z//f8AAAYADAATAB4A
KwAzADUAOgBAAD8AOwAyACMAFwAUAAwAAQD8//j/8f/r/+j/4//f/9r/1v/S/8//y//L
/83/yv/K/8r/y//L/8v/zP/Q/9P/1P/X/9f/2v/h/+P/5v/q/+3/7//y//T/9v/3//T/
9P/3//v/+f/6////AAD//wAA///+//7//////////f/9//3//v/+//7//v///wAAAAAA
AAAAAAD/////AAAAAAEAAQABAAEAAQACAAIAAgACAAIAAgACAAMAAwADAAMABAAEAAUA
BgAHAAkACgAJAAkACgAKAAwADAAMAA4ADgAOABAAEQAPABAAEQASABMAFAAVABUAFQAV
ABUAFwAZABoAHQAeAB0AHAAbABwAHgAeAB4AHgAfAB8AHgAeABwAHAAbABsAHAAcABsA
GgAZABkAGAAXABUAFAAUABMAEwATABEADwAMAAsACQAIAAkACAAHAAcABwAHAAcABgAF
AAQAAwADAAEAAQABAAEAAgACAAIAAQD////////+//////8AAAAAAAD+//7/////////
//////3//f/9//3//P/8//3//f/7//v//P/8//z//P/8//z/+v/6//v/+//5//n/+f/5
//j/+//8//z//v/////////9//3//f/9//v/+//8//z//v/+//7//v/+//7//v/+//7/
/v/////////+//7///////////////7//v/+//7//P/8//z//P/8//z//f/9//7//v/+
//3/+//8//z//P/9//3//f/+//z//P/8//z//v/+//3//f/9//3//f/9//z//P/8//3/
/f/9//3//f/7//r/+v/6//r/+v/6//r//f/9//z//P/8//z/+v/8//z//P/8//z/+v/7
//v/+v/8//z//P/8//b/9//8//z//P/8//z//P/8//z//f/9//z//P/8//v/+//8//z/
+v/6//r/+v/7//z//f/+//3//P/8//v/+//7//n/+f/8//z//P/8//z//f/+//7//v/+
//7//v////////////////8BAAIAAAABAAEAAgACAAMAAwADAAUABQAEAAMAAgD///7/
/v/9//3//P/8//z//P/8//z/+v/6//r/+v/5//n/+f/6//j//P/7//j/9//1//X/9//2
//D/8f/4//n//P8CAAgAEwAeACkAMwA5ADwAPAA5ADEAKAAfABkAEAAGAP3/9v/w/+v/
5//i/93/1//S/9D/zP/J/8f/x//H/8b/xP/G/8n/yf/H/8r/zP/P/9D/0f/X/9z/3//h
/+T/5v/p/+v/7P/w//T/9f/2//j/+f/3//X/9P/3//r/+v/8//z//P/6//v/+//7//3/
/f/9//7//v/+//7////+//7//v/+/wAA/////wAA/v////////8BAAEAAgACAAIAAgAC
AAIAAAABAAEAAQABAAIAAgADAAMAAwAEAAQABQAFAAYABgAKAAoACgAMAAoACgAMAA0A
DwAQABEAEgASABIAEgARABUAFQAVABcAGAAYABoAGgAaABoAGgAcABwAHAAcABwAHQAd
ABwAHAAaABoAGQAZABoAGgAZABgAFQAVABQAEwATABIAEgARAA8ADwANAAsACQAJAAgA
CAAHAAYABQAFAAMAAwADAAIAAQAAAP////////////////7//v/+//3//////////v/9
//3//v/+//z/+v/6//v/+//7//v/+//9//3//f/9//z//P/9//3/+//7//z//P/6//r/
+v/6//r/+v/7//v/+//7//v/+//7//3//f/8//z//f/9//3/+//7//v/+//7//v//P/8
//7//v/+//7//v/+//7//v/8//z//f/9/////v/+/////f/9//3//f/8//z//P/8//z/
/P/8//z//P/8//3//f/8//z//P/7//n/+v/6//r/+//7//v//P/+//7//v/+//3//P/6
//n/+//7//v/+//6//r/+v/7//3//f/9//3/+//6//r/+v/6//r/+v/6//v/+//6//r/
+v/6//j/+v/8//z//P/8//r/+//7//r/+v/6//r/+v/8//v/+//8//r/+v/6//r//P/7
//v/+//8//j/+v/6//r/+v/6//r/+v/6//v//f/8//z//P/5//n/+v/6//z//P/8//z/
+v/6//r/+v/8//z//f/9//v/+//5//n//P/8//z//P/8//3//v/+//7//v/+//7/////
////////////AQACAAIAAwADAAQABAAFAAUABQAFAAUABAADAAIA///+//7///////7/
/v/8//z//P/8//z//P/8//z/+//7//v//P/8//7////6//X/9f/z//H/8P/y//X/+P/7
/wIACAAQABsAJgAxADkAPwBAAD4APQA3ACwAIwAbABAABgABAPz/9P/t/+f/4v/b/9X/
0P/M/8r/x//H/8f/xf/E/8T/xP/D/8P/xf/I/8j/yf/O/9P/1//a/9v/3f/i/+b/6//t
/+7/8P/w//H/9v/2//f/+f/5//j/+f/4//r//P/8//z//P/9//3//f/9//3//f/+//7/
/v/+////AAAAAAAAAAAAAP////8AAAAAAQABAAEAAQABAAIAAgACAAIAAgACAAIAAwAD
AAMAAwAEAAQABQAHAAcACAAIAAcABwAIAAgACgAKAAoADAAMAAwADgAPAA8AEAARABIA
EwAUABUAFQAVABUAFQAXABgAGAAaABoAGgAaABoAHAAeAB4AHgAeAB0AHQAcABwAHgAe
AB0AHQAaABoAGQAYABkAGQAYABcAFQAUABQAEwAPAA8ADQALAAsACwAKAAoABwAGAAUA
BQAEAAUABgAGAAIAAAD+//3//v///wAAAQAAAAAAAAD///3//f/9//z//f/9//7//v/8
//r/+v/7//3//f/9//3/+//7//v/+//8//z//f/9//v/+//8//z/+v/6//r/+v/6//r/
+//7//3//f/9//3/+f/7//v/+v/7//3//v////3//f/9//3//f/9//7//v/+//7//v/+
//7//v/+//7//v/+///////9//z//P/9/////////////f/8//v/+v/8//z//P/8//7/
/v///////v/+//7//f/9//7//v/+//3//f/9//7//v/+//7//v/8//z/+//7//3//f/9
//3/+v/6//r/+//9//3//f/9//3//P/8//z//P/8//z//P/9//3//P/8//z//P/6//z/
+v/6//r/+v/8//3//f/8//z//P/8//z//P/7//v//P/6//r/+v/6//r/+f/5//n//P/8
//r/+P/5//r/+//8//v/+v/5//n/+v/6//v//P/7//v//P/8//r/+v/6//r//P/8//z/
/P/8//z//f/9//3//f/7//v/+v/6//r/+v/4//n/+v/6//v//P/9//7//f/9//3//f//
////AQACAAIAAwADAAQABAAFAAUABQAFAAUABAADAAIA///+//7//f/9//z//P/6//r/
+v/6//r/+v/6//r/+//7//v//P/8//z/+f/2//f/+f/7//f/8v/y//P/9v/5//7/AgAK
ABMAHgArADcAPQBAAEIAQQA9ADIAKQAhABgADgAFAPz/9P/x/+//6v/h/9v/1v/Q/9D/
zf/F/8P/x//G/8b/yP/H/8X/w//G/8r/y//M/9H/1f/Y/9v/3//i/+T/6f/r/+7/8P/y
//P/9P/0//f/9//3//r/+f/4//r//P/8//z//P/9//3//f////////8AAP7//v/+////
AAAAAAAAAAACAAEAAQACAAAAAQABAAEAAQABAAIAAgACAAIAAgACAAIAAwADAAMABAAG
AAcACQAIAAcABwAGAAkACQAKAAoADAAMAAwADgAMAAwADgAPABEAEgATABQAEwAUABUA
FQAXABcAFwAZABoAGgAcABwAHgAeAB4AIAAgACAAIAAgAB8AHwAeAB4AIAAgAB8AHwAe
AB4AHQAcABsAGwAaABkAFwAWABYAFQATABMAEQAPAA0ADQAMAAwACwAKAAkACQAFAAUA
BQAEAAUABAADAAMAAwADAAMAAwACAAIAAgABAP////////7//////wAAAAAAAP7//v//
//3//f/9//3////////////8//z//f/9//v/+//8//z//v/+//7//v/+//7/////////
/////////f///////v/8//3//f/9//3//f/9//3//f/9//7//v8AAAAAAAAAAP7//v/+
//7//v/+//////////7//v////3//f/9//3//v/+//7//v/+//7//v/+//7//v//////
/v/+//7//f/7//z//P/8//3//f/9//7//f/8//v/+v/7//z//P/9//3//f/9//3/+v/6
//r/+//9//3//f/9//v/+v/6//r//P/8//z//P/9//3//P/8//r/+v/4//r//P/8//z/
/P/8//3//f/8//z//P/8//z/+v/5//n/+v/8//z//P/8//z/+//7//v//P/6//r/+v/6
//r/+v/6//z//P/8//3//f/8//z//P/7//v//P/8//z//P/8//z/+v/6//r/+v/8//z/
/f/9//3//f/7//v/+v/6//r/+v/6//v//P/8//7//v/+//7/////////////////AQAC
AAMABQAGAAgABQAFAAQAAwAFAAUABAADAAAA/f/8//z//f/9//z//P/8//z//P/8//r/
+v/6//r/+//7//v//P/8//z//f/6//n/9f/z//X/8v/y//X/+v/9/wIACAASAB8ALAA3
AD0AQQBEAEQAPQAzACoAIQAZABAABgD///j/8P/t/+n/5P/b/9X/0v/O/8r/x//H/8f/
xf/E/8b/xv/D/8P/x//M/8r/xf/M/9P/1f/W/9v/4f/m/+j/6//v/+7/7v/y//X/9v/2
//f/+f/5//z//f/8//r//P/8//z//P/9//3//f/9//3//f/+/wAAAAAAAAEAAAAAAAAA
AAAAAP////8AAAAAAQABAAEAAQABAAIAAgACAAIAAgACAAQABQAFAAUAAwAEAAQABQAH
AAcACAAIAAgABwAHAAYACQAKAAsADgAOAA4AEAARAA8AEAARABIAFQAWABcAFwAZABkA
GQAbABoAGgAcABwAHgAeAB4AIAAeAB4AHgAeAB0AHQAcABwAHgAeAB0AHQAcABwAGwAa
ABkAGQAYABcAFQAUABQAEwARABEADwANAA0ADQAMAAwACwAKAAkACQAGAAUABAACAAEA
AAD/////AQABAAEAAQD+//7//v/9//////////7//f/9//7//v/+//z//P/9//3//f/9
//3//f/9//3//f/8//z//f/9//n/+f/6//r//P/8//z//P/8//z//f/9//3//f/9//3/
/f///////v/8//3//f/9//3//f/9//3//////wAAAAD+//7//v/+//7//v/+//7//v/+
//////////7//v//////////////AAAAAAAAAAAAAAAAAAAAAP7//v///////v/+//7/
/f/9//7//v/+//3//f/9//7/AAAAAAAAAAD///7//P/7//3//f/9//3//v/+//7/////
//////////3//P/8//z/+v/6//r/+v/7//v/+v/6//z//P/6//z//P/8//z//P/8//3/
/f/8//z//v/+//z//P/8//z//P/8//z//P/8//3//f/8//z//P/7//v//P/8//z//P/8
//z//f/+////AAD///7//v/9//3//f/7//v//P/8//z//P/8//3//v/+//7//v/+//7/
////////////////AQACAAQABQAFAAYABQAFAAQAAwAEAAUABQAFAAIA///+//7/////
//7//v/8//z//P/8//z//P/8//z//f/9//3//v/8//7////8//v/+f/5//P/8P/0//n/
+v/9/wAABAAMABcAIgAtADUAOwA8AD4APwA5AC4AJQAdABYADgADAPr/9v/x/+//6v/h
/9v/2P/U/87/zf/N/8v/yf/M/8z/yv/J/8n/y//O/9D/0f/S/9P/1//a/9//4//m/+j/
6//v//D/9P/0//X/9v/4//v/+f/3//j/+f/6//v//v///wAA/v////////////////8A
AAAAAAAAAAEAAAAAAAAAAAACAAEAAQACAAQABQAFAAUABAADAAMAAgAEAAQABAAEAAQA
BQAFAAUABQAGAAYABwAHAAcACAAIAAkACQAKAAoADgAOAA4AEAAOAA4AEAARABEAEgAT
ABQAEwAUABUAFQAZABkAGQAbABwAHAAeAB4AHAAcABwAHgAeAB4AHgAeAB8AHwAeAB4A
HgAeAB0AHQAeAB4AHQAcABkAGQAYABcAFQAUABQAEwATABMAEQAPAAsACwAKAAoACwAK
AAkACQAHAAcABwAGAAUABAADAAMAAwADAAMAAwAAAAAAAAD//wEAAQABAAAA/////wAA
AAACAAAAAAABAP///////////f/9//3//f/8//z//f/9//3//f/+//7//v/+//7//v/+
//7//////////////////f///////v/+/////////wEAAQABAAEA/////wAAAAAAAAAA
AAAAAAAAAAAAAAAAAAAAAAEAAQADAAIAAgADAAEAAQABAAEAAAAAAAAAAAABAAIAAwAE
AAMAAgACAAEAAgACAAIAAQD//wAAAAAAAP///////wAAAAAAAAAAAAAAAAAA////////
////////AAAAAAAAAQD//////////////v/+//7/AAAAAAAAAAABAAEAAAAAAP7//v/8
//7//v/+//7//v/+///////+/wAAAAAAAAAAAAAAAAAAAAAAAAEAAQAAAAAAAAD9//3/
/v/+//7//v/+//7//v/+//7//v/+//7//////wEAAQD/////AAAAAAAAAAAAAAEAAgAC
AAIAAgACAAIAAwADAAMAAwADAAMABQAGAAQABQAFAAYACAAJAAkACQAJAAkACAAHAAQA
AQAAAAAAAQABAAAAAAAAAAAAAAAAAAAAAAAAAAAA/f/9//3//v8EAAQA/f/6//3//f/3
//X/9v/2//X/+v///wIABgAKABEAHgArADUAPwBGAEYAQwA9ADIAJwAhABoAEgAJAAIA
/P/3//P/7P/l/9//2v/W/9L/z//N/8v/y//M/8z/yv/J/8f/x//K/87/z//O/9H/1//c
/9//4f/k/+r/7//v//D/8v/0//f/+P/6//n/+f/7//r/+//+//7/AAAAAAAAAAABAAEA
AQABAAEAAQACAAIAAgACAAMAAgACAAIAAgACAAEAAQACAAQABQAFAAUAAwADAAQABAAE
AAQABAAEAAQABQAFAAUABQAGAAYABwAJAAkACgAKAAkACQAKAAoADAAMAAwADgAOAA4A
EAARABEAEgATABQAFQAWABcAFwAZABkAGQAbABwAHAAeAB4AHgAeAB4AIAAgACAAIAAg
ACEAIQAgACAAIAAgAB8AHwAgACAAHwAeABsAGwAaABkAFwAWABYAFQATABMAEQAPAA0A
DQAMAAwADQAMAAsACwAHAAcABwAGAAcABgAFAAUABQAFAAUABQACAAIAAgABAAMAAwAD
AAIA/////wAAAAAAAP7//v/////////////////////////+//7///////3//f/+//7/
AAAAAAAAAAAAAAAAAQABAP////////////8BAAEAAAAAAAEAAQABAP//////////AQAB
AAIAAgACAAIAAgACAAAAAAAAAAAAAgACAAMAAwADAAIAAgADAAMAAwADAAMAAAAAAAAA
AAACAAIAAgACAAIAAgADAAMAAAAAAAAA/////wAAAAAAAP///////wAAAgACAAIAAgAC
AAIAAQABAP//////////AAAAAAAAAQABAAEAAQABAAEAAAAAAAAAAAAAAAAAAAD/////
/v/+/wAAAAD+/wAAAAAAAAAAAAD+///////+/wAAAAAAAAAAAAD/////AAD+//7//v/+
/wAA////////AAAAAAAAAAAAAAAAAQABAAAA/////wAAAQACAAEAAAD///7//v/+//7/
/v8AAAAAAAAAAAAAAAAAAAAAAQACAAMABAACAAIAAgACAAQABAAEAAQABQAGAAcACAAK
AAoACgAKAAoACgAKAAoABwAGAAUABAADAAIAAQAAAAAAAAAAAAAAAAAAAAAAAAAAAAAA
AAAAAA==
         </WaveFormData>
      </LeadData>
      <LeadData>
         <LeadByteCountTotal>10000</LeadByteCountTotal>
         <LeadTimeOffset>0</LeadTimeOffset>
         <LeadSampleCountTotal>5000</LeadSampleCountTotal>
         <LeadAmplitudeUnitsPerBit>4.88</LeadAmplitudeUnitsPerBit>
         <LeadAmplitudeUnits>��V</LeadAmplitudeUnits>
         <LeadHighLimit>2147483647</LeadHighLimit>
         <LeadLowLimit>268435456</LeadLowLimit>
         <LeadID>II</LeadID>
         <LeadOffsetFirstSample>0</LeadOffsetFirstSample>
         <FirstSampleBaseline>0</FirstSampleBaseline>
         <LeadSampleSize>2</LeadSampleSize>
         <LeadOff>FALSE</LeadOff>
         <BaselineSway>FALSE</BaselineSway>
         <ExcessiveACNoise>FALSE</ExcessiveACNoise>
         <MuscleNoise>FALSE</MuscleNoise>
         <LeadDataCRC32>3551336795</LeadDataCRC32>
         <WaveFormData>
/v8AAAAAAAADAAMAAwADAAIAAgACAAQABQAGAAkACwALAAwADAAMAAwADgAOAA4AEAAQ
AA4ADQAIAAgACAAHAAUABQAGAAYABAADAAIA///9//z/+//7//n/+P/4//j/+P/4//j/
9//4//j/+P/4//b/9v/2//T/9P/y/+//7//x//P/9P/2//3/AwAMABUAGgAgAC4ANwA6
AD0AQwBHAEIAOQAvACAAEAD6/+f/3f/c/97/4P/g/9z/3v/g/97/3P/a/9v/2v/X/9b/
1v/W/9T/1P/Y/9n/1f/S/9P/0//X/9n/2//d/9//4f/i/+b/6v/q/+v/6//u/+//8f/x
//H/8P/y//X/9f/0//X/9P/z//P/8//z//P/8//z//P/9P/0//T/9P/0//T/9P/0//T/
9P/0//T/9P/1//f/+v/5//n/+f/6//r/+v/7//v/+//7//z//P/8//z//v/+//7//P/9
//3//f8BAAEAAQABAAEAAwADAAMAAwAEAAYABwAIAAgACQALAAoACwALAAwADwAQABEA
EgATABQAFAAUABQAFQAWABgAGAAYABgAGAAZABkAGQAZABkAGQAZABkAGQAYABgAGAAX
ABcAFQAUABMAEgASABIAEgAQAA8ADwANAAwACwAKAAoACQAIAAcABwAGAAUABAAEAAIA
AgACAAAAAAAAAP//AQAAAAAA/////////v/+//7//v/+//7//P/7//v/+//9//3//f/8
//z//P/8//v//f/9//3//f/7//v/+//7//n/+f/5//n/+//7//v/+//7//v/+//8//z/
/P/8//z//P/8//3//f/7//v/+//8//z//P/8//z//P/8//z//f/9//z//P/8//7/////
/////v/+//7//v/+/////////////v/+/////f/8//z//P/+//7//v/+/wAAAAAAAP//
/v/9//z/+//9//z//P/8//r/+//7//v//f/7//v//P/6//r/+v/6//v/+//7//v//P/8
//z//P/8//z//P/8//r/+v/6//r/+v/6//r/+v/7//r/+v/7//v/+//8//z/+//7//v/
+//7//v/+//7//j/+P/5//n/+f/5//n/+f/7//r/+v/7//v/+//7//v/+//8//z/+//7
//v/+//7//z//P/6//r/+v/6//r/+v/6//n/+//8//z/+//5//n/+P/4//r/+v/6//r/
+v/6//r/+v/4//j/+P/6//z//v8BAAIAAAABAAEAAQABAAIAAgACAAQABQAGAAkACwAL
AAwADAAMAAwADgAOAAwADAAMAAoACwAIAAgACAAHAAUABQAGAAUAAgAAAP7//P/7//v/
+//7//n/+P/4//b/9v/2//b/9//2//b/9v/0//T/9P/2//T/8v/w/+//7//t//H/9v/2
//v/BQAMABMAHAAmADAANwA6AD8AQwBBADoAMwApABoABgDw/+H/2//a/97/3P/a/9r/
3P/g/9z/2P/Y/9f/0v/R/9L/0v/Q/87/0P/S/9P/0//Q/8//0//X/9f/1//Z/9//4//i
/+T/6P/q/+v/6//s/+3/7f/r/+v/8P/y//H/8f/w//H/8P/v//D/8f/y//P/8f/x//H/
8v/y//L/8v/y//b/9v/2//b/9f/0//P/8v/y//P/9f/z//X/9f/2//b/9v/3//f/9//3
//j/+P/4//j/+v/6//r/+v/7//v/+//9//3//f/9////AQABAAEAAQACAAQABQAGAAYA
BwAJAAwADQANAA4ADQAOAA8AEAATABQAFAAUABQAFQAWABgAFgAWABYAFgAZABkAGQAZ
ABcAFwAXABcAFwAWABYAFgAVABUAEwASAA8ADgAOAA4AEAAOAA0ADQALAAoACQAIAAYA
BQAEAAMAAwACAAEAAAACAAAAAAAAAP7//v/+//3/+//6//r/+f/5//n/+P/4//r/+v/6
//r/+P/3//f/9//4//n/+v/6//r/+v/6//n/9//3//f/9//3//f/9//3//f/9//3//f/
+f/5//n/+f/3//f/9//4//j/+P/4//j/+P/4//n/+f/5//n/+f/6//r/+v/6//r/+v/6
//r/+//9//z//P/8//z//f/9//3/+v/6//r/+v/6//v/+//7//v/+v/6//v/+//6//r/
+v/7//z//f/+//z//P/8//v/+//7//v/+//7//r/+v/6//r/+//7//v/+//5//n/+v/4
//j/+P/4//f/9//3//f/+P/4//j/+P/6//r/+v/6//j/+P/4//j/+P/4//j/+P/4//j/
+f/7//n/+f/6//r/+f/5//n/+f/7//v/+//7//j/+P/5//n/+f/5//n/+f/3//b/+P/7
//r/+P/4//j/+P/6//n/+f/6//z/+//7//v/+P/4//r/+v/6//r/+v/6//j/+P/4//j/
+v/8//3//v8CAAIAAgADAAIAAQAAAAAAAgACAAQABQAEAAcACQAJAAwADAAMAAwADgAO
AA4ADgAMAAoACQAGAAgACAAHAAUABQAGAAYABAADAAIA///9//z/+//7//n/+P/4//j/
+P/4//j/9//2//j/+P/4//j/+P/4//b/9P/0//P/7//v//P/9P/2//3/BQAMABEAGAAi
AC4ANQA6AD0AQwBFAEAAOwAzACYAFAAAAPH/5f/e/97/4v/i/97/3v/g/9z/3P/c/9v/
2v/Z/9b/0v/S/9T/1P/U/9X/1//W/9P/0//X/93/3f/d/+H/5f/m/+j/6P/o/+v/7f/s
/+3/8f/z//H/8P/y//P/8//z//X/9f/1//P/8//z//P/9f/1//X/9v/0//T/9P/0//b/
9v/2//b/9v/2//b/9v/2//f/+f/3//X/9f/2//b/9//5//r/+//6//r/+f/4//j/+v/6
//r//P/9//3//f///////////wEAAwADAAMAAwAEAAYABwAIAAgACQALAAwADQANAA4A
DwAQABEAEgATABQAFAAUABYAFwAYABoAGAAYABgAGAAbABsAGwAbABsAGwAbABsAGAAW
ABUAFAAUABUAFAAUABMAEgASABIAEAAOAA0ADQALAAoACQAIAAoACQAIAAcABQAEAAMA
AgAEAAIAAgACAAAAAAAAAP/////+//7//f///////v/+//z//P/8//z//v/9//3//f/7
//v/+//6//r/+v/6//n/+f/5//n/+f/3//f/9//3//n/+f/5//n/+f/5//n/+f/7//v/
+//8//v/+v/5//j/+v/6//v/+//9//3//f/+//z//P/8//z/+v/6//r/+//9//z//P/8
//z//f/9//3//v/+//7//v/+//////////3//P/8//3////+//7//v/+//7//v/+//z/
/P/8//v//f/9//3//f/7//r/+v/6//z//f/9//3//f/7//v//P/8//z//P/8//v/+//7
//v//P/8//z//P/8//z//P/8//z//P/8//z//P/8//z//P/9//z//P/9//z/+//7//r/
+//7//v/+//7//v/+//7//j/+P/5//n/+//7//v/+//7//z//P/4//r/+v/6//r//P/7
//v//P/8//v/+//7//j/+P/6//r/+v/6//r/+v/6//r/+v/6//r//P/9//7/AgACAAIA
AwABAAEAAQACAAIAAgAEAAUABwALAA4ADwAPAA4ADQAMAA4ADgAOAA4ADAAKAAkABgAI
AAgABwAFAAUABgAGAAQAAwACAP///f/+//3//f/7//r/+v/6//r/+v/6//n/+P/2//b/
9v/2//b/9P/0//T/9P/v/+//8f/x//L/9v/7/wMADgAXABoAHAAoADUAPAA/AEUARQBA
ADkALwAiABAA+P/n/9//3P/c/9z/3v/e/97/4P/g/9z/2v/Z/9j/1f/U/9T/1P/U/9b/
1v/X/9X/1P/T/9X/1//X/9v/3//h/+P/5P/m/+b/6P/p/+v/7v/v/+//8//1//L/7v/x
//X/8//1//X/9f/z//P/8//z//P/8//z//T/9P/0//T/9P/4//j/+P/4//j/+P/4//j/
9v/3//n/9//3//f/+P/4//r/+//7//v/+f/6//r/+v/6//z//P/8//7/////////AQAB
AAEAAQABAAMAAwADAAMABAAGAAcACAAIAAkACwAMAA0ADQAOAA8AEAARABIAEwAUABQA
FAAWABcAGAAaABgAGAAYABgAGQAZABkAGQAZABkAGQAZABkAGAAYABgAGQAZABcAFgAT
ABIAEgASABIAEAAPAA8ADwAOAA0ADAAMAAsACgAJAAkACAAHAAYABAACAAIAAgAEAAQA
BAADAAMAAgACAAEA//////7//v/+//7//v/+//7//f/9//3//f/9//3//P/9//7/////
//7//f/8//v/+//7//v/+//7//v/+//7//3//f/9//3/+//7//v//P/8//z//P/8//z/
/P/9//3//f/9//3//v8AAAAAAAAAAP7//v/+////AQAAAAAAAAD+//////////7//v/+
//7/AAABAAEAAQABAAAAAAABAAEAAAAAAAAA/v/+//7//v/+//7//v/9////////////
/f/8//z//P/+//////////7/+//6//r/+//8//3//v/7//v/+//7//7//v/+//7//v/+
//7//v/8//z//P/8//7//v/+//7//f/8//z//f/9//3//v/+//3//f/9//3//f/7//r/
+//8//3//v/8//v/+//8//z/+//7//v/+//8////AAD///7//f/8//z//P/8//z//v8A
AAEAAgAEAAQABAAFAAUABQAFAAYABgAGAAgACQAKAA0ADwAPABAAEAAQABAAEAAQABAA
EAARABAAEAAOAAwADAALAAkACAAIAAcABAAEAAQAAgABAP7//f/9//v/+v/6//r/+v/6
//r/+f/4//j/+P/4//j/9v/4//j/9P/y//H/7//x//P/9v/6////BwAOABMAGgAgACwA
OQA8AD0AQwBFAD4ANwAtABwABgD0/+H/2f/c/97/4P/i/+L/4v/i/97/3P/e/93/2P/V
/9b/1v/W/9j/2P/a/9v/2//a/9f/1//X/9f/2//f/+P/5f/o/+j/6v/s/+3/7//w/+3/
7f/x//X/9P/0//f/9f/1//f/9//3//X/9f/1//X/9f/1//X/9v/2//b/9v/2//b/9v/2
//b/+P/4//j/+P/2//f/+f/3//j/+f/7//z/+v/7//v/+//7//z//P/8//z//v/+//7/
AAABAAEAAQABAAEAAQABAAUABwAHAAcABwAIAAoACwALAAoACgALAAwADQANAA4ADQAO
AA8AEAASABQAFQAWABUAFQAVABYAFwAYABkAGgAZABkAGQAZABcAFwAXABcAGAAYABkA
GgAXABcAFQAUABQAFAAVABYAFQASABAADwAPAA4ADQAMAAwACwAKAAkACwAKAAkACAAI
AAYABgAGAAgACAAIAAcABQAEAAQAAwACAAEA///+////AAABAAIAAgABAAEAAQADAAMA
AwACAAAAAAAAAP///////////////////////wEAAQABAAEAAAD///7//f/9//3//f/+
////AAABAAIAAgACAAMAAwADAAMAAwAEAAIAAgACAAIABAAEAAQABQAHAAYABgAGAAQA
BQAFAAUABgAGAAYABgAIAAkACQAJAAcABgAGAAcABQAEAAQABAAEAAQABAAEAAQABAAE
AAMAAwADAAMAAwADAAIAAgACAAAAAQABAAEAAgABAAIABAACAAIAAgACAAEAAQABAAEA
AgACAAIAAgAEAAQABAAEAAIAAgACAAIAAgACAAIAAgD///7//v////////8AAAAAAQAB
AAEAAQABAAEAAQABAPz//P8AAAAAAAAAAAAAAAD/////AAACAAEAAQABAAAAAAACAAIA
AAAAAAAAAAACAAIAAgACAAAAAgADAAQABgAGAAYABwAJAAkACQAKAAoACgAMAA0ADgAR
ABMAEwAUABQAFAAUABYAFgAWABYAFgAUABMAEAASABIAEQAPAA8AEAAQAA4ADQAMAAkA
BwAFAAMAAgD//wAAAAAAAAAA/v/+//3//P/8//z//P/8//z/AAD+//r/+P/1//f/+//7
//j/+v8DAAsAEgAXAB4AKAA2AD8AQgBHAEsASQBCADkALQAgAA4A+P/j/9//3v/g/+T/
5v/m/+b/5P/g/97/4P/f/9z/2//c/9r/2v/a/97/3v/d/93/3P/Z/9n/2//f/+P/5f/n
/+f/6P/q/+r/7P/t//H/8v/z//X/9//3//T/9P/1//f/9//5//n/+f/5//n/+f/5//n/
+f/5//r/+v/6//r/+v/6//r/+v/6//r/+v/6//r/+v/7//3/+//9//3//v/+//7/////
/////f/+//7//v8AAAIAAgACAAIAAwADAAMABQAFAAUABQAFAAcABwAHAAkACgAMAA0A
DgAOAA8AEQARABEAEAAQABMAFAAVABYAGQAaABoAGgAaABsAHAAeAB4AHgAeAB4AHwAf
AB8AHwAdAB0AHQAdAB0AHAAcABwAGwAbABkAGAAZABgAGAAYABYAFAATABMAEQAQAA8A
DgAQAA8ADgANAA0ADAALAAoACgAIAAgACAAIAAgACAAHAAcABgAGAAUABwAHAAYABgAE
AAQABAAEAAIAAQABAAEAAwADAAMAAgAEAAQABAADAAMAAwADAAMAAQABAAEAAQABAAEA
AQABAAEAAQABAAEAAQABAAEAAgACAAIAAgACAAQABAAFAAUAAwADAAMABAAEAAQABAAE
AAQABAAEAAUABQAEAAQABAAEAAUABQAFAAQABAAEAAQABAAFAAUABQAFAAQABAAFAAMA
AgACAAIAAgACAAIAAgACAAIAAgABAAEAAQABAAEAAwACAAIAAgACAAMAAwADAAEA////
/wAAAgACAAIAAgABAAEAAQABAAAAAAAAAAAAAAAAAAAAAAAAAAAAAAAAAP7//v/+//7/
/f/8//z//f/+////AQACAP/////////////////////+//7/////////////////AQAA
AAAAAQD/////AAD+//7//v/+/wAA/////wAAAAD////////8//z//v/+//7//v/+//7/
/v/+//7//v8AAAIAAwAEAAQABAAEAAUABwAHAAcACAAIAAgACgALAAwADwARABEAEgAS
ABIAEgAUABQAFAAUABQAEgARAA4ADAAMAAsACQAJAAoACgAIAAcABgADAAEAAAD/////
/f/8//z//P/8//7//v/9//z//P/8//z//P/6//z//P/2//L/8//z//P/9f/4//z/AwAL
ABQAGwAiACwAOAA9AEIARwBJAEUAQgA9ADEAJAAQAPb/4//h/+T/5P/i/+L/4P/i/+L/
4P/e/+D/3//c/9v/2v/Y/9j/2P/Y/9r/2//Z/9b/1//b/9//4f/j/+X/4//l/+r/7v/u
/+7/7//v//D/8//1//X/9//2//T/9//3//X/9//3//f/+f/5//n/+f/5//n/+f/6//r/
+v/6//r//P/8//z//P/8//z//P/8//z//f////3//f/9//7//v/+////////////AAAA
AAAA/v8AAAAAAAABAAMABAAFAAcABwAHAAcABwAJAAkACQAJAAoADAANAA4ADgAPABEA
FAAVABUAFgAVABYAFwAYABkAGgAaABoAGgAbABwAHgAgACAAIAAgAB8AHwAfAB8AIQAh
ACEAIQAfAB4AHgAeAB0AHQAbABoAGQAYABgAGAAWABQAEwATABMAEgARABAADgANAAwA
CwAMAAwADAAMAAkABgAFAAQABgAGAAYABQAFAAQABAADAAUABQAEAAQABAAEAAQABAAC
AAEAAQABAAEAAQABAAAAAAAAAAAA//8BAAEAAQABAP//////////////////////////
/////wEAAQABAAIAAAAAAAAAAAACAAIAAwADAAEAAQABAAIABAAEAAQABAACAAIAAgAD
AAMAAgACAAIAAgADAAMAAwACAAIAAgACAAQABQAFAAUAAgAAAP////8BAAAAAAAAAAAA
AAAAAAAAAAAAAAAA//8BAAEAAQABAAEAAAAAAAAAAAABAAEAAQABAP////8AAAAAAAAA
AAAA/f/9//3//f8AAAAAAAAAAP7//v/+//7//v/+//7//v/+//7//v/+/////v/+////
/v/9//3//P/8//3//v///////////////v/+///////9//3//f/9//v/+v/6//v//f/9
//v/+v/7//z//f/+//z/+//7//z//v/9//3//f/8//z//v/+//z//P/8//z//v/+//7/
/v/+/wAAAQACAAQABAAEAAUABQAFAAUABgAEAAQABgAHAAoADQAPAA8AEAAQABAAEAAS
ABIAEgASABAADgANAAoADAAMAAsACQAJAAoACgAIAAkACAAFAAMAAAD//////f/8//z/
/P/8//r/+v/5//j/+v/6//r/+v/8//r/+P/2//T/9//5//f/9//4//r//f8FAA4AFQAa
ACIALgA3AD4AQwBHAEkARgA/ADkAMAAgAAoA9//p/+L/4P/i/+T/5P/i/+L/4P/e/+D/
4//a/9f/2v/Y/9j/2v/a/9r/2f/d/9z/2f/Z/93/3//f/+P/5f/l/+j/6v/s/+7/7//x
//L/8//z//X/9f/2//j/9//1//f/+f/5//n/9//3//f/9//5//n/+f/6//r/+v/6//r/
/P/8//z//P/8//z//P/8//z//f////3//f/9//7//v/8//3//f/9////AAAAAAAAAgAE
AAQABAACAAMAAwADAAUABQAFAAUABwAJAAkACQAHAAgACgALAA4ADgAPABEAEAARABEA
EgATABQAFQAWABcAGAAYABgAGgAbABwAHgAeAB4AHgAeAB8AHwAfAB8AIQAhACEAIQAf
AB4AHgAeAB0AHQAbABoAGQAYABgAGAAYABYAFQAVABMAEgARABAAEAAPAA4ADQANAAwA
CwAKAAoACAAIAAgABgAGAAYABQAFAAQABAADAAMAAwACAAIAAgACAAIAAgACAAEAAQAB
AP////////7/AAAAAAAA//////////////3//f/9//3/////////////////////////
/////wAA/v/+//7//v/+//7//////////////wAAAAAAAAAAAAAAAAAAAAABAAEAAAAA
AAAAAAABAAEAAQAAAAAAAAAAAP7/////////AQAAAAAAAQD///7//v/+/wAAAAAAAAAA
/v/+//7//f/9//3//f/9/////v/+//7//P/9//3//f////3//f/+//7//v/+//7/+//7
//v/+//8//z//P/8//z//P/8//z//P/8//z//P/+//7//v/+//v/+v/6//v//f/9//7/
/v/9//3//f/9//v/+//7//v/+v/6//v/+//7//v/+//7//n/+P/4//n/+//5//n/+v/6
//r/+v/6//r/+f/5//r//P/7//v/+//6//r//P/8//z//P/8//z/+v/6//r/+v/8//7/
//8AAAIAAgACAAMAAQABAAEAAgAEAAQABgAHAAgACwANAA0ADgAOAA4ADgAQABAAEAAQ
ABAADgANAAoACAAIAAcABQAHAAgACAAGAAMAAgD///3//v/9//3/+//6//r/+v/6//j/
+P/3//b/+P/4//j/+P/4//j/+P/2//L/7//x//X/9f/0//r/AwANABIAFwAgACwANAA7
AEAARQBHAEcAQAA5AC8AIAAMAPb/6f/l/+D/4P/i/+L/4v/i/+D/3v/e/97/2//a/9n/
2P/W/9j/2P/W/9j/2f/b/9T/z//V/93/3f/f/+H/5f/n/+r/7P/u/+z/7f/v//D/8f/x
//H/8//0//b/9//1//P/9f/1//X/9//3//f/9//1//X/9f/2//j/+P/4//j/+P/4//j/
+P/4//j/+P/4//j/+f/7//n/+f/5//r/+v/6//v/+//7//3//v/+//7//v8AAAAAAAAA
AAEAAQABAAEAAQABAAEABQAHAAcABwAJAAoADAANAAwADAANAA8AEAARABEAEgATABQA
FQAWABcAGAAYABgAGgAbABwAHgAcABwAHAAcABwAGwAaABkAGwAbABsAGwAZABgAGAAY
ABkAGQAXABYAFQAUABQAFAASABAADwAPAA8ADgANAAwADgANAAwACwAKAAgABgAEAAYA
BAAEAAQABAAEAAQAAwADAAIAAgABAAMAAwACAAIAAAAAAAAAAAAAAP//////////////
//7//P/8//z/+//9//3//f/9//3//f/9//3/+//7//v/+//7//v/+//7//3//f/9//7/
/v/+//7//v/8//z//f/9/////////wAAAAAAAAAAAAAAAAAAAAABAAEAAAAAAAAAAAAB
AAEAAQD+//7//v/+/wAAAQABAAEAAQAAAAAAAQD///7//v/+//7//v/+//7//P/8//z/
+//9//3//f/9//3//P/8//z//P/9//3//f/7//n/+f/6//z//P/8//z/+//7//v/+//8
//z//P/8//7//v/+//7//f/8//v/+v/6//r/+v/6//v/+v/6//v//f/9//7//v/7//v/
+//7//v/+//9//v/+v/8//z//P/8//z/+//7//z//P/7//v/+//6//r//P/8//z//P/8
//z//P/8//z//P/6//z//f/+/wIAAgACAAMAAwADAAMABAAEAAQABgAHAAgACwANAA0A
EAAQABAAEAAQABAAEAAQABIAEAAPAAwACgAKAAkABwAHAAgACAAGAAcABgADAAEA/v/9
//3/+//6//r/+v/6//z//P/7//r/+P/4//j/+P/4//r/+v/4//T/8//x//H/7//0//j/
/f8FAAwAEQAaACQAMAA5ADwAQQBDAEUAQAA5AC8AJAAUAP7/6f/f/97/4P/i/+b/5v/k
/+L/4P/g/97/3f/c/9v/2P/a/9r/2P/W/9b/2f/b/9j/1//X/9n/2//d/9//4//l/+b/
6P/q/+z/7f/t/+z/7f/x//P/8f/w//L/8//z//X/9//3//f/9//3//f/9//5//n/+f/6
//n/+P/3//b/+P/4//j/+P/6//r/+v/6//r/+//9//v/+f/5//r/+v/8//3//f/9//3/
/v/+//7//P/+//7//v/+/////////wEAAQABAAEABAAHAAgACQAHAAgACgALAAoACgAL
AA0ADgAPAA8AEAARABIAEwAUABUAFgAWABYAFAAVABYAGAAYABgAGAAYABsAGwAbABsA
GwAbABsAGwAbABoAGgAaABsAGwAZABgAFQAUABQAFAAWABQAEwATABEAEAAPAA4ADgAN
AAwACwANAAwACwAKAAoACAAIAAgACAAIAAgABwAFAAQABAADAAMAAwACAAIAAgACAAIA
AgACAAEAAQABAP////////7/AAAAAAAA/////////////wEAAQABAAEAAQABAAEAAQAD
AAMAAwADAAEAAQABAAIAAAAAAAAAAAACAAIAAwADAAMAAwADAAQABAAEAAQABAAGAAYA
BgAHAAcABgAGAAYABgAHAAcABwAGAAYABgAGAAUABQAEAAMABQAEAAQABQAGAAYABwAI
AAYABgAGAAYABAAEAAQAAwADAAMAAwADAAUABAAEAAQABAAFAAUABQAFAAMAAwAEAAQA
BAAEAAQABQAFAAUABQAEAAQABAAEAAQABAAEAAQABAAEAAQABAAEAAQABAAEAAMAAgAC
AAMAAwADAAQABAADAAMAAwADAAMABAAEAAQABAAEAAYABQAFAAYACAAHAAcABwAEAAQA
BgAGAAQABAAEAAQABAAEAAQABAAGAAgACQAKAAwADAAMAA0ADwAPAA8AEAAOAA4AEAAR
ABIAFQAXABcAGAAYABgAGAAcABwAHAAcABwAGgAZABYAFAAUABMAEQATABQAFAASAA8A
DgALAAkACAAHAAcABQAEAAQABAAEAAQABAADAAIAAgACAAIAAgAGAAgAAgD8//7//f/3
//n//f/+//7/AwALABYAGwAgACYAMgA9AEQASwBRAFUATgBFAD0AMgAkAA4A9//r/+r/
6v/s/+7/7P/q/+r/6v/o/+j/5//m/+X/4v/i/+L/4v/i/+D/4f/j/+T/4f/d/93/4//p
/+3/7f/t//D/9P/2//b/9f/3//j/+//7//v/+//8//r//f//////AQABAAEAAQABAAEA
AQABAAEAAQACAAQABAAEAAQABAAEAAQABAAEAAQABAAEAAQABQAHAAUABQAFAAYABgAG
AAcABwAHAAcACAAIAAgACgAMAAwADAAMAA0ADQANAA0ADQANAA0ADwARABEAEQAPABAA
EgATABQAFAAVABcAGgAbABsAHAAdAB4AHwAgACEAIgAiACIAIgAjACQAJgAmACYAJgAm
ACcAJwAnACcAJwAnACcAJwApACgAKAAoACUAJQAjACIAIQAgACAAIAAgAB4AHQAdAB0A
HAAbABoAGgAZABgAFwAXABYAFQAUABQAEgASABIAEgASABIAEQATABIAEgARAA8ADwAO
AA4ADAAMAAwADAAOAA0ADQANAAsACwALAAoADAAMAAwACwALAAsACwALAAsACwALAAsA
DQANAA0ADQANAA0ADQANAA0ADQANAA4ADgAOAA4ADgAOAA4ADwAPAA8ADwAPABAAEgAS
ABIAEgASABIAEgATABIAEAAPAA4ADwARABIAEwASABIAEgASABAAEQARABEAEQAQABAA
EQATABIAEgASABIAEgASABIAEQAQAA8ADQAPAA8ADwAPABEAEAAQABAAEAARABEAEQAR
AA8ADwAQABAAEAAQABAADwAPAA8ADwAQABAAEAAQABAAEAAQABAAEAAQABAAEAAQABAA
EAAQABEAEAAQABEADwAPABAAEAARABEAEQARABEAEQARABEAEAAQABEAEQARABEAEQAR
ABMAEgASABMAEwATABMAEwARABIAEgARABEAEQARABEAFAASABIAEgASABIAFQAWABcA
GAAaABoAGgAaABwAHAAcABwAHwAgACEAIgAkACQAJAAkACUAJgAnACgAJwAmACUAJAAi
ACIAIgAiACAAIAAgACAAHQAcABsAGgAXABYAFQAUABMAEgARABAAEgASABIAEgAQABAA
EAAQAA==
         </WaveFormData>
      </LeadData>
      <LeadData>
         <LeadByteCountTotal>10000</LeadByteCountTotal>
         <LeadTimeOffset>0</LeadTimeOffset>
         <LeadSampleCountTotal>5000</LeadSampleCountTotal>
         <LeadAmplitudeUnitsPerBit>4.88</LeadAmplitudeUnitsPerBit>
         <LeadAmplitudeUnits>��V</LeadAmplitudeUnits>
         <LeadHighLimit>2147483647</LeadHighLimit>
         <LeadLowLimit>268435456</LeadLowLimit>
         <LeadID>V1</LeadID>
         <LeadOffsetFirstSample>0</LeadOffsetFirstSample>
         <FirstSampleBaseline>0</FirstSampleBaseline>
         <LeadSampleSize>2</LeadSampleSize>
         <LeadOff>FALSE</LeadOff>
         <BaselineSway>FALSE</BaselineSway>
         <ExcessiveACNoise>FALSE</ExcessiveACNoise>
         <MuscleNoise>FALSE</MuscleNoise>
         <LeadDataCRC32>4099888823</LeadDataCRC32>
         <WaveFormData>
+P/5//v//P/8//3//v/+////////////AAD///z/+P/2//P/8v/x//D/7v/u/+7/7v/u
/+7/7//v/+//7//u/+7/7v/u/+7/8P/x//T/9P/0//X/9f/1//X/9f/1//T/9P/0//T/
9P/1//X/9f/1//X/9v/2//f/+f/9/wMADAARABMAEwARAA0ABQD8//D/4//W/8X/uP+t
/6b/pP+o/7D/tv+8/8j/2P/u/wUAGgAoADQAPwBDAEcAVABhAGgAcAB5AIUAjwCXAKAA
pwCrAK8AtQC5ALkArgCoAKcAngCMAHcAYgBNADoALAAgABcAEQAMAAoACAAIAAgABQAD
AAIAAQAAAP///v/9//z//P/7//z//P/8//v//f/8//z//P/8//v/+//6//z//P/8//z/
+//7//v/+v/6//r/+v/5//n/+f/5//j/9//3//f/9//1//X/9f/1//P/8//z//P/8f/w
//D/7//w//D/7//v/+7/7f/s/+v/6//q/+n/6P/n/+b/5P/j/+D/3//e/93/3f/c/9v/
2v/Z/9j/2P/X/9T/0//T/9P/0//T/9P/0//V/9X/1v/X/9j/2v/b/9z/3f/f/+H/4v/l
/+f/6f/r/+3/7//x//P/9f/3//n/+//7//3/AAAAAAEAAgADAAQABAAFAAUABQAFAAUA
BQAFAAUABQAFAAUAAwACAAIAAgACAAIAAgAAAAAAAAAAAAAAAAD/////////////////
//////////7//v/+////////////////////AAAAAAAAAAAAAAAAAAAAAAAAAQABAAEA
AQABAAEAAQABAAEAAQABAAEAAQABAAEAAQABAAEAAQABAAAAAAAAAAAAAAAAAAAAAAAA
AAAAAAD////////////////////////+//7//v/+//7//v/+//7//v/+//7//v/+//7/
/v/+//7//v/+//7//v/+//7//v/+//7//v/+//3//f/9//3//f/9//3//f/9//3//f/9
//3//f/9//3//f/9//3//f/9//3//f/9//3//v/+//3//f/9//3//f/9//3//f/9//3/
/v/+//3//f/9//3//P/8//z//f/9//3//f/+//7//v/+//7//v/+//7//f/9//3//f/9
//z//P/9/////v/8//z//P/8//7//v/+//7////////////8//z//P/8//7//v/+//7/
/v/+//7//v/9//3//f/9/wAAAAABAAMABAAEAAUABgAGAAcABwAHAAUABAADAAAA/P/6
//f/9v/3//b/9P/0//T/9P/0//T/9f/1//X/9f/y//L/8v/y//T/9v/3//r/+v/6//v/
+//5//n/+f/5//r/+v/6//r/+v/7//v/+//7//v/+v/8////AQAFAA0AFAAXABkAGQAV
AA0ABQD8//D/4//S/8P/uP+v/6z/rP+y/7j/vv/K/9j/6P/+/xUAJgA0AEAARwBLAFUA
YgBtAHQAfgCJAJUAmwClAK4AswC3AL0AxQDHAMEAugC2ALEApgCQAHkAZABRAEAAMgAm
AB0AFwAUABAAEAAOAAwACwAJAAgABwAGAAUABAABAAAAAAD//wAAAAAAAP///f/8//z/
/P/8//v/+//6//z//P/8//z/+f/5//n/+P/6//r/+v/5//n/+f/5//j/9//3//f/9//1
//X/9f/1//P/8//z//P/8//y//L/8f/w//D/7//v/+z/6//q/+n/6f/o/+f/5v/l/+T/
4v/h/+D/3//e/93/2//a/9n/2P/X/9b/1v/V/9T/0//T/9P/0f/R/9H/0f/T/9P/1P/V
/9b/2P/Z/9r/2//d/9//4P/j/+X/5//p/+n/6//t/+//8//1//f/+f/5//v//v/+////
AAABAAIAAgADAAMAAwADAAMAAwADAAMAAwADAAMAAwACAAIAAgACAAIAAgAAAAAAAAAA
AAAAAAD///////////////////////////7//v/+////////////////////AAAAAAAA
AAAAAAAAAAAAAAAAAQABAAEAAQABAAEAAwADAAMAAwABAAEAAQABAAMAAwADAAMAAQAB
AAAAAAAAAAAAAAAAAAAAAAAAAAAAAAD////////////////////////+//7//v/+//7/
/v8AAAAAAAAAAP7//v/+//7/AAAAAAAAAAD+//7//v/+//7//v/+//7//v/+//3//f//
/////////////////////f/9//3//f////////////3//f/9//3/////////AAAAAP//
/////////////////f/9//3//v8AAP///////////v/+//7////////////+//z//v/+
//7//v/+//7//v/+//7///////3//f/8//z//v/+//7//v/+//7//v/+//7//v//////
/////wAAAAABAAMABAAEAAUABgAGAAcABwAHAAcABgAHAAQAAAD+//n/+P/3//b/9P/0
//T/9P/0//T/9f/1//X/9f/0//T/9P/0//T/9v/3//r/+v/6//v/+//7//v/+//7//r/
+v/6//r/+v/7//v/+//7//v//v/+//////8DAAsAEgAXABsAGwAZABUADQACAPj/6//c
/83/vv+1/6z/qv+u/7T/uv/A/8z/3P/w/wcAGgAqADgARQBJAE8AWgBnAHIAegCDAI8A
mQChAKoAsQC1AL0AwwDHAMcAwgC6ALkAsgCgAIsAdgBhAEwAPAAuACMAGwAWABQAEgAQ
AA4ADQALAAgABwAGAAUABAADAAIAAgABAAAAAAAAAP/////+//7//v/+//3//f/8//z/
/P/8//z/+//7//v/+v/6//r/+v/5//n/+f/5//j/9//3//f/9//1//X/9f/1//X/9f/1
//X/9f/0//T/8//y//L/8f/x/+7/7f/s/+v/6f/o/+f/5v/n/+b/5P/j/+L/4f/g/9//
3f/c/9v/2v/Z/9j/2P/X/9b/1f/V/9X/1f/V/9X/1f/V/9X/1v/X/9j/2v/b/9z/2//d
/9//4P/j/+X/5//p/+v/7f/v//H/8//1//f/+f/7//3/AAAAAAEAAgADAAQABAAFAAUA
BQAFAAUABQAFAAUABQAFAAUABQAEAAQABAAEAAQABAACAAAAAAAAAAAAAgABAAEAAQAB
AAEAAQABAAEAAQABAAAAAAAAAAEAAQD//////////wEAAgACAAIAAAAAAAAAAAACAAIA
AwADAAUABQAFAAUAAwADAAMAAwADAAMAAwADAAMAAwADAAMAAwADAAIAAgACAAIAAgAC
AAIAAgACAAIAAgABAAEAAQABAAEAAQABAAEAAQAAAAAAAgACAAIAAgAAAAAAAAAAAAAA
AAAAAAAAAAAAAAAAAAAAAAAAAAAAAAAAAAAAAAAAAAAAAP//////////////////////
////////////////////////////////////////////AAAAAP//////////////////
////////AAAAAP///////////v/+//7////////////+//7//v/+//7//v/+//7//v/+
/////////////v/+//7//v/+//7//v/+//7//v/+//7//////wEAAQACAAIAAwAFAAYA
BgAFAAYABgAHAAcABwAHAAYABwAEAAAA/v/5//j/9//2//T/9P/0//T/9P/0//X/9f/3
//f/9v/2//T/9P/0//b/9//6//r/+v/7//v/+//7//v/+//6//r/+v/6//r/+//7//v/
+//7//r/+v/7////BQAJABAAFwAbABsAFwARAAkAAAD0/+n/2v/F/7r/s/+q/6r/rv+y
/7j/wP/O/9z/8P8HABoAKAA0AD0AQwBLAFYAYwBuAHQAfwCLAJUAnwCoAK0AswC7AMEA
xQDDAL4AtgC1ALAAngCHAHQAYQBMADoALgAhABcAEgAQAAwADgAOAAsABwAGAAUABAAD
AAQAAQAAAAAA///8//z//P/7//v/+v/6//r/+v/5//n/+P/4//j/+P/4//f/9//3//b/
9v/2//b/9f/3//f/9//2//P/8//z//P/8//z//P/8//y//H/8P/v/+//7v/u/+3/7P/s
/+v/6//q/+n/6P/n/+f/5v/l/+T/4f/g/97/3f/c/9v/2v/Z/9n/2P/X/9b/0//S/9L/
0f/Q/8//z//P/8//z//P/8//0f/R/9L/0//S/9T/1f/W/9f/2f/b/9z/3//h/+P/5f/p
/+v/7f/v/+//8f/z//X/9//5//z//P/7//z//f/+/wAAAQABAAEA////////////////
/////wEAAAAAAAAAAAAAAAAA/v/8//z//P/8//z/+//7//v/+//7//v/+//7//v/+//6
//z//P/9//3//f/9//3//f/9//7//v/+//7//v/+//7//v/+///////9//3//f/9//3/
/f/9//3//f/9//3//f/9//3//f/9///////+//7//P/8//z//P/8//z//P/8//z/+//7
//v//f/9//3//f/9//3//P/8//z//P/8//z/+v/6//r/+v/8//z//P/8//z//P/8//z/
+v/6//r/+v/8//z//P/8//r/+v/5//n/+//7//v/+//7//v/+//7//v/+//7//v/+f/5
//n/+f/7//v/+//7//v/+//7//z/+v/5//n/+f/5//n/+f/5//n/+f/5//r/+v/5//j/
+v/6//r/+v/4//j/+f/5//n/+f/4//j/+P/4//j/+P/4//j/+P/4//j/+P/5//n/+f/5
//r/+v/7//3//v/+////AAAAAAEAAQABAAEAAAD///z/+P/2//P/8v/x//D/7v/u/+7/
7v/u/+7/7//v/+//7//u/+7/7v/u/+7/8P/x//T/9P/0//X/9f/1//X/9f/1//T/9P/0
//T/9P/1//X/9f/1//X/9v/2//n/+//9/wMACgAPABEAEQARAAsAAwD8//L/5//Y/8f/
uv+x/6j/pv+o/67/tP+8/8b/1P/m//3/DgAcACgAMQA5AEEATABXAGAAagBxAHsAhQCP
AJoAoQCnAKsAsQC3ALcAsACoAKUApACYAIEAbgBdAEgAOAAqAB0AEwAMAAoACgAIAAYA
BQADAAIAAQAAAAEAAAD9//z//P/7//j/+P/4//f/9//2//b/9v/4//f/9//2//T/9P/0
//T/8//z//P/8v/y//L/8v/x//H/8f/x//D/7//v/+//7//v/+//7//v/+3/7f/t/+3/
7f/s/+z/6//q/+r/6f/p/+j/5//m/+X/5f/k/+P/4v/h/+D/3v/d/9z/2//a/9n/1//W
/9X/1P/V/9T/1P/T/9L/0f/R/9H/0f/R/9H/0f/T/9P/1P/V/9b/2P/Z/9r/2//d/9//
4P/h/+P/5f/n/+n/6//t/+//7//x//P/9f/1//f/+v/6//v//P/9//7//v//////////
//////////3//f/9//3//f/8//z//P/8//z//P/6//r/+v/6//r/+P/3//f/9//3//f/
9//3//f/9//3//b/9v/2//f/9//3//f/9//3//f/+P/4//j/+P/4//j/+P/4//j/+f/5
//f/9//3//f/9//3//f/9//3//f/9//3//f/9//3//f/9//3//b/9v/2//b/9v/2//b/
9v/2//b/9v/1//X/9f/1//X/9f/1//X/9f/0//T/9P/0//T/9P/y//L/8v/y//T/9P/0
//T/9P/0//T/9P/0//T/9P/0//L/8v/y//L/9P/0//P/8//z//P/8//z//P/8//z//P/
8//z//P/8//x//H/8f/x//H/8f/x//H/8f/x//H/8v/y//H/8f/x//P/8//z//P/8//z
//P/9P/y//H/8f/x//H/8v/0//L/8v/y//L/8v/y//P/8//z//P/8v/y//L/8v/y//L/
8P/w//D/8P/y//L/8//z//P/8//0//T/8//1//b/9v/5//r/+v/7//v/+//7//r/+f/2
//L/8P/t/+z/6//q/+r/6v/q/+r/6P/o/+n/6f/n/+f/5v/m/+j/6P/o/+r/6//u/+7/
7v/v/+//7//v/+//7//u/+7/7v/u/+7/7//v/+//7//v//D/8v/z//X/+f///wgADQAP
AA0ACwAHAP//9P/q/93/zP+9/7D/qf+i/6D/pP+q/7L/uv/G/9b/7P8DABYAIgAuADkA
PQBDAE4AWQBgAGoAcwB9AIUAkQCaAJ8AoQClAKsArQCrAKAAmgCXAI4AfABpAFYAQwAy
ACQAGgARAAkABAACAAIAAAAAAP/////8//v/+v/5//r/9//2//b/9f/0//T/9P/z//X/
9P/0//T/8v/x//H/8P/w//D/8P/w//H/8f/x//D/8P/w//D/7//v/+//7//u/+3/7f/t
/+3/6//r/+v/6//p/+n/6f/p/+j/6P/p/+n/6P/o/+f/5//k/+P/4v/h/+H/4P/f/97/
3//e/9z/2//a/9n/2P/X/9X/1P/T/9L/0//S/9L/0f/Q/8//z//P/8//z//P/8//0f/R
/9L/0//U/9b/1//Y/9n/2//d/97/4f/j/+X/5//p/+v/7f/v/+//8f/z//X/9f/3//r/
+v/7//z//f/+//z//f/9//3//f/9//3//f/7//v/+//7//v/+v/6//r/+P/4//j/9v/4
//j/+P/4//b/9f/1//X/9//3//f/9//3//f/9//2//b/9v/3//f/9//3//f/9//3//j/
+P/4//j/+P/4//j/+P/4//n/+f/5//n/+f/5//n/+f/5//n/+f/5//n/+f/5//n/+f/5
//n/+f/4//j/+P/4//j/+P/4//j/+P/4//j/9//3//f/9//3//f/9//3//f/9v/2//b/
9v/2//b/9v/2//b/9v/2//b/9v/2//T/9P/0//T/9P/0//T/9P/2//b/9v/2//T/9P/z
//P/9f/1//X/9f/1//X/9f/1//X/9f/1//X/9f/1//X/9f/1//X/9f/1//P/8//z//T/
9P/z//P/8//1//X/9f/1//P/8//z//T/9P/z//P/8//1//T/9P/0//X/9f/1//X/9P/0
//T/9P/0//T/9P/y//L/8v/y//L/8v/z//P/8//z//L/8v/0//T/9P/0//T/9P/0//T/
9P/0//X/9f/1//X/9v/2//X/9//4//j/+//8//z//f/+////AAAAAP3/+v/2//T/8//y
//H/8P/u/+7/7v/u/+7/7v/v/+//7//v/+7/7v/w//D/8P/y//P/9v/2//b/9//3//f/
9//3//f/9v/2//b/9v/2//f/+f/5//n/+f/4//r/+//9/wEACQASABUAFwAXABUADwAD
APr/8P/h/9L/w/+2/63/pv+m/6z/tP+6/8T/0v/i//j/EQAkADQAQABHAEkAUQBcAGkA
cAB4AIMAjQCXAJ8ApgCrAK8AtQC7AL0AuQCwAKoApwCcAIYAcQBcAEkAOAAqACAAFwAR
AA4ADAAKAAgACAAHAAUABAABAAAA///+//3//P/8//v//P/8//z/+//7//r/+v/6//r/
+f/5//j/+P/4//j/+P/3//f/9//2//b/9v/2//X/9f/1//X/9P/1//X/9f/1//P/8//z
//P/8f/x//H/8f/v/+7/7v/t/+z/7P/r/+v/7P/r/+r/6f/n/+b/5f/k/+P/4v/g/9//
3v/d/9z/2//Z/9j/1//W/9X/1P/U/9P/0v/R/9H/0f/R/9H/0f/R/9H/0f/S/9P/1P/W
/9f/2P/Z/9v/3f/e/+H/4//l/+f/6f/r/+3/7//x//P/9f/3//n/+//+//7///8AAAEA
AgACAAMAAwADAAMAAwADAAMAAwADAAMAAwADAAIAAgACAAAAAAAAAP7//v/+//7//v/+
//3//f/9//3//f/9//3//f/9//3//P/8//z//f/9//3//f/9//3//f/+//7//v/+//7/
/v/+//7//v///////////////////////////////////////////////////////v/+
/wAAAAAAAAAA/v/+//7//v/+//3//f/9//3//f/9//3/+//7//r/+v/8//z//P/8//z/
/P/8//z//P/8//z//P/8//z//P/8//r/+v/6//r//P/8//z//P/8//z/+//7//v/+//7
//v/+//7//v/+//7//v/+//7//v/+//7//v/+//7//v/+//7//v/+//8//z/+//7//v/
+//7//v/+//5//n/+f/6//r/+f/5//n/+//6//r/+v/7//v/+//7//r/+v/6//r/+v/6
//r/+v/6//r/+v/6//r/+v/7//v/+//7//r/+v/6//r/+v/6//r/+v/6//r/+P/4//n/
+f/5//n/+v/6//n/+//8//z///8AAAAAAQABAAEAAQAAAAEA/v/6//j/8//y//H/8P/u
/+7/7v/u/+7/7v/v/+//8f/x//D/8P/u/+7/7v/w//H/9P/0//T/9f/1//X/9f/1//X/
9P/0//T/9P/0//X/9f/1//X/9f/2//b/9f/3//v/AQAKAA8AEwAVABMADwAJAAAA9P/p
/9r/yf+8/7H/qv+m/6b/rP+y/7r/xP/U/+b//f8SACIAMAA9AEMASQBQAF8AagBwAHkA
hwCPAJcAoACpAK0AswC5AL0AvwC8ALQAsQCsAJwAiQB0AF0ASAA4ACoAHwAVABAADgAM
AAoACgAHAAcABAADAAIAAQD+/////v/+//3//P/8//z/+//7//r/+v/6//j/9//3//b/
9v/2//b/9v/1//X/9f/0//T/9P/0//P/8//z//P/8v/x//H/8f/x/+//7//v/+//7//v
/+//7//v/+7/7v/t/+z/7P/r/+v/6v/p/+j/5//l/+T/4//i/+H/4P/e/93/3P/b/9r/
2f/X/9b/1f/U/9P/0v/S/9H/0P/P/8//z//N/83/zf/N/83/zf/O/8//0P/S/9P/1P/V
/9f/2f/a/93/3//h/+P/5f/n/+n/6//t/+//8f/z//X/9//6//r/+//8//3//v/+////
/////wEAAQABAAEAAQABAAEAAQABAAAAAAAAAAAAAAAAAP7//v/+//7//v/+//3//f/9
//3//f/9//3//f/9//3//P/8//z//f/9/////////////f/+//7//v8AAAAAAAAAAP7/
/v////////////////////////////////////////////////8BAAEAAAAAAAAAAAAA
AAAAAAAAAAAAAAD+//3//f/9//////////////////7//v/+//7//v/+//7//v/+//7/
/v/+//7//v/+//7//v/+//z//P/8//z//P/8//z//P/+//7//f/9//3//f/9//3//f/9
//3//f/9//3//f/9//3//f/9//3////////////9//3//f/+//7//f/9//3//f/9//3/
/f/9//3//f/+//7//f/9//3//f/8//z//P/9//3//f/9//7//v/+//7//v/8//z//v/+
//7//v/+//z//P/9//3//f/9//z//P/8//z//P/8//7//v/+//7//v/+////////////
AAAAAAEAAwAEAAQAAwAEAAQABQAFAAUABQAEAAMAAAD8//r/9//2//X/9P/0//T/9P/0
//T/9P/1//X/9f/1//T/9P/0//T/9P/2//f/+v/6//r/+//7//v/+//7//v/+v/6//r/
+v/6//v/+//7//v/+//8//z///8BAAkADwAWABsAGwAZABUADwAFAPr/7v/h/9D/wf+0
/63/qv+q/7D/uP+8/8j/1v/o//7/EwAkADAAPgBHAEsAUwBgAG0AdAB8AIcAlQCdAKUA
rACxALcAvQDDAMUAwQC6ALYAswCkAJAAfQBmAFEAQAAyACQAGwAXABIAEgAQAA4ADAAJ
AAcABgAHAAYABQAEAAEAAAAAAP///v/+//7//f/9//z//P/8//7//f/9//z/+v/6//r/
+v/5//n/+f/4//r/+v/6//n/+f/5//n/+P/3//f/9//3//X/9f/1//X/8//z//P/8//x
//D/8P/v/+7/7v/t/+3/7P/r/+r/6f/p/+j/5//m/+X/5P/i/+H/4P/f/97/3f/b/9r/
2f/Y/9X/1P/U/9P/0v/R/9H/0f/T/9P/0//T/9P/0//U/9X/1v/Y/9n/2v/b/93/3//g
/+P/5f/n/+n/6//t/+//8f/z//X/9//5//n/+//+//7/AQACAAMABAACAAMAAwADAAUA
BQAFAAUAAwADAAMAAwAFAAQABAAEAAQABAAEAAIAAgACAAIAAgACAAEAAQABAAEAAQAB
AAEAAQABAAEAAAAAAAAAAQABAAEAAQABAAEAAwAEAAQABAACAAIAAgACAAIAAgADAAMA
AwADAAMAAwABAAEAAQABAAEAAQABAAEAAQABAAEAAQABAAEAAAAAAAAAAAAAAAAAAAAA
AAAAAAAAAP////////////////////////7//v/+//7//v/+//7//v/+//7//v/+//7/
/v/+//7//v/+//7//v/+//7//v/+//7//v/+//7//f/9//3//f/9//3//f/9//3//f/9
//3//f/9//3//f/9//3//f/9//3//f/9//3//f/+//z/+//7//v//f/9//3//f/9//3/
/f/+//7//f/9//3//P/8//z//P/8//z//P/9//3/+//7//r/+v/6//r/+v/6//r/+v/6
//r/+v/6//v/+//9//3//v/+//3///8AAAAAAQACAAIAAwADAAMAAwACAAMAAAD8//r/
9//2//X/9P/w//D/8P/w//D/8P/x//H/8f/x//D/8P/w//D/8P/y//P/9v/2//b/9//3
//f/9//3//f/9v/2//b/9v/2//f/+f/5//n/+f/4//j/+f/7/wEABwAOABMAFQAVABMA
EQAHAP7/9P/n/9j/x/+6/7H/rP+o/6r/sP+0/7r/xv/W/+r///8QAB4AKgA1ADsAQwBO
AFsAZgBuAHUAgQCLAJMAngClAKkArwC1ALcAuwC4AK4ArQCsAJ4AiQB2AGEATAA6ACwA
HwAXABIADgAMAAoACgAJAAcABAADAAIAAQAAAP3//P/8//v/+v/6//r/+f/5//j/+P/4
//j/9//3//b/9v/2//b/9v/1//X/9f/0//T/9P/0//P/8//z//P/8v/x//H/8f/x/+//
7//v/+//7f/t/+3/7f/t/+z/7P/r/+r/6v/p/+n/6P/n/+b/5f/l/+T/4//i/+H/4P/e
/93/3P/b/9r/2f/X/9b/1f/U/9P/0v/S/9H/0P/P/8//z//N/83/zf/N/8//z//Q/9H/
0v/U/9X/1v/X/9n/2//c/9//4f/j/+X/5//p/+v/7f/v//H/8//1//X/9//6//r/+//8
//3//v/+///////////////////////////////9//z//P/8//r/+v/6//j/+v/6//r/
+v/6//n/+f/5//n/+f/5//n/+f/5//n/+P/2//b/9//3//n/+f/5//n/+f/6//r/+v/6
//r/+v/6//r/+v/7//v/+f/5//n/+f/7//v/+//7//n/+f/5//n/+f/5//n/+f/5//n/
+P/4//j/+P/4//j/+P/4//j/+P/4//f/9//3//n/+f/5//n/9//3//b/9v/4//j/+P/4
//b/9v/2//b/9v/2//b/9v/2//b/9v/2//b/9v/2//b/9v/2//b/9v/4//j/9//3//f/
9//3//f/9//3//f/9//3//f/9//3//X/9f/1//X/9//3//f/9//3//f/9//4//b/9f/1
//X/9//3//f/9//1//X/9f/2//b/9v/2//b/9v/2//T/9P/1//X/9//3//b/9v/0//T/
9P/0//T/9P/0//T/9P/0//X/9f/1//X/9v/2//f/+f/6//r/+//8//z//f/9//3//f/8
//3/+v/2//T/8f/w/+//7v/q/+r/6v/q/+r/6v/r/+v/6//r/+r/6v/q/+r/6v/s/+3/
8P/w//D/8f/x//H/8f/z//P/8v/y//L/8v/y//P/8f/x//H/8f/0//T/8//z//f///8E
AAsAEQARAA8ACwAFAPz/8v/n/9j/x/+6/6//qP+k/6T/qv+w/7b/wP/O/+D/9/8OABwA
KgA1AD0AQQBKAFUAYgBqAHEAewCHAJEAmgCjAKUAqQCvALEAswCuAKgAowCgAJIAfQBq
AFcAQgAwACQAGQAPAAoABgAEAAIAAgABAP///v/9//z/+//8//n/+P/4//f/9v/2//b/
9f/1//T/9P/0//T/8//z//L/8P/w//D/8P/v/+//7//u/+7/7v/u/+3/7//v/+//7v/t
/+3/7f/t/+v/6//r/+v/6//r/+v/6//p/+j/6P/n/+b/5v/l/+X/5P/j/+L/4f/h/+D/
3//e/93/3P/a/9n/2P/X/9b/1f/V/9T/0//S/8//zv/O/83/zP/L/8v/y//L/8v/y//L
/8v/y//M/83/zv/Q/9H/0v/T/9X/1//Y/9v/3f/f/+H/4//l/+f/6f/r/+3/7//x//H/
8//2//b/9//4//n/+v/8//3//f/9//3//f/9//3//f/9//3//f/7//r/+v/6//r/+v/6
//j/+P/4//j/+P/6//n/+f/5//f/9//3//f/9//3//f/9v/4//j/+f/5//f/9//3//f/
9//4//j/+P/6//r/+v/6//j/+P/5//n/+f/5//n/+f/5//n/+f/5//n/+f/5//n/+f/5
//n/+f/5//n/+P/4//j/+P/4//j/+P/4//j/+P/4//f/9//3//f/9//3//f/+f/5//j/
+P/4//j/+P/4//j/+P/4//j/+P/4//j/+P/2//b/9v/2//b/9v/2//b/+P/4//j/+P/4
//j/9//3//f/9//3//f/9//3//f/9//3//f/9//3//f/9//3//f/9//3//f/9//3//f/
9//4//j/9//3//f/9//3//f/9//3//f/9//4//j/9//3//f/9//2//b/9v/1//X/9f/1
//b/9v/2//b/9v/2//b/9v/1//X/9f/1//X/9P/0//X/9f/0//b/9v/2//b/+P/4//j/
+P/5//r/+//8//7//v/+//7/+//6//n/+P/0//L/8P/u/+3/7P/r/+r/6v/q/+r/6v/q
/+r/6v/q/+r/6v/q/+r/6//s/+3/7v/w//D/8P/w//D/8P/w//D/8P/w//D/8P/w//D/
8P/w/w==
         </WaveFormData>
      </LeadData>
      <LeadData>
         <LeadByteCountTotal>10000</LeadByteCountTotal>
         <LeadTimeOffset>0</LeadTimeOffset>
         <LeadSampleCountTotal>5000</LeadSampleCountTotal>
         <LeadAmplitudeUnitsPerBit>4.88</LeadAmplitudeUnitsPerBit>
         <LeadAmplitudeUnits>��V</LeadAmplitudeUnits>
         <LeadHighLimit>2147483647</LeadHighLimit>
         <LeadLowLimit>268435456</LeadLowLimit>
         <LeadID>V2</LeadID>
         <LeadOffsetFirstSample>0</LeadOffsetFirstSample>
         <FirstSampleBaseline>0</FirstSampleBaseline>
         <LeadSampleSize>2</LeadSampleSize>
         <LeadOff>FALSE</LeadOff>
         <BaselineSway>FALSE</BaselineSway>
         <ExcessiveACNoise>FALSE</ExcessiveACNoise>
         <MuscleNoise>FALSE</MuscleNoise>
         <LeadDataCRC32>4199512946</LeadDataCRC32>
         <WaveFormData>
DwAPABAAEAAOAA8ADwAPABAAEAAQABEAEQARAA8ADgAMAAoACAAGAAQAAwADAAQAAgAC
AAQABAAFAAYABwAIAAYABQAFAAUACAAJAAkACQAJAAkACQAIAAgACAAIAAcABwAHAAcA
CAAIAAgACAAIAAgACQAKAAsADQASABgAIAAoACkAKQArACoAJQAdABYADAADAPz/+v/7
//v/+/8DAAQA9v/n/9//4f/0/xMALAA7AEUARwA4ACQAGAASAAoABAACAAIAAwAJABEA
DgALAAsADAAMAAwACgAMABMAFAANAAYAAQD6//f/9f/3//j/+v/9//7/AgAFAAcABwAJ
AAoACwAKAA0ADQANAA0ADgAOAA4ADgAOAA8ADwAPAA8AEAAOAA4ADgAOABAAEAAQABAA
EAAQABAAEAATABMAEwATABMAFAAUABQAFAAUABQAFQAVABUAFQAVABUAFQAVABYAFQAV
ABUAFgAYABgAGQAZABkAGwAbABsAHQAdAB0AHgAfAB8AHwAhACIAIwAkACUAJgAmACcA
KQAsAC0ALgAvADAAMQAyADMANAA1ADYANwA5ADoAOwA8AD4APwBAAEIAQwBEAEUARgBH
AEcARwBIAEYARgBGAEYARABEAEMAQQBAAD8APgA9ADoAOAA2ADQAMAAuACwAKgAmACIA
HgAbABcAEwAPAAsACgAIAAgABQADAAIAAQD+//7//f/8//z/+f/4//j/+P/4//j/9v/2
//b/9v/2//b/+P/4//j/9//3//f/+P/4//b/9v/2//f/9//3//f/+P/4//j/+f/5//v/
/P/8//z//P/8//3//f/9//3//f/+//7//v/+//7//P/8//z//P/6//r/+v/6//r/+v/6
//r/+P/4//j/9//3//f/9//2//H/7//t/+v/5//m/+P/4v/i/+L/4v/h/+H/4f/f/9//
3f/d/93/3f/c/9z/3P/c/9v/2//b/9v/2v/a/9r/2v/Z/9n/2f/Y/9j/2P/Y/9f/1//X
/9f/1v/W/9b/1v/W/9b/1v/W/9b/1//X/9f/2P/W/9b/1v/X/9X/1f/V/9X/1f/V/9X/
1f/T/9P/0//S/9L/0v/S/9L/0v/S/9L/0v/S/9L/0v/S/9T/0//T/9P/0f/R/9H/0f/R
/9H/0f/R/9P/1P/S/9L/0v/S/9L/0v/S/9L/0v/S/9L/0v/R/9H/0f/R/9H/0f/R/9H/
0f/R/9H/0v/Q/9D/0P/Q/9H/0f/R/9L/0v/S/9P/0//T/9T/1P/U/9X/1f/V/9P/0P/O
/8z/yv/J/8j/yP/J/9L/2P/e/+b/6P/o/+j/6P/o/+f/5//o/+v/7P/t/+3/7f/t/+3/
7f/s/+z/7P/s/+3/7f/t/+3/7v/u/+7/7v/w//D/8f/w//P/9f/8/wQADAAQABMAFQAV
AA4ABwADAPz/8v/p/+T/5v/l/+X/6//t/+T/1v/L/8n/0//s/wsAIAAvADkAMwAeAA4A
BgAAAPr/8v/y//T/+f///wMA/v/7//3//v/+//7//v8CAAUAAgD9//b/7//q/+X/5f/l
/+b/6P/r/+7/8P/z//X/9f/1//j/+f/6//v/+//7//v//P/8//z//P/8//3//f/9//3/
/v/+//7//v/+/wAAAAAAAAAAAAAAAAAAAAADAAMAAwADAAEAAgACAAIAAgACAAIAAwAF
AAUABQAFAAUABQAFAAYABwAHAAcACAAIAAgACQAJAAkACwALAAsADQANAA0ADgAPAA8A
DwARABIAEwAUABUAFgAWABcAGQAaABsAHAAdAB4AHwAgACEAJAAlACYAJwApACoAKwAs
ACwALQAuADAAMwA0ADUANgA3ADcANwA4ADgAOAA4ADgAOAA4ADcANQA0ADMAMgAxADAA
LgAsACoAJgAkACIAIAAcABoAGAAXABUAEwARAA8AEAAOAA4ACwALAAoACQAGAAgABwAG
AAYAAwACAAIAAgACAAIAAAAAAAAAAAAAAAAAAAAAAAAA////////AAAAAAAAAAAAAAEA
AQABAAEAAgACAAIAAwADAAMABAAEAAQABAAEAAUABQAFAAUABQAGAAYABgAGAAYACAAI
AAgACAAIAAgACAAIAAgACAAIAAgABgAGAAYABQAHAAcABwAGAAMAAwADAAMABAAEAAIA
AgACAAIAAgABAP/////9//3////////////+//7//v/+//3//f/9//3//P/8//z//P/5
//n/+f/4//j/+P/4//f/9//3//f/9v/4//j/+P/4//b/9v/2//b/9f/1//X/9v/2//b/
9v/3//X/9f/1//X/9f/1//X/9f/1//X/9f/0//T/9P/0//T/9P/0//T/9P/y//L/8v/y
//T/8v/y//L/8v/y//L/8v/y//L/8v/x//H/8//z//P/8//x//H/8f/x//H/8v/y//L/
8v/y//P/8//z//T/9P/0//X/9f/1//b/+P/4//n/+f/3//X/9P/y//D/7v/s/+r/6f/p
/+r/6v/q/+z/7P/s/+z/7P/s/+v/6//s/+3/7v/v/+//7//v/+3/7f/s/+z/7P/s/+v/
6//r/+v/7P/s/+z/7P/s/+z/7f/u/+//8f/2//7/BgAOABMAEwATABIADQAFAPz/9P/r
/+T/4P/h/+H/4//p/+b/2v/L/8P/xf/Y//f/FAAnADUAOwAuABgADAAGAP7/+P/0//T/
+f///wMAAgD/////AgACAAIABAAGAAkABgABAPz/9f/u/+n/5//n/+b/6P/r/+7/8P/x
//X/9//3//j/+f/6//v//f/7//v//P/8//z//P/8//3/////////AAAAAAAAAAAAAAAA
AAAAAAAAAAAAAAAAAAABAAEAAQABAAEAAgACAAIABAAEAAQABQADAAMAAwADAAUABQAF
AAYABwAHAAcACAAIAAgACQAJAAkACwALAAsACwALAAsADAAPAA8ADwARABIAEwAUABUA
FgAWABcAGQAaABsAHAAdAB4AHwAgACEAIgAjACQAJQAnACgAKQAqACwALQAuADAALwAw
ADEAMgA1ADUANQA2ADYANgA2ADYAOAA4ADcANQA0ADMAMgAxADAALgAsACoAKAAmACQA
IgAgAB4AHAAbABkAFwAVABMAEAAOAA4ACwALAAoACQAGAAYABQAEAAQAAwACAAIAAgAC
AAIAAAAAAP7//v/+//7//v/+//7//f/7//v//P/8//7//v/+////////////AAACAAIA
AwADAAMABAAEAAQABAAEAAUABQAFAAUABQAGAAYABgAGAAYABgAGAAYABgAIAAgACAAI
AAYABgAGAAYABgAGAAYABQAFAAUABQAEAAMAAwADAAMAAgACAAAAAAAAAAAAAAD/////
///9//3//f/9//3//f/8//z//P/8//n/+f/5//n/+P/4//j/+P/3//f/9//2//b/9v/2
//X/9f/1//X/9P/y//L/8v/y//D/8P/w//D/7//v/+//8P/u/+7/7v/v/+3/7f/t/+3/
7//v/+//7//v/+//7//u/+7/7v/u/+7/7v/u/+7/7v/u/+7/7v/s/+z/7P/s/+z/7P/s
/+z/7P/s/+z/6//r/+v/6//r/+v/7f/t/+3/7f/r/+z/7P/s/+z/7P/t/+3/7//w//D/
8P/x//H/8f/y//D/8P/x//H/8f/v/+7/7P/q/+j/5v/k/+X/5f/m/+b/5P/m/+b/5v/m
/+b/5v/l/+X/5v/n/+j/5//n/+f/5//n/+f/5v/m/+b/5v/l/+X/5f/l/+b/5v/m/+b/
5v/m/+f/6P/p/+v/8P/4//7/BgAHAAkACQAGAP//+f/y/+r/3//U/9L/1f/T/9X/2f/U
/8b/uf+1/7v/zv/v/woAGwAnACsAHgAKAAAA/P/2/+7/7P/u//P/9//9//z/9//5//z/
/P/8//z//v8DAAIA+//y/+3/5v/d/9n/2f/Y/9j/2//e/+D/4//l/+X/5f/m/+f/5v/n
/+n/5//n/+j/6P/o/+j/6P/p/+n/6f/p/+r/6v/q/+r/6v/q/+r/6v/q/+r/6v/q/+r/
6//r/+v/6//r/+z/7P/s/+z/7P/s/+3/7//v/+//7//v/+//7//w//P/8//z//T/9P/0
//X/9f/6////AgAFAAgACQAKAAwACwALAAsADQAOAA8AEAARABIAEgATABUAFAAVABYA
FwAYABkAGgAbABwAHQAeAB8AIwAkACUAJgAoACkAKgAsACsALAAtAC4AMAAxADIANAAy
ADIAMgAyADIAMgAxAC8AMAAvAC4ALQAqACgAJgAkACIAIAAeABwAGgAYABYAFQARAA8A
DQALAAoACAAIAAUABQAEAAMAAAAAAP///v/+//3//P/8//z//P/8//r/+v/6//r/+v/6
//j/+P/4//f/9//3//j/+P/4//j/+P/5//n/+f/5//r/+P/4//n/+f/3//j/+P/4//r/
+v/7//v/+f/5//n/+v/6//r/+v/6//r/+v/6//r/+v/6//r/+v/4//j/+P/4//r/+v/6
//n/+f/5//n/+P/3//f/9//3//j/+P/2//b/9P/0//T/8//0//X/9P/1//P/8//z//P/
8v/y//L/8v/x//H/8f/x//D/8P/w//D/8f/x//H/8P/w//D/8P/v/+3/7f/t/+z/7v/u
/+7/7v/u/+7/7v/u/+//7//v//D/7//u/+3/7f/t/+3/7f/t/+3/7f/t/+3/7f/t/+z/
7v/u/+7/7v/u/+7/7v/u/+7/7v/t/+3/7//v/+//7//v/+//7//v/+//8P/w//D/7v/u
/+//7//x//L/8v/y//P/8//z//T/9P/0//X/9f/z//H/8P/u/+7/7P/q/+j/5f/l/+b/
5v/m/+j/6P/o/+j/6P/o/+f/5//o/+n/6v/t/+3/7f/t/+//7//u/+7/7v/u/+3/7f/r
/+v/7P/s/+z/7P/s/+z/6//u/+//8f/2//7/BgAMAA0ADwARAA4ABwD///r/8P/n/97/
2v/Z/9f/1//f/9z/0P/F/73/wf/U//H/CgAZACMAJwAeABAACAAGAAIA+v/2//T/9f/7
/wcACgAFAAMABgAGAAYABAAGAAsAEgAPAAYA///6//P/7f/r/+r/6P/n/+r/8P/z//P/
8//1//b/9//4//n/+//5//n/+v/6//j/+P/4//n/+f/5//n/+v/6//r/+v/6//r/+v/6
//r/+v/6//r/+v/7//v/+//7//v//P/8//z/+//6//n/+f/5//n/+f/5//n/+f/5//r/
+//7//v//P/6//r/+//7//3/////////////////AAABAAEAAQADAAIAAwAEAAUABAAE
AAUABwAKAAsADAANAAwADQAOAA8AEgATABQAFQAXABgAGQAaABwAHQAeACAAIQAiACMA
JAAjACMAIwAkACYAJgAmACYAJAAkACMAIQAeAB0AHAAbABgAFgAUABIAEAAOAAwACgAI
AAYABAADAP///f/7//n/+v/4//j/9f/1//T/8//w//L/8f/w//D/7//u/+7/7v/s/+z/
6v/q/+r/6v/q/+r/6v/q/+r/6f/p/+n/6v/q/+r/6v/q/+v/6//r/+v/7P/u/+7/7//v
/+//8P/w//D/8P/w//H/8f/x//H/8f/y//H/8P/v/+7/8P/w//D/8P/w//D/8P/w//D/
8P/w//D/8P/w//D/7//x//H/8f/w/+//7//v/+//7v/u/+z/7P/s/+z/7P/r/+v/6//p
/+n/6f/p/+n/6f/o/+j/6P/o/+f/5//n/+f/6P/o/+j/6P/l/+X/5f/k/+b/5v/m/+X/
5//n/+f/5v/k/+T/5P/k/+T/5P/k/+T/4//j/+P/5P/i/+L/4v/j/+P/4//j/+P/4//j
/+P/4//h/+H/4f/g/+D/4P/i/+L/4v/i/+L/4P/g/+D/4P/g/+D/3//f/9//3//f/9//
3//f/9//3//d/97/3v/e/97/3v/f/9//3//g/+D/4P/j/+P/4//k/+T/5P/l/+X/5f/j
/+L/4P/c/9r/2P/W/9f/1//Y/9j/1v/Y/9j/2P/Y/9j/2P/X/9f/2P/Z/9r/2//b/9v/
2//b/9v/2v/a/9r/2v/Z/9n/2f/Z/9r/2v/a/9r/2v/a/9n/3P/d/9//4v/q//L/+P/5
//n/+f/4/+//5//i/9j/zf/G/8b/xf/F/8f/zf/K/7z/r/+t/7P/xv/l//r/AwAHAAMA
8v/i/9z/1P/O/8r/yP/G/8n/0f/Z/9b/z//R/9L/0P/Q/9D/1P/Z/9r/0//O/8v/xv+/
/73/v//C/8L/xf/I/8z/zf/R/9P/0//S/9P/1P/V/9X/1f/V/9b/1v/W/9b/1v/X/9f/
1//X/9j/2P/Y/9j/2P/Y/9j/2P/Y/9r/2v/a/9r/2f/Z/9n/2f/b/9z/3P/c/9z/3P/c
/93/2//b/9v/2//d/93/3f/e/93/3f/d/97/4P/g/+H/4f/h/+P/4//j/+X/5f/l/+b/
6f/p/+n/6//s/+3/7v/v//L/8v/z//X/9v/3//j/+f/6//v//P/9/wAAAQACAAMABQAG
AAcACAAKAAsADAAOAA0ADgAPABAAEQARABEAEgAQABAAEAAQAA4ADgANAAsACAAHAAYA
BQACAAAA/v/8//r/+P/2//T/8P/u/+z/6//p/+f/5f/j/+T/4v/i/9//3//e/93/2v/a
/9n/2P/Y/9f/1v/W/9b/1v/W/9T/1P/W/9b/1v/W/9b/1v/W/9X/1f/V/9b/1v/W/9b/
1v/X/9f/1//X/9j/2P/Y/9n/2f/Z/9r/2v/a/9r/2v/b/9v/2//b/9v/3P/c/9z/3P/c
/9z/3P/c/9z/3P/c/9z/3P/c/9z/3P/c/9r/2v/a/9n/2f/Z/9n/2P/Z/9n/2f/Z/9j/
2P/W/9b/1v/W/9b/1f/V/9X/0//T/9P/0//T/9P/0v/S/9L/0v/R/9H/0f/R/87/zv/O
/87/z//P/8//zv/O/87/zv/N/83/zf/N/8z/zP/M/8z/zP/O/87/zv/O/9X/2f/d/+L/
5v/q/+7/8//2//f/+P/5//v/+//7//v//f/9//3//P/8//z//P/8//7//v/+//7/AAAA
AAAAAAAAAP//AAAAAAAAAAAAAAAAAAAAAAAAAAAAAP//////////////////////////
/f/+//7//v///wAAAgADAAcACgAMAA4AEQARABEAEgAQABAAEQARAA8ADQAMAAoACAAG
AAQAAgADAAMABAAEAAQABgAGAAYABgAGAAYABQAFAAYABwAIAAcABwAHAAcABQAFAAQA
BAAEAAQAAwADAAMAAwAEAAQAAgACAAIAAgADAAQABQAHAAwAFgAeACQAJQAnACcAIgAb
ABUAEAAGAP3/9v/2//X/9f/5//3/+P/s/93/2f/j//r/GQAyAD8ASQBDAC4AHAASAAwA
BAD+//7//v8DAAsADQAIAAUABQAEAAQABgAGAAgADQAKAAMA/P/3//D/7f/v//H/8v/y
//f/+v/8//3///8BAAEAAgABAAIAAwADAAMAAwAEAAQAAgACAAIAAwAFAAUABQAGAAYA
BgAGAAYABgAGAAYABgAGAAYABgAGAAUABQAFAAUABwAIAAgACAAGAAYABgAHAAUABQAF
AAUABQAFAAUABgAHAAcABwAIAAgACAAJAAkACQALAAsACwANAA0ADQAOAA8ADwAPABEA
EgATABQAFQAUABQAFQAXABYAFwAYABkAGgAbABwAHQAeAB8AIAAhACEAIgAjACQAJgAn
ACgAKgArACwALQAuAC8ALwAvADAAMAAwADAAMAAuAC4ALQArACoAKQAoACcAIgAgAB4A
HAAcABoAGAAWABYAFAASABEAEwATABMAEwASABAAEAANAA8ADgANAAoACAAHAAYABgAF
AAQABAAEAAQABAACAAIAAgACAAIAAgAAAAAAAAD///////8AAAAA/v/+//7/////////
//8AAP7//v///////f/+//7//v/+//7///////3//f/9//7//P/8//z//P/6//r/+v/6
//z//P/8//z/+v/6//r/+v/6//r/+v/5//v/+//7//r/+f/5//n/+f/5//r/+f/6//r/
+v/6//n/+f/5//f/9//3//f/9//3//b/9v/2//b/9f/1//X/9f/0//T/9P/0//T/9f/2
//b/+P/4//j/9//5//n/+f/4//j/+P/4//j/+P/4//j/+P/5//n/+f/6//j/+P/4//n/
9//3//f/9//3//f/9//3//X/9f/1//T/9P/0//T/9P/0//T/9P/0//T/9P/0//T/9P/1
//X/9P/0//T/9P/0//L/8v/y//L/9P/0//P/8//x//H/8f/x//P/8//z//P/8f/y//L/
8v/y//L/8//z//P/9P/0//T/9//3//f/+P/6//r/+//7//n/9//2//T/9P/y//D/7v/t
/+3/7v/u//D/8v/y//L/9P/0//T/8//x//L/8//0//f/9//3//f/9//3//b/9v/4//j/
9//3//f/9//4//j/+P/4//j/+P/7//z/+//9/wIACgASABoAHwAhACEAIAAbABUADgAG
APv/8v/u/+//7//v//X/9v/u/9//1f/X/+T/AQAeADMAQwBLAEYAMAAgABoAEgAMAAgA
CAAJAA8AFQAWABEAEQAUABQAFAAWABgAGQAcABkAEgALAAQA///7//v//P/+////AgAG
AAkADQAPAA8AEAARABIAEwATABUAFQAWABYAFgAWABYAFwAXABcAFwAYABYAFgAWABYA
FgAWABYAFgAWABYAFgAWABcAFwAXABcAFQAWABYAFgAWABYAFgAXABcAFwAXABcAGAAZ
ABoAHAAbABsAGwAcAB4AHgAfAB8AIQAjACMAIwAlACUAJQAmACkAKQApACsALAAtAC4A
LwAwADAAMQAzADQANQA2ADcAOAA5ADoAOwA8AD0APgA/AEEAQgBDAEQASABJAEoATABN
AE4ATwBQAFMAUwBTAFQAVABUAFQAVABWAFYAVQBTAFIAUQBQAE8ATgBMAEoASABGAEQA
QgBAAEAAPgA8ADsAOwA5ADcANQA0ADIAMgAvAC0ALAArACgAKgApACgAKAAnACYAJgAm
ACYAJgAkACQAJAAkACQAJAAmACYAJgAlACUAJQAmACYAJgAmACYAJwApACkAKQAqACoA
KgArACsAKQAqACoAKgAsACwALQAtAC0ALQAtAC4ALgAuAC4ALgAuAC4ALgAuAC4ALgAu
AC4ALgAuAC4ALgAuAC4ALgAtAC0ALQAtACwAKwArACsAKwAqACoAKAAoACgAKAAoACcA
JwAnACUAJQAlACUAJQAlACQAJAAkACQAIQAhACEAIQAiACIAIgAiAB8AHwAfAB4AGwAa
ABkAFwAUABMAEgAQAA4ADgAOAA4ADgAOAA4ADgANAA0ADQAOAAwADAAMAA0ADQANAA0A
DQANAA0ADQANAA0ADQANAAwADAAMAAwADAAMAAwADAAMAAwADAAMAAwADAALAAsADAAM
AAwADAAMAAwADAAMAAwADgAOAA0ADQANAA0ADQANAA0ADQANAA0ADQAOAA4ADgAOAA4A
DwAPABEAEgASABIAEwATABMAFAASABIAEwATABMAEQAQAA4ACgAIAAYABAADAAMABAAE
AAQABgAGAAYABgAGAAYABQAFAAYABwAIAAkACQAJAAkACQAJAAgACAAGAAYABQAFAAMA
AwAEAAQABAAEAAQABAAHAAgACQAPABYAHgAmACoAKwArACsAJgAfABkAEAAGAPv/+P/4
//X/9//9//3/9P/k/9v/2//p/wQAIwA4AEcATwBLADYAJAAcABQADgAKAAoADAATABcA
GQAUABMAFwAWABYAFgAYABgAGQAYABEACgADAPz/+f/3//f/+P/4//v//v8CAAMABQAH
AAcACAALAAwADQANAAsACwAMAAwADAAMAAwADQAPAA8ADwAQAA4ADgAOAA4ADgAOAA4A
DgAQABAAEAAQABEAEQARABEAEQASABIAEgASABIAEgATABMAEwATABMAEwATABMAFAAT
ABMAEwAUABQAFAAVABUAFQAXABcAFwAZABkAGQAaABsAGwAbAB0AHAAdAB4AHwAgACAA
IQAjACIAIwAkACUAJgAnACgAKQAqACsALAAtAC0ALgAvADAAMgAzADQANgA3ADgAOQA6
ADsAOwA7ADwAPgA+AD4APgA+AD4APQA7ADwAOwA6ADkAOAA2ADQAMgAuACwAKgAoACgA
JgAkACMAIQAfAB0AGwAYABYAFgATABUAFAATABAADgANAAwADAALAAoACgAKAAoACgAI
AAgACgAKAAoACgAKAAoACgAJAAkACQAKAAoACgAKAAoACwALAAsACwAMAA4ADgAPAA8A
DwAQABAAEAAQABAAEQARABMAEwATABQAFAAUABQAFAAUABQAFAAUABQAFAAUABQAFAAU
ABQAFAAUABQAFAATABMAEwATABIAEwATABMAEwASABIAEAAQABAAEAAQAA8ADwAPAA0A
DQANAA0ADQANAAoACgAKAAoACQAJAAkACQAGAAYABgAGAAcABwAHAAYABgAGAAYABQAF
AAUABQAEAAYABgAGAAYACAAIAAgACAAJAAkACQAKAAkACAAHAAcABwAHAAcABwAHAAcA
BwAHAAcABwAFAAQABAAEAAQABAAEAAQABAAEAAQAAgACAAEAAQADAAMAAwADAAMAAwAD
AAMAAwAEAAQABAACAAIAAwADAAUABgAGAAYABQAFAAUABgAGAAYABwAHAAUAAwACAAAA
/v/8//r/+P/3//f/+P/4//j/+v/6//r/+v/6//r/+f/5//r/+//8//3//f/9//3//f/9
//z//P/8//z/+//7//v/+//8//z//P/8//z//P/9//7///8DAAgAEAAaAB4AHwAhACMA
IAAbABUADAACAPn/8v/u/+3/6//t/+//7P/g/9P/zf/T/+j/BQAgAC8AOwBBADgAKAAc
ABgAFAAOAAoACgALABEAGQAaABUAEwAWABYAFgAYABoAHQAgAB0AFgAPAAYA/f/5//f/
9v/2//n//P/+////AQADAAUABAAFAAYABwAHAAUABQAGAAYACAAIAAgACQAJAAkACQAK
AAgACAAIAAgACgAKAAoACgAIAAgACAAIAAkACQAJAAkACQAKAAoACgAIAAgACAAJAAsA
CwALAAsACwALAAsADAALAAsACwAMAA4ADgAPAA8ADwARABEAEQATABMAEwAUABUAFQAV
ABcAFgAXABgAGQAaABoAGwAdACAAIQAiACMAJgAnACgAKQAoACkAKgArAC8AMAAxADIA
NAA1ADYAOAA5ADoAOwA8AD0APQA9AD4APgA+AD4APgBAAEAAPwA9ADwAOwA6ADkANgA0
ADIAMAAuACwAKgAoACYAJAAiACEAHwAdABsAGQAYABYAFgATABMAEgARAA4ADgANAAwA
DAALAAoACgAKAAoACgAIAAgACAAIAAgACAAGAAYABgAFAAcABwAIAAgACAAIAAgACQAJ
AAkACQAKAAoACgALAAsACwAMAAwADAAMAAwADQANAA0ADQANAA4ADgAOAA4ADgAOAA4A
DgAOAA4ADgAOAA4AEAAQABAAEAAQABAAEAAPAA0ADQANAAwACwALAAsACwAMAAwACgAK
AAoACgAKAAkACQAJAAcABwAHAAcABwAHAAYABgAGAAYABQAFAAUABQAEAAQABAAEAAMA
AwADAAIAAgACAAIAAQABAAEAAQAAAAAAAAAAAAAAAAAAAAAAAAABAAEAAQACAAAAAAAA
AAEA////////////////////////AAD+//7//v/+//7//v/+//7/AAAAAP/////9//3/
/f/9//3//f/9//3//f/+//7//v8AAAAAAQABAP//AAAAAAAAAQABAAEAAgACAAIAAwAD
AAUAAwACAAAA/v/8//r/+P/1//X/9v/2//j/+v/6//r/+v/6//r/+f/3//j/+f/6//3/
/f/9//3//f/9//z//P/8//z/+//7//3//f/+//7//v/+//7//v8BAAAA//8BAAYADgAU
ABwAIwAjACEAIgAdABcAEAAIAP//9v/y//H/8f/z//f/+v/w/9//1f/T/+D//f8cAC8A
OQBDADwALAAcABYADgAIAAQAAgAFAAkAEQAUAA0ACwAMAAoACgAKAAwAEQAUABEACgAF
AAAA+//3//f/+P/4//n//v8AAAMABQAHAAcACAAHAAgACwALAAsACwAMAAwADgAOAA4A
DwAPAA8ADwAQABAAEAAQABAAEAAQABAAEAAQABAAEAAQABEAEQARABEAEwAUABQAFAAU
ABQAFAAVABUAFQAVABUAFQAVABUAFgAXABcAFwAYABgAGAAZABkAGQAbABsAGwAdAB0A
HQAeAB8AHwAfACEAIAAhACIAIwAmACYAJwApACgAKQAqACsALAAtAC4ALwAwADEAMgAz
ADUANgA3ADgAOgA7ADwAPgA/AEAAQQBCAEMAQwBDAEQARABEAEQARABEAEQAQwBBAEAA
PwA+AD0APAA6ADgANgA0ADIAMAAuACwAKgAoACcAJwAlACMAIQAgAB4AHgAbABsAGgAZ
ABYAFgAVABQAFAATABIAEgASABIAEgAQABAAEgASABIAEgASABIAEgARABMAEwAUABQA
FAAUABQAFQAXABcAFwAYABgAGAAZABkAGQAaABoAGgAcABwAHQAdAB0AHQAdAB4AIAAg
ACAAIAAgACAAIAAgACAAIAAgACAAIAAgACAAIAAiACIAIgAhACEAIQAhACAAIQAhACEA
IQAiACIAIAAgACAAIAAgAB8AHwAfAB0AHQAdAB0AHQAdABwAHAAcABwAHAAdAB4AHwAc
ABwAHAAcABsAGwAbABoAGgAaABoAGQAbABsAGwAaABoAGgAaABoAGgAaABoAGgAbABsA
GwAcABoAGgAaABsAGQAZABkAGQAbABsAGwAbABsAGwAbABoAGgAaABoAGgAaABoAGgAa
ABoAGgAaABoAGAAXABcAFwAVABUAFQAVABUAFQAVABUAEwAUABQAFAAUABQAFQAWABcA
GAAaABoAGgAaABwAHAAcABwAGgAaABoAGgAYABYAFAASABEAEAAPAA4AEAAQABAAEAAS
ABIAEgASABAAEAAQABAAEgASABIAEgASABIAEgASABAAEAAQABAAEgASABIAEgAQABAA
EAAQAA==
         </WaveFormData>
      </LeadData>
      <LeadData>
         <LeadByteCountTotal>10000</LeadByteCountTotal>
         <LeadTimeOffset>0</LeadTimeOffset>
         <LeadSampleCountTotal>5000</LeadSampleCountTotal>
         <LeadAmplitudeUnitsPerBit>4.88</LeadAmplitudeUnitsPerBit>
         <LeadAmplitudeUnits>��V</LeadAmplitudeUnits>
         <LeadHighLimit>2147483647</LeadHighLimit>
         <LeadLowLimit>268435456</LeadLowLimit>
         <LeadID>V3</LeadID>
         <LeadOffsetFirstSample>0</LeadOffsetFirstSample>
         <FirstSampleBaseline>0</FirstSampleBaseline>
         <LeadSampleSize>2</LeadSampleSize>
         <LeadOff>FALSE</LeadOff>
         <BaselineSway>FALSE</BaselineSway>
         <ExcessiveACNoise>FALSE</ExcessiveACNoise>
         <MuscleNoise>FALSE</MuscleNoise>
         <LeadDataCRC32>3577400978</LeadDataCRC32>
         <WaveFormData>
8P/w//L/8v/y//L/8//z//P/8//z//T/9P/0//T/9P/0//L/8f/u/+z/7P/s/+z/7f/t
/+7/7v/u/+7/7v/u/+3/7f/t/+//8P/w//D/7v/u/+3/7f/t/+z/6//r/+v/6//r/+v/
6//r/+z/7P/s/+7/7v/u/+3/7//y//T/+f8BAAQACQAPABcAHQAlAC4AMgA6AEgAWQBn
AG8AcgBvAFsANQAHANv/uv+y/73/yv/P/9H/z/+//6r/oP+d/5r/l/+X/5f/nP+k/6n/
p/+n/6n/r/+y/7b/uP+9/8L/xv/G/8f/yf/M/83/zv/R/9b/2//e/+H/4//m/+v/7f/t
/+//8v/z//T/9f/0//X/9f/1//f/+P/4//n/+P/4//n/+//7//r/+v/7//v/+//8//z/
/P/9//3//v8AAAAAAQABAAEAAgADAAMAAgACAAMAAwAGAAcABwAHAAgACAAKAAoACAAK
AAoACwAMAA0ADgAPABIAEwAUABUAFgAXABgAGAAaABsAHAAdACEAIwAkACUAKAAqACoA
KwAuAC4AMAAxADIAMwA0ADUANQA1ADUANwA5ADkAOQA6ADsAOwA8ADwAPAA8ADwAPAA6
ADoAOQA5ADgANwA2ADUANAAzADIAMAAuAC0ALAAqACgAJgAkACIAHgAdABsAGAAWABQA
EgAQABAADwANAA0ACAAIAAcABgAFAAQAAwABAAAA//////7//f/8//z//P/7//v/+//6
//n/+f/4//j/+P/4//j/+P/6//n/+f/5//j/+P/4//j/+P/5//n/+f/5//r/+v/6//z/
/P/9//3//f/+//7//v/8//3//f/+//7//v//////////////////////AAAAAP7/////
////AQAAAAAAAAAAAAAAAAAAAAAAAAD//////f/8//z//P/+//7//f/9//z//P/6//r/
+v/6//n/+f/6//r/+v/6//j/+P/4//j/+P/3//f/9v/2//b/9v/2//X/9f/1//X/9f/1
//T/9P/0//T/9P/0//T/8//z//P/9f/0//T/9P/0//T/9P/0//T/9P/0//T/9P/z//P/
8//z//P/8//z//P/8//z//P/8//z//L/8v/x//H/8f/x//P/8//y//L/8v/y//L/8v/y
//L/8v/y//T/9P/y//L/8v/y//L/8v/y//L/9P/0//T/9P/y//L/8f/x//P/8//z//P/
8f/y//L/8v/y//L/8v/y//T/9P/0//b/9v/2//b/9//3//f/9//3//j/+P/4//j/+P/4
//b/9f/y//D/8P/w//D/8f/x//L/8v/y//L/8v/y//H/8f/x//P/9P/0//T/8v/y//H/
8f/x//D/7//v/+//7//v/+//8f/x//L/8v/y//L/8v/0//P/9f/4//z/AwAHAAwAEwAZ
AB8AJQAvADYAPABIAFgAaQB1AHkAegBtAEsAIQD1/8//uv+8/8v/1v/b/93/0/+9/6z/
qP+l/6L/of+h/6P/qP+u/7H/r/+v/7P/uf+8/8D/xP/H/8z/zv/Q/8//0f/S/9P/1v/Z
/9z/3//k/+f/6f/s/+//8f/x//P/9v/5//j/+f/6//v/+//7//v//P/8//3//P/8//3/
//////7//v///wEAAQACAAIAAAABAAEAAgAEAAQABQAFAAUABgAHAAcACAAIAAkACQAI
AAkACQAJAAoACgAMAAwADAAOAA4ADwASABMAFAAVABQAFQAWABcAGAAZABoAGgAcAB0A
HgAfACMAJQAmACcAKgAsACwALQAwADAAMgAzADQANQA2ADcANwA3ADcAOQA5ADkAOQA6
ADsAOwA8ADwAPAA8ADwAPAA8ADwAOwA7ADoAOQA4ADcANgA1ADQAMgAwAC8ALgAsACoA
KAAmACQAIgAhAB8AHAAaABgAFgAUABQAEwARABEADgAOAA0ADAAJAAgABwAFAAYABQAF
AAQAAQAAAAAAAAD////////+///////+//7//P/8//z//P/8//v/+//7//z//P/8//z/
/P/9//3//f/9//7//v/+//7//v////////8AAAAAAAAAAAEAAQACAAIAAgADAAMAAwAD
AAMAAwADAAMABAAEAAIAAwADAAMAAwACAAIAAgACAAIAAgACAAIAAgABAAEAAQAAAAAA
AAACAAIAAQABAAAAAAD+//7//v/+//3//f/8//z//P/8//z//P/8//z//P/7//v/+v/4
//j/+P/4//n/+f/5//n/9//3//b/9v/4//j/+P/4//j/9//3//f/9//2//b/9v/2//b/
9v/2//b/9v/2//b/9v/1//X/9f/1//X/9f/1//X/9f/1//X/9f/1//T/9P/1//P/9f/1
//T/9P/0//T/9P/0//T/9P/0//T/9P/0//T/9f/1//X/9f/z//P/8//0//T/9P/0//T/
9P/0//b/9v/2//j/+P/4//j/+f/5//n/+f/5//r/+v/6//r/+v/6//j/9//0//L/8v/y
//L/8//z//T/9P/0//T/9P/0//P/8//z//X/9v/2//b/9P/0//P/8//z//L/8f/x//H/
8f/x//H/8f/x//L/8v/y//L/8v/y//P/8//2//r///8FAAwADwAVAB0AIwArADIAOABC
AE4AXwBvAHcAeAB1AF0ANwALAN//wP+2/8P/0v/b/9//3//P/7j/rP+p/6b/o/+j/6P/
qP+u/7H/sf+x/7P/uf+8/8D/xP/H/8r/zP/O/8//0f/U/9P/1v/Z/9z/3f/i/+X/6f/s
/+3/8f/z//P/9P/3//r/+f/6//v/+//7//v//P/8//3//v/+////AQABAAAAAAABAAMA
AwAEAAQABAAFAAUABgAGAAYABwAHAAUABgAHAAcACAAIAAkACQAKAAsACwALAAwADAAO
AA4ADgAQABAAEQASABMAFAAVABYAFwAYABkAGgAbABwAHAAeAB8AIAAhACMAJQAmACcA
KgAsACwALQAwADAAMgAzADQANQA2ADcANwA3ADcAOQA5ADkAOQA6ADsAOwA8ADwAPAA8
ADwAPAA8ADwAOwA7ADoAOQA4ADcAOAA3ADYANAAyADEAMAAuACwAKgAoACYAIgAhAB8A
HAAcABoAGAAWABQAEwARABEADAAMAAsACgALAAoACQAHAAQAAwADAAIAAwACAAIAAgAB
AAEAAQAAAP/////+//7//P/8//z//P/8//v/+//7//z//P/8//z//P/9//3//f/9//7/
/v/+//7//v////////8AAAAAAAAAAAEAAQACAAIAAgADAAMAAwADAAMAAwADAAMABAAE
AAQABQAFAAUABQAEAAQABAAEAAQABAAEAAQABAADAAMABQAEAAQABAACAAIAAQABAAIA
AgAAAAAAAAAAAP/////+//7//v/+//z//P/8//z//v/9//3//P/8//z//P/8//n/+f/5
//n/+f/5//j/+P/4//j/+P/4//j/9//3//f/+f/4//j/+P/2//b/9v/2//b/9v/2//b/
+P/3//f/9//3//f/9//3//f/9//3//f/9f/1//T/9P/1//X/9f/0//T/9P/0//T/9P/0
//T/9P/0//T/9P/0//X/9f/1//X/9f/1//X/9v/2//b/9v/2//T/9P/2//b/+P/6//r/
+v/4//n/+f/5//n/+f/6//r/+v/6//r/+v/4//f/9P/y//L/8v/y//P/8//0//T/9P/0
//T/9P/z//P/8//1//b/9v/2//T/9P/z//P/8//y//H/8f/x//H/8f/x//H/8f/w//D/
8P/w//L/8v/x//X/+P/8/wEACQAMABEAFwAdACUALwA2ADwAQgBOAF0AawBzAHQAawBP
ACcA+//T/7r/tv/H/9j/3f/h/93/zf+2/67/q/+o/6X/o/+l/6r/sP+z/7P/s/+1/7v/
vv/C/8b/y//O/9L/0v/R/9H/0v/T/9T/2f/a/93/4P/j/+f/6v/t/+//8f/z//T/8//2
//f/9v/3//f/9//3//j/+P/5//r/+v/7//3/+//6//r/+//7//v//P/8//7//////wAA
/v/+//////8BAAIAAwADAAIAAgADAAMABAAFAAUABQAGAAYACAAIAAgACgAKAAsADAAN
AA4ADwAQABEAEgATABYAFwAYABgAGAAZABoAGwAfACEAIgAjACYAKAAoACkAKgAqACwA
LQAuAC8AMAAxADMAMwAzADUANwA3ADcAOAA3ADcAOAA4ADgAOAA4ADgAOAA4ADcANwA2
ADUANAAzADIAMQAwAC4ALAArACoAKAAmACQAIgAgABwAGwAZABYAFAASABAADgAMAAsA
CQAJAAgACAAHAAYAAwACAAEA//8AAP/////+//3//P/8//z/+f/5//n/+P/1//X/9P/0
//T/9P/0//T/9v/1//X/9f/0//T/9P/0//T/9f/1//X/9f/2//b/9v/2//b/9//3//f/
+P/4//j/+P/5//n/+v/6//r/+//7//3//f/9//3//f/9//7//v/+/////////////v/+
//7//v/+//7//v/+//7//f/9//3//P/8//z/+v/6//n/+f/6//r/+P/4//j/+P/3//f/
9v/2//b/9v/0//T/9P/0//T/8//z//L/9P/0//T/9P/z//P/8//z//H/8f/w//D/8P/w
//D/8P/y//H/8f/x//H/8P/w//D/8P/w//D/8P/u/+7/7v/u//D/7//v/+//7//v/+7/
7v/u/+7/7v/w//D/8P/w/+7/7v/u/+7/7//v/+//7//v/+//7//w/+7/7v/u/+7/7v/u
//D/8P/w//L/8v/y//L/8//z//P/8f/x//L/8v/y//L/8v/y//L/8f/u/+z/7P/s/+z/
7f/r/+z/7P/s/+7/7v/u/+3/7f/t/+//8P/y//L/8P/w/+//7//v/+7/6//r/+v/6//t
/+3/7f/t/+z/7P/s/+z/6v/s/+//7//y//b/+/8BAAQABwAPABUAGQAhACgALAAwADoA
RwBTAFcAXABZAEUAHwD1/83/sv+u/7v/zP/T/9P/0f/F/7T/qv+l/6T/of+f/5//oP+m
/63/r/+t/6//tf+4/7r/vP/B/8j/zv/Q/83/z//Q/9H/0P/T/9j/2f/c/9//5f/o/+n/
6//t/+//8P/x//T/9//3//f/9v/1//f/+P/4//n/+f/4//j/+f/7//r/+v/7//v/+//8
//z//P/9//3//v/+//7/////////AAABAAEAAAAAAAEAAQAEAAUABQAFAAYABgAIAAgA
CgAMAAwADQAMAA0ADgAPABAAEQASABMAFgAXABgAGAAaABsAHAAdAB8AIQAiACMAKAAq
ACoAKwAwADAAMgAzADIAMwA0ADUANwA3ADcAOQA5ADkAOQA6AD0APQA+AD4APAA8ADwA
PAA6ADoAOQA5ADgANwA2ADUAMgAxADAALgAqACkAKAAmACQAIgAgAB4AGgAZABcAFAAU
ABIAEAAOAAoACQAHAAcABAAEAAMAAgABAAAA///9//7//f/9//z/+//6//r/+v/3//f/
9//2//f/9//2//b/9P/0//T/9P/0//P/8//z//T/9P/0//T/9P/1//X/9f/1//b/9v/2
//b/9v/3//f/9//4//j/+P/4//n/+f/6//j/+P/5//n/+//7//v/+//9//3//v/+//7/
/////////f/8//z//P/+//7//v/+//7//v/9//3//f/8//z//P/6//r/+f/5//r/+v/4
//j/+v/6//n/+f/4//j/+P/4//b/9v/2//b/9P/z//P/8v/y//L/8v/y//H/8f/x//H/
8f/x//D/8P/w//D/8P/w//D/7//v/+//8f/w//D/8P/w//D/8P/w//D/8P/w//D/7v/t
/+3/7f/v/+//7//v/+//7//w//D/8P/w//D/8P/w//D/8P/w//D/8P/w/+//7//v/+//
7//v/+//8P/w//D/8P/w//D/8P/y//L/8v/0//T/9P/0//X/9f/1//f/9//4//j/9v/2
//b/9v/2//X/8v/w//D/8P/w//H/8f/y//L/8v/w//D/8P/v/+//7//x//L/9P/0//L/
8v/x//H/8f/w/+3/7f/t/+3/7//v/+//7//u/+7/7v/u/+7/8v/z//P/9v/6/wEABwAK
AA0AEwAZAB0AIwAsADAANgBCAFMAYQBnAGoAYwBNACUA+f/R/7j/tP/B/8z/z//N/8v/
u/+o/6L/nf+a/5f/l/+Z/57/pP+p/6n/p/+r/7H/tP+2/7r/v//E/8j/yv/L/8//0P/R
/9T/1//c/93/4P/l/+n/7P/v//H/8f/z//T/9f/2//n/+P/5//n/+f/5//r/+v/7//z/
/P/9///////+//7/////////AAAAAAAAAQABAAIAAAAAAAEAAQADAAQABQAFAAYABgAH
AAcACAAJAAkACQAKAAoADAAMAAwADgAOAA8AEAARABIAEwAWABcAGAAZABoAGwAcABwA
IAAhACIAIwAlACcAKAApAC4AMAAwADEANAA0ADYANwA4ADkAOgA7AD0APQA9AD8APwA/
AD8AQAA/AD8AQABAAEAAQABAAEAAQABAAD8APwA8ADsAOgA5ADgANwA2ADQAMAAvAC4A
LAAqACgAJgAkACIAIQAfABwAGgAYABYAFAAQAA8ADQANAAoACgAJAAgABwAGAAUAAwAC
AAEAAQAAAP3//P/8//z//f/9//3//P/7//v/+v/6//r/+v/6//r/+v/5//n/+f/6//r/
+v/6//r/+//7//v/+//8//z//P/8//z//f/9////AAAAAAAAAAABAAEAAgAAAAAAAQAB
AAMAAwADAAMAAQABAAIAAgACAAMAAwADAAMAAgACAAIAAgACAAIAAgACAAIAAQABAAEA
AAAAAAAAAAAAAP////8AAAAA/v/+//z//P/7//v//P/8//z//P/6//r/+v/6//r/+f/5
//j/+P/4//j/+P/5//n/+f/5//n/+f/4//j/+P/4//j/+P/4//f/9//3//f/9v/2//b/
9v/2//b/9v/2//b/9v/2//b/9f/1//X/9f/1//X/9f/1//X/9f/1//X/9f/0//T/9f/1
//X/9f/1//P/9P/0//T/9P/0//T/9P/0//T/9P/0//T/9P/1//X/9f/1//X/9f/1//b/
9P/0//T/9P/2//b/+P/4//j/+v/6//r/+v/7//v/+//7//v//P/8//r/+v/6//r/+P/3
//T/8v/y//L/8v/z//X/9v/2//b/9v/2//b/9f/1//X/9//4//j/+P/2//b/9f/1//X/
9P/z//P/8//z//P/8//z//P/9P/0//T/9P/2//b/9//3//r//v8FAAkADgATABsAIQAn
ADEAOABAAEoAWgBrAHcAfQB8AHEAUwApAPv/0/+6/7r/x//S/9f/1//P/73/rP+k/6P/
nv+d/53/of+m/6z/rf+t/63/sf+1/7j/vP/A/8P/yP/M/8z/zf/P/9D/0f/W/9v/3v/h
/+b/6f/r/+7/8f/z//X/9f/2//f/+P/5//r/+//7//v/+//8//z//f/+//7///8BAAEA
AAAAAAEAAQABAAIAAgACAAMAAwAEAAQABAAFAAUABQAGAAcABwAIAAgACQAJAAoACwAL
AAsADAAMAA4ADgAMAA4ADgAPABIAEwAUABUAFgAXABgAGQAaABsAHAAcAB4AHwAgACEA
IwAlACYAJwAqACwALAAtADAAMAAyADMAMgAzADQANQA3ADcANwA5ADcANwA3ADgAOQA5
ADoAOgA6ADoAOgA6ADoAOgA5ADkAOAA3ADYANQA0ADMAMgAwAC4ALQAsACoAKAAmACQA
IgAgAB8AHQAaABgAFgAUABIAEAAPAA0ADQAKAAoACQAIAAcABgAFAAMAAAD//////v//
//7//v/+//v/+//7//r/+//7//r/+v/4//j/+P/4//r/+f/5//n/+v/6//r/+v/6//v/
+//7//v//P/8//z//P/8//3//f/9//7//v/+//7//////wAAAAAAAAEAAQD/////////
/wEAAQACAAIAAAABAAEAAQABAAAAAAAAAAAAAAAAAAAA/v/+//3//f////7//v/+//z/
/P/7//v/+v/6//j/+P/4//j/9//3//b/9v/2//b/9v/2//b/9v/0//P/8//y//L/8v/y
//L/8//z//P/8//z//P/8v/y//L/8v/y//L/8v/x//H/8f/z//L/8v/y//L/8v/y//L/
8P/w//D/8P/y//H/8f/x//H/8f/x//H/8f/x//H/8f/x//H/8P/w//H/8f/x//H/8//z
//L/8v/y//L/8v/y//D/8P/w//D/8P/w//D/8P/v/+//7//v/+//7//v//D/8P/w//D/
8P/w//D/8v/y//L/9P/0//T/9P/1//X/9f/1//X/9v/2//b/9v/2//b/9P/z//D/7v/u
/+7/7v/v/+//8P/w//D/8P/w//D/7//t/+3/7//w//L/8v/w//D/7//v/+//7v/t/+3/
7f/t/+3/7f/t/+3/7v/u/+7/7v/u/+7/7//v//D/9v/5////BgAJAA8AFwAfACcAMAA2
ADwARgBXAGUAbwB0AHEAYQA9ABEA5f/C/7T/u//M/9X/2//d/9H/uv+q/6X/pP+h/5//
of+k/6j/rf+v/6v/rf+z/7b/uv/A/8P/xv/I/8r/zf/N/87/z//Q/9P/2P/b/97/4f/l
/+j/6//t/+//8f/y//P/9P/1//b/9//3//f/+f/6//r/+//6//r/+//9//3//P/8//3/
/////wAAAAAAAAEAAQACAAIAAgADAAMAAwAEAAUABQAGAAYABwAHAAgACQAJAAkACgAK
AAwADAAMAA4ADgAPAA4ADwAQABEAFAAVABYAFwAYABkAGgAaABwAHQAeAB8AIQAjACQA
JQAoACoAKgArAC4ALgAwADEAMAAxADIAMwAzADMAMwA1ADUANQA1ADYANwA3ADgAOAA4
ADgAOAA4ADoAOgA5ADkAOAA3ADYANQA2ADUANAAyADAALwAuACwAKgAoACYAJAAiACEA
HwAcABwAGgAYABYAFAATABEAEQAMAAwACwAKAAkACAAHAAUABAADAAMAAgABAAAAAAAA
AP////////7//f/9//z//P/8//z//P/8//z/+//7//v//P/8//z//P/8//3//f/9//3/
/v/+//7//v/+/////////wAAAAAAAAAAAQABAAIAAgACAAMAAwAFAAUABQAFAAMAAwAE
AAQABAAFAAUABQADAAIAAgACAAIAAgACAAIAAgACAAEAAQABAAAAAAAAAAAAAAD/////
/v/+//z//P/8//z/+//7//r/+v/6//r/+P/4//j/+P/6//n/+f/4//j/+P/4//j/9//3
//f/9//3//f/9v/2//b/9v/2//b/9v/1//X/9f/1//T/9P/0//T/9P/0//T/9P/0//T/
9P/0//P/8//z//P/8//z//P/8//z//P/8//1//X/9P/0//P/8//z//P/8//x//L/9P/0
//T/9P/0//L/8v/y//L/8v/y//L/8v/z//P/8//z//H/8f/x//L/8P/w//D/8P/y//L/
9P/0//T/9v/2//b/9v/3//f/9//3//f/+P/4//j/+P/4//j/9v/1//L/8P/y//L/8v/z
//X/9v/2//b/9P/0//T/8//1//X/9//4//b/9v/0//T/8//z//P/8v/x//H/8f/x//H/
8f/x//H/8v/y//L/8v/0//T/9f/3//r//v8FAAsADgATABsAIQApADEAOABAAEwAWgBn
AHEAdQB0AGMAQQAVAOn/x/+4/77/z//c/9//4f/X/8H/sP+q/6n/qP+l/6X/qf+w/7L/
tf+z/7P/uf+7/8D/xP/I/8v/zP/O/9D/0f/R/9L/1f/Y/9v/3v/h/+T/6f/t//D/7//x
//P/9f/2//n/+v/5//r/+//7//v/+//8//z//f/+//7///8BAAEAAAAAAAEAAQABAAIA
AgAEAAUABQAGAAYABgAHAAcABwAIAAkACQAKAAoACwALAAwADQANAA0ADAAMAA4ADgAO
ABAAEAARABAAEQASABMAFgAXABgAGQAaABsAHAAcACAAIQAiACMAIwAlACYAJwAqACwA
LAAtAC4ALgAwADEAMgAzADQANQA1ADUANQA3ADUANQA1ADYANwA3ADgAOAA6ADoAOgA6
ADoAOgA5ADkAOgA5ADgANwA0ADMAMgAwADAALwAuACwAKgAoACYAJAAgAB8AHQAaABoA
GAAWABQAEgARAA8ADwAMAAwACwAKAAkACAAHAAUABAADAAMAAgABAAAAAAAAAP//////
//7//f/9//z//P/8//z//P/8//z/+//7//v//v/+//7//v/+////////////AAAAAAAA
AAAAAAEAAQABAAIAAgACAAIAAwADAAQAAgACAAMAAwADAAMAAwADAAMAAwAEAAQABAAF
AAUABQAFAAQABAAEAAIAAgACAAIAAgACAAEAAQD///7//v/+//7//v/9//3//P/8//r/
+v/6//r/+f/5//r/+v/6//r/+P/4//j/+P/4//f/9//2//b/9v/2//b/9f/1//X/9f/1
//X/9P/0//T/9P/0//T/9P/z//P/8//1//T/9P/0//T/9P/0//T/8v/y//L/8v/0//P/
8//z//P/8//z//P/8v/y//L/8v/y//L/8v/y//L/8P/w//D/8P/y//P/9P/1//X/9f/1
//b/9v/2//b/9v/2//b/+P/4//j/+v/6//r/+v/7//v/+//5//n/+v/6//r/+v/6//r/
+v/5//b/9P/y//L/8v/z//P/9P/0//T/9P/0//T/8//x//H/8//0//b/9v/0//T/8//z
//P/8v/v/+//7//v//H/8f/x//H/8P/w//D/8P/y//L/8//1//j//P8BAAcACgANABUA
GwAhACkALgAyADgARABTAF0AYwBmAF8ASQAjAPf/0f+4/7b/w//U/93/3//d/9H/vv+w
/63/rP+p/6f/p/+q/67/s/+1/7X/tf+7/7z/wP/G/8n/zv/S/9T/0//V/9b/1f/U/9f/
2v/d/+L/5f/p/+r/7f/v//H/8f/y//X/9v/3//b/9//3//f/+f/6//r/+//8//z//f//
//3//P/8//3//f/9//7//v/+//////8AAAIAAgADAAMAAQACAAMAAwAEAAQABQAFAAYA
BwAHAAcABgAGAAgACAAIAAoACgALAAwADQAOAA8AEAARABIAEwAUABUAFgAWABoAGwAc
AB0AHQAfACAAIQAkACYAJgAnACoAKgAsAC0ALgAvADAAMQAxADEAMQAzADMAMwAzADQA
NQA1ADYANgA2ADYANgA2ADYANgA1ADUAMgAxADAALwAwAC8ALgAsACoAKQAoACYAJAAi
ACAAHgAcABsAGQAWABQAEgAQAA4ADAALAAkACQAEAAQAAwACAAEAAAD///3//v/9//3/
/P/5//j/+P/4//f/9//3//b/9f/1//T/9P/0//T/9P/0//T/8//z//P/9P/0//T/9P/0
//X/9f/1//X/9v/2//b/9v/2//f/9//3//j/+P/4//j/+f/5//r//P/8//3//f/9//3/
/f/9//3//f/+//7//v////////////7//v/+//z//P/8//z//P/8//v/+//7//r/+v/6
//r/+v/5//n/+P/4//b/9v/4//j/9//3//b/9v/2//b/9v/2//b/9v/0//P/8//y//L/
8v/y//L/8//z//P/8//z//P/8v/y//L/8v/y//L/8v/x//H/8f/z//L/8v/y//D/8P/w
//D/8P/w//D/8P/w/+//7//v/+//8P/w//D/8P/w/+7/7v/u/+7/8P/w//D/8P/v/+//
7//v/+//7//v//D/8P/w//D/8P/w//D/8v/y//L/9P/0//T/9P/1//X/9f/1//X/9v/2
//b/9v/2//b/9P/z//D/7v/s/+z/7P/t/+3/7v/u/+7/8P/w//D/7//v/+//8f/y//L/
8v/w//D/7//v/+//7v/t/+3/7f/t/+3/7f/t/+3/7v/u/+7/7v/w//D/7//v//L/9v/7
////BgAJAA0AFQAbACMAKgAwADYAQABRAGEAawBuAG0AXwA9ABEA5f/A/7D/t//I/9H/
0//V/83/uv+q/6X/ov+h/5//n/+g/6b/q/+v/63/rf+v/7T/tv+6/7//xP/I/8j/yf/L
/87/z//Q/9P/1v/Z/9z/4f/l/+j/6//t/+3/7//w//H/8v/1//b/9//3//f/9//4//j/
+f/6//r/+//9//3//P/8//3//f/9//7//v/+//////8AAAAAAAABAAEAAQACAAMAAwAE
AAQABQAFAAYABwAHAAcACAAIAAoACgAKAAwADAANAA4ADwAQABEAEgATABQAFQAWABcA
GAAYABoAGwAcAB0AHwAhACIAIwAmACgAKAApACoAKgAsAC0ALgAvADAAMQAzADMAMwA1
ADUANQA1ADYANwA3ADgAOAA4ADgAOAA4ADYANgA1ADUANgA1ADQAMwAyADEAMAAuACwA
KwAqACgAJgAkACIAIAAeAB0AGwAYABYAFAASABAADgANAAsACwAIAAgABwAGAAUABAAD
AAEAAAD//////v/9//z//P/8//v/+//7//r/+f/5//j/+P/4//j/+P/4//j/9//3//f/
+P/4//j/+P/4//n/+f/5//n/+v/6//r/+v/6//v/+//9//7//v/+//7//////wAAAAAA
AAEAAQABAAEAAQABAAEAAQACAAIAAAABAAEAAQABAAAAAAAAAAAAAAAAAAAAAAAAAP//
//////7//v/+//7//v/9//3//P/8//r/+v/6//r/+f/5//j/+P/4//j/+P/4//j/+P/4
//f/9//2//b/9v/2//b/9f/1//X/9f/1//X/9P/0//T/9P/0//T/9P/z//P/8//z//L/
8v/y//L/8v/y//L/8v/y//L/8v/y//H/8f/x//H/8f/x//H/8f/x//H/8f/x//H/8P/w
//H/8f/x//H/8f/x//D/8P/w//D/8P/w//D/8P/w//D/8P/w//D/8P/w//D/8f/y//P/
9P/0//T/9P/0//b/9v/2//b/9v/2//b/9v/1//T/8//y//H/8P/v/+7/8P/w//D/8P/w
//D/8P/w//D/8P/w//D/8v/y//L/8v/w//D/8P/w/+7/7v/u/+7/7v/u/+7/7v/u/+7/
7v/u/w==
         </WaveFormData>
      </LeadData>
      <LeadData>
         <LeadByteCountTotal>10000</LeadByteCountTotal>
         <LeadTimeOffset>0</LeadTimeOffset>
         <LeadSampleCountTotal>5000</LeadSampleCountTotal>
         <LeadAmplitudeUnitsPerBit>4.88</LeadAmplitudeUnitsPerBit>
         <LeadAmplitudeUnits>��V</LeadAmplitudeUnits>
         <LeadHighLimit>2147483647</LeadHighLimit>
         <LeadLowLimit>268435456</LeadLowLimit>
         <LeadID>V4</LeadID>
         <LeadOffsetFirstSample>0</LeadOffsetFirstSample>
         <FirstSampleBaseline>0</FirstSampleBaseline>
         <LeadSampleSize>2</LeadSampleSize>
         <LeadOff>FALSE</LeadOff>
         <BaselineSway>FALSE</BaselineSway>
         <ExcessiveACNoise>FALSE</ExcessiveACNoise>
         <MuscleNoise>FALSE</MuscleNoise>
         <LeadDataCRC32>892080587</LeadDataCRC32>
         <WaveFormData>
7P/s/+7/7v/u/+7/7v/u//D/8P/w//D/8P/x//H/8v/y//L/8P/v/+3/7f/t/+7/7v/u
/+//7//v/+//7//v/+7/7v/v//D/8v/y//L/8P/v/+7/7f/t/+7/7f/s/+z/6v/q/+r/
6v/q/+r/6v/q/+z/7P/t/+3/7P/q/+r/6f/r//D/9P/+/wwAHAAwAEQAWgB4AJsAvQDZ
AOoA7ADbALMAewA4APT/wP+h/5j/mP+X/5f/l/+S/4n/hP+C/4P/hP+F/4f/iv+Q/5X/
lv+Y/5r/nv+k/6f/rP+u/7P/tv+6/77/wf/G/8j/y//Q/9X/2v/d/+D/4//k/+j/6v/q
/+z/7v/v//H/8v/x//L/8v/y//T/9f/3//f/9//3//j/+P/5//n/+f/6//r/+//7//v/
/f/9//7//v8BAAEAAgADAAEAAQABAAIAAgADAAQABAAGAAgACAAIAAgACgALAAsADQAO
AA8ADwARABIAEgATABQAFQAWABcAGgAbABwAHQAeACAAIwAkACYAKQApACoALQAtAC8A
MgAyADIANAA1ADgAOQA5ADoAOAA4ADgAOAA7ADsAOwA7ADsAOwA7ADkAOQA5ADgANwA3
ADYANQA0ADMAMgAxADAALwAtACwAKQAoACcAJQAkACMAIQAfAB0AGgAYABcAFQATABIA
EAAQAA0ADAALAAoACAAHAAYABQAEAAMAAgABAAEAAAAAAP///v/+//3//f/9//z//P/8
//r/+v/6//r/+v/5//n/+P/4//j/+P/4//j/+P/4//j/+P/4//j/+P/5//n/+f/5//n/
+f/5//n/+v/6//r/+//7//v//P/8//v/+//8//3//P/8//3//f/+//7//v/+//7/////
///////////////////////////////////////+//7//v/+//7//f/9//3//f/7//v/
/f/9//3//f/7//v/+//7//v/+v/6//r/+v/6//r/+v/5//n/+f/5//j/+P/4//j/+P/4
//j/+P/4//j/9//3//j/+P/3//f/+f/5//n/+f/3//f/9//3//f/9//3//f/9//3//f/
9//3//f/9v/2//T/9P/0//T/9P/0//T/9P/0//T/9P/0//T/9P/z//P/9f/1//X/9f/z
//P/8//z//X/9P/0//T/9P/0//T/9P/0//P/8//0//T/9P/0//T/9P/0//T/9P/0//T/
9P/0//T/9P/0//T/9P/2//b/9v/2//j/9v/2//b/9v/2//b/9v/2//j/+P/5//n/+P/4
//j/9v/1//P/8//z//b/9v/2//f/9//3//f/9//3//b/9v/3//j/+P/4//j/9v/1//T/
8//z//L/8f/w//D/8P/w//D/8P/w//D/8P/w//D/8v/x//H/8v/w/+7/7//x//b/AAAM
ABoALABAAFgAcgCSALcA1wDtAPYA7gDPAJkAXQAaANr/sv+f/5r/mv+b/53/m/+S/4n/
iP+K/4n/iv+L/4//kv+W/5n/mv+c/6D/pP+o/6v/sP+0/7f/uv/A/8L/w//I/8z/z//S
/9X/2v/d/+D/4//m/+j/6v/q/+z/7v/v//H/8P/x//L/8v/y//L/8//1//X/9f/1//b/
9v/3//f/9//4//j/+f/5//n/+f/5//r/+v/9//3//v///////////wAA/v///wAAAAAA
AAIAAgACAAIABAAFAAUABwAIAAkACQALAAwADAANAA4ADwAQABEAEgATABQAFQAWABgA
GwAcAB4AIQAhACIAJQAlACcAKgAsACwALgAvADAAMQAxADIAMgAyADIAMgAzADMAMwAz
ADMAMwAzADEAMQAxADAALwAvAC4ALQAsACsAKgApACgAJwAlACQAIQAgAB8AHQAcABsA
GQAXABUAFAASABEADwANAAwACgAKAAcABgAFAAQABAADAAIAAQAAAP///v/9//3//P/8
//v/+v/6//n/+f/7//r/+v/6//j/+P/4//j/9v/1//X/9P/2//b/9v/2//T/9P/0//T/
9v/2//b/9v/1//X/9f/1//f/9//3//f/+P/4//j/+f/5//n/+v/6//n/+f/6//v/+v/6
//v/+//8//z//P/8//r/+//7//v/+//7//v/+//7//v/+//7//v/+//7//v/+//6//r/
+v/8//z/+//7//v/+//5//n/+f/5//n/+f/3//f/9//3//n/+P/4//j/+P/4//j/+P/3
//f/9//3//b/9v/2//b/9v/2//b/9v/4//j/9//3//b/9v/1//X/9f/1//X/9f/1//X/
9f/1//P/8//z//P/9f/1//X/9f/1//X/9P/0//L/8v/y//L/9P/0//T/9P/y//L/8v/y
//T/8v/y//L/8v/y//H/8f/y//L/8v/y//L/8v/y//L/8v/w//D/8P/w//L/8v/y//L/
8v/0//T/9P/0//b/9v/2//b/9v/2//b/9v/2//b/9v/3//f/+P/4//j/9v/1//P/9f/1
//b/9v/2//f/9//3//f/9//3//b/9v/3//j/+P/4//j/9v/1//T/8//z//L/8f/w//D/
8P/w//D/8P/w//D/8P/w//D/8v/x//H/8P/w/+7/7f/v//T/+v8EABIAIgA0AEoAYgCA
AKMAxQDhAPIA9ADjALUAfQA8APj/xP+l/5r/nP+b/53/n/+Y/4//jv+O/43/kP+R/5P/
mP+c/5//oP+g/6T/qP+s/6//tP+4/7n/vP/A/8T/yf/M/87/0//W/9n/3P/h/+T/5//o
/+r/7v/w//D/8v/1//f/+P/3//j/+P/4//r/+//9//3//f/9//7//v////////8AAAAA
AQABAAEAAwADAAQABAAFAAUABgAHAAUABQAFAAYABgAHAAgACAAIAAoACgAKAAwADgAP
AA8ADwAQABEAEQATABQAFAAVABYAFwAYABkAGgAbABwAHQAgACIAJQAmACgAKwArACwA
LwAvADEANAA2ADYAOAA5ADoAOwA7ADwAPAA8ADwAPAA9AD0APQA9AD8APwA/AD0AOwA7
ADoAOQA7ADoAOQA4ADUANAAzADIAMQAvAC4AKwAsACsAKQAoACcAJQAjACEAHgAcABsA
GQAXABYAFAAUABMAEgARABAADgANAAwACwAMAAsACgAJAAcABgAGAAUABgAGAAUABQAF
AAQABAAEAAIAAgACAAIAAgABAAEAAAD+//7//v/+//7//v/+//7//P/8//z//P//////
////////////////AAAAAAAAAQABAAEAAgACAAEAAQACAAMAAgACAAMAAwAEAAQABAAE
AAQABQAFAAUABQAFAAUABQAFAAUABQAFAAUABQAFAAUABQAEAAQABAAEAAQAAwADAAUA
BQADAAMAAQABAAEAAQABAAEAAQABAAEAAAAAAAAAAAAAAAAAAAD///////////7//v/+
//7//P/8//z//P/8//z/+//7//z//P/7//v//f/9//3//f/7//v/+//7//v/+//7//v/
+//7//v/+//7//v/+v/6//r/+v/6//r/+v/6//r/+v/4//r/+v/4//j/+P/4//j/+v/5
//n/+v/4//j/+P/4//r/+v/6//r/+P/4//j/+P/6//r/+v/6//j/+v/6//r//P/+//7/
/v/+//7//v/+//7//v/+//7//////wAAAAAAAP7//f/7//v/+//8//z//P/9//3//f/9
//3//f/8//z//f/+//7//v/+//z/+//6//n/+f/4//f/9v/2//b/9v/2//b/9v/0//T/
9P/0//b/9f/1//b/9v/0//X/9//6/wIADAAaACwAQABWAG4AjACtAM8A6QD2APQA3QCt
AG8ALADs/77/pf+e/6D/n/+h/6H/nP+T/47/jv+P/5D/j/+R/5b/nP+f/6D/oP+k/6r/
rP+x/7b/uP+7/77/wP/E/8n/zP/O/9H/1v/Z/9r/3//i/+X/6P/q/+z/7P/u//D/7//x
//T/8//0//T/9P/0//X/9//3//f/9//4//j/+f/5//n/+v/4//n/+f/5//v/+//8//z/
+//7//z//f/9//3//f/+//7///8AAAAAAAACAAIAAgACAAQABQAFAAUABgAHAAcACQAK
AAoACwAOAA8AEAARABIAEwAUABUAFAAWABkAGgAcAB8AHwAgACUAJQAnACoAKgAqACwA
LQAuAC8ALwAwADIAMgAyADIAMwAzADMAMwAzADMAMwAxADEAMQAwAC8ALwAuAC0ALAAp
ACgAJwAmACUAIwAiAB8AHgAdABsAGgAZABcAFQATABQAEgARAA8ACwAKAAgACAAHAAYA
BQAEAAIAAQAAAP//AAD///7//f////7//v/9//r/+v/5//n/9//2//b/9v/0//T/9P/0
//L/8f/x//D/8v/y//L/8v/y//L/8v/y//L/8v/y//L/8//z//P/8//z//P/8//z//T/
9P/0//X/9f/1//b/9v/1//X/9v/3//j/+P/5//n/+P/4//j/+P/4//n/+f/5//v/+//7
//v/+//7//v/+//5//n/+f/5//v/+v/6//r/+P/4//f/9//5//n/9//3//f/9//3//f/
9f/1//X/9f/3//b/9v/2//T/9P/0//T/9f/1//X/9f/y//L/8v/y//L/8v/y//L/8v/y
//H/8f/w//D/7//v//H/8f/x//H/7//v/+//7//v/+//7//v/+//7//v/+//7//v/+7/
7v/u/+7/7v/u/+3/7f/u/+7/7v/u/+7/7v/u/+7/7v/w//D/8P/w//D/8P/w//D/7v/w
//D/8P/y//T/9P/0//T/9P/0//T/9P/0//T/9P/1//X/9v/2//j/9v/1//P/8v/x//H/
8P/w//H/8f/x//H/8f/x//D/8v/z//T/9P/0//T/8v/x//D/7//v/+7/7f/s/+z/7P/q
/+r/6v/q/+r/6v/q/+r/6P/p/+v/6v/q/+r/6f/r/+7/8v/+/wwAGgAuAEIAVgBwAI8A
rwDJANQA1gDJAKEAaQAmAOL/sP+X/5D/kv+T/5H/k/+Q/4f/gP+A/4H/gv+D/4X/iP+M
/5H/lP+W/5j/mv+e/6H/pv+q/7H/tP+2/7j/vf/C/8T/x//K/83/0P/T/9b/2//e/97/
4P/k/+b/5v/n/+v/7P/t/+7/7v/u/+z/7f/v/+//7f/t/+7/7v/x//H/8f/y//D/8f/x
//H/8//z//T/9P/z//P/9P/1//X/9f/1//b/9v/3//j/+P/4//r/+v/6//z//v//////
AQACAAMAAwADAAQABAAFAAgACQAKAAsADAANAA4ADwAQABIAFQAWABgAGwAbABwAHwAf
ACEAJAAoACgAKgArACoAKwArACwALgAuAC4ALgAtAC0ALQAtAC0ALQAtACsAKwArACoA
KQApACgAJwAmACMAIgAhACAAHQAbABoAFwAWABUAEwASABEADwANAAsACAAGAAUAAwAB
AAAA/v/+//v/+v/5//j/+P/3//b/9f/0//P/8v/x/+//7v/u/+3/7P/s/+v/6//p/+j/
6P/o/+b/5v/m/+b/5P/j/+P/4v/i/+L/4v/i/+L/4v/i/+L/4v/i/+L/4v/j/+P/4//j
/+P/4//j/+P/5P/k/+T/5f/j/+P/5P/k/+P/4//k/+X/5v/m/+f/5//o/+j/6P/o/+b/
5//n/+f/5//n/+f/5//n/+f/5//n/+f/5//n/+f/5//m/+b/5v/k/+T/4//j/+P/4//h
/+H/4f/h/+H/4f/h/+H/4f/h/+H/4P/g/+D/3v/e/97/3v/d/93/3f/d/9z/3P/c/9z/
3P/c/9z/3P/c/9z/2//b/9z/3P/b/9v/2//b/9v/2//Z/9n/2f/Z/9n/2f/Z/9n/2f/Z
/9n/2f/Z/9n/2P/Y/9b/2P/Y/9j/2P/Y/9j/2P/X/9f/2P/Y/9j/2P/Y/9b/1v/W/9b/
2P/Y/9j/2P/W/9b/1v/W/9b/2P/Y/9j/2P/a/9r/2v/c/9z/3P/c/9r/2v/a/9r/2//b
/9z/3P/c/9r/2f/X/9f/1//Y/9j/2P/Z/9n/2f/X/9f/1//W/9b/1//Y/9j/2P/Y/9b/
1f/W/9X/1f/U/9P/0v/S/9L/0v/S/9L/0v/S/9L/0v/S/9D/0//T/9L/0v/Q/9P/1f/Y
/9z/6P/2/wQAFAAqAD4AWgB9AJ8AtwDEAMQAsQCFAE0ACgDI/5r/gf96/3r/ef93/3n/
cv9p/2b/Zv9j/2b/Z/9n/2z/cv93/3j/ev9+/4L/hv+J/4z/kv+V/5j/nP+g/6X/qP+s
/6//tP+5/7r/v//A/8P/xv/I/8z/zP/O/87/0f/R/9L/0//U/9T/1P/U/9X/1//X/9f/
1//Y/9j/2f/Z/9n/2v/a/9v/2//b/93/3f/e/97/3f/d/97/3//f/9//3//g/+L/4//k
/+T/5v/o/+j/6P/q/+z/7f/t/+3/7v/v/+//8f/y//L/8//2//f/+P/5//z//f/+////
AAACAAUABgAIAAsACwAMABEAEQATABYAFgAWABgAGQAaABsAGwAcABwAHAAcABwAHQAd
AB0AHQAdAB0AHQAbABsAGwAaABkAFwAWABUAFAATABIAEQAQAA8ADQAMAAkABgAFAAMA
AgABAP///f/7//z/+v/5//f/8//y//D/8P/v/+7/7f/s/+z/6//q/+n/6P/n/+b/5f/l
/+T/5P/j/+L/4v/h/+H/4f/g/+D/4P/e/97/3v/e/97/3f/d/9z/3P/c/9z/3P/e/97/
3v/e/97/3v/e/97/3//f/9//3//f/9//3//f/+H/4v/j/+X/5//n/+j/6P/p/+n/6v/r
/+z/7P/t/+3/7P/s/+z/7P/u/+//7//v/+//7//v/+//7//v/+//7//v/+//7//v/+//
7v/u/+7/8P/w/+//7//v/+//7f/t/+7/7//w//H/8//z//P/8//1//T/9P/0//L/8v/y
//L/8//z//P/8//0//T/9P/0//T/9P/0//T/9f/2//b/9//7//z//P/9//3//f/9//3/
//////////////////////////////////////7//v/+//7//v/+/wAAAAAAAAAAAAAA
AAAAAAAAAAAAAAAAAAAAAAAAAAAA/////wAA/v/+//7//v8AAAAAAAAAAAAAAAAAAAAA
AAAAAAAAAAAAAAIAAgACAAIABAAEAAQABgAGAAYABgAGAAYABgAGAAUABQAGAAYABgAE
AAMAAQABAAEAAgACAAIAAwADAAMAAwADAAMAAgACAAMABAAEAAQABAACAAEAAAD/////
/v/9//z//P/8//z//P/8//z//P/8//z//P/+///////8//r/+v/7//3/AgAIABQAIgA0
AEgAXAB0AJQAuQDbAPEA/gD4ANsAqwBvACwA7P/A/6v/pv+o/6f/p/+l/5z/lf+U/5L/
k/+U/5X/mf+c/6L/pf+m/6b/qv+s/7D/tf+6/7z/v//E/8j/zP/P/9T/1v/Z/97/4//m
/+n/6v/t/+7/8v/y//T/9P/2//X/9//4//n/+v/6//r/+v/7//3//f/9//3//v/+////
/////wAAAAABAAEAAQADAAMABAAEAAUABQAGAAcABwAHAAcACAAIAAkACgAKAAoADAAM
AAwADAAOAA8ADwAPABAAEQARABMAFAAUABUAFgAXABgAGQAcAB0AHgAfACAAIgAlACYA
JgApACkAKgAtAC0ALwAyADQANAA2ADcANgA3ADcAOAA5ADoAOwA8ADwAOwA6ADkAOwA7
ADsAOQA5ADkAOAA3ADcANgA1ADQAMQAwAC8ALgAtACsAKgAnACgAJwAlACQAIwAhAB8A
HQAcABoAGQAXABMAEgAQABAADwAOAA0ADAAKAAkACAAHAAgABwAGAAUABQAEAAQAAwAC
AAIAAQABAAEAAAAAAAAA/v/+//7//v/+//3//f/8//z//P/8//z//v/+//7//v/8//z/
/P/8//3//f/9//3//f/9//3//f/+//7//v////////8AAAAA/////wAAAQAAAAAAAQAB
AAIAAgACAAIAAgADAAMAAwADAAMAAwADAAMAAwADAAMAAQABAAEAAQABAAAAAAAAAAAA
AAD///////////3//f/9//3//f/9//3//f/9//3//f/8//z//P/8//z//P/8//v/+//7
//v/+P/4//j/+P/6//r/+v/6//j/+P/3//f/+P/4//f/9//5//n/+f/5//f/9//3//f/
9//3//f/9//3//f/9//3//f/9//2//b/+P/4//j/+P/4//j/+P/4//b/9v/2//b/+P/4
//f/9v/2//b/9v/2//b/9f/1//b/9v/2//b/9v/2//b/9v/2//b/9v/2//b/9P/0//T/
9P/0//b/9v/2//b/+P/4//j/+P/4//j/+P/4//j/+P/4//n/+f/6//r/+v/4//f/9f/1
//X/9v/2//b/9//3//f/+f/5//n/+P/2//f/+P/4//j/+P/2//X/9P/z//P/8v/x//D/
8P/w/+7/7v/u/+7/8P/w//D/8P/w//H/7//u/+7/7v/v/+//8v/2//7/DAAcADAAQgBY
AHQAlwC5ANcA6gDwAOMAvwCJAEoACADO/63/nv+c/53/nf+f/5r/kf+K/4j/if+I/4v/
jf+Q/5T/mf+a/5r/nv+g/6T/qf+u/7L/tf+2/7r/vv/B/8T/yP/L/87/0//W/9v/3P/f
/+L/5v/o/+j/6v/s/+3/7//u/+//8P/w//D/8P/x//P/8//z//P/9P/0//X/9f/1//b/
9v/3//f/9//3//f/+P/4//n/+f/6//v/+//7//v//P/8//3//v/+//z//v/+//7/AAAC
AAMAAwADAAQABQAFAAUABgAGAAcACQALAA0ADwAOAA8AEAARABIAFAAXABgAGgAdAB0A
HgAfAB8AIQAkACYAJgAoACkAKgArACsALAAsACwALAAsAC0ALQAtAC0ALQAtAC0AKwAr
ACsAKgApACsAKgApACgAJwAmACUAJAAjACEAIAAdAB4AHQAbABoAGQAXABUAEwAUABIA
EQAPAA0ADAAKAAoACQAIAAcABgAEAAMAAgABAAAA///+//3//f/8//z/+//6//r/+f/5
//n/+P/4//j/9v/2//b/9v/2//X/9f/0//T/9P/0//T/9P/0//T/9P/0//T/9P/0//X/
9f/1//X/9f/1//X/9f/2//b/9v/3//f/9//4//j//P/9////AQAHAAwAEgAXABgAGAAY
ABgAGgAbABsAGwAbABsAGwAbAB0AHQAdAB0AHQAdAB0AHQAdABwAHAAcABwAHAAbABsA
GwAbABkAGQAZABkAGQAZABcAFwAXABcAFwAWABYAFgAWABYAFgAWABUAFQAVABUAFAAU
ABQAFAAUABQAFAAUABQAFAATABMAFAAUABMAEwATABMAEwATABEAEQARABEAEQARABEA
EQARABEAEQARABEAEQAQABAAEAAQABAAEAASABIAEgASABAAEAAQABAAEAAQAA8AEAAQ
ABAAEAAQABAADwAPABAADgAOAA4ADgAOAA4ADgAOAA4ADgAOAA4ADgAOAA4ADgAOABAA
EAAQABIAFAAUABQAEgASABIAEgASABIAEgASABMAEwAUABQAFAASABEADwARABEAEgAS
ABIAEwATABMAEQARABEAEAASABMAFAAUABIAEgAQAA8ADgANAA0ADAANAAwADAAMAAwA
DAAMAAwADAAMAAwADAAOAA0ADQAOAAwACgALAA8AFAAcACgAOABKAF4AdgCQALIA0wDx
AAMBCgEAAd0ApQBnACQA7P/I/7v/uP+6/7n/u/+5/7D/p/+k/6T/p/+o/6n/q/+y/7b/
t/+4/7r/vv/C/8T/yf/O/9D/0f/W/9r/3v/h/+T/6P/r//D/8//2//n//P///wAAAgAE
AAYACAAKAAsACwAMAAsADAAMAAwADAANAA8ADwARABEAEgASABMAEwATABQAEgATABMA
EwAVABUAFgAWABUAFQAWABcAGQAZABkAGgAYABkAGgAaABoAHAAcABwAHAAeAB8AHwAh
ACIAIwAjACMAJAAkACUAKAApACoAKwAsAC0ALgAvADIANAA3ADgAOAA7ADsAPAA/AD8A
QQBEAEQARABGAEcASABJAEkASgBKAEoASgBKAEkASQBJAEkASQBJAEkARwBJAEkASABH
AEcARgBFAEQAQwBCAEEAQAA/AD0APAA5ADoAOQA3ADYANQAzADEALwAuACwAKwApACkA
KAAmACYAIwAiACEAIAAeAB0AHAAbABwAGwAaABkAFwAWABYAFQAUABQAEwATABMAEgAS
ABIAEAAQABAAEAAQAA8ADwAOAA4ADgAOAA4AEAAQABAAEAAQABAAEAAQABEAEQARABEA
EwATABMAEwASABIAEgATABMAEwAUABQAEwATABQAFQAUABQAFQAVABYAFgAWABYAFgAX
ABcAFwAXABcAFwAXABUAFQAVABUAFQAVABUAFQATABIAEgASABIAEgARABEAEQARAA8A
DwAPAA8ADwAPAA8ADwAPAA8ADwAOAA4ADgAMAAwADAAMAAsACwALAAsACgAKAAoACgAK
AAoACgAKAAgACAAHAAcACAAIAAcABwAJAAkACQAJAAcABwAHAAcABQAFAAUABQAFAAUA
BQAFAAUABQAGAAYABgAEAAQABAAEAAYABQAFAAYABAAEAAQABAACAAIAAgACAAQABAAE
AAQABAAEAAQABAACAAQABAAEAAYACAAIAAgABgAGAAYABgAGAAYABgAGAAcABwAIAAgA
CAAGAAUAAwABAAEAAgACAAIAAwADAAMAAwADAAMAAgACAAMABAAEAAQABAACAAEAAAD/
/////v/9//z//P/8//r/+v/6//r/+v/6//r/+v/6//v/+//8//r/+v/7//v//v8EABAA
HAAsAEAAVABoAIQApwDFAN0A6gDsANkArQBzADAA8P/C/63/pv+m/6f/p/+p/6b/m/+W
/5T/l/+Y/5f/mf+a/6D/pf+o/6j/qv+u/7L/tf+6/77/wf/E/8j/yv/N/9D/0v/X/9r/
3f/i/+X/6P/r/+z/7v/w//L/9P/0//X/9//2//f/+P/4//j/+v/7//3//f/9//3//v/+
/////////wAAAAABAAEAAQD/////AAAAAAMAAwAEAAUAAwADAAMABAAEAAUABgAGAAgA
CgAKAAoACAAKAAsACwANAA4ADwAPABEAEgASABMAFAAVABYAFwAYABkAGgAbABwAHgAh
ACIAJAAnACcAKAArACsALQAwADAAMAAyADMANAA1ADUANgA2ADYANgA2ADUANQA1ADUA
NQA1ADUAMwAzADMAMgAxADEAMAAvAC4ALQAsACsAKgApACcAJgAjACQAIwAhACAAHwAd
ABsAGQAYABYAFQATABEAEAAOAA4ACwAKAAkACAAGAAUABAADAAQAAwACAAEA///+//7/
/f/8//z/+//7//v/+v/6//r/+P/4//j/+P/2//X/9f/0//b/9v/2//b/9v/2//b/9v/2
//b/9v/2//f/9//3//f/9//3//f/9//4//j/+P/5//v/+//8//z/+//7//z//f/+//7/
/////wAAAAAAAAAA/v////////8BAAEAAQABAP////////////////////////7//v/+
//7//v/9//3//f/9//v/+//7//v/+//7//n/+f/5//n/+f/4//j/+P/4//j/+P/4//f/
9//3//f/9v/2//b/9v/2//b/9v/2//b/9v/1//X/+P/4//f/9//1//X/9f/1//X/9f/1
//X/8//z//P/8//1//X/9f/1//X/9P/0//T/9P/0//T/8//z//T/9v/2//b/9v/0//T/
9P/0//b/9v/2//b/9P/0//T/9P/0//b/9v/2//j/+v/6//r/+v/6//r/+v/6//r/+v/6
//n/+f/6//r//P/6//n/9//3//f/+P/4//j/+f/5//n/+f/5//n/+P/4//n/+v/6//r/
+v/4//f/9v/1//X/9P/z//L/8v/y//L/8v/y//L/9P/0//T/9P/0//X/8//y//L/9P/x
//P/9v/4/wAADgAeADAAQgBWAHAAkQC1ANEA5gDuAOcAwwCNAE4ADADS/6//oP+g/5//
n/+h/6D/l/+Q/4z/jf+Q/5H/kf+U/5j/nf+g/6D/oP+k/6j/q/+w/7T/t/+6/77/wv/F
/8r/zP/P/9T/1//a/93/4P/j/+b/6v/s/+7/7v/w//H/8//0//X/9v/2//b/9v/3//n/
+f/5//n/+v/6//v/+//7//z//P/9//3//f/9//3//v/+//////8AAAEAAQABAAEAAgAC
AAMABAAEAAQABgAGAAYACAAKAAsACwAMAAwADAALAA8AEAAQABEAEgATABQAFQAWABcA
GAAZABoAHAAfACAAIgAlACUAJgAnACcAKQAsAC4ALgAwADEAMAAxADEAMgA0ADQANAA0
ADUANQA1ADUANQA1ADUAMwA1ADUANAAzADMAMgAxADAALwAuAC0ALAAtACsAKgAnACYA
JQAjACIAIQAfAB0AGwAaABgAFwAVABUAFAASABIADwAOAA0ADAAMAAsACgAJAAgABwAG
AAUABQAEAAQAAwACAAIAAQABAAEAAAAAAAAA/v/+//7//v/+//3//f/8//r/+v/6//r/
/P/8//z//P/8//z//P/8//3//f/9//3//f/9//3//f/+//7//v///wEAAQACAAIAAQAB
AAIAAwACAAIAAwADAAQABAAEAAQABAAFAAUABQAFAAUABQAFAAMAAwADAAMAAwADAAMA
AwADAAIAAgACAAIAAgABAAEAAQABAP////////////////3//f/9//3////+//7//v/8
//z//P/8//v/+//7//v//P/8//z//P/6//r/+v/6//z//P/7//v/+v/6//n/+f/5//n/
+f/5//n/+f/5//n/+//7//v/+//7//v/+//7//3//f/8//z//P/8//z//P/6//r/+v/6
//z//P/8//z//P/8//v/+//7//v/+//7//v/+//7//v/+//8//z//P/8//z//v/+//7/
/v8AAAAAAAAAAAAAAAAAAAAAAQACAAMABAADAAIAAQAAAP7//v/+//7/AAAAAAAAAAAA
AAAAAAAAAAAAAAAAAAAAAAAAAAAAAAD///7//f/8//r/+v/6//r/+v/6//r/+v/6//r/
+v/6/w==
         </WaveFormData>
      </LeadData>
      <LeadData>
         <LeadByteCountTotal>10000</LeadByteCountTotal>
         <LeadTimeOffset>0</LeadTimeOffset>
         <LeadSampleCountTotal>5000</LeadSampleCountTotal>
         <LeadAmplitudeUnitsPerBit>4.88</LeadAmplitudeUnitsPerBit>
         <LeadAmplitudeUnits>��V</LeadAmplitudeUnits>
         <LeadHighLimit>2147483647</LeadHighLimit>
         <LeadLowLimit>268435456</LeadLowLimit>
         <LeadID>V5</LeadID>
         <LeadOffsetFirstSample>0</LeadOffsetFirstSample>
         <FirstSampleBaseline>0</FirstSampleBaseline>
         <LeadSampleSize>2</LeadSampleSize>
         <LeadOff>FALSE</LeadOff>
         <BaselineSway>FALSE</BaselineSway>
         <ExcessiveACNoise>FALSE</ExcessiveACNoise>
         <MuscleNoise>FALSE</MuscleNoise>
         <LeadDataCRC32>3682143783</LeadDataCRC32>
         <WaveFormData>
8f/x//L/8v/y//L/8v/z//P/8//z//P/8//z//X/9f/1//X/9f/z//P/8//0//X/9v/2
//b/9v/2//f/9//3//f/9//3//j/+P/3//b/9f/0//P/8v/x//H/8P/w//D/8P/w//D/
7//v/+//7//v/+//8f/x//D/8P/s/+j/5P/i/+L/5P/q//L//v8LABkALABIAGkAigCk
ALQAuwC5AKkAjABpAEMAIgALAPj/6v/e/9X/z//I/77/tf+v/6r/qP+n/6b/pv+n/6v/
rf+s/6//sf+z/7X/t/+7/77/wv/E/8n/zP/P/9L/1f/a/93/4P/j/+P/5f/p/+r/7P/t
/+7/7//w//H/8v/x//H/8f/x//L/8v/z//P/9f/1//b/9v/3//f/9//4//j/+P/4//n/
+f/5//n/+v/8//3//f/9//3//v/+//7//////wAAAAABAAIAAgACAAAAAgADAAQABAAF
AAYABwAIAAkACQAKAAwADQAOAA8AEgAUABUAFgAZABoAHAAeAB8AIQAjACUAJgAnACgA
KwAsAC0ALwAwADMANAA0ADQAMwA0ADQANAA1ADUANAA0ADQANAAyADEAMQAwAC8ALQAu
ACwAKgApACcAJQAkACIAHgAcABsAGQAXABUAFAASABEAEQAPAA0ACwAKAAkACAAHAAUA
BQADAAIAAgABAAAAAAD///////8BAP///v/+//3//f/9//3/+//7//r/+v/6//r/+v/5
//n/+P/4//j/+v/6//r/+f/5//n/+f/5//n/+f/5//n/+f/5//n/+f/3//j/+P/4//j/
+P/4//j/+P/4//n/+f/5//r/+v/7//v/+//7//v/+f/5//r/+v/6//r/+v/6//r/+v/7
//v//f/9//3//f/9//3//f/9//3//f/9//3/+//7//v/+//9//z//P/8//z//P/8//z/
/f/9//3//f/6//r/+v/6//r/+v/6//r/+v/6//r/+f/7//v/+//7//v/+v/6//r/+v/6
//r/+v/6//r/+f/5//n/+f/5//n/+f/5//n/+f/5//n/+f/5//n/+P/4//j/+P/5//n/
+v/4//j/+P/3//f/9//3//f/+f/5//n/+f/4//j/+P/4//j/+P/4//j/+P/4//j/+P/2
//b/9v/2//j/+P/2//b/9v/2//j/+P/4//j/+P/4//j/+P/2//b/9v/2//j/+P/4//j/
+P/4//j/+P/4//j/+P/4//n/+f/5//r/+v/6//r/+v/7//v/+//7//v/+//7//3//f/9
//3//f/7//v/+//8//3//v/+//7/AAAAAAEAAQABAAEAAQABAAAAAAD///7////+//3/
/P/7//v/+v/6//r/+v/6//r/+f/5//n/+f/5//n/+f/5//j/9v/0//D/7P/q/+z/8P/4
/wIADgAdAC8ASABmAIkAqADAAMwAzwDDAKkAigBjAD0AIgANAPz/7v/k/93/1f/M/8T/
vf+3/7T/sv+v/67/rv+x/7P/s/+0/7X/t/+5/7v/v//D/8T/yP/M/8//0v/V/9r/3f/g
/+P/5P/p/+v/6//t/+7/8P/x//T/9f/2//f/9v/5//n/+f/5//r/+v/7//v/+//7//z/
/P/9//3//f/+//7//v/+////////////AAD+/////////wEAAgACAAIAAwADAAQABAAF
AAYABgAGAAQABgAHAAgACAAJAAoACwAOAA8ADwAQABAAEQASABMAFAAWABcAGAAbABwA
HgAgACMAJQAnACkAKgArACwALwAwADEAMwA0ADcAOAA4ADgANwA4ADgAOAA5ADkAOAA4
ADgAOAA2ADUANQA0ADMAMQAwAC4ALAArACkAJwAmACQAJAAiACEAHwAbABkAGAAWABUA
FQATABEADwAOAA0ADAALAAkACQAHAAYABgAFAAQABAADAAMAAwADAAEAAAAAAAEAAQAB
AAEA//////7//v/+//7//v/9//3//P/8//z//P/8//z/+//7//v/+//7//v/+//7//v/
+//7//v/+//5//r/+v/6//z//P/8//z//P/8//3//f/9//7//v//////////////////
/wAAAAAAAAAAAAAAAAAAAAABAAEA////////////////////////////////////////
//8BAAAAAAAAAP7//v/+//7////////////+//7//v/+//7//v/+//7//v/+//7//f/9
//3//f/9//3//P/8//z//P/8//z//P/8//z/+//7//v/+//7//v/+//7//v/+//7//v/
+//7//v/+v/6//r/+v/7//v//P/6//r/+v/5//v/+//7//v/+//7//v/+//6//j/+v/6
//z/+v/6//r/+v/4//j/+P/4//j/+P/4//j/+P/4//j/+P/4//j/+P/4//j/+P/4//j/
+v/6//v/+//7//z//P/8//r/+v/7//v/+//7//v/+//9//////////3//f/7//v//f/+
////AAD+//7//v/+////////////AQABAAIAAgD///7//f/8//3//P/7//v/+v/6//r/
+v/4//j/9//3//n/+f/5//n/+f/5//j/9v/2//L/7P/q/+r/7v/y//z/CAAVACUAOgBW
AHkAnAC2AMgA0QDPALsAnAB5AFEALgAXAAQA9v/o/9//2f/S/8j/v/+5/7T/sv+x/67/
rv+x/7P/s/+y/7P/tf+3/7n/vf/B/8L/xP/I/8v/0P/T/9b/2f/e/+H/5P/n/+f/6f/r
/+z/7v/x//L/8//0//X/9v/3//f/9//3//j/+P/5//n/+//7//z//P/7//v/+//8//z/
/P/8//3//f/9//3//v/+////////////AAAAAAAAAQABAAIAAgADAAQABAAEAAYACAAJ
AAoACAAJAAoACwAMAA0ADQAOABAAEQASABMAFAAWABcAGAAbABwAHgAgACEAIwAlACcA
KAApACoALQAwADEAMwA0ADUANgA2ADYANwA4ADgAOAA5ADkAOAA4ADoAOgA4ADcANgA0
ADIALwAwAC4ALAArACkAJwAmACQAIgAgAB8AHQAbABkAGAAWABMAEwARAA8ADQAMAAsA
CgAJAAcABwAFAAYABgAFAAQAAgABAAEAAQADAAEAAAAAAP3//f/9//3//f/9//z//P/8
//z//P/7//v/+v/6//r/+v/6//r/+f/5//n/+f/5//n/+f/5//n/9//3//f/9//5//r/
+v/6//r/+v/6//r/+v/6//v/+//7//z//P/9//3//f/9//3//f/9//7//v/+//7//v/+
/wAAAAABAAEA//////////8BAAEAAQABAAEAAQABAAEA//////////////7//v/+//7/
/v/+//7//f/9//3//f/8//z//P/8//z//P/8//z//P/8//z/+//9//3//f/9//v/+v/6
//r/+v/6//r/+v/6//r/+f/5//n/+f/5//n/+f/5//n/+f/5//n/+f/5//n/+P/4//j/
+P/5//n/+v/6//r/+v/5//n/+f/5//n/+f/5//n/+f/2//j/+P/4//j/+P/4//j/+P/4
//j/+P/2//b/9v/2//j/+P/4//j/+P/4//j/+P/6//r/+v/6//r/+v/7//v/+f/6//r/
+v/6//r/+//7//v/+//7//v/+//9//3//f/9//3/+//7//v//P/9//7//v/+//7//v//
//////////////8AAAAA///+//3//P/7//r/+f/5//j/+P/4//j/+P/4//f/9//3//f/
9//3//f/9//2//b/9P/w/+z/6v/o/+z/8v/8/woAFwAnAEAAXAB9AKAAugDKAM8AxwCx
AJAAaQBBACQADQD6/+z/4v/Z/9P/zP/E/7v/tf+y/7D/rf+s/6z/sf+z/7P/tP+1/7f/
t/+7/73/wf/E/8b/yP/L/9D/0//W/9v/3v/h/+L/5f/n/+n/7f/u/+7/8f/y//H/8v/z
//b/9//3//f/9//4//j/+f/5//f/9//4//j/+f/5//n/+v/6//r/+v/7//v/+//7//z/
/P/9//3//f/9//7//v/+//////8AAAAAAQACAAIAAgACAAQABQAGAAYABwAIAAkACgAL
AAsADAAOAA8AEAARABQAFgAXABgAGQAaABwAHgAfACEAIwAlACgAKQAqAC0ALgAvADEA
MgAzADQANAA0ADUANgA2ADYANwA3ADYANgA2ADYANAAzADEAMAAvAC0ALgAsACoAKQAl
ACMAIgAgAB4AHAAbABkAGQAXABYAFAARABEADwANAAsACgAJAAgABwAFAAUAAwACAAIA
AQAAAAAA///////////9//z//P/9//3//f/9//v/+//6//r/+P/4//j/9//3//b/9v/2
//b/9v/2//X/9//3//f/9//3//f/9//3//f/9//3//f/9//4//j/+P/4//j/+P/4//j/
+P/5//n/9//4//j/+f/5//n/+f/5//r/+//9//7//P/8//z//P/8//z//f/9////////
/////f/9//3//f/9//3//f/9//3//f/9//3//f/8//z//P/8//z//P/8//n/+f/5//n/
+v/6//r/+v/6//r/+v/6//r/+v/6//n/+f/5//n/+f/5//j/+P/4//j/+P/4//j/9v/2
//X/9f/3//f/9//3//f/9//3//f/9//3//f/9//1//T/9P/0//b/9//3//j/+P/2//b/
9v/2//b/9v/2//b/9v/2//T/9P/0//T/9v/2//b/9v/2//b/9v/2//b/9v/2//b/9v/2
//f/9//3//j/+P/4//j/+P/5//n/9//3//f/9//3//n/+f/5//v/+//5//n/9//4//n/
+v/6//r/+v/6//v/+//7//v//f/9//7//v/9//z/+//6//n/+P/3//f/9v/2//b/9v/2
//b/9f/1//X/9f/1//X/8//z//b/9P/y/+7/7P/o/+b/6P/w//j/AgAPAB0AMABKAGkA
hgCeAK4AtQCzAKMAiABhADkAHAAHAPb/6P/e/9X/z//I/8D/uf+x/7D/rv+t/6z/rP+t
/7H/sf+y/7P/tf+3/7n/u/+//8L/xv/I/8v/zv/T/9b/1//c/9//4v/l/+f/6f/r/+z/
7P/v//D/7//y//P/9v/3//f/9//3//b/9v/3//f/9f/1//b/9v/5//n/+f/6//j/+P/4
//n/+//7//v//P/6//v/+//7//v//P/8//z//f/9//7//v///wAAAAAAAAAAAgADAAQA
BgAHAAgACQAIAAkACQAKAAwADQAOAA8AEgAUABUAFgAZABoAHAAeAB0AHwAhACMAJAAl
ACYAKQAqACsALQAuAC8AMAAwADAAMwA0ADQANAAzADMAMgAyADIAMgAwAC8ALwAuAC0A
KwAqACgAJgAlACMAIQAgAB4AHAAaABkAFwATABEAEAAOAA0ADQALAAkABwAGAAUABAAD
AAEAAQD///7//v/9//z//P/7//v/+//7//n/+P/4//n/+f/5//n/+f/5//j/+P/2//b/
9v/1//X/9P/0//T/9P/0//T/8//z//P/8//z//P/8//z//P/8//z//P/8//z//T/9P/0
//L/8v/y//L/9P/0//X/9f/1//b/9v/3//X/9f/1//X/9//3//j/+P/4//j/+P/4//j/
+P/5//n/+f/5//n/+f/5//n/+f/5//n/+f/5//n/9//3//f/9//5//j/+P/4//j/+P/4
//j/9//3//f/9//2//b/9v/2//b/9v/2//b/9v/2//b/9f/1//X/9f/1//X/9P/0//T/
8v/y//L/8v/0//T/8//z//P/8//z//P/8//z//P/8//x//H/8f/x//P/8v/y//L/8P/x
//H/8v/y//L/8v/x//H/8f/y//L/8v/y//L/8v/y//L/8v/y//L/8v/y//L/8v/y//L/
8P/w//D/8P/y//L/8v/y//L/8v/z//P/8//0//T/9P/0//T/9f/1//X/9f/1//X/9f/3
//f/9//3//f/9f/1//X/9v/3//j/+P/4//j/+P/3//f/9//3//n/+f/6//r/+f/4//f/
9v/1//T/8//z//D/8P/w//D/8v/y//H/8f/x//H/8f/x/+//8f/y//D/7v/q/+j/5v/m
/+j/7v/4/wAADQAbAC4ARgBnAIQAnACsALEAqwCZAH4AWwA3ABwABwD4/+r/3v/T/83/
xv++/7X/r/+q/6r/p/+m/6j/q/+t/63/rP+v/7P/tf+1/7n/vf/A/8L/xP/J/87/0f/U
/9f/2v/d/+D/4//l/+f/6f/q/+z/7f/s/+3/8P/x//L/8//z//P/8//y//L/8//z//X/
9f/2//b/9f/1//X/9v/4//j/+P/5//f/9//3//j/+P/5//n/+f/7//z//P/8//v/+//8
//z//f/+//7//v/+/wAAAQACAAAAAQACAAMABgAHAAcACAAKAAsADAANAA4AEAARABIA
FQAWABgAGgAbAB0AHwAhACIAIwAkACcAKAApACsALAAtAC4ALgAuAC8AMAAwADAAMQAx
ADAAMAAwADAALgAtACsAKgApACcAKAAmACQAIwAhAB8AHgAcABgAFgAVABMAEwARABAA
DgANAA0ACwAJAAcABgAFAAQAAwABAAEA///+//7//f/8//7//f/9//3/+//5//j/+P/3
//f/9//3//X/9f/0//T/9v/2//b/9f/1//T/9P/0//T/9P/0//P/8//z//P/8//z//P/
8//z//X/9f/1//X/8//0//T/9P/0//T/9P/0//b/9v/3//f/9//4//j/+f/5//n/+f/5
//f/9//4//j/+P/4//j/+P/6//r/+//7//n/+f/5//n/+f/5//n/+f/7//v/+//7//n/
+f/5//n/+f/4//j/+P/6//r/+v/6//f/9//3//f/+P/4//j/+P/4//j/+P/4//b/9v/2
//X/9//3//f/9//3//b/9v/2//b/9v/2//b/9v/2//X/9f/1//X/9f/1//X/9f/1//X/
8//z//P/8//1//T/9P/0//L/8//z//T/9P/0//T/8//z//P/8//z//X/9f/1//X/9P/0
//T/9P/0//T/9P/0//T/9P/0//T/9P/0//T/9P/0//T/9P/0//T/9P/0//T/9P/0//T/
9P/0//T/9P/0//T/9f/1//X/9v/2//b/9v/2//f/9//3//f/9//3//f/+f/5//n/+f/5
//f/9//3//j/+f/6//z//P/8//z/+//7//v/+//9//3//v/+//v/+v/5//j/+f/4//f/
9//0//T/9P/0//T/9P/z//P/9f/1//X/9f/1//X/9v/0//D/7P/q/+j/6P/s//T//P8K
ABcAJwA+AFoAfQCcALIAwADDALkAowCGAGEAPQAgAAkA+P/u/+L/2//T/8r/wv+7/7X/
sP+u/63/rP+u/6//r/+v/7D/s/+z/7X/uf+9/73/wP/E/8j/y//Q/9P/1v/b/97/4f/i
/+X/5//p/+v/7P/u/+//8P/v//D/8f/y//X/9f/1//X/9v/2//f/9//3//f/+P/4//n/
+f/5//r/+v/6//r/+//7//v/+//8//z//f/9//3//f/+//7//v//////AAAAAAEAAgAC
AAIAAAACAAMABAAEAAUABgAHAAoACwALAAwADAANAA4ADwAQABIAEwAUABkAGgAcAB4A
HwAhACMAJQAmACcAKAArACoAKwAtAC4ALwAwADAAMAAzADQANAA0ADMAMwAyADIAMgAy
ADAALwAvAC4ALQArACoAKAAmACUAJQAjACIAIAAeABwAGwAZABcAFQAUABIADwAPAA0A
CwALAAoACQAIAAUAAwADAAEAAgACAAEAAAD+//3//f/9//3/+//6//r/+//7//v/+//7
//v/+v/6//r/+v/6//n/+f/4//j/+P/4//j/+P/3//f/9//3//f/+f/5//n/+f/5//n/
+f/5//n/+v/6//r/+P/4//j/+P/4//j/+f/5//n/+v/6//v/+//7//v/+//7//v//P/8
//z//P/8//z//P/8//3//f/9//3//f/9//3//f/9//3/+//7//v/+//9//3//f/9//3/
/P/8//z/+v/6//r/+v/5//n/+f/5//j/+P/4//j/+P/4//j/+P/4//j/+P/3//f/9//3
//f/9//2//b/9v/4//j/+P/4//j/+P/3//f/9//3//f/9//3//f/9//3//f/9//3//f/
9//2//b/9v/2//f/9//4//b/9v/2//X/9//3//f/9//3//f/9//3//b/9v/2//b/9v/2
//b/9v/2//b/9v/2//T/9P/0//T/9v/2//b/9v/2//b/9v/2//b/9v/2//b/9v/2//b/
9v/2//b/9//3//f/+P/4//j/+P/4//n/+f/5//n/+f/5//n/+//7//v/+//7//n/+f/5
//r/+//8//z//P/8//z//f/9//3//f/9//3//v/+//3//P/7//r/9//2//X/9f/0//T/
9P/0//T/9P/z//P/9f/1//X/9f/1//X/9P/y//L/8P/s/+j/6P/o/+z/9v8CAA8AHQAw
AEgAaQCMAKgAvADJAMcAtwCeAHsAUwAyABkABAD0/+j/3//X/9D/yP+//7f/sv+u/6//
rv+q/63/r/+x/7D/sf+z/7X/t/+5/73/vv/A/8T/yf/M/8//0v/X/9r/3f/g/+P/5f/n
/+n/7P/s/+3/8P/x//L/8//y//P/8//z//P/9v/2//f/9//3//f/+P/4//f/9//3//j/
+v/6//r/+//7//v/+//8//r/+//7//v//f/+//7//v/9//3//v/+////AAAAAAAAAAAC
AAMABAAEAAUABgAHAAgACQAJAAoADgAPABAAEQAQABIAEwAUABcAGAAaABwAHQAfACEA
IwAkACUAJgApACwALQAvADAALwAwADAAMAAzADQANAA0ADMAMwAyADIANAA0ADIAMQAx
ADAALwAtACwAKgAoACcAJQAjACIAIAAeABwAGwAZABcAFQAUABIAEQARAA8ADQALAAoA
CQAIAAkABwAHAAUAAgACAAEAAAAAAP///////////f/8//z/+//7//v/+//7//v/+v/6
//r/+v/6//n/+f/4//j/+P/4//j/+P/3//f/9//3//f/9//3//f/9//5//n/+f/5//n/
+v/6//r/+P/4//j/+P/6//r/+//7//n/+v/6//v//f/9//3//f/9//3//v/+//7//v/+
//7//v/+/////////////////////////////////////////////////////v/+//7/
/v/+//7//v/9//3//f/9//z//P/8//z/+v/6//r/+v/8//z//P/7//n/+f/5//n/+f/4
//j/+P/4//j/+P/4//j/+P/3//f/+f/5//n/+f/3//f/9//3//f/9//3//f/+f/4//j/
+P/2//f/9//4//j/+P/4//f/9//3//f/9//5//n/+f/5//j/+P/4//j/+P/4//j/+P/4
//j/+P/4//j/+P/4//j/+P/4//j/+P/4//j/+P/4//j/+P/4//j/+P/4//j/+P/4//j/
+f/5//n/+v/6//r/+v/6//v/+//5//n/+f/5//v//f/9//3//f/9//v/+//7//z//f/+
/wAAAAAAAAAA//////////8BAAEAAgACAAAA/v/8//r/+//6//n/+f/4//j/+P/4//j/
+P/3//f/+f/5//n/+f/5//n/+P/2//L/7v/s/+r/6v/u//j/BAAQAB8AMwBMAG4AjwCs
AMAAzgDNAL8AowCAAFcANQAcAAcA+P/s/+D/2f/T/8z/wv+7/7X/tP+y/6//rv+y/7X/
s/+z/7T/t/+5/7v/vf/B/8H/wv/G/8z/z//S/9X/2v/d/+D/4//k/+f/6f/t/+3/7v/y
//P/8v/z//b/9//2//f/9//3//f/+P/4//n/+f/5//n/+v/6//v/+//7//z//P/8//z/
/f////////8AAP7///////////8AAAAAAAABAAEAAgACAAUABgAGAAYABAAGAAcACAAI
AAkACgALAAwADQANAA4AEAARABIAEwAWABgAGQAaAB0AHgAgACIAIQAjACUAJwAoACkA
KgAtAC4ALwAxADIAMwA0ADQANAA1ADYANgA2ADUANQA0ADQANgA2ADQAMwAzADIAMQAv
ACwAKgAoACcAJwAlACQAIgAgAB4AHQAbABkAFwAWABQAEwATABEADwANAAwACwAKAAkA
BwAHAAUABAAEAAMAAgACAAEAAQABAAEA///+//7//f/9//3//f/9//3//P/8//r/+v/6
//n/+//6//r/+v/4//j/+P/3//f/9//3//f/+f/5//n/+f/5//n/+f/5//n/+v/6//r/
/P/8//z//P/6//r/+//7//v//P/8//3//f/9//3//f/9//3//v/+//7//v/+//7//v/+
/////////////////////////////f/9//3//f/9//3//f/9//3//P/8//z//P/8//z/
/P/7//v/+//7//z//P/8//z//P/8//z//P/6//r/+v/5//v/+//7//v/+f/4//j/+P/4
//j/+P/4//j/+P/3//f/9//3//f/9//3//f/9//3//f/9//3//f/9//2//b/9v/2//f/
9//4//b/9v/4//f/9v/2//b/9v/2//b/9v/2//b/9P/0//T/9P/2//b/9v/2//b/9v/2
//b/9v/2//b/9v/2//b/9//3//f/+P/4//j/+P/4//n/+f/3//f/9//3//n/+//7//v/
+//7//n/+f/3//j/+f/6//r/+v/6//r/+//7//v/+//9//3//v/+//v/+v/5//j/9//2
//X/9f/0//T/9P/0//T/9P/z//P/8//z//P/8//1//X/9P/0//L/7v/q/+j/5P/m//D/
+P8CAA8AHQAyAE4AbwCOAKYAtgC9ALcApQCGAF8ANwAcAAcA+P/q/97/1//P/8r/wv+5
/7P/sP+u/63/rP+s/63/sf+x/7L/s/+1/7f/uf+7/73/wP/E/8b/yf/O/9H/1P/X/9r/
3//g/+P/5//n/+n/6v/s/+3/7v/t//D/7//w//P/8//z//P/9P/0//X/9f/1//X/9v/2
//f/9//3//j/+P/4//j/+f/5//n/+f/6//z//f/9//3/+//8//z//P/9//3//v/+////
AAAAAAAA/v8AAAEAAgAEAAUABgAHAAgACQAJAAoADAANAA4ADwAQABIAEwAUABcAGAAa
ABwAGwAdAB8AIQAiACMAJAAnACgAKQArACwALQAuAC4ALgAvADAAMAAwADEAMQAwADAA
LgAuACwAKwAtACwAKwApACgAJgAkACMAHwAdABwAGgAaABgAFwAVABMAEQAQAA4ADQAN
AAsACQAHAAYABQAEAAEA//////3//v/+//3//P/8//v/+//7//v/+f/4//j/9//3//f/
9//1//X/9P/0//T/9P/0//P/8//y//L/8v/w//D/8P/v//H/8f/x//H/8//z//P/8//z
//P/8//z//P/9P/0//T/9P/0//T/9P/0//T/9f/1//X/9v/2//f/9//3//f/9//3//f/
+P/4//j/+P/4//j/+P/4//n/+f/5//n/+f/5//n/+f/5//n/+f/5//n/+f/5//n/+f/5
//n/+P/4//j/+P/4//j/+P/3//f/9//3//b/9v/2//b/9v/2//b/9v/0//T/9P/z//X/
9f/1//X/9f/0//T/9P/0//T/9P/0//T/9P/z//P/8//z//P/8//z//P/8//z//H/8f/x
//H/8//y//L/8v/y//P/8//0//T/8v/y//L/8v/y//L/8v/y//L/8v/y//L/8v/w//D/
8P/w//D/8P/w//D/8v/y//L/8v/y//L/8//z//P/9P/0//T/9P/0//X/9f/1//X/9f/1
//X/9//3//f/9//3//X/9f/1//b/9//4//j/+P/4//j/+f/5//n/+f/5//n/+v/6//n/
+P/3//b/9f/0//P/8//w//D/8P/w//L/8v/x//H/8//z//P/8//z//P/8P/w//D/7v/o
/+T/5P/k/+j/8P/8/wkAFwAoAEAAXwCAAJwAsAC7AL0ArwCUAHMATQAsABMAAADy/+T/
2//V/8z/xv+9/7X/sP+u/63/qv+q/6v/r/+v/7D/r/+x/7P/s/+3/7v/vv++/8L/xf/K
/8//0v/T/9b/2//e/+H/4//l/+f/6v/q/+v/7P/t/+7/7//w//H/8f/x//H/8v/y//P/
8//1//X/9v/2//X/9f/1//b/9v/2//b/9//3//f/9//4//j/+f/5//n/+f/6//r/+v/7
//v//P/8//3//v/+//7//v8AAAEAAgACAAMABAAFAAYABwAHAAgACgALAAwADQAOABAA
EQASABMAFAAWABgAGQAbAB0AHwAgACEAIgAlACYAJwApACoAKwAsACwALAAtAC4ALgAu
AC8ALwAuAC4AMAAwAC4ALQArACoAKQAnACgAJgAkACMAIQAfAB4AHAAaABgAFwAVABMA
EQAQAA4ACwALAAkABwAHAAYABQAEAAMAAQABAP///v/+//3//P/8//v/+//7//v/+f/4
//j/9f/1//X/9f/1//X/9P/0//T/9P/0//P/9f/0//T/9P/0//T/9P/z//P/8//z//P/
8//z//P/8//1//X/9f/1//P/9P/0//T/9v/2//b/9v/2//b/9//3//f/+P/4//n/+f/5
//n/+f/3//f/+P/4//j/+P/4//j/+v/6//v/+//7//v/+//7//n/+f/5//n/+f/5//n/
+f/5//n/+f/5//n/+P/4//j/+P/4//j/+P/3//f/9//3//b/9v/2//b/+P/4//j/+P/2
//b/9v/1//X/9f/1//X/9//2//b/9v/2//b/9v/2//b/9v/1//X/8//z//P/8//z//P/
8//z//P/8//z//P/9f/0//T/9P/y//P/8//0//T/9P/0//P/9f/1//X/9f/z//P/8//z
//T/9P/0//T/9P/0//T/9P/0//T/9P/0//T/9P/0//T/9P/0//T/9P/0//T/9v/2//b/
9v/2//b/9v/2//b/9v/2//b/+P/4//j/+P/4//j/+P/4//j/+P/4//j/+v/6//r/+v/8
//z//P/8//z//P/8//z/+v/6//r/+v/5//j/9//2//T/9P/0//T/9P/0//T/9P/0//T/
9P/0/w==
         </WaveFormData>
      </LeadData>
      <LeadData>
         <LeadByteCountTotal>10000</LeadByteCountTotal>
         <LeadTimeOffset>0</LeadTimeOffset>
         <LeadSampleCountTotal>5000</LeadSampleCountTotal>
         <LeadAmplitudeUnitsPerBit>4.88</LeadAmplitudeUnitsPerBit>
         <LeadAmplitudeUnits>��V</LeadAmplitudeUnits>
         <LeadHighLimit>2147483647</LeadHighLimit>
         <LeadLowLimit>268435456</LeadLowLimit>
         <LeadID>V6</LeadID>
         <LeadOffsetFirstSample>0</LeadOffsetFirstSample>
         <FirstSampleBaseline>0</FirstSampleBaseline>
         <LeadSampleSize>2</LeadSampleSize>
         <LeadOff>FALSE</LeadOff>
         <BaselineSway>FALSE</BaselineSway>
         <ExcessiveACNoise>FALSE</ExcessiveACNoise>
         <MuscleNoise>FALSE</MuscleNoise>
         <LeadDataCRC32>2582168400</LeadDataCRC32>
         <WaveFormData>
+v/6//r/+v/6//r/+v/6//r/+v/6//r/+v/6//z//P/8//z//f/9//z//P/9//7//v/+
/////////wAAAAAAAAAAAAACAAIAAgAAAP///v/9//z/+//6//r/+v/5//j/+P/4//j/
+P/4//j/+P/4//j/+P/4//b/9v/0//H/7f/q/+r/6v/t//P/+v8DAA0AGQAqAEAAVgBo
AHMAfQCCAH8AdQBnAFUARwA5ACsAHQARAAgA///3/+//5P/d/9b/0f/O/8v/yf/I/8j/
yP/I/8j/yf/L/8v/zP/N/9H/0v/U/9j/2v/d/+D/4v/l/+f/6//r/+v/7f/v//L/8v/z
//P/8//1//X/9v/2//b/9//3//f/9//4//j/+P/4//r/+v/6//r/+v/6//r/+v/7//v/
+//7//v//P/8//3//f/9//3//v/+//7//v/+//////8BAAIAAgACAAEAAQACAAIAAgAD
AAQABAAEAAYABwAIAAkACgALAAsADAANAA4AEAARABIAFAAXABcAGAAZABoAHQAfACAA
IQAgACIAIwAjACQAJAAkACUAKQApACkAKQApACkAKAAoACgAKAAnACYAJQAkACMAIgAh
ACAAHgAdAB0AGwAaABgAFAAUABIAEAAOAA4ACwALAAoACQAIAAcABgAFAAUABAADAAIA
AQAAAAAAAAAAAAAA//////7//v/+//7//v/9//3//P/8//3//f/8//z//P/9//3//f/9
//v/+//7//v/+//7//v/+v/8//z//P/8//z//P/8//z/+v/6//r/+//7//v/+//7//v/
+//7//v/+//7//v/+//7//v//P/8//z//P/8//z//P/8//3//f/9//3//f/9//3//f/9
//3////////////+//7//v/9/////////wAA/v/9//3//f//////////////////////
/v/+//7//v/+//7//v/+//z//P/8//z/+//7//v//P/8//v/+//7//v/+//7//v//P/8
//z//P/8//v/+//7//n/+v/6//r/+v/6//r/+v/6//r/+f/5//v/+//7//v/+//7//v/
+//5//n/+v/6//n/+f/5//n/+f/5//n/+f/5//n/+f/5//n/+f/5//n/+f/5//n/+f/5
//n/+v/6//r/+v/4//j/+P/4//r/+v/6//r/+v/6//r/+v/4//n/+f/5//n/+f/5//n/
+f/5//n/+f/5//n/+f/5//v//P/8//z/+v/6//r/+v/8//z//P/8//z//P/8//7//v/+
//7///////7//v///wAAAAAAAAEAAQABAAIAAgACAAIAAgAEAAIAAgAAAP///v/9//z/
+//8//z//P/7//r/+v/6//r/+v/6//r/+v/6//r/+v/6//r/+P/2//P/7//s/+z/7v/z
//f/AAAJABcAJQA6AFIAZgB2AIEAhwCGAH8AcwBlAFMARQA1ACUAGQAPAAgA///1/+v/
5P/d/9b/0//Q/8v/yf/K/8r/yv/I/8j/y//L/83/0P/R/9H/1P/Y/9r/3P/f/+T/5v/p
/+n/6//t/+//8f/x//L/9P/1//X/9//5//n/+v/4//j/+f/5//n/+f/6//r/+v/6//z/
/P/8//z//P/8//7//v///////f/9//3//v/+////////////AAAAAAAAAAAAAAEAAQAB
AAIAAgACAAMAAwAEAAQABAAFAAYABgAGAAgACQAKAAsADAANAA0ADgAPABAAEgATABQA
FgAZABkAGgAbABwAHwAhACIAIwAiACQAJQAlACgAKAAoACkAKQApACkAKQArACsAKgAq
ACoAKgApACgAJwAmACUAJAAjACIAIAAfAB0AGwAaABgAFgAWABQAEgAQABAADQANAAwA
CwAKAAkACAAHAAcABgAFAAQAAwACAAAAAAAAAAAAAQABAAAAAAAAAAAAAAD//wEAAAAA
AAEA///+//7//v/9//3//f/9//3//f/9//3//f/9//3//P/8//z//P/8//z//P/8//z/
/P/8//z//f/7//v/+//7//3//f/9//3//f/9//3//f/9//3//v/+//7//v/+//7//v/+
///////////////////////////////////////+//7//v/9//3//f/9//7//v/9//3/
/f////////////3//f/9//3//v/+//7//v/+//7//v/+//7//v/+//7//f/9//3//v/+
//3//f/9//3//f/9//3//P/8//z//P/8//v/+//7//v//P/8//z//P/8//z//P/8//z/
+//7//v/+//7//v/+//7//v/+//7//v//P/8//v/+//7//v/+//7//v/+//7//n/+//7
//z/+v/6//r/+v/6//r/+v/6//r/+v/6//v/+//7//v/+//7//v/+//7//v/+//7//v/
+//7//v//P/8//z//P/8//z//P/8//z//P/8//z//P/8//7//v/+//7///////7//v//
/wAAAAAAAAEAAQABAAAAAAAAAAAAAgAEAAQABAACAAEAAAD///7//f/8//z//P/7//r/
+v/6//r/+v/6//r/+v/6//r/+v/6//r/+P/2//P/7f/q/+z/7P/v//X//P8DAA8AHQAu
AEYAXgBwAHsAhQCKAIUAewBtAF0ATQA/ADMAIwAVAAwAAwD7//H/6P/h/9r/1//S/83/
yf/K/8r/yP/I/8r/y//L/8v/zP/P/8//0v/U/9j/3P/f/+L/5P/n/+n/6//t/+//8f/x
//D/8v/1//X/9f/1//f/9v/2//b/9//3//n/+f/6//r/+v/6//z//P/8//z//P/8//z/
/P/9//3//f/9//3//v/+//////////3//v/+//7/AAAAAAEAAQD//wAAAAAAAAMAAwAE
AAQABAAFAAYABgAGAAgACQAKAAkACgALAAsADgAPABAAEgATABQAFgAZABkAGgAbABwA
HQAfACAAIQAiACQAJQAlACgAKAAoACkAKQApACkAKQArACsAKgAqACoAKgApACgAJwAm
ACUAJAAhACAAHgAdABsAGQAYABYAFgAWABQAEgAQABAADQANAAoACQAIAAcABgAFAAUA
BAADAAIAAQAAAAAAAAAAAAAA//////7//v/+//7//v/9//v/+v/6//v/+//6//r/+v/7
//v/+//7//v/+//7//v/+//7//v/+v/6//r/+v/6//r/+v/6//r/+P/4//j/+f/7//v/
+//7//v/+//7//v/+//7//v/+//7//v//P/8//r/+v/6//r/+v/6//v/+//7//v/+//7
//3//f/9//3//f/9//3//f/+//7//v/9//3//f/9//7//v/9//3//f/7//v/+//7//v/
+//7//v/+v/6//r/+v/6//r/+v/6//r/+v/6//r/+//7//v//P/8//v/+//7//n/+f/5
//n/+P/4//j/+P/6//n/+f/5//f/+P/4//j/+P/4//j/+P/4//j/9//3//f/9//3//f/
+f/5//n/+f/3//f/+P/4//f/9//3//f/9//3//f/9//3//f/9//4//b/9v/2//b/+P/4
//j/+P/2//b/9v/3//f/9//3//f/9//3//f/9//3//f/9//3//f/9//3//j/+v/6//r/
+v/4//j/+P/4//r/+v/6//r/+v/8//z//P/6//v/+//6//z//f/+//7//v/////////+
//7//v/+//7/AAAAAAAA/v/9//z/+//8//v/+v/6//j/9//2//b/+P/4//j/+P/2//b/
9v/2//b/9v/0//T/8v/v/+v/6v/o/+r/7f/z//r/AwAPAB8AMABGAF4AcAB7AIMAhgB/
AHUAZQBTAEUANQAnABkADwAEAPv/9f/r/+L/2//U/8//zP/H/8f/yP/I/8j/xv/I/8f/
x//J/8r/zf/P/9D/0v/U/9j/2//c/+D/4//l/+f/6f/r/+v/7f/w//D/8f/x//H/8f/z
//T/9v/2//f/9//1//X/9v/2//b/9v/4//j/+P/4//j/+P/4//j/+f/5//n/+f/5//r/
+v/7//v/+//5//r/+v/6//r/+v/7//v//f/+//7//v//////AAAAAAAAAQACAAIAAgAE
AAUABgAFAAYABwAHAAoACwAMAA4ADwAQABIAFQAVABYAFwAYABsAHQAeAB8AHgAgACEA
IQAiACIAIgAjACMAIwAjACMAJQAlACQAJAAkACQAIwAiACEAIAAfAB4AHQAcABoAGQAX
ABUAFAASABAAEAAOAAwACgAKAAcABwAEAAMAAgABAAIAAQABAAAA///+//3//P/6//r/
+v/6//v/+//6//r/+v/6//r/+f/5//j/+P/5//n/+P/4//j/9//3//f/9//1//X/9f/1
//X/9f/1//T/9v/2//b/9v/2//b/9v/2//b/9v/2//f/9//3//f/9//3//f/9//3//f/
9//3//f/9f/1//b/9v/2//b/9v/2//j/+P/5//n/9//3//f/9//3//f/9//3//n/+f/5
//n/+v/6//r/+f/5//n/+f/6//r/+f/5//n/+f/5//n/+f/5//n/+f/5//j/+P/4//j/
+P/4//j/+P/4//j/+P/4//f/9//3//j/+P/3//f/9//3//f/9//3//j/+P/4//j/9v/1
//X/9f/1//b/9v/2//b/9v/2//b/9P/0//P/8//z//P/8//z//X/9f/1//X/9//1//T/
9P/0//T/9P/2//b/9v/2//T/9P/0//X/9f/1//X/9f/1//X/9f/1//X/9f/1//X/9f/1
//X/9v/2//b/9v/2//b/9v/2//b/9v/2//b/9v/2//j/+P/4//r/+//7//r/+P/5//r/
+v/6//v/+//7//z//P/8//z//v8AAAAAAAD8//v/+v/5//j/9//2//b/+P/3//b/9v/2
//b/9v/2//b/9v/2//b/9P/2//b/9P/y/+//6//o/+b/5v/r//H/+P///wkAFwAoADwA
UABiAG0AdQB6AHkAbwBhAE0APwAzACcAGQANAAIA+//x/+n/4P/Z/9L/z//M/8n/xf/G
/8j/xv/G/8b/x//J/8n/yv/N/8//0v/S/9T/1v/b/9z/3v/h/+X/5//p/+v/7f/v/+7/
7v/x//H/8f/x//P/9v/2//b/9//3//X/9f/2//b/9P/0//b/9v/4//j/+P/4//j/+P/5
//n/+f/5//n/+v/4//n/+f/5//v//P/8//z/+v/6//v/+//9//7//v/+//////8AAAAA
AAABAAIAAgAAAAIAAwAEAAUABgAHAAcACgALAAwADgAPABAAEgAVABUAFgAXABgAGQAb
ABwAHQAcAB4AHwAfACAAIAAgACEAJQAlACUAJQAjACMAIgAiACIAIgAhACAAHwAeAB0A
HAAbABoAGAAXABUAEwASABAADgAOAAwACgAGAAYAAwADAAQAAwACAAEAAAD//////v/9
//z/+//6//j/+P/4//j/+f/5//j/+P/4//j/+P/3//f/9v/2//f/+f/4//j/+P/1//X/
9f/1//X/9f/1//X/9f/1//X/9P/0//T/9P/0//T/9P/0//T/9P/0//T/9f/z//P/8//z
//P/8//z//P/9f/1//X/9f/1//X/9v/2//T/9P/0//T/9v/2//f/9//3//f/9//3//f/
9//3//f/9//3//f/9//4//j/+P/3//f/9//3//j/+P/3//f/9//3//f/9//3//n/+f/5
//n/9v/2//b/9v/2//b/9v/2//b/9v/2//b/9f/1//X/9v/2//X/9f/1//X/9f/1//X/
9P/0//T/9P/0//P/8//z//X/9v/2//b/9P/0//T/9P/2//b/9f/1//P/8//z//P/8//z
//P/8//z//P/9P/0//P/8//0//T/9P/0//T/9P/0//T/9P/0//T/9P/1//X/9f/1//X/
9f/1//X/9f/1//X/9f/1//X/9f/1//b/9v/2//b/9v/2//b/9v/2//b/9v/2//b/9v/4
//j/+P/4//n/+f/4//j/+f/6//r/+v/7//v/+//8//z//P/8//z//v/+//7//P/7//r/
+f/4//f/9v/2//b/9f/0//T/9v/2//b/9v/0//T/9P/0//T/9v/2//T/8v/v/+v/6v/q
/+r/6//x//j///8JABcAKgA+AFIAYgBtAHcAeABzAGkAWwBNAD8AMQAjABcACwACAPn/
8f/p/+D/1//S/83/yv/H/8f/xv/I/8j/xv/G/8f/x//J/8r/zf/P/9L/1P/W/9r/3f/g
/+L/5f/n/+n/6f/r/+3/7//w//D/8f/x//H/8//1//b/9v/2//f/9//1//X/9v/2//b/
9v/4//j/+P/4//j/+P/4//j/+f/5//n/+f/5//r/+v/7//v/+//7//z//P/8//z//P/9
//3//f/+//7//v//////AAAAAAAAAQACAAIAAgAEAAUABgAHAAgACQAJAAoACwAMAA4A
DwAQABIAFQAVABYAFwAYABkAGwAcAB0AHgAgACEAIQAkACQAJAAlACYAJQAkACMAJQAl
ACQAJAAkACQAIwAiACEAIAAfAB4AGwAaABgAFwAVABMAEgAQAA4ADgAMAAoACgAKAAcA
BwAGAAUABAADAAIAAQABAAAA///+//3//P/8//z//P/8//v/+//6//r/+v/6//r/+f/5
//j/+P/5//f/9v/2//b/9//3//f/9//3//f/9//3//f/9//3//b/9v/2//b/9v/2//b/
9v/2//b/9v/2//f/9//3//f/9//3//f/9//3//n/+f/5//n/9//3//j/+P/6//r/+v/6
//r/+v/7//v/+f/5//n/+f/5//n/+f/5//n/+f/5//n/+v/6//r/+f/5//n/+f/6//r/
+f/5//n/+f/5//n/+f/5//n/+f/5//j/+P/4//j/+P/4//j/+P/4//j/+P/4//f/9//3
//j/+P/3//f/9//3//f/9//3//j/+P/4//j/+P/3//f/9//3//j/+P/4//b/9v/2//b/
9v/2//X/9f/1//X/9f/1//X/9f/1//X/9f/1//b/9v/3//f/9//3//f/9//3//f/9//3
//f/9//3//f/+P/4//j/+P/4//j/+P/4//j/+P/4//j/+f/3//f/9//3//f/9//3//f/
+f/5//n/+f/5//n/+f/6//r/+v/6//r/+v/6//r/+v/6//r/+v/6//z//v/+//7//P/9
//3//P/8//3//v/+//7/////////AAAAAAAAAAACAAQABAAEAAAA///+//3//v/9//z/
/P/6//n/+P/4//j/+P/4//j/+P/4//j/+P/6//r/+v/2//L/8f/t/+z/6v/u//H/9//+
/wcAEwAhADQATABgAG4AewCBAIIAewBzAGMAUwBDADMAJQAbABEABgD9//X/7f/k/9v/
1v/R/87/y//J/8r/yP/I/8j/yv/J/8n/y//M/83/z//S/9b/2P/c/9//4v/k/+f/6f/r
/+v/7f/v/+//8v/0//P/9f/z//P/9f/0//b/9v/3//f/9//3//j/+P/2//b/+P/4//r/
+v/6//r/+v/6//v/+//7//v/+//8//z//f/9//3//f/+//7//v8AAAAAAQABAP//AAAA
AAAAAQABAAIAAgACAAMABAAEAAQABgAHAAgACQAKAAsACwAMAA0ADgAQABEAEgAUABcA
FwAYABkAGgAbAB0AHgAfACAAIgAjACMAJAAkACQAJQAnACcAJwAnACcAJwAmACYAJgAm
ACUAJAAjACIAIQAgAB8AHgAcABsAGwAZABgAFgASABIAEAAOAAwADAAJAAkACAAHAAYA
BQAEAAMAAwACAAEAAAD///7//v/+//7//v/9//3//P/8//z//P/8//v/+//6//r/+//7
//r/+v/6//v/+//7//v/+f/5//n/+f/5//n/+f/4//j/+P/4//j/+P/4//j/+P/6//r/
+v/7//n/+f/5//n/+f/5//n/+f/5//n/+f/5//n/+f/6//r/+v/6//r/+v/6//r/+//7
//v/+//7//v/+//7//v/+//7//v/+//7//z//P/8//v/+f/5//n/+v/8//v/+//7//v/
+//7//v/+//7//v/+//6//r/+v/6//j/+P/4//j/+v/6//r/+v/3//f/9//4//r/+f/5
//n/9//3//f/9//4//j/+P/4//j/9//3//f/9//4//j/+P/4//j/+P/4//j/+P/3//f/
9//3//f/9//3//f/9//3//f/9//4//j/9//3//f/9//3//f/9//3//f/9//3//f/9//3
//f/+P/4//j/+P/4//j/+P/4//j/+P/4//j/+f/3//f/9//3//f/9//3//f/9//3//f/
9//3//f/9//4//j/+P/4//j/+P/4//j/+P/4//j/+P/4//j/+v/6//r/+v/7//v/+v/6
//v//P/8//z//f/9//3//v/+//7//v/+/wAAAAAAAP7//f/8//v/+v/5//j/+P/4//f/
9v/2//b/9v/2//b/9v/2//b/9v/2//b/9v/0//L/8f/t/+r/6P/o/+v/7//2////CQAV
ACYAPABSAGYAcwB9AIIAgQB5AG0AXQBNAD0ALwAhABMACgABAPn/8f/m/93/1v/T/9D/
zf/H/8b/yP/I/8b/xv/H/8f/x//K/83/zf/O/9D/1P/W/9n/3P/g/+P/5f/n/+n/6//t
/+3/7v/w//H/8f/z//P/9f/0//b/9v/3//f/9f/1//b/9v/2//b/+P/4//j/+P/4//j/
+v/6//v/+//5//n/+f/6//r/+//7//v/+//8//z//P/8//z//f/9////AAAAAAAA////
/wAAAAACAAMABAAEAAIABAAFAAYACQAKAAsACwAKAAsADAAOAA8AEAASABUAFQAWABcA
GAAZABsAHAAdAB4AIAAhACEAJAAkACQAJQAnACcAJwAnACcAJwAmACYAJgAmACUAJAAj
ACIAIQAgAB8AHgAcABsAGQAXABYAFAASABIAEAAOAAwADAAJAAkACAAHAAYABQAEAAMA
AwACAAEAAAD///7//v/+//7//v/9//3//P/8//z//P/8//v/+//6//r/+//7//r/+v/6
//n/+f/5//n/+f/5//n/+f/5//n/+f/4//j/+P/4//j/+P/4//j/+P/6//r/+v/7//n/
+f/5//n/+f/5//n/+f/7//v/+//7//v/+//8//z//P/8//z//P/8//z//f/9//3//f/9
//3//f/9//3//f/9//3//f/9//7//v/+//3//f/9//3//v/8//v/+//7//3//f/9//3/
/f/9//3//f/8//z//P/8//z//P/8//z/+v/6//r/+v/7//v/+//8//z/+//7//v/+f/5
//n/+f/6//r/+v/6//r/+f/5//n/+f/6//r/+v/4//j/+P/4//j/+P/3//f/+f/5//n/
+f/5//n/+f/5//n/+f/6//r/+f/5//n/+f/5//n/+f/5//n/+f/5//n/+f/5//n/+v/6
//r/+v/6//r/+v/6//r/+P/4//j/+f/5//n/+f/5//n/+f/5//n/+f/5//n/+f/7//v/
+//8//z//P/8//z/+v/6//r/+v/6//r/+v/6//r//P/8//z//P/9//3//P/+////AAAA
AAAAAQABAAEAAAAAAAAAAAAAAAIAAgACAP7//f/8//v//P/7//r/+v/6//n/+P/4//j/
+P/4//j/+v/6//r/+v/4//j/+P/2//T/7//t/+z/6v/s//P/+f8AAAsAFwApAD4AVgBo
AHYAgQCHAIYAfQBxAF8ATwBDADMAJQAZAA0ABAD9//X/6//i/9v/1v/T/87/yf/L/8r/
yv/I/8r/yv/L/8v/zf/O/8//z//S/9b/2P/c/9//4v/m/+f/6f/r/+3/7f/v//H/8v/y
//X/9f/1//f/9//4//j/+P/5//n/+f/5//r/+v/6//r//P/8//z//P/8//z//P/8//3/
/f/9//3//f/+//z//f/9//3///8AAAAAAAAAAAAAAQABAAEAAgACAAIAAwADAAQABAAE
AAUABgAGAAYACAAJAAoACwAMAA0ADQAOAA8AEAASABMAFAAWABkAGQAaABsAHAAdAB8A
IAAhACAAIgAjACMAJgAmACYAJwApACkAKQApACcAJwAmACYAJgAmACUAJAAlACQAIwAi
AB8AHgAcABsAGwAZABgAFgASABIAEAAOAA4ADgALAAsACAAHAAYABQAEAAMAAwACAAMA
AgABAAAAAAAAAAAAAAD//////v/+//7//v/+//3/+//6//r/+//7//r/+v/6//n/+f/5
//n/+f/5//n/+f/5//n/+f/4//j/+P/4//j/+v/6//r/+v/6//r/+v/7//n/+f/5//n/
+//7//v/+//5//n/+f/5//v/+//8//z/+v/6//r/+v/6//r/+//7//v/+//7//v/+//7
//v/+//9//3//f/9//z//P/8//v/+//7//v//P/8//v/+//7//v/+//7//v/+//7//v/
+//6//r/+v/6//r/+v/6//r/+v/6//r/+v/5//n/+f/6//r/+f/5//n/9//3//f/9//4
//j/+P/4//j/9//3//f/9//4//j/+P/4//j/+P/4//j/+P/3//f/9//3//f/9//3//f/
9//3//f/9//4//b/9v/2//b/9v/2//b/9v/2//b/9v/2//b/9//3//f/9//3//f/9//3
//f/+f/5//n/+f/3//f/9//4//j/+P/4//j/+P/4//j/+P/4//j/+P/4//j/+v/6//r/
+v/7//v/+v/6//v//P/8//z//f/9//3//v/+//7//v/+/wAAAAAAAP7//f/8//v/+v/5
//j/+P/4//f/9v/2//b/9v/2//b/9v/2//b/9v/2//b/9v/0//L/7//t/+r/5v/o/+v/
8f/4////CwAbACwAQgBWAGYAcwB9AH4AeQBvAGEATwBBADUAJQAXAA0ABAD7//P/6//i
/9n/1P/R/87/yf/H/8b/xv/I/8j/yP/J/8n/yf/M/83/z//Q/9L/1P/Y/9v/3v/i/+X/
5//n/+n/7f/t/+3/7v/w//H/8f/x//H/8f/y//T/9P/1//X/9f/1//b/9v/2//b/+P/4
//j/+P/4//j/+P/4//n/+f/5//n/+f/6//z//f/9//3/+//8//z//P/8//z//f/9//3/
/v/+//7//////wAAAAAAAAEAAgACAAQABgAHAAgABwAIAAkACQAKAAsADAAOAA8AEAAS
ABUAEwAUABUAFgAZABsAHAAdAB4AIAAhACEAIgAiACIAIwAjACMAIwAjACMAIwAiACIA
IgAiACEAIAAfAB4AHQAcABsAGgAYABcAFQATABIAEAAOAA4ADAAKAAgACAAFAAUABgAF
AAQAAwAAAP/////+//3//P/7//r/+v/6//r/+v/5//n/+P/4//j/+P/4//f/9//2//b/
9//3//b/9v/2//X/9f/1//X/9f/1//X/9f/z//P/8//y//T/9P/0//T/9P/0//T/9P/0
//T/9P/1//X/9f/1//X/9f/1//X/9f/1//X/9f/1//X/9f/2//b/9v/2//b/9v/2//b/
9//3//f/9//3//f/9//3//f/9//5//n/+f/5//j/+P/4//f/9//3//f/+P/4//f/9//3
//n/+f/5//n/9//3//f/9//4//j/+P/4//j/+P/4//j/9v/2//b/9v/3//f/9//4//b/
9f/1//X/9f/1//X/9f/0//T/9P/0//T/8//z//P/8//0//T/9P/0//T/9P/0//T/9P/z
//P/8//z//P/8//1//X/9f/1//X/9P/0//T/9P/0//T/9P/0//T/9P/0//T/9f/z//P/
8//z//P/8//z//P/8//z//P/8//z//P/8//0//b/9v/2//b/9v/2//b/9v/2//b/9v/2
//b/+P/4//j/+P/5//n/+P/4//n/+v/6//r/+//7//v//P/8//z//P/8//7//v/+//r/
+f/4//f/+P/3//b/9v/2//X/9P/0//T/9P/0//T/9P/0//T/9P/0//T/8v/w//D/7//p
/+b/5P/k/+f/7f/0//v/BQAPACAANABKAF4AbQB5AHwAeQBzAGcAVQBFADcAKQAdABEA
BgD9//X/7f/k/9v/1P/P/8z/yf/F/8T/xP/E/8T/xP/F/8X/xf/G/8n/y//K/8z/0P/U
/9f/2v/c/9//4//l/+X/5//r/+v/7P/s/+3/7f/t/+3/7//y//L/8v/z//P/8f/x//L/
8v/y//L/9P/0//T/9P/0//T/9P/0//X/9f/1//X/9f/2//b/9//3//f/9//4//j/+P/4
//j/+f/5//n/+v/6//r/+//7//z//P/8//3//v/+//7/AAABAAIAAwAEAAUABQAGAAcA
CAAKAAkACgAMAA8ADwAQABEAEgATABUAFgAXABgAGgAbABsAHAAcABwAHQAdAB0AHQAd
AB8AHwAeAB4AIAAgAB8AHgAbABoAGQAYABcAFgAUABMAEQAPAA4ADAAMAAwACgAIAAYA
BgADAAMAAgABAAAA///+//3//f/8//v/+v/5//j/+P/4//j/+P/3//f/9v/2//T/9P/0
//P/8//y//L/8//z//L/8v/y//P/8//z//P/8f/x//H/8f/z//P/8//y//D/8P/w//D/
8v/y//L/8v/y//L/8v/z//P/8//z//P/8f/x//H/8f/x//H/8f/x//P/8//0//T/9P/0
//T/9P/0//T/9f/1//P/8//z//P/9f/1//X/9f/1//X/9f/1//T/9P/0//P/9f/1//X/
9v/2//X/9f/1//P/8//z//P/8//z//P/8//y//L/8v/y//L/8v/y//L/8v/y//L/8v/z
//P/8//0//L/8f/x//H/8f/x//H/8f/y//L/8v/y//L/8f/x//H/7//w//D/8P/w//D/
8P/w//D/8P/v/+//8f/x//H/8f/v/+//7//v/+//7//w//D/8f/x//H/8f/v/+//7//v
/+//7//v/+//7//v/+//7//v/+//7//v/+//7//w//D/8P/w/+7/7v/u/+7/8P/w//D/
8P/w//D/8P/w//L/8v/y//L/8v/y//L/8v/0//T/9P/0//T/9P/0//T/9v/2//b/9v/4
//j/+P/4//j/+P/4//j/9v/2//b/9v/z//L/8f/w/+7/7v/u/+7/8P/w//D/8P/u/+7/
7v/u/w==
         </WaveFormData>
      </LeadData>
   </Waveform>
</RestingECG>
