# Supplementary material for: Detection of Left Atrial Enlargement Using a Convolutional Neural Network-Enabled Electrocardiogram
Source: Front Cardiovasc Med. 2020 Dec 17;7:609976. doi: 10.3389/fcvm.2020.609976 (PMC7773668; doi:10.3389/fcvm.2020.609976)
Supplement: Supplementary file 2 [file Data_Sheet_2.ZIP › normal1/1802010358_8608_0000000G.XML]

<?xml version="1.0" encoding="Windows-1252"?>
<!DOCTYPE RestingECG SYSTEM "restecg.dtd">
<RestingECG>
   <PatientDemographics>
      <PatientID>1802010358</PatientID>
      <PatientAge>72</PatientAge>
      <AgeUnits>Years</AgeUnits>
      <Gender>Female</Gender>
      <PatientLastName>zhangxueli</PatientLastName>
   </PatientDemographics>
   <TestDemographics>
      <DataType>Resting</DataType>
      <Site>1</Site>
      <AcquisitionDevice>MAC55</AcquisitionDevice>
      <Status>Unconfirmed</Status>
      <Priority>Normal</Priority>
      <AcquisitionTime>09:10:54</AcquisitionTime>
      <AcquisitionDate>07-24-2015</AcquisitionDate>
      <CartNumber>1</CartNumber>
      <AcquisitionSoftwareVersion>009C</AcquisitionSoftwareVersion>
      <XMLSourceVersion>MAC5000 v1.0</XMLSourceVersion>
   </TestDemographics>
   <RestingECGMeasurements>
      <VentricularRate>64</VentricularRate>
      <AtrialRate>64</AtrialRate>
      <PRInterval>174</PRInterval>
      <QRSDuration>100</QRSDuration>
      <QTInterval>434</QTInterval>
      <QTCorrected>447</QTCorrected>
      <PAxis>47</PAxis>
      <RAxis>44</RAxis>
      <TAxis>49</TAxis>
      <QRSCount>11</QRSCount>
      <QOnset>226</QOnset>
      <QOffset>276</QOffset>
      <POnset>139</POnset>
      <POffset>191</POffset>
      <TOffset>443</TOffset>
      <ECGSampleBase>500</ECGSampleBase>
      <ECGSampleExponent>0</ECGSampleExponent>
   </RestingECGMeasurements>
   <Diagnosis>
      <Modality>Resting</Modality>
         <StatementCount>2</StatementCount>
         <LabelText>12SL ��ϳ���</LabelText>
      <DiagnosisStatement>
         <StmtFlag>ENDSLINE</StmtFlag>
         <StmtText>�������</StmtText>
      </DiagnosisStatement>
      <DiagnosisStatement>
         <StmtFlag>ENDSLINE</StmtFlag>
         <StmtText>���� ECG</StmtText>
      </DiagnosisStatement>
   </Diagnosis>
   <Waveform>
      <WaveformType>Rhythm</WaveformType>
      <WaveformStartTime>0</WaveformStartTime>
      <NumberofLeads>8</NumberofLeads>
      <SampleType>CONTINUOUS_SAMPLES</SampleType>
      <SampleBase>500</SampleBase>
      <SampleExponent>0</SampleExponent>
      <HighPassFilter>16</HighPassFilter>
      <LowPassFilter>150</LowPassFilter>
      <ACFilter>NONE</ACFilter>
      <LeadData>
         <LeadByteCountTotal>10000</LeadByteCountTotal>
         <LeadTimeOffset>0</LeadTimeOffset>
         <LeadSampleCountTotal>5000</LeadSampleCountTotal>
         <LeadAmplitudeUnitsPerBit>4.88</LeadAmplitudeUnitsPerBit>
         <LeadAmplitudeUnits>��V</LeadAmplitudeUnits>
         <LeadHighLimit>2147483647</LeadHighLimit>
         <LeadLowLimit>268435456</LeadLowLimit>
         <LeadID>I</LeadID>
         <LeadOffsetFirstSample>0</LeadOffsetFirstSample>
         <FirstSampleBaseline>0</FirstSampleBaseline>
         <LeadSampleSize>2</LeadSampleSize>
         <LeadOff>FALSE</LeadOff>
         <BaselineSway>FALSE</BaselineSway>
         <ExcessiveACNoise>FALSE</ExcessiveACNoise>
         <MuscleNoise>FALSE</MuscleNoise>
         <LeadDataCRC32>3307961225</LeadDataCRC32>
         <WaveFormData>
CgAKAAoACgAIAAgACAAIAAoACgAKAAoACAAIAAgACAAIAAgACAAIAAgACAAIAAgABwAG
AAUABAAEAAQABAAEAAQABAAEAAQABAAEAAQABAAEAAQABAAEAAQABAAEAAQABgAGAAYA
BgAEAAQABAAEAAYABgAGAAYABgAGAAYABgAIAAgACAAIAAYABgAGAAYABgAGAAYABgAI
AAgACAAIAAgACAAIAAgACgAKAAoACgAKAAoACgAKAAoACgAKAAoACAAIAAgACAAIAAgA
CAAIAAgACAAIAAgACAAIAAgACAAGAAYABgAGAAgACAAIAAgACAAIAAgACAAIAAgACAAI
AAYABgAGAAYABgAGAAYABgAGAAYABgAGAAgACAAIAAgACAAIAAgACAAGAAYABgAGAAYA
BgAGAAYACAAIAAkACwAMAAwADAAMAAkACQAKAAoACQAKAAwADQAPABAAEQASABIAEgAS
ABIAEgASABIAEgASABIAEgATABUAEwASABIADwAOAAwACwAKAAkACAAHAAcABgAGAAUA
BAAEAAMAAwADAAMAAwADAAEAAQAAAAAAAQABAAEAAAAAAAAAAAAAAP//////////AQAB
AAEAAQD//////////wEAAgACAAIAAAAAAAAA/v/9//z/+//9/wAACQAVACMALwA4AEUA
UwBgAGoAbQBtAGUAVwBKAD0AJwAEANr/uv+5/77/v//B/8v/0P/X/+H/6P/o/+n/7v/x
//L/9f/5//j/9//4//z//f/9//7//v/9//3/+//7//v//P/8//3//f/9//3//P/8//z/
////////AAD//////v/+//z//P/9//3//f/9//3//f///////////////////////f/+
//7///////7//v/9//3//f/9//3//f/+//7//v8AAAEAAQAAAP7/////////AQABAAEA
AQABAAEAAgACAAIAAgADAAMABAAEAAQABQAFAAUABQAGAAYABwAHAAgACAAIAAkACgAK
AAoACwALAA8ADwAQABEAEQAQABAAEwARABAAEAAQABMAEwATABMAEQASABIAEgASABMA
EwATABMAEwATABIAEgASABIAEgAQAA4ADQANAAsACwALAAsACgAKAAoACwAIAAcABgAG
AAYABgAFAAQABAAEAAQAAgABAAEAAQABAAAAAAAAAAAA/v/9//3//f/9//3//f/9//3/
/P/8//z//P/8//v/+//7//r/+v/6//r/+v/6//n/+P/4//n/+f/3//f/9//1//b/9v/2
//b/9v/2//b/9v/2//b/9v/2//X/9f/1//X/9f/1//b/9//1//X/9f/2//b/9v/2//j/
+P/4//j/+f/3//f/9//3//n/+v/6//r/+v/6//r/+v/6//r/+//7//n/+f/5//n/+f/5
//r/+v/6//v/+//6//r/+f/5//r/+//8//3//v/8//v/+f/4//r/+v/6//r/+v/6//r/
+v/4//j/+P/4//j/+P/4//n/+f/4//f/9//3//j/+P/3//f/+P/4//j/+P/3//f/+P/4
//j/+P/3//n/+f/5//n/+f/5//n/+f/3//j/+P/4//j/+f/5//n/+f/5//n/+f/4//j/
+P/4//j/9//3//j/+P/4//j/+P/6//r/+v/6//j/+P/4//j/+P/5//v//P/+//7//v/9
//3//v/+/////v8AAAEAAQACAAMABAAEAAQABAAEAAQAAgACAAIAAgAEAAQABQAFAAMA
AgACAAAAAgABAAEAAAD9//z/+//5//r/+v/5//j/9v/1//X/9f/z//P/8//z//X/9P/0
//X/9f/1//T/9P/0//T/9P/z//P/8//z//P/8f/x//H/8f/y//P/9P/1//T/9P/0//T/
9P/0//T/8f/w/+//8f/0////EQAdACUAMgBBAFEAWgBgAGUAYwBZAE8ARgA5ACMA/v/S
/7b/s/+6/7v/vf/H/9D/2f/b/9r/3v/j/+j/6//s/+3/7//w/+//8P/y//H/8f/w//D/
8f/x//P/8//z//T/8v/z//P/8//x//D/8P/w//P/8//z//T/8//z//L/8v/y//L/8//z
//P/8//z//P/9f/1//X/9f/z//P/8//z//P/9P/0//X/9//2//b/9f/z//P/8//z//X/
9v/2//b/9P/1//X/9P/0//X/9f/1//f/9//3//f/9f/1//b/9v/2//b/9//3//j/+P/4
//n/+//7//v//P/8//3//f/+//7//v///wAA/v/+//////8BAAEAAgADAAMAAgACAAUA
BwAGAAYABgAHAAcABwAHAAUABgAGAAYACAAJAAkACQAJAAkACQAIAAgACAAIAAgACAAG
AAUABQAFAAUABQAFAAMAAgABAAEAAAD///7//v/+//7//f/8//z//P/8//r/+f/5//n/
+f/4//j/+P/4//j/9//3//f/9//3//f/9//3//b/9v/2//j/+P/3//f/9//2//b/9v/0
//T/9P/z//T/9P/1//X/9f/1//X/8//y//L/8v/y//L/8v/y//L/8v/y//L/8v/x//H/
8f/x//D/7//v/+//7//v/+//8P/w//D/8P/y//D/8P/w//H/8f/x//H/8f/x//L/8v/y
//L/8v/y//L/8P/w//H/8f/z//P/8//z//P/8//0//T/9P/1//X/9P/0//P/8//0//T/
9P/0//T/9f/1//T/9P/2//b/9v/2//b/9v/2//b/9v/2//b/9v/2//b/9v/3//f/9v/1
//X/8//0//T/8//z//T/9P/0//b/9f/1//b/9v/2//b/9f/1//X/9f/1//X/9f/1//X/
9f/2//b/9v/0//X/9f/1//f/9//3//f/9v/2//b/9v/2//f/9//4//b/9v/2//b/9v/2
//b/9v/2//b/9v/2//b/9v/2//b/9v/2//b/9v/2//b/9v/2//T/9P/0//T/9//5//r/
+v/6//r/+f/5//z//P/9//7//v//////AAABAAIAAgACAAIAAgACAAIAAgACAAIAAgAE
AAUABQADAAAAAAD+//7///////7//f/8//v/+f/4//j/9//2//b/9f/1//X/9f/z//P/
8//z//T/9P/1//X/9f/0//T/9P/0//T/8//z//P/8//z//P/8f/x//H/8f/x//H/8f/y
//T/9P/0//T/8v/w//H/8P/t/+3/8P/3/wMAFQAhACwAOQBLAFoAYgBrAG0AZwBbAE4A
QQAtABAA5v++/6//tP+3/7n/v//I/8//1f/W/9r/3//k/+f/6P/p/+n/6v/t/+7/7v/v
/+//7v/u/+3/7f/v/+//7//w//D/8f/x//H/8//y//L/8v/x//H/8f/y//H/8f/w//D/
8v/y//P/8//x//H/8f/x//P/8//z//P/8f/x//H/8f/x//L/8v/z//P/8v/y//H/8//z
//P/8//x//L/8v/y//T/9f/1//T/9P/1//X/9f/1//X/9f/1//P/8//0//T/9v/2//f/
9//4//j/+P/5//f/9//3//j/+v/7//v//P/8//z//f/+//z//P/9//3//////wAAAQAD
AAIAAgAFAAMAAgACAAIABQAFAAUABQADAAQABAAEAAYABwAHAAcABgAFAAQAAgAEAAQA
BAAEAAYABAADAAMAAQABAAEAAQD///7//f/9//7//f/8//z//P/8//v/+v/4//j/+P/2
//X/9f/1//X/9v/2//b/9v/2//X/9f/1//X/9f/1//X/8//y//L/8v/y//L/8f/x//P/
8v/y//L/8v/y//L/8f/w//D/8f/x//H/8f/x/+//7v/u/+7/7v/u/+7/7v/u/+7/7v/u
/+7/7//v/+//7//u/+3/7f/t/+3/7f/t/+7/7v/u/+7/8P/s/+z/7P/t/+//7//v/+//
7//w//D/8P/u/+7/7v/u//D/8P/x//H/7//v/+//7//x//H/8v/y//L/8//z//L/8v/x
//H/8v/y//L/8v/y//P/8//y//L/8v/y//L/8v/y//L/8v/y//T/9P/0//T/8v/y//L/
8//z//L/8f/x//P/9P/0//P/8f/y//L/8v/0//P/8//0//L/8v/y//H/8f/x//H/8f/x
//H/8f/x//P/9P/0//T/8v/z//P/8//z//P/8//z//T/9P/0//T/8v/z//P/9v/0//T/
9P/0//T/9P/0//T/9P/0//T/9P/0//T/9P/0//T/9P/0//T/9v/2//b/9v/0//X/9//4
//r/+v/6//n/9//4//j/+f/6//z//f/9//7///8AAAAAAgACAAIAAgACAAIAAgACAAQA
BAAFAAUAAwACAAIAAAAAAP/////+//v/+v/5//f/+P/4//f/9v/2//X/9f/1//X/9f/1
//X/9f/0//T/9f/1//X/9P/0//b/9v/2//X/8//z//P/8//1//X/9f/1//P/8//z//P/
9v/2//b/9v/4//T/9P/1//L/7//x//T//f8PAB8AKQA0AEMAVQBiAGwAbwBtAGcAWQBK
AD0AJwAAANT/tv+v/7T/t/+//8X/zP/V/9v/3P/e/+H/5v/p/+7/8f/x//L/8//0//T/
9f/1//b/9v/3//f/9f/1//X/9v/0//X/9f/1//b/9v/3//j/9//3//f/+P/5//n/+P/4
//r/+v/7//v/+f/5//n/+f/5//n/+f/5//n/+f/5//n/+f/6//r/+//7//r/+v/5//r/
+//8//3//f/+//7//v/8//3//f/8//z//f/9//3/////////////////AAAAAAAAAAAB
AAEAAgACAAIAAwAFAAUABQAGAAYABwAHAAgABwAGAAYABgAGAAYABwAHAAkACQAKAAsA
DQAMAAwADwAPAA4ADgAOAA0ADQANAA0ADwAQABAAEAAOAA8ADwAPABEAEQARABAAEAAQ
ABAAEAAQAA4ADQANAA0ADQANAA0ACwAKAAkACQAKAAkACAAIAAgACAAHAAYABAAEAAQA
AgABAAEAAQABAAAAAAAAAAAAAgABAAEAAQABAAEAAQABAAEAAAAAAAAAAAAAAP//////
//7//v/+//7//v/+//3//P/8//3//f/9//3//f/7//z//P/8//z/+v/6//r/+v/8//z/
/P/8//v/+//7//v//P/7//v/+//9//3//f/+//z//P/8//7//v/+//7/////////////
////AAAAAAAAAAAAAAAAAAAAAAAAAQABAAEAAQABAAEAAQABAAIAAgACAAMAAwACAAQA
AwADAAQAAgACAAIAAgADAAMAAgACAAIAAgACAAIAAgACAAIAAgACAAIAAgACAAAAAAAA
AAEAAgACAAIAAwABAAIAAgABAAEAAgACAAIABAADAAMABAAEAAQABAADAAMAAwADAAMA
AwADAAMAAwAFAAYABgAGAAIAAQAEAAIAAgACAAIABAAEAAUABwAIAAgACAAIAAUABQAG
AAYABwAIAAoACwALAAwADQAOAA4ADgAOAA4AEAAQABAAEAAQABAAEAARABEADwAOAA4A
DgAOAA0ADQAMAAsACgAJAAUABAAEAAMAAgACAAEAAQADAAMAAwADAAMAAwACAAIAAQAB
AAEAAAACAAIAAgACAAEAAQABAAEAAwADAAMAAwABAAEAAQABAAMABAAEAAQABAACAAQA
BAADAAAA//8BAAQACwAXACUAMQA8AEkAWQBmAHAAcwBxAGUAWQBMAD8AKwAEANb/vv+9
/77/v//H/9H/1v/d/+f/6v/s/+//8v/3//r/+//9/wAA///+/wAAAQD//wIABAADAAEA
AwADAAMABAAEAAUABQAFAAMAAgACAAIAAwADAAMABAAFAAUABAAEAAQABAAFAAUABQAF
AAUABQAHAAcABwAHAAcABwAHAAcABwAIAAgACQAHAAYABgAFAAYABwAIAAkABwAIAAgA
CAAIAAkACQAIAAgACQAJAAkACQAJAAkACQAJAAkACgAKAAoACgALAAsADAAMAAwADQAN
AA0ADQAOAA4ADwAPABAAEgASABMAFAASABIAEwATABUAFQAWABcAFwAWABYAGQAXABYA
FgAWABkAGQAZABkAGQAaABoAGgAYABkAGQAZABkAGQAZABgAFgAWABYAFgAYABYAFQAV
ABMAEwATABMAEQAQAA8ADwAQAA8ADgAOAAwADAALAAoACgAKAAoACAAHAAcABwAHAAYA
BgAGAAYABgAFAAUABQAFAAUABQAFAAMAAgACAAIAAgACAAEAAQABAAAAAAAAAAIAAgAC
AAEA/v/+///////////////9//z//P/8//z//P/8//z//P/8//z//P/8////////////
AAD///////////////8AAAAAAAAAAAIAAAAAAAAAAQABAAEAAQABAAEAAgACAAIAAgAC
AAIAAgACAAIAAwADAAMAAwADAAMAAQABAAIAAgACAAMAAwACAAIAAQABAAIAAgACAAIA
AgABAAEAAAAAAAAAAAAAAAAAAAAAAAAAAAAAAAAAAAAAAAAAAAAAAAEAAQAAAP//////
/wAAAAD//wEAAgACAAIAAAD/////AAD+//7//v/9//////////////////////////7/
/v/+//7//v/+//7//v///wEABAAEAAQABAABAAEAAgACAAMABAAGAAcABwAIAAkACgAI
AAgACAAIAAoACgAKAAoACgAKAAoACwALAAkACAAIAAYABgAFAAUAAwABAP///f/8//z/
/f/9//z//P/7//v/+f/5//n/+f/7//v/+v/6//n/+f/5//j/+P/4//j/+P/3//f/9//3
//n/+f/5//n/+f/5//n/+f/5//r/+v/6//j/+P/6//b/9f/2//f/9f/2//v/BQATACMA
LgA5AEcAVgBgAGcAaQBlAFsATgBDADcAHAD0/8z/t/+2/7n/v//D/8r/0f/Z/+D/4v/h
/+b/6//u//H/8f/y//X/9P/0//X/9//0//T/9//3//X/9f/1//b/9v/3//f/9//5//j/
+P/4//f/9//3//j/+f/5//j/+P/4//j/+f/5//n/+f/5//n/+f/5//n/+f/3//f/9//3
//j/+v/7//3/+//6//r/+f/5//n/+f/5//f/+P/4//j/+v/7//v/+v/8//3//f/9//z/
+//6//n/+//7//z//P/8//z//f/9//z//P/8//3/////////AAD+//////8AAAAAAAAB
AAIABAAEAAUABQAFAAUABgAHAAkACAAIAAsACQAIAAgACAAJAAkACQAJAAoADAANAA4A
DQANAAwACwALAAsACwAKAAoACgAKAAoACgAIAAcABwAHAAcABwAHAAMAAgABAAEAAgAB
AAAAAAD+//7//f/8//z//P/8//r/+//7//v/+//4//j/+P/4//r/+f/5//n/9//3//f/
9//3//b/9v/2//j/+P/3//f/9//2//b/9v/0//T/9P/z//T/9P/1//X/8//z//P/8f/y
//L/8v/y//L/8v/y//L/8v/y//L/8v/y//H/8P/v/+//7//w//H/7//v/+//8P/y//L/
8v/0//L/8v/y//P/8//z//P/8//x//L/8v/y//T/9P/0//T/9P/0//X/9f/1//X/9f/1
//X/9f/2//b/9P/1//X/9P/2//X/9f/2//b/9v/2//b/9//3//b/9v/2//b/9v/2//b/
9v/2//b/9v/2//b/9v/0//T/9P/1//f/9v/1//X/9f/2//b/9f/1//b/9v/2//j/9//3
//j/9//2//X/8//1//X/9f/1//X/9f/1//X/9f/2//b/9v/2//f/9//3//b/9f/0//P/
9v/2//b/9v/2//X/9f/2//T/9P/0//T/9P/0//T/9P/2//b/9v/2//b/9v/2//b/9v/2
//b/9v/5//v//P/8//r/+v/5//n/+P/4//n/+v/+//////8AAAEAAgACAAIAAgACAAIA
AgACAAIAAgACAAAAAQABAP////8AAP//AAD9//3//P/7//r/+f/3//b/9v/1//T/9P/z
//P/8//z//P/8//z//P/8P/w//H/8f/z//L/8v/y//L/8v/x//H/8f/x//H/8f/z//P/
8//z//H/8f/x//L/8v/y//L/8v/0//L/7//u/+3/7f/y//3/DQAdACcAMgBBAFEAXABk
AGkAZwBfAFEARgA7ACUAAADU/7T/r/+2/7v/vf/F/8z/0//b/9z/2v/f/+T/5//s/+//
8f/s/+3/8P/w/+3/7//y//L/8//z//H/8f/x//L/8P/x//H/8f/y//L/8//0//P/8//z
//T/9f/1//T/9P/y//L/8//z//P/8//z//P/8//z//P/8//z//P/8//z//X/9v/2//f/
9//2//b/9f/z//P/8//z//X/9v/2//b/9v/3//f/9v/2//f/9//3//f/9//3//f/9//3
//j/+P/4//j/+f/5//r/+v/6//v/+//7//v//P/8//3//f/+//z//P/9//7/AAAAAAEA
AQABAAEAAgADAAUABAAEAAcABwAGAAYABgAHAAcABwAHAAcACAAIAAgACAAJAAkACQAJ
AAkACQAIAAgACAAIAAgACAAGAAUABQADAAMAAwADAAMAAgABAAEAAAD///7//v/+//7/
/f/8//z//P/8//r/+f/5//n/+f/4//j/+P/4//j/9//3//f/9f/1//X/9f/3//b/9v/2
//T/9P/z//P/9f/0//T/9P/y//L/8v/x//L/8v/z//P/8//z//P/8f/y//L/8v/y//D/
8P/w//D/8v/y//L/8v/y//H/8P/v/+7/7f/t/+3/7//v/+//8P/u/+7/7v/w/+7/7v/u
/+//7//v/+//7//t/+7/7v/u//D/8P/w//D/8v/y//P/8//x//H/8f/x//H/8f/y//L/
8v/z//P/8v/0//P/8//0//T/9P/0//T/9f/1//T/9P/0//T/9P/0//T/9P/0//T/9v/2
//b/9v/0//T/9P/1//X/9P/z//P/8//0//T/8//x//L/8v/y//T/8//z//T/8v/y//L/
8f/z//P/8//z//P/8//z//P/8//0//T/9P/y//P/8//z//P/8//z//P/9P/0//T/9P/0
//P/8//0//L/8v/y//L/9P/0//T/9P/y//L/8v/y//T/9P/0//T/9P/0//T/9P/0//T/
9P/0//T/9P/0//T/8//1//b/9v/4//j/9//3//j/+P/5//r//P/9//3//v///wAAAAAA
AAAAAAAAAAAAAgACAAIAAgAAAAEAAQD///7//v/8//z/+//7//r/+f/4//f/9f/0//T/
8//y//L/7//v/+//7//x//H/8f/x//D/8P/x//H/8f/w//D/8P/w//D/7//v/+//7//v
/+//7//v/+//7//w//H/8v/0//H/8P/v/+7/7v/u/+3/6v/n/+f/7v/7/wkAGQAlAC4A
PQBPAF4AZgBrAGkAYQBTAEgAPQAlAP7/1P+0/6v/sP+1/7n/vf/G/9H/1//W/9j/3f/g
/+P/6P/n/+f/6v/r/+r/6v/t/+3/7P/s/+//7//t/+3/7f/u/+7/7//v/+//8f/w//D/
8P/x//H/8f/y//L/8f/v/+7/8P/w//H/8f/x//H/8f/x//P/8//z//P/8f/x//H/8f/x
//L/8v/z//P/8v/y//H/8f/x//H/8f/z//T/9P/0//L/8//z//L/8v/z//P/8//1//X/
9f/1//P/8//0//T/9f/2//j/+f/4//j/+P/5//n/+f/5//r/+v/7//v//P/8//z//f/+
/wAAAAABAAEAAQABAAIAAwAFAAQABAAHAAUABAAEAAQABQAFAAUABQAHAAgACAAIAAcA
BwAGAAUABwAHAAcABgAGAAYABgAGAAgABgAFAAUAAwADAAMAAwACAAIAAgADAAAA///+
//7//v/+//3//P/6//r/+v/4//j/+f/6//v/+P/4//j/+P/4//f/9//3//X/9f/1//X/
9//2//b/9v/4//j/9//3//X/9P/0//T/9v/2//b/9f/0//T/9f/1//X/9f/1//P/8//0
//X/9v/2//b/9v/2//X/9P/z//L/8f/x//H/8f/x//H/8v/z//P/8//z//T/9P/0//T/
9v/y//L/8v/z//X/9f/1//X/9f/2//b/9v/4//j/+P/4//j/+P/5//n/9//3//f/9//5
//n/+v/6//j/+f/5//j/+f/5//r//P/8//z//P/8//v/+//6//r//P/8//z//P/6//r/
+v/6//z//P/8//z/+v/6//r/+//9//z/+//7//v//P/8//v/+f/6//r/+v/8//v/+//8
//r/+v/6//n/+//7//v/+//9//3//f/9//v//P/8//z/+v/7//v/+//7//v/+//7//z/
/P/8//z//v/9//v//P/8//z//P/8//z//P/8//3/AQACAAIAAgACAAEAAQACAAAAAQAC
AAQAAwADAAQABQAHAAgACQAKAAoACgAKAAoACgAKAAoACgALAAsACQAIAAgABgAGAAUA
BwAGAAUABAADAAEAAAAAAP///v/+//3//f/9//3//f/7//v/+//6//z//f/9//3//P/8
//z//P/8//v/+//7//3//f/9//3/+//7//v/+//5//n/+v/6//v//P/9//7/+v/5//r/
+f/5//r///8LABsAKQA0AEEAUQBeAGgAbwBvAGkAXQBOAEEALwAOAOT/wv+z/7b/uf+/
/8X/yv/T/93/5P/m/+f/7P/v//D/8//3//j/9//6//r/+//7//r/+v/5//v//f/9//3/
/v/+/////////////v/+//7/////////AAAAAP///f/8//7//v///////f/9//3//f//
/////////wEAAQABAAEAAAAAAP////8BAAAAAAD//wEAAQABAAEA//8AAAAAAAACAAMA
AwACAAAAAQABAAEAAQABAAEAAQADAAMABAAEAAIAAgADAAMABAAEAAQABQAFAAUABQAG
AAYABwAHAAgACAAIAAkACgAKAAoACwALAA0ADQAOAA8ADwAOAA4AEQATABIAEgASABIA
EQAQAA8ADwAQABAAEAAQABEAEQARABEAEQARABAAEAAQABAAEAAQAA4ADQANAA0ADQAN
AA0ADQAMAAsACwAKAAkACAAIAAgACAAHAAYABAAEAAQAAgABAAEAAQABAAAAAAAAAAAA
AAD//////////////////////v/+//7//P/8//v/+//9//z//P/8//r/+v/6//n/+P/4
//n/+f/7//v/+//5//j/+P/4//j/+v/6//r/+v/4//j/+P/4//n/+f/5//n/+v/5//n/
+f/5//n/+f/6//r/+v/6//z/+v/6//r/+//7//v/+//7//v//P/8//z//P/8//z//P/8
//z//f/9//v/+//7//v//f/9//7//v/8//3//f/8//z/+//7//z//P/8//z//P/9//3/
/P/8//z//P/8//z//P/8//z//P/6//r/+v/6//z//P/8//3/+//6//n/+f/5//r/+v/5
//n/+v/6//r/+v/5//n/+v/6//r/+v/5//n/+//8//r/+v/6//r/+v/6//v//f/+//7/
/v/+//3//f/+//7//f/+/wAAAQABAAIAAwAEAAQABAAEAAQABAAEAAQABAAEAAQABAAF
AAUAAwACAAIAAAAAAP/////+//3//P/7//n/+P/4//f/9v/2//X/9f/1//X/9f/1//X/
9f/0//T/8//z//P/8v/w//D/8P/w//D/8f/y//P/8f/x//H/8f/z//P/8//z//H/8v/y
//L/8P/w//D/8v/x/+7/7//v//L/9f/9/w0AHQAoADEAPwBOAFgAXwBjAFsATQBAADUA
JwAOAOT/vP+p/6j/qf+t/7P/vP/H/9H/0v/U/9n/3v/h/+L/4//n/+r/6//s/+z/6//r
/+z/6v/r/+v/6//r/+v/7P/u/+//7//v/+3/7P/s/+z/7f/t/+3/7v/u/+3/6//q/+z/
7P/t/+3/7f/t/+3/7f/t/+3/7f/t/+3/7f/t/+3/6//s/+z/7f/v/+7/7v/t/+3/7f/t
/+3/6//s/+z/7P/s/+3/7f/s/+z/7f/t/+3/7f/t/+3/7f/t/+3/7v/u/+7/7v/v/+//
8P/w//D/8f/x//H/8f/y//L/8//z//T/9P/0//X/9v/0//T/9f/1//f/9//4//n/+f/4
//j/+//7//r/+v/6//v/+//7//v/+//8//z//P/8//3//f/9//v/+//7//r//P/8//z/
/P/6//j/9//3//f/9//3//f/9f/0//P/8//w/+//7v/u/+7/7v/t/+z/7P/s/+z/6v/r
/+v/6//r/+j/6P/o/+j/6P/n/+f/5//n/+f/5//n/+X/5P/k/+T/5P/k/+P/4//l/+T/
5P/k/+L/4v/i/+H/4P/g/+H/4f/f/9//3//d/93/3v/f/+D/4P/g/+D/4P/e/97/3v/e
/9//3//f/9//3v/d/93/3f/f/9//3//g/+D/4P/g/+L/3v/e/97/3//h/+H/4f/h/+H/
4v/i/+L/4v/i/+L/4v/i/+L/4//j/+H/4f/h/+H/4f/h/+L/4v/g/+H/4f/g/+D/3//f
/+D/4v/i/+L/4v/h/+H/4P/g/+D/4P/g/+D/4v/i/+L/4v/h/+D/3//e/+D/4P/g/+H/
3//e/93/3f/f/+D/4P/f/9//4P/g/+D/3v/d/93/3v/e/97/3v/d/93/3f/d/93/3//f
/9//3//d/97/3v/e/9z/3f/d/93/3f/d/93/3f/c/9z/3P/c/97/3f/f/97/3v/e/97/
3v/e/97/3v/f/9//4P/g/+D/4v/h/+H/4v/g/+H/4v/k/+X/5f/m/+f/5v/m/+b/5v/m
/+b/5v/m/+j/6P/o/+j/5//n/+X/5P/k/+L/4v/h/+H/4P/f/97/3f/b/9r/2v/X/9b/
1v/V/9f/1//X/9f/1//X/9f/1v/V/9X/1P/T/9T/1P/U/9T/1v/V/9X/1f/T/9P/0//T
/9X/1f/V/9X/1P/T/9P/0v/U/9T/1P/U/9D/z//O/83/0f/W/9//7f/9/wcAEgAfAC0A
PABEAEUARQA9AC8AIgAXAP//2v+u/5T/k/+Y/5n/m/+j/6z/s/+3/7r/vv/B/8T/x//I
/8v/y//K/8v/zP/M/83/zf/O/87/z//N/83/zf/N/87/zv/P/8//z//R/9D/0P/Q/8//
0f/N/w==
         </WaveFormData>
      </LeadData>
      <LeadData>
         <LeadByteCountTotal>10000</LeadByteCountTotal>
         <LeadTimeOffset>0</LeadTimeOffset>
         <LeadSampleCountTotal>5000</LeadSampleCountTotal>
         <LeadAmplitudeUnitsPerBit>4.88</LeadAmplitudeUnitsPerBit>
         <LeadAmplitudeUnits>��V</LeadAmplitudeUnits>
         <LeadHighLimit>2147483647</LeadHighLimit>
         <LeadLowLimit>268435456</LeadLowLimit>
         <LeadID>II</LeadID>
         <LeadOffsetFirstSample>0</LeadOffsetFirstSample>
         <FirstSampleBaseline>0</FirstSampleBaseline>
         <LeadSampleSize>2</LeadSampleSize>
         <LeadOff>FALSE</LeadOff>
         <BaselineSway>FALSE</BaselineSway>
         <ExcessiveACNoise>FALSE</ExcessiveACNoise>
         <MuscleNoise>FALSE</MuscleNoise>
         <LeadDataCRC32>4292459818</LeadDataCRC32>
         <WaveFormData>
/v/+//7//v/+//7//v/+//3//P/7//r/+v/6//r/+v/6//r/+v/6//j/+P/4//j/+v/6
//r/+v/6//r/+v/6//r/+v/6//r/+v/6//r/+v/8//z//P/8//7//v/+//7//v/+//7/
/v/8//z//P/8//3//v///wAAAgACAAIAAgACAAIAAgACAAQABAAEAAQAAgACAAIAAgAE
AAQABAAEAAQABAAEAAQABAAEAAQABAAEAAQABAAEAAIAAgACAAIAAgACAAIAAgACAAIA
AgACAAIAAgACAAIAAAAAAAAAAAAAAAAAAAAAAP7//v/+//7/AAAAAAAAAAD+//7//v/+
/wAAAAAAAAAA/v/+//7//v/8//z//P/8//7//v/+//7//P/8//z//P/8//z//P/8//z/
/P/8//z//v///wEABAAEAAYACAAKAAoACQAJAAgACAAJAAkACQAKAAsADAAOABAAEAAQ
ABAADwAMAAoACgAJAAcABQAFAAQAAQAAAP///f/8//z//P/9//3//f/9//v/+v/5//f/
9v/1//P/8//z//T/9P/0//L/8v/y//L/8//1//b/9//2//b/9f/1//P/8//z//T/9P/0
//T/9P/1//X/9P/0//b/9v/2//b/9v/0//T/8//x//D/8P/x//r/BAAKABIAGAAhAC4A
NwBFAFkAcQCEAJIAkQCKAHwAXwA4ABoABADw/+L/2//U/83/wf+y/6r/pv+m/6f/r/+/
/8v/1f/d/+T/5v/r//D/8v/z//X/9v/3//b/9v/1//X/9f/4//j/+P/4//b/9//3//f/
+f/5//n/+f/4//f/9v/1//X/9f/1//T/9v/2//b/9v/2//b/9v/1//X/9f/1//X/9f/2
//b/9f/z//P/8//z//P/8//0//X/8//y//L/8v/1//X/9f/1//f/9//4//j/9v/2//f/
9//5//n/+v/6//r/+v/6//r/+//7//3//f8AAAEAAgACAAMABQAFAAYACQAKAAsADAAM
AA0ADQANABAAEAASABMAFAAUABQAFQAXABcAGAAZABkAGgAaABsAGQAaABoAGQAbABwA
HAAbABkAGAAYABgAGAAXABUAFAATABMAEgAQAA4ADgANAAwACwAJAAgABgAFAAQAAwAC
AAEAAQABAAAA/v/9//3//P/8//v/+//6//n/+f/4//j/9//2//b/9v/0//T/9P/0//b/
9v/2//b/9v/2//b/9v/2//b/9v/2//j/+P/3//f/9f/1//X/9f/3//j/+P/4//b/9v/2
//b/+P/4//j/+P/2//b/9//3//f/+f/6//r/+v/6//r/+v/8//z//f/9//v/+//9//3/
+//7//v/+//9//3//f/9////AAAAAAAA/v/+//7///8BAAAAAAAAAP7//v/+//7//v/+
//7//v/+//7//v/+//3//f/9//3//f/+//7//v/9//z//P/8//z//P/8//z//P/8//z/
+//7//z//P/7//r/+v/8//z/+f/4//j/+P/6//r/+v/5//n/+f/5//r/+v/6//n/+f/5
//n/+f/5//r/+v/6//n/+f/6//r/+f/4//j/+f/5//f/9//3//f/9//3//f/9//4//j/
+f/5//n/+f/6//r/+v/6//r/+v/4//j/+P/4//j/+P/4//j/+f/7//7/AAAEAAYACAAI
AAcABwAGAAYABwAHAAcACAAJAAoADAAOAAwADAAMAAsABgAEAAQAAwACAAEAAgACAP3/
/P/7//v//P/8//z/+//7//v/+//7//j/9//1//T/9f/z//P/8//y//L/8v/y//T/9P/0
//T/9f/1//X/9P/0//P/8//z//P/8//0//T/9P/0//T/9f/1//T/9P/0//T/9P/0//T/
9P/0//X/8//y//b/+/8CAAoAEAAWAB4AKQA0AD8AUQBlAHsAjACWAJMAiABwAEEAFAAA
APT/3v/Q/8n/vv+x/6f/oP+e/6L/pv+t/7n/y//Z/9//4//o/+z/8f/0//T/8//1//j/
+f/6//r/+f/5//n/+P/4//j/+P/4//n/+f/5//v/+//7//v/+//7//v/+//5//n/+f/4
//j/+P/4//j/+v/6//r/+f/3//f/9//3//f/+P/4//f/9//3//f/9//3//f/+P/5//n/
+P/4//j/9//3//f/9//3//f/+P/4//r/+v/7//v/+f/5//r/+v/+//7//v/+//////8B
AAEAAgADAAQABAAFAAcABwAIAAkACgALAAwADQAPABAAEQASABIAFAAVABYAFgAWABcA
GQAZABoAGwAZABoAGgAbABsAHAAcABsAGQAaABoAGQAbABoAGgAaABoAGQAXABYAEwAT
ABIAEAAOAA4ADQAMAAsACQAIAAYABQAEAAMAAgABAAEAAQAAAP7//f/9//z/+v/5//n/
+P/5//n/+P/4//f/9v/2//b/9v/2//b/9v/0//T/9P/0//b/9v/2//b/9v/2//b/9v/0
//T/8//z//X/9f/1//X/9f/2//b/9v/2//b/9v/2//b/9v/2//b/9v/2//f/9//3//n/
+v/6//r/+v/6//r/+P/4//n/+f/7//v//f/9//v/+//7//v/+//7//v/+//9//7//v/+
//z//P/8//3////+//7//v/+//7//v/+//7//v/+//7//P/8//z//P/9//3//f/9//3/
/v/+//7////+//7//v/8//z//P/8//z//P/8//v/+//8//z/+//8//z//v/+//3//P/8
//z//P/8//z/+//7//v/+//8//r/+v/5//n/+f/5//n/+f/6//r/+v/5//n/+v/6//n/
+P/4//n/+f/5//n/+f/5//v/+//7//v/+v/6//v/+//7//v/+v/6//r/+v/6//r/+v/6
//r/+v/6//r/+v/6//j/+P/4//j/+v/6//r/+v/6//r/+v/6//r/+v/6//v/+//+/wAA
AgAEAAYABgAFAAYABgAHAAkABwAHAAgACQAIAAoADAAMAA4ADgANAAoACAAIAAcABQAF
AAUABAABAP7//f/9//z/+v/6//n/+f/6//v//P/8//v/+f/4//f/9f/1//X/9v/0//T/
9P/0//b/9v/2//f/9//3//b/9v/1//X/9f/1//P/9P/0//T/9P/0//X/9f/0//T/9P/0
//b/9v/2//b/9v/1//X/9P/0//f/AAAIAAwAEgAaACEALAA5AEcAWQBxAIYAkgCVAIwA
fABXACgACAD6/+r/2P/N/8T/uf+r/6L/oP+g/6T/qf+z/8P/1f/d/+H/6P/s/+//9P/2
//X/9f/2//f/+P/6//n/+f/5//j/+P/4//j/+P/5//n/+f/5//n/+f/5//n/+f/5//n/
+f/5//n/+P/6//r/+v/6//j/+P/4//f/9//3//f/9//5//r/+v/5//f/9//3//f/+f/5
//r/+//6//j/9//2//n/+f/5//n/+f/5//r/+v/6//r/+//7//v/+//8//z//v/+//7/
/v//////AQABAAIAAwAEAAQABwAJAAkACgALAAwADQAOAA0ADwAQABEAEgASABQAFQAW
ABYAFgAXABcAFwAYABkAGwAcABwAHQAbABwAHAAbABsAHAAcABsAGwAaABoAGgAcABsA
GQAYABcAFwAWABQAEAAQAA8ADgANAAsACgAIAAcABgAFAAQAAwADAAMAAgAAAP/////+
//7//f/9//z//f/9//z//P/5//j/+P/4//j/+P/4//j/+P/4//j/+P/4//j/+P/4//j/
+P/4//j/9v/2//X/9f/3//f/9//3//f/+P/4//j/+P/4//j/+P/4//j/+P/4//j/+P/5
//n/+f/7//z//P/8//z//P/8//z//P/9//3//f/9////////////////////////////
//8AAAAAAAAAAAAAAAABAAEAAAAAAAAAAAAAAAAAAAAAAAAAAAAAAAAAAAAAAAAA////
/////////wAAAAAAAP3//P/8//z//P/8//z//P/+//7//v/9//3//v/+//3//P/8//7/
/v/9//z//P/8//z//P/8//v/+//7//v//P/6//r/+f/5//v/+//7//v//P/8//z/+//7
//z//P/7//z//P/9//3/+//7//v/+//7//v/+//7//r/+v/7//v/+//7//r/+v/8//z/
/P/8//z//P/8//z//P/8//z//P/6//r/+v/6//r/+v/6//r//P/8//z//P/7//3/AAAC
AAIABAAGAAYABQAFAAQABAAFAAUABQAGAAkACgAMAA4AEAAQABAADwAMAAoACgAJAAcA
BQAFAAQAAQAAAP/////+//7//v/9//3//f/9//3//P/7//n/+P/3//X/9f/1//T/9P/0
//T/9v/2//b/9v/3//f/9//2//b/9f/1//X/9f/1//b/9v/2//b/9v/3//X/9P/0//T/
9v/2//b/9v/4//T/8//z//L/8v/1//7/BgAOABQAHAAlADAAOwBJAFsAcQCEAI4AjwCI
AHgAVQAoAA4A/v/q/9z/0//M/8H/t/+s/6b/pP+m/63/t//D/9H/3f/l/+j/7P/x//L/
9P/1//X/9v/3//j/9v/1//X/9f/2//b/9v/2//f/+f/6//v/+f/5//n/+f/5//n/+f/5
//n/+f/5//j/+P/4//j/+P/4//j/+P/3//f/9//3//f/9//4//j/9//3//f/9//3//f/
9//4//n/+f/4//j/+P/5//n/+f/5//v/+//8//z//P/8//3//f/7//v//P/8//z//P/8
//z//////wEAAQAEAAUABgAGAAUABwAHAAgACQAKAAsADAANAA8AEAARABIAEgAUABUA
FgAWABYAFwAXABcAGAAZABcAGAAYABkAGwAcABwAGwAbABwAHAAbABkAGAAYABgAGAAX
ABUAFAATABMAEgAQABAAEAAPAA4ADQALAAoACAAHAAYABQAEAAMAAwADAAIAAAD/////
/v/+//3//f/8//v/+//6//r/+f/4//j/+P/6//r/+v/6//j/+P/4//j/+v/6//r/+v/4
//j/+P/4//j/+P/3//f/+f/5//n/+f/3//j/+P/4//j/+P/4//j/+v/6//r/+v/6//r/
+//7//3///8AAAAA/v/+//7//v/+//7///////////8BAAEAAwADAAMAAwADAAMAAwAD
AAMABAAEAAQABAAEAAQABQAFAAQABAAEAAIAAgACAAIAAgACAAIAAgACAAIAAgACAAEA
AQABAAEA//8AAAAAAAAAAAAAAQACAAIAAgACAAIAAgACAAIAAQD//wAAAAD///7//v8A
AAAA///+//7//v/+//7//v/9//3//f/9//7//v/+//3//f/9//3//f/9//7//v/+//3/
/f/+//7//f/8//z//f/9/////f/+//3//P/7//r//P/9////AgACAAQABgAIAAoACQAJ
AAgACgALAAsACwAMAA0ADgAQABIAEgASABIAEQAOAAwADAANAAsACQAJAAgABQAEAAMA
AQAAAAAAAAD//////////////v/9//v/+P/3//X/9f/2//j/+f/6//j/+P/4//j/+P/5
//n/+f/4//j/9//3//n/+f/5//r/+v/6//r/+v/5//n/+P/4//j/+P/4//j/+v/6//r/
9//1//T/9P/3/wAACAAMABIAGgAjADAAOwBHAF0AcwCIAJQAlQCOAIIAZQA8AB4ACgD2
/+b/3f/a/9H/xf+4/7D/rP+s/63/tf/D/9H/3f/j/+j/7P/x//T/+P/7//n/+v/9//7/
/P/7//v/+//8//z//P/8//r/+//7//v/+//7//v/+//9//3//f/9//3//f/9//z//P/8
//z//P/8//z//P/7//v/+//7//v/+//8//z/+//7//v/+//7//v/+//8//3//f/8//z/
/P////////////3//f/+//7//v/+//////8BAAEAAgACAAIAAgACAAIAAwADAAUABQAG
AAcACAAIAAsADQANAA4ADwAQABEAEgATABUAFgAXABYAFgAYABkAGgAaABoAGwAbABsA
HAAdAB0AHgAeAB8AHwAgACAAHwAfACAAIAAfAB8AHgAeAB4AHgAdABsAGgAZABkAGAAW
ABIAEgARABAAEQAPAA4ADAALAAoACQAIAAcABwAHAAYABAADAAMAAgAEAAMAAwACAP//
///+//7////+//7//v/+//7//v/+//7//v/+//7//P/8//z//P/8//z//P/8//7//v/9
//3/+//7//v/+//9//7//v/+//7//v/+//7//v/+//7//v8AAAAAAQABAP//AQACAAIA
BAAEAAQABAAEAAQABQAFAAUABQAHAAcABQAFAAUABQAFAAUABQAFAAcACAAIAAgABgAG
AAYABwAHAAYABgAGAAYABgAGAAYABAAEAAQABAAGAAYABgAGAAUABQAFAAUAAwAEAAQA
BAAFAAQABAAEAAIAAgACAAIAAgACAAIAAQABAAIAAgABAAAAAAACAAIAAwACAAIAAgAC
AAIAAgABAP///////wAAAAAAAP////////////////7//v/+//3//f/+//7//f8AAAAA
/v8AAAAAAAAAAP7///8BAAQACAAKAAwADgAMAAsACwAKAAwADQANAA0ADAANAA4AEAAS
ABIAEgASABMAEAAOAA4ACwAJAAcABwAIAAUABAADAAMAAgACAAIA//////////////7/
/f/7//r/+f/3//f/9f/2//b/9v/2//b/9v/2//j/+f/5//n/9v/2//X/9f/1//X/9f/2
//j/+P/4//j/+f/5//j/+P/4//j/+P/4//j/9v/4//f/9f/y//L/9f/6/wQACgAQABgA
IQAqADUAQQBRAGcAgACSAJkAlACKAHcATgAkAAwA+v/o/9v/1P/N/8H/tv+q/6b/pv+p
/63/uf/J/9X/3//k/+j/7f/y//T/9//3//b/+f/8//v/+f/4//f/+P/4//j/+P/6//v/
+//7//n/+f/5//n/+f/5//n/+f/5//n/+f/4//j/+P/4//j/+P/4//j/9//3//f/9//3
//f/+P/4//f/9//3//f/9//3//f/+P/5//n/+P/4//j/+f/5//n/+f/5//n/+v/6//r/
+v/7//v/+//7//z//P/+//7//v/+//////8BAAEAAgADAAQABAAFAAcABwAIAAcACAAJ
AAoADQAPABAAEQAQABAAEgATABQAFAAUABUAFwAXABgAGQAZABoAGgAbABsAHAAcABsA
GQAaABoAGQAZABgAGAAYABoAGQAXABYAEwATABIAEAAQABAADwAOAAsACQAIAAYABwAG
AAUABAABAAEAAQAAAPz/+//7//r//P/7//v/+v/5//n/+P/4//n/+P/4//j/9v/2//b/
9v/2//b/9v/2//b/9v/2//b/9v/2//b/9v/2//b/9f/1//X/9f/1//X/9f/2//b/9v/2
//b/9v/2//j/+P/4//j/+P/4//n/+f/4//n/+f/4//j/+P/4//j/+v/6//v/+//9//3/
//////3//f/9//3//f/9//3//f/9//7//v/+//7//v/+///////+//7//v/+//7//v/+
//7//v/+//7/AAAAAAAAAAD///////////3//v/+//7////+//7//v/+//7//v/+//7/
/v/+//3/+//8//z/+//6//r//P/8//v/+v/6//r//P/8//z/+//7//v/+//8//z//P/7
//v/+//7//v/+//6//r/+v/5//f/+P/4//f/+P/4//n/+f/5//n/+f/5//n/+f/5//n/
+v/6//v/+//7//n/+v/6//j/+P/4//j/+v/6//r/+v/6//r/+v/6//r/+v/6//r/+v/6
//r/+////wIABAAGAAYACAAIAAcABwAGAAYABwAHAAcACAAJAAoADAAOAA4ADAAMAAsA
CAAGAAYABQADAAEAAQAAAP3//v/9//3//P/6//r/+f/5//n/+f/5//j/+f/3//b/9f/z
//P/8//0//T/9P/0//T/9P/0//T/9f/1//X/9P/0//X/9f/1//X/9P/0//P/8v/0//T/
9f/1//T/9P/0//T/9P/0//T/9P/2//P/8f/y//T/+f8AAAYADAAUABwAJwAyAD0ATQBh
AHcAigCSAI8AhABuAEEAFAD+//L/3v/Q/8f/vv+x/6P/nP+g/6T/pP+p/7f/yf/X/9//
4//o/+z/7//y//T/9f/1//b/9f/2//b/9f/1//X/9v/2//b/9v/2//f/9//3//f/9//3
//f/+f/5//n/+f/4//f/9v/0//b/9v/2//b/9v/2//b/9f/1//X/9f/1//X/9v/2//X/
9f/1//X/9f/1//X/9v/3//n/+P/4//j/9//3//f/9//3//f/+P/4//j/+P/5//n/+f/5
//r/+v/+//7//v/+//3//f//////AAABAAIAAgADAAUABQAGAAcACAAJAAoACwANAA4A
DwAQABAAEgATABQAFAAUABUAFwAXABgAGQAXABgAGAAZABkAGgAaABkAGQAaABoAGQAZ
ABgAGAAYABgAFwAVABQAEwATABIAEAAOAA4ADQAMAAkABwAGAAQAAwACAAEAAAD/////
///+//z/+//7//r/+P/3//f/9v/2//f/9//4//X/9P/0//T/9P/0//T/9P/0//T/9P/0
//T/9P/0//T/9P/0//T/9P/2//b/9f/1//X/9f/1//X/8//0//T/9P/0//T/9P/0//b/
9v/2//b/9P/0//X/9f/1//f/+P/4//j/+P/4//j/+P/4//n/+f/5//n/+//7//v/+//7
//v/+//7//v/+//7//z//P/8//7//v/+/////f/8//z//P/+//7//v/+//7//v/+//7/
/v/+//7//v/9//3//f/9//v//P/8//z//f/8//z//P/8//z//P/8//z//P/8//v/+//8
//z/+//4//j/+v/6//v/+v/6//r/+v/6//r/+f/5//n/+f/6//r/+v/5//n/+f/5//n/
+f/6//r/+v/5//f/+P/4//f/9v/2//f/9//3//f/9//3//f/9//3//f/+P/4//n/+f/5
//X/9v/4//j/+P/4//j/+P/4//j/+P/2//b/9v/2//j/+P/4//j/+P/4//j/+P/4//j/
+P/4//j/+P/4//n//f8AAAIABAAEAAYABgAFAAUABAAEAAUABQAFAAYABwAIAAoADAAM
AAoACgAJAAYABgAGAAUAAwABAAEAAAD9//z/+//7//r/+P/4//f/9//5//n/+f/4//f/
9f/0//P/8f/x//H/8v/y//L/8v/y//L/8v/y//P/8//z//L/8v/z//P/8//z//H/8v/y
//L/8v/y//P/8//0//T/9P/0//L/8v/y//L/8v/z//H/8P/w//X/AAAKAA4AEgAYACEA
LgA5AEkAXwB1AIYAjgCNAIIAbgBDABYAAAD0/+L/0v/J/8D/s/+p/6L/oP+i/6b/q/+1
/8X/0//b/9//5v/q/+v/8P/0//P/8f/y//X/9v/2//X/9f/1//b/9v/2//b/9v/3//f/
9//3//f/9//3//f/9//3//f/9//3//f/9v/0//T/9P/0//b/9v/2//X/8//z//P/8//z
//T/9P/z//X/9f/1//X/8//z//T/9f/3//b/9v/2//X/9f/1//X/9//3//j/+P/4//j/
+f/5//f/9//4//j/+//8//3//v/9//3///////7///8AAAAAAQADAAMABAAFAAYABwAI
AAsADQAOAA8AEAAQABIAEwASABIAEgATABUAFQAWABcAFQAWABYAFwAZABoAGgAZABcA
GAAYABcAGQAYABgAGAAWABUAEwASABMAEwASABAADAAMAAsACgALAAkACAAGAAMAAgAB
AAAAAQABAAEAAAD8//v/+//6//r/+f/5//j/9//3//b/9v/3//b/9v/2//b/9v/2//b/
9P/0//T/9P/0//T/9P/0//T/9P/0//T/9v/2//X/9f/1//X/9f/1//X/9v/2//b/9v/2
//b/9v/4//j/+P/4//j/+P/5//n/9//5//r/+v/8//z//P/8//z//P/9//3//f/9////
/////////////wEAAQABAAEA//8AAAAAAAACAAIAAgADAAMAAgACAAIAAgACAAIAAgAC
AAIAAgACAAIAAgACAAIAAQABAAEAAQAAAAAA///+//7//v///wAA/v/+//7//v/+//7/
/v/9////AAAAAP///P/8//7//v/9//z//P/8//z//P/8//v/+//7//v//P/8//z/+//7
//n/+f/5//n/+v/6//r/+f/7//z//P/7//r/+v/7//v/+f/5//n/+f/7//v/+//7//v/
+v/6//n/+f/5//r/+v/6//r/+v/6//j/+P/5//v//v8AAAIABAAGAAYABQAFAAQABAAF
AAUABQAGAAcACAALAA4ADwAQAA4ADQAKAAgACAAHAAUAAwADAAIA///+//v/+//6//r/
/P/7//v/+//9//3//P/7//j/9v/0//H/8//z//T/9P/y//L/8v/y//T/9P/1//X/8//y
//L/8f/z//P/8//z//T/9P/0//T/8v/z//P/8v/0//T/9P/0//L/8v/y//L/7//r/+z/
7v/x//b/AAAIAAwAEgAbACYAMQA9AE8AZQB4AIgAjwCIAIAAawBEACAACAD0/+T/2//U
/8v/wf+2/6z/qP+o/6f/rf+3/8P/z//Z/+D/5v/r//D/8v/z//X/9P/z//b/9v/1//X/
9f/2//b/9v/2//T/9f/1//X/9f/1//X/9f/1//X/9f/1//X/9f/1//T/9P/0//T/9P/0
//T/9P/z//X/9f/1//X/8//0//T/8//z//P/8//z//P/8//0//X/8//y//L/8v/1//X/
9f/1//X/9f/2//b/9v/2//f/9//3//f/+P/4//j/+P/4//j/+//7//3//f/+////AAAA
AAEAAwADAAQAAwAEAAUABgAHAAkACgALAAwADAAOAA8ADgAOAA4ADwARABEAEgATABEA
EgASABMAEwAUABQAEwAVABYAFgAVABMAEgASABIAEgARAA8ADgANAA0ADAAKAAoACgAJ
AAgACQAHAAYABAADAAIAAQAAAP3//f/9//z//P/7//v/+v/4//f/9//2//X/9f/0//T/
8//y//L/8v/0//T/9P/0//T/9P/0//T/8v/y//L/8v/0//T/9P/0//L/8v/x//H/8//z
//P/8//1//b/9v/2//T/9P/0//T/9v/2//b/9v/0//T/9f/1//P/9f/2//b/+P/4//j/
+P/4//j/+f/5//f/9//5//n/+//7//v/+//7//v/+//7//v//P/8//z/+v/6//r/+//7
//r/+v/6//r/+v/6//r//P/8//z//P/7//r/+f/4//n/+f/5//n/+f/6//r/+v/5//j/
+P/4//j/+P/4//j/+P/4//j/9//1//b/9v/1//b/9v/4//j/9f/0//T/9P/0//T/9P/z
//P/8//z//T/8v/y//H/8f/z//P/8//z//L/9P/0//L/8v/y//L/8v/z//X/+P/4//r/
/P/+//////8AAAAA/v/////////+////AAACAAYABgAGAAYABwAEAAIAAgD///3/+//7
//r/9//2//X/9f/0//T/9P/z//P/8//z//P/8v/x/+//7v/t/+v/6//p/+r/6v/q/+r/
6v/q/+r/7P/t/+3/7f/q/+r/6f/p/+v/6//r/+z/6v/q/+r/6v/r/+v/6v/q/+j/6P/o
/+j/6P/o/+j/6f/n/+L/4v/l/+z/9P/6/wIACgARABwAJwAzAEMAWQBuAIAAhwCCAHgA
ZwBGAB4ABgDy/97/1f/O/8P/uf+w/6b/nv+a/5n/n/+r/7f/wf/P/9b/3P/h/+T/5P/l
/+n/5v/n/+j/6v/p/+n/6f/q/+r/6v/q/+r/6//r/+v/6//r/+v/6//p/+n/6f/p/+n/
6f/p/+j/6P/o/+j/6P/o/+j/6P/n/+n/6f/p/+n/6P/o/+f/5f/n/+f/5//n/+f/5//o
/+n/5//m/+b/5v/p/+n/6f/p/+n/6f/q/+r/6v/q/+v/6//p/+n/6v/q/+z/7P/s/+z/
7//v//H/8f/w//H/8v/y//X/9//3//j/+f/6//v//P/7//3//v///wAAAAACAAMABAAE
AAQABQAFAAUABgAHAAcACAAIAAkABwAIAAgABwAJAAoACgAJAAkACAAIAAgACAAHAAUA
BAADAAMAAgAAAP7//v/9//z/+f/3//b/9P/1//T/8//y/+//7//v/+7/7P/r/+v/6v/q
/+n/6f/o/+n/6f/o/+j/6f/o/+j/6P/o/+j/6P/o/+b/5v/m/+b/5P/k/+T/5P/k/+T/
5P/k/+b/5v/l/+X/5f/l/+X/5f/l/+b/5v/m/+j/6P/o/+j/5v/m/+b/5v/m/+b/5//n
/+f/6f/q/+r/6P/o/+j/6P/p/+r/7P/t/+3/7f/v/+//7//v/+//7//t/+3/7f/t/+3/
7v/u/+7/8P/w//D/8f/x//D/8P/w//D/8P/w//D/8P/w//D/8P/u/+7/7v/u/+3/7f/t
/+3/7f/u/+7/7v/t/+z/7P/s/+z/7P/s/+z/7v/u/+7/7f/r/+z/7P/r/+z/7P/u/+7/
6//q/+r/6v/s/+z/7P/r/+v/6//r/+z/7P/s/+v/6//r/+v/6//r/+r/6v/q/+n/6//s
/+z/6//o/+j/6f/p/+n/6f/p/+n/6f/p/+n/6f/o/+j/6f/p/+v/6//s/+r/6P/o/+j/
6P/q/+r/6//t//L/9P/2//j/+f/4//b/9f/2//b/9//3//f/+P/5//r//P/+//7//v/8
//v/+P/2//b/9f/z//H/8//y/+//7v/t/+3/7P/s/+r/6f/p/+n/6f/p/+j/5//l/+T/
4//h/+P/4//k/+T/5P/k/+T/5P/i/+L/4//j/+P/4v/i/+H/4f/h/+H/4f/k/+T/5P/k
/+L/4//j/+L/4v/i/+L/4v/i/+L/4v/i/+H/3//e/+D/5//w//j//v8EAAoAFQAgACsA
PQBRAGcAfACEAH8AdABeADEAAgDu/+L/0P/A/7f/rP+f/5X/jP+K/5D/lP+Z/6X/tf/D
/8n/zf/S/9j/3f/g/+L/4f/h/+D/4f/g/+L/4f/h/+H/5P/k/+T/5P/k/+X/5f/l/+P/
5f/j/w==
         </WaveFormData>
      </LeadData>
      <LeadData>
         <LeadByteCountTotal>10000</LeadByteCountTotal>
         <LeadTimeOffset>0</LeadTimeOffset>
         <LeadSampleCountTotal>5000</LeadSampleCountTotal>
         <LeadAmplitudeUnitsPerBit>4.88</LeadAmplitudeUnitsPerBit>
         <LeadAmplitudeUnits>��V</LeadAmplitudeUnits>
         <LeadHighLimit>2147483647</LeadHighLimit>
         <LeadLowLimit>268435456</LeadLowLimit>
         <LeadID>V1</LeadID>
         <LeadOffsetFirstSample>0</LeadOffsetFirstSample>
         <FirstSampleBaseline>0</FirstSampleBaseline>
         <LeadSampleSize>2</LeadSampleSize>
         <LeadOff>FALSE</LeadOff>
         <BaselineSway>FALSE</BaselineSway>
         <ExcessiveACNoise>FALSE</ExcessiveACNoise>
         <MuscleNoise>FALSE</MuscleNoise>
         <LeadDataCRC32>706318188</LeadDataCRC32>
         <WaveFormData>
/P/8//z//P/8//z//P/8//7//v/+//7/AAAAAAAAAAAAAAAAAAAAAAAAAAAAAAAAAgAC
AAIAAgACAAIAAgACAAIAAgACAAIABAAEAAQABAAEAAQABAAEAAQABAAEAAQABAAEAAQA
BAACAAIAAgACAAIAAgACAAIAAgACAAIAAgAAAAAAAAAAAAAAAAAAAAAAAAAAAAAAAAAA
AAAAAAAAAP7//v/+//7//P/8//z//P/8//z//P/8//z//P/8//z//P/8//z//P/8//z/
/P/8//z//P/8//z/+v/6//r/+v/8//z//P/8//r/+v/6//r/+v/6//r/+v/6//r/+v/6
//r/+v/6//r/+v/6//r/+v/6//r/+v/6//j/+P/4//j/+P/4//j/+P/6//r/+v/6//r/
+v/6//r/+P/4//r/+//+////AQABAAAAAQACAAMABQAFAAUABQAEAAMAAgABAP7//f/5
//b/8//z//L/8f/x//L/8v/z//P/8//z//H/8//0//T/9P/2//b/9//4//j/+P/4//j/
9//3//f/9v/2//f/9//3//f/9//3//f/9//3//f/9//3//f/9//3//j/+P/4//j/+P/4
//j/+P/4//f/9//4//b/9f/1//X/9f/0//b/+v///wMACQAOABAADQAIAP7/+f/8////
BAANABkAKABBAF4AaABZADcAJgAuAC4AFQDz/9f/vf+i/5T/kf+Y/6b/sf+9/8j/0v/b
/+X/8P/1//r//f///wMABAADAAMAAwADAAQABgAHAAcABwAGAAYABgAGAAYABwAHAAcA
BwAHAAcACAAIAAgACAAIAAgACQAJAAkACQAJAAoACgAKAAoACgAKAAgACAAIAAkACwAL
AAwADAAMAAwADAAMAAsACwALAAwADAAMAAwADAAMAAwADAAMAAsACwAKAAoACwALAAsA
CwAMAAwADAAMAAwADAALAAsADAAMAAsACwAJAAkACQAJAAkACAAIAAgACAAHAAcABgAF
AAQAAwADAAMAAgAAAP///v/9//z//P/7//v/+v/5//j/9v/1//X/9f/1//T/8//z//P/
8v/y//L/8f/x//D/8P/w//H/8f/z//P/9P/0//f/9//4//j/+P/5//r/+v/7//v//P/8
//z//P/9//3//f/9//7//v/+//7//v/+//z//P/8//z//////////////////v/+/wAA
AAAAAAAA/v////////////////8AAAIAAgACAAIAAAABAAEAAAAAAAEAAQACAAIAAgAC
AAIAAgADAAMAAwADAAMABAAEAAQABAAEAAMAAQABAAEAAAACAAMABAAEAAMAAgACAAIA
AgACAAEAAQABAAEAAQABAAEAAQABAAEA///+//7//v8AAAAAAAD+//7//v/+//7//v/+
//7//v/+//3//f/9//3//f/9//3//f/8//v/+//8//z/+//7//z//P/8//v/+//7//v/
+//7//v/+//7//v/+//7//v/+//7//v/+//7//v/+//7//v/+//7//r/+v/6//r/+v/6
//r/+v/6//r/+v/6//r/+f/5//n/+v/6//r/+v/5//n/+P/4//n/+P/4//j/+P/4//j/
+f/5//n/+f/4//j/9v/2//b/9v/2//b/9v/2//b/9v/2//b/+P/6//v//P/7//3//f/+
/wEAAgADAAMAAwADAAMAAgD///7//f/8//v/9//0//H/8f/w/+//7//y//L/8//z//P/
8//x//H/8P/w//D/8v/y//P/9P/0//T/9P/0//P/9f/1//T/9P/1//X/9f/1//P/8//z
//P/8//z//P/8//z//P/8//0//T/9P/0//T/9v/2//b/9v/1//X/9v/2//X/9f/1//X/
9v/4//z/AQAHAA0AEAAQAA0ABgAAAAMACgANABgAJQAzAEYAWQBcAEYAIQAHAP7/9v/m
/9X/vf+j/4//iP+K/5X/pP+w/7n/w//Q/9r/4//r//L/9//6//v//f/9/wAAAQABAAEA
AQAAAAAAAQABAAEAAgACAAIAAgACAAMAAwADAAMAAwADAAQABgAGAAYABgAEAAUABQAF
AAUABQAGAAYABgAGAAYABgAIAAgACAAJAAcABwAIAAgACAAIAAgACAAJAAkACQAKAAoA
CgAKAAoACgAKAAoACgALAAsACgAKAAkACQAJAAkADAAMAAwADAAMAAwACwALAAoACgAJ
AAkACQAJAAkACQAJAAgACAAIAAgABwAHAAYABQAEAAMAAwABAAAA/v/9//7//f/8//z/
+f/5//j/9//4//b/9f/1//X/9f/0//P/8//z//L/8v/0//P/8//y//D/8P/x//H/8//z
//T/9P/3//f/+P/4//j/+f/6//r/+//7//z//P/8//z//f/9//v/+//8//z//P/8//z/
/P/8//z//P/8//v/+//7//v/+//7//r/+v/7//z//f/+//z//f/9//3//f/9//3//v/+
//7//v/+//7///////7//v//////AAAAAAAAAAAAAAAAAQABAAEAAQABAAIAAgACAAIA
AgABAAMAAwADAAIAAgADAAQABAADAAIAAgACAAIAAgABAAEAAQABAAEAAQABAAEAAQAB
AP///v/+//7//v/+//7//P/8//z//P/8//z//P/8//z//P/7//v/+//7//v/+//7//v/
+v/5//n/+v/6//n/+f/6//r/+v/5//n/+f/5//n/+f/5//n/+f/5//n/+f/5//n/+f/5
//n/+f/5//n/+f/5//n/+f/4//r/+v/6//r/+P/4//j/+P/4//j/+P/4//f/9//3//j/
+P/4//j/9//5//j/+P/5//j/+P/4//j/9v/2//f/9//3//f/+P/4//j/+P/4//j/9v/2
//b/9v/2//b/9v/2//j/+P/4//j/+P/4//j/+P/2//b/9v/2//b/9v/2//b/+P/5//r/
+//7//v//P/9//7/////////AQABAAAA///+//3//P/7//n/9v/z//P/8f/v/+7/7v/w
//H/8f/x//H/7//v//D/8P/w//L/8v/x//L/8v/y//T/9P/z//P/8//y//L/8//x//H/
8f/x//H/8f/x//H/8//z//P/8//x//H/8v/y//L/8v/y//L/8v/y//L/8f/z//T/9P/z
//H/8f/x//L/9P/4//3/AQAHAAwADgANAAgAAAD9/wIABwAOABkAJwA2AEsAWgBUADUA
EwAEAP7/8P/f/8v/r/+X/4r/hv+N/5r/qP+z/73/yP/U/9//5//u//X/+P/5//n//f/+
////AQD/////AAAAAAEAAQABAAIAAgACAAIAAgADAAMAAwADAAMAAwAEAAQABAAEAAQA
BAAFAAUABQAFAAUABgAGAAYABgAGAAYABAAEAAQABQAHAAcACAAIAAYABgAGAAYABQAF
AAUABgAIAAgACAAIAAgACAAIAAgACQAJAAgACAAJAAkACQAJAAgACAAIAAgACgAKAAkA
CQAIAAgABwAHAAkACQAJAAkABwAGAAYABgAGAAUABQAEAAMAAgABAAEAAQAAAP7//f/+
//3//P/8//n/+f/4//f/+P/2//X/9f/z//P/8v/x//H/8f/w//D/8v/x//H/8P/w//D/
8f/x//H/8f/y//L/9f/1//b/9v/2//f/+P/4//n/+f/6//r/+P/4//n/+f/7//v//P/8
//z//P/8//z//P/8//z//P/7//v/+//7//v/+//6//r//P/8//z//P/6//v/+//7//3/
/f/9//7//P/8//z//P/8//3//f/8//z//f/9//7//v/+//7//v/+//////////////8A
AAAAAAAAAAAA///////////+/wAAAQACAAIAAQAAAAAAAAAAAAAA////////////////
/f/9//3//f/9//z//P/8//z//P/8//r//P/8//z//P/6//r/+v/6//z/+//7//v/+//7
//v/+//7//r/+f/5//r/+v/5//n/+P/4//j/9//3//f/9//3//f/9//3//f/9//3//f/
9//3//f/9//3//f/9//3//f/9//3//f/9v/2//b/9v/2//b/9v/2//b/+P/4//j/+P/3
//f/9//4//b/9v/2//X/9f/0//T/9f/2//b/9v/2//b/9v/3//f/9f/3//b/9v/2//b/
9v/2//b/9v/2//b/9v/2//b/9v/2//b/9v/2//b/9v/2//b/9v/2//b/9v/2//j/+f/6
//v//f/9//7///8AAAEAAQABAAEAAQAAAAEAAAD///7////7//j/9f/0//L/8P/v//D/
8P/x//H/8//z//H/8f/w//D/8P/y//T/9f/2//b/9v/2//b/9f/1//X/9P/0//P/8//z
//P/9f/1//X/9f/1//X/9f/1//X/9f/1//b/9v/2//b/9v/2//b/9v/2//X/9f/2//b/
9f/1//X/9f/4//j/+v///wUACwAQABIADwAIAP7//f/+/wMACgAVACMANgBPAGAAWgA/
AB8AFgAYAAwA9f/d/8H/p/+W/5D/k/+c/6r/t//B/8r/1v/h/+v/8v/3//r//f///wEA
AgAFAAUABQAFAAQABgAHAAcABwAGAAYABgAGAAYABwAHAAcACQAJAAkACgAKAAoACgAK
AAoACwALAAsACwALAAwADAAKAAoACgAKAAwADAAMAA0ACwALAAwADAAMAAwADAAMAA0A
DQANAA4ADAAMAAwADAAOAA4ADgAOAA8ADwAOAA4ADwAPAA8ADwAQABAAEAAQAA4ADgAN
AA0ADgAOAA0ADQANAA0ADQANAA0ADAAMAAwADAALAAsACgAJAAgABwAHAAcABgAEAAMA
BAADAAIAAgABAAEAAAD///7//P/7//v/+f/5//j/9//3//f/9v/2//j/9//3//b/+P/4
//n/+f/5//n/+v/6//v/+//8//z/+v/7//z//P/9//3//v/+//7//v///////////wAA
AAACAAIAAgACAAIAAgACAAIABQAFAAUABQADAAMAAgACAAQABAAEAAQAAgADAAMAAwAF
AAUABQAGAAYABgAGAAYABgAHAAcABgAGAAcABwAIAAgACAAIAAgACAAJAAkACQAJAAkA
CgAKAAgACAAIAAcACQAJAAkACAAGAAcACAAIAAkACAAIAAgABgAGAAUABQAHAAcABwAH
AAcABwAHAAcABQAEAAQABAAEAAQABAACAAQABAAEAAQABAAEAAQABAACAAEAAQABAAEA
AQABAAEAAwACAAEAAQACAAIAAQABAAAAAAAAAP////////////8BAAEAAQABAP//////
////AQABAAEAAQABAAEAAQABAAEAAQABAAAAAAAAAAAAAAD+//7//v/+//7//v/+//7/
/f/9//3//v8AAAAAAAD/////AAD+//7//v/+//7//v/+/wAAAQAEAAUABwAHAAYABwAI
AAkACQAJAAkACQAKAAkACAAHAAQAAwD///z/+f/5//j/9//3//j/+P/5//f/9//3//X/
8//0//T/9P/2//b/9//4//r/+v/6//r/+//7//v/+v/4//n/+f/5//n/+f/5//n/+//7
//v/+//7//v/+//7//r/+v/6//r/+P/4//j/+P/6//n/+f/6//r/+f/5//n/+f/6//z/
/v8DAAkADQASABIAEQAKAAAA/f/+/wEABgAPABsAKgBFAF4AagBbADsALAA0ADQAGwD7
/+P/x/+o/5j/l/+e/6j/t//D/8z/1v/h/+v/9P/7//7//f8BAAUABgAFAAUABwAHAAYA
BgAHAAcABwAKAAoACgAKAAoACwALAAsACgAJAAgACAAGAAYABgAGAAYABwAHAAcABwAH
AAgACAAIAAgACAAIAAgACAAIAAkACQAJAAoACgAKAAoACgAKAAkACQAJAAoACgAKAAoA
CgAKAAoACgAKAAsACwAKAAoACwALAAsACwAKAAoACgAKAAwADAALAAsADAAMAAsACwAL
AAsACwALAAsACgAKAAoACAAHAAcABgAFAAQAAwADAAEAAAD+//3//v/9//z//P/7//v/
+v/5//j/9v/1//X/9f/1//T/8//z//P/8v/y//T/8//z//L/8P/w//H/8f/z//P/9P/0
//f/9//4//j/+P/5//r/+v/7//v//P/8//z//P/9//3//f/9//7//v/+//7//v/+//7/
/v/+//7///////////8BAAEAAAAAAAAAAAAAAAAAAAABAAEAAQABAAEAAQACAAIAAgAC
AAIAAgADAAMAAgACAAMAAwAEAAQABAAEAAQAAgADAAMAAwADAAMABAAEAAIAAgACAAEA
AwADAAMAAgAAAAEAAgACAAEAAAAAAAAAAAAAAP////8BAAEAAQABAP/////////////+
//7//v/+//7//v/8//7//v/+//7//P/8//z//P/8//v/+//7//v/+//7//v//f/8//v/
+//8//z/+//7//r/+v/6//n/+//7//v/+//5//n/+f/5//v/+//7//v/+f/5//n/+f/5
//n/+f/5//n/+f/5//j/+P/4//j/+P/6//r/+v/6//j/+P/4//j/+f/5//n/+v/4//j/
+v/4//j/+P/4//j/+P/6//v//P/9//////8AAAEAAgADAAEAAQABAAEAAgABAAAA///8
//v/9//0//H/8f/w/+//7f/u/+7/7//x//H/8f/v/+//8P/w//D/8v/y//P/9P/0//T/
9P/0//H/8f/x//D/8v/z//P/8//x//H/8f/x//P/8//z//P/8f/x//H/8f/y//L/8v/y
//T/9P/0//T/8v/x//H/8v/y//H/8f/x//P/9P/y//T/+f///wMACAAMAAsACAAAAPn/
+v///wQACwATACAANwBSAF4AUwAzABYAEgASAAEA6f/R/7f/mv+K/4f/jv+a/6f/s/++
/8j/0//d/+b/7//0//f/+f/7//z//f////3//f8AAAAAAQABAAEAAAAAAAAAAAACAAMA
AwADAAMAAwADAAQAAgACAAIAAgAEAAUABQAFAAMAAwAEAAQABgAGAAYABgAGAAYABgAH
AAUABQAGAAYABgAGAAYABgAHAAcABwAIAAYABgAGAAYABgAGAAYABgAHAAcABgAGAAkA
CQAJAAkACgAKAAoACgAIAAgABwAHAAoACgAJAAkACQAJAAkACQAHAAYABgAGAAYABQAF
AAQAAwACAAEAAQD///7//P/7//z/+//6//r/9//3//b/9f/0//L/8f/x//P/8//y//H/
7//v/+7/7v/u/+3/7f/s/+z/7P/t/+3/7//v//D/8P/x//H/8v/y//L/8//0//T/9f/1
//b/9v/2//b/9//3//f/9//4//j/+P/4//j/+P/4//j/+P/4//n/+f/5//n/+f/5//j/
+P/4//j/+P/4//j/+f/5//n/+f/5//n/+v/6//r/+v/6//r/+//7//r/+v/7//v//P/+
//7//v/+//z//f/9//3//f/9//7//v8AAAAAAAD///////////7//P/9//7//v////7/
/v/+//7//v/9//3//f/9//3//f/9//3//f/9//3//P/8//z/+v/6//r/+P/6//r/+v/6
//r/+v/6//r/+v/5//n/+f/3//f/9//3//n/+P/3//f/+P/4//f/9//4//j/+P/3//f/
9//3//f/9//3//f/9//3//f/9//3//X/9f/1//X/9f/1//X/9f/3//f/9//2//T/9P/0
//T/9P/0//T/9P/2//b/9v/2//P/8//z//T/9P/0//T/8//1//T/9P/1//b/9v/2//b/
9P/0//X/9f/1//X/9P/y//T/9P/0//T/8v/y//L/8v/0//T/9P/0//T/9P/0//T/9P/0
//T/9P/2//f/+P/5//v/+//8//3//v/////////9//3//P/7//j/9//2//X/8//w/+3/
7f/u/+3/7f/u/+7/7//v/+//7//t/+3/7v/u/+7/8P/w//H/8v/y//L/8v/y//H/8f/x
//D/8P/x//H/8f/x//H/8f/x//H/8f/z//P/8//z//H/8f/y//L/8v/y//L/8v/y//L/
8v/x//H/8v/y//H/8//z//P/9P/2//j//f8FAAkADgAQAA0ABAD+////BgALABQAHwAv
AEIAVQBcAEgAIwAHAPz/9v/o/9f/v/+h/43/hv+G/4//oP+u/7n/w//O/9j/4f/p//D/
9f/6//3//f///wAA////////AQACAAAAAQABAAEAAgACAAIAAgACAAMAAwADAAMAAwAD
AAQABAAEAAQABAAEAAUABQAFAAUABQAGAAYABgAGAAYABgAIAAgACAAJAAcABwAIAAgA
CAAIAAgACAAJAAkACQAKAAoACgAKAAoACgAKAAoACgALAAsACgAKAAsACwALAAsADAAM
AAwADAAMAAwACwALAAwADAALAAsACwALAAsACwALAAoACgAKAAgABwAHAAYABQAEAAMA
AwABAAAA/v/9//7//f/8//z/+//7//r/+f/6//j/9//3//X/9f/0//P/8//z//L/8v/y
//H/8f/w//L/8v/z//P/9f/1//b/9v/3//f/+P/4//j/+f/6//r/+//7//z//P/8//z/
/f/9//3//f/+//7//P/8//z//P/8//z//P/8//3//f/9//3//f/9//z//P/8//z//P/8
//z//f/9//3//f/9//3//v/+//7//v/+//7///////7//v//////AAAAAAAAAAAAAAAA
AQABAAEA/////wAAAAACAAIAAgABAAMAAwADAAIAAAABAAIAAgABAAAAAAAAAAEAAgAC
AAMAAwADAAMAAwADAAMAAwADAAEAAAAAAAAAAAAAAAAA/v/+//7//v/+//7//v/+//7/
/v/9//3//f/9//3//f/9//3//P/7//v//P/8//v/+//6//r/+v/5//n/+f/5//n/+f/5
//n/+f/5//n/+f/5//n/+f/5//n/+f/5//n/+f/5//n/+f/4//j/+P/4//j/+v/6//r/
+v/4//j/+P/4//f/9//3//j/+v/6//r/+f/5//j/+P/5//j/+P/4//j/+P/4//n/+f/5
//f/+P/4//j/+P/4//j/+P/4//j/+P/4//j/+P/4//j/+P/4//j/9v/2//b/9v/4//j/
+P/4//b/9v/2//b/+P/5//r/+//9//3//v///wAAAQABAAEAAQABAAAA///+//3//P/7
//f/9P/x//H/8P/v/+//8P/w//H/8f/x//H/7//v//D/8P/w//L/8v/1//b/9v/2//T/
9P/z//P/8//y//L/8//x//H/8f/x//P/8//z//P/8//z//P/8//z//P/9P/0//T/9P/0
//T/9P/0//T/8//z//T/9P/z//X/9f/1//b/9v/4//3/BQALAA4AEAANAAYAAAABAAQA
CwASAB0AKwA+AFMAXABOACsAEQAGAP7/8P/d/8f/qf+T/4j/iv+R/57/rP+3/8H/zv/a
/+P/6//w//f/+v/9//3///8CAAMAAwABAAMABAAEAAUABQAFAAQABAAEAAQABAAFAAUA
BQADAAMAAwAEAAQABAAEAAQABgAHAAcABwAFAAUABgAGAAgACAAIAAgACAAIAAgACQAJ
AAkACgAKAAgACAAIAAgACQAJAAkACgAKAAoACgAKAAoACgAKAAoACQAJAAgACAALAAsA
CwALAAoACgAKAAoACgAKAAkACQAKAAoACQAJAAkACQAJAAkACQAIAAgACAAGAAUABQAE
AAMAAgABAAEAAQAAAP7//f/8//v/+v/6//n/+f/4//f/+P/2//X/9f/z//P/8v/x//P/
8//y//L/8v/x//H/8P/w//D/8f/x//H/8f/y//L/9f/1//b/9v/2//f/+P/4//n/+f/6
//r/+v/6//v/+//5//n/+v/6//r/+v/6//r/+v/6//r/+v/7//v/+//7//v/+//6//r/
+v/6//r/+v/6//v/+//7//n/+f/5//r/+v/6//r/+v/6//v/+//6//r/+//7//z//P/8
//z//P/8//3//f/9//3//f/+//7//v/+//7//f/////////+//z//f/+//7//f/8//z/
/P/8//z/+//7//3//f/9//3//P/7//r/+f/5//j/+P/4//j/+P/4//b/9v/2//b/9v/0
//T/9P/0//T/8//z//P/8//z//P/8//1//T/8//z//T/9P/z//P/8v/y//L/8f/x//H/
8f/x//P/8//z//P/8//z//P/8//x//H/8f/x//H/8f/x//H/8f/x//H/8P/w//D/8P/w
//L/8v/y//L/8v/y//L/8v/v/+//7//w//L/8v/y//H/8f/w//D/8f/w//D/8P/w//D/
8P/x//H/8f/x//L/8v/w//D/8P/w//D/8P/w//L/8//0//X/9//3//j/+f/6//v/+//7
//v/+//6//n/+P/5//j/9//z/+7/6//r/+r/6f/p/+r/6v/r/+v/6//r/+n/6f/q/+r/
6v/s/+z/7f/u/+7/7v/u//D/7//v/+//7v/u/+//7//t/+3/7f/t/+3/7f/t/+3/7f/t
/+3/7f/t/+7/7v/u/+7/7v/u/+7/8P/w/+//7//w//D/7//v/+3/7f/u/+7/8P/z//n/
//8EAAYABwACAPj/8f/y//X/+P8BAA0AGgAxAE4AXgBXADcAHgAiACgAFQD1/9n/v/+g
/4z/if+O/5j/o/+x/7r/xP/P/9v/5P/r//D/8f/z//X/+P/5//n/+//7//r/+v/7//v/
+//8//z//P/8//z//f/9//3/+//7//v//P/+//7//v/+//7//////////////wAAAAAA
AAAAAAAAAAAAAAAAAAEA/////wAAAAAAAAAAAAAAAAEAAQABAAIAAgACAAIAAgAAAAAA
AAAAAAEAAQAAAAAAAQABAAEAAQACAAIAAgACAAQABAADAAMAAgACAAEAAQABAAEAAQAB
AP///v/+//7//v/9//3//P/7//r/+f/5//f/9v/0//P/9P/z//L/8v/v/+//7v/t/+7/
7P/r/+v/6//r/+r/6f/n/+f/5v/m/+T/4//j/+L/5P/k/+X/5f/l/+X/5v/m/+n/6f/q
/+r/6P/p/+r/6v/r/+v/7P/s/+z/7P/t/+3/7f/t/+7/7v/w//D/8P/w/+7/7v/u/+7/
7//v/+//7//v/+//7v/u//D/8P/w//D/8P/x//H/8f/x//H/8f/y//P/9P/1//b/9v/3
//f/9v/0//X/9f/2//b/9v/2//b/+P/5//n/+f/3//f/+P/4//b/9v/2//X/9f/1//X/
9P/0//X/9v/2//P/8v/y//L/9P/0//P/8//z//P/8//z//P/8//z//P/8//y//L/8v/w
//D/8P/u//D/8P/w//D/8P/w//D/8P/w/+//7//v/+//7//v/+//7//u/+3/7f/u/+7/
7f/t/+z/7P/s/+v/7f/t/+3/7f/t/+3/7f/t/+v/6//r/+v/7f/t/+3/7f/r/+v/6//r
/+v/6//r/+r/7P/s/+z/7P/q/+r/6v/q/+r/6v/o/+j/6P/o/+j/6P/o/+r/6//s/+3/
7//v//D/8f/y//P/8//z//P/8//0//P/8v/x//D/7//r/+j/4//j/+L/4f/h/+L/4v/j
/+P/4//j/+H/4f/i/+L/4v/k/+T/5f/m/+b/5v/m/+b/5f/l/+X/5P/k/+X/5f/l/+X/
5f/l/+X/4//j/+P/4//l/+X/5f/l/+T/5P/k/+T/5P/k/+T/5P/m/+X/5f/m/+b/5f/l
/+X/4//k/+T/5v/p/+//9f/6//7////6//D/6f/q/+v/7v/1//3/CgAfADwAVABTADcA
GAAUABoADwDx/9P/t/+c/4b/f/+A/4j/l/+j/6z/tv/B/8v/1v/f/+T/5//p/+v/7P/v
/+//7//v//D/8P/x//H/8f/w//D/8P/w//L/8//z//P/8f/x//H/8v/y//L/8v/y//L/
8//z//P/8//z//T/9P/0//T/9P/0//T/9P/0//X/9f/1//b/9v/2//b/9v/2//X/9f/1
//b/9P/0//T/9P/0//T/9P/0//X/9f/0//T/9f/1//X/9f/2//b/9v/2//b/9v/1//X/
9v/2//X/9f/z//P/8//z//P/8v/y//L/8v/x//H/8P/v/+7/7f/t/+v/6v/o/+f/5v/l
/+T/5P/j/+P/4v/h/+L/4P/f/9//3f/d/9z/2//b/9v/2v/a/9r/2f/Z/9j/2P/Y/9n/
2f/b/9v/3P/c/93/3f/e/97/3v/f/+D/4P/h/+H/4v/i/+L/4v/j/+P/4//j/+T/5P/k
/+T/5P/k/+T/5P/k/+T/5f/l/+X/5f/l/+X/5P/k/+b/5v/m/+b/5P/l/+X/5f/n/+f/
5//o/+b/5v/m/+b/5v/n/+f/5v/m/+f/5//o/+j/6P/o/+j/6P/p/+n/6f/p/+n/6v/q
/+j/6P/o/+f/5//n/+f/5v/m/+f/6P/o/+f/5v/m/+b/6P/o/+f/5//l/+X/5f/l/+X/
5f/l/+X/5f/k/+T/5P/k/+T/5P/i/+L/4v/i/+L/4v/i/+L/4v/i/+H/4f/h/9//3//f
/9//4f/g/9//3//g/+D/3//f/97/3v/e/93/3f/d/93/3f/d/93/3f/d/93/3f/d/93/
2//b/9v/2//b/9v/2//b/93/3f/d/9z/2v/a/9r/2v/a/9r/2v/a/9z/3P/c/9z/2f/Z
/9n/2v/a/9r/2v/Z/9v/2v/a/9v/2//a/9n/2P/Y/9j/2f/Z/9n/2f/Y/9j/2P/Y/9j/
2P/Y/9j/2P/a/9v/3P/d/9//3//g/+H/4v/h/+H/4f/h/9//3v/d/9z/2//a/9n/1f/U
/9H/0f/Q/8//z//Q/9D/z//P/8//z//P/8//0P/Q/9D/0v/S/9P/1P/U/9T/1P/T/9H/
0P/P/9D/0P/R/9H/0f/R/9H/0f/R/9H/0f/R/9H/0f/R/9H/0f/S/9L/0v/Q/9D/0P/Q
/9L/0v/R/9H/0v/S/9H/0f/R/9H/0v/S/9b/2//j/+n/7P/u/+n/4v/c/9//5P/n//D/
//8NACIANQA8ACYAAwDn/97/2P/K/7f/n/+B/2v/Yv9k/2//fv+K/5X/n/+q/7b/v//F
/8z/0f/W/9f/2f/b/9z/2//b/93/3//e/9z/3f/d/93/3v/e/97/3v/e/9//3//f/9//
3//d/w==
         </WaveFormData>
      </LeadData>
      <LeadData>
         <LeadByteCountTotal>10000</LeadByteCountTotal>
         <LeadTimeOffset>0</LeadTimeOffset>
         <LeadSampleCountTotal>5000</LeadSampleCountTotal>
         <LeadAmplitudeUnitsPerBit>4.88</LeadAmplitudeUnitsPerBit>
         <LeadAmplitudeUnits>��V</LeadAmplitudeUnits>
         <LeadHighLimit>2147483647</LeadHighLimit>
         <LeadLowLimit>268435456</LeadLowLimit>
         <LeadID>V2</LeadID>
         <LeadOffsetFirstSample>0</LeadOffsetFirstSample>
         <FirstSampleBaseline>0</FirstSampleBaseline>
         <LeadSampleSize>2</LeadSampleSize>
         <LeadOff>FALSE</LeadOff>
         <BaselineSway>FALSE</BaselineSway>
         <ExcessiveACNoise>FALSE</ExcessiveACNoise>
         <MuscleNoise>FALSE</MuscleNoise>
         <LeadDataCRC32>3828455377</LeadDataCRC32>
         <WaveFormData>
AAAAAAAAAAD+//7//v/+//7//v/+//7//P/8//z//P/8//z//P/8//r/+v/6//r//P/8
//z//P/6//r/+v/6//r/+v/6//r/+v/6//r/+v/6//r/+v/6//r/+v/6//r/+v/6//r/
+v/6//r/+v/6//j/+P/4//j/+P/4//j/+P/2//b/9v/2//j/+P/4//j/+P/4//j/+P/4
//j/+P/4//r/+v/6//r/+P/4//j/+P/4//j/+P/4//j/+P/4//j/9v/2//b/9v/2//b/
9v/2//b/9v/2//b/9P/0//T/9P/2//b/9v/2//T/9P/0//T/8v/y//L/8v/y//L/8v/y
//L/8v/y//L/8v/y//L/8v/y//L/8v/y//L/8v/y//L/8P/w//D/8P/y//L/8v/y//L/
8v/y//L/8P/x//P/9P/3//j/+f/5//n/+//8//3//P/9//7///8AAAIAAwADAAMAAQD/
//v/+P/2//P/8//1//b/+P/4//b/9P/y//D/8P/v/+//7//x//L/8v/y//D/8P/v/+7/
6//r/+r/6f/r/+v/7P/s/+r/6v/q/+r/6v/q/+r/6v/q/+r/6v/q/+z/7P/s/+z/7P/s
/+3/7f/t/+7/7v/u/+z/6v/q/+v/7f/u/+7/8f/1//r/AgAPAB4ALABDAFkAbgCKAKsA
0wD2AAcBDAEUARUB+QC4AGgAKADo/4L/HP/r/uL+3v7e/un+/v4a/zj/Tv9f/2//hf+a
/7H/x//W/9//5f/q/+//8f/1//b/9v/4//n/+v/7//z//f/+//7//v/+/wIAAgACAAIA
AwADAAQABQADAAQABAAGAAYABgAGAAYABwAHAAkACQAJAAkACgAKAAsACwAMAA0ADQAN
AA4ADgAPAA8ADwAPAA4AEAAQABAAEwATABQAFQAVABYAFgAXABUAFgAWABcAFwAYABgA
GAAaABoAGwAbABsAHAAcAB0AHwAfAB8AHwAgACAAIQAhAB8AHwAgACAAIAAgACAAHwAh
ACAAIAAgAB4AHQAdABwAHgAcABwAGwAaABoAGgAZABgAFwAXABYAFgAVABQAFAASABIA
EgASABAAEAAQABAAEAAQABAAEAAOAA4ADgAOAA4ADQANAAwACgAKAAoACAAHAAYABQAE
AAMAAgABAAAAAQAAAP/////+//3//P/7//v/+//7//r/+v/5//n/+f/5//n/+f/4//j/
+P/4//j/+P/4//f/9//1//X/9f/1//X/9f/1//X/9f/1//X/9f/1//X/9f/0//T/9P/0
//T/9P/0//T/9P/2//b/9f/1//X/9f/1//X/9f/1//T/9P/2//b/9v/1//X/9P/0//X/
9//2//b/9v/2//b/9v/2//b/9//3//f/9f/1//X/9P/2//b/9v/2//b/9v/2//b/9P/0
//T/9P/0//T/8//z//X/9f/2//b/8//y//L/8v/y//L/8v/y//L/8v/x//D/8P/w//D/
8P/w//D/8P/v/+//7//v/+//7//v/+7/7v/u/+7/7v/u/+7/7v/u/+7/7v/u/+7/7v/u
/+7/7v/u/+7/7f/t/+3/7f/t/+3/7f/t/+3/7f/t/+v/7P/t/+3/7v/u/+7/7v/t/+7/
7v/u/+7/7v/u/+7/7P/s/+z/7P/s/+z/7P/s/+z/7P/s/+z/7f/v//D/8//0//X/9f/1
//f/+P/5//r/+//8//3//v8AAAEAAQABAP///f/5//b/9P/x//H/8f/y//T/9P/0//T/
8v/w//D/7f/t/+3/7f/u/+7/7v/u/+7/7f/s/+n/6f/o/+f/5//n/+j/6P/o/+j/6P/o
/+j/6P/o/+j/6P/o/+j/6P/o/+j/6P/o/+j/6P/p/+n/6f/q/+r/6v/q/+j/6P/p/+n/
6v/q/+3/8f/4/wIAEQAgADYATQBlAIIAogDJAPUAFgEhASQBHgH5AL0AeAA0APr/rv8+
/97+u/68/sD+zP7p/g7/Lv9E/1L/Y/95/5X/rv/B/8//2v/j/+n/7P/v//H/8//0//T/
9v/3//j/+f/6//v//P/8//z//P/+//7//v/+//////8AAAEAAQACAAIABAAEAAQABAAE
AAUABQAHAAcABwAHAAgACAALAAsADAANAA0ADQAOAA4ADQANAA0ADQAQABIAEgASABEA
EQASABMAEwAUABQAFQAXABgAGAAZABkAGgAaABoAHAAcAB0AHQAbABwAHAAdAB8AHwAf
AB8AHgAeAB8AHwAfAB8AIAAgACAAIAAgAB8AHwAeAB4AHgAeAB0AHQAcABwAGgAaABkA
GAAYABgAFwAWABUAFQAUABYAFQAUABQAFAAUABQAFAASABIAEgASABAAEAAQABAAEAAQ
ABAAEAAQAA8ADwAOAAwADAAMAAoACQAIAAcABgAHAAYABQAEAAMAAgABAAEAAAD///7/
/f/7//v/+//6//r/+f/5//n/+f/5//n/+P/6//r/+v/6//r/+v/5//n/+f/5//n/+f/5
//n/+f/5//n/+f/5//n/+f/5//n/+P/4//j/+P/4//j/+P/4//j/+P/4//f/9//3//f/
9//3//X/9f/0//T/9P/0//T/8//z//L/8v/z//P/8v/y//L/8v/y//L/8v/w//H/8f/x
//H/8f/x//D/8v/y//L/8v/y//L/8v/y//L/8v/y//L/8v/y//H/8f/x//H/8v/y//H/
8P/w//D/8P/w//D/8P/w//D/7//u/+7/7v/u/+7/7v/u/+7/7f/t/+3/7f/t/+3/7f/s
/+z/7P/s/+z/7P/s/+z/7P/s/+z/7P/s/+z/7P/s/+z/7P/s/+v/6//r/+v/6//r/+v/
6//r/+v/6//p/+r/6//r/+r/6v/q/+r/6f/q/+r/6v/q/+r/6v/q/+r/6v/q/+r/6v/q
/+r/6v/q/+r/6v/q/+r/6v/q/+r/6v/q/+r/6v/s/+z/7P/s/+r/6v/q/+v/7f/u//H/
8v/z//P/8//1//b/9//4//n/+v/7//z//v8BAAEAAQD/////+//4//b/8v/x//D/8P/y
//L/8v/w//D/7v/u/+3/6//r/+v/7P/s/+z/7P/s/+3/7P/p/+n/5v/l/+X/5f/m/+b/
5v/m/+b/5v/m/+b/5v/m/+b/5v/m/+b/5v/m/+j/6P/o/+j/5//n/+f/6P/o/+j/6P/m
/+b/5//n/+j/7P/t//H/9P/8/wkAGAAoAD8AVwBwAJAAtwDjAAoBHwEoASoBGQHnAJwA
UgAQAM7/cv8I/8X+uP68/sL+1f72/hj/NP9I/1f/a/+H/6L/tf/H/9T/3f/j/+j/6//t
//H/8v/0//T/9//2//f/+P/5//z//P/8//z//v/+//7//v//////AAABAAEAAgACAAQA
BAAEAAQABAAFAAUABwAHAAcABwAIAAgACQAJAAoACwALAAsADAAMAA0ADQANAA0ADgAQ
ABAAEAARABEAEgATABMAFAAUABUAFQAWABYAFwAXABgAGAAYABoAGgAbABsAGwAcABwA
HQAdAB0AHQAdACAAIAAhACEAHwAfACAAIAAeAB4AHgAdAB8AHgAeAB4AHgAdAB0AHAAc
ABoAGgAZABgAGAAYABcAFgAVABUAFAAUABMAEgASABIAEgASABIAEAAQABAAEAAOAA4A
DgAOAA4ADgAOAA4ADgANAA0ADAAMAAwADAAKAAkACAAHAAYABwAGAAUABAABAAAA////
/wAA///+//3/+//7//v/+v/6//n/+f/5//n/+f/5//j/+P/4//j/+P/4//j/9//3//f/
9//3//f/9//3//f/9//3//f/9//3//f/9//3//b/9v/2//b/9v/0//T/9P/0//T/9P/z
//P/8//z//P/8//z//P/8v/y//L/8v/y//H/8f/w//D/8f/x//D/8P/w//L/8v/y//L/
8P/x//H/8f/z//P/8//y//L/8v/y//L/8v/y//L/8v/y//L/8v/y//L/8v/x//H/8f/x
//L/8v/x//D/8P/w//D/8P/w//D/8P/w/+//7v/u/+7/7v/u/+7/7v/u/+3/7//v/+//
7//t/+3/7P/s/+z/7P/s/+z/7P/s/+z/7P/s/+z/7P/s/+z/7P/s/+z/7P/r/+v/6//r
/+v/6//r/+v/6//r/+v/6//s/+3/7f/s/+z/7P/s/+v/7P/s/+z/7P/s/+z/7P/s/+z/
7P/s/+z/7P/s/+z/6v/q/+r/6v/s/+z/7P/s/+z/7P/s/+z/6v/q/+r/6v/r/+3/7v/x
//T/9f/1//X/9f/2//f/+P/7//z//f/+/wAAAQABAAEAAAD///z/+v/2//P/8//z//L/
9P/0//T/8v/w/+7/7v/t/+3/7f/t/+7/7v/u/+7/8P/v/+7/6//p/+j/5//n/+f/6P/o
/+j/6P/o/+j/6P/q/+r/6v/q/+r/6v/q/+r/6v/q/+r/6v/q/+v/6//r/+r/6v/q/+r/
6v/q/+v/6//u/+7/7//z//r/AgAPAB4AMgBHAFsAdgCUALcA5QAKAR0BJgEuAR0B5wCY
AEwADgDI/2L/Bv/X/s7+0P7W/uX+AP8i/zz/Tv9f/3H/h/+g/7f/y//Y/9//5f/q/+3/
8f/z//b/9v/4//n/+v/7//z//f/+//7//v/+/wAAAAAAAAAAAwADAAQABQADAAQABAAG
AAYABgAGAAYABwAHAAkACQAJAAkACgAKAAsACwAMAA0ADQANAA4ADgAPAA8ADwAPABAA
EgASABIAEQARABIAEwAVABYAFgAXABcAGAAYABkAGQAaABoAGgAcABwAHQAdAB0AHgAe
AB8AHwAfAB8AHwAgACAAIQAhACEAIQAiACIAIgAiACIAIQAhACAAIAAgACAAHwAfAB4A
HgAcABwAGwAaABoAGgAZABgAFwAXABYAFgAVABQAFAASABIAEgASABIAEgASABIAEAAQ
ABAAEAAQABAAEAAQABAADwAPAA4ADAAMAAwACgALAAoACQAIAAUABAADAAIAAwACAAEA
AQD+//3//P/7//v/+//7//r//P/7//v/+//5//n/+f/4//j/+P/4//j/+P/4//f/9//3
//f/9//3//n/+f/5//n/9//3//f/9//3//f/9//2//b/9v/2//b/9v/2//b/9v/2//b/
9f/1//X/9f/1//X/9//3//b/9v/2//b/9v/1//X/9P/0//X/9f/0//T/9P/1//b/9//4
//b/9//3//f/9//3//f/9v/2//b/9v/2//j/+P/4//j/9//2//X/9P/0//T/8//z//P/
8//0//T/9f/0//T/9P/0//T/9P/0//L/8v/x//D/8v/y//L/8v/y//L/8v/x//H/8f/x
//H/8f/x//D/8P/w//D/8P/w//D/8P/w//D/8P/w//D/8P/w//D/8P/w//D/7//v/+//
7//v/+//7//v/+//7//v//H/8P/w//D/8P/w//D/7v/v//H/8v/1//b/9//3//f/+f/6
//v/+v/7//z//f8AAAIAAwADAAUAAwABAP3/+v/4//X/9f/z//T/9v/2//b/9P/y//D/
8P/v/+//7//x//L/8v/y//L/8v/x//D/7f/t/+z/6//p/+n/6v/q/+z/7P/s/+z/7P/s
/+z/7P/s/+z/7P/s/+z/7P/s/+z/6v/q/+v/6//t/+7/7v/u/+7/7P/s/+3/7f/u//D/
8f/1//r/AgAPAB4ALgBBAFUAbgCIAKcAzwD0AAUBCgESAREB9QC2AGYAKADq/4L/Hv/v
/uj+5P7k/u/+BP8c/zr/UP9h/3P/h/+a/7H/yf/Y/+H/5f/q/+//8f/1//b/+P/6//v/
/P/9//7///8AAAAAAAAAAAIAAgACAAIAAwADAAQABQADAAQABAAGAAYABgAGAAYABwAH
AAkACQAJAAkACgAKAAkACQAKAAsACwALAAwADAANAA0ADQANAA4AEAAQABAAEQARABIA
EwATABQAFAAVABUAFgAWABcAFwAYABgAGAAYABgAGQAZABoAHAAdAB8AHQAdAB0AHQAe
AB4AHwAfAB8AHwAgACAAIAAgACAAHwAfAB4AHgAeAB4AHQAdABwAHgAcABwAGwAaABoA
GgAZABgAFwAXABYAFgAVABQAFAASABIAEgASABAAEAAQABAADgAOAA4ADgAMAAwADAAM
AAwACwALAAoACAAIAAgABgAHAAYABQAEAAMAAgABAAAA///+//3//f/8//v/+v/5//n/
+f/5//j/+P/3//f/9//3//f/9//2//b/9v/2//b/9v/2//X/9f/1//X/9f/1//X/9f/1
//X/8//z//P/8//1//X/9f/0//T/9P/0//T/9P/0//T/9P/0//T/8//z//P/8//z//P/
8//z//L/8v/y//L/8v/x//P/8v/y//P/8//y//L/8v/0//T/9P/0//L/8//z//P/8//z
//P/8v/y//L/8v/y//T/9P/0//T/8v/y//L/8v/y//L/8f/x//H/8f/y//L/8f/w//D/
8P/w//D/8P/w//D/8P/v/+7/7v/u/+7/7v/u/+7/7v/t/+//7//v/+//7f/t/+z/7P/s
/+z/7P/s/+z/7P/s/+z/7P/s/+z/7P/u/+7/7v/u/+z/6//r/+v/6//r/+v/6//r/+3/
7v/t/+z/6//q/+r/6//t/+7/8f/y//P/8//1//f/+P/5//j/+f/6//v//v8AAAEAAQD/
//3/+//3//T/8v/v/+//7//w//L/8v/0//L/8P/u/+7/7f/t/+3/6//s/+z/7P/s/+z/
6//q/+n/6f/o/+f/5f/l/+b/5v/m/+b/5v/m/+b/5v/m/+b/5v/m/+b/5v/m/+b/5v/m
/+j/6P/p/+n/6f/q/+r/6v/q/+j/6P/p/+n/6v/q/+v/7//0//j/AwASACAANQBLAGIA
fACbAMEA7AAJARIBGgEdAQcB0ACGAEAABAC0/0b/7/7S/s7+zv7V/ur+Bv8o/0D/U/9h
/3X/jv+n/7v/0P/b/+H/6P/r/+//8//0//L/9P/3//j/+f/6//v//P/8//z//P8AAAAA
AAAAAAMAAwAEAAUAAwAEAAQABgAGAAYABgAGAAUABQAHAAcABwAHAAgACAALAAsADAAN
AAsACwAMAAwADQANAA0ADQAOABAAEAAQABEAEQASABMAEwAUABQAFQAVABYAFgAXABkA
GgAaABoAGgAaABsAGwAbABwAHAAdAB8AHwAfAB8AIAAgACEAIQAfAB8AIAAgACAAIAAg
AB8AIQAgACAAIAAgAB8AHwAeAB4AHAAcABsAGgAaABoAGQAYABcAFwAWABYAFQAUABQA
FAAUABQAFAASABIAEgASABAAEAAQABAADgAOAA4ADgAOAA0ADQAMAAoACgAKAAgACQAI
AAcABgAFAAQAAwACAAEAAAD//////v/9//z/+//7//v/+//6//r/+f/5//n/9//3//f/
9v/4//j/+P/4//j/+P/3//f/9//3//f/9//3//f/9//3//f/9//3//f/9//3//f/9v/2
//b/9v/2//b/9v/2//b/9v/2//X/9f/1//X/9f/1//X/9f/0//T/9P/0//T/8//1//T/
9P/1//P/8v/y//L/9P/0//T/9P/0//X/9f/1//X/9f/1//T/9v/2//b/9v/0//T/9P/0
//b/9v/2//b/9P/0//P/8//z//P/9P/0//X/9P/0//T/8v/y//L/8v/y//L/8f/w//D/
8P/w//D/8P/w//D/7//v/+//7//v/+//7//u/+7/7v/u/+7/7v/w//D/8P/w/+7/7v/u
/+7/7v/u/+7/7v/u/+3/7f/t/+3/7f/t/+3/7//v/+//7//t/+7/7//v/+7/7v/u/+7/
7f/u/+7/7v/u/+7/7P/u/+7/7v/u/+7/7P/s/+z/7P/s/+z/7P/s/+7/7v/u/+7/7v/u
/+7/7//x//L/9f/2//f/9//3//n/+v/7//z//f8AAAEAAgAEAAQAAwACAP//+//3//T/
8v/x//H/8f/y//T/9P/0//L/8P/u/+7/7f/v/+//7//w/+7/7v/u/+7/7f/s/+n/6f/q
/+n/6f/p/+j/6P/o/+j/6P/o/+j/6P/o/+j/6P/o/+j/6P/o/+j/6v/q/+r/6v/r/+v/
6//s/+r/6v/q/+j/6P/p/+n/6v/s/+//8//4/wIAEQAgADQASwBlAIAAogDLAPcAGAEl
ASoBIgEBAcMAegA2APj/rP9C/+L+u/66/sD+yv7j/gj/Kv9A/1L/Yf95/5P/rP+//8//
3P/j/+f/6v/v//H/8f/y//T/9v/5//j/+f/6//v//P/8//z//P8AAAAAAAAAAP////8A
AAEAAQACAAIABAAEAAQABAAEAAcABwAJAAkACQAJAAoACgALAAsADAANAA0ADQAOAA4A
DwAPAA8ADwAQABIAEgASABEAEQASABMAFQAWABYAFwAXABgAGAAZABkAGgAaABoAHAAc
AB0AHQAdAB4AHgAfAB8AHwAfAB8AIAAgACEAIQAhACEAIgAiACIAIgAiACEAIQAgACAA
IAAeAB0AHQAcAB4AHAAcABsAGgAaABoAGQAYABcAFwAWABYAFQAUABQAEgASABIAEgAS
ABIAEgASABIAEgASABIAEgASABIAEgAQAA8ADwAOAA4ADgAOAAwACwAKAAkACAAHAAYA
BQAEAAMAAgABAAEAAAD///7//f/7//v/+//6//z/+//7//v/+//7//v/+v/6//r/+v/6
//r/+v/5//n/+f/5//n/+f/5//n/+f/5//n/+f/5//n/+f/5//n/+P/4//j/+P/4//j/
+P/4//j/9v/2//X/9f/3//f/9//3//X/9f/0//T/9P/0//T/8//z//L/8v/z//P/8v/y
//L/8v/y//L/8v/y//P/8//z//P/8//z//L/8v/y//L/8v/0//T/9P/0//T/9P/0//T/
9P/0//P/8//x//H/8v/y//H/8P/w//D/8P/w//D/8P/w//D/7//u//D/8P/w//D/8P/w
//D/7//v/+//7//v/+3/7f/s/+z/7v/u/+7/7v/s/+z/7P/s/+z/7P/s/+z/7P/s/+z/
7P/u/+3/7f/t/+3/7f/t/+3/7f/t/+3/7f/r/+z/7f/t/+z/7P/s/+z/6//s/+z/7P/u
/+z/7P/u/+z/7P/s/+z/7P/s/+z/7P/s/+z/7P/s/+7/7v/u/+7/7P/s/+z/7P/s/+z/
7P/s/+z/7P/s/+3/7//w//P/9P/1//X/9f/3//j/+f/6//v//P/9//7/AAABAAEAAQD/
//3/+f/2//T/8f/x//H/8v/0//T/9P/y/+7/7P/s/+v/6//r/+v/7P/u/+7/7v/u/+v/
6v/n/+f/5v/l/+X/5f/m/+b/5v/m/+b/5v/m/+b/5v/m/+b/5v/o/+j/6P/o/+b/5v/m
/+b/5//n/+f/6P/o/+j/6P/m/+j/6f/p/+r/7P/t//H/+P8CAA0AHgAyAEkAYQB8AJ4A
xwDzABgBJwEwAS4BDwHPAIIAOgD6/7D/TP/u/r/+uv7A/sj+4f4E/yT/Ov9M/13/c/+P
/6j/vf/L/9j/4f/n/+r/7f/v//H/8v/0//b/9//4//n/+v/7//z//P/8//z//v/+//7/
/v//////AAABAAMABAAEAAYABAAEAAQABAAHAAcACQAJAAkACQAKAAoACwALAAwADQAN
AA0ADgAOAA8ADwAPAA8AEAASABIAEgATABMAFAAVABUAFgAWABcAGQAaABoAGwAbABwA
HAAcAB4AHgAfAB8AHwAgACAAIQAjACMAIwAjACIAIgAjACMAIwAjACQAJAAkACQAJAAj
ACMAIgAiACIAIgAhACEAIAAgAB4AHgAdAB4AHgAeAB0AHAAbABsAGgAYABcAFgAWABgA
GAAYABgAFAAUABQAFAAWABYAFgAWABQAFAAUABQAFAATABMAEgASABIAEgAQABEAEAAP
AA4ACwAKAAkACAAHAAYABQAFAAYABQAEAAMAAQABAAEAAAAAAP////////////////7/
/v/+//7//v/+//7//f/9//3//f/9//3//f/9//3//f/9//3//f/9//3//f/9//z//P/8
//z//P/6//r/+v/6//r/+v/5//n/+//7//v/+//5//n/+P/4//j/+P/4//f/+f/4//j/
+f/5//j/+P/4//j/+P/4//j/+P/5//n/+f/5//n/+f/4//j/+P/4//j/+P/4//j/+P/4
//j/+P/4//b/9v/1//X/9f/1//b/9v/3//b/9v/2//b/9v/2//b/9v/2//X/9P/0//T/
9P/0//T/9P/0//P/8//z//P/8//z//P/8v/y//T/9P/0//T/8v/y//L/8v/y//L/8v/y
//L/8v/y//L/8v/x//H/8f/v/+//7//v//H/8f/x//H/7//w//H/8f/w//D/8P/w//H/
8v/y//L/8P/y//L/8v/w//D/8P/w//D/8P/x//P/9P/3//j/+f/5//n/+//8//v//P/9
//7///8AAAIAAwAFAAUAAwABAP3/+v/4//X/9f/1//b/+P/4//j/9v/0//L/8v/x//H/
8f/x//L/8v/y//L/8v/x//D/7f/t/+z/6//r/+v/7P/s/+z/7P/s/+z/7P/s/+z/7P/s
/+z/7P/s/+z/7P/s/+7/7v/u/+//7//v//D/8P/w//D/7v/u/+//7//w//L/8//1//j/
AgANABwAKgA9AFEAZgCAAJ8AxwDwAAkBEgEcASEBCwHQAH4AOAAAAKb/Ov/5/ub+4v7g
/un++v4W/zD/SP9b/2v/gf+W/63/w//U/9//5f/q/+3/8f/1//b/+P/6//v//P/9//7/
//8AAAAAAAAAAAQABAAEAAQAAwADAAQABQAFAAYABgAIAAgACAAIAAgABwAHAAkACQAL
AAsADAAMAA0ADQAOAA8ADwAPABAAEAARABEAEQARABAAEgASABIAEwATABQAFQATABQA
FAAVABUAFgAWABcAGQAaABoAGgAaABoAGwAbABwAHgAfACEAHwAfAB8AHwAgACAAIQAh
ACMAIwAkACQAIgAiACIAIQAhACAAIAAgACIAIQAhACAAIAAeAB4AHQAcABwAHAAbABoA
GQAZABgAGAAXABYAFgAUABQAFAAUABIAEgASABIAEAAQABAAEAAQABAAEAAQAA4ADQAN
AAwACgAKAAoACAAJAAgABwAGAAUABAADAAIAAQAAAP/////+//3//P/7//v/+//7//r/
+v/5//n/+f/5//n/+f/4//b/9v/2//b/+P/4//f/9//3//f/9//3//f/9//3//f/9f/1
//X/9f/3//f/9//2//b/9v/2//b/9v/2//b/9v/2//b/9f/1//X/9f/1//X/9f/1//T/
9P/0//T/9P/z//P/8v/y//P/8//y//L/8v/0//T/9P/0//L/8//z//P/9f/1//X/9P/0
//T/9P/0//T/9P/0//T/8v/y//L/8v/0//T/8//z//H/8f/y//L/8f/w//D/8P/u/+7/
7v/u/+7/7v/t/+z/7v/u/+7/7v/u/+7/7v/t/+3/7f/t/+3/7//v/+7/7v/s/+z/7P/s
/+z/7P/s/+z/6v/q/+r/6v/q/+r/6v/q/+r/6//q/+r/6v/q/+r/6v/r/+3/7v/v//D/
8f/x//H/8//0//X/9P/1//b/9//6//z//f/9/////f/7//f/9P/y/+//7//t/+7/8P/w
//L/8P/u/+z/6v/p/+n/6f/p/+r/6v/q/+r/6v/p/+j/5f/l/+T/4//j/+P/5P/k/+L/
4v/i/+L/4v/i/+L/4v/i/+L/4v/i/+L/4v/i/+L/4v/i/+P/4//l/+b/5v/m/+b/5P/k
/+X/5f/k/+b/5//p/+7/9v8BAA4AHgAxAEUAWgB0AI8AswDeAPkABAEKARMBBwHcAI4A
QgAGALb/Rv/1/t7+2P7S/tn+6P7+/hr/OP9N/1v/bf+E/5v/sf/E/9H/1//e/+P/5f/p
/+z/7P/u/+//8P/x//L/8//0//T/9P/0//b/9v/2//b/9//3//j/+f/5//r/+v/8//z/
/P/8//z//f/9////////////AAAAAP////8AAAEAAQABAAIAAgAFAAUABQAFAAQABgAG
AAYABwAHAAgACQAJAAoACgALAAsADAAMAA0ADQAOAA4ADgAQABAAEQARABEAEgASABMA
EwATABMAEwAUABQAFQAVABUAFQAWABYAFgAWABYAFQAVABQAFAAUABQAEwATABIAEgAQ
ABAADwAOAA4ADgANAAwACwALAAoACgAJAAgACAAIAAgACAAIAAYABgAGAAYABAAEAAQA
BAACAAIAAgACAAAA//////7//v/+//7//P/9//z/+//6//f/9v/1//T/9f/0//P/8//w
/+//7v/t/+3/7f/t/+z/7P/r/+v/6//r/+v/6//q/+z/7P/s/+z/6v/q/+n/6f/p/+n/
6f/p/+f/5//n/+f/5//n/+f/5//p/+n/6f/o/+j/6P/o/+j/6P/o/+j/6P/o/+j/5//n
/+X/5f/l/+X/5//n/+b/5v/m/+b/5v/l/+f/5v/m/+f/5//m/+b/5v/m/+b/5v/m/+b/
5//n/+f/5//n/+f/5v/o/+j/6P/o/+b/5v/m/+b/5v/m/+b/5v/m/+b/5f/l/+X/5f/m
/+b/5f/k/+T/5P/i/+L/4v/i/+L/4v/h/+D/4v/i/+L/4v/g/+D/4P/f/9//3//f/9//
3//f/97/3v/e/97/3v/e/+D/4P/g/+D/3v/e/97/3v/e/97/3v/e/97/3f/d/93/3f/d
/93/3f/d/93/3f/d/9v/3P/d/93/3v/e/97/3v/d/97/3v/e/9z/3P/c/9r/3P/c/9z/
3P/c/9z/3f/f/+D/4//k/+X/5f/l/+f/6P/p/+r/6//s/+3/7v/w//H/7//v/+3/6//l
/+L/4P/d/97/3//h/+T/4v/i/+D/3v/c/9z/2//b/9v/2//c/9z/3P/c/9z/2//Y/9X/
1f/U/9X/1f/V/9b/1P/U/9T/1P/U/9T/1P/U/9T/1P/U/9T/1v/W/9b/1v/U/9T/1P/V
/9X/1f/W/9b/1v/W/9T/1P/V/9X/1v/Y/9v/3//m//D//f8OACAANwBPAGwAjgC3AOMA
AgEPARIBDAHrAK8AZgAgAOT/lv8s/87+qf6o/qz+uP7T/vb+Fv8s/zz/S/9j/4H/mP+r
/7v/xv/N/9P/1v/b/9v/3f/e/+D/4v/j/+L/4//k/+X/6P/o/+j/6P/q/+r/6v/q/+v/
7f/q/w==
         </WaveFormData>
      </LeadData>
      <LeadData>
         <LeadByteCountTotal>10000</LeadByteCountTotal>
         <LeadTimeOffset>0</LeadTimeOffset>
         <LeadSampleCountTotal>5000</LeadSampleCountTotal>
         <LeadAmplitudeUnitsPerBit>4.88</LeadAmplitudeUnitsPerBit>
         <LeadAmplitudeUnits>��V</LeadAmplitudeUnits>
         <LeadHighLimit>2147483647</LeadHighLimit>
         <LeadLowLimit>268435456</LeadLowLimit>
         <LeadID>V3</LeadID>
         <LeadOffsetFirstSample>0</LeadOffsetFirstSample>
         <FirstSampleBaseline>0</FirstSampleBaseline>
         <LeadSampleSize>2</LeadSampleSize>
         <LeadOff>FALSE</LeadOff>
         <BaselineSway>FALSE</BaselineSway>
         <ExcessiveACNoise>FALSE</ExcessiveACNoise>
         <MuscleNoise>FALSE</MuscleNoise>
         <LeadDataCRC32>2078946015</LeadDataCRC32>
         <WaveFormData>
CAAIAAgACAAGAAYABgAGAAUABAADAAIAAAAAAAAAAAAAAAAAAAAAAP///v/9//z/+v/6
//r/+v/5//j/9//2//T/9P/0//T/8v/y//L/8v/w//D/8P/w//D/8P/w//D/7v/u/+7/
7v/s/+z/7P/s/+r/6v/q/+r/6v/q/+r/6v/s/+z/7P/s/+7/7v/u/+7/8P/w//D/8P/y
//L/8v/y//L/8v/y//L/9P/0//T/9P/0//T/9P/0//b/9v/2//b/9P/0//T/9P/0//T/
9P/0//T/9P/0//T/9P/0//T/9P/0//T/9P/0//L/8v/y//L/9P/0//T/9P/0//T/9P/0
//L/8v/y//L/9P/0//T/9P/y//L/8v/y//T/9P/0//T/8v/y//L/8v/0//T/9P/0//T/
9P/0//T/9P/1//f/+P/7//3//v////3//v/+////AAAAAAEAAwAEAAUABgAHAAcABgAF
AAIAAAD+//z//P/+/wAAAQABAAEA///8//r/+v/5//n/+v/6//r/+v/7//n/+P/3//b/
8//x//H/8P/y//P/8//y//D/8P/w//H/8f/x//H/8P/w//D/8P/w//L/8//z//P/8f/x
//H/8f/z//T/9P/1//P/8//z//P/9f/1//b/9v/3//f//f8IABcAMABUAHwApwDTAAYB
QQF5AZoBqQGwAaQBdgEoAdUAkABBAML/Nv/k/s7+1/7n/vb+Cf8m/z//Uf9g/3D/g/+a
/67/w//T/9r/4P/l/+r/7P/u/+//7//x//L/8f/y//T/9f/3//f/9//4//n/+f/5//r/
+P/5//n/+f/5//n/+f/6//r/+//7//v/+//7//v//P/+//7///////7//v/+////////
//////8AAAAAAAABAAEAAgACAAMABQAFAAYABgAEAAUABQAFAAUABQAGAAcABwAHAAgA
CAAJAAoACgAKAAwADAANAA4ADgAOAA8ADwAPABEAEQARABEAEgASABIAEwAUABUAFQAX
ABcAGAAZABcAGAAYABgAHAAdAB0AHQAdAB4AHgAeAB0AHQAdAB0AHQAeAB4AHgAgACAA
IAAgACAAIAAgACEAHwAfAB8AHwAdABsAGwAbABoAGQAYABgAFwAWABUAFQAUABIAEQAP
AA4ADAAKAAoACQAHAAYABQAEAAMAAgABAAAA///+//7//v/9//3//f/+//3//f/9//v/
+//7//n/+f/5//n/9//3//f/9v/1//P/8//y//H/8//z//L/8f/v/+//7v/u/+7/7v/t
/+3/6//r/+r/6f/r/+v/6//q/+r/6v/p/+n/6P/o/+n/6f/r/+v/6//r/+v/6//r/+z/
7P/s/+z/7P/u/+//8P/w//D/8f/x//L/8v/y//L/8//1//X/9f/2//f/9//3//f/9f/1
//b/9v/2//f/9//3//j/+P/5//n/+P/3//b/9f/3//f/9//3//X/9f/1//X/9f/0//T/
9P/0//T/9P/0//T/9P/0//T/9P/0//T/9P/2//b/9v/2//P/8//z//P/9f/1//X/9f/0
//X/9f/1//b/9f/1//b/9P/0//T/8//z//T/9f/1//X/9f/1//X/8//z//T/9P/0//T/
9P/0//X/9f/1//T/9P/0//T/9P/0//T/9P/0//T/9P/0//T/9f/3//j/+f/7//z//f/9
//7//v///wAAAAABAAMABAAFAAYABwAHAAYABQACAAAA/P/6//r/+v/8//3//f/9//3/
+v/4//j/9//3//j/+P/4//j/+f/5//j/9//2//P/8f/x//D/8P/x//H/8P/w/+7/7v/v
/+//7//v/+7/7v/w//D/8P/w/+//7//v/+//8f/x//H/8f/w//D/8f/x//H/8f/x//H/
8//0//L/8//z//n/BAAZADgAYACMALkA6wAmAWcBnQG6AckBxAGcAVYB/gCvAGYAAwB4
//b+uv6+/s/+4f78/h3/OP9J/1f/aP98/5X/rv/C/8//2f/g/+T/5//q/+z/7P/v/+//
7//w//H/8v/0//X/9f/1//X/9v/3//f/9//4//j/+f/5//n/+f/5//n/+v/4//n/+f/5
//v/+//7//z//P/8//3//f/+//7//v//////////////AAAAAAAAAQABAAIAAgADAAMA
AwAEAAQABAAFAAUABQAFAAUABgAHAAcABwAIAAgACQAKAAoACgAIAAgACQAKAAoACgAL
AAsACwANAA0ADQAPABAAEAAQABEAEgATABMAEwATABQAFQAVABYAFgAWABYAFwAXABcA
GQAaABoAGgAbABsAGwAbABsAHAAcABwAHAAcABwAHAAcABwAHAAdAB0AHQAdAB0AHQAb
ABsAGwAaABkAGAAYABcAFgAVABUAFAASABEADwAMAAoACAAIAAkABwAGAAUAAgABAAAA
//8AAP///v/+//z/+//7//v/+v/5//n/+f/7//v/+//5//n/+f/5//f/9//3//b/9f/1
//X/9P/z//P/8//y//H/8f/x//D/8P/u/+7/7f/t/+3/7f/s/+v/6//r/+v/6v/o/+j/
5//n/+b/5v/n/+f/5//n/+f/5//l/+X/5f/m/+b/5v/m/+b/5v/n/+j/6P/m/+f/5//o
/+r/6v/q/+v/6//r/+v/7P/t/+3/7f/t/+//7//w//D/8P/x//H/8f/w//D/8f/x/+//
7//v/+//8f/x//H/8f/x//H/8f/x//H/8P/w//D/8P/w//D/8P/w//D/8P/w//D/8P/w
//D/8P/w//D/8P/v/+//7//v/+//7//v/+//7v/v/+//7//w/+//7//w//D/8P/w/+//
7//w//H/8f/x//H/8f/x/+//7//w//D/8P/w//D/8P/x//H/8f/w//D/8P/w//D/8P/w
//D/8P/w//D/8P/w//L/8v/y//L/8P/w//D/8P/w//D/8P/w/+7/7v/u/+//8f/y//P/
9f/4//n/+f/6//r/+//8//z//f///wAAAQAEAAUABQAEAAMAAAD+//z/+f/4//f/+P/7
//v/+//5//b/9P/0//P/8//0//T/9P/0//X/9f/0//X/9P/x/+//7f/s/+z/7f/t/+z/
7P/s/+z/7f/t/+3/7f/s/+z/7P/s/+z/7P/t/+3/7f/t/+3/7f/t/+3/7v/u/+//7//v
/+3/7f/t/+3/8P/w/+//7f/x//z/CwAkAEgAcACdAMsAAgFBAX8BqAG/AcgBsgF0ARoB
vQBwAB8Arv8s/9D+uv7H/tf+6v4J/yb/O/9N/1r/bv+H/6D/sv/D/8//2P/e/+H/5P/o
/+r/6//r/+3/7v/v//D/8v/z//H/8f/x//L/8//z//P/9P/0//X/9f/1//X/9f/1//b/
9v/3//f/9//3//f/9//4//j/+P/5//n/+v/6//r/+//7//v/+//7//7//v/+/////f/+
//7/////////AAAAAAIAAwADAAMAAwADAAQABQAFAAUABgAGAAUABgAGAAYABgAGAAcA
CAAIAAgACQAJAAkACwALAAsACwAMAAwADAALAAwADQANAA8ADwAQABEAEQASABIAEgAS
ABMAEwATABMAFAAUABQAFQAVABUAFQAVABYAFgAWABgAGAAYABgAGAAYABgAGQAXABcA
FwAXABcAFQAVABUAFgAVABQAFAATABIAEQARABIAEAAPAA0ADAAKAAgACAAFAAMAAgAB
AAIAAQAAAP///v/9//z//P/6//n/+f/5//r/+f/5//n/9//3//f/9f/1//X/9f/z//P/
8//y//H/8f/x//D/7//v/+//7v/t/+3/7f/s/+z/6v/q/+n/6f/p/+n/6P/n/+f/5//n
/+b/5v/m/+X/5f/k/+T/5f/l/+X/5f/l/+X/5f/l/+X/5v/m/+b/5v/m/+b/5//o/+j/
6P/p/+n/6v/s/+z/7P/t/+3/7f/t/+7/7//v/+//7//v/+//8P/w//D/8f/x//H/8P/w
//H/8f/x//H/8f/x//H/8f/x//H/8f/x//H/8f/x//D/8P/w//D/8P/w//D/8v/y//L/
8v/w//D/8P/w//D/8P/w//D/7//v/+//7//x//H/8f/x//D/8f/x//H/8P/v/+//8P/w
//D/8P/v/+//8P/x//H/8f/x//H/8f/x//H/8v/y//D/8P/w//D/8f/x//H/8v/w//D/
8P/w//L/8v/y//L/8v/y//L/8v/y//L/8v/y//L/8v/y//L/8v/y//L/8v/z//X/9v/3
//n/+v/7//v/+v/6//v//P/+////AQACAAMABAAFAAUABgAFAAIAAAD+//z//P/8//z/
/f/9//3/+//4//b/9v/1//X/9v/2//b/9v/3//f/+P/3//b/8//x//H/8P/w/+//7//u
/+7/8P/w//H/8f/x//H/8P/w//L/8v/y//L/8f/x//H/8f/x//H/8f/x//L/8v/z//P/
8//z//P/8//1//b/9v/1//f/+/8IABsANgBYAIAAqQDXAAwBTQGFAaoBvQHCAagBZAEI
AbMAbAAVAJ7/Jv/a/sz+2/7r/vz+Ff8u/0P/Vf9i/3T/i/+i/7j/yf/V/9z/4v/l/+j/
6v/u/+//7//x//L/8f/y//T/9f/1//X/9f/2//f/9//3//j/+v/7//v/+//7//v/+//8
//z//f/9//3//f/9//3//v/8//z//f/9/wAAAAAAAAEAAQABAAEAAQACAAIAAgADAAMA
BAAEAAUAAwADAAQABAAGAAcABwAHAAcABwAIAAkACQAJAAoACgALAAwADAAMAAwADAAN
AA4ADAAMAA0ADQANAA8ADwAPAA8AEAAQABAAEwAUABUAFQATABMAFAAVABUAFgAWABYA
GAAZABkAGQAZABoAGgAaABsAGwAbABsAGQAaABoAGgAaABoAGgAaABoAGgAaABsAGwAb
ABsAGwAcABsAHAAdABoAGQAYABgAFwAWABUAFQAUABIAEQAPAA4ADAAKAAoACQAHAAYA
BQAEAAMAAgABAAAA///+//7/AAD////////8//v/+//7//v/+//7//n/+f/5//n/9//3
//f/9v/1//X/9f/0//P/8//z//L/8f/x//H/8P/w//D/8P/v/+//7//v/+7/7f/r/+v/
6//q/+r/6v/p/+n/6v/q/+v/6//r/+v/6//r/+v/6//r/+z/7P/s/+z/7P/u/+//8P/w
//D/8f/x//L/8P/w//D/8f/x//H/8f/y//P/8//z//P/8//z//T/9P/0//X/9f/1//T/
9P/1//X/9f/1//X/9f/1//X/9f/1//X/9f/1//X/9//2//b/9v/2//b/9v/2//T/9P/0
//T/9P/0//T/9P/2//b/9v/2//X/9f/1//X/8//z//P/8//y//P/8//z//T/8//z//T/
8v/y//L/8f/z//T/9f/1//X/9f/0//T/9P/0//T/9P/1//f/+P/5//v//P/9//v//P/8
//3//v/+////AQACAAMABAAFAAYABgAGAAQAAAD+//z//P/8//7//////////f/6//j/
+P/3//f/+P/4//j/+P/5//n/+P/3//b/8//x//H/8P/w//H/8f/w//D/8P/w//H/8f/x
//H/8P/w//D/8P/w//D/8f/x//H/8f/x//H/8f/x//L/8v/z//P/8//z//P/8//z//T/
9P/z//X/+/8GABUALgBSAHgAowDPAAABOwFzAZYBpQGqAZoBbAEgAc8AjgA/AL7/NP/k
/tD+2f7n/vj+Df8k/z3/T/9e/3D/g/+Y/6z/wf/R/9j/3P/j/+b/6v/s/+v/7f/x//L/
8f/y//T/9f/1//X/9f/2//f/9//3//j/+P/5//n/+f/5//n/+f/6//j/+f/5//n/+//7
//v//P/8//z//f/9//z//P/8//3///////////8AAAAAAAABAAEAAgACAAMAAQABAAIA
AgACAAMAAwADAAUABQAGAAcABwAHAAgACAAJAAoACgAKAAoACgALAAwADAAMAA0ADQAN
AA8ADwAPAA8AEAAQABAAEQASABMAEwATABMAFAAVABUAFgAWABYAGAAZABkAGQAbABwA
HAAcABwAGwAaABkAGwAcABwAHAAaABoAGgAaABoAGgAaABsAGwAbABsAGwAbABkAGQAZ
ABgAFwAWABYAFQAUABMAEwAQAA4ADQALAAwACgAIAAgABwAFAAQAAwAAAP///v/9//7/
/f/8//z//P/7//v/+//6//n/+f/5//n/+f/5//f/9f/1//X/8//1//X/9P/z//H/8f/w
/+//7//v/+7/7f/t/+3/7P/s/+z/7P/r/+v/6//r/+r/6f/r/+v/6//q/+r/6v/p/+n/
5v/m/+f/5//n/+f/5//n/+n/6f/p/+r/6v/q/+r/6v/q/+v/7P/s/+z/7f/t/+7/7v/u
/+7/7//v/+//7//w//H/8f/x//H/8f/x//L/8v/w//H/8f/x//L/8v/z//P/8//z//P/
8//z//P/8//z//P/8//z//P/8//y//L/8v/w//D/8P/w//L/8v/y//L/8P/w//D/8P/w
//D/8P/w//H/8f/x//H/8f/x//H/8f/y//P/8//z//L/8f/x//L/8v/y//L/8f/x//L/
8v/w//D/8P/w//L/8//1//b/9f/3//j/+f/7//z//P/9//7//v///wEAAgADAAQABQAD
AAIAAQD+//z/+v/4//j/+P/6//v/+//9//v/+P/2//b/9f/1//b/9v/2//b/9//3//b/
9f/0//H/7//v/+7/7v/v/+//7v/u/+7/7v/v/+//7//v/+7/7v/u/+7/7v/u/+//7//v
/+//7//v/+//7//w//D/8f/x//H/8f/x//H/8//y//D/8f/x//P/+v8JABoAOgBiAI0A
uQDqACEBYQGUAa8BvAG8AZoBVgH/ALIAaQAEAHr/AP/I/sf+1f7m/vn+Fv8x/0X/VP9k
/3f/jv+k/7n/y//Y/9z/4f/k/+j/6v/r/+v/7f/w/+//8P/y//P/8//z//P/9P/1//X/
9f/2//j/+f/5//n/9//3//f/+P/4//n/+f/5//n/+f/5//r//P/8//3//f/+//7//v//
////////////AAAAAAAAAQABAAIAAgADAAMAAwAEAAQABAAFAAUABQAFAAUABgAHAAcA
BwAIAAgACQAKAAoACgAKAAoACwAMAAwADAANAA0ADQAPAA8ADwAPABAAEAAQABEAEgAT
ABMAFQAVABYAFwAXABgAGAAYABgAGQAZABkAGwAcABwAHAAbABsAGwAbAB0AHgAeAB4A
HgAeAB4AHgAeAB4AHgAfAB8AHwAfAB8AHwAdAB0AHQAaABkAGAAYABcAFgAVABUAFAAS
ABEADwAOAAwACgAKAAkABwAGAAUABAADAAIAAQAAAP///v/+//7//f/9//3//P/7//v/
+//7//v/+//5//n/+f/5//f/9//3//b/9f/1//X/9P/z//P/8//y//H/7//v/+7/7v/u
/+7/7f/t/+3/7f/s/+v/6//r/+v/6v/q/+r/6f/p/+j/6P/p/+n/6f/p/+n/6f/r/+v/
6//s/+r/6v/q/+r/7P/t/+7/7v/u/+//7//w//D/8P/w//H/8f/x//H/8v/z//P/8//z
//P/8//0//T/9P/1//X/9f/y//L/8//z//X/9f/1//X/8//z//P/8//z//P/8//z//P/
8v/y//L/8v/y//L/8v/y//L/8v/y//L/8v/y//L/8v/y//L/8v/z//P/8//z//P/8//z
//P/8v/z//P/8//y//H/8f/y//L/8v/y//H/8f/y//P/8//x//H/8f/x//P/8//0//T/
8v/y//L/8v/z//P/8//y//L/8v/y//L/8v/y//L/8v/y//L/8v/y//T/9P/0//T/9P/0
//T/9f/3//j/+f/7//z//f/9//7//v///wAAAAADAAUABgAHAAYABwAHAAYABAAAAP3/
+v/6//r/+v/8//3//f/9//v/+P/2//b/9f/1//b/9v/2//b/9//3//b/9f/0//H/7//v
/+7/7v/v/+//7v/u/+7/7v/v/+//7//x//D/8P/w/+7/7v/u/+//7//v/+//7//v/+//
7//w//D/8f/x//H/8f/x//H/8f/y//D/7//x//f/BAAXADYAXACIALUA5QAgAWMBmQG4
AckBxgGeAVQB+gClAFoA/f96//7+wP6+/s/+4f76/hn/Mv9H/1X/ZP96/5P/qv+8/8v/
1//e/+T/5f/o/+z/7P/r/+3/7//w//H/8v/0//X/8//z//P/9P/1//X/9f/2//b/9//3
//f/9//3//f/+P/4//n/+f/5//n/+f/5//r/+v/6//v/+//8//z//P/9//3//f/9//3/
AAAAAAAAAQD//wAAAAABAAEAAQACAAIAAgADAAMAAwAFAAUABgAHAAUABQAGAAYABwAI
AAgACAAIAAgACQAKAAoACgALAAsADQAPAA8ADwAPABAAEAAQAA8AEAARABEAEQARABIA
EwATABQAFAAUABYAFwAXABcAFwAYABgAGAAbABsAGwAbABkAGgAaABoAHAAcABwAHAAc
ABwAHAAdAB0AHQAdAB0AHQAbABsAGwAaABkAGAAYABcAFgAVABUAEgAQAA8ADQAOAAwA
CgAKAAkABwAGAAUABAADAAIAAQAAAP///v/+//7//f/9//3//P/7//v/+//7//v/+//5
//n/+f/5//f/9//3//b/9f/1//X/9P/z//P/8//y//H/7//v/+7/7v/u/+7/7f/t/+3/
7f/s/+v/6f/p/+n/6P/q/+r/6f/p/+b/5v/n/+f/5//n/+f/5//n/+f/5//o/+b/5v/m
/+b/5v/n/+j/6P/o/+n/6f/q/+r/6v/q/+v/6//r/+v/7P/t/+3/7f/t/+//7//w//D/
8P/x//H/8f/w//D/8f/x//H/8f/x//H/8f/x//H/8f/x//H/8f/x//H/8P/w//D/8P/w
//D/8P/w//D/8P/w//D/8P/w//D/8P/w//D/8P/v/+//7//v/+//7//v/+//7v/v/+//
7//u/+3/7f/u//D/8P/w/+//7//w//H/8f/x//H/8f/x//H/8f/y//L/8P/w//D/8P/x
/+//7//w//D/8P/w//D/8P/w//D/8P/w//D/8P/w//D/8P/w//D/8P/w//D/8P/w//D/
8P/w//D/8P/w//H/8//0//X/9//4//n/+f/6//r/+//8//z//f///wAAAQACAAMAAwAC
AP///P/6//j/9v/2//b/+P/5//n/+f/3//T/8v/y//H/8f/y//L/8v/0//X/9f/0//P/
8v/v/+3/6//q/+r/6//t/+z/7P/s/+r/6//r/+v/7f/s/+z/7P/s/+z/7P/t/+v/6//r
/+v/7f/t/+3/7v/u/+//7//v/+//7//v/+//8P/u/+//8f/3/wIAFQA0AFoAggCtAN8A
GAFZAZMBtgHHAcQBngFSAfIAnQBOAPX/fv8G/8T+wP7P/t/+9P4V/y7/Qf9R/2D/dv+P
/6j/uv/H/9P/3P/g/+P/5v/o/+r/6//t/+//8P/v//D/8v/z//P/8//z//T/9f/1//X/
9v/0//X/9f/1//f/9//3//j/9v/3//f/9//4//n/+v/8//r/+v/7//v//P/8//z//f/9
//3//f/9/wAAAAAAAAEAAQACAAIAAwADAAMABAAEAAQABQAFAAUABQAFAAYABwAHAAcA
CAAIAAkACgAKAAoACgAKAAsADAAOAA4ADwAPAA0ADwAPAA8AEQASABIAEgARABIAEwAT
ABMAEwAUABUAFQAWABYAFgAYABkAGQAZABkAGgAaABoAHQAdAB0AHQAbABwAHAAcAB4A
HgAeAB4AHgAeAB4AHwAfAB8AHwAfAB8AHQAdAB0AHAAbABoAGgAbABoAGQAZABgAFgAV
ABMAEgAQAA4ADgANAAsACgAJAAgABwAGAAUAAgABAAAAAAAAAP////////7//f/9//3/
/f/9//3/+//7//v/+//5//n/+f/4//f/9//3//b/9f/1//X/9P/z//P/8//y//L/8P/w
/+//7//t/+3/7P/r/+v/6//r/+r/7P/s/+v/6//q/+r/6//r/+n/6f/p/+n/6//r/+v/
7P/s/+z/7P/s/+z/7f/u/+7/7v/v/+//8P/w//D/8P/x//H/8f/x//L/8//z//P/8//z
//P/9P/0//T/9f/1//X/9P/0//X/9f/1//X/9f/1//X/9f/1//X/9f/1//X/9f/1//T/
9P/0//T/9P/0//T/9P/0//T/9P/0//T/9P/0//T/9P/0//T/9f/1//X/9f/1//X/9f/1
//T/9f/1//X/9P/z//P/9P/y//L/8v/x//P/9P/1//X/8//z//P/8//x//H/8v/y//T/
9P/0//T/8//z//P/8v/0//T/9P/0//L/8v/z//X/9v/3//n/+v/7//v//P/8//3//v/+
////AQACAAMABAAHAAcABgAFAAIAAAD+//z/+v/6//z//f/9//3/+//4//j/+P/3//f/
9v/2//b/9v/3//f/9v/1//b/8//x//H/7v/u/+//7//u/+7/7v/u//H/8f/x//H/7v/u
/+7/7v/w//D/8f/x/+//7//v/+//8f/x//L/8v/z//P/8//z//P/8//z//T/9P/z//P/
9/8AAA8AJABEAGgAjwC9AOwAJQFhAY4BowGuAaoBhAE4Ad8AmABTAOj/YP/4/tL+1f7j
/vL+Bf8e/zX/R/9Y/2j/e/+Q/6b/u//N/9b/2v/f/+L/5v/o/+v/7f/t/+7/7//w//L/
8//z//P/8//0//X/9f/1//b/9v/3//f/9//3//f/9//4//j/+f/5//n/+f/5//n/+v/8
//z//f/9//z//P/8//3//f/9//3//f/+//7//v//////AAAAAAEAAQABAAIAAgACAAMA
AwADAAMAAwAEAAUABQAFAAYABgAFAAYABgAGAAgACAAJAAoACgAKAAsACwALAA0ADQAN
AA0ADgAOAA4ADQAOAA8ADwARABEAEgATABMAFAAUABQAFAAVABUAFQAXABgAGAAYABcA
FwAXABcAFwAYABgAGAAYABgAGAAYABgAGAAYABkAGQAZABkAGQAZABcAFwAXABYAFQAU
ABQAEwASABEAEQAQAA4ADQALAAoACAAGAAYABQADAAIAAQACAAEAAAD///7//f/8//z/
+v/5//n/+f/4//f/9//3//X/9f/1//P/8//z//P/8f/x//H/8P/v/+//7//u/+3/7f/t
/+z/6//r/+v/6v/q/+r/6v/p/+n/6f/p/+j/5//n/+f/5//m/+b/5v/l/+X/5P/k/+X/
5f/n/+f/5//n/+b/5f/k/+T/5v/m/+b/5v/m/+f/6P/o/+j/6f/p/+r/7P/s/+z/7f/r
/+v/6//s/+v/6//r/+v/6//r/+z/7P/s/+3/7f/t/+7/7v/v/+//7f/t/+3/7f/t/+3/
7f/t/+3/7f/t/+3/7f/s/+z/7P/s/+z/7P/s/+r/6v/q/+r/7P/s/+z/7P/s/+z/7P/s
/+v/6//r/+v/6//r/+v/6//q/+v/6//r/+r/6//q/+r/6v/q/+r/6v/r/+3/7v/v//H/
8v/z//P/9P/0//X/9P/0//X/9//4//n/+v/7//3//P/7//j/9v/0//L/8v/y//T/9f/1
//f/9f/y//D/7v/t/+3/7v/u/+7/7v/v/+//7v/t/+z/6f/n/+f/5v/k/+X/5f/k/+T/
5P/k/+X/5f/l/+X/5P/m/+b/5v/m/+T/5f/l/+X/5f/l/+X/5f/l/+b/5v/n/+f/5//n
/+f/5//n/+j/6P/n/+n/7f/0/wEAFgA0AFoAgwCtANwAEwFPAX4BmQGmAaQBigFMAfcA
qgBlAP7/cv/8/sj+xf7R/uL+8f4I/yH/Of9I/1b/af9+/5T/qf+7/8j/0P/V/9j/2v/e
/9//3//h/+T/4//k/+b/5//n/+f/5//o/+n/6f/p/+r/6v/r/+v/6//r/+v/6//s/+r/
6//r/+v/6//r/+v/7P/u/+7/7//v/+7/7v/u/+//8f/x//H/8f/y//L/8v/z//H/8v/y
//P/8//z//T/9P/y//P/8//z//X/9f/2//f/9f/1//b/9v/3//j/+P/4//j/+P/5//r/
/P/8//3//f/9////////////AAAAAAAAAQACAAMAAwADAAMABAAFAAUABgAGAAYACAAJ
AAkACQAJAAoACgAKAAsACwALAAsACwAMAAwADAAMAAwADAAMAAwADAAMAA0ACwALAAsA
CwALAAkACQAJAAgABwAGAAYAAwACAAEAAQACAAAA///9//r/+P/2//b/9f/z//L/8f/w
/+//7v/t/+z/6//q/+r/6P/n/+f/5//m/+X/5f/l/+X/5f/l/+P/4//j/+P/4f/h/+H/
4P/f/93/3f/c/9v/2//b/9r/2f/Z/9n/2P/Y/9b/1v/V/9X/1f/V/9T/0//V/9X/1f/U
/9L/0v/R/9H/0v/S/9P/0//T/9P/0//T/9P/0//T/9T/1v/W/9b/1v/W/9f/2P/Y/9j/
2f/Z/9r/2v/a/9r/2//b/9v/2//c/93/3f/d/93/2//b/9z/3P/c/93/3f/d/9z/3P/d
/93/2//b/9v/2//b/9v/2//b/9v/2//b/9v/2//a/9r/2v/a/9r/2v/a/9j/2P/Y/9j/
2P/Y/9j/2P/Y/9j/2P/Y/9f/1//X/9f/1//X/9f/1//Y/9n/2f/Z/9j/1//X/9j/2P/Y
/9j/1//X/9j/2f/Z/9f/1//X/9f/1//X/9j/2P/W/9b/1v/W/9f/1//V/9b/1v/W/9b/
1v/Y/9j/2f/b/9r/2//d/97/3//f/+D/4P/h/+L/4v/j/+X/5v/n/+j/5//n/+b/5f/g
/97/3P/a/9z/3P/e/9//3f/d/9v/2P/W/9b/1f/V/9b/1v/W/9b/1//X/9b/1f/S/8//
zf/N/87/zv/P/8//zv/O/87/zv/N/83/zf/N/87/zv/O/87/zv/O/8//z//N/83/zf/N
/83/zf/O/87/z//P/8//z//P/8//z//Q/87/zf/P/9f/4v/1/xYAPABoAJUAxwAAAUUB
eQGWAaUBoAF6ATAB1gCDADoA2f9U/9b+mv6a/qv+vf7W/vX+EP8j/zH/QP9U/3H/iP+Y
/6X/sf+4/77/wf/E/8T/xP/H/8f/yf/K/8v/zP/O/8//zf/N/83/zv/P/8//z//Q/9D/
0f/P/w==
         </WaveFormData>
      </LeadData>
      <LeadData>
         <LeadByteCountTotal>10000</LeadByteCountTotal>
         <LeadTimeOffset>0</LeadTimeOffset>
         <LeadSampleCountTotal>5000</LeadSampleCountTotal>
         <LeadAmplitudeUnitsPerBit>4.88</LeadAmplitudeUnitsPerBit>
         <LeadAmplitudeUnits>��V</LeadAmplitudeUnits>
         <LeadHighLimit>2147483647</LeadHighLimit>
         <LeadLowLimit>268435456</LeadLowLimit>
         <LeadID>V4</LeadID>
         <LeadOffsetFirstSample>0</LeadOffsetFirstSample>
         <FirstSampleBaseline>0</FirstSampleBaseline>
         <LeadSampleSize>2</LeadSampleSize>
         <LeadOff>FALSE</LeadOff>
         <BaselineSway>FALSE</BaselineSway>
         <ExcessiveACNoise>FALSE</ExcessiveACNoise>
         <MuscleNoise>FALSE</MuscleNoise>
         <LeadDataCRC32>1198000300</LeadDataCRC32>
         <WaveFormData>
AgACAAIAAgAAAAAAAAAAAP7//v/+//7//f/8//v/+v/4//j/+P/4//b/9v/2//b/9f/0
//P/8v/x//D/7//u/+7/7v/u/+7/7f/s/+v/6v/o/+j/6P/o/+j/6P/o/+j/6P/o/+j/
6P/o/+j/6P/o/+b/5v/m/+b/6P/o/+j/6P/o/+j/6P/o/+r/6v/q/+r/7f/u/+//8P/y
//L/8v/y//T/9P/0//T/9v/2//b/9v/2//b/9v/2//f/+P/5//r/+v/6//r/+v/6//r/
+v/6//r/+v/6//r/+P/4//j/+P/6//r/+v/6//r/+v/6//r/+v/6//r/+v/6//r/+v/6
//j/+P/4//j/+v/6//r/+v/6//r/+v/6//r/+v/6//r/+P/4//j/+P/6//r/+v/6//z/
/P/8//z/+v/8//3//v8BAAIAAwAEAAIAAgADAAQABAAEAAYABwAIAAkACwALAAoACgAI
AAcABgADAAEAAQAEAAQABQAFAAUABAABAAEAAAD///////////////////3//f/8//r/
+P/2//b/9v/4//f/9//3//f/9//4//j/9v/2//b/9v/2//b/9v/2//j/+P/3//f/9//3
//f/+P/4//n/+f/5//n/+f/5//n/+v/6//r/+f/1//L/8P/3/wYAIwBPAIIAuQD2ADsB
hgHQAQgCLgJAAioC0wFLAcMAWwD4/43/Mv/5/un+9/4P/x7/Lf9D/1P/YP9s/3r/jP+g
/7L/xP/S/9r/4P/l/+j/6v/p/+v/6//s/+//8P/y//P/8//z//T/9f/1//b/9v/2//b/
9f/1//X/9v/2//f/9//3//n/+v/6//r/+f/5//n/+f/5//r/+v/6//r/+v/6//r/+v/6
//r/+v/7//v/+//7//v/+//8//z//v/+///////9//3//f/9//3//f/+//7/AAAAAAAA
AAACAAMAAwAEAAIAAgAEAAQABgAIAAgACAAJAAsACwAMAAwADQAOAA8AEAAQABEAEgAV
ABcAGAAYABgAGQAaABsAHgAfACAAIQAiACMAIwAjACMAIwAkACQAJQAlACUAJQAnACcA
JwAnACcAKAAoACcAJQAkACQAJAAkACMAIgAhAB8AHQAbABkAFwAWABUAFAATABEADwAO
AA4ADAALAAkABwAEAAQAAwACAAEAAAD///7//f/8//v//P/8//z/+//5//j/+P/4//b/
9v/0//T/8//y//L/8v/v/+7/7f/t/+z/6//q/+r/6//q/+n/6f/n/+f/5f/l/+T/5P/k
/+P/4//j/+P/4//h/+H/4f/g/+L/4v/i/+H/4//j/+P/4//j/+P/5P/k/+T/5P/l/+f/
6f/p/+r/6v/q/+v/6//r/+7/7//w//D/8P/x//H/8f/x//L/8v/z//P/8//0//T/9P/0
//T/9f/z//P/9P/0//T/9f/1//X/9f/1//T/9P/0//T/9P/1//X/9f/1//T/9P/0//T/
9P/0//T/9P/0//T/9P/0//T/9P/0//T/9P/0//X/9f/1//P/8//z//P/9f/1//T/9P/2
//b/9v/2//T/9P/0//T/9P/0//T/9P/1//X/9f/1//X/9f/2//b/9P/0//T/9f/2//b/
9v/2//b/9v/2//b/9P/0//T/9P/0//T/9P/0//T/9P/0//T/9v/3//j/+f/6//v//P/8
//z//f/+//7//v8AAAEAAgADAAUABQAGAAQAAgABAAAA/f/7//v//P/8//3//f/9//7/
+//7//r/9//3//f/9//3//f/9//3//f/9v/0//L/8P/w//D/8P/x//H/8f/x/+//8P/w
//D/8P/w//D/8P/u/+7/7v/u//D/7//v/+//7//v//D/8P/x//H/8f/x//H/8f/x//L/
9P/y/+3/6f/m/+j/8f8EACkAWQCOAMcABAFLAZwB4gEWAjYCOgICAocB9QB7ABUAsv9T
/wD/2/7j/vn+Cf8e/zX/R/9V/2D/bP9+/5b/rP++/8j/0v/Y/9z/3//g/+T/5f/l/+X/
5v/n/+j/6v/r/+v/6f/q/+v/6//s/+z/7P/s/+//7//v//D/8P/x//H/8f/v//D/8P/w
//H/8f/x//H/8f/y//L/8v/y//L/8v/y//L/8v/y//L/8//z//P/8//1//X/9v/2//T/
9P/1//X/9//3//f/9//3//f/+P/4//r/+v/6//r/+v/7//v//P/6//r//P/8//7/AAAA
AAAA//8BAAEAAgACAAMABAAFAAYABgAHAAgACQALAAwADAAMAA0ADgAPABIAEwAUABUA
FgAXABcAFwAZABkAGgAaABsAGwAbABsAGwAbABsAGwAbABwAHAAbABkAGAAYABgAGgAZ
ABgAFwAUABMAEgARABEAEAAPAA4ADQALAAkACAAGAAQAAwABAAEA/v/+//3//P/7//r/
+f/4//f/9v/1//T/9P/0//P/8//y//L/8v/x//L/8f/y//H/8P/w//D/7//u/+3/7f/s
/+v/6v/q/+n/6P/n/+f/5//n/+X/5f/k/+T/5P/j/+H/4f/h/+H/3//f/9//3v/e/97/
3v/d/93/3f/d/93/3f/d/97/3v/c/9z/3f/f/9//3//g/+D/4P/h/+H/4f/i/+P/5P/k
/+b/5//n/+f/5//o/+j/6f/p/+n/6v/q/+z/7P/s/+3/7f/t/+7/7v/s/+3/7f/t/+3/
7f/s/+z/7v/u/+7/7//t/+3/7f/s/+7/7v/u/+7/7v/u/+7/7v/u/+7/7v/u/+7/7v/u
/+7/7v/v/+//7//v/+//7//v/+//7//u/+7/7v/u/+7/7v/u/+7/7v/u/+7/7v/u/+7/
7//v/+//7//v/+//8P/w//D/8P/w//H/8f/w/+//7v/w//D/8P/u/+7/7v/u/+7/8P/w
//D/8P/w//D/8P/w//D/8P/w//D/8P/w//D/8P/w//D/8P/w/+7/7v/u//D/8f/y//P/
9P/3//j/+P/4//n/+v/6//r//P/9//7///8BAAEAAgACAAAA///+//v/9//3//j/+P/7
//v/+//6//f/9//2//X/9f/1//X/9f/1//X/9f/1//b/9P/y//D/7v/u/+7/7f/t/+3/
7f/t/+7/7v/u/+7/7v/u/+7/7v/s/+z/7P/s/+3/7f/t/+3/7f/u/+7/7//v/+//7//v
/+3/7f/u/+7/8P/v/+n/5v/k/+v/+v8VAD0AcACjANoAGwFoAbIB7gEWAiwCEAKvAR0B
kwAnAMj/cf8k/+v+3/7x/gP/Ev8n/zv/S/9Y/2T/dP+K/6D/sv/A/8z/1P/Y/9v/3v/g
/+P/5f/l/+b/5f/m/+j/6f/p/+n/6v/r/+v/7P/s/+z/7P/t/+3/7f/u/+7/7//v/+//
8f/y//L/8v/x//H/8f/x/+//8P/w//D/8v/y//L/8v/y//L/8v/y//P/8//z//P/8//z
//T/9P/0//T/9f/1//X/9f/1//X/9//3//j/+P/4//j/+P/4//j/+f/5//r/+v/6//z/
/P/6//z//P/8//3//////wAAAAABAAIAAwAEAAQABQAGAAcACQAKAAoACgALAAwADQAM
AA0ADgAPABAAEQARABEAEwATABQAFAATABMAEwATABMAEwATABMAEwAUABQAEwATABIA
EgASABQAEwASABEAEAAPAA4ADQANAAwACwAKAAkABwAFAAQABAACAAEA//////z//P/7
//j/9//2//X/9v/1//T/8//y//L/8v/x//H/8P/w//D/7v/u/+z/7P/r/+r/6v/q/+n/
6P/n/+f/5v/l/+T/5P/j/+L/4f/h/+H/4f/f/9//3v/e/97/3f/d/93/3f/d/93/3f/d
/9z/3P/c/9z/2//b/9v/2//b/93/3f/e/97/3v/e/9//4f/f/9//4P/g/+L/4//j/+P/
5P/l/+b/5v/m/+f/5//n/+n/6v/q/+v/6f/p/+r/6v/s/+z/7P/t/+v/6//s/+z/7P/t
/+3/7f/t/+3/7P/s/+7/7v/u/+//7//v/+//7v/u/+7/7v/u/+7/7v/u/+7/7v/u/+7/
7v/u/+7/7v/u/+z/7f/t/+3/7//v/+//7//x//H/8P/w//D/8P/w//D/8P/w//D/8P/u
/+7/7v/u/+//7//v/+//7//v//D/8P/w//D/8P/x//D/8P/w//D/8P/w//D/8P/w//D/
8P/w//L/8v/y//L/8P/w//D/8P/y//L/8v/y//D/8P/w//D/8v/y//L/8v/0//X/9v/3
//j/+f/6//r/+v/7//z//P/8//7///8AAAEAAwADAAQABgAEAAMAAgD9//v/+//8//7/
/////////v/7//v/+v/3//f/9//3//n/+f/5//n/+f/4//b/9P/y//L/8v/y//H/8f/x
//H/8f/y//L/8v/y//L/8v/y//L/8v/y//L/8v/x//H/8f/x//H/8v/y//P/8//z//P/
8//z//P/9P/2//b/8//x/+7/7v/1/wgAJwBPAIAAtQDuADEBfAHGAf4BIgIuAgYCmwEH
AYcAIQDC/23/Iv/z/u3+A/8V/yL/Nf9H/1X/Yv9u/3z/kP+m/7j/yP/S/9j/3v/h/+T/
5v/p/+v/6//s/+3/7v/w//H/8f/v//D/8f/x//L/8v/y//L/9f/1//X/9v/2//f/9//3
//f/+P/4//j/9//3//f/9//3//j/+P/4//r/+v/6//r/+v/6//r/+v/5//n/+f/5//v/
+//8//z/+v/6//v/+//7//v/+//7//v/+//8//z//v/+//7//v8AAAEAAQACAAIAAgAE
AAQAAgAEAAQABAAFAAcABwAIAAYABwAIAAkADAAMAA0ADgAPABEAEgASABIAEwAUABUA
FgAXABgAGQAaABsAGwAbABsAGwAcABwAHQAdAB0AHQAbABsAGwAbAB0AHgAeAB0AHQAc
ABwAHAAcABsAGgAZABoAGQAYABcAFQAUABMAEgARAA8ADQAMAAwACgAJAAcABwAEAAQA
AwAAAP///v/9//7//f/8//v//P/8//z/+//5//j/+P/4//b/9v/0//T/8//y//L/8v/v
/+7/7f/t/+7/7f/s/+z/6//q/+n/6f/p/+n/5//n/+b/5v/m/+X/5f/l/+X/5f/j/+P/
4//i/+L/4v/i/+H/4v/j/+T/5f/n/+f/6P/o/+f/5v/m/+f/6f/p/+r/6v/s/+3/7f/t
//D/8f/y//L/8P/x//H/8f/z//T/9P/1//f/9//4//j/+P/4//j/+f/3//f/+P/4//j/
+f/5//n/+f/5//j/+P/4//j/+P/5//v/+//7//r/+v/6//r/+v/8//z//P/8//r/+v/6
//r/+v/6//r/+v/8//3//f/9//3//f/9//3//f/9//z//P/8//z//P/8//z//P/8//z/
/P/8//z//P/9//3//f/9//3//f/8//z//P/8//z//v8AAAEAAgADAAQABQAGAAQABAAF
AAYABgAGAAgACQAMAA0ADwAPABIAEgAQAA8ADgALAAkACQAKAAoACwALAAkACAAFAAUA
BAADAAMAAwAFAAUABQAFAAUABQAEAAIAAAD+//7//v/+//3//f/9//3//f/+//7//v/+
//7//v/+//7//v/+//7//v/9//3//f/9//3//v8AAAEAAQABAAEAAQABAAEAAAACAAIA
/f/5//j/+P///w4AKwBVAIgAvwD4ADsBiAHUAQ4CNAJEAioC1wFRAc8AZQAAAJX/OP8B
//P+A/8Z/yj/N/9L/1v/aP90/4T/lP+m/7r/zP/c/+L/5v/r/+7/8v/z//P/9f/4//n/
+P/6//v/+//7//z//f/9//7//v/+//7/////////AAD+////////////AAAAAAAAAwAD
AAMAAwADAAQABAAEAAIAAgACAAIAAgACAAIAAgADAAMAAwADAAMAAwAEAAQAAgACAAMA
AwAFAAUABQAFAAUABQAGAAYACAAIAAgACAAGAAcABwAIAAgACAAKAAoADAAOAA4ADgAP
ABEAEQASABIAEwAUABUAFgAWABcAGAAZABsAHAAcAB4AHwAgACEAIgAjACQAJQAmACcA
JwAnACkAKQAqACoAKwArACsAKwApACkAKQApACkAKgAqACkAKQAoACgAKAAoACcAJgAl
ACQAIwAiACEAHwAeAB0AHAAZABcAFQAUABIAEAAPAA0ADQAKAAoACQAIAAcABgAFAAQA
AwACAAEAAgACAAIAAQD///7//v/+//z//P/6//r/+f/4//j/+P/1//T/8//z//L/8f/w
//D/7//u/+3/7f/t/+3/6//r/+r/6v/q/+n/6f/p/+n/6f/p/+n/6f/o/+r/6v/q/+n/
6f/p/+n/6f/p/+n/6v/q/+r/6v/r/+3/7f/t/+7/7v/w//H/8f/x//L/8//0//T/9P/1
//X/9f/1//b/9v/3//n/+f/6//r/+v/6//r/+//5//n/+v/6//r/+//7//v/+//7//r/
+v/8//z//P/9//v/+//7//r//P/8//z//P/6//r/+v/6//r/+v/6//r/+v/6//r/+v/4
//n/+f/5//n/+f/5//n/+//7//r/+v/8//z//P/8//r/+v/6//r//P/8//z//P/7//v/
/P/6//r/+v/6//r//P/9//7///8AAAEAAgAEAAQABQAGAAQABAAGAAcACgALAA0ADQAM
AAwACgAJAAgABQADAAMABAAEAAUABQAHAAYAAwADAAAA////////AQABAAEAAQABAAEA
AAD+//r/+P/4//j/+P/3//f/9//3//f/+P/4//j/+P/4//j/+P/4//j/+P/4//j/9//3
//f/9//3//j/+P/5//n/+f/5//n/+f/5//r//P/8//n/9//y//D/8f/8/w8ANQBmAJsA
0gARAVoBqAHuAR4CQAJCAg0ClQEDAYkAIgC7/1r/D//p/u/+Bf8W/yf/O/9P/1z/aP90
/4T/mv+s/8D/0P/a/97/4//m/+j/6//t/+3/7v/x//D/8v/z//P/8//0//X/9f/0//T/
9P/0//f/9//3//j/9v/3//f/9//5//r/+v/6//n/+f/5//n/+f/6//r/+v/8//z//P/8
//z//P/8//z/+//7//v/+//9//3//v/+//z//P/9//3//f/9//3//f//////AAAAAAAA
AAAAAAAAAgADAAMABAAEAAQABgAGAAQABgAGAAYABwAJAAkACgAKAAsADAANAA4ADgAP
ABAAEQATABQAFAAWABcAGAAZABoAGwAcAB0AHgAfAB8AHwAhACEAIgAiACUAJQAlACUA
IwAjACMAIwAjACQAJAAjACMAIgAiACIAIgAhACAAHwAcABsAGgAZABcAFgAVABQAEwAR
AA8ADgAMAAoACQAHAAcABAAEAAMAAgABAAAA///+//3//P/7//r/+v/6//n/9//2//b/
9v/0//T/8v/y//H/8P/w//D/7//u/+3/7f/s/+v/6v/q/+n/6P/n/+f/5//n/+X/5f/i
/+L/4v/h/+H/4f/h/+H/3//f/9//3v/g/+D/4P/f/9//3//f/9//3//f/+D/4P/i/+L/
4//l/+P/4//k/+T/5v/n/+f/5//o/+n/6v/q/+r/6//r/+v/6//s/+z/7f/v/+//8P/w
//D/8P/w//H/7//v//D/8P/w//H/8f/x//H/8f/w//D/8P/w//D/8f/x//H/8f/w//D/
8P/w//D/8P/w//D/8P/w//D/8P/w//D/8P/w//D/8P/x//H/8f/x//H/8f/x//H/8f/w
//D/8P/w//D/8P/w//D/8P/w//D/8P/w//D/8f/x//H/8f/v/+//8P/w//D/8P/w//H/
8P/w//D/8P/y//L/8P/w//D/8P/w//D/8P/w//D/8P/w//D/8P/w//D/8P/w//D/8P/w
//D/8v/1//b/9//4//n/+v/6//r/+f/6//r/+v/+////AAABAAEAAQACAAIA///9//v/
9//2//f/+f/6//v/+//7//r/9f/1//T/8//1//X/9f/1//P/8//z//P/8v/w/+7/7P/s
/+z/7P/r/+v/6//r/+v/7P/s/+z/7P/u/+7/7v/u/+z/7P/s/+z/7f/t/+3/7f/t/+7/
7v/v/+//7//v/+//8f/x//L/8v/w/+v/5//k/+T/7/8CACUAUwCGAL0A+AA/AZAB1AEI
AiwCMAL4AX0B5wBrAAUAqP9R/wb/3/7j/vn+Cf8c/zH/Rf9T/2D/bP9+/5T/qv+6/8b/
0P/Y/9z/3//i/+T/4//l/+X/5v/p/+j/6v/r/+v/6f/q/+v/6//u/+7/7v/u/+//7//v
//D/8P/x//H/8f/x//L/8v/y//P/8//z//P/8//0//T/9P/0//T/9P/0//T/9P/0//T/
9f/1//X/9f/1//X/9v/2//b/9v/3//f/9//3//f/9//5//n/+v/6//r/+v/6//r//P/9
//3//v/8//z//v/+//7/AAAAAAAAAQADAAMABAAEAAUABgAHAAgACAAJAAoACQALAAwA
DAAOAA8AEAARABQAFQAWABcAGAAZABkAGQAbABsAHAAcAB0AHQAdAB0AGwAbABsAGwAb
ABwAHAAbAB0AHAAcABwAHAAbABoAGQAYABcAFgAVABMAEgARABAADwANAAsACgAIAAYA
BQADAAMAAAAAAP///v/9//z/+//8//v/+v/5//j/+P/4//f/9//2//b/9v/2//b/9P/0
//P/8v/y//L/7//u/+3/7f/u/+3/7P/s/+v/6v/p/+n/5//n/+X/5f/k/+T/5P/j/+P/
4//j/+P/4f/h/+H/4P/g/+D/4P/f/+H/4f/h/+H/4f/h/+L/4v/g/+D/4f/j/+P/4//k
/+T/5P/l/+X/5f/m/+f/6P/o/+r/6//r/+v/6//s/+z/7f/t/+3/7v/u//D/8P/w//H/
7//v//D/8P/w//H/8f/x//H/8f/w//D/8v/y//L/8//x//H/8f/w//L/8v/y//L/8v/y
//L/8v/y//L/8v/y//L/8v/y//L/8P/x//H/8f/x//H/8f/x//H/8f/w//D/8v/y//L/
8v/w//D/8P/w//L/8v/y//L/8//z//P/8//z//P/9P/0//L/8v/y//P/8v/y//L/8v/y
//L/8v/y//L/8v/y//L/8v/y//L/8v/y//L/8v/y//L/8v/y//L/8v/y//L/8v/y//L/
8v/y//L/8v/y//T/9f/2//f/+P/7//z//P/8//v//P/8//z/AAABAAIAAwADAAMABAAE
AAAA///+//v/+//7//z//P/9//3//f/8//f/9//2//X/8//z//P/8//1//X/9f/1//T/
8v/w/+7/7v/u/+7/7f/v/+//7//v/+7/7v/u/+7/7v/u/+7/7v/u/+7/7v/u/+3/7f/t
/+3/7f/u/+7/7//v/+//7//v//H/8f/y//L/8v/t/+n/6P/q//H/BAAlAFEAggC5APIA
NwGCAcgB/gEgAiQC7gF1Ad8AYwD9/6L/Uf8M/+P+5f75/gv/Gv8x/0X/Uf9e/2z/fP+S
/6j/uP/G/9D/1v/a/93/4P/i/+P/5f/l/+b/6f/o/+r/6//r/+v/7P/t/+3/7v/u/+7/
7v/t/+3/7f/u//D/8f/x//H/7//w//D/8P/z//P/8//z//P/9P/0//T/9P/0//T/9P/0
//T/9P/0//X/9f/1//X/9//3//j/+P/4//j/+f/5//n/+f/5//n/+//7//z//P/+//7/
/v/+//z//f/9//7//v/+/wAAAAAAAAIAAgACAAMABQAFAAYABgAHAAgACQAKAAoACwAM
AAsADQAOAA4AEAARABIAEwAUABUAFgAXABgAGQAZABkAGwAbABwAHAAdAB0AHQAdAB8A
HwAfAB8AHQAeAB4AHQAdABwAHAAcABwAGwAaABkAGAAXABYAFQATABIAEQAQABEADwAN
AAwACgAIAAcABQAFAAIAAgABAAAA///+//3//P/7//r/+f/4//j/+P/3//X/9P/0//T/
9P/0//L/8v/x//D/8P/w/+//7v/t/+3/7P/r/+r/6v/p/+j/5//n/+f/5//l/+X/5P/k
/+T/4//h/+H/4f/h/+P/4//j/+L/4v/i/+L/4f/j/+P/4//j/+P/4//k/+T/4v/i/+P/
5f/n/+f/6P/o/+j/6f/p/+n/7P/t/+7/7v/s/+3/7f/t/+3/7v/u/+//8f/x//L/8v/y
//L/8v/z//P/8//0//T/9P/1//X/9f/1//X/9P/0//T/9P/0//X/9f/1//X/9P/0//T/
9P/0//T/9P/0//T/9v/2//b/9v/2//b/9v/2//j/+f/5//n/9//3//f/9//3//f/9v/2
//j/+P/4//j/9v/2//b/9v/2//b/9v/2//f/9//3//f/9//3//j/+P/2//b/9v/3//j/
+P/4//j/9v/4//j/+P/4//j/+P/4//j/+P/6//v//P/9//7///8AAAAAAAABAAQABAAE
AAYABQAGAAcACQALAAwADAAKAAkACAAFAAMABQAGAAYABwAFAAUABAABAAMAAgABAAEA
AQABAAEAAQABAAEAAQAAAP7//P/6//r/+P/4//f/9//5//n/+f/6//j/+P/4//j/+P/4
//j/+P/6//r/+v/5//n/+f/5//n/+v/6//v/+//7//v/+//7//v//P/8//z//f/5//T/
9P/5/wQAGwBBAHAAowDcABsBZAGyAfIBHgI4AjAC6wFrAd8AbwAOAKv/Tv8N//H++/4T
/yL/Mf9F/1X/YP9s/3z/jP+g/7L/xv/W/97/4v/l/+j/6v/t/+//8f/y//P/9P/2//f/
9//3//j/+f/5//r/+v/6//r/+//7//v//P/8//3//f/9//3//v/+//7/////////////
/wAAAAAAAAAAAAAAAAAAAAAAAAAAAAABAAEAAQABAP////8AAAAAAAAAAAEAAQABAAEA
AQABAAEAAQACAAIABAAEAAQABAAEAAUABQAGAAgACAAKAAoACgAMAAwADAALAA0ADQAO
AA4ADwAQABEAEAAQABEAEgATABUAFgAWABoAGwAcAB0AHgAfACAAIQAiACMAIwAjACMA
IwAkACQAJwAnACcAJwAnACcAJwAnACUAJgAmACUAJwAmACYAJgAkACMAIgAhACIAIQAg
AB8AHQAcABsAGgAZABcAFQAUABIAEAAPAA0ADQAKAAoACQAIAAcABgAFAAQAAwACAAEA
/v/+//7//f/9//z//P/8//j/+P/2//b/9//2//b/9v/z//L/8f/x//L/8f/w//D/7f/s
/+v/6//r/+v/6f/p/+r/6v/q/+n/6f/p/+n/6f/n/+f/5//m/+b/5v/m/+X/5//n/+f/
5//n/+f/6P/o/+j/6P/p/+v/6//r/+z/7P/s/+3/7f/t/+7/7//w//D/8v/z//P/8//z
//T/9P/1//X/9f/2//b/9P/0//T/9f/3//f/+P/4//b/9//3//f/+f/5//j/+P/4//j/
+P/5//f/9//3//b/+P/4//j/+P/4//j/+P/4//b/9v/2//b/+P/4//j/+P/4//n/+f/5
//n/+f/5//n/+f/5//j/+P/2//b/9v/2//j/+P/4//j/+P/4//j/9v/4//n/+v/7//z/
/f/+//7//v///wAAAAAAAAIAAwAEAAUABwAHAAoACgAIAAcABgADAAEAAQACAAIAAwAD
AAMAAgD//////P/7//v/+//7//v/+//7//3//f/8//r/9v/0//T/9P/0//P/8//z//H/
8f/y//L/8v/y//L/8v/0//T/9P/0//T/9P/z//P/8//z//P/9P/0//X/9f/1//X/9f/1
//X/9v/2//b/9f/x/+7/7P/v//j/DQAxAGIAlwDOAA0BVAGiAeQBFgI0AjgCBwKTAQUB
iwAmAL3/WP8N/+v+7f4B/xT/I/8z/0X/Vv9i/27/fP+Q/6L/tv/G/9L/2P/d/+D/4v/l
/+f/5//o/+v/6v/s/+3/7f/t/+7/7//v//D/8P/w//D/7//v/+//8P/w//H/8f/x//H/
8v/y//L/8//z//P/8//z//T/9P/0//T/9P/0//T/9v/2//b/9v/1//X/9f/1//X/9f/2
//b/9P/0//X/9f/1//X/9f/1//f/9//4//j/+P/4//j/+P/6//v/+//8//z//P/+//7/
/v8AAAAAAAD//wEAAQACAAIAAwAEAAUABgAGAAcACAAJAAsADAAMAAwADQAOAA8AEgAT
ABQAFQAYABkAGQAZABsAGwAcABwAGwAbABsAGwAbABsAGwAbABsAHAAcABsAGwAaABoA
GgAYABcAFgAVABIAEQAQAA8ADQAMAAsACgAJAAcABQAEAAAA/v/9//v/+//4//j/9//2
//X/9P/z//L/8f/w/+//7v/u/+7/7f/r/+r/6v/q/+r/6v/o/+j/5f/k/+T/5P/h/+D/
3//f/97/3f/c/9z/3f/c/9v/2//Z/9n/1//X/9b/1v/W/9X/1f/V/9X/1f/T/9P/0//S
/9L/0v/S/9H/0//T/9P/0//T/9P/1P/U/9b/1v/X/9n/2f/Z/9r/2v/a/9v/2//b/9z/
3f/e/97/4P/h/+H/4f/h/+L/4v/j/+H/4f/i/+L/4v/i/+L/4//j/+P/5P/k/+T/5f/l
/+X/4//j/+L/4v/k/+T/5P/l/+P/4//j/+L/4v/i/+L/4v/k/+T/5P/k/+L/4v/i/+L/
4v/i/+L/4v/g/+H/4f/h/+H/4f/h/+H/4//j/+L/4v/i/+L/4v/i/+L/4v/i/+L/4P/g
/+D/4P/h/+H/4f/h/+H/4f/i/+L/4P/g/+D/4f/g/+D/4P/g/+D/4P/g/+D/4P/g/+D/
4P/g/+D/4v/j/+T/5f/m/+f/6P/o/+j/6f/q/+r/6v/s/+3/7v/v//H/7//w//D/7v/r
/+r/5//l/+f/6P/o/+n/5//n/+b/4//j/+L/4f/h/+H/4f/h/+H/3//f/9//3v/c/9r/
2P/Y/9j/2P/X/9f/1//X/9f/2P/Y/9j/2P/Y/9j/2P/Y/9j/2P/Y/9j/1//X/9f/1//X
/9j/2P/Z/9n/2f/Z/9n/2f/X/9j/2P/Y/9P/z//O/9D/2f/s/w8APwByAKkA6AAvAYAB
xgH4ARoCGgLiAWUB0QBVAO//kP81/+r+w/7J/t/+8f4E/xv/K/85/0b/Uv9k/3r/kP+g
/6z/tv+8/8D/w//G/8b/x//J/8n/yv/L/8z/zv/P/8//zf/O/8//z//Q/9D/0P/Q/9P/
0f/R/w==
         </WaveFormData>
      </LeadData>
      <LeadData>
         <LeadByteCountTotal>10000</LeadByteCountTotal>
         <LeadTimeOffset>0</LeadTimeOffset>
         <LeadSampleCountTotal>5000</LeadSampleCountTotal>
         <LeadAmplitudeUnitsPerBit>4.88</LeadAmplitudeUnitsPerBit>
         <LeadAmplitudeUnits>��V</LeadAmplitudeUnits>
         <LeadHighLimit>2147483647</LeadHighLimit>
         <LeadLowLimit>268435456</LeadLowLimit>
         <LeadID>V5</LeadID>
         <LeadOffsetFirstSample>0</LeadOffsetFirstSample>
         <FirstSampleBaseline>0</FirstSampleBaseline>
         <LeadSampleSize>2</LeadSampleSize>
         <LeadOff>FALSE</LeadOff>
         <BaselineSway>FALSE</BaselineSway>
         <ExcessiveACNoise>FALSE</ExcessiveACNoise>
         <MuscleNoise>FALSE</MuscleNoise>
         <LeadDataCRC32>3431261071</LeadDataCRC32>
         <WaveFormData>
EAAQABAAEAAQABAAEAAQAA8ADgANAAwACwAKAAkACAAGAAYABgAGAAQABAAEAAQABAAE
AAQABAADAAIAAQAAAAAAAAAAAAAAAAAAAAAAAAD+//7//v/+//7//v/+//7/AAAAAAAA
AAD+//7//v/+/wAAAAAAAAAAAgACAAIAAgAEAAQABAAEAAYABgAGAAYABwAIAAkACgAM
AAwADAAMAAwADAAMAAwADAAMAAwADAAOAA4ADgAOABAAEAAQABAADgAOAA4ADgAOAA4A
DgAOAAwADAAMAAwADAAMAAwADAAMAAwADAAMAAwADAAMAAwACgAKAAoACgAMAAwADAAM
AAwADAAMAAwADAAMAAwADAAMAAwADAAMAAwADAAMAAwACgAKAAoACgAMAAwADAAMAAwA
DAAMAAwACwAMAA0ADQAQABEAEQARABEAEQASABIAEwATABMAFQAVABcAGAAZABcAFwAX
ABcAFQAUABIAEgAVABYAFgAWABYAFAATABIADwAPAA8ADwAPAA8ADgAOAA4ADQAMAAsA
CgAHAAcABwAHAAcABwAHAAUABQAFAAUABgAGAAYABgAEAAQABAAFAAUABQAFAAUAAwAD
AAMAAwAFAAUABQAFAAYABgAGAAYACAAIAAYABQD///r/+P/6/wMAGgBAAGsAkgC9AO8A
JQFUAXkBlgGiAZABVAH6AKUAVAD8/6z/d/9b/1f/Yf9r/3T/ff+K/5P/m/+h/6v/t//F
/9H/3v/p/+3/8f/0//b/9v/2//f/+P/7//z//f/9//3//f/9//7//v/+////AAAAAAAA
//////////8AAAAAAAAAAAIAAgACAAIAAAABAAEAAQADAAMAAwADAAEAAgADAAMAAAAA
AAEAAQADAAMAAwADAAMABAAEAAQABAAEAAQABAACAAIAAgACAAMAAwAEAAQABwAHAAcA
CAAJAAkACQAKAAoACwALAAwADQAOAA8ADwAPAA8AEQASABMAFAAVABYAFwAYABkAGgAb
ABwAHQAeACAAIQAiACIAJAAlACYAJwAoACkAKwAsACwALQAtAC0ALQAtAC4ALgAtAC0A
LQAtAC8ALwAuAC4ALAAsACwAKwAqACgAJgAkACMAIAAgAB0AGwAZABgAFwAWABMAEQAP
AA8ADQANAAsACQAIAAcABQADAAEAAAD///7//v///wAA/v/+//z/+//9//v/+//6//j/
9//3//f/9//1//X/9f/y//L/8f/w//H/8f/x//H/8P/w/+//7//t/+3/7f/s/+z/7P/r
/+r/6v/q/+r/6v/q/+r/6v/r/+v/6//r/+v/6//r/+v/6//s/+3/7v/v//D/8P/y//L/
8//z//T/9v/0//X/9v/2//b/9v/2//f/9v/2//f/9//5//n/+f/6//j/+P/4//n/+f/5
//n/+f/5//n/+f/5//n/+f/6//r/+P/4//j/+P/4//j/+P/4//n/+f/4//j/9v/2//b/
9v/5//n/+f/5//n/+f/5//n/+P/4//j/+P/4//j/+P/4//j/+P/4//j/+f/5//n/+f/5
//n/+f/5//f/9v/2//b/9v/2//b/9v/3//f/9v/2//b/9//3//f/9//3//f/+P/3//f/
9//3//f/9//3//j/9v/2//b/9v/2//b/9v/2//b/9v/2//b/9v/4//n/+v/9//3//f/9
//3//v/+/////////wEAAQADAAQABQAFAAUABQAFAAMAAAD+//7///8AAAAAAAAAAAAA
///+//3/+//7//v/+//7//r/+v/6//n/+P/3//b/9f/1//X/9f/z//P/8//z//H/8f/x
//D/8v/y//L/8v/w//D/8f/x//H/8f/x//H/8//z//P/8//z//P/8//0//L/8v/y//L/
9P/y/+//6f/m/+T/6P/3/xYAPABnAJAAuQDrACEBTAFvAYoBkAFuASIBygB7ACgA0v+K
/1v/R/9P/1n/Xf9o/3P/fv+F/43/lf+f/7H/v//L/9T/2f/d/+H/5P/m/+b/6P/p/+r/
6f/q/+v/6//r/+v/6//s/+z/7P/r/+z/7P/s/+//7//v/+//7v/u/+7/7v/u/+7/7v/u
/+7/7//v/+//8f/x//H/8f/x//L/8//z//D/8P/x//H/8f/x//H/8f/x//L/8v/y//L/
8v/y//L/9P/0//T/9P/z//P/9P/0//X/9f/1//b/9//3//f/+P/4//n/+f/6//v//P/9
//3//f/9////AAABAAIAAwAEAAUABgAHAAgACQAKAAsADAAOAA8AEAAQABQAFQAWABcA
FgAXABkAGgAaABsAGwAbAB0AHQAeAB4AHwAfAB8AHwAfAB8AHgAeABwAHAAcABsAGQAY
ABcAFgAVABIAEgAPAA8ADQAMAAsADAAJAAcABQABAP/////9//3//P/7//n/+f/3//b/
9f/1//T/9P/0//L/8v/w/+//8P/v//D/8P/w/+//7//v/+//7f/t/+3/7P/s/+v/6v/p
/+n/6f/p/+j/6P/n/+f/5//n/+f/5v/m/+b/5f/k/+L/4v/i/+L/4v/i/+L/4//h/+H/
4f/h/+H/4f/h/+H/4f/h/+H/4f/i/+L/5P/k/+P/4//k/+b/5P/l/+b/5v/o/+j/6P/p
/+j/6P/p/+n/6//r/+v/7P/s/+z/7P/t/+3/7f/t/+3/7f/t/+3/7f/v/+//8P/w/+7/
7v/u/+7/8P/w//D/8P/v/+//7v/u/+7/7v/u/+7/7//v/+//7//t/+3/7f/t/+7/7v/u
/+7/8P/w//D/8P/w//D/8P/w//D/7//u/+3/7f/t/+3/7f/v/+7/7v/u/+7/7v/u/+7/
7//v/+7/7v/u/+//7//v/+//7//v//D/7//v/+//7//v/+//7//u/+7/7v/u/+7/7v/u
/+7/7v/u/+7/7v/u//D/8P/w//D/8P/w//D/8P/w//D/8P/w/+7/7v/u//D/8P/x//L/
8//1//X/9f/1//T/9P/1//X/9//5//n/+//8//3//f/9//3//f/7//r/+P/4//n/+v/8
//z//P/6//n/+P/3//f/9f/1//X/9f/0//T/9P/z//T/8//y/+//7f/t/+3/7f/t/+3/
7f/t/+3/7f/s/+z/6v/q/+r/6v/q/+v/6//r/+3/7f/t/+3/7f/t/+3/7f/t/+3/7v/u
/+7/7v/u/+7/7v/t/+f/4v/g/+D/6/8AACQATQB0AJ0AywD/AC4BVwF4AYoBfAFAAeQA
kQBCAOz/ov9r/0n/Rf9P/1f/XP9p/3T/ff+F/4v/lf+l/7X/wf/M/9P/1//b/97/4P/i
/+L/5f/k/+X/5v/n/+f/5//n/+f/6P/o/+j/5//o/+j/6P/p/+n/6f/p/+z/7P/s/+z/
7P/s/+z/7P/s/+3/7f/t/+v/6//r/+v/6//s/+3/7f/s/+z/7f/t/+3/7f/t/+3/7f/u
/+7/7v/w//D/8P/w//D/8P/w//D/7//v//D/8P/x//H/8f/y//P/8//z//T/9v/3//f/
+P/3//j/+f/5//n/+f/7//z//f/+////AAABAAIAAwAEAAUABgAHAAgACAAJAAoACgAM
AA0ADgAPABAAEQATABQAFAAVABUAFQAVABUAFgAWABcAFwAXABcAFwAXABYAFgAUABQA
FAATABMAEgARABAAEQAOAA4ACwALAAkACAAHAAYAAwABAP///f/7//v/+f/3//b/9f/z
//X/8//y//H/8f/w//D/8P/u/+7/7P/r/+3/6//r/+r/6v/p/+n/6f/n/+X/5f/l/+b/
5v/l/+T/4//j/+P/4//i/+L/4f/h/9//3//f/97/3v/e/93/3P/c/9z/3P/c/97/3v/e
/9//3f/d/93/3f/d/93/3f/d/93/3f/d/93/3v/e/+D/4P/f/9//4P/i/+L/4//k/+T/
5P/k/+T/5f/o/+j/6f/p/+n/6f/p/+r/6P/o/+j/6f/r/+v/6//r/+v/6//r/+v/6//r
/+z/7P/q/+r/6v/q/+z/7P/s/+z/6//r/+r/6v/q/+r/6v/q/+v/6//r/+v/6//r/+v/
6//q/+r/6v/q/+r/6v/q/+r/7P/s/+z/7P/t/+3/7f/t/+v/6//r/+v/7f/s/+z/7P/s
/+z/7P/s/+v/6//q/+r/7P/t/+3/7f/t/+3/7f/u/+3/7f/t/+3/7f/t/+//7v/s/+z/
7P/s/+7/7v/u/+7/7v/u/+7/7v/u/+7/7v/u/+7/7v/u/+7/7v/u/+7/7v/w//L/8//0
//X/9f/1//X/9//4//j/+f/3//f/+f/5//n/+v/7//v//P/9//7//f/8//r/+v/7//z/
/P/8//z//P/7//r/+f/3//f/9//3//n/+P/4//j/9//2//X/9P/x//H/8f/x/+//7//v
/+//7//v/+//7v/v//D/8f/y//L/8v/z//P/8f/x//H/8f/x//H/8f/x//H/8f/x//L/
8v/y//L/8v/y//L/7//r/+j/5v/q//f/EgA0AF0AhACvAN8AFQFEAWsBigGWAXwBNAHW
AIUAMgDa/5T/Z/9N/03/Wf9h/2j/c/9+/4f/j/+T/53/q/+5/8n/1v/d/9//4//k/+b/
6P/q/+3/7v/v/+7/7//v/+//7//t/+7/7v/u//H/8v/y//L/9f/1//X/9f/2//b/9v/2
//b/9v/2//b/9v/3//f/9//5//n/+f/5//f/+P/5//n/+P/4//n/+f/5//n/+f/5//n/
+v/6//r/+v/6//r/+v/6//r/+v/6//v/+//8//z/////////AAABAAEAAQACAAIAAwAD
AAQABAAEAAQAAwAFAAUABwAIAAcACAAJAAoADAAOABAAEgARABIAEwAUABYAFwAYABgA
GgAbABwAHQAeAB8AIQAiACIAIwAjACMAIwAjACQAJAAjACMAIwAjACMAIwAiACIAIQAi
ACMAIwAhACAAHwAeAB8AHAAcABkAFwAVABQAEwAUABEADwANAA0ACwALAAkACQAIAAcA
BQAFAAMAAgABAAEAAAAAAAAA/v/+//z/+//9//v/+//6//r/+f/5//n/+f/3//f/9//2
//b/9f/0//P/8//z//P/8v/y//H/8f/x//H/8f/w//D/8P/v/+7/7v/u/+7/7v/u/+7/
7v/v//H/8f/x//H/8v/z//T/9f/z//P/8//z//L/8v/0//T/9P/1//f/+v/6//v//P/8
//z//P/8//3//v/+//////////////8AAAAAAAAAAAEAAQABAAEAAQABAAEAAQABAP//
//8AAAAAAAAAAAAAAAACAAIAAgACAAMAAwACAAIAAgACAAIAAgABAAEAAQABAAEAAQAB
AAEAAAAAAAAAAAACAAIAAgACAAIAAgACAAIAAQABAAEAAQABAAEAAQABAAIAAgADAAQA
BAAEAAQABAADAAMAAgACAAIAAwACAAIAAgACAAIAAgAEAAYABwAIAAkACQAJAAkACQAK
AAoACwALAAsADQANAA8AEAARABMAEwATABMAEQAQAA4ADgAPABAAEAAQABAADgANAAwA
CwALAAsACwANAA0ADAAMAAwACwAKAAkABgADAAMAAwADAAMAAwADAAMAAwADAAMABAAE
AAQABAAEAAQABAAFAAMAAwADAAMAAwADAAMAAwAFAAUABQAFAAYABgAGAAYABgAIAAYA
AwD9//r/+P/6/wMAHAA+AGkAkgC9AO0AIwFWAX0BmAGkAZIBVAH8AKkAVgD8/6z/df9b
/1f/Yf9t/3b/f/+K/5X/nf+j/63/uf/H/9P/4v/t//H/9f/4//r//P/+//3//v///wAA
AQABAAEAAQABAAIAAgACAAUABgAGAAYABQAFAAUABQAGAAYABgAGAAgACAAIAAgACAAJ
AAkACQALAAsACwALAAkACgALAAsACgAKAAsACwALAAsACwALAAkACgAKAAoACgAKAAoA
CgAMAAwADAAMAA0ADQAOAA4ADQANAA0ADgAPAA8ADwAQABIAEwATABQAFQAWABcAFwAX
ABcAGQAaABkAGgAbABwAHQAeAB8AIAAjACQAJQAmACgAKQAqACoALAAtAC4ALwAuAC8A
MQAyADIAMwAzADMAMwAzADQANAAzADMAMwAzADEAMQAwADAAMAAwADAALwAvAC4ALQAs
ACsAKAAoACUAJQAjACIAIQAeABsAGQAXABUAEwATABEAEQAQAA8ADQANAAsACgAJAAcA
BgAGAAYABgAGAAQAAwADAAEAAQAAAAAA///////////9//3//f/8//z/+//6//n/+f/5
//n/9v/2//X/9f/1//X/9f/0//b/9v/1//T/9P/0//T/9P/2//b/9v/3//X/9f/1//X/
9//3//f/9//5//n/+f/5//r/+v/8//z/+//7//z//v/+////AAAAAAAAAAAAAAEAAAAA
AAEAAQABAAEAAQACAAIAAgACAAMAAwADAAMAAwABAAEAAQABAAMAAwAEAAQAAgACAAIA
AgACAAIAAgACAAEAAQAAAAAAAAAAAAAAAAABAAEAAQABAAEAAQABAAEAAAAAAAAAAAAA
AAAAAAAAAP7//v/+//7///////////8BAAEAAQABAAEAAAAAAAAAAAAAAAAAAAD/////
AAAAAAAAAAAAAP7/AAACAAMABAAFAAUABQAHAAcACAAIAAcABwAHAAkACQALAAwADQAN
AA0ADQANAAsACgAIAAgACQAKAAoACgAKAAgABwAGAAUABQAFAAUABQAFAAQABAAEAAMA
AgABAAAA/f/9//3//f/9//3//f/7//v/+//7//z//P/8//z//P/8//z//f/9//3//f/9
//v/+//7//v//f/9//3//f/+//7//v/+//7/AAAAAP3/+f/0/+7/7v/z/wIAIABJAHIA
mwDJAPsALgFZAXwBlgGYAXQBJgHNAIAALADU/4//Y/9T/1f/Yf9q/3P/fv+J/5H/mf+d
/6n/t//F/9L/3//n/+n/7P/w//D/9P/z//L/8//0//X/9f/1//X/9f/2//b/9v/3//j/
+P/4//n/+f/5//n/+v/6//r/+v/6//r/+v/6//r/+//7//v/+//7//v/+//9//7/////
//z//P/9//3//f/9//3//f/9//7//v/+//7//v/+//7//v/+//7//v//////AAAAAAEA
AQABAAIAAwADAAMABAAEAAUABQAGAAUABgAHAAcABwAHAAkACgALAAwADQAOAA8AEAAR
ABIAEwAUABUAFgAaABsAHAAcAB4AHwAgACEAIgAjACUAJgAmACcAJwAnACkAKQAqACoA
KQApACkAKQApACkAKAAoACYAJgAmACUAIwAiACEAIAAfABwAHAAZABkAFwAWABUAFAAR
AA8ADQANAAsACwAJAAcABgAFAAMAAwABAAAA///9//z//P/8//z//P/6//n/+//5//n/
+P/4//f/9//3//f/9f/1//X/8v/y//H/8P/x//H/8f/x/+7/7v/t/+3/6//r/+v/6v/q
/+r/6f/o/+j/6P/o/+j/6P/o/+j/6f/p/+n/6f/p/+n/6f/p/+n/6//r/+v/6//s/+z/
7v/u/+v/6//s/+7/7v/v//D/8P/y//L/8v/z//T/9P/1//X/9f/1//X/9v/2//b/9v/3
//f/9//3//f/9//3//f/9//1//X/9v/2//b/9v/2//b/9v/2//b/9v/3//f/9v/2//b/
9v/2//b/9//3//f/9//1//X/9f/1//T/9P/0//T/9v/2//b/9v/2//b/9v/2//X/9f/1
//X/9f/1//X/9f/1//T/9P/0//b/9v/2//b/9f/1//T/9P/0//X/9f/1//X/9f/1//b/
9f/1//X/9f/1//X/9f/2//b/9v/2//b/9P/0//T/9P/2//b/9v/2//b/9v/2//b/9v/2
//b/+P/4//n/+v/7//v/+//7//v//P/8//3//f/9//////8BAAIAAwADAAMAAQABAP//
/v/+//7///8AAP7//v/+//z/+//6//n/+f/5//n/+f/5//j/+P/4//f/+P/3//b/8//x
//H/8f/x//H/8f/x//H/8//z//L/8v/y//L/8v/y//L/8//z//P/8f/x//H/8f/z//P/
8//z//P/8//0//T/9P/0//T/9P/y/+//6f/m/+T/6P/3/xQAOgBjAIwAtQDpABsBSAFt
AYgBjgFsASAByAB5ACYA0v+Q/1//S/9R/1n/Yf9q/3P/fv+H/4//lf+h/7H/wf/N/9b/
2//h/+X/5v/o/+r/6P/n/+j/6f/q/+v/6//r/+v/7f/u/+7/7v/v//D/8P/w//H/8f/x
//H/8v/y//L/8v/y//L/8v/y//L/8//z//P/8f/x//H/8f/z//T/9f/1//L/8v/z//P/
9f/1//X/9f/z//T/9P/0//T/9P/0//T/9P/0//T/9P/3//f/+P/4//n/+f/5//r/+//7
//v//P/6//v/+//8//3//v//////AQABAAMABAAFAAYABwAIAAcACAAJAAoACwAMAA0A
DgAQABEAEgASABQAFQAWABcAGAAZABsAHAAeAB8AHwAfAB8AHwAgACAAHwAfAB8AHwAf
AB8AHgAeAB0AHgAfAB8AHQAcABsAGgAZABYAFgATABEADwAOAA0ADgALAAkABwAFAAMA
AwABAP///v/9//v//f/7//r/+f/3//b/9v/2//b/9v/0//P/9f/z//P/8v/y//H/8f/x
//H/7//v/+//7P/s/+v/6v/r/+v/6//r/+r/6v/p/+n/6f/p/+n/6P/o/+j/5//m/+T/
5P/k/+T/4v/i/+L/4//j/+P/4//j/+P/4//j/+P/5f/l/+X/5f/k/+T/5v/m/+X/5f/m
/+j/5v/n/+j/6P/q/+r/6v/r/+z/7P/t/+3/7f/t/+3/7v/w//D/8P/x/+//7//v/+//
8f/x//H/8f/v/+//8P/w//D/8P/w//D/8P/w//D/8P/x//H/8P/w//D/8P/w//D/8f/x
//H/8f/v/+//7//v//D/8P/w//D/8P/w//D/8P/w//D/8P/w/+//7//v/+//7//v/+//
7//v/+7/7v/u//D/8P/w//D/8f/x//D/8P/u/+//7//v/+//7//v//D/7//v/+//7//v
/+3/7f/w//D/8P/w//D/8P/w//D/8P/w//D/8P/w/+7/7v/u/+7/7v/u/+7/7v/u/+7/
7v/u/+7/7v/u//D/8v/z//T/9f/3//f/9//3//b/9v/3//f/+f/7//v//f/8//3//f/9
//v/+//5//j/+P/4//n/+v/6//r/+v/4//f/9v/1//X/8//z//P/8//y//L/8v/x//D/
7//u/+v/6//r/+v/6//r/+v/6//r/+3/7f/s/+z/6v/q/+r/6v/s/+3/7f/t/+v/6//r
/+v/6//r/+v/6//r/+v/7P/s/+z/7P/s/+z/7P/p/+P/4P/g/+L/8f8OADIAWwCAAKsA
2wAPATwBYQF+AYYBZgEaAb4AbwAaAMb/iP9b/0P/R/9T/1f/YP9r/3b/ff+F/43/mf+p
/7n/xf/M/9P/1//b/97/4P/i/+L/4//i/+P/5v/n/+f/5//n/+f/6P/o/+j/6f/q/+r/
6v/p/+n/6f/p/+z/7P/s/+z/7P/s/+z/7P/s/+3/7f/t/+3/7f/t/+3/7f/u/+//7//u
/+7/7//v/+//7//v/+//7//w//D/8P/y//L/8v/y//L/8v/y//L/8//z//T/9P/z//P/
8//0//f/9//3//j/+P/5//n/+v/7//z//f/9//3//f///wAAAQACAAMABAAFAAYABwAI
AAkACgALAAwADgAPABAAEAAUABUAFgAXABYAFwAZABoAHAAdAB0AHQAdAB0AHgAeAB8A
HwAfAB8AHwAfAB4AHgAeAB4AHgAdAB0AHAAbABoAFwAUABQAEQATABEAEAAPABAADQAL
AAkABwAFAAUAAwABAAAA///9//3/+//6//n/+f/4//j/+P/4//j/9v/1//X/8//z//L/
8v/x//H/8f/z//H/8f/x//D/8P/v/+7/7//v/+//7//u/+7/7f/t/+v/6//r/+r/6v/q
/+n/6P/o/+j/6P/o/+j/6P/o/+n/6//r/+v/6//r/+v/6//r/+v/6//r/+v/7P/s/+7/
7v/v/+//8P/y//L/8//0//T/9P/0//T/9f/0//T/9f/1//f/9//3//j/+v/6//r/+//7
//v/+//7//v/+//7//v/+//7//z//P/8//z//P/8//z//P/8//z//f/9//z//P/6//r/
+v/6//v/+//7//v//f/9//3//f/8//z//P/8//7//v/+//7//v/+//7//v/9//3//f/9
//3//f/9//3//f/8//z//P/8//z//P/8//3//f/8//z//P/9//3//f/9//3//f/+////
////////////////AAAAAAAAAAAAAP7//v8AAAIAAwAEAAUABQAHAAcABwAIAAgACQAJ
AAkACwALAA0ADgAPAA8ADwAPABEADwAOAAwADAANAA4ADgAMAAwACgAJAAgABwAHAAcA
BwAHAAcABgAIAAgABwAGAAUABAABAAEA//////////8BAAEAAQABAAEAAAAAAAAAAgAC
AAIAAgABAAEAAQABAAEAAQABAAEAAwADAAMAAwADAAQABAAEAAQABAAEAAQABQABAPr/
+P/4////EgAyAFsAggCtAN0ADwFCAW0BigGeAZoBbAEWAb0AbgAUAMD/hf9j/1n/X/9r
/3T/ff+I/5P/m/+h/6n/tf/D/9H/3v/r//H/8//2//r/+v/6//v//v///wAAAQABAAEA
AQABAAIAAgACAAMABAAEAAQABQAFAAUABQAGAAYABgAGAAgACAAIAAgACAAJAAkACQAL
AAsACwALAAkACgALAAsACgAKAAsACwALAAsACwALAAsADAAMAAwADAAMAAwADAAMAAwA
DAAMAA0ADQAOAA4ADwAPAA8AEAARABEAEQASABMAFQAWABgAFwAYABkAGQAZABkAGwAc
ABsAHAAdAB4AHwAgACEAIgAlACYAJwAoACoAKwAsACwALgAvADAAMQAyADMANQA2ADYA
NwA3ADcAOQA5ADoAOgA5ADkAOQA5ADkAOQA4ADgAOAA4ADgANwA1ADQAMwAyADMAMAAw
AC0ALQArACoAKQAoACUAIwAhACEAHwAfAB0AHAAaABgAFQAWABUAFQAVABUAFAAUABQA
EwASAA8ADQANAAsACwAKAAgABwAHAAcACQAHAAcABwAIAAgABwAGAAUABQAFAAUABAAE
AAMAAwADAAMAAwACAAIAAgABAAAAAgACAAIAAgACAAIAAgADAAEAAQABAAEAAwADAAMA
AwAFAAUABQAFAAYABgAIAAgABwAHAAgACgAKAAsADAAMAA4ADgAOAA8AEAAQABEAEQAP
AA8ADwAQABAAEAAQABEADwAPAA8ADwAPAA8ADwAPAA8ADwAQABAAEAAQABAAEAAQABAA
EAAQAA8ADwAOAA4ADgAOAA4ADgAPAA8ADwAPAA0ADQANAA0ADgAOAA4ADgAOAA4ADgAO
AA4ADgAOAA4ADwAPAA8ADwAPAA8ADwAPAA8ADgAOAA4ADgAOAA4ADAAOABAAEQASABMA
EwATABMAEwAUABQAFQAVABUAFwAXABkAGgAbAB0AHQAdAB0AGwAaABgAGAAZABoAGgAa
ABoAGAAXABYAEwATABMAEwAVABUAFAAUABQAEwASABEADgALAAsACwALAAsACwALAAsA
CwALAAsACgAKAAoACgAKAAoACgALAAsACwALAAsACwALAAsACwALAAsACwALAAwADAAM
AAwADAAMAAwACwAHAAQAAAD+/wMAFAAyAFkAhACrANkADQFAAWsBjgGkAagBggE0AdkA
igA2ANz/mf9v/2H/Zf9v/3j/gf+K/5P/nf+l/6v/tf/D/9H/3P/p//P/9//6//z//v8A
AAEAAAABAAIAAwADAAMAAwADAAQABAAEAAUABgAGAAYABwAHAAcABwAIAAgACAAIAAoA
CgAKAAoACAAJAAkACQALAAsACwALAAkACgALAAsACgAKAAsACwALAAsACwALAAsADAAM
AAwADAAMAAwADAAMAAwADAAMAA0ADQAOAA4ADwAPAA8AEAARABEAEQASABQAFQAVABYA
FQAWABcAFwAVABUAFwAYABsAHAAdAB4AHwAgACEAIgAjACQAJQAmACgAKQAqACoALgAv
ADAAMQAyADMANQA2ADYANwA3ADcANwA3ADgAOAA3ADcANwA3ADkAOQA4ADgANgA2ADYA
NQAzADIAMQAwAC8ALAAsACkAJwAlACQAIwAiAB8AHQAbABkAFwAXABUAFQAUABMAEQAR
AA8ADgANAA0ADAAMAAwACgAKAAgABwAHAAUABQAEAAQAAwADAAMAAwABAAEAAQAAAAAA
///+//3//f/9//3/+v/6//n/+f/5//n/+f/4//r/+v/5//j/+P/4//j/+P/4//j/+P/5
//f/9//3//f/+f/5//n/+f/6//v//P/9//7//v8AAAAA/////wAAAgACAAMABAAEAAQA
BAAEAAUABgAGAAcABwAFAAUABQAGAAgACAAIAAkABwAHAAcABwAJAAkACQAJAAkACQAK
AAoACAAIAAgACAAIAAgACAAIAAcABwAGAAYACAAIAAgACAAHAAcABwAHAAcABwAHAAcA
BgAGAAYABgAGAAYABgAGAAgACAAIAAgABwAHAAcABwAFAAUABQAFAAYABgAHAAgABgAG
AAYABgAHAAcABgAGAAYABwAHAAcACQAJAAkACgAJAAkACQAJAAkABwAHAAgABgAGAAYA
BgAIAAgACgAMAA0ADgAPAA8ADwAPAA8AEAAQABEAEQARABMAEwAVABYAFwAXABcAFwAV
ABMAEgAQABIAEwAUABQAEgASABAADwAOAA0ADQANAA8ADwAPAA4ADAAMAAsACgAJAAgA
BQAFAAcABwAHAAcABwAHAAcABwAHAAYABgAGAAYABgAGAAYABwAHAAcABwAHAAcABwAH
AAkACQAJAAkACQAKAAoACgAIAAgACAAIAAMA///8//r/AAAPACoAUgB9AKQAzwABATUB
ZAGHAaABpAGCATYB3ACNADoA6P+k/3P/X/9l/2//df+A/4v/lv+f/6X/rf+5/8n/2f/j
/+z/8//3//n//P/+//7/AAABAAIAAQAEAAMAAwADAAMAAwAEAAQABAAFAAYABgAGAAkA
CQAHAA==
         </WaveFormData>
      </LeadData>
      <LeadData>
         <LeadByteCountTotal>10000</LeadByteCountTotal>
         <LeadTimeOffset>0</LeadTimeOffset>
         <LeadSampleCountTotal>5000</LeadSampleCountTotal>
         <LeadAmplitudeUnitsPerBit>4.88</LeadAmplitudeUnitsPerBit>
         <LeadAmplitudeUnits>��V</LeadAmplitudeUnits>
         <LeadHighLimit>2147483647</LeadHighLimit>
         <LeadLowLimit>268435456</LeadLowLimit>
         <LeadID>V6</LeadID>
         <LeadOffsetFirstSample>0</LeadOffsetFirstSample>
         <FirstSampleBaseline>0</FirstSampleBaseline>
         <LeadSampleSize>2</LeadSampleSize>
         <LeadOff>FALSE</LeadOff>
         <BaselineSway>FALSE</BaselineSway>
         <ExcessiveACNoise>FALSE</ExcessiveACNoise>
         <MuscleNoise>FALSE</MuscleNoise>
         <LeadDataCRC32>3942094092</LeadDataCRC32>
         <WaveFormData>
/v/+//7//v/8//z//P/8//r/+v/6//r/+P/4//j/+P/2//b/9v/2//b/9v/2//b/9P/0
//T/9P/0//T/9P/0//T/9P/0//T/9P/0//T/9P/z//L/8f/w//L/8v/y//L/9P/0//T/
9P/2//b/9v/2//b/9v/2//b/+P/4//j/+P/4//j/+P/4//r/+v/6//r/+v/6//r/+v/8
//z//P/8//z//P/8//z//v/+//7//v/+//7//v/+//7//v/+//7//P/8//z//P/6//r/
+v/6//r/+v/6//r/+v/6//r/+v/8//z//P/8//r/+v/6//r/+f/4//f/9v/3//j/+f/6
//j/+P/4//j/+P/4//j/+P/2//b/9v/2//b/9v/2//b/9v/2//b/9v/2//b/9v/2//b/
9v/2//b/9v/3//j/+f/8//3//f/9//v/+//8//z//P/8//z//v///wAAAAABAAIAAwAD
AAIAAwACAAIAAgACAAIAAwADAP///v/9//3//f/8//z//P/9//3//P/8//r/+v/4//f/
9v/1//T/9P/0//T/9P/0//P/8//z//P/8f/x//L/8v/x//H/8f/x//T/9P/0//T/8v/y
//L/8v/0//T/9f/1//P/8//z//P/9f/1//X/8v/u/+n/5v/m/+3/+/8RACoAPwBVAHAA
jQCmAMAA1gDiAN8AxACeAHkAUAAaAO3/zv+1/6r/q/+t/6v/q/+v/7H/sv+2/7r/wf/J
/9L/2f/g/+T/5//r/+z/7P/u/+7/7v/u/+//7//v//D/8P/w//H/8f/x//H/8f/x//H/
7//v/+//7//t/+3/7f/t/+//7//v/+//7//u/+7/7v/x//H/8f/x//H/8f/x//H/8f/y
//L/8v/y//L/8v/y//D/8f/y//L/9P/0//T/9P/0//T/9f/1//X/9f/1//b/9v/2//f/
9//5//n/+v/6//r/+v/6//v//f/9//7//v/+/wAAAAABAAIAAwAEAAUABgAHAAkACgAL
AAsADAAOAA8ADwARABIAFQAWABcAGAAZABoAGwAcABwAHAAdAB0AHgAeAB4AHwAfACAA
IAAfAB0AHQAdAB0AHQAbABoAGgAZABgAFwAWABQAEwASABAAEAAOAA0ADQALAAoACAAH
AAQAAwACAAEAAQAAAAAA///9//z/+//6//z//P/7//r/+P/4//f/9//4//j/9//3//X/
9f/1//X/8//z//P/8v/y//H/8f/w//L/8v/y//L/8f/x//H/8f/w//D/8P/w//D/8P/w
//D/8v/y//L/8v/y//L/8v/y//D/8P/x//H/8f/x//H/8v/0//X/9f/1//X/9f/1//b/
+P/4//n/+f/4//j/+P/5//n/+v/6//r//P/8//3//f/9//3//f/9//v/+//7//z//P/8
//z//P/8//z//P/9//3//f/9//z/+v/7//v/+v/8//z//P/7//v/+//7//v/+//7//v/
+//8//z//P/8//z//P/8//z/+v/6//r/+//9//z//P/8//z//P/8//z/+v/6//r/+v/6
//r/+v/6//z//P/8//v/+//7//v/+//7//v//P/8//r/+v/6//r/+v/6//r/+v/6//r/
+v/7//v/+//7//z/+v/6//r/+v/6//r/+v/6//r/+v/6//r/+//8//3//v8BAAEAAQAB
AP//AAAAAAAAAgACAAQABQAGAAYABwAIAAkACQAIAAcABAAEAAQABAAEAAUABQADAAIA
AQABAAEAAAAAAAAA//8BAAAAAAAAAAAA/v/9//z/+//6//r/+v/4//j/+P/3//n/+f/5
//n/9//4//j/9//3//f/9//4//j/+P/4//j/+v/6//r/+v/6//v/+//7//v/+//7//v/
+//7//b/8v/v/+7/8P/5/wsAIwA6AE0AYwB+AJkAsgDIAN4A6gDfAMAAngB7AEoAGADv
/9D/v/+6/7n/tf+1/7X/t/+5/7z/vv/E/8//2//i/+f/6v/u//H/8//0//T/9v/2//b/
9P/1//X/9f/2//b/9v/3//f/9//3//f/9//3//f/9//3//f/9//3//f/9//3//f/9//3
//f/9v/2//b/9//3//f/9//3//f/9//3//f/+P/4//j/9v/2//b/9v/4//n/+v/6//r/
+v/6//r/+v/6//v/+//7//v/+//8//z//P/9//3//////wAAAAAAAAAAAAABAAMAAwAE
AAQABAAGAAYABwAIAAkACgALAAoACwANAA4AEQARABIAFAAVABUAFwAYABkAGgAbABwA
HQAeAB8AIAAgACAAIQAhACIAIgAiACMAIwAkACQAIwAjACMAIwAjACMAIQAgACAAHwAe
AB0AHAAaABkAGAAWABQAEgARABEADwAOAAwACwAIAAcABgAFAAUABAAEAAMAAwACAAEA
AAD+//7//f/8//7//v/9//3//P/8//v/+//9//3//f/9//v/+//7//r/+v/5//n/+P/4
//j/+P/4//n/+f/5//n/9v/2//b/9v/2//b/9v/2//b/9v/2//b/9P/0//T/9P/0//T/
9f/1//X/9f/1//b/9v/3//f/9//3//f/9//4//j/+P/5//n/+P/4//j/+f/5//r/+v/6
//z//P/9//3/+//7//v/+//9//3//f/+//7//v/+//7//v/+//7///8BAAEAAQAAAP7/
//////7/AAAAAAAA/////////////////////////v/+//7//v/8//z//P/8//7//v/+
///////+//7//v/+//7//v/+//7//v/+//7//v/+//7//v/+//7//v/9//3//f/9//3/
/f/9//7//v/+//7//v/+//7//v/+//7//P/8//z//f/9//3//f/+//z//P/8//z//P/8
//z//P/8//z//P/8//7//v/+//7//v/+//7//v/+//7//v/+//7//v/+/////v///wAA
AQADAAMAAwADAAIAAgACAAIAAgAEAAUABgAGAAcACAAJAAsACgAJAAgACAAIAAgACAAJ
AAkABwAGAAMAAwADAAIABAAEAAMAAwACAAIAAgACAAAA///+//3//P/8//z//P/6//r/
+f/5//n/+f/5//n/+v/6//n/+f/7//v//P/8//z//P/8//z//P/8//z//P/7//v/+//7
//v/+//7//v//f/8//j/8//w//D/9f8DABcALgBDAFcAcgCNAKYAwADWAOYA5wDSAK4A
iwBiAC4AAQDi/8n/vv+7/7f/tf+1/7X/uf+8/8D/xP/N/9f/4v/n/+r/7v/x//H/9P/0
//b/9v/2//b/9//3//f/+P/4//b/9//3//f/+f/5//n/+f/3//f/9//3//n/+f/5//n/
+f/5//n/+f/5//j/+P/4//n/+f/5//n/+f/5//n/+f/5//r/+v/6//r/+v/6//r/+P/5
//r/+v/6//r/+v/6//r/+v/7//v//f/9//3//v/+//7//////wEAAQACAAIAAgACAAIA
AwADAAMABAAEAAYACAAIAAkACAAJAAoACwAMAA0ADwAQABEAEQASABQAFQAVABcAGAAZ
ABoAGwAcAB0AHgAfACAAIAAgACEAIQAiACIAIgAjACEAIgAiACEAIwAjACMAIwAjACEA
IAAgAB8AHgAdABwAGgAZABgAFgAUABIAEQARAA0ADAAKAAkACAAHAAYABQAFAAQABAAD
AAMAAgABAAAAAAAAAP///v/+//7//f/9//z//P/7//v/+//7//v/+//7//v/+//6//r/
+f/5//j/+P/4//j/+P/3//f/9//3//b/9v/2//b/9P/0//T/9P/0//T/9P/0//b/9v/2
//b/9P/0//X/9f/1//X/9f/2//b/9//3//f/9//3//f/+P/4//j/+f/5//z//P/8//3/
+//8//z//P/8//z//f/9////////////////////AAAAAAAAAAAAAAAAAAAAAAEA////
/////v/+///////+//7//v/+//3////////////9//3//f/9//7//v/+//7//P/8//z/
/P/8//z//P/9//3//P/8//z//P/8//z//P/+//7//v/+//z//P/8//z//P/8//z/+//7
//v/+//7//v/+//8//z//v/+//7//v/8//z//P/8//r/+v/6//v/+//7//v//P/6//r/
+v/6//z//P/8//z/+v/6//r/+v/6//r/+v/6//r/+v/6//r/+v/6//r/+v/7//z//f/+
/wEAAQABAAEA//8AAAAAAAAAAAAAAgADAAQABAAFAAYABwAHAAYABQAEAAQABAAEAAYA
BwAHAAUABAADAAMAAwAAAAAAAAD//wEAAAAAAAAAAAD+//3//P/5//j/+P/4//j/+P/4
//f/+f/5//n/+f/5//r/+v/5//n/+f/5//r/+P/4//j/+P/6//r/+v/6//j/+f/5//n/
9//3//f/9//5//n/9v/0//H/7v/w//n/CQAdADIARwBbAHYAkwCsAMgA3gDqAOUAxgCg
AH8AUAAWAO//0v+9/7b/t/+1/7H/sf+z/7X/uv+8/8D/yf/R/9z/4//m/+j/6//v//D/
8v/0//T/9P/0//P/8f/x//L/8v/w//H/8f/x//P/8//z//P/9f/1//X/9f/1//X/9f/1
//P/8//z//P/8//y//L/8v/z//P/8//z//P/8//z//P/8//0//T/9P/2//b/9v/2//b/
9//4//j/+P/4//j/+P/2//b/9//3//f/9//3//j/+v/6//v/+//7//v//P/8//z//P/8
//3//////wAAAAAAAAIAAgADAAIAAwAEAAUACAAJAAsADAANAA0ADgAQABEAEQATABQA
FQAWABcAGAAZABoAGwAcABwAHAAdAB0AHAAcABwAHQAbABwAHAAbAB0AHQAdAB0AHQAb
ABoAGgAZABgAFwAWABYAFQAUABIAEAAOAA0ADQALAAoACAAHAAYABQAEAAMAAwACAAIA
AQD///7//f/8//z//P/7//r/+v/6//n/+f/2//b/9f/1//X/9f/1//X/9f/1//X/9P/2
//X/9f/0//L/8v/y//L/8f/x//H/8f/w//D/8P/w//D/8P/w//D/7v/u/+7/7v/w//D/
8P/w//H/8v/0//X/9f/1//X/9v/2//f/9//3//f/9//3//j/9v/2//f/9//4//j/+P/5
//v//P/8//z/+v/6//v/+//7//v/+//7//v/+//7//z//P/8//z//P/7//r/+f/5//n/
+f/5//j/+P/5//n/+P/5//r/+//7//n/+f/5//n/+f/5//n/+f/6//r/+v/6//r/+v/6
//r/+P/4//j/+f/5//j/+P/4//j/+P/4//j/+P/4//j/+P/4//j/+P/4//r/+v/6//n/
9//3//f/9//1//X/9v/2//T/9P/0//T/9P/0//T/9f/3//n/+//8//3//f/9//v/+//8
//z/+v/6//r//P///wAAAAABAAQABQAFAAQAAwACAAIAAgAAAAAAAQABAP///v/9//3/
/f/8//z//P/9//3//P/8//r/+v/4//f/9v/1//T/9P/0//T/9P/0//P/8//z//P/8//z
//T/9P/1//X/9f/1//b/9v/2//b/9v/2//b/9v/0//T/9f/1//f/9//3//f/9//3//X/
8v/u/+n/5v/m/+3//f8TACoAPwBTAHAAjQCoAMQA2ADkAN0AxACgAH0AUgAYAOn/yv+1
/6r/q/+r/6v/rf+v/7H/tP+2/7r/wf/L/9T/3f/i/+b/6f/r/+z/7v/u/+7/7v/u/+3/
7f/t/+7/7v/w//H/8f/x//H/8f/x//H/8f/x//H/8f/x//H/8f/x/+//7//v/+//8f/w
//D/8P/z//P/8//z//H/8f/x//H/8f/y//L/8v/y//L/8v/y//D/8f/y//L/8v/y//L/
8v/0//T/9f/1//X/9f/1//b/9v/2//f/9//5//n/+v/6//z//P/8//3//f/9//7//v/+
/wAAAAABAAIAAwAEAAUABgAHAAkACgALAAsADAAOAA8ADwARABIAEwAUABUAFgAVABYA
FwAYABgAGAAZABkAHAAcABwAHQAbABwAHAAbABkAGQAZABkAGQAXABYAFgAXABYAFQAU
ABQAEwASABAADgAMAAsACwAHAAYABAADAAIAAQAAAP///f/8//z/+//5//j/9//2//b/
9v/1//T/9v/2//X/9f/0//T/8//z//X/9f/1//X/8//z//P/8v/y//H/8f/w//D/8P/w
//D/7f/t/+3/7f/s/+z/7P/s/+7/7v/u/+7/7v/u/+7/7v/u/+7/7v/u/+7/7v/v/+//
7//v/+//8P/y//P/8//z//X/9f/1//b/9P/0//X/9f/2//b/9v/3//f/+P/4//j/+P/4
//n/+f/3//f/9//3//f/9//3//j/+P/4//j/+P/4//j/+P/5//f/9//3//b/+P/5//n/
+P/2//b/9v/1//X/9f/1//X/9f/1//X/9f/0//T/9P/0//b/9v/2//b/9P/0//T/9f/1
//T/9P/0//T/9P/0//T/9P/0//T/9P/2//b/9v/2//T/9P/0//P/9f/1//X/9f/1//X/
9v/0//T/9P/0//T/9f/2//f/9v/3//f/9//5//n/+v/6//r/+v/6//z///8AAAAAAQAA
AAEAAQAAAP///v/+//7//v/+///////9//z/+//7//v/+v/6//r/+f/5//j/+P/4//j/
9v/1//T/8//y//L/8v/y//L/8v/x//H/8f/x//P/8//0//T/8//z//P/8//y//L/8v/y
//L/8v/y//L/9P/0//X/9f/1//X/9f/1//X/9//1//T/8P/r/+j/5v/p//P/BQAcADEA
RwBgAHsAlgCuAMgA2gDhANYAtgCTAHAAPgALAOL/yf+4/7H/sf+v/6//r/+x/7T/tv+6
/7//yf/S/9v/4v/m/+f/6//u/+7/8P/w/+7/7v/x/+//7//w//D/8P/x//H/8f/v/+//
7//v//H/8f/x//H/8f/x//H/8f/x//H/8f/x//P/8v/y//L/8//z//P/8//x//H/8f/x
//H/8v/y//L/8v/y//L/8v/y//P/9P/0//T/9P/0//T/9P/0//X/9f/3//f/9//4//j/
+P/5//n/+//7//z//P/8//z//P/9//3//f/+//7//v8AAAAAAQAAAAEAAgADAAYABwAJ
AAoACwALAAwADgARABEAEwAUABUAFgAXABgAFwAYABkAGgAcABwAHQAdAB4AHgAeAB8A
HwAgACAAHwAfAB8AHwAfAB0AGwAaABoAGwAaABkAGAAYABcAFgAUABIAEAAPAA8ACwAK
AAgABwAEAAMAAgABAAEAAAAAAP///f/8//v/+v/6//r/+f/4//r/+v/5//n/+P/4//f/
9//5//n/+f/5//f/9//3//b/9v/1//X/9P/0//T/9P/0//P/8//z//P/8v/y//L/8v/y
//L/8v/y//L/8v/y//L/8v/y//L/8v/y//L/8//z//P/8//z//T/8v/z//P/8//1//X/
9f/2//T/9P/1//X/9v/2//b/9//3//j/+P/4//r/+v/7//v/+//7//v/+//7//v/+//8
//z//P/8//z//P/8//z//f/9//3//f/8//z//f/9//z//P/8//z/+//7//v/+//7//v/
+//7//v/+v/6//r/+v/6//r/+v/6//r/+v/6//v/+//6//r/+v/6//r/+v/6//r/+v/6
//r//P/8//z//P/6//r/+v/5//n/+f/5//n/+//7//z//P/6//r/+v/6//z//P/8//z/
/P/8//z//f/9//3/+//6//r/+v/6//r/+v/6//r/+v/8//z//P/8//z//P/8//z//P/8
//z//f/+////AAABAAEAAQABAAEAAAAAAAAAAAACAAQABQAGAAYABwAIAAkACQAIAAcA
BgAEAAQABAAEAAUABQADAAIAAQABAAEAAAACAAIAAQABAAAAAAAAAAAA/v/9//z/+//6
//r/+v/6//r/+v/5//n/+f/5//n/+f/6//r/+f/5//n/+f/6//r/+v/6//r/+v/6//r/
+v/6//n/+f/5//n/+//7//v/+//7//j/9P/x/+7/8v/7/w0AIQA4AEsAYQB6AJcAsADK
AOAA6ADfAMIAngB7AEwAGADz/9b/wf+6/7n/tf+z/7P/tf+5/7r/vv/G/8//2f/g/+f/
6v/u/+//8f/0//b/9v/0//b/9v/3//f/9//4//j/9v/3//f/9//5//n/+f/5//n/+f/5
//n/9//3//f/9//3//f/9//3//n/+P/4//j/9//3//f/9//5//n/+f/5//f/+P/4//j/
+v/6//r/+v/4//n/+v/6//r/+v/6//r//P/8//3//f/9//3//f/+//7//v//////////
/wAAAAAAAAAAAAABAAMAAwAEAAQABAAGAAYABwAKAAsADAANAAwADQAPABAAEQARABIA
FAAVABUAFwAYABsAHAAdAB4AHQAeAB8AIAAiACIAIwAjACQAJAAkACUAJQAmACYAJQAl
ACUAJQAlACMAIQAgACAAIQAgAB8AHgAcABsAGgAYABYAFAATABMADwAOAAwACwAKAAkA
CAAHAAUABAAEAAMAAwACAAEAAAAAAAAA///+/wAAAAD//////v/+//3//f/9//3//f/9
//v/+//7//r//P/7//v/+v/6//r/+v/6//n/+f/5//n/+P/4//j/+P/4//j/+P/4//j/
+P/4//j/9v/2//b/9v/4//j/+f/5//f/9//3//j/9v/3//f/9//3//f/9//4//j/+P/5
//n//P/8//z//f/9//7//v/+//7//v////////////////////////8AAAAAAAAAAAAA
AAAAAAAAAQABAAEAAQAAAAAAAQABAAAAAgACAAIAAQABAAEAAQABAP//////////AAAA
AAAAAAAAAAAAAAAAAAAAAAAAAAEAAQAAAAAAAAAAAAAAAAAAAAAAAAAAAAAAAAAAAAAA
AAD+//7//v/9/////////////////wAAAAD+//7//v/+//7//v/+//7//v/+//7/////
//3///8AAAAAAAAAAAAA/v/+//7//v/+//7//v/+//7//v/+//7//v/+//7//v/+//7/
/v/+/wAAAAAAAAEAAAABAAIAAwAFAAUABQAFAAYABgAGAAYABAAGAAcACAAIAAkACgAL
AAsACgAJAAgACAAIAAgACAAJAAkABwAGAAUABQAFAAQAAgACAAEAAQACAAIAAgACAAAA
///+//3/+v/6//r/+v/8//z/+//7//v/+//7//v//P/8//v/+//7//v//P/8//z//P/8
//z//P/8//z//P/7//v/+//7//3//f/9//3//f/6//b/8//y//L/+/8NACEANgBJAF8A
egCVALAAygDeAOgA3wDEAKAAfQBOABoA9f/Y/8X/vv+9/7n/tf+1/7f/uf+8/8D/xv/R
/9v/5P/p/+z/8P/x//P/9P/2//j/+P/4//j/+f/5//n/+v/6//j/+f/5//n/+f/5//n/
+f/3//f/9//3//n/+f/5//n/+f/5//n/+f/5//j/+P/4//n/+f/5//n/+f/5//n/+f/3
//j/+P/4//r/+v/6//r/+v/7//z//P/8//z//P/8//z//P/9//3//f/9//3//v/+//7/
//////////8AAAAAAgACAAIAAwADAAMABAAEAAYACAAIAAkACgALAAwADQAOAA8AEQAS
ABEAEQASABQAFQAVABcAGAAbABwAHQAeAB0AHgAfACAAIgAiACMAIwAkACQAJAAlACUA
JgAmACUAJQAlACUAJQAlACMAIgAiACEAIAAfAB4AGgAZABgAFgAVABQAFAAVABMAEgAQ
AA8ADAALAAoACQAJAAgACAAHAAUABAADAAIAAgACAAEAAAAAAAAA//////7//v/9//3/
+//7//v/+//8//3//v/+//z/+//7//r/+v/6//r/+v/3//f/9//3//j/+P/4//j/+P/4
//j/+P/4//j/+P/4//j/+P/4//j/+v/6//v/+//7//v/+//8//r/+//7//v/+f/5//n/
+v/8//z//f/9//z//P/8//3///8AAAAAAAAAAAAAAQABAAEAAQABAAEAAwADAAMABAAC
AAIAAgACAAIAAgACAAMAAwADAAMAAgACAAMAAwACAAQABAAEAAMAAQABAAEAAQABAAEA
AQABAAIAAgACAAIAAAAAAAAAAAAAAAAAAAABAAMAAgACAAIAAgACAAIAAgAAAAAAAAAA
AAIAAgACAAIAAAAAAAAA//////////////////8AAAAAAAAAAAAAAAD+//7//v/+//7/
/v/+////////////AAAAAAAAAAAAAAAAAAABAAIAAQACAAMAAwADAAMAAwAEAAQABAAE
AAQABgAHAAgACAAJAAoACwALAAoACQAIAAgACAAIAAgACQAJAAcABgAFAAUABQAEAAQA
BAADAAMAAgAAAAAAAAD+//3//P/7//r//P/8//z//P/8//v/+//7//v/+//7//z//P/7
//v/+//7//z//P/8//r/+v/6//r//P/8//z//f/9//3//f/9//v/+//7//v//P/4//P/
8P/u//P///8TACgAPQBTAGwAhwCkAL4A1gDmAOkA1gC0AI8AaAAwAP3/2v/B/7T/s/+z
/7P/s/+3/7n/vP++/8L/x//P/9j/4f/o/+z/7//x//T/9P/0//T/9v/2//X/9f/1//b/
9v/2//f/9//3//n/+f/5//n/9//3//f/9//5//n/+f/5//n/+f/5//n/9//2//b/9v/5
//n/+f/5//n/+f/5//n/+f/6//r/+v/6//r/+v/6//r/+//8//z//P/8//z//P/8//z/
/f/9//3//f/9//7//P/8//3//f//////AAAAAAEAAgADAAUABQAFAAYABgAEAAYABgAH
AAgACQAKAAsADgAPABEAEgATABMAFAAWABcAFwAZABoAGwAcAB0AHgAfACAAIQAiACAA
IAAhACEAJAAkACQAJQAjACQAJAAjACUAJQAlACUAJwAlACQAJAAhACAAHwAeAB4AHQAc
ABoAFgAUABMAEwAPAA4ADAALAAwACwAKAAkABwAGAAYABQAHAAYABQAEAAQABAADAAIA
AgACAAEAAQD+//7//f/9//v/+//7//v//f/9//3//P/8//v/+//6//j/+P/4//j/+f/5
//n/+f/4//j/+P/4//j/+P/4//j/+P/4//j/+P/6//r/+v/6//j/+P/5//n/+//7//v/
/P/8//3//f/9//3//f/9//7//P/8//3//f8AAAAAAAABAAEAAgACAAIAAgACAAMAAwAB
AAEAAQABAP///////wAAAAAAAAAAAAAAAAAAAAABAAMAAwADAAIAAAABAAEAAAD+//7/
/v/9//3//f/9//3////////////+//7//v/+//z//P/8//z//v/+//7///////7//v/+
//7//v/+//7//v/+//7//v/9//z/+//6//z/+v/8//z//P/8//z//P/9//7///8AAAEA
AQABAAEAAQACAAIAAgACAAIABAADAAQABAAFAAgACQAJAAgABwAGAAYABgAGAAYABwAH
AAUABAADAAMAAwACAAIAAgABAAEAAAAAAAAAAAD+//3/+v/5//j/+P/4//j/+P/4//n/
+f/5//n/9//3//j/+P/3//f/9//3//j/+P/4//j/+P/4//j/+P/4//j/+f/5//v/+//7
//v/+//7//v/+v/2//P/8P/u//H/+/8LACIAOwBPAGQAgQCeALYAzgDgAOcA2gC6AJUA
cgBCAAsA5P/J/7j/s/+z/7P/s/+z/7X/uP+6/7z/wf/L/9T/3f/k/+r/7f/v//L/8v/0
//T/9P/0//X/8//z//T/9P/0//X/9f/1//X/9f/1//X/9f/1//X/9f/1//X/9f/1//X/
9f/1//X/9f/0//T/9P/1//X/9f/1//X/9f/1//X/9f/2//b/9v/2//b/9v/2//b/9//4
//j/+P/4//j/+P/6//r/+//7//v/+//7//z//P/8//3//f/9//3//v/+//7//v/+////
AQABAAIAAgACAAQABAAFAAgACQAKAAsACgALAA0ADgARABEAEgAUABUAFQAXABgAFwAY
ABkAGgAdAB4AHwAgACAAIAAhACEAIgAiACIAIwAjACQAJAAjACMAIwAjACMAIwAhACAA
IAAfAB4AHQAcABgAFwAWABQAEgAQAA8ADwAPAA4ADAALAAoACQAIAAcABQAEAAQAAwAD
AAIAAQAAAAAAAAD///7//P/8//v/+//8//z/+//7//v/+//7//v/+//7//v/+v/6//n/
+f/4//b/9v/2//b/9f/1//X/9f/2//b/9v/2//b/9v/2//b/9v/2//b/9v/2//b/9v/2
//b/9v/3//f/+f/5//n/+v/4//n/+f/5//v/+//7//z//v/+///////+//7//v//////
AAAAAAAAAgACAAMAAwABAAEAAQABAAMAAwADAAQAAgACAAIAAgACAAIAAgADAAMAAwAD
AAIAAgADAAMAAgACAAIAAgABAAEAAQABAAEAAQABAAEAAQACAAIAAgACAAAAAAAAAAAA
AAAAAAAAAQABAAAAAAAAAAAAAAAAAAAAAAAAAAAAAAACAAIAAgACAAIAAgACAAEAAQAB
AAEAAQABAAEAAgACAAIAAgACAAIAAgACAAIAAgACAAIAAgADAAMAAQABAAIAAgACAAIA
AgACAAIAAwAEAAUABgAHAAcABwAHAAcACAAKAAoACgAKAAwADQAOAA4ADwAQABEAEQAO
AA0ADAAMAAwADAAMAA0ADQALAAoACQAJAAkACAAIAAgABwAHAAYABgAGAAYABAADAAIA
AQAAAAIAAgACAAIAAgABAAEAAQD///////8AAAAA////////AQACAAIAAgACAAIAAgAC
AAIAAgACAAMAAwADAAMAAwADAAMAAwADAP7/+v/3//b/+P8BABMAKQBCAFUAawCEAKEA
vADWAOoA8gDpAMoAqACDAFIAIAD5/9r/x//E/8P/v/+9/73/v//D/8b/yP/O/9n/5f/s
//P/9v/4//v/+//+//7//v/+//7/AAD///////8AAAAAAAABAAEAAQABAAEAAQABAAMA
AQABAA==
         </WaveFormData>
      </LeadData>
   </Waveform>
</RestingECG>
