# Supplementary material for: Detection of Left Atrial Enlargement Using a Convolutional Neural Network-Enabled Electrocardiogram
Source: Front Cardiovasc Med. 2020 Dec 17;7:609976. doi: 10.3389/fcvm.2020.609976 (PMC7773668; doi:10.3389/fcvm.2020.609976)
Supplement: Supplementary file 2 [file Data_Sheet_2.ZIP › normal1/1802010360_8605_0000000D.XML]

<?xml version="1.0" encoding="Windows-1252"?>
<!DOCTYPE RestingECG SYSTEM "restecg.dtd">
<RestingECG>
   <PatientDemographics>
      <PatientID>1802010360</PatientID>
      <PatientAge>66</PatientAge>
      <AgeUnits>Years</AgeUnits>
      <Gender>Female</Gender>
      <PatientLastName>yaojianping</PatientLastName>
   </PatientDemographics>
   <TestDemographics>
      <DataType>Resting</DataType>
      <Site>1</Site>
      <AcquisitionDevice>MAC55</AcquisitionDevice>
      <Status>Unconfirmed</Status>
      <Priority>Normal</Priority>
      <AcquisitionTime>09:01:18</AcquisitionTime>
      <AcquisitionDate>07-24-2015</AcquisitionDate>
      <CartNumber>1</CartNumber>
      <AcquisitionSoftwareVersion>009C</AcquisitionSoftwareVersion>
      <XMLSourceVersion>MAC5000 v1.0</XMLSourceVersion>
   </TestDemographics>
   <RestingECGMeasurements>
      <VentricularRate>73</VentricularRate>
      <AtrialRate>73</AtrialRate>
      <PRInterval>164</PRInterval>
      <QRSDuration>82</QRSDuration>
      <QTInterval>414</QTInterval>
      <QTCorrected>456</QTCorrected>
      <PAxis>61</PAxis>
      <RAxis>62</RAxis>
      <TAxis>61</TAxis>
      <QRSCount>11</QRSCount>
      <QOnset>218</QOnset>
      <QOffset>259</QOffset>
      <POnset>136</POnset>
      <POffset>194</POffset>
      <TOffset>425</TOffset>
      <ECGSampleBase>500</ECGSampleBase>
      <ECGSampleExponent>0</ECGSampleExponent>
   </RestingECGMeasurements>
   <Diagnosis>
      <Modality>Resting</Modality>
         <StatementCount>2</StatementCount>
         <LabelText>12SL ��ϳ���</LabelText>
      <DiagnosisStatement>
         <StmtFlag>ENDSLINE</StmtFlag>
         <StmtText>�������</StmtText>
      </DiagnosisStatement>
      <DiagnosisStatement>
         <StmtFlag>ENDSLINE</StmtFlag>
         <StmtText>���� ECG</StmtText>
      </DiagnosisStatement>
   </Diagnosis>
   <Waveform>
      <WaveformType>Rhythm</WaveformType>
      <WaveformStartTime>0</WaveformStartTime>
      <NumberofLeads>8</NumberofLeads>
      <SampleType>CONTINUOUS_SAMPLES</SampleType>
      <SampleBase>500</SampleBase>
      <SampleExponent>0</SampleExponent>
      <HighPassFilter>16</HighPassFilter>
      <LowPassFilter>150</LowPassFilter>
      <ACFilter>NONE</ACFilter>
      <LeadData>
         <LeadByteCountTotal>10000</LeadByteCountTotal>
         <LeadTimeOffset>0</LeadTimeOffset>
         <LeadSampleCountTotal>5000</LeadSampleCountTotal>
         <LeadAmplitudeUnitsPerBit>4.88</LeadAmplitudeUnitsPerBit>
         <LeadAmplitudeUnits>��V</LeadAmplitudeUnits>
         <LeadHighLimit>2147483647</LeadHighLimit>
         <LeadLowLimit>268435456</LeadLowLimit>
         <LeadID>I</LeadID>
         <LeadOffsetFirstSample>0</LeadOffsetFirstSample>
         <FirstSampleBaseline>0</FirstSampleBaseline>
         <LeadSampleSize>2</LeadSampleSize>
         <LeadOff>FALSE</LeadOff>
         <BaselineSway>FALSE</BaselineSway>
         <ExcessiveACNoise>FALSE</ExcessiveACNoise>
         <MuscleNoise>FALSE</MuscleNoise>
         <LeadDataCRC32>439764210</LeadDataCRC32>
         <WaveFormData>
/v/+//7//v8BAAIAAwAEAAQABAAEAAQADgAYACIALAA9AEwAWwBqAHAAdgB8AIIAegBy
AGoAYgBPADwAKQAWAA4ABgD+//b/+P/6//z//v///wAAAQACAAIAAgACAAIA///+//3/
/P/9//7///8AAAIAAgACAAIAAgACAAIAAgACAAIAAgACAAIAAgACAAIAAgACAAIAAgAE
AAQABAAEAAQABAAEAAQABgAGAAYABgAEAAQABAAEAAQABAAEAAQABgAGAAYABgAGAAYA
BgAGAAQABAAEAAQABQAGAAcACAAIAAgACAAIAAoACgAKAAoADAAMAAwADAAMAAwADAAM
AA4ADgAOAA4ADwAQABEAEgATABQAFQAWABgAGAAYABgAGwAcAB0AHgAfACAAIQAiACQA
JAAkACQAJQAmACcAKAAoACgAKAAoACYAJgAmACYAJQAkACMAIgAgACAAIAAgAB4AHAAa
ABgAFwAWABUAFAATABIAEQAQAA4ADgAOAA4ACwAKAAkACAAIAAgACAAIAAYABgAGAAYA
BgAGAAYABgAEAAQABAAEAAQABAAEAAQABgAGAAYABgAEAAQABAAEAAQABAAEAAQABAAE
AAQABAACAAIAAgACAAQABAAEAAQABAAEAAQABAAEAAQABAAEAAQABAAEAAQAAwACAAEA
AAACAAIAAgACAAIAAgACAAIAAgACAAIAAgAEAAQABAAEAAYABgAGAAYABgAGAAYABgAE
AAQABAAEAAQABAAEAAQABgAGAAYABgAEAAQABAAEAAYABgAGAAYABQAEAAMAAgADAAQA
BQAGAAQABAAEAAQABAAEAAQABAAGAAYABgAGAAQABAAEAAQABgAGAAYABgAGAAYABgAG
AAQABAAEAAQABgAGAAcABwAFAAQAAwACAAQABAAEAAQAAwAEAAUABgAJAAkACgAKAAsA
CwALAAsACgAMAAwADAANAA0ADQANAA4AEAARABAADgAOAA0ADQANAA0ADQANAAoACAAF
AAIAAQABAAEAAQABAAEAAAD//wEAAQABAAEAAgACAAAAAAD//////v/9//z//P/8//z/
///////////9//3//P/8//z/AAD+//z//P/8//z//f8FAAsAFAAhAC8APABOAF0AagB1
AHcAdgByAGoAXgBTAEoAPAAnAA0A/f/1//D/8P/w//H/9P/3//n/+//6//z//v/8//n/
+f/6//r/+//7//v/+//7//z//P/8//r/+v/6//r/+P/5//n/+f/5//j/+P/4//j/9v/4
//n/+f/5//n/+f/5//n/+v/6//n/+f/5//n/+v/6//v/+//4//j/+f/5//v/+//7//v/
+f/5//n/+f/5//n/+v/7//v/+v/6//z/+v/6//r/+v/7//v//P/8//r/+//7//v//v//
////AAAAAP7//v///wEAAgADAAMAAgACAAMAAwAHAAgACQANAAwADAALAAsADwAPABEA
EQAPABAAEQATABMAEwAUABYAGAAYABkAGQAZABgAFwAWABgAFwAXABcAFAAUABMAEgAP
AA8ACwAKAAkACAAIAAgABwAHAAQABAACAP///f/5//n/+f/5//n/+P/3//b/9v/3//f/
9v/1//P/8v/y//L/9P/0//X/9f/z//L/8v/y//T/9P/1//X/8//z//P/8//x//H/8v/y
//L/8v/x//H/8f/y//P/8//y//H/8v/z//L/8v/z//L/8//y//L/8v/y//L/8v/z//P/
8f/x//D/7v/u/+//8f/x//H/8f/w//D/8f/y//P/8v/y//H/7//v//D/8P/v/+//8P/z
//T/8v/y//H/8f/x//L/8v/x//P/8//z//P/8f/x//L/8v/w//D/8P/w//H/8f/x//L/
9P/z//P/9P/z//H/8P/v//H/8v/y//P/8v/w/+//7v/v//D/8P/x//H/8f/x//H/7//v
/+//7//z/+//7v/w//D/8P/w//D/8f/x//D/7v/u/+7/7v/w//D/8P/x//D/8f/y//P/
9f/2//b/9//1//X/9f/2//j/+P/4//n/9//3//f/9//5//r/+f/6//j/9//3//f/9//3
//f/9v/2//P/8P/v/+//7//v/+//7f/s/+v/6//r/+v/6//s/+z/6v/q/+r/6//r/+v/
6v/q/+r/6v/r/+3/7f/t/+3/6//s/+r/6v/q/+r/6v/s/+z/7P/r/+3/8f/6/wMACwAW
ACoAOwBGAFUAXwBgAGAAWgBQAEUAPAA4AC8AGQABAO//5v/e/9z/3f/k/+X/5f/p/+7/
8P/u/+r/6f/p/+r/6v/p/+n/6f/p/+v/7P/s/+z/6v/q/+r/6v/s/+3/7f/t/+v/6v/q
/+r/6v/o/+r/6//r/+v/6//r/+v/6//s/+z/7f/t/+3/7f/s/+z/7f/t/+z/7P/t/+3/
7f/t/+3/7f/v/+//7//v/+3/7f/u/+//7//u/+7/8P/y//L/8v/y//H/8f/y//L/8v/z
//P/8//0//X/9f/2//j/9v/2//f/9//4//n/+f/5//r//P/9//7//v/+/wEAAwAEAAQA
BQAHAAcACQAJAAkACgALAA0ADQANAA4AEAAQABAAEQARABIAEgASABIAEgARABEAEQAQ
ABAADwAOAA0ADQAJAAgABwAGAAYABgAGAAUAAQAAAP///f/8//n/+v/5//j/9//4//f/
9v/2//b/9f/z//H/8v/y//P/9P/z//L/8v/x//L/8v/z//T/8v/y//P/8//z//P/8//z
//P/8//0//T/9P/0//P/8//x//L/8//z//L/8f/y//P/8v/y//P/8v/z//L/8v/y//D/
8P/w//H/9P/z//T/9P/y//L/8//1//P/8//z//L/8v/z//T/9f/z//T/9P/z//X/9v/2
//X/8v/y//T/9P/0//T/8//z//P/9P/0//P/9f/1//X/9f/z//P/9P/0//T/9P/0//T/
9f/1//X/9v/0//P/8//0//b/9f/1//X/9f/2//b/9//1//T/9P/0//b/9v/1//X/8//z
//P/8//1//X/9f/1//X/9f/2//b/9v/2//b/9v/y//D/8P/x//L/8//0//T/9f/1//T/
9P/0//T/9P/0//T/9P/1//b/9//4//n/+f/6//r/+//9//3//f/+//7//v/+////////
///////+//7//P/8//3//f/+/////////////v/6//f/9P/z//X/9f/1//X/8//y//H/
8f/x//H/8f/y//T/8v/y//L/8//z//P/8v/y//L/8v/z//H/8f/x//H/9f/0//T/8v/w
//L/9P/y//D/8P/3/wEACwAUACEALwA+AE4AXQBoAG8AdQB0AGoAYABWAE8AQgAuABcA
AwD3/+3/6P/o/+r/7f/y//P/8f/z//b/9v/w//D/8P/x//P/9P/z//P/8//z//H/8v/y
//L/8v/y//L/8v/y//P/8//z//X/9P/0//T/9P/y//T/9f/z//P/8//z//X/9f/2//b/
9//3//f/9//3//b/9v/1//b/9v/3//f/9//3//f/9//1//X/9f/1//f/9//4//n/9//2
//b/+P/6//r/+v/6//f/9//4//j/+f/7//z//f/8//3//f/+/wAA/v/+////AQACAAMA
AwADAAQABgAHAAgACAAIAAsACwAMAAwADQAPAA8AEQARABMAFAAVABcAFQAVABYAGAAW
ABYAFwAXABoAGgAaABoAGAAXABcAFwAWABYAFQAUABMAEwAPAA4ADQAMAAwADAAKAAkA
BQAEAAQAAwADAAEA/v/9//z/+//9//3//f/+//3//f/8//v/+//6//r/+v/4//j/+f/5
//v/+v/6//r/+v/6//v/+//7//v/+//7//n/+f/6//r/+v/6//n/+f/7//z//f/9//v/
+f/5//n/9//4//r/+v/7//r/+v/6//z//P/8//3//f/7//v/+v/4//j/+f/7//v/+//7
//r/+f/5//n/+f/5//r/+v/5//v//P/8//v/+v/6//z//P/7//r/+P/3//r//P/9//3/
+//7//v/+//7//v//P/8//z//P/8//z//f/9//3//v/+//3//f/+//z/+//7//v//f/+
//7///////7//v/+//7//v/9//3//f/9//3//f/9//3//f/9//3//f/+//7//v/+//7/
/v/8//z//P/8//3///8AAAAA///+//3//P/+//7//v///wAAAQACAAMAAwAEAAQABQAF
AAUABQAGAAgACAAIAAkACQAJAAkACQAKAAoACAAIAAgABwAHAAcACQAJAAkACAAEAAEA
/v/9/////////////f/8//v/+//7//v/+//8//7//P/8//z/+//7//v/+v/8//z//P/9
//v/+//7//v/+//6//z//P/8//z//v/+//z/+v/9/wMADQAWACEALwBGAFoAZQBuAHkA
gQCCAH4AdABqAF0AUgBCACkAEQAFAPv/8P/w//L/8//4//3//f/7//z//v/+//7/+//7
//z//P/9//3//f/9//v//P/8//z//v/+//7//v/9//3//P/7//z//P/9//7//P/6//z/
/f/9//3//f/9//////8AAAAA///////////+//7//////wAAAAABAAEAAQABAAEAAQAB
AAEAAQABAP////8AAAEAAwACAAIABAACAAIAAgACAAIAAwAFAAYABgAHAAcABwAGAAcA
BwAIAAgABgAGAAcABwAIAAkACQAKAAwADwARABAAEAAQABMAFQAWABYAFwAZABkAGwAb
ABkAGgAbAB0AHwAfACAAIgAgACAAIQAhACIAIgAiACIAJAAjACMAIwAhACAAHgAcAB0A
HQAZABgAFwAWABYAFgASABEADQAMAAwACwALAAkACAAHAAYABQAGAAUABAAEAAMAAwAC
AAEAAwACAAIAAgAAAAAAAQABAAMAAgACAAIAAQAAAAAA/////////////wEAAQACAAIA
AAAAAP////8BAAIAAwADAAMAAQABAAEA//8AAAIAAgADAAIAAgACAAAAAAAAAAEAAwAB
AAEAAAAAAAAAAQADAAMAAwADAAIAAQABAAEAAQABAAIAAgABAAEAAgACAAEAAgACAAQA
BAAEAAQAAwADAAMABAAEAAMABQAFAAUABQADAAMABAAEAAYABgAGAAYABQAFAAUABgAE
AAMAAwAEAAQAAwADAAMABQAGAAYABwAHAAYABgAGAAYABgAFAAUABQAFAAUABQAFAAUA
BQAFAAUABQAGAAYABgAGAAYABgAGAAYABgAEAAUABQAEAAYABgAGAAYABAAEAAQABQAH
AAkACwANAAsADAAMAA0ADQANAA0ADgASABIAEgATABEAEQARABEAEgASABAAEAAQAA8A
DwAPAA8ADwAPAA4ADAAJAAYABQADAAMAAwADAAUABAADAAMAAgABAAAAAAACAAAAAAAA
AAEAAQABAAAAAgACAAIAAwABAAEAAQABAAEAAgACAAIAAgACAAAA/v8AAAIAAQAFAA8A
GgAjADEAQgBSAGMAcgB9AIMAhgCGAHwAcABhAFYASgA1ABsACQD9//T/8P/y//X//P//
//3///8AAAIAAgAAAP////8AAAAA/////////////wAAAAAAAAIAAgACAAIAAAABAAEA
AQABAAAAAAAAAAAA/v8AAAEAAQABAAEAAQABAAEAAgACAAEAAQABAAEAAgACAAMAAwAC
AAIAAwADAAMAAwADAAMAAwADAAMAAwADAAMABAAFAAcABgAGAAgABgAGAAYABgAFAAUA
BgAGAAYABwAHAAcACAAJAAkACgAOAAwADAANAAsADAANAA0ADQAOABAAEQAUABQAFAAX
ABcAGAAYABkAHQAdAB8AHwAdAB4AHwAhACEAIQAiACQAJgAmACcAJwAmACYAJgAmACYA
JQAlACUAJgAmACUAJAAhACEAHQAcABkAGAAYABgAFAATAA8ADgAQAA8ADwANAAwACwAK
AAkACAAHAAYABgAJAAkACAAHAAUABAAEAAQABgAGAAcABwAFAAQABAAEAAQABAAFAAUA
AwADAAMAAwADAAMABAAEAAQABAADAAMABQAGAAcABwADAAEAAQABAAMABAAGAAYAAwAC
AAIAAgACAAIAAgADAAMAAQABAAAAAgACAAMABQADAAMAAwACAAEAAQABAAEAAwAEAAQA
AwABAAIAAgABAAAAAAACAAIAAgACAAEAAQADAAQABAADAAEAAQABAAEAAQABAAIAAgAA
AAAAAAAAAAEAAQABAAIAAgABAAEAAgAAAP//////////AAAAAAEAAQAAAAAAAAD+//7/
/f/9//3//f/9//3//f/9//3//f8BAP///P/6//r/+v/6//r/+v/7//v/+v/8//z//P/8
//v/+v/5//n//P/9//7////9//7//v///////////wAAAgACAAIAAwABAAEAAQABAAQA
BAACAAIAAgABAAEAAQD////////+//z/+f/2//X/9f/1//X/9f/1//T/8//z//P/8//z
//T/9P/y//L/8v/z//P/8//y//L/8v/y//P/8f/x//H/8f/x//L/8v/0//L/8P/y//T/
8v/w//H/9f/9/wQAEQAdACgAOABJAFgAYwBnAGoAagBgAFQARwBAADgAJwAPAPn/6//k
/+D/4v/j/+T/5f/p/+f/6P/s//D/7v/s/+v/6//q/+v/6//r/+v/6f/q/+r/6v/p/+j/
5//m/+X/5f/k/+P/5v/m/+f/6P/n/+T/5f/l/+X/5f/l/+X/4//j/+T/5P/j/+P/4//j
/+L/4v/j/+P/5P/k/+X/5f/l/+X/5f/l/+P/4//j/+P/5f/l/+b/5//l/+T/5P/m/+b/
5v/m/+b/5//n/+j/6P/o/+n/6f/p/+j/6f/p/+r/7P/q/+r/6//r/+z/7f/t/+7/8P/z
//X/9P/0//T/9//3//j/+P/5//v/+//9//3//f/+////AQABAAEAAgAEAAQABAAFAAUA
BgAGAAYABgAGAAUABQAFAAQABAADAAIAAQABAP3//P/5//j/+P/4//b/9f/x//D/8P/v
/+//7f/q/+n/6P/n/+j/5//m/+b/6f/p/+j/5//l/+T/5P/k/+T/5P/l/+X/4//i/+L/
4v/k/+T/5f/l/+P/4//j/+P/4f/h/+L/4v/k/+T/4//j/+H/4v/j/+P/4//h/+H/4f/h
/+L/5P/k/+H/4P/g/+D/4v/i/+L/4//h/9//3//e/9//4P/i/+X/5f/l/+X/5P/h/+H/
4f/h/+P/5P/k/+P/4//k/+T/4//k/+T/5v/m/+T/5P/j/+P/5f/m/+b/5f/l/+X/5f/l
/+X/5f/m/+b/6P/o/+j/6P/l/+X/5f/m/+b/5f/l/+b/5v/l/+X/5f/l/+b/5v/n/+f/
5v/m/+b/6P/o/+f/5//n/+f/5//n/+f/5//n/+f/6f/p/+j/6P/o/+j/6P/o/+n/6f/o
/+j/6P/o/+j/6v/q/+r/6//q/+v/7P/t/+3/7v/u/+//7//v/+//8P/y//L/8v/z//P/
8//z//P/9P/0//L/8v/0//P/8//z//P/8//z//L/7v/r/+j/5//n/+f/5//n/+f/5v/l
/+X/5v/n/+j/6v/o/+b/5v/m/+f/5//n/+b/5v/m/+b/5//n/+f/5//n/+f/6P/k/+b/
6P/o/+j/6v/m/+L/5//t//X//P8HABUAIgAwAEEATgBXAFsAYABcAFIASAA/ADYALAAX
AAEA7//l/97/2v/a/93/4P/h/+H/4//o/+r/6P/m/+f/5//o/+j/5//n/+f/5//n/+j/
6P/o/+b/5v/m/+b/6P/p/+n/6f/p/+j/6P/o/+r/6P/q/+v/6f/p/+n/6f/p/+n/6v/q
/+n/6f/p/+n/6P/o/+n/6f/p/+r/7P/t/+3/7f/t/+3/7f/t/+3/7f/v/+//8P/x//D/
7v/t/+7/8P/w//D/8P/v/+//8P/w//L/8//z//P/9P/1//X/9v/2//T/9P/1//f/+P/5
//n/+f/6//z//f/+//7//v8BAAMABAAEAAUABQAFAAcABwAJAAoACwANAA0ADQAOABAA
EAAQABEAEQASABIAEgASABQAEwATABMAEAAQAA8ADgANAA0ACQAIAAUABAAEAAQABAAD
AP///v/+//3//f/7//j/9//2//X/9v/1//T/9P/z//P/8v/x//P/8v/y//L/8v/y//P/
8//z//L/8v/y//L/8v/z//P/8//z//P/8//x//H/8v/y//L/8v/x//H/8f/y//P/8//y
//H/8v/z//L/8v/z//L/8v/y//P/9P/y//L/8v/z//X/8//z//L/8P/w//H/8//z//P/
8//y//P/8//z//P/8//0//T/8//1//b/9v/1//T/9P/2//b/9v/2//X/9f/1//b/9v/1
//f/9//3//f/9//3//j/+P/2//b/9v/2//f/9//3//j/+v/5//n/+v/4//f/9//3//f/
+P/4//n/+f/4//j/+P/2//b/9f/1//f/9//3//f/+f/5//n/+f/3//n/+v/4//j/+P/4
//j/+f/5//j/+v/6//r/+v/4//j/+P/5//r/+//8//3///8AAAAAAQABAAEAAQACAAQA
BAAEAAUAAwADAAMAAwAGAAYABAAEAAQAAwADAAMAAwADAAMAAgACAP///P/7//n/+f/5
//n/+//6//n/+f/3//f/9//4//j/9v/2//b/9//3//f/9v/4//j/+P/5//n/+f/5//n/
9//2//b/9v/4//r/+v/6//j/+P/3//v/AQAGABEAHwAqADgATQBgAGsAcQB2AHoAeABw
AGMAWABOAEEAJwAPAAMA+v/y/+7/6//s//P/9//3//j/+v/6//r/+f/5//r/+v/5//n/
+f/5//f/+P/4//j/+v/6//r/+v/6//v/+//7//v/+v/6//r//P/6//z//f/8//v/+v/5
//v/+//8//z/+//7//v/+//8//z//f/9//z//P/9//3//f/9//3//f/9//3//f/9//3/
/f/+///////+//7/AAAAAAAAAAAAAP////8AAAAAAQADAAQABQAFAAUABAAEAAYABAAE
AAUABwAIAAkACQAHAAgACgALAAwADAAMAA8AEQASABIAEwATABMAFQAVABcAGAAZABsA
GwAbABwAHgAeAB4AHwAfACIAIgAiACIAIAAfAB8AHwAgACAAHwAeABsAGwAXABYAEwAS
ABIAEgARABEADgAOAA0ACwAKAAcACAAHAAYABQAGAAUABAAEAAMAAwACAAEA///+//7/
/v8AAAAAAQABAAEAAAAAAAAA/v/+//////////////////////8AAAAAAAAAAP/////9
//7//////////f/9//3//f/+/wAAAAABAAAAAAAAAAAAAAAAAAEA///9//3//P/8//z/
/f////3//f/9//z//P/9//7////9//7//v/9//3//v/+//3//v/+/wAAAAAAAAAA////
////AAAAAP///f/9//3//f/+////AQACAAAAAAAAAAAA////////AAAAAP////8AAAAA
////////AAACAAMABQAEAAIAAQAAAAIAAgABAAEAAwADAAMAAwABAAMAAwABAAIAAgAC
AAIAAgACAAMAAwACAAIAAgACAAIABAAEAAQABQAEAAUABgAHAAcACAAIAAkACQAJAAkA
CgAMAAwADAANAA0ADQANAA0ADgAOAAwADAAOAA0ADQANAAwACwAKAAgABwAFAAMAAwAD
AAMAAwADAAEAAAD/////////////AAAAAP7//v/+/wEAAQABAAAAAAAAAAAAAQABAAEA
AQABAAEAAAAAAAAAAAAAAAIABAAAAP7/AQADAAcADgAbACkANgBGAFkAagB3AH8AhgCG
AIIAdgBrAGAAVABHAC8AFQADAPr/9v/0//X/+P/9//3///8AAAAAAgACAP////8AAAAA
//////////8BAAIAAgACAAAAAAAAAAAAAAABAAEAAQADAAIAAgACAAIAAAACAAMAAwAD
AAMAAwABAAEAAgACAP//////////AQACAAQABQAEAAQABQAFAAQAAwACAAEAAwADAAMA
AwABAAEAAgADAAUABAAEAAYABAAEAAQABAADAAMABAAEAAYABwAHAAcABgAHAAcACAAK
AAgACAAJAAkACgALAAsADQAOABAAEQAQABAAEAATABUAFgAWABcAGQAZABsAGwAbABwA
HQAfACEAIQAiACQAIgAiACMAIwAkACQAJAAkACQAIwAjACMAJAAkACMAIgAfAB8AGwAa
ABcAFgAWABYAFAATAA8ADgAMAAsACwAJAAoACQAIAAcABgAFAAQABAAEAAMAAQD//wAA
AAABAAIAAgACAAMAAwABAAAAAAAAAAAAAAABAAEA////////////////AAAAAAAAAAD/
//////8AAAEAAQABAP////////3//v8AAAAAAQAAAAAAAAD+//7//v///wEA//////7/
/P/8//3////9//3//f/8//3//f/9//3//f/+//7//f/9//7//v/9//z//P/+//7//v/+
//3//f/9//7//v/9//3//f/9//3//f/9//7//v/+//7//v/+//3//f/9//7//v/9//3/
/v/+//3//f/9//3//v/+///////+//7//v/+//7//f/9//v/+//7//v////+//3//P/7
//r//P/9//3//P/6//r/+v/6//r/+v/6//v//v///wAAAQAAAAAA/////wEAAQABAAIA
AgACAAIAAwADAAMAAwADAAQABAACAAIAAgABAAEAAQD////////+//z/+f/2//X/9f/1
//X/9f/1//T/8//z//P/8//z//T/9P/y//L/8v/z//P/8//y//D/8P/w//H/8f/x//H/
8f/x//D/7v/w//D/8P/w//L/8P/u/+//8//7/wYAEwAfACwAPABLAFgAYQBpAGgAYgBa
AFAARQA8ADIAGwABAPH/5f/c/9z/4P/j/+T/5//p/+n/7P/u/+z/7P/p/+n/6v/q/+v/
6//r/+v/6f/q/+r/6v/q/+r/6v/q/+r/6//r/+v/6f/o/+j/6P/n/+T/5f/l/+P/4//j
/+P/4f/h/+L/4v/h/+H/4f/h/+D/4P/h/+H/4P/g/+H/4f/h/+H/4f/h/+H/4f/h/+H/
4f/h/+L/4//j/+L/4v/k/+L/4v/i/+L/4//j/+T/5P/k/+X/5f/l/+T/5f/l/+b/6P/m
/+b/5//n/+j/6f/p/+n/6v/s/+3/7v/u/+7/8f/z//T/9P/1//X/9f/3//f/+f/6//v/
/f/9//3//v8AAAAAAAABAAEAAAAAAAAAAAAAAP////////7//v/9//z/+f/5//X/9P/x
//D/8P/w/+7/7f/p/+j/6P/n/+f/5f/m/+X/5P/j/+L/4f/g/+D/3//f/97/3f/f/97/
3v/e/9z/3P/d/93/3//e/97/3v/c/9z/3f/d/9v/2//b/9v/3f/d/97/3v/c/9z/2//b
/9v/3P/d/93/3P/b/9z/3f/c/9z/3f/c/93/3P/c/9z/3P/c/9z/3f/d/9v/2//a/9z/
3P/d/9//3f/d/93/3P/b/9v/2//b/93/3v/e/93/3f/e/97/3f/c/9z/3v/e/97/3v/d
/93/3f/e/97/3f/d/93/3f/d/93/3f/e/97/3v/e/97/3v/f/9//3//g/97/3f/d/97/
4P/f/9//3//d/97/3v/f/+H/4P/g/+D/3v/e/93/3f/f/9//3//f/+H/4P/g/+D/4P/g
/97/3//f/97/3//g/+H/4v/g/+D/4P/h/+L/4//k/+X/5f/m/+b/5//n/+f/5//o/+r/
6v/q/+v/6//r/+v/6//s/+z/6v/q/+r/6f/p/+n/6//r/+v/6v/m/+P/4P/f/93/3f/d
/93/3v/e/97/3//d/93/3f/e/97/3P/c/9z/3f/d/93/3P/e/97/3v/f/93/3f/d/93/
2//e/9z/2v/c/97/3P/c/9z/3P/d/+P/6f/y/wEADQAcAC4APwBKAFMAWwBaAFIASABA
ADUALAAgAAsA8//j/9f/0P/S/9L/0//Y/9v/2//d/97/3P/c/9z/2//b/9z/3P/d/93/
3f/d/9v/3P/c/9z/3P/c/9z/3P/c/93/3f/d/9//3v/e/97/3v/c/97/3//d/93/3f/d
/9//3//g/+D/3f/d/93/3f/e/97/3//f/97/3v/f/9//4f/h/+H/4f/h/+H/4f/h/+H/
4f/i/+P/4//i/+L/5P/i/+L/4v/i/+P/4//k/+T/5v/n/+f/5//m/+f/5//o/+r/6P/o
/+n/6//s/+3/7f/t/+7/8P/x//L/8v/y//X/9f/2//b/9//5//n/+//7//3//v///wEA
/////wAAAgACAAIAAwADAAQABAAEAAQABAADAAMAAwAAAAAA///+///////7//r/9f/0
//T/9P/0//P/7//u/+7/7f/t/+v/6v/p/+j/5//m/+X/5P/k/+X/5f/k/+P/4//i/+L/
4v/i/+L/4//j/+P/4v/i/+L/4P/g/+H/4f/h/+H/4f/h/+P/4//k/+T/4v/i/+H/4f/f
/+D/4f/h/+H/3//f/9//4f/i/+T/5P/h/+D/4P/g/+L/4v/i/+P/4//h/+H/4P/e/97/
3//h/+H/4f/h/+D/4f/h/+H/4f/f/+D/4P/f/+H/4v/i/+H/4P/g/+L/4v/i/+L/4f/h
/+H/4v/i/+H/4f/h/+H/4f/h/+H/4v/i/+L/4v/i/+L/4f/h/+H/4v/g/9//3//g/+L/
4f/h/+H/4f/i/+L/4//h/+D/4P/g/+D/4P/f/9//4f/h/+H/4f/h/+H/4f/h/+H/4f/i
/+L/4P/g/+D/4P/i/+D/4P/g/+D/4P/f/9//4v/i/+L/4v/j/+T/5f/l/+X/5v/n/+f/
5//o/+n/6f/o/+j/6P/p/+n/6f/p/+n/6f/p/+n/6f/p/+j/5//m/+P/4//i/+L/3v/d
/9v/2//c/9z/3P/c/9z/2v/a/9r/2v/a/9r/2v/a/9j/2P/Y/9j/2v/a/9r/2v/a/9r/
2v/a/9j/2P/Y/9j/2P/Y/9j/2P/a/9r/2v/a/+T/7P/0//z/CwAaACkAOABBAEgATwBW
AE8ASABBADoAKgAaAAoA+v/t/+L/1//M/8//0P/R/9L/0//U/9X/1v/W/9b/1v/W/9j/
2P/Y/w==
         </WaveFormData>
      </LeadData>
      <LeadData>
         <LeadByteCountTotal>10000</LeadByteCountTotal>
         <LeadTimeOffset>0</LeadTimeOffset>
         <LeadSampleCountTotal>5000</LeadSampleCountTotal>
         <LeadAmplitudeUnitsPerBit>4.88</LeadAmplitudeUnitsPerBit>
         <LeadAmplitudeUnits>��V</LeadAmplitudeUnits>
         <LeadHighLimit>2147483647</LeadHighLimit>
         <LeadLowLimit>268435456</LeadLowLimit>
         <LeadID>II</LeadID>
         <LeadOffsetFirstSample>0</LeadOffsetFirstSample>
         <FirstSampleBaseline>0</FirstSampleBaseline>
         <LeadSampleSize>2</LeadSampleSize>
         <LeadOff>FALSE</LeadOff>
         <BaselineSway>FALSE</BaselineSway>
         <ExcessiveACNoise>FALSE</ExcessiveACNoise>
         <MuscleNoise>FALSE</MuscleNoise>
         <LeadDataCRC32>2075305774</LeadDataCRC32>
         <WaveFormData>
7P/s/+z/7P/n/+L/3f/Y/9T/0v/Q/87/2P/g/+j/8P8EABYAKAA6AFEAaAB/AJYAqgC+
ANIA5gDCAKAAfgBcAEoAOAAmABQAEwASABEAEAALAAYAAQD8//n/+P/3//b/9P/y//D/
7v/w//D/8P/w//L/8v/y//L/8P/w//D/8P/w//D/8P/w//D/8P/w//D/8P/w//D/8P/x
//L/8//0//P/8v/x//D/8f/y//P/9P/z//L/8f/w//L/8v/y//L/8//0//X/9v/2//b/
9v/2//T/9P/0//T/9f/2//f/+P/4//j/+P/4//r/+v/6//r//P/8//z//P/+//7//v/+
////AAABAAIABAAGAAgACgALAAwADQAOABAAEgAUABYAGgAcAB4AIAAjACQAJQAmACcA
KAApACoALAAuADAAMgAzADQANQA2ADgAOAA4ADgANgA2ADYANgA0ADQANAA0ADAALgAs
ACoAJgAkACIAIAAcABoAGAAWABUAFAATABIAEAAOAAwACgAJAAgABwAGAAYABgAGAAYA
BQAEAAMAAgACAAIAAgACAAIAAgACAAIAAgACAAIAAgACAAIAAgACAAAAAAAAAAAAAgAC
AAIAAgAAAAAAAAAAAAIAAgACAAIAAAAAAAAAAAAAAAAAAAAAAAEAAgADAAQAAwACAAEA
AAACAAIAAgACAAQABAAEAAQAAgACAAIAAgACAAIAAgACAAMABAAFAAYABAAEAAQABAAC
AAIAAgACAAIAAgACAAIABAAEAAQABAACAAIAAgACAAQABAAEAAQAAgACAAIAAgACAAIA
AgACAAAAAAAAAAAAAgACAAIAAgACAAIAAgACAAIAAgACAAIAAgACAAIAAgACAAIAAgAC
AAAAAAAAAAAAAQAEAAgACQAIAAkACgALAA4ADgAPABEAEAATABYAFgAYABgAGAAYABYA
EwASABIAFAAUABMAEwAUABQAFAAVABUAFQAUAA8ACwAIAAcABwAHAAUAAwACAAAA/v/9
//3//f/8//v/+v/7//v/+v/6//j/9//3//j/+P/4//b/9v/0//T/9P/0//P/8//z//L/
9P/1//X/9f/1//X/9P/y/+3/7P/i/9f/z//N/8r/zP/U/9v/4P/t//7/FAApADoATgBm
AHsAlQCyAMgA4ADvAN8AvQCTAGMAPgAtAB4AFgATAA8ADAAQABEACwACAPr/9//2//b/
9v/1//T/8//y//L/8f/z//P/8//z//H/8P/u/+3/7f/t/+3/7f/v/+//7//u/+z/7P/s
/+z/6//q/+n/6P/q/+v/7P/t/+//7f/v/+//7P/s/+z/7f/r/+z/7P/s/+z/7f/t/+3/
7f/t/+3/7v/s/+z/7f/t/+//7//v//D/8P/x//H/8v/y//L/8v/y//D/8//0//T/9//4
//j/+f/5//r/+//9//v/+//+/wEAAAAAAP//AQAGAAkADAAQABAAEQASABQAFgAXABkA
HAAcABwAHgAgACMAJAAoACsALQAuAC8AMQAwADAAMAAyADUANQA1ADUAMgAyAC8ALQAt
ACwAKgApACUAIwAhAB8AHwAcABkAGAAUABAADAAJAAcABgADAAMABAADAAIAAQD+//z/
+//7//n/+f/5//f/+P/4//n/+f/7//r/+f/5//j/+P/5//n/9//2//b/9f/0//X/9f/1
//X/9v/3//j/+P/3//b/9v/4//j/+P/4//j/9//1//T/9P/1//X/9f/2//b/9f/1//b/
9v/2//b/9f/0//P/8v/0//X/9v/2//j/+P/2//X/8//z//T/9P/y//T/9P/y//X/9v/3
//n/9//3//b/9v/0//T/9P/0//T/9P/1//X/9f/0//T/9P/y//L/8v/y//P/8//z//P/
9f/z//P/9f/0//L/8f/w//L/8v/y//L/8P/w//D/7v/v//H/8v/z//L/8f/w/+//7//t
/+3/7v/x/+3/7P/u/+7/7v/u//D/8//z//T/8//0//X/9v/4//n/+//8////AgACAAIA
AgACAAIAAQD/////AAAAAAIAAQABAAAA///+//7//f8AAAAA/P/7//f/9f/0//P/7//t
/+z/6v/o/+f/5//n/+j/5//m/+X/4//i/+L/4v/f/9//4P/g/+D/3v/e/97/4P/g/+D/
3//d/93/3P/c/9//3//f/9//3f/e/9z/2//a/9T/y//D/7v/uP+4/7j/u//C/8n/1P/m
////FAAkADYASwBfAHoAmgCwAMUA1QDJAKkAfQBOACkAFgAGAP3//f/8//r/+f/7//j/
8v/r/+D/4P/g/9//3v/b/9r/2v/Z/9v/2//b/9v/2P/Y/9f/1//Z/9n/2f/Z/9f/1//X
/9b/1v/W/9b/1v/U/9T/1P/U/9X/1f/V/9X/1//V/9f/1//Y/9j/2P/Z/9f/2P/Y/9j/
1v/X/9f/1//X/9f/1//Y/9j/2P/Z/9n/2f/Z/9n/2v/a/9v/2//c/9r/2v/a/9r/2v/d
/97/3v/f/+D/4P/h/+H/4v/j/+X/4//j/+b/6f/r/+z/7P/v//D/8f/y//T/9//5//v/
/v8AAAEAAwAGAAUABgAJAAwADgAOABEAEwAVABYAFwAZABsAHAAdACAAIQAhACEAIQAi
ACIAHwAdAB0AHAAaABkAFQATABEADwAOAAoABgAEAAAA/v/8//v/+v/4//T/8//0//P/
8v/x/+7/7P/r/+v/6//r/+v/6f/m/+b/5//n/+n/6P/n/+f/5v/m/+f/5//m/+b/5//n
/+b/5//n/+f/5v/m/+b/5v/m/+X/5P/k/+b/5v/m/+b/5f/l/+T/5P/k/+X/5f/l/+b/
5v/l/+X/6P/o/+j/6P/n/+b/5f/k/+T/5f/m/+b/6P/o/+b/5f/l/+X/5v/m/+j/6v/q
/+j/5v/m/+b/5//n/+f/5v/m/+b/5v/m/+b/6P/o/+n/6f/n/+b/5v/m/+j/6P/o/+j/
5//n/+f/5//l/+P/4//l/+X/5P/k/+T/5P/k/+T/5P/k/+T/5P/i/+T/5f/l/+X/5P/j
/+L/4f/i/+H/4v/k/+f/5//n/+f/5//m/+f/5//f/9v/3v/g/+L/5P/m/+j/6//r/+z/
6//s/+3/7v/w//H/8//0//f/+v/6//r/+P/4//j/9//2//f/+f/6//n/9//2//T/9v/2
//f/9//1//T/7//t/+v/6//s/+3/6//p/+j/5v/k/+P/4//j/+T/4//i/+H/3//e/97/
3v/d/93/3v/e/9//3v/f/+D/3v/e/97/3f/f/9//3v/e/9//3//f/9//4//g/97/2f/S
/8r/wf+5/7X/tv+6/8T/y//S/9//9P8KAB8AMABAAFYAcQCPAKwAyADiAOcAyQCdAG8A
QQAiABEACAAAAP//AwAGAAIA+f/z//D/6v/j/+T/5v/m/+X/5P/h/+D/4P/f/+H/4f/h
/+H/4P/g/9//3//f/9//3//f/+H/4f/h/+D/4P/g/+D/4P/g/+D/4P/g/+H/4f/h/+H/
4//h/+P/4//g/+D/4P/h/+H/4v/i/+L/4v/j/+P/4//j/+P/4//k/+T/5P/l/+X/5f/l
/+X/5v/o/+n/6f/q/+j/6P/o/+j/6f/t/+//8P/v//D/8P/x//P/9P/1//f/9f/1//j/
+//7//z//P///wIAAwAEAAYABwAJAAsADgAQABEAEwAWABcAGAAbAB4AIAAgACMAJQAl
ACYAJwApAC0ALgAvADIAMgAxADAALwAwADAALQArACkAKAAmACUAIgAfABwAGQAaABYA
EgAQAA4ADAAKAAkABgAEAAAA//////////////7//P/7//v/+f/5//n/9//2//b/9//3
//n/+P/3//f/9v/2//f/9//2//b/9//3//f/9//2//X/9f/2//f/+P/6//n/+P/4//j/
+P/4//j/9//3//b/9v/2//f/9//3//f/+P/4//n/+P/4//j/+P/4//j/+P/4//j/+f/6
//r/+v/6//j/9//5//n/+v/6//r//P/8//r/+v/6//r/+//6//n/9//2//n/+v/7//z/
+v/6//v/+//9//z//P/8//r/+v/6//r/+//7//v/+//7//n/+f/7//v/+v/6//r/+v/6
//r/+v/8//z//P/6//r/+//7//v/+f/5//n/+f/5//f/9//4//n/+f/5//n/+v/4//j/
+v/6//r/+v/6//7/AQABAAIAAQACAAMABAAGAAcACQAKAAsADgAOAA4AEAAQABAADwAL
AAsADAAMAA4ADQANAAwACgAKAAsACwANAAwABwAFAAAA///////////9//z/+v/4//f/
9//3//b/9f/0//P/8//y//L/8v/x//H/8v/y//L/8P/w//D/8P/w//D/7//x//H/8P/w
/+//7//v/+//7f/u//D/7f/m/97/1f/N/8v/yP/I/8z/0//Y/+H/9v8UACkANgBGAFwA
cwCPAK4AygDkAPEA4wC9AI0AXQA6ACUAGAASAA8ADwASABQADQADAPz/+P/1//b/9P/0
//P/8v/z//L/8v/x/+//7//v/+//8P/w/+//7//u/+3/7P/r/+z/7f/u/+7/7P/s/+z/
7P/u/+7/7v/u//H/8f/x//H/8f/v//H/8f/w//D/8P/x/+//8P/w//D/8P/x//H/8f/x
//H/8f/y//L/8v/z//P/9f/1//X/9v/0//X/9f/2//f/+P/5//r/+P/7//z//P/7//z/
/P/9//3//v///wEAAQABAAQABwAHAAgACAALAAwADQAOABAAEQATABUAGAAcAB0AHwAi
ACIAIgAkACYAKgAqAC0ALwAvADAAMQAzADMANAA1ADgAOQA5ADkAOQA4ADgANQAzADMA
MgAwAC8AKwApACcAJQAkACAAHAAaABoAGAAWABUAEgAQAAwACwAKAAkACAAHAAYABAAD
AAMAAwADAAMAAQAAAAAAAQABAAMAAgABAAEA/v/+//////8AAAAAAQABAAEAAQAAAP//
/v/+//7//v////////8AAAAAAAAAAAAA//////7//v8AAAEAAQABAAAAAAD/////AAAA
AAAAAAAAAAAAAAAAAAAAAQACAAIAAgACAAAA//8BAAEAAgACAAAAAgACAAAAAgACAAIA
AwADAAMAAgACAAQABAAEAAQABAAEAAUABQAFAAQABAAEAAYABgAGAAYABQAFAAUABQAD
AAEAAQADAAMAAgACAAIABAAEAAQABAACAAIAAgAAAAAAAQABAAEAAwADAAMAAwABAP//
//8AAAEAAQABAAEAAgACAAIABAAEAAQABAAEAAcABwAIAAsADAANAA4ADAANAA8AEAAU
ABgAGQAaABkAGAAXABUAFQAVABYAFgAWABUAFQAUABQAFAAVABUAEwASAA0ACwAIAAcA
BwAHAAUAAwACAAAAAAD////////+//3//P/7//3//P/8//z/+f/5//r/+v/6//j/+P/4
//r/+v/6//n/+f/5//j/+P/3//f/9//3//f/+P/2//X/8v/q/93/1f/V/9T/1P/W/9v/
4P/p//r/DgAhADQASABcAHMAjwCuAMoA5AD3AO8AzQChAG8ARgAvACAAFgATABUAGAAY
ABMACwAEAAAA/f/6//z//P/7//r/+//6//r/+f/3//f/9//3//j/+P/3//f/9f/1//X/
9f/1//X/9f/0//T/9P/0//T/9v/2//b/9v/3//f/9//3//f/9f/3//f/9v/2//b/9//3
//j/+P/4//b/9//3//f/9//3//f/+P/6//r/+//7//v/+//7//z/+v/7//v//P/+//7/
/v/+//z///8AAAAAAQACAAIAAwAFAAYABwAJAAcABwAKAA0ADQAOAA4AEQAUABUAFgAY
ABsAHQAfACIAJAAlACcAKgArACwALwAyADIAMgA1ADcAOQA6ADsAPQA9AD4APwBCAEMA
QwBDAEMARABEAEEAPwA9ADwAOgA5ADYAMwAwAC0ALAAoACQAIgAiACAAHgAdABgAFgAS
ABEAEAAPAA4ADQANAAwADAANAAsACwALAAkACgAKAAsACwAJAAgABwAHAAgACAAJAAkA
BwAGAAYABQAGAAcABwAHAAYABgAGAAYACAAHAAYABgAEAAQABAAEAAcABwAGAAYABAAF
AAUABQAGAAYABQAFAAQABAAEAAQABAAEAAQABAAGAAcACAAIAAYABgAEAAMABQAFAAYA
BgAEAAYABgAEAAYABgAGAAcACQAJAAgACAAIAAgACAAIAAcABgAGAAUABQAEAAQABAAE
AAQABAAEAAMAAwADAAMAAwABAAEAAwABAAAAAAAAAAAAAAAAAAAAAAAAAAAA/v/8//3/
/f/9//3//f/9//3////9//3//v//////+//6//r/+v/6//r//v8BAAEAAgAFAAYABwAI
AAUABQAGAAYACwAOAA4ADgAMAAwADAALAAsACwAMAAwADAALAAsACgAIAAgACQAJAAsA
CgAFAAMA/v/9//3//f/7//n/+P/2//b/9f/1//X/8v/x//D/7//t/+z/7P/s/+v/6//s
/+z/7v/s/+z/7P/s/+z/7P/r/+v/6//q/+r/6f/p/+n/6f/n/+j/6P/p/+b/3v/X/8//
x//C/8L/xv/L/9L/2//s//7/EwAoADoATgBlAH0AmgCwAMIA2QDdAMMAnQBvAEIAKQAa
AAwABwAHAAIAAAADAP//9v/y/+//6v/p/+j/5v/k/+T/5P/l/+X/4//j/+P/4//g/+D/
3//f/93/3f/d/93/3//f/9//3v/c/9z/3P/c/97/3v/e/97/3f/d/93/3f/b/9n/2//b
/9r/2v/a/9v/2//c/9z/3P/c/93/3f/d/9v/2//b/9z/3f/e/+D/4f/f/9//3//g/+D/
4f/h/+L/5P/k/+T/5P/k/+f/6P/o/+b/5v/l/+X/5v/o/+r/7f/t/+3/8P/z//P/9P/0
//f/+P/5//r//P/9////AQAEAAQABQAHAAoADQAOABEAFAAUABQAFwAZABsAHAAdAB8A
IQAiACMAJgAlACUAJQAlACUAJgAkACMAHwAeABwAGwAXABUAEwARABIADgAKAAgABgAE
AAIAAQD8//r/9v/1//L/8f/w/+//8f/w//D/8f/w/+//7v/r/+z/7P/t/+3/7f/s/+v/
6//s/+z/7f/t/+r/6v/r/+v/6f/p/+j/5//n/+j/6f/q/+z/6//q/+r/6v/q/+r/6v/r
/+v/6v/q/+n/6f/o/+f/5//o/+j/6f/p/+j/5//m/+j/6P/o/+j/6P/p/+r/6v/q/+r/
6P/n/+n/6f/q/+r/6P/q/+r/6P/p/+r/6//t/+v/6//q/+r/6//s/+3/7v/t/+z/7P/r
/+v/6v/q/+r/7P/s/+z/7P/q/+n/6P/n/+n/5//n/+n/6f/o/+j/6P/q/+r/6v/q/+r/
6v/q/+j/5v/n/+f/5//n/+f/5//n/+n/5//n/+j/6f/p/+r/6v/q/+r/6v/q/+3/7f/u
//H/8v/z//T/9v/3//n/+v/8//7//f/8//z//P/8//v/+f/5//r/+v/6//n/+f/4//r/
+v/7//v//P/8//j/9//x/+//7v/t/+v/6f/o/+b/5P/j/+P/4//i/+H/4P/f/93/3P/c
/9z/3v/f/+H/4v/h/97/3f/c/9z/3P/c/9v/2//b/9r/2v/b/9v/2//b/9v/2v/Y/9f/
1P/O/8X/u/+1/7L/tP+8/8H/xP/P/+L/9v8JABwALgBAAFcAcwCSAKoAxADXANUAswCH
AFkAMgAbAAoA/v/5//v/+v/6//f/8f/s/+j/4f/e/+D/4P/f/97/3f/c/9z/2//Z/9n/
2f/Z/9j/2P/X/9f/2f/Z/9n/2f/X/9f/1//W/9j/2P/Y/9j/1v/W/9b/1v/Z/9n/2f/Z
/9f/1f/X/9f/1v/W/9b/1//Y/9r/2//c/9r/2//b/9v/2//b/9v/3P/e/97/3//f/97/
3f/c/9z/3P/d/93/3v/g/+D/4P/g/+D/4//k/+T/5f/m/+b/5//l/+b/5//p/+v/6//u
//H/7//w//D/8//0//X/9v/4//3///8BAAQABAAFAAcACgANAA4AEQAUABQAFAAXABkA
GwAcAB0AHwAhACIAIwAmACcAJwAnACcAJgAmACMAIQAhACAAHgAdABkAFwAVABMAFAAQ
AAwACgAIAAYABAADAAAA/v/6//n/9v/1//T/8//0//L/8f/x//H/8f/x/+//7v/u/+//
7//v/+7/7f/t/+z/7P/t/+3/7v/u/+//7//v/+//7v/t/+7/7v/u/+7/7v/t/+z/7P/u
/+7/7v/u/+3/7f/s/+z/7v/v/+//7//u/+7/7f/t/+7/7v/u/+7/7v/u/+7/7v/w//H/
8v/y//L/8v/w/+//7//v//D/8P/y//T/9P/y//D/8P/w//H/8f/x//D/8P/y//L/8v/y
//L/8v/z//P/8//y//L/8v/y//L/8v/y//P/8//z//P/9f/z//P/9f/z//L/8v/y//L/
8v/y//L/8v/y//L/8P/w//H/8f/x//H/8f/x//H/8//x//H/8v/v/+//8v/y//L/8v/y
//T/9//3//j/+//8//3//v/+////AQACAAMABgAGAAYABwAIAAkACQAFAAUABgAGAAgA
BwAHAAYABAAEAAUABQAGAAYAAgABAP7//f/9//3/+//5//j/9v/0//P/8//z//L/8f/w
/+//7//u/+7/7v/t/+3/7v/u/+7/7P/s/+z/7P/s/+z/6//t/+3/7P/s/+3/7f/t/+3/
7f/o/+r/6//s/+j/3//V/83/xv/G/8r/zf/Q/9f/5P/2/wsAIAA2AEYAVwBvAIwArADK
AOMA9QDpAMMAkQBgAD0AKAAcABMADQAOABIAEwANAAQA/v/3//T/9v/2//X/9P/x//D/
8P/v/+3/7f/t/+3/7f/u/+7/7//v/+//7//v/+//7//v/+7/8P/w//D/8P/u/+7/7v/u
/+//7//v/+//7//t/+//7//w//D/8P/x//H/8v/y//L/8v/z//P/8//x//H/8f/y//T/
9P/1//X/9f/1//X/9v/2//f/9//4//f/9v/1//T/9f/5//v//P/7//z//P/9//3//v//
/wEAAQABAAQABwAFAAYABgAJAAwADQAOABAAEwAVABcAGgAaABsAHQAgACEAIgAlACgA
KgAqAC0ALwAvADAAMQAzADUANgA3ADoAOQA5ADkAOQA7ADwAOgA5ADcANgA0ADMALwAt
ACsAKQAqACYAIgAgABwAGgAYABcAFgAUABAADwAOAA0ADAALAAoACAAHAAcABgAFAAQA
AQACAAIAAwADAAMAAgABAAEAAgACAAMAAwAAAAAAAQABAAIAAwADAAMAAgACAAIAAgAC
AAEAAAAAAAAAAAAAAAAAAQABAAAAAAAAAAEAAQABAAIAAgABAAEAAAAAAAAAAAAAAAAA
AAAAAP7///8AAAAAAgACAAAA////////AAAAAAAAAgACAAAAAgACAAIAAwABAAEAAAAA
AAIAAgACAAIAAAAAAAEAAQACAAIAAwAEAAIAAgACAAIAAQABAAEAAQABAP////8BAAEA
AAAAAAAAAgACAAIAAgAAAAAAAAD+//7/////////AQABAAEAAQD//wEA//8AAAAAAAAA
AAAAAAACAAUABQAGAAkACgALAAwADAANAA8AEAATABYAFgAWABYAFgAWABUAEwATABQA
FAAUABMAEwASABIAEgATABMAEwASAA0ACwAIAAcABwAHAAUAAwACAAAAAAD////////+
//3//P/7//v/+v/6//r/+f/5//r/+v/4//b/9v/2//T/9P/0//P/9P/1//X/9v/3//f/
9//3//f/9v/0//P/8P/s/+X/3f/T/9D/0v/S/9P/2P/h/+7//v8TACoAPgBOAGMAewCW
ALYA0ADrAPkA5wC/AJEAXgA7ACYAHAAXABUAGAAaABkAEQAIAAAA/f8AAP///v/8//r/
+f/4//j/9//5//n/+f/5//b/9v/1//X/9//3//f/9//1//X/9f/0//b/9v/2//b/9v/2
//b/9v/3//f/9//3//X/8//1//X/9f/2//f/+f/3//j/+P/4//b/9//3//f/9//3//f/
+P/4//j/+f/5//v/+//7//z/+v/7//v//P/8//z//P/8//z///8AAAAA//8AAAAAAQAD
AAQABQAHAAcABwAKAA0ACwAMAAwADwAQABEAEgAUABcAGQAbAB4AIAAhACMAJgAlACYA
KQAsADAAMAAzADUANQA2ADcAOQA7ADwAPQBAAEEAQQBBAEEAQABAAD0AOwA7ADoAOAA3
ADUAMwAxAC8ALAAoACQAIgAgAB4AHAAbABgAFgASABEAEAAPAA4ADQAKAAgABwAHAAkA
CQAJAAcABgAGAAcABwAFAAQAAwADAAQABAAFAAUAAgACAAMAAwAGAAcABwAHAAQABAAE
AAQABAADAAIAAgAEAAQABAAEAAMAAwACAAIABAAFAAUABQACAAIAAQABAAQABAAEAAQA
AgACAAIAAgACAAMABAAEAAQABAACAAEAAQABAAIAAgAEAAYABgAEAAIAAgACAAMAAwAD
AAIAAgACAAIAAgACAAQABAAFAAUAAwACAAIAAgACAAIAAgACAAEAAQABAAEAAQD/////
AQADAAIAAgACAAAAAAAAAAAAAAAAAAAA/v/+//////////3//f/9//3/AQD+//7//v/+
//7/AgAFAAUABgAFAAYABwAIAAgACQALAAwADwASABIAEgAQABAAEAAPAA4ADwARABIA
EQAPAA4ADAAOAA4ADwAPAA0ADAAHAAUAAgABAAEAAQD///3//P/6//b/9f/1//X/9P/z
//L/8f/z//L/8v/y/+//7//w//D/8P/u/+7/7v/u/+7/7v/t/+v/6//q/+r/7f/t/+3/
7f/r/+r/6v/n/+L/3P/T/8v/xf/E/8T/yP/P/9b/4//0/wgAGwAsAD4AVgBtAIUAngC2
AM4A4QDbALkAjQBfADgAIwASAAgABwAHAAQABAADAAEA+v/y/+v/6v/q/+r/6f/o/+f/
5v/m/+X/5f/l/+X/5f/m/+b/5f/l/+P/4//j/+P/4f/h/+H/4P/e/97/3v/e/97/3v/e
/97/3v/d/9z/2//b/9n/2//b/9z/3P/c/93/3P/c/9v/2v/a/9v/2//b/9v/2//b/9z/
3v/e/9//3//d/93/3f/e/+D/4f/h/+L/4f/g/9//3v/g/+P/5P/k/+X/5v/m/+f/5//o
/+n/6//p/+n/7P/v/+//8P/w//P/9P/1//b/+P/9////AQAEAAQABQAHAAoACQAKAA0A
EAATABQAGAAbABsAHAAdAB8AHwAgACEAJAAlACUAJQAlACYAJgAjACEAHwAeABwAGwAX
ABUAEwARAA4ACgAGAAQABAACAAAA///+//z/+P/3//X/8//x/+//7//u/+7/7//v/+//
7//t/+z/7P/t/+3/7f/s/+v/6//q/+r/6//r/+n/6P/o/+f/6v/r/+v/6//o/+j/6P/o
/+r/6f/o/+j/6P/o/+j/6P/n/+f/5v/m/+b/5//n/+f/6P/o/+f/5//o/+j/6P/o/+j/
6P/o/+j/6P/p/+r/6v/o/+j/5v/l/+b/5//p/+r/6P/q/+r/6P/q/+r/6v/r/+v/6//q
/+r/6P/o/+j/6P/o/+j/6f/p/+n/6P/o/+j/6P/o/+j/6P/p/+n/6f/p/+n/5//n/+n/
5//m/+b/5v/m/+b/5v/m/+f/6P/p/+j/5v/n/+f/5//n/+f/5//n/+n/5v/n/+j/6f/q
/+r/7f/t/+7/7//w//H/8v/0//X/9//4//n//P/8//z/+v/6//r/+f/5//n/+v/6//r/
+f/5//j/+P/4//n/+f/5//j/8//x/+7/7f/t/+3/6f/n/+b/5P/i/+H/4f/h/97/3f/c
/9v/3f/c/9z/3P/Z/9n/2v/a/9r/2P/Y/9j/2P/Y/9j/1//X/9f/1v/W/9X/1f/V/9X/
1f/Y/9b/0//O/8b/u/+z/6//rv+w/7b/uf/A/83/3v/y/wcAHgAwAEQAXwB5AJQArgDM
ANkAywClAHcARwAiAA0AAAD4//X/8//0//b/8//t/+T/3v/Z/9r/2P/Y/9f/1v/X/9b/
1v/V/9P/0//T/9P/0v/S/9H/0f/T/9P/0//T/9P/0//T/9L/1P/U/9T/1P/S/9L/0v/S
/9P/0//T/9P/0//R/9P/0//U/9T/1P/V/9P/1P/U/9T/1P/V/9X/1f/V/9X/1f/W/9b/
1v/X/9f/2f/Z/9n/2v/a/9v/2//c/9r/2v/a/9r/3P/f/+D/4P/h/+L/4v/j/+X/5v/n
/+n/5//n/+r/7f/r/+z/7P/v//L/8//0//b/9//5//v//v8CAAMABQAIAAkACgANABAA
EgASABUAFwAVABYAFwAZAB0AHgAfACIAIwAjACMAIwAgACAAHQAbABsAGgAYABcAFQAT
ABEADwAMAAgABAACAAIAAAD+//3/+P/2//L/8f/y//H/8P/v/+7/7P/r/+v/6//r/+v/
6f/o/+j/6f/p/+n/6P/n/+f/5v/m/+f/5//m/+b/5//n/+j/6f/p/+n/5v/m/+b/5v/o
/+f/5v/m/+b/5v/m/+b/6f/p/+j/6P/n/+f/5v/l/+X/5v/m/+f/6P/o/+j/6P/m/+b/
5v/m/+j/6f/q/+r/6v/q/+j/5//n/+f/6P/o/+j/6v/q/+j/6P/o/+j/6f/r/+v/6v/q
/+j/6P/o/+j/5v/m/+f/5//p/+j/6P/o/+j/6P/o/+j/5//n/+f/5//n/+X/5f/n/+f/
5v/m/+b/5v/m/+b/5v/m/+b/5v/k/+T/5f/l/+X/5f/l/+X/5f/l/+P/4//k/+X/5f/l
/+X/6P/o/+r/6//t/+3/7f/v//H/8v/z//T/9//4//j/+v/4//n/+//8//v/+v/5//f/
9//3//f/9//0//T/9P/z//X/9P/z//P/8f/u/+z/6f/q/+j/5//n/+T/4v/i/+H/4v/g
/97/3v/c/9z/3P/c/9z/2v/a/9r/2v/a/9r/2v/a/9n/2P/X/9b/2P/Y/9j/2P/Y/9j/
2P/Y/9b/1v/W/9b/z//K/8X/wP+9/7r/t/+0/7z/wv/I/87/4v/0/wYAGAAvAEQAWQBu
AIYAngC2AM4AsQCUAHcAWgBBACoAEwD8//v/+v/5//j/8//u/+n/5P/h/+D/3//e/97/
3v/e/w==
         </WaveFormData>
      </LeadData>
      <LeadData>
         <LeadByteCountTotal>10000</LeadByteCountTotal>
         <LeadTimeOffset>0</LeadTimeOffset>
         <LeadSampleCountTotal>5000</LeadSampleCountTotal>
         <LeadAmplitudeUnitsPerBit>4.88</LeadAmplitudeUnitsPerBit>
         <LeadAmplitudeUnits>��V</LeadAmplitudeUnits>
         <LeadHighLimit>2147483647</LeadHighLimit>
         <LeadLowLimit>268435456</LeadLowLimit>
         <LeadID>V1</LeadID>
         <LeadOffsetFirstSample>0</LeadOffsetFirstSample>
         <FirstSampleBaseline>0</FirstSampleBaseline>
         <LeadSampleSize>2</LeadSampleSize>
         <LeadOff>FALSE</LeadOff>
         <BaselineSway>FALSE</BaselineSway>
         <ExcessiveACNoise>FALSE</ExcessiveACNoise>
         <MuscleNoise>FALSE</MuscleNoise>
         <LeadDataCRC32>1227504671</LeadDataCRC32>
         <WaveFormData>
/v/+//7//v8BAAQABwAKABAAFAAYABwAFgASAA4ACgDt/9L/t/+c/4D/Zv9M/zL/Lv8s
/yr/KP8y/zz/Rv9Q/2T/eP+M/6D/r/++/83/3P/k/+z/9P/8//7/AAACAAQABgAGAAYA
BgAHAAgACQAKAAwADAAMAAwADgAOAA4ADgAOAA4ADgAOABAAEAAQABAADgAOAA4ADgAQ
ABAAEAAQABAAEAAQABAAEQASABMAFAASABIAEgASABQAFAAUABQAFgAWABYAFgAWABYA
FgAWABgAGAAYABgAGgAaABoAGgAaABoAGgAaABwAHAAcABwAHQAeAB8AIAAgACAAIAAg
ACAAIAAgACAAIQAiACMAJAAmACYAJgAmACUAJAAjACIAIgAiACIAIgAgACAAIAAgAB8A
HgAdABwAGwAaABkAGAAXABYAFQAUABMAEgARABAADwAOAA0ADAAMAAwADAAMAAoACgAK
AAoACgAKAAoACgAIAAgACAAIAAoACgAKAAoACAAIAAgACAAIAAgACAAIAAgACAAIAAgA
CAAIAAgACAAGAAYABgAGAAgACAAIAAgACAAIAAgACAAKAAoACgAKAAgACAAIAAgACAAI
AAgACAAIAAgACAAIAAoACgAKAAoADAAMAAwADAAMAAwADAAMAAwADAAMAAwACgAKAAoA
CgAMAAwADAAMAA4ADgAOAA4AEAAQABAAEAAOAA4ADgAOAA4ADgAOAA4ADAAMAAwADAAO
AA4ADgAOAAwADAAMAAwADAAMAAwADAAKAAoACgAKAAwADAAMAAwACgAKAAoACgAKAAoA
CgAKAAgACAAIAAgACgAKAAoACgAIAAgACAAIAAgACAAIAAgACAAIAAgACAAIAAgACAAI
AAgACAAIAAgACgALAAwADQAQABEAEgATABQAFQAWABYAFAAUABMAEgARABAADgAMAAgA
BQADAAIAAAD9//v/+v/8//v/+//7//v/+//6//r/+v/7//v/+//5//n/+f/6//7///8B
AAMABAAEAAQABAACAAIAAgACAAQABAAEAAQABAAEAAQABAACAAIAAgACAAEAAQACAAIA
AgACAAIAAQADAAQABAAEAAUACAAJAAgADgAXAB4AIAAlACoAKgAeAAoA8//U/7H/kv91
/1j/QP80/zD/NP82/zL/MP85/0r/XP9s/3//lP+m/7P/wv/T/+H/6f/x//z/AgAFAAUA
BwAJAAkACAAJAAkACgANAA4ADgAPAA8ADwAPABAAEAAQABEAEQARABEAEQARABEAEQAS
ABMAEwATABMAEwATABMAEwATABMAFAAUABQAFQAVABUAFQAVABUAFQAWABYAFgAXABcA
FwAYABgAGAAYABgAGAAaABoAGgAbABsAGwAbABwAHAAbABsAHAAcABwAHQAeAB4AIQAh
ACIAIwAiACIAIgAiACQAJgAmACYAJAAlACYAJgAoACgAKAAoACUAJQAlACMAIwAjACMA
IwAhACAAIAAeAB0AHAAbABsAGgAYABcAFgATABIAEQAQABEAEAAPAA4ACwALAAoACQAK
AAoACgAKAAwADAAMAAwADAALAAsACwAJAAkACQAJAAsACwALAAsACwALAAsACwALAAsA
CwAKAAoACgAKAAoACwALAAsACwAJAAgACAAIAAkACgALAAwADAAMAAwADAAKAAoACgAK
AAwACwALAAwADAAMAAwADAAMAAwADAAMAA0ADQANAA0ADQANAA0ADgAOAA4ADgAOAA0A
DQAMAAwADQANAA0ADQANAA0ADgAOAA4ADgAOAA4ADgAOAA4ADgAPAA8ADwAOAA4ADgAO
AA4ADgAOAA0ADQALAAsACwALAA0ADQANAAwACgAKAAoACgAMAAwACwALAAsACwAKAAoA
CgAKAAoACgAKAAoACgAJAAkACQAJAAkABwAHAAcABgAIAAgACAAIAAgABwAHAAcABwAH
AAcABwAIAAYABAAGAAYABgAGAAkACgALAAwADQAOAA8AEAARABIAEgASABQAEwASAA8A
DgAMAAoABgADAAEAAAAAAP3/+//6//r/9//3//f/9//5//j/+P/4//j/9//2//X/9f/1
//b/+P/5//v//f/+/wAAAAAAAAAAAAAAAAAAAAAAAAAAAAAAAAAAAAAAAAAAAAAAAAAA
/////wAAAAAAAAAAAAD/////AAAAAAAAAQACAAMABgAIAA8AFgAcACEAJgAqACgAGgAD
AOj/xf+g/4H/YP9E/yz/IP8e/yD/Iv8e/x3/KP88/1D/Yf94/47/n/+u/73/zf/b/+X/
8P/6//3///8BAAMAAwAEAAUABQAGAAcACAAIAAkACQAJAAkACgAMAAwADQANAA0ADQAN
AA0ADwAPABAAEQAPAA8ADwAPAA8ADwAPAA8AEQASABIAEgARABEAEQARABEAEQARABIA
EgASABMAEwATABQAFAAUABQAFAAUABYAFgAWABcAFwAXABcAGAAYABkAGQAaABoAGgAb
ABwAHAAdAB0AHgAfACAAIAAgACAAIAAiACIAIgAkACUAJgAmACQAJAAkACQAJQAlACUA
IwAjACMAIwAjACEAIAAgAB4AHQAcABsAGwAaABgAFwAWABUAFAATABIADwAOAA0ADAAL
AAsACgAJAAgACAAIAAgACAAIAAgACAAIAAcABwAHAAUABQAFAAUABQAFAAUABQAHAAcA
BwAHAAUABQAFAAQABAAEAAQABAADAAMAAwADAAUABAAEAAQABAAEAAQABAAEAAQABAAE
AAQABAAEAAQABAADAAMABAACAAIAAgACAAQABAAEAAQABQAFAAUABQADAAMAAwAEAAQA
BAAEAAQABwAHAAYABgAHAAcABwAHAAcABwAIAAgACAAIAAgACAAIAAgACAAIAAkACQAJ
AAgACAAIAAgACAAIAAgABwAHAAcABwAHAAcABwAHAAcABgAGAAYABgAGAAYABgAFAAUA
BQAFAAQABAAEAAQABAAEAAQABAAEAAMAAwADAAMAAwADAAMAAwACAAIAAgACAAIAAgAB
AAEAAQADAAMAAwADAAMAAgABAAAAAAABAAIAAgABAP//AAACAAIAAgACAAMABAAFAAYA
CAAKAAwADgAPABAAEAAQAA8ADQALAAcABgAEAAIA/v/7//n/+P/4//X/8//y//L/8//z
//P/8//z//L/8v/y//H/8f/x//H/8//z//T/9v/1//f/+f/6//r/+v/6//r/+v/6//r/
+v/8//z//P/8//r/+v/6//r/+v/6//r/+f/7//z//P/8//r/+v/5//n//P/8//z//f/+
/wEABAAMABMAGAAcAB8AIgAcAAgA7v/N/6r/if9o/0n/Lv8a/xD/EP8W/xb/EP8W/yv/
Qv9Y/3L/if+a/6z/vf/O/9n/4f/r//X/+v/8//3///8BAAMAAwAEAAUABQAGAAcACAAI
AAkACQAJAAkACgAIAAgACQAJAAsACwALAAsACQAJAAoACwANAA0ADQANAA0ADQANAA0A
DwAQABAAEAAPAA8ADwAPABEAEQARABIAEAAQABEAEQAPABAAEAAQABIAEgASABQAFAAU
ABUAFQAVABUAFgAWABcAFwAYABgAGgAbABwAHAAbABsAHAAdACAAIAAgACAAIAAiACIA
IgAiACMAJAAkACQAJAAkACQAIwAjACMAIQAhACEAIQAhAB8AHgAeABwAGwAaABkAGQAa
ABgAFwAWABMAEgARABAADwAOAA0ADAALAAsACgAJAAgACAAIAAgABgAGAAYABgAGAAUA
BQAFAAUABQAFAAUAAwADAAMAAwADAAMAAwADAAMAAwADAAIABAAEAAQABAADAAMAAwAD
AAUABAAEAAQAAgACAAIAAgAEAAQABAAEAAIAAgACAAIAAgABAAEAAgAEAAQABAAEAAIA
AgACAAIAAwADAAMAAwAFAAUABQAGAAYABgAGAAYABwAHAAYABgAHAAcABwAHAAcABwAI
AAgACAAIAAgACAAIAAgACAAIAAkACQAJAAgACAAIAAgACAAIAAgABwAHAAkACQAJAAkA
BwAHAAcABgAIAAgACAAIAAgACAAHAAcABwAHAAYABgAGAAYABgAGAAQABAAEAAMABQAF
AAUABQADAAMAAwACAAQABAAEAAQAAgABAAEAAQADAAMAAwADAAIAAgACAAIAAgADAAIA
AgAEAAQABAAEAAcACAAJAAoACwAMAA0ADgAPABAAEAAQAA4ADQAMAAkACgAIAAYAAgD/
//3//P/8//f/9f/0//T/9f/1//X/9f/1//T/9P/0//X/9f/1//X/9f/1//b/+P/5//v/
/f/+//7//v/+//7//v/+//7//v/+//7//v/+//7//v/+//7//v/+//7//f/9//7//v/+
/wAAAAD//////v/+//7///8CAAUACAAMABMAGAAcAB8AJAAiABIA/P/j/8L/nf9+/2P/
Rv8w/yD/IP8k/yb/Iv8g/y//Rv9c/3L/h/+c/6z/u//M/9v/4//t//X//P8AAAMABAAF
AAYABQAIAAkACQAKAAkACgAKAAsADQANAA0ADgAMAAwADQANAA8ADwAPAA8ADQANAA4A
DwAPAA8ADwAPABEAEQARABEADwAQABAAEAARABEAEQARABMAEwATABQAEgASABMAEwAT
ABQAFAAUABQAFAAUABYAFgAWABcAFwAXABcAGAAYABkAGQAaABoAGgAbABwAHAAdAB0A
HgAfACAAIAAgACAAIAAiACIAIgAiACMAJAAkACQAJAAkACQAIwAjACMAIQAhACEAIQAh
AB8AHgAeABwAHQAcABsAGwAaABgAFwAWABUAFAATABIAEwASABEAEAANAA0ADAALAAoA
CgAKAAoACgAKAAoACgAKAAkACQAJAAkACQAJAAkACQAJAAkACQAHAAcABwAHAAcABwAH
AAYABgAGAAYABgAHAAcABwAHAAcABgAGAAYABgAGAAYABgAGAAYABgAGAAYABgAGAAYA
BgAFAAUABgAGAAYABgAGAAYABgAGAAYABwAHAAcABwAHAAcABwAIAAgACAAIAAgACQAJ
AAgACAAJAAkACQAJAAsACwAMAAwACgAKAAoACgAKAAoACgAKAAsACwALAAoADAAMAAwA
DAAMAAwACwALAAsACwALAAsACQAJAAkACAAKAAoACgAKAAoACgAJAAkACQAJAAgACAAG
AAYABgAGAAgACAAIAAcABwAHAAcABwAHAAcABwAGAAgACAAIAAgABgAFAAUABQAFAAUA
BQAFAAQABAAEAAQABAAFAAYABgAGAAYABgAJAAoACwAMAA0ADgAPABAAEwAUABQAFAAU
ABMAEgAPAA0ACgAHAAIAAQD///7//v/7//n/+P/4//n/+f/5//n/9//2//b/9v/3//f/
9//3//f/9//4//r/+//9////AAAAAAAAAAAAAAAAAAAAAAAAAAAAAAAAAAAAAAAAAAAA
AAAAAAAAAP////8AAAAAAAAAAAAA/////wAAAAD+/wEAAgADAAQACAARABgAGgAdACAA
IgAYAAQA6//O/63/jP9t/1D/OP8o/yT/Jv8o/yb/JP8v/0T/WP9q/3//lv+m/7X/xv/V
/93/5f/x//r//P//////AQADAAMABAAFAAUABgAHAAgACAAJAAkACQAJAAoADAAMAA0A
DQALAAsACwALAAsACwAMAA0ADQANAA0ADQANAA0ADQANAA0ADgAOAA4ADwAPAA8ADwAP
AA8ADwAQABIAEgATABMAEwAUABQAFAAUABQAFAAWABQAFAAVABUAFQAVABYAFgAXABcA
GAAYABgAGQAaABoAGwAbABwAHQAeAB4AHgAeAB4AIAAgACAAHgAfACAAIAAgACAAIAAg
ACEAIQAhAB8AHQAdAB0AHQAbABoAGgAYABkAGAAXABcAFgAUABMAEgARABAADwAOAA0A
DAALAAoACQAJAAgABwAGAAYABgAGAAYABgAGAAYABgAFAAUABQAFAAUABQAFAAUABQAF
AAUABQAFAAUABQAHAAcABwAGAAYABgAGAAYABwAHAAcABwAFAAQABAAEAAYABgAGAAYA
BAAEAAQABAAGAAYABgAGAAQAAwADAAQABAAEAAQABAAEAAQABAAEAAcABwAHAAcABQAF
AAUABgAIAAgACAAIAAcABwAGAAYABwAHAAcABwAHAAcACAAIAAoACgAKAAoACgAKAAoA
CgALAAsACwAKAAoACgAKAAoACAAIAAcABwAJAAkACQAJAAkACQAJAAgABgAGAAYABgAG
AAYABQAFAAUABQAEAAQABAAEAAQABAAEAAQABAADAAMAAwADAAMAAwADAAMAAgACAAIA
AgACAAIAAQABAAEAAAD///7//f8CAAIAAgAAAAAAAAAAAAAAAgAEAAYACAAHAAgACQAK
AAsADAAMAAwADgANAAwACQAIAAYABAAAAPv/+f/4//j/9//1//T/9P/x//H/8f/x//H/
8P/w//D/8//z//P/8//x//H/8v/0//X/9//5//r/+v/6//r/+v/6//r/+v/6//r/+v/6
//r/+v/6//r/+v/6//r/+v/5//n/+v/6//r/+v/6//n/+f/6//r/+v/7//z//f8AAAQA
CQAQABYAGwAeACAAGgAKAPX/2v+7/5z/e/9e/0T/Mv8q/yj/Kv8s/yb/Kf84/0z/XP9t
/4L/lP+j/7D/vf/N/9f/4f/s//b/+f/6//v//P/7//7//////wAAAQACAAIAAwABAAEA
AQACAAIAAgADAAMAAwADAAMAAwABAAEAAgADAAMAAwADAAMABQAFAAUABQAFAAYABgAG
AAUABQAFAAUABwAHAAcACAAIAAgACQAJAAcACAAIAAgACgAKAAoADAAMAAwADQANAAsA
CwAMAAwADwAPABAAEAAQABEAEgASABMAEwAUABUAFAAUABQAFAAUABYAFgAWABgAGQAa
ABoAGAAYABgAGAAZABkAGQAXABUAFQAVABUAEwASABIAEAARABAADwAPAA4ADAALAAoA
CQAIAAcABgAFAAQAAwACAAMAAwACAAEAAAAAAAAAAAAAAAAAAAAAAAAA////////AQAB
AAEAAQABAAEAAQABAAEAAQABAAEAAQABAAEAAAACAAIAAgACAAMAAwADAAMAAQAAAAAA
AAAAAAAAAAAAAAAAAAAAAAAAAgACAAIAAgACAAEAAQACAAIAAgACAAIAAgACAAIAAgAD
AAMAAwADAAMAAwADAAQABAAEAAQABAADAAMAAgACAAUABQAFAAUAAwADAAQABAAEAAQA
BAAEAAQABAAEAAQABQAFAAUABAAEAAQABAAEAAQABAADAAMAAwADAAMAAwAFAAUABQAE
AAQABAAEAAQABAAEAAMAAwADAAMAAgACAAIAAgACAAIAAgACAAIAAQABAAEAAQABAAEA
AQABAAAAAAAAAAAAAAACAAEAAQABAAEAAQABAAEAAAAAAAAAAgACAAIAAgAFAAYABwAI
AAcACAAJAAoADQAOAA4ADgAMAAsACgAHAAYABAACAP7/+//5//j/+P/1//P/8v/y//P/
8//z//P/8v/w/+//7v/w//H/8v/z//P/8//0//b/9//5//v//P/6//r/+v/6//j/+P/4
//j/+v/6//r/+v/6//r/+v/6//r/+v/6//n/+f/6//r/+v/6//r/+f/5//r/+v/6//3/
/v///wIACAANABQAGAAdACIAJAAaAAYA6//I/6X/hv9l/0b/MP8i/xr/HP8e/xz/GP8h
/zb/Sv9e/3P/hv+Y/6f/uP/H/9P/3//r//L/+P/5//v//f//////AAABAAEAAgADAAQA
BAAFAAUABQAFAAYACAAIAAkACQAJAAkACQAJAAkACQAKAAsACQAJAAkACQALAAsACwAL
AAsADAAMAAwACwALAAsACwANAA0ADQAOAAwADAANAA0ADQAOAA4ADgAQABAAEAASABIA
EgATABMAEwATABQAFAAVABUAFgAWABYAFwAYABgAGQAZABoAGwAcABwAHAAcAB4AIAAg
ACAAHgAfACAAIAAgACAAIAAgACEAIQAhAB8AHQAdAB0AHQAbABoAGgAYABcAFgAVABUA
FAASABEAEAARABAADwAOAA0ADAALAAoABwAHAAYABQAEAAQABAAEAAIAAgACAAIABAAD
AAMAAwADAAMAAwADAAMAAwADAAMAAQABAAEAAQABAAEAAQAAAAIAAgACAAIAAQABAAEA
AQABAAAAAAAAAAAAAAAAAAAAAAAAAAAAAAD+//7//v/+/wAA/////wAAAAAAAAAAAAAA
AAAAAAAAAAEAAQABAAEAAQABAAEAAgACAAIAAgACAAMAAwACAAIAAwADAAMAAwADAAMA
BAAEAAQABAAEAAQAAgACAAIAAgAFAAUABQAEAAIAAgACAAIAAgACAAEAAQADAAMAAwAD
AAMAAwADAAIAAgACAAIAAgACAAIAAQABAAEAAQAAAAAAAAAAAAAAAAAAAAAAAAD/////
/////////////////v/+//7//v/+//7//f/9//3//f/9//3//f/8//7/AAD+//7//v/+
/wEAAgADAAQABQAGAAcACAAJAAoACgAKAAwACwAKAAcABgAEAAIA/v/7//n/+P/4//X/
8//y//L/7//v/+//7//x//D/8P/w/+//7//v/+//7//v//D/8v/x//P/9f/2//j/+P/4
//j/+P/4//j/+P/4//j/+P/4//j/+P/4//j/+P/4//j/9//3//j/+P/4//r/+v/5//n/
+v/4//b/+f/6//v//v8AAAUADgAWABkAGgAcABwADgD3/9r/uf+W/3f/WP86/yT/FP8Q
/xb/Gv8W/xP/Iv84/1D/Z/+A/5T/of+y/8X/0//d/+X/8P/2//f/+f/7//3//f8AAAEA
AQACAAMABAAEAAUABQAFAAUABgAGAAYABwAHAAcABwAHAAcABwAHAAgACQAHAAcABwAH
AAkACQAJAAkACQAKAAoACgALAAsACwALAAsACwALAAwADAAMAA0ADQANAA4ADgAOAA4A
DgAOABAAEAAQABEAEQARABEAEgASABMAEwAUABQAFAAVABYAFgAXABcAGAAZABoAGgAa
ABoAHAAeAB4AHgAeAB8AIAAgAB4AHgAeAB4AHgAfACAAHwAdAB0AHQAdABsAGgAaABgA
FwAWABUAFQAUABIAEQAQAA8ADgANAAwADQAMAAsACgAJAAkACAAHAAQABAAEAAQABAAE
AAQABAAEAAMAAwADAAEAAQABAAEAAQABAAEAAQADAAMAAwADAAEAAQABAAAAAAAAAAAA
AAABAAEAAQABAAEAAAAAAAAAAAAAAAAAAAAAAAAAAAAAAAAAAAAAAAAAAAD/////AAAA
AAAAAAAAAAAAAAAAAAAAAQABAAEAAQABAAEAAQACAAQABAAEAAQAAwADAAIAAgADAAMA
AwADAAMAAwAEAAQABAAEAAQABAAGAAYABgAGAAcABwAHAAYABgAGAAYABgAEAAQAAwAD
AAUABQAFAAUAAwADAAMAAgAEAAQABAAEAAIAAgABAAEAAwADAAIAAgACAAIAAgACAAAA
AAAAAP//AQABAAEAAQABAAEAAQAAAAAAAAAAAAAAAAD//////////////////wAAAAAA
AAAAAAADAAQABQAGAAkACgALAAwADQAOAA4ADgAOAA0ADAAJAAgABgAEAAAA/f/7//r/
+v/3//X/9P/0//P/8//z//P/8//y//L/8v/z//P/8//z//H/8f/y//T/9f/3//n/+v/8
//z//P/8//z//P/8//z//P/8//z//P/8//z//P/8//z//P/8//v/+//8//z//P/8//z/
+//7//z//P/8//3//v///wIABAALABIAFgAZABoAHgAeABIA9//c/7v/nP99/2D/Qv8q
/xz/HP8g/yL/IP8h/zL/Rv9c/3H/iv+c/6n/uv/L/9n/4//r//T/+v/9//3///8BAAEA
AgADAAMABAAHAAgACAAJAAcABwAHAAgACgAKAAsACwALAAsACwALAAsACwAMAA0ADQAN
AA0ADQANAA0ADQANAA0ADgAOAA4AEQARABEAEQATABMAEwAUABIAEgATABMAEQASABIA
EgASABIAEgAUABQAFAAVABUAFwAXABgAGAAZABkAGgAaABoAGwAcABwAHQAdAB4AHwAe
AB4AHgAeACAAIgAiACIAIgAjACQAJAAiACIAIgAiACEAIQAhAB8AIQAhACEAIQAdABwA
HAAaABkAGAAXABcAFgAUABMAEgATABIAEQAQAA8ADgANAAwACwALAAoACQAIAAgACAAI
AAgACAAIAAgABgAFAAUABQAFAAUABQAFAAUABQAFAAUABQAFAAUABQAFAAUABQAEAAQA
BAAEAAQABQAFAAUABQAFAAQABAAEAAQABAAEAAQABAAEAAQABAAEAAQABAAEAAQAAwAD
AAQABAAEAAQABAACAAIAAgACAAUABQAFAAUABQAFAAUABgAGAAYABgAGAAkACQAIAAgA
CQAJAAkACQAHAAcACAAIAAoACgAKAAoACAAIAAgACAAJAAkACQAIAAoACgAKAAoACAAI
AAcABwAHAAcABwAHAAcABwAHAAYACAAIAAgACAAGAAYABQAFAAcABwAGAAYABAAEAAQA
BAAEAAQABAADAAMAAwADAAMABQAFAAUABAACAAIAAgACAAIAAQABAAEAAwACAAIAAgAC
AAIABAAGAAgACgAJAAoACwAMAA0ADgAOAA4ADAALAAoABwAIAAYABAAAAP3/+//6//r/
9//1//T/9P/x//H/8f/x//H/8P/w//D/8//z//P/8//z//P/9P/2//n/+//9//7//f/8
//v/+v/6//r/+v/6//z//P/8//z//P/8//z//P/6//r/+v/5//n/+v/6//r/+v/6//n/
+f/6//z//P/9//7//f8AAAQADQASABQAFwAeACAAGAAEAO3/0P+t/4z/b/9Q/zj/LP8m
/yj/Kv8q/yb/Lf8+/1D/Xv9z/4j/mP+l/7T/xf/T/93/5//w//b/+f/5//v//f/9//7/
/////wAAAQACAAIAAwADAAMAAwAEAAQABAAFAAUABQAFAAUABQADAAMABAAFAAMAAwAD
AAMABQAFAAUABQAFAAYABgAGAAUABQAFAAUABwAHAAcACAAGAAYABwAHAAcACAAIAAgA
CgAKAAoADAAKAAoACwALAA0ADQAOAA4ADwAPABAAEAAQABEAEgASABEAEQASABMAFAAU
ABQAFAAUABYAFgAWABYAFwAYABgAGAAYABgAGAAVABUAFQATABMAEwATABMAEQAQABAA
DgANAAwACwALAAoACAAHAAYAAwACAAEAAAD///7//f/8//3//f/8//v/+v/6//r/+v/8
//z//P/8//z/+//7//v/+//7//v/+//7//v/+//7//3//f/9//3/+//7//v/+v/8//z/
/P/8//z/+//6//n/+//6//r/+v/6//r/+v/6//r/+v/6//r/+v/6//r/+v/6//n/+f/6
//z//P/8//z//P/8//z//P/9//3//f/9//3//f/9//7//v/+//7//v/9//3//P/8//3/
/f/9//3//f/9//7//v/+//7//v/+//7//v/+//7//f/9//3//P/+//7//v/+//7//v/9
//3//f/9//3//f/9//3//f/8//r/+v/6//r/+v/6//n/+f/7//v/+v/6//r/+v/6//r/
+P/4//j/9//5//n/+f/5//n/+f/5//j/9v/2//b/9v/4//f/9//3//f/9v/3//j/+f/6
//v//P/9//7///8AAAEAAgADAAQABAAEAAIAAQAAAP3//P/6//j/9P/x/+//7v/u/+v/
6f/o/+j/6f/p/+n/6f/n/+b/5v/m/+n/6f/p/+n/6f/p/+r/7P/t/+//8f/y//L/8v/y
//L/8v/y//L/8v/y//L/8v/y//L/8v/y//L/8v/y//L/8f/x//L/8v/y//L/8v/x//H/
8P/y//L/8//2//f//P8AAAcADAAQABUAGAAYAAoA8v/T/7L/kf9w/1H/Nv8e/w7/Cv8Q
/xL/Dv8Q/x3/Mv9G/1r/cf+G/5b/p/+2/8X/0f/b/+f/7v/y//P/8//1//f/9//6//v/
+//8//v//P/8//3//f/9//3//v/+//7///////3//f/9//3//////wAAAQD/////////
/wEAAQABAAEAAQACAAIAAgADAAMAAwADAAMAAwADAAQABAAEAAUABQAFAAYABgAGAAYA
BgAGAAgACAAIAAkACQAJAAkACgAKAAsACwAMAAwADAANAA4ADgAPAA8AEAARABIAEgAS
ABIAEgAUABQAFAAUABUAFgAWABYAFgAWABYAFQAVABUAEwATABMAEwATABEAEAAQAA4A
DQAMAAsACwAKAAgABwAGAAMAAgABAAAA///+//3//P/7//v/+v/5//r/+v/6//r/+f/4
//f/9v/4//f/9//3//f/9//3//f/9//3//f/9//5//n/+f/5//f/9//3//b/9v/2//b/
9v/3//f/9//3//f/9v/2//b/9v/2//b/9v/2//b/9v/2//b/9v/2//b/9v/1//X/9v/2
//b/9v/2//b/9v/2//b/9f/1//X/9f/3//f/9//4//j/+P/4//j/+f/5//j/+P/5//n/
+f/5//n/+f/6//r/+P/4//j/+P/6//r/+v/6//n/+f/5//j/+v/6//r/+v/6//r/+f/5
//n/+f/5//n/+f/5//n/+P/4//j/+P/4//j/+P/3//f/9//3//b/9v/0//T/9P/0//T/
9P/0//P/8//z//P/8//z//P/8//y//L/8v/y//L/9P/z//P/8//z//P/8//z//T/9P/0
//T/9v/3//j/+P/7//v//f////7/AAAAAAAA//////7//v/5//f/9f/z//H/7v/q/+f/
5//l/+T/4v/i/+H/4f/i/+P/4//j/+T/5P/j/+L/4v/j/+P/5P/k/+b/5//n/+j/6//s
/+z/6v/s/+z/7P/s/+z/7P/s/+z/7P/q/+r/6v/q/+r/6v/q/+r/6v/q/+r/6v/q/+r/
6v/q/+z/7P/s/+z/7//w//H/8v/3//z/AQAGAAQAAgAAAP7/4f/G/6v/kP9y/1b/Ov8e
/xj/Ev8M/wb/Dv8W/x7/Jv87/1D/Zf96/4z/nP+s/7z/x//Q/9n/4v/m/+j/6v/s/+3/
7v/v/w==
         </WaveFormData>
      </LeadData>
      <LeadData>
         <LeadByteCountTotal>10000</LeadByteCountTotal>
         <LeadTimeOffset>0</LeadTimeOffset>
         <LeadSampleCountTotal>5000</LeadSampleCountTotal>
         <LeadAmplitudeUnitsPerBit>4.88</LeadAmplitudeUnitsPerBit>
         <LeadAmplitudeUnits>��V</LeadAmplitudeUnits>
         <LeadHighLimit>2147483647</LeadHighLimit>
         <LeadLowLimit>268435456</LeadLowLimit>
         <LeadID>V2</LeadID>
         <LeadOffsetFirstSample>0</LeadOffsetFirstSample>
         <FirstSampleBaseline>0</FirstSampleBaseline>
         <LeadSampleSize>2</LeadSampleSize>
         <LeadOff>FALSE</LeadOff>
         <BaselineSway>FALSE</BaselineSway>
         <ExcessiveACNoise>FALSE</ExcessiveACNoise>
         <MuscleNoise>FALSE</MuscleNoise>
         <LeadDataCRC32>2969419443</LeadDataCRC32>
         <WaveFormData>
3v/e/97/3v/g/+L/5P/m/+3/9P/7/wIACwAUAB0AJgAcABQADAAEAPf/7P/h/9b/3v/k
/+r/8P/T/7j/nf+C/3//fP95/3b/if+c/6//wv/N/9b/3//o/+r/7P/u//D/8P/w//D/
8P/y//L/8v/y//P/9P/1//b/+P/4//j/+P/6//r/+v/6//r/+v/6//r//P/8//z//P/9
//7///8AAAAAAAAAAAAAAQACAAMABAAGAAYABgAGAAgACAAIAAgACQAKAAsADAAOAA4A
DgAOABEAEgATABQAFwAYABkAGgAbABwAHQAeACAAIgAkACYAKAAqACwALgAyADQANgA4
ADoAPAA+AEAAQwBGAEkATABPAFIAVQBYAFoAXABeAGAAYwBkAGUAZgBpAGoAawBsAG4A
bgBuAG4AbABsAGwAbABpAGgAZwBmAGIAYABeAFwAWABUAFAATABIAEQAQAA8ADcAMgAt
ACgAIwAgAB0AGgAVABIADwAMAAgABgAEAAIAAAD+//z/+v/5//j/9//2//T/9P/0//T/
9P/0//T/9P/z//L/8f/w//D/8P/w//D/8P/w//D/8P/y//L/8v/y//L/8v/y//L/9P/0
//T/9P/0//T/9P/0//T/9P/0//T/9f/2//f/+P/4//j/+P/4//r/+v/6//r/+v/6//r/
+v/6//r/+v/6//z//P/8//z//P/8//z//P/6//r/+v/6//z//P/8//z/+v/6//r/+v/6
//r/+v/6//r/+v/6//r/+P/4//j/+P/2//b/9v/2//b/9v/2//b/9P/0//T/9P/0//T/
9P/0//L/8v/y//L/8v/y//L/8v/w//D/8P/w//D/8P/w//D/8P/w//D/8P/w//D/8P/w
/+7/7v/u/+7/8P/x//L/8v/y//P/8//0//b/9v/3//f/9v/3//f/9//5//n/9//2//T/
8v/x//D/7v/t/+z/6v/q/+r/6//r/+v/7f/r/+r/6f/o/+f/5//m/+b/5P/k/+b/6f/r
/+3/6//r/+r/6f/p/+j/6P/o/+j/6P/o/+j/6P/o/+j/6P/m/+b/5v/m/+f/5//n/+f/
5//n/+f/5//n/+f/6P/o/+j/6v/r/+7/9P/7/wIABwARACUAOAA6ADIAKgAnACUAGQAF
APD/4v/m//n/BAACAPX/1f+p/4b/bv9c/1j/av+D/5L/pf+9/83/2P/i/+7/8//z//T/
9f/1//X/9f/1//f/+P/4//n/+v/6//z//P/9//7//v/+/wAAAAAAAAAAAAABAAEAAgAC
AAMABQAFAAYABgAFAAUABgAGAAUABQAHAAcACQAJAAoACwAKAAsACwAMAAwADQAOAA8A
EAARABEAEgATABQAFQAWABcAGAAZABsAHAAdAB4AIAAgACEAIwAlACYAKQArAC0ALwAw
ADIANQA1ADcAOQA7AEAARABHAEkASQBNAE8AUgBXAFoAWwBeAF4AYABjAGUAZwBpAGkA
bABqAGwAbQBtAG0AbQBtAG0AbQBsAGsAagBnAGUAYwBhAGEAXQBaAFYAUABMAEgARAA/
ADoANQAyACwAKAAlACEAHQAZABUAEQALAAgABQADAAIAAAD9//z/+v/5//f/9//4//X/
9f/0//H/8f/w//D/8P/v/+//7//t/+z/7P/s/+7/7v/u/+3/7f/t/+3/7f/r/+v/6//s
/+z/7P/s/+z/7P/t/+3/7f/t/+3/7f/t/+7/7v/u/+7/7//v//D/8P/w//D/8f/x/+//
7//w//D/8P/w//D/8f/x//H/8f/y//L/8v/y//L/8f/x//H/8f/y//L/8v/y//L/8v/y
//L/8v/y//H/8f/v/+//7//v/+//7//u/+7/7P/s/+v/6//r/+v/6v/q/+r/6f/p/+n/
6f/o/+j/6P/o/+f/5//n/+b/5v/m/+b/5P/j/+P/4//k/+T/5P/k/+H/4f/h/+H/4f/h
/+H/4f/h/9//4P/g/+D/4P/g/+P/5P/k/+T/5f/l/+b/5v/m/+f/5//o/+f/5//n/+f/
6f/n/+b/5P/i/+H/4P/g/9//3v/c/9r/2P/Z/9n/2f/d/9v/2v/Z/9j/1//X/9j/1v/U
/9T/1f/X/9j/2f/Z/9r/2v/a/9v/2P/Y/9j/2P/Y/9j/2P/Y/9j/2P/Y/9j/2P/Y/9j/
1//X/9f/1//X/9f/1//X/9f/1//Y/9j/2v/a/9v/3v/i/+n/8P/3//v/BwAcACwALAAi
ABkAEwANAP//7P/W/8b/x//U/+D/3//V/7n/kP9w/1z/UP9M/1v/dP+H/5v/sf/A/8z/
2P/h/+X/5v/n/+f/5//n/+f/6f/q/+r/6//s/+z/7P/s/+3/7v/w//D/8v/y//L/8v/y
//P/8//0//T/9f/1//X/9v/2//f/9//4//j/+f/5//v/+//7//v//P/9//z//f/9//7/
AAABAAIAAwAGAAcABwAIAAkACgALAAwADQAOAA8AEQASABMAFAAWABgAGQAbAB0AHgAh
ACMAJQAnACgAKgAtAC8AMQAzADUANgA6AD0APwBDAEcASQBMAE8AUgBTAFYAWABaAF0A
XwBhAGMAYwBmAGYAaABpAGkAawBrAGsAawBrAGoAaQBoAGcAZQBjAGEAXwBbAFgAVABS
AE4ASgBGAEEAPAA3ADQAMAAsACkAJQAfABsAFwATAA8ADAAJAAcABAACAP///v/8//v/
+f/5//b/8//z//L/8f/x//D/8P/w/+//7//v/+//7v/u/+7/7v/u/+7/7f/t/+3/7f/t
/+//7//v//D/7v/u/+7/7v/u/+//7//v//H/8f/x//H/8P/w//D/8P/x//H/8v/y//L/
8v/z//P/9f/1//b/9v/2//b/9v/3//f/9//3//j/+P/4//j/+P/3//f/9//3//j/+P/4
//j/+P/4//j/+P/4//j/9//3//n/+f/5//n/+f/5//j/+P/2//b/9f/1//f/9//2//b/
9P/z//P/8//z//L/8v/y//T/8//z//P/8P/w//D/8P/w/+//7//v/+7/7v/u/+7/7f/t
/+3/7f/t/+3/7f/t/+3/7f/s/+z/6//r/+z/7P/q/+r/6P/q/+r/6v/q/+3/7v/u/+7/
7//v//D/8P/w//H/8f/y//P/8//z//P/8f/v/+7/7P/s/+v/6v/q/+f/5v/k/+L/5P/l
/+X/5f/l/+P/4v/h/+L/4f/h/+L/4P/e/97/3//h/+L/4//j/+P/4v/h/+H/4P/g/+D/
4P/g/+D/4P/g/+D/4P/g/+D/4P/g/+D/3//f/9//3//f/9//3//f/9//3//g/+D/4P/i
/+P/6P/w//X//P8FABcAKwA2ACwAHgASAAsAAQDt/9X/xv/C/8r/2//s/+b/y/+n/4n/
dP9k/1r/YP9y/4v/ov+3/8f/0f/c/+b/7P/r/+v/7v/v/+//7//v/+//8f/y//D/8f/y
//L/8v/y//P/9P/0//T/9v/2//j/+P/4//n/9//4//j/+f/5//n/+v/6//3//f/+//7/
/////wEAAQABAAEAAgADAAQABQAFAAYABgAHAAgACQAKAAsACwAMAA0ADgAPABAAEQAS
ABMAFQAWABcAGAAaABwAHQAfACEAIgAlACcAKQArACwALgAxADUANwA5ADsAPgBCAEUA
RwBHAEsATQBQAFMAVgBXAFoAXgBgAGMAZQBlAGcAZwBqAGoAbABtAG0AawBrAGsAawBr
AGoAaQBoAGUAYwBhAF8AXQBZAFYAUgBMAEgARABAADsANgAxAC4AKAAkACEAHQAZABUA
EQANAAkABgADAAEA/v/8//n/+P/4//f/9f/1//T/8f/x//D/7//v/+7/7v/s/+v/6//r
/+v/6v/q/+r/6v/q/+r/6f/r/+v/6//r/+v/6//r/+z/7P/s/+z/7P/s/+3/7f/t/+3/
7f/t/+3/7v/u/+7/7v/v/+//8P/w//D/8P/x//H/8f/x//L/8v/y//L/8v/z//P/8//z
//T/9P/0//T/9P/1//X/9f/1//b/9v/2//b/9P/0//T/9P/0//T/8//z//X/9f/1//X/
8//z//L/8v/y//L/8f/x//H/8f/w//D/8v/x//H/8f/x//D/8P/w/+7/7f/t/+3/7P/s
/+z/7P/s/+v/6//r/+z/7P/s/+z/6f/p/+n/6f/p/+n/6f/p/+n/6f/o/+j/6f/r/+r/
6v/o/+j/6P/o/+r/7P/t/+7/7f/t/+7/7v/u/+//7//w//P/8//z//P/8//x//D/7v/q
/+n/6P/o/+f/5v/k/+L/5P/l/+X/5f/n/+X/5P/j/+D/3//f/+D/4P/e/97/3//h/+L/
4//j/+P/4v/h/+H/4P/g/+D/4P/g/+D/4P/g/+D/4P/g/+D/4P/g/+D/3//h/+H/4f/h
/9//3//f/9//3//g/+D/4P/i/+X/5v/s//P/+P///w0AIwAyADAAJAAaABMABwD3/+H/
zP/G/8z/3//y//T/4f+9/5n/fv9s/2D/XP9s/4P/mv+v/8X/z//a/+T/7P/t/+//7v/v
/+//7//v/+//8f/y//L/8//0//T/9v/2//f/+P/3//b/9//2//j/+P/4//n/9//4//j/
+f/7//v//P/8//3//f/+//7//////wEAAQABAAEAAgADAAQABQAFAAYABAAFAAYABwAI
AAkACQAKAAsADAANAA4AEQASABMAFQAUABUAFgAYABoAGwAdAB8AIAAjACUAJwApACoA
LAAvADEAMwA1ADcAOAA8AD8AQQBFAEkASwBOAE8AUgBTAFYAWABaAF0AXwBhAGMAYwBm
AGQAZgBnAGcAaQBpAGkAaQBnAGYAZQBkAGMAYQBfAF0AWwBXAFQAUABKAEYAQgA+ADkA
NAAvACwAJgAiAB8AGwAXABMADwALAAcABAABAP///P/6//f/9v/0//P/8f/x/+7/6//r
/+r/6f/p/+j/6P/o/+f/5//n/+f/5v/m/+b/5v/m/+b/5f/l/+X/5f/l/+X/5f/l/+b/
5v/m/+b/5v/m/+f/5//n/+f/5//n/+f/6P/o/+j/6P/n/+f/6P/o/+j/6P/p/+n/6f/p
/+r/6v/q/+r/6v/r/+3/7f/t/+7/7P/s/+z/7P/t/+3/7f/t/+z/7P/s/+z/7P/s/+z/
7P/u/+7/7f/t/+3/7f/t/+3/6//r/+r/6v/q/+r/6f/p/+n/6f/o/+j/6P/n/+f/5//n
/+b/5v/m/+b/5f/l/+X/5P/k/+T/5P/k/+P/4//j/+L/4v/i/+L/4f/h/+H/4f/h/+H/
4f/h/+H/4f/g/+D/4f/h/+D/4v/i/+L/4v/j/+T/5P/k/+X/5f/m/+b/5v/n/+f/6P/p
/+n/6f/p/+n/5//m/+T/4v/h/+D/4P/f/97/3P/a/9z/3f/d/93/3f/b/9r/2f/a/9n/
2f/a/9j/1v/W/9f/2f/a/9v/2//b/9r/2f/Z/9j/2P/Y/9j/2P/Y/9j/2P/Y/9j/2P/Y
/9j/2P/Y/9f/1//X/9f/1//X/9f/1//X/9n/2P/Y/9r/2v/b/9z/4P/p//D/9f/9/xMA
KAAsACAAFgARAAsA/f/l/9D/xP/K/93/8P/2/+n/yf+j/4L/bP9c/1b/YP91/4z/pf+5
/8X/0P/c/+T/5//p/+j/6f/p/+n/6//r/+3/7v/u/+//8P/w/+7/7v/v//D/8v/y//T/
9P/0//T/9P/1//X/9v/2//f/9//3//j/+P/7//v//P/8//v/+//9//3//////wAAAQAA
AAEAAQACAAQABQAGAAcABgAHAAcACAALAAwADQAOAA8AEAARABMAFAAVABYAGAAaABsA
HQAfACAAIwAlACcAKQAqACwALwAzADUANwA5ADoAPgBBAEMARQBJAEsATgBPAFIAUwBW
AFkAXABgAGMAYwBlAGUAaABoAGoAawBrAGsAawBrAGsAbQBsAGsAagBpAGcAZQBjAGEA
XQBaAFYAUgBOAEoARgBDAD4AOQA2ADAALAApACUAHwAbABcAEwAPAAwACQAHAAQAAgD/
//7//P/7//n/+f/4//X/9f/0//P/8//y//L/8v/x//H/8f/x//D/8P/w//D/8P/w/+//
7//v/+//7//x//H/8f/y//D/8P/w//D/8v/z//P/8//z//P/8//z//T/9P/0//T/9f/1
//b/9v/2//b/9//3//f/9//4//j/+P/4//j/+f/3//f/9//4//j/+P/4//j/+f/5//n/
+f/6//r/+v/6//r/+v/6//r/+P/4//f/9//5//n/+f/5//n/+f/4//j/+P/4//f/9//3
//f/9v/2//b/9f/1//X/8//y//L/8v/y//H/8f/x//D/8P/w//D/8P/v/+//7//u/+7/
7v/u/+3/7f/t/+3/7f/t/+3/7f/v/+//7v/s/+z/7P/s/+z/7//w//D/8P/x//H/8v/y
//D/8f/x//L/9f/1//X/9f/1//P/8v/w/+z/6//q/+r/6//q/+j/5v/k/+X/5f/l/+X/
4//i/+H/4v/h/+H/4v/g/97/3v/f/+H/4v/j/+P/5f/k/+P/4//g/+D/4P/g/+D/4P/g
/+D/4P/g/+D/4P/g/+D/4P/f/9//3//f/9//3//f/9//3//h/+D/4P/i/+L/4//m/+z/
8f/4//3/BQAXACoANAAuACIAHQAZABEA/f/m/9T/0P/d/+z/8P/r/9f/sf+I/2z/Wv9O
/1b/bf+A/5H/qf+9/8r/1P/g/+n/6//q/+v/6//r/+v/6//t/+7/7v/v//D/8P/w//D/
8f/y//L/8v/0//T/9v/2//b/9//1//b/9v/3//X/9f/2//b/9//3//j/+P/5//n/+//7
//v/+//8//3//P/9//3//v/+////AAABAAIAAwADAAQABQAGAAcACAAJAAoACwANAA4A
DwAQABIAFAAVABcAGQAYABsAHQAfACEAIgAkACcAKQArAC0ALwAyADYAOQA7AD0AQQBD
AEYASQBMAE0AUABSAFQAVwBZAFsAXQBdAGAAYABiAGMAYwBjAGMAYwBjAGMAYgBhAGAA
XwBdAFsAWQBXAFMAUABMAEoARgBCAD4AOQA0AC8ALAAmACIAHwAbABcAEwAPAAsACQAG
AAMAAQD+//z/+f/4//b/9f/z//P/8v/v/+//7v/t/+3/7P/s/+z/6//r/+v/6f/o/+j/
6P/o/+j/6P/n/+f/5//n/+f/5//n/+f/6P/q/+r/6v/q/+n/6f/o/+f/6f/p/+n/6f/q
/+r/6v/q/+v/6//s/+z/7P/s/+3/7f/t/+3/7v/u/+7/7v/u/+//7//v/+//8P/u/+7/
7v/u/+//7//v/+//8P/w//D/8P/w//D/8P/w//D/8P/v/+//7//v/+//7//v/+//7v/u
/+z/7P/r/+v/6//r/+r/6v/q/+n/6f/p/+n/6P/o/+j/6P/n/+f/5//m/+b/5v/m/+b/
5f/l/+X/5P/k/+T/5P/j/+P/4//j/+P/4//j/+P/4//h/+L/4v/i/+L/4v/j/+T/5P/k
/+f/5//o/+j/6P/p/+n/6v/p/+n/6f/p/+n/5//m/+T/4P/f/97/3v/d/9z/2v/Y/9r/
2//b/9v/3P/Z/9f/1f/V/9X/1v/Y/9j/1v/W/9f/2f/a/9v/2//b/9r/2f/Z/9b/1v/W
/9b/1v/W/9b/1v/W/9b/1v/W/9j/2P/Y/9f/1//X/9f/1//X/9f/1//X/9f/1v/Y/9j/
2v/b/97/5v/t//L/9/8BABMAJgAsACQAGAAPAAkA/f/n/9D/wv++/8n/2P/c/9X/vf+Z
/3b/Yv9S/0r/Vv9t/4D/lf+t/7v/xv/U/97/4f/j/+T/5f/l/+X/5f/l/+f/6P/o/+n/
6v/q/+r/6v/r/+z/7P/s/+7/7v/u/+7/7v/v//H/8v/y//P/8f/x//L/8v/z//P/9P/0
//X/9f/3//f/9//3//j/+f/8//3//f/+//z//f/+////AAABAAEAAgAFAAYABwAIAAcA
CAAJAAsADAANAA4AEAAUABUAFwAZABoAHQAfACEAIwAkACYAKQArAC0ALwAxADQAOAA7
AD0APQBBAEMARgBLAE4ATwBSAFQAVgBZAFsAXQBfAF8AYgBiAGQAZQBlAGUAZQBlAGUA
ZQBkAGMAYgBhAF8AXQBbAFkAVQBSAE4ASgBGAEIAPgA5ADQALwAsACYAIgAfABsAFwAT
AA8ACwAJAAYAAwABAPz/+v/3//b/9P/z//H/8f/w/+3/7f/s/+v/6//q/+r/6v/p/+n/
6f/r/+r/6v/q/+j/6P/o/+f/6f/p/+n/6f/n/+f/5//o/+r/6v/q/+r/6v/r/+v/6//r
/+v/6//r/+z/7P/s/+z/7f/t/+7/7v/s/+z/7f/t/+//7//w//D/7v/u/+7/7//x//H/
8f/y//L/8v/y//L/8//z//P/8//0//T/9P/0//T/9P/0//T/9P/0//P/8//1//X/9f/1
//P/8//y//L/8v/y//H/8f/x//H/8P/w//D/7//v/+//8f/w//D/8P/u/+3/7f/t/+7/
7v/u/+7/7v/t/+3/7f/q/+r/6v/q/+v/6//r/+v/6//r/+v/6//p/+n/6v/q/+r/6v/q
/+v/7P/s/+z/7//v//D/8P/u/+//7//w//H/8f/x//H/8//x//D/7v/s/+v/6v/q/+n/
6P/m/+T/4v/j/+P/4//n/+X/5P/j/+L/4f/h/+L/4v/g/+D/4f/h/+L/4//j/+X/5P/j
/+P/4v/i/+L/4v/i/+L/4v/i/+L/4v/i/+L/4v/i/+L/4f/h/+H/4f/h/+H/4f/h/+H/
4f/i/+D/4v/k/+X/5v/o/+3/9P/9/wMADwAiADQAMgAkABcADwAJAPn/4v/M/8T/x//W
/+r/7//d/73/mv+A/3D/ZP9i/2//gv+Z/7P/x//S/9z/6P/v//H/8v/z//P/8//z//P/
9f/2//b/9//4//j/+P/4//n/+v/6//r//P/8//z//P/8//3//f/+//7/////////AAAA
AAMAAwAEAAQABQAFAAcABwAHAAcACAAJAAoACwALAAwADAANAA4ADwAQABEAEQASABMA
FAAVABYAFwAYABkAGwAcAB0AHgAgACIAIwAlACcAKAArAC0ALwAxADIANAA3ADkAOwA9
AD8AQgBGAEkASwBNAFEAUwBWAFkAXABdAGAAZABmAGkAawBrAG0AbQBwAHIAdAB1AHUA
dwB3AHcAdwB3AHYAdQB0AHMAcQBvAG0AbQBpAGYAYgBeAFoAVgBSAE0ASABDAEAAOAA0
ADEALQApACUAIQAdABkAFgATABEADAAKAAcABgAEAAMAAQABAAAA/f/9//z/+//7//r/
+v/6//n/+f/5//n/+P/4//j/+P/4//j/9//3//f/9//3//f/9//3//j/+P/4//j/+P/4
//n/+f/5//n/+f/5//n/+v/6//r/+v/7//v//P/8//z//P/9//3//f/9//7//v/+//7/
/v///////////wAAAAAAAAAAAAABAAEAAQABAAIAAgACAAIAAgACAAIAAgACAAIAAQAB
AAEAAQABAAEAAQABAAAAAAAAAAAA///////////+//7//v/9//3//f/9//z//P/8//z/
+//7//v//P/8//z//P/6//n/+f/5//j/+P/4//j/9//3//f/9//3//f/+f/5//j/9v/2
//b/9v/5//r/+v/6//v/+//8//z//P/9//3//v///////////wEA///+//z/+P/3//b/
9v/3//b/9P/y//D/8f/x//H/8//x//D/7//u/+3/7f/u//D/7v/u/+//7//w//H/8f/z
//L/8f/x/+7/7v/u/+7/7v/u/+7/7v/u/+7/7v/u/+7/7v/u/+3/7f/t/+3/7f/v/+//
7//v/+//7v/u//D/8P/x//L/9P/5/wAABQALABsAMgBCAEAAMAAlAB8AFQAFAO7/3P/W
/9v/7v8AAAMA7//L/6j/jP96/27/bv99/5T/qf/B/9X/4P/q//T/+//9//7/////////
/////wEAAgACAAMABAAEAAQABAAFAAYABgAGAAgACAAIAAgACAAJAAkACgAKAAsACwAL
AAwADAANAA0ADgAOAA0ADQAPAA8AEQARABIAEwAUABUAFQAWABQAFQAWABcAGAAZABkA
GgAbABwAHQAeAB8AIAAhACMAJAAlACYAKAAqACsALQAvADAAMwA1ADcAOQA6ADwAPwBB
AEMARQBHAEgATABPAFEAVQBZAFsAXgBfAGIAYwBmAGgAagBtAG8AcQBzAHMAdgB2AHgA
eQB5AHsAewB7AHsAewB6AHkAeAB3AHUAcwBxAG8AawBoAGQAYgBeAFoAVgBRAEwARwBE
ADwAOAA1ADEALQApACUAIQAdABoAFwAVABAADgALAAoABgAFAAMAAwACAP/////+//3/
/f/8//z//P/7//v/+//7//r/+v/6//r/+v/6//n/+f/5//n/+f/5//n/+f/6//j/+P/4
//j/+v/7//v/+//5//n/+f/5//z//P/8//z//f/9//7//v/8//z//f/9//3//f/+//7/
AAAAAAAAAQD///////8AAAAAAAAAAAAA//////////8AAAAAAAAAAAAAAAAAAAAAAAAA
AP/////9//3//f/9//3//f/8//z//P/8//v/+//7//v/+v/6//r/+f/5//n/+f/4//j/
+P/4//f/9//3//b/9v/2//b/9v/1//X/9f/y//L/8v/y//H/8f/x//H/8//y//L/8v/y
//L/8//0//T/9P/1//X/9v/2//b/9//3//j/+f/5//n/+f/3//X/9P/y//D/7//u/+7/
7f/s/+r/6P/o/+n/6f/p/+n/5//m/+X/5v/l/+X/5v/m/+T/5P/l/+f/6P/p/+n/5//m
/+X/5f/k/+T/5P/k/+T/5P/k/+T/5v/m/+b/5v/k/+T/5P/j/+P/4//j/+P/4//j/+P/
4//l/+b/5P/m/+b/5//s//L/+f/+/wEACwAhADQAOAAwACYAIQAbAA8A+f/i/9L/1P/n
//T/9P/p/8//p/+C/2r/Wv9S/2L/ef+K/53/t//H/9L/3v/o/+//8f/w//H/8f/x//P/
8//1//b/9P/1//b/9v/2//b/9//4//r/+v/8//z//P/8//z//f/7//z//P/9//v/+//8
//z//f/9//7//v//////AQABAAMAAwAEAAUABgAHAAcACAAIAAkACgALAAwADQANAA4A
DwAQABEAEgATABQAFQAXABgAGQAaABwAIAAhACMAJQAmACkAKwAtAC0ALgAwADMANwA5
ADsAPQBAAEQARwBJAEsATwBRAFQAVwBaAFsAXgBgAGIAZQBnAGkAawBrAG4AcAByAHMA
cwBzAHMAcwBzAHMAcgBxAHAAbQBrAGkAZwBlAGEAXgBaAFYAUgBOAEoARQBAADsAOAA0
ADAALQApACMAHwAbABcAFQASAA8ADQAMAAoABwAGAAQAAwABAAEAAAD9//3//P/9//3/
/P/8//r/+f/5//n/+f/4//j/+P/4//j/+P/3//n/+f/5//n/+f/5//n/+v/6//r/+v/6
//r/+//7//v//f/9//3//f/8//z//P/8//3//f/+//7/AAAAAAEAAQD/////AAAAAAIA
AgACAAMAAwADAAMABAAGAAYABgAGAAkACQAJAAkACgAKAAoACgAKAAoACgAKAAoACgAJ
AAkACwALAAsACwALAAsACgAKAAoACgAJAAkACQAJAAgACAAIAAcABwAHAAcABgAGAAYA
BgAFAAUABQAEAAQABAAEAAQAAwADAAMAAgACAAIAAgABAAEAAQABAAMAAgACAAIAAgAC
AAMABAAEAAQABQAFAAYABgAGAAcABwAIAAkACQAJAAkACwAJAAgABgACAAEAAAAAAP//
/v/8//r//P/9//3//f/9//v/+v/5//r/+f/5//r//P/6//r/+//9//7///////3//P/7
//v//P/8//z//P/6//r/+v/6//z//P/8//z//P/8//z/+//7//v/+//7//v/+//7//v/
+//8//z//v8AAAMABgAMABMAGAAdACkAPwBSAFIARgA6ADMALQAfAAkA9v/q/+r/+f8I
AAgA+//d/7n/nP+I/3j/dv+G/53/sP/H/93/6f/0//7/CAALAA0ADAANAA0ADQAPAA8A
EQASABIAEwAUABQAFAAUABUAFgAWABYAGAAYABgAGAAYABkAGQAaABoAGwAdAB0AHgAe
AB0AHQAeAB4AHwAfACEAIQAhACEAIgAjACQAJQAlACYAJgAnACgAKQAqACsAKwAsAC8A
MAAxADIAMwA0ADUANwA4ADkAOgA8AD4APwBBAEMARABHAEkASwBNAE4AUABTAFUAVwBZ
AFsAYABkAGcAaQBrAG8AcQB0AHcAegB7AH4AgACCAIUAhwCJAIsAiwCOAI4AkACRAJEA
kQCRAJEAkQCRAJAAjwCOAI0AiwCJAIcAhQCBAH4AegB2AHIAbgBqAGUAYABbAFgAUABM
AEkARQBDAD8AOwA3ADUAMgAvAC0ALAAqACcAJgAkACMAIQAhACAAHQAdABwAGwAbABoA
GgAcABsAGwAbABsAGgAaABoAGgAaABoAGQAZABkAGQAZABsAGwAbABwAHAAcABwAHAAc
AB0AHQAdAB0AHQAdAB0AHgAeAB4AHgAfAB8AIAAgACAAIAAhACEAIwAjACQAJAAkACQA
JAAlACcAJwAnACgAJgAmACYAJgAnACcAJwAnACoAKgAqACoAKgAqACoAKgAqACoAKQAp
ACsAKwArACsAKwArACoAKgAqACoAKQApACsAKwAqACoAKAAnACcAJwApACgAKAAoACoA
KQApACkAKAAoACgAKAAoACcAJwAnACgAKAAoACgAKQApACkAKQAnACcAJwAnACkAKQAo
ACgAKwArACwALAAsACwALQAuADEAMQAxADEANAA0ADQANQA0ADMAMQAvAC0ALAArACsA
KQApACgAJgAlACUAJQAlACUAJgAnACgAJwAnACYAJgAmACYAJgAmACcAKAApACoALgAs
ACoAKAAoACgAKAAoACgAKAAoACgAKAAqACoAKgAqACoAKgAqACoAKgAqACoAKgAqACoA
KgAqACwALAAsACwALgAwADIANAA6AEAARgBMAFgAYgBsAHYAbgBmAF4AVgBHADgAKQAa
ACIAKAAuADQAHgAIAPL/3P/T/8z/xf++/9L/5v/6/w4AGQAkAC8AOgA8AD4AQABCAEQA
RABEAA==
         </WaveFormData>
      </LeadData>
      <LeadData>
         <LeadByteCountTotal>10000</LeadByteCountTotal>
         <LeadTimeOffset>0</LeadTimeOffset>
         <LeadSampleCountTotal>5000</LeadSampleCountTotal>
         <LeadAmplitudeUnitsPerBit>4.88</LeadAmplitudeUnitsPerBit>
         <LeadAmplitudeUnits>��V</LeadAmplitudeUnits>
         <LeadHighLimit>2147483647</LeadHighLimit>
         <LeadLowLimit>268435456</LeadLowLimit>
         <LeadID>V3</LeadID>
         <LeadOffsetFirstSample>0</LeadOffsetFirstSample>
         <FirstSampleBaseline>0</FirstSampleBaseline>
         <LeadSampleSize>2</LeadSampleSize>
         <LeadOff>FALSE</LeadOff>
         <BaselineSway>FALSE</BaselineSway>
         <ExcessiveACNoise>FALSE</ExcessiveACNoise>
         <MuscleNoise>FALSE</MuscleNoise>
         <LeadDataCRC32>968663003</LeadDataCRC32>
         <WaveFormData>
2P/Y/9j/2P/W/9T/0v/Q/9P/1v/Z/9z/8f8EABcAKgBCAFgAbgCEAJ4AtgDOAOYA/AAQ
ASQBOAH2ALQAcgAwAAwA6v/I/6b/sv++/8r/1v/d/+L/5//s/+r/6v/q/+r/6f/o/+f/
5v/o/+j/6P/o/+r/6v/q/+r/6v/q/+r/6v/q/+r/6v/q/+z/7P/s/+z/7P/s/+z/7P/u
/+7/7v/u//D/8P/w//D/8v/y//L/8v/y//L/8v/y//P/9P/1//b/+P/4//j/+P/5//r/
+//8//7//v/+//7/AQACAAMABAAFAAYABwAIAAsADAANAA4AEAASABQAFgAYABoAHAAe
ACAAIgAkACYAKwAuADEANAA3ADoAPQBAAEQARgBIAEoATwBSAFUAWABcAF4AYABiAGUA
ZgBnAGgAaQBqAGsAbABuAG4AbgBuAGsAagBpAGgAZQBiAF8AXABWAFIATgBKAEMAPgA5
ADQALwAqACUAIAAaABYAEgAOAAsACAAFAAIA///8//n/9v/z//L/8f/w/+7/7v/u/+7/
7P/s/+z/7P/q/+r/6v/q/+j/6P/o/+j/6v/q/+r/6v/q/+r/6v/q/+r/6v/q/+r/7P/s
/+z/7P/s/+z/7P/s/+r/6v/q/+r/7P/s/+z/7P/s/+z/7P/s/+7/7v/u/+7/7P/s/+z/
7P/u/+7/7v/u/+7/7v/u/+7/7v/u/+7/7v/u/+7/7v/u//D/8P/w//D/7v/u/+7/7v/w
//D/8P/w/+7/7v/u/+7/7v/u/+7/7v/s/+z/7P/s/+z/7P/s/+z/6v/q/+r/6v/q/+r/
6v/q/+j/6P/o/+j/6P/o/+j/6P/m/+b/5v/m/+b/5v/m/+b/5v/m/+b/5v/m/+b/5v/m
/+b/5v/m/+b/6P/p/+n/6v/o/+n/6f/q/+z/7P/t/+3/7P/u/+7/7//v/+//7//t/+z/
6//q/+n/6P/o/+f/5v/l/+T/5P/l/+n/6f/n/+X/5f/k/+P/4//h/+H/3//f/+L/4v/i
/+L/4f/h/+D/3//f/9//3v/e/+D/4P/f/9//3f/d/93/3f/d/93/3f/d/93/3f/d/9z/
3P/c/9z/3P/c/9z/3P/c/9z/3P/a/9b/1P/W/9f/2f/m////GQAuAD4AVAByAJEAqQC7
AMsA3QAAAS8BTAFKASoB8QCYADUA4/+u/5L/lP+l/7D/vf/P/9v/3//k/+v/7v/s/+z/
6//r/+n/6f/p/+n/6f/r/+v/6//r/+v/6//s/+z/7P/s/+z/7P/t/+3/7f/t/+3/7f/u
/+7/7//v/+//8P/w//H/8f/x//H/8f/z//P/8//0//T/9P/2//b/9v/2//j/+f/7//z/
/P/8//z//v/9//3//////wAAAQACAAQABQAGAAcACgAKAAsADAANAA8AEgAUABQAFwAZ
ABsAHQAfACEAIwAlACoALAAwADMANgA5ADwAPwBCAEUASQBMAE8AUwBWAFoAXQBgAGMA
ZgBnAGkAbABuAG8AbwBxAHQAdQB1AHYAdgB2AHYAdgB1AHQAcgBwAG4AaABlAGAAXABW
AFEATABHAEIAOwA3ADIALQAmACIAHQAXABIADQAKAAkABQADAAAA/f/6//j/9//3//X/
9f/0/+//7//v/+7/7//v/+//7//s/+z/7P/s/+3/7f/t/+3/7f/t/+3/7f/r/+v/6//r
/+v/6//r/+v/7P/s/+z/7P/u/+7/7v/u/+z/7P/s/+3/7f/t/+3/7f/v/+//7//w/+7/
7v/u/+7/7v/u/+7/7v/u/+7/7//v/+//7//v/+//7//v/+//7//v//D/8P/w//D/8P/w
//D/8P/w//D/8P/u/+7/7v/u//D/7//v/+//7f/s/+z/7P/s/+z/6//r/+v/6//q/+r/
6v/p/+n/6f/p/+n/6f/o/+j/6P/o/+j/5f/l/+T/5P/m/+b/5v/m/+X/5f/l/+X/4//j
/+P/4//l/+P/5P/k/+T/5P/k/+X/5f/m/+b/5//n/+j/6P/q/+v/6//s/+z/7P/t/+3/
7//v/+3/7P/r/+r/6f/o/+j/5//m/+X/4v/i/+P/5f/n/+X/4//j/+D/3//f/9//3//d
/93/3v/e/97/3v/f/+H/4P/f/9//3f/c/9z/3P/c/9v/2//b/93/3f/d/93/2//b/9v/
2//b/9v/2v/a/9z/3P/c/9z/3P/c/9z/2v/a/9r/2P/Y/9j/2//b/9z/6f8DAB4AMABA
AFQAbwCNAKMAsQC/ANIA8QAWATQBNAEbAeYAkQAxAOD/rP+M/4//ov+t/7v/zf/X/97/
5f/q/+r/7P/r/+v/6f/n/+f/5//n/+n/6f/p/+n/5//n/+j/6P/q/+r/6v/q/+v/6//r
/+v/6//r/+z/7P/t/+3/7f/u/+7/7//v/+//7//v//H/8f/x//L/8v/y//L/8v/y//L/
8v/z//X/9v/4//j/+P/6//v/+//9//3//v///wAAAgABAAIAAwAGAAgACQAKAAsACwAO
ABAAEAATABUAFwAZABsAHQAfACEAJAAmACoALQAwADMANgA5ADwAPwBDAEYASwBPAFIA
VgBXAFoAXQBgAGMAZQBoAGoAbQBtAG8AcgBxAHEAcgByAHQAdAB0AHMAcgBwAG4AbABq
AGcAYgBeAFgAUwBOAEkARAA9ADkANAAvACgAJAAfABkAFAAPAAwACQAFAAMAAAD9//r/
+P/3//P/8f/x//D/7f/t/+3/7P/p/+n/6f/p/+r/6v/q/+r/6f/p/+n/6f/p/+n/6f/p
/+n/6f/p/+n/6f/p/+n/6f/q/+r/6v/q/+z/7P/s/+z/6v/q/+r/6//r/+v/6//r/+n/
6f/p/+r/7P/s/+z/7P/s/+z/7P/s/+z/7P/t/+3/7f/t/+3/7f/t/+3/7f/t/+v/7P/s
/+z/7P/s/+z/7P/s/+z/7P/s/+z/7P/s/+z/7P/r/+v/6//r/+r/6v/q/+r/6v/p/+n/
6f/p/+j/6P/o/+f/5//n/+f/5//n/+b/5v/m/+b/5v/l/+X/5P/k/+T/5P/k/+T/4f/h
/+H/4f/h/+H/4f/h/+H/4f/h/+H/4f/h/+H/4v/g/97/3v/g/+D/4P/g/+H/4f/i/+L/
4//j/+T/5P/k/+X/5f/m/+j/6P/p/+n/6f/p/+f/5v/l/+T/4//i/+D/3//e/93/3v/e
/9//4f/h/9//3f/d/9z/2//b/9v/2//Z/9n/2v/a/9r/2v/b/9v/2v/Z/9n/2f/Y/9j/
2P/W/9X/1f/V/9f/1//X/9f/1//X/9f/1//X/9f/1v/W/9b/1v/W/9b/2P/W/9b/1P/S
/9D/zv/O/87/z//X/+r/BwAdAC4APABUAHAAiwCbAKkAvwDbAAIBLQFKAUABEAHHAHAA
GQDV/6b/kv+a/6v/vP/N/9f/2//f/+b/6f/m/+b/5v/l/+X/4//j/+P/4//j/+P/4//j
/+P/4//j/+T/5P/k/+T/5P/k/+X/5f/l/+X/5f/l/+b/5v/n/+f/5//o/+j/6f/p/+n/
6f/p/+v/6//r/+z/7P/s/+7/7v/u/+7/7v/v//H/8v/y//L/8v/0//f/9//5//n/+P/5
//r//P/9//7///8CAAIAAwAEAAUACQAMAA4ADgARABMAFQAXABkAGwAdAB8AIgAkACgA
KwAuADEANAA3ADoAPQBBAEQARQBJAEwAUABTAFYAWQBcAF0AXwBiAGQAZQBlAGcAagBr
AGsAbABsAGoAagBqAGkAaABmAGQAYgBcAFkAVABQAEwARwBCAD0ANgAvACsAJgAjABwA
GAATABEADAAHAAQA///7//n/9v/1//L/8P/v/+3/6//r/+r/5//n/+f/5v/l/+X/5f/l
/+b/5v/m/+b/4//j/+P/4//l/+X/5f/l/+X/5f/l/+X/5f/l/+X/5f/m/+b/5v/m/+b/
5v/m/+b/5P/k/+T/5f/n/+f/5//n/+f/5//n/+j/6P/o/+j/6P/o/+j/6P/o/+j/6P/p
/+n/6f/p/+n/6f/p/+n/6f/p/+n/6v/q/+r/7P/s/+z/7P/q/+r/6v/q/+r/6v/q/+r/
6v/p/+n/6f/p/+j/6P/o/+r/6v/p/+n/6f/p/+j/6P/o/+f/5//n/+f/5//n/+b/5P/k
/+T/5P/l/+X/5P/k/+T/5P/k/+T/4//j/+P/4//h/+H/4f/h/+H/4f/h/+H/4f/h/+P/
4v/i/+L/4v/i/+X/5f/m/+b/5f/l/+b/5v/m/+f/5//o/+r/6v/r/+v/7f/t/+v/6v/n
/+b/5f/k/+T/4//i/+H/4P/g/+H/4//l/+P/4f/h/97/3f/d/93/3f/b/9v/3P/e/97/
3v/f/93/3P/b/9v/2//a/9r/2v/a/9n/2f/Z/9n/2f/Z/9n/2f/Z/9n/2f/Z/9n/2P/Y
/9r/2v/a/9r/2P/a/9r/2P/Y/9T/0P/O/87/z//T/97/+f8TACQANABKAGYAgQCVAKMA
tQDPAPYAJQFKAU4BKgHpAJQAOQDv/7r/mv+Y/6n/tv/H/9f/3f/h/+b/6//s/+r/6P/n
/+f/5f/l/+X/5f/l/+X/5f/l/+X/5//n/+j/6P/m/+b/5v/m/+f/5//n/+f/5//n/+j/
6P/p/+n/6f/q/+r/6//r/+v/6//r/+3/7f/v//D/8P/w//L/8v/y//L/8P/x//P/9P/2
//b/9v/4//f/9//5//n/+v/7//z//v/9//7///8CAAQABQAGAAcACQAMAA4ADgAPABEA
EwAVABkAGwAdAB8AIAAiACYAKQAsAC8AMgA1ADgAOwA/AEIAQwBHAEoATgBRAFQAVwBa
AFsAXQBgAGIAZQBlAGcAagBpAGkAagBqAGoAagBqAGkAagBoAGYAZABeAFsAVgBSAE4A
SQBEAD8AOgAzAC8AKgAnACAAHAAXABMADgAJAAYAAwD///3/+v/5//b/9P/z//H/7//v
/+7/6//r/+v/6v/p/+n/6f/p/+j/6P/o/+j/5//n/+f/5//n/+f/5//n/+f/5//n/+f/
5//n/+f/5//q/+r/6v/q/+j/6P/o/+j/6P/o/+j/6f/p/+n/6f/p/+n/6f/p/+r/6v/q
/+r/6v/q/+r/6v/q/+r/6v/r/+v/6//r/+v/6//r/+v/6//r/+v/7P/s/+z/7P/s/+z/
7P/s/+z/7P/s/+z/7P/s/+z/7P/r/+v/6//r/+r/6v/q/+r/6v/p/+n/6f/p/+j/6P/o
/+f/5//n/+f/5//n/+b/5P/k/+T/5P/l/+X/5P/k/+T/5P/k/+T/4//j/+P/4//h/+H/
4f/h/+H/4f/h/+H/4//j/+L/5P/k/+T/5P/l/+X/5v/m/+f/5//o/+j/6P/p/+n/6v/s
/+z/7f/t/+v/6//p/+j/5//m/+X/5P/k/+P/4v/h/+L/4v/j/+X/5f/j/+H/4f/e/93/
3f/d/93/2//b/9z/3P/c/9z/3f/d/9z/2//b/9v/2v/a/9r/2P/X/9f/1//Z/9n/2f/Z
/9n/2f/Z/9n/2f/Z/9j/2P/W/9b/1v/W/9j/2P/Y/9j/1v/U/87/zP/M/83/z//Y/+//
DQAgAC4AQgBeAHsAkQChALMAywDwAB8BRgFQATYB+wCoAE0A+//A/5z/lP+h/7D/wf/R
/9n/3f/k/+f/6P/m/+b/5f/l/+P/4//j/+P/4//j/+P/4//j/+P/4//k/+T/5v/m/+b/
5v/l/+X/5f/l/+f/5//o/+j/6f/p/+n/6v/q/+v/6//r/+v/6//t/+3/7f/u/+7/7v/u
/+7/7v/u//D/8f/z//T/9P/0//T/9v/3//f/+f/5//r/+//8//7///8AAAEABAAEAAUA
BgAHAAcACgAMAAwADwARABMAFQAZABsAHQAfACAAIgAmACkALAAvADIANQA4ADsAPwBC
AEUASQBMAFAAUwBWAFkAXABdAF8AYgBkAGcAZwBpAGwAbQBtAG4AbgBuAG4AbgBtAGwA
agBoAGYAYgBfAFoAVgBSAE0ASABDAD4ANwAzAC4AKQAiAB4AGQAVABAACwAIAAUAAQD/
//z/+//4//b/9f/z//H/8f/w/+v/6//r/+r/6f/p/+n/6f/o/+j/6P/o/+n/6f/p/+n/
5//n/+f/5//p/+n/6f/p/+n/6f/p/+n/6v/q/+r/6v/o/+j/6P/o/+r/6v/q/+v/6//r
/+v/6//r/+v/6//s/+z/7P/s/+z/7P/s/+z/7P/s/+z/7f/t/+3/7f/t/+3/7f/t/+3/
7f/t/+7/7v/u/+7/7v/u/+7/7P/s/+z/7P/s/+z/7P/s/+z/6//r/+v/7f/s/+z/7P/q
/+r/6f/p/+n/6f/o/+j/6P/n/+f/5//n/+f/5//m/+b/5v/m/+b/5f/l/+T/5P/k/+T/
5P/k/+P/4//j/+P/4//j/+P/4//l/+X/4//i/+L/4v/i/+L/4//j/+T/5P/l/+X/5v/m
/+j/6f/p/+r/7P/s/+3/7f/r/+v/6f/o/+f/5v/l/+T/5v/l/+T/4//i/+L/4//l/+P/
4f/f/9//3v/d/93/3f/d/9v/2//c/9z/3P/c/93/3f/c/9v/2//b/9r/2v/a/9r/2f/Z
/9n/2f/Z/9n/2f/X/9f/1//X/9n/2f/Y/9j/2P/Y/9j/2P/a/9j/2P/a/9j/1v/U/9T/
0v/V/9f/3v/x/wsAIgAyAEIAXAB5AJUApwC3AMcA4gANATIBQAEyAQcBvgBfAAMAvv+U
/4r/l/+k/63/v//N/9X/2v/h/+b/6P/m/+X/5f/j/+P/4//j/+P/4//j/+P/4//h/+H/
4v/i/+L/4v/i/+L/5f/l/+X/5f/l/+X/5v/m/+X/5f/l/+b/5v/n/+f/5//p/+n/6//r
/+n/6v/q/+r/7P/s/+z/7P/u/+//8f/y//D/8P/w//L/9f/1//f/9//4//n/+v/8//v/
/P/9/wAAAgADAAQABQAHAAoADAAMAA8AEQATABUAFwAZABsAHQAgACIAJgApACwALwAy
ADUAOgA9AEEARABHAEsATgBSAFUAWABbAF4AYQBjAGYAaABpAGkAawBuAHEAcQByAHIA
cgByAHIAcQBwAG4AbABqAGYAYwBeAFoAVABPAEoARQA+ADcAMwAuACkAIgAeABkAFQAQ
AAsACAAFAAEA///8//n/9v/0//P/8f/v/+//7v/p/+n/6f/o/+f/5//n/+f/5v/m/+b/
5v/l/+X/5f/l/+X/5f/l/+X/5f/l/+X/5f/l/+X/5f/l/+b/5v/m/+b/5v/m/+b/5v/m
/+b/5v/n/+f/5//n/+f/5//n/+f/6P/o/+j/6P/o/+j/6P/o/+j/6v/q/+v/6//r/+v/
6//r/+v/6//r/+v/6//s/+z/7P/q/+r/6v/q/+z/7P/s/+z/6v/q/+r/6v/s/+v/6//r
/+n/6P/o/+j/6P/o/+f/5//n/+f/5v/m/+b/5f/l/+X/5f/l/+X/5P/k/+T/5P/k/+P/
4//i/+L/4v/i/+L/4v/h/+H/4f/h/+H/4f/h/+H/4f/h/+D/4P/g/+D/4P/j/+P/5P/k
/+X/5f/m/+b/5v/n/+f/6P/o/+j/6f/p/+n/6f/n/+b/5//m/+X/5P/i/+H/4P/f/97/
3v/f/+H/3//d/9v/2//c/9v/2//b/93/2//b/9z/3P/c/9z/3f/b/9r/2f/Z/9f/1v/W
/9b/2P/X/9f/1//X/9f/1//X/9f/1//X/9f/1//X/9b/1v/W/9b/1v/W/9b/1v/W/9b/
1v/U/9L/0v/S/9P/1f/e//X/EQAmADYASABiAH8AlwCnALUAxwDiAAkBLgE4ASQB8wCo
AEkA8/+2/5L/jP+b/6j/tf/H/9H/1//e/+P/5P/k/+b/5f/l/+P/4f/h/+H/4f/j/+P/
4//j/+P/4//k/+T/5P/k/+T/5P/l/+X/5f/l/+f/5//o/+j/5//n/+f/6P/o/+n/6f/p
/+n/6f/r/+v/6//s/+z/7P/w//D/8P/w//D/8f/z//T/9P/0//T/9v/3//f/+f/5//r/
+//8//7//f/+////AgAEAAUABgAHAAkADAAOAA4AEQATABUAFwAZABsAHQAfACIAJAAo
ACsALAAvADIANQA6AD0AQQBEAEcASwBOAFIAUwBWAFkAXABfAGEAZABmAGkAaQBrAG4A
bwBvAHAAcABwAHAAcABvAGwAagBoAGYAYgBfAFoAVgBQAEsARgBBADwANQAxACwAJwAg
ABwAFwATAA4ACQAGAAMA///9//r/9//0//L/8f/v/+3/7f/s/+n/6f/p/+j/5//n/+f/
5//k/+T/5P/k/+P/4//j/+P/4//j/+P/4//j/+P/4//j/+X/5f/l/+X/5v/m/+b/5v/m
/+b/5v/m/+b/5v/m/+f/5//n/+f/5//n/+f/5//o/+j/6P/o/+j/6P/o/+j/6P/o/+j/
6f/p/+n/6f/p/+n/5//n/+f/5//p/+r/6v/q/+r/6v/q/+r/6P/o/+j/6P/o/+j/6P/o
/+r/6f/p/+n/5//m/+b/5v/m/+b/5f/l/+f/5//m/+b/5v/l/+X/5f/l/+X/5f/k/+L/
4v/i/+L/4//j/+L/4v/i/+L/4v/i/+H/4f/h/+H/4f/h/+H/4f/h/+H/4v/i/+L/4v/i
/+P/4//k/+T/5f/l/+b/5v/k/+X/5f/m/+j/6P/p/+n/6//r/+n/6P/n/+b/5f/k/+T/
4//i/+H/3v/e/9//4f/j/+H/3//f/97/3f/d/93/3f/b/9v/3P/c/9z/3P/d/93/3P/b
/9v/2//a/9r/2v/a/9n/2f/Z/9f/1//X/9f/2f/Z/9n/2f/Z/9n/2P/Y/9j/2P/Y/9j/
2P/Y/9b/2P/Y/9b/0v/Q/87/zf/P/9T/3//3/xAAJAAwAEQAYQB/AJMAoQCzAMwA7wAc
AUQBTAEtAewAmwBDAPb/wP+e/5f/pP+z/8X/1f/b/+D/5//q/+r/6v/p/+n/5//l/+X/
5f/l/+X/5f/l/+X/5f/l/+b/5v/m/+b/5v/m/+f/5//n/+f/5//n/+j/6P/n/+f/5//o
/+r/6//r/+v/6//r/+3/7f/t/+7/7v/u//D/8P/w//D/8P/x//P/9P/0//T/9P/2//f/
9//5//n/+v/7//z//v/9//7///8CAAIAAwAEAAUACQAMAA4ADgAPABEAEwAVABkAGwAd
AB8AIAAiACYAKQAsAC8AMgA1ADgAOwA/AEIARQBJAEwAUABRAFQAVwBaAF0AXwBiAGQA
ZQBlAGcAagBrAGsAbABsAG4AbgBuAG0AbgBsAGoAaABmAGMAXgBaAFQATwBKAEUAQAA5
ADUAMAArACQAIAAbABcAEgANAAoABQABAP///P/5//b/9P/z//H/7//v/+7/6f/p/+n/
6P/p/+n/6f/p/+j/6P/o/+j/5//n/+f/5//l/+X/5f/l/+f/5//n/+f/5//n/+f/5//m
/+b/5v/m/+j/6P/o/+j/6P/o/+j/6f/n/+f/5//n/+n/6f/p/+r/6P/o/+j/6P/o/+j/
6P/o/+j/6P/p/+n/6f/p/+n/6f/r/+v/6//r/+n/6v/q/+r/7P/s/+z/7P/s/+z/7P/s
/+z/7P/s/+z/7P/r/+v/6//t/+z/7P/s/+z/7P/r/+v/6//r/+r/6v/q/+n/6f/p/+n/
6f/p/+j/6P/o/+j/6P/l/+X/5P/k/+b/5v/m/+b/5f/l/+X/5f/l/+X/5f/l/+T/5P/k
/+T/5P/l/+X/5v/m/+f/5//o/+j/6v/r/+v/7P/u/+7/7//v/+//7//t/+z/6f/o/+f/
5v/o/+f/5v/l/+T/5P/l/+f/5//l/+P/4//i/+H/4f/h/+H/3//f/+D/4P/g/+D/4f/j
/+L/4f/h/9//3v/e/97/3v/d/93/3f/d/93/3f/d/93/3f/d/93/3f/d/9z/3P/c/9z/
3P/c/9z/3P/c/9z/3P/a/9j/1P/Q/8//0f/W/+P//f8aACwAOgBOAGsAhwCbAKsAvQDY
AP8ALgFQAVIBKwHmAJEANQDs/7r/nv+f/67/u//N/9n/4f/m/+v/7v/w/+7/7f/t/+v/
6//r/+v/6//r/+v/6//r/+v/6//s/+z/7P/s/+z/7P/t/+3/7f/t/+3/7f/u/+7/7//v
/+//8P/w//H/8f/x//H/8f/z//P/9f/2//b/9v/4//j/+P/4//j/+f/7//z//P/8//z/
/v/9//3//////wAAAQACAAQABQAGAAcACgAKAAsADAANAA8AEgAUABQAFQAXABkAGwAd
AB8AIQAjACYAKAAsAC8AMgA1ADgAOwA+AEEARQBIAEsATwBSAFYAWQBcAF8AYgBjAGUA
aABqAG0AbQBvAHIAcwBzAHQAdAB2AHYAdgB1AHQAcgBwAG4AawBpAGUAYgBcAFcAUgBN
AEgAQQA9ADgAMwAsACgAIwAfABoAFQASAA0ACQAHAAQAAQD+//z/+//5//f/9//2//P/
8//z//L/8f/x//H/8f/w//D/8P/w/+//7//v/+//7f/t/+3/7f/t/+3/7f/t/+3/7f/t
/+3/8P/w//D/8P/u/+7/7v/u//D/8P/w//H/8f/x//H/8f/v/+//7//w//D/8P/w//D/
8P/w//D/8P/u/+7/7//v//H/8f/x//H/8f/x//H/8f/x//L/8v/y//D/8P/w//D/8P/w
//D/8P/w//D/8P/w//D/7//v/+//8f/w//D/8P/w//D/7//v/+3/7f/s/+z/7v/t/+3/
7f/t/+3/7f/s/+r/6v/q/+r/6//r/+r/6v/o/+j/6P/o/+f/5//n/+f/6f/o/+j/6P/o
/+j/6f/p/+r/6v/r/+v/7P/s/+z/7f/t/+7/8P/w//H/8f/v/+//7f/s/+3/7P/r/+r/
6v/p/+j/5//k/+T/5f/n/+f/5f/j/+P/4v/h/+H/4f/h/9//3//g/+L/4v/i/+P/4f/g
/9//3//f/97/3v/e/+D/3//f/9//3//f/9//3//d/93/3f/d/93/3f/c/9z/3P/c/9z/
3P/e/97/3P/c/9z/2P/Y/9b/1v/X/9f/4v/7/xcALAA6AE4AagCJAJ8AsQC/ANEA8AAd
AT4BQgEqAfkApgBDAO3/sv+Q/47/n/+s/7f/y//X/9v/4v/n/+r/6v/q/+n/6f/n/+n/
6f/p/+n/5//n/+f/5//n/+f/6P/o/+r/6v/q/+r/6//r/+v/6//p/+n/6v/q/+n/6f/p
/+r/7P/t/+3/7f/t/+3/7//v/+3/7v/u/+7/8P/w//D/8P/w//H/8//0//b/9v/2//j/
+f/5//v/+//8//3//v8AAP//AAABAAQABQAHAAkACwANABAAEgASABMAFQAXABkAHQAf
ACEAIwAoACoALgAxADIANQA4ADsAQABDAEcASgBNAFEAVABYAFsAXgBhAGQAZwBpAGwA
bgBxAHEAcwB2AHUAdQB2AHYAdgB2AHYAdQByAHAAbgBsAGgAZQBgAFwAVABPAEoARQBA
ADkANQAwACsAJAAgABsAFwASAA0ACgAHAAMAAQD+//v/+P/2//X/8//x//H/8P/v/+//
7//u/+v/6//r/+v/6v/q/+r/6v/n/+f/5//n/+n/6f/p/+n/6f/p/+n/6f/p/+n/6f/p
/+r/6v/q/+r/6v/q/+r/6v/o/+j/6P/p/+v/6//r/+v/6//r/+v/7P/q/+r/6v/q/+z/
7P/s/+z/7P/s/+3/7f/t/+3/7f/t/+3/7f/t/+3/6//s/+z/7P/s/+z/7P/s/+z/7P/s
/+z/7P/s/+z/7P/s/+v/6//r/+v/6v/q/+r/6v/q/+n/6f/p/+n/6P/o/+r/6f/p/+n/
5//n/+f/5v/m/+b/5v/m/+X/5f/k/+T/5P/k/+T/5P/j/+P/4//j/+P/5P/k/+T/5P/k
/+X/5f/m/+b/5//n/+j/6P/o/+n/6f/q/+z/7P/t/+3/6//r/+n/6P/n/+b/5f/k/+T/
4//i/+H/4P/g/+H/4//j/+H/3//f/+D/3//f/9//3//d/93/3v/e/97/3v/f/9//3v/d
/93/3f/c/9z/3P/c/9v/2//b/9v/2//b/9v/2//b/9v/2//b/9v/2v/a/9r/2v/a/9r/
2v/c/9z/2v/a/9j/1v/U/9T/1f/Z/+b///8bADAAPgBSAHAAjQChALEAwQDZAPgAIwFE
AUYBKAHtAJoAOwDr/7T/lv+W/6f/tP/D/9P/2//f/+b/6//u/+7/7P/r/+v/6f/p/+n/
6f/p/+n/6f/p/+n/6f/p/+r/6v/q/+r/6v/q/+v/6//r/+v/7f/t/+7/7v/t/+3/7f/u
/+7/7//v/+//7//v//H/8f/x//L/8v/y//T/9P/0//T/9v/3//n/+v/6//r/+v/8//3/
/f//////AAABAAIABAAFAAYABwAKAAoACwAMAA0ADwASABQAFAAXABkAGwAdACEAIwAl
ACcAKgAsADAAMwA2ADkAPAA/AEIARQBJAEwATwBTAFYAWgBdAGAAYwBmAGcAaQBsAG4A
cQBxAHMAdgB3AHcAeAB4AHYAdgB2AHUAdAByAHAAbgBqAGcAYgBeAFgAUwBOAEkAQgA7
ADcAMgAvACgAJAAfABsAFgARAA4ADQAJAAcABAABAP7//P/7//n/9//3//b/8//z//P/
8v/x//H/8f/x//D/8P/w//D/8f/x//H/8f/v/+//7//v//H/8f/x//H/8f/x//H/8f/y
//L/8v/y//L/8v/y//L/8v/y//L/8//z//P/8//z//P/8//z//T/9P/0//T/9P/0//T/
9P/0//T/9P/1//X/9f/1//X/9f/1//X/9f/1//X/9v/2//b/+P/4//j/+P/4//j/+P/4
//b/9v/2//b/+P/3//f/9//3//b/9v/2//b/9v/1//X/9f/1//T/9P/0//P/8//z//P/
8//z//L/8v/y//L/8v/z//P/8v/y//L/8v/y//L/8f/x//H/8f/x//H/8f/x//H/8f/x
//H/8f/x//H/8v/0//T/9P/2//f/9//3//f/+v/6//r/+//6//r/+f/4//b/9P/0//P/
8//y//H/8f/y//L/8f/w//L/8v/y//L/8P/u/+3/7f/t/+3/7f/t/+3/7f/t/+3/8P/v
/+3/6//s/+z/7P/s/+z/6v/q/+r/6v/s/+z/7P/s/+r/6v/q/+r/6v/q/+r/6v/q/+r/
6v/q/+r/6v/q/+r/5//m/+X/5P/l/+b/5//o//r/DAAeADAARgBcAHIAiACgALYAzADi
AP0AGAEzAU4BFwHgAKkAcgBCABQA5v+4/8T/zv/Y/+L/6v/w//b//P/+//7//v/+//z/
/P/8/w==
         </WaveFormData>
      </LeadData>
      <LeadData>
         <LeadByteCountTotal>10000</LeadByteCountTotal>
         <LeadTimeOffset>0</LeadTimeOffset>
         <LeadSampleCountTotal>5000</LeadSampleCountTotal>
         <LeadAmplitudeUnitsPerBit>4.88</LeadAmplitudeUnitsPerBit>
         <LeadAmplitudeUnits>��V</LeadAmplitudeUnits>
         <LeadHighLimit>2147483647</LeadHighLimit>
         <LeadLowLimit>268435456</LeadLowLimit>
         <LeadID>V4</LeadID>
         <LeadOffsetFirstSample>0</LeadOffsetFirstSample>
         <FirstSampleBaseline>0</FirstSampleBaseline>
         <LeadSampleSize>2</LeadSampleSize>
         <LeadOff>FALSE</LeadOff>
         <BaselineSway>FALSE</BaselineSway>
         <ExcessiveACNoise>FALSE</ExcessiveACNoise>
         <MuscleNoise>FALSE</MuscleNoise>
         <LeadDataCRC32>3849772498</LeadDataCRC32>
         <WaveFormData>
4v/i/+L/4v/f/9z/2f/W/9b/1v/W/9b/7P8CABgALgBTAHYAmQC8AOAABAEoAUwBXQFu
AX8BkAFAAfAAoABQACwACADk/8D/yv/S/9r/4v/l/+j/6//u/+7/7v/u/+7/7f/s/+v/
6v/q/+r/6v/q/+z/7P/s/+z/7P/s/+z/7P/s/+z/7P/s/+z/7P/s/+z/7P/s/+z/7P/u
/+7/7v/u//D/8P/w//D/8v/y//L/8v/y//L/8v/y//L/8v/y//L/9P/0//T/9P/2//b/
9v/2//j/+P/4//j/+//8//3//v8AAAAAAAAAAAMABAAFAAYACQAKAAsADAAQABIAFAAW
ABkAGgAbABwAIAAiACQAJgApACwALwAyADUAOAA7AD4AQQBEAEcASgBNAFAAUwBWAFgA
WgBcAF4AYABiAGQAZgBoAGgAaABoAGYAZgBmAGYAYgBgAF4AXABYAFQAUABMAEcAQgA9
ADgAMgAuACoAJgAgABwAGAAUABEADgALAAgABAACAAAA/v/8//r/+P/2//X/9P/z//L/
8P/w//D/8P/u/+7/7v/u/+7/7v/u/+7/7v/u/+7/7v/u/+7/7v/u/+7/7v/u/+7/7v/u
/+7/7v/u/+7/7v/u/+7/7v/u/+7/7v/u/+7/7v/u/+7/7v/u/+7/7v/u/+7/7v/u/+7/
7v/s/+z/7P/s/+7/7v/u/+7/7v/u/+7/7v/u/+7/7v/u/+7/7v/u/+7/7v/u/+7/7v/u
/+7/7v/u/+7/7v/u/+7/7v/u/+7/7v/s/+z/7P/s/+z/7P/s/+z/6v/q/+r/6v/q/+r/
6v/q/+r/6v/q/+r/6v/q/+r/6v/o/+j/6P/o/+j/6P/o/+j/6P/o/+j/6P/o/+j/6P/o
/+b/5v/m/+b/5//o/+r/6//q/+r/6v/r/+v/7P/s/+z/7P/u/+7/7v/v/+//7//u/+3/
7P/s/+z/6v/p/+n/5//o/+j/6f/p/+3/7f/r/+n/5//m/+b/5v/m/+b/5P/k/+T/5P/k
/+T/5P/k/+P/4v/h/+H/4f/h/+H/4P/g/+D/4P/g/+D/4P/e/97/3v/e/9//3//f/9//
3f/d/93/3f/d/93/3f/d/9z/3f/Y/9P/0f/P/83/zf/Y/+7/CQAlAEAAYQCNALYA2wD+
AB4BOQFcAYYBnQGSAWoBJQG/AEgA7v+//6j/qP+2/7//x//V/9z/4P/i/+f/5//n/+f/
5//m/+X/5f/l/+X/5f/l/+X/5f/l/+X/5f/k/+T/5f/l/+T/5P/l/+X/5f/l/+X/5f/m
/+b/5//n/+f/5//o/+j/6P/o/+j/6P/o/+n/6f/q/+r/6v/p/+n/6v/q/+z/7f/u/+7/
7v/u/+//8P/w//D/8f/z//T/9f/1//X/9v/3//j/+f/6//v//P/9//7/AAABAAIABAAH
AAcACgAMAA4ADwARABYAGAAaAB0AHQAhACQAJwAqAC0ALwAzADgAOwA+AEEARQBIAEsA
TwBRAFMAVgBZAFoAWwBdAF8AYQBhAGMAZABjAGMAYwBjAGUAZABjAGIAXQBaAFcAUgBM
AEcAQgA9ADkANAAvACoAJwAiAB0AGAASAA0ACgAHAAUAAAD9//r/+P/1//T/8v/y//D/
8P/w/+z/7P/q/+n/6P/o/+j/6P/o/+f/5//n/+n/6P/o/+j/6P/o/+j/6P/m/+b/5v/m
/+T/5P/k/+T/5v/m/+b/5v/m/+b/5v/m/+b/5v/m/+b/5v/m/+b/5v/o/+j/6P/o/+X/
5f/l/+b/5P/k/+T/5P/m/+b/5v/m/+b/5v/m/+b/5v/m/+b/5v/m/+b/5//n/+j/6P/p
/+n/5//n/+f/5//n/+f/5//n/+X/5f/l/+X/5P/k/+T/5P/k/+T/5P/k/+T/4//j/+P/
4f/h/+H/4f/i/+L/4v/h/+H/4f/h/+H/3//f/9//3v/e/97/3v/e/93/3f/d/93/3//f
/9//3//f/9//3v/e/97/3v/e/97/3//f/+D/4P/g/+H/4f/i/+L/4v/i/+T/5P/k/+X/
5//n/+b/5f/k/+T/5P/k/+P/4//h/+D/3v/f/9//4f/j/+H/3//f/9z/3P/c/9z/3P/a
/9r/2v/a/9r/2v/a/9z/2//a/9n/1//X/9f/1//Y/9j/2P/Y/9b/1v/W/9b/1v/W/9b/
1f/X/9f/1//X/9f/1//X/9f/1//X/9f/1v/X/9T/0f/P/83/yf/J/8r/1P/t/wkAIgA9
AF8AiACxANQA9AAPASgBSAFrAYIBfAFZARsBugBGAOv/uP+g/57/rf+3/8H/zv/W/9r/
3f/h/+H/4f/h/+D/3//d/93/3f/d/9//3//f/9//3f/d/9z/3P/f/9//3v/e/9//3//f
/9//4f/h/+L/4v/h/+H/4f/h/+L/4v/i/+L/5P/k/+T/5f/l/+b/5v/m/+X/5f/m/+b/
5v/n/+j/6P/q/+r/6//s/+z/7P/t/+//8P/x//H/8f/y//P/9P/1//b/9//4//n/+v/8
//3//v8AAAMAAwAGAAgACgALAA0ADgAQABIAFQAXABsAHgAhACQAJwApAC0AMgA1ADgA
OwA/AEIARQBJAEsATQBQAFMAVgBXAFkAWwBbAFsAXQBeAGEAYQBhAGEAYQBgAF8AXgBd
AFoAVwBSAFAASwBGAEEAOwA2ADEALAApACQAHwAaABQADwAMAAkABQAAAP3/+v/6//f/
9v/0//D/7v/u/+7/7P/s/+r/6f/o/+j/6P/o/+j/5//n/+f/5//m/+b/5v/m/+b/5v/m
/+j/6P/o/+j/6P/o/+j/6P/m/+b/5v/m/+b/5v/m/+b/5v/m/+b/5v/o/+j/6P/o/+j/
6P/o/+j/6f/p/+n/6v/o/+j/6P/o/+j/6P/o/+j/6P/o/+j/6P/o/+j/6P/o/+j/6P/p
/+n/6P/o/+n/6f/p/+n/6f/p/+n/6f/p/+n/6f/p/+n/6f/o/+j/6P/o/+j/6P/o/+j/
6P/n/+f/5//l/+X/5f/l/+b/5v/m/+X/5//n/+f/5//l/+X/5f/k/+T/5P/k/+T/4//j
/+P/4//j/+P/4//j/+P/4//j/+P/4//j/+T/5P/g/+D/4v/i/+L/4v/i/+L/4//j/+T/
5P/k/+X/5f/m/+b/5v/m/+j/6P/o/+n/6f/p/+j/5//o/+j/6P/o/+X/5f/j/+L/4v/j
/+P/5f/l/+P/4f/h/+D/4P/g/+D/4P/e/97/3v/e/97/3v/e/97/3f/c/9v/2//b/9v/
2//a/9r/2v/a/9r/2v/a/9r/2v/a/9r/2f/b/9v/2//b/9n/2f/Z/9n/2//b/9n/2P/V
/9L/zf/J/8f/x//L/9z/9v8TAC0ASgBvAJkAwgDjAAIBIgFFAW4BlgGrAZgBXgEFAZkA
LgDm/73/rP+w/7z/yf/V/93/4P/i/+T/5//l/+X/5f/l/+T/4//h/+H/4f/h/+H/4f/h
/+H/4f/h/+D/4P/h/+H/4P/g/+P/4//j/+P/4//j/+T/5P/j/+P/4//j/+T/5P/k/+T/
5v/m/+b/5//n/+j/6P/o/+n/6f/q/+r/6v/r/+z/7P/s/+z/7f/u/+7/7v/v//H/8P/x
//H/8f/0//X/9v/3//j/+f/6//v//v8AAAEAAgACAAUABQAIAAoADAANAA8AFAAWABgA
GwAdACEAJAAnACoALQAvADMANgA5ADwAPwBBAEQARwBLAE8AUQBUAFcAWABZAFsAXQBd
AF0AXwBgAGMAYwBjAGMAYQBgAF8AXgBZAFYAUwBOAEoARQBAADsANwAyAC0AKAAlACAA
GwAWABIADQAKAAcABQAAAP3/+v/6//f/9v/0//L/8P/w//D/7v/u/+z/6//q/+r/6v/q
/+r/6f/p/+n/6f/o/+j/6P/q/+r/6v/q/+r/6v/q/+r/6P/o/+j/6P/q/+r/6v/q/+r/
6v/q/+r/6v/q/+r/6v/q/+r/6v/q/+r/6v/q/+r/6f/p/+n/6v/q/+r/6v/q/+r/6v/q
/+r/6v/q/+r/6v/q/+r/6v/q/+r/6v/r/+v/6v/q/+v/6//r/+v/6//r/+3/7f/t/+3/
6//r/+v/6//s/+z/7P/s/+r/6v/q/+r/7P/r/+v/6//p/+n/6f/p/+r/6v/q/+n/6f/p
/+n/6f/p/+n/6f/o/+j/6P/o/+j/5//n/+f/5//l/+X/5f/l/+X/5f/l/+X/5//n/+b/
5v/m/+b/5v/m/+j/6f/p/+r/6P/o/+n/6f/q/+r/6v/q/+7/7v/u/+//7//v/+7/7f/q
/+r/6v/q/+n/6f/n/+b/5v/n/+f/6f/r/+n/5//n/+T/5P/k/+T/5v/k/+T/5P/i/+L/
4v/i/+L/4f/g/9//3//f/9//3//g/+D/4P/g/97/3v/e/97/4P/g/+D/3//f/9//3//f
/9//3//f/9//3//f/9//3v/b/9j/0//P/8v/yf/L/9b/7v8LACMAPgBhAIsAtADXAPgA
GAE7AWYBlAGzAa4BgAEvAccAWAACANH/tv+y/77/y//V/9//5P/m/+r/7f/t/+v/6f/p
/+j/5//n/+f/5//n/+X/5f/l/+X/5//n/+b/5v/l/+X/5P/k/+f/5//n/+f/5//n/+j/
6P/p/+n/6f/p/+r/6v/q/+r/6v/q/+r/6//r/+z/7P/s/+3/7f/u/+7/7v/v//D/8P/w
//D/8f/y//L/8v/z//X/9v/3//f/9//2//f/+P/5//z//f/+////AAACAAMABAAGAAkA
CQAMAA4AEAARABMAFgAYABoAHQAfACMAJgApACoALQAvADMAOAA7AD4AQQBFAEgASwBP
AE8AUQBUAFcAWgBbAF0AXwBhAGEAYwBkAGUAZQBlAGUAZQBkAGMAYgBfAFwAWQBUAFAA
SwBGAEEAPQA4ADMALgArACYAIQAcABgAEwAQAA0ACQAEAAEA/v/+//v/+v/4//b/9P/0
//T/8v/y//D/7//u/+7/7v/u/+7/7f/t/+3/7f/s/+z/7P/s/+z/7P/s/+z/7P/s/+z/
7P/s/+z/7P/u/+7/7v/u/+7/7v/u/+7/7v/u/+7/7v/u/+7/7v/u/+z/7P/s/+z/7f/t
/+3/7v/s/+z/7P/s/+7/7v/u/+7/7v/u/+7/7v/u/+7/7v/u/+7/7v/v/+//8P/w//H/
8f/v/+//7//v/+//7//v/+//7//v/+//7//w//D/8P/w//D/8P/w//D/8P/v/+//7//v
/+//7//v/+7/7v/u/+3/7f/t/+3/7f/t/+3/7f/s/+z/7P/s/+z/6//r/+v/6//r/+v/
6//r/+v/6//r/+v/6//r/+r/7P/s/+z/7P/s/+3/7f/u/+7/7v/v/+//8P/w//D/8P/0
//T/9P/1//P/8//y//H/8P/w//D/8P/x//H/7//u/+z/7f/t/+//8f/v/+3/7f/q/+r/
6v/q/+r/6P/o/+j/6P/o/+j/6P/o/+f/5v/l/+P/4//j/+P/4v/i/+L/4v/k/+T/5P/k
/+T/5P/k/+P/4f/h/+H/4f/h/+H/4f/h/+H/4f/h/+L/3//a/9X/z//N/8v/y//U/+j/
AwAfADgAWQCBAKwA0wD0ABQBNwFgAY4BsQG0AY4BRQHhAHAAEgDZ/7r/sv+6/8f/1f/f
/+T/5v/q/+3/6//r/+v/6//q/+n/5//n/+f/5//n/+f/5//n/+f/5//m/+b/6f/p/+j/
6P/n/+f/5//n/+n/6f/q/+r/6f/p/+n/6f/q/+r/6v/q/+z/7P/s/+3/7f/u/+7/7v/t
/+3/7v/u//D/8f/y//L/8P/w//H/8v/0//T/9f/3//b/9//3//f/+v/7//z//f/8//3/
/v///wAAAgADAAQABgAJAAkADAAOABAAEQATABYAGAAaAB0AHQAhACQAJwAqAC0ALwAz
ADgAOwA+AEEAQwBGAEkATQBPAFEAVABXAFoAWwBdAF8AYwBjAGUAZgBnAGcAZwBnAGUA
ZABjAGIAXwBcAFkAVABSAE0ASABDAD8AOgA1ADAAKwAmACEAHAAYABMAEAANAAkABAAB
AP7//v/7//r/+P/2//T/9P/0//D/8P/u/+3/7v/u/+7/7v/u/+3/7f/t/+3/7P/s/+z/
6v/q/+r/6v/s/+z/7P/s/+z/7P/s/+z/7P/s/+z/7P/q/+r/6v/q/+z/7P/s/+z/7P/s
/+z/7P/s/+z/7P/s/+v/6//r/+z/7P/s/+z/7P/s/+z/7P/s/+z/7P/s/+z/7P/s/+z/
7P/q/+r/6//r/+z/7P/t/+3/6//r/+v/6//r/+v/6//r/+v/6//r/+v/7P/s/+z/7P/q
/+r/6v/q/+r/6f/p/+n/6f/p/+n/6f/o/+j/6P/n/+f/5//n/+f/5//n/+f/5v/m/+b/
5v/m/+X/5f/l/+X/5f/l/+X/5f/l/+f/5f/k/+T/5P/k/+T/4v/j/+P/5P/m/+b/5//n
/+b/5v/m/+b/6v/q/+r/6//r/+v/6v/p/+b/5v/m/+b/5//n/+X/5P/i/+P/4//l/+f/
5f/j/+P/4v/i/+L/4v/g/97/3v/e/97/3v/e/97/4P/f/97/3f/b/9v/2//b/9r/2v/a
/9r/2v/a/9r/2v/a/9r/2v/Z/9f/1//X/9f/2f/Z/9n/2f/b/9n/2f/a/9f/0v/R/83/
y//J/8n/zv/g//n/FQAwAEsAcQCcAMMA5AAGASMBQgFqAYsBlAF6AUcB8QB+ABIAy/+q
/57/qP+z/7v/x//S/9j/2v/f/+P/4//h/+H/4P/f/93/3f/d/93/3f/d/93/3f/d/93/
3P/c/93/3f/c/9z/3v/f/+D/4f/g/9//3//e/9//3//f/9//4P/g/+D/4P/i/+L/4v/j
/+H/4v/i/+L/4//j/+T/5P/k/+X/5v/m/+b/5v/n/+j/6v/q/+v/7f/s/+3/7f/t/+7/
7//w//H/9P/1//b/9//4//r/+//8//7/AQABAAQABAAGAAcACQAMAA4AEAATABcAGwAe
ACEAJAAnACkALQAyADUAOAA7AD8AQgBFAEkASwBNAFAAUwBWAFcAWQBbAF0AXQBfAGAA
YwBjAGMAYwBhAGAAXwBeAFsAWABVAFAATABHAEIAPQA5ADQALwAqACMAHgAZABQAEAAL
AAgABQABAPz/+f/2//T/8f/w/+7/7v/s/+z/7P/o/+j/5v/l/+T/5P/k/+T/5P/j/+P/
4//j/+L/4v/i/+L/4v/i/+L/4v/i/+L/4v/i/+L/4v/i/+D/4P/g/+D/4P/g/+D/4P/g
/+D/4P/g/+L/4v/i/+L/4v/i/+L/4v/f/9//3//g/+D/4P/g/+D/4v/i/+L/4v/i/+L/
4v/i/+L/4v/i/+L/4v/i/+P/4//i/+L/4//j/+P/4//j/+P/4f/h/+H/4f/h/+H/4f/h
/+L/4v/i/+L/4v/i/+L/4v/g/9//3//f/9//3//f/9//3v/e/97/3f/f/9//3//f/93/
3f/d/9z/3P/c/9z/3P/d/93/3f/d/93/3f/d/93/2//b/9r/3P/c/9z/3P/c/93/3f/e
/97/3v/f/9//4P/g/+D/4P/i/+L/4v/j/+P/4//i/+H/4P/g/+D/4P/f/9//3f/c/9z/
3f/d/9//3f/b/9n/2f/Z/9r/2//c/9r/2P/Y/9j/2P/Y/9j/2P/Y/9f/1v/V/9P/0//T
/9P/1P/U/9T/1P/U/9T/1P/U/9T/1P/U/9P/0//T/9P/0//T/9P/0//T/9X/1f/T/9L/
0f/O/8v/yf/H/8P/w//M/+D/+/8ZADIAUQB3AKQAywDqAAYBIwFCAWYBhQGIAWoBMQHX
AGQA/v/D/6b/nv+o/7P/vf/J/9L/1v/a/9//3//d/9//3//e/93/2//b/9v/2//b/9v/
2//b/9v/2//a/9r/3f/d/9z/3P/d/93/3f/d/93/3f/e/97/3//f/9//3//e/97/3v/e
/+D/4P/g/+H/4f/i/+L/4v/l/+X/5v/m/+T/5f/m/+b/6P/o/+n/6v/q/+r/6//t/+7/
7//v/+//8P/x//L/8//0//X/9v/3//j/+v/7//z//v8BAAEABAAGAAgACQALAA4AEAAS
ABUAFwAbAB4AIQAkACcAKQAtADIANQA4ADsAPQBAAEMARwBLAE0AUABTAFQAVQBXAFkA
WwBbAF0AXgBhAGEAYQBhAF8AXgBdAFwAWQBWAFMATgBMAEcAQgA9ADcAMgAtACgAIwAe
ABkAFAASAA0ACgAHAAMA/v/7//j/9v/z//L/8P/s/+r/6v/q/+r/6v/o/+f/5v/m/+b/
5v/m/+X/5f/l/+X/5P/k/+T/5P/k/+T/5P/k/+T/5P/k/+b/5v/m/+b/5P/k/+T/5P/m
/+b/5v/m/+T/5P/k/+T/5v/m/+b/5v/k/+T/5P/k/+X/5f/l/+b/5v/m/+b/5v/k/+T/
5P/k/+b/5v/m/+b/5P/k/+T/5P/m/+b/5//n/+b/5v/n/+f/5f/l/+X/5f/n/+f/5//n
/+f/5//n/+f/5v/m/+b/5v/m/+b/5v/m/+T/4//j/+P/5f/l/+X/5f/k/+T/5P/j/+P/
4//j/+P/4//j/+P/4v/i/+L/4v/i/+H/4f/h/+H/4f/h/+H/4f/h/+H/4v/i/+L/4v/i
/+L/4//j/+T/5P/k/+X/5f/m/+b/5v/m/+j/6P/o/+n/6f/p/+j/5//m/+b/5v/m/+f/
5//l/+T/4//j/+L/4//k/+P/4v/j/+D/4P/g/+D/4v/g/+D/4P/e/97/3v/e/+D/3//e
/93/2//b/9v/2//a/9r/2v/a/9r/2v/a/9r/2v/a/9r/2f/Z/9n/2f/Z/9n/2f/Z/9n/
2//b/9n/2v/Z/9j/0//P/8n/xf/F/8j/0P/l/wEAHgA3AFcAgACtANIA8gARATQBWgGH
AaoBrAGBATUBzgBgAAcA0v+0/6z/tf/D/8//2v/e/+L/5f/n/+f/5//n/+b/5f/k/+P/
4v/h/+H/4f/h/+H/4f/h/+D/4P/j/+P/4v/i/+H/4f/h/+H/4//j/+T/5P/j/+P/4//j
/+b/5v/m/+b/5v/m/+b/5//l/+b/5v/m/+n/6f/q/+r/6v/r/+z/7P/s/+z/7f/u/+7/
7v/v//H/8v/z//P/8//y//P/9P/1//b/9//4//n//P/+////AAAAAAMAAwAGAAgACgAL
AA0AEgAUABYAGQAZAB0AIAAjACQAJwApAC0AMgA1ADgAOwA9AEAAQwBHAEsATQBQAFMA
VgBXAFkAWwBfAF8AYQBiAGMAYwBjAGMAZQBkAGMAYgBfAFwAWQBUAFIATQBIAEMAPwA6
ADUAMAAtACgAIwAeABgAEwAQAA0ACQAEAAEA/v/8//n/+P/2//T/8v/y//L/8P/w/+7/
7f/s/+z/7P/s/+r/6f/p/+n/6f/o/+j/6P/q/+r/6v/q/+r/6v/q/+r/6v/q/+r/6v/q
/+r/6v/q/+r/6v/q/+r/6P/o/+j/6P/o/+j/6P/o/+j/6P/o/+j/6f/p/+n/6v/q/+r/
6v/q/+j/6P/o/+j/6v/q/+r/6v/q/+r/6v/q/+r/6v/r/+v/6v/q/+v/6//r/+v/6//r
/+v/6//r/+v/6//r/+v/6//s/+z/7P/s/+z/7P/s/+z/7P/r/+v/6//r/+v/6//r/+r/
6v/q/+n/6f/p/+n/6f/p/+n/6f/o/+j/6P/o/+j/5//n/+f/5//n/+n/6f/n/+j/6P/o
/+j/6P/o/+n/6f/q/+r/6v/r/+v/7P/s/+z/7P/w//D/8P/x//H/8f/w/+//7P/s/+z/
7P/t/+3/6//q/+j/6f/p/+v/7f/r/+n/6f/m/+b/5v/m/+b/5P/k/+T/5P/k/+T/5P/m
/+X/5P/j/+H/4f/h/+H/4v/i/+L/4v/g/+D/4P/g/+D/4P/g/9//3//f/9//3//h/+H/
4f/h/+H/4f/h/+D/3//c/9f/0//N/8n/yf/M/9j/7/8NACgAQwBlAI4AuQDcAP4AHwFC
AWwBmQG2Aa4BfQEpAb4AUAD9/9D/uP+0/7//zf/X/+L/5v/o/+v/7//v/+3/7f/s/+v/
6v/p/+j/5//p/+n/6f/p/+f/5//m/+b/6f/p/+j/6P/p/+n/6f/p/+n/6f/q/+r/6//r
/+v/6//s/+z/7P/s/+r/6v/q/+v/7f/u/+7/7v/v/+//8P/w//D/8f/y//L/8v/y//P/
9P/y//L/8//1//b/9//3//f/+P/5//r/+//8//3//v///wAAAgADAAQABgAJAAkADAAO
ABAAEQATABYAGAAaAB0AHQAhACQAJwAqAC0ALwAzADgAOwA+AEEAQwBGAEkATQBPAFEA
VABXAFwAXQBfAGEAYwBjAGUAZgBpAGkAaQBpAGkAaABnAGYAZQBiAF8AWgBWAFEATABH
AEMAPgA5ADQALwAqACUAIAAcABcAFAARAA0ACAAFAAIA/v/7//r/+P/2//T/9P/0//L/
8v/w/+//8P/w//D/8P/u/+3/7f/t/+3/7P/s/+z/7P/s/+z/7P/s/+z/7P/s/+z/7P/s
/+z/7P/s/+z/7P/s/+z/7P/s/+z/7P/s/+z/7P/s/+z/7P/s/+z/7P/s/+v/6//r/+z/
7P/s/+z/7P/s/+z/7P/s/+z/7P/s/+z/6v/q/+r/6v/s/+z/7f/t/+r/6v/r/+v/6//r
/+v/6//r/+v/6//r/+v/6//r/+v/6v/q/+r/6v/q/+r/6v/q/+r/6f/p/+n/6f/p/+n/
6f/o/+j/6P/n/+f/5//n/+f/5//n/+f/5v/m/+b/5v/m/+X/5f/l/+X/5f/k/+T/5P/k
/+T/5v/n/+f/6P/o/+j/6f/p/+j/6P/o/+j/6v/q/+r/6//r/+v/6v/p/+j/6P/o/+j/
5//n/+X/5P/k/+X/5f/n/+f/5f/j/+P/4v/i/+L/4v/g/97/3v/e/+D/4P/g/+D/3v/d
/9z/2//b/9v/2//b/9r/2v/a/9r/3P/c/9z/3P/c/9z/3P/b/9n/2f/Z/9n/2f/Z/9n/
2f/b/9v/2f/Y/9f/1P/P/83/yf/H/8f/0P/m/wEAHQA4AFkAgwCsANEA8gAOASkBTAF2
AZMBjgFsAS8BzwBYAPT/vf+i/57/rP+3/7//zf/W/9r/3v/h/+P/4//h/+H/4P/f/9//
3//f/9//3f/d/93/3f/d/93/3P/c/9//3//e/97/3//f/9//3//d/93/3v/e/93/3f/d
/93/4P/g/+D/4P/g/+D/4P/h/+H/4v/i/+L/4//j/+T/5P/k/+X/5v/m/+b/5v/n/+j/
6P/o/+n/6//s/+3/7f/t/+7/7//w//H/9P/1//b/9//4//r/+//8//3////+/wAABAAG
AAcACQAOABAAEgAVABcAGwAeACEAJAAnACkALQAyADUAOAA7AD8AQgBFAEkASwBNAFAA
UwBWAFcAWQBbAF0AXQBfAGAAYQBhAGEAYQBfAF4AXQBcAFcAVABRAEwASABDAD4AOQAz
AC4AKQAkAB0AGAATAA4ACgAFAAIA///9//j/9f/y//D/7f/s/+r/6P/m/+b/5v/k/+T/
4v/h/+L/4v/i/+L/4P/f/9//3//f/97/3v/e/+D/4P/g/+D/4P/g/+D/4P/e/97/3v/e
/97/3v/e/97/4P/g/+D/4P/e/97/3v/e/97/3v/e/97/3v/e/97/3v/d/93/3f/e/+D/
4P/g/+D/4P/g/+D/4P/e/97/3v/e/+D/4P/g/+D/3v/e/9//3//e/97/3//f/9//3//f
/9//3//f/9//3//f/9//3//f/97/3v/e/97/3v/e/97/3v/e/93/3f/d/93/3f/d/93/
3P/c/9z/2//b/9v/2//b/9v/2//b/9r/2v/a/9r/2v/Z/9n/2f/Z/9n/2v/a/9r/2v/a
/9r/2//b/9z/3P/c/93/3f/e/97/3v/e/+D/4P/g/+H/4f/h/+D/3//c/9z/3P/c/93/
3f/b/9r/2v/b/9v/3f/b/9n/1//X/9j/2P/Y/9j/2P/W/9b/1v/Y/9j/2P/Y/9b/1f/U
/9P/0//T/9P/0//S/9L/0v/S/9L/0v/S/9L/1P/U/9T/0//T/9P/0//T/9H/0f/R/9H/
0//T/9P/0v/P/8z/yf/F/8H/wf/D/87/5P8BAB0AOABZAIMAsADTAPIAEAEvAVIBegGV
AY4BZgEhAb0ASgDu/7v/pP+g/6z/t//D/8//1P/Y/9z/3//f/9//3f/d/9z/2//b/9v/
2//b/9n/2f/Z/9n/2//b/9r/2v/b/9v/2v/a/9v/2//b/9v/3f/d/97/3v/d/93/3f/d
/97/3v/e/97/4P/g/+D/4f/h/+L/4v/i/+H/4f/i/+L/5P/l/+b/5v/m/+b/5//o/+j/
6P/p/+v/7P/t/+3/7f/u/+//8P/x//T/9f/2//f/+P/6//v//P/8//////8CAAYACAAJ
AAsADgAQABIAFQAXABsAHgAhACQAJwApAC0AMAAzADYAOQA9AEAAQwBHAEsATQBQAFMA
VABVAFcAWQBbAFsAXQBeAF8AXwBfAF8AXwBeAF0AXABXAFQAUQBMAEgAQwA+ADkAMwAu
ACkAJAAhABwAFwASAA4ACQAGAAMAAQD8//n/9v/2//P/8v/w/+z/6v/q/+r/6P/o/+b/
5f/m/+b/5v/m/+b/5f/l/+X/5f/k/+T/5P/k/+T/5P/k/+T/5P/k/+T/5P/k/+T/5P/k
/+T/5P/k/+T/5P/k/+T/5P/k/+T/5P/i/+L/4v/i/+T/5P/k/+T/4//j/+P/5P/k/+T/
5P/k/+T/5P/k/+T/5P/k/+T/5P/k/+T/5P/k/+T/5P/l/+X/5P/k/+X/5f/l/+X/5f/l
/+P/4//j/+P/5f/l/+X/5f/k/+T/5P/k/+T/5P/k/+T/5P/j/+P/4//j/+P/4//j/+T/
5P/k/+P/4//j/+P/4//h/+H/4f/g/+D/4P/g/+D/3//f/9//3//f/9//3//f/9//3//f
/9//4f/h/+L/4v/i/+L/4v/i/+P/5P/k/+X/5f/l/+b/5v/m/+b/5//n/+X/5f/k/+T/
5P/i/+L/4v/i/+H/4P/g/+L/4v/i/+L/4P/f/97/3v/e/97/3v/c/97/3f/d/93/3f/c
/9r/2P/Y/9r/2v/a/9r/2v/a/9r/2v/Y/9j/2P/Y/9j/2P/Y/9j/2P/Y/9j/2P/Y/9j/
2P/Y/9b/1v/W/9b/0v/Q/87/zP/J/8j/x//G/9n/7P///xIANQBYAHsAngDDAOYACQEs
AUcBYAF5AZIBTAEIAcQAgABMABoA6P+2/73/xP/L/9L/2P/c/+D/5P/i/+L/4v/i/+L/
4v/i/w==
         </WaveFormData>
      </LeadData>
      <LeadData>
         <LeadByteCountTotal>10000</LeadByteCountTotal>
         <LeadTimeOffset>0</LeadTimeOffset>
         <LeadSampleCountTotal>5000</LeadSampleCountTotal>
         <LeadAmplitudeUnitsPerBit>4.88</LeadAmplitudeUnitsPerBit>
         <LeadAmplitudeUnits>��V</LeadAmplitudeUnits>
         <LeadHighLimit>2147483647</LeadHighLimit>
         <LeadLowLimit>268435456</LeadLowLimit>
         <LeadID>V5</LeadID>
         <LeadOffsetFirstSample>0</LeadOffsetFirstSample>
         <FirstSampleBaseline>0</FirstSampleBaseline>
         <LeadSampleSize>2</LeadSampleSize>
         <LeadOff>FALSE</LeadOff>
         <BaselineSway>FALSE</BaselineSway>
         <ExcessiveACNoise>FALSE</ExcessiveACNoise>
         <MuscleNoise>FALSE</MuscleNoise>
         <LeadDataCRC32>3448049870</LeadDataCRC32>
         <WaveFormData>
6v/q/+r/6v/n/+T/4f/e/9v/2v/Z/9j/6//+/xEAJABGAGYAhgCmAMcA5gAFASQBMAE6
AUQBTgENAc4AjwBQADEAFAD3/9r/3//k/+n/7v/x//L/8//0//L/8v/y//L/8f/w/+//
7v/u/+7/7v/u/+7/7v/u/+7/7v/u/+7/7v/u/+7/7v/u/+7/7v/u/+7/8P/w//D/8P/w
//D/8P/w//L/8v/y//L/8v/y//L/8v/y//L/8v/y//L/8v/y//L/9P/0//T/9P/2//b/
9v/2//b/9v/2//b/9//4//n/+v/8//z//P/8//7//v/+//7/AQACAAMABAAFAAYABwAI
AAkACgALAAwADwAQABEAEgAWABgAGgAcAB4AIAAiACQAJgAoACoALAAwADIANAA2ADgA
OgA8AD4AQQBCAEMARABGAEYARgBGAEgASABIAEgARgBEAEIAQAA+ADwAOgA4ADMAMAAt
ACoAJwAkACEAHgAZABYAEwAQAA4ADAAKAAgABQAEAAMAAgD///7//f/8//n/+P/3//b/
+P/4//j/+P/2//b/9v/2//T/9P/0//T/9v/2//b/9v/0//T/9P/0//T/9P/0//T/9P/0
//T/9P/0//T/9P/0//T/9P/0//T/9P/0//T/9P/0//T/9P/0//T/9P/0//T/8v/y//L/
8v/y//L/8v/y//L/8v/y//L/8v/y//L/8v/y//L/8v/y//T/9P/0//T/9P/0//T/9P/0
//T/9P/0//b/9v/2//b/9P/0//T/9P/0//T/9P/0//L/8v/y//L/8P/w//D/8P/y//L/
8v/y//L/8v/y//L/8v/y//L/8v/w//D/8P/w//D/8P/w//D/8v/y//L/8v/w//D/8P/w
//D/8P/w//D/8v/z//P/8//z//T/9P/1//X/9f/2//b/9P/2//b/9v/2//f/9//3//b/
9v/2//b/9P/0//T/9P/0//T/9f/1//b/+P/5//n/9//1//P/8v/z//P/8f/x//H/7//u
/+7/7v/u/+3/7P/s/+z/6v/q/+3/7f/s/+z/6v/q/+r/6v/o/+j/6P/o/+r/6v/q/+r/
6P/o/+j/6P/q/+r/6f/o/+f/5//k/97/2P/V/9X/1f/c/+z/AwAcADcAVwB7AJ8AwQDg
AP0AEwEsAUYBVQFJAScB8ACgAEYAAwDf/8z/yP/Q/9b/2//k/+n/6//q/+z/7P/s/+z/
7P/r/+r/6//r/+v/6//r/+v/6v/q/+r/6v/r/+v/6//r/+v/6//r/+v/6//r/+v/6//r
/+v/7f/u/+7/7v/t/+z/6//q/+r/6v/q/+v/7f/t/+3/7f/t/+3/7v/u//D/8P/x//H/
8P/w//D/8P/w//D/8f/x//H/8v/y//L/8//z//T/9f/2//f/9//4//j/+v/7//z//f/+
//7///8BAAIAAwAEAAcACQAMAAwADQAPABEAEgAUABYAGAAaAB8AIQAlACYAKAArAC0A
MQAwADIANAA2ADgAOgA8AD4APAA+AD8AQAA/AEEAQQBBAEIAQwBEAEQAQQBAAD8AOwA3
ADMAMAAtACoAJwAiACAAHwAbABcAFAAQAAwACQAGAAUAAQD///7//P/6//j/9//4//f/
9v/1//L/8v/x//H/8v/y//L/8v/w/+//7v/t/+//7//v/+//7f/v/+//7//t/+3/7f/t
/+3/7f/s/+z/7f/t/+3/7f/v/+//7v/u/+7/7v/u/+7/7v/u/+7/7v/u/+7/7v/u/+z/
7P/s/+z/6v/p/+n/6f/r/+v/6//r/+3/7f/t/+3/6//r/+v/6//t/+7/7v/u/+7/7v/u
/+7/7P/s/+z/7P/u/+7/7v/v/+3/7f/t/+3/7P/s/+3/7f/r/+r/6v/q/+r/6v/q/+r/
6v/q/+r/6v/s/+z/6//r/+v/6//r/+v/6f/p/+n/6P/o/+j/6P/o/+j/6P/o/+j/6P/o
/+j/5//p/+j/6P/o/+j/6P/o/+n/6f/p/+n/6P/o/+n/6f/r/+z/7P/s/+z/7P/s/+z/
7v/v//D/8P/u/+7/7v/u/+7/7v/u/+z/7P/t/+3/7f/w//D/7//u/+v/6v/q/+v/6//p
/+n/6f/n/+b/5v/m/+j/5//m/+b/5P/i/+L/4//j/+L/4v/i/+L/4v/i/+L/4v/i/+L/
4v/i/+L/4v/i/+L/4v/i/+L/4v/j/+T/4//h/+D/3P/Y/9X/0f/N/87/1v/p/wAAFwAx
AFMAdwCbALwA2QDxAAYBHAExAT0BNQEaAegAnABFAAEA2v/G/8D/yP/P/9b/3//j/+b/
6P/q/+j/6P/o/+f/5v/l/+X/5f/l/+X/5f/k/+T/5P/k/+X/5f/l/+X/5f/l/+f/5//n
/+f/5//n/+f/5//n/+j/6P/o/+j/6P/o/+j/6P/o/+j/6f/p/+n/6f/p/+n/6f/q/+r/
6v/q/+v/6//s/+z/7P/s/+z/7P/t/+3/7//w//D/8P/x//H/8v/z//T/9f/1//b/9v/4
//n/+v/7//z//P/9////AAABAAIAAQADAAYABgAJAAsADQAOABAAEgAUABYAGQAbAB8A
IAAiACUAJwArACwALgAwADIANAA2ADgAOgA6ADwAPQA+AD8AQQBBAEEAQQBBAEEAQAA/
AD4APQA5ADkANQAyAC8ALAApACQAIgAfABsAFwAUABIADgALAAgABwADAAEAAAAAAP7/
/P/7//n/9//1//P/9P/0//P/8//w//D/8P/w//H/8f/x//H/7//v/+//7//v//H/8f/x
//H/8f/x//H/8f/x//D/8P/v/+//7//v//H/8f/w//D/8P/w//D/8P/w//D/8P/w//D/
8P/w//D/8P/w//D/8P/y//H/8f/x//H/8f/x//H/8f/x//H/8f/x//H/8f/x/+//8P/w
//D/8P/w//D/8P/y//L/8v/y//L/8v/y//P/8f/x//H/8f/w//D/8f/x//P/8v/y//L/
8v/y//L/8v/w//D/8P/w//D/8P/v/+//7//v/+//7//v/+//7//u//D/8P/w//D/7v/u
/+7/7v/u/+7/7v/t/+3/7v/u/+7/7v/u/+7/7//t/+v/7P/u/+7/7v/u/+//7//v/+//
8P/w//H/8f/x//L/8v/y//T/9P/0//T/9f/1//X/9P/0//T/9P/0//L/8v/y//D/8v/z
//P/8//y//L/8f/w/+//7v/u/+//7//t/+3/7f/r/+r/6v/q/+r/6f/o/+j/6P/m/+b/
5//n/+b/5v/m/+b/5v/m/+b/5v/m/+b/5v/o/+j/6P/o/+b/5v/m/+b/5v/l/+b/5f/h
/9z/2P/S/83/zf/T/+D/9P8LACQAQQBjAIsArQDLAOgABQEhAT4BWAFjAVMBJQHeAIoA
OAD//9//zv/M/9T/3v/l/+r/6f/r/+7/7v/s/+r/7P/s/+v/6v/p/+n/6f/p/+f/5//m
/+b/5v/m/+f/5//n/+f/5//n/+n/6f/p/+n/6f/p/+n/6f/p/+r/6v/q/+r/6v/q/+r/
7P/s/+z/7f/r/+v/6//r/+v/6//s/+z/7P/s/+3/7f/u/+7/7v/u/+7/7v/v/+//7//w
//D/8P/x//H/8v/z//T/9f/1//b/9v/4//n/+v/7//z//P/9////AAABAAIABQAHAAoA
CgALAA0ADwAQABIAFAAWABgAHQAfACMAJAAkACcAKQAtAC4AMAAyADQANgA4ADoAPAA8
AD4APwBAAEEAQwBDAEMAQwBDAEMAQgA/AD4APQA5ADcAMwAwAC0AKgAnACIAIAAfABsA
FwAUABIADgALAAgABwADAAEAAAD+//z/+v/5//j/9//2//X/9v/2//X/9f/0//T/9P/0
//P/8//z//P/8//z//P/8//x//P/8//z//P/8//z//P/8//z//L/8v/z//P/8//z//P/
8//y//L/8v/y//L/8v/0//T/9P/0//T/9P/0//T/9P/0//T/9P/0//P/8//z//P/8//z
//P/8//z//P/8//z//P/8//z//P/9P/0//T/9P/0//T/9P/0//T/9P/0//b/9v/2//f/
9f/1//X/9f/0//T/9f/1//f/9v/2//b/9v/2//b/9v/0//T/9P/0//T/9P/z//P/8//z
//P/8//z//P/8//y//T/9P/0//T/8v/y//L/8v/y//L/8v/x//H/8v/y//L/9P/0//T/
9P/0//T/9P/0//f/9//3//f/9v/2//f/9//3//j/+P/4//r/+v/6//r/+//7//v/+v/4
//j/+P/4//r/+v/6//j/+P/5//n/+f/6//r/+f/4//X/9P/0//X/9f/z//P/8//x//D/
8P/w//D/7//u/+7/7v/s/+z/7f/v/+7/7v/u/+z/7P/s/+z/7P/s/+z/7P/s/+z/7P/s
/+z/7P/s/+z/7P/r/+r/6f/p/+T/3v/Y/9P/0f/T/9r/7P8DABoANQBXAH8AowDBAOIA
/wAdAT4BXAFvAWkBQwEEAbAAWAAXAO//2P/S/9r/4P/n//D/8f/x//L/9P/0//L/8P/w
/+//7v/v/+//7//v/+3/7f/s/+z/7v/u/+//7//t/+3/7f/t/+3/7f/t/+3/7f/t/+3/
7f/t/+7/7v/u/+7/7v/u/+7/7v/u/+7/7//v/+//7//v/+//7//w//D/8P/w//H/8f/y
//L/8v/y//L/8v/z//P/9f/2//b/9v/1//X/9v/3//j/+f/5//r/+v/8//3//v/9//7/
/v///wEAAgADAAQABQAHAAoACgANAA8AEQASABQAFgAYABoAHQAfACMAJAAmACkAKwAv
ADAAMgA0ADYAOAA6ADwAPgA+AEAAQQBCAEMARQBFAEUARQBFAEUARABBAEAAPwA7ADsA
NwA0ADEALgArACYAJAAjAB8AGwAYABYAEgAPAAwACwAHAAUABAACAAAA/v/9//z/+//6
//n/+P/4//f/9//0//T/9P/0//X/9f/1//X/8//z//P/8//x//P/8//z//P/8//z//P/
8//z//L/8v/1//X/9f/1//X/9f/0//T/9P/0//T/9P/0//T/9P/0//L/8v/y//L/9P/0
//T/9P/0//P/8//z//P/8//z//P/8//z//P/8//z//P/8//z//H/8v/y//L/9P/0//T/
9P/0//T/9P/0//T/9P/0//X/9f/1//X/9f/0//T/9f/1//X/9P/0//T/9P/0//T/9P/y
//L/8v/y//T/9P/z//P/8//z//P/8//z//P/8//y//L/8v/y//L/8v/y//L/8v/y//L/
8v/x//H/8v/y//L/9P/0//T/9P/0//T/9P/z//P/8//z//T/9P/1//X/9f/2//b/9v/6
//r/+v/6//n/+f/5//j/+P/4//j/+P/4//j/+P/2//b/9//3//f/+v/6//n/+P/1//T/
9P/1//X/8//z//P/8f/w//D/8P/w/+//7v/u/+7/7P/s/+3/6//q/+r/6v/s/+z/7P/s
/+z/7P/s/+z/7P/s/+z/7P/s/+z/7P/s/+z/6//q/+n/5//i/9z/1v/T/9H/0f/Y/+b/
+/8UAC0ATQBxAJkAuQDYAPcAFQE2AVYBawFrAU0BEgHEAGoAHwDz/9r/0P/U/9z/5f/s
/+//7f/u//D/8P/u/+7/7v/t/+z/6//r/+v/6//r/+v/6v/q/+r/6v/r/+v/6//r/+v/
6//r/+v/6//r/+v/6//r/+v/6//s/+z/7P/s/+z/7P/s/+z/7P/s/+3/7//v/+//7//t
/+3/7v/u/+7/7v/v/+//7v/u/+7/7v/u/+7/7//v//H/8v/y//L/8//z//T/9f/0//X/
9f/2//b/+P/5//r/+//8//z//f8BAAIAAwAEAAMABQAIAAgACwANAA8AEAASABQAFgAY
ABsAHQAhACIAJAAnACkALQAuADAAMgA0ADYAOAA6ADwAPAA+AD8AQABBAEMAQwBDAEMA
QwBDAEIAQQBAAD8AOwA5ADUAMgAvACwAKQAkACIAHwAbABcAFAASAA4ACwAIAAkABQAD
AAIAAAD+//z/+//6//n/+P/3//T/9P/z//P/8v/y//L/8v/x//H/8f/x//P/8//z//P/
7//x//H/8f/z//P/8//z//P/8//y//L/8//z//P/8//x//H/8P/w//D/8P/w//D/8v/y
//L/8v/y//L/8v/y//D/8P/w//D/8v/x//H/8f/v/+//7//v/+//7//v/+//7//v/+//
7//x//L/8v/y//L/8v/y//L/8f/w/+//7v/w//D/8P/x//H/8f/x//H/8P/w//H/8f/x
//D/8P/w//D/8P/w//D/8P/w//D/8P/w//D/7//v/+//7//v/+//7f/t/+3/7P/s/+z/
7P/s/+7/7v/u/+7/8P/w//D/7//v//D/8P/w/+7/7v/u/+7/7//v/+//7//w//D/8f/x
/+//8P/w//D/9P/0//T/9P/1//X/9f/0//L/8v/y//L/9P/0//T/8v/y//P/8//z//T/
9P/z//L/8f/w//D/8f/x/+//7//v/+v/6v/q/+r/6v/p/+j/6P/q/+j/6P/p/+n/6P/o
/+j/6P/o/+j/6P/o/+j/6P/o/+b/5v/m/+b/5v/m/+b/5v/o/+f/5v/n/+X/4P/a/9j/
0//P/8//1v/k//X/DgAnAEMAZQCLAK0AzgDrAAMBHAE2AUkBSwE1AQwBygByAB8A6//Q
/8T/xP/O/9P/2v/h/+X/5v/o/+r/6v/q/+r/6f/o/+X/5f/l/+X/5//n/+b/5v/k/+T/
5f/l/+X/5f/l/+X/5v/n/+j/6f/o/+f/5v/l/+P/5P/k/+T/5v/m/+b/5v/o/+j/6P/p
/+f/5//n/+f/5//n/+j/6P/q/+r/6//r/+v/6v/p/+j/6v/q/+v/6//t/+7/7v/u/+3/
7f/u/+//8v/z//P/9P/0//b/9//4//n/+v/6//v//f/+////AAABAAMABgAGAAkACwAN
AA4AEgAUABYAGAAbAB0AIQAiACIAJQAnACsALgAwADIANAA0ADYAOAA6ADwAPgA/AEAA
QQBDAEMAQwBDAEMAQwBCAEEAQAA/ADsAOQA1ADIALwAqACcAIgAgAB0AGQAVABIAEAAM
AAkABgAFAAEA///+//z/+v/4//f/9v/1//T/8//w//D/7//v/+7/7v/u/+7/7f/t/+3/
7f/t/+3/7f/t/+v/7f/t/+3/6//r/+v/6//t/+3/7P/s/+v/6//r/+v/6//r/+r/6v/q
/+r/6v/q/+z/7P/s/+z/7P/s/+z/7P/q/+r/6v/q/+r/6f/p/+n/6//r/+v/6//r/+v/
6//r/+v/6//r/+v/6//s/+z/7P/q/+r/6v/q/+z/7P/s/+z/7P/s/+z/7f/r/+v/6//r
/+z/7P/t/+3/6//q/+r/6v/s/+z/7P/s/+r/6v/q/+r/6v/q/+n/6f/p/+n/6f/p/+f/
5//n/+b/6P/o/+j/6P/o/+j/6P/o/+j/6P/o/+f/5//o/+b/6P/o/+j/6P/p/+n/6f/p
/+r/6v/r/+v/6//s/+z/7P/u/+7/7v/u/+3/7f/t/+z/7P/s/+z/7P/s/+z/7P/q/+z/
7f/t/+3/7P/s/+v/6v/r/+r/6v/r/+v/6f/p/+n/5//m/+b/5v/m/+X/5P/k/+L/4P/g
/+H/4//i/+L/4v/i/+L/4v/i/+L/4v/i/+L/4v/i/+L/4v/i/+L/4v/i/+L/4//i/+H/
3//c/9j/1P/P/83/zf/U/+L/9/8QACsASQBtAJEAtQDSAOsAAwEcATQBRwFDASkB+gC2
AF4AEQDl/8z/wv/G/87/1f/c/9//4//m/+j/5v/m/+j/6P/n/+b/4//j/+P/4//l/+X/
5P/k/+T/5P/l/+X/5f/l/+X/5f/l/+X/5f/l/+X/5f/l/+X/5f/m/+b/5v/m/+b/5v/m
/+b/5v/m/+f/5//n/+f/5//p/+n/6v/q/+r/6v/r/+v/6v/q/+r/6v/s/+z/7f/t/+3/
7v/u/+7/7//v//D/8f/w//H/8f/y//L/9P/1//b/+f/6//r/+//9//7///8AAAEAAwAG
AAYABwAJAAsADAAQABIAFAAWABkAGwAfACAAIgAlACcAKwAsAC4AMAAyADQANgA4ADoA
OgA8AD0APgA/AEEAQQBBAEEAQQBBAEAAPQA8ADsANwA3ADMAMAAtACoAJwAiACAAHQAZ
ABUAEgAQAAwACQAGAAUAAQD///7//P/6//j/9//0//P/8v/x//L/8v/x//H/8P/w//D/
8P/v/+//7//v/+//7//v/+//7f/v/+//7//t/+3/7f/t/+//7//u/+7/7//v/+//7//v
/+//7v/u/+7/7v/u/+7/7v/u/+7/7v/u/+7/7v/u/+7/7v/u/+7/7P/r/+v/6//t/+3/
7f/t/+3/7f/t/+3/7f/t/+3/7f/t/+7/7v/u/+7/7v/u/+7/7v/u/+7/7v/u/+7/7v/v
/+//7//v/+//7v/u/+//7//v/+7/7v/u/+7/7v/u/+7/8P/w//D/8P/w//D/7//v/+//
7//v/+//7//v/+//7v/s/+z/7P/s/+z/7P/s/+z/7v/u/+7/7f/r/+z/7v/u/+7/7v/u
/+//7//v/+//8P/w//H/8f/x//L/8v/y//T/9P/0//T/9f/1//X/9P/0//T/9P/0//T/
9P/0//L/8v/z//P/8//2//b/9f/0//H/8P/w//H/8f/v/+//7//t/+z/7P/s/+z/6//q
/+r/6v/o/+j/6f/p/+j/6P/o/+j/6P/o/+j/6P/o/+j/6P/o/+j/6P/o/+j/6P/o/+j/
6P/n/+b/5//n/+T/3v/a/9X/z//N/9D/1v/l//z/FQAvAE8AdQCdAL4A2wD3ABQBNAFR
AWcBZwFEAQgBtgBfABkA8P/Y/87/0v/b/+T/6f/r/+z/7v/w/+7/7v/u/+3/7P/p/+n/
6f/p/+v/6//q/+r/6P/o/+n/6f/p/+n/6f/p/+n/6f/p/+n/6//r/+v/6//p/+r/6v/q
/+r/6v/q/+r/6v/q/+r/6//r/+v/6//r/+v/6//s/+z/7v/u/+//7//u/+7/7v/u/+7/
7v/v/+//7//w//D/8P/x//H/8v/z//T/9f/1//b/9v/4//n/+v/7//z//P/9////AAAB
AAIAAwAFAAgACAALAA0ADwAQABAAEgAUABYAGQAbAB8AIAAiACUAJwArAC4AMAAyADQA
NgA4ADoAPAA8AD4APwBAAEEAQwBDAEMARQBFAEUARABFAEQAQwA/AD0AOQA2ADMAMAAt
ACgAJgAjAB8AGwAYABYAEgAPAAwACwAHAAUABAACAAAA/v/9//z/+//6//n/+P/4//f/
9//2//b/9v/2//X/9f/1//X/8//z//P/8//x//P/8//z//P/8//z//P/8//z//L/8v/z
//P/8//z//P/8//y//L/8v/y//L/8v/y//L/8v/y//T/9P/0//T/8v/y//L/8v/y//H/
8f/x//H/8f/x//H/8f/x//H/8f/x//H/8f/x//H/8v/y//L/8v/y//L/8v/y//L/8v/y
//L/8v/y//P/8//z//P/8//y//L/8//z//P/8v/y//L/8v/y//L/8v/y//L/8v/y//L/
8v/x//H/8f/x//H/8f/x//H/8f/w//D/8P/w//D/8P/w//D/8P/w//L/8P/x//L/8v/y
//L/8v/x//H/8f/x//L/8v/z//P/8//0//T/9P/4//j/+P/4//n/+f/5//j/9v/2//b/
9v/4//j/+P/2//b/9//3//f/+P/4//f/9v/1//T/9P/1//X/8//z//P/8f/w//D/8P/w
/+//7v/u/+z/6v/q/+v/7f/s/+z/7P/s/+z/7P/s/+z/7P/s/+z/6v/q/+r/6v/s/+z/
7P/s/+r/6//s/+v/6//o/+L/3P/X/9H/0f/S/9r/6/8EAB0ANwBZAH8ApQDGAOUAAwEg
AUABXQFvAWcBQAH+AKgAUQARAOz/2P/S/9b/3//m/+v/7f/u//D/8v/0//P/8v/w/+7/
6//r/+v/6//t/+3/7P/s/+z/7P/t/+3/7f/t/+3/7f/t/+3/7f/t/+3/7f/t/+3/7f/u
/+7/7v/u/+7/7v/u/+7/7v/u/+//7//v/+//7//v/+//8P/w//D/8P/x//H/8v/y//L/
8v/y//L/8//z//P/9P/0//T/9f/1//b/9//2//f/9//4//j/+v/7//z///8AAAAAAQAD
AAQABQAGAAcACQAMAAwADQAPABEAEgAWABgAGgAcAB8AIQAlACYAJgApACsALwAwADIA
NAA2ADoAPAA+AEAAQABCAEMARABFAEcARwBHAEcARwBHAEYARwBGAEUAQQA/ADsAOAA1
ADIALwAqACgAJwAjAB8AHAAYABQAEQAOAA0ACQAHAAYAAgAAAP7//f/8//v/+v/5//j/
+P/3//f/9v/2//b/9v/1//X/9f/1//X/9f/1//X/8f/z//P/8//1//X/9f/1//X/9f/0
//T/9f/1//X/9f/z//P/8v/y//L/8v/y//L/9P/0//T/9P/0//T/9P/0//L/8v/y//L/
8v/x//H/8f/x//H/8f/x//P/8//z//P/8f/x//H/8f/x//L/8v/y//D/8P/w//D/8v/y
//L/8v/y//L/8v/z//P/8//z//P/8P/w//H/8f/z//L/8v/y//L/8v/y//L/8P/w//D/
8P/w//D/7//v//H/8f/x//H/8//z//P/8v/y//L/8v/y//H/8P/v/+7/8P/u/+7/7v/u
/+7/8f/x//H/8f/y//L/8//z//H/8v/y//L/9v/2//b/9v/1//X/9f/0//T/9P/0//T/
9P/0//T/8v/y//P/8//z//T/9P/z//L/8f/w//D/8f/v/+3/7f/t/+3/7P/s/+z/6v/p
/+j/6P/q/+j/6P/p/+n/6P/o/+j/6P/o/+j/6P/o/+j/6P/o/+f/5v/l/+T/5v/m/+b/
5v/o/+f/5v/l/+H/3v/a/9b/0f/P/8//1v/o//3/FAAvAE8AcwCXALcA1gDxAAcBIgE8
AU0BRwEpAfgArABQAAUA2//G/8D/xv/Q/9f/4P/l/+f/6P/q/+r/6v/o/+j/5//m/+f/
5//n/+f/5f/l/+T/5P/k/+T/5f/l/+f/5//n/+f/5f/l/+X/5f/l/+X/5f/l/+T/5P/j
/+L/5P/k/+T/5P/m/+b/5v/n/+b/5f/k/+P/5f/l/+b/5v/m/+b/5//n/+j/6P/o/+j/
6v/q/+v/6//r/+z/7P/s/+v/6//s/+3/8P/x//H/8v/y//T/9f/2//X/9v/2//f/+f/6
//v//P///wEABAAEAAcACQALAAwADgAQABIAFAAXABkAHQAeACAAIwAlACkALAAuADAA
MgA0ADYAOAA6ADoAPAA9AD4APQA/AD8APwBBAEEAQQBAAD4APAA6ADUAMwAvACwAKQAm
ACMAHgAcABcAEwAPAAwACgAGAAMAAAD///v/+f/4//b/9P/y//H/8P/v/+7/7f/s/+z/
6//r/+r/6v/q/+r/6f/p/+n/6f/p/+n/6f/p/+f/6f/p/+n/6f/p/+n/6f/p/+n/6P/o
/+n/6f/p/+n/6//r/+r/6v/o/+j/6P/o/+j/6P/o/+j/6P/o/+j/6P/o/+j/6P/o/+r/
6f/p/+n/6f/p/+n/6f/n/+f/5//n/+n/6f/p/+n/5//o/+j/6P/o/+j/6P/o/+r/6v/q
/+r/6P/o/+j/6f/p/+n/6f/p/+r/6v/r/+v/6//q/+r/6v/q/+r/6v/q/+r/6v/q/+r/
6P/o/+f/5//n/+f/5//n/+n/6f/p/+j/6P/o/+j/6P/o/+j/6P/o/+j/6P/o/+j/6P/o
/+n/6f/p/+n/6v/q/+v/6//r/+z/7P/s/+7/7v/u/+7/7//v/+//7v/u/+7/7v/u/+7/
7v/u/+z/7P/t/+3/7f/u/+7/7f/s/+v/6v/q/+v/6//p/+n/6f/p/+j/6P/o/+b/5f/k
/+T/5P/i/+L/4//j/+L/4v/i/+T/5P/k/+T/4v/i/+L/4v/k/+T/5P/k/+L/4v/i/+L/
4v/j/+L/4f/f/9z/2P/S/83/y//N/9b/5v/9/xgAMwBRAHkAnwC9ANoA9wARASgBQgFT
AUsBKwH0AKYATAAHAOH/zP/G/8z/1P/b/+L/5f/n/+r/6v/q/+r/6v/q/+n/6P/n/+f/
5//n/+f/5//m/+b/5v/m/+f/5//n/+f/5//n/+f/5//n/+f/5//n/+f/5//n/+j/6P/o
/+j/6P/o/+j/6P/o/+j/6f/r/+v/6//r/+n/6f/q/+r/7P/s/+3/7f/s/+z/7P/s/+7/
7v/v/+//7//w//D/8P/v/+//8P/x//L/8//z//T/9v/4//n/+v/7//z//P/9////AAAB
AAIAAwAFAAgACAAJAAsADQAOABIAFAAWABgAGwAdACEAIgAmACkAKwAvAC4AMAAyADQA
NgA4ADoAPAA+AEAAQQBCAEEAQwBDAEMAQwBDAEMAQgA/AD4APQA5ADkANQAyAC8AKgAn
ACIAIAAfABsAFwAUABIADgALAAgABwADAAEAAAD+//z/+v/5//j/9//2//X/9v/2//X/
9f/y//L/8v/y//H/8f/x//H/8//z//P/8//x//P/8//z//P/8//z//P/8//z//L/8v/z
//P/8//z//P/8//y//L/8v/y//L/8v/w//D/8P/w//D/8P/w//D/8v/y//L/8v/y//H/
8f/x//H/8f/x//H/8f/x//H/8f/x//H/8f/x//H/8v/y//L/8v/y//L/8v/y//L/8v/y
//L/8v/y//P/8//z//P/8//y//L/8//z//P/8v/y//L/8v/y//L/8v/y//L/8v/y//L/
8v/x//H/8f/x//H/8f/x//H/8f/w//D/8P/w//D/8P/w//D/8P/w//D/8P/v/+//8P/w
//D/8v/y//L/8//z//P/8//z//T/9P/1//X/9f/2//b/9//3//f/9//3//b/9v/2//b/
9v/1//X/9f/1//X/9f/1//X/9f/1//X/9f/0//P/8//x//H/8P/w/+//7v/u/+3/8P/w
/+3/7P/s/+z/7P/s/+z/7P/s/+z/7P/s/+z/7P/s/+r/6v/q/+r/6v/q/+r/6v/q/+r/
6v/q/+r/6v/q/+r/5//k/+H/3v/a/9j/1v/U/+X/9P8DABIANABUAHQAlAC1ANQA8wAS
ASUBNgFHAVgBIQHqALMAfABSACoAAgDa/97/4v/m/+r/7f/u/+//8P/u/+7/7v/u/+7/
7v/u/w==
         </WaveFormData>
      </LeadData>
      <LeadData>
         <LeadByteCountTotal>10000</LeadByteCountTotal>
         <LeadTimeOffset>0</LeadTimeOffset>
         <LeadSampleCountTotal>5000</LeadSampleCountTotal>
         <LeadAmplitudeUnitsPerBit>4.88</LeadAmplitudeUnitsPerBit>
         <LeadAmplitudeUnits>��V</LeadAmplitudeUnits>
         <LeadHighLimit>2147483647</LeadHighLimit>
         <LeadLowLimit>268435456</LeadLowLimit>
         <LeadID>V6</LeadID>
         <LeadOffsetFirstSample>0</LeadOffsetFirstSample>
         <FirstSampleBaseline>0</FirstSampleBaseline>
         <LeadSampleSize>2</LeadSampleSize>
         <LeadOff>FALSE</LeadOff>
         <BaselineSway>FALSE</BaselineSway>
         <ExcessiveACNoise>FALSE</ExcessiveACNoise>
         <MuscleNoise>FALSE</MuscleNoise>
         <LeadDataCRC32>2656041099</LeadDataCRC32>
         <WaveFormData>
5v/m/+b/5v/j/+D/3f/a/9n/2P/X/9b/5f/y////DAAnAEAAWQByAIkAoAC3AM4A1wDe
AOUA7ADAAJQAaAA8ACQADgD4/+L/5v/o/+r/7P/u/+7/7v/u/+z/7P/s/+z/6v/q/+r/
6v/s/+z/7P/s/+z/7P/s/+z/7P/s/+z/7P/u/+7/7v/u/+z/7P/s/+z/7P/s/+z/7P/u
/+7/7v/u/+7/7v/u/+7/7v/u/+7/7v/u/+7/7v/u/+7/7v/u/+7/8P/w//D/8P/y//L/
8v/y//L/8v/y//L/8v/y//L/8v/0//T/9P/0//b/9v/2//b/+P/4//j/+P/6//r/+v/6
//v//P/9//7///8AAAEAAgAEAAYACAAKAA0ADgAPABAAEQASABMAFAAWABgAGgAcAB8A
IAAhACIAIwAkACUAJgAnACgAKQAqACoAKgAqACoAKAAoACgAKAAlACQAIwAiACAAHgAc
ABoAFgAUABIAEAAMAAoACAAGAAMAAgABAAAA///+//3//P/7//r/+f/4//f/9v/1//T/
9P/0//T/9P/0//T/9P/0//L/8v/y//L/9P/0//T/9P/0//T/9P/0//T/9P/0//T/8v/y
//L/8v/y//L/8v/y//L/8v/y//L/8v/y//L/8v/y//L/8v/y//L/8v/y//L/8P/w//D/
8P/y//L/8v/y//L/8v/y//L/8v/y//L/8v/y//L/8v/y//L/8v/y//L/9P/0//T/9P/0
//T/9P/0//T/9P/0//T/9P/0//T/9P/0//T/9P/0//T/9P/0//T/8v/y//L/8v/0//T/
9P/0//L/8v/y//L/8v/y//L/8v/w//D/8P/w//L/8v/y//L/8v/y//L/8v/y//L/8v/y
//L/8v/y//L/8v/y//L/8//z//P/9P/0//b/9//3//f/9f/3//j/+P/4//j/+P/4//j/
9//3//f/9v/2//f/9//4//j/+f/5//3//f/7//r/+P/3//f/9//3//f/9v/1//T/8//x
//H/8v/y//H/8f/v/+//7f/t/+//8P/w//D/7v/u/+3/7f/r/+v/6//q/+z/7P/s/+z/
7P/s/+z/7P/s/+z/7P/s/+z/7P/n/+D/3f/a/9j/2P/f/+n/+f8NACAAOgBXAHEAigCi
ALcAxwDYAOcA7wDlAM4AqQB2ADoADADy/+P/3P/g/+L/5//s/+7/7//v/+//7//t/+//
7//u/+7/7v/t/+3/7f/r/+v/6//q/+z/7P/s/+3/7f/s/+z/7P/s/+z/7f/t/+3/7f/t
/+7/8P/w/+//7//u/+3/7P/r/+3/7f/t/+3/7//v/+//7//t/+3/7f/t/+//8P/w//H/
7//v/+//7//v/+//7//w//D/8P/w//D/8P/w//H/8f/y//L/8//z//P/9f/1//X/9//3
//f/9//3//j/+P/5//z//f/+////AAACAAMABAAFAAcACAALAAsADgAQABEAEwAUABYA
GAAZABsAHQAfAB8AHwAgACIAIwAkACUAJgAnACgAKAApACsAKwAsACwAKwAqACkAKAAm
ACIAHwAcABwAGgAYABYAFgASAA8ADgAKAAgABgAEAAIAAAD+//7/+//5//j/9//4//f/
9//2//b/9f/1//X/9f/1//T/9P/0//T/9P/0//T/9P/0//T/9P/0//T/9P/y//H/8f/x
//H/8f/x//H/8f/x//H/8f/z//P/8//z//P/8//z//P/8//z//P/8//z//P/8v/y//D/
8P/w//D/7v/u/+7/7v/w//D/8P/w//L/8v/y//L/8P/w//D/8P/y//L/8v/y//L/8v/z
//P/8//z//P/8//z//P/8//0//L/8v/y//L/8v/y//L/8v/w//D/8P/w//L/8f/x//H/
7//v/+//7//x//H/8f/x//H/8f/x//H/8P/v/+7/7f/v/+//7//u/+7/7v/u/+7/7v/u
/+7/7v/u/+7/7v/u/+7/7v/u/+7/7v/v/+//7//w//D/8P/x//H/8f/x//P/9P/0//T/
9v/2//b/9v/1//X/9f/2//T/9f/1//T/9P/1//X/9//4//f/9//4//X/9f/1//X/9f/0
//P/8v/x/+//7//u/+7/7f/t/+3/7f/r/+v/6//s/+z/7P/s/+z/6//r/+v/6//r/+r/
6v/s/+z/7P/s/+z/7P/s/+z/7P/s/+z/7P/s/+v/6P/j/97/2v/Y/9n/4f/t//3/DgAk
AD0AWQByAIoAoQCzAMIA0QDdAOEA3ADJAKgAdgA+ABAA8//k/97/4P/l/+j/7P/x//H/
8f/x/+//7//v/+7/7v/u/+3/7f/t/+//7//v/+7/7v/u/+7/7//v/+7/7v/u//D/8P/x
//H/8f/x//H/8v/w//D/7//v/+//7//v/+//8f/x//H/8f/x//H/8f/x//H/8f/x//H/
8f/y//L/8//z//P/8//z//P/8//z//T/9v/2//b/9v/2//b/9//3//j/+P/5//n/9//5
//n/+f/7//v/+//7//3//v/+////AAABAAIAAwAEAAYABwAIAAsADQAOABEADwASABQA
FQAXABgAGgAcAB0AHwAhACMAJQAlACYAKAApACoAKwAsAC0ALgAuAC8ALwAvADAAMAAx
ADAALwAuAC0AKgAoACYAJAAiACAAHgAcABgAFQAUABIAEAAOAAwACgAIAAYABgAFAAMA
AgABAAAA//////7//v/9//3//f/7//v/+v/6//z//P/8//z//P/8//z//P/8//z//P/8
//7//f/9//3//f/9//3//f/7//v/+//7//v/+//7//v/+//7//v/+//9//3//f/9//v/
+//6//r//P/8//z//P/8//z//P/8//z//P/8//z//P/8//z//P/8//z//P/8//z//P/8
//z//P/8//3//f/9//3//f/9//3//f/9//7//v/+//7//v/+//7//v/+//7//v/+//7/
/v/9//3//f/9//3//f/9//3//f/9//3//f/9//3//f/9//3//f/9//3//f/9//z//P/8
//z//P/8//z//P/8//z//P/8//z/+v/7//v/+//8//r/+v/8//z//P/8//z//P/9//3/
/f/+//7//v///////////wEAAgACAAIAAgACAAIAAgADAAMAAwAEAAIAAwADAAIAAgAD
AAMABQAFAAMAAgACAAEAAQABAAEAAQAAAP///v/9//v/+//6//r/+f/5//n/+f/3//f/
9//4//j/+P/4//j/9//3//f/+f/5//j/+P/4//j/+P/4//j/+P/4//j/+P/4//j/9v/y
/+//6v/l/+L/4v/m/+///f8NACEAOABSAG8AhwCgALYAywDhAPQAAwEJAf8A4ACxAHYA
PgAYAP7/7//s//D/9v/7//z//P/9//3/+//7//n/+//7//r/+v/6//n/+f/5//f/9//3
//b/+P/4//j/+f/5//j/+P/4//j/+P/5//n/9//3//f/+P/4//j/9//3//f/9//3//f/
+f/5//n/+f/3//f/9//3//f/9//3//f/9//4//j/+f/5//n/+f/5//n/+f/5//r/+v/6
//r/+v/6//r/+//7//z//P/9//3//f////////8BAAEAAQABAAMABAAEAAUABgAHAAgA
CQAMAA4ADwAQAA8AEQASABUAFQAYABoAGwAdAB4AIAAiACMAJQAnACkAKwArACwALgAv
ADAAMQAyADEAMgAyADMANQA1ADYANgA1ADQAMwAyAC8ALAAqACgAKAAmACQAIgAgABwA
GQAYABYAFAASABAADgAMAAoACgAJAAcABgAFAAYABQAFAAQAAgABAAEAAQABAAEAAAAA
AAAAAAAAAAAAAAAAAAAAAAAAAAAAAAAAAAIAAQABAAEAAQABAAEAAQABAAEAAQABAP//
//////////////////8BAAEAAQABAAEAAQAAAAAAAAAAAAAAAAAAAAAAAAAAAAAAAAAA
AAAAAAAAAAAAAAAAAAAAAAAAAAAAAAAAAAAAAAAAAAEAAQD//////////wEAAQABAAIA
AAAAAAAAAAACAAIAAgACAAIAAgACAAIAAgABAAEAAQABAAEAAQABAAEAAQABAAEAAQAB
AAEAAQABAAEAAQABAAEAAQABAAAAAAAAAAAAAAAAAAAAAAAAAAAAAAAAAAAAAAABAAEA
AgAAAAAAAAAAAAIAAgADAAMAAwAEAAQABAAFAAUABQAFAAUABgAGAAYABgAGAAYABgAF
AAUABQAGAAgACQAJAAgABgAHAAcACQALAAkACAAIAAUABQAFAAUABwAGAAUABAABAP//
///+//7//f/9//3//f/7//v/+//8//z//P/8//z/+//7//v//f/9//z//P/6//r/+v/6
//r/+v/6//r/+v/6//r/+v/4//P/7v/p/+T/4v/k/+v/9/8FABcALABIAGUAfwCWAK4A
xwDbAPIABQERAQ0B8gDJAJAAVAAmAAoA9//u//L/9v/7/wAAAAD///////////3//f/9
//z//P/8//v/+//7//v/+//7//r/+v/6//r/+//5//j/+P/4//r/+v/7//v/+f/5//n/
+v/6//r/+f/5//n/+f/5//n/+f/5//n/+f/5//n/+f/5//v/+//7//v/+f/6//r/+//7
//v/+//7//n/+f/5//r/+v/6//r/+v/6//r/+//7//z//P/9//3//f////////8BAAEA
AQABAAEAAgACAAMABAAFAAYABwAKAAwADQAOAA0ADwAQABMAEwAWABgAGQAbABwAHgAg
ACEAIwAlACcAKQApACoALAAtAC4ALwAwADEAMgAyADMAMwAzADQANAAzADIAMQAwAC8A
LAAqACgAJgAkACIAIAAeABoAFwAWABIAEAAOAAwADAAKAAgACAAHAAUABAADAAIAAQAB
AAAAAAD////////9//3//P/8//z//P/8//z//P/8//z//P/8//z//P/8//z/+//7//v/
+f/5//n/+f/7//v/+//7//n/+f/5//n/+f/5//n/+f/5//n/+f/5//f/9//2//b/+P/4
//j/+P/2//b/9v/2//b/9v/2//b/+P/4//j/+P/4//j/+P/4//j/+P/4//j/9v/2//f/
9//3//f/9//3//f/9//3//j/+P/4//j/+P/4//j/+P/4//j/+P/4//j/+P/3//f/9//1
//X/9f/1//X/9f/1//X/9f/1//X/9f/1//X/9f/1//X/9f/1//T/9P/0//T/9P/0//T/
9P/0//T/9P/0//T/9P/z//T/9P/0//T/9P/0//T/9f/1//X/9v/2//b/9//3//f/9//5
//r/+v/6//j/+P/4//j/9//3//f/+P/4//n/+f/4//j/+f/5//v/+//5//j/+P/3//f/
9//3//X/9P/z//L/8f/v/+//7v/u/+3/7f/t/+3/6//r/+v/6//q/+n/6P/q/+n/6f/p
/+n/6f/o/+j/6P/o/+j/6P/o/+j/6P/o/+r/6v/o/+j/5v/h/9z/1f/S/9D/0P/V/+H/
7/8BABYALgBJAGUAfgCYAK0AwwDaAO8A/QD9AOgAwQCKAFAAHAD+/+n/3v/e/+T/6f/u
/+7/7f/v/+//7//t/+3/7f/s/+z/7P/r/+v/6//r/+v/6//q/+z/7P/s/+3/7f/s/+z/
7P/s/+z/7f/t/+v/6//r/+z/7P/s/+v/6//t/+3/7f/t/+3/7f/t/+3/7//v/+//7//t
/+3/7f/t/+3/7v/u/+//7//v/+//7//v/+//7//w/+7/7v/u/+7/8P/w//H/8f/w//D/
8f/x//H/8//z//P/9f/1//X/9f/3//j/+P/5//r/+//8//3//v8AAAEAAgABAAMABAAH
AAkADAAOAA8AEQASABQAFgAXABkAGwAdAB8AHwAgACIAIwAkACUAJgAnACgAKAApACcA
JwAoACgAKQAoACcAJgAlACIAIAAeABwAGgAYABYAEgAOAAsACgAKAAgABgAEAAIAAAD+
//7//f/7//r/+f/4//f/9//2//T/8//z//P/8//z//L/8v/y//L/8v/y//T/9P/0//T/
8v/y//L/8v/0//P/8//z//P/8//z//P/8//z//P/8//x//H/8f/x//H/8f/x//H/8f/x
//H/8f/z//P/8v/y//L/8v/y//L/8v/y//L/8v/w//D/8P/w//D/8P/w//D/8P/w//D/
8P/w//D/8P/w//D/8P/x//H/7//v/+//7//x//H/8f/y//L/8v/y//L/8v/y//L/8v/w
//D/8P/w//L/8f/x//H/8//z//P/8//x//H/8f/x/+//7//v/+//8f/x//H/8f/v/+//
7//u//D/8P/w//D/7v/u/+7/7v/w//L/8P/u//D/8P/w//D/7v/u/+//7//x//L/8v/y
//P/8//z//P/9f/2//b/9v/2//b/9v/2//X/9f/1//b/9v/3//f/9v/2//f/9//5//n/
9//2//b/9f/1//X/9f/1//T/8//y//H/7//v/+7/7v/t/+3/7f/t/+v/6//r/+z/7P/s
/+z/7P/r/+v/6//r/+v/6v/q/+r/6v/q/+r/6v/q/+r/6v/s/+r/6v/q/+j/4//g/9v/
1v/U/9T/2f/j//H/AQAUACoARQBhAHoAkgCpALsAzgDdAOUA5QDWALkAjgBWACAA/P/n
/9r/2P/c/+H/5P/o/+n/6f/r/+3/7f/r/+v/6v/q/+j/5//n/+f/6f/p/+n/6P/m/+b/
5v/n/+f/5v/m/+b/6P/o/+n/6f/n/+f/5//o/+j/6P/n/+f/5//n/+f/5//p/+n/6f/p
/+f/5//n/+f/5//n/+f/5//n/+j/6P/p/+f/5//n/+f/6P/p/+r/7P/q/+r/6v/q/+z/
7P/t/+3/7v/u/+//7//v//H/8f/x//P/8//z//P/9f/2//b/9//2//f/+P/5//z//v//
/wAAAQADAAQABwAHAAoADAANAA0ADgAQABIAEwAVABcAGQAbABsAHAAeACEAIgAjACQA
JQAmACYAJwAnACcAKAAoACcAJgAlACQAIwAgAB4AHAAYABYAFAASABAADAAJAAgABgAE
AAIAAAD+//z/+v/6//n/9//2//X/9v/1//X/9P/y//H/8f/x//H/8f/w//D/8P/w//D/
8P/w//D/8P/w/+7/7v/u/+7/7v/t/+3/7f/v/+//7//v/+3/7f/t/+3/7f/t/+3/7f/t
/+3/7f/t/+//7//v/+//7f/t/+z/7P/q/+r/6v/q/+z/7P/s/+z/7P/s/+z/7P/s/+z/
7P/s/+z/7P/s/+z/7P/s/+z/7P/s/+z/7f/t/+3/7f/t/+3/7f/t/+3/7v/u/+7/7v/u
/+7/7v/u/+7/7v/u/+7/7v/u/+3/7f/t/+3/7f/t/+3/7f/t/+3/7f/t/+3/7f/t/+v/
6//r/+v/7f/t/+3/7P/u/+7/7v/u/+7/7v/u/+7/7v/s/+z/7v/u/+7/7v/u/+7/7//v
/+//8P/w//D/8f/x//H/8f/z//T/9P/0//T/9P/0//T/8//z//P/9P/0//X/9f/0//T/
9f/1//f/9f/z//L/8v/z//P/8//z//P/8v/x//D/7//t/+3/7P/s/+v/6//r/+v/6f/p
/+n/6v/q/+r/6v/q/+n/6f/p/+v/6//q/+r/6v/q/+r/6v/q/+r/6v/q/+r/6v/q/+r/
6P/j/+D/3f/Y/9T/1v/b/+X/8/8FABwAMgBNAGkAggCYAKsAvwDQAN8A5wDlANIAsQCE
AEwAGAD6/+f/3P/c/+D/5f/q/+r/6//t/+//7f/r/+3/7f/s/+z/7P/r/+v/6//r/+v/
6//q/+r/6v/q/+v/7f/s/+z/7P/q/+r/6//r/+v/6//r/+z/7P/s/+v/6//t/+3/7f/t
/+3/7f/t/+3/7f/t/+3/7f/v/+//7//v/+3/7v/u/+//7//v/+//7//v/+//7//w//D/
8P/w//D/8v/y//P/8//0//T/9f/1//X/9//3//f/+f/5//n/+f/7//z//P/9//7///8A
AAEAAAACAAMABAAHAAkACgANAA0AEAASABMAFQAWABgAGgAbAB0AHwAhACMAIwAkACYA
KQAqACsALAAtAC4ALgAvAC0ALQAuAC4ALwAuAC0ALAArACgAJgAkACIAIAAeABwAGgAW
ABMAEgAQAA4ADAAKAAoACAAGAAYAAwABAAAA///+//3//f/8//z/+//7//v/+//7//r/
+v/8//z//P/8//r/+v/6//r/+v/6//r/+v/6//n/+f/5//v/+//7//v/+//7//v/+//7
//v/+//7//n/+f/5//n/+f/5//n/+f/7//v/+v/6//r/+v/6//r/+P/4//j/+P/4//j/
+P/4//j/+P/4//j/+P/4//j/+P/4//j/+P/4//j/+P/5//n/+f/5//n/+f/5//n/+f/6
//r/+v/6//r/+v/6//r/+v/6//r/+v/6//r/+f/5//n/+//7//v/+//5//n/+f/5//v/
+//7//v/+//7//v/+//5//n/+f/4//r/+v/6//r/+v/6//r/+v/6//r//P/6//r/+v/6
//r/+v/7//v//f/+//7//v/9//3//f/9//3//v/+//7/AAAAAAAAAAD///////8AAAIA
AwADAAIAAAABAAEAAwAFAAMAAgACAP//////////AQAAAP///v/7//n/+f/4//j/9//3
//f/9//1//X/9f/2//b/9v/2//b/9f/1//X/9f/1//T/9P/0//T/9P/0//T/9P/0//T/
9v/2//T/9P/0//P/7v/p/+T/3v/e/+H/5f/v//3/EAAmAD8AWwB4AJAApwC9ANIA6QD7
AAkBBgHxAMgAkgBWACYACwD2/+z/7P/x//b/+v/5//v/+//5//n/+f/5//j/+P/2//X/
9f/1//f/9//3//b/9P/0//T/9f/3//b/9v/2//T/9P/1//X/9f/1//X/9v/2//b/9f/1
//f/9//3//f/9f/1//X/9f/3//f/9//3//f/9//3//f/9//4//j/+f/5//n/+f/5//n/
+f/5//r/+v/6//r/+v/6//r/+//7//z//P/9//3//f///////////////////wMABAAE
AAUABgAHAAgACQAKAAwADQAOAA0ADwAQABMAEwAWABgAGQAbABwAHgAgACEAIwAlACcA
KQApACoALAAtAC4ALwAwADMANAA0ADUANQA1ADYANgA3ADYANQA0ADMAMAAuACwAKgAo
ACYAJAAiAB4AGwAaABgAFgAUABIAEAAOAAwADAAJAAcABgAFAAYABQAFAAQAAgABAAEA
AQABAAEAAAAAAAAAAAAAAAAA/v/+//7//v8AAAAAAAAAAAAA////////////////////
///////////////////////////////////////////////+//7//v/+//7//v/+//7/
/v/+//7//v/+//7//v/+//7//v/+//7//v/+//7//v/+//7//v/+////////////////
/////////wAAAAAAAAAAAAAAAAAAAAAAAAAAAAAAAAAAAAD///////8BAAEAAQABAP//
////////AQABAAEAAQD//////////wEAAQABAAAAAAAAAAAAAAAAAAIAAgACAAAAAAAA
AAAAAAACAAIAAwADAAMABAAEAAQABQAFAAUABQAHAAgACAAIAAgACAAIAAgABwAHAAcA
CAAIAAkACQAIAAYABwAHAAkACwAJAAgACAAFAAUABQAFAAUABAADAAIAAwABAAEAAAD+
//3//f/9//v/+f/5//n/+P/4//j/+P/4//f/9//3//f/9//2//b/9v/2//b/9v/0//T/
9P/0//T/9P/0//T/9P/x/+z/5//i/9z/2v/b/+P/7////xIAKABBAF0AeACSAKsAvwDW
AOsA/wALAQYB6wC+AIQARgAaAAEA8P/o/+r/7//0//b/9//3//f/9//5//f/9//2//b/
9P/z//P/8//z//P/8//y//L/8v/y//P/9f/0//T/9P/0//T/9f/1//X/9f/1//b/9v/2
//X/9f/1//X/9f/1//X/9f/1//X/9//3//f/9//1//X/9f/1//X/9v/2//f/+f/5//n/
+f/3//f/9//4//j/+P/4//j/+P/4//n/+f/4//j/+f/5//n/+//7//v//f/9//3//f/9
//7//v///wIAAwAEAAUABAAGAAcACAAJAAsADAAPAA8AEgAUABUAFwAYABoAHAAdAB8A
IQAjACUAJQAmACgAKwAsAC0ALgAvADAAMAAxAC8ALwAwADAAMQAwAC8ALgAtACoAKAAm
ACQAIgAgAB4AHAAYABUAFAASABAADgAMAAoACAAGAAYAAwABAAAA///+//3//f/8//7/
/f/9//3/+//7//r/+v/6//r/+v/6//r/+v/6//r/+v/6//r/+v/6//n/+f/5//n/+f/5
//n/+f/5//n/+f/5//n/+f/5//n/+f/5//n/+f/5//n/+f/5//n/+P/4//j/+P/4//j/
+P/4//j/+P/4//j/+P/4//j/+P/4//j/+P/4//j/+P/4//j/+P/4//b/9v/3//f/+f/5
//n/+f/5//n/+f/6//r/+v/6//r/+P/4//j/+P/6//r/+v/6//r/+f/5//n/9//3//f/
9//3//f/9//3//n/+f/5//n/+f/5//n/+f/5//n/+f/4//b/9v/2//b/+P/4//b/9v/2
//b/+P/4//n/+f/5//r/+v/6//n/+f/5//n/+//8//z//P/8//z//P/8//3//f/9//7/
/v///////v/+//////8BAAEA///+//7//f/9//3//f/7//r/+f/4//n/9//3//b/9v/1
//X/9f/3//X/9f/1//T/9P/0//T/9P/z//P/8//z//P/8v/y//D/8P/w//D/8P/w//D/
8P/y//L/8P/w/+7/6//m/+H/3v/a/9r/4f/t//v/DQAkADwAVwBxAIgAoAC1AMcA1gDl
AO8A6QDWALMAggBGABYA+P/j/9z/3v/k/+n/8P/y//P/8//1//P/8//z//P/8v/y//L/
8f/x//H/7//v/+//7v/u/+7/7v/v//H/8P/w//D/7v/u/+//7//t/+3/7f/u/+z/7P/r
/+v/7f/t/+3/7f/v/+//7//v/+3/7f/t/+3/7//v/+//7//t/+7/7v/v/+//7//v/+//
7//v/+//8P/y//L/8v/y//L/8v/z//P/9v/2//f/9//3//n/+f/5//n/+f/5//n/+//8
//z//f8AAAEAAgADAAQABgAHAAgACQALAAwADwAPABIAFAAVABcAGAAaABwAHwAhACMA
JQAnACcAKAAqACkAKgArACwALQAuAC4ALwAvAC8AMAAwAC8ALgAtACwAKQAmACQAIgAg
AB4AHAAaABgAFAARABAADgAMAAoACAAGAAQAAgACAAEA///+//3//P/7//v/+v/6//n/
+f/5//n/+f/4//j/+P/4//j/+P/4//j/+P/4//j/+P/4//j/+v/5//n/+f/3//f/9//3
//f/9//3//f/+f/5//n/+f/3//f/9//3//n/+f/5//n/9//3//b/9v/4//j/+P/4//j/
+P/4//j/+P/4//j/+P/4//j/+P/4//j/+P/4//j/+P/4//j/+P/4//j/+f/5//n/+f/5
//n/+f/5//n/+v/6//r/+v/6//z//P/8//z/+v/6//r/+v/8//v/+//7//v/+//7//v/
+//7//v/+//7//v/+//7//v/+//7//v/+//7//v/+v/6//r/+v/6//z/+v/6//r/+v/6
//z//P/9//3//f/+//7//v//////////////AAAAAAAAAgACAAIAAgABAAEAAQACAAIA
AwADAAIAAgADAAMABQAFAAMAAgACAAEAAQABAAEAAQAAAP///v////3//f/8//z/+//7
//v/+//5//n/+f/6//r/+v/6//r/+f/5//n/+f/5//j/+P/4//j/+P/4//j/+P/4//j/
+P/6//r/+P/2//P/7v/p/+b/5P/k/+3/+f8HABsAMgBKAGUAgQCYAK4AwwDXAOgA9wAB
AfkA5AC/AIoAUAAiAAYA9f/u//D/9P/3//z//v/9//////////////////7//v/8//v/
+//7//3//f/9//z/+v/6//r/+//9//z//P/8//z//P/9//3//f/9//3//v/+//7//f/9
//3//f/9//3//f/9//3//f////////////3//f/9//3///8AAAAAAQABAAEAAQABAAEA
AQABAAIAAgACAAIAAgACAAIAAwADAAYABgAHAAcABwAJAAkACQALAAsACwALAA0ADgAO
AA8AEAARABIAEwAUABYAFwAYABkAGwAcAB8AHwAiACQAJQApACoALAAuAC0ALwAxADMA
NQA1ADYAOAA7ADwAPQA+AD8AQABAAEEAPwA/AEAAQAA/AD4APQA8ADsAOAA2ADQAMgAw
AC4ALAAqACYAIwAiACIAIAAeABwAHAAaABgAGAAVABMAEgARABAADwAPAA4AEAAPAA8A
DwANAA0ADAAMAA4ADgAOAA4ADgAOAA4ADgAOAA4ADgAOAA4ADQANAA0ADwAPAA8ADwAN
AA0ADQANAA0ADQANAA0ADQANAA0ADQANAA0ADQANAA0ADQAMAAwADgAOAA4ADgAOAA4A
DgAOAA4ADgAOAA4ADgAOAA4ADgAOAA4ADgAOAA4ADgAOAA4AEAAQABEAEQARABEAEQAR
ABEAEQARABIAEgASABIAEgASABIAEgASABIAEgASABIAEgARABEAEQARABEAEQARABMA
EwATABMAEwATABMAEwATABMAEwATABEAEQARABAAEgASABIAEgASABIAEgASABIAEgAS
ABIAFAAVABUAFQAWABYAFgAWABcAFwAXABcAGAAYABkAGQAZABoAGgAaABoAGwAbABsA
GwAbABsAGwAbABsAGwAbABwAHAAcABwAGgAaABkAGQAaABkAGQAZABYAFQAVABQAFQAU
ABIAEgASABAAEAAQABAAEAAQABAAEAAQABAAEAAQABAAEAAQABAAEgASABIAEgASABIA
EgASABIAEgASABIADwAMAAkABgACAAAA/v/8/wkAFAAfACoARABcAHQAjAClALwA0wDq
APYAAgEOARoB9QDQAKsAhgBpAEwALwASABUAFgAXABgAGgAaABoAGgAYABgAGAAYABgA
GAAYAA==
         </WaveFormData>
      </LeadData>
   </Waveform>
</RestingECG>
