# Supplementary material for: Detection of Left Atrial Enlargement Using a Convolutional Neural Network-Enabled Electrocardiogram
Source: Front Cardiovasc Med. 2020 Dec 17;7:609976. doi: 10.3389/fcvm.2020.609976 (PMC7773668; doi:10.3389/fcvm.2020.609976)
Supplement: Supplementary file 2 [file Data_Sheet_2.ZIP › normal1/1802010361_8618_0000000T.XML]

<?xml version="1.0" encoding="Windows-1252"?>
<!DOCTYPE RestingECG SYSTEM "restecg.dtd">
<RestingECG>
   <PatientDemographics>
      <PatientID>1802010361</PatientID>
      <PatientAge>72</PatientAge>
      <AgeUnits>Years</AgeUnits>
      <Gender>Female</Gender>
      <PatientLastName>xieming</PatientLastName>
   </PatientDemographics>
   <TestDemographics>
      <DataType>Resting</DataType>
      <Site>1</Site>
      <AcquisitionDevice>MAC55</AcquisitionDevice>
      <Status>Unconfirmed</Status>
      <Priority>Normal</Priority>
      <AcquisitionTime>09:50:16</AcquisitionTime>
      <AcquisitionDate>07-24-2015</AcquisitionDate>
      <CartNumber>1</CartNumber>
      <AcquisitionSoftwareVersion>009C</AcquisitionSoftwareVersion>
      <XMLSourceVersion>MAC5000 v1.0</XMLSourceVersion>
   </TestDemographics>
   <RestingECGMeasurements>
      <VentricularRate>66</VentricularRate>
      <AtrialRate>66</AtrialRate>
      <PRInterval>170</PRInterval>
      <QRSDuration>68</QRSDuration>
      <QTInterval>424</QTInterval>
      <QTCorrected>444</QTCorrected>
      <PAxis>51</PAxis>
      <RAxis>6</RAxis>
      <TAxis>45</TAxis>
      <QRSCount>10</QRSCount>
      <QOnset>228</QOnset>
      <QOffset>262</QOffset>
      <POnset>143</POnset>
      <POffset>193</POffset>
      <TOffset>440</TOffset>
      <ECGSampleBase>500</ECGSampleBase>
      <ECGSampleExponent>0</ECGSampleExponent>
   </RestingECGMeasurements>
   <Diagnosis>
      <Modality>Resting</Modality>
         <StatementCount>2</StatementCount>
         <LabelText>12SL ��ϳ���</LabelText>
      <DiagnosisStatement>
         <StmtFlag>ENDSLINE</StmtFlag>
         <StmtText>�������</StmtText>
      </DiagnosisStatement>
      <DiagnosisStatement>
         <StmtFlag>ENDSLINE</StmtFlag>
         <StmtText>���� ECG</StmtText>
      </DiagnosisStatement>
   </Diagnosis>
   <Waveform>
      <WaveformType>Rhythm</WaveformType>
      <WaveformStartTime>0</WaveformStartTime>
      <NumberofLeads>8</NumberofLeads>
      <SampleType>CONTINUOUS_SAMPLES</SampleType>
      <SampleBase>500</SampleBase>
      <SampleExponent>0</SampleExponent>
      <HighPassFilter>16</HighPassFilter>
      <LowPassFilter>150</LowPassFilter>
      <ACFilter>NONE</ACFilter>
      <LeadData>
         <LeadByteCountTotal>10000</LeadByteCountTotal>
         <LeadTimeOffset>0</LeadTimeOffset>
         <LeadSampleCountTotal>5000</LeadSampleCountTotal>
         <LeadAmplitudeUnitsPerBit>4.88</LeadAmplitudeUnitsPerBit>
         <LeadAmplitudeUnits>��V</LeadAmplitudeUnits>
         <LeadHighLimit>2147483647</LeadHighLimit>
         <LeadLowLimit>268435456</LeadLowLimit>
         <LeadID>I</LeadID>
         <LeadOffsetFirstSample>0</LeadOffsetFirstSample>
         <FirstSampleBaseline>0</FirstSampleBaseline>
         <LeadSampleSize>2</LeadSampleSize>
         <LeadOff>FALSE</LeadOff>
         <BaselineSway>FALSE</BaselineSway>
         <ExcessiveACNoise>FALSE</ExcessiveACNoise>
         <MuscleNoise>FALSE</MuscleNoise>
         <LeadDataCRC32>2683502827</LeadDataCRC32>
         <WaveFormData>
+v/6//r/+v/9//7///8AAP///v/9//z//v/+//7//v/9//z/+//6//v//P/9//7//P/8
//z//P/6//r/+v/6//v//P/9//7/+//6//n/+P/5//r/+//8//z//P/8//z//P/8//z/
/P/6//r/+v/6//v//P/9//7//P/8//z//P/8//z//P/8//7//v/+//7//P/8//z//P/9
//7///8AAAAAAAAAAAAA/v/+//7//v/+//7//v/+////AAABAAIAAwAEAAUABgAFAAQA
AwACAAMABAAFAAYACAAIAAgACAAKAAoACgAKAAoACgAKAAoADgAQABIAFAARABAADwAO
AA8AEAARABIAEgASABIAEgASABIAEgASABAAEAAQABAAEAAQABAAEAAQABAAEAAQAA0A
DAALAAoABwAGAAUABAAEAAQABAAEAAIAAAD+//z//P/8//z//P///wAAAQACAAAA/v/8
//r/+v/6//r/+v/8//z//P/8//v/+v/5//j/+f/6//v//P/+//7//v/+//3//P/7//r/
+f/4//f/9v/5//r/+//8//r/+v/6//r//P/8//z//P/7//r/+f/4//n/+v/7//z//P/8
//z//P/8//z//P/8//7//v/+//7//v/+//7//v/8//z//P/8//z//P/8//z//v/+//7/
/v///wAAAQACAAEAAAD///7///8AAAEAAgAAAAAAAAAAAAAAAAAAAAAA/v/+//7//v/+
//7//v/+////AAABAAIAAgACAAIAAgD///7//f/8//7//v/+//7//f/8//v/+v/8//7/
AAACAAEAAAD///7/AAAAAAAAAAD+//7//v/+/wEAAgADAAQA///8//n/9v/4//r//P/+
/wAAAAAAAAAA///+//3//P/+//7//v/+////AAABAAIAAQABAAAA//8AAAEAAgACAAEA
AQABAAEAAQABAAIAAgAGAAYACAAJAAoACQAIAAcACAAJAAoADQAPAA8ADgALAAoADQAM
AAcABQAFAAUABQABAAEA///9/wAA/v///wEA/v/9//v/+v/8//3//v////3///////z/
/v///////f/8//v/+//8//7//f/9//z//v/9//3//f/7//v//P/8//z//P/8//z//v/+
///////8//r//P/5//v/AAAAAAIABAALABYAHgAoADgARABLAFcAZgBnAGEAWgBMADYA
LAAkABQACAACAPv/8f/x//v/AgAEAAEABAACAP////////////////z/+//8//7////+
/////v////7/+v/6//r/+v/8//3//v/+//7//v/8//z//f///wAAAQD8//3//P/7//r/
+//9//7//f/8//z/+//9//7///////3//v8CAAMA/f/7//z/+v/8//7//v////7//f/6
//v//f/9//3//v8AAAAA//////3/AAAAAP//AAAAAAAA/v8BAAIAAwAGAAYABgAEAAIA
AwAFAAIAAQADAAMAAQADAAUABQAIAAkACQAIAAgACQAJAAsACwALABAAEAAPAA8ADwAP
AA8AEAAUABQAFAARABMAEwATABQAEQAQABAADwASABMAEgATABIAEQAQAA8AEwARABAA
EAAQAA4ADgAOAA4ADQANAAwACgAKAAoACgAGAAQABAAGAAIAAgACAAMAAwADAAAA/P8C
AAIA///+//z//v/+//3//v8CAP//AAD9//z//P/7//////////7//P/9//3//P/+//3/
/f/8//r//P/8//z//P/9/wAAAQAAAP///f/5//r//f8AAAEAAAD+//3//P/+//7//v/+
//z//P/6//r//v8AAAAAAAAAAAEAAgAFAAIA+//+//3///8AAAEABAADAAIAAQD+////
AQACAAEAAQABAAAAAAAEAAQAAAACAAAA/P8AAAQAAgACAAAAAQABAAIAAwADAAEA///9
//3/AQADAAEA///9////AQABAAEAAQACAAQAAQAAAAEAAAACAP////8BAAEA//8BAAEA
BAAEAAAABQACAP7/+//6//z//v///wAAAgACAAIAAgAAAAAAAgD+//z//f//////////
/////////////////wEA/P/+/wEAAQACAAIAAgD+//r//f/+////AAD///////8AAP//
AAAAAAEAAgADAAQAAwADAAQABAAGAAUABgAGAAcACQAJAAkACQAHAAcACQALAA0ADAAJ
AAkADwAPAAsACQAGAAUABAABAAMAAQD//////f/+/wAAAQD///7//v/9//v/+//7//v/
/f/9//r/+v/7//v/+f/5//n/+v/8//z/+//7//r/+v/6//v//P/9//v//P/8//z/+v/6
//r/+v/8//3//f/8//7//v/7//f/+P/+/wIACAANABAAFgAeADAARABHAEcAVABjAGUA
VgBIADoAKgAeABAABgAAAPv/9f/z//X//v8EAAMAAAD8//3//f/9//3//v////3//f/6
//r/+f/2//n/+v/9//7//P/8//z//P/8//3//v/+//3//P/5//j/+f/7//z//f/5//v/
+//7//n/+f/6//r/+P/4//n/+f/8//7/AAABAPv/+v/8//v/+//7//7//v/+//7//P/7
//v/+//5//v//f/9//3//v////7//P/7//3/AAAAAP///P/8//z/+v/+//7//v8AAAIA
AgAAAP7/AAADAAEAAQABAAEA//8BAAEAAQAEAAUABwAGAAYABwAHAAkACQAJAA4ADgAN
AA0ADAALAAoACgAPABAAEQAPABEAEQARABIADwAOAA4ADQAPAA8ADQANAA4ADwAQABEA
EwARABAAEAANAAoACQAIAAcABwAIAAgABAAEAAQABAADAAIAAwAGAAEAAAD/////////
//z/+P/6//r/9//2//n//P/9//3//P/+//n/+P/3//j/+v/7//r/+f/4//b/+P/5//n/
+P/6//n/+f/4//b/+P/4//j/+f/5//v/+//4//f/9f/x//L/9f/4//n/+f/4//j/+P/2
//b/9v/2//f/+P/3//j/+f/6//n/+P/4//n/+v/9//3/9//7//v//P/8//z//v/9//z/
+//4//n/+//8//v/+//7//r/+v/+//7/+v/8//z/+P/8/wAA///+//v/+//7//z//f/9
/////f/7//v/+//9//v/+f/7//3///////r/+f/5//r/+v/6//z//P/8//n/+f/7//v/
+f/7//v//v/+//r////9//r/+P/4//f/+P/4//j/+//8//3//v/8//z//v/6//n/+f/6
//n/+f/5//n/+f/7//v/+//7//n/+v8AAP///v/9//z/+v/5//j/+P/6//z//f//////
//////3/+v/6//n/+v/9/wAAAgAFAAQAAwACAAEAAgADAAYACQAHAAYAAwADAAkACQAF
AAMAAQABAAEA//8BAP///f/9//j/+P/5//n/9//2//b/9f/3//f/9//3//v/+//4//j/
+//7//n/+f/4//j/+f/4//f/9//2//b/9//3//f/9//3//j/+P/4//b/9v/2//b/9P/1
//X/9P/8//z/9f/5/wQA/v/0//r/CQAQABYAJgAyADQAOwBJAFQAYQBhAFIARAA2ACIA
GAASAAYA/v/5//H/7//z//b/+v////r//P/7//v/+//7//3//f/6//n/9//4//j/9v/4
//j/+v/6//j/+P/4//j/+P/5//r/+v/6//r/+P/4//j/+f/5//n/9//5//n/+f/3//f/
+P/4//j/+P/5//n/+//8//3//f/5//j/+v/5//j/+f/9//7//f/8//n/9//6//v/+v/9
//z/+//6//r//P/8//v/+//7//7//v/9//z//P/8//r//P/8//z//v8AAAAA/v/8//7/
AQD/////AQABAP//AQADAAMABgAHAAcABgAGAAcABgAHAAYABQAIAAgABwAHAAoACwAM
AA4ADgAOAA4ACwAPAA8ADwAQAA4ADgAPAA8AEQARAA8ADwARABEAEQARABAADQALAAoA
DAAKAAoACgAIAAcABwAGAAUABgAHAAgABAACAAIABAD+//7//v/////////8//j//P/8
//n/+P/6//z//P/7//r//P/3//b/9//4//r/+//8//v/+v/4//b/9//3//b/+f/5//r/
+v/4//r/+v/6//j/9//4//f/+P/5//n/9//1//f/+f/5//v/+v/6//r/+P/4//j/+P/6
//r/+P/4//j/+v/6//r/9//3//f/+f/6//X/+v/7//7//v/+/wAA/v/+//7//P/8//3/
/f/7//z/+//5//j//f/+//v//v/8//j//P8AAP///v/7//v///8AAAEAAQD///3/+//7
//v//f/7//n/+f/7//3//f/6//n/+f/6//z//P/+//7//v/7//v//f/5//f/+f/5//z/
/P/4//3//v/8//v//P/6//r/+f/4//j/+P/4//j/+f/6//3/+v/8//3///////r/+f/4
//f/+v/7//z//f/9//j/+v/9//3//P8CAAAA/P/6//j/9v/4//n/+v/8//3//v/+////
/////////f/7//z//P/+/wAAAgADAAUAAwADAAMAAwAFAAUABwAJAAsACgAHAAcACgAJ
AAQAAQACAAMABAADAAAA/f/6//n/9//4//r/+//5//j/+P/3//f/9//3//f/+v/7//n/
+v/6//n/9v/1//f/+P/6//r/+f/5//j/+P/2//X/9P/z//b/+P/5//r/+P/4//j/+P/4
//n/+f/4//T/9P/3//v/+P/8/wAAAAAFABAAHAAmAC4AMgA/AE0AVABXAFsAVgBKADoA
KgAaABIACAD4//H/9//3//P/8v/6//3/+v/6//v/+//7//v/+//7//j/9//1//b/9v/0
//j/+P/6//r/+P/4//j/+P/4//n/+v/6//r/+v/4//j/9v/3//f/9//4//v//P/9//n/
9//2//T/9f/2//j/+f/5//r/+//7//j/+P/7//v/+P/3//n/+P/7//z/+//7//r/+f/2
//f/9//3//f/+P/8//z/+//7//n//P/8//v//P/8//z/+v/+//7//v8AAAEAAAD9//r/
//8DAAIAAwABAAEA//8BAAIAAQADAAMABAAEAAUABwAFAAcABwAHAAgACAAHAAcACQAJ
AAkACgAMAAwADAAJAA0ADQANAA4ADgAOAA8ADwARABEADwAPAA0ADQANAA0AEQAPAA4A
DgANAAoACQAIAAgABwAHAAYAAgACAAIAAgACAAAAAAACAP7//v/+//////////z/+P/6
//r/9//2//f/+v/7//v//f8AAPz//P/3//b/9v/1//n/+f/5//j/+v/7//v/+v/4//f/
9//2//f/+v/7//z/+P/3//j/9//5//n/+P/1//X/9//5//n/+f/4//j/+P/2//b/9v/2
//f/+P/3//j/+f/6//n/+P/4//n/+v/9//v/9f/5//n/+P/4//j/+v/8//z//P/6//r/
+//7//n//f/9//z//P/+//7/+v/8//z/+P/8/wAA/f/8//n/+f/5//r/+//7//z/+//6
//v/+//9//v/+f/5//v//f/9//r/+f/5//r//P/8//7//v/+//v/+//9//n/9//5//n/
/f/+//v/AQAAAPz/+f/4//v//P/8//z//P/8//z//P/6//r//P/4//b/9//5//n/+v/7
//z//f/9//3//f/9//v/9v/4//v//P/+////AAD9//j/9v/1//T/9v/3//j/+f/6//z/
/f/9//3//P/9//7//v/9//3//f/9//3//f/+//7/AAAAAAIAAwAFAAUABQAFAAcABwAH
AAkACAAHAAUAAQACAAcACAAFAAEAAQABAAEAAQABAP///f/7//j/+P/5//r/+//7//z/
+f/5//n/+f/3//n/+f/2//j/+f/5//f/9v/1//X/9v/3//f/+P/4//b/9f/1//X/9f/1
//b/9v/2//b/9v/2//j/+P/5//n/8v/4//z//f/5//b/+v/+//z/AwASACIAKgAyADwA
RQBNAFoAYQBZAE4ARAA0ACIAGgAOAAAA+P/x//H/+f////z/9v/3//r//v/6//n/+P/3
//r/+//5//n/9//4//j/9v/2//b/+P/4//T/9P/0//T/9f/3//n/+v/6//r/+P/4//b/
9//3//f/9v/5//r/+//4//f/9//2//f/+P/6//v//f/+///////6//j/+f/3//f/9//6
//r/+v/6//j/9//5//n/9//5//v/+//7//z//f/8//r/+f/5//z//P/7//v//P/9//z/
/P/8//z//v8AAAAA/v/8/wAAAwABAAEAAwADAAEAAwACAAEAAwADAAUABAAEAAUABQAH
AAcABwAKAAoACQAJAAsACwALAAwADgAOAA4ACwANAA0ADQAOAA4ADgAPAA8AEAARABAA
EQAOAA0ADAALAA8ADQAMAAwADgAMAAwADAAIAAcABwAGAAYABgAGAAYABAACAAIABAD+
//7//v///wEAAQD+//r//v/+//v/+v/4//r/+v/5//v//v/6//r/+P/4//n/+f/9//3/
/f/8//r/+//7//r/+v/5//n/+P/4//r/+v/6//f/9//5//n/+//7//r/9//3//n/+//7
//n/+P/4//j/+v/6//r/+v/6//r/+P/4//r//P/8//z//f/9//3////9//f/+//7//z/
/P/8//7//P/8//z/+v/8//3//f/7//3//f/8//z/AQACAP//AgABAPz///8CAP3//P/5
//n//P/+/wAAAQD///3/+//7//3////9//v/+//9///////8//v/+//8//z//P/+//7/
/P/5//n/+//6//n//P/9//7//v/6////AgAAAP//AAD+//7//f/8//z//P/8//z//P/8
//7/+v/8//3///////3//f/9//3//f/9//3//f/9//j/+v/9//v//P/8//z//P/6//j/
+f/6//v//P/+////AAACAAIAAgABAAEAAAD///7/+//8//7///8CAAIABAAFAAcABwAH
AAcABwAHAAcACQALAAkACAAFAAUACwALAAcABQADAAMAAwABAAIAAQAAAAEA/f/8//z/
+//5//j/+P/3//j/+f/6//v/+//7//j/+P/5//n/9//3//n/+v/8//z/+f/5//j/+P/3
//f/9//3//X/9v/2//b/+f/6//v//P/6//v/+//6//T/9P/3//f/+P/6//7/BAAHAAwA
GAAmACwAOABHAE0AVgBhAGMAXgBUADoAHgASABYADgAAAPv/8//t//H/+v/+//3//v8A
AP3//f/9//3//P/7//f/9f/3//j/+P/2//r/+v/8//z/+//8//3//v/8//v/+v/4//v/
/P/7//z/+v/7//v/+//4//n/+P/3//j/+f/7//z/+v/6//v/+//5//r/+//7//r/+v/9
//3/+//7//7//v/+//7//P/7//n/+f/3//n/+//7//v//P/+//7//f/9//3/AAAAAP//
/P/8//z/+v/+//7//v8AAAIAAgAAAP7///8BAP7//f/+/////v8BAAUABQAIAAkABwAG
AAYABwAHAAkACQAJAAwADAALAAsADgAPABAAEgARABAADwALAA0ADQANAA4ADwAQABIA
EwASABEADgANABAAEQASABMAEgAPAA0ADAAPAA4ADwAQAA0ACwAKAAgACAAIAAgACAAE
AAIAAgAEAAIAAgACAAMABQAFAAIA/v8AAP7/+f/2//n//P/9//3/+//+//r/+v/7//z/
/v////7//f/8//r/+v/7//v/+v/8//v/+//6//r//P/8//z/+//7//3//f/7//v/+v/3
//f/+f/7//v//P/8//3//v/9//z/+//6//v//P/7//z//v8AAAAAAAD9//3//f//////
+f/9//3//P/8//z//v/+//7//v/8//7///////3/AAABAAEAAgAEAAQAAAACAP//+v/9
/wAAAAAAAP7//////wAAAQABAAEA///9//3///8BAP///f/9////AQABAPz/+//7//z/
/f/+/wEAAgACAP////8BAAEA//8BAAEAAQAAAPv///8BAP7//P/8//3//v/+//7//v/+
//7//v/+//7/AAD8//7///8BAAEAAQABAAEAAQABAP///f/7//7/+v/9/wEABQD6//j/
/P/+/wAAAgAAAP///v/+/wEAAgACAAMAAQABAAEA//8BAAIAAgAEAAIABAAFAAcABwAH
AAcABwAHAAcACQALAA0ADAAJAAkADAALAAYAAwAFAAUABQADAAMAAQD//////P/8//3/
/f/9//z//P/7//3//f/9//3//f/9//r/+v/6//n/9v/1//j/+v/9//7/+//7//r/+v/6
//v//P/9//r/+v/5//j/+v/6//r/+v/4//n/+f/4/wAA/v/1//X//P8AAAAAAAAJABQA
HgAmADIAPgBFAEsAUgBdAGEAWgBMADoAIgAQAAYA/v/8//3/8//v//X//P/+//n/+P8A
AP///////////f/9//r/+f/7//z//P/6//z//P/+//7/+//6//n/+P/4//n/+v/6//z/
/P/6//r/+P/5//n/+f/5//v/+//7//n/+f/6//r//P/8//3//f/8//z//P/7//n/+v/+
/////P/7//3//P/8//z/+v/5//z//f/8////+//5//f/9v/5//r/+v/7//z/AAABAAEA
/v/+//7//P/+//7//v8AAAQABAACAAAAAgAFAAMAAwACAAEA/v///wIAAwAHAAkACAAG
AAUABQAHAAkACQAJAAoACgAJAAkADQANAA0ADgAOAA4ADgALAA0ADQANAA4AEAAQABEA
EQARABEADwAPAA0ADQANAA0ADwANAAwADAAOAAwADAAMAAgABwAHAAYABAAEAAQABAAE
AAIAAgAEAP3//P/7//v//v////3/+v/9//z/+P/2//j/+v/6//n/9//6//b/9v/0//T/
9f/1//j/+f/6//r/+f/5//j/9v/2//X/9f/0//T/9v/2//b/8//z//X/9f/1//X/9P/x
//L/9f/4//n/+P/2//X/9P/1//b/9//4//b/9v/0//T/+P/6//r/+v/2//X/9P/1//f/
8//5//v/+//6//n/+v/4//j/+P/2//f/+f/6//n/+f/5//j/+P/9//7/+//+//v/9v/5
//z/+//6//f/9//5//r/+//7//v/+f/3//f/+f/7//n/9//1//f/+f/5//f/9//4//r/
+f/4//n/+P/7//n/+v/9//r/9//4//f//P/8//j//f/7//j/9v/2//X/9v/2//b/9v/2
//b/9v/4//j/+v/2//b/9//5//n/+//7//v//P/6//r/+v/6//r/+f/4//j/+//8//z/
/f/9//3//f/7//3//v/+/wAA/v8AAAEAAwADAAMAAwADAAEAAQADAAUABwAGAAMAAwAF
AAUAAQD//wAAAQACAAEAAQD///3//f/6//r/+//7//v/+v/6//n/+P/3//b/9f/4//n/
9//4//f/9//1//X/9f/2//j/+P/1//X/9P/0//T/9f/2//f/9f/2//b/9v/4//j/+P/4
//f/9//2//T/8v/6//v/9f/0//z//v8EAAkAEAAYACIALgA4AD8ASwBYAF8AXQBYAE4A
NgAcABAAEAAIAPz/9//5//f/7//y//7////+//z//f/9//3//f/8//v/9//1//j/+v/7
//r/+//6//v/+v/4//j/+P/4//j/+f/6//r/+P/4//b/9v/4//n/+f/5//n/+//7//v/
+//7//z//P/6//r/+//7//j/+P/4//f/9f/2//r/+//3//f/+v/6//z//P/6//n/+v/7
//r//f/7//v/+//8//3//P/6//n//P8AAAEAAQD///7//f/6//v/+v/5//r//P/8//r/
+P/7/////v/////////9////AwADAAYABwAFAAQABAAFAAMABQAFAAUACgAKAAkACQAL
AAsACwAMAAwADAAMAAkACwALAAsADAAOAA4ADwAPABEAEQAPAA8ADgANAAwACwAPAA0A
DAAMAAwACgAKAAoABgAFAAUABAADAAQABQAGAAIAAAAAAAIA/P/8//z//f/9//3/+v/2
//v//P/6//r/9//4//f/9f/4//z/+f/6//j/+P/5//n/+P/3//b/9P/3//n/+v/6//f/
9f/0//L/8//2//f/+P/1//X/9//3//n/+f/4//X/8//1//f/9//3//b/9v/2//j/+P/4
//j/+P/4//b/9v/2//j/+P/4//f/9//3//n/+f/z//f/9//4//j/+P/6//z//v8AAAAA
//////7/+//6//n/9//2//z//P/4//r/+//4//3/AgD+//z/+P/3//f/+P/5//n/+v/5
//j/+f/5//v/+f/3//j/+//+////+//5//j/+P/4//j/+v/6//v/+f/6//3/+v/3//j/
9//6//r/9v/7//z/+v/5//r/+v/6//n/+P/7//z//f/+//z/+v/6//T/9f/3//r/+//7
//n/9f/2//j/+v/8//7//f/7//n/+P/6//z//f////7//f/8//n/+//8//z//v/+/wAA
AQADAAMAAwADAAMAAgABAAIAAwAEAAQAAgADAAkACQAFAAMAAwADAAMAAQAAAP3/+v/5
//f/+P/6//v/+//6//r/+f/4//f/9v/1//f/9//0//T/9//3//X/9f/1//b/+P/4//b/
9f/z//L/8v/z//T/9f/1//b/9v/2//T/9P/0//T/9P/1//X/9P/6//b/8f/1//j/9v/8
//7/BwASABYAIgAyAD4ARwBPAFgAXQBXAE4ARAAyAB4AFAAKAAQA/v/z/+v/7f/z//b/
AAD9//L/9v/2//f/+P/5//f/9//0//P/9f/2//b/9P/0//T/9v/2//T/9P/0//T/9v/3
//j/+P/2//b/9P/0//b/9//3//f/9f/3//f/9//3//f/+P/4//f/9v/2//X/9v/4//r/
+//2//b/+f/5//j/+f/9//7/+//6//f/9f/z//P/8f/z//X/9f/1//b/+//8//z//f/5
//r/+P/1//f/+P/5//j/+P/4//j/+v/9//7//f/8//v//f/6//n/+//7//n/+///////
AgADAAEAAAAAAAEAAQADAAMAAwAIAAgABwAHAAgABwAGAAYACgAKAAoABwAGAAUABAAE
AAcACAAKAAsADQANAAsACwAJAAkACQAJAAsACQAIAAgABgAEAAQABAACAAEAAQAAAPz/
/P/8//z//P/6//r//P/6//r/+v/7//n/+f/2//L/9v/2//P/8v/y//T/9P/z//P/9v/y
//L/7v/u/+//7//v/+//7//u/+//8f/y//L/9P/z//P/8v/x//L/8f/w/+//7//x//H/
8f/x//D/7f/v//H/8//z//L/8P/v/+7/8P/w//D/8P/w//D/7v/u/+7/8P/w//D/8P/x
//L/9f/z/+3/8f/x//P/9P/1//j/9//2//X/8v/v/+//7v/r//D/8f/x//L/9v/2//L/
9P/y/+7/8v/2//X/9P/x//H/8f/y//P/8//0//P/8v/z//T/9f/y/+//7//x//P/8//z
//P/9P/2//T/8v/y//D/8v/v/+//8f/v/+3/7//v//D/8P/s//H/9P/y//H/8v/x//L/
8v/y//D/8P/w//D/8f/y//X/8v/x//H/8v/x/+3/7f/t/+3/7f/t/+3/9f/4//b/9P/y
//D/8f/x//H/8v/y//L/8f/x//T/9f/2//X/9P/0//P/9P/0//b/9//5//r/+//8//3/
/P/7//z//f////7/+//7/wEAAQD9//v/+f/5//n/9//1//P/8f/x/+7/7v/v/+//7//u
/+7/7f/v/+//7//v//H/8f/u/+7/7v/t/+r/6f/p/+r/7P/s/+3/7f/s/+z/6f/p/+n/
6f/s/+7/7//w/+//7v/t/+z/6//r/+r/6P/o/+r/8//3//D/7v/0//j///8OABYAFgAi
ADIAPwBHAEwATwBVAFAAPgAmABQACgAAAPr/9v/t/+P/4f/n/+z/8v/3//b/8P/t/+3/
7f/t/+3/7f/q/+n/6v/s/+3/7P/s/+z/7v/u/+z/7P/s/+z/6v/r/+z/7P/u/+7/7P/s
/+z/7f/t/+3/6//t/+3/7f/q/+n/6f/o/+r/7P/v//H/7v/u/+7/7f/o/+j/6//r/+z/
7f/x//L/8v/y//D/7//v/+//7f/v/+3/6//p/+j/7f/u/+7/7//u//D/7//t/+//8P/x
//D/8f/w/+//8P/0//T/8v/w//D/8//x//H/8//z//H/8//3//f/+v/7//r/+P/3//f/
9//5//n/+f/8//z/+//7//v/+//7//z/AAAAAAAA/f/9//3//f/+////AAACAAMAAwAD
AAEAAQADAAMAAwADAAMAAQAAAAAA/v/8//z//P/4//f/9//2//b/9v/2//b/9v/0//T/
9v/w//D/8P/x/+7/7f/p/+T/6v/s/+v/7P/p/+r/6f/n/+f/6v/m/+b/5v/m/+f/5//q
/+v/7P/s/+z/7f/t/+z/6v/p/+n/6P/n/+j/5//m/+P/4//l/+X/5//p/+r/6f/o/+n/
6v/p/+b/5P/j/+L/5P/m/+j/6v/o/+j/5v/m/+j/6v/q/+r/5//n/+f/6f/r/+X/6f/p
/+z/7P/s/+7/7f/s/+v/6P/o/+n/6f/n/+r/6//r/+z/7//u/+n/6v/o/+T/6P/s/+r/
6v/o/+n/7P/u//D/8f/t/+n/5f/j/+b/6f/o/+f/6f/r/+3/7f/o/+f/5//o/+j/6P/q
/+r/5//j/+L/4//l/+X/6f/r/+3/7P/n/+v/6//o/+b/5v/n/+j/6P/o/+j/6P/o/+j/
5v/m/+j/5P/m/+f/6f/p/+j/6f/q/+v/7P/r/+r/6f/n/+D/4P/h/+T/5v/n/+j/6f/m
/+b/5//s/+z/6//q/+n/6P/q/+r/6v/q/+3/8P/z//b/9P/y//D/7v/x//T/9//6//b/
9P/y//D/7v/u/+7/7v/r/+r/6f/o/+b/5P/i/+D/4v/i/+L/4v/i/+L/4v/i/+H/4P/f
/97/3//g/+H/4v/g/+D/4P/g/+D/4P/g/+D/3v/e/97/3v/g/+D/4P/g/97/3v/e/97/
4P/i/w==
         </WaveFormData>
      </LeadData>
      <LeadData>
         <LeadByteCountTotal>10000</LeadByteCountTotal>
         <LeadTimeOffset>0</LeadTimeOffset>
         <LeadSampleCountTotal>5000</LeadSampleCountTotal>
         <LeadAmplitudeUnitsPerBit>4.88</LeadAmplitudeUnitsPerBit>
         <LeadAmplitudeUnits>��V</LeadAmplitudeUnits>
         <LeadHighLimit>2147483647</LeadHighLimit>
         <LeadLowLimit>268435456</LeadLowLimit>
         <LeadID>II</LeadID>
         <LeadOffsetFirstSample>0</LeadOffsetFirstSample>
         <FirstSampleBaseline>0</FirstSampleBaseline>
         <LeadSampleSize>2</LeadSampleSize>
         <LeadOff>FALSE</LeadOff>
         <BaselineSway>FALSE</BaselineSway>
         <ExcessiveACNoise>FALSE</ExcessiveACNoise>
         <MuscleNoise>FALSE</MuscleNoise>
         <LeadDataCRC32>2001650375</LeadDataCRC32>
         <WaveFormData>
+v/6//r/+v/6//r/+v/6//j/+P/4//j/+v/6//r/+v/6//r/+v/6//r/+v/6//r//P/8
//z//P/6//r/+v/6//z//P/8//z/+f/4//f/9v/3//j/+f/6//v//P/9//7//f/8//v/
+v/6//r/+v/6//z//P/8//z//v/+//7//v/8//z//P/8//z//P/8//z//v/+//7//v/8
//z//P/8//z//P/8//z//P/8//z//P/9//7///8AAAAAAAAAAAAAAQACAAMABAAEAAQA
BAAEAAYABgAGAAYACAAIAAgACAAJAAoACwAMAAwADAAMAAwADgAQABIAFAARABAADwAO
ABAAEAAQABAAEwAUABUAFgAVABQAEwASABIAEgASABIAEgASABIAEgARABAADwAOAA0A
DAALAAoACAAIAAgACAAGAAYABgAGAAQAAgAAAP7//P/8//z//P/+//7//v/+//v/+v/5
//j/+P/4//j/+P/6//r/+v/6//n/+P/3//b/9v/2//b/9v/4//j/+P/4//X/9P/z//L/
9P/0//T/9P/1//b/9//4//b/9v/2//b/9//4//n/+v/5//j/9//2//j/+P/4//j/+P/4
//j/+P/2//b/9v/2//f/+P/5//r/+//8//3//v/7//r/+f/4//j/+P/4//j/+f/6//v/
/P/+//7//v/+//v/+v/5//j/+f/6//v//P/8//z//P/8//z//P/8//z/+v/6//r/+v/6
//r/+v/6//z//P/8//z//P/8//z//P/7//r/+f/4//r/+v/6//r/+f/4//f/9v/3//j/
+f/6//r/+v/6//r/+P/4//j/+P/4//j/+P/4//r/+v/6//r/9//2//X/9P/3//j/+f/6
//j/+P/4//j/+P/4//j/+P/4//j/+P/4//j/+P/4//j/+v/6//v//f/7//v//P/9//7/
AwADAAQABAAFAAUAAwAEAAIABAAIAAkACAAHAAkACgAJAAoACwANAA0ACwAIAAcABQAD
AAAAAAAAAAAA/v/9//r/+f/4//r/+v/8//7/+//4//X/8//1//X/9f/2//f/9//1//X/
9//3//f/9//1//T/9P/0//b/+P/4//b/9v/2//b/9v/2//b/9v/3//f/9f/1//b/9v/3
//f/9f/x//T/9//2//j/AgAEAAMABQAPABQAGAAkADcARwBPAFUAXABmAF8AQgAcAP//
8P/e/8//yf/R/93/6P/u//n//f/7//j/+P/z//X/+P/4//j/+f/5//n/+P/4//j/+P/4
//j/+P/6//z/9//2//T/8//1//b/9//5//r/+v/3//f//P/8//7/+//4//f/+P/3//n/
+f/5//j/9//4//f/9f/2//j/+f/5//r/+//+/////P/5//f/+f/6//n/+v/8//r/+f/5
//n/+f/5//j/+P/6//v/+//7//r/+v/9//r/+v/6//r/+P/8//3//f/9/wIAAgABAP3/
/f////3//f////////8CAAAAAAACAAMAAwADAAMAAwAFAAcACAAJAAoACgAKAAsADAAM
AA0ADgAOAA4ADgAOABAAEAAPAA8ADgANAAsACgANAA4ADwARABAADgANAAwADQANAA0A
DQAPAA4ADAAJAA4ADgAMAAsACAAHAAYABAADAAMAAwABAP7//f/8//z//P/7//v/+P/6
//r/+v/4//b/9v/2//b/+P/3//b/9P/x//H/8P/v//H/8//1//f/9v/0//P/8v/y//L/
8v/x/+7/8P/0//L/8//z//T/9f/1//T/9P/0//T/9P/1//X/9f/1//L/9f/2//b/9f/1
//b/9P/z//P/9f/2//b/+f/7//v//P/8//r/+f/2//f/+f/4//j/+P/2//j/+P/3//n/
+v/7//3/+//4//b/+P/6//3//P/7//r/+f/6//n/+//5//f/+f/7//v/+//7//z/+//7
//n/+//9//v/+v/5//n/+f/4//n/+v/9//7/+//5//j/9//3//f/+P/4//r/+//8//z/
/v/9//3////8//j/9//2//n/+f/5//f/+//7//v//P/6//n/+f/5//b/+P/4//n/+f/5
//n/+f/3//n/+f/5//v/+v/6//z//v/9//v/+v/6//b/9//4//n/+v/4//n/+//7//3/
/v///wAABQAFAAYABgAJAAkABwAGAAMABAAHAAgACQAKAA4ADwAPAA8ADwARABAADQAJ
AAgACQAIAAYABAACAAIAAAAAAP//AAABAAIAAAAAAAAA///8//v/+//6//r/+v/7////
/f/7//v/+//5//n/+f/5//n/+v/7//z//v/+//z//P/6//r/+v/6//z//P/9//3/+f/5
//r/+v/8//3//P/9//z////+//7/AgAIAAsADwARABIAGAAgADMARwBPAE8AVABiAGsA
WAAwAA8A+v/m/9n/1f/Z/+P/7v/2//v/AQADAP7/+v/5//v//v/+//7/AAABAAIAAgD/
//7//f/8//7/AAAEAAgAAwACAAAA//8AAAAAAAABAAAAAAD9//3/AAAAAAIA////////
AQABAAEAAQABAAAA/v8AAAAA//8CAAQABQAFAAIAAQACAAEAAgABAAEABQADAAEAAQAC
AAQAAwADAAMABwAHAAYABgAEAAUABQAFAAYABgAJAAYABAAEAAQAAgAGAAcABwAHAAwA
DAALAAcABwAJAAcABwAJAAkACQAMAAwADAAOAA8ADwAPAA8ADwAPABEAEgATABYAFgAW
ABcAFgAWABcAGAAaABoAGgAaABwAHAAbABsAHAAbABkAGAAZABoAGwAdABsAGgAaABoA
GwAbABsAGwAZABgAFgATABYAFgAUABMAEgARABAADgAOAA8AEAAPAA0ACwAJAAgACgAJ
AAkABgAGAAYABgAEAAQABAAEAAQAAwABAP///P/9////AAABAAAA///+//3//f/8//z/
/P/+//7//v/9//r//P8AAP7//f/9//7////9//z//P/8//7//v////////////z////+
//7//f/9/wEAAAAAAAEAAAAAAP//AQADAAMABAAEAAMAAwABAAMAAQAAAAAAAAAAAAIA
AgABAAEAAgADAAUABwAEAAIABAAEAAUAAgD///////8BAAEAAwABAP//AQABAAEAAQAB
AAAA//////3/AQADAAEAAAAAAAEAAgACAP7//v8AAAAA/v/9//3//f/9//3//v/+//7/
//8AAAAAAAD/////AQABAP7//v/+//////////3/////////AAACAAEAAQABAPr//P/8
//3/+//7//v/+//7//3//f/9//v/+v/8//3//v///wAA/f/9//7//f///wIABQAIAAwA
CwALAAoACAAHAAQAAgACAAYADAAQAA8ADgAQAA8ADwAPAA8AEQARAA8ADAAMAAsACgAI
AAYABgAGAAQABAAAAAAAAAAAAAAAAAAAAP///P/7//v/+v/5//j/+P/7//3/+//7//v/
+//7//v/+//8//z//P/8//3//P/5//j/+v/6//r/+v/4//j/+f/5//n/+f/6//r/+f/5
//f/9//6//v/+P/8/wYABgADAAkAEwAaAB4AKAA1AEEATQBZAGAAaABlAEwAKgAJAPD/
4v/b/9P/1f/h/+z/8v/5//3///8AAPz/+//7//7//v/+//////////7//P/8//z//P/8
//z//v8AAPz//P/7//v//f/+////AQAAAAAA/f/9/wAAAAACAP///f/9//////8BAAEA
AQAAAP7/AAAAAP//AAACAAMAAwAAAP//AAD//wEAAQACAAcABQADAAMABAAEAAMAAwAD
AAUABQAEAAQAAgADAAMAAwAEAAQABwAEAAcACAAJAAgACQAJAAgABwAMAAwACwAHAAkA
CwAJAAkACQAJAAkADAAOAA4AEAARAA8ADwAPAA8ADwARABIAEwAWABYAFgAXABgAGAAZ
ABoAGgAaABoAGgAcABwAGwAbAB8AHwAeAB4AHAAcABwAHQAfAB4AHgAeABwAGwAaABkA
GwAaABgAFQAaABoAGAAXABYAFQAUABIADwAPAA8ADQAOAA0ADAAMAAoACQAJAAYACAAI
AAgABgAEAAQABAAEAAQAAwACAAAAAQADAAQABQAEAAMAAgABAP///v/+//7/AQACAAMA
AwD+/wAABAACAAAA////////AAAAAAEAAgABAAAAAAD//wEAAQD+/wEAAgACAAEAAQAG
AAQAAwADAAUABgAGAAkACAAHAAcABgAFAAUAAwAFAAcABgAGAAYABgAIAAgABwAFAAYA
BwAJAAkABgAEAAYABwAJAAcABQAFAAUABwAHAAkABwAFAAcACQAJAAkACQAGAAUABQAD
AAUABwAFAAQABgAHAAgACAAEAAQABgAGAAYABQAFAAUABQAFAAYABgAFAAUABQAEAAQA
AwADAAUABgAEAAUABgAFAAUABQADAAQAAwACAAIAAwADAAQABQACAAQABAAFAAQAAwAC
AAEAAQADAAMAAwADAAIAAgAEAAUABQAKAAoABgAEAAIAAAAAAAEAAwADAAUABgAHAAgA
CwALAAwADAANAA0ACwAKAAoADAAQABIAEAAQABMAEwARABEAEQATABQAEwARABIAEAAO
AAsACAAKAAoACAAIAAQABAAEAAQAAgACAAIAAQACAAEAAQAAAP3//P/8////AAD//wAA
AQAAAP///v/9//z//P/8//z/AAAAAP7//v/9//z/+//6//z//P/9//3/+f/5//r/+v/9
//3/+//7//j/+f8AAAQAAgAEAAsADwAVAB4AJAAqADUARQBRAFsAYABoAGUAUAAuAA0A
8v/g/9f/0//T/9//8P/6//3//f///wAA/P/7//n//P/8//z//////////v8AAAAAAAAA
AP///v///wAA/v/+//3//f/8//z//P/9/wAAAAD9//3////+////+//7//3/AQADAAEA
///9//r/+//+///////9//7//v/9//3//f///////P/7//v///8AAP//AAACAP///f/8
//v///////7//v8AAAEAAQABAAAAAAADAAAAAAAAAAAA/v8AAAEAAQABAAQABAADAP//
AgAFAAQABQAFAAUABQAIAAcABgAHAAcACQAJAAkACQAJAAsADAANAAwADAAMAA0ADgAO
AA8AEAASABIAEgASABQAFAATABMAEwATABIAEgAUABQAFAAVABMAEgASABIAEwATABMA
EwATABIAEAANAA4ADgAMAAsACgAJAAgABgAHAAcABwAFAAYABQAEAAQAAwABAAAA/P/8
//z//P/6//z//P/8//z//P/7//r/+P/2//f/9//3//f/9//3//f/+f/4//j/+P/3//b/
9f/z//L/9P/4//b/8//z//T/9f/1//T/9P/0//T/9P/1//X/9v/3//X/+f/5//j/9v/1
//j/9v/1//X/9f/2//b/+f/3//f/+P/4//j/+f/4//v/+v/4//f/9v/4//r/+v/5//f/
+P/5//v//f/6//j/+v/5//v/+f/3//n/+f/7//v/+f/3//X/9//5//n/+f/5//r/+f/5
//f/+P/5//b/9P/0//X/9v/2//T/9P/2//b/+P/3//f/9//z//P/9P/0//L/8//0//T/
9//3//j/+//5//T/8v/w//P/8//z//H/8//z//P/9P/0//P/8//z//D/8v/y//P/8//z
//P/8//z//X/9f/1//P/8v/y//T/9//3//b/9v/1//P/8v/y/+3/7v/v//D/8f/y//P/
9P/2//n/9//3//j/+f/4//3//f/+//z//f/9//v/+//6//3/AgADAAIAAQADAAYABQAG
AAcABwAFAAEA/P/+//3//P/6//j/+P/4//b/+P/2//b/9v/1//L/8f/w//H/8P/v/+//
7v/t/+z/7P/v/+//7f/t/+//7//v/+//7v/s/+v/6v/s/+7/7v/s/+v/6v/p/+j/6P/o
/+j/6f/r/+n/6f/q/+v/7f/u/+3/6//q/+3/9P/0//T/+P////3///8KABYAIAAvAD8A
SQBPAFoAYgBPAC4AEADv/9j/0P/H/8P/yf/T/+D/7v/z/+//6f/q/+z/7f/s/+7/7f/s
/+7/7//w//D/7v/u/+7/7v/s/+z/7v/w/+7/7v/t/+3/8P/w//D/8f/w//D/7f/t/+7/
7v/w/+3/7f/t/+//7//v/+//7//u//D/8v/y//H/8//0//T/8//v/+3/7f/r/+v/6//s
//H/8f/v/+//8P/w/+//7//v//P/8//y//L/8f/x//D/7//y//L/9f/y//L/8v/y//D/
8v/z//P/8//3//b/9P/v//T/9//2//f/9//3//f/+v/4//j/+v/7//v/+//7//v/+//9
//7///8AAAAAAAABAAAAAAABAAIABAAEAAQABAAGAAYABQAFAAcABwAGAAYACAAIAAgA
CQAIAAYABQAEAAUABQAFAAUABQAEAAIA//8AAAAA/v/9//3//f/9//z/+f/5//n/9//4
//f/9v/2//T/8//z//D/8v/y//L/8P/w//D/8P/w//D/7//u/+z/7P/t/+3/7f/v/+//
7//v/+//7v/u/+7/7P/s/+z/6//o/+r/7v/s/+3/7f/u/+//7//u/+7/7v/s/+z/7f/t
/+3/7f/q/+3/7//w//D/8f/0//L/8f/x//D/8P/v//H/8//z//T/9P/x//H/7//x//L/
8v/z//T/8v/0//T/8//z//T/9f/3//n/9v/0//b/+f/7//n/9//1//X/9//3//X/8//x
//P/9v/3//j/+f/3//X/9P/x//P/9f/z//L/9P/1//b/9v/y//L/9P/0//T/8//z//P/
8//z//T/9P/y//P/9P/0//T/8//z//X/9//0//T/9P/0//P/8v/v//L/8//0//b/9P/z
//P/8//w//L/8v/z//X/9f/1//X/8f/z//P/8//x//D/8P/y//P/8//y//L/8v/x//D/
8v/y//L/8v/z//X/+P/5//j/+P/4//j//f/9//7//v///////f/8//z//v8CAAQAAwAC
AAQAAwABAAEAAQADAAUAAwAAAAAA///+//z/+v/4//j/9v/2//X/9v/3//j/9f/0//P/
8f/w/+//7//u/+//7v/u//H/7//t/+3/7f/t/+3/7f/t/+z/7P/s/+z/8P/w/+7/7v/s
/+z/7P/s/+r/6v/r/+v/7P/t/+//8P/w/+//7P/r/+r/6//y//T/8v/0//3/AwAFAAYA
DgAcACcANwBFAEsAVABeAFkAQgAkAAEA4v/U/83/xf/J/9f/4v/o/+n/7f/t/+7/8P/v
/+3/8P/w//D/8f/x//H/8P/w//D/8P/w//D/8P/y//T/8v/y//H/8f/v/+7/7f/t//D/
8v/x//P/9P/0//b/8//v/+//8f/x//P/8//z//L/8f/y//H/7//x//L/8v/x//H/8f/z
//P/9P/z//P/9//z//H/8f/y//T/8//z//P/9//3//b/9v/0//X/9f/1//b/9v/5//b/
9P/0//T/8v/2//f/9//3//r/+v/5//X/+f/7//n/+f/5//n/+f/8//z//P/+////AQAB
AAEAAQD//wEAAgADAAIAAgACAAMABgAGAAcACAAGAAYABgAGAAoACgAJAAkACQAJAAgA
CAAIAAgACAAJAAsADAAOABAADAALAAoACQAKAAoACQAHAAcABgADAAEAAQABAAEAAAD9
//3//f/7//z/+//6//r/+v/5//n/9v/0//T/9P/y//T/9P/0//T/8v/x//D/7v/w//H/
8f/x/+//7//v/+//8f/w//D/8P/w//D/8P/v/+r/7P/w/+7/7f/t/+7/7//v/+7/7v/u
/+z/7P/t/+3/7//v/+z/7//w//D/7//v//L/8P/v/+//8P/y//P/9//0//P/8//y//H/
8f/v//H/8v/y//P/9P/y//T/9P/z//P/9P/1//f/9//0//L/9P/3//n/9//1//P/8//1
//X/9f/z//H/8//3//f/9//3//b/9f/1//P/9f/3//X/9P/2//f/+P/4//T/9P/2//b/
9v/1//X/9f/0//X/9//4//f/9//3//b/9P/z//P/9f/3//T/9P/0//f/9//3//X/9f/1
//X/9v/2//X/9f/1//H/9P/1//f/+f/5//n/+f/2//f/9v/1//j/+P/5//z/+//v/+z/
8P/y//T/9v/4//n/+//7//v//P/9//7/AAD//////v8CAAMAAgACAP//AAADAAQABQAG
AAoACwAHAAcABwAJAAsACQAGAAYAAwACAAAA/v/+//7//P/8//r/+v/6//r/+v/6//r/
+f/4//f/9//2//P/8v/y//X/9//1//X/9f/z//P/8//z//L/8v/y//L/8v/y//D/8P/x
//L/8//0//L/8v/z//P/8//z//T/9P/z//P/8f/x//b/8f/w//b//P8CAAUABQAJABIA
GAAeACkAOQBDAE0AVABeAF8ASgAsAA0A8P/Y/83/yf/J/9P/4v/s//X/+f/3//L/8v/5
//j/+v/5//j/+P/3//b/9P/1//b/9//4//j/+P/6//z/9//2//T/8//0//T/9P/1//j/
+P/1//X/9v/2//j/9f/z//P/9f/1//f/9//3//b/+P/6//r/+f/3//j/+P/3//n/+f/7
//v/+P/3//f/+//3//X/9f/2//j/9//3//f/9//3//b/9v/4//n/+f/5//z//P////z/
/P/8//z/+v/6//v/+//7/wAAAAD///v//f////3//f/7//v/+//+//7//v8AAAEAAwAD
AAMAAwADAAUABgAHAAYABgAGAAcACAAIAAkACgAKAAoACgAKAA4ADgANAA0ADwAPAA4A
DgAOAA4ADgAPAA4ADAALAAoACgALAAwADQANAAwACgAHAAgACAAGAAUABAADAAIAAAAA
AAEAAgABAP///f/7//r/+//7//z/+v/5//j/9//0//b/9v/2//b/9P/z//L/8P/w//H/
8f/x//H/8f/x//H/7//u/+7/7v/w//D/8P/v/+z/7v/y//D/7f/t/+7/7//v/+7/7v/u
/+7/7v/v/+//7//v/+z/7//w//D/7//v//L/8P/v/+//8P/y//P/9//z//H/8P/u/+//
8f/x//X/8//y//L/8v/w//L/8v/x//H/8v/z//X/9//0//L/9P/3//n/9//1//P/8//1
//X/9//1//P/9f/2//X/9P/z//P/8//0//P/9P/1//L/8P/y//P/9P/0//L/8v/0//T/
8v/x//H/8f/x//H/8v/y//H/8f/x//D/8f/x//L/9f/z//D/8P/w//P/8//z//H/8v/x
//D/8P/w/+//7//v/+v/7v/v//H/8//x/+//8v/x//D/7//u/+z/7f/v/+//8v/0//b/
+P/9//3//v/+///////9//z/+P/6//7/AAAAAAAAAwADAP///////wEAAQD///z//P/9
//z/+v/4//r/+v/4//j/9v/2//b/9v/z//L/8f/v/+//7//w//D/7f/s/+z/7//v/+3/
7f/t/+//7//v/+//7f/s/+v/6v/s/+z/6v/q/+v/7P/t/+7/7P/s/+3/7f/t/+3/7v/u
/+3/7f/r/+v/6v/t//D/9P/2//j//f8DAAUACgAQABoAKwA7AEUATQBWAFwAVQA8ABoA
+f/e/9D/zf/L/8v/1//q//T/7//p/+v/7v/y/+//8f/0//T/9P/0//P/8v/w//H/8v/z
//T/8//y//P/9P/x//L/8v/z//L/8v/y//P/9P/0//H/8f/2//b/+P/1//P/8//1//X/
9f/1//X/9P/0//b/9v/1//T/9P/z//H/8f/x//P/8//y//H/8f/1//T/8//0//b/+P/3
//f/9//3//f/9v/2//b/9//3//f/+v/6//3/+v/6//r/+v/4//n/+f/4//f/+//6//j/
8//2//n/+P/5//v/+//7//7/AAAAAAIAAwADAAMAAwADAAIAAwADAAMABQAGAAcACQAM
AAwADQAOAAwADAAMAAwADgAOAA0ADQAPAA8ADgAOABAAEAAQABEAEAAOAA0ADAAMAA0A
DgAPAA0ADAAKAAcACAAIAAYABQAGAAUABAACAAMAAwADAAEA/v/9//z//P/8//v/+//4
//n/+v/7//r/+f/4//f/9v/4//f/9v/0//L/8//z//P/8//z//P/8//1//T/9P/0//L/
8v/y//H/8P/y//b/9P/z//P/9P/1//X/9P/0//T/9P/0//X/9f/1//X/8v/1//T/9P/z
//P/+P/2//X/9f/1//b/9v/5//j/9//3//b/9f/1//P/9f/2//b/9//4//n//P/9//3/
/P/8//z//f/6//b/8//0//b/+f/4//f/+v/7//7////9//v/+f/7//z/+//6//n/+v/5
//n/9//5//v/+f/4//n/+//9//7/+f/4//n/+P/5//n/+v/7//r/+//9//7//P/7//r/
+P/6//n/+f/7//3/+v/6//r/+v/5//j/9f/4//n/+v/8//v/+f/4//f/9f/4//n/+//9
//3/9//0//j/+v/8//7//P/9///////9//7///8AAAMAAwAEAAQABwAHAAUABAACAAQA
CAAKAAwADAAPAA8ACgAJAAgACQALAAkABgAGAAcABgAEAAIAAgACAAAAAAD+//7//v/+
//7//v/+//3//P/7//v/+v/3//b/9v/5//f/9f/1//X/9f/1//X/9f/2//b/9v/2//j/
+P/2//b/9v/2//b/9v/4//j/+f/5//T/8//z//L/9P/1//T/9f/6//n/+P/+/wQABAAH
AAsAEwAWABgAJgA7AEsAUwBXAF4AZABXADoAGgD7/+b/2v/R/8//2//l/+j/9v8BAAEA
AQD4/+7/9//4//z//f/+//7//f/8//r//P/8//z//P/7//r/+//8//n/+v/6//v/+v/6
//r/+//8//z/+f/5//z//P/+//v/+//7//3//f/7//v/+//6//r//P/8//v//f/+//7/
/f/9//3//////wAA/////wMA///9//3//v/7//n/+P/3//v/+//6//r/+//9//7/////
//7/AAD8//z//P/8//r//f///wAAAQAEAAQAAwD//wEAAwABAAEAAQABAAEABAAGAAYA
CAAJAAcABwAHAAcABwAJAAoACwAMAAwADAANAA4ADgAPABAAEgASABIAEgARABAADgAN
ABAAEQARABIAFAAUABQAFQATABIAEgASABMAEwATABMAEgAQAA0ACQAOAA4ADAALAAkA
BwAFAAIAAwADAAMAAQAAAP///v/+/wAA//////z/+v/6//r/+P/2//b/9v/2//j/9//2
//T/9P/1//X/9f/z//P/8//z//P/8v/y//L/8//0//X/9f/v//D/8//w/+//7//w//H/
8//y//L/8v/y//L/8//z//X/9f/y//X/9v/2//X/9f/4//b/9f/1//X/9v/2//n/+P/3
//f/9v/3//f/9f/3//j/+P/5//r/+f/6//n/9//2//b/9v/3//j/9v/1//j/+f/7//n/
9//3//f/+f/5//n/9//1//f/9//3//f/9//5//n/+v/5//n/+//5//j/9v/3//j/+P/3
//j/+//8//r/9//1//P/9P/1//f/+P/3//f/9//2//b/9f/1//f/+v/4//n/+v/6//n/
+P/1//X/9f/1//b/+P/3//f/9//0//b/9v/3//X/9f/1//X/9//z//H/+f/8//n/+P/3
//b/9v/3//n/+f/3//j/+f/6/wIAAwAFAAYABgAFAAIAAAD+/wAABAAGAAgACAALAAsA
CQAJAAkACwALAAkABgAGAAUABAACAAAA///+//v/+v/7//z//f/+//v/+v/5//f/+P/3
//f/9v/3//b/9v/5//n/9//3//f/9P/z//L/8f/y//L/8v/y//T/9P/y//L/8v/y//L/
8v/0//b/+f/7//b/9f/1//T/8//z//H/8f/y//P/+v8AAPz//v8JAA0ADQAYAB4AIgAx
AEUAUwBXAFgAXABZAEAAHAD9/+j/3P/P/8v/1//j/+b/7v/z//P/9//8//z/9//0//b/
9f/0//X/9f/1//T/9f/2//f/+P/3//b/9//4//X/9v/2//f/+P/4//j/+f/6//r/9//3
//n/+P/5//X/9P/1//j/+f/4//f/9v/0//b/+v/8//3//P/8//v/+f/3//X/9f/z//P/
8//0//n/+P/3//j/+v/6//n/+f/5//n/9//0//L/9f/3//j/+f/4//j/+//4//r/+v/6
//j/+P/5//n/+f/+//7//f/5//v//f/7//v/+//7//v//v///wAAAwAFAAMAAwADAAMA
AwAFAAYABwAIAAgACAAJAAoACgALAAwACgAKAAoACgAKAAoACQAJAAwADQANAA4ADAAM
AAwADQAQABAAEQASABAADwAOAA0ADwAOAAwACQAKAAgABAABAAEAAQABAAAA////////
/f/+//3//P/8//n/9//2//L/9P/0//T/8v/w//D/8P/w//L/8f/w/+7/7P/t/+3/7f/u
/+//8P/x/+//7v/u/+7/7P/s/+z/6//q/+z/8P/u/+3/7f/u/+//7f/s/+z/7P/q/+r/
6//r/+v/6//o/+v/7f/u/+7/7//x/+7/7P/r/+z/7v/v//P/8v/x//H/8P/v/+//7f/v
//D/8P/x//L/8v/0//T/8//w//D/8P/x//P/8P/u//D/8f/z//H/7//x//H/8//z//X/
8//x//P/9v/3//j/+f/1//H/7v/p/+7/8f/w//D/8v/z//T/9P/x//D/8f/w//D/7//v
/+//7f/t/+7/7v/u/+//8P/w//D/7//v//H/8f/u/+7/7v/v/+//7//t/+3/7f/t/+7/
7v/t/+3/7f/p/+z/7f/v//H/8f/x//H/7//x//H/8f/v/+z/6v/q//D/8f/x//L/9f/1
//b/+P////z/+//6//n/+P/2//b/9v/2//v//v8BAAQAAgAAAP7//P/9//7///8AAP7/
/P/6//j/9//2//X/9P/z//L/8f/w/+//7v/t/+z/6//q/+n/6P/p/+r/6//s/+v/6v/p
/+j/6v/q/+r/6v/o/+j/6P/o/+j/6P/o/+j/6P/o/+j/6P/q/+r/6v/q/+n/6P/n/+b/
6v/s/w==
         </WaveFormData>
      </LeadData>
      <LeadData>
         <LeadByteCountTotal>10000</LeadByteCountTotal>
         <LeadTimeOffset>0</LeadTimeOffset>
         <LeadSampleCountTotal>5000</LeadSampleCountTotal>
         <LeadAmplitudeUnitsPerBit>4.88</LeadAmplitudeUnitsPerBit>
         <LeadAmplitudeUnits>��V</LeadAmplitudeUnits>
         <LeadHighLimit>2147483647</LeadHighLimit>
         <LeadLowLimit>268435456</LeadLowLimit>
         <LeadID>V1</LeadID>
         <LeadOffsetFirstSample>0</LeadOffsetFirstSample>
         <FirstSampleBaseline>0</FirstSampleBaseline>
         <LeadSampleSize>2</LeadSampleSize>
         <LeadOff>FALSE</LeadOff>
         <BaselineSway>FALSE</BaselineSway>
         <ExcessiveACNoise>FALSE</ExcessiveACNoise>
         <MuscleNoise>FALSE</MuscleNoise>
         <LeadDataCRC32>2089028587</LeadDataCRC32>
         <WaveFormData>
5P/k/+T/5P/s//L/+P/+/wAAAgAEAAYACAAIAAgACAAJAAoACwAMAAoACgAKAAoADAAM
AAwADAAOAA4ADgAOAA4ADgAOAA4ADAAMAAwADAAMAAwADAAMAAwADAAMAAwADAAMAAwA
DAAOAA4ADgAOAAwADAAMAAwADgAOAA4ADgAOAA4ADgAOAA4ADgAOAA4ADgAOAA4ADgAO
AA4ADgAOAA4ADgAOAA4ADgAOAA4ADgAQABAAEAAQAA8ADgANAAwADgAOAA4ADgAMAAwA
DAAMAAoACgAKAAoACgAKAAoACgAIAAgACAAIAAYABgAGAAYABgAGAAYABgAEAAQABAAE
AAIAAgACAAIABAAEAAQABAAEAAQABAAEAAQABAAEAAQABgAGAAYABgAGAAYABgAGAAgA
CAAIAAgACAAIAAgACAAGAAYABgAGAAgACAAIAAgACAAIAAgACAAGAAYABgAGAAYABgAG
AAYACAAIAAgACAAIAAgACAAIAAYABgAGAAYABgAGAAYABgAIAAgACAAIAAcABgAFAAQA
BQAGAAcACAAIAAgACAAIAAYABgAGAAYACAAIAAgACAAGAAYABgAGAAgACAAIAAgACAAI
AAgACAAIAAgACAAIAAgACAAIAAgACgAKAAoACgAIAAgACAAIAAgACAAIAAgABgAGAAYA
BgAIAAgACAAIAAYABgAGAAYABgAGAAYABgAEAAQABAAEAAYABgAGAAYABgAGAAYABgAE
AAQABAAEAAYABgAGAAYABAAEAAQABAAGAAYABgAGAAYABgAGAAYABAAEAAQABAAGAAYA
BgAGAAYABgAGAAYABAAEAAQABAAGAAYABgAGAAYABgAGAAYABgAGAAYABgAEAAQABAAE
AAQABAAEAAQABAAEAAQABAAEAAQABAAEAAQABAAEAAQABAAEAAQABAAFAAYABwAJAAgA
CgALAAwADQANAAwACwAMAAwADAANAAsACwALAAsACwAIAAcAAwAAAP///f/9//3//f/9
//3/AQABAAEAAQABAAIAAgABAAQABQAFAAUABAADAAMAAwADAAMABAAEAAIAAgACAAIA
AgACAAIAAgAEAAUABQAFAAQABAAFAAUABQAFAAUABQAFAAUABgAGAAUABQAFAAUABQAF
AAUABQADAAQABgAKAAsACwALAAcABAAFAAcABQAEAP3/7f/a/8H/ov+O/4b/fv93/37/
iP+Q/5v/p/+0/8z/3//k/+X/6v/u//f//v8AAAQACAAJAAkACwALAAsACwAMAAwADAAM
AA4ADgAQABAADwAOAA0ADAAOAA4ADgAOAA8ADwAOAA4ADgAOABAADgALAAsADAAMAA4A
DgAOAA4ADAAMAAwADAAMAAwADAAMAA4ADgAOAA4ADgAOAA4ADgAPAA8ADwAOAA4ADgAO
AA0ACwAMAAwADAAOAA4ADQANABAAEAAPAA8ADQANAA0ADQANAA0ADQANAA0ADQAMAAwA
DAAMAAsACwALAAoACgAKAAoACAAIAAgACAAGAAYABgAGAAYABgAGAAYABQAFAAUABAAD
AAMABAAEAAMAAgACAAEAAQAAAAAAAAAAAAAA////////AAAAAAIAAgABAAEAAAAAAAAA
AAAAAAEAAQACAAQABAAEAAUABQAFAAUABQAFAAUABQAFAAMABAAEAAQABAAEAAQABAAG
AAYABgAGAAQABAAEAAQABgAGAAYABgAEAAQABAAEAAcABwAHAAYABgAGAAYABgAGAAcA
BwAGAAYABgAGAAYABAAEAAMAAwAGAAYABgAGAAYABgAHAAcABQAFAAUABQAHAAcABwAH
AAkACQAJAAkABwAHAAcABwAHAAcABwAHAAcACAAIAAgABwAHAAgACAAHAAcABwAHAAcA
BwAGAAYABAADAAIAAgAFAAUABQAFAAYABgAGAAYABgAFAAUABQAFAAUABQAFAAUABQAF
AAUAAwADAAMAAwAEAAQABAAEAAQAAwADAAQABAAEAAQABAAEAAQABAAEAAQABAAEAAUA
BQAFAAUABQAEAAQABAAFAAUABQAEAAQAAgACAAMAAwAFAAUABQAFAAUABQAFAAUAAwAD
AAMAAwADAAMAAwADAAMAAwADAAMABQAFAAUABgAEAAIABAAEAAQABAAEAAQABAAEAAYA
BgAHAAgACgALAAwADQANAAwACwAKAAoACgALAAsACwALAAsACwAIAAcAAwAAAP///f/9
//3/+//7//v//f/7//v/+//8////AQACAAQABwAHAAcABgADAAMAAwADAAMABAAEAAQA
BAAEAAQABAACAAIAAgACAAUABQAFAAQABAAFAAUABQAFAAUABQAFAAcACAAIAAcABwAH
AAcABwAHAAcABwAHAAgACAAKAAsADQALAAkABgAHAAcAAwACAP//9f/o/9H/sv+Y/5D/
kP+J/4b/jv+U/5//rf+2/8r/4f/q/+f/6P/s//P//P8CAAYACgALAAsADQANAA0ADQAO
AA4ADgAOAA4ADgAQABAAEgASABIAEgASABIAEgASABEAEQAQABAAEAAQABIAEAAPAA8A
EAAQABAAEAAQABAAEAAQABAAEAASABIAEgASABAAEAAQABAAEAAQABAAEAARABEAEQAQ
ABAAEAAQAA8AEQASABIAEgAQABAADwAPABIAEgARABEADwAPAA8ADwARABEAEQARAA8A
DwAOAA4ADgAOAA0ADQANAAwADAAMAA4ADAAMAAwACgAIAAgACAAIAAgACAAIAAgABwAH
AAcACAAHAAcACAAIAAcABgAGAAUABQAEAAQABAAEAAQAAwADAAMABAAEAAQABAADAAMA
BAAEAAQABAAGAAcABwAIAAYABgAGAAcABwAHAAcABwAHAAcABwAHAAcACAAIAAgACAAI
AAgACAAKAAoACgAKAAgACAAIAAgACAAIAAgACAAIAAgACAAIAAsACwALAAoACgAKAAoA
CgAIAAkACQAIAAoACgAKAAoACgAKAAkACQAMAAwADAAMAAoACgALAAsACQAJAAkACQAJ
AAkACQAJAAkACQAJAAkACQAJAAkACQAHAAcABwAHAAcACAAIAAgACQAJAAoACgAJAAkA
CQAJAAkACQAIAAgACgAJAAgACAAHAAcABwAHAAgACAAIAAgABgAFAAUABQAHAAcABwAH
AAcABwAHAAcABwAHAAcABwAGAAYABgAGAAYABQAFAAYABgAGAAYABgAEAAQABAAEAAYA
BgAGAAcABwAHAAcABwAGAAYABgAHAAcABwAGAAYABgAGAAcABwAHAAcABwAHAAUABQAF
AAUABQAFAAUABQAHAAcABwAHAAcABwAEAAUABgAHAAgABgAGAAYABgAIAAgACQAKAAwA
DQAOAA8ADQAMAAsACgAKAAoACwALAA0ADQANAA0ACgAJAAUAAgD///3//f/9////////
/wEAAQABAAEAAgADAAMAAgACAAQABQAGAAYABQAFAAUABQADAAQABAAEAAYABgAGAAYA
BgAGAAYABgAFAAUABQAEAAYABwAHAAcABwAHAAcABwAFAAYABgAFAAcABwAHAAcABQAF
AAUABQAIAAgACAALAA8ADwAJAAQABQAHAAcAAgD7/+//4P/L/67/kv+G/4T/f/9+/4b/
kP+b/6f/tP/K/9v/4v/j/+j/7P/z//z/BAAEAAgACQAJAAsACwALAAsADAAMAAwADAAM
AAwADgAOAA4ADgAOAA4AEAAQABAAEAAPAA8ADgAOAA4ADgAQAA4ADQANAA4ADgAOAA4A
DgAOAAwADAAMAAwADgAOAA4ADgAOAA4ADgAOAA4ADgAOAA4ADwAPAA8ADgAMAAwADAAL
AA0ADgAOAA4ADgAOAA0ADQAMAAwACwALAA0ADQANAA0ADQANAA0ADQANAA0ADAAMAAwA
DAALAAsACQAIAAgACAAKAAgACAAIAAgABgAGAAYABgAGAAYABgAGAAUABQAFAAIAAQAB
AAIABAADAAIAAgADAAMAAgACAAIAAgACAAEA/////wAAAAACAAIAAQABAAAAAAAAAAAA
AgADAAMABAAEAAQABAAFAAUABQAFAAUAAwADAAMAAwAFAAYABgAGAAQABAAEAAQABgAG
AAYABgAGAAYABgAGAAQABAAEAAQABgAGAAYABgAGAAUABAACAAQABAAEAAQABAAFAAUA
BAAEAAQABAAEAAYABgAFAAUABgAGAAYABgAEAAQABQAFAAUABQAFAAUABQAFAAUABQAF
AAUABQAFAAUABQAFAAUABQAFAAUABQADAAQABAAEAAMAAwAEAAQAAwADAAMAAwAFAAUA
BAAEAAQAAwACAAIAAQABAAEAAQAEAAQABAAEAAYABQAFAAUABAADAAIAAQADAAMAAwAD
AAMAAwADAAMAAgACAAIAAgACAAEAAQACAAQABAAEAAQABAAEAAQABAACAAIAAgADAAMA
AwADAAMABAAEAAQABQADAAMAAgACAAIAAgADAAMAAQABAAEAAQADAAMAAwADAAMAAwAD
AAMAAwADAAMAAwADAAMAAwADAAMAAQADAAQAAgACAAIAAgAEAAQABAAEAAQABAAFAAYA
BgAHAAgACQAJAAgABwAGAAgACAAJAAkACwALAAsACwAGAAUAAQD+//v/+f/5//n/9//3
//f/+f/7//v/+//8//7//////wAAAQABAAEAAAABAAEAAQABAP//AAAAAAAAAgACAAIA
AgACAAIAAgACAAIAAQAAAP7/AAABAAEAAQADAAMAAwADAAMABAAEAAMAAQABAAEAAQAD
AAMAAwADAAIABAAIAAkACwAJAAcABAADAAUABwACAPn/6//Y/8H/ov+K/4D/fP93/3j/
gP+I/5X/o/+y/8j/2f/e/+H/5P/q//X//v8CAAIABgAHAAcACQAJAAkACQAKAAoACgAK
AAoACgAMAAwADAAMAAwADAAKAAoACgAKAA0ADQAMAAwACgAKAAwACgAKAAsADQAOAA0A
DAALAAoADAAMAAwADAAMAAwADAAMAAwADAAMAAwADAAMAAwADAANAA0ADQAMAAwADAAM
AAsACwAMAAwADAAMAAwACwALAAoACgAJAAkACgALAAwADQALAAsACwALAAsACwAKAAoA
CgAKAAkACQALAAoACgAKAAoACAAIAAgACAAGAAYABgAEAAQABAAEAAYABQAFAAUABAAD
AAMABAAEAAMAAgACAAMAAwACAAIAAgACAAIAAQABAAEAAgACAAQABAADAAMAAgACAAIA
AgACAAMAAwAEAAQABAAEAAUABQAFAAUABQAFAAUABQAFAAcACAAIAAgABgAGAAYABgAG
AAYABgAGAAYABgAGAAYABgAGAAYABgAGAAYABgAGAAcABwAHAAYABgAGAAYABgAGAAcA
BwAGAAgACAAIAAgACAAIAAcABwAIAAgACAAIAAgACAAJAAkACQAJAAkACQAJAAkACQAJ
AAkACQAJAAkACQAJAAkACQAJAAkACQAJAAsADAAMAAwACgAJAAkACAAIAAkACgALAAkA
CQAIAAgACQAJAAkACgAJAAkACQAJAAgACAAIAAgACgAJAAkACQAJAAkACQAJAAkACQAJ
AAkABwAHAAcABwAIAAgACAAIAAoACQAJAAoACgAKAAoACgAKAAoACgAKAAoACgAKAAsA
CwALAAsACwAKAAoACgALAAsACwAKAAoACgAKAAsACwALAAsACwALAAkACQAJAAkACQAJ
AAkACQALAAsACwALAAkACQAJAAkACQAJAAkACgAKAAoACwAMAAsADAAKAAoACgAKAAoA
CgAKAAoADAAMAAwADQAOABAAEQASABMAEwASABEAEAAQABAAEQARABEAEQARABEADgAN
AAkABAADAAEAAQADAAMAAwADAAUABQAFAAUABgAIAAkACQAIAAkACQAJAAoACQAJAAkA
CQAJAAoACgAIAAgACAAIAAoACgAKAAoACAAJAAkACQAKAAoACwALAAsACwALAAsACwAL
AAwADAALAAsACwALAAsACwALAAsACwAMAA4AEAATABMAEQAPAAwACwAJAAkABgD9/+//
3P/B/6L/jv+E/37/f/+C/4r/mP+l/7H/wv/W/+P/6P/r/+7/9P/9/wYACgAKAA4ADwAP
ABEAEQARABEAFAAUABQAFAASABIAFAAUABQAFAAUABQAFAAUABQAFAATABMAEgASABQA
FAAWABQAEwATABQAFAASABIAEgASABQAFAAUABQAFAAUABQAFAASABIAEgASABIAEgAS
ABIAFQAVABUAFAAUABQAFAATABMAFAAUABQAEgASABEAEQASABIAEQARABEAEQARABEA
EwATABMAEwARABEAEAAQABEAEgASABMAEgAQAA8ADgAQAA4ADgAOAA4ADAAMAAwADAAM
AAwADAAKAAkACQAJAAgABwAHAAgACgAJAAgACAALAAsACgAKAAgACAAIAAcABwAHAAgA
CAAIAAgABwAHAAgACAAIAAgACgALAAsADAAKAAoACgALAAsACwALAAsACQAJAAkACQAL
AAwADAAMAAwADAAMAAwADAAMAAwADAAMAAwADAAMAAoACgAKAAoACgAKAAoACgALAAsA
CwAKAAoACgAKAAoACgALAAsACgAKAAoACgAKAAwADAALAAsADAAMAAwADAAKAAoACwAL
AAsACwALAAsADQANAA0ADQANAA0ADQANAAsACwALAAsADQANAA0ADQALAAwADAAMAAsA
CwAMAAwACwALAAsACwALAAsACgAKAAwACwAKAAoACQAJAAkACQAMAAwADAAMAAwACwAL
AAsACwALAAsACwAJAAkACQAJAAkACQAJAAkACAAIAAgACAAIAAcABwAIAAgACAAIAAgA
CAAIAAgACAAIAAgACAAJAAkACQAJAAkACAAIAAgACQALAAsACgAKAAoACgALAAsACwAL
AAsACwAJAAkACQAJAAkACQAJAAkACwALAAsACwAJAAkACQAJAAkACQAJAAoACAAIAAoA
CgAKAAoACgAMAAwADAAMAAoACgALAAwAEAARABIAEwATABIAEQAQABAAEAARABEAEQAR
ABEAEQAOAA0ACQAGAAMAAQABAAEAAQABAAEAAwAFAAUABQAGAAgACQAJAAoACQAJAAkA
CAAJAAkACQAJAAcACAAIAAgACgAKAAoACgAKAAoACgAKAAsACwALAAoACgALAAsACwAL
AAsACwALAAkACgAKAAkACwALAAsACwAJAAkACQAJAAoACgAMAA8ADwARAA0ACgAJAAkA
CQAIAAEA9f/k/83/sv+Y/4r/hP9//4D/iv+U/53/qf+4/87/4f/m/+n/6v/u//v/BAAG
AAgADAANAA0ADwAPAA8ADwAQABAAEAAQABAAEAASABIAEgASABIAEgAQABAAEAAQABMA
EwASABIAEgASABQAEgARABEAEgASABIAEgASABIAEAAQABAAEAASABIAEgASABAAEAAQ
ABAAEgASABIAEgARABEAEQAQABIAEgASABEAEQASABIAEgASABIAEQARABAAEAAPAA8A
DwAPAA8ADwAPAA8ADwAPAA8ADwAOAA4ADgAOAA0ADQANAAwADAAMAAwACgAKAAoADAAK
AAoACgAIAAgACAAIAAgABwAHAAcABgAFAAUABgAIAAcABgAGAAUABQAEAAQABAAEAAQA
AwADAAMABAAEAAQABAADAAMABAAEAAQABAAGAAcABwAIAAYABgAGAAcABwAHAAcABwAH
AAcABwAHAAcACAAIAAgACAAIAAgACAAIAAgACAAIAAYABgAGAAYACAAIAAgACAAIAAgA
CAAIAAkACQAJAAgACAAIAAgACAAIAAkACQAIAAYABgAGAAYACAAIAAcABwAIAAgACAAI
AAoACgALAAsACQAJAAkACQALAAsACwALAAkACQAJAAkACQAJAAkACQAHAAcABwAHAAcA
CAAIAAgABwAHAAgACAAHAAcABwAHAAkACQAIAAgACAAHAAYABgAHAAcABwAHAAgACAAI
AAgABwAFAAQAAwAFAAUABQAFAAUABQAFAAUABQAFAAUABQAGAAYABgAGAAYABQAFAAYA
BAAEAAQABAAEAAQABAAEAAYABgAGAAcABQAFAAUABQAEAAQABAAFAAUABQAEAAQABAAE
AAUABQADAAMAAwADAAMAAwADAAMAAwADAAMAAwABAAEAAQABAAIAAwAEAAUABwAFAAIA
BAAEAAQABAAEAAQABAAEAAYABgAHAAgACAAJAAoACwALAAoACQAIAAoACgALAAsADQAN
AA0ADQAKAAkABQACAP///f/9//3//f/9//3////9//3//f/+/wIAAwADAAQABQAFAAUA
BAAFAAUABQAFAAMABAAEAAQAAgACAAIAAgADAAQABQAGAAkACQAJAAgABwAHAAYABQAD
AAMAAwADAAMABAAEAAMABAAFAAYABwAFAAUABQAFAAQABgAIAAsACwANAAsABgAFAAUA
BQAEAPv/8f/k/9H/tP+c/5D/jP+J/4r/kv+a/6P/r/+4/8j/3f/m/+f/6P/q//H//P8C
AAYACgALAAsACwALAAsACwAMAAwADAAMAAwADAAOAA4AEAAQABAAEAAOAA4ADgAOAA8A
DwAOAA4ADgAOABAADgAPAA8AEAAQABAAEAAQABAADgAOAA4ADgAQABAAEAAQABAAEAAQ
ABAAEAAQABAAEAAPAA8ADwAOAAwADAAMAAsADAAOAA8AEAAOAA4ADQANAA4ADgANAA0A
CwALAAsACwANAA0ADQANAA0ADQAMAAwACgAKAAkACQALAAoACgAKAAgABgAGAAYACAAG
AAYABgAGAAYABgAGAAYABQAFAAUABAADAAMABAAEAAMAAgACAAEAAQAAAAAAAgACAAIA
AQD/////AAAAAAAAAAD/////AgACAAIAAgAAAAEAAQACAAQABAAEAAUAAwADAAMAAwAF
AAUABQAFAAMABAAEAAQABgAGAAYABgAEAAQABAAEAAQABAAEAAQABAAEAAQABAAEAAQA
BAAEAAMAAwADAAIABAAEAAQABAAEAAUABQAEAAQABAAEAAQABAAEAAMAAwAEAAQABAAE
AAQABAAFAAUABQAFAAUABQADAAMAAwADAAMAAwADAAMAAwADAAMAAwADAAMAAwADAAMA
BAAEAAQAAwADAAQABAABAAEAAQABAAEAAQAAAAAAAQABAAEAAgABAAEAAQABAAAAAAAA
AAAAAgABAAEAAQABAAEAAQABAP//////////AQABAAEAAQACAAIAAgACAAEA///+//7/
AAAAAAAAAAAAAAAAAAAAAAAAAAAAAAEAAQABAAEAAQAAAAAAAAABAAEAAQAAAAAA/v/+
/////////////////////////////////wEABAADAAIAAQAAAAAAAAAAAAAAAgACAAMA
BAAEAAUABgAHAAkACAAHAAYABAAEAAUABQAFAAUABQAFAAIAAQD9//r/9//1//X/9f/3
//f/9//5//n/+f/5//r/+v/7//v//P/9//3//f/8//z//f/+/////f/+//7//v/+//7/
/v/+/wAAAAAAAAAAAAD///7//P/+/////////////////////f/+//7//f//////////
////////////AAAAAAIABwAFAAMAAQD+//3///////r/8f/j/9L/vf+i/4j/fP94/3P/
eP+A/4r/l/+j/7L/xv/Z/97/3f/c/+D/7f/4//r//P8AAAEAAQABAAEAAQABAAQABAAE
AAQABAAEAAYABgAGAAYABgAGAAgACAAIAAgACQAJAAgACAAIAAgACgAIAAUABQAGAAYA
BgAGAAYABgAGAAYABgAGAAYABgAGAAYABgAGAAYABgAGAAYABgAGAAUABQAFAAQABQAG
AAcABwAFAAYABgAGAAYABgAFAAUABgAGAAUABQAHAAcABwAHAAUABQAFAAUABQAFAAQA
BAAGAAYABQAFAAUABAAEAAQABAACAAIAAgACAAAAAAAAAP7//v/+//7//v/9//3//f/+
//3//f/+//7//f/8//z//f/9//z//P/6//r/+v/5//v/+//8//z//P/8//v/+//8//z/
/P/8//z//f/9//7//P/8//z//f/9//3//f/9/////////////f/+//7//v8AAAAAAAAA
AAAAAAAAAAAA/v/+//7//v8AAAAAAAAAAP7//v/+//7/AQABAAEAAAD+//7//v/+/wAA
AQABAAAA/v/+//7//v8AAAAA/////wAAAAAAAAAAAAAAAAEAAQD/////////////////
////AQABAAEAAQABAAEAAQABAAEAAQABAAEA//8AAAAAAAABAAEAAgACAP//////////
AQABAAAAAAD+//3//P/8////////////AAAAAAAAAAD+//3//f/9/////////////f/9
//3//f/9//3//f/9//7//v/+//7//v/9//3//v/+//7//v/+//7//v/+//7//P/8//z/
/f/9//3//f/9//z//P/8//3///////7//v/8//z//f/9/////////////f/9//3//f/9
//3//f/+//7//v/+//7//v/+//7//v/+//7///8AAAIAAwAEAAUABQAEAAMAAgACAAIA
AwADAAMAAwADAAMA/v/9//n/9v/1//P/8//z//X/9f/1//f/+f/5//n/+v/6//v/+//8
//3//f/9//z/+f/5//n/+f/7//z//P/8//r/+v/6//r//P/8//z//P/9//3//f/8//7/
/////////f/9//3//f///wAAAAD///3//f/9//3///////////8AAAAAAgAFAAcAAwD/
/wAAAQD///3/+v/x/+P/0P+1/5b/gv94/3T/b/90/37/jP+V/6H/tP/I/9X/3P/h/+L/
6v/x//T/+v/9/wIABAAFAAUABQAFAAUACAAIAAgACAAGAAYACAAIAAgACAAIAAgABgAG
AAYABgAJAAkACAAIAAgACAAKAAgABwAHAAgACAAIAAgACAAIAAgACAAIAAgACgAKAAoA
CgAKAAoACgAKAAgACAAIAAgACwALAAsACgAKAAoACgAJAAsADAAMAAwADAAMAAsACwAM
AAwACwALAAkACQAJAAkACwALAAsACwALAAsACgAKAAoACgAJAAkACQAIAAgACAAIAAYA
BgAGAAgABgAGAAYABAAEAAQABAAEAAMAAwADAAQAAwADAAQABAADAAIAAgABAAEAAAAA
AAIAAgACAAEAAQABAAIAAgACAAIAAQABAAIAAgACAAIAAgADAAMABAAGAAYABgAHAAUA
BQAFAAUABwAHAAcABwAFAAYABgAGAAcACAAJAAoACQAIAAcABgAGAAYABgAGAAYABgAG
AAYACAAIAAgACAAHAAcABwAGAAYABgAGAAYACAAJAAkACAAIAAgACAAIAAYABgAFAAUA
CAAIAAgACAAIAAgACQAJAAkACQAJAAkACQAJAAkACQAJAAkACQAJAAkACQAJAAkACQAJ
AAkACQAJAAoACgAKAAkACQAKAAoACQAJAAkACQAJAAkACAAIAAoACQAIAAgACQAJAAkA
CQAIAAgACAAIAAoACQAJAAkABwAHAAcABwAJAAkACQAJAAkACQAJAAkACAAIAAgACAAI
AAcABwAIAAYABgAGAAYACAAIAAgACAAGAAYABgAHAAkACQAJAAkACgAKAAoACwAJAAkA
CAAIAAgACAAJAAkACQAJAAkACQAJAAkACQAJAAkACQAJAAkACQAJAAkACQAKAAoACgAK
AAoACAAIAAgACAAIAAgACQAKAA4ADwAQABEAEQAQAA8ADgAMAAwADQANAA8ADwAPAA8A
DAALAAcABAABAP///////////////wEAAQABAAEAAgAGAAcABwAIAAcABwAHAAYABQAF
AAUABQAHAAgACAAIAAYABgAGAAYABgAGAAYABgAHAAcABwAGAAYABwAHAAcABwAHAAcA
BwAHAAgACAAHAAcABwAHAAcABwAHAAcABwAIAAoADAAPAA0ACwALAAwACwAJAAcABAD7
/+3/2P+//6D/iv+E/3z/df98/4j/kv+d/6n/vP/S/9//5P/n/+j/8P/7/wIABgAGAAoA
CwALAA0ADQANAA0AEAAQABAAEAAPAA4ADwAOABAAEAAQABAAEAAQABAAEAAPAA8ADgAO
ABAAEAASABAADwAPABAAEAAOAA4ADgAOABAAEAAQABAAEAAQABAAEAAPAA4ADQAMAA4A
DgAOAA4ADwAPAA8ADgAQABAAEAAPAA0ADgAOAA4AEAAQAA8ADwAQABAADwAPAA8ADwAP
AA8ADwAPAA8ADwAPAA8ADgAOAA4ADgANAA0ACwAKAAoACgAMAAoACgAKAAoACAAIAAgA
CAAIAAgACAAIAAcABwAHAAgABwAHAAgABwAFAAMAAgADAAMAAgACAAQABAAEAAMAAwAD
AAQABAAGAAYABQAFAAUABAADAAIABAAFAAUABgAEAAQABAAFAAcABwAHAAcABwAHAAcA
BwAJAAoACgAKAAgACAAIAAgACAAIAAgACAAIAAgACAAIAAgACAAIAAgACAAIAAgACAAJ
AAkACQAIAAgACAAIAAgACAAJAAkACAAKAAoACgAKAAoACgAJAAkACgAKAAoACgAKAAoA
CwALAAsACwALAAsACQAJAAkACQALAAsACwALAAsACwALAAsACwALAAsACwALAAwADAAM
AAkACQAKAAoACwALAAsACwAJAAkACAAIAAoACQAIAAgACwALAAsACwAKAAoACgAKAAoA
CQAJAAkACwALAAsACwAJAAkACQAJAAsACwALAAsACgAKAAoACgAMAAsACwAMAAoACgAK
AAoACAAIAAgACAAKAAoACgALAAsACwALAAsADAAMAAwADQALAAsACgAKAAoACgALAAsA
DQANAA0ADQANAA0ADQANAA0ADQANAA0ADQANAA0ADQALAAsACwALAAwADQAOABAAEAAQ
ABEAEgATABIAEgASABIAEgASABIAEgASABUAFgAXABgAFQASAA8ADAAKAAgABgAEAAUA
BgAHAAgACAAIAAgACAAKAAoACgAKAAsADAANAA4ADAAMAAwADAAOAA4ADgAOAAwADAAM
AAwADQAOAA8AEAAQABAAEAAQAA4ADgAOAA4AEAAQABAAEAAQABAAEAAQABAAEAAQABAA
EQASAA==
         </WaveFormData>
      </LeadData>
      <LeadData>
         <LeadByteCountTotal>10000</LeadByteCountTotal>
         <LeadTimeOffset>0</LeadTimeOffset>
         <LeadSampleCountTotal>5000</LeadSampleCountTotal>
         <LeadAmplitudeUnitsPerBit>4.88</LeadAmplitudeUnitsPerBit>
         <LeadAmplitudeUnits>��V</LeadAmplitudeUnits>
         <LeadHighLimit>2147483647</LeadHighLimit>
         <LeadLowLimit>268435456</LeadLowLimit>
         <LeadID>V2</LeadID>
         <LeadOffsetFirstSample>0</LeadOffsetFirstSample>
         <FirstSampleBaseline>0</FirstSampleBaseline>
         <LeadSampleSize>2</LeadSampleSize>
         <LeadOff>FALSE</LeadOff>
         <BaselineSway>FALSE</BaselineSway>
         <ExcessiveACNoise>FALSE</ExcessiveACNoise>
         <MuscleNoise>FALSE</MuscleNoise>
         <LeadDataCRC32>1484708835</LeadDataCRC32>
         <WaveFormData>
wv/C/8L/wv/O/9j/4v/s/+3/7v/v//D/8P/w//D/8P/w//D/8P/w//D/8P/w//D/8v/y
//L/8v/y//L/8v/y//T/9P/0//T/9P/0//T/9P/0//T/9P/0//T/9P/0//T/9P/0//T/
9P/2//b/9v/2//b/9v/2//b/+P/4//j/+P/4//j/+P/4//n/+v/7//z//P/8//z//P/+
//7//v/+////AAABAAIABAAEAAQABAAFAAYABwAIAAoACgAKAAoADQAOAA8AEAATABQA
FQAWABkAGgAbABwAHwAgACEAIgAlACYAJwAoACoALAAuADAAMwA0ADUANgA3ADgAOQA6
ADwAPAA8ADwAPgA+AD4APgA8ADwAPAA8ADsAOgA5ADgANwA2ADUANAAwAC4ALAAqACcA
JAAhAB4AGwAYABUAEgAPAAwACQAGAAIAAAD+//z/+f/4//f/9v/0//L/8P/u/+z/7P/s
/+z/6v/q/+r/6v/o/+j/6P/o/+b/5v/m/+b/6P/o/+j/6P/o/+j/6P/o/+f/5v/l/+T/
5f/m/+f/6P/o/+j/6P/o/+j/6P/o/+j/6v/q/+r/6v/o/+j/6P/o/+r/6v/q/+r/7P/s
/+z/7P/s/+z/7P/s/+7/7v/u/+7/8P/w//D/8P/w//D/8P/w/+7/7v/u/+7/7v/u/+7/
7v/w//D/8P/w/+7/7v/u/+7/7v/u/+7/7v/s/+z/7P/s/+z/7P/s/+z/7P/s/+z/7P/r
/+r/6f/o/+j/6P/o/+j/6v/q/+r/6v/o/+j/6P/o/+j/6P/o/+j/5v/m/+b/5v/m/+b/
5v/m/+b/5v/m/+b/5v/m/+b/5v/o/+j/6P/o/+b/5v/m/+b/5v/m/+b/5v/k/+T/5P/k
/+T/5P/k/+T/5v/m/+b/5v/k/+T/5P/k/+L/4v/i/+L/5P/l/+X/5f/l/+X/5v/n/+b/
6P/o/+j/6P/o/+j/6P/q/+r/7P/u/+7/7v/w//H/7//u/+z/6f/p/+n/6P/n/+X/5f/l
/+T/5f/l/+T/4//i/+H/4P/f/+H/4f/h/+D/3//e/97/3v/e/93/3f/d/9v/2v/a/9r/
2//b/9v/2//b/9v/2//b/9v/2//b/9v/2//b/9v/2//b/9v/3P/c/9z/3P/c/9z/3P/c
/9z/3P/a/9r/3P/f/+L/6f/0/wAACwAgADwAWwB3AIMAfQBsAFAALQARAPT/2v+8/4//
Y/9M/z7/Nv9M/3L/jP+Z/67/wP/N/9f/3//h/+L/5P/l/+X/5P/k/+T/5f/j/+P/4//j
/+L/5v/n/+f/5f/l/+b/5v/m/+b/5v/m/+X/5v/m/+X/5//n/+f/5//l/+b/5//n/+b/
5v/m/+f/5//m/+b/6P/o/+j/6P/o/+j/6f/p/+n/6f/p/+n/6v/r/+v/7P/s/+//7//v
/+//7f/v//D/8P/x//H/8f/x//T/9P/1//X/9f/2//b/9//3//f/+P/4//r/+//7//3/
/v//////AAACAAMABQAHAAoACgAMAA0ADgAOABIAEwAXABcAGgAcAB4AIAAgACAAJAAk
ACQAJgAoACgAKQAqACwALAAsACwAKwAtACsAKwAuAC4ALAAsACoAKgAoACUAJQAkACEA
HgAdABsAGQAWABMAEAAOAAwACQAGAAMA///+//z/+v/2//L/8P/t/+z/6f/n/+X/4//j
/+D/4P/e/9r/2v/a/9r/3P/a/9j/2P/W/9b/1v/W/9r/2P/X/9f/2f/Y/9j/2P/X/9f/
1//W/9b/1//X/9f/1f/X/9f/1//Y/9j/1//X/9f/2P/Y/9j/2P/Z/9n/2f/Z/9r/2//b
/9v/2v/a/9v/2//c/9z/3P/e/97/3v/f/9//3//f/97/3v/e/9//3//f/+H/4f/h/+H/
4P/g/+D/3//f/9//4P/i/+H/3//f/9//3//f/9//3v/e/97/3v/f/9//3//f/9//3f/c
/9z/3v/e/97/3f/b/9z/3P/c/9z/2//b/9v/2v/a/9r/2v/a/9r/2v/a/9r/2v/a/9n/
2//b/9z/3f/b/9r/2f/Z/9r/2v/Z/9n/2f/Z/9n/2f/Z/9r/2v/a/9z/2f/Z/9r/2v/a
/9r/2v/Y/9j/2v/a/9v/2v/a/9r/2v/a/9r/2v/a/9b/1//Y/9n/2v/b/9v/2//b/9v/
3P/d/97/4P/g/+D/4P/g/+D/4P/g/+D/4v/k/+b/5v/o/+n/6f/o/+b/4//h/+H/4P/f
/9//4f/h/+D/3//e/9z/2v/Z/9r/2//c/93/3//f/97/3f/b/9r/2f/Y/9j/2f/a/9v/
2P/Y/9j/2f/Z/9n/2f/Z/9v/2//b/9v/2f/Z/9n/2f/Z/9n/2f/Z/9v/3P/c/9z/3P/c
/9z/3P/a/9r/2v/a/97/3v/f/+L/6f/y//r/BQAYAC4ASQBnAHsAfQBuAFIALQALAPD/
2P+8/5X/bf9S/0b/Pv9G/2j/iP+X/6b/uP/J/9P/3f/l/+j/6v/r/+v/7P/s/+z/7f/r
/+v/6//r/+v/7v/u/+3/7f/t/+7/7v/w//D/8P/w/+//8P/w/+//7//v/+//7//v//D/
8f/x//D/8P/w//H/8//y//L/9P/0//T/9P/0//L/8//z//P/9f/1//X/9v/3//f/+P/4
//f/9//3//f/+f/7//z//P/9//3//f/9/wAAAAABAAEAAgACAAEAAQAEAAUABwAIAAgA
CQAJAAsADgAPAA8AEAASABMAFQAXABoAGgAcAB0AHgAeACIAIwAnACcAKgAsAC0AMAAx
ADIANQA2ADcAOgA9ADwAPAA8AD0APgA/AEAAPwBBAD8APwBCAEIAQABAAD4APgA8ADkA
OgA6ADgANgA1ADMAMQAuACkAJgAkACIAHwAcABkAFQAUABIAEAAMAAgABgADAAIAAAD/
//7//f/9//r/+v/4//b/9v/2//b/9v/0//L/8v/y//L/8v/y//T/8v/x//H/8//y//L/
8v/y//H/8P/u//D/8f/x//H/7//x//H/8f/0//T/8//z//P/9P/0//T/8v/z//P/8//1
//b/9//3//f/9v/2//f/9//4//j/+P/6//r/+v/7//v/+//7//r//P/8//3//f/9////
/////wEAAAAAAAAA////////AAAAAP///f/9//3//f/9//3//P/8//z//P/9//3//f/9
//3/+//6//r/+v/6//r/+f/5//r/+v/6//r/+f/5//n/+P/4//j/+P/4//j/+P/4//j/
+P/4//f/9//3//j/+f/5//j/9//3//j/+P/3//f/9//3//f/9//3//j/+P/4//j/9f/1
//b/9v/2//b/9v/2//b/+P/4//f/9v/0//X/9v/3//j/9//3//f/9//3//j/+f/6//z/
/P/8//z/+v/6//r/+v/6//z//v8AAAIABAAFAAUAAgAAAP3/+//9//z/+//7//v/+//6
//n/+f/4//f/9//1//X/9f/1//f/9//2//X/9P/0//T/9P/z//P/8//z//T/9P/0//X/
8//z//P/8//1//X/9f/1//P/8//z//P/9f/1//X/9f/z//T/9P/0//b/9v/2//b/9v/2
//b/9v/2//b/+f/+/wUADgAWAB8AMgBOAG0AhwCTAJEAhABqAEkAJQAIAPD/2P+x/4X/
bv9i/1j/aP+I/6L/s//G/9j/5f/x//v/AQADAAQABAADAAIAAgACAAMAAwADAAMAAwAB
AAQABAADAAUABQAGAAYABgAGAAYABgAFAAYABgAFAAcABwAHAAcABgAGAAYABQAGAAYA
BgAHAAkACAAIAAoACAAIAAgACAAKAAsACwALAAsACwALAAwADQANAA4ADgANAA0ADQAN
AA0ADwAQABAAEQARABEAEQASABIAEwATABcAGAAYABkAGwAbABwAHAAeAB8AHwAhACIA
IwAjACQAJAAlACcAKQAsACwALgAvADIAMgA2ADcAOwA7AD4AQABBAEQARQBGAEgASABI
AEoATgBOAE8AUABQAFAAUABQAFMAVQBTAFMAUgBSAFAAUABQAFAATgBLAEsASgBHAEQA
QwBBAD8APAA5ADYANAAyAC8ALAApACUAIgAgAB4AGgAYABYAEwASAA8ADQALAAkACwAI
AAgABgACAAIAAgACAAQAAgAAAAAAAAAAAAAAAAAAAP7//f/9/////v/+//7/////////
/v/8//3//f/9//3//////////v/+//3//f/9//7//v/+//7/////////AQACAAMAAwAD
AAIAAgADAAMABAAEAAQABgAGAAYABwAHAAcABwAGAAgACAAJAAkABwAJAAkACQAJAAgA
CAAIAAkACQAJAAoACgAJAAcABwAHAAcABwAHAAgACAAIAAgABQAFAAUABQAFAAMAAgAC
AAQABAAEAAMAAwAEAAQABAAEAAMAAwADAAIAAgACAAIAAgACAAIAAgAAAAAAAAD//wEA
AQACAAMAAwACAAEAAQAAAAAA/////wEAAQABAAEA//8AAAAAAAACAP////8AAAAAAAAA
AAAA/v/+/wAAAAD///7//v/+/wAAAAAAAAAAAAAAAAAAAAABAAEAAQABAAEAAgADAAQA
BgAGAAYABgAEAAQABAAEAAYACAAKAAwADAAOAA8ADwAOAAwACQAHAAcABgAFAAUAAwAD
AAIAAQABAAAA/////wEAAQABAAEAAQABAAAA///+//7//v/+//3//f/9//3//v/+//7/
///9//3//f/9//v/+//7//v/+//7//v/+//9//3//f/9//3//v/+//7//v/+//7//v/+
//7//v/+//7//v8BAAYACwAUACAALQA+AFoAewCTAJ0AmwCOAHAATwAxABIA+v/i/7f/
if9y/2b/Xv9u/5L/rP+7/87/4P/v//3/BQAJAAsADAAMAAsACgAKAAoACwALAAsACwAL
AAkADAAMAAsACQAJAAoACgAKAAoACgAKAA0ADgAOAA0ADQANAA0ADQANAA4ADwAPAAwA
DAAMAA0ADwAOAA4AEAAOAA4ADgAOABAAEQARABEAEQARABEAEgATABMAFAAUABUAFQAV
ABUAFQAXABgAGAAXABcAFwAXABgAGAAZABkAHQAeAB4AHwAfAB8AIAAgACQAJQAlACcA
KAApACkAKgAsAC0ALwAxADAAMAAyADMAOAA4ADwAPQA/AD8AQgBEAEcASgBLAEwATgBO
AE4AUABUAFQAVQBWAFYAVgBWAFYAVwBZAFcAVwBYAFgAVgBWAFYAVgBUAFEAUQBQAE0A
SgBJAEcARQBCAD8APAA6ADgANQAyAC8AKwAoACYAJAAgAB4AHAAZABgAEwARAA8ADQAP
AAwADAAKAAgACAAIAAgACAAGAAQABAAEAAQABAAEAAQAAgABAAEAAwACAAIAAgADAAMA
AwACAAIAAwADAAMAAQADAAMAAwAEAAQAAwADAAMABAAEAAQABAAFAAUABQAFAAYABwAH
AAcABgAGAAcABwAIAAgACAAIAAgACAAJAAsACwALAAoACAAIAAkACQALAA0ADQANAA0A
DAAMAAwADQANAA0ADgAMAAsACQAJAAsACwALAAsADAAMAAwADAAJAAkACQAJAAsACQAI
AAgABgAGAAYABQAHAAgACAAIAAgABwAHAAcABgAGAAYABgAGAAYABgAGAAYABgAGAAUA
BQAFAAYABwAHAAYABQAFAAYABgAFAAUABQAFAAUABQAFAAYABgAGAAYAAwADAAQABAAE
AAQABAAEAAQABgAGAAMAAgACAAIABAAEAAQABAAEAAQABAAEAAQABAAEAAQABAAEAAQA
BQAFAAUABQAFAAYABwAIAAoACgAKAAoACgAKAAoADAAMAA4AEAAQABAAEgATABMAEgAQ
AA0ACwALAAoACQAJAAkACQAIAAcABwAGAAUABwAHAAcABwAFAAUABQAEAAMAAgACAAIA
AgABAAEAAQADAAIAAgACAAEAAQABAAEAAwADAAMAAwABAAEAAQABAAMAAwADAAMAAwAD
AAQABAACAAIAAgACAAQABAAEAAQABAAGAAQACQAOABcAIAAsADsATgBoAIcAnwCnAKEA
jABuAE0AKwAMAPb/3P+p/4H/cv9m/2T/fv+g/7b/yf/e/+z/+f8FAA0ADwARABIAEgAR
ABAAEAAQABEAEwATABMAEwAPABIAEgARABEAEQASABIAFAAUABQAFAATABQAFAATABUA
FQAVABUAEwAUABUAFQAWABYAFgAXABcAFgAWABgAGAAYABgAGAAWABcAFwAXABkAGQAZ
ABoAGwAbABwAHAAdAB0AHQAdAB0AHwAgACAAIQAhACEAIQAiACIAIwAjACUAJgAmACcA
KQApACoAKgAqACsAKwAtAC8AMQAyADQANAA1ADcAOQA8ADwAPgA/AEIAQgBGAEcASQBJ
AEwATgBPAFIAUwBUAFgAWABYAFoAXABcAF0AXgBgAGAAYABgAF8AYQBfAF8AYABgAF4A
XgBeAF4AXABZAFkAWABVAFIAUwBRAE8ATABHAEQAQgBAAD8APAA5ADUAMAAuACwAKAAo
ACYAIwAiAB8AHQAbABkAFwAUABQAEgASABIAEgASABAADgAMAAwADgAOAA4ADgAQAA4A
DQANAA0ADAAMAAwADQANAA0ADAAMAA0ADQANAAsADQANAA0ADgAOAA0ADQANAA4ADgAO
AAwADQANAA0ADwAQABEAEQATABIAEgATABEAEgASABIAFAAUABQAFQAWABUAFAASABIA
EgATABMAEwAVABUAFQAXABYAFgAWABUAFQAVABYAFgAVABMAEwATABMAEwATABIAEgAS
ABIAEQARABEAEQATABEAEAAQABAAEAAQAA8ADwAQABAAEAAOAA0ADQANAA4ADgAOAA4A
DAAMAAwADAAMAAwADAALAAsACwAMAA0ACwAKAAkACQAMAAwACwALAA0ADQANAA0ACwAM
AAwADAAKAAcABwAIAAoACgAKAAoACgAKAAwADAAJAAgACAAIAAoACgAKAAoACAAIAAoA
CAAIAAgACAALAAsACwALAAkACgALAAwADgAOAA4ADgAOAA4ADgAOABAAEgAUABYAFAAW
ABcAFwAWABQAEQAPAA0ADAALAAsADQANAAwACwAJAAgABwAHAAkACQAJAAkACQAJAAgA
BwAGAAYABgAGAAMAAwADAAMABAAEAAQABQAFAAUABQAFAAMAAwADAAMABQAFAAUABQAD
AAMAAwADAAMABAAEAAQABAAEAAQABAACAAIAAgACAAIAAgAFAAgADwAcACYAMQBCAFwA
ewCZAKcApwCYAHwAWQA7ABoAAADo/7v/i/9y/2T/Wv9s/5L/rv+9/87/4v/v//3/BQAJ
AAsADAAMAAsACwAMAA0ADwANAA0ADQANAAkADAAMAAsADQANAA4ADgAMAAwADAAMAA0A
DgAOAA0ADQANAA0ADQALAAwADQANAA4ADgAOAA8ADQAMAAwADgAQABAAEAAQAA4ADwAP
AA8ADwAPAA8AEAARABEAEgASABEAEQARABEAEQATABQAFAAVABUAFQAVABYAFgAXABcA
FwAYABgAGQAbABsAHAAcABwAHQAdAB8AIgAjACMAJAAkACUAJwApACoAKgAsAC0AMAAw
ADQANQA1ADUAOAA6ADsAPgA/AEAAQgBCAEIARABIAEgASQBKAEoASgBKAEoASwBNAEsA
SwBMAEwASgBKAEoASgBIAEUAQwBCAD8APAA9ADsAOQA2ADEALgAsACoAKQAmACMAHwAa
ABgAFgASABAADgALAAoABwAFAAMAAQABAP7//v/8//r/+v/6//r/+v/4//b/9v/2//b/
9v/2//j/9v/1//X/9f/0//T/9P/1//X/9f/0//L/8//z//P/8f/z//P/8//0//T/8//z
//X/9v/2//b/9P/1//X/9f/1//b/9//3//f/9v/2//f/9//4//j/+P/2//b/9v/3//n/
+f/5//j/+v/6//v/+//5//v/+//7//v/+v/6//r/+//7//v//P/8//v/+f/5//v/+//7
//v/+//6//n/+P/3//f/9//3//f/9f/0//T/9P/0//T/8//1//b/9v/2//b/9f/1//X/
8v/y//L/8v/y//L/8v/y//L/8v/y//H/8f/x//L/8//z//L/8f/x//D/8P/v/+//7//v
/+//7//v//D/8P/w//L/7//v//D/8P/w//D/8P/u/+7/8P/w//H/8P/w//D/8P/w/+7/
8P/w//D/8P/v/+//7//v/+//8P/x//L/9P/0//T/9P/2//b/9v/2//T/9v/4//r//P/+
///////8//r/9//1//X/9P/z//P/9f/1//T/8//x//D/7//v//H/8f/x//H/8f/x//D/
7//w//D/8P/w/+7/7f/s/+v/7P/s/+z/7f/t/+3/7f/t/+//7//v/+//7f/t/+3/7f/t
/+3/7f/t/+3/7v/u/+7/7v/u/+7/7v/u/+7/7v/u/+7/7v/z//j//f8IABIAGwAsAEQA
YwB/AI0AiwB+AGAAOwAXAPj/3v/E/5//df9g/1T/TP9Y/3j/lv+n/7j/yv/X/+P/7//1
//r//P/9//3//P/8//z//f/9//3//f/9//v//v/+//3//////wAAAAAAAAAAAAAAAP//
AAAAAP///////////////wAAAQABAAIAAgACAAMAAwACAAIABAAEAAQABAAEAAQABQAF
AAUABQAFAAUABgAFAAUABgAGAAcABwAHAAcACQALAAwADAALAAsACwALAA4ADgAPAA8A
EQASABIAEwAVABUAFgAWABgAGQAZABsAHAAdAB0AHgAgACEAIwAlACYAJgAoACkALAAs
ADAAMQA1ADUAOAA6ADsAPgA/AEAAQgBCAEIARABIAEgASQBKAEwATABMAEwATQBPAE0A
TQBMAEwASgBKAEwATABKAEcASQBIAEUAQgA/AD0AOwA4ADUAMgAwAC4AKwAoACUAIQAg
AB4AHAAYABQAEgAPAA4ADQALAAkABwAHAAQABAACAAAAAAAAAAAAAAD+//z//P/+//7/
/v/+//7//P/7//v/+//6//r/+v/7//v/+//6//r/+//7//v/+f/7//v/+//6//r/+f/5
//n/+v/6//r//P/9//3//f/7//z//f/9/////v/+/////f/+//7//v8AAAAAAAABAAMA
AwADAAIAAgACAAMAAwABAAMAAwADAAMAAgACAAIABQAFAAUABgAEAAMAAQABAAEAAQAB
AAEAAgACAAIAAgD//////////wEA///+//7/AAAAAAAA///9//7//v/+//z/+//7//v/
/P/8//z//P/6//r/+v/6//r/+v/6//n/+f/5//r/+//5//j/9//3//r/+v/5//n/9//3
//f/9//3//j/+P/4//j/9f/1//b/+P/2//j/+v/4//j/+P/4//f/9//3//f/9//4//n/
+v/8//z//P/8//z//P/8//z/+v/8//7/AAAAAAIAAwADAAQAAgD///3//f/8//v/+//5
//n/+P/3//n/+P/3//f/9f/1//X/9f/1//X/9P/z//T/9P/0//T/8//z//P/8//w//D/
8P/x//H/8f/x//H/7//v/+//7//x//H/8f/x//H/8f/x//H/7//w//D/8P/y//L/8v/y
//L/8v/y//L/8P/w//X//P8BAAgAFAAhADIATgBtAIUAjwCLAHgAXAA7AB0A/P/i/8j/
nf9z/2D/Vv9Q/2T/iP+i/7P/wv/Q/93/7f/5//n/+v/8//3//f/8//z//P/9//3//f/9
//3/+//+//7//f/9//3//v/+//7//v/+//7///8AAAAA//8BAAEAAQABAAAAAAAAAP//
/v/+//7///8BAAAAAAACAAIAAgACAAIAAAABAAEAAQADAAMAAwAEAAMAAwAEAAQABwAH
AAcABwAFAAcACAAIAAkACQAJAAkACgAKAAsACwAPABAAEAARABIAEQARABAAEgATABMA
FQAYABkAGQAaABwAHQAfACEAIgAiACQAJQAmACYAKgArAC0ALQAwADIANQA4ADkAOgA8
ADwAPAA+AEAAQABBAEIARABEAEQARABEAEUAQgBBAEQARABCAEIAQgBCAEAAPQA/AD4A
OwA4ADUAMwAxAC4AKQAmACQAIgAfABwAGQAVABQAEgAQAAwACQAGAAIAAAD+//3//P/7
//n/9v/2//T/8v/y//L/8v/y//D/7v/u/+7/7v/u/+7/7v/s/+v/6//r/+r/6v/q/+3/
7f/t/+z/6v/r/+v/6//r/+3/7f/t/+7/7v/t/+3/6//s/+z/7P/s/+3/7f/t/+3/7v/v
/+//8f/w//D/8f/x//L/8v/y//L/8v/y//P/9f/1//X/9P/2//b/9//3//b/9//2//X/
9//2//b/9v/2//X/9P/0//X/9f/0//X/9//3//f/9//3//b/9f/0//X/9f/1//X/9f/z
//L/8v/0//T/9P/z//P/9P/0//T/8v/x//H/8f/y//L/8v/y//L/8v/y//L/8P/w//D/
7//v/+//8P/x//H/8P/v/+//8P/w/+//7//v/+//7//v//H/8v/y//L/8v/v/+//8P/w
//L/8v/y//D/8P/w//D/8f/x//H/8f/x//L/8//0//T/9P/0//T/9v/2//b/9v/2//j/
+v/8//z//v///////v/8//n/9//3//b/9f/1//f/9//2//X/8//y//H/8f/z//P/8//z
//P/8//y//H/7//u/+3/7P/s/+3/7v/v/+z/7P/s/+3/7f/t/+3/7f/v/+//7//v/+//
7//v/+//7//v/+//7//x//L/8v/y//H/8P/v/+7/7//w//H/8v/y//L/8//6/wMADAAW
ACUAPABYAHcAkQCZAJUAgABgAD0AHQD+/+b/yP+X/2//Xv9Q/07/av+M/6L/t//M/9z/
6f/x//X/+//+/wAAAQABAP7//v/+////AQABAAEAAQD//wIAAgABAAMAAwAEAAQAAgAC
AAIAAgADAAQABAADAAUABQAFAAUABQAGAAcABwAIAAgACAAJAAkACAAIAAoACgAKAAoA
CgAKAAsACwALAAsACwALAAwADQANAA4ADgANAA0ADQANAA4AEQATABQAFQAVABUAFQAW
ABYAFwAXABkAGgAaABsAHQAdAB4AHgAgACEAIQAjACQAJQAlACYAKAApACsALQAwADAA
MgAzADYANgA6ADsAPQA9AEAAQgBDAEYARwBIAEwATABMAE4AUABQAFEAUgBUAFQAVABU
AFUAVwBVAFUAVgBWAFQAVABUAFQAUgBPAE0ATABJAEYARQBDAEEAPgA9ADoAOAA2ADEA
LgArACcAJAAiACAAHAAYABYAEwASABIAEQAQAA8ADQAKAAoACAAGAAYABgAGAAYABAAC
AAIAAgACAAIAAgAEAAIAAQABAAMAAgACAAIAAwADAAMAAgACAAMAAwADAP//AQABAAEA
AgACAAEAAQABAAIAAgACAAIAAwADAAMAAwAEAAUABQAFAAQABAAFAAUABgAGAAYABgAG
AAYABwAHAAcABwAGAAgACAAJAAkABwAJAAkACQAJAAgACAAIAAkACQAJAAoADAALAAkA
CQAJAAkACQAJAAgACAAIAAgABwAHAAcABwAJAAcABgAGAAYABgAGAAUAAwAEAAQABAAG
AAUABQAFAAMAAgABAAAAAQACAAMABAACAAIAAgABAAEAAQACAAMAAwACAAEAAQACAAIA
AQABAAEAAQABAAEAAQACAAIAAgACAP////8AAP7//v/+//7/AAAAAAAAAAAAAAAAAAAA
AAAAAQABAAEAAQD//wAAAQACAAQABAAEAAQABAAEAAQABAAEAAYACAAKAAoADAANAA0A
DgAMAAkABwAFAAQAAwADAAEAAQAAAP/////+//3//f/////////////////+//3/+v/6
//r/+v/7//v/+//7//j/+P/4//n/9//3//f/9//5//n/+f/5//f/9//3//f/9//3//f/
9//5//r/+v/6//j/+P/4//j/+P/4//j/+P/4//r//f8EAAkAEgAgAC8AQgBeAH0AlQCf
AJ0AjABsAEcAJwAIAPD/0v+l/3n/ZP9U/1L/bv+S/6j/t//M/9z/6f/3////AQADAAQA
BAADAAIAAgACAAMABQAFAAUABQABAAQABAADAAUABQAGAAYABAAEAAQABAADAAQABAAD
AAUABQAFAAUABQAGAAcABwAGAAYABgAHAAkACAAIAAoACgAKAAoACgAJAAkACAAHAAkA
CQAJAAoACwALAAwADAAPAA8ADwAPAA4ADwAPAA4AEQARABEAEQASABIAEwATABUAFgAW
ABcAGQAZABoAGgAcAB0AHQAfACAAIQAhACIAIgAjACUAJwAqACoALAAtAC4ALgAyADMA
NwA3ADoAPAA9AEAAQQBCAEYARgBGAEgASwBKAEoASgBMAEwATABMAE0ATwBNAE0ATgBO
AEwATABOAE4ATABJAEcARgBDAEAAPQA7ADkANgAzADAALgAsACkAJgAjAB8AHAAaABgA
FAAUABIADwAOAAsACQAHAAUABQACAAIAAAD+//7//v/+//7//P/6//r/+v/6//r/+v/8
//r/+f/5//n/+P/4//j/+f/5//n/+P/4//n/+f/5//f/+f/5//n/+v/6//n/+f/3//j/
+P/4//r/+//7//v/+f/6//v/+//7//r/+v/7//v//P/8//z//v/+//7////////////+
//7//v////////8BAAEAAQABAAAAAAAAAP///////wAAAQABAAAAAQABAAEAAQABAAAA
AAAAAAAAAQABAAEAAQD///3//P/8//7//v/+//3//f/+//7//v/+//3//f/9//z//P/8
//z/+v/6//r/+v/8//z//P/7//n/+f/6//v//f/8//v/+//8//z/+//7//v/+//7//v/
+//8//z//P/8//n/+f/6//z//P/8//z/+v/6//z//P/5//j/+P/4//n/+v/7//z//v/+
//7//v8AAP7///8AAAEAAgAEAAQABAAEAAYACAAKAAwACgAIAAYABAADAAIAAQAAAAAA
AAAAAAAA///+//3//P/8//z//P/8//z//P/8//z/+v/6//r/+v/6//r/+v/6//j/+P/4
//j/+v/6//r/+v/6//r/+v/6//j/+P/4//j/+f/6//v//P/8//z//P/8//7//v/+//7/
AAAAAA==
         </WaveFormData>
      </LeadData>
      <LeadData>
         <LeadByteCountTotal>10000</LeadByteCountTotal>
         <LeadTimeOffset>0</LeadTimeOffset>
         <LeadSampleCountTotal>5000</LeadSampleCountTotal>
         <LeadAmplitudeUnitsPerBit>4.88</LeadAmplitudeUnitsPerBit>
         <LeadAmplitudeUnits>��V</LeadAmplitudeUnits>
         <LeadHighLimit>2147483647</LeadHighLimit>
         <LeadLowLimit>268435456</LeadLowLimit>
         <LeadID>V3</LeadID>
         <LeadOffsetFirstSample>0</LeadOffsetFirstSample>
         <FirstSampleBaseline>0</FirstSampleBaseline>
         <LeadSampleSize>2</LeadSampleSize>
         <LeadOff>FALSE</LeadOff>
         <BaselineSway>FALSE</BaselineSway>
         <ExcessiveACNoise>FALSE</ExcessiveACNoise>
         <MuscleNoise>FALSE</MuscleNoise>
         <LeadDataCRC32>2186155407</LeadDataCRC32>
         <WaveFormData>
xP/E/8T/xP/O/9b/3v/m/+j/6P/o/+j/6P/o/+j/6P/q/+r/6v/q/+r/6v/q/+r/7P/s
/+z/7P/s/+z/7P/s/+z/7P/s/+z/7P/s/+z/7P/s/+z/7P/s/+7/7v/u/+7/7v/u/+7/
7v/w//D/8P/w//D/8P/w//D/8f/y//P/9P/y//L/8v/y//P/9P/1//b/9v/2//b/9v/4
//j/+P/4//n/+v/7//z//v/+//7//v8BAAIAAwAEAAYABgAGAAYACAAKAAwADgARABIA
EwAUABcAGAAZABoAHAAeACAAIgAkACYAKAAqAC4AMAAyADQANgA4ADoAPAA9AD4APwBA
AEEAQgBDAEQARgBGAEYARgBEAEQARABEAEMAQgBBAEAAPQA8ADsAOgA2ADQAMgAwAC0A
KgAnACQAIQAeABsAGAATABAADQAKAAYABAACAAAA/v/8//r/+P/1//T/8//y//H/8P/v
/+7/7P/s/+z/7P/s/+z/7P/s/+r/6v/q/+r/7P/s/+z/7P/q/+r/6v/q/+j/6P/o/+j/
6v/q/+r/6v/q/+r/6v/q/+j/6P/o/+j/6v/q/+r/6v/o/+j/6P/o/+n/6v/r/+z/7v/u
/+7/7v/u/+7/7v/u/+7/7v/u/+7/7//w//H/8v/y//L/8v/y//L/8v/y//L/8v/y//L/
8v/0//T/9P/0//T/9P/0//T/9P/0//T/9P/y//L/8v/y//L/8v/y//L/8v/y//L/8v/w
//D/8P/w//L/8v/y//L/8P/w//D/8P/w//D/8P/w//D/8P/w//D/7v/u/+7/7v/u/+7/
7v/u/+7/7v/u/+7/7v/u/+7/7v/w//D/8P/w/+7/7v/u/+7/7v/u/+7/7v/u/+7/7v/u
/+7/7v/u/+7/8P/w//D/8P/u/+7/7v/u/+7/7v/u/+7/7v/u/+7/7v/x//L/8v/y//H/
8v/z//P/8//z//P/8v/z//X/+P/8//3//P/8//z//P/8//r/+P/6//j/+P/4//b/9v/0
//P/9P/0//P/8v/x//D/7//u/+//7//v/+3/7P/s/+v/6//s/+z/7P/s/+r/6f/p/+n/
6f/p/+n/6f/p/+n/6v/q/+v/6//r/+v/6f/p/+n/6f/r/+v/7P/s/+r/6v/q/+r/7P/s
/+z/7f/r/+n/6f/r/+//+f8IABsAMQBNAHEAnwDPAPUADAEWAQ0B/wDvANQAsQCFADwA
7P+w/33/Wv9i/4b/oP+w/8H/0f/b/+X/6f/q/+z/7f/t/+z/7P/s/+3/7f/t/+3/7f/t
/+7/7//x//L/8f/w/+//7//v/+//7v/u//H/8f/x//H/8f/y//L/8v/w//D/8f/x//H/
8f/y//P/8//z//P/8//z//T/9P/0//b/9//3//f/9//3//f/+f/3//f/9//3//n/+v/6
//r/+f/6//r/+//6//r/+v/8//3//v///wEAAgAEAAQABAAEAAYABgAHAAgACgALAAsA
DAAOABAAEQASABMAFAAYABoAGwAdAB8AHwAgACMAJQApACsALQAwADIANAA2ADkAOQA7
ADsAPgBBAEEAQgBEAEYARgBGAEYARwBIAEgARwBHAEcARwBHAEYARQBFAEIAPgA8ADsA
OQA1ADQAMAAtAC0AKgAnACMAHwAcABoAGAAXABMAEAAMAAcABQACAAAAAAD+//z/+v/4
//f/9f/0//L/8v/x//D/8f/x//H/8P/v/+7/7P/r/+3/7f/t/+3/7f/r/+v/6//s/+z/
7P/r/+v/6//r/+r/6v/q/+r/6v/s/+z/7P/s/+z/7P/s/+z/6v/q/+v/6//r/+v/7P/s
/+7/7//v/+//7f/u/+7/7v/x//H/8f/y//L/8//z//T/8v/y//P/8//y//L/8//z//P/
9P/0//T/9P/0//T/9P/2//b/9v/2//T/9P/0//T/9P/z//P/8//1//b/9v/1//X/9f/0
//L/9P/0//T/9P/z//P/8//z//H/8f/x//H/8P/w//D/8P/w//D/8P/v//H/8f/x//D/
8P/x//H/8f/w//D/8P/w//D/8P/x//H/8f/w//D/8P/w//D/8P/w//H/8f/x//D/8P/w
//D/8v/w//D/7//v/+//7//t/+//8P/w//D/8P/w/+7/8P/w//D/8P/w//D/8P/x//T/
9P/0//X/9P/1//X/9f/3//f/9v/2//X/9//6//z//P/9//7//v/+//z/+v/6//r/+v/6
//r/+v/4//f/9v/1//P/8f/w//H/8v/z//P/9f/1//P/8v/w/+//7//u/+7/7v/u/+7/
7f/t/+3/7f/t/+3/7f/t/+3/7v/u/+3/7f/t/+3/7f/t/+3/7f/t/+//8P/w//D/8P/w
//D/8P/w//D/8f/x//P/8f/x//X//f8IABkALwBJAGkAkQC/AOkABAEOAQcB9QDlANAA
tQCRAFYACgDM/5n/av9e/3r/mv+s/7v/y//Z/+P/6f/u//L/8//z//L/9P/0//X/9f/1
//X/9f/1//X/9f/2//b/9P/0//T/9f/3//f/9v/2//f/9//3//f/9f/2//b/9v/2//b/
9//3//n/+f/6//v/+//7//v/+//7//z//P/8//r/+//7//v/+//7//v//f/9//3//f/9
//3//v/+//7///8AAAAAAQACAAIAAgAEAAYABgAGAAcABwAIAAcABgAJAAwADQAPAA4A
EAARABEAFAAWABgAGQAcAB0AHgAiACIAIwAlACcAJwAoACsALQAxADMANQA4ADoAPAA+
AEEARQBHAEcASgBLAEsATABOAFIAUgBSAFIAUQBSAFIAUQBTAFMAUwBTAFAATwBPAEwA
TABKAEkARwBDAEIAPgA7ADcANAAxAC0AKQAmACQAIgAfABsAGAAUAA8ADQAKAAgABgAE
AAIAAAAAAP///f/8//j/+P/3//b/9f/1//X/9P/0//T/8//z//P/8//z//P/8//x//H/
8f/w//D/8P/v//H/8f/x//D/7v/u/+7/7v/w//D/8P/w//D/8P/w//D/8P/w//H/8f/x
//H/8v/y//L/8//z//P/9f/2//b/9v/3//f/9//4//b/9//3//j/+P/4//n/+f/6//r/
+//7//v//P/8//z/+v/6//r/+v/6//r/+v/6//r/+v/6//r/+v/5//n/+f/5//r/+v/5
//n/+f/4//b/+P/4//j/+P/1//X/9f/1//f/9//3//f/9P/0//T/9P/0//T/9P/z//P/
8//z//L/9P/1//X/9f/0//T/9P/0//L/8v/z//P/8//y//L/8v/y//L/8v/y//H/8f/x
//D/8P/w//D/8v/y//L/8f/x//H/8f/w//L/8v/y//L/8v/y//L/8//0//T/9P/1//b/
9//3//f/9f/1//T/9P/1//f/+v/8//7///8AAAAA/v/8//r/+v/4//j/+P/4//r/+P/3
//b/9P/z//L/8v/x//D/7//t/+7/7//u/+7/7v/t/+3/7P/s/+z/7P/s/+3/7f/t/+3/
6//r/+v/6//r/+z/7P/r/+v/6//r/+v/7f/t/+3/7f/r/+z/7P/s/+7/7v/u/+7/7P/s
/+3/7f/r/+v/6//x//v/CAAZAC0ASQBtAJkAxQDrAAQBEAELAf0A6wDSALUAkQBQAAAA
xv+T/2T/YP9+/5r/rP+9/83/2f/j/+v/7v/u/+//7//u/+7/7v/v/+//7//v/+//7//v
/+//8P/w//D/8P/w//H/8f/x//D/8P/x//H/8f/x//P/9P/0//T/8v/y//P/8//1//X/
9v/3//X/9f/1//X/9f/2//b/9v/2//f/9//3//f/9//3//n/+f/5//n/+f/3//j/+P/4
//v//P/8//3//v/+//7/AAD+//7//v///wIABAAEAAQABgAIAAgACQAKAAwADQANAA4A
EAASABMAFAAVABYAGgAcAB0AHwAhACUAJgApACsAKwAtAC8AMgA2ADgAOgA9AD0APwA/
AEIARwBHAEgASgBKAEoASgBKAE0ATgBOAE0ASwBLAEsASwBKAEkASQBGAEQAQgBBAD8A
OwA6ADYAMwAxAC4AKwAnACMAIAAeABwAGQAVABIADgALAAkABgAEAAAA/v/8//r/+v/5
//f/9v/0//T/8//y/+//7//v/+7/8P/w/+//7//t/+3/7f/t/+//7f/t/+3/7P/s/+z/
6//r/+v/6//q/+r/6v/q/+r/6v/q/+r/6v/q/+r/6v/q/+r/6v/r/+v/7f/t/+7/7v/s
/+3/7f/t/+3/7v/u/+7/8f/x//H/8v/w//H/8f/y//L/8v/z//P/9P/0//X/9f/z//T/
9P/0//T/9P/0//T/9P/0//T/9P/0//T/9P/0//T/8//z//P/8f/y//L/8f/x//H/8P/u
//L/8v/y//L/8f/x//H/8f/x//H/8f/x//D/8P/w//D/8P/w//D/7//t/+3/7f/s/+z/
7f/t/+3/7v/u/+7/7v/s/+z/7f/t/+3/7P/s/+z/7P/s/+z/7P/t/+3/7f/s/+z/7P/s
/+7/7P/s/+v/6//r/+v/6f/r/+z/7P/s/+z/7P/s/+z/7P/s/+z/7P/t/+z/7P/s/+3/
7v/v/+//7//v/+//7v/u/+//8f/0//b/+P/5//r/+v/4//b/9P/0//L/8v/y//L/8P/u
/+3/7P/s/+v/6v/q/+z/7P/s/+v/6//r/+n/6P/o/+f/5//m/+b/5v/m/+b/5//n/+f/
5//n/+f/5//n/+b/5v/l/+P/5f/l/+X/5f/l/+X/5f/l/+X/5v/m/+b/5v/m/+b/5v/m
/+b/5//n/+X/5f/n/+v/8/8AABUAKwBFAGsAmQDFAOkAAgEQAQkB/QDrANIAtQCPAEgA
8v+2/4X/XP9c/3z/mP+m/7n/yf/V/+H/5//q/+v/6//q/+j/6P/o/+n/6f/p/+n/6f/p
/+v/6//s/+z/6//q/+n/6f/p/+n/6P/o/+v/6//r/+v/6//s/+z/7P/u/+7/7//v/+3/
7f/u/+//7//v/+//7//v//D/8P/w//L/8//z//P/8f/x//H/8//1//X/9f/1//P/9P/0
//T/9//4//j/+f/4//j/+P/6//r/+v/6//v//f8AAAEAAgADAAQAAwADAAYACAAJAAkA
CgAMAA4ADwASABMAFAAYABgAGQAbAB0AHwAgACMAJQAnACkAKwAuADIANAA2ADkAOwA9
AD0AQABDAEMARABGAEYARgBGAEYASQBKAEoASQBJAEkASQBJAEgARwBHAEQAQgBAAD8A
PQA5ADgANAAxAC8ALAApACUAIQAeABwAGgAXABMAEAAMAAsACQAGAAQAAAD+//z/+v/4
//f/9f/0//T/9P/z//L/8f/x//H/8P/w//D/7//v/+3/7f/t/+3/7//t/+3/7f/u/+7/
7v/t/+//7//v/+7/7P/s/+z/7P/s/+z/7P/s/+7/7v/u/+7/7v/u/+//7//v/+//8P/w
//D/8f/x//H/8f/y//L/8v/z//P/8//0//T/9f/1//b/9P/0//X/9f/1//b/+P/5//j/
+P/3//b/+P/4//j/+P/4//j/+P/4//j/+P/4//j/+v/5//n/+f/3//j/+P/3//f/9//2
//T/9P/0//T/9P/1//X/9f/1//X/9f/1//X/9P/0//T/9P/2//b/9v/1//X/9f/1//T/
9P/1//X/9f/0//T/9P/0//L/8v/z//P/8//y//L/8v/0//T/9P/0//P/8//z//L/8v/y
//L/9P/0//T/8//z//P/8//x//P/8v/y//L/8v/y//L/8v/y//L/9P/y//L/8v/y//L/
8v/y//L/8//0//T/9P/1//b/9//3//n/+f/5//j/+P/5//v//v/+//7///8AAAAAAAD+
//z//P/6//r/+v/6//r/+P/3//j/+P/3//b/9v/2//b/9v/z//P/8//x//L/8v/x//H/
8P/w//D/8P/w/+//7//v/+//7//v/+//7//v//D/8P/v/+//7//v/+//7//v/+//8f/x
//L/8v/x//D/7//u/+7/7v/u/+//8f/x/+//8f/3/wEAEgAnAD8AWwB/AK8A3QD/ABQB
GgERAQMB7wDOALEAgwAuAN7/rP97/1z/bv+Q/6b/uv/L/9f/4f/p/+//8v/z//P/8v/w
//D/8P/x//H/8//z//P/8//x//H/8v/y//D/8P/w//H/8//z//L/8v/z//P/8//z//P/
9P/0//T/9P/0//X/9f/1//X/9v/3//f/9//3//f/9//4//j/+P/2//f/9//3//n/+f/5
//v/+//7//v/+//7//z//P/8//3//v/+/////v/+//7/AAAAAAAAAAABAAIABAAEAAQA
BgAIAAgACQAKAAwADQANABAAEgAUABUAFAAVABYAGgAcAB0AHwAhACMAJAAnACkAKQAr
AC0AMAA0ADYAOAA7AD0APwA/AEIAQwBDAEQARgBKAEoASgBKAEkASgBKAEkARwBHAEcA
RwBGAEUARQBCAEAAPgA9ADsAOQA4ADQAMQAtACoAJwAjACEAHgAcABoAFgARAA0ACAAG
AAUAAwACAAAA/v/8//r/+P/3//X/9P/y//L/8f/w/+//7//v/+7/7v/u/+3/7f/t/+3/
7f/t/+3/6//r/+v/7P/s/+z/6//p/+n/6f/o/+r/6v/q/+r/6v/q/+r/6v/q/+r/6v/q
/+r/6v/r/+v/6//r/+z/7P/s/+3/7f/t/+v/7P/s/+z/7//v/+//8P/u/+//7//w//D/
8P/x//H/8P/w//H/8f/x//L/8v/y//L/8v/y//L/8v/y//L/8v/0//T/9P/0//L/8f/x
//H/8f/y//L/8f/x//H/8P/u//D/8P/w//D/7//v/+//7//t/+3/7f/t/+7/7v/u/+7/
7v/u/+7/7f/t/+3/7f/s/+z/7f/t/+3/7P/s/+z/7P/s/+z/7f/t/+//7v/u/+7/7v/u
/+7/7v/r/+v/6//q/+r/6v/q/+z/7P/s/+v/6//r/+v/6f/r/+z/7P/s/+z/7P/s/+z/
7P/s/+z/7P/s/+z/7P/t/+z/7P/s/+3/8P/x//H/8f/z//P/8v/y//H/8//2//j/+P/5
//r/+v/6//j/9v/2//T/9P/0//T/9P/y//H/8P/y//H/8P/w/+7/7v/u/+3/7f/t/+v/
6v/q/+n/6f/o/+j/6P/o/+j/6f/p/+n/6f/p/+n/6f/p/+f/6P/o/+f/6f/p/+n/6f/p
/+n/6f/p/+n/6v/q/+r/6v/q/+r/6v/q/+r/6//r/+n/5//p/+3/9f8GABcALQBHAGkA
lQDHAO0ACAEUAREBBQH1ANYAtwCTAE4A+P+6/4X/Wv9e/4D/nP+q/7v/zf/Z/+P/6f/q
/+z/7f/t/+z/7P/s/+3/7f/t/+3/7f/t/+v/6//s/+z/7v/u/+7/7//t/+3/7P/s/+7/
7//w//H/7//w//D/8P/w//D/8f/x//H/8f/y//P/8f/x//H/8f/z//T/9P/0//L/8//z
//P/9f/1//X/9//3//f/9//3//f/+P/4//j/+f/6//r/+//8//z//P/+//7//v/+////
AAACAAIAAgAEAAYABgAHAAYACAAJAAkADAAOABAAEQASABMAFAAYABgAGQAbAB0AIQAi
ACUAJwAnACkAKwAuADAAMgA0ADcAOQA7ADsAPgBDAEMARABGAEYARgBGAEYARwBIAEgA
RwBHAEcARwBHAEgARwBHAEQAQAA+AD0AOwA4ADgANQAzAC8ALAApACUAIwAgAB4AHAAX
ABMAEAAMAAsACQAGAAQAAgAAAP7//P/6//n/9//2//T/9P/z//L/8f/x//H/8P/w//D/
7//v//H/8f/x//H/8f/v/+//7//w//D/8P/v/+//7//v/+7/8P/w//D/8P/u/+7/7v/u
//D/8P/w//D/7v/u/+//7//x//H/8v/y//L/8//z//P/8//0//T/9P/z//P/8//0//b/
9//3//j/+P/4//n/+f/4//j/+f/5//n/+v/6//r/+v/6//r/+v/6//r/+v/6//r/+v/6
//r/+P/3//f/9//3//j/+P/3//n/+f/4//b/9v/2//b/9v/3//f/9//3//f/9//3//f/
9v/2//b/9v/2//b/9v/1//f/9//3//b/9P/1//X/9f/2//b/9v/2//X/9P/0//P/9f/0
//T/9P/y//L/8v/y//P/8//z//L/8v/y//L/9P/y//L/8f/x//L/8//y//X/9P/y//L/
9P/0//T/9P/y//L/8v/z//b/9v/2//f/+P/5//n/+f/7//v/+v/6//n/+//+/wAAAgAD
AAQABAACAAAA/v/+//z//P/8//z//v/8//v/+v/4//f/9v/2//b/9v/2//X/9//3//X/
9P/0//P/8//y//D/8P/w//D/8f/x//H/8f/z//P/8//z//P/9P/0//P/8f/x//H/8f/x
//H/8f/x//H/8v/y//L/9P/0//T/9P/y//L/8//z//P/8f/1//n/AQAQACMANQBPAHEA
nQDNAO8ACAEUAQ0B/QDrAM4AsQCRAFIABgDM/5f/av9i/4D/nP+w/7//z//d/+f/7//0
//b/9//3//b/9v/2//f/9//5//n/+f/5//f/9//4//j/+v/6//r/+//7//v/+v/6//v/
+//7//v/+f/6//r/+v/6//r/+//7//3//f/+/////f/9//3//f///wAAAAAAAAAAAQAB
AAEAAQABAAEAAwABAAEAAQABAAEAAgACAAIABQAGAAYABwAIAAgACAAKAAwADAAMAA0A
DAAOAA4ADgAQABIAEgATABQAFgAXABcAGAAaABwAHQAgACEAIgAmACYAJwApACsALwAw
ADMANQA3ADkAOwA+AEAAQgBEAEcASQBLAEsATgBRAFEAUgBUAFYAVgBWAFYAVwBYAFgA
VwBXAFcAVwBXAFYAVQBVAFIAUABOAE0ASwBFAEQAQAA9ADsAOAA1ADEALQAqACgAJgAh
AB0AGgAWABMAEQAOAAwADAAKAAgABgAEAAMAAQAAAPz//P/7//r/+f/5//n/+P/4//j/
9//3//X/9f/1//X/9f/z//P/8//0//T/9P/z//P/8//z//L/8v/y//L/8v/y//L/8v/y
//L/8v/y//L/9P/0//X/9f/z//P/9P/0//T/9f/1//X/9f/2//b/9v/3//f/9//4//j/
+f/5//r/+v/6//v/+//6//r/+//7//v//P/8//z//P/8//z//P/8//z//P/8//r/+v/6
//r//P/7//v/+//5//r/+v/5//v/+//6//j/+v/6//r/+v/5//n/+f/5//f/9//3//f/
+P/4//j/+P/2//b/9v/1//f/9//3//b/9v/3//f/9//2//b/9v/2//b/9v/3//f/9f/0
//T/9P/0//T/9P/0//X/9f/1//T/9P/y//T/+P/3//b/9f/0//T/9P/0//X/9v/2//b/
9//4//n/+f/5//v/+//6//r/+f/7//7/AAAAAAEAAgACAAIAAAD+//7//P/8//z//P/8
//r/+f/4//j/9//2//b/9v/2//b/9f/1//X/8//y//L/8f/x//D/8P/w//D/8P/t/+3/
7f/t/+//7//v/+//7f/u/+7/7f/t/+3/7f/t/+//7//v/+//7f/u/+7/7v/u/+7/7v/u
/+7/7v/v/+//7f/r/+//9////woAHwA1AFEAdwClANMA9wAOARgBEwEHAfUA1gC3AI8A
RgD0/7z/if9i/2j/iv+k/7T/xf/P/9v/5//x//D/8v/z//P/8v/w//D/8f/x//H/8f/x
//H/7//v//D/8P/y//L/8v/z//P/8//y//L/8//z//P/8//1//b/9v/2//X/9P/0//P/
8//z//T/9f/3//f/9//3//f/+P/4//j/9v/3//f/9//3//f/9//5//n/+f/5//n/+f/6
//r/+v/7//z//P/9//7//v/+/wAAAAAAAAAAAQAEAAYABgAGAAcACAAHAAcACAAKAAsA
CwAOABAAEgATABQAFQAWABoAHAAdAB8AIQAhACIAJQAnACsALQAvADIANAA2ADgAOwA9
AD8APwBCAEUARQBGAEgASgBKAEoASgBJAEoASgBJAEkASQBJAEkASABHAEcARABEAEIA
QQA/ADkAOAA0ADEALQAqACcAIwAfABwAGgAYABUAEQAOAAoABQADAAAA/v/9//z/+//6
//j/9//1//T/8P/w/+//7v/v/+//7//u/+z/7P/r/+v/7f/t/+3/7f/r/+n/6f/p/+r/
6v/q/+n/6f/p/+n/6P/q/+r/6v/q/+j/6P/o/+j/6v/q/+r/6v/o/+j/6f/p/+f/5//o
/+j/6v/r/+v/6//r/+z/7P/s/+3/7f/t/+7/7v/v/+//8P/w//D/8f/x/+7/7v/v/+//
8f/y//L/8v/x//D/7//u/+//8P/x//L/8v/y//L/8v/y//H/8f/x//H/8v/y//H/7//v
/+7/7P/u/+7/7v/u/+3/7f/t/+3/7f/t/+3/7f/s/+z/7P/s/+7/7v/u/+3/6//r/+v/
6v/q/+v/6//r/+r/6v/q/+r/6v/q/+v/6//p/+j/6P/o/+r/6v/q/+r/6f/p/+n/6P/o
/+r/6P/o/+j/6P/o/+j/6P/o/+j/6f/q/+r/6v/r/+z/7f/t/+3/7f/t/+z/7P/r/+3/
8P/y//L/8//0//T/9P/y//D/8P/u/+7/7v/u/+7/7P/r/+r/6v/p/+j/6P/o/+j/6P/n
/+f/5//l/+T/4v/h/+H/4P/i/+L/4v/i/9//3//f/9//4f/h/+H/4f/h/+L/4v/h/+H/
4f/h/+H/3//f/9//3//h/+L/4v/i/+H/4P/f/97/4P/g/+H/4f/h/9//4f/n//P/AAAT
AC0ASwBvAJ8AzQDzAAoBEgEHAfkA5QDEAKUAdQAkANT/nv9r/0z/YP+C/5b/qv+9/8n/
1f/b/9v/4P/i/+P/4//i/+D/4P/h/+H/4//j/+P/4//j/+P/5P/k/+T/5P/k/+X/4//j
/+L/4v/l/+X/5f/l/+X/5v/m/+b/5v/m/+f/5//n/+f/6P/p/+n/6f/p/+n/6f/q/+r/
6v/q/+v/6//r/+v/6//r/+3/7f/t/+3/7f/t/+7/7v/u//H/8v/y//P/8v/y//L/9P/0
//T/9P/1//T/9v/2//b/+v/8//z//f/8//7//////wAAAgAEAAUABgAHAAgADAAOAA8A
EQATABcAGAAbAB0AHwAhACMAJgAmACgAKgAtAC8AMQAxADQANwA3ADgAOgA8ADwAPAA8
AD0APgA+AD0APQA9AD0APQA6ADkAOQA2ADQAMgAxAC8AKwAqACYAIwAhAB4AGwAXABMA
EAAOAAwACQAFAAIA/v/7//n/9v/0//P/8v/x//D/7P/r/+n/6P/m/+b/5f/k/+P/4//j
/+L/4v/i/+H/4f/h/+H/4f/h/+P/4f/h/+H/4P/g/+D/3//f/9//3//e/97/3v/e/97/
3v/e/97/3v/e/97/3v/e/97/3v/f/9//3//f/+D/4P/g/+H/4f/h/+H/4v/i/+L/4f/h
/+H/4v/i/+P/4//k/+T/5P/l/+X/5v/m/+f/5//l/+b/5v/m/+j/6P/o/+j/6P/o/+j/
6P/m/+b/5v/m/+j/5//n/+f/5f/m/+b/5f/n/+f/5v/k/+b/5v/m/+b/4//j/+P/4//j
/+P/4//j/+D/4P/g/+D/4f/i/+P/4//h/+H/4f/g/+L/4//j/+P/4v/i/+L/4v/g/+D/
4f/h/+H/4P/g/+D/4P/g/+D/4P/f/9//3//e/97/3v/e/+D/3v/e/9//4f/g/97/3v/e
/97/3v/e/97/3//e/97/3v/f/+L/4//j/+P/4//j/+L/4v/j/+X/6P/q/+r/6//s/+z/
7P/q/+j/6P/k/+T/5P/k/+T/4v/h/+D/4P/f/97/3v/e/97/3v/d/93/3f/b/9r/2v/Z
/9n/2P/a/9r/2v/a/9f/1//X/9f/1//X/9f/1//X/9j/2P/X/9f/1//X/9f/1//X/9f/
1//Z/9r/2v/a/9j/2P/Y/9j/2P/Y/9n/2f/X/9f/2f/h/+f/9v8NACUAPwBjAJMAwQDl
AAIBCgEDAfMA3wDAAJ8AcQAiAND/lv9j/0b/WP98/5D/oP+x/7//y//T/9n/2v/a/9v/
2//a/9r/2v/b/9v/2//b/9v/2//b/9v/3P/c/9z/3P/c/93/3f/d/9z/3P/b/9v/2//b
/93/3v/e/97/4P/g/+H/4f/f/9//4P/h/+P/4//j/+P/4//k/+T/5P/i/+P/4//j/+P/
4//j/+X/5f/l/+X/5f/m/+j/6f/q/+r/6v/p/+n/7P/s/+z/7v/w//D/8P/x//L/9P/0
//T/9f/2//X/9f/4//r/+//7//z//v8AAAEAAAABAAIABgAKAAsADQAPABEAEgAVABcA
GQAbAB0AIAAiACQAJgApAC0ALwAvADIANAAzADMANAA2ADYANgA2ADgAOgA7ADsAOQA5
ADkAOQA6ADkAOQA2ADIAMAAvAC0AKQAoACQAIQAdABoAFwATABAADgANAAwABwADAAAA
/P/6//n/9//2//T/8v/w/+7/7P/r/+n/6P/m/+b/5f/k/+P/4//j/+L/4v/i/+H/4f/j
/+P/4//j/+H/3//f/9//4P/g/+D/3//h/+H/4f/g/+D/4P/g/+D/4P/g/+D/4P/g/+D/
4P/g/+D/4P/h/+H/4f/h/+L/4v/i/+P/4//j/+H/4v/i/+L/5f/l/+X/5v/k/+X/5f/m
/+b/5v/n/+f/6P/o/+n/6f/n/+j/6P/o/+r/6v/q/+r/7P/s/+z/7P/s/+z/7P/s/+z/
6//r/+v/7f/u/+7/7f/r/+v/6v/o/+r/6v/q/+r/6//r/+v/6//r/+v/6//r/+r/6v/q
/+r/6P/o/+j/5//p/+n/6f/o/+j/6f/p/+n/6v/q/+r/6v/o/+j/6f/p/+n/6P/o/+j/
6v/q/+r/6v/p/+n/6f/o/+r/6v/q/+z/6v/q/+n/6f/p/+n/5//p/+z/7P/s/+z/7P/s
/+z/7P/u/+z/7v/u/+7/7v/w//D/8P/w//T/9v/4//r/9//2//X/9P/y//L/8v/y//D/
8P/w//D/7//u/+3/7P/q/+r/6v/q/+r/6v/q/+r/6f/o/+f/5v/o/+j/6P/o/+b/5v/m
/+b/5v/m/+b/5v/m/+b/5v/m/+T/5P/k/+T/5f/m/+f/6P/o/+j/6P/o/+j/6P/o/+j/
6v/q/w==
         </WaveFormData>
      </LeadData>
      <LeadData>
         <LeadByteCountTotal>10000</LeadByteCountTotal>
         <LeadTimeOffset>0</LeadTimeOffset>
         <LeadSampleCountTotal>5000</LeadSampleCountTotal>
         <LeadAmplitudeUnitsPerBit>4.88</LeadAmplitudeUnitsPerBit>
         <LeadAmplitudeUnits>��V</LeadAmplitudeUnits>
         <LeadHighLimit>2147483647</LeadHighLimit>
         <LeadLowLimit>268435456</LeadLowLimit>
         <LeadID>V4</LeadID>
         <LeadOffsetFirstSample>0</LeadOffsetFirstSample>
         <FirstSampleBaseline>0</FirstSampleBaseline>
         <LeadSampleSize>2</LeadSampleSize>
         <LeadOff>FALSE</LeadOff>
         <BaselineSway>FALSE</BaselineSway>
         <ExcessiveACNoise>FALSE</ExcessiveACNoise>
         <MuscleNoise>FALSE</MuscleNoise>
         <LeadDataCRC32>2482515568</LeadDataCRC32>
         <WaveFormData>
1v/W/9b/1v/b/+D/5f/q/+z/7P/s/+z/7P/s/+z/7P/u/+7/7v/u/+7/7v/u/+7/7v/u
/+7/7v/u/+7/7v/u//D/8P/w//D/7v/u/+7/7v/u/+7/7v/u//D/8P/w//D/8P/w//D/
8P/y//L/8v/y//L/8v/y//L/8v/y//L/8v/y//L/8v/y//T/9P/0//T/9v/2//b/9v/2
//b/9v/2//j/+P/4//j/+v/6//r/+v/7//z//f/+/wAAAAAAAAAAAwAEAAUABgAHAAgA
CQAKAAsADAANAA4AEQASABMAFAAXABgAGQAaAB0AHgAfACAAIgAkACYAKAAqACoAKgAq
ACwALAAsACwALgAuAC4ALgAsACwALAAsACsAKgApACgAJwAmACUAJAAhACAAHwAeABwA
GgAYABYAFAASABAADgAMAAoACAAGAAQAAgAAAP7/+//6//n/+P/3//b/9f/0//L/8v/y
//L/8P/w//D/8P/u/+7/7v/u/+7/7v/u/+7/7v/u/+7/7v/u/+7/7v/u/+z/7P/s/+z/
7v/u/+7/7v/u/+7/7v/u/+3/7P/r/+r/6//s/+3/7v/s/+z/7P/s/+7/7v/u/+7/7//w
//H/8v/y//L/8v/y//T/9P/0//T/9v/2//b/9v/2//b/9v/2//j/+P/4//j/+P/4//j/
+P/6//r/+v/6//j/+P/4//j/+P/4//j/+P/4//j/+P/4//j/+P/4//j/+P/4//j/+P/2
//b/9v/2//b/9v/2//b/9v/2//b/9v/2//b/9v/2//b/9v/2//b/9v/2//b/9v/0//T/
9P/0//T/9P/0//T/9P/0//T/9P/2//b/9v/2//b/9v/2//b/9P/0//T/9P/0//T/9P/0
//T/9P/0//T/9v/2//b/9v/2//b/9v/2//T/9P/0//T/9P/0//T/9P/3//j/+P/4//n/
+v/7//v/+f/5//n/+f/7//v//f8AAAEAAQACAAMAAQABAP///v8AAAAA///+//z//P/8
//r//P/7//n/+P/3//b/9f/0//T/9f/2//b/9f/0//T/9P/z//L/8v/y//D/7//v/+//
7//v/+//7//x//H/8f/x//H/8f/x//H/8P/w//D/8f/x//H/8f/x//H/8f/x//H/8f/y
//L/8f/v/+7/7v/w//L/+/8JABoALwBIAGkAkgDAAOoADQEmAS0BKQEcAfoAxwCKADgA
6/+7/5n/hv+P/6n/vP/I/9T/3v/l/+r/7f/s/+z/7f/t/+3/7f/t/+7/7v/u/+7/7v/u
/+//8P/x//P/8v/x//D/7//v/+//7//v/+//7//v/+//8f/y//L/8v/v/+//8P/w//D/
8P/w//H/8f/x//H/8f/y//L/8v/y//L/8v/y//L/8v/y//L/8//z//T/9P/0//b/9v/2
//b/9P/1//X/9v/2//b/9f/1//b/+P/6//v/+//7//v/+//9//3//f/9/wEAAQABAAEA
AwAEAAUABgAHAAcACgAMAAwADgAPABIAEwATABUAFwAYABoAHAAeACAAIgAiACUAJQAl
ACcAKAAqACoAKwAsADAAMAAvAC8ALgAvAC8ALgAuAC0ALQAtAC0ALQAsACsAKAAnACYA
JQAiACAAHwAdAB0AGgAZABcAFQATABEADQALAAoACAAGAAIA///+//7//v/9//r/+v/4
//f/9v/1//T/8//y//L/9P/0//P/8//x//H/8P/w//P/8//y//L/8P/v/+//7//v/+//
7//v/+7/7v/u/+z/7P/t/+7/7v/w//D/8P/w//D/8P/w//H/7//u/+7/7//w//D/8P/w
//L/8v/y//P/8//z//P/9P/0//T/9f/1//b/9//3//f/9//3//j/+P/0//f/9//3//n/
+v/6//r/+P/4//f/9//7//v/+v/6//r/+v/6//r/+v/4//j/+f/6//r/+v/6//r/+f/4
//j/+f/5//n/+f/3//n/+f/4//f/9//3//f/+P/4//j/9//3//f/9//3//f/+P/4//f/
9//3//f/+P/2//b/9f/1//b/9v/2//b/9v/1//X/9v/4//j/+P/4//j/+f/5//n/9//3
//b/9v/4//j/+P/4//b/9v/3//f/+f/5//j/+P/5//b/+P/4//j/+P/6//r/+v/7//z/
/P/8//3//v////////////////////3///8CAAMABAAGAAgACQALAAkACAAIAAgABwAG
AAYABgAGAAQABAACAP///f/8//7//v/+//3///////7//f/6//r/+v/5//r/+v/6//r/
+f/5//n/+f/5//n/+f/5//n/+f/5//n/+f/5//n/+P/4//j/+f/5//r/+//8//3/+//7
//v/+//8//z/+//7//7//P/6//7/AwAPAB4AMwBOAGsAkAC+AOwAEwEwAT0BOwEwARoB
8QC4AGwAFwDb/7P/lv+R/6f/wP/O/9j/4v/r//L/9f/4//r/+//7//v//f/9//7//v/9
//z/+//6//r/+v/6//v/+//7//v/+//9//3//f/9//v/+//7//v/+//8//z//P/7//v/
/P/8//3//v///wEAAQABAAEAAQAAAAAAAAAAAAAAAAAAAAAAAAAAAAAAAQABAAIAAgAC
AAIAAgACAAIABAAFAAUABgAGAAYABQAFAAcACAAJAAkACQAJAAkACQAMAA0ADgAPABMA
EwATABMAFQAWABcAGAAZABkAHAAeAB4AIAAhACQAJQAlACcAKQAqACwALgAwADIANAA0
ADcAOwA7AD0APgBAAEAAQQBCAEQARABDAEMARABFAEUARABEAEMAQwBDAEEAQQBAAD8A
PgA9ADwAOwA4ADYANQAzAC8ALAArACkAJwAlACMAHwAdABwAGgAYABQAEQAQABAADgAN
AAoACgAIAAcABgAFAAIAAQAAAAAA/v/+//3//f///////v/+//3//f/8//z//v/9//3/
/f/7//v/+//7//r/+v/6//j/+P/5//r/+v/6//r/+v/6//r/+v/6//v/+//6//r/+//6
//r/+v/6//r/+v/6//v/+//7//v//P/8//z//f/9//7//////////////wAAAAD+/wEA
AQABAAEAAgACAAIAAgACAAEAAQADAAMAAgACAAIAAgACAAIAAgAAAAAAAQAEAAQABAAE
AAIAAQAAAAAA///////////9///////+/////////////v/+//7//f/7//v/+//7//v/
/P/8//v/+//7//v//P/8//z/+//7//r/+v/6//r/+v/5//n/+v/6//r/+v/6//j/+f/5
//n/+f/5//j/+P/4//j/+P/4//j/+P/2//j/+P/4//j/+v/6//r/+//8//z//P/9//7/
/////////v/9//z/+//9////AgADAAUABgAHAAcABQADAAIAAgACAAEAAAAAAAAAAAD+
//7//f/7//r/+v/4//j/+P/3//n/+f/4//f/9P/0//T/8//y//L/8v/y//P/8//z//P/
8//z//P/8//x//H/8f/x//H/8f/x//D/8v/y//P/8//x//H/8f/x//P/8//z//P/8v/y
//H/8f/w//D/8P/0//3/CQAYAC0ASABpAJIAvgDoAA8BKgE3ATcBKAEMAd8ApgBWAAEA
zf+p/4z/jf+j/7j/xP/Q/9z/4//q/+3/8P/u/+//7//v/+//7//w//D/8P/w//D/8P/w
//D/8P/x//H/8f/x//H/8f/x//H/8f/x//H/8f/x//H/8v/y//L/7//v//D/8P/y//L/
8v/z//P/8//z//P/9P/0//T/9P/0//T/9P/0//T/9P/0//X/9f/2//b/9v/0//T/9P/0
//b/9//3//j/+P/4//f/9//3//j/+f/5//3//f/9//3//f/9//3//f8DAAMAAwADAAUA
BgAHAAgABwAHAAoADAAOABAAEQAUABUAFQAXABkAHAAeACAAIgAiACQAJAAnACkAKQAr
ACwAMAAwADEAMgA0ADQAMwAzADQANQA1ADQAMgAxADEAMQAxADEAMAAvACwAKwAqACkA
JgAkACMAIQAfABwAGwAZABcAFQATAA8ADQAMAAoACAAGAAMAAgACAP7//f/6//r/+v/5
//j/9//2//X/9P/0//T/9P/z//P/8//z//L/8v/y//H/7//u//D/7//v/+//7//v/+//
7//u/+7/7v/s/+z/7f/u/+7/7v/u/+7/7v/s/+z/7P/t/+//7v/u/+//8P/w//D/8P/w
//D/8P/x//H/8f/x//L/9P/0//X/9f/1//X/9P/z//X/9f/2//b/9P/3//f/9//3//j/
+P/4//j/+P/3//f/9//3//b/9v/4//j/+P/4//j/9v/2//f/9v/2//b/9v/2//X/9P/0
//X/9f/1//X/8//1//X/9P/1//X/9f/1//T/9P/0//P/9f/1//X/9f/z//T/9P/z//P/
8//z//T/9P/0//P/8//y//L/8v/y//L/8f/x//L/8P/w//D/8P/w//H/8f/x//H/8f/w
//D/8v/y//L/8v/w//D/8f/x//H/8f/y//L/8P/w//D/8P/w//D/8P/x//L/8v/y//P/
9v/3//f/9//1//X/9f/1//X/9//6//v//f/+//////////3//P/8//z/+//6//r/+P/4
//b/9v/z//H/8P/w//H/8v/z//P/8f/x//D/7//w//D/8P/v/+7/7v/u/+7/7f/t/+3/
7f/t/+3/7f/t/+v/6//r/+v/6//r/+v/6v/s/+z/7f/t/+3/7f/t/+3/6//r/+v/6//u
/+7/7f/t/+r/7P/s/+7/8/8BABYAKQBCAGUAjgC4AOIABwEkAS8BLQEiAQAB0QCYAEYA
8/+//53/hv+L/6H/tP++/87/2P/f/+b/6//s/+r/6//r/+v/6//r/+z/7P/s/+z/7P/s
/+z/7P/s/+3/6//r/+v/6//r/+v/6//r/+3/7f/t/+3/7f/u/+7/7v/v/+//8P/w/+7/
7v/u/+//7//v/+//7//u/+7/7v/u//D/8P/w//D/7v/u/+7/7//x//L/8v/y//D/8P/w
//D/8v/z//P/9P/0//T/8//z//P/9P/1//X/+f/5//n/+f/7//v/+//7////////////
//8AAAEAAgAFAAUACAAKAAoADAANABAAEQARABMAFQAUABYAGAAaAB4AIAAgACMAJQAl
ACcAKAAqACoAKwAsACwALAArACsALgAvAC8ALgAsACsAKwArACsAKwAqACkAKAAnACYA
JQAiACAAHwAdABsAGAAXABUAEwARAA8ACwAJAAgABgAEAAIA///+//7/+v/5//b/9v/2
//X/9P/z//L/8f/w//D/8P/w/+//7//x//H/8P/w/+//7//u/+7/7v/t/+3/7f/t/+3/
7f/t/+7/7v/u/+z/6v/r/+z/7P/s/+z/7P/s/+z/7P/s/+3/7f/s/+z/7f/u/+7/7v/u
//D/8P/w//H/8f/x//H/8v/w//D/8f/x//T/9f/1//X/8//z//T/9P/0//f/9//3//X/
9v/2//b/+P/4//f/9//3//f/9v/2//j/+P/4//j/+v/4//j/+f/4//j/+P/4//j/9//2
//b/9f/1//X/9f/1//f/9//2//X/9f/1//X/9v/2//b/9f/1//X/9f/1//X/9v/2//X/
9f/1//X/9v/0//T/8//z//L/8v/y//L/9P/z//P/9P/0//T/9P/0//T/9f/1//X/8//z
//L/8v/0//T/9P/0//L/8v/z//P/8//z//L/8v/z//P/8v/y//L/9P/y//L/8v/y//T/
9P/0//T/9f/2//b/9v/3//j/+f/5//n/+f/5//n/+f/5//v//v//////AAABAAEAAQD/
//7//v/+//3//P/8//z//P/6//r/+f/3//b/+P/4//j/+P/1//X/9f/0//P/8v/y//L/
7//u/+7/7v/w/+//7//v/+//7//v/+//7//v/+//7//v/+//7//v//D/8P/w//H/8f/x
//H/8f/v/+//7//v/+//8P/w/+//8f/w/+7/8P/2//3/CwAgADcAUABxAJwAygD0ABkB
LgEzAS0BGgHuAL0AfgAkANn/s/+V/4j/lf+r/77/yv/W/+D/5f/q/+v/7v/s/+3/7f/t
/+3/7f/u/+7/7v/u/+7/7v/u/+7/7v/v/+//7//v/+//8f/x//H/8f/v/+//7//v/+//
8P/w//D/7//v//D/8P/w//D/8P/x//H/8f/x//H/9P/0//T/9P/y//L/8v/y//L/8v/y
//P/8//0//T/9P/2//b/9v/2//b/9//3//j/+P/4//f/9//5//r/+//7//v/+//7//v/
//////////8BAAEAAQABAAUABgAHAAgACQAJAAwADgAOABAAEQAUABUAFQAXABkAGAAa
ABwAHgAgACIAIgAlACcAJwApACoALAAsAC0ALgAyADIAMQAxADAAMQAxADAAMAAvAC8A
LwAtAC0ALAArACoAKQAoACcAJgAkACMAIQAdABoAGQAXABcAFQATAA8ADQAMAAoACAAI
AAUABAAEAAIAAQD+//7/+v/5//j/9//4//f/9v/2//b/9v/1//X/9f/1//T/9P/z//P/
8v/y//T/8//z//P/8//z//P/8//y//L/8v/w//D/8f/y//L/8v/y//L/8v/y//L/8v/z
//P/8v/y//P/9v/2//b/9v/2//b/9v/3//X/9f/1//b/+P/4//n/+f/5//n/+P/3//n/
+f/6//r/+P/7//v/+//7//z//P/8//7//v/9//3//f/9//z//P/+//7//v/+//7//P/8
//3//v/+//7//v/8//v/+v/6//v/+//7//v/+f/7//v/+v/7//v/+//7//r/+v/6//n/
+f/5//n/+f/5//r/+v/5//n/+f/5//r/+P/4//f/9//3//j/+f/6//r/+f/5//r/+v/6
//r/+v/5//n/+P/3//n/+f/4//j/+v/6//r/+v/4//j/+f/5//n/+f/4//j/9//3//j/
+P/4//j/+P/4//j/+P/5//r/+v/6//v//P/9//3//f/7//v/+//7//v//f8AAAEAAQAC
AAMAAwAFAAMAAgACAAAA///+//7//v/+//z//P/7//n/+P/4//r/+v/6//n/9//3//b/
9f/0//T/9P/z//T/9P/0//T/8//z//P/8//x//H/8f/x//H/8f/x//H/8//z//P/8v/y
//L/8//z//P/8//z//P/8//z//P/8//y//L/8f/x//L/8P/y//T/+/8JABoALQBEAGMA
jAC4AOIACQEmATEBMQEkAQIB0wCcAEwA9//D/5//iP+P/6f/vP/G/9L/3P/j/+z/7//u
/+7/7//v/+//8f/x//L/8v/y//L/8v/y//D/8P/w//H/8f/x//H/8f/v/+//7//v//D/
8f/y//P/8f/y//L/8v/x//H/8v/y//L/8v/y//P/8//z//P/8//0//T/9P/0//T/9P/0
//T/9P/0//T/9f/1//b/9v/2//b/9v/2//b/9v/3//f/+P/6//r/+f/5//n/+v/7//v/
/f/9//3//f///////////wEAAQABAAEABQAGAAcACAAJAAkADAAOAA4AEAARABQAFQAV
ABcAGQAYABoAHAAeAB4AIAAgACMAJQAlACcAKAAsACwALQAuAC4ALgAtAC0ALgAvAC8A
LgAwAC8ALwAvAC0ALQAsACsAKAAnACYAJQAkACIAIQAfAB0AGgAZABcAFwAVABMADwAN
AAwACgAIAAgABQAEAAQAAAD///z//P/6//n/+P/3//b/9f/0//T/9P/0//P/8//z//P/
8v/y//P/8//y//L/8v/x//H/8f/x//H/8f/x//D/8P/w/+7/8P/x//L/8v/w//D/8P/w
//D/8P/w//H/8f/w//D/8f/y//L/8v/y//T/9P/0//X/9f/1//X/9v/1//T/9P/z//b/
9//3//f/9//3//j/+P/2//n/+f/5//n/+v/6//r//P/8//v/+//7//v/+v/6//z//P/8
//z/+v/4//j/+f/6//r/+v/6//r/+f/4//j/+f/5//n/+f/5//v/+//6//f/9//3//f/
9v/2//b/9f/1//X/9f/1//f/+P/4//f/9//3//f/+P/4//j/9//3//T/9P/0//T/9P/z
//P/9P/0//T/9P/0//T/9f/1//X/9f/1//T/9P/0//T/9P/0//b/9v/3//f/9//1//T/
9v/2//b/9v/1//T/8//z//b/9v/2//f/+v/7//v/+//7//v/+//7//n/+//+////AQAC
AAMAAwADAAEAAAAAAP7//f/8//z//f/+//3//v/8//n/9//2//f/+P/5//n/+f/5//j/
9//2//b/9v/1//P/8v/x//D/8f/x//H/8f/z//P/8//z//P/8//z//P/8f/x//H/8P/w
//D/8f/x//H/8f/x//H/8//z//P/8//y//L/8f/x//L/8v/0//j//f8JABwALwBGAGUA
jgC6AOYACwEqATUBMwEmAQgB2wCmAFoABwDP/6f/iv+H/53/tP/C/9D/2v/h/+j/7f/w
//D/8f/x//H/8//z//T/9P/y//L/8v/y//L/8v/y//P/9f/1//X/9f/1//X/9f/1//P/
8//z//P/8//0//T/9P/1//X/9v/2//j/+P/4//n/9//3//f/9//4//j/+P/4//r/+v/6
//r/+v/6//r/+//5//r/+v/6//r/+v/6//r//P/9//3//v/+//7//f/9//7/AAACAAMA
AwADAAMAAwAHAAcABwAHAAsACwALAAsADQAOAA8AEAATABMAFgAYABYAGAAZABwAHwAf
ACEAIwAkACYAKAAqACwALgAuADEAMwAzADUANgA4ADgAOQA6ADwAPAA7ADsAPAA9AD0A
PAA8ADsAOwA7ADkAOQA4ADcANgA1ADQAMwAwAC4ALQArACkAJgAlACMAHwAdABsAFwAV
ABQAEgAQAAwACQAIAAgABgAFAAIAAgAAAP///v/9//z/+//6//r/+P/4//f/9//5//n/
+P/4//f/9//2//b/9v/1//X/9f/1//X/9f/1//T/9P/0//L/8P/x//L/8v/y//L/8v/y
//D/8P/w//H/8//y//L/8//y//L/8v/y//T/9P/0//X/9f/1//X/9v/2//b/9//3//j/
+f/5//n/+f/5//r/+v/2//n/+f/5//n/+v/6//r/+//8//z//f/9//3//P/8//r/+v/6
//r/+//6//v//f/9//z/+//6//z/+//6//r/+//7//v/+//3//n/+f/4//X/9f/1//X/
9f/2//f/9//3//f/9//3//f/+P/4//f/9//3//f/+P/2//b/9f/1//X/9v/3//j/9v/1
//X/9v/2//b/9v/2//T/9f/1//X/9f/1//b/+v/4//j/+P/4//b/9v/2//f/+P/4//j/
+f/6//v/+//7//v/+//7//v/+//9/wAAAQD//wAAAQABAAMAAQAAAAAAAAD///7//v/+
//7//P/8//v/+f/4//j/+P/4//j/9//1//X/9P/z//T/9P/0//P/8v/y//L/8v/v/+//
7//v//D/8f/y//P/8v/x//D/7//x//H/8f/w//D/8P/x//H/7//v/+//7//x//H/8f/x
//L/8v/x//H/8P/u//D/9v/7/wcAGgAxAEgAawCWAMQA7gATAS4BOQE3ASgBAgHTAJYA
QADv/7//n/+I/4//p/+8/8r/1P/a/+H/6v/v/+7/7v/v/+//7//t/+3/7v/u//D/8P/w
//D/7v/u/+7/7//v/+//7//v//H/8f/x//H/8f/x//H/8f/x//L/8v/y/+//7//w//D/
8P/w//D/8f/z//P/8//z//L/8v/y//L/8v/y//L/8v/0//T/9P/1//P/9P/0//T/9v/2
//b/9v/2//f/9//4//j/+P/3//f/9//4//n/+f/9//3//f/9//3//f/9//3/AQABAAEA
AQADAAQABQAGAAkACQAMAA4ADAAOAA8AEgATABMAFQAXABgAGgAcAB4AIgAkACQAJwAp
ACkAKwAsACwALAAtAC4AMAAwAC8ALwAuAC8ALwAuADAALwAvAC8ALQAtACwAKwAqACkA
KAAnACQAIgAhAB8AGwAYABcAFQATABEADwALAAsACgAIAAYAAgD///7//v/+//3/+v/6
//j/9//2//X/8v/x//D/8P/w//D/7//v/+//7//u/+7/7//v/+7/7v/s/+v/6//r/+z/
7f/u/+//7P/s/+z/6v/q/+v/7P/s/+r/6v/q/+r/6v/q/+r/6//r/+r/6v/r/+z/7P/s
/+z/7v/u/+7/7//t/+3/7f/u/+7/7v/v/+//8P/x//H/8f/z//P/9P/0//D/8//z//P/
8//0//T/9P/y//L/8f/x//T/9f/1//b/9v/2//b/9v/2//T/9P/1//b/9v/2//b/9v/1
//T/9P/z//P/8//z//P/9f/1//T/8f/x//H/8f/y//L/8v/x//P/8//z//P/8v/y//H/
7//x//H/8f/y//D/8P/v/+//7//w//H/8v/w/+//7//w//D/8P/w//D/7v/v/+//7//v
/+//8P/w//D/8P/w//D/8v/y//L/8//y//L/8v/z//T/9f/1//X/9f/1//X/9f/1//f/
+v/7//v//P/9//3//f/7//r/+v/6//n/+P/4//j/+P/2//b/9f/z//L/8v/y//L/8v/x
//H/8f/w/+//7P/s/+z/6//s/+z/7P/s/+n/6f/p/+n/6f/p/+n/6f/r/+v/6//r/+v/
6//r/+r/6v/q/+v/6//r/+v/6//r/+n/6f/p/+n/7P/s/+v/6//q/+r/6v/u//f/BQAY
AC8ASgBpAJIAwADqABEBKAErASUBEgHoALcAdgAeANX/rf+P/4D/j/+n/7b/xP/S/9r/
4//k/+P/5v/o/+n/6f/p/+n/6f/q/+r/7P/s/+z/7P/q/+r/6v/r/+v/6//r/+v/6//r
/+v/6//t/+3/7f/t/+3/7v/u/+7/7f/t/+7/7v/u/+7/7v/v/+//7//v/+//8P/w//D/
8P/w//D/8P/w/+7/7v/u/+//8f/y//L/8v/w//D/8P/w//H/8//0//b/9v/2//X/9f/1
//b/9//3//n/+f/5//n//f/9//3//f8AAP///v/9/wEAAgADAAQABQAFAAgACgAKAAwA
DQAQABEAEQATABUAFgAYABoAHAAcAB4AHgAhACMAIwAlACYAKgAqACsALAAsACwAKwAr
ACwALQAtACwALgAtAC0ALQApACkAKAAnACYAJQAkACMAIgAgAB8AHQAbABgAFwAVABEA
DwANAAkABwAGAAQAAgAAAP3//P/8//v/+//5//r/9v/1//T/8//w/+//7v/u//D/8P/v
/+//7//v/+7/7v/v/+//7v/u/+7/7f/t/+3/7f/t/+3/7f/s/+z/7P/q/+j/6f/q/+r/
7P/s/+z/7P/q/+r/6v/r/+3/7P/s/+3/7P/s/+z/7P/s/+z/7P/t/+3/7f/t/+7/7v/u
/+//7//w//H/8f/x//P/8//0//T/8v/1//X/9f/z//T/9P/0//b/9v/1//X/9//3//b/
9v/0//T/9P/0//b/9P/0//X/9P/0//T/9P/2//X/9P/0//X/9f/1//X/8f/z//P/8v/z
//P/8//z//D/8P/w/+//8P/x//L/8//y//L/8f/v//H/8f/x//L/8v/y//H/8f/w//D/
8P/w//D/7//v//D/8P/w//D/8P/u/+//7//v/+//7//u/+7/7v/u/+7/8P/y//H/8P/v
/+7/7v/u/+7/7//u/+7/7v/v//L/8//z//P/8//z//P/8//z//X/+P/5//n/+v/7//v/
+//5//j/+P/4//f/9v/2//b/9v/0//T/8f/v/+7/7v/w//D/8P/v/+3/7f/s/+v/6v/q
/+r/6f/q/+r/6v/q/+n/6f/p/+n/5//n/+f/5//n/+f/5//n/+f/5//n/+b/5v/m/+f/
5//p/+n/6f/p/+f/5//n/+f/6P/o/+f/5//m/+b/6P/s//H//f8UACkAQABhAIoAtADe
AAUBHAEhAR0BCAHiAK8AcAAcANP/p/+H/3r/i/+j/7D/vP/K/9L/2f/g/+P/5P/i/+P/
4//j/+H/4f/i/+L/5P/k/+T/5P/i/+L/4v/j/+X/5f/l/+X/4//j/+P/4//j/+P/4//j
/+P/5P/k/+T/5f/l/+b/5v/k/+T/5P/l/+f/5//n/+f/6P/o/+j/6P/n/+b/5f/k/+b/
5v/m/+f/5//o/+j/6P/o/+j/6P/o/+b/5//n/+j/6v/q/+n/6f/r/+z/7f/t/+//7//v
/+//8f/x//H/8f/1//X/9f/1//X/9v/3//j/+f/5//z//v/+/wAAAQAEAAUABQAHAAkA
CgAMAA4AEAASABQAFAAXABsAGwAdAB4AHwAeAB4AHgAgACAAHwAfACIAIwAjACIAIgAh
ACEAIQAhACEAIAAfAB0AGwAZABcAFgAUABMAEQANAAoACQAHAAUAAwABAP3/+//6//j/
9v/2//P/8v/y/+7/7f/q/+r/6P/n/+b/5f/k/+P/4v/i/+L/4v/h/+H/4f/h/+D/4P/h
/+H/4P/g/97/3f/d/93/3//f/9//3//c/9z/3P/a/9n/2f/Z/9j/1v/W/9b/1v/W/9b/
1v/X/9f/1v/W/9f/2P/Y/9j/2P/Y/9j/2P/Z/9n/2f/Z/9r/3P/c/93/3f/c/93/3f/d
/93/3f/e/97/3v/h/+H/4f/f/+D/4P/g/+L/4v/h/+H/4//j/+L/4v/i/+L/4v/i/+T/
4v/i/+P/5P/k/+T/5P/j/+H/3//e/+H/4f/h/+H/4f/j/+P/4v/h/+H/4f/h/+D/4P/g
/9//3f/d/93/3f/d/97/3v/d/93/3f/d/97/4P/g/9//3//e/97/3v/e/9z/2//b/9z/
3v/e/97/3v/c/93/3f/d/9//3//e/97/3P/c/9z/3P/c/9z/3f/d/97/3//f/+D/3//f
/97/3v/g/+D/4v/i/+L/4v/k/+T/5P/k/+b/6P/q/+z/6//q/+n/6P/m/+b/5v/m/+T/
5P/k/+T/4//i/+H/4P/g/+D/4P/g/97/3v/e/97/3f/c/9v/2v/c/9z/3P/c/9v/2v/Z
/9j/2P/Y/9j/2P/a/9r/2v/a/9j/2P/Y/9j/2v/a/9r/2v/a/9r/2v/a/9r/2v/a/9r/
3P/c/w==
         </WaveFormData>
      </LeadData>
      <LeadData>
         <LeadByteCountTotal>10000</LeadByteCountTotal>
         <LeadTimeOffset>0</LeadTimeOffset>
         <LeadSampleCountTotal>5000</LeadSampleCountTotal>
         <LeadAmplitudeUnitsPerBit>4.88</LeadAmplitudeUnitsPerBit>
         <LeadAmplitudeUnits>��V</LeadAmplitudeUnits>
         <LeadHighLimit>2147483647</LeadHighLimit>
         <LeadLowLimit>268435456</LeadLowLimit>
         <LeadID>V5</LeadID>
         <LeadOffsetFirstSample>0</LeadOffsetFirstSample>
         <FirstSampleBaseline>0</FirstSampleBaseline>
         <LeadSampleSize>2</LeadSampleSize>
         <LeadOff>FALSE</LeadOff>
         <BaselineSway>FALSE</BaselineSway>
         <ExcessiveACNoise>FALSE</ExcessiveACNoise>
         <MuscleNoise>FALSE</MuscleNoise>
         <LeadDataCRC32>3159441217</LeadDataCRC32>
         <WaveFormData>
5P/k/+T/5P/n/+r/7f/w//D/8P/w//D/8P/w//D/8P/w//D/8P/w/+7/7v/u/+7/8P/w
//D/8P/w//D/8P/w//D/8P/w//D/8P/w//D/8P/w//D/8P/w//D/8P/w//D/8P/w//D/
8P/w//D/8P/w/+7/7v/u/+7/7//w//H/8v/w//D/8P/w//L/8v/y//L/8v/y//L/8v/y
//L/8v/y//P/9P/1//b/9v/2//b/9v/3//j/+f/6//r/+v/6//r/+//8//3//v///wAA
AQACAAMABAAFAAYABwAIAAkACgALAAwADQAOAA8AEAARABIAFQAWABcAGAAaABoAGgAa
ABwAHAAcABwAHgAeAB4AHgAcABwAHAAcABoAGgAaABoAGAAYABgAGAAXABYAFQAUABMA
EgARABAADgAMAAoACAAFAAQAAwACAP///v/9//z/+//6//n/+P/2//b/9v/2//T/9P/0
//T/8v/y//L/8v/y//L/8v/y//D/8P/w//D/8v/y//L/8v/y//L/8v/y//H/8P/v/+7/
7//w//H/8v/w//D/8P/w//D/8P/w//D/8v/y//L/8v/w//D/8P/w//L/8v/y//L/9P/0
//T/9P/0//T/9P/0//T/9P/0//T/9f/2//f/+P/4//j/+P/4//j/+P/4//j/+v/6//r/
+v/8//z//P/8//r/+v/6//r/+v/6//r/+v/6//r/+v/6//j/+P/4//j/+v/6//r/+v/4
//j/+P/4//j/+P/4//j/+P/4//j/+P/2//b/9v/2//j/+P/4//j/9v/2//b/9v/2//b/
9v/2//b/9v/2//b/9v/2//b/9v/4//j/+P/4//b/9v/2//b/9v/2//b/9v/2//b/9v/2
//b/9v/2//b/+P/4//j/+P/2//b/9v/2//T/9P/0//T/9v/2//b/9v/5//n/+f/5//n/
+f/5//r/+v/7//v/+//9//3//f///wAAAAAAAAIAAgABAAEAAQADAAMAAwACAAAAAAD/
//3////+//3/+//6//n/+P/3//j/+P/4//b/9f/1//T/9P/1//X/9f/1//P/8v/x//H/
8v/y//L/8v/y//L/8v/y//L/9P/0//T/9P/0//T/9P/y//L/8//z//P/8//z//P/9f/1
//X/9f/x//D/8f/z//T/9/8BAA4AGwArAD8AWQB2AJIAqwC/AMgAzwDRAMIAnQBtADMA
/v/c/8X/t/+7/8j/0v/Z/+H/6v/t//D/8f/w//D/8f/x//D/8P/w//H/8f/v/+//7//v
//L/8v/z//T/8//y//L/8f/x//D/8P/x//H/8P/w//H/8f/x//H/8f/v/+//8f/v/+//
8P/w//D/8P/w//D/8P/w//H/8f/x//H/8f/w//D/8v/y//L/8v/x//H/8f/x//P/8//z
//P/8//0//T/9P/z//P/8//z//T/9v/3//n/9//3//j/+P/4//j/+P/4//z//P/8//z/
/P/9//3/////////AAADAAUABgAHAAgABwAIAAkACgALAAwADQAPABAAEQASABMAFQAW
ABcAGAAZABkAGwAbABwAHAAcABwAHAAcAB0AHQAdABwAHAAcABwAGwAaABoAGQAYABgA
GAAWABUAEwARABEADwANAA0ACgAKAAgABgAEAAQAAgAAAP///f/8//z//P/6//n/+P/3
//b/9f/0//P/8v/y//L/8//z//P/8//y//L/8f/x//P/8//z//P/8//x//H/8f/x//H/
8f/w/+7/7v/u/+7/7//v/+7/7v/x//H/8f/x//H/8f/x//H/8P/w//D/8P/x//H/8P/w
//L/8v/y//P/8//z//X/9f/1//X/9P/0//X/9//3//f/9//4//j/9//3//j/+P/4//j/
+f/5//n/+f/5//j/+P/6//r/+v/6//n/+f/5//r/+v/5//j/+P/4//j/9//3//j/+P/4
//f/9//3//f/9//3//f/9//3//f/9v/2//b/9//3//b/9v/3//f/9//3//f/9v/2//f/
9//3//f/9//2//b/9v/2//b/9v/1//X/9v/2//X/9f/1//X/9f/1//f/9//3//j/9v/1
//X/9v/2//b/9v/2//j/9//3//j/+P/3//f/9//3//T/9f/2//f/+P/4//j/+P/5//n/
+f/5//v/+//7//z//P/9//3//f/9//3//f///wIAAgACAAQABAAFAAUABQAFAAUABQAE
AAQABAADAAEAAQD///3/+v/5//r/+//8//z//P/8//r/+f/3//b/9v/1//f/9//3//f/
9v/1//X/9v/2//b/9v/2//b/9v/2//T/9P/0//T/9P/0//T/9P/0//X/9//4//n/9//3
//f/9//1//X/9f/1//j/9//1//b/+/8DAAwAGQApAD0AUwBwAJAAqwDBAM4A0wDXANAA
swCHAE0AEADm/83/vf+5/8b/0v/Z/9//6P/t//D/8f/0//T/9f/1//T/9v/2//f/9//1
//X/9f/1//X/9P/0//T/9P/0//X/9f/2//b/9//5//j/9v/1//X/9f/1//X/9f/1//X/
9//1//f/+P/4//j/+P/4//j/+P/4//n/+f/5//f/9//2//b/+P/4//j/+P/5//n/+f/5
//n/+f/5//n/+//8//z//P/7//v/+//7//3//v/+/////f/9//7//v8CAAIAAgACAAQA
BAAEAAQABgAHAAcACQALAAsADAAPAA0ADgAPABAAEQASABMAFAAVABYAFwAZABwAHQAe
AB8AIQAiACMAJAAlACUAJwAnACgAKAAoACgAKAAoACkAKQApACgAKAAoACgAJwAmACYA
JwAmACYAJgAkACMAIQAfAB0AGwAZABkAFgAWABQAEgASABIAEAAOAAsACQAIAAgACAAG
AAUABAADAAIAAQAAAP///v/+//7//f/9//3//f/8//z/+//7//3//f/9//3//f/7//v/
+//7//v/+//6//r/+v/6//r/+f/5//j/+P/7//v/+//7//v/+//7//v//P/8//z//P/7
//v/+v/6//r/+v/6//v/+//7//3//f/9//3//P/8////AQABAAEAAQACAAIAAQABAAIA
AgACAAAAAQABAAEAAQABAAAAAAACAAIAAgACAAMAAwADAAQAAgABAAAAAAAEAAQAAwAD
AAIAAgACAAEAAQABAAEAAQABAAEAAQABAAEAAAAAAAAA//////7//v//////////////
/v/+////AQABAAEAAQAAAAAAAAAAAP7//v/9//3//v/+//3//f////////////7//f/8
//z//P/7//v//P/8//z//P/8//z/+//6//z//P/8//z//P/8//z//f/9//3//f///wEA
AQACAAIAAgABAAAA//8BAAEAAwAGAAgACAAKAAoABwAHAAcABwAHAAcABgAGAAYABQAD
AAMAAgABAP/////+//3//P/6//v//P/7//v/+f/4//j/9//3//f/9//3//f/9//4//r/
+P/4//j/+P/4//j/+P/2//b/9v/2//b/+P/4//j/+P/2//f/9//3//f/9//3//f/9//3
//f/9//0//X/9f/4//3/BQAQAB0AKwA/AFkAdgCQAKsAwQDOANcA1wDKAK0AgQBHAAwA
6P/R/8H/v//I/9L/2f/h/+j/7//y//P/9P/0//X/9f/0//T/9P/1//X/9f/1//X/9f/1
//T/9P/0//T/9P/1//X/9f/0//T/9f/1//T/9P/1//X/9f/1//X/8//z//X/8//z//T/
9P/0//T/9P/0//T/9P/1//X/9f/1//X/9P/0//T/9P/0//T/9f/1//X/9f/z//P/8//z
//X/9v/2//b/9//3//f/9//1//b/9v/3//n/+f/6//r//P/8//z//P/+//7//v/+/wAA
AQABAAMAAQABAAIABQAHAAgACQAKAAsADAANAA4ADwAQABEAEwAUABUAFgAXABcAGAAZ
ABoAHQAdAB8AHwAgACAAIAAgACAAIAAhACEAHwAeAB4AHgAgAB8AHgAeABsAGgAaABoA
GAAXABUAEwATABEADwAPAA4ADgAMAAoACAAIAAYABAABAP///v/+//z/+v/5//j/+P/4
//j/+P/1//T/9P/0//P/8//z//P/9P/0//P/8//x//H/8f/x//P/8f/x//H/8//z//P/
8v/w//D/8P/w//H/8f/w//D/8f/x//H/8f/v/+//7//v//L/8v/y//L/8//z//L/8v/y
//L/8v/z//P/8//1//X/9//3//b/9v/2//f/9v/1//f/+P/4//f/9//4//j/+P/4//n/
+f/5//n/+f/4//j/+P/4//j/+P/5//n/+f/6//r/+f/4//j/+P/4//f/9//4//j/+P/3
//n/+f/5//n/9//3//f/9//3//b/9v/2//f/9//2//b/9//3//f/9//3//b/9v/3//X/
9f/1//X/9v/2//b/9v/2//b/9f/1//b/9v/1//X/9f/1//X/9f/1//X/9f/2//T/8//z
//T/9P/0//T/9P/2//X/9f/2//b/9f/1//b/9P/0//T/9P/0//T/9P/1//X/9f/1//f/
+f/5//r/+v/5//n/+f/5//v/+//9/wAAAgACAAQABAABAAEAAQABAP/////+//7//v/9
//v/+//6//n/9//3//n/+f/5//j/9v/2//T/8//1//T/9P/z//H/8f/x//H/8v/x//H/
8v/y//L/8v/y//D/8P/w/+7/8P/w//D/8P/y//L/8v/y//L/8//z//P/8f/x//H/8f/z
//P/8//z//D/8f/x//T/9////w4AGwApAD0AWQByAIwApwC9AMoA0QDVAMQApQB5AD8A
AgDe/8n/u/+7/8b/0P/V/9//5v/r//D/8//0//P/8//y//D/8P/w//H/8f/x//H/8f/x
//P/8v/y//L/8P/w//H/8f/x//D/8P/x//P/8v/y//P/8f/x//H/8f/z//P/9f/z//H/
8v/y//L/8v/y//L/8v/y//P/8//z//X/9f/0//T/9P/0//T/9P/1//X/9f/1//X/9f/1
//X/9f/2//b/9v/1//X/9f/1//X/9v/2//f/+f/5//r/+v/6//r/+v/6//7//v/+//7/
/v//////AQADAAMABAAHAAUABgAHAAgACwAMAA0ADgAPABAAEQATABYAFwAYABkAGQAa
ABsAHAAdAB0AHwAfAB4AHgAeAB4AIAAgACEAIQAhACAAIAAgACAAHwAeAB4AHQAcABwA
HAAaABkAFwAVABcAFQATABMADgAOAAwACgAIAAgABgAEAAUAAwACAAIAAAD+//3//P/7
//r/+f/4//n/+P/4//j/9f/1//X/9f/2//b/9f/1//X/9f/1//X/9//1//X/9f/1//X/
9f/0//T/9P/0//T/8//z//L/8v/z//P/8//z//X/9f/1//X/9P/0//T/9P/3//f/9v/2
//b/9v/2//f/9//3//n/+f/5//n/+P/4//n/+//7//v/+f/6//r/+f/7//z//P/8//r/
+//7//v///////7//v/8//z//P/8//3//f/9//7/AAD///7//v/+//7//f/9//z//P/8
//v/+//7//v/+//9//3//f/9//3//P/8//z//f/9//z//P/7//v/+//7//v/+v/6//v/
+//7//v/+//6//r/+v/6//r/+v/5//n/+v/6//n/+f/7//v/+//7//n/+f/5//r/+v/5
//n/+v/6//r/+v/6//j/9//3//j/+v/5//n/+f/7//v/+//7//n/+v/6//r/+v/6//r/
+v/6//r/+//7//v/+/////////8AAAAAAQABAAEAAQABAAEAAwAEAAQABAAGAAYABQAF
AAUABQAFAAUABAAEAAQAAwABAAEAAAD///3////////////8//z//P/6//n/+f/4//j/
9//3//f/9//5//j/9//3//j/+P/4//j/+P/4//j/+P/2//j/+P/4//j/+P/4//j/+P/4
//n/+f/3//f/9//3//f/9//3//f/+f/4//f/+f/8/wEACwAYACcANQBJAGMAgACeALcA
yQDUANkA1QC8AJkAaQArAPb/2v/H/73/xf/Q/9j/4//p/+7/8f/0//f/+P/2//f/9//2
//b/9v/3//f/9//3//f/9//3//b/9v/2//T/9P/1//X/9//2//b/9//3//b/9v/3//f/
9//3//f/9f/1//f/9f/3//j/+P/4//j/+P/4//j/+P/5//n/+f/3//f/9v/2//j/+P/4
//j/+f/5//n/+f/5//n/+f/5//v//P/8//z/+//7//v/+//7//z//P/9//////8AAAAA
AgACAAIAAgACAAIAAgACAAYABwAHAAkABwAHAAgACwALAAwADQAOABEAEgATABQAEwAU
ABUAFwAaABsAHAAdAB8AIAAhACIAIQAhACMAIwAmACYAJgAmACQAJAAlACUAJQAkACQA
JAAkACMAIgAiACEAIAAgACAAIAAfAB0AGwAbABkAFwAXABQAFAASABAADAAMAAoACAAJ
AAcABgAGAAYABAADAAIA///+//3//P/9//z//P/8//v/+//7//v/+v/6//n/+f/5//n/
+f/5//v/+f/5//n/+f/5//n/+P/4//j/+P/4//n/+f/4//j/+f/5//n/+f/5//n/+f/5
//j/+P/4//j/+//7//r/+v/8//z//P/9//z/+//8//v//P/9//3//v/+/////v/9////
AAAAAP////8AAAAAAAD+/////////wEAAQAAAAAAAAAAAAAAAAABAAEAAQACAAIAAQAA
AAAAAgACAAEAAQAAAAAAAAD///////////////////////////7//v/+//3//f/8//z/
/f/9//3//f/9//z//P/9//3//f/9//3/+v/6//r/+v/8//z/+//7//z//P/7//v/+//7
//v/+//6//n/+P/4//r/+f/5//r//P/8//z//P/6//n/+f/6//r/+f/5//n/+f/5//r/
+v/6//r/+v/8//z//P/9//v/+//7//3//////wAAAAD///////////////8BAAQABAAE
AAYABgAFAAUABQAFAAUABQAEAAQABAADAAEAAQAAAP///f/9//3//f/9//z//P/8//r/
+f/5//j/+P/3//f/9//3//f/9v/1//X/9v/2//b/9v/2//b/9v/2//T/+P/4//j/+P/2
//b/9v/2//b/9//3//f/9//3//f/9//1//X/9f/1//b/8//1//b/+/8FABIAHQArAD0A
VwByAI4AqQC/AMwA1QDXAMYApwB9AEMABgDi/8v/u/+9/8r/1P/b/+P/6v/v//T/9f/0
//T/9f/1//T/9P/0//X/9f/1//X/9f/1//P/8v/y//L/9P/0//X/9f/z//L/8v/z//T/
9P/1//f/9f/1//X/9f/1//X/9//1//X/9v/2//b/9P/0//T/9P/2//f/9//3//f/9//2
//b/9v/2//b/9v/1//X/9f/1//X/9f/1//X/9//4//j/+P/5//n/+f/5//n/+v/6//v/
+f/5//r/+v/8//z//P/8//7//v/+//7/AgADAAMABQADAAMABAAHAAcACAAJAAoACwAM
AA0ADgAPABAAEQATABYAFwAYABkAGgAaABoAGgAdAB0AHwAfAB4AHgAeAB4AIAAgACEA
IQAhACAAIAAgACAAHwAeAB4AGwAaABoAGgAaABkAFwAVABUAEwARABEAEAAQAA4ADAAI
AAgABgAEAAUAAwACAAIAAAD+//3//P/9//z/+//6//f/9v/2//b/9//3//f/9//4//j/
9//3//f/9//3//f/9//1//X/9f/1//X/9f/0//T/9P/0//T/9f/1//T/9P/1//X/9f/1
//X/9f/1//X/9v/2//b/9v/3//f/9v/2//j/+P/4//n/+f/5//v/+//6//n/9//2//n/
+//7//v/+//8//z/+//7//z//P/8//z//f/9//3///////7//v8AAAAAAAAAAP//////
/wAA/v/9//z//P/+//7//f/9//7//v/+//3//f/9//3//f/9//3//f/9//3//P/8//z/
+//7//r/+v/7//v/+//7//3//P/8//3/+//7//v/+//8//z//P/8//r/+v/5//n/+P/4
//f/9//5//n/+f/5//n/+f/5//r/+v/5//n/+v/4//j/+P/4//r/+f/5//r//P/5//r/
+v/6//r/+v/4//j/+P/5//v/+//7//3//f/9//7//v8BAAEAAQABAP////8BAAQABgAG
AAgACAAFAAUABQAFAAMAAwACAAIAAwADAAIAAwAAAP///f/9//////////7//v/+//z/
+//7//r/+v/5//f/9//3//f/+P/3//f/+P/4//j/+P/4//r/+v/6//j/+f/4//f/9v/2
//b/9v/2//b/9//3//f/+f/5//n/+f/3//f/9//3//j/9//5//r//f8FABQAHwAvAEMA
WwB2AJIArQDFANAA1wDbAM4ArQCDAEkADgDo/8//vf+5/8T/0P/Z/+H/6P/t//L/9f/2
//j/+f/5//j/+P/4//n/+f/3//f/9//3//f/9v/2//b/+P/4//n/+f/5//j/+P/5//n/
+P/4//n/9//3//f/9//5//n/+//5//n/+v/6//r/+v/6//r/+v/6//v/+//7//v/+//6
//r//P/8//z//P/7//v/+//7//3//f/9//3//f/+//7//v/9//3//f/9//7/AAABAAMA
AQABAAIAAgAEAAQABAAEAAgACAAIAAgACAAJAAkACwANAA0ADgARAA8AEAARABIAFQAW
ABcAGAAbABwAHQAfACAAIQAiACMAIwAkACUAJgAnACcAKQApACoAKgAqACoALAAsAC0A
LQAtACwALAAsACoAKQAoACgAKQAoACgAKAAmACUAIwAhACEAHwAdAB0AGgAaABgAFgAS
ABIAEAAOAAsACQAIAAgACgAIAAcABgAHAAYABQAEAAMAAgACAAIA//////////8AAAAA
//////3//f/9//3////9//3//f/9//3//f/8//z//P/8//z/+//7//r/+v/7//v/+//7
//n/+f/5//n//P/8//z//P/9//3//P/8//z//P/8//3/+//7//3//f///////v/+////
AQABAAEAAQACAAIAAQD//wAAAAAAAAAAAQABAAEAAwADAAIAAgACAAIAAgACAAEAAQAB
AAIABAADAAIAAgACAAIAAQABAAAAAAAAAP//AAABAAIAAwABAAEAAQABAP///v/+//7/
/v//////AAAAAP///v/9/////v/+///////////////+//7//v/+//7//v/9//3//v/+
//3//f/9//3//f/9//v/+//7//z/+v/5//v//v/8//z//P/8//r/+v/6//v//f/9//3/
////////AAAAAAEAAQABAAEAAQABAAMABgAEAAQABgAGAAUABQAFAAUABQAFAAQABAAG
AAUAAwADAAIAAQD//////f/9//3//P/8//z/+v/5//v/+v/6//n/9//3//f/9//2//X/
9f/2//j/+P/4//j/9v/2//b/9P/2//b/9v/2//b/9v/2//b/9P/1//X/9f/3//f/9//3
//f/9//3//f/9P/z//X/+v/9/wMAEgAfAC0AQQBbAHgAlACvAMMA0ADZANkAxgCjAHcA
OwACAOD/y/+9/7//yv/W/9//5f/m/+v/8v/1//T/9P/1//X/9P/0//T/9f/1//X/9f/1
//X/9f/0//T/9P/0//T/9f/1//P/8v/y//P/8//y//L/8//1//X/9f/1//P/8//1//P/
8f/y//L/8v/0//T/9P/0//T/9f/1//X/8//z//L/8v/0//T/9P/0//P/8//z//P/9f/1
//X/9f/z//T/9P/0//X/9f/1//X/8//0//T/9f/2//f/+f/6//r/+v/6//r//P/8//z/
/P/8//3//f///wEAAQACAAUAAwAEAAUABgAHAAgACQAKAAsADAANAA8AEgATABQAFQAX
ABgAGQAaABsAGwAdAB0AHgAeAB4AHgAdABwAHAAbAB0AHAAcABwAHAAbABoAGgAbABoA
GgAaABYAFQATABEADwANAAsACwAIAAgABgAEAAQABAACAAAA/f/7//r/+v/6//j/9//2
//f/9v/1//T/8f/w//D/8P/v/+//7//v/+7/7v/t/+3/7//v/+//7//v/+3/7f/t/+//
7//v/+7/7P/s/+z/7P/t/+3/7P/s/+v/6//r/+v/7f/t/+3/7f/s/+z/7P/s/+3/7f/s
/+z/7f/u/+//8f/w/+//8P/v/+//7//u/+7/8f/z//P/8//z//T/9P/z//H/8v/y//L/
9P/1//X/9f/2//X/8//y//P/9P/1//b/9f/1//X/9v/2//X/9P/0//b/9v/1//X/9P/0
//T/8//z//P/8//z//P/8//z//P/8//y//L/8v/z//P/8v/y//P/8//z//P/8f/w//D/
8f/x//H/8f/x//L/8v/y//L/8v/y//H/8f/w//D/7//v//H/8f/x//H/7//v/+//8P/w
//H/8f/w//D/8P/w//D/8v/y//L/8//z//P/8//1//X/9f/2//b/9f/1//X/9f/1//X/
9//6//r/+v/8//z/+//7//v/+//7//v/+v/6//r/+f/3//f/9v/1//P/8//z//P/8//y
//L/8v/w/+//7//u/+7/7f/v/+//7//v/+z/6//r/+z/7P/s/+z/7P/u/+7/7v/s/+z/
7P/s/+z/7P/s/+z/7P/s/+3/7f/t/+v/6//r/+v/7P/t/+7/7//u/+3/7f/w//X//f8I
ABkAKQA9AFcAdACQAKsAvQDEAMsAyQCyAI0AXQAfAOz/0P+7/7H/uf/C/8r/1//h/+T/
6f/q/+X/6P/p/+v/7P/s/+r/6v/r/+v/7f/t/+3/7f/r/+r/6v/q/+z/7P/t/+3/6//q
/+r/6//t/+z/7P/t/+3/7f/t/+3/7f/t/+//7f/t/+7/7v/u/+7/7v/u/+7/7v/v/+//
7//t/+3/7P/s/+7/7v/u/+7/7//v/+//7//v/+//7//v//H/8v/y//L/8//z//P/8//x
//L/8v/z//P/8//0//T/9v/2//b/9v/4//j/+P/4//r/+//7//3//f/9//7/AQABAAIA
AwAEAAUABgAHAAgACQAKAAsADQAOAA8AEAARABMAFAAVABYAGQAZABsAGwAaABoAGgAa
ABoAGgAbABsAGwAaABoAGgAaABkAGAAYABcAFgAWABYAFAATABEADwAPAA0ACwALAAgA
CAAGAAQAAAAAAP7//P/7//n/+P/4//n/+P/4//j/9f/0//P/8v/x//D/8P/w/+//7//v
/+//8P/w/+//7//v/+//7//v/+//7f/t/+3/7//v/+//7v/s/+z/7P/s/+v/6//q/+r/
7f/t/+3/7f/t/+3/7f/t/+z/7P/s/+z/7f/t/+z/7P/u/+7/7v/v/+//7//x//H/8f/x
//D/8P/x//P/8//z//P/9P/0//P/8//0//T/9P/y//P/8//z//f/9//2//b/9P/0//T/
9P/z//P/8//0//b/9f/0//T/9P/0//P/8//2//b/9v/1//X/9f/1//X/8//z//P/8//z
//L/8v/y//H/8f/w//D/8//z//P/8//x//D/8P/x//H/8f/x//H/8v/y//L/8v/y//L/
8f/x//L/8v/x//H/8f/x//H/8f/v/+//7//w//D/7//v//D/8P/w//D/8v/y//D/8P/w
//D/8P/w//D/8f/v/+//7//x//P/8//0//T/9f/1//X/9f/3//f/+f/8//r/+v/8//z/
/f/9//3//f/7//v/+v/6//r/+f/3//f/9v/1//P/8//1//X/9f/0//L/8v/w/+//7f/s
/+z/6//s/+3/7v/v/+z/6//r/+z/7P/s/+z/7P/s/+z/7P/q/+z/7P/s/+z/6v/q/+r/
6v/q/+v/6//r/+v/6//r/+v/6//r/+v/6//q/+v/6//w//H/+/8KABkAJQA5AFEAbACK
AKUAtwDCAMcAxQCwAIsAXQAhAOz/zv+3/6//uf/G/8z/0//Z/+D/5f/o/+n/6v/o/+n/
6f/o/+j/6P/p/+n/6//r/+v/6//p/+j/6P/o/+j/6P/p/+n/6f/o/+j/6f/p/+j/6P/p
/+n/6f/p/+n/6f/p/+v/6f/p/+r/6v/q/+r/6v/q/+r/6v/r/+v/6//q/+n/5//m/+f/
6P/p/+r/6//r/+v/6//r/+v/6//r/+n/6v/q/+r/6//r/+v/6//t/+7/7v/v/+//7//w
//D/8P/w//D/8P/0//T/9P/0//T/9f/1//f/9//3//j/+//7//z//f/+////AAABAAIA
AwAEAAUABwAKAAsADAANAA8AEAARABIAEQARABMAEwAUABQAFAAUABYAFgAXABcAFQAU
ABQAFAAWABUAFAAUABEAEAAQABAADgANAAsACQAHAAUAAwADAAIAAgAAAP7/+v/6//j/
9v/3//X/9P/0//L/8P/v/+7/7//u/+3/7P/p/+j/6P/o/+n/6f/p/+n/6P/o/+f/5//n
/+f/5//n/+f/5f/l/+X/5f/l/+X/5P/m/+b/5v/m/+X/5f/k/+T/5f/l/+X/5f/l/+X/
5f/l/+b/5v/m/+b/5f/l/+T/5P/m/+b/5v/n/+X/5f/n/+f/6f/p/+j/6P/p/+v/6//r
/+n/6v/q/+n/6//s/+z/7P/q/+v/6//r/+v/6//q/+r/6//s/+3/7v/t/+3/7f/u/+7/
7f/s/+z/7v/u/+3/7f/t/+z/6//p/+v/6//r/+v/6//r/+v/6//r/+r/6v/q/+n/6f/o
/+j/5//n/+f/5//p/+j/6P/p/+f/5//n/+f/6P/o/+j/6P/o/+j/5//n/+j/6P/n/+f/
5//n/+f/5//n/+f/5//o/+j/5//n/+j/5v/m/+b/5v/m/+X/5f/m/+j/5//n/+f/5//n
/+f/5//p/+r/6v/q/+r/6v/s/+z/7P/s/+7/8P/y//T/8//y//H/8P/u/+7/7v/u/+7/
7v/u/+7/7f/s/+v/6v/o/+j/6P/o/+j/6P/o/+j/5//m/+X/5P/k/+T/5P/k/+L/4v/i
/+L/4v/i/+L/4v/i/+L/4v/i/+D/4P/g/+D/4v/i/+L/4v/i/+L/4v/i/+T/5P/k/+T/
5v/m/w==
         </WaveFormData>
      </LeadData>
      <LeadData>
         <LeadByteCountTotal>10000</LeadByteCountTotal>
         <LeadTimeOffset>0</LeadTimeOffset>
         <LeadSampleCountTotal>5000</LeadSampleCountTotal>
         <LeadAmplitudeUnitsPerBit>4.88</LeadAmplitudeUnitsPerBit>
         <LeadAmplitudeUnits>��V</LeadAmplitudeUnits>
         <LeadHighLimit>2147483647</LeadHighLimit>
         <LeadLowLimit>268435456</LeadLowLimit>
         <LeadID>V6</LeadID>
         <LeadOffsetFirstSample>0</LeadOffsetFirstSample>
         <FirstSampleBaseline>0</FirstSampleBaseline>
         <LeadSampleSize>2</LeadSampleSize>
         <LeadOff>FALSE</LeadOff>
         <BaselineSway>FALSE</BaselineSway>
         <ExcessiveACNoise>FALSE</ExcessiveACNoise>
         <MuscleNoise>FALSE</MuscleNoise>
         <LeadDataCRC32>1523992584</LeadDataCRC32>
         <WaveFormData>
8v/y//L/8v/z//T/9f/2//b/9v/2//b/9P/0//T/9P/2//b/9v/2//b/9v/2//b/9v/2
//b/9v/2//b/9v/2//j/+P/4//j/+P/4//j/+P/2//b/9v/2//b/9v/2//b/9v/2//b/
9v/2//b/9v/2//T/9P/0//T/9v/2//b/9v/2//b/9v/2//j/+P/4//j/9v/2//b/9v/2
//b/9v/2//j/+P/4//j/+v/6//r/+v/8//z//P/8//z//P/8//z//f/+////AAABAAIA
AwAEAAQABAAEAAQABgAGAAYABgAHAAgACQAKAAsADAANAA4ADwAQABEAEgASABIAEgAS
ABQAFAAUABQAFgAWABYAFgAUABQAFAAUABIAEgASABIAEgASABIAEgARABAADwAOAAwA
DAAMAAwACwAKAAkACAAGAAQAAgAAAP7//v/+//7//P/8//z//P/7//r/+f/4//b/9v/2
//b/9v/2//b/9v/2//b/9v/2//T/9P/0//T/9v/2//b/9v/2//b/9v/2//X/9P/z//L/
8//0//X/9v/2//b/9v/2//b/9v/2//b/+P/4//j/+P/2//b/9v/2//j/+P/4//j/+P/4
//j/+P/4//j/+P/4//j/+P/4//j/+f/6//v//P/6//r/+v/6//z//P/8//z//P/8//z/
/P/8//z//P/8//z//P/8//z//P/8//z//P/8//z//P/8//z//P/8//z//P/8//z//P/6
//r/+v/6//r/+v/6//r//P/8//z//P/8//z//P/8//z//P/8//z/+v/6//r/+v/4//j/
+P/4//r/+v/6//r/+v/6//r/+v/8//z//P/8//r/+v/6//r/+v/6//r/+v/6//r/+v/6
//r/+v/6//r/+v/6//r/+v/6//r/+v/6//j/+P/4//j/+v/6//r/+v/8//z//P/8//z/
/f/9//3//f/+//7//v///wAAAgAEAAQABAAEAAUABAAEAAQABAAGAAYABgAGAAQABAAC
AAEAAgADAAIAAQAAAP///v/9//z/+//6//r/+//6//r/+//7//n/+f/6//j/+P/2//b/
9v/2//b/9//3//f/9//2//b/+P/4//j/+P/5//n/+P/4//j/+f/5//n/+f/5//n/+f/5
//j/+P/2//b/9//3//n/+/8CAAkADwAXACIAMQBCAFYAZwB2AH8AigCUAI8AeABYADYA
FAD9/+v/4f/f/+X/6v/t//P/9v/3//n/9//1//f/9//3//f/9//3//f/9//1//X/9f/1
//f/+P/5//v/+v/5//j/9//3//f/9//3//f/9v/2//f/+f/5//n/+P/2//b/9//3//f/
9v/2//b/9P/0//X/9f/1//X/9f/1//b/9v/2//b/9v/2//f/9//3//f/9//3//j/+P/4
//f/9//4//j/+P/4//j/+f/5//v/+//7//v//P/8//z//P/9//3//f/+////////////
//8BAAEAAgAAAAAAAgAEAAYABgAGAAYABwAHAAcABwAJAAoACgAMAA0ADQAOAA8AEAAR
ABEAEwATABMAEwAVABYAFgAVABUAFQAXABUAFQAVABUAFQAXABcAFgAUABQAEwATABMA
EwASABEAEAAPABAADwAOAA0ACgAKAAkABgAHAAcABgAFAAIAAAAAAAAAAgABAP/////8
//v/+//6//n/+f/4//j/+v/6//r/+v/4//j/+P/4//r/+v/6//n/9//1//X/9v/2//b/
9v/2//T/9P/0//T/9v/2//X/9f/4//j/+P/4//j/+P/5//n/9//3//f/+P/4//j/9//3
//r/+v/6//v/+f/5//v/+//8//v/+//7//z//P/8//z//P/8//3//f/7//v//v/8//7/
/v/+//7//f/9//z//P/////////////////////////+//7//v/9//3//f/9///////+
//7//v/+//7//v/+//7//v/+//7//P/+//7//f/9//3//f/9//3//f/8//7//v/+//7/
/f/9//3//f/7//v/+v/6//z//P/8//z//P/8//z//P/8//z//P/8//3//f/9//7//v/9
//3//f/9//3//f/9//v/+//7//v/+//7//v/+//7//r//P/8//z//P/8//z//P/8//z/
/P/8//7///////////8AAAAAAAAAAAAAAQACAAQABAAEAAUABgAGAAYABgAGAAgACAAI
AAgABgAEAAMAAwABAP///f/9//////////7////+//7//f/6//r/+//7//v/+//8//z/
+v/4//j/+P/2//b/9//3//f/9//2//T/+P/4//j/+P/5//n/+P/4//r/+//7//v/+f/5
//n/+f/3//b/9v/2//r/+f/5//n/+f/+/wMACwATAB4AKQA8AFAAYwB0AH0AhgCQAJMA
hABkAEAAHgABAO//4//f/+P/6P/r/+3/8v/1//P/9f/1//X/9f/1//X/9//3//f/9//1
//X/9f/1//T/9P/0//X/9f/1//X/9f/2//f/+P/5//j/9v/1//X/9f/1//X/9P/0//T/
9f/1//f/9v/2//b/9P/0//X/9f/1//X/9f/1//T/9P/0//T/9P/0//X/9f/1//X/9f/1
//T/9P/0//P/9P/2//f/+P/2//b/9//3//n/+f/5//n/+P/4//j/+P/7//v/+//8//3/
/f/9//3//f//////AAACAAIABAAGAAQABAAEAAQABAAFAAYABwAJAAoACgAMAAsACwAM
AA0ADwARABIAFQATABMAEwAVABYAFgAVABUAFQAXABUAFQAVABUAFQAXABcAFgAUABQA
EwATABMAEwASABEAEAAPAA4ADQAMAAsACAAIAAcABAAFAAUABAADAAAA/v/+//7//v/9
//v/+//8//v/+//6//n/+f/4//j/9v/2//b/9v/2//b/9v/2//b/9v/2//X/9//1//X/
9v/0//T/9P/0//b/9v/2//b/9P/0//P/8//2//b/9v/2//b/9v/3//f/9//3//f/+P/4
//j/9//3//b/9v/2//f/9//3//n/+f/6//n/+f/5//r/+v/6//r/+v/6//v/+//7//v/
/v/8//z//P/8//z//f/9//z//P/9//3//f/9//3//f/9//3/+//6//r/+v/9//3//f/9
//3//f/8//z//P/8//z//P/8//z//P/8//z/+v/8//z/+f/5//n/+f/5//n/+f/4//r/
+v/6//r/+//7//v/+//7//v/+v/6//r/+v/6//r/+v/6//r/+v/6//r/+v/6//n/+f/5
//r/+v/5//n/+f/5//n/+f/5//n/+f/2//f/+P/5//r/+P/4//j/+P/6//r/+v/8//3/
/f/9//3//P/8//z//P/8//3//v8AAAIAAgADAAQAAgACAAIAAgACAAIAAgACAAQAAgAB
AAEA///9//v/+//5//n/+f/4//j/+P/5//n/9v/2//f/9//1//X/9v/2//j/9v/2//b/
9P/0//X/9f/1//X/9P/y//T/9P/0//T/9//3//b/9v/0//X/9f/1//X/9f/1//X/9f/0
//T/9P/0//P/8//1//n//P8BAAkAEQAeACsAOgBMAF8AbgB9AIYAjACLAHoAXAA4ABYA
///v/+P/3//h/+T/6f/t//D/8//z//P/8//z//P/8//z//H/8f/x//H/8f/x//H/8f/y
//L/8v/z//H/8f/x//H/8//z//P/8//z//L/8v/z//P/8//z//L/8P/w//H/8f/x//D/
8P/w//D/8P/x//H/8f/x//H/8f/y//L/8v/y//L/8v/z//P/8f/x//H/8f/w//D/8P/v
//H/8v/y//L/8v/y//P/8//x//H/8f/x//T/9P/0//T/9f/1//X/9v/3//f/9//3//f/
+f/5//r/+P/4//r//P/+//7//v/+/wAAAQACAAMAAwAEAAQABgAHAAcACAAJAAgACQAJ
AAsADQANAA0ADwAOAA4ADQANAA8AEQAPAA8ADwAPAA8AEQAPAA4ADAAMAAsACwALAAsA
DAALAAoACQAIAAcABgAFAAQABAADAAAA//////7//f/8//r/+v/6//j/9//1//X/9v/1
//X/9P/z//P/8v/y//L/8v/y//L/8v/y//L/8v/w//D/8P/v//H/7//v//D/8P/w//D/
8P/u/+7/7v/u//D/8P/v/+//8P/w//D/8P/u/+7/7//v/+//7//v//D/8v/y//H/8f/y
//L/8v/z//H/8f/z//P/9P/z//P/8//0//T/9P/0//T/9P/1//X/9f/1//j/9v/2//b/
9v/2//f/9//2//b/9f/1//X/9f/3//f/9//3//f/9v/2//b/9f/1//X/9f/1//X/9P/0
//b/9v/2//b/9P/0//T/9P/2//T/9v/2//X/9f/1//X/9f/1//X/9P/0//T/9P/0//P/
8//z//P/9f/1//T/9P/0//T/9P/0//T/9P/0//T/9P/0//T/9P/z//P/8//0//T/8//z
//P/8//z//P/8//z//P/8//z//P/8//z//T/9P/0//T/9P/0//T/9P/0//T/9P/0//b/
+f/5//n/+f/5//j/9//2//j/+f/6//z//f/+/wAAAgABAAAA///+//7//v/+//7//v/8
//v/+//5//f/9f/1//b/9//4//j/9//2//b/9f/y//L/8//z//H/8f/y//L/9P/y//L/
8v/w//D/8f/x//H/8f/w/+7/8P/w//D/8P/z//P/8v/y//D/8f/x//H/8f/x//H/8f/x
//D/8P/w//D/7//x//P/8//4/wEACQAPABwAKwA6AEoAXQBuAHkAhACOAIkAdgBcADgA
EgD7/+v/4f/d/9//4v/l/+n/7P/v//P/8//z//H/8f/x//H/8f/x//H/8f/x//H/8f/x
//D/8P/w//H/7//v/+//7//v/+//7//v//H/8P/w//H/8f/x//H/8P/y//L/8//z//H/
8P/w//D/8P/w//H/8f/x//H/8f/x//L/8v/y//L/8P/w//H/8f/z//P/8//z//L/8v/y
//H/8f/y//L/8v/y//L/8//z//P/8//z//P/9v/2//b/9v/3//f/9//4//n/+f/5//n/
9//5//n/+v/8//z//v8AAAAAAAAAAAAAAgADAAQABQAFAAYABgAIAAkACQAKAAsACgAL
AAsADQAPAA8ADwARABAAEAAPAA8AEQATABEAEQARABEAEQATABMAEgAQABAADwAPAA8A
DwAOAA0ADAALAAwACwAKAAkACAAIAAcABAADAAMAAgABAAAA/v/+//7//P/7//n/+f/6
//n/+f/4//n/+f/4//j/9v/2//b/9v/2//b/9v/2//b/9v/2//X/9f/z//P/9P/2//b/
9v/2//b/9v/2//b/9P/0//P/8//2//b/9v/2//T/9P/1//X/9f/1//X/9v/4//j/9//3
//b/9v/2//f/9//3//n/+f/6//n/+f/5//z//P/8//z/+v/6//v/+//9//3/AAD+//3/
/P/7//r//f/9//z//P/9//3//f/9//3//f/9//3////+//7//v/9//3//f/9//3//f/8
//z//P/8//z//P/8//z//P/8//z/+v/8//z/+//7//v/+//9//3//f/8//z//P/8//z/
/f/9//3//f/9//3//P/8//r/+v/6//r/+v/6//r/+v/8//z//P/8//v/+//7//z//P/7
//v/+//9//3//f/9//v/+//7//v/+//7//v/+//7//v/+//8//z//P/6//r/+v/6//r/
+v/6//r//P/8//z//P/+////////////AAAAAAAAAgACAAMABAAEAAQABAAFAAYABgAG
AAYABgAGAAYABgAGAAYABAADAAUABQADAAEAAQABAAEAAQD+//3//P/8//3//P/8//3/
+//5//n/+v/6//r/+P/4//j/+P/4//n/+f/5//n/+P/2//j/+P/4//j/+f/5//j/+v/6
//v/+//5//n/+f/5//n/+f/4//j/+v/6//n/+//9////BAANABUAGwAmADUASABaAG0A
fACFAJIAlgCJAHQAWAAwAAwA+//t/+X/5//p/+7/8//3//j/9//3//f/+f/5//n/+f/5
//n/+f/5//n/+f/5//n/+f/4//j/+P/5//n/+f/5//n/+f/5//n/+f/5//j/+P/5//n/
+f/5//j/9v/2//f/9//5//j/+P/4//j/+P/5//n/+f/5//n/+f/4//j/+P/4//j/+P/5
//n/+f/5//n/+f/6//r/+v/5//v//P/8//z/+v/6//v/+//7//v/+//7//z//P/8//z/
////////AAD//////////wEAAwADAAQAAgACAAQABgAGAAYABgAGAAoACwAMAA0ACwAM
AAwADgAPAA8AEAARABIAEwATABUAFQAVABUAFwAYABgAFwAXABkAGwAZABkAFwAXABcA
GQAZABgAFgAWABUAFQAVABUAFgAVABQAEwASABEAEAAPAA4ADgANAAoACQAJAAgABwAI
AAYABgAGAAYABQADAAMAAAD//////v///////v/+//z//P/8//z//P/8//z//P/8//z/
/P/7//v/+f/5//r/+v/6//r/+v/6//r/+v/6//z//P/7//v//P/8//z//P/8//z//f/9
//v/+//7//z//P/8//v/+//8//z//P/9//v/+//9//3//f/9//7////+//7//v/+//7/
/v///////////wIAAAAAAAAAAAAAAAEAAQAAAAAAAQABAAEAAQADAAMAAwADAAEAAAAA
AAAAAQABAAEAAQABAAEAAAAAAAAAAAAAAAAAAAAAAAAAAAAAAP7/AAAAAP//////////
/////////v8AAAAAAAAAAP////////////////7//v8AAAAAAAAAAAAAAAAAAAAAAAAA
AAAAAAD+//3//P/8//7//f/9//3////////////9//3//f/9//3//f/9//3/+//9//7/
/P/8//z//P/+//7//v/+//7//v/+/wAAAQABAAEAAQACAAIAAgACAAIAAwAEAAYACAAI
AAkACgAIAAgACAAIAAgACAAIAAgACAAGAAUABQAFAAMAAQABAAMAAwADAAIA///+//7/
/f/8//z//f/9//v/+//8//z//v/8//z//P/6//r/+//7//3//f/8//r//P/8//z//P/9
//3//P/8//r/+//7//v//f/9//3//f/7//r/+v/6//r/+f/7//3//f8EAAsAEwAZACIA
MQBCAFIAZQB2AIMAjgCWAJMAfgBkAEAAGgADAPH/5f/l/+n/7v/v//P/9v/5//v//f/5
//n/+f/5//n/+//7//v/+//5//n/+f/5//j/+P/4//n/+f/5//n/+f/3//f/9//3//j/
+P/5//v/+f/5//n/+P/4//j/+f/5//n/+P/4//j/+P/4//n/+f/5//n/+f/5//j/+P/4
//j/+P/4//n/+f/5//n/+f/5//r/+v/6//n/+f/6//r/+v/6//r/+//7//v/+//7//v/
/P/8//z//P/9//3//f/+//////////////8BAAEAAgACAAIABAAGAAYABgAGAAYACAAJ
AAoACwAJAAoACgAMAA8ADwAQABEAEAARABEAEwAVABUAFQAXABYAFgAVABUAFQAXABUA
FQAXABcAFwAZABkAGAAWABYAEwATABMAEwATABMAEwATABAADwAOAA0ADgAOAA0ACgAH
AAcABgAFAAYABAAEAAQAAgABAP/////+//3//f/8//v/+//6//r/+v/6//r/+v/6//r/
+v/6//r/+v/6//n/+f/3//f/+P/6//r/+v/6//r/+v/6//r/+v/6//n/+f/4//j/+P/4
//r/+v/7//v/+f/5//n/+v/8//z/+//7//z//P/8//3//f/9///////8//v/+//7//7/
/v/+//7//P/8//3//f/7//v//v/8//7//v/+//7/AQABAAAAAAD//////////wEAAQAB
AAEAAAD+//3//P/9//3//f/9///////+//7//P/8//z//P/+//7//v/+//7//P/+//7/
/f/9//3//f/7//v/+//6//v//P/9//7//f/9//3//f/9//3//P/8//r/+v/6//r/+P/4
//j/+P/6//r/+v/6//r/+//8//7//P/7//v/+//5//n/+f/5//v/+//7//v//f/7//z/
+v/6//r/+v/4//j/+P/4//n/+v/7//7//f/9//3//f8AAAAAAAAAAP7///8AAAIABAAE
AAUABgAFAAQAAwACAAIAAgACAAIAAwACAAIAAwACAP///P/7//3//f/9//z/+//6//r/
+f/4//j/+f/5//f/9//4//j/+P/2//b/9v/4//j/+f/5//n/+f/4//b/9v/2//b/9v/2
//X/8//y//P/9f/2//f/9//3//f/9//3//b/9v/2//b/8//1//f/9//+/wcADQATAB4A
LwA+AFAAYwB0AH8AigCUAJEAfABgAD4AGgABAPH/5f/f/+H/5v/p/+3/8P/x//P/9f/1
//f/9//3//f/9//3//f/9//1//X/9f/1//T/9P/0//X/9//3//f/9//3//f/9//3//f/
9v/2//f/9f/1//X/9P/2//b/9//3//n/+P/4//j/9v/2//f/9//3//f/9//3//j/+P/4
//j/9v/2//f/9//3//f/9//3//j/+P/4//f/9//4//j/+P/2//b/9//3//j/+f/6//v/
/P/8//z//P/9//3//f/+/wEAAQABAAEA//8BAAEAAgACAAIABAAGAAYABgAGAAYACAAJ
AAoACwANAA4ADgAQAA8ADwAQABEAEgATABMAFQAVABUAFQAXABgAGAAXABcAGQAbABkA
GQAXABcAFwAZABsAGgAYABgAFwAXABcAFwAWABUAFAATABIAEQAQAA8ADgAOAA0ACgAJ
AAkACAAHAAQAAgACAAIABAADAAEAAQAAAP/////+//3//f/8//z/+v/6//r/+v/6//r/
+v/6//r/+v/6//n/+f/3//f/+P/4//j/+P/4//j/+P/4//j/+P/4//f/9//4//j/+P/4
//j/+P/5//n/+//7//v//P/6//r/+f/5//r/+v/6//v/+f/5//v/+//8//v/+//7//7/
/v/+//7//v/+///////+//3////8//7//v/+//7/AQABAAAAAAD///////////3//f/9
//3//v/+////AAD////////////////+//7/AAAAAAAAAAD+//7//v/+//z/+v/8//z/
/f/9//3//f/9//3//f/8//z//P/8//z//f/9//3//f/9//3//P/8//z//P/8//z/+v/6
//r/+v/8//z//P/8//v/+//7//z/+v/5//v//v/8//z//P/8//r/+v/6//r//P/8//z/
/v///////////wAAAAAAAAAA/v///wAAAgACAAIAAwAEAAQABAAEAAQABAAEAAQABAAG
AAQAAwADAAMAAQD//////f/9//3//P/7//r/+v/5//r/+v/7//v/+f/5//r/+v/4//b/
9v/2//j/+P/5//n/9//3//b/9P/2//b/9v/2//n/+f/4//j/9v/3//f/9//5//n/+f/5
//n/+P/4//j/9v/z//X/+f/7//7/BwAPABUAIgAxAEAAUgBjAHQAgwCQAJYAjwB4AFwA
OAAUAP3/7//l/+P/5f/q/+//8f/w//H/9f/5//f/9//3//f/9//3//f/9//3//f/9//3
//f/9v/2//b/9//1//X/9f/1//X/9f/1//X/9f/0//T/9f/3//f/9//2//T/9P/1//X/
9f/0//T/9P/2//b/9//3//X/9f/1//X/9P/0//T/9P/0//T/9f/1//X/9f/1//X/9v/2
//b/9f/1//b/9v/2//b/9v/3//f/9//3//f/9//6//r/+v/6//n/+f/5//r/+f/5//n/
+f/7//3//f/+//7//v8AAAIAAgACAAIAAgACAAMABAAFAAUABgAGAAgACwALAAwADQAO
AA8ADwARAA8ADwAPABEAEgASABEAEQAPABEADwAPABEAEQARABMAEQAQAA4ADgAOAA8A
EAARABAADwAOAA0ACwAJAAcABQAGAAYABQACAAMAAwACAAEA/v/8//z//P/8//v/+f/5
//j/9//3//b/9f/1//T/9P/0//T/9P/0//L/8v/y//L/9P/0//T/8//x/+//7//w//L/
8v/y//L/8v/y//L/8v/y//L/8f/x//L/8v/y//L/8P/w//H/8f/x//H/8f/y//L/8v/x
//H/9P/0//T/9f/z//P/9f/1//b/9f/1//X/9v/2//b/9v/2//b/9//3//X/9f/4//b/
+P/4//j/+P/4//f/9f/0//b/9//4//n/+f/5//n/+f/5//j/+P/4//n/+f/5//n/9//3
//b/9v/2//b/9v/2//j/+P/4//j/9v/0//b/9v/3//f/9//3//f/9//3//b/9P/0//T/
9P/1//X/9f/1//X/9f/0//T/9v/2//b/9v/0//T/9P/0//b/9v/2//b/9f/1//X/9v/2
//X/9//2//T/9P/0//T/9P/0//T/9P/2//b/9v/4//f/9//3//f/+P/4//j/+P/4//n/
+v/8//7//v///wAA/v/+//7//v/+//7//v/+//7//P/7//v//f/7//n/+f/3//f/9//2
//f/9v/2//X/8//y//L/8f/w//H/8//0//L/8P/w//D/8P/w//H/8f/z//P/8v/w//D/
8P/w//D/8f/x//D/8P/w//H/8f/x/+//7//v/+//8P/w//H/8v/y//H/7//z//f//P8D
AAsAEwAeAC0APgBQAGMAdAB9AIgAjgCDAGoASgAmAAYA8//j/9n/3f/f/+L/6f/v//D/
8//v/+v/7f/u/+//8P/x/+//7//v/+//8f/x//H/8f/w//D/8P/x//H/8f/x//H/7//v
/+//7//x//D/8P/x//H/8f/x//D/8P/w//H/8f/x//D/8P/w//D/8P/x//H/8f/x//H/
8f/w//D/8P/w//D/8P/x//H/8//z//P/8//z//L/8f/v//D/8v/z//T/9P/0//X/9f/1
//X/9f/1//T/9P/0//T/9//3//f/+P/3//f/9//3//f/+f/5//r/+v/6//z//v/+//7/
/v/+/wIAAwAEAAUAAwAEAAQABgAHAAcACAAJAAoACwALAA0ADwAPAA8AEQAQABAADwAP
ABEAEwARABEAEQARABEAEwARABAADgAOAA0ADQANAA0ADAALAAoACQAKAAkACAAHAAQA
BAADAAAA/f/9//z/+//6//j/+P/4//n/+f/4//n/9v/1//X/9P/x//H/8P/w//L/8v/y
//L/8P/w//D/8P/y//L/8v/x//P/8f/x//L/8v/y//L/8v/w//D/8P/w/+7/7v/t/+3/
8P/w//D/8P/w//D/8f/x/+//7//v//D/8v/y//H/8f/y//L/8v/z//P/8//1//X/9P/z
//P/8//0//T/9P/0//T/9P/1//X/9f/1//j/9v/0//T/9P/0//f/9//2//b/9//3//f/
9//1//X/9f/1//f/9v/2//b/9f/1//X/9f/3//f/9v/2//b/9v/2//b/9P/0//T/9P/2
//T/9v/2//T/8//y//H/8v/z//T/9P/y//L/8v/y//P/8//z//P/9f/1//T/9P/y//L/
8v/y//T/9P/0//T/9P/0//T/9P/x//H/8f/y//L/8f/x//H/8//x//P/8//y//L/8v/y
//L/8v/y//L/8v/y//L/8v/0//X/9f/1//X/9v/2//b/9v/2//f/+P/6//z//P/9//7/
/P/8//z//P/8//z//P/8//z/+v/5//n/+f/3//X/9f/3//f/9//2//P/8v/y//H/7v/u
/+//7//v/+//8P/w//D/7v/u/+7/7P/s/+3/7f/v/+//7v/s/+7/7v/u/+7/7f/t/+z/
7P/u/+//7//v/+3/7f/t/+3/7f/s/+z/7P/s/+3/7f/x//H/9P///wkADQAYACcANgBI
AF0AbAB3AIAAhgB9AGYARgAkAAQA7f/d/9X/1//d/97/4f/n/+j/6//r/+3/7f/r/+v/
6//r/+n/6f/p/+n/6//r/+v/6//q/+r/6v/r/+v/6//r/+v/6//r/+v/6//p/+j/6P/p
/+n/6f/p/+j/6P/o/+n/6f/p/+j/6P/o/+r/6v/r/+v/6//r/+v/6//p/+j/5//m/+j/
6P/p/+n/6f/p/+n/6f/q/+r/6v/p/+f/6P/o/+j/6P/o/+n/6f/r/+v/6//r/+z/7P/s
/+z/7f/t/+3/7v/v/+//7//v/+//8f/x//L/8P/w//L/9P/2//b/9v/2//b/9//4//n/
+//8//z//v//////AAABAAIAAwADAAUAAwADAAMABQAGAAYABQAFAAcACQAHAAcABwAH
AAcACQAJAAgABgAGAAUABQAFAAUABAADAAIAAQD+//3//P/7//r/+v/5//b/9f/1//T/
8//0//L/8v/y//D/7//t/+3/6v/p/+n/6P/n/+f/5v/m/+b/5v/m/+b/5v/m/+b/5v/o
/+j/6P/n/+X/4//j/+T/5v/m/+b/5v/k/+T/5P/k/+b/5v/l/+X/5P/k/+T/5P/k/+T/
5f/l/+X/5f/l/+b/5v/m/+X/5f/m/+b/5v/n/+X/5f/n/+f/6P/n/+f/5//o/+j/6P/o
/+j/6P/p/+n/6f/p/+z/6v/o/+j/6P/o/+n/6f/o/+j/6f/p/+n/6f/p/+n/6f/p/+v/
6v/q/+r/6//r/+v/6//q/+n/5//m/+j/6P/o/+j/6P/o/+j/6P/o/+b/6P/o/+f/5//n
/+f/5f/l/+X/5P/m/+b/5v/m/+X/5f/l/+X/5//n/+b/5v/m/+b/5v/m/+b/5v/m/+b/
5v/m/+b/5v/l/+X/5f/m/+b/5f/l/+X/5f/l/+X/5f/j/+P/4//j/+T/5f/m/+f/5f/l
/+X/5v/m/+b/6P/o/+j/6P/p/+r/6//s/+//8P/x//L/8f/w/+//7v/u/+7/7v/u/+3/
7P/r/+r/6P/o/+j/6P/m/+b/5v/m/+T/5P/k/+T/4v/i/+L/4v/i/+L/4v/i/+D/4P/g
/+D/4P/g/+D/4P/g/+D/4P/g/97/3v/e/97/4P/g/+D/4P/g/+D/4P/g/+L/4v/i/+L/
4v/i/w==
         </WaveFormData>
      </LeadData>
   </Waveform>
</RestingECG>
