# Supplementary material for: Detection of Left Atrial Enlargement Using a Convolutional Neural Network-Enabled Electrocardiogram
Source: Front Cardiovasc Med. 2020 Dec 17;7:609976. doi: 10.3389/fcvm.2020.609976 (PMC7773668; doi:10.3389/fcvm.2020.609976)
Supplement: Supplementary file 2 [file Data_Sheet_2.ZIP › normal1/1802010367_8615_0000000P.XML]

<?xml version="1.0" encoding="Windows-1252"?>
<!DOCTYPE RestingECG SYSTEM "restecg.dtd">
<RestingECG>
   <PatientDemographics>
      <PatientID>1802010367</PatientID>
      <PatientAge>70</PatientAge>
      <AgeUnits>Years</AgeUnits>
      <Gender>Female</Gender>
      <PatientLastName>luomeiyi</PatientLastName>
   </PatientDemographics>
   <TestDemographics>
      <DataType>Resting</DataType>
      <Site>1</Site>
      <AcquisitionDevice>MAC55</AcquisitionDevice>
      <Status>Unconfirmed</Status>
      <Priority>Normal</Priority>
      <AcquisitionTime>09:38:08</AcquisitionTime>
      <AcquisitionDate>07-24-2015</AcquisitionDate>
      <CartNumber>1</CartNumber>
      <AcquisitionSoftwareVersion>009C</AcquisitionSoftwareVersion>
      <XMLSourceVersion>MAC5000 v1.0</XMLSourceVersion>
   </TestDemographics>
   <RestingECGMeasurements>
      <VentricularRate>65</VentricularRate>
      <AtrialRate>65</AtrialRate>
      <PRInterval>144</PRInterval>
      <QRSDuration>130</QRSDuration>
      <QTInterval>428</QTInterval>
      <QTCorrected>445</QTCorrected>
      <PAxis>72</PAxis>
      <TAxis>55</TAxis>
      <QRSCount>11</QRSCount>
      <QOnset>230</QOnset>
      <QOffset>295</QOffset>
      <POnset>158</POnset>
      <POffset>204</POffset>
      <TOffset>444</TOffset>
      <ECGSampleBase>500</ECGSampleBase>
      <ECGSampleExponent>0</ECGSampleExponent>
   </RestingECGMeasurements>
   <Diagnosis>
      <Modality>Resting</Modality>
         <StatementCount>3</StatementCount>
         <LabelText>12SL ��ϳ���</LabelText>
      <DiagnosisStatement>
         <StmtFlag>ENDSLINE</StmtFlag>
         <StmtText>�������</StmtText>
      </DiagnosisStatement>
      <DiagnosisStatement>
         <StmtFlag>ENDSLINE</StmtFlag>
         <StmtText>����֧��������</StmtText>
      </DiagnosisStatement>
      <DiagnosisStatement>
         <StmtFlag>ENDSLINE</StmtFlag>
         <StmtText>�쳣 ECG</StmtText>
      </DiagnosisStatement>
   </Diagnosis>
   <Waveform>
      <WaveformType>Rhythm</WaveformType>
      <WaveformStartTime>0</WaveformStartTime>
      <NumberofLeads>8</NumberofLeads>
      <SampleType>CONTINUOUS_SAMPLES</SampleType>
      <SampleBase>500</SampleBase>
      <SampleExponent>0</SampleExponent>
      <HighPassFilter>16</HighPassFilter>
      <LowPassFilter>150</LowPassFilter>
      <ACFilter>NONE</ACFilter>
      <LeadData>
         <LeadByteCountTotal>10000</LeadByteCountTotal>
         <LeadTimeOffset>0</LeadTimeOffset>
         <LeadSampleCountTotal>5000</LeadSampleCountTotal>
         <LeadAmplitudeUnitsPerBit>4.88</LeadAmplitudeUnitsPerBit>
         <LeadAmplitudeUnits>��V</LeadAmplitudeUnits>
         <LeadHighLimit>2147483647</LeadHighLimit>
         <LeadLowLimit>268435456</LeadLowLimit>
         <LeadID>I</LeadID>
         <LeadOffsetFirstSample>0</LeadOffsetFirstSample>
         <FirstSampleBaseline>0</FirstSampleBaseline>
         <LeadSampleSize>2</LeadSampleSize>
         <LeadOff>FALSE</LeadOff>
         <BaselineSway>FALSE</BaselineSway>
         <ExcessiveACNoise>FALSE</ExcessiveACNoise>
         <MuscleNoise>FALSE</MuscleNoise>
         <LeadDataCRC32>250429651</LeadDataCRC32>
         <WaveFormData>
///9//v/+v/5//j/9//3//j/+P/4//j/+P/4//j/+P/4//j/+P/4//j/+P/4//j/9v/2
//b/9v/4//j/+P/4//j/+P/8//7/+//2//j/+P/6//z///8DAAgADAAOABAAFwAfAB4A
GgAXAAgA8v/l/9z/1f/R/83/yv/I/8j/yP/H/8r/y//K/8z/zP/L/8r/y//I/8D/wP/E
/8j/xv/E/8X/x//K/8n/yf/K/9D/1//Z/9z/3v/m/+z/7f/u//D/9P/2//j/+P/5//v/
+//8//3/+//7//v//P/8//z//P/8//3//f/9//3//f/9//7//v/+//7//v/+//7//v/+
//7/AAABAAEAAQAAAAAA///9/wAAAgADAAQABAADAAMAAgAEAAQABQAFAAQABAAFAAYA
BwAIAAgABwAJAAoACgAKAAkACgAKAAwADQANAA4ADgAOAA8AEQASABQAFgAXABcAFQAX
ABgAGQAbABsAHQAeAB0AHQAdAB0AHgAgACAAIQAhACEAIQAhACEAIQAhACEAIAAeAB0A
HQAaABkAGQAXABUAEwASABAADwANAA0ADAANAAsACQAJAAYABgAFAAQAAAD///7//f/+
//7//f/9//3//P/7//v/+f/4//j/+P/6//n/+P/4//j/+P/4//j/+P/3//f/9//3//f/
9//3//f/+P/4//j/9//3//f/9//3//j/+P/4//r/+v/6//n/9//4//j/+P/6//r/+v/6
//j/+P/5//n/+P/7//z//f/7//r/+v/6//r/+v/6//n/+f/5//n/+f/7//v/+//7//v/
/P/8//z//P/7//v/+//7//v/+//9//v/+v/5//n/+v/6//r/+v/5//n/+f/5//v/+//6
//r/+v/5//j/9//5//n/+f/5//n/9//3//n/+f/5//j/+P/4//j/+P/4//r/+v/4//j/
+f/5//n/+f/9//v/+//7//n/+f/5//n/9//3//r/+v/6//r/+v/6//r/+v/6//r/+v/6
//v/+//7//v/+v/6//n/+f/5//r/+v/5//n/+f/5//r/+//8/wAA+v/2//n/+v/6//r/
+v/6//r/+v/6//r/+v/6//r/+v/4//j/+P/4//r/+v/6//r/+//7//r/+v/7//v/+//7
//n/+f/5//r//P/7//v/+//7//v/+//9//z//f/+//7/AAABAAIABAACAAIAAgADAAUA
BQAFAAUAAwACAAIAAQD///3/+//6//v/+v/5//n/+P/4//j/+P/4//j/+P/4//j/+P/4
//j/9v/2//b/9v/3//j/+f/6//j/+P/4//j/+P/4//j/+v/5//r/+v/4//j/+v/7//3/
BAAMAA4AEAAXABsAHgAeAB8AHAAKAPX/5v/d/9P/zf/K/8b/wv/A/8P/xv/J/8z/zP/I
/8f/yv/H/8T/xv/C/8D/wP/E/8T/xf/F/8b/x//J/8j/yv/P/9P/2P/c/+D/5P/p/+7/
8P/0//T/9v/4//n/+f/5//r/+//9//3//f/+//z//P/8//z//f/9//3//f/9//3//v/+
/wAAAAAAAAAA/v/+//7//v/+////////////AAAAAP//AQACAAIAAgABAAEAAgACAAIA
AgADAAMAAgACAAMABAAHAAgACAAHAAUABgAGAAYABwAIAAgACgANAA0ADgAOAAwADQAP
ABAAEgAUABUAFQATABUAFgAXABgAGQAcAB4AHQAdAB0AHQAcAB4AHgAfACEAIQAhACEA
IwAjACMAIwAiACAAHwAfABwAGwAbABkAGQAXABYAFAATABEAEQAQAA0ACwAJAAkABAAE
AAMAAgACAAEAAAD///7//v/9//3//f/8//v/+//7//r/+v/6//r/+f/4//j/9v/2//b/
9v/4//f/9//3//n/+f/5//n/9//4//j/+P/3//f/9//3//f/+P/4//j/+P/4//j/9//5
//r/+v/6//n/+P/3//b/9//4//r/+//4//n/+P/3//j/+P/5//r/+v/6//r/+f/5//n/
+f/5//n/+f/5//n/+//8//z//P/6//n/+f/5//n/+f/5//v//f/8//v/+//6//r/+v/6
//v/+//7//v/+//7//r/+v/7//v/+//7//n/+f/5//n/+//5//n/+//7//v/+v/6//r/
+v/6//r//P/8//r/+v/7//v/+//7//3/+//7//v/+f/5//n/+f/5//n//P/8//z//P/8
//z/+v/6//r/+v/6//r/+//7//n/+f/4//j/+//7//v//P/6//n/+f/5//r/+v/6//r/
+v/8//z/+//8//r/+v/6//r/+v/6//r/+v/6//r/+v/6//r/+v/6//r//P/8//z//P/7
//v/+v/6//3//f/9//3//f/9//3//v/+//3//f/9//3//f/9////AAABAAIAAgADAAMA
AwAEAAQABAAEAAUABwAHAAcABwAFAAQABAADAP///f/7//r/+v/6//r/+//8//z//P/8
//r/+v/6//r//P/8//z//P/8//z//P/8//v/+v/5//j/+f/6//v//P/6//z//v/+////
/v/+//7/AgAAAP//BQAOABQAGAAcACMAJwAiACIAIQAUAAAA6//g/93/2f/V/9L/zP/K
/8r/y//O/9P/0v/O/87/zf/O/83/yv/G/8T/yP/K/8r/yP/L/83/zv/P/8//zP/S/9f/
3f/g/+T/6P/s//H/9P/4//r//v8AAAAA///9//3//v///////////wAAAgACAAIAAgAD
AAMAAwADAAUABQAGAAYABAAEAAQABAAEAAQABAAEAAQABQAFAAUABwAIAAgABwAFAAYA
BgAGAAcABwAIAAgACgAKAAsACwAIAAgACQAKAAsADAAMAAsADAAOAA8AEAAPABAAEAAS
ABMAEwAUABQAEgATABUAFgAXABoAHAAdABsAHQAeAB8AHwAfACEAIgAjACMAIwAjACQA
JgAmACcAJwAnACcAJwApACkAKQApACYAJAAjACMAIgAhACEAHwAdABsAGgAYABcAFQAV
ABQAFQATABEAEQAMAAwACwAKAAoACQAIAAcABgAGAAUABQADAAIAAQABAAMAAgACAAIA
AgABAAAAAAACAAIAAgACAAIAAQABAAEA//////////8BAAIAAgACAP////////////8A
AAAAAAAAAAAAAAD/////AAAAAAAAAgACAAIAAgAAAAAAAQABAAEAAwADAAMAAgACAAMA
BAACAAIAAgABAAMAAwADAAMAAQABAAEAAQADAAQABAAEAAIAAQABAAEAAwADAAMABQAF
AAQAAwADAAIAAgACAAIAAwADAAMAAwABAAEAAAAAAAMAAwADAAMAAQABAAEAAQADAAEA
AQADAAMAAwACAAIAAgACAAIAAgAEAAQAAgACAAMAAwADAAMABQADAAMAAwABAAEAAQAB
AAEAAQAEAAQAAgACAAIAAgACAAIAAgACAAIAAgADAAMABQAFAAQABAAEAAMAAgACAAQA
AwADAAMABAAEAAIAAgAEAAQABAAEAAIAAgACAAIABAAEAAQABAACAAIAAgACAAIAAgAC
AAIAAwADAAIAAgAFAAUABQAFAAUABQAFAAYABgAFAAUABQAFAAUABQAHAAgACQAKAAoA
CwALAAsADAAMAAwADAANAAsACwALAAsACwAKAAoACQAHAAUAAwACAAEAAAD/////AAAA
AAAAAAAAAAAAAAAAAAAAAAAAAAAAAAAAAAAAAAACAAIAAgACAAEAAAD///7//v8CAAAA
/v8BAAQAAAAAAAIABAAFAAUACgAUABgAGAAdACEAIgAeABUABgD0/+X/4v/d/9f/1//U
/87/zP/Q/9P/1P/V/9b/1P/S/9H/zv/N/8r/zP/O/87/zv/O/87/zf/R/9D/zf/P/9L/
1v/d/+H/5v/o/+z/8P/1//j//P/6//r//v8AAP//AQABAAIAAwADAAMAAwAEAAIAAgAC
AAIAAwADAAMAAwAFAAUABgAGAAQABAAEAAQABAAEAAQABAAEAAUABQAFAAcACAAIAAcA
BQAGAAYABgAFAAUABgAGAAYABgAHAAcACAAIAAkACgAJAAoACgAJAAkACgAKAAoACwAM
AAwADgARABEAEgASABIAEwAVABYAFgAYABkAGQAZABsAHAAdABsAGwAdAB4AIQAhACEA
IQAgACIAIgAjACMAIwAjACMAIwAjACMAIwAiACAAHwAfAB4AHQAdABsAFwAVABQAEgAT
ABEAEQAQAA0ACwAJAAkABgAGAAUABAADAAMAAwADAAQABAADAAMAAQAAAP////8BAAAA
AAAAAP7//f/8//z//v/+//7//v/+//3//f/9//v/+//7//v/+f/6//r/+v/7//v/+//7
//3//v/+//7//v/+//7//f/7//z//P/8//z//P/8//z//v/+/////////wEAAQABAP3/
/P/8//z//f/+//////////////////3//f/9//3///8AAAAAAAAAAP//////////////
/wEA///+//3//f8AAAAAAAAAAP3//f/9//3///////7//v/9//3//f/9////////////
/f/7//v//f///////v/+/wAAAAAAAAAA///+//v/+v/8//3//v///////f/9//3/////
///////7//v//v/+//7//v/+//7//v/+//7//v/8//z//f/9///////+//7//f/9//3/
/v8AAP////////z//P/8//z//v/8//z//P/+//7//v/+//z//P/8//z//v/+//7//v/+
//7//v/+//7//v/+//7///////7//v/9//3//f/9/////////wAA/v/9//3//f/9//3/
/f///wAAAQACAAIAAwADAAMABAAGAAYABgAHAAkACQAJAAkACAAGAAUAAwADAAEA///+
//v/+v/5//n//P/8//z//P/8//z//P/8//z//P/8//z/+v/6//r/+v/6//r/+v/6//z/
/P/8//z/+P/6//z/+v/7/wIAAAD8//7//v/9////BgAQABYAFAAXAB8AIgAiACEAHgAM
APf/5v/d/9f/1f/Q/87/yP/G/8n/zP/L/8z/zv/M/8v/zv/L/8b/xP/G/8T/xP/I/8r/
yf/J/8r/y//N/87/zv/R/9P/2v/i/+b/6v/v//T/8v/0//b/+P/6//3//f/9//7/////
//////8AAP7//v/+//7///////////8BAAEAAgACAAAAAAAAAAAAAAAAAAAAAAAAAAEA
AQABAAIABAAFAAUABAAEAAMAAgAFAAUABgAGAAYABgAHAAcABgAGAAcACAAHAAgACAAH
AAcACAAIAAgACwAMAAwADgAPAA8AEAAQABAAEQATABQAFAAWABcAFwAZABsAHAAdABsA
GwAdAB4AHwAfAB8AHwAgACIAIgAjACMAIwAjACMAJQAlACUAJQAiACAAHwAfACAAHwAf
AB0AGwAZABgAFgATABEAEQAQAA8ADQALAAsACgAKAAkACAAGAAUABAADAAAAAAD/////
///+//3//f/9//z//P/8//7//f/8//z/+v/6//r/+v/8//v/+//7//v/+//7//v/+f/6
//r/+v/5//n/+f/5//n/+v/6//r//P/8//z/+//7//z//P/8//z//P/8//z//P/8//3/
/f/7//3//f/9//z//P/9//7//v/+//7//f////////////7//f/8//v/+//8//z//P/+
//3//f/9//3//f/9///////+//3//f8AAAAAAAAAAP///////////v/9//v/+v/9//3/
/f/9//v/+//7//v//P/7//z////9//3//P/8//7//v/+//7////+//v/+v/7//v/+//7
//3/+//7//v//f/9//3//f/7//v//v/+//r/+v/6//r/+v/6//r/+v/6//r/+//7//v/
+//6//r/+f/5//n/+v/7//v//P/9//r/+v/6//r/+v/4//r/+//4//j/+P/4//j/+v/6
//r/+v/4//j/+P/4//r/+v/6//r/+P/4//j/+P/6//r/+v/7//v/+v/6//v//f/9//3/
/f/8//v/+//6//v/+//7//v/+//7//3//v///wAAAAABAAMAAwAEAAQABAAEAAUABQAD
AAMAAwADAAIAAgABAP///f/7//r/+f/4//f/9//4//r/+v/6//r/+P/4//j/+P/4//j/
+P/4//r/+v/6//r/+f/4//f/9v/4//j/+P/4//j/9P/4//v/+v/8//z//P/8//3//f8E
AA4AEgASABkAHwAgACAAIQAUAAAA7//i/9n/2f/V/8r/xv/I/8b/xf/K/83/zP/M/8r/
yf/G/8X/xP/G/8T/wv/C/8L/wv/F/8f/yP/J/8n/yv/M/8//1f/a/9r/4P/o/+3/8P/w
/+7/8v/4//z/+//6//n/+f/5//v/+//7//z//v/+//7//v////////////3//f/+//7/
/v/+//7//v8AAAAAAAAAAAAAAQABAAEAAwAEAAQAAwACAAIAAQAAAAMAAwAEAAQABAAE
AAUABQAGAAYABwAIAAcACAAIAAcABwAIAAgACAAJAAoACgAMAA0ADQAOAA4ADgAPABEA
EgASABQAFQAVABMAFQAWABcAGQAZABsAHAAfAB8AHwAfAB4AIAAgACEAIQAhACEAIQAh
ACEAIQAhACIAIAAfAB8AHAAbABsAGQAZABcAFgAUABUAEwATABIAEAANAAoACQAIAAgA
BwAGAAQAAwACAAEAAAAAAP////////7//f/9//v/+v/6//r//P/7//r/+v/4//j/+P/4
//j/9//3//f/+f/5//n/+f/3//j/+P/4//f/9//3//f/+f/6//r/+v/6//r/+v/5//f/
+P/4//j/+v/6//r/+v/4//j/+f/5//X/9//3//f/9//4//r//P/6//r/+v/5//n/+f/5
//n/+//7//v/+//5//r/+v/6//z/+//7//v/+//7//v//f/7//r/+f/5//j/+P/4//j/
+P/5//r/+//7//v/+v/6//v/+//7//v/+//7//v/+//7//n/+f/7//n/+f/4//j/+v/6
//r/+v/6//r/+P/4//n/+f/5//n//f/7//v/+//9//3//f/9//n/+f/8//z//P/8//z/
/P/8//z//P/8//z//P/9//3/+//7//r/+v/7//v/+//8//z/+//7//v/+v/6//r/+v/6
//z//P/8//z//P/6//r/+v/6//z//P/8//z//P/8//z//P/8//z//P/8//3//f/8//z/
/f/9//3//f////////8AAP7//f/9//3//f/9//3////+////AAAAAAEAAQABAAIAAgAC
AAIAAwAFAAUABQAFAAUABAAEAAMAAwABAP///v/7//r/+f/5//r/+v/6//r//P/8//z/
/P/6//r/+v/6//r/+v/6//r//P/8//z//P/6//r/+v/6//z//P/6//r//f8AAAAAAAD8
//z/AQAHAAYACAAQABYAFQAbACAAHAAXAA4A/P/p/+L/3f/V/9H/0v/O/8z/zv/P/9D/
z//Q/9L/0v/P/87/0f/O/8j/zP/M/8b/yP/O/83/y//O/9P/0f/O/9T/2//b/97/5P/q
/+7/7//y//T/9v/4//z/AAD///////8AAAEAAQABAAEAAgAAAAAAAAAAAAEAAQABAAEA
AwADAAQABAAEAAQABAAEAAQABAAEAAQABAAFAAUABQADAAQABAADAAQABgAHAAgACAAH
AAcABgAIAAgACQAJAAgACAAJAAoACQAKAAoACQAKAAwADQAOAA4ADgANAA4ADwAPABAA
EAASABMAFQAWABYAGAAZABkAGQAbABwAHQAbABsAHQAeACEAIQAhACEAIAAiACIAIwAj
ACMAIwAjACUAJQAlACUAIgAgAB8AHwAeAB0AHQAbABsAGQAYABYAEwARABEAEAAPAA0A
CwALAAgACAAHAAYABAADAAIAAQACAAIAAQABAAAA/v/8//v//v/+////AAD+//3//P/8
//z//P/8//z//v/9//3//f/7//v/+//7//3//v/+//7/+//7//v/+//5//r/+v/6//z/
/P/8//v/+//8//z//P/8//z//P/8//r/+v/7//v/+v/9//7////8//z//f/+//7//v/+
//3//f/9//3//f////////////3//v/+//7/AAD////////9//3//f///////v/9//3/
/v/+//7//v/9//3//f/9///////+//7//f/9//3//f/9//3//f/9//3/+//7//3//f/9
//z//P/+//7//v/+//3//P/5//j/+v/7//z//f/9//v/+//7//v/+//7//v/+f/5//z/
/P/6//r/+v/6//v//P/9//7//f/8//z/+//7//v/+v/6//v/+//7//z//v/9//3//f/8
//z//P/8//z/+v/6//v//P/6//r/+v/6//r/+v/6//r/+P/4//j/+P/4//j/+P/4//n/
+v/7//z/+v/5//f/9v/5//n/+f/5//v/+//7//z/+//5//j/9//5//n/+f/7//z//f/+
//7//v/9//z//P/9//7///8BAAEAAQABAAEAAQAAAAAA///9//v/+f/4//b/9P/y//H/
9P/0//T/9P/y//L/8v/y//T/9P/0//T/8v/y//L/8v/y//L/8v/y//T/9P/0//T/9P/0
//T/9P/z//b/+P/2//T/+P/5//v//v8GAAwADgATABcAGgAYABkAEAD8/+f/2v/R/8v/
x//G/8L/wP/A/8P/xv/J/8r/yv/G/7//wv/D/8D/vv/A/77/vP+6/77/wf/B/8L/w//D
/8b/yv/P/9f/3P/a/9z/5v/r/+z/7v/w//L/8v/0//f/9//3//j/+f/4//f/9v/2//j/
+P/4//j/9//3//f/9//5//n/+v/6//j/+P/4//j/+P/4//j/+P/6//v/+//7//n/+v/6
//n/+f/6//r/+v/7//v//P/8//z//P/9//3//P/8//3//v///wAAAAD//wEAAgACAAIA
AwAEAAQABgAGAAUABQAEAAYABwAJAAoACgAMAA0ADQAOABEAEwAVABQAEwAUABQAFQAV
ABUAFQAYABoAGgAbABkAGQAZABkAGQAZABkAGQAaABgAFwAXABYAFQAVABMAEQAPAA4A
DAAJAAcABwAGAAUAAwABAAEA/v/+//3//P/6//n/+P/3//j/+P/3//f/9//2//X/9f/1
//T/9P/0//T/8//y//L/8P/w//D/8P/y//H/8f/x//H/8f/x//H/7//w//D/8P/x//H/
8f/x//H/8v/y//L/8v/y//L/8f/x//L/8v/y//L/8v/y//L/8P/w//H/8f/x//P/8//z
//T/9P/1//b/9P/0//T/8//x//H/8f/x//L/8//0//X/9P/0//P/8v/0//P/8//z//P/
8//z//X/9f/0//P/8//0//T/9P/0//P/8//z//P/8//z//L/8v/z//P/8//z//P/8//z
//P/8//x//H/8//x//H/8P/w//L/8v/y//L/9P/0//L/8v/z//P/8//z//P/8f/x//H/
8//z//P/8//x//H/9P/0//L/8v/y//L/8v/y//L/8v/0//T/9f/1//X/9f/0//T/9f/1
//X/9v/1//P/8v/x//L/8v/y//L/8P/0//b/9f/0//L/8v/y//L/9P/0//T/9P/0//T/
9P/0//T/9P/0//T/9v/2//b/9v/1//X/9P/0//X/9f/1//X/9f/1//X/9v/2//X/9f/1
//X/9f/1//f/9v/3//j/+P/7//v/+//8//7//v/+///////////////9//z//P/7//n/
9//1//T/9f/0//P/8//y//L/8v/y//L/8v/y//L/8v/y//L/8v/y//L/8v/y//T/9P/0
//T/8v/y//L/8v/w//L/9P/0//P/+P/4//T/8v/0//f/+/8AAAoAEAASABUAGQAcAB4A
HQAMAPb/5//c/9H/y//H/8b/wv++/7z/v//E/8f/yP/E/8L/wf++/7v/vP+8/7z/uv+8
/77/vv+7/7//wv/B/8P/xP/E/8n/z//S/9j/4P/k/+f/6v/s/+7/8P/0//j/9//2//X/
9f/1//X/9f/1//b/+P/4//j/+P/3//f/9//3//n/+f/6//r/+P/4//j/+P/6//r/+v/6
//n/+f/4//f/+f/6//r/+f/7//z//P/8//v/+//8//z//v/+///////8//z//f/+/wEA
AgACAAEAAAAAAP///v/9//7//v8AAAIAAwAFAAYABgAHAAkACgAIAAoACwALAA0ADwAQ
ABEAEwATABUAFgAVABUAFQAVABYAGAAYABkAGwAbABsAGwAZABkAGQAZABoAGAAXABcA
FgAVABUAEwARAA8ADgAMAA0ACwALAAoABwAFAAMAAwD+//7//f/8//r/+f/4//f/9v/2
//X/9f/1//T/8//z//H/8P/w//D/8P/v/+7/7v/u/+7/7v/u/+7/7f/t/+3/7f/t/+3/
7f/t/+7/7v/u/+//7//v/+//7f/u/+7/7v/u/+7/7v/t/+v/7P/s/+z/7v/u/+7/7v/u
/+7/7//v/+3/7//v/+//7P/s/+3/7v/u/+7/7v/t/+//7//v/+//7f/t/+3/7f/t/+7/
7v/u//D/7//v/+//7f/t/+3/7//v/+7/7f/t/+7/7v/u/+7/7//v/+//7//u/+3/6//q
/+3/7f/t/+3/7//v/+//7//t/+v/6//t/+3/7f/s/+z/7v/u/+7/7v/u/+7/7P/s/+3/
7f/t/+3/7//t/+3/7f/t/+3/7f/t/+v/6//u/+7/7v/u/+7/7v/u/+7/7v/u/+z/7P/t
/+3/7f/t/+z/7P/r/+v/6//s/+7/7f/t/+3/7P/s/+z/7P/s/+7/7P/s/+z/7P/s/+z/
7P/s/+z/7P/s/+z/7P/s/+z/7P/q/+r/6v/q/+v/6//q/+r/7f/t/+3/7f/v/+//7//w
/+7/7f/t/+3/6//r/+v/7f/w//H/8v/y//P/8//z//T/9P/0//T/9f/z//P/8//z//X/
9P/0//P/8//x/+//7v/r/+r/6f/p/+r/6v/q/+r/6v/q/+r/6v/q/+r/6v/q/+r/6v/q
/+r/6v/q/+r/6v/q/+r/6v/q/+7/7P/q/+r/6//s/+z/7P/s/+7/7//3//z/AAACAAQA
CQANAA4AEAANAAIA7v/d/9D/yf/H/8H/wP++/7r/uv+//8D/v//A/8L/xP/B/7z/uf+6
/7j/uv+6/7j/tv+4/7v/u/+8/8P/w/+4/7r/xf/J/8z/0P/U/9z/4f/i/+D/4v/k/+b/
6v/p/+v/6//s/+3/7//v/+//8P/u/+7/7v/u//H/8f/x//H/8f/x//L/8v/y//L/8v/y
//D/8P/w//D/8P/x//H/8f/x//L/8v/x/+//8P/w//D/8//z//T/9P/2//b/9//3//b/
9v/3//j/9//4//j/9//5//r/+v/6//n/+v/6//z//f/9//7//v/+////AQACAAIABAAF
AAUABQAHAAgACQAHAAcACQAKAAsACwALAAsADgAQABAAEQAPAA8ADwAPAA8ADwAPAA8A
DgAMAAsACwAKAAkACQAHAAcABQAEAAIAAQD//////v/7//n/9//3//b/9v/1//T/8v/x
//D/7//s/+z/6//r/+v/6v/p/+n/6//q/+r/6v/o/+f/5v/m/+j/6P/o/+j/6P/n/+f/
5//l/+X/5f/l/+X/5v/m/+b/5//n/+f/5//l/+b/5v/m/+b/5v/m/+X/5f/m/+b/5v/o
/+j/6P/o/+b/5v/n/+f/5f/n/+f/5//m/+b/5//o/+b/5v/m/+X/5f/l/+X/5f/n/+f/
5//n/+X/5v/m/+b/6P/n/+f/5//l/+X/5f/n/+f/5v/l/+X/6P/o/+j/6P/l/+X/5f/l
/+X/5f/k/+T/5f/l/+X/5f/l/+X/5f/l/+X/4//j/+X/5f/l/+T/5P/k/+T/5P/k/+b/
5v/k/+T/4//j/+P/4//l/+P/4//j/+P/4//j/+P/3//f/+L/4v/g/+D/4P/g/+D/4P/g
/+D/4P/g/+H/4f/f/9//3v/e/+H/4f/h/+L/5P/i/9//3v/d/9z/3v/e/97/3v/g/+D/
4P/g/9//3v/d/9z/3v/e/97/3v/d/93/3P/c/93/3f/d/93/3v/f/+D/4v/h/9//3v/d
/93/3f/d/9//4v/j/+T/5P/j/+P/4//k/+b/5v/m/+f/5f/l/+X/5f/l/+T/5P/j/+P/
4f/f/97/3//e/93/3f/d/9z/2//a/9r/2v/a/9r/2v/a/9r/2v/b/9z/3f/e/93/3P/b
/9r/2v/a/9r/2v/c/9z/3P/e/+H/4v/e/9r/3P/e/+H/4//o//L/9v/2//n//f8AAAAA
/f/y/97/y//A/73/uf+x/67/rv+s/6z/r/+w/7H/sv+0/67/rf+u/6v/qv+q/6r/rP+o
/6j/qv+p/6v/rP+r/6v/sP+2/7f/tf+8/8D/wv/K/8//0P/S/9b/1P/U/9r/3f/b/9v/
3P/d/93/3f/d/97/3v/e/97/3v/f/9//3//f/93/3f/e/97/4P/g/+D/4P/i/+L/4v/i
/+H/4f/g/9//4f/i/+L/4f/h/+L/4v/i/+P/4//k/+T/4v/i/+P/4//g/+D/4f/i/+P/
5P/k/+P/5P/m/+f/6P/o/+j/5//o/+n/6f/q/+r/6v/r/+3/7v/s/+7/7//v/+//8f/y
//P/8//z//X/9v/5//n/+f/5//n/+v/5//n/+//7//v/+//5//n/+f/5//j/9v/1//X/
9P/z//P/8f/v/+3/7P/q/+n/5//n/+b/4//h/9//3//c/9z/2//a/9j/1//W/9X/0v/S
/9H/0f/R/9D/z//P/8//zv/O/87/zP/L/8r/yv/M/8z/zP/M/8z/y//L/8v/y//L/8v/
y//N/87/zv/O/8z/y//K/8n/x//I/8j/yP/I/8j/yP/H/8n/yv/K/8r/yP/I/8j/yP/K
/8r/y//L/8j/yf/I/8f/yP/I/8n/yv/I/8j/yP/H/8n/yf/J/8n/x//H/8f/x//H/8j/
yP/I/8b/xf/F/8X/x//H/8f/yf/J/8j/x//H/8b/xv/G/8b/xf/F/8X/xf/F/8X/xP/E
/8P/w//D/8P/xP/F/8b/x//G/8P/wv/D/8P/w//C/8L/wv/C/8L/wv/C/8L/wP/A/8X/
w//B/w==
         </WaveFormData>
      </LeadData>
      <LeadData>
         <LeadByteCountTotal>10000</LeadByteCountTotal>
         <LeadTimeOffset>0</LeadTimeOffset>
         <LeadSampleCountTotal>5000</LeadSampleCountTotal>
         <LeadAmplitudeUnitsPerBit>4.88</LeadAmplitudeUnitsPerBit>
         <LeadAmplitudeUnits>��V</LeadAmplitudeUnits>
         <LeadHighLimit>2147483647</LeadHighLimit>
         <LeadLowLimit>268435456</LeadLowLimit>
         <LeadID>II</LeadID>
         <LeadOffsetFirstSample>0</LeadOffsetFirstSample>
         <FirstSampleBaseline>0</FirstSampleBaseline>
         <LeadSampleSize>2</LeadSampleSize>
         <LeadOff>FALSE</LeadOff>
         <BaselineSway>FALSE</BaselineSway>
         <ExcessiveACNoise>FALSE</ExcessiveACNoise>
         <MuscleNoise>FALSE</MuscleNoise>
         <LeadDataCRC32>1308611895</LeadDataCRC32>
         <WaveFormData>
/P/7//v/+f/2//X/8v/w//H/8f/x//D/8P/x//H/8f/x//H/7//v//D/8P/w//D/7v/v
/+//7//w//H/8v/x/+//8P/1//X/8P/s//H//P8FAA8AHwAtADYAQgBOAFgAYABhAFcA
OgAKANb/sf+Y/3r/Zv9o/2z/a/9y/3v/gv+K/5n/o/+r/7f/wf/F/8z/0//U/9H/1f/d
/9//2v/U/83/x//J/8v/zP/M/87/z//R/87/z//W/+D/5P/n/+z/7//x//P/8//z//T/
9P/1//X/9P/0//T/9P/0//X/9f/1//T/9P/0//T/9v/2//f/9//5//n/+f/5//f/9//4
//j/+v/6//r/+//5//n/+f/5//v//P/8//z/+v/7//z//P/8//3//f/8//7//////wEA
AgACAAIAAgABAAMAAwADAAUABgAHAAkACgALAAwADQAOAA8AEAARABMAFAAXABcAFgAX
ABoAGgAaABwAHgAhACMAIwAkACUAKAApACkAKQAsAC0ALQAtAC0ALgAuAC4ALwAuAC4A
LgArACsAKgAoACYAJAAiACEAHQAbABsAGgAYABcAFwAXABQAFAATABEAEAAMAAoACAAJ
AAkACAAGAAYABAACAAIAAAD///7//f/9//3//f/9//v/+//6//r/+P/3//b/9v/4//j/
+P/4//j/+f/5//j/9//3//f/9//5//n/+f/5//j/+f/5//n/+P/4//r/+v/7//v//P/8
//v/+//7//v//f/9///////9//z//P/7//3/AAD+//7//P/8//z//P/+///////9//3/
/v////////////7//v////////////3//f/9//z//f/+////AAD+//3//P/8//z//P/8
//3//f/9//z//P/8//z//P/8//z//P/8//7//v/+//z/+//5//r/+v/6//z//P/7//v/
+//7//v/+//9//3//f/8//r/+f/5//n/+P/4//v/+//6//r/+v/6//r/+v/6//j/+v/6
//v/+//9//3//f/9//z/+//6//n/+f/5//n/+P/5//r/+//9/wEA+//2//n/+v/4//j/
+P/4//r/+v/6//n/+//7//v/+//5//n/+f/6//r/+v/6//r/+v/5//f/+f/9//7///8A
AAMABQAFAAYACgALAAsADAAMAAwADQAPAA8ADgAOAA8AEgASABEAEQAOAA0ADAALAAsA
CAAHAAUABgAEAAQABAABAP///v/7//z/+//4//b/9f/1//X/9P/y//P/8//z//X/9f/z
//P/8v/y//L/8v/0//X/9f/1//P/8//z//H/8//y//P/8//0//T/9f/6/wEACwAVACEA
MAA6AEIATgBcAGMAYwBcAEgAHgDr/8r/sv+Q/3j/dP91/3b/ef98/4L/j/+d/6v/s/+5
/7//yP/P/9T/1//Z/9v/3//e/9r/0//P/8n/yf/O/87/zv/N/8//0v/T/9T/2v/i/+f/
7P/v//H/8//1//X/9v/2//f/9//2//b/9v/2//b/9//3//f/+P/4//j/+P/4//j/+f/5
//v/+//7//v/+f/5//r/+v/8//z//P/9//3//f/9//3//f/+//7//v/+////AAAAAP7/
//////7/AAABAAEAAwAGAAYABgAGAAUABwAHAAcABwAIAAkACwAOAA8AEAARABAAEQAS
ABMAFwAYABsAGwAaABsAHgAeAB8AIgAlACkAKQApACoAKwAsAC0ALQAtADIAMwAzADMA
NQA2ADYANgA1ADQANAA0ADMAMwAyADAALgAsACoAKQAnACUAJQAkAB8AHQAcABsAFgAW
ABUAEwAVABIAEQAQAA0ADQAMAAoACgAIAAYABgAEAAMAAgABAAAA///+//3//f/9//z/
/P/8//v/+v/6//r/+v/6//r/+P/5//n/+P/5//n/+f/5//n/+f/5//n/+v/7//v/+//6
//r//P/8//n/+f/6//r/+v/7//z//f/8//v//P/7//r/+v/7//v/+//+//z//P/+//7/
/v/+//z//f/9//v//f/+///////9//3//P/8//3//f/9//3//////////v/8//z//P/8
//3//f/9//7//P/8//z//f/9//3//P/8//z//P/8//z//P/8//z//v/+//7//P/7//n/
+v/6//r//P/8//v/+//9//3//f/9//v/+//7//r/+v/5//n/+f/6//r//f/9//z//P/8
//z/+v/6//r/+P/6//r/+//7//v/+//7//v/+//7//v/+//5//n/+f/4//r/+v/6//v/
+//9//r/+f/8//r/+v/6//r/+P/4//j/9//5//n/+f/5//n/+f/5//r/+v/6//r/+v/4
//f/9f/3//v//P/9//7/AgAFAAYACAAKAAsACwAMAAwADAANAA8ADwAOAA4ADwAOAA4A
DQANAA4ADQAMAAsACwAIAAcABQAEAAIAAgACAP7//f/9//v//P/7//j/9v/1//X/9f/0
//T/9f/1//X/9f/1//P/8//2//b/9v/2//P/8//y//H/8v/z//T/8//z//T/9f/1//T/
9P/3/wIADQATABsAKQA0AEAATgBaAGIAZQBbAEoAJgDy/83/sv+S/3r/dv94/3v/fv+B
/4b/kP+f/6v/s/+7/8X/y//S/9n/2v/X/9v/4//j/+L/3v/X/9P/0f/R/9D/zv/Q/9P/
1//a/93/4P/o/+r/7f/w//P/+f/7//n/9//4//j/+f/5//r/+v/6//r/+P/5//n/+f/8
//z//P/8//3//v8AAAEAAAD///7//f/9//3//v/+/wAAAAAAAAEAAQABAAEAAQD//wAA
AAAAAAAAAQACAAIAAgADAAMAAgACAAMAAwAFAAgACAAIAAgACQALAAsACwAJAAoACwAN
AA4ADwAQABEAEgATABQAFQAZABoAHQAdABwAHQAgACAAIAAiACQAJwApACkAKgArACwA
LQAtAC0ALgAvAC8ALwA0ADYANwA4ADQAMgAxADAALQAtACwAKgApACgAJwAnACUAIwAj
ACIAIQAfAB4AHQAYABgAFwAVABMAEAAPAA4ADwAPAA4ADAAKAAgABgAGAAYABQAEAAMA
AgABAAAA/////////v/+//7//f/8//z//v/+//7//v/+///////+//z/+//6//n/+f/5
//n/+f/8//3//f/9//7//v8AAAAA/////wAAAAD9//3//f/9//v/+//9//3//v/+////
/////wIAAAAAAAAAAAAAAAAAAAABAAEA/////wAAAQABAP/////+//7////////////9
//3//f/8//7//v/+//7//v/9//z//P/+//7//v////3//f/8//z/+v/6//r/+v/6//r/
+v/8//z//P/6//n/+//8//z//P/6//r/+f/5//r/+//8//3/+//7//v/+v/6//n/+f/5
//j/+P/7//v//P/8//z//P/6//r/+v/4//r/+v/7//v/+//7//v/+//6//n/+P/3//n/
+f/5//j/+P/6//j/9v/3//j/+f/6//j/+P/4//f/9//3//f/9//5//n/+f/6//r/+v/6
//r/+P/3//X/9//7//z//f/+/wIABQAGAAgACgALAAsADAAOAA4ADwARABEAEAAQABEA
EAAQAA8ADwAOAA0ADAALAAgABAACAP/////+////AAD+//3//f/7//n/9//z//D/8v/z
//T/9P/y//P/8//z//H/8f/v/+//8v/y//L/8v/y//P/8//z//H/8f/x/+//7//y//H/
7f/u//D/8//8/wkAFQAdACUAMgBCAE4AVABaAFkATQAoAPL/wP+h/4b/bP9i/2j/bv9x
/3b/ff+E/5L/nf+p/7X/vf/D/8X/yv/N/9D/1f/d/9//3f/a/9b/0//P/8n/yf/M/87/
zv/P/9H/0v/T/9b/3v/i/+X/7P/v/+//8f/x/+//7//w//L/8//0//T/9P/0//T/9f/1
//X/9P/0//T/9P/2//b/9//3//X/9f/1//X/9f/1//b/9v/2//b/9v/3//f/9//3//f/
9//4//j/+P/3//f/9//2//j/+f/5//j/+P/5//n/+//8//z//P/8//3/////////AQAC
AAMABQAGAAcACAAJAAoACwAMAA0ADgAOABAADwAQABEAFAAUABYAGAAaAB0AHQAdAB4A
HwAgACEAIQAhACIAIwAjACMAJwAoACgAKAAnACYAJgAmACMAIwAiACAAHgAcABoAGQAZ
ABcAFwAWABMAEQAQAA8ADAAMAAsACQAJAAYABQAEAAMAAwACAAAAAAD+//z//P/8//v/
+v/5//b/9f/0//P/9f/1//T/9P/2//X/9P/0//L/8v/y//L/8P/x//H/8P/x//H/8f/x
//P/8//z//P/9P/1//X/9f/y//L/9P/0//P/8//0//T/9P/1//b/9//3//f/+f/5//f/
9v/2//X/9//6//j/+P/6//r/+v/6//j/+f/5//f/+f/6//v/+//5//n/+P/4//n/+f/5
//n/+f/5//n/+P/6//r/+v/6//j/9//2//b/+P/4//j/+f/3//f/9v/2//j/+P/4//j/
9v/2//b/+P/6//r/+P/3//n/+v/6//r/9//2//T/8//2//f/+P/5//f/9//3//b/+P/3
//f/9//0//T/9//3//b/9v/2//b/+P/4//j/9v/0//T/9f/1//X/9f/1//X/9f/1//X/
9f/3//f/9//2//T/9P/0//X/9//1//T/9P/2//b/9v/2//T/9P/0//P/8//z//P/8//1
//X/9f/2//T/9P/0//T/9v/1//P/9f/1//b/9//4//z///8AAAIABAAFAAUABgAGAAYA
BwAJAAkACAAIAAkADAAMAAsACwAIAAcABgAFAAUAAgABAP///P/6//r/+v/6//n/+f/3
//T/8//w/+7/7//v/+//7v/u/+//7//v/+3/7f/r/+v/7P/s/+z/7P/u/+//7//v/+//
7//v/+3/6//w/+//7f/u//D/7//y//3/BwARAB0AKgA6AEgAUABaAGMAYwBYAEAAEgDf
/77/ov9+/2r/bv9v/27/cf96/4T/j/+X/6P/r/+5/8H/yv/P/87/0f/V/9n/2f/c/9r/
0f/L/8v/y//M/87/zv/J/8n/zP/R/9T/2v/i/+f/6v/r/+//7//x//P/8v/y//P/8//0
//T/9P/0//L/8//z//P/9f/2//f/+P/4//j/+f/5//n/+f/5//n/+f/5//r/+v/4//j/
+P/5//r/+//8//3/+//8//z//P/+////AAAAAAAAAQABAAAAAAABAAEAAwAEAAQABAAE
AAUABwAHAAcACQAKAAsADQAOAA8AEAARABIAEwAUABUAGQAaAB0AHQAgACEAJAAkACIA
JAAmACkAKwArACwALQAwADEAMQAxADQANQA1ADUAOQA6ADoAOgA3ADYANgA2ADcANwA2
ADQAMAAuACwAKwArACkAKQAoACMAIQAgAB8AHgAeAB0AGwAbABgAFwAWABMAEwASABAA
DgAMAAoACgAKAAkACAAHAAYABQAEAAMABQAFAAQABAAEAAMAAgACAAIAAgACAAIAAgAD
AAMAAgD//////////wEAAQABAAEAAAABAAEAAQAAAAAAAgACAAEAAQACAAIAAQABAAEA
AQABAAEAAwADAAIAAgADAAMAAwAGAAQABAAEAAQABAAEAAIAAwADAAEAAwAEAAUABQAF
AAUABAAEAAUABQAFAAUABQAFAAUABAAGAAYABgAGAAYABQAEAAQAAwACAAEAAQABAAEA
AAAAAAAAAAAAAAAAAAAAAAAAAgACAAIAAAD/////AAAAAAAA/v/+//3//f/9//3//f/9
//3//f/9//z//v/9//3//f/6//r//f/9//z//P/8//z//P/8//z/+v/8//z//f/9//v/
+//7//v/+//7//v/+//+////AAAAAP///v/9//3/+f/5//r/+f/6//z//P/8//z//P/8
//z//P/6//r/+f/5//n/+f/5//n/9//3//j/+P/4//j/+P/4//n/9//5//v//P/9//7/
AgACAAIAAwAEAAgACQALAAwACgALAA0ADQAMAAwADQAOAA4ADQANAAwADQAMAAsACQAF
AAMAAAD+//7//v/+//z//f/9//v/+v/3//T/8v/x//P/8//y//L/8P/v/+7/7f/u/+3/
7v/w//H/8v/z//T/9P/z//L/8f/v/+//7f/t/+z/7//x//L/8v/1//z/AwALABMAHQAo
ADgARABKAFYAXwBdAFQANgAAANP/uv+c/3r/cP90/2//bv91/3z/hv+T/6H/q/+1/7//
xf/I/8v/zv/T/9X/1//Z/9b/1P/R/8v/yf/J/8r/zP/K/8n/zf/Q/8//0P/Y/97/4f/m
/+n/7f/z//f/8//v/+7/7v/t//D/8P/w//D/8v/z//P/8//0//T/9P/0//L/8v/z//P/
8//z//P/8//1//X/9v/2//b/9v/2//f/9f/1//X/9f/z//T/9P/0//T/9f/2//b/+P/5
//n/+P/4//n/+f/7//r/+v/6//r/+//9//3//f/9//7///8BAAIAAwAEAAUABgAHAAgA
CQALAAwADwAPAA8ADwARABAAEwAWABkAHQAdAB0AHgAfAB4AHwAfAB8AIAAhACEAIQAl
ACYAJgAmACcAJgAmACYAIwAjACIAIAAdABoAFwAVABQAEwAUABQAEQAPAA4ADQAMAAwA
CwAJAAkABgAFAAQAAgABAP///P/7//r/+f/6//j/9//2//X/9f/1//X/9f/0//P/8f/w
/+//7f/r/+r/7f/u/+//8P/u/+//7//u/+3/7f/t/+3/6//r/+v/6//t/+//8P/x/+7/
7v/w//D/7f/t/+7/7v/t/+3/7f/t/+//7//x//H/8v/y//P/8//x//T/8v/y//L/8v/y
//L/9P/1//X/8//x//L/8//z//P/8//y//L/9f/1//X/9f/z//P/8//y//D/8P/w//D/
8v/x//D/8P/w//D/8P/x//H/8f/w//D/8P/w//D/8P/w//D/8P/y//H/8P/t/+v/7f/u
/+7/7v/s/+z/6//r/+z/7f/u/+//7//v/+//7v/w/+//7//v/+3/7P/u/+3/7v/u/+7/
7v/w//D/8P/u/+3/7P/s/+v/6//r/+v/6//t/+3/7f/t/+v/6//r/+r/7P/s/+z/7f/t
//D/7v/u/+7/7v/s/+z/7P/r/+v/6//r/+v/7f/t/+3/7v/s/+z/7P/s/+7/7f/r/+3/
7f/u/+//8P/2//n/+v/8//z//f/9//7/AAAAAAEAAwABAAAAAAABAAQABAADAAMAAgAB
AAAA///9//r/+f/3//b/9P/0//T/8P/v/+//7f/u/+3/6v/o/+f/5//n/+b/5v/n/+f/
5//n/+f/5f/l/+b/5v/m/+b/5P/l/+X/5f/n/+f/5//l/+n/5v/l/+X/5P/k/+n/8P/3
/wEADwAdACQALAA+AEgATABRAE8AOgAQANj/qf+K/3T/Xv9Y/2D/Zf9m/2v/dP9+/4n/
lf+d/6n/tf+7/77/w//G/8f/zf/R/8//zv/Q/8v/w//B/8X/xP/A/8T/x//D/8T/x//K
/9D/1v/b/97/4f/j/+f/6f/p/+j/6P/p/+n/7P/s/+z/7P/q/+v/6//r/+r/6v/q/+r/
6v/q/+v/6//t/+3/7f/t/+3/7f/u/+7/7v/u/+7/7//v/+//7//v//H/8v/y//L/8f/x
//H/8P/x//P/9P/0//T/9f/1//f/9//2//X/9P/3//n/+f/5//n/+v/7//3//v///wAA
AQACAAMABAAFAAcACAALAAsADAANABAAEAAQABIAFAAXABsAGwAcAB0AHAAdAB0AHQAi
ACMAIwAjACMAJAAkACQAIwAiACIAIgAjACMAIgAgACAAHgAcABsAGAAVABQAEgARAA8A
DgANAAwADAALAAkACQAGAAUABAAFAAUABAACAP///P/5//j/+v/5//j/9//2//X/9P/z
//P/8//y//L/8v/x//D/8P/y//L/8v/y//L/8//z//L/7//v/+//7//v/+//7//v//D/
8f/x//H/8v/y//T/9P/z//P/9P/0//P/8//z//P/9f/1//f/9//0//T/9f/1//X/+P/2
//b/9v/2//b/9v/2//f/9//1//X/9v/3//f/9//3//b/9v/3//f/9//3//f/9//3//b/
9v/2//b/9v/4//f/9v/2//b/9v/2//f/9v/1//P/8v/0//T/9P/0//T/9P/0//b/9v/2
//T/8//1//b/9v/2//T/9P/z//P/9f/1//X/9f/1//X/9f/0//T/8//z//P/9P/0//f/
9//0//T/9P/0//T/9P/0//L/8v/y//P/8//z//P/8//z//P/8//z//P/9f/1//X/9P/y
//L/8v/z//P/8f/w//P/9P/y//L/8v/y//T/9P/0//P/8f/x//H/8f/x//H/8f/y//L/
8v/y//L/8P/v/+3/7//z//T/9f/2//r//f/+/wAABAAFAAUABgAGAAYABwAJAAkACAAI
AAkACAAIAAcABwAGAAUABAADAAEA/v/9//v/+v/4//j/+P/2//X/9f/z//L/8f/u/+z/
6f/p/+n/6P/o/+n/6f/p/+v/6//p/+n/6P/o/+j/6P/o/+n/6f/p/+v/6//r/+n/6f/q
/+v/6//o/+b/6//y//n/BQARABsAKAA2AEQAUABYAF0AWQBKACwA+v/L/6z/jv9s/2D/
Yv9j/2b/bf92/37/i/+b/6X/sf+3/7n/wP/H/8r/y//R/9X/0//O/8z/x//B/8H/xf/G
/8b/xv/H/8n/zP/J/8z/2P/g/+H/5v/p/+v/6//r/+//7v/u/+//7//v/+7/7f/s/+3/
7//w//H/8P/w//D/8P/y//L/8//z//H/8f/x//H/8f/x//L/8v/0//T/9P/1//P/8//z
//P/9f/2//b/9v/2//f/+P/4//b/9//3//b/9//5//r//f/8//z//P/8//3/////////
//8AAAEAAwAEAAUABgAHAAgACQAKAAsADwAQABMAEwAWABcAGgAaABgAGgAcAB8AIQAh
ACIAIwAmACcAJwAnACwALQAtAC0ALQAuAC4ALgAuAC4ALwAwAC0ALQAsACoAKAAmACQA
IwAfAB0AHQAcABkAFwAWABUAEgASABEADwAPAAwACwAKAAcABwAGAAQABAACAAAAAAAA
AP///v/9//r/+f/4//f/9//3//b/9v/4//f/9v/2//T/9P/0//T/9P/1//X/9P/1//X/
9f/1//f/9//3//f/9v/3//f/9//0//T/9v/2//X/9f/2//b/9//3//f/9//1//X/9//3
//j/+P/5//n/+f/8//r/+v/6//r/+v/6//z//f/9//v/+f/6//v/+//7//v/+v/6//v/
+//7//v/+//7//v/+v/6//r/+v/6//r/+f/4//j/+P/4//j/+f/5//n/+P/4//r/+v/6
//r/+v/6//r//P/6//r/+P/3//n/+v/6//r/+v/6//n/+f/5//n/+f/5//n/+f/5//j/
+v/5//n/+f/4//j/+//7//r/+v/6//r//P/8//z/+v/8//z//f/9//z/+//6//n/+//7
//v/+//5//n/+f/4//j/+P/4//n/+f/5//z//f/8//r/+v/6//r/+v/6//r/+f/7//v/
+//7//r/+f/4//j/+v/6//r/+v/4//f/9f/3//f/+P/5//r//v8BAAIABAAIAAkACQAK
AAoACgALAA0ADAAKAAkACQAKAAoACQAJAAoACQAIAAcABwAEAAMAAQD+//z//P/8//j/
9//3//X/9v/1//L/8P/v/+//7//u/+7/7//v/+//7//v/+3/7f/s/+z/7P/s/+7/7//v
/+//7//v/+//7f/r/+z/8f/x/+z/7v/z//b//f8HABMAHQAoADQAQgBOAFgAXQBbAFIA
MgD8/9X/wv+k/4L/dP90/3X/dv95/37/iP+X/6P/rf+1/73/xf/I/83/0v/T/9X/1//X
/9j/1P/L/8n/yf/J/8z/zP/K/8v/z//Q/9H/2P/g/+T/5//s/+3/7//z//X/8//w//D/
8f/x//L/8v/y//L/8//1//b/9//3//b/9f/0//X/9v/4//n/9//3//f/9//5//n/+v/6
//j/+P/4//n/9//3//f/9//5//r/+v/6//r/+//8//z//v///////v/+//////8BAAIA
AgACAAIAAgADAAIAAQADAAQABQAHAAoACwAMAA0ADgAPABAAEQARABIAFQAVABcAGQAd
AB4AHgAgACIAJQAnACcAKAApACoAKwArACsAMAAxADEAMQAzADQANAA0ADMAMgAyADIA
MQAxADAALgAqACgAJgAlACUAIwAjACIAHwAdABwAGwAXABYAFAARABMAEAAPAA4ADwAP
AA4ADAAHAAQAAQAAAAIAAQAAAP///v/9//z/+//7//v/+v/6//j/9//2//b/9v/2//b/
9v/4//n/+f/4//f/9//3//f/9f/1//X/9f/4//n/+f/5//j/+P/6//r/+f/5//r/+v/5
//n/+f/5//f/9//5//n/+v/6//v/+//5//z/+v/6//z//P/8//z/+v/7//v/+f/5//r/
+//7//3//f/8//z/+//7//v/+//9//3//f/8//r/+v/6//r//P/7//r/+v/5//j/9//3
//n/+f/4//j/+v/6//r/+v/5//j/9//4//r/+v/4//f/9//4//j/+P/4//j/9//3//f/
9//3//f/9//3//f/9v/2//X/9f/1//T/9P/3//f/9v/2//b/9v/4//j/+P/2//X/9P/0
//P/9f/1//X/9f/1//X/9f/1//X/9f/1//T/9v/2//b/9//1//b/9v/2//b/9v/0//T/
9P/z//X/9f/1//X/9f/1//X/9v/0//T/9P/0//T/8//x//P/9//4//n/+v8AAAMABAAG
AAYABwAHAAgACAAIAAkACwANAAwADAANAA4ADgANAA0ACgAJAAgABwAFAAIAAQD//wAA
/v/+//7//P/7//v/+f/6//n/9v/0//H/8f/x//D/8v/z//P/8//z//P/8f/x//L/8v/y
//L/8v/z//P/8//x//H/8f/v//P/8v/x//H/8P/w//P/+P8BAAkAFQAjACwANAA+AEgA
UABVAFMARgAgAOj/vf+m/4r/bv9k/2r/b/90/3v/hP+Q/5v/o/+r/7X/wf/F/8b/zf/Q
/9X/2//h/+H/3P/a/9f/z//L/9H/1P/K/8r/0f/R/9D/0f/U/9z/5P/l/+b/7f/v/+//
8//x//L/8v/z//P/9v/2//b/9v/2//f/9//3//b/9v/2//b/9P/0//X/9f/3//f/9//3
//f/9//4//j/9v/2//b/9//4//n/+v/7//j/+P/3//b/9//5//v//P/6//v/+//6//r/
+//7//3/AAAAAAAAAAD//wEAAQABAP//AAABAAMABAAFAAYABwAGAAcACAAJAAsADAAP
AA8AEAARABQAFAASABQAFgAZABsAGwAcAB0AHgAfAB8AHwAgACEAIQAhACMAJAAkACQA
JQAkACQAJAAhACEAIAAeAB4AHAAaABkAFwAVABUAFAAPAA0ADAALAAkACgAKAAkACQAG
AAUABAADAAMAAgAAAP7//P/6//r/+v/5//j/9//1//P/8f/v//D/8f/x//L/8P/v/+7/
7v/u/+7/7v/u//D/8f/x//D/7//v/+//7//t/+3/7f/t/+7/7//v/+//7v/u//D/8P/v
/+//8P/w/+3/7f/t/+3/7//v//H/8f/w//D/8f/x/+//8v/w//D/8v/y//L/8v/y//P/
8//x//D/8P/w/+//8P/x//H/8v/x//H/8f/x//H/8f/x//D/8v/y//L/8v/y//H/8P/w
/+//7v/t/+3/7v/v/+//8P/w//D/8P/w/+7/7v/u//D/7v/u/+z/6//t/+7/7v/u//D/
8P/v/+//7f/t/+3/7f/t/+3/7f/s/+z/6//r/+v/6P/o/+v/6//s/+z/7P/s/+r/6v/q
/+j/6v/q/+v/6//t/+3/7f/t/+3/7f/t/+3/7//u/+z/6v/o/+b/5//o/+n/6f/p/+n/
6f/p/+f/5//n/+j/6v/q/+r/6v/q/+n/5//p/+v/7P/t/+7/9P/3//j/+v/7//v/+v/6
//z//P/9////AQAAAAAAAQAAAAAA//////7//f/8//v/9//0//P/8f/w/+7/7v/u/+7/
7f/t/+v/7P/r/+j/5v/k/+P/4v/g/+D/4f/h/+H/4//j/+H/4f/k/+T/5P/k/+P/4//i
/+H/4//j/+P/4f/l/+T/4//h/+L/4v/j/+r/8////wsAFwAiADAAOgBAAEQASQBFADIA
CgDU/6f/jv9y/1r/VP9a/2H/Zv9p/3D/fP+J/5X/of+r/7H/t/+8/7//wv/F/8v/0f/T
/9D/zv/L/8P/wf+//8D/wv/I/8X/v//A/8P/xP/M/9b/2f/e/+H/4//j/+f/6f/m/+b/
5//n/+b/5v/m/+b/5v/n/+f/5//q/+r/6v/q/+n/6P/o/+f/6f/p/+n/6f/r/+v/7P/s
/+v/6v/p/+n/6//r/+v/6//r/+z/7P/s/+7/7//w//D/7v/v/+//7v/s/+3/7f/v//D/
8P/w//D/8f/z//P/8//x//L/8//1//j/+f/6//v/+v/7//z//f///wAAAwADAAQABQAI
AAgACAAKAAwADwAPAA8AEAARABIAEwATABMAGAAZABkAGQAZABoAGgAaABcAFgAWABYA
FwAXABYAFAASABAADgANAAkABwAHAAYABQADAAIAAQD+//7//f/7//n/9v/1//T/8//z
//L/8P/w/+7/7P/s/+r/6f/o/+f/5v/l/+T/4//l/+X/5P/k/+P/4f/f/97/4P/g/+D/
4P/i/+P/4//i/+D/3//e/93/3f/d/93/3f/e/9//3//f/97/3v/g/+D/3f/d/97/3v/f
/9//3//f/93/3f/f/9//3//g/+L/4//i/+T/4f/g/+D/4P/g/+D/4v/j/+P/4f/f/+D/
4f/h/+H/4f/g/+D/3//f/9//3//h/+H/4f/g/97/3v/e/97/4P/f/97/3v/c/9z/3P/d
/93/3f/c/9z/3v/e/97/3v/d/9z/2//c/9z/3P/a/9n/2f/a/9r/2v/a/9r/2f/Z/93/
2//Z/w==
         </WaveFormData>
      </LeadData>
      <LeadData>
         <LeadByteCountTotal>10000</LeadByteCountTotal>
         <LeadTimeOffset>0</LeadTimeOffset>
         <LeadSampleCountTotal>5000</LeadSampleCountTotal>
         <LeadAmplitudeUnitsPerBit>4.88</LeadAmplitudeUnitsPerBit>
         <LeadAmplitudeUnits>��V</LeadAmplitudeUnits>
         <LeadHighLimit>2147483647</LeadHighLimit>
         <LeadLowLimit>268435456</LeadLowLimit>
         <LeadID>V1</LeadID>
         <LeadOffsetFirstSample>0</LeadOffsetFirstSample>
         <FirstSampleBaseline>0</FirstSampleBaseline>
         <LeadSampleSize>2</LeadSampleSize>
         <LeadOff>FALSE</LeadOff>
         <BaselineSway>FALSE</BaselineSway>
         <ExcessiveACNoise>FALSE</ExcessiveACNoise>
         <MuscleNoise>FALSE</MuscleNoise>
         <LeadDataCRC32>3837553108</LeadDataCRC32>
         <WaveFormData>
9f/1//b/9v/2//f/9//3//f/9//3//f/+f/5//n/+f/3//f/9//3//n/+f/5//n/9//4
//j/+P/3//f/+P/4//j/+P/6//3//v///wIABgAGAAYABgADAP//+//4//f/9//3//z/
DAAnAD4ARwBEAEgASwBLAEYARgBJAE0AUABZAGgAewCNAJoAowCqALIAuAC4ALQAsQCz
ALgAtwC1ALIAqACjAKMAoQCSAHgAXwBHADIAJAAVAAwACAAIAAgABwAGAAMAAQAAAP7/
/v/9//z/+//6//n/+f/6//r/+v/6//j/9//3//f/9//3//f/9//3//f/9//3//f/9v/2
//X/9f/1//X/9f/1//X/9f/0//T/9P/0//T/8f/x//H/8P/x//H/8f/w/+7/7v/u/+3/
7//v/+7/7f/t/+3/6//r/+v/6f/o/+j/5//m/+X/5P/h/+H/4P/f/97/3f/c/9v/2v/Y
/9f/1v/V/9T/1P/T/9L/0f/Q/8//zv/N/83/zP/M/8v/y//L/8v/y//L/8v/zP/O/87/
0P/R/9L/1f/X/9v/3f/f/+L/5P/m/+r/7f/w//P/9P/4//v//v///wIABAAGAAgACAAJ
AAoACgAKAAkACQAHAAcABwAFAAUABAAEAAQAAgABAAEAAQABAAEAAAD/////////////
////////////////////////AAAAAAAAAAAAAAAAAAAAAAAAAAAAAAAAAAAAAAAAAAAA
AAAA////////AQABAAEAAQD///////////7//v/+//3//f/9//3//f/9//3//f/9//3/
/P/8//z//P/7//v/+//9//3//f/9//v/+//7//v/+//6//r/+v/6//r/+v/6//r/+v/6
//r/+v/5//n/+f/7//v/+//7//n/+f/4//j/+f/5//j/+P/4//n/+f/4//r/+v/5//n/
+f/5//n/+f/5//n/+f/5//n/+f/5//n/+P/4//j/+P/4//j/+P/4//j/+P/5//n/+v/6
//r/+v/6//r/+v/6//j/+P/4//j/+f/5//r/+v/6//r/+f/5//v/+f/5//n/+v/6//r/
+v/6//r/+v/6//n/+f/5//n/+f/5//n/+f/5//n/+f/5//n/9//2//b/9//4//n/+v/7
//z//v8AAAIABAAEAAUABQAGAAYABgAGAAcABgAGAAcABwAFAAIAAQD///7//f/9//n/
+P/4//j/9f/0//T/9P/1//X/9v/2//b/9//3//f/9//3//f/9//3//f/9//3//f/9//3
//f/9//3//f/9//3//j/+P/4//f/9//4//j/+P/4//j/+f/6//3//v8CAAQACAAKAAkA
BwAFAAQAAQABAAEAAAAEABEAKgA9AEgASgBNAFMAVABSAFEAVQBYAF0AZABtAH8AkgCf
AKYArgC0ALwAvgC5ALUAtgC3ALkAtACuAKUAnwCdAJgAigBzAFcAQgAuAB0AEgAKAAgA
CAAJAAgABwAFAAQAAgACAAEAAAD///7//f/9//z//P/8//z/+v/5//n/+f/5//n/+f/5
//n/+f/5//n/+f/4//j/9//3//f/9//3//f/9//3//b/9v/2//b/9v/1//X/9f/0//P/
8//z//L/8v/y//L/8f/x//H/8P/v/+3/7f/r/+v/7f/r/+r/6v/p/+j/5//m/+P/4//i
/+H/4P/f/97/3f/c/9r/2f/Y/9f/1v/W/9X/0v/R/9D/z//O/83/zf/M/8r/yf/J/8n/
y//L/8v/y//K/8z/zP/O/8//0P/T/9X/2f/b/93/4P/i/+T/6P/r/+7/8f/y//b/+f/8
//3/AAAEAAYACAAIAAsADAAMAAwADQANAAsACwALAAkACQAIAAgACAAGAAUAAwADAAMA
AwAEAAMAAwADAAMAAwADAAMAAwADAAMAAwABAAEAAQACAAIAAgACAAIAAgACAAIAAgAC
AAIAAgACAAIAAgACAAIABAADAAMAAwABAAEAAQABAAEAAQABAAEAAgACAAIAAQABAAEA
AQABAAEAAQABAAEAAQAAAAAAAAAAAP////////////////////////////////7//v/+
//7//v/+//7//v/+//7//v/+//3//f/9//3//f/9//3//f/9//z//P/9//3//P/8//z/
/f/9//z//P/8//v/+//9//3//f/9//3//f/9//3//f/9//3//f/8//z//P/8//z//P/8
//z//P/8//3//f/8//z//P/8//z//P/8//z//P/8//z//P/7//v//P/8//z//P/7//v/
/f/9//v/+//8//z//P/8//z//v/+//7//f/9//3//f/9//3//f/9//3//f/9//3//f/9
//z//P/9//7///8AAAEAAgAEAAYACAAKAAoACwALAAgACAAIAAgACQAIAAgACQAJAAcA
BAADAAEAAAD//////f/8//z//P/6//j/9//2//n/+f/6//r/+v/7//v/+//7//v/+//7
//v/+//7//v/+//7//v/+//7//v/+//7//v//P/8//z/+//7//z//P/8//z//P///wAA
AQAEAAYACgAKAAoACQAJAAUAAgABAP///f8AAAwAIwA4AEMAQgBEAEkASwBIAEgASwBR
AFgAXQBoAHsAjQCcAKUArAC0ALwAvgC8ALUAtQC4ALsAtwCyAKoApQClAKMAmgCGAGkA
TwA6ACoAGwAQAAwACgAKAAsADAAJAAUABAAAAAAA///+/////v/9//3//P/8//z//P/8
//v/+//7//n/+f/5//n/+//7//v/+//7//r/+v/5//n/+f/5//n/+//7//v/+v/4//j/
+P/4//f/9//3//b/9f/1//X/9P/0//T/9P/z//P/8//y//H/8f/x/+//7//v/+3/7P/s
/+v/6v/p/+j/5f/l/+T/4//k/+P/4v/h/97/3P/b/9r/2f/Y/9j/1//U/9P/0v/R/9D/
z//P/87/zv/N/83/zf/N/83/zf/N/87/0P/Q/9L/0//U/9f/2f/b/93/3//i/+T/5v/q
/+3/8P/z//T/+P/9/wAAAQAEAAYACAAKAAoACQAKAAoACgALAAsACQAJAAoACQAKAAoA
CAAIAAYABQAHAAcABwAHAAYABQAFAAUAAwADAAMAAwAFAAUABQAFAAUABQAFAAYABgAG
AAYABgAEAAQABAAEAAQABAAEAAQABAAEAAQABAAEAAMAAwADAAUABQAFAAUABQAFAAUA
BQAGAAYABgAFAAUABQAFAAUAAwADAAMAAwAFAAQABAAEAAQAAwADAAMAAwADAAMAAwAB
AAEAAQABAAMAAgACAAIAAAAAAAAAAAAAAAAAAAAAAAIAAQABAAEAAQABAAEAAQABAAEA
AAAAAAEAAQAAAAAAAAABAAEAAAAAAAAA////////////////AQABAAEAAQABAAEAAQAB
AP7//v/+//7//v/+//7//v8AAAAAAQABAAAAAAAAAAAAAAAAAAAAAAD+//7//v/+////
//8AAAAAAAAAAP3//P/+//7//v/+//7//v/+//3////////////9//3//f/9//3//f/9
//3//f/8//z//f/+////AAABAAIABAAGAAgACgAKAAsACwAIAAgACAAIAAcABgAGAAcA
BwAFAAIAAQD///7//f/9//v/+v/6//r/9//2//b/9v/5//n/+v/6//r/+//7//v/+//7
//v/+//5//n/+f/5//v/+//7//v/+//7//v/+//5//r/+v/6//n/+f/6//r/+v/8//z/
/f8AAAUABgAIAAgACAAEAP//+//5//b/9f/z//X//v8QACsAPgBDAEIARgBJAEUAQgBE
AEcASQBMAFUAZgB5AIkAlACdAKQArACyALIAsACxALUAuAC5ALkAtgCwAKkApwCjAJQA
fABhAEkANgAmABkADgAMAAoACAAHAAYABQADAAIAAAAAAP///v/9//z/+//7//r/+v/6
//r/+v/5//n/+f/5//n/+f/5//f/9//3//f/+f/4//j/9//3//f/9//3//X/9f/1//T/
9P/0//T/9P/z//P/8//y//H/8f/x//D/8P/w//D/7//v/+//7v/t/+v/6//p/+n/6//p
/+j/6P/n/+b/5f/k/+P/4//i/+H/3v/d/9z/2//a/9j/1//W/9X/1P/U/9P/0v/R/9D/
z//Q/8//z//O/8z/y//L/8v/y//L/8v/y//O/9D/0P/S/9P/1P/X/9n/2//d/9//4v/k
/+b/6v/t/+7/8f/y//b/+f/8//3/AAACAAQABgAGAAcACAAIAAgABwAHAAUABQAFAAMA
AwACAAQABAACAAEAAQABAAEAAQAAAP////////////////////////////////////8A
AAAAAAAAAAAAAAAAAAAAAAAAAAAAAAAAAP7//v/+//7/AAD///////////////////3/
/f/9//3//v/+//7//f/9//3//f/9//v/+//7//v//f/8//z//P/8//v/+//7//v/+//7
//v/+//7//v/+//7//r/+v/6//j/+P/4//j/+v/6//r/+v/6//n/+f/5//n/+f/5//n/
+f/5//j/+P/3//f/9v/2//j/+f/5//j/+P/4//f/9//3//f/9//3//f/9//3//f/9//3
//f/9//2//b/9v/2//j/+P/4//j/9v/2//f/9//2//b/9v/2//b/9v/2//b/9v/2//b/
9v/3//f/+P/4//b/9v/1//X/9//3//X/9P/0//T/9P/0//T/9P/0//P/9f/1//X/9f/1
//X/9f/1//X/9f/1//X/9f/0//T/9f/0//X/9v/3//r//P/+/wAAAgACAAMAAwACAAIA
AgACAAEAAAAAAAEAAQD///z/+//5//j/9//3//P/8v/y//L/8f/w//D/8P/v/+//8P/w
//L/8//z//P/8f/x//H/8f/z//P/8//z//P/8//z//P/8//z//P/8//z//T/9P/0//P/
8//0//T/8v/y//T/9f/2//n//P/+/wAAAgAEAAMA///9//r/9//3//f/9v/8/wkAIgA3
AEAAQgBFAEsASgBGAEUASQBOAFEAWgBrAH8AkgCdAKQArACyALYAtACvAK0ArgCxALEA
rACkAJ0AmQCZAJIAfgBjAEkANAAkABUACgACAAIAAgABAAIAAQD9//7/+v/6//n/+P/5
//j/9//3//T/9P/0//T/9P/z//P/8//z//P/8//z//P/8//z//P/8//y//L/8f/x//H/
8f/x//H/8f/x//D/8P/w//D/8P/v/+//7//u/+3/7f/t/+z/7P/s/+z/6//p/+n/6P/n
/+n/6f/n/+f/5//l/+T/5P/j/+L/4f/g/93/3f/c/9v/3P/b/9r/2f/Y/9b/1f/U/8//
zv/O/83/zP/L/8r/yf/I/8f/x//G/8b/xf/F/8X/xf/F/8X/xf/E/8b/xv/I/8n/yv/N
/8//0f/T/9X/2P/a/9z/4P/j/+b/6f/q/+7/8f/0//X/+P/8//7/AAAAAAEAAgACAAIA
AwADAAEAAQABAP/////+//z//P/6//n/+f/5//n/+f/4//f/9//3//n/+f/5//n/+f/5
//n/+f/3//f/9//4//j/+P/4//j/+P/4//j/+P/4//j/+P/4//j/+P/4//j/+v/5//n/
+f/5//n/+f/5//n/+f/5//n/+P/4//j/9//3//f/9//3//f/9//3//f/9//2//b/9v/2
//X/9f/1//X/9f/1//X/9f/1//X/9f/3//b/9v/2//b/9v/2//b/9f/0//P/8v/0//P/
8//z//P/8//z//P/9f/1//T/9P/1//X/9P/0//L/8//z//L/8v/y//H/8f/z//P/8//z
//P/8//z//P/8//z//P/8//y//L/8v/y//L/8v/y//L/8v/y//P/8//w//D/8P/w//L/
8v/y//L/8v/y//L/8v/v/+//8P/w//L/8v/x//H/8//x//H/8f/w//D/8P/w//D/8P/w
//D/8P/w//D/7//v//H/8f/x//H/7//v/+//7//x//H/8f/x//D/8P/x//L/8//0//X/
9v/2//j/+v/8//z//f/9//z//v/+//7//f/8//z//f/9//v/+P/3//X/9P/z//P/7//s
/+z/7P/r/+r/6v/q/+v/6//s/+z/7P/t/+3/7f/t/+//7//v/+//7//v/+//7//t/+3/
7f/t/+3/7f/t/+3/7P/s/+z/6//s/+7/7//w/+7/7v/v//D/8//2//j//P/+//7/+//5
//f/9P/z//P/8f/w//j/CQAiADEANgA4AD0AQQA+ADoAPQBDAEgASwBWAGcAewCMAJcA
ngCkAKwAsgCyAK0AqwCsAK0ArQCoAKAAmQCXAJUAjgB8AGMASwA0ACIAFQAIAAAA/v/8
//v/+v/7//v/+P/2//b/9f/0//P/8v/x//H/8P/w//D/8P/w/+//7//v/+//7//v/+//
7f/t/+3/7f/t/+z/7P/r/+3/7f/t/+3/7f/t/+3/7P/s/+z/7P/s/+v/6//r/+r/6//r
/+v/6v/s/+z/7P/r/+n/6f/o/+f/6f/p/+f/5//n/+X/5P/k/+T/5P/k/+T/4//j/+L/
4f/j/+P/4//j/+P/4v/i/+L/3//e/97/3f/c/9v/2v/Z/9r/2f/Z/9j/1v/V/9X/1f/V
/9X/1f/V/9T/1v/W/9j/2f/a/93/3//j/+X/5//q/+r/7P/w//P/9v/5//r//v///wIA
AwAGAAoADAAOAA4ADwAQABAAEAARABEADwAPAA8ADQANAAwADAAMAAoACQAJAAkACQAJ
AAoACQAJAAkABwAHAAcABwAJAAkACQAJAAcABwAHAAgACgAKAAoACgAIAAgACAAIAAgA
CAAIAAgACAAIAAgACAAIAAcABwAHAAcABwAHAAcABwAHAAcABwAGAAYABgAFAAUABQAF
AAUABQAFAAUABQAFAAQABAAEAAQAAwADAAMAAwADAAMAAwADAAMAAwADAAMAAgACAAIA
AgACAAIAAgACAAIAAgACAAIAAQABAAEAAQABAAEAAQABAAEAAAAAAAEAAQAAAAAAAAAB
AAEAAAAAAAAA////////////////AQABAAEAAQABAAEAAQABAP7//v/+//7//v/+//7/
/v/+//7//////wAAAAAAAAAAAAAAAAAAAAD+//7//v/+//3//f/+//7/AAAAAP/////9
//7//v/+//7//v/+//7//v/9//3//f/9//3////////////9//3//f/9//3//P/8//3/
/v///wAAAQACAAQABgAIAAoACgALAAsACgAKAAoACgAJAAgACAAJAAkABwAEAAMAAQAA
AP/////7//r/+v/6//v/+v/6//r/+f/5//r/+v/8//3//f/9//v/+//7//v/+//7//v/
+//7//v/+//7//v/+//7//v/+//8//z//P/7//v//P/8//z//P/8//3/AAADAAYACgAK
AAoACgAJAAMA+//6//n/9//3//z/BgAbADgASQBIAEgATQBNAEgARABHAEsAUABVAGAA
cQCDAJIAnQCmAK4AtgC6ALgAtwC3ALgAvQC9ALwAtgCvAK0AqwCgAIwAcwBXAEAALgAh
ABYADgAOAAwACwAKAAkABwAGAAIAAgABAAAA///+//3//f/8//z//P/8//7//f/9//3/
/f/9//3//f/7//v/+//7//v/+v/6//n/+f/5//n/+f/5//n/+f/4//j/+P/4//j/9//3
//f/9v/1//X/9f/0//T/9P/0//P/8//z//L/8f/x//H/7//v/+3/6//q/+r/6//q/+n/
6P/p/+n/6P/n/+T/4//i/+H/4P/e/93/3P/Z/9j/2P/X/9b/1f/U/9P/1P/T/9P/0v/Q
/8//z//P/8//z//P/8//0v/U/9T/1v/V/9b/2f/b/93/3//h/+T/5v/o/+z/7//w//P/
9P/4//v//v///wIABAAGAAgACAAJAAoACgAKAAkACQAHAAcABwAFAAUABAAEAAQAAgAB
AAEAAQABAAEAAAD//////////////////wEAAQABAAEA////////AAAAAAAAAAAAAAAA
AAAAAAAAAAAAAAAAAAAAAAAAAAAAAAIAAQABAAEA//////////////////////7//v/+
//3//f/9//3//f////////////3//P/8//z//P/7//v/+//9//3//f/9//v/+//7//v/
+//6//r/+v/6//r/+v/6//z//P/8//z/+v/5//n/+f/5//n/+f/5//n/+f/4//j/+f/5
//j/+P/4//n/+f/4//j/+P/3//f/9//3//f/9//3//f/9//3//f/9//3//f/9v/2//b/
9v/2//b/9v/2//b/9v/3//f/9v/2//b/9v/2//b/9v/2//b/9v/2//b/9//3//j/+P/2
//b/9f/1//f/9f/1//f/+P/2//b/9v/2//b/9v/2//X/9f/1//X/9f/1//X/9f/1//f/
9//3//f/9f/0//T/9f/2//f/+P/5//r//P/+/wAAAgACAAMAAwAEAAQABAAEAAEAAAAA
AAEA///9//r/+f/3//b/9f/1//P/8v/y//L/8f/w//D/8P/x//H/8v/y//L/8//z//P/
8//z//P/8//z//P/8//z//P/8//z//P/8//z//P/8//z//T/9P/0//P/8//0//T/9P/0
//T/9f/4//v//v8AAAIABgAGAAEA///9//z/+//5//n/+v8EABcAMABBAEQARgBNAFEA
TgBKAEsATwBUAFsAZgB3AIsAnAClAKoAsgC6ALwAtgCzALEAtAC1ALUArgCkAJ8AmwCV
AIgAcABVAEEALgAcAA8ACAAEAAQABAADAAIAAQD///7/+v/6//n/+P/3//b/9f/1//b/
9v/2//b/9v/1//X/9f/1//X/9f/1//P/8//z//P/9f/0//T/8//z//P/8//z//H/8f/x
//D/8P/w//D/8P/v/+//7//u/+3/7f/t/+z/7P/s/+z/6//r/+v/6v/p/+v/6//p/+n/
6f/n/+b/5v/j/+L/4f/g/9//3//e/93/3v/d/9z/2//a/9j/1//W/9P/0v/S/9H/0P/P
/87/zf/M/8v/y//K/8r/yf/J/8n/yf/J/8n/yf/K/8z/zP/O/8//0P/T/9X/1//Z/9v/
3v/i/+T/6P/r/+7/8f/y//b/+f/8//3/AAAAAAIABAAEAAUABgAGAAYABQAFAAMAAwAD
AAEAAQAAAAAAAAD+//3//f/9//3//f/8//v/+//7//v/+//7//v/+//7//v/+//5//n/
+f/6//r/+v/6//r/+v/6//r/+v/8//z//P/8//r/+v/6//r//P/7//v/+//7//v/+//7
//v/+//7//v/+v/6//r/+f/5//n/+f/5//n/+f/5//n/9//2//b/9v/4//f/9//3//X/
9f/1//X/9f/1//X/9f/1//T/9P/0//T/9P/0//T/9P/0//T/9P/0//P/8//z//P/8//z
//P/9f/1//T/9P/z//P/8v/y//L/8//z//L/9P/0//P/8//x//H/8f/x//H/8f/x//H/
8f/x//H/8f/w//D/8P/w//D/8P/w//D/8P/w//H/8f/w//D/8P/w//L/8v/y//L/8v/y
//L/8v/v/+//8P/w//D/8P/v/+//8f/v/+//7//w//D/8P/w//D/8P/w//D/7//v/+//
7//v/+//7//v/+//7//v/+//7//v/+7/7v/v//D/8f/y//P/9P/2//j/+v/8//z//f/9
//z//P/8//z/+//6//r/+//9//v/+P/3//P/8v/x//H/7//u/+7/7v/r/+r/6v/q/+3/
7f/u/+7/7P/t/+3/7f/r/+v/6//r/+3/7f/t/+3/7f/t/+3/7f/t/+3/7f/t/+3/7v/u
/+7/7//v//D/8P/s/+z/7v/t//D/8//2//j/+v/8//7//f/5//f/9P/z//P/8f/y//r/
DQAiADMANAA2ADsAPwA+AD4AQQBHAEwAUwBeAHEAgwCUAJ0AogCqALIAtgC0AK8AqQCs
AK8ArQCmAJ4AmQCTAI8AhABuAFEAOwAoABYACQD+//z//v/+//3//P/7//n/9v/0//T/
8//y//H/8P/v/+//7v/u/+7/7v/u/+3/7f/t/+3/7f/t/+3/7f/t/+3/7f/t/+z/7P/r
/+v/6//r/+v/6//r/+v/6v/q/+r/6v/q/+n/6f/p/+j/6f/p/+n/6P/o/+j/6P/n/+f/
5//m/+X/4//j/+H/4f/j/+H/4P/g/9//3v/d/9z/2//b/9r/2f/Y/9f/1v/V/9b/1P/T
/9L/z//O/87/zf/M/8v/yv/J/8j/x//H/8b/xv/F/8X/xf/F/8X/xf/F/8b/yP/I/8r/
yf/K/83/z//R/9P/1f/Y/9r/3P/g/+P/6P/r/+z/8P/z//b/9//6//z//v8AAAAAAQAC
AAIAAgADAAMAAQABAAEA//////7//v/+//z/+//7//v/+//7//r/+f/5//n/+f/5//n/
+f/5//n/+f/5//v/+//7//z/+v/6//r/+v/6//r/+v/6//r/+v/6//r/+v/6//r/+v/8
//v/+//7//v/+//7//v/+f/5//n/+f/4//j/+P/3//n/+f/5//n/9//3//f/9//3//b/
9v/2//b/9f/1//X/9//3//f/9//2//X/9P/z//P/8v/y//L/9P/0//T/9P/y//L/8v/y
//T/8//z//P/8//z//P/8//x//H/8P/w//H/8f/w//D/8P/x//H/8P/w//D/7//v/+//
7//v/+//8f/x//H/8f/v/+//7//v//D/8P/w//D/8P/w//D/8P/u/+7/7//v//D/8P/w
//D/7v/u/+7/7v/u/+7/7v/u/+3/7f/u/+7/7v/u/+3/7f/t/+7/7v/u/+7/7v/s/+z/
7P/r/+3/7f/t/+3/6//r/+v/6//r/+v/6//r/+3/7P/s/+3/7P/t/+7/7//w//L/9P/2
//j/+P/5//n/+P/4//j/+P/3//b/9v/3//f/9f/y//H/7//u/+3/7f/p/+j/6P/o/+f/
5v/m/+b/5//n/+j/6P/m/+f/5//n/+n/6f/p/+n/5//n/+f/5//p/+n/6f/p/+n/6f/p
/+n/5//o/+j/6P/p/+n/6v/q/+r/6v/o/+v/7v/v//L/9P/2//j/+P/3//P/7//s/+n/
6f/n/+j/8v8FABwALQAuAC4AMwA1ADAALgAzADcAOgA/AEoAWwBvAIAAjQCUAJgAngCk
AKQApQCjAKQApwCpAKYAogCbAJcAlQCOAH4AZwBLADQAIAATAAYA/P/4//j/+f/2//X/
9f/0//D/8P/v/+7/7f/s/+v/6//o/+j/6P/o/+r/6f/p/+n/6f/p/+n/6f/n/+f/5//n
/+f/5v/m/+X/5f/l/+X/5f/l/+X/5f/k/+T/5P/k/+T/4f/h/+H/4P/h/+H/4f/g/+D/
4P/g/9//3//f/97/3f/d/93/2//b/9v/2f/Y/9j/1//W/9X/1P/V/9X/1P/T/9D/z//O
/83/zP/K/8n/yP/F/8T/xP/D/8L/wf/A/7//wP+//7//vv+8/7v/u/+7/7v/u/+7/7v/
uv+8/7z/vv+//8D/w//F/8X/x//J/8z/zv/Q/9T/1//a/93/3v/i/+X/6P/p/+z/7v/w
//L/8v/1//b/9v/2//f/9//1//X/9//1//X/9P/0//T/8v/x/+//7//v/+//8P/v/+//
7//v/+//7//v/+3/7f/t/+3/7v/v//D/8v/w//D/8P/w//D/8P/w//D/8P/w//D/8P/w
//D/8P/w//D/7//v/+//7f/t/+3/7f/t/+3/7f/t/+7/7v/u/+3/6//r/+v/6//r/+v/
6//r/+3/7P/s/+z/6v/p/+n/6f/p/+n/6f/p/+v/6//r/+v/6//q/+r/6v/q/+r/6v/q
/+r/6v/q/+r/6v/p/+n/6f/p/+n/6f/p/+n/6f/o/+j/6f/p/+j/6P/o/+n/6f/o/+j/
6P/n/+f/6f/p/+n/6f/n/+f/5//n/+f/5//n/+f/6P/o/+j/6P/o/+j/6P/o/+b/5v/n
/+f/6P/o/+j/6P/m/+b/5v/m/+b/5v/m/+b/6f/m/+b/5v/m/+b/5P/k/+T/4//l/+X/
5f/l/+P/4//j/+P/4//j/+P/4//l/+T/5P/l/+T/5f/m/+f/6P/q/+z/7v/u/+7/7//v
//D/8P/w//D/7f/s/+z/7f/t/+v/6P/n/+X/5P/j/+P/4f/g/+D/4P/f/97/3v/e/9//
3//g/+D/4P/h/+H/4f/f/9//3//f/+H/4f/h/+H/4f/h/+H/4f/h/+H/4f/h/+H/4v/i
/+L/3//f/+D/4P/i/+D/4v/j/+b/5//q/+z/7v/u/+z/6f/n/+P/4P/d/93/3f/g/+z/
AQAaACkAKAAmAC0ALwAoACQAKQAvADQANwBAAFEAZwB2AH8AiACOAJYAmgCaAJsAmwCa
AJ0AnwCeAJgAkQCNAI0AiAB4AF0APwAoABQABwD8//T/8P/u/+3/7P/r/+v/6v/m/+b/
5f/k/+P/4v/h/+H/4P/g/+D/4P/g/9//3//f/9//3//f/9//3//f/9//3//f/97/3v/d
/9v/2//b/9v/3f/d/93/3P/a/9r/2v/a/9n/2f/Z/9j/1//X/9f/1v/W/9b/1v/V/9X/
1f/U/9P/0//T/9H/0f/R/8//zv/O/83/zP/L/8r/y//L/8r/yf/H/8X/w//B/8L/wP+/
/77/u/+6/7r/uf+4/7f/tv+1/7L/sf+x/7D/sP+v/6//r/+x/7H/sf+x/7D/sv+y/7T/
tf+2/7n/u/+7/73/v//C/8b/yP/M/8//0P/T/9T/2P/b/97/3//i/+T/5v/o/+j/6f/q
/+r/6v/r/+v/6f/p/+f/5f/l/+T/5P/k/+L/4f/h/+H/4f/h/+D/3//f/9//3//f/9//
3//f/9//3//f/9//3//f/+D/3v/e/97/3v/e/97/3v/e/97/3v/e/97/3v/e/97/3v/e
/93/3f/d/93/3f/d/93/3f/d/93/3f/c/9z/3P/b/9v/2//b/9v/2f/Z/9n/2f/Z/9j/
2P/Y/9j/1//X/9f/1//X/9f/1//X/9f/1//X/9X/1P/U/9T/1P/U/9T/1P/U/9T/1P/U
/9T/0//T/9P/0//T/9P/0//T/9P/0v/S/9P/0//S/9L/0v/T/9P/0v/S/9L/0f/R/9H/
0f/R/w==
         </WaveFormData>
      </LeadData>
      <LeadData>
         <LeadByteCountTotal>10000</LeadByteCountTotal>
         <LeadTimeOffset>0</LeadTimeOffset>
         <LeadSampleCountTotal>5000</LeadSampleCountTotal>
         <LeadAmplitudeUnitsPerBit>4.88</LeadAmplitudeUnitsPerBit>
         <LeadAmplitudeUnits>��V</LeadAmplitudeUnits>
         <LeadHighLimit>2147483647</LeadHighLimit>
         <LeadLowLimit>268435456</LeadLowLimit>
         <LeadID>V2</LeadID>
         <LeadOffsetFirstSample>0</LeadOffsetFirstSample>
         <FirstSampleBaseline>0</FirstSampleBaseline>
         <LeadSampleSize>2</LeadSampleSize>
         <LeadOff>FALSE</LeadOff>
         <BaselineSway>FALSE</BaselineSway>
         <ExcessiveACNoise>FALSE</ExcessiveACNoise>
         <MuscleNoise>FALSE</MuscleNoise>
         <LeadDataCRC32>3569187049</LeadDataCRC32>
         <WaveFormData>
8//y//D/7//u/+3/7P/s/+z/7P/s/+z/7v/u/+7/7v/u/+7/7v/u/+7/7v/u/+7/7v/u
/+7/7v/s/+z/7P/s/+z/7P/v//X//P8CAAYADAARABYAHAAkACwANQA5AD0AQQBBAEMA
SgBMACwA6/+m/3z/cP9u/3D/ef+E/4z/mP+u/87/7v8CAAwAEAAOAAsABgD8/+//5f/j
/+L/4P/d/93/3f/b/93/3//f/9z/2f/U/9P/1f/b/+L/6P/s//D/8v/4//v/+v/8//z/
/P/8//3//f/+//7//v/+//7//v/+//7//v/+//7//v/+//7//v/+//7/////////////
/////////wAAAAAAAAAAAQABAAIAAwADAAQABAAEAAUABgAGAAcACQAJAAoACgAKAAsA
CQALAAwADAAOAA8AEAAQABMAFAAVABYAFQAWABcAGAAaABwAHwAhACEAIgAkACYAJwAp
ACoAKwAsAC0ALgAvADAAMAAxADEAMgAyADIAMwAzADMAMwAzADIAMgAxADAAMAAvAC4A
LQAsACsAKgApACgAJwAmACYAJQAkACMAIgAiACIAIQAgAB4AHQAdABwAGQAYABYAFAAU
ABIAEAAOAA4ADAAIAAgABAACAAAA//8BAP///P/7//v/+v/5//n/+P/3//f/+P/4//j/
+P/4//j/+P/4//j/+P/5//r/+v/4//n/+f/5//r/+v/6//r/+v/7//z//v/+//////8A
AP7//v/+////AQABAAEAAQD//////////wEAAQABAAEAAAABAAEAAAAAAAAAAAAAAAAA
AAAAAAAAAAAAAAAAAAAAAAAA//////7//v/+//3///////7//v/8//z//P/6//z//P/8
//z//P/7//v/+//6//r/+v/6//j/+P/5//n/+P/4//j/+P/4//j/+P/3//f/9//2//b/
9v/2//X/9P/1//b/+P/5//f/9//2//X/9f/1//X/9f/1//T/9P/0//T/9P/0//T/9P/0
//T/9P/0//X/9f/1//T/9P/0//T/9P/0//T/9P/0//T/9P/0//b/9P/z//X/9v/0//T/
9P/0//T/9f/1//X/9f/1//X/9f/1//X/9f/1//X/9f/1//X/9f/1//T/9P/z//X/9v/3
//f/+f/6//v//P/8//z//P/+//7/AAAAAAAAAAAAAAAAAAAAAP7//v/9//3//v8AAP7/
/f/9//3//P/5//n/+P/3//b/9P/z//L/8f/w//D/8P/w//D/8P/w//D/8P/w//L/8v/y
//L/8P/w//D/8P/y//L/8v/y//D/8P/w//D/8v/y//H/8f/2//7/BgAKAA0AGAAgACYA
MgBBAE8AWQBfAGUAZwBkAGYAXgA3AO7/pv92/2D/YP9n/3L/fP+G/5L/qP/E/+T//P8I
AAoABwACAP7/+f/r/9//2v/c/9v/2f/b/9n/1//X/9n/2v/X/9T/0f/R/9P/2v/i/+j/
7v/0//j/+//+/wAAAAAAAAAAAQABAAIAAgACAAIAAgACAAIAAgACAAIAAgACAAIAAgAC
AAIAAgADAAMAAwADAAMAAwADAAMABAAEAAQABAAFAAUABgAHAAcACAAIAAgACQAKAAgA
CQALAAsADAAMAAwADQANAA8AEAAQABAAEQASABIAEwAUABUAFgAXABgAGQAaABsAHAAe
AB8AIQAiACQAJgAnACkAKgArAC4ALwAwADEAMAAwADEAMQAyADIAMgAzADMAMwAzADMA
NAA0ADMAMgAyADEAMAAvADAALwAuAC0ALAArACoAKgApACgAJwAmACYAJgAlACQAJAAj
ACMAIgAhACAAHgAcABwAGgAYABYAFgAUABAAEAAOAAwACgAJAAkABwAEAAMAAQAAAP//
//8AAP////8AAP7//v/+//7//v/+//7//v8AAAEAAgACAAAAAQABAAEAAgACAAIAAgAD
AAMAAwAEAAQABQAFAAYABgAGAAYABwAHAAcABwAHAAcABwAHAAcACQAJAAkACQAIAAkA
CQAIAAgACAAIAAgACAAIAAgACAAIAAgACAAIAAgACAAHAAcACAAIAAgABwAHAAcABgAG
AAYABgAGAAQABgAGAAYABgAGAAUABQAFAAIAAgACAAIAAgACAAMAAwACAAIAAgACAAIA
AgACAAEAAQABAAAAAAACAAIAAQAAAAIAAgADAAMAAwADAAIAAQADAAMAAwADAAMAAgAC
AAIAAgACAAIAAgACAAIAAgACAAIAAwADAAMAAgACAAIAAgACAAIAAgACAAIAAgACAAIA
BAAEAAMAAwAEAAQABAAEAAQABAAFAAUABQAFAAUABQAFAAUABQAFAAUABQAFAAUABQAH
AAcABgAGAAcACQAKAAsACwANAA4ADwASABIAEgASABAAEAASABIAFAAUABQAFAAUABQA
EgASABEAEQASABQAEgARABEAEQAOAAsACwAKAAkACAAGAAUABAADAAIAAgAEAAQABAAE
AAQABAAEAAQABAAEAAQABAAGAAYABgAGAAQABAAEAAQABAAEAAQABAAEAAYABwAJABIA
GgAcACAAJwAuADQAQABQAF0AZwBtAHMAcwBvAG4AbgBSAA8AxP+Q/37/fv+E/4//mv+k
/7D/wP/c//7/FgAgACYAJgAhAB4AFgAJAP3/9//2//T/8f/x//H/7//v//P/8//w/+3/
6v/n/+f/6//y//r/AAAEAAoADAAPABAAEAAQABAAEAARABEAEgASABIAEgASABIAEgAU
ABQAFAAUABMAEgARABAAEQASABQAFQATABMAEwATABUAFQAWABYAFgAWABcAFwAXABcA
FgAWABgAGAAZABoAGgAbAB0AHQAcABwAHAAdABsAHQAeAB4AIAAhACIAIgAjACQAJQAm
ACcAKAApACoAKQAqACwALQAxADIANAA2ADUANwA4ADkAOgA7ADwAPQA+AD4APwA/AEAA
QABAAEEAPwA/AD8APwA+AD4APQA8AD4APQA8ADsAOgA5ADgANwA2ADUANAA0ADMAMgAx
ADAAMgAyADEAMAAwAC8ALwAuACsAKgAoACYAJQAkACMAIgAgAB4AGgAaABoAGAAWABUA
FQATABAADwAPAA4ADQANAA4ADQANAA4ADQAMAAsACgALAAwADQAOAA4ADwAQABAADgAP
AA8ADwAQABAAEAAQABEAEQARABIAEgATABMAFAAUABQAFAAVABcAFwAXABcAFQAVABUA
FQAVABUAFQAVABYAFwAXABYAFAAUABQAFAAWABYAFgAWABYAFgAWABYAFgAWABUAFQAU
ABQAFAATABMAEwASABIAEgASABIAEAAQABAAEAAQABIAEQARABEAEAAQABAAEAAOAA4A
DwAPAA4ADgAOAA4ADAAMAAwACwANAA0ADAAMAAwADAALAAoACgAKAAsACwALAAsACgAJ
AAkACQAJAAkACQAIAAgACAAKAAoACgAKAAoACgAKAAoACAAJAAkACQAIAAgACAAIAAoA
CgAKAAoACgAKAAoACAAIAAgACAAIAAgACQAJAAkACQAJAAkACQAJAAkACQAJAAkACQAJ
AAkACQAJAAgACAAJAAsADAANAA0ADwAQABEAEgASABIAEgAQABAAEgASABIAEgASABIA
EgASABAAEAARABEAEgAUABAADwAPAA8ADgALAAsACgAJAAgABgAFAAYABQAEAAQABAAE
AAQABAACAAIAAgACAAQABAAEAAQABAAEAAQABAACAAIAAgACAAAAAAAAAAAAAAACAAUA
CQAUABoAHAAgACcALAAwADQAPABDAEcARwBHAEkATQBUAE4AJgDj/6b/iv+G/4j/jv+X
/57/pv+0/8j/6v8GABYAHgAiACAAHQAYABAABwABAP3/+v/4//X/9//3//P/8f/1//X/
8P/t/+r/5//n/+3/9P/6//7/AgAEAAYACQAKAAwADAAMAAwADQALAAwADAAMAAwADAAM
AAwADgAOAA4ADgAOAA4ADgAOAAwADAANAA0ADQANAA0ADQANAA0ADgAOAA4ADgAPAA8A
DgAPAA8AEAAQABAAEQASABIAEwAVABUAFgAWABYAFwAVABcAGAAYABgAGQAaABoAGwAc
AB0AHgAhACIAIwAkACUAJgAoACkAKwAsAC4AMAAxADMANAA1ADYANwA4ADkAOgA6ADsA
OwA8ADwAPAA9AD0APQA9AD0AOgA6ADkAOAA4ADcANgA1ADQAMwAyADEALgAtACwALAAt
ACwAKwAqACgAKAAnACYAJAAjACMAIgAhACAAHgAcABwAGgAYABYAFgAUABAAEAAMAAoA
CAAHAAkABwAEAAMAAwACAAEAAQAAAP////8AAAAAAAAAAAAAAAAAAAAAAAAAAAEAAgAC
AAAAAQABAAEAAgACAAIAAgADAAMAAwAEAAIAAwADAAQABgAGAAYABwAHAAcABwAHAAUA
BQAFAAUABwAHAAcABwAGAAcABwAGAAYABgAGAAYABgAGAAYABgAGAAYABgAGAAQABAAD
AAMABAAEAAQAAwAFAAUABAAEAAIAAgACAAAAAAAAAAAAAAAAAP////////7//v/+//7/
/P/8//3//f/8//z//P/8//z//P/8//v/+//7//r/+v/6//r/+f/4//j/+P/5//n/+f/5
//j/9//3//f/9//3//f/9v/2//b/9v/2//b/9v/2//b/9v/2//T/9f/1//X/9v/2//b/
9v/2//b/9v/2//b/9v/2//b/9v/0//P/9P/0//T/9P/0//T/9f/1//X/9f/1//X/9f/1
//X/9f/1//X/9f/1//X/8//z//L/8v/z//X/9v/3//n/+//8//3//v/+//7//v/+//7/
AAAAAAAAAAAAAAAAAAAAAP7//v/9//3//v8AAP7//f/9//3//P/5//n/+P/3//b/9P/z
//L/8f/w//D/8P/w//D/8P/y//L/8v/y//D/8P/w//D/8P/w//D/8P/w//D/8P/w//D/
8P/w//D/7v/w//H/8//4/wIACAAMAA8AFgAcACIALAA5AEUASwBRAFUAUwBUAFgAUgAt
AOb/ov94/2r/av9v/3r/hv+O/5r/sv/U//L/BgAQABAACwAGAP7/8//n/9//3P/c/9v/
2f/Z/9n/2f/Z/9v/2v/X/9L/0f/R/9X/3P/k/+r/7v/y//b/+//+//7//v/+//7/////
/wAAAAAAAP7//v/+//7//v/+//7//v8AAAAAAAAAAP7//v////////////////8BAAEA
AgACAAIAAgADAAMAAgADAAMABAAEAAQABQAGAAYABwAJAAkACAAIAAgACQAJAAsADAAM
AAwADQAOAA4ADwAQABEAEgATABQAFQAWABcAGAAaABsAHQAeACAAIgAjACUAJgAnACgA
KQAqACsALgAuAC8ALwAwADAAMAAxAC8ALwAvAC8AMAAwAC8ALgAsACsAKgApACoAKQAo
ACcAJgAlACQAJAAhACAAHwAeACAAIAAfAB4AHAAbABsAGgAZABgAFgAUABIAEAAOAAwA
DAAKAAYABgAEAAIAAAD//////f/6//n/9//2//X/9f/0//P/8//0//T/9P/0//T/9P/0
//T/9P/y//P/9P/0//T/9f/1//X/+P/4//j/+P/5//n/+f/6//j/+f/5//r/+P/4//j/
+f/7//v/+//7//v/+//7//v/+//7//v/+//6//v/+//6//r/+v/6//r/+v/6//r/+v/6
//r/+v/6//j/+P/3//f/+P/4//j/9//3//f/9v/2//j/+P/4//b/9P/0//T/9P/2//X/
9f/1//T/9P/0//T/8v/y//P/8//y//L/8v/y//D/8P/w/+//7//v/+7/7v/w//D/7//u
/+7/7v/v/+//7//v/+7/7f/v/+//7//v/+3/7P/s/+z/7P/s/+z/7P/s/+z/7P/s/+z/
7f/t/+3/7P/s/+z/7P/s/+z/7P/s/+z/7P/s/+z/7P/s/+3/7f/s/+r/6v/q/+r/7P/s
/+z/7P/r/+v/6//r/+v/6//r/+v/6//r/+v/6//t/+3/7f/t/+3/7P/s/+3/7//w//H/
8f/x//L/8//0//T/9P/0//T/9v/4//j/+P/4//j/+P/4//j/9v/2//X/9f/2//j/9v/z
//P/8//y//H/8f/w/+//7P/q/+n/6P/n/+b/5v/m/+j/6P/o/+j/6P/o/+j/6P/m/+b/
5v/m/+j/6P/o/+j/5v/m/+b/5v/o/+j/6P/o/+j/5//r//D/+v/+/wIACQAQABYAHAAq
ADcAQwBJAE8AUQBPAE4AUABCAA0Awv+E/2b/YP9k/2v/eP+E/47/mv+0/9T/8v8CAAoA
CgAFAAAA+v/x/+P/2f/Y/9j/1f/T/9P/0f/P/9H/0//S/8//zv/L/8n/y//U/9r/4P/k
/+b/7P/v//L/9P/0//T/9P/1//X/9v/2//b/9P/0//T/9P/0//T/9P/0//b/9v/2//b/
9P/0//X/9f/1//X/9f/1//X/9f/2//b/+P/4//n/+f/5//n/+P/4//r/+v/7//z/+v/7
//3//f/+//7//v//////AQACAAIAAgADAAQABAAFAAYABwAIAAkACgALAAwADQAOABAA
EQATABQAFgAYABkAGwAcAB0AHgAfACAAIQAiACIAIwAjACYAJgAmACcAJQAlACUAJQAk
ACQAIwAiACIAIQAgAB8AIAAfAB4AHQAcABsAGgAaABcAFgAVABQAFAAUABMAEgAQAA8A
DwAOAA8ADgAMAAoACgAIAAYABAAEAAIA/v/+//z/+v/4//f/9//1//L/8f/x//D/7//v
/+7/7f/t/+7/7v/u/+7/7v/u/+7/7v/u/+7/7//w//D/8P/x//H/8f/y//L/8v/y//H/
8f/x//L/8v/z//P/9P/0//T/9P/1//X/9f/1//X/9f/1//X/9f/1//X/9f/1//b/9//3
//b/9v/2//b/9v/2//b/9v/2//b/9v/2//b/9v/2//X/9f/0//T/9P/z//P/8//y//L/
8v/y//L/8P/w//D/8P/w//D/7//v/+//7v/u/+7/7v/s/+z/7f/t/+z/7P/s/+z/7P/s
/+z/6//r/+v/6v/q/+r/6v/p/+j/6v/q/+v/6//r/+v/6v/p/+n/6f/p/+n/6f/o/+j/
6P/m/+b/5v/m/+b/5v/m/+b/5v/n/+f/5//m/+b/5v/m/+b/5v/m/+b/5v/m/+b/5v/m
/+b/5v/m/+b/5v/m/+f/5//n/+f/5//n/+f/5f/l/+X/5f/l/+X/5f/l/+f/5//m/+b/
5//p/+r/6//r/+3/7v/v//D/8P/w//D/7v/u//D/8P/w//D/8P/w//D/8P/u/+7/7f/t
/+7/8P/u/+3/7f/t/+7/6//r/+r/5//m/+T/4//i/+H/4P/g/+D/4P/g/+D/4v/i/+L/
4v/g/+D/4P/g/+L/4v/i/+L/4v/i/+L/4v/g/+D/4P/g/+L/4v/j/+X/7P/2//z/AAAD
AAgADAASABgAGwAjACcAJwApACsALgAyACYA9f+s/3b/ZP9k/2b/bf92/4D/iv+a/7T/
1P/s//z/AgACAAEAAAD6//H/5//h/9z/2v/Z/9f/1//X/9f/1//X/9b/0//O/8f/x//N
/9L/2P/e/+L/5P/o/+v/7v/u/+7/7v/u/+//7//w//D/8P/u/+7/7v/u//D/8P/w//D/
8P/w//D/8P/w//D/8f/x//H/8f/x//H/8f/x//L/8v/y//L/8//z//T/9f/1//b/9v/2
//f/+P/2//f/+f/5//r/+v/6//v/+//9//7//v/+////AAAAAP//AAABAAIABQAGAAcA
CAALAAwADgAPABEAEgAUABYAFwAZABoAGwAcAB0AHgAfACIAIgAjACMAJAAkACQAJQAl
ACUAJQAlACQAJAAjACIAIgAhACAAHwAeAB0AHAAbABoAGQAYABgAFQAUABMAEgASABIA
EQAQAA4ADQANAAwACQAIAAYABAADAAIAAQAAAP7//P/4//j/9v/0//L/8f/x/+//7P/r
/+3/7P/r/+v/6v/p/+n/6v/o/+j/6P/o/+r/6v/q/+r/6P/p/+r/6v/q/+v/6//r/+z/
7P/s/+z/7f/t/+3/7v/u/+//7//w//D/8P/w//H/8f/x//H/8f/x//H/8f/x//H/8f/x
//H/8v/z//P/8v/0//T/9P/0//L/8v/y//L/9P/0//T/9P/0//T/8//z//L/8v/y//H/
8//z//L/8v/y//L/8v/w//L/8v/y//L/8P/v/+//7//u/+7/7v/u/+z/7P/t/+3/7v/u
/+7/7v/u/+7/7v/t/+3/7f/s/+z/7v/u/+3/7P/s/+z/7f/t/+3/7f/s/+v/6f/p/+n/
6f/r/+r/6v/q/+z/7P/s/+z/6v/q/+r/6v/q/+v/6//r/+r/6v/q/+r/7P/s/+z/7P/q
/+r/6v/q/+z/7P/r/+v/7P/s/+z/7P/s/+z/7f/t/+3/6//r/+v/6//r/+v/6//r/+3/
7f/t/+3/7f/t/+z/7P/t/+//8P/x//H/8//0//X/9v/2//b/9v/4//j/+v/6//r/+v/6
//r/+P/4//b/9v/1//X/9v/4//b/9f/1//X/9v/z//P/8v/x//D/7v/t/+z/6//q/+r/
7P/s/+z/7P/s/+z/7P/s/+z/7P/s/+z/6v/q/+r/6v/q/+r/6v/q/+z/7P/s/+z/6v/s
/+3/7//0/wAABgAIAA0AGAAeACIALAA5AEUATQBRAFMAUwBSAFQARgARAMT/hv9m/2D/
Yv9r/3j/gv+O/6L/wP/g//r/CgASAA4ACQAGAP7/8f/l/9//3v/e/93/3f/b/9n/1//Z
/9n/1v/V/9T/0//T/9n/4v/o/+z/8v/2//r/+//8//7//P/8//z//f/9//7//v/+//7/
/v/+//7//v/+//7//v8AAAAAAAAAAP7//v////////////////8BAAEAAgACAAQABAAF
AAUABgAHAAcACAAIAAgACQAKAAgACQALAAsADAAMAAwADQANAA8AEAAQABIAEwAUABQA
FwAYABkAGgAbABwAHQAeAB8AIAAiACMAJwAoACoALAAvADEAMgAzADQANQA2ADcAOAA4
ADkAOQA6ADoAOgA7ADsAOwA7ADsAPAA8ADsAOgA6ADkAOAA3ADYANQA0ADMAMgAxADAA
MAAtACwAKwAqACwALAArACoAKAAnACcAJgAjACIAIAAeAB4AHAAaABgAFgAUABAAEAAO
AAwACgAJAAcABQACAAEAAwACAAEAAQAAAP////8AAP7//v/+//7//v/+//7//v/8//3/
/v/+/wAAAQABAAEAAgACAAIAAgADAAMAAwAEAAIAAwADAAQABAAEAAQABQAFAAUABQAF
AAUABQAFAAUABQAFAAUABQAEAAUABQAEAAYABgAGAAYABAAEAAQABAAEAAQABAAEAAQA
BAADAAMABAAEAAQAAwABAAEAAAAAAAAAAAAAAP7//v/+//7//v/+//3//f/9//z//P/8
//z/+v/6//v/+//6//r/+v/6//r/+v/6//n/+f/5//j/+P/6//r/+f/4//b/9v/3//f/
+f/5//j/9//3//f/9//3//f/9v/2//b/9v/2//b/9v/2//b/9v/2//b/9//3//f/9v/2
//b/9v/0//T/9P/0//T/9P/0//T/9P/0//P/9f/0//T/9P/0//T/9P/1//X/9f/1//X/
9f/1//X/9f/1//X/9f/1//X/9f/1//X/9P/0//X/9//4//n/+//9//7///8AAAAAAAAA
AAAAAAACAAIAAgACAAIAAgAEAAQAAgACAP////8AAAIAAgABAAEAAQD+//v/+//6//v/
+v/4//f/9v/1//T/9P/y//L/8v/y//T/9P/0//T/8v/y//L/8v/y//L/8v/y//T/9P/0
//T/9P/0//T/9P/y//T/9f/3//z/BgAMAA4AEwAeACQALAA4AEkAVwBfAGcAawBpAGQA
YgBKAA0Avv+A/2L/YP9m/3H/gP+M/5b/qP/G/+j/AAAQABYAFAAPAAoABAD5/+v/5f/k
/+L/3//f/9//3f/b/93/3f/a/9f/1v/V/9X/2//k/+r/8P/2//r//v8BAAIABAACAAIA
AgADAAMABAAEAAQABgAGAAYABgAGAAYABgAGAAYABgAGAAYABgAGAAcABwAHAAcABwAH
AAcABwAIAAgACgAKAAsACwAMAA0ADQAOAA4ADgAPABAAEAARABMAEwASABIAEgATABMA
FQAWABYAFgAXABgAGAAZABoAGwAcAB0AHgAfACAAIwAkACYAJwApACoALAAuAC8AMQAy
ADMANAA1ADYANwA4ADgAOQA5ADoAOgA6ADsAOwA7ADsAOwA6ADoAOQA4ADoAOQA4ADcA
NgA1ADQAMwAyADEAMAAwADEAMAAvAC4ALgAuAC0ALAAsACsAKwAqACkAKAAmACQAIgAg
AB4AHAAcABoAFgAWABQAEgAQAA8ADwANAAoACQAJAAgABwAHAAgABwAHAAgABgAGAAYA
BgAIAAgACAAIAAoACwAMAAwACgALAAsACwAKAAoACgAKAAoACwAMAA4ADgAPAA8AEAAQ
ABAAEAARABEAEQARABEAEQARABEAEQATABMAEwATABIAEwATABIAEwAUABUAFgAWABYA
FgAWABQAFAAUABQAFgAWABUAFQASABIAEgARABEAEQAQABAAEgASABIAEAAQABAAEAAQ
ABAADwAPAA8AEAAQABAAEAAMAAwADQANAA4ADgAOAA4AEAAQABAADwAPAA8ADgAOAA4A
DgANAAwADgAOAA8ADwAPAA8ADgANAA0ADQANAA0ADwAOAA4ADgAOAA4ADgAOAAwADAAM
AAwACgALAAsACwAMAAwADAAMAAwADAAMAAwADAAMAAwADAAKAAwADAAMAAwADAAKAAsA
CwALAAsACwALAAsACwALAAsACwAJAAkACQAJAAsACwAKAAoACQALAAwADQAPABEAEgAT
ABIAEgASABIAFAAUABYAFgAUABQAFAAUABQAFAASABIAEQARABIAFAAQAA8ADwAPABAA
DQANAAwACwAKAAgABwAGAAUABAAEAAQABAAEAAQAAgACAAIAAgAEAAQABAAEAAIAAgAC
AAIAAgACAAIAAgAEAAQABAAEAAIAAgADAAcADAAWABwAIAAlAC4ANAA8AEQATwBXAF0A
XwBfAF8AXgBeAEwAFQDK/5L/gP+C/4b/j/+c/6b/rv+8/9b/9v8SACIALAAsACkAJgAg
ABcADQADAP7//P/5//f/+f/3//f/9f/1//T/8f/s/+n/5//n/+z/9P/4//z/AgAGAAcA
CgAKAAwADAAMAA0ACwAMAAwADAAMAAwADAAMAAwADAAMAAwADAAMAAwADAAKAAoACwAL
AAsACwALAAsACwALAAwADAAMAAwADQANAA4ADwAPABAADgAOAA8AEAAOAA8AEQARABEA
EgATABUAEwAVABYAFgAWABcAGAAYABcAGAAZABoAGQAaABsAHAAfACAAIgAjACUAJgAo
ACoAKQArACwALQAuAC8AMAAxADAAMAAxADEAMgAyADIAMwAxADEAMQAxADIAMgAxADAA
LgAtACwAKwAqACkAKAAnACYAJQAkACQAIQAgAB8AHgAgACAAHwAeABwAGwAbABoAGQAY
ABYAFAAUABIAEAAOAA4ADAAIAAgABgAEAAIAAQABAP///P/7//n/+P/3//f/9v/1//X/
9v/0//T/9P/0//T/9P/0//T/9v/3//j/+P/2//f/9//3//j/+P/4//j/9//3//f/+P/4
//n/+f/6//r/+v/6//v/+f/5//n/+f/5//n/+f/5//n/+f/5//n/+f/5//j/9v/4//j/
+P/4//b/9v/2//b/9P/0//T/9P/y//L/8f/x//L/8v/y//H/8f/x//D/8P/u/+7/7v/s
/+7/7v/u/+7/7v/t/+3/7f/s/+z/7P/s/+j/6P/p/+n/6v/q/+r/6v/o/+j/6P/n/+f/
5//m/+b/5v/m/+X/5P/k/+T/5f/l/+P/4//i/+H/4//j/+P/4//h/+D/4P/g/+L/4v/i
/+L/4P/g/+D/4P/e/9//3//f/97/3v/e/97/4P/e/9z/3P/c/9z/2v/b/9v/2//d/93/
3f/d/9v/2//b/9v/2f/Z/9n/2f/b/9v/2v/a/9n/2//c/93/3f/f/+D/4f/g/+D/4P/g
/+D/4P/i/+L/4v/i/+L/4v/g/+D/3v/e/93/3f/e/+D/3v/d/93/3f/e/9v/2//a/9f/
1v/U/9P/0v/R/9D/0P/Q/9D/0P/Q/9D/0P/Q/9D/0P/Q/9D/0P/Q/9D/0P/Q/87/zv/O
/87/zv/O/87/zv/O/87/zf/R/9j/4P/m/+j/7f/y//b//P8EAA0AFQAXABkAGwAbACAA
JAASAN3/lP9g/1D/Uv9S/1n/ZP9u/3j/hv+e/8D/2v/q//D/8P/v/+r/5P/d/9P/yf/E
/8L/v/+9/7//v/+9/73/v/++/7n/tP+x/6//sf+4/77/wv/G/8z/zv/P/9T/1v/U/9T/
1P/V/9P/1P/U/9T/1P/U/9T/1P/U/9T/1P/U/9b/1v/W/9b/1v/W/9f/1//V/9X/1f/V
/9P/0//U/9T/1v/W/9f/1//W/9f/1//Y/9j/2P/Z/9r/2P/Z/9v/2//a/9r/2v/b/9v/
3f/e/97/3v/f/+D/4P/h/+L/4//k/+X/5v/n/+j/6f/q/+z/7f/t/+7/8P/y//P/9f/2
//f/+P/5//r/+//8//z//f/9//7//v/+///////////////+//7//f/8//z/+//6//n/
+P/3//b/9f/y//H/8P/w//H/8P/v/+7/7P/s/+v/6v/o/+f/5//m/+X/5P/i/+D/4P/e
/9z/2v/Y/9b/0v/S/9D/zv/M/8v/y//J/8b/xf/F/8T/w//D/8D/v/+//8D/wP/A/8D/
wP/A/8D/wP/A/77/v//A/8D/wP/B/8H/wf/A/8D/wP/A/8D/wf/C/8T/wv/D/8P/xP/E
/8T/xP/F/8X/xf/F/8X/x//H/8f/x//H/8f/x//H/8f/x//G/8T/xv/G/8b/xv/E/8T/
xP/E/8L/wv/C/8L/xP/E/8P/w//C/8L/wv/B/7//v/++/77/wP/A/8D/vv++/77/vv++
/7z/u/+7/7v/vP+8/7z/vP+6/7r/u/+7/7j/uP+4/7j/uP+4/7j/t/+3/7f/tv+2/7j/
tv+1/w==
         </WaveFormData>
      </LeadData>
      <LeadData>
         <LeadByteCountTotal>10000</LeadByteCountTotal>
         <LeadTimeOffset>0</LeadTimeOffset>
         <LeadSampleCountTotal>5000</LeadSampleCountTotal>
         <LeadAmplitudeUnitsPerBit>4.88</LeadAmplitudeUnitsPerBit>
         <LeadAmplitudeUnits>��V</LeadAmplitudeUnits>
         <LeadHighLimit>2147483647</LeadHighLimit>
         <LeadLowLimit>268435456</LeadLowLimit>
         <LeadID>V3</LeadID>
         <LeadOffsetFirstSample>0</LeadOffsetFirstSample>
         <FirstSampleBaseline>0</FirstSampleBaseline>
         <LeadSampleSize>2</LeadSampleSize>
         <LeadOff>FALSE</LeadOff>
         <BaselineSway>FALSE</BaselineSway>
         <ExcessiveACNoise>FALSE</ExcessiveACNoise>
         <MuscleNoise>FALSE</MuscleNoise>
         <LeadDataCRC32>4287662586</LeadDataCRC32>
         <WaveFormData>
+v/5//f/9f/z//P/8v/x//D/8P/w//D/8//z//P/8//x//D/8P/w//D/8P/x//H/8f/x
//H/8f/w//D/8P/w//D/8v/0//r/AAAFAAkADwAaACgAOABRAG8AjACmALoAygDUAMwA
twCKADEAtf9F/wD/6v7t/vP+/f4N/xz/Lf9H/2b/gv+T/5//pv+m/6j/q/+n/6X/pv+o
/6z/rP+t/7D/tP+2/7j/vf/A/8P/xv/H/8r/zv/X/97/5f/o/+3/8v/1//n/+v/7//z/
/P/9//7/////////AAABAAIAAgACAAIAAgADAAMAAwADAAQABAAEAAQABAAFAAUABQAF
AAUABgAGAAYABwAIAAgACQAJAAwADAAMAA0ADQAPAA8ADwAQABIAEgATABMAFQAWABcA
GAAZABoAGwAdAB4AIAAhACQAJQAnACkAKwAtAC4AMAA1ADcAOgA8AEAAQgBEAEgASQBN
AFAAUQBTAFUAWABaAFkAWgBbAFwAXQBeAF8AXwBfAF8AXwBfAF0AWwBbAFoAWABWAFUA
UwBPAEoASABGAEIAPwA7ADgANAAxAC4AKwArACgAJQAiAB4AHAAbABkAFQATABEADwAN
AAsACQAHAAgABQADAAEA///+//z//P/7//n/+P/2//j/+P/3//b/9f/1//X/9f/z//P/
8v/y//L/8v/z//P/8//z//P/8//z//P/9P/0//b/9v/2//f/9//3//j/+P/4//j/+f/5
//f/+P/4//n/+//7//z//P/7//r/+v/5//v/+//7//v/+//7//v/+//9//3//f/9//3/
/f/9//3/+//7//v/+//9//3//f/8//z//P/8//v/+//7//v/+v/6//r/+v/6//n/+f/5
//n/+P/4//j/+P/4//f/9//4//j/9//2//b/9v/2//X/9f/2//b/9P/0//X/9f/0//T/
9v/2//b/9v/2//b/9v/2//T/9P/0//T/8v/y//P/8//z//P/8//z//X/9f/1//X/8//z
//P/8//1//T/9P/0//T/9P/z//P/8//z//P/8//z//P/9P/0//X/8//z//P/9P/y//L/
8v/y//L/8f/x//H/8//z//P/8//z//P/8//z//P/8//0//T/9P/0//P/8//x//P/9P/1
//b/9//4//n/+f/6//r/+v/8//z//f/+//7//v////////////7//v/+//7/////////
//////7//f/8//r/+v/4//f/9f/z//H/8f/w/+//7v/u/+7/7v/t/+3/7f/t/+//7v/u
/+7/7v/u/+//7//x//H/8f/x//D/8P/w//D/8v/w//D/8v/2//3/AwAHAAwAGgAoADkA
VQB6AKAAwADcAPAA+ADtAM4AmQA3ALn/SP8C/+X+5f7r/vn+CP8V/yX/Pv9a/3f/i/+W
/5z/nv+h/6P/o/+i/6D/ov+m/6f/qP+s/7D/sP+z/7j/uf++/8H/wv/E/8v/0v/b/+T/
6f/u//P/9//4//n/+v/6//v//P////////8AAP//AAAAAAAAAAAAAAEAAQABAAEAAgAC
AAIAAgACAAMAAwADAAMAAwAGAAYABgAHAAYABgAHAAcACgAKAAoACwALAA0ADQANAAwA
DgAOAA8AEQATABQAFQAWABcAGAAZABkAGgAcAB0AIAAhACMAJQApACsALAAuAC8AMQA0
ADYAOgA8AD4AQgBBAEUASABJAE0ATwBSAFQAVQBWAFcAWABZAFoAWwBbAF0AXQBdAF0A
XQBbAFsAWgBYAFYAVQBTAFMATgBMAEoASABFAEEAPgA6ADcANAAxAC8ALAApACYAIgAg
AB8AHQAbABkAFwAVABMAEQAPAA0ADAAJAAcABQADAAIAAAAAAP///f/8//r/+v/6//n/
+P/3//f/9//3//f/9//2//b/9v/2//f/9//3//f/9//3//f/9//4//j/+P/4//j/+f/5
//n/+v/6//r/+v/7//v//f/+//7////9//3//v/+//7//v//////AQABAAEAAQD/////
/////wEAAQABAAEAAQABAAEAAQABAAEAAQABAAEAAQABAAAAAAAAAAAA///9//3//f/8
//7//v/+//7//f/9//3//f/8//z//P/8//r/+f/5//r//P/7//r/+v/8//z/+//7//r/
+v/4//j/+f/5//j/+P/6//r/+v/6//r/+v/6//r/+P/4//j/+P/4//j/+f/5//n/+f/5
//n/+f/5//n/+f/5//n/+f/5//n/+P/4//j/+v/6//n/+f/5//n/+f/5//f/9//4//j/
+f/5//n/+f/6//j/+P/4//j/+v/5//n/+f/5//n/+f/5//n/+f/5//n/9//3//j/+P/6
//r/+f/5//n/+//8//3//v///wAAAQABAAIAAgACAAIAAgADAAQABgAGAAcABwAHAAcA
BgAGAAYABgAHAAcABwAHAAcABgADAAIAAAAAAP7//f/7//n/9//3//b/9f/2//b/9v/2
//X/9f/1//X/9//2//b/9v/2//b/9//3//f/9//3//f/9v/2//b/9v/4//j/+v/8/wIA
CQANABEAHgAsADwAVwB7AKAAwgDcAPAA/ADwANUApABPANP/Xf8O//L+8/79/gv/Gf8m
/zX/S/9m/4T/l/+h/6r/rP+w/7H/sf+t/6z/rP+w/7L/s/+0/7j/uv+8/7//wv/F/8j/
y//M/9D/1//e/+f/7P/z//j/+/////7///8AAAAAAQACAAUABQAFAAYABwAIAAgACAAI
AAgACQAJAAcABwAIAAgACgAKAAoACwALAAsACwALAAwADAAMAA0ADgAOAA8ADwAQABAA
EAARABEAEwATABMAFAAWABYAFwAXABkAGgAbABwAHQAeAB8AIQAiACQAJQAoACkAKwAt
AC8AMQAyADQANwA5ADwAPgBCAEQARgBKAEsATwBSAFMAVQBXAFoAXABdAF4AXwBgAF8A
YABhAGEAYQBhAGEAYQBhAF8AXwBeAFwAWgBZAFcAVQBQAE4ATABGAEMAPwA8ADoANwA0
ADEALwAsACkAJgAkACIAIQAfABsAGQAXABUAEwARAA8ADQAOAAsACQAHAAUABAACAAIA
AQD///7//P/+//7//f/8//v/+//7//v/+f/5//j/+P/4//j/+f/5//v/+//7//v/+//7
//z//P/8//z//P/9//3//f/+//7/AAAAAAEAAQD//wAAAAABAAEAAQACAAIAAgACAAMA
AwADAAMAAwADAAMAAwADAAMAAwADAAMAAwAFAAUABQAFAAMAAwADAAMABQAFAAUABAAC
AAIAAgABAAMAAwADAAIAAAAAAAAAAAABAAEAAQABAAAAAAAAAAAAAAD/////AAAAAP//
/v/+//7//v/9//3//v/+//z//P/9//3//P/8//z//P/8//z//P/8//z//P/8//z//P/8
//z//P/9//3/+//7//v/+//7//v/+//7//v/+//7//v/+//6//r/+v/6//r/+f/5//v/
+//7//v/+//7//r/+P/6//r/+v/6//r/+f/5//n/+//7//v/+//7//v/+//7//n/+f/6
//r/+v/6//n/+f/5//v//P/9//7///8AAAEAAQACAAIAAgACAAIAAwAEAAQABAAFAAUA
BwAHAAYABgAGAAYABwAHAAUABQAFAAQAAQAAAP7//v/+//3/+//5//f/9//2//X/9v/2
//b/9v/1//X/9f/1//f/9v/2//b/+P/4//n/+f/3//f/9//3//b/9v/2//b/9v/4//r/
/v8KABEAEwAZACQAMgBCAFkAdwCUAKgAuADGAMgAvgCjAGwABQCN/yn/9v7u/vX+//4N
/xn/KP87/1X/dP+M/53/p/+q/6z/sP+v/63/r/+w/7L/tP+0/7X/uv++/8D/wP/F/8j/
yf/M/8//0v/W/93/5v/t//L/9//4//v///8CAAMABgAGAAcACAAHAAcABwAIAAkACgAK
AAoACgAKAAsACwALAAsADAAMAAwADAAMAA0ADQANAA0ADQAOAA4ADgAPABAAEAARABEA
EgASABIAEwATABUAFQAVABYAGAAYABkAGQAbABwAHQAgACEAIgAjACUAJgAoACkAKgAr
AC0ALwAzADUANgA4AD0APwBCAEQASgBMAE4AUgBRAFUAWABZAFsAXQBgAGIAYQBiAGMA
ZABlAGYAZwBnAGcAZwBnAGcAZwBlAGUAZABgAF4AXQBbAFgAUgBPAEwASABFAEEAPgA8
ADkANgAzAC8ALAApACYAJAAiACEAHwAbABkAFwAVABUAEwARAA8AEAANAAsACQAHAAYA
BAAEAAUAAwACAAAAAAAAAP///v/9//3//f/9//3//f/8//z//P/8//3//f/9//3//f/9
//3//f/+//7//v/+//7////9//3//v/+/wAAAAABAAEAAQACAAIAAwADAAMABAAEAAIA
AgADAAMABQAFAAUABQAFAAUABQAFAAUABQAFAAUABQAFAAUABQAFAAUABQAFAAUABQAF
AAQABAAEAAQAAwADAAMAAwACAAIAAgACAAIAAQABAAEAAQAAAAAAAAAAAAAA/////wAA
AAD///7//v/+//7//f/9//7//v/8//z/+//7//r/+v/8//z//P/8//z//P/8//z/+v/6
//r/+v/6//r/+//7//v/+//7//v/+f/5//n/+f/5//n/+f/5//n/+P/4//j/+v/6//n/
+f/5//n/+f/5//f/9//4//j/+f/3//f/+P/2//b/9v/2//j/9//3//f/9//3//f/9//3
//f/9//3//X/9f/2//b/9v/2//X/9f/1//f/+P/5//z//f/+//////8AAAAAAAAAAAAA
AQACAAAAAAABAAEAAQABAAAAAAACAAIAAwADAAEAAQABAAAA///+//z//P/6//n/9//1
//P/8//y//H/8P/w//D/8P/x//H/8f/x//H/8P/w//D/7v/u/+//7//x//H/8f/x//D/
8P/w//D/7v/w//D/8v/4////BwALAA4AGgAqADsAVwB6AJwAuADQAOQA6gDbAMAAiwAr
AK//QP/8/un+6/7x/v/+Dv8b/y3/SP9m/3//j/+a/6D/ov+j/6H/n/+e/6D/ov+k/6X/
qP+s/7D/sv+z/7j/uf+8/7//wv/G/83/1P/d/+L/6f/s//H/8//4//n/+P/4//n/+v/7
//v/+//8//v//P/8//z//v/+////////////AAAAAP7//v/+////AQABAAEAAQACAAIA
AgADAAQABAAFAAUABgAGAAYABwAHAAkACQAJAAgACgAKAAsACwANAA4ADwASABMAFAAV
ABUAFgAYABkAHAAdAB8AIQAjACUAJgAoACsALQAwADIANgA4ADoAPgA/AEMARgBHAEcA
SQBMAE4AUQBSAFMAVABVAFYAVwBXAFcAVwBXAFcAWQBXAFcAVgBUAFIAUQBPAE0ASABG
AEQAQAA9ADkANgAyAC8ALAApACcAJAAhAB4AHAAaABkAFwAVABMAEQAPAAsACQAHAAUA
BAABAP///f/9//z/+v/6//n/9//2//T/8v/y//H/8P/v/+//7//v/+//7//u/+7/7v/u
/+//7//t/+3/7f/t/+//7//w//D/8P/w//D/8f/x//H/8v/y//T/9P/1//X/9f/2//b/
9//3//f/+P/4//b/9v/3//f/+f/5//n/+f/5//n/+f/5//n/+f/5//n/+f/5//n/+f/5
//n/+f/5//n/+f/5//j/+v/6//r/+f/3//f/9//2//j/+P/4//j/9f/1//X/9f/2//b/
9v/2//b/9f/1//b/9v/1//T/9P/0//T/8//z//T/9P/y//L/8//z//L/8v/y//L/8v/y
//D/8P/w//D/8v/y//L/8v/y//L/8//z//L/8f/w/+//8f/x//H/8f/x//H/8f/x//P/
8v/y//L/8v/y//H/8f/x//H/8f/x/+//7//w//D/8f/x//H/8f/w//D/8P/w//D/8P/w
//D/8P/v/+//7//v//H/8f/x//H/8f/x//H/8f/x//L/8v/y//D/7//v/+//8//0//X/
9v/1//b/9//3//j/+P/4//j/+v/7//z//P/8//3//f/9//3//P/8//z//P/9//3//f/7
//v/+v/5//r/+P/4//b/9f/z//H/7//v/+7/7f/s/+z/7P/s/+3/7f/t/+3/7f/s/+z/
7P/s/+z/7f/t/+3/7f/t/+3/7v/u/+7/7v/u/+7/7v/w//b//f8DAAcAEAAeAC4AQwBh
AIYAqADEANwA7ADuANcAsgBrAP3/f/8e/+7+5/7t/vf+B/8W/yP/N/9S/27/hf+V/57/
ov+i/6X/pf+j/6D/oP+k/6b/p/+q/6z/rv+w/7P/tv+5/7z/v//C/8T/yf/U/9v/4v/l
/+j/7f/z//b/9//4//j/+f/6//v/+//7//z//f/+//7//v/+//7///////////8AAAAA
AAAAAAAAAQABAAEAAQABAAIAAgACAAMABgAGAAcABwAGAAYABgAHAAcACQAJAAkACgAM
AAwADQAPABEAEgATABQAFQAWABcAFwAYABoAGwAeAB8AIQAjACcAKQAqACwALwAxADQA
NgA4ADoAPABAAEMARwBKAEsATQBPAFIAVABVAFYAVwBYAFkAWgBbAFsAWwBbAFsAWwBb
AFkAWQBYAFYAVABTAFEATwBKAEgARgBCAD8AOwA4ADQAMQAuACsAJwAkACEAHgAeABwA
GwAZABcAFQATABEADQALAAkABwAGAAMAAQD///3//P/6//r/+f/3//b/9P/0//T/8//y
//H/8f/x//H/8f/x//D/8P/u/+7/7//v//H/8f/x//H/8f/x//L/8v/y//L/8v/z//P/
8//0//T/9P/0//X/9f/1//b/9v/3//f/9//4//j/+P/4//n/+f/5//n/+f/5//v/+//7
//v/+f/5//n/+f/7//v/+//7//n/+f/5//n/+f/5//n/+P/4//j/+P/3//f/9//3//b/
9v/2//b/9v/1//X/9f/1//T/9P/0//T/9P/z//P/9P/0//P/8v/y//T/9P/z//P/8v/y
//D/8P/x//H/8P/w//D/8P/w//D/8P/w//D/8P/w//D/8P/w/+7/7v/v/+//8f/x//H/
8f/v/+//7//v/+//7//v/+//7//u/+7/7v/u/+7/7f/t/+3/7f/t/+3/7//v//D/8P/t
/+7/7v/u/+7/7v/w/+//7//v/+//7//v/+//7//v/+//7//t/+3/7v/u/+7/7v/t/+3/
7f/v//D/8f/y//P/9P/1//X/9v/2//b/9v/2//f/+P/4//j/+f/5//n/+f/4//j/+P/4
//n/+f/7//v/+//6//n/+P/2//b/9P/z//H/7//t/+3/7P/r/+j/6P/o/+j/6//r/+v/
6//r/+r/6v/q/+r/6v/r/+v/6//r/+v/6//s/+z/7P/s/+z/7P/s/+7/9v8BAAcACwAQ
AB4ALABBAFkAdACQAKQAsAC+AL4ArQCKAEUA1f9b/wT/4P7j/un+8/4D/xL/I/85/1T/
cv+J/5f/nv+g/6T/p/+n/6X/pP+m/6j/qv+r/6z/sP+0/7b/uf+6/7//wv/B/8T/yP/P
/9b/3f/k/+n/7v/z//X/+P/5//r/+v/7//z//f/9//3//v/9//7//v/+/wAAAAABAAEA
AQABAAIAAgACAAIAAgADAAUABQAFAAUABgAGAAYABwAGAAYABwAHAAoACgAKAAsACQAL
AAsACwAMAA4ADgAPAA8AEQASABMAFgAXABgAGQAbABwAHgAfACAAIQAjACUAJwApACoA
LAAxADMANgA4AD4AQABCAEYARwBLAE4ATwBRAFMAVgBYAFkAWgBbAFwAXQBeAF8AXwBh
AGEAYQBhAF8AXQBdAFwAWgBYAFcAVQBTAE4ATABKAEUAQQA8ADgANgAzADAALQApACYA
IwAgABwAGgAZABcAEwARAA8ADQANAAsACQAHAAYAAwABAP///f/8//r/+v/5//f/9v/0
//b/9v/1//T/8//z//P/8//z//P/8v/y//L/8v/z//P/8f/x//H/8f/z//P/9P/0//T/
9P/0//X/9f/1//b/9v/2//b/9//3//n/+v/6//v/+f/5//r/+v/6//r/+//7//v/+//7
//v/+//7//v/+//9//3//f/9//v/+//7//v//f/9//3//f/9//3//f/8//z//P/8//v/
+//7//v/+v/6//r/+v/6//n/+f/5//n/+P/4//j/+P/4//f/9//4//j/9//2//b/+P/4
//f/9//4//j/9v/2//X/9f/0//T/9P/0//T/9P/2//b/9v/2//b/9v/2//b/9P/0//X/
9f/z//P/8//z//X/9f/1//X/8//z//P/8//1//T/9P/0//T/9P/z//P/8//z//P/8//z
//P/9P/0//X/9f/z//P/9P/0//T/9P/0//T/8//z//P/8f/x//H/8f/z//P/8//z//P/
8//0//T/9P/0//P/8//z//X/9v/3//j/+f/6//v/+//8//z//P/+//7///8AAP7//v//
//////////7//v/8//z//f/9//////////7////+//z//P/4//f/9f/z//H/8f/w/+//
8P/w//D/8P/v/+//7//v/+//7v/u/+7/7v/u/+//7//v/+//7//v//D/8P/w//D/8P/w
//D/8v/4/wEACQALABIAIAAwAEMAYQCGAKYAwADWAOYA6ADTALAAawD9/33/Gv/o/t/+
4/7v/v3+Dv8d/zX/VP9w/4n/l/+g/6L/ov+l/6P/of+i/6L/pP+m/6f/rP+w/7D/sP+1
/7j/u//A/8P/yP/K/9P/3P/j/+j/7f/y//X/9//6//v/+v/6//v//P/9//3//f/+////
AAAAAAAAAAAAAAEAAQABAAEAAgACAAIAAgACAAMAAwADAAMAAwAEAAQABAAFAAQABAAF
AAUABgAGAAYABwAHAAkACQAJAAoADAAMAA0ADQAPABAAEQAUABUAFgAXABkAGgAcAB0A
HgAfACEAIwAlACcAKAAqAC0ALwAyADQAOAA6ADwAQABDAEcASgBLAEsATQBQAFIAUwBU
AFUAVgBXAFgAWQBZAFsAWwBbAFsAWwBZAFkAWABWAFQAUwBRAE8ASgBIAEYAQgA/ADsA
OAA2ADMAMAAtACsAKAAlACIAHgAcABsAGQAVABMAEQAPAA0ACwAJAAcABAABAP///f/9
//z/+v/6//f/9f/0//L/9P/0//P/8v/x//H/8f/x//H/8f/w//D/8P/w//H/8f/x//H/
8f/x//H/8f/y//L/8v/y//L/8//z//P/9P/0//T/9P/1//X/9f/2//b/9//3//f/+P/4
//j/+P/5//n/9//3//f/9//3//f/9//3//f/9//3//f/9//3//f/9//3//f/9//3//f/
9//3//b/+P/4//j/9//1//X/9f/0//T/9P/0//T/8//z//P/8//y//L/8v/y//T/8//z
//T/9P/z//L/8v/w//D/7//v//L/8v/w//D/8f/x//D/8P/w//D/8P/w/+7/7v/u/+7/
7v/u/+7/7v/u/+7/7//v/+3/7f/t/+3/7f/t/+3/7f/t/+3/7f/t/+3/7P/s/+z/7v/u
/+3/7f/r/+v/6//r/+v/6//s/+z/6//r/+v/7f/s/+z/7P/s/+z/7v/t/+3/7f/r/+v/
6//r/+v/6//r/+v/6//r/+z/7P/s/+z/6//r/+3/7//w//H/8v/z//T/9f/1//b/9v/2
//b/9v/3//j/+P/4//n/+f/7//v/+v/6//j/+P/5//n/+f/5//n/+P/3//b/9P/0//L/
8f/v/+3/7f/t/+z/6//o/+j/6P/o/+n/6f/p/+n/6//q/+r/6v/o/+j/6f/p/+n/6f/p
/+n/6v/q/+r/6v/o/+r/7P/s//D/+f8BAAMACgAYACgAPQBfAIYArADIAOIA9ADyANcA
qgBZAOP/Z/8K/+D+2/7j/vH+A/8Q/x3/M/9O/2z/gf+P/5j/mv+c/5//n/+b/5r/nP+e
/6D/of+i/6j/qv+s/6//sv+x/7b/u/+6/77/yf/S/9n/4P/l/+j/7f/v//L/9f/0//T/
9f/2//f/9//3//j/+f/6//r/+v/6//r/+//7//v/+//8//z//P/8//z//f/9//3//f/9
//7//v/+////AgACAAMAAwACAAIAAgADAAUABwAHAAcABgAIAAgACQAJAAsADAANAA4A
DwAQABEAEQASABQAFQAYABkAGwAdACEAIwAkACYAJwApACwALgAwADIANAA4ADkAPQBA
AEEARQBHAEoATABLAEwATQBOAE8AUABRAFEAUwBTAFMAUwBTAFEAUQBQAFAATgBNAEsA
SQBEAEIAQAA8ADkANQAyADAALQAqACcAJQAiAB8AHAAaABgAFwAVABEADwANAAsACQAH
AAUAAwAAAP3/+//5//f/9v/0//T/8//x//D/7v/u/+7/7f/s/+v/6//r/+v/6//r/+r/
6v/o/+j/6f/p/+v/6//r/+v/6//r/+z/7P/s/+z/7P/t/+3/7f/u/+7/7v/u/+//7//v
//D/8P/x/+//7//w//D/7v/u/+//7//x//H/8f/x//H/8f/x//H/8//z//P/8//x//H/
8f/x/+//7//v/+//7//v/+//7v/u/+7/7v/t/+3/7f/t/+z/7v/u/+7/7v/r/+v/6//r
/+z/7P/s/+z/7P/r/+v/7P/q/+n/6P/o/+j/6P/n/+f/6v/q/+j/6P/p/+n/6P/o/+j/
6P/o/+j/6v/q/+r/6v/o/+j/6P/o/+b/5v/n/+f/5//n/+f/5//n/+f/5//n/+X/5f/l
/+X/5f/k/+T/5P/m/+b/5f/l/+X/5f/l/+X/5f/l/+b/5v/j/+T/4v/i/+L/4v/k/+P/
4//j/+P/4//j/+P/4f/h/+H/4f/h/+H/4v/i/+L/4v/h/+H/3//h/+L/4//m/+f/6P/p
/+f/6P/o/+j/6P/o/+n/6v/q/+r/6//r/+v/6//q/+r/6v/q/+v/6//p/+n/6f/o/+n/
6P/m/+b/5P/j/+H/3//b/9v/2v/Z/9r/2v/a/9r/2f/Z/9n/2f/Z/9j/2P/Y/9r/2v/b
/9v/2f/Z/9n/2f/a/9r/2v/a/9r/2v/a/97/4v/r//P/9/8AABAAIAA3AFUAdgCSAKgA
vADIAMIAqwCAADUAw/9J//L+0v7V/t3+6/77/gj/Ff8r/0b/ZP97/4v/lP+Y/5j/mf+Z
/5X/lP+W/5b/mP+X/5r/nv+i/6T/pf+m/6f/rP+v/7D/sv+1/77/x//O/9H/2P/b/93/
4P/j/+T/5P/l/+b/5//n/+f/6P/n/+j/6P/o/+r/6v/r/+v/7f/t/+7/7v/s/+z/7P/t
/+3/7f/t/+3/7v/u/+7/7//w//D/8f/x//T/9P/0//X/8//1//X/9f/4//r/+v/7//v/
/f/+////AAABAAIAAwAFAAYACAAJAAoACwANAA8AEQATABQAFgAbAB0AIAAiACQAJgAo
ACwALwAzADYANwA3ADkAPAA+AD8AQABBAEIAQwBEAEUARQBFAEUARQBFAEUAQwBDAEIA
QAA+AD0AOwA5ADQAMgAwACoAJwAjACAAHgAbABgAFQATABAADQAKAAYABAADAAEA///9
//v/+f/3//X/8//x//D/7f/r/+n/5//m/+T/5P/j/+H/4P/e/9z/3P/b/9r/2//b/9v/
2//b/9v/2v/a/9j/2P/Z/9n/2//b/9v/2//d/93/3v/e/97/3v/e/9//3//f/+D/4P/g
/+D/4f/h/+H/4v/i/+P/4//j/+T/5P/k/+T/5f/l/+P/4//j/+P/4//j/+P/4//l/+X/
5f/l/+X/5f/l/+X/4//j/+P/4//h/+H/4f/g/+L/4v/i/+H/4f/h/+H/4P/g/+D/4P/g
/93/3f/d/93/3P/c/9z/3P/c/9v/2//c/9z/2//a/9r/2v/a/9n/2f/a/9r/2P/Y/9v/
2//a/9r/2v/a/9r/2v/a/9r/2v/a/9j/2P/Y/9j/2P/Y/9n/2f/X/9f/1//X/9f/1//X
/9f/1//X/9f/1//X/9b/1v/W/9b/1v/V/9X/2f/W/9b/1v/W/9b/1v/V/9X/1f/V/9X/
1f/V/9P/0//T/9P/0//T/9T/1P/U/9T/0//T/9P/1f/W/9f/2P/Z/9r/2//b/9z/3P/c
/9z/3P/d/97/3P/c/93/3f/d/93/3P/c/97/3v/f/9//3f/d/93/3P/d/9z/2v/a/9j/
1//V/9P/0f/R/9D/z//O/87/zv/O/8//z//P/8//zf/M/8z/zP/O/87/z//P/8//z//P
/8//z//O/83/zP/O/87/zv/S/9r/4f/n/+v/8v/8/wwAIwA/AFwAeACMAJwAqgCmAJMA
bgAlALP/Of/k/sb+yf7P/tn+6/74/gf/G/84/1b/a/95/4L/hP+G/4f/h/+H/4b/hv+I
/4j/h/+K/47/kv+U/5f/mv+d/6D/n/+i/6T/qf+y/7v/wP/F/8r/y//P/9L/1f/W/9b/
1//Y/9n/2f/Z/9r/2f/a/9r/2v/a/9r/2//b/93/3f/e/97/3v/e/97/3//d/93/3f/d
/97/3v/e/9//4v/i/+P/4//k/+T/5P/l/+P/5f/l/+X/5v/o/+j/6f/p/+v/7P/t/+7/
7//w//H/8//0//b/9//4//n/+//9////AQACAAQACQALAA4AEAASABQAFgAaABkAHQAg
ACEAJQAnACoALAArACwALQAuAC8AMAAxADEAMQAxADEAMQAxAC8ALwAuACoAKAAnACUA
IwAeABwAGgAUABEADQAKAAgABQACAP//+//4//X/8v/w/+7/7f/r/+X/4//h/9//3f/b
/9n/1//W/9P/0f/P/83/zP/K/8r/x//F/8T/wv/E/8T/w//C/7//v/+//7//wf/B/8D/
wP/A/8D/wf/B/7//v/+//7//v/+//8D/wP/A/8D/wP/B/8H/wf/C/8L/wv/C/8P/w//D
/8T/xP/F/8X/xf/G/8b/xv/G/8f/x//F/8X/xf/F/8X/xf/F/8X/xf/F/8X/xf/F/8X/
xf/F/8P/w//D/8P/w//D/8P/wv/C/8L/wv/B/7//v/+//77/vP+8/7z/vP+7/7v/u/+7
/7r/uv+6/7r/uv+5/7n/uv+4/7f/tv+2/7b/tv+1/7X/tv+2/7T/tP+z/7P/sv+y/7T/
tP+y/w==
         </WaveFormData>
      </LeadData>
      <LeadData>
         <LeadByteCountTotal>10000</LeadByteCountTotal>
         <LeadTimeOffset>0</LeadTimeOffset>
         <LeadSampleCountTotal>5000</LeadSampleCountTotal>
         <LeadAmplitudeUnitsPerBit>4.88</LeadAmplitudeUnitsPerBit>
         <LeadAmplitudeUnits>��V</LeadAmplitudeUnits>
         <LeadHighLimit>2147483647</LeadHighLimit>
         <LeadLowLimit>268435456</LeadLowLimit>
         <LeadID>V4</LeadID>
         <LeadOffsetFirstSample>0</LeadOffsetFirstSample>
         <FirstSampleBaseline>0</FirstSampleBaseline>
         <LeadSampleSize>2</LeadSampleSize>
         <LeadOff>FALSE</LeadOff>
         <BaselineSway>FALSE</BaselineSway>
         <ExcessiveACNoise>FALSE</ExcessiveACNoise>
         <MuscleNoise>FALSE</MuscleNoise>
         <LeadDataCRC32>4265661702</LeadDataCRC32>
         <WaveFormData>
+f/4//X/8//0//L/8v/x/+7/7v/u/+7/8P/w//D/8P/u/+7/7v/u//D/8P/w//D/8P/w
//H/8f/v/+//7//v//H/8f/z//X/+v/9/wAABAAOAB0AMQBQAHgAogDDAN8A+QALAf8A
3ACgAEEAz/9t/yr/E/8K/wb/Bv8O/xj/Kf8//1f/b/9+/4n/j/+V/5j/nv+c/5v/n/+l
/6j/qf+p/63/sf+y/7f/uf+8/7//w//H/8v/zv/W/9//4v/n/+3/8P/y//X/9v/3//j/
+f/5//r/+//8//z//P/9//3//f/+//7//v/+////AAAAAAAAAAAAAAAAAAABAAEAAQAB
AAIAAgACAAMAAwAEAAQABQAFAAgACQAJAAkACAAJAAkACgAMAA4ADgAOAA0ADwARABIA
EwAUABUAFwAYABoAGwAcAB0AIAAiACMAJQAnACgAKwAvADIANQA3ADkAOwA/AEIAQwBF
AEoATQBNAE8AUQBTAFYAVgBYAFkAWQBbAFwAXQBdAF0AXQBdAFsAWwBbAFkAVgBUAFIA
UQBMAEgARQBDAD4AOQA4ADUAMAAtACsAKAAmACIAHwAcABoAFwAWABIAEQAPAAsACgAJ
AAcABQADAAMAAAD+//3//P/6//r/+P/3//b/9f/0//b/9f/0//T/9P/z//L/8v/y//L/
8v/y//L/8v/y//L/8v/y//P/8//z//P/8//z//P/8//z//P/9P/0//T/9P/1//X/9v/2
//T/9P/1//X/9//4//j/+P/2//b/9v/2//n/+f/5//n/+f/5//r/+v/6//r/+v/6//r/
+v/6//r/+v/6//n/+f/5//n/+f/5//j/+P/4//j/+v/5//n/+f/3//f/9//2//b/9v/2
//b/9f/1//X/9f/3//b/9v/2//T/8//z//P/9f/1//X/9f/1//X/9f/0//T/9P/0//P/
8//z//P/8//z//P/8//z//P/8//z//P/8//y//L/8v/x//H/8f/x//P/8//z//T/9P/0
//P/8//z//P/8//z//H/8f/x//H/8f/x//H/8f/z//L/8v/y//P/8f/x//L/8v/w//D/
8P/w//L/8v/y//L/8v/y//L/8v/y//L/8v/y//L/8v/y//L/7//v/+//7//x//L/8v/0
//P/9P/1//b/+P/4//n/+f/5//n/+//8//z//P/8//3//f/9//3//P/8//z//P/9//3/
/P/8//z/+//6//n/+P/3//b/8//x//D/7v/u/+3/7P/s/+z/7P/s/+z/7P/s/+z/7P/s
/+z/7P/s/+z/7P/s/+z/7f/t/+3/7f/t/+3/7f/t/+3/7//w//X/+P/8/wAACwAZACwA
TAB2AKMAyQDnAAEBEQEEAdwAmwA7AM//cP8x/xb/Cv8G/wj/Dv8V/yP/N/9P/2b/d/+B
/4n/jv+S/5b/mf+Z/5v/oP+j/6P/pf+p/6z/rf+v/7T/tf+5/73/wf/G/8r/0f/Y/9//
4//o/+z/7//y//P/9P/1//X/9v/3//j/+P/4//n/+f/5//r/+v/6//r/+//8//z//P/8
//z//P/8//3/////////AAAAAAAAAQABAAAAAAABAAEABAAFAAUABQAEAAUABQAGAAYA
CAAIAAgACQALAA0ADgAPABAAEQATABIAFAAVABYAFwAaABwAHQAfACEAIgAlACcAKgAt
AC8AMQAzADcAOgA5ADsAQABDAEUARwBJAEsATgBOAFAAUQBRAFMAVABVAFcAVwBXAFcA
WQBZAFkAVwBWAFQAUgBRAE4ASgBHAEUAQgA9ADwAOQA0ADEALwAsACoAJgAjACAAHAAZ
ABgAFAATABEADQAMAAsACQAHAAUABQACAAAA///+//z//P/6//n/+P/3//b/9v/1//T/
9P/0//P/8v/y//L/8v/y//L/9P/0//T/9P/0//T/9f/1//X/9f/1//X/9f/1//X/9f/2
//b/9v/2//X/9f/2//b/+P/4//n/+f/3//j/+P/4//r/+v/6//r/+//7//v/+//7//v/
/P/8//z//P/8//z//P/8//z//P/+//7//f/9//3//f/9//3//P/8//z//P/8//v/+//7
//v/+//7//r/+v/6//r/+v/5//n/+f/5//n/+P/4//j/+v/5//n/+f/5//n/+f/5//f/
9//3//b/9v/2//b/9f/3//f/9//3//f/9//3//f/9//3//f/9//3//b/9v/2//f/9//3
//f/9//3//f/+P/4//j/9//3//X/9f/1//X/9f/1//X/9f/3//f/9//3//X/9P/0//T/
9f/1//X/9v/2//b/9v/2//b/9v/2//b/9v/2//b/9v/2//b/9v/2//b/9v/2//b/9v/1
//X/9f/1//f/+P/4//r/+f/6//v//P/+//7///////3//f///wAAAgACAAIAAwABAAEA
AQAAAAIAAgACAAMAAwACAAIAAgD///7//f/8//v/+v/3//X/9P/y//L/8f/y//L/8v/y
//D/8P/w//D/8v/y//L/8v/y//L/8v/y//D/8P/x//H/8f/x//H/8f/x//H/8//1//j/
+/8AAAIADAAbAC0ATgB2AKIAyQDpAAMBFQELAeYApgBNAOH/e/82/xf/Ev8O/xL/GP8g
/y3/Qf9X/2//fv+J/5H/lf+a/57/oP+f/6H/p/+q/6v/q/+t/7H/tP+3/7v/vv+//8P/
yf/L/87/0v/b/+L/5//r//D/9P/3//b/+f/4//n/+f/6//3//v/+//7/////////AAAA
AAAAAAABAAAAAAAAAAAAAgACAAIAAwADAAMAAwAEAAQABAAFAAUABgAGAAcABwAGAAcA
BwAHAAkACwAMAA4ADAAOAA4ADgAPABEAEwAUABMAFAAVABcAGgAcAB0AHgAfACIAJAAl
ACcAKQAqAC0ALwAyADUANwA5ADsAPwBCAEMARQBKAE0ATwBRAFMAVQBWAFYAWABZAFsA
XQBeAF8AXwBfAF8AXwBfAF8AXwBdAFoAWABWAFUAVABQAE0ASwBEAD8APgA7ADYAMwAx
AC4ALAAoACUAIgAgAB0AHAAYABcAFQARABAADwANAAsACQAJAAYABAADAAIAAAAAAP7/
/f/8//v/+v/8//v/+v/6//r/+f/4//j/9v/2//b/9v/4//j/+P/4//j/+P/5//n/+f/5
//n/+f/5//n/+f/5//r/+v/6//r/+//7//z//P/8//z//f/9////AAAAAAAA/v/+//7/
/v///////////wEAAQACAAIAAAAAAAAAAAACAAIAAgACAAAAAAD/////AQABAAEAAQD+
//7//v/+/wAA/////////f/9//3//P/8//z//P/8//v/+//7//v/+//6//r/+v/8//v/
+//7//v/+//7//v/+//7//v/+v/6//r/+v/5//n/+f/5//n/+f/5//n/+f/7//v/+//7
//v/+v/6//r/9//3//f/9//5//n/+f/6//r/+v/5//n/+f/5//n/+f/5//n/+f/5//n/
+f/5//n/+//6//j/+P/4//j/+P/4//j/+P/4//j/+v/6//r/+v/6//r/+v/6//j/+P/4
//j/9//3//f/9//5//r/+v/8//v//P/9//7/AAAAAAEAAQABAAEAAwAEAAIAAgACAAMA
BQAFAAUABAAEAAQABAAFAAUABAAEAAQAAwACAAEAAAD///7/+//5//j/9v/2//X/9P/0
//T/9P/0//T/9P/0//T/9P/0//T/9v/2//b/9v/2//b/9//3//X/9f/1//X/9f/1//f/
+f8CAAcACAAMABoAKQA/AF4AhgCuAM0A5QD9AAcB8wDIAIIAGQCn/0v/Gv8P/wr/CP8M
/xT/IP8z/0v/Y/95/4b/j/+V/5n/nP+g/6L/o/+n/6v/rv+v/7H/tf+5/7r/u/+//8T/
x//L/83/0f/U/9r/4f/o/+//8//0//b/+//+////AAABAAEAAgABAAIAAgACAAUABQAF
AAYABgAGAAYABwAIAAgACAAIAAgACAAIAAkACQAJAAkACgAKAAoACwALAA4ADgAPAA8A
EAARABEAEQAQABEAEQASABQAFgAWABYAFQAXABkAGgAbABwAHQAfACAAIgAjACQAJQAo
ACoAKwAvADEAMgA1ADkAPAA/AEEARQBHAEsATgBNAE8AVABXAFkAWwBdAF8AYABgAGIA
YwBjAGUAZgBnAGcAZwBnAGcAZQBlAGUAYwBgAF4AXABbAFYAUgBPAE0ASABDAEIAPwA6
ADcANQAyAC4AKgAnACQAJAAhACAAHAAbABkAFQAUABUAEwARAA8ADwAMAAoACQAIAAYA
BgAEAAUABAADAAIAAgABAAAAAAACAAEAAAAAAP7//v/+//7/AAAAAAAAAAAAAAAAAQAB
AAEAAQABAAEAAQABAAEAAQACAAIAAgACAAMAAwAEAAQABAAEAAUABQAFAAYABgAGAAYA
BgAGAAYABwAHAAcABwAHAAcACAAIAAgACAAIAAgACAAIAAgACAAIAAgABwAHAAcABwAH
AAcABgAGAAYABgAGAAUABQAFAAUABQAFAAQABAAEAAQABAADAAMAAwADAAMAAgACAAIA
AgABAAEAAQABAAEAAQABAAEAAQABAAAA/v/+//7//f/9//3//f/9//3//f/9//3//f/9
//3//f////7//v/+//3//f/9//3/+//7//v//P/8//z/+//7//v/+//7//v/+//7//v/
+//9//3//f/9//v/+v/6//r/+//5//n/+v/6//r/+v/6//r/+v/6//r/+v/6//r/+v/6
//r/+v/6//r/+v/6//r/+f/5//n/+f/5//r/+v/8////AAABAAIAAgACAAMAAwADAAMA
BQAGAAQABAAEAAUABQAFAAUABAAGAAYABgAHAAcABgAGAAYAAwACAAEAAAD///7/+//5
//j/9v/2//X/9v/2//b/9v/0//T/9P/0//b/9v/2//b/9v/2//b/9v/2//b/9//3//X/
9f/1//X/9f/1//f/9//6/wEABAAGAAoAFQAlADoAWgCEAK8A0QDvAA0BGQEIAeAAnwA/
ANH/cv8z/xr/FP8Q/xD/GP8f/zH/R/9f/3T/hf+P/5X/mP+c/57/n/+f/6P/qP+r/63/
r/+x/7T/t/+7/7z/wf/F/8f/y//O/9T/2//k/+v/7f/y//T/9//6//3//P/9//3//v//
/wAAAAAAAAEAAQABAAIAAgACAAIAAwAEAAQABAAEAAIAAgACAAMABQAFAAUABgAGAAYA
BwAHAAgACAAJAAkACAAJAAkACQAKAAsACwAMAA4AEAAQABAADwARABMAFAAVABYAFwAZ
ABgAGgAbABwAHQAgACIAIwAnACkAKgAtAC0AMAAzADUANwA5AD0AQABBAEMASABLAEsA
TQBPAFEAUwBUAFcAWQBZAFsAXABdAF8AXwBfAF8AXwBfAF8AXQBcAFoAWABXAFYAUgBP
AE0ASABDAEIAPwA6ADcANQAyAC4AKgAnACQAIgAfAB4AGgAbABkAFQAUABEADwANAAsA
CwAIAAYABQAEAAIAAgAAAAEAAAD///7//v/9//z//P/6//n/+P/4//j/+P/4//j/+P/4
//j/+P/4//j/+f/5//n/+f/5//n/+//7//v/+//8//z//P/8//v/+//8//z//P/8//3/
/f///wAAAAAAAP7//v/+//7///////////8BAAEAAgACAAAAAAAAAAAAAAAAAAAAAAAC
AAIAAQABAP//////////AAAAAAAAAAAAAP////////////////7//P/8//z//P/9//3/
/f/9//3//P/8//z//P/7//v/+//7//v/+//7//n/+f/5//j/+v/6//r/+f/5//n/+f/5
//f/9//3//f/+f/5//n/+f/5//j/+P/4//X/9f/1//X/9//3//f/+P/2//b/9f/1//f/
9//3//f/9//3//f/9//3//f/9//3//f/9v/2//b/+f/3//f/9v/2//T/9P/0//T/9P/0
//T/9P/0//T/9P/0//T/9P/0//T/9P/0//T/9P/2//b/9v/1//P/8//z//P/9v/2//j/
+f/4//n/+v/6//r/+//7//v/+//9//7//v8AAAAAAQABAP/////+//7//v/+///////+
//7//v/9//z/+//6//n/9v/z//H/8P/w//D/7//u/+7/7v/u/+7/7v/u/+7/7v/s/+z/
7P/s/+z/7P/s/+z/7P/t/+3/7f/t/+3/7f/t/+3/7f/v//L/9//6//7/BgATACMAPABg
AIoAswDVAPMACwEPAfYAwgBzAAkAnf9I/xv/Dv8K/wb/Dv8U/x//Mf9H/1//cv9//4v/
j/+S/5T/mP+b/53/n/+g/6P/pf+n/6n/rP+v/7H/tP+3/7v/v//D/8b/zP/T/9r/3//j
/+b/6v/v//L/8//0//X/9f/2//f/+P/4//j/+f/5//n/+v/6//r/+v/7//7//v/+//7/
/v/+//7////9//3//f/+//7//v//////AgACAAMAAwACAAMAAwADAAQABQAFAAYABgAI
AAgACAALAA0ADwAQAA8AEAARABMAFAAWABcAGAAZABwAHgAfACMAJQAmACkAKQAsAC8A
MQAzADUAOQA8AD0APwBEAEcASQBLAE0ATwBQAFAAUgBTAFcAWQBaAFsAWwBbAFsAWwBZ
AFkAWQBXAFgAVgBUAFMAUABMAEkARwBEAD8APgA7ADQAMQAvACwAJgAiAB8AHAAaABcA
FgASABMAEQANAAwACQAHAAUAAwADAAAA/v/9//r/+P/4//b/9//2//X/9P/0//P/8v/y
//D/7//u/+7/7v/u/+7/7v/w//D/8P/w//D/8P/x//H/8f/x//H/8f/x//H/8f/x//D/
8P/w//D/8//z//T/9P/0//T/9f/1//P/9P/0//T/9v/2//b/9v/3//f/9//3//f/9//4
//j/+P/4//j/+P/4//j/+P/4//j/+P/3//f/9//3//f/9//0//T/9P/0//b/9f/1//X/
9f/1//X/9P/y//L/8v/y//P/8//z//P/8//y//L/8v/y//H/8f/x//H/8f/x//H/7//v
/+//7v/w//D/8P/v/+//7//v/+//7//v/+//7//v/+//7//v/+//7v/u/+7/7//v/+//
7//t/+3/7f/u/+7/7v/t/+3/7f/t/+3/7f/r/+v/6//r/+v/6//r/+v/7f/s/+z/7P/r
/+z/7P/s/+z/7P/u/+7/7v/u/+z/7P/s/+z/7P/s/+z/7P/s/+z/7P/s/+3/7f/t/+3/
7f/u/+7/8P/v//D/8f/y//T/9P/1//X/8//z//X/9v/4//j/+P/5//n/+f/5//j/9v/2
//b/9//3//b/9v/2//f/9v/1//T/8f/w/+3/6//q/+j/6P/n/+b/5v/m/+b/6P/o/+j/
6P/m/+b/5v/m/+b/5v/m/+b/6P/o/+n/6f/n/+f/5//n/+n/6f/p/+v/7v/1//r//P8C
AA8AIQA8AF4AggCrAMcA3QD1APcA3gCoAFUA5/93/yT/Af/6/vb+9v78/gj/Ff8r/0P/
Wf9s/3n/g/+H/4z/kP+S/5P/lf+Z/5r/nf+f/6H/pf+q/63/rf+w/7X/uf+7/73/wv/I
/8//1P/b/9//5P/m/+n/7P/v/+7/7//v//D/8f/y//L/8v/z//P/8//0//T/9P/0//X/
9v/2//b/9v/2//b/9v/3//n/+f/5//r/+P/4//n/+f/6//r/+//7//z//f/9//3//v//
////AAAAAAIAAgACAAMABQAHAAgABwAIAAkACwAMAA4ADwAQABEAFAAWABcAGQAbABwA
HwAhACQAJwApAC0ALwAzADYANwA5AD4AQQBBAEMARQBHAEoASgBMAE0ATQBPAFAAUQBT
AFMAUwBTAFEAUQBRAE8ATgBMAEoASQBEAEAAPQA7ADYAMQAwAC0AJgAjACEAHgAaABYA
EwAQAA4ACwAKAAYABQADAP///v/9//v/+f/3//f/9P/y//H/8P/u/+7/7P/t/+z/6//q
/+r/6f/o/+j/5v/l/+T/5P/k/+T/5P/k/+b/5v/m/+b/5P/k/+X/5f/l/+X/5f/l/+X/
5f/l/+X/5v/m/+b/5v/n/+f/6P/o/+j/6P/p/+n/6//s/+z/7P/s/+z/7P/s/+v/6//r
/+v/6//r/+z/7P/u/+7/7v/u/+z/7P/s/+z/7v/u/+3/7f/t/+3/7f/t/+z/7P/s/+z/
7P/r/+v/6//r/+v/6//q/+z/7P/s/+z/6f/p/+n/6f/p/+j/6P/o/+j/5//n/+f/5//n
/+f/5//n/+f/5//m/+b/5v/m/+X/5f/l/+X/5f/l/+X/5f/l/+X/5f/l/+X/4//i/+L/
4v/i/+P/5P/l/+X/5f/l/+b/5P/k/+P/4//j/+P/4//j/+X/5f/l/+X/5f/l/+X/5f/l
/+T/5P/k/+X/5f/j/+T/5P/k/+T/5P/k/+T/5P/k/+T/5P/k/+T/5P/k/+T/5P/k/+T/
5P/k/+T/4//j/+P/4//l/+b/5v/o/+n/6v/r/+z/7P/s/+3/7f/t/+3/7//w//D/8P/w
//H/7//v/+//7v/u/+7/7v/v/+//7v/u/+7/7//u/+3/7P/r/+r/5//l/+L/4P/g/9//
4P/g/+D/4P/g/+D/4P/g/+D/4P/g/+D/3v/e/97/3v/e/97/3//f/+H/4f/h/+H/4f/h
/+H/4f/k/+v/8P/w//b/BQAVAC4AUgB8AKUAxQDhAPkA/wDmALYAaQD//5H/Ov8L//r+
8v7y/vj+/v4N/yH/Of9T/2b/c/97/4H/hP+I/4r/i/+N/5H/lP+V/5f/m/+f/6D/of+l
/6j/q/+v/7X/uf++/8T/zf/U/9f/2//g/+L/5f/m/+f/6P/p/+n/6v/r/+z/7P/s/+3/
7f/t/+7/7v/u/+7/7//u/+7/7v/u/+7/7v/u/+//7//v/+//8P/w//D/8f/x//L/8v/z
//P/9P/1//X/9f/2//f/9//4//b/+P/4//j/+////wMABgAKAA4AEgAXABoAHAAdAB4A
IQAkACYAJwApACsALAAvADEANAA3ADkAPQA/AEMARgBHAEkATgBRAFEAUwBVAFcAWgBa
AFwAXQBfAGEAYgBjAGMAYwBjAGMAZQBlAGUAYwBiAGAAXgBdAFoAVgBTAFEATgBJAEgA
RQA+ADsAOQA2ADMAMAAuACwAKAAlACQAIAAdABsAFwAWABUAEwARAA8ADwAMAAoACQAI
AAYABgAEAAMAAgABAAAAAAD///7//v/+//3//P/8//r/+v/6//r//P/8//z//P/6//r/
+//7//3//f/9//3//f/9//3//f/+//7//v/+//////8AAAAAAAAAAAEAAQABAAIAAgAC
AAIAAgACAAIAAQABAAEAAQADAAMABAAEAAIAAgACAAIAAAAAAAAAAAACAAIAAQABAAEA
AQABAAEAAgACAAIAAgAAAP////////////////7//v/+//7//v/9//3//f/9//3//P/8
//z//P/7//v/+//7//v/+//7//v/+//7//r/+v/6//r/+f/3//f/9//3//f/9//3//f/
9f/1//X/9f/3//b/9v/2//X/9f/1//X/9f/1//X/9v/2//b/9f/1//X/9f/1//X/9f/1
//X/9f/z//P/8//z//X/9P/0//T/8//z//P/9P/0//L/8v/y//L/9P/0//T/9P/y//L/
8v/y//T/9P/0//T/9P/0//T/9P/z//P/8//z//P/9P/0//b/9//4//n/+v/6//r/+//7
//v/+//9//7//v/+//7////////////+//7//v/+////AQAAAAAAAAD9//z/+//6//v/
+v/3//X/9P/y//L/8f/w//D/8P/w/+7/7v/u/+7/8P/w//D/8P/w//D/8P/w//D/8P/x
//H/8f/x//H/8f/v/+//8f/x//T/+f/+/wAACAAVACMAPABiAI4AtwDZAPcADQEPAfIA
ugBjAPf/kf9A/xn/DP8I/wj/EP8W/yP/N/9N/2X/dv+D/4v/k/+W/5j/mv+b/53/of+k
/6X/pf+n/6v/rv+x/7P/tP+3/73/wf/D/8j/0P/Z/97/4//p/+z/7v/x//T/9f/0//X/
9f/2//f/+P/4//j/+f/5//n/+v/6//r/+v/7//z//P/8//z//P/8//z//f/9//3//f/+
//7//v//////AAAAAAEAAQACAAMAAwADAAQABQAFAAYABgAIAAgACAAHAAkACwAMAAsA
DAANAA8ADgAQABEAEgATABYAGAAZAB0AHwAgACMAIwAmACkAKwArAC0AMQA0ADUANwA8
AD8AQQBDAEUARwBIAEgASgBLAE0ATwBQAFEAUwBTAFMAUwBTAFMAUwBRAFIAUABOAE0A
SgBGAEMAQQA8ADcANgAzAC4AKwApACYAIgAeABsAGAAWABMAEgAOAAsACQAFAAQAAwAB
AP///f/9//r/+P/3//T/8v/y//D/7//u/+3/7P/s/+v/6v/q/+z/6//q/+r/6P/o/+j/
6P/o/+j/6P/o/+j/6P/p/+n/6f/p/+n/6f/n/+f/5//n/+r/6v/q/+r/6f/p/+r/6v/s
/+z/7f/t/+z/7P/r/+r/6v/q/+r/6v/r/+v/6//r/+v/6//s/+z/7P/s/+z/7P/q/+r/
6v/q/+r/6v/p/+n/6//r/+v/6//o/+j/6P/o/+b/5f/l/+X/5//n/+f/5v/m/+b/5v/m
/+X/5f/l/+X/5//m/+b/5v/k/+P/4//j/+P/4//j/+P/5f/l/+X/5P/i/+L/4v/h/+L/
4//k/+X/5f/l/+X/5f/j/+P/4//j/+P/4v/i/+L/4//j/+P/4//h/+H/4f/i/+L/4v/h
/+H/4f/h/+H/4f/h/+H/4f/h/+H/4f/h/+H/4f/g/+D/4P/f/97/3v/e/97/3v/g/+D/
4P/g/97/3v/e/97/3v/e/97/3v/e/97/3v/e/9//3//f/9//3f/e/97/4P/h/+L/4//k
/+L/4v/j/+P/4//j/+X/5v/o/+j/6P/p/+f/5//n/+b/6P/o/+j/6f/n/+b/5v/m/+f/
5v/l/+T/4//i/9//3f/a/9j/2P/X/9b/1v/W/9b/1P/U/9T/1P/W/9b/1v/W/9T/1P/U
/9T/1P/U/9X/1f/X/9f/1//X/9f/1//V/9f/3P/h/+b/6P/y/wEAFQAwAFQAfAChAL8A
2wDvAOsAygCQADkAy/9d/xD/8f7u/uz+7v74/v7+C/8h/zf/T/9i/3H/ef+B/4L/hP+G
/4X/if+L/47/kf+R/5P/l/+c/5//of+e/6H/p/+r/63/sP+0/7v/xP/H/8v/0v/U/9f/
2v/d/97/3//f/+D/3//g/+D/4P/h/+H/4f/i/+P/5P/l/+f/6P/o/+j/6P/m/+b/5v/n
/+f/5//n/+j/6v/q/+v/6//q/+r/6//r/+3/7//w//H/8f/x//D/8P/y//T/9P/0//X/
9//5//r/+f/6//v//f/+/wAAAQACAAMABgAIAAkACwANAA4AEQAVABgAGwAdAB0AHwAj
ACYAKQArADAAMwAzADUANwA5ADoAOgA8AD0APQA/AEAAQQBBAEEAQQBBAEEAQQBBAD8A
QAA+ADwAOwA4ADQAMQAvACgAIwAiAB8AGgAXABUAEgAQAAwACQAGAAIA///+//r/+f/3
//P/8v/x/+//7f/r/+v/6P/m/+X/5P/i/+L/4P/d/9z/2//a/9j/1//W/9b/1//X/9f/
2P/W/9b/1v/W/9T/1P/U/9T/1f/W/9j/2f/Z/9n/2f/Z/9n/2f/Z/9n/2v/a/9r/2v/d
/93/3v/e/9z/3P/d/93/3f/e/97/3v/e/97/3v/e/9//3//f/9//3//f/+D/4P/g/+D/
4P/g/+D/4P/g/+D/3v/e/93/3f/d/93/3f/d/97/3v/e/97/3P/b/9v/2//d/93/3f/c
/9r/2v/a/9r/2f/Z/9n/2f/Z/9j/2P/Y/9b/1f/V/9X/1//X/9f/1//X/9f/1//W/9T/
1P/U/9P/1f/V/9X/1f/V/9X/1f/V/9P/0//T/9P/0//S/9L/0v/T/9P/0//T/9H/0f/R
/9L/0v/S/9H/0f/R/9H/0f/R/9H/0f/R/9H/1f/S/9L/0v/S/9L/0P/Q/9D/0P/Q/9D/
0P/Q/9D/0P/Q/9D/0P/Q/9D/0P/P/8//z//P/9H/0v/S/9T/1f/W/9f/2P/Y/9j/2f/Z
/9n/2f/b/9z/2v/a/9r/2//b/9v/2//a/9z/3P/c/93/3f/c/9z/3P/b/9r/2f/Y/9n/
2P/V/9P/0P/O/87/zf/M/8z/zP/M/87/zv/O/87/zP/M/8z/zP/M/8z/zP/M/8z/zP/N
/83/y//L/8v/y//P/83/zf/R/9b/2//e/+D/5v/z/wUAIgBGAHAAlwCzAMsA4QDhAMIA
igA1AMX/V/8I/+n+5v7g/uD+6v7y/gH/Ff8r/0P/WP9l/23/cf92/3j/fP99/3//g/+E
/4X/h/+J/43/kP+R/5X/mP+d/5//of+j/6j/rv+1/7z/wf/F/8j/zP/P/9T/1f/W/9f/
1//Y/9f/2P/Y/9j/2//b/9v/3P/c/9z/3P/d/97/3v/e/97/4P/g/+D/4f/f/9//3//g
/97/3v/f/9//4v/i/+P/4//i/+P/4//j/+T/5f/l/+b/6P/q/+r/6v/p/+v/7f/u/+//
8P/x//P/9P/2//f/+P/5//z//v//////AQACAAUACQAMAA8AEQATABUAGQAcAB0AHwAk
ACcAJwApACsALQAuAC4AMAAxADEAMwA0ADUANQA1ADUANQA3ADcANwA1ADIAMAAuAC0A
KAAkACEAHwAcABcAFgATAAwACQAHAAQAAAD8//n/9v/0//H/8P/s/+v/6f/l/+T/4//h
/9//3f/b/9j/1v/V/9T/0v/S/9D/z//O/83/zP/M/8v/yv/K/8j/x//G/8b/xv/G/8b/
xv/G/8b/xv/G/8T/xP/F/8X/xf/F/8X/xf/F/8X/xf/F/8b/xv/G/8b/x//H/8j/yP/K
/8r/y//L/8n/yv/K/8r/yv/K/8r/yv/L/8v/y//L/8n/yf/K/8r/zP/M/8z/zP/M/8z/
zP/M/8r/yv/J/8n/yf/J/8n/yf/I/8j/yP/I/8b/xf/F/8X/xf/F/8X/xP/E/8T/xP/E
/8P/w//D/8P/w//C/8L/wv/C/8H/wf/B/7//v/+//7//wf/B/8H/wP++/77/vv+9/7//
v/+9/w==
         </WaveFormData>
      </LeadData>
      <LeadData>
         <LeadByteCountTotal>10000</LeadByteCountTotal>
         <LeadTimeOffset>0</LeadTimeOffset>
         <LeadSampleCountTotal>5000</LeadSampleCountTotal>
         <LeadAmplitudeUnitsPerBit>4.88</LeadAmplitudeUnitsPerBit>
         <LeadAmplitudeUnits>��V</LeadAmplitudeUnits>
         <LeadHighLimit>2147483647</LeadHighLimit>
         <LeadLowLimit>268435456</LeadLowLimit>
         <LeadID>V5</LeadID>
         <LeadOffsetFirstSample>0</LeadOffsetFirstSample>
         <FirstSampleBaseline>0</FirstSampleBaseline>
         <LeadSampleSize>2</LeadSampleSize>
         <LeadOff>FALSE</LeadOff>
         <BaselineSway>FALSE</BaselineSway>
         <ExcessiveACNoise>FALSE</ExcessiveACNoise>
         <MuscleNoise>FALSE</MuscleNoise>
         <LeadDataCRC32>1293672397</LeadDataCRC32>
         <WaveFormData>
+//6//n/9v/0//L/8v/x//H/8f/x//H/8//z//P/8//x//H/8P/w//D/8f/x//H/8//z
//P/8//z//L/8v/y//L/8v/z//X/9//4//b/+P///wYAEgAlAD0AVwBtAHsAjwCdAJ8A
kwB3AEQACwDZ/7X/of+S/4P/d/9v/23/c/+A/43/l/+e/6P/qP+o/6r/rf+u/6z/r/+0
/7b/uP+4/7v/vf+//8H/xP/G/8n/zv/T/9X/1//d/+X/6f/s/+7/8P/z//X/9//3//b/
+P/5//n/+f/5//r/+v/7//v/+//7//3//f/9//7//P/8//3//f///wAAAAAAAAAAAAAA
AAAAAAAAAAAAAQABAAIAAwADAAMABAAEAAQABQAGAAYABgAHAAkACQAJAAcACQAKAAsA
DQAOAA8AEAARABIAEwAUABgAGQAaABwAHQAfACAAIwAiACQAJgApAC0ALwAxADQANQA3
ADsAPAA+AEAAQwBFAEUARgBIAEkASgBLAE0ATgBNAE8ATwBPAE0ATQBMAEoASABGAEQA
QwBBAD4AOgA2ADUAMQAtACsAJgAjACAAHQAcABkAFgASABAADwANAAsACgAIAAUABAAC
AAEA/////////v/8//v/+v/5//j/9//2//X/9f/1//b/9f/0//T/9P/0//T/9P/0//T/
8//z//L/8v/z//P/8f/y//L/8v/y//P/8//z//P/8//z//P/9P/0//P/8//z//T/9f/1
//T/9P/0//T/9v/2//b/9v/1//b/9v/2//b/9v/2//f/9//3//b/9v/4//n/+f/5//n/
+f/5//n/+f/4//j/+P/4//j/+P/4//j/+P/4//j/+P/3//f/9//3//f/9//2//b/9v/2
//b/9v/2//b/9v/2//b/9f/1//T/9P/0//T/9P/0//T/9P/1//X/9f/0//T/9P/0//T/
9v/2//X/9P/2//b/9v/2//X/9f/0//T/9P/z//P/8v/y//P/9P/1//P/8//z//L/8v/y
//L/8v/0//P/8//z//P/8//z//P/8f/x//H/8v/0//P/8//z//X/8//x//P/9P/y//L/
8v/y//L/8v/y//L/8v/y//L/8v/y//L/8v/y//L/8v/y//L/8v/y//L/8v/w//H/8v/z
//b/9v/2//b/9v/2//b/9v/4//n/+v/6//r/+//8//3//f/9//z//P/9//3//f/+//z/
/P/8//z//P/7//n/+f/5//j/9//0//D/7v/u/+3/7//v/+//7//v/+//7//v/+//7//u
/+7/7v/v/+//7//v/+//7//v/+//7v/u/+7/8P/w/+//7//v//L/9P/0//f//v8EAA8A
IQA9AFcAbwB/AJEAoQChAJMAdAA/AAcA1f+v/5b/h/95/2//Z/9j/2r/df+B/47/l/+a
/5z/oP+l/6j/qP+p/6r/rv+y/7L/s/+3/7f/uf+8/77/wf/E/8n/y//P/9X/2f/f/+T/
6P/s/+3/8f/z//P/8v/0//X/9f/3//f/+P/4//n/+f/5//n/+f/5//n/+v/6//r/+//7
//n/+v/6//r//P/8//z//P/8//z//P/9//v//P/9//3///8AAAAAAAABAAIAAgACAAEA
AwADAAMAAwAFAAYABwAHAAgACQAKAAsADAANAA4AEAARABIAFAAXABkAGgAdABwAHgAg
ACMAJQAnACkALAAtAC8AMwA0ADgAOgA9AD8APwBAAEIAQwBCAEMARQBGAEcASQBJAEkA
SwBLAEoASABIAEYARABDAEEAPgA6ADYANQAxAC0AKwAoACUAIgAfABwAGQAWABIADgAN
AAsACQAIAAYAAwACAAIAAQD////////+//z/+//6//n/+P/3//j/9//3//f/9v/1//T/
9P/2//b/9v/2//T/9P/z//P/9P/0//X/9f/z//T/9P/0//T/9f/1//X/9f/1//X/9f/2
//b/9f/1//X/9v/3//f/+P/4//j/+P/2//b/9v/2//f/+P/4//j/+v/6//r/+//5//n/
+P/4//r/+//7//v/+f/5//n/+f/7//r/+v/6//r/+v/6//r/+v/6//r/+v/6//n/+f/5
//n/+f/5//j/+P/4//j/+P/4//j/+P/4//b/9v/1//X/9v/2//b/9v/4//j/+P/4//f/
9//3//b/9v/2//b/9v/4//j/9//2//b/9v/2//b/9//3//b/9v/2//X/9f/0//b/9//4
//n/9//3//f/9v/2//b/9v/2//b/9f/1//X/9f/1//X/9f/1//X/9f/2//b/9f/1//X/
9f/1//X/9f/2//b/9v/2//b/9v/2//b/9v/2//b/9v/2//b/9v/2//b/9v/2//b/9v/2
//b/9v/2//b/9//4//n/+v/6//r/+v/+//7//v/+//z//f/+//7/AAABAAIAAwADAAMA
AgACAAMAAwADAAQABAAEAAQABAACAAEA//////3//P/7//j/+P/2//b/9f/1//X/9f/1
//P/8//z//P/9f/1//T/9P/0//X/9f/1//P/8//z//P/9f/0//T/9P/0//T/9f/3//f/
+v/6//z/AQAIABQAJQA/AFsAdQCHAJkAqQCrAJ0AgQBSABcA4/+5/6H/lP+H/33/c/9v
/3X/fv+L/5f/oP+j/6b/qP+s/6//sP+w/7P/tv+4/7r/uv+7/7//wf/D/8T/xv/J/87/
0f/V/9n/3f/j/+n/7P/w//T/+f/5//n/+f/4//r/+//7//v/+//8//z/////////////
//////8AAP7//v////////8AAAAAAAACAAIAAgACAAAAAAAAAAEAAwAEAAUABQADAAQA
BAAEAAcACAAIAAgACQALAAsACwALAA0ADgAPAA0ADgAPABAAEwAUABUAFgAYABkAGgAc
AB0AHwAgACMAJAAmACgAKwAtAC8AMQA0ADUANwA7ADwAQABCAEUARwBHAEgASgBLAEwA
TQBPAFAATwBRAFEAUQBPAE8ATgBMAE4ATABKAEkARwBEAEAAPAA5ADUAMQAvACwAKQAm
ACMAIgAfABwAGAAUABMAEQAPAA4ADAAJAAgABgAFAAMAAwADAAIAAAD///7//f/8//v/
+v/5//n/+f/6//n/+P/4//j/+P/4//j/9v/2//X/9f/2//b/9//3//f/+P/4//j/9v/3
//f/9//5//n/+f/5//j/+P/3//f/9//4//n/+f/6//r/+v/6//z//P/8//z/+//8//z/
/P/6//r/+v/7//3//f/8//z//P/9//3//f/9//3//f/9//3//P/8//z//v/+//7//v/8
//z//P/8//7//f/9//3//f/9//3//P/8//z//P/8//z//P/8//z/+v/6//n/+f/6//r/
+v/6//r/+v/6//r/+//7//v/+v/6//r/+v/6//r/+v/5//j/+v/6//r/+v/7//v/+v/6
//z/+//7//r/+P/5//r/+//7//v/+//6//r/+v/6//r/+v/5//n/+f/7//v/+//7//n/
+f/5//r/+v/5//n/+P/6//r/+v/6//r/+v/6//r/+v/6//r/+v/6//r/+v/6//j/+P/4
//j/+P/4//j/+P/6//v//P/9//7//v/+//7/AAAAAAAAAAAAAAEAAgACAAIAAwAEAAUA
BQAFAAQABAAFAAUABQAGAAQABAAEAAQABAADAAEAAQD9//z/+//4//j/9v/2//X/9//3
//f/9//1//X/9f/1//f/9//2//b/9v/3//f/9//3//f/9//3//X/9P/0//T/9v/2//X/
9//7//z//P/+/wUADgAaAC0ARQBhAHUAgwCTAJ8AnQCLAGcAMAD3/8n/rf+d/47/gf91
/2//b/97/4b/k/+b/6L/p/+q/6z/rv+v/7L/tP+3/7r/uv+8/77/wf/D/8X/xf/I/8r/
z//S/9f/2f/b/+H/5//t//D/8v/0//X/+f/7//3//P/+////////////AAAAAAEAAQAB
AAEAAwADAAMABAACAAIAAwADAAMABAAEAAQABAAEAAQABAAGAAYABgAHAAcACAAJAAkA
BwAIAAgACAAJAAoACgAKAAsADQANAA0ADwARABIAEwATABQAFQAWABcAGAAZABoAHAAd
AB4AIAAhACMAJAAnACoALAAuADEAMwA1ADcAOgA7AD0AQQBCAEQARgBJAEsASwBMAE4A
TwBQAFEAUwBUAFMAVQBVAFUAUwBTAFIAUABQAE4ATABLAEcARABAADwAOQA1ADEALwAs
ACkAJgAjACAAHQAaABYAFAATABEADwAQAA4ACwAKAAgABwAFAAUABQAEAAIAAQACAAEA
AAD///7//f/9//3//v/9//z//P/6//r/+v/6//r/+v/5//n/+P/4//n/+f/5//r/+v/6
//r/+//7//v//f/9//3//f/8//z/+//7//v//P/9//3//v/+//7//v8AAAAAAAAAAAAA
AAD///7/AAAAAAAAAQABAAEAAAAAAAAAAQABAAEAAQABAAEAAQABAAAAAAAAAAAAAAAA
AAAAAAAAAAAAAAAAAP///////wEAAQABAAAAAAAAAAAAAAD+//7//v/+//7//v/9//3/
/v/+//7//v/+//7//v/+//////////7//P/8//z//P/8//z/+//6//z//P/8//z//f/9
//z//P/+//3//f/8//z//f/+/////f/9//3//P/8//z//P/8//z/+//7//v/+//7//v/
+//9//3//f/+//z/+//7//v//f/7//n/+v/8//z//P/8//z//P/8//z//P/8//z//P/8
//z//P/8//z//P/8//z/+v/6//r/+v/6//v//P/9/wAAAAAAAAAAAgACAAIAAgACAAMA
BAAEAAIAAwAEAAUABQAFAAQABAAHAAcABwAIAAgACAAIAAgACAAHAAUABQABAAAA///8
//z/+v/6//n/9//3//f/9//3//f/9//3//n/+f/4//j/9v/3//f/9//5//n/+f/5//n/
+P/4//j/9v/4//f/9//5//7//v/+/wEABgAOABsALwBJAGMAeQCLAJ0AqwCpAJkAeABF
AAsA2f+z/6D/k/+F/3n/cf9v/3j/hf+R/5r/of+m/6r/rP+t/67/sP+x/7T/tv+6/7r/
vf+//8H/w//E/8b/yf/O/9H/1f/b/9//5f/p/+7/8v/0//X/9//5//v/+v/8//3//f/9
//3//v/+//3//f/9//3/////////AAAAAAAAAQABAP//AAAAAAAAAAAAAAAAAAAAAAAA
AAABAAEAAgADAAMAAwAEAAQABAAFAAYABgAGAAcACQAJAAkACQALAAwADQANAA4ADwAQ
ABEAEgATABQAFAAVABYAGAAbAB0AHgAhACAAIgAkACcAKQArAC0AMAAxADMANwA4ADoA
PAA/AEEAQwBEAEYARwBIAEkASwBMAEsATQBNAE0ATwBPAE4ATABKAEgARgBFAEUAQgA+
ADoANwAzAC8ALQAqACcAJAAhAB4AGwAYABQAEAAPAA0ACwAKAAgABQAEAAIAAQD/////
/f/8//r/+f/6//n/+P/3//b/9f/1//X/9P/z//L/8v/y//L/8v/y//L/8v/x//H/8P/w
//H/8f/x//L/8v/y//D/8f/x//H/8f/x//H/8f/y//L/8f/x//H/8v/z//P/8v/y//L/
8v/0//T/9P/0//P/9P/0//T/9v/2//b/9//3//f/9v/2//T/9f/1//X/9f/1//X/9f/3
//b/9v/2//b/9v/2//b/9v/2//b/9v/2//X/9f/1//X/9f/1//T/9P/0//T/9P/0//T/
9P/0//T/9P/z//P/9P/0//T/9P/y//L/8v/y//P/8//z//L/8v/y//L/8v/0//T/8//y
//D/8P/w//D/8//z//L/8v/0//P/8//y//H/8f/x//H/8f/x//H/8P/w//D/8P/w//D/
7//v/+//8f/x//H/8f/x//H/8f/y//D/7//v/+//8//x//P/8f/w/+7/7v/u/+7/8P/w
//D/8P/w//D/8P/w//D/8P/w//D/8P/w//D/8P/y//L/8v/y//D/8P/w//D/8f/y//P/
9P/0//T/9P/2//b/9v/2//b/9//4//j/+P/5//r/+//7//v/+v/6//v/+//7//z//P/8
//z//P/8//v/+f/5//f/9P/z//D/7v/u/+7/7f/t/+3/7f/t/+3/7//v/+//7//t/+z/
7P/s/+3/7f/t/+3/7f/t/+3/7f/u/+7/7v/u/+7/7f/t/+//8v/0//b/+f8AAAoAGQAv
AEkAYwB3AIkAmwCjAJ0AiQBeACUA7//B/6H/kv+F/3f/b/9r/23/dv9//4v/lP+b/6D/
pP+m/6f/qv+s/63/sP+y/7L/sv+z/7f/uf+7/77/wP/D/8b/y//N/9H/1//d/+P/5v/q
/+r/7f/x//P/9f/0//b/9//3//f/9//4//j/+f/5//n/+f/5//n/+f/6//r/+v/7//v/
/f/+//7//v/8//z//P/8//z//P/8//3///8AAAEAAQD//wAAAAAAAAEAAgACAAIAAwAF
AAUABQAHAAkACgALAAsADAANAA4ADwAQABEAEgAWABcAGAAaABsAHQAeACEAIgAkACYA
KQApACsALQAwADMANQA5ADoAPAA+AEEAQwBDAEQARgBHAEgASQBLAEwATQBPAE8ATwBP
AE8ATgBMAE4ATABKAEkARQBCAD4AOgA4ADUAMgAxACwAKQAmACMAHgAbABgAFAASABEA
DwANAA4ADAAJAAgABgAFAAMAAwABAAAA/v/9//r/+f/4//f/+P/3//f/9//4//f/9v/2
//T/9P/0//T/9P/0//P/8//y//L/8//z//P/9P/0//T/9P/1//X/9f/1//X/9f/1//T/
9P/z//P/9f/2//f/9//2//b/9v/2//j/+P/4//j/9//4//j/+P/4//j/+P/5//v/+//6
//r/+P/5//n/+f/5//n/+f/5//v/+v/6//r/+v/6//r/+v/6//r/+v/6//r/+f/5//n/
+v/7//z//P/7//r/+f/4//r/+v/6//r/+v/6//n/+f/6//r/+v/6//r/+v/6//r/+f/5
//n/+P/6//r/+v/6//j/+P/3//b/+P/4//j/+P/5//n/+P/4//j/9//3//b/9v/3//j/
+f/3//f/9//2//j/+P/4//j/+P/3//f/9//5//n/+f/5//f/9//3//j/+v/5//n/+f/3
//b/+P/4//j/+P/4//j/+P/4//j/+P/4//j/+P/4//j/+P/4//j/+P/4//j/+P/4//j/
+P/5//r/+//6//r/+v/6//7//v/+//7//P/9//7//v/+////AAABAAMAAwACAAIAAQAB
AAEAAgACAAIAAgACAAQAAwABAAEA///+//3/+v/2//T/9P/z//P/8//z//P/9f/1//X/
9f/z//P/8v/y//T/9f/1//X/9f/1//X/9f/1//T/9P/0//b/9v/1//f/+f/6//z//v//
/wQADgAfADMASwBlAHcAhQCXAJ8AmQCBAFYAGwDl/7n/o/+W/4f/ef9v/2//df+A/4n/
lf+e/6X/qP+q/67/r/+w/7L/tf+2/7j/uv+8/73/v//D/8f/xv/G/8v/0P/T/9X/2f/f
/+X/6f/u//L/9P/1//n/+//7//r//P/9//3//////wAAAAD//////////wEAAQABAAIA
AgACAAMAAwABAAIAAgACAAQABAAEAAQABAAEAAQABQAFAAYABwAHAAcACAAIAAgACQAK
AAoACgALAA0ADQANAA0ADwAQABEAEQASABMAFAAVABYAFwAYABoAGwAcAB4AHwAhACIA
JQAoACoALAAvAC8AMQAzADYAOQA7AD8AQABAAEIARQBHAEkASgBMAE0ATABNAE8AUABR
AFMAUwBTAFMAUwBSAFAATgBMAEoASQBHAEQAQAA8ADkANQAxAC8ALAApACYAIwAgAB0A
GgAWABQAEwARAA8ADgAMAAkACAAGAAUAAwADAAMAAgAAAP///v/9//z/+//8//v/+//7
//r/+f/4//j/+P/4//j/+P/4//j/9//3//j/+P/5//n/+P/4//f/9v/2//f/9//3//f/
9//3//f/+v/6//n/+f/5//r/+//7//r/+v/6//r/+v/6//r/+v/7//z//P/8//z//P/8
//3/+//7//r/+v/8//3//f/9//v/+//7//v//f/8//z//P/+//7//v/+//3//P/7//r/
/P/7//v/+//7//v/+//6//z//P/8//z/+v/6//r/+v/6//r/+f/5//j/+P/4//j/+v/6
//r/+v/5//n/+f/4//j/+P/4//j/+v/6//n/+P/4//j/+P/4//n/+f/4//j/9v/1//X/
9P/2//f/+P/5//n/+f/5//j/+P/4//j/+P/4//f/9//3//f/9//3//f/9//3//f/+P/4
//f/9//3//f/9//3//f/+P/2//b/9v/2//b/9v/2//b/9v/2//b/9v/2//b/9v/2//j/
+P/4//j/9v/2//b/9v/2//f/+P/5//z//P/8//z//P/8//z//P/+////AAAAAAAAAQAC
AAMAAQABAAAAAAABAAEAAQACAAIAAgACAAIABAADAAEAAQD9//z/+//4//b/9P/0//P/
9f/1//X/9f/z//P/8//z//X/9f/0//T/8v/z//P/8//z//P/8//z//X/9P/0//T/8v/y
//P/8//1//j/+v/6//3/BAAOABsALwBLAGUAeQCJAJkAowCfAIsAYAApAO//v/+j/5L/
g/93/23/af9t/3j/hf+R/5z/of+k/6b/qv+r/6z/rP+v/7L/tP+2/7j/u/+9/73/v//C
/8b/yf/M/9P/1//X/93/5f/p/+z/8P/y//X/9f/3//n/+P/6//v/+//7//v//P/8//3/
/f/9//3//f/9//3//v/8//z//f/9//3//v/+//7//v/+//7//v/+//7//v////3//v//
////AQACAAIAAgABAAIAAgACAAMABQAFAAUAAwAFAAYABwAJAAoACwAMAA0ADgAPABAA
EgATABQAFgAXABkAGgAdAB4AIAAiACUAJQAnACkALAAvADEANQA2ADYAOAA7AD0APwBA
AEIAQwBEAEUARwBIAEcASQBJAEkASwBLAEoASABIAEYARABDAEEAPgA6ADYANQAxAC0A
KwAmACMAIAAdABwAGQAWABIAEAAPAA0ACwAIAAYAAwACAAAA///9//3/+//6//j/9//4
//f/9v/1//T/8//z//P/9P/z//L/8v/y//L/8v/y//D/8P/v/+//8P/w//H/8f/x//L/
8v/y//L/8//z//P/8f/x//H/8f/0//T/8//z//H/8v/z//P/8v/y//L/8v/0//T/9P/0
//X/9v/2//b/9P/0//T/9f/1//X/9P/0//b/9//3//f/9f/1//X/9f/3//b/9v/2//b/
9v/2//b/9v/2//b/9v/2//X/9f/1//X/9f/1//T/9P/0//T/9P/0//T/9P/0//T/9P/z
//P/9P/0//T/9P/y//L/8v/y//P/8//z//L/8v/y//L/8v/y//L/8f/w//L/8v/y//L/
8f/x//D/8P/y//H/8f/w//D/8f/y//P/8f/x//H/8P/y//L/8v/y//T/8//z//P/8//z
//P/8//x//H/8f/y//T/8//z//P/8f/x//H/8f/0//L/8v/y//L/8v/y//L/8v/y//L/
8v/y//L/8v/y//L/8v/y//L/8v/y//L/8v/y//L/8//0//X/+P/4//j/+P/6//r/+v/6
//r/+//8//z//P/9//7//////////v/+/////////wAAAAAAAAAAAAD+//3/+//7//v/
+v/5//b/9P/y//L/8f/v/+//7//v//H/8f/x//H/7//v/+7/7v/w//H/8f/x//H/8f/x
//H/7//u/+7/7v/u//D/8f/x//H/9P/2//j/+/8AAAoAFwAvAEkAYwB3AIcAmQCjAJ0A
gwBSABkA4/+3/5n/iv99/3P/a/9n/2n/dP9//4v/lP+b/57/ov+k/6X/qP+q/6v/rv+u
/7D/sv+z/7f/uf+5/7z/vv/B/8b/yf/N/8//1//d/+H/5v/o/+z/7f/x//P/8//y//T/
9f/1//X/9f/2//b/+f/5//n/+f/3//f/9//4//j/+P/5//n/+f/6//r/+v/4//j/+P/4
//r/+v/6//v/+//8//3//f/7//z//P/8////AAAAAAAA//8BAAEAAQD//wEAAgADAAUA
BgAHAAgACQAKAAsADAAMAA0ADgAQABMAFQAWABkAGgAcAB4AIQAhACMAJQAoACsALQAx
ADIAMgA0ADcAOQA5ADoAPAA9AEAAQQBDAEQAQwBFAEUARQBHAEcARgBEAEYARABCAEEA
PQA6ADYAMgAvACsAJwAlACIAHwAcABkAFgATABAADAAKAAkABwAFAAIAAAD9//z/+v/5
//f/9//3//b/9P/z//D/7//u/+3/7P/r/+v/6//q/+n/6P/o/+j/6P/o/+j/6P/o/+f/
5//m/+b/5//n/+f/6P/o/+j/6P/p/+n/6f/o/+f/5v/l/+b/5v/l/+X/5//o/+n/6f/o
/+j/6P/o/+j/6P/o/+j/5//o/+j/6P/m/+b/5v/n/+j/6f/p/+r/6v/r/+v/6//p/+n/
6f/p/+n/6P/o/+j/6P/o/+j/6P/m/+b/5v/m/+b/5f/l/+X/5//n/+f/5v/m/+b/5v/m
/+b/5v/m/+b/6P/o/+f/5//k/+T/5P/k/+b/5v/m/+b/5//n/+f/5v/m/+b/5v/m/+j/
6P/n/+b/6P/o/+j/6P/n/+f/5v/m/+j/5//n/+b/5P/l/+b/5//l/+X/5f/k/+T/5P/k
/+T/5P/j/+P/4//l/+X/5f/l/+X/5f/l/+b/5P/j/+P/4//h/+L/5P/k/+T/5P/k/+T/
5P/k/+L/4v/i/+L/4P/g/+D/4P/i/+L/4v/i/+L/4v/i/+L/4P/h/+L/4//k/+T/5P/k
/+b/5v/m/+b/5v/n/+j/6P/o/+n/6v/r/+v/6//q/+r/6//r/+v/7P/q/+r/6v/q/+z/
6//p/+n/5//m/+X/4v/e/9z/3P/b/9v/2//b/9v/2f/Z/9n/2f/b/9v/2v/a/9r/2//b
/9v/2f/Z/9n/2f/b/9r/2v/a/9z/2v/Z/9v/3f/g/+D/4v/n/+7/+v8JAB8AOwBRAGMA
cwCBAIkAgQBpADoA///H/5v/hf94/23/Y/9b/1X/Wf9m/3H/ff+I/4//kv+W/5j/mf+a
/5r/nf+e/6D/ov+k/6f/qf+r/6//sP+s/6//tv+5/7v/v//F/8v/z//S/9T/2P/Z/9v/
3//h/+L/5P/l/+X/4//j/+T/5P/j/+P/4//j/+X/5f/l/+b/6P/o/+n/6f/n/+j/6P/o
/+r/6v/q/+r/6v/q/+r/6//p/+r/6//r/+3/7v/u/+7/7f/u/+7/7v/x//P/8//z//X/
9//4//n/9//4//n/+v/7//z//f/+/wIAAwAEAAYABQAHAAgACwAOABAAEgAVABUAFwAZ
ABwAHwAhACUAJgAoACoALQAvAC0ALgAwADEAMgAzADUANgA1ADcANwA3ADcANwA2ADQA
NQA0ADMAMwAvACwAKAAkACEAHQAZABcAFAARAA4ACwAKAAcABAAAAPz/+//5//f/9P/y
/+//7v/u/+3/6//r/+n/6P/m/+X/5P/j/+L/4f/i/+H/4f/h/97/3f/c/9z/3v/e/97/
3v/c/9z/2//b/9r/2v/b/9v/3f/e/97/3v/e/9//3//f/93/3f/d/93/3v/e/93/3f/f
/+D/4f/h/97/3v/e/97/3v/e/97/3v/h/+L/4v/i/+D/4P/g/+H/4f/h/+D/4P/g/+H/
4f/h/+H/4f/h/+H/4f/g/+D/4P/g/+D/4P/g/+D/4P/g/+D/4P/f/9//3//f/9//3//e
/97/3v/e/97/3v/e/97/3v/e/97/3f/d/9z/3P/c/9z/3P/c/9z/3P/d/93/3f/c/9r/
2v/a/9r/3P/c/9v/2v/c/9z/3P/c/9v/2//a/9r/2v/Z/9n/2P/Y/9n/2v/b/9n/2f/Z
/9j/2v/a/9r/2v/a/9n/2f/Z/9n/2f/Z/9n/2//a/9r/2v/a/9r/2P/Y/9j/2P/Y/9j/
2P/Y/9j/2P/Y/9j/2P/Y/9j/2P/Y/9j/2P/Y/9j/2f/a/9v/3v/e/97/3v/e/97/3v/e
/97/3//g/+D/4P/h/+L/4//l/+X/5P/k/+P/4//j/+T/5P/k/+T/5P/m/+X/4//j/+H/
4P/f/9z/2v/Y/9j/1//V/9X/1f/V/9f/1//X/9f/1//X/9b/1v/U/9X/1f/V/9f/1//X
/9f/1//W/9b/1v/W/9b/1//X/9v/3v/e/9z/3//m//D/AQAXADMASwBbAGsAfQCDAHkA
YQA0APn/wf+Z/4X/eP9p/13/Vf9R/1f/Yv9t/3f/gv+H/4r/jv+S/5P/lP+W/5f/mv+c
/5r/nP+f/6H/pf+n/6r/rP+v/7L/tf+3/7v/v//F/8v/zv/Q/9T/1//Z/9v/3f/c/97/
3//f/9//3//g/+D/4f/h/+H/4f/h/+H/4f/i/+L/4v/j/+P/5f/m/+b/5v/k/+T/5P/k
/+T/5P/k/+X/5//o/+n/6f/n/+j/6P/o/+n/6v/q/+r/6f/r/+v/6//r/+3/7v/v//H/
8v/z//T/9f/2//f/+P/6//v//P/+//3///8AAAMABgAIAAoADQAPABEAEwAWABUAFwAb
ABwAHAAeACEAIwAlACYAKAApACoAKwAtAC4ALQAvAC8ALwAvAC8ALgAsACwAKgAoACcA
IwAgABwAGAAXABMADwANAAwACQAGAAMA/v/7//j/9P/y//H/7//t/+r/6P/l/+T/5P/j
/+H/4f/f/97/3P/b/9r/2f/Y/9f/1v/V/9X/1f/U/9P/0v/S/9D/0P/Q/9D/0P/Q/8//
z//Q/9D/0f/R/8//0P/Q/9D/zv/P/8//z//P/8//z//P/9L/0v/R/9H/z//Q/9H/0f/R
/9L/0//U/9L/0v/S/9L/0//U/9T/1P/S/9L/0v/T/9P/0//S/9L/0v/T/9P/0//T/9P/
0//T/9P/0v/S/9L/0v/S/9L/0v/S/9L/0v/S/9L/0f/R/9H/0f/R/9H/0P/O/87/zv/O
/87/zv/O/87/zv/O/83/zf/M/8z/zP/M/8z/zP/M/8z/zf/N/83/zP/K/8r/yv/K/8z/
zP/J/w==
         </WaveFormData>
      </LeadData>
      <LeadData>
         <LeadByteCountTotal>10000</LeadByteCountTotal>
         <LeadTimeOffset>0</LeadTimeOffset>
         <LeadSampleCountTotal>5000</LeadSampleCountTotal>
         <LeadAmplitudeUnitsPerBit>4.88</LeadAmplitudeUnitsPerBit>
         <LeadAmplitudeUnits>��V</LeadAmplitudeUnits>
         <LeadHighLimit>2147483647</LeadHighLimit>
         <LeadLowLimit>268435456</LeadLowLimit>
         <LeadID>V6</LeadID>
         <LeadOffsetFirstSample>0</LeadOffsetFirstSample>
         <FirstSampleBaseline>0</FirstSampleBaseline>
         <LeadSampleSize>2</LeadSampleSize>
         <LeadOff>FALSE</LeadOff>
         <BaselineSway>FALSE</BaselineSway>
         <ExcessiveACNoise>FALSE</ExcessiveACNoise>
         <MuscleNoise>FALSE</MuscleNoise>
         <LeadDataCRC32>2545574588</LeadDataCRC32>
         <WaveFormData>
BAADAAIA/////////v/9//v/+//7//v//f/9//3//f/7//v/+//7//v/+//7//v//f/9
//3//f/8//z//P/8//z//P/+//7////+//3///8CAAcADgAaACgANwBCAEwAWgBkAGcA
YQBUADgAGgABAO7/4P/W/8v/wf+6/7T/tv+8/8D/wf/C/8P/xP/F/8b/yP/I/8b/yP/L
/8z/zf/M/8//0P/S/9T/1f/X/9r/3v/h/+T/5//s//D/8v/0//b/+P/6//z//v/+//3/
/f/9//7/AAAAAAEAAQABAAEAAQACAAIAAgACAAMAAQABAAEAAQADAAMAAwADAAEAAgAC
AAIABAAEAAUABQAEAAUABQAFAAUABQAGAAYABgAHAAcABwAIAAgACQAJAAcACQAJAAkA
DQAOAA4ADwAPABAAEQARABIAFAAVABYAFwAYABkAGgAbAB0AHgAgACMAJgAnACgAJwAq
ACwALgAvADAAMQAyADQANQA2ADYAOAA5ADoAOgA7ADsAPAA8ADoAOgA6ADkANgA1ADQA
MgAwAC4ALAAqACcAJAAhAB8AHAAaABgAFgAWABQAEAAPAA0ACwAJAAkABgAFAAMAAwAC
AAEA/////wAA///+//7/+//6//r/+v/6//r/+P/3//n/+v/6//n/+f/5//n/+P/4//j/
+P/4//b/9v/2//b/9v/2//b/9v/2//b/9f/1//j/+P/4//j/9v/2//f/9//3//f/9//3
//f/9//4//j/+P/4//j/+P/4//j/+P/4//n/+f/5//n/+f/5//n/+f/5//r/+v/6//r/
+v/6//r/+v/6//n/+f/5//n/+f/6//j/+P/3//f/+f/5//n/+f/3//f/9//3//b/9v/2
//b/9v/2//b/9v/2//b/9v/2//b/9f/1//X/9//3//f/9//3//f/9//3//X/9f/1//X/
9f/1//X/9f/3//f/9//3//X/9f/1//X/9P/0//X/9f/0//T/9P/0//T/9P/0//T/9P/0
//T/9P/0//T/9P/0//L/8v/y//L/9P/0//T/9P/0//T/9P/0//b/8v/y//T/9P/y//L/
8v/y//L/8v/y//L/9P/0//T/9P/z//P/8//z//P/8//z//P/8f/x//H/8f/x//H/8v/z
//P/9P/0//X/9f/1//X/9f/3//j/+P/6//v/+//7//z/+v/6//r/+v/6//r/+//9//v/
+//7//v/+//7//v/+f/4//f/9v/z//H/8f/w/+//7//v/+//7//v/+//7//v/+3/7f/t
/+3/7f/t/+3/7f/v/+//7//v/+7/7v/u/+7/7v/u/+7/7v/v//D/8f/x//L/9//6/wAA
DAAbACoAOgBEAE4AWQBdAFgARgAoAAsA8v/a/8r/v/+1/6r/ov+e/6D/pv+p/67/sf+w
/7H/tP+0/7b/uP+4/7n/uv+//77/vf/A/8L/wv/F/8f/yP/M/8//0v/X/9r/3P/i/+b/
6v/s/+7/8P/y//L/8//z//P/9P/2//b/9//3//f/9//3//j/9v/2//b/9//3//f/9//3
//f/9//3//f/9//4//j/+P/5//r//P/9////AQACAAMABAAFAAcACAAGAAcABwAHAAoA
CgALAAsACwANAA0ADQAPABAAEAARAA8AEAARABEAFAAWABcAGAAZABoAGwAcAB0AHwAg
ACIAIwAmACcAKAAnACoALAAuADEAMgAzADQANgA3ADgAOAA6ADsAPAA8AD0APQA+AD4A
QABAAEAAPwA+AD0APAA6ADYANAAyADAALwAsACkAJwAiACAAHgAcABoAGAAUABMAEQAP
AA0ADQAKAAkABwAHAAYABQADAAMAAAD///7//v/9//z//P/8//7//v/8//v/+f/6//r/
+f/5//n/+f/4//r/+v/6//r/+v/6//r/+v/6//r/+v/6//r/+v/5//n/+P/4//j/+P/4
//j/+f/5//n/+f/5//n/+//7//z//P/6//r/+v/6//r/+v/6//r//f/9//3//f/7//v/
+//7//v//P/8//z//P/8//z//P/8//z/+//7//v/+//7//z//P/8//v/+//7//v/+//7
//v/+//7//v/+v/6//r/+v/6//r/+v/6//j/+P/4//j/+P/3//f/9//5//n/+f/5//n/
+f/5//n/+f/5//n/+f/5//n/+f/5//n/+f/5//n/+f/5//n/+f/4//j/+f/5//j/+P/4
//j/+P/4//j/+P/4//j/+P/4//j/+P/4//j/+P/4//j/+P/4//j/+P/4//j/+P/4//j/
+P/4//j/+P/4//j/+P/4//j/+P/4//j/+P/4//j/+P/4//f/9//3//f/9//3//f/9//3
//f/9//3//n/+f/6//v/+f/6//r/+//9//3//f/9//v//P/8//7/////////AAACAAIA
AgACAAIAAgADAAUABQAFAAUABQAEAAMAAgD///z/+//6//f/9//3//b/9f/3//f/9//3
//X/9f/1//X/9//3//f/9//3//f/9//3//X/9f/1//X/9f/2//f/+P/2//b/+P/4//n/
+P/5//n//v8BAAgAFAAiADMAQgBOAFgAYgBnAGUAVAA6ABoA///o/9r/0P/H/7//tP+u
/67/sv+2/73/vv+9/7z/vf/A/8L/wv/C/8T/x//I/8f/yP/J/8z/zv/Q/9H/0//U/9j/
2//e/+H/5v/q/+7/8v/0//j/+v/6//r//P/7//v/+//8//z//P/9//3/////////AAAA
AAAAAAABAP//////////AQABAAEAAQABAAIAAgACAAIAAgADAAMABAAFAAUABQADAAMA
BAAEAAYABwAHAAcACAAIAAkACQAJAAsACwALAA0ADgAOAA8ADwAQABEAEQAUABYAFwAY
ABcAGAAZABoAHQAfACAAIgAjACYAJwAoACkALAAuADAAMQAyADMANAA2ADcAOAA4ADoA
OwA8ADwAPwA/AEAAQAA+AD4APgA9ADwAOwA6ADgANgA0ADIAMAAtACoAJwAlACIAIAAe
ABwAGgAYABQAEwARAA8ADQANAAoACQAHAAcABgAFAAMAAwACAAEAAAAAAP///v/+//7/
/v/+//z/+//9//7//v/9//3//f/9//z/+v/6//r/+v/8//z//P/8//z//P/8//z//v/+
//3//f/+//7//v/+//z//P/9//3//f/9//3//f/9//3//v/+/wAAAAAAAAAAAAAAAAAA
AAD//////////wEAAQABAAEA//8AAAAAAAACAAIAAgACAAIAAgABAAEAAQABAAEAAgAA
AAAA/////wEAAQABAAEAAQABAAEAAQAAAAAAAAAAAAIAAgACAAIAAAAAAAAAAAAAAP//
////////////////AQABAAEAAQABAAEAAQABAAEAAQABAAEAAQABAAEAAQABAAEAAQAB
AAAAAAABAAEAAAAAAAAAAAAAAAAAAAAAAAAAAAAAAAAAAAAAAAAAAAAAAAAAAAAAAAAA
AAAAAAAAAAAAAAAAAAAAAAAAAAAAAAAAAAAAAAAAAAAAAAAAAAABAAEAAQABAP//////
//////////////8BAAEAAgADAAEAAgACAAMABQAFAAUABQAFAAYABgAIAAcABwAHAAgA
CgAKAAoACgAKAAoACwANAAsACwALAAsACQAJAAkABwAGAAUABAABAP/////+//3/////
//////////////////////////////////////////////////z//P/8//z//v/+//z/
/v///wAA/////wQACwASABwALAA7AEgATgBaAGQAYwBbAEgAKgAOAPf/5v/c/9L/yf+/
/7b/tP+4/7z/wP/B/8L/xf/G/8f/xv/I/8j/yP/M/83/zv/P/9D/0f/U/9T/1P/V/9f/
3P/g/+P/5v/p/+z/8v/2//j/+v/6//z//v8AAAIAAwADAAMABAACAAIAAwADAAMAAwAD
AAQABAAEAAQABQAFAAUABQAFAAUABQAFAAUABQAGAAYABgAGAAYABwAHAAgACQAJAAkA
CQAJAAoACgAKAAsACwALAAwADAANAA0ADQAPAA8ADwARABIAEgATABMAFAAVABUAFgAY
ABkAGgAbABwAHQAeACEAIwAkACYAJwAqACsALAArAC4AMAAyADMANAA1ADYAOAA5ADoA
OgA8AD0APgA+AEEAQQBCAEIAQgBCAEIAQQA+AD0APAA6ADgANgA0ADIALwAsACkAJwAm
ACQAIgAgAB4AHAAYABcAFQATABEAEQAQAA8ADQANAAwACwAJAAkACgAJAAgACAAFAAQA
BAAEAAYABgAEAAMAAwAEAAQAAwABAAEAAQAAAAIAAgACAAIAAAAAAAAAAAAAAAAAAAAA
AAIAAgABAAEAAgACAAIAAgAAAAAAAQABAAEAAQABAAEAAwADAAQABAAEAAQABAAEAAIA
AgACAAIAAwADAAMAAwADAAMAAwADAAMABAAEAAQABAAEAAQABAAEAAQAAwADAAMAAwAD
AAQABAAEAAMAAwAFAAUABQAFAAMAAwADAAMAAgACAAIAAgACAAIAAgACAAIAAgACAAIA
AgABAAEAAQABAAEAAQABAAMAAwADAAMAAQABAAEAAQABAAEAAQABAAEAAQABAAEA////
///////+//7//////wAAAAAAAAAA/v/+//7//v8AAAAAAAAAAP7//v/+//7//v/+//7/
/v8AAAAAAAAAAP7//v/+//7/AAD+//7/AAD+//7//v/+//7//v/+//7//v/+//7//v/9
//3//f/9//3//f/9//3//f/9//3//f/9//3//v///wEAAgACAAMAAQABAAEAAQABAAIA
AgAEAAUABQAFAAYABgAGAAYABgAGAAYABwAJAAcABwAHAAcABwAHAAcABQACAAEAAAD9
//3//f/8//v/+//7//v/+//7//v/+//7//v/+//7//v/+f/5//n/+f/7//v/+//7//r/
+v/6//r/+P/6//r/+v/7//7//f/9/wAAAwAIAA4AGgApADgARgBQAFwAZwBnAGAATgAy
ABUA/P/k/9j/z//F/7z/sv+u/7D/tv+5/7z/vf++/7//wP/A/8D/wv/E/8X/yP/J/8r/
y//M/87/zv/P/9H/1v/Y/9v/3v/j/+b/6v/u//L/9P/0//b/+P/6//z/+//7//v//P/8
//z//f/9//3//f/9//7//P/8//z//f///////////////////////f/+//7//v8AAAAA
AQABAAAAAQABAAEAAQABAAIAAgACAAMAAwADAAQABAAFAAUABQAHAAcABwAHAAgACAAJ
AAsADAANAA0ADgAQABEAEgATABQAFQAWABUAFwAYABoAGwAeAB8AIAAjACYAKAAqACkA
KgArACwALgAvADAAMAAyADMANAA0ADUANQA2ADYAOAA4ADgANwA0ADMAMgAwADAALgAs
ACoAJwAkACEAHwAcABoAGAAWABQAEgAOAA0ACQAHAAUABQAEAAMAAQABAP7//f/7//v/
+v/5//j/+P/5//j/+P/4//b/9v/0//P/9f/2//b/9f/z//P/8//y//T/9P/0//T/9P/0
//T/9P/y//L/8v/y//L/8v/x//H/9P/0//T/9P/0//T/9f/1//f/9//3//f/9//3//j/
+P/4//j/+P/4//j/+P/4//j/+f/5//n/+f/5//n/+f/5//f/+P/4//j/+P/4//j/+P/4
//j/9//3//n/+f/5//r/+P/4//f/9//5//n/+f/5//n/+f/5//n/9v/2//b/9v/4//j/
+P/4//b/9v/2//b/9v/1//X/9f/1//X/9f/1//X/9f/1//X/9f/1//X/9f/1//X/9f/1
//P/8//z//P/9f/1//X/9f/0//T/9f/1//L/8v/y//L/9P/0//T/9P/y//L/8v/y//L/
8v/y//L/8v/y//L/8v/0//T/9P/0//L/8v/y//L/9P/0//T/9P/y//L/8v/y//L/8v/y
//L/8v/0//T/9P/0//L/8v/y//H/8f/x//H/8f/z//P/8//z//H/8f/x//H/8//0//X/
9f/0//T/9f/1//X/9f/1//X/9v/2//j/+f/7//v//P/8//z//P/8//z/+v/7//3/+//7
//v/+//7//3//f/7//r/9//2//P/8f/z//L/8f/x/+//7//v/+//7//v/+//7//v/+//
7//v/+//7//v/+//7//v/+//7v/w//D/8P/w//D/8P/y//H/8v/z//P/9v/7/wAACgAW
ACUANgBCAEwAWABfAF8AVAA8AB4AAwDq/9j/zP/D/7n/rv+o/6j/rP+u/7P/tv+3/7b/
t/+4/7r/vP++/77/v//A/8H/wv/D/8T/xv/I/8n/y//O/9L/1f/Y/9n/3v/k/+r/7P/u
/+7/8P/0//b/9P/1//X/9f/2//j/+P/5//n/9//3//f/+P/6//r/+v/7//n/+f/5//n/
+//7//v/+//7//z//P/8//z//P/9//3//v/////////9//3//v/+/wAAAQABAAEAAgAC
AAMAAwADAAUABQAFAAcACAAIAAkACQAKAAsACwAOABAAEQASABEAEgATABQAFwAZABoA
HAAdACAAIQAiACMAJgAoACoAKwAsAC0ALgAwADEAMgAyADQANQA2ADYANwA3ADgAOAA4
ADgAOAA3ADgANwA2ADQAMgAwAC4ALAArACgAJQAjACAAHgAcABoAFwAUAA8ADQANAAsA
CQAJAAgABwAFAAUAAgABAP/////+//3//P/8//v/+v/6//r/+v/6//j/9//1//b/9v/1
//X/9f/1//T/9P/0//T/9P/0//T/9P/0//b/9v/2//b/9v/2//X/9f/2//b/9v/2//T/
9P/1//X/9//3//f/9//3//f/+P/4//b/9v/2//b/+P/4//j/+P/5//n/+f/5//v/+//7
//v//f/+//7//v/+//7//v/+//7//v/9//3//f/9//3//v/+//7//f/9//3//f/9//3/
///////////+//7//v/+//z//P/8//z//v/+//7//v/+//3//f/9//3//f/9//3//f/9
//3//f/9//3//f/9//3//f/9//3//f/9//3//f/9//3//f/9//z//P/9//3//v/+//7/
/v/8//z//P/8//z//P/8//z//v/+//7//v/8//z//P/8//z//P/8//z//v/+//7//v/8
//z//v/+//7//v/+//7//v/+//7//v/+//7//f/9//3//f/9//3//f/9//3//f/9//3/
/f/9//7//////wAAAAABAAEAAQABAAEAAQACAAIABAAFAAUABQAGAAYABgAGAAYABgAG
AAcACQAHAAcABwAHAAcABwAHAAUABAADAAIA///7//v/+v/5//v/+//7//v/+//7//v/
+//7//v/+//7//v/+//7//v/+//7//v/+//6//r/+v/6//z//P/8//z//f/+///////+
/wMACgAUAB4ALQA8AEYAUABcAGMAYQBUADwAHgADAO7/4v/W/83/wf+6/7T/tv+6/7z/
v//C/8P/xP/D/8T/xv/G/8b/yv/L/8r/zf/M/83/0P/U/9b/1f/V/9r/3v/f/+L/5//q
/+7/8v/2//j/+P/6//7//v/+/////////wAAAAAAAAEAAQADAAMAAwAEAAQABAAEAAUA
BQAFAAUABQADAAMAAwADAAUABgAGAAYABAAEAAUABQAGAAcABwAHAAcABwAIAAgACAAJ
AAkACQAKAAoACwALAAkACwALAAsADQAOAA4ADwAPABAAEQARABIAFAAVABYAFwAYABkA
GgAdAB8AIAAiACMAJgAnACgAJwAqACwALgAvADAAMQAyADQANQA2ADYAOAA5ADoAOgA7
ADsAPAA8ADwAPAA8ADsAOAA3ADYANAAyADAALgAsACkAJgAjACEAHgAcABoAGAAWABQA
EAAPAA0ACwAJAAkABgAFAAMAAwAEAAMAAQABAAAA///+//7//f/8//z//P/8//z/+v/5
//n/+v/6//n/+f/5//n/+P/4//j/+P/4//j/+P/4//j/+P/4//j/+P/4//j/9//3//j/
+P/4//j/+P/4//n/+f/5//n/+f/5//n/+f/6//r/+v/6//r/+v/6//r/+v/6//v/+//7
//v/+//7//v/+//7//z//P/8//z//P/8//z//P/8//v/+//9//3//f/+//z//P/7//v/
+//7//v/+//7//v/+//7//z//P/8//z/+v/6//r/+v/4//j/+P/4//r/+f/5//n/+f/5
//n/+f/5//n/+f/5//n/+f/5//n/+f/5//n/+f/5//n/+f/5//n/+f/5//n/9v/2//f/
9//4//j/+P/4//j/+P/4//j/+P/4//j/+P/4//j/+P/4//j/+P/4//j/+P/4//j/+P/4
//j/+P/4//j/+P/4//j/+v/5//j/9//2//j/+P/4//j/9v/2//b/9v/3//f/9//3//n/
+f/5//n/9//3//f/9//3//f/+P/5//n/+v/6//v/+//7//v/+//7//z//P/+////////
/wAAAAAAAAAAAAAAAAAAAQADAP//////////AQABAAEA///+//3//P/5//X/9f/0//P/
9f/1//X/9f/1//X/9f/1//X/9f/1//X/8//z//P/8//1//X/9f/1//T/9P/0//T/9P/0
//T/9P/z//b/9//3//j//f8CAAoAFgAnADYAQgBMAFgAXwBfAFQAPgAeAAEA6P/Y/8r/
wf+5/7D/qP+o/67/sv+3/7r/u/+8/7v/vP+8/7z/vP/A/8H/wv/D/8T/xf/I/8r/yP/L
/8//0P/W/9v/3v/f/+L/6v/s/+7/8P/y//T/9P/2//j/9//3//f/+P/4//j/+f/5//n/
+f/5//r/+v/6//r/+//7//v/+//7//v/+//7//v/+//8//z//P/8//z//f/9//z//f/9
//3//f/9//7//v/+/////////wAAAAABAAEA//8BAAEAAQADAAQABAAFAAcACAAJAAkA
CgAMAA0ADgANAA4ADwAQABMAFQAWABgAGQAcAB0AHgAfACIAJAAmACUAJgAnACgAKgAr
ACwALAAwADEAMgAyADEAMQAyADIANAA0ADQAMwAyADEAMAAuACwAKgAoACYAJQAiAB8A
HQAYABYAFAASABIAEAAMAAsABwAFAAMAAwAAAP///f/9//z/+//5//n/+P/3//b/9v/1
//T/9P/0//b/9v/0//P/8f/y//L/8f/x//H/8f/w//L/8v/y//L/8P/w//D/8P/w//D/
8P/w//L/8v/x//H/8v/y//L/8v/y//L/8//z//P/8//z//P/8f/x//L/8v/y//L/8v/y
//T/9P/0//T/8//z//P/8//z//P/8//z//P/9P/0//T/8v/y//L/8v/0//T/8//z//P/
8//z//T/9P/0//P/8//z//P/8//z//P/8//z//P/8v/y//L/8v/0//T/9P/0//L/8v/y
//L/8v/x//H/8f/x//H/8f/x//H/8f/x//H/8f/x//H/8f/x//H/8f/x//H/8f/x//H/
8f/x//H/8f/w//D/8f/x//D/8P/w//D/8P/w//D/8P/w//D/8P/w//D/8P/w//D/8P/w
//D/8P/u/+7/7v/u//D/8P/w//D/7v/u/+7/8P/w//D/8P/w//D/7v/u/+7/7v/u/+7/
7v/u/+//7//v/+//7//v/+//7//v/+//7//v/+//7//w//H/8//0//T/9f/1//X/9f/1
//P/9P/0//b/9//3//f/+P/6//r/+v/6//r/+v/7//3//f/9//3//f/7//v/+//5//j/
9//2//P/8f/x//D/7//v/+//7//v//H/8f/x//H/7//v/+//7//v/+//7//v/+//7//v
/+//7v/u/+7/7v/s/+7/8P/u/+3/8P/z//P/9v/5/wAABgAUACUANABAAEgAVgBfAF8A
UAA2ABYA+//i/87/xP+7/7P/rP+k/6L/pv+q/6//sv+x/7L/s/+0/7T/tv+6/7r/u/+8
/73/vP+//8L/xP/E/8X/x//K/8z/0f/U/9f/3P/i/+b/6v/q/+z/7v/w//D/8v/x//H/
8f/y//L/8v/z//P/8//z//P/9P/0//T/9P/1//X/9f/1//X/9f/1//X/9f/1//b/9v/2
//b/9v/3//f/+P/5//n/+f/5//n/+v/6//r/+//7//v//P/8//3//f/9////////////
AAAAAAEAAQACAAMAAwAEAAYABwAIAAkACgALAAwADwARABIAFAATABYAFwAYABkAHAAe
ACAAIwAkACUAJgAnACcAJwAmACoAKwAsACwALQAtAC4ALgAuAC4ALgAtAC0ALQAtACwA
KAAmACQAIgAfABwAGQAXABQAEgAQAA4ACgAIAAQAAwABAP///f/9//r/+f/3//f/9P/z
//H/8f/w/+//7v/u/+3/7P/s/+z/7P/s/+r/6f/n/+j/6P/n/+n/6f/p/+j/6P/o/+j/
6P/o/+j/6P/o/+j/6P/o/+j/6P/o/+f/5//m/+b/5v/m/+j/6P/p/+n/6f/p/+n/6f/p
/+n/6v/q/+j/6P/o/+j/6P/o/+j/6P/n/+f/5//n/+n/6f/p/+n/6f/q/+r/6v/o/+j/
6P/o/+r/6v/p/+n/6f/p/+n/6v/q/+r/6f/p/+n/6f/p/+n/6f/p/+n/6f/q/+r/6v/q
/+j/6P/o/+j/6v/q/+r/6v/o/+f/5//n/+n/6f/p/+n/6//r/+v/6//p/+n/6f/p/+n/
6f/p/+n/6//r/+v/6//p/+n/6f/p/+r/6v/r/+v/6v/q/+r/6v/q/+r/6v/q/+j/6P/o
/+j/6P/o/+j/6P/o/+j/6P/o/+r/6v/q/+r/6P/o/+j/6P/o/+j/6P/o/+j/6P/o/+j/
6P/o/+j/6P/o/+j/5//n/+f/5//n/+f/5//n/+f/5//n/+f/5//n/+j/6f/p/+r/6v/r
/+n/6f/p/+n/6f/q/+r/7P/v/+//7//w/+7/7v/u/+7/7v/u/+//8f/v/+//7//v/+//
7//v/+3/7v/t/+z/6f/l/+X/5P/j/+P/4//j/+P/4//j/+P/4//j/+P/4//j/+P/4//j
/+P/4//j/+P/4//k/+T/5P/k/+T/5P/i/+T/5f/k/+X/5//q/+3/9P/+/woAGwAoADIA
PABGAE0ATQBAACYACADt/9T/xv++/7X/rf+k/5z/nP+i/6b/qf+s/63/sP+x/7D/sP+w
/7L/tP+1/7T/tf+2/7n/uv++/8D/v/+9/8D/xv/J/8r/z//S/9j/3P/e/+D/4P/i/+T/
6P/o/+n/6f/p/+r/6v/q/+v/6//r/+v/6//s/+z/7P/s/+3/7//v/+//7//t/+3/7f/t
/+3/7v/u/+7/8P/w//H/8f/x//H/8P/v//H/8f/y//L/8P/x//H/8f/0//T/9f/1//X/
9//3//f/+f/6//r/+//7//z//f/9//7/AAABAAIAAwAEAAUABgAHAAkACgAMAA0AEAAR
ABIAEwAWABgAGgAbABwAHQAeAB4AHwAgACAAJAAlACYAJgAnACcAKAAoACgAKAAoACcA
JgAlACQAIgAgAB4AHAAaABcAFAARAA8ADAAKAAgABgAEAAIA/v/9//v/+f/3//f/9P/z
//H/8f/w/+//7f/t/+z/6//q/+r/6f/o/+j/6P/o/+j/5v/l/+P/5P/k/+P/5f/l/+X/
5P/k/+T/5P/k/+T/5P/k/+T/5P/k/+T/5P/k/+T/4//j/+T/5P/k/+T/5P/k/+X/5f/l
/+X/5f/l/+X/5f/m/+b/5P/k/+T/5P/m/+b/5v/m/+X/5f/l/+X/5//n/+f/5//l/+b/
5v/m/+b/5v/m/+b/5v/m/+X/5f/l/+X/5f/m/+j/6P/n/+f/5f/l/+X/5f/l/+X/5f/l
/+b/5v/m/+b/5P/k/+T/5P/m/+b/5v/m/+T/4//j/+P/4//j/+P/4//l/+X/5f/l/+X/
5f/l/+X/4//j/+P/4//j/+P/4//j/+P/4//j/+P/4v/i/+P/4//i/+L/4v/i/+L/4v/i
/+L/4v/i/+L/4v/g/+D/4P/g/+L/4v/i/+L/5P/i/+L/4v/i/+L/4P/g/+D/4P/i/+L/
4v/i/+H/4f/h/+H/3//f/9//3//f/9//3//f/9//3//g/+H/4//k/+T/5f/j/+P/4//j
/+P/5P/k/+b/5//n/+f/6P/o/+j/6P/o/+j/6P/p/+v/6f/p/+n/6f/p/+n/6f/n/+b/
5f/k/+H/3//f/97/3f/d/93/3f/d/93/3f/d/93/3f/d/93/3f/d/93/3f/d/9v/2//b
/9v/3P/c/9z/3P/e/9z/3P/e/9//3v/d/93/4P/j/+j/8v8AABEAIAAqADIAPABDAEMA
NgAcAP7/4//M/8D/uP+t/6P/mv+U/5T/mv+e/5//ov+j/6T/pf+m/6b/qP+q/6z/rf+q
/6v/rP+v/7D/sv+0/7X/tf+4/7z/v//A/8X/yP/O/9L/1P/W/9j/2P/a/9z/4P/f/9//
3//g/+D/4P/h/+H/4f/h/+H/4v/g/+D/4P/h/+P/4//j/+P/4//j/+P/4//j/+T/5P/k
/+L/4v/j/+P/5P/l/+X/5f/l/+X/5v/m/+b/5//n/+f/5v/m/+f/5//n/+n/6f/p/+v/
7P/s/+3/7f/u/+//7//w//L/8//0//P/9P/1//b/+f/7//z//v///wIAAwAEAAMABgAI
AAoACwAMAA0ADgAQABEAEgASABQAFQAWABYAFwAXABgAGAAWABYAFgAVABQAEwASABAA
DgAMAAoACAAFAAIA///9//z/+v/4//b/8//w/+v/6f/p/+f/5f/l/+L/4f/f/9//3v/d
/9v/2//Y/9f/1v/W/9X/1P/U/9T/1P/U/9L/0f/R/9L/0v/R/8//z//P/87/0P/Q/9D/
0P/O/87/zv/O/87/zv/O/87/zv/O/83/zf/O/87/zv/O/87/zv/P/8//zf/N/83/zf/P
/8//0P/Q/87/zv/O/87/0P/Q/9D/0P/P/8//z//P/8//z//P/8//z//Q/9D/0P/Q/9D/
0P/Q/87/zv/N/83/zf/N/83/zv/O/87/zf/N/83/zf/N/83/zf/N/83/zf/M/8z/zP/M
/8z/zP/M/8z/zP/M/8z/zP/M/8v/y//L/8n/yf/J/8n/yf/J/8n/yf/J/8n/yf/J/8v/
y//J/w==
         </WaveFormData>
      </LeadData>
   </Waveform>
</RestingECG>
