# Supplementary material for: Detection of Left Atrial Enlargement Using a Convolutional Neural Network-Enabled Electrocardiogram
Source: Front Cardiovasc Med. 2020 Dec 17;7:609976. doi: 10.3389/fcvm.2020.609976 (PMC7773668; doi:10.3389/fcvm.2020.609976)
Supplement: Supplementary file 2 [file Data_Sheet_2.ZIP › normal1/1802010369_8607_0000000F.XML]

<?xml version="1.0" encoding="Windows-1252"?>
<!DOCTYPE RestingECG SYSTEM "restecg.dtd">
<RestingECG>
   <PatientDemographics>
      <PatientID>1802010369</PatientID>
      <PatientAge>67</PatientAge>
      <AgeUnits>Years</AgeUnits>
      <Gender>Male</Gender>
      <PatientLastName>lirunnan</PatientLastName>
   </PatientDemographics>
   <TestDemographics>
      <DataType>Resting</DataType>
      <Site>1</Site>
      <AcquisitionDevice>MAC55</AcquisitionDevice>
      <Status>Unconfirmed</Status>
      <Priority>Normal</Priority>
      <AcquisitionTime>09:08:04</AcquisitionTime>
      <AcquisitionDate>07-24-2015</AcquisitionDate>
      <CartNumber>1</CartNumber>
      <AcquisitionSoftwareVersion>009C</AcquisitionSoftwareVersion>
      <XMLSourceVersion>MAC5000 v1.0</XMLSourceVersion>
   </TestDemographics>
   <RestingECGMeasurements>
      <VentricularRate>51</VentricularRate>
      <AtrialRate>51</AtrialRate>
      <PRInterval>212</PRInterval>
      <QRSDuration>92</QRSDuration>
      <QTInterval>424</QTInterval>
      <QTCorrected>390</QTCorrected>
      <PAxis>6</PAxis>
      <RAxis>60</RAxis>
      <TAxis>52</TAxis>
      <QRSCount>8</QRSCount>
      <QOnset>216</QOnset>
      <QOffset>262</QOffset>
      <POnset>110</POnset>
      <POffset>169</POffset>
      <TOffset>428</TOffset>
      <ECGSampleBase>500</ECGSampleBase>
      <ECGSampleExponent>0</ECGSampleExponent>
   </RestingECGMeasurements>
   <Diagnosis>
      <Modality>Resting</Modality>
         <StatementCount>3</StatementCount>
         <LabelText>12SL ��ϳ���</LabelText>
      <DiagnosisStatement>
         <StmtText>����Ķ�����</StmtText>
      </DiagnosisStatement>
      <DiagnosisStatement>
         <StmtFlag>ENDSLINE</StmtFlag>
         <StmtText>��һ�ȷ��Ҵ�������</StmtText>
      </DiagnosisStatement>
      <DiagnosisStatement>
         <StmtFlag>ENDSLINE</StmtFlag>
         <StmtText>�ٽ� ECG</StmtText>
      </DiagnosisStatement>
   </Diagnosis>
   <Waveform>
      <WaveformType>Rhythm</WaveformType>
      <WaveformStartTime>0</WaveformStartTime>
      <NumberofLeads>8</NumberofLeads>
      <SampleType>CONTINUOUS_SAMPLES</SampleType>
      <SampleBase>500</SampleBase>
      <SampleExponent>0</SampleExponent>
      <HighPassFilter>16</HighPassFilter>
      <LowPassFilter>150</LowPassFilter>
      <ACFilter>NONE</ACFilter>
      <LeadData>
         <LeadByteCountTotal>10000</LeadByteCountTotal>
         <LeadTimeOffset>0</LeadTimeOffset>
         <LeadSampleCountTotal>5000</LeadSampleCountTotal>
         <LeadAmplitudeUnitsPerBit>4.88</LeadAmplitudeUnitsPerBit>
         <LeadAmplitudeUnits>��V</LeadAmplitudeUnits>
         <LeadHighLimit>2147483647</LeadHighLimit>
         <LeadLowLimit>268435456</LeadLowLimit>
         <LeadID>I</LeadID>
         <LeadOffsetFirstSample>0</LeadOffsetFirstSample>
         <FirstSampleBaseline>0</FirstSampleBaseline>
         <LeadSampleSize>2</LeadSampleSize>
         <LeadOff>FALSE</LeadOff>
         <BaselineSway>FALSE</BaselineSway>
         <ExcessiveACNoise>FALSE</ExcessiveACNoise>
         <MuscleNoise>FALSE</MuscleNoise>
         <LeadDataCRC32>261345195</LeadDataCRC32>
         <WaveFormData>
9P/0//T/9P8AAAwAGAAkADEAPgBLAFgAVABQAEwASAA3ACgAGQAKAAQA/v/4//L/9f/4
//v//v/+//7//v/+//3//P/7//r/+v/6//r/+v/6//r/+v/6//z//P/8//z/+v/6//r/
+v/8//z//P/8//r/+v/6//r/+v/6//r/+v/8//z//P/8//z//P/8//z//v/+//7//v/+
//7//v/+//7//v/+//7/AAAAAAAAAAAAAAAAAAAAAAIAAgACAAIAAgACAAIAAgADAAQA
BQAGAAgACAAIAAgACgAKAAoACgAMAAwADAAMAA0ADgAPABAAEQASABMAFAAXABgAGQAa
ABsAHAAdAB4AHwAgACEAIgAlACYAJwAoACoAKgAqACoALQAuAC8AMAAyADIAMgAyADIA
MgAyADIAMgAyADIAMgAvAC4ALQAsACkAKAAnACYAJAAiACAAHgAaABgAFgAUABIAEAAO
AAwACQAIAAcABgADAAIAAQAAAP///v/9//z/+//6//n/+P/2//b/9v/2//b/9v/2//b/
9v/2//b/9v/0//T/9P/0//T/9P/0//T/9P/0//T/9P/0//T/9P/0//T/9P/0//T/9P/0
//T/9P/0//T/9P/0//T/9P/0//T/9P/0//T/9P/0//T/9P/0//b/9v/2//b/9v/2//b/
9v/4//j/+P/4//b/9v/2//b/9v/2//b/9v/2//b/9v/2//b/9v/2//b/+P/4//j/+P/2
//b/9v/2//b/9v/2//b/+P/4//j/+P/4//j/+P/4//b/9v/2//b/9v/2//b/9v/2//b/
9v/2//b/9v/2//b/9v/2//b/9v/2//b/9v/2//b/9v/2//b/9P/0//T/9P/0//T/9P/0
//b/9v/2//b/9P/0//T/9P/2//b/9v/2//b/9v/2//b/9P/0//T/9P/2//b/9v/2//T/
9P/0//T/9P/0//T/9P/2//b/9v/2//b/9v/2//b/+P/4//j/+P/2//b/9v/2//b/9v/2
//b/9v/2//b/9v/2//b/9v/2//b/9v/2//b/9v/2//b/9v/2//b/9v/2//b/9v/2//b/
9v/2//b/9v/2//b/9v/2//b/9v/2//b/9v/2//b/9v/4//j/+P/4//b/9v/2//b/9v/2
//b/9v/2//b/9v/2//b/9v/2//b/9v/2//b/9v/2//b/9v/2//b/9v/2//b/9v/2//b/
9v/2//b/9v/2//j/+P/4//j/9v/2//b/9v/4//j/+P/4//j/+P/4//j/+v/6//r/+v/8
//z//P/8//7//v/+//7/AAAAAAAAAAACAAIABAAFAAcACQAKAAoACgAKAAsACwAHAAYA
BgAGAAYABgAFAAQABAAEAAMAAQD+//r/9//z//X/9f/1//X/9f/1//X/9f/1//X/9f/1
//T/9P/0//T/9P/0//X/9f/y//L/8v/y//L/8v/y//L/8v/y//L/8v/y//L/8v/y//L/
8v/y//L/8v/y//L/8v/z//P/8//z//P/8//z//X/8//v/+3/6//p/+r/6v/q/+3/7//1
////EgAmADgATQBkAG4AZwBbAFYAVgBQAEAAJQANAAUABQAEAAQABwAIAAkACwANAAgA
BQADAP7//f/7//r/+v/7//r/+v/6//r/+v/5//n/+f/5//n/+f/5//j/+P/6//r/+//7
//n/+f/5//n/+f/5//n/+f/5//n/+f/5//n/+f/5//r//P/8//z//P/7//v//P/8//z/
/P/8//3//f/9//3//f/9//3//v/+/wAAAAABAAEA/////wAAAQABAAEAAgADAAMAAwAF
AAUABgAGAAcABwAIAAkACQAKAAkACgALAAwADwAQABEAEgATABQAFQAWABcAGQAaABsA
HAAeAB8AIAAgACEAIgAkACUAJwAoACkAKgAqACsALAAtAC4ALwAwADIAMgAyADIAMAAw
ADAALwAxAC8ALgAtACwAKQAnACUAIwAhAB8AHQAaABkAFgAVABEADwANAAsACgAIAAYA
BQADAAIAAAD+//z/+//6//r/+//6//n/+f/5//j/9//3//f/9//3//f/+P/3//f/9//1
//X/9v/2//b/9f/1//X/9f/1//X/9f/1//X/9f/0//b/9v/2//b/9P/0//T/9f/1//X/
9P/0//X/9f/1//X/9f/0//T/9P/0//T/9P/1//X/9P/0//X/9f/1//X/9f/0//T/9P/1
//X/9f/1//X/9//2//b/9//1//X/9f/1//j/+P/4//f/9f/2//b/9v/4//j/9//3//f/
+P/4//j/9v/3//f/9v/2//b/9v/2//b/9v/2//b/9f/1//T/9P/2//b/9v/2//b/9v/2
//b/9v/2//b/9v/2//b/9v/2//b/9v/2//b/9v/2//X/9f/2//b/9v/2//b/9v/2//b/
9v/2//b/9v/2//X/9f/2//b/9v/2//b/9P/0//T/9P/2//b/9f/1//X/9f/1//X/9f/1
//b/9v/1//X/9f/1//X/9f/1//X/9f/1//X/9f/1//b/9P/0//T/9P/2//b/9v/2//T/
9P/0//T/9v/2//b/9v/0//T/9P/0//T/9P/0//T/9P/0//T/9P/0//T/9P/0//T/9P/0
//T/9v/2//b/9v/0//T/9P/0//b/9v/2//b/9P/0//T/9P/0//T/9P/0//b/9v/2//b/
9v/2//b/9v/2//b/9v/2//T/9P/0//T/9P/0//T/9P/0//T/9P/0//T/9P/0//T/9P/0
//T/9P/0//T/9P/0//T/9P/0//T/9v/2//b/9v/0//T/9P/0//b/9v/2//b/9v/2//b/
9v/4//j/+P/4//j/+P/4//j/+v/6//r/+v/8//z//P/8//z//P/8//z//P/+////AQAD
AAQABAAEAAYABwAHAAUABgAGAAYABgAGAAUABAAEAAQAAwABAP7//P/5//X/9f/0//P/
8v/x//P/8//z//P/8//z//P/8v/y//L/8v/y//L/8//z//L/8v/y//L/8v/y//L/8v/y
//L/8v/y//L/8v/y//L/8v/y//L/8v/y//L/8v/y//P/8//z//P/8//z//P/8//x//H/
7f/r/+v/6v/o/+j/6//t//H/+f8IABoALgBBAFYAaABvAGEAUgBQAFAARgAzABkACQAJ
AAwADAANABAADwAPAA8ADAAJAAUAAAD9//v/+v/6//v//v/+//z//P/8//v/+//7//v/
+//7//v/+v/6//r/+v/7//v/+//7//v/+//5//n/+f/5//v/+//7//v/+//7//v//P/8
//z//P/8//3//f/+//7//P/8//z//f/9//3//f/9//3//f/+//7//v/+////////////
AAABAP////8AAAEAAwADAAUABQAEAAQABQAFAAYABwAHAAgACQAKAAsADAANAA4ADwAQ
ABEAEgATABQAFQAXABgAGQAYABoAGwAcAB4AHwAgACIAIwAlACYAJwAoACgAKQAqACsA
LAAtAC4ALgAuAC4ALgAwADAAMAAvAC8ALQAsACsALAApACcAJQAjACEAHwAdABoAGQAW
ABUAEwARAA8ADQAKAAgABgAFAAMAAgAAAP7//v/9//z//P/7//r/+f/5//n/+P/3//f/
9//3//f/9//2//X/9f/1//X/9f/2//b/9v/1//X/9f/1//X/9f/1//X/9f/1//T/9P/0
//T/9P/0//T/9P/1//X/9f/0//T/9f/1//X/9f/1//T/9P/0//T/9P/0//X/9f/0//T/
9f/z//P/8//z//T/9P/0//X/8//z//P/8//1//T/9P/1//X/9f/1//X/9P/0//T/8//1
//b/9v/2//b/9v/1//X/9f/2//b/9v/0//X/9f/0//T/9P/0//T/9v/2//b/9v/1//X/
9P/0//T/9P/0//T/9P/0//T/9P/0//T/9P/0//T/9P/0//T/9P/0//T/9P/2//b/9f/1
//T/9P/0//T/9P/0//T/9P/2//b/9v/2//T/8//z//T/9P/0//T/9P/0//T/9P/0//T/
9P/z//P/9f/1//X/9f/z//P/9P/0//P/8//z//P/8//z//P/8//z//P/8//z//X/9P/0
//T/9P/0//T/9P/0//T/9P/0//T/9P/0//T/9P/0//T/9P/0//T/9P/0//T/9P/y//L/
8v/y//T/9P/0//T/8v/y//L/8v/0//T/9P/0//T/9P/0//T/9P/0//T/9P/0//T/9P/0
//T/9P/0//T/9P/0//T/9P/0//T/9P/0//L/8v/y//L/9P/0//T/9P/0//T/9P/0//T/
9P/0//T/9P/0//T/9P/0//T/9P/0//T/9P/0//T/9P/0//T/9P/0//T/9P/0//T/9P/0
//T/9P/0//T/9P/0//T/9P/0//b/9v/2//b/9v/2//b/9v/4//j/+P/4//r/+v/6//r/
/P/8//z//P/+//7//v/+/wAAAgADAAUABwAIAAgACAAGAAcABwAFAAQABAAEAAQABAAD
AAIAAgACAAEA///8//j/9f/x//H/7//v/+//7//x//H/8f/x//H/8f/x//D/8P/w//D/
8P/w//H/8f/w//D/8P/w//D/7v/u/+7/7v/u/+7/7v/u/+7/7v/u/+7/8P/w//D/8P/u
/+7/7v/v//H/8f/x//H/8f/x//H/7//t/+v/6f/n/+b/5P/k/+f/6//v//f/CgAeADIA
RwBcAG4AbwBhAFIAUABQAEIAKwARAAMAAwAEAAYABwAKAAkACwALAAYAAwABAPz/+f/3
//b/+P/5//r/+v/6//r/+v/5//f/9//3//f/+f/5//j/+P/2//b/9//3//f/9//3//f/
+f/5//n/+f/3//f/9//3//n/+f/5//r/+v/6//r/+v/7//v//P/8//z//P/8//3/+//7
//v/+//9//3//v/+//7//v///////////wAAAQABAAEAAgADAAMAAwAFAAUABgAGAAcA
BwAGAAcABwAIAAsADAANAA4ADQAOAA8AEAARABIAEwAUABcAGQAaABsAHAAeAB8AIAAi
ACMAJAAmACcAKQAqACsALAAsAC0ALgAvADAAMQAyADIAMgAyADIAMgAyADIAMQAzADEA
MAAvACwAKQAnACUAJQAjACEAHwAaABkAFgAVABMAEQAPAA0ACgAIAAYABQADAAIAAAD+
//7//f/8//z/+f/4//f/9//3//b/9f/1//X/9f/1//X/9P/z//P/8//1//X/9v/2//T/
8//z//P/8//z//P/8//z//P/8//y//L/8v/y//L/9P/0//T/9f/z//P/8v/y//X/9f/1
//X/9f/0//T/9P/y//L/8v/z//X/9P/0//X/8//z//P/8//0//T/9P/1//P/8//z//P/
8//y//L/8//z//P/8//z//T/9P/0//P/8//0//T/9P/0//T/8//z//P/9P/0//T/9v/3
//f/9v/0//T/9P/0//b/9v/2//b/9f/1//T/9P/0//T/9P/0//b/9v/2//b/9P/0//T/
9P/0//T/9P/0//T/9P/0//T/9P/0//P/8//2//b/9v/2//T/9P/0//T/9v/2//b/9v/0
//P/8//0//T/9P/0//T/9v/2//b/9v/2//b/9f/1//P/8//z//P/8//z//T/9P/1//X/
9f/1//X/9f/1//X/9f/1//X/9f/1//T/9v/2//b/9v/0//T/9P/0//T/9P/0//T/9P/0
//T/9P/0//T/9P/0//b/9v/2//b/9P/0//T/9P/0//T/9P/0//T/9P/0//T/9P/0//T/
9P/0//T/9P/0//T/9P/0//T/9P/0//T/9P/0//T/9P/0//T/9P/0//T/9P/0//T/9P/0
//T/9P/0//T/9P/0//T/8v/y//L/8v/y//L/8v/y//T/9P/0//T/9P/0//T/9P/0//T/
9P/0//T/9P/0//T/8v/y//L/8v/0//T/9P/0//b/9v/2//b/9v/2//b/9v/4//j/+P/4
//r/+v/6//r//P/8//z//P/8//z//P/8//3//v8BAAMABwAJAAoACgAJAAgACAAHAAcA
BgAGAAYABQAEAAIAAAACAAIAAQD///v/9v/y/+3/7//v/+//7//x//H/8f/x/+//7//v
/+//8P/w//D/8P/u/+7/7//v/+7/7v/u/+7/8P/w//D/8P/u/+7/7v/u/+7/7v/u/+7/
7v/u/+7/7v/u/+7/7v/u/+//7//v/+//7f/v//H/7//v/+v/6f/n/+f/5v/m/+r/7f/v
//f/BQAYAC4AQABVAGYAaABdAFMAVABSAEYALgATAP3/8//x//D/7v/z//r///8BAAUA
AgD///3/+v/3//X/9v/2//f/+v/6//j/+P/4//f/9//3//f/9//5//n/+P/4//j/+P/5
//n/+f/5//n/+f/5//n/+f/5//n/+f/5//n/+f/5//n/+v/6//r/+v/6//v/+//8//z/
/P/8//z//f/9//3//f/9//////8AAAAA/v/+//////8BAAEAAgADAAEAAQACAAMABQAF
AAcABwAIAAgACQAJAAoACwALAAwACwAMAA0ADgARABIAEwAUABUAFgAXABgAGQAbABwA
HQAeACAAIQAiACQAJQAmACgAJwApACoAKwAuAC4ALwAwAC8AMAAxADIAMAAwADAAMAAw
ADAAMAAvAC8ALQAsACsAKgAnACUAIwAhAB8AHQAbABgAFwAUABMADwANAAsACQAGAAQA
AgABAAEAAAD+//z/+v/5//j/+P/5//j/9//3//f/9v/1//X/9f/1//X/9f/0//P/8//z
//P/8//0//T/9P/z//P/8//x//H/8f/x//H/8f/x//D/8v/y//L/8v/w//D/8P/x//P/
8//y//L/8f/x//H/8f/z//L/8v/y//L/8v/y//P/8//y//L/8//z//P/8//z//L/8v/y
//P/8//z//P/8//z//L/8v/z//X/9f/1//X/9P/0//T/8//1//b/9v/2//T/9P/z//P/
9f/2//b/9v/0//X/9f/0//T/9P/0//T/9v/2//b/9v/1//X/9P/0//T/9P/0//T/9P/0
//T/9P/0//T/9P/0//T/9P/0//T/8v/y//L/8v/0//T/8//z//T/9P/0//T/9P/0//T/
9P/y//L/8v/y//T/8//z//T/9P/0//T/9P/0//T/9P/0//L/8v/x//H/8v/z//T/9f/0
//P/8//y//P/8//z//P/8//z//P/8//x//H/8f/x//X/9v/0//T/9P/0//L/8v/y//L/
8v/y//L/8v/y//L/8v/y//L/8v/y//L/9P/0//T/9P/0//T/9P/0//T/9P/0//T/8v/y
//L/8v/0//T/9P/0//T/9P/0//T/8v/y//L/8v/0//T/9P/0//L/8v/y//L/8v/y//L/
8v/0//T/9P/0//T/9P/0//T/9P/0//T/9P/0//T/9P/0//T/9P/0//T/9P/0//T/9P/0
//T/9P/0//b/9v/2//b/9P/0//T/9P/2//b/9v/2//f/+P/5//r/+v/6//r/+v/7//z/
/f/+/wAAAAACAAMABQAHAAgACAAIAAgACQAJAAUABAAEAAQABAAEAAMAAgACAAIAAQD/
//z/+P/1//H/8//z//P/8//1//X/9f/1//P/8//z//P/8v/y//L/8v/y//L/8//z//L/
8v/y//L/8v/y//L/8v/0//T/9P/0//L/8v/y//L/8v/y//L/8v/y//L/8v/y//P/8//z
//P/8//z//X/9f/z//H/7//t/+v/7P/q/+z/7//x//f/AQAQACIAMgBFAFgAYgBdAFEA
TgBQAEoAOgAlAAsA/f/7//z/+v/5//z///8FAAkACAAHAAMAAAD9//v/+v/6//n//P/8
//r/+v/6//n/+//7//v/+//7//v/+v/6//r/+v/7//v/+//7//v/+//7//v/+//7//v/
+//7//v/+//7//v//P/8//z//P/8//3//f/+//7//v/+//7//////////////wEAAQAC
AAIAAgACAAMAAwABAAEAAgADAAMAAwAEAAUABQAFAAcABwAIAAgACQAJAAoACwALAAwA
DQAOAA8AEAARABIAEwAUABUAFgAXABgAGQAbABwAHQAeACAAIQAiACYAJwAoACoAKwAt
AC4ALwAuAC4ALwAwADEAMgAzADQANAA0ADQANAAyADIAMgAxADMAMQAwAC8ALgArACkA
JwAlACMAIQAfABwAGwAYABcAEwARAA8ADQAMAAoACAAHAAUABAACAAAAAAD///7//v/7
//r/+f/5//v/+v/5//n/+f/5//n/+f/4//f/9//3//f/9//4//j/+P/3//f/9//3//f/
9//3//f/9//3//b/9v/2//b/9v/2//b/9v/3//f/9//2//b/9f/1//X/9f/3//b/9v/2
//T/9P/0//X/9//2//b/9//3//f/9//3//b/9v/2//f/9//3//f/9//5//j/+P/5//f/
9//3//f/+P/4//j/9//3//j/+P/4//r/+v/5//n/9//4//j/+P/4//n/+f/4//r/+v/6
//r/+P/4//j/+P/5//n/+P/4//j/+P/4//j/+P/4//j/+P/6//r/+v/6//j/+P/4//j/
+P/4//j/+P/4//j/9//3//j/+P/4//j/+P/4//j/+P/2//b/9v/2//j/9//3//j/+P/4
//j/+P/4//j/+P/4//r/+v/5//n/9//3//f/9//5//n/+v/6//f/9//3//f/9//3//f/
9//3//f/9//3//n/+P/4//j/+P/4//j/+P/4//j/+P/4//j/+P/4//j/+P/4//j/+P/4
//j/+P/4//j/+P/4//j/+P/4//j/+P/4//j/+P/4//j/+P/4//j/+P/4//j/+P/4//j/
+P/4//j/+P/4//j/+P/4//r/+v/6//r/+P/4//j/+P/4//j/+P/4//j/+P/4//j/+P/4
//j/+P/6//r/+v/6//j/+P/4//j/+P/4//j/+P/4//j/+P/4//j/+P/4//j/+P/4//j/
+P/4//j/+P/4//r/+v/6//r//P/8//z//P/8//z//P/8//3//v///wAAAAAAAAAAAAAC
AAIAAgACAAQABAAEAAYABwAJAAsADAAMAAwADAANAA0ACwAKAAoACgAKAAoACQAGAAYA
BgAFAAUAAgD+//v/9//3//f/9//3//f/9//3//f/9//3//f/9//2//b/9v/2//b/9v/3
//f/9v/2//b/9v/2//b/9v/2//b/9v/2//b/9v/2//b/9v/2//b/9v/4//j/+P/4//b/
9//3//f/9//3//f/9//5//f/8//x/+//7f/q/+z/7v/x//P/+f8DABQAKgA8AFEAZABy
AG0AXQBWAFYAUgBEACkAEwALAA0ADgAOABEAEAARABEAEQAMAAsABwAEAAEAAQD+//7/
//8AAAAAAAAAAAAA//////////////3//f/8//z//v/+///////9//3//f/9////////
//////////////////////8AAAAAAAAAAAAA/////wAAAAAAAAAAAAABAAEAAQABAAEA
AQABAAIAAgAEAAQABQAFAAMAAwAEAAUABQAFAAYABwAHAAcACQAJAAoACgALAAsADAAN
AA0ADgAPABAAEQASABMAFAAVABYAFwAYABkAGgAbAB0AHgAfACAAIgAjACQAJgAnACgA
KgArAC0ALgAvADAAMAAxADIAMQAyADMANAA2ADYANgA2ADYANgA2ADUANwA1ADQAMwAy
AC8ALQArACkAJwAlACMAIAAfABwAGwAXABUAEwARABAADgAMAAsACQAIAAYABAAEAAMA
AgACAAEAAAD//////f/8//v/+//9//3//f/9//z/+//7//v/+//7//z//P/8//v/+//7
//v/+//7//v/+//7//v/+v/8//z//P/8//r/+v/6//v/+//7//r/+v/7//v/+//7//v/
+v/6//r/+v/6//r/+//7//r/+v/7//n/+f/5//n/+P/4//j/+f/5//n/+f/5//v/+v/6
//v/+f/5//n/+f/6//r/+v/5//n/+v/6//r/+v/6//n/+f/5//r/+v/6//r/+//7//r/
+v/6//r/+v/6//r/+v/6//v/+//6//r/+v/6//r/+v/6//r/+v/6//r/+v/6//r/+v/6
//r/+v/6//r/+v/6//r/+v/5//n/+v/6//r/+v/8//z//P/8//r/+v/6//r/+v/5//n/
+v/6//r/+v/6//r/+v/6//r/+v/6//n/+f/5//n/+f/5//n/+f/6//r/+f/5//n/+f/5
//n/+f/5//n/+f/5//n/+f/6//r/+v/6//r/+v/6//r/+v/6//r/+v/6//r/+v/6//r/
+v/6//r/+v/6//r/+v/6//r/+v/6//r/+v/6//r/+v/6//r/+v/6//r/+v/6//r/+v/6
//r/+v/6//r/+v/6//r/+v/6//r//P/8//z//P/6//r/+v/6//r/+v/6//r//P/8//z/
/P/6//r/+v/6//r/+v/6//r/+v/6//r/+v/6//r/+v/6//z//P/8//z/+v/6//r/+v/8
//z//P/8//z//P/8//z//P/8//z//P/+//7//v/+/wAAAAAAAAAAAgACAAIAAgAEAAQA
BAAEAAYABgAGAAYABgAHAAkACwAOAA4ADgAOABEAEQAPAA4ADgAOAA4ADgALAAoACgAK
AAsACQAGAAIA/f/5//n/+f/5//n/+f/5//n/+f/5//n/+f/5//j/+P/6//r/+v/6//n/
+f/4//j/+P/4//j/+P/4//j/+P/4//j/+P/4//j/+P/4//j/+P/4//j/+P/4//j/+P/5
//n/+//7//v/+//7//n/9//1//P/8f/v/+7/8P/y//X/9////w0AIAA0AEgAXQBwAHoA
bwBdAFgAWgBUAEAAJQATABEAEwAUABYAFwAYABkAFwATABAADQALAAYAAwADAAIABAAF
AAYABgAEAAQABAADAAMAAwADAAMAAwADAAIAAgAAAAAAAQABAAMAAwADAAMAAwADAAMA
AwADAAMAAwADAAMAAwADAAQABAAEAAQABAAFAAUABgAGAAQABAAEAAUABwAHAAcABwAH
AAcACAAIAAgACAAJAAkACQAJAAoACwAJAAkACgALAA0ADQAPAA8AEAAQABEAEQASABMA
EwAUABUAFgAXABgAFwAYABkAGgAdAB4AHwAgACEAIwAkACUAJgAoACkAKgAsAC0ALgAw
AC8AMQAyADMANgA2ADcAOAA5ADoAOwA8ADwAPAA8ADwAPAA8ADwAOwA7ADkAOAA3ADgA
NQAzADEALwAtACsAKQAkACMAIAAfAB0AGwAZABcAFAASABAADwAPAA4ADAAKAAoACQAI
AAgABQAEAAMAAwAFAAQAAwADAAMAAwADAAMAAgABAAEAAQABAAEAAgACAAIAAQABAAEA
AQABAAEAAQABAAEAAQAAAAIAAgACAAIAAgACAAIAAwADAAMAAgACAAEAAQABAAEAAQAA
AAAAAAAAAAAAAAABAAEAAAAAAAEAAQABAAEAAQACAAIAAgADAAEAAQABAAEAAwACAAIA
AwABAAEAAQABAAIAAgACAAEAAQACAAIAAgACAAIAAQABAAEAAgACAAIAAgADAAMAAgAC
AAIAAgACAAIAAgACAAIAAwADAAIAAgACAAIAAgACAAIAAgACAAIAAgACAAIAAgAEAAQA
BAAEAAIAAgACAAIABAAEAAMAAwACAAIAAgACAAIAAgACAAIABAAEAAQABAAEAAMAAwAE
AAQABAAEAAQABAAEAAQABAAEAAQAAwADAAMAAwADAAMAAwADAAQABAAFAAUABQAFAAUA
BQAFAAUAAwADAAMAAwAFAAYABgAGAAYABgAEAAQABAAEAAYABgAGAAYABAAEAAQABAAG
AAYABgAGAAQABAAEAAQABAAEAAQABAAEAAQABAAEAAQABAAEAAQABAAEAAQABAAGAAYA
BgAGAAYABgAGAAYABgAGAAYABgAGAAYABgAGAAYABgAGAAYACAAIAAgACAAGAAYABgAG
AAgACAAIAAgABgAGAAYABgAIAAgACAAIAAgACAAIAAgABgAGAAYABgAIAAgACAAIAAgA
CAAIAAgACgAKAAoACgAKAAoACgAKAAoACgAKAAoACwAMAA0ADgAOAA4ADgAOAA8AEAAR
ABIAFAAUABQAFAAWABcAGQAbAB4AHgAeAB4AHwAfAB0AHAAcABwAHAAcABkAGAAYABgA
GQAXABQAEAALAAcABwAHAAcABwAHAAcABwAHAAcABwAHAAcABgAGAAgACAAIAAgACQAJ
AAgACAAGAAYABgAGAAYABgAGAAYACAAIAAgACAAIAAgACAAIAAgACAAIAAgACAAIAAkA
CQAJAAkACQAJAAkACQAHAAUAAwABAP///v/+/wAAAwAFAAkAFQAmADwAUABnAH4AjgCP
AIEAeAB4AHIAZABJACsAHQAdABwAHAAdACAAIQAjACUAIgAfAB0AGgAXABUAFAASABMA
FgAWABQAFAAUABMAEwATABMAEwATABMAEgASABQAFAAVABUAFQAVABUAFQAVABUAFQAV
ABUAFQAVABUAFQAVABUAFgAWABYAFgAWABcAFwAYABgAGgAaABoAGwAZABkAGQAZABsA
GwAcABwAHAAcAB0AHQAdAB0AHgAfACEAIQAiACMAIQAhACMAIwAmACYAJwAnACgAKQAp
ACoAKwAsAC0ALgAxADIAMwA0ADMANAA1ADYAOQA7ADwAPQBAAEIAQwBEAEYARwBIAEoA
SwBNAE4ATwBQAFAAUQBSAFUAVgBXAFgAWABYAFgAWABaAFoAWgBZAFcAVQBUAFMAUgBP
AE0ASwBJAEcARQBDAEAAPwA8ADsANQAzADEALwAuACwAKgApACcAJgAkACIAIgAhACAA
IAAdABwAGwAbAB0AHAAbABsAGQAZABkAGQAaABkAGQAZABkAGQAaABoAGgAZABkAGQAZ
ABkAGQAZABsAGwAbABoAGgAaABoAGgAaABoAGgAbAB0AHQAcABwAGwAbABsAGwAdABwA
HAAcABoAGgAaABsAHQAcABwAHQAbABsAGwAbABwAHAAcAB0AHQAdAB0AHQAdABwAHAAd
AB8AHwAfAB8AHgAeAB4AHQAdAB4AHgAeACAAIAAfAB8AHwAgACAAIAAgACEAIQAgACIA
IAAgAA==
         </WaveFormData>
      </LeadData>
      <LeadData>
         <LeadByteCountTotal>10000</LeadByteCountTotal>
         <LeadTimeOffset>0</LeadTimeOffset>
         <LeadSampleCountTotal>5000</LeadSampleCountTotal>
         <LeadAmplitudeUnitsPerBit>4.88</LeadAmplitudeUnitsPerBit>
         <LeadAmplitudeUnits>��V</LeadAmplitudeUnits>
         <LeadHighLimit>2147483647</LeadHighLimit>
         <LeadLowLimit>268435456</LeadLowLimit>
         <LeadID>II</LeadID>
         <LeadOffsetFirstSample>0</LeadOffsetFirstSample>
         <FirstSampleBaseline>0</FirstSampleBaseline>
         <LeadSampleSize>2</LeadSampleSize>
         <LeadOff>FALSE</LeadOff>
         <BaselineSway>FALSE</BaselineSway>
         <ExcessiveACNoise>FALSE</ExcessiveACNoise>
         <MuscleNoise>FALSE</MuscleNoise>
         <LeadDataCRC32>3607518325</LeadDataCRC32>
         <WaveFormData>
5v/m/+b/5v/0/wIAEAAeADoAVABuAIgAlACeAKgAsgCSAHQAVgA4ADAAKgAkAB4AGgAW
ABIADgAOAA4ADgAOAAsACgAJAAgABQAEAAMAAgD///7//f/8//r/+v/6//r/+P/4//j/
+P/6//r/+v/6//r/+v/6//r/+P/4//j/+P/4//j/+P/4//r/+v/6//r/+//8//3//v/8
//z//P/8//7//v/+//7//v/+//7//v///wAAAQACAAQABAAEAAQABgAGAAYABgAHAAgA
CQAKAAwADAAMAAwADQAOAA8AEAARABIAEwAUABcAGAAZABoAHQAeAB8AIAAkACYAKAAq
ACsALAAtAC4AMAAyADQANgA4ADoAPAA+AEEAQgBDAEQARQBGAEcASABJAEoASwBMAEwA
TABMAEwASgBKAEoASgBHAEYARQBEAEAAPgA8ADoANwA0ADEALgArACgAJQAiAB8AHAAZ
ABYAFAASABAADgAKAAgABgAEAAEAAAD///7/+//6//n/+P/4//j/+P/4//b/9v/2//b/
9P/0//T/9P/0//T/9P/0//T/9P/0//T/9P/0//T/9P/2//b/9v/2//b/9v/2//b/9P/0
//T/9P/0//T/9P/0//T/9P/0//T/9P/0//T/9P/0//T/9P/0//T/9P/0//T/9v/2//b/
9v/4//j/+P/4//b/9v/2//b/9v/2//b/9v/4//j/+P/4//j/+P/4//j/+P/4//j/+P/4
//j/+P/4//j/+P/4//j/9v/2//b/9v/4//j/+P/4//j/+P/4//j/+P/4//j/+P/2//b/
9v/2//b/9v/2//b/9v/2//b/9v/2//b/9v/2//b/9v/2//b/9v/2//b/9v/2//b/9v/2
//T/9P/0//T/8v/y//L/8v/y//L/8v/y//L/8v/y//L/8v/y//L/8v/y//L/8v/y//D/
8P/w//D/8P/w//D/8P/y//L/8v/y//D/8P/w//D/8v/y//L/8v/y//L/8v/y//L/8v/y
//L/8v/y//L/8v/y//L/8v/y//L/8v/y//L/8v/y//L/8v/y//L/8v/y//L/8v/y//L/
8v/y//L/8v/y//L/8v/y//L/8v/y//L/8P/w//D/8P/y//L/8v/y//L/8v/y//L/8v/y
//L/8v/y//L/8v/y//L/8v/y//L/8v/y//L/8v/y//L/8v/y//L/8v/y//L/8v/y//L/
8v/y//L/8v/y//L/8v/y//L/9P/0//T/9P/1//b/9//4//r/+v/6//r//f/+////AAD9
//z/+//6//z//P/8//z//v/+//7//v/7//r/+f/4//n/+v/7//v/+//4//b/9P/y//H/
8f/w/+3/7P/s/+3/7f/u/+//7//x//H/8f/x//D/7//u/+7/7P/s/+z/6//r/+v/6//r
/+v/6//r/+v/7f/t/+3/7f/r/+v/6//s/+z/7P/s/+z/7P/s/+z/7P/s/+z/7P/s/+3/
7f/t/+3/7f/t/+3/7v/u/+7/7v/v/+//7v/u/+7/7f/r/+f/3//a/9n/2//d/+P/7v/6
/wcAFQAmADoATwBrAI4ArwDDAMYAuACbAG8ARQApABsAGQAeACUAJwAiABkAEgASABQA
FAAVABIADwANAAsACQAHAAMAAAD///7//v/+//7//v/+//7//v/9//3//f////7//v/+
//7//////////f/9//3//f//////////////////////AAAAAAAAAAAAAAEAAQACAAQA
BAAFAAUABAAEAAQABQAGAAYABgAGAAcABwAHAAgACQALAAsACwAMAA0ADgAPAA4ADwAQ
ABEAEQATABQAFQAVABYAGAAZABwAHQAeACAAIwAlACcAKAAoACgAKwAtADAAMQAzADUA
NwA6ADwAPgBBAEEARABGAEoASgBMAE0ATgBRAFEAUwBTAFQAVQBWAFYAVQBVAFUAVwBX
AFUAVABSAFIAUQBOAEwASgBHAEQAQQA+ADsAOAA1ADIALgArACYAIwAgABwAGwAYABYA
FAARAA8ADQALAAkACAAGAAQABAADAAEAAAD///7//f/9//3//P/8//z//v/9//3//f/7
//v/+//7//3//P/8//z/+v/6//r/+v/8//z//P/8//z//P/8//z/+v/6//r/+v/8//z/
/P/8//z//P/8//z/+v/6//r/+v/6//r/+v/7//v/+//7//v/+//7//v/+//7//v/+//8
//r/+v/6//r//P/8//z//P/8//z//P/9//v/+//7//z//P/8//z//P/8//z//P/7//v/
+//7//v/+//7//v//P/8//z//P/8//z//P/8//z//P/7//v/+//7//v/+//7//n/+f/5
//n/+f/5//n/+f/4//j/+P/4//r/+v/6//r/+P/4//j/+P/4//f/9//3//f/9//3//f/
9//3//f/9//5//n/+f/5//f/9//3//f/9f/1//X/9f/1//X/9P/0//T/9P/0//T/9P/0
//T/9P/0//T/9P/0//T/9P/0//T/9f/1//X/9f/0//T/9P/0//T/9P/y//L/8v/y//L/
8v/y//L/8v/y//L/8v/y//L/8v/y//D/8P/w//D/8P/w//D/8P/w//D/8P/w//D/8P/w
//D/8P/w//D/8P/w//D/8P/w//D/8P/w//D/8P/w//D/8P/w//D/8P/w//D/8P/w//D/
7v/u/+7/7v/u/+7/7v/u/+7/7v/u/+7/7v/u/+7/7v/u/+7/7v/u/+z/7P/s/+z/7P/s
/+z/7P/s/+z/7P/s/+7/7v/u/+7/7v/u/+7/7v/u/+7/7v/u//D/8P/w//D/8v/y//L/
8v/z//T/9f/2//f/+P/5//r/9//2//X/9P/0//T/9P/0//b/9v/2//b/8//y//H/8//y
//P/8//z//H/8P/v/+7/6//r/+r/5//m/+b/5//n/+j/6f/p/+n/6f/p/+n/6P/n/+b/
5v/m/+T/5P/j/+P/4//j/+P/4//j/+P/4//j/+P/4//j/+P/4//j/+T/5P/k/+T/5P/k
/+T/5P/k/+T/5P/k/+T/5f/l/+X/5f/l/+X/5f/m/+b/5v/m/+f/5//m/+j/6P/n/+X/
4//d/9j/0//R/9H/1//e/+r/9/8FABQAJgA5AE8AbgCTAK8AvgC8AKUAewBPAC0AFQAP
ABYAGQAZABoAGQASABAAEAAQAA0ADAAHAAMAAQD///3/+f/4//f/9v/2//b/9v/2//b/
9v/2//X/9f/1//X/9P/0//T/9P/1//X/9f/1//X/9f/1//X/9f/1//X/9f/1//X/9f/2
//b/9v/2//b/9//3//j/+P/4//n/+f/6//r/+v/7//z//P/8//z/////////AAD//wEA
AQABAAIAAwAEAAUABgAHAAgACQAJAAsADAANAA0ADgAQABEAEgATABQAFgAZABsAHQAe
ACAAIAAjACUAJgAnACkAKwAtADAAMgA0ADUANQA4ADoAPAA8AD4APwBAAEMAQwBFAEcA
SABJAEoATABLAEsASwBLAEsASQBIAEgASABHAEQAQgBAAD0AOgA3ADQAMQAuACsAKAAk
ACEAHgAbABgAFAARAA4ADAAKAAcABQADAAEA///+//z/+v/4//f/9f/0//X/9P/z//P/
8//y//L/8v/w/+//7//v/+//7//v/+//7//u/+7/7v/u/+7/7v/u/+7/7v/u/+7/7v/u
/+7/7v/u/+7/7v/u/+7/7v/u/+7/7v/u/+7/7v/u/+7/7v/u/+7/7v/u/+//7//v/+//
7//v/+//7//v/+//7//v//D/8P/w//D/8P/w//D/8P/w//D/8P/w//H/8f/x//H/8v/y
//L/8v/y//L/8v/y//H/8f/x//H/8f/x//H/8f/y//L/8v/y//L/8P/w//D/8P/y//H/
8f/x//H/8f/x//H/8f/x//H/8f/v/+//7//v//D/8P/w//D/8P/w//D/8P/w//D/8P/w
//D/7//v/+//7//v/+//7//v/+//7//v/+//7//v/+//7//v/+//7//v/+//7//v//H/
8f/w//D/7v/u/+7/7v/u/+7/7v/u//D/8P/w//D/8P/w//D/8P/v/+//7//v/+7/7P/r
/+r/6f/o/+j/6P/o/+j/5v/m/+b/5v/k/+T/5P/k/+b/5v/m/+b/5P/k/+T/5P/k/+T/
5P/k/+T/5P/k/+T/5P/k/+T/5P/k/+T/5P/k/+L/4v/i/+L/5P/k/+T/5P/k/+T/5P/k
/+T/5P/k/+T/4v/i/+L/4v/k/+T/5P/k/+T/5P/k/+T/5P/k/+T/5P/k/+T/5P/k/+T/
5P/k/+T/5P/k/+T/5P/k/+T/5P/k/+T/5P/k/+T/5P/k/+T/5P/k/+T/5P/k/+T/5P/k
/+T/5v/m/+b/5v/o/+j/6P/o/+r/6v/q/+r/6//s/+3/7v/w//D/8P/w/+//7v/t/+z/
7P/s/+z/7P/s/+z/7P/s/+v/6v/p/+v/6v/r/+v/6//o/+b/5P/i/+H/4f/g/93/3v/e
/9//3//e/9//3//f/9//3//f/97/3f/c/9z/3P/c/9z/2//b/9v/2//b/9v/2//b/9v/
2//b/9v/2//b/9v/2//c/9z/2v/a/9r/2v/c/9z/3P/c/9z/3P/c/93/3f/d/93/3f/b
/9v/3P/c/97/3v/f/9//3v/e/97/3f/b/9n/0//O/8n/x//J/83/1v/i//H//f8MAB4A
MQBJAGoAjQCnALIArACRAGcAOwAZAAcAAwAKAA8ADwAQAAkABAACAAIAAgD///7/+//3
//X/9f/x/+//7P/r/+r/6v/q/+r/6v/q/+r/6P/n/+f/5//p/+j/6P/o/+b/5//n/+f/
6f/p/+n/6f/p/+n/6f/p/+n/6f/p/+n/6v/q/+r/6v/q/+v/6//s/+r/6v/r/+v/7P/s
/+z/7f/w//D/8P/w//H/8f/x//L/8//1//X/9f/2//f/+P/5//j/+f/6//v/+//9//7/
/////wAAAgADAAQABQAGAAgACQALAA0ADgASABIAFQAXABoAGwAdAB8AHwAiACQAJgAn
ACcAKgAsAC4ALgAwADEAMAAzADMANQA1ADYANwA4ADkAOQA6ADsAPQA9ADsAOgA5ADgA
NgAyADIAMAAtACoAJwAkACEAHgAZABYAEgAPAAwACQAGAAIA///8//r/+P/1//P/8f/v
/+3/7P/q/+j/6P/n/+X/5P/l/+T/4//j/+H/4P/g/+D/4P/f/9//3//d/93/3f/d/9//
3v/e/97/3v/e/97/3v/c/9z/3P/c/97/3v/e/97/3v/e/97/3v/c/9z/3P/c/9z/3P/c
/9z/3P/c/9z/3P/c/9z/3P/d/93/3f/d/93/3f/d/93/3f/d/93/3f/e/97/3v/e/97/
3v/e/97/3v/g/+D/4P/h/+H/4f/h/+L/4P/g/+D/4P/g/+D/4P/f/+H/4f/h/+H/4f/h
/+H/4v/g/+D/4P/g/97/3v/e/97/4P/f/9//3//f/9//3//f/9//3//f/9//3f/d/93/
3f/e/97/3v/e/97/3v/e/97/3P/c/9z/3P/e/93/3f/d/93/3f/d/93/3f/d/93/3f/b
/9v/2//b/9v/2//b/9v/3f/d/93/3f/d/93/3P/c/9z/3P/c/9z/2v/a/9r/2v/a/9r/
2v/a/9r/2v/a/9r/2f/Z/9n/2f/a/9r/2v/a/9r/2v/c/9z/3P/c/9z/3P/c/9z/3P/c
/9z/3P/c/9z/3P/c/9z/3P/c/9z/3P/c/9z/3P/e/97/3v/e/9z/3P/c/9z/3P/c/9z/
3P/c/9z/3P/c/9z/3P/c/9z/3P/c/9z/3P/c/9z/3P/c/9r/2v/a/9r/2v/a/9r/2v/c
/9z/3P/c/9z/3P/c/9z/3P/c/9z/3P/c/9z/3P/c/9z/3P/c/9z/3P/c/9z/3P/c/9z/
3P/c/9z/3P/c/9z/3P/c/9z/3P/e/97/3v/e/+D/4P/g/+D/4//k/+X/5v/o/+j/6P/o
/+X/5P/j/+L/5P/k/+T/5P/k/+T/5P/k/+H/4P/f/97/4//k/+X/5f/j/+D/3v/c/9z/
2//b/9r/1//W/9b/1//V/9b/1//X/9n/2f/Z/9n/1v/V/9T/1P/W/9b/1v/V/9X/1f/V
/9X/1f/V/9X/1f/V/9X/1f/V/9X/1f/V/9b/1P/U/9T/1P/W/9b/1v/W/9b/1v/W/9b/
1//X/9f/1//X/9f/1//Y/9r/2v/a/9v/2f/a/9r/2P/X/9X/z//J/8b/w//D/8f/z//Y
/+T/8f///xIAKABBAF8AhAChAK8ArACaAHkATQAjAA0ABwADAAQADQAPAAYA+f/0//b/
+P/4//v/+v/3//X/8//x//H/7//q/+n/6P/o/+j/6P/o/+j/6P/o/+f/5//n/+f/5v/m
/+b/5v/n/+f/5//n/+f/5//n/+f/5//n/+f/5//n/+f/5//o/+j/6P/o/+r/6//r/+z/
7v/u/+//7//w//D/8P/x//D/8P/w//D/7//v/+//8P/x//P/8//z//T/9f/2//f/+v/7
//z//f/7//3//v//////AAACAAMABAAFAAYACAALAA0ADwAQABIAEgAVABcAGQAbAB4A
IQAiACQAJQAmACUAJQAoACoALAAsAC4ALwAyADUANQA3ADkAOgA7ADwAOgA5ADkAOQA5
ADkANwA2ADgAOAA3ADQAMgAwAC0AKgAnACQAIQAeAB0AGgAWABMAEAANAAoABgABAP7/
/P/6//f/9f/z//H/8f/w/+7/7P/s/+v/6f/o/+n/6P/n/+f/5//m/+b/5v/m/+X/5f/l
/+P/4//j/+P/4//i/+L/4v/k/+T/5P/k/+b/5v/m/+b/5P/k/+T/5P/k/+T/5P/k/+b/
5v/m/+b/5P/k/+T/5P/k/+T/5P/k/+X/5v/n/+n/5//n/+f/5//l/+X/5f/l/+X/5f/l
/+b/5v/m/+b/5v/m/+b/5v/m/+b/5v/m/+f/5//n/+f/6P/m/+b/5v/m/+b/5v/m/+X/
5v/n/+j/6f/n/+f/5//o/+b/5v/m/+b/5v/m/+b/5v/o/+f/5//n/+X/5f/l/+X/5//n
/+f/5//n/+f/5//n/+T/5P/k/+T/5v/m/+b/5v/o/+j/6P/o/+b/5f/l/+X/5//n/+f/
5//n/+f/5//n/+X/5f/l/+X/5//n/+f/5//l/+X/5f/l/+X/5f/k/+T/5P/k/+T/5P/m
/+b/5v/m/+T/5P/k/+T/5v/m/+b/5v/l/+X/5f/l/+b/5v/m/+b/5v/m/+X/5P/j/+L/
5P/k/+T/5P/m/+b/5v/m/+T/5P/k/+T/5P/k/+T/5P/k/+T/5P/k/+b/5v/m/+b/5v/m
/+b/5v/m/+b/5v/m/+b/5v/m/+b/5v/m/+b/5v/m/+b/5v/m/+b/5v/m/+b/5P/k/+T/
5P/m/+b/5v/m/+b/5v/m/+b/5v/m/+b/5v/m/+b/5v/m/+b/5v/m/+b/6P/o/+j/6P/q
/+r/6v/q/+v/7P/t/+7/8P/w//D/8P/x//L/8//0//H/8P/v/+7/7v/u/+7/7v/v//D/
8f/y/+//7v/t/+z/7f/u/+//7//x/+7/7P/q/+j/5//n/+b/4//i/+L/4//j/+T/5f/l
/+X/5f/l/+X/5P/j/+L/4v/i/+L/4v/h/+H/4f/h/+H/4f/h/+H/4f/j/+P/4//j/+P/
4//j/+T/5P/k/+T/5P/k/+T/5P/k/+T/5P/k/+T/5f/l/+X/5f/l/+X/5f/m/+b/5v/m
/+f/5f/m/+b/5v/l/+P/3//Z/9L/0f/R/9H/1//g/+z/+/8JABgALABDAF0AfgCjALkA
vgC2AJsAcwBFACMAFQARABAAFwAfABwADwAEAAQABAAGAAcACAAHAAMA/////////f/6
//j/9v/1//T/9P/0//T/9P/y//H/8f/x//P/8v/y//L/8P/x//H/8f/x//H/8f/x//P/
8//z//P/9f/1//X/9f/2//b/9v/2//b/9//3//j/+P/4//n/+f/6//r/+v/7//z//P/8
//z//f/9//3//v///wEAAQABAAIAAwAEAAUABAAFAAYABwAHAAkACgALAAsADAAOAA8A
EAARABIAFAAVABcAGQAaABwAHAAfACEAJAAlACcAKQArAC4AMAAyADMAMwA2ADgAOAA4
ADoAOwA6AD0APQA/AEEAQgBDAEQARgBFAEUARQBFAEUAQwBCAEAAQAA/ADwAPAA6ADcA
NAAzADAALQAqACcAJAAgAB0AGgAXABQAEAANAAoACAAGAAUAAwABAP///f/8//r/+P/2
//X/8//y//P/8v/x//H/7//u/+7/7v/u/+3/7f/t/+3/7f/t/+3/7f/s/+z/7P/s/+z/
7P/s/+7/7v/u/+7/7P/s/+z/7P/u/+7/7v/u/+z/7P/s/+z/7P/s/+z/7P/s/+z/7P/s
/+7/7v/u/+//7//v/+//7//v/+//7//v/+//7//v//D/8P/w//D/8P/w//D/8P/w//D/
8P/w//H/7//v/+//8P/w//D/8P/w//D/8P/w/+//7//v/+//7//v/+//7//w//D/8P/w
//D/8P/w//D/8P/u/+3/7f/t/+3/7f/t/+3/7f/t/+3/7f/v/+//7//v/+7/7v/u/+7/
7v/u/+7/7v/u/+7/7v/u/+z/6//r/+v/7f/t/+3/7f/r/+v/6//r/+3/7f/t/+3/6//r
/+v/6//t/+3/7f/t/+3/7f/s/+z/7P/s/+z/7P/s/+z/7P/s/+z/7P/s/+z/7P/s/+z/
7P/t/+3/7f/t/+z/7v/s/+z/7P/s/+r/6v/q/+r/6v/q/+r/6v/s/+z/7P/s/+z/7P/s
/+z/7P/s/+z/7P/s/+z/7P/s/+z/7P/s/+z/7P/s/+z/7P/q/+r/6v/q/+r/6v/q/+r/
7P/s/+z/7P/s/+z/7P/s/+z/7P/s/+z/6v/q/+r/6v/s/+z/7P/s/+z/7P/s/+z/7P/s
/+z/7P/s/+z/7P/s/+z/7P/s/+z/6v/q/+r/6v/q/+r/6v/q/+r/6v/q/+r/7P/s/+z/
7P/s/+z/7P/s/+3/7v/v//D/8f/y//P/9P/3//j/+f/6//j/+P/4//j/9//2//X/9P/2
//b/9v/2//X/9P/z//L/8P/z//T/9f/3//f/9P/y/+7/7P/r/+v/6v/n/+b/5v/p/+n/
6v/r/+v/6//r/+v/6f/o/+f/5v/k/+T/5P/k/+P/4//j/+P/5f/l/+X/5f/l/+X/5f/l
/+X/5f/l/+X/6P/o/+j/6P/o/+j/6P/o/+j/6P/o/+j/6P/p/+n/6f/n/+f/5//n/+j/
6P/o/+j/6//r/+r/6v/q/+n/5//j/93/2P/V/9P/1//d/+j/9P8DABEAIgA2AEsAZwCI
AKkAwQDGALgAmQBtAEMAJQAVABUAHAAfACEAHgAXABIAEgAUABIAEQAOAAsACQAHAAUA
AwD///7//f/8//z//P/8//z//P/8//z/+//7//v/+//6//r/+v/6//v/+//7//v/+//7
//v/+//7//v/+//9//3//f/9//7//v/+//7//v//////AAAAAAAAAQABAAIAAgACAAMA
BAAEAAQABAAFAAUABQAGAAcACQAJAAkACgALAAwADQAMAA0ADgAPAA8AEQASABMAFQAW
ABgAGQAaABsAHAAeACEAIwAlACYAKAAoACsALQAuAC8AMQAzADUAOAA6ADwAPwA/AEIA
RABGAEYASABJAEwATwBPAFEAUQBSAFMAVABUAFMAUwBTAFMAUwBRAFAATgBOAE0ASgBK
AEgARQBCAD0AOgA3ADQAMQAuACoAJwAkACEAHgAaABkAFgAUABIADQALAAkABwAFAAQA
AgAAAAAA///9//z/+//6//n/+f/5//j/+P/4//j/9//3//f/9//3//f/9//3//b/9v/2
//b/9v/2//b/9v/2//b/9v/0//T/9P/0//T/9P/0//T/9v/2//b/9v/2//b/9v/2//b/
9v/2//b/9v/2//b/9//3//f/9//3//f/9//3//f/+f/5//n/+v/6//r/+v/6//r/+v/6
//r/+v/6//r/+//7//v/+//8//z//P/8//z//P/8//z/+//7//v/+//7//n/+f/5//r/
+v/6//r/+v/6//r/+v/6//r/+f/5//n/+f/5//n/+f/5//n/+f/5//n/+f/5//n/+P/4
//j/+P/4//j/+P/4//b/9v/2//b/9v/1//X/9f/3//f/9//3//f/9//3//f/9//3//f/
9//3//f/9//3//f/9//3//f/9//3//b/9v/2//b/9v/2//b/9v/2//b/9v/2//b/9v/2
//b/9v/2//f/9//3//f/9v/4//b/9v/2//b/+P/4//j/+P/4//j/+P/4//j/+P/4//j/
+P/4//j/+P/2//b/9v/2//b/9v/2//b/9v/2//b/9v/4//j/+P/4//r/+v/6//r/+v/6
//r/+v/4//j/+P/4//j/+P/4//j/+P/4//j/+P/6//r/+v/6//r/+v/6//r/+v/6//r/
+v/6//r/+v/6//r/+v/6//r/+v/6//r/+v/6//r/+v/6//r/+v/6//r/+P/4//j/+P/6
//r/+v/6//z//P/8//z//f/+////AAABAAIAAwAEAAQABAAEAAQAAwACAAEAAAACAAIA
AgACAAEAAAD///7//P/8////AAABAAEAAQD+//r/+P/2//X/9//2//P/8v/y//P/8//0
//X/9f/1//X/8//z//L/8f/w//D/8P/w//D/7//v/+//7//v/+//7//v/+//7//v/+//
7//v/+//7//w//D/8P/w//D/8P/w//D/8P/w//D/8P/w//H/8f/x//H/8f/x//H/8v/y
//L/8v/z//P/8v/y//L/8f/t/+n/4//e/9v/3f/f/+f/8v8AAA8AHQAuAEAAVwBzAJgA
tQDHAMYAtACNAGEAOwAhABsAIQAkACMAJQAkAB0AGgAcABoAGgAXABQAEQANAAsACQAF
AAMABAADAAIAAgACAAAAAAAAAAAAAAD///////8BAAAAAAAAAP7/////////////////
//8BAAEAAQABAAEAAQABAAEAAgACAAIAAgACAAMAAwAEAAIAAgADAAMABAAEAAQABQAG
AAYABgAGAAkACQAJAAoACQALAAsACwAMAA0ADgAPABAAEQASABMAEwAVABYAFwAZABoA
HAAdAB4AHwAgACIAIwAlACcAKAAqACoALQAvADIAMwA1ADcAOQA8AD4AQABBAEEARABG
AEoASgBMAE0ATABPAE8AUQBRAFIAUwBUAFYAVQBVAFUAVQBVAFMAUgBQAFAATwBMAEoA
SABFAEIAPwA8ADkANgAzADAALAApACYAIwAgABwAGQAWABQAEgAPAA0ACwAJAAcABgAE
AAIAAAD///3//P/9//z/+//7//n/+P/4//j/+P/3//f/9//3//f/9//3//n/+P/4//j/
+P/4//j/+P/2//b/9v/2//b/9v/2//b/9v/2//b/9v/2//b/9v/2//b/9v/2//b/9P/0
//T/9P/0//T/9P/1//P/8//z//P/8//z//P/8//z//P/8//0//T/9P/0//T/8v/y//L/
8v/0//T/9P/1//X/9f/1//b/9P/0//T/9P/0//T/9P/z//X/9f/1//X/8//z//P/9P/0
//T/9P/0//T/9P/0//T/9P/z//P/8//z//P/8//z//P/8//z//P/8//z//P/8//0//T/
9P/0//T/9P/0//T/8v/y//L/8v/y//H/8f/x//H/8f/x//H/8f/x//H/8f/x//H/8f/x
/+//7//v/+//7//v/+//7//x//H/8P/w//D/8P/w//D/8P/w//D/8P/u/+7/7v/u//D/
8P/w//D/7//v/+//7//w//D/8P/w//D/8P/w//D/8P/w/+7/7v/u/+7/7v/u/+7/7v/u
/+7/7v/u/+z/7P/s/+z/7P/s/+z/7P/s/+z/7P/s/+7/7v/u/+7/8P/w//D/8P/u/+7/
7v/u/+7/7v/u/+7/7v/u/+7/7v/u/+7/7v/u//D/8P/w//D/7v/u/+7/7v/u/+7/7v/u
/+7/7v/u/+7/7v/u/+7/7v/u/+7/7v/u//D/8P/w//D/8P/w//D/8P/u/+7/7v/u//D/
8P/w//D/8v/y//L/8v/z//T/9f/2//f/+P/5//r/+//8//3//v/7//r/+f/4//r/+v/6
//r/+v/6//r/+v/3//b/+P/4//n/+f/5//b/9f/0//P/8//x//D/7f/s/+r/6//r/+z/
7f/t/+3/7f/v/+//7v/t/+z/7P/s/+z/7P/r/+v/6//r/+v/6//r/+v/6//r/+v/6//r
/+v/6//r/+z/7P/s/+z/7P/s/+z/7P/s/+z/7P/q/+r/6//r/+v/6//r/+v/6//s/+z/
7P/s/+3/7f/s/+7/7v/t/+v/6f/l/97/2f/Z/9v/3//o//T/AwAPABwALgBDAFsAegCb
ALMAvACyAJkAcQBDACMAEwARABYAGwAdABoAEwAMAAwADgAOAA8ADgALAAcABwAFAAUA
AwAAAP3//P/8//z//P/8//z//P/6//n/+f/5//v/+v/6//r/+v/7//v/+//7//v/+//7
//v/+//7//v/+//7//v/+//8//z//P/8//z//f/9//7//v/+//////8AAAAAAAABAAIA
AgACAAIAAwADAAMABAAEAAUABAADAAYABwAIAAkACAAJAAoACwANAA8AEAARABEAEgAU
ABUAFgAXABgAGgAcAB0AHgAeACIAIgAlACcAKQArAC4AMQAxADQANgA4ADkAOQA8AD4A
QABAAEIAQwBEAEcARwBJAEsATABNAE4ATgBNAE0ATQBPAE8ATQBMAEoASgBJAEYARgBE
AEEAPgA7ADgANQAyADEALgAqACcAIgAfABwAGAAVABIAEAAOAAsACQAHAAUAAwACAAAA
/v/+//3/+//6//n/+P/3//f/9//2//b/9v/2//X/9f/1//X/9f/1//X/9f/0//T/9P/0
//T/9P/0//T/9P/0//T/9P/0//T/9P/0//T/9P/0//T/9P/0//T/9P/0//T/9P/2//b/
9v/2//b/9v/2//f/9//3//f/9//3//f/9//3//f/9//3//j/+P/4//j/+P/4//j/+P/4
//j/+P/4//n/+f/5//n/+v/6//r/+v/6//z//P/8//v/+//7//v/+//7//v/+//8//z/
+v/6/w==
         </WaveFormData>
      </LeadData>
      <LeadData>
         <LeadByteCountTotal>10000</LeadByteCountTotal>
         <LeadTimeOffset>0</LeadTimeOffset>
         <LeadSampleCountTotal>5000</LeadSampleCountTotal>
         <LeadAmplitudeUnitsPerBit>4.88</LeadAmplitudeUnitsPerBit>
         <LeadAmplitudeUnits>��V</LeadAmplitudeUnits>
         <LeadHighLimit>2147483647</LeadHighLimit>
         <LeadLowLimit>268435456</LeadLowLimit>
         <LeadID>V1</LeadID>
         <LeadOffsetFirstSample>0</LeadOffsetFirstSample>
         <FirstSampleBaseline>0</FirstSampleBaseline>
         <LeadSampleSize>2</LeadSampleSize>
         <LeadOff>FALSE</LeadOff>
         <BaselineSway>FALSE</BaselineSway>
         <ExcessiveACNoise>FALSE</ExcessiveACNoise>
         <MuscleNoise>FALSE</MuscleNoise>
         <LeadDataCRC32>1305450338</LeadDataCRC32>
         <WaveFormData>
RABEAEQARABAADwAOAA0ABoAAgDq/9L/x/+8/7H/pv+k/6T/pP+k/5P/gv9x/2D/aP9w
/3j/gP+Q/57/rP+6/8X/0P/b/+b/6//w//X/+v/+/wAAAgAEAAYABgAGAAYABwAIAAkA
CgAKAAoACgAKAAwADAAMAAwADgAOAA4ADgAOAA4ADgAOAA4ADgAOAA4ADgAOAA4ADgAQ
ABAAEAAQABAAEAAQABAADwAOAA0ADAAMAAwADAAMAAoACgAKAAoACAAIAAgACAAGAAYA
BgAGAAQABAAEAAQAAgACAAIAAgABAAAA///+//z//P/8//z/+//6//n/+P/1//T/8//y
//H/8P/v/+7/6//q/+n/6P/l/+T/4//i/9//3v/d/9z/2f/Y/9f/1v/V/9T/0//S/9H/
0P/P/87/zv/O/87/zv/Q/9D/0P/Q/9P/1P/V/9b/2v/c/97/4P/k/+b/6P/q/+3/7v/v
//D/8//0//X/9v/3//j/+f/6//3//v///wAAAgACAAIAAgACAAIAAgACAAQABAAEAAQA
BAAEAAQABAAEAAQABAAEAAQABAAEAAQABAAEAAQABAAEAAQABAAEAAQABAAEAAQABAAE
AAQABAAEAAQABAAEAAQABAAEAAQABAAEAAQABAAEAAQABAAEAAQABAAEAAQAAgACAAIA
AgACAAIAAgACAAIAAgACAAIAAgACAAIAAgACAAIAAgACAAIAAgACAAIAAAAAAAAAAAAC
AAIAAgACAAIAAgACAAIAAgACAAIAAgAAAAAAAAAAAAAAAAAAAAAAAgACAAIAAgACAAIA
AgACAAIAAgACAAIAAgACAAIAAgAAAAAAAAAAAAAAAAAAAAAAAAAAAAAAAAACAAIAAgAC
AAIAAgACAAIAAgACAAIAAgACAAIAAgACAAIAAgACAAIAAgACAAIAAgACAAIAAgACAAIA
AgACAAIABAAEAAQABAAEAAQABAAEAAQABAAEAAQAAgACAAIAAgAEAAQABAAEAAQABAAE
AAQABAAEAAQABAAEAAQABAAEAAQABAAEAAQABAAEAAQABAAEAAQABAAEAAIAAgACAAIA
BAAEAAQABAAEAAQABAAEAAQABAAEAAQABAAEAAQABAAEAAQABAAEAAQABAAEAAQABAAE
AAQABAAEAAQABAAEAAIAAgACAAIABAAEAAQABAAEAAQABAAEAAIAAgACAAIAAgACAAIA
AgAEAAQABAAEAAIAAgACAAIABAAEAAQABAAGAAYABgAGAAgACAAIAAgACQAKAAsADAAO
AA4ADgAOAAwADAAMAAwACgAIAAYABAD///z/9v/y//T/9P/1//X/8//z//P/8v/0//T/
9f/2//T/9f/1//X/8//z//P/9P/5//z///////7//v/9//3////+//7//v/+//7//v/+
//3//f/9//3//f/9//3//f/9//7//v/+//7//v/+//7/////////////////////////
///////////////////////////////////9////BAANABYAIgAvADYAOQA5ADoAPQBF
AE4ASAAxABUA+P/U/7H/m/+P/4X/cf9c/1v/af9r/1f/M/8Z/xv/Lv9L/2T/ev+I/5X/
pP+z/8L/zP/U/9v/4f/n/+3/8f/y//P/8//0//T/9v/3//j/+f/6//v//P/8//z//f/9
//3//////wAAAAAAAAAAAAD///////8AAAIAAgACAAIAAAAAAAAAAQABAAAA/////wAA
AAAAAAAAAAAAAAAAAAD+//7//v/+//3//P/8//z//P/8//z//P/6//n/+P/4//j/9//3
//f/9v/2//b/9v/z//P/8f/x//P/8f/v/+7/7f/s/+z/7P/r/+n/6P/m/+T/4//i/+H/
3//e/93/3P/Z/9b/1v/U/9T/0v/P/83/z//O/8z/yf/H/8b/xP/D/8L/wv/C/8L/wv/B
/8D/vv/A/8D/wP/B/8P/xP/F/8j/yP/K/83/0P/R/9P/1f/X/9n/2//d/9//4f/j/+T/
5f/n/+f/6f/q/+v/7P/t/+7/7v/u/+7/7v/v/+//7//v/+//7//v/+//7//v/+//7//v
/+//7//v/+//7//v/+//7//v/+//7//u/+7/7v/u/+7/7v/u/+7/8P/w//H/8f/v/+//
7//v//H/8f/x//H/8f/x//H/8f/z//P/8//z//P/8//z//P/8//z//P/8//z//P/8//z
//L/8v/x//H/8//z//P/8//z//P/8//z//H/8f/w//D/8v/y//L/8v/y//L/8v/y//L/
8v/y//L/8v/y//L/8v/y//L/8//0//L/8v/y//L/8v/y//L/8v/y//L/8v/y//L/8v/y
//L/8v/y//L/8v/y//L/8v/y//P/8//z//P/8//z//P/8//z//P/8//z//H/8f/x//H/
8f/x//H/8f/x//H/8f/x//H/8f/x//H/8//z//P/8//z//P/8//z//P/8//z//P/8//z
//P/8//z//P/8//z//P/8//z//P/8//z//P/8//z//L/8v/y//L/8v/y//L/8v/y//T/
9P/0//T/9P/0//T/9P/0//T/9P/0//T/9P/0//T/9P/0//T/9P/0//T/9P/0//T/9P/0
//T/9P/0//T/9P/0//T/9P/0//T/9P/0//T/9P/0//T/9P/0//T/9P/0//T/9P/0//T/
9P/0//T/9P/2//b/9v/2//b/9v/2//b/9v/2//b/9v/2//b/9v/2//j/+P/4//j/+P/4
//j/+P/4//j/+P/4//b/9v/2//b/+P/4//j/+P/4//j/+P/4//j/+P/4//j/+v/6//r/
+v/7//z//f/+/wEAAgADAAQABgAGAAYABgAEAAQABAAEAAIAAAD+//z/9//x/+3/6v/o
/+n/6f/p/+v/6//q/+r/6v/r/+z/7P/v/+//7//v/+//7//w//P/9P/3//f/+P/6//n/
+f/5//j/+P/4//j/+P/4//j/+f/5//n/+f/5//v/+//7//v//P/8//z//P/8//z//P/9
//3//f/9//3//f/9//3//f/9//3//f/9/////////////f/9//3//f////////8CAAcA
EAAcACcAMAA1ADkAOgA9AEUATgBOAD0AIQAGAOj/xf+n/5f/jf99/2T/Wf9f/2X/U/8r
/w//D/8k/0X/ZP98/4z/m/+q/7n/xv/Q/9j/4f/p/+//9f/3//r/+//7//z//P/+////
AAABAAIAAwAEAAQABAAFAAUABQAHAAcACAAIAAgACAAIAAkACQAJAAoACgAKAAoACgAK
AAoACgALAA0ADAALAAsADAAMAAwADAAMAAwADAAMAAwADAAMAAwADQAMAAwADAAKAAoA
CgAKAAoACQAIAAgACAAHAAcABwAGAAYABgAGAAUABQADAAMABQADAAEAAAD///7//v/+
//3/+//6//j/+P/3//b/9f/1//T/8//y//H/7v/u/+z/7P/q/+f/5f/l/+T/4v/f/9//
3v/c/9v/2v/a/9r/2v/Z/9n/2f/Y/9j/2P/Y/9n/2//c/93/4P/g/+L/5f/o/+n/6//t
/+//8f/z//X/9//3//n/+v/7//3//f///wAA//8AAAEAAgAEAAQABAAEAAUABQAFAAUA
BQAFAAUABQAHAAcABwAHAAcABwAHAAcABwAHAAcABwAFAAUABQAFAAYABgAGAAYACAAI
AAgACAAIAAgACQAJAAcABwAHAAcABwAHAAcABwAJAAkACQAJAAkACQAJAAkACQAJAAkA
CQAJAAkACQAJAAkACQAJAAkACgAKAAkACQAJAAkACQAJAAkACQAJAAkACQAJAAgACAAI
AAgACAAIAAgACAAIAAgACAAIAAgACAAIAAgACAAIAAgACAAJAAoACAAIAAgACAAIAAgA
CAAIAAgACAAIAAgACAAIAAgACAAIAAgACAAIAAgACAAIAAgABwAHAAcABwAHAAcABwAH
AAcABwAHAAcABwAHAAcABwAHAAcABwAHAAcABwAHAAcABwAHAAcABwAHAAcABwAHAAcA
BwAHAAcABwAHAAcABwAHAAcABwAHAAcABwAHAAcABwAHAAcABwAHAAcABwAHAAcACAAI
AAgACAAIAAoACgAKAAoACgAKAAoACgAKAAoACgAKAAoACgAKAAoACgAKAAoACgAKAAoA
CgAKAAoACgAKAAoACgAKAAoACgAKAAoACgAKAAoACgAKAAoADAAMAAwADAAMAAwADAAM
AAwADAAMAAwADAAMAAwADAAMAAwADAAMAAwADAAMAAwADAAMAAwADAAMAAwADAAMAAwA
DAAMAAwADAAMAAwADAAMAAwADAAMAAwADAAMAAwADAAMAAwADAAMAAwADAAMAAwADAAM
AAwADAAMAAwADAAOAA4ADgAOABAAEAAQABAAEQASABMAFAAXABgAGQAaABoAGgAaABoA
GAAYABgAGAAWABQAEgAQAAsABQABAP7//v///////////////v/+/wAAAQACAAIAAwAD
AAMAAwABAAEAAgAFAAoADQANAA4ADgANAA0ADQAMAAwADAAMAAwADAAMAA0ADQANAA0A
DQAPAA8ADwAPAA4ADgAOAA4AEAAQABAAEQAPAA8ADwAPABEAEQARABEAEQARABEAEQAR
ABEAEQARABEAEQARABEAEQARABMAFgAdACYAMAA7AEQASQBLAEwATwBVAF4AXABJAC0A
EgD0/9H/tf+n/6H/kf96/3H/ff+D/23/Q/8n/yf/PP9b/3r/kP+e/63/vv/N/9r/5P/s
//X/+/8BAAcACQAMAA0ADQAOAA4AEAARABIAEwAUABUAFgAWABYAFwAXABcAGQAZABoA
GgAaABoAGgAbABsAGwAcABwAHAAcABwAHAAcABwAHQAfAB4AHQAdAB4AHgAeAB4AHgAe
AB4AHgAcABwAHAAcABsAGgAaABoAGgAaABoAGgAaABkAGAAYABgAFwAXABcAFgAWABYA
FgATABMAEQARABMAEQAPAA4ADwAOAA4ADgANAAsACgAIAAYABQAEAAMAAQAAAP///v//
//z//P/6//r/+P/1//P/8//y//D/7f/t/+z/6v/p/+b/5v/m/+b/5f/l/+X/5P/m/+b/
5v/n/+n/6v/r/+7/7v/w//P/9v/3//n/+//9////AQADAAUABwAJAAoACwAPAA8AEQAS
ABEAEgATABQAFgAWABYAFgAXABcAFwAXABcAFwAXABcAGQAZABkAGQAZABkAGQAZABkA
GQAZABkAGQAZABkAGQAYABgAGAAYABoAGgAaABoAGAAYABkAGQAZABkAGQAZABkAGQAZ
ABkAGwAbABsAGwAbABsAGwAbABsAGwAbABsAGwAbABsAGwAdAB0AHQAdAB0AHAAaABkA
GwAbABsAGwAbABsAGwAbABsAGwAaABoAGgAaABoAGgAaABoAGgAaABoAGgAaABoAGgAa
ABoAGgAaABoAGwAcABoAGgAaABoAGgAaABoAGgAaABoAGgAaABoAGgAaABoAGgAaABoA
GgAYABgAGAAYABkAGQAZABkAGQAZABkAGQAZABkAGQAZABkAGQAZABkAGQAZABkAGQAb
ABsAGwAbABkAGQAZABkAGQAZABkAGQAXABcAFwAXABkAGQAZABkAGQAZABkAGQAZABkA
GQAZABkAGQAZABkAGQAZABkAGQAZABoAGAAYABgAGAAYABgAGAAYABgAGAAYABgAGAAY
ABgAGAAYABgAGAAYABgAGAAYABgAGAAYABgAGAAWABYAFgAWABYAFgAWABYAGAAYABgA
GAAYABgAGAAYABgAGAAYABgAGAAYABgAGAAYABgAGAAYABgAGAAYABgAGAAYABgAGAAY
ABgAGAAYABgAGAAYABgAFgAWABYAFgAWABYAFgAWABgAGAAYABgAGAAYABgAGAAYABgA
GAAYABYAFgAWABYAGAAYABgAGAAaABoAGgAaABoAGgAaABoAHQAeAB8AIAAiACIAIgAi
ACQAJAAkACQAIgAiACIAIgAgAB4AHAAaABcAFAAOAAoACgAKAAsACwALAAsACwAKAAgA
CAAJAAoADAANAA0ADQALAAsACwAMABAAFAAYABkAGQAYABYAFQAVABQAFAAUABYAFgAW
ABYAFQAVABUAFQAXABcAFwAXABkAGgAaABoAGAAYABgAGAAXABcAFwAXABkAGQAZABkA
GQAZABkAGQAZABkAGQAZABkAGQAZABkAGwAbABsAGwAgACcAMAA8AEcATgBRAFEAUABT
AFkAXABUAD8AIwAGAOj/0f/F/73/t/+v/6T/o/+z/7n/p/+F/2H/Vf9e/3H/hP+a/6r/
tf/C/9P/4P/q//T/+/8BAAUACwAPABAAEQARABIAFAAWABcAGAAZABoAGwAcABwAHAAd
AB0AHQAfAB8AIAAgACAAIAAgACEAIQAhACIAJAAkACQAJAAkACQAJAAlACQAIgAgAB8A
IgAiACIAIgAiACIAIgAiACIAIgAiACIAIQAgACAAIAAgACAAIAAgACAAHwAeAB4AHAAb
ABsAGwAcABwAHAAcABsAGwAZABkAGQAXABUAFAATABIAEgASABEADwAOAAwACgAJAAgA
BwAFAAQAAwACAAEA/v/+//z//P/6//f/9f/1//T/8v/v/+//7v/s/+v/6v/q/+r/6v/r
/+v/6//q/+r/6v/q/+v/7f/u/+//8v/0//b/+f/8////AQADAAUACQALAA0ADwARABMA
FAAVABcAFwAZABoAGwAcAB0AHgAgACAAIAAgAB8AHwAfAB8AIQAhACEAIQAjACMAIwAj
ACMAIwAjACMAIQAhACEAIQAjACMAIwAjACIAIgAiACIAIAAgACAAIAAhACIAJAAlACUA
JQAlACUAJQAlACUAJQAkACMAIgAhACMAIwAjACMAJQAlACUAJQAkACMAIgAhACEAIQAh
ACEAIgAiACEAIQAhACEAIQAhAB8AHwAfAB8AIAAhACEAIgAgACAAIAAgACAAIAAgACAA
HgAeAB4AHgAgACAAIAAgAB4AHgAfACAAHgAeAB4AHgAeAB4AHgAeACAAIAAgACAAHwAe
AB0AHAAeAB4AHgAeAB4AHgAeAB4AHQAdAB0AHQAbABsAGwAbAB0AHQAdAB0AGwAbABsA
GwAdAB0AHQAdAB0AHQAdAB0AGwAbABsAGwAbABsAGwAbABsAGwAbABsAGwAbABsAGwAb
ABsAGwAbABsAGwAbABsAGQAZABkAGQAbABsAGwAbABsAGgAYABgAGAAYABoAGgAaABoA
GAAYABgAGAAYABgAGAAYABgAGAAYABgAGAAYABgAGAAYABgAGAAYABgAGAAYABgAGAAY
ABgAGAAYABgAGAAYABgAGAAYABgAFgAWABYAFgAWABYAFgAWABYAFgAWABYAFgAWABYA
FgAWABYAFgAWABYAFgAWABYAFgAWABYAFgAWABYAFgAWABYAFgAWABYAFgAWABYAFgAY
ABgAGAAYABYAFgAWABYAFwAYABkAGgAbABwAHQAeACAAIAAgACAAHgAeAB4AHgAcABoA
GAAWABMAEAAKAAYABgAGAAcABwAHAAcABwAGAAQABAAFAAYABgAHAAcABwAHAAcABwAI
AAsADgARABEAEAAQAA8ADwAPAA4ADgAOAA4ADgAOAA4ADQANAA0ADQAPAA8ADwAPAA4A
DgANAAwADgAOAA4ADgANAA0ADQANAA0ADQANAA0ADQANAA0ADQANAA0ADQANAA0ADQAN
AA0ADQALAAsADQAQABcAIAAsADcAPgBDAEUARABFAEkATgBOAEEAJwAKAOz/zf+5/63/
o/+Z/47/hf+P/53/lf97/1v/Q/9E/1X/av+A/5L/n/+q/7n/yv/W/+D/5//r/+//8//5
//v//f/+/wAAAAACAAMABAAFAAYABwAIAAoACgALAAsACwANAA0ADgAOAA4ADgAOAA0A
DQANAA4ADgAOAA4ADgAOAA4ADgAPAA8ADgANAA0ADAAMAAwADAAMAAwADAAMAAwADAAM
AAwACwAKAAoACgAKAAoACgAKAAoACQAIAAgABgAFAAUABQAGAAYABgAGAAUABQADAAMA
AwABAP///v/9//z//P/8//v/+f/4//b/9v/1//T/8//x//D/7//u/+3/6v/q/+j/6P/m
/+P/4f/h/+D/3v/b/9v/2v/Y/9f/1v/W/9b/1v/W/9X/1P/S/9T/1P/U/9X/2f/a/9v/
3v/f/+D/4v/k/+f/6f/r/+3/8f/z//X/9//5//v//P/9//////8BAAIAAwAEAAUABgAI
AAgACAAIAAkACQAJAAkACQAJAAkACQAJAAkACQAJAAkACQAJAAkACQAJAAkACQALAAsA
CwALAAoACgAKAAoADAAMAAwADAAMAAwADQANAAsACwALAAsACwALAAsACwALAAsACwAL
AAsACwALAAsACwALAAsACwALAAsACwALAAsACwALAAsADAAMAAsACwALAAsACwALAAsA
CwALAAsACwALAAoACgAMAAwADAAMAAoACgAKAAoADAAMAAwADAAKAAoACgAKAAoACgAL
AAwACgAKAAoACgAKAAoACgAKAAwADAAMAAwADAAMAAwADAAKAAoACgAKAAwADAAMAAwA
CwALAAsACwALAAsACwALAAsACwALAAsACwALAAsACwALAAsACwALAAsACwALAAsACwAL
AAsACwALAAsACwALAAsACwALAAsACwALAAsACwALAAsACwALAAsACwALAAsACwALAAsA
CwALAAsACwALAAsACgAKAAoACgAKAAoACgAKAAoACgAKAAoACgAKAAoACgAKAAoACgAK
AAoACAAIAAgACAAKAAoACgAKAAgACAAIAAgACAAIAAgACAAKAAoACgAKAAgACAAIAAgA
CAAIAAgACAAIAAgACAAIAAgACAAIAAgACAAIAAgACAAIAAgACAAIAAgACAAIAAgACAAI
AAgACAAIAAgACAAIAAgACAAIAAgACAAIAAgACAAIAAgACAAIAAgACAAIAAgACAAIAAgA
CAAIAAgACAAIAAgACAAIAAgACgAKAAoACgANAA4ADwAQABAAEAAQABAAEAAQABAAEAAP
AA4ADQAMAAgABAAAAPn/9v/2//b/9//3//f/9//3//j/+P/4//n/+P/4//n/+f/3//f/
9//3//j/+//+/wEAAQACAAIAAQABAAEAAAAAAAAAAAAAAAAA/v//////////////////
//////8AAAAAAgACAAIAAgACAAMAAwADAAEAAQABAAEAAQABAAEAAQABAAEAAQABAAEA
AQABAAEAAQABAAEAAQADAAgADwAaACQAMQA4ADsAPQA+AEMASwBUAEwAMwAVAPj/2P+1
/53/kf+H/3P/Xv9b/2f/Z/9N/yf/Ef8Z/zT/Uf9u/4T/kP+f/7D/v//M/9b/3P/j/+v/
8f/3//n/+v/7//v//P/8//7///8AAAEAAgADAAQABgAGAAcABwAHAAkACQAKAAoACgAK
AAoACQAJAAkACgAKAAoACgAKAAoACgAKAAsADQAMAAsACwAKAAoACgAKAAoACgAKAAoA
DAAMAAwADAALAAoACgAKAAoACgAKAAoACgAJAAgACAAIAAcABwAHAAYABgAGAAYABQAF
AAMAAwADAAEA///+/////v/+//7//f/7//r/+P/4//f/9v/1//P/8v/x//D/7f/q/+r/
6P/o/+b/4//h/+P/4v/g/93/3f/c/9r/2f/Y/9j/2P/Y/9f/1//X/9b/1v/W/9b/1//Z
/9r/2//e/+D/4v/l/+j/6f/r/+3/7//x//P/9f/3//f/+f/6//v//f/9////AAABAAIA
AwAEAAQABAAEAAQABwAHAAcABwAHAAcABwAHAAcABwAHAAcABwAHAAcABwAFAAUABQAF
AAcABwAHAAcABgAGAAYABgAGAAYABgAGAAgACAAJAAkACQAJAAkACQAHAAcABwAHAAcA
BwAHAAcABwAHAAcABwAJAAkACQAJAAkACQAJAAkABwAHAAcABwAIAAgABwAHAAcABwAH
AAcABwAHAAcABwAHAAcABgAGAAYABgAGAAYABgAGAAYABgAGAAYABgAGAAYABgAGAAYA
BgAGAAcACAAIAAgACAAIAAYABgAGAAYABgAGAAYABgAGAAYABgAGAAYABgAGAAYABgAG
AAYABgAFAAUABQAFAAUABQAFAAUABQAFAAUABQAFAAUABQAFAAUABQAFAAUABwAHAAcA
BwAFAAUABQAFAAUABQAFAAUABwAHAAcABwAFAAUABQAFAAUABQAFAAUABQAFAAUABQAH
AAcABwAHAAUABQAFAAUABwAGAAYABgAGAAYABgAGAAYABgAGAAYABgAGAAYABgAGAAYA
BgAGAAYABgAGAAYABgAGAAYABgAGAAYABgAGAAYABgAEAAQABAAEAAQABAAEAAQABAAE
AAQABAAEAAQABAAEAAQABAAEAAQABAAEAAQABAAEAAQABAAEAAQABAAEAAQABAAEAAQA
BAAEAAQABAAEAAYABgAGAAYABgAGAAYABgAGAAYABgAGAAYABgAGAAYABgAGAAYABgAG
AAYABgAGAAYABgAGAAYACAAIAAgACAALAAwADQAOABAAEAAQABAAEAAQABAAEAAOAA4A
DgAOAAkABgADAAAA+f/2//T/8v/1//X/9f/1//P/8v/y//L/9f/2//b/9//5//n/+f/5
//f/+P/7//7/AQABAAIAAgABAAEAAQAAAAAAAAAAAAAAAAAAAAEAAQABAAEAAQABAAEA
AQABAAIAAgACAAIAAgAAAAAAAQABAAEAAQABAAEAAQABAAEAAQADAAMAAwADAAEAAQAB
AAEAAQABAAEAAQABAAUACAAPABwAKAAxADgAOwA7AD4ARQBPAFIAQgAnAAsA7v/M/6v/
lf+P/4H/Zf9W/1v/Y/9T/y3/Df8J/x3/PP9d/3b/hv+W/6f/tP/B/8z/1v/c/+P/6f/v
//P/9f/2//f/9//4//j/+v/7//z/+//8//3//v8AAAAAAQABAP//AQABAAIAAgACAAIA
AgABAAEAAQACAAIAAgACAAIAAgACAAIAAwADAAIAAQABAAIAAgACAAIAAgACAAIAAgAA
AAAAAAAAAAEAAAAAAAAA/v/+//7//v/+//3//P/8//z/+//7//v/+//6//n/+P/3//f/
9f/1//f/9f/z//L/8f/w//D/8P/v/+3/7P/q/+j/5//m/+X/4//i/+H/4P/f/9z/3P/a
/9r/2P/V/9P/0//S/9D/zf/N/8z/yv/J/8j/yP/I/8j/yP/H/8b/xP/G/8b/xv/H/8n/
yv/L/87/zv/Q/9P/1v/X/9n/2//d/9//4f/j/+X/5f/n/+j/6f/r/+v/7f/u/+3/7v/v
//D/8P/w//D/8P/x//H/8f/x//H/8f/x//H/8f/x//H/8f/x//H/8f/x//H/8f/x//H/
8f/x//H/8f/y//L/8v/y//L/8v/y//L/8v/y//P/8//z//P/8//z//P/8//z//P/8//z
//P/8//z//P/8//z//P/8//z//P/9f/1//X/9f/1//X/9f/1//T/9P/z//P/9f/1//X/
9f/1//X/9f/1//X/9f/0//T/9P/0//T/9P/y//L/8v/y//L/8v/y//L/8v/y//L/8v/y
//L/8//0//L/8v/y//L/8v/y//L/8v/y//L/8v/y//L/8v/y//L/8v/y//L/8v/y//L/
8v/y//H/8f/x//H/8//z//P/8//z//P/8//z//H/8f/x//H/8f/x//H/8f/x//H/8f/x
//P/8//z//P/8//z//P/8//z//P/8//z//P/8//z//P/8//z//P/8//z//P/8//z//H/
8f/x//H/8//z//P/8//z//T/8v/y//L/8v/0//T/9P/0//T/9P/0//T/9P/0//T/9P/0
//T/9P/0//T/9P/0//T/9v/2//b/9v/2//b/9v/2//b/9v/2//b/9v/2//b/9v/2//b/
9v/2//b/9v/2//b/9v/2//b/9v/2//b/9v/2//b/9v/2//b/+P/4//j/+P/4//j/+P/4
//j/+P/4//j/+v/6//r/+v/6//r/+v/6//r/+v/6//r/+v/6//r/+v/6//r/+v/6//r/
+v/6//r//P/8//z//P/+//7//v/+/wEAAgADAAQABQAGAAcACAAIAAgACAAIAAgACAAI
AAgABAACAAAA/v/4//T/8f/u/+3/7f/t/+3/7f/s/+z/7P/v//D/8P/x//P/8//z//P/
8f/y//X/+P/9//3//v/+//3//f/9//z//P/8//z//P/+//7//////////////////f/9
//3//v8AAAAAAAAAAAAAAAABAAEAAQABAAEAAQADAAMAAwADAAMAAwADAAMAAwADAAMA
AwADAAMAAwADAAMAAwAIAA8AGAAkAC8AOAA9AD0APgBBAEcATgBMADkAHwAEAOb/xf+v
/6P/nf+P/3j/bf97/4P/c/9N/yv/If8y/0v/Zv98/47/m/+q/73/yv/U/97/5f/r//H/
9//7//z//f/9//7/AAACAAMABAAFAAYABwAIAAgACAAJAAkACQALAAsADAAMAAwADAAM
AA0ADQANAA4ADgAOAA4ADgAQABAAEAARABEAEAAPAA8AEAAQABAAEAAQABAAEAAQABAA
EAAQABAADwAOAA4ADgAOAA4ADgAOAAwACwAKAAoACQAJAAoACwAKAAoACgAKAAcABwAF
AAUABwAFAAMAAgADAAIAAgACAP///f/8//r/+P/3//b/9f/z//L/8f/w/+//7P/s/+r/
6P/m/+P/4f/h/+D/3v/b/93/3P/a/9n/1v/W/9b/1v/V/9X/1f/U/9b/1v/W/9f/2f/a
/9v/3v/e/+D/4//m/+n/6//t/+//8//1//f/+f/7//3//v///wEAAQADAAQABQAGAAcA
CAAJAAoACwAMAA0ADQANAA0ACwALAAsACwANAA0ADQANAAsACwALAAsACwALAAsACwAN
AA0ADQANAAwADAAMAAwADAAMAAwADAAMAAwADQANAA0ADQANAA0ADQANAA0ADQANAA0A
DQANAA0ADQANAA0ADQANAA0ADQANAA0ADQANAA0ADQANAA0ADgAOAA0ADQAPAA8ADwAP
AA0ADQANAA0ADwAPAA4ADgAMAAwADAAMAAoACgAKAAoADAAMAAwADAAMAAwADAAMAAwA
CgALAA==
         </WaveFormData>
      </LeadData>
      <LeadData>
         <LeadByteCountTotal>10000</LeadByteCountTotal>
         <LeadTimeOffset>0</LeadTimeOffset>
         <LeadSampleCountTotal>5000</LeadSampleCountTotal>
         <LeadAmplitudeUnitsPerBit>4.88</LeadAmplitudeUnitsPerBit>
         <LeadAmplitudeUnits>��V</LeadAmplitudeUnits>
         <LeadHighLimit>2147483647</LeadHighLimit>
         <LeadLowLimit>268435456</LeadLowLimit>
         <LeadID>V2</LeadID>
         <LeadOffsetFirstSample>0</LeadOffsetFirstSample>
         <FirstSampleBaseline>0</FirstSampleBaseline>
         <LeadSampleSize>2</LeadSampleSize>
         <LeadOff>FALSE</LeadOff>
         <BaselineSway>FALSE</BaselineSway>
         <ExcessiveACNoise>FALSE</ExcessiveACNoise>
         <MuscleNoise>FALSE</MuscleNoise>
         <LeadDataCRC32>1093616748</LeadDataCRC32>
         <WaveFormData>
YABgAGAAYABvAH4AjQCcAF4AIgDm/6r/ev9K/xr/6v7D/pz+df5O/lj+YP5o/nD+n/7M
/vn+Jv9C/17/ev+W/6T/sv/A/87/1v/e/+b/7v/y//b/+v/+/wEAAgADAAQABwAIAAkA
CgALAAwADQAOABAAEAAQABAAEQASABMAFAAWABYAFgAWABcAGAAZABoAHAAcABwAHAAd
AB4AHwAgACIAIgAiACIAJAAkACQAJAAlACYAJwAoACkAKgArACwALQAuAC8AMAAxADIA
MwA0ADUANgA3ADgAOwA8AD0APgBBAEIAQwBEAEYASABKAEwATQBOAE8AUABTAFQAVQBW
AFcAWABZAFoAXABcAFwAXABaAFoAWgBaAFoAWgBaAFoAVwBWAFUAVABRAFAATwBOAEoA
SABGAEQAQQA+ADsAOAA0ADIAMAAuACkAJgAjACAAHAAaABgAFgASABAADgAMAAgABgAE
AAIA/v/8//r/+P/1//T/8//y/+//7v/t/+z/6v/q/+r/6v/p/+j/5//m/+b/5v/m/+b/
5P/k/+T/5P/i/+L/4v/i/+L/4v/i/+L/5P/k/+T/5P/k/+T/5P/k/+T/5P/k/+T/5P/k
/+T/5P/m/+b/5v/m/+j/6P/o/+j/6v/q/+r/6v/q/+r/6v/q/+z/7P/s/+z/7P/s/+z/
7P/u/+7/7v/u//D/8P/w//D/8v/y//L/8v/y//L/8v/y//L/8v/y//L/9P/0//T/9P/y
//L/8v/y//L/8v/y//L/8v/y//L/8v/w//D/8P/w/+7/7v/u/+7/7v/u/+7/7v/u/+7/
7v/u/+z/7P/s/+z/7P/s/+z/7P/q/+r/6v/q/+r/6v/q/+r/6P/o/+j/6P/q/+r/6v/q
/+r/6v/q/+r/6P/o/+j/6P/o/+j/6P/o/+j/6P/o/+j/6P/o/+j/6P/o/+j/6P/o/+r/
6v/q/+r/6P/o/+j/6P/o/+j/6P/o/+r/6v/q/+r/6v/q/+r/6v/o/+j/6P/o/+r/6v/q
/+r/6P/o/+j/6P/o/+j/6P/o/+r/6v/q/+r/6v/q/+r/6v/q/+r/6v/q/+j/6P/o/+j/
6P/o/+j/6P/q/+r/6v/q/+r/6v/q/+r/6v/q/+r/6v/q/+r/6v/q/+r/6v/q/+r/6v/q
/+r/6v/q/+r/6v/q/+r/6v/q/+r/6v/q/+r/6v/q/+r/6v/q/+r/6v/q/+r/6v/q/+r/
6v/q/+r/6v/q/+r/6v/q/+r/7P/s/+z/7P/u/+7/7v/u//D/8P/w//D/8v/y//L/8v/0
//T/9P/0//f/+P/5//r/+P/4//j/+P/2//T/8f/v/+//8f/x//D/7P/q/+j/6P/o/+j/
5//n/+f/5//l/+T/4f/g/+D/4P/j/+X/6P/p/+f/5v/m/+b/5v/m/+X/5f/l/+X/5f/l
/+X/5f/m/+b/5v/m/+b/5v/m/+b/5//n/+f/5//n/+j/6P/o/+j/6P/o/+j/6P/o/+n/
6f/p/+n/6f/p/+n/6f/p/+n/6v/q/+r/6v/r/+z/8//+/w8AIwA0AD8ASQBTAFcAYACA
AK8AwQCfAGgALgDu/6n/a/83/wv/5P69/pT+Xf4o/h7+OP5X/oD+wP4D/zT/Xv97/4v/
mf+u/73/x//S/9z/5f/v//n///8CAAIABAAGAAcACQALAA0ADQAPABAAEgARABIAFAAV
ABgAGQAaABsAHAAdAB4AHgAfACAAIQAiACAAIQAiACIAJQAmACcAKAAnACgAKQApACwA
LQAuAC4ALQAuAC8AMAAzADQANAA0ADQANAA1ADYANwA4ADgAOQA8AD0APgA/AEAAQQBC
AEQARQBHAEgASQBKAEsATQBPAFIAUwBTAFQAVwBYAFoAWwBcAF8AYABhAGMAZABlAGYA
ZwBpAGoAagBrAGsAawBrAGwAbABsAGwAawBrAGkAaABnAGYAZQBkAGIAXwBdAFsAVwBV
AFMAUABNAEoARwBEAD8APAA5ADUAMgAuACoAJgAkACAAHAAaABUAEQAOAAsACQAGAAMA
AAD+//3/+//5//n/9//1//P/8v/x//H/7//v/+7/7f/s/+v/6//r/+v/6v/q/+j/6P/o
/+j/6P/n/+f/5//n/+f/5//n/+f/5//n/+f/5//n/+X/5f/l/+b/6P/o/+n/6f/p/+r/
6v/q/+r/6v/r/+v/7P/s/+z/7P/s/+z/7P/s/+3/7f/u/+7/7v/u/+7/7//x//H/8f/x
//H/8f/x//H/8v/y//L/8v/y//L/8v/y//D/8P/w//D/8P/w//D/7//v/+//7//v/+7/
7v/u/+7/7v/u/+7/7v/u/+3/7f/t/+z/7P/r/+v/6f/p/+n/6f/o/+j/6P/o/+n/6f/o
/+j/5f/l/+X/5f/l/+X/5f/k/+L/4v/i/+H/4//j/+P/4//j/+L/4v/i/+D/3//f/9//
3//f/9//3//f/9//3//f/97/3v/e/97/3v/e/97/3v/e/97/3v/e/+D/4P/g/+D/3v/e
/97/3v/e/97/3v/e/97/3v/e/93/3//f/9//4P/e/97/3v/e/97/3v/e/97/3v/e/97/
3v/e/97/3v/e/97/3v/e/97/3v/e/97/3v/e/97/3v/e/97/3v/e/97/3v/e/97/3v/e
/97/3v/e/97/3v/e/97/3v/e/97/3v/e/97/3v/e/97/3v/e/97/3v/e/97/3v/e/97/
3v/e/97/3v/e/97/3v/e/+D/4P/g/+D/4P/g/+D/4P/e/97/3v/e/+D/4P/g/+D/4P/g
/+D/4P/g/+D/4P/g/+D/4P/g/+D/4P/g/+D/4P/g/+D/4P/g/+L/4v/i/+L/4v/i/+L/
4v/j/+T/5f/m/+n/6v/r/+z/7v/u/+7/7v/w//D/8P/w/+7/7v/u/+7/6//n/+T/4f/h
/+H/4P/c/9r/2P/Y/9j/2f/Z/9r/2//d/9v/2v/Z/9j/2P/Y/9r/2f/b/9v/2//c/9z/
3P/c/9r/2f/Z/9n/2//b/9v/2//b/9z/3P/c/9z/3P/c/9z/3P/d/93/3f/d/93/3v/e
/+D/4P/g/+D/4P/g/+D/4f/h/+H/4f/h/+H/4f/h/+H/4f/i/+L/4v/g/+H/5P/n/+z/
+f8NACAALwA5AEMATQBWAGwAlwC5AKcAcAA6AAAAwf+F/0n/Ef/m/r/+mP5p/iz+BP4M
/jH+Yv6k/u/+LP9W/2//f/+R/6L/sf+//8j/0v/d/+f/8f/3//r/+v/8//7///8BAAMA
BQAHAAkACgAMAA0ADgAQABEAEAARABIAEwAUABUAFgAWABcAGAAZABoAHAAdAB4AHgAh
ACIAIwAkACUAJgAnACcAKAApACoAKgAtAC4ALwAwADEAMgAyADIANgA2ADcAOAA3ADgA
OAA5ADoAOwA8AD0APgA/AEAAQgBBAEMARABFAEgASQBLAE0AUABRAFEAUgBTAFQAVgBX
AFgAWwBcAF0AXwBgAGEAYgBjAGUAZgBmAGkAaQBpAGkAagBqAGoAagBrAGsAaQBoAGcA
ZgBlAGQAZABhAF8AXQBdAFsAWQBWAFUAUgBPAEwASQBGAEMAPwA+ADoANgAyADAALAAo
ACYAIQAdABoAFwAVABIADwAMAAgABwAFAAMAAQD///3/+//6//n/+f/3//X/9P/z//L/
8f/x//H/8f/y//L/8P/w/+7/7v/u/+3/7//v/+//7//v/+//7//v/+//7//v/+//7//v
/+//8P/w//D/8f/x//H/8v/y//L/8v/y//P/8//0//T/9P/0//b/9v/2//b/9//3//j/
+P/2//b/9v/3//f/9//3//f/+f/5//n/+f/6//r/+v/6//j/+P/4//j/+P/4//j/+P/4
//j/+P/3//n/+f/5//n/+P/4//j/+P/4//j/+P/4//j/9//3//f/9v/2//X/9f/1//X/
9f/1//T/9P/0//T/8//z//L/8v/z//P/8//z//P/8//z//L/8v/y//L/8f/x//H/8f/x
//H/8P/w//D/8v/x//H/8f/v/+//7//v/+//7//v/+//7v/u/+7/7v/u/+7/7v/u/+7/
7v/u/+7/7v/u/+7/7v/w//D/8P/w/+7/7v/u/+7/7v/u/+7/7f/t/+3/7f/u//D/8P/w
//D/8P/w//D/8P/w//D/8v/y//L/8v/y//L/8v/y//L/8v/y//L/8v/y//L/8v/y//L/
8v/y//L/8v/y//L/8v/y//L/8v/y//L/8v/y//L/8v/y//L/8v/y//L/8v/y//L/8v/y
//L/8v/y//L/9P/0//T/9P/y//L/8v/y//L/8v/y//L/9P/0//T/9P/0//T/9P/0//L/
8v/y//L/8v/y//L/8v/y//L/8v/y//L/8v/y//L/8v/y//L/8v/0//T/9P/0//L/8v/y
//L/9P/0//T/9P/2//b/9v/2//j/+P/4//j/+v/6//r/+v/9//7///8AAAIAAgACAAIA
BAAEAAQABAADAAIAAQAAAP7/+//5//f/+f/5//j/9P/w/+7/7v/u/+7/7f/t/+3/7//t
/+z/6//q/+r/6v/s/+//8f/x//H/8P/w//D/8P/u/+3/7f/t/+3/7f/t/+3/7f/u/+7/
7v/w//D/8P/w//D/8f/x//H/8f/x//L/8v/y//L/8v/y//T/9P/0//X/9f/1//X/9f/1
//X/9f/1//X/9v/2//b/9v/3//b/+/8CABMAIwA2AEUATQBXAF8AaACCAK8AywC1AIAA
SgAMAM3/k/9d/yv/AP/V/qj+cf40/hb+KP5L/nz+wP4J/0L/bP+D/5X/pf+4/8f/0//c
/+b/8f/7/wMACwAOAA4AEAASABMAFQAXABkAGwAdAB4AIAAhACIAJAAlACQAJQAmACcA
KAApACoAKgArACwALQAuADAAMQAyADIAMwA0ADUANgA3ADgAOQA5ADoAOwA8ADwAPwBA
AEEAQgBDAEQARABEAEQARABFAEYARwBIAEgASQBKAEsATABNAE4ATwBQAFIAUwBVAFYA
VwBYAFkAWwBdAF4AXwBfAGAAYwBkAGYAZwBoAGsAbABtAG8AcABxAHIAcwB1AHYAdgB3
AHcAdwB3AHgAeAB4AHgAeQB5AHcAdgB3AHYAdQB0AHQAcQBvAG0AawBpAGcAZABjAGAA
XQBaAFcAVABRAE0ATABIAEQAQABAADwAOAA2ADMALwAsACkAJwAkACEAHgAcABsAGQAX
ABUAEwARAA8ADAALAAsACQAJAAgABwAGAAUABQAFAAUABgAGAAQABAACAAIAAgABAAMA
AwADAAMAAwADAAMAAwADAAMAAwADAAMAAwADAAQABgAGAAcABwAFAAYABgAGAAYABgAH
AAcACgAKAAoACgAMAAwADAAMAAsACwAMAAwADAAMAAwADQANAA0ADQANAA0ADQANAA0A
DgAOAA4ADgAMAAwADAAMAA4ADgAOAA4ADgAOAA4ADQANAA0ADQANAAwADAAMAAwADAAM
AAwADAAOAA0ADQANAAwADAALAAsACwALAAsACwAKAAoACgAKAAkACQAIAAgACQAJAAkA
CQAHAAcABwAGAAYABgAGAAUABwAHAAcABwAHAAYABgAGAAYABQAFAAUABQAFAAUABQAF
AAUABQAFAAQABAAEAAQABAAEAAQABAAEAAQABAAEAAQABAAEAAQABAAEAAQABAAEAAQA
BAAEAAYABgAGAAUABQAFAAUABgAGAAYABgAGAAYABgAGAAYABgAGAAYABgAGAAYABAAE
AAQABAAGAAYABgAGAAQABAAEAAQABAAEAAQABAAEAAQABAAEAAQABAAEAAQABgAGAAYA
BgAGAAYABgAGAAQABAAEAAQABAAEAAQABAAEAAQABAAEAAQABAAEAAQABAAEAAQABAAE
AAQABAAEAAIAAgACAAIAAgACAAIAAgACAAIAAgACAAIAAgACAAIAAgACAAIAAgACAAIA
AgACAAAAAAAAAAAAAgACAAIAAgACAAIAAgACAAQABAAEAAQABgAGAAYABgAHAAgACQAK
AAwADAAMAAwADAAMAAwADAALAAoACQAIAAUABAACAAEAAQADAAMAAgD8//r/+P/4//b/
9v/1//X/9f/1//P/8v/x//D/8P/w//P/9f/4//n/9//2//b/9v/0//T/8//z//P/8//z
//P/9f/1//b/9v/2//b/9v/2//b/9v/3//f/9//3//f/+P/2//b/9v/2//b/9v/2//b/
9f/1//X/9f/3//f/9//3//X/9f/2//b/9v/2//f/+v8BAAwAHwAxAEIATQBZAGEAYwBu
AJIAvwDRAK8AcAAsAOT/m/9l/0H/G//u/sP+kP5Z/jT+NP5K/mP+iv7A/vv+Kv9Y/33/
j/+f/7T/xf/T/97/5v/v//f/AQAHAAwADAAOABAAEQATABUAFwAZABsAHAAeAB8AIAAi
ACMAIgAjACQAJQAkACUAJgAmACkAKgArACwALAAtAC4ALgAtAC4ALwAwAC8AMAAxADEA
MgAzADQANAA1ADYANwA4ADkAOgA6ADoAOgA6ADsAPAA/AEAAQABBAEIAQwBEAEUASABJ
AEoATABNAE8AUABRAFQAVQBXAFkAWgBbAFsAXABhAGIAZABlAGQAZwBoAGkAawBsAG0A
bgBvAHEAcgByAHEAcQBxAHEAcABwAHAAcABtAG0AawBqAGcAZgBlAGQAZABhAF8AXQBZ
AFcAVQBSAE8ATABJAEYAQwBAAD0AOQA4ADQAMAAsACwAKAAkACIAIQAdABoAFwAXABQA
EQAOAA4ADQALAAkABwAFAAMAAQACAAEAAQD//////v/9//z/+//7//v/+//8//z/+v/6
//r/+v/6//n/+f/5//n/+f/5//n/+f/5//n/+f/5//n/+f/5//n/+v/6//r/+//7//v/
/P/8//z//P/8//3//f/+//7//v/+//7//v/+//7/AQABAAIAAgACAAIAAgADAAEAAQAB
AAEAAwADAAMAAwAEAAQABAAEAAYABgAGAAYABgAGAAYABgAGAAYABgAFAAUABQAFAAUA
BAAEAAQABAAEAAQABAAEAAQAAwADAAMAAgACAAEAAQADAAMAAwADAAIAAgACAAIAAQAB
AAAAAAABAAEAAQABAAEAAQABAAAA/v/+//7//f///////////////v/+//7//v/9//3/
/f/9//3//f/9/////////////v/+//7//v/+//7//v/+//7//v/+//7/AAAAAAAAAAD+
//7//v/+//7//v/+//7/AAAAAAAA//////////8AAP7/AAAAAAAAAAAAAAAAAAAAAAAA
AAAAAAAAAAAAAAAAAAAAAAAAAAAAAAAAAAAAAAAAAAAAAAAAAAAAAAAAAAAAAAAAAAAA
AAAAAAACAAIAAgACAAIAAgACAAIAAgACAAIAAgACAAIAAgACAAIAAgACAAIAAgACAAIA
AgACAAIAAgACAAIAAgACAAIAAgACAAIAAgACAAIAAgACAAIAAgACAAIAAgACAAIAAgAE
AAQABAAEAAQABAAEAAQABgAGAAYABgAHAAgACQAKAAwADAAMAAwADgAOAA4ADgAMAAwA
DAAMAAoACAAFAAMAAwAFAAUABAAAAP7//P/8//r/+v/5//n/+f/5//f/9v/1//T/9P/0
//f/+f/8//3/+//6//r/+v/4//j/9//3//f/9//3//f/9//3//j/+P/6//r/+v/6//r/
+v/7//v/+f/5//n/+v/6//r/+v/6//r/+v/6//r/+//7//v/+//7//v/+//7//v/+//8
//z//P/8//v//v8DAAwAHQAxAEQATwBbAGUAaQBuAIQAsQDVAMsAlABSAA4Awf97/03/
Kf8A/9n+sv6B/lL+QP5O/mf+gv6u/uf+HP9K/3X/j/+f/7D/w//T/97/6v/x//n/AQAJ
AA0ADgARABQAFwAZABsAHQAfACEAIgAkACMAJAAmACcAKAApACoAKwAsAC0ALgAuAC0A
LgAvADAAMAAxADIAMgAzADQANQA2ADUANgA3ADcAOAA5ADoAOgA5ADoAOwA8AD8AQABA
AEAAQgBCAEMARABFAEYARgBHAEgASQBKAEsATABNAE4AUABTAFUAVgBXAFgAWQBbAF0A
YgBjAGMAZABnAGgAagBrAG4AcQByAHMAdQB2AHcAeAB5AHsAfAB8AH0AfQB9AH0AfgB+
AH4AfgB7AHsAeQB4AHcAdgB1AHQAcgBvAG0AawBnAGUAYwBgAFsAWABVAFIATQBKAEcA
QwBCAD4AOgA2ADIALgAqACgAJwAjACAAHQAbABgAFQASABIAEQAPAA0ACwAJAAcABQAG
AAUABQADAAMAAgABAAAA///////////+//7//P/8//r/+v/6//n/+f/5//n/+f/5//n/
+f/5//n/+f/5//n/+f/5//n/+v/6//r/+//7//v//P/8//z//P/8//3//f/+//7//v/+
//7//v/+//7/AQABAAIAAgACAAIAAgADAAMAAwADAAMAAwADAAMAAwAEAAQABAAEAAQA
BAAEAAQABAAEAAQABAAEAAQABAADAAMAAwADAAMABAAEAAQABAACAAIAAgACAAIAAQAB
AAEAAAAAAP/////9//3//f/9//z//P/8//z/+//7//r/+v/5//n/+f/5//n/+f/5//j/
+P/4//j/9//3//f/9//3//X/9P/0//T/9P/z//P/8//z//P/8//z//P/8//z//P/8v/y
//L/8v/w//D/8P/w//D/8P/w//D/8P/w//D/8P/w//D/8P/w//D/8P/w//D/7v/u/+7/
7f/t/+3/7f/u/+7/7v/u/+7/7v/u/+7/7v/u/+7/7v/u/+7/7v/s/+z/7P/s/+z/7P/s
/+z/6v/q/+r/6v/q/+r/6v/q/+r/6v/q/+r/6v/q/+r/6v/q/+r/6v/q/+z/7P/s/+z/
6v/q/+r/6v/q/+r/6v/q/+r/6v/q/+r/6v/q/+r/6v/o/+j/6P/o/+r/6v/q/+r/6P/o
/+j/6P/o/+j/6P/o/+j/6P/o/+j/6P/o/+j/6P/o/+j/6P/o/+j/6P/o/+j/6P/o/+j/
6P/o/+j/6P/o/+r/6v/q/+r/6v/q/+r/6v/t/+7/7//w//L/8v/y//L/9P/0//T/9P/0
//T/9P/0//D/7v/s/+n/5//n/+n/6f/m/+L/4P/e/+D/4P/g/9//3//f/9//3f/a/9n/
2P/Y/9r/3P/d/9//3//f/97/3v/c/9z/3P/b/9v/2//b/9v/2//b/9v/3P/c/9z/3P/c
/9z/3P/c/93/3f/d/93/3f/e/97/3v/e/9z/3P/c/9z/3P/d/93/3f/d/93/3f/d/93/
3f/d/97/3P/c/9z/3f/g/+X/8P8BABUAJgAzAD0ARwBNAFgAeAClALMAiQBQABgA2v+b
/1//J//5/tL+q/6C/kv+Fv4E/h7+Q/52/rz+Af82/1z/c/+B/5P/pv+z/73/xv/Q/9v/
5//v//P/9v/2//j/+v/7//3///8BAAEAAwAEAAYABwAIAAoACwAMAA0ADgAPABIAEwAU
ABQAFQAWABcAGAAYABkAGgAaAB0AHgAfACAAIQAiACMAIwAkACUAJgAmACcAKAApACoA
LQAuAC4ALgAwADAAMQAyADMANAA0ADUANAA1ADYANwA6ADsAPAA+AD0APwBAAEEARABF
AEcASQBKAEsASwBMAE8AUABSAFMAVABXAFgAWQBbAFwAXQBeAF8AYQBiAGIAZQBlAGUA
ZQBkAGQAZABkAGUAZQBjAGIAYQBgAF8AXgBcAFkAVwBVAFUAUwBRAE4ASwBIAEUAQgA/
ADwAOQA1ADIALgAqACYAIgAeABoAGAAVABEADgALAAkABgADAAAA/P/7//n/9//1//P/
8f/v/+7/7f/t/+v/6//q/+n/6P/n/+f/5//n/+j/6P/m/+b/5P/k/+T/4//j/+P/4//j
/+P/4//j/+P/5f/l/+X/5f/l/+X/5f/m/+b/5v/n/+f/5//o/+j/6P/o/+j/6f/p/+r/
6v/q/+r/6v/q/+r/6v/t/+3/7v/u/+z/7P/s/+3/7f/t/+3/7f/t/+3/7f/t//D/8P/w
//D/7v/u/+7/7v/u/+7/7v/u/+7/7v/u/+3/7//v/+//7//u/+7/7v/u/+7/7v/u/+7/
7v/t/+3/7f/s/+z/6//r/+v/6//r/+v/6v/q/+r/6v/p/+n/6P/o/+f/5//n/+f/5//n
/+f/5v/o/+j/6P/n/+X/5f/l/+X/5f/k/+T/5P/k/+P/4//j/+X/5f/l/+X/5f/l/+X/
5f/k/+T/5P/k/+T/5P/k/+T/4v/i/+L/4v/k/+T/5P/k/+T/5P/k/+T/5P/k/+T/5P/k
/+T/5P/j/+P/4//j/+T/5P/k/+T/5P/k/+T/5P/k/+T/5P/k/+T/5P/k/+T/5P/k/+T/
5P/k/+T/5P/k/+T/5P/k/+T/5P/k/+T/5P/k/+T/5P/m/+b/5v/m/+b/5v/m/+b/5v/m
/+b/5v/m/+b/5v/m/+b/5v/m/+b/5v/m/+b/5v/m/+b/5v/m/+b/5v/m/+b/5v/m/+b/
5v/m/+b/5v/m/+j/6P/o/+j/6P/o/+j/6P/o/+j/6P/o/+j/6P/o/+j/6P/o/+j/6P/o
/+j/6P/o/+r/6v/q/+r/6//s/+3/7v/v//D/8f/y//P/9P/1//b/+P/4//j/+P/6//r/
+v/6//j/9v/0//L/7f/r/+n/6f/r/+r/5v/k/+D/4P/g/+D/4v/j/+T/5f/j/+L/4f/g
/97/3v/g/+H/5f/l/+X/5P/k/+T/5P/k/+P/4//j/+P/4//j/+P/4//k/+T/5P/k/+b/
5v/m/+b/5//n/+f/5//n/+j/6P/o/+j/6P/o/+j/6P/o/+n/6f/p/+n/6f/p/+n/6f/p
/+n/6P/o/+j/6P/r/+7/9f8AABMAJwA2AD8ASQBTAF0AcgCaAL8AtQCFAE4AFgDW/5v/
Xf8j//X+zv6l/nb+O/4M/gz+MP5h/qL+7v4t/1r/dP+F/5f/qf+2/8P/zf/Y/+L/7//5
////AQAEAAQABgAIAAkACwANAA8ADwARABIAFAAVABYAGAAZABgAGQAaABsAHgAfACAA
IAAhACIAIwAkACQAJQAmACYAKQAqACsALAAtAC4ALwAvADAAMQAyADIAMwA0ADUANgA3
ADgAOAA4ADoAOgA7ADwAPQA+AD4APwBAAEEAQgBDAEQARQBGAEgARwBJAEoASwBMAE0A
TwBRAFQAVQBVAFYAVwBYAFoAWwBcAF8AYABhAGMAZABlAGYAZwBpAGoAagBrAGsAawBr
AGwAbABsAGwAbQBtAGsAagBpAGgAZwBmAGYAYwBhAF8AXwBdAFsAWABVAFIATwBMAEkA
RgBDAD8APAA4ADQAMAAuACoAJgAkAB8AGwAYABUAEQAOAAsACAAEAAMAAQD//////f/7
//n/9v/1//X/8//z//L/8f/w/+//7//v/+//7v/u/+z/7P/s/+z/7P/r/+v/6//r/+v/
6//r/+v/6//r/+v/6//r/+v/6//r/+z/7P/s/+3/7f/t/+7/7v/u/+7/7v/v/+//8P/w
//D/8P/w//D/8P/w//H/8f/y//L/8v/y//L/8//x//H/8f/x//P/8//z//P/8v/y//L/
8v/y//L/8v/y//L/8v/y//L/8P/w//D/7//v/+//7//v/+7/7v/u/+7/7v/u/+7/7v/u
/+3/7f/t/+z/7P/r/+v/6//r/+v/6//o/+j/6P/o/+f/5//m/+b/5//n/+f/5//l/+X/
5f/k/+T/5P/k/+P/4//j/+P/4//j/+L/4v/i/+L/4f/h/+H/4f/h/+H/4f/h/+H/4f/h
/+D/4P/g/+D/4P/g/+D/4P/g/+D/4P/g/97/3v/e/97/3v/e/97/3v/e/97/3v/e/97/
3v/e/93/3//f/9//4P/e/97/3v/e/97/3v/e/97/3v/e/97/3v/e/97/3v/e/97/3v/e
/97/3v/e/97/3v/e/97/3v/e/97/3v/e/97/3v/e/97/3v/e/97/3v/e/97/3v/e/97/
3v/e/97/3v/e/97/3v/e/97/3v/e/97/3v/e/97/3v/e/97/3v/e/97/3v/e/97/3v/e
/97/3v/e/97/3v/e/97/3v/e/97/3v/e/9z/3P/c/9z/3P/c/9z/3P/c/9z/3P/c/97/
3v/e/97/4P/g/+D/4P/i/+L/4v/i/+T/5P/k/+T/5f/m/+f/6P/q/+r/6v/q/+z/7P/s
/+z/6f/o/+f/5v/i/+H/4P/h/9//3v/a/9j/1v/W/9b/1v/V/9X/1f/V/9P/0v/R/9D/
zv/O/9D/0f/V/9X/1f/U/9T/1P/U/9T/0f/R/9H/0f/T/9P/0//T/9T/1P/U/9T/1P/U
/9T/1P/V/9X/1f/V/9X/1v/W/9b/1v/W/9b/1v/Y/9j/2f/Z/9f/1//X/9f/2f/Z/9n/
2f/a/9r/2v/a/9v/3P/h/+r/+f8LABwAKQA1AD0AQwBIAGIAjwCtAJkAZgAuAO7/rf91
/0f/G//u/r3+iv5R/hb+/P0O/i/+WP6W/t3+FP9C/2H/c/+D/5b/p/+z/77/yP/R/93/
5f/r//D/8P/y//T/9f/3//n/+//9////AAACAAEAAgAEAAUABgAHAAgACQAIAAkACgAK
AAsADAANAA4ADgAPABAAEAAPABAAEQASABMAFAAVABUAFgAXABgAGAAZABoAGwAcABsA
HAAcABwAHgAeAB8AIAAhACIAIgAjACQAJQAmACcAKAApACoALAArAC0ALgAvADAAMQAz
ADUAOAA5ADkAOgA7ADwAPgA/AEAAQwBEAEUARQBGAEcASABJAEsATABMAE0ATQBNAE0A
TABMAEwATABLAEsASQBIAEcARgBFAEQAQgA/AD0AOwA5ADcANQAyAC8ALAApACYAIQAe
ABsAFwAUABAADAAIAAQAAAD8//r/+f/1//L/7//t/+r/5//k/+D/3//d/9v/2f/X/9X/
0//S/9H/0f/P/8//zv/N/8z/yf/J/8n/yf/G/8b/xP/E/8T/xP/E/8P/w//D/8P/w//D
/8P/w//D/8H/wf/B/8H/wf/B/8H/wv/A/8D/wf/B/8H/wv/C/8L/wP/A/8H/wf/C/8L/
wv/C/8L/wv/C/8L/wf/B/8L/wv/E/8T/xP/F/8X/xf/F/8X/w//D/8P/w//E/8T/xP/E
/8L/wv/C/8L/wv/C/8L/wv/C/8L/wv/B/7//v/+//7//vv++/77/vv++/77/vv++/77/
v/+9/w==
         </WaveFormData>
      </LeadData>
      <LeadData>
         <LeadByteCountTotal>10000</LeadByteCountTotal>
         <LeadTimeOffset>0</LeadTimeOffset>
         <LeadSampleCountTotal>5000</LeadSampleCountTotal>
         <LeadAmplitudeUnitsPerBit>4.88</LeadAmplitudeUnitsPerBit>
         <LeadAmplitudeUnits>��V</LeadAmplitudeUnits>
         <LeadHighLimit>2147483647</LeadHighLimit>
         <LeadLowLimit>268435456</LeadLowLimit>
         <LeadID>V3</LeadID>
         <LeadOffsetFirstSample>0</LeadOffsetFirstSample>
         <FirstSampleBaseline>0</FirstSampleBaseline>
         <LeadSampleSize>2</LeadSampleSize>
         <LeadOff>FALSE</LeadOff>
         <BaselineSway>FALSE</BaselineSway>
         <ExcessiveACNoise>FALSE</ExcessiveACNoise>
         <MuscleNoise>FALSE</MuscleNoise>
         <LeadDataCRC32>4181344171</LeadDataCRC32>
         <WaveFormData>
QABAAEAAQABeAHoAlgCyALcAugC9AMAArwCeAI0AfAAIAJb/JP+y/rH+sP6v/q7+2f4C
/yv/VP9r/4L/mf+w/73/yP/T/97/5v/s//L/+P/8//7/AAACAAUABgAHAAgACwAMAA0A
DgAPABAAEQASABQAFAAUABQAFwAYABkAGgAcABwAHAAcAB4AHgAeAB4AIAAgACAAIAAi
ACQAJgAoACoAKgAqACoALAAsACwALAAtAC4ALwAwADIAMgAyADIANQA2ADcAOAA5ADoA
OwA8AD4AQABCAEQARwBIAEkASgBOAFAAUgBUAFYAWABaAFwAYABiAGQAZgBpAGwAbwBy
AHUAeAB7AH4AggCEAIYAiACMAI4AkACSAJUAlgCXAJgAmQCaAJsAnACeAJ4AngCeAJwA
nACcAJwAmQCYAJcAlgCSAJAAjgCMAIgAhACAAHwAdQBwAGsAZgBgAFoAVABOAEgAQgA8
ADYAMAAsACgAJAAeABoAFgASAA4ADAAKAAgABgAEAAIAAAD9//z/+//6//n/+P/3//b/
9P/0//T/9P/y//L/8v/y//D/8P/w//D/7v/u/+7/7v/u/+7/7v/u/+z/7P/s/+z/7v/u
/+7/7v/u/+7/7v/u/+7/7v/u/+7/8P/w//D/8P/w//D/8P/w//H/8v/z//T/8v/y//L/
8v/y//L/8v/y//T/9P/0//T/9v/2//b/9v/2//b/9v/2//j/+P/4//j/+P/4//j/+P/2
//b/9v/2//b/9v/2//b/9P/0//T/9P/y//L/8v/y//D/8P/w//D/8P/w//D/8P/u/+7/
7v/u/+z/7P/s/+z/6v/q/+r/6v/o/+j/6P/o/+j/6P/o/+j/6P/o/+j/6P/m/+b/5v/m
/+b/5v/m/+b/5v/m/+b/5v/m/+b/5v/m/+T/5P/k/+T/5P/k/+T/5P/k/+T/5P/k/+T/
5P/k/+T/5P/k/+T/5P/i/+L/4v/i/+T/5P/k/+T/4v/i/+L/4v/i/+L/4v/i/+L/4v/i
/+L/4v/i/+L/4v/i/+L/4v/i/+L/4v/i/+L/4v/i/+L/4v/i/+L/4v/i/+D/4P/g/+D/
4v/i/+L/4v/i/+L/4v/i/+L/4v/i/+L/4P/g/+D/4P/g/+D/4P/g/+D/4P/g/+D/4v/i
/+L/4v/g/+D/4P/g/+D/4P/g/+D/4v/i/+L/4v/i/+L/4v/i/+D/4P/g/+D/4P/g/+D/
4P/g/+D/4P/g/+D/4P/g/+D/4v/i/+L/4v/i/+L/4v/i/+T/5P/k/+T/5f/m/+f/6P/q
/+r/6v/q/+z/7P/s/+z/7P/s/+z/7P/q/+j/5v/l/+f/6f/p/+j/5P/i/+D/3v/e/93/
3f/d/9v/2//Z/9j/1f/V/9X/1v/Y/9j/2f/Z/9j/1//X/9f/1v/W/9b/1f/X/9b/1v/X
/9X/1f/V/9X/1f/V/9b/1v/W/9b/1v/W/9b/1v/W/9b/1//X/9f/1//X/9f/1//Y/9j/
2P/Y/9j/2P/Y/9j/2P/Y/9j/2P/Y/9r/2v/b/9v/2//h/+b/7P/x//b//v8KABEAGgA5
AGwAlwCsALoAygDdAPMACAESAQgB3wCJAP3/OP+D/kb+bf6Y/r7++f4y/1f/d/+Q/5v/
p/+2/8D/yP/P/9j/3v/m/+7/8f/z//P/8//1//j/+P/6//v//P/9//7///8AAAEAAgAD
AAQABQAGAAYACQAKAAsADAALAAwADQAOAA8AEAAQABEAFAAVABYAFwAWABcAGAAZABwA
HQAdAB4AHwAgACEAIgAjACQAJQAmACYAJwAoACkAKgAsAC0ALgAvADEAMgAzADQANgA3
ADkAOgA9AD8AQQBCAEQARgBIAEsATQBPAFEAUwBXAFgAXABhAGQAZwBqAG0AcABzAHcA
egB+AIEAhACHAIoAjQCQAJMAlgCZAJwAnQCfAKEAogCjAKUApgCnAKgAqACoAKgApgCm
AKQAowCgAJ4AmwCYAJMAjwCKAIUAfgB3AHEAawBlAF0AVgBRAEkARAA9ADYAMAArACUA
IQAcABcAEgAOAAwACAAGAAMAAAD9//z/+v/6//j/9v/0//H/8f/w/+//7v/u/+3/7f/r
/+v/6//r/+v/6//q/+r/6v/p/+j/6P/o/+j/6P/o/+f/5v/m/+b/6P/o/+j/6f/o/+j/
6P/o/+r/6v/q/+v/6f/p/+n/6v/q/+v/6//r/+3/7f/t/+3/7f/t/+3/7f/t/+7/7v/u
/+7/7v/u/+//7//v/+//7//x//H/8f/y//D/8P/w//D/8f/x//H/8f/v/+//7//v/+//
7//v/+//7//v/+//7//v/+7/7v/u/+7/7v/t/+3/7f/t/+3/7f/q/+r/6v/r/+n/6f/p
/+n/6f/p/+n/6f/o/+j/6P/o/+j/5//n/+f/5//n/+f/5//n/+b/5v/l/+T/5P/k/+T/
4//j/+P/4//j/+P/4//j/+L/4v/i/+L/4v/i/+L/4v/i/+H/4f/h/+H/4f/i/+L/4v/i
/+L/4v/i/+L/4f/h/+D/4P/g/+D/4P/g/+D/4P/h/+L/4P/g/+D/4P/e/97/3v/e/+D/
4P/g/+D/4P/g/+D/4P/g/+D/4P/g/97/3v/e/97/3v/e/97/3v/g/+D/4P/g/+D/4P/g
/+D/3v/e/97/3v/g/+D/4P/g/+D/4P/g/+D/4P/g/+D/4P/e/97/3v/e/97/3v/e/97/
3v/e/97/3v/e/97/3v/e/97/3v/e/97/3v/e/97/3v/e/97/3v/e/97/3v/e/97/3v/e
/97/3v/e/97/3v/e/97/3v/e/97/3v/e/97/3v/c/9z/3P/c/97/3v/e/97/4P/g/+D/
4P/i/+L/4v/i/+P/5P/l/+b/6P/o/+j/6P/q/+r/6v/q/+r/6v/q/+r/5v/k/+P/4f/h
/+H/4P/c/9z/2v/Y/9j/1//X/9f/1//Z/9f/1v/T/9P/0//U/9b/1P/V/9X/1P/T/9P/
0//S/9L/0v/R/9H/0v/S/9P/0//R/9H/0f/R/9P/1P/U/9T/1P/U/9T/1P/S/9L/0v/T
/9X/1f/V/9X/1f/V/9b/1v/U/9T/1P/U/9T/1P/U/9T/1P/U/9T/1P/U/9X/0//V/9f/
3P/i/+f/6v/w//z/BwAQACMATAB9AJoAqAC0AMMA2wD8AAwBCgH1AL8AWQC2/+f+UP5B
/nr+rP7h/iL/V/9z/4j/k/+f/6r/tv+8/8P/zP/U/9z/4v/n/+n/6f/p/+v/7P/s/+7/
7//w//H/8v/z//T/9f/2//f/+P/5//r/+v/9//7///8AAP//AAABAAIAAwAEAAQABQAG
AAcACAAJAAoACwAMAA0AEAARABEAEgATABQAFQAWABcAGAAZABoAGgAbABwAHQAeACAA
IQAiACMAJQAmACcAKAAqACsALQAsAC8AMQAzADQANgA4ADoAPQA/AEEAQwBFAEkASgBO
AE8AUgBVAFgAWwBeAGEAZQBqAG4AcQB0AHcAegB9AIAAgwCGAIkAjACNAI8AkQCSAJUA
lwCYAJkAnACcAJwAnACcAJwAmgCZAJgAlgCTAJAAjQCJAIQAfwB8AHUAbwBpAGEAWQBS
AE0ARQBAADkAMgAqACUAHwAbABYAEQAMAAgAAgD+//z/+f/2//P/8v/w/+7/7P/q/+j/
5f/l/+T/4//k/+T/4//j/+H/4f/h/+H/4f/h/+D/4P/g/9//3v/e/97/3v/e/97/3//e
/97/3v/e/97/3v/f/97/3v/e/97/3v/e/97/3//f/9//3//g/97/3//f/9//3//f/9//
3//f/9//3//f/9//4P/g/+D/4P/g/+D/4f/f/9//3//f/9//3//f/+D/4P/g/+D/4P/f
/9//3//f/9//3//f/9//3//f/9//3//f/9//3//f/9//3v/e/97/3v/e/93/3f/d/93/
3f/d/9z/3P/c/93/2//b/9v/2//Z/9n/2f/Z/9j/2P/Y/9j/2P/X/9f/1//V/9X/1f/V
/9f/1v/W/9X/1v/W/9b/1v/T/9P/0//T/9P/0//T/9P/1P/U/9T/1P/S/9L/0v/S/9T/
0//T/9P/0//T/9T/1P/U/9T/1P/U/9T/1P/T/9P/0v/S/9L/0v/U/9T/1P/U/9X/1P/W
/9b/1v/W/9b/1v/W/9b/1v/W/9b/1v/Y/9j/2P/Y/9j/2P/Y/9j/1v/W/9b/1v/Y/9j/
2P/Y/9r/2v/a/9r/2P/Y/9j/2P/a/9r/2v/a/9r/2v/a/9r/2v/a/9r/2v/a/9r/2v/a
/9z/3P/c/9z/3P/c/9z/3P/c/9z/3P/c/9z/3P/c/9z/3P/c/9z/3P/c/9z/3P/c/97/
3v/e/97/3v/e/97/3v/e/97/3v/e/97/3v/e/97/3v/e/97/3v/e/97/3v/e/97/3v/e
/97/3v/e/97/3v/g/+D/4P/g/+L/4v/i/+L/4//k/+X/5v/o/+j/6P/o/+r/6v/q/+r/
7P/s/+z/7P/q/+r/6v/q/+f/5v/m/+X/5//n/+b/4v/g/97/3P/c/9v/2//b/9v/2//Z
/9j/1f/T/9P/1P/W/9j/2f/Z/9j/1//X/9f/1v/W/9b/1f/V/9T/1P/V/9X/1f/V/9X/
1f/V/9b/1v/W/9b/1v/W/9b/1v/W/9b/1//X/9f/1//X/9f/1//Y/9j/2P/Y/9j/2P/Y
/9j/2P/Y/9j/2P/Y/9j/2P/Z/9n/2//d/+L/6P/t//D/+P8CAA0AFAArAFYAgwCcAKoA
tgDHAOEAAAEUARQB+QCzADkAhP+9/kj+U/6K/rj+8f4y/13/e/+Q/5v/pf+y/7z/xP/L
/9L/2v/i/+r/7f/v/+//7//x//T/9P/2//f/+P/5//r/+//8//3//v///wAAAQACAAIA
AwAEAAUABgAHAAgACQAKAAsADAAMAA0AEAARABIAEwAUABUAFgAXABgAGQAZABoAGwAc
AB0AHgAdAB4AHwAgACIAIwAkACUAJgAoACkAKgApACsALAAtADAAMgAzADUANAA3ADkA
OwA+AEAAQgBEAEUARwBJAEsATQBRAFIAVgBZAFwAXwBiAGUAaABrAG8AcgB2AHkAfAB/
AIIAhQCIAIsAjgCRAJQAlwCZAJsAnACdAJ8AoAChAKIAogCiAKIAogCiAKAAnwCgAJ4A
mwCYAJUAkQCMAIcAhAB9AHcAcQBtAGUAXgBZAFEATABFAD4AOAAzAC0AKQAmACEAHAAY
ABQAEAAOAAsABgADAAIAAAAAAP7//P/6//n/+f/4//f/9v/2//X/9f/1//X/9f/1//X/
9f/0//T/9v/1//T/9P/2//b/9v/2//f/9v/2//b/9v/2//b/9//4//j/+P/4//j/+P/4
//n/+f/5//n/+v/6//v/+//7//v/+//7//v/+//7//v/+//7//z//P/8//z//P/8//3/
/f/9//3//f/9//3//f/+//7//v/+//7/AQABAAEAAQABAAEAAQABAP//////////AQAB
AAEAAQABAAAAAAAAAAIAAgABAAEAAQABAAEAAQAAAAAAAAABAAEAAQABAAEAAQABAAEA
AQAAAAAAAAAAAAAA//////////////////////7//v/9//7//v/+//7/////////////
//////////7//v/+//7//v/+//7//v/+//3//f/9//3//f/+//7//v/+//7//v8AAAAA
/////wAAAAAAAAAAAAAAAAAAAAABAAIAAAAAAAAAAAACAAIAAgACAAIAAgACAAIAAAAA
AAAAAAACAAIAAgACAAQABAAEAAQABAAEAAQABAAEAAQABAAEAAQABAAEAAQABgAGAAYA
BgAGAAYABgAGAAYABgAGAAYABAAEAAQABAAGAAYABgAGAAYABgAGAAYABgAGAAYABgAG
AAYABgAGAAYABgAGAAYABgAGAAYABgAGAAYABgAGAAQABAAEAAQABgAGAAYABgAGAAYA
BgAGAAQABAAEAAQABgAGAAYABgAIAAgACAAIAAoACgAKAAoADAAMAAwADAANAA4ADwAQ
ABAAEAAQABAAEgASABIAEgAQABAAEAAQAA0ADAALAAsADQAPAA8ADgAIAAYABAACAAAA
//////////////3//P/7//v/+//8//7//v///////v/9//3//f/8//z//P/7//v/+v/6
//v//f/9//3//f/9//3//v/+//z//P/8//z//v/+//7//v/9//3//f/9//3//f/9//7/
AAAAAAAAAAAAAAAAAAAAAP7//v/+//7//v8AAAEAAQADAAkAEAAWABsAIgAwADoAPwBM
AG0AnADBANAA1gDcAOUA6wD8AAgB+gC/AFMAsf/y/nX+cP6b/rj+4P4Z/0b/Z/+L/6j/
uf/F/9T/4v/s//P/+v8CAAoADgATABUAFQAVABcAGgAaABwAHQAgACEAIgAjACQAJQAm
ACcAJgAnACgAKAApACoAKwAsAC0ALgAvADAAMQAyADIAMwA0ADUANgA3ADYANwA4ADkA
OAA5ADkAOgA7ADwAPQA+AD8AQABBAEIAQABBAEIAQwBEAEYARwBIAEkASwBMAE0AUABS
AFMAVQBWAFkAWwBdAF4AYABiAGQAZwBpAGsAbQBtAHEAcgB2AHkAfAB/AIIAhQCIAIsA
jwCQAJQAlwCaAJsAngChAKQApQCoAKsArgCuAK8AsACwALAAsQCxALEAsACwALAAsACu
AK4ArACrAKkApgCiAJ4AmwCXAJIAjQCIAIEAewB1AHAAaQBjAF8AVwBSAEsARAA+ADsA
NwA1ADAAKwAmACIAHgAaABgAFQATABEAEQAQAA4ADAAKAAgABwAHAAYABQAEAAQAAwAD
AAMAAwADAAMAAQABAAAAAAAAAP///v/+//7//v/+//7////+//7//v8AAAAAAAABAAAA
AAAAAAAAAgACAAIAAwADAAMAAwAEAAMAAwACAAEAAwADAAMAAwAFAAUABQAFAAUABgAG
AAYABAAEAAQABQAGAAcACAAJAAkACQAJAAoACAAIAAgACAAHAAcABwAHAAcABwAHAAcA
BwAHAAcABwAHAAcABwAHAAUABAAEAAQABAAEAAMAAwADAAMAAwADAAAAAAAAAAEA////
///////9//3//f/9//7//v/+//7//f/7//r/+f/5//n/+f/5//v/+v/6//n/+P/4//j/
+P/1//X/9f/1//X/9f/1//X/9P/0//T/9P/0//T/9P/0//T/8//z//P/9f/1//b/9v/0
//T/9P/0//T/9P/z//P/9P/0//T/9P/y//L/8v/y//H/8v/y//L/8v/y//L/8v/y//L/
8P/w//D/8P/w//D/8P/w//D/8P/w//D/8P/w//D/8P/w//D/8P/w//D/8P/w//D/7v/u
/+7/7v/u/+7/7v/u/+7/7v/u/+7/7P/s/+z/7P/s/+z/7P/s/+z/7P/s/+z/6v/q/+r/
6v/q/+r/6v/q/+r/6v/q/+r/6P/o/+j/6P/q/+r/6v/q/+j/6P/o/+j/6P/o/+j/6P/o
/+j/6P/o/+j/6P/o/+j/6v/q/+r/6v/s/+z/7P/s/+7/7v/u/+7/8P/w//D/8P/u/+7/
7v/u/+z/6v/o/+f/5//p/+n/6P/k/+L/4P/e/97/3f/d/93/2//b/9n/2P/V/9X/1f/W
/9r/2v/b/9v/2f/X/9b/1f/U/9T/1P/T/9P/0v/S/9P/0//T/9P/0//R/9H/0v/S/9L/
0v/S/9L/0v/S/9L/0v/R/9H/0f/R/9H/0f/R/9L/0v/S/9L/0v/S/9L/0v/S/9L/0v/S
/9L/0P/S/9P/0//V/9n/4P/o/+//9P8AAAwAEwAaADEAXACLAKgArgCyALkAuwC6AL4A
ugCVAEkAzf8a/23+LP5L/nL+kP7B/vj+If9D/2j/f/+J/5j/qP+y/7v/xP/M/9L/2P/d
/+D/4f/i/+X/6P/o/+r/6//u/+//8P/x//D/8f/y//P/9v/3//j/+P/3//j/+f/6//n/
+v/7//z//f/+//7///8AAAEAAgADAAQABQAGAAcABgAHAAcACAAJAAoACwAMAA0ADgAP
ABAAEAARABIAEwAUABYAFwAYABkAGwAcAB0AIAAiACMAJQAmACkAKwAtADAAMgA0ADYA
OQA7AD0APwBBAEUARgBKAE8AUgBVAFgAWwBeAGEAZQBoAGwAbwByAHUAeAB7AH4AfwCC
AIUAiACJAIsAjQCOAI8AkQCSAJMAkgCSAJIAkgCQAJAAjgCNAIoAiACFAIIAfQB5AHQA
bwBqAGMAXQBXAFEASQBCAD0ANwAyACsAJAAeABkAEwAPAAwABwACAP7/+v/2//T/8f/w
/+3/7P/q/+r/6P/m/+T/4//j/+L/4f/e/97/3f/d/9v/2//b/9v/2//b/9r/2v/a/9n/
2P/Y/9j/2P/Y/9j/2f/Y/9j/2P/a/9r/2v/b/9r/2v/a/9r/2v/a/9r/2//d/93/3f/e
/9z/3f/d/93/3//f/9//3//h/+H/4f/h/+H/4v/i/+L/5P/k/+T/5f/l/+X/5f/l/+X/
5f/l/+b/6P/o/+j/6P/p/+n/6f/p/+n/6f/p/+n/5//n/+f/5//n/+f/5//n/+f/5v/m
/+b/5v/m/+X/5f/l/+X/5f/l/+X/5v/n/+n/7f/v//H/8//2//f/+P/5//r/+v/6//r/
+v/5//n/+f/5//n/+f/5//n/+P/4//f/+P/4//j/+P/3//f/9//3//X/9f/1//X/9P/0
//T/9P/0//T/9P/0//T/8//z//P/8f/x//L/8v/w//D/8P/w//D/8P/v/+//8P/w//D/
8P/u/+7/7v/u/+3/7v/u/+7/7v/u/+7/7v/u/+7/7v/u/+7/7v/s/+z/7P/s/+z/7P/s
/+z/6v/q/+r/6v/q/+r/6v/q/+r/6v/q/+r/6v/q/+r/6v/q/+r/6v/q/+j/6P/o/+j/
6P/o/+j/6P/o/+j/6P/o/+j/6P/o/+j/6P/o/+j/6P/m/+b/5v/m/+b/5v/m/+b/5v/m
/+b/5v/m/+b/5v/m/+b/5v/m/+b/5P/k/+T/5P/k/+T/5P/k/+T/5P/k/+T/5P/k/+T/
5P/k/+T/5P/k/+T/5P/k/+T/5v/m/+b/5v/n/+j/6f/q/+z/7P/s/+z/7v/u/+7/7v/u
/+7/7v/u/+z/6v/o/+b/5f/l/+f/5//m/+L/4P/e/97/3v/d/93/2//b/9v/2f/Y/9X/
1f/V/9T/1v/W/9f/2f/Y/9f/1//V/9T/1P/U/9P/0//S/9L/0//T/9P/0//T/9P/0//U
/9L/0v/S/9L/0v/S/9L/0v/S/9P/0//T/9P/0//T/9P/1P/U/9T/1P/U/9T/1P/U/9T/
1P/U/9T/0v/S/9L/0//T/9X/2f/e/+T/6f/u//b/AAAJABQAMQBkAI0AoACsALoAzQDp
AAQBCgEAAdsAiwAHAEj/i/46/lv+kP66/vf+NP9d/3n/jP+V/6H/rv+2/77/xf/M/9b/
3v/k/+f/6f/p/+n/6//s/+z/7v/v//L/8//0//X/9v/3//j/+f/4//n/+v/6//3//v//
/wAA//8AAAEAAgADAAQABAAFAAgACQAKAAsADAANAA4ADwAQABEAEQASABMAFAAVABYA
FwAYABkAGgAaABsAHAAdAB4AIAAhACIAIQAjACQAJQAmACgAKQArACwALwAxADMANAA2
ADgAOgA9AD8AQQBDAEMARwBIAEwAUQBUAFcAWgBdAGAAYwBnAGgAbABvAHIAdwB6AH0A
gACBAIQAhwCKAI0AjwCRAJIAlQCXAJgAmQCaAJoAmgCaAJwAnACaAJkAlgCUAJEAjgCJ
AIUAgAB7AHYAbwBpAGMAWwBTAEwARwA/ADoAMwAsACQAHwAZABUADgAJAAQAAAD8//j/
9v/z//D/7f/s/+r/6P/m/+T/4v/h/+H/4P/f/97/3v/d/93/2//b/9v/2//b/9v/2v/a
/9r/2f/Y/9j/2v/a/9r/2v/Z/9j/2P/Y/9j/2P/Y/9n/2v/a/9r/2v/a/9r/2v/b/9n/
2f/Z/9r/2P/Z/9n/2f/b/9v/2//b/9v/2//b/9v/2//c/9z/3P/c/9z/3P/d/93/3f/d
/93/3f/d/93/3v/c/9z/3P/c/93/3f/d/93/3f/d/93/3f/d/93/3f/d/93/3f/d/93/
2//a/9r/2v/c/9z/2//b/9n/2f/Z/9n/2P/Y/9j/2f/X/9f/1//X/9X/1f/V/9X/1P/U
/9T/1P/W/9X/1f/V/9P/0//T/9P/0//S/9L/0f/S/9L/0v/S/9H/0f/R/9H/0f/R/9H/
0f/Q/9D/0P/Q/9D/0P/Q/9D/0P/P/8//z//P/8//0P/Q/9D/0P/Q/9D/0P/Q/8//z//O
/87/zv/O/87/zv/O/87/z//O/87/zv/O/87/zP/M/8z/zP/O/87/zv/O/87/zv/O/87/
zv/O/87/zv/O/87/zv/O/87/zv/O/87/zv/O/87/zv/O/87/zv/O/87/zv/O/87/zv/O
/87/zv/O/87/zv/O/87/zv/O/87/zv/O/87/zv/O/87/zv/O/87/zv/O/87/zv/O/87/
zv/O/87/zv/O/87/zv/O/87/zv/O/87/zv/O/87/zv/O/87/zv/O/87/0P/Q/9D/0P/Q
/9D/0P/Q/9D/0P/Q/9D/0f/S/9P/1P/V/9b/1//Y/9n/2v/b/9z/3P/c/9z/3P/d/97/
3//g/93/3P/b/9r/2P/X/9X/1f/W/9b/0//S/87/zP/M/8v/zv/P/9D/0f/P/87/y//L
/8n/yv/M/8z/z//P/87/zf/N/83/zP/M/87/zf/N/8z/zP/N/83/zf/N/83/zf/N/87/
zv/O/87/0P/Q/9D/0P/Q/9D/0f/R/9P/0//T/9P/0//U/9T/1P/U/9T/1P/U/9T/1P/U
/9T/1P/U/9T/1P/V/9f/2f/d/+L/6P/r//D/+v8GAA8AIABFAHgAmQCoALQAxADZAPsA
EAESAQAB0QBxANX/Cv9j/j7+c/6o/t7+H/9W/3X/if+Y/6P/r/+6/8D/yP/P/9j/4P/m
/+z/7f/v/+//7//x//T/9P/2//f/+v/7//z//f/+////AAABAAIAAwAEAAQABQAGAAcA
CAAHAAgACQAKAA0ADgAOAA8AEAARABIAEwAUABUAFgAXABgAGQAZABoAGwAcAB0AHgAf
ACAAIQAiACIAIwAkACUAJgAoACkAKgArAC0ALgAvAC4AMAAxADMANAA3ADkAOwA6ADwA
PgBAAEMARQBHAEkASwBPAFAAVABXAFoAXQBgAGUAaABrAG8AcAB0AHcAegB/AIIAhQCI
AIsAjgCRAJQAlQCXAJkAmgCdAJ8AoAChAKIAogCiAKIAogCiAKAAnwCcAJoAlwCUAI8A
iwCGAIEAegBzAG0AZwBhAFkAUgBNAEQAPgA2AC4AKAAjAB0AGQAUAA8ACgAGAAIA/v/8
//n/9v/z//L/8P/u/+z/6v/o/+f/5//m/+X/5P/k/+P/4//j/+P/4//j/+P/4//i/+L/
4v/h/+D/4P/g/+D/4P/g/9//3v/e/97/3v/e/97/3//g/+D/4P/g/+D/4P/g/+H/4f/h
/+H/4v/i/+P/4//j/+P/4//j/+P/4//j/+P/4//j/+T/5P/k/+T/5P/k/+X/5f/l/+X/
5f/j/+P/4//k/+T/5P/k/+T/4//j/+P/4//l/+X/5f/l/+X/5f/l/+X/4//j/+P/4//j
/+L/4v/i/+L/4v/h/+H/4f/h/+H/4f/i/+L/4v/j/+L/4f/g/9//3//f/9//3//e/97/
3v/e/97/3f/d/93/2//b/9v/2//d/9z/3P/b/9r/2v/a/9r/2f/Z/9n/2f/Z/9n/2f/Z
/9r/2v/a/9r/2P/Y/9j/2P/Y/9f/1//X/9f/1//Y/9j/2P/Y/9j/2P/Y/9j/1//X/9j/
2P/Y/9j/2P/Y/9j/2P/Z/9j/2P/Y/9j/2P/Y/9j/2P/Y/9j/2P/Y/9j/2P/Y/9j/2P/Y
/9j/2P/Y/9b/1v/W/9b/1v/W/9b/1v/W/9b/1v/W/9T/1P/U/9T/1P/U/9T/1P/W/9b/
1v/W/9b/1v/W/9b/1P/U/9T/1P/W/9b/1v/W/9b/1v/W/9b/1v/W/9b/1v/W/9b/1v/W
/9j/2P/Y/9j/2P/Y/9j/2P/Y/9j/2P/Y/9j/2P/Y/9j/2P/Y/9j/2P/Y/9j/2P/Y/9r/
2v/a/9r/3P/c/9z/3P/c/9z/3P/c/93/3v/f/+D/4v/i/+L/4v/k/+T/5P/k/+b/5v/m
/+b/5f/k/+P/4v/h/+H/4P/h/+H/4P/c/9r/2v/Y/9j/1//X/9f/1//X/9X/1P/R/9H/
0P/Q/9H/0P/S/9P/0//T/9P/0//S/9L/0P/P/8//zv/Q/9H/0f/R/9H/0f/R/9H/0v/S
/9L/0v/S/9L/0v/S/9L/0v/T/9P/0//T/9P/0//V/9b/1v/W/9T/1P/U/9T/1v/W/9b/
1v/W/9b/1v/W/9f/1//X/9v/4P/m/+n/7v/2/wAABwAQACcAVACBAJoApgCyAL8A1wD2
ABABEgH1AKcAIQBm/6X+RP5Z/or+sP7n/iT/T/9t/4j/lf+h/67/uP/C/8n/0v/Y/+D/
6P/t/+//7//v//H/9P/0//b/9//4//n/+v/7//z//f/+////AAABAAIAAgAFAAYABwAI
AAcACAAJAAoADQAOAA4ADwAQABEAEgATABQAFQAWABcAGgAbABsAHAAdAB4AHwAgACEA
IgAjACQAJgAnACgAKQAsAC4ALwAwADEAMwA0ADUANgA4ADkAOwA8AD8AQQBDAEQARgBI
AEoATwBRAFMAVQBXAFsAXABgAGMAZgBpAGwAbwByAHUAeQB+AIIAhQCIAIsAjgCRAJQA
lwCaAJ0AoACjAKUApwCoAKsArQCuAK8AsACwALAAsACwALAArgCtAKwAqgCnAKQAoQCd
AJgAkwCOAIcAgQB7AHMAawBkAF8AWQBUAE0ARgA/ADsANgAzAC4AKQAkACAAHAAYABYA
EwASAA8ADgAMAAsACgAJAAgABQAFAAQAAwAAAAAA//////////////////////7//v/+
//3//P/8//z//P/8//z//f/8//z//P/8//z//P/9//7//v/+//7//P/8//z//f/9//3/
/f/+//z//f/9//3//f/9//3//f//////////////AAAAAAAA/v/+//7/////////////
/////////wAAAAAAAAAAAAABAAEAAQABAP//////////////////////////////////
/v/+/w==
         </WaveFormData>
      </LeadData>
      <LeadData>
         <LeadByteCountTotal>10000</LeadByteCountTotal>
         <LeadTimeOffset>0</LeadTimeOffset>
         <LeadSampleCountTotal>5000</LeadSampleCountTotal>
         <LeadAmplitudeUnitsPerBit>4.88</LeadAmplitudeUnitsPerBit>
         <LeadAmplitudeUnits>��V</LeadAmplitudeUnits>
         <LeadHighLimit>2147483647</LeadHighLimit>
         <LeadLowLimit>268435456</LeadLowLimit>
         <LeadID>V4</LeadID>
         <LeadOffsetFirstSample>0</LeadOffsetFirstSample>
         <FirstSampleBaseline>0</FirstSampleBaseline>
         <LeadSampleSize>2</LeadSampleSize>
         <LeadOff>FALSE</LeadOff>
         <BaselineSway>FALSE</BaselineSway>
         <ExcessiveACNoise>FALSE</ExcessiveACNoise>
         <MuscleNoise>FALSE</MuscleNoise>
         <LeadDataCRC32>1330733059</LeadDataCRC32>
         <WaveFormData>
AAAAAAAAAAAqAFIAegCiAOgALAFwAbQBzwHqAQUCIAJ3Ac4AJQB8/2P/TP81/x7/O/9Y
/3X/kv+i/7D/vv/M/9P/2v/h/+j/7P/w//T/+P/7//z//f/+////AAABAAIAAwAEAAUA
BgAIAAgACAAIAAkACgALAAwADQAOAA8AEAARABIAEwAUABQAFAAUABQAFQAWABcAGAAa
ABwAHgAgACIAIgAiACIAJAAkACQAJAAnACgAKQAqACsALAAtAC4AMQAyADMANAA2ADgA
OgA8AD4AQABCAEQARgBIAEoATABPAFIAVQBYAFwAXgBgAGIAZwBqAG0AcAB0AHgAfACA
AIUAigCPAJQAmACcAKAApACqAK4AsgC2ALsAvgDBAMQAxwDKAM0A0ADUANYA2ADaANwA
3ADcANwA2wDaANkA2ADUANIA0ADOAMgAwgC8ALYArQCmAJ8AmACOAIYAfgB2AGwAZABc
AFQATQBGAD8AOAAyACwAJgAgABwAGAAUABAADAAKAAgABgAEAAIAAAD+//v/+v/5//j/
9//2//X/9P/y//L/8v/y//D/8P/w//D/8P/w//D/8P/u/+7/7v/u/+7/7v/u/+7/7v/u
/+7/7v/u/+7/7v/u/+7/7v/u/+7/7P/s/+z/7P/u/+7/7v/u//D/8P/w//D/7v/u/+7/
7v/w//D/8P/w//L/8v/y//L/8v/y//L/8v/y//L/8v/y//T/9P/0//T/9P/0//T/9P/y
//L/8v/y//L/8v/y//L/8v/y//L/8v/w//D/8P/w/+7/7v/u/+7/7v/u/+7/7v/s/+z/
7P/s/+r/6v/q/+r/6P/o/+j/6P/m/+b/5v/m/+b/5v/m/+b/5v/m/+b/5v/k/+T/5P/k
/+T/5P/k/+T/5P/k/+T/5P/k/+T/5P/k/+L/4v/i/+L/4v/i/+L/4v/i/+L/4v/i/+L/
4v/i/+L/4P/g/+D/4P/g/+D/4P/g/+D/4P/g/+D/4P/g/+D/4P/e/97/3v/e/97/3v/e
/97/3v/e/97/3v/g/+D/4P/g/+D/4P/g/+D/3v/e/97/3v/e/97/3v/e/97/3v/e/97/
3v/e/97/3v/e/97/3v/e/97/3v/e/97/3v/e/97/3v/d/9z/2//a/9r/2v/a/9r/3P/c
/9z/3P/c/9z/3P/c/9r/2v/a/9r/2v/a/9r/2v/c/9z/3P/c/9r/2v/a/9r/2P/Y/9j/
2P/Y/9j/2P/Y/9r/2v/a/9r/2P/Y/9j/2P/a/9r/2v/a/9z/3P/c/9z/3v/e/97/3v/g
/+D/4P/g/+L/4v/i/+L/4v/i/+L/4v/h/+D/3//e/+H/4v/i/+H/3//c/9v/2f/Z/9j/
1//X/9X/1f/U/9P/0f/Q/9D/0P/T/9P/0//T/9D/z//O/83/zv/O/87/zv/M/8z/zP/M
/87/zP/M/8z/zf/N/83/zf/M/8z/zP/M/8z/zP/N/83/zf/N/83/zf/N/83/zf/O/87/
zv/O/87/zP/M/8z/zP/O/87/zv/O/87/zv/O/87/zP/H/8P/vP+2/7L/tP+8/8T/zv/q
/xoAUACIAMMACgFkAcoBJQJjAoICbAIMAkwBQABF/+X+/v4X/yb/Uv95/4n/nP+s/7D/
tf+9/8H/xP/I/8z/0P/X/9r/3P/e/9z/3P/c/9z/3P/e/9//4P/g/+D/4P/g/+H/4v/i
/+X/5v/m/+f/6P/o/+j/6P/p/+v/7P/t/+3/7v/v//D/8f/y//P/8//z//X/9f/2//f/
+P/5//r/+//8//3//v///wAAAQACAAUABgAHAAgACQAKAAsADQAQABEAEgATABYAFwAZ
ABsAHwAhACMAJQAoACoALgAvADMANgA5ADwAPwBCAEcASgBQAFQAWABcAGAAZQBpAG8A
cwB4AH0AggCHAIsAkACUAJkAnQCiAKYAqACsAK8AsgC1ALgAugC9AL4AwQDDAMMAwwDD
AMMAwgDAAL0AuwC2ALEArQCnAKAAlwCQAIkAggB3AG4AZQBcAFUATABDADwANAArACUA
HgAZABMADQAHAAUAAQD8//n/9f/z//D/7f/s/+r/6P/m/+T/5P/j/+L/4v/h/+H/4P/g
/+D/3//f/93/3f/c/9z/3P/c/9v/2//d/93/3f/d/93/3f/c/9z/3P/c/9z/3P/c/9z/
3P/b/9v/2//b/9v/2//b/9v/2//d/93/3f/d/93/3f/e/97/3v/e/97/3v/e/97/3v/e
/97/3v/e/9//4f/h/+H/4f/i/+L/4v/i/+L/4v/i/+P/4//j/+P/4//j/+P/4//j/+P/
4//j/+P/4//j/+P/4//j/+P/4v/h/+H/4P/g/+D/4P/g/+D/3//f/9//3//f/+D/4P/g
/+D/3v/d/93/3f/d/93/3f/c/9z/3P/c/9z/2//b/9v/2//b/9v/2//b/9v/2//b/9v/
2v/a/9r/2v/a/9r/2v/a/9r/2v/Z/9n/2f/Z/9n/2f/Z/9n/2f/Z/9n/2f/Z/9n/2f/Z
/9n/2f/Z/9n/2f/Z/9n/2f/Z/9n/2//a/9r/2v/a/9r/2v/a/9r/2v/a/9r/2v/a/9r/
2v/a/9r/2v/a/9r/2v/a/9r/2v/a/9z/3P/c/9z/3P/c/9z/3P/a/9r/2v/a/9z/3P/c
/9z/3P/c/9z/3P/c/9z/3P/c/9z/3P/c/9z/3P/c/9z/3P/c/9z/3P/c/9z/3P/c/9z/
3P/c/9z/3P/c/9z/3P/c/9z/3P/c/9z/3P/c/9z/3P/c/9z/3P/c/97/3v/e/97/3v/e
/97/3v/e/97/3v/e/97/3v/e/97/4P/g/+D/4P/g/+D/4P/g/+D/4P/g/+D/4v/i/+L/
4v/k/+T/5P/k/+X/5v/n/+j/6v/q/+r/6v/s/+z/7P/s/+z/7P/s/+z/6f/o/+f/6f/o
/+j/5//l/+T/4//h/+H/4v/h/+H/4f/h/+D/3//d/97/3v/e/9//3f/d/93/2//b/9v/
2//a/9r/2v/a/9j/2P/Y/9j/2v/Y/9j/2P/Z/9n/2f/Z/9j/2v/a/9r/2v/Y/9n/2f/Z
/9n/2f/Z/9n/2f/Z/9r/2v/a/9r/2v/a/9r/2v/a/9r/2v/a/9r/2v/a/9z/3P/a/9f/
0//O/8j/wP++/8T/zP/U/+T/CgBAAHYArQDqADYBmAH/AVECgAKKAl4C3AEAAe3/If/2
/h3/Nv9W/4f/pf+y/7z/wv/F/8v/0f/U/9j/3P/g/+X/6P/s/+z/6v/q/+r/6v/q/+z/
7f/s/+z/7P/s/+7/7//w//D/8f/y//L/8//2//b/9v/2//f/+f/6//v/+//8//3//v/9
//7//////wEAAwADAAQABQAGAAcACAAJAAoACwAMAA0ADgAPABAAEQASABMAFAAVABYA
FwAZABwAHQAeAB8AIgAjACUAJwApACsALQAvADIANAA4ADkAOwA+AEEARABHAEoATwBS
AFQAWABcAGAAZgBrAG8AdQB5AH4AgwCIAI0AkQCWAJoAnwCjAKgArACwALQAtwC6AL0A
wADCAMUAxgDJAMsAywDNAM0AzQDMAMsAyQDIAMQAwQC9ALcAsACnAKAAmQCSAIkAgAB3
AG4AZwBeAFUATgBEADsANQAuACcAIQAbABUAEQANAAgABQABAP///P/5//b/9P/y//D/
7v/u/+3/7P/q/+n/6f/o/+j/6P/n/+f/5//n/+b/5v/m/+b/5f/l/+X/5f/l/+X/5f/l
/+T/5P/k/+T/5P/k/+T/5P/k/+P/4//j/+P/4//j/+P/4//j/+P/4//j/+P/4//j/+T/
5P/i/+L/4v/i/+T/5P/k/+T/4v/i/+L/4//j/+P/4//j/+L/4v/i/+L/4v/i/+L/4//j
/+P/4//j/+P/4//j/+P/5f/l/+X/5f/l/+X/5f/l/+X/5f/k/+P/5f/k/+T/5P/i/+L/
4v/h/+H/4f/h/+H/4P/g/+D/4P/i/+H/4f/h/+P/4//j/+L/5P/k/+T/5P/l/+X/5f/l
/+X/5f/l/+X/5f/l/+X/5f/k/+T/5P/k/+L/4v/i/+L/5P/k/+P/4//j/+P/4//j/+H/
4f/h/+H/4f/h/+H/4f/h/+H/4f/h/+H/4f/h/+H/4f/h/+H/4f/h/+D/4P/g/+L/4v/i
/+L/4v/i/+T/5P/k/+T/5P/k/+T/5P/k/+T/5P/k/+T/5P/k/+T/5P/k/+T/5P/k/+T/
5P/k/+T/5P/k/+T/4v/i/+L/4v/k/+T/5P/k/+T/5P/k/+T/5P/k/+T/5P/k/+T/5P/k
/+T/5P/k/+T/5P/k/+T/5P/k/+T/5P/k/+L/4v/i/+L/4v/i/+L/4v/i/+L/4v/i/+L/
4v/i/+L/4P/g/+D/4P/g/+D/4P/g/+D/4P/g/+D/4P/g/+D/4P/g/+D/4P/g/97/3v/e
/97/3v/e/97/3v/g/+D/4P/g/+L/4v/i/+L/5P/k/+T/5P/l/+b/5//o/+j/6P/o/+j/
6f/q/+v/7P/q/+r/6v/q/+n/6P/n/+n/6v/q/+n/5//k/+P/4f/h/+D/3//f/9//3//e
/93/2//a/9r/2v/b/9v/2//b/9n/2f/Z/9n/2P/Y/9j/2P/W/9b/1v/W/9j/2P/Y/9j/
2f/Z/9n/2f/Y/9j/2P/Y/9j/2P/Z/9n/2f/Z/9n/2f/Z/9n/2f/a/9r/2v/a/9r/2v/a
/9r/2v/a/9r/2v/a/9r/2v/c/9z/2v/X/9X/zv/I/8L/wP/G/87/2P/s/xQASAB8ALMA
8ABAAaQBCQJXAoIChgJCAqIBrgCh///++v4h/zb/XP+L/6X/sv++/8T/xf/N/9H/1P/Y
/9z/4v/l/+r/7P/s/+r/6v/q/+r/6v/s/+3/7v/u/+7/7v/u/+//8P/w//H/8v/y//P/
9P/0//T/9P/3//n/+v/7//v//P/9//7///8AAAEAAQABAAMAAwAEAAUABgAHAAgACQAK
AAsADAALAAwADQAOAA8AEAARABIAFQAWABcAGQAcAB0AHgAfACAAIQAjACUAJwApACsA
LQAwADIANgA3ADsAPgBBAEQARwBKAE8AUgBUAFgAXABgAGQAaQBtAHMAdQB6AH8AhACJ
AI0AkgCWAJkAnQCiAKYArACwALMAtgC5ALwAvgDBAMAAwwDFAMUAxwDHAMcAxgDGAMMA
wQC8ALkAtQCvAKgAoQCaAJMAjACFAHwAcwBqAGMAWgBRAEoAQgA5ADMALAAnACEAGwAV
ABEADQAIAAUAAQD///z/+f/4//b/9P/y//D/8P/v/+7/7v/t/+3/7P/q/+r/6f/p/+n/
6f/o/+j/6P/o/+f/5//n/+f/5//n/+f/5//m/+b/6P/o/+j/6P/o/+j/6P/n/+f/5//n
/+f/5//n/+f/5//n/+f/5//n/+f/5//o/+j/6P/o/+j/6P/o/+j/6P/o/+j/6P/o/+n/
5//n/+f/5//o/+j/6P/o/+j/6P/o/+n/6//r/+v/6//r/+v/6//r/+v/6//r/+v/6//r
/+v/6//r/+v/6v/p/+r/6v/r/+z/7P/s/+z/6//r/+v/6//r/+z/7P/s/+z/7P/r/+v/
6//p/+n/6f/o/+j/6P/o/+j/6f/p/+n/6f/n/+f/5//n/+f/5//n/+f/5v/m/+b/5v/m
/+b/5v/m/+j/6P/n/+f/5f/l/+X/5f/n/+f/5//n/+f/5//n/+f/5//n/+f/5//n/+f/
5//n/+f/5//n/+f/6f/o/+j/6P/o/+r/6P/o/+j/6P/o/+j/6P/o/+r/6v/q/+r/6P/o
/+j/6P/q/+r/6v/q/+r/6v/q/+r/6P/o/+j/6P/o/+j/6P/o/+j/6P/o/+j/6v/q/+r/
6v/q/+r/6v/q/+r/6v/q/+r/6v/q/+r/6v/q/+r/6v/q/+z/7P/s/+z/7P/s/+z/7P/q
/+r/6v/q/+r/6v/q/+r/6v/q/+r/6v/q/+r/6v/q/+r/6v/q/+r/7P/s/+z/7P/s/+z/
7P/s/+r/6v/q/+r/6v/q/+r/6v/s/+z/7P/s/+7/7v/u/+7/7//w//H/8v/0//T/9P/0
//b/9v/2//b/+P/4//j/+P/4//j/+P/4//b/9v/2//b/+//8//z/+//3//T/8//x//D/
7v/s/+v/6//r/+r/6f/p/+j/6P/o/+v/6//r/+v/6f/p/+n/6f/o/+j/6P/o/+T/5P/k
/+T/6P/m/+b/5v/n/+f/5//n/+b/5v/m/+b/6P/o/+n/6f/p/+n/6f/p/+f/5//n/+j/
6P/o/+j/6P/q/+r/6v/q/+j/6P/o/+j/6v/s/+z/6v/o/+X/4f/a/9T/1P/a/+T/7P/4
/xgASAB6AK4A5wAuAYYB4AEzAnEChgJQArwB0AC2//3+6f4O/xv/NP9k/3//j/+o/7z/
xP/N/9f/3f/i/+b/6v/u//P/9v/4//r/+P/4//j/+f/6//3///8AAAAAAAAAAAQABQAG
AAYABQAGAAYABwAIAAgACAAIAAsADQAOAA8AEQASABMAFAATABQAFQAVABUAFwAXABgA
FwAYABkAGgAbABwAHQAeACEAIgAjACQAJQAmACcAKAApACoAKwAtADAAMQAyADMANgA3
ADkAOwA+AEEARABHAEoATABQAFEAVQBYAFsAXgBhAGQAaQBsAHAAdAB4AHwAgACFAIkA
jwCVAJoAnwCkAKcAqwCwALQAuQC9AMIAxgDJAMwAzgDQANIA1ADVANcA2ADbAN0A3QDd
AN0A3QDcANoA1wDVANAAzQDJAMMAvACzAKwApQCeAJUAjACDAHoAcQBoAF8AWABSAEkA
QwA8ADcAMQArACUAIQAdABgAFQATABEADgALAAoACAAGAAQAAAAAAP///v/+//3//f/8
//z//P/7//v/+//7//r/+v/4//j/9//3//f/9//3//f/+f/5//j/+P/4//j/+P/4//r/
+v/6//n/+//7//v/+//7//v/+//7//n/+f/5//n/+f/5//r/+v/8//z//P/8//z//P/8
//z//P/8//z//f/+////AAABAAIAAgACAAIAAgACAAIAAwABAAEAAQABAAMAAwADAAMA
AQABAAEAAQADAAMAAwADAAIAAQD///3//v/+////AAAAAAAAAAD///3//f/9//3//P/8
//z//P/8//v/+//7//3//f/9//z/+//6//n/+P/5//n/+f/5//n/+f/5//n/+f/5//n/
+f/2//b/9v/2//j/+P/4//j/+P/4//f/9//3//f/9//3//f/9//3//f/9//3//f/9//3
//f/9//3//f/9//3//f/+f/5//n/+f/5//j/+P/4//b/+P/4//j/+P/4//j/+P/4//j/
9v/2//b/9v/2//b/9v/2//b/9v/2//b/+P/4//j/+P/4//j/+P/4//j/+P/4//j/9v/2
//b/9v/2//b/9v/2//b/9v/2//b/9v/2//b/9v/2//b/9v/2//b/9v/2//b/9v/2//b/
9v/2//b/9v/2//b/9v/2//b/9v/2//b/9v/2//b/9v/2//T/9P/0//T/9P/0//T/9P/0
//T/9P/0//b/9v/2//b/9v/2//b/9v/3//j/+f/6//r/+v/6//r//P/8//z//P/6//r/
+v/6//j/+P/4//j/+//8//z/+//7//j/9//1//P/8v/x//H/7//v/+7/7f/r/+r/6v/q
/+3/7f/t/+3/6f/p/+n/6f/m/+b/5v/m/+T/5P/k/+T/6P/m/+b/5v/n/+f/5//n/+b/
5v/m/+b/5P/k/+X/5f/l/+X/5f/l/+X/5f/l/+b/5P/k/+T/5P/k/+T/5P/k/+b/5v/m
/+b/5v/m/+b/5v/k/+H/3//a/9T/0P/S/9z/5P/s/wIALABiAJoA0wASAWQBvgELAkcC
bAJiAggCUgFGAEH/0/7u/gn/FP88/2f/e/+Q/6r/uP+9/8X/z//U/9j/3v/i/+f/6v/u
/+//7v/v//D/8v/y//T/9f/2//b/9v/2//b/9//4//j/+//8//z//f/+//7//v/+//3/
//8AAAEAAQACAAMABAAFAAYABwAHAAcACQAJAAoACwAMAA0ADgANAA4ADwAQABEAEgAT
ABQAFQAWABcAGAAbABwAHQAfACAAIQAiACMAJgAnACkAKwAvADEAMwA1ADgAOgA+AD8A
QwBGAEkATABPAFIAVwBaAGAAZABoAGwAbgBzAHcAfQCBAIYAiwCQAJUAmQCeAKIApwCr
ALAAtAC2ALoAvQDAAMMAxgDIAMsAygDNAM8AzwDRANEA0QDQAMwAyQDHAMIAvQC5ALMA
rACjAJwAlQCOAIQAegBwAGYAXwBWAE0ARgA+ADUALwAoACEAGwAVAA8ACwAHAAIA///7
//n/9v/z//L/8P/u/+z/6v/q/+n/6P/m/+X/5f/k/+L/4v/h/+H/4f/h/+D/4P/g/+D/
3//f/9//3//f/9//3//f/97/3v/e/97/3v/e/97/3v/e/93/3f/d/93/3f/f/9//3//f
/93/3f/d/93/3//f/+D/4P/g/+D/4P/g/+L/4v/i/+L/4v/i/+L/4//j/+P/4//j/+T/
5P/k/+T/5v/m/+b/5//n/+f/5//n/+f/5//n/+f/5//n/+f/5//l/+X/5f/l/+X/5f/k
/+P/5f/k/+T/5P/i/+L/4v/h/+H/4f/h/+H/4P/g/+D/4P/g/9//3//f/9//3//f/97/
3P/c/9z/3P/b/9v/2//b/93/3f/d/93/2//b/9v/2//a/9r/2v/a/9r/2v/a/9r/2v/a
/9n/2f/Z/9n/2f/Z/9n/2f/Z/9n/2f/Z/9n/2f/Z/9n/2f/Z/9n/2f/Z/9n/2f/Z/9n/
2f/X/9b/1v/W/9b/2P/Y/9j/2P/Y/9j/2P/Y/9j/2P/Y/9j/2P/W/9b/1v/W/9b/1v/W
/9b/1v/W/9b/1v/W/9b/1v/W/9j/2P/Y/9j/1v/W/9b/1v/W/9b/1v/W/9b/1v/W/9b/
1v/W/9b/1v/W/9b/1v/W/9j/2P/Y/9j/1v/W/9b/1v/W/9b/1v/W/9b/1v/W/9b/1v/W
/9b/1v/W/9b/1v/W/9b/1v/W/9b/2P/Y/9j/2P/W/9b/1v/W/9b/1v/W/9b/1v/W/9b/
1v/W/9b/1v/W/9j/2P/Y/9j/2P/Y/9j/2P/Z/9r/2//c/97/3v/e/97/4P/g/+D/4P/i
/+L/4v/i/+H/4P/f/97/3P/f/+D/4P/f/93/2v/Z/9n/2f/Y/9f/1f/V/9X/1P/T/9H/
0P/Q/9L/0//T/9P/0//R/9H/0f/R/9D/0P/Q/9D/zv/O/87/zv/Q/87/zv/O/8//z//P
/83/zP/M/8z/zv/O/87/z//P/8//z//P/8//z//P/8//zv/O/87/zv/O/87/zv/O/87/
zv/O/87/0P/Q/9D/0P/O/8z/yf/F/8D/uP+0/7b/vv/E/8z/6P8YAE4AhAC/AAQBXAHE
ASUCZQKEAnYCIAJuAWgAZf/p/vz+G/8u/1r/hf+Z/6b/tP+2/7n/wf/F/8j/zP/Q/9T/
2f/e/97/3v/c/9z/3P/c/9z/3v/f/+L/4v/i/+L/4v/j/+T/5P/l/+b/5v/n/+j/6P/o
/+j/6f/r/+z/7f/t/+7/7//w//H/8v/z//P/8//1//X/9v/3//j/+f/6//v//P/9//7/
//8AAAEAAgADAAQABQAGAAcACAAJAAsADgAPABAAEQAUABUAFwAZABsAHQAfACEAJAAm
ACoAKwAvADIANQA4ADsAPgBDAEYASgBOAFIAVgBcAGEAZQBrAG0AcgB3AHwAgwCHAIwA
kACVAJkAngCiAKYAqgCtALAAswC2ALgAuwC8AL8AwQDBAMMAwwDDAMIAwAC9ALsAtgCz
AK8AqQCiAJkAkgCLAIQAegBwAGYAXABTAEoAQQA6ADIAKQAjABwAFQAPAAkAAwD///v/
9v/z/+//7f/q/+f/5v/k/+L/4P/e/97/3f/c/9r/2f/Z/9j/2P/Y/9f/1//X/9f/1v/W
/9b/1v/V/9X/1f/V/9X/1f/V/9X/1P/U/9T/1P/U/9T/1P/U/9T/0//T/9P/0//T/9P/
0//T/9P/0//T/9P/0//T/9P/1P/U/9T/1P/U/9T/1P/U/9T/1P/U/9T/1P/V/9X/1f/V
/9X/1v/W/9b/1v/U/9T/1P/V/9f/1//X/9f/1//X/9f/1//X/9f/1//X/9f/1//X/9f/
1//X/9b/1f/V/9T/1P/U/9b/1v/W/9X/1f/V/9X/1f/S/9L/0v/S/9L/0f/R/9H/0f/R
/9H/0P/Q/9D/0P/Q/9H/0f/R/9H/z//P/8//z//P/8//z//P/87/zv/O/87/zv/O/87/
zv/O/87/zf/N/83/zf/N/83/zf/N/83/zf/N/83/zf/N/83/zf/N/83/zf/N/83/zf/N
/83/zf/N/83/zP/M/8z/zP/M/8z/zP/M/8z/zP/M/8z/zP/M/8z/zP/M/8z/zP/M/8z/
zP/M/8z/zP/M/8z/zP/M/8r/yv/K/8r/zP/M/8z/zP/K/8r/yv/K/8r/yv/K/8r/yv/K
/8r/yv/K/8r/yv/K/8r/yv/K/8r/yv/K/8r/yv/K/8r/yv/K/8r/yv/K/8r/yv/K/8r/
yv/K/8r/yv/K/8r/yv/K/8r/yP/I/8j/yP/I/8j/yP/I/8j/yP/I/8j/yP/I/8j/yP/K
/8r/yv/K/8r/yv/K/8r/zP/M/8z/zP/O/87/zv/O/8//0P/R/9L/0v/S/9L/0v/T/9T/
1f/W/9X/1P/T/9L/z//O/9D/0P/R/9H/0P/O/8z/yf/I/8b/xv/H/8j/yf/I/8f/xf/E
/8T/xP/F/8X/xf/F/8P/w//D/8P/wv/C/8D/wP++/77/wP/A/8L/wP/A/8D/wf/B/8H/
wf/A/8D/wv/C/8L/wv/B/8H/wf/B/8H/wf/B/8H/wf/C/8L/wv/C/8L/wv/C/8L/wv/C
/8L/wv/C/8L/wv/C/8L/wP+9/7f/sP+q/6T/qP+w/7r/yP/q/x4AVACIAMUADAFsAdYB
LQJhAnQCVALgARABAAAd/9v+/v4b/zj/aP+N/5n/ov+q/6z/sf+3/7n/vv/C/8b/yv/P
/9L/0P/S/9D/0P/Q/9L/0v/U/9X/1P/U/9T/1P/W/9f/2P/Y/9n/2v/a/9v/3P/c/9z/
3P/d/9//4P/h/+H/4v/j/+T/5f/m/+f/5//n/+n/6f/q/+v/7P/t/+7/7//w//H/8v/z
//T/9f/2//f/+P/5//r/+//8//3///8CAAMABAAFAAgACQALAA0ADwARABMAFQAWABgA
HAAdACEAJAAnACoALQAwADUAOAA+AEIARgBKAE4AUwBXAF0AYQBmAGsAcAB1AHkAfgCC
AIcAiwCQAJQAmACcAJ8AogClAKgAqgCtAK4AsQCzALMAswCzALMAsgCwAK0AqwCmAJ8A
mwCVAI4AhQB+AHcAcABlAFwAUwBKAEEAOAAvACgAIAAXABEACgADAP3/9//x/+3/6f/k
/+H/3//d/9r/1//W/9T/0v/Q/87/zv/N/8z/yv/J/8n/yP/I/8j/x//H/8f/x//G/8b/
xv/G/8X/xf/F/8X/xf/F/8P/w//C/8L/wv/C/8L/wv/E/8T/xP/D/8P/w//D/8P/w//D
/8P/w//D/8P/w//D/8H/wf/C/8L/wv/C/8L/wv/C/8L/wv/C/8L/wv/C/8P/w//D/8P/
w//C/8L/wv/C/8L/wv/C/8P/w//D/8P/w//D/8P/w//D/8P/w//D/8P/w//D/8P/w//F
/8X/xP/D/8P/wv/C/8L/wv/C/8L/wf/B/8H/wf/B/8D/wP/A/8D/vv+9/73/vf+9/73/
vf+8/7z/vP+8/7z/u/+7/7v/u/+7/7v/u/+7/7v/u/+7/7v/uv+6/7r/uv+4/7j/uP+4
/7r/uv+5/7n/t/+3/7f/t/+3/7f/t/+3/7f/t/+3/7f/t/+3/7f/t/+3/7f/t/+3/7f/
t/+3/7f/t/+2/7b/tv+2/7b/tv+2/7b/tv+2/7b/tv+2/7b/tv+2/7b/tv+2/7b/tv+2
/7b/tv+2/7b/tv+2/7b/tv+2/7b/tv+0/7T/tP+0/7L/sv+y/7L/sP+w/7D/sP+y/7L/
sv+y/7L/sv+y/7L/sv+y/7L/sv+y/7L/sv+y/7L/sv+y/7L/sv+y/7L/sv+y/7L/sv+y
/7L/sv+y/7L/sv+y/7L/sv+y/7L/sv+y/7D/sP+w/7D/sP+w/7D/sP+w/7D/sP+w/7D/
sP+w/7D/sv+y/7L/sv+0/7T/tP+0/7b/tv+2/7b/uP+4/7j/uP+4/7j/uP+4/7r/uv+6
/7r/uP+4/7j/uP+2/7b/uf+6/7r/uf+3/7T/s/+x/7H/sP+v/6//r/+v/6z/q/+p/6j/
qP+o/6n/qf+r/6v/qf+p/6j/p/+l/6T/pP+k/6L/ov+i/6L/pP+i/6T/pP+l/6X/o/+j
/6L/ov+i/6L/ov+i/6P/o/+j/6P/pf+l/6X/pf+l/6b/pv+m/6T/pP+k/6T/pP+k/6T/
pP+k/6T/pP+k/6T/ov+i/5//m/+W/47/iv+M/5L/mP+i/7b/4P8SAEYAewC4AAYBZgHL
AR0CTgJMAvoBSAFIAEP/uf6+/uH+9P4a/0X/W/9s/3z/hP+J/5H/k/+Y/5z/oP+k/6n/
rP+u/7D/rv+u/67/sP+w/7L/s/+0/7T/tP+0/7T/tf+2/7b/tf+2/7b/t/+5/7r/u/+8
/7z/vf+9/73/v//A/8H/wv/B/8L/w//D/8P/xf/F/8b/x//I/8n/yv/J/8r/y//M/8v/
zP/N/87/0f/S/9P/1P/X/9j/2f/b/9z/3f/e/9//4v/j/+X/5//p/+v/7f/v//D/8v/2
//f//f8AAAMABgALAA4AEwAWABgAHAAgACQAKAAtADEANwA7AEAARQBKAE8AUwBYAFwA
YQBlAGoAbgByAHYAeQB8AH8AggCEAIcAigCNAI8AjwCPAI8AjwCOAIwAiQCHAIIAfQB5
AHMAbABjAFwAVQBOAEMAOgAxACgAIQAYAA8ACAAAAPf/8f/q/+P/3f/X/9H/y//H/8L/
v/+9/7v/uP+1/7b/tP+y/7D/rP+s/6v/qv+o/6f/p/+m/6T/pP+j/6P/o/+j/6L/ov+i
/6L/of+h/6H/of+h/6H/n/+f/57/nv+g/6D/oP+g/6D/oP+g/5//n/+f/5//n/+d/53/
nf+d/53/nf+d/53/m/+b/5z/nP+c/5z/nP+c/57/nv+e/57/nP+c/5z/nf+d/53/nf+d
/5z/nP+c/5z/nv+e/57/n/+f/5//n/+f/53/nf+d/53/nf+d/53/nf+d/53/nf+d/53/
nf+c/w==
         </WaveFormData>
      </LeadData>
      <LeadData>
         <LeadByteCountTotal>10000</LeadByteCountTotal>
         <LeadTimeOffset>0</LeadTimeOffset>
         <LeadSampleCountTotal>5000</LeadSampleCountTotal>
         <LeadAmplitudeUnitsPerBit>4.88</LeadAmplitudeUnitsPerBit>
         <LeadAmplitudeUnits>��V</LeadAmplitudeUnits>
         <LeadHighLimit>2147483647</LeadHighLimit>
         <LeadLowLimit>268435456</LeadLowLimit>
         <LeadID>V5</LeadID>
         <LeadOffsetFirstSample>0</LeadOffsetFirstSample>
         <FirstSampleBaseline>0</FirstSampleBaseline>
         <LeadSampleSize>2</LeadSampleSize>
         <LeadOff>FALSE</LeadOff>
         <BaselineSway>FALSE</BaselineSway>
         <ExcessiveACNoise>FALSE</ExcessiveACNoise>
         <MuscleNoise>FALSE</MuscleNoise>
         <LeadDataCRC32>434024093</LeadDataCRC32>
         <WaveFormData>
1v/W/9b/1v/2/xQAMgBQAI0AyAADAT4BUQFkAXcBigE3AeYAlQBEACcACgDt/9D/0//W
/9n/3P/h/+T/5//q/+3/7v/v//D/8f/y//P/9P/y//L/8v/y//T/9P/0//T/9P/0//T/
9P/0//T/9P/0//T/9P/0//T/9f/2//f/+P/6//r/+v/6//z//P/8//z//P/8//z//P//
/wAAAQACAAIAAgACAAIABAAEAAQABAAFAAYABwAIAAoACgAKAAoADQAOAA8AEAATABQA
FQAWABkAGgAbABwAHwAgACEAIgAkACYAKAAqAC4AMAAyADQANwA6AD0AQABFAEgASwBO
AFMAVgBZAFwAYQBkAGcAagBvAHIAdQB4AH0AgACDAIYAigCMAI4AkACSAJQAlgCYAJoA
mgCaAJoAmACYAJgAmACUAJIAkACOAIkAhAB/AHoAcwBuAGkAZABcAFYAUABKAEMAPAA1
AC4AKAAkACAAHAAYABQAEAAMAAkABgADAAAA/f/8//v/+v/4//b/9P/y//D/8P/w//D/
7v/u/+7/7v/u/+7/7v/u/+z/7P/s/+z/7P/s/+z/7P/q/+r/6v/q/+r/6v/q/+r/6v/q
/+r/6v/q/+r/6v/q/+z/7P/s/+z/7P/s/+z/7P/s/+z/7P/s/+z/7P/s/+z/7P/s/+z/
7P/s/+z/7P/s/+7/7v/u/+7/7v/u/+7/7v/u/+7/7v/u/+7/7v/u/+7/7v/u/+7/7v/u
/+7/7v/u/+7/7v/u/+7/7v/u/+7/7v/s/+z/7P/s/+r/6v/q/+r/7P/s/+z/7P/q/+r/
6v/q/+r/6v/q/+r/6v/q/+r/6v/o/+j/6P/o/+j/6P/o/+j/6P/o/+j/6P/m/+b/5v/m
/+b/5v/m/+b/5v/m/+b/5v/m/+b/5v/m/+T/5P/k/+T/5P/k/+T/5P/m/+b/5v/m/+T/
5P/k/+T/5P/k/+T/5P/k/+T/5P/k/+T/5P/k/+T/5P/k/+T/5P/i/+L/4v/i/+T/5P/k
/+T/4v/i/+L/4v/i/+L/4v/i/+T/5P/k/+T/5P/k/+T/5P/i/+L/4v/i/+L/4v/i/+L/
4v/i/+L/4v/i/+L/4v/i/+L/4v/i/+L/4v/i/+L/4v/i/+L/4v/i/+L/4v/i/+L/4v/i
/+L/4v/i/+L/4v/i/+L/4v/i/+L/4v/i/+L/4v/i/+L/4v/i/+D/4P/g/+D/4P/g/+D/
4P/g/+D/4P/g/+D/4P/g/+D/4v/i/+L/4v/g/+D/4P/g/+L/4v/i/+L/5P/k/+T/5P/m
/+b/5v/m/+j/6P/o/+j/6P/o/+j/6P/o/+j/6P/r/+z/7v/u/+7/7P/r/+r/6f/o/+j/
6P/o/+X/5f/j/+P/4//j/+P/4v/g/9//3v/d/9z/2//a/9r/2v/a/9r/2f/a/9r/2v/a
/9j/2f/Z/9n/2f/Z/9n/2P/Y/9j/2P/Y/9j/2P/Y/9j/2P/Y/9j/2P/Y/9j/2P/Y/9j/
2P/Y/9j/2v/a/9r/2//Z/9n/2f/Z/9n/2f/Z/9j/1f/R/8r/wf+6/7L/sf+0/7f/v//P
/+v/FABEAHcAtAD+AEgBewGWAaQBnwF2ASMBqwA6AAQA9v/q/+L/6v/v/+f/6f/s/+j/
5//n/+T/4//j/+L/5f/m/+n/6f/n/+X/5P/k/+P/4//j/+P/4//j/+P/4//k/+T/5P/l
/+X/5f/m/+b/5f/l/+X/5f/m/+b/6P/o/+j/6P/p/+n/6//s/+z/7f/u/+7/7v/u/+7/
7v/u/+//7//w//H/8f/y//P/8//1//X/9f/3//f/+P/5//r/+//8//7///8AAAMABAAG
AAcACAAJAAsADQAOABAAEwAVABcAGQAbAB0AIAAkACYAKQAtADAAMwA3ADkAPAA/AEQA
RwBLAE4AUwBVAFkAWwBgAGIAZgBpAGwAbwByAHUAeAB5AHsAfgCAAIIAggCDAIQAhACE
AIQAgwCBAH8AfQB5AHQAbwBrAGUAYgBcAFUATgBJAEIAPAA2ADAAKwAlAB8AGwAVABIA
DgAIAAQAAAD9//z/+f/2//P/8f/v/+3/6//r/+r/6P/n/+b/5f/l/+X/4//j/+P/4//j
/+L/4v/i/+H/4f/h/+H/4f/g/+D/4P/i/+L/4f/h/+H/4f/h/+L/4v/h/+H/4f/h/+H/
4f/h/+H/4f/h/+H/4f/h/+H/4f/h/+H/4P/g/+D/4P/g/+D/4P/h/+H/4f/h/+H/4f/h
/+H/4f/h/+H/4f/h/+H/4f/j/+P/4//j/+P/4//j/+T/5P/k/+T/5P/i/+L/4v/i/+T/
4//j/+T/4v/i/+L/4v/i/+L/4f/h/+P/4//j/+L/4v/i/+L/4v/i/+L/4v/h/+H/4f/h
/+H/4f/g/+D/4P/g/+D/4P/g/+D/4P/f/9//3//f/9//3//f/9//3//f/9//3//f/97/
3v/e/97/3v/e/97/3v/e/97/3v/e/97/3//f/9//3//f/9//3//f/9//4P/g/9//3//f
/9//3//f/9//3//f/9//3//f/9//3//f/9//3//f/+D/3v/e/97/3v/g/+D/4P/g/+D/
4P/g/+D/4P/g/+D/4P/g/+D/4P/g/+D/4P/g/+D/4P/g/+D/4P/g/+D/4P/g/+D/4P/g
/+D/4P/g/+D/4P/g/+D/4P/g/+D/4P/g/+D/4P/g/+D/4P/g/+D/4P/g/+D/4P/g/+D/
4P/g/+D/4P/g/+D/4P/g/+D/4P/g/+D/4P/g/+D/4P/g/+D/4P/g/+L/4v/i/+L/4P/g
/+D/4P/g/+D/4P/g/+L/4v/i/+L/4v/i/+L/4v/g/+D/4P/g/+L/4v/i/+L/4v/i/+L/
4v/k/+T/5P/k/+X/5v/n/+j/6P/o/+j/6P/q/+r/6v/q/+r/6v/q/+r/6P/o/+v/7P/u
/+7/7v/s/+3/7P/r/+r/6v/q/+r/6f/p/+f/5//n/+f/5//m/+T/5f/k/+P/4v/f/97/
3v/e/97/3v/d/9z/3v/e/97/3v/d/93/3f/d/93/3f/c/9z/3P/c/9z/3P/c/9z/3P/c
/97/3v/e/97/3v/e/97/3v/e/97/3v/e/97/3v/f/9//3//f/9//3//f/9//3v/b/9n/
0v/L/8L/uv+1/7b/uf+//8n/3/8CAC4AXQCUANQAIgFpAZIBogGpAZoBYwH/AIQAJgAG
AP7/9P/2/wMAAQD5//b/9P/v/+//8P/t/+v/7P/t/+7/7//v/+//7f/s/+z/6f/p/+n/
6f/p/+n/6f/p/+j/6P/o/+n/6f/p/+r/6v/r/+v/6//r/+z/7P/u/+7/7v/u/+//7//v
//D/8P/x//L/8v/y//L/9P/0//T/9f/1//b/9//3//j/+f/5//v/+//7//3//f/+////
AAABAAIABAAFAAYABwAIAAoACwAMAA0ADwARABIAFAAXABkAGwAdAB8AIQAkACgAKgAt
AC8AMgA1ADkAPQBAAEMASABLAE8AUgBXAFsAXwBhAGYAaABsAG8AcgB1AHgAewB+AH8A
gQCEAIYAigCKAIsAjACOAI4AjgCNAIsAiQCHAIMAggB9AHkAcwBwAGoAYwBcAFcAUABK
AEQAPgA5ADMALQAlAB8AHAAYABIADgAKAAcABAABAP7/+//7//n/9//1//P/8v/w/+//
7v/t/+3/7f/r/+v/6//r/+v/6v/q/+r/6f/p/+n/6f/p/+j/6P/o/+j/6P/n/+f/5//n
/+f/6P/o/+f/5//n/+f/5//n/+f/5//n/+f/5//n/+f/5//n/+f/5//m/+b/6P/o/+j/
6P/m/+f/5//n/+f/5//n/+f/5//n/+f/5//n/+f/5//n/+f/5//n/+f/5//n/+f/6P/m
/+b/5v/m/+j/6P/o/+j/6P/n/+f/6P/o/+j/6P/o/+j/6P/n/+f/5//n/+f/5v/o/+j/
6P/o/+b/5v/m/+X/5f/l/+X/5f/l/+T/5P/k/+b/5v/m/+b/5v/m/+X/5f/j/+P/4//j
/+P/4//j/+P/4//j/+P/4v/k/+T/5P/k/+T/5P/k/+T/4v/i/+L/4v/j/+P/4//j/+P/
4//j/+P/4f/i/+L/4f/j/+P/4//j/+H/4f/h/+H/4f/h/+H/4f/h/+H/4f/h/+P/5P/k
/+T/5P/k/+T/5P/k/+T/5P/k/+T/5P/m/+b/5v/m/+b/5v/m/+b/5P/k/+T/5P/m/+b/
5v/m/+T/5P/k/+T/5v/m/+b/5v/m/+b/5v/m/+b/5v/m/+b/5v/m/+b/5v/m/+b/5v/m
/+b/5v/m/+b/5v/m/+b/5v/m/+b/5v/m/+b/5v/m/+b/5v/m/+b/5v/m/+b/5v/m/+b/
5v/m/+b/5v/m/+b/5v/m/+b/5v/m/+b/5v/m/+b/5v/m/+b/5v/m/+b/5v/m/+T/5P/k
/+T/5v/m/+b/5v/m/+b/5v/m/+j/6P/o/+j/6v/q/+r/6v/s/+z/7P/s/+z/7P/s/+z/
7v/u/+7/7v/u/+7/7v/u/+7/7v/x//L/9P/0//T/8v/x//D/7//u/+7/7v/u/+3/7f/r
/+v/6//r/+v/6v/o/+f/5v/l/+T/4//i/+L/4v/i/+L/4f/g/+D/4P/g/+D/4f/h/+H/
4f/h/+H/4P/g/+D/4P/g/+D/4P/g/+D/4P/g/+D/4P/g/+L/4v/i/+L/4P/g/+D/4P/i
/+L/4//j/+H/4f/h/+H/4f/j/+L/4f/b/9b/z//G/7z/t/+6/7//w//P/+f/DAA4AGsA
pADoADgBewGkAbQBuQGeAVcB5QBmABYAAAD4//D/+P8BAP3/+f/6//b/8//z//L/7//v
/+7/8f/y//P/8//z//H/8P/w/+//7//v/+//7f/t/+3/7f/u/+7/7v/v/+//7//w//D/
8f/x//H/8f/y//L/9P/0//T/9P/1//X/9//4//j/+f/6//r/+v/6//z//P/8//3//f/+
///////+//////8BAAEAAQADAAMABgAHAAgACQAIAAoACwAMAA0ADgAQABEAFAAVABcA
GQAaABwAHwAhACMAJQAnACkALAAwADIANQA3ADoAPQBBAEMARgBJAE4AUwBXAFoAXwBj
AGcAaQBuAHAAdAB3AHoAfQCAAIMAhgCHAIkAjACOAJIAkgCTAJQAlACUAJQAkwCTAJEA
jwCLAIgAgwB/AHkAdgBwAGkAYgBdAFYAUABKAEQAPwA5ADMALQAnACQAIAAaABYAEgAP
AAwACQAGAAMAAQD///3/+//7//r/+P/3//b/9f/1//X/8//z//P/8//x//D/8P/w//H/
8f/x//H/8f/w//D/8P/w//D/7//v/+//7//v//D/8P/v/+//7//x//H/8f/x/+//7//v
/+//7//v/+//7//x//H/8P/w//D/8P/w//D/8P/x//H/8f/x//H/8f/x//H/8f/x//H/
8f/x//H/8f/x//H/8f/x/+//7//v//D/8v/y//L/8v/y//L/8v/y//L/8f/x//L/8v/y
//L/8v/y//L/8f/x//P/8//z//L/8v/y//L/8v/y//L/8v/x//H/8f/x//H/8f/w//D/
8P/w//D/8P/w//D/8P/v/+//8f/x//H/8f/x//H/8f/x//H/8f/x//D/8v/y//L/8v/y
//L/8v/y//D/8P/w//D/7//v/+//7//v/+//7//v/+//8P/w/+//8f/x//H/8f/x//H/
8f/x//H/8f/x//H/8f/x//H/8f/x//L/8P/w//D/8P/w//D/8P/w//D/8P/w//D/8P/w
//D/8P/w//D/8P/w//L/8v/y//L/8v/y//L/8v/y//L/8v/y//D/8P/w//D/8v/y//L/
8v/y//L/8v/y//L/8v/y//L/8v/y//L/8v/y//L/8v/y//L/8v/y//L/8v/y//L/8v/y
//L/8v/y//L/8v/y//L/8v/y//L/8v/y//L/8v/y//D/8P/w//D/8v/y//L/8v/y//L/
8v/y//L/8v/y//L/8v/y//L/8v/y//L/8v/y//T/9P/0//T/9v/2//b/9v/4//j/+P/4
//r/+v/6//r/+v/6//r/+v/8//z//P/8//z//P/8////AAACAAIAAgD+//3//P/7//j/
+P/4//j/+f/5//f/9//1//X/9f/0//T/8//y//H/8P/v/+7/7v/w//D/8P/v/+7/7v/u
/+7/7v/v/+//7//v/+//7//u/+z/7P/s/+z/7v/u/+7/7v/u/+7/7v/u//D/8P/w//D/
8P/w//D/8P/w//D/8P/x/+//7//v/+//7//x//H/7v/r/+f/3v/V/87/yP/J/8z/0f/Z
/+3/DwA4AGgAnwDkADABeAGnAcYB1AHBAXoBBwF/ABoA+v/y/+L/4v/u/+3/6f/v//b/
+P/5//n/+v/7//v/+v/9//7///8BAP///f/8//z//f/9//3//f/9//3//f/9//3//v//
/wEA/////wAAAAABAAEAAQABAAIAAgAEAAQABAAEAAUABQAFAAYABgAHAAgACAAIAAgA
CgAKAAoACwANAA4ADwAPABAAEQARABMAEwATABUAFQAWABcAGAAZABgAGgAbABwAHwAg
ACIAIwAmACcAKQArAC0AMAA0ADcAOQA7AD0APwBCAEYASABLAE8AUgBVAFkAWwBeAGEA
ZgBqAG8AcwB5AHsAfwCBAIYAigCOAJEAlACVAJgAmwCeAJ0AnwCiAKQApgCmAKcAqACo
AKgAqACnAKMAoQCfAJsAmACTAI8AiQCCAHwAdQBuAGoAYgBbAFQATABHAEEAOwA1AC8A
LAAoACIAHgAaABcAFAARAA4ACwAJAAcABQADAAMAAgAAAP///v/9//3//f/5//n/+f/5
//v/+v/6//r/+f/5//n/+f/5//j/+P/4//b/9v/1//X/9//3//f/+P/4//f/9//3//X/
9f/1//X/9//3//f/9//3//f/9//3//X/9f/0//T/9f/2//f/+P/4//n/+f/5//n/+f/5
//n/+f/5//n/+f/7//v/+//7//3//f/9//3/+//7//v//P/8//z//P/8//z//P/8//z/
/P/7//v//P/8//z//P/8//r/+v/5//n/+//7//v/+v/6//r/+v/6//j/+P/4//f/+f/5
//n/+f/5//j/+P/4//j/+P/4//j/9v/2//X/9f/1//X/9f/1//f/9//3//f/9//3//f/
9v/2//b/9v/2//b/9v/2//b/9v/2//b/9v/1//X/9f/1//f/9//3//f/9//4//j/9//1
//X/9f/1//X/9f/1//X/9//3//f/9//1//X/9f/1//X/9v/2//b/9v/2//b/9v/2//b/
9v/2//b/9v/0//T/9P/0//T/9P/0//T/9v/2//b/9v/2//b/9v/2//b/9v/2//b/9P/0
//T/9P/2//b/9v/2//b/9v/2//b/9P/0//T/9P/0//T/9P/0//T/9P/0//T/9v/2//b/
9v/2//b/9v/2//b/9v/2//b/9v/2//b/9v/2//b/9v/2//T/9P/0//T/9P/0//T/9P/0
//T/9P/0//b/9v/2//b/9v/2//b/9v/4//j/+P/4//r/+v/6//r//P/8//z//P/8//z/
/P/8//z//P/8////AAACAAIAAgAAAP///v/9//z//P/8//z/+//7//n/+f/3//f/9//2
//b/9f/0//P/8P/v/+7/7v/u/+7/7v/t/+7/7v/u/+7/7v/v/+//7//v/+//7//u/+7/
7v/u/+7/7P/s/+z/7P/u/+7/7v/u/+7/7v/u/+7/7P/s/+z/7P/s/+z/7P/t/+//7//v
/+//7//v/+3/7v/r/+f/4P/Z/9D/yv/J/8z/z//V/+H//f8iAFIAgwC+AAgBUAF/AZYB
qAGrAYYBMQG3AD4A/v/y/+j/3P/i/+n/5//p//L/9P/z//P/9P/z//P/9v/1//j/+f/5
//v/+f/4//j/9//3//f/9//3//f/9//3//b/9v/2//f/+f/5//r/+v/7//v/+//7//r/
+v/8//z//P/8//3//f/9//7//v///wAAAAAAAAAAAgACAAIAAwADAAQABQAFAAYABwAH
AAkACQAJAAsACwAMAA0ADgAPABAAEgATABQAFQAWABgAGQAcAB0AHwAhACQAJgApACsA
LQAvADEAMwA2ADoAPAA/AEEARABHAEsATwBSAFUAWgBdAGEAZABpAGsAbwBxAHYAfACA
AIMAhgCHAIoAjQCQAJMAlQCYAJoAmgCaAJsAnACcAJwAnACbAJcAlQCTAI8AjACHAIMA
fQB4AHIAawBkAGAAWABRAEoAQgA9ADcAMQArACUAIgAeABgAFAAQAA0ACgAHAAQAAQD/
//3/+//5//n/+P/2//X/9v/1//X/9f/x//H/8f/x//H/8P/w//D/7//v/+//7//t/+z/
7P/s/+7/7v/t/+3/7f/t/+3/7v/u/+3/7f/t/+3/7f/t/+3/7f/t/+3/7f/t/+3/7f/t
/+3/7f/s/+z/7P/s/+z/7P/s/+3/7f/t/+//7//v/+//7//v/+//7//v/+//7//v//H/
8f/x//H/8f/x//H/8v/w//D/8P/w//D/8P/w//D/8v/x//H/8v/w//D/8P/w//D/8P/v
/+//8f/x//H/8P/u/+7/7v/u/+7/7v/u/+3/7f/t/+3/7f/t/+z/7P/s/+z/7P/s/+z/
7P/s/+v/6//r/+v/6//r/+v/6//r/+v/6//r/+v/6v/q/+r/6v/q/+r/6v/q/+r/6P/o
/+j/6P/p/+n/6f/p/+f/5//n/+f/5//o/+j/5//n/+f/5//n/+f/5//n/+f/5//n/+f/
5//n/+f/5//n/+f/6P/m/+b/5v/m/+b/5v/m/+b/6P/o/+j/6P/m/+b/5v/m/+b/5v/m
/+b/5v/m/+b/5v/m/+b/5v/m/+b/5v/m/+b/5v/m/+b/5v/o/+j/6P/o/+j/6P/o/+j/
5v/m/+b/5v/m/+b/5v/m/+b/5v/m/+b/5v/m/+b/5v/m/+b/5v/m/+b/5v/m/+b/5v/m
/+b/5v/m/+b/5v/m/+b/5v/m/+b/6P/o/+j/6P/m/+b/5v/m/+b/5v/m/+b/5v/m/+b/
5v/o/+j/6P/o/+j/6P/o/+j/6P/o/+j/6P/q/+r/6v/q/+z/7P/s/+z/7v/u/+7/7v/w
//D/8P/w/+7/7v/u/+7/8f/y//T/9P/0//L/8f/w/+//7v/u/+7/7v/t/+3/6//p/+n/
6f/p/+r/6P/n/+b/5f/k/+P/4v/i/+L/4v/i/9//3v/e/97/4P/g/+H/4f/f/9//3//f
/97/3v/e/97/3v/e/97/3v/e/97/3v/e/+D/4P/g/+D/3v/e/97/3v/e/97/3v/e/9//
3//f/9//4f/h/+H/4f/g/93/1//Q/8f/wP+4/7f/uv+9/8P/0f/v/xYARgB7ALYA/gBK
AYMBngGqAacBhgE3Ab8ATgAQAAIA9v/u//j////5//f/9v/y/+//7//s/+v/6//q/+v/
7v/v/+//7f/r/+r/6v/p/+n/6f/p/+n/6f/p/+n/6P/o/+j/6f/p/+n/6v/q/+v/6//r
/+v/7P/s/+7/7v/u/+7/7//v/+//8P/w//H/8v/y//L/8v/0//T/9P/1//X/9v/3//f/
+P/5//n/+//7//v//f/9//7///8AAAEAAgAEAAUABgAHAAgACgALAA4ADwARABMAFAAW
ABkAGwAbAB0AHwAhACQAKAAqAC0ALwAyADUAOQA9AEAAQwBIAEsATwBSAFcAWwBfAGEA
ZgBoAGwAbwByAHUAeAB7AH4AgQCDAIYAiACIAIgAiQCKAIwAjACMAIsAiQCHAIUAgQB+
AHkAdQBvAGwAZgBfAFgAUgBKAEMAPAA2ADEAKwAlAB8AGQAWABIADAAIAAQAAQD+//v/
+P/1//P/8f/v/+3/7f/s/+r/6f/o/+f/5//n/+X/5f/l/+X/5f/k/+T/5P/j/+P/4//j
/+P/4v/i/+L/5P/k/+P/4//j/+P/4//k/+T/4//j/+P/4f/h/+H/4f/h/+H/4f/h/+H/
4f/h/+H/4f/h/+D/4P/g/+D/4P/g/+D/4f/h/+H/4f/h/+H/4f/h/+H/4f/h/+H/4f/h
/+H/4f/h/+H/4f/f/9//3//g/+D/4P/g/+D/4v/i/+L/4v/g/9//3//g/+D/4P/g/+D/
4P/g/9//3//h/+H/4f/g/97/3v/e/97/3v/e/97/3f/f/9//3//f/9//3v/e/97/3v/e
/97/3v/e/97/3f/d/93/3f/d/93/2//b/9v/2//b/9v/2//a/9z/3P/c/9z/3P/c/9z/
3P/a/9r/2v/a/9v/2//b/9v/2//b/9v/2//Z/9r/2v/Z/9n/2f/Z/9n/2f/Z/9n/2f/b
/9v/2//b/9n/2f/Z/9n/2f/a/9r/2v/a/9r/2v/a/9r/2v/Y/9j/2P/Y/9r/2v/a/9r/
2P/Y/9j/2P/Y/9j/2P/Y/9j/2P/Y/9j/2v/a/9r/2v/Y/9j/2P/Y/9j/2P/Y/9j/2P/Y
/9j/2P/Y/9j/2P/Y/9j/2P/Y/9j/2P/Y/9j/2P/Y/9j/2P/Y/9j/2P/Y/9j/2P/Y/9j/
2P/Y/9j/2P/Y/9j/2P/Y/9j/2P/Y/9j/2P/Y/9j/2P/Y/9j/2P/Y/9j/1v/W/9b/1v/Y
/9j/2P/Y/9j/2P/Y/9j/2P/Y/9j/2P/a/9r/2v/a/9v/3P/d/97/3v/e/97/3v/g/+D/
4P/g/+D/4P/g/+D/3//h/+H/4v/k/+T/4v/h/+D/3//e/97/4P/g/9//3//d/93/3f/d
/93/3P/a/9n/2P/X/9b/1f/U/9T/1P/U/9T/0//S/9L/0v/S/9L/0//T/9P/0//T/9P/
0v/S/9L/0v/S/9L/0v/S/9L/0v/S/9L/0v/S/9L/0v/S/9L/0v/S/9L/0v/S/9D/0f/R
/9H/0//T/9P/0//T/9L/z//J/8L/t/+u/6r/qf+s/7H/uf/N/+//GABIAH8AvAAIAVIB
gwGYAaABlwFmAQUBiwAkAPr/8v/o/+r/9v/3/+3/6f/m/+L/4f/f/97/3f/d/97/3//g
/+H/4f/f/93/3P/c/9v/2//b/9v/2//b/9v/2//c/9z/3P/d/9v/2//c/9z/3f/d/93/
3f/e/97/4P/g/+D/4P/h/+H/4//k/+T/5f/k/+T/5P/k/+b/5v/m/+f/6f/q/+v/6//q
/+v/6//t/+//7//x//H/8v/z//T/9f/0//b/9//4//n/+v/8//3//v///wEAAwAGAAgA
CwANAA8AEQATABUAFgAaABwAHwAjACYAKQAtADEANAA3ADwAQQBFAEgATQBPAFMAVQBa
AF4AYgBlAGgAawBuAHEAdAB1AHcAegB8AH4AfgB/AIAAgACAAIAAfwB7AHkAdwBzAHAA
awBnAGEAXABWAE8ASABEADwANQAuACgAIwAdABcAEQALAAgABAD+//r/9v/z//D/7f/q
/+f/5f/j/+H/3//f/97/3P/b/9r/2f/Z/9n/2f/Z/9n/2f/X/9b/1v/W/9X/1f/V/9X/
1//W/9b/1v/U/9T/0//T/9X/1f/V/9b/1P/T/9P/0//T/9P/0//T/9P/0//T/9P/0//T
/9P/0//T/9P/0v/S/9T/1P/U/9T/0v/T/9P/0//T/9P/0//T/9P/0//T/9P/0//T/9P/
0//R/9H/0f/R/9H/0f/R/9L/0v/S/9L/0v/S/9L/0v/S/9L/0f/R/9L/0v/S/9L/0v/S
/9L/0f/R/9H/0f/R/9D/0P/Q/9D/0P/Q/9D/0P/P/8//z//P/8//z//O/87/zv/O/87/
zv/O/87/zv/N/83/zf/N/83/zf/N/83/zf/N/83/zf/N/8z/zP/M/8z/zP/M/8z/zP/M
/8z/zP/M/8z/y//L/8v/y//L/8v/y//L/8n/yv/K/8n/y//L/8v/y//L/8v/y//L/8n/
yf/J/8n/yf/J/8n/yf/L/8r/yv/K/8r/yv/K/8r/yv/K/8j/yP/I/8j/yv/K/8r/yv/K
/8r/yv/K/8r/yv/K/8r/yv/K/8r/yv/K/8r/yv/K/8j/yP/I/8j/yP/I/8j/yP/I/8j/
yP/I/8j/yP/I/8j/yP/I/8j/yP/G/8b/xv/G/8j/yP/I/8j/yP/I/8j/yP/G/8b/xv/G
/8b/xv/G/8b/xv/G/8b/xv/G/8b/xv/G/8b/xv/G/8b/xv/G/8b/xv/G/8b/xv/G/8b/
xv/G/8b/xv/G/8b/xv/I/8j/yP/I/8j/yP/I/8j/yv/K/8r/yv/K/8r/yv/K/8z/zP/M
/8z/yv/K/8r/yv/K/83/zv/Q/9D/0P/O/83/zv/N/8z/zP/K/8r/yf/J/8X/xf/F/8X/
xf/E/8L/wf/C/8H/wP+//7z/vP+8/7z/uv+5/7j/uP+4/7j/uP+5/7v/u/+7/7v/uf+4
/7j/uP+4/7j/uP+4/7j/uP+4/7j/uv+6/7r/uv+6/7r/uv+6/7r/uv+6/7r/uP+5/7n/
uf+5/7n/uf+5/7n/uP+1/7H/rP+j/5r/kv+P/5L/lf+b/6f/wf/m/xIARQB+AMYAFgFb
AYYBngGjAYIBLwGxADAA4v/Q/8b/vP/E/83/x//F/8j/xv/D/8X/xP/B/8H/wv/D/8T/
xf/F/8X/w//C/8L/wf/B/8H/wf/B/8H/wf/B/8D/wP/A/8H/wf/B/8L/wv/F/8X/xf/F
/8T/xP/G/8b/xv/G/8f/x//H/8j/yP/J/8r/yv/K/8r/zP/M/8z/zf/N/87/z//P/9D/
0f/R/9P/0f/R/9P/0//W/9f/2P/Z/9r/3P/d/97/3//g/+L/4//m/+f/6f/r/+r/7P/v
//H/9f/3//n/+/8AAAQABgAJAAsADgARABUAFwAaAB0AIgAnACsALgAzADkAPQA/AEQA
SABMAE8AUgBVAFgAWwBeAGEAYwBmAGgAagBqAGsAbABsAGwAbABrAGgAZQBiAF0AXABX
AFMATQBGAEAAOQAyACwAJAAdABYADgAJAAMA/f/3//H/7v/q/+T/4P/c/9n/1P/R/87/
y//J/8f/xf/D/8P/wv/A/7//vP+7/7v/u/+5/7n/uf+5/7f/tv+2/7b/t/+3/7f/t/+3
/7b/tv+2/7b/tv+1/7X/s/+z/7P/tP+0/7P/s/+z/7X/tf+1/7X/s/+z/7P/s/+x/7H/
sf+x/7P/s/+y/7L/sP+w/7D/sP+w/7H/sf+x/7H/sf+x/7H/sf+x/7H/sf+x/7H/sf+x
/6//r/+v/6//sf+x/7H/sv+y/7L/sv+y/7D/sP+w/7D/sP+v/6//sP+w/7D/sP+w/7D/
sv+x/w==
         </WaveFormData>
      </LeadData>
      <LeadData>
         <LeadByteCountTotal>10000</LeadByteCountTotal>
         <LeadTimeOffset>0</LeadTimeOffset>
         <LeadSampleCountTotal>5000</LeadSampleCountTotal>
         <LeadAmplitudeUnitsPerBit>4.88</LeadAmplitudeUnitsPerBit>
         <LeadAmplitudeUnits>��V</LeadAmplitudeUnits>
         <LeadHighLimit>2147483647</LeadHighLimit>
         <LeadLowLimit>268435456</LeadLowLimit>
         <LeadID>V6</LeadID>
         <LeadOffsetFirstSample>0</LeadOffsetFirstSample>
         <FirstSampleBaseline>0</FirstSampleBaseline>
         <LeadSampleSize>2</LeadSampleSize>
         <LeadOff>FALSE</LeadOff>
         <BaselineSway>FALSE</BaselineSway>
         <ExcessiveACNoise>FALSE</ExcessiveACNoise>
         <MuscleNoise>FALSE</MuscleNoise>
         <LeadDataCRC32>1221531971</LeadDataCRC32>
         <WaveFormData>
1v/W/9b/1v/1/xQAMwBSAI0AyAADAT4BUQFkAXcBigE3AeYAlQBEACcACgDt/9D/1f/Y
/9v/3v/h/+T/5//q/+3/7v/v//D/8f/y//P/9P/y//L/8v/y//T/9P/0//T/9P/0//T/
9P/0//T/9P/0//b/9v/2//b/+P/4//j/+P/5//r/+//8//z//P/8//z//v/+//7//v//
/wAAAQACAAQABAAEAAQABAAEAAQABAAFAAYABwAIAAkACgALAAwADQAOAA8AEAATABQA
FQAWABkAGgAbABwAHwAgACEAIgAkACYAKAAqAC4AMAAyADQANwA6AD0AQABFAEgASwBO
AFMAVgBZAFwAYQBkAGcAagBuAHIAdgB6AH0AgACDAIYAigCMAI4AkACSAJQAlgCYAJkA
mgCbAJwAmwCaAJkAmACUAJIAkACOAIgAhACAAHwAdgBwAGoAZABcAFYAUABKAEIAPAA2
ADAAKwAmACEAHAAYABQAEAAMAAgABgAEAAIAAAD+//z/+v/3//b/9f/0//P/8v/x//D/
8P/w//D/8P/u/+7/7v/u/+z/7P/s/+z/7P/s/+z/7P/q/+r/6v/q/+r/6v/q/+r/6v/q
/+r/6v/q/+r/6v/q/+z/7P/s/+z/7P/s/+z/7P/s/+z/7P/s/+z/7P/s/+z/7P/s/+z/
7P/s/+z/7P/s/+7/7v/u/+7/7v/u/+7/7v/u/+7/7v/u/+7/7v/u/+7/7v/u/+7/7v/u
/+7/7v/u/+7/7v/u/+7/7v/u/+7/7v/s/+z/7P/s/+z/7P/s/+z/7P/s/+z/7P/q/+r/
6v/q/+r/6v/q/+r/6P/o/+j/6P/o/+j/6P/o/+j/6P/o/+j/6P/o/+j/6P/m/+b/5v/m
/+b/5v/m/+b/5v/m/+b/5v/m/+b/5v/m/+b/5v/m/+b/5P/k/+T/5P/k/+T/5P/k/+T/
5P/k/+T/5P/k/+T/5P/k/+T/5P/k/+T/5P/k/+T/5P/k/+T/5P/i/+L/4v/i/+T/5P/k
/+T/4v/i/+L/4v/i/+L/4v/i/+T/5P/k/+T/5P/k/+T/5P/i/+L/4v/i/+L/4v/i/+L/
4v/i/+L/4v/i/+L/4v/i/+L/4v/i/+L/4v/i/+L/4v/i/+L/4v/i/+L/4v/i/+L/4v/i
/+L/4v/i/+L/4v/i/+L/4v/i/+L/4v/i/+L/4v/i/+L/4v/i/+L/4v/i/+L/4P/g/+D/
4P/g/+D/4P/g/+D/4P/g/+D/4v/i/+L/4v/i/+L/4v/i/+L/4v/i/+L/5P/k/+T/5P/m
/+b/5v/m/+j/6P/o/+j/6P/o/+j/6P/o/+j/6f/r/+z/7f/u/+7/7f/r/+r/6f/o/+j/
6P/n/+X/5f/k/+P/4v/i/+L/4P/g/9//3v/d/9z/2//a/9r/3P/c/9z/2v/a/9r/2v/a
/9j/2f/Z/9n/2f/Z/9n/2P/Y/9j/2P/Y/9j/2P/Y/9j/2P/Y/9j/2P/Y/9j/2P/Y/9j/
2P/Y/9j/2v/a/9r/2v/Z/9n/2f/Z/9n/2//Z/9n/1v/R/8r/wv+6/7L/sf+0/7n/v//P
/+3/EwBEAHcAtQD+AEgBewGVAaMBnwF3ASMBqgA7AAUA+f/s/+P/7P/v/+n/6v/s/+j/
5//n/+T/5P/j/+P/5f/m/+n/6f/p/+f/5//m/+P/4//j/+P/4//j/+P/4v/k/+T/5P/l
/+X/5f/l/+b/5//n/+f/5//l/+b/5v/m/+j/6P/o/+n/6f/p/+v/6//s/+z/7P/t//D/
8P/w//H/7//w//H/8f/z//T/9P/1//X/9f/3//j/+f/6//v/+//8//7///8AAAMABAAF
AAYACQAKAAwADgAQABIAFAAWABgAGgAcAB8AIQAjACUAKAAtADAAMwA3ADkAPAA/AEQA
RwBLAE8AUwBXAFoAXQBiAGMAZgBqAG4AcQBzAHYAeQB7AHwAfgCAAIIAgwCEAIUAgwCD
AIMAgwCBAH4AfAB5AHUAcQBtAGcAYgBbAFUATgBIAEMAPAA2AC8AKgAkAB8AHAAXABMA
DgAJAAYAAgD+//v/+f/2//P/8P/v/+3/6//r/+n/6P/n/+b/5f/k/+P/4//j/+P/4//k
/+T/4//j/+P/4//j/+L/4P/g/+D/4P/g/+D/3//f/+H/4f/h/+H/4f/h/+H/4f/h/+H/
4f/h/+D/4P/g/+H/4f/h/+H/4f/i/+L/4v/i/+D/4P/g/+D/4P/g/+D/4P/i/+L/4v/i
/+L/4v/i/+L/4f/h/+H/4f/j/+P/4//j/+P/4//j/+P/4//j/+T/5P/k/+T/5P/j/+P/
4//j/+P/4//j/+P/5P/k/+T/4//i/+T/5P/k/+T/4v/i/+L/4f/h/+H/4f/h/+H/4f/h
/+D/4P/g/+D/4P/g/+D/4P/g/9//3//f/9//4P/g/+D/4P/g/+D/4P/g/+D/4P/g/+D/
3v/e/97/3v/e/97/3v/e/97/3v/e/97/3//f/9//3//f/9//3//f/9//3//f/9//3//f
/9//3//f/9//3//f/9//3//f/9//3//f/9//3//f/+D/4P/g/+D/4P/g/+D/4P/g/+D/
4P/g/+D/4P/g/+D/4P/g/+D/4P/g/+D/4P/g/+D/4P/g/+D/4P/g/+D/4P/g/+D/4P/g
/+D/4P/g/+D/4P/g/+D/4P/g/+D/4P/g/+D/4P/g/+D/4P/g/+D/4P/g/+D/4P/g/+D/
4P/g/+D/4P/g/+D/4P/g/+D/4P/g/+D/4P/g/+D/4P/g/+D/4P/g/+L/4v/i/+L/4v/i
/+L/4v/g/+D/4P/g/+D/4P/g/+D/4v/i/+L/4v/g/+D/4P/g/+D/4P/g/+D/4v/i/+L/
4v/k/+T/5P/k/+X/5v/n/+j/6v/q/+r/6v/q/+r/6v/q/+r/6v/q/+r/6P/p/+v/7P/t
/+7/7v/t/+3/7P/r/+r/7P/s/+v/6//r/+r/6f/o/+j/6P/m/+b/5f/k/+P/4v/h/+D/
4P/g/+D/4P/e/97/3P/c/9z/3P/d/93/3f/d/93/3f/c/9z/3v/e/97/3v/c/9z/3P/c
/97/3v/e/97/3v/e/97/3v/e/97/3v/e/97/3v/e/9//3//f/9//3//f/9//3//e/9n/
0v/M/8T/uv+1/7b/u/+//8n/3/8BACwAXQCVANYAIgFpAZMBowGpAZsBYwH+AIMAJQAF
AP7/8//2/wMAAQD4//b/8v/v/+//7v/s/+v/6//t/+7/7//v/+//7f/t/+z/6//r/+v/
6//p/+n/6f/o/+j/6P/o/+n/6f/p/+n/6v/r/+v/6//r/+3/7v/u/+7/7v/u/+7/7//x
//H/8//z//L/8v/y//P/9P/0//T/9f/1//b/9//3//n/+v/6//v/+//7//3//v///wAA
AQABAAIABAAFAAYABwAIAAkACgANAA4AEAASABQAFgAYABoAHAAeACAAIwAlACcAKQAs
AC8AMgA1ADkAOwA+AEEARgBLAE8AUwBXAFsAXgBhAGYAZwBqAG4AcgB3AHkAfAB/AIEA
ggCEAIYAigCLAIwAjQCNAI0AjQCNAIsAiACGAIMAgQB9AHkAcwBwAGkAYwBcAFYAUQBK
AEQAPQA4ADIALQAmACEAHQAYABEADgAKAAYAAwABAP7/+//4//f/9f/z//P/8f/w/+//
7v/t/+z/6//r/+v/6//r/+r/6v/p/+n/6f/p/+n/6P/o/+j/6P/o/+j/6P/n/+f/6f/p
/+n/6f/n/+f/5//n/+f/5//n/+f/5v/m/+b/5//n/+f/5//n/+j/6P/o/+j/6P/o/+j/
6P/o/+j/6P/o/+j/6P/o/+j/6P/o/+j/6P/n/+f/5//n/+f/5//n/+f/5//n/+f/5//n
/+f/6P/o/+j/6P/o/+f/5//n/+f/5//n/+f/5//o/+j/6P/n/+b/6P/o/+j/6P/o/+j/
6P/n/+f/5//n/+f/5//n/+f/5v/m/+b/5v/m/+T/5P/k/+T/5f/l/+X/5f/k/+T/5P/k
/+T/5P/k/+T/5P/k/+T/5P/k/+T/5P/k/+T/5P/k/+T/4v/i/+L/4v/j/+P/4//j/+P/
4//j/+P/4//j/+P/4//j/+P/4//j/+P/4//j/+P/4f/h/+H/4f/h/+H/4f/h/+P/5P/k
/+T/5P/k/+b/5v/m/+b/5P/k/+T/5P/k/+T/5P/k/+b/5v/m/+b/5v/m/+b/5v/m/+b/
5v/m/+T/5P/k/+T/5v/m/+b/5v/k/+T/5P/k/+b/5v/m/+b/5v/m/+b/5v/m/+b/5v/m
/+b/5v/m/+b/5v/m/+b/5v/m/+b/5v/m/+b/5v/m/+b/5v/m/+b/5v/m/+b/5v/m/+b/
5v/m/+b/5v/m/+b/5v/m/+b/5v/m/+b/5v/m/+b/5P/k/+T/5P/m/+b/5v/m/+T/5P/k
/+T/5v/m/+b/5v/m/+b/5v/m/+b/5v/m/+b/6P/o/+j/6P/p/+r/6//s/+7/7v/u/+7/
7v/u/+7/7v/u/+7/7v/u/+z/7f/v//D/8//0//T/8//x//D/7//u/+7/7v/t/+3/7f/s
/+v/6v/q/+r/6P/o/+f/5v/l/+T/4//i/+L/4v/i/+L/4P/g/+D/4P/g/+D/4f/h/+H/
4f/h/+H/4P/g/+D/4P/g/+D/4P/g/+D/4P/g/+D/4P/g/+D/4P/g/+D/4v/i/+L/4v/i
/+L/4v/j/+P/4//j/+P/4//h/+H/4P/d/9b/zv/G/77/uf+6/73/w//P/+f/CwA4AGsA
owDoADgBfQGjAbMBtwGdAVUB4gBnABUA///4/+//9v8BAP3/+P/4//b/8f/z//L/8P/v
/+//7//y//P/8//z//H/8f/w/+//7//v/+//7//v/+//7v/u/+7/7v/v/+//7//v//D/
7//v/+//7//x//L/8v/y//T/9P/0//X/9f/1//f/9//4//j/+P/5//z//P/8//3//f/+
/////////wAAAAABAAEAAQADAAQABQAGAAcABwAIAAoACwAMAA0ADgAPABAAEwAUABYA
GAAaABwAHgAgACQAJgAoACsALQAvADEANAA3ADoAPQBBAEUASABLAFAAUwBXAFsAXwBj
AGYAaQBuAHEAdAB4AHwAfwCBAIQAhwCJAIoAjACOAJAAkQCSAJMAkwCTAJMAkwCTAJAA
jgCLAIcAgwB/AHkAdgBvAGkAYgBcAFcAUABKAEMAPgA4ADMALAAnACMAHgAZABYAEgAO
AAsACQAGAAMAAAD///3/+//7//n/+P/3//b/9f/0//P/8//z//P/8//y//L/8f/x//H/
8f/x//D/8P/w//D/8P/w//D/7//v/+//7//v/+//7//v/+//7//x//H/8f/x//D/8P/w
//H/7//v/+//7//w//D/8P/w//D/8P/w//D/8P/w//D/8P/w//D/8P/w//D/8P/w//D/
8f/x//H/8f/v/+//7//v//H/8f/x//H/8f/x//L/8v/y//L/8v/x//H/8f/x//H/8f/x
//H/8v/y//L/8f/w//L/8v/y//L/8v/y//L/8f/z//P/8//z//H/8f/x//D/8v/y//L/
8v/w//D/8P/w/+//7//v/+//8P/w//D/8P/w//D/8P/w//D/8P/w//D/8P/w//D/8P/w
//D/8P/w//L/8v/y//L/7//v/+//7//v/+//7//v/+//7//v/+//8f/x//H/8f/x//H/
8f/x//H/8f/x//H/8f/x//H/8f/x//L/8v/y//L/8v/y//L/8v/y//D/8P/w//D/8P/w
//D/8P/w//D/8P/w//L/8v/y//L/8v/y//L/8v/y//L/8v/y//D/8P/w//D/8v/y//L/
8v/y//L/8v/y//D/8P/w//D/8v/y//L/8v/y//L/8v/y//T/9P/0//T/8v/y//L/8v/y
//L/8v/y//D/8P/w//D/8v/y//L/8v/y//L/8v/y//L/8v/y//L/8v/y//L/8v/0//T/
9P/0//L/8v/y//L/8P/w//D/8P/y//L/8v/y//T/9P/0//T/9v/2//b/9v/4//j/+P/4
//r/+v/6//r/+v/6//r/+v/8//z//P/8//z//P/9////AAABAAIAAgABAP///v/9//r/
+v/6//n/+f/5//j/9//2//b/9v/0//L/8f/w/+//8P/v/+7/7v/u/+7/7v/s/+7/7v/u
/+7/7P/t/+3/7f/v/+//7//u/+7/7v/u/+7/7v/u/+7/7v/u/+7/7v/u/+7/7v/u/+7/
8P/w//D/8P/w//D/8P/w/+//7//v/+//7//x//H/7//s/+f/3v/U/8z/xv/H/8z/0f/Z
/+3/DwA5AGgAnwDjADIBeAGnAcUB0wG/AXkBBwF8ABkA+f/v/+L/4f/u/+3/6f/w//j/
+P/5//v/+v/8//v/+//9//7///8BAP///f/9//z//f/9//3//f/9//3//f/8//3//v//
/wEA////////AAABAAEAAQABAAEAAgACAAIABgAGAAYABwAFAAUABwAHAAgACAAIAAkA
CgAKAAoACwALAAwADQANABEAEgASABMAEwATABUAFgAXABgAGQAZABoAHAAdAB4AIQAi
ACMAJAAnACgAKgAsADAAMgA0ADYAOAA6ADwAPwBFAEcASQBMAE8AUgBVAFkAWwBeAGEA
ZgBrAG8AcwB3AHsAfgCBAIYAiwCOAJIAlgCXAJkAnACfAJ8AoACiAKQApgCnAKgAqQCp
AKkAqQCpAKYAogCfAJsAlwCTAI8AiQCCAHsAdQBuAGkAYwBbAFQASwBGAEAAOwA0AC8A
KwAmACMAIAAcABgAEwARAA4ACwAIAAcABQADAAMAAQAAAP///v/9//z/+//5//n/+f/5
//r/+v/5//n/+f/5//n/+P/4//j/+P/4//b/9v/1//X/9//3//f/9//3//f/9//3//f/
9//3//f/9v/2//b/9//3//f/9//3//b/9v/2//b/+P/4//j/+P/6//r/+v/6//j/+P/4
//j/+P/4//j/+P/7//v/+//7//v/+//7//v//f/9//3//f/7//v//P/8//z//P/8//v/
+//7//v/+//7//v/+//8//r/+v/5//j/+v/6//r/+v/6//r/+v/5//n/+f/5//n/+f/5
//n/+P/4//j/+P/4//r/+v/6//r/+P/3//b/9f/2//b/9v/2//b/9v/2//b/9v/2//b/
9v/0//T/9P/0//b/9v/2//b/9v/2//b/9v/1//X/9f/1//X/9f/1//X/9//3//f/9//1
//X/9f/1//X/9f/1//X/9//3//f/9//1//X/9f/1//X/9v/2//b/9v/2//b/9v/2//b/
9v/2//b/9v/0//T/9P/0//T/9P/0//T/9v/2//b/9v/4//j/+P/4//b/9v/2//b/9P/0
//T/9P/2//b/9v/2//b/9v/2//b/9P/0//T/9P/0//T/9P/0//b/9v/2//b/9P/0//T/
9P/2//b/9v/2//b/9v/2//b/9P/0//T/9P/2//b/9v/2//T/9P/0//T/9P/0//T/9P/0
//T/9P/0//b/9v/2//b/9v/2//b/9v/4//j/+P/4//r/+v/6//r//P/8//z//P/+//7/
/v/+//z//P/9////AgADAAQABAADAAEAAAD///z//P/8//v/+//7//r/+f/4//j/+P/2
//b/9f/0//P/8v/x//D/8P/w//D/8P/u/+7/7v/u/+7/7v/v/+//7//v/+//7//u/+7/
7v/u/+7/7v/u/+7/7v/u/+7/7v/u/+z/7P/s/+z/7P/s/+z/7P/u/+7/7v/u/+//7//v
/+//7//v/+//7f/s/+f/4P/a/9L/yv/H/8z/z//V/+H//f8jAFIAhQDBAAgBUAF/AZcB
qQGrAYMBLwG2AD0A/f/x/+b/3f/i/+v/5//o//D/9P/z//P/9P/y//P/9f/1//b/+f/7
//v/+f/5//j/9//3//f/9//3//f/9//2//b/9v/2//f/9//3//f/+P/7//v/+//7//n/
+v/6//r//P/8//z//f/9//3//////wAAAAAAAAEAAgACAAIAAwADAAQABQAFAAUABgAG
AAcACQAJAAsADAANAA4ADwAPABAAEgATABQAFQAWABcAGAAdAB4AIAAiACQAJgAoACoA
LAAuADAAMwA3ADkAOwA+AEEARABHAEsATwBSAFUAWgBdAGEAZQBpAG0AcABzAHgAewB+
AIIAhgCJAIsAjgCRAJMAlACWAJgAmgCbAJwAnQCbAJsAmwCbAJkAlgCUAJEAiwCHAIMA
fQB4AHEAawBkAF8AWQBRAEoAQwA+ADgAMwAsACcAIwAeABcAFAAQAAwACQAHAAQAAQD+
//3/+//5//n/9//2//X/9v/1//T/8//x//H/8f/x//D/8P/v/+//7//v/+//7v/u/+7/
7v/u/+7/7v/t/+3/7f/t/+3/7f/t/+3/7f/t/+3/7f/t/+3/7P/s/+z/7f/t/+3/7f/t
/+z/7P/s/+z/7P/s/+z/7P/u/+7/7v/u/+7/7v/u/+7/7v/u/+7/7v/v/+//7//v/+//
7//v/+//8f/x//H/8f/x//H/8v/y//L/8v/y//H/8f/x//H/8f/x//H/8f/y//D/8P/v
/+7/8P/w//D/8P/u/+7/7v/t/+//7//v/+//7f/t/+3/7P/s/+z/7P/s/+z/7P/s/+z/
6//r/+v/6//q/+r/6v/q/+z/7P/s/+z/6v/q/+r/6v/q/+r/6v/q/+j/6P/o/+j/6P/o
/+j/6P/p/+n/6f/p/+f/5//n/+f/6f/p/+n/6f/n/+f/5//n/+f/5//n/+f/6f/p/+n/
6f/n/+f/5//n/+f/6P/o/+j/6P/o/+j/6P/o/+j/6P/o/+j/6P/o/+j/6P/o/+b/5v/m
/+b/5v/m/+b/5v/m/+b/5v/m/+b/5v/m/+b/5v/m/+b/5v/o/+j/6P/o/+b/5v/m/+b/
5v/m/+b/5v/m/+b/5v/m/+b/5v/m/+b/5v/m/+b/5v/m/+b/5v/m/+b/5v/m/+b/5v/m
/+b/5v/m/+b/5v/m/+b/5v/m/+b/5v/m/+b/5v/m/+b/5v/m/+b/5v/m/+b/5v/m/+b/
5v/o/+j/6P/o/+j/6P/o/+j/6P/o/+j/6P/q/+r/6v/q/+z/7P/s/+z/7v/u/+7/7v/u
/+7/7v/u/+7/7v/u/+//8f/y//P/9P/0//P/8f/w/+//7v/u/+7/7f/t/+3/7P/p/+j/
6P/o/+j/6P/n/+b/5f/k/+P/4v/i/+L/4v/i/+D/4P/g/+D/4P/g/+H/4f/f/9//3//f
/+D/4P/g/+D/3v/e/97/3v/e/97/3v/e/+D/4P/g/+D/4P/g/+D/4P/e/97/3v/e/97/
3//f/9//4f/h/+H/4f/f/9z/1//Q/8j/wP+4/7f/uv+9/8P/0f/v/xcARgB7ALUA/gBK
AYMBnwGpAacBhQE1Ab4ATQAPAAEA9v/v//j////3//T/9P/w/+//7//s/+r/6f/p/+v/
7v/v/+//7f/r/+v/6v/p/+n/6f/p/+n/6f/p/+j/6P/o/+j/6f/p/+n/6f/q/+v/6//r
/+v/7f/u/+7/7v/u/+7/7v/v/+//7//x//H/8v/y//L/8//0//T/9P/1//X/9v/3//f/
+f/6//r/+//7//v//f/+////AAABAAEAAgAEAAUABgAHAAgACQAKAA0ADgAQABIAFAAW
ABgAGgAaABwAHgAhACUAJwApACwALwAyADUAOQA9AEAAQwBIAEsATwBTAFcAWwBeAGEA
ZgBnAGoAbgByAHUAdwB6AH0AgQCCAIQAhgCIAIkAigCLAIsAiwCLAIsAiQCGAIQAgQB9
AHkAdQBvAGwAZQBfAFgAUQBLAEMAPAA1ADAAKgAlAB4AGQAVABAACwAIAAQAAAD///3/
+v/3//L/8f/v/+3/7f/r/+r/6f/o/+f/5v/l/+X/5f/l/+X/5v/m/+X/5f/j/+P/4//i
/+T/5P/k/+T/5P/k/+P/4//j/+P/4//j/+P/4//j/+P/4f/h/+H/4f/g/+D/4P/h/+H/
4f/h/+H/4v/i/+L/4v/g/+D/4P/g/+D/4P/g/+D/4P/g/+D/4P/g/+D/4P/g/9//3//f
/9//4f/h/+H/4f/h/+H/4f/h/+H/4f/i/+L/4v/i/+L/4f/f/9//3//f/+H/4f/h/+L/
4P/g/9//3v/g/+D/4P/g/+D/4P/g/9//3//f/9//3//f/9//3//e/97/3v/e/97/3v/e
/97/3v/d/93/3f/d/9z/3P/c/9z/3P/c/9z/3P/c/9z/3P/c/9z/3P/c/9z/3P/c/9z/
3P/a/9r/2v/a/9v/2//b/9v/2//b/9v/2//Z/9n/2f/Z/9n/2f/Z/9n/2f/Z/9n/2f/b
/9v/2//b/9n/2f/Z/9n/2f/a/9r/2v/a/9r/2P/Y/9j/2P/Y/9j/2P/Y/9r/2v/a/9r/
2v/a/9r/2v/a/9r/2v/a/9j/2P/Y/9j/2v/a/9r/2v/Y/9j/2P/Y/9j/2P/Y/9j/2P/Y
/9j/2P/Y/9j/2P/Y/9j/2P/Y/9j/2P/Y/9j/2P/Y/9j/2P/Y/9j/2P/Y/9j/2P/Y/9j/
2P/Y/9j/2P/Y/9j/2P/Y/9j/2P/Y/9j/2P/Y/9j/2P/Y/9j/2P/Y/9j/2P/Y/9j/2P/Y
/9j/2P/Y/9j/2P/Y/9j/2P/Y/9j/2P/a/9r/2v/a/9v/3P/d/97/3v/e/97/3v/g/+D/
4P/g/97/3v/e/97/3f/f/+D/4f/k/+T/4//h/+D/3//e/97/4P/f/9//3//e/93/3P/c
/9z/2v/a/9n/2P/X/9b/1f/U/9T/1P/U/9T/0v/S/9L/0v/S/9L/0//T/9P/0//T/9P/
0v/S/9L/0v/S/9L/0v/S/9L/0v/S/9L/0v/S/9L/0v/S/9L/0v/S/9L/0v/S/9D/0P/R
/9H/0//T/9P/0//T/9H/0P/J/8D/uP+w/6r/qf+s/7H/uf/N/+//GQBIAH8AvQAIAVIB
gwGZAZ8BlQFlAQUBigAjAPn/8//o/+n/9v/3/+//6v/m/+L/4f/f/97/3v/d/93/3//i
/+H/3//f/93/3f/c/9v/2//b/9v/2//b/9v/2v/c/9z/3P/d/93/3f/d/97/3f/d/93/
3f/f/+D/4P/g/+L/4v/i/+P/4//j/+X/5f/k/+T/5P/l/+j/6P/o/+n/6f/q/+v/6//r
/+z/7P/t/+3/7f/v//D/8f/y//P/8//2//j/+f/6//v//P/9//7///8AAAIABAAGAAgA
CgAMAA4AEAASABUAGQAbAB0AIAAjACYAKQAtADMANgA5AD4APwBDAEcASwBPAFIAVQBa
AF0AYABkAGgAawBtAHAAcwB3AHgAegB8AH4AfwCAAIEAfwB/AH8AfwB7AHgAdgBzAG8A
awBnAGEAXABVAE8ASABDAD0ANQAuACcAIgAcABcAEgANAAkABAD9//r/9v/y/+//7f/q
/+f/5v/l/+P/4f/f/93/3P/b/9z/2//a/9n/2f/Z/9n/2f/Y/9j/1//X/9f/1//X/9b/
1v/W/9b/1v/U/9T/0//T/9X/1f/V/9X/1f/V/9X/1f/T/9P/0//T/9L/0v/S/9P/0//T
/9P/0//S/9L/0v/S/9T/1P/U/9T/0v/S/9L/0v/S/9L/0v/S/9L/0v/S/9L/0//T/9P/
0//R/9H/0f/R/9H/0f/R/9H/0f/R/9L/0v/S/9L/0v/R/9H/0f/R/9H/0f/R/9H/0v/S
/9L/0f/Q/9L/0v/S/9L/0P/Q/9D/z//P/8//z//P/8//z//P/87/zv/O/87/zv/O/87/
zv/O/83/zf/N/83/zP/M/8z/zP/M/8z/zP/M/8z/zP/M/8z/zP/M/8z/zP/K/8r/yv/K
/8z/zP/M/8z/y//L/8v/y//L/8v/y//L/8v/y//L/8v/y//L/8v/y//J/8n/yf/J/8n/
yf/J/8n/yf/J/8n/yf/J/8r/yv/K/8r/yv/K/8r/yv/K/8r/yv/K/8r/yv/K/8r/yv/K
/8r/yv/K/8j/yP/I/8j/yv/K/8r/yv/I/8j/yP/I/8j/yP/I/8j/yP/I/8j/yP/I/8j/
yP/I/8j/yP/I/8j/yP/I/8j/yP/G/8b/xv/G/8j/yP/I/8j/yP/I/8j/yP/I/8j/yP/I
/8b/xv/G/8b/xv/G/8b/xv/G/8b/xv/G/8T/xP/E/8T/xv/G/8b/xv/G/8b/xv/G/8b/
xv/G/8b/xv/G/8b/xv/I/8j/yP/I/8j/yP/I/8j/yv/K/8r/yv/K/8r/yv/K/8z/zP/M
/8z/zP/M/8z/zP/L/83/zv/P/9D/0P/P/83/zv/N/8z/zP/K/8n/yf/J/8j/x//G/8b/
xP/C/8L/wf/A/7//vv+9/7z/vP+8/7z/vP+6/7r/uv+4/7j/uP+5/7v/u/+7/7v/u/+6
/7r/uv+4/7j/uP+4/7j/uP+4/7j/uv+6/7r/uv+6/7r/uv+6/7r/uv+6/7r/uP+4/7n/
uf+5/7n/uf+5/7n/t/+0/7H/qv+i/5r/kv+P/5L/lf+b/6n/w//n/xIARQB/AMYAFgFb
AYcBnwGhAYEBLQGyADEA4//P/8b/vf/E/83/x//E/8j/xv/D/8X/wv/C/8H/wf/D/8T/
xf/F/8X/w//D/8L/wf/B/8H/wf/B/8H/wf/A/8D/wP/A/8H/wf/B/8H/wv/D/8P/w//D
/8P/xP/E/8T/xv/G/8b/x//H/8f/yf/J/8r/yv/K/8v/zP/M/8z/zf/L/8z/zf/N/8//
0P/Q/9H/0f/R/9P/1P/X/9j/2f/Z/9r/3P/d/97/4f/i/+P/5P/l/+b/6P/q/+z/7v/w
//L/9v/4//r//f8BAAMABQAIAAsADgARABUAFwAaAB0AIgAnACsALwAzADkAPAA/AEQA
RwBKAE4AUgBVAFcAWgBdAGEAYgBkAGYAagBrAGwAbQBrAGsAawBrAGcAZABiAF8AWwBX
AFMATQBGAD8AOQAyACsAJQAdABYADwAKAAQA///4//P/7//q/+P/4P/c/9j/0//R/87/
y//I/8f/xf/D/8P/wf/A/7//vv+9/7z/u/+5/7n/uf+5/7j/uP+3/7f/t/+3/7f/tv+2
/7b/tv+2/7b/tv+1/7X/s/+z/7P/s/+z/7P/s/+z/7X/tf+1/7X/sv+y/7L/s/+x/7H/
sf+x/7L/sv+y/7L/sP+w/7D/sP+w/7D/sP+w/7D/sP+w/7D/sP+w/7D/sP+x/7H/sf+x
/7H/sf+x/7H/sf+x/7H/sf+x/7H/sv+y/7D/sP+w/6//sf+x/7H/sf+x/7H/sf+y/7D/
sP+x/w==
         </WaveFormData>
      </LeadData>
   </Waveform>
</RestingECG>
