# Supplementary material for: Detection of Left Atrial Enlargement Using a Convolutional Neural Network-Enabled Electrocardiogram
Source: Front Cardiovasc Med. 2020 Dec 17;7:609976. doi: 10.3389/fcvm.2020.609976 (PMC7773668; doi:10.3389/fcvm.2020.609976)
Supplement: Supplementary file 2 [file Data_Sheet_2.ZIP › normal1/1802010377_8642_0000001F.XML]

<?xml version="1.0" encoding="Windows-1252"?>
<!DOCTYPE RestingECG SYSTEM "restecg.dtd">
<RestingECG>
   <PatientDemographics>
      <PatientID>1802010377</PatientID>
      <PatientAge>81</PatientAge>
      <AgeUnits>Years</AgeUnits>
      <Gender>Female</Gender>
      <PatientLastName>zhoushuxian</PatientLastName>
   </PatientDemographics>
   <TestDemographics>
      <DataType>Resting</DataType>
      <Site>1</Site>
      <AcquisitionDevice>MAC55</AcquisitionDevice>
      <Status>Unconfirmed</Status>
      <Priority>Normal</Priority>
      <AcquisitionTime>09:07:42</AcquisitionTime>
      <AcquisitionDate>07-25-2015</AcquisitionDate>
      <CartNumber>1</CartNumber>
      <AcquisitionSoftwareVersion>009C</AcquisitionSoftwareVersion>
      <XMLSourceVersion>MAC5000 v1.0</XMLSourceVersion>
   </TestDemographics>
   <RestingECGMeasurements>
      <VentricularRate>77</VentricularRate>
      <AtrialRate>77</AtrialRate>
      <PRInterval>164</PRInterval>
      <QRSDuration>74</QRSDuration>
      <QTInterval>406</QTInterval>
      <QTCorrected>459</QTCorrected>
      <PAxis>6</PAxis>
      <RAxis>42</RAxis>
      <TAxis>54</TAxis>
      <QRSCount>13</QRSCount>
      <QOnset>227</QOnset>
      <QOffset>264</QOffset>
      <POnset>145</POnset>
      <POffset>208</POffset>
      <TOffset>430</TOffset>
      <ECGSampleBase>500</ECGSampleBase>
      <ECGSampleExponent>0</ECGSampleExponent>
   </RestingECGMeasurements>
   <Diagnosis>
      <Modality>Resting</Modality>
         <StatementCount>2</StatementCount>
         <LabelText>12SL ��ϳ���</LabelText>
      <DiagnosisStatement>
         <StmtFlag>ENDSLINE</StmtFlag>
         <StmtText>�������</StmtText>
      </DiagnosisStatement>
      <DiagnosisStatement>
         <StmtFlag>ENDSLINE</StmtFlag>
         <StmtText>���� ECG</StmtText>
      </DiagnosisStatement>
   </Diagnosis>
   <Waveform>
      <WaveformType>Rhythm</WaveformType>
      <WaveformStartTime>0</WaveformStartTime>
      <NumberofLeads>8</NumberofLeads>
      <SampleType>CONTINUOUS_SAMPLES</SampleType>
      <SampleBase>500</SampleBase>
      <SampleExponent>0</SampleExponent>
      <HighPassFilter>16</HighPassFilter>
      <LowPassFilter>150</LowPassFilter>
      <ACFilter>NONE</ACFilter>
      <LeadData>
         <LeadByteCountTotal>10000</LeadByteCountTotal>
         <LeadTimeOffset>0</LeadTimeOffset>
         <LeadSampleCountTotal>5000</LeadSampleCountTotal>
         <LeadAmplitudeUnitsPerBit>4.88</LeadAmplitudeUnitsPerBit>
         <LeadAmplitudeUnits>��V</LeadAmplitudeUnits>
         <LeadHighLimit>2147483647</LeadHighLimit>
         <LeadLowLimit>268435456</LeadLowLimit>
         <LeadID>I</LeadID>
         <LeadOffsetFirstSample>0</LeadOffsetFirstSample>
         <FirstSampleBaseline>0</FirstSampleBaseline>
         <LeadSampleSize>2</LeadSampleSize>
         <LeadOff>FALSE</LeadOff>
         <BaselineSway>FALSE</BaselineSway>
         <ExcessiveACNoise>FALSE</ExcessiveACNoise>
         <MuscleNoise>FALSE</MuscleNoise>
         <LeadDataCRC32>3383273579</LeadDataCRC32>
         <WaveFormData>
+v/6//r/+v/6//r/+v/6//r/+v/6//r/+P/4//j/+P/6//r/+v/6//j/+P/4//j/+P/4
//j/+P/6//r/+v/6//r/+v/6//r/+P/4//j/+P/6//r/+v/6//j/+P/4//j/+v/6//r/
+v/4//j/+P/4//j/+P/4//j/+P/4//j/+P/7//v//P/8//z//P/8//z/+v/7//z//f8A
AAEAAQABAAMAAwADAAMAAgABAAAA/v/+//7///8AAAMAAwADAAMAAwADAAMAAwADAAMA
BAAEAAEAAQABAAAAAAAAAP///v/9//z//P/7//n/9f/0//P/8f/x//L/9P/y//D/8v/y
//L/8v/y//L/8P/w//D/8P/w//D/8P/x//H/8f/x//H/8f/x//P/9P/z//b/+P/7/wQA
EAAcACoANwBIAFoAagB2AHoAewB5AG0AVwA2AA8A+v/2/+z/4f/c/9z/3P/e/+D/4//o
/+//8f/y//T/8v/x//H/8f/x//P/8v/y//L/8//z//P/8//0//T/9P/0//T/9f/1//b/
9v/2//b/9v/2//b/9v/2//b/9v/2//f/9//3//f/9//3//j/+P/4//b/9v/2//b/9//4
//r/+//5//n/+f/6//j/9//3//f/+P/5//r//f/7//n/+//8//r/+v/6//r//P/8//z/
/P/8//3//f/9//3//f/9//3//v///wEAAgAAAAEAAQACAAIAAgADAAUAAwAEAAQABAAF
AAYACQALAAoACgAKAAoACgALAAsADAAOAA4ADgAOAA0ADAALAAoACwAKAAkACQAJAAkA
CAAIAAoACgAJAAcABQAEAAQAAwAAAAAAAAAAAP7//P/9//7//P/7//r/+f/4//n/+v/7
//j/9//2//b/9v/2//b/9v/0//T/9P/0//b/9v/2//X/9//2//b/9v/0//X/9f/0//T/
9f/1//T/8//z//P/8//x//H/8v/z//X/9f/y//L/8f/x//H/8v/0//T/9P/z//X/9f/2
//b/9v/2//f/9//3//X/9//3//f/+P/4//j/9v/2//b/9v/4//j/+P/4//n/+f/6//r/
9//3//n/+f/3//f/9//3//b/9v/2//f/9//3//j/+P/4//f/9//3//f/9//3//f/9f/1
//X/9v/5//n/9//5//f/9//3//f/9//1//b/+P/4//j/+P/2//b/9v/2//b/9v/3//f/
+v/6//r/+v/8//z//P/9//z//f/+///////////////9//3//f/9//3//P/8//z///8A
AAEAAQADAAMAAwADAAEAAQABAAEAAgACAAEAAQD///7//v/+//3//P/7//r/+P/3//f/
8//z//P/8f/x//H/8v/y//D/8v/y//D/8P/w//D/8P/w//D/8P/w//D/8P/x//H/8f/x
//H/8f/x//H/9P/z//T/+P/7/wIADgAYACAAMQBCAFAAXABoAHIAdwBzAGkAWQA+ABkA
/P/0//D/5f/e/97/3P/e/+L/4//m/+v/8f/y//L/8v/y//P/9P/1//P/8v/y//L/9f/1
//X/9f/0//T/9P/0//T/9f/1//b/9v/2//b/9v/4//j/+P/4//b/9v/2//f/9//3//f/
9//3//j/+P/4//j/+P/4//j/+P/4//n/+f/3//f/9//4//r/+f/5//n/+f/5//n/+//7
//n/+//8//z//P/8//z//P/8//z//P/+/////////////////////////wAAAAAAAAEA
AQACAAIAAgADAAUABQAGAAYABgAGAAYACAAJAAoACgAKAAoACgALAAsADAAMAAwADAAM
AAwADAAMAAwACwAKAAkACQALAAsACgAKAAoACgAJAAcABQAEAAQAAwACAAIAAgACAAAA
/v///wAA/v/9//z/+//5//n/+f/5//r/+f/4//j/+P/4//j/+P/2//b/9v/2//b/9v/2
//X/9//2//b/9v/0//X/9f/0//b/9//3//b/9f/1//X/9f/1//X/9v/3//X/9f/y//L/
9f/1//X/9v/2//b/9v/1//X/9f/2//b/9v/2//f/9//5//f/+f/5//f/+P/4//j/+P/4
//j/+P/4//j/+P/4//n/+f/6//r/9//3//n/+f/3//f/9//3//j/+P/4//n/9//3//j/
+P/6//n/+f/5//n/+f/5//n/9//3//f/+P/5//n/9//5//f/9//3//f/+f/5//n/+f/3
//f/9//3//n/+P/2//b/9v/2//j/+P/4//j/9v/2//f/9//6//r/+v/6//r/+v/6//v/
/P/9//7/////////////////////////AQAAAAAAAAD//wAAAQABAAEAAQABAAEAAQAB
AAEAAQAAAAAA/////wEAAAAAAAAA/f/8//v/+v/8//v/+//3//b/9f/y//H/8f/y//L/
8P/y//L/8P/w//L/8v/y//L/8P/w//D/8P/w//H/8f/x//H/8f/x//H/8f/0//f/9v/4
//v/AAAKABYAIAAtAD4ATgBeAGwAdAB7AH8AdwBjAEoAJwAEAPb/9P/t/+D/3v/e/97/
4P/l/+j/6//x//T/9P/y//P/8//z//P/8//y//L/8v/x//H/8f/x//T/9P/0//T/9P/1
//X/9v/2//b/9v/2//b/9v/2//b/9v/2//b/9//3//f/9//3//f/+P/4//j/+P/4//j/
+P/6//r/+//7//n/+f/5//r/+v/5//n/+f/7//v/+//9//3/+//9//7//f/8//v/+v/8
//z//P/8//7/////////AAD///7//f//////AAAAAAAAAQABAAIAAgACAAMABQAFAAYA
BgAGAAYABgAIAAkACgAKAAoACgAMAA0ADQAOAA0ADAALAAoACwAMAA0ADgALAAoACQAJ
AAkACQAIAAgACQAKAAoACQAHAAYABgAFAAQABAAEAAQAAwAAAAAAAAD9//3//f/9//v/
+//7//v/+v/5//j/+P/4//j/+P/4//j/+P/4//j/+P/4//j/9//5//j/+P/4//b/9//3
//b/+P/5//n/+P/3//f/9//3//f/9//4//n/+f/5//b/9v/1//X/9f/2//b/9v/2//X/
9v/3//n/+v/5//j/+P/3//n/9//5//n/9//4//j/+P/4//j/+P/4//b/9v/2//b/+f/5
//r/+v/3//f/+f/5//n/+f/5//n/+v/6//r/+//7//v//P/8//v/+f/4//f/+f/5//n/
+f/4//n/+v/8//z/+//4//n/+f/5//n/+f/7//v/+//7//r/+f/4//f/9//6//r/+P/4
//j/+P/2//b/9v/2//j/+P/5//n//P/8//z//P/8//z//P/9//7///8AAAEA////////
//8AAAEAAgADAAEAAAAAAAAAAQACAAMAAwADAAMAAwADAAMAAwADAAMAAgACAAEAAQAB
AAAAAAAAAP///v/9//z//v/9//3/+f/2//X/8v/x//H/8v/y//D/8v/y//D/8P/w//D/
8P/w//D/8P/w//D/8v/z//P/8//z//P/8//z//P/8v/z//j/+v/9/wQADgAYACIAMQBC
AFQAZgB2AH4AgQB/AHcAZwBKACMABAD6//b/6//i/+D/4P/g/+L/4//o/+//8f/0//T/
9P/z//P/8//z//P/8v/y//L/9f/1//X/9f/2//b/9v/2//T/9f/1//b/9v/2//b/9v/4
//j/+P/4//b/9v/2//f/+f/5//n/+f/5//r/+v/6//r/+v/6//r/+P/4//n/+f/6//v/
/P/+//z/+//7//v/+//7//v//f/9//v//f/+//7//v/+//7//v/+//7//v/+////////
/wEAAQABAAEAAwADAAQABAACAAMAAwAEAAQABAAFAAcABwAIAAgACAAGAAYACAAJAAwA
DAAMAAwADAANAA0ADgAOAA4ADgAOAAwADAAMAAwADQAMAAsACwANAA0ADAAMAAwADAAL
AAkACQAIAAgABwAGAAYABgAGAAMAAAAAAAAA///////////9//3//f/9//7//f/8//z/
+v/6//r/+v/6//r/+v/6//z//P/8//v/+v/4//f/9v/2//f/9//2//j/+f/5//j/+f/5
//n/+f/3//f/+P/5//v/+//4//j/9//3//f/+P/4//j/+P/3//f/9//4//j/+P/4//n/
+f/5//f/+f/5//n/+v/6//r/+v/6//r/+v/8//z//P/8//v/+//8//z/+//7//3//f/9
//3//f/9//z//P/8//3/+//7//z//P/+//3//f/9//3//f/9//3/+//7//v//P/9//3/
+//9//v/+//7//v//f/9//3//f/9//7//P/8//z//P/+//7//v/+//z//P/9//3//v/+
//7//v/+//7//v///wAAAQACAAMABQAFAAUABQAFAAUABQAFAAMAAgACAAIAAwAEAAUA
BQAFAAUABQAFAAUABQAFAAUABgAGAAUABQADAAIAAgACAAIAAgACAAIAAQD///7/+f/6
//n/9v/1//X/9v/2//T/9P/0//L/8v/0//T/9P/0//L/8v/y//L/9P/1//X/9f/1//X/
9f/1//X/9P/3//z/AAABAAoAGAAkADAAQQBSAF4AbgB6AIIAgwB/AG8AVQAyAA8A/v/6
//T/5//e/+D/4v/i/+T/6//s/+//8f/2//b/9v/1//X/9f/1//b/9v/3//j/+P/3//b/
9f/2//b/9v/2//j/+f/5//r/+P/4//j/+P/6//r/+v/6//j/+P/4//n/+f/5//n/+f/7
//z//P/8//r/+v/6//r//P/8//3//f/7//v/+//8//3//f/+/////f/9//3////9//v/
/f/+/wAAAAAAAAAA/v/+//7//v8AAAEAAQABAAMAAwADAAMAAwADAAQABAAEAAUABQAG
AAcACAAKAA0ADAAMAAsACgAIAAgACgALAA4ADgAOAA4ADAANAA0ADgAQABAAEAAQABAA
EAAQABAADwAOAA0ADQANAA0ADAAMAAwADAALAAkACwAKAAoACQAGAAYABgAGAAUAAgAC
AAIA///////////+////AAABAP7//f/8//z/+v/6//r/+v/6//r/+v/6//j/+P/4//f/
+f/4//j/+P/6//v/+//6//r/+//7//r/9//3//f/9//3//f/+P/5//v/+//4//j/+f/5
//n/+v/6//r/+v/5//v/+//8//z/+v/6//v/+//7//n/+//7//n/+v/6//r//P/8//z/
/P/8//z//P/8//v/+//8//z/+v/7//7////9//3//f/9//7//v/+/////f/9//7//v/+
//3//f/9//3//f/9//3/+//7//v//P/8//v/+P/5//3//v/+//7//v/+//z//P/8//z/
/v/+//////8AAAAAAAAAAP7//v/+//////////////8CAAMABAAFAAUABQAFAAUABAAC
AAEAAAADAAQABQAFAAUABQAFAAUABQAFAAUABQAGAAYABQAFAAcABgAGAAYABQAEAAMA
AgAAAP/////7//j/9//0//P/9P/2//f/9v/3//b/8//y//P/9P/1//b/9P/0//T/9P/1
//f/+P/5//j/9//2//X/+f/4//f//P/+/wEACAAUACAAKgA7AEwAWgBmAHIAdgB3AHUA
ZwBRADIAEQD8//j/9P/n/+L/5P/m/+b/6v/r/+z/7//3//z//P/0//P/8//z//P/9v/2
//f/+P/3//f/9//3//j/+P/4//j/+P/5//n/+v/4//j/+P/4//n/+v/7//z//P/8//z/
/f/9//3//f/9//3//v/+//7//P/8//z//P/8//z//f/9//3//f/9//7//f/7//r/+f/6
//v//P///////f///wAAAgACAAIAAgACAAIAAgACAAIAAwADAAMAAwADAAMAAwADAAMA
BAAEAAQABQAFAAYABgAGAAcACQAJAAoACgAKAAoACgAMAA0ADAAMAAwADAAOAA8ADwAQ
AA4ADgAOAA4ADgAOAA4ADgAOAA4ADgAPAA0ADQAMAAwADgAOAA0ACwAKAAgABwAFAAQA
BAAEAAQAAgAAAAEAAgAAAP///v/9//v/+//7//v//P/7//r/+v/7//z//f/+//z//P/8
//z/+v/6//r/+f/3//b/9v/2//j/+f/5//j/+P/5//n/+P/3//f/9//3//X/9f/2//f/
+f/5//b/9v/5//n/+f/6//j/+P/4//f/9//3//j/+P/6//r/+//7//v/+f/7//v/+//8
//z//P/7//r/+f/4//n/+v/7//z/+//7//z//P/7//v//f/9//3//f/9//3/+v/6//r/
+//7//v//P/8//z/+//7//v/+//7//v/+//6//v//P/+//v//P/+//7//v/+//z//P/8
//z/+v/6//v/+//8//z//P/8//z//P/8//3//v///wAAAQABAAEAAQABAAEAAQABAAEA
AwACAAIAAgACAAIAAgABAAIAAwAEAAUABQAFAAUABQAEAAQAAwADAAMAAgACAAIAAQAA
AP///v8AAP/////7//r/+f/2//X/9//4//j/9v/2//b/9P/0//L/8v/y//L/8//0//X/
9v/2//f/9//3//T/8//y//H/8//2//n/+v/8////BAAOABoAIgAnADYARgBWAGIAbABz
AHUAbQBfAEgAKwAKAPz/+P/z/+j/4v/i/+T/5P/n/+z/7f/v//T/+P/2//f/9//3//f/
+f/4//j/+P/3//f/9//3//j/+P/4//j/9v/3//f/+P/6//r/+v/6//j/+P/4//j/+v/6
//r/+//5//n/+f/5//v//P/8//z//v/+//7//v/8//z//f/9//v/+//7//z//P/7//v/
+//7//v/+//9/////f///wAA/v/+//7//v/+//7//v/+//7/////////AwADAAMAAwAB
AAEAAgACAAMABQAGAAgABwAGAAYABwAHAAgACAAIAAoACgAMAA0ADAAMAAwADAAOAA8A
DwAQAA8ADgANAAwADQAOAA8AEAAPAA4ADQANAA0ADQAMAAwADAAMAAsACQAKAAoACwAL
AAgACAAIAAgAAwAAAAAAAAABAAEAAQABAP///////////v/9//z//P/8//z//P/8//r/
+v/6//r//P/8//z/+//7//r/+v/6//r/+//7//r/+P/5//n/+P/3//f/9//3//X/9f/2
//f/+P/5//f/+P/3//f/9//4//j/+P/4//f/+f/5//r/+v/5//j/+P/3//n/9//5//n/
+f/6//r/+v/6//r/+v/6//r/+v/6//r//f/9//7//v/5//n/+//7//n/+f/5//n/+v/6
//r/+//9//3//v/+//7//f/9//3//f/9//3//f/7//v/+//8//v/+//5//v/+f/5//n/
+f/9//v/+v/8//z//P/8//v/+v/5//j/+f/6//z//f/8//z//P/8//z//P/8//3//v//
/wAAAQABAAEAAQABAAMAAwADAAMAAQAAAAAAAAADAAQABQAFAAUABQAFAAUAAwADAAMA
AwAEAAQAAwADAAMAAgACAAIAAQAAAP///v8BAAEAAgD///3/+//3//X/9f/2//b/9P/2
//b/9P/0//b/9v/2//b/9v/2//b/9v/0//X/9f/1//P/8//z//P/8//0//f/+v/6//v/
AgAOABgAIgAtADwATgBcAGgAcgB5AH0AdwBpAFAALQAMAP7/+v/z/+j/4v/i/+D/4v/l
/+r/7//x//T/+P/8//n/+f/5//n/+P/2//X/9P/3//f/9//3//b/9v/2//b/9v/3//f/
+P/4//j/+P/4//b/9v/2//b/+P/4//j/+f/5//n/+f/5//f/+P/4//j/+v/6//r/+v/6
//r/+//7//3//f/9//7//P/7//v/+//5//n/+f/7//z/+//+/wAA///+//3//P/+//7/
/v/+/wAAAQABAAEAAQABAAEAAQABAAEAAgACAAAAAQABAAIABQAGAAgACwAKAAoACQAI
AAYABgAIAAkADAAMAAwADAAKAAsACwAMAA4ADgAOAA4ADAAMAAwADAANAAwACwALAA0A
DQAMAAwACgAKAAkABwAHAAYABgAFAAYABgAGAAYAAwAAAAAAAAD9//3//f/9//3//f/9
//3/+v/5//j/+P/6//r/+v/6//r/+v/6//r/+v/6//r/+f/5//j/+P/4//b/9//3//b/
+P/5//n/+P/3//f/9//3//j/+f/7//3/+//7//j/+P/3//f/9//4//j/+P/4//f/9v/1
//X/9P/1//b/+P/5//f/9f/3//f/9f/2//b/9v/4//j/+P/4//j/+P/4//j/+f/5//r/
+v/1//X/9//3//n/+f/5//n/+v/6//r/+//5//n/+v/6//r/+f/5//n/+f/5//n/+f/5
//n/+f/6//n/+f/3//n/+f/5//f/9//6//j/+P/4//j/+P/4//j/+P/4//j/+f/5//z/
/P/8//z/+v/6//r/+//8//3//v////3//f/9//3///////////////7//v/+////AAAB
AAEAAwADAAMAAwADAAMAAwADAAIAAgABAAEAAQAAAAAAAAD///7//f/8//r/+f/5//X/
9P/z//D/7//w//L/8//y//P/8v/v/+7/8P/w//D/8P/w//D/8P/w/+//7//u/+3/8P/x
//L/8//v//L/9f/2//j/9//6/wQAEgAeACcANgBIAFoAZgB0AH0AgQB9AG8AWAAzAAwA
+P/y/+v/5P/c/9j/2v/e/+P/6P/p/+3/9P/4//b/9P/z//L/8f/z//L/8v/y//H/8f/x
//H/8v/y//L/8v/w//H/8f/y//T/9P/0//T/9P/0//T/9P/0//T/9P/1//P/8//z//P/
9f/2//b/9v/2//b/9v/2//j/+P/5//n/+P/3//b/9v/0//P/8//z//b/9//4//v/+f/3
//n/+v/6//r/+v/6//z//P/8//z/+//7//r/+f/8//3//v////////8AAAAA/v//////
AAACAAIAAwAFAAMABAAEAAQAAgACAAQABQAIAAgACAAIAAYABwAHAAgACQAKAAsADAAK
AAoACgAKAAkACAAHAAcACQAJAAgACAAGAAYABQADAAUABAAEAAMABAAEAAQABAD///z/
/P/8//n/+f/5//n/9//3//f/9//4//f/9v/2//T/9P/0//T/9v/2//b/9v/4//j/+P/3
//b/9P/z//L/9P/1//X/9P/y//P/8//y//P/8//z//P/8f/x//L/8//z//P/8P/w//H/
8f/x//L/9f/2//f/9//2//X/9f/0//T/9P/1//X/8//x//P/8//z//T/9P/0//b/9v/2
//b/9v/2//b/9v/3//f/+P/4//X/9f/3//f/9//3//f/9//2//b/9v/3//f/9//4//j/
+P/3//f/9//3//f/9//3//H/8f/3//r/+P/2//b/9v/2//T/9P/0//T/9//4//r/+//6
//r/+v/6//v//P/9//////////////////////////3//f/9//3//f/8//z//P/+/wAA
AgADAAEAAQABAAEAAQABAAEAAQACAAIAAQABAP///v/+//7//v/+//7//v/9//v/+v/1
//L/8f/u/+3/7v/w//H/8P/w//D/7v/u//D/8P/w//D/8P/w//D/8P/u/+//7//v//H/
8f/x//H/8f/y//X/9P/0//X//v8MABQAHgAzAEgAUgBeAG4AeAB7AHUAZwBTADgAFwD8
//b/9P/t/+T/4P/c/97/4P/h/+T/6f/r/+7/9P/0//H/8f/x//H/8f/w//D/8P/z//P/
8//z//b/9v/2//b/9P/1//X/9v/0//T/9P/0//X/9v/3//j/9v/2//b/9//3//f/9//3
//f/+P/4//j/9v/2//b/9v/4//j/+f/5//v/+//7//z/+v/5//n/+f/7//v/+//9//r/
9//4//j/+//8//3//v/8//z//P/8//r/+//7//v//v///wAAAQAAAP/////+////AQAC
AAQABAAEAAUABwAJAAoACgAKAAgACAAKAAsACwAKAAkACAAKAAsACwAMAAoACgAKAAoA
CwAMAA0ADgANAAwACwALAAsACwAKAAoACgAKAAkABwAHAAYABgAFAAMAAgABAAAA/v/8
//3//v////////////v/+//7//v/+v/5//j/+P/2//b/9v/2//j/+P/4//j/9v/2//b/
9f/1//T/9P/0//X/9//4//j/9v/3//f/9v/z//P/8//z//X/9f/2//f/9f/1//L/8v/1
//X/9f/2//b/9v/2//X/9f/1//b/9v/2//b/9//3//f/9f/3//f/+f/6//r/+v/5//j/
9//2//f/+P/5//r//f/9//7//v/7//v//f/9//v/+f/3//X/9f/2//f/+f/7//v//P/8
//z/+//7//v/+P/3//b/9f/0//X/9v/4//v//P/6//r/+v/6//r/+v/6//r/+v/6//v/
+//8//z//P/8//v/+v/5//n//P/9//7///8AAAEAAgADAAIAAQAAAP/////+//7//v/9
//7/////////////////AAABAAIAAwAEAAQAAwADAAMAAgACAAIAAQAAAP///v8AAP//
///7//j/9//0//P/9f/2//b/9P/0//T/8v/y//L/8v/y//L/8P/w//D/8P/x//P/9P/1
//P/8//z//P/9f/0//f/+v/6//v/BAAMABQAHgAtADwATABWAGIAbgBxAG8AawBhAEwA
JwAGAPj/9P/p/97/3v/i/+L/5P/p/+r/7f/v//T/+P/6//j/9//2//X/9f/0//T/9P/1
//X/9f/1//b/9v/2//b/+P/5//n/+v/4//j/+P/4//j/+P/4//j/+v/6//r/+//7//v/
+//7//n/+v/6//r//P/8//z//P/8//z//f/9//z/+//6//r//f/9//7////+//3//P/9
/////f///wAA///+//3//P/9//7///8AAAAAAQABAAEAAQABAAEAAQD/////AAAAAAMA
BQAGAAgABwAGAAYABwAHAAgACAAIAAoACgAMAA0ADgAOAA4ADgAOAA8ADwAQABIAEgAS
ABIAEQAQAA8ADgALAAoACQAJAAsADQAOABAAEAAQAA8ADQALAAoACgAJAAYABgAGAAYA
BAACAAMABAABAAEAAQABAP///////////v/9//z//P/+//7//v/+//v/+v/5//j/+v/6
//r/+f/7//r/+v/6//z//f/9//z/+v/7//v/+v/5//n/+f/5//n/+f/6//v/+//7//j/
+P/5//n/+f/6//j/+P/4//f/9f/1//b/9v/4//r//f////7/+//8//v/+//8//z//P/8
//z//P/8//z//P/8//z/+//7//z//P/7//v//f/9//3//f/9//3/+v/6//r/+//+////
AQACAP///f/8//v//f/9//3//f/9//3//f/+//3//f/7//3//////////////////P/6
//r/+v/6//z//P/8//z//f/+/wAAAQAAAAAAAAAAAP7//v/+////AQADAAUABwAFAAUA
BQAFAAMAAwADAAMABQAEAAQABAADAAQABQAFAAYABwAIAAkACAAHAAYABQAEAAQAAwAD
AAQABAAFAAYABgAGAAYABgAEAAMAAwD///z/+//4//f/9//4//j/9v/6//r/+P/4//j/
+P/4//j/9//2//X/9P/1//f/+P/5//n/+f/5//n/+f/6//v//P8AAAMACgAUAB4AJgA3
AEoAWgBmAHAAeAB/AH8AdwBjAEQAHQACAP7//P/v/+T/5v/m/+T/6P/t//D/9f/5//j/
/P/8//n/+f/5//n/9//2//b/9v/4//n/+v/7//r/+v/6//r/+//9//7/AAD+//7//v/+
//z//P/8//z//v/+//7////9//3//f/9////AAAAAAAA/v/+//7//v8AAAAAAQABAAEA
AQABAAIAAgABAAEAAQD///////8BAAMAAQADAAQABAAEAAQABAACAAIAAgACAAAAAQAB
AAEABAAFAAYABwAFAAUABgAGAAgACQAJAAoACQAIAAgACQAKAAwADQAOAAwADAAOAA8A
EAAQABAAEAAQABEAEQASABIAEgASABIAEAAQABAAEAAQABAAEAARABIAEwATABQAEgAS
ABEADwANAAwADAALAAoACgAKAAoABwAEAAQABAADAAMAAwADAAMAAwADAAMAAgABAAAA
AAAAAAAAAAAAAAIAAgACAAIAAAAAAAAA//8BAAAAAAAAAP7///////7//v///////v//
//////////3//f/+/////f/9//r/+v/+////AAACAAEAAAD///3//////wAAAAD9//z/
/P/7//z/+//+//////8AAAAAAAD+//7//v/+//7//v/+//7//////wAAAAD9//3/////
/wAAAQACAAMAAAAAAAAAAQD/////AAAAAAEAAQACAAMAAgABAAAA///9//3//f/+/wAA
AQAAAAMAAwD//wEAAwAAAP///v/9//z//f/+////AAAAAAAAAQABAAQABAAEAAQAAwAC
AAEAAQAEAAUABgAHAAkACQAJAAkABwAHAAcABwAJAAgACAAIAAgACAAIAAcACQAJAAkA
CQAJAAkACQAJAAsADAAMAA0ADAAKAAkACAAHAAYABQAEAAYABQAFAAEAAAD///z/+//7
//z//P/6//r/+v/4//j/+v/6//r/+v/6//r/+v/6//j/+f/5//n/+f/5//n/+f/7//r/
+//+//7///8EABAAIAAoADUASABWAGQAdACCAIcAhwCDAHUAXAA1ABIABAACAPn/8P/q
/+j/6P/s/+3/8P/3//3//v/+//7////////////+//z/+//6//3//f/9//3//v/+//7/
/v/8//3//f/+/wAAAAAAAAAAAAAAAAAAAAAAAAAAAAABAAMAAwADAAMAAgACAAEAAAAB
AAIAAwAEAAIAAgADAAMABgAHAAgACgAIAAUAAwABAAEAAQABAAMABAADAAYACAAGAAYA
BgAGAAgACAAIAAgACAAJAAkACQAJAAkACQAJAAoACwANAA4ADgAPAA8AEAANAAwADAAN
AA4AEAARABIAEAAQABIAEwAWABYAFgAWABQAFQAVABYAFwAYABkAGgAZABgAFwAWABcA
FgAZAA==
         </WaveFormData>
      </LeadData>
      <LeadData>
         <LeadByteCountTotal>10000</LeadByteCountTotal>
         <LeadTimeOffset>0</LeadTimeOffset>
         <LeadSampleCountTotal>5000</LeadSampleCountTotal>
         <LeadAmplitudeUnitsPerBit>4.88</LeadAmplitudeUnitsPerBit>
         <LeadAmplitudeUnits>��V</LeadAmplitudeUnits>
         <LeadHighLimit>2147483647</LeadHighLimit>
         <LeadLowLimit>268435456</LeadLowLimit>
         <LeadID>II</LeadID>
         <LeadOffsetFirstSample>0</LeadOffsetFirstSample>
         <FirstSampleBaseline>0</FirstSampleBaseline>
         <LeadSampleSize>2</LeadSampleSize>
         <LeadOff>FALSE</LeadOff>
         <BaselineSway>FALSE</BaselineSway>
         <ExcessiveACNoise>FALSE</ExcessiveACNoise>
         <MuscleNoise>FALSE</MuscleNoise>
         <LeadDataCRC32>3099000509</LeadDataCRC32>
         <WaveFormData>
+v/6//r/+v/4//j/+P/4//j/+P/4//j/9v/2//b/9v/2//b/9v/2//j/+P/4//j/9//2
//X/9P/1//b/9//4//j/+P/4//j/9//2//X/9P/3//j/+f/6//f/9v/1//T/9f/2//f/
+P/2//b/9v/2//T/9P/0//P/9v/3//f/+P/4//b/9v/0//j/+f/5//j/9v/2//b/9v/2
//f/9//3//n/+f/7//7/+//5//f/9f/2//b/+P/7//r/+v/6//z/+v/7//v/+v/7//v/
/P/8//j/9//3//b/+v/8//3//P/7//r/+f/5//b/9P/z//H/8f/x//P/9P/w/+7/7f/r
/+z/7v/w//L/8P/v/+7/7f/u/+7/7v/u//H/8v/z//T/8P/s/+r/6f/q/+v/8f/4/wAA
CAAQABMAGAAhAC8AQABPAFoAagB7AIYAfQBhAEUAMQAoACUAJwAnAB0ADwAKAAoACgAJ
AAsACQAEAP7/+v/4//X/9//3//j/9//4//j/9//3//j/+P/2//f/9//2//n/+f/6//z/
+f/5//n/+P/2//b/9v/1//f/9//3//f/9v/2//b/9v/2//b/9//5//n/+P/4//f/+P/5
//r/+//5//j/+P/4//X/9P/z//L/9v/2//j//P/6//j/+P/2//f/+P/6//v/+//7//v/
/P/6//v//P/8//7///8AAP//AAD//wAAAQADAAMABAAFAAYABgAHAAkACwALAAsACgAN
AA8AEQATABMAFQAUABYAGQAbAB0AHgAdAB4AHwAgAB4AHQAdABwAHQAeACAAIgAhACAA
HwAeAB4AHgAeAB4AGgAXABUAEwARAA8ADQAKAAsACQAKAAgABgACAAEAAAABAAEAAAAB
AP3/+//7//z/+//5//j/9//4//n/+f/6//f/9v/0//P/9P/1//b/9v/0//X/9f/0//L/
9P/0//T/8//z//T/9f/z//L/8//0//X/9v/1//X/8//z//T/9f/2//X/9P/y//X/9f/1
//b/9v/1//X/9v/3//f/9//4//j/+P/4//n/+P/4//f/9v/3//j/+f/6//n/+f/5//j/
+P/4//n/+//6//n/9//2//b/9//3//f/+v/7//v//P/6//j/9//1//X/9P/3//j/9P/0
//T/9P/3//f/9//3//r/+v/5//z/9v/z//T/9f/2//f/+P/4//f/9//3//T/9P/2//b/
+v/6//v/+//6//j/+P/4//n/+v/9/////f/9//3/+//6//r/+v/5//r/+//7//r/+v/7
//z//P/+/wAAAAABAAEAAAD+//3//P/6//j/9//5//r//P/+//3/+v/5//j/+P/5//n/
+P/5//n/9v/1//L/8P/v/+7/8P/x//H/8v/w//D/7//v//H/8f/y//L/9P/0//T/9P/z
//L/8f/w//D/8f/u/+v/6//u//T//P8IABMAHgApADMAQABLAFYAZAB1AIIAhwBzAFEA
MwAkAB0AGwAfABkADwAOABIAEAALAAkABQD+//j/9P/3//X/+P/5//n/9//3//b/8//z
//T/9P/2//f/9//2//b/9f/1//b/9v/3//j/+P/4//j/+P/3//b/9f/0//P/9v/4//r/
/P/4//b/9f/1//j/+P/5//n/+//7//v/+//5//j/+P/4//v//P/9//7//f/6//n/+v/8
//z//v/+//7//v///////v/9//z//P///wEAAwAEAAQAAwACAP//AwADAAUABwAHAAcA
CAAJAAkACAAIAAkADwARABMAFAAVABUAFQAVABYAGQAZABwAHQAfACEAIgAgACAAIAAg
ACQAJQAnACgAJgAkACMAIgAjACQAJQAmACUAJAAjACIAHwAbABgAFQAVABUAFQAUABIA
DwAPAAwACQAGAAYABgAEAAMAAQABAP3/+//7//z//////wAAAQD+//3/+//6//z//P/7
//v//P/9//7//v/8//v/+f/2//f/+v/7//z/+v/5//n/+f/2//b/+P/6//z//P/6//n/
+P/3//f/9//6//v//P/8//v/+f/3//b/9//3//j/+v/7//v/+//8//v/+v/5//n/+v/8
//3//v/9//z/+//6//z//f/+//7////+//7////+//3/+//6//3///8AAAEA/v/9//v/
+v/6//r/+//7//v/+v/9//7/+//6//n/+P/8//3//v////3//P/6//z//P/7//v/+//8
//z//P/8//v/9v/4//j/+P/4//v/+//8//3/+f/4//n/+P/7//z//v////7//P/8//z/
/P/8//7////////////9//z//P/8//v//v///////v/8//3//v/+//v//P/7//v//v/+
//3//f/8//r/+P/3//r/+v/7//z/+v/4//j/+P/6//v/+//6//z/+//3//X/9P/y//H/
8P/y//P/8//0//L/8v/x//H/8f/x//L/8v/0//T/9P/0//H/8P/v/+7/8P/x//L/7//t
//D/9P/8/wgAEQAaACUAMQA+AEcAUgBgAHEAggCJAHkAVQAzACIAGwAbABsAFQALAAgA
CgAMAAkAAwD///z/+P/0//b/8//1//X/9v/1//b/9v/y//H/8f/w//P/9f/2//b/9P/z
//P/9P/y//P/9P/0//b/9v/2//X/9P/z//L/8f/z//T/9f/2//P/8v/y//P/9P/0//X/
9f/3//f/9//3//X/9P/0//T/9f/2//f/+P/2//T/9P/2//b/9v/4//j/+P/4//n/+f/4
//f/9v/2//n/+//9//7//v/9//z/+f/7//v//f///wEAAQACAAMAAwACAAIAAwAIAAkA
CgAKAAoACwAMAA0AEAATABMAFgAYABkAGgAaABsAHAAdAB4AHwAfACAAIAAdABwAHAAc
ABwAHAAcABwAHAAcABwAHAAZABUAEgAPAA8ADwAPAA4ACwAHAAYAAgADAAAAAAAAAAAA
///9//3/+v/3//b/9v/4//f/9//3//P/8//y//L/8v/y//H/8f/y//P/9P/0//H/8f/w
/+7/8f/0//X/9v/y//H/8f/x/+7/7v/w//L/9P/0//L/8f/w/+//7//v//P/8//z//L/
9P/z//L/8v/x//H/8v/0//b/9f/0//T/8//y//H/8f/z//T/9P/0//P/8v/x//D/8v/z
//T/9P/z//L/8v/z//L/8f/v/+7/8f/z//T/9f/z//P/8v/y//D/8P/x//H/8//y//X/
9v/y//L/8v/y//P/8//z//P/8//y//D/8v/y//H/8f/x//L/8v/y//L/7//u/+7/8P/w
//D/8P/w/+//7//v/+7/7v/w//D/8//0//b/9//1//L/8f/w//L/8v/0//X/8//z//P/
8f/z//T/9f/1//f/9//2//T/8//z//P/8v/1//j/+f/7//r/+P/1//P/8f/w/+//7//x
//L/9P/2//X/8v/x//D/8v/z//P/8v/y//H/7f/r/+v/6v/q/+r/7P/t/+3/7v/r/+r/
6P/n/+j/6f/r/+z/7f/u/+//8P/u/+7/7v/u//D/7f/s/+3/7f/u//L/+v8IABMAHAAj
AC8AOgBFAFAAXABvAIAAhQBzAE0ALwAgABkAFwAbABUACwAMAA4ACgAHAAUA///6//j/
+P/5//f/+v/7//v/+f/5//j/9f/1//b/9v/5//v//P/8//n/9//2//b/+f/7//3//v/+
//7//v/9//z/+//6//n//f/+////AAD9//z//P/9//7//v/////////////////+//7/
//8AAAIAAgACAAIAAAD+//7/AAACAAIABAAEAAQABAAFAAUAAwADAAMABAAFAAcACQAK
AAgABwAGAAMABgAHAAoADQANAA0ADgAPAA8ADgAOAA8AEwAVABcAGAAZABkAGQAZABsA
HwAgACQAIgAjACQAJAAkACQAJAAkACYAJwApACoAJwAmACYAJgAoACgAKAAoACkAKAAn
ACYAIwAfABwAGQAbABsAGwAaABYAEQAPAAoACgAIAAkACgAIAAcABQAFAAEA/////wAA
AgABAAEAAQD+//3/+//6//v//P/8//3/+//7//v/+v/5//n/+P/2//n//P/9//7/+f/3
//b/9f/1//b/+f/8//z//P/6//n/+P/3//f/9//6//v//P/8//n/9//1//T/9//3//j/
+v/8//v/+v/6//j/+P/4//n//P/+////AAD///7//f/8//z//f/+//7////+//7/////
/////v/+/wAAAQABAAEA/v/9//v/+v/7//z//v///wAA/v8AAAAA/P/8//z//P//////
//////7//P/5//r//f/9//7///8AAAAA/f/8//v/+v/7//v//P/9//r/+v/8//z/+//6
//r/+f/8//z//v8AAP7//P/8//v//P/9//7//f///wAAAQABAP///f/6//b/+P/7//7/
AAD9//7//f/9//7//v/9//3////+//3//f/8//r/+f/4//v/+v/7//z/+v/5//f/9P/3
//f/9P/z//H/8P/w//D/8P/v/+3/7P/u//D/8f/z//H/7//u/+z/7f/u/+//8P/w//D/
8P/w/+j/5f/m/+n/7f/y//z/BgAOABMAGgAjAC8APABLAFoAbAB9AIQAdQBVADUAIQAa
AB0AIQAdABMACQAGAAQAAgD9//n/9//4//j/9P/z/+//8P/v//D/7//w//D/7f/t/+7/
7v/s/+3/7f/s/+//7//w//L/8P/v/+7/7P/t/+7/7//v/+//7//v/+//7v/u/+7/7v/w
//D/8f/z//H/8P/w/+//8P/x//L/8//w//D/8f/y//L/8v/y//L/8//y//P/9v/0//L/
8v/w//H/8v/0//X/9f/1//X/9v/0//X/9v/2//r/+//8//v/+v/5//r/+//8//3///8B
AAQABAAFAAcABwAHAAcABgAKAAsADAANAA0ADwAOABAAEgATABQAFAAYABoAHAAeAB4A
HQAdABwAHgAeAB8AIAAcABoAGAAWABYAFgAWABYAFQATABIAEQANAAsACQAGAAUAAwAE
AAIAAAD8//v/+v/6//v/+//9//v/+f/5//r/9//1//T/8//y//P/8//0//P/8v/w/+//
8P/x//L/8v/0//X/9f/0//P/9P/z//L/8f/x//L/8//x//D/8f/y//P/9P/z//P/8f/x
//L/8//0//P/8v/w//T/9f/2//j/9//1//T/9P/0//P/8v/y//T/9P/0//X/8//0//T/
9P/3//j/+f/6//j/9//2//T/9P/0//X/9//5//n/+P/4//f/9//2//X/9v/3//f/+P/1
//T/9P/z//P/8v/1//b/9P/0//T/9P/0//P/8v/x//f/+P/2//b/9v/2//T/8//z//P/
9f/2//n/+v/4//b/9f/z//X/9P/1//b/9P/0//b/9//5//n/+f/3//j/+v/8//3/+//5
//b/8v/0//f/+v/8//r//P/8//3//P/6//f/9f/3//j/+f/7//n/+P/4//j/+f/4//n/
+v/6//v/+//6//b/8//t/+n/7f/u//D/8v/v/+3/6v/o/+r/7P/t/+//7//v//D/8P/u
/+7/7v/u//D/8P/w//D/8P/p/+T/4//n/+7/+P8GABIAFwAcACcALwA8AEsAWABsAIEA
jACBAGMAQQAnACAAIQAlACkAIwAZABYAFgAQAAcAAQABAAIAAAD6//j/9f/3//f/9//1
//X/9P/0//X/9//4//X/9f/0//L/8//z//T/9v/0//X/9v/2//b/9v/2//X/9v/3//j/
+f/3//b/9f/0//T/9P/1//f/9v/2//f/9//1//X/9f/1//X/9v/4//r/9v/0//L/8P/y
//L/9P/4//r/+v/8//z/+//6//r/+f/6//v//P/+//3//f/9//z//v///wAA//8BAAEA
AwAFAAIAAQABAAEABAAGAAkADQAPAA8ADwAOABIAEwAUABUAFAAXABcAGgAcAB0AHgAe
AB8AIAAhACIAIQAhACIAIgAiACIAIwAkACIAIgAiACIAIQAgAB8AHgAeABsAGQAXABUA
EwARAA4ADgALAAsACAAFAAIAAgACAP3/+//4//f/9//3//n//P/8//v/+//7//n/+f/4
//j/+P/4//f/9//0//P/8v/w//L/9f/3//j/9f/2//X/9P/0//P/8//z//L/8v/0//b/
9P/0//L/8f/0//X/9//5//n/9//1//L/8//z//P/9P/3//f/+P/6//f/9f/z//L/9P/2
//j/+//5//j/9v/0//X/9v/3//j/+P/5//r/+v/3//b/9v/3//r/+//7//z/+v/5//f/
9f/2//f/9//4//j/+P/5//n/9v/0//b/9v/2//j/+v/8//f/+P/2//b/9v/2//n/+f/6
//v/9//2//f/9v/2//b/9//3//n/+P/5//r/9//2//f/9//4//n/+v/5//f/+P/5//n/
+//7//r/+P/2//f/+P/4//j/+v/6//v//v/+//3//f/6//j/9v/1//b/9v/3//j/+P/2
//b/9v/0//X/9f/0//f/9//0//P/8f/w//D/8P/x//H/8P/w/+7/7v/t/+3/7f/t/+7/
7v/v//D/8f/y/+7/7P/q/+j/6v/t/+7/7f/v//D/8v/6/wYADwAUABsAJwA4AEcAVABg
AHEAgACLAIEAXQA7ACYAHwAfACEAGwARAAoACgAMAAsABwADAP7/+v/0//L/7//x//H/
9P/z//T/9P/y//H/8f/w//D/8f/x//D/8f/x//L/9P/z//P/8//y//T/9P/0//P/8f/x
//H/8f/y//L/8v/y//T/9P/1//f/9f/0//T/8//0//X/9v/3//T/9P/1//b/9v/2//b/
9v/4//b/9v/4//f/9v/3//b/+f/6//z//f/8//v/+v/6//r/+//8//z//v///wAA///+
//3//v///wMABQAIAAsACQAGAAQAAwAIAAkACgAKAA0ADwARABMAEQATABIAFAAWABkA
HAAeAB4AHgAeAB4AIAAhACMAJAAlACQAJAAkACEAIAAfAB4AIAAgACAAIAAcABkAFwAV
ABQAEwASABAADAAJAAkABgADAAAAAAAAAP/////+/////P/5//j/+P/6//n/+f/5//n/
+f/4//j/9//2//T/8//2//f/+P/4//f/9//2//T/9P/2//b/9v/2//X/9f/1//P/8v/z
//T/9v/4//j/+f/2//X/9f/1//f/9//3//b/9//3//f/+P/3//X/9P/0//f/9//3//j/
9v/2//b/9//5//r/+v/6//j/+P/4//j/9v/3//j/+P/6//r/+//9//v/+f/2//T/9f/3
//j/+f/6//v/+//8//v/+v/6//n/+//6//3//v/5//j/9//2//n/+f/5//n/+f/4//b/
+P/4//X/9P/3//j/+f/6//n/9//2//X/9v/2//j/+P/6//r/+//7//j/9v/2//b/+P/4
//r/+//5//n/+f/3//n/+v/7//v//f/9//z/+v/5//n/+f/4//n//P/9/////v/8//n/
9//3//b/9f/1//j/+P/5//r/+f/2//X/9P/2//n/+//8//n/9//y/+//7//u/+7/7v/w
//H/8f/y//H/8P/u/+3/7v/v//H/8v/w//D/8P/w//D/8P/w//D/8P/v/+7/7f/p/+r/
8v/8/wgAFQAcACEAKwA4AEMATABcAHEAhACNAH8AWQA1ACIAGQAXABkAEwANAAoADAAM
AAkAAQD7//b/+P/4//n/9//6//v/+f/1//P/8P/x//H/8v/y//T/9f/1//T/8//x//D/
8P/z//X/9//4//f/9v/1//P/8//z//P/8//2//b/9v/2//T/8v/x//H/8//0//b/9//1
//X/9f/1//b/9v/3//j/+P/4//j/+P/1//L/8f/y//X/9v/5//r/+f/4//j/9//3//f/
9//4//v//f///wAA/v/9//z/+f/8//3/AAADAAIAAQABAAEABAAEAAUABwAKAAsADAAM
AA0ADQANAA0AEQAVABYAGgAZABkAGQAYABcAGAAZABoAHgAfACEAIgAeABwAGwAaABwA
HgAgACIAHgAcABoAGAAWABMAEQAPABEAEQARABAACwAHAAYAAgACAAAAAQACAAAA///9
//3/+v/3//b/9v/3//f/+P/5//X/9f/0//T/9f/2//b/9//1//X/9f/0//H/8f/w/+7/
8P/0//b/+P/z//H/8P/v//D/8v/2//r/+P/4//b/9f/0//P/8//z//j/+f/6//r/9//1
//P/8v/1//f/+v/+//v/+f/3//b/9v/2//b/9//6//z//f/+//v/+v/5//j/+f/7//3/
/v/8//r/+f/5//n/+f/4//j/+v/9////AQD///3/+v/4//r/+v/7//v/+v/4//r/+v/2
//b/9v/2//v/+//7//v/+f/4//T/9v/6//z//P/8//z/+//5//j/9//4//j/+v/6//z/
/P/9//3/+v/4//j/+P/5//r//f////z/+//6//f/+P/6//z//f/9//3//P/6//j/+f/6
//r//f8AAAEAAwACAAAA/f/7//3//P/7//v//P/8//3//v/9//r/+f/4//j/+f/5//j/
9v/1//H/7//w//D/8f/y//H/8f/w//D/7v/u/+3/7f/u/+//8f/y/+//7v/t/+z/7v/w
//L/9P/0//H/8P/t/+v/7P/w//r/CAAVABoAIQAnADIAOwBIAFYAawCAAI0AgwBfADkA
IgAXABUAGwAZABEADgASABIACwAFAAEA/v/+//z/+v/3//n/+f/4//X/9P/y//P/8//0
//T/9P/1//X/9P/z//H/8P/w//P/9f/3//j/9//2//X/8//1//X/9f/1//b/9v/2//b/
9//2//b/9//4//j/+f/5//f/9//3//f/9f/0//T/9P/0//T/9P/0//X/9P/1//j/+v/6
//z//P/6//r/+//7//3//f/9//7//f/9//3//P/9//3//f/7/wAAAQAEAAcABQADAAIA
AQADAAQABgAJAAwADQAOAA4ADgANAAwACwAQABUAFwAcABkAGQAZABgAGgAcAB4AIAAh
ACEAIgAiACEAIAAgACAAIgAiACIAIgAgAB4AHAAaABkAFwAWABUAFgAVABQAEgAOAAkA
BwACAAMAAgAEAAYAAQD///z/+//7//n/+f/6//r/+f/5//n/9//3//b/9v/4//r/+//9
//n/9//1//L/9P/1//X/9P/2//j/+P/4//T/8//z//P/9f/2//n//P/5//j/9f/z//P/
8//0//X/+f/7//3//v/8//n/9v/0//f/9//4//r/+f/3//X/9P/2//b/9v/3//n/+v/6
//r/+f/4//f/9v/5//v//f/+//z/+v/5//n/+f/5//j/+P/5//v//P/9//z/+//5//j/
+v/6//v/+//5//b/9//2//L/8v/4//7/AAD///7//f/8//r/9//1//P/9v/4//z//v/8
//r/+f/3//n/+v/9/wAA/f/8//3//f/6//n/+P/1//f/+v/9////+//5//b/8v/0//f/
+v/8//z//v/+/////v/8//n/9//6//r/+v/7//n/+P/4//j/+v/6//z//v/7//v/+v/4
//f/9f/w/+3/7//w//L/9P/y//H/7//u//H/8v/y//P/8f/x//L/8v/x//D/7//u//H/
8v/z//T/8P/t/+r/5//n/+7/+v8GAA4AFQAgACsALQA4AEsAWgBsAH0AigCFAG0ASwAv
ACIAIwArAC8AKQAbABYAFAAMAAUAAQD9//7/AAAAAP3/+f/6//n/+P/1//T/8v/z//X/
+P/6//f/9//2//T/9f/1//b/+P/2//f/+P/4//b/9v/2//X/9v/3//j/+f/3//b/9f/0
//T/9P/1//f/9v/2//f/9//1//X/9f/1//j/+v/9/wAA/v/8//r/+P/7//r/+//+//v/
+v/7//r/+v/6//v/+//8//3//v8AAP3//f/9//z///8BAAMAAwAEAAMABAAFAAUABQAG
AAcACQAKAAwADwARABEAEQAQABQAFQAWABcAGAAbABsAHgAcAB0AHgAeACEAIgAjACQA
IwAjACQAJAAlACQAJAAkACYAJgAmACYAIgAgAB4AHAAeAB0AHQAdABgAFQASAA4ADQAL
AAwACgALAAgACAAIAAUAAwAAAP///v/9//7/AAD+//v/+f/3//f/+f/6//z//P/8//v/
+//6//n/+P/2//j/+//9//7//P/8//r/+P/3//f/+P/5//r/+v/8//7//P/6//b/8//1
//f/+v/9//z/+//6//j/+f/5//n/+v/7//v//P/+//v/+f/3//b/+P/6//z////8//z/
+//6//z//P/8//z///8BAAMABAAAAP7//f/9//3//f/8//z/+//7//r/+f/8//3//f/+
//7//v///////P/4//j/9v/4//r//P/+/////v/8//z//P/8//3//f/+////+//6//v/
+v/+//7///////z/+v/6//r/+P/4//r/+//+////AAD///7//v/+//3///////7//P/8
//3//v/+//v//P/7//v///8AAAAAAQAAAP7//P/7//7//v///wAAAAD+//7//v/8//3/
/f/8//3//f/6//n/+P/2//X/9P/1//X/9P/0//T/9P/z//P/8v/x//H/8P/0//b/+P/6
//f/9v/1//T/8v/x//D/8f/v//T//P8AAAYAEwAcACcAMwBAAEsAVgBkAHMAhACPAIMA
XwA7ACoAIwAfACEAIQAZABAAEgAWABEADQALAAYABAAAAP3/+f/6//n//P/7//z//P/4
//f/9//2//j/+f/5//j/+f/5//r//P/5//n/+f/4//n/+v/7//v/+f/5//n/+f/8//z/
/P/8//n/+P/4//n//P/8//3//f////////////3//P/8//z//f/+////AAD+//z//P/+
//z//P/+//7/AAAAAAEAAQD///////8AAAIAAwAEAAQABwAHAAcABQAEAAMABAAFAAcA
CQAMAA8ADgAMAAsACwAQABEAEgASABUAFwAZABsAGgAdAB0AIAAhACMAJQAmACYAJgAm
ACYAJwAnACgAKAAnACYAJgAmACgAKAAoACgAKQAoACcAJgAjAB8AHAAZABoAGQAYABYA
FAARABEADgAMAAgABwAGAAUABQAEAAUAAQD/////AAACAAEAAQABAP3//f/8//z/+//6
//j/9//5//v//f/+//3//f/8//r/+v/8//z//P/8//v/+//7//n/+P/5//r//P/+//7/
///8//v/+//7//z/+//6//j/+P/3//b/9v/6//v//f8AAAAA///+//7//f/8//v/+//7
//z//P/8//7//v/+//7//f/9//3//P/+//7///8BAAAA///9//z/+v/7//v/+////wEA
AgAEAAEA/v/8//n/+v/6//7/AAD8//z//P/8//3//f/9//3//v/+//3/AAD6//v/+v/8
//z//P/8//z/+//7//v/+//8////AAAAAAAAAQABAP3/+v/5//j/+v/8/wAAAwACAAEA
AAD9//v//P/9//3//v///////v/7//v/+//6//3/AAABAAMAAAD+//v/+f/5//j/9//3
//v//P/+/wAAAAD+//7//v8AAAEAAQAAAP///f/4//X/9f/0//T/9P/3//f/9v/2//X/
9P/y//H/8//z//T/9P/0//T/9P/0//T/9P/0//T/9P/z//D/7f/t//D/9v8CAA4AFwAi
AC8AOQBEAE0AWABoAIEAkgCRAHMASwArAB4AGwAbABcAEwALAAoADAAMAAkAAwD7//j/
+P/4//r/9//5//n/+P/1//T/8v/z//P/9P/0//b/9//3//b/9v/1//X/9v/2//f/+P/4
//X/9P/z//H/8//z//P/8//2//b/9v/2//X/9P/0//X/9v/2//f/9//3//f/9//3//b/
9v/3//j/+P/4//j/+P/3//T/8//0//f/+P/7//z/+//6//r/+f/3//f/9//4//j/+f/6
//r/+//7//v/+f/9//3///8BAAEAAQACAAMAAwACAAIAAwAJAAsADQAOAA0ADQANAA0A
EQAVABYAGgAZABkAGQAYABcAGAAZABoAHAAdAB8AIAAdABwAHAAcAB8AIAAhACIAHgAc
ABoAGAAUABEADwANAA0ADQANAAwABwADAAIA/v8AAP7///8AAP7//f/7//v/9//1//X/
9v/3//f/+P/5//f/9//2//b/+P/4//f/9//3//f/9//2//X/9f/0//L/8//2//f/+P/2
//X/9f/1//b/9v/4//r/+f/4//X/8//0//X/9//5//v/+//7//r/+P/3//b/9v/3//f/
+P/6//z/+//6//r/+v/6//r/+//7//z//P/8//v/+v/5//j/+f/7//3//v/7//r/+v/7
//3//f/8//z//v/////////8//v/+f/4//v//P/+/////f/6//v/+v/2//b/9v/2//z/
/f/+////+//4//j/+v/6//r/+v/6//r/+v/5//n/+f/6//r//P/8//7//v///////f/6
//n/+P/7//z///8BAP////////3//f/+/////////////v/8//n/+f/5//j/+//+////
AQD+//z/+f/3//n/+v/7//3//f/8//z//P/6//j/+P/4//n/+//8//z/+v/5//X/8//0
//T/9f/2//X/9f/0//T/8v/y//H/8f/0//X/9//4//X/9P/z//L/9P/0//T/9P/6//f/
8v/v/+3/7v/0/wAAEAAbACIAKQAtADYAQwBSAF4AcQCKAJUAgwBdADkAIgAdACEAIwAf
ABcAFgAYABIACwAHAAUA/v/8//7/AAD9///////9//n/9//0//b/9//5//r/+v/7//v/
+v/3//X/9P/0//f/+f/7//z/+//6//n/9//4//n/+v/7//3//v///wAA/f/6//j/9//7
//z//v////3/+//5//f/+v/8////AgD///7//f/8//r/+P/4//r//f/+/wEAAgABAAAA
AAD//wAAAQACAAQABgAHAAgACAAHAAUAAwD//wMABQAJAA0ADQANAA4ADwANAAwADAAN
ABEAEwAVABYAFgAXABgAGQAbAB8AIAAkACIAIQAgAB4AIQAkACcAKgAqACkAKQAoACUA
JAAmAA==
         </WaveFormData>
      </LeadData>
      <LeadData>
         <LeadByteCountTotal>10000</LeadByteCountTotal>
         <LeadTimeOffset>0</LeadTimeOffset>
         <LeadSampleCountTotal>5000</LeadSampleCountTotal>
         <LeadAmplitudeUnitsPerBit>4.88</LeadAmplitudeUnitsPerBit>
         <LeadAmplitudeUnits>��V</LeadAmplitudeUnits>
         <LeadHighLimit>2147483647</LeadHighLimit>
         <LeadLowLimit>268435456</LeadLowLimit>
         <LeadID>V1</LeadID>
         <LeadOffsetFirstSample>0</LeadOffsetFirstSample>
         <FirstSampleBaseline>0</FirstSampleBaseline>
         <LeadSampleSize>2</LeadSampleSize>
         <LeadOff>FALSE</LeadOff>
         <BaselineSway>FALSE</BaselineSway>
         <ExcessiveACNoise>FALSE</ExcessiveACNoise>
         <MuscleNoise>FALSE</MuscleNoise>
         <LeadDataCRC32>4208283393</LeadDataCRC32>
         <WaveFormData>
AgACAAIAAgADAAQABQAGAAQABAAEAAQABAAEAAQABAAGAAYABgAGAAQABAAEAAQABgAG
AAYABgAEAAQABAAEAAQABAAEAAQABgAGAAYABgAEAAQABAAEAAQABAAEAAQABAAEAAQA
BAAEAAQABAAEAAQABAAEAAQABAAEAAQABAAHAAcABwAHAAkACQAJAAkACQAKAAoACQAJ
AAoACwALAAkACAAHAAcACQAHAAYAAwD///3//P/8//7//v/+//7/AAAAAAEAAQD/////
/////wIAAgACAAIAAAABAAIAAgADAAMAAwADAAYABgAGAAgABwAHAAcABwAIAAgACAAG
AAYABgAHAAcABwAIAAgACAAKAAoACgAKAAgACAAIAAgACgALAA0ADwATABcAFgASAA4A
CQAGAP//+v/3/+3/2P/K/8T/vf+7/8H/x//S/+D/3v/H/7n/v//I/83/0//X/97/6P/0
//3/BQAJAAsADQAOAA4ADgAOAAwADQANAA0ADQANAA4ADgAQAA8ADwAPAA0ADQAOAA4A
DgAOAA8ADwAPAA8ADgAOABEAEQARABIAEgAQABAAEAAQABAAEQASABIAEQARABEAEQAR
ABEAEQARABEAEQARABMAEwATABIAEAAQABEAEQASABMAEwAUABQAFAATABMAFAAUABQA
FAAVABUAFQAVABQAFAATABMAFAAUABQAFQATABMAEwATABUAFQAVABUAFQAVABMAEwAS
ABIAEgARABEAEQARABAADwAPAA4ADgAQABAADwAOABAAEAAPAA8ADQAMAAwADAAOAA4A
DgAPAA0ADAAMAA0ADwAPABAAEQASABIAEgASABAAEAAQABAAEwAUABUAFQAUABQAEwAT
ABMAEwAUABQAFAASABIAEgAQABAAEAAQABIAEgASABIAEgASABEAEQATABMAFAAUABMA
EwATABMAEgASABEAEQASABIAEgATABMAEwASABIAEgASABIAEwAVABUAFQAVABIAEgAS
ABIAFAAUABUAFQATABIAEgASABIAEgASABIAEwATABIAEgARABEAEgASABQAFAAVABUA
EwASABIAEgARABEAEQARABEAEQARABIAEAAPAA4ADgARABIAEgASABIAEQAQABAAEAAQ
ABEAEQATABIAEgASABAAEAAQABAAEAASABIAEAAQABAAEAAOAA4ADgAOABAAEAARABEA
DwAPABEAEQATABMAEwAUABQAEwATABQAFAATABIAEAAPAA8ADwANAAoABwAFAAMAAwAE
AAUABgAEAAQABAAEAAMAAwADAAMABQAFAAYABgAEAAQABAAFAAgACAAJAAkACwALAAwA
DAALAAwADAALAAsACwAMAAwACgAIAAgACAALAAsACwAMAAoACgAKAAoACgAKAAoACgAK
AAoACgALAA0ADQARABMAFgAYABQADwAIAAMA/P/3/+//3v/O/8j/wf+9/73/wf/K/9r/
3P/J/7n/u//E/8v/z//T/9j/4P/q//f///8HAAsADQALAAoACQAIAAYABwAHAAcACQAJ
AAoACgAIAAcABwAHAAkACQAKAAoACAAIAAkACQAHAAcABgAGAAkACQAJAAoACQAGAAUA
BAAGAAYABwAIAAYABQAFAAUAAwADAAMAAwAFAAUABQAFAAMAAwADAAIABAAEAAUABQAF
AAUABAAEAAUABAACAAEABAAEAAQABAABAAEAAQABAAEAAgACAAMAAwACAAEAAQABAAEA
AQABAAEAAQABAAEA//////3//f/+//7//v/9//3//f/9//z/+f/5//j/+P/6//r/+f/4
//b/9v/1//X/9f/0//T/9P/0//T/9P/1//P/8v/y//P/8//z//T/9f/0//T/9P/0//X/
9v/3//j/9//4//n/+f/2//b/9f/1//f/9//4//j/+P/2//b/9v/2//b/9v/2//b/9v/2
//b/9P/0//P/8//z//P/9P/0//T/8//y//H/8f/y//L/8//y//L/8v/z//P/8//y//L/
9P/0//T/9f/z//P/8//z//L/8v/y//L/8v/y//P/8//x//D/8P/w//L/8v/y//L/8f/x
//D/8P/x//H/8v/y//D/8P/x//H/7//u/+7/7v/v/+//7//v/+3/7f/t/+7/8P/v/+7/
7v/t/+7/7v/u/+7/7f/s/+z/7v/u/+//7//t/+z/7P/s/+7/7v/u/+7/7v/u/+7/7v/u
/+3/7f/t/+//7v/s/+z/7P/s/+z/7P/s/+z/7v/u/+//7//t/+3/7//v//H/8f/x//L/
8v/x//H/8v/y//H/8P/u/+//7//v/+3/7P/p/+f/5f/m/+b/5v/m/+b/5v/m/+b/5f/l
/+X/5f/n/+f/6P/o/+b/5v/m/+f/6P/o/+n/6f/p/+n/6v/q/+r/7P/t/+3/7//v//D/
8P/v/+z/6//q/+3/7f/t/+7/7v/u/+7/7v/s/+z/7P/s/+3/7v/v//H/8f/z//X/+f/+
//7//P/3//D/6f/i/9//1//E/7T/rP+l/5//n/+h/6j/uP+4/6X/l/+b/6b/rf+x/7f/
vv/I/9T/3//n/+//8//z//L/8v/y//L/8v/z//P/8//1//X/9v/2//T/8//z//P/9f/1
//b/9v/2//b/9//3//f/9//2//b/+f/5//n/+v/5//b/9f/0//b/9v/3//j/+P/3//f/
9//3//f/9//3//n/+f/5//n/+f/5//n/+P/4//j/+f/5//v/+//6//r/+v/6//n/+f/8
//z//P/8//v/+//7//v/+//8//z//f////7//f/9//3//f/9//3////////////9//3/
+//7//7//v/+//3//f/9//3//P/7//v/+v/6//r/+v/5//j/+v/6//n/+f/5//j/+P/4
//j/+P/4//n/+f/4//j/+f/7//v//P/9//3//P/7//r//P/8//z//P/9//7///////7/
/v/9//3//////wAAAAD+//z//P/8//7//v/+//7//v/+//7//v/+//7//f/9//////8A
AAAAAAD///7//f/9//7//v////7//v/+////AQABAAAAAAACAAIAAgADAAEAAQABAAEA
AgACAAIAAgACAAIAAwADAAMAAgACAAIABAAEAAQABAADAAMAAgACAAMAAwAEAAQABAAE
AAUABQADAAIAAgACAAIAAwAEAAUAAwADAAMABAAGAAUABAAEAAMABAAEAAQABAADAAIA
AgAEAAQABQAFAAMAAgACAAIABAAEAAQABAAGAAYABgAGAAQAAwADAAMABQAFAAYABAAE
AAQABAAEAAQABAAEAAQABAAFAAUABQAFAAcABwAJAAkACQAKAAgABwAHAAgABwAHAAcA
BgAHAAcABwAFAAQAAQD///3//v/+//7//v/8//z//P/8//3//f/9//3//////wAAAAD+
//7//v///wIAAgADAAMAAQABAAIAAgAEAAYABwAHAAcABwAIAAgACAAGAAYABgAJAAkA
CQAKAAgACAAIAAgACAAIAAgACAAKAAoACgALAAcACQANABEAFAAUABIACwAEAP3/+P/z
/+v/2P/K/8T/u/+3/7n/u//E/9D/zv+9/7H/t//A/8f/y//P/9j/4v/u//n/AQAFAAkA
CQAIAAgACAAIAAgACQAJAAkACwALAAwADAAKAAkACQAJAAsACwAMAAwACgAKAAsACwAL
AAsACgAKAA0ADQANAA4ADAAKAAoACgAKAAoACwAMAAwACwALAAsACQAJAAkACQALAAsA
CwALAAsACwALAAoADAAMAA0ADQALAAsACgAKAAoACgAJAAkADAAMAAwADAAJAAkACQAJ
AAoADAANAA8ADgAMAAoACQALAAsACwALAAsACwALAAsACwALAAkACQAKAAoACgAJAAkA
CQAJAAgABwAHAAYABgAIAAgABwAGAAQABAADAAMABAAEAAUABgAGAAYABgAHAAUABAAE
AAUABwAHAAgACQAJAAgABwAGAAcACAAJAAoACQAKAAsACwAKAAoACQAJAAsACwAMAAwA
CwAIAAcABgAHAAgACQAKAAoACgAKAAoACAAIAAcABwAJAAkACgAKAAoACQAIAAcACQAK
AAoACwAKAAoACgALAAsACwAKAAoADAAMAAwADQALAAsACwALAAwADAAMAAwACgAKAAsA
CwALAAoACgAKAAwADAAMAAwACwALAAoACgALAAsADAAMAAoACgALAAsACwAKAAoACgAL
AAsACwALAAkACQAJAAoADAALAAoACgAJAAoACgAKAAoACQAIAAgACgAKAAsACwAJAAgA
CAAIAAgACAAIAAgACAAIAAgACAAGAAYACAAIAAgACAAIAAgACAAIAAgACAAJAAkACwAL
AA0ADQAMAAsACgAKAAwACwALAAwACwALAAsACgAJAAkACQAHAAgABQADAAEA/v/+//7/
/v8AAAAAAAAAAP///////////////wAAAAACAAIAAgADAAIAAgADAAMABQAFAAYABgAE
AAYABwAHAAcABwAIAAgACgAIAAgACAAHAAcABwAIAAoACgAKAAoACgAKAAoACgAIAAgA
CAAJAA0AEQAVABcAFAASAA4ABwAEAP//+v/1/+f/1P/I/8D/t/+3/7v/wf/Q/9r/0P+7
/7X/u//E/8v/0f/X/+D/7v/4//3/AwAJAAsACwAKAAoACgAKAAoACwALAAsACwALAAwA
DAAOAA0ADQANAAsACwAMAAwADgAOAA8ADwANAA0ADAAMAA0ADQANAA4AEAAOAA4ADgAN
AAwADAAMAA4ADQANAA0ADQANAA0ADQALAAsACwALAA0ADQANAAwACgAKAAsACwAMAA0A
DQAOAA4ADgANAA0ADAAMAAwADAAMAA0ADgAPAA4ADgANAA0ADwAOAA0ADQANAA0ADQAN
AAsACwALAAsADQANAAsACwAKAAoACgAJAAoACwAMAAwACgAJAAcABgAIAAgABwAGAAgA
CAAHAAcABgAEAAMAAgAEAAQABAAFAAUABAAEAAUABQAFAAYABwAIAAgACAAIAAgACAAI
AAgABwAIAAkACQAKAAoACQAJAAcABwAIAAgACgAIAAgACAAIAAgACAAIAAoACgAKAAoA
CAAIAAcABwAJAAkACgAKAAsACwALAAsACAAIAAcABwAIAAgACAAJAAkACQAIAAgACAAI
AAgACQALAAsACwALAAgACAAIAAgACAAIAAkACQAJAAgACAAIAAYABgAGAAYACAAJAAkA
CgAIAAcABwAGAAcACAAKAAsACQAIAAgACAAHAAcABwAHAAkACQAJAAoACAAHAAYABgAJ
AAoACgAKAAgABwAGAAYABAAEAAUABQAFAAQABAAEAAQABAAGAAYABgAGAAYABgAGAAYA
BQAEAAQAAwAFAAUABwAHAAUABQAFAAYABgAFAAUABgAJAAkACQAIAAUABQAFAAMABAAB
AP///f/8//z//P/8//r/+v/6//r//f/9//3//f/7//v//P/8//7//v/+////AAAAAAEA
AQD/////AAAAAAIABAAFAAUABAADAAMAAgAFAAQABQAGAAUABQAFAAYABAAEAAQABAAG
AAYABgAGAAQABAAEAAUACQANABEAFQAUABIADAAHAAIA+//4//f/7f/Y/8r/wv+5/7X/
t/+9/8z/3v/a/8f/u/+9/8T/yf/N/9H/2P/m//L/+/8BAAkACQAHAAQABAAEAAQABQAH
AAgACQAIAAcABwAGAAgABwAHAAcABQAFAAYABgAGAAYABwAHAAkACQAIAAgACAAHAAYA
BgAHAAYABwAIAAYABgAHAAgACAAHAAcABwAJAAkACQAJAAcABwAHAAcACQAJAAkACAAI
AAgACQAJAAkACQAIAAgACgAKAAkACQAJAAgABwAGAAYABwAIAAkABwAIAAgACQAJAAgA
BwAHAAkACQAJAAkACAAHAAYABQAHAAcABQAFAAQABAAEAAMAAwADAAMAAgABAAEAAAAA
AP7//v/9//z//v/+//3//f/7//r/+v/6//r/+v/6//v//P/8//3////+//3//f/9/wAA
AAAAAAAAAAAAAAAAAAD//wAAAQABAAIAAgABAAEA/////wAAAAABAAAAAQACAAAAAAAA
AAAAAAAAAAAAAAD+//7//f/9//3//f/+//7////////////+//7//f/9//7//v/+////
//////7//v/8//z//P/9//3//f/9//3//P/8//z//P/6//r/+//7//3//P/8//z/+v/6
//r/+v/9//3//P/8//v/+//8//z/+v/6//v/+//9//z//P/8//n/+f/5//n/+//7//v/
/P/6//n/+P/4//f/+P/4//j/+f/5//n/+v/4//j/+f/5//n/+v/8//z//P/8//v/+v/5
//j/+P/4//n/+f/5//n/+//7//n/+f/5//r//P/7//v//P/7//v/+//6//r/+//8//v/
+v/3//X/8//w//D/8P/w//L/8v/y//L/8v/x//D/7//v/+//8P/w//L/8v/y//P/8v/y
//P/8//1//X/9v/2//b/+P/5//n/+f/5//r/+v/6//j/+P/4//f/9//3//j/+v/6//r/
+v/4//j/+P/4//r/+v/6//v/+//9/wEABQAIAAoACAADAP7/+f/y/+v/5//Y/8T/vP+z
/6n/q/+t/7D/wP/M/8H/rf+p/7L/uf+//8X/yv/S/97/6f/v//X/+//9//7//v/+//7/
/P/9//3//f/9//3//v/+//7//f/9//3//f/9//7//v/+//7///////3//f/8//z/////
////AAAAAP7//v/+//7//v///wAAAgABAAEAAQAAAP///v/9////////////////////
/v/8//z//f/9//7//////wAAAQAAAP7//f8AAAAAAAAAAP////////////8AAAAAAQAD
AAIAAQABAAEAAQABAAEA/////////////////f/9//7//v/+//3//f/9//3//P/5//n/
+P/4//r/+v/5//j/+P/4//f/9//1//T/9P/0//b/9v/2//f/9f/0//T/9f/3//f/+P/5
//j/+P/4//j/+P/4//j/+P/7//z//f/9//r/+v/5//n/+//7//z//P/8//r/+v/6//j/
+P/4//j/+v/6//r/+v/4//j/9//3//n/+f/6//r/+f/5//n/+f/4//j/9//3//j/+P/4
//n/+//7//r/+v/6//r/+v/7//n/+f/5//n/+P/4//j/+P/6//r/+//7//n/+P/4//j/
+P/4//j/+P/5//n/+P/4//f/9//4//j/+v/6//v/+//6//j/9//2//f/9//3//f/9//3
//f/+P/4//f/9v/2//n/+v/6//r/+P/3//b/9v/4//j/+f/5//f/9v/2//b/9v/2//b/
9v/6//j/+P/2//b/9v/2//T/9P/0//T/9v/2//f/9//1//X/9//3//n/+f/5//r/+P/3
//f/+P/7//v/+//6//v/+//7//n/9//z//D/7f/t/+7/7//w/+//7v/t/+z/7//v/+//
7//v/+//8P/w/+7/7v/u/+//8v/y//P/8//z//P/9P/0//T/9v/3//f/9//3//j/+P/4
//b/9v/2//n/+f/5//r/+P/4//j/+P/4//j/+P/4//j/+P/4//n/9//5//3/AwAGAAYA
BgABAPr/9f/u/+n/5f/S/8D/uP+v/6n/qf+n/6r/uP++/6//n/+h/6z/s/+1/7v/wv/O
/97/6f/x//f//f/9//r/+v/6//r/+P/5//n/+f/6//v//f/+//z/+//7//v//f/9//7/
/v/8//z//f/9///////+//7/////////AAD+//z//P/8//7//v///wAA/v/9//3//f//
/////////////////////f/9//3//P/+//7////////////+//7//v/+//3//f8AAAAA
AAAAAP3//f/9//3///8AAAAAAQD///7//f/9////////////AQABAAEAAQD//////f/9
/wAAAAAAAP///v/9//z/+v/6//v/+//8//r/+v/5//j/+P/4//f/9//5//j/+P/4//j/
+P/4//n/9//2//b/9//5//n/+v/7//v/+v/5//j/+f/6//v//P/8//z//P/7//z//P/7
//v/+//7//z//P/8//r/+v/6//z//P/8//z/+v/6//r/+v/6//r/+f/5//v/+//8//z/
/P/7//r/+f/5//r/+v/7//r/+v/6//v/+//7//r/+v/6//r/+v/7//n/+f/5//n/+v/6
//r/+v/6//r/+//7//n/+P/4//j/+v/6//r/+v/5//n/+P/4//j/+f/7//z/+v/6//v/
+//7//r/+v/6//v/+//7//v/+f/5//n/+v/8//v/+v/6//n/+v/6//r/+v/5//j/+P/4
//j/+f/5//n/+P/4//j//P/8//r//P/8//r/+v/6//r//P/8//z//P/6//r/+//7//v/
+//9//3/////////AAD///3//P/8//////////7//////////f/6//f/9f/z//L/8v/y
//L/8P/w//D/8P/y//P/9P/1//X/9f/2//b/9P/0//T/9f/4//j/+f/5//f/9//4//j/
+f/8//7/////////AAAAAP7//P/8//z/////////AAAAAAAAAAAAAAAAAAAAAAAAAgAC
AAIAAwABAAMABwALAA4AEAAOAAkAAgD7//L/7f/r/+D/zv/E/7v/sf+v/7P/tv/C/8z/
wf+v/6v/tP+9/8H/x//O/9j/5v/x//n/AQAFAAcABAAEAAQABAAEAAUABQAFAAUABQAG
AAYABgAFAAUABQAGAAcACQAKAAkACAAIAAcACQAJAAgACAAJAAkACQAKAAoACAAIAAgA
CgAKAAsADAAKAAkACQAJAAsACwALAAsACQAJAAkACQAJAAkACQAIAAsADAAOAA8ADgAN
AAsACgAOAA4ADQANAA4ADgAOAA4ACwALAAsACwANAA4ADgAPAA8ADgANAA0ADwAPAA8A
DwANAA0ADQANAA0ADQALAAsADgAOAA4ADQALAAsACwAKAAsACwAKAAoADAAMAAsACgAJ
AAgABgAFAAYABgAHAAgABwAGAAUABQAGAAYABwAJAAcABwAIAAkACAAIAAgACAAJAAoA
CwAMAAsADAANAA0ADgAOAA0ADQANAA0ADgAOAAwACgAKAAoACwAMAA0ADgAOAA4ADgAO
AAwADAALAAsACwALAAwADAALAAsACwALAA0ADgAOAA8ADgAOAA4ADwANAA0ADAAMAA4A
DgAOAA8ADwAPAA8ADwAQABAAEAAQAA4ADgAPAA8ADwAOAA4ADgAQABAAEAAQABEAEQAQ
ABAAEQARABIAEgARABAAEAAPAA8ADgAOAA4ADgAPABAAEQAQAA8ADgAOAA8ADwAPABAA
EAAQAA8ADgAQAA8ADgAOABAAEAAPAA8ADgAQABAAEAAQAA4ADgAOAA4ADAAMAA0ADQAP
AA8AEQARAA8ADwAPABAAEgARABEAEgAVABUAFQAUABIAEQAQAA0ADgALAAkABwAIAAgA
CAAIAAYABgAGAAYACQAJAAkACQAIAAcABwAGAAcACAAJAAsADAAMAA0ADQANAA0ADgAO
AA4AEAARABEAEQARABIAEgAUABIAEgASABEAEQARABIAEgASABIAEgAUABQAFAAUABIA
EgASABMAFwAZAB0AIQAgAB4AHAAVAA4ACQAGAAcA///s/9r/0v/J/8P/w//H/9L/5P/o
/9X/x//J/9D/1//b/9//5P/u//z/BwAPABMAFwAXABYAFgAWABYAFgAXABcAFwAVABUA
FgAWABcAFwAYABkAFwAXABgAGAAWABYAFwAXABgAGQAZABoAGgAZABgAGAAaABgAGAAY
ABgAGAAZABoAGgAZABkAGQAbABsAGwAbABkAGQAZABkAGQAZABkAGAAaABoAGwAbABsA
GwAaABoAHgAeAB0AHQAbABoAGQAYABgAGQAaABsAGwAcABwAHQAbABoAGQAZABsAGwAb
ABsAGgAZABgAFwAaABsAGgAbABsAGgAZABcAFQAVABUAFAAUABUAFQAWABQAFAATABIA
FAAUABMAEwARABAAEAAQABAAEAAQABEAEwASABIAEwATABMAFAAVABYAFgAWABYAGAAY
ABgAGAAXABgAGQAZABoAGgAZABkAFwAXABgAGAAaABgAGAAYABYAFgAWABYAFAAUABQA
FAAVABYAFgAXABUAFQAWABYAFwAXABcAFwAWABYAFQAVABgAGAAYABkAGQAZABgAGAAW
ABYAFgAXABcAFwAXABcAFgAWABYAFgAWABYAFwAXABcAFgAWABYAFAAUABQAFAAXABcA
FgAWABUAFQAWABYAFgAWABcAFwAXABYAFgAWABMAEwATABMAFQAVABUAFgAWABUAFAAU
ABMAFAAUABQAFgAVABQAFAASABIAEwATABUAFgAYABgAGAAYABcAFgAVABQAFAAUABUA
FQATABMAFQAVABMAEwATABQAFgAVABUAFgAXABcAFwAWABcAFwAXABUAFAARAA8ADQAK
AAoACgAKAAoACgAKAAoACwALAAsACwALAAsADAAMAAwADAAMAA0ADAAMAA0ADQAPAA8A
EAAQAA4AEAARABEAEQARABIAEgAUABIAEgASABEAEQARABIAEgASABIAEgAQABAAEAAQ
ABEAEgATABUAEwAVABcAGwAeAB4AHgAZABIADQAGAAMA///w/9r/0P/L/8X/x//J/87/
3P/m/9n/x//B/8j/0f/Z/93/4v/q//T/+/8DAA0AEwAXABQAFAAUABQAEQARABAADwAR
ABEAEgASABIAEQARABEAEQARABIAEgASABIAEwATABEAEQAQABAAEwATABMAFAAUABIA
EgASABEAEAAQABAAEQARABIAEwASABEAEAAPABEAEQARABEAEQARABEAEAAOAA4ADwAP
ABEAEQAQABAAEQAQAA4ADQAQABAAEAAQAA8ADwAPAA8ADQAOAA4ADwAPAA4ADQANAA8A
DwAPAA8ADQANAA0ADQANAA0ACwALAAoACgAKAAkACwALAAsACgAHAAcABgAGAAgACAAH
AAYABQAEAAIAAQABAAAAAAAAAAEAAgADAAUABAACAAEAAQADAAMABAAFAAQABAAEAAQA
BgAGAAYABgAHAAgACQAJAAYABgAFAAUABwAHAAgACAAIAAYABgAGAAYABgAGAAYABgAG
AAYABgAEAAQAAwADAAUABQAGAAYABQAFAAUABQAEAAQAAwADAAYABgAGAAcABQAFAAQA
BAAGAAYABgAHAAUABQAFAAUAAgACAAIAAgADAAQABgAHAAYABAADAAIABAAEAAQABAAD
AAMAAgACAAEAAQACAAIAAgACAAMAAwACAAAA///+//7///8AAAEA////////AAACAAEA
AAAAAP//AAAAAAAAAAD///7//v8AAAAAAQABAP///v/+//7//v/+//7//v/+/wAAAAD/
//7//f/8//7//v/+//7//v/+///////9//3//////wEAAQABAAIAAAD/////AAABAAEA
AQAAAP////////3//P/5//f/9f/0//T/9P/0//L/8v/y//L/8//z//P/8//z//P/9P/0
//L/8v/y//P/9f/2//j/+f/4//f/9//2//b/+P/5//n/+//7//z//P/6//j/+P/4//v/
+//7//z/+//6//n/+P/6//r/+v/6//r/+v/6//v/+f/7/wEABQAIAAgABAD///j/8f/u
/+v/3//M/8D/tv+r/6X/p/+n/7L/vP+0/6P/nf+l/7D/tf+5/7//xv/U/+T/7f/z//n/
+//7//j/+P/4//j/+P/5//n/+f/7//v//P/8//r/+f/5//n/+v/7//3//v/9//z//P/7
//v/+//6//r//f/9//3//v/8//r/+v/6//z//P/9//7//P/7//v/+//7//v/+//7//v/
+//7//v/+f/5//n/+P/6//r/+//7//v/+//6//r//P/8//v/+//8//z//P/8//n/+f/5
//n/+//8//z//f/7//r/+f/5//v/+//7//v/+f/5//n/+f/5//n/9//3//j/+P/4//f/
9//3//f/9v/3//f/9v/2//b/9v/1//T/8//y//D/7//w//D/8f/y//L/8v/y//P/8//y
//L/8//z//P/9P/1//X/9P/z//L/9P/0//T/9P/z//T/9f/1//T/9P/z//P/8//z//T/
9P/y//D/8P/w//H/8v/z//T/8v/y//L/8v/y//L/8f/x//H/8f/y//L/8v/x//D/7//v
//D/8P/x//D/8P/w//H/8f/x//D/8P/x//L/8//1//T/8//y//H/8f/y//P/9P/z//L/
8v/x//P/8v/y//L/9P/0//T/9P/0//P/8f/w//H/8f/y//L/8P/w//H/8f/x//D/8P/w
//D/8f/y//P/8v/x//D/8P/x//H/8f/y//H/8v/y//L/8v/x//D/8P/w//D/8f/x//H/
8P/w//D/8P/w//L/8v/y//H/8P/v/+7/8P/w//D/8P/w//D/8f/x//H/8f/z//P/9f/1
//X/9v/0//P/8//0//f/9//3//b/8//z//P/8f/w/+3/6//p/+j/6P/o/+j/6P/o/+j/
6P/r/+v/6//r/+v/6//s/+z/6v/q/+r/6//u/+7/7//v/+3/7f/u/+7/7//y//T/9f/1
//X/9v/2//b/9P/0//T/9f/1//X/9v/0//T/9P/0//b/9v/2//b/+P/4//j/+f/3//n/
/f8BAAQABgAAAPv/9v/v/+r/5//j/9D/wP+6/63/o/+l/6f/rP+6/7r/q/+f/6P/rP+x
/7X/u//E/9D/3v/r//P/9//5//v/+P/4//j/+P/6//v/+//7//v/+//8//z//P/7//v/
+//9//3//v/+//z//P/9//3///////7//v////////8AAAIAAAAAAAAAAAAAAAEAAgAA
AP///////wEAAQABAAEAAwADAAMAAwACAAEAAAD+/wAAAAABAAEAAQABAAAAAAACAAIA
AQABAAIAAgACAAIA//////////8AAAIAAwAFAAMAAgABAAEAAwADAAMAAwABAAEAAQAB
AAMAAwABAAEAAgACAAIAAQD////////+//7//////wAAAAAAAP///v/8//z/+//7//3/
/P/8/w==
         </WaveFormData>
      </LeadData>
      <LeadData>
         <LeadByteCountTotal>10000</LeadByteCountTotal>
         <LeadTimeOffset>0</LeadTimeOffset>
         <LeadSampleCountTotal>5000</LeadSampleCountTotal>
         <LeadAmplitudeUnitsPerBit>4.88</LeadAmplitudeUnitsPerBit>
         <LeadAmplitudeUnits>��V</LeadAmplitudeUnits>
         <LeadHighLimit>2147483647</LeadHighLimit>
         <LeadLowLimit>268435456</LeadLowLimit>
         <LeadID>V2</LeadID>
         <LeadOffsetFirstSample>0</LeadOffsetFirstSample>
         <FirstSampleBaseline>0</FirstSampleBaseline>
         <LeadSampleSize>2</LeadSampleSize>
         <LeadOff>FALSE</LeadOff>
         <BaselineSway>FALSE</BaselineSway>
         <ExcessiveACNoise>FALSE</ExcessiveACNoise>
         <MuscleNoise>FALSE</MuscleNoise>
         <LeadDataCRC32>1200751884</LeadDataCRC32>
         <WaveFormData>
5P/k/+T/5P/l/+b/5//o/+b/5v/m/+b/5v/m/+b/5v/m/+b/5v/m/+T/5P/k/+T/5P/k
/+T/5P/k/+T/5P/k/+L/4v/i/+L/5P/k/+T/5P/j/+L/4f/g/+L/4v/i/+L/4P/g/+D/
4P/g/+D/4P/g/+D/4P/g/+D/4P/g/+D/4P/j/+P/4//k/+b/5v/m/+b/5P/l/+f/6P/r
/+3/7v/u/+3/6//p/+j/6f/p/+j/5v/k/+L/4P/g/+D/4P/f/97/4P/h/+H/4f/g/97/
3f/c/97/3v/d/9z/2v/a/9r/2v/b/9v/2//Z/9v/2v/a/9v/2v/Z/9j/1//Y/9f/1v/W
/9b/1v/X/9f/1//X/9j/2P/Z/9n/2f/a/9j/2P/Z/9n/2f/b/97/5P/t//b//v8GABUA
JgA2AEIAUQBlAGwAWwBHADcAIwATAP7/2v+o/2z/Nv8P//n+BP8c/zH/Qf9V/2r/gf+Z
/6//wf/N/9T/1//Y/9j/2P/Z/9f/1//Z/9r/2//c/9z/3P/e/97/3v/f/93/3v/f/9//
4f/h/+H/4f/g/+D/4P/h/+L/4v/i/+L/4//j/+L/4v/h/+H/4v/i/+L/4v/j/+P/4//j
/+P/5P/k/+T/5f/l/+X/5f/l/+X/5f/m/+b/5v/p/+n/6f/q/+j/6P/o/+r/6//r/+v/
6//r/+z/7P/u/+3/7f/t/+7/8P/w//H/8f/w//L/8v/z//X/9f/3//j/+P/4//n/+f/4
//j/+v/6//z//P/8//z/+v/6//r/+v/6//r/+P/3//n/+P/3//b/8//y//L/8v/w//H/
8f/w/+3/7P/s/+z/6v/p/+n/6f/q/+n/6P/n/+T/4//h/+D/4v/h/+H/4P/d/93/3f/d
/9z/2//a/9n/2f/Y/9j/2P/Z/9j/1//U/9X/1v/V/9T/0v/U/9T/1f/U/9T/1P/T/9T/
1P/U/9T/0v/T/9T/1P/W/9X/1P/U/9T/1P/U/9X/1f/X/9f/1v/a/9j/1//X/9X/1v/X
/9j/2v/a/9r/2v/a/9r/2v/a/9r/2v/a/9v/2//b/9r/2v/a/9r/2v/c/97/3v/e/9z/
2//b/9v/3P/c/9z/3P/d/93/3P/b/9r/2v/a/9v/3P/e/93/3P/c/9n/2f/Z/9n/2f/a
/9r/2f/b/9r/2v/a/9j/2P/Y/9j/2v/a/9z/2v/a/9r/2v/Y/9j/2P/Y/9n/2v/c/93/
2//c/97/3v/g/+D/4P/h/+H/4v/j/+X/5v/m/+b/5f/k/+T/4//j/+H/3v/b/9j/1//Y
/9n/2v/b/9r/2v/b/9n/2f/Z/9j/2P/Y/9j/2P/X/9b/1v/W/9j/2P/Z/9n/2f/X/9f/
1v/U/9X/1f/V/9X/1f/U/9P/0v/S/9L/0v/T/9P/0//T/9T/1P/T/9P/0//U/9T/1P/V
/9X/1f/V/9b/3P/j/+7/+P8CAA8AIAAwADoARwBZAGQAWQBFADcAJwATAP7/3v+y/3T/
OP8N//f++P4Q/yn/Of9N/2D/c/+L/6X/u//J/9L/1f/U/9T/1P/V/9P/0//V/9b/2P/a
/9v/3P/b/9r/2f/Z/9n/2v/b/9v/2//b/9v/2//c/9z/3P/d/97/3v/e/97/3f/d/9z/
3P/f/9//4P/g/97/3v/f/9//3//f/9//4P/g/+D/4f/h/+H/4f/h/+H/4//k/+T/5P/j
/+P/4//k/+L/4v/i/+T/5//n/+f/5//l/+b/5v/o/+n/6f/p/+r/6v/q/+v/6//q/+z/
7P/t/+//7//x//L/8P/w//H/8f/y//L/9P/0//T/9P/0//T/8v/y//L/8v/0//T/8v/x
/+//7v/t/+z/6//q/+r/6v/p/+n/6P/m/+X/5P/k/+T/5P/j/+P/4//h/9//3f/b/9v/
2//a/9r/2f/X/9b/1P/R/9H/0f/R/9D/z//O/83/zf/M/8z/zP/N/8z/y//I/8r/yv/I
/8b/xP/G/8b/x//G/8b/xv/F/8T/xP/E/8T/xP/F/8b/xv/I/8f/xv/G/8f/yP/J/8v/
1P/d/+T/6v/v/+7/7v/v//H/9P/3//r//P/8//z//P/+//7//v/+/wEAAgADAAUAAwAD
AAIAAgAEAAQABAAGAAYABgAGAAQAAwADAAMABAAGAAYABgAHAAUABAADAAIABAAEAAUA
BgAEAAMAAgACAAMAAwADAAMAAwAEAAQAAwADAAIAAgACAAIAAgACAAIAAgACAAIAAgAC
AAIAAgACAAIAAgAAAAAAAAAAAP7//v/+//7///8AAAIAAwABAAIABAAEAAYABgAGAAcA
CQAKAAsADQAMAAwADAALAAwADAALAAsACAAGAAQAAgAAAAAAAAAAAP///v/+/////f/9
//3//P/+//7//v/+//v/+v/6//r/+v/6//v/+//9//v/+//6//j/+f/5//n/+f/5//j/
9//0//T/9P/0//f/9//3//f/+P/4//f/9//1//b/9v/2//f/9//3//f/+P/+/wUAEAAa
ACQAMQBCAFAAWABhAHUAgABzAF8AUQA/AC0AHAD8/9L/mv9U/yH/Df8Q/yb/Qf9V/2f/
fv+V/7P/0f/p//f//P8BAAIAAgACAAMAAwADAAUABgAHAAgACAAIAAgACAAIAAkACQAK
AAsACwANAA0ADQANAAwADAAMAA0AEAAQABAAEAAPAA8ADgAOABEAEQASABIAEgASABMA
EwARABEAEQASABQAFAAVABUAFQAVABUAFQAXABgAGAAYABcAFwAXABgAGAAYABgAGgAd
AB0AHQAdAB0AHgAeACAAIQAhACEAIgAiACIAIwAjACIAJAAkACUAJgAnACoALAArACoA
KgApACwALAAuAC4ALgAuAC4ALgAsACwALAAsAC4ALgAsACsAKwAqACkAKAAnACYAJgAm
ACUAJQAkACIAIQAgACAAIAAgAB8AHwAfABwAGwAaABkAGgAZABcAFgAXABUAFAASAA8A
DwAPAA8AEAAPAA4ADQAJAAgACAAIAAoACgAKAAgACAAIAAYABAACAAQABAAFAAYABgAG
AAUABAAEAAQABAAEAAUABgAGAAYABQAEAAQABAAEAAQABQAFAAcABwAGAAYABAADAAMA
BQAGAAcACAAIAAgACAAIAAYABgAGAAYACAAIAAgACQAHAAcABgAGAAgACAAIAAoACAAI
AAgABgAFAAUABQAGAAYABgAGAAcABwAGAAUABAAEAAQABQAGAAYABQAEAAQAAQABAAEA
AQADAAQABAADAAEAAAAAAAAAAgACAAIAAgACAAIAAgACAAEAAAD///7/AAACAAIAAAAA
AAAAAAD+//7//v/+/wAAAAABAAEAAQACAAQABAAGAAYABgAHAAgACAAIAAkACgAKAAoA
CQAKAAoACQAJAAcABAABAP7//v/+//7//v/7//r/+v/7//v/+//7//r//P/+/wAAAgAC
AAIAAwAEAAUABgAIAAkACwAJAAkACAAIAAkACQAJAAkACQAIAAcABgAGAAYABgAJAAkA
CQAJAAgACAAHAAcABwAIAAgACAAJAAkACQAJAAoADAAVACAALAA2AEMAUgBeAGQAbwCD
AIgAeQBlAFkARwA1ACIAAgDY/5z/Wv8t/xv/JP88/1P/Zf97/5D/q//H/+H/8//9/wIA
BQAEAAQABAAFAAcABwAJAAoACwAMAAwADAAKAAoACgALAA0ADgAPAA8ADQANAA0ADQAO
AA4ADgAPABAAEAAQABAADwAPAA4ADgAPAA8AEAAQABAAEAARABEADwAPAA8AEAASABIA
EwATABEAEQARABEAEwAUABQAFAATABMAEwAUABIAEgASABQAFwAXABcAFwAVABYAFgAY
ABsAGwAbABwAGgAaABsAGwAcAB4AHgAfAB8AHwAhACIAIAAgACEAIQAiACIAJAAkACQA
JAAkACQAJAAkACQAJAAkACQAIgAhAB8AHgAdABwAHQAcABwAHAAbABsAGgAYABcAFgAW
ABYAFgAVABUAFQASABEAEAAPAA4ADQALAAoACwAJAAgABgAFAAUABQAFAAQAAwACAAEA
/f/8//z//P/+//7//v/8//7//v/8//r/+P/6//r/+//6//r/+v/5//j/+P/4//j/+v/7
//z//P/6//n/+P/4//r/+v/6//v/+//9//3//P/8//r/+f/5//v//P/9//7//f/8//v/
+v/6//r/+v/6//z//P/8//3//P/7//n/+P/5//r/+//+//3//P/7//j/+P/5//r//P/6
//r/+v/7//v/+v/5//j/+P/4//n/+v/6//n/+P/4//f/9//3//f/9//4//j/9//1//T/
9P/0//b/9v/2//b/9v/2//b/9v/0//T/9v/2//b/9v/2//b/9v/2//b/9v/3//f/+f/6
//z//P/7//r/+f/5//3//v///wEAAgACAAIAAQAAAAAA//////z/+v/4//b/9P/0//T/
9P/0//T/9f/3//b/9f/0//L/8v/y//L/8v/z//L/8v/y//D/8P/x//H/8//x//H/8P/w
//H/8f/x//H/8f/w/+//8P/w//D/8P/v/+//7//v//L/8v/x//H/7//w//D/8P/x//H/
8f/x//j//v8JABIAGgAiADMARABQAFwAbwCBAH4AaQBXAEUAMQAhAAgA4P+s/27/OP8Z
/w//Hv84/03/Yf93/47/p/+//9H/4f/r//D/8//0//T/9P/1//f/9//5//r/+f/6//r/
+v/8//z//P/9//3//v//////AQABAAEAAQAAAAAAAAABAAAAAAAAAAAAAgADAAMABAAD
AAMABAAEAAYABgAHAAcABwAHAAcACAAGAAYABwAHAAkACQAJAAkABwAIAAgACAALAAsA
CwAMAAwADAAMAA4ADQANAA0ADQAOABAAEQAUABQAEwASABIAFAAUABUAFQAUABYAFgAX
ABcAFwAZABoAHAAcAB0AHQAcABwAHgAeACAAIAAgACAAHwAeAB0AHAAeAB4AHAAbAB0A
HAAbABoAGAAWABUAFAAUABUAFQAUABEAEAAQABAADgANAA0ADQAOAA0ADAALAAgABwAF
AAQABAADAAMAAgADAAMAAwADAAIAAQAAAP///v/+////AAD///7//f/6//z//P/6//j/
9v/4//j/+f/6//r/+v/5//n/+v/7//z/+f/5//n/+P/5//n/+f/6//r/+v/6//v/+//9
//3//P8AAP7//f/9//v//P/9//7//v/+//7//v/+//7//v/+//z//P/8//3//v//////
AAD///7//f/+////AAABAAAA////////AAD+//7//v///wAAAAAAAAAA/v/+////AAAC
AAEAAAAAAP3//f/9//3//f/+//7//f////7//v/+//7//P/+//7//v/+/wAAAAAAAAAA
///+//7//f///wAAAgACAAIAAgACAAMAAwAEAAUABwAKAAoACgAJAAYABgAFAAUABgAE
AAIAAAD+//7//v/+//v/+v/6//v//f/9//3//P/6//r/+v/6//r/+v/7//z//P/8//3/
/f/7//n/+f/4//r/+//7//v/+f/5//j/9//4//j/+P/4//n/+f/5//n/+v/6//n/+f/7
//z//P/8//v/+//7//v/AAAGABEAHgAmAC4APQBQAGAAagB7AJEAlgCDAHEAYwBNADkA
IgD+/87/kP9a/zn/Kf8y/0j/Xf9v/4P/mP+x/8n/3f/v//v/AAD///7//v/+////AAAB
AAQABgAGAAYABQAEAAUABgAHAAkACQAKAAsACwALAAsACwALAA4ADgAOAA8ADwAOAA0A
DAAQABEAEQASABEAEQASABIAEgASABMAEwAVABUAFQAWABQAFAAVABUAFgAXABgAGQAb
ABwAHAAcABsAGwAbABwAHgAeAB4AIAAfAB8AHwAfACAAIgAjACYAJwAnACcAKAAmACYA
JwAnACoALAAsAC0ALQAtAC8AMAAyADIAMwAzADIAMgA0ADQANAA0ADQANAA2ADYANgA2
ADQANAAyADEAMQAwAC8ALgAtACwALAAsACsAKwAqACgAKAAoACkAKgApACcAJgAlACYA
JQAkACMAIgAhAB8AHgAdABsAGgAYABkAGQAZABkAFgAVABQAEwASABIAEwAUABUAFAAT
ABAAEQASABEAEAAOABAAEAARABAAEAAQAA8ADwAQABEAEgARABEAEQAQABIAEQAQABAA
EgASABIAEwARABMAEwASABYAFAATABMAEwAUABUAFgAWABYAFgAWABgAGAAYABgAFgAW
ABYAFwAXABcAFgAWABgAGAAYABoAGAAYABgAFgAWABcAGAAaABkAGAAXABcAGQAYABcA
FgAUABQAFQAWABYAFQAUABQAFAAVABYAFwAWABYAFQATABUAFgAWABYAFgAWABQAFAAU
ABQAFAAUABUAFQAVABYAGAAYABYAFgAWABcAGwAcAB0AHwAeAB4AHgAdAB0AHgAeAB8A
HgAcABoAGAAVABQAEwASABIAEgATABUAFQAVABUAFAAUABQAFAAUABMAEgASABIAEAAQ
ABEAEQASABEAEgASABEAEQAQAA8AEQARABAADwAOAA4ADgAOAA0ADQANAA0ADwAQABAA
EQAPABAAEAAQABEAEQARABEAEgAYAB8AKAA0ADwASQBcAG4AeACBAJEAoACbAIcAeQBp
AFMAQgAoAP7/yv+K/1f/Of80/0b/X/91/4n/nP+x/8n/4f/1/wMADgATABYAFgAWABcA
FwAXABkAGgAbABwAHAAcABwAHAAcAB0AGwAcAB0AHQAfAB8AHwAfAB4AHgAeAB8AIAAg
ACAAIAAhACEAIAAgACEAIQAiACIAJAAkACUAJQAjACMAIwAkACYAJgAnACcAJwAnACcA
JwAlACYAJgAmACgAKQAqACwAKgAqACoALAAtAC0ALQAtAC0ALgAuADAAMwAzADMANAA2
ADYANwA3ADYAOAA4ADkAOwA7AD0APgA+AD4APwA/AEAAQABCAEIARABEAEQARABCAEIA
QgBCAEQARABCAEEAQQBAAD8APgA9ADwAPAA8ADoAOwA7ADoANwA2ADYANgA2ADUANQA1
ADQAMwAyADEALgAtACsAKgAqACkAKQAoACUAJQAlACUAJgAlACQAIwAhACAAIAAgACEA
IAAfABwAHQAeAB0AHAAbABwAGwAbAB4AHgAeAB0AHAAcABwAHAAbABsAGwAaABsAGwAb
ABwAHAAcABwAHQAcAB8AIAAgACAAHgAdAB0AHQAeAB8AIAAgACAAIAAgAB4AHgAeAB4A
IAAgACAAIQAhACEAIAAgACAAIAAgACIAIgAiACIAIAAfAB8AHwAgACAAIAAgACEAIQAg
AB8AHgAeAB4AHwAgACAAHwAeAB4AHwAfAB8AHwAdAB4AHgAdAB0AHAAcABwAGgAaABoA
GgAeABwAHAAcABwAHAAcABoAGgAaABoAHAAcAB0AHQAcABwAHQAcAB0AHgAfACEAIgAi
ACIAIwAmACYAJgAlACYAJgAlACUAIwAgAB0AGgAaABoAGgAaABcAFgAWABcAFwAXABcA
FgAWABYAFgAWABUAFAAUABQAFAAUABUAFQATABEAEQAQABAAEQARABEAEQARABAADwAO
AA4ADgAOABEAEQARABEAEAAQAA8ADwAPABAAEAAQABEAEQARABEADgAQABkAJgAwADoA
SQBaAGgAcAB5AI0AmgCPAHsAbQBbAEkANAAWAOr/sv9u/zv/I/8k/zr/Vf9p/3v/kP+r
/8f/4//1/wMACgANAA4ADgAOAA8ADwAPABEAEgATABQAFAAUABIAEgASABMAFQAWABcA
FwAVABUAFQAVABYAFgAWABcAGgAaABoAGgAaABkAFwAWABkAGQAaABoAGAAYABkAGQAb
ABsAGwAcABwAHAAdAB0AGwAbABsAGwAdAB4AHgAeAB8AHwAfACAAHgAeAB4AIAAjACMA
IwAjACEAIgAiACQAJwAnACcAKAAmACYAJwAnACgAKgAqACsALQAtAC8AMAAuAC4ALwAv
ADAAMAAyADIAMgAyADIAMgAyADIAMgAyADIAMgAwAC8ALwAuAC0ALAArACoAKgAqACgA
KQApACgAJQAkACQAJAAkACMAIwAjACAAHwAeAB0AHgAdABsAGgAXABUAFAASABMAEwAT
ABMAEAAPAA4ADQANAAwADAAMAAwADAAMAAoACgAKAAgABgAIAAoACgALAAoACgAKAAkA
CAAIAAgACAAIAAkACgAKAAoACQAIAAgACAAIAAgACQAJAAsACwAKAAoACAAHAAcABwAI
AAkACgAIAAgACAAIAAgACAAIAAgACgAKAAoACwAJAAkACAAIAAgACAAIAAoACgAKAAoA
CAAHAAcABwAIAAoACgAKAAsACQAIAAcABgAIAAgACQAKAAgABwAGAAYABQAFAAUABQAF
AAYABgAFAAMAAgACAAIABgAGAAYABgAEAAIAAgACAAIAAgACAAIAAgACAAIAAwADAAMA
BAAGAAYACAAIAAgACQAKAAoACgALAA4ADgAOAA0ADAAMAAsACwAKAAgABgAEAAIAAgAC
AAIA///+//7///8BAAEAAQAAAP7//v/+//7//f/8//z//P/8//z//f/9//v/+f/5//j/
+v/7//v/+//5//n/+P/3//T/9P/0//T/9//3//f/9//2//b/9f/1//X/9v/2//b/+f/5
//n/+f/2//r/AQAMABgAIgApADgASABQAFkAaQB8AHsAZwBXAEcAMQAgAAgA4v+s/2r/
M/8T/wr/HP83/0n/Xf90/4v/pf+//9X/5//w//X/9f/0//P/8//1//X/9//4//f/+P/4
//j/+P/4//j/+f/7//z//f/9//v/+//7//v//P/8//z//f/+//7//v/+//3//f/8//z/
/v///wEAAgABAAAAAAD//wEAAQABAAIAAAAAAAEAAQD//////////wAAAgADAAQABAAD
AAIAAgAEAAQABAAGAAcABwAHAAcABgAGAAUABgAJAAkACQAKAAoACgALAAsADAAOAA4A
DwAPAA8AEQASABAAEAARABEAEgASABQAFAAUABQAFAAUABQAFAAUABQAFAAUABIAEQAP
AA4ADQAMAA0ADAAMAAwACwALAAoACAAHAAYABgAGAAYABQAFAAUAAgABAAAA//8AAP//
/f/8//v/+f/4//b/9//3//f/9//2//X/9P/z//H/8P/w//D/8v/y//L/8P/w//D/7v/s
/+r/7P/s/+3/7v/u/+7/7f/s/+z/7P/s/+z/7f/u/+7/7v/t/+z/7P/s/+z/7P/t/+3/
7//v/+7/8P/u/+3/7f/v//D/8f/y//H/8P/v/+7/7v/u/+7/7v/w//D/8P/x/+//7//u
/+7/7//w//H/9P/z//L/8f/u/+7/7//w//L/8v/y//L/8//x//D/7//u/+//8P/y//T/
8f/v/+3/7P/s/+3/7v/v/+//8P/w/+//7v/w//D/8P/w/+7/7v/u/+7/7v/u/+//7//x
//L/9P/0//L/8v/y//P/9f/2//f/+f/8//z//P/7//n/+P/2//X/9v/0//L/8P/u/+7/
7v/u/+3/7P/s/+3/7v/v//D/8P/v/+7/7f/s/+3/7P/s/+z/7P/s/+3/7f/t/+v/6//q
/+r/6//r/+v/6f/p/+j/5//n/+j/6f/q/+v/6//r/+v/6v/q/+n/6f/r/+z/7P/s/+v/
6//r/+v/8P/2////CAAQABoAJwA4AEYAUgBjAHkAhAB3AGUAVQBBACsAFgD2/8r/kP9U
/yv/F/8a/zD/Q/9V/2v/fv+T/63/xf/X/+X/7P/v//D/8P/w//H/8//z//X/9v/2//b/
9f/0//X/9v/3//n/+f/6//v/+//5//n/+f/5//v//P/9///////+//3//P/+//////8A
AP////8AAAAAAAAAAAEAAQADAAMAAwAEAAQABAAFAAUABQAFAAUABQAFAAYABgAGAAcA
BwAHAAgACQAKAAsADgAOAA0ADAALAA0ADgAOABAAEQARABEAEgASABIAEwATABYAGAAY
ABkAGAAXABgAGAAbABwAHgAfAB4AHgAgACAAHgAeAB4AHgAfACAAIQAiACAAIAAeAB0A
HwAeAB0AHAAZABgAGAAYABYAFwAXABYAFwAWABYAFgAUABMAEwATABIAEQAQAA8ADgAN
AAsACgAJAAcABgAEAAUABQAFAAUAAgABAAAA///+//7///8AAAEAAAD///z//P/8//r/
+P/5//z//f///////v/9//v//P/8//z//P/6//v//P/8//7//f/8//z//v/+//7////9
///////+/wIAAAD///////8AAAEAAgACAAIAAgACAAQABAAEAAQAAgACAAIAAwAFAAUA
BAAEAAQABAAEAAYABgAGAAYABAAFAAUABQAGAAUABAADAAMABAAEAAQABAAEAAQABQAG
AAYABQAEAAQABQAFAAUABQAEAAQAAwABAAUABgAGAAYABgAGAAQABAAEAAQABAAEAAUA
BQAFAAYACAAIAAgACAAIAAkACwAMAA0ADwAQABAAEAAPAA4ADgANAA0ADAAKAAgABgAE
AAQABAAEAAUABAAEAAUABQAFAAUABAAEAAQABAAEAAMAAgACAAIAAAAAAAEAAQACAAEA
AgACAAEAAQAAAP//AQABAAAA///+//7//v/+//3//f/9//3/AAAAAP/////9//7//v/+
/wEAAQABAAEABAAGAA0AGAAiACwAOQBIAFoAZgBvAIEAkACJAHUAZQBXAEMAMAAWAO7/
uP92/0X/K/8i/zT/T/9j/3f/jP+h/7f/z//h//P//v8DAAQABAAEAAUAAwADAAUABgAH
AAgACAAIAAoACgAKAAsACQAKAAsACwANAA0ADQANAAwADAAMAA0ADgAOAA4ADgAPAA8A
DgAOAA0ADQAOAA4AEAAQABEAEQAPAA8ADwAQABIAEgATABMAEwATABMAEwARABIAEgAS
ABUAFQAVABYAFQAUABMAFAAWABcAGAAZABkAGgAaABwAGwAbABsAHAAeAB4AHwAfACAA
IgAiACMAIwAjACUAJgAmACYAJwAnACYAJgAoACgAKQAqACsALAAqACoAKgAqACoAKgAo
ACcAJwAmACUAJAAjACIAIgAiACIAIwAjACIAHwAeAB4AHgAgAB8AHwAfAB4AHQAcABsA
GgAZABcAFgAWABUAFQAUABMAEwATABMAFAATABIAEQARABAAEAAQABEAEAAPAAwADQAO
AA0ADAAMAA4ADgAPABAAEAAQAA8ADgAOAA4ADgAMAA0ADgAOABAADwAOAA4ADgAOAA4A
DwAOABEAEgASABIAEAAPAA8ADQAOAA8AEAARABIAEwAUABIAEgASABIAFAAUABQAFQAT
ABMAEgASABIAEgASABQAFgAWABYAFAATABMAEwAUABQAFAAUABUAFQAUABMAEgAUABQA
FQAWABYAFQAUABQAEwATABMAEwATABQAFAATABMAEgASABIAFAAUABQAFAAUABYAFgAV
ABQAEwASABIAEgASABIAFAAUABUAFQATABQAFgAWABcAGAAZABsAGwAcAB0AHwAgACAA
IAAfAB4AHgAdAB0AGgAYABYAFAAUABQAFAAUABMAEgASABMAEwATABMAEgASABIAEgAS
AA8ADgAOAA4ADwAQABIAEwASAA8ADgAMAA4ADwAPAA8ADwAPAA4ADQAMAAwADAAMAA8A
DwAPAA8ADwAOAAwACwANAA4ADgAOAA8ADwAPAA8AEAAWAB8ALAA2AEIAUQBiAG4AdgCF
AJkAmgCHAHUAZQBRAD0AJgACAND/kP9O/yf/If8w/0j/Yf91/4f/oP+9/9n/8f///wkA
EAARABAAEAAQABEAEQARABMAFAAVABYAFgAWABYAFgAWABcAGAAaABwAHQAbABsAGwAb
ABwAHAAcAB0AHgAeAB4AHgAdAB0AHAAcAB4AHwAhACIAIAAgACEAIQAhACEAIQAiACQA
JAAlACUAJAAjACIAIQAjACQAJAAkACUAJQAlACYAKAAoACgAKgApACkAKQApACcAKAAo
ACoALAAtAC4AMAAvAC4ALgAtADAAMgAyADMAMwAzADUANgA2ADYANwA3ADgAOAA6ADoA
OgA6ADoAOgA6ADoAOgA6ADoAOgA4ADcANwA2ADUANAA1ADQANAA0ADMAMwAyADAALwAu
AC4ALgAuAC0ALQAtACoAKQAoACcAKAAnACUAJAAhAB8AHgAcAB0AHQAdAB0AHAAbABoA
GQAVABQAFAAUABYAFgAWABQAFAAUABIAEAASABQAFAAVABQAFAAUABMAEgASABIAEgAU
ABUAFgAWABQAEwASABIAEgASABIAEwAUABcAGAAYABkAFgAUABMAFQAWABcAGAAXABYA
FQAUABYAFgAWABYAFgAWABYAFwAVABUAFAAUABYAFgAWABgAFgAWABYAFAATABMAEwAU
ABYAFgAWABcAFQAUABMAEgAUABQAFQAWABYAFQAUABQAEwATABMAEwARABIAEgARABMA
EgASABIAEgAUABQAFAAUABMAEgARABAAEgASABIAEgASABIAEwATABMAFAAWABYAFgAW
ABYAFwAXABgAGQAbAB0AHgAfAB8AHAAcABsAGwAaABgAFgAUABIAEgASABIADwAOAA4A
DwARABEAEQAQABAAEAAQABAADQAMAAwADAAOAA4ADwAPAA0ACwALAAoADAANAA0ADQAN
AA0ADAALAAoACgAKAAoACwALAAsACwAKAAoACQAJAAkACgAKAAoACwALAAsACwAKAA4A
FwAiAC4ANgBBAFIAYABoAHMAiQCWAIkAdQBpAFMAPQAsAA4A4v+q/2b/M/8f/yL/Nv9P
/2X/d/+O/6n/x//j//f/AQAIAAsADAAMAAwADQANAA0ADwAQABEAEgASABIAEgASABIA
EwATABQAFQAVABUAFQAVABUAFgAWABYAFwAYABgAGAAYABkAGQAYABgAGQAZABoAGgAa
ABoAGwAbABsAGwAbABwAHAAcAB0AHQAcABsAGgAZABoAHAAdAB4AHQAdAB0AHgAgACAA
IAAiACEAIQAhACEAIQAiACIAJAAnACcAJwAoACYAJgAnACcAKgAsACwALQArACsALQAu
AC4ALgAvAC8AMgAyADQANAAyADIAMgAyADQANAA0ADQANAA0ADIAMQAvAC4ALQAsAC8A
LgAuAA==
         </WaveFormData>
      </LeadData>
      <LeadData>
         <LeadByteCountTotal>10000</LeadByteCountTotal>
         <LeadTimeOffset>0</LeadTimeOffset>
         <LeadSampleCountTotal>5000</LeadSampleCountTotal>
         <LeadAmplitudeUnitsPerBit>4.88</LeadAmplitudeUnitsPerBit>
         <LeadAmplitudeUnits>��V</LeadAmplitudeUnits>
         <LeadHighLimit>2147483647</LeadHighLimit>
         <LeadLowLimit>268435456</LeadLowLimit>
         <LeadID>V3</LeadID>
         <LeadOffsetFirstSample>0</LeadOffsetFirstSample>
         <FirstSampleBaseline>0</FirstSampleBaseline>
         <LeadSampleSize>2</LeadSampleSize>
         <LeadOff>FALSE</LeadOff>
         <BaselineSway>FALSE</BaselineSway>
         <ExcessiveACNoise>FALSE</ExcessiveACNoise>
         <MuscleNoise>FALSE</MuscleNoise>
         <LeadDataCRC32>3323287866</LeadDataCRC32>
         <WaveFormData>
AgACAAIAAgAEAAQABAAEAAIAAgACAAIAAgACAAIAAgAEAAQABAAEAAIAAgACAAIAAgAC
AAIAAgAAAAAAAAAAAAAAAAAAAAAAAgACAAIAAgAAAAAAAAAAAAIAAgACAAIAAAAAAAAA
AAAAAAAAAAAAAAAAAAD//////////wAAAAACAAMAAwAEAAUABQAFAAUABgAGAAcACAAK
AAsADAANAAsACgAJAAkACQAIAAcABgADAAEAAQACAAQABAADAAIAAgADAAQABAABAAAA
AAAAAAIAAgAAAP///f/+//7//v8AAAAAAAD//wAA/////////v/8//v/+v/8//r/+v/5
//n/+f/6//r/+v/6//r/+//9//3//f/9//v//P/8//z//v/+/wAABQAMABQAHQApAD8A
VwBuAIUAoQDBANUA2wDXANMAygC8AKEAcQAhAL//cf9D/y3/Nf9P/2L/cf+D/5j/q//B
/9X/5P/u//T/+P/5//n/+f/6//r/+//8//3//v///wAAAAAAAAAAAAAAAP//AAAAAAAA
AgADAAQABQAFAAQAAwADAAYABgAGAAYACAAJAAkACQAHAAcACQAJAAkACQAJAAkACQAJ
AAoACgALAAsACwALAA0ADQANAA0ADAAMAAwADgAQABAAEAAQAA8ADwAQABEAEQARABIA
EwAVABUAFgAXABYAFwAYABgAGgAaABsAHAAcABwAHAAcAB8AHwAhACEAIwAkACUAJgAm
ACYAJgAmACgAKAAoACkAJwAnACgAKAAqACoAKAAnACUAJAAkACMAIgAhACAAHwAgACAA
HwAfABwAGwAbABsAGwAZABgAFwAXABUAEgASAA8ADwAOAAwADQAMAAsACgAJAAgABwAF
AAQABAAEAAMAAwACAAEAAQAAAAAA//////////////7//v/+//7//P/8//3//f/9//3/
/f/9//z/+v/6//r/+//9//3//f/9//3//f/8//z//P/8//z//v/+//////////z//P/9
//7/AAAAAAAAAAAAAAAAAAABAAIAAgACAAMAAwADAAMAAgACAAIAAwADAAQABQAFAAUA
AgACAAMAAwADAAMAAwADAAQABAADAAMAAwACAAIAAwADAAMAAwADAAEAAQABAAEAAQAB
AAEAAQACAAIAAQABAP7//v/+//7/AAACAAIAAAAAAAAAAAD9//3//f/9////AAABAAMA
AQACAAMAAwAFAAUABgAGAAcACAAKAAsACwALAAoACAAJAAkACQAIAAYABAAAAP3//v8A
AAEAAgABAAAAAAABAAAAAAD///7/AAAAAAAAAAD+//3//f/+//7//v/+//7//v/9//z/
+//5//n/+f/4//j/+P/4//b/+P/3//f/9//4//j/+P/4//j/+f/5//n/+f/5//n/+v/6
//r/+v/6//z//f8EAA4AGQAlADkAUQBoAH0AlQCzAM0A0wDVANMAzgDCAKkAfQA5ANX/
ef9D/yn/Kf9B/1j/Z/97/47/n/+1/8v/4P/q//L/+P/3//f/9//4//j/+f/6//v//P/9
//7//v/+//7//v/+////AAAAAAAAAQABAAEAAQACAAIAAgADAAQABAAEAAQAAgADAAMA
AwAFAAUABwAHAAUABQAFAAUABQAFAAYABgAHAAcABwAHAAcABwAHAAcACgAKAAoADAAK
AAoACgAKAAsACwAMAA0ADwAPABAAEQAPAA8AEAARABIAEwAUABQAFgAWABcAGAAXABgA
GQAaABsAGwAdAB0AHQAeAB8AIAAhACIAIwAkACQAJAAkACUAJQAlACYAJgAoACgAJgAl
ACMAIgAiACEAIAAfAB4AHQAcABwAGwAbABgAFwAXABcAGQAXABYAFQATABEADgAOAA0A
DQAMAAoACQAIAAcABgADAAIAAQD//wAAAAAAAP///f/8//v/+//8//z/+//7//v/+//7
//r/+v/6//r/+P/4//n/+f/5//f/9//3//b/+P/4//j/+f/5//n/+f/5//n/+f/4//j/
+v/6//r//P/6//v/+//7//z//P/9//7//v/+//7//v/+//7//v///wIAAgACAAMAAQAB
AAEAAAACAAIAAwADAAIAAwADAAMAAAAAAAEAAQADAAMAAwADAAIAAgABAAEAAwACAAIA
AwABAAEAAQABAAEAAQABAAEAAQABAAEAAQAAAAAA/////wAAAAAAAAAA/v/+////////
/////v/+/wAAAAD+//7//v/+//3//f/9//3/AAAAAAAAAQD//wAAAQABAAMAAwAEAAQA
AwAEAAYABwAIAAkACQAIAAcABwAHAAYABQAEAAEA/////wAAAAAAAP///v/+/////v/+
//3//P/+//7//v/+//r/+f/5//r/+v/6//r/+v/6//n/+P/3//f/9//3//b/+P/4//j/
9v/0//P/8//z//T/9P/0//T/9P/1//X/9f/z//P/8//0//b/9v/2//b/9v/5//7/CAAT
AB8ALwBJAF4AbQCDAKMAuwDDAMMAwwC+ALQAoQB5ADsA3/95/zf/Hf8d/zP/TP9f/2//
hP+Z/7H/yf/a/+b/7v/y//H/8f/x//L/8v/z//T/9f/4//n/+v/6//j/+P/4//j/+//8
//z//P/9//3//f/9//z//P/8//3//v/+//7//v/+//////////////8BAAEAAwADAAMA
AwABAAEAAgACAAUABQAFAAUABQAFAAUABQAGAAYABgAIAAgACAAIAAgABwAHAAgACQAL
AAsADAANAAsACwAMAA0ADgAPABAAEAASABIAEwAUABMAFAAVABYAGQAZABsAGwAZABoA
GwAcAB0AHgAfACAAIAAgACAAIQAhACEAIgAiACIAIgAgAB8AHwAeAB4AHQAeAB0AHAAb
ABgAGAAXABcAFgAVABUAFQAVABMAEgARABEADwAMAAwACwALAAoACAAHAAYABQAEAAEA
AAD///3//v/+//7//f/7//r/+f/5//r/+v/5//n/+f/5//n/+P/2//b/9v/0//b/9//3
//f/9//3//f/9v/2//b/9v/3//f/9//3//f/9//3//b/9v/4//j/+P/6//j/+f/5//n/
+P/4//n/+v/6//r/+v/6//j/+P/4//n/+v/6//r/+//5//n/+f/4//r/+v/7//v/+v/7
//v/+//6//r/+//7//v/+//7//v//P/8//v/+//7//r/+v/7//v/+//7//v/+f/5//n/
+f/7//v/+//7//v/+v/4//f/9//4//n/+v/4//j/+f/5//f/9//2//b/+P/4//j/9v/2
//b/9v/3//f/9//3//j/+P/4//n/+f/6//v/+//9//3//v/+//7//v//////AAABAAEA
AAABAAEAAQAAAP3//P/5//f/9//4//j/+P/3//b/9v/3//j/+P/3//b/9v/2//b/9v/0
//P/8//0//T/9P/0//T/9P/z//L/8f/x//H/8f/w//D/8P/w/+7/7v/t/+3/7f/w//D/
8P/w/+7/7//v/+//7//v/+//8P/w//D/8P/w//D/8f/6/wQADQAbACsAQwBWAGcAfQCb
ALEAswCzALMArACgAIsAYQAfAMH/Yf8r/xf/Gf8z/0r/W/9t/4L/mf+x/8f/2P/i/+j/
6v/r/+v/6//s/+z/7f/u/+//7v/v//D/8P/w//D/8P/w//P/9P/0//T/8//z//P/8//0
//T/9P/1//j/+P/4//j/9v/3//f/9//3//f/+f/5//n/+f/5//n/+f/5//r/+v/7//v/
+//7//v/+//7//v//P/8//z//v/8//z//P/8//3//f/+////AQABAAIAAwABAAEAAgAD
AAQABQAGAAYABgAGAAcACAAJAAoACwAMAA0ADQAPAA8ADQAOAA8AEAARABIAEwAUABQA
FAAUABUAFQAVABYAFgAWABYAFAATABEAEAAQAA8AEAAPAA4ADQAMAAwACwALAAgABwAH
AAcACQAHAAYABQADAAEA/v/+///////+//z/+//6//n/+P/3//b/9f/z//T/9P/0//P/
8v/w/+7/7f/t/+7/7v/v/+//7//v/+7/7P/s/+z/6v/s/+3/7f/t/+v/6//r/+r/6//s
/+3/7//t/+3/7f/t/+3/7f/s/+z/7v/u/+7/8P/u/+//7//v/+7/7v/v//D/8P/w//D/
8P/u/+7/7v/v//L/8v/y//P/8f/x//H/8P/y//L/8//z//L/8//z//P/8v/y//P/8//z
//P/8//z//P/8v/w/+//8P/w//H/8//x//H/8f/x//H/8f/x//H/8//z//P/8//z//L/
8P/v//D/8P/w//D/7v/u/+//7//v/+7/8P/w//D/8P/v/+//7//v//D/8P/w//H/8//0
//X/9f/z//P/9P/0//f/+P/6//v/+v/7//v/+v/5//n/+f/4//f/9v/z//H/8f/y//L/
8v/z//L/8v/z//L/8v/x//D/8P/w//D/8P/w/+//7//w/+7/7v/u/+7/8P/v/+7/7f/t
/+3/7f/s/+z/7P/s/+r/7P/r/+v/6//r/+r/6f/o/+r/6//r/+v/6//r/+v/7P/s/+z/
7P/s//L/9/8AAAgAEQAfADUATQBiAHkAmQC1AMMAwwDDAL0AsgCiAIUASwD3/5f/T/8n
/xv/Kf9D/1b/Z/99/5L/p/+7/83/2v/i/+j/6v/t/+3/7f/u/+7/7//w//H/8P/x//L/
8v/0//T/9P/0//X/9v/2//b/+f/5//n/+f/4//j/+P/5//r/+v/6//r//P/9//3//f/8
//v//P/7//z//f/+/////f/9//7//v///////////wEAAQABAAEAAAAAAAAAAgAEAAQA
BAAEAAMAAwAEAAUABQAFAAYABwAJAAkACgALAAsACwALAAoACwAMAA4AEAARABIAEwAU
ABUAFQAXABcAFwAYABkAGgAZABoAGwAcAB4AHgAeAB8AHQAdAB4AHgAeAB4AHAAbABsA
GgAaABkAFgAVABQAEwATABQAFAAVABIAEQARABEADwANAAwACwAKAAkABwAIAAYABQAD
AAAAAQAAAP///v////7//f/7//r/+v/6//n/+//6//n/+f/2//b/9f/1//f/9//3//b/
9P/0//T/8v/0//X/9f/1//X/9f/1//T/8//y//H/8f/z//P/8//z//P/8//y//L/9P/0
//T/9v/2//f/9//3//T/9P/1//b/+P/4//j/+P/4//j/+P/5//j/+P/4//n/+//7//v/
+v/4//j/+f/5//r/+//7//v/+P/4//n/+f/5//n/+f/5//r/+v/5//n/9//2//b/9//5
//n/+f/5//f/9//3//f/9//3//f/9//2//b/9f/1//b/9v/2//b/9v/2//f/9//3//f/
9//2//X/9f/3//j/+f/5//n/+f/6//r/+//8//7///8AAAEAAQAAAP3//f/9//z//f/8
//n/9//1//b/9v/2//X/9P/0//X/+P/4//f/9v/1//T/8//y//H/8f/y//T/9P/0//T/
9P/0//P/8v/x//H/8f/x//D/7v/u/+7/7P/u/+3/7f/t/+7/7v/u/+7/7P/t/+3/7f/v
/+//7//w/+7/7v/u/+7/8v/3/wAADAAVACEANwBRAGoAfwCdAL8A0wDXANcA1QDKALgA
mwBpABUAr/9f/zf/J/8v/0f/WP9n/3v/kP+j/7f/y//a/+b/6v/q/+v/6//r/+z/7v/v
//D/8f/w//H/8v/y//T/9P/0//T/8//0//T/9P/1//X/9f/1//j/+P/4//n/+f/4//f/
9v/3//n/+v/7//n/+f/7//v/+//7//v/+//9//3//v/+//3//f/9//3//v///wAAAQAC
AAIAAgAEAAQABAAEAAQABQAFAAYABwAFAAUABgAHAAgACQALAA0ADAANAA4ADgAOAA4A
DwAQABMAFAAVABYAFQAVABcAFwAYABoAHAAeAB4AHgAeAB4AHgAeAB4AHwAhACEAIgAi
ACAAIAAeAB0AHwAeAB4AHQAcABsAGgAZABgAGAAXABcAGAAXABcAFwAWABMAEQAPAA4A
DQALAAwACQAJAAgABgADAAIAAQAAAAEAAAD///3//P/8//z/+//9//z/+//7//j/+P/3
//f/9//3//f/9v/4//j/+P/2//T/9f/1//X/9//3//f/9v/0//T/9P/1//X/9f/1//X/
9//3//b/9v/0//T/9P/2//j/+f/5//n/+P/4//n/+v/4//j/+P/4//n/+v/7//3//f/8
//v/+//9//3//f/8//z//P/9//3//P/9//3//f/8//z//f/9//3//f/9//3//v/+//3/
/f/7//r/+v/7//v/+//7//v/+//7//v/+//5//n/+f/5//r/+v/8//z//P/8//n/+f/5
//n/+v/6//r/+//7//z//f/9//v/+//8//z///8AAAIAAwACAAMAAwACAAMAAwADAAIA
AwACAP///f/8//z/+//6//r/+v/7//3//P/8//v/+v/6//r/+v/6//j/9//3//j/+P/4
//j/+P/6//n/+P/3//X/9f/1//T/9P/0//T/8v/y//H/8f/x//D/8P/w//D/8v/z//P/
8//x//H/8f/y//L/8v/y//L/9P/5//7/BgARABsAKQBDAF4AcwCFAKEAvwDLAM0A0QDM
AMIAsQCRAFMA+f+R/0n/J/8f/y//Sv9d/2//gv+X/6v/v//S/+D/6P/u/+//7//v//D/
8P/x//L/8//0//X/9v/2//b/9v/2//b/9f/2//b/9v/5//n/+f/5//n/+P/3//f/+v/6
//r/+v/6//v/+//7//v/+//9//3//f/9//3//f/7//v//P/8////////////////////
///+//7//v8AAAIAAgACAAIAAQABAAIAAwADAAMABAAFAAUABQAGAAcABgAHAAgACAAK
AAoACwAMAA0ADgAPABAADwAPABEAEQATABQAFQAWABcAGAAZABoAGgAaABoAGwAZABkA
GgAaABoAGgAYABcAGQAYABgAFwAUABMAEgARABIAEgARABEADwANAAwACwANAAsACgAJ
AAkABwAEAAQAAgABAP///P/8//z//P/8//r/+P/2//P/9P/0//T/8//x//D/7//v/+7/
7v/t/+3/7//v/+//7v/t/+z/6//o/+r/6//r/+v/6//r/+v/6v/o/+j/6P/p/+v/6//r
/+v/6//r/+r/6v/q/+r/6v/s/+r/6//r/+v/6v/q/+v/7P/s/+z/7P/s/+r/6v/q/+v/
7v/u/+7/7//v/+//7//u/+z/7P/t/+3/7v/v/+//7//s/+z/7f/t/+//7//v/+//7v/u
/+3/7f/t/+z/7P/t/+//7//v/+//6//r/+v/6//r/+v/6//r/+z/7P/r/+v/6v/q/+r/
6v/u/+z/7P/q/+r/6v/q/+n/6f/p/+n/6v/q/+r/6//p/+r/6//r/+z/7f/v//D/8P/w
//H/8f/0//X/9f/0//X/9f/1//T/8f/w/+3/6//t/+7/7v/u/+v/6v/q/+v/7P/s/+v/
6v/q/+r/6v/q/+r/6f/p/+r/6v/q/+r/6v/q/+n/6P/n/+X/5f/l/+T/5P/k/+T/4v/i
/+H/4f/h/+T/5P/k/+T/4v/j/+P/4//j/+P/4//k/+b/5v/m/+b/5P/l/+z/9v8BAA0A
HwA3AEwAXQBxAI8AqwC1ALcAtwC0AKoAlwBxADMA2f9x/yv/D/8N/yH/OP9L/13/cv+J
/6P/uf/K/9b/3v/i/+H/4f/h/+L/5P/l/+b/5//o/+n/6v/q/+j/6P/o/+j/6//s/+z/
7P/t/+3/7f/t/+7/7v/u/+//8v/y//L/8v/w//H/8f/x//P/8//1//X/9f/1//X/9f/1
//X/9v/2//f/9//3//f/9//3//f/9//4//j/+P/6//r/+v/6//r/+f/5//r/+//9//3/
/v////////8AAAEAAgADAAQABAAEAAQABQAGAAcACAAJAAoADQANAA8ADwANAA4ADwAQ
ABMAFAAVABYAFgAWABYAFwAXABcAGAAYABgAGAAWABUAEwASABIAEQARABEAEQARABAA
EAAPAA8ADgANAA0ADQANAAsACgAJAAcABQACAAIAAwADAAIAAAD9//z/+//6//n/+P/3
//X/9P/0//T/8//z//L/8f/x//L/8v/x//H/8f/x//H/8P/w//D/8P/u/+7/7//v/+//
7//v/+//7v/u/+7/7v/v/+//7//v/+//8f/x//D/8P/w//D/8P/y//H/8f/w/+//8P/w
//H/8v/w//D/8P/w//D/8P/w//H/8v/y//L/8//x//H/8f/w//H/8v/0//X/9P/1//X/
9f/y//L/8//z//X/9f/1//X/9P/0//P/8//1//T/9P/1//P/8//z//P/8f/x//H/8f/z
//P/8//z//P/8v/w/+//9P/0//L/9P/0//P/8v/x//D/8f/x//H/8f/y//L/8v/z//P/
9P/1//X/9f/1//b/9v/1//b/+P/5//z//f/9//z/+//7//v/+v/5//j/9f/z//P/9P/0
//T/8//y//L/8//2//b/9f/0//L/8v/y//L/8P/v/+//8P/w//D/8P/w//D/7//u/+3/
7f/t/+3/7P/s/+z/7P/q/+r/6f/p/+n/7P/s/+z/7P/q/+v/6//r/+v/6//r/+z/7f/u
/+//8P/s/+//9P/+/wkAEwAhADUATABdAHEAjQCrALsAvQC9ALoAsAChAIEATQD7/5f/
Sf8j/xf/Jf8+/1H/Yf94/4//pf+9/9D/3v/m/+r/6//r/+v/7P/s/+3/7v/v//D/8f/y
//L/8v/y//L/8v/1//b/9v/2//f/9//3//f/+P/4//j/+f/8//z//P/8//r/+//7//v/
/f/9///////9//3//f/9//7///8BAAIAAgABAAAA/////////////wEAAgADAAYABQAE
AAMAAgAFAAUABgAHAAcABwAIAAkABwAHAAgACQAMAA0ADgAOAA4ADgAPABAAEQASABMA
FAAVABUAFwAXABUAFgAXABgAGwAcAB0AHgAcABwAHAAdAB0AHQAeAB4AIAAgAB4AHQAd
ABwAHAAbABwAGwAaABkAFgAWABUAFQAWABUAFQAVABMAEQAQAA8ADgANAAsADAALAAsA
CgAIAAUABAADAAIAAQAAAP///f/+//7//v/9//v/+v/5//n/+v/6//n/+f/5//n/+f/4
//b/9v/2//T/9P/1//X/9f/1//X/9f/0//b/9v/2//f/9f/1//X/9f/1//X/9P/0//T/
9P/0//b/9v/3//f/9//4//j/+f/6//n/+P/3//b/+P/4//j/+f/6//r/+v/7//n/+f/5
//j/+f/6//z//f/9//3//P/7//r/+v/7//v//f/9//3//f/9//z/+v/5//r/+v/7//3/
/P/7//r/+f/4//n/+v/7//v/+f/5//n/+v/6//r/+v/6//n/+f/5//n/+P/4//j/+f/6
//z//v////3//f/+//7///8AAAIAAwAGAAcABwAGAAQAAwACAAAAAAAAAP7//f/7//z/
/P/8//v/+v/6//v//v/+//3//P/6//r/+v/6//r/+f/5//r/+v/6//r/+v/6//n/+P/3
//f/9//3//b/9P/0//T/8v/z//P/9P/1//T/9P/0//T/9P/1//X/9f/3//f/9//4//b/
9v/2//b/+P/9/wQADgAXACEANQBNAGIAeQCXALkA0QDZANkA2QDQAMIAqQB9ADkA1/99
/0f/L/8x/0X/Wv9r/33/kP+l/7n/z//e/+z/8v/0//f/9//3//j/+v/7//z//f/9//3/
/f/8//3//v///wAA//8AAAAAAAD//////////wEAAgADAAUABAAEAAQABAAGAAcABwAH
AAUABQAHAAcACQAJAAkACQAJAAkACgAKAAsACwALAAsACwALAAsACwAMAAwADAAOAA4A
DgAOAA4AEQARABIAEwARABEAEgATABUAFQAWABcAFgAXABgAGAAYABgAGQAaAB0AHgAf
ACAAIAAfACAAHwAiACQAJgAoACgAKAAoACgAKAAoACgAKQAqACsALQAuAC0ALAApACcA
KAAoACkAKQAmACUAJAAjACIAIgAhACEAIAAfAB8AHwAfAB0AHAAbABsAGQAWABYAEwAT
ABIAEAANAAwACwAKAAsACgAJAAcABAAEAAQAAwAFAAQAAwADAAIAAgABAAEA////////
/v/+//7//v/8//z//f/9//3//f/9//3//P/6//r/+v/7//3//f/9//3//f/9//z//P/6
//r/+v/8//7//////////P/8//3//v/+//7//v/+/wAAAAAAAAEAAQAAAP////8BAAEA
AQAAAAIAAgADAAMAAgADAAMAAwACAAIAAwADAAIAAQAAAP//AgACAAEAAQABAAAAAAAB
AAEAAQABAAEAAQABAAEAAQAAAP///v/9/wAAAAACAAIAAgACAAAA///+//3//v/+//7/
/////wAAAQABAP////8AAAAAAwAEAAYABwAIAAkACQAIAAcABwAHAAYABwAGAAMAAQD/
/wAAAAAAAP///v/+////AAAAAP///v8AAAAAAAAAAP7//f/9//7//f/8//v/+v/7//v/
+//7//r/+f/4//b/+P/4//j/9v/2//X/9f/1//T/9P/0//T/9v/3//f/9//1//X/9f/2
//j/+P/4//j/+v/7/wIACgAVAB8AMQBJAGAAdwCLAKkAxQDRANEA0wDQAMYAtQCTAFcA
+f+T/0//Lf8j/zX/UP9j/3X/iP+b/6//w//W/+T/8P/2//X/9f/1//b/9P/1//b/9//4
//n/+v/6//z//P/8//z//f/+//7//v////////////7//v/+////AgACAAIAAgAAAAEA
AQABAP////8BAAEAAgADAAQABQADAAMABAAEAAUABQAFAAUABQAFAAUABQAEAAQABAAG
AAgACAAIAAgACAAHAAcABwAIAAkACwANAA0ADQAOAA8ADgAPABAAEAASABIAEwAUABUA
FgAXABgAFwAXABkAGQAbABwAHQAeAB0AHgAfACAAIQAiACMAJQAkACMAIwAiACQAJAAi
ACEAHwAeAB4AHQAcABsAGgAZABkAGgAaABsAGAAXABcAFwAXABUAFAATABEADwAMAAwA
CwALAAoACAAHAAYABQAEAAEAAAD///3//v/+//7//f/7//r/+f/5//j/+P/3//f/9//3
//f/9v/2//b/9v/0//b/9//3//f/9f/1//X/9P/0//T/9P/1//X/9f/1//X/9f/1//T/
9P/2//b/9v/4//b/9//3//f/9P/0//X/9v/3//j/+f/6//n/+P/3//f/+P/4//j/+f/3
//f/9//2//j/+P/5//n/+v/7//v/+//4//j/+f/5//n/+f/5//n/+P/4//f/9//5//j/
+P/5//n/+f/5//n/9//3//f/9//3//f/9//3//b/9v/1//X/9v/2//b/9v/2//j/+P/3
//b/9f/0//P/8//z//P/9P/0//T/9f/1//b/9//3//f/9//4//j/+f/6//z//f/+////
///+//v/+//7//r/+//6//f/9f/z//T/9P/0//P/8v/y//P/9P/0//P/8v/y//L/8v/y
//D/7//v//D/8v/y//L/8v/x/+//7f/r/+3/7f/t/+z/7P/s/+z/6v/q/+n/6f/p/+r/
6v/q/+r/6P/p/+n/6f/r/+v/6//s/+z/7P/s/+z/7P/x//j/AgAPAB0AMQBLAFwAbQCJ
AKsAvQC/AMMAwQC4AKwAkQBfABMAq/9L/x3/Ef8Z/zP/Sv9b/23/hP+d/7X/y//Y/+D/
6P/q/+n/6f/p/+r/6v/r/+z/7f/u/+//8P/w/+7/7v/u/+7/8P/y//P/9P/z//P/8//z
//T/9P/0//X/9v/2//b/9v/0//X/9f/1//b/9//6//v/+v/5//j/9//5//n/+v/6//v/
+//7//v/+f/5//n/+f/8//z//P/+//z//P/8//z//////wAAAQABAAEAAgADAAEAAQAC
AAMABgAHAAgACAAGAAYABwAIAAkACgALAAwADQANAA8ADwAPABAAEQASABMAFAAVABYA
FgAWABYAFwAXABcAGAAYABgAGAAWABUAEwASABIAEQARABEAEQARABAAEAAPAA8ADgAN
AA0ADQANAAsACgAJAAcABQACAAIAAQABAAAA/v/8//r/+P/2//f/9v/1//P/8v/y//L/
8f/w/+7/7P/r/+v/7P/s/+3/6//r/+v/6v/s/+z/7P/q/+r/6//r/+v/6f/p/+n/6P/q
/+r/6v/r/+r/6f/o/+f/6f/p/+j/6P/q/+r/6v/s/+v/6//q/+n/6v/q/+v/7P/r/+r/
6f/o/+r/6v/q/+v/7P/s/+z/7f/s/+v/6v/o/+n/6v/s/+3/7f/t/+z/6//q/+r/6//r
/+3/7f/t/+3/7f/s/+r/6f/q/+r/6//t/+v/6//r/+v/6f/p/+n/6f/p/+n/6f/p/+j/
6P/n/+f/6P/q/+z/7P/q/+n/6P/n/+b/5v/n/+j/6f/o/+j/6P/p/+f/6P/p/+n/6//r
/+z/7P/t/+7/8P/x//T/9f/1//T/8f/x//H/8P/v/+7/6//p/+n/6v/q/+r/5//m/+b/
5//q/+r/6f/o/+j/6P/o/+j/5P/j/+P/5P/m/+b/5v/m/+T/4//i/+H/4//j/+P/4v/i
/+L/4v/g/+D/3//f/9//4v/i/+L/4v/h/+H/4P/f/+H/4f/h/+L/4v/i/+L/4v/i/+P/
6v/0////CQAXAC8ARABVAGsAiwClAK0ArwCxAKgAnACLAGcAKwDP/2n/Jf8N/wv/H/82
/0n/W/9w/4f/n/+3/8r/1P/a/97/3f/d/93/3v/g/+H/4v/j/+T/5f/m/+b/5P/k/+T/
5P/n/+j/6P/o/+f/5//n/+f/6P/o/+j/6f/q/+r/6v/q/+z/7f/t/+3/7f/t/+//7//v
/+//7//v/+//7//w//D/8f/x//H/8f/w/+//7v/t//D/8P/w//L/8v/y//L/8v/z//P/
9P/1//X/9f/2//f/9f/1//b/9//6//v//P/8//z//P/9//7///8AAAEAAgABAAEAAwAD
AAQABgAIAAoADQAOAA8AEAAQABAAEAARABEAEQASABIAEgASABAADwAPAA4ADgANAA4A
DQAMAA==
         </WaveFormData>
      </LeadData>
      <LeadData>
         <LeadByteCountTotal>10000</LeadByteCountTotal>
         <LeadTimeOffset>0</LeadTimeOffset>
         <LeadSampleCountTotal>5000</LeadSampleCountTotal>
         <LeadAmplitudeUnitsPerBit>4.88</LeadAmplitudeUnitsPerBit>
         <LeadAmplitudeUnits>��V</LeadAmplitudeUnits>
         <LeadHighLimit>2147483647</LeadHighLimit>
         <LeadLowLimit>268435456</LeadLowLimit>
         <LeadID>V4</LeadID>
         <LeadOffsetFirstSample>0</LeadOffsetFirstSample>
         <FirstSampleBaseline>0</FirstSampleBaseline>
         <LeadSampleSize>2</LeadSampleSize>
         <LeadOff>FALSE</LeadOff>
         <BaselineSway>FALSE</BaselineSway>
         <ExcessiveACNoise>FALSE</ExcessiveACNoise>
         <MuscleNoise>FALSE</MuscleNoise>
         <LeadDataCRC32>3734602759</LeadDataCRC32>
         <WaveFormData>
+v/6//r/+v/7//z//f/+//3//P/7//r//P/8//z//P/+//7//v/+//z//P/8//z//P/8
//z//P/6//r/+v/6//r/+v/6//r/+v/6//r/+v/4//j/+P/4//r/+v/6//r/+P/4//j/
+P/4//j/+P/4//r/+v/6//r/+P/5//n/+f/7//v/+//8//3//f/9//7//P/8//z//f8B
AAMAAwADAAEAAQABAAEAAwACAAEAAAD8//v/+//8//7//v/+//7/AAAAAAAAAAD///7/
/P/7//3//f/8//v/+//7//v/+//7//v/+//6//v/+v/5//j/9v/1//X/9f/1//P/8v/y
//L/8v/z//P/8//z//P/8//1//X/9f/1//T/9P/1//X/9f/1//b/+P/8/wIACQAVACsA
RgBkAIUArADTAPYAEAEkATABNQEsAQ8B1gB2AP3/pf95/2T/ZP93/4X/jf+c/6z/uv/J
/9b/4//p/+3/8f/y//L/8v/y//P/8//0//T/9v/3//j/+P/4//j/+P/5//n/+//7//v/
/P/8//z//P/8//z//P/8//3//f/+//7//v/+//7//v/8//z//f/+/wAAAAAAAAAA/v//
////AAAAAAEAAQABAAMABAAFAAYABQAFAAYABwAJAAkACQAKAAoACwALAA0ADAAMAAwA
DAAOAA4ADwAPABAAEAAQAA8AEAARABMAFQAVABUAFQAVABgAGAAaABsAHgAfAB8AIAAf
ACEAIgAjACYAJwAnACcAKAApACoAKwArACsAKwArACkAKQAnACcAJwAnACYAJQAkACUA
JQAkACIAIQAgAB8AHQAcABsAGAAaABcAFQATABEAEAANAAwADgALAAsACAAHAAUABAAE
AAIAAgABAAEAAQAAAP/////+//3//P/7//3//f/9//v/+//7//v/+//5//r/+v/5//v/
+//6//n/9//3//f/9//5//n/+f/4//j/+f/5//n/9//3//f/9//6//r/+v/5//n/+v/6
//v//f/9//3//f/9//3//f/+////////////////////////////AAABAAMAAwADAAMA
/////wAAAQD//////////wEAAQABAAAA/v/+//////8BAAAAAAAAAP7//v///////v/+
//7//f////////////7//f/8//v//f/9//7//P/8//z//P/7//r/+f/5//r/+//8//3/
+//8//3//f///wAAAAAAAAIAAwAFAAcABQAFAAUABQAFAAUABQAEAAEAAAD+//3///8A
AAAAAAAAAAAAAAAAAP7//v/+//7////////////8//v/+//7//3//f/9//3/+//6//n/
+P/3//b/9v/1//P/8//z//H/8P/w//D/8P/x//H/8f/x//H/8f/x//H/8f/x//L/8v/z
//P/8//z//L/8v/2//r/AwARACUAQABcAHsAoADJAO4ACgEiATQBPwE6ASMB8ACaAB8A
r/93/17/XP9r/3v/g/+Q/6D/rP+7/8z/2//l/+n/7f/u/+7/7v/u/+3/7f/u/+7/8v/z
//T/9P/y//L/8v/z//P/9f/1//X/9P/0//T/9P/0//T/9P/0//f/9//4//j/9v/2//b/
9v/4//j/+f/6//r/+v/6//r/+P/5//n/+v/6//v/+//7//z//P/8//z//f/9//7/////
//////8AAP7//////wEABAAEAAQABAACAAIAAwADAAUABgAHAAcABwAHAAgACQAKAAsA
DAANABAAEAASABMAEgATABMAFAAWABkAGwAdABwAHQAdAB0AHgAfACAAIQAhACEAIQAh
ACEAIQAfAB8AHwAfAB4AHQAbABsAGgAYABgAFwAWABUAFQAUABMAEAAOAAsACQAHAAkA
CAAFAAQAAgD//////P/7//n/+P/4//j/+P/3//f/9f/0//P/8//x//H/8f/x//H/8f/x
/+//7f/t/+3/7f/t/+7/7v/t/+3/7f/s/+v/7f/t/+3/7f/t/+3/7f/s/+r/6//r/+v/
7f/t/+3/7f/s/+z/7P/r/+3/7v/u/+//7//v/+//7//v/+//7//w//P/8//z//P/8//z
//P/8//z//P/9P/1//X/9f/1//X/8f/x//L/8//1//X/9f/1//P/8//z//L/8v/y//P/
8//z//L/8v/y//L/8v/z//P/9P/0//T/8//x//H/8f/x//H/8f/x//H/8f/x//D/8P/w
/+//7//v//H/8P/w//D/8P/w/+7/7v/u/+//8f/x//H/8f/x//L/8//z//P/9P/0//T/
9P/1//f/+f/5//n/+f/5//n/+f/5//j/9f/0//L/8f/z//T/9P/0//T/9P/0//T/8v/y
//L/8v/z//P/8//z//D/7//v/+//7//v/+//7//x//D/7//u/+v/6v/q/+n/6//r/+v/
6f/m/+b/5v/m/+n/6f/p/+n/6f/p/+n/6f/n/+f/6P/o/+n/6f/p/+n/6v/q/+z/8v/5
/wMAFwAyAEwAZQCGAK0A0gDsAAQBFgEjASIBEQHmAJwAJwCx/2v/Uv9Q/13/b/95/4T/
lP+k/7X/xv/V/93/4f/l/+T/5P/k/+T/5f/l/+b/5v/o/+n/6v/q/+r/6v/q/+v/7f/v
/+//7//u/+7/7v/u/+7/7v/u/+7/7//v//D/8P/w//D/8P/w//L/8v/z//T/9P/0//T/
9P/y//P/8//0//b/9//3//f/9v/2//b/9v/3//f/+P/5//n/+f/5//r/+P/5//n/+//+
//7//v/+//7//v////////8AAAEAAQADAAMABAAFAAQABQAGAAcACQAKAA0ADwAPAA8A
DgAOABEAEwAUABUAFgAXABcAFwAWABcAGAAZABkAGQAZABkAGQAZABcAFwAXABcAFgAV
ABUAFQAUABIAEgARABAADwAPAA4ADQAKAAoABwAFAAMAAwACAP///v/+//v/+//4//f/
9f/0//T/9P/0//P/8//x//D/7//v/+//7//v/+//7//v/+//7f/t/+3/7f/t/+3/7v/u
/+3/7f/t/+z/6//r/+v/6//r/+v/6//r/+r/6v/r/+v/6//t/+3/7f/t/+z/7P/s/+v/
7f/u/+7/7//t/+3/7f/t/+3/7f/t/+7/7//v/+//7//v/+//7//v/+//7//w//H/8f/x
//H/8f/v/+//8P/x//H/8f/x//H/8f/x//H/8P/w//D/8f/x//H/8P/w//D/7v/u/+//
7//y//L/8v/x/+//7//v/+//7//v/+//7//v/+//7v/u/+7/7f/t/+3/7f/u/+7/7P/s
/+z/7P/s/+z/7P/t/+//7//v/+//7//w//H/8f/z//T/9P/0//L/8//1//f/9//3//f/
9//3//f/9//2//P/8v/w/+//8f/y//L/8v/w//D/8P/w//D/8P/w//D/7//v/+//7//u
/+3/7f/t/+3/7f/t/+3/7f/s/+v/6v/p/+j/6P/n/+f/5//n/+X/5P/k/+T/5P/l/+X/
5f/l/+X/5f/l/+X/5f/l/+b/5v/n/+f/5//n/+T/5P/o//D/9/8BABUAMABIAGEAgACl
AMgA4AD2AAYBDwEMAfUAyAB6AAUAmf9h/0z/TP9d/23/d/+C/5T/pP+z/8b/0//Z/9//
4f/g/+D/4P/g/+H/4f/i/+L/4v/j/+T/5P/i/+L/4v/j/+X/5//n/+f/5v/m/+b/5v/o
/+j/6P/o/+n/6f/q/+r/6v/q/+r/6v/q/+r/6//s/+z/7P/s/+z/6v/r/+v/7P/s/+3/
7f/t/+z/7P/s/+z/7//v//D/8f/v/+//7//w//D/8f/x//P/9P/0//T/9P/y//L/8//z
//f/+P/5//n/+f/5//r/+//8//3//v///wAAAAACAAMAAgADAAMABAAHAAkACgALAAwA
DQANAA0ADgAPABAAEQARABEAEQARAA8ADwANAA0ADwAPAA4ADQALAAsACgAIAAgABwAG
AAUABwAGAAUAAgAAAP3/+//5//v/+v/3//b/9v/z//P/8P/v/+3/7P/s/+z/7P/r/+v/
6f/o/+f/5//p/+n/6f/p/+f/5//n/+X/5f/l/+X/5f/l/+b/5v/l/+X/5f/k/+P/5P/l
/+b/5//l/+X/5f/k/+T/5f/l/+X/5//n/+f/5//m/+b/5v/l/+f/6P/o/+n/5//n/+f/
5//n/+f/5//o/+n/6f/p/+n/6f/p/+n/6f/r/+v/7P/t/+v/6//r/+v/6//r/+z/7f/t
/+3/7f/t/+v/6//r/+r/7P/s/+3/7f/r/+r/6v/q/+r/6v/r/+v/7P/s/+z/6//p/+n/
6f/p/+n/6f/p/+n/6f/p/+j/6P/o/+j/6v/q/+r/6v/q/+r/6v/r/+n/6f/p/+n/6v/s
/+7/7//u/+7/7f/s/+3/7//y//X/8//z//P/8//z//P/8//y//H/8P/u/+3/7f/u/+7/
7v/w//D/8P/w/+7/7v/u/+7/7f/t/+3/7f/u/+3/7f/t/+v/6//r/+v/7f/s/+v/6v/p
/+j/6P/n/+f/5//n/+X/5v/m/+b/5v/m/+X/5P/j/+T/5f/m/+f/5//n/+j/6P/n/+f/
5//n/+r/7P/y//b//f8NACUAQABeAH0ApADLAOoAAAEUAR4BHwEUAfEAsgBKANX/h/9j
/1b/Xv9v/3v/hf+W/6b/tP/D/9D/2f/f/+P/5f/o/+j/6P/o/+f/5//o/+j/6P/p/+r/
6v/r/+z/7f/v/+3/7//v/+//8P/w//D/8P/w//D/8P/w//H/8f/y//L/8v/y//L/8v/w
//D/8f/y//P/9P/1//b/9v/3//f/+P/2//f/9//3//r/+v/6//r/+v/5//n/+f/6//v/
/P/+//z//f/9////AAAAAAAAAAABAAIABAAFAAQABAAEAAMABAAFAAcACQAIAAkACgAL
AA4ADgAQABEAEgATABMAFAATABUAFgAXABkAGwAcAB0AHQAdAB0AHQAdAB0AHQAdAB8A
HwAdAB0AHAAbABkAFwAYABkAGQAYABYAFQAUABMAEwASABEADgAQAA0ACwAJAAgABgAC
AAAAAgD//////P/8//v/+//8//n/+P/2//X/9v/2//b/9//2//X/9P/z//P/8//z//H/
8f/x//H/8f/x//L/8v/x//P/8//y//H/7//v/+//7//x//H/8f/w/+7/7//v/+//7//v
/+//7//y//L/8v/x//H/8v/y//P/8//z//P/8//z//P/8//0//X/9f/1//X/9v/3//j/
+f/4//f/9//3//n/+f/5//n/9//3//j/+f/3//f/9//3//f/9//3//b/9P/0//X/9f/2
//b/9//4//T/9P/1//X/9P/0//T/8//1//X/9f/1//X/9P/2//b/9v/2//b/9v/2//f/
9f/1//X/9f/3//j/+f/5//n/+v/6//r/+v/7//3///8BAAEAAQABAAAA///+//z//f/8
//r/+f/5//r/+v/6//j/+P/4//j/+v/6//r/+v/3//f/9//3//j/9//3//f/9//3//f/
9//3//b/9f/0//X/9P/0//P/8f/x//H/7//w//D/8P/w/+//7//v/+//7//v/+//7//w
//H/8//0//T/8//y//H/8v/0//r/AAAHABUALQBMAGoAiQCyAN8ABAEeATQBRAFHAT4B
HQHgAHgA9/+d/3X/ZP9o/3f/hf+N/5z/qv+4/8f/1v/j/+3/7//t/+7/7v/u/+7/8v/z
//X/9v/3//f/9//2//n/+v/7//3///8BAAEAAQAEAAQABAAEAAYABgAGAAYABgAFAAUA
BAAFAAYABwAIAAYABgAHAAgACAAIAAgACAAJAAsADAAOAA4ADwAPAA8AEgAUABYAGAAa
ABsAHQAfACEAIQAhACIAJAAlACUAJwAnACYAJQAkACUAJgAoACkAKgAqACoAKQApACkA
KgArACwALQAuAC8ALgAuADAAMQAzADUANgA4ADgAOQA5ADkAOwA9AD4APwBAAEEAQgBD
AEIAQQBAAD8AQQBBAD8APwA/AD8APgA9ADsAOwA6ADgAOgA5ADgANwA2ADQAMgAuADAA
LQArACkAJwAmACMAIgAgAB0AHQAaABsAGQAYABgAFwAWABQAEwAUABQAFAAVABQAEwAS
ABEADwAPAA8ADQANAA0ADQANAAsADAAMAAsADQANAAwACwAJAAkACQAJAAcABwAHAAYA
CAAJAAkACQAHAAcABwAHAAoACgAKAAkACQAKAAoACwALAAsACwALAA0ADQANAA4ADQAN
AA0ADQANAA0ADQANAA0ADQAOAA8ADQANAA0ADQANAA0ADgAPAA4ADQAMAAsADQANAA0A
DAAKAAoACwALAAsACgAKAAoACgAKAAsACwALAAoACQAHAAcACAAKAAoACgAKAAkACAAH
AAcABwAHAAcABwAHAAgACQAJAAcACAAIAAgACgALAA0ADwANAA0ADQANAA8ADwAPAA4A
DQAMAAoACQAIAAgABwAGAAcACAAJAAoACAAIAAgACAAHAAcABwAHAAYABQAFAAUAAwAD
AAMAAwAFAAQAAwACAP///v/+//3//////////f/6//r/+v/6//n/+f/5//n/+//7//v/
+//5//n/+v/6//v/+//7//v//P/+/wAABAALABMAIwBAAF4AeQCYAL8A6gAKASQBOgFJ
AUwBPwEcAdQAYQDf/43/bv9k/2v/ff+L/5b/pP+0/8P/0v/f/+n/7//z//b/9v/2//b/
9//3//j/+P/6//v//P/8//r/+v/6//v/+//9//3//f/+//7//v/+//z//P/8//z/////
/wAAAAD+//7//v/+//7//v///wAAAgACAAIAAgABAAEAAAAAAAIAAwADAAMABAAEAAQA
BAADAAMABAAFAAcABwAHAAgABgAHAAcACQAKAAoACgAKAAoACgALAAsACwAMAA0ADQAP
AA8AEAARABAAEQASABMAFAAUABYAFwAYABkAGQAaABkAGwAcAB0AIAAhACEAIQAgACEA
IgAjACMAIwAjACMAIwAjACEAIQAfAB8AHgAdABwAHQAdABwAHAAbABoAGQAZABgAFwAU
ABIADwANAAsACQAIAAUABAAGAAMAAwAAAP3/+//6//r/+v/6//n/+f/3//b/9f/1//T/
8//y//H/8//z//P/8f/v/+//7//v//H/8v/y//H/7//v/+7/7f/r/+v/6//r/+v/6//r
/+r/6v/r/+v/6//r/+v/6//r/+z/7P/s/+v/6f/q/+r/6//t/+3/7f/t/+v/6//r/+z/
7f/t/+3/7f/t/+3/7f/t/+v/6//s/+3/7//v/+//7//r/+v/7P/t/+3/7f/t/+3/7f/t
/+3/7P/s/+z/7f/t/+//7v/u/+7/6v/q/+v/6//q/+r/6v/p/+n/6f/p/+n/5//n/+f/
5//r/+v/6v/o/+j/6P/o/+b/5v/m/+f/6f/p/+n/6f/o/+j/6P/n/+j/6v/r/+z/6//r
/+z/7f/v/+//7//v/+//7//v/+7/7f/s/+r/6f/p/+r/6v/q/+j/6P/o/+j/6P/o/+j/
6P/p/+n/6f/p/+b/5f/l/+X/5f/l/+X/5f/l/+T/4//i/+H/4P/g/9//3//f/9//3f/c
/9z/3P/c/93/3f/d/93/3f/d/93/3f/b/9v/3P/c/93/3f/d/93/2v/a/97/5P/r//X/
BwAiADwAVQByAJcAvgDeAPQACAEXARoBCQHgAJgAJwCv/2X/SP9C/0//X/9p/3b/hP+U
/6f/uP/F/8//0//X/9j/2P/Y/9j/1//X/9j/2P/a/9v/3P/c/9r/2v/a/9v/3f/f/9//
3//e/97/3v/e/97/3v/e/97/4f/h/+L/4v/g/+D/4P/g/+L/4v/j/+T/4v/i/+L/4v/k
/+X/5f/m/+b/5//n/+f/5//m/+X/5P/l/+X/5v/n/+f/5//n/+j/6P/p/+n/6//s/+z/
7P/s/+r/6v/r/+v/7f/u/+//7//v/+//8P/x//L/8//0//X/+P/4//r/+//7//v/+v/6
//3///8AAAEAAgADAAMAAwAEAAUABgAHAAcABwAHAAcABQAFAAMAAwAFAAUABAADAAMA
AwACAAAAAAD///7//f/9//z/+//4//b/8//x/+//8f/w/+3/7P/q/+f/5//k/+X/4//i
/+L/4P/g/9//3//d/9z/2//b/93/3f/d/93/2//b/9v/2f/b/9v/2//b/9v/3P/c/9v/
2//b/9r/2f/Z/9n/2f/Z/9v/2//b/9r/2v/b/9v/2//b/9v/2//b/9r/2v/a/9n/2f/a
/9r/2//b/9v/2//b/9v/2//b/9z/3f/d/93/3f/b/9v/2//b/9z/3f/f/+H/3//f/9//
3//d/93/3v/f/+H/4f/h/+H/3//f/9//3v/e/97/3//f/9//3v/e/97/3P/c/93/3f/e
/97/3v/d/9v/2//b/9v/3//f/9//3//e/9z/3P/c/9z/3P/c/9z/3f/d/93/3f/d/93/
3v/f/9//4f/i/+L/4v/g/+H/4//l/+f/5//n/+f/5f/l/+X/5P/j/+L/4P/f/+H/4v/i
/+L/4P/g/+D/4P/i/+L/4v/i/+H/4f/h/+H/3v/d/93/3f/f/9//3//f/93/3P/b/9r/
2v/a/9v/2//Z/9n/2f/X/9b/1v/W/9b/2f/Z/9n/2f/X/9f/1//X/9f/1//Y/9j/2//b
/9v/2//Y/9j/3P/i/+n/8f///xYAMABHAGQAhwCwANAA6AD8AAkBDAEDAeIApAA/AMn/
df9Q/0L/S/9d/2f/cv+E/5T/o/+0/8P/zf/T/9f/1v/W/9b/1v/X/9f/2P/Y/9r/2//c
/9z/3P/c/9z/3f/f/+H/4f/h/+D/4P/g/+D/4v/i/+L/4v/j/+P/5P/k/+L/4v/i/+L/
5P/k/+X/5v/k/+T/5P/k/+X/5//o/+r/6f/p/+j/5//m/+b/5v/m/+j/6f/r/+3/7P/r
/+r/6v/s/+3/7f/v//D/8P/w//D/7v/u/+//7//z//T/9f/1//f/9//4//n/+v/7//z/
/f/+//7/AAABAAAAAQABAAIAAwAFAAYABwAIAAkACQAJAAoACwAMAA0ADwAPAA8ADwAP
AA8ADQANAA8ADwAOAA0ACwALAAoACAAJAAkACQAJAAkACAAHAAQABgADAAEA//////7/
+//6//j/9f/1//L/8//x//D/8P/w//D/7//v/+3/7P/r/+v/7f/t/+3/7f/r/+v/6//p
/+n/6f/p/+n/6//s/+z/6//p/+n/6P/n/+j/6f/q/+v/6f/p/+n/6P/q/+v/6//r/+v/
6//r/+v/7P/s/+z/6//r/+z/7P/t/+v/6//r/+v/7P/t/+7/8P/v/+//7//v/+//7//v
/+//8P/x//P/9f/z//P/8//z//P/8//0//X/9f/1//X/9f/1//X/9f/0//X/9v/4//n/
+P/2//X/9P/z//T/9v/3//b/9v/2//n/+v/6//r/+v/6//j/+P/4//n/+f/5//n/+f/7
//z//f/9//v//P/8//z//P/9////AQACAAMABAAFAAQAAwACAAAAAQAAAP7//f///wAA
AAAAAP7//v/+//7/AAAAAAAAAAD9//3//f/9//7//f/9//3////////////9//z/+//6
//v/+v/6//n/9//3//f/9f/1//b/9//4//f/9//3//f/+f/5//n/+f/7//v//P/8//z/
+//6//n/+v/8/wAABgALABkALQBGAGIAfwCoANMA+AAWAS4BQAFFAUABJwH4AKIAJwC9
/4f/cv9u/33/if+T/6D/sP++/83/3P/p//P/9//5//r/+v/6//r//f/9//7//v//////
///+/wEAAgADAAUAAwAFAAUABQAEAAQABAAEAAUABgAHAAgACAAHAAcABgAHAAgACQAK
AAgACAAJAAoADAAMAAwADAAOAA8ADwAQAA4ADwAPAA8AEAAQABAAEAARABEAEgATABMA
EwATABQAFgAXABcAGQAYABgAGAAYABoAGgAbABsAHQAeAB8AHwAfAB8AIAAhACQAJQAm
ACcAJwAmACcAJwArAC0ALgAwADAAMQAxADEAMgAzADMAMwA1ADcAOQA7ADoAOQA4ADcA
OAA5ADgAOQA3ADcANgA1ADUANQA0ADIANAAzADIAMQAvAC4ALQAqACwAKQAnACUAIwAi
AB8AHgAcABkAGQAWABYAFQAVABYAEwASABAADwAOAA4ADgAPAA0ADQANAA0ACwALAAsA
CQALAAsACwALAAkACgAKAAkACwALAAoACQAHAAcABwAHAAkACQAJAAgABgAHAAcABwAF
AAUABQAFAAgACAAIAAcABwAIAAgACQAJAAkACQAJAAsACwALAAwADAALAAoACQAKAAsA
DAANAA0ADQAOAA8ADwAPAA8ADwAPAA8AEAARAA4ADQAMAAsADQANAA0ADAAMAAwADQAN
AA0ADAAMAAwADAAMAA0ADQANAAwACwAJAAsADAAMAAwADAAMAAsACgAJAAkACQAJAAkA
CQAJAAoACwALAAkACgAKAAoADAANAA8AEQARABEAEQARABEAEQARABAADwAOAAwACwAL
AAwADAAMAAwADAAMAAwADAAMAAwADAALAAsACwALAAoACQAJAAkABwAHAAcABwAJAAgA
BwAGAAMAAgACAAEAAQABAAEA///+//7//v/+//7//f/8//v//f/9//3//f/9//3//v/+
////////////AAAAAAIABgANABcAKQBEAGAAfQCgAMkA8AAQASYBPAFLAUwBPwEYAdAA
WQDZ/43/cP9k/23/gf+N/5j/qP+4/8X/1P/h/+v/8//5//j/+P/4//j/9//3//j/+P/6
//v//P/8//7//v/+/////f////////8AAAAAAAAAAP7//v/+//7/AQABAAIAAgAAAAAA
AAAAAP7//v///wAAAQACAAMABAACAAMAAwAEAAQABQAFAAUABgAGAAYABgAFAAUABgAH
AAkACQAJAAoACAAJAAkACwAOAA4ADgAOAA4ADgAPAA8AEAAQABAADwARABEAEgATABQA
FQAWABcAGAAYABoAGwAcAB0AHQAeAB8AIQAiACMAJgAnACcAJwAmACcAKAApACsAKwAr
ACsAKQApACcAJwAlACUAJAAjACQAJQAlACQAIgAhACAAHwAhACAAHwAcABoAFwAVABMA
EQAQAA0ADAAMAAkACQAGAAMAAQAAAAAAAAAAAP/////9//z/+//7//n/+f/5//n/+f/5
//n/9//3//f/9//3//f/+P/4//f/9//3//b/9f/1//X/9f/1//X/9f/1//T/8//z//L/
8f/y//P/9P/1//T/9P/0//P/8f/y//L/8//2//f/+P/5//j/9//2//b/+f/5//n/+f/5
//n/+f/5//f/9//4//n/+//7//v/+//3//f/+P/5//n/+f/5//n/+f/5//n/+P/6//r/
+//7//v/+v/6//r/9v/2//f/9//4//j/+P/3//f/9//3//f/9//3//f/9//3//f/+P/3
//b/9f/0//T/9P/0//X/9//3//f/9//1//b/9//3//n/+v/6//r/+v/7//3/////////
//////3//f/9//z/+//6//j/9//3//j/+P/4//j/+P/4//j/+P/4//j/+P/3//f/9//3
//T/8//z//P/9P/1//b/9//2//T/8v/w//H/8P/w/+//7//v/+//7f/s/+z/7P/s/+//
7//v/+//7v/t/+z/6//t/+3/7v/u/+//7//v/+//7P/u//L/+v8DABEAJQBAAFoAdQCY
AMUA5gACARgBKgExASwBEQHaAHwA+/+R/2H/VP9Y/2n/d/+B/47/oP+y/8P/0v/d/+P/
6f/r/+r/6v/q/+r/6//r/+z/7P/u/+//8P/w/+7/7v/u/+//8f/z//P/8//z//L/8f/w
//L/8v/y//L/8//z//T/9P/y//L/8v/y//P/9P/2//j/9//2//X/9P/0//X/9f/2//j/
+f/5//n/+f/4//f/9v/5//n/+v/7//n/+f/5//r//P/9//3////+//7//v/+//z//P/9
//3/AQACAAMAAwABAAEAAgADAAYABwAIAAkACgAKAAwADQAOAA8ADwAQABEAEwAUABUA
FgAXABcAFwAWABcAGAAZABsAGwAbABsAGQAZABcAFwAYABkAGQAZABkAGQAYABYAFgAV
ABQAEwATABIAEQAOAAwACQAHAAUABwAGAAMAAgABAP3//P/4//n/9//2//b/9P/0//P/
8//v/+7/7f/t/+7/7//w//H/7//v/+//7f/t/+3/7f/t/+3/7v/u/+3/6//r/+r/6f/r
/+v/6//r/+n/6f/p/+j/6P/p/+n/6f/r/+v/6//r/+r/6v/q/+n/6//s/+z/7f/q/+n/
6P/n/+n/6f/p/+r/6//r/+v/6//p/+n/6f/p/+v/6//s/+3/7f/t/+3/7f/r/+v/7P/t
/+3/7f/t/+3/6//r/+v/6v/s/+z/7f/t/+3/7P/s/+z/6v/q/+v/6//q/+r/6v/p/+n/
6f/p/+n/6f/r/+v/6//q/+n/6P/n/+b/5//o/+n/6//p/+n/6f/p/+n/6v/r/+v/6//s
/+z/7P/s/+3/7//x//P/8//z//P/8f/x//H/8P/v/+7/7P/r/+v/7P/s/+z/7P/s/+z/
7P/s/+z/7P/s/+v/6//r/+v/6P/n/+f/5//p/+n/6f/p/+n/6P/n/+b/5//m/+b/5f/l
/+X/5f/j/+L/4v/i/+L/4//j/+P/4//h/+H/4f/h/+H/4f/i/+L/4//j/+P/4//i/+L/
5P/q//P//f8NACYAQABXAHYAnQDCAN4A9gAKARMBFAEFAd4AlgAnALP/a/9S/07/Wf9p
/3P/gP+Q/6D/sf/E/9P/2f/d/+H/4P/g/+D/4P/h/+H/4v/i/+T/5f/m/+b/5v/m/+b/
5//p/+v/6//r/+r/6v/q/+r/7P/s/+z/7P/r/+v/7P/s/+7/7v/u/+7/7v/u/+//8P/w
//D/8P/w//D/8f/x//L/8v/z//P/8//z//L/8f/w//P/8//0//X/8//z//P/9P/2//f/
9//5//j/+P/4//j/+v/6//v/+////wAAAQABAP////8AAAEABAAFAAYABwAHAAYABwAH
AAgACQAJAAoADAAPABEAEwAUABUAFQAVABYAFwAYABkAGQAZABkAGQAZABkAFwAXABkA
GQAYAA==
         </WaveFormData>
      </LeadData>
      <LeadData>
         <LeadByteCountTotal>10000</LeadByteCountTotal>
         <LeadTimeOffset>0</LeadTimeOffset>
         <LeadSampleCountTotal>5000</LeadSampleCountTotal>
         <LeadAmplitudeUnitsPerBit>4.88</LeadAmplitudeUnitsPerBit>
         <LeadAmplitudeUnits>��V</LeadAmplitudeUnits>
         <LeadHighLimit>2147483647</LeadHighLimit>
         <LeadLowLimit>268435456</LeadLowLimit>
         <LeadID>V5</LeadID>
         <LeadOffsetFirstSample>0</LeadOffsetFirstSample>
         <FirstSampleBaseline>0</FirstSampleBaseline>
         <LeadSampleSize>2</LeadSampleSize>
         <LeadOff>FALSE</LeadOff>
         <BaselineSway>FALSE</BaselineSway>
         <ExcessiveACNoise>FALSE</ExcessiveACNoise>
         <MuscleNoise>FALSE</MuscleNoise>
         <LeadDataCRC32>2886332141</LeadDataCRC32>
         <WaveFormData>
9v/2//b/9v/4//j/+P/4//b/9v/2//b/9//4//n/+v/6//r/+v/6//n/+P/3//b/9v/2
//b/9v/0//T/9P/0//T/9P/0//T/9P/0//T/9P/0//T/9P/0//T/9P/0//T/8v/y//L/
8v/y//L/8v/y//L/8v/x//H/8f/x//H/8v/0//T/9f/1//P/8//z//P/8v/y//P/8//2
//b/+P/4//b/9v/2//b/+P/3//b/9v/z//L/8v/z//T/9P/0//T/9v/3//f/9//0//T/
9P/0//b/9f/0//P/8f/y//L/8v/w//D/7//u/+//7v/u/+3/6v/p/+n/6f/q/+j/6P/o
/+b/5v/m/+b/5v/m/+b/5v/n/+f/6P/o/+f/5//m/+X/5//n/+f/5f/l/+f/7P/0/wQA
HQA3AFUAewChAMUA6QAHAR0BKgEtARkB5wCQACsA5f/H/7b/rf+v/6//r/+2/7//xf/N
/9b/3P/f/+D/4v/i/+L/4v/i/+D/4P/h/+H/4//k/+T/5f/l/+X/5f/l/+T/5P/m/+b/
5//n/+j/6P/o/+n/6f/p/+v/6//r/+v/6//r/+v/7P/q/+r/7P/s/+z/7P/s/+z/6v/q
/+v/6//u/+7/7v/u//D/8P/w//D/7//w//D/8P/y//P/9P/1//P/9P/1//X/9//3//f/
9//3//f/+P/5//n/+f/5//r/+//8//7/AAAAAAAAAQABAAQABQAGAAcACgALAAwADQAN
AA4ADwAQABIAEwAVABUAFAAUABYAFwAYABgAFwAXABgAGAAYABcAFwAXABcAFwAYABgA
FwAWABMAEwARABAADwAOAAsACgAIAAYABAACAAAA/v/9//v/+v/4//f/9//0//P/8v/x
//D/8P/u/+7/8P/u/+3/7f/r/+v/6v/q/+v/6//r/+n/6f/p/+n/6f/p/+n/6P/o/+j/
6P/o/+j/5//n/+b/5v/n/+j/6f/r/+n/6f/o/+f/5//n/+f/6P/q/+v/7P/s/+v/6v/q
/+r/7P/t/+7/7v/u/+7/7//v/+//7v/u/+//7v/u/+7/7v/w//H/8f/w//L/8//0//T/
8v/y//H/8f/x//H/8f/x//H/8f/w//D/8P/w//D/8P/y//P/8//z//H/7//v/+//7//v
/+//7//v/+//7//w/+7/7v/t/+z/8P/w//L/8P/w//D/8P/t/+3/7f/t/+//8P/w//D/
7//v/+//7//x//H/8v/y//P/8//0//T/9v/2//b/9v/2//b/9v/1//L/8v/x//D/8f/z
//X/9v/2//b/9v/3//X/9f/0//T/9P/0//T/8//y//H/8f/y//L/8v/y//L/8f/w/+//
7v/s/+v/6v/p/+v/6//q/+j/5v/m/+b/5v/o/+j/6P/o/+j/6P/n/+f/6P/o/+j/6f/p
/+n/6f/p/+n/5//l/+f/7P/2/wQAGwA1AFEAcwCbAL8A4wADASEBNAE7AS0BBQG4AEsA
8//N/7z/sf+x/7P/sf+0/7//xf/J/9T/4P/l/+b/6v/q/+r/6v/q/+r/6v/r/+v/7f/u
/+7/7//t/+3/7f/t//D/8P/y//L/8f/x//L/8v/y//P/8//z//b/9//4//n/9//3//f/
+P/6//r//P/8//z//P/8//z//P/8//3//f8AAAAAAAAAAP7//v/+//7/AQACAAIAAgAD
AAMAAwADAAMABAAFAAUABwAHAAcABwAHAAcACAAJAAsACwALAAwADAAMAA0ADgAPABAA
EgATABYAFwAYABkAGAAZABoAGwAfACAAIQAiACIAIwAlACUAJgAmACgAKQAsACwAKwAr
ACoAKgAqACkAKQApACkAKQAoACgAJwAmACUAJQAjACIAIQAgAB0AHAAYABYAFAASABIA
EAAPAA0ADAAKAAkACQAEAAMAAgABAAIAAgAAAAAAAAD+//3//f/9//3//P/8//v/+//7
//n/+f/5//n/+f/7//v/+v/6//j/+P/4//j/+f/5//j/+P/4//j/+P/5//f/9//2//X/
9v/3//j/+v/5//n/+f/4//n/+P/4//j/+P/5//r/+v/4//j/+f/5//r/+v/7//3//f/8
//v/+v/8//3//f/8//z//f/+//7//P/8//v/+//9//3//f/9//v/+//6//r//P/8//z/
/P/6//v/+//7//3/+//7//v/+//7//v/+//5//n/+f/6//r/+v/5//j/+P/4//n/+f/5
//n/+P/4//r/+v/4//j/+P/4//f/9//3//f/+f/6//r/+v/5//n/+f/5//v/+//8//z/
/f/9//7//v8AAAAAAAAAAAAAAAAAAP///P/8//v/+v/8//3//v/+//7//v/+/////f/9
//z//P/+//7//v/9//r/+f/5//r/+v/6//r/+v/7//r/+f/4//b/9f/0//P/9f/1//T/
8v/w//D/8P/w//L/8v/y//L/9P/0//P/8//z//L/8f/x//P/8//z//P/8f/v/+//8f/2
//z/CgAhADkAUQBvAJUAuQDdAP0AGQEwATkBMQERAdAAaQAJANf/xP+7/7v/vf+7/77/
x//P/9X/3v/o/+3/8P/y//D/8P/w//D/7v/u/+//7//x//L/8v/z//H/8f/x//H/9P/0
//b/9v/1//X/9v/2//T/9f/1//X/+f/5//n/+f/3//f/9//4//r/+v/8//z//P/8//z/
/P/6//r/+//7//7//v/+//7//v/+//7//v///wAAAAAAAAEAAQABAAEAAQACAAMAAwAF
AAUABQAFAAUABQAGAAcACQAJAAkACgAMAAwADQAOAA0ADgAQABEAEgATABQAFQAUABUA
FgAXABoAHAAeACAAIgAjACUAJQAkACQAJgAnACgAKAAnACcAKAAoACgAJwAnACcAJwAn
ACYAJgAlACQAIwAjACEAIAAhACAAHQAcABoAGAAWABQAFAASABEADwAMAAoACQAJAAYA
BQAEAAMAAwAEAAMABAACAAAA/////wEAAQAAAAAA/////////f/9//3//f/9///////+
//7//v/+//7//v///////v/+//7//v/+/////f/9//z/+//9//3//f/+//3//f/9//z/
/P/8//3//v/8//3//v/+//z//P/9//3//v/+////AQAAAAAAAAAAAAAAAQABAAAAAAAB
AAIAAgAAAAAA/////wEAAQABAAEAAQABAAAAAAAAAAAAAAAAAP7/////////AQD/////
//8BAAEAAQABAAAA///+//7/AAAAAP///v/+//7///////3//f/8//z//v8AAAAA///+
//3//P/9//3//f/9//3//v/+//7//f/9//3//f//////AAAAAAEAAQACAAIABAAEAAQA
BAAEAAQABAADAAAAAAD///7///8BAAMABAACAAIAAgADAAEAAQAAAAAAAgACAAIAAQD+
//3//f/+//7//v/+//7//f/8//v/+v/4//f/9v/1//X/9f/0//L/8v/y//L/8v/0//T/
9P/0//L/8v/x//H/8v/y//L/8//1//X/9f/1//H/7//v//H/9v/+/w4AIwA7AFMAbwCV
ALkA2wD7ABUBKgExASMB/wC2AE0A9f/N/77/t/+5/7v/t/+6/8P/y//T/97/5v/r/+7/
7v/s/+z/7P/s/+z/7P/t/+3/7f/u/+7/7//u/+3/7P/r/+7/7v/w//D/7//v//D/8P/w
//H/8f/x//P/8//z//P/8//z//P/9P/1//b/+f/6//j/+P/4//j/+P/4//n/+f/8//z/
/P/8//r/+v/6//r//f/+//7//v/9//3//f/9//3//v//////AQABAAEAAQABAAEAAgAD
AAcABwAHAAgACAAIAAkACgALAAwADgAPABAAEQASABMAEgATABQAFQAZABoAGwAcAB4A
HwAhACEAIgAiACQAJQAmACYAJQAlACQAJAAkACMAJQAlACUAJQAmACYAJQAkACMAIwAh
ACAAHwAeABsAGgAYABYAFAASABEAEAAQAA8ADAAKAAkACQAGAAUABAADAAQABAACAAIA
AAD+//3//f/+//////8AAP////////3//f/9//3//f/9//3//P/8//z//P/8//z//P/9
//3//v/8//z//P/9//v/+//6//n/+//7//v//P/6//v//P/8//3//P/8//z/+v/7//z/
/P/8//z//f/9//3//P/8//3//P/8//z//P/+///////+//z//f/+//7//v/+//3//f//
//////////3//f/8//z//v/+//7//v/8//3//f/9//3/+//7//v/+//7//v/+//5//n/
+f/6//r/+v/5//j/+P/4//n/+f/3//j/+v/6//r/+v/5//n/+f/5//f/+P/4//j/+//7
//v/+//5//n/+v/6//z//f///wAAAAAAAAAAAAAAAAAAAAD///7//v/9//z//P/9//7/
/v8AAAAAAAABAP/////+//7//v/+//7//f/8//v/+//8//r/+v/6//r/+v/6//r/+v/4
//f/9v/1//X/9f/0//L/9P/0//T/9P/z//L/8f/w//H/8v/y//P/8v/y//L/8//z//P/
8//z//X/9f/1//f/+v8GABoAMQBLAGsAjwC1ANkA+QAVASsBNgE1ARsB4wCGACUA6f/T
/8T/v/+//7//wf/K/9P/2//h/+j/7P/x//L/9P/2//b/9v/2//b/9v/3//f/9v/2//X/
9f/2//f/+P/5//j/+P/6//r/+//7//z//P/8//3//f/9//3//f/9//3/////////AAD+
//7/AAAAAAIAAgACAAIAAgACAAMAAwACAAIAAgACAAMABAAFAAYABgAGAAUABAAHAAcA
BwAHAAcACAAJAAkACQAJAAkACQAKAAsADQAPABAADwAOAA4AEAAQABEAEgATABQAFgAX
ABYAFwAYABkAHAAdAB4AHwAfACAAIQAiACYAJwApACkAKQAoACkAKQAqACoAKQApACoA
KgAqACkAJwAnACcAJwAoACgAJwAmACMAIwAhACAAHwAeABsAGgAaABgAFgAUABAADgAN
AAsADAAKAAkACQAGAAUABAADAAAAAAD+//7/AAD+//3//f/7//v/+v/6//3//f/9//v/
+f/5//n/+f/5//n/+P/4//r/+v/6//r/+P/3//X/9P/2//b/9v/3//f/9//2//X/9f/1
//X/9v/4//n/+v/6//f/9v/2//b/+P/5//r/+v/4//j/+f/5//n/+P/4//n//P/8//z/
/P/7//v/+v/4//r/+//8//z//P/8//v/+//5//n/+f/5//v/+//6//r/+v/6//r/+v/6
//v/+//7//v/+f/5//n/+f/5//n/+f/5//n/+f/6//j/9v/4//j/+P/4//n/+f/5//n/
+P/4//f/9v/5//n/+f/5//n/+f/6//r/+f/5//r/+v/+//7//v/+//z//P/8//v//P/8
//v/+v/6//v//P/8//r/+v/6//v//f/9//z//P/6//r/+v/5//n/+f/6//z/+v/6//r/
+v/5//j/9//2//b/9f/0//P/8f/x//D/7v/w//D/8P/w/+7/7v/u/+7/7v/u/+3/7f/v
//D/8f/z//L/8f/w/+//7//v//H/8//4/wIAEgArAEcAYwCLALUA2wD9AB0BNQFCAUEB
LQH5AJ4ANQDx/9f/yP+9/7v/u/+7/8D/yf/R/9n/4v/q/+3/7v/q/+r/6v/q/+r/6//s
/+7/7//u/+7/7f/t/+7/7//w//H/8P/w//L/8v/x//H/8v/y//T/9f/1//X/9v/1//T/
8//0//X/9v/4//b/9v/4//j/9v/2//b/9v/4//j/+f/5//j/+P/4//j/+v/6//r/+v/7
//z//P/8//3//f/9//3///8AAAEAAQACAAEAAAD//wAAAQADAAUABwAHAAcACAAGAAYA
BwAIAAsADAAOAA8ADgAPABAAEQATABUAFwAZABoAGgAaABoAHgAfACEAIQAiACIAJAAl
ACUAJAAiACEAJAAkACQAIwAjACMAIwAjACMAIgAgAB4AHgAfAB4AHgAaABgAFAASABIA
EAAOAAwACgAIAAcABQACAAAA//////z/+//6//n/+P/4//b/9v/3//b/9v/3//X/9f/0
//T/8//z//P/8f/x//H/8f/x//H/8f/w//D/8v/y//L/8v/v/+//7v/u/+7/7v/u/+//
8f/x//D/7//t/+3/7f/u//D/8f/y//L/8//y//L/8v/y//P/9P/0//b/9v/3//f/9f/0
//T/9f/2//b/9v/2//b/9//3//b/9v/3//j/+P/4//j/9//3//f/9//3//f/+f/5//j/
+P/2//b/9v/2//b/9//3//f/+f/3//f/9//1//X/9f/1//f/+P/4//j/+P/4//X/9f/1
//X/9//4//j/+P/5//n/+f/5//f/9//4//j/+//7//z//P/8//z//P/8//7//v/+//3/
/P/8//v/+v/4//n/+v/6//v//P/9/////f/9//z//P/8//z//P/7//r/+f/5//r/+P/4
//j/+P/4//j/+P/4//b/9f/0//P/8//z//L/8P/w//D/8P/w/+7/7v/u/+7/7//w//D/
8f/x//D/7//v//H/8f/x//H/8f/x//H/8f/y//j/BAAbADUATwBrAI8AtwDbAP0AHQE0
AUMBQwEpAewAhwAdAOH/zP+//7n/u/+9/7z/xf/N/9P/2v/i/+f/7P/u//D/8P/w//D/
7v/u/+//7//v//D/8P/x/+//7//v/+//7v/u//D/8P/w//H/8//0//P/8//y//H/9f/1
//X/9f/1//X/9f/2//b/9v/4//j/+v/6//r/+v/4//j/+f/5//r/+v/6//r/+v/6//r/
+v/7//z//P/8/////////////f/+//////8BAAEAAQABAAEAAQACAAMABQAFAAUABgAI
AAgACQAKAAkACgAMAA0ADgAPABAAEQASABMAFAAVABcAGAAZABoAHAAdAB8AHwAeAB4A
IAAhACQAJAAjACMAJAAkACQAIwAjACMAIwAjACQAJAAjACIAHwAfAB0AHAAbABoAFwAW
ABYAFAASABAADAAKAAkABwAIAAYABQAFAAAA///+//3//v/+//z//P/6//j/9//3//X/
9f/0//T/9//3//f/9f/z//P/8//z//X/9f/0//T/9P/0//T/9P/x//H/8P/w//L/8v/y
//P/8//z//L/8f/z//P/8//0//L/8//0//T/8//y//L/8v/0//X/9v/2//X/9P/0//P/
9P/0//X/9//2//b/9v/2//b/9//3//b/+P/5//r/+v/5//j/9v/1//b/9//4//n/9//3
//b/9v/4//j/+P/4//j/+f/5//n/+f/3//f/9//3//f/9//3//f/9//3//j/9v/2//X/
9P/6//j/+P/2//b/9v/2//X/9f/1//X/9f/2//b/9v/1//X/9f/1//b/9//5//r/+f/5
//r/+v/8//z//P/8//7//v/+//3//P/8//v/+v/6//v//P/8//r/+v/6//v//f/9//z/
/P/8//z//P/7//r/+f/5//r/+v/6//r/+v/7//r/+f/4//b/9f/0//P/8//z//L/8P/w
//D/8P/w//D/8P/w//D/8P/w/+//7//w//D/8P/x//H/8f/x//H/7f/r/+3/8f/0//r/
CAAdADMASwBnAIsArwDTAPUAEQEqATcBMQETAdQAcwAPANn/xv+9/7v/vf+7/7r/w//L
/9P/3v/m/+v/7v/w//D/8P/w//D/7v/u/+//7//x//L/8v/z//H/8f/x//H/8v/y//T/
9P/z//P/9P/0//L/8//z//P/9//3//f/9//1//X/9f/2//j/+P/6//r/+v/6//r/+v/6
//r/+//7//z//P/8//z//P/8//z//P/9//7//v/+/////////////f/+//////8DAAMA
AwADAAEAAQACAAMABQAFAAUABgAGAAYABwAIAAkACgAMAA0ADgAPABAAEQAQABEAEgAT
ABcAGAAZABoAGgAbAB0AHQAeAB4AIAAhACIAIgAhACEAIAAgACAAHwAhACEAIQAhACAA
IAAfAB4AHQAdABsAGgAbABoAFwAWABIAEAAOAAwADAAKAAkABwAEAAIAAQABAP7//f/8
//v/+v/6//j/+P/4//b/9f/1//f/9//2//b/9f/1//X/8//1//X/9f/1//P/8//y//L/
8v/y//L/8v/z//P/8v/y//L/8v/y//P/8f/x//D/7//x//H/8f/y//D/8f/y//L/8//y
//L/8v/w//H/8v/y//L/8v/z//P/8//y//L/8//y//L/8v/y//T/9f/1//T/9P/1//b/
9v/0//T/8//z//X/9f/1//X/9f/1//T/9P/2//b/9v/2//T/9f/1//X/9f/z//P/8//z
//P/8//z//H/8f/x//L/9P/0//P/9P/0//L/8v/y//L/8//z//P/8//x//L/8v/y//P/
8//z//P/9P/1//f/+P/4//f/9//2//r/+v/6//r/+v/6//r/+f/2//b/9f/0//b/9//4
//j/9v/2//b/9//5//n/+P/4//b/9v/2//X/9P/z//P/9P/0//T/9P/0//P/8v/x//D/
8v/x//D/7//t/+3/7P/q/+r/6v/q/+r/7P/s/+z/7P/q/+r/6f/p/+r/6v/q/+v/7f/t
/+3/7f/p/+n/6f/r/+7/9P/+/xEAJwA/AFkAfQCjAMcA6QAHAR4BKwErARMB3gCFAB8A
3f/G/7n/tf+3/7P/tP+9/8X/zf/W/+D/5//q/+r/6P/o/+j/6P/q/+r/6//r/+n/6v/q
/+v/6//r/+v/6//u/+7/8P/w/+3/7f/u/+7/8P/x//H/8f/x//H/8f/x//H/8f/x//L/
9P/0//b/9v/0//T/9P/0//b/9v/3//f/9//2//X/9P/0//T/9P/0//b/+P/5//r/+v/5
//j/9//5//r/+//7//3//f/9//3/+//7//z//f8BAAEAAQACAAIAAgADAAQABQAGAAgA
CQAKAAsADAANAAwADQAOAA8AEQASABMAFAAUABUAFwAXABoAGgAcAB0AIAAgAB8AHwAe
AB4AHgAdAB8AHwAfAB8AHwAeABwAGgAbABsAGQAYABcAFgATABIAEAAOAAwACgAKAAgA
BwAFAAMAAAD+//3/+v/5//j/9//4//j/9v/2//T/8v/x//H/8//z//L/8v/z//P/8//x
//H/8f/x//H/8f/x//D/8P/u/+7/7v/u/+//7//u/+7/7v/u/+7/7//t/+3/7P/r/+3/
7f/t/+7/7v/v//D/8P/v/+7/7v/u/+z/7f/u/+7/7v/u/+//7//x//D/8P/x//D/8P/w
//D/8P/x//H/8P/u/+//8P/w//L/8v/x//H/8//z//P/8//x//H/8P/w//L/8v/y//L/
8f/x//D/7//x/+//7//v//H/7//v/+//8P/w//D/8P/w/+//7//v/+//7//w//D/8P/x
//H/8f/x/+//7//w//D/8//z//T/9P/2//b/9v/2//X/9P/z//H/8f/y//L/8v/y//P/
9P/0//L/8v/y//P/9f/1//T/9P/y//L/8v/x//L/8f/x//L/8v/y//L/8v/v/+7/7f/s
/+z/6//q/+n/6f/p/+j/5v/o/+j/6P/o/+b/5v/m/+b/5v/m/+X/5f/o/+j/6P/p/+f/
5//n/+f/5//n/+f/6f/q//L/AgAXAC8ASwBxAJsAwQDjAAMBHQEwATMBJQH/ALIASQD1
/9H/wv+3/7X/tf+x/7b/v//H/8//1v/e/+P/5v/m/+b/5v/m/+b/5v/m/+f/5//l/+b/
5v/n/+r/6//s/+3/7f/s/+3/7P/r/+v/7P/s/+7/7//v/+//8P/v/+7/7f/u/+//8P/y
//D/8P/y//L/8v/y//L/8v/0//T/9f/1//T/9P/0//T/9v/2//b/9v/3//j/+P/4//f/
9//3//f/+P/6//z//f/+//3//P/7//3//f/+////AQABAAEAAgACAAIAAwAEAAcACAAK
AAsACwALAAsACwAPABEAEwAVABUAFgAXABgAGAAZABsAGwAeAB4AIAAhACAAIAAfAB8A
IQAiACMAIwAiACEAIAAfACAAIAAfAB4AHQAdABsAGgAXABYAEwASABAADgAMAAoABgAE
AAMAAQAAAP7//f/9//z/+//6//n/9v/2//T/9P/0//L/8f/x//H/8f/w//D/7//v/+//
7f/v/+//7//v/+3/7f/s/+z/7P/s/+z/7P/r/+v/6v/q/+z/7P/s/+3/7f/t/+z/6//p
/+n/6f/q/+z/7f/u/+7/6//q/+r/6v/q/+v/7P/s/+7/7v/v/+//7f/s/+z/7f/w//D/
8P/w//D/8f/x//D/8v/z//T/9P/y//L/8f/x//D/7//u/+3/7v/v/+//8P/w//D/8P/w
/+7/7//v/+//8f/v/+//7//t/+3/7f/t/+//8P/w//D/8P/w/+3/7f/t/+3/7f/u/+7/
7v/t/+3/7f/t/+3/7f/u/+7/7//v//D/8P/y//L/8v/y//T/9P/0//P/8P/w/+//7v/s
/+3/7v/u//D/8P/w//H/8f/x//D/8P/y//L/8v/x//D/7//v//D/7//u/+3/7P/s/+z/
7P/s/+v/6f/n/+X/5f/l/+T/4v/i/+L/4v/i/+D/4P/g/+D/4v/i/+H/4f/i/+L/4v/j
/+P/4//j/+P/4//j/+H/4f/k/+r/+P8NACcAQwBhAIcArwDRAPMAEQEqATUBMQEVAdgA
cQAHAM//uv+t/6f/q/+t/67/tf+9/8P/zP/U/9n/3v/i/+L/4v/i/+L/4f/g/+D/3//h
/+L/4v/j/+P/4//j/+P/4v/i/+T/5P/l/+X/5v/m/+T/5f/l/+X/6f/p/+n/6f/p/+n/
6f/q/+j/6P/q/+r/7P/s/+z/7P/q/+r/6//r/+7/7v/u/+7/8P/w//D/8P/w//D/7//u
//D/8f/y//P/8v/y//L/8f/1//X/9f/1//f/9//4//n/+f/5//n/+v/8//z//f/+//3/
/v8AAAEABAAFAAYABwAIAAkACgALAA0ADgAPABAAFAAVABcAFwAWABYAGAAZABwAHAAb
ABsAGgAaABoAGQAZABkAGQAZABwAHAAbABoAFwAXABUAFAAVABQAEQAQAAwACgAIAAYA
BAACAAEA///+//z/+//7//b/9f/0//P/9P/0//L/8v/0//L/8f/x//D/7//t/+z/7//v
/+//7f/t/+3/7f/t/+//7//u/+7/7P/s/+z/7P/r/+v/6v/q/+z/7P/s/+3/6//r/+r/
6f/q/+v/7P/u/+3/7f/t/+z/6//q/+r/6v/t/+//8f/y//H/8P/w/+//8f/w//D/8f/y
//L/8v/y//L/8//z//L/9P/1//b/9v/0//T/8//z//P/8//z//P/8//z//L/8v/z//T/
9f/2//T/9f/1//X/9f/z//P/8//1//X/9f/1//X/9f/1//b/9v/2//X/9P/2//j/9v/1
//T/8//y//L/8//0//X/9f/2//b/9v/1//X/9f/1//f/9//4//j/+f/5//r/+v/8//z/
/P/8//z//P/8//v/+v/6//n/+P/4//n/+v/6//r/+v/6//v/+//7//r/+v/6//r/+v/5
//j/9//3//j/+f/6//v//P/5//j/9//2//b/9f/0//P/9f/1//T/8v/y//L/8v/y//T/
9P/0//T/8v/y//H/8f/y//L/8v/z//X/9f/1//X/8//x//P/9f/6/wQAFAArAEEAWwB9
AKMAywDtAA0BJwE8AT8BMQEFAbQARwDz/9P/yP/B/8H/wf+//8T/zf/X/9//6v/w//X/
+P/4//f/9v/1//T/9v/2//f/9//5//r/+v/7//n/+f/5//n//P/8//7//v/9//3//v/+
//z//f/9//3/AQABAAEAAQD///////8AAAIAAgAEAAQAAgACAAIAAgACAAIAAwADAAQA
BAAEAAQABAAEAAQABAAFAAYABgAGAAcABwAHAAcACQAKAAsACwALAAsACwALAAkACQAK
AAsADwAPAA8AEAAOAA4ADwAQABMAFAAWABcAGAAZABoAGwAcAB0AHgAfACEAIgAjACQA
JgAnACkAKQAoACgAKgArAC4ALgAtAC0ALAAsACwAKwAsAC0ALgAvAC8ALgAsACoAKwAr
ACkAKAAnACYAIwAiAB4AHAAaABgAGAAWABUAEwAQAA4ADQANAAwACwAKAAkACAAIAAYA
BgAEAAIAAQABAAQABQAFAAYABgAFAAQAAQADAAMAAwADAAMAAwACAAIAAgACAAIAAgAC
AAMAAwAEAAIAAgACAAMAAwADAAIAAQACAAMABAAGAAMAAwADAAIAAgACAAMABAADAAMA
AwACAAIAAgADAAMABQAEAAQABQAEAAQABAAEAAYABwAHAAYABAAFAAYABgAGAAYABQAF
AAYABwAIAAkABwAHAAYABgAIAAgACAAIAAgACQAJAAkACQAHAAcABwAHAAcABwAHAAcA
BwAHAAgACAAIAAsACgAIAAcABgAFAAQABAAFAAYABwAHAAgACAAIAAcABwAHAAcACQAJ
AAoACgALAAsADAAMAA4ADgAOAA4ADgAOAA4ADQAMAAwACwAKAAoACwAMAAwADAAMAAwA
DQAPAA8ADgAOAA4ADgAOAA0ACgAJAAkACgAKAAoACgAKAAkACAAHAAYACAAHAAYABQAD
AAMAAgAAAAAAAAAAAAAAAgACAAIAAgAAAAAA/////wAAAAAAAAEAAQABAAEAAQD/////
/////wQACgAWACkAQwBZAHUAmwC/AOEAAwEhATYBPwE7AR0B3gB7ABsA5//W/83/y//L
/8n/zP/V/93/5f/u//j/+//+/wAA///+//3//P/+//7/////////AAAAAAEA////////
//8CAAIABAAEAAMAAwAEAAQABAAFAAUABQAFAAUABQAFAAcABwAHAAgABgAGAAgACAAI
AAgACAAIAAgACAAJAAkACgAKAAoACgAIAAgACAAIAAsADAAMAAwACwALAAsACwALAAwA
DQANAA8ADwAPAA8ADwAPABAAEQATABMAEwAUABQAFAAVABYAFwAYABoAGwAbABsAGwAb
ABwAHQAeAB8AIwAkACUAJgAmACcAKQApACoAKgAsAC0AMAAwAC8ALwAuAC4ALgAtAC8A
LwAvAA==
         </WaveFormData>
      </LeadData>
      <LeadData>
         <LeadByteCountTotal>10000</LeadByteCountTotal>
         <LeadTimeOffset>0</LeadTimeOffset>
         <LeadSampleCountTotal>5000</LeadSampleCountTotal>
         <LeadAmplitudeUnitsPerBit>4.88</LeadAmplitudeUnitsPerBit>
         <LeadAmplitudeUnits>��V</LeadAmplitudeUnits>
         <LeadHighLimit>2147483647</LeadHighLimit>
         <LeadLowLimit>268435456</LeadLowLimit>
         <LeadID>V6</LeadID>
         <LeadOffsetFirstSample>0</LeadOffsetFirstSample>
         <FirstSampleBaseline>0</FirstSampleBaseline>
         <LeadSampleSize>2</LeadSampleSize>
         <LeadOff>FALSE</LeadOff>
         <BaselineSway>FALSE</BaselineSway>
         <ExcessiveACNoise>FALSE</ExcessiveACNoise>
         <MuscleNoise>FALSE</MuscleNoise>
         <LeadDataCRC32>166880308</LeadDataCRC32>
         <WaveFormData>
+v/6//r/+v/8//z//P/8//z//P/8//z//v/+//7//v/+//7//v/+//3//P/7//r//P/8
//z//P/6//r/+v/6//z//P/8//z//v/+//7//v/+//7//v/+/wAAAAAAAAAA/v/+//7/
/v/+//7//v/+//z//P/8//3//v/+/////////wAAAgAEAAIAAgACAAMAAwADAAMABAAG
AAcACAAIAAcABwAHAAgACQAKAAkACQAJAAkACQALAAwADAAMAAwADAAMAA0ADQALAAsA
CwALAAwACwALAAsACgAJAAgABwAHAAcABwAFAAcABgAFAAQAAQAAAAAAAAABAAAAAQAB
AP////8AAAAAAAAAAAAAAAACAAIAAwADAAAAAAD///7/AAABAAAAAAD///7//v8DAA4A
IQAyAEUAXgB1AI4AqADBANMA4gDrAOkAzQCaAF0ANwAlABgAEAAKAAMA/v/+/wEAAAAA
AAMABgAEAAQABgAFAAUABQAGAAUABQAFAAUABgAHAAkACgAJAAoADAANAA0ADAALAAoA
DAAMAAwADAANAA4ADwAQABEAEQARABIAFAAUABQAFAASABIAEwATABUAFQAVABUAEwAT
ABQAFAAWABYAFgAWABYAFgAWABYAFgAWABYAFgAZABkAGAAYABcAFgAVABQAFgAXABcA
FwAXABgAGQAZABoAGgAZABcAGgAbABwAHgAdAB0AHQAdACAAIAAhACIAJQAoACkALAAs
AC0ALgAvADAAMgA0ADQANgA3ADcAOAA6ADoAOgA6ADwAPQA9AD0APAA8ADsAOgA7ADsA
OgA5ADYANQA0ADMAMwAyAC8ALQAqACgAJgAkACMAIQAgAB8AHgAcABsAGwAYABgAFwAX
ABcAFwAVABQAFAATABIAEgARABAADwAOABAAEAAOAA4ADAAMAAwADAAMAA0ADQALAAsA
DAAMAAwACgAKAAoACwALAAsACwALAAsACwAKAAoACQAKAAoACQAKAAsADAANAAwADAAM
AAwADAAMAAwADAALAAsADAANAAwADAAMAAwADAAMAAwADAANAA0ADQANAA8AEAAQABAA
DAALAAsADAAMAAwADAALAAsACwALAAwADAAMAAsACQAKAAsADAAMAAoACgAKAAoACgAL
AAsACwALAAsACgAKAAgACQAJAAkACwAMAAwACgAKAAoACgAJAAkACQAIAAoACwALAAwA
DAAMAAsACgAMAA0ADQANAA8AEAAQABEAEAAQABEAEQARABIAEgASABAADwAPAA8AEQAT
ABQAFAAWABYAFgAWABUAFQAVABUAFwAXABYAFQAVABUAFQAVABcAFwAXABcAFQATABMA
EgAPAA4ADQAMAA4ADgAOAAwADAALAAsACwAMAAwADAAMAAwADAAMAAwADQANAA0ADgAQ
ABAAEAAPAA4ADAAJAAgACgATABwAKwA8AE0AYgB7AJIArADFANsA8AD7APkA5wC6AHsA
SQAzACYAHgAYABEACgAIAAsACgAKAA8AFAAWABYAGAAWABUAFAAUABMAEwATABMAFQAV
ABYAFgASABIAEwATABQAFAAUABQAFAAUABQAFAAUABQAFAAUABcAFwAXABgAFwAWABUA
FAAWABYAFwAXABUAFQAVABUAEwATABQAFAAWABYAFgAWABQAFAAUABQAFgAWABYAFgAX
ABcAFgAWABQAFAAUABQAFgAXABcAFwAVABYAFwAXABkAGgAaABkAGwAbABsAHAAcAB0A
HgAfACIAIgAjACQAJAAmACYAKAAqACsALAAtACwALgAwADAAMgAzADMANAA0ADQANAA0
ADQANQA1ADUANAA0ADMAMgAzADMAMgAxADAALwAuAC0AKwAqACcAJQAkACIAIAAeAB0A
GwAaABkAFgAUABMAEwAQABAADwAPAA8ADwANAAwACgAJAAgACAAIAAgACAAIAAgACAAG
AAYABgAGAAYABgAGAAcABwAFAAMABAAEAAQABAAEAAQABQAFAAUABQAFAAUABQAEAAQA
BQAGAAYABQAEAAMAAgABAAEAAgADAAQAAgACAAIAAgABAAEAAgADAAQABAAEAAQAAwAC
AAEAAAD/////////////AAAAAAAA/v/9//3//v/+//7//v/9//v/+//7//z/+//8//z/
+//8//3//v/+//7//v/+//7//P/9//3//f/7//v/+v/6//r/+//7//v/+f/6//r/+f/6
//r/+v/7//v/+v/6//r/+v/6//j/+f/6//r/+//7//r/+v/6//r/+f/4//r/+//7//v/
+f/6//r/+//8//z//f/9//v//P/8//z/+v/5//n/+f/5//v//P/8//r/+v/6//r/+f/5
//n/+f/7//v/+v/5//j/9//2//X/9f/1//X/9f/3//X/9f/0//H/8P/v/+7/7v/u/+7/
7P/s/+v/6//r/+r/6v/q/+r/6v/q/+r/6v/p/+n/6f/q/+z/7P/s/+v/6v/q/+n/6P/o
/+3/9v8FABYAJQA2AE0AYgB8AJUAqwC+AM8A0QDFAJ4AXwAnAAsAAgD6//L/7f/k/+D/
4f/i/+T/5//q/+z/7v/u/+z/6//q/+r/6f/p/+n/6f/p/+n/6v/q/+j/6P/p/+n/6v/q
/+r/6v/q/+r/6v/q/+j/6P/o/+j/6f/p/+n/6v/o/+j/6P/o/+r/6v/r/+v/6//r/+v/
6//p/+n/6v/q/+r/6v/q/+r/6f/o/+f/5v/o/+j/6P/o/+f/5//m/+b/5v/m/+b/5v/o
/+n/6f/p/+f/6P/p/+n/6f/q/+r/6f/r/+v/6//s/+z/7f/u/+//8v/y//P/9P/1//b/
9f/2//j/+f/6//v/+v/8//7//v/+//////8AAAIAAgACAAIAAgADAAMAAwAEAAQAAwAC
AAEAAQAAAP///v/9//z/+//7//r/9//1//L/8P/u/+z/6//p/+j/5//m/+T/4//j/97/
3v/d/93/3f/d/9v/2v/Y/9f/1v/W/9j/2P/Y/9j/2P/Y/9b/1v/W/9b/1v/W/9j/2f/Z
/9f/1f/W/9b/1v/W/9b/1v/X/9f/1//X/9f/1//X/9b/1v/X/9j/2P/X/9n/2f/Z/9n/
2f/a/9v/3P/c/9z/3P/c/9n/2f/a/9v/3P/c/9z/3P/c/9z/3P/c/93/3f/d/93/2//c
/9z/3P/c/9v/2//c/97/3v/e/93/2//b/9v/3P/b/9z/3P/b/9v/2//b/9r/2v/a/9r/
2v/c/93/3f/d/9z/2//Z/9j/2v/b/9v/2//Z/9r/2v/Z/9j/2P/Y/9n/2//b/9z/2v/a
/9r/2v/Y/9n/2v/a/9v/2//a/9r/2//c/9z/3P/e/9//3//f/93/3v/e/9//4P/g/+H/
4f/h/+L/4v/i/97/3f/d/93/3//h/+L/4v/g/+D/4P/g/9//3//f/9//4f/h/+D/3//e
/93/3P/b/93/3f/d/93/3f/b/9v/2v/Z/9j/1//W/9b/1v/W/9T/1P/T/9P/0//U/9T/
1P/U/9L/0v/S/9L/0//T/9P/1P/W/9b/1v/V/9L/0P/P/9D/0v/X/+D/8f8AAA8AIAA1
AE4AaAB/AJcAqAC1ALUAowB2ADcABQDx/+j/4v/c/9X/yv/I/8v/zP/M/9H/1P/W/9b/
1v/U/9P/0v/S/9P/0//T/9P/0//T/9T/1P/Q/9D/0f/R/9T/1P/U/9T/0v/S/9L/0v/U
/9T/1P/U/9X/1f/V/9b/1P/U/9T/1P/U/9T/1f/V/9X/1f/V/9X/0//T/9T/1P/W/9b/
1v/W/9T/1P/U/9T/1v/W/9b/1v/X/9f/1v/W/9b/1v/W/9b/1v/X/9f/1//V/9b/1//X
/9v/3P/c/9v/2//b/9v/3P/c/93/3v/f/+L/4v/j/+T/5f/m/+X/5v/o/+n/6v/r/+z/
7v/w//D/8P/x//H/8v/z//T/9f/2//T/9f/1//X/+P/4//f/9v/3//f/9v/1//T/8//y
//H/8f/w/+3/6//q/+j/5v/k/+P/4f/g/9//3v/c/9v/2//W/9b/1f/V/9X/1f/T/9L/
0v/R/9D/0P/S/9L/0v/S/9L/0v/Q/9D/zv/O/87/zv/Q/9H/0f/P/83/zv/O/87/0P/Q
/9D/0f/R/9H/0f/R/9H/0f/Q/9D/0f/S/9L/0f/R/9H/0f/R/9P/1P/V/9b/1P/U/9T/
1P/T/9P/1P/V/9b/1v/W/9b/1v/W/9b/1v/Z/9n/2f/Z/9n/2v/a/9r/2v/Z/9n/2v/c
/9z/3P/b/9n/2f/Z/9r/2//c/9z/2//d/93/3f/c/9z/3P/c/9z/3v/f/9//3//f/9//
3v/e/+D/4f/h/+H/3//g/+D/3//g/+L/4v/i/+L/4v/i/+P/5P/k/+X/5f/k/+T/5//o
/+j/6P/n/+f/5v/l/+j/6v/r/+3/7v/u/+//7//t/+7/7v/u/+3/7f/u/+//8f/z//T/
9P/2//b/9v/2//X/9f/1//X/9f/1//T/8//1//X/9f/1//P/8//z//P/9f/z//P/8v/x
//D/7//u//D/8P/w/+7/7v/t/+3/7f/s/+z/7P/s/+3/7v/v//D/8P/v/+7/7v/w//D/
8P/v//D/7v/v/+7/8P/3/wQAFQAmADkATgBnAIAAmACvAMMA0gDZANEAsQB8AEUAIwAX
AAwABAD8//f/8v/0//f/9v/4//n/+v/6//r/+P/5//n/+f/6//v/+//7//v//f/9//7/
/v/+//7///////7//v/+//7///8AAAEAAgAAAAAAAAAAAAEAAQABAAIABAAEAAQABAAE
AAQABQAFAAYABwAIAAkACQAJAAoACgAKAAoACgAKAAwADAAMAAwACwAKAAkACAAKAAsA
CwAMAAoACgAKAAoACQAJAAgABwAIAAoADAANAAwADAALAAkACgALAAwADgAQABEAEgAT
ABIAEgATABQAFAAWABYAGAAaABsAHAAdAB8AIgAlACYAJwAnACYAJgAoACgAKAAoACkA
KwAsAC0ALAAsACsAKgAqACsAKwArACgAJwAmACUAIwAiAB8AHQAcABoAGAAWABMAEQAQ
AA8ADQAMAAwADQAKAAoACQAJAAkACQAHAAYACAAHAAYABgAFAAQAAwACAAUABgAFAAYA
BAAEAAQABAAGAAcABwAFAAcACAAIAAgABgAEAAIAAQADAAMAAwADAAMAAwACAAIAAwAE
AAQAAwAFAAUABQAFAAQABAAEAAQABgAGAAYABgAFAAUABgAHAAYABgAGAAYACAAIAAgA
CAAHAAcABwAHAAkACgAKAAoACQAJAAoADAAKAAoACgAJAAsACwALAAwACgAKAAkABwAJ
AAkACQAIAAYABgAGAAYABgAHAAcABwAJAAkACAAIAAgACAAKAAoACgAKAAgACQAKAAoA
CQAJAAgACAALAAwADAAMAAwADQANAA0ADAAMAAsACwANAA4AEAARAA8AEAAQABAAEAAP
AA8ADwANAA8AEAAQAA4ADgAOAA4AEQARABEAEQAPAA8ADgANABAAEQASABMAEQARABEA
EQARAA8ADwAOAA0ADAALAAoACAAIAAgABgAHAAcACAAJAAgACAAIAAgACAAIAAgACAAK
AAsADAAOAA0ADAALAAkACgAIAAkACAAMABEAGgAtAD4AUQBoAIMAngC2AM8A4QDwAPkA
8QDXAKIAZQA/ADMAKAAcABQACwAEAAQABwAIAAoADQASABIADgAMAAoACQAIAAgACwAL
AAsACwAJAAkACgAKAAoACgALAAsACgAKAAoACgAIAAgACAAIAAoACgAKAAoACgAJAAgA
CAAJAAoACwAMAAoACgALAAsACwALAAsACwANAA0ADgAOAAwADAAMAAwADgAOAA4ADgAO
AA4ADgAOAA8ADwAOAA4AEAAQABAAEAAOAA8ADwAPABAAEgAUABUAFQAWABYAFQAVABUA
FQAWABgAGQAaABsAHAAcAB0AHgAgACIAIgAkACQAJQAmACcAKAAqACwALAAuAC8ALwAw
AC4ALgAuAC4AMAAxADEAMQAyADIAMQAwAC8ALwAuAC0ALQAtAC0ALQAqACgAJAAhACEA
IAAfAB4AGwAZABgAFwAUABIAEQARABAAEAAPAA8ADwAPAA0ADAANAA0ADQAOAA0ADAAL
AAoADAAMAAoACgAKAAoACgAKAAgACQAJAAcACAAKAAsADAAKAAoACgALAA0ADQANAA0A
DgAPAA8AEAAQABAADwANABAAEQASABMAEwAUABUAFgAWABYAFgAWABYAFwAZABsAGwAa
ABkAGAAaABoAGgAaABsAGwAbABsAGwAcABwAHAAbABsAHAAeAB4AHgAeAB0AHwAfAB8A
IAAgACAAHwAdAB4AHwAgACAAHwAgACEAIgAgACEAIQAhACMAJAAmACYAJgAmACUAJQAl
ACQAJwAnACYAJgApACoAKgAqACgAKQApACkAKgAsAC0ALwAuAC4ALwAvADEAMgAyADIA
MAAvAC8ALwAtAC8AMAAwADEAMgAzADQANAAzADIAMQAzADMAMgAxADEAMQAxADEALwAv
AC8ALwAxAC8ALwAuACsAKgApACgAKgAqACoAKAAmACUAJQAlACQAJAAkACQAJgAmACYA
JgAmACUAJAAkACQAJAAkACMAJgAkACMAIgAiACMALAA5AEoAWwBsAIEAlgCwAMsA4wD4
AAcBDwEHAeQApwBrAEkAPgA0ACwAJQAeABoAGQAaABoAGwAeACAAIgAkACQAIwAiACIA
IQAhACEAIQAhACEAIgAiACAAIAAhACEAIQAgAB8AHgAeAB4AHgAeABwAHAAcABwAHQAd
AB0AHgAeAB4AHgAeAB4AHgAfAB8AHwAfAB8AHwAeAB0AHQAcABwAHAAcABwAGgAaABoA
GgAaABoAGgAaABsAGwAaABoAGAAYABgAGAAYABkAGQAZABcAGAAZABkAGQAaABoAGQAb
ABsAGwAcABwAHQAeAB8AIgAiACMAJAAkACYAJgAoACoAKwAsAC0ALAAuADAAMAAxADEA
MAAwADIAMgAyADIANAA1ADUANQA1ADQAMgAwADIAMwAzADMAMQAvAC0AKwArACoAJwAl
ACQAIgAgAB4AHAAZABcAFQATABIAEgATAA8ADgAMAAsADQANAAsACgAIAAcABgAGAAQA
BAAEAAQABgAGAAQABAACAAIAAgACAAQABQAFAAMAAwAEAAQABAAEAAQABAAFAAUABQAF
AAUABQAFAAQABAADAAQABAADAAMAAwADAAMAAgACAAIAAgACAAIAAgACAP////8AAAEA
AgACAAIAAgACAAIAAgACAAIAAQAAAP////8AAAAAAAD+//3//f/+/wAAAAAAAP///f/9
//3//v/9//7//v/9//7///8AAAAA/v/+//7//v/8//3//f/9//3//f/8//z/+v/7//v/
+//9//z//P/6//r/+v/6//n/+f/5//j/+f/5//j/+P/4//j/9//2//j/+f/5//n/9//4
//j/+f/6//r/+//7//v//P/8//z/+P/3//f/9//3//n/+v/6//j/+P/4//j/+f/5//n/
+f/3//f/9v/1//P/8//z//P/8//z//P/8//z//H/8f/w/+3/7P/r/+r/6P/o/+j/5v/m
/+X/5f/l/+j/6P/o/+j/5v/m/+b/5v/l/+X/5f/m/+j/6P/o/+f/4v/g/+H/4P/i/+f/
8P/7/woAGQAqAD0AVABwAIkAnQCyAMMAxwC9AJgAXQAlAAcA+v/0/+z/5f/c/9b/1//a
/9r/3f/g/+T/5v/m/+L/4f/g/+D/3//f/9//3//h/+H/4v/i/97/3v/f/9//4P/g/+D/
4P/g/+D/4P/g/+D/4P/g/+D/4//j/+P/5P/j/+L/4f/g/+L/4v/j/+P/4f/h/+H/4f/h
/+H/4v/i/+L/4v/i/+L/4P/g/+D/4P/g/+D/4P/g/+H/4f/g/+D/4P/g/+D/4P/g/+H/
4f/h/9//4P/h/+H/4//k/+T/4//l/+X/5f/m/+b/5//o/+n/6v/q/+v/7P/t/+7/7f/u
/+//8f/z//X/9P/2//j/+P/5//n/+P/4//r/+v/6//r/+v/7//v/+//8//z/+//6//v/
+//6//n/+P/3//b/9f/1//T/8f/v/+3/6v/n/+T/5f/j/+L/4f/e/9z/2//b/9r/2v/Z
/9n/1//X/9X/1P/U/9P/0v/S/9T/1P/U/9T/0//S/8//zv/Q/9D/0P/Q/9D/0f/R/8//
z//Q/9D/0P/Q/9D/0P/R/9H/0f/R/9H/0f/R/9D/0P/T/9T/1P/T/9H/0f/R/9H/0f/S
/9P/1P/U/9T/1P/U/9H/0f/S/9P/1P/U/9T/1P/U/9T/1P/U/9X/1f/V/9X/1f/W/9b/
1v/U/9P/0//U/9T/1P/U/9P/0//T/9P/1P/V/9b/1v/V/9P/0//T/9L/0v/S/9L/0v/S
/9P/0//T/9H/0f/Q/9D/1P/V/9X/1//W/9X/1P/T/9L/0v/T/9T/1P/V/9X/1P/U/9P/
1P/U/9T/1v/X/9f/1//V/9b/1v/X/9r/2v/b/9v/2f/a/9r/2v/Y/9f/1//X/9n/2//c
/9z/2//a/9n/2P/b/9v/2//b/9v/2//a/9n/1//X/9f/1//Z/9n/2f/Z/9f/1f/V/9T/
1f/U/9P/0v/S/9L/0v/Q/9D/z//P/8//0v/S/9L/0v/Q/9D/0P/Q/9H/0f/R/9L/1P/U
/9T/0//Q/9D/z//O/9D/0//a/+X/9v8FABQAKQBAAFoAcwCLAJ4ArQC3ALEAkgBbACEA
/f/w/+b/4P/X/87/yv/L/87/zv/R/9b/2P/Y/9r/2P/X/9b/1v/V/9X/1f/V/9X/1f/W
/9b/1P/U/9X/1f/Y/9j/2P/Y/9b/1v/W/9b/2P/Y/9j/2P/b/9v/2//c/9z/3P/c/9z/
3f/e/+D/4f/j/+P/4//j/+T/5f/n/+j/6P/o/+j/6P/o/+j/6P/o/+v/7P/t/+7/7v/t
/+v/6v/s/+z/7P/s/+z/7f/t/+3/7P/s/+z/6//u//D/8f/x//H/8f/x//L/9v/3//j/
+f/4//j/+f/6//r//P/8//7/AAABAAIAAwACAAQABgAGAAkACwAMAA4ADwAQABEAEgAS
ABMAEwATABQAFAATABIAEQARABAADwAQAA8ADgANAA0ADAAJAAcABgAEAAIAAAD///3/
/P/7//j/9v/1//X/8v/y//H/8f/z//P/8f/w/+7/7f/s/+z/7f/u/+//8P/w//D/7v/u
/+7/7v/u/+7/7P/t/+3/6//p/+r/6v/q/+v/7P/t/+//7f/t/+3/7f/t/+3/7P/s/+3/
7v/u/+3/7v/v//D/8f/v//D/8f/y//D/8P/w//D/8f/x//L/8//y//L/8v/y//L/8v/y
//L/9P/1//b/9//1//b/9v/2//X/9f/2//j/+v/6//r/+f/3//f/9//4//n/+v/6//n/
9//3//f/9v/3//j/+f/6//r/+//5//n/+v/6//r/+v/6//r/+//8//z//f/9//z//P/7
//z//P/8//r/+//7//v//P/+////AQACAAIAAwADAAIAAgABAAAAAAD//////////wEA
AgACAAIAAgACAAIABQAFAAUABQAFAAUABAADAAUABQAFAAUABQAFAAUABQADAAEAAQAA
AAEAAAD///7//P/8//z/+v/8//v/+//7//z//P/8//z//P/8//z//P/9//3//f/+//z/
/P/8//v//P/8//v/+v/4//3/CAAVACYAOQBSAGsAggCcALUAywDcAOUA4wDRAKQAaQA5
ACUAHAAUAAoAAQD4//j/+//6//r///8CAAIAAgACAAIAAQAAAAAAAQABAAEAAQABAAEA
AgACAAIABAAHAAkACAAIAAgACAAHAAYABQAEAAYABgAGAAYABgAFAAQABAAFAAYABwAI
AAYABgAHAAcABwAHAAcABwAJAAkACgAKAAkACAAHAAYACAAIAAgACAAIAAgACAAIAAcA
BwAGAAYABwAIAAkACgAJAAkACAAHAAcACAAJAAkACQAKAAoACQAJAAkACQAKAAwADQAO
AA8ADgAOAA8AEAAUABYAFgAYABoAGwAcAB0AHAAeACAAIAAkACUAJQAmACYAJgAmACYA
KQArACwALQAsACwAKwAqACsAKwAqACkAKgApACgAJwAjACIAHwAdABwAGgAYABYAFQAT
ABIAEQAQAA4ADQANAAwADAALAAsACgAJAAYABAAGAAUABAAEAAIAAgACAAIAAgACAAAA
AAACAAIAAgACAAEAAQAAAP3///8AAAAAAAD///7//f/9//////////////////7//v/+
//7//f/7//3//f/9//3/+//8//3//v/8//z//P/8//z//f///wEAAQAAAP///v8AAAAA
AAAAAP////////////8AAAAAAAD/////AAACAAEAAAD///3//v///wAAAgACAAIAAQD/
//////////7//f/+////AAAAAAEAAQABAAEAAgACAAIAAgACAAAAAQACAAIAAQABAAAA
AAADAAQABAAEAAIAAwADAAMABQAGAAYABwAIAAgACQAJAAkACgAKAAoACAAHAAcABwAF
AAcACAAIAAoACgAKAAoACwALAAsACwANAA0ADAALAAsACwALAAsACwALAAsACwANAAsA
CwAKAAkACAAHAAYABgAGAAYABAAEAAMAAwADAAQABAAEAAQABgAGAAYABgAHAAcABwAI
AAoACgAKAAkACgAIAAUAAgACAAcAEAAfADAAQwBWAG0AhACcALUAywDgAPEA9QDrAMoA
jQBPADEAJgAaABIADQAIAAQABQAGAAYABwAKAAwAEAASABIAEQAQABAAEAAPAA4ADQAP
AA8AEAAQAA4ADgAPAA8ADgAOAA4ADgAQABAAEAAQAA4ADgAOAA4AEQARABEAEgASABIA
EgASABAAEAARABEAEwATABMAEwASABEAEQAQABIAEgASABIAEgASABIAEgAQABAAEAAQ
ABIAEwATABQAEgASABIAEgAUABUAFQAVABUAFgAXABcAFwAYABgAFwAYABkAGgAcAB4A
HwAgACEAJAAkACUAJgAnACgAJwAoACgAKQAqACsALgAwADIAMgAzADMAMgAyADMANAA1
ADYANAA1ADUANQA0ADQAMwAyADIAMwAzADMAMAAvAC4ALQAtACwAKQAnACQAIgAgAB4A
HQAbABoAGQAYABYAFQAVABAAEAAPAA8ADwAPAA0ADAAMAAsACgAKAAgACAAIAAgACgAK
AAgACAAIAAgACAAIAAoACwALAAkABwAIAAgACAAIAAgACAAJAAsACwALAAsACQAJAAgA
CAAJAAoACgAJAAkACQAJAAkABwAIAAkACgAMAAwADAAMAAoACQAJAAkACAAIAAgACAAI
AAgACAAIAAcABwAHAAcABwAIAAgACAAGAAUABQAGAAYABgAGAAUABQAFAAUABgAHAAgA
CAAHAAcABwAHAAYABAAEAAQABAAEAAUABQAFAAUABQAEAAQABAAFAAUABQAFAAYABgAF
AAQAAwACAAIAAwAEAAQAAwADAAIAAgABAAIAAgACAAIAAwADAAMAAwAEAAQABQAGAAYA
BwAHAAUABgAGAAYAAgABAAEAAQABAAMABAAEAAIAAgACAAIAAwADAAMAAwABAAEAAAD/
////////////AQABAAEAAQD///3//f/8//v/+v/5//j/+P/4//j/9v/2//X/9f/1//j/
+P/4//j/9//2//X/9P/3//f/9//4//j/+P/4//f/9P/y//H/8v/0//n/BAATACIAMwBG
AF0AdgCOAKcAuwDQANsA1wDDAJIAUQAjABMADAACAPr/8//q/+j/6f/s/+7/8//2//b/
+P/4//T/8//y//L/8//z//P/8//z//P/9P/0//D/8P/x//H/8//0//X/9v/1//T/8//y
//L/8v/y//L/9f/1//X/9v/1//T/8//y//T/9P/1//X/8//z//P/8//z//P/9P/0//T/
9P/0//T/8v/y//L/8v/0//T/9P/0//P/8//y//L/9P/0//T/9P/0//X/9f/1//T/9P/0
//P/9//4//j/9//3//f/9//4//r/+//8//3//v/+////AAAAAAIAAgAEAAYABwAIAAkA
CgAMAA4ADgAOAA8ADwAQABIAEgASABIAEgATABMAEwAUABQAEwASABMAEwASABEAEAAP
AA4ADQALAAoABwAFAAIAAAD+//z/+//5//j/9//0//L/8f/x/+7/7v/t/+3/7f/t/+v/
6v/o/+f/5v/m/+f/6P/p/+r/6f/o/+X/5P/m/+b/5v/m/+b/5//n/+X/4//k/+T/5P/l
/+b/5//p/+f/5//n/+f/6f/p/+j/6P/r/+z/7P/r/+n/6f/p/+n/6v/s/+7/8P/t/+z/
6//q/+v/6//s/+3/7v/u/+7/7v/s/+z/7P/s/+3/7f/t/+3/7f/u/+7/7v/u/+3/7f/u
/+7/7v/u/+3/6//r/+v/7P/t/+7/7v/t/+3/7f/t/+z/7P/s/+z/7P/s/+3/7f/t/+//
7//u/+7/8P/v/+//7//u/+z/7P/s/+z/7v/v//D/8P/v/+//7v/u/+3/7v/u/+7/7//x
//L/8//x//L/8v/z//b/9v/3//f/9f/2//b/9v/0//P/8//z//P/9f/2//b/9v/2//b/
9v/3//f/9//3//n/+f/4//f/9f/1//X/9f/3//f/9//3//f/9f/1//T/9f/0//P/8v/y
//L/8v/w//D/7//v/+//8v/y//L/8v/x//D/7//u//H/8f/x//L/9P/0//T/8//y//D/
7//u/+7/8//6/wkAGgAnADgATwBmAH4AlwCvAMIAzwDVAMsApgBrADUAGQAQAAgAAgD5
//D/6v/r/+z/7v/z//j/+P/4//j/9v/1//T/9P/1//X/9f/1//X/9f/2//b/8v/y//P/
8//2//b/9v/2//b/9v/2//b/+P/4//j/+P/3//f/9//4//j/+P/4//j/+P/4//n/+f/7
//v/+//7//v/+//8//z//P/8//z//P/7//r/+f/4//n/+v/7//z/+//7//r/+v/7//z/
/f/+//7///////////8AAAEAAQADAAQABAADAAUABQAFAAYABgAHAAgACQAKAAoACwAM
AA4AEAAQABIAFAAVABYAFwAWABgAGgAaAB4AHwAfACAAIgAiACIAIgAiACMAIwAjACYA
JgAlAA==
         </WaveFormData>
      </LeadData>
   </Waveform>
</RestingECG>
