# Supplementary material for: Detection of Left Atrial Enlargement Using a Convolutional Neural Network-Enabled Electrocardiogram
Source: Front Cardiovasc Med. 2020 Dec 17;7:609976. doi: 10.3389/fcvm.2020.609976 (PMC7773668; doi:10.3389/fcvm.2020.609976)
Supplement: Supplementary file 2 [file Data_Sheet_2.ZIP › normal1/1802010399_9412_0000002N.XML]

<?xml version="1.0" encoding="Windows-1252"?>
<!DOCTYPE RestingECG SYSTEM "restecg.dtd">
<RestingECG>
   <PatientDemographics>
      <PatientID>1802010399</PatientID>
      <PatientAge>70</PatientAge>
      <AgeUnits>Years</AgeUnits>
      <Gender>Female</Gender>
      <PatientLastName>wuyongxian</PatientLastName>
   </PatientDemographics>
   <TestDemographics>
      <DataType>Resting</DataType>
      <Site>1</Site>
      <AcquisitionDevice>MAC55</AcquisitionDevice>
      <Status>Unconfirmed</Status>
      <Priority>Normal</Priority>
      <Location>2</Location>
      <AcquisitionTime>16:36:35</AcquisitionTime>
      <AcquisitionDate>08-08-2015</AcquisitionDate>
      <CartNumber>1</CartNumber>
      <AcquisitionSoftwareVersion>010B</AcquisitionSoftwareVersion>
      <XMLSourceVersion>MAC5000 v1.0</XMLSourceVersion>
   </TestDemographics>
   <RestingECGMeasurements>
      <VentricularRate>73</VentricularRate>
      <AtrialRate>73</AtrialRate>
      <PRInterval>140</PRInterval>
      <QRSDuration>72</QRSDuration>
      <QTInterval>380</QTInterval>
      <QTCorrected>418</QTCorrected>
      <PAxis>3</PAxis>
      <RAxis>10</RAxis>
      <TAxis>17</TAxis>
      <QRSCount>13</QRSCount>
      <QOnset>222</QOnset>
      <QOffset>258</QOffset>
      <POnset>152</POnset>
      <POffset>210</POffset>
      <TOffset>412</TOffset>
      <ECGSampleBase>500</ECGSampleBase>
      <ECGSampleExponent>0</ECGSampleExponent>
   </RestingECGMeasurements>
   <Diagnosis>
      <Modality>Resting</Modality>
         <StatementCount>2</StatementCount>
         <LabelText>12SL ��ϳ���</LabelText>
      <DiagnosisStatement>
         <StmtFlag>ENDSLINE</StmtFlag>
         <StmtText>�������</StmtText>
      </DiagnosisStatement>
      <DiagnosisStatement>
         <StmtFlag>ENDSLINE</StmtFlag>
         <StmtText>���� ECG</StmtText>
      </DiagnosisStatement>
   </Diagnosis>
   <Waveform>
      <WaveformType>Rhythm</WaveformType>
      <WaveformStartTime>0</WaveformStartTime>
      <NumberofLeads>8</NumberofLeads>
      <SampleType>CONTINUOUS_SAMPLES</SampleType>
      <SampleBase>500</SampleBase>
      <SampleExponent>0</SampleExponent>
      <HighPassFilter>16</HighPassFilter>
      <LowPassFilter>150</LowPassFilter>
      <ACFilter>NONE</ACFilter>
      <LeadData>
         <LeadByteCountTotal>10000</LeadByteCountTotal>
         <LeadTimeOffset>0</LeadTimeOffset>
         <LeadSampleCountTotal>5000</LeadSampleCountTotal>
         <LeadAmplitudeUnitsPerBit>4.88</LeadAmplitudeUnitsPerBit>
         <LeadAmplitudeUnits>��V</LeadAmplitudeUnits>
         <LeadHighLimit>2147483647</LeadHighLimit>
         <LeadLowLimit>268435456</LeadLowLimit>
         <LeadID>I</LeadID>
         <LeadOffsetFirstSample>0</LeadOffsetFirstSample>
         <FirstSampleBaseline>0</FirstSampleBaseline>
         <LeadSampleSize>2</LeadSampleSize>
         <LeadOff>FALSE</LeadOff>
         <BaselineSway>FALSE</BaselineSway>
         <ExcessiveACNoise>FALSE</ExcessiveACNoise>
         <MuscleNoise>FALSE</MuscleNoise>
         <LeadDataCRC32>3909507797</LeadDataCRC32>
         <WaveFormData>
6v/p/+j/5//p/+j/6P/o/+b/5v/m/+b/5v/l/+X/5f/j/+X/5f/i/9j/0f/O/9H/1f/Y
/+D/6/8AABoAMwBMAGUAgwCsANYA6wDlANUAvQCWAG4AVQA+ACIADQADAP3/+f/0/+v/
5f/h/9//4v/i/+H/4f/h/9//3//e/97/3P/b/9z/2//a/9r/2f/Z/9v/3P/d/9//3//f
/9//3//g/+D/4P/h/+D/4P/g/9//3//g/+H/4//k/+P/4v/i/+T/5P/l/+X/4v/j/+L/
4f/i/+P/5P/j/+H/4v/l/+b/6f/q/+z/7f/s/+z/7v/v/+7/7//w//D/7v/v//H/8v/1
//b/+v/7//z///8CAAMAAgAEAAUABwAJAAoADAAOABAAEgATABQAFgAZABkAGQAWABYA
GAAZABcAFwAWABYAFQAVABYAFgAVABUAEgARABMAEgASABIADwAOAAwACwAKAAkABQAC
AAIAAQD////////+//z/+v/8//n/9//3//b/9v/0//P/8//z//P/8//w//D/7//u//D/
7v/u/+7/7P/s/+z/7P/u/+7/7v/s/+r/6//s/+z/7v/u/+7/7v/v//H/8f/w/+v/6//s
/+z/7v/v//D/8P/w//D/8P/w/+//7//v/+//7v/u/+7/7v/w//H/8f/x/+//7//w//D/
8P/w//D/8P/w//D/8P/w/+3/7P/r/+v/7f/t/+3/7v/u/+7/7v/u/+z/7P/s/+z/6//q
/+n/6P/q/+r/6v/q/+z/7P/p/+n/7P/u/+7/7f/s/+n/6P/n/+f/5v/m/+b/5v/m/+b/
5P/k/+X/5f/l/+f/6P/p/+r/6P/p/+n/6P/o/+j/6P/o/+f/5f/k/+L/4//k/+X/5v/p
/+n/6f/p/+f/5v/m/+b/6P/o/+j/6P/m/+b/6P/m/+L/5P/k/+T/5P/j/+P/5P/k/+T/
5P/k/+T/4//j/+T/5P/k/+T/5P/m/+j/6v/r/+z/7v/v//H/8v/y//T/9P/1//n/+f/5
//v//v///wAAAQACAAEAAAD9//7///8AAAAAAAD+//z/+//6//n/9//1//X/9f/1//L/
8//y//H/7v/r/+j/5v/l/+L/4v/h/+D/4f/h/+D/4P/e/97/3v/e/97/3v/d/93/4f/h
/+H/4f/a/9L/zf/I/8v/0f/W/9r/4//4/xQAMQBMAGUAfQCkANAA7QDvAN8AvwCUAGwA
VwBIADAAFQAHAAMA+f/u/+X/3//d/9//4P/g/9//3//f/97/3f/b/9r/2//b/93/3f/a
/9r/2f/Z/9r/2v/a/9v/3f/d/93/3f/e/97/3v/f/+D/4P/g/9//3//g/+H/4//j/+H/
3//e/+D/4P/h/+H/4f/j/+P/4//h/+H/4f/f/+H/4v/l/+b/6P/o/+n/6f/o/+j/6v/r
/+z/7f/u/+7/7v/v//H/8v/z//T/+P/5//f/+f/7//v///8CAAQABwALAAwADgAQAA8A
EAAQABAAEQAVABYAFwAWABYAGAAZABcAFwAWABYAFQAVABYAFgAXABcAFAATABMAEgAS
ABIAEQAQAA4ADQAMAAsABwAEAAAA///9//3////+//z/+v/7//n/+P/5//r/+v/4//f/
9v/1//T/8//w//D/7//u/+7/7P/s/+z/7v/w//L/9P/y//L/8v/w/+7/7//w//D/7v/u
/+7/7v/y//X/9v/2//P/8//0//T/8//z//P/8v/w//D/8P/w//H/8f/x//H/9P/0//T/
9P/y//P/8//z//H/8f/y//L/8v/y//L/8v/1//b/9//4//X/9P/z//P/8//z//P/9P/y
//L/8v/y//H/8v/z//T/8//y//H/8P/y//L/8v/y//T/9P/x//H/8v/0//T/8//y/+//
7v/t/+7/7v/v//D/7v/u/+7/7P/s/+3/7f/t/+7/7v/u/+7/7v/v/+//7v/s/+z/7P/s
/+7/7f/t/+z/7v/u/+7/7v/v/+//7//v/+//7v/u/+7/7v/u/+7/7v/y//D/7v/u/+z/
7P/s/+z/6//r/+z/7P/t/+7/7//w/+3/7f/u/+7/7P/s/+z/7v/w//L/8//0//b/9//5
//r//P/+//7///////////8BAAQABQAGAAcACwALAAsACQAJAAkACQAIAAcABgAFAAUA
AwADAAIAAQD+//3//P/4//r/+v/6//j/9P/w/+3/6//s/+z/6//q/+n/6f/o/+j/5v/m
/+b/5v/p/+r/6v/r/+f/5//l/+P/4v/g/9n/1P/X/93/3v/g/+n/+v8QACUAQgBhAHkA
mgDIAOcA6QDdAMkAqAB+AF0ASAA0AB8ADQAFAAMA/v/z/+3/6f/j/+L/5f/l/+b/5//l
/+X/5P/k/+P/4//l/+X/5P/k/+P/4//i/+L/4v/j/+X/5f/l/+X/6P/o/+j/6f/p/+j/
5//l/+b/5v/m/+f/6//r/+v/7P/q/+r/6//r/+v/7f/t/+3/7P/r/+r/5//q/+z/8P/y
//H/8P/w/+//7v/u//D/8f/0//X/9v/2//b/9//5//r/+f/6//7///8AAAMABgAHAAkA
DAAOABEAEwAUABYAGAAWABgAGQAaABgAGwAbABsAGwAcAB8AIQAjACMAIgAiACAAHwAf
AB4AGwAbABgAFwAZABgAGAAYABcAFgAUABMAEgARAA0ACgAIAAcABQAFAAcABgAEAAIA
AgD///3//f/6//r/+P/3//n/+f/5//n/+v/6//n/+P/2//T/9P/0//T/9P/0//T/9P/0
//T/8v/0//X/9v/2//b/9v/2//b/9//5//n/+P/z//P/9P/0//b/9//4//j/9v/2//b/
9v/3//f/9//3//j/+P/4//j/+v/7//v/+//6//n/+f/4//r/+v/6//r/+P/4//j/+P/4
//j/+P/5//f/9f/z//L/9f/2//f/+P/0//T/9P/0//X/9v/3//j/9//2//X/9P/2//b/
8//z//b/+P/4//f/9f/z//P/8//1//T/9P/0//P/8v/x/+7/8P/x//H/8f/0//T/9P/0
//P/8//y//D/8v/y//L/8v/y//H/8f/w//D/8P/w//D/7//v/+//7//1//L/8f/w/+//
7v/v/+//8P/w/+7/7v/u/+7/7//v//D/8P/y//L/8v/0//X/9v/2//b/+P/5//v//P/8
//7//v///wIAAwAEAAcACgALAAwADQANAA0ADQALAAsACwALAAoACAAGAAQAAwADAAMA
AgABAAMAAwADAAAA/f/8//v/+P/z//D/7v/t/+3/7v/u/+7/7P/r/+n/6P/p/+r/6//s
/+v/6v/o/+f/5//p/+n/5f/i/+D/2//U/9P/2//i/+T/6f/8/xYALwBKAGUAfwCkAM4A
6wDtAOEAywCkAHgAXQBKADAAFwALAAUA/f/4//X/7f/l/+H/4P/i/+H/4f/h/+P/4//i
/+L/4f/h/+P/4//i/+L/4f/h/+D/4P/g/+H/4v/j/+T/5f/k/+T/5P/l/+T/5P/k/+P/
5P/k/+T/5f/l/+X/5f/m/+b/5v/n/+f/5//p/+n/6f/p/+n/6f/n/+n/6v/t/+7/7v/u
/+//7//y//L/9P/1//X/9f/1//T/9v/3//n/+v/7//z/AAABAAEAAwAFAAUABwAKAAwA
DwARABIAFAAWABQAFgAXABgAGgAdAB0AHQAdAB4AIQAjACEAIQAgACAAHwAfACAAIAAd
AB0AGgAZABkAGAAYABgAFwAWABQAEwATABMAEAAOAAwACwAJAAkABwAGAAQAAgABAP3/
+v/5//v//P/7//v//f/9//3//f/7//r/+P/2//j/9v/2//b/9v/2//b/9v/4//j/+P/2
//b/9//4//j/9v/2//b/9v/2//f/9v/0//L/8//1//b/9//5//v//P/6//r/+v/6//j/
9//2//X/9//4//n/+v/4//n/+f/5//v/+//8//z/+//6//n/+P/4//j/+P/4//X/9P/z
//P/9f/3//n//P/8//z//P/8//j/+P/4//j/9//2//X/9P/2//b/9v/2//b/9v/z//P/
9P/2//b/9f/z//H/8f/x//H/8P/w//D/8f/y//P/8v/0//X/9f/1//T/9P/0//T/8v/z
//P/8v/y//L/8v/y//L/8f/x//D/8P/w//D/8P/x//P/8//z//D/8P/w//D/8P/t/+3/
7v/u//D/8P/w//D/8P/x//P/9P/0//T/9P/2//r//P/9//7//v///wEAAgADAAQAAwAD
AAUABQAFAAcACgALAAwADQANAA0ADQALAAsACwALAAoACAAGAAQAAwADAAMAAgABAAEA
AQABAP7////+//3/+v/4//b/9f/1//L/8v/x//D/7//v/+7/7v/s/+z/7P/s/+r/6v/p
/+n/8f/z/+//6//o/+L/2//W/9v/4//m/+r/+/8WAC4ASQBkAHsAmwDGAOwA/QD1ANsA
tQCOAHAAWwBEACwAHQATAAkAAQD2/+3/6f/l/+n/7v/r/+n/6P/n/+f/5//m/+b/5f/l
/+f/5//n/+j/6P/p/+j/6P/o/+n/6f/p/+n/6f/s/+z/7P/t/+z/7P/s/+v/7P/s/+z/
7f/t/+3/7f/u//D/8P/x//H/8P/x//D/7//x//H/8f/v/+3/7v/x//L/8v/y//P/8//1
//b/+f/7//z//f/+//7//v///wEAAgACAAIABQAFAAgACwAOAA8ADwASABQAFwAYABgA
GQAaABsAHgAgACIAIgAlACUAJQAiACIAJAAlACcAJwAmACYAJAAjACMAIgAhACEAHgAd
AB0AHAAcABwAGQAYABYAFQAVABUAEgAQAA8ADwAOAA8ADQAMAAoACAAJAAcABgAHAAUA
BAABAP///f/9//3//f///wAAAAAAAAEAAAABAAIAAQAAAP///v8AAAAAAAD+//z//f/+
//7//v/+//7//v/9///////+//z//f///wAA/v///wAAAAAAAAAAAAAAAAIAAwAEAAUA
BQAEAAMAAgAEAAUABQAFAAQAAwADAAIABAAEAAQABAAEAAQABAAEAAMAAgABAAEAAwAD
AAMABAACAAIAAgACAAIAAgACAAIAAwAEAAUABgAFAAQAAwACAAQABAABAAEAAAACAAIA
AQABAP///////wEAAAAAAAAAAQACAAMAAgD//////v/9/wAAAAAAAAAAAAABAAEAAAAA
AAAAAAAAAAAA//////7//v/+//7//v8BAP////8BAAAAAAAAAAAAAAD/////AAAAAP7/
/v/+//7//f/9//7//v/+//7//v8AAAMABgAIAAoACAAJAAsADAAOABAAEAARABMAEwAT
ABUAGAAZABoAGwAbABsAGwAZABkAGQAZABgAFgAUABIAEQARABEAEAAPABEAEQARAA4A
DQAMAAsACAADAAAA/v/9//7//v/9//z//f/9//z//P/6//r/+v/6//r/+v/5//n/+f/5
//n/9//2//T/7f/o/+v/8f/0//j///8SACgAPQBYAHUAlQC+AOgA/wD3AOUAzQCoAIIA
aQBWADwAJQAbABcAFQAQAAUA+f/z//P/9v/4//f/9//3//f/9//2//b/9f/1//f/9//2
//b/9f/1//b/9v/2//f/9//3//f/9//5//r/+//9//3//P/7//n/9v/2//b/9//7//v/
+//8//r/+v/7//v//f////////8BAAEAAQD///3//v8BAAIAAgACAAMAAwACAAIABAAF
AAgACQAKAAoADQAPABIAFAATABIAFAATABUAFwAZABkAHAAgACMAJwAoACgAKQAqACkA
KgAqACoAKwAvADAAMQAyADIANAA1ADUANQA0ADQAMQAxADIAMgAxADEALgAtAC0ALAAs
ACwAKQAoACYAJQAlACUAIgAgACAAHwAdAB0AGwAaABgAFgAYABUAEwATABQAFAASABEA
EAAPAA4ADQAMAAwACwAKAAwACgAKAAoADAAMAAwADAAKAAoACgAIAAkACwANAA4ACwAK
AAkACAALAA0ADQAMAAsACwAMAAwACgALAAwADAAMAAwADAAMAAwADQAOAA8ADwAOAA0A
DAAMAA0ADQANAA8ADwAQABAADgAOAA4ADgAQABAAEAAQABEAEAAPAA8ADQANAA0ADgAO
AA4ADgAOAAoACgAKAAoADAAMAAwADAAMAAwADAAMAAwADAAJAAkADAAOAA4ADQALAAkA
CQAJAAsACgAKAAoACAAIAAgABgAHAAkACgALAAsACgAJAAgACAAJAAkACAAIAAgACAAI
AAoACQAJAAgACAAIAAgACAAJAAkACQAJAAgACAAIAAgACAAHAAcACAAIAAoACgAKAAoA
BwAHAAgACAAIAAgACAAKAAoADAANAA4AEAARABMAFAAXABoAGwAdAB4AHQAcAB0AIAAh
ACIAIwAmACcAKAAnACcAJwAnACYAIgAgAB4AHQAbABsAGgAZABkAGQAZABYAFQAUABMA
EAANAAoACAAHAAgACAAHAAYAAwADAAIAAgADAAQABQAGAAUABAACAAEAAwABAAEAAQD8
//j/9f/u/+//9//6//j/AQAYADAASwBoAIEAlQC6AOYABwEPAQEB4QC6AJgAfwBsAFQA
NwApACcAIwAaABEABQD7//v/AAACAAEAAQABAAEAAQAAAAAAAQABAAMAAwAAAAAA////
//7//v/+//////////////8CAAIAAgADAAQABAAEAAMAAgACAAIAAwAFAAUABQAGAAYA
BgAHAAcABQAHAAcABwAHAAcABwAFAAcACAALAAwACgAKAAsACwAMAAwADgAPAA4ADwAQ
ABAAEAARABMAFAAYABoAHwAhACEAIwAlACUAJgAoACkAKwArACwALgAwADIANAA1ADYA
NAA3ADcANwA4ADgAOgA7ADsAOwA6ADoAOwA7ADwAPAA6ADkANQAzADUANAA0ADQALwAu
ACwAKwAtAC0AKgAoACQAIwAhACEAIQAgAB4AHAAcABkAFwAXABYAFgAUABMAFQAVABUA
FQATABIAEAAOABAADgAOAA4ADgAOAA4ADgAOAA4ADgAMAAoACwAMAAwADQAOAA8AEAAP
ABEAEQAQAAsACwAMAAwADAANAA4ADgAOAA4ADgAOAA0ADQANAA0AEAAQABAAEAAOAA8A
DwAPAA8ADwAQABAADwAOAA0ADAAOAA4ADgAOAA4ADgAOAA8ADQANAA0ADgAMAAwADAAM
AAoACgAKAAoACgAKAAoACgAKAAoACgAKAAoACgAHAAcACgAMAAwACwAJAAcABwAHAAcA
BgAGAAYACAAIAAgABgAGAAcABwAHAAgACAAIAAgABwAHAAYABAAEAAQABAAEAAQAAwAD
AAIABAAEAAQABAAFAAUABQAFAAkABgACAAAAAAABAAIAAwAEAAIAAQABAAAAAAAAAAAA
AAAAAAEAAwAEAAIAAgACAAQABAAGAAcACAAIAAkACwAMAAwADgAOAA8AEQARABEAEwAY
ABkAGgAbAB4AHwAgAB8AHwAfAB8AHgAZABYAEwARABAADwANAAsADgAPABAADgALAAoA
CQAGAAEA/v/8//v/+v/6//n/+P/3//f/9v/2//j/+P/4//j/9v/2//X/9f/1//f/9//1
//D/6P/l/+T/5f/r//L/8v/3/w4AKgA9AFIAcQCRALoA4gDzAO8A3wDFAJ4AeABdAEoA
NgAfABMAEwARAAoA/f/z/+3/7//y//D/7//v/+//7f/t/+z/7P/r/+v/7f/t/+z/7P/r
/+v/7v/u/+7/7//t/+3/7f/t/+7/7v/u/+//7v/u/+7/7f/u/+7/7v/v/+7/7f/s/+z/
7f/u//D/8f/v//H/8f/x//H/8f/x/+//7//w//P/9P/1//b/+P/5//f/9v/3//f/9v/3
//j/+P/6//v//f/+////AAAEAAUABQAHAAkACQALAA4AEAATABMAFAAWABgAGgAcAB0A
HgAcAB8AHwAfACIAJAAoACsAKQAnACQAIgAeAB0AHQAcAB0AHQAaABkAGwAaABoAGgAZ
ABgAFgAVABMAEQAMAAgACQAJAAgACQALAAoACAAGAAUAAQD+//3//v/+//z/+//7//v/
+//7//j/+P/3//b/+f/4//n/+v/5//j/9//2//j/+P/4//b/9P/1//b/9v/0//T/9P/0
//X/9//3//b/9f/1//b/9v/2//f/+P/4//b/9v/2//b/9//3//f/9//6//r/+v/6//f/
9//2//X/9f/1//b/9v/4//j/+P/4//j/+P/4//j/9//2//X/9f/1//X/9f/2//b/9v/2
//b/8v/y//L/8v/0//T/9P/0//L/8v/y//L/8v/y/+//7//v//D/7//t/+7/7f/u/+//
8f/w//D/8P/u/+7/7v/s/+7/7//v/+//7v/u/+7/7v/t/+3/7P/q/+r/6v/q/+r/6//r
/+z/7P/s/+z/7P/s/+v/6//q/+r/6v/q/+r/6f/p/+r/6v/o/+j/6P/o/+j/6f/r/+z/
6//q/+n/6v/u//D/8f/y//D/8f/z//T/9//6//v//f/9//3//f///wIAAwAEAAUABwAH
AAcABQADAAMAAwACAP7//P/6//n/+v/7//v/+//7//v/+//4//f/9v/1//L/7//s/+r/
6f/m/+b/5f/k/+H/4f/g/+D/4P/g/+D/4P/i/+L/4f/h/+H/3//f/9//4P/c/9P/zv/P
/9P/2P/a/93/6v8CABsANgBVAHEAlgDCAOEA5QDVAL8AngBwAE0APgAoAAkA/f/7//f/
8P/r/+X/3//b/9r/2//b/9z/3f/d/93/3P/c/9n/2f/b/9v/2v/a/9n/2f/a/9r/2v/b
/9v/2//b/9v/3P/c/9z/3f/e/97/3v/d/93/3v/f/+H/4P/f/97/3v/f/+D/4v/j/+D/
4f/g/9//4P/h/+L/4f/g/+D/4v/i/+T/5P/l/+X/6P/o/+r/6//s/+3/7v/u/+z/7f/v
//D/8f/y//b/9//5//v//f/9//7/AAABAAMABgAIAAsADgAOABAAEQASABAAEwATABMA
FAAUABYAFwAWABUAEwASABIAEwAVABYAEwATABAADwANAAwADAAMAAwADAALAAsACgAJ
AAUAAgABAAEAAAABAP///v/8//r//P/5//f/9//1//T/8f/v/+3/7f/t/+3/7f/u/+7/
7v/s/+r/6v/q/+r/6v/q/+r/7P/s/+z/6v/q/+v/7P/s/+7/7v/u/+7/7v/v/+7/7P/q
/+v/7f/u/+z/7f/u/+7/7v/u/+7/7v/v/+//7//v/+7/7v/u/+7/7P/t/+3/7f/v/+//
8P/w//D/8P/w//D/7//u/+3/7P/t/+z/6//r/+v/6//r/+z/7v/u/+7/7v/s/+z/7P/s
/+r/6v/q/+r/7P/s/+z/7P/s/+z/6f/p/+r/7P/s/+v/6//p/+n/6f/q/+r/6//s/+n/
6P/n/+T/5//p/+r/6//p/+j/5//m/+j/6f/p/+j/5v/m/+b/5v/o/+f/5//m/+T/5P/k
/+T/5//n/+f/5//l/+T/5P/k/+b/6v/o/+j/6v/q/+r/6v/m/+X/5f/k/+b/5v/m/+b/
5P/j/+P/4v/l/+b/5//q/+z/7v/v//D/8f/z//b/+P/4//r/+v/7//v/+//7//3/////
//////8BAAEAAQD//wAAAQACAAIA/v/8//r/+f/5//n/+P/3//f/9//3//T/8v/w/+7/
6v/o/+b/5f/l/+X/5v/m/+b/4//j/+L/4v/k/+T/5P/k/+L/4v/h/+H/4//h/+P/4//c
/9T/z//K/8//1//c/+D/7/8IACQAPQBYAHEAjQC0ANgA5wDjANEAswCGAGIATwA6ACAA
DwAHAAEA+//w/+X/3//d/93/3v/g/9//3//f/9//3//e/97/2v/Z/9r/2f/Z/9r/2v/b
/97/3v/e/9//3f/d/93/3f/e/97/3v/f/+L/4v/i/+H/4P/g/+D/4f/h/+H/4f/i/+D/
4P/h/+H/4v/l/+b/5//n/+f/5//l/+X/5v/p/+r/6P/o/+n/6f/s/+z/7v/v//D/8f/y
//L/8v/z//X/9v/3//j//P/9//3///8BAAEAAwAGAAgACwAOABAAEwAWABUAFgAWABYA
GAAbABsAGwAZABgAGQAZABoAGwAbABwAGQAZABoAGgAXABcAFAATABMAEgASABIADwAO
AAwACwANAA0ACgAIAAgABwAFAAUAAwACAAAA/v////3//P/9//z//P/6//n/+f/5//n/
+f/6//r/+f/4//b/9P/0//T/8//y//H/8P/y//L/8v/w//D/8f/y//L/8//0//X/9v/2
//f/9v/0//P/8//0//T/9P/1//b/9v/2//b/9v/2//X/9f/1//X/+P/4//j/+P/4//n/
+f/5//f/9//4//j/9//2//X/9P/1//b/9//4//n/+P/3//f/9f/1//X/9v/1//T/8//y
//L/8v/y//L/8//0//X/9v/2//b/9v/2//b/9v/z//P/8//0//P/8f/y//H/8v/z//P/
8v/y//L/8P/w//D/7v/w//H/8f/x//L/8v/y//L/8P/x//H/8P/w//D/8P/w//L/8f/x
//D/7v/u/+7/7v/v/+//7//v/+//7v/u/+7/8v/0//L/8v/y//L/8v/y/+//7//w//D/
7v/u/+7/7v/t/+3/7v/u//D/8P/w//L/9P/2//f/+P/4//n/+//8/wAAAgACAAMAAwAD
AAMABQAGAAcACAAJAAsACwALAAkACwALAAsACgAGAAQAAgABAAEAAQAAAP//////////
/P/7//r/+f/2//X/8v/w/+//7v/u/+3/7P/t/+3/7P/s/+7/7v/u/+7/8P/w/+//7//r
/+n/6f/p/+T/3v/Z/9z/3f/h/+j/8P/7/w4AJgA9AFQAawCNALgA4ADvAOMA0QCzAIgA
aABVAEAAKAAVAAsABwADAPz/8f/p/+X/5//s/+z/6//r/+v/6v/p/+f/5v/l/+X/5//n
/+f/6P/o/+n/6P/o/+j/6f/n/+f/5//n/+j/6P/o/+n/7P/s/+z/6//q/+r/6v/r/+3/
7f/t/+7/7v/u/+//7//u/+//7v/t/+//7//v/+3/7v/w//T/9v/1//T/9P/z//T/9P/2
//f/+v/7//z//P/8//3///8AAAMABAAIAAkACQALAA0ADQARABQAFgAZABoAGgAbABwA
HAAeAB8AIAAiACUAJQAlACIAIgAkACUAIwAjACIAIgAjACMAJAAkACIAIQAdABsAHQAc
ABwAHAAZABgAFgAVABcAFwAUABIADgANAAsACwANAAwACgAIAAoABwAFAAUAAgACAAAA
////////////////AAAAAAAA/v/8//z//P/8//z//P/8//z//P/8//r/+P/5//r/+v/8
//z//P/8//z//f/8//r/+f/5//r/+v/6//v//P/8//z//P/8//z/+//7//v/+//+//7/
/v/+//z//f/9//3//f/9//7//v/+//7//v/+//7//v/+//7////+//3//f/9//3//f/+
//z//P/8//z//P/8//z//P/+//7//v/+//7//v/+//7//P/8//n/+f/4//r/+v/5//r/
+f/6//v/+//6//r/+v/6//r/+v/4//j/+f/5//n/+f/4//f/9v/4//n/+f/4//b/9v/2
//b/9v/1//X/9P/0//T/9P/0//f/+f/5//j/9//2//X/9P/0//X/9//4//f/9v/1//T/
9f/1//b/9v/0//T/9P/2//j/+v/7//z//P/9////AAACAAQABAAFAAkACQAJAAsADAAN
AA4ADwARABEAEQAPABEAEQARABAAEAAOAAwACwAJAAkACAAHAAcABwAHAAQAAQAAAP//
/P/5//b/9P/z//L/8v/x//D/7//v/+7/7v/s/+z/7P/s/+z/7P/r/+v/7f/t/+n/5//o
/+L/2f/W/9n/3f/i/+T/6f/8/xgALwBMAGcAgwCqANQA7QDtANsAwwCcAHAAUwBAACoA
FQAJAAUA///2//P/7//p/+f/5v/m/+X/5f/l/+T/4//h/+D/4P/h/+T/5f/j/+L/4P/f
/+L/4v/i/+P/5f/l/+X/5f/m/+b/5v/n/+X/5P/j/+H/4P/g/+D/4f/l/+X/5f/m/+T/
5P/l/+X/4//l/+X/5f/m/+f/6P/n/+X/5v/p/+r/6P/o/+n/6f/s/+z/7v/v//D/8f/y
//L/9P/1//f/+P/4//j/+//7//v//f//////AAACAAMABQAIAAoADQAQABAAEgATABQA
EgAVABUAFQAUABQAFgAXABcAFwAWABYAFQAVABYAFgATABMAEAAPAA8ADgAOAA4ACQAI
AAYABQAHAAcABAACAAAA///9//3//f/8//r/+P/5//f/9v/3//P/8v/v/+3/7//v/+//
7//u/+7/7f/s/+7/7P/s/+z/6f/o/+f/5v/o/+j/6P/m/+b/5//o/+j/6P/o/+j/6P/p
/+v/6//q/+f/5//o/+j/5//n/+f/5v/o/+j/6P/o/+f/5//n/+f/5v/m/+b/5v/m/+f/
5//n/+f/5//o/+j/5v/m/+b/5v/m/+b/5v/m/+b/5v/m/+f/5f/l/+X/5v/k/+T/5P/k
/+L/4v/i/+L/4P/g/+D/4P/i/+L/4v/i/+L/4v/f/9//3//g/9//3f/g/9//4P/h/97/
3P/b/9r/3P/c/9z/2v/c/93/3f/d/93/3P/b/9r/2P/Z/9n/2P/a/9r/2v/a/9r/2f/Z
/9j/2f/a/9v/3P/c/9v/2v/Z/9X/1P/U/9b/1v/W/9b/1v/W/9X/1f/W/9b/1P/U/9T/
1P/V/9X/1v/W/9X/1P/T/9T/2P/a/9v/3P/e/9//4f/i/+L/5P/k/+X/5f/l/+X/5//q
/+v/7P/t//H/8f/x/+//7//v/+//7v/q/+j/5v/l/+T/4//h/9//4P/h/+L/4P/d/9z/
2//Y/9f/1P/S/9H/zv/O/83/zP/L/8v/yv/K/8j/yP/I/8j/yv/K/8n/yf/J/8f/yf/J
/8j/wv+5/7L/tf+7/7z/wP/H/9r/9P8NACgAQQBZAH4AqADJANUAywCvAIQAWgBBADIA
GgABAPX/7f/l/97/0//H/8P/w//E/8L/wf/B/8H/wf/B/8D/wP++/73/vv+9/77/vv+9
/73/vv++/77/v/+//7//v/+//8D/wP/A/8H/wP/A/8D/v//A/8D/wP/B/8H/wf/B/8L/
xP/C/w==
         </WaveFormData>
      </LeadData>
      <LeadData>
         <LeadByteCountTotal>10000</LeadByteCountTotal>
         <LeadTimeOffset>0</LeadTimeOffset>
         <LeadSampleCountTotal>5000</LeadSampleCountTotal>
         <LeadAmplitudeUnitsPerBit>4.88</LeadAmplitudeUnitsPerBit>
         <LeadAmplitudeUnits>��V</LeadAmplitudeUnits>
         <LeadHighLimit>2147483647</LeadHighLimit>
         <LeadLowLimit>268435456</LeadLowLimit>
         <LeadID>II</LeadID>
         <LeadOffsetFirstSample>0</LeadOffsetFirstSample>
         <FirstSampleBaseline>0</FirstSampleBaseline>
         <LeadSampleSize>2</LeadSampleSize>
         <LeadOff>FALSE</LeadOff>
         <BaselineSway>FALSE</BaselineSway>
         <ExcessiveACNoise>FALSE</ExcessiveACNoise>
         <MuscleNoise>FALSE</MuscleNoise>
         <LeadDataCRC32>3258852683</LeadDataCRC32>
         <WaveFormData>
9//2//b/9v/0//T/9P/0//T/9P/0//T/9P/0//T/9P/0//b/9v/0/+7/6//s/+z/7f/y
//f///8MAB8AOABVAG0AggCXAKUAnwCIAHIAYQBYAFQARQAoAAsA+v/7//v/+f/3//X/
9f/1//X/9P/y/+//7//w//D/8P/w//D/7v/u/+//7//v//D/8P/w//H/8f/y//L/8P/w
//D/8P/y//L/8v/y//P/8//z//L/8v/y//T/9P/0//T/9P/1//P/9P/2//b/9f/0//T/
9P/1//b/9v/1//X/9//4//j/+f/7//z//v/8//z//v/+//7///8AAAAA//8AAAEAAQAE
AAUABwAIAAsACwANAA4ADgAQABIAFAATABQAFgAWABcAFwAYABkAHQAeAB4AHgAcAB0A
HQAdABsAGwAbABsAGwAbABsAGwAcABsAGgAZABkAGQAZABkAGAAWABUAFAASABAADwAN
AA0ACwAKAAoACgAIAAcABwAEAAIAAQABAAEAAAAAAP//AAD///7//v/7//v/+//6//r/
+v/5//n/9v/2//f/+P/6//r/+v/4//j/+P/4//j/+P/4//j/+P/6//r/+v/6//n/+P/3
//b/+P/4//j/+P/4//j/+P/4//r/+v/6//r/+f/5//j/+P/6//r/+v/6//r/+//7//r/
+P/4//j/+P/4//n/+f/5//f/9//3//f/9//2//b/9//3//f/9//3//n/+f/5//f/9f/1
//X/9f/3//f/9//3//b/9v/2//b/+P/4//j/+P/1//X/9f/1//X/9P/0//T/9v/2//b/
9v/0//T/9f/1//b/9v/2//b/9P/1//X/8//1//X/9f/1//T/8//x//D/8f/z//T/9f/3
//f/9//3//b/9v/3//f/9f/1//X/9v/0//j/+P/0//L/9P/0//T/9P/0//T/9P/1//X/
9f/1//X/9f/1//X/9f/z//P/8//z//X/9f/2//b/9v/2//f/9//2//X/9P/z//b/+P/5
//v/+//9//7////+/wAAAQACAAIABAAGAAcACgAKAAkABwAFAAQABAADAAMAAwADAAAA
AAD+//v/+f/4//b/9f/1//T/8//x//D/8//y//P/9P/z//L/8f/w/+7/7v/u/+7/8v/y
//L/8v/u/+r/5//m/+b/5//q/+//9/8EABkANgBXAG8AfgCRAKMAowCUAIIAbQBeAFwA
TwAyABcAAgD3//n/9f/x//P/8//x//H/8v/w/+3/7f/u/+z/7P/s/+z/7P/s/+3/7f/t
/+7/7v/u/+3/7f/u/+7/7P/s/+z/7P/s/+z/7P/s/+//7//v/+7/7v/u//D/8P/u/+7/
7v/v/+//8P/y//L/8v/y//P/9P/z//T/9P/z//P/9f/2//b/9P/1//X/9v/4//j/+v/6
//r/+//8//z/+//8//3//f8AAAEAAwAEAAQAAwAEAAQABgAIAAoADAAOABAAEwAUABMA
EwAUABUAGQAaABoAGgAYABkAGQAZABkAGQAZABkAGQAZABkAGQAaABkAGAAXABcAFwAX
ABcAFgAUABMAEgAQAA4ADQALAAkABwAGAAYABgAEAAMAAwAEAAIAAQABAP///v/+//3/
/P/7//r/+v/7//v/+//6//j/+P/3//f/+P/4//n/+v/4//j/+P/2//b/9v/2//b/9v/2
//b/9v/5//r/+//8//v/+v/5//j/9v/2//b/9v/2//b/9v/2//f/+P/5//r/+P/3//X/
9P/1//b/9//4//j/+f/5//j/+P/4//j/+P/4//n/+f/5//j/9//2//X/9v/2//f/+f/5
//n/+f/5//n/+f/5//f/9v/1//T/8//1//X/9f/1//f/+P/5//r/+P/4//j/+P/1//X/
9f/1//X/9P/0//T/9P/0//T/9P/0//T/9f/1//b/9v/2//b/9v/3//f/9f/z//P/8//z
//X/9f/0//T/8v/z//P/8//1//X/9f/1//T/9P/1//X/9f/1//X/9v/6//j/9P/0//L/
8v/y//L/9P/0//T/9f/1//X/9f/1//X/9f/1//X/8//z//P/8//1//X/9v/2//b/9v/3
//f/9//3//f/9//3//j/+P/5//v//f/+////AAACAAMABAACAAQABgAHAAkACgAKAAkA
BwAGAAYABQADAAMAAwAAAP///v/8//v/+P/2//X/9f/1//X/9P/0//T/8v/y//L/8P/w
//D/8P/x//L/8//0//L/8v/y//D/8P/w/+//7P/q/+v/7v/z//v/BAAVACoASwBrAHwA
jQCjAKkAmgCCAG0AYABaAE0ANAAbAAoA+//1//n/+//3//f/9//z//L/8v/v/+//8P/y
//L/8v/y//D/8P/x//H/7//w//D/8P/x//H/8v/y//L/8v/y//L/9P/0//T/9P/1//X/
9f/0//T/9P/2//b/9v/2//b/9//2//b/9//2//b/9v/3//j/+P/4//f/9f/2//n/+//8
//r/+//7//z/+v/6//z//P/9////AQACAAEAAgADAAMABAAFAAcACAAJAAkACwAMAA4A
EAASABQAEwAUABYAFgAXABcAGAAZABkAGgAaABoAGgAbABsAGwAdAB0AHQAdABwAGwAa
ABkAGgAZABgAFwAZABkAGQAZABgAFgAVABQAEgAQAA8ADQANAAsACgAKAAwACgAJAAkA
CAAGAAUABQABAAAAAAD///7//f/8//z//P/9//7//v/8//z/+//7//r/+v/7//z/+v/6
//r/+P/6//r/+v/6//r/+v/6//r/+v/6//r/+v/6//r/+v/6//j/+P/4//j/+v/6//r/
+v/6//r/+v/6//3//f/8//z//P/8//z//P/6//v/+//6//z//P/8//z/+v/7//v/+//7
//v/+//7//j/9v/1//X/9//5//v//f/7//v/+//5//n/+f/5//n/+f/5//n/+f/4//j/
+P/4//r/+v/6//r/9//3//f/9//5//j/+P/4//b/9v/2//b/9v/2//f/9//4//j/+P/4
//b/9//3//X/9//3//f/9//1//X/9P/0//b/9//3//f/9//3//f/9//2//b/9v/2//b/
9v/2//b/9v/3//X/9f/1//X/9//3//f/9//5//n/+f/5//f/9//4//j/+P/4//n/+f/3
//f/9//3//n/+v/6//v/+//9//7///8CAAQABQAGAAQABgAIAAkADAAMAAsACQALAAoA
CgAJAAcABwAHAAQAAgAAAP3/+//6//j/9//3//f/9//2//b/+P/2//b/9v/2//b/9v/2
//X/9P/z//L/8v/0//T/8v/u//L/8//s/+j/7//y//X/+f8EABcAMABNAGsAfgCPAJ0A
owCUAH4AaQBcAFQASwAyABcABAD7//f/9f/1//f/9//3//f/8v/w/+3/7f/u//D/8P/w
//D/8P/w//H/8f/v//D/8P/w/+3/7f/u/+7/8P/w//D/8P/y//L/8v/y//P/8//z//L/
8P/w//L/8v/0//T/9P/1//T/9P/1//T/9f/0//T/9P/1//b/9v/1//X/9//4//j/+v/7
//v//P/6//r//P/8//r/+//8//z///8AAAEAAQACAAMABQAGAAcABwAJAAoADAAOABAA
EgARABIAFAAUABMAEwAUABUAGQAaABoAGgAcAB0AHQAdAB0AHQAdAB0AGwAbABsAGwAa
ABkAGAAXABUAFQAVABUAFgAUABMAEgASABAADwANAA0ACwAKAAoACQAGAAQAAwACAAAA
/////////v/+//3//f/9//3//v/8//v/+v/4//r/+v/5//n/9v/2//f/+P/6//r/+v/4
//b/9v/2//b/9v/2//b/9v/2//b/9v/2//T/9P/0//T/9f/2//f/+P/4//j/+P/4//j/
+P/4//j/+//7//r/+v/4//j/+P/4//j/+f/5//j/9v/2//b/9v/4//n/+f/5//j/9//2
//X/+P/4//n/+//5//n/+f/5//n/+f/5//f/9f/1//X/9f/3//f/9//3//b/9v/2//b/
+P/4//j/+P/1//X/9f/1//P/8v/y//L/8//0//X/9v/2//b/9//3//b/9v/2//b/9P/1
//X/8//0//X/9v/3//f/9//2//b/9P/1//X/9f/1//X/9f/1//T/9P/0//T/9P/z//L/
8f/x//P/8//z//P/9f/1//X/9f/1//X/9f/1//f/9//4//j/+P/4//n/+f/3//f/9//3
//f/+P/4//n//f///wAAAQACAAQABQAGAAQABgAIAAkADAAMAAsACQAHAAYABgAFAAMA
AwADAAAA///+//z/+//6//j/9//3//X/9f/0//T/9P/y//L/8v/w//D/8P/w//D/8P/w
//D/9v/2//T/9P/y/+7/6f/m/+j/7f/w//f/AQASACkASABnAHkAiACbAKcAnwCKAHQA
ZQBgAFgAQQAgAAkA/v/7//v/+f/1//X/9f/z//H/9P/z/+//7v/u/+7/7v/u/+7/7v/u
/+//7//v//D/8P/w/+3/7f/u/+7/7v/u/+7/7v/w//D/8P/w/+//7//v/+7/7v/u//D/
8P/w//D/8P/x//P/9P/2//b/9f/0//T/9P/z//T/9P/z//H/8//0//T/9f/3//j/+v/6
//r//P/8//v/+//7//r/+//8//3//f8AAAEAAwAEAAUABQAHAAgACgAMAA4AEAAPABAA
EgASABUAFQAWABcAFwAYABgAGAAWABcAFwAXABgAGQAaABsAGgAZABgAFwAYABcAFgAV
ABUAFQAVABUAEwAQAA4ADAAKAAgABwAFAAYABQAFAAYABAACAAEAAQACAAAA//////z/
+v/5//f/9//3//f/+P/4//n/+v/6//r/+v/5//n/9v/2//f/+P/4//j/+P/2//b/9v/2
//b/9v/2//b/9v/2//b/9v/2//b/9v/2//b/9v/2//b/9v/2//b/9v/2//j/+P/4//j/
9//3//b/9v/4//j/+P/4//b/9//3//b/+P/4//j/+P/2//f/9//3//f/9//3//f/9//2
//b/9//1//X/9f/1//f/9//3//X/9v/3//j/+f/4//f/9v/1//b/9v/2//b/+P/4//j/
+P/2//X/9P/z//X/9P/0//T/9v/2//b/9v/1//T/9P/z//P/9P/1//b/9P/1//X/8//1
//X/9f/1//X/9f/0//T/8v/z//P/8//1//X/9f/z//L/9P/0//T/9P/0//T/9P/1//X/
9f/1//X/8//z//P/8//z//P/8//z//X/9f/2//b/9P/0//X/9f/1//X/9f/1//f/+P/4
//n/+//9//7////+/wAAAQACAAQABgAIAAkACAAIAAcABQAFAAQABAADAAQABQAGAAQA
AQD+//r/9//2//T/8//z//P/8//y//L/9P/y//L/8v/y//L/8v/y//L/8v/y//L/8P/w
//D/7v/w//D/7f/q/+r/7f/w//f///8IABcAMgBNAGkAgACTAKMAoQCIAHAAXwBUAE4A
PwAkAA0A/P/3//f/9//1//X/9f/x/+//8P/w/+3/7f/u//D/8P/w//D/7v/u/+//7//v
//D/8P/w/+//7//w//D/8P/w//D/8P/y//L/8v/y//P/8//z//L/8f/w//H/8P/y//L/
8v/z//P/9P/2//b/9//2//b/9v/3//j/+P/3//X/9//4//j/9v/3//f/+P/4//j/+v/6
//v//f///wAAAwAEAAUABQAFAAUABgAGAAcABwAJAAoADAAOABAAEgATABQAFgAWABUA
FQAWABcAGQAaABoAGgAcAB0AHQAdABsAGwAbABsAGQAZABkAGQAaABkAGAAXABcAFwAX
ABcAFAASABEAEAASABAADwANAA0ACwAKAAoACAAGAAUABQAEAAIAAQABAP///v/+//3/
+v/5//j/+P/3//f/9//2//j/+P/3//f/9//4//r//P/7//r/+f/2//b/9v/2//b/9P/0
//T/9P/2//b/9v/2//b/9v/2//b/9v/2//b/9v/0//T/9P/0//X/9v/3//j/9//3//b/
9v/2//b/9v/2//j/+f/5//j/+P/4//j/+P/4//n/+f/5//n/+f/5//n/9//2//b/9//3
//f/9//3//X/9f/1//P/9f/1//X/9f/1//X/9f/1//b/9v/2//b/9v/2//b/9v/z//P/
8//z//X/9P/0//T/9P/0//T/9P/0//T/9f/1//L/8v/y//L/9P/1//X/8//z//P/8//z
//X/9f/0//T/8v/z//P/8//z//P/9f/1//T/8v/y//L/8v/y//L/8v/z//P/8//z//P/
8//z//P/8//x//H/8f/x//H/8f/y//L/9P/0//X/9f/3//f/9//3//X/9v/2//f/+f/7
//z//f8AAAIAAwAEAAQABgAIAAkACgAKAAkABwAHAAYABgAFAAMAAwADAAAA/v/8//n/
9//0//L/8f/x//P/8//y//L/8P/u/+7/7v/w//D/8P/w//D/8P/w//D/8P/w/+7/7v/s
/+7/6//o/+b/6f/s/+//9f8CABUAMgBRAGcAdgCHAJkAnwCQAHwAaQBaAFYASwAyABMA
/P/1//f/9//1//X/9//1//H/8P/u/+v/6//s/+7/7v/u/+7/7v/u/+//7//u/+7/7f/s
/+v/6//s/+z/7v/u/+7/7v/u/+7/7v/u/+//7//v/+7/7P/s/+7/7v/v//D/8f/z//P/
9P/2//b/8//y//L/8v/z//T/9P/z//X/9//4//j/9v/3//f/+P/4//j/+v/6//r/+//8
//z//f/+//////8CAAMABQAGAAUABQAHAAgACAAKAAwADgAPABAAEgASABMAEwAUABUA
FQAWABYAFgAXABkAGgAbABsAGwAbABsAGwAbABsAGwAaABkAGAAXABcAFwAXABcAFAAS
ABEAEAASABAADwANAAsACQAIAAgACAAGAAUABQAEAAIAAQABAP///v/+//3//v/9//z/
/P/7//v/+//6//r/+v/5//n/+P/4//n/+v/6//r/+v/4//b/9v/2//b/+P/4//j/+P/4
//j/+P/4//b/9v/2//b/+P/4//j/+P/4//j/+P/4//j/+P/4//j/+f/5//j/+P/4//j/
+P/4//r/+//7//r/+f/4//f/9v/2//f/9//3//n/+f/5//n/+f/4//j/+f/5//n/+f/5
//f/9//3//X/9//3//f/9//3//f/9//3//b/9v/2//b/9v/2//b/9v/3//f/9//3//f/
9v/2//b/9v/2//b/9v/2//b/9//3//b/9v/2//b/9v/3//f/9f/3//f/9//3//X/9f/0
//T/9P/1//X/9f/3//f/9//3//j/9v/z//H/8v/z//T/9f/2//X/9P/z//P/9P/1//b/
9//3//f/9//3//X/9f/1//X/9f/1//b/9v/4//j/+f/5//j/9//2//X/9//4//j/+f/7
//3//v///wEABAAGAAgACAAKAAwADQALAAoACAAFAAUABAAEAAMABAAFAAYABAACAAAA
/f/7//n/9v/0//P/9f/1//T/9P/0//L/8v/y//L/8v/y//L/8v/y//L/8v/w//L/8v/w
//D/7v/v/+z/7P/t//T/+f/9/woAHQA2AFMAcQCGAJUAoQCbAIQAbgBdAFYAUAA7ACAA
CwD8//f/9//5//n/9//1//X/9f/y//L/7//v//D/8P/w//D/8P/w//D/8f/x/+//8P/w
//D/7//v//D/8P/w//D/8P/w//D/8P/w//D/8//z//P/8v/y//L/9P/0//L/8v/y//P/
9f/2//j/+P/3//b/9v/2//f/+P/4//f/9//5//r/+v/8//3//f/+//3//P/9//z//P/9
//7//v8BAAIAAwADAAQABQAHAAgACQAJAAsADAAMAA4AEAASABEAEgAUABQAFQAVABYA
FwAZABoAGgAaAB0AHwAgACEAHwAdABsAGQAZABkAGQAZABoAGQAYABcAFwAXABcAFwAW
ABQAEwASABEADgAMAAkACgAJAAkACgAKAAgABwAHAAQAAgABAAEAAAAAAAEAAQD+//3/
/P/8//v/+//7//r//P/8//v/+//4//j/+f/6//z//P/8//r/+v/6//r/+v/5//j/9//2
//f/+P/5//r//P/8//z//P/6//r/+v/6//r/+v/6//r/+P/4//j/+P/6//v/+//8//v/
+v/5//j/+v/7//v/+v/8//z//P/8//z//f/9//3/+//7//v/+//7//r/+v/7//v/+//7
//v/+v/5//j/9f/4//n/+v/7//n/+f/5//n/+v/6//r/+v/4//j/+P/4//n/+f/5//n/
+//6//r/+v/4//j/+P/4//j/+P/5//n/+P/4//j/+P/4//n/+f/3//X/9f/1//X/9//3
//b/9v/2//f/9//3//f/+f/6//n/+P/3//b/9v/2//b/9//1//X/9f/1//f/9//3//f/
9//3//f/9//5//n/+v/6//j/+P/5//n/+//7//v/+//5//r/+v/7//3///8AAAEAAgAE
AAUABgAEAAYACAAJAAoACgAJAAcACAAIAAkACQAIAAcABgACAAIAAAD9//v/+v/4//f/
9//1//X/9P/0//b/9P/0//T/9P/0//T/9P/0//T/9P/0//T/8v/0//T/9P/0/+//7P/u
//H/9P/1//f//v8RACgARQBjAHoAjQCdAKEAlAB6AGUAVgBOAEMAMAAVAP7/9//5//n/
9f/3//v/+f/1//T/9v/z//P/9P/y//L/8v/y//D/8P/x//H/8f/y//L/8v/w/+//7//u
//D/8P/w//D/8P/w//D/8P/z//P/8//y//T/9P/2//b/9f/0//P/8//1//b/+P/4//X/
9P/0//T/9//4//j/9//1//f/+P/4//r/+//7//z//v/+/wAAAAD+////AAAAAP//AAAB
AAEABAAFAAcACAAJAAkACwAMAAoADAAOABAAEQASABQAFAAXABcAGAAZABsAHAAcABwA
GgAbABsAGwAZABkAGQAZABoAGwAcAB0AGgAZABgAFwAXABcAFwAXABcAFgAWABYAFQAS
ABAADQAPAA0ADAAMAAoACAAHAAcABgAEAAMAAwABAAAAAAD///z/+//6//r/+v/7//z/
/P/6//r/+f/5//j/+P/5//r/+P/4//j/9v/4//j/+P/4//j/+P/4//j/+P/4//j/+P/6
//r/+v/6//n/+P/3//b/+P/4//j/+P/6//r/+v/6//r/+f/3//b/9v/2//b/9v/4//n/
+f/4//r/+v/6//r/+P/5//n/+f/3//f/9//3//n/+P/4//n/9//3//f/9//5//n/+f/3
//X/9f/1//X/9//3//f/9//2//b/9v/2//j/+P/4//j/9//3//f/9//5//j/+P/4//f/
9v/1//T/9v/2//f/9//0//T/9P/0//T/9f/1//P/8//z//P/8//1//X/9P/0//L/8//z
//P/9f/1//X/9f/y//L/8//z//H/9//5//j/9v/2//b/9v/1//T/8//z//X/9f/1//X/
9P/z//L/8f/z//P/8//z//P/8//0//T/9f/2//j/+f/3//f/9//3//f/+P/4//n/+f/7
//z//f8AAAIAAwAEAAQABgAIAAkACAAIAAcABQAHAAYABgAFAAUABQAFAAIA/f/6//b/
8//z//L/8v/z//X/9f/0//T/8v/w//D/8P/y//L/8v/y//D/8P/w//D/8v/w//L/8v/s
/+j/6f/m/+j/7f/y//X//f8QACkARgBjAHcAhgCXAKEAlwCCAHQAaQBeAFQAQQAkAA0A
/v/5//n/+f/1//P/8//z/+//7v/v/+3/7v/w//D/8P/w//D/7f/s/+z/6//t/+7/7v/u
/+//7//w//D/8P/w//D/8P/u/+7/7v/u//H/8f/x//D/7v/u//D/8P/w//D/8P/x/+//
8P/y//L/9P/0//X/9v/2//b/9f/z//X/9//4//j/9v/3//f/+P/6//r//P/8//r/+//8
//z/+//8//3//f8AAAEAAwAEAAcABwAJAAoACgAMAA4AEAAPABAAEgASABMAEwAUABUA
FwAYABgAGAAYABkAGQAZABsAGwAbABsAGQAZABkAGQAYABcAFgAVABMAEwATABMAFAAS
ABEAEAAQAA4ADQALAA0ACwAKAAoACAAGAAUABQAGAAQAAwADAAEAAAAAAP//AAD///7/
/v/7//v/+//6//r/+v/5//n/9v/2//f/+P/4//j/+P/2//j/+P/4//j/+v/6//r/+v/4
//j/+P/4//j/+P/4//j/9v/2//b/9v/4//j/+P/4//j/+P/4//j/+f/5//j/+P/4//j/
+P/4//r/+//7//r/+P/4//j/+P/6//v/+//7//r/+f/4//f/9//2//b/9//3//f/9//3
//f/9//3//X/9//3//f/9//5//n/+f/5//j/+P/4//j/9v/2//b/9v/1//X/9f/1//X/
9P/0//T/9v/2//b/9v/4//j/+f/5//b/9v/2//b/9P/1//X/8//1//X/9f/1//f/9//2
//b/9P/1//X/9f/z//P/8//z//L/8v/z//P/9//3//X/9P/0//T/9P/0//L/8v/y//P/
9f/1//X/9f/1//X/9f/1//X/9f/1//X/9f/1//b/9v/0//T/9f/1//f/9//3//f/+f/6
//r/+//7//3//v///wAAAgADAAQABgAIAAoACwAMAAwACwAJAAkACAAIAAcABQAFAAUA
AgAAAP7/+//5//j/9v/1//X/9//3//b/9v/2//T/9P/0//T/9P/0//T/9P/0//T/9P/y
//L/8v/u//D/7v/r/+r/7v/v//T///8HABIAKQBGAGMAeQCMAKEArQClAI4AdgBnAGAA
WABBACIACwAAAPv/+//7//v/+f/5//X/9f/2//T/8f/x//L/8P/w//D/8P/w//D/8f/x
//P/9P/0//T/8v/x//H/8P/w//D/8P/w//D/8P/w//D/8//z//P/8v/y//L/9P/0//T/
9P/0//X/9f/2//j/+P/1//T/9P/0//f/+P/4//f/9//5//r/+v/4//n/+f/6//r/+v/8
//z//v///wAAAAABAAIAAwADAAYABwAJAAoACQAJAAsADAAOABAAEgAUABMAFAAWABYA
GQAZABoAGwAdAB4AHgAeABwAHQAdAB0AHQAdAB0AHQAdAB0AHQAdABwAGwAaABkAGQAZ
ABkAGQAWABQAEwASABMAEgASABEADwANAAwADAAKAAgABwAHAAgABgAFAAUAAQAAAAAA
///+//3//P/8//z//f/+//7//f/8//r/+f/6//r/+//8//z//P/8//r/+f/4//f/9v/3
//j/+f/6//j/+P/4//j/+P/4//j/+P/6//r/+v/6//r/+v/6//r/+P/4//j/+P/7//v/
+v/6//r/+v/6//r/+v/7//v/+v/6//r/+v/6//r/+//7//v//f/9//3//f/8//r/+f/5
//v/+//7//v/+f/5//n/9//5//n/+f/5//v/+//7//v/+//6//n/+P/4//j/+P/4//n/
+f/5//n/+f/4//j/+P/4//j/+P/4//j/+P/5//n/9v/2//b/9v/4//n/+f/3//f/9//3
//f/9//3//b/9v/0//X/9f/1//X/9//5//r/+f/4//f/9v/3//j/+f/7//r/+f/4//f/
9//3//f/9//1//X/9f/1//f/9//4//j/+P/4//n/+f/3//f/9//3//n/+v/6//v/+//9
//7////+/wAAAQACAAQABgAIAAkADAAMAAsACQAHAAYABgAFAAUABQAFAAIA/v/8//n/
9//4//b/9f/1//f/9//2//b/9v/0//T/9P/y//L/8v/y//L/8v/y//L/9P/y//D/8P/y
//D/6//q/+z/7//y//f/+/8GABkAMABLAGcAfgCRAJ0AmwCMAHIAXQBQAEoAPwAmAA0A
/P/3//f/9f/z//P/9//1//X/8v/y/+//7//w/+//7v/t/+z/6//s/+7/7//t/+7/7v/u
/+//7//w//D/8v/y//L/8v/y//L/8v/y//L/8f/w/+7/7v/u//D/8P/x//L/8//1//P/
9P/2//b/8//y//L/8v/0//b/9//3//X/9//4//j/+P/5//n/+v/8//z//v/+//z//f/+
//7/AQACAAMAAwACAAMABQAGAAUABQAHAAgABgAIAAoADAAOABAAEwAUABUAFQAWABcA
GQAaABoAGgAaABsAGwAbAB0AHQAdAB0AGwAbABsAGwAaABkAGAAXABUAFQAVABUAFAAS
ABEAEAASABAADwANAAsACQAIAAgACAAGAAUABQAGAAQAAwADAP///v/+//3//v/9//z/
/P/5//n/+f/4//r/+v/5//n/9v/2//f/+P/3//b/9f/y//P/9P/1//b/9P/0//T/9P/2
//b/9v/2//T/9P/0//T/9v/2//b/9v/2//b/9v/2//b/9v/2//b/9//3//b/9v/0//T/
9P/0//b/9//3//b/9v/2//b/9v/4//n/+f/5//f/9//3//f/+f/4//j/+f/4//f/9v/1
//f/9//3//X/9f/1//X/9f/1//X/9f/1//b/9v/2//b/9f/0//P/8v/y//P/9P/1//P/
8v/y//L/9P/0//T/9P/0//T/9f/1//L/8v/y//L/8P/x//H/7//w//H/8v/z//H/8f/w
//D/8v/z//P/8//z//P/8//z/+7/7v/v//H/8v/y//L/8v/y//L/8v/y//P/8f/x//H/
8f/x//H/8f/x//H/8f/x//H/8//z//T/9P/y//L/8//z//X/9f/1//X/8//0//T/9f/5
//v//P/9//7/AAABAAIAAAACAAQABQAGAAYABQADAAEAAAAAAP//AQABAAEA/v/8//r/
9//1//b/9P/z//P/8//z//L/8v/y//D/8P/w/+7/7v/u/+7/8P/w//D/8P/w//D/8P/w
/+7/7v/p/+j/6P/p/+r/7//1/wAAEwAsAEkAZQB4AIkAmQCfAJYAggBrAFoAVABLADQA
GQAEAPv/+//3//X/9f/1//P/8f/u/+z/6f/p/+r/7P/s/+z/7P/q/+r/6//r/+v/7P/s
/+z/7f/t/+7/7v/s/+z/7P/s/+7/7v/u/+7/7//v/+//7v/u/+7/8P/w//D/8P/w//H/
8f/w/w==
         </WaveFormData>
      </LeadData>
      <LeadData>
         <LeadByteCountTotal>10000</LeadByteCountTotal>
         <LeadTimeOffset>0</LeadTimeOffset>
         <LeadSampleCountTotal>5000</LeadSampleCountTotal>
         <LeadAmplitudeUnitsPerBit>4.88</LeadAmplitudeUnitsPerBit>
         <LeadAmplitudeUnits>��V</LeadAmplitudeUnits>
         <LeadHighLimit>2147483647</LeadHighLimit>
         <LeadLowLimit>268435456</LeadLowLimit>
         <LeadID>V1</LeadID>
         <LeadOffsetFirstSample>0</LeadOffsetFirstSample>
         <FirstSampleBaseline>0</FirstSampleBaseline>
         <LeadSampleSize>2</LeadSampleSize>
         <LeadOff>FALSE</LeadOff>
         <BaselineSway>FALSE</BaselineSway>
         <ExcessiveACNoise>FALSE</ExcessiveACNoise>
         <MuscleNoise>FALSE</MuscleNoise>
         <LeadDataCRC32>2612251892</LeadDataCRC32>
         <WaveFormData>
+v/5//n/+f/5//n/+v/6//r/+v/6//r/+//7//v/+//9//3//P/+/wQACgAYACsAPQBT
AHYAmQCmAJQAbwA9AAkA4//D/5//f/9n/1L/R/89/zP/Mf86/0D/Qv9S/3X/nP+0/8f/
1v/m//D/+P/6//v//P//////////////AQADAAQABAAGAAcACAAIAAYABgAHAAcABwAI
AAgACAAJAAoACgAKAAwADQANAA0ACwALAAsADQAPAA8ADwAPAA0ADgAPAA8ADwAPABAA
EAASABEAEQASABEAEQARABIAEgASABIAEgATABMAEwATABMAEwAUABUAFQAVABcAFQAX
ABgAGAAYABgAGAAYABoAGgAaABoAGgAcABwAGgAZABgAFwAVABMAFQAUABIAEgAQAA8A
DgANAAsACgAJAAcABgAFAAQAAwADAAAAAAAAAP///v/9//3//f/9//3/+//7//z//P/8
//r/+//7//v//v////////8AAAAAAQABAAEAAQACAAMAAwADAAMABAAEAAMAAwADAAUA
BgAGAAUABQAGAAYABQAHAAgACQAJAAgABwAGAAUABgAGAAcACQAHAAcABwAHAAcABwAH
AAcACQAJAAkACQAIAAkACQAIAAoACgAKAAoACgAKAAoACgALAAsACwALAAoACgAKAAoA
CgAKAAoACgAIAAgACAAIAAoACgAKAAoADAALAAsACwALAAsACwALAAsACgAJAAkACAAI
AAgACAAIAAgABwAHAAkACQAJAAkACQAJAAkACAAGAAYABQAFAAUABgAGAAYABgAGAAUA
BQAHAAcABwAHAAUABAAEAAQABgAGAAYABgAGAAYABgAGAAQABAAEAAQAAgACAAIAAgAE
AAQABAAEAAMAAwAEAAQABAAEAAQABAAGAAUABQAHAAYABgAGAAYABgAGAAYABgAGAAQA
BAAEAAQABAAEAAQABAAEAAQABQAGAAgACQAJAAsACgALAAwADQAOAA8AEQASABIAEgAS
ABIAEgARABAADwARAA8ADQALAAgABQAEAAQABQADAAAA/v/8//z//P/8//z//f/+//7/
AwADAAQABAACAAEAAAAAAAIAAgABAAEAAQABAAEAAgACAAIAAgACAAAAAQABAAEABQAF
AAUABAAGAAgADAAaACsAPwBXAHoAmwCoAJwAewBDAA0A6f/L/6H/ef9Z/0L/N/8x/yn/
J/8w/zz/RP9Y/3v/ov++/9H/4P/s//j//v/+////AAADAAQABQAGAAcABwAJAAoACgAK
AAsADAAMAAoACgALAAsACQAKAAoACgALAAwADAAMAA4ADwAPAA8ADwAPAA8AEQARABEA
EQARABMAFAAVABUAFQAVABYAFgAUABMAEwAUABcAFwAXABgAGAAYABgAGAAbABsAGwAb
ABkAGQAaABsAGwAbAB0AGwAdAB4AHgAeABwAHAAcAB4AHgAeAB4AHgAgACAAHgAdAB0A
HQAcABsAGwAaABgAGAAWABUAFAATABEAEAAPAA0ADgANAAwACwALAAgACAAIAAcABgAF
AAUABQAFAAUAAwADAAQABAAEAAQABQAFAAUABgAHAAcABwAHAAYABgAFAAUABQAGAAcA
BwAHAAcACAAIAAcABwAHAAUABgAGAAUABQAGAAYABQAFAAYABwAHAAkACQAJAAkACQAI
AAgACQAHAAcABwAHAAUABQAFAAUABgAHAAgACQAIAAkACQAIAAgACAAIAAgACAAIAAgA
CAALAAsACwALAAoACgAKAAoACgAKAAoACgAKAAoACgAKAAgACAAIAAgACgAJAAkACQAJ
AAkACQAJAAcABgAFAAUABAAEAAQABAAGAAYABQAFAAUABQAFAAUAAwADAAMAAgACAAIA
AQABAAEAAgACAAIABAAEAAMAAwABAAEAAQABAAMAAgACAAIAAgACAAIAAgAAAAAAAAAA
AAAAAAAAAAAAAAAAAAAAAAAAAAAAAAAAAP////8AAAAAAAAAAAAAAAAAAP3/+//+/wAA
AAAAAAAA/v/+//7//v8AAAAAAAAAAAAAAAAAAAAAAAAAAAEAAgACAAMAAwAFAAQABQAG
AAcACgALAA0ADgAMAAwADAAMAA4ADQAMAAsACwAJAAcABQAEAAEAAAAAAP///f/6//j/
+P/4//j/+P/3//f/9//2//v/+//8//z//f/9//3//v/9//z/+v/5//n/+f/5//r//P/8
//z//P/8//3//f/9//////////7//P/+/wQADgAfADEARwBiAIcAoACcAH0ATQAXAOn/
x/+j/4H/Zf9M/zv/M/8p/x//Jv8w/zT/QP9d/4b/qP+//9L/4P/q//D/8//1//f/+//8
//3//v///wEAAwAEAAQABAAFAAYABgAGAAYABwAHAAUABgAGAAYACQAKAAoACgAKAAsA
CwALAAsACwALAA0ADQANAA0ADQANAA4ADwAPAA8ADwAQABAAEAAPAA8AEAAPAA8ADwAQ
ABEAEgATABQAFAATABIAEQATABMAFAAVABcAFwAZABcAFwAYABgAGAAWABYAFgAYABkA
GgAbABwAHAAcABoAGQAXABcAFgAVABcAFgAUABQAEwARAA8ADQANAAwACwAJAAgABwAG
AAUABQACAAIAAgADAAIAAQABAP////////3//f/+//7//v/8//3//f/9//z//f/9//3/
/v/+////////////AAABAAEAAQABAAIAAgABAAEAAQABAAIAAgABAAMABAAEAAMAAQAC
AAMAAwADAAMAAwADAAMAAgACAAMAAwADAAMAAwADAAMAAwADAAMAAwADAAMABgAHAAcA
BgAFAAQAAwACAAQABAAEAAQAAwADAAMAAwAEAAQABAAEAAQABAAEAAQABAAEAAQABAAC
AAIAAgACAAIAAQABAAEAAQABAAEAAQADAAIAAQABAAAAAAAAAAAAAAAAAP//////////
//////////////7//v/+//3//f/9//7//v/+//7//v/9//3/+//7//v/+//8//z//f/+
//7//v/+//7//P/8//z//P/8//z//P/8//z//P/8//z//P/8//z//P/7//z//P/8//z/
/P/8//z//P/8//r/+v/6//r/+v/6//r/+v/7//z//v8AAP7//////wEAAgADAAQABQAG
AAcACQAKAAgACAAIAAgACAAHAAYABQAHAAUAAwABAAAA/f/8//z//f/7//j/9v/2//b/
9v/2//b/9//4//j/+//7//z//P/8//v/+v/6//j/+P/3//f/+f/5//n/+v/6//r/+v/6
//r/+//7//v//f/9//3//P/8/wAABgAQAB8AMwBJAGgAjQCkAJoAewBLABUA6//J/6X/
gf9l/07/P/87/zH/K/8y/zz/Pv9I/2f/jv+s/8P/1P/i/+z/9P/2//f/+P/7//r/+//8
//3///8BAAIAAgACAAMABAAEAAIAAgADAAMABQAGAAYABgAHAAgACAAIAAYABwAHAAcA
BwAHAAcACQALAAsACwALAAsADAANAA0ADQANAA4ADgAOAA0ADQAOAA8ADwAPABAAEAAQ
ABAAEAARABEAEQARABEAEQASABMAEwATABUAEwAVABYAFgAWABQAFAAUABYAFgAWABYA
FgAUABQAEgARABEAEQAQAA8ADwAOAAwADAAKAAkACAAHAAYABgAGAAUABAADAAIAAQAB
AP7//v/+//3//P/7//v/+f/5//n/9//3//j/+P/4//n/+//8//3//P/9//3//f/8//z/
/f/9//////8AAAEAAQABAAEAAgACAAEAAQABAAMABAAEAAMAAQACAAIAAQABAAIAAwAD
AAMAAwADAAMAAwACAAIAAwADAAMAAwADAAMAAwADAAMABQAFAAUABQAEAAUABQAEAAYA
BgAGAAYABgAGAAYABgAFAAUABQAFAAQABAAEAAQABgAGAAYABgAGAAYABgAGAAYABgAG
AAYABgAFAAUABQADAAMAAwADAAMAAgABAAEAAgACAAIAAgACAAIAAQABAAEAAQABAAEA
AQABAAEAAAAAAAAA//////3//v/+//7/AAAAAP////8BAAEAAQABAAEAAAAAAAAA/v/+
//7//v/+//7//v/+//7//v/+//7//v/+//7//v/+//z//P/8//7//v/+//7//v/8//z/
/P/8//7//v/+//7//v/+//7//v8AAAAAAQACAAAAAQABAAMABgAHAAgACQAIAAkACwAM
AAoACgAKAAoACgAJAAgABwAHAAUAAwABAP7/+//6//r/+f/3//T/8v/0//T/9P/0//T/
9f/2//b/+f/5//r/+v/6//n/+P/4//j/+P/3//f/9//3//f/+P/4//j/+P/4//j/+f/5
//n/+f/7//3//P/+/wIACgAYAC0AQwBfAIYAnwCeAIgAWQAfAPP/0/+v/4P/X/9D/zD/
Kf8l/yH/J/8y/zr/Sv9s/5H/sP/E/9P/4P/q//L/9v/2//f/+P/7//z//f/+//////8B
AAIAAgACAAMABAAEAAIAAgADAAMAAwAEAAQABAADAAQABAAEAAQABQAFAAUABgAHAAgA
CwALAAsACwALAAkACgALAAsADQANAA4ADgAOAA0ADQAOAA8ADwAPABAADgAOAA4ADgAP
AA8ADwAPABEAEQASABMAEwATABUAEwAVABYAFgAWABQAFAAUABYAGAAYABgAGAAYABgA
FgAVABUAFQAUABMAEwASABAAEAAPAA0ACwAJAAgACAAIAAcABgAFAAQAAwAFAAIAAgAC
AAEAAAD/////AQABAAEA//8BAAIAAgACAAEAAQAAAP//AAABAAEAAQAAAAAAAQABAAAA
////////////////AAAAAP///////wEAAgACAAEA//8AAAAA///9//7/////////////
///////+//7///8BAAEAAQABAAEAAQABAAEAAQABAAEAAQAAAAEAAQAAAAIAAgACAAIA
AgACAAIAAgADAAMAAwADAAIAAgACAAIAAgACAAIAAgAAAAAAAAAAAAAAAAAAAAAAAAD/
/////////////////////v/9//3//v/+//7//v/8//z/+//7//v/+//7//v//f/9//3/
/P/6//r/+f/5//f/+P/4//j/+v/6//n/+f/5//n/+f/5//n/+P/4//j/+P/4//j/+P/6
//r/+v/6//j/+P/4//j/+P/4//j/+P/4//b/+P/4//b/9v/2//b/9v/2//b/9v/2//j/
+P/4//j/9v/2//b/9v/2//b/9//4//j/+f/5//v//v///wAAAQAAAAEAAwAEAAQABAAE
AAQABAADAAIAAQABAP///f/7//z/+f/4//j/9//1//L/8P/u/+7/7v/u/+7/7//w//D/
8//z//T/9P/0//P/8v/y//D/8P/v/+//8f/x//H/8v/0//T/9P/0//T/9f/1//X/8//z
//X/9v/2//j/AAAKABsALQBBAGQAiwCaAI4AbQA9AAcA3/+9/5n/d/9d/0b/N/8t/yH/
G/8k/y7/Mv9A/2X/jP+o/7v/zP/Y/+T/7P/w//H/8v/1//T/9f/2//f/9//5//r/+v/6
//v//P/8//z//P/9//3//f/+//7//v///wAAAAAAAAAAAQABAAEA////////AQADAAMA
AwADAAEAAgADAAMABQAFAAYABgAGAAUABQAGAAUABQAFAAYABgAGAAYABgAHAAcABwAH
AAcABwAIAAkACQAJAAsACQAHAAgACAAIAAgACAAIAAoADAAMAAwADAAMAAwACgAJAAcA
BwAGAAUABQAEAAIAAgAAAP///v/9//v/+v/5//f/9v/1//T/8//x/+7/7v/u/+7/7v/u
/+//7f/t/+3/6//t/+7/7v/u/+7/7//v/+//8P/x//H/8f/y//L/8//z//X/9f/2//f/
9//3//f/+P/4//f/9//3//f/+P/4//f/+f/6//r/+f/3//j/+f/5//v/+//7//v//f/8
//z//f/7//v/+//7//v/+//7//v/+//7//v/+//8//3//f/8//z//P/8//z//P/8//z/
/P/7//v/+//7//v//P/9//7//P/8//z//P/6//r/+v/6//r/+v/6//r//P/7//v/+//5
//n/+f/5//n/+P/3//f/+P/4//j/+P/4//j/9//3//f/9//3//f/9//3//f/9v/4//j/
9//3//X/9v/2//b/9v/2//X/9f/1//X/9f/1//X/9P/0//T/9P/0//T/9P/0//T/9P/0
//T/9P/0//T/9P/0//T/9P/0//T/9v/2//b/9P/0//T/9P/0//T/9P/0//L/8v/y//L/
9P/0//T/9P/y//L/8//0//T/9f/1//f/+v/7//z//f8AAAEAAwAEAAIAAgACAAIAAAD/
//7//f/9//v/+f/3//b/8//y//L/8f/v/+z/6v/s/+z/7P/s/+7/7//w//D/8f/x//L/
8v/y//H/8P/w/+7/7v/t/+3/7f/t/+3/7v/u/+7/7v/u/+7/7//v/+//8f/x//H/8v/0
//b/+v8GABcALQBDAGIAhwCYAJAAcQA7AAUA3/+//5f/b/9N/zL/J/8j/xv/F/8g/yj/
MP9G/2n/jv+q/7//zv/c/+T/6v/q/+v/7P/v//D/8f/y//P/8//1//b/9v/2//f/+P/4
//j/+P/5//n/+f/6//r/+v/5//r/+v/6//z//f/9//3/+//7//v//f/9//3//f/9//3/
/v//////AQABAAIAAgACAAEAAQACAAMAAwADAAQABAAEAAQABAAFAAUABQAFAAcABwAI
AAkACQAJAAsACQAHAAgACAAIAAoACgAKAAwACgAKAAoACgAMAAwACgAJAAcABwAGAAUA
BwAGAAQABAACAAEAAAD///3//P/7//n/+v/5//j/9//3//T/9P/0//X/9P/z//P/8//z
//P/8f/x//L/8v/y//L/8//z//P/8v/z//P/8//2//b/9//3//X/9f/2//f/+f/5//n/
+v/6//n/+f/5//f/+P/4//f/+f/6//r/+f/3//j/+f/5//n/+f/5//n/+f/4//j/+f/7
//v/+//7//3//f/9//3/+//7//v/+//6//v/+//6//z//P/8//z/+v/6//r/+v/7//v/
+//7//z//P/8//z/+v/6//r/+v/6//r/+v/6//z//P/8//z//P/7//v/+//5//n/+f/5
//n/+P/3//f/+P/4//j/+P/4//j/9//3//X/9f/1//X/9f/1//X/9P/2//b/9f/1//X/
9v/2//b/9v/2//X/9f/3//f/9//3//X/9P/0//T/9v/2//b/9v/0//T/9P/0//T/9P/0
//T/9P/0//T/9P/2//b/9v/2//P/8//y//L/8v/0//T/9P/0//T/9P/0//T/9v/2//b/
9v/0//T/9P/0//b/9v/3//j/+P/5//n/+//6//v//P/9/wAAAQADAAQABAAEAAQABAAC
AAEAAAD//wEA///9//v/+P/1//T/9P/1//P/8P/u/+z/7P/s/+z/7P/t/+7/7v/z//P/
9P/0//T/8//y//L/8P/w/+//7//x//H/8f/y//T/9P/0//T/9P/1//X/9f/1//P/8f/0
//b/+v8AAA4AHQAxAEcAZgCJAJgAjABpADkABwDf/7v/k/9z/1v/RP8z/yn/Hf8b/yb/
Lv8w/0D/Zf+M/6j/vf/O/97/6P/u//D/8f/y//X/9v/3//j/+f/7//3//v/+//z//f/+
//7//v/+//////8BAAIAAgACAAMABAAEAAQABAAFAAUABQADAAMAAwAFAAcABwAHAAcA
BwAIAAkACQAHAAcACAAIAAkACQAKAAwACwALAAsADAAMAAwADAAMAA0ADQANAA0ADQAN
AA4ADwAPAA8AEQAPAA8AEAAQABAAEgASABIAFAASABIAEgASABQAFAASABEADwAPAA4A
DQAPAA4ADAAMAAwACwAKAAkABQAEAAMAAQAAAP///v/9/////P/8//z/+f/4//f/9//3
//f/9//1//X/9v/2//b/9v/3//f/9//6//v/+//7//r/+v/7//v/+//7//z//f/9//3/
/f/+/wAA//////////8AAAAA/////wAAAAD///3//v////////////////8BAAAAAAAB
AAEAAQABAAEAAQABAAEAAQABAAEAAQABAAIAAwADAAIAAAAAAAAAAAABAAIAAwAEAAUA
BQAFAAUAAgACAAIAAgACAAIAAgACAAIAAgACAAIAAAAAAAAAAAACAAEAAQABAP//////
///////+//3//f8AAAAAAAAAAAAAAAD////////////////9//3//f/8//7//v/9//3/
/f/+//7//v/+//7//f/9//3//f/9//3////+//7//v/+//7//v/+//7//v/+//7//v/+
//7//v/8//z//P/8//7/AAD+//z//P/8//z//P/8//z//P/6//r/+v/6//v//P/9//7/
/v/+////AAAAAAEAAQADAAQABQAGAAcACgALAA0ADgAOAA4ADgAOAA0ACwAJAAcACQAH
AAUAAwACAP///v/+//3/+//4//b/+P/4//j/+P/4//n/+v/6//////8AAAAA/v/9//z/
/P/8//z/+//7//v/+//7//z//P/8//z//P/8//3//f/9/////f/9/wAAAAACAAgAEgAf
ADMARwBiAIkApACiAIcAXQAnAPn/1f+z/4//c/9c/0n/Qf83/y//NP8+/0D/Sv9l/4r/
qv+//9L/4v/u//b/+v/7//z///8AAAEAAgADAAMABQAGAAYABgAHAAgACAAGAAYABwAH
AAkACgAKAAoACwAMAAwADAAKAAsACwALAA0ADQANAA8ADQANAA0ADQANAA4ADwAPAA8A
DwAQABAAEgARABEAEgARABEAEQASABIAEgASABIAEwATABMAEwATABMAFAAVABUAFQAX
ABUAFQAWABYAFgAWABYAFgAYABYAFgAWABYAGAAYABYAFQAVABUAFAATABMAEgAQABAA
EAAPAA4ADQAJAAgABwAFAAQAAwACAAEAAQD+//7//v/9//z/+//7//3//f/9//v/+//8
//z//P/8//3//f/9//7//////////v/+//////8AAAEAAwAFAAUABQAFAAYACAAHAAcA
BwAFAAYABgAFAAUABgAGAAUABwAIAAkACQAIAAcABgAFAAcABgAGAAcABwAHAAcABwAH
AAcABwAHAAkACQAJAAkACAAJAAkACAAIAAgACAAIAAgACAAIAAgACQAJAAkACQAKAAoA
CgAKAAgACAAIAAgACgAKAAoACgAIAAgACAAIAAgABwAHAAcABQAFAAUABQAGAAYABgAH
AAcABgAFAAQABAAEAAMAAwADAAMAAwADAAMAAwADAAIABAAEAAMAAwABAAIAAgACAAIA
AgABAAEAAwADAAMAAwADAAIAAgACAAIAAgACAAIAAAAAAAAAAAAAAAAAAAAAAAAAAAAA
AAAAAgACAAIAAgD/////AAAAAAAAAAAAAAAAAAAAAAAAAAACAAIAAgACAAAAAAAAAAAA
AAAAAAAAAAAAAAAAAQACAAIAAwADAAUABgAHAAgACQAKAAsADQAOABAAEAAQABAAEAAP
AA4ADQALAAkABwAFAAIA///+//7//f/7//j/9v/4//j/+P/4//r/+//8//z//f/9//7/
/v/+//3//P/8//z//P/7//v/+//7//v//P/8//z//P/8//7//////////f/9//3//v8A
AAYAEAAgADEARQBhAIYAoQCiAIgAWQAjAPn/2f+1/4n/Y/9H/zj/M/8r/yP/Kf82/zz/
SP9m/4v/rP/E/9X/4P/q//L/+P/8//3//v8BAAAAAQACAAMAAQADAAQABAAEAAUABgAG
AAYABgAHAAcACQAKAAoACgAJAAoACgAKAAoACwALAAsACwALAAsADQANAA0ADQANAA0A
DgAPAA8ADwAPABAAEAAQAA8ADwAQAA8ADwAPABAAEAAQABAAEAARABEAEQARABMAEwAU
ABUAFQAVABcAFQAXABgAGAAYABYAFgAWABgAFgAWABYAFgAWABYAFAATABMAEwASABEA
EQAQAA4ADgAOAA0ADAALAAkACAAHAAUABAADAAIAAQADAAAAAAAAAP///v/9//3//f/9
//3/+//7//z//P/8//z//f/9//3/AAABAAEAAQAAAAAAAQABAP////8AAAEAAQABAAEA
AgACAAEAAQABAAMABAAEAAMAAwAEAAQAAwABAAIAAwADAAMAAwADAAMABAAEAAUABwAF
AAUABQAFAAMAAwADAAMABQAFAAUABQAGAAcABwAGAAYABgAGAAYABgAGAAYABgAHAAcA
BwAHAAYABgAGAAYACAAIAAgACAAGAAYABgAGAAUABAADAAIAAwADAAQABQADAAMAAwAD
AAMAAgABAAEAAAAAAAAAAAAAAAAA/////wAAAQACAAMAAQABAAEAAAD+//7//f/9////
AAAAAAAAAAAAAP///////////////////v/+//7//P/8//z//P/+//7//v/+//z//P/8
//z//v/+//7//v/+//7//v/+//v/+//8//z//P/8//z//v/+//7//v/+//z//P/8//z/
/P/8//z//P/8//z//P/8//7//v///wAAAAABAAEAAwACAAMABAAFAAcACQAMAA4ADgAO
AA4ADgANAAsACQAHAAcABQADAAEAAgD///7//v/7//n/9v/0//T/9P/0//T/9P/1//b/
9v/6//v//f/+//3/+//5//j/+v/6//n/+f/5//n/+f/6//r/+v/6//r//P/9//3//f/9
//3//f/8//z/AAAKABYAJwA7AFUAegCbAKAAigBfACcA9f/P/6//i/9t/1P/QP81/yv/
H/8h/yr/MP84/1T/e/+e/7r/zf/c/+j/8P/2//b/9//4//v//P/9//7////9////AAAA
AAAAAQACAAIAAwAEAAYABwAHAAgACAAIAAgACAAHAAYACAAJAAkACQAJAAkACQALAAsA
CwALAAsACwAMAA0ADQALAAsADAAMAAwACwALAAwADwAPAA8AEAAOAA4ADgAOABEAEQAR
ABEAEQARABIAEwARABEAEwARABEAEgASABIAFAAUABQAFgAUABQAFAAUABYAFgAUABMA
EwATABIAEQAPAA4ADAAMAA4ADQAMAAsABwAGAAUAAwACAAEAAAD///3/+v/6//r/+f/4
//f/9//3//f/9//1//f/+P/4//j/9v/3//f/9//2//f/9//3//n/+v/8//3/+//7//z/
/f/7//v/+//8//3//f/+//////8AAAAA/////wAAAAD/////AAABAAEA//////////8B
AAAAAAABAAEAAQABAAEAAQABAAEAAQABAAEAAQABAAIAAwADAAIAAgACAAIAAgAEAAQA
BAAEAAMAAwADAAMAAgACAAIAAgAAAAAAAAAAAAAAAAAAAAAAAgACAAIAAgAAAP//////
///////////////+//3//f/+//7//v/+//7//v/9//3/+//7//v/+//9//3//f/8//z/
/P/7//v/+//8//z//P/+//7//f/9//v/+//7//v//f/8//z//P/8//z//P/8//r/+v/6
//r/+v/6//r/+v/6//r/+v/6//r/+v/6//z/+v/6//r/+v/6//r/+v/6//r/+v/6//r/
+v/6//r/+v/8//z//f/+//7//////wEAAAABAAIAAwAEAAUABwAIAAoACgAKAAoACAAH
AAYABQADAAEA///9//3/+//7//z/+//5//b/9P/y//L/8v/y//P/9f/3//j/+f/5//r/
+v/6//n/+P/4//j/+P/3//f/9f/1//X/9v/2//b/9v/2//j/+f/5//n/+f/3//f/+P/8
//7/BAAQAB8AMQBFAGYAjQCiAJoAewBPAB0A8f/N/6n/h/9t/1b/R/89/zP/Lf80/zr/
PP9I/2f/jv+s/7//0P/e/+r/8v/0//X/9v/5//j/+f/6//v//f///wAAAAAAAAEAAgAC
AAQABAAFAAUABQAGAAYABgAHAAgACAAIAAYABwAHAAcABwAHAAcACQAJAAkACQAJAAkA
CgALAAsACQAJAAoACgAMAAsACwAMAA0ADQANAA4ADgAOAA4ADgAPAA8ADwAPAA8ADwAQ
ABEAEQARABMAEQARABIAEgASABIAEgASABQAEgASABIAEgASABIAEAAPABEAEQAQAA8A
DwAOAAwADAAKAAkACAAHAAUABAADAAEAAgABAAAA///9//r/+v/6//v/+v/5//n/9//3
//f/9f/1//b/9v/2//b/9//3//f/+v/7//v/+//+//7///////////8AAAEAAwADAAMA
BAAEAAMAAwADAAUABgAGAAUAAwAEAAQAAwADAAQABQAFAAUABQAFAAUABQAEAAQABQAF
AAUABQAFAAUABQAFAAUABwAHAAcABwAGAAcABwAGAAYABgAGAAYACAAIAAgACAAHAAcA
BwAHAAYABgAGAAYACAAIAAgACAAIAAgACAAIAAYABgAGAAYABgAFAAUABQAFAAUABQAF
AAUABAADAAMABAAEAAQABAAEAAQAAwADAAUABQAFAAUABAADAAIAAAABAAIAAgADAAMA
BAAEAAQABAAEAAMAAwADAAMAAwADAAEAAAAAAAAAAAAAAAAAAAAAAAAAAAAAAAIAAgAC
AAIAAgACAAIAAgACAAIAAgACAP//AQACAAIAAgAAAAAAAAAAAAAAAAAAAAAAAAAAAAAA
AAAAAAAAAAAAAAAAAAABAAIAAwAFAAYACQAIAAkACgALAAwADQAPABAAEAAQABAAEAAQ
AA8ADgANAA0ACwAJAAcACAAFAAQABAAFAAMAAAD+//3//P/7//r/+v/7//z//P//////
AAAAAAAA///+//7//v/+//3//f////////8AAAAAAAAAAAAAAAABAAEAAQABAAEAAQAC
AAIAAgAKABYAJQA3AE8AcACTAKgAogCHAFcAHwD3/9n/sf+F/2H/Rv85/zX/K/8l/y7/
PP9E/1T/df+c/7j/zf/c/+r/8v/4//z//f/+/wEAAgADAAQABQAHAAkACgAKAAgACQAK
AAoADAAMAA0ADQALAAwADAAMAA0ADgAOAA4ADgAPAA8ADwARABEAEQATABMAEwATABMA
FQAUAA==
         </WaveFormData>
      </LeadData>
      <LeadData>
         <LeadByteCountTotal>10000</LeadByteCountTotal>
         <LeadTimeOffset>0</LeadTimeOffset>
         <LeadSampleCountTotal>5000</LeadSampleCountTotal>
         <LeadAmplitudeUnitsPerBit>4.88</LeadAmplitudeUnitsPerBit>
         <LeadAmplitudeUnits>��V</LeadAmplitudeUnits>
         <LeadHighLimit>2147483647</LeadHighLimit>
         <LeadLowLimit>268435456</LeadLowLimit>
         <LeadID>V2</LeadID>
         <LeadOffsetFirstSample>0</LeadOffsetFirstSample>
         <FirstSampleBaseline>0</FirstSampleBaseline>
         <LeadSampleSize>2</LeadSampleSize>
         <LeadOff>FALSE</LeadOff>
         <BaselineSway>FALSE</BaselineSway>
         <ExcessiveACNoise>FALSE</ExcessiveACNoise>
         <MuscleNoise>FALSE</MuscleNoise>
         <LeadDataCRC32>3290526919</LeadDataCRC32>
         <WaveFormData>
6f/o/+j/6P/o/+j/6f/p/+n/6f/q/+r/7P/t/+3/7f/t/+//7//x//H/8f/4/wYAFwAt
AFAAdgCTALAA0gDxAAcBGAEkARwBBgHrAMwAqwCLAGoAPwAKAMr/j/9//5n/uP/G/9D/
2//l/+r/6//p/+f/5//o/+j/6P/o/+j/6P/o/+j/6P/q/+r/6v/q/+r/6v/q/+z/7P/s
/+3/7f/v/+//8P/w//D/8f/y//L/8P/y//P/8//2//b/9v/3//f/+P/5//r/+P/5//r/
+v/7//v/+//9//3//v//////AAABAAIAAwAGAAYABwAIAAkACgAMAA0ADQAPABEAEwAW
ABkAGwAeACAAIgAkACcAKQArAC4AMQA1ADYAOAA5ADkAOgA8AD0AQABBAEEAQQBAAD8A
PwA+ADsAOgA4ADcANQA0ADIAMQAuACwAKgApACcAJQAjACEAHQAbABgAFgATABEADwAO
AAoACQAHAAUABgAEAAQABAABAP/////+//3//P/8//z/+//6//n/+f/5//f/9//3//f/
9//3//f/9f/1//T/9P/2//b/9v/2//b/9f/1//X/9f/2//b/9v/2//b/9v/2//j/+P/4
//j/+P/4//j/+f/5//v/+//6//z//P/8//3/+//7//z//P/9//3//f/9//3//f/+////
///+//3//f/9//3//f/9//3//f/9//3//f/9//3//P/8//r/+f/5//v/+//7//v/+P/4
//f/9//5//j/+P/4//j/+P/3//f/9f/1//X/9f/0//T/9P/0//T/9P/z//P/8v/y//P/
8//x//H/8f/x//L/8f/x//H/8f/x//H/8f/v/+7/7v/u/+7/7v/u/+7/7v/u/+7/7v/w
//D/8P/w/+7/7v/t/+3/7f/t/+7/7v/t/+//7//x//D/7v/u/+7/7v/v/+//7//u/+7/
7v/u/+7/7v/u/+7/7v/v/+//7//v//L/8v/z//P/9P/0//T/9v/0//X/9f/1//b/9v/3
//j/+P/4//j/+P/5//n/+P/4//f/9//3//j/+f/4//b/9v/z//L/8P/v//D/8f/x//H/
8v/z//T/9f/x/+//7f/t/+z/6//q/+r/7P/s/+z/7f/r/+v/6//s/+z/7P/t/+3/7//x
/+//7//x/+//7f/w//z/DQAlAEYAbgCRALIA1ADzAAkBGgEqASoBGgH/AOYAywCvAIoA
WQAkAOT/o/+F/5n/vP/M/9b/4f/p/+z/7f/r/+n/6f/q/+j/6P/o/+j/6v/q/+r/6v/q
/+r/6v/q/+r/6v/q/+z/6v/q/+v/6//r/+v/7P/s/+7/7//w//D/7v/w//H/8f/y//L/
8v/z//X/9v/3//j/9v/3//j/+P/5//n/+f/7//v//P/9//3//v///wAAAQAEAAQABQAG
AAcACAAKAAsADQAPABEAEwAVABcAGAAaABwAHgAgACMAJwApACwALwAzADQANgA3ADkA
OgA8AD0APgA/AD8APwA+AD0APQA8AD0APAA6ADkANwA2ADQAMwAwAC4ALAArACkAJwAl
ACMAIQAfABwAGgAVABMAEQAQAA4ADQALAAkACAAGAAYABgADAAEAAQAAAP3//P/8//z/
+//6//n/+f/5//f/9//3//X/9f/1//X/9f/1//T/9P/0//T/9P/0//T/8//z//P/9f/2
//b/9v/0//T/9P/0//T/9P/0//T/9v/2//b/9//1//f/9//2//T/9P/0//X/9f/1//b/
9v/5//n/+f/5//n/+f/6//v/+//6//n/+f/3//f/9//3//f/9//3//f/+f/5//n/+P/6
//j/9//3//X/9f/1//X/8v/y//H/8f/z//L/8v/y//L/8v/x//H/8f/x//H/8f/u/+7/
7v/u/+7/7v/t/+3/7P/s/+3/7f/t/+3/7f/t/+7/7f/t/+3/6//r/+v/6//r/+r/6v/q
/+r/6v/q/+r/6v/q/+r/6v/q/+r/6v/q/+z/7P/r/+v/6//r/+z/7P/r/+n/5//o/+j/
6P/o/+j/6f/p/+n/6P/q/+r/6v/q/+z/7P/s/+z/7P/r/+r/6f/q/+r/6//r/+z/7P/s
/+7/7v/v/+//7//y//L/8//0//T/9P/0//T/9f/1//T/9P/1//X/9f/2//b/9P/x//D/
7P/s/+v/6//s/+3/7f/t/+3/7f/t/+3/7f/r/+n/6f/m/+X/5P/k/+b/5v/m/+f/5f/l
/+X/5v/m/+b/5//n/+v/7f/r/+n/6f/p/+v/7P/0/wcAGwA4AF4AgQCcALoA3QD3AAoB
GAEeARIB+QDaALcAmwB4AE0AGADc/53/df9//6L/uv/I/9f/3//i/+X/5//l/+X/5v/k
/+T/5P/k/+T/5P/k/+T/6P/o/+j/6P/n/+b/5f/m/+b/5v/n/+f/6P/p/+v/7P/s/+3/
7v/u/+z/7v/v/+//8v/y//L/8//x//L/8//0//b/9//4//j/9//3//f/+f/7//z//f/9
/wAAAQACAAMAAwACAAIAAgADAAQABgAHAAoADQAQABMAEwAVABYAGAAaABwAHgAhACUA
JwAqAC0AMQAyADQANQA1ADYAOAA5ADwAPQA9AD0AOgA5ADkAOAA5ADgANgA1ADEAMAAu
AC0AKgAoACYAJQAlACMAIQAfABsAGQAWABQAEQAPAA0ADAAIAAcABQADAAIAAAAAAAAA
///9//3//P/5//j/+P/4//f/9v/1//X/9f/z//P/8//z//P/8//z//P/8//y//L/8v/y
//L/8v/0//P/8//z//H/8v/y//L/8v/y//L/8v/0//T/9P/0//T/9P/0//X/9f/3//f/
9v/2//b/9v/3//f/9//4//j/+f/5//n/+f/5//n/+v/7//v/+v/5//n/+f/5//n/+f/5
//n/+f/5//f/9//3//b/9//2//b/9//1//X/9f/1//T/9P/z//P/8//y//L/8v/y//L/
8f/x//H/8f/x//H/7v/u/+7/7v/w//D/7//v/+z/7P/t/+3/7f/t/+3/7f/u/+3/7f/t
/+3/7f/t/+3/6//q/+r/6v/s/+z/7P/s/+z/7P/s/+z/7P/s/+z/7P/o/+j/6v/q/+r/
6v/r/+v/6//q/+r/6v/q/+r/6v/q/+r/6v/r/+v/6//r/+7/7v/v/+//7v/u/+7/8P/w
//H/8f/x//D/8P/x//L/8v/y//L/8v/1//X/9P/0//P/8//z//T/9v/0//H/8P/w//D/
7//v//D/8f/x//H/8f/x//H/8f/t/+v/6f/p/+j/5//m/+b/5v/m/+b/5//n/+f/5//o
/+r/6v/r/+v/6//r/+3/6//r/+3/7//w//r/CwAjAEAAZACHAKQAxADlAP8AEAEeAR4B
DgHxANQAtQCZAHgATQAcAOD/n/97/4n/qv++/8z/2f/h/+b/6f/n/+X/5f/m/+T/5P/k
/+T/5v/m/+b/5v/o/+j/6P/o/+j/6P/o/+r/6P/o/+n/6f/r/+v/7P/s/+z/7f/u/+7/
7P/u/+//7//y//L/8v/z//H/8v/z//T/9P/1//b/9v/3//f/9//5//v//P/9//3//v//
/wAAAQAAAAAAAQACAAUABgAIAAkACQALAA0ADwARABMAFAAWABoAHAAeACEAIwAlACgA
KwAvADAAMgAzADUANgA4ADkAOgA7ADsAOwA6ADkAOQA4ADkAOAA2ADUAMQAwAC4ALQAq
ACgAJgAlACEAHwAdABsAGQAXABQAEgARAA8ADQAMAAoACQAHAAUAAgAAAAAAAAD9//v/
+//6//n/+P/4//j/9//2//X/9f/1//P/8//z//H/8f/x//H/8f/x//D/8P/y//L/8v/y
//D/7//v/+//7//w//D/8P/y//L/8v/y//D/8P/w//D/8v/y//L/8//z//X/9f/0//T/
9P/0//X/9f/1//b/9v/3//f/9//3//X/9f/2//f/+f/4//f/9//5//n/+f/5//f/9//3
//f/9//3//f/9v/4//b/9f/1//P/8//z//P/8v/y//H/8f/x//D/8P/w//L/8v/x//H/
7//v/+//7//u/+7/7v/u/+z/7P/r/+v/7P/s/+3/7f/t/+3/7f/t/+z/6//r/+v/6//r
/+v/6//r/+r/6v/q/+r/6v/q/+r/6v/q/+r/6v/q/+r/6P/q/+r/6v/q/+r/6v/p/+n/
6f/o/+r/6v/q/+r/6P/o/+j/6P/p/+n/6f/p/+z/7P/t/+3/7v/u/+7/8P/u/+//7//v
//L/8v/z//T/8v/y//L/8v/z//P/8v/y//H/8f/x//L/8v/w/+3/7P/q/+r/6f/p/+z/
7f/t/+3/6//r/+v/6//p/+f/5f/l/+b/5f/k/+T/4v/i/+L/4//j/+P/4//k/+T/5P/l
/+X/5//n/+n/6//p/+f/5//s//z/EwAtAFYAfACdAMAA4AD5AAkBHAEmARoBAAHnAMwA
sQCTAGYAMQD2/7T/hf+H/6v/wv/M/9T/3f/j/+b/5f/j/+H/4f/i/+L/4v/i/+L/4v/i
/+L/4v/m/+b/5v/m/+T/5P/k/+b/5P/k/+X/5f/l/+X/5v/m/+b/5//o/+j/6P/q/+v/
6//s/+z/7P/t/+3/7v/v//D/8v/z//T/9P/z//P/8//1//X/9v/3//f/+P/5//r/+//+
//7///8AAAEAAgAEAAUABQAHAAkACwAPABEAEgAUABYAGAAaAB0AIQAjACYAKQAtAC4A
MAAxADUANgA4ADkAOAA5ADkAOQA4ADcANwA2ADcANgA0ADMAMwAyADAALwAqACgAJgAl
ACMAIQAfAB0AGQAXABQAEgAPAA0ACwAKAAoACQAHAAUAAwAAAP///v/7//n/+f/4//X/
9P/0//T/8//y//H/8f/z//H/8f/x//H/8f/x//H/7//v/+7/7v/u/+7/7v/u/+7/7f/t
/+3/7f/u/+7/7v/w//D/8P/w/+7/7v/u/+7/7v/u/+7/7//t/+//7//u//D/8P/w//H/
7//v//D/8P/x//H/8f/x//P/8//0//X/9f/0//P/8//x//H/8f/x//H/8f/x//H/8f/x
//H/8P/w/+7/7f/t/+3/7f/t/+3/7P/s/+v/6//r/+r/6v/q/+z/7P/r/+v/6f/p/+n/
6f/o/+j/6P/o/+b/5v/l/+X/5f/m/+j/6f/n/+f/5//n/+T/4//j/+P/5f/l/+X/5f/l
/+T/5P/k/+T/5P/k/+T/5P/k/+T/5P/k/+L/4v/i/+L/4v/i/+L/4v/j/+P/4//i/+T/
5P/k/+T/4v/i/+L/4v/j/+P/4//j/+b/5v/n/+f/6v/q/+r/7P/r/+v/6v/p/+z/7P/t
/+7/7v/u/+7/7v/v/+//7v/u/+//7//v//D/8P/u/+v/6v/m/+b/5f/l/+b/5//n/+f/
5//n/+f/5//l/+P/4f/h/+D/3//e/97/4P/g/+D/4f/h/+H/4f/i/+L/4v/j/+P/4//h
/+P/5f/l/+P/5f/q//b/BwAfAEAAZgCFAKIAwgDhAPcABgEUARIB/ADdAL4AnQB/AFoA
KwD4/7z/g/9t/4X/pv+2/8T/0f/X/97/4f/f/93/3f/e/97/3v/e/97/3v/e/97/3v/g
/+D/4P/g/+D/4P/g/+L/4v/i/+P/4//l/+X/5v/m/+T/5f/m/+b/5P/m/+f/5//o/+j/
6P/p/+v/7P/t/+7/7P/t/+7/7v/x//H/8f/z//H/8v/z//P/9P/1//b/9//4//j/+f/6
//v//P/+////AQADAAUABwAHAAkACgAMAA4AEAASABUAGQAbAB4AIQAjACQAJgAnACkA
KgAsAC0ALAAtAC0ALQAuAC0ALQAsACkAKAAmACUAIwAiACAAHwAcABoAGAAXABUAEwAR
AA8ADQALAAgABgADAAEA///+//z/+//5//f/+P/2//b/9v/1//P/8//y/+//7v/u/+7/
7f/s/+v/6//r/+n/6f/p/+v/6//r/+v/6//r/+r/6v/o/+j/6P/o/+r/6f/p/+n/6f/q
/+r/6v/q/+r/6v/q/+r/6v/q/+r/7P/s/+z/7f/r/+3/7f/s/+z/7P/s/+3/7f/t/+7/
7v/v/+//7//v/+//7//w//H/8f/w/+//7//v/+//7//v/+3/7f/t/+3/6//r/+v/6v/s
/+r/6f/p/+n/6f/p/+n/6P/o/+f/5//n/+b/5v/m/+j/6P/n/+f/5f/l/+X/5f/k/+T/
5P/k/+T/5P/j/+P/4v/i/+P/4//j/+P/4//j/+L/4f/h/+H/4f/h/+H/4f/f/97/3v/e
/+D/4P/g/+D/4P/g/+D/4P/g/97/3v/g/+D/3v/e/97/3v/f/9//3//e/97/3v/e/97/
3v/e/97/3v/f/9//3//f/+D/4P/h/+H/4v/i/+L/5P/m/+f/5//n/+b/5v/n/+j/6P/o
/+j/6P/r/+v/6v/q/+v/6//r/+z/6v/o/+X/5P/i/+L/4f/h/+L/4//j/+P/5f/l/+X/
5f/h/9//3f/d/9z/2//a/9r/2v/a/9r/2//b/9v/2//c/9z/3P/d/93/3f/d/93/3//h
/+H/3//g/+z///8VADQAXAB9AKAAwADdAPEAAgEQARAB/ADhAMQAqQCRAGwAPwAKAMz/
i/9v/4P/pv+6/8T/0f/Z/9r/2f/Z/9f/1//Y/9j/2P/Y/9j/2P/Y/9j/2P/a/9r/2v/a
/9j/2P/Y/9r/2v/a/9v/2//b/9v/3P/c/9z/3f/e/97/3v/g/+H/4f/i/+L/4v/j/+P/
5P/l/+b/5v/n/+j/6P/r/+v/6//t/+3/7v/v/+//7v/v//D/8f/y//L/8//0//f/+P/6
//v/+//9////AQABAAMABAAGAAkADAAPABMAEwAVABgAGwAfACAAIgAjACMAJAAmACcA
KgArACsAKwAsACsAKwAqACcAJgAkACMAIwAiACAAHwAcABoAGAAXABcAFQATABEADQAL
AAgABgAFAAMAAQAAAPz/+//5//f/9v/0//T/9P/1//P/8//y/+3/7P/s/+z/7f/s/+v/
6//r/+n/6f/p/+f/5//n/+f/6f/p/+j/6P/o/+j/6P/o/+j/5//n/+f/5f/m/+b/5v/m
/+b/5v/m/+f/6P/p/+r/6P/o/+j/6f/p/+v/6//q/+z/7P/s/+3/6//r/+z/7P/t/+3/
7f/t/+v/6//s/+3/7f/s/+v/6//t/+3/7f/t/+3/7f/t/+3/7f/t/+3/7P/s/+r/6f/p
/+f/5//n/+f/6P/o/+f/5//p/+j/6P/o/+f/5v/k/+P/4//j/+P/4//j/+T/5f/m/+T/
5P/j/+P/4v/i/+P/4//j/+P/4//j/+L/4f/h/+H/4f/h/+H/4f/h/+D/4P/g/+L/4v/i
/+L/4P/g/+D/4P/g/+D/4P/g/+L/4P/f/9//4P/i/+L/4v/i/+H/4f/h/+D/4v/i/+L/
4v/g/+D/4P/g/+H/4f/h/+H/4v/i/+P/4//m/+b/5v/o/+j/6f/p/+n/6v/q/+v/7P/q
/+r/6v/q/+3/7f/s/+z/7f/t/+3/7v/s/+r/5//m/+T/5P/j/+P/5P/l/+X/5f/n/+f/
5//n/+P/4f/f/9//4P/f/97/3v/e/97/3v/f/9//3//f/+D/4v/i/+P/4//j/+P/4f/j
/+f/5f/l/+r/+P8LACMAQgBoAIUAogDEAOEA9wAKARQBDAH2ANcAtACTAHUAUgAlAPL/
tP97/2n/hf+m/7j/xv/R/9v/3v/f/9//3f/d/97/4P/g/+D/4P/i/+L/4v/i/+L/4v/i
/+L/4v/i/+L/5P/k/+T/5f/l/+X/5f/m/+b/6P/p/+r/6v/o/+r/6//r/+z/7P/s/+3/
7//w//H/8v/w//H/8v/y//T/9f/2//n/9//4//n/+f/4//n/+v/7//7//v///wAAAwAE
AAYABwAHAAkACwANABEAEwAUABYAGAAaABwAHwAhACMAJgApACsALAAuAC8ALwAwADIA
MwA0ADUANQA1ADQAMwAzADIAMQAwAC4ALQArACoAKAAnACQAIgAgAB8AGwAZABcAFQAV
ABMAEAAOAAsACQAHAAYABAADAAEA//8AAP7//v/+//v/+f/5//j/9v/2//f/+P/1//T/
8//z//X/8//z//P/8f/x//H/8f/x//H/8P/w//D/8P/w//D/8v/x//H/8f/v//D/8P/w
//L/8v/y//L/9P/0//T/9P/0//T/9P/1//X/9//3//b/9v/2//b/9//3//f/+P/4//n/
+f/5//n/+f/5//r/+//7//r/+f/5//n/+f/5//n/+f/5//n/+f/3//f/9//2//j/9v/1
//X/9f/1//X/9f/0//T/8//z//X/9P/0//T/8v/y//H/8f/x//H/8f/x//D/8P/w//D/
8P/w/+//7//u/+7/7//v/+3/7f/t/+3/7v/t/+3/7f/t/+3/7f/t/+3/7P/s/+z/7P/s
/+z/7P/s/+z/7P/s/+z/7P/s/+z/7P/s/+z/7f/t/+3/7P/q/+r/6v/q/+z/7P/s/+z/
6//r/+v/6//u/+7/7//v//D/8P/w//L/9P/1//X/9f/0//T/9f/2//T/9P/0//T/9//3
//b/9v/3//f/9//4//j/9v/z//L/8v/y//H/8f/y//P/8//z//X/9f/1//X/8v/v/+z/
6//q/+n/6P/o/+r/6v/q/+v/6f/p/+n/6v/s/+z/7f/t/+3/7f/t/+//8f/v//H/8v/8
/w0AIwA8AGIAgwCeAL4A3wD7AAwBGgEcAQwB8QDUALMAkwB2AE8AIgDq/6v/f/+F/6b/
vv/M/9n/4//o/+n/6f/n/+f/6P/o/+j/6P/o/+r/6v/q/+r/6v/q/+r/6v/q/+r/6v/s
/+z/7P/t/+3/7f/t/+7/7v/u/+//8P/w//D/8v/z//P/8v/y//L/8//1//b/9//4//j/
+f/6//r/+//7//v//f/9//7//////wAAAQACAAMABAAEAAUABgAHAAgACgALAA0ADwAR
ABMAEwAVABYAGAAaABwAHgAhACMAJQAoACsALwAwADIAMwA3ADgAOgA7ADoAOwA7ADsA
OgA5ADkAOAA3ADYANAAzAC8ALgAsACsAKgAoACYAJQAjACEAHwAdABsAGQAWABQAEQAP
AA0ADAAKAAkABwAFAAQAAgACAAIAAQD//////v/7//r/+v/6//v/+v/5//n/+f/3//f/
9//1//X/9f/1//X/9f/0//T/9P/0//T/9P/0//P/8//z//X/9v/2//b/9v/2//b/9v/2
//b/9v/2//b/9v/2//f/9//5//n/+P/4//j/+P/5//n/+f/6//r/+f/5//n/+f/5//n/
+v/7//3//P/7//v/+//7//v/+//7//v/+//7//n/+f/5//j/+v/4//f/9//3//f/9//3
//T/9P/z//P/8//y//L/8v/y//L/8f/x//P/8//z//P/8P/w//D/8P/y//L/8f/x/+//
7v/u/+3/7//v/+//7//u/+3/7f/t/+//7//v/+//7f/s/+z/7P/s/+z/7P/s/+z/7P/s
/+z/7P/s/+z/7P/s/+z/6//r/+v/7f/s/+z/7P/s/+z/7P/t/+3/7f/s/+z/7P/s/+z/
6v/q/+r/6v/r/+v/6//r/+z/7P/t/+3/8P/w//D/8v/w//H/8f/x//T/9P/1//b/9v/2
//b/9v/3//f/9v/2//X/9f/1//b/9P/y/+//7v/s/+z/6//r/+7/7//v/+//7//v/+//
7//t/+v/6f/p/+j/5//m/+b/6P/o/+j/6f/n/+f/5//o/+j/6P/p/+n/6f/p/+n/6//r
/+v/7f/0/wIAFQAvAFQAegCbALoA2gD1AAcBFgEgARQB/ADhAMoAtQCTAGgAOQACALz/
if+H/6f/wv/O/9j/3//j/+j/6f/n/+X/5f/m/+b/5v/m/+b/5v/m/+b/5v/m/+b/5v/m
/+b/5v/m/+j/6P/o/+n/6f/p/+n/6v/q/+r/6//s/+z/7P/u/+//7//u/+7/7v/v//H/
8v/z//T/8v/z//T/9P/1//X/9f/3//f/+P/5//n/+v/7//z//f8AAAAAAQACAAMABAAG
AAcABwAJAAsADQARABMAFAAWABgAGgAcAB8AIQAjACYAKQAsACwALQAtADEAMgA0ADUA
NAA1ADUANQA0ADMAMwAyADEAMAAuAC0ALQAsACoAKQAmACQAIgAhAB8AHQAbABkAGQAX
ABQAEgANAAsACQAIAAYABQADAAEAAQAAAAEAAgD///3//f/8//n/+P/4//j/9//2//X/
9f/1//P/8//z//P/8//z//P/8//z//L/8v/y//L/8v/y//D/7//v/+//8f/y//L/8v/y
//L/8v/y//L/8v/y//L/8v/y//L/8//z//X/9f/0//T/9P/0//X/8//z//T/9P/1//X/
9f/1//X/9f/2//f/+f/4//f/9//1//X/9f/1//P/8//z//P/9f/1//X/9P/0//L/8f/x
/+//7//v/+//8P/w/+//7//v/+7/7v/u/+7/7v/t/+3/7f/t/+3/7f/q/+r/6v/q/+z/
7P/r/+v/6v/q/+v/6//p/+n/6f/p/+r/6f/p/+n/5//n/+f/5//p/+j/6P/o/+b/5v/m
/+b/6P/o/+j/6P/q/+r/6v/q/+j/6P/n/+f/5//n/+b/5v/m/+b/5v/m/+f/5//n/+b/
5v/m/+b/5v/o/+j/6P/o/+f/5//n/+f/6P/o/+n/6f/q/+r/6v/s/+z/7f/t/+3/8P/w
//H/8v/y//L/8v/y//P/8//y//L/8//z//P/9P/y//D/7f/s/+j/6P/n/+f/6P/p/+n/
6f/q/+v/7P/t/+n/5//l/+X/5v/l/+T/5P/i/+L/4v/j/+P/4//j/+T/5f/m/+j/6f/p
/+n/6f/p/+n/5//n/+7//P8RACsAUgB2AJMAsgDSAO0A/wAQARoBFAH+AOMAxgCpAIkA
XgArAPL/sP97/3n/nf+4/8b/0v/d/+H/4v/j/+H/3//f/+D/4v/i/+L/4v/i/+L/4v/i
/+L/4v/i/+L/5P/k/+T/5v/k/+T/5f/l/+X/5f/m/+b/6P/p/+r/6v/q/+z/7f/t/+7/
7v/u/+//7//w//H/8v/y//P/9P/0//P/8//z//X/9f/2//f/9//4//n/+v/7//7//v//
/wAAAQACAAQABQAHAAkACwANAA8AEQASABQAFgAYABoAHQAfACEAJAAnACsALAAuAC8A
LwAwADIAMwA0ADUANQA1ADQAMwAzADIALwAuACwAKwAnACYAJAAjACIAIAAeAB0AGQAX
ABUAEwATABEADgAMAAsACQAHAAYABAADAAEA///8//r/+v/6//r/+f/6//r/9f/0//T/
9P/z//L/8f/x//H/7//v/+//7//v/+//7//t/+3/7P/s/+7/7v/u/+7/7v/t/+3/7f/v
//D/8P/w//D/8P/w//D/8P/w//D/8P/w//D/8P/x//H/8//z//L/8v/y//L/8//1//X/
9v/2//X/9f/1//X/8//z//T/9f/z//L/8f/x//L/8//0//X/8//z//P/8//x//H/8f/w
//L/8P/v/+//7//v/+//7//u/+7/7f/t/+3/7P/s/+z/7P/s/+v/6//t/+3/7f/t/+r/
6v/q/+r/6v/q/+n/6f/o/+j/6f/p/+f/5//n/+f/6P/n/+f/5//n/+f/5//n/+f/5v/m
/+b/5v/m/+b/5v/m/+b/5v/m/+b/5v/m/+j/5v/m/+b/5v/n/+f/5//m/+b/5v/m/+b/
5v/m/+b/5v/n/+f/5//n/+j/6P/p/+n/6v/q/+r/7P/s/+3/7f/t/+7/7v/v//D/8P/w
//D/8P/v/+//7v/u//H/8f/x//L/8v/w/+3/7P/q/+r/6f/p/+r/6//r/+v/7f/t/+3/
7f/p/+f/5f/l/+T/4//i/+L/4v/i/+L/4//h/+H/4f/i/+P/5P/m/+f/5//l/+f/5//n
/+n/6f/s//r/DQAhAEAAZgCHAKIAwgDjAPsADAEaARYBAAHjAMQAowCFAGQAOwAKAM7/
kf9z/4X/pv+6/8b/0f/b/+D/4//h/9//3//g/97/3v/e/97/4P/g/+D/4P/i/+L/4v/i
/+L/4v/i/+T/5P/k/+X/5f/n/+f/6P/o/+b/5//o/+j/6P/q/+v/6//s/+z/7P/t/+//
8P/x//L/8P/x//L/8v/z//P/8//1//X/9v/3//f/+v/7//z//f/+//7///8AAP//AAAC
AAMABQAHAAkACwANAA8AEAASABQAFgAYABsAHQAfACIAJQApACoALAAtAC8AMAAyADMA
MgAzADMAMwA0ADMAMwAyAC8ALgAsACsAKwAqACgAJwAkACIAIAAfABsAGQAXABUAFQAT
ABAADgALAAkABwAGAAIAAQD///3//v/8//z//P/7//n/+f/4//f/9v/2//b/9f/0//P/
8//x/+//7//v//H/8f/x//H/7//v/+7/7v/u/+7/7v/u//D/7//v/+//7//w//D/8P/w
//D/8P/w//D/8P/w//D/8v/y//L/8//x//P/8//y//L/8v/y//P/8//z//T/9P/1//X/
9f/1//X/9f/2//f/9//2//X/9f/3//f/9//3//f/9//3//f/9f/1//X/9P/0//L/8f/x
//H/8f/x//H/8P/w/+//7//v/+7/7v/u//D/8P/v/+//7f/t/+3/7f/s/+z/7P/s/+z/
7P/r/+v/6v/q/+v/6//r/+v/6//r/+r/6f/p/+n/6f/p/+n/6f/r/+r/6v/q/+j/6P/o
/+j/6P/o/+j/6P/o/+j/6P/o/+j/6P/n/+n/6P/o/+j/6P/o/+n/6f/p/+j/5v/m/+b/
5v/m/+b/5v/m/+f/5//n/+f/6v/q/+v/6//u/+7/7v/w/+7/7//v/+//7v/u/+//8P/w
//D/8P/w//P/8//y//L/8//z//P/9P/0//L/7//u/+z/7P/r/+v/7P/t/+3/7f/t/+3/
7f/t/+n/5//l/+X/5v/l/+T/5P/k/+T/5P/l/+X/5f/l/+b/5v/m/+f/5//l/+f/5//p
/+n/5//p/+r/8v8DABkANgBcAIEAogDGAOcA/QAQASIBJgEUAfcA3ADDAKkAhABXACYA
6v+n/3//i/+u/8T/zv/Z/+H/5P/n/+X/4//j/+T/4v/i/+L/4v/i/+L/4v/i/+T/5P/k
/+T/5P/k/+T/5v/m/+b/5//n/+f/5//o/+j/6P/p/+r/6v/s/+7/7//v//D/8P/w//H/
8f/w/w==
         </WaveFormData>
      </LeadData>
      <LeadData>
         <LeadByteCountTotal>10000</LeadByteCountTotal>
         <LeadTimeOffset>0</LeadTimeOffset>
         <LeadSampleCountTotal>5000</LeadSampleCountTotal>
         <LeadAmplitudeUnitsPerBit>4.88</LeadAmplitudeUnitsPerBit>
         <LeadAmplitudeUnits>��V</LeadAmplitudeUnits>
         <LeadHighLimit>2147483647</LeadHighLimit>
         <LeadLowLimit>268435456</LeadLowLimit>
         <LeadID>V3</LeadID>
         <LeadOffsetFirstSample>0</LeadOffsetFirstSample>
         <FirstSampleBaseline>0</FirstSampleBaseline>
         <LeadSampleSize>2</LeadSampleSize>
         <LeadOff>FALSE</LeadOff>
         <BaselineSway>FALSE</BaselineSway>
         <ExcessiveACNoise>FALSE</ExcessiveACNoise>
         <MuscleNoise>FALSE</MuscleNoise>
         <LeadDataCRC32>3621220029</LeadDataCRC32>
         <WaveFormData>
5v/m/+X/5f/i/+L/4v/i/+T/5P/l/+X/5//n/+f/5//n/+j/6P/o/+b/3//g/+n/8/8A
ABwAOwBbAIAAqgDXAPwAHwE+AVIBVgFOATgBFAHmALUAggBEAPv/v/+t/77/0P/V/9n/
3f/i/+b/5f/j/+L/4f/g/+D/3//f/9//3v/e/9//3//h/+L/4v/i/+L/4v/i/+L/4v/i
/+L/4//l/+X/5v/m/+b/5//n/+f/6P/p/+n/6f/r/+v/7P/s/+v/6//t/+3/7v/v/+//
8P/y//P/9P/1//X/9v/3//f/+P/5//r/+//9//7///8AAAAAAQADAAQABAAGAAgACgAO
ABAAEQATABcAGQAcAB4AIAAjACYAKQAqACsALQAvADAAMwA0ADYAOQA6ADoAOgA5ADkA
OAA3ADYANQA0ADQAMgAxADAALgAtACsAKQAnACcAJAAiACAAHQAbABgAFgAUABEADwAO
AA0ACwAJAAcACAAGAAUABQABAAAAAAD///7//f/8//v/+//5//n/+P/3//b/9v/2//b/
9f/0//T/9P/0//T/8//1//X/9f/2//T/9P/0//T/9P/0//X/9f/1//X/9f/1//f/9//3
//f/9v/2//f/9//4//j/+P/4//n/+f/5//n/+f/5//n/+f/7//v/+//7//v/+//7//v/
+//7//v/+//9//z//P/8//z//P/8//z/+v/5//n/+f/5//n/+f/5//r/+f/5//j/+P/3
//f/9//3//f/9//2//b/9//3//X/9f/1//X/9f/0//T/8//z//P/8//z//P/8//y//L/
8v/y//L/8f/x/+//7//v/+//8f/x//H/8f/x/+//7//w/+7/7f/t/+3/7//v//D/8P/w
//D/8P/w/+7/7v/t/+3/7f/t/+3/7f/t/+//7//v/+7/7v/u/+7/7v/w//D/8P/w/+7/
7v/u/+7/7v/u/+7/7v/v/+//7//w//L/8v/y//L/9P/0//T/9f/0//T/9f/1//j/+P/4
//n/9//4//j/+P/7//3//f/9//3//P/7//v//P/7//j/+f/2//X/9f/1//X/9v/3//f/
+f/5//j/9f/y/+//7v/u/+7/7P/s/+v/7f/s/+z/7P/s/+z/7P/t/+3/7f/t/+3/7//v
//D/7v/u/+r/5f/i/+f/8/8AABgAOQBdAIQArgDbAP4AGwE8AVgBYAFeAVABMgEGAdEA
nABgABkA1/+3/8T/1v/d/+P/6f/q/+z/7f/s/+r/6P/m/+j/5//n/+f/5v/m/+f/5//l
/+b/5v/m/+j/6P/o/+j/6P/o/+j/6f/n/+f/6P/o/+r/6//r/+v/7P/t/+3/7f/t/+3/
7v/u/+//7//x//H/8v/z//P/9P/0//X/9v/3//f/+P/5//n/+v/7//z//f///wAAAQAC
AAIAAwAFAAYACAAKAAwADgAQABIAEwAVABcAGQAcAB4AIAAjACYAKQAsAC0ALwAxADIA
NQA2ADgAOQA6ADoAOgA7ADsAOgA5ADoAOQA4ADgANgA1ADQAMgAxAC8ALQArACkAJgAk
ACIAIwAhAB4AHAAYABUAEwASABEADwANAAsADAAKAAkACQAFAAQABAADAAIAAQAAAP//
///9//3//P/7//r/+v/6//r/+f/4//j/+P/4//j/9//3//f/9//4//b/9v/2//b/+P/4
//n/+f/3//f/9//3//f/9//3//f/+P/4//n/+f/6//r/+v/6//r/+f/4//f/+f/5//n/
+f/9//3//f/9//3//f/9//3//f/9//3//f/7//r/+v/6//r/+v/6//r//P/7//v/+//5
//n/+f/5//j/9//3//b/9P/z//P/8//1//X/9f/0//T/9f/1//P/8//z//P/8//y//L/
8f/x//H/8f/x//H/8f/w//D/8P/w//D/7//v/+//7//v/+//7//v/+//7//v/+3/7f/u
/+7/7f/t/+3/6//r/+z/7P/s/+z/7P/s/+7/7v/t/+3/7f/t/+3/7f/t/+v/6//s/+r/
6v/q/+r/6v/q/+r/6v/s/+z/7P/s/+7/7v/u/+7/7f/t/+3/7v/u/+7/7v/u/+7/7v/u
/+//8P/w//H/8f/0//T/9P/1//X/9v/2//b/9f/3//f/9//4//j/+P/5//n/9//z//P/
9P/z//P/8//x//L/8//z//X/9f/0//H/8P/t/+z/7P/q/+j/6P/n/+f/5v/m/+b/6P/o
/+j/6f/p/+n/6f/p/+v/6//s/+r/6v/o/+X/4P/h/+3//P8OAC0ATwBwAJYAwwDuAA0B
LgFMAVwBWAFIASoBAgHPAJwAYAAbANX/r/+y/8j/0//Z/+H/5P/k/+X/5//m/+X/5P/k
/+P/4//j/+L/4v/j/+P/4//k/+T/5P/i/+L/4v/i/+T/5P/k/+X/5f/l/+b/5v/m/+f/
5//n/+j/6f/p/+n/6//r/+z/7P/r/+v/7f/t//D/8f/x//L/8P/x//L/8//z//T/9f/1
//j/+f/6//v/+f/6//v//P/+////AQACAAQABgAIAAoADAAOAA8AEQAVABcAGgAcAB4A
IQAkACcAKgArAC0ALwAwADMANAA2ADkAOgA6ADoAOgA5ADcANQA1ADUANQA2ADIAMQAw
AC4ALQArACkAJwAnACQAIgAgAB0AGwAYABYAFAARAA8ADgANAAsACQAHAAYABAADAAMA
AwACAAIAAQD+//3//P/7//n/9//3//b/9f/0//T/9P/0//P/8v/y//L/8v/y//H/8//z
//P/9P/0//T/9P/0//L/8v/z//P/8//z//P/8//1//X/9f/1//b/9v/3//f/+P/4//j/
+P/3//f/9//3//f/9//3//f/+f/5//n/+f/5//n/+f/5//n/+f/5//n/+f/4//j/+P/4
//j/+P/4//b/9f/1//X/9f/1//X/9f/2//X/9f/0//L/8f/x//H/8//z//P/8v/w//H/
8f/v//H/8f/x//H/7v/u/+3/7f/t/+3/7f/t/+3/7P/s/+z/7v/u/+3/7f/r/+v/6//r
/+v/6//r/+v/6//p/+n/6v/s/+v/6//r/+n/6f/q/+r/6v/q/+r/6v/o/+j/6v/q/+r/
6v/q/+r/6v/q/+r/6v/q/+r/6P/o/+j/6P/p/+n/6f/q/+z/7P/s/+z/7v/u/+7/7//u
/+7/7//v//D/8P/w//H/8//0//T/9P/1//f/9//3//b/9v/2//f/+f/3//P/8//y//H/
8f/x//H/8v/z//P/8//z//L/7//s/+n/6P/o/+j/5v/m/+X/5//m/+b/5v/m/+b/5v/n
/+f/5//n/+f/6f/p/+r/6v/o/+j/5f/e/+P/7//+/xIALwBRAHQAnADLAPIAEwE0AU4B
WAFUAUIBKAH8AMkAlgBeABcA0f+v/7b/yv/R/9n/3//i/+b/5//l/+T/4//i/+L/4f/h
/+H/4P/g/+H/4f/h/+L/4v/i/+L/4v/i/+L/4v/i/+L/4//l/+X/5v/m/+T/5f/l/+X/
5v/n/+f/5//r/+v/7P/s/+v/6//t/+3/7v/v/+//8P/w//H/8v/z//P/9P/1//X/+P/5
//r/+//5//r/+//8//z//f///wAAAgAEAAYACAAMAA4ADwARABMAFQAYABoAHAAfACIA
JQAoACkAKwAtAC4AMQAyADQANQA2ADYANgA3ADcANgA1ADQAMwAyADIAMAAvAC4ALAAr
ACkAJwAlACMAIAAeABwAGwAZABYAFAASAA8ADQAMAAsACQAHAAUAAgAAAP/////9//z/
/P/7//r/+f/4//f/9//1//X/9P/z//L/8v/y//L/8f/w//D/8P/w//D/7//v/+//7//w
//D/8P/w//D/8P/w//H/8f/v/+//7//v/+//7//v/+//8P/w//H/8f/0//T/9P/0//P/
8//z//P/8//z//P/8//1//X/9f/1//X/9f/1//X/9f/1//X/9f/3//b/9v/2//b/9v/2
//b/9v/1//X/9f/z//P/8//z//L/8f/x//D/8P/v/+//7//v/+//7//u/+7/7//v/+3/
7//v/+//7//u/+7/7f/t/+v/6//r/+v/6//q/+r/6v/s/+z/6//r/+v/6//r/+v/6f/p
/+n/6f/r/+n/6f/q/+j/5//n/+f/5//n/+j/6P/o/+b/5v/o/+j/6P/o/+j/6P/m/+b/
5v/m/+b/5v/m/+b/5v/m/+b/5v/n/+f/5//o/+r/6v/q/+r/7P/s/+z/7f/u/+7/7//v
//D/8P/w//H/8f/y//L/8v/x//P/8//z//L/8v/y//P/8//x/+3/7f/s/+v/6//r/+3/
7v/v/+//7//v/+7/6//q/+f/5v/m/+T/4v/i/+H/4//i/+L/4v/i/+L/4v/j/+P/4//j
/+P/5f/l/+b/5v/k/97/1//Y/+H/7/8CACIARQBpAJQAwADlAAQBJQFEAVQBVgFMATQB
DgHeAKkAbgAsAOX/t/+3/8r/1P/X/9v/3//i/+T/4//h/+D/3//e/97/3f/d/93/3v/e
/9//3//h/+L/4v/i/+H/4P/f/97/4P/g/+D/4f/h/+H/4v/i/+D/4f/h/+H/5P/l/+X/
5f/l/+X/5v/m/+f/5//p/+n/7P/t/+3/7v/u/+//8P/x//H/8v/z//P/9P/1//b/9//3
//j/+f/6//r/+//9//7/AAACAAQABgAIAAoACwANABEAEwAWABgAGgAdACAAIwAmACcA
KQArACwALwAwADIAMwA0ADQANAA1ADUANAAzADQAMwAyADIAMAAvAC4ALAApACcAJQAj
ACMAIAAeABwAGwAZABYAFAASAA8ADQAMAAkABwAFAAMAAgAAAP/////7//r/+v/5//j/
9//2//X/9//1//X/9P/1//T/9P/0//T/8//y//L/8v/y//L/8f/v/+//7//w/+7/7v/u
/+7/7v/u/+//7//x//H/8f/x/+//7//v/+//8P/w//H/8f/w//D/8P/w//P/8//z//P/
8//z//P/8//z//P/8//z//P/8//z//P/9f/1//X/9f/1//T/9P/0//L/8v/y//L/8v/x
//H/8f/v/+//7//v/+7/7f/t/+z/7v/t/+3/7f/r/+v/6//q/+z/7f/t/+v/6//r/+v/
6//q/+r/6f/p/+n/6f/p/+n/6f/o/+j/6P/m/+b/5f/l/+X/5f/l/+X/5f/l/+X/5f/n
/+X/5f/m/+b/5f/l/+X/5f/l/+b/5v/k/+T/5P/k/+T/5P/k/+T/5P/k/+T/5P/k/+b/
5v/m/+b/5f/k/+P/4v/j/+P/4//k/+b/5v/m/+b/6v/q/+r/6//r/+r/6v/p/+z/7P/s
/+3/7f/u/+7/7v/v//H/8f/x//L/8v/y//P/8//x/+3/7f/s/+v/6//r/+n/6v/r/+v/
6//r/+r/5//m/+P/4v/i/+L/4P/g/9//4f/g/+D/4P/i/+L/4v/j/+H/4f/h/+H/4f/h
/+L/5P/i/97/2//a/9//6//6/xIAMwBTAHYAngDLAPAADwEuAUYBSgFAASwBCgHeAKsA
dAA4APX/uf+j/7L/xP/N/9P/2f/c/97/3//d/9z/2//a/9r/2f/Z/9n/2v/a/9v/2//Z
/9r/2v/a/9z/3P/c/9z/3v/e/97/3//d/93/3v/e/97/3//f/9//3v/f/9//3//h/+H/
4v/i/+X/5f/n/+f/5v/n/+f/6P/o/+n/6v/r/+v/7P/t/+3/7v/v//D/8f/x//L/8//0
//b/9//5//r//P/+/wAAAgADAAQABAAFAAkACwAOABAAEgAVABgAGwAeAB8AIQAjACQA
JwAoACoAKQAqACoAKgArACsAKgApACgAJwAmACYAJAAjACIAIAAdABsAGQAXABcAFAAS
ABAADwANAAoACAAGAAMAAQAAAAEA///9//v/+v/4//f/9//1//T/9P/z//D/7//u/+3/
7f/r/+v/6v/r/+r/6v/q/+z/6//q/+r/6v/q/+r/6f/n/+f/5//o/+j/6P/o/+j/6P/o
/+n/6f/p/+n/6f/p/+n/6f/p/+n/6v/q/+v/6//q/+r/6v/q/+v/6//r/+v/6//r/+v/
6//t/+3/7f/t/+//7//v/+//7f/t/+3/7f/t/+z/7P/s/+z/7P/s/+z/6v/p/+n/6f/p
/+n/6f/p/+r/6f/p/+j/6P/n/+f/5//n/+f/5//m/+b/5//n/+X/4//j/+P/4//k/+T/
4//j/+P/4//j/+P/4//i/+L/4v/i/+L/4f/h/+H/4f/h/+H/4f/h/+H/4f/h/9//3//g
/+D/3//f/9//3//f/+D/4P/g/+D/4P/g/+D/3v/e/97/3v/e/97/3v/e/97/3v/e/97/
3v/e/97/3v/d/93/3f/e/+D/4P/g/+D/4P/g/+D/4f/j/+T/5v/n/+b/5v/m/+f/5//o
/+j/6P/p/+v/6//r/+z/7P/s/+3/7f/r/+f/5//m/+X/5f/l/+P/5P/l/+X/5f/l/+T/
4f/i/9//3v/e/9z/2v/a/9n/2f/Y/9j/2P/a/9r/2v/b/9v/2//b/9v/2//b/9z/3P/e
/9r/0//Q/9X/4f/w/wYAJQBHAG4AmADBAOQAAQEgAToBRAE+AS4BEgHoALUAggBIAAEA
v/+j/67/wv/J/8//1f/a/9r/2f/X/9b/1f/U/9T/0//T/9P/0v/S/9P/0//T/9T/1P/U
/9T/1P/U/9T/1v/W/9b/1//V/9X/1v/W/9j/2f/Z/9n/2P/Z/9n/2f/b/9v/3P/c/93/
3f/f/9//4P/h/+H/4v/i/+P/5P/l/+f/6P/p/+n/6f/p/+n/6f/p/+r/6//s/+3/7//y
//T/9P/2//j/+v/6//z//f///wMABQAIAAoADAAPABIAFQAYABkAGwAdAB4AIQAiACQA
JQAmACYAJgAnACcAJgAlACQAIwAiACIAIgAhACAAHgAbABkAFwAVABUAEgAQAA4ADQAL
AAgABgAGAAMAAQAAAP3/+//5//f/+P/2//X/9f/1//T/9P/z//H/7//t/+v/7f/r/+v/
6v/r/+r/6v/q/+j/5//m/+b/6P/o/+j/5//n/+f/5//o/+b/5v/m/+b/5v/m/+f/5//n
/+f/5//n/+n/6f/p/+n/6P/o/+n/6f/q/+r/6v/q/+v/6//r/+v/6//r/+v/6//t/+3/
7f/t/+3/7f/t/+3/6//r/+v/6//t/+z/7P/s/+z/7P/s/+z/7P/r/+v/6//r/+v/6//r
/+r/6f/p/+j/5v/l/+X/5f/n/+f/5//m/+T/5f/l/+P/4//j/+P/4//k/+T/4//j/+P/
4//j/+P/4//i/+L/4v/i/+L/4f/h/+H/4f/h/+H/4f/h/+H/4f/j/+H/4f/i/+D/3//f
/9//3//f/+D/4P/g/+D/4P/g/+L/4P/f/9//3v/g/+D/4P/g/+D/4P/g/+D/4P/g/+D/
4P/g/+D/4P/g/+H/4f/h/+L/4v/i/+L/4v/k/+T/5P/l/+j/6P/p/+n/6P/o/+j/6f/r
/+z/7P/s/+3/7//v/+//7v/u/+7/7//v/+3/6f/p/+b/5f/l/+X/5//o/+n/6f/p/+n/
6P/l/+T/4f/g/+D/4P/e/97/3f/d/9z/3P/c/97/3v/e/9//3//f/9//3//h/9//3v/g
/+L/3v/Z/9r/3//r//z/FAAxAFMAdgCiAM0A8gATATQBRgFIAT4BJgEEAdYApQBwADIA
7f+z/6H/sv/E/8v/0f/X/9r/3v/f/93/3P/b/9r/3P/b/9v/2//a/9r/2//b/9v/3P/c
/9z/3P/c/9z/3P/e/97/3v/f/93/3f/e/97/4P/h/+H/4f/g/+H/4f/h/+P/4//k/+T/
5//n/+n/6f/o/+n/6f/q/+z/7f/u/+//7//w//H/8f/w//H/8v/z//X/9v/3//j/+v/7
//3//v/+/wAAAgAEAAgACgALAA0ADwARABQAFgAYABsAHgAhACQAJQAnACkAKAArACwA
LgAxADIAMgAyADMAMwAyADEAMAAvAC4ALgAsACsAKgAoACcAJQAjACEAHwAcABoAGAAZ
ABcAFAASABAADQALAAoACQAHAAUAAwACAAAA//////3//P/8//v/+v/5//j/9//3//X/
9f/0//P/8v/y//L/8v/x//D/8P/w//D/8P/v/+//7//v//D/8P/w//D/8P/w//D/8f/x
//H/8f/x//H/8//z//P/8//0//T/9f/1//b/9v/2//b/9//3//f/9//3//f/9//3//f/
9//3//f/9//3//f/9//5//n/+f/5//f/9v/2//b/9v/2//b/9v/2//X/9f/1//X/9f/1
//X/8v/x//H/8P/y//H/8f/x//H/8f/x//D/8P/x//H/7//t/+3/7f/t/+7/7v/t/+3/
7f/t/+3/7f/t/+z/7P/s/+z/7P/r/+v/6//r/+v/6//r/+v/6//r/+v/6f/p/+r/6v/p
/+n/6f/p/+n/6v/q/+r/6v/q/+r/6v/q/+r/6v/q/+r/6v/o/+j/6P/o/+r/6v/q/+r/
6f/p/+n/6v/s/+z/7P/s/+7/7v/u/+//8v/y//P/8//y//L/8v/z//P/9P/0//T/8//1
//X/9f/4//j/+P/5//n/9//z//P/8v/x//H/8f/x//L/8//z//X/9f/0//H/7v/r/+r/
6v/q/+j/6P/n/+n/6P/o/+j/5v/m/+b/5//n/+f/5//n/+n/6f/q/+z/7P/q/+f/4v/l
/+///v8QAC0ATQBuAJYAwwDsAA0BLgFKAVQBUAFCASYB/ADNAJoAYgAhAN3/sf+0/8j/
0f/X/9//5P/m/+f/5//m/+X/5P/k/+P/4//j/+L/4v/j/+P/4//k/+T/5P/k/+T/5P/k
/+b/5v/m/+f/5f/l/+b/5v/m/+f/5//n/+j/6f/p/+n/6f/p/+r/6v/t/+3/7//v//D/
8f/x//L/8v/z//T/9f/z//T/9f/1//j/+f/6//v/+//8//3//v8AAAEAAwAEAAQABgAI
AAoADAAOAA8AEQARABMAFgAYABoAHQAgACMAKAApACsALQAuADEAMgA0ADUANgA2ADYA
NwA3ADYANQA0ADMAMgAyADAALwAuACwAKQAnACUAIwAlACIAIAAeABsAGQAWABQAEgAP
AA0ADAANAAsACQAHAAYABAADAAMAAQAAAAAA///+//3//P/7//v/+f/5//j/9//2//b/
9v/0//P/8v/y//L/8v/y//H/8//z//P/9P/y//L/8v/y//T/9P/1//X/8//z//P/8//1
//X/9f/1//T/9P/1//X/9v/2//b/9v/3//f/9//3//n/+f/5//n/+f/5//n/+f/5//n/
+f/5//n/+f/5//n/+f/4//j/+P/4//j/+P/4//j/9//3//f/9f/1//X/9f/2//X/9f/0
//T/8//z//P/8f/x//H/8P/w//H/8f/v//H/8f/x//H/8P/w/+//7//v/+//7//v/+3/
7P/s/+z/7v/u/+3/7f/t/+3/7f/t/+3/7f/t/+3/7f/r/+v/7P/u/+3/7f/t/+v/6//s
/+z/7P/s/+z/7P/s/+z/6//r/+v/7f/t/+z/7P/s/+z/7P/s/+z/7P/s/+z/7P/s/+z/
6v/q/+r/6v/t/+3/7f/u/+7/7v/u/+7/8P/w//D/8f/w//D/8f/x//T/9P/0//X/9f/2
//b/9v/3//n/+f/5//j/+P/4//n/+f/3//P/8//w/+//7//v//D/8v/0//X/9P/z//H/
7f/u/+v/6v/q/+r/6P/o/+f/6f/o/+j/6P/m/+b/5v/n/+n/6f/p/+n/6f/n/+j/6v/o
/+T/3//g/+n/9f8GACIARQBpAJAAugDjAAIBIQFAAVABUAFGATQBEgHgAKsAdgA2AO3/
u/+3/8r/1v/d/+H/4//m/+b/5//l/+T/4//i/+L/4f/h/+H/4P/g/+H/4f/h/+L/4v/i
/+L/4v/i/+L/5P/k/+T/5f/l/+X/5v/m/+b/5//n/+f/6P/p/+n/6f/p/+n/6v/q/+v/
6//t/+3/7v/v/+//8P/w//H/8v/z//P/9P/1//X/9v/3//j/+f/5//r/+//8//7///8B
AAIAAgAEAAYACAAKAAwADQAPABEAEwAWABgAGAAbAB4AIQAkACUAJwApACoALQAuADAA
MQAyADIAMgAzADMAMgAxADAALwAuAC4ALAArACoAKAAnACUAIwAhACEAHgAcABoAGwAZ
ABYAFAAQAA0ACwAKAAsACQAHAAUABgAEAAMAAwABAAAAAAD///z/+//6//n/+//5//n/
+P/1//T/9P/0//b/9f/0//T/9P/0//T/8//z//P/8//0//L/8v/y//L/9P/0//X/9f/1
//X/9f/1//X/9f/1//X/9P/0//X/9f/2//b/9v/2//X/9f/1//X/9//3//f/9//3//f/
9//3//n/+f/5//n/+f/5//n/+f/5//j/+P/4//b/9v/2//b/9v/1//X/9f/1//X/9f/1
//T/8//z//L/9P/z//P/8//x//H/8f/w//D/8f/x/+//7//v/+//7//u/+7/7f/t/+//
7//v/+//7//u/+7/7v/u/+7/7f/t/+v/6//r/+v/6//r/+v/6//r/+n/6f/q/+r/6f/p
/+n/6f/p/+r/6v/q/+r/6v/q/+r/6v/p/+n/6//r/+v/6v/q/+r/6v/q/+j/6P/o/+j/
6P/o/+j/6P/q/+r/6v/q/+n/6f/p/+r/7P/s/+z/7P/s/+z/7P/t/+7/7v/v/+//8v/y
//L/8//1//b/9v/2//b/9//2//X/+P/4//j/+f/3//X/8f/x//D/7//v/+//7f/u/+//
7//x//H/8P/t/+r/5//m/+b/6P/m/+b/5f/l/+T/5P/k/+T/5P/k/+X/5//n/+f/5//n
/+f/5v/m/+T/4v/d/97/5//z/wYAIgBDAGUAigC0ANsA/AAZATwBUAFQAUQBLAEIAdgA
owBsACoA4/+1/7H/xP/S/9n/3f/h/+L/4v/j/+H/4P/f/97/4P/f/9//3//c/9z/3f/d
/9//4P/g/+D/4P/g/+D/4P/g/+D/4P/h/+H/4f/i/+L/4v/j/+P/4//m/+f/5//n/+f/
5//o/+j/6//r/+3/7f/s/+3/7f/u/+7/7//w//H/8f/y//P/8//y//P/9P/1//f/+P/5
//r//P/9////AAAAAAIABAAGAAgACgALAA0ADwARABQAFgAYABsAHgAhACQAJQAnACkA
KAArACwALgAvADAAMAAwADEAMQAwAC8ALAArACoAKgAoACcAJgAkACUAIwAhAB8AHQAa
ABgAFgAVABMAEAAOAAwACQAHAAYABQADAAEA///+//z/+//7//v/+v/6//n/9v/1//T/
8//z//H/8f/w//H/8P/w//D/8P/v/+7/7v/s/+z/7P/r/+3/7f/t/+7/7P/s/+z/7P/u
/+7/7//v/+3/7f/t/+3/7//v/+//7//u/+7/7//v//D/8P/w//D/8f/x//H/8f/z//P/
8//z//P/8//z//P/8v/x//D/7//v/+//7//v//D/8P/x//L/8P/w//D/8P/w/+//7//v
/+3/7f/t/+3/7v/t/+3/7P/s/+v/6//r/+v/6//r/+r/6P/p/+n/5//p/+n/6f/p/+j/
6P/n/+f/5//n/+f/5//n/+b/5v/m/+T/5P/j/+P/5f/l/+X/5f/l/+X/5f/l/+X/4//j
/+T/5P/j/+P/4//j/+P/5P/k/+T/4v/k/+b/5f/k/+P/4v/k/+T/5P/k/+T/5P/k/+T/
4v/i/+L/4v/j/+P/4//k/+T/5P/k/+T/5v/m/+b/5//o/+j/6f/p/+r/6v/q/+v/6//s
/+z/7P/t/+//7//v//D/8P/w//H/8//x/+3/7f/s/+v/6//r/+v/7P/t/+3/6//r/+r/
5//m/+P/4v/i/+L/4P/g/9//4f/g/+D/4P/e/97/3v/f/+H/4f/h/+H/4f/j/+L/4v/i
/+L/3f/Y/93/6//4/xAALwBRAHIAmgDHAPAAEQEyAUoBTAFGATIBEgHmALUAggBGAAEA
wf+l/7D/xP/N/9H/1//a/9z/3//d/9z/2//a/9j/1//X/9f/2P/Y/9n/2f/Z/9r/2v/a
/9r/2v/a/9r/3P/c/9z/3f/d/93/3v/e/9z/3f/d/93/3v/f/9//3//h/+H/4v/i/+X/
5f/n/+f/5//n/+b/5v/o/+n/6v/r/+v/7P/t/+3/8P/x//L/8//x//L/8//0//b/9//5
//r/+v/8//7/AAACAAQABQAHAAkACwAOABAAEgAVABgAGwAeAB8AIQAjACQAJwAoACoA
KwAsACwALAAtAC0ALAArACoAKQAoACgAJgAlACQAIgAhAB8AHQAbABsAGAAWABQAEQAP
AAwACgAKAAcABQAEAAEA///9//v//P/6//n/+f/5//j/+P/3//T/8//y//H/8f/v/+//
7v/t/+z/7P/s/+z/6//q/+r/6v/q/+r/6f/p/+n/6f/q/+r/6v/q/+r/6P/o/+n/6f/r
/+v/6//r/+v/6//r/+v/7P/s/+3/7f/s/+z/7P/s/+3/7f/t/+3/7f/t/+3/7f/v/+//
7//v/+//7//v/+//8f/x//H/8f/x//D/8P/w//D/8P/w//D/8P/v/+//7//t/+3/7f/t
/+z/6//r/+r/7P/r/+v/6//p/+n/6f/o/+j/6f/p/+f/5f/l/+X/5f/m/+b/5f/l/+X/
5f/l/+X/5//m/+b/5v/m/+b/5f/l/+P/4//j/+P/4//j/+P/4//l/+P/4//k/+T/4//j
/+P/4//j/+T/5P/i/+L/4v/i/+L/4v/h/+H/4v/i/+L/4v/i/+L/4v/i/+L/4P/g/+D/
4P/g/+D/4P/g/+H/4f/h/+L/5P/k/+T/5P/m/+b/5v/n/+b/5v/n/+f/6P/o/+j/6f/r
/+z/7P/s/+3/7//v/+//8P/w//D/8f/x/+//6//r/+j/5//n/+f/5//o/+n/6f/p/+n/
6P/l/+b/4//i/+L/4v/g/+D/3//f/97/3v/e/97/3v/e/9//3//f/9//3//f/9//4P/i
/+D/3v/Z/9b/1//f/+7/BAAjAEUAbACWAMMA6gAHASgBQgFOAUoBPAEmAf4AyQCUAFwA
GQDR/63/sv/G/9H/0//Z/97/3v/f/93/3P/b/9r/2v/Z/9n/2f/Y/9j/2f/Z/9f/2P/Y
/9j/2P/Y/9j/2P/a/9r/2v/b/9v/2//c/9z/2v/b/9v/2//e/9//3//f/+H/4f/i/+L/
4//j/w==
         </WaveFormData>
      </LeadData>
      <LeadData>
         <LeadByteCountTotal>10000</LeadByteCountTotal>
         <LeadTimeOffset>0</LeadTimeOffset>
         <LeadSampleCountTotal>5000</LeadSampleCountTotal>
         <LeadAmplitudeUnitsPerBit>4.88</LeadAmplitudeUnitsPerBit>
         <LeadAmplitudeUnits>��V</LeadAmplitudeUnits>
         <LeadHighLimit>2147483647</LeadHighLimit>
         <LeadLowLimit>268435456</LeadLowLimit>
         <LeadID>V4</LeadID>
         <LeadOffsetFirstSample>0</LeadOffsetFirstSample>
         <FirstSampleBaseline>0</FirstSampleBaseline>
         <LeadSampleSize>2</LeadSampleSize>
         <LeadOff>FALSE</LeadOff>
         <BaselineSway>FALSE</BaselineSway>
         <ExcessiveACNoise>FALSE</ExcessiveACNoise>
         <MuscleNoise>FALSE</MuscleNoise>
         <LeadDataCRC32>2344949301</LeadDataCRC32>
         <WaveFormData>
7//v/+7/7v/r/+v/6//r/+v/7P/s/+z/7f/t/+3/7f/u//D/8P/v/+r/4//h/+f/7//4
/wsAJQBBAGQAjQC5AN0A/gAjAT4BRwFAASgBBAHVAKkAfgBGAAoA3v/S/9z/4//l/+X/
5//q/+3/6//r/+n/6f/p/+j/6P/o/+j/5//n/+f/5//o/+j/6f/p/+b/5v/n/+f/6f/p
/+n/6f/r/+v/7P/s/+z/7P/t/+3/6//t/+7/7v/w//D/8f/x/+//8P/w//L/8v/z//P/
8//z//X/9v/2//b/9//4//n/+v/7//v//P/9//3//v///wAAAQACAAQABQAGAAgACgAP
ABAAEQATABcAGQAbAB0AHwAiACQAJgAoACoALAAtAC0ALwAxADMAMwA1ADUANQA1ADUA
NQA0ADQAMwAzADIAMQAwAC8ALgArACkAKAAnACgAJAAkACIAHwAeABwAGgAWABQAEgAR
ABAADgAMAAoACgAJAAgACAAFAAQABAACAP7//f/8//z//P/6//n/+f/6//r/+f/4//j/
+P/4//f/9f/1//X/9P/2//b/9//3//X/9f/1//X/9//3//f/9//3//f/9//3//f/9//3
//f/9//3//f/9//4//j/+f/5//n/+f/5//r/+v/6//r/+//7//v/+//7//v/+//7//v/
+//7//v/+//7//v/+//7//z//P/8//z/+v/6//n/+f/5//n/+f/5//n/+P/3//f/9//3
//b/9v/2//b/9v/1//X/9f/1//T/9P/0//X/9f/0//P/8//z//P/8//z//P/8//z//P/
8v/z//P/8//z//H/8f/x//H/8f/x//H/8f/v/+//7//v//D/7//v//D/8P/w//D/8P/w
//D/8P/w//D/8P/w//D/7v/u/+7/7v/u//D/8P/y//D/8P/w//D/8P/w//D/8P/w//D/
8P/w//D/8P/w//D/8P/w//D/8f/y//L/8v/y//L/8//0//T/9f/1//X/9v/2//f/9//4
//n/+f/6//r//P/8//3//v/+//z//P/9//7////+//7//P/7//n/+P/3//j/+f/5//n/
+v/6//n/+f/1//L/8P/w//D/7//v/+7/8P/v/+//7//t/+3/7v/u/+7/7//v/+//8f/y
//D/8P/t/+r/4//d/+H/6f/0/wUAHQA9AGIAiwC1ANkA9AAXATYBRQFGATYBGAHrAL0A
kABeACQA7v/Y/97/5f/n/+n/6//s/+3/7f/r/+n/6f/p/+j/6P/o/+j/6f/p/+n/6f/p
/+j/6P/n/+j/6P/p/+n/6f/p/+n/6f/p/+n/6v/q/+r/6v/r/+v/6//t/+7/7v/u/+7/
7//v/+//8P/w//L/8v/z//P/8//z//X/9v/2//b/9//4//n/+P/5//n/+v/9//3//v//
/wAAAQACAAQABQAGAAgACgALAAwADQAPABMAFQAXABkAGQAcAB4AIAAkACYAKAApACsA
LQAvADEAMQAzADMAMwAzADMAMwAyADIAMQAxADAALwAuAC0ALAArACkAKAAnACYAIgAi
ACAAHQAcABoAGAAWABQAEgARABAADgAMAAoACgAJAAgACAAFAAQABAACAAAA///+//7/
/v/8//v/+//6//r/+f/4//j/+P/4//f/9//3//f/9v/0//T/9f/1//X/9f/1//X/9f/1
//X/9f/3//f/9//3//X/9f/1//X/9//3//f/9//2//b/9//3//f/9//3//j/9v/2//b/
9//5//n/+f/5//n/+f/5//n/+//7//v/+//5//n/+f/5//j/+P/4//j/+P/4//f/9//3
//f/9//3//X/9P/z//P/8//z//L/8v/0//T/9P/z//P/8//z//L/9P/0//X/9f/z//H/
8P/v//H/8f/x//H/8f/x//H/8P/v/+//7//v/+3/7f/t/+3/7//v/+//7//v/+//7//v
/+7/7f/t/+7/7P/s/+z/7P/u/+7/7v/u/+7/7v/u/+7/7P/s/+z/7P/u/+7/7P/s/+z/
7P/s/+z/7P/s/+z/7P/u/+7/7v/u/+7/7v/u/+7/7P/s/+3/7v/u/+7/7v/u/+//8P/w
//H/8f/x//L/8v/z//P/9P/1//X/9v/2//j/+P/5//r/+v/6//r/+//8//7//P/7//j/
+P/3//f/9//2//f/9//3//n/+P/2//X/8f/u/+z/7P/s/+v/6//q/+r/6f/p/+n/6f/p
/+r/6v/q/+v/6//r/+v/7P/s/+r/6f/o/+X/3//d/+f/8P/9/xMAMQBQAHMAnwDJAOgA
CwEwAUUBQgEyARQB6QC7AI4AXAAiAOz/zv/Q/93/4f/j/+f/6P/n/+f/6f/n/+f/5//k
/+T/5P/k/+X/5f/l/+X/5P/k/+X/5f/i/+L/4//j/+X/5f/l/+X/5//n/+j/6P/o/+j/
6f/p/+n/6//s/+z/7P/s/+3/7f/r/+z/7P/u//D/8f/x//H/7//x//L/8v/0//X/9v/3
//j/+f/5//r/+f/5//r/+//8//3//v8AAAMABAAGAAgACwAMAA0ADwARABMAFQAXABsA
HgAgACIAJAAmACgAKQArAC0ALwAxADEAMwAzADMAMQAxADEAMAAyADEAMQAwAC0ALAAr
ACoAKQAnACYAJQAmACIAIgAgAB0AHAAaABgAFgAUABIAEQAOAAwACgAIAAgABwAGAAYA
AwACAAIAAAD+//3//P/8//z/+v/5//n/+P/4//f/9v/2//b/9v/1//X/9f/1//T/9P/0
//X/9f/1//X/9f/1//P/8//z//P/9f/1//X/9f/3//f/9//3//f/9//3//f/+P/4//n/
+f/3//f/9//4//r/+v/6//v/+//7//v/+//7//v/+//7//v/+//7//v/+//7//v/+//6
//r/+v/6//j/+P/3//f/+f/5//n/+f/5//j/9//3//X/9f/0//T/9v/2//b/9f/z//P/
8//y//T/9P/1//X/8v/x//H/8f/z//P/8//z//H/8f/x//D/8f/x//H/8f/v/+//7//v
/+//7//v/+//7f/t/+3/7f/u/+3/7f/u/+7/7v/u/+7/7v/u/+7/7v/s/+z/7v/u/+7/
7v/u/+7/7v/u/+7/7v/u/+7/7P/s/+z/7P/s/+z/7f/u//D/8P/w//D/7//w//D/8f/x
//H/8v/y//P/8//0//X/9f/2//b/+P/4//n/+v/6//r/+v/7//z//v/8//v/+P/4//f/
9//3//j/+f/5//n/9//2//T/8//x/+7/7P/s/+z/6//r/+r/6v/p/+n/6f/p/+n/6v/q
/+r/6//r/+v/7f/s/+7/7P/p/+j/4//d/93/5//y/wEAFwAzAFQAewCnAM8A8AARATIB
QwFCATABEAHlALUAiABaACAA6P/O/9T/3f/f/+H/5f/m/+f/6f/n/+X/5f/l/+T/5P/k
/+T/4//j/+P/4//k/+T/5f/l/+T/5P/l/+X/5f/l/+X/5f/n/+f/6P/o/+j/6P/p/+n/
6P/p/+n/6P/p/+r/7P/t/+v/7P/s/+7/7v/v/+//7//v//H/8v/y//L/8//0//X/9v/3
//f/+P/5//n/+v/7//z//f/+/wAAAQACAAQABgAJAAoACwANAA8AEQATABUAGQAcAB4A
IAAiACQAJgAnACkAKwAtAC8ALwAxADEAMQAxADEAMQAwADAALwAvAC4ALQAsACsAKgAp
ACcAJgAlACQAIAAgAB4AGwAaABgAFgASABAADgANAA4ADAAKAAgABQADAAEAAAD///7/
/v/8//z/+//6//r/+v/4//f/9//0//T/8//y//L/8v/y//H/8f/x//H/8P/w//D/8f/x
//H/8f/x//H/8f/x//H/8f/x//H/8f/x//H/8f/x//H/8//z//P/8//0//T/9f/1//X/
9f/1//b/9v/2//b/9//3//f/9//3//f/9//3//f/9//3//f/9//3//f/9//3//b/9v/2
//b/+P/4//f/9//3//f/9//3//X/9P/z//P/8f/x//D/8P/w//D/8P/v//H/8f/x//D/
8P/w//H/8f/w/+//7//v/+3/7f/t/+3/7//v/+//7v/v/+//7//v/+3/7f/t/+3/7f/t
/+3/7f/t/+3/7f/t/+z/6//r/+z/7P/s/+z/7P/s/+r/7P/s/+z/6v/q/+r/6v/q/+r/
6v/q/+z/7P/s/+z/7P/s/+z/7P/s/+z/7f/u/+7/7v/u/+7/7//w//D/8f/v/+//8P/w
//P/8//0//X/9f/2//b/+P/2//f/+P/4//j/+P/5//r/+v/4//f/9P/0//P/8//z//T/
9f/1//X/9f/0//L/8f/x/+7/7P/s/+r/6f/p/+j/6P/n/+f/5//n/+f/6P/o/+b/5//n
/+f/6f/o/+r/6v/n/+L/2//X/9//6f/2/w0AKQBLAHIAnQDFAOEAAgElATwBQQE4AR4B
+ADJAJsAbAAyAPj/1v/U/97/4f/h/+P/4//m/+f/5//l/+P/4//j/+L/4v/i/+L/4f/h
/+H/4f/k/+T/5f/l/+L/4v/j/+P/4//j/+P/4//j/+P/5P/k/+T/5P/l/+X/5f/n/+j/
6P/o/+j/6f/p/+n/6v/q/+z/7P/t/+3/7f/t/+//8P/w//D/8f/y//P/9P/1//X/9v/5
//n/+v/7//v/+//7//z//f/+/wAAAgAFAAYABwAJAAwADwASABUAFwAaABwAHgAgACIA
JAAlACUAJwApACsALQAvAC8ALwAtAC0ALQAsACwAKwArACoAKQAoACcAJgAlACMAIgAh
ACAAHAAcABoAFwAWABQAEgAOAAwACgAJAAoACAAGAAQAAgABAAAAAAD9//z//P/6//j/
9//2//b/9v/0//P/8//0//T/8//y//D/8P/w/+//7//v/+//7v/u/+7/7//v/+3/7f/t
/+3/7//v/+//7//x//H/8f/x/+//7//v/+//7//v/+//7//u/+7/7//v//H/8f/x//L/
8v/y//L/8//z//P/8//z//P/8//z//P/8//z//P/8//z//P/8//z//L/8v/y//L/8v/y
//H/8f/v/+//7//v/+//7v/t/+3/7f/t/+z/7P/s/+z/7P/r/+3/7f/t/+z/7P/s/+3/
7f/s/+v/6//r/+n/6f/p/+n/6//r/+v/6v/p/+n/6f/p/+f/5//n/+f/6f/p/+n/6f/n
/+f/5//n/+j/5//n/+j/6P/o/+j/6P/m/+b/5v/o/+j/6P/o/+j/6P/m/+b/5v/m/+j/
6P/o/+j/5v/m/+b/5v/m/+b/5//o/+j/6P/o/+j/6//s/+z/7f/t/+3/7v/u/+3/7f/u
/+//7//w//D/8v/y//P/9P/0//T/9P/1//b/9v/0//P/8P/w/+//7//v//D/8f/x//H/
8f/w/+7/7f/r/+j/5v/m/+T/4//j/+L/5P/j/+P/4//j/+P/5P/k/+T/5f/l/+X/4//i
/+T/5P/j/+D/2//X/9v/4//w/wEAGQA1AFYAfQCpAM0A7gARATABOQEuARgB9gDJAJsA
bAA6AAIA1v/G/9D/2f/b/93/4f/g/+H/4//h/9//3//f/97/3v/e/97/3//f/9//3//e
/97/3//f/+D/4P/h/+H/4f/h/+H/4f/h/+H/4v/i/+L/4v/j/+P/4f/j/+T/5P/k/+T/
5f/l/+f/6P/o/+r/6v/r/+v/6//r/+3/7v/u/+7/7//w//H/8P/x//H/8v/x//H/8v/z
//b/9//4//r//f/+/wAAAgAEAAQABAAFAAkACwANAA8AEQAUABYAGAAcAB4AIAAhACEA
IwAlACcAJwApACkAKQApACkAKQAoACgAJwAnACYAIwAiACEAIAAfAB0AHAAbABoAFgAW
ABQAEwASABAADgAMAAoACAAHAAQAAgAAAP7//v/9//z//P/5//j/+P/2//T/8//y//L/
8v/w/+//7//u/+7/7f/s/+z/7P/s/+v/6//r/+v/6v/q/+r/6//r/+v/6//r/+v/6//r
/+v/6//t/+3/7f/t/+3/7f/t/+3/7f/t/+3/7f/s/+z/7f/t/+3/7f/t/+7/7v/u/+7/
7//v/+//7//v//H/8f/x//H/7//v/+//7//v/+//7//v/+7/7v/u/+7/7v/u/+3/7f/r
/+v/6//r/+3/7P/r/+v/6//r/+r/6v/o/+j/6P/n/+n/6f/p/+j/5v/m/+f/5//o/+f/
5//n/+f/5//n/+f/5//n/+f/5v/l/+X/5f/l/+X/5f/l/+X/5f/l/+X/5f/j/+P/4//j
/+T/4//j/+T/5P/k/+T/5P/k/+T/5P/k/+T/4v/i/+L/4v/k/+T/5P/k/+L/4v/i/+L/
4v/i/+L/4v/i/+L/4//k/+T/5P/k/+T/4//k/+T/5f/m/+f/6f/q/+n/6f/q/+v/6//s
/+z/7v/u/+//8P/w//L/8v/z//T/8v/w/+//7P/s/+v/6//r/+z/7f/t/+3/7f/s/+r/
6f/n/+T/4v/i/+L/4f/h/+D/4P/f/9//3//f/9//4P/g/97/3//f/9//3//g/+D/4v/h
/9z/1f/P/9P/2//m//f/DQArAE4AdwCfAMEA3gD/ACABMQEwARwBAAHVAKcAegBKAA4A
2v/G/8z/1f/X/9n/2//e/93/3f/d/9v/2//b/9r/2v/a/9r/2f/Z/9n/2f/Y/9j/2f/Z
/9j/2P/Z/9n/2//b/9v/2//b/9v/3P/c/9z/3P/d/93/2//d/97/3v/e/97/3//f/9//
4P/g/+L/4v/j/+P/4//l/+f/6P/o/+j/6f/q/+v/6v/r/+v/7P/t/+3/7v/v//D/8f/y
//T/9f/2//j/+v/7//z//f///wMABQAHAAkACQAMAA4AEAAUABYAGAAZABsAHQAfACEA
HwAhACEAIQAjACMAIwAiACIAIQAhACAAHwAeAB0AHAAZABcAFgAVABYAEgASABAADQAM
AAoACAAGAAQAAgABAAAA/v/8//r/+v/5//j/+P/1//T/9P/y//D/7//u/+7/8P/u/+3/
7f/s/+z/6//q/+r/6v/q/+n/6f/p/+n/6P/q/+r/6//r/+r/6f/o/+f/6f/p/+n/6f/r
/+v/6//r/+v/6//r/+v/6f/p/+n/6f/q/+r/6//r/+v/6//r/+z/7P/s/+z/7f/t/+3/
7f/t/+//7//v/+//7f/t/+3/7f/t/+3/7f/t/+z/7P/s/+z/7P/s/+v/6//r/+v/6//r
/+v/6v/p/+n/6f/p/+j/6P/o/+j/6P/n/+f/5//n/+b/5v/m/+f/5//o/+f/5//n/+f/
5//n/+f/5//n/+f/5v/l/+X/5f/l/+P/4//j/+P/5f/l/+X/5f/l/+X/5f/l/+T/4//j
/+T/5P/k/+T/5P/k/+T/5P/k/+b/5P/i/+L/5P/k/+T/5P/k/+L/4v/i/+L/4//k/+X/
5v/k/+T/5P/k/+T/5P/l/+b/5P/k/+T/5P/n/+j/6P/p/+v/6//s/+z/6//r/+z/7f/v
//D/8P/y//L/8//0//T/8v/y//P/9P/0//L/8f/u/+7/7f/t/+3/7v/v/+//7//v/+7/
7P/r/+n/5v/k/+T/5P/j/+P/4v/i/+H/4f/h/+P/4//k/+T/4v/j/+P/4//l/+T/4v/k
/+X/4P/b/9n/3f/l//D/AQAXADcAWACBAKsA0QDyABUBMAE5AS4BFgH0AMcAlwBqADYA
/P/Q/8b/0P/X/9n/3f/f/+D/4//j/+H/3//f/9//4P/g/+D/4P/f/9//3//f/+D/4P/h
/+H/4P/g/+H/4f/h/+H/4f/h/+H/4f/i/+L/5P/k/+X/5f/j/+X/5v/m/+j/6P/p/+n/
6f/q/+r/7P/s/+3/7f/t/+3/7//w//D/8P/x//L/8//0//X/9f/2//f/9//4//n//P/9
//7/AAD//wAAAgAEAAkACgALAA0ADwARABMAFQAXABoAHAAeACAAIgAkACUAJQAnACkA
KwArAC0ALQAtAC8ALwAvAC4ALgAtAC0ALAApACgAJwAmACUAIwAiACEAIgAeAB4AHAAZ
ABgAFgAUABIAEAAOAA0ADAAKAAgABgAGAAUABAAEAP///v/+//z//P/7//r/+v/6//j/
9//3//b/9v/1//T/9P/0//T/8//z//P/8//y//D/8P/x//H/8//z//P/8//z//P/8//z
//X/9f/1//X/9f/1//X/9f/1//X/9f/1//b/9v/3//f/9//3//f/+P/4//j/+P/5//n/
+f/5//n/+//7//v/+//7//v/+//7//v/+//7//v/+P/4//j/+P/4//j/9//3//f/9//3
//f/9//2//X/9f/3//f/9v/2//b/9v/2//X/9f/1//X/9P/y//L/8//z//L/8f/x//H/
8f/x//H/8f/x//H/8f/w//H/8f/x//H/8f/x//H/8f/v/+//7//v/+//7//v/+//8P/v
/+//8P/u/+7/7v/u/+7/7v/u/+7/7v/u/+7/7v/u/+7/7v/u/+7/7v/u/+7/7v/u/+7/
7v/u/+//8P/y//L/8v/y//H/8v/y//P/9f/1//b/9v/1//X/9v/3//X/9v/2//j/+v/7
//z//P/8//z//f/+//7//P/7//j/+P/3//f/9//6//v/+//7//v/+v/4//f/8//w/+7/
7v/u/+3/7f/s/+z/6//r/+v/6f/p/+r/6v/q/+v/6//r/+3/7P/s/+7/7f/s/+f/4f/h
/+n/9P8BABUALwBQAHUAoQDLAOwADQEuAUEBQgEwARQB6QC5AIwAXgAoAPD/0P/S/93/
3//j/+f/6v/p/+v/6//p/+n/6f/m/+b/5v/m/+X/5f/l/+X/5v/m/+f/5//m/+b/5//n
/+n/6f/p/+n/6f/p/+r/6v/q/+r/6//r/+v/7f/u/+7/7P/s/+3/7f/t/+7/7v/w//L/
8//z//P/8//1//b/9v/0//X/9v/3//r/+//7//z//f/9//7///8AAAEAAgAEAAUABgAI
AAoACwAMAA0ADwARABMAFQAXABkAHAAeACAAJAAmACgAKQArAC0ALwAxADEAMwAzADMA
MwAzADMAMgAyADEAMQAwAC0ALAArACoAKQAnACYAJQAmACIAIgAgAB0AHAAaABgAFAAS
ABAADwAQAA4ADAAKAAgABwAGAAYAAwACAAIAAAAAAP///v/+//z/+v/5//n/+P/4//f/
9v/2//b/9v/1//X/9f/1//T/9P/0//X/9f/z//P/8//z//X/9f/1//X/9f/1//X/9f/3
//f/9//3//f/9//3//f/+P/4//n/+f/3//f/9//4//j/+P/4//n/+f/5//n/+f/7//v/
+//7//n/+f/5//n/+f/5//n/+f/4//j/+P/4//j/+P/3//f/9//3//f/9//3//b/9f/1
//X/9f/0//T/9P/0//T/8//z//P/8//y//L/8v/z//P/8v/x//H/8f/z//P/8//z//H/
8f/x//D/7//v/+//7//v/+//7//v/+//7//v/+//7f/t/+3/7f/u/+3/7f/u/+7/7v/u
/+7/7v/u/+7/7v/u/+7/7v/u/+z/7v/u/+7/7v/u/+7/7v/u/+7/7v/u/+z/7P/s/+z/
7P/s/+z/7P/u/+7/7//w//D/8P/w//D/8f/y//L/8//x//H/8v/y//X/9f/2//f/9//4
//j/+v/4//n/+v/6//z//P/9//7//f/6//j/9P/2//X/9f/1//j/+f/5//n/+P/2//P/
8f/x/+7/7P/s/+z/6//r/+r/6v/p/+n/6f/p/+n/6v/q/+r/6//r/+v/6//q/+j/6v/p
/+T/3f/b/+P/6//4/w0AKQBJAGwAlQC/AN0A/AAfATYBOwEwARwB+gDHAJkAbgA4AP7/
2P/U/97/4//l/+f/5//m/+f/6f/p/+f/5//n/+T/5P/k/+T/4f/h/+H/4f/i/+L/4//j
/+T/5P/l/+X/5f/l/+X/5f/l/+X/5v/m/+b/5v/n/+f/5//p/+r/6v/o/+j/6f/p/+v/
7P/s/+7/7v/v/+//7//t/+//8P/w//D/8f/y//P/9P/1//X/9v/3//f/+P/5//z//f/+
/wAA//8AAAIABAAJAAoACwANAA0ADwARABMAFQAYABoAHAAeACAAIgAjACcAKQArAC0A
KwAtAC0ALQAtAC0ALQAsACoAKQApACgAKQAoACcAJgAjACEAIAAfACAAHAAcABoAGQAY
ABYAFAASABAADgANAAwACgAIAAYABgAFAAQABAABAAAAAAD+//z/+//6//r/+v/4//f/
9//2//b/9f/0//T/9P/0//P/8//z//P/8v/0//T/9f/1//T/8//y//H/8v/z//T/9f/z
//P/8//z//X/9f/1//X/8//z//P/8//0//T/9f/1//X/9f/1//b/9v/2//b/9//3//f/
9//3//f/9//3//f/9//3//f/9//3//f/9//3//b/9v/2//b/9P/0//P/8//z//P/8//z
//P/8v/x//H/8f/x//D/8P/w//D/8P/v/+//7//v/+7/7v/u/+//7//u/+3/7f/t/+3/
7f/t/+3/7f/t/+3/7P/t/+3/7f/t/+v/6//r/+v/6//r/+v/6//r/+v/6//r/+z/6//r
/+z/6v/q/+r/6v/q/+r/6v/q/+j/6P/o/+j/6v/q/+r/6v/q/+r/6v/q/+r/6v/q/+r/
6v/q/+r/6v/o/+j/6P/o/+j/6P/p/+r/6v/q/+r/6v/t/+7/7v/v/+//7//w//D/8//z
//T/9f/1//b/9v/4//b/9//4//j/+P/4//n/+v/4//b/9f/y//L/8f/x//H/8v/z//P/
8//z//L/8P/v/+3/6v/o/+j/6P/n/+f/5v/o/+f/5//n/+X/5f/m/+b/5v/n/+f/5//n
/+j/6P/m/+X/4P/b/9n/3//p//j/DQAnAEUAZgCPALcA1wD2ABsBNgE5ASwBFgHuAL8A
kwBkACwA9P/S/87/2v/f/+H/4f/j/+T/5f/l/+X/4//j/+P/4P/g/+D/4P/h/+H/4f/h
/+L/4v/j/+P/4P/g/+H/4f/j/+P/4//j/+P/4//k/+T/5P/k/+X/5f/l/+f/6P/o/+j/
6P/p/+n/6f/q/+r/7P/s/+3/7f/t/+3/7//w//D/8P/x//L/8//y//P/8//0//X/9f/2
//f/+v/7//z//v///wAAAgAEAAcACAAJAAsADQAPABEAEwAVABgAGgAcAB4AIAAiACMA
IwAlACcAKQApACsAKwArACsAKwArACoAKAAnACcAJgAlACQAIwAiACEAHwAeAB0AHgAa
ABoAGAAVABQAEgAQAA4ADAAKAAkACAAGAAQAAgACAAEAAAAAAP3//P/8//r/+P/3//b/
9v/2//T/8//z//L/8v/x//D/8P/w//D/7//v/+//7//u/+7/7v/v/+//7//v/+//7//x
//H/8f/x/+//7//v/+//7//v/+//7//x//H/8f/x//D/8P/x//H/8//z//P/9P/0//T/
9P/1//X/9f/1//X/8//z//P/8//z//P/8//z//X/9f/1//X/8v/y//L/8v/y//L/8f/x
//H/8f/x//H/8f/w/+//7//v/+//7v/u/+7/7v/u/+3/7//v/+//7v/u/+7/7//v/+7/
7f/t/+3/6//r/+v/6//r/+v/6//q/+n/6f/p/+n/6//r/+v/6//r/+v/6//r/+v/6//r
/+v/6v/p/+n/6v/q/+r/6v/q/+r/6v/q/+z/6v/q/+r/6v/q/+r/6v/q/+r/6v/q/+r/
6v/q/+r/6v/o/+j/6f/q/+z/7P/s/+z/7f/u/+7/7//v/+//8P/w//H/8f/y//P/8//0
//T/9v/0//X/9v/2//j/+P/5//r/+v/4//f/9P/0//P/8//z//b/9//3//f/9f/0//L/
8f/v/+z/6v/q/+r/6f/p/+j/6P/n/+f/5//l/+X/5v/m/+j/6f/p/+n/6f/o/+j/6P/n
/+T/3//b/93/5//y/wEAGQA1AFYAewCpAM8A8AAVATQBPwE6ASQBBAHVAKcAfABIAA4A
3v/M/9L/2//d/9//4f/i/+X/5f/j/+H/4f/h/+D/4P/g/+D/4f/h/+H/4f/g/+D/4f/h
/+D/4P/h/+H/4//j/+P/4//j/+P/5P/k/+T/5P/l/+X/4//l/+b/5v/o/+j/6f/p/+n/
6v/q/+z/7P/t/+3/7f/t/+//8P/w//D/8f/y//P/9P/1//X/9v/3//f/+P/5//r/+//8
//7///8AAAIABAAHAAgACQALAAsADQAPABEAFQAYABoAHAAgACIAJAAlACUAJwApACsA
KwAtAC0ALQAtAC0ALQAsACwAKwArACoAKQAoACcAJgAlACMAIgAhACAAHAAcABoAGQAY
ABYAFAASABAADgANAAwACgAIAAYABgAFAAQABAABAAAAAAD+//z/+//6//r/+v/4//f/
9//0//T/8//y//T/9P/0//P/8f/x//H/8P/w//D/8f/x//H/8f/x//H/8f/x//H/8f/z
//P/8//z//P/8//z//P/8//z//P/8//0//T/9f/1//X/9f/1//b/9v/2//b/9//3//f/
9//3//f/9//3//f/9//3//f/9//3//f/9//3//b/9v/2//b/9v/2//X/9f/1//X/9f/1
//X/9P/z//P/8//z//L/8v/y//L/8v/x//H/8f/x//D/7v/u/+//7//w/+//7//v/+//
7//v/+//7//v/+//7v/v/+//7//v/+3/7f/t/+3/7f/t/+3/7f/t/+3/7f/t/+7/7f/t
/+7/7P/s/+z/7P/s/+z/7P/s/+z/7P/s/+z/7P/s/+z/7P/s/+z/7P/s/+z/7P/s/+z/
7P/q/+r/6v/q/+z/7P/t/+7/8P/w//D/8P/x//L/8v/z//H/8f/y//L/8//z//T/9f/1
//b/9v/4//r/+//8//z//P/8//3//v/+//z/+//4//b/9f/1//X/9v/3//f/9//3//b/
9P/z//P/8P/u/+7/7v/t/+3/7P/q/+n/6f/p/+v/6//s/+z/7P/t/+3/7f/r/+z/7v/u
/+v/6P/j/93/3f/j/+7//f8VADEAVAB7AKcAzQDsAAsBLgE/AUABNAEaAe8AvQCQAGIA
KgDy/9b/2v/j/+f/5//p/+r/6//r/+n/5//n/+f/5v/m/+b/5v/l/+X/5f/l/+b/5v/n
/+f/5v/m/+f/5//n/+f/5//n/+f/5//o/+j/6v/q/+v/6//r/+3/7v/u//D/8P/x//H/
7//u/w==
         </WaveFormData>
      </LeadData>
      <LeadData>
         <LeadByteCountTotal>10000</LeadByteCountTotal>
         <LeadTimeOffset>0</LeadTimeOffset>
         <LeadSampleCountTotal>5000</LeadSampleCountTotal>
         <LeadAmplitudeUnitsPerBit>4.88</LeadAmplitudeUnitsPerBit>
         <LeadAmplitudeUnits>��V</LeadAmplitudeUnits>
         <LeadHighLimit>2147483647</LeadHighLimit>
         <LeadLowLimit>268435456</LeadLowLimit>
         <LeadID>V5</LeadID>
         <LeadOffsetFirstSample>0</LeadOffsetFirstSample>
         <FirstSampleBaseline>0</FirstSampleBaseline>
         <LeadSampleSize>2</LeadSampleSize>
         <LeadOff>FALSE</LeadOff>
         <BaselineSway>FALSE</BaselineSway>
         <ExcessiveACNoise>FALSE</ExcessiveACNoise>
         <MuscleNoise>FALSE</MuscleNoise>
         <LeadDataCRC32>3507724905</LeadDataCRC32>
         <WaveFormData>
5P/k/+T/4//h/+H/4f/h/+P/4//j/+P/4//j/+P/4//l/+X/4//i/97/2P/U/9j/3v/l
//H/AwAaADYAWwCAAKEAwADjAAIBDAEDAekAxgCgAH4AXAAyAAMA4//b/9//4v/g/9//
3//h/+P/4f/h/+D/4P/f/93/3P/c/9z/3P/b/9v/3P/e/97/3//f/93/3f/d/93/3f/d
/93/3f/e/+D/4f/i/+L/4v/j/+P/4f/i/+L/4//j/+P/4//j/+T/5P/l/+X/5v/m/+f/
5//p/+r/6//r/+n/6f/r/+v/7P/t/+7/7//v//D/8f/y//P/9P/0//X/+P/5//v//P/9
/wAAAQADAAUABwAJAAsADQAPABAAEgAUABYAGAAZABkAGwAdAB0AIAAiACIAIgAgACEA
IQAgACAAHwAfAB8AHgAdAB0AGwAaABoAGAAYABUAEwASABEAEAAPAA0ACwAJAAcABQAF
AAEAAQD+//z//f/9//v/+//5//f/9//1//T/8//z//L/7//u/+3/7f/u/+3/7P/s/+r/
6v/q/+n/6f/p/+j/6P/q/+r/6v/q/+r/6f/p/+n/6//s/+z/7P/s/+z/7P/s/+z/7P/s
/+z/7P/s/+z/7P/u/+7/7v/u/+7/7v/u/+//7v/u/+7/7v/w//D/8P/w//D/8P/x//H/
7//v/+//7//v/+//7//v//H/8P/w//D/7v/u/+7/7v/u/+3/7f/t/+3/7f/t/+v/6//r
/+v/6//s/+z/7P/s/+z/7P/s/+v/6f/q/+r/6v/p/+n/6P/o/+j/6P/o/+j/5//n/+f/
5//o/+f/5//n/+f/5//n/+f/5//n/+f/5//l/+X/5f/l/+X/5f/l/+X/5v/m/+f/5//l
/+X/5f/l/+X/5f/l/+X/5P/k/+T/5P/k/+T/5P/m/+b/5P/k/+T/5P/m/+b/5//n/+T/
5P/k/+T/5P/k/+T/5P/k/+T/5f/l/+f/6P/o/+j/6P/p/+n/6v/q/+r/6//r/+z/7f/t
/+3/7P/s/+7/7//x//L/8v/z//L/8v/z//T/9f/1//T/9f/x//H/8f/x//H/8v/y//L/
9P/y//H/7//q/+j/5v/l/+X/5P/k/+T/5f/l/+X/5f/j/+P/4//j/+X/5f/l/+X/5f/n
/+X/5f/k/97/2P/U/9b/3P/l/+////8WADYAWQCAAJ8AuADXAPgACgELAfkA2gC0AJAA
cgBKABsA9f/j/+P/5v/k/+P/4//j/+P/4//j/+L/4v/h/+H/4P/g/+D/4v/h/+H/4v/h
/+D/4P/f/+H/4f/h/+H/4f/h/+H/4f/h/+L/4v/i/+L/4v/j/+P/4//k/+T/5f/l/+X/
5f/l/+b/5v/n/+f/6P/o/+n/6f/p/+r/6//r/+n/6f/r/+v/7P/t/+7/7//x//L/8//0
//X/9v/2//f/+P/5//v//P/9/wAAAQADAAMABQAHAAkACwANAA4AEAASABQAFgAXABkA
GwAdAB0AIAAiACIAIgAgACEAIQAgACAAHwAfAB8AHgAdAB0AGwAcABwAGgAaABcAFQAU
ABMAEAAPAA0ACwAJAAcABQAFAAMAAwAAAP7///////3//f/7//n/+f/3//b/9f/1//T/
8f/w/+//7//u/+3/7P/s/+z/7P/s/+v/7f/t/+z/7P/q/+r/6v/q/+r/6f/p/+n/6f/q
/+r/6v/s/+z/7P/s/+z/7P/s/+z/6v/q/+r/6v/q/+r/6v/q/+z/7P/s/+3/7P/s/+z/
7P/u/+7/7v/u/+z/7P/t/+3/7f/t/+3/7f/t/+3/7f/t/+3/7P/s/+z/7P/s/+z/7P/s
/+v/6//r/+n/6f/p/+f/6f/p/+n/6f/o/+j/6P/o/+j/6P/o/+f/5//o/+j/6P/n/+f/
5v/m/+b/5v/m/+b/5f/l/+X/5f/m/+X/5f/l/+P/4//j/+P/5f/l/+X/5f/l/+X/5f/l
/+P/4//j/+P/4v/i/+P/4//j/+P/4//j/+P/4//j/+P/5P/k/+T/5P/m/+T/4v/i/+L/
4v/i/+L/4v/i/+P/4//k/+T/5P/k/+T/5P/k/+T/4v/i/+P/4//j/+T/5P/k/+b/5//n
/+j/5v/m/+f/5//q/+v/6//r/+r/6v/s/+3/7//w//D/8f/y//L/8//0//T/8//x//H/
7//v/+//7//t/+7/7v/u//D/7v/t/+v/5v/k/+L/4f/h/+D/4P/g/9//3//f/9//4f/h
/+H/4f/h/+H/4f/h/9//3//f/9//3v/c/9j/1P/S/9r/4f/p//f/DAAmAEUAagCPAK4A
zQDyAAgBBQHxANQAsgCMAGoARAAXAO//2//Z/9z/3v/f/+H/3//d/93/3//e/97/3f/d
/9z/3P/c/9z/2//b/9z/3P/c/93/3f/b/9v/2//b/93/3f/d/93/3f/e/97/3v/e/97/
3//f/+H/4v/i/+P/4f/h/+H/4f/i/+L/4//j/+b/5v/n/+f/5f/m/+f/5//p/+n/6//r
/+r/6//s/+3/7f/u/+//8P/x//L/8v/z//b/9//5//r/+//+////AQABAAMABQAHAAsA
DQAOABAAEgAUABYAFwAZABsAHQAdAB4AIAAgACAAIgAjACMAIgAgAB8AHwAfAB4AHQAd
ABsAHAAcABoAGgAXABUAFAATABIAEQAPAA0ACwAJAAcABwADAAMAAAD+//3//f/7//v/
+//5//n/9//0//P/8//y//H/8P/v/+//7v/t/+z/7P/u/+7/7v/t/+3/7f/s/+z/6v/q
/+r/6v/s/+v/6//r/+n/6v/q/+r/7P/s/+z/7P/u/+7/7v/u/+7/7v/u/+7/7v/u/+7/
7v/u/+7/7v/v/+7/7v/u/+7/8P/w//D/8P/w//D/8f/x//H/8f/x//H/8f/x//H/8f/x
//D/8P/w/+7/7v/u/+7/8P/v/+//7//v/+//7//t/+3/7f/t/+3/7P/s/+z/7P/s/+z/
7P/r/+v/7P/s/+z/6//r/+r/6v/q/+r/6v/q/+n/6f/p/+n/6P/n/+f/5//n/+f/5//n
/+n/6f/p/+n/5//n/+f/5//l/+X/5f/l/+b/5v/n/+f/5//n/+f/5//l/+b/5v/m/+b/
5v/k/+T/5f/l/+T/5P/k/+T/5P/k/+T/5P/m/+b/5//n/+f/6P/o/+j/5v/n/+f/6P/q
/+r/6//r/+r/6//r/+v/7P/s/+7/7//x//L/8v/z//T/9P/1//b/9v/1//P/8//x//H/
8f/x//H/8v/y//L/8P/u/+3/6//q/+j/5v/l/+X/5P/k/+T/4f/h/+H/4f/j/+P/4//j
/+H/4f/h/+H/4//j/+X/4//g/97/2v/U/9L/2v/h/+v/+f8QAC4ATQB0AJcAtADVAPYA
CgEHAfMA1ACwAIgAaABEABUA6//Z/9v/3P/c/9//4f/f/9//4f/f/97/3v/d/93/3P/c
/9z/3P/b/9v/3P/c/9z/3f/d/93/3f/d/93/3f/d/93/3f/f/+D/4P/g/+D/4P/h/+H/
3//g/+D/4f/j/+P/4//j/+L/4v/j/+P/5v/m/+f/5//n/+j/6f/p/+n/6f/r/+v/7P/t
/+7/7//t/+7/7//w//P/9P/0//X/9v/3//n/+v/7//7///8BAAMABQAHAAkACwANAA4A
EAASABQAFgAXABkAGwAdAB0AHgAgACAAIAAiACMAIwAiACIAIQAhACEAIAAfAB8AHQAa
ABoAGAAYABcAFQAUABMAEAAPAA0ACwAJAAcABQAFAAUABQACAAAA/v/9//r/+f/5//f/
9//1//T/8//z//L/8f/w/+//7//u/+3/7P/s/+z/7P/s/+v/6//r/+r/6v/q/+r/6v/q
/+r/6f/p/+n/6f/q/+r/6v/q/+r/6v/q/+r/6v/q/+r/6v/q/+r/6v/q/+r/6v/q/+z/
7P/s/+3/7v/u/+7/7v/u/+7/7v/u/+7/7v/v/+//7f/t/+3/7f/t/+3/7f/t/+3/7P/s
/+z/7v/u/+7/7v/u/+3/7f/t/+v/6//r/+n/5//n/+f/5//o/+j/6P/o/+j/6P/o/+f/
5//o/+j/6P/n/+f/5v/m/+b/5v/m/+b/5//n/+f/5//m/+X/5f/l/+X/5f/l/+X/5f/l
/+X/5f/l/+X/5f/l/+X/5f/l/+X/5P/k/+X/5f/l/+P/4//j/+T/5P/k/+T/5P/i/+L/
4//j/+T/5P/k/+T/5P/k/+T/5P/k/+T/5f/l/+f/6P/o/+j/6P/p/+n/6v/o/+j/6f/p
/+r/6//r/+v/7v/u//D/8f/v//D/8P/x//D/8P/x//L/8v/x/+//7//v/+//7//v/+//
8P/w//D/8P/u/+3/6//q/+j/5v/l/+P/4v/i/+L/4f/h/+H/4f/h/+H/4f/h/9//3//f
/9//4f/h/+P/4//e/9j/0v/Q/9T/3P/l//P/CQAkAEYAawCMAKcAxgDpAAIBCAH9AOMA
wACcAHoAVAAmAPv/4//f/+H/4P/e/93/3f/f/9//3//f/97/3v/d/9v/2v/a/9r/3P/b
/9v/3P/e/97/3//f/97/3f/c/9v/3f/d/93/3f/d/97/3v/e/97/3v/f/9//3f/e/97/
3//f/9//3//f/+L/4v/j/+P/5P/k/+X/5f/l/+b/5//n/+f/5//p/+n/6P/p/+r/6//t
/+7/7//w//H/8v/y//P/9P/1//f/+P/7//7///8BAAMABQAHAAkACQALAAwADgAQABIA
FAAVABcAGQAbABsAHAAeAB4AHgAeAB8AHwAeAB4AHQAdAB0AHAAbABsAGQAWABYAFAAU
ABMAEQAQAA8ADAALAAkABwAFAAMAAQABAP/////8//r/+f/5//f/9//1//P/8//x/+7/
7f/t/+z/6//q/+n/6f/p/+n/6f/q/+r/6v/q/+n/5//n/+b/5v/m/+b/5v/m/+b/5f/l
/+X/5//o/+j/6P/o/+j/6P/o/+b/5v/m/+b/5v/m/+b/5v/o/+j/6P/o/+j/6P/o/+n/
6P/o/+j/6P/q/+r/6v/q/+j/6P/p/+n/6f/p/+n/6f/p/+n/6f/p/+n/6P/o/+j/6P/o
/+j/6P/o/+f/5//n/+f/5//n/+X/5//n/+f/5//k/+T/5P/k/+b/5v/m/+X/5f/m/+b/
5v/l/+X/5P/k/+T/5P/k/+T/5f/l/+X/5f/i/+H/4f/h/+P/4//j/+P/5f/l/+X/5f/j
/+P/4//j/+X/5f/l/+X/5P/k/+X/5f/l/+X/5//n/+j/6P/o/+j/6P/n/+b/5v/l/+X/
5v/n/+j/6P/o/+j/6P/o/+j/6f/p/+v/7P/s/+z/7v/v/+//8P/u/+7/7//v//D/8f/x
//H/9P/0//b/9//1//b/9v/3//r/+v/7//z/+v/5//f/9//3//f/9//3//f/+P/4//j/
+P/2//X/8//w/+7/7P/r/+v/6v/q/+r/6f/p/+n/6f/r/+v/6//r/+v/6//r/+v/6//p
/+v/6//q/+b/4v/e/+D/5v/t//n/CQAgADwAXwCEAKMAwADjAAQBEAEFAe0AzgCoAIQA
YAA6AA8A8f/l/+f/6v/o/+n/6//p/+n/6//r/+r/6v/p/+n/6P/o/+j/6P/n/+f/6P/o
/+j/6f/p/+n/6f/p/+n/6f/p/+n/6f/r/+z/7P/s/+z/7P/t/+3/6//s/+z/7f/t/+3/
7f/t/+7/7v/v/+//8P/w//H/8f/x//L/8//z//X/9f/3//f/9v/3//j/+f/5//r/+//8
//3//v/+////AgADAAUABgAFAAgACQALAA0ADwARABMAFQAXABgAGgAeACAAIgAjACMA
JQAnACcAJgAoACgAKAAoACkAKQAoACoAKQApACkAJgAlACUAIwAiACIAIAAgAB8AHQAc
ABsAGAAXABUAEwATABEADwAPAAsACwAIAAYAAwADAAEAAQABAP/////9//z/+//7//r/
9//2//X/9f/2//X/9P/0//T/9P/0//P/8//z//L/8v/y//L/8v/y//L/8f/x//H/8f/y
//L/8v/y//L/8v/y//L/8v/y//L/8v/y//L/8v/y//L/8v/y//L/8v/y//P/9P/0//T/
9P/y//L/8v/y//T/9P/1//X/8//z//P/8//z//P/8//z//P/8v/y//L/8v/y//L/8v/w
/+//7//v//H/8f/x/+//7//v/+//7//u/+7/7v/u/+7/7v/u/+3/7f/u/+7/7v/t/+3/
7P/s/+z/7P/s/+z/6//r/+v/6//s/+v/6//r/+v/6//r/+v/6//r/+v/6//p/+n/6f/p
/+n/6f/p/+n/6P/o/+n/6f/p/+n/6f/p/+r/6P/o/+j/6P/o/+j/6f/p/+j/6P/o/+j/
6P/o/+j/6P/o/+j/6f/p/+f/6P/o/+j/6v/r/+v/7P/u/+7/7//v/+7/7//v/+//8P/w
//L/8//z//T/9P/1//b/9v/3//j/9v/1//P/8//z//P/8//z//H/8v/y//L/8v/w/+//
7f/q/+j/5v/l/+X/5P/k/+T/4//j/+P/4//j/+P/4//j/+P/4//j/+P/4//j/+P/5f/k
/+D/2P/S/9T/2v/j/+3//f8UADIAUwB2AJUAsADPAPAABAEFAe8A1ACuAIoAagBEABUA
7//h/+H/4v/g/9//4f/j/+H/4f/h/+D/4P/f/9//3v/e/97/3v/d/93/3v/c/9z/3f/d
/93/3f/d/93/3//f/9//3//f/+D/4P/g/+D/4P/h/+H/3//g/+D/4f/h/+H/4f/h/+T/
5P/l/+X/5P/k/+X/5f/l/+b/5//n/+n/6f/r/+v/6v/r/+z/7f/t/+7/7//w//H/8v/y
//P/9P/1//f/+P/5//z//f//////AQADAAUABwAJAAoADAAQABIAFAAVABcAGQAbABsA
GwAcABsAGgAcAB0AHQAcAB4AHQAdAB0AHAAbABsAGQAWABYAFAAUABMAEQAQAA8ADAAL
AAkABwAHAAUAAwADAP/////8//r/+f/5//f/9//3//X/9f/z//L/8f/x//D/7//u/+3/
7f/u/+3/7P/s/+r/6v/q/+n/6f/p/+j/6P/q/+r/6v/q/+j/5//n/+f/6f/q/+r/6v/q
/+r/6v/q/+r/6v/q/+r/6v/q/+r/6v/s/+z/7P/s/+z/7P/s/+3/7P/s/+z/7P/s/+z/
7P/s/+7/7v/v/+//7v/t/+z/6//t/+3/7f/t/+3/7P/s/+z/7P/s/+z/7P/u/+3/7f/t
/+v/6//r/+n/6f/p/+n/6f/q/+r/6v/q/+j/6P/o/+f/5//o/+j/6P/n/+f/5v/m/+j/
6P/o/+j/5//n/+f/5//o/+f/5//n/+X/5f/l/+X/5f/l/+X/5f/n/+f/5//n/+X/5f/l
/+X/5P/k/+X/5f/l/+X/5f/l/+f/5//l/+X/5P/m/+b/5v/m/+T/5P/l/+X/5v/m/+b/
5v/m/+b/5v/m/+b/5v/n/+f/5//o/+j/6P/o/+n/6f/q/+z/7P/t/+3/7P/t/+3/7f/u
/+7/8P/x//P/9P/0//X/9P/0//X/9v/0//P/8f/x/+//7//v/+//8P/y//P/9P/y//D/
7//t/+j/5v/k/+P/5P/k/+X/5v/j/+P/4//j/+X/5f/l/+X/5f/l/+X/5f/l/+X/4//l
/+b/4P/a/9j/3P/i/+n/8/8DABoAOgBZAH4AoQDAAOEAAAEKAf0A4wDEAJ4AegBYADAA
BQDl/93/3//i/+L/4//j/+P/5f/l/+P/4v/i/+H/4//i/+L/4v/i/+H/4f/i/+L/4v/j
/+P/4//j/+P/4//l/+X/5f/l/+X/5v/m/+b/5v/m/+f/5//l/+b/5v/n/+n/6f/p/+n/
6v/q/+v/6//u/+7/7//v/+3/7v/v/+//8f/x//P/8//y//P/9P/1//X/9v/3//j/+//8
//z//f/+////AQACAAUACAAJAAsACwANAA8AEQATABUAFgAYABoAHAAeAB8AIQAjACUA
JQAmACgAKAAoACgAKQApACgAKAAnACcAJwAmACUAJQAjACIAIgAgACAAHwAdABwAGwAY
ABcAFQATABMAEQAPAA8ACwALAAgABgAHAAcABQAFAAEA//////3//P/7//v/+v/5//j/
9//3//b/9f/0//T/9P/0//T/8//z//P/8v/y//L/8v/y//L/8//z//T/9f/z//T/9P/0
//T/9P/0//T/9v/2//b/9v/2//b/9v/2//b/9v/2//b/+P/4//j/+f/4//j/+P/4//j/
+P/4//j/+P/4//n/+f/5//n/+f/5//n/+f/5//n/+f/4//j/+P/2//b/9v/2//j/9//3
//f/9f/1//X/8//1//X/9f/1//b/9v/2//b/9P/0//T/8//z//T/9P/0//P/8//y//L/
8v/y//L/8v/x//H/8f/x//L/8f/x//H/8f/x//H/8f/x//H/8f/x/+//7//v/+//8f/x
//H/8f/w//D/8f/x/+//7//u/+7/7v/u/+7/7v/u/+//7//u/+7/7v/u/+7/7v/u/+7/
7v/u/+//7//x//L/8v/y//L/8//z//T/9P/0//X/9f/2//f/9//3//b/9v/4//n/+f/6
//r/+//8//z//f/+//7//f/7//v/+f/5//n/+f/7//z//P/8//r/+P/3//X/8v/w/+7/
7f/t/+z/7P/s/+v/6//r/+v/6//r/+v/6//r/+v/6//r/+v/6//r/+3/7P/o/+T/3v/e
/+L/6//1/wEAFAAwAFEAdgCbALgA1wD6AA4BDwH9AN4AugCSAHAATgAjAPn/4//j/+b/
5v/n/+n/6f/p/+v/6f/o/+j/5//n/+b/5v/m/+b/5f/l/+b/5v/m/+f/5//n/+f/5//n
/+f/5//n/+f/5//o/+j/6P/q/+r/6//r/+v/7P/s/+3/6//r/+v/6//s/+z/7f/t/+7/
7v/v/+//7//w//H/8f/x//H/8//z//T/9f/2//f/9//4//n/+v/7//z//P/9/wAAAQAD
AAQAAwAGAAcACQALAA0ADwARABEAEwAUABYAGgAcAB4AHwAjACUAJwAnACYAKAAoACgA
KAApACkAKAAoACcAJwAnACYAJQAlACMAIgAiACAAIAAfAB0AHAAbABoAGQAXABUAEQAP
AA0ADQANAA0ACgAIAAUABQADAAMAAQD//////f/8//v/+//6//n/+P/3//f/9v/1//T/
9P/0//T/9P/z//P/8//y//L/8v/y//L/8v/y//H/8f/x//H/8v/y//L/8v/y//L/8v/y
//L/8v/y//L/8v/y//L/9P/0//T/9P/0//T/9P/1//T/9P/0//T/9P/0//T/9P/2//b/
9//3//X/9f/1//X/9f/1//X/9f/1//T/9P/0//T/9P/0//T/9P/z//P/8//z//P/8//x
/+//7//v/+//8P/w//D/8P/w//D/8P/v/+//8P/w//D/7//v/+7/7v/w//D/8P/w//D/
7//u/+3/7v/t/+3/7f/t/+3/7f/t/+//7//v/+//7f/t/+3/7f/t/+3/7f/t/+z/7P/t
/+3/7f/t/+3/7f/t/+3/7f/t/+z/7v/u/+7/7v/u/+7/7v/s/+z/7f/t/+z/7P/s/+z/
7v/u/+7/7v/u/+7/7//v/+//8P/w//D/8P/x//H/8v/y//L/8//z//T/9f/1//X/9v/2
//j/+f/7//z//P/9//z//P/9//7//P/7//n/+f/5//n/+f/5//v//P/8//z/+//4//b/
8//y//D/7v/t/+3/7P/s/+z/6//r/+v/6//r/+v/6//r/+v/6//r/+v/6//p/+n/6//o
/+T/3v/c/+D/5v/v//3/EQAuAEwAbQCSAK8AygDrAAYBDAEBAesAzACiAIAAYAA2AAcA
7f/n/+v/6v/q/+v/5//n/+n/6f/p/+j/6P/n/+f/5v/m/+b/5P/j/+P/5P/m/+b/5//n
/+X/5f/l/+X/5//n/+f/5//n/+j/6P/o/+j/6P/p/+n/6f/q/+r/6//p/+n/6f/p/+z/
7P/t/+3/7P/s/+3/7f/t/+7/7//v/+//7//x//H/8v/z//T/9f/1//b/9//4//n/+v/6
//v//P/9////AAABAAQABQAHAAkACwANAA8ADwARABIAFAAYABoAHAAdAB0AHwAhACEA
JAAmACYAJgAkACUAJQAkACQAIwAjACMAIgAhACEAHwAeAB4AHAAcABsAGQAYABcAFgAV
ABMAEQANAAsACQAJAAkACQAGAAQAAwADAAEAAQD///3//f/7//r/+f/5//j/9//2//X/
9f/0//P/8v/y//L/8v/y//H/8f/x//D/8P/y//L/8v/y//D/7//v/+//8f/y//L/8v/w
//D/8P/w//D/8P/w//D/8P/w//D/8P/y//L/8v/y//D/8P/w//H/8v/y//L/8v/y//L/
8v/y//L/8v/z//P/8//z//P/8//z//P/8//z//P/8v/y//L/8P/w//D/8P/u/+3/7f/t
/+//7//v/+3/7//v/+//7//s/+z/7P/s/+z/7P/s/+v/6//s/+z/7P/r/+v/6v/q/+r/
6v/q/+r/6f/p/+n/6f/q/+n/6f/p/+n/6f/p/+n/5//n/+f/5//n/+f/5//n/+f/5//n
/+f/5v/m/+f/5//n/+f/5//n/+f/5//n/+f/6P/o/+j/5v/m/+b/5v/m/+b/5v/n/+f/
5v/m/+b/5v/m/+b/5v/m/+b/5v/n/+f/5//o/+j/6P/q/+v/6//s/+z/7P/t/+3/7v/v
/+//7//w//D/8v/z//P/9P/0//X/9v/2//f/+P/3//X/8v/x/+//7//v/+//8f/y//L/
8v/w/+7/7f/r/+j/5v/k/+P/5f/k/+T/5P/j/+P/4//j/+P/4//j/+P/4//j/+P/4//j
/+P/4//h/+D/3P/W/9T/2P/e/+n/9f8JACIAQABjAIQAoQDAAOUAAAEEAfUA3QC8AJYA
cgBQACYA+//h/93/4f/i/+L/4f/h/+H/4f/h/+H/4P/g/9//3f/c/9z/3P/e/93/3f/e
/97/3v/f/9//3//f/9//3//f/9//3//f/9//4P/g/+D/4P/g/+H/4f/h/+L/4v/j/+X/
5f/l/+X/5P/k/+X/5f/m/+b/5//n/+f/6P/p/+n/6f/p/+v/6//s/+3/7v/v/+//8P/x
//L/8//0//T/9f/4//n/+//8//v//v///wEAAwAFAAcACQALAA0ADgAQABAAEgAUABUA
FwAZABsAGwAeACAAIAAgAB4AHwAfAB4AHgAdAB0AHQAaABkAGQAXABYAFgAUABQAEwAR
ABAADwAOAA0ACwAJAAcABQADAAMAAQABAP7//P/9//3/+//7//n/9//3//X/8v/x//H/
8P/v/+7/7f/t/+z/6//q/+r/6P/o/+j/5//p/+n/6P/o/+j/6P/o/+j/6P/n/+f/5//n
/+j/6P/o/+j/6P/o/+j/6P/o/+j/6P/q/+r/6v/q/+r/6v/q/+r/6v/q/+r/6//s/+z/
7P/s/+z/7P/s/+z/6v/q/+v/6//p/+n/6f/p/+v/6//r/+v/6//q/+r/6v/q/+r/6v/q
/+r/6f/p/+n/6f/p/+n/5//n/+f/5//n/+b/5v/m/+b/5v/m/+b/5f/l/+b/5v/m/+X/
5f/k/+T/5P/k/+T/5P/l/+X/5f/l/+L/4f/h/+H/4//j/+P/4//j/+P/4//j/+P/4//j
/+P/4//j/+P/4//g/+D/4f/h/+P/4f/j/+T/4v/i/+L/4v/i/+L/4//j/+L/4v/i/+L/
4v/i/+L/4v/g/+D/4f/h/+H/4v/i/+L/5P/l/+X/5v/m/+b/5//n/+b/5//n/+f/6P/o
/+r/6//r/+z/7P/t/+7/7v/v//D/8v/x/+//7//t/+3/7f/t/+3/7v/u/+7/7P/q/+n/
5//m/+T/4v/h/+H/4P/g/+D/3f/d/93/3f/d/93/3f/d/9//3//f/9//3//d/93/3f/c
/9j/0v/O/9D/1v/f/+n/+f8QACwASwByAJUAtADXAPYABAH9AOcAxgCgAHgAWAAyAAUA
4//V/9f/2v/Y/9n/2f/Z/9v/2//Z/9j/2P/X/9f/1v/W/9b/1v/V/9X/1v/W/9b/1//X
/9f/1//X/9f/2f/Z/9n/2f/Z/9r/2v/a/9j/2P/Z/9n/2f/a/9r/2//d/93/3f/d/97/
3v/f/9//3v/e/9//3//f/+D/4f/h/+H/4f/j/+P/5v/n/+j/6f/p/+r/6//s/+3/7v/u
/+//8P/x//P/9P/z//b/9//5//n/+//9////AwAFAAYACAAKAAwADgAPABMAFQAXABcA
FgAYABgAGAAYABkAGQAYABgAFwAXABcAFgAVABUAEwASABIAEAAQAA8ADQAMAAsACAAH
AAUAAwADAAEA//////3//f/6//j/9//3//X/9f/z//H/8f/v/+z/6//r/+r/6f/o/+f/
5//m/+X/5P/k/+T/5P/k/+P/4//j/+L/4v/g/+D/4P/g/+L/4f/h/+H/4f/i/+L/4v/i
/+L/4v/i/+D/4P/g/+D/4v/i/+L/4v/i/+L/4v/i/+L/4v/i/+P/5P/k/+T/5P/k/+T/
5P/k/+T/5P/l/+X/5f/l/+X/5f/l/+X/5f/l/+X/5P/k/+T/4v/i/+L/4v/i/+H/4f/h
/+H/4f/h/9//4f/h/+H/4f/g/+D/4P/g/97/3v/e/93/2//c/9z/3P/d/93/3P/c/9z/
3P/c/9z/3f/d/93/3f/e/93/3f/d/9v/2//b/9v/2f/Z/9n/2f/b/9v/2//b/9n/2f/Z
/9n/2P/Y/9n/2f/Z/9n/2f/Z/9n/2f/Z/9n/2P/Y/9j/2P/Y/9j/2P/Z/9n/2P/Y/9j/
2P/Y/9j/2P/Y/9j/2P/Z/9n/2f/a/9r/2v/c/93/3f/e/9z/3P/d/93/3v/f/9//3//g
/+D/4v/j/+P/5P/k/+X/5v/m/+f/6P/o/+f/5f/l/+H/4f/h/+H/4//k/+T/5P/i/+D/
3//d/9z/2v/Y/9f/1//W/9b/1v/V/9X/1f/V/9X/1f/V/9X/1f/V/9X/1f/V/9X/1//V
/9T/0P/M/8b/xP/I/9H/2//r/wAAHgA/AGQAhQCiAMEA4AD2APkA6QDOAKoAhABgADwA
EQDn/9P/0//W/9T/1f/T/9X/0//T/9P/0v/S/9H/0f/Q/9D/0P/O/83/zf/O/87/zv/P
/8//0f/R/9H/0f/P/8//z//P/9H/0v/S/9L/0P/Q/9H/0f/R/9L/0v/T/9P/0//T/9P/
0v/Q/w==
         </WaveFormData>
      </LeadData>
      <LeadData>
         <LeadByteCountTotal>10000</LeadByteCountTotal>
         <LeadTimeOffset>0</LeadTimeOffset>
         <LeadSampleCountTotal>5000</LeadSampleCountTotal>
         <LeadAmplitudeUnitsPerBit>4.88</LeadAmplitudeUnitsPerBit>
         <LeadAmplitudeUnits>��V</LeadAmplitudeUnits>
         <LeadHighLimit>2147483647</LeadHighLimit>
         <LeadLowLimit>268435456</LeadLowLimit>
         <LeadID>V6</LeadID>
         <LeadOffsetFirstSample>0</LeadOffsetFirstSample>
         <FirstSampleBaseline>0</FirstSampleBaseline>
         <LeadSampleSize>2</LeadSampleSize>
         <LeadOff>FALSE</LeadOff>
         <BaselineSway>FALSE</BaselineSway>
         <ExcessiveACNoise>FALSE</ExcessiveACNoise>
         <MuscleNoise>FALSE</MuscleNoise>
         <LeadDataCRC32>3847233517</LeadDataCRC32>
         <WaveFormData>
4P/g/9//3//e/97/3v/e/97/3v/f/9//3//f/9//3v/h/+H/4f/g/9z/1P/T/9X/2f/d
/+X/8v8HAB0AOgBcAHoAlgC5ANUA4ADXAMAAowCEAGkATwAtAAkA8f/q/+r/6v/o/+b/
5P/m/+b/5//n/+b/5v/m/+T/4//i/+H/4f/h/+H/4v/k/+T/5f/l/+X/5f/l/+X/5//n
/+f/5//n/+f/6P/o/+r/6v/q/+r/6P/p/+n/6f/r/+z/7P/s/+z/7P/u/+7/7//v//D/
8P/x//H/8v/y//L/8//0//T/9f/2//f/9//3//f/+f/5//r/+//8//3//v///wAAAQAE
AAYACAAJAAoADQAQABAAFAAVABcAGQAbABwAHgAeAB8AIAAhACEAJAAlACcAJwAlACUA
JQAlACUAJQAkACQAJAAkACMAIQAjACEAIAAgAB0AHAAbABoAGQAXABUAEwASABAAEAAN
AAsACQAIAAYABwAGAAUABQADAAEAAAD///7//P/8//z/+//6//n/+P/4//j/9//3//f/
9//3//b/9P/0//P/8//1//X/9f/1//X/9f/1//X/9f/2//b/9v/0//T/9P/0//X/9f/2
//b/9P/0//T/9P/0//T/9P/0//b/9v/2//b/9v/2//b/9v/1//X/9f/0//b/9v/2//b/
9v/2//b/9v/2//b/9v/2//f/9//3//b/9v/2//b/9v/2//X/9f/1//X/9f/1//X/9f/1
//T/9P/0//P/8//z//P/8//z//P/8f/x//H/8f/x//H/8P/w//D/8P/w//D/8P/w//D/
7//x//H/8f/x/+//7//v/+//8f/x//D/8P/v/+//7//u/+7/7v/u/+7/8P/w//D/8P/u
/+7/7v/u/+7/7v/u/+7/7v/u/+7/7v/s/+7/7f/v//D/7v/u/+7/7v/u/+7/7v/u/+7/
7v/u/+7/7f/t/+3/7f/t/+3/7v/u//D/8P/w//H/8f/z//P/8//y//L/8v/y//X/9f/1
//b/9f/3//f/+P/5//r/+v/7//v//P/8//3////+//3//f/5//j/+P/4//n/+v/6//r/
+//6//j/9v/z//L/7//v/+3/7P/s/+v/6//q/+r/6v/q/+r/6v/r/+v/6//r/+v/7P/t
/+v/6//q/+b/4P/b/9v/4f/l/+3/+P8LACUAQgBiAH4AlgCzANMA5gDnANYAuQCaAIEA
ZwBHACUABwD4//T/8P/u/+z/7P/q/+r/6//p/+j/6P/o/+r/6f/o/+f/5//n/+f/6P/m
/+b/5//n/+f/5//n/+f/6f/p/+n/6f/p/+n/6v/q/+r/6v/q/+r/6v/r/+v/6//p/+r/
6v/q/+z/7P/u/+7/7f/t/+7/7v/v/+//8P/w//D/8f/y//L/8//0//X/9f/3//f/+f/5
//j/+f/6//v//P/9//7///8AAAIABAAFAAYACQAMAAwADgAPABEAEwATABQAFgAWABkA
GgAbABsAHgAfACEAIQAhACEAIQAhACEAIQAgACAAHgAeAB0AGwAdABsAGgAaABcAFgAV
ABQAEwARAA8ADQAMAAoACgAHAAkABwAGAAQAAwACAAEAAQD///3//P/7//r/+P/4//j/
9f/0//P/8v/0//T/8//z//H/8f/x//D/8v/y//H/8f/v/+//7//v/+//7//v/+//7//w
//D/8P/y//L/8v/y/+//7//w//D/8P/w//D/8P/w//D/8P/w//D/8P/w//D/8P/w//D/
8P/x//H/8f/w//L/8v/y//L/8v/y//L/8v/y//L/8v/y//H/8f/x//D/8P/w//D/8P/y
//H/8f/x/+//7//v/+//7//v/+7/7v/u/+3/7f/t/+3/7f/t/+3/7//v/+//7//t/+3/
7P/s/+z/7P/s/+z/7P/s/+z/6//r/+v/6//r/+v/6//r/+v/6//r/+r/6v/r/+v/6//q
/+r/6v/q/+r/6v/q/+r/6v/o/+j/6P/o/+r/6v/q/+r/6v/q/+r/6v/s/+r/6f/q/+j/
6P/o/+j/6v/q/+r/6v/q/+r/6v/q/+n/6f/p/+n/5//n/+j/6P/p/+r/6//t/+v/7f/t
/+3/7v/u/+7/7v/v/+//7//w//H/8//z//T/9f/2//b/9//3//j/+P/5//n/+P/3//f/
9//2//b/9v/2//b/9f/0//T/9P/z//L/7//u/+v/6//r/+r/6v/p/+n/6P/o/+j/5v/m
/+b/5//n/+f/5//n/+b/5//n/+f/5v/k/+D/2//Z/93/4f/n//D/AQAXADIAVAB0AI4A
qQDNAOQA4QDMALMAlgB5AF8AQQAfAAEA8P/s/+z/6v/q/+r/6P/m/+X/5//m/+b/5v/o
/+f/5v/l/+X/5f/l/+b/5P/k/+X/5f/l/+X/5f/l/+f/5//n/+f/5//n/+j/6P/o/+j/
6P/o/+r/6//r/+v/6f/q/+r/6v/q/+r/7P/s/+3/7f/u/+7/7//v//D/8P/w//H/8v/y
//P/9P/1//X/9f/1//f/9//4//n/+v/7//z//f/+////AgAEAAYABwAIAAsADgAOABIA
EwAVABcAGQAaABwAHAAdAB4AHwAfACIAIwAlACUAJQAlACUAJQAlACUAJAAkACIAIgAh
AB8AIQAfAB4AHgAdABwAGwAaABsAGQAXABUAEgAQABAADQALAAkACAAGAAcABgAFAAUA
AwABAAAA///8//r/+v/6//v/+v/5//j/9v/2//X/9f/1//X/9f/0//T/9P/z//P/8//z
//P/8//1//X/9f/1//P/9P/0//T/9P/0//T/9P/1//X/9v/2//T/9P/0//T/9v/2//b/
9v/0//T/9P/0//b/9v/2//b/9//3//f/9v/2//b/9v/2//j/+P/4//j/+P/4//j/+P/3
//f/9//2//T/9P/0//T/9f/1//b/9//1//X/9f/1//P/8//y//L/9P/z//P/8//x//H/
8f/x//P/8//z//P/8f/x//D/8P/y//L/8v/y//D/8P/w/+//7//v/+//7//v/+//7//v
/+//7//u/+7/7//v/+//7v/u/+7/7v/u/+7/7v/u/+7/7v/u/+7/7v/s/+z/7v/u/+7/
7v/u/+7/7v/u/+z/7P/s/+z/6//r/+v/6//t/+3/7v/u/+z/7P/s/+3/7f/v/+//7//w
//D/8P/w//H/8f/x//L/8//1//X/9v/5//r/+v/7//n/+v/6//v/+//6//n/+f/5//j/
+P/4//f/+P/4//j/9//2//T/8v/v/+7/6//r/+v/6v/q/+n/6f/o/+j/6P/q/+r/6v/r
/+n/6f/p/+n/6P/p/+n/5//m/+T/3v/X/9f/3f/j/+n/8v8FAB0AOABWAHYAkgCvAM8A
5ADfAMwAsQCSAHMAWwA/ABsA+//s/+z/6v/o/+j/6P/o/+b/5f/l/+T/5P/k/+T/4//i
/+H/4//j/+P/5P/i/+L/4//j/+P/4//j/+P/5f/l/+X/5f/l/+X/5v/m/+b/5v/m/+b/
5v/n/+f/5//n/+j/6P/o/+b/5v/o/+j/6f/p/+r/6v/r/+v/7P/s/+z/7f/u/+7/7//w
//H/8f/x//H/8//z//T/9f/2//f/+P/5//r/+//8//7/AAABAAAAAwAGAAYACQALAA4A
EQATABQAFgAWABcAGAAZABkAGgAbAB0AHQAfAB8AHwAfAB0AHQAcABwAHgAeAB0AGwAb
ABkAGAAYABUAFAATABIAEQAPAA0ACwAKAAgACAAFAAUAAwACAAAA/f/8//v/+//7//n/
+P/3//b/9P/0//T/8//y//H/8P/u/+7/7f/t/+3/7f/t/+z/7P/s/+v/6//r/+v/6//r
/+v/6//r/+v/6//s/+z/7P/s/+z/7P/s/+v/6//s/+z/7P/s/+z/7P/s/+z/7P/s/+z/
7P/s/+z/7v/u/+7/7v/v/+//7//u/+7/7v/u/+7/7P/s/+z/7P/u/+7/7v/u/+3/7f/t
/+z/7v/u/+7/7v/s/+v/6//r/+v/6//r/+v/6f/p/+j/6P/q/+n/6f/p/+v/6//r/+v/
6f/p/+n/6f/p/+n/6P/o/+b/5v/m/+b/6P/o/+j/5//n/+f/5//n/+f/5//n/+f/5//n
/+b/5v/n/+f/5//m/+b/5v/m/+b/5v/m/+b/5v/m/+b/5P/m/+b/5v/m/+b/5v/k/+T/
5P/k/+b/5v/m/+b/5f/l/+X/5f/n/+f/6P/o/+j/6P/o/+n/6f/r/+v/6//q/+r/6v/q
/+3/7f/t/+7/7//x//H/8v/x//L/8v/z//P/9P/0//X/9f/0//P/8//x//D/8P/w//H/
8v/y//L/8f/w/+7/7P/r/+r/5//n/+X/5P/k/+P/5f/k/+T/5P/i/+L/4v/j/+P/4//j
/+P/5P/j/+P/4//g/9z/1P/R/9X/2//h/+n/+v8PACsATABqAIIAnAC/ANkA4gDVALoA
nQCCAGkASwAnAAUA8//u/+r/5v/k/+D/4P/i/+L/4//h/+D/4P/g/+L/4f/g/9//3//f
/9//4P/g/+D/4f/h/9//3//f/9//4P/h/+L/4//h/+H/4v/i/+L/4v/i/+L/4v/j/+P/
4//j/+T/5P/k/+T/5P/m/+b/5//n/+j/6P/p/+n/6v/q/+j/6f/q/+r/6//s/+3/7f/v
/+//8f/x//D/8f/y//P/9P/1//b/9//6//z//v///wAAAwAGAAYABgAHAAkACwANAA4A
EAAQABUAFgAXABcAGAAZABsAGwAZABkAGQAZABkAGQAYABgAGAAYABcAFQAVABMAEgAS
ABEAEAAPAA4ADQALAAkABwAGAAQABAABAAEA///+//z/+//6//n/+f/3//X/9P/z//L/
8P/w//D/7//u/+3/7P/u/+7/7f/t/+v/6//r/+r/6v/q/+n/6f/p/+n/6f/p/+n/6f/p
/+n/6//s/+z/7P/q/+r/6v/q/+n/6f/q/+r/6v/q/+r/6v/q/+r/6v/q/+z/7P/s/+z/
7P/s/+z/7P/t/+3/7f/s/+z/7P/s/+z/7P/s/+z/7P/s/+z/7P/s/+3/7f/t/+z/7P/s
/+z/7P/s/+v/6//r/+v/6//r/+v/6//r/+r/6v/q/+n/6f/p/+n/6f/p/+n/6f/p/+n/
6f/p/+n/6P/o/+j/6P/o/+j/6P/o/+j/5//l/+X/5f/l/+f/5//n/+f/5//n/+b/5v/n
/+f/5//m/+b/5v/m/+b/6P/o/+j/6P/o/+b/6P/o/+j/6P/o/+j/6P/m/+b/5v/m/+b/
5v/m/+b/5//n/+f/5//n/+f/6P/o/+j/6P/o/+n/6//t/+3/7f/s/+z/7P/s/+3/7f/t
/+7/7//x//H/8v/x//L/8v/z//X/9v/2//f/9//2//X/9f/z//L/8v/y//P/9P/0//T/
8//y//D/7v/r/+r/5//n/+X/5P/k/+P/5f/k/+T/5P/k/+T/5P/l/+X/5f/l/+X/5P/h
/+P/4//i/97/2v/V/9f/2//h/+n/9P8FAB0AOgBYAHQAkACxAM8A3gDRALwAnwCAAGUA
SwArAAsA9f/q/+r/6P/m/+T/5P/i/+L/4//j/+L/4v/i/+L/4f/g/9//4f/h/+H/4v/g
/+D/4f/h/+H/4f/h/+H/4//j/+P/4//j/+P/5P/k/+T/5P/k/+T/4v/j/+P/4//l/+b/
5v/m/+b/5v/o/+j/5//n/+j/6P/p/+n/6v/q/+r/6//s/+z/7f/u/+//7//v/+//8f/x
//L/8//0//X/+P/5//r/+//6//z//v///wAAAwAGAAYACgALAA0ADwARABIAFAAUABUA
FgAXABcAGgAbAB0AHQAdAB0AHQAdABsAGwAaABoAGgAaABkAFwAXABUAFAAUABMAEgAR
ABAADwANAAsACQAKAAgACAAFAAUAAwACAAAA/f/8//v/+//7//n/+P/3//T/8v/y//L/
8f/w/+//7v/u/+7/7f/t/+3/7f/t/+z/7P/s/+v/6//r/+v/6//r/+v/6//r/+v/6//s
/+z/7P/s/+z/7P/s/+v/6//s/+z/7P/s/+z/7P/s/+z/7P/s/+z/7P/s/+z/7v/u/+7/
7v/t/+3/7f/s/+7/7v/u/+7/7P/s/+z/7P/u/+7/7v/u/+3/7f/t/+z/7P/s/+z/7P/s
/+v/6//r/+v/6//r/+v/6f/p/+j/6P/q/+n/6f/p/+n/6f/p/+n/6f/p/+n/6f/n/+f/
5v/m/+j/6P/o/+j/6P/o/+j/5//n/+f/5//n/+X/5f/l/+X/5//n/+b/5v/l/+X/5f/k
/+T/5P/k/+T/5v/m/+b/5v/m/+b/5v/o/+b/5P/k/+T/5P/k/+T/5P/k/+T/5P/k/+T/
5f/l/+X/5f/j/+P/5P/k/+T/5P/k/+X/4//l/+X/5f/o/+j/6P/o/+n/6f/p/+r/6f/r
/+v/7P/v//D/8P/x//H/8v/y//P/8f/w/+//7//v/+7/7v/u/+3/7v/u/+7/6//q/+j/
5v/l/+T/4f/h/+H/4P/g/9//3f/c/9z/3P/e/97/3v/f/9//3//f/9//3v/d/9//3//c
/9j/0v/L/83/0//Z/9//6v/9/xUAMgBOAGoAggCfAL8A1gDVAMIApwCIAG0AVQA3ABEA
8//o/+T/4P/e/97/3v/e/9z/2//d/9z/3P/c/9z/2//a/9n/1//X/9f/2P/a/9r/2//b
/9n/2f/Z/9n/2f/Z/9n/2f/b/9v/3P/c/9z/3P/c/9z/2v/b/9v/2//d/97/3v/e/97/
3v/g/+D/3//f/+D/4P/h/+H/4v/i/+L/4//k/+T/5f/m/+f/5//n/+f/6f/p/+r/6//s
/+3/7v/v//D/8f/y//T/9v/3//b/+f/8//z//v///wEAAwAHAAgACgAKAA0ADgAPAA8A
DgAPABEAEQARABEAEQARABMAEwASABIAEAAQAA8ADQANAAsACgAKAAkACAAHAAYABQAD
AAEA//8AAP7//v/7//v/+f/4//b/9f/0//P/8//x/+//7v/t/+z/6v/q/+r/6//q/+n/
6P/o/+j/5//n/+X/5f/l/+T/5P/k/+P/4//l/+X/5f/l/+X/5f/l/+X/5f/m/+b/5v/m
/+b/5v/m/+X/5f/m/+b/5v/m/+b/5v/o/+j/6P/o/+b/5v/m/+b/6P/o/+j/6P/n/+f/
5//m/+j/6P/o/+j/6P/o/+j/6P/o/+j/6P/o/+f/5//n/+b/5v/m/+b/5v/o/+f/5//n
/+X/5f/l/+X/5//n/+b/5v/m/+X/5f/l/+X/5f/l/+X/4//j/+P/4//l/+X/5P/k/+T/
5P/k/+T/5P/k/+T/4//j/+P/4//j/+H/4f/h/+H/4//j/+L/4v/j/+P/4//i/+L/4v/i
/+L/4v/i/+L/4v/i/+L/4v/i/+T/5P/i/+L/4v/g/+D/4P/g/+L/4v/i/+L/5P/k/+T/
5P/j/+P/4//j/+P/4//k/+T/5P/k/+T/5f/j/+X/5f/l/+j/6P/o/+j/6f/p/+n/6v/r
/+3/7f/u/+//8P/w//H/8f/y//L/8//x//D/7//v/+//7v/u/+7/7//w//D/8P/v/+7/
7P/q/+f/5v/j/+P/4//i/+L/4f/h/+D/4P/g/+D/4P/g/+H/4f/h/+H/4f/i/+P/4f/h
/+L/3P/W/9X/1//b/+H/5//y/wUAHQA6AFgAdgCUALMA0QDcAM0AtgCdAH4AYQBHACcA
BQDv/+j/6P/k/+T/5P/i/+L/4v/j/+H/4P/g/+D/4v/h/+D/3//f/9//3//g/+D/4P/h
/+H/4f/h/+H/4f/j/+P/4//j/+P/4//k/+T/5P/k/+T/5P/k/+X/5f/l/+X/5v/m/+b/
6P/o/+r/6v/r/+v/7P/s/+v/6//s/+z/7v/v//D/8P/v//D/8f/x//H/8f/z//P/9v/3
//j/+f/6//v//P/9/wAAAgAEAAUABAAHAAoACgAOAA8AEQATABMAFAAWABYAGQAaABsA
GwAcAB0AHwAfACEAIQAhACEAHwAfAB4AHgAeAB4AHQAbAB0AGwAaABoAGQAYABcAFgAV
ABMAEQAPAA4ADAAMAAkACQAHAAYABAADAAIAAQABAP///f/8//v//P/6//r/+v/3//b/
9f/0//T/9P/z//P/8f/x//H/8P/y//L/8f/x/+//7//v/+//8f/x//H/8f/v//D/8P/w
//D/8P/w//D/8f/x//L/8v/y//L/8v/y//T/9P/0//T/9P/0//T/9P/0//T/9P/0//X/
9f/1//T/9v/2//b/9v/2//b/9v/2//b/9v/2//b/9f/1//X/9P/y//L/8v/y//T/8//z
//P/8f/x//H/8f/z//P/8v/y//T/8//z//P/8f/x//H/8f/v/+//7//v//H/8f/w//D/
8P/w//D/8P/u/+7/7v/t/+//7//v/+//7//v/+//7//v/+//7v/u/+3/7f/t/+z/7v/u
/+7/7v/u/+7/7v/u/+7/7v/u/+z/7P/s/+z/7P/s/+z/7P/s/+z/7P/s/+v/6//r/+v/
7f/t/+7/7v/w//D/8P/x/+//8f/x//H/8v/y//L/8v/z//P/8//0//P/9f/1//b/9//4
//j/+f/5//r/+v/7//3//P/7//v/+f/4//j/+P/5//r/+v/6//n/+P/2//T/7//u/+v/
6//r/+r/6v/p/+v/6v/q/+r/6P/o/+j/6f/p/+n/6f/p/+r/6f/p/+v/6v/m/+D/2//b
/9//5f/r//T/AwAZADYAVAB0AI4AqwDLAOIA4wDQALMAkgB1AFsAQQAfAP//7v/s/+r/
6P/q/+r/6P/o/+n/6f/o/+j/6P/o/+f/5v/l/+f/5//n/+j/5v/m/+f/5//n/+f/5//n
/+f/5//n/+f/6f/p/+r/6v/q/+r/6v/q/+z/7f/t/+3/6//s/+z/7P/q/+r/7P/s/+3/
7f/u/+7/7//v//D/8P/w//H/8v/y//X/9v/3//f/9//3//n/+f/4//n/+v/7//z//f/+
////AgAEAAYABwAGAAkADAAMAA4ADwARABMAFwAYABoAGgAdAB4AHwAfACAAIQAjACMA
IwAjACMAIwAjACMAIgAiACIAIgAhAB8AHwAdABwAHAAbABoAGQAYABkAFwAVABMAEAAO
AA4ACwALAAkACAAGAAUABAADAAMAAQD///7//f/8//r/+v/6//n/+P/3//b/9v/2//X/
9f/z//P/8//y//T/9P/z//P/8//z//P/8//z//P/8//z//P/9P/0//T/8v/y//L/8v/z
//P/9P/0//T/9P/0//T/9P/0//T/9P/0//T/9P/0//T/9P/0//T/9f/1//X/9P/0//T/
9P/0//b/9v/2//b/9v/2//b/9v/1//X/9f/0//T/9P/0//T/9P/z//P/8//1//X/9f/1
//T/8//x//D/8v/x//H/8f/x//H/8f/x//H/8f/x//H/8f/x//D/8P/w//D/8P/w/+7/
7v/u/+3/7//v/+//7//v/+//7//v/+//7//u/+7/7f/t/+3/7P/u/+7/7v/u/+z/7P/s
/+z/7v/u/+7/7v/u/+7/7v/u/+z/7v/u/+7/7v/u/+7/7v/s/+z/7P/s/+z/7P/s/+z/
6//r/+v/6//t/+3/7v/u/+7/7v/u/+//7//x//H/8f/w//D/8P/w//H/8f/x//L/8//1
//X/9v/3//j/+P/5//n/+v/6//v/+f/4//f/9//3//b/9v/2//f/+P/4//j/9v/0//H/
7v/s/+z/6v/r/+v/6v/q/+n/6f/o/+j/6P/o/+j/6P/p/+n/6f/p/+n/6P/l/+f/5//k
/+D/2v/Z/9n/3//l/+3//P8TAC0ATABqAIIAnAC9ANcA3gDRAL4AowCCAGkATwAtAAkA
9f/w/+z/6v/q/+j/5v/k/+b/5f/n/+b/5v/m/+b/5f/k/+P/4f/h/+H/4v/i/+L/4//j
/+P/4//j/+P/5f/l/+X/5f/l/+X/5v/m/+T/5P/k/+T/5v/n/+f/5//l/+b/5v/m/+j/
6P/q/+r/6f/p/+r/6v/r/+v/7P/s/+z/7f/u/+7/7f/u/+//7//x//H/8//z//T/9f/2
//f/+P/5//r/+//8//7/AAABAAAAAwAGAAYACAAJAAsADQARABIAFAAUABUAFgAXABcA
GAAZABsAGwAbABsAGwAbABsAGwAaABoAGgAaABkAFwAXABUAFAAUABMAEgARABAAEQAP
AA0ACwAIAAYABgADAAUAAwACAAAA///+//3//f/9//v/+v/5//b/9P/0//T/8//y//H/
8P/w//D/7//v/+//7//v/+7/7v/u/+3/7f/v/+//7//v/+3/7f/t/+3/7f/u/+7/7v/u
/+7/7v/u/+3/7f/u/+7/7P/s/+z/7P/u/+7/7v/u/+7/7v/u/+7/7v/u/+7/7v/v/+//
7//u/+7/7v/u/+7/7P/s/+z/7P/u/+7/7v/u/+3/7f/t/+z/6v/q/+r/6v/q/+n/6f/p
/+v/6//r/+v/6//r/+r/6v/o/+f/5//n/+f/5//n/+f/5//n/+f/5//n/+f/5v/m/+b/
5v/m/+b/5P/k/+T/4//k/+X/5v/n/+X/5f/l/+X/5f/l/+T/5P/j/+P/4//i/+L/4v/i
/+L/4v/i/+L/4v/i/+L/4v/i/+L/4v/i/+L/5P/m/+T/4v/i/+L/4v/i/+L/4v/i/+L/
4v/i/+L/4v/j/+P/4//j/+H/4f/i/+L/4v/i/+L/4//j/+X/5f/l/+b/5v/m/+b/6f/p
/+n/6v/p/+v/6//s/+3/7v/u/+//8f/y//L/8//x//D/7//v/+3/7P/s/+z/7f/u/+7/
7v/t/+z/6v/o/+P/4v/f/9//4f/g/+D/3//h/+D/4P/g/+D/4P/g/+H/3//f/9//3//e
/9//3f/d/9z/2P/S/8//0//X/93/5//0/wkAIQA+AFwAdgCSALUA0QDUAMUArgCRAHQA
WwBBAB0A/f/r/+b/5P/i/+L/4P/e/97/3v/d/9//3v/e/97/3P/b/9r/2f/b/9v/2//c
/9z/3P/d/93/2//b/9v/2//b/9v/2//b/93/3f/e/97/3P/c/9z/3P/e/9//3//f/9//
4P/g/+D/4P/g/+L/4v/h/+H/4v/i/+P/4//k/+T/5P/l/+b/5v/n/+j/6f/p/+n/6f/r
/+v/7v/v//D/8f/y//P/9P/1//T/9v/4//n/+v/9/wAAAAAEAAUABwAJAAkACgAMAAwA
DwAQABEAEQASABMAFQAVABUAFQAVABUAFQAVABQAFAASABIAEQAPABEADwAOAA4ACwAK
AAkACAAJAAcABQADAAIAAAAAAP3//f/7//r/+P/3//b/9f/1//P/8f/w/+//7v/s/+z/
7P/r/+r/6f/o/+b/5v/l/+X/5f/l/+X/5P/k/+T/4//j/+X/5f/l/+X/5f/l/+X/5f/j
/+T/5P/k/+T/5P/k/+T/4//j/+T/5P/k/+T/5P/k/+T/5P/k/+T/5v/m/+b/5v/m/+b/
5v/m/+f/5//n/+b/5v/m/+b/5v/m/+b/5v/m/+b/5v/m/+b/5f/l/+X/5P/k/+T/5P/k
/+b/5f/l/+X/5f/l/+X/5f/j/+P/4v/i/+L/4f/h/+H/4f/h/+H/4f/j/+P/4//j/+H/
4f/g/+D/4P/g/+D/4P/g/+D/4P/f/9//3//f/9//3//f/9//3//f/9//3v/e/9//3//f
/97/3v/e/97/3v/e/97/3v/e/97/3v/e/+D/3v/e/97/3v/e/97/3v/e/97/3v/e/97/
3f/d/93/3f/d/93/3v/e/+D/4P/g/+H/3//h/+H/4f/i/+L/4v/i/+P/4//j/+T/5f/n
/+f/6P/n/+j/6P/p/+v/7P/s/+3/7//u/+3/7f/p/+j/6P/o/+n/6v/q/+r/6f/o/+b/
5P/h/+D/3f/d/93/3P/c/9v/2//a/9r/2v/a/9r/2v/b/9v/2//b/9v/2v/Z/9n/2f/Y
/9T/zv/J/8v/z//V/9v/5v/5/xEAKgBMAGoAhAClAMUA1ADNALgAmwB6AF0AQwAlAAEA
5//c/9z/3P/a/9j/2P/Y/9b/1f/V/9T/1P/U/9b/1f/U/9P/0//T/9P/1P/S/9L/0//T
/9X/1f/V/9X/1f/V/9X/1f/V/9X/1v/W/9b/1v/W/9b/1v/X/9f/1//X/9j/2P/Y/9j/
2P/a/9r/2f/Z/9r/2v/b/9v/3P/c/9z/3f/e/97/3//g/+H/4f/j/+P/5f/l/+T/5f/m
/+f/6P/p/+r/6//s/+7/8P/x//D/8//2//b/+P/5//v//f8BAAIABAAEAAcACAAJAAkA
CAAJAAsACwALAAsACwALAAsACwAKAAoACgAKAAkABwAHAAUABAAEAAMAAgABAAAA///9
//v/+f/6//j/+P/1//P/8f/w/+7/7f/s/+v/6//r/+n/6P/n/+b/5P/k/+T/4f/g/9//
3v/e/97/3f/d/93/3f/d/9z/3P/c/9v/2//Z/9n/2f/Z/9v/2//b/9v/2//c/9z/3P/a
/9r/2v/a/9n/2f/a/9r/3P/c/9z/3P/a/9r/2v/a/9r/2v/a/9r/3P/c/9z/3P/d/93/
3f/c/9z/3P/c/9z/3P/c/9z/3P/c/9z/3P/c/9v/2//b/9r/2v/a/9r/2v/a/9n/2f/Z
/9n/2f/Z/9n/2f/Z/9j/2P/Y/9f/1//X/9f/1//X/9f/1f/V/9X/1f/V/9X/1P/U/9T/
1P/U/9T/1v/W/9b/1f/T/9P/0//T/9P/0//T/9P/0//T/9L/0v/T/9P/0//S/9L/0v/S
/9L/0v/S/9L/0v/S/9L/0v/S/9D/0v/S/9D/0v/Q/9D/0P/Q/9D/0P/Q/9D/0P/Q/9D/
0P/P/8//z//P/8//z//Q/9D/0v/S/9L/0//R/9P/0//T/9T/1P/U/9T/1f/V/9X/1v/X
/9n/2f/a/9v/3P/c/93/3f/e/97/3//f/97/3f/d/9n/2P/Y/9j/2f/a/9r/2v/Z/9j/
1v/U/9P/0v/P/8//z//O/87/zf/L/8r/yv/K/8r/yv/K/8v/y//L/8v/y//K/8v/y//L
/8r/xv/C/73/uf+9/8P/y//W/+X/+/8YADgAVABsAIsAqQDAAMMAtACbAH4AXQBDACkA
BQDl/9b/1P/Q/87/zv/M/8r/yP/H/8n/yP/I/8j/xv/F/8T/w//D/8P/w//E/8T/xP/F
/8X/xf/F/8X/xf/F/8X/xf/F/8X/xf/G/8b/xv/G/8b/xv/G/8f/x//H/8f/yP/I/8j/
yP/I/w==
         </WaveFormData>
      </LeadData>
   </Waveform>
</RestingECG>
