# Supplementary material for: Detection of Left Atrial Enlargement Using a Convolutional Neural Network-Enabled Electrocardiogram
Source: Front Cardiovasc Med. 2020 Dec 17;7:609976. doi: 10.3389/fcvm.2020.609976 (PMC7773668; doi:10.3389/fcvm.2020.609976)
Supplement: Supplementary file 2 [file Data_Sheet_2.ZIP › normal1/1802010400_8688_00000002.XML]

<?xml version="1.0" encoding="Windows-1252"?>
<!DOCTYPE RestingECG SYSTEM "restecg.dtd">
<RestingECG>
   <PatientDemographics>
      <PatientID>1802010400</PatientID>
      <PatientAge>74</PatientAge>
      <AgeUnits>Years</AgeUnits>
      <Gender>Male</Gender>
      <PatientLastName>litianyou</PatientLastName>
   </PatientDemographics>
   <TestDemographics>
      <DataType>Resting</DataType>
      <Site>1</Site>
      <AcquisitionDevice>MAC55</AcquisitionDevice>
      <Status>Unconfirmed</Status>
      <Priority>Normal</Priority>
      <AcquisitionTime>08:26:30</AcquisitionTime>
      <AcquisitionDate>07-28-2015</AcquisitionDate>
      <CartNumber>1</CartNumber>
      <AcquisitionSoftwareVersion>009C</AcquisitionSoftwareVersion>
      <XMLSourceVersion>MAC5000 v1.0</XMLSourceVersion>
   </TestDemographics>
   <RestingECGMeasurements>
      <VentricularRate>61</VentricularRate>
      <AtrialRate>61</AtrialRate>
      <PRInterval>152</PRInterval>
      <QRSDuration>88</QRSDuration>
      <QTInterval>422</QTInterval>
      <QTCorrected>424</QTCorrected>
      <PAxis>71</PAxis>
      <RAxis>60</RAxis>
      <TAxis>47</TAxis>
      <QRSCount>10</QRSCount>
      <QOnset>215</QOnset>
      <QOffset>259</QOffset>
      <POnset>139</POnset>
      <POffset>186</POffset>
      <TOffset>426</TOffset>
      <ECGSampleBase>500</ECGSampleBase>
      <ECGSampleExponent>0</ECGSampleExponent>
   </RestingECGMeasurements>
   <Diagnosis>
      <Modality>Resting</Modality>
         <StatementCount>2</StatementCount>
         <LabelText>12SL ��ϳ���</LabelText>
      <DiagnosisStatement>
         <StmtFlag>ENDSLINE</StmtFlag>
         <StmtText>�������</StmtText>
      </DiagnosisStatement>
      <DiagnosisStatement>
         <StmtFlag>ENDSLINE</StmtFlag>
         <StmtText>���� ECG</StmtText>
      </DiagnosisStatement>
   </Diagnosis>
   <Waveform>
      <WaveformType>Rhythm</WaveformType>
      <WaveformStartTime>0</WaveformStartTime>
      <NumberofLeads>8</NumberofLeads>
      <SampleType>CONTINUOUS_SAMPLES</SampleType>
      <SampleBase>500</SampleBase>
      <SampleExponent>0</SampleExponent>
      <HighPassFilter>16</HighPassFilter>
      <LowPassFilter>150</LowPassFilter>
      <ACFilter>NONE</ACFilter>
      <LeadData>
         <LeadByteCountTotal>10000</LeadByteCountTotal>
         <LeadTimeOffset>0</LeadTimeOffset>
         <LeadSampleCountTotal>5000</LeadSampleCountTotal>
         <LeadAmplitudeUnitsPerBit>4.88</LeadAmplitudeUnitsPerBit>
         <LeadAmplitudeUnits>��V</LeadAmplitudeUnits>
         <LeadHighLimit>2147483647</LeadHighLimit>
         <LeadLowLimit>268435456</LeadLowLimit>
         <LeadID>I</LeadID>
         <LeadOffsetFirstSample>0</LeadOffsetFirstSample>
         <FirstSampleBaseline>0</FirstSampleBaseline>
         <LeadSampleSize>2</LeadSampleSize>
         <LeadOff>FALSE</LeadOff>
         <BaselineSway>FALSE</BaselineSway>
         <ExcessiveACNoise>FALSE</ExcessiveACNoise>
         <MuscleNoise>FALSE</MuscleNoise>
         <LeadDataCRC32>157959297</LeadDataCRC32>
         <WaveFormData>
+P/4//j/+P/5//r/+//8//v/+v/5//j/+v/6//r/+v/4//j/+P/4//r/+v/6//r/+v/6
//r/+v/4//j/+P/4//n/+v/7//z/+v/6//r/+v/4//j/+P/4//f/9v/1//T/9f/2//f/
+P/4//j/+P/4//b/9v/2//b/+P/4//j/+P/4//j/+P/4//j/+P/4//j/9v/2//b/9v/2
//b/9v/2//j/+P/4//j/+P/4//j/+P/1//T/8//y//P/9P/1//b/9P/0//T/9P/2//b/
9v/2//b/9v/2//b/9P/0//T/9P/2//b/9v/2//T/9P/0//T/8v/y//L/8v/z//T/9f/2
//T/9P/0//T/9v/2//b/9v/0//T/9P/0//T/9P/0//T/9f/2//f/+P/3//b/9f/0//T/
9P/0//T/9P/0//T/8//z//T/9f/2//X/9f/z//P/9P/2//f/9//3//f/9//6//n/+f/5
//v/+//6//r/+//7//v/+//9//3//P/8//7////+//z//P/6//r/+P/3//X/9f/1//P/
9f/2//b/9v/0//T/9P/0//T/8//z//P/8//y//L/8v/z//P/8f/x//H/8f/x//L/8v/x
//H/8v/2//L/7//y//P/7P/k/+T/5//n/+f/7P/0//r///8FABEAGgAlAC0ANQA5ADsA
NgAyAC8AJwAZAA4AAgD6//b/7v/l/+H/5f/t//P/7f/l/+n/7//v/+//7//w//D/8P/w
//T/9P/y//L/8f/y//L/8f/z//H/8//z//P/8//z//b/9P/y//L/9v/1//X/9f/1//f/
9//2//b/9f/1//X/9f/1//X/9f/2//b/9//6//f/9P/0//b/9v/2//f/+f/6//n/+P/3
//b/+P/5//r/+//6//n/+P/5//n/+f/5//n/+v/6//v//P/8//3//P/4//n//f///wAA
//////////8BAAEAAgACAAMAAwAEAAQABQAGAAYABgAFAAUABQAHAAkACQAKAAoACAAI
AAgACAAKAAoACQAJAAsADQANAAwACgALAAsABwAHAAgACAAIAAcABwAHAAcABwAFAAUA
BgAIAAcABwAHAAYABgAGAAQAAgACAAIAAgAAAAAAAAD+//////8AAAEA/////////f/9
//3//P/8//7//v/+//z/+v/7//z//P/7//v/+//6//v//f/+//7//P/9//3//f/9//3/
+//7//v/+//7//z//v/8//z/+//5//n/+v/6//3//f/6//r/+//8//z//f//////////
/wAAAAD+//7//P/8//3//f/9//3//f/8//z//f/9//3//f/9//3//v/+//3//f/9//z/
/P/8//7//v/+//3//P/8//z//P/9//3/+//7//3//////////v/8//v/+//6//r//P/5
//j/+v/8//z//P/8//z//P/8//z/+f/5//3/+//6//j/+v/7//r/+//8//v/+//5//n/
+v/7//v/+v/6//r/+//8//v/+//7//z//P/6//r/+//7//n/+f/6//r/+v/7//v/+v/6
//v/+//7//v//P/8//z//P/8//z//P/8//z//P/6//v/+//6//j/+f/5//n/+f/5//z/
+v/6//r/+v/4//j/+P/3//n/+v/7//z/+//7//n/+f/5//r/+v/5//r/+//8/wAA////
////AQABAAAAAAABAP///////wEAAgACAAMABgAFAAIA/v/8//7//v/8//v/+v/5//j/
9f/2//j/+f/6//j/+P/4//j/+v/5//n/+f/3//b/9v/2//n/+f/3//f/9//3//f/+P/6
//n/+f/6//b/+P/3//L/8f/y/+7/7P/t/+//8f/4//7/BAALABMAHQAsADcAPQBBAEkA
UQBQAEQAOwAzACUAGgAQAAQA/P/6//f/8//3//n/8f/x//n/+//3//P/8//1//b/9v/2
//b/9v/2//T/9P/1//b/9v/1//X/8//1//X/9f/1//X/+P/4//b/9v/6//X/9f/1//X/
9f/1//T/9P/3//f/9//3//X/9f/1//b/9//5//3/+//1//T/9f/0//X/9f/2//b/9v/2
//b/9v/5//n/+f/5//j/9//2//f/+P/5//r/+//5//j/+P/4//n/+//7//j/+v/9//7/
/v/9//3//f/9//////8AAAAA/////wAAAAD//wAAAAAAAAQABQAGAAkACAAHAAcABgAE
AAQABAAEAAcACAAIAAkACAAJAAgABgAIAAkACQAFAAUABgAGAAYACQAJAAkACQAGAAMA
AgACAAMAAwAEAAUABAAEAAQAAgACAAIAAgACAAAAAAAAAP7/AAD////////+//3//P/5
//r/+//7//z//P/8//z/+v/8//3//v/+//v/+//7//r/+v/7//v/+v/6//v/+//7////
///9//3/+//7//v//P8AAP7//v/9//3//f/+//7///////z//P/8//z/+//7//z//f/+
/////v/+//z//P/8//z//f/9//3//f/9//z//v/////////9//3//f/+//7//f/9//3/
/v/+//7/AAAAAAAA///+//7//v/+/////f/7//v//f/9//3//f/8//v/+//8//z//v8A
AP3//P/8//7//v/+//z//P/8//z/+v/3//f/+//7//r/+P/6//z/+v/6//r/+//7//n/
+f/6//v/+//6//r/+v/7//z/+//7//v//P/8//r/+v/7//v/+f/5//r/+P/4//n/+f/4
//j/+f/5//j/+f/7//z/+//6//n/+P/4//j/+P/4//j/+f/5//j/+v/7//v/+//5//n/
+v/8//j//P/9//z/+v/6//r/+v/6//r/+v/6//n/+f/6//v//P/9//3/+//7//v//P/8
//v/+//7//v//v////////8BAAEAAAAAAAEA////////AQACAAIAAwAGAAUAAgD+//z/
/v/+//z/+//5//n/+f/3//f/+P/4//j/+v/6//r/+v/4//f/9//3//n/+P/4//j/9//3
//X/9f/3//f/9//4//j/9//3//j/9P/2//f/8P/p/+z/7v/q/+v/8f/3//r/BAASABsA
JQA3AEIAQwBNAFcAUwBNAEoAQgA1AC0AJQAYAA4ABAD8//r/+f/1//f/+//7//n/+f/1
//X/+f/3//P/9v/2//b/9v/2//b/9P/0//f/+P/4//f/9//1//f/9//1//X/9f/4//b/
9P/0//j/9//3//f/9//1//X/9P/0//X/9f/1//X/9//3//f/+P/2//f/+v/3//T/9P/2
//b/9//3//j/+P/4//j/+P/4//f/9//3//f/+f/5//n/+//7//v/+//7//3//P/8//z/
/P/9//z/+P/6//3//v/+/////////////////wAAAAABAAEAAgACAAMABAAEAAQAAwAD
AAMABQAGAAcACQAKAAkACAAHAAYACAAIAAcABwAJAAsACwAKAAoACwALAAcABwAIAAgA
CAALAAsACwALAAoABwAGAAYABgAFAAUABQAEAAQABAACAAQABAAEAAQAAwACAAEA/v//
////AAABAAEAAQABAP///v/9//v/+v/9//7////+//z//f/+//7//f/9//3//P/9////
AAAAAP3//f/8//v//f/9//v/+//9//3//f/+//7//P/8//v/+//7//z//P///////P/8
//3//v/+/////f/9//3//f///wAA//8AAP3//P/8//v//f/9//3//P/+////////////
/////wAA/v/9//3//f///wAAAQAEAAEAAAD+//z//v/+//7///////3//f//////////
//7//f/9//7//v/8//7/+//6//v//v///wAA/v/+//7//v/+//v/+////wAAAAD//wIA
AAD8//r/+P/6//v/+v/7//7///////7//P/8//3//v/+//3//P/8//7//P/8//3/+//5
//n/+v/8//z//f/9//z//P/9//3/+f/5//r/+v/6//r/+v/6//z//P/8//z//P/9//3/
/P/8//3//f/9//3//f/+/wAA/P/4//n//P8AAP///v/9//z/+v/6//r/+v/6//r/+v/6
//v//P/9//7//P/8//z//P/6//r/+v/6//r/+v/6//r/+//8//3//v/8//z//P/8//r/
+v/6//r//P/8//z//P/8//z//P/8//7//v/+//7//P/8//z//P/8//z//P/8//7//v/9
//3//v///wAAAQD///3//f/9//7//v/9//3//f/9/wAAAQABAAEAAwADAAIAAgADAAMA
AwADAAUABQAGAAYACAAIAAYAAwACAAIAAQD+//z/+//7//v/+f/5//v//P/9//7//P/8
//z//P/7//v/+//7//v//P/9/////P/5//j/9//5//n/+v/6//3//f/4//T/+v/9//r/
8//q/+r/7v/t/+v/8f/2//7/CgARAB0AKwA6AEUASQBLAE8AVQBYAE4APQAzACsAHgAQ
AAYA/v/4//P/9f/3//n/+f/5//f/9f/3//f/8//z//f/+P/5//r/+//6//f/9v/5//r/
+v/5//n/9//5//n/9//3//f/+v/4//b/9v/6//f/9//3//f/+f/5//j/+P/3//f/9//3
//f/9//3//j/9v/3//r/9//2//b/+P/4//f/9//4//j/+P/4//j/+P/7//v/+//7//v/
+//7//3//P/7//r/+f/6//r/+//8//v//f/9//r/+v/9//7//v8AAAEAAgADAAIAAQAB
AAAAAQABAAIAAgADAAQABAAEAAUABQAFAAcABQAFAAYABgAIAAgACAAIAAoACgAJAAkA
CQALAAsACgAIAAkACQAFAAcACAAIAAgACQAJAAkACQAJAAcABwAIAAgABwAHAAcABgAG
AAYABAAGAAYABgAGAAQABAAEAAIAAAD///////8BAAEAAQD//wEAAQAAAAAAAAAAAAAA
/v/8//3//v/+//3//f/9//z//P/9//3//P/6//v/+//7///////9//3//f/9//3//v8A
AP7//v/9//////8AAAAA//////z//P///wAAAAABAAAA///+//3/AAAAAP7//v/+//7/
//////////////7//v/////////9//3//f/+/wAA/////////v/+//7/AAD+//7//f/8
//7//v/+///////9//3////////////+//3//f/+//7//P/+//v/+v/6//z//P/8//z/
/P/8//z//v/7//v///////7//P/+//z/+v/6//r//f/9//v/+//7//v/+v/4//j/+P/5
//r//P/9//7/AAD///z/+//7//z/+//8//7//f/8//z/+//8//z//f/9//r/+f/5//j/
+v/6//r/+v/6//r/+v/6//r/+//7//r/+v/7//v/+//5//n/+v/8//7/AgABAPr/+P/7
//z//f/+//v/+v/5//j/+P/4//j/+P/5//r/+//8//7//v/+//7//f/8//v/+v/6//r/
+v/6//r/+v/6//r/+v/6//r/+v/8//z//P/8//z//P/8//z/+v/6//r/+v/8//z//P/8
//z//P/8//z//P/8//z//P/8//z//P/8//r/+v/6//r//P/7//v//P/7//z//f/9//7/
//8AAAIAAQD///7//f/8//7//v/9/wAAAwAEAAQAAgADAAMAAwADAAUABQAEAAYACAAI
AAYAAQAAAAAAAAD+//3//f/9//3/+//7//z//v/+//7//v/7//r/+f/3//j/+f/6//r/
+P/4//n/+f/3//f/9//3//j/+v/7//v/+//6//r/9v/z//b/8//y//L/8v/v//H/9/8A
AAQABAALABsAKQA0ADMANwA9AEUASQBCADgAMwArAB0AEAAEAPz/9P/y/+//6//t//P/
9//3//f/9//3//f/9//1//b/9v/2//b/+P/4//b/9v/5//r/+v/5//n/9//5//n/+//7
//v//v/5//b/9f/4//b/9//4//n/+f/5//j/+P/7//v/+//7//r/+f/4//j/9v/3//r/
9//3//j/+//8//r/+f/5//j/+v/6//r/+v/5//n/+f/5//n/+f/5//v//f/9//3//f/8
//r/+f/4//v//f/9//r//P///wAAAAAAAP///v/9//7///8BAAIAAAD//////v8AAAIA
AwAEAAMAAwADAAUABQAFAAYABgAGAAYABgAGAAoACgAJAAkABwAJAAkACAAIAAkACQAF
AAcACAAIAAgABwAHAAcABwAHAAUABQAGAAYABQAFAAUABAAEAAQAAgAEAAQABAAEAAIA
AgACAAAAAAD////////////////9//3//f/8//z//P/8//z/+v/6//v//P/8//v/+//7
//r/+v/7//v/+v/4//n/+f/5//3//f/7//v/+//7//v//P/+//z//P/7//3//f/+//7/
//////z//P/9//7//v////3//f/9//3//v/+//z//P/+//7///////3//f/9//z//v//
//////////////8AAP7//f/9//3//v/+//7/AAD+//7//f/8//z//P/8//3////9//3/
///9//3//f/8//v/+//8//z//P/+//v/+v/6//z//P/8//z//P/8//z//v/7//v////+
//z/+f/6//z/+v/6//r/+//7//n/+f/6//v/+//6//r/+v/7//z//P/7//r/+v/8//r/
+v/7//3/+//7//z/+v/6//v/+//8//z//f/9//n/+f/6//r//P/8//z//P/6//r/+v/6
//r/+//7//r/+v/7//v/+//7//v//P/+/wAA/P/5//r/+v/6//r/+v/6//z//P/8//z/
/P/8//z//P/8//z//P/8//z//P/8//z/+v/6//r/+v/8//z//P/8//r/+v/6//r/+//8
//3//v/9//z/+//6//z/+//7//z/+//8//3//f/8//3//v8AAP7//f/9//3///8CAAMA
AwADAAUABQAEAAIAAwADAAMAAwAFAAUABAAEAAYABgAEAAEAAAAAAAAA/v/9//3//f//
//3//f/+//7//v/+//7/AAAAAAAA///8//v/+v/4//n/+v/8//3/+f/5//n/+f/5//r/
+v/5//n/+v/8//r/9//2//P/7v/q/+z/8//5//v//v8GABIAGwAdACcAOABDAEcATwBV
AFEASABAADkALwAhABoAEgAEAPr/+v/7//f/8//1//n/+f/5///////1//X/+//6//r/
+v/6//r/+v/4//j/9//4//j/9//4//f/+v/7//n/+f/5//z/+v/4//j//P/7//v/+//7
//n/+f/4//j/+//7//v/+//5//n/+f/6//z//f8AAP3/+P/4//r/+v/3//f/+P/4//r/
+v/6//r/+//7//v/+//8//3//v8BAP7//f/8//v//f/8//z//P/+/wEAAgAAAP//AQAB
AAAAAwADAAMAAwABAAEAAgACAAMAAwAEAAQABwAIAAgACAAIAAcABgAHAAkACQAKAAoA
DAAMAAwADAAMAAwACwALAAsADQANAAwADAANAA0ACQAJAAoACgAKAAsACwALAAsACwAJ
AAkACgAMAAsACwALAAkACAAHAAQAAgACAAIAAgAEAAQABAACAAIAAQABAAEAAQABAAEA
///9//3//P/8//7//v/+//z//P/9//7//v/9//3//f/8//7///////7//P/9//3//f//
/////f/9//3//f/9//7/AAD+//7//f/9//3//v/+/wEAAQD+//7//f/+//7/////////
/////wAAAAD+//7/AAAAAAEAAQABAAEAAQAAAP/////+//3/////////AAAAAP//////
/wAAAAAAAAIAAQAAAP7//P/+//7//v///////f/9/////////////v/9//3//v/+//7/
AAD9//z//v8AAAAAAAD+//7//v/+//7/+//7/////f/8//r//P/9//z//f/+///////9
//3//P/9//3//P/4//j/+f/6//3//f/9//7//v/8//z//f////3//f/+/wAAAAABAAEA
///+//7//f/9//3//v/+//z//P/8//z//P/8//z//P/+///////+//7/////////+//7
//z//v8AAAAA+//6//z//v/+//7//v/+//7//v/+//7//v/+//7//v/+//7//v/+//7/
/v/+//7//v/+//7//v/+//7//v/+//3//f/+/wAAAgAEAAUAAgABAAAAAAAAAP//////
////AgADAAMAAwAFAAUABAAGAAcABwAHAAcACQAJAAgABgAIAAgABgADAAIAAgACAP7/
/f/9//3////9//3//v8AAAAAAAAAAP7//v/+//3//////////v/8//z//f/9//3//f/9
//3/+//8//z/+//5//r//P/4//f/9v/z//L/8v/u/+3/9f///wQADgAWABsAJwA3AEIA
SwBRAFcAWwBXAE4ARAA9ADMAJQAWAA4ADAAEAPr/+f/9//3////9//n/+f/9//3//f/9
//v//P/8//z//P/8//z/+v/6//v//P/8//v//f/7//3//f/7//v/+//+//7//P/8/wAA
/P/7//r/+f/7//v/+v/6//v/+//7//v/+//7//v//P/7//v//f/5//n/+v/9//7//f/9
//7//v/9//z/+//6//3//f/9//3//f/9//3//////////////wEAAAAAAAAAAQADAAMA
AAAAAAMABAAEAAMAAwADAAMABQAFAAYABgAFAAUABgAGAAcACAAIAAgACwALAAsADQAN
AA0ADgAOABAAEAAQABAAEQAQAA4ADQAOABEAEgASABIAEwATAA8ADwAQABAAEAAPAA8A
DwAPAA8ADQANAA4AEAAPAA8ADwAMAAwADAAKAAoACgAKAAoACgAKAAoACAAIAAcABwAH
AAcABwAHAAUABwAHAAYABgAGAAYABgAEAAIAAwAEAAQAAwADAAMAAgAEAAUABQAEAAIA
AwADAAMAAwADAAEAAQACAAMABAAGAAoACAAIAAcABAADAAMAAgADAAMAAAAAAAEAAgAC
AAMABQAFAAUABQAGAAYABAAEAAQABAAFAAUABQAFAAUABAACAAMAAwADAAUABQAFAAYA
BAADAAMAAwAEAAQABAAGAAQABAADAAIABAAEAAQABQADAAEAAQADAAUABQAFAAQAAQAB
AAIAAgAAAAIA///+//7/AAAAAAAAAgACAAIAAgAAAP3//f8BAAEAAAD+/wAAAgAAAAAA
AAABAAEA//////7///////7//f/+/wAAAgACAAEAAAAAAAIAAAAAAAEAAwABAAEAAgAA
AAAAAQABAP7//v///////f/9//7//v/+//7//v/+//7//v/+//7//f/9//z/+v/9////
AAABAP7//f/9//7/CAACAPv//v/+/wAAAAAAAAAA/v/+//7//v/+//7//v/+//7//v/+
//7/AAAAAAAAAAD///7//f/8//7//v/+//7//v/+//7//v8AAAAAAAAAAP7//v/+//7/
/v/+//7//v/+//7//v/+////AAABAAIA/v/9//3//f8AAAEAAQD///////8AAAAA////
//////8EAAUABQAFAAUABQAEAAQABQAFAAUABQAHAAcABgAGAAgACAAGAAMAAgACAAIA
AAABAAEAAQABAP3//f/+//7//P/8//z//P/8//z/+//7//3//f/8//z/+v/7//v/+f/7
//v/+//7//v/+v/4//f//P/8//r/+//6//X/8v/u/+z/7f/z//v/BAACAAQAEwAfACcA
NABDAEsAUwBZAFMATABMAD8ALwAlABoADgAGAP7/9v/z//P/8//1//f/9//3//n/+f/5
//n/+f/4//j/+P/4//r/+v/4//j/+f/6//r/+f/5//f/+f/5//n/+f/5//z/+v/4//j/
/P/5//n/+f/5//n/+f/4//j/9//3//f/9//5//n/+f/6//n/+f/7//f/9v/2//j/+P/5
//n/+v/6//r/+v/6//r/+f/5//n/+f/7//v/+//9//3//f/9//3//f/8//z//P/9////
///8//z///8AAAAA//////////8BAAEAAgACAAUABQAGAAYABQAGAAYABgAFAAUABQAH
AAkACQAKAAoACgAKAAoACgAMAAwACwALAAkACwALAAoACgALAAsABwAIAAoACwAMAAwA
CwAKAAkACQAHAAcACAAIAAcABwAHAAgACAAIAAYABgAGAAYABgAHAAgACQAIAAUAAwAC
AAEAAwADAAMAAQD//////v/+/wAAAAAAAP7//v///wAAAAD////////+//7///////7/
AAABAAEAAQACAAEA/v/9/////////wAAAgAAAAAA//8BAAEAAgACAAEAAQD+//7/AQAC
AAIAAwADAAMAAwADAAIAAgAAAAAAAAAAAAEAAQABAAEAAQAAAAAAAQABAAEAAQABAAEA
AgACAAEAAQABAAIAAgACAAQABAAEAAMAAgAAAAAAAAABAAMAAQABAAMAAgABAAAA/v/7
//v//P/8////AgAAAAAAAAACAAIAAgAAAAAAAAAAAAIA/////wMAAQAAAP7/AAAAAP7/
/v/+///////9//3//v///////v/8//z//f/+/////////wAAAAD+//7////9//v/+//8
//z//P/9//3//f/+/wAAAQD9//3//v/+//7//v/+//7//P/8//z//P/+///////+//7/
/////////////wAAAgACAPr/+f/+/wAA///+//3//P/+//7//v/+//z//P/8//z//v/+
//7//v/+//7//v/+//7//v/+//7//v/+//7//v/8//z//P/8//3//f/+////AAABAAEA
////////AAAAAAEAAQABAAEAAgADAAMAAwAGAAcABwAIAAYABQAEAAMABQAFAAQABAAH
AAgABwAFAAQABAAEAAIA////////////////AAAAAP///v/9//z//f/+//7////9//3/
/P/8//z//f/9//v/+//7//v/+//8//z/+//7//7/AAD+//v/+P/3//j/9P/y//X/+//7
//b/+v8GAAsAEQAbACQAMwA9ADsAOwBDAEwASgA7AC0AJQAaABAABgD+//j/8//v/+//
8//z//P/9//5//X/8f/1//3//P/8//z//P/+//7//P/8//3//v/+//3/+//5//v/+//9
//3//f8AAPz/+v/6//7/+//7//v/+//9//3//P/8//v/+//7//v//f/9//3//v/8//3/
AAD9//r/+v/8//z/+//7//z//P/+//7//v/+//3//f/9//3//f/9//3///8AAAEAAgAD
AAIAAAD///7///8BAAEA/v/+/wEAAgACAAMAAwADAAMAAwADAAQABAADAAMABAAEAAgA
CgALAAwADAALAAoACwALAAsADAAMAAwADAAMAAwADAAMAAsACwAMAA8AEAAQAA4ADwAP
AAsACwAMAAwADAAPAA8ADwAPAA8ADQANAA4ADAALAAsACwAKAAoACgAIAAgACAAIAAgA
CgAKAAoACAAGAAUABQAFAAUABQAFAAMAAwADAAIAAgACAAIAAgAAAAAAAQACAAIAAQAB
AAEAAAAAAAEAAQAAAAIAAwADAAMABAADAAAA//8AAAEAAgAEAAYABAAEAAMAAQABAAIA
AgAFAAUAAgACAAMABAAEAAUAAwADAAMAAwAEAAQAAgACAAQABAAFAAUABQAFAAUABAAC
AAMAAwADAAUABQAFAAYABgAFAAUABQACAAIAAgAEAAcACAAIAAgABgAEAAIAAQACAAEA
AgAFAAUABQAFAAQAAwADAAQABAADAAQAAAD+/wAAAgACAAIABAAEAAQABAAEAAEAAQAF
AAcABgAEAAYABgAEAAQABAADAAMAAQABAAQABQAFAAQAAgACAAMABAAFAAUABQAGAAYA
BAAEAAUAAwABAAEAAgAEAAQABQAFAAIAAgADAAMAAwADAAQABAAEAAQABAAEAAYABgAG
AAYACAAJAAkACAAHAAcABgAFAAUABQAGAAgABAAGAAcABgAGAAgACAAIAAgABwAGAAUA
BAAFAAUABgAHAAoACwALAAkACQAJAAoACgAHAAcABwAHAAoACwALAAsADwAPAA4ADgAN
AA0ADQANABEAEQAQABAAEgASABAADQAOAA4ADgAMAAkACQAJAAkACQAJAAoACgAIAAgA
CAAIAAoACgAJAAkACQAJAAgACAAIAAkACQAHAAcABwAHAAcACgAKAAkACQAKAAgABAAF
AAYABQAAAPz/AAABAAEACQAQABIAFAAdACkAMwA6AEUATwBVAFkAWQBYAFAASQA/ADMA
KAAeABQADAAGAAMAAwAFAAcACwALAAcABQAHAAkACQALAAsACgAJAAgADAAMAAoACgAL
AAwADAALAAoABwAIAAcACQAJAAkADAAKAAgACAAMAAkACQAJAAkACwALAAoACgALAAsA
CwALAAkACQAJAAoACgALAA4ACwAKAAoADAAMAAwADQAPABAADQAMAAsACgANAA0ADQAN
AAsACwALAA0ADQANAA0ADQAQABAAEQASABIAEwASAA4AEAATABQAFAATABMAEwATABMA
EwAUABQAFQAVABYAFgAXABgAGAAYABoAGwAcAB8AHgAdAB0AHAAcABwAHAAcACAAIAAf
AB8AHQAfAB8AHgAeAB8AHwAbABwAHgAfACAAHwAfAB8AHwAfAB0AHQAeAB4AHQAdAB0A
HgAeAB4AHAAcABwAHAAcABoAGgAaABgAFgAVABUAFQAVABUAFQATABUAFQAUABQAFgAW
ABYAFAASABMAFAAUABUAFQAVABQAEgATABMAEgASABMAEwATABcAFwAVABUAFQAVABUA
FgAYABYAFgAVABMAEwAUABQAFgAXABUAFgAVABYAFgAXABkAGQAZABkAGQAYABUAFAAV
ABYAGAAZABsAGwAbABoAGAAZABkAGQAXABcAFwAYABkAGQAaABsAGAAYABgAGgAaABoA
GQAYABoAGgAaABsAGQAXABcAGQAXABcAFwAWABYAFwAZABoAGgAcABkAGAAYABoAGgAa
ABgAGAAYABgAGgAXABcAGwAdABwAGgAcABwAGgAaABoAGwAbABkAGQAcAB0AHQAcABoA
GAAZAA==
         </WaveFormData>
      </LeadData>
      <LeadData>
         <LeadByteCountTotal>10000</LeadByteCountTotal>
         <LeadTimeOffset>0</LeadTimeOffset>
         <LeadSampleCountTotal>5000</LeadSampleCountTotal>
         <LeadAmplitudeUnitsPerBit>4.88</LeadAmplitudeUnitsPerBit>
         <LeadAmplitudeUnits>��V</LeadAmplitudeUnits>
         <LeadHighLimit>2147483647</LeadHighLimit>
         <LeadLowLimit>268435456</LeadLowLimit>
         <LeadID>II</LeadID>
         <LeadOffsetFirstSample>0</LeadOffsetFirstSample>
         <FirstSampleBaseline>0</FirstSampleBaseline>
         <LeadSampleSize>2</LeadSampleSize>
         <LeadOff>FALSE</LeadOff>
         <BaselineSway>FALSE</BaselineSway>
         <ExcessiveACNoise>FALSE</ExcessiveACNoise>
         <MuscleNoise>FALSE</MuscleNoise>
         <LeadDataCRC32>1609954110</LeadDataCRC32>
         <WaveFormData>
DAAMAAwADAALAAoACQAIAAsADAANAA4ADAAMAAwADAAKAAoACgAKAAwADAAMAAwADgAO
AA4ADgAMAAwADAAMAA8AEAARABIADwAOAA0ADAAKAAoACgAKAAgACAAIAAgACwAMAA0A
DgAMAAwADAAMAAkACAAHAAYACAAIAAgACAAJAAoACwAMAA4ADgAOAA4ADAAKAAgABgAG
AAYABgAGAAkACgALAAwADAAMAAwADAAKAAoACgAKAAkACAAHAAYABwAIAAkACgAIAAgA
CAAIAAYABgAGAAYACAAIAAgACAAJAAoACwAMAAkACAAHAAYACAAIAAgACAAIAAgACAAI
AAgACAAIAAgACQAKAAsADAAKAAoACgAKAAwADAAMAAwACQAIAAcABgAHAAgACQAKAAwA
DAAMAAwADQAOAA8AEAAPABAAEAAQABQAFAAUABcAGAAYABgAGAAaABsAHgAiACUAJwAn
ACYAJgAnACcAKAAmACYAJgAoACoAKgAoACcAJgAkACIAIAAgAB0AGwAaABcAFQASAA8A
DgAOAA0ADgAKAAgABgAFAAYABwAGAAcABQAFAAUABAACAAEAAQAAAAAAAAABAAEAAgAB
AAEAAAAEAAEA/f/5//X/8v/v/+3/7//0//v/CAAZACkAOQBKAFsAZgBxAIIAjwCTAJIA
iwB9AGQASAA3ACkAHAASAAoAAwD7//f/+P/6//z/+//9/wEAAQACAAQAAAD9//3//f/9
/wAAAAABAAIAAQABAAEAAQADAAIAAgACAAIAAgADAAMAAAAAAAAAAAABAAIAAwAEAAMA
AwAEAAQAAgABAAEAAQADAAMAAwADAAEAAQABAAEAAgADAAMAAwADAAMAAgACAAQABAAE
AAQABQAGAAgACwAJAAsACwALAAgACAAIAAgACQAJAAoACgANAA0ADAAMAA8AEQASABIA
EAASABMAEwAVABUAFQAVABUAFwAYABkAHQAdAB4AHgAhACIAIwAkACMAIwAkACMAJQAl
ACUAJQAnACcAJwAnACcAKAAnACYAJwAnACcAJwAnACcAJwAmACUAJQAkACQAIQAgAB4A
HQAhACMAJQAnACQAIwAiAB4AIAAgACAAIAAfAB4AHgAdAB0AHQAdAB4AHgAeAB4AHAAc
ABwAHAAcABoAGgAaABoAGAAYABkAGQAbABoAGQAZABsAGgAaABoAGgAbABoAGAAaABoA
GgAZABsAHAAcABwAGgAaABoAHAAcABsAGgAZABsAGgAZABkAGgAcAB8AIAAgAB4AHgAe
AB4AHgAeAB0AHwAfAB4AHgAfACAAIQAiACAAIAAgACAAHwAfAB8AIAAgACEAIQAhACEA
IAAgAB8AHwAfAB0AHQAgACAAIQAhAB4AHQAdAB4AHwAfAB8AHQAdAB0AHgAfABsAGwAd
AB0AHgAeAB4AHgAeAB4AHgAcAB4AHAAcABwAGwAdAB4AHgAbABoAGgAaABwAHAAaABoA
GAAZABoAGgAbABsAGwAbAB0AHQAbABsAHAAcABwAHAAbABoAGgAaABoAGwAbABsAGQAZ
ABkAGQAaABoAGQAZABgAGAAYABgAGgAaABsAGwAcABwAHAAcABoAGgAaABoAGgAaABoA
GgAaABoAGgAcAB4AIAAiACMAJAAkACQAJAAkACQAJwAqACoAKgAqAC4ALwAyADYANwA5
ADkAOAA3ADcANgA2ADQANAA0ADYAOAA4ADYANQA2ADQAMgAwACwAKQAnACYAIgAhAB8A
HQAdABwAGgAaABkAGAAXABcAFwAXABUAFQATABMAEwASABQAEwATABIAEgASABMAEwAU
ABMAEwASABAADQALAAcAAwD+//3//f///wQADQAaACsAOwBNAGAAcQB+AJEApgCxALMA
sgCrAJUAeABgAE0APQAuACIAGAAPAAkACQAKAA4ADgARABUAFQATABIAEAAOAA0ADQAN
AA0ADwAOAA4ADgANAA0ADQANAA8ADgAOAA4ADAAMAA0ADQAOAA4ADgAOAAwADAAMAAwA
CwALAAwADAAMAAsACwALAA0ADQANAA0ADQANAA0ADQAOAA8ADwAPAA8ADwAOAA4AEAAQ
ABAAEAAQABAAEQATABEAEwATABMAFAAUABQAFAAVABUAFgAWABcAFwAWABYAFwAZABoA
GgAaABwAHQAdAB8AHwAfAB8AIQAjACQAJQAlACUAJgAmACkAKgArACwALAAtAC8ALwAv
AC8ALwAvADEAMQAxADEAMAAyADIAMgAxADEAMQAxADMAMwAzADIALwAvAC4ALgAuAC4A
LQAtAC8ALwAvAC8ALQAtAC0AKgArACwALQAuACwALAAtAC0ALAArACoAKgAsACwALAAq
ACoAKgAqACoAKgAqACoAKgAqACoAKwArACsAKgApACkAKQAoACgAKAArAC0ALQAsACwA
LAAsACsAKwAsACwALAAuAC4ALgAwAC8ALwAvAC8AMQAwAC8ALwAvADAAMgAyADIAMAAw
ADAAMQAyADMAMwA1ADUANAA0ADIAMgAyADIAMwA0ADUANgA1ADUANQA2ADYANwA3ADcA
NwA2ADYANQA3ADcANQA1ADYANgA3ADcANgA1ADUANgA1ADUANQAzADMAMwA0ADUANQA1
ADcANwA3ADYANQA0ADYANgA2ADQANgA0ADQANAAzADUANgA2ADUANAA0ADQANgA2ADQA
NAAzADMAMwAyAC8ALwAvAC8ALQAtACsAKwAqACoAKgAqACkAKAAoACgAJgAnACcAJwAl
ACUAJQAlACYAJgAlACUAJQAkACMAIgAgACAAIQAhACAAIAAgACAAHgAeAB4AHgAcABwA
HAAcABwAHAAcAB0AGgAcABwAHAAcAB8AIAAhACIAIwAkACQAJAAkACQAJAAnACYAJgAm
ACYAKgArAC4AMgA0ADUANAAyADAALwAtACwALAAsACwALgAsACwAKgApACcAJAAhAB4A
HAAZABcAFgASABEADwANAA0ADAAKAAoABwAGAAUABQAFAAUAAwADAAMAAwADAAIAAAD/
/////v8AAAAAAQABAP7//f/9//z/+P/z//H/7f/p/+b/5f/n/+v/9P8BABIAIwA1AEkA
WgBrAH4AkwCgAKUAowCaAIMAYwBIADgAJwAXAAgA/P/0//P/9//7//z//v/+//3/+//5
//f/9v/0//L/8f/x//H/8f/v/+7/7v/u/+//7//v/+//7f/s/+z/7P/s/+z/7f/t/+7/
7v/u/+7/7P/s/+z/7P/r/+v/7P/s/+z/6//r/+v/6//r/+v/6//r/+v/6//r/+r/6//r
/+v/7f/t/+z/7P/s/+z/7P/s/+r/6v/r/+3/7f/v/+//7//w//D/8P/w//H/8f/y//L/
8f/x//D/8P/x//P/9P/0//b/+P/5//n/+f/5//n/+f/5//v//P/9//3//f/+//7///8A
AAEAAgAEAAUABwAHAAcABwAHAAcABwAHAAcABwAGAAgACAAIAAcABwAHAAcABwAHAAcA
BgAHAAcABgAGAAQABAADAAMAAQABAAEAAQADAAMAAwAAAAAAAAAAAAAA///+//7//f/+
//3//P/8//z//P/8//r/+v/6//r/+v/6//r/+v/6//n/+P/4//f/+f/4//f/9//3//b/
9v/2//f/+f/5//j/+P/4//j/9//3//j/+P/4//b/9v/2//j/9//3//f/9//4//j/+P/5
//f/+P/6//r//P/6//r/+v/5//r/+//7//v/+//6//r/+v/6//r/+v/8//z//P/8//v/
+//7//z/+v/7//v/+//9//z//P/7//v/+//5//n/+v/6//v/+//6//n/+f/6//n/+f/5
//f/9//3//j/+f/5//n/+//7//r/+v/6//r/+v/6//r/+P/4//b/9v/2//b/9//3//b/
9v/2//f/+P/6//r/+P/4//b/9//4//j/9f/1//X/9f/3//f/9f/1//j/+P/4//j/9//2
//b/9v/2//f/9//3//f/9//3//f/9P/0//P/8//2//b/9v/2//T/9P/1//X/9P/0//T/
9P/0//T/9P/0//L/8v/y//L/8P/y//L/9f/2//b/9v/2//b/9P/0//T/9P/y//L/8v/y
//T/9P/0//T/9P/0//T/9P/0//T/9P/0//T/9P/0//T/9P/0//T/9P/2//b/9v/2//X/
9P/z//L/8v/y//L/8v/0//T/9P/0//L/8v/y//L/9P/0//T/9P/0//T/9P/1//b/9//4
//n//P/8//z//v/9//z//v/+/wAAAAAAAAIAAwAGAAoADQANAA0ADAALAAsACgAKAAoA
CwAMAA8AEAAPAAwACgAIAAgABgAEAAIAAQD///7//P/7//n/9//1//P/8P/v/+3/7v/t
/+3/7f/u/+3/7v/v/+z/6//p/+j/6P/p/+n/6v/r/+3/7v/u/+n/5//m/+T/4f/f/93/
1//U/9P/1f/Z/97/5f/0/wUAFQAlADgASQBWAGsAgACLAIsAggBzAFcANgAeAA8A///y
/+z/4v/X/9X/1//Y/9r/3v/h/+X/5f/l/+T/4P/g/+H/4f/h/+H/4f/g/+D/4P/f/9//
3//f/9//3v/e/97/3P/c/93/3f/f/+D/4f/i/+D/4P/g/+D/3P/b/9v/2v/b/9v/3P/d
/97/3//g/+H/3//f/9//3//e/9//3//f/9//3//e/97/3v/e/97/3v/g/+D/4f/j/+L/
4//i/+H/4P/g/+D/4P/h/+H/4v/i/+P/4//i/+L/5v/p/+v/7P/p/+r/6v/p/+r/6//s
/+3/7f/v//D/8f/y//H/8f/w//L/9P/2//j/9v/3//n/+f/7//v/+//7//r/+f/4//f/
+P/6//r/+v/8//3//v////z/+//6//j/9f/1//T/9P/1//b/9v/3//n/+f/5//n/9v/1
//T/8P/y//L/8v/y//P/9P/2//f/8//x/+//7v/v//D/8f/w//L/8v/y//L/8P/w//D/
8P/w//D/8f/x//D/7v/s/+v/7f/s/+z/7P/v//H/8f/w/+7/7v/u/+3/7//w//D/8P/v
/+7/7f/u//D/8f/y//P/9f/0//P/8//w//D/8f/w//L/8P/w//D/8//0//X/9f/3//f/
9v/2//b/9v/2//b/9P/0//T/9P/z//P/8//0//T/9f/1//X/9//2//b/9f/3//f/9f/1
//P/8v/y//H/8f/x//L/9P/2//f/+P/3//X/8//y//H/7f/t/+//7//w//D/8P/w//L/
8v/y//D/8v/w//D/8P/w//H/8f/w/+//7v/u/+7/8P/w/+7/7v/t/+3/7f/s/+7/7//w
//H/8P/v/+z/6//s/+z/7P/s/+7/7v/v//D/7v/v/+//7//t/+3/7f/t/+z/7P/r/+v/
7//w//H/8v/w//D/8f/x/+3/7P/r/+r/6//s/+3/7v/w//D/8P/w//T/9P/w/+3/7P/u
/+7/7v/u/+7/7v/u/+7/7v/u/+7/7v/v//D/8f/y//D/8P/w//D/7//u/+3/7P/s/+z/
7P/s/+7/7v/u/+7/8P/w//D/8P/u/+7/7v/u//D/8P/w//D/8v/y//L/8v/x//D/7//u
/+//8P/x//L/8P/w//D/8P/u/+7/7v/u/+//8P/y//T/9f/2//f/+P/4//j/+v/6//3/
AQADAAQAAgAAAAAA//8EAAgACwANABAAEAAQABEADQAMAAsACgANABAAEQASAA8ADQAL
AAgACAAGAAQAAQAAAAAA//////z/+f/2//T/9P/0//P/8v/w/+//7v/t/+7/7//w//H/
7//u/+7/7f/s/+r/6f/o/+z/7f/t/+3/6f/q/+r/5//l/+H/3//e/93/2//d/+L/7f/4
/wkAHQAvAEAATQBYAGcAdgB9AIEAgABxAFUAOAAkABkACwD+//T/7P/l/+P/5f/m/+j/
6P/n/+n/6//r/+j/5v/m/+b/5//o/+n/6//q/+r/6v/r/+v/6//r/+n/6P/o/+j/6v/q
/+v/6//p/+j/5//m/+n/6v/r/+z/6v/p/+n/6P/q/+n/6f/p/+v/6//r/+v/6f/p/+n/
6f/o/+n/6f/p/+r/6//r/+z/7P/s/+z/7P/s/+z/7f/v//H/8//z//P/8P/w//D/8P/x
//H/8v/y//P/8//y//L/8//1//b/9v/2//j/+f/5//n/+f/5//n/+//9//7///8BAAEA
AgACAAMABAAFAAYABAAFAAcABwAJAAkACQAJAAkACQAJAAkACgAMAAwADAANAA0ADQAN
AAsACwALAAoACwALAAoACgAKAAoACQAJAAcABwAHAAcACQAJAAkABgAGAAYABgAGAAUA
BAAEAAMAAwADAAMABAAEAAQABAACAAIAAgACAAIAAgACAAIAAgAAAAAAAQABAAEAAAD/
////AQAAAAAAAAABAAMAAwACAAIAAgACAAEAAwAEAAQABAAEAAQABAAGAAYABQAEAAMA
BAAEAAQABQAFAAYACAAIAAYABAAEAAQABQAGAAcABwAJAAkACAAIAAgACAAIAAgACAAI
AAgACAAJAAkACQAKAAgACQAJAAkACQAIAAgABwAJAAkABwAHAAYABgAHAAcACAAHAAcA
CAAHAAcABwAFAAUABQAGAAcABQAFAAcABwAHAAYABQAEAAQABAAEAAIAAwACAAMABAAE
AAUABQAEAAMAAgACAAIABAAEAAIAAgACAAMABAAEAAMAAwADAAMAAwADAAEAAQACAAIA
AgACAAIAAgADAAQABAAFAAUABQADAAMAAwADAAQABAADAAMABAAEAAQABAACAAIAAwAD
AAIAAgACAAIABAAEAAQABAAEAAQABAAEAAIAAgACAAMAAgACAAIAAgACAAIAAgACAAIA
BAAEAAQABAAEAAQABAAEAAQABAAEAAQAAgACAAIAAgACAAIAAgACAAIAAgACAAIABAAE
AAQABAAGAAYABwAIAAkACgALAAwADAAMAA4ADgAQABMAFAAUABIAEgAUABUAGgAeACEA
IwAhACAAHwAfAB4AHgAeAB4AHgAgACAAIAAeAB0AHAAaABoAGAAWABMADwAOAAwACwAL
AAkABwAGAAIAAgABAAAA///////////9//3//f/9/////v/+//3/+//6//r/+v/7//v/
+v/5//n/+v/6//X/8f/t/+n/5v/l/+f/6//y//3/DgAhADEARQBWAGUAdgCLAJgAnQCd
AJoAhQBnAE4APgArABsAEAAGAPr/8//z//X/9v/4//j/+f/9//v/+//6//j/9v/1//X/
9f/1//X/9P/0//T/9f/1//X/9f/1//T/9P/0//T/9P/1//X/8v/y//L/8v/0//T/9P/0
//H/8f/y//L/9P/z//P/8//z//P/8//z//P/8//z//P/8//z//L/8f/z//P/8v/y//L/
8v/y//L/8v/y//P/9f/1//f/9//3//b/9v/2//b/9//3//j/+P/5//n/+P/4//n/+//8
//z//P/+////////////////////AQACAAMAAwADAAQABAAFAAYABwAIAAgACQALAAsA
CwALAAsACwALAAsACwALAAsADAALAAoACQAJAAkACQAJAAkACQAIAAkACQAIAAgACAAI
AAcABwAHAAcABwAHAAUABQAFAAIABAAEAAQABAACAAIAAwADAAQAAwACAAIAAAAAAAAA
/v/+//7//v/+//7//v/+//7//P/8//3//f/9//z/+//7//3//P/8//z/+//9//3//P/8
//z//P/7//v//P/8//z//v/+//7/AAAAAP///v/9/////v/9//3//f/+/wAAAAAAAP7/
/v/+////AAABAAEAAgABAP///v/9//7///8AAAAAAAAAAAAA////////AAAAAAEAAQAB
AAEAAAAAAP////////3//f/8//z//f/9//z/+//7//z//f/9//3/+//8//v/+//7//n/
+f/7//v/+v/6//r/+v/6//r/+v/4//r/+P/4//j/9//5//r/+v/5//j/+P/4//j/+P/2
//b/9v/3//j/+P/1//X/9f/1//f/9//1//X/9v/2//b/9v/3//b/9v/2//T/9f/1//X/
8//z//P/8//0//T/8//z//T/9P/0//T/8v/y//P/8//y//L/8v/y//L/8v/y//L/8v/y
//L/8v/y//L/8v/z//L/8v/y//L/8v/y//L/8v/y//L/8v/y//L/8v/y//L/8v/y//L/
8v/y//L/8v/y//L/9P/0//X/9v/4//r//P/+//7//v8AAAAA/v8BAAIAAgADAAQABwAJ
AAsADgAQABEAEAAOAAwACwAMAAwADAAMAAoADAAMAAwACgAJAAgABgACAAAA/v/7//v/
+v/4//f/9f/z//H/8P/u/+7/7f/s/+v/6//r/+v/6f/p/+n/6f/p/+j/6P/n/+n/6P/o
/+j/5//n/+b/5f/l/+T/4P/d/9n/1f/R/87/z//R/9X/3v/t//7/DwAhADUARABVAGoA
fwCKAI0AiwCCAGkASwA0ACIADwD///b/6v/g/9//4//n/+r/6v/q/+v/6//p/+X/4v/k
/+L/4f/h/+H/4f/h/+D/4P/g/9//3//f/9//3//e/97/3v/e/97/3//f/97/3v/e/97/
3P/c/9z/3P/b/9v/3P/c/9z/2//b/9v/3f/d/93/3f/b/9v/2//b/9z/3f/d/93/3f/d
/9z/3P/e/97/3v/e/97/3v/f/+H/3//h/+H/4f/i/+L/4v/i/+P/4//k/+T/5//n/+b/
5v/m/+f/5//m/+j/6v/r/+v/6//r/+v/6//r/+3/7v/v/+//7//w//D/8//0//X/9v/2
//f/+f/5//n/+f/5//n/+f/5//n/+f/4//r/+v/6//v/+//7//v/+f/5//n/+P/5//n/
+P/4//j/+P/3//f/9f/1//X/9f/1//X/9f/y//T/9P/0//T/8v/y//P/8//y//H/8P/w
//L/8v/y//D/8P/w//D/8P/w//D/8P/w/+7/7v/v/+//7//u/+3/7f/v/+7/7v/u/+3/
7//v/+7/8P/w//D/7//v//D/8P/w//D/8P/w//L/8v/x//D/7//x//D/7//v/+//8P/y
//L/8v/w//D/8P/x//L/8//z//P/8//y//L/8f/y//P/9P/0//T/9P/0//P/8//z//T/
8v/z//P/8//1//T/9P/z//P/8//x//H/8v/y//P/8//y//H/8f/y//H/8f/x/+//7//v
//D/8f/v/+//8f/x//L/8v/y//L/8P/w//D/7v/u/+z/7P/s/+v/7f/u/+7/7f/s/+z/
7P/u/+7/7P/s/+7/7//w//D/8f/x//H/8f/x//H/7//v/+7/7v/u/+7/7f/s/+z/7P/s
/+3/7f/t/+3/7f/t/+3/7f/u/+7/7//u/+7/7v/u/+7/7v/v/+//7v/u/+7/7v/w//D/
8P/w/+7/7v/u/+7/8P/u/+7/7//u/+7/7v/u/+7/7//w//H/8v/x//D/7//u/+z/7P/s
/+z/7f/u/+//8P/w//D/8P/w/+//7v/t/+z/7v/u/+7/7v/w//D/8P/w/+//7v/t/+z/
7v/u/+7/7v/w//D/8P/w//D/8f/y//P/9f/3//n/+v/4//r/+v/6//v//P/8//z//P/+
////AgAGAAkACwALAAoACQAJAAgABgAGAAYABgAJAAoACwAKAAkACAAGAAQAAQD+//r/
9//2//T/8//x//H/7//u/+z/7P/r/+r/6f/p/+n/6f/n/+f/5//n/+f/5//o/+j/6f/m
/+b/5v/n/+b/5P/i/+H/4v/g/+H/4f/d/9n/1P/R/9H/0//Y/9//8P8BABEAIwA2AEcA
WABrAHoAgQB9AHYAZQBJADIAIAARAP//8v/o/97/1f/T/9P/1v/W/9j/3//j/+P/4f/i
/+L/4P/f/9//3//f/93/3P/c/9z/2f/Z/9n/2f/b/9r/2v/a/9z/3P/d/93/2v/a/9r/
2v/c/9z/3P/c/93/3f/e/97/3P/b/9v/2//Z/9n/2f/Z/9v/2//b/9v/3P/d/93/3f/d
/93/3P/c/9v/2v/Z/9j/2f/a/9z/3//h/+P/4//j/+D/4P/g/+D/3//f/+D/4P/h/+H/
4P/g/+P/5f/m/+b/5v/o/+n/6f/p/+n/6f/p/+v/7f/u/+//8P/v/+//7v/x//L/8//0
//T/9f/3//f/9f/1//X/9f/z//P/8//z//f/+v/7//z/+v/5//j/9//5//n/+f/4//X/
9f/0//T/8v/y//H/8f/y//P/9P/1//X/9f/1//L/8f/w/+//7v/x//L/9P/1//H/7//t
/+z/7P/s/+z/6v/r/+z/7f/u/+3/7P/r/+r/6//s/+7/7//t/+z/6//r/+n/6P/o/+j/
6v/t/+7/7v/t/+z/6//p/+n/6v/q/+r/6//s/+3/8P/y//P/9P/1//P/8P/t/+v/7P/u
//H/8v/w/+7/7v/u//D/8v/0//X/9f/1//T/9P/w//D/8P/w//L/8v/y//L/8//z//P/
9P/0//X/9f/1//X/9P/0//P/8//z//H/8f/y//L/8//z//P/8//0//b/9P/z//L/7//s
/+v/6//r/+z/7f/w//H/8v/y//L/8v/w//D/8P/u/+z/6v/q/+r/7v/x//P/9P/x//D/
8P/w/+//7v/r/+r/6v/r/+z/7P/t/+3/7f/t/+//7//t/+3/7v/u/+7/7v/r/+r/6v/q
/+z/7f/t/+3/7f/t/+3/7f/q/+r/6f/p/+f/5v/l/+T/6P/q/+3/7//u/+7/7v/u/+3/
7P/r/+r/6v/q/+r/6v/q/+j/5v/n/+r/6//s/+3/7v/s/+z/7P/s/+v/6v/p/+j/6v/q
/+r/6v/q/+r/6v/q/+r/6v/q/+r/7P/s/+z/7P/q/+v/7P/t//D/8f/y//L/8v/0//T/
9P/3//j/+P/4//b/+P/5//z/AgAFAAcABwAKAAsADQAOAAoACAAGAAQACAAIAAgABgAI
AAgABwAGAAEA/v/6//f/9//2//b/9f/z//H/8P/u/+3/6//p/+f/5//n/+f/5f/m/+f/
6P/p/+b/5v/l/+X/4v/i/+L/4//k/+T/5P/l/+L/4v/h/+H/3//d/9j/0f/P/9P/2P/d
/+b/8/8DABMAJgA5AEIATwBkAHMAeQB6AHMAYwBIAC4AGwALAP7/8P/o/+P/2//X/9j/
2v/c/9v/2f/Z/9v/4P/i/+b/5P/j/+L/4f/h/+D/4P/g/+H/4f/h/+H/3v/c/9v/2v/b
/9z/3v/f/9z/3P/c/9z/2v/a/9r/2v/b/9v/3P/c/9z/2//b/9v/2//b/9v/2//b/9v/
2//b/93/3//g/+H/3v/d/9v/2v/a/9r/2v/a/9z/3P/d/9//3//h/+H/4f/g/+D/4P/g
/+P/4//k/+T/4//j/+L/4v/h/+P/5P/k/+X/6P/q/+v/6v/p/+j/5//p/+v/7P/t//D/
8f/z//T/8v/y//L/8v/z//X/+P/5//j/9//2//X/+P/5//r/+//6//z//P/8//v/+//7
//v/+//7//v/+v/5//n/+P/4//n/+v/6//v/+f/5//n/+f/3//f/9//0//T/9P/0//T/
9v/2//f/9//0//P/8v/y//L/8v/y//D/8v/y//L/8v/w//D/8P/w//D/8P/x//H/8f/w
/+//7//x//D/8P/w/+//8f/x//D/8P/w//D/7//v//D/8P/w//L/8v/y//T/9f/1//X/
9f/1//T/8//z//P/9P/2//b/9v/0//T/9P/z//T/9f/1//f/9//2//b/9v/2//b/9v/2
//b/9v/2//X/9f/1//b/9P/1//X/9f/1//T/9P/z//X/9f/z//P/9P/0//X/9f/y//H/
8f/y//X/9f/1//P/9P/z//P/8//v/+//8f/x//D/8P/w//D/8v/y//L/8P/y//D/8P/w
/+//8f/y//L/7//u/+7/7v/w//D/7v/u/+z/7f/u/+7/7f/t/+3/7f/u/+//7v/v/+7/
7v/u/+7/7f/s/+z/7P/s/+3/7f/t/+//7//v/+//7v/u/+3/7f/s/+z/7P/s/+z/7P/t
/+3/7v/u/+7/7v/s/+z/7P/s/+z/7P/s/+z/7P/s/+z/7f/s/+7/7v/u/+7/8P/x//L/
8//0//X/9v/2//j/+v/6//r//P/8//v/+v/7//7/AAAEAAgACwANAA0ADAALAAsACgAK
AAoACgAKAAoACgAKAAgABwAGAAQAAgAAAP7/+//5//j/9v/1//P/8//x//D/7v/s/+v/
6v/p/+v/6//r/+n/5//n/+f/5//m/+b/5f/l/+T/5P/k/+X/5f/k/+P/4//k/+L/4f/d
/9n/0//O/8//0f/T/9j/4//y/wMAEwAlADgARQBSAGcAegCBAH8AfgB1AFsAPgAoABcA
BwD6//D/6P/f/9v/2f/a/9z/3P/f/+P/4//j/+L/4P/e/93/3f/d/93/3//e/97/3v/d
/93/3f/d/93/3P/c/9z/2v/a/9v/2//b/9z/3f/e/9z/3P/c/9z/2f/Z/9r/2v/c/9v/
2//b/9v/2//b/9v/2//b/9v/2//c/93/3f/d/93/3f/c/9z/3P/c/9z/3P/c/9z/3f/f
/93/3//f/9//4P/g/+D/4P/f/9//4P/g/+P/4//i/+L/4//l/+b/5v/k/+b/5//n/+f/
5//n/+f/6f/r/+z/7f/t/+3/7v/u/+//8P/x//L/8v/z//X/9f/3//f/9//3//X/9f/1
//X/9P/2//b/9v/1//X/9f/1//X/9f/1//T/9f/1//T/9P/0//T/8//z//P/8//z//P/
8f/x//H/7v/w//D/8P/w//D/8P/x//H/8P/v/+7/7v/w//D/8P/u/+7/7v/u/+7/7v/u
/+7/7v/s/+z/7f/t/+3/7P/r/+v/7f/s/+z/7P/r/+3/7f/s/+7/7v/u/+3/7f/u/+7/
7v/u/+7/7v/w/+//7//v/+//7//u/+3/7f/t/+7/8P/w//L/8P/w//D/7//w//H/8f/z
//P/8v/y//L/8v/y//L/8v/y//L/8v/z//P/8//0//L/8//z//P/8//y//L/8f/x//H/
7//v//D/8P/x//H/8P/v/+//8P/x//H/8f/v//D/7//v/+//7f/t/+//7//u/+7/7v/u
/+7/7v/u/+z/7v/s/+z/7P/s/+3/7f/s/+3/7P/s/+z/7P/s/+r/6v/q/+v/7P/s/+v/
6//r/w==
         </WaveFormData>
      </LeadData>
      <LeadData>
         <LeadByteCountTotal>10000</LeadByteCountTotal>
         <LeadTimeOffset>0</LeadTimeOffset>
         <LeadSampleCountTotal>5000</LeadSampleCountTotal>
         <LeadAmplitudeUnitsPerBit>4.88</LeadAmplitudeUnitsPerBit>
         <LeadAmplitudeUnits>��V</LeadAmplitudeUnits>
         <LeadHighLimit>2147483647</LeadHighLimit>
         <LeadLowLimit>268435456</LeadLowLimit>
         <LeadID>V1</LeadID>
         <LeadOffsetFirstSample>0</LeadOffsetFirstSample>
         <FirstSampleBaseline>0</FirstSampleBaseline>
         <LeadSampleSize>2</LeadSampleSize>
         <LeadOff>FALSE</LeadOff>
         <BaselineSway>FALSE</BaselineSway>
         <ExcessiveACNoise>FALSE</ExcessiveACNoise>
         <MuscleNoise>FALSE</MuscleNoise>
         <LeadDataCRC32>2029064806</LeadDataCRC32>
         <WaveFormData>
9v/2//b/9v/2//b/9v/2//T/9P/0//T/9v/2//b/9v/2//b/9v/2//b/9v/2//b/9v/2
//b/9v/4//j/+P/4//b/9v/2//b/9v/2//b/9v/4//j/+P/4//j/+P/4//j/9v/2//b/
9v/3//j/+f/6//r/+v/6//r/+f/4//f/9v/2//b/9v/2//b/9v/2//b/9//4//n/+v/6
//r/+v/6//j/+P/4//j/+v/6//r/+v/8//z//P/8//z//P/8//z/+//6//n/+P/6//r/
+v/6//r/+v/6//r/+v/6//r/+v/8//z//P/8//7//v/+//7//f/8//v/+v/8//z//P/8
//z//P/8//z//P/8//z//P/8//z//P/8//z//P/8//z//P/8//z//P/8//z//P/8//z/
/P/8//z//v////////8AAAEAAQABAAEAAwADAAMAAQABAAEAAAACAAAA/P/5//j/9f/x
/+7/7P/s/+3/7f/r/+v/7P/s/+//7//v/+//7//v//D/8v/w//D/8v/0//b/9//4//n/
+v/6//r/+v/5//n/+f/6//j/+P/3//f/+v/6//r/+v/9//3/////////////////AgAC
AAIAAwABAAIABwAMABIAHAAnACsALQAtACsAIQAUAAQA9P/m/9H/u/+i/4X/bP9i/17/
Yv9r/3r/jP+Z/6P/sv/C/9T/5P/0/wIACAAGAAMAAwAFAAMAAAABAAYABwAJAAkACQAJ
AAsACwALAAwADAAMAAwADAAMAA0ADQANAAsACwALAAsADQAOAA4ADgAOAA4ADgAOAAwA
DQANAA0ADwAOAA4ADwANAA4ADgAOAAwACwALAAsADgAOAA0ADQANAA0ADQANAAwADAAN
AA0ACwAKAAoACgAMAA0ADQAMAAsACwALAAsADQANAA0ADQALAAsACwALAAsACQAJAAkA
BwAHAAYABgAIAAkACQAJAAgABgAEAAMAAgACAAIAAgACAAIAAgAAAP7//v/+//3//f/9
//3//f/6//r/+v/4//f/9//2//b/+P/3//f/9//2//b/9v/2//b/9v/0//T/9v/2//b/
9v/3//f/9//4//f/9//2//X/9f/1//X/9P/3//j/+v/8//v/+v/7//r//P/6//z//f/7
//v//f/7//v//P/8//z//P/9//7/AAD+//7///////3//f/9//z//v/+//7//v/+////
AQD///3//f/9//3//v/+//7//v/+//7//v/+//7//v8AAAAA/P/+//7//P/8//7//v/+
//3//f/9//3///////3//f/9//z/+//6//r/+v/7//z//v/9//3//v/8//v/+v/6//z/
/f/9//3/////////AAD///7//f/8//7//v/+//3//f/9//v//f/+//7//v/+//3//f/9
/////f/9//3//f////////////3//v/+//3//f/9//3//f/9//3//f/9////////////
/f/9//3//f/9//3//v///////////////////////v/8//z//P/8////////////////
//7//v////////////3//f/9//3//f/9//z//P///////v/+//////8AAAAA//8BAP7/
/v/+//7//v/8//3//f/9////AQACAAMAAwAFAAUABQAFAAUABQAEAAMAAAD7//f/9P/x
/+3/6v/r/+z/7v/v/+3/7f/u/+7/7//v/+//7//v/+//8P/y//L/8v/0//b/9//3//f/
9//4//j/+P/4//n/+f/5//r//P/8//v/+//6//r/+v/6//v/+//9//3////////////+
//7//v///wEAAgAHABAAFgAcACEAJQAnACcAIQAVAAYA+P/q/9j/w/+r/4r/a/9a/1b/
VP9Y/2f/ev+I/5X/of+w/8L/1P/k/+7/9v/4//j/+f/7//f/9f/2////BAAFAAcABwAH
AAcABwAHAAcACAAGAAYABgAGAAYABwAHAAcABwAHAAcABwAHAAgACAAIAAgACAAIAAgA
CAAJAAkACQAJAAgACAAJAAcACAAIAAgABgAFAAUABQAJAAoACgALAAkACQAJAAkABgAG
AAcABwAHAAYABgAGAAgACQAJAAgABwAHAAcABwAHAAcABwAHAAYABQAEAAMABQADAAMA
AwAFAAUABAAEAAQABQAFAAUABQAEAAMAAwAEAAQABAAEAAIAAgACAAAAAQACAAMAAwAB
AAEAAQABAAAAAAAAAP7//f/9//z//P/8//v/+//7//z//P/8//z/+//6//f/9v/4//j/
+P/4//f/9//3//j/+P/5//n/+f/5//n/+f/4//b/9v/3//j/9v/2//j/+P/4//b/+P/5
//f/9//5//f/+f/6//r/+v/3//f/9//4//j/+P/5//n/+f/5//n/+P/6//r/+v/6//j/
+f/7//n/+//7//v/+//6//r/+v/6//j/+P/4//j/+P/4//r/+v/6//z//P/6//j/+v/6
//r/+f/5//n/+f/5//n/9//3//r/+v/6//r/+P/4//n/+v/4//f/9//4//r/+f/4//j/
9v/3//f/9//3//f/9//4//b/9v/2//b/+P/4//j/9//3//f/9f/3//j/+P/4//j/9//3
//f/+f/1//X/9f/1//f/9//3//f/9//4//j/9//3//f/9//3//f/9//3//f/9f/1//X/
9f/3//f/9//3//n/+f/6//v/+//7//v/+//5//n/+f/4//n/+v/7//z/+//7//v/+//7
//v/+v/6//v/+//7//v//f/9//3//f/9//3//P/8//3//f/8//z//f/9//7//v//////
///+/wAA/v8BAP///v8AAAAAAAAAAAAAAQABAAEABAAFAAUABQAHAAkACQAJAAcABwAH
AAYAAwAAAPv/9//2//P/7//s/+7/7v/v/+//8P/x//P/9P/0//P/8v/x//L/8//1//j/
+v/6//z//v/9//3//f/9/wAAAAAAAAAA////////AAAAAAAA/////wIAAgACAAIAAwAD
AAUABQAFAAUABQAFAAYABgAGAAcACQAMABMAHgAoACwALwAzAC8AJwAdAA8AAADu/9z/
yP+p/4X/ZP9V/1D/Uv9a/2j/ff+M/5r/pf+z/8b/3P/s//L/+P/6//r/+v/7//v/AQAJ
AAwADQAQABEADwAPAA8ADwARABEAEQASABIAEgASABIAEgATABMAEwARABEAEQARABMA
FAAUABQAFAAUABQAFAAUABUAFQAVABUAFAAUABUAFQAWABYAFgAWABUAFQAVABgAGAAX
ABcAFwAXABcAFwAYABgAGQAZABcAFgAWABYAFgAXABcAFgAXABcAFwAXABcAFwAXABcA
GQAZABkAGQAZABcAFwAXABkAGQAYABgAGAAZABkAGQAbABoAGQAZABoAGgAaABoAGgAa
ABoAGAAZABoAGwAbABkAGQAZABkAGgAaABoAGAAXABcAFgAWABYAFQAVABUAFAAUABQA
FAAUABQAEgASABIAEgASABIADwAPAA8AEAAOAA8ADwAPAA8ADwAPAA4ADAAMAA0ADgAM
AAwADgAOAA4ADAAOAA8ADwAPABEADwANAA4ADgAOAA0ADQANAA4ADgAOAA8ADwANAA0A
DQAMAA4ADgAOAA4ADgAPABEADwAPAA8ADwAPABAAEAAQABAAEAAQABAAEAAQABAAEgAS
AA4AEAAQAA4ADgAQABAAEAAPAA8ADwAPABEAEQAPAA8AEAAQABAAEAAQABAAEQASABAA
DwAPABAAEgARABAAEAAOAA8ADwAPAA0ADQANAA4ADgAOAA4ADgAOAA4ADgANAA0ADQAL
AA0ADgAOAA4ADgANAA0ADQAPAAsACwALAAsACwALAAsACwALAAwADAALAAkACQAJAAkA
CwALAAsACwALAAsACwALAAkACQAJAAkACwALAAwADQAMAAsACgAJAAkACQAJAAgACgAK
AAoACgAJAAkACQAJAAsACwAKAAoACQAJAAkACQAHAAcABwAHAAgACQAJAAoACQAJAAgA
CAAJAAkACgAKAAkACQAJAAgACgAMAAsACwAIAAoACgAKAAoACAAIAAgACAAJAAoACwAM
AAkACAAHAAYACAAIAAgACAAGAAYABgAGAAYABgAGAAYACAAIAAgACAAGAAYABgAGAAYA
BgAGAAYABgAGAAYABgAGAAYABgAGAAUABAADAAIABAAEAAQABAACAAIAAgACAAMAAwAD
AAQAAwADAAMAAwAFAAUABQAFAAMAAwACAAIAAQD+//z/+v/2//H/7f/s/+7/7//v/+//
7//w//D/8f/v/+//7//v/+3/7v/w//D/8P/y//T/9f/z//P/8//0//T/9P/0//X/9f/1
//b/9v/1//P/8v/y//L/8v/y//P/8//1//X/9f/1//X/9f/2//b/9v/5//n/+v/9/wQA
DAAWAB0AIQAjACEAGQANAPz/7P/e/8z/tf+Z/3b/V/9Q/1D/TP9S/2X/dv+E/5H/nf+u
/77/zP/c/+b/6v/o/+j/6//t/+//8f/0//n//v/9//z/+//6//n/+//7//v//P/+//7/
/v/+//7//////////f/9//3//f/9//7//v/+/wAAAAAAAAAAAAABAAEAAQABAAAAAAAB
AP//AAAAAAAAAgABAAEAAQABAAAA/v/9/////////////v/+//////8BAAAAAAAAAP7/
//////7//v///wAAAQD///////////3//f/9//3////9//3//f///////v/+//z//f/9
//3//f/8//v/+//8//z//P/8//r/+v/6//j/+v/6//r/+f/4//f/9v/1//X/9v/3//b/
9//3//b/9v/1//P/8v/x//L/8v/y//L/8v/y//D/8P/w//D/8P/w/+//7//v//D/8P/x
//H/8f/x//H/8f/w//D/8P/x//L/8//0//f/+P/3//T/9f/1//P/8//1//P/8//0//T/
9P/z//P/8//0//b/9v/3//f/9//3//f/9v/4//j/+P/4//b/9//5//f/9//3//f/9//4
//j/+P/4//j/+P/4//j/+P/4//r/+v/4//r/+v/4//j/+v/6//r/+f/5//n/+f/5//n/
9//3//j/+P/4//j/+P/4//n/+v/6//n/+f/6//r/+f/4//j/+P/5//n/+f/5//n/+f/6
//z//P/8//z/+v/6//r/+f/5//n/9//5//r/+v/6//r/+v/7//z////9//3//f/9//v/
+//7//v/+//8//z/+//9//3//f/9//3//f/9//3/+//7//v/+//9//3//f/9//3//f/+
/////v/9//z/+//8//3//v/+//z//P/8//z//f/9//3//f/9//3//P/8//3//f/9//3/
+//7//v/+//9//3//P/8//3//f/8//z/+//7//z//P/9//3//f/8//r/+P/5//3/AAD/
//7//f/8//z//P/8//z//P/8//z//P/8//z//P/8//z//P/8//z//v/+//7//v/8//z/
/P/8//z//P/8//z//P/8//z//P/8//z//P/8//z//P/8//z//P/8//z//P/8//z//P/8
//r/+v/6//r//P/8//z//P/8//z//P/8//7//v/+/////////wAAAQD///////8BAP//
////////AgACAAMAAgAAAP3/+v/3//L/7v/t/+z/7f/t/+3/7f/u/+7/7//v//H/8f/x
//H/8v/0//T/9P/2//j/+f/5//n/+f/6//r/+v/6//v/+//7//z//P/8//v/+//8//z/
/P/8//3//f////////////7//f/9//z/AAABAAEAAgAHAA4AGAAgACcALQAvAC8AJwAb
AAwA/v/s/9b/wf+r/5D/d/9m/2D/Xv9o/3v/iv+W/6P/sf/C/9b/5v/y/wAACgAMAAgA
BwAFAAMAAwACAAUADAAPAA0ADQANAA0ACwALAAsADAAMAAwADAAMAAwADQANAA0ACwAL
AAsACwANAA4ADgAOAA4ADgAOAA4ADgAPAA8ADwAPAA4ADgAPAA0ADgAOAA4ADgANAA0A
DQAMAAwACwALAA0ADQANAA0ACgAKAAsACwANAAwADAAMAAwADQANAAwACQAJAAkACQAJ
AAkACQAJAAkACQAJAAkACQAHAAcABwAHAAcABgAGAAQABQAFAAUABwAGAAUABQACAAIA
AgACAAIAAgACAAAAAAAAAAAA///+//3//P/7//v//P/9//z/+//7//r/+v/4//f/9//3
//j/+P/4//j/9v/2//T/9P/0//T/9P/0//X/9f/1//b/9v/3//f/9//3//f/9//2//f/
+P/6//z/+v/6//z//P/+//z//v////////8BAP////8AAAAAAAABAAEAAQACAAIAAgAD
AAMAAwADAAMAAgACAAIAAgACAAQABQAHAAUAAwADAAMAAwAEAAQABAAEAAQABAAEAAQA
BAAEAAYABgADAAQAAwAAAAIABAAEAAQAAwADAAMAAwADAAMAAQABAAIAAgACAAIAAgAC
AAMABAAEAAMAAwAEAAQAAwACAAIAAgADAAMAAwABAAEAAQACAAIAAgACAAIAAgACAAIA
AQABAAEA//8BAAIAAgACAAIAAQABAAEAAwADAAMAAwADAAEAAQABAAEAAQACAAIAAQAD
AAMAAwADAAEAAQABAAEAAQABAAEAAQABAAEAAQABAAEAAQACAAMAAwADAAMAAwABAAEA
AQAAAAAAAAAAAAAAAwADAAMAAwACAAEA///+/wEAAQABAAEA//////////8BAAEAAAAA
AAMAAwACAAIA/////wAAAAABAAEAAQAAAAAAAAABAAEAAgACAAIAAgACAAAAAAAAAAAA
AAAAAAAAAAACAAIAAgACAAIAAgACAAIAAgACAAIAAgACAAIAAgACAAIAAgACAAIAAgAC
AAIAAgACAAIAAgADAAMAAwAEAAUABwAHAAcACQAJAAkACQAJAAkACAAIAAYAAAD9//r/
9//1//L/8v/y//H/8f/x//H/8v/y//P/8//z//P/8//z//T/9v/2//b/+v/8//3//f/7
//v//P/8//7//v///////f/+//7//v/9//3//v/+/wAAAAABAAEAAwADAAMAAwADAAMA
BAAEAAYABwAHAAoADwAWACAAKgAvADEALwApAB8AEQACAPL/4v/Q/7v/m/94/2H/XP9a
/1z/aP95/4r/mP+l/7H/wv/S/+L/7v/4//7/AAAAAAEA////////BAANAA4ADQANAA0A
DQANAA0ADQANAA4ADgAOAA4ADgAOAA8ADwAPAA8ADwAPAA8ADwAQABAAEAASABIAEgAS
ABAAEQARABEAEwASABIAEwARABIAEgASABIAEQARABEAEgASABEAEQARABEAEQARABIA
EgATABMAEQAQABAAEAAOAA8ADwAOAA4ADwAQABEAEQARABEAEQARABEAEQARABEADwAP
AA8AEQARABAAEAAQABEAEQARABEAEAAPAA8AEAAQABAAEAAQABAAEAAOABAAEAAQAA8A
DQANAA0ADQAMAAwADAAKAAsACwAKAAoACgAJAAkACQAIAAgACAAIAAgACAAGAAYABAAE
AAQABAAFAAUABQAGAAQABQAFAAUABQAFAAUABAAGAAYABwAIAAYABgAIAAgACAAGAAgA
CQAHAAcACQAHAAcACAAIAAgACQAJAAkACgAIAAgACQAJAAkACQAJAAgACgAKAAoACgAI
AAkACwAJAAkACQAJAAkACgAKAAoACgAMAAwADAAMAAoACgAMAAwACgAMAAwACgAKAAwA
DAAMAAsACwALAAsADQANAAsACwAKAAoACgAKAAoACgALAAwADAALAAsADAAOAA0ADAAM
AAoACwALAAsADQANAA0ADgAMAAwADAAMAA4ADgAOAA0ADQANAAsADQAMAAwADAAMAAsA
CwALAA0ADQANAA0ADQANAA0ADQANAA0ADgAOAA0ADwAPAA8ADwANAA0ADQANAA0ADQAN
AA0ADQANAA0ADQANAA0ADgAPAA0ADQANAA0ADQANAA0ADAAMAAwADAAMAA0ADQANAA0A
DwAPAA4ADgAPAA8ADwAPAA8ADwAPAA8ADwAPAA4ADgAPAA8ADgAOAA0ADQAOAA4ADwAP
AA8ADgAOAA4ADwARABAAEAAQABAAEAAOAA4ADgAOABAAEAAQABAAEAAQABAAEAAOAA4A
DgAOAA4ADgAOAA4ADgAOAA4ADwARABEAEgATABMAEwATABUAFwAXABcAFwAVABQAFAAS
AA0ACQAFAAEA/v/8//3//v8BAAEAAQABAAIAAgADAAMAAwADAAMAAwAEAAYABgAGAAgA
CgALAAsACwALAAwADAAKAAoACwALAAsADAAMAAwADQANAA4ADgAOAA4ADwAPABEAEQAR
ABEAEQARABIAEgASABMAFQAaACEAKAAwADgAOwA9AD0AMwAnABkACgD6/+b/0v+3/5H/
bv9j/2T/ZP9q/3r/i/+a/6b/s//D/9T/5v/0/wIACgAKAAYACAAHAAkADwATABYAGQAc
ABsAGQAZABkAGQAbABsAGwAcABoAGgAaABoAGgAbABsAGwAdAB0AHQAdABwAHAAbABoA
HAAcABwAHAAeAB8AHwAfAB8AHgAeAB8AHwAgACAAIAAgAB8AHwAfACAAIAAfAB8AHwAf
AB8AHwAgACAAIQAhACEAIAAgACAAHgAfAB8AHgAfAB8AHwAfAB8AHwAfAB8AHwAfAB8A
HwAgAB8AIAAhACEAIQAgACAAIAAhACEAIQAhACAAHwAfAB8AIAAhACIAIgAiACIAIAAh
ACIAIwAjACEAIQAhACEAIAAgACAAHgAfAB8AHgAeACAAHwAfAB8AHAAcABwAHAAaABoA
GAAYABgAGAAYABgAFwAXABcAGAAWABcAFwAXABYAFQAUABIAEgASABMAFAATABIAEwAS
ABIAEAASABMAEQARABMAEQARABIAEgASABEAEQARABIAEgASABMAEwARABEAEQAQABIA
EgASABIAEAARABMAEQARABEAEQARAA4ADgAOAA4AEAAQABAAEAASABIAFAAUABAAEgAS
ABAADgAQABAAEAAPAA8ADwAPABEAEQAPAA8ADgAOAA4ADgAOAA4ADwAQABAADwAPABAA
DgANAAwADAAMAA0ADQANAA0ADQANAA4ADAAMAAwADAAMAAwADAALAAsACwAJAAsADAAM
AAwADAANAA0ADQAPAA0ADQANAA0ADQANAA0ADQAMAAwACwAJAAsACwALAAsACwALAAsA
CwAJAAkACQAJAAcABwAHAAcABQAFAAYABwAHAAcABwAHAAcABwAHAAYABgAGAAYABgAJ
AAkACQAJAAkACQAIAAgACQAJAAkACQAHAAcABwAHAAcABwAGAAYABQAFAAQABAADAAMA
BAAEAAUABQAFAAQABAAEAAMAAwACAAAAAAAAAAAAAgACAAIAAgACAAIAAgACAAIAAgAC
AAIAAQAAAP///v8AAAAAAAAAAP7//v/+//7/AAAAAAAAAAD+//7//v/+//3//P/7//r/
/P/8//z//P/8//z//P/8//r/+v/7//v//f/+///////9//3///////3//f/9//3//P/8
//r/9v/1//L/7//r/+r/6v/q/+v/6f/p/+n/6v/q/+v/6//r/+v/6//r/+z/8P/w//D/
8v/z//P/8v/x//P/9P/0//T/8v/z//P/8//0//T/9P/z//H/8v/y//L/8v/z//P/9f/z
//P/8//z//T/9v/3//j/+f/5//z/AQAGAA4AGAAfACUAJwAjABsADwACAPT/4P/K/7X/
nf9+/2H/WP9W/1r/YP9t/37/iv+T/5//tP/G/9j/5v/u//T/9P/y//X/9//1//P/9v/5
//z//f/9//3//f/9//3//f/9//7/AAAAAAAAAAAAAAEAAQABAP//////////AQACAAIA
AgACAAIAAgACAAIAAwADAAMAAQAAAAAAAQADAAQABAAEAAQAAwADAAMAAgACAAEAAQAD
AAMAAwADAAQABAAFAAUAAwACAAIAAgAAAAEAAQAAAAEAAQABAAEAAQABAAEAAQABAAEA
AQABAP///f/9//3///////7//v/8//3//f/9//3//P/7//v//P/8//z//P/6//r/+v/4
//b/9v/2//X/9f/1//X/9f/2//b/9v/0//H/8f/w//D/8P/v/+//7//w//D/8P/w//D/
8P/u/+7/8P/w//D/8P/v/+//7//w/+7/7//v/+//8f/x//H/8P/u/+7/7//w//L/8v/0
//T/9P/y//T/9f/1//X/9//1//X/9v/2//b/9f/1//X/9v/0//T/9f/1//b/9//4//j/
9v/2//b/9v/0//X/9//1//b/9//4//n/9v/2//b/9v/2//b/9v/2//j/+P/6//r/9//4
//f/9P/0//b/9v/2//X/9f/1//X/9//3//X/9f/4//j/+P/4//j/+P/5//r/+v/5//n/
+v/6//n/+P/4//j/+f/5//n/+f/5//n/+v/4//j/+P/4//j/+P/4//f/+f/5//f/+f/8
//z//P/8//r/+f/4//n/9f/1//X/9f/3//f/9//3//n/+v/6//n/9//3//f/9//5//n/
+f/5//n/+f/5//n/9//3//f/9//3//f/+P/5//f/9//3//f/+f/5//n/+P/2//b/9v/2
//n/+f/5//n/9//3//b/9v/3//f/9//3//n/+f/5//n/+P/3//X/9P/3//f/9v/2//P/
8//0//T/9f/1//X/9P/0//j/+f/3//j/9v/2//b/9v/2//b/9v/2//f/+P/5//r/+f/4
//f/9v/2//b/9v/2//b/9v/2//b/+P/4//j/+P/6//r/+//7//n/+v/7//v/+//7//3/
/f/7//v/+//7//v//P/7//j/9//0//H/7f/o/+b/5P/j/+T/5f/m/+j/6v/r/+v/6//p
/+n/6f/q/+z/7P/s/+7/8P/x//H/8f/v//D/8P/w//H/8//0//X/9f/0//P/8f/y//T/
9f/2//T/9f/1//f/+P/5//r/+//5//r/+v/6//3/+//8////BgAMABIAHQAnACkAJwAj
AB8AEgACAPT/5P/P/7n/oP+B/2r/YP9a/1z/Z/94/4j/lf+f/67/wv/U/+T/8v8AAAQA
AgADAAUAAwABAAAAAwACAAEAAgADAAQABQAFAAUABQAGAAYABgAGAAYABwAJAAoACwAI
AAcABgAFAAUABgAGAAYACAAIAAgACAAIAAkACQAJAAkACAAIAAkACAAIAAcABgAIAAcA
BwAHAAgACAAHAAcABwAHAAcABwAGAAYABwAHAAUABAAEAAQABAAFAAUABAADAAMAAwAD
AAUABQAFAAUABQAFAAUABQAFAAMAAwADAAEAAQAAAAAAAAABAAEAAQABAAAA//////7/
/v/+//7//v/+//7//P/6//r/+v/5//v/+//7//v/+P/4//j/9v/3//f/9v/2//b/9f/1
//X/9P/0//T/9P/0//T/8v/y//L/8v/y//L/8//z//P/9P/0//X/9f/1//f/9//3//b/
9v/2//f/+P/4//j/+v/6//r/+P/6//v//f/9/////f///wAAAAAAAP///////wAAAAAA
AAEAAQADAAMAAwACAAIAAgACAAIAAAABAAMAAQABAAEAAQABAAIAAgACAAIAAgACAAIA
AgAAAAAAAgACAAAAAgACAAAAAAACAAIAAgADAAMAAwADAAMAAwABAAEAAQAAAP///v//
/wAAAgAEAAIAAQABAAIAAgABAAAAAAACAAMAAwADAAEAAQABAAIABAAEAAQABAAEAAQA
BAADAAEAAQD//wEABAAEAAQABAADAAMAAwAFAAMAAwADAAMAAwADAAMAAwADAAQABAAD
AAUABQAFAAUAAwADAAMAAwAFAAUABQAFAAUABQAFAAUAAwADAAQABQADAAMAAwADAAUA
BQAFAAQABAAEAAQABAAFAAUABQAFAAUABQAEAAQAAwADAAMAAwAFAAUABQAFAAMAAwAC
AAIAAwADAAIAAgADAAMABAAEAAUABQAFAAQACAAGAAUAAwACAAQABAAEAAQABgAGAAcA
BwAHAAgACQAJAAcABwAJAAkACwALAAsACwAMAAwACgAGAAEA/v/7//f/9P/0//T/9f/1
//X/9f/2//T/9f/1//X/9f/1//X/9v/4//j/+P/6//z//f/9//3//f/+//7//v/+////
/////wAAAAAAAP//AQACAAIAAgAAAAEAAQADAAMAAwADAAMABQAGAAYABgAFAAkADAAR
ABYAHgAmAC0ALwAxAC8AJwAZAAwA/v/u/9r/xf+v/5D/c/9k/2D/YP9o/3X/hv+U/6H/
r/++/9D/4v/w//z/AgAEAAQAAQD//wEAAwAEAAkADAANAA0ADQANAA0ACwALAAsADAAM
AAwADAAMAAwADQANAA0ADQANAA0ADQAPABAAEAAQAA4ADgAOAA4ADgAPAA8ADwAPAA4A
DgAPAA8AEAAQABAADgANAA0ADQAQABAADwAPAA8ADwAPAA8ADgAOAA8ADwAPAA4ADgAO
AA4ADwAPAA4ADwAPAA8ADwANAA0ADQANAA0ADQANAA0ADwANAA0ADQANAA0ADAAMAAoA
CwALAAsADQAMAAsACwAKAAoACgAKAAoACgAKAAgACAAIAAgABwAJAAkACQAJAAYABgAG
AAQAAwADAAIAAgACAAEAAQABAAAAAAAAAAAAAAAAAP7//v/+//7//v/+//3//f/9//7/
/v/////////9//3//f/8//7//v///wAAAAAAAAIAAgAAAP7/AAABAAEAAQADAAEAAQAC
AAIAAgABAAEAAQACAAIAAgADAAMAAwADAAMAAgACAAIAAgACAAIAAwAFAAMABQAFAAUA
BQADAAIAAQAAAAEAAgADAAQAAgACAAQABAACAAQABAACAAIABAAEAAQAAwADAAMAAwAD
AAMAAQABAAAAAAAAAAAAAAAAAAEAAgAEAAMAAwAEAAIAAQAAAAAAAAABAAEAAQADAAMA
AwAEAAIAAgACAAIAAAAAAAAA//8BAAEA//8BAAAAAAAAAAAA////////AQABAAEAAQAB
AAEAAQABAAEAAQACAAIAAQD//////////wEAAQABAAEAAQABAAEAAQABAAEAAQABAAEA
AwACAA==
         </WaveFormData>
      </LeadData>
      <LeadData>
         <LeadByteCountTotal>10000</LeadByteCountTotal>
         <LeadTimeOffset>0</LeadTimeOffset>
         <LeadSampleCountTotal>5000</LeadSampleCountTotal>
         <LeadAmplitudeUnitsPerBit>4.88</LeadAmplitudeUnitsPerBit>
         <LeadAmplitudeUnits>��V</LeadAmplitudeUnits>
         <LeadHighLimit>2147483647</LeadHighLimit>
         <LeadLowLimit>268435456</LeadLowLimit>
         <LeadID>V2</LeadID>
         <LeadOffsetFirstSample>0</LeadOffsetFirstSample>
         <FirstSampleBaseline>0</FirstSampleBaseline>
         <LeadSampleSize>2</LeadSampleSize>
         <LeadOff>FALSE</LeadOff>
         <BaselineSway>FALSE</BaselineSway>
         <ExcessiveACNoise>FALSE</ExcessiveACNoise>
         <MuscleNoise>FALSE</MuscleNoise>
         <LeadDataCRC32>1773401036</LeadDataCRC32>
         <WaveFormData>
+v/6//r/+v/6//r/+v/6//r/+v/6//r//P/8//z//P/6//r/+v/6//r/+v/6//r/+v/6
//r/+v/6//r/+v/6//r/+v/6//r/+v/6//r/+v/4//j/+P/4//b/9v/2//b/+P/4//j/
+P/6//r/+v/6//n/+P/3//b/9v/2//b/9v/0//T/9P/0//T/9P/0//T/9P/0//T/9P/0
//T/9P/0//L/8v/y//L/8v/y//L/8v/y//L/8v/y//T/9P/0//T/8//y//H/8P/y//L/
8v/y//D/8P/w//D/8v/y//L/8v/w//D/8P/w//D/8P/w//D/8P/w//D/8P/w//D/8P/w
//D/8P/w//D/8v/y//L/8v/w//D/8P/w//D/8P/w//D/8v/y//L/8v/w//D/8P/w//D/
8P/w//D/8v/y//L/8//0//T/9f/1//X/9v/3//n/+f/5//n/+//7//n/9f/y//H/7//t
/+7/7f/s/+v/6v/o/+n/6f/p/+v/7P/t/+7/7P/s/+z/7P/q/+r/6P/q/+v/6//s/+3/
7P/t/+3/7f/s/+z/7P/s/+r/6v/q/+n/6//r/+v/7P/t/+3/7v/u/+7/7v/u/+//8f/x
//H/8v/w//P/9v/8/wIADgAbACMAJQAnACgAJQAYAA4ABwD+/+z/2f+6/4b/VP88/zT/
OP9D/0r/Tv9M/07/VP9h/2//gf+V/6r/vv/L/9P/3f/l/+n/6f/s//H/9f/4//j/+P/4
//n/+v/8//3/+//7//v//P/9//3//f/9//////////3//f/+//7//////////////wAA
AAAAAAAA/v/+//7//v///wAAAAAAAAAA/v/+/wAAAQACAAMABAAEAAMAAgACAAQABAAG
AAYABAAEAAQABAAFAAYABgAGAAQABgAHAAcACQAKAAoACgAKAAsADQAOABAAEAASABIA
EQARABIAEgAVABYAFgAXABYAFQAUABQAEwAUABUAFgAZABoAGgAaABoAGwAbABoAGAAZ
ABkAGQAZABkAGQAXABQAEwASABEAEgARABAAEAAPAA4ADQALAAgABwAGAAQABgAGAAQA
AgACAAIAAgABAAAAAAD+//3//v/+//3//P/+//3//f/8//z//P/7//r/+//7//v/+//8
//z//P/6//r/+//7//r/+//8//z//f/9//3//v/+//7//v/+//7//P/8//3//f/9//7/
/v/9//3//f/9//3///8AAAAAAAD+//////////////8BAAEA/v/+//7//v/+////////
/wAAAAAAAAAAAwADAAIAAgACAAIAAgACAAIAAgACAAIAAAAAAAAA/v/+////////////
AAAAAP////////7//v/+//7//////////v/+//3/+//6//n/+f/6//r/+v/6//j/+P/5
//n/+//7//v//P/6//n/+P/4//f/9//3//b/9v/2//f/9//1//X/9f/0//b/9v/2//f/
+f/5//j/+P/3//f/9//3//b/9v/2//b/9v/2//b/9v/0//T/9P/1//X/9f/0//T/9v/2
//b/9v/0//T/8//z//P/8//z//P/8//z//P/9P/0//P/8//z//X/9f/1//b/9v/1//T/
9P/0//T/9P/2//b/9v/3//j/+P/5//n/+f/6//v//f////////8BAAAA/f/4//T/9P/x
/+7/7v/s/+z/7P/s/+7/7//v/+//7v/u/+7/7v/u/+7/7v/u/+z/7P/q/+z/7v/t/+3/
7f/w//H/8f/x//D/8P/w//D/8P/w//D/7//v/+//7//w//H/8f/y//L/8v/y//L/8//x
//H/8f/y//b/9//8/wQACgAQABsAIQAhACUAJgAdABAACgAFAPb/5P/N/6L/bv9M/0T/
Rv9I/0//WP9a/1j/Wv9i/23/ff+R/6X/uv/K/9X/3f/l/+f/6f/t//b/+//9//3//P/7
//r/+v/6//v/+//7//v/+//8//3//f/9//3//f/9//3/+//9//7//v//////////////
AAAAAAAAAAACAAIAAgACAAEAAgACAAIAAgAAAAAAAgAEAAQABAAEAAMAAwADAAQABAAE
AAYABgAIAAgACAAIAAkACgAKAAoACAAKAAsACwALAAwADAAMAAwADQAPABAADgAOABAA
EAARABMAFgAYABkAGgAaABsAHQAdAB0AHgAfACAAIQAiACMAJAAkACQAJgAnACcAJgAm
ACcAJwAnACcAJwAnACUAJAAjACIAIQAeAB0AHAAcABsAGgAZABcAFAATABIAEAASABIA
EAAOAAoACgAKAAkABgAGAAQAAwADAAQABAAEAAIAAQABAAAA///+//z/+v/7//v/+//7
//r/+v/6//j/+P/5//n/+P/4//j/9//3//X/9f/2//b/9v/2//b/9v/2//b/9//3//X/
9v/2//X/9//3//f/9//3//j/+P/4//b/9//3//f/+f/5//v/+//8//z//P/8//r/+//7
//v//P/8//z//P/9//3//P/8//r/+v/6//r/+v/6//r/+v/6//r/+v/4//j/+f/5//n/
9//4//j/9//5//n/+P/4//f/9v/2//X/9v/2//f/9//3//b/9f/1//b/9v/2//b/9P/0
//X/9f/0//P/8v/y//T/8//y//L/8f/x//H/8P/y//L/8//z//H/8f/x//D/8P/w//D/
8f/x//H/8P/w//H/8f/x//H/8v/y//L/8v/y//L/8v/y//T/9P/0//X/8//z//L/8v/0
//T/9P/0//L/8v/x//H/8v/z//T/9f/1//X/9f/2//b/9f/1//X/9f/1//X/9v/2//X/
9f/z//f/9P/0//T/9P/1//b/9//4//j/+P/4//n//P/8//3//f/9//7///8BAP//////
/wEAAAD9//j/9P/1//P/8f/y//L/8v/y//L/8//1//b/9//2//b/9v/2//T/9P/0//T/
9P/0//L/9P/2//X/9f/1//j/+f/5//n/9v/2//b/9v/4//j/+P/3//f/9//3//j/+f/5
//r/+v/6//r/+v/7//v/+//7//z//P8BAAYAEAAYAB4AIQAlACcAJQAiABsAFgAQAAkA
/P/g/63/ev9i/2D/Yv9g/2L/Z/9o/2T/ZP9m/3T/i/+l/7v/y//Y/+D/5//r/+3/8///
/wMABAAFAAUABAAEAAQABAAGAAYABwAHAAkACQAJAAoACgAJAAgABwAIAAkACgAJAAkA
CgAKAAsACwALAAsACwANAA4ADwAQAA8ADgANAAwADwAQABAAEAASABAAEAASABIAEgAS
ABIAEwATABMAFAAUABQAFgAWABYAFgAWABYAGQAaABoAGgAaABwAHQAdAB0AHgAeAB4A
HwAhACQAJgAmACYAKAAoACgAKQArACwALwAwADAAMQA0ADUANgA4ADsAPAA9AD4APwBA
AEAAQABBAEMARABEAEQARQBFAEUARQBFAEUAQwBCAEEAQAA/AEAAPwA+AD4AOwA6ADkA
NwA2ADUANAAyADIAMgAwAC4AKwAqACkAJwAkACQAIgAhAB8AHgAcABoAGQAXABYAFAAW
ABYAFQAUABEAEQARABEAEQAQAA8ADAAMAA0ADQAMAAwADAALAAsACwALAAwADAAKAAoA
CgAKAAwADAANAA0ADQAOAA4ADQALAAsACwALAA0ADgAOAA4ADAANAA0ADQAPAA8AEQAR
ABAAEAAQABAAEAARABEAEQAOAA4ADgAOABEAEQAQABAADgAOAA4ADgAOAA4ADgAOAA4A
DgAOAAwADgAPAA8ADwANAA4ADgANAAsACwAKAAoADAAMAA0ADQANAAwADAALAA0ADAAL
AAsACgAKAAoACgAIAAgACQAJAAcABwAHAAgACAAHAAYABgAHAAcABwAGAAQABAAFAAUA
BwAHAAcABgAGAAYABgAHAAUABQAEAAQABwAHAAcABwAEAAQABAAEAAQABAAEAAQAAgAC
AAIAAwADAAMAAgACAAMABAAFAAYABAAEAAMAAwADAAMAAwADAAMAAwADAAQABAADAAMA
AwADAAMAAwAEAAYABQAFAAMAAwAEAAQAAgACAAIAAgACAAIAAQAAAP///v///wAAAQAC
AAEAAAD///7//v/+//7//v/8//z//P/8//z//P/8//z//v/+//7//v/+//7//v/+//z/
/P/8//z//v/+//7//v/8//z//P/8//r/+v/6//r/+//8//3//v/8//z//P/8//r/+v/7
//z//P/9//3//f8AAAEAAwADAAIAAQACAAEAAQD9//r/+P/z//D/8P/w/+7/7v/u/+7/
8f/x//H/8v/y//L/8v/y//H/8P/v/+7/7P/q/+z/7P/r/+v/6//s/+3/7f/t/+z/7P/s
/+z/7P/q/+r/6f/p/+f/5//o/+n/6//s/+z/7P/q/+r/6//r/+3/7f/u/+7/7f/w//b/
AAAMABMAFwAbAB0AGgATAAwACAABAPT/4v/H/5L/XP9K/0r/Rv9I/1P/WP9Y/1T/Uv9a
/2n/d/+J/5//sv++/8n/0//Z/93/4f/n/+z/7//x//L/8v/y//L/8P/w//H/8f/y//P/
9P/2//f/9//3//f/9f/1//X/8//z//T/9P/1//f/9//3//f/+P/4//j/+P/4//j/+P/4
//n/+v/6//r/+//6//v//v/7//r/+f/4//v/+//7//z//P/8//7//v8AAAAAAAAAAAEA
AgACAAIABAAGAAcABwAFAAYABgAGAAgACQALAAwACwAKAAsACgAMAA0ADwAQABEAEgAS
ABMAEwATABMAFAAVABYAFwAYABkAGgAaABoAGwAdAB4AHgAdAB0AHAAbAB0AHQAdABsA
HAAbABoAGQAWABUAFAAUABUAFAATABEAEgARABAADgAMAAwACgAIAAgACAAIAAcACAAI
AAYABQACAAIAAQAAAAIAAQABAAAAAAAAAP///v/9//3//f/9//7//v/+//z/+v/7//v/
+v/8//z/+//7//3//f/+//7//P/8//z//P/8//z//f/9//v//P/8//v//f/9//3//f//
/wAAAAAAAP7//////////////wEAAQAAAAAAAAAAAAAAAQABAAEAAgACAAIAAgABAAEA
AAAAAAAAAAAAAAAAAgACAAIAAgACAAIAAgAAAAAAAQABAAEA//8AAAAA//8BAAEAAAAA
AAAAAAABAAEA///+//7//f/7//r/+f/5//z//P/8//z/+//8//7////9//3//f/+//z/
+//6//r/+//7//v/+v/8//z//f/9//v/+//7//r/+v/6//r/+//6//n/9//2//r/+//8
//3/+v/6//r/+v/6//r/+v/6//r/+v/6//v/+//7//r/+v/6//r/+v/6//r/+v/5//n/
9//3//f/9//3//f/9//4//r/+f/5//n/+f/5//n/+v/4//f/9//1//X/9v/4//r//P/7
//r/+f/4//j/+P/4//j/+v/6//r/+v/5//j/9//2//f/+P/5//r/+v/6//r/+v/6//r/
+v/6//j/+P/4//j/+P/4//j/+P/6//r/+v/6//j/+P/4//j/+v/6//r/+v/6//r/+v/6
//j/+P/4//j/+v/6//r/+v/4//j/+P/4//r/+v/6//r//P/9//7//v////////8AAP7/
///+//3/AAADAAQAAwAAAP7//f/7//f/9v/1//T/8v/y//L/8//z//P/9P/0//b/9v/2
//b/9P/0//T/9P/0//b/9v/1//X/9f/2//f/9f/1//T/9P/0//T/9P/0//T/8//z//P/
8//0//X/9f/2//b/9v/2//X/9f/0//P/+f/4//r/+/8AAAQADgAaACUALQAvADMAMgAn
ABoAFgANAPz/6P/P/6r/eP9U/0b/Rv9O/1n/Xv9c/1z/Xv9o/3v/if+V/6f/vv/O/9f/
4//p/+v/8f/3//r//f8BAAAAAAAAAAAAAgACAAMAAwABAAEAAQACAAMAAwADAAMAAwAD
AAMAAQADAAQABAAFAAMAAwADAAMABAAEAAQABAAEAAQABAAEAAUABgAGAAYABgAEAAQA
BgAEAAQABAAEAAUABQAFAAYABgAGAAgACAAIAAgACAAIAAkACgAKAAoACQAKAAoACQAL
AAwADAAMAAwADQAPABAADgAOABAAEAAQABEAEwAUABQAFAATABMAFwAXABcAGAAXABgA
GQAaABkAGgAaABoAGgAbABsAGgAaABsAGwAbABoAGQAYABUAFAATABIAEQASABEAEAAQ
AA0ADAALAAkACAAHAAYABAAGAAYABAACAAIAAgACAAEAAAAAAP7//f/+//7//f/8////
//8AAAAA/v/+//3//P/7//v/+//7//7//v/+//z//v///////v/+//7//f/9//3//f/+
//7//v/+//7//v/+//7//////wEAAgACAAEA//////////8BAAIAAgACAAAAAQABAAEA
AQABAAMAAwACAAIAAgACAAQABQAFAAUAAgACAAIAAgADAAMAAgACAAQABAAEAAQAAgAC
AAIAAgAEAAQABAACAAQABQAFAAUAAwAEAAQAAwADAAMAAgACAAIAAgADAAMAAQAAAAAA
//8AAAAAAAABAAEAAAD///7//f/+/wAAAQABAAEAAQACAAAA///+//7//f/9//3//P/+
//7///////3//f/9//z//P/8//z//f/7//v/+v/6//3//f/9//3//P/8//z//P/6//r/
+v/6//z//P/8//3///////7//v/9//z/+//6//z//P/7//v/+//7//v/+//9//3//f/+
//z/+//7//v/+f/5//n/+v/8//v/+//5//n/+v/+//z//P/+//7//v/+//z//P/8//z/
/P/8//z//P/8//z//P/8//r/+v/6//r/+//8//3//v/8//z//P/8//z//P/8//z//P/8
//z//P/8//z//P/8//z//f/+//7/AQABAAEAAgADAAUABQAFAAUABwAHAAUA///8//r/
9//0//T/9P/0//b/9v/2//f/9f/1//b/9v/2//b/9v/2//j/+P/4//j/9v/4//j/9//1
//X/9v/3//n/+f/4//j/+P/4//j/+P/4//f/9//3//f/+P/5//n//P/8//z//P/8//3/
/f/9//3//v8AAAMACAAOABYAIgApAC0ALwAtACYAHQAWABIABwD6/+j/wf+K/2T/Vv9W
/1r/XP9h/2T/ZP9k/2j/dv+F/5X/qf+9/87/2v/l/+3/8//z//P/+/8EAAcABQAGAAYA
BgAGAAQABAAFAAUABwAHAAcACAAHAAcABwAHAAcABwAHAAUACQAKAAoACwALAAsACwAL
AAwADAAMAAwADAAMAAwADAANAA4ADgAOAAwACgAKAAwADAAMAAwADAAPAA8ADwAQABAA
EAASABIAEAAQABAAEAARABIAEgASABQAFgAXABcAFQAWABYAFgAXABkAHAAeABwAHAAe
AB4AHwAhACQAJgAlACYAJgAnACkAKQApACoAKwAsAC0ALgAvADAAMAAwADIAMwAzADIA
MgAzADMAMwAzADMAMwAxADAALwAuAC0ALAArACoAKgApACgAJwAlACIAIQAgAB4AHAAc
ABoAGAAYABgAGAAXABgAGAAWABUAFAAUABMAEgAQAA8ADwAOAA4ADgANAAwACQAJAAkA
CQAKAAoACgAIAAgACQAJAAgACAAIAAcABwAHAAcACAAIAAgACAAIAAgABgAGAAcABwAJ
AAoACgAJAAsACwALAAsACwAMAAwADAAMAA0ADQANAA0ADQAPAA8ADAAMAAwADAAOAA8A
DwAPAA4ADgAOAA4ADQANAAwADAAOAA4ADgAOABAAEAAQABAADgAOAA4ADAAOAA8ADwAP
AA0ADgAOAA0ADQANAAwADAAKAAoACwALAA0ADAAMAAsACwAKAAkACQAKAAoACgAKAAgA
CAAJAAkACwALAAsADAAKAAkACAAIAAkACQAJAAgACAAIAAkACQAHAAcABwAGAAQABAAE
AAUABQAFAAQABAAGAAcACAAJAAYABgAGAAYABgAGAAYABgAEAAQABAAFAAUABQAEAAQA
BgAGAAYABgAIAAgABwAHAAcABwAHAAcABQAFAAUABgAGAAUABQAFAAcABwAHAAgACAAH
AAcABQAHAAgACAAIAAgABgAGAAYABgAIAAgACAAIAAgACAAIAAgABgAGAAYABgAGAAYA
BgAGAAgACAAIAAgABgAGAAYABgAHAAkACwAMAAwACwAKAAoADAAPABAAEQAPABEAEQAP
AAkABgAEAAEAAAAAAAAAAAAAAAAAAAABAAMAAwAEAAQAAgACAAIAAgACAAIAAgACAAAA
AgACAAEAAQABAAIAAwABAAEAAAAAAAIAAgACAAIAAgABAAEAAQABAAIAAwADAAUABgAH
AAgABQAFAAQAAwADAAYACAALABAAGAAgACYAKwAtADEAMQAqACMAIAAcAA8A/v/m/7X/
fv9o/2j/aP9o/2z/cf9w/2z/bv90/4D/k/+r/8P/1//i/+r/7//z//f///8FAAcADAAN
AA0ADAAMAAwADAAOAA4ADwAPAA0ADQANAA4ADwAPAA8ADwAPAA8ADwANAA0ADgAOAA8A
EAARABIAEwAUABQAFAAUABQAFAAUABQAFQAWABYAFgAWABQAFAAWABYAFgAWABYAFwAX
ABcAGAAaABoAHAAcABwAHAAcABwAHQAeAB4AHgAeACAAIQAhACMAJAAkACQAIgAjACUA
JgAnACgAKwAsACwALQAvADAAMQAyADIAMwA1ADUANQA2ADgAOgA8AD4AQQBCAEIAQgBE
AEUARQBEAEYARwBHAEcARwBHAEcARQBGAEUARABDAEIAQQBAAEAAPwA+AD0AOwA6ADkA
OAA2ADQANAAyADAALAAsACwAKwAoACgAJgAlACEAIAAeABwAHAAbABsAGgAZABgAFgAU
ABMAEwATABMAEwASABEADgAOAA8ADwAOAA4ADgANAA0ADQANAA4ADgAOAA4ADgAOABAA
EAARABEAEAAQAA8ADQANAA0ADQANAAsADAAMAAwADgAPAA8ADwAPAA8AEQARABAAEAAQ
ABAADgAPAA8ADwAOAA4ADgAOAA8ADwAOAA4ADAAMAAwADAAOAA4ADgAOAAwADAAMAAoA
CgALAAsACwAJAAoACgAJAAkACQAIAAgABgAGAAcABwAJAAgACAAHAAcABgAFAAUACAAI
AAgACAAGAAYABwAHAAYABQAEAAQABgAFAAQABAABAAEAAQAAAAIAAgADAAMAAQABAAEA
AAD+//7//v/////////+//7//v/9//z/+//6//r/+v/6//r/+v/6//r/+P/4//j/+f/5
//n/+P/4//j/+P/4//j/+P/4//f/9//2//X/9P/z//X/9f/1//b/9f/z//L/8f/v/+//
7//w//D/7//v/+3/7//w//L/8v/w/+//7v/t/+z/7P/s/+z/7P/s/+z/7P/s/+7/7v/u
/+7/6//q/+n/6P/p/+r/6//s/+v/6v/p/+j/6P/o/+j/6P/o/+j/6P/o/+j/6P/o/+j/
5v/m/+b/5v/m/+b/5v/m/+j/6P/o/+j/6//s/+z/7f/r/+v/7P/t/+//7//v/+//7//v
/+3/6f/m/+T/4f/e/9//4P/h/+L/4P/g/+H/4f/j/+T/5P/k/+T/5P/k/+T/5P/k/+T/
4v/i/+L/4f/h/+P/5P/l/+X/4//i/+L/4v/j/+T/5f/m/+X/5f/l/+X/5v/n/+f/6P/n
/+b/5f/k/+f/5//n/+f/6v/s/+3/8v/2//7/CgAVABsAHQAdABwAEwAMAAYA+//s/9z/
w/+S/2L/SP9E/0r/Tv9R/1T/Uv9O/1D/XP9t/3//j/+f/7L/wv/L/9P/3//j/+P/5//s
/+//8f/y//L/8v/y//T/9P/1//X/9f/1//X/9v/3//f/9//3//f/9//3//X/+f/6//r/
+//7//v/+//7//z//P/8//z//P/8//z//P/9//7//v/+//7//P/8//7//P/8//z//P//
//////8AAAAAAAACAAIAAgACAAIAAgADAAQABAAEAAYACAAJAAkACQAKAAoACgAIAAkA
CwAMAAoACgAMAAwADAANAA8AEAARABIAEgATABUAFQAVABYAGQAaABsAHAAbABwAHAAc
ABsAGwAaABgAGgAbABsAGwAbABsAGwAZABgAFwAWABUAFAATABIAEgAPAA4ADQALAAoA
CQAIAAYACAAIAAYABAACAAIAAgABAAAAAAD+//3//f/+//7//v/8//v/+//6//z//P/7
//r/+f/5//n/+f/6//r/+v/4//r/+//7//r/+P/4//f/9//1//X/9v/2//n/+v/7//z/
/P/8//3//f/8//z/+//5//r/+//8//3/+//8//z//P/8//3//f/9//////8BAAEA/v/+
//7//v/8//3//f/9//z//P/8//z///////7//v8AAAAAAAAAAAAAAAAAAAAAAgACAAIA
AAD+//////////3//v/+//3//v//////AAD///7//v/9/////v/+//3//f/8//v/+//9
//7///8AAPz//P/9//3//f/9//3//v8AAP///v/+//////////7/+//6//r/+f/8//3/
/v/+//z//P/8//3/+//7//r/+v/7//v/+//7//j/+P/4//j/+v/6//r/+v/8//z//P/9
//v/+//6//r/+P/4//j/+P/6//r/+f/5//v/+//7//v/+v/5//j/+P/6//n/+f/5//f/
9//3//j/+v/5//n/9//3//z//P/8//r/+P/4//j/+P/4//j/+P/4//r/+v/6//r/+P/4
//j/+P/3//b/9f/0//X/9v/3//j/+v/6//r/+v/8//z//P/8//z//P/7//v/+//7//z/
/f/9//3//f/9/wAAAQAAAP3//P/6//f/9P/x//D/7//u//D/8P/x//H/8v/0//X/9v/1
//T/8//y//P/9P/1//T/9P/0//P/8//z//T/9f/1//P/8v/y//L/8v/y//L/8v/x//H/
8f/x//L/8//z//T/9P/0//T/9P/3//f/9//3//b/9P/1//r/AAAIABIAHQApAC0ALQAw
AC8AJgAYABEABgD2/+P/xv+W/2j/Rv88/0L/S/9W/1r/WP9Y/17/bf99/43/m/+w/8L/
0f/d/+n/6//t//P/+P/3//f/+//8//3//v/+//7//////////////wAAAgADAAQABQAC
AAEAAAD9/wEAAgACAAMAAwADAAMAAwAEAAQABAAEAAQABAAEAAQABQAGAAYABgAGAAQA
BAAGAAYABgAGAAYABQAFAAUABgAGAAYACAAIAAgACAAIAAgABwAIAAgACAAGAAgACQAJ
AAkACgAKAAoADAANAA8AEAAPAA4ADwAOAA4ADwARABIAEQASABIAEwAVABUAFQAWABUA
FgAXABgAGQAaABoAGgAYABkAGQAYABgAGQAZABkAFwAXABcAFQASABEAEAAPABAADwAO
AA4ADwAOAA0ACwAIAAcABgAEAAQABAACAAAAAAAAAAAA//8AAAAA/v/9//7//v/9//z/
/v/9//3//P/+//7//f/8//3//f/9//3//v/+//7//P/8//3//f/8//z//P/7//v//P/9
////AAD+//7//v/+//7//v//////AQACAAIAAQD//////////wEAAgACAAIAAAABAAEA
AQABAAEAAwADAAQABAAEAAQABAAFAAUABQAEAAQABAAEAAUABQAEAAQAAgACAAIAAgAE
AAQABAAEAAQABAAEAAIAAgADAAMAAwAFAAYABgAFAAMAAwACAAIABAAEAAUABQADAAIA
AgABAAEAAAD/////AQACAAMABAABAAAAAAD//////////wAAAAD///7//v/9//3//f/8
//7//v///////////////v/+//7//v////3//f/8//z//f/9//3//f/6//r/+v/6//r/
+v/6//r//P/8//z//f/9//3//P/8//z//P/8//z/+v/6//n/+f/5//n/+f/5//v/+//7
//z//P/7//v/+//7//v/+//8//z/+//7//n//f/8//z//P/8//z//P/8//z//v/+//7/
/v///wAAAAABAAMAAwAEAAUABQAFAAUABQAIAAkACAAFAAAA/v/7//j/9v/2//b/9v/2
//b/9//3//f/+P/4//j/9v/2//b/9v/4//j/+P/2//j/+P/3//f/9f/2//f/9//5//j/
+P/4//j/+P/4//j/9//3//f/9//4//n/+f/6//r/+v/6//r/+//7//v/+//6//7/AQAI
ABAAGAAgACkALQAvADEALgAlABoAFAANAP7/7P/T/6j/dv9U/0z/UP9W/13/Yv9i/2L/
ZP9u/3v/i/+b/7H/xv/S/9//5//v//P/9//7/wAABQAHAAYABgAGAAYABQAEAAQAAwAF
AAUABQAGAAcABwAHAAcABwAHAAcABQAJAAoACgALAAkACQAJAAkACgAKAAoACgAIAAgA
CAAIAAkACgAKAAoACgAIAAgACgALAAwADQAOAA4ADQAMAAwADAAMAA4ADgAQABAAEAAQ
ABEAEgASABIAEgAUABUAFQATABQAFAAUABQAFQAXABgAGAAYABoAGgAaABsAHQAeAB8A
IAAgACEAIwAjACMAJAAlACYAJwAoACkAKgAqACoAKgArACsAKgAsAC0ALQAtACsAKwAr
ACkAKAAnACYAJQAmACUAJAAkACIAIAAeABsAHAAbABoAGAAWABYAFAASABAAEAAQAA8A
EAAQAA4ADQAKAAoACQAIAAkACQAKAAoACAAIAAcABgAFAAUABQAFAAQABAAEAAIABAAF
AAUABAACAAIAAQABAAMAAwAEAAQAAgACAAIAAgAEAAQABQAFAAMABAAEAAMABQAFAAUA
BQADAAQABAAEAAUABwAIAAkACAAHAAgABwAGAAYABgAGAAYABwAHAAcABwAIAAkACgAK
AAkABwAGAAYABgAGAAYACAAIAAgACAAGAAYABgAEAAIAAwADAAMABQAGAAYABQAFAAUA
BAAEAAQABAAFAAUABQAEAAQAAwADAAIAAQABAAAAAAAAAAAA/v/+//////////////8A
AAIAAQAAAAAA/////////v/8//z//f/9//////////7//v/+//7////9//3//P/8//v/
/f/9/w==
         </WaveFormData>
      </LeadData>
      <LeadData>
         <LeadByteCountTotal>10000</LeadByteCountTotal>
         <LeadTimeOffset>0</LeadTimeOffset>
         <LeadSampleCountTotal>5000</LeadSampleCountTotal>
         <LeadAmplitudeUnitsPerBit>4.88</LeadAmplitudeUnitsPerBit>
         <LeadAmplitudeUnits>��V</LeadAmplitudeUnits>
         <LeadHighLimit>2147483647</LeadHighLimit>
         <LeadLowLimit>268435456</LeadLowLimit>
         <LeadID>V3</LeadID>
         <LeadOffsetFirstSample>0</LeadOffsetFirstSample>
         <FirstSampleBaseline>0</FirstSampleBaseline>
         <LeadSampleSize>2</LeadSampleSize>
         <LeadOff>FALSE</LeadOff>
         <BaselineSway>FALSE</BaselineSway>
         <ExcessiveACNoise>FALSE</ExcessiveACNoise>
         <MuscleNoise>FALSE</MuscleNoise>
         <LeadDataCRC32>2268609574</LeadDataCRC32>
         <WaveFormData>
2P/Y/9j/2P/b/9z/3f/e/93/3P/b/9r/2//c/93/3v/c/9z/3P/c/97/3v/e/97/3v/e
/97/3v/c/9z/3P/c/9r/2v/a/9r/3P/c/9z/3P/c/9z/3P/c/9v/2v/Z/9j/2P/Y/9j/
2P/W/9b/1v/W/9j/2P/Y/9j/2v/a/9r/2v/Z/9j/1//W/9X/1P/T/9L/1f/W/9f/2P/V
/9T/0//S/9T/1P/U/9T/1P/U/9T/1P/T/9L/0f/Q/9H/0v/T/9T/0f/Q/8//zv/R/9L/
0//U/9L/0v/S/9L/0v/S/9L/0v/Q/9D/0P/Q/9H/0v/T/9T/0f/Q/8//zv/P/9D/0f/S
/9L/0v/S/9L/0v/S/9L/0v/S/9L/0v/S/9D/0P/Q/9D/0v/S/9L/0v/Q/9D/0P/Q/87/
zv/O/87/0P/R/9H/0//V/9X/1f/V/9f/1//X/9f/1f/V/9X/2P/Y/9j/2P/Z/9z/3f/d
/97/3P/a/9n/2P/Z/9v/2//b/93/3P/c/9z/3v/d/9v/2v/Y/9b/0v/R/9P/0v/R/9H/
0v/S/9H/0P/N/83/zv/O/8v/y//L/8r/y//M/83/zv/O/87/zv/O/83/zf/M/8z/zf/P
/9D/0f/Q/87/zf/L/8n/x//F/8j/yf/G/83/2P/l//H/BQAeADgAUQBpAH0AhACHAIkA
iAB4AFkALQD9/8//r/+b/4r/hP+G/4z/k/+Y/53/qP+w/7T/tP+9/8P/w//C/8P/xP/F
/8v/zP/O/9D/0P/P/8//0f/Q/9H/0f/R/9P/0v/T/9P/0//W/9b/2P/W/9b/1v/W/9b/
1//X/9b/2P/X/9f/1//X/9j/2P/Y/9n/2v/a/9r/3P/c/9v/2//Z/9n/2f/a/9z/3f/e
/+D/4P/g/+D/4P/g/+L/4v/i/+L/5P/l/+X/6P/o/+j/6P/r/+z/7v/v//H/8f/x//P/
8v/z//T/9f/3//j/+f/6//v//P/9//7/AQACAAMABAAHAAkACQAJAAwADgAPAA8ADwAP
ABEAEQARABEAEQAQAA4ADQANAAwADgAMAAwADAAJAAgABwAGAAcABgAFAAQAAwACAAEA
AAABAAEAAQAAAP///v/7//r/+P/4//f/9//4//n/+v/8//7//f/7//r/+v/5//n/+f/3
//b/9v/3//f/9//3//b/9v/1//b/+P/2//b/9f/1//X/9f/1//X/8//0//T/9P/0//T/
9P/0//T/9f/1//X/9//4//j/+P/3//f/9//3//n/+f/8//z/+//7//v/+//+//7/////
//7//f/9//z//f/+////AAABAAEAAQABAP////8AAAAAAAAAAAAA//////////////3/
/f/9//7/AAD///7//v/+//z//v/+/wAA//////3/+//7//v/+v/8//z//P/8//n/+f/7
//v//P/8//z//P/6//r/+P/4//b/9v/2//b/+P/4//f/9//2//b/9f/1//b/9//3//j/
+v/6//r/+v/4//j/+P/4//b/9v/2//b/9v/2//b/9v/2//b/9v/2//b/9v/2//X/9//3
//f/9//6//r/+P/4//j/+f/5//n/9//3//f/9//5//n/+f/5//n/+f/5//n/+f/6//r/
+v/6//r/+v/6//v/+//9////////////AQABAAEAAQADAAMAAwAGAAQABAAEAAUABwAH
AAYABgAHAAYABgAGAAUABwAHAAcABwAGAAYABgAGAAUAAwACAP///v/7//v//f/8//v/
+//+//7//f/8//v/+//8//z/+//7//v/+v/4//j/+P/4//r/+v/6//r/+//7//r/+v/6
//v/+//7//r/+P/3//X/8f/t/+3/7v/t//L//f8KABcAKQBDAF4AeACVALEAxwDYAOEA
6QDgAMoApQB3AEMAEwDz/+H/0v/I/8T/yP/N/9T/3f/m/+r/7P/u//P/9f/1//T/9f/2
//f/+P/4//n/+v/6//n/+f/7//r/+//7//v/+//6//v/+//7//7//v8AAP7//v/+//7/
AAABAAEAAAAAAP///////wEAAgACAAIAAAAAAP///v8BAAIAAgADAAMAAwADAAQAAwAD
AAMABAAGAAYABgAGAAYACAAIAAgABgAIAAkACQAMAAwADAAMAA0ADgAQABEADwAPAA8A
EQAUABUAFgAXABcAGAAZABoAHQAeAB8AIAAhACIAIwAkACUAJwAnACcAKAAqACsAKwAr
ACsALQAtAC0ALQAtACwALAArACsAKgAqACgAKAAoACcAJgAlACQAIQAgAB8AHgAfAB4A
HQAcABkAGQAZABgAGAAYABYAFgAWABYAFQAVABMAEwATABQAEgARAA8ADgAQAA8ADwAP
AA0ADAAMAA0ADQANAA0ADAALAAkACQAKAAoACgAJAAkACQAJAAkACQALAAwADAAMAAsA
CgAJAAgACgALAAsACwAJAAoACgAKAAsACwALAAsACwALAA4ADgAPAA8ADwAPABAAEAAR
ABEAEQARABIAEgASABIAEgASABEAEQARABEAEQARABIAEgASABIAEgARABEAEQARABEA
EQARABEAEgASABEAEAAQAA4ADAAOAA4ADgANAA0ACwANAA0ADQAMAAwADAAMAAwACwAL
AA0ADQALAAoACQAIAAoACgAIAAgACAAIAAgACAAIAAgABwAHAAgACAAHAAcABwAHAAYA
BgAGAAYABgAGAAgACAAIAAgACAAIAAgACAAIAAgACAAIAAgACAAIAAgACgAKAAoACQAL
AAsACwALAAoACgAIAAgACgALAAsACwALAAsACwALAAsACwALAAsACwALAAsACwANAAwA
DAAMAA4ADAANAA0ADAAOAA4ADgAOABAAEQARABMAEwATABMAEwAVABUAFQAVABUAFQAV
ABgAGAAYABgAGQAdAB0AHAAcABsAGgAaABoAGwAdAB0AHQAbABoAGgAaABgAFwAVABQA
FQAUABEAEQARABAADwAPABIAEgARABAADwAPABAAEAAPAA8ADwAOAA4ADgAOAA4AEAAQ
ABAAEAARABEAEAAQAA4ADwAPAA8ACgAGAAUAAwABAP3/+//8////CAAXACoAPQBVAHUA
lACyANEA6QD7AAoBFQELAe4AyACbAGkAOQAVAP//8f/q/+j/7P/w//f//v8BAAIABgAI
AAgACQALAA0ADAANAA4ADwAPAA4ADgAOAA4ADQANAA8ADgAPAA8ADwAQAA4ADgANAA0A
EAAQABIAEAAQABAAEAASABMAEwASABIAEQARABEAEQASABIAEgARABIAEgASABQAFAAT
ABMAEwATABMAFAAVABUAFQAWABYAFgAWABYAFgAYABgAGAAYABoAGwAbABwAHAAcABwA
HwAgACIAIwAlACUAJQAnACYAJwAoACkAKQAqACsALAAvADAAMQAyADUANgA3ADgAOQA7
ADsAOwA8AD4APwA/AD8APwBBAEEAQQBBAEEAQABAAD8APwA+AD4APAA8ADwAOwA6ADkA
OAA3ADYANQA0ADUANAAzADIALwAvAC8ALgAuAC4ALAAsACoAKgApACkAJwAnACcAKAAo
ACcAJQAkACQAIwAjACMAIwAiACIAIwAhACEAIQAgAB8AHQAdAB4AIAAgAB8AHwAdAB0A
HQAdAB0AHgAeAB4AIAAgACAAIAAfAB8AHgAdAB8AIAAgACAAHwAfAB8AHwAfAB8AIgAi
ACMAIwAjACMAJAAkACUAJQAkACMAIwAiACQAJAAkACQAJQAlACUAJQAlACUAJgAmACUA
JAAjACEAIgAjACQAJQAlACUAJQAmACQAIwAiACIAJAAiACQAJAAkACMAIwAhACEAIQAh
ACAAIAAgACAAIAAfAB8AIQAhACAAIAAgACAAIAAgAB4AHgAeAB4AHgAeAB4AHgAdAB0A
HgAeAB0AHQAdAB0AHAAcABwAHAAcABwAHAAcABwAHAAcABwAHAAcABoAGgAaABoAGgAa
ABoAGgAaABoAGgAZABkAGQAZABkAGAAYABYAFgAWABcAFwAXABcAFwAXABcAFwAXABcA
FwAXABcAFwAXABcAFgAWABYAFgAWABUAEwASABEAEAAPAA4ADAAMAAwADAANAA4ADwAQ
AA4ADgAOAA4ADAAMAAwADAALAAoACQAIAAYABgAGAAYACAAIAAgACAAHAAYABQAEAAMA
AgABAAAAAgACAAIAAgD///7//f/8//z//P/8//z/+v/6//r/+v/4//j/+P/4//j/9//4
//n/9//3//f/9//3//f/9//3//b/9f/3//b/9v/2//f/+f/2//T/8//x/+//7v/t/+3/
7//v/+//7//w//D/8P/w/+7/6//p/+f/5P/h/+H/4f/d/9v/2v/a/9v/2//b/9v/2v/a
/9n/1//V/9X/1P/U/9T/1P/U/9T/1P/U/9T/1f/T/9L/0v/S/9H/z//R/9L/zv/J/8X/
wf/B/7//vv/B/8j/0f/e//H/BwAhAEAAXgB7AJUAqwC4AMEAvwCuAJQAbQA7AAUA1/+5
/6v/oP+W/5T/mv+h/6b/r/+2/7j/uv++/7//vf/B/8P/xf/H/8n/y//K/8r/yv/M/8v/
y//N/8z/zf/N/83/zP/K/8r/yf/H/8r/yv/M/8z/zP/M/8z/zv/P/8//zv/P/8//0P/R
/9D/0P/P/87/zf/O/87/zv/M/8z/y//L/87/z//Q/9L/0f/R/9H/0v/S/9L/0v/S/9L/
1P/U/9T/1P/W/9f/1//Z/9r/2//c/9v/3P/e/9//3f/d/93/3//g/+H/4v/j/+X/5v/n
/+j/5//o/+n/6v/t/+7/7//w//P/9f/1//X/9f/2//b/9f/1//X/9//3//n/+f/5//j/
+P/3//f/9v/z//D/7//u//D/8P/w//D/8f/w/+//7v/r/+r/6f/o/+X/5f/l/+T/5//o
/+f/6P/n/+b/5P/j/+P/4//j/+T/5P/j/+H/4P/g/9//3//f/9//3v/e/9//3v/d/9z/
2v/a/9n/2v/c/9z/3P/b/9v/2//b/9v/2//Z/9r/2v/a/9r/2v/a/9r/2v/b/9v/2//b
/9z/3P/c/9//3//f/9//3f/d/+D/4P/f/9//3//f/+L/4v/j/+P/4//j/+T/5P/j/+L/
4f/g/+D/4f/i/+P/5f/l/+b/5v/k/+T/5P/j/+P/4//j/+P/4//j/+P/5P/k/+P/4v/i
/+T/4v/k/+T/5P/j/+P/4f/f/9//3//e/9//4P/h/+L/3//f/+H/4f/e/97/3v/e/9z/
3P/a/9r/3P/c/9z/3P/e/97/3f/d/9z/3P/b/9v/3f/d/9z/3P/a/9r/2v/a/9r/2v/a
/9r/3P/c/9z/3P/c/9z/3P/c/9r/2v/a/9r/2P/Y/9j/1//a/9v/3P/d/9z/3P/a/9r/
2P/X/9X/0//W/9f/2P/Z/9v/2//b/9v/2f/Z/9n/2f/Y/9b/1f/U/9b/2v/b/9v/2v/a
/9r/2v/a/9r/2v/a/9r/2P/Y/9j/2P/Y/9j/2P/Y/9n/2v/b/9z/2v/a/9r/2v/Y/9j/
2P/Y/9j/2P/Y/9j/2P/Y/9j/2P/Z/9r/2//c/9r/2v/a/9r/2P/Y/9j/2P/a/9r/2v/a
/9r/2v/a/9r/3P/c/9z/3P/c/9z/3P/c/9r/2v/a/9v/3f/f/+H/4f/h/+H/4f/h/97/
3f/c/9v/3v/i/+P/5P/m/+f/6f/p/+b/5v/l/+T/5P/k/+X/5//m/+X/5P/i/+X/5v/n
/+f/5f/k/+P/4v/e/93/3P/a/9v/2//c/9z/2f/Y/9f/1//Z/9r/2v/b/9v/2v/a/9r/
1//W/9X/1P/X/9j/2v/b/9j/2P/Y/9n/2//b/9r/2P/T/8//z//R/9H/0v/T/9j/4f/s
//v/EwApADoAUABrAIUAkwCWAJcAlwCMAHQATwAdAOn/wf+r/6H/mP+Q/5D/mP+b/6L/
rf+4/77/xP/K/83/y//L/8r/y//M/83/0f/S/9T/1v/W/9X/1f/X/9r/2//b/9v/2f/W
/9X/0//T/9b/1v/Y/9b/1v/W/9b/1//Z/9r/2v/a/9n/2f/Z/9f/2P/Y/9j/1//Y/9j/
2P/a/9r/2f/Z/9f/1//X/9j/2//b/9v/3P/a/9r/2v/a/9v/3v/f/+D/3//g/+D/3//i
/+L/4v/i/+P/5P/m/+f/5//n/+f/6f/o/+n/6v/r/+3/7v/v//D/8f/y//P/9P/3//j/
+f/6//v//f/9//3//P/+///////9//3///////////////7//v/9//3//P/+//z//P/8
//3//P/7//r/9//2//X/9P/z//L/8f/w//H/8f/x//D/7v/u/+z/7P/s/+z/6//r/+z/
7f/u//D/8P/v/+3/7P/s/+v/6//r/+3/7P/s/+3/7f/t/+3/7P/r/+n/6f/q/+z/7P/r
/+v/6//r/+v/6//r/+z/7P/s/+3/7v/v//D/7v/v/+//7//x//L/8v/y//H/8f/x//H/
8//z//b/9v/3//f/9//3//j/+P/5//n/9//3//j/+P/6//r/+v/6//v/+//7//v//f/9
//7//v/+//7//v/9//3//f/9//3//f/9//3//v/+//3//P/8//7//P/+//7//v/9//3/
+//9//3//f/8//z//P/8//z//f/9//////8AAAAAAAAAAP7//v/8//z//P/8//z//P/9
//7//v////7//v/9//3///////7//v/+//7//v/+/wAAAAAAAAAA/v/+//7//v/+//7/
/v/+//7//v/+//7/AAAAAAAA/////////////wAAAAD+//7//v////////8BAAEAAQAB
AP////////////////////////7//v/+/wAAAAADAAEAAgACAAIAAgACAAAAAAAAAAAA
AgACAAIAAgACAAIAAgACAAIAAgACAAIABAAEAAQABAACAAIAAgACAAIAAgACAAIAAgAC
AAIAAgAEAAQABAAFAAMABQAHAAcACQAJAAkACQALAAsACwALAAkADAAMAAwADAANAA8A
DwAOAA4ADQAMAAwADAANAA8ADwAPAA8ADgAMAAwADAALAAoACgAKAAoABQAFAAUABAAD
AAMABAAEAAMAAgABAAEAAgACAAEAAQADAAIAAgACAAAAAAAAAAAAAgACAAMAAwACAAIA
AgADAAMAAwACAP7//f/5//X/8//1//b/+f8AAA0AHAAtAEMAXwB8AJYAswDLANkA4gDp
AOkA1ACwAIUAVQAjAP//7f/h/9T/zv/Q/9b/3f/k/+v/8P/0//T/9v/7//3/+//8//3/
/v///wAAAAABAAIAAAD/////AQACAAMAAwADAAQAAgACAAEAAQAEAAQABgAEAAQABAAE
AAQABQAFAAQABgAFAAUABQAFAAYABgAGAAUABgAGAAYABwAIAAgACQALAAsACwAMAAsA
CwALAAwADAAMAAwADAAKAAwADAAMAA4AEAARABEAEgASABIAEgATABQAFgAXABcAFwAX
ABkAGgAbABwAHQAfACAAIQAiACMAJAAlACYAJwAoACkAKgArAC0ALQAtAC4AMAAxADEA
MQAxADMAMwAxADEAMQAwADIAMQAxADAAMAAuAC4ALgArACoAKQAoACcAJgAlACQAIwAi
ACEAIAAhACEAIQAgACAAIAAeAB4AIAAgAB8AHwAeAB0AHAAcABwAGwAZABgAGAAXABcA
FwAXABYAFgAXABUAFQAVABQAFAATABQAFgAUABQAEwATABUAFQAVABUAEwAUABQAFAAW
ABYAFgAWABYAFwAXABcAFwAYABgAGAAZABkAGQAZABcAFwAaABoAGwAbABsAGwAcABwA
HQAdAB0AHQAeAB4AHAAcABwAHAAdAB0AHQAdAB0AHQAeAB4AHgAeAB4AHQAdAB0AHQAd
AB0AHQAdAB4AHgAdABwAHAAcABoAHAAcABwAGwAbABkAGQAZABkAGAAaABoAGgAaABcA
FwAZABkAGAAYABgAGAAYABgAFgAWABYAFgAWABYAGAAYABcAFwAWABYAFQAVABUAFQAU
ABQAFgAWABYAFgAWABYAFgAWABQAFAAUABQAFAAUABQAFAAUABQAFAAUABQAFAAUABMA
EwATABMAEwAWABYAFAAUABQAFQAVABUAEwATABMAEwATABMAEwATABUAFQAVABUAFQAU
ABQAFAASABQAFQAVABQAFAAUABQAFAAUABQAFAAUABQAFAAUABQAFAAUABQAFAAUABQA
FAAUABQAFAAUABQAFAAUABQAFQAXABkAGwAbABoAGQAYABcAGAAZABoAGwAZABwAHAAc
ABoAGwAdAB0AHAAcABsAGgAcABwAHQAfAB0AHQAdABwAHAAcABwAGwAXABYAFQAUABMA
EwATABIAEQARABIAEgARABAADwAPAA4ADgANAA0ADQAMAAwADAAMAAwADAAMAA4ADgAP
AA8ADAAMAAwADQANAA0ACgAIAAcAAQD7//f/9//6////CgAZACoAPwBZAHUAkgCyAM0A
4wD1AAYBCwH/AOIAugCNAFkALQANAPn/6f/i/+T/6v/u//P/+P/7/wAABAAEAAYABwAJ
AAkACQAJAAkACQALAAoACgAKAAoACQAJAAsACgALAAsACwALAAoACwALAAoADAALAAwA
DAAMAAwADAAMAA0ADQAMAA4ADQANAA0ADwAQABAAEAAPABAAEAAQABAAEAAPAA8ADwAP
AA8AEAARABEAEQASABIAEgASABIAEgAUABQAFAAUABYAFwAXABgAGAAYABgAFwAYABoA
GwAdAB0AHQAfACAAIQAiACMAJQAmACcAKAApACoAKwAsAC8AMAAxADIAMwA1ADUANQA0
ADYANwA3ADcANwA5ADkANwA3ADcANgA4ADcANwA2ADYANAA0ADQAMwAyADEAMAAxADAA
LwAuACsAKgApACgAKQApACkAKAAnACYAIwAiACAAIAAfAB8AHwAfAB8AIAAgAB8AHQAc
AB4AHQAdAB0AGwAaABoAGwAZABkAGQAYABgAFwAYABoAGgAaABkAGQAZABkAGQAZABsA
HAAcABwAGgAaABoAGgAaABsAGwAbABkAGgAaABoAHQAdAB0AHQAdAB0AIAAgAB8AHwAf
AB8AHgAeAB8AHwAfAB8AIAAgACAAIAAgACAAHwAfAB8AHwAfAB8AIAAgAB4AHgAeAB0A
HQAdAB0AHQAdAB0AHQAeAB4AHQAcABwAHAAaABwAHAAcABsAGwAZABcAFwAXABYAGAAY
ABgAGAAVABUAFwAXABYAFgAWABYAGAAYABYAFgAUABQAFAAUABQAFAATABMAFAAUABMA
EwARABEAEAAQABAAEAAQABAADwAOAA0ADAAKAAoACgAKAAsADAANAA4ADAAMAAwADAAK
AAoACgAJAAkACQAJAAkACQAIAAUABAAGAAcABwAHAAkACQAJAAkABgAFAAQAAwABAAEA
AQABAAMAAgACAAIAAAAAAAMAAwAAAP///v/9//z/+//6//n/+P/5//r/+//8//7//v/+
//7/+v/4//b/9P/y//L/8v/y//L/8v/y//L/9P/0//T/9P/y//L/8v/y//D/8P/w//D/
7v/u/+7/7v/u/+7/7v/u/+//8P/y//P/9P/1//T/8//y//H/8P/v/+//7//v/+//8v/y
//L/8v/x//P/8//y//L/8f/w//D/7v/v//H/8f/y//P/8//0//P/8v/w/+3/6v/p/+j/
5f/l/+X/5P/j/+P/5P/k/+P/3//d/9z/3P/d/93/3v/f/97/3v/e/97/3P/c/9z/3P/b
/9v/2v/Y/9n/2v/c/93/3f/c/9j/1f/P/8v/x//J/8z/0f/U/+H/8P8BABcALwBIAGQA
fwCbALEAugDDAMUAtACOAGEALwD7/9P/u/+t/6L/nP+a/6L/rf+0/7v/wP/E/8T/xv/J
/8n/yf/M/83/zv/P/9L/0v/T/9T/1P/T/9P/1f/U/9X/1f/V/9P/0P/P/83/0P/U/9X/
2P/Y/9j/2P/Y/9f/1//W/9T/1P/T/9P/0//V/9b/1v/W/9X/1v/W/9b/1P/U/9P/0//T
/9P/0//U/9b/1//Y/9r/1//W/9X/1P/U/9b/1v/W/9n/3P/e/9//3v/e/97/3v/f/+D/
4v/j/+D/3//e/9//4f/j/+X/5//p/+r/6//s/+//8P/x//L/8P/w//D/8P/y//X/9v/3
//X/9v/2//X/9//3//n/+f/5//n/+f/4//j/9//3//b/9v/0//T/9P/z//L/8f/w/+3/
7P/r/+r/6//q/+n/6P/n/+f/5//m/+b/5v/k/+T/5v/m/+X/5f/k/+P/4v/i/+P/4//i
/+L/4v/h/+H/4f/f/97/3v/f/+H/4f/h/+D/3//d/93/3v/c/9z/2//b/9z/3f/e/9//
3f/e/97/3v/d/9z/2//a/93/3//g/+H/4P/g/9//3v/f/9//3//f/+D/4f/l/+b/5P/j
/+L/4f/i/+L/4//j/+H/4f/i/+L/5P/k/+T/5P/l/+X/5f/l/+X/5f/m/+b/6P/o/+j/
5//m/+X/5P/j/+X/5f/l/+b/6P/n/+b/5v/k/+D/4P/e/9//3//g/9//4P/h/+L/4v/g
/+D/4P/g/97/3f/e/93/3P/c/9z/3P/e/97/3P/c/9z/3P/c/9z/2//a/9j/1//a/9r/
2f/Z/9v/2//a/9r/2P/Y/9j/2P/Y/9j/2P/Y/9b/1v/W/9b/1v/W/9b/1v/W/9b/1v/W
/9f/2P/Z/9n/1v/V/9T/0//W/9b/1P/U/9X/1//Y/9n/1f/T/9H/z//R/9P/1f/X/9b/
1f/U/9P/0//S/9L/0v/Q/9b/1//X/9b/1f/U/9P/0v/S/9L/0v/S/9T/1P/U/9T/0v/S
/9L/0v/R/9D/z//O/8//0P/R/9L/1P/U/9T/1P/S/9L/0//T/9X/1//X/9f/1f/V/9X/
1f/T/9P/0//T/9b/1v/W/9b/2P/b/9z/3P/a/9n/2P/Y/9j/2f/b/9v/3f/d/9z/3P/a
/9r/2f/X/9f/1//X/9X/0//T/9L/0f/P/9D/0P/P/87/zf/N/87/z//P/9D/0f/O/87/
zv/O/87/zv/O/87/zP/N/83/zP/O/87/z//P/9H/zP/K/8n/x//F/8P/x//K/8v/yv/N
/9r/6f/3/wsAIAA0AEcAXQBzAIAAgQCBAH4AbgBXADEA/f/N/6v/mf+O/4b/gv+E/4v/
lP+d/6j/rP+w/7j/vf+7/7v/vv+//8D/wf/E/8T/xf/G/8j/x//H/8n/y//N/87/z//L
/8j/x//F/8b/yv/L/87/zv/O/87/zv/O/8//z//O/8v/yf/I/8f/yf/M/87/0P/R/9L/
0v/S/9H/0P/O/83/zf/N/83/zv/P/8//z//Q/9D/0P/Q/9D/0v/U/9T/1P/T/9T/1P/T
/9T/1P/U/9T/1//Y/9r/2//a/9n/2P/Z/9v/3f/f/+H/4f/i/+P/5P/j/+T/5f/m/+f/
6P/p/+r/6//t/+3/7f/s/+7/7//v//D/8f/0//X/8//z//P/8v/y//H/8f/w//D/7v/u
/+7/7f/s/+v/6v/p/+j/5//m/+X/5P/j/+L/4f/h/+H/4P/i/+L/4P/g/+D/4P/f/9//
4f/h/+H/4v/h/9//3P/a/9v/2//c/93/2//a/9r/2//d/93/3f/c/93/2//b/9z/2v/a
/9n/2f/b/9v/2//b/9v/3P/c/9z/3f/e/9//4P/e/9//3//f/+D/4v/j/+T/5P/j/+L/
4f/i/+P/5//o/+X/5f/l/+X/5//o/+r/6//r/+v/7P/s/+r/6v/q/+r/6v/r/+z/7f/t
/+3/7v/u//D/8P/w/+//7//v/+//7//x//H/8f/y//D/7//u/+7/8P/u//D/8P/y//H/
8f/v/+3/7f/t/+z/7v/u/+7/7v/t/+3/7//v/+z/7P/s/+z/7v/u/+z/7P/s/+z/7P/s
/+7/7v/t/+3/7v/u/+3/7f/v/+//7v/u/+z/7P/s/+z/6v/q/+r/6v/s/+z/7P/s/+r/
6v/q/+r/6//s/+3/7v/u/+7/7v/t/+3/7f/t/+3/7v/u/+z/7P/s/+3/7f/t/+3/7f/t
/+3/7f/t/+3/7f/v/+//7//v/+//7v/u/+7/8P/w/+//7//w//D/8P/w//D/8P/w//H/
8f/x//P/8//z//X/9f/1//X/9f/1//X/9f/6//r/+v/6//n/+//7//r/+v/5//j/+P/5
//v//v////3//f/8//z/+v/6//n/9//2//X/9P/x//P/8//y//H/8f/y//L/8f/y//H/
8f/y//D/7//v/+//7v/u/+7/7v/w//D/8P/w//D/8f/x//D/8v/y//P/8//x//L/8P/x
/+//6f/n/+n/6v/r//D/+/8IABcAKwBDAFoAdACPAKkAuwDEAMkAzQDEAKgAgQBRAB8A
9f/b/83/wP+4/7j/vP/D/8z/0f/Y/+D/5P/m/+f/6//r/+7/7//w//H/8v/y//P/9P/0
//P/8//1//T/9f/1//X/9f/0//X/9f/1//j/+P/6//j/+P/4//j/+P/5//n/+P/2//X/
9f/1//f/+P/4//j/9//4//j/+P/5//r/+v/7//n/+f/5//r/+//7//v//P/8//z//P/8
//z//v/+//7//v8AAAEAAQACAAIAAgACAAEAAgAEAAUABwAHAAcACQAKAAsADAANAA8A
EAARABIAEwAUABUAFgAXABgAGQAaABkAGwAbABsAHgAgACEAIQAhACEAIwAjACEAIQAh
ACAAIAAfAB8AHgAeABwAHAAcABkAGAAXABYAFQAUABMAEgARABAADwAOAA8ADwAPAA4A
DgAOAAwADAAKAAoACQAJAAkACQAJAAoACAAHAAUABAAEAAMAAwADAAMAAgACAAMAAwAD
AAMAAgABAP////8AAAAAAAD////////////////9//7//v/+//7//v/+//7/AAABAAEA
AQABAAIAAgACAAMAAwADAAMAAQABAAQABAADAAMAAwADAAQABAAFAAUABwAHAAgACAAG
AAYABgAGAAUABQAFAAUABQAFAAYABgAGAAYABgAFAAMAAwADAAMAAwADAAMABAAEAAMA
AgACAAIAAAACAAIAAgABAAEA///////////+//z//P/8//z/+//7//3//f/8//z//P/8
//z//P/6//r/+v/6//r/+v/4//j/9//3//r/+v/5//n/+f/5//j/+P/4//j/+P/4//j/
+P/2/w==
         </WaveFormData>
      </LeadData>
      <LeadData>
         <LeadByteCountTotal>10000</LeadByteCountTotal>
         <LeadTimeOffset>0</LeadTimeOffset>
         <LeadSampleCountTotal>5000</LeadSampleCountTotal>
         <LeadAmplitudeUnitsPerBit>4.88</LeadAmplitudeUnitsPerBit>
         <LeadAmplitudeUnits>��V</LeadAmplitudeUnits>
         <LeadHighLimit>2147483647</LeadHighLimit>
         <LeadLowLimit>268435456</LeadLowLimit>
         <LeadID>V4</LeadID>
         <LeadOffsetFirstSample>0</LeadOffsetFirstSample>
         <FirstSampleBaseline>0</FirstSampleBaseline>
         <LeadSampleSize>2</LeadSampleSize>
         <LeadOff>FALSE</LeadOff>
         <BaselineSway>FALSE</BaselineSway>
         <ExcessiveACNoise>FALSE</ExcessiveACNoise>
         <MuscleNoise>FALSE</MuscleNoise>
         <LeadDataCRC32>1955567169</LeadDataCRC32>
         <WaveFormData>
+P/4//j/+P/5//r/+//8//r/+v/6//r//P/8//z//P/6//r/+v/6//r/+v/6//r/+v/6
//r/+v/4//j/+P/4//j/+P/4//j/+P/4//j/+P/3//b/9f/0//L/8v/y//L/9P/0//T/
9P/y//L/8v/y//L/8v/y//L/8v/y//L/8v/x//D/7//u/+z/7P/s/+z/7v/u/+7/7v/t
/+z/6//q/+r/6v/q/+r/7P/s/+z/7P/r/+r/6f/o/+r/6v/q/+r/5//m/+X/5P/l/+b/
5//o/+b/5v/m/+b/6P/o/+j/6P/m/+b/5v/m/+j/6P/o/+j/5//m/+X/5P/l/+b/5//o
/+b/5v/m/+b/6P/o/+j/6P/m/+b/5v/m/+T/5P/k/+T/5f/m/+f/6P/m/+b/5v/m/+b/
5v/m/+b/5v/l/+X/5v/o/+v/7P/s/+z/7P/s/+z/7f/t/+//8P/u/+3/7f/t//D/8P/x
//L/7//s/+v/6//p/+r/6v/q/+v/6//s/+z/7P/s/+v/6//n/+X/5P/j/+P/4//j/+P/
4//j/+P/4f/g/+D/4P/g/9//3v/d/9v/2//c/93/3//f/9//3//f/97/3v/e/93/3v/f
/+D/4v/g/+H/4f/h/+T/5v/s//P/9//3////CgASABgAKAA5AEMATABMAD8AKgAXAAoA
BwD//+f/wv+Y/3D/WP9O/0r/UP9d/2z/ef+F/5L/ov+w/7b/u//E/8v/zf/Q/9L/1P/W
/9r/3f/f/+H/4P/g/+D/4f/i/+L/4//k/+b/5//n/+f/5f/l/+X/5//n/+f/5v/m/+T/
5P/k/+X/5//n/+f/5//o/+n/6f/p/+n/6f/n/+n/7P/t/+3/7f/s/+r/6f/q/+3/7v/v
//D/7v/u/+7/7v/w//L/8v/y//L/8//0//b/9v/2//b/9v/5//r/+//9////AAABAAIA
AAAAAAEAAgAFAAkADAANAAsACgAKAAoADgAPABAAEgATABUAFgAWABcAGAAYABgAGAAZ
ABkAGQAYABcAFwAWABMAEgAQABAAEQAQAA4ADgALAAkABwADAAMAAgAAAP7//P/6//n/
+P/5//j/9//3//b/9P/y//D/7//u/+3/7f/u/+3/7f/t/+7/7v/u/+//7f/s/+z/7P/r
/+r/6v/q/+r/6v/p/+n/6v/q/+v/7P/q/+r/6v/q/+z/7P/s/+z/6//r/+r/6v/q/+r/
6v/q/+v/6//r/+v/7v/v/+//7//t/+3/7v/u/+7/7//x//H/8P/w//H/8f/z//X/9v/2
//L/8v/y//P/9f/2//f/9//3//f/9v/2//f/9//3//f/9//3//f/9P/0//X/9f/0//T/
9P/0//T/9P/0//T/9P/0//T/8//z//X/9f/1//T/8v/x/+//7//v/+//7//u/+3/7f/u
/+7/7v/u//D/8f/v/+7/7f/q/+j/6P/o/+f/6f/p/+r/6v/o/+j/6P/o/+n/6f/p/+n/
6f/p/+n/6f/p/+n/6f/p/+f/5//n/+f/6P/o/+j/6P/m/+b/5v/m/+b/5v/m/+X/5f/m
/+b/5v/o/+j/6P/m/+b/5//n/+f/5f/l/+X/5f/l/+b/5v/m/+b/5f/l/+X/5//n/+b/
5v/m/+b/5v/n/+f/6P/q/+v/7f/t/+z/7P/s/+z/7P/t/+3/7//w//D/7//v/+//7f/s
/+z/7P/s/+r/6v/r/+3/7v/u/+7/7P/r/+v/6v/o/+j/5//n/+X/4//i/+H/4f/h/+H/
4f/j/+P/4//h/+D/4P/g/+D/4P/g/+D/3//e/97/3v/f/9//3//f/9//4v/i/+L/4f/f
/9//3//g/+L/3//h/+P/4v/g/+b/6//t//P/AQAKABQAIgA2AEUAUQBcAGAAVwBQAE0A
TABDAC0ADwDk/7L/iP9w/2j/av9s/3f/hP+T/5//rv+6/8L/xv/L/9L/1//Z/9n/2v/b
/9z/3//h/+L/4//i/+L/4v/j/+T/5P/l/+b/5v/n/+f/5//n/+f/5//p/+n/6f/o/+j/
6v/q/+r/6//r/+v/6//r/+r/6//r/+v/6//r/+n/6//u/+//7//v/+//7v/u//D/7//w
//H/8v/0//T/9P/0//T/9v/2//b/9v/3//j/+v/6//r/+v/6//3//v///wEAAgACAAIA
AgAFAAYACAAKAAoADQAPAA8AEQASABQAFgAYABkAGgAcABsAHQAeAB4AHwAgACAAIAAi
ACMAIwAjACQAIwAjACIAIQAgAB4AHgAbABoAGAAYABYAFQAUABEADwAOAAwACgAKAAgA
BwAGAAMAAgABAAEA///+//3//P/8//z//P/9//z/+//7//v/+v/4//b/9f/3//b/9v/2
//T/8v/x//D/8v/y//H/8f/v/+7/7v/u/+7/7v/u/+7/7P/s/+z/7P/v/+//7v/u/+7/
7v/u/+7/7//v/+//7//w//H/8f/x//H/8f/y//L/8v/z//X/9f/2//b/9//3//X/9//4
//j/+P/4//j/+f/3//j/+f/5//n/+f/4//j/+f/5//n/+f/5//n/+f/2//j/+f/5//j/
9v/2//b/9v/2//b/9v/2//T/9P/z//P/8//z//P/8v/0//P/8f/x//P/8//z//L/8f/x
//L/8v/v/+7/7//v//H/8P/v/+z/7v/u/+7/7f/t/+3/7v/u/+z/7P/s/+z/6//r/+v/
6//r/+v/6//r/+3/7f/t/+3/6//r/+v/6//s/+z/7P/s/+7/7v/u/+7/7P/s/+z/6//r
/+z/7P/s/+z/7P/s/+r/7P/t/+3/7f/t/+3/7f/t/+//8P/w//D/8P/v/+//7//v/+//
7//v/+//7f/t/+//7v/w//D/8P/w//P/8//0//b/9f/3//f/9v/4//j/+P/4//n/+f/7
//z/+v/5//n/+f/7//r/+v/6//j/9v/2//f/+f/6//r/+v/4//f/9//2//T/9P/z//P/
8f/v/+7/7f/v/+//7//v//H/8f/x/+//7v/u/+7/7v/w//D/8P/v/+7/7v/u/+//7//v
/+//7//y//L/8v/x//H/8f/x//L/7v/r/+v/7f/s/+z/7v/x//X///8PAB4ALgBEAF4A
dQCDAIYAhgCHAIwAjwCAAGMAPwAPANj/qP+M/37/gP+K/5j/pf+0/7//yf/S/9b/3P/k
/+f/6P/r/+//7//w//H/8v/y//P/8//z//T/9P/0//X/9P/0//X/9v/2//f/9//3//f/
9//3//n/9//3//b/9v/3//j/+f/7//v/+//7//v/+v/7//v/+//9//3/+//9//7/////
////AQAAAAAAAgABAAIAAwAEAAQABAAEAAQABgAIAAgACAAIAAkACgAMAA4ADgAOAA4A
DwAQABEAEwAXABgAGQAaABwAHAAdAB4AIAAjACUAJQAoACgAKQAqAC4ALwAwADIAMwA1
ADYANgA4ADoAOwA8ADwAPQA9AD0AOgA5ADkAOAA5ADgANgA2ADcANgA0ADQANAAzADIA
LwAtACwAKgAoACgAJgAlACQAIQAgAB8AHwAdABwAGwAaABcAFgAVABUAEwARABAADwAR
ABAADwAPAA0ADAAMAAwACQAIAAgACAAIAAgABwAHAAUABAAEAAQABAAEAAQABAACAAIA
AgACAAMAAwACAAIABAAEAAQABAADAAMAAwADAAQABQAFAAUABQAFAAYABgAGAAcACQAJ
AAoACgALAAsACQALAAwADAAKAAoACgALAAsADAANAA0ADQANAAwADAANAA0ADQANAA0A
DQANAAoADAANAA0ADAAMAAwADAAMAAoACgAKAAoACgAKAAkACQALAAsACwAKAAwACwAJ
AAkACQAJAAkACAAFAAUABgAGAAYABgAIAAkACQAIAAcABAAGAAYABgAFAAMAAwAEAAQA
BAAEAAQABAADAAMAAwADAAEAAQABAAEAAwADAAMAAwADAAMAAwADAAAAAAAAAAAAAAAA
AAAAAAAAAAAAAAD//wEAAgACAAIAAgACAAIAAAAAAAEAAQABAAEAAQABAAEAAQACAAIA
AgACAAEAAQABAAMAAwADAAMAAwADAAEAAQACAAAAAAAAAAAA/v/+//7//v8BAAIAAwAE
AAQABAAEAAQAAgACAAIAAgAAAAAAAAAAAAIAAgACAAIABAAEAAQABAAEAAQABAAEAAIA
AgACAAIABAAEAAQABAACAAIAAgACAAQABAAEAAQABAAEAAQABAAEAAQABAAFAAUABgAI
AAkACQAJAAgACAAJAAoACwANAAwADQANAAwADQANAA0ADQAKAAoACgAIAAYABgAHAAcA
CAAIAAgACAAJAAkACAAIAAcABQAEAAEAAQAAAP/////+//3//P/7//z//f/8//z/+v/6
//r/+v/4//j/9//2//j/+P/5//n/+f/5//n/+v/4//j/9//3//n/9//6//r/9//1//X/
9P/2//j/+/8BAAkAFQAgAC4AQABWAGkAeQCCAHwAcwBwAG8AaABZAEMAIQDy/77/lP9+
/3z/gP+C/43/mv+n/7X/wv/O/9L/2v/h/+T/4//n/+r/7P/u//D/7//x//L/8//2//b/
9v/3//j/+P/5//r/9//3//b/9f/z//P/8//1//b/9//3//j/+f/6//v//f/8//v/+v/5
//r/+//7//v//f/9//v//f/9//3//P/7//z//P/9/wAA//8AAAEAAgACAAIAAgACAAIA
BAAEAAQABgAHAAgACgAMAAwADAAMAA0ADgAPABEAEgASABIAEgASABIAEwAUABgAGwAd
AB0AHgAeAB8AIAAiACMAJAAmACcAKQAqACoAKwAsACwALAAqACsAKwArACwAKwArACoA
KwAqACgAKAAkACIAHwAeAB0AHQAdABsAGgAaABkAGAAXABQAEgAQAA8ADgANAA0ADgAO
AA4ADgALAAoACQAJAAgABwAHAAcABwAGAAUABQAFAAQABAAEAAUABAAEAAQAAgACAAEA
AQABAAAAAAAAAAIAAgACAAIAAAAAAAAAAAD//////v/+//7//v/+//7/AQABAAEAAQAC
AAMAAwADAAMAAwAEAAQAAgADAAUABQAEAAQABQAFAAUABwAIAAgACAAIAAgACQAIAAgA
CAAHAAcABwAGAAYACQAJAAkACQAJAAkACQAGAAgACQAJAAgACAAIAAgACAAGAAYABgAG
AAYABgAFAAUAAwADAAMAAgACAAEA/////wEAAQABAAAA/////wAAAAD+//7/AAABAAAA
/v/8//j/+f/6//v/+//7//v//P/8//r/+v/6//r/+//7//v/+//6//n/+P/3//n/+f/5
//n/+f/5//n/+f/4//j/+P/4//j/+P/4//j/9v/2//b/9f/3//j/+P/4//b/9v/2//T/
8v/z//P/8//1//X/9f/1//f/+P/4//j/9v/1//X/9f/0//P/8v/x//H/9f/1//f/+P/2
//b/9v/2//b/9v/2//b/9v/2//b/9v/1//T/8//y//P/9P/1//b/9v/2//b/9v/0//T/
9P/0//T/9P/0//T/8v/y//L/8v/1//b/9//4//X/9P/z//L/9P/0//T/9P/y//L/8v/y
//T/9P/0//T/9v/2//b/9v/2//b/9v/2//T/9P/1//X/9v/4//n/+//9//z//P/8//n/
+P/4//f//P/+//////8BAAEAAQAAAP7//v/8//r/+P/5//n/+v/4//j/+P/3//j/+P/5
//r/9//3//X/8//y//H/8f/x//H/8f/x//H/7//t/+z/7P/u/+7/7v/u//D/7//u/+7/
6//r/+r/6f/q/+v/7f/u/+z/6//r/+v/7//u/+7/7//r/+v/7v/0//z/AwAHAA0AFwAe
ACgAOgBIAE8AUwBaAFgASwA2ACUAIAAbAAsA6//A/5T/dP9k/2b/av9s/3f/hv+R/5v/
qv+4/8D/zP/X/9r/2//d/97/4P/i/+T/5v/p/+v/7f/u/+7/7v/v//D/8P/x//L/8f/x
//D/7//v/+//7//x//H/8f/w//D/8f/y//P/9f/z//P/8//z//T/9f/1//X/9f/1//P/
9f/0//X/9f/1//X/9P/0//b/9//4//n/+v/4//j/+P/4//r//P/8//z/+v/7//z//v8A
AAAAAAAAAAEAAgADAAUABQAGAAcACAAIAAgACQAKAAwADwARABEAEgASABMAFAAYABkA
GgAcABsAHQAeAB4AHQAeAB4AHgAcAB0AHQAdABwAGwAbABoAFwAWABQAFAAVABQAEgAS
AA4ADQAMAAkABQAEAAIAAAACAAAA///+//3//P/7//v/+//6//n/+P/3//b/9f/1//b/
9//5//v/+f/4//f/9//1//T/9P/0//b/9v/3//j/9v/2//X/9f/z//L/8v/y//P/9P/1
//b/9P/0//T/9P/1//X/9P/0//X/9v/3//j/+P/3//b/9f/4//n/+f/5//f/9//4//j/
+P/5//v/+//8//z//f/9//3///8AAAAA/v/+//7//////wAAAQABAP/////+//7/////
///////////////8//7///////7//v/+//7//v/8//z//P/8//z//P/7//v/+f/5//n/
+P/6//n/9//3//f/9//3//b/9//3//j/+P/2//b/+P/5//f/9v/1//L/9P/0//T/8//z
//P/9P/0//T/9P/0//T/8f/x//H/8f/v/+//7//v//H/8f/x//H/8f/x//H/8f/u/+7/
7v/u//D/8P/w//D/8v/y//L/8f/w//D/7//u//D/8P/w/+7/7v/v/+//7//x//H/8f/x
//D/8P/v/+7/7v/t/+3/7f/v/+//7//v/+3/7//x//H/8P/w//D/8P/w/+7/7v/u/+7/
7v/u/+7/7v/w//D/8P/w/+7/7v/u/+7/8P/w//D/8P/w//D/8P/w//D/8P/w//D/8v/y
//L/8v/y//L/8//z//P/9P/0//X/9//2//b/9v/4//j/+f/5//v//P/8//v/+f/5//n/
+P/4//j/9v/0//b/9//3//j/9v/2//b/9f/3//b/9v/2//X/9f/z//H/8P/v/+//7//t
/+3/7f/t/+//7f/s/+z/7P/s/+z/7P/s/+v/6v/q/+r/6//r/+v/7f/t/+7/7v/u/+3/
7f/t/+3/7v/s/+v/6//p/+z/8P/0//n//f8FAA8AHAAqADwATgBfAG0AcABqAGMAXABb
AFgARQAnAP3/yv+e/4L/ev96/3z/gv+P/57/q/+3/8T/zP/S/9b/2//i/+X/5f/m/+j/
6v/s/+v/7f/u/+//8P/w//D/8f/w//D/8f/y//D/8f/x//H/8//z//P/9f/1//X/9P/0
//b/9v/2//f/9//3//f/9//6//v/+//7//r/+f/2//f/+v/7//v/+//9//z//P/+//3/
/v///wAAAAAAAAAAAAD+/wAAAAAAAAEAAwAFAAgACAAIAAgACAALAAwADQAPAA8AEAAR
ABIAFAAUABUAFgAWABkAGwAbABwAHAAdAB4AIQAjACUAKAAnACkAKgAqACsALAAsACwA
LgAvAC8ALwAuAC0ALQAsACkAKAAmACYAJwAmACQAJAAgAB8AHgAbABkAGAAWABQAEgAQ
AA8ADgAOAA4ADgAPAA8ADgANAAwADQAMAAsACwAIAAcABwAHAAcABgAFAAUAAwACAAIA
AgADAAIAAgACAAIAAgABAAEA///+//7//v/+//7//v/+//7//v/+//7///////7//v8A
AAAAAAAAAAEAAQABAAEAAgADAAMAAwADAAMABAAEAAIAAwAFAAUABgAGAAcABwAHAAkA
CgAKAAgACAAIAAkACQAKAAsACwAJAAkACAAIAAsACwALAAsACQAJAAkABgAHAAkACgAK
AAoACgAKAAoACAAIAAgACAAGAAYABQAFAAcABwAHAAYABgAFAAMAAwAFAAUABQAEAAMA
AwAEAAQAAAAAAAIAAwADAAIAAQD+/wAAAAAAAP//AQABAAIAAgABAAAA///+//3//f/9
//3//f/9//3//f/+////AAABAAAA///+//3//v/+//7//v/8//z//P/8//z//P/8//v/
/f/+//7//v/+//7//v/8//7//////////f/9//3//f/9//7//v/+//7//f/9//3/////
///////9//3//////wAA/v/+//7//v/+//7//v/+/wAAAAAAAAAA/v/+//7//v/+//7/
/v/+/wAAAAAAAAAAAAAAAAEAAQAEAAYABwAJAAgABgAFAAQABwAIAAoACwALAAwADAAL
AAkACQAJAAgABgAGAAQAAgAEAAUABQAGAAgACAAIAAcABQAEAAQABAADAAMAAQD//wAA
/////////f/9//3//f/7//n/+P/4//r/+v/6//r/+P/3//b/9v/4//n/+f/5//v/+//8
//z/+v/5//n/+f/5//r/+P/5//f/9f/0//b/+v/9/wMADwAdACoAPABUAGgAeQCHAIoA
hACFAIwAjQB+AGEAPQANANb/qv+U/4r/iv+U/6L/s/++/8f/0f/Y/+D/5v/o/+3/8P/z
//X/9P/2//j/+v/6//v/+//7//z//P/8//3//P/8//3//v/+//////////3//f/9////
AQABAAAAAAAAAAAAAAABAAMAAwADAAMABAAFAAUABQADAAMAAQADAAQABQAFAAUABwAG
AAYACAAJAAoACwAMAAwADAAMAAwADAAOAA4ADgAQABEAEgAUABYAFgAWABYAFwAYABkA
GwAfACAAIQAiACIAIgAjACQAJgApACsAKwAuAC4ALwAwADIAMwA0ADYAOQA7ADwAPAA9
AD4APgA+AEAAQQBBAEEAQAA/AD8APgA/AD4APAA8ADsAOgA4ADgANgA1ADQAMQAxADAA
LgAsACwAKgApACgAJwAmACUAJQAlACQAIwAiACAAHgAcABsAGAAXABcAFwAXABYAFQAV
ABUAFAAUABQAEQAQABAAEAAOAA4ADQANAA0ADAAMAAwADAAMAAwADAAMAAwADAAMAA8A
DwAOAA4ADAAMAAwADAANAA0ADQANAA4ADwAPAA8AEQARABIAEgAQABEAEwATABAAEAAR
ABEADwARABIAEgARABIAEwAVABMAFAAVABUAEwATABIAEgATABMAEwATABMAEwATABAA
EAARABEAEAASABIAEgASABIAEgASABIAEQAQAA4ADQAPAA8ADwAOAAwACwAJAAkACwAL
AAsACgAJAAkACgAKAAYABgAIAAkACwAKAAkABgAGAAYABgAFAAcABwAIAAgACAAIAAgA
CAAFAAUABQAFAAUABQAFAAUAAwADAAMAAwADAAMAAwADAAQABAAEAAQAAgACAAIAAgAE
AAQABAADAAMABAAEAAQAAgACAAIAAAAAAAEAAQABAAIAAwAEAAUABAAEAAMAAgACAAEA
AQABAAEAAQABAAEAAQABAAUABQACAAAAAAAAAAAAAAAAAAAAAAACAAIAAgACAAMABAAF
AAYABAACAAAA/v8AAAAAAAAAAP7//v/+//7///8AAAEAAgAAAAAAAAAAAAAAAAAAAAAA
/v/+//7//v/+//7//v/+////AQACAAQABAAFAAcABwAGAAYABgAGAAYABwAHAAkACAAI
AAcABwAHAAcABgAGAAgABgAEAAQAAwADAAQABAAFAAYABgAHAAQABAAEAAMAAwABAP//
/v/7//v/+//7//v/+//7//v/9//2//b/9v/4//j/+P/4//f/9v/2//b/9f/1//X/9f/z
//T/9P/0//X/9f/1//X/+P/2//X/8//x//D/9v/8/wMABwAPABsAJgAyAEIAUgBfAGsA
cgBwAGsAYABbAFoATQAtAAkA3P+q/4r/fv98/37/gv+J/5j/qf+1/8L/zv/W/9j/3f/k
/+X/4//n/+r/7f/w//H/8//0//X/9v/2//b/9//4//j/+f/6//f/9//2//X/9v/3//j/
+//9//3//P/8//r/+v/6//v/+//7//v/+//8//3//f/9//3//f/7//3//P/9//3//f//
//7//v8AAP//AAABAAIAAQAAAP///v8AAAIAAgACAAUABwAJAAwADQAMAAsACgALAAwA
DQAPAA4ADgAOAA4ADwAQABIAFAAUABcAGQAZABsAHAAeACAAIQAhACEAIgAjACUAJgAm
ACYAJgAlACQAJQAnACgAKQAoACcAJwAmACUAJAAiACIAHwAeABwAHAAaABkAGAAVABMA
EgAQAA4ADgAMAAsACgAJAAgABwAHAAkACAAHAAYABwAGAAUABQACAAEAAQABAAMAAgAB
AAEAAwACAAIAAgD///7//v/+////AAAAAAEAAAD+//3//P/6//r/+v/6//3//v///wAA
//////7//v/8//z//P/8/wAAAQACAAMAAwADAAIAAQABAAEAAgACAAMABQAIAAkABwAG
AAYABQADAAUABgAGAAQABAAEAAUABQAGAAcABwAJAAkACAAIAAcABwAHAAcACAAJAAoA
CAAHAAcABgAEAAYABgAGAAYABgAGAAYABgAEAAIA///9//7///8AAAAAAAD///3//f//
///////+//z/+//7//r/+v/6//z//f/7//r/+f/2//f/+P/5//n/+P/3//f/9v/4//j/
+P/4//f/9//3//f/9//3//f/9//1//X/9f/1//P/8//z//P/9P/0//T/9P/0//T/9P/0
//b/9v/2//X/8v/y//H/8P/x//L/8//y//T/9f/1//X/8//x/+//7f/v//L/9P/2//P/
8f/w/+//8f/x//H/8f/v//X/9//1//L/8P/w//D/8P/y//L/8v/y//T/9P/0//T/8//y
//H/8P/u/+7/7v/u//H/8v/z//T/9P/0//T/9P/0//X/9f/2//b/9//5//n/9v/2//b/
9v/2//f/9//5//r/+v/5//n/+//7//r/+v/6//j/9v/2//f/9//4//j/+v/6//n/+f/2
//b/9v/1//b/9f/0//T/8f/x//H/8f/w/+//7v/t/+v/6v/q/+r/6//s/+3/7v/s/+r/
6f/o/+v/6//r/+v/6f/q/+r/6v/r/+v/6//r/+r/6P/p/+v/6//u//D/+P8BAAUABwAN
ABgAIgAsADoARwBPAFIAUgBJADgAIQASAA0ABQD1/9b/qv+A/2j/YP9e/2L/af90/4P/
kf+g/7D/uP++/8n/1P/T/9H/1f/Y/9v/3v/g/+P/5f/n/+r/6v/q/+v/7v/u/+//8P/u
/+3/6//p/+z/7f/u//H/8f/x//D/8P/y//L/8v/z//L/8f/w/+//8P/x//H/8f/y//P/
8v/1//P/8//y//H/8f/w//D/8v/z//T/9f/2//T/9P/0//T/9v/4//j/+P/2//f/+P/6
//r/+v/6//r//P/+/wAAAwACAAIAAgACAAMABAAGAAgACAALAA0ADQAOAA4ADwAQABAA
EQASABQAFQAXABgAGAAZABoAGgAaABgAGQAZABkAGgAZABkAGAAWABQAEQAQABEAEAAO
AA4ADgANAAwACQAFAAQAAgAAAAAA/v/9//z/+f/4//f/9//5//j/9//2//f/9v/1//X/
9P/z//P/8//z//L/8f/x//P/8v/y//L/8f/w//D/8P/y//L/8f/x//H/8P/w//D/8P/w
//D/8P/w//D/8P/w/+//7//u/+7/7//w//H/8v/x//H/8f/x//T/9f/1//X/8//z//T/
9P/0//X/9//3//b/9v/3//f/9//5//r/+v/6//r/+v/7//r/+v/6//n/+f/5//j/+P/5
//n/+f/5//v/+//7//j/+P/5//n/+P/6//r/+v/6//n/+P/3//b/+P/4//f/9//2//X/
9P/y//L/8f/v/+//8P/x//L/8v/v/+//8P/w/+7/7v/w//H/8f/w/+//7P/u/+7/7v/t
/+3/7f/u/+7/7v/u/+7/7v/r/+v/6//r/+v/6//r/+v/6//r/+v/6//p/+n/6f/p/+r/
6v/q/+r/6v/q/+r/6v/q/+r/6v/p/+n/6v/q/+r/6P/o/+j/5v/o/+n/6f/p/+f/5//n
/+f/5//o/+j/6P/o/+f/5//n/+f/5//n/+f/6f/n/+f/5//o/+r/6v/q/+r/6P/p/+n/
6v/q/+v/7f/t/+7/7v/u/+7/7v/v/+//8f/z//T/9P/1//P/8//y//L/8P/u/+z/7P/v
/+//8P/w/+7/7v/t/+3/7P/s/+z/6//r/+n/5//m/+f/5//n/+f/5f/l/+X/5f/j/+L/
4v/i/+L/4v/i/+L/4f/g/+D/4P/h/+H/4f/h/+P/5P/k/+T/4//j/+P/4//i/+T/5f/n
/+f/6P/o/+7/8//1//3/CQASAB4ALAA+AEsAVQBcAFoATwBCADkAOgAxABsA9//M/57/
fP9q/2b/aP9s/3X/hP+T/6H/rv+6/8L/yv/P/9T/2f/Z/9r/3P/e/+D/3//h/+L/4//m
/+b/5v/n/+b/5v/n/+j/6P/p/+n/6f/r/+v/6//t/+v/6//q/+r/7P/s/+z/7f/r/+v/
6//r/+z/7f/t/+3/7f/t/+v/7f/w//H/8f/x//H/8P/w//L/8f/y//P/9P/2//b/9v/2
//T/9v/2//b/+P/5//r//P/8//z//P/8//3//v///wEAAwAEAAUABgAIAAgACQAKAAoA
DQAPAA8AEgASABMAFAAWABcAGAAaABsAHQAeAB4AHwAgACAAIAAiACMAIwAjACEAHwAe
ABwAGwAaABgAGAAZABgAFgAWABIAEQAQAA0ACwAKAAgABgAGAAQAAwACAAEAAAD/////
///+//3//P/9//z/+//7//z/+//7//v/+f/4//f/9//3//b/9v/2//P/8v/y//L/9P/0
//P/8//x//D/8P/w//L/8v/y//L/8P/w//D/8P/x//H/8P/w//D/8P/w//D/8//z//P/
8//0//X/9f/1//f/9//4//j/9//3//j/9//2//b/9//3//f/+f/6//r/+f/6//v//f/8
//z//P/7//n/+f/4//j/+//7//v/+//9//3//f/6//j/+f/5//j/+P/4//j/+P/4//j/
+P/4//j/+P/3//f/9//3//f/9v/2//X/8//z//P/8//z//L/8f/x//L/8v/w//D/8v/z
//P/8v/x/+7/8P/w//D/7//t/+3/7v/u//D/8P/w//D/7//v/+//7//u/+3/7P/r/+3/
7f/t/w==
         </WaveFormData>
      </LeadData>
      <LeadData>
         <LeadByteCountTotal>10000</LeadByteCountTotal>
         <LeadTimeOffset>0</LeadTimeOffset>
         <LeadSampleCountTotal>5000</LeadSampleCountTotal>
         <LeadAmplitudeUnitsPerBit>4.88</LeadAmplitudeUnitsPerBit>
         <LeadAmplitudeUnits>��V</LeadAmplitudeUnits>
         <LeadHighLimit>2147483647</LeadHighLimit>
         <LeadLowLimit>268435456</LeadLowLimit>
         <LeadID>V5</LeadID>
         <LeadOffsetFirstSample>0</LeadOffsetFirstSample>
         <FirstSampleBaseline>0</FirstSampleBaseline>
         <LeadSampleSize>2</LeadSampleSize>
         <LeadOff>FALSE</LeadOff>
         <BaselineSway>FALSE</BaselineSway>
         <ExcessiveACNoise>FALSE</ExcessiveACNoise>
         <MuscleNoise>FALSE</MuscleNoise>
         <LeadDataCRC32>1007206165</LeadDataCRC32>
         <WaveFormData>
AgACAAIAAgACAAIAAgACAAIAAgACAAIAAwAEAAUABgAFAAQAAwACAAQABAAEAAQAAgAC
AAIAAgACAAIAAgACAAIAAgACAAIAAgACAAIAAgABAAAA///+//3//P/7//r//f/+////
AAAAAAAAAAAAAP7//v/+//7//P/8//z//P/6//r/+v/6//r/+v/6//r/+v/6//r/+v/5
//j/9//2//T/9P/0//T/9v/2//b/9v/0//T/9P/0//b/9v/2//b/9f/0//P/8v/0//T/
9P/0//P/8v/x//D/8//0//X/9v/0//T/9P/0//T/9P/0//T/8v/y//L/8v/y//L/8v/y
//L/8v/y//L/8v/y//L/8v/y//L/8v/y//D/8P/w//D/8v/y//L/8v/w//D/8P/w//L/
8v/y//L/8f/x//H/8f/x//T/9P/0//P/8//2//f/+f/5//n/+v/7//j/9//2//j/9//2
//b/9P/y//H/8f/v/+//7//w//H/8v/y//P/8v/x//H/8f/v/+3/7P/r/+z/6//r/+v/
6//r/+v/6v/p/+n/6f/p/+f/5//n/+f/5v/l/+X/5v/o/+r/6//s/+v/6v/p/+j/6f/q
/+z/7f/r/+z/7//y//j/AAAKABMAGAAYACAAJAAgAB0AJQAnAB4AEwD9/9H/oP9+/3D/
cP9z/23/X/9L/zv/Nf82/z//Tf9g/3X/iP+W/6P/sf+//8f/zP/T/9n/2v/f/+L/5v/o
/+n/7P/v//H/7//v//D/8P/y//L/8v/z//T/9f/0//X/9v/3//b/9f/1//X/9f/2//b/
9v/3//f/9//2//b/9//4//n/+f/4//b/9v/2//b/+f/7//v/+v/3//j/9//2//f/+P/5
//v/+v/6//v/+//9//7//v/+//z///8AAAAAAwADAAQABAADAAQABQAGAAgACgAMAA4A
DQAOAA8ADgARABMAFQAZABcAFQATABQAFgAXABkAGgAbAB4AHgAeAB8AIAAgAB8AHQAe
AB4AHgAeAB0AGwAbABsAGgAYABcAFQAUABQAEgAPAA4ADQAKAAgACAAIAAQABAAEAAEA
/f/////////+//z//P/6//r/+v/4//f/9v/2//b/9v/2//j/9//2//P/9f/0//T/9f/1
//P/8v/y//P/9P/0//T/9P/0//X/9//1//X/9f/1//X/9f/1//X/9f/1//X/9f/1//X/
9f/2//f/9//3//f/9//5//n/+f/5//r/+v/6//r/+//9//3//P/8//z//P/+///////+
//z//P/8//z//f/+////AAABAAEAAQAAAP7///8AAAAAAAAAAAAA/v/8//v/+//6//v/
/P/9//7//v/9//3//f/8//z//P/8//z//P/8//r/+P/3//b/9v/2//b/9//3//f/9f/4
//j/+P/3//f/9//3//b/9f/0//L/8//z//H/8//z//P/8//y//L/8v/y//L/8v/y//L/
9P/0//T/9P/y//P/8//z//D/8P/w//D/8P/w//D/7v/s/+z/7f/u//D/8P/w/+//7//v
/+7/7v/w//D/8P/w/+7/7v/u/+7/7v/u/+7/7v/u/+7/7v/u/+7/7v/u/+7/8P/u/+7/
7v/u/+7/7v/v/+//7//v//D/9P/1//b/9f/1//j/+f/7//v/+//8//7/+v/4//b/9f/z
//H/8P/v/+7/7v/v//H/8f/x//L/8f/w/+7/7f/s/+v/6//r/+j/5//n/+f/5v/l/+X/
5f/m/+f/6P/o/+f/5//n/+f/5f/l/+X/5f/m/+X/5f/m/+X/5v/m/+b/5v/m/+b/5v/m
/+b/5//n/+n/6P/r//L/9P/4/wIACQAKABAAGAAaABgAHQAlACEAGAANAPP/x/+o/5z/
mP+U/43/g/9x/1v/Sf9D/0b/Uf9f/3L/hf+Y/6b/s/+//8n/y//S/9v/4f/i/+P/5P/m
/+b/6P/q/+z/7f/t/+3/7v/u/+7/7v/u/+//7//v/+3/7f/v//H/8f/x//H/8f/x//L/
8v/y//P/8//1//T/9P/1//b/9//3//b/9P/0//T/9P/3//n/+f/4//b/+P/4//j/+v/6
//r/+//+//7/////////AAAAAAAAAAADAAQABAAFAAUABgAGAAUABgAHAAgACQAKAAsA
DAAOABAAEgASABQAFQAWABkAGwAbABsAHgAgACEAIwAkACUAKAAoACgAJwAoACgAJwAp
ACoAKgAqACsAKwAqACsAKQAoACYAJQAiACAAHwAcABoAGgAaABgAFwAWABUAEAAQABAA
DQAJAAcABwAHAAYAAwACAP///v////7//v/+//z//P/8//z/+v/5//j/9f/3//b/9v/3
//b/8//x//D/8f/y//L/8v/x//D/8P/x/+//7//v/+//7f/t/+3/7f/v/+//7//v/+3/
7f/t/+7/8f/x//H/8f/v//H/8f/x/+//8P/w//D/8f/z//b/9//4//j/+P/4//b/9//3
//b/+P/4//j/+P/4//j/+P/4//j/9//2//T/9P/1//b/9v/2//b/9v/0//T/9f/3//j/
9//2//X/9P/0//P/8//z//D/8P/w//D/8f/y//P/8v/y//H/8P/w//L/8v/z//P/7//t
//D/8P/v/+3/7P/r/+3/7P/r/+r/7P/t/+3/6//r/+v/6//r/+r/6v/q/+r/6v/q/+r/
6v/o/+j/6P/o/+r/6//r/+v/6v/q/+r/6v/q/+r/6v/o/+n/6v/s/+7/7P/s/+z/6//r
/+v/6v/q/+r/6v/q/+r/7P/s/+z/7P/s/+z/7P/s/+z/7P/s/+z/7P/s/+z/7P/u/+7/
7f/t/+3/6v/o/+r/7v/w//D/8P/w//P/8//z//P/8//2//b/9v/3//f/+v/7//v/+//7
//z//v/6//j/9v/2//X/9P/0//P/8v/y//P/9f/1//X/9v/0//T/8//z//D/7//v/+//
8P/v/+//7//u/+3/7f/t/+7/7//w//D/7v/t/+z/6//u/+//8P/x/+7/7f/t/+7/7//w
//D/8P/w//D/8P/w//D/8P/x//H/7//w//X/+v8AAAQABgALAA4AFAAaACAAJgAvADcA
OwAwAA8A5//T/9D/zv/C/7L/pf+P/3P/Wf9N/1H/Yv97/4//oP+x/7z/yP/P/9P/2//l
/+r/7f/x//L/8//0//b/9v/0//b/+P/5//n/+f/6//r/+v/6//r/+//9//3/+//7//v/
/f/9//3/+//7//v//P///wAAAgADAAEAAAAAAAEABAAFAAUABAAGAAYABgAGAAcACQAJ
AAgACAAKAAoACgAMAAwADAANAAwADAANAA0ADwAQABAAEAAQABMAFAAUABUAFQAWABYA
GAAaABwAHgAhACIAIwAkACQAJgAoACgAKgArACwALwAyADMANAA4ADoAOwA9AD4APwBC
AEIAQgBEAEYARwBHAEcASABIAEgASABHAEUARQBFAEQAQgBBAEAAQABBAEAAPwA+AD0A
OgA4ADgAOAA0ADIAMgAvACsAKgApACgAJgAkACQAIgAiAB8AHAAaABgAFQAUABMAEgAV
ABUAFQATABIAEAAPAA8ADgALAAkACAAHAAgACAAIAAUABAAEAAUABwAHAAcABwAGAAUA
BAADAAUABQAFAAUABwAHAAcACAAGAAUABAADAAUABwAHAAcABwAIAAgACAAIAAkACwAL
AAsADAANAA4ADgAPAA8ADgAMAAwADAAMAAwADAAMAAwACwALAAsACgAMAA0ADgAOAAwA
DAAMAAoACwALAAwADAAMAAwADAAMAAoACQAJAAkACgAKAAoACgAKAAoACgAIAAgABwAG
AAYABgAGAAcABwAFAAMABgAGAAgABwAHAAcABwAGAAUABAAEAAUABQADAAEAAQABAAEA
AgACAAIAAgACAAIAAgACAAAAAAAAAAAAAgADAAMAAwACAAIAAgACAAAAAAAAAP7/AAAA
AAEAAgAAAAAAAAD//wAAAQABAAIAAAAAAAAAAAAAAAAAAAAAAAAAAAAAAAAAAAAAAAAA
AAABAAIAAwAEAAQABAADAAMABQAEAAIAAgACAAIAAgACAAIAAAAAAAAAAAABAAIAAwAE
AAIAAgACAAIAAgACAAIAAgAAAAAAAAAAAAAAAAAAAAAAAQACAAMABAAEAAQABAAEAAMA
AgABAAAAAwAEAAUABgAFAAQAAwACAAQABAAEAAQABgAGAAYABgAGAAYABgAHAAcABwAH
AAcACgAKAAoACQALAA4ADwAPAA4ADQANAA8ADQANAA0ADQALAAkACAAHAAYABgAHAAcA
BwAHAAgACAAKAAkACQAIAAYABQAEAAIAAQABAAEAAAD//////////wEAAQAAAP//////
///////9//3//f/8//v/+//8//3//v/+//7//v/8//z//P/8//7///8BAP///v///wIA
BgAOABYAGwAgACYALAAuADIAOQA/AEEAQAAzAAkA2//G/8L/uv+0/63/o/+L/3H/Xf9Z
/2L/bf95/4z/n/+u/7z/y//X/93/5f/s//H/8//2//j/+v/9//7//P/+/wAAAQADAAMA
BAAEAAgACAAIAAkACAAHAAQAAwADAAUABQAFAAYABwAIAAoACgAKAAsACwAKAAgABwAH
AAkACwAMAAwADQAOAA8AEAAOAA8ADgAMAA4AEAAQABAAEAAQABAAEQAQABAAEQARABMA
FAAUABQAFgAZABoAGgAZABkAGgAaABsAHAAdAB4AHQAeAB8AIAAgACIAJAAkACgAKQAq
AC0ALQAtAC0AMAAxADEAMgAyADUAOAA4ADgAOQA6ADoAOQA3ADgAOAA4ADcANwA2ADcA
NwA2ADQAMwAvAC4ALgAsACsAKgApACYAKAAoACgAJAAgACAAHQAZABsAGwAbABoAGgAa
ABgAGAAUABIAEQAQABAAEAAQABAAEAAPAA4ACwANAAwADAANAA8ADQAMAAwADAAMAAsA
CgAJAAgACAAJAAsACwALAAsACQAJAAkACQAHAAcABwAHAAcABwAHAAgACQAJAAkACQAL
AA0ADQANAA0ADgAOAA4ADQANAA4ADQAMAAwADAAMAA4ADwAPAA4ADgAOAA4ADgAOAA4A
DgAOAA0ADQANAAwADgAPABAAEAAOAA4ADgAMAAwADQAPABAADgAOAA4ADgAOAA0ADQAN
AA4ADgAOAA4ADQAMAAsACAAIAAcABgAGAAgACAAJAAkABwAFAAgACAAIAAcABwAHAAUA
BAADAAIAAgADAAMAAQADAAMAAwADAAIAAgACAAIAAgACAAIAAgD///7//f/8//7/AQAD
AAUAAgACAAIAAgAAAAAAAAD+//7//v///wAAAAAAAAAA/////////v/+//7//v/+//7/
/f/8//v/+v/8//z//P/8//3//v///wAA/v/+//7//v/9//z/+v/5//n/+v/6//z//v/9
//z/+//6//z//P/8//z//P/8//z//P/5//j/9//2//n/+v/7//z//P/8//z//P/8//z/
/P/8//r/+v/6//r/+v/6//r/+v/8//z//P/8//v/+v/5//j/+v/6//r/+v/6//r/+v/6
//j/+P/4//j/+v/6//r/+v/6//r/+v/6//r/+v/7//v//f/9//3/AAAAAAAA////////
///+//3//v8AAAQAAgAEAAQABAADAAAA/v/8//r/+P/5//n/+f/3//j/+P/4//j/+f/5
//n/9//3//b/9f/3//f/9v/1//X/9f/1//X/8//y//H/8f/x//H/8f/x//P/8//y//H/
7//w//H/8v/0//T/9P/0//P/8v/x//D/9//1//f/+P/5//r/AAAMABgAHwAkACoALgAs
ACoALwAzACsAIAARAPP/x/+e/4j/hP+I/4X/e/9n/1P/R/9H/1D/Xf9l/3j/jf+c/6j/
t//D/8v/1f/g/+X/5//q/+r/7P/v//D/8f/0//f/+f/3//f/+P/4//z//P/8//3/+//7
//n/+f/7//3//f/9//3//f/9//7//v/+//////////7//v///wAAAQABAAAAAAAAAAAA
AAD//wEAAQAAAAAAAgACAAIAAgACAAIAAwAEAAQABQAFAAUABgAGAAYABAAHAAgACAAL
AAsADAAMAAsADAANAA4ADwAQABEAEgASABQAFgAWABYAFwAYABsAGwAbABsAHgAgACEA
IwAkACQAJgAlACQAIwAkACQAIwAjACQAJAAkACAAHwAdAB0AGwAaABgAFwAWABYAFwAW
ABMAEgARAA4ADQAMAAsABgAGAAYAAwD//wEAAQABAAAA/v/+//z//P/7//r/+v/6//3/
/v///wAA/v/9//z/+f/5//j/+P/5//z/+//7//z/+//8//z//P/5//j/+P/5//v/+//7
//v/+f/5//n/+f/7//v/+//7//3//f/9//7//f/9//3//f/9//////////3//v/+//7/
AAABAAMAAwAEAAQABAAEAAQABQAFAAQAAgACAAIAAgAEAAQABAAEAAMAAwADAAIAAAAB
AAIAAgAEAAQABAACAAMAAwAEAAQAAgACAAIAAgAAAP///////wAAAAAAAAAAAAAAAAAA
/v/+//3//P/8//r/+v/7//v//P/7////AAD+//3//f/9//3//P/7//r/+v/7//v/+f/5
//n/+f/5//j/+P/4//j/+P/4//j/+P/2//b/9v/2//j/+f/5//n/+P/4//j/+P/3//b/
9f/y//T/9P/1//b/+P/4//j/9//2//X/8//y//P/9P/1//b/9P/0//T/9P/2//b/9v/2
//T/9P/0//T/8v/y//L/8v/0//T/8//z//P/8v/2//b/9P/0//T/9P/0//T/9P/0//T/
8v/y//L/8v/0//T/9P/0//L/8v/y//L/8//0//X/9v/0//T/9P/0//T/9P/0//T/9P/0
//T/9P/2//b/9//3//f/9//3//r/+v/6//n/+f/8//3//f/9//7/AAAEAAIAAAD+//z/
+f/3//b/9f/0//T/9f/1//X/8//0//T/9P/z//P/8v/x//H/8f/w/+//8f/x//D/7//t
/+3/7f/t/+//7v/t/+3/7f/t/+3/7f/t/+3/7P/r/+v/7P/t/+7/8P/w//D/8P/w//D/
8P/w//H/8f/x//L/9f/4//7/CAAQABUAGAAcAB4AIAAkACsALwAtACQACwDj/8H/sP+q
/6j/ov+X/4P/a/9X/0//Vf9e/2n/ef+M/53/rP+6/8f/0f/V/9n/4P/p/+3/6v/s/+7/
8f/y//D/8v/0//X/9//3//j/+P/4//j/+P/5//f/9//1//X/+P/7//z//f/9//3//f/+
//z//P/9//3////+//7///8AAAEAAQAAAP7//v/+//7///8BAAEAAAAAAAIAAgACAAQA
BAAEAAUABAAEAAUABQAFAAYABgAGAAcACwANAA4ADgANAA0ADAAOABAAEgAUABMAFAAV
ABYAFwAaAB0AHgAgACEAIgAlACMAIwAjACYAKAApACsALAAtADAAMAAwADEAMgAyADEA
MwA0ADQANAA0ADMAMQAxAC8ALgAsACsAKwAqACoAKAAnACYAJQAiACEAIAAfABoAFgAW
ABMADwAQABEAEgASABIAEgAQABAAEAAOAA0ADAALAAoACQAIAAgABwAGAAMAAwACAAIA
AwADAAEAAAAAAP//AAAAAAAA/f/8//z//f/9//3//f/9//3//f/9//3/+//7//v/+//+
////AAACAAEAAQABAAEAAQADAAMAAwADAAQABAAEAAQABQAHAAcABAAEAAQABAAFAAcA
CAAIAAYABgAGAAYABgAGAAYABgAHAAcABwAGAAYABwAIAAgABgAGAAYABAAFAAUABgAG
AAYABgAGAAYABAADAAMAAwAEAAQABAAEAAYABgAGAAQAAgABAAAAAAACAAIAAwADAAEA
//8CAAIAAAD///////////7//f/8//7///////3///////////////7//f/8//r/+v/6
//r/+P/4//j/+P/5//v//P/9//r/+v/6//r//P/8//z/+v/4//j/+f/6//j/+P/4//f/
+f/5//j/+P/6//r/+v/6//r/+v/6//r/+P/4//j/+P/6//r/+v/6//r/+v/6//r/+v/6
//n/+f/3//j/+v/8//r/+f/4//f/9v/3//j/+f/6//r/+v/6//r/+v/6//r/+v/4//j/
+P/4//r/+v/6//r/+v/6//v/+//8//3//v8CAAAAAAD/////AgADAAMAAwADAAQABwAE
AAEAAAD///3/+//6//n/+P/4//n/+f/5//r//P/9//7//f/9//z/+//5//n/+P/3//f/
9//2//X/9f/1//X/9f/z//L/8f/x//P/8//z//P/8f/x//D/7//v//D/8f/y//X/9v/3
//j/9//2//X/9P/z//X/9f/4//v//P8CAAgADAAPABYAHAAgACQALAA3ADcANQAwAA8A
5f/R/9D/zP/A/7T/pf+N/3H/Xf9X/1v/aP97/5P/pv+1/8D/yv/T/9n/3//l/+z/8f/1
//b/9//4//r/+v/4//r//P/9//v/+//8//z//P/8//z//f///////f/9//3/////////
AAABAAIABAACAAIAAwADAAMAAgACAAMABQAHAAgACAAHAAYABQAEAAUABwAHAAYACAAK
AAoACgALAAwADQAPAA4ADgAPAA8AEQASABIAEgASABUAFgAWABcAFwAYABgAGQAaABsA
HAAgACIAJAAmACQAJgAoACgAKgArACwALwAxADEAMQA0ADYANwA5ADoAPQBAAEAAQABD
AEQARABDAEUARgBGAEYARgBFAEMAQwBFAEQAQgBBAD8APgA+ADwAOwA6ADkANgA2ADYA
NgAyADIAMgAvACsAKQApACkAKAAnACYAIwAiAB4AHAAbABoAFwAWABUAFAASABEAEAAN
AA0ADAAMAA0ADQALAAoACgAKAAoACQAIAAcABgAGAAcABQAFAAUABQAFAAUABQAFAAYA
BwAIAAkACAAHAAYABgAJAAkACQAJAAkACwALAAsACQAKAAoACgAKAAsADQANAAwADAAM
AAwACgALAAsACgAMAAwADAAMAAwADAAMAAwADAALAAoACAAKAAsADAAMAAwADAAMAAoA
CwALAAwADAAKAAoACgAKAAoACQAJAAkACAAIAAgACAAIAAgACAAGAAYABQAEAAQABgAG
AAcABwAFAAMABgAGAAQAAwADAAMABQAEAAMAAgABAAEAAAD9/wAAAQACAAMAAgACAAIA
AgD+//7//v/+/wAAAAAAAAAA//////7//f/8//z//P/8//7//v/+//z//P/8//3//v/+
//7//v/9//3//f/8//z//P/8//z//P/6//r/+v/6//v//P/9//7//P/8//z//P/6//r/
+v/6//r/+v/5//n/+//8//7//v/8//r/+v/6//r//P/8//z//P/6//r/+v/6//3//v//
/wAA/f/8//v/+v/8//z//P/8//r/+v/6//r/+v/6//r/+v/7//z//f/+//z//P/8//z/
+v/6//r/+v/8//z//P/8//z//f/9//3//v///wMABAACAAEAAQAEAAUABQAFAAUABAAH
AAQAAwACAAEA///9//7//f/8//z/+//7//v/+//+//7//v/9/////v/9//3/+//6//n/
+f/3//b/9f/1//f/9//3//f/9f/z//L/8f/y//P/9P/1//P/8v/x//H/8v/z//T/9P/y
//L/8v/y//L/8v/y//P/9f/1//b/+f/4//z/BgAQABkAHgAiACgAKgAsAC8ALwAvACwA
HQD3/83/tP+q/6z/qP+b/4n/df9b/0v/T/9a/2X/cf+A/5X/pv+y/7//zf/T/9f/4P/n
/+f/6P/s/+7/8f/y//L/9P/2//f/+f/5//r/+v/8//z//P/9//z/+//4//f/+f/7//v/
+//8//3//v8AAP7//v/////////+//7///8AAAEAAQAAAAAAAAAAAAAA//8BAAEAAAAC
AAQABAAEAAQABAAEAAUABAAEAAUABQAFAAYABgAGAAcACwANAA4ADQANAA4ADgAPABAA
EQASABIAEgASABIAFAAWABgAGAAYABkAGgAdAB8AHwAfACIAJAAlACcAKAAoACoAKQAo
ACcAKAAoACcAKQAqACoAKgAqACkAJwAnACkAKAAmACUAIwAiACIAIAAbABoAGQAWABQA
FAAUABAADwAQAA4ACwALAAsACwAKAAoACgAIAAgABwAGAAYABgAFAAQAAwACAAQAAwAC
AP//AQAAAAAAAQABAP///v/+////AAAAAAAA/f/8//z//f/8//v/+v/5//v//f///wEA
AwADAAMAAwACAAEAAAAAAAIAAwAEAAUAAwAFAAUABQADAAQABAAEAAYABwAJAAkABgAG
AAYABgAEAAUABQAEAAYABgAGAAYABgAGAAYABgAJAAkACQAIAAgACQAKAAoADAAMAAwA
CgAHAAcACAAIAAYABgAGAAYABwAHAAgACQAHAAYABQAEAAYABgAGAAQAAgABAAAAAAAC
AAIAAwADAP///f8AAAAAAAD///////8BAAAA///+//7///////3//P/7//r/+f/9//7/
//8AAP7//v/+//7//P/8//z//P/6//v/+//7//r/+v/6//r//P/8//z/+v/6//r/+//8
//r/+v/6//n/9//3//b/9v/4//j/+P/4//r/+v/6//r/9//2//X/9P/3//j/+f/6//n/
+P/3//b/+P/4//f/9//1//r//P/6//j/9v/2//b/9v/4//j/+P/4//r/+v/6//r/+f/4
//f/9v/1//T/8//y//X/9v/3//j/+P/4//j/+P/6//v/+//7//r/+f/7//r/+v/5//n/
/P/7//v/+//7//7/AQD+//3//v/9//v/+f/4//f/9v/2//X/9f/1//X/9//4//n/+f/3
//b/9f/1//f/9v/1//X/9f/0//P/8//x//H/8f/x/+7/7f/t/+3/7//v/+//7//t/+z/
6//r/+z/7f/u/+7/7v/u/+7/7v/w//D/8P/x/+//6//u//H/9v/8/wIADgAZAB4AIAAm
ACwALAAnACcAKQAkABsABQDd/7D/iv92/3b/ef93/2v/Vf9F/z//Qv9N/1n/Zv93/4r/
nP+r/7v/w//H/9L/3f/d/97/4f/k/+j/6v/s/+7/8P/x//P/8//0//T/9//4//n/+//3
//X/8f/v//T/9//4//n/+//7//v//P/6//r/+//7//v/+v/6//v//P/9//3//P/8//z/
/P/8//v//f/9//z//P/+//7//v/+//7//v///wAAAAABAAEAAQACAAIAAgAAAAMABAAE
AAMAAwAEAAQACAAKAAwADgAMAAwADAAMAA0AEAATABQAFQAVABUAFwAZABkAGQAcABsA
GwAcABwAHQAgACAAIAAhACIAIgAhAB8AIAAgACAAIAAfAB0AHQAcABoAFwAVABMAEgAS
ABAAEAAQABAADgANAAwACwAGAAYABgADAP///////////v/+//7//P/8//z/+v/5//j/
+v/6//r/+v/6//n/+P/1//b/9v/3//n/+f/3//b/9v/3//j/+P/4//b/9P/z//P/9P/1
//b/9//3//f/9//3//f/9//3//f/+f/5//n/+v/5//n/+f/5//n/+//7//v/+f/6//r/
+v/8//3///////7//v/+//7//v///////v/+//7//v/+/wAAAAAAAAAA/////////v/+
////AAAAAP7//v/+//z//f/9//7//v/+//7//v/+//z/+//7//v//P/8//z//P/6//r/
+v/4//j/9//2//b/9//4//r/+//4//X/9//2//j/9//3//f/9//2//X/9P/y//P/8//x
//P/8//z//P/9P/0//T/9P/y//L/8v/y//L/8v/y//L/8P/x//H/8f/w//D/8P/w//D/
8P/w/+7/8P/w//H/8v/y//L/8v/x/+//7//u/+7/7v/u/+7/7v/u/+7/7v/u/+7/7v/u
/+7/7v/u/+7/7v/u/+7/7v/u/+7/7v/t/+3/8f/w/+z/7P/u/+7/7v/u/+7/7v/v/+//
7//x//H/9P/0//T/8//z//b/9f/1//X/9f/5//3/+//7//n/9//0//H/8P/v/+7/7v/v
/+//7//v//D/8P/w/+//7f/s/+v/6//r/+r/6f/p/+v/6v/p/+n/5//n/+f/5//o/+f/
5//n/+X/5f/l/+X/4//i/+H/4f/j/+X/5//o/+j/6P/o/+j/6P/o/+j/6f/n/+n/6v/v
//b/+v8AAAgADQAQABYAHAAeAB4AIQAlACMAHAALAOn/v/+e/47/jv+O/4f/ef9n/1P/
Q/9B/0r/U/9f/3L/g/+U/6T/tf/B/8n/z//W/93/4//k/+T/5v/p/+r/6f/q/+v/6//t
/+3/7v/u/+7/7v/u/+//8f/x/+//7//x//P/8//z//H/8f/x//L/8v/y//P/8//x//D/
8P/x//P/9f/2//b/9P/0//T/9P/3//n/+f/4//b/+P/4//j/+P/4//j/+f/6//r/+//7
//v//P/8//z//v8BAAIAAgADAAMABAAEAAMABAAFAAYABwAIAAkACgAMAA4AEAAQABAA
EQASABUAFQAVABUAGAAcAB0AHwAgAB8AIgAiACIAIwAkACQAIwAjACQAJAAkACIAIQAf
AB8AHwAeABwAGwAZABgAGAAWABMAEgARAA4ADAAMAAwACAAGAAYAAwD///////////7/
/P/8//r/+v/6//j/9//2//j/+P/4//j/9v/1//T/8f/z//L/8v/z//H/7//u/+7/7//w
//D/8P/t/+z/7P/t/+3/7f/t/+3/7f/t/+3/7f/t/+3/7f/t/+3/7f/t/+7/7//v/+//
7//t/+//7//v//L/9P/1//b/8//z//T/8//y//L/8v/y//T/9f/1//T/9f/2//f/+P/3
//b/9f/0//P/8//z//L/9P/1//b/9v/0//T/9P/y//D/7//v/+7/7//w//H/8v/y//H/
8f/x//D/8P/w//D/7v/u/+7/7P/u/+3/7P/s/+v/6v/q/+n/6f/n/+r/6v/o/+f/5//n
/+j/6P/o/+j/5v/n/+f/5f/j/+P/4//j/+b/5v/m/+b/5v/m/+b/5v/k/+T/5P/k/+L/
4//j/w==
         </WaveFormData>
      </LeadData>
      <LeadData>
         <LeadByteCountTotal>10000</LeadByteCountTotal>
         <LeadTimeOffset>0</LeadTimeOffset>
         <LeadSampleCountTotal>5000</LeadSampleCountTotal>
         <LeadAmplitudeUnitsPerBit>4.88</LeadAmplitudeUnitsPerBit>
         <LeadAmplitudeUnits>��V</LeadAmplitudeUnits>
         <LeadHighLimit>2147483647</LeadHighLimit>
         <LeadLowLimit>268435456</LeadLowLimit>
         <LeadID>V6</LeadID>
         <LeadOffsetFirstSample>0</LeadOffsetFirstSample>
         <FirstSampleBaseline>0</FirstSampleBaseline>
         <LeadSampleSize>2</LeadSampleSize>
         <LeadOff>FALSE</LeadOff>
         <BaselineSway>FALSE</BaselineSway>
         <ExcessiveACNoise>FALSE</ExcessiveACNoise>
         <MuscleNoise>FALSE</MuscleNoise>
         <LeadDataCRC32>1554725145</LeadDataCRC32>
         <WaveFormData>
8P/w//D/8P/z//T/9f/2//P/8P/t/+r/6//s/+3/7v/s/+z/7P/s/+7/7v/u/+7/7P/s
/+z/7P/q/+r/6v/q/+n/6P/n/+b/5//o/+n/6v/s/+z/7P/s/+v/6v/p/+j/5v/m/+b/
5v/l/+T/4//i/+T/5v/o/+r/6f/o/+f/5v/l/+T/4//i/+D/4P/g/+D/4//k/+X/5v/j
/+L/4f/g/+D/4P/g/+D/4P/g/+D/4P/f/97/3f/c/9//4P/h/+L/3v/c/9r/2P/b/9z/
3f/e/+D/4P/g/+D/4P/g/+D/4P/f/97/3f/c/97/4P/i/+T/4v/g/97/3P/f/+D/4f/i
/9//3v/d/9z/3v/e/97/3v/g/+D/4P/g/+D/4P/g/+D/4v/i/+L/4v/f/97/3f/c/9z/
3P/c/9z/3//f/9//4P/k/+T/5P/k/+T/5P/k/+T/4//j/+X/5v/m/+b/6P/o/+v/7P/s
/+z/6P/n/+b/5v/o/+j/6f/p/+v/6//r/+r/6//r/+v/6//n/+P/4f/g/+L/4P/g/+D/
3//e/93/2//b/9z/3f/e/97/3v/e/97/3//f/9//3//h/9//4f/h/+H/4f/h/+H/5f/n
/+n/6f/p/+j/5v/k/9//3P/Z/9j/1v/V/9n/4f/r//n/CgAgADkAUgBvAIgAlwCeAKYA
pgCaAIQAaABJACkAEwAAAOz/3v/X/9T/1P/W/9X/2f/e/9z/2//f/+P/4f/f/9//4P/g
/+T/5v/p/+v/6P/n/+b/5f/l/+X/5f/l/+f/5//n/+f/6f/p/+n/6v/p/+j/5//m/+j/
6P/p/+n/6P/o/+f/5//n/+b/5f/k/+b/5v/m/+f/6v/q/+n/6f/p/+j/5//m/+n/6f/p
/+n/5//n/+j/6P/o/+n/6f/p/+f/6P/o/+n/6//r/+v/7P/p/+j/6f/o/+f/5v/l/+T/
5P/k/+T/5f/k/+X/5f/n/+f/6f/p/+n/6//r/+7/7v/v//D/8P/w//D/8v/y//P/9P/1
//X/9f/z//P/9P/0//L/8v/x//H/8//z//P/8//y//H/7//s/+//8P/x//H/7//v/+//
7v/u/+7/7v/u/+z/6v/o/+X/5f/l/+P/4//k/+X/5v/n/+X/5P/k/+P/4v/h/+H/4P/g
/+D/4P/g/+L/4v/i/+L/5P/j/+P/4f/g/+D/4f/i/+L/4f/g/+D/4P/g/+D/4P/f/9//
3//f/97/3v/f/9//4f/h/+H/4P/i/+L/4//j/+L/4v/l/+X/5P/k/+T/5P/m/+f/5//n
/+b/5v/l/+X/5//o/+j/6P/o/+j/6P/o/+j/6P/o/+j/6P/o/+j/6P/o/+j/5//m/+b/
5v/n/+j/6v/p/+n/6f/p/+n/6P/o/+f/5//n/+j/5v/m/+X/5P/k/+T/5v/m/+T/5P/k
/+T/4//k/+X/5//n/+b/5v/m/+b/5f/k/+L/5P/k/+T/5P/i/+L/4v/i/+H/4f/i/+L/
4//k/+P/5P/j/+P/4//j/+H/4f/h/+H/4//j/+P/4//j/+P/4//j/+b/5//n/+b/6f/q
/+v/7P/s/+z/6//q/+r/6//r/+v/6//q/+r/6//r/+v/6//r/+3/7P/s/+3/7f/t/+7/
7P/s/+z/7P/t/+3/7f/u//D/8P/w//D/8P/w//D/8P/x//H/8//0//L/8v/0//T/8//0
//T/9P/1//X/9f/2//T/9P/1//X/9f/1//X/9P/0//P/8v/x/+7/6//q/+r/7P/q/+r/
6v/q/+r/6v/p/+j/6P/o/+j/5v/m/+b/5v/l/+X/5f/l/+f/5f/n/+f/5//n/+f/5//l
/+X/5f/j/+X/4v/g/97/2f/U/8//zv/O/9H/2f/l//H/AQAYAC4ARwBgAH0AmACpALYA
vgC6AKoAkgB0AFUAOQAhAAwA+v/o/93/2P/W/9j/3//h/+D/4P/h/+P/4f/h/+H/4f/i
/+L/4v/i/+P/4//j/+P/4//j/+P/4//j/+P/4//j/+P/4//j/+P/4//k/+T/5P/k/+T/
5P/k/+X/5f/k/+T/4//j/+T/5P/k/+T/4//i/+H/4f/j/+T/5P/l/+b/5v/m/+b/5f/l
/+X/5f/n/+f/6P/o/+b/5//n/+f/5//o/+j/6f/r/+v/6//s/+r/6v/s/+z/7P/s/+z/
7P/w//D/8P/x//D/8f/x//P/9f/3//f/9//1//X/+P/4//v//P/8//z//P/+//7///8A
AAEAAQABAAEAAQACAAIABAAEAAMAAwABAAEAAQABAAEAAQAAAP7//v/+//7//f/9//3/
/f/8//r/+v/6//r/+P/4//j/9//5//n/9//3//f/9//3//f/9f/0//T/8//0//P/8//y
//D/8P/w//D/8P/w//D/8P/u/+3/7f/r/+z/7P/t/+7/7v/t/+z/7P/u/+7/7v/u/+3/
7f/t/+3/7v/u/+//7//v/+//7//u/+7/7v/v/+//7v/u//H/8f/y//L/8v/y//D/8f/x
//H/9P/0//P/8//z//T/9P/0//L/8v/y//L/9P/0//T/9P/0//T/9P/0//T/9P/z//L/
8v/y//P/9P/0//P/8//z//H/8f/w//D/8f/x//H/8v/y//L/8f/w//D/8P/y//L/8P/w
//D/8P/s/+z/7P/t/+//7v/u/+7/7//v/+//7v/u/+7/7v/u/+7/7v/u/+7/7f/t/+7/
7v/u/+7/7P/s/+//7//v/+//7//v/+//7//v/+//7//v/+//7//v/+//8P/x//H/8P/y
//L/8v/y//L/8v/x//D/8v/z//P/8//z//L/8v/z//P/8//z//P/8//y//L/8//z//P/
8v/y//T/9P/1//P/8v/0//T/9P/0//f/9//3//j/+v/6//r/+v/6//r/+v/6//n/+f/7
//z//v/+/wAAAAADAAQABAAEAAEAAQABAAIABAAEAAUABQADAAMAAwACAAIAAQAAAP//
/v/7//r/+v/6//j/+P/4//r/+v/6//n/+P/4//j/+P/4//j/+P/4//f/9//3//f/9//1
//f/9//3//f/9//3//f/9//3//X/8//u/+z/6P/l/+L/3//e/+L/6f/1/wUAFQApAEQA
XgB3AJQAsQDEAM8A2gDYAMIAqACMAHAAUwA9ACcAFAAEAPz/9//2//j/+v/7//n/9v/2
//X/9f/3//n/+P/3//f/9v/2//b/9//3//f/9//3//f/9f/1//X/9f/1//X/9f/1//f/
9//3//j/9v/2//b/9v/4//j/+f/5//j/+P/3//f/+P/4//j/+P/4//j/+P/5//r/+v/5
//n//P/8//z//P/9//3//f/9//3//f/+//7//P/9//3//f/9//7//v///////////wAA
AgACAAQABAAEAAQABAAEAAgACAAIAAkACAAJAAkACwALAA0ADQANAA8ADwASABIAEwAU
ABQAFAAUABYAFgAXABgAGQAZABkAGQAZABoAGgAaABoAGQAZABkAGQAZABkAGQAZABgA
FgAWABYAFgAVABUAFQAVABQAFAAUABQAFAAUABQAFAATABEAEQAPAA8ADwAPAA8ADwAP
AA4ADgANAAwACwALAAoACwAMAA0ADgAMAAwADAAMAAoACQAJAAcABwAIAAoADAAKAAkA
CAAIAAgACAAIAAgACQAJAAkACQAIAAgACQAJAAkACQAJAAgACgAKAAsACwAKAAoADQAN
AAwADAAMAAwADAANAA0ADQAMAAwACwALAAwADgAPABAADgAOAA4ADgAOAA4ADgAOAAwA
DAAMAAwADQAOAA4ADgAOAA4ADwAQABAADwAPAA8AEQARABAAEAAPAA8ADwAQAA4ADgAN
AAwADAAMAA4ADgAOAA4ADgAOAAwADAAMAA0ADQAMAAwADAANAA0ADQAMAAoACgAKAAoA
CgAKAAoACgALAAsADAAMAAwADAAKAAoACwALAAsACwALAAsACwALAAkACQAJAAkACQAJ
AAkACQAKAAsACwAKAAoACgAKAAoADAAMAAsACgAIAAkACQAJAAsACgAKAAsADQANAA0A
DQANAAwADAANAAsACwAKAAoADAAMAA0ADQAKAAkACAAHAAYABAAEAAQABAAGAAgACgAM
AAoACgAKAAoADAAMAAwADAALAAoACQAIAAgACAAIAAgACQAKAAsADAAKAAoACgAKAAoA
CgAKAAoACwAMAA0ADgANAAwACwAKAAgACAAIAAgACAAIAAgACAAIAAgACAAJAAcABwAI
AAoADAAMAAwADAANAA4ADwAPAA4ADwAPAA4AEAASABIAEwATABIAEQAPAA0ADQAOAA4A
DwARABIAEwARABEAEAAQAAwACgAIAAYABQAEAAQABAD///7//f/8////AAAAAAAA///+
//3//P/8//z//P/7//z//f/+////+//9//3//f/7//v/+//7//v/+f/7//v/+P/0//D/
6//o/+X/4v/i/+f/7//9/w0AIQA2AFIAbQCIAKMAvgDPANYA2gDQALoAogCEAGMARQAt
ABgABgD2/+//7P/s/+z/7//z//L/8v/z//H/8f/z//T/9f/3//j/9v/2//f/9//5//n/
+f/5//n/+f/5//n/9v/1//T/8//z//P/8//0//T/9P/0//T/9//4//r/+//4//j/9//3
//f/9v/1//T/9v/2//b/9//3//b/9P/z//X/9v/3//j/+f/5//n/+f/3//f/+P/4//b/
9//3//f/+f/6//r/+//8//3//v8AAP7//v8AAAAA/v/+//7//v8AAAAAAAABAAQABQAF
AAcABwAJAAkACQAJAAkADAAMAAsADAAMAAwACgAMAAwADQAQABEAEQARABIAEwAVABYA
FAAUABMAEwAQAA8ADgANABAAEQARABAAEgASABIAEQAPAA8ADwAOAAoACgAKAAoACwAM
AA0ADQALAAsACQAJAAkACQAJAAkACwAKAAoACQAIAAcABwAGAAYABgAGAAYABQAEAAMA
AgACAAEAAQD//wEAAgAEAAYABQADAAEAAAAAAAAAAAAAAAEAAQABAAEAAAAAAAEAAQAD
AAMAAwACAAIAAgADAAMAAAAAAAMAAwACAAIAAgACAAQABQAFAAUABgAGAAUABQAEAAQA
AwACAAQABAAEAAQABAAEAAQABAAEAAQABAAEAAYABgAFAAQAAgACAAMABAACAAEAAQAB
AAMAAwACAAIAAwADAAMABAADAAIAAAD+/wEAAgAFAAYABQAEAAMAAgAAAAAAAAABAAAA
/v/9//z//////////v8AAAAAAAAAAP7//v/+//7//////wAAAAD///7/+//6//n/+f/5
//n/+v/7//z//f/9//3//f/9//z/+//6//n/+P/5//n/+P/7//z//f/+//z//P/7//r/
9//3//b/9f/4//j/+f/7//z//f/+/////v/8//v/+//4//f/9f/0//j/+v/7//v/+v/6
//r/+v/6//r/+v/6//r/+P/4//j/+P/2//b/9v/2//n/+v/7//z/+v/6//r/+v/4//j/
+P/4//b/9v/2//b/9v/2//b/9v/5//r/+//8//v/+v/5//j/9//2//X/9P/1//b/9//4
//X/9P/z//L/8v/y//L/8v/0//T/9P/0//P/8v/y//H/8f/y//T/9P/0//T/9P/0//P/
8v/w/+//9P/2//f/+P/5//j/+P/4//b/9v/1//X/9//4//j/+P/4//f/9v/1//j/+v/9
////+//5//f/8//x//D/7//s/+//8P/x//L/8f/v/+3/7P/t/+7/7//w/+//7v/s/+v/
6v/p/+j/5f/q/+v/7P/t/+3/7f/t/+3/7f/r/+v/6P/m/+D/3//c/9v/2v/Y/9n/3//r
//n/CwAgADIARwBiAIEAmAChAKgArACkAJIAdgBUADMAFwADAPb/5v/Y/8//zv/Q/9L/
1//d/97/4v/j/+X/4//h/9//3//g/+D/4f/i/+T/5f/n/+f/5//n/+n/6f/p/+n/6P/n
/+b/5f/n/+f/5//o/+X/5P/j/+L/5f/m/+j/6f/q/+r/6f/p/+j/6P/o/+j/5v/m/+b/
5//m/+b/5f/l/+T/5P/k/+T/5//n/+f/5//n/+f/6P/o/+r/6//r/+v/6v/q/+n/6f/r
/+v/6//s/+z/7P/u/+7/8P/w//D/8P/w//D/8P/x//T/9f/1//f/9f/3//f/9//5//n/
/P/8//v//P/8//z//P/+//7//////////v/9//////8AAAAAAAAAAP////8BAAEAAQAB
AAEAAQAAAP7//P/8//z/+//7//v/+//6//r/+v/6//r/+f/4//f/9f/3//f/9f/1//f/
9//3//f/9//2//b/9f/y//H/8f/w//L/8v/y//L/8v/y//L/8v/w/+//7//t/+7/7v/v
//D/7v/t/+z/7P/s/+z/7P/s/+z/7f/u/+//7//u/+7/7f/v/+//7//u/+7/7v/v/+//
8P/w//P/8//w//D/8P/w//D/8f/x//H/8P/w/+//7//x//L/8v/y//T/9P/0//T/9P/0
//T/9P/0//T/9P/0//T/9P/z//L/8v/y//P/9P/y//H/8f/x//L/8//z//T/8f/x//H/
8v/y//L/8f/w//D/8P/y//L/9f/2//f/+P/3//j/+f/7//n/+P/4//j/9//3//f/9v/4
//j/+P/4//j/+P/4//j/9//3//j/+P/4//j/9v/2//f/9//3//f/9//3//f/9//1//X/
9f/1//f/9//3//f/9v/3//f/9v/0//T/9P/0//b/9v/1//T/9P/1//X/9f/3//b/9v/3
//X/9f/1//X/9f/0//T/9f/1//X/9P/0//T/9v/3//f/9v/2//b/9v/2//T/9P/0//T/
9P/0//T/9P/2//b/9v/2//T/9P/0//T/9v/2//b/9v/0//T/9P/0//T/9P/0//T/9P/0
//T/9P/2//b/9//3//X/9v/4//j/+P/4//j/+P/6//r/+f/5//n/+v/6//r//P/8//3/
/v/+//7//f/9////AAAAAAAAAQABAAEAAQD///7//v/9//7//f/8//n/+P/4//j/9v/0
//T/9P/0//T/8//y//L/8v/y//L/8v/y//L/8f/x//H/8f/x/+//8f/x//H/8f/x//H/
8f/x//H/8f/v/+z/6v/k/9//3v/d/9r/3P/h/+v/+f8JABsAMgBOAGkAhACdALIAuwDE
AMYAuACgAIQAZgBJAC8AGwAIAPj/7P/j/+T/6P/q/+n/6//s/+r/6//t/+//6//t/+3/
7v/u/+7/7v/v/+//7f/t/+3/7f/t/+3/7f/t/+3/7f/t/+3/7//v/+//8P/w//D/8P/w
/+7/7v/v/+//8P/w/+//7//u/+7/7v/u/+7/7v/u/+//8v/y//H/8f/y//L/8v/y//P/
8//z//P/8f/x//L/8v/y//P/8//z//X/9v/2//f/9//3//f/+P/4//j/+v/6//r/+v/6
//r//P/8//z//f8AAAEAAQADAAEAAwADAAMABQAFAAgACAAJAAoACgAKAAwADgAOAA8A
DgAPAA8ADwAPAA8AEAAQABIAEgARABEADwAPAA8ADwAPAA8ADgAMAAwADAAMAAsACwAL
AAsACgAKAAoACgAKAAoACgAKAAkACQAJAAcABwAFAAUABQAFAAUABAAEAAMABAADAAMA
AgAAAAAAAAAAAAAAAAAAAAAAAgABAAEA//8AAAAAAQACAAAA///+//7/AAAAAAAAAAAB
AAEAAQABAAAAAAABAAEAAQABAAEAAAACAAIAAwADAAAAAAADAAMABAAEAAQABAAEAAUA
BQAFAAYABgAFAAUAAwAEAAQABAAEAAQABAAEAAYABgAGAAYABgAGAAYABgAGAAYABQAE
AAQABAAFAAYABgAFAAUABQAFAAUABAAEAAUABQAFAAYABAAEAAMAAgAEAAQABgAGAAQA
BAAEAAQAAgACAAIAAwADAAIAAgACAAMAAwADAAIABAAEAAQABAACAAIAAgACAAEAAQAC
AAIABAAEAAIAAgADAAMAAwADAAEAAQABAAEAAQABAAEAAQABAAEAAQABAAAAAQABAAAA
AgACAAIAAgAEAAQAAwACAAIAAwADAAMAAQAAAAAAAQABAAEAAQABAAEAAAAAAAEAAwAD
AAIAAgAAAAAAAQADAAIAAgACAAIAAgAAAAAAAAAAAAIAAgACAAIAAgACAAIAAgACAAIA
AgACAAIAAgACAAIAAgACAAMAAwADAAQABgAGAAQABAAEAAQABQAGAAYABwAJAAoACgAK
AAwADAANAA4ADgAOAA0ADQANAA4ADgAOAA8ADwAPAA8ADwAOAA4ADQAMAAsACgAHAAYA
BgAGAAQABAAEAAQABAAEAAMAAgACAAIAAgACAAIAAAAAAP////8BAAEAAQD//wEAAQAB
AAEA//////////8BAP//+//6//j/8v/r/+b/5f/m/+r/8////w8AHwA1AE4AaACDAKAA
uwDMANkA4gDcAMYAqgCOAHIAVwA/ACsAFgAGAAIA/f/6//7//v//////AAD+//3//f//
/////f/9//7//v/8//z//f/9//3//f/9//3//f/9//3//f/9//3//f/9//v/+//7//z/
/v/+//7//v/8//z//f/9//7//v/9//3//v/+//7//v8AAAAAAAABAAAAAAD/////AAAA
AAAAAAABAAEAAQABAAEAAQACAAIAAgADAAMAAwADAAQABAAFAAUABQAFAAYABgAGAAgA
CAAKAAoACgAKAAwADAAMAA0ADgAPAA8AEQARABMAEwATABUAFQAYABgAGQAaABoAGgAa
ABwAHAAdABwAHQAdAB0AHwAfACAAIAAgACAAHwAfAB8AHwAfAB8AHwAfAB4AHAAcABwA
HAAbABsAGwAbABoAGgAaABoAGgAYABgAGAAXABkAGQAXABcAFQAVABUAFQAXABYAFgAV
ABQAEwATABIAEgASABIAEgAQABAAEAAQABAADwAPAA0ADgAOAA8AEAAQAA8ADgAOABAA
EAAQABAADgANAAwACwAKAAoACwALAAkACQAJAAgACgAKAAsACwAKAAoADQANAAwADAAM
AAwACQAJAAgABwAHAAYABAADAAUABgAGAAYABgAGAAYABgAGAAYABgAGAAQABAAEAAQA
BgAGAAUABAAGAAYABwAIAAYABQAFAAUABwAHAAYABgAHAAcABwAIAAcABgAEAAIABAAE
AAYABgAEAAQABAAEAAQABAAEAAUABQAEAAQABAAFAAUABQAEAAIAAgACAAIAAgACAAIA
AgABAAEAAgACAAIAAgAAAAAAAAD///7//f/9//3//f/9//7///8AAAEAAQABAAEAAQAA
AAEAAQAAAAAAAAAAAAAA/v/+//3//P/+/////////wEAAAAAAAEAAAD///7//f/9//z/
/P/9///////+//7//v/+///////+//7//v/+//7//f/8//v/+v/9//7///8AAAIAAgAC
AAIAAAD+//z/+v/6//r/+v/6//z//P/8//z//v/+//7//v/+//7//v/+//3//P/7//r/
+P/4//j/+P/6//r/+v/6//v//f/+/////v8AAAAAAAD///7//f/8//z/+//7//3/AAAA
AAAAAgAAAAEAAgACAAQAAwADAAMABAAEAAQABQAGAAcACAAJAAUABAACAAAA///+//v/
+v/8//z/+v/6//z//P/8//z/+f/4//j/+P/4//j/+P/4//j/9//3//f/9v/1//L/8//x
//H/8f/x//L/8//0//X/8//x/+7/6v/m/+H/3v/b/9z/3v/h/+n/9/8HABsALgBGAGEA
fgCdALYAxwDSANgAygCqAIoAbABLAC8AGQAGAPT/6P/f/97/5P/o/+n/5//o/+b/5//p
/+n/6f/q/+v/7f/u/+7/7v/v/+//8f/x//H/8f/x//H/8f/x/+//7f/r/+n/6//t/+//
8v/w//D/8P/w/+//7v/u/+3/7f/u/+7/7//y//L/8v/y//D/8P/w//H/8P/w/+//7//w
//D/8P/w//P/8//z//P/8P/v/+//7v/w//H/8f/x//L/9P/1//f/9f/1//X/9v/4//j/
+v/6//n/+P/3//b/+f/6//v//f/+//////8BAAEAAwADAAMAAQABAAQABAAHAAgACAAI
AAgACgAKAAsADAANAA0ADQANAA0ADgAOAAwADAALAAsADAANAA4ADwAPAA8ADgAMAAoA
CgAKAAkACwALAAsACgAIAAgACAAIAAYABgAGAAUABwAHAAUABQADAAMAAwADAAYABgAH
AAcABAADAAMAAgAAAAAAAAAAAAEAAgADAAQAAwABAAAA/f/+//7///8AAAAA///+//7/
/v/+//7//v///////////wAAAAABAAEA/////////v/+//7/////////AAAEAAUAAQAA
AP///v8AAAEAAQABAAIAAgABAAEAAQACAAIAAgACAAIAAgACAAQABAAEAAQABgAGAAYA
BgADAAIAAAD+/wAAAAABAAIAAwADAAQABQAEAAMAAQAAAP3//f/9//7///8AAAAAAAD+
//7/AAAAAP7//v/+//7//P/8//z//f////7//v/+//////////7//f/8//v/+v/7//z/
/f/+//3//f/+//7//v/+//z//P/7//v/+//7//v/+//7//v/+//7//v/+//9//3//f/9
//7///////7//f/8//v/+v/6//r/+f/4//b/9//3//f/9f/y//D/7//y//P/9P/1//P/
8v/y//P/8f/x//D/8P/s//T/9//3//b/9f/0//P/8v/w//D/8P/w//L/8v/y//L/8P/w
//D/8P/u/+7/7v/u//D/8P/w//D/8v/y//L/8v/y//P/8//z//L/9P/0//T/9P/0//T/
9P/z//H/8P/x//L/8v/y//T/9f/3//n/+v/6//n/+f/5//r/+v/6//v/+f/5//n/+f/4
//j/9//2//j/+P/2//b/9P/0//L/8v/v/+7/7f/s/+v/6v/q/+r/7f/u/+//8P/v/+3/
7P/r/+v/6//p/+v/6f/p/+n/6f/p/+n/6f/p/+3/6f/m/+L/4P/d/9z/2//c/9r/1//Z
/+P/8f///w4AIgA1AEgAXwB8AJEAmACgAKIAlACCAGwASQAnAA0A+v/s/97/0//M/8z/
zv/T/9f/2P/a/93/3//b/9v/3P/d/9//4P/g/+D/4f/h/+P/4//j/+P/5v/n/+j/6f/m
/+X/5P/j/+X/5f/l/+b/5v/m/+b/5v/m/+b/5//n/+X/5P/i/+H/5f/m/+f/6P/o/+j/
6P/p/+j/6P/n/+f/6//s/+3/7v/w//H/8v/z//P/8//0//T/9v/3//f/9//1//b/9v/3
//X/9f/1//b/9//4//v//P/6//r/+v/6//7//v/+////AAABAAEAAwABAAMAAwADAAMA
AwAGAAYABwAIAAgACAAGAAgACAAJAAsADQAOAA8ADgANAA0ADAAOAA4ADQANAA0ADQAN
AA0ADQANAAwACgAKAAoACgAJAAcABwAHAAYABAAEAAQABAAGAAYABgAFAAUABQADAAMA
AwADAAMAAwABAAAAAAD//wAA//////7//f/8//v/+v/8//z//P/8//z/+//7//n/9v/2
//f/+P/2//X/9P/0//P/8v/x//D/7//v/+//7//v/+7/7v/t/+//7//v/+7/7P/s/+3/
7f/s/+z/7//v/+z/7P/s/+z/7v/v/+//7//w//D/7//v/+7/7v/t/+z/7P/s/+z/7P/s
/+z/7P/s/+3/7v/v//D/7v/u/+3/7P/u/+7/7//w/+//7f/s/+v/6//r/+r/6v/r/+v/
6//s/+v/6v/o/+b/6P/o/+r/6v/o/+j/6P/o/+j/6P/o/+n/6f/o/+j/6P/n/+f/5//m
/+j/6P/o/+j/6P/o/+j/6P/l/+X/5v/m/+b/5v/k/+T/5f/l/+X/5f/j/+P/4//j/+H/
4f/h/+H/4v/j/+T/5f/l/+X/5P/i/+T/5P/k/+T/5P/k/+P/4v/k/+X/5f/l/+P/4v/i
/+P/4f/h/+H/4f/j/+L/4v/j/+P/4//i/+L/5P/k/+P/4//k/+T/5P/k/+T/4v/j/+P/
4//k/+b/5v/m/+j/6P/o/+j/5v/l/+X/5//o/+j/6P/q/+r/6//s/+z/7P/r/+v/6//u
/+7/7v/v/+//7//v/+//7P/s/+v/6v/p/+j/5f/k/+b/5v/k/+T/5//o/+n/6v/q/+r/
6//s/+z/7P/s/+z/6v/p/+n/6f/p/+n/5//p/+v/6//r/+v/6//r/+v/6//p/+n/6P/o
/+T/3f/a/9f/1v/W/9n/4f/r//n/CwAgADgATwBqAIcAngCrALIAugC0AKAAhABkAEUA
KwAVAAQA8v/i/9n/1v/W/9r/2//b/97/4v/j/+P/5f/j/+P/4//k/+T/5P/k/+X/5f/l
/+X/5f/l/+X/5f/l/+X/5f/l/+X/5f/n/+f/5//o/+b/5v/m/+b/5v/m/+f/5//k/+T/
4//j/+b/5v/m/+b/5v/m/+b/5//o/+j/5//n/+b/5v/m/+b/5//n/+f/5//p/+n/6v/q
/+r/6//r/+v/6//s/+z/7f/r/+v/6//s/+z/7P/u/+7/8P/w//D/8P/y//L/8v/z//T/
9f/1//f/9f/3//f/9//5//n//P/8//v//P/8//z//v8AAAAAAQACAAMAAwADAAEAAQAC
AAIAAgACAAEAAQADAAMAAwADAAEAAQAAAP7//v/+//7//f/9//3//f/8//z//P/8//z/
/P/8//z/+//7//v/+f/5//f/9//3//f/9//2//b/9f/0//P/8//y//L/8v/y//L/8v/y
//L/8v/w/+//7//t/+7/7v/v//D/8P/v/+7/7v/w//D/8P/w/+//7//v/+//8P/w//H/
8f/x//H/8f/w//D/8P/x//H/8P/w//P/8//y//L/8v/y//L/8//z//P/9P/0//P/8//z
//T/9P/0//T/9P/0//T/8v/y//L/8v/0//T/9P/0//T/9P/z//L/8P/w//H/8v/y//H/
8f/x//H/8f/w//D/7//v/+//8P/w//D/7//u/+z/7P/u/+7/7v/u/+7/7v/u/+7/7v/v
/+//7v/u/+7/7f/t/+3/7P/s/+z/7P/s/+z/7P/s/+z/6//r/+z/7P/u/+7/7P/s/+3/
7f/r/w==
         </WaveFormData>
      </LeadData>
   </Waveform>
</RestingECG>
