# Supplementary material for: Detection of Left Atrial Enlargement Using a Convolutional Neural Network-Enabled Electrocardiogram
Source: Front Cardiovasc Med. 2020 Dec 17;7:609976. doi: 10.3389/fcvm.2020.609976 (PMC7773668; doi:10.3389/fcvm.2020.609976)
Supplement: Supplementary file 2 [file Data_Sheet_2.ZIP › normal1/1802010401_9340_0000000N.XML]

<?xml version="1.0" encoding="Windows-1252"?>
<!DOCTYPE RestingECG SYSTEM "restecg.dtd">
<RestingECG>
   <PatientDemographics>
      <PatientID>1802010401</PatientID>
      <PatientAge>76</PatientAge>
      <AgeUnits>Years</AgeUnits>
      <Gender>Male</Gender>
      <PatientLastName>hewenlong</PatientLastName>
   </PatientDemographics>
   <TestDemographics>
      <DataType>Resting</DataType>
      <Site>1</Site>
      <AcquisitionDevice>MAC55</AcquisitionDevice>
      <Status>Unconfirmed</Status>
      <Priority>Normal</Priority>
      <Location>2</Location>
      <AcquisitionTime>14:47:16</AcquisitionTime>
      <AcquisitionDate>08-07-2015</AcquisitionDate>
      <CartNumber>1</CartNumber>
      <AcquisitionSoftwareVersion>010B</AcquisitionSoftwareVersion>
      <XMLSourceVersion>MAC5000 v1.0</XMLSourceVersion>
   </TestDemographics>
   <RestingECGMeasurements>
      <VentricularRate>72</VentricularRate>
      <AtrialRate>72</AtrialRate>
      <PRInterval>208</PRInterval>
      <QRSDuration>90</QRSDuration>
      <QTInterval>388</QTInterval>
      <QTCorrected>424</QTCorrected>
      <PAxis>13</PAxis>
      <RAxis>-4</RAxis>
      <TAxis>76</TAxis>
      <QRSCount>12</QRSCount>
      <QOnset>221</QOnset>
      <QOffset>266</QOffset>
      <POnset>117</POnset>
      <POffset>177</POffset>
      <TOffset>415</TOffset>
      <ECGSampleBase>500</ECGSampleBase>
      <ECGSampleExponent>0</ECGSampleExponent>
   </RestingECGMeasurements>
   <Diagnosis>
      <Modality>Resting</Modality>
         <StatementCount>4</StatementCount>
         <LabelText>12SL Õï¶Ï³ÂÊö</LabelText>
      <DiagnosisStatement>
         <StmtFlag>ENDSLINE</StmtFlag>
         <StmtText>ñ¼ÐÔÐÄÂÉ</StmtText>
      </DiagnosisStatement>
      <DiagnosisStatement>
         <StmtFlag>ENDSLINE</StmtFlag>
         <StmtText>µçÑ¹·ûºÏ×óÐÄÊÒ·Ê´óµÄ×îµÍ±ê×¼£¬²»³ýÍâÊÇÕý³£±äÒì</StmtText>
      </DiagnosisStatement>
      <DiagnosisStatement>
         <StmtFlag>ENDSLINE</StmtFlag>
         <StmtText>·ÇÌØÒìÐÔ T ²¨Òì³£</StmtText>
      </DiagnosisStatement>
      <DiagnosisStatement>
         <StmtFlag>ENDSLINE</StmtFlag>
         <StmtText>Òì³£ ECG</StmtText>
      </DiagnosisStatement>
   </Diagnosis>
   <Waveform>
      <WaveformType>Rhythm</WaveformType>
      <WaveformStartTime>0</WaveformStartTime>
      <NumberofLeads>8</NumberofLeads>
      <SampleType>CONTINUOUS_SAMPLES</SampleType>
      <SampleBase>500</SampleBase>
      <SampleExponent>0</SampleExponent>
      <HighPassFilter>16</HighPassFilter>
      <LowPassFilter>150</LowPassFilter>
      <ACFilter>NONE</ACFilter>
      <LeadData>
         <LeadByteCountTotal>10000</LeadByteCountTotal>
         <LeadTimeOffset>0</LeadTimeOffset>
         <LeadSampleCountTotal>5000</LeadSampleCountTotal>
         <LeadAmplitudeUnitsPerBit>4.88</LeadAmplitudeUnitsPerBit>
         <LeadAmplitudeUnits>¦ÌV</LeadAmplitudeUnits>
         <LeadHighLimit>2147483647</LeadHighLimit>
         <LeadLowLimit>268435456</LeadLowLimit>
         <LeadID>I</LeadID>
         <LeadOffsetFirstSample>0</LeadOffsetFirstSample>
         <FirstSampleBaseline>0</FirstSampleBaseline>
         <LeadSampleSize>2</LeadSampleSize>
         <LeadOff>FALSE</LeadOff>
         <BaselineSway>FALSE</BaselineSway>
         <ExcessiveACNoise>FALSE</ExcessiveACNoise>
         <MuscleNoise>FALSE</MuscleNoise>
         <LeadDataCRC32>2560590586</LeadDataCRC32>
         <WaveFormData>
AAAAAAAAAAD9//3//f/+//7//f/9//3///8AAAAAAAACAP///P/5//b/9P/8/wAAAwAK
ABQAJAA+AFUAbQCMAK8AyADfAPkAGgEtASgBEAHwAMcAqwCfAIgAYQA5ABgABAD6//b/
+P///wQABgAHAAgACAAGAAAA//8BAP7//v/8//r//P/8//z/+//6//j/+P/6//r/9//2
//b/9//1//X/9f/0//T/9P/0//T/9P/1//X/9f/1//b/9v/2//j/9//3//f/9//3//b/
9v/z//L/8//y/+z/6v/o/+f/5v/k/+P/4//l/+b/6P/q/+j/6P/o/+f/5//n/+j/6P/k
/+P/4//i/+P/4//k/+X/6P/o/+j/6P/o/+n/6f/p/+v/6v/q/+v/7P/s/+z/7P/u//L/
9f/3//n/+f/5//v//f/9//z//P/8//7//v/+//3//f/8//v//v/+//7//v8BAAEAAgAC
AAAAAAAAAAIAAwAEAAYABwAHAAcACAAJAAsACwALAAsACgALAAwADAAHAAYABgAFAAQA
BAAEAAQABQAFAAUABQAFAAUABQAEAAIAAwADAAMABQAGAAYABgAGAAYABgAIAAcABQAC
AAEABQAGAAcACAAIAAgACAAIAAYABgAHAAcABgAHAAgACwALAAoACQAJAAkACQAJAAsA
CgAKAAoACgALAAsADAAMAA8ADwAOAA0ADwANAA0ADQAMAA0ADgAPAA0ADQANAA0ACQAJ
AAoACgAJAAkACAAIAAgACAAIAAgACgAKAAoACAAGAAYABQAFAAcABgAGAAcABwAIAAgA
CAAHAAgACQAKAAsACwALAAoADAANAA0ADAAJAAkACQAJAAsACwALAAsACQAKAAsADQAN
AA8AEAAQABAAEAARABEADgAPAA4ADQALAAwACwALABAADgANAAwACwAKAA0ADQANAA4A
EAARABIAEwAUABQAFAASABAADgANAAoACwALAAsACgAHAAcACAAJAAkACAAHAAcABgAG
AAYABAABAP///f/7//z//P/8//v//f/9//v/+//5//n/+f/5//3//v/+/////v/9//z/
+P/4//n/+f/2//f/+v/7//z/+v/6//r/+v/4//f/9//3//j/+P/3//f/9f/1//b/9v8C
AP7/+f/6//f/8v/0//T/9P/5/wQADAAeADQASQBjAIYApQDAAN0A8wAMASUBKgEUAfQA
yQClAJMAhABlADcAFgAKAPz/9v/2//X/9v/8//v/+v/+//7/+P/1//f/9v/4//b/9P/2
//j/+P/3//b/9f/0//X/9P/x//D/8P/x//L/8//0//T/8v/y//L/8v/z//X/9v/3//X/
9v/2//b/9P/z//P/8//0//X/9f/2//T/9P/2//b/8v/y//L/8//z//L/8v/z//X/9P/0
//T/9v/2//b/9f/z//P/9P/0//P/8//0//T/9f/1//b/9//3//b/9f/0//L/8//z//P/
9f/0//T/9f/3//j/+f/6//r//P/9//3/////////AQABAAEAAAAAAAUACAAJAAoADAAN
AA0ADQAPAA4ADQAMAA8ADwAQABAADgAOAA4AEAAQABAAEQARABEAEQASABMAEwATABMA
EwASABMAFAAUABAAEAARABEADgAOAA4ADgAOAA8AEAARAA4ADQAMAAoACAAJAAkACQAJ
AAoACgAKAAwADAAMAA4ADAALAAkACQAKAAoACgAKAAsADAANAA4ADAAMAA0ADQALAAsA
CwANAA8ADgANAA0ACwALAAsADQAMAAwADAAMAA0ADQAOAA4ADwAPAA4ADQANAAsACwAL
AAoACwAMAA0ADwAPAA8ADwALAAsADAAMAAsACwAKAAoACwAMAA0ADgAMAAwADAAKAAoA
CgAJAAkACQAIAAgACQAJAAoACgAKAAgACAAIAAgABwAHAAcABgAIAAkACQAIAAgACQAK
AAsACAAHAAYABQAIAAoADAAPAA4ADwAPAA4ADgAOAA8ADwAPABEAEQARAAwAFAAWABYA
FgAWABYAGQAZABkAGgAdAB0AHQAdABwAHAAcABoAGwAaABoAGAAXABUAEwAQABEAEQAS
ABMAEQAQAA8ADwANAAwACwAIAAgABwAGAAUAAgACAAIAAQABAAEA////////////////
/v/+//3//f/////////8/wAAAQABAP7/+//8//v/+v/8//z//P/8//r/+f/5//n/+v/6
//n/+f/7//v//P/8//b/9v////z/7//s//L/8P/y//v/BAAMABwAMABHAF8AegCZALoA
0wDrAAYBIwEwASQBCAHfALUAmwCGAGsAQwAaAAIA+P/u/+z/7//w//b/+f/6//z/+P/2
//v/9f/s/+//7v/t//D/7v/u/+3/7P/u/+7/8P/w/+//7v/u/+//7v/t/+z/6v/s/+z/
7P/s/+7/7//v/+//7v/u/+3/7P/u/+3/7f/t/+v/6//q/+r/6v/q/+z/7P/p/+j/5//n
/+r/6v/r/+3/7P/q/+n/6P/p/+r/6//r/+n/6f/q/+r/5//n/+j/6P/n/+f/6P/p/+n/
6P/n/+b/5v/n/+f/5//p/+j/6P/p/+r/6v/q/+r/6P/q/+v/6//p/+n/6f/r/+3/7f/s
/+z/7f/u/+3/7P/u/+//7//v//D/8P/w//D/8f/x//L/8v/0//T/9P/2//b/9v/3//f/
+f/5//r/+//5//n/+f/5//n/+f/5//j/9v/2//f/9//4//j/+P/4//X/9f/1//X/9f/1
//X/9P/0//X/9f/1//X/9v/2//b/8//y//H/8v/z//P/8v/z//b/9v/2//b/9P/0//T/
9P/0//T/9f/1//P/8//z//X/9f/0//P/8//1//X/9f/3//b/9v/2//b/8//z//T/9P/z
//P/8v/x//H/7//v/+//8P/x//L/8//x//H/8f/x//H/8f/y//L/8//z//L/8v/x//D/
7//u//D/8P/w/+7/7//w//D/8f/u/+z/6//r/+7/8P/x//L/8P/w//D/8P/v/+//7//u
/+z/7f/t/+z/7P/t/+7/7//t/+3/7f/t/+3/7v/v//H/7//x//L/8v/0//T/9f/1//X/
9//3//f/+v/2//T/+P/5//r/+//8/////////wAAAAD///7//f8AAAAAAAD+//3//P/8
//r/+P/3//b/9P/0//X/9//5//f/9v/1//X/9f/0//P/8P/u/+3/7P/r/+r/6v/q/+n/
6f/p/+f/5//m/+X/5P/j/+b/5v/l/+X/5//n/+f/5P/l/+X/5P/g/+L/5P/k/+T/5P/k
/+T/5P/k/+P/4//j/+L/4v/h/+H/4//j/+T/5P/i/+D/5f/k/9//3v/c/9j/3P/l/+z/
8v/+/xIAKwBBAFYAdQCUALMAywDiAP8AFAEQAfgA1wCvAIsAdABhAD8AFgD2/+L/3P/a
/9v/4v/q/+n/6P/o/+r/6v/j/9v/4P/i/+D/3v/g/9//3v/c/9r/2v/a/9z/3P/d/9z/
3P/d/93/3f/d/9z/2v/a/9r/2v/a/9v/2//b/9n/2v/a/9r/2v/Z/9n/2f/b/9v/2v/a
/9b/1v/Y/9j/2P/Y/9j/2f/X/9b/1v/X/9n/2P/Y/9j/2v/a/9r/2f/W/9X/1f/U/9X/
1f/W/9b/1f/V/9b/1//a/9r/2v/a/9j/2f/Z/9n/2f/Y/9j/2f/c/9z/3P/c/9n/2v/a
/9n/2//b/9v/3f/f/9//3v/e/97/4P/g/+D/3v/f/9//3//g/+D/4P/g/9//3//g/+D/
4P/g/+D/4v/i/+L/4//j/+P/4//k/+X/4//j/+P/4//i/+P/5P/k/+L/4v/j/+P/5P/k
/+T/5P/h/+H/4f/h/+H/4f/h/+D/4P/h/+H/4f/f/+D/4P/g/+L/4v/i/+T/4//h/97/
3f/f/+D/4f/i/+L/4v/i/+L/4f/g/+D/3//g/+H/4v/l/+X/5P/j/+P/4//j/+P/5f/k
/+T/5P/k/+D/3//f/97/4v/j/+P/4//l/+P/4//j/+P/4//j/+P/4//j/+P/4//j/+P/
5P/k/+f/5//m/+b/5v/m/+b/5v/m/+b/5v/k/+b/5v/l/+X/5//m/+b/5//l/+b/5v/m
/+b/5v/m/+b/5f/l/+X/5P/l/+f/6P/o/+j/6f/q/+v/6//r/+v/6//p/+r/6//t/+3/
7//w//D/8v/y//P/8//1//f/9//3//f/+P/3//f/9v/6//z//P/8//z/AAABAAIABAAE
AAMAAgABAAQABAAEAAIA///+//7//P/+//3//P/6//n/+f/6//v/+//6//n/+f/5//j/
9//0//T/8//y//H/8P/w//D/7//x//H/7//v/+//7//v/+//8P/w/+//7//t/+3/7f/q
/+7/7//v/+z/7v/w//D/8P/u/+7/7v/u/+7/7f/t/+3/8P/w/+//7//t/+3/7v/u/+z/
6v/p/+j/6f/k/+D/5P/q/+v/7v/6/wwAIAAzAEcAYgCDAJ4AuwDRAOwACwEYAQ4B8gDP
AKcAjQB+AGcAOwAOAPb/6P/g/+D/5f/q/+7/7//y//L/7v/u/+//6//k/+L/3v/a/9r/
2v/a/9n/2P/W/9b/2P/Y/9n/2P/Y/9n/2//b/9v/2v/a/9r/2v/a/9n/2f/Y/9f/1//Y
/9j/2P/a/9n/2f/Z/9v/2//a/9r/2P/Y/9r/2v/a/9r/2v/b/9r/2P/X/9f/2f/Y/9j/
2P/X/9b/1f/T/9X/1f/W/9b/1f/V/9b/1v/V/9X/1v/X/9n/2v/b/9z/2v/b/9v/2//c
/9z/3f/f/9//3v/d/9z/3//i/+T/5f/m/+f/6P/r/+3/7f/s/+z/7v/w//D/8P/w//H/
8f/x//L/8v/y//L/8//z//T/9P/0//T/9P/2//b/9v/3//f/9//3//j/+f/3//f/9//3
//j/+f/6//r/+P/4//n/+f/4//j/+P/4//X/9f/1//X/9f/1//X/9P/0//X/9f/1//X/
9v/2//b/9f/0//P/9P/1//X/9P/1//T/9P/0//T/9f/2//f/+P/2//b/9//3//b/9//4
//v/+f/4//f/9//5//n/+f/7//7//v/+//7//P/7//v/+v/9//3//P/7//v/+f/5//n/
+f/5//n/+f/6//v//P/9//n/+f/6//r/+f/5//j/+P/6//r/+v/6//j/+P/4//b/9P/y
/+//7f/t/+z/7P/t/+z/7P/r/+r/6v/q/+r/6v/p/+n/6f/o/+r/6//r/+r/6P/p/+r/
6//r/+v/6//r/+v/7P/t/+//7//x//L/8v/y//L/8//z//X/9//3//f/9v/2//j/+v/8
//7/////////AAABAAEAAQABAAAAAAAAAP7////+//7//P/6//n/+P/2//P/8//0//X/
9//2//X/9f/y//D/7v/q/+v/6//r/+v/6f/o/+f/5f/m/+f/5v/n/+n/6f/p/+n/6P/o
/+f/5//n/+f/5//k/+b/5//n/+T/5P/m/+b/5v/k/+T/5P/k/+b/5f/l/+X/6P/o/+f/
5//l/+X/5v/m/+b/5v/p/+j/5f/m/+b/4P/i/+n/7v/4/woAJAA3AE0AbgCNAKYAvwDb
APoAEQESAfgA2gC1AJEAgwB0AFMAJwAGAPL/5v/g/+D/4f/m/+z/7f/s/+7/7v/o/+P/
5f/o/+b/5P/i/+T/5P/k/+P/4v/i/+L/5P/k/+P/4v/i/+P/5f/l/+X/5P/i/+L/4v/i
/+T/5f/l/+X/5P/k/+P/4v/g/9//3//f/+H/4f/g/+D/4P/g/+L/4v/i/+L/4v/j/+P/
4v/i/+P/4//i/+L/4v/h/+D/3//d/93/3f/e/97/3//f/+D/4P/g/+H/4//l/+X/5P/j
/+L/4f/h/+D/3//g/+D/4f/j/+X/5v/n/+j/5//o/+j/5//n/+f/5//p/+j/5//l/+T/
6P/q/+r/6v/s/+3/7f/t//H/8v/z//T/9v/3//n/+v/4//j/+P/6//3//v8AAAEAAAD/
//////////////////////////7//P/8//3//f///wAAAQACAAAA///+//3//f/9//3/
/P/+//////////7//v/9//z/+v/6//r//P/9//3//P/9//z//P/8//z//f/+////AAAA
AAAAAQABAAEAAQABAAMABAAEAAQABQACAAEAAAABAP///P/5//b/8//z//T/9P/3//f/
9v/1//T/8f/w/+//7//v/+//7//w//H/8v/z//P/8//0//T/9f/1//T/9P/y//L/8v/y
//D/8P/w/+7/8P/w/+//7//x//D/8P/x//H/8v/y//L/8P/w//D/8P/x//H/8f/w//H/
8//0//T/8v/z//T/9f/1//X/9f/1//X/9v/3//n/+P/5//n/+P/6//r/+//7//f/AgAC
AAIAAgACAAUABQAFAAYABwAHAAcABwAIAAgACAAGAAMAAgACAAAAAQABAAEAAAD+//3/
/f/9//7//v/+/////f/8//v/+P/4//f/9v/1//L/8v/y//H/7//v/+3/7f/u/+//8P/x
//H/8P/u/+3/7f/t/+3/6v/u/+//7//s/+7/8P/w//D/8P/w//D/8P/w/+//7//v//L/
8v/x//H/8P/v/+//7v/s/+7/7f/s/+v/6v/o/+b/5v/n//D//P8EABQALQBBAFgAewCa
ALMAywDoAAcBHgEkARAB7QDDAJ0AiAB7AF0AMAAQAP7/8P/o/+n/6v/s/+//8P/y//T/
+P/3/+//7v/u/+z/6v/s/+v/6v/o/+b/5//o/+v/7P/p/+j/6P/p/+n/6f/p/+j/6v/q
/+r/6v/q/+v/6//r/+n/6v/q/+r/7P/r/+v/6//q/+n/5//m/+b/5v/o/+j/6P/o/+j/
6f/p/+j/6P/p/+f/5v/m/+b/6P/o/+j/5//l/+X/5v/m/+X/5f/m/+b/4//j/+T/5f/o
/+j/6P/o/+b/5//n/+f/5//m/+b/5//q/+r/6v/q/+z/7v/v/+//7//v/+//8f/v/+//
7v/u/+7/8P/w//D/8v/1//f/+f/8//z//P/8//////8AAAAAAQACAAMABgAEAAQABQAF
AAMAAwAEAAUABQAFAAUABQAEAAUABgAGAAIAAgADAAMABAAEAAQABAABAAEAAQABAAIA
AwAEAAQAAwADAAIAAQD//wAAAAAAAAAAAAAAAAIAAgABAP////8AAAAAAAAAAAIAAgAC
AAIAAgACAAMAAwACAAMABAAHAAUABAADAAMABQAFAAUABwAGAAYABgAGAAUABQAGAAYA
BQAFAAQAAwAEAAMABAAFAAQABQAGAAcABgAFAAQAAwAEAAUABwAIAAgABwAFAAQABAAE
AAQABAAGAAYABgAEAAUABgAGAAcABQAEAAQABQADAAQABAAEAAMABAAFAAYABQAFAAUA
BAAEAAUABQAEAAQABQAGAAcACQAJAAkACQAHAAgACQALAA4AEQATABQAEgAQAA8ADQAP
ABEAEwARABYAFAAUABQAFAAYABkAGgAcABsAGwAbABsAHAAcABwAGgAZABgAGAAWABgA
FwAWABQAEwATABQAFQAVABQAEwATAA8ADgANAAoADAALAAoACQAGAAYABgAFAAUABQAD
AAMABAAFAAYABwAHAAYABAADAAMAAwADAAAAAgADAAMAAAAAAAIAAgACAAAAAAAAAAAA
AQABAAIAAwACAAIAAQABAAEAAQACAAIACAAGAAEA/P/7//z//v/8//r///8OABgAJgA8
AFUAawCGAKcAxADbAPkAFgEtATQBKgEQAeUAuwCjAJIAcwBJACYAEAACAPz//P///wAA
AgAFAAoACgAKAAgAAwD9/wIAAgAAAP7/AAAAAAAA///+/wAAAAACAAIA///+//7///8B
AAEAAQAAAP7//v/+//7//v///////////wAAAAAAAAAA////////AQABAAAAAAAAAAAA
AgACAP7//v/+/////f/8//z//f/+//7///8AAP///v/9//v/+//7//z//P/9//3//v/+
//3//f/+////AAAAAAAAAAAAAAEAAQABAAEAAAAAAAEAAgACAAIAAgAAAAIAAwADAAMA
AwADAAUABQAFAAQABAAEAAYABgAGAAYABwAHAAcABwAGAAUABAAFAAUABgAGAAgACAAI
AAoACAAIAAkACQAHAAcACAAJAAkACQAJAAkACAAJAAoACgAGAAYABwAHAAgACAAIAAgA
BwAHAAcABwAFAAUABQAEAAYABwAHAAcABQAGAAYABgAGAAYABgAIAAoACQAHAAcACAAI
AAgACAAIAAgACAAIAAYABgAHAAcABwAHAAcACQAJAAgABwAHAAcABwAHAAkACQAIAAcA
BgAGAAcACQAKAAoACQAHAAUABgAFAAYABwAGAAcACAAJAAgABwAGAAUABQAFAAYABgAH
AAcABgAGAAYABgAGAAYACAAIAAgABgAEAAQAAwADAAQABAAFAAcABgAGAAUABAAFAAYA
BwAIAAcABwAHAAYABQAFAAQAAgAEAAUABgAHAAcABwAHAAcABwAIAAkACwALAA0ADgAO
AA0ADAAMAAsADQAPAA8ADwASABIAGAAWABYAFgAWABkAGQAZABoAGQAZABkAGQAcABwA
HAAaABgAFgAVABIAEgARABAADgANAA0ADgAPAA8ADgANAA0ADQAMAAsACAAGAAUABAAD
AAIAAgACAAEAAwADAAEAAQD//////////wIAAgABAAEA/////////P/+///////8//7/
AAAAAAAA/v/+//7//v//////AAABAAEAAAD+//3//////wAAAAD+//z////+//f/9P/2
//r//P8BAAYADgAeADQASQBdAHgAmQC4AM8A5QAEASMBLAEiAQwB5QC7AKEAkABxAEcA
JgAKAPr/9P/y//f/AgACAP//BgAKAAQAAgABAP3/+v/6//j/9v/4//b/9v/1//T/8P/u
/+7/7P/r/+r/6v/r/+n/6f/p/+j/5v/m/+b/5v/n/+n/6v/r/+r/6v/p/+j/6v/p/+n/
6f/n/+f/5v/m/+b/5v/o/+j/6P/o/+j/6f/o/+b/5f/l/+b/5v/n/+j/5v/m/+b/5f/j
/+P/5P/k/+X/5f/m/+b/4//j/+T/5f/m/+b/5v/m/+T/5f/l/+X/5//m/+b/5//o/+j/
6P/o/+b/6P/p/+n/6//t/+//8//0//X/9f/2//r//P/8//z/+v/7//v/+//8//z//P/8
/wAAAQADAAQAAgACAAIABAADAAIAAgABAAEAAQACAAMAAwADAAMAAwACAAMABAAEAP7/
/v//////AAAAAAAAAAD///////////////////7/AAABAAEAAQD//wAAAAAAAAIAAgAC
AAQAAgABAP/////+//7//v/+/wAAAAAAAAAAAAAAAAEAAQD9//3//f///wEAAAD/////
AQABAAEAAwACAAIAAgACAAMAAwAEAAQABQAFAAQAAwAFAAMAAwADAAEAAQABAAEAAgAD
AAQABQABAAEAAgACAAUABQAEAAQAAgACAAIAAgADAAQABQAEAAMAAgAAAP//AgACAAMA
BQACAAIAAQAAAP3//P/7//r/9//1//P/8P/x//P/9P/0//P/8//z//P/8//z//P/8//z
//T/9f/3//f/+f/6//r/+v/6//v/+//7//3//f/9//z/AAD+//3/AgADAAQABQAGAAYA
BQAEAAQABgAHAAgACQAKAAoACgAIAAYABAADAAAAAgABAAAA/v/9//3//v///////v/9
//3/+//6//n/9v/0//P/8v/x//D/8P/w/+//8f/x/+//7//v/+//7//v//D/8P/v/+//
7//v/+//7P/u/+//7//s/+z/7v/u/+7/7P/s/+z/7P/u/+3/7f/t/+z/7P/r/+v/6//r
/+z/7P/w/+7/6//o/+f/6P/m/+T/6P/x//j//v8SACoAOwBRAHQAjwCkAL8A3QD4ABMB
FgECAeYAwwCZAIcAfgBdACsACgD0/+b/4P/k/+n/6v/q/+//9P/0//b/9P/p/+P/6v/q
/+j/5v/o/+j/6P/n/+b/5v/m/+j/6P/n/+b/5v/n/+f/5//n/+b/6P/o/+j/6P/m/+f/
5//n/+f/6P/o/+j/6P/n/+f/5//p/+n/6P/o/+b/5v/o/+j/6P/o/+j/6f/p/+j/6P/p
/+f/5v/m/+b/5v/m/+b/5f/l/+X/5v/m/+T/4//j/+L/5P/l/+f/6f/o/+j/6P/o/+b/
5//n/+f/5//m/+b/5//p/+r/6//s/+v/7P/s/+v/6//r/+v/7f/v/+//7v/u/+7/8P/w
//D/8f/z//T/9f/7//z//f/+//3//f/+//7/AAAAAAAAAgAAAAAAAQABAAMAAwAEAAUA
BQAFAAUABQADAAMAAwACAP7//v//////AQACAAMABAADAAMAAwADAAAA///+//z//v//
/////////wAAAAAAAP7//v/+/wAAAAD///3//f8AAAAAAAAAAP7//v/+//7/AAAAAAEA
AQD9//3//f///wAAAAAAAAEA////////AQAAAAAAAAAAAAEAAQACAAIAAQABAAAA///7
//f/9f/z/+//7//v/+//8P/x//L/8//v/+//8P/w//H/8f/w//D/8v/y//L/8v/y//L/
8v/w//D/8P/v/+//7f/s/+z/7f/t/+7/7v/u/+3/7v/v//D/7//v/+//7v/w//H/8f/w
//L/8//0//X/8v/x//D/7//x//L/8//1//X/9//4//j/+P/4//n/+f/3//n/+f/5//z/
/v8CAAIAAgACAAIAAQABAAEAAgAFAAUABQAFAAQABAAEAAIAAQAAAAAA/v/7//n/9//0
//b/9//5//v/+f/4//f/9//z//L/8f/u//D/7//u/+3/7v/u/+7/7f/r/+v/6f/p/+v/
6//r/+v/7P/s/+v/6//p/+n/6f/m/+j/6f/p/+b/5v/o/+j/6P/o/+j/6P/o/+r/6f/p
/+n/6P/o/+f/5//p/+n/6v/q/+r/6P/n/+L/4f/k/+b/5v/q//H/+v8IAB4AMgBHAGMA
hgChALIAywD1ABgBGwEIAegAwACbAIUAeQBiADkAFQAAAOj/2v/c/+D/4//o/+j/6//w
//D/7v/o/+X/5f/k/+L/4P/e/+D/4f/i/+L/4v/i/+L/5P/k/+P/4v/i/+P/4f/h/+H/
4P/h/+L/4//k/+P/4//i/+H/4v/k/+X/5v/l/+P/4v/h/+H/4f/g/+D/3v/e/+D/4P/g
/+D/4P/h/+H/4P/g/+H/4f/g/+D/4P/g/+D/4P/f/+H/4f/i/+L/4f/h/+L/4v/f/9//
4P/h/+L/4v/i/+L/4v/j/+P/4//h/+D/4P/h/+T/5P/k/+T/5P/m/+f/5//l/+X/5f/n
/+f/5//m/+b/5//o/+f/5v/n/+n/6v/r/+3/7P/r/+r/6//r/+z/7P/t/+7/7//y//D/
8P/x//H/8f/x//L/8//2//f/+P/5//r/+//8//z/+v/6//v/+//4//j/+P/4//j/+f/6
//v/+v/5//j/9v/3//n/+v/7//n/+v/6//r/+P/4//j/+v/7//v/+v/7//r/+v/6//r/
9//2//X/9P/z//L/8v/x/+7/7f/s/+3/7f/s/+v/6//r/+v/6//t/+z/7P/s/+z/6//r
/+z/7P/v/+//7v/t/+3/6//r/+v/6//r/+v/6//t/+3/7f/t/+v/6//s/+z/7f/t/+z/
7P/s/+z/7P/s/+//8P/x//D/7v/u/+3/7f/t/+z/7P/t/+//8P/w//D/6//q/+n/6P/p
/+n/6f/o/+r/6//r/+r/6v/r/+z/7f/r/+v/6//r/+3/7v/v//H/7//x//L/8v/y//L/
8//z//P/9f/1//X/+P/+//7//v/+//7//f/9//3//v///////////wMABAAFAAQAAQAA
AAAA/v8AAP///v/8//r/+f/5//n/+f/4//f/9//3//b/9f/y//D/7//u/+3/7v/u/+7/
7f/r/+v/6f/p/+n/6f/p/+n/7P/s/+v/6//r/+v/6//o/+r/6//r/+j/5v/o/+j/6P/q
/+r/6v/q/+n/5//m/+X/5P/k/+P/4//m/+f/6f/q/+r/6v/n/+T/5f/m/+L/3v/a/9//
7P/y//z/EgAvAEUAXgB9AJwAsQDLAOwABwEYARQBAAHdAK0AjQB+AGkAQwAeAAIA7v/i
/+D/4//m/+j/4//m/+z/7P/k/+X/5//m/+T/4v/g/+L/5P/k/+P/4v/i/+L/5P/k/+P/
4v/i/+P/5f/l/+X/5P/j/+L/4f/g/+D/4f/h/+H/4f/i/+L/4v/i/+H/4f/h/+P/4//i
/+L/3v/e/+D/4P/g/+D/4P/h/+H/4P/g/+H/3//e/97/3v/e/97/3v/d/9//3//g/+D/
3//f/+D/4P/f/9//4P/h/+L/4v/i/+L/4P/h/+H/4f/j/+L/4v/j/+L/4v/i/+L/4v/k
/+X/5f/k/+P/4v/j/+T/5f/l/+b/6P/q/+r/6v/s/+3/7f/t//L/8v/y//L/9f/1//b/
9v/2//b/9v/4//j/+P/5//n/+f/5//r/+//7//v/+//7//v/+//7//r/+P/4//n/+f/6
//r/+v/6//f/9//3//f/9v/1//T/8v/0//f/+f/7//j/+P/3//b/9v/2//b/+P/6//n/
9//3//b/9v/2//b/9P/0//T/9P/2//b/9//3//X/9f/1//f/+f/4//f/9//3//f/9//5
//j/+P/4//j/+f/5//r/+v/6//n/9//1//b/9f/2//f/9//3//f/9//3//f/9//3//X/
9f/2//b/+P/5//n/+v/4//j/+P/4//j/+P/4//b/+P/4//f/9//3//b/9v/3//f/+P/4
//j/9P/0//T/9P/0//X/9v/2//b/9//3//b/9P/1//b/9//3//f/9//3//f/+P/5//v/
/f///wAAAAAAAAAAAQABAP//AQABAAEAAgAEAAQABQAGAAcACAAIAAgACQAJAAkADAAN
AA0ADAANABAADwAPAA4ADQAKAAgABgAGAAYABgAFAAUABQAFAAQABQAEAAQAAwABAP//
/f/6//f/9v/2//b/9v/1//X/9//3//f/9v/1//T/9v/2//b/9v/0//T/9P/0//L/8v/y
//L/8v/y//L/8v/w//D/8P/w//D/8P/w//D/8f/y//P/9P/y//L/8v/y//L/8v/y//L/
9f/2/w==
         </WaveFormData>
      </LeadData>
      <LeadData>
         <LeadByteCountTotal>10000</LeadByteCountTotal>
         <LeadTimeOffset>0</LeadTimeOffset>
         <LeadSampleCountTotal>5000</LeadSampleCountTotal>
         <LeadAmplitudeUnitsPerBit>4.88</LeadAmplitudeUnitsPerBit>
         <LeadAmplitudeUnits>¦ÌV</LeadAmplitudeUnits>
         <LeadHighLimit>2147483647</LeadHighLimit>
         <LeadLowLimit>268435456</LeadLowLimit>
         <LeadID>II</LeadID>
         <LeadOffsetFirstSample>0</LeadOffsetFirstSample>
         <FirstSampleBaseline>0</FirstSampleBaseline>
         <LeadSampleSize>2</LeadSampleSize>
         <LeadOff>FALSE</LeadOff>
         <BaselineSway>FALSE</BaselineSway>
         <ExcessiveACNoise>FALSE</ExcessiveACNoise>
         <MuscleNoise>FALSE</MuscleNoise>
         <LeadDataCRC32>612918944</LeadDataCRC32>
         <WaveFormData>
+//6//r/+v/4//j/+f/6//j/9//3//f/+//8//z//P/7//j/+P/7//n/+f/5//v//v8D
AA0AGgAtAD0ASgBcAG0AfACFAIsAkgCYAJYAiwB7AG0AXgBHACgADgDw/9v/3P/i/+b/
7v/1//H/9P/5//b/9v/2//H/9/////n/+f/2//b/9v/2//b/9v/2//b/+P/4//j/+P/3
//f/9//5//r/+v/5//f/9//3//f/9f/3//f/9//3//f/9//3//r/+v/5//n/+//7//v/
+//4//j/+v/6//n/+P/2//X/9f/1//X/9f/3//n//P/+//z//P/8//z//P/9//3//f/7
//v/+//7//3//f/+//7//f///wEA/v/+////AQACAAIAAgACAAIABAAEAAQABAAFAAUA
BgAGAAYABQAFAAgACAAHAAYABgAJAAkADAAKAAkACQAJAAkACQAIAAgACQAHAAcABwAH
AAcABwAHAAcACQAIAAYABgAGAAUAAwACAAQABAACAAAAAAAAAAIAAAD//////v/+//z/
+//7//v/+v/6//v/+//8//z/+//5//j/+v/5//j/+f/6//n/+v/4//j/+P/5//j/9f/y
//H/9//5//r//P/7//7/+//6//j/+P/5//v/+P/2//n/+v/8//z//P/8//7//v/+////
/P/8//v/+v/8//v/+v/6//z//P/7//v//f/9//3//f///wAAAAAAAP///v/9//7//P/8
//z//P////3//f/9//z//P/8//3////+//3//f/7//z//P/8//v/+//7//z//v/+//3/
/P/8//7//v/9//v/+//7//r/+v/6//r/+v/4//n/+v/6//3//v8BAAAA/v/9//3//P/6
//r/+//+//7//f/9//z//P8AAAAA/v/8/////////wMABgAFAAQAAwACAAMAAwAEAAQA
BAAFAAYABgAIAAsADQAKAAwADwAPAA8ADwAPABAAEAAOAA4ADQAMAA0ADQAMAAsACgAI
AAYABQACAAEA/v/7//3/////////AAAAAP7//f/7//v/+//7//3//v/9//7//f/8//n/
+P/7//v/+//5//r//f/+/////P/7//n/+P/4//j/+P/5//z//P/7//v/+v/7//v/+v8I
AAMA/v8AAAEAAQABAPv/8//4/wMADQAaACcAMwBCAFIAXwBsAHcAfQCAAIQAfgB5AHUA
aQBUAD8ALgAWAO7/2f/i/+z/7v/w//H/8//4//f/9v/2//b/9f/3//n/+f/9//r/+v/6
//z//P/8//z/+f/6//n/+P/4//f/9//3//r//P/9//3/+//7//v/+//7//3//f/9//v/
+//7//v/+v/6//n/+f/7//v/+//7//r/+v/8//z//v/+//3//f/7//v/+//7//3//f/+
//7//f/8//v/+v/8//3//f/9/////////////////wAAAAD//wEAAwAAAP7///8BAAIA
BAAEAAQABAAEAAQABAAEAAcABwAIAAgACgAJAAkADAALAAkABwAGAAkACQAMAAoACwAL
AAsACwAJAAgACAAJAAkACQAJAAkABwAHAAcABwAJAAgABgAGAAUABQAEAAQABgAGAAQA
AgAAAAAAAgAAAP/////+//7//P/7//v/+//7//z//v////v/+v/4//X/9//6//r/+v/5
//j/9f/0//X/9v/3//n/+//5//f/9//5//n/+P/4//n//P/5//j/+v/6//v//f/4//b/
+f/6//r/+v/6//r/+P/4//j/+f/4//j/9//2//n/+f/5//r//P/8//v/+//7//v/+//7
//r/+v/5//j/+f/6//v//v/6//r/+v/6//v/+f/5//n/+f/6//v//f/7//r/+f/5//f/
+P/4//j/9//3//f/+P/7//z//P/8//r//P/8//v/+v/5//j/9v/3//j/+f/6//r/+//8
//z/+f/4//n/9v/4//n/+//8//n/+P/4//r/+//7//z//P/6//7//v/8//r////+/wAA
AAAAAAAAAQABAAIAAgACAAMABAAEAAYACQALAAgACgANAA0ADQALAAsADAAMAA4ADgAN
AAwACQAHAAQAAQACAAIAAgADAAEAAQD///3/+//9//3//f/8//z/+v/5//v/+//7//v/
+v/6//j/+P/6//r/+P/4//r/+//8//v/+f/5//f/9f/2//f/9//4//b/9v/2//f/+P/4
//f/9//5//v//P/8//L/8f8AAAIA9//z//v/+//3//j///8HABQAIQApADQARABRAFwA
aQB1AHwAegB6AHkAcQBjAFIAPwAsABgA+v/f/9z/5P/m/+r/7//x//L/8//y//L/8P/z
//v/+f/x//b/9P/1//b/9v/2//b/9v/0//b/9v/2//j/9//3//f/+P/4//f/9f/1//X/
9f/1//T/9//4//n/9//3//f/9//4//j/9//3//n/+f/5//n/+P/4//r/+v/5//j/9v/1
//f/+f/7//3/+v/5//n/+P/4//j/+P/4//r/+//7//v/+//7//v/+//9//3//v/+//3/
//8BAP7//P/9////AAAAAAAAAAAAAAAAAAAAAAAAAgADAAUABgAEAAMAAwAGAAgABwAG
AAYABQAFAAgABgAHAAcABwAHAAUABAAEAAUABQAFAAUABQAFAAUABQAFAAUABAACAAIA
BAAFAAUABgADAAIA///8//7//v8AAP7/+v/5//f/9v/3//f/+P/5//b/9v/3//f/9v/2
//X/8//z//b/9v/2//j/+P/2//b/9P/0//T/9f/5//f/9f/1//f/9//2//b/9//6//f/
9v/2//b/9//5//b/9P/3//j/9v/2//b/9v/4//j/+P/5//f/+P/4//j/+P/3//b/9v/2
//b/9f/1//P/8//z//P/9P/2//f/+P/4//j/+P/6//b/9v/2//b/+//5//n/+f/3//b/
9f/1//f/9v/1//X/9//4//j/+P/0//P/8v/y//X/9v/2//b/9P/2//b/9f/1//X/9f/0
//b/9v/2//b/9f/1//X/9P/2//b/+P/2//X/9f/2//b/9P/0//X/+P/4//f/9//2//T/
+P/4//b/AAD7//n//P/6//r/+v/6//z//f///wAA/v///wAAAAACAAUABwAEAAUACQAK
AAsABgAFAAUABAAFAAYABgAGAAUABQAEAAMAAAD+//z/+//7//v/+f/3//X/9//3//f/
+P/4//b/9f/z//P/8//z//b/9v/0//T/9P/0//L/8v/z//P/8//x//H/8//z//P/9f/1
//T/9P/z//L/8f/x//L/8v/x//H/8//1//b/9v/y//H/9P/y//P/9//3//H/7f/w//f/
AQAMABkAKwA0ADwATQBeAG0AeQCAAIQAhACFAH8AcQBkAFEAMgAWAAIA6f/Y/9r/4P/g
/+H/5//u/+//8P/s/+z/8f/x/+n/6//u/+z/7f/u/+7/7v/u/+7/7v/w//D/8P/y//H/
8f/x//H/8v/y//H/8f/x//H/8f/w//P/9P/1//P/8//z//P/9P/0//P/8//1//X/9f/1
//T/9P/2//b/9P/0//P/8//z//P/8//z//X/9f/2//b/+P/4//j/+P/1//X/9P/z//X/
9f/1//X/9f/1//b/9v/3//n/+//4//j/+f/7//z//P/8//z//P8AAAAAAAAAAAAA////
//7//////wAABAAEAAMAAgACAAIAAQADAAAAAQABAAEAAQADAAIAAgADAAIAAQAAAP//
//////////8AAAAA//8AAP/////+//7//P/8//r/+P/6//r//P/6//n/+f/4//j/+P/3
//f/9//0//T/9f/1//b/9v/1//P/8f/0//T/9P/y//L/8P/w//P/9P/1//f/+P/1//L/
8f/z//P/8v/y//X/+P/1//T/8f/w//D/8f/x//D/9P/2//b/9v/2//b/9v/2//b/9//3
//j/+P/4//X/8//x//D/9f/2//b/9//3//f/9//3//X/9v/2//b/9v/2//b/+P/0//T/
9P/0//n/9//3//f/9v/2//b/9//1//T/8//z//X/9v/2//b/8//z//P/9P/2//b/9f/0
//L/9P/0//P/9f/1//X/9P/0//T/9P/0//b/9//4//j/9v/2//j/9v/1//X/9v/2//b/
9v/3//r/+P/3//f/9v/2//r/+v/4//b/+f/5//n/9f/4//r/+v/6//r//v///wEAAgAA
AAEAAgACAAQABwAJAAYABgAJAAkACQAHAAcACAAIAAoACgAJAAgABwAHAAYABQACAAAA
/v/9//n/+f/3//X/9//5//n/+f/6//r/+P/3//X/9f/1//X/9v/2//T/9P/2//b/9P/0
//P/8//z//H/8v/1//b/9//1//X/9P/0//L/8v/y//P/9v/2//X/9f/z//X/9v/2//r/
9f/0//b/+//7//X/8f/z//L/9f///xQAJwAxADgASABbAGoAeQCFAIgAjgCSAI8AhQB5
AGYASwAyABwA/v/d/9b/4P/i/+T/6//t/+z/7f/w/+z/6v/t//H/8//5//n/9P/y//D/
8v/y//L/8v/w//L/8v/y//L/8f/x//H/8//0//T/8//z//P/8//z//H/8//z//P/8//z
//P/8//0//T/8//z//P/8//z//P/8P/w//L/8v/0//T/8//z//H/8f/x//H/8//z//T/
9P/y//L/8v/y//L/8//z//P/9f/1//X/9f/z//P/9P/0//X/9//5//b/+P/5//v//P/8
//z//P/8//v/+v/5//j/+//9/wAAAgD///3//P/+/wAA///+//7/AQABAAQAAgD/////
/////wEAAAAAAAEA/////////////////////wEAAAD+//7//f/9//z//P/8//z/+v/4
//j/+P/6//j/9v/3//f/+P/2//X/9f/1//L/8v/z//P/8//0//T/8//x//T/9P/0//X/
9v/1//b/9P/y//D/7//y//H/8P/x//P/8//y//L/9f/4//X/9P/y//L/8//1//T/8v/1
//b/8//y//H/8P/x//L/8//1//f/+P/4//j/9//1//P/8v/1//b/9v/3//f/9//3//f/
9f/2//b/9v/3//j/+f/8//j/+P/4//j/+f/3//f/9//2//b/9v/3//f/9v/1//X/9f/2
//b/9v/3//f/9//4//b/9v/1//T/9v/4//j/9//1//X/9f/0//T/9P/0//T/8v/z//T/
9P/1//b/+f/4//X/9f/2//b/9v/2//f/+v/4//f/9//2//j//P/8//r/+v/4//n/+v/7
//z//f/9//7//v///wEAAwAEAAYACQALAAgACgANAA0ADQAKAAkACQAIAAYABgAFAAQA
BQAFAAQAAwAAAP7//P/7//n/+f/3//X/8//1//X/9f/3//j/9//3//f/9//3//f/9//2
//P/8v/y//L/8P/w//P/8//z//H/8//1//X/9f/0//P/8f/w//L/8v/y//P/9P/0//P/
8//z//X/9v/2//T/8//2//j/9//7//v/8//v//T/+/8FABYAJwAzAEAAVABhAGwAeQCF
AJAAlACOAIcAfwBxAFoAQQAqAAwA6v/V/9b/3v/i/+T/5//p/+z/7//u//D/8P/x//H/
7//x//H/7v/u/+7/8P/w//D/8P/w//L/8v/y//T/8//z//P/9f/2//b/9f/z//P/8//z
//P/9f/1//X/9P/z//L/8f/y//L/8f/x//H/8f/x//H/8P/w//L/8v/0//T/8//z//P/
8//z//P/8//z//T/9P/y//L/8v/y//L/8//z//P/8//z//P/8//0//X/9//4//n/+//9
//r/+v/7//3//v/8//z//P/8/wAAAAAAAAAAAQABAAIAAgAEAAMAAwAGAAMAAQD///7/
AAABAAUABAADAAMAAwADAAMAAgACAAMAAwADAAMAAwABAAEAAQABAAIAAgABAAIAAQAB
AAAAAAAAAAAA/v/8//r/+v/8//r/9f/1//T/9P/3//f/+P/5//f/9v/2//X/9v/2//X/
8//x//T/9P/0//T/9P/y//L/8v/y//L/8//3//X/8//z//P/8//y//L/9P/4//b/9v/0
//T/9f/3//X/9P/4//r/+v/6//r/+v/5//j/9//3//f/+P/4//j/+v/5//j/+P/6//r/
+f/5//f/9//3//f/9f/2//b/9v/2//b/9v/4//f/+P/5//r/+//5//n/+f/2//b/9v/3
//n/+P/3//f/9f/2//b/9v/3//f/9//4//b/9v/1//T/9v/4//j/9//3//f/9//2//b/
9v/2//b/9v/3//j/+P/4//j/+v/4//n/+f/6//r/+f/4//j/+v/6//n/+f/4//b//v/9
//z/+//6//3//f/+//7//P/9//7//v8AAAMABQACAAIABQAFAAUABQAFAAYABgAGAAYA
BQAEAAUABQAEAAMABAACAAAA///7//v/+f/3//f/+f/5//n/+v/6//j/9//3//f/9//3
//f/9v/z//L/8//0//P/9P/1//X/9f/z//P/9f/1//X/9//3//b/9v/0//T/9P/1//j/
+P/3//f/9f/3//j/+P/4//f/9v/4//n/9//3//n/9//y//X///8IABcAJwAuADgASQBU
AFkAZQB2AH4AegB3AHUAawBaAEsAOgAiAAYA5//U/9T/3v/m/+f/5//s//H/8P/w//T/
9f/1//H/8//3//T/9P/0//T/9P/0//T/9P/2//b/9v/4//f/9//3//j/+P/3//X/9f/1
//X/9f/0//f/+P/5//j/9//2//X/9//4//j/+f/4//f/9v/1//X/9v/5//r/+v/6//n/
+f/3//f/9//3//n/+f/6//r//P/8//z//P/5//n/+P/3//j/+f/6//v/+f/5//r/+v/7
//3////8//7///8BAAIAAAAAAAAAAAAEAAQABAAEAAUABQAGAAYACAAHAAcACgAIAAcA
BgAGAAkACQAMAAoABwAHAAcABwAHAAYABgAHAAUABQAFAAUABwAHAAcABwAHAAYABAAE
AAMAAwACAAIAAgACAAAA/v8AAAAAAgAAAP3//f/8//z/+v/5//n/+f/2//b/9//3//f/
+P/4//f/9v/4//f/9v/4//j/9v/2//T/9P/0//X/+P/3//b/9//3//f/9v/2//f/+v/3
//b/+P/4//n/+//4//b/+f/6//r/+v/6//r/+v/6//r/+//7//z//P/8//z/+//6//r/
/P/8//v/+//7//v/+//7//v//P/8//z/+//6//n/+v/5//r/+//8//3/+//7//v/+v/6
//r/+//7//r/+f/5//v//P/8//z/+//7//v//P/+//7//f/8//r//P/8//v/+f/5//n/
+P/6//r/+v/6//r/+//8//z//P/8//7//P/7//v//P/8//7//v///wIA///9//z/+v8A
AAIA/v/6//7//v/+//7//v8CAAMABQAGAAUABQAFAAQACAALAA0ACgAIAAsACwALAAkA
CQAKAAoADAAMAAsACgAHAAcABgAFAAIAAAD+//3//P/9//z/+//7//3//f/9//z//P/6
//n/+//7//v/+//8//z/+v/6//r/+v/4//j/+P/3//b/8//0//f/+P/5//f/9//2//b/
9//4//n/+//6//r/+f/5//f/+f/6//r//v/7//T/9P/9/wEA///3//H/9v8DAA0AEgAf
AC8APgBKAFcAZABzAH8AhACAAHwAgQB/AHEAXABFAC4AFgD6/+H/3v/m/+j/5v/r/+3/
7v/z//b/9P/y//P/8f/t//P/9//0//T/9P/0//T/9P/0//T/9v/2//b/+P/3//f/9//3
//j/+P/3//X/9f/1//X/9f/3//f/9//3//f/9//3//r/+v/5//n/+P/3//b/9f/1//b/
+f/6//j/+P/3//f/9f/1//X/9f/4//n/+//8//n/+P/3//b/9v/3//f/9//5//n/+f/5
//f/9//4//j/+f/7//3/+v/8//3///8AAP7//v/+//7/AAAAAAAAAAD/////AAAAAAAA
/////wIABAADAAIAAgADAAMABgAEAAUABQAFAAUABAACAAEAAQD//////////wEAAQAB
AAEAAwACAAAAAAAAAP///f/8//7//v/8//r/+v/6//z/+v/3//f/9v/2//b/9f/1//X/
9P/0//X/9f/y//L/8f/v//H/9P/0//T/9P/0//L/8v/y//L/8v/z//f/9f/z//P/9f/1
//T/9P/1//j/9f/0//b/9v/3//n/9P/y//X/9v/0//T/9P/0//T/9P/0//X/9v/4//n/
+v/4//f/9v/2//b/9v/1//X/9//3//f/9//5//r/+v/6//n/+P/3//j/+P/4//j/+P/7
//n/+f/5//b/9v/2//f/+P/4//j/+f/4//j/9//2//f/9//3//j/9v/2//X/9P/2//j/
+P/3//n/+f/5//j/9v/2//b/9v/4//n/+v/6//r/+v/8//r/+f/5//r/+v/4//j/+f/8
//z/+//7//r//P8AAAAA/v8AAP//CAAGAAQAAgAAAAMAAwAEAAQABAAFAAYABgAKAA0A
DwAMAAoADQANAA0ADQANAA4ADgAMAAwACwAKAAsACwAKAAkABgAEAAIAAQAAAAEAAAD/
//7////+//3/AAAAAP7//f/9//3//f/9/wAAAAD+//7//P/8//r/+v/7//v/+//5//f/
+f/5//n/+f/5//j/+P/7//z//f////3//P/6//n/+//9//7//v/+//v//v/+//3/+//9
//3/+f/+/wEABwAUACkAOQBEAFIAYwBwAH0AiQCQAJQAlACTAI0AgQBuAFcAPAAcAAAA
6//i/+b/7v/u//H/9f/0//X//P/8//j/+f/7//v///8AAPz/+//6//z//P/8//z/+v/8
//z//P/+//3//f/9//3//v/+//3/+//7//v/+//7//3//f/9//v/+//7//v//P/8//v/
+//7//v/+//7//z//P/+//7//P/8//v/+//5//n/+f/5//z//f///wAA/v/+//7//v/8
//3//f/9/////////////v/9//3//P///wEAAwAAAAAAAQADAAQABAAEAAQABAAGAAYA
BgAGAAUABQAGAAYACAAHAAcACgAKAAkACAAIAAsACwAOAAwACgAJAAgABwAHAAYABgAH
AAgACQAKAAsACQAJAAkACQAHAAYABAAEAAcABwAGAAYABgAGAAQAAgACAAIABAACAP//
///+//7/AAD////////8//z//f/9//z//P/7//n/+//+//7//v/9//z/+f/4//v//P/9
////AAD9//r/+f/7//v/+v/6//v//v/7//r//P/8//3////6//j/+//8//7//v/+//7/
/P/8//z//f/9//7//v/+/////////wAAAQAAAP7//f/+////AAABAP7//v/9//z///8A
AAEABAABAAAA///+/wEA/////////v/+//7///8BAAAA//////7//v/9//z//v///wAA
AgABAAAA/v/8//z//v/+//3//f/9//3//P/9//7///8AAP7///8AAAAA/v/+/wAA/v//
////AAAAAAAAAAABAAQAAQD///7//P/+/wIAAgAAAAIABwAFAAMABgAIAAgACAAIAAcA
BwAIAAgACQALAA0ADgAOABEAEwAQAA4AEQARABEAEQARABIAEgARABAADgAMAA0ADQAM
AAsACAAGAAQAAwABAAEA///9//v//f/9//3/AAAAAP7//f///////////wAAAAD+//7/
/f/8//n/+P/8//3//v/9//z//f/8//v/+//7//r/+v/8//z//P/9//7//v/9//3/+//9
//7//v8CAP3/+v/6//v//f////v/9f/8/wMADQAcACsANwBGAFwAZwByAIUAkQCUAJoA
mACRAIkAewBgAEUAMgAWAPT/3//e/+T/5v/q/+//9f/0//P/9P/2//z/AQD3//H/+//7
//j/+P/4//j/+P/4//j/+P/6//r/+v/4//f/9//3//n/+v/6//n/+v/7//z//f/4//n/
+P/3//j/+f/6//v/+v/6//n/+f/5//n/+f/5//b/9v/4//j/+v/6//n/+f/5//n/+f/5
//n/+f/6//r/+P/4//j/+P/6//v/+//7//n/+f/5//n/+v/7//3//v/9////AQD+//z/
/f///wAAAAAAAAAAAAADAAQABQAGAAYABQAFAAQABgAFAAUACAAGAAUABAAEAAUABQAI
AAYAAwADAAMAAwAEAAQABQAHAAYABQAEAAMABQAFAAUABQADAAIAAAAAAAMAAwACAAIA
AgACAAAA/v/8//z//v/8//n/+f/4//j/+//7//z//f/6//r/+//7//n/+P/2//P/8//2
//b/9v/4//j/9v/2//b/9v/2//f/9//1//P/8//3//f/9v/2//X/+P/1//T/9P/0//X/
9//1//T/+P/6//z//P/8//z/+//6//n/+f/3//j/+P/4//b/9f/0//T/9//4//j/+f/5
//n/+f/5//f/+P/4//j/+v/6//r//P/6//r/+v/6//v/+f/5//n/+v/6//r/+//7//r/
+f/5//f/+P/4//j/9//3//f/+P/4//j/9//2//j/+v/6//n/9//3//f/9v/4//j/+P/4
//n/+//9//7/+//6//v/+P/4//n/+//8//v/+v/6//z//P/7//v/+v/4//z//P/6//7/
AQACAAAAAAAAAAAAAwADAAQABAAGAAcACAAIAAoADQAPAAwACgANAA0ADQAKAAkACQAI
AAoACgAJAAgABwAHAAYABQACAAAA/v/9//3//f/7//n/+f/7//v/+//6//r/+P/3//n/
+f/5//n/+v/6//j/+P/4//j/9v/2//n/+f/5//f/9f/3//f/9//5//n/+P/4//b/9v/2
//f/+v/6//n/+f/5//v//P/8//7//f/8//b/+f////3/8//1/wAACQAVACQAMwA9AE4A
YABtAHIAfwCVAJwAlgCQAIcAdwBnAE4AMQAYAPz/4P/b/+D/4v/o/+z/7//v//D/8//0
//T/9v/3//X/9f/3//n/9v/2//b/9v/2//b/9v/4//r/+v/6//r/+f/5//n/+v/6//n/
9//6//v//P/9//j/+f/4//f/+P/5//r/+//8//z/+//7//v/+//7//v/+P/4//r/+v/4
//j/9//3//j/+f/6//v/+f/5//r/+v/8//z//P/8//z//f/9//3////////////9//3/
/v/+//7///8AAPz//v///wEAAgAEAAQABAAEAAYABgAGAAYACQAJAAoACgAKAAkACQAM
AAwACwAKAAoACQAJAAwACgAJAAkACQAJAAkACAAIAAkACwALAAsACwALAAsACwALAAoA
CAAFAAQABwAHAAYABgAEAAQAAgAAAAIAAgAEAAIA/f/9//z//P/6//n/+f/5//n/+v/8
//3/+//6//j/9f/3//r/+v/6//z//P/6//r/+f/4//f/9//8//v/+v/7//r/+f/3//b/
+f/8//n/+P/5//r//P////v/+P/6//r//P/8//z//P/+//7//v////z//P/7//r/+//7
//v//P/8//z/+//7//3//f/9//3/+//8//z//P/8//z//P/+//z//P/8//z////9//3/
/f/8//z//P/9//7//v/+/////v/+//3//P/7//v/+//8//3//v/+//7//P/+//7//f/9
//3//f/8//r/+v/6//r//P/9//7//v/+//7/AAD+//////8AAAAA/v/+////AgACAAEA
AQAAAP3/AAD///z//v8EAAQABAAEAAQABQAFAAYABgAIAAkACgAKAAwADwARAA4ADAAP
AA8ADwAPAA8AEAAQAA4ADgANAAwACQAJAAgABwAIAAYABAADAP/////9//v//f//////
///+//7//P/7//3//f/9//3//v/+//z//P/+//7//P/8//v/+//7//n/+f/7//v/+//9
//3//P/8//r/+v/6//v/+v/6//n/+f/6//3///8AAAIA///6//j/AQADAP///f/3//b/
/f8HABIAHwAtADgARABTAFwAYQBvAIAAgAB6AHsAdwBnAFgAUwBEACIAAADr/+L/3v/k
/+7/8//1//T/8//2//j/+P/1//X/9//7//3/+v/6//r//P/8//z//P/8//7//v/+//7/
/f/9//3//f/+//7//f/9//3//f/9//n/+//7//v/+//7//v/+//+//7//f/9////////
/////f/8//3//P/8//z/+//7//z//f/+/////v/9//3//P/8//z//P/8//3///8AAAEA
//////////8BAAEAAgACAAEAAwAFAAIABAAFAAcACAAIAAgACAAIAAoACgAKAAoADQAN
AA4ADgANAAsACgAMAAoACQAIAAgADAANABEAEAANAA0ADQANAA0ADAAMAA0ADwAPAA8A
DwANAA0ADQANAA0ADAAKAAoACwALAAoACgALAAwACwAKAAkACAAJAAYAAQABAAAAAAAC
AAEAAQABAAAAAAABAAEA/f/8//r/9//6//7///8AAP///v/7//r//P/8//z//f8BAP//
/f/9//3//f/8//z//f8AAP3//P///wAAAgAFAAEA/v8AAAAA/v/+//7//v8AAAAAAAAB
AP//AAAAAAAAAQABAAEAAgACAAIAAQABAAEAAQABAAEAAQACAAIAAgABAAAA//8AAP7/
/v/+//7/AgABAAIAAwAAAAAAAAABAAEAAAD/////AAACAAMABAACAAEAAAAAAAEAAgAC
AAIAAQACAAEA//8BAAEAAQAAAAIAAgACAAIAAQABAAEAAAACAAIABAACAAEAAQACAAIA
BAAEAAUACAAEAAMAAwACAAAABAAEAAIAAgAFAAUABQAHAAgACQAKAAgACgAKAAgACwAL
AA0ADQATABMAEwATABUAFQAWABYAFAATABIAEQASABIAEwAUABEADgAOAAsADQANAAwA
CgAHAAYAAwACAAMAAwAAAAAAAgACAAEAAQD//wIAAgACAAIAAgAAAAAAAAAAAAIAAgAC
AAIAAQAAAP///v8AAAAAAAAAAP7//v/+//7/AAAAAAAAAAD+//7//v/+////AAABAAIA
AwAEAA==
         </WaveFormData>
      </LeadData>
      <LeadData>
         <LeadByteCountTotal>10000</LeadByteCountTotal>
         <LeadTimeOffset>0</LeadTimeOffset>
         <LeadSampleCountTotal>5000</LeadSampleCountTotal>
         <LeadAmplitudeUnitsPerBit>4.88</LeadAmplitudeUnitsPerBit>
         <LeadAmplitudeUnits>¦ÌV</LeadAmplitudeUnits>
         <LeadHighLimit>2147483647</LeadHighLimit>
         <LeadLowLimit>268435456</LeadLowLimit>
         <LeadID>V1</LeadID>
         <LeadOffsetFirstSample>0</LeadOffsetFirstSample>
         <FirstSampleBaseline>0</FirstSampleBaseline>
         <LeadSampleSize>2</LeadSampleSize>
         <LeadOff>FALSE</LeadOff>
         <BaselineSway>FALSE</BaselineSway>
         <ExcessiveACNoise>FALSE</ExcessiveACNoise>
         <MuscleNoise>FALSE</MuscleNoise>
         <LeadDataCRC32>1261239281</LeadDataCRC32>
         <WaveFormData>
+P/4//n/+f/5//n/+f/5//f/9//3//f/9//3//f/9//5//r/+/8AAAgAEQAeACUAJgAj
ABkACAAAAP3/8//h/9T/wP+e/4T/dv9o/2P/Y/9t/3f/gf+M/5n/n/+h/6L/pP+r/7X/
v//J/9j/5P/q/+3/8v/4//7/AQABAAQABAAEAAMAAwAEAAQABAAFAAUABgAHAAcABwAH
AAcABwAJAAkACQAJAAkACQAJAAkABwAIAAgACAAKAAoACgAKAAoACgAKAAoACgAKAAsA
CwANAA0ADQANAA8AEAAQABEAEQAQABAAEQATABMAFAAUABQAFAAUABQAFAAUABUAFQAV
ABUAFQAVABQAFQAVABUAFAAUABUAFQAUABQAFAAUABQAFAAUABQAEQARABEAEQAQAA4A
CwAJAAkACAAFAAUABQAFAAUAAwABAAAA///+/////v/9//z/+v/4//f/9v/2//X/9f/1
//T/9P/1//X/9f/0//T/9f/z//T/9P/0//b/9v/2//f/+f/6//r/+//5//r/+v/7//r/
+v/6//r/+P/4//n/+f/5//n/+v/6//r/+//7//r//P/9//3//f/9//3//f/+//z//P/9
//3//f/9//7//v/+//7//v/+//z//P/7//v//f/9//3//f/9//3//f/9//3//f/9//z/
+//7//r/+f/6//n/+f/5//b/9v/3//f/9v/2//b/9P/0//T/9P/0//T/9f/1//T/9v/2
//b/9f/z//P/8//z//P/8//z//P/9f/1//X/9f/y//L/8v/y//L/8v/y//L/9P/0//T/
9P/z//P/8//z//H/8f/w//D/8f/w//D/8P/x//H/8f/x//H/8f/y//L/8f/x//H/8f/0
//X/9v/2//b/9v/2//b/+P/7//3//v/8//7//v///wMAAgACAAIAAgACAAMAAgAAAPz/
+P/z//D/7v/t/+3/6//p/+j/5v/l/+X/5v/n/+j/6f/n/+j/6v/s/+7/7v/u/+//7//v
/+7/7f/r/+3/7f/t/+//7//u/+7/7v/u/+7/7v/t/+3/7v/u/+7/7v/v/+//8P/w//D/
8P/w//L/8v/w//L/8//z//P/8P/w//D/8f/x//H/8f/x//H/8f/x//H/7//v/+//7//x
//H/8v/1//b/+v8DAA4AFwAeAB8AFQAGAPj/7//p/9n/zP/C/6j/iv96/27/Z/9p/3P/
e/+D/4r/mf+n/6//sP+s/6n/rf+5/7//yP/U/97/5f/s//D/8v/1//n/+v/7//z//P/9
//z//P/8//3//f/+///////////////////////////////////////9//7//v/+/wAA
AAAAAAAAAAAAAAAAAAD+//7/////////////////AQACAAIAAwABAAAAAAABAAEAAQAC
AAIAAAAAAAAAAAACAAIAAwADAAUABQAFAAUABgAHAAcABwAGAAYABwAHAAQABAAEAAQA
AwACAAEAAAABAAEAAQABAP///v/8//v//f/8//n/+f/4//f/9v/z//H/8P/v/+7/7f/s
/+v/6v/o/+b/5f/k/+T/4//j/+P/4v/i/+P/4//l/+T/5P/l/+X/5v/m/+b/6P/o/+j/
6f/r/+z/7P/t/+//8P/w//H/8f/y//P/9P/2//b/9//3//f/9//4//j/+P/5//n/+P/4
//n/+f/5//n/+f/5//r/+v/6//v/+//9//3//v/+//7//v/+//7//P/8//v/+//9//3/
/f/9//3//f/9//3//P/7//r/+P/6//v/+//7//r/+f/5//n/+P/4//n/+f/4//j/+P/2
//j/+P/4//j/9v/3//f/9v/2//b/9v/1//f/9//3//f/9f/1//X/9f/1//X/9f/1//T/
9P/0//T/9P/0//T/9P/0//T/9P/0//P/8//z//P/9f/1//T/9P/1//T/9P/0//P/8//z
//P/8//z//T/9P/0//X/9v/3//j/+f/6//r/+v/6//r/+v/7//3//v/+//7/AAAEAAIA
AgACAAIAAQAAAP7/+v/4//P/8P/u/+v/6//p/+f/5//m/+b/5//p/+n/6f/p/+n/6v/s
/+7/7v/u/+7/7//x//H/8P/v//H/8//z//P/9f/1//T/9P/y//L/8v/y//P/8//0//T/
9P/0//X/9f/2//b/9v/2//b/+P/4//b/9v/3//f/9//4//j/+P/5//f/9//3//f/9//3
//f/9//3//f/9//3//f/+f/8////AAAEAA8AGAAhACQAIwAfABQABAD9//v/6//a/87/
sv+S/37/cv9l/2P/Z/9v/3n/gv+R/6H/qf+u/67/sf+3/8H/yf/Q/9z/6P/t//D/9P/8
/wMABQAEAAUABgAGAAcACAAIAAgACQAJAAoACwALAAkACQAJAAkACwALAAsACwALAAsA
CwALAAsADAAMAAwADAAMAAwADAAOAA4ADgAOAAwADAANAA0ADwAPAA8ADwANAA4ADgAP
ABEAEAAQABEADwAPABAAEAASABIAEgASABIAEgATABMAEQARABEAEQAUABUAFQAVABQA
FAAVABUAFAAUABQAFAAUABQAFAAUABMAEwATABMAEwASABAADwARABAADQANAA0ADQAN
AAsACQAIAAcABgAHAAYABQAEAAQAAgABAAAA///9//z/+//8//z//f/9//v/+v/6//v/
+//8//z//P/+//7//v//////AAAAAAEAAQACAAIAAwADAAQABQAGAAYABgAHAAcABwAH
AAgACAAGAAcABwAGAAgACQAJAAkACQAJAAkACgAMAAwADQANAAsACwAMAAwACgAKAAoA
CgALAAwADAANAA0ADQANAA0ADQANAA0ADQANAA0ADQAMAAoACwALAAsACgAJAAkACQAK
AAoACwALAAoACgAKAAgACAAIAAgACAAGAAcABwAGAAgACAAIAAcABwAHAAcABwAHAAcA
BwAHAAUABQAFAAUABgAGAAYABgAEAAQABAAEAAYABgAGAAYABQAFAAUABQAFAAUABAAE
AAUABAAEAAQAAwADAAMAAwADAAMABAAEAAQABQAGAAcABgAHAAgACAAKAAoACgAKAAsA
DQAOAA4ADgAOAA4AEAASABIAEgASABMAEgAQAAwACAADAAAA/v/7//v/+f/3//X/9P/0
//X/9//3//f/9//3//j/+v/8//z//P/8//3//f/9//z/+//7//3//f/9///////+//7/
/v/+//7//v/9//3//v/+/wAAAAABAAEAAgACAAIAAgACAAQABAACAAIAAwADAAMAAgAC
AAIAAwABAAEAAQABAAEAAQABAAEAAQABAAEAAQABAAEAAgAFAAgADAATABwAJwAuAC8A
KwAgABIACQAHAPv/6v/c/8D/oP+I/3b/a/9l/2P/a/93/37/if+b/6X/pP+m/63/t//B
/8v/2P/m//D/8//2//7/BAAHAAcADAALAAwADAANAA4ADgAOAA8ADwAQABEAEQARABEA
EQARABEAEQARABEAEQARABEAEQARABIAEgASABIAEgASABIAEgASABIAEgASABIAEwAT
ABMAEwATABMAEwAUABQAFQAVABQAFAAVABUAFQAWABYAGAAYABgAGAAWABYAFwAXABcA
FwAXABcAGAAZABkAGQAYABgAGQAZABoAGgAaABoAGAAYABgAGAAZABkAGQAZABkAGAAW
ABUAFQAUABEAEQARABEAEQAPAA8ADgANAAwACwAKAAkACAAKAAgABwAGAAcABQAEAAMA
AgACAAMAAwABAAAAAAABAAEAAgACAAIAAgACAAIAAwADAAQABAAFAAUABgAGAAcABQAG
AAcACAAIAAgACQAJAAkACQAKAAoADAANAA0ADAAMAA0ADQANAA0ADQANAA4ADAAMAA0A
DQANAA0ADgAOAA4ADgAOAA4ADgAOAA0ADQAPAA8ADwAPAA0ADQANAA0ADwAPAA8ADgAM
AA0ADQANAAwACwALAAsADAAMAA0ADQAKAAoACgAIAAgACAAIAAgACAAJAAkACAAIAAgA
CAAHAAUABQAFAAUABQAFAAUABQAFAAUABQAFAAQABAAEAAQABAAEAAQABAAEAAQABAAE
AAMAAwADAAMAAwADAAIAAgABAAAAAAAAAAEAAQABAAEAAQABAAIAAgAAAAEAAgADAAQA
BQAGAAYACAAIAAgACAAJAAsADAAMAAoADAAMAA0ADwAQAA4ADgAOAA4ADwAOAAwACAAC
AP3/+v/4//f/9//1//P/8//y//L/8//z//P/8//z//P/9P/2//j/+P/4//j/+f/7//v/
+v/5//v//f/9//3/+//7//r/+v/6//r/+v/6//v/+//8//z//P/8//3//f/+//7//v/+
//7/AAAAAP7//v/////////+//7//v///////////////f/9//3//f/9//3//f/9////
AQAAAAMABgAKABUAIAArAC4ALwApABwADgAHAAMA9f/k/9L/tv+Y/4L/dP9r/2f/af9z
/3//hv+T/5//n/+g/6b/rf+1/8H/zf/a/+b/7v/1//j//P8CAAkACwAIAAoADAANAA8A
EAAQABAAEQARABIAEwATABMAEwATABMAEwATABMAEwAVABUAFQAVABMAFAAUABQAFgAW
ABYAFgAWABYAFgAWABYAFgAXABcAGQAZABkAGQAZABoAGgAbABkAGAAYABkAGwAbABwA
HAAcABwAHAAcABwAHAAdAB0AHQAdAB0AHQAcAB0AHQAdAB4AHgAfAB8AHgAeAB4AHgAg
ACAAIAAgAB0AHQAdAB0AHAAaABcAFQAVABQAEQARAA8ADwAPAA0ADQAMAAsACgALAAoA
CQAIAAgABgAFAAQABQADAAIAAQD+//7//////////v/+/////f/+//7//v8AAAAAAAAB
AAEAAgACAAMAAwAEAAQABQADAAQABQAGAAYABgAHAAcABQAFAAYABgAGAAcABwAGAAgA
CQAJAAkABwAHAAcACAAIAAgACQAJAAkACQAKAAoACgAKAAoACgAKAAoACQAJAAsACwAL
AAsACQAJAAkACQAJAAkACQAIAAgACQAJAAkABgAFAAUABQAEAAQABQAFAAQABAAEAAIA
AgACAAIAAgAAAAEAAQAAAAAAAAAAAP///////////////////////wEAAQABAAEAAgAC
AAIAAgAEAAQABAAEAAIAAgACAAIAAwADAAMAAwADAAMAAgACAAMAAgACAAIAAwADAAMA
AwABAAEAAgACAAQABQAGAAcACAAJAAoACgAMAAwADAAMAA0ADwAQABAAEAAQABIAEgAS
ABIADwAOAAwACAAEAP///P/6//n/+f/3//X/9//2//b/9//2//X/9P/z//X/9v/4//r/
/P/8//z//f/9//3//P/7//3//////////f/9//z//P/+//7//v/+//3//f/+//7//v/+
//////8CAAIAAgACAAAAAgACAAAAAgADAAMAAwAAAAAAAAABAAEAAQABAAEAAQABAAEA
AQABAAEAAQABAP//AwAEAAUACgASABkAIAApACwAKwAjABQACAABAPn/5//c/87/sP+W
/4L/dv9x/3X/ff+H/4//mP+n/7P/tf+y/7D/s/+9/8f/z//c/+r/8v/1//j//P8CAAcA
CwAKAAkACgAKAAsADgAOAA4ADwAPABAAEQARAA8ADwAPAA8ADwAPAA8ADwANAA0ADQAN
AA4AEAARABIAEAAQABAAEAASABIAEgASABAAEAARABEAEwATABMAEwATABQAFAAVABMA
EgASABMAFQAVABYAFgAWABYAFgAWABYAFgAXABcAFwAXABcAFwAYABkAGQAZABgAGAAZ
ABkAFgAWABYAFgAWABYAFgAWABMAEwATABMAEwASABAADwAPAA4ACwALAAoACQAIAAUA
BQAEAAMAAgABAAAA///+//z/+v/5//j/+f/3//b/9f/0//T/9f/1//X/9P/0//X/9f/2
//b/9v/3//j/+f/7//v//P/8//3//f/+//7//////wAAAQACAAAAAAABAAEAAwADAAQA
BAAEAAUABQAEAAYABwAHAAcABwAHAAcACAAGAAYABwAHAAkACQAKAAoACgAKAAoACgAI
AAgABwAHAAUABQAFAAUABwAHAAcABwAFAAUABQAEAAYABwAHAAcABwAHAAgACQAIAAgA
CQAJAAgACAAIAAYABgAGAAYABgAGAAcABwAGAAYABgAGAAUAAwADAAMAAwAFAAUABQAF
AAcABwAHAAcABAAEAAQABAAEAAQABAAEAAQABAAEAAQAAwADAAMAAwADAAMAAgACAAMA
AgACAAIAAwADAAMAAwAFAAUABgAGAAYABwAIAAkACgALAAwADAAMAAwADAAMAAsAEAAQ
ABAAEAAQAA8ADgAMAAgABgABAP7//P/7//v/+f/3//X/9P/0//X/9//3//f/9//1//b/
+P/6//r/+v/6//v///////7//f/8//3//P/7//3//f/8//z//v/+//7//v//////AAAA
AP7//v//////AgACAAIAAgACAAQABAACAAAAAQABAAEAAgACAAIAAwACAAEAAAD//wEA
AQABAAEAAQABAAEAAQABAAUABAADAAYACgARABgAHwAoAC8ALwAmABgACQABAPn/7P/g
/9L/uP+c/4z/f/95/33/g/+L/5T/m/+n/7f/wv/E/8H/u//B/8v/1P/a/+L/7f/2//r/
/v8DAAcACgANAA4ADgAPABAAEAAQABEADwAQABEAEQARABEAEQARABEAEQARABEAEQAR
ABEAEQARABIAEgASABIAEgASABIAFAAUABQAFAAUABQAFQAVABMAEwATABMAEwAUABQA
FQAXABYAFgAXABYAFQAVABQAFgAWABYAFgAWABYAFwAXABcAFwAXABcAFgAXABcAFwAY
ABgAGQAZABYAFgAWABYAFgAWABYAFgATABMAEwATABMAEgAQAA8ADQAMAAkACQAJAAkA
CQAHAAUABAADAAIA///+//3//P/8//r/+f/4//n/9//2//X/8v/y//P/8//1//T/9P/1
//X/9v/2//b/+P/4//j/+f/5//r/+v/7//3//v/+//////8AAAEAAgACAAIAAwADAAMA
AwAEAAQABAAFAAUABAAGAAcABwAHAAUABQAFAAYABgAGAAcABwAHAAcACAAIAAgACAAI
AAgACAAIAAcABwAHAAcABwAHAAUABQAFAAUABwAHAAcABgAEAAUABQAFAAQAAwADAAMA
AgACAAMAAwAEAAQABAACAAIAAgACAAIAAQABAAAA/v///wAAAQABAP//////////////
//////////////////7//v/+//7//P/8//z//P/8//z//P/8//3//f/9//3//f/9//z/
/P/7//r/+v/6//v/+//7//v/+//7//z//P/8//3//v///wIAAwAEAAQABAAEAAQABAAB
AAMABgAGAAgACAAIAAgACAAHAAYABAAAAPr/9f/y//D/7//v/+3/6//t/+z/7P/t/+3/
7f/t/+3/7//w//L/9P/0//T/9P/1//b/9f/z//H/8//1//X/9f/3//f/9v/2//b/9v/2
//b/9f/1//b/9v/2//b/9//3//j/+P/4//j/9v/4//j/9v/2//f/9//3//j/+P/4//n/
+f/5//n/+f/5//n/+f/5//f/9//3//f/+f/5//r/+//8/wQAEQAcACMAJgAjAB0AEAAC
AP3/9//p/9r/yP+o/4r/ev9s/2P/Yf9l/23/d/9+/43/mf+f/6T/pv+p/7P/v//H/9L/
3v/m/+v/7v/0//r//f///wQABAAEAAMAAwAEAAQABAAFAAUABgAHAAcABQAFAAUABQAH
AAcABwAHAAcABwAHAAcABwAIAAgACAAIAAgACAAIAAgACAAIAAgACAAIAAkACQAJAAkA
CQAJAAcACAAIAAkACwAKAAoACwANAA0ADgAOAAwADAAMAAwADgAOAA8ADwAPAA8ADwAP
AA4ADwAPAA8AEAAQABEAEQAQABAAEAAQABAAEAAQABAADwAPAA8ADwAPAA4ADAALAA0A
DAAJAAkACAAHAAYAAwAFAAQAAwACAAEAAAD///7//v/8//v/+v/6//n/+f/5//j/+P/5
//n/+f/4//j/+f/3//j/+P/4//j/+P/4//n/+//8//z//f/7//z//P/9//v//P/9//7/
AAAAAAEAAQABAAEAAgACAAIAAwADAAIAAAABAAEAAQABAAEAAQACAAQABAAFAAUABQAF
AAYABgAIAAgACAAIAAYABgAFAAUABQAFAAUABQAHAAcABwAHAAUABQAFAAQAAgADAAMA
AwAEAAMAAwADAAAAAAABAAEAAgACAAIAAAAAAAAAAAAAAP7///////7//v/+//7//f/9
//3//f/9//3//f/9//3//f/9//3//f/6//r/+v/6//z//P/8//z/+v/6//r/+v/9//3/
/f/9//v/+//6//r/+//6//r/+v/7//v/+//7//n/+f/6//r/+v/7//z//f/+////AAAA
AAAAAAAAAAAAAwAFAAYABgAGAAYACAAGAAYABgAGAAUABAACAP7/+P/z//D/7v/v/+//
7f/r/+v/6v/q/+v/6//r/+v/6//r/+z/7v/w//D/8P/w//H/8//z//L/8f/z//X/9f/1
//X/9f/0//T/9P/0//T/9P/1//X/9v/2//b/9v/3//f/9v/2//b/9v/2//j/+P/2//b/
9//3//f/9v/2//b/9//3//f/9//3//f/9//3//f/9//3//f/9//3//X/+P/7//7/BAAN
ABoAIwAkACMAHQASAAYA///5/+v/3P/K/6r/jP94/2j/Xf9Z/1v/Zf9v/3j/hf+P/5P/
lP+c/6P/rf+3/8X/0v/e/+T/6//u//L/+P/9/////v8BAAIAAgADAAQABAAEAAUABwAI
AAkACQALAAsACwALAAsACwALAAsACwALAAsACwANAA4ADgAOAAwADAAMAAwADgAOAA4A
DgAMAAwADQANAA8ADwAPAA8ADwAQABAAEQARABAAEAARABMAEwAUABQAFAAUABQAFAAS
ABIAEwATABQAFQAWABcAFgAXABcAFwAYABgAGQAZABgAGAAYABgAGAAYABgAGAAVABUA
FQAVABUAFAASABEAEQAQAA0ADQALAAsACwAJAAkACAAHAAYABQAEAAMAAgACAAAA///+
//7//f/9//3//P/8//3//f/9//z//P/9//v//P/8//z//P/8//z//f/9//7//v//////
AAAAAAEA//8AAAEAAgACAAIAAwADAAMAAwAEAAQABAAFAAUABAAEAAUABQAFAAcABwAH
AAgABgAGAAcABwAHAAcACAAIAAgACAAIAAgACAAIAAcABwAHAAcABwAHAAcABwAHAAcA
BwAHAAcABgAGAAcABwAHAAYABQAFAAUAAgACAAMAAwAEAAQABAACAAIAAgACAAIAAAAB
AAEAAAAAAAAAAAD//////////////f/9//3//f////////////7//v/+//7//v/+//7/
/v/8//z//P/8////////////AQABAAAAAAAAAAAAAQACAAEAAQABAAEAAQABAAIAAgAC
AAMABAAFAAYABwAIAAgACgAKAAoACgALAA0ADgAOAA4AEAAQAA8AEAASABIAEgASABAA
DgALAAYAAgD9//r/+P/5//n/9//1//X/9P/0//X/9f/1//X/9f/1//b/+P/6//z//P/8
//3///////7//f/9///////////////+//7//v/+//7//v//////AAAAAAAAAAABAAEA
AgACAAIAAgAAAAIAAgAAAAAAAQABAAEAAQACAAMABQADAAMAAwADAAMAAwADAAMAAQAB
AAEAAQADAAMABgAHAAwAFAAbACIAKwAwAC0AJQAaABAACwADAPP/5P/Q/7L/mv+I/3j/
b/9r/3H/ff+F/47/n/+p/6X/pv+s/7P/vf/J/9P/3v/q//T/+f/8/wQACgALAAsADgAN
AA4ADgAPABAAEAAQABEADwAQABEAEQATABMAEwATABMAEwATABMAEwATABMAEwATABQA
FAAUABQAFAAUABQAFAAUABQAFAAUABQAFQAVABUAFQAVABUAFQAWABYAFwAZABgAGAAZ
ABcAFwAYABgAGgAaABoAGgAaABoAGwAbABkAGQAZABkAHAAdAB0AHQAcABwAHQAdABwA
HAAcABwAHAAcABwAHAAbABsAGwAbABkAGAAWABUAFwAWABMAEwARABEAEQAPAA8ADgAN
AAwACQAIAAcABgAGAAQAAwACAAEA///+//3//P/8//3//f/9//z//P/9//3//v/+//7/
/v/+//7//////wAAAAABAAEAAgACAAMABQAGAAcACAAGAAYABwAHAAUABQAGAAYACAAJ
AAkACAAKAAsACwALAAsACwALAAwADAAMAA0ADQANAA0ADgAOAAwADAAMAAwADAAMAAsA
CwALAAsACwALAAsACwALAAsACwALAAsACgAIAAkACQAJAAoACQAJAAkABgAGAAcABwAH
AAgACQAIAAoACgAKAAoACgALAAsACgAKAAoACgAJAAkACQAJAAkABwAHAAcABwAFAAUA
BQAFAAUABgAHAAgABgAGAAYABgAEAAQABAAEAAcABwAHAAcABwAHAAYABgAFAAQABAAE
AAcABwAHAAcABwAHAAgACAAIAAkACgALAA4ADwAQABAAEAAQABAAEAARABMAFAAUABIA
EgAUABYAFgAWABYAEgAQAA0ACAACAP3/+v/4//j/+f/4//f/9v/0//P/8//w/+//7v/t
//D/8v/1//j/9v/2//b/9//5//n/+P/3//f/+f/5//n/+f/5//j/+P/6//r/+v/6//n/
+f/6//r//P/8//3//f/+//7//v/+//z//v/+//z//v/////////8//z//P/9//3//f/9
//3//f/9//3//f/9//3//f/9//3///8AAAMACAAQABkAIgApACoAIwAXAAYA/v/5/+n/
3f/U/7r/mP+I/37/dP91/33/hf+N/5P/oP+x/7f/t/+0/7D/tf/B/8v/0f/c/+b/7P/z
//j//v8CAAUABwAIAAcACAAIAAkACgAKAAoACwAJAAoACwALAAkACQAJAAkACwALAAsA
CwANAA0ADQANAAsADAAMAAwADgAOAA4ADgAMAAwADAAMAAwADAANAA0ADwAPAA8ADwAN
AA4ADgAPAA8ADgAOAA8ADwAPABAAEAAQABAAEAAQABIAEgATABMAEwATABMAEwARABEA
EAAPABAAEAARABEAEgASABIAEgAQABAAEAAQAA0ADQANAA0ADwAOAAwACwALAAoABwAH
AAUABQAFAAMAAgAAAP7//P/9//z/+//6//z/+v/5//j/9//1//T/8//0//T/9f/1//f/
9v/2//f/9f/2//b/9v/2//b/9v/3//n/+v/6//v/+//8//z//f/7//z//f/+//7//v//
/////////wAAAAAAAAEAAQAAAAIAAwADAAMAAwADAAMABAAEAAQABQAFAAMAAwAEAAQA
BAAEAAQABAAFAAYABgAHAAkACQAJAAkABwAHAAcABwAJAAkACQAIAAYABwAHAAcABgAF
AAUABQAEAAQABQAFAAQABAAEAAIABAAEAAQABAAEAAUABQAEAAIAAgACAAEAAQABAAEA
AQD/////////////////////AAAAAAAAAAD+//7//v/+/wAAAAAAAAAA//////////8B
AAEAAAAAAP///v/+//7/////////////////AAAAAAIAAwAEAAUABAAFAAYABgAIAAgA
CAAIAAgACQAJAAgADAAMAAwADAAMAAwACwAKAAgABAD+//n/9v/0//X/9f/z//H/8//y
//L/8//z//P/8//z//P/9P/2//j/+P/4//j/+f/5//n/+P/3//n/+//7//v/+//7//r/
+v/6//r/+v/6//v/+//8//z//P/8//3//f/+//7//v/+//z//v/+//z//P/9//3//f/+
//7//v///////////////f/9//3//f////////////3//f8AAAEAAgAGAA0AFAAdACYA
KwAnABwADgADAP3/8f/g/9j/yP+o/5L/hv93/3H/ef+D/4n/jP+T/6X/tf+6/7j/tf+3
/7//x//Q/9r/4v/r//L/9v/6////AwAEAAUABgAGAAcACAAIAAgACQAJAAoACwALAAkA
CQAJAAkACwALAAsACwALAAsACwALAAsADAAMAAwADAAMAAwADAAMAAwADAAMAAwADAAN
AA0ACwALAAsACwANAA4ADgAPAA0ADAAMAA0ADQANAA4ADgAMAAwADAAMAAwADAANAA0A
DQANAA0ADQAOAA8ADwAPAA4ADgAPAA8ADAAMAAwADAAMAAwADAAMAAkACQAJAAkACwAK
AAgABwAFAAQAAQABAAEAAQABAP///v/8//r/+P/3//b/9f/0//L/8P/v/+7/7f/r/+r/
6f/o/+j/6f/p/+v/6v/q/+v/6f/q/+r/6v/s/+z/7P/t/+//8P/w//H/8//0//T/9f/1
//b/9//4//b/9v/3//f/9//3//j/+P/6//v/+//6//r/+//7//v//f/9//3//v/+//7/
//////3//f/+//7/AAAAAAAAAAAAAAAA///////////////////////////////////+
//7//////////P/7//v/+//8//z//f/9//z//P/8//r/+v/6//r/+v/4//n/+f/4//j/
+P/4//f/9//3//f/9//3//f/9//3//f/9//3//f/9v/2//b/9v/4//j/+P/4//b/9v/2
//b/9f/1//X/9f/3//f/9v/2//f/9v/2//b/9f/1//X/9f/1//X/9v/2//b/9//4//n/
+P/5//r/+v/7//z//f/+//3///8AAAAAAAACAAIAAwAFAAUABAADAAQAAwD+//r/8//w
/+//7v/s/+v/6//q/+r/6f/p/+n/5//n/+j/6f/p/+v/7P/t/+//7//w//D/8P/w//D/
8v/w/+//7//w//L/8f/x//H/8f/x//H/8f/x//D/8v/y//L/8v/y//L/8v/y//T/9P/0
//T/9v/2//b/9v/0//T/9P/0//T/9P/0//T/9v/2//b/9v/0//T/9P/0//T/9P/0//T/
9f/2/w==
         </WaveFormData>
      </LeadData>
      <LeadData>
         <LeadByteCountTotal>10000</LeadByteCountTotal>
         <LeadTimeOffset>0</LeadTimeOffset>
         <LeadSampleCountTotal>5000</LeadSampleCountTotal>
         <LeadAmplitudeUnitsPerBit>4.88</LeadAmplitudeUnitsPerBit>
         <LeadAmplitudeUnits>¦ÌV</LeadAmplitudeUnits>
         <LeadHighLimit>2147483647</LeadHighLimit>
         <LeadLowLimit>268435456</LeadLowLimit>
         <LeadID>V2</LeadID>
         <LeadOffsetFirstSample>0</LeadOffsetFirstSample>
         <FirstSampleBaseline>0</FirstSampleBaseline>
         <LeadSampleSize>2</LeadSampleSize>
         <LeadOff>FALSE</LeadOff>
         <BaselineSway>FALSE</BaselineSway>
         <ExcessiveACNoise>FALSE</ExcessiveACNoise>
         <MuscleNoise>FALSE</MuscleNoise>
         <LeadDataCRC32>2616979785</LeadDataCRC32>
         <WaveFormData>
1f/V/9X/1f/V/9X/1f/V/9P/0//T/9P/1f/V/9X/1f/Y/9n/3f/k/+3/9/8CAA0AGAAn
AC0AMgBBAEsAQAArAB8AGAANAP7/6v/a/93/9P8JAB4AHwAEAM7/f/82/yD/Pv9j/3f/
if+a/6v/uP/C/8f/zP/S/9n/3v/i/+P/5P/j/+P/4v/k/+T/5f/n/+n/6f/s/+z/7P/s
/+7/7v/u/+7/7v/v//H/8f/x//L/8//z//T/9P/3//f/9//4//f/+P/4//j/+//8//z/
/P///wAAAAAAAAMABAAEAAUABgAHAAgACAAKAAwADgAQABAAEQATABQAFQAWABoAGgAc
AB0AIAAiACIAJAAmACgALAAuADAAMgA0ADYAOAA6ADsAPQA+AEAAQQBCAEMARQBEAEMA
QgBBAEAAPwA+AD0AOgA5ADcANAA0ADIAMQAvAC8ALAAnACUAIgAfABsAGAAXABYAFAAS
ABIAEAAOAA0ACgAJAAcABgACAAAA///+//z/+//4//j/+f/4//b/9P/x//D/7//u/+//
7//u/+7/7v/t/+3/7P/s/+z/7f/t/+z/7P/s/+v/7P/u/+//8P/w//D/8f/z//L/8v/y
//L/8//1//X/9P/0//T/9f/1//P/8//z//T/9P/0//T/9f/1//T/9P/0//T/9P/z//P/
8f/x//H/8P/y//H/8f/x//D/7//t/+v/7P/s/+z/6//q/+r/6v/q/+f/5//n/+b/5v/n
/+j/6P/m/+b/5f/l/+f/5v/m/+b/5v/m/+X/5f/j/+P/4//j/+P/4v/i/+H/4//j/+P/
4//j/+P/4//j/+H/4f/h/+H/4f/h/+H/4f/h/+L/4v/i/+T/5P/k/+T/4//i/+L/4v/k
/+T/5P/k/+b/5v/m/+f/6f/p/+n/6f/r/+z/7P/s//H/7v/v//D/8f/y//T/8v/y//D/
7//u/+v/6//p/+j/6P/n/+j/6P/o/+j/6v/p/+j/5//l/+X/5//n/+n/6f/p/+r/6v/p
/+j/5v/k/+T/5P/k/+X/5P/k/+P/4//j/+T/5P/k/+T/5P/k/+T/5f/l/+X/4//j/+P/
4//k/+X/5v/n/+X/5f/l/+X/5f/l/+X/5f/l/+X/5f/l/+f/5//n/+f/5f/l/+X/5f/p
/+j/6f/t//L/+f8DAA4AGQAmADMAOQA+AEkAVQBSAD0ALQAoAB8ACADs/9L/y//e//X/
BAANAAAA2P+X/1T/NP9E/2f/gf+T/6T/s//A/87/1//c/+D/4//o/+7/8f/z//P/9P/0
//b/9v/3//n/+f/5//z//P/8//z//v/+//7//v/+////////////AAABAAEAAgACAAEA
AQABAAIAAwAEAAQABAAHAAgACAAIAAcACAAIAAgACwAMAAwADQAOAA8AEAAQABEAEgAT
ABQAFAAVABcAGAAbABwAIAAgACAAIQAkACYAKAAqACwALgAwADIANAA2ADYAOAA6ADwA
OwA9AD4AQABDAEQARQBHAEUARQBFAEUARgBFAEQAQwA+AD0AOwA4ADYANAAzADEALwAs
ACcAJQAkACEAHQAaABkAGAAWABQAFAASABAADwAOAA0ACwAKAAgABgAFAAQABAADAAAA
AAD9//z/+v/4//j/+P/4//j/9//3//b/9v/4//f/9//2//T/9P/1//X/9v/2//b/9f/2
//j/+f/6//r/+v/7//3//v/+//7//v8BAAMAAwACAAIAAgADAAMAAQABAAEAAgACAAIA
AgADAAUABAAEAAQAAwACAAAA///////////+//7//f/9//3//f/9//z/+//6//r/+v/5
//r/+v/6//r/+f/5//n/+P/1//X/9f/0//b/9v/1//X/8//y//L/8v/y//L/8f/x//H/
8f/x//H/8//y//L/8f/v/+//7//v/+//7//v/+//7//v/+//7//v/+//7//v/+//8P/w
//D/7//u/+3/7P/t/+7/8P/y//T/9P/0//T/9P/0//T/9f/1//X/9f/1//X/+P/4//r/
+v/6//r//P/6//r/+P/3//b/8//z//P/8v/y//H/8P/w//D/8P/y//H/8P/v//H/8f/z
//P/9f/1//X/9v/0//P/8v/w//D/8P/w//D/8f/w//D/7//v/+//8P/w/+7/7v/u/+7/
7v/v/+//7//x//H/8f/x//H/8f/x//H/7//v/+//7//x//H/8f/x//H/8f/x//H/7//v
/+//7//x//H/8f/x//H/8v/3//n//P8FABEAHAAjAC4AOQBFAEoAUwBhAGIASwA1ACoA
HwAKAPL/1v/F/87/5f/2/wMA/v/e/6v/av9A/0j/bf+L/5v/rP+7/8j/1v/f/+L/5v/v
//b/+P/7//3//f/+//7/AAAAAAEAAwADAAMABgAGAAQABAAGAAYACAAIAAgACQAJAAkA
CQAKAAkACQAKAAoACwALAAsADAAPABAAEAAQAA8AEAAQABAAEQASABIAEgATABQAFAAV
ABgAGQAaABoAGwAcAB0AHgAgACEAIwAkACUAJgAqACoAKgArAC4AMAAyADQANgA4ADoA
PAA+AEAAQABCAEQARgBJAEsATABOAE8AUABRAFMAVQBVAFUAVQBUAFMAUgBRAFAATwBN
AEoASgBIAEcARQBDAEAAOwA5ADgANQAxAC4ALQAsACoAKAAmACQAIgAhAB8AHQAaABgA
FgAUABMAEgAQAA8ADAAMAAkACAAGAAQAAQAAAP///v/9//3//P/8//z/+//7//r/+v/6
//v/+//6//r/+v/5//v//P/8//z//P/8//3///8CAAIAAgACAAEAAwADAAIABAAEAAUA
BQAHAAcABwAIAAYABgAGAAcABwAGAAYABgAGAAYABQAFAAUABQAFAAQAAgABAAEAAQAD
AAMAAgABAAAAAAAAAP///v/+//7//v/7//v/+//6//v/+//7//r/+P/4//f/9//3//b/
9v/2//b/9v/1//X/9f/1//X/9f/1//T/9P/z//X/9f/1//X/8//z//P/8//z//P/8//z
//P/8//z//P/8f/y//L/8v/y//L/8v/y//L/8v/z//T/9P/0//T/9P/1//b/9//5//n/
+f/5//n/+f/4//r/+v/7//z//f/+/wAA/v/+//z/+//6//f/9//3//b/9v/1//L/8v/y
//L/9P/z//L/8f/x//H/8//z//X/9f/1//b/+P/3//b/9P/y//L/8v/y//H/8P/w/+//
7//v//D/8P/u/+7/7v/u//D/8f/x//H/8f/x//H/8f/x//H/8f/x//H/8f/x//H/8f/x
//H/8f/v/+//7//v/+//7//v/+//8f/x//H/8f/x//D/8//3//r/AQANABYAHwAqADcA
QwBKAFUAYwBqAFkAQQA0ACsAHgAMAPb/5//u/wEAGgAvACoABgDT/4z/Sv9A/2P/h/+Z
/6r/vf/K/9b/3f/i/+r/7//y//b//f/9//3//v/+/wAAAAABAAMAAwADAAYABgAGAAYA
CAAIAAgACAAIAAkACQAJAAkACgALAAsADAAMAA0ADQANAA4ADwAQABAAEAARABIAEgAS
ABMAFAAUABQAFQAWABYAFwAYABkAGgAaABsAHAAdAB4AIgAjACUAJgAlACYAKgAqACgA
KQAsAC4AMgA0ADYAOAA6ADwAPgBAAEIARABGAEgASQBLAEwATgBRAFIAUwBVAFUAVQBV
AFUAVgBVAFQAUwBSAFEATwBMAEoASABHAEUARQBCAD0AOwA6ADcAMwAwAC8ALgAsACoA
KAAmACQAIwAgAB8AHQAcABgAFgAVABQAEgARAA4ADgANAAwACgAIAAUABAADAAIAAQAB
AAAAAAAAAP/////+//7//v///////v/+//7//f/9//7//v/+/wAAAAABAAMAAgACAAIA
AgAFAAcABwAGAAQABAAFAAUABQAFAAUABgAGAAYABgAHAAcABgAGAAYABgAGAAUABQAF
AAUABQAEAAIAAQABAAEAAQABAAAA///8//z//P/7//z//P/8//z/+//7//v/+v/5//n/
+f/4//b/9v/1//X/9//2//b/9v/0//T/8//z//P/8//z//P/8f/w//D/7//x//H/8f/x
/+//7//v/+//7//v/+//7//t/+3/7f/t/+3/7v/u/+7/7v/u/+7/7v/s/+z/7f/u/+7/
7v/u/+7/8P/w//D/8f/z//P/8//z//P/9P/0//T/9f/2//j/+P/4//j/+f/4//n/+P/1
//T/8f/x//H/8P/w/+//7v/u/+7/7v/s/+v/6v/p/+n/6f/r/+v/7f/t/+3/7v/w/+//
7v/s/+r/6v/q/+r/6f/o/+j/5//l/+X/5v/m/+b/5v/m/+b/5v/n/+f/5//n/+f/5//n
/+n/6f/p/+n/5//n/+f/5//n/+f/5//n/+f/5//n/+f/5//n/+f/5//n/+f/5//n/+v/
6v/r/+//9P/5/wUAFAAdACYANQBBAEQASwBbAFoARwAzACwAJwAcAAoA9v/v//7/EQAq
ADsALAAEAMX/cv84/z7/Z/+D/5X/qP+3/8T/0v/Z/97/5P/r//D/9P/x//T/9f/3//j/
+//8//7/AQAAAP//AQAAAAIAAgAEAAQABgAGAAYABwAHAAcABwAIAAcABwAIAAgACwAL
AAsADAANAA4ADgAOAA8AEAAQABAAEQASABIAEgATABQAFAAVABQAFQAWABYAGAAaABwA
HgAeAB8AIQAiACEAIgAmACYAKAApACwALgAuADAAMgA0ADgAOgA8AD4AQABCAEQARgBH
AEkASgBMAE0ATgBPAFEATwBPAE8ATwBOAE0ATABLAEgARwBFAEIAQAA+AD0AOwA7ADgA
MwAxADAALQApACYAJQAkACIAIAAeABwAGgAZABYAFQATABIADgAMAAsACgAIAAcABAAE
AAMAAgAAAP7////+//3//P/5//n/+P/4//r/+f/5//j/9v/2//f/9//4//j/+P/3//n/
+v/6//r/+v/6//v//f/+//7//v/+//3///////7/AAAAAAEAAQD///////8AAAIAAgAC
AAMAAQAAAAAAAAAAAAAA//////////////7//P/7//v/+//7//v/+v/5//j/+P/4//f/
9v/2//b/9v/1//X/9f/0//P/8//z//L/8v/y//H/8f/x//D/8P/w//D/8P/v/+//8P/x
//L/8//1//T/9P/z//H/8f/x//H/8f/x//H/8f/x//H/8f/x//H/8f/x//H/8f/y//L/
8v/y//L/8v/y//D/8P/x//L/8//0//X/9v/2//b/9v/3//f/9//3//f/+//8//7//v/+
//7//v/8//z/+v/7//r/9//3//X/9P/0//P/8v/y//L/8v/w/+//7v/t/+3/7f/v/+//
8//z//P/9P/y//H/8P/u/+7/7v/u/+7/7f/s/+z/6//t/+3/7v/u/+7/7v/u/+7/7P/t
/+3/7f/v/+//7//v/+//7//v/+//7//v/+//7//v/+//7//v/+//7//v/+//7//v/+//
7//v/+//7//v/+//8v/z//X//P8HABMAGgAjAC4AOwBDAEgAVwBlAFwARwA5ADQALQAe
AAgA9P/3/xAAJwA2ADsAKAD4/63/XP84/07/df+L/5//sP+9/8r/2P/f/+L/6P/t//T/
+P/7//z/+//7//r//v/+////AQABAAEABAAEAAIAAgAEAAQABgAGAAYABwAFAAUABQAG
AAkACQAKAAoACwALAAsADAANAA4ADgAOAA0ADgAOAA4AEQASABIAEgATABQAFAAVABQA
FQAWABYAGQAaABsAHAAeAB8AIQAiACMAJAAoACgAKgArAC4AMAAwADIANAA2ADgAOgA8
AD4AQABCAEQARgBJAEsATABOAE0ATgBPAFEATwBPAE8ATwBOAE0ATABLAEoASQBHAEQA
QgBAAD8APQA5ADYAMQAvAC4AKwAnACQAIwAiACAAHgAaABgAFgAVABQAEwARABAADgAM
AAsACgAKAAkABgAGAAcABgAEAAIAAQAAAP///v///////v/+//z/+//7//r/+v/6//v/
+//+//7//v/9//3//v/+//7//v/+////AQACAAIAAgACAAMABQAFAAQABgAGAAcABwAF
AAUABQAGAAYABgAGAAcABQAEAAQABAACAAIAAQABAAMAAwADAAIABAADAAMAAwAFAAUA
BAADAAIAAgACAAEA/v/+//7//v/////////+//3//f/9//z//P/8//v/+//5//j/+P/4
//r/+v/5//n/9//3//f/9//5//j/+P/3//f/9//3//f/9f/1//X/9f/1//X/9f/1//X/
9f/1//X/9f/2//b/9v/2//b/9v/2//j/+P/5//r/+v/6//r/+v/6//r/+v/7//v//v8A
AAAAAAAAAAIAAAAAAP7////+//v/+//5//j/+P/3//b/9v/2//b/+P/3//b/9f/z//P/
9f/1//f/9//3//j/+f/5//n/+P/3//b/9f/0//P/8v/y//H/8//z//T/9P/0//T/9P/0
//L/8//z//P/9P/1//b/9//1//X/9f/1//X/9f/1//X/9f/1//X/9f/1//X/9f/1//X/
9f/1//X/9f/1//X/9f/3//r/+f/7//7/BQAPABoAIQAqADcAQwBKAE8AWQBmAGEASwA6
ADMAJgAOAPL/1f/K/9v/8P///woA/v/Z/6D/YP9C/1P/c/+N/6L/tf/A/8r/1//k/+j/
7f/y//b/+//+////AQACAAQABAAFAAcACQAJAAwADAALAAoACwAKAAwADAAMAA0ADQAN
AA0ADgAPAA8AEAAQAA8ADwAPABAAEQASABIAEgARABIAEgASABUAFgAWABYAFwAYABgA
GQAaABsAHAAcABsAHAAdAB4AIAAhACMAJAAjACQAKAAoACgAKQAsAC4ALgAwADIANAA2
ADgAOgA8ADwAPgBAAEIARQBHAEgASgBLAEwATQBPAE8ATwBPAE8ATABLAEoASQBHAEcA
RgBEAEIAQAA/AD0AOQA2ADEALwAuACsAJwAkACMAIgAgAB4AGwAYABUAEwASABEADwAO
AAwACgAJAAgACAAHAAQABAABAAAA/v/8//v/+v/5//j/9//3//b/9v/2//X/9f/0//T/
9P/1//X/9v/2//b/9f/1//b/9v/2//j/+P/5//v//P/8//z//P/9///////+//7//v//
////AQABAAEAAgACAAIAAgADAAEAAAAAAAAAAgACAAEAAQD////////+//z/+//7//v/
/f/9//z/+//6//r/+v/5//b/9v/2//b/8//z//P/8v/z//P/8//y//L/8v/x//H/8f/w
//D/8P/u/+7/7f/t/+//7//v/+//7f/s/+z/6//r/+v/6//r/+v/6//r/+v/6//r/+v/
6//p/+n/6f/p/+n/6v/q/+r/6P/o/+j/6P/q/+r/6//s/+3/7v/v//D/7v/u/+7/7//t
/+3/8f/x//L/9P/0//T/9P/2//T/9P/y//D/7v/q/+n/6//q/+r/6f/q/+r/6v/q/+r/
6f/o/+f/5f/l/+f/5//p/+n/6f/q/+r/6f/o/+b/5P/k/+T/5P/k/+T/5f/l/+P/4//k
/+T/5P/k/+T/5P/i/+P/4//j/+X/5f/l/+X/5f/l/+X/5f/j/+P/4//j/+P/4//j/+P/
5f/l/+X/5f/l/+X/5f/l/+X/5f/l/+X/5f/k/+f/6//u//n/BwAQABcAJAAzADsAQgBN
AFkAVAA/ACsAIAARAAAA7P/Q/8f/2P/v/wQADwACANz/nf9U/y7/Pv9j/3//k/+k/7H/
vv/K/8//1P/a/+H/5v/q/+//7//v//D/8P/w//D/8f/z//X/9f/4//j/9v/2//j/+P/6
//r/+v/7//v/+//7//z//f/9//7//v////////8AAP//AAAAAAAAAwAEAAQABAAFAAYA
BgAGAAUABgAGAAcACAAJAAoACgANAA4ADwAQABAAEQATABQAFwAYABwAHAAcAB0AIAAi
ACQAJgAoACoALAAuADAAMgA0ADYAOAA6ADsAPQA+AEAAQQBCAEMARQBHAEcARwBHAEgA
RwBGAEUAQgBBAD8APAA8ADoAOQA3ADMAMAArACkAKAAlACEAHgAfAB4AHAAaABYAFAAS
ABEAEAAPAA0ADAAJAAYABAACAAIAAQD+//7//f/8//r/+P/1//T/8//y/+//7//u/+7/
7v/t/+3/7P/s/+z/7f/t/+7/7v/u/+3/7f/u/+7/7v/w//D/8f/z//T/9P/0//T/8//1
//X/9P/2//b/9//3//f/9//3//j/+P/4//j/+f/7//r/+v/6//r/+v/5//n/9//3//f/
9v/2//X/9f/1//P/8//y//H/8P/w//D/7//w//D/8P/w/+7/7f/s/+r/6//r/+v/6v/q
/+r/6f/p/+n/6P/o/+j/6P/o/+f/5//l/+X/5f/l/+f/5v/m/+X/5f/l/+X/5f/l/+X/
5f/l/+X/5f/l/+X/5P/j/+L/4f/h/+L/4v/i/+T/5P/k/+T/5P/k/+X/5v/o/+j/6P/o
/+b/5v/m/+f/6f/p/+n/6f/t/+z/7v/u/+7/7v/u//D/7v/u/+z/6//q/+f/5//n/+b/
5v/l/+T/5P/k/+T/5P/j/+L/4f/h/+H/4//j/+X/5f/l/+b/5v/l/+T/4v/g/+D/4P/g
/+H/4P/g/9//3f/d/97/3v/g/+D/4P/g/+D/4f/h/+H/3//f/9//3//f/9//3//f/+H/
4f/h/+H/3//f/9//3//f/9//3//f/9//3//f/9//3//f/9//3//h/+L/5f/n/+z/8///
/woAEwAcACkANQA8AEcAVQBSADsAJwAgABcACgD6/+T/2f/m////FgAnABwA9v+1/2L/
Lv80/1n/d/+J/57/sf+8/8b/zf/S/9j/3//m/+j/6f/r/+v/7P/s//D/8P/x//P/9f/1
//j/+P/4//j/+v/6//r/+v/6//v/+//7//v//P//////AAAAAP///////wAAAwAEAAQA
BAAFAAYABgAGAAcACAAIAAgACwAMAAwADQAOAA8AEAAQABEAEgATABQAFgAXABkAGgAZ
ABoAHgAeAB8AIQAlACgAKQAqACsALAAwADIANAA2ADgAOgA8AD4APwBBAEIARABHAEgA
SQBLAEkASQBJAEkASABHAEYARQBCAEEAPwA8ADoAOAA3ADUAMwAwACsAKQAqACcAIwAg
AB8AHgAcABoAFgAUABIAEQAOAA0ACwAKAAgABgAFAAQAAgABAP7//v/9//z/+v/4//f/
9v/1//T/8f/x//D/8P/y//H/8f/w/+7/7v/v/+//8P/w//D/7//v//D/8P/w//L/8v/z
//X/9f/0//P/8v/1//f/9//2//b/9v/3//f/9//3//f/+P/2//b/9v/3//f/9v/2//b/
+P/4//f/9//1//X/9f/0//T/8//z//P/8f/x//D/7//w//D/8P/v/+z/7P/s/+z/6//r
/+v/6v/p/+n/6f/o/+j/6P/n/+f/5//m/+b/5v/m/+b/5f/l/+X/5f/l/+X/5//m/+b/
5f/j/+P/4//j/+X/5f/l/+X/5//n/+f/5//l/+X/5f/l/+X/5v/m/+b/5v/m/+b/5v/m
/+b/5//o/+r/6v/q/+r/7P/s/+z/7f/t/+3/7f/t/+3/7v/w//D/8v/0//T/9P/0//T/
8v/y//D/7//u/+v/6//r/+r/6v/p/+b/5v/m/+b/5v/l/+T/4//j/+P/5f/l/+n/6f/p
/+r/6P/n/+b/5P/i/+L/4v/i/+H/4P/g/9//4f/h/+L/4v/i/+L/4v/i/+D/4f/h/+H/
4f/h/+H/4f/h/+H/4f/h/+H/4f/h/+H/4f/h/+H/4f/h/+H/4f/h/+H/4f/h/+H/4f/h
/+H/4f/j/+L/5f/p/+7/+f8DAAwAFQAiAC8ANQA+AEsAVwBQADkAKQAiAB8AEgD+/+z/
6f/6/xEAKgAzAB4A8v+r/1L/KP9A/2f/f/+T/6b/sf+8/8z/0f/W/97/5f/m/+r/7//w
/+//7//u//L/8v/z//X/9P/z//X/9P/2//b/+P/4//j/+P/4//n/+f/5//n/+v/7//v/
/P/8//3//f/9//7///8AAAAAAAABAAIAAgACAAMABAAEAAQABQAGAAYABwAIAAkACgAK
AAsADAANAA4AEAARABMAFAAVABYAGgAaABoAGwAeACAAJAAmACgAKgAqACwALgAwADIA
NAA2ADgAOQA7ADwAPgA/AEAAQQBDAEEAQQBBAEEAQAA/AD4APQA8ADsAOQA2ADQAMgAx
AC8ALAAoACIAHwAgAB0AGQAWABMAEgAQAA4ADAAKAAgABwAEAAMAAQAAAAAA/v/9//z/
+v/5//b/9v/1//T/8v/w//H/8P/v/+7/7f/t/+z/7P/s/+v/6//q/+r/6v/r/+v/7P/s
/+z/6//t/+7/7v/u/+7/7v/v//H/8v/y//L/8v/z//X/9f/0//L/8v/z//P/8//z//P/
9P/y//L/8v/z//P/8v/y//L/8v/y//H/8f/v/+//7//u//H/8f/y//P/9f/1//T/8//z
//T/9f/1//T/9P/0//T/9f/1//X/9P/z//P/8//y//L/8v/x//H/8f/w//D/8P/w//D/
7//v//H/8f/x//H/7//u/+7/7f/t/+3/7f/t/+//7//v/+//7f/t/+3/7f/t/+3/7f/t
/+3/7v/u/+7/7v/u/+7/7v/u/+7/7//w//H/8v/z//T/9P/0//T/9f/1//X/9f/1//f/
+P/6//z//P/8//z//P/6//r/+P/1//T/8f/x//H/8P/w/+//7v/u/+7/7v/s/+v/6v/p
/+r/6//u/+//8f/x//H/8v/w/+//7v/s/+z/7P/s/+z/6//q/+r/6f/p/+n/6v/q/+r/
6v/q/+r/6v/r/+v/6//t/+3/7f/t/+v/6//r/+v/6//r/+v/6//r/+v/6//r/+v/6//r
/+v/7f/t/+3/7f/t/+3/7f/t/+3/8P/x//X//v8JABUAHgAnADYAPwBFAE4AXQBfAEwA
OQAzACoAGwAMAPj/7v///xgAJwA0ACsACADI/3X/Ov8+/2T/gf+V/6n/tv+//87/2P/d
/+T/6v/v//T/+P/7//v/+//8//z//v/+////AQD/////AgACAAQABAAGAAYABgAGAAYA
BwAJAAkACQAKAAkACQAKAAoACwALAAsADAALAAwADAAMAA0ADgAOAA4AEQASABIAEgAV
ABYAFgAXABYAFwAYABgAGQAaABsAHAAeAB8AIQAiACUAJgAqACoALAAtADAAMgAzADQA
NQA2ADgAOgA8AD4AQABCAEQARgBHAEkASgBMAEwATABMAE0ATQBNAE0ATQBMAEsASgBJ
AEQAQwBBAD4APAA6ADkANwA1ADIALQArACwAKQAlACIAIQAgAB4AHAAcABoAGAAXABYA
FQATABIAEAAOAA0ADAAIAAcABAAEAAUABAACAAAA///+//3//P/9//3//P/8//z/+//7
//r/+v/6//v/+//8//z//P/7//3//v/+//7//v/+////AQAAAAAAAAAAAAEAAwADAAIA
BAAEAAUABQAHAAcABwAIAAYABgAGAAcABQAEAAQABAAEAAQAAwADAAMAAwADAAIAAgAB
AAEAAQABAAEAAAD///7//v/+//3//P/8//z//P/5//n/+f/4//f/9//3//b/+P/4//f/
9//1//T/9P/0//b/9v/1//X/9f/1//X/9f/1//T/9P/z//P/8//z//P/8//z//P/8//z
//P/8//z//H/8f/x//H/8f/y//L/8v/w//D/8P/w//H/8v/0//b/+P/4//j/+P/2//b/
9v/3//f/9//3//f/+//8//7//v/+//7//v/8//z/+v/3//b/8//z//X/9P/0//P/8v/y
//L/8v/0//P/8v/x//H/8f/z//P/9f/1//X/9v/0//P/8v/w//D/8P/w//D/8f/w//D/
7//v/+//8P/w/+7/7v/u/+7/8P/x//H/8f/x//H/8f/x//H/8f/x//H/8f/x//H/8f/v
/+//7//v//H/8f/x//H/7//v/+//7//x//H/8f/x//H/8P/z//f/+v8BAA0AFgAfACgA
NQA/AEYATwBdAGQAVQA/ADIAKQAYAAIA5P/J/8j/3//0/wEAAgDs/8H/hP9K/zz/V/95
/4//ov+1/8D/yv/X/+L/5P/n/+7/9P/1//j/+f/7//z//v/+////AQD/////AgACAAIA
AgAEAAQABAAEAAQABQAFAAUABQAGAAcABwAIAAgACQAJAAkACgAJAAoACgAKAAsADAAM
AAwADQAOAA4ADgAPABAAEAARABAAEQASABIAFQAWABcAGAAYABkAGwAcAB0AHgAiACIA
IgAjACYAKAAoACoALAAuADAAMgA0ADYANgA4ADoAPAA/AEEAQgBEAEMARABFAEcASQBJ
AEkASQBGAEUARABDAEEAQQBAAD4AOgA4ADcANQA1ADIALQArACgAJQAhAB4AHAAaABcA
FAAUABIAEAAPAAwACwAJAAgABgAEAAMAAgAAAP///P/8//3//P/6//j/9f/0//P/8v/x
//H/8P/w/+7/7f/t/+z/7P/s/+3/7f/w//D/8P/v/+//8P/w//D/8v/y//P/9f/2//b/
9v/2//X/9//3//b/+P/4//n/+f/5//n/+f/6//j/+P/4//n/+f/4//j/+P/2//b/9f/1
//X/9f/1//T/8v/x//H/8f/x//H/8P/v/+7/7v/u/+3/7P/s/+z/7P/p/+n/6f/o/+f/
5//n/+b/5v/m/+X/5f/l/+T/5P/k/+T/5P/j/+P/4f/h/+H/4f/h/+D/4P/f/9//3//f
/9//3//f/9//3//d/93/3f/d/9v/2//b/9v/2//c/9z/3P/c/9z/3P/c/9z/3P/d/97/
3v/e/97/3v/g/+D/4P/h/+H/4f/h/+H/4//k/+T/5P/l/+b/5v/n/+X/5P/k/+L/4P/e
/97/3f/f/97/3f/d/9v/2v/Y/9j/2P/Z/9n/2f/Z/9j/1//X/9j/2f/a/9v/2//a/9n/
2f/X/9b/1f/V/9X/1P/U/9P/0//T/9P/1P/T/9L/1P/U/9T/1P/U/9T/1P/U/9T/1P/U
/9T/1P/U/9T/1P/S/9L/0v/S/9D/0P/Q/9D/0f/S/9P/1P/S/9L/0v/S/9L/0v/S/9L/
1f/W/w==
         </WaveFormData>
      </LeadData>
      <LeadData>
         <LeadByteCountTotal>10000</LeadByteCountTotal>
         <LeadTimeOffset>0</LeadTimeOffset>
         <LeadSampleCountTotal>5000</LeadSampleCountTotal>
         <LeadAmplitudeUnitsPerBit>4.88</LeadAmplitudeUnitsPerBit>
         <LeadAmplitudeUnits>¦ÌV</LeadAmplitudeUnits>
         <LeadHighLimit>2147483647</LeadHighLimit>
         <LeadLowLimit>268435456</LeadLowLimit>
         <LeadID>V3</LeadID>
         <LeadOffsetFirstSample>0</LeadOffsetFirstSample>
         <FirstSampleBaseline>0</FirstSampleBaseline>
         <LeadSampleSize>2</LeadSampleSize>
         <LeadOff>FALSE</LeadOff>
         <BaselineSway>FALSE</BaselineSway>
         <ExcessiveACNoise>FALSE</ExcessiveACNoise>
         <MuscleNoise>FALSE</MuscleNoise>
         <LeadDataCRC32>1685125076</LeadDataCRC32>
         <WaveFormData>
4//k/+T/5P/k/+T/4//j/+L/4v/i/+L/5P/k/+T/5P/n/+b/5//o/+3/8v/4//3/BwAX
ACEALwBLAGYAeACKAKYAyADkAPwACwEZASsBPwFGAUIBKQHxAJYAIACr/3H/fv+a/6T/
rf+8/8f/z//W/9n/2//d/+H/5v/n/+f/5//m/+X/5P/l/+X/5f/n/+f/5//o/+j/6P/o
/+n/6v/s/+z/7P/s/+z/7f/t/+7/8P/w//D/8v/w//D/8P/x/+//7//v/+//8f/x//L/
8v/0//X/9f/1//X/9v/3//j/+P/4//j/+v/8//3//f////3//v/+////AgADAAUABQAF
AAcACAAJAAkADAANAA4AEQAUABUAFwAYABkAHAAcAB8AHwAiACMAIwAkACQAJAAiACMA
IwAjACIAIQAhACEAIQAfAB0AHAAaABkAGAAUABIAEQAOAA0ACwAJAAcABQAEAAIAAgAB
AP///v/+//3//f/9//z//P/5//j/9//3//j/9//2//b/9//3//f/9v/y//H/8P/u//D/
7//u/+7/7v/u/+7/7f/s/+z/7f/t/+v/6//s/+z/7v/u/+7/7v/x//H/8f/x//H/8f/x
//H/8f/z//P/8//x//H/8v/y//L/8v/y//P/8f/x//H/8f/z//P/8//z//P/8//z//P/
8v/x//D/7//w//D/7//v/+//7f/t/+3/6//q/+r/6v/p/+n/6f/p/+f/5//n/+b/6P/o
/+j/6P/l/+X/5f/k/+b/5v/m/+b/5v/m/+b/5v/j/+L/4v/i/+P/4//h/+H/4//i/+L/
4v/h/+H/4f/h/9//3//e/97/4P/g/+D/4P/e/9//3//f/+D/4P/h/+H/4P/f/9//3v/e
/+D/4P/g/+L/4v/i/+L/5P/k/+b/5v/l/+f/5//o/+3/7P/u/+7/7v/u/+7/7v/u/+7/
7v/t/+z/7P/q/+n/6f/p/+n/6P/o/+j/6P/n/+X/5P/k/+T/5f/m/+f/5//n/+f/6f/p
/+f/5f/i/+L/4v/i/+H/3//f/9//3//f/9//4P/g/9//3//f/+L/4v/i/+L/4P/g/+D/
4P/i/+L/4v/h/9//4P/g/+D/3//f/+D/4P/g/+D/4P/f/9//4P/g/+D/4P/g/+D/4P/k
/+P/5v/n/+b/6f/s//L/9f///w0AFwAlAD8AXAByAIQAnAC8AOIA9gD9AAcBGQExAUAB
PAEvAQcBugBIAMn/df9u/4z/nP+l/7L/vf/H/87/1f/X/9v/3f/e/+H/4//k/+T/5P/k
/+P/4//j/+X/5//n/+j/6P/o/+j/6f/q/+r/6v/q/+r/6P/p/+n/6v/s/+z/7P/u/+z/
7P/s/+3/7f/t/+3/7f/v/+//8P/w/+7/7//v/+//8f/y//P/9P/0//T/9P/2//T/9f/1
//f/9//4//j/+f/8//3//////wEAAwAEAAUABwAKAAsADAAPABIAEwAVABYAFwAaABoA
HAAbAB0AHQAgACIAIwAkACQAJQAlACUAJgAlACUAJQAkACEAHgAcABoAGQAYABQAFAAT
ABAADwALAAkABwAFAAQAAgACAAEA///+//7//f/9//3//P/8//v/+v/5//n/+P/3//b/
9v/0//P/8v/w/+//7//v/+7/7v/t/+z/7P/s/+z/7P/r/+r/6v/r/+v/6//r/+z/7P/u
/+7/7v/u//H/8f/x//H/8f/x//H/8f/y//X/9v/3//X/9f/2//b/9P/0//T/9f/1//X/
9f/1//f/9//3//f/9f/1//X/9f/1//X/9f/1//T/9P/z//P/9f/z//P/8//y//D/7//u
/+7/7//w//H/7//v/+//7v/s/+z/7P/s/+v/6//r/+r/6P/o/+j/6P/o/+j/6P/o/+n/
6P/o/+j/6f/p/+f/5//n/+b/5v/m/+X/5f/l/+X/5//n/+b/5v/k/+T/5P/k/+b/5//n
/+f/5f/k/+T/4//k/+X/5//o/+j/6v/q/+r/6v/q/+r/6v/o/+j/6v/q/+v/7f/w//D/
8P/w//D/8P/w//D/8P/w/+//7v/u/+7/7f/t/+3/7f/s/+z/7P/u/+3/6//q/+r/6v/r
/+z/7f/t/+3/7f/v/+//7f/r/+j/6P/o/+j/5//l/+X/5f/l/+X/5f/m/+b/5f/l/+X/
5v/m/+b/5v/o/+j/6P/o/+j/6P/o/+f/5//o/+j/6P/n/+f/6P/o/+j/6P/o/+f/5//o
/+j/6P/o/+j/6P/o/+r/6//u/+//7v/z//r//P///wUAEwAfAC0AQwBiAHoAhgCYALgA
2gD0AAMBCwEXAS0BQAFGAT8BIQHeAHgA9/+N/3L/jv+m/7H/uv/F/83/1v/d/+H/4//n
/+z/7f/t/+7/7v/u/+7/7//v/+//8f/x//H/8v/y//D/8P/x//L/8v/y//L/8v/0//X/
9f/2//b/9v/2//j/+v/6//r/+//7//v/+//7//v/+//8//z//P/9//3//f/7//z//f/+
/wAAAAAAAAIAAgADAAMABQAFAAYABgAHAAgACQALAAsADQAPABAAEQATABYAFwAYABsA
HgAfACEAJAAlACgAKAArACsALgAvADMANAA0ADQANgA3ADcANwA2ADUANQA1ADUAMwAx
ADAAMAAvAC4AKgAoACcAJAAjAB8AHQAbABkAGAAWABYAFQATABIAEgARABAADwANAAwA
CwAKAAkACQAGAAUABAAEAAMAAwADAAIA/v/9//z/+v/8//v/+v/6//r/+v/6//n/+P/4
//n/+f/3//f/+P/4//r/+v/6//r/+//7//v/+//9//3//f/9//3/////////AQABAAIA
AgACAAIAAgADAAMAAwADAAMAAwADAAMAAwADAAMAAwADAAMAAwADAAMAAgACAAEAAQAB
AP///////////v/+//7//f/9//3//f/7//v/+//6//z//P/8//z/+//7//v/+v/6//r/
+v/6//j/+P/4//j/+f/4//j/+P/5//n/9//3//n/+P/4//j/9//3//f/9//5//n/+P/4
//b/9v/2//b/9v/3//f/9//2//b/9//3//n/+f/6//r/+P/6//r/+v/7//z//f/+//z/
/P/+//7//f/9////AAABAAIAAwAEAAQABAAEAAQABAADAAIAAgACAAEAAQABAP///v/+
//7/AAD///3//P/8//z//f/+//////////////////3/+//6//r/+v/6//v/+f/5//n/
9//3//f/+P/2//X/9f/1//j/+P/4//j/+P/4//j/+P/4//j/+P/3//f/+P/4//j/9//3
//j/+P/4//j/+P/3//f/+P/4//j/+v/6//r/+v/4//f/+v/7//z///8EAAgACwATACEA
LQA5AE0AagCEAJQApADAAOIAAgEVASUBNQFJAVwBZgFjAUMBAgGqAC8Auf+G/5j/tv/B
/8r/1f/f/+b/6//v//P/9//4//n//f/8//z//P/8//v/+//7//3//f/9//7//v/+//7/
//8AAAAAAAAAAAAAAgADAAMABAACAAIAAgAEAAYABgAGAAcABwAHAAcABwAJAAkACgAK
AAgACQAJAAkABwAIAAkACgAKAAoACgAMAAwADQANAA8AEQASABIAEwASABMAFQAVABUA
FwAYABkAGwAeAB8AIAAhACQAJQAnACgAKQAsACwALwAvADIAMwA1ADYANgA2ADgAOQA5
ADkAOgA5ADkAOQA5ADcANQA0ADIAMQAwACwAKgApACYAJQAlACMAIQAfAB4AHAAcABsA
GQAYABgAFwAVABUAFAAUABMAEgARABEADgANAAwADAAKAAkACAAGAAQAAwACAAAAAAD/
//7//v/+//7//v/9//z//P/9//3//f/9//7//v/+//7//v/+////////////////////
//8BAAMAAwADAAEAAQACAAIAAgACAAIAAwADAAMAAwADAAMAAwADAAMABQAFAAUABQAD
AAMAAwADAAAAAAD/////AAD//wAAAQD///7//v/+//3//f/9//3/+//7//v/+v/6//r/
+v/6//n/+f/5//j/9v/2//b/9v/2//b/9v/2//f/9v/2//b/9f/1//P/8//1//T/9P/0
//P/8//z//P/8//z//L/8v/y//L/8v/y//D/8f/x//H/8P/w//H/8f/x//H/8v/y//D/
8v/y//L/9P/0//T/9P/0//T/9v/2//X/9//3//j/9//4//r/+v/6//r//P/8//z//P/8
//v/+v/6//j/9//3//f/9//2//b/9v/2//X/8//y//L/8v/z//T/9f/1//X/9f/3//f/
9f/z//H/8P/v/+7/7f/r/+v/6//p/+n/6f/q/+z/6//r/+v/7P/s/+z/7P/s/+z/7P/s
/+7/7v/u/+3/6//s/+z/7P/p/+n/6v/q/+z/7P/s/+v/6f/q/+r/6v/q/+r/6v/q//D/
7//u/+//8v/z//b//v8DAAkAFwAlADEAQwBgAHQAhACYALYA3AD2AAkBFwEpATsBSAFO
AUUBHQHWAHQA9/+V/37/mP+s/7X/wP/L/9X/3P/j/+X/5//r//D/7//t/+//8P/x//L/
9f/1//X/9//1//X/9v/2//b/9v/3//j/+v/6//r/+v/6//v/+//8//r/+v/6//z//v/+
//7///////////////////8AAAAAAAABAAEAAQABAAIAAwAEAAIAAgACAAQABAAFAAUA
BwAHAAgACAAJAAgACQALAAsADQAPABAAEQASABQAFAAUABUAGAAZABsAHAAdACAAIAAl
ACUAKAApACkAKgAqACoAKAApACkAKQAoACcAJwAnACUAIwAhACAAHgAdABwAGAAYABcA
FAATABMAEQAPAA0ADAAKAAoACQAHAAYABgAFAAMAAwACAAIAAwACAAEAAQAAAP///v/+
//////////7//v/9//z/+v/8//v/+v/6//r/+v/6//n/9v/2//f/9//5//n/+v/6//r/
+v/6//r/+f/5//n/+f/7//v/+//7//v//f/9//3//f/9//7//v/8//z//P/9////////
/////f/9//3//f/7//v/+//7//z//f/+/////P/8//v/+//7//n/+f/5//n/+P/4//j/
9//3//f/9//3//f/9//2//T/9P/0//T/9f/1//X/9P/0//T/9P/0//T/9P/0//T/9P/0
//X/9v/5//n/9//3//X/9P/0//T/9f/1//X/9f/1//X/9P/0//T/9P/0//T/9P/1//X/
9f/0//T/9f/1//X/9f/2//b/+P/6//r/+v/6//r/+v/6//r/+v/8//z//f/+/wAAAAAA
AAAAAAAAAAAAAAD///////8AAP7//f/9//3/+//6//r/+v/6//n/9//2//b/9v/3//j/
+//7//v/+//5//n/9//1//T/9P/0//T/8f/v/+//7//x//H/8f/y//D/7//v/+//7v/u
/+7/7v/v//D/8f/y//L/8v/y//H/8f/y//L/8v/v/+//8P/w//D/8P/w/+//7f/u/+7/
7v/w//D/8P/w/+7/8f/y//P/9P/5//7/AAAFAA8AGwAnADcAUwBuAIAAkgCqAMoA7AAE
ARMBIwE5AU0BVgFSATsBCQG6AEoAzf+D/4b/pP+w/7f/xP/P/9X/3v/l/+f/6f/r/+7/
8f/z//P/8v/x//D/8f/x//H/8//z//P/9P/0//T/9P/1//b/9v/2//b/9v/2//f/9//4
//j/+P/4//r/+v/6//r/+//9//3//f/9//v/+//8//z//P/9//3//f/7//z//f/+//z/
/P/8//7/AAABAAEAAwADAAQABAAFAAYABwAJAAkACwANAA4ADwAPABIAEwAUABUAGAAZ
ABsAHgAfACIAIgAlACUAKAApACoAKgApACgAKgArACsAKwAqACkAKQApACcAJQAjACIA
IAAfAB4AGgAYABcAFAATABEADwANAAsACgAIAAgABwAFAAQABAADAAEAAQAAAAAA///+
//3//f/+//3//P/8//3//f/9//z/+v/5//j/9v/4//f/9v/2//T/9P/0//P/9P/0//X/
9f/1//X/9v/2//b/9v/2//b/9//3//f/9//5//n/+f/5//n/+//7//v/+//7//z//P/6
//r/+v/7//v/+//7//v/+f/5//n/+f/5//n/+f/5//v/+//7//v//P/8//v/+//8//v/
/P/9//z/+v/5//j/9//3//f/9//2//f/+P/4//b/9v/2//b/9f/1//X/9P/0//T/9P/0
//T/9P/0//T/8//y//L/8v/x//H/7//v//H/8P/w//D/7//v/+//7//x//H/8P/w//L/
8v/y//L/8P/x//H/8f/w//D/8f/x//P/8//0//T/9P/2//b/9v/0//T/9P/0//T/9v/3
//j/+f/6//r/+v/6//r/+v/5//j/+P/6//n/+f/5//j/9v/1//T/9v/1//P/8v/y//L/
8//0//X/9f/1//X/9//3//X/8//w//D/8P/w//H/7//v/+//7//v/+//8P/u/+3/7f/t
/+z/7P/s/+z/7f/u/+//8P/w//D/8P/v/+3/7v/u/+7/6//r/+z/7P/s/+z/7P/r/+v/
7P/s/+z/7v/u/+7/7v/u//H/8P/x//D/8//4//z//f8BAAsAGQAjADEATABqAH4AjgCi
AMQA6AD9AAUBDwEdATYBRAFDATkBEgHKAFsA1/9+/3T/kv+j/67/u//F/8j/0//d/9//
4//m/+f/6//u/+7/7v/u/+3/7f/t/+//7//v//D/8P/w//D/8f/y//L/8v/y//L/8P/x
//H/8v/y//L/8v/0//T/9P/0//X/9//3//f/9//1//X/9v/2//j/+f/5//n/9//4//n/
+v/6//r/+v/8//r/+//7//3//v8AAAEAAwADAAMABAADAAUABwAIAAkACQAMAA0ADgAR
ABQAFQAXABgAGQAcABwAIQAhACQAJQAnACgAKAAoACoAKwArACsAKAAnACcAJwApACcA
JQAkACIAIQAgABwAGAAXABQAEwAPAA0ACwAJAAgABgAGAAUAAQAAAAAA///9//3//P/8
//n/+P/3//f/9v/1//T/9P/z//P/8//y//D/7//u/+z/7P/r/+r/6v/q/+r/6v/p/+j/
6P/p/+n/5//n/+j/6P/o/+j/6P/o/+v/6//r/+v/7f/t/+3/7f/t/+//7//v//H/8f/y
//L/8v/y//L/8//z//P/8//z//H/8f/x//H/8//z//P/8//x//H/8f/x/+7/7v/t/+3/
7v/t/+7/7//t/+z/7P/s/+v/6//r/+v/6f/p/+n/6P/o/+j/6P/o/+f/5//n/+b/5P/k
/+T/5P/i/+L/4v/i/+L/4v/j/+T/4//j/+H/4f/h/+D/4P/g/+H/4f/h/+H/4f/h/+D/
4P/e/97/3v/e/97/3//f/9//3v/e/9//3//f/9//4P/g/+H/5P/l/+b/5P/k/+T/5P/k
/+T/5v/m/+j/6v/q/+r/6v/s/+z/7P/s/+n/5//l/+T/5f/l/+b/5//l/+T/5P/k/+b/
5f/j/+L/4P/g/+H/4v/l/+X/5f/l/+P/4//h/9//3v/e/97/3v/f/93/3f/d/9v/2//b
/9z/3v/d/93/3f/c/9z/3P/c/9z/3P/c/9z/3P/c/9z/2//b/9z/3P/c/93/3f/e/97/
3v/e/97/3f/b/9z/3P/c/9z/3P/c/9z/3v/d/97/3//e/+P/7P/u//H/+f8JABMAIwA9
AFoAbgB8AJIAsADQAOoA+wAHARcBLwE+AUQBOQEPAcYAWADV/3f/Zv+E/5r/o/+w/7n/
wf/I/83/z//T/9f/2v/b/93/3v/e/97/3v/e/93/3P/d/9//3//g/+D/3v/e/9//4P/i
/+L/4v/i/+L/4//j/+T/5P/k/+T/5v/m/+b/5v/n/+f/5//n/+f/6f/p/+r/6v/o/+n/
6f/p/+f/6P/p/+r/7P/s/+z/7v/w//H/8f/z//L/8v/x//H/9P/1//f/9//3//n/+v/7
//3/AAABAAIAAwAGAAcACQAMAA0AEAAQABMAEwAWABcAGQAaABoAGgAcAB0AHQAdABwA
GwAbABsAGQAXABUAFAAUABMAEgAOAAwACwAIAAcABQADAAEA///+//z//P/7//n/+P/4
//f/9//3//b/9v/z//L/8f/x//D/7//u/+7/6//r/+v/6v/q/+n/6P/m/+T/4//i/+L/
4v/i/+L/4f/g/+D/4f/h/+P/4//k/+T/4v/i/+L/4v/j/+P/4//j/+f/5//n/+f/5//p
/+n/6f/p/+n/6v/q/+r/6v/q/+v/6//r/+v/6//t/+3/7f/t/+v/6//r/+v/6//r/+v/
6//s/+z/6//r/+n/5//n/+f/5//m/+b/5v/n/+f/5//n/+P/4//j/+L/5P/k/+T/5P/h
/+H/4f/g/+L/4v/i/+L/4P/g/+D/4P/d/9z/3P/c/9//3//d/93/3f/c/9z/3P/f/9//
3//f/9//3//e/97/3P/c/9z/3P/c/93/3f/d/9z/3P/d/93/3f/d/97/3v/g/+L/4v/i
/+D/4P/g/+D/4P/g/+L/4v/j/+P/5v/m/+b/5v/m/+j/6P/o/+j/5v/l/+T/5P/k/+P/
4//j/+P/4v/i/+L/4v/h/9//3v/c/9z/3f/e/+H/4f/h/+H/4f/h/9//3f/a/9r/2v/a
/9n/1//X/9f/2f/Z/9n/2v/a/9n/2f/Z/9j/2P/Y/9j/2P/Y/9j/2P/Y/9j/2P/X/9n/
2v/a/9r/1//X/9j/2P/Y/9j/2P/X/9f/2P/Y/9j/2P/Y/9j/2P/Y/9n/3P/d/9z/3//k
/+r/7f/z/wEADwAbADMATgBkAHAAhACkAMgA4gD3AAUBEwEnAToBQAE1AQ8ByABgAOH/
gf9o/4D/lv+f/6z/u//D/8j/zf/P/9H/1f/a/9v/2f/a/9r/2v/a/93/3f/d/9//4f/h
/+L/4v/i/+L/4//k/+T/5P/k/+T/5v/n/+f/6P/o/+j/6P/q/+r/6v/q/+v/7f/t/+3/
7f/t/+3/7v/u/+7/7//v/+//7f/u/+//8P/w//D/8P/y//D/8f/x//P/8//0//T/9f/2
//f/+f/5//v//f/+////AAACAAIAAgAFAAgACQALAAwADQAQABAAEwATABYAFwAZABoA
GgAaABoAGwAbABsAGgAZABkAGQAYABUAEgAQABAADwAOAAoACAAHAAQAAwABAP///f/7
//v/+v/7//v/9//2//b/9f/z//P/8v/y//H/8P/v/+//8P/v/+7/7v/t/+3/7f/s/+r/
6f/o/+b/6P/n/+b/5v/m/+b/5v/l/+T/5P/l/+X/5f/l/+b/5v/m/+b/5v/m/+n/6f/p
/+n/6f/p/+n/6f/p/+v/6//r/+v/6//s/+z/7P/s/+z/7f/t/+3/7f/t/+3/7f/t/+3/
7f/t/+3/7f/r/+v/6//r/+r/6v/p/+n/6f/n/+f/5//n/+b/5v/m/+f/5//n/+f/5f/l
/+X/5P/i/+L/4v/i/+P/4//j/+L/4P/g/+D/4P/g/+D/4P/g/+H/4P/g/+D/4f/h/9//
3//f/97/3v/e/+H/4f/h/+H/4//j/+L/4v/i/+L/4v/i/+L/4//j/+P/4v/i/+P/4//j
/+P/5P/k/+T/5v/m/+b/6P/o/+j/6P/o/+j/6v/q/+n/6//r/+z/7v/w//D/8P/w/+7/
7v/u/+7/7v/t/+z/7P/s/+v/6//r/+n/6P/o/+j/6P/n/+X/5P/m/+b/5//o/+n/6f/p
/+n/5//n/+X/4//i/+L/4v/i/+H/3//f/9//4f/h/+H/4v/g/9//3//f/+D/4P/g/+D/
4v/i/+L/4v/g/+D/4P/f/9//4P/g/+D/3//f/+D/4P/g/+D/4P/f/9//4P/g/+D/4P/g
/+D/4P/i/+H/5P/l/+b/6//u//D/9f8BAA8AGQApAEMAXABuAH4AlAC0ANgA8gABAQ0B
HwEzAUABQgEtAf8AtABGAMf/ef96/5T/ov+t/7r/wf/J/9T/2f/b/9//4//i/+P/5//n
/+b/5f/k/+f/5//n/+n/5//n/+j/6P/q/+r/6//s/+z/7P/s/+z/7P/t/+3/7v/w//D/
8P/y//D/8P/w//H/8//z//P/8//z//P/9P/0//T/9f/1//X/8//0//X/9v/2//b/9v/4
//b/9//3//n/+f/6//r/+//8//3/////////AQACAAMABwAKAAsADAALAA4ADwARABIA
EwAWABYAGQAZABwAHQAdAB4AHgAeABwAHQAdAB0AHgAdAB0AHQAbABkAFwAWABYAFQAU
ABAADAALAAgABwAFAAMAAQD///7//P/8//v/+//6//r/+f/5//n/+P/4//n/+P/3//f/
+P/3//b/9v/1//X/9f/0//T/8//y//D/8f/x//H/8v/0//T/9P/z//L/8v/z//P/8f/x
//L/8v/0//T/9P/0//X/9f/1//X/9//3//f/9//3//n/+f/5//f/9//4//j/+v/6//r/
+//5//n/+f/5//v/+//7//v/+f/5//n/+f/5//n/+f/5//r/+v/5//n/+f/3//f/9//5
//j/+P/4//n/+f/5//n/+P/5//r/+v/4//j/+P/4//n/+f/5//j/+P/4//j/+P/2//b/
9v/2//f/9v/2//b/9f/1//P/8//z//L/8v/y//X/9f/1//X/8//z//L/8v/0//T/9P/0
//L/8//z//P/9P/0//X/9f/3//f/+P/4//j/+v/6//r/+v/6//r/+v/4//j/+v/6//v/
+/8AAAIAAgACAAIAAgACAAIAAgD+//3//P/8//z/+//7//v/+f/4//j/+P/2//X/8//y
//P/9P/2//j/+f/5//n/+f/3//f/9f/z//T/9P/0//T/8//x//H/8f/x//H/8f/y//D/
7//v/+//8v/y//L/8v/y//L/8v/y//D/8P/w/+//7//w//D/8P/v/+//8P/w//L/8v/y
//H/8f/y//L/8v/y//L/8v/y//T/8//y//P/+P/9/wIABAANABsAKQA1AEkAZQB8AIwA
oADAAOAA+gAQASMBMQFHAVMBUgFGAR8B3QB6APr/l/9//5j/qv+0/8H/yv/P/9f/3v/j
/+f/6//r/+7/8f/x//L/8v/y//L/8v/x//D/8f/x//H/8v/y//T/9P/1//b/9v/2//b/
9v/4//n/+f/6//j/+P/4//r/+v/6//r/+//7//v/+//7//v/+//8//z/+v/7//v/+//7
//z//f/+//z//P/8//7//v//////AQABAAIAAgADAAYABwAJAAkACwANAA4ADwAQABIA
EgASABMAFgAXABkAGgAbAB4AHgAhACEAJAAlACYAJgAlACQAJgAnACcAJwAmACUAJQAl
ACMAIQAfAB4AGgAZABgAFAAUABMAEAAPAA8ADQALAAkACAAGAAYABQAEAAQABQAFAAUA
BQAEAAQAAwACAAEAAQD+//3//P/8//v/+//7//r/9v/1//T/8v/0//P/8v/y//T/9P/0
//P/8v/y//P/8//z//P/9P/0//T/9P/0//T/9f/1//X/9f/3//f/9//3//f/+f/5//n/
+//7//z//P/+//7//v////3//f/9//3/+//7//v/+//7//v/+//7//v/+//7//v/+v/6
//n/+f/7//n/+f/5//n/+P/4//j/9f/1//X/9f/1//X/9f/0//L/8v/y//L/8f/x//H/
8P/w//D/8P/w//D/8P/w//D/8f/w//D/8P/v/+//7f/t/+//7v/u/+7/7f/t/+3/7f/t
/+3/7P/s/+z/7P/s/+z/7P/t/+3/7f/s/+z/7f/t/+//7//w//D/8P/y//L/8v/w//D/
8P/w//D/8P/y//L/9f/2//j/+P/4//j/+P/4//j/+P/2//X/9P/0//T/8//z//P/8//y
//L/8v/0//P/8f/w/+7/7v/v//D/8f/x//H/8f/x//H/7//t/+z/7P/s/+z/6//p/+n/
6f/p/+n/6f/q/+r/6f/p/+n/6v/q/+r/6v/q/+r/6v/q/+j/6P/o/+f/6f/q/+r/6v/p
/+n/6v/q/+r/6v/q/+n/5//o/+j/6P/q/+r/6v/q/+r/6f/s/+v/7P/x//b/+P/7/wEA
DQAXACMANwBWAHAAgACQAKwAzgDsAP8ABQELAR8BOAFGAUEBKQH2AKIAKQCt/27/ev+a
/6f/sP+9/8P/yv/V/93/3//h/+T/5f/n/+j/6P/o/+j/6f/p/+n/6//p/+n/6v/q/+r/
6v/r/+z/7P/s/+z/7P/u/+//7//w//D/8P/w//L/8P/w//D/8f/x//H/8f/x//H/8f/y
//L/8P/x//H/8f/z//T/9f/2//T/9P/0//b/9v/3//f/+f/5//r/+v/7//z//f//////
AQADAAQABQAFAAgACQAKAAsADgAPABEAEgATABYAFgAZABkAHAAdAB8AIAAgACAAIgAj
ACMAIwAgAB8AHwAfACEAHwAdABwAGAAXABYAEgASABEADgANAAoABwAEAAEAAAD+//7/
/f/7//r/+v/5//n/+f/4//j/9//2//X/9f/y//H/8P/w/+//7//v/+7/7P/r/+r/6P/o
/+f/5v/m/+T/5P/k/+P/5P/k/+X/5f/l/+X/5v/m/+X/5P/j/+L/5P/l/+b/5//p/+n/
6f/p/+f/6f/p/+n/6//r/+z/7P/s/+z/7P/t/+v/6//r/+v/6//r/+v/6//p/+n/6f/p
/+n/6f/p/+n/6P/o/+f/5//p/+f/5//n/+X/5P/k/+T/4//j/+P/4//h/+H/4f/g/97/
3v/e/97/3f/d/93/3P/c/9z/3P/c/9z/3P/c/9z/2//a/9r/2v/b/9v/2f/Z/9n/2P/Y
/9j/2f/Z/9n/2f/X/9f/1v/W/9b/1v/W/9b/1v/X/9f/1//W/9b/1//X/9f/1//Y/9j/
2P/a/9r/2v/a/9r/2v/a/9r/2v/c/9z/3f/f/9//4P/h/+H/4v/i/+D/4P/f/9//3v/e
/93/3f/d/93/3P/b/9v/2//a/9n/2f/Z/9j/2P/V/9X/1v/X/9j/2f/a/9v/2//Z/9n/
2P/W/9T/1P/U/9P/0v/R/9H/z//Q/9D/0P/Q/9D/0v/S/9L/0v/S/9L/0v/S/9D/0P/Q
/9D/0P/Q/9D/0P/O/87/zv/O/87/zv/O/87/0P/Q/9D/0P/O/87/zv/O/87/zv/O/87/
0f/S/w==
         </WaveFormData>
      </LeadData>
      <LeadData>
         <LeadByteCountTotal>10000</LeadByteCountTotal>
         <LeadTimeOffset>0</LeadTimeOffset>
         <LeadSampleCountTotal>5000</LeadSampleCountTotal>
         <LeadAmplitudeUnitsPerBit>4.88</LeadAmplitudeUnitsPerBit>
         <LeadAmplitudeUnits>¦ÌV</LeadAmplitudeUnits>
         <LeadHighLimit>2147483647</LeadHighLimit>
         <LeadLowLimit>268435456</LeadLowLimit>
         <LeadID>V4</LeadID>
         <LeadOffsetFirstSample>0</LeadOffsetFirstSample>
         <FirstSampleBaseline>0</FirstSampleBaseline>
         <LeadSampleSize>2</LeadSampleSize>
         <LeadOff>FALSE</LeadOff>
         <BaselineSway>FALSE</BaselineSway>
         <ExcessiveACNoise>FALSE</ExcessiveACNoise>
         <MuscleNoise>FALSE</MuscleNoise>
         <LeadDataCRC32>45516705</LeadDataCRC32>
         <WaveFormData>
1//X/9f/1//X/9f/1//X/9X/1f/V/9X/1//W/9b/1v/Y/9f/1f/V/9X/1v/Z/9z/5v/0
/wEAFgA2AFUAcwCWAL4A5gANAS4BSAFZAWMBYwFSATMBCAHPAIEAHgDC/4//kf+g/6T/
rP+2/73/xP/H/8n/y//L/83/0P/Q/9L/0f/R/9D/0P/O/8//0P/R/8//0P/Q/9D/0P/Q
/9D/0P/S/9L/0//T/9P/0//U/9T/1P/U/9T/1P/T/9P/0//T/9H/0f/R/9H/0//T/9P/
0//V/9X/1f/V/9X/1f/V/9b/1v/V/9X/1f/W/9f/2v/d/9v/2//b/9v/2v/a/9z/3f/d
/9//4P/g/+D/4f/i/+L/5P/m/+f/6P/p/+r/6//s/+3/7v/v/+//7v/u/+//8P/w/+//
7v/s/+z/6//r/+v/7f/t/+v/6f/r/+v/6f/o/+n/6f/n/+f/5f/k/+L/4f/i/+L/4//j
/+H/4f/h/+L/4v/i/+L/4v/g/+D/4P/f/9//3v/e/9//4P/g/+H/4v/g/+D/3v/e/9//
3//f/9//3v/e/93/3P/c/93/3f/d/93/3v/e/97/3v/e/97/3v/g/+D/4P/h/+H/4f/i
/+L/5P/k/+T/5P/j/+T/5P/k/+L/4//j/+P/5f/m/+b/5v/o/+j/6P/n/+n/6v/q/+r/
5v/m/+f/5//n/+f/5//n/+f/5//n/+f/5//m/+b/5f/n/+j/6P/n/+T/5P/k/+P/5P/k
/+T/5P/m/+b/5f/l/+b/5//n/+j/6v/q/+r/6v/q/+n/6P/n/+f/5v/m/+b/6P/o/+j/
6P/n/+f/5//n/+f/6P/o/+j/6P/o/+f/5//n/+f/5//n/+n/6f/p/+n/5//n/+j/6P/r
/+z/7f/t/+7/7v/u/+7/8P/x//L/8//z//b/9//3//n/+P/6//r/+v/6//v//P/8//3/
/f/8//z//P/+//7//v/+//v/+//7//v//f/7//n/+f/5//n/+f/6//z//P/8//z//v/+
//z/+v/4//f/9//2//f/9v/2//b/9v/2//b/9f/1//X/9v/2//j/+P/4//j/+P/4//j/
+P/4//j/+P/3//f/+P/4//j/9//3//f/9//5//n/+f/5//n/+f/5//n/+f/5//j/+P/+
//z//f/9//v/+f/6//v/+v8CABAAHQAwAFAAcwCTALoA3gAKATcBWAFuAYEBkQGZAYwB
bwFKARkBzwBsAAIAuf+v/8D/yv/O/9b/4f/m/+v/7//z//X/8//0//b/+v/4//n/+f/6
//j/+f/6//v/+//8//z//P/8//z//P/8//7//v///////f/9//7//v8AAAAAAAAAAAEA
AQABAAEA//////////8BAAEAAQABAAEAAQABAAEAAwADAAMABAAEAAMAAwADAAEAAQAD
AAUABQAFAAUABQAGAAYACAAJAAkACwAMAAwADgAPABAAEAARABQAFgAYABgAGAAYABgA
FwAYABkAGQAcABwAHQAeACEAIQAhACAAIgAhACEAIQAfAB8AHQAbABsAGwAZABgAFwAX
ABUAFQATABIAEAAPABEAEAAQAA8ADwAPAA8AEAAQABAAEAAQABAAEAAQAA8ADQAMAAwA
DQALAAoACgAKAAwADAAKAAoACwALAAsACwAMAAwACwAKAAgACQAJAAkACQAKAAoACgAM
AAwADAAMAAoACgAKAAsADQANAA4ADgAQABAAEAAQAA8AEAAQABAADwAPAA4ADQAPABAA
EAAQABIAEgASABEAEAAQAA8ADgAOAA4ADwAPAA0ADQANAA0ADQANAA0ADQALAAoACgAJ
AAsADAAMAAsADAAMAAwACwAKAAoACgAKAAoACgAJAAkACQAJAAgACAAIAAgACAAIAAcA
BwAHAAcACQAIAAgACAAHAAYABQAEAAUABQAFAAUABQAGAAYABgAGAAYABQAFAAcABwAH
AAcABQAFAAUABQAHAAcACAAIAAcACAAJAAkACAAIAAgACAAGAAcACAAJAAcADAAOAA4A
DgAOAA4AEAAQAA8ADwAPAA4ADgAOAAwADAAMAAwACwALAAsACwANAAsACQAJAAkACQAJ
AAoADAAMAAwADAAMAAwACgAIAAcABQAEAAIAAwACAAIAAgACAAIAAgABAAEAAQACAAIA
AgACAAIAAgACAAIAAgACAAIAAgACAAEA//8AAAAAAAD/////////////////////////
/////////////v/+//7/AAADAAMA//8BAAIAAQACAAYAEAAfADIATgBvAI8ArgDSAP4A
KwFSAW4BgQGPAZkBmAGBAV4BMQHtAJAAIgDF/6f/uP/I/87/1P/d/+L/6f/t/+//8f/z
//b/9v/0//b/9//3//j/9//3//f/9//1//b/9v/2//b/9v/2//b/9v/2//f/9//3//f/
+P/4//b/9v/2//b/9//3//f/9//3//f/9//3//X/9f/1//X/9//3//f/9//1//X/9f/2
//j/9//3//f/9//3//n/+//5//n/+f/5//j/+P/6//v/+f/7//z//P/9////AQACAAIA
BAAFAAYABQAGAAcACAAJAAoACwALAAwADAANAA4AEQARABEAEAAQAA8ADwAPAA8ADwAN
AAsADQANAAsACgAHAAcABQAFAAMAAgAAAP/////+//7//f/9//3//f/+//3//P/7//r/
+v/6//r/+f/5//j/+P/5//j/9v/1//T/8v/y//D/8P/z//P/8//z//L/8v/x//D/8P/x
//H/8f/v//D/8P/w//D/8P/w//D/8P/w//D/8f/x//H/8v/y//L/8v/y//L/8f/y//L/
8v/0//X/9f/1//P/9P/0//T/9P/0//T/8//1//b/9v/2//T/9P/1//X/8//z//P/8//x
//H/8f/x//H/8P/w/+//7//w//D/7//u/+7/7v/t/+3/7v/v//D/8P/w/+//7//v/+//
7v/u/+z/7P/s/+z/6//r/+v/6//r/+r/6v/q/+r/6v/q/+r/6//r/+v/6//r/+z/7P/s
/+r/6v/p/+n/6f/p/+n/6f/n/+f/5//n/+j/6f/r/+z/6//s/+3/7f/u/+7/7v/u/+7/
7//w//H/7//w//H/8v/0//T/9P/0//b/9v/1//X/9f/0//T/9P/0//T/9P/0//P/8//z
//P/9f/z//H/8f/x//H/8f/y//T/9P/0//T/9P/0//L/8P/w/+//7//u/+v/6v/q/+r/
6v/q/+r/6f/n/+f/6P/o/+n/6v/r/+z/7P/s/+z/7P/q/+r/6v/p/+n/6v/q/+r/6f/p
/+n/6f/p/+n/6f/p/+n/6f/p/+n/6//r/+r/6v/q/+r/6//t/+v/6f/q/+v/7P/y//7/
CQAYADAAUwBzAJAAsgDcAAcBMAFOAWcBewGHAYQBcwFWASUB5QCWADIA0f+j/6r/vP/A
/8b/z//Y/93/3//f/+P/5f/k/+T/6P/m/+f/5//o/+b/5//o/+n/6f/q/+r/6v/o/+j/
6P/o/+r/6v/r/+v/6//r/+z/7P/q/+r/6v/q/+v/6//r/+v/6//r/+v/6//r/+v/6//r
/+v/6//r/+v/6//r/+v/7P/u/+3/7f/t/+v/6//t/+//8f/x//H/8f/w//D/8v/z//H/
8//0//T/9v/3//j/+P/2//j/+f/6//v//P/9//7///8AAAEAAQAEAAQABQAGAAcABwAH
AAYACAAHAAcABwAJAAkABwAFAAUABQADAAIAAQABAP////8BAAAA/v/9/////v/+//3/
+//7//v//P/8//z//P/8//z//P/8//v/+//6//r/+//7//r/+v/6//j/+P/2//b/9//3
//f/9//4//j/9//2//T/9f/1//X/9f/2//b/9v/2//b/9v/2//j/+P/4//n/9//3//j/
+P/6//r/+v/6//n/+v/6//r/+v/7//v/+//7//z//P/8//z//P/8//v//f/+//7//v/8
//z//f/9//v/+//7//v//f/9//3//f/9//z//P/7//v//P/8//v/+v/6//r/+f/6//r/
+v/6//r/+v/5//n/9//3//b/9v/2//b/9v/2//f/9//3//f/9//2//b/9v/2//b/9v/2
//f/9//3//f/9f/2//b/9v/2//b/9f/1//X/9f/1//X/9f/1//X/9f/z//P/9P/0//X/
9v/3//f/+P/4//j/+P/4//n/+v/7//j/+v/6//n/+f/8//z//P/8//z//f/+//7/////
//7//v/+//z//P/8//z/+//7//v/+//7//n/9//3//X/9f/1//b/+P/4//j/+P/4//j/
9v/0//L/8f/x//D/7//u/+7/7v/s/+z/7P/r/+3/7f/u/+7/7P/s/+z/7P/s/+z/7P/s
/+z/7P/s/+v/6//s/+z/7P/r/+v/6//r/+v/6//r/+v/6f/p/+n/6f/p/+n/6P/o/+z/
7P/r/+v/6//p/+z/7//w//T/AgAPAB4ANgBVAHMAkgC0ANwABwEsAUYBXQFvAXUBbgFZ
ATQBAwHBAG4ACAC5/6H/rv+6/77/yP/P/9b/2//f/9//3//j/+b/5v/i/+P/5f/m/+j/
6v/r/+z/7f/s/+z/6//q/+z/7P/s/+z/7P/s/+3/7f/t/+3/7v/u/+z/7P/s/+z/7f/t
/+3/7f/t/+3/7f/t/+3/7f/t/+3/7f/t/+3/7f/t/+3/7f/u/+z/6//r/+v/7f/t/+//
8f/v/+//7//v/+7/7v/w//H/8//1//b/9v/0//X/9v/2//j/+v/7//z/+//8//3//v8B
AAIAAwADAAIAAgADAAQAAwADAAMAAgACAAEAAQABAP/////9//v//f/9//v/+v/5//n/
9//3//X/9P/y//H/8//y//L/8f/x//H/8f/y//L/8v/y//L/8v/y//L/8f/x//D/8P/x
//H/8P/w//D/8v/y//D/8P/v/+//7//v/+7/7v/t/+z/7P/t/+3/7f/t/+7/7v/u//D/
8P/w//D/8P/w//D/8f/x//H/8v/y//D/8P/w//D/8f/y//L/8v/w//H/8f/x//P/9P/0
//T/8v/y//L/8f/x//L/8v/y//H/8v/0//X/8//z//P/8//z//P/8//z//P/8v/y//H/
8f/y//L/8f/w//D/8P/v/+7/7v/u/+7/7v/u/+3/7f/v/+//7v/u/+7/7v/u/+7/8f/x
//H/8f/z//L/8v/y//D/8P/w//D/8f/x//H/8f/w//D/7//u/+7/7v/t/+3/7//v/+//
7//v/+//7//v/+//7//w//D/8f/y//P/8//0//T/9P/0//L/8//0//X/9//4//j/+P/4
//j/+v/6//n/+f/3//b/9v/2//b/9v/2//b/9f/1//X/9f/1//P/8f/x//H/8f/x//L/
9P/0//T/9P/y//L/8P/u/+z/6//r/+r/6f/o/+j/6P/q/+r/6v/p/+j/5//n/+b/5v/m
/+b/5v/o/+j/6P/o/+j/6P/o/+f/5//o/+j/6P/l/+X/5f/l/+X/5f/l/+X/4//j/+P/
4//l/+X/5P/k/+L/5P/n/+X/5f/n/+j/5//q//L//v8LACAAQABfAHsAngDEAOwAEwE4
AVIBZQF1AXkBaAFHAR4B5wCjAEYA4v+j/53/rv+2/7r/wv/J/9D/1f/X/9n/2f/b/9z/
3v/e/93/3f/c/9z/3v/f/+D/4f/f/+D/4P/g/+D/4P/g/+D/4P/g/+H/4f/f/9//4P/g
/+D/4P/g/+D/4f/h/+H/4f/j/+P/4//j/+P/4//j/+P/4//j/+P/4//h/+H/4f/i/+D/
3//f/9//4f/h/+P/5f/l/+X/5f/l/+X/5v/p/+v/6f/r/+z/7P/q/+v/7P/s/+3/8P/y
//T/9//4//n/+v/7//z//f/9//3//P/8//z//f/9//3//P/+//3//f/9//3//f/7//n/
+//7//n/+P/3//f/9f/1//P/8v/w/+//7//u/+7/7f/t/+3/7f/u/+7/7v/u/+7/7v/u
/+7/7f/t/+z/7P/t/+//7v/u/+7/7v/u/+z/7P/t/+3/7f/t/+r/6v/p/+j/6P/p/+n/
6f/r/+z/7P/s/+z/7P/s/+z/7P/s/+z/7f/t/+3/7v/u/+7/7v/u/+7/7//w//D/8P/u
/+//7//v//H/8v/y//L/9P/0//T/8//z//T/9P/0//P/9P/2//f/9//3//f/9//3//f/
9//3//f/9v/2//X/8//0//T/8//1//b/9//3//b/9v/2//b/+P/4//f/9//1//X/9P/0
//X/9v/3//j/9//3//f/9//3//b/9v/2//b/9v/2//b/9//3//f/9//3//j/+P/4//r/
+v/5//n/+//7//v/+//7//v/+//7//z//f///wAA//8AAAEAAQAAAAAAAAAAAAAAAgAF
AAYABwAIAAgACAAHAAcACAAIAAkACgAKAAoACgAKAAcABwAHAAcACQAHAAUABQAHAAcA
BwAIAAgACAAIAAgACgAKAAgABgAGAAUABQAEAAUABAAEAAQAAgACAAIAAQABAAEAAgAC
AAIAAgACAAIAAwAEAAUABgAIAAgACAAHAAUABgAGAAYABQAFAAUABQADAAMAAwADAAUA
BQAFAAUABgAHAAcACAAKAAwADQALAAkACQAMAA0ACgAKABIAHwAsAEAAXwCDAKQAxgDu
ABcBRgFqAYEBkwGjAaoBoQGGAWEBMQHoAIYAFQDH/7r/zP/W/9z/5//u/+//9f///wEA
AwAEAAQABgAIAAkACQAKAAgACQAKAAsACwAMAAwADAAMAAwADAAMAA4ADgAPAA8ADQAN
AA4ADgAOAA4ADgAOAA4ADwAQABEAEQARABEAEQAPAA8ADwAPABEAEQARABEAEwATABMA
FAAUABMAEwATABEAEQATABUAFwAXABcAFwAWABYAGAAZABcAGQAaABoAGgAbABwAHAAe
ACAAIQAiACMAJAAlACYAKQAqACsAKwAsACwALQAuAC8ALwAvAC4ALgAtAC0ALQAvAC8A
LQArACsAKwApACgAJgAlACIAIQAhACAAHgAdABsAGgAaABkAFwAXABcAGAAYABgAGAAY
ABYAFgAWABUAFwAWABYAFwAVABQAFAAUABIAEgAQABAAEAAPAA4ADQAOAA4ADQAMAAwA
DQANAA0ACwAMAAwADAAMAAwADAAMAAwADAAMAA0ADQANAA4ADgAOAA4ADgAOABEAEgAS
ABIAEQARABAADwAPABAAEAAQABAAEAAQAA8ADwAQABAAEAAOAA4ADwAPAA0ADQANAA0A
DQANAA0ADQANAAwADAALAAsADAAMAAsACAAIAAgABwAIAAgACAAIAAgACAAHAAcABQAF
AAQABAAEAAQABAAEAAUABQAFAAUAAwACAAIAAgACAAIAAgACAAIAAQAAAP////8AAAAA
AAAAAAAA/////wEAAQABAAEA////////////////AAAAAAMABAAFAAUAAgACAAIAAgAA
AAEABAADAAQABQAGAAcACAAIAAgABwAHAAUABAAEAAQABgAGAAYABgAFAAUABQAFAAcA
BQADAAMAAQABAAEAAgACAAIAAgACAAIAAgAAAP7//P/7//v/+v/5//j/+P/4//j/+P/4
//f/+f/5//r/+v/4//j/+P/4//j/+P/4//j/+P/4//j/9//2//b/9f/0//X/9f/1//X/
9f/1//X/9f/3//f/9//3//X/9f/0//T/+P/2//X/8//x//P/+v/5//j/AAAOABsALgBM
AGsAiQCsANIA+gAlAUoBaAF7AYsBlQGMAXUBUAEdAdUAdgAIALn/pf+2/8T/yv/S/9f/
3P/j/+X/5//n/+v/6v/q/+7/7P/t/+3/7v/t/+3/7f/t/+3/7v/u/+7/7v/u/+7/7v/u
/+7/7//v/+3/7f/u/+7/7P/s/+z/7P/t/+3/7f/t/+3/7f/t/+3/7f/t/+3/7f/t/+3/
7f/t/+3/7f/t/+7/8P/v/+//7//t/+3/7//x//D/7//u/+3/7f/u//H/8//y//P/8//y
//T/9f/2//b/9v/4//n/+v/7//z//f/+//3//v//////AgACAAMABAADAAMAAwACAAQA
AwADAAMAAwADAAEA/////////f/8//n/+f/3//f/9//2//T/8//z//L/8v/x//H/8f/x
//L/8P/w//D/8P/u/+7/7v/t/+3/7P/s/+3/7f/s/+z/7P/q/+r/6P/o/+j/5//m/+X/
5v/m/+X/5P/k/+X/5f/l/+X/5v/m/+b/5P/k/+T/5P/m/+b/5v/n/+f/5//o/+j/6P/o
/+j/6P/p/+r/6v/q/+j/6f/p/+n/6f/q/+r/6v/s/+z/7P/r/+n/6v/q/+r/6P/o/+n/
6f/p/+n/6f/p/+f/5//n/+f/6f/o/+j/5//n/+j/6P/n/+T/5P/k/+P/4//k/+X/5v/k
/+T/4//j/+X/5f/k/+T/4v/i/+L/4v/h/+H/4f/h/+H/4P/g/+D/4P/g/+D/4P/j/+P/
4//j/+H/4v/i/+L/4P/g/9//3//h/+H/4f/h/+H/4f/h/+H/4f/h/+L/4v/j/+T/5f/l
/+T/5P/k/+T/5P/l/+b/5//p/+j/6v/q/+r/6v/q/+z/7P/r/+v/6f/o/+j/6P/q/+r/
6v/q/+n/6f/p/+n/6f/n/+X/5f/j/+P/4//k/+b/5v/m/+b/6P/o/+b/5P/i/+H/4f/g
/9//3v/e/97/3v/e/97/3f/d/93/3v/e/97/3v/e/97/3v/e/97/3v/c/9z/3P/b/93/
3v/e/97/3f/d/93/3f/b/9v/2//b/9v/2//b/9v/3f/d/9z/3P/e/9z/3//f/93/2//e
/9//4P/m//L/AQASAC4ATQBnAIYAqgDUAP0AIgFAAVcBZwFvAWoBVQEwAf8AvQBkAP7/
rf+T/6D/rv+y/7z/xf/K/83/0f/T/9P/1f/Y/9j/1v/W/9f/1//Y/9r/2//c/93/3f/e
/97/3v/e/97/3v/e/97/3v/f/9//3//f/+D/4P/g/+D/4P/g/9//3//f/9//3//f/9//
3//f/9//3//f/9//3//f/9//4f/h/+H/4v/g/9//3//f/9//3//h/+P/4//j/+P/4//i
/+L/5P/l/+P/5f/m/+b/5v/n/+j/6P/q/+z/7f/u/+//8P/x//L/8f/y//P/8//0//T/
9f/2//f/9//3//b/9v/1//X/9f/z//P/8f/v/+3/7f/r/+r/6f/p/+f/5//n/+b/5P/j
/+T/5P/l/+X/4//j/+P/5P/k/+T/5P/k/+T/5P/k/+P/4//i/+L/4//j/+L/4v/i/+D/
4P/e/97/3f/d/93/3f/e/97/3f/c/97/3//f/9//3f/e/97/3v/e/97/3v/e/+D/4P/g
/+H/3//f/+D/4P/i/+L/4v/i/+H/4v/i/+L/4v/j/+P/4//h/+L/4v/i/+P/5P/l/+X/
4//k/+T/5P/i/+L/4//j/+X/5f/l/+X/4//j/+P/4//l/+T/5P/j/+P/5P/k/+P/4v/i
/+L/4f/g/+D/4P/g/+L/4v/h/+H/3//f/97/3v/g/+D/4P/g/+H/4f/h/+H/4f/g/+D/
4P/e/97/3v/e/+H/4f/h/+H/4//k/+T/5P/k/+T/4//j/+P/4//j/+P/4//j/+P/4//l
/+X/5v/m/+f/6P/p/+n/6v/q/+r/6v/q/+v/7P/t/+v/7P/t/+3/7v/v//D/8f/y//L/
8v/x//H/8//y//L/8v/y//L/8v/y/+//7//v/+//7//t/+v/6//r/+v/6//s/+7/7v/u
/+7/7P/s/+r/6P/m/+X/5f/k/+X/5P/k/+T/5P/k/+T/4//j/+P/5P/k/+T/5P/k/+T/
5P/k/+T/5P/k/+T/5P/j/+P/5P/k/+T/4//j/+P/4//j/+P/4//j/+P/4//j/+P/4//j
/+L/4v/k/+T/5f/l/+P/5f/m/+X/6P/y//7/CQAcADwAWwB1AJQAuADgAAkBLgFGAVsB
awFtAWIBRwEgAe0AqwBOAOj/qf+h/7D/uP/A/8j/y//Q/9n/3f/d/+H/4//g/+D/5P/i
/+P/4//k/+L/4//k/+X/4//k/+T/5P/m/+b/5v/m/+j/6P/p/+n/5//n/+j/6P/o/+j/
6P/o/+f/5//n/+f/5//n/+f/5//p/+n/6f/p/+n/6f/p/+n/6f/p/+n/6v/q/+n/6f/p
/+f/5//p/+v/6//r/+v/6//s/+z/7v/v/+3/7//w//D/8v/z//T/9P/0//b/9//4//n/
+v/7//z//f/+///////+//7///8AAAEAAQABAAAAAAD//////////////f/7//3//f/7
//r/9//3//X/9f/z//L/8P/v/+//7v/u/+3/7//v/+//8P/w//D/8P/w//L/8v/y//H/
8f/w//D/8f/x//D/8P/w//D/8P/u/+7/7//v/+//7//u/+7/7f/s/+z/7f/t/+3/7f/u
/+7/7v/u/+7/7v/u/+7/7v/u/+//7//v//D/8P/w//D/8P/w//D/8P/v/+7/8P/x//H/
8f/v//D/8P/w//L/8v/y//H/7//w//D/8P/u/+7/7//v/+//7//v/+//7f/t/+3/7f/u
/+7/7//v/+//8P/w/+//8P/w//D/7//w//D/8P/w//D/8P/v/+//7//v/+7/7v/s/+z/
7P/s/+3/7f/t/+3/6//q/+r/6v/q/+r/6v/q/+n/6f/p/+n/6f/q/+r/6v/q/+r/6f/p
/+v/6//r/+v/6f/p/+n/6f/r/+v/7P/s/+3/7v/v/+//7v/u/+7/7v/u/+//8P/x/+//
8P/0//b/9v/2//b/9v/2//X/9f/1//T/9P/0//L/8v/y//L/8//z//P/8//x/+//7f/t
/+//7//v//D/8v/y//L/8v/x//D/7f/q/+z/6//r/+r/6f/o/+j/6P/m/+b/5v/l/+X/
5f/m/+b/6P/o/+j/6P/m/+b/5v/m/+b/5v/m/+X/5f/m/+b/5v/j/+P/4//j/+T/5f/m
/+f/5//n/+f/5//p/+n/6P/o/+j/5v/l/+P/4//l/+j/6f/w//z/CAAZADIAUgBxAJEA
tADeAAYBKwFOAWYBdQF7AXEBWAEzAQIBwwBvAAgAtP+d/6n/sv+6/8L/yP/L/9D/0//X
/9n/2//b/9z/4P/g/97/3//f/+D/3//f/9//3//d/97/3v/e/+D/4P/g/+D/4v/i/+P/
4//l/+X/5v/m/+T/5P/k/+T/4//j/+P/4//h/+H/4f/h/+P/4//j/+P/4//j/+P/4//j
/+P/4//k/+T/4//j/+P/4//j/+X/5//n/+f/5//n/+f/6P/r/+3/6//t/+7/7v/s/+3/
7v/u/+7/8P/x//L/9f/2//f/+P/5//r/+//7//r/+v/7//z//////////v//////AAAB
AP/////9//v/+//7//n/+P/5//n/9//3//f/9v/0//P/9f/0//T/8//0//X/9v/4//r/
+v/6//r/+P/4//j/9//3//b/9v/3//X/9P/0//T/8v/y//D/8P/v/+//7//v//H/8v/y
//L/8P/x//H/8f/x//L/8v/y//T/9P/0//T/9P/0//T/9f/1//X/9v/2//j/+P/4//j/
+//8//z//P/9////AAABAP//AAAAAAAAAAAAAAAA//8AAAIAAwAEAAQABAAFAAUAAwAD
AAMAAwADAAMAAwADAAQABAAFAAUAAwAEAAQAAwAEAAQABAADAAIAAgACAAIABAAEAAMA
AwADAAMAAgACAAQABAAEAAQABQAFAAUABQAFAAQABAAEAAYABgAGAAYABwAHAAcABwAF
AAYABgAGAAYABgAFAAUABQAFAAUABQAGAAcACAAJAAoACwANAA4ADQAOAA8ADwAOAA4A
DgAOAA4ADwAQABEAEwAWABgAGAAYABgAGAAYABcAFwAXABYAFgAWABgAGAAYABgAFwAX
ABcAFwAZABcAFQAVABUAFQAVABYAFwAYABkAGgAYABgAFgAUABQAEwATABIAEwASABIA
EgASABIAEgARABEAEQASABIAFAAUABQAFAASABIAEgASABIAEgASABEAEwAUABQAFAAV
ABUAFQAVABUAFQAVABUAEwATABMAEwAUABUAFQAWABYAFgAXABcAFwAXABgAGQAWABoA
JAAxAD4AWAB7AJ0AugDgAAoBNQFgAYABlQGjAa8BtAGlAYgBXQEjAdQAagABAMf/yv/e
/+b/7P/3//z//f8FAAsADQANAA4AEgASABIAEwATABQAEgATABQAFQAVABYAFgAWABQA
FAAUABQAFAAUABUAFQAVABUAFgAWABgAGAAYABgAFwAXABcAFwAXABcAFwAXABkAGQAZ
ABkAFwAXABcAFwAZABkAGQAaABgAFwAXABcAFwAXABkAGwAZABkAGQAZABkAGgAdAB8A
HQAfACAAIAAgACEAIgAiACQAJgAnACgAKQAqACsALAArACwALQAtADAAMAAxADIANQA1
ADUANAA0ADMAMwAzADUANQAzADEALwAvAC0ALAArACsAKQApACcAJgAkACMAIwAiACIA
IQAhACEAIQAiACIAIgAiACIAIAAgACAAHwAfAB4AHgAfAB0AHAAcABwAHAAcABoAGgAZ
ABkAGQAZABYAFgAVABQAFgAXABcAFwAXABgAGAAYABYAFgAWABYAGAAYABgAGQAZABkA
GgAaABoAGgAaABoAGwAcABwAHAAcAB0AHQAdABsAHAAcABwAHAAcABwAGwAZABoAGgAa
ABkAGgAcAB0AGwAbABsAGwAbABsAGwAbABsAGgAaABkAGQAaABoAGQAaABoAGgAZABgA
GAAYABgAFgAWABUAFQAXABcAFgAWABYAFgAWABYAFQAVABUAFQAXABYAFgAWABYAFgAW
ABYAFQAVABUAFQAVABYAFgAWABQAFAATABMAFQAVABUAFQAVABUAFQAVABUAFQAWABYA
FwAYABkAGQAaABoAGgAaABoAGwAcAB0AGwAeAB8AHwAfACAAIQAhACAAIAAgACAAHwAf
AB8AHwAhACEAIQAhACEAIQAgAB4AHgAeAB4AHgAcABwAHAAdAB8AIAAgACAAIAAgAB0A
HAAbABoAGgAZABYAFQAVABUAFQAVABUAFQAXABYAGAAYABgAGAAWABYAFgAWABYAFgAW
ABYAFgAWABYAFgAWABYAFgAWABYAFgAWABYAFgAWABYAFgAWABYAFgAWABYAFgAWABYA
FwAYAA==
         </WaveFormData>
      </LeadData>
      <LeadData>
         <LeadByteCountTotal>10000</LeadByteCountTotal>
         <LeadTimeOffset>0</LeadTimeOffset>
         <LeadSampleCountTotal>5000</LeadSampleCountTotal>
         <LeadAmplitudeUnitsPerBit>4.88</LeadAmplitudeUnitsPerBit>
         <LeadAmplitudeUnits>¦ÌV</LeadAmplitudeUnits>
         <LeadHighLimit>2147483647</LeadHighLimit>
         <LeadLowLimit>268435456</LeadLowLimit>
         <LeadID>V5</LeadID>
         <LeadOffsetFirstSample>0</LeadOffsetFirstSample>
         <FirstSampleBaseline>0</FirstSampleBaseline>
         <LeadSampleSize>2</LeadSampleSize>
         <LeadOff>FALSE</LeadOff>
         <BaselineSway>FALSE</BaselineSway>
         <ExcessiveACNoise>FALSE</ExcessiveACNoise>
         <MuscleNoise>FALSE</MuscleNoise>
         <LeadDataCRC32>841098764</LeadDataCRC32>
         <WaveFormData>
7//v/+//7//v/+//7//v/+7/7v/u/+7/7v/u/+7/7v/u/+7/7P/q/+j/6P/p/+n/7v/7
/wgAHAA6AFYAcwCZAL0A3QD8ABsBMwFDAUIBNAEUAesAwgCdAGsALgD0/9P/y//P/9D/
0//Y/9z/3//h/+P/5P/m/+b/6P/o/+n/6P/n/+b/5f/l/+X/5f/l/+X/5f/l/+X/5f/l
/+X/5f/n/+f/5//n/+f/5//n/+f/5//n/+f/5//n/+f/5//n/+f/5//n/+f/5//n/+f/
5//p/+j/6P/o/+j/6P/o/+j/6P/o/+j/6P/q/+r/6v/q/+j/6P/o/+j/6f/q/+z/7f/r
/+z/7f/t/+//7//w//D/7//v//D/8P/x//H/8v/y//P/8//1//X/9f/1//X/9v/2//b/
9f/0//T/9P/0//T/9//3//b/9f/3//f/9//3//f/9//2//b/9P/0//T/9P/3//f/9//3
//f/9//3//f/9//3//f/9//1//X/9f/1//T/8//y//H/8v/z//L/8v/y//L/8v/y/+//
7//w//D/7//v/+7/7v/t/+3/7P/s/+v/6//r/+v/7f/s/+z/7P/u/+7/7v/u/+3/7f/s
/+v/7f/t/+3/7f/t/+3/7f/t/+v/6//s/+z/7P/s/+z/7f/v/+//7//v//H/8f/x//H/
7//v/+//8P/u/+3/7f/t/+v/7P/s/+z/7P/s/+z/7P/u/+7/7v/u/+z/7P/s/+z/7v/u
/+7/7v/s/+z/7P/s/+7/7v/u/+7/7//v//D/8P/u/+3/7P/r/+3/7P/s/+z/7P/s/+z/
7f/t/+3/7f/t/+v/6//q/+r/6v/r/+v/6v/q/+r/6v/q/+z/7P/s/+z/6v/s/+z/7P/s
/+3/7f/t/+//7//v/+//8f/x//H/8f/x//P/9f/1//f/9v/4//j/+P/4//v/+//7//v/
+//7//v//P/9//3//v/+//v/+//7//v//P/8//z//f/8//z//P/9//3//f/9//3//v/+
//3/+//4//f/9v/1//T/9P/0//T/9v/2//X/9f/1//X/9f/1//f/9//3//f/9f/1//X/
9f/z//P/8f/x//P/9f/1//T/8f/x//H/8f/x//H/8f/x//L/9P/1//b/9P/0//T/9P/4
//b/9P/y//D/7v/w/+//7f/y//v/BgAcADgAVABzAJsAvwDhAAQBIQE1AUUBSgFCASYB
/QDUAK8AgQBGAAQA1//N/9P/1P/V/9j/3v/j/+f/6f/q/+z/6v/q/+z/7f/r/+v/6//r
/+v/6//r/+v/7f/t/+3/7f/r/+v/6//r/+3/7f/t/+3/6//r/+v/6//r/+v/6//r/+v/
6//r/+v/6f/p/+n/6f/r/+v/6//r/+v/6v/q/+r/7P/s/+z/7P/q/+r/6v/q/+j/6P/o
/+j/6v/q/+r/6v/s/+z/7f/t/+v/7P/t/+3/7//v//D/8P/x//H/8v/y//P/8//0//T/
8//z//X/9f/1//X/9f/2//n/+v/6//r//P/8//z//P/7//v/+v/5//n/+f/5//n/+f/5
//j/+P/2//b/9v/2//f/9//3//f/+f/5//n/+f/3//f/9//3//n/+f/5//n/9//3//f/
9//2//X/8v/w//D/8P/w//D/8f/x//L/8v/x//H/8P/w/+//7//u/+7/7f/t/+3/7f/t
/+z/7P/s/+z/7P/s/+z/7P/t/+3/7f/v/+//7//v/+//7//v/+//7f/t/+7/7v/u/+7/
7v/v//H/8f/x//H/7//v/+//7//x//H/8f/y//D/7//v/+//7//w//D/8P/u/+7/7v/u
//D/8P/w//D/8P/w//D/8P/u/+7/7v/u//D/8P/w//D/7v/u/+7/7v/t/+3/7v/u/+3/
7f/t/+3/7//u/+7/7v/u/+7/7v/v/+7/7f/s/+v/7f/t/+z/7P/s/+3/7f/s/+7/7v/u
/+7/7P/s/+z/7P/u//D/8P/w//D/8f/x//H/7//v/+//7//x//H/8f/x//H/8//2//b/
9v/2//b/9//3//f/9//3//f/9//4//n/+f/6//r/+f/5//n/+f/7//r/+f/5//j/+P/4
//n/+f/5//n/+f/4//j/9//1//T/8//y//H/8P/w//D/8P/y//L/8f/x//H/8f/x//H/
8f/x//H/8f/z//P/8//z//P/8//x//H/8P/x//D/7v/v/+//7//v//H/8f/x//H/8f/y
//L/8v/y//L/8v/y//L/9P/2//T/8P/w//D/7f/r/+7/9/8EABgAMgBOAGsAiwCxANUA
9gAVATEBQwFMAUgBNAERAeQAvQCTAFoAGADh/83/0f/W/9f/2v/e/+P/5//p/+r/6v/s
//D/8P/v//H/8f/x//H/7//v/+//7//x//H/8f/x//H/8f/x//H/7//v/+//7//x//H/
8f/x/+//7//v/+//8f/x//H/8f/z//P/8//z//H/8f/x//H/8//y//L/8v/w//D/8P/w
//H/8v/z//T/8v/y//L/8v/0//T/9P/0//T/9P/1//X/9f/2//f/9//3//f/+P/4//n/
+f/6//r/+f/5//r/+v/9//3//////wEAAQABAAIAAwAEAAQABAAEAAQABAAEAAUABQAE
AAMABAAFAAYABwAHAAcABgAGAAYABgAGAAYABwAHAAcABwAHAAcABwAHAAUABQAFAAUA
BQAFAAUABQADAAMAAwADAAMAAwABAAAAAAAAAAAAAAD/////AAAAAAEAAQAAAAAA////
//7//v/9//3//f/9//3//P/8//z//v/+//7//v/+//////////3//f/9//3//f/9//3/
/f//////AAAAAAAAAAAAAAEAAQABAAEAAQABAAEAAQABAAMAAwADAAQAAgABAAEAAQAB
AAIAAgACAAIAAgACAAIAAgACAAIAAgAAAAAAAAAAAAIAAgACAAIAAgACAAIAAgACAAIA
AgACAP////8AAAAA//////////8BAAAAAAAAAAAAAAAAAAEAAQABAAEAAQABAAEAAAAA
AP7///////7/AAAAAAAAAAAAAAAAAAAAAAAAAgACAAIAAAABAAEAAQADAAMAAwADAAMA
AwADAAMABQAFAAUACAAIAAgACAAIAAkACQAJAAkACQAJAAkACgALAAsADAAMAA0ADQAN
AA0ADQAMAAsACwAKAAoACgALAAsACwALAAsACgAKAAkABwAGAAUABAADAAIAAgACAAIA
AgACAAEAAQD//////////wAAAQACAAMAAwADAAMAAwABAAEA//////3///////7/////
////////////////////AAAAAAAAAAAAAAAAAAAAAAAAAgACAAAA/P/8//n/+f/8/wUA
EAAeADYAVABvAI0AsQDVAPgAGQEzAUkBWAFYAUgBKQH+ANMApwB4AD4AAwDj/9//5P/n
/+j/7P/z//f/9//4//r//P/6//j//f/7//v/+//7//n/+f/5//n/+//7//v/+//5//n/
+f/5//n/+f/5//n/+//7//v/+//5//n/+f/5//n/+f/5//n/+f/5//n/+f/5//n/+f/5
//f/9v/2//b/9v/2//b/9v/2//b/9v/2//b/9v/2//b/+P/4//j/+P/2//b/9//3//f/
+P/5//n/+f/5//r/+v/7//v//P/8//3//f/+//7//f/9//////8BAAEAAQACAAMABAAE
AAQABAAEAAQABAAFAAUABAADAAUABQAFAAUAAwADAAIAAgAEAAQABAAEAAUABQAFAAUA
BQAFAAUABQAFAAUABQAFAAUABQAFAAUABQAFAAUABQAFAAUAAwACAAAAAAAAAAAAAQAB
AAIAAgABAAEAAAAAAP/////+//7///////////////7//v/+//7//v/+//7//P/9//3/
/f///////////////////////////wAAAAAAAAAAAAABAAEAAQABAAEAAQABAAEAAQAB
AAEAAQACAAIAAQABAAEAAwAEAAQABAACAAIAAgACAAIAAgACAAIAAgACAAIAAgACAAIA
AgACAAAAAAAAAAAAAAAAAAAAAAD/////AAAAAAEAAQABAAEAAQAAAAAAAAAAAAAAAAAB
AAEAAQABAAEA//////7//v/+///////+//7//v/+//7//v/+//7//v/+/wAAAAAAAAAA
AQABAAEAAQABAAEAAQADAAMAAwADAAEAAwAFAAUABQAGAAYABgAGAAYACQAJAAkACQAJ
AAkACQAKAAkACQAKAAoACQAJAAkACQAJAAgABwAHAAYABgAGAAcABwAHAAcABwAGAAYA
BQADAAIAAQAAAP///P/8//z//P/8//z/+//7//v/+//7//v/+//7//v/+//7//v/+//7
//v/+//5//n/+f/7//v/+v/3//f/9//3//f/9//3//f/9//4//j/+P/4//j/+P/4//r/
+v/6//r/+P/2//T/9f/1//b/AQAOAB4ANgBQAGkAiwCvANEA8gARASsBQQFMAUgBMgEP
AeYAvQCVAGAAIADt/9v/2//e/9//5P/o/+v/7//z//L/8v/0//b/9v/z//T/9f/2//f/
9//3//f/9//3//f/9//3//f/9//3//f/9//3//f/9//5//n/+f/5//f/9//3//f/9//3
//f/9//3//f/9//3//f/9//3//f/9//2//b/9v/2//b/9v/2//T/9P/0//T/9v/2//b/
9v/2//b/9v/2//b/9v/3//f/9//4//n/+f/3//f/+P/4//v/+//8//z/+//7//z//P/9
//3//////////////wAA//8AAAAAAAAAAAAAAAAAAAEAAQAAAP////////////8BAAEA
AAAAAAAAAAAAAAAAAQABAAEAAQABAAEAAQABAAEAAQABAAEAAQABAAEAAQABAAEAAQAB
AAEAAQD///7//v/+//7//v/7//v//P/8//v/+//6//r/+f/5//j/+P/5//n/+f/5//v/
+v/6//r/+P/4//j/+P/6//v/+//7//n/+f/5//n/+//7//v/+//5//n/+v/6//z//P/8
//3/+//7//v/+//7//v/+//7//3//f/9//7//P/7//v/+//7//z//P/8//z//P/8//z/
/P/8//z//P/8//z//P/8//z//P/8//z//P/8//z//P/8//z//P/8//v/+//8//z//f/9
//3//f////7//v/+//7//v/+/////f/9//3//f/9//3//P/8//z//f/9//z//v/+//7/
/v/8//z//P/8//z//v/+//7/AAABAAEAAQABAAEAAQABAAEAAQABAAEAAwAEAAYABgAG
AAYABwAHAAcABwAHAAcABwAIAAcABwAIAAgABwAHAAcABwAHAAYABQAFAAIAAgACAAMA
BQAFAAUABQADAAIAAAD9//z/+//6//n/+P/4//j/+P/6//r/+f/5//n/+f/5//n/9//3
//f/9//5//n/+f/5//n/+f/3//f/9f/3//f/9v/3//f/9//3//X/9f/1//X/9f/2//b/
9v/0//T/9P/0//L/9P/0//T/8v/y//L/7//t//T//f8KACAAPABYAHUAmwC/AN8AAAEf
ATcBRwFOAUABIgH5ANAAqwB/AEQABgDd/9P/1f/Y/9n/3v/i/+f/6//r/+z/7P/s/+z/
7v/v/+7/7f/s/+v/7f/t/+3/7f/t/+3/7f/t/+//7//v/+//7//v/+//7//t/+3/7f/t
/+3/7f/t/+3/7//v/+//7//x//H/8f/x/+//7//v/+//7//u/+7/7v/u/+7/7v/u/+3/
7P/r/+r/7P/s/+z/7P/s/+z/7P/s/+7/7v/v/+//7//w//H/8f/v/+//8P/w//L/8//1
//b/9//3//j/+P/5//n/+//7//n/+f/5//r/+//8//z//P/+//7//v/+///////+//3/
///////////9//3//P/8//z//P/8//z/+//7//v/+//7//v/+//7//v/+//7//v/+//7
//v/+//5//n/+f/5//n/+f/3//b/9P/0//T/9P/1//X/9v/2//T/8//x//D/8f/x//D/
8P/z//P/8//z//H/8P/w//D/7v/u/+7/7v/w//H/8f/x//H/8f/x//H/8f/x//H/8f/v
/+//8P/w//L/8v/y//P/8//z//P/8//z//P/8//z//X/9f/1//b/9v/1//X/9f/3//j/
+P/4//j/+P/4//j/9v/2//b/9v/2//b/9v/2//b/9v/2//b/9v/2//b/9v/0//T/9P/0
//P/8//0//T/9P/1//b/9//2//T/8//y//T/9P/0//X/9f/1//X/9f/z//P/8v/y//L/
8//z//L/9P/0//T/9P/0//T/9P/0//b/+P/4//j/9v/3//f/9//1//X/9f/1//X/+v/8
//z//P/8//3//f/9//3/////////AAD/////AAAAAP7//f/8//v/+//6//n/+f/6//r/
+v/7//3//f/9//3//P/8//v/+f/2//X/9P/z//L/8v/y//L/8v/y//H/8f/v/+//7//v
//H/8f/x//H/8f/x//H/8f/x//H/7//v/+3/7//v/+7/7f/t/+3/7f/r/+v/6//r/+3/
7v/u/+7/8P/w//D/8P/y//T/9P/y//D/7v/s/+v/5//k/+v/9v8CABYAMgBPAG0AkwC5
ANoA/QAbATEBQgFIAUABIwH6AM8AqQB+AEAA/f/P/8P/yP/L/87/1P/X/9n/3f/i/+T/
5v/k/+T/5f/n/+f/5//n/+X/5f/l/+X/5f/l/+X/5f/l/+X/5f/l/+f/5//n/+f/5//n
/+f/5//l/+X/5f/l/+X/5f/l/+X/5f/l/+X/5f/j/+P/4//j/+T/5P/l/+b/5v/m/+b/
5v/m/+b/5v/m/+T/5P/k/+T/5v/m/+b/5v/o/+j/6f/p/+f/6P/p/+n/5//n/+j/6P/p
/+n/6v/q/+3/7f/u/+7/8f/x//P/8//z//P/8//0//P/9P/0//T/9P/0//T/9P/2//f/
9//3//X/9f/1//X/8//z//L/8v/y//L/8v/y//H/8f/x//H/8//z//P/8//z//P/8//z
//P/8//z//P/8f/x//H/8f/z//P/8f/w/+7/7v/u/+7/7P/r/+v/6v/p/+n/6P/o/+n/
6f/o/+j/5//n/+f/5//n/+b/5v/m/+b/5v/m/+b/6P/p/+n/6f/p/+n/6f/p/+v/6//r
/+v/6f/p/+r/6v/q/+r/6v/r/+v/6//r/+v/7f/t/+3/7f/r/+v/6//s/+z/6//r/+v/
6//s/+z/7P/s/+z/7P/s/+z/7P/s/+z/6v/q/+r/6v/s/+z/7P/s/+r/6v/q/+r/6v/q
/+r/6v/p/+n/6v/q/+r/6//s/+3/6//q/+r/6v/q/+r/6v/r/+n/6f/p/+n/6f/p/+j/
6P/o/+n/6f/o/+r/6v/q/+r/6v/q/+r/6v/q/+z/7P/s/+7/7//v/+//7f/t/+3/7f/t
/+3/7//t/+7/7//w//H/8v/1//X/9f/1//P/8//z//T/9f/1//b/9v/1//X/9f/1//X/
9P/z//P/8v/y//L/8//z//P/8//z//L/8v/x/+//7v/t/+z/6//q/+r/6v/q/+r/6v/p
/+n/6f/p/+n/6f/p/+n/6f/p/+v/6//r/+v/6//r/+n/6f/p/+v/6//q/+v/6//r/+v/
6f/p/+n/6f/p/+r/6v/q/+r/6v/q/+r/7P/s/+r/6v/m/+b/6P/n/+X/6P/z/wAAEgAu
AEoAZQCJAK8AzwDwAA8BKwE7AUQBPgEoAQMB1gCtAIMASAAGANn/x//J/87/0//W/9j/
2//f/+H/4v/k/+b/5v/k/+f/5f/l/+X/5f/j/+P/4//j/+X/5f/l/+X/4//j/+P/4//l
/+X/5f/l/+X/5f/l/+X/5f/l/+X/5f/l/+X/5f/l/+f/5//n/+f/5//n/+f/5//l/+T/
5P/k/+T/5P/k/+T/5v/m/+b/5v/m/+b/5v/m/+b/5v/m/+b/5v/m/+f/5//n/+j/6f/p
/+n/6f/q/+r/6//r/+z/7P/t/+3/7v/u/+3/7f/v/+//8f/x//H/8v/z//T/9P/0//T/
9P/0//T/9//3//b/9f/1//X/9f/1//X/9f/0//T/9P/0//T/9P/1//X/9f/1//X/9f/1
//X/9//3//f/9//1//X/9f/1//X/9f/1//X/9f/1//P/8v/w//D/8P/w/+//7//w//D/
7//v/+7/7v/t/+3/7P/s/+//7//v/+//7f/s/+z/7P/u/+7/7v/u/+z/7f/t/+3/7f/t
/+3/7f/v/+//7//v/+//7//w//D/8P/w//D/8f/x//H/8f/x//H/8f/x//H/8f/x//H/
8v/0//P/8//z//L/8v/x//D/8P/w//D/8P/w//D/8P/w//D/8P/w//D/8P/w//D/8P/w
//D/8P/w//D/8P/w//D/7//v//D/8P/t/+3/7f/t/+//7v/u/+7/7v/u/+7/7//v/+//
7//v/+//7//u/+7/7v/v/+//7v/w//D/8P/w//D/8P/w//D/7v/w//D/8P/w//H/8f/x
//H/8f/x//H/8//z//P/8//1//P/9v/2//b/9v/2//f/9//3//f/9//3//f/+P/5//n/
+v/6//n/+f/5//n/+f/4//f/9//2//b/9v/3//f/9//3//f/+P/4//f/9f/y//H/8P/v
/+7/7v/u/+7/7v/u/+3/7f/v/+//7//v/+//7//v/+//7f/t/+3/7f/t/+3/6//r/+3/
7//v/+7/7f/t/+3/7f/t/+3/7f/t/+v/7P/s/+z/7P/s/+z/7P/u/+z/7v/u/+z/6v/q
/+n/5//q//P//v8QACwARgBfAH8ApQDJAOgABwEjATcBQAE8ASoBBQHaALMAiQBSABIA
4f/N/83/0v/T/9j/3v/h/+P/5f/m/+b/5v/o/+j/5//n/+f/5//n/+n/6f/p/+n/6//r
/+v/6//t/+3/7f/t/+3/7f/t/+3/7f/t/+3/7f/v/+//7//v/+3/7f/t/+3/7f/t/+3/
7f/t/+3/7f/t/+3/7P/s/+z/7v/u/+7/7v/s/+z/7P/s/+z/7P/s/+z/7P/s/+z/7P/s
/+z/7f/t/+3/7v/v/+//7//v//D/8P/z//P/9P/0//P/8//0//T/9//3//n/+f/7//v/
+//8//v//P/8//z/+v/6//r/+v/5//n/+P/3//f/9//3//f/9//3//b/9v/4//j/+P/4
//n/+f/5//n/+f/5//n/+f/7//v/+//7//v/+//7//v/+f/5//n/+f/5//n/9//2//b/
9v/2//b/8//z//T/9P/1//X/9P/0//P/8//y//L/8//z//P/8//z//L/8v/y//L/8v/y
//L/8v/z//P/8//1//X/9f/1//X/9f/1//X/9f/1//b/9v/0//T/9P/1//X/9f/1//X/
9//3//f/9//3//f/9//4//j/9//3//f/9f/2//b/9v/4//j/+P/4//b/9v/2//b/9v/2
//b/9v/0//T/9P/0//T/9P/0//T/9P/0//T/9P/z//P/9P/0//X/9f/1//X/9f/0//T/
9P/y//L/8v/z//X/9f/1//X/9v/3//f/+P/4//n/+f/4//j/+P/4//j/+P/4//j/+P/2
//j/+P/4//r/+//7//v/+//7//v/+//7//v/+//7//3////9//3/AAACAAIAAgACAAEA
AQABAAEAAwADAAMABAADAAMABAAEAAEAAQABAAEAAwACAAEAAQD+//7//v///wEAAQAB
AAEAAAAAAP///f/6//n/+P/3//b/9v/2//b/+P/4//f/9//3//f/9//3//f/9//3//f/
9f/1//X/9f/3//f/9f/1//P/9f/1//T/9f/1//X/9f/1//X/9f/1//X/9v/2//b/9v/2
//b/9v/2//b/9v/0//T/9P/w/+3/7f/0////CAAeADoAVABtAJEAtQDVAPQAFQEvAT8B
RAE6ASAB+wDQAKsAhwBMAAoA4f/X/9n/2v/f/+L/5P/n/+3/7//u//L/8v/w/+7/8f/v
/+//7//v/+//7//v/+//7//v/+//7//x//H/8f/x//H/8f/x//H/7//v/+//7//x//H/
8f/x//H/8f/x//H/8f/x//H/8f/x//H/8f/x//H/8P/w//D/8P/w//D/8P/w//D/8P/w
/+7/7v/u/+7/8P/w//D/8P/w//D/8f/x/+//8P/x//H/8//z//T/9P/1//X/9v/2//f/
9//4//j/+f/5//v/+//7//v/+//8//v//P/8//z//P/8//z//P/9//3//P/7//3//f/9
//3/+//7//r/+v/6//r/+v/6//n/+f/5//n/+f/5//n/+f/7//v/+//7//v/+//7//v/
+//7//v/+//5//n/9//2//b/9v/2//b/9f/1//b/9v/1//X/9P/0//P/8//y//L/8//z
//P/8//z//L/8v/y//L/8v/y//L/8v/z//P/8//z//P/8//z//P/8//z//P/9f/1//b/
9v/0//T/9P/1//X/9f/1//X/8//z//P/8//z//P/8//0//T/8//z//P/8//0//T/9P/2
//b/9v/2//j/+P/4//j/+P/4//j/+P/6//r/+v/6//j/+P/4//j/+P/4//j/+P/1//X/
9v/2//X/9f/1//X/9f/0//T/9P/0//T/9P/1//X/9f/1//X/8//z//L/8v/0//X/9f/0
//b/9v/2//b/9v/2//b/9v/0//b/9v/2//j/+f/5//n/9//3//f/9//1//X/9f/1//f/
+f/6//z//P/8//z////////////9//3//f/+//3//f/+//7////////////+//z/+v/5
//n/+v/7//3//f/9//3//f/7//r/+P/1//b/9f/0//P/8v/y//L/8v/y//L/8f/x//H/
8f/x//H/8f/x//H/8f/x//H/8f/x//H/8f/v/+//8f/z//P/8v/v/+//7//v//H/8f/x
//H/8f/y//L/8v/0//T/9P/0//T/8v/w//D/7v/s/+z/6//v//j/AwAUACwASABkAIcA
rQDPAO8ADgEvAUUBTQFGAS4BBgHdALYAjwBZABgA5v/V/9P/1f/Y/93/4P/i/+X/5f/n
/+r/6v/q/+r/7P/t/+v/6//r/+v/6//r/+v/6//r/+v/6//r/+v/6//r/+v/7f/t/+3/
7f/t/+3/7f/t/+3/7f/t/+3/7f/t/+3/7f/t/+3/7f/t/+v/6//r/+v/6f/o/+j/6P/q
/+r/6v/q/+r/6v/q/+r/6v/q/+r/6v/q/+r/6v/q/+v/7P/u/+//7//w//H/8f/v/+//
8P/w/+//7//w//D/8//z//T/9P/z//P/9f/1//X/9f/1//b/9//4//j/+P/5//r/+//8
///////+//3//f/9//3//f/7//v/+v/6//z//P/8//z/+//7//v/+//8//3//v//////
/////////f/9//3//f/8//v/+v/5//n/+f/3//b/9P/0//T/9P/y//H/8f/w//H/8f/w
//D/7//v/+7/7v/v/+//7//v/+//7v/u/+7/7v/u/+7/7v/u/+//7//v/+3/7f/t/+3/
7//v/+//7//y//P/9f/2//T/9P/0//X/8//z//P/8//0//X/9v/3//X/9f/1//b/+P/3
//f/9//3//j/+P/4//j/+P/4//j/9v/2//b/9v/2//b/9v/2//T/9P/0//T/9v/2//b/
9v/0//T/9P/0//P/8//0//T/9f/1//X/9f/0//L/8f/w//L/8v/y//P/8//z//P/8//z
//P/8v/y//L/8//z//L/9P/0//T/9P/0//T/9P/0//X/+P/5//r/+P/5//n/+f/4//f/
9v/1//X/9f/1//X/+f/8//7//v/+//7//f/9//3//f/7//v/+//8//3//f/+//7//f/9
//3//f/9//z/+//7//z//P/8//3//f/9//3//f/6//r/+f/3//b/9f/0//P/8v/y//L/
8v/0//T/8//z//H/8f/x//H/8//z//P/8//x//H/8f/x/+//7//t/+3/6//t/+3/7P/u
/+//8P/x//H/8f/x//H/7//w//D/8P/w//D/8P/w//D/8P/w/+7/7P/s/+z/6f/l/+j/
7//6/woAIgBAAFsAewChAMcA6AALASkBOwFEAUYBOgEbAfAAxQCbAG4ALgDv/8v/x//O
/9H/1v/c/9//3//h/+T/5v/m/+j/6v/r/+n/6f/p/+n/6f/p/+n/6f/r/+v/6//r/+n/
6f/p/+n/6f/p/+n/6f/r/+v/6//r/+v/6//r/+v/6//r/+v/6//p/+n/6f/p/+n/6f/p
/+n/6f/o/+j/6P/q/+r/6v/q/+j/6P/o/+j/6v/q/+r/6v/q/+r/6v/q/+r/6v/r/+v/
6//s/+3/7f/t/+3/7v/u/+3/7f/u/+7/7//v//D/8P/x//H/8//z//P/8//z//T/9v/4
//n/+v/4//j/+P/4//v/+//6//n/9//3//f/9//5//n/+P/4//j/+P/4//j/9//3//f/
9//3//f/9//3//n/+f/5//n/9//3//f/9//3//f/9//3//f/9//1//T/8v/y//L/8v/w
/+//7//u/+3/7f/s/+z/7P/t/+3/7v/v/+//7//v/+3/7P/s/+z/7v/u/+7/7v/s/+3/
7f/t/+v/6//r/+v/7P/t/+7/7//v/+//8P/w/+7/7v/u/+//7//v/+//7//v/+//7//v
/+//7//v//D/8P/v/+//7//v//D/8P/w//D/8P/w//D/7v/u/+7/7v/u/+7/7v/u/+7/
7v/u/+7/7v/u/+7/7v/u/+7/7v/u/+3/7f/u/+7/6//r/+v/6//t/+z/7P/s/+r/6v/q
/+v/7f/t/+3/7f/t/+3/7P/s/+r/6//r/+r/7P/s/+z/7P/s/+z/7P/s/+r/7P/s/+z/
7P/t/+3/7f/v/+//7//v/+//7//v/+//7//x//P/8//z//P/8//0//L/8//z//P/9f/1
//X/9f/3//f/9//3//b/9v/1//X/9P/z//P/8//y//L/8v/y//P/9P/1//b/9v/1//L/
8v/w/+//7v/t/+r/6f/p/+n/6f/p/+n/6v/r/+r/6v/q/+r/6v/q/+r/6v/q/+r/6v/q
/+r/6P/o/+j/6P/m/+b/5v/m/+b/5v/m/+b/6P/o/+j/6P/o/+j/6P/o/+j/6P/o/+j/
6f/q/w==
         </WaveFormData>
      </LeadData>
      <LeadData>
         <LeadByteCountTotal>10000</LeadByteCountTotal>
         <LeadTimeOffset>0</LeadTimeOffset>
         <LeadSampleCountTotal>5000</LeadSampleCountTotal>
         <LeadAmplitudeUnitsPerBit>4.88</LeadAmplitudeUnitsPerBit>
         <LeadAmplitudeUnits>¦ÌV</LeadAmplitudeUnits>
         <LeadHighLimit>2147483647</LeadHighLimit>
         <LeadLowLimit>268435456</LeadLowLimit>
         <LeadID>V6</LeadID>
         <LeadOffsetFirstSample>0</LeadOffsetFirstSample>
         <FirstSampleBaseline>0</FirstSampleBaseline>
         <LeadSampleSize>2</LeadSampleSize>
         <LeadOff>FALSE</LeadOff>
         <BaselineSway>FALSE</BaselineSway>
         <ExcessiveACNoise>FALSE</ExcessiveACNoise>
         <MuscleNoise>FALSE</MuscleNoise>
         <LeadDataCRC32>1184536087</LeadDataCRC32>
         <WaveFormData>
8//z//P/8//z//P/8//z//P/8//z//P/8//z//P/8//z//P/7v/t/+3/6v/s/+z/8P/4
/wMAFAArAD8AWAB2AJIAqQDAANoA7wD7APgA6gDMAKgAiwBzAFMAKQAEAOr/4v/i/+D/
4f/l/+n/6v/q/+3/7f/t/+3/7f/t/+7/7P/s/+v/6//q/+r/6v/q/+z/7P/s/+z/7v/u
/+//7//u/+7/7v/u/+z/7P/s/+z/7P/s/+z/7P/s/+z/7P/s/+z/7P/s/+z/7P/r/+v/
6//t/+3/7f/t/+3/7f/t/+3/7f/s/+z/7P/u/+//7//v/+//7v/u/+7/8P/w//H/8v/y
//L/8v/y//T/9P/0//T/8v/z//T/9P/0//T/9f/1//T/9P/1//b/9v/2//b/9v/0//X/
9v/2//b/9f/1//f/+P/4//f/9//5//n/+f/5//v/+//6//r/+v/6//n/+f/8//z//P/7
//3//f/9//3//f/+//7//v/9//z/+//6//f/9//3//f/9v/3//f/9//3//f/9v/2//b/
9v/2//X/8//z//P/8v/y//H/8f/y//L/8v/y//L/8v/y//H/8f/x//H/8f/x//H/8f/x
//H/8f/y//L/8v/y//H/8f/x//L/8v/y//L/8v/y//L/8v/y//P/9P/0//X/9f/1//X/
9f/1//X/9P/y//L/8v/y//L/8v/y//L/8v/y//L/8v/0//T/9P/0//L/8v/y//L/9P/0
//T/9P/0//T/9P/0//T/9P/0//T/9v/2//b/9v/1//T/8//y//L/8v/y//L/8v/y//L/
8v/y//L/8v/y//L/8v/y//L/8v/y//L/8v/y//L/8v/y//T/9P/0//T/8v/y//T/9f/z
//P/8//z//P/8//z//P/9P/2//f/+P/4//r/+//7//3//v/+//7//v/+/wAAAAAAAAEA
////////AQADAAMABAAEAAIAAgABAAEAAQABAAAAAAD/////AAABAAEAAQABAP////8A
AAAAAAD+//3/+//4//f/9//3//f/9//3//b/9v/3//f/9v/2//b/9v/2//b/9//3//b/
9v/4//j/9//2//j/+f/6//r/+P/3//b/9f/1//X/9f/1//b/9//4//n/9//3//f/9//5
//X/9f/0//P/8f/y//D/7v/y//r/AwAUACkAPwBWAHYAlACtAMYA3ADtAPsA/ADyANgA
sgCTAHsAYQA5AA4A8P/m/+b/5v/l/+f/6//u/+7/8f/z//X/8//z//P/9P/0//T/8//z
//T/9P/0//T/8v/y//L/8v/w//D/8f/x//H/8v/z//T/9P/0//T/9P/y//L/8v/y//L/
8v/y//L/8v/y//L/8v/0//P/8//z//P/8//z//P/9f/1//X/9f/0//L/8f/w/+7/7//v
/+//8f/w//D/8P/y//L/8//0//T/9P/0//T/9P/0//T/9P/2//f/+P/4//j/+P/5//n/
+v/6//v//P/6//r/+v/6//z//f/+//7/AAD/////AQAAAAAA////////////////AQAB
AAAAAAAAAAAA/////wIAAgACAAEAAwADAAMAAwABAAIAAgACAAIAAgACAAIAAQABAAEA
AQD//////v/9//3//f/8//z//v/+//7//f/////////+//z/+//7//z/+v/6//r/+v/6
//r/+f/5//n/+f/5//n/+//7//v/+//7//z//P/8//3//f/+/////v/+//7//v/+//7/
/v/+//7///8AAAAA//////////8BAAEAAQAAAP7//v/+//7//v/+//7//v/+//7//v/+
/wAAAAAAAAAA/v/+//7//v/+//7//v/+/wAAAAAAAAAA/v/+//7//v/8//z//P/8//7/
/v/+//7//v/+//7//v/+//7//v/+//z//P/8//z/+v/6//r/+v/8//z//P/8//7//v/+
//7//P/8//z//P/8//z//v///////////////////////////wAAAAAAAAAAAgACAAIA
AgACAAIAAgACAAIAAwADAAMAAwAFAAcABwAIAAgACgAKAAkACQALAAsACgAKAAcABwAI
AAkABwAHAAcABQAGAAYABQAEAAMAAwACAAAA/f/9//3//f///////v/+///////+//7/
/P/8//z//P///////v/+//7//v/9//z/+v/7//z//P/7//v/+//7//v/+//7//v/+//7
//v/+//8//3//v////////8BAAAA+//7//r/+P/2//b//P8HABYAKwBBAFYAbgCMAKcA
vgDWAO0A/wAEAQAB7ADMAKcAiwBvAE0AIgD+/+z/6v/s/+3/7f/v//L/9P/1//X/9f/3
//n/+f/4//r/+v/5//n/+P/4//j/+P/6//r/+v/6//j/+P/5//n/+P/4//j/+P/4//j/
+P/4//j/+P/4//j/+P/4//j/+P/6//r/+v/6//r/+f/5//n/+//7//v/+//6//n/+P/3
//n/+P/4//j/9v/3//f/9//5//j/+P/4//b/9v/3//j/9v/2//b/9v/4//j/+P/4//j/
+f/6//r/+v/6//v/+//8//z//f/+//7//v/+//7/AAABAAIAAgAAAP////8BAAIAAgAB
AAEAAgADAAQABQAFAAUABAAEAAYABgAFAAUACAAIAAgABwAHAAcABwAHAAUABgAGAAYA
BAAEAAQABAAFAAUABQAFAAMAAwACAAEAAQABAAAAAAACAAIAAgABAAEAAQABAAAAAAD/
////AAD+//7//v/+//7//v/9//3//f/9//3//f////////////3//v/+//7//v/9//3/
/f/+//7//v/+//7//v/+//7//v///wAAAAD//////////wEAAQABAAAAAAAAAAAAAAD+
//7//v/+/wAAAAAAAAAAAAAAAAAAAAAAAAAAAAAAAAIAAgACAAIAAAAAAAAAAAAAAAAA
AAAAAAAAAAAAAAAAAAAAAAAAAAD+//7//v/+/wAAAAAAAAAAAAAAAAAAAAAAAAAAAAAA
AAAAAAAAAAAAAAAAAAAAAAAAAAAAAAAAAP7//v8AAAEAAQABAAEAAQADAAMAAwADAAUA
BgAGAAYABAAEAAUABAAGAAYABgAGAAYABgAGAAcABwAHAAcACQALAAsADAAMAAwADAAL
AAsACwALAAoACgAJAAkACgALAAkACQAJAAcACAAIAAcABgAFAAUABAACAAEAAQABAAEA
AQABAAAAAAD//////v/+/wAAAAAAAAAAAQABAAAAAAAAAAAA///+//7///8AAAAA////
////////////////////////////////////////////AQAAAP3/+//4//b/9v/4/wAA
BwASACUAPQBQAGgAhgCjALwA1ADpAPsACAEGAfQA2AC3AJUAdwBbADYADgD0/+7/8P/v
/+//8//2//r/+f/3//v/+//5//f/+v/4//j/9//3//j/+P/4//j/+P/4//j/+P/4//j/
+f/5//j/+P/4//j/+P/4//j/+P/2//b/9v/2//b/9v/2//b/9v/2//b/9v/2//X/9f/1
//P/8//z//P/8//z//P/8//z//L/8v/y//L/8//z//P/9f/0//T/9P/y//L/8//0//T/
9P/0//T/9P/0//T/9P/0//X/9v/2//j/+P/5//n/+P/4//n/+v/6//r/+v/6//z//f/+
//7//P/7//v//f/+//7//f/9//3//f/9//3///////7//v8AAAAA/////wIAAgACAAEA
AwADAAMAAwADAAQABAAEAAQABAAEAAQAAwADAAMAAwADAAMAAgABAAEAAQAAAAAAAAAA
AAAA///////////+//7//f/9//7//v/+//7//v/8//z/+//7//3//f/9//3/+//7//v/
+//9//7//v/+//z/+//7//v/+v/6//r/+v/8//z//P/8//z//f/+//7//f/9//3//f/9
//3//f/8//z//P/8//z//v/+//7//v/8//z//P/8//z//P/8//z//P/8//z//P/8//z/
/P/8//z//P/8//z//P/8//z//P/8//z//P/8//z//P/8//z//P/8//z//P/8//z//P/8
//z//P/8//z/+v/6//r/+v/6//r/+v/6//r/+v/6//r//P/8//z//P/6//r//P/9//3/
/f/9//3//f/9//3//f/9//7//v/+//z//v////////8AAAAAAAAAAAAAAgACAAIAAwAD
AAMAAwAFAAUABQAGAAYABgAGAAUABQAFAAUABAAEAAEAAQACAAMAAQABAAEA//8AAAAA
///+//v/+//6//j/9//3//f/9//3//f/9v/2//f/9//2//b/+P/4//j/+P/3//f/9v/2
//j/+P/3//b/9P/1//b/9v/1//X/9f/1//X/9f/1//X/9f/1//X/9f/1//X/9f/1//f/
9//1//T/8//x/+7/8P/w//D/+P8DAA4AIQA1AEoAZgCCAJ0AtgDOAOEA9QD+APgA5ADE
AKEAhQBrAEsAIAD8/+z/6P/m/+f/6f/r/+7/8P/z//H/8f/z//X/9f/w//H/8v/y//P/
9v/2//b/9v/2//b/9v/2//T/9P/1//X/9v/2//b/9v/2//b/9v/2//T/9P/0//T/9P/0
//T/9P/0//T/9P/0//T/8//z//P/9f/1//X/9f/1//X/9f/1//X/9P/0//T/9P/1//X/
9f/z//L/8v/y//L/8v/z//T/9P/0//T/9P/0//T/9P/0//T/9f/2//b/9v/2//f/9//4
//j/+f/6//r/+v/6//r/+v/7//z//P/8//v/+//9//z//P/7//v/+//7//v/+//9//3/
/P/8//z//P/7//v//v/+//7//f/9//3//f/9////AAAAAAAAAAAAAAAAAAD9//3//f/9
//3//f/8//v/+//7//r/+v/6//r/+v/5//n/+f/5//j/+P/3//f/+P/6//r/+v/6//r/
+v/5//n/+f/5//n/+f/5//n/+f/5//n/+v/6//r//P/7//v/+//6//r/+v/6//z//P/8
//z/+v/7//z//P/7//v/+//7//v/+//7//r//P/8//z//P/6//r/+v/6//r/+v/6//r/
/P/8//z//P/8//z//P/8//z//P/8//z//P/8//z//P/8//z//P/8//z//P/8//z//v/+
//7//v8AAAAAAAAAAAAAAAAAAAAA/v/+//7//v/+//7//v/+/wAAAAAAAAAAAAAAAAAA
AAAAAAAAAAAAAAAAAAACAAMAAwADAAMAAwADAAMAAwADAAMABAAEAAQABgAGAAgACAAI
AAgACgAKAAoACwAJAAkACQALAAsACwAMAAwADAAMAAsACwALAAsACgAKAAcABwAIAAkA
CQAJAAkABwAGAAYABQAEAAMAAwACAAAA//////////8BAAEAAAAAAP/////+//7//v/+
//7//v///////v/+//7//v/9//z//v///wAAAAD9//3//f/9//v/+//7//v//f/9//3/
/f/9//3//f/9//3//f/9//z/+//7//j/9P/0//j//v8JABwAMQBFAFwAfACYAK8AyADg
APUAAwEIAfoA3gC6AJsAgQBnAD8AFAD2/+z/6v/q/+v/7f/v//L/8v/z//P/8//x//P/
9f/2//T/9P/z//P/9P/0//T/9P/0//T/9P/0//b/9v/3//f/9v/2//b/9v/0//T/9P/0
//T/9P/0//T/9P/0//T/9P/0//T/9P/0//T/8//z//P/8//z//P/8//z//P/8//z//H/
8P/w//D/8v/z//P/8//z//L/8v/y//L/8v/z//T/8v/y//L/8v/y//L/8v/y//T/9f/2
//b/+P/4//n/+f/6//r/+//8//r/+v/6//r/+v/7//z//P/+//3//f///wAAAAD/////
AQABAAEAAQABAAEAAAAAAAAAAAD/////AAAAAAAA//////////////3//v/+//7//v/+
//7//v/7//v/+//7//r/+//7//v/+v/5//f/9v/4//j/+P/3//X/9f/1//T/9P/z//P/
9P/2//b/9v/2//T/9P/z//P/8//z//P/8//z//P/8//z//H/8v/y//L/8v/x//H/8f/y
//L/8v/y//T/9P/0//T/9P/1//b/9v/1//X/9f/1//b/9//4//j/+v/6//r/+v/6//r/
+v/6//r/+v/6//r/+P/4//j/+P/6//r/+v/6//j/+P/4//j/+f/6//v//P/6//r/+v/6
//r/+v/6//r/+v/6//r/+v/4//j/+P/4//r/+v/6//r/+v/6//r/+v/4//j/+P/4//j/
+P/4//j/+P/4//j/+P/5//r/+//8//z//P/+/////f/9//3//f/9//3//f/9//v//v/+
//7//v/+////AAABAAMABQAFAAUABwAHAAcACAAIAAYABgAFAAUAAwADAAIAAgABAAEA
AgADAAUABQAFAAMAAwAEAAQABAABAAEAAAD+//3//f/9//3//f/9//z//P/9//3//P/8
//r/+v/6//r//f/9//z//P/8//z/+//6//r/+//8//z/+f/5//n/+f/5//n/+f/5//v/
+//7//v//f/9//3//f/9////AQD+//v/+f/6//b/8v/w//b//f8GABcALQBCAFoAeACV
AK4AxgDdAO8A/AACAfYA3AC3AJUAfQBhADwAEADw/+b/5v/n/+n/7f/w//D/8f/1//X/
9f/1//P/8v/z//T/9P/1//T/9P/0//T/9v/2//b/9v/0//T/9f/1//b/9v/2//b/9v/2
//b/9v/0//T/9P/0//b/9v/2//b/9v/2//b/9v/0//P/8//z//X/9f/1//X/9f/1//X/
9f/1//T/9P/0//L/8//z//P/9f/0//T/9P/y//L/8//0//T/9P/0//T/8v/y//L/8v/w
//H/8v/y//P/9P/2//f/+P/4//n/+v/4//j/+P/4//j/+f/6//r/+v/5//n/+//+//7/
/f/9//3//f/9//3//f/9//z//P/9//z/+v/5//v/+v/5//f/+P/5//r/+//9//7//v/+
//3//P/7//r/9//3//f/9//3//f/9v/1//P/8//y//L/8v/y//L/8f/x//H/8f/w//D/
7//v//D/7v/u/+7/7v/s/+z/6//r/+3/7f/t/+3/7f/t/+3/7f/t/+7/7v/u//D/7//v
/+//7v/u/+7/7v/w//D/8P/w//D/8f/y//L/8f/x//H/8f/v/+//7//u//D/8P/w//D/
8P/w//D/8P/u/+7/7v/u//D/8P/w//D/8P/w//D/8P/w//D/8P/w//D/8P/w//D/8P/w
//D/8P/u/+7/7v/u/+7/7v/u/+7/7v/u/+7/7v/u/+7/7v/u/+7/7v/u/+7/8P/w//D/
8P/u/+7/7v/u/+7/7v/u/+7/7v/u/+7/7v/u/+7/8P/x//L/8//0//X/9P/z//L/8f/x
//L/9P/y//L/9P/0//T/9P/1//b/9//5//f/9//3//n/+f/5//r/+v/6//r/+f/5//v/
+//6//r/9//3//j/+f/5//n/+f/3//j/+P/3//b/9P/z//H/7v/v/+//7//v/+//7//u
/+7/7//v/+7/7v/u/+7/7v/u/+//7//u/+7/8P/w/+//7v/s/+3/7v/u/+3/7f/t/+3/
7f/t/+3/7f/t/+3/7f/t/+3/7f/t/+3/8f/v/+//7P/p/+n/6v/o/+T/6P/w//n/CgAf
ADUASgBmAIQAnQC0AMoA4QDxAPYA7gDYALYAkwB3AF0ANwAMAO7/4P/c/9z/3//h/+H/
5P/m/+f/5//n/+n/5//n/+r/6P/o/+f/5//m/+b/5v/m/+j/6P/o/+j/5v/m/+f/5//m
/+b/5v/m/+b/5v/m/+b/6P/o/+j/6P/m/+b/5v/m/+b/5v/m/+b/5v/l/+X/5f/n/+f/
5//n/+f/5//n/+f/5f/k/+T/5P/m/+f/5//n/+f/5v/m/+b/5v/m/+f/6P/m/+b/5v/m
/+j/6P/o/+j/6P/p/+r/6v/q/+r/6//r/+r/6v/r/+z/7P/s/+z/7P/s/+3/7v/u//D/
7//v//H/8v/y//H/8f/y//P/9P/1//P/8//y//L/9P/0//P/8//2//b/9v/1//f/9//3
//f/9//4//j/+P/2//b/9v/2//f/9//3//f/9f/1//T/8//z//P/8v/y//L/8v/y//H/
7//v/+//7v/u/+3/7f/u//D/8P/w//D/7v/u/+3/7f/t/+3/7f/t/+3/7f/t/+3/7f/u
/+7/7v/w/+//7//v/+7/7v/u/+7/7v/u/+7/7v/u/+//8P/w//H/8f/x//H/8f/x//H/
8P/y//L/8v/y//D/8P/w//D/8P/w//D/8P/w//D/8P/w/+7/7v/u/+7/8P/w//D/8P/w
//D/8P/w//D/8P/w//D/8P/w//D/8P/u/+7/7v/u/+7/7v/u/+7/7v/u/+7/7v/w//D/
8P/w//D/8P/w//D/7v/u/+7/7v/u/+7/7v/u//D/8P/w//D/7v/u//D/8f/x//H/8f/x
/+//7//v/+//8f/y//L/8v/0//L/9P/0//T/9P/0//b/9v/2//f/9//3//f/+f/5//n/
+v/6//r/+v/5//n/+f/5//j/+P/1//X/9v/3//f/9//3//X/9v/2//X/9P/x//H/8P/u
/+3/7f/t/+3/7f/t/+z/7P/t/+3/7P/s/+7/7v/u/+7/7f/t/+z/7P/s/+z/6//q/+z/
7f/u/+7/6//r/+v/6//r/+v/6//r/+v/6//r/+v/6//r/+v/6//t/+v/7f/u/+v/5//o
/+b/5P/o/+z/9f8EABkALwBAAFoAeACVAKwAwgDZAOsA8gDsANoAugCVAHsAXwA9ABIA
8v/g/9z/3P/d/9//4//m/+b/6f/p/+f/5//p/+n/5v/o/+j/5//n/+j/6P/o/+j/6v/q
/+r/6v/q/+r/6//r/+r/6v/q/+r/6v/q/+r/6v/s/+z/7P/s/+r/6v/q/+r/6v/q/+r/
6v/q/+n/6f/p/+v/6//r/+v/6//r/+v/6//r/+r/6v/q/+r/6//r/+v/6//q/+r/6v/o
/+j/6f/q/+r/6v/q/+r/7P/s/+z/7P/s/+3/7v/u/+7/7v/v/+//8P/w//H/8v/y//L/
8v/y//L/8//0//T/9P/z//P/9f/1//T/8v/x//H/8f/x//H/8//z//L/8v/y//L/8f/x
//b/9v/2//X/9f/1//X/9f/1//b/9v/2//b/9v/2//b/9f/1//X/9f/1//X/9P/z//P/
8//y//L/8v/y//L/8f/x//H/8f/w//D/7//v//D/8P/w//D/8P/w//D/7//v//H/8f/x
//H/7//v/+//7//v//D/8P/w//D/7//v/+//8P/w//D/8P/w//D/8P/w//D/8f/y//L/
8//z//P/8//z//P/8//y//L/8v/y//L/8P/w//D/8P/y//L/8v/y//L/8v/y//L/8v/y
//L/8v/w//D/8P/w//D/8P/w//D/8P/w//D/8P/w//D/8P/w//D/8P/w//D/8v/y//L/
8v/w//D/8P/w//L/8v/y//L/9P/0//T/9P/0//T/9P/0//T/9P/0//T/9P/0//T/9P/0
//T/9v/3//f/9//3//f/+f/5//n/+f/5//r/+v/6//r/+v/7//v//P/+//7//v/+//7/
/v/+////AQABAAEAAwABAAEAAgACAAAAAAD///////////7//v/9//3//v//////////
//3//P/8//v/+v/3//f/9v/0//X/9f/1//X/9f/1//T/9P/1//X/9P/0//L/8v/y//L/
8//z//L/8v/y//L/8f/w//D/8f/y//L/8//z//P/8//z//P/8//z//P/8//z//P/8//z
//P/8//z//P/8//y//H/7//s/+j/6P/u//T//f8OACcAOQBOAGwAiACdALgA0ADjAPMA
9gDsANIAtACRAHkAYwA9AA4A8P/m/+T/5P/n/+f/5//q/+7/7//v/+//8f/v/+3/8P/u
/+7/7f/t/+7/7v/u/+7/7v/u/+7/7v/u/+7/7//v/+7/7v/u/+7/7P/s/+z/7P/u/+7/
7v/u/+//8P/x//L/8v/y//L/8v/y//H/8f/x/+//7//v/+//7//v/+//7//v/+7/7v/u
/+z/7f/t/+3/7//u/+7/7v/u/+7/7//w/+7/7v/u/+7/7//w//H/8v/w//H/8v/y//L/
8v/z//P/9P/0//X/9v/2//b/9v/2//T/9f/2//b/+P/3//f/+f/4//j/9//3//n/+f/5
//n/+f/5//j/+P/6//r/+f/5//v/+v/5//f/+f/5//n/+f/5//r/+v/6//r/+v/6//r/
+f/5//n/+f/3//f/9v/1//X/9f/0//T/9P/0//T/8//z//P/8//y//L/8f/x//L/8P/w
//D/8P/y//L/8f/x/+//7//v/+//8f/x//H/8f/x//L/8v/y//L/8f/x//H/8v/y//L/
8v/w//D/8P/w//D/8f/y//L/8f/x//H/8f/v/+//7//u//D/8P/w//D/8P/w//D/8P/x
//L/8//0//b/9v/2//b/+P/4//j/+P/2//b/9v/2//b/9v/2//b/9P/0//T/9P/0//T/
9P/0//b/9v/2//b/9P/0//T/9P/0//T/9P/0//T/9P/0//T/9P/0//T/9P/0//T/9P/0
//b/9v/2//b/9v/2//b/9v/0//T/9v/3//f/9//3//f/9f/1//X/9f/z//T/9P/0//b/
9v/4//r/+v/6//r//P/8//z//f/9//3//f////////8AAAAA/v/+//3//f/7//v/+v/6
//v/+//8//3//f/9//3/+//4//j/9//2//f/9//2//T/8//z//P/8//x//H/8P/w//H/
8f/w//D/8v/y//L/8v/x//H/8P/w//L/8v/x//D/8v/z//T/9P/x//H/8f/x//H/8f/x
//H/8f/x//H/8f/y//P/9P/1//P/8//z//L/7//t/+z/6v/s//L//P8JAB4AMwBHAGQA
ggCaAK8AyADiAPUA+wD0AN4AugCYAH8AZwBFABkA9v/o/+T/4v/k/+f/6f/r/+z/7P/t
/+//7//t/+3/8f/w/+7/7v/t/+3/7P/s/+z/7P/u/+7/7v/u/+7/7v/v/+//8P/w//D/
8P/u/+7/7v/u/+7/7v/u/+7/8P/w//D/8P/u/+7/7v/u/+7/7f/t/+3/7f/t/+3/7f/r
/+v/6//r/+v/6v/q/+r/7P/t/+3/7f/t/+z/7P/s/+7/7v/v//D/7v/u/+7/7v/u/+7/
7v/u/+7/7//w//D/8v/y//P/8//y//L/8//0//T/9P/0//T/9P/1//b/9v/3//f/+P/7
//z//P/7//v/+//7//v/+//7//v/+v/6//7//v/9//3////+//3/+//5//n/+f/5//f/
+P/4//j/9v/2//b/9v/1//X/9f/1//P/8//y//H/7//v/+7/7v/t/+z/6//p/+v/6//r
/+r/6v/p/+n/6v/q/+r/6v/q/+r/6v/p/+n/6f/p/+n/6f/n/+f/5//n/+X/5v/m/+b/
5//n/+j/6f/r/+z/7f/u/+z/7P/s/+z/7v/v//D/8P/x//H/8f/x//H/8f/x//D/8P/w
//D/8P/w//D/8P/w//D/8P/w//D/7v/u/+7/7v/u/+7/7v/u//D/8P/w//D/8P/w//D/
8P/u/+7/7v/u//D/8P/w//D/7v/u/+7/7v/s/+z/7P/s/+7/7v/u/+7/7v/u/+7/7v/u
/+7/7v/u/+7/7v/u/+7/7v/u/+7/7v/u/+7/7v/u/+//8P/z//X/8//z//P/8//z//P/
8//z//H/8v/y//L/8v/2//j/+P/4//j/+P/4//j/+f/5//n/+f/7//v/+//8//z/+v/6
//n/+f/7//v/+v/6//n/+f/6//v/+//7//v/+f/4//j/9//2//P/8//y//D/8f/x//H/
8f/z//P/8v/y//H/8f/w//D/8v/y//L/8v/x//H/8P/w/+7/7v/t/+z/7P/t/+7/7v/u
/+//8P/x//H/8f/x//H/7//v/+//7//x//H/8f/x//H/7//v/+7/6//r/+r/6P/k/+T/
7P/z/wAAEwArAEAAWAB2AJMAqgDCANkA6QDwAO4A4ADGAKEAgQBnAEsAJAD6/+D/2v/c
/93/3//j/+T/5P/j/+X/5f/l/+X/6f/q/+j/6P/n/+f/6v/q/+r/6v/o/+j/6P/o/+b/
5v/n/+f/6P/o/+j/6P/q/+r/6v/q/+r/6v/q/+r/6P/o/+j/6P/m/+b/5v/m/+b/5f/l
/+X/5f/l/+X/5f/n/+f/5//n/+X/5P/k/+T/5P/l/+X/5f/l/+T/5P/k/+T/5P/l/+b/
5v/m/+b/5v/m/+b/5v/m/+T/5f/m/+b/5v/m/+f/5//o/+j/6f/q/+r/6v/q/+r/7P/t
/+7/7v/u/+3/7f/v//D/8P/v/+//7f/t/+3/7f/v/+//7v/u//D/8P/v/+//8P/w//D/
7//v/+//7//v/+//8P/w//D/8P/w//D/8P/v/+//7//v/+//7//u/+3/6//r/+r/6v/p
/+j/5//l/+X/5f/l/+T/5v/l/+X/5v/m/+b/5v/m/+X/5P/i/+H/4v/j/+T/5f/j/+P/
4//j/+H/4v/i/+L/5P/j/+P/4//j/+T/5f/m/+T/5P/k/+T/4v/j/+T/5P/j/+P/4//j
/+P/4//j/+L/5P/k/+T/5P/m/+b/5v/m/+b/5v/m/+b/5f/k/+P/4v/i/+L/4v/i/+L/
4v/i/+L/4v/i/+L/4v/i/+L/4v/i/+L/4v/i/+L/4P/g/+D/4P/i/+L/4v/i/+D/4P/g
/+D/4P/g/+D/4P/g/+D/4P/g/+D/4P/g/+D/4P/g/+D/4P/g/+D/4P/g/97/3v/g/+H/
4f/h/+H/4f/j/+P/4//j/+H/4v/i/+L/4v/k/+X/5f/l/+b/5v/m/+b/5//n/+n/5//o
/+j/6P/q/+r/6v/q/+r/6v/p/+n/5//n/+f/5v/k/+T/5P/k/+b/5//o/+f/5//m/+T/
5P/i/+H/4P/g/93/3f/d/93/3f/d/93/3f/b/9r/3P/c/9z/3P/a/9r/2v/a/9r/2v/a
/9r/2P/Y/9j/2P/W/9b/1v/W/9b/1v/W/9b/2P/Y/9j/2P/Y/9j/2P/Y/9j/2P/Y/9j/
2f/a/w==
         </WaveFormData>
      </LeadData>
   </Waveform>
</RestingECG>
