# Supplementary material for: Detection of Left Atrial Enlargement Using a Convolutional Neural Network-Enabled Electrocardiogram
Source: Front Cardiovasc Med. 2020 Dec 17;7:609976. doi: 10.3389/fcvm.2020.609976 (PMC7773668; doi:10.3389/fcvm.2020.609976)
Supplement: Supplementary file 2 [file Data_Sheet_2.ZIP › normal1/1802010407_9405_0000002G.XML]

<?xml version="1.0" encoding="Windows-1252"?>
<!DOCTYPE RestingECG SYSTEM "restecg.dtd">
<RestingECG>
   <PatientDemographics>
      <PatientID>1802010407</PatientID>
      <PatientAge>67</PatientAge>
      <AgeUnits>Years</AgeUnits>
      <Gender>Male</Gender>
      <PatientLastName>zhuchuangxiong</PatientLastName>
   </PatientDemographics>
   <TestDemographics>
      <DataType>Resting</DataType>
      <Site>1</Site>
      <AcquisitionDevice>MAC55</AcquisitionDevice>
      <Status>Unconfirmed</Status>
      <Priority>Normal</Priority>
      <Location>2</Location>
      <AcquisitionTime>16:01:11</AcquisitionTime>
      <AcquisitionDate>08-08-2015</AcquisitionDate>
      <CartNumber>1</CartNumber>
      <AcquisitionSoftwareVersion>010B</AcquisitionSoftwareVersion>
      <XMLSourceVersion>MAC5000 v1.0</XMLSourceVersion>
   </TestDemographics>
   <RestingECGMeasurements>
      <VentricularRate>61</VentricularRate>
      <AtrialRate>61</AtrialRate>
      <PRInterval>134</PRInterval>
      <QRSDuration>100</QRSDuration>
      <QTInterval>414</QTInterval>
      <QTCorrected>416</QTCorrected>
      <PAxis>-8</PAxis>
      <RAxis>-6</RAxis>
      <TAxis>180</TAxis>
      <QRSCount>9</QRSCount>
      <QOnset>224</QOnset>
      <QOffset>274</QOffset>
      <POnset>157</POnset>
      <POffset>214</POffset>
      <TOffset>431</TOffset>
      <ECGSampleBase>500</ECGSampleBase>
      <ECGSampleExponent>0</ECGSampleExponent>
   </RestingECGMeasurements>
   <Diagnosis>
      <Modality>Resting</Modality>
         <StatementCount>4</StatementCount>
         <LabelText>12SL ��ϳ���</LabelText>
      <DiagnosisStatement>
         <StmtFlag>ENDSLINE</StmtFlag>
         <StmtText>�������</StmtText>
      </DiagnosisStatement>
      <DiagnosisStatement>
         <StmtText>�����ҷʴ�</StmtText>
      </DiagnosisStatement>
      <DiagnosisStatement>
         <StmtFlag>ENDSLINE</StmtFlag>
         <StmtText>�鸴�����쳣</StmtText>
      </DiagnosisStatement>
      <DiagnosisStatement>
         <StmtFlag>ENDSLINE</StmtFlag>
         <StmtText>�쳣 ECG</StmtText>
      </DiagnosisStatement>
   </Diagnosis>
   <Waveform>
      <WaveformType>Rhythm</WaveformType>
      <WaveformStartTime>0</WaveformStartTime>
      <NumberofLeads>8</NumberofLeads>
      <SampleType>CONTINUOUS_SAMPLES</SampleType>
      <SampleBase>500</SampleBase>
      <SampleExponent>0</SampleExponent>
      <HighPassFilter>16</HighPassFilter>
      <LowPassFilter>150</LowPassFilter>
      <ACFilter>NONE</ACFilter>
      <LeadData>
         <LeadByteCountTotal>10000</LeadByteCountTotal>
         <LeadTimeOffset>0</LeadTimeOffset>
         <LeadSampleCountTotal>5000</LeadSampleCountTotal>
         <LeadAmplitudeUnitsPerBit>4.88</LeadAmplitudeUnitsPerBit>
         <LeadAmplitudeUnits>��V</LeadAmplitudeUnits>
         <LeadHighLimit>2147483647</LeadHighLimit>
         <LeadLowLimit>268435456</LeadLowLimit>
         <LeadID>I</LeadID>
         <LeadOffsetFirstSample>0</LeadOffsetFirstSample>
         <FirstSampleBaseline>0</FirstSampleBaseline>
         <LeadSampleSize>2</LeadSampleSize>
         <LeadOff>FALSE</LeadOff>
         <BaselineSway>FALSE</BaselineSway>
         <ExcessiveACNoise>FALSE</ExcessiveACNoise>
         <MuscleNoise>FALSE</MuscleNoise>
         <LeadDataCRC32>4231316516</LeadDataCRC32>
         <WaveFormData>
8v/y//L/8v/y//L/8v/y//L/8v/y//L/7//s/+n/5v/p/+z/7//y/wIAEgAiADIAUABs
AIgApAC5AMwA3wDyAO4A6gDmAOIAywC2AKEAjAB4AGYAVABCADUAKAAbAA4ACgAGAAIA
/v/6//j/9v/0//L/8P/u/+z/6v/q/+r/6v/o/+j/6P/o/+r/6v/q/+r/6P/o/+j/6P/o
/+j/6P/o/+b/5v/m/+b/5v/m/+b/5v/m/+b/5v/m/+T/5P/k/+T/5v/m/+b/5v/m/+b/
5v/m/+T/5P/k/+T/5P/k/+T/5P/k/+T/5P/k/+T/5P/k/+T/4v/i/+L/4v/g/+D/4P/g
/+D/4P/g/+D/4P/g/+D/4P/g/+D/4P/g/+L/4v/i/+L/4f/g/9//3v/e/97/3v/e/9z/
3P/c/9z/3v/e/97/3v/c/9z/3P/c/9z/3P/c/9z/2v/a/9r/2v/c/9z/3P/c/97/3v/e
/97/4P/g/+D/4P/i/+L/4v/i/+X/5v/n/+j/6f/q/+v/7P/v//D/8f/y//P/9P/1//b/
9P/0//T/9P/3//j/+f/6//z//P/8//z//P/8//z//P/8//z//P/8//7//v/+//7//v/+
//7//v8AAAAAAAAAAP7//v/+//7//v/+//7//v/+//7//v/+//7//v/+//7//v/+//7/
/v/+//7//v/+//7//v/+//7/AAAAAAAAAAAAAAAAAAAAAAAAAAAAAAAAAAAAAAAAAAAA
AAAAAAAAAP7//v/+//7/AAAAAAAAAAAAAAAAAAAAAP7//v/+//7//v/+//7//v/+//7/
/v/+/wAAAAAAAAAAAAAAAAAAAAD+//7//v/+//7//v/+//7//v/+//7//v8AAAAAAAAA
AAAAAAAAAAAA/v/+//7//v/+//7//v/+//7//v/+//7/AAAAAAAAAAD+//7//v/+//7/
/v/+//7//v/+//7//v/+//7//v/+//7//v/+//7//P/8//z//P/+//7//v/+//7//v/+
//7//v/+//7//v/+//7//v/+//z//P/8//z//P/8//z//P/+//7//v/+//7//v/+//7/
/v/+//7//v/+//7//v/+//7//v/+//7//v/+//7//v/8//z//P/8//7//v/+//7//v/+
//7//v/+//7//v/+//7//v/+//7//f/9//3//v8BAAIABAAFAAUABwAJAAkADAANAA0A
DgAMAA0ADQANAA8AEAARABEADgAOAA4ADQAPABEAFAAUABQAEgASABIAEAAQABAAEAAR
ABAAEQATABEAEAAQAA4ADAALAAgACAAGAAUABAABAP///f/7//r/+v/6//r/+v/6//r/
+v/6//r/+P/4//b/8//v/+3/6//r/+7/9f/9/wgAGAAzAFQAdACUALcA1ADmAPUABgET
ARkBEAHkALwAsgCjAIYAdwBtAFwATABAAC8AHgAXABEADQAKAAgABQAEAAMA/v/6//j/
9//1//H/7//x//H/8f/w//L/8v/x//D/8P/w//D/8P/u/+7/7v/u/+z/7P/s/+z/7P/s
/+z/6v/s/+3/7f/t/+3/7f/t/+3/7f/t/+3/7P/s/+z/7P/s/+z/7P/r/+v/7P/s/+z/
7P/s/+z/6//r/+v/6//r/+v/6P/n/+f/5v/o/+j/6P/o/+j/6P/o/+j/6P/n/+f/6P/o
/+b/5v/m/+j/6P/n/+f/6P/o/+f/5//m/+X/5P/i/+T/5P/k/+P/4//j/+L/4v/i/+H/
4f/g/+D/4P/g/+H/4f/g/+D/4P/i/+D/4P/h/+H/4f/h/+H/4v/j/+P/4//i/+T/5P/k
/+b/6P/p/+r/6//r/+z/7f/v//D/8f/0//P/8//1//X/9//4//n/+v/6//v/+//7//3/
/f/9//7//v/+////AAAAAAAAAAAAAAAAAAAAAAAAAgACAAIAAgAAAAAAAAAAAAAAAAAA
AAAA/v/+//7//v8AAAAAAAAAAAIAAgACAAIAAAAAAAAAAAAAAAAAAAAAAAAAAAAAAAAA
AAAAAAAAAAACAAIAAgABAAEAAQABAAEAAgACAAIAAgAAAAEAAQABAAEAAQABAAEAAAAA
AAAAAAABAAEAAQABAAMAAwADAAMAAQABAAEAAQADAAMAAwADAAMAAwADAAMAAgABAAAA
//8CAAMABAAFAAIAAQABAAAAAgACAAEAAQAEAAQAAwADAAMAAwADAAMAAwADAAMABAAC
AAIAAgACAAIAAgACAAIAAgACAAIAAgACAAIAAgACAAIAAgACAAIAAgACAAIAAgAEAAQA
BAAEAAQABAAEAAQAAgACAAIAAgACAAIAAgACAAIAAgACAAIABAAEAAQABAAEAAQAAgAC
AAIAAgAEAAQABAAEAAQABAAEAAQABAAEAAQABAAEAAQABAAEAAYABgAGAAYABAAEAAQA
BAAGAAYABgAGAAQABAAEAAQABAAEAAQABAAGAAYABgAGAAYABgAGAAYABgAGAAYABQAD
AAMABAAGAAYABwAHAAoADwASABMAFAAVABUAFgAWABcAFwAXABcAGAAZABkAGAAWABYA
FQAVABcAGgAaABoAGgAaABoAGgAaABoAGgAYABYAFgAXABcAGAAYABYAFAATABAAEAAO
AA0ADAAJAAcABQADAAIAAgACAAIAAgACAAIAAgACAAIAAgAAAP7/+//3//X/8//z//b/
//8JABYAKABDAGQAfgCcAL8A3ADuAP0ADAEXASMBHAH2ANAAwgCzAJgAhwB5AGIAUABC
ADEAJAAdABkAFQASAA4ADQAMAAsABAAAAP7/+//7//v/+f/5//n/+f/4//j/+P/3//b/
+P/4//j/+P/2//b/9v/2//j/+P/4//j/9v/2//b/9P/2//f/9//3//X/9f/1//X/9f/1
//X/9P/2//b/9v/2//T/9P/z//P/9P/0//T/9P/0//T/8//z//H/8f/x//H/8f/x//L/
8v/w//D/8P/w//L/8v/y//L/8v/x//H/8v/y//D/8P/w//D/8P/v/+//8P/w/+//7//v
/+//7//u/+7/7v/u/+3/7f/t/+z/7P/s/+v/6//q/+j/6P/o/+n/6//q/+r/6v/q/+j/
6P/p/+f/5//n/+f/6P/p/+n/6f/s/+7/7v/u/+7/8P/x//L/9f/1//b/9//5//r/+//+
//3//f////////8AAAEAAgACAAMAAwADAAcABwAHAAgACAAIAAkACgAIAAgACAAIAAgA
CAAIAAgACAAIAAgACAAIAAgACAAIAAgACAAIAAgACAAIAAgACAAIAAgACAAIAAgACAAI
AAgACAAIAAgACAAIAAgACAAIAAgACAAIAAgACAAIAAgACAAIAAgACAAHAAcABwAHAAcA
BgAGAAYABgAEAAUABQAFAAcABwAHAAcABgAGAAYABgAFAAUABQAFAAUABQAFAAUABQAF
AAUABQADAAMAAwADAAUABQAFAAUABQAFAAUABQAHAAcABwAHAAUABQAGAAYACAAIAAcA
BwAGAAYABQAFAAcABwAHAAcABQAFAAUABgAIAAgACAAIAAYABgAGAAYABAAEAAQABAAF
AAYABwAIAAYABgAGAAYABgAGAAYABgAGAAYABgAGAAgACAAIAAgABgAGAAYABgAIAAgA
CAAIAAgACAAIAAgABgAGAAYABgAGAAYACAAIAAgACAAGAAYABgAGAAgACAAIAAgABgAG
AAYABgAIAAgACAAIAAYABgAGAAYACAAIAAgACAAKAAoACgAKAAgACAAIAAgACAAIAAgA
CAAIAAgACAAIAAgACAAIAAgABgAGAAYABgAFAAUABQAGAAgACAAJAAkADgARABQAFQAU
ABUAFQAWABgAGQAZABkAFwAYABkAGQAWABYAFgAVABYAGQAdAB4AHAAaABoAGgAcABwA
HAAcABoAGAAYABkAGQAYABgAFgASABEADgAOAAwACwAKAAcABQADAAEAAAAAAAAAAAAA
AAIAAgACAAIAAgACAAAA/v/7//f/9f/z//X/+v8FABEAHgA0AFUAdACOAKwAywDiAPAA
/wAMARcBFwH8ANIAvgC0AJsAhgB5AGUAUABCADQAIwAYABcAEwANAAwACgAJAAYAAwD+
//j/+P/5//f/9f/1//X/9f/1//T/9P/0//P/8v/0//T/9P/0//T/9P/0//T/9P/0//T/
9P/0//T/9P/y//D/8f/x//H/8//z//P/8//z//P/8//y//L/8v/y//L/8P/w/+//7//w
//D/8P/w//L/8v/x//H/8f/x//H/8f/v/+3/7P/q/+f/5v/l/+T/5v/m/+b/5v/k/+P/
4//k/+T/4v/i/+L/4v/i/+H/4f/k/+T/4//j/+H/4f/h/+D/3v/e/97/3f/b/9v/2v/a
/9v/2//c/9z/3P/c/9z/3f/f/97/3v/e/9z/2v/a/9v/3f/d/93/3f/e/9//3//f/+D/
4v/i/+L/4v/k/+X/5v/n/+f/6P/p/+v/7P/t//D/8f/x//P/8//1//b/9//4//j/+f/5
//n/+//7//v//P/8//z//f/+//z//P/8//z//P/8//z//P/8//z//P/8//r/+v/6//r/
+//8//3//v/+//7//v/+//z/+v/4//b/+P/4//j/+P/4//j/+P/4//f/9v/1//T/9v/2
//b/9v/2//b/9v/2//b/9v/2//X/9f/1//X/9f/2//b/9v/2//b/9//3//f/9v/1//T/
8//y//L/8v/y//X/9f/1//X/9f/1//X/9f/1//X/9f/1//X/9f/1//X/9f/1//X/9f/1
//X/9f/1//X/9f/1//X/+P/5//v//P/8//z/+//7//7//v/9//3/+//7//v/+//5//n/
+f/6//z//P/8//z/+v/6//r/+v/8//z//P/8//z//P/8//z/+v/6//r/+v/8//z//P/8
//z//P/8//z//P/8//z//P/6//r/+v/6//r/+v/6//r//P/8//z//P/6//r/+v/6//z/
/P/6//r/+v/6//z//P/8//z/+//6//n/+P/3//b/9f/0//P/8v/x//D/8f/y//P/9P/0
//T/9P/0//P/8v/x//D/8v/y//L/8v/w//D/8P/w//D/8P/w//D/8P/x//L/9P/0//T/
9f/1//j/+//+////AgADAAMABAAEAAUABQAFAAUABgAHAAcABAAEAAQAAwAFAAcACgAK
AAoACAAIAAgACAAIAAgACAAIAAYABgAHAAUABAAEAAIAAgABAP7//v/8//v/+v/3//f/
9f/z//L/8P/w//D/8P/w//D/8P/w//L/8P/u/+7/6//n/+X/4//h/+L/6f/z//r/BgAf
AD4AYACAAKMAxADcAO8A/gALARUBFgH6AMoArAChAIoAcQBnAFoATABAADEAIAATAA0A
CwAIAAQAAQAAAP3/+v/2//D/7f/t/+3/7f/s/+v/6v/o/+j/6P/n/+b/6P/o/+j/6P/o
/+j/6P/o/+b/5v/m/+b/6P/o/+j/5v/k/+X/5f/l/+f/5//n/+f/5//n/+f/5v/m/+b/
5v/m/+T/5P/j/+P/5P/k/+T/5P/k/+T/4//j/+P/4//j/+P/5P/j/+P/4v/i/+L/4v/i
/+L/4v/i/+L/4P/f/9//4P/i/+D/4P/g/97/3v/d/93/3v/e/93/3f/f/9//3//e/9z/
3P/c/9v/2v/Z/9f/1v/X/9f/2P/Y/9b/1v/W/9f/1//W/9b/1v/W/9T/1P/V/9f/1//X
/9f/2P/Z/9n/2f/Y/9r/2v/a/9z/3v/f/+D/4//j/+T/5f/l/+b/5//q/+v/6//t/+3/
7f/u/+//8P/y//P/8//z//P/8//z//T/9P/0//X/9v/4//j/+P/4//j/+P/4//j/+P/4
//j/+P/2//b/9v/2//j/+P/4//j/+P/4//j/+P/2//b/9v/2//b/9v/2//b/9v/2//b/
9v/2//b/9v/2//b/9v/2//b/9v/2//b/9v/2//b/9v/1//X/9f/1//X/9v/2//b/9v/0
//X/9f/1//X/9f/1//X/9v/2//b/9v/3//f/9//3//f/9//3//f/9//3//f/9//1//X/
9f/1//f/9//3//f/9//3//f/9//3//f/9//3//f/9//4//j/+P/4//f/9//4//j/9//3
//f/9//3//f/9//3//f/+P/2//b/9v/2//f/+P/5//r/+P/4//j/+P/6//r/+v/6//j/
+P/4//j/+P/4//j/+P/4//j/+P/4//j/+P/4//j/+P/4//j/+P/4//j/+P/4//j/+P/4
//j/+P/4//j/+P/4//j/+P/4//j/+P/4//j/+P/4//j/+P/4//j/+P/4//j/+P/6//r/
+v/6//j/+P/4//j/+v/6//r/+v/4//j/+P/4//j/+P/4//j/+v/6//r/+v/6//r/+v/6
//r/+v/6//r/+v/5//n/+f/6//z//P/9//v//v8BAAQABwAIAAkACQAKAAoACwALAAsA
CwAMAA0ADQAMAAwADAAJAAkACwAOAA8AEAAPABAADwAOAA0ADAAMAAoACAAIAAkACQAI
AAgACAAGAAUAAgACAAAA///+//v/+f/3//X/9P/0//T/9P/0//T/9P/0//L/9P/2//T/
9P/x/+3/5//l/+f/6v/x//3/CAAYADEAUgBwAI4ArwDOAOQA8wACAQ8BGwEaAfgAzAC+
ALEAkgB/AHEAXABMAD4ALQAaABEADQAJAAYAAgADAAAA/f/4//T/8v/x/+//7f/r/+3/
7f/t/+z/7P/s/+v/6v/q/+r/6v/q/+r/6v/q/+r/6v/q/+r/6v/q/+r/6v/o/+j/6f/p
/+n/6f/p/+n/6f/p/+n/6f/o/+j/6P/o/+j/6P/o/+f/5//m/+b/5v/m/+b/5v/l/+X/
5f/l/+X/5f/m/+X/5f/k/+b/5v/m/+b/5f/k/+P/4v/k/+P/4//k/+T/4v/i/+L/4P/g
/9//3//g/+D/3//f/9//3//f/97/4P/g/+D/3//f/9//3v/e/97/3f/d/9z/3P/c/9z/
3f/d/9z/3P/c/9z/2v/a/9v/2f/Z/9n/2f/c/93/3f/d/97/4P/g/+D/4v/k/+X/5v/n
/+f/6P/p/+v/7P/t//D/8//z//X/9f/1//b/9//4//j/+f/5//n/+//7//v//P/8//z/
/f/+//7//v/+//7//v/+//7//v/8//z//P/8//7//v/+//7//v/+//7//v/+//7//v/+
/wAAAAAAAAAAAAAAAAAAAAAAAAAAAAAAAP7//v/+//7//v/+//7//v/+//7//v/+//7/
/v/+//3////////////8//z//P/8//z//f/9//3//f/9//3//f/+//7//v/+//3//f/9
//3//f/9//3//f/9//3//f/9//3//f/9//3//f/9//3//f/9//3//f/9//3//f/9//3/
/f/9//7//v/+//7//f/9//7//v/9//3////////////9//3//f/+//7//v/+//7/AAAA
AAAAAAAAAAAAAAAAAAAAAAAAAAAA/v/+//7//v/+//7//v/+/wAAAAAAAAAA/v/+//7/
/v8AAAAAAAAAAAAAAAAAAAAAAAAAAAAAAAAAAAAAAAAAAAAAAAAAAAAAAAAAAAAAAAAA
AAAA/v/+//7//v8AAAAAAAAAAAIAAgACAAIAAAAAAAAAAAAAAAAAAAAAAAIAAgACAAIA
AgACAAIAAgAAAAAAAAAAAAAAAAAAAAAAAAD///////8CAAQABAAFAAMABgAJAAwADQAO
AA8ADwAQABAAEQARABEAEQASABMAEQAQABAAEAARABEAEwAWABYAFgAUABQAFAAUABQA
FAAQAAwACAAGAAcABwAGAAYABAACAAEA/v/8//r/+f/4//f/9f/z//H/8P/w//D/8P/w
//D/8P/w//L/8P/u/+7/7P/n/+X/4//j/+P/6P/x//3/DgAiAD8AXgB6AJgAtwDQAOAA
8QD+AA0BEwEAAdIAugCyAJ0AhABzAGEATgA+AC4AGwAOAAkABQABAP7//v////z/9//y
/+7/7v/r/+v/7f/t/+z/6//q/+j/6v/q/+n/6P/q/+r/6v/q/+r/6v/q/+r/6v/q/+r/
6v/q/+r/6v/o/+j/6f/p/+n/6f/p/+n/6f/p/+n/6f/o/+j/6P/o/+j/6P/o/+f/5//o
/+j/6P/o/+r/6v/p/+n/5//n/+f/5//o/+f/5//m/+b/5v/m/+b/5P/k/+T/5P/k/+P/
4//k/+T/4v/i/+L/4v/i/+H/4f/i/+L/4f/h/+H/4f/h/+D/4v/i/+L/4f/f/9//3v/e
/97/3f/d/9z/3P/c/9z/3f/d/9z/3P/c/9z/2v/a/9v/2//b/9v/2//e/9//3//f/97/
4P/g/+D/4v/k/+X/5v/n/+f/6P/p/+v/7P/t//D/7//v//H/8f/z//T/9f/2//j/+f/5
//n/+f/5//n/+v/6//r/+//8//7//v/+//7//v/+//7//v/+//7//v/+//7//v/+//7/
/v/+//7//v/8//z//P/8//z//P/8//z//v/+//7//v/+//7//v/+//7//v/+//7//v/+
//7//v/8//z//P/8//z//P/8//v/+//7//v/+//6//r/+v/6//r/+//7//v/+f/5//n/
+f/6//r/+v/6//v/+//7//v/+f/5//n/+f/7//v/+//7//v/+//7//v/+//7//v/+//5
//n/+f/5//v/+//7//v/+f/5//r/+v/8//z/+//7//r/+v/5//n/+//7//v/+//5//n/
+f/6//z//P/8//z/+v/6//r/+v/8//z//P/8//r/+v/6//r//P/8//z//P/6//r/+v/6
//r/+v/6//r/+v/6//r/+v/6//r/+v/6//r/+v/6//r/+P/4//j/+P/5//r/+//8//7/
/v/8//z//P/8//z//P/8//z//P/8//z//P/+//7//v/+//7//v/+//7//P/8//z//P/8
//z//P/8//7//v/+//7//P/8//z//P/+//7//f/9//3//v8AAAAAAQABAAQABwAKAAsA
DAANAA8AEAAQABEADwAPAA8AEAARABEAEAAQABAADwAPABEAFAAUABQAEgASABIAEgAS
ABIAEgAQAA4ADgAPAA8ADgAMAAoACAAHAAYABgAEAAMAAgD///3/+//3//b/9v/2//j/
+P/4//j/+P/4//j/+P/2//b/8//t/+v/6//r/+7/9f///woAHgA7AFwAegCaALsA2ADo
APUABAETARsBDgHkAMIAuACnAI4AfQBxAF4ATAA+ACkAGgATABEADwAKAAYAAwAEAAEA
/P/4//b/9f/x//H/8//x//H/8f/w//D/8P/v/+7/7v/u/+7/7v/w//D/8P/w/+//7v/t
/+z/7v/u/+7/7P/u/+//7//v/+//7//v/+//7//v/+//7v/s/+z/7P/s/+7/7v/t/+3/
7f/s/+v/6v/s/+z/6//r/+n/6f/p/+n/6f/p/+r/6v/o/+j/6P/o/+j/6P/o/+j/6P/n
/+f/6P/o/+b/5v/m/+j/6P/n/+f/5v/m/+X/5f/j/+P/4//i/+T/5P/k/+P/4//j/+L/
4v/i/+H/4f/g/+D/4P/g/+H/4f/g/+D/4P/e/9z/3P/d/97/3//g/+H/4P/h/+H/4f/i
/+T/5P/k/+b/6P/p/+r/6//r/+z/7f/v//D/8f/0//X/9f/3//f/9//4//n/+v/6//v/
+//7//v/+//7//z//P/8//3//v8AAAAAAAAAAAAAAAAAAAAAAAAAAAAAAAAAAAAAAAAA
AAAAAAAAAAAAAAAAAAAAAAD+//7//v/+/wAAAAAAAAAAAAAAAAAAAAAAAAAAAAAAAAAA
AAAAAAAAAAAAAAAAAAD+//7//v/9//3//f/9//3//f/+////AAD+////////////////
/////v/+//7//v/9//3//f/9////////////////////////////////////////////
//////////////////////////8AAAAAAAAAAP////8AAAAA////////////////AQAB
AAEAAgAAAAAAAAAAAAAAAAAAAAAAAAAAAAAAAAAAAAAAAAAAAAAAAAAAAAAA///+//3/
/P/9//7///8AAAAAAAAAAAAA/v/+//7//v/+//7//v/+//7//v/+//7//v/+//7//v8C
AAIAAQAAAP///v/8//z//P/8//7//v/+//7//v/+//7//v/+//7//v/+//7//v/+//7/
AAAAAAAAAAAAAAAAAAAAAP7//f/9//3/AAACAAIAAwADAAYACQAMAA0ADgAPAA8AEAAQ
ABEAEQAPAA8AEAARABEAEAAQABAADwAPABEAFAAWABYAFAAUABYAFgAWABYAFAASABAA
EAAPAA8ADgAOAA4ADAALAAgACAAGAAUABAABAP///f/7//r/+v/6//r/+v/6//r/+v/6
//r//P/8//j/9f/z/+//7f/t//D/9//9/woAHAA1AFYAegCcAL8A3gD0AAMBFAEhASkB
IgH6AMoAuACpAIwAewBzAGQAVgBGADUAJgAfABkAFQAQAAwACQAKAAcAAgD+//r/9//z
//P/8//x//H/8f/w//L/8v/x//D/7v/u/+7/7v/w//D/8P/w/+7/7v/u/+7/7//w//H/
8P/u/+//7//v/+//7//v/+//7f/t/+3/7P/u/+7/7v/u//D/8P/v/+//7v/u/+7/7v/u
/+7/7f/t/+3/7f/t/+3/7P/r/+v/6v/q/+r/6v/q/+r/6v/q/+r/7P/r/+v/7P/q/+j/
6P/o/+j/6P/n/+f/6P/o/+f/5//n/+f/5//m/+b/5v/m/+X/5f/l/+T/5P/k/+P/4//i
/+L/4v/i/+P/4//i/+L/4v/i/+D/4P/h/+D/3//e/93/3P/d/93/3f/f/+L/4//k/+b/
6P/p/+r/7f/t/+7/7//x//L/8//2//f/9//5//n/+//8//3//v/+////////////////
/wAAAAAAAAEAAgACAAIAAgACAAIAAgACAAIABAAEAAQABAADAAIAAQAAAAIAAgACAAIA
AgACAAIAAgACAAIAAgACAAIAAgACAAIAAAAAAAAAAAACAAIAAgACAAIAAgACAAIA///+
//3//P/6//r/+v/5//n/+f/5//n/+v/6//r/+v/4//n/+f/5//z//f/+/////v/+//7/
/v///////////wEAAQABAAEAAQABAAEAAQADAAMAAwADAAEAAQABAAEAAwADAAMAAwAD
AAMAAwADAAEAAQACAAIAAgACAAEAAQACAAIAAQABAAEAAQABAAEAAQABAAEAAgACAAIA
AgACAAIAAgACAAIAAAAAAAAAAAAAAAAAAAAAAAAAAAAAAAAAAgACAAIAAgACAAIAAgAC
AAIAAgACAAIAAgACAAIAAgACAAIAAgACAAIAAgACAAIAAgACAAIAAgAEAAQAAgACAAIA
AgACAAIAAgACAAIAAgACAAIAAgACAAIAAgD///7//f/8//r/+v/6//r//P/8//z//P/8
//z//P/8//r/+v/6//r/+v/6//r/+v/6//r/+v/6//r/+v/6//r/+v/6//r/+v/8//z/
/P/8//z//P/8//z//P/8//z//P/6//r/+v/6//z//P/8//v/+//7//z//v/+//////8C
AAMABgAHAAgACwALAAwADAAPAA8ADwAPABAAEQARABAADgAOAA0ADQARABQAFAAUABIA
EgASABIAEAAQABAADgAMAAwADQANAA4ADgAMAAoABwAEAAQAAgABAAAA/f/7//n/9//2
//b/9v/2//b/9v/2//b/9v/2//T/9P/0//H/6//p/+n/6//u//X/AwAUACYAQwBkAIQA
pADFAN4A7gD9AAwBGQEhAQ4B4ADEALgAowCKAHsAawBWAEYANgAlABgAEwAPAAsABgAC
AAUAAgD9//j/9P/y//H/8f/v/+//7f/t/+3/7P/s/+z/6//q/+r/6v/q/+r/7P/s/+z/
7P/s/+z/7P/s/+r/6v/q/+j/6v/r/+v/6//p/+n/6f/p/+n/6f/p/+j/6v/q/+r/6v/o
/+j/5//n/+j/6P/o/+j/6P/o/+f/5//n/+f/5//n/+b/5f/l/+T/5v/m/+b/5v/m/+b/
5v/m/+b/5f/l/+b/5v/k/+T/5P/k/+T/4//j/+b/5v/l/+X/4//j/+P/4v/g/+D/4P/f
/+H/4f/g/+D/4P/f/9//3v/e/97/3v/f/9//3v/e/97/4P/e/97/3//i/+P/5P/l/+j/
6f/p/+n/6v/s/+z/7P/u//D/8f/y//P/8//0//X/9//4//n//P/9//3///////3//v//
/wAAAgADAAMAAwAFAAUABQAGAAYABgAHAAgABgAGAAYABgAGAAYABgAGAAgACAAIAAgA
CgAKAAoACgAIAAgACAAIAAoACgAKAAoACgAKAAoACgAIAAgACAAIAAgACAAIAAgACgAK
AAoACgAMAAwADAAMAAsACgAJAAgACAAIAAgABwAJAAkACQAJAAgACAAIAAgACAAJAAkA
CQAJAAkACQAJAAgACAAIAAgACQAJAAkACQAJAAkACQAJAAkACQAJAAkACQAJAAkACQAJ
AAkACQAJAAcABwAHAAcACQAJAAkACQALAAsADAAMAAoACgAJAAkACgAKAAkACQAJAAkA
CQAJAAsACwALAAwACgAKAAoACgAIAAgACAAIAAoACgAKAAoACgAKAAoACgAKAAoACgAK
AAkACAAHAAYACAAIAAgACAAKAAoACgAKAAgACAAIAAgACAAIAAgACAAIAAgACAAIAAoA
CgAKAAoACgAKAAoACgAKAAoACgAKAAoACgAKAAoACgAKAAoACgAKAAoACAAIAAgACAAI
AAgACAAIAAgACAAIAAgACAAIAAgACAAKAAoACgAKAAoACgAKAAoACgAKAAoACgAKAAoA
CgAKAAwADAAMAAwADAAMAAwADAAKAAoACgAKAAoACgAKAAoADAAMAAwADAAMAAwADAAM
AAwADAAMAAwADAAMAAwADAAMAAwADAAMAAwADAAMAAwADAAMAAwADAAMAAwADAAMAAwA
DAAMAAwADgAOAA4ADgASABQAFgAYABgAGAAYABgAGwAcAB0AHgAeAB4AHgAeABwAHAAc
ABwAHQAeAB8AIAAgACAAIAAgAB4AHgAeAB4AHgAeAB4AHgAcABwAHAAcABoAGAAWABQA
FAAUAA==
         </WaveFormData>
      </LeadData>
      <LeadData>
         <LeadByteCountTotal>10000</LeadByteCountTotal>
         <LeadTimeOffset>0</LeadTimeOffset>
         <LeadSampleCountTotal>5000</LeadSampleCountTotal>
         <LeadAmplitudeUnitsPerBit>4.88</LeadAmplitudeUnitsPerBit>
         <LeadAmplitudeUnits>��V</LeadAmplitudeUnits>
         <LeadHighLimit>2147483647</LeadHighLimit>
         <LeadLowLimit>268435456</LeadLowLimit>
         <LeadID>II</LeadID>
         <LeadOffsetFirstSample>0</LeadOffsetFirstSample>
         <FirstSampleBaseline>0</FirstSampleBaseline>
         <LeadSampleSize>2</LeadSampleSize>
         <LeadOff>FALSE</LeadOff>
         <BaselineSway>FALSE</BaselineSway>
         <ExcessiveACNoise>FALSE</ExcessiveACNoise>
         <MuscleNoise>FALSE</MuscleNoise>
         <LeadDataCRC32>3224566501</LeadDataCRC32>
         <WaveFormData>
+P/4//j/+P/4//j/+P/4//r/+v/6//r//P/8//z//P8DAAoAEQAYACgAOABIAFgAaQB6
AIsAnACgAKIApACmAIsAcgBZAEAAJwAOAPX/3P/W/9L/zv/K/8//1P/Z/97/4P/i/+T/
5v/m/+b/5v/m/+j/6v/s/+7/8P/w//D/8P/u/+7/7v/u//D/8P/w//D/8v/y//L/8v/w
//D/8P/w//D/8P/w//D/8v/y//L/8v/w//D/8P/w/+7/7v/u/+7/7v/u/+7/7v/w//D/
8P/w//D/8P/w//D/8P/w//D/8P/u/+7/7v/u//D/8P/w//D/7v/u/+7/7v/s/+z/7P/s
/+3/7v/v//D/8P/w//D/8P/w//D/8P/w//D/8P/w//D/7v/u/+7/7v/u/+7/7v/u/+z/
7P/s/+z/7f/u/+//8P/u/+7/7v/u//D/8P/w//D/7v/u/+7/7v/s/+z/7P/s/+z/7P/s
/+z/7v/u/+7/7v/w//D/8P/w//H/8v/z//T/9P/0//T/9P/1//b/9//4//r/+v/6//r/
+P/4//j/+P/6//r/+v/6//r/+v/6//r/+P/4//j/+P/5//r/+//8//v/+v/5//j/+v/6
//r/+v/6//r/+v/6//j/+P/4//j/+v/6//r/+v/6//r/+v/6//z//P/8//z//P/8//z/
/P/6//r/+v/6//z//P/8//z//v/+//7//v/8//z//P/8//z//P/8//z//P/8//z//P/8
//z//P/8//r/+v/6//r//P/8//z//P/8//z//P/8//z//P/8//z//P/8//z//P/8//z/
/P/8//z//P/8//z//P/8//z//P/6//r/+v/6//z//P/8//z//P/8//z//P/8//z//P/8
//r/+v/6//r//P/8//z//P/+//7//v/+//z//P/8//z//P/8//z//P/8//z//P/8//z/
/P/8//z//P/8//z//P/6//r/+v/6//z//P/8//z//v/+//7//v/9//z/+//6//z//P/8
//z//P/8//z//P/6//r/+v/6//v//P/9//7//f/8//v/+v/8//z//P/8//z//P/8//z/
/P/8//z//P/+//7//v/+//z//P/8//z//P/8//z//P/8//z//P/8//z//f/9//3//f/9
//3//f/9//3//f/9//3//f/9//3/+v/6//v/+//8//3//v8AAP7///////7/AAAAAAEA
AQABAAEAAQABAAEAAQACAAIAAQABAAEAAQAEAAUABQAFAAMAAgACAAMABgAHAAgACQAI
AAkACgAKAAwADAALAAsACgAJAAgABAACAAAA///+//7//v/+//3//f/9//3//f/7//v/
/P/8//r/AAAEAAAA/f/9//3/AAAJABAAGQAjADUARgBWAGUAeQCLAJsAogClAKMAmQCD
AGUASQA3ACUACgDt/9n/zv/J/8v/z//S/9f/4f/l/+b/5f/n/+v/8P/w/+z/7f/w//T/
+P/2//T/8v/1//X/9f/1//f/+P/4//j/9v/2//b/9f/1//b/9v/2//j/+P/4//j/9v/3
//f/9v/2//b/9v/2//X/9f/1//X/9f/1//b/9v/0//T/9P/0//f/+P/4//j/9v/2//f/
9//2//b/9P/0//f/9//4//j/9v/1//X/9f/1//X/9f/1//f/9//2//b/9//3//f/9//3
//f/9//3//f/9//3//f/9//3//f/9//0//T/9f/1//f/9//3//f/9//3//f/9//3//X/
9f/2//T/9P/1//X/9f/0//T/9P/y//L/8v/y//f/9f/2//f/9//2//X/9P/0//T/9v/2
//T/9P/1//X/9v/2//b/9v/4//j/+f/5//v/+//7//v//v/+//3//f/8//3//f/9////
/////////v/9//z//P/+//3//f/9//3//f/9//3/+//7//r/+v/8//3//f/9//v/+//8
//z//P/8//v/+//9//3//P/8//7//v///////f/9//3//v/+//3//f/+//7//v/+//7/
AAAAAAAAAAAAAAAAAAAAAP////////////////7//v/+///////+//7/AAACAAAA////
/////////wAAAAD//////////wAAAAAAAP7//v///wAAAAAAAP7//v/+//7//v/7//v/
/f/+//7///8AAP///v/9//z//P/9//3//P/+//7//v/+/wAAAAAAAAAA/v/+////AQD/
//7//v/+//z//P/7//v//P/8//z//P/+//7//v/9//v/+//9//3//v/9//3//v/+//7/
/f/9//7//v/+//7//P/7//v//P/9//3//f/9//r/+v/7//3/+//7//z//P/6/wAA/v/+
//7//v/+//7//v/+//z//P/8//z//P/8//z//P/+//7//v/+//7//v/+//7//P/8//z/
/P/8//z//P/8//z//P/8//z//f/9//3//f////////////3//f/9//3//////////v/9
//3//P/7//v/+//8//z///////7//v/+//////////////////////8AAAAAAQADAAMA
AwAEAAMAAwADAAMAAwAEAAYACAAHAAgACQAKAAkACgAKAAoADAALAAsACgAIAAYAAQD+
//7//f/8//z//v/+//3//f/7//v/+//7//n/+v/6//r//P/8//z//f/9////AAADAAwA
GQAnADkASgBeAG0AewCLAJsAqACtAKsAoQCJAG0AUQA5ACEAAgDn/9f/zP/D/8X/y//S
/9v/3//f/+T/6//r/+f/6v/u/+7/7f/u//D/8P/w//D/8P/z//P/8//z//H/8v/y//L/
9P/0//T/8//x//L/8v/y//L/8v/y//L/9P/1//X/9P/0//T/9P/0//P/8//z//P/8f/x
//L/8v/y//L/8v/y//L/8v/x//D/8f/y//T/9f/0//T/8v/y//H/8f/y//L/8v/x//H/
8f/z//P/8//z//P/8//y//L/8//z//P/8//x//H/8f/x//H/8f/x//H/8//z//P/8//0
//T/9f/1//P/8//z//P/8f/x//H/8f/z//H/8f/y//L/8v/z//P/8f/w//D/8P/y//L/
8v/y//P/7//u/+3/7//w//H/8v/y//L/9P/0//T/9P/1//X/9v/2//b/9v/4//j/+f/5
//n/+f/5//n/+v/6//n/+f/8//3//f/9//3//f/9//3//f/9//3//v/8//v/+//7//3/
/f/9//3//f/9//z//P/6//v/+//7//n/+f/6//r//P/8//v/+//7//v/+v/6//r/+v/7
//v/+//7//v//P/8//v/+//8//z//P/8//z/+v/6//r/+v/8//z//P/8//3//f/9//3/
/f/9//z//P/8//3//f/8//r//P/+//z//f/9//3//f/8//z/+//5//v/+//7//z/+v/6
//j/+P/7//z//P/8//z//P/8//z/+v/3//f/+f/6//r/+//8//r/+v/6//r//P/9//3/
/P/8//z//P/8//r/+v/6//r/+P/4//n/+//9//z//P/8//r/+v/5//n/+v/6//r/+v/8
//z//P/7//n/+f/7//v/+v/5//n/+v/6//r/+f/5//r/+v/6//r/+v/5//n/+v/5//n/
+f/5//f/+P/6//3/+v/5//n/+P/6//r//P/8//z//P/7//r/+f/4//j/+P/4//j/+v/6
//r/+v/6//r/+v/6//r/+v/6//r//P/8//z//P/6//r/+v/6//r/+v/6//r/+v/7//v/
+//7//v/+//7//v/+//7//v/+//7//v/+//6//r/+//7//n/+f/5//r/+//9//7//v/+
//7///////3//f/9//3//////wAAAAABAAEAAQABAAIAAwADAAMAAwACAAIAAwAGAAcA
CAAJAAoACwAMAAwACgAKAAkACQAHAAUAAwD+//3//P/8//z/+//6//n/9//5//n/+f/5
//n/+f/6//r//P/6//r//P/7//3///8CAAcAEgAjADMAQQBUAGoAewCLAJkApwCyALUA
qwCbAIMAZQBJADMAEwDy/93/0//I/8X/x//N/9b/3//h/9//5P/r/+//7f/q/+z/7v/v
/+7/7v/w//D/8P/y//P/8//z//P/8//0//T/9P/y//L/8v/x//P/9P/0//T/8v/y//L/
8v/0//X/9f/0//T/9P/0//T/9f/1//X/9f/z//P/9P/0//T/9P/0//T/9P/0//P/8v/0
//T/9f/1//X/9P/x//D/8v/z//X/9v/2//X/9f/1//P/8//z//P/9f/1//T/9P/1//X/
9f/1//X/9f/1//X/9f/1//X/9f/3//f/9//3//X/9P/0//P/8//z//P/8//z//P/8//z
//X/8//z//T/9P/0//X/9f/1//T/9P/0//L/8v/y//L/9v/z//P/8//0//T/9P/0//T/
9P/2//b/9v/2//f/9//6//r/+v/6//r/+v/7//v/+//7//v/+//6//r/+f/5//z//f/9
//3//f/9//3//f/9//3//f/+//7//f/9//3//f/9//3//f/9//3//P/8//r/+//7//v/
/f/9//7//v/+//7//f/9//v/+//6//r//P/8//3//f/9//3//f/+//7//f/9//7//v/+
//7//v8AAAAAAAAAAAAAAAAAAAAAAAD///7//f///////v/+/wAAAQABAAAA/v8AAAIA
AAD//////////wEAAgACAAEA////////AAACAAIAAAAAAAAAAAD///7/AAAAAAAAAAAC
AP////8BAP///v/+//7//v/+//7//v8AAAEAAQAAAP///v/9//z//v/+//7//v/+//7/
//8BAP///v/+//7//v/+//3//f///wAAAQACAAEAAAD///3//////wEAAQD+//3//f/+
/wAAAAD//////v/+//7//v8AAP////8AAAAA///+//3/+//8//7/AQD9//3//v/+//7/
AAD///7//f/8//7//v/+//7//v/+//7//v8AAAAAAAAAAP7//v/+//7/AAAAAAAAAAAA
AAAAAAAAAP/////+//3//////////////////////////////////v/+////////////
//8AAAAAAQABAAAAAAAAAAEAAQADAAMAAwADAAIAAQABAAAAAwADAAMAAwAEAAUABQAF
AAUABAAEAAUABgAHAAgACQAIAAkACgAKAAoACgAJAAkACAAHAAYAAgACAAAA///+////
AAABAAEAAAD///7//f//////AAAAAAIAAAD+//7//f/9//3/AAABAAwAGQAhACsAOgBK
AFkAaQB9AIsAlACZAJsAkQCBAGsASwA1ACUAEgD5/+H/1P/P/83/zf/Q/9n/3//j/+b/
6//t/+3/7v/w/+7/7//0//L/7v/y//j/+P/3//f/9//3//X/9v/2//b/+P/4//j/9//3
//j/+P/4//b/9v/2//b/9v/3//f/9v/3//j/+f/6//f/9//3//f/9f/1//b/9v/4//j/
+P/4//j/+P/3//b/9P/0//X/9f/3//j/9//4//f/9//4//j/+P/3//f/9//1//X/9f/1
//f/9//2//b/9//3//f/9//3//f/9//3//n/+f/5//n/9//3//f/9//2//b/9//3//n/
+f/5//n/9v/1//T/8//2//X/9v/4//f/9v/2//X/9//2//b/9v/2//b/9v/2//b/8//z
//P/9v/2//b/9v/2//b/+P/4//j/+P/5//n//P/8//z//P/9//z//P/7//3//f/9//3/
/P/8//v/+//8//3//f/9//3//f/9//3/+//7//v//P/+//3//f/9//3//f/9//3//f/9
//z//P/8//3//f/9//v/+//8//z//P/8//v/+//7//v/+v/6//r/+v/7//v//f/9//3/
/v/8//v/+//8//3//v///wAA///+//3//P/9//7///8AAP////////////////7//v/8
//3//f/8//7/AAACAAAA/////////////wAAAAD///3//f/9//7//v/+//z//P///wAA
AAAAAAAAAAAAAAAAAAD9//3////9//z//P/8//7//v/+//7//v///////v/+//7//v/+
//z//P/8//z//P/8//3///////7//v/+//z//P/7//v//f/+////AAAAAAAAAAD///7/
/f/+//3//P/7//v//P/+//7//f/9//7//v/+//7//v/9//3//v////////////z//P/9
/////f/9//7//v/+//z//f/+////AAD///7//f/8//7//v/+//7//v/+//7//v/+//7/
/v/+//7//v/+//7//P/8//z//P/8//z//P/8//7//v///////f/9//3//f//////////
/////////////f/8//z//f/9//3//f/9//7//v//////AAAAAAAAAQD/////////////
/////wAAAgADAAMAAwABAAIAAwADAAQABQAFAAYABgAGAAYABgAJAAoACwAMAAwADAAM
AAsACQAIAAcABgAEAAIAAAD///z//P/8//z/+//7//v/+//7//v/+//8//z/+v/+//7/
+v/3//v/AwAEAAMACgAVACUAMwBEAFYAYwBzAIUAkwCcAKMAowCZAIUAaQBPADcAIQAM
AO//1//O/8n/yf/N/9b/2//f/+P/5P/n/+3/7//u/+z/7v/t/+z/7P/u//L/+v/2//b/
9f/0//P/9f/2//b/9v/0//T/9P/z//P/9P/0//T/9P/0//T/9P/y//P/8//y//L/8v/y
//L/8//z//P/8//1//X/9v/2//T/9P/0//T/8v/y//H/8P/y//L/8//z//L/8v/w//D/
8f/x//L/8v/0//P/8//z//P/8//z//P/8//z//L/8v/1//X/9f/1//P/8//z//P/8f/x
//H/8f/z//P/8//z//L/8v/z//P/8f/x//H/8f/x//H/8f/x//H/7//v//D/8v/y//P/
8//z//L/8v/y//D/8P/w//D/9P/x//H/8f/w//D/8P/w//L/8v/0//T/9P/0//X/9f/0
//T/9P/0//f/+P/6//v/+f/5//n/+f/6//r/+f/5//z//f/9//3/+//7//v/+//5//n/
+f/6//v/+//8//3//f/9//3//f/7//v/+v/6//z//f/9//3/+//7//z//P/8//z/+//7
//v/+//6//r//P/8//3//f/9//3//f/+//z/+//7//z//v/+//7//v/8//z//P/8//z/
/P/8//z//v///wAAAQAAAP///f/8//7///////7//P/+/wAA/v////////////3//v/+
//3//f/9//3//v/+//7//P/8////AAAAAAAA/v/+//7//v/+//v/+//9/////v/+//7/
/P/8//z//P/+///////+//z//P/8//z//v/+//7//v/8//z//f////3//P/8//z//v/+
//3//f/8//z//P/8//z//P/8//v//f/9///////+//3//f/+//z//P/7//v//P/8//z/
/P/+//3//f/+//3//f/9//3/+v/6//v//f/7//v//P/8//7//P/8//z//P/8//z//P/8
//z//P/8//z//P/+//7//v/+//7//v/+//7//P/8//z//P/8//z//P/8//z//P/9//3/
/f/9//3//f/9//3//f/9//3//f/9//3//f/8//z//f/9//3//f/9/wAAAAABAAEA/v/+
//7//////////////////////wAAAgADAAMAAwADAAQABQAFAAMAAwACAAIABQAGAAcA
CAAHAAgACQAKAAsADAANAA0ADAAKAAgABgACAAAA/v/9//z//P/8//z//f/9//3//f/7
//v/+//8//7//v/6//z//P/5//v//f8AAAkAFgAhAC8AQQBSAGAAdwCLAJcAoQCqALEA
rwChAIcAZwBLADMAFwD6/+H/z//G/8f/y//T/9r/3//f/+H/5P/p/+n/6//q/+r/6P/r
/+7/7v/w//T/9P/y//P/8//z//P/8//0//T/9P/0//T/9P/z//P/9P/0//T/9P/0//T/
9P/y//P/8//y//L/8v/y//L/8f/x//H/8f/x//H/8v/y//L/8v/y//L/9P/0//P/8v/w
//D/8f/x//P/9P/z//T/9P/z//P/8v/y//H/8f/x//H/8f/x//H/8//z//L/8v/x//H/
8f/x//P/8//z//P/8f/x//H/8f/x//H/8f/x//D/8P/x//H/8//z//P/8//z//P/8//z
//P/8f/x//L/8v/y//P/8//z//L/8v/y//D/8P/w//D/9P/x//H/8f/0//T/9P/0//L/
8v/0//T/9P/0//X/9f/4//j/+P/4//r/+v/7//v/+f/5//n/+f/8//z/+//7//z//f/9
//3/+//7//v/+//7//v/+//8//7//f/9//3//f/9//3//f/7//v/+v/6//z//f/9//3/
/f/9//7//v/+//7//f/9///////+//7//P/8//3//f/9//3//f/+//7//f/9//7//v/+
//7//v/9//z/+//6//3//v///wAAAQABAAEAAQD//////v/+//z//f/9//z//v8AAAIA
AAD9//3//f/9/wAAAgADAAMAAgABAAAAAAAAAAAA/v/+////AAAAAAAA/v/+//7//v8A
AP3//f///wEAAAAAAAAAAAAAAAAAAAD//////v/8//7//v/+//7/AAAAAAAAAAD8//z/
/f////3//P/8//z//v/+//3//f/+//7//v/+//7//v/+//3//////wEAAQAAAP////8A
AP7//v/9//3//v/+//7//v8AAP////8AAP///////////P/8//3/////////AAAAAAAA
/v/+//7//v/+//z//P/8//z//v/+//7//v8AAAAAAAAAAAAAAAAAAAAA/v/+//7/////
/////////////////////f/9//3//f///////v/+//////////////8AAAAAAQD///7/
/v/+/wIAAwAEAAUABAADAAIAAQAEAAQABQAFAAUABQAGAAcABQAFAAUABAAEAAUABgAH
AAYABwAIAAkACwAMAA0ADgALAAsACgAJAAgABAACAAAA///+//7//v/8//v/+//7//3/
/f/9//3//P/8//z//P/6//j//f8DAAMAAgAJABQAHQApADcASgBcAG8AgQCPAJ0ApgCt
AKsAnwCJAGkASwA7ACkABgDl/9f/0v/L/8v/0f/Y/93/4f/n/+r/6f/t/+//7v/u//D/
7//u//D/9P/2//b/+P/4//f/9v/1//f/+P/4//j/+v/6//r/+f/3//j/+P/4//b/9v/2
//b/+P/5//n/+P/4//j/+P/4//X/9f/1//X/9f/1//b/9v/2//b/9v/2//T/9P/z//L/
8//0//b/9//2//b/9P/0//X/9f/2//b/+P/3//f/9//2//X/9P/z//b/9//3//j/+P/3
//b/9f/1//X/9f/1//f/9//3//f/9//3//f/9//2//b/9//3//f/9//3//f/9//3//f/
9//1//P/8//0//b/9v/3//f/9f/0//T/9P/2//b/9v/2//r/9//3//f/9v/2//b/9v/4
//j/+v/6//j/+P/5//n/+v/6//r/+v/8//z//f/9//3//f/9//3/AAAAAP/////+////
//////3//f/9//3/////////AAACAAEAAQABAAAA///+//3///////7//v/+////////
//////8AAAAAAAAAAP/////9//3//P/8//3//v8AAAEAAQABAAEAAgAAAP////8AAAAA
AAAAAAAAAgACAAIAAgAAAAAAAAAAAAEAAQABAAEAAwADAAIAAgAAAAEAAQAAAAAAAgAE
AAIAAQABAAEAAQD//wAAAAD//////////wAAAAAAAP7//v///wAAAAAAAAAAAAAAAAAA
AgD/////AQABAAAAAAAAAAAAAAAAAAAA/v///////v/+//7//v/+//7//v/+//7//P/8
//3///8AAAAAAQACAAAAAAD/////AAAAAAAAAAD+//7//v/9//v/+//9//3//v/9//3/
/v/+//7//f/9/wAAAAAAAAAA/v/9//3//v////////////z//P/9/////////wAAAAAC
AAIA///+//3//P/9//7///8AAP7//v/+//7//v/+//7//v/8//z//f/9////////////
/f/9//3//f///////////////v/+///////////////+//7//////wAAAAAAAAEAAQAB
AAEAAQABAAEAAQACAAIAAwADAAMAAQACAAMAAwADAAMAAgACAAEAAgADAAQABwAIAAkA
CgAIAAgACAAHAAkACAAHAAYAAgAAAP7//f/8//z//P/8//v/+//7//v//f/9//3//v/8
//7//v/+//7/+//5//3/AAABAAwAGwAhACkAPgBQAFsAawB7AIcAkgCXAJUAiwB3AFsA
PwArABsAAgDn/9f/zv/H/8f/zf/U/9v/4f/n/+b/5f/n/+v/7v/u/+7/7//w//L/8v/y
//L/8v/1//X/9f/1//P/9P/0//T/9P/0//T/8//1//b/9v/2//b/9v/2//b/9P/1//X/
9P/0//T/9P/0//P/8//z//P/8//z//T/9P/0//T/9P/0//T/9P/z//L/8v/y//P/8//0
//T/8v/y//P/8//0//T/9P/z//P/8//1//X/9f/1//P/8//y//L/8f/x//H/8f/z//P/
8//z//P/8//z//P/8//z//P/8//y//L/8//z//H/8f/x//H/8v/z//T/9f/z//H/8f/y
//L/8v/z//P/8//y//L/8v/0//T/9P/0//X/8f/w/+//8P/w//D/8P/w//D/8v/y//T/
9P/1//X/9P/0//T/9P/2//b/9//3//f/9//3//f/+P/4//f/9//6//v/+//7//n/+f/5
//n/+f/5//n/+v/4//f/9//3//n/+f/5//n/9//3//b/9v/4//n/+f/5//f/9//4//j/
+P/4//f/9//3//f/9v/2//j/+P/5//n/9//3//f/+P/6//n/+f/6//r/+v/6//r/+v/6
//r/+v/4//j/+P/4//v/+//7//v/+//7//r/+v/4//n/+f/4//j/+v/8//r/+f/5//n/
+f/3//j/+P/3//n/+f/5//r/+v/6//j/+P/3//j/+P/4//b/9v/2//b/9//1//b/+f/5
//j/+P/4//f/9v/1//T/9v/3//f/9v/2//b/9v/2//b/9v/2//b/8v/y//P/9f/1//T/
9P/0//X/9v/2//f/9//2//X/9P/2//b/9v/1//P/8//1//X/9v/1//X/9v/0//T/8//z
//T/9P/0//T/8v/x//H/8v/0//X/9v/3//L/8v/z//X/8f/x//L/8v/2//b/9P/0//T/
9P/y//L/8v/y//T/9P/0//T/9P/0//T/9P/y//L/8v/y//L/8v/y//L/8v/y//L/8v/0
//T/9P/0//T/9P/0//T/9P/0//T/9P/z//L/8f/w//H/8v/z//T/9P/0//T/9P/0//T/
9P/0//T/8//y//H/8v/z//T/9f/0//P/8v/x//H/8f/x//D/8v/z//P/8//1//X/9v/2
//X/9f/0//T/9P/1//X/9f/1//X/9f/1//X/9v/2//f/9//3//f/+P/5//n/+f/5//j/
+P/5//r/+//8//3//v///wAAAAAAAAAA//////7////+//r/+P/1//P/8f/w//L/8v/x
//H/7//v/+//7//v//D/8P/w//L/8v/0//P/8//1//r/AQAIABEAIQAzAEQAVABlAHMA
gQCNAJYAlwCRAIUAcQBTADcAHwAFAO7/2f/H/7z/v//H/8f/zv/T/9X/1//e/+H/3f/f
/+T/5v/i/+P/5P/k/+b/5v/m/+j/6f/p/+n/6f/p/+r/6v/q/+n/6P/n/+X/5//o/+j/
6P/q/+r/6v/q/+j/6f/p/+j/6P/o/+j/6P/n/+f/5//n/+X/5f/m/+b/6P/o/+j/6P/m
/+b/5f/k/+b/5v/n/+f/5v/m/+T/5P/n/+f/6P/o/+b/5f/l/+X/5f/l/+X/5f/l/+X/
5P/k/+f/5//n/+f/5v/l/+T/4//l/+X/5f/l/+f/5//n/+f/5P/k/+X/5f/j/+P/4//j
/+X/5f/l/+X/4//h/+H/4v/i/+L/4//j/+H/4P/g/+D/4v/i/+L/4v/l/+P/5P/l/+T/
5P/k/+T/4v/i/+T/5P/l/+b/6P/p/+n/6P/n/+b/6P/o/+n/6f/r/+v/6//r/+v/6v/o
/+f/6v/r/+v/6//p/+n/6f/p/+v/6//r/+z/7P/r/+v/6//p/+n/6f/p/+v/6//q/+r/
6v/r/+v/6//p/+n/6v/q/+r/6v/p/+n/6f/p/+j/6P/o/+j/6f/p/+n/6f/p/+r/6v/p
/+n/6v/q/+r/6v/q/+r/6v/q/+r/6v/q/+r/6v/q/+n/6P/n/+f/5//m/+b/5//p/+r/
6v/o/+r/7P/q/+n/6f/p/+n/6f/q/+r/6f/n/+f/5//o/+j/6P/m/+b/6f/q/+r/6v/o
/+j/6P/o/+j/5f/l/+f/5//m/+b/5v/m/+b/5v/m/+b/5//n/+b/5v/m/+b/5v/o/+j/
6P/o/+T/5P/l/+f/5f/k/+T/5P/m/+b/5f/l/+T/5P/k/+T/5//o/+n/6f/o/+f/6P/n
/+b/5f/l/+b/5P/k/+P/4//m/+b/5v/m/+b/5f/l/+b/5f/l/+X/5f/i/+L/4//l/+X/
5f/m/+b/4v/i/+T/5P/k/+T/5P/k/+T/5P/k/+T/5P/k/+T/5P/k/+T/4//i/+H/4P/h
/+L/4//k/+T/5P/k/+T/4v/i/+L/4v/k/+T/5P/k/+L/4v/i/+L/4v/i/+L/4v/k/+T/
5P/k/+T/5P/k/+T/4v/i/+L/4v/g/+D/4P/g/+D/4P/g/+D/4P/g/+D/4P/g/+D/4P/g
/+L/4v/i/+L/4P/g/+D/4P/g/+D/4P/g/97/3v/e/97/3//g/+H/4v/h/+D/3//e/+D/
4P/g/+D/4v/i/+L/4v/i/+L/4v/i/+L/4v/i/+L/4P/g/+D/4P/g/+D/4P/g/+P/5P/l
/+b/5P/k/+T/5P/k/+T/5P/k/+b/5v/m/+b/6f/q/+v/7P/q/+r/6v/q/+n/6P/n/+b/
5f/k/w==
         </WaveFormData>
      </LeadData>
      <LeadData>
         <LeadByteCountTotal>10000</LeadByteCountTotal>
         <LeadTimeOffset>0</LeadTimeOffset>
         <LeadSampleCountTotal>5000</LeadSampleCountTotal>
         <LeadAmplitudeUnitsPerBit>4.88</LeadAmplitudeUnitsPerBit>
         <LeadAmplitudeUnits>��V</LeadAmplitudeUnits>
         <LeadHighLimit>2147483647</LeadHighLimit>
         <LeadLowLimit>268435456</LeadLowLimit>
         <LeadID>V1</LeadID>
         <LeadOffsetFirstSample>0</LeadOffsetFirstSample>
         <FirstSampleBaseline>0</FirstSampleBaseline>
         <LeadSampleSize>2</LeadSampleSize>
         <LeadOff>FALSE</LeadOff>
         <BaselineSway>FALSE</BaselineSway>
         <ExcessiveACNoise>FALSE</ExcessiveACNoise>
         <MuscleNoise>FALSE</MuscleNoise>
         <LeadDataCRC32>1905507951</LeadDataCRC32>
         <WaveFormData>
9P/0//T/9P/0//T/9P/0//b/9v/2//b/+v/8//7/AAD3//D/6f/i/9T/yP+8/7D/n/+Q
/4H/cv9p/2D/V/9O/2X/fP+T/6r/tv/A/8r/1P/C/7L/ov+S/5r/ov+q/7L/u//E/83/
1v/e/+T/6v/w//T/+P/8/wAAAgAEAAYACAAJAAoACwAMAA4ADgAOAA4ADgAOAA4ADgAQ
ABAAEAAQABIAEgASABIAFAAUABQAFAAUABQAFAAUABYAFgAWABYAFgAWABYAFgAYABgA
GAAYABgAGAAYABgAGgAaABoAGgAcABwAHAAcABwAHAAcABwAHAAcABwAHAAeAB4AHgAe
AB4AHgAeAB4AHgAeAB4AHgAgACAAIAAgAB4AHgAeAB4AIAAgACAAIAAeAB4AHgAeACAA
IAAgACAAHgAeAB4AHgAeAB4AHgAeABwAHAAcABwAGgAaABoAGgAZABgAFwAWABUAFAAT
ABIAEAAQABAAEAAPAA4ADQAMAAoACgAKAAoACQAIAAcABgAEAAQABAAEAAQABAAEAAQA
BAAEAAQABAAEAAQABAAEAAIAAgACAAIAAgACAAIAAgACAAIAAgACAAAAAAAAAAAAAAAA
AAAAAAACAAIAAgACAAIAAgACAAIAAgACAAIAAgAEAAQABAAEAAQABAAEAAQABgAGAAYA
BgAIAAgACAAIAAgACAAIAAgACgAKAAoACgAKAAoACgAKAAoACgAKAAoADAAMAAwADAAK
AAoACgAKAAoACgAKAAoACAAIAAgACAAGAAYABgAGAAYABgAGAAYABgAGAAYABgAEAAQA
BAAEAAQABAAEAAQAAgACAAIAAgAEAAQABAAEAAIAAgACAAIAAAAAAAAAAAAAAAAAAAAA
AAAAAAAAAAAAAAAAAAAAAAAAAAAAAAAAAAAAAAAAAAAAAAAAAAAAAAAAAAAAAAAAAAAA
AAAAAAAAAAAAAAAAAAD+//7//v/+/wAAAAAAAAAAAAAAAAAAAAAAAAAAAAAAAP7//v/+
//7//v/+//7//v///wAAAQACAAAAAAAAAAAAAAAAAAAAAAAAAAAAAAAAAAAAAAAAAAAA
AAAAAAAAAAD+//7//v/+//7//v/+//7//v/+//7//v/+//7//v/+//7//////////v/+
//3//f/9//3//v/+//7//v/+//7//P/8//z//P/8//z//v///wEAAgAEAAgACAAIAAoA
DAANABAAEgAUABYAFgAWABQAEgANAAkABAAAAPv/9//2//X/8P/s/+r/6P/m/+b/5//l
/+T/5P/k/+T/5P/l/+X/5v/o/+3/8P/y//L/8v/y//P/8//z//T/9P/0//T/9f/3//f/
9v/2//f/9f/2//v//v8AAAMAAwD///L/5f/X/83/wv+z/57/i/93/2f/YP9Z/03/Rv9N
/2b/jP+m/7L/v//P/9v/1v/E/6//n/+X/53/qP+0/8D/yf/O/9L/2f/f/+X/7f/0//j/
+v/+/wAABQAJAAkACQAKAAsADAAMAAwADQANAA4ADgAPAA8ADwAQABAAEAAQABEAEQAS
ABIAEgARABEAEQARABMAFAAUABUAEwAUABQAFAAWABYAFgAWABUAFQAVABYAGAAYABgA
FwAXABgAGAAZABcAFwAXABcAGAAYABgAGAAYABgAGQAZABcAFwAYABgAGAAYABgAGAAY
ABgAGAAYABoAGgAaABoAGAAYABkAGQAZABkAGQAZABkAGQAZABkAFwAXABcAFwAZABkA
GQAZABkAGAAYABcAFQAWABYAFQAWABUAFAAUABIAEAAPAA0ADgANAAwACwAMAAwACwAJ
AAcABQAFAAQABQAEAAMAAwAEAAMAAgACAAAAAAAAAAAAAgABAAEAAQABAAAA//////7/
/v/+//3///8AAAAA/v/8//z//f/9////////////////////AAAAAP//////////////
////AQACAAIAAgAAAAEAAQABAAAAAAAAAAEAAQABAAMAAwADAAIAAgACAAQABAAEAAQA
AwADAAMABAAEAAMAAwADAAMABAAEAAQABAAFAAUABQADAAIAAgACAAIAAgACAAIAAgAC
AAIAAgABAAEAAQABAAEAAQABAAAA/////wAAAAAAAAAAAAAAAP3//f/+//7/////////
///+//3//f/9/////////////f/9//3//f/9//3//f/9//z/+//7//z//P/8//z//P/8
//z//P/7//3//f/9//3//P/8//z//P/8//z//f/9//3//f/8//z//P/8//z//P/6//r/
+v/6//r/+v/6//r//P/8//z//P/8//z/+v/6//v/+//7//v/+//7//v/+//6//r/+v/6
//r/+v/4//j/+P/4//r/+v/6//r/+v/6//r/+v/4//j/+P/4//r/+v/6//r/+v/6//r/
+v/6//r/+v/6//j/+P/4//j/+f/5//n/+P/6//n/+f/5//n/+v/6//r/+v/6//r/+v/6
//r/+v/6//r//P/9/////v8AAAQABAAGAAgACgALAAwADgAQABAAEgASABAADgALAAcA
AgD+//f/8//y/+//6v/m/+T/4v/g/+D/4f/h/97/3v/e/97/3P/d/93/3v/h/+f/6//u
/+z/7P/s/+3/7f/t/+7/7v/u/+7/7//v/+//7v/u/+//7//w//P/9v/6//v/+//1/+j/
2f/N/8P/uP+n/5T/g/91/2X/Wv9N/0P/PP9F/2L/hP+e/7T/w//J/83/wP+m/43/f/9/
/4v/nv+y/77/w//K/9T/2f/b/+P/7f/y//T/+P/8//7/AwAFAAUABQAGAAUABgAGAAYA
BwAHAAgACAALAAsACwAMAAwADAAMAA0ACwAMAAwADAAPAA8ADwAPAA0ADgAOAA8AEQAS
ABIAEgASABIAEgASABMAEwATABQAFAAUABQAEwATABQAFAAVABUAFQAVABUAFAAUABQA
FAAWABYAFwAXABUAFQAWABYAFgAWABYAFgAYABgAGAAYABgAGAAYABgAGAAYABkAGQAX
ABcAFwAXABkAGQAZABkAGQAZABkAGQAZABkAGQAZABkAGAAYABcAFwAYABgAFwAUABMA
EgASABEAEAAQAA8ADgANAAwACwAKAAoACQAHAAcABQAFAAQAAwACAAEAAQACAAEAAAAA
AAAAAAAAAAAA/v/9//3//f////7//f/9//7//v/+//3/+//8//z/+v/8//z//f/9//v/
+//7//v//f/9//3//v/+//3//f/9//3//f/9//3//f/+//7//v/+/////////wAAAAAA
AAEA/////wEAAQABAAAAAAAAAAIAAgACAAIAAwADAAMABAAEAAMAAwADAAMABAAEAAQA
BAAFAAUABQAFAAQABAAEAAQABAAEAAQAAgACAAIAAgADAAMAAwADAAEAAQABAAAAAQAB
AAIAAgAAAAAAAAAAAP////8AAAAA///////////+//3//f/9//3//f/9//3//f/9//3/
/f/9//3//f/9//z/+//7//z//P/8//z//P/8//z//P/7//v/+//7//v/+v/6//r/+v/6
//r/+//7//v/+//6//r//P/8//z//P/6//r/+v/6//r/+v/6//r/+P/4//j/+P/6//r/
+P/4//n/+f/5//n/+f/5//n/+f/6//j/+P/4//j/+P/4//j/+P/4//j/+P/4//j/+P/4
//j/+P/4//j/+P/4//j/+P/4//j/9v/2//b/9v/3//j/+f/6//r/+v/6//r/+P/5//n/
+f/4//j/9//3//n/+f/6//r/+v/6//r/+v/6//r/+v/6//z//P/+////AQACAAQACAAG
AAYACAAKAA0AEAASABQAFAAUABQAEgAPAAkABAD+//r/9f/x//D/7//q/+b/5P/i/+D/
4P/h/9//3v/e/97/4P/g/+H/4f/k/+b/6//u/+7/7v/u/+7/8f/x//H/8v/w//D/8P/x
//H/8f/w//D/8f/z//T/9//8//7////9//H/4P/T/8n/v/+y/6H/jP97/23/Yf9U/0n/
Q/9G/1v/hP+k/7j/yv/V/9v/1f/C/6j/kf+L/43/m/+u/8D/xv/N/9L/2P/d/+X/7//z
//j//P/+/wIABgAJAAoACQAIAAgACwAMAAwADAALAAsADAAMAAsACwALAAwADgAOAA4A
DwAPABAAEAAQABMAEwATABMAEQASABIAEwAVABYAFgAWABQAFAAUABQAFQAVABUAFgAW
ABYAFgAVABUAFgAWABcAFwAXABcAFwAaABoAGgAaABwAHAAdAB0AGwAbABwAHAAeAB4A
HgAeAB4AHgAeAB4AHAAcABwAHAAaABoAGwAbAB0AHQAdAB0AHwAfAB8AHwAfAB8AHwAf
AB0AHQAdAB0AHQAcABwAGwAZABoAGgAZABoAGQAYABgAFgAUABMAEQASABEAEAAPABAA
EAAPAA0ADQALAAsACgAJAAgABwAHAAYABQAEAAQABAAEAAQABAAEAAMAAwADAAUABAAD
AAMABAAEAAQAAwADAAQABAACAAIAAgADAAMAAwADAAMAAwADAAMAAwAEAAQAAwADAAMA
AQABAAEAAQABAAIAAgACAAQABQAFAAUABgAGAAYABwAHAAcACQAJAAsACgAKAAoADAAM
AAwADAALAAsACwAMAAwACwALAAsACwAMAAwADAAMAA0ADQANAA0ADAAMAAwADAAMAAwA
DAAOAA4ADgAOAAsACwALAAsACwALAAsACgALAAsADAAMAAgACAAIAAgABwAHAAgACAAH
AAcABwAHAAgABwAHAAcABgAFAAQAAwADAAMAAwADAAMAAwADAAMAAgABAAEAAgAEAAQA
BAAEAAQABAAEAAMAAwADAAMAAwAAAAAAAAAAAAAAAAABAAEAAQABAAAAAAAAAAAAAAAA
AAAAAAAAAAAAAAAAAAAAAAAAAAAAAAAAAAAAAAD+//7///////////8BAAEAAQABAAAA
AgACAAIAAgACAAAAAAAAAAAAAAAAAAAAAAAAAAAAAAAAAAIAAgACAAIAAgACAAIAAgAC
AAIAAgACAAIAAwADAAMAAgACAAEAAQD/////AAAAAAIAAgACAAIAAgACAAIAAgACAAIA
BAAFAAUABgAIAAwADAAMAA4AEAARABQAFgAYABoAGgAaABgAGAATAA8ACgAGAAEA/f/8
//n/9P/w/+7/6v/o/+j/6f/p/+j/6P/o/+j/6P/p/+n/6P/q/+//8v/1//b/9//4//f/
9//3//j/+P/4//j/+f/3//f/9v/2//n/+f/6//v//v8CAAUABwAFAPr/6//f/9X/yv+7
/6r/k/+B/3H/ZP9f/1n/Tv9N/1z/fv+i/7L/s/+//9f/3P/K/7P/p/+b/5v/pv+y/7z/
yf/Q/9T/2f/f/+X/7f/0//j//P8AAAQACQALAAsACwAMAA0ADgAOAA4ADwAPABAAEAAP
AA8ADwAQABIAEgASABMAEwAUABQAFAATABMAEwATABUAFgAWABcAFwAYABgAGAAYABgA
GAAYABcAFwAXABgAGgAaABoAGQAZABoAGgAbABkAGQAZABkAGgAaABoAGgAaABoAGwAb
ABsAGwAcABwAHAAcABwAHAAcABwAHAAcABwAHAAcABwAHgAeAB8AHwAfAB8AHwAfAB0A
HQAdAB0AHQAdAB0AHQAbABsAGwAbABsAGgAaABkAGQAaABoAGQAYABcAFgAWABUAFAAU
ABMAEgARABAADwAOAA4ADQALAA0ACwALAAoABwAGAAUABQAGAAUABAAEAAQABAAEAAQA
BAADAAMAAwADAAIAAQABAAIAAgACAAEA//8AAAAA/v8AAAAAAQABAAEAAQABAAEAAQAB
AAEAAgACAAEAAQABAAEAAQABAAEAAQACAAIAAgACAAMAAwADAAIAAgACAAMAAwADAAUA
BQAFAAQABAAEAAQABAAEAAQABQAFAAUABgAGAAUABQAFAAUABgAGAAYABgAHAAcABwAF
AAQABAAEAAIAAgACAAIABAAEAAQABAADAAMAAwADAAMAAwADAAIAAwADAAQABAACAAIA
AgACAP////8AAAAA//////////8AAP////////3//f/9//3/////////////////////
//7//f/9//7//v/+//7//v/8//z//P/7//3//f/9//3//P/8//z//P/8//z//f/9//3/
/f/8//z/+v/6//r/+v/6//r/+v/6//z//P/8//z//P/8//z//P/6//r/+P/4//v/+//7
//v/+//7//v/+//8//z/+v/6//r/+v/8//z//P/8//z//P/8//z//P/8//z//P/8//z/
/P/8//r/+v/6//r//P/8//z//P/8//z//P/8//r/+v/7//v//f/8//z/+//7//v/+//8
//z//P/8//z//P/8//z//P/8//z//P/+////AQACAAQABgAGAAYACAAMAA0AEAASABQA
FAAUABQAFAASAA0ACQACAP7/+f/1//T/8f/s/+j/5v/k/+L/4v/j/+P/4v/i/+L/4v/i
/+P/4//k/+b/6//s/+7/7v/u//D/8f/x//H/8v/y//L/8v/z//P/8//y//T/9f/z//T/
9//8//7//f////3/8P/f/9H/x/+8/6//nP+J/3n/a/9i/1X/R/9A/0X/Wv98/5T/pv+x
/7//yf/C/6j/jf9//33/h/+c/7L/vv/F/8z/0v/Z/93/5f/v//T/+P/8//7/AAAFAAcA
BwAHAAgACQAKAAoACgALAAsADAAMAA0ADQANAA4ADgAOAA4ADwAPABAAEAAQABEAEQAR
ABEAEQASABIAEwATABQAFAAUABQAFAAUABQAFQAVABUAFgAWABYAFgAVABcAGAAYABkA
GQAZABkAGQAaABoAGgAaABoAGgAbABsAGwAbABwAHAAcABwAHAAcABwAHAAcABwAHAAc
ABwAHAAcABwAHQAdAB0AHQAdAB0AHQAdAB0AHQAdAB0AHQAdAB0AHQAdAB0AHQAcABwA
GwAbABwAHAAbABoAGQAYABgAFwAWABYAFQAUABMAEgARAA4ADgANAAsADQALAAsACgAL
AAoACQAJAAYABQAEAAQABAAEAAQABAAEAAMAAwADAAEAAAD/////AAAAAAAA//8BAAIA
AgAAAP7//v////////////////////////8AAAAA/////////////////////wAAAAAA
AAAAAQABAAEAAAAAAAAAAQABAAEAAwADAAUABAAEAAQABgAGAAYABgAFAAUABQAGAAgA
BwAHAAcABQAGAAYABgAIAAkACQAJAAkACAAIAAgACAAIAAgACAAGAAYABgAGAAcABwAH
AAcABwAHAAcABgAFAAUABgAGAAIAAgACAAIAAQABAAIAAgABAAEAAQABAAIAAQABAAEA
AQABAAEAAQABAAEAAQABAP//////////AAD/////AAAAAAAAAAAAAP7//v/+//3/////
///////+//7//v/+//z//P/9//3//f/9//z//P/8//z//P/8//7//v/+//7//P/8//z/
/P/8//z//P/8//7//v/8//z/+//7//v/+//9//3//f/9//z//P/8//z//P/8//z//P/8
//z//P/8//z//P/6//r/+v/6//r/+v/6//r/+v/6//r/+v/8//z//P/8//r/+v/7//v/
+//6//r/+f/7//v/+//8//r/+v/6//r/+v/6//r/+v/8//z//P/+////AQACAAQACAAI
AAgACgAMAA0AEAASABQAFAAUABQAEAAOAAkABQD+//r/9f/x//L/7//q/+b/5P/i/+D/
4P/j/+P/4v/i/+L/4v/i/+P/5P/m/+n/7//w//L/8v/y//T/9f/1//X/9P/0//T/9P/1
//X/9f/0//b/9f/1//b/+f/+/wAAAQD///f/5v/X/83/w/+4/6f/kv+B/3P/Z/9a/03/
Qf9C/1X/dv+W/67/xP/N/8//zf+6/5z/hf9//4X/l/+u/77/yP/N/9T/2v/d/+X/7f/z
//b/+v/+/wAABgAJAAkACQAJAAoACQAKAAoACgALAAsADAAMAA8ADwAPABAADgAOAA4A
DwARABIAEgASABEAEQARABEAEQASABIAEwATABQAFAAUABQAFAAUABQAFwAXABcAGAAW
ABYAFgAVABUAFgAWABcAFwAXABcAFwAYABgAGAAYABoAGgAbABsAGQAZABoAGgAaABoA
GgAaABoAGgAaABoAHAAcABwAHAAaABoAGwAbABsAGwAbABsAGwAbABsAGwAbABsAGwAb
AB0AHQAdAB0AGwAaABoAGQAZABoAGgAZABgAFwAWABYAFQAUABQAEwAQAA8ADgANAA4A
DgANAAsACwAJAAkACAAHAAYABQAFAAQAAwACAAIAAgACAAIAAgACAAEAAQABAAEAAAD/
////AAAAAAAA///9//7//v/8//z//P/9//3///////////////////8AAP7//f/9//3/
/v///wAAAQD//wAAAAAAAP7///////////8AAAEAAwADAAMABQAFAAUABAAEAAQABgAG
AAYABgAFAAUABQAGAAYABQAFAAUABgAIAAkACgAKAAsACwALAAsACgAKAAoACgAKAAoA
CgAIAAgACAAIAAUABQAFAAUABwAHAAcABgAFAAUABgAGAAYABgAGAAYAAwADAAQABAAD
AAMAAwADAAIAAQABAAEA//////////8BAAEAAQABAAEAAQABAAEAAAD/////AAAAAAAA
AAAAAAAAAAAAAP/////////////+//7//v/+/wAAAAABAAEAAQABAAAAAAD+//7//v/+
//7//v/+//7//v/+//7//v/+//7//v/+/wAAAAD+//7///////////////////////7/
/v/+//7//v/+//7//v/+//7//P/8//z//P/8//z//P/8//7//v/+//7//v/+//7////9
//3//P/8//3//f/9//3//v/+//7//v/8//z//P/8//7//v/+//7/AAABAAMABAAGAAoA
CgAKAAoADAANABAAFAAWABYAFgAUABIAEAALAAcAAgD+//n/9f/0//H/7P/o/+b/5P/i
/+L/4//j/+L/4v/i/+L/4v/l/+X/5v/o/+3/8P/y//L/8v/y//P/8//z//T/9P/0//T/
9f/1//X/9v/2//f/9//2//v/AAAAAAEAAwD7/+z/3f/R/8f/vP+r/5b/hf9z/2X/Xv9T
/0f/Qv9N/2z/kv+m/7T/w//T/9n/yv+w/5X/h/+H/5X/qP+6/8T/zf/S/9j/2//h/+v/
8//4//r//P8CAAYACQALAAsACwAMAA0ADgAOAA4ADQANAA4ADgAPAA8ADwAQABIAEgAS
ABMAEwAUABQAFAATABMAEwATABMAFAAUABUAFQAWABYAFgAYABgAGAAYABsAGwAbABwA
GgAaABoAGQAZABoAGgAbABkAGQAZABkAHAAcABwAHAAcABwAHQAdAB0AHQAeAB4AIAAg
ACAAIAAeAB4AHgAeAB4AHgAeAB4AHgAeAB8AHwAhACEAIQAhACEAIQAhACEAHwAfAB8A
HwAfAB8AHwAfAB0AHAAcABsAGwAcABwAGwAcABsAGgAaABcAFgAWABUAFAATABIAEQAQ
ABAADwANAA8ADQANAAwADQAMAAsACwAIAAcABgAGAAgACAAIAAgACAAHAAcABwAHAAYA
BQAFAAgACAAIAAcABQAGAAYABAACAAIAAwADAAUABQAFAAUABQAFAAUABgAGAAUABQAF
AAUABQAFAAUABwAIAAgACAAGAAcABwAHAAYABgAGAAcACQAJAAsACwALAAoACgAKAAoA
CgAKAAoACwALAAsADAAMAAsACwALAAsADAAMAAwADAANAA0ADQALAAoACgAKAAwADAAM
AAwADAAMAAwADAALAAsACwALAAsACwALAAoACQAJAAoACgAHAAYABQAEAAUABQAGAAYA
BQAFAAUABQAEAAMAAwADAAUABQAFAAUAAwADAAMAAwADAAMAAwADAAIAAQABAAIAAgAC
AAIAAgACAAIAAgABAP///////////v/+//7//v8AAAAAAQABAAEAAQAAAAAA/v/+//7/
/v8AAAAAAAAAAAIAAgACAAIAAAAAAAAAAAD+//7//P/8//7///8AAAEA//////////8A
AAAA/v/+//7//v/+//7//v/+/wAAAAAAAAAAAAAAAAAAAAAAAAAAAQABAP///v/+//3/
/f/9//3//v/+//7//v/+//7//v/+//7//v/+//7/AAABAAMABAAGAAoACgAKAAwAEAAR
ABQAFgAXABYAFQAUABIAEAALAAcAAgD+//n/9f/0//H/7P/o/+b/5P/i/+L/5f/l/+T/
5P/m/+b/5v/n/+b/5v/n/+v/8P/y//L/8v/y//P/8//z//T/9P/0//T/8//z//P/8v/0
//X/9f/2//f//P8AAAEAAwABAPT/4//X/8//wP+x/5z/if95/2n/YP9b/0//Rv9J/2L/
hv+i/6j/rf+//8//yP+y/5//kf+L/5X/pv+0/8L/y//O/9L/1//d/+H/6f/w//T/9v/6
/wAABQAHAAcABwAIAAkACgAKAAoACwALAAwADAANAA0ADQAOAAwADAAMAA0ADQAOAA4A
DgAPAA8ADwAPAA8AEAAQABEAEQASABIAEgASABIAEgASABMAEwATABQAFAAUABQAEwAV
ABYAFgAXABUAFQAVABUAFgAWABYAFgAWABYAFwAXABcAFwAYABgAGgAaABoAGgAYABgA
GAAYABoAGgAaABoAGAAYABkAGQAbABsAGwAbABsAGwAbABsAGQAZABkAGQAZABkAGQAZ
ABcAFgAWABUAFQAWABYAFQAWABUAFAAUABUAFAAUABMAEgARABAADwAMAAwACwAJAAkA
BwAHAAYABwAGAAUABQACAAEAAAAAAAAAAAAAAAAAAAD///////////7//f/9//7//v/+
//3///8AAAAA/v/8//z//f/9//3//f/9//3/////////AAD+//3//f/9//3//f/9//3/
//8AAAAAAAAAAAEAAQABAAAAAAAAAAEAAQABAAMAAwADAAIAAgACAAQABAAEAAQABQAF
AAUABgAIAAcABwAHAAUABgAGAAYACAAJAAkACQAJAAgACAAIAAYABgAGAAYABgAGAAYA
BgADAAMAAwADAAMAAwADAAIAAQABAAIAAgAAAAAAAAAAAP////8AAAAA///////////+
//3//f/9//////////////////////////////////z/+//7//z//v/+//7//v/+//7/
/v/9//3//f/9//3//v/+//7//v/8//z//f/9//3//f/8//z//P/8//z//P/8//z//P/8
//z//P/8//z//P/8//z//P/8//z/+v/6//3//f/9//3//f/9//3//f/8//r/+v/6//r/
+v/6//r/+v/6//r/+v/6//r//P/8//z//P/+//7//v/+//z//P/8//z//P/8//z//P/8
//z//P/8//z//P/8//z//P/8//z//P/+//7//v/+//z//P/8//z//P/8//z//P/8//z/
/P/8//3//f/9//z//P/7//v/+//7//z//P/8//z//P/8//z//P/8//z//P/8//7///8B
AAIABAAIAAgACAAKAAwADQAQABIAFAAUABQAFAASABAACQAFAAAA/P/5//X/9P/x/+z/
6P/m/+T/4P/g/+H/4f/h/+L/4//k/+T/5f/l/+b/6P/t//D/8v/y//L/8v/z//H/8f/y
//L/9P/0//X/9f/1//T/9P/1//X/9v/5//7/AAABAAEA+f/o/9f/zf/D/7j/pf+Q/4H/
df9r/2D/U/9F/0L/Uf9w/47/ov+w/7v/xf/F/7L/lP9//33/hf+X/67/wP/I/8//1v/a
/93/5f/t//H/9P/6/wAAAgAIAAkACQAJAAkACgALAAwADAAMAA8ADwAQABAAEQARABEA
EgASABIAEgATABMAFAAUABQAFQAVABUAFQAVABYAFgAXABcAGAAYABgAGAAYABgAGAAZ
ABkAGQAaABoAGgAaABkAGwAcABwAHQAbABsAGwAbABwAHAAcABwAHAAcAB0AHQAbABsA
HAAcABwAHAAcABwAHgAeAB4AHgAeAB4AHgAeABwAHAAdAB0AHQAdAB0AHQAdAB0AHQAd
AB0AHQAdAB0AHQAdAB0AHQAdABwAHAAbABkAGgAaABkAGgAZABgAGAAWABQAEwARABAA
DwAOAA0ADgAOAA0ACwAJAAcABwAGAAcABgAFAAUABAADAAIAAgACAAIAAgACAAIAAQAB
AAEA///+//3//f/+//7//v/9//3//v/+//z//P/8//3//f/7//v/+//7//v/+//7//z/
/P/7//v/+//9//3//f/9//v//P/8//z//v/////////+//7//v////3//f//////AQAA
AAAAAAACAAIAAgACAAMAAwADAAQABAADAAMAAwADAAQABAAEAAQABQAFAAUAAwACAAIA
AgAEAAQABAAEAAQABAAEAAQAAQABAAEAAQABAAEAAQAAAP////8AAAAAAAAAAAAAAAD/
////AAAAAP3//f/9//3//v/9//3//f/7//v/+//7//v/+//7//v/+//7//v/+//8//v/
+//8//z//P/8//z/+v/6//r/+f/5//n/+f/5//r/+v/6//r/+P/4//n/+f/7//v/+v/6
//j/+P/4//j/+P/4//j/+P/6//r/+v/6//j/+P/4//j/+v/6//j/+P/5//n/+f/5//n/
+f/5//n/+v/6//j/+P/4//j/+P/4//j/+P/4//j/+P/4//j/+P/4//j/+P/4//j/+P/4
//j/+P/4//j/+P/4//j/+P/4//j/+P/4//j/+P/4//j/+P/4//j/+P/4//j/+P/2//b/
9v/2//b/9v/2//b/9v/2//b/9v/2//b/9v/2//b/9v/2//b/9v/2//b/9v/2//b/9v/2
//b/9v/2//b/9P/0//T/9P/0//T/9P/0//T/9P/0//T/9P/0//T/9P/0//T/9P/0//T/
9P/0//T/9v/2//b/9v/4//r//P/+////AAABAAIABQAGAAcACAAKAAoACgAKAAUAAgD/
//z/9//0//H/7v/r/+j/5f/i/+D/3v/c/9r/2v/a/9r/2v/a/9r/2v/a/97/4P/i/+T/
5//o/w==
         </WaveFormData>
      </LeadData>
      <LeadData>
         <LeadByteCountTotal>10000</LeadByteCountTotal>
         <LeadTimeOffset>0</LeadTimeOffset>
         <LeadSampleCountTotal>5000</LeadSampleCountTotal>
         <LeadAmplitudeUnitsPerBit>4.88</LeadAmplitudeUnitsPerBit>
         <LeadAmplitudeUnits>��V</LeadAmplitudeUnits>
         <LeadHighLimit>2147483647</LeadHighLimit>
         <LeadLowLimit>268435456</LeadLowLimit>
         <LeadID>V2</LeadID>
         <LeadOffsetFirstSample>0</LeadOffsetFirstSample>
         <FirstSampleBaseline>0</FirstSampleBaseline>
         <LeadSampleSize>2</LeadSampleSize>
         <LeadOff>FALSE</LeadOff>
         <BaselineSway>FALSE</BaselineSway>
         <ExcessiveACNoise>FALSE</ExcessiveACNoise>
         <MuscleNoise>FALSE</MuscleNoise>
         <LeadDataCRC32>133099590</LeadDataCRC32>
         <WaveFormData>
7v/u/+7/7v/w//D/8P/w//L/8v/y//L/+P/8/wAABAAMABQAHAAkADcASgBdAHAAaQBi
AFsAVAAnAPz/0f+m/4z/dP9c/0T/Iv8C/+L+wv7N/tb+3/7o/hH/OP9f/4b/lv+k/7L/
wP/H/87/1f/c/+P/6P/t//L/9f/4//v//v8BAAIAAwAEAAYABgAGAAYACAAIAAgACAAI
AAgACAAIAAoACgAKAAoADAAMAAwADAAMAAwADAAMAAwADAAMAAwADgAOAA4ADgAOAA4A
DgAOABAAEAAQABAAEgASABIAEgAUABQAFAAUABQAFAAUABQAFgAWABYAFgAYABgAGAAY
ABgAGAAYABgAGAAYABgAGAAYABgAGAAYABoAGgAaABoAGgAaABoAGgAYABgAGAAYABoA
GgAaABoAGQAYABcAFgATABIAEQAQAA0ADAALAAoABwAGAAUABAABAP7/+//4//b/9P/y
//D/7v/s/+r/6P/l/+T/4//i/+D/4P/g/+D/4v/i/+L/4v/j/+T/5f/m/+f/6P/p/+r/
6//s/+3/7v/v//D/8f/y//L/8v/y//L/8v/y//L/8v/y//L/8v/y//L/8v/y//L/9P/0
//T/9P/2//b/9v/2//j/+P/4//j/+v/6//r/+v/7//z//f/+/wAAAAAAAAAAAQACAAMA
BAAFAAYABwAIAAoACgAKAAoADAAMAAwADAAOAA4ADgAOAA4ADgAOAA4AEAAQABAAEAAQ
ABAAEAAQAA4ADgAOAA4ADAAMAAwADAALAAoACQAIAAoACgAKAAoACAAIAAgACAAGAAYA
BgAGAAUABAADAAIAAAAAAAAAAAAAAAAAAAAAAP7//v/+//7//P/8//z//P/8//z//P/8
//z//P/8//z/+v/6//r/+v/6//r/+v/6//r/+v/6//r/+v/6//r/+v/6//r/+v/6//r/
+v/6//r/+v/6//r/+v/4//j/+P/4//r/+v/6//r/+v/6//r/+v/6//r/+v/6//r/+v/6
//r/+v/6//r/+v/6//r/+v/6//j/+P/4//j/+v/6//r/+v/4//j/+P/4//r/+v/6//r/
+v/6//r/+v/6//r/+v/6//r/+v/6//r/+P/4//j/+P/4//j/+P/4//r/+v/6//r/+P/4
//j/+P/6//r/+v/6//r/+v/6//r/+v/6//r/+v/6//3//v/+//7/AQADAAUABQAGAAcA
BwAJAAkACwAMAA0ADgAOAA4ADAAMAAkABwAEAAEA///8//n/9P/x/+//7//v//D/8P/u
/+z/7P/r/+z/6//r/+v/6//t//H/8//1//P/8v/y//D/8P/w//D/8f/x//D/8P/y//P/
8//z//P/8//0//n//v8DAAkAEQAUABQAHAAyAEsAYQBuAHAAaQBeAEcAMAAJAMv/jf9T
/zT/Ov80/wr/1/7D/sf+wP64/sP+5f4U/0X/b/+J/5z/q/+3/8H/yf/O/9T/3//n/+v/
7//2//r/AAAEAAYABwAIAAcABwAJAAkADQANAA4ADgANAA4ADgAOAA8ADwAPAA8AEAAQ
ABAAEAARABEAEQARABEAEQASABMAFAAUABQAFAAWABYAFgAWABUAFQAWABYAFgAWABcA
FwAXABcAGQAZABsAGgAaABwAGgAaABoAGwAbABsAHAAcABwAHAAdAB0AHgAeAB4AHgAd
AB0AHgAeACAAIAAgACAAIAAgACIAIgAiACIAIgAjACMAIwAjACIAIAAgAB8AHwAgACAA
HwAdAB0AHAAaABkAFwAWABUAEwASABAADwAMAAoABwADAP///f/8//n/9//3//X/8//x
//D/7//t/+3/6//r/+v/6//t/+7/7v/u/+//8P/x//L/8v/0//X/9f/4//n/+f/5//v/
+//7//v//P/8//3//f/9//3//f/9//3//v/+//7//v/+//7//v8AAAAAAAABAP////8A
AAEAAgACAAIABAAEAAQABQAFAAQABAAGAAcACAAJAAkACgANAA4ADwAQABEAEgASABMA
EgATABMAFAAVABUAFQAVABYAFwAXABgAGAAZABkAGQAZABkAGAAYABgAGAAYABcAFwAX
ABYAFgAVABQAFAAUABQAEwATABMAEQAQABAADwAQABAADwAPAA4ADQANAAwADAAMAAwA
CwAKAAoACgAJAAkACQAHAAcABwAHAAcABwAHAAYABgAGAAMAAwADAAMAAwADAAMAAgAD
AAMAAwADAAEAAQABAAAAAAAAAAAAAAAAAAAAAAAAAP//////////////////////////
//////3//f/9//z//v/+//7//v/+//7//f/9//7//v/+//7//v/+//7//f/+//z//P/8
//z//P/8//z//P/8//z//P/8//z//P/8//z//P/8//z//P/8//z//P/8//z//P/8//z/
/P/8//z//P/8//z//P/8//z//P/8//z//P/8//z//P/8//z//P/8//z//P/8//z//P/8
//z//P/8//3//v/+//7/AwAFAAcABwAIAAkACQALAAsADQAOAA8AEAAQABAADgAOAAsA
CQAGAAUAAwAAAPv/9P/x/+//7//v//D/8P/w/+z/7P/r/+r/6f/p/+n/6f/t//H/8//1
//P/8v/y//L/8P/w//D/8f/x//D/8P/w//H/8f/x//H/8//0//f/+v8BAAcADQAQABIA
HgA4AFcAcQB+AHoAcwBoAE8ALAD3/73/gf9J/zj/Pv8y/wb/1f67/rf+rP6m/rv+4/4U
/0f/c/+P/6D/rf+7/8f/y//M/9T/3//n/+v/7//2//r/AAAAAAIAAwAEAAUABQAHAAcA
CQAJAAoACgALAAwADAAMAA0ADQANAA0ADgAOAA4ADgAPAA8ADwAPAA8ADwAQABEAFAAU
ABQAFAAUABQAFAAUABMAEwAUABQAFAAUABUAFQAVABUAFwAXABkAGAAYABoAGAAYABgA
GQAbABsAHAAcABoAGgAbABsAHAAcABwAHAAdAB0AHgAeACAAIAAgACAAHgAeACAAIAAe
AB4AHgAfAB8AHwAfAB4AIAAgAB8AHwAcABwAGwAZABcAFgAUABMAEwASABEADwAKAAgA
BwAEAAEA///8//n/9//2//P/8f/v/+3/6//p/+j/5//l/+X/5f/l/+X/5f/n/+j/6P/o
/+v/7P/t/+7/7v/w//H/8f/y//P/8//z//f/9//3//f/+P/4//n/+f/7//v/+//7//n/
+v/6//r//P/8//z//P/8//z//P/9//3//f/+/////v/+//7/AAACAAIAAwADAAQABAAG
AAcACAAJAAkACgAJAAoACwAMAA8AEAAQABEAEgATABMAFAAVABUAFQAVABYAFwAXABgA
FgAXABcAFwAZABkAGAAYABgAGAAYABcAFwAXABYAFgAVABQAFAAUABIAEQARABEADwAO
AA4ADQAMAAwACwALAAwACwALAAoACgAKAAoACQAGAAYABgAFAAcABwAFAAUAAwADAAMA
AwADAAIAAgACAAEAAQABAAEAAQABAAEAAAABAAEAAQABAP////////7//v/+//7//v/+
//7//v/+//3//f/9//3//f/9//3//f/7//v/+//7//v/+//7//r/+v/6//r/+v/6//r/
+f/5//r/+v/6//r/+v/6//r/+f/6//r/+v/6//r/+v/6//r/+v/6//j/+P/4//j/+P/4
//j/+P/6//r/+v/6//j/+P/4//j/+P/4//j/+P/4//j/+P/4//j/+P/4//j/+P/4//j/
+P/2//b/9v/2//b/9v/2//b/+P/4//j/+P/4//j/+P/4//j/+//8//z/+v/9////AQAB
AAIAAwADAAUABQAHAAgACQAKAAoACgAIAAgABQADAP7/+//5//b/8//u/+v/6f/p/+n/
6v/q/+j/5v/m/+X/5v/l/+X/5f/n/+n/7f/v//D/7f/r/+r/7P/s/+z/7P/r/+v/6v/q
/+z/7f/t/+3/6//v//L/9f/6/wEABwANAAwAEgAmAEIAXQBvAHQAcABpAFwAQQAYAOP/
r/9z/0//Vv9Y/zL/+P7T/sX+uf6s/rL+1f4D/zL/X/+D/5f/pP+z/73/w//H/87/2v/h
/+X/6//v//T/+v/+////AAAAAAAAAQABAAMAAwADAAMABAAEAAUABgAGAAYABwAHAAcA
BwAIAAgACAAIAAkACQAJAAkACQAJAAoACwAMAAwADAAMAAwADAAMAAwADQANAA4ADgAO
AA4ADwAPAA8ADwARABEAEQAQABAAEgAUABQAFAAVABUAFQAWABYAGAAYABkAGQAaABoA
GgAaABsAGwAcABwAHAAcABwAHAAaABoAHAAcABwAHAAcAB0AHQAdAB0AHAAcABwAGwAb
ABgAGAAXABUAEwASABAADwANAAwACwAJAAYABAADAAAA///9//r/9//1//T/8f/v/+3/
6//p/+f/6P/n/+X/5f/l/+X/5f/l/+f/6P/o/+j/6f/q/+v/7P/s/+7/7//v//L/8//z
//P/9f/1//X/9f/4//j/+f/5//n/+f/5//n/+f/6//r/+v/6//r/+v/6//r/+v/6//v/
+f/5//r/+//+//7//v8AAAAAAAABAAEAAgACAAQABQAGAAcABwAIAAsADAANAA4ADQAO
AA4ADwAQABEAEQASABMAEwATABMAFAAVABUAFgAUABUAFQAVABUAFQAUABQAFAAUABQA
EwATABMAEgASABEAEAAQABAAEAAPAA8ADwAPAA4ADgANAAwADAALAAsACAAHAAcABgAI
AAgACAAHAAYABgAGAAUAAwADAAEAAQABAAEAAQABAAEAAAAAAAAA////////////////
///+/////////////////////v/+//7//v/+//7//v/+//7//f/9//3//f/9//3//f/9
//3//f/9//3//f/9//3//P/+//7//v/+//7//v/9//3//P/8//z//P/8//z//P/7//z/
/P/+//7//v/+//z//P/8//z//P/8//z//P/+//7//v/+//7//v/+//7/AAAAAAAAAAAA
AAAAAAAAAAAAAAAAAAAA/v/+//7//v8AAAAAAAAAAAAAAAAAAAAAAAAAAAAAAAAAAAMA
BAAEAAIABQAHAAkACwAMAA0ADQANAA0ADwAQABEAEgASABIAEAAQAA0ACwAKAAcABQAC
AP3/+P/1//P/8f/x//L/8v/0//L/8v/x//D/7//v/+//7f/v//P/9f/5//f/9v/2//T/
9P/0//T/9//3//b/9v/0//X/9f/1//f/9//4//v/AAAHAA0AEwAaABgAGgAqAEMAWwBu
AHQAbwBkAE8AOAAbAOP/of9f/y7/JP8q/xL/3f67/r/+xP66/rv+1f7+/i//X/+B/5b/
p/+1/7//yf/M/9D/2f/j/+v/8f/2//r/AAAEAAYABwAIAAsACwANAA0ADwAPABAAEAAR
ABIAEgASABMAEwATABMAFAAUABQAFAAVABUAFQAVABUAFQAWABcAGAAYABgAGAAYABgA
GAAYABkAGQAaABoAGgAaABsAGwAZABkAGwAbABsAGgAaABwAHAAcABwAHQAdAB0AHgAe
AB4AHgAfAB8AHgAeAB4AHgAhACEAIgAiACIAIgAiACIAJAAkACYAJgAmACYAJgAnACUA
JQAlACQAJQAmACYAJwAmACYAJQAjACQAJAAjACMAIQAgAB8AHQAaABgAFwAUABMAEQAO
AAsACQAIAAUAAwABAP///f/7//r/+f/3//f/9f/1//X/9f/1//b/9v/2//f/+P/5//r/
+P/6//v/+//8//3//f/9////////////AAAAAAEAAQABAAEAAQABAAEAAgACAAIAAgAC
AAIAAgACAAIAAgADAAMAAwAEAAUABAAEAAQABgAGAAYABwAHAAgACAAKAAsACgALAAsA
DAAPABAAEQASABEAEgASABMAFgAXABcAGAAZABkAGQAZABoAGwAbABwAHAAdAB0AHQAd
AB0AHAAcABwAHAAcABsAHQAdABwAHAAbABoAGgAaABoAGQAZABkAFwAWABYAFQAUABQA
EwATABIAEQARABAADgAOAA4ADQAOAA4ADgANAAsACwAJAAkACQAJAAkACQAJAAgACAAI
AAcABwAHAAcABwAHAAcABgAFAAUABQAFAAUABQAFAAQABAAEAAQABAAEAAQABAAEAAMA
AwADAAMAAQABAAEAAQABAAEAAQABAAEAAQABAAAAAgACAAIAAgAAAAAA/////wAAAAAA
AAAAAAAAAAAA//8AAAAA/v/+//7//v8AAAAAAAAAAP7//v/+//7//v/+//7//v8AAAAA
AAAAAAAAAAAAAAAAAgACAAIAAgAAAAAAAAAAAAAAAAAAAAAAAAAAAAAAAAAAAAAAAAAA
AAAAAAAAAAAAAgACAAIAAgAAAAAAAwAEAAYABgAJAAsACwALAAwADQANAA8ADwARABIA
EwAUABQAFAASABIADwANAAoABwAFAAQA///6//f/8//z//P/9P/y//L/8P/w/+//7v/t
/+3/7//v//H/9f/1//f/9f/0//T/9P/0//T/9P/1//X/9P/2//b/9//3//X/9//3//j/
/f8CAAcACQAPABYAGAAgADgAVwBzAIIAgAB1AGgAUwAyAP//v/+B/0P/Jv8k/xj/7v7B
/qv+rf6s/qT+sf7b/gr/Pf9t/43/oP+v/73/x//N/9D/2P/j/+v/7//1//j//P8CAAYA
CAAJAAoACwALAA0ADQAPAA8AEAAQABEAEgASABIAEwATABMAEwAUABQAFAAUABUAFQAV
ABUAFQAVABYAFwAYABgAGAAYABgAGAAYABgAGQAZABoAGgAaABoAGwAbABsAGwAdAB0A
HwAeAB4AIAAeAB4AHgAfACEAIQAiACIAIgAiACMAIwAkACQAJAAkACUAJQAmACYAJgAm
ACYAJgAmACYAKAAoACgAKAAoACkAJwAnACcAJgAoACgAJwAnACYAJgAlACMAIwAiACAA
HwAdABwAGwAZABYAFAATABAADwANAAoABwAFAAQAAQD///3/+//5//f/9v/1//P/8//z
//P/8//z//H/8v/y//L/8//0//X/9v/2//j/+f/5//j/+f/5//n//f/9//3//f/+//7/
//////////////////8AAAAAAAAAAAAAAAAAAAAAAAAAAAEAAQABAAIAAwACAAIAAgAE
AAQABAAFAAUACAAIAAoACwAKAAsACwAMAA8AEAARABIAEQASABIAEwAUABUAFQAWABcA
FwAXABcAGAAZABkAGgAaABsAGwAbAB0AHQAcABwAHAAcABwAGwAbABsAGgAaABcAFgAW
ABYAGAAXABcAFwAVABQAFAATABIAEgARABEAEAAPAA8ADgAMAAwADAALAAoACgAKAAkA
CQAJAAcABwAHAAcABwAHAAcABgAGAAYABQAFAAUABQADAAMAAwACAAMAAwADAAMAAwAD
AAMAAgACAAIAAgACAAIAAgACAAIAAQABAAEAAQABAAEAAQABAAEAAQABAAEA////////
/v/+//7//v/+/wAAAAD//////v/+//7//v/+//7//v/9//7//v/+//7//v/+//7//v/+
//7//v/+//7//v/+//7//v/+//7//v/+//7//v/+//7//v/+//7//v/+//z//P/8//z/
+v/6//r/+v/8//z//P/8//r/+v/6//r//P/8//z//P/8//z///8AAAAAAAADAAUABwAH
AAgACQAJAAsACwANABAAEQASABIAEQAOAA0ACQAHAAQAAQD///z/9//y/+//7v/v//D/
8v/y//L/8P/w/+3/7P/r/+v/7f/t/+//8//z//X/8//y//T/9P/0//T/8v/z//P/8v/0
//T/9f/1//X/8//z//b/+/8AAAcADQATABYAGAAsAEoAaQB/AIYAfgB1AGgATQAiAOn/
r/9x/0n/Rv9G/yr/9v7J/rn+s/6o/qr+y/77/i7/X/+F/5v/qv+3/8P/yf/N/9T/3v/n
/+v/7//z//j//v8EAAUABgAGAAYABwAHAAkACQALAAsADAAMAAsADAAMAAwADQANAA0A
DQAQABAAEAAQAA8ADwAPAA8AEQARABIAEwAUABQAFAAUABIAEgASABIAEwATABQAFAAU
ABQAFQAVABUAFQAXABcAFwAWABYAGAAaABoAGgAbABkAGQAaABoAGgAaABsAGwAcABwA
HAAcAB0AHQAeAB4AHgAeAB4AHgAeAB4AIAAgAB4AHgAeAB8AHwAfAB8AHgAcABwAGwAb
ABoAGgAZABcAFQAUABIAEQAPAA4ADQALAAgABgAFAAIAAQD///z/+f/1//T/8f/v/+//
7f/r/+n/6P/n/+X/5f/n/+f/5//n/+f/6P/o/+j/6//s/+3/7v/s/+7/7//v//L/8//z
//P/9f/1//X/9f/2//b/9//3//f/9//3//f/9//4//j/+P/6//r/+v/6//r/+v/6//v/
+//7//z//f/+//7//v8AAAAAAAABAAEAAgACAAQABQAGAAcABwAIAAcACAAJAAoACwAM
AAwADQAQABEAEQASABEAEQARABEAEgATABMAFAAUABUAFQAVABUAFQAUABQAFAAUABQA
EwATABMAEgASAA8ADgAOAA4ADgANAA0ADQANAAwADAALAAwADAALAAsACAAHAAcABgAG
AAYABgAFAAIAAgACAAEAAQABAP////8BAAEAAQABAAEAAAAAAAAA///////////9//3/
/f/8//3//f/9//3/+//7//v/+v/8//z//P/8//z//P/8//z//f/9//3//f/7//v/+//7
//v/+//7//v/+//7//v/+v/6//r/+v/6//r/+v/5//n/+v/6//r/+v/4//j/+P/3//r/
+P/2//b/9v/2//b/9v/2//b/9v/2//b/9v/2//b/9v/2//b/9v/2//b/+P/4//j/+P/4
//j/+P/4//r/+v/6//r/+v/6//r/+v/6//r/+v/6//r/+v/6//3//v/+//7/AQADAAUA
BQAGAAcABwAJAAkACwAMAA0ADgAMAAwACgAKAAcABQACAP///f/6//X/8P/t/+v/6//r
/+z/7P/s/+r/7P/r/+r/6f/p/+n/6f/r/+3/7//x/+//7v/u/+7/7v/w//D/8f/x//L/
8v/y//P/8f/x//H/8f/0//n//v8BAAkAEQAQABAAHAA0AE8AZwB0AHIAawBgAEsALgD9
/8H/hf9N/zr/Qv8s//T+xf63/rX+qv6k/rn+4/4U/0n/c/+N/57/r/+7/8X/yf/O/9b/
4f/n/+v/7//2//z/AAACAAQABQAGAAUABQAHAAcACwALAAwADAANAA4ADgAOAA8ADwAP
AA8AEAAQABAAEAARABEAEQARAA8ADwAQABEAEgASABIAEgAUABQAFAAUABUAFQAWABYA
FAAUABUAFQAXABcAGQAZABcAFgAWABgAGgAaABoAGwAdAB0AHgAeABwAHAAdAB0AHgAe
AB4AHgAfAB8AIAAgACAAIAAgACAAIgAiACQAJAAkACQAJAAlACMAIwAjACIAJAAkACMA
IwAiACIAIQAfAB8AHgAcABsAGQAYABcAFQAUABIAEQAOAA0ACwAIAAUABAAEAAIAAQD/
//3/+//5//j/9//1//X/9f/1//X/9f/1//b/9v/2//f/+P/5//r/+P/6//v/+//8//3/
/f/9/////////////v/+////////////////////AAAAAAAA/v/+//7//v8AAAAAAAAB
AP////8AAAEABAAEAAQABgAEAAQABQAFAAgACAAKAAsADAANAA0ADgAPABAAEQASABMA
FAAUABUAFAAVABUAFgAXABcAFwAXABoAGwAbABwAGgAbABsAGwAZABkAGAAYABoAGgAa
ABkAGQAZABgAGAAVABQAFAAUABYAFQAVABUAEwASABIAEQAQABAADwAPABAADwAPAA4A
DAAMAAwACwAMAAwADAALAA0ADQALAAsACwALAAsACwALAAoACgAKAAkACQAJAAkACwAL
AAsACgAHAAcABwAHAAcABwAHAAYABgAGAAYABgAGAAYABgAGAAUABQAFAAUABQAFAAUA
BQAHAAcABwAHAAcABwAHAAYABgAGAAYABgAGAAYABQAFAAYABgAGAAYABAAEAAQAAwAG
AAYABgAGAAYABgAGAAYABgAGAAYABgAGAAYABgAGAAYABgAGAAYABgAGAAYABgAGAAYA
BgAGAAYABgAGAAYABgAGAAYABgAGAAYABAAEAAcACAAKAAoADQAPABEAEQASABMAEwAV
ABUAFwAWABcAGAAYABgAFgAWABMAEQAOAAsACQAGAAEA/P/5//X/9f/1//b/+P/4//b/
9v/3//b/9f/1//P/8//1//n//f////3//P/6//r/+v/6//r/+//7//r/+v/6//v/+//7
//3//f/+/wEABgANABMAGQAgACAAJgA8AFkAcQB+AH4AdQBmAE8AOAAPAM//if9J/yT/
JP8e//b+xf61/r/+vv62/sP+5f4U/0f/df+R/6T/s/+//8n/0f/W/9j/4f/r//H/9//8
/wIACAAKAAwADQAOAA8ADwARABEAEwATABQAFAAVABYAFgAWABUAFQAVABUAGAAYABgA
GAAXABcAFwAXABkAGQAaABsAHAAcABwAHAAcABwAHAAcAB0AHQAeAB4AHgAeAB8AHwAd
AB0AHwAfACEAIAAgACIAIAAgACAAIQAjACMAJAAkACIAIgAjACMAJAAkACQAJAAlACUA
JgAmACYAJgAmACYAJgAmACgAKAAoACgAKAApACsAKwArACoAKAAoACcAJwAoACgAJwAl
ACUAJAAiACEAHwAeAB0AGwAYABYAFQASABIAEQAPAA0ACQAIAAUAAwABAP///f/7//j/
9//1//X/9f/1//X/9f/1//b/9v/2//X/9v/3//j/+P/6//v/+//8//3//f/9////////
////AAAAAAEAAQABAAEAAQABAAEAAgACAAIAAgACAAIAAgACAAIAAgADAAMAAwAEAAUA
BgAGAAYACAAIAAgACQAJAAoACgAMAA0ADgAPAA8AEAARABIAEwAUABUAFgAWABcAGgAb
ABsAHAAdAB0AHQAdAB4AHwAfACAAIAAhACEAIQAhACEAIAAgAB4AHgAeAB0AHQAdABwA
HAAbABoAGgAaABgAFwAXABcAFQAUABQAEwASABIAEQARABAADwAPAA4ADAAMAAwACwAM
AAwADAALAAsACwAJAAkACQAJAAkACQAJAAgACAAIAAcABwAHAAcABwAHAAcABgAFAAUA
BQAFAAUABQAFAAQABAAEAAQABAACAAIAAgACAAEAAQABAAEAAQABAAEAAQABAAEAAQAB
AP////////7/AAAAAAAAAAAAAAAA//////7//v/+//7/AAAAAAAA//8AAP7/AAAAAAAA
AAAAAAAAAAAAAP7//v/+//7/AAAAAAAAAAACAAIAAgACAAAAAAAAAAAAAAAAAAAAAAAA
AAAAAAAAAAAAAAAAAAAAAAAAAAAAAAACAAIAAgACAAEAAAD///7/AAAAAAAAAAAAAAAA
AAAAAAIAAgACAAIAAQAAAP///v8AAAAAAAAAAAIAAgACAAIAAAAAAAAAAAADAAQABAAE
AAcACQALAAsADAANAA0ADwAPABEAEgATABQAFAAUABIAEAANAAsACAAFAAMAAAD7//b/
8//x//H/8f/y//L/8v/y//L/8f/w/+//7//v/+//8f/1//f/+f/3//b/9v/2//b/9v/2
//f/9//2//b/9v/3//f/9//3//n/+v/9/wQACQARABcAGAAcAC4ATABtAIMAhgB+AHcA
ZgBLACAA4f+h/2H/M/8s/yj/CP/Y/rX+r/6x/qr+rP7L/v3+MP9h/4f/n/+u/7v/x//P
/9H/1v/g/+n/7f/z//n/AAAGAAoACwAMAAwADAANAA0ADwAPABEAEQASABIAEQASABIA
EgAVABUAFQAVABYAFgAWABYAFwAXABcAFwAXABcAGAAZABoAGgAaABoAGgAaABoAGgAb
ABsAHAAcABwAHAAdAB0AHQAdAB8AHwAfAB4AHgAgACAAIAAgACEAIQAhACIAIgAiACIA
IwAjACQAJAAkACQAJQAlACYAJgAmACYAJgAmACYAJgAoACgAKAAoACgAKQAnACcAJwAm
ACYAJgAlACUAJAAkACMAIQAfAB4AHAAbABkAGAAXABUAEgAQAA8ADAAJAAcABAABAP//
/v/7//n/9//1//P/8f/u/+3/6//r/+3/7f/t/+3/7f/u/+7/7v/v//D/8f/y//L/9P/1
//X/9v/3//f/9//3//f/9//3//j/+P/5//n/+f/5//n/+f/5//r/+v/6//r/+v/6//r/
/P/8//z//f/9//3//v///wAAAAAAAAIABAAEAAUABQAEAAQABgAHAAoACwALAAwADQAO
AA8AEAATABQAFAAVABYAFwAXABgAFwAXABcAFwAaABsAGwAcABoAGwAbABsAGwAbABoA
GgAaABoAGgAZABkAGQAYABgAFwAWABYAFgAUABMAEwATABMAEgASABEAEAAQAA8ADwAO
AA0ADQAMAAoACgAKAAkACgAKAAoACQAJAAkABwAHAAUABQAFAAUABQAEAAQABAAFAAUA
BQAFAAUABQAFAAQAAQABAAEAAQABAAEAAQAAAAIAAgACAAIAAgACAAIAAgADAAMAAwAD
AAEAAQABAAEAAwADAAMAAwADAAMAAwACAAIAAgACAAIABAAEAAMAAwAEAAQABAAEAAIA
AgACAAEABAAEAAIAAgACAAIAAgACAAIAAgACAAIAAgACAAIAAgACAAIAAgACAAIAAgAC
AAIAAgACAAIAAgACAAIABAAEAAQABAACAAIAAgACAAQABAAEAAQAAgACAAIAAgACAAIA
AgACAAIAAgACAAIAAgACAAIAAgACAAIAAgACAAIAAgACAAIAAgACAAIAAgACAAIAAgAC
AAIAAgACAAIAAgACAAIAAgACAAIAAgACAAIAAgACAAIAAgACAAIAAgAEAAQABAAEAAIA
AgACAAIABAAEAAQABAAHAAgACQAKAAsADAANAA4ADwAQABEAEgAUABQAFAAUABEAEAAP
AA4ACgAIAAYABAD///z/+f/2//X/9P/z//L/8v/y//L/8v/y//L/8v/y//X/9v/3//j/
+f/6/w==
         </WaveFormData>
      </LeadData>
      <LeadData>
         <LeadByteCountTotal>10000</LeadByteCountTotal>
         <LeadTimeOffset>0</LeadTimeOffset>
         <LeadSampleCountTotal>5000</LeadSampleCountTotal>
         <LeadAmplitudeUnitsPerBit>4.88</LeadAmplitudeUnitsPerBit>
         <LeadAmplitudeUnits>��V</LeadAmplitudeUnits>
         <LeadHighLimit>2147483647</LeadHighLimit>
         <LeadLowLimit>268435456</LeadLowLimit>
         <LeadID>V3</LeadID>
         <LeadOffsetFirstSample>0</LeadOffsetFirstSample>
         <FirstSampleBaseline>0</FirstSampleBaseline>
         <LeadSampleSize>2</LeadSampleSize>
         <LeadOff>FALSE</LeadOff>
         <BaselineSway>FALSE</BaselineSway>
         <ExcessiveACNoise>FALSE</ExcessiveACNoise>
         <MuscleNoise>FALSE</MuscleNoise>
         <LeadDataCRC32>58699280</LeadDataCRC32>
         <WaveFormData>
6P/o/+j/6P/o/+j/6P/o/+r/6v/q/+r/7f/w//P/9v8KABwALgBAAGsAlAC9AOYAAwEg
AT0BWgFLAT4BMQEkAfcAygCdAHAAKgDm/6L/Xv9T/0r/Qf84/1X/cP+L/6b/rv+2/77/
xv/L/87/0f/U/9f/2v/d/+D/4v/k/+b/6P/p/+r/6//s/+z/7P/s/+z/7v/u/+7/7v/u
/+7/7v/u/+//8P/x//L/8v/y//L/8v/0//T/9P/0//T/9P/0//T/9P/0//T/9P/0//T/
9P/0//T/9P/0//T/9P/0//T/9P/2//b/9v/2//b/9v/2//b/9v/2//b/9v/3//j/+f/6
//j/+P/4//j/+v/6//r/+v/6//r/+v/6//r/+v/6//r/+v/6//r/+v/8//z//P/8//z/
/P/8//z/+//6//n/+P/3//b/9f/0//P/8v/x//D/7//u/+3/7P/p/+j/5//m/+X/5P/j
/+L/4f/g/9//3v/c/9z/3P/c/97/3v/e/97/4f/i/+P/5P/n/+j/6f/q/+v/7P/t/+7/
7//w//H/8v/0//T/9P/0//b/9v/2//b/+P/4//j/+P/2//b/9v/2//b/9v/2//b/+P/4
//j/+P/6//r/+v/6//z//P/8//z//P/8//z//P/+//7//v/+////AAABAAIAAwAEAAUA
BgAIAAgACAAIAAoACgAKAAoADAAMAAwADAAOAA4ADgAOAA4ADgAOAA4AEAAQABAAEAAQ
ABAAEAAQAA4ADgAOAA4ADAAMAAwADAAKAAoACgAKAAoACgAKAAoACAAIAAgACAAGAAYA
BgAGAAQABAAEAAQAAgACAAIAAgACAAIAAgACAAAAAAAAAAAAAAAAAAAAAAAAAAAAAAAA
AAAAAAAAAAAA/v/+//7//v/+//7//v/+//z//P/8//z//v/+//7//v/+//7//v/+//7/
/v/+//7//P/8//z//P/8//z//P/8//7//v/+//7//P/8//z//P/8//z//P/8//z//P/8
//z//P/8//z//P/8//z//P/8//r/+v/6//r//P/8//z//P/8//z//P/8//z//P/8//z/
/P/8//z//P/8//z//P/8//z//P/8//z//P/8//z//P/8//z//P/8//z//P/8//v/+//7
//v/+//9//3//f/9//3//f/+//7//P/8//z//P/+////////////AAABAAIAAwAEAAUA
BgAIAAgACAAJAAoACwALAAoACQAJAAkACAAFAAQAAwABAP7/+//4//f/9//4//n/+f/5
//j/+P/4//f/9v/1//X/9v/4//n/+//7//n/+P/4//b/9f/1//T/9v/2//b/9v/2//b/
9v/3//f/9//3//n//f///wQADgAbACoARgBsAJcAxADsABEBMgFKAVkBYAFTAS8BBAHO
AJwAdQBGAP//rP9y/1D/Nf8f/yD/OP9b/4H/n/+v/7r/wP/I/83/0f/U/9f/3v/k/+f/
6f/r/+//9P/1//f/9//4//j/+P/4//n/+f/5//r/+v/6//r/+v/7//v/+//7//z//P/8
//z//P/8//3//f/9//3//f/+//7//v/+//7//v/+//7//v/+//7//v/+////////////
/v/+////AAAAAP///////wEAAQABAAEAAQABAAEAAQABAP////8AAAEAAwACAAIAAwAC
AAIAAwADAAMAAwADAAMABQAFAAUABwAHAAcABwAHAAcABwAHAAcABAAEAAQABAAEAAMA
AwACAAIAAQABAP///f/8//v/+f/4//b/9f/0//H/8P/v/+3/6v/p/+j/5//n/+b/5v/l
/+T/5P/k/+T/5f/m/+b/6P/o/+n/6v/r/+z/7f/u//D/8v/z//T/9f/2//f/9//4//j/
9//3//j/+f/6//r/+f/5//n/+P/4//j/+P/4//j/9v/2//f/9//3//f/9//3//f/9//4
//n/+v/6//r/+//8//z//f/+//7//v///wEAAQABAAMABAAHAAcACAAIAAcACAAJAAoA
CwALAAwADAAMAA0ADQANAA8ADwAQABAAEAARABEAEAASABIAEgASABAADwAPAA8ADwAP
AA8ADgANAA0ADQANAA0ADAAMAAwACAAIAAgACAAHAAYABgAGAAUABAAEAAMAAgACAAIA
AQAAAAAAAAAAAP/////////////+//3//f/9//z//P/8//z//P/8//z/+//7//v/+//6
//n/+f/5//n/+f/5//j/+P/5//n/+f/4//j/+P/4//r/+f/5//r/+P/4//j/+P/4//j/
+P/4//j/+P/2//b/+P/4//j/+P/4//j/+P/4//j/+P/4//j/9v/2//b/9v/2//b/9P/0
//T/9P/0//T/9P/0//T/9P/0//T/9P/0//T/9P/0//T/9P/0//T/9P/0//T/9P/0//T/
9P/0//T/9P/0//T/9P/0//T/9P/0//P/8//z//P/8//z//P/8//z//P/8f/y//L/8v/y
//L/8v/y//P/8//z//X/+P/5//r/+//6//v//P/8//z//P/9//7///////7//f/9//3/
/P/5//j/9//1//L/7//s/+v/6//s/+3/7f/t/+r/6v/q/+n/6P/n/+f/6P/q/+v/7f/t
/+v/6v/q/+r/5//n/+b/5v/m/+b/5v/m/+j/6P/p/+n/6f/p/+v/7f/v//T//P8JABwA
OgBoAJkAxgDuABEBMAFIAVcBXAFNATEBCgHUAKoAhwBSAAUArv9s/0L/If8L/xD/LP9R
/3X/k/+l/67/tP++/8X/xf/E/8n/0P/U/9f/2f/d/+H/5P/l/+f/5//o/+j/6P/o/+n/
5//n/+j/6P/o/+j/6P/p/+n/6f/p/+r/6v/q/+r/6v/s/+3/7f/t/+v/6//s/+z/7P/s
/+z/7P/s/+z/7P/s/+z/7P/s/+3/7f/t/+3/7P/s/+3/7v/u/+3/7f/t/+//7//v/+//
7//t/+3/7f/t/+3/7f/u/+//7//u/+7/7//w//D/8f/x//H/8f/x//H/8f/x//H/8//x
//H/8f/x//H/8f/x//H/8P/w//D/8P/u/+3/7f/s/+r/6f/p/+f/5//m/+X/4//i/+D/
3//e/9v/2v/Z/9f/1v/V/9T/0//R/9D/0P/P/8//0P/R/9L/0//U/9T/1v/W/9f/2P/Z
/9z/3f/e/+D/4P/h/+L/4//k/+X/5f/m/+f/5//o/+r/6f/q/+r/6f/r/+v/6v/q/+r/
6v/q/+r/6v/q/+v/6//r/+v/6//r/+v/6//s/+3/7v/u/+7/7//w//D/8f/y//L/8v/z
//X/8//z//X/9v/3//f/+P/4//n/+v/7//z//f/9//7//v/+/////////wEAAQACAAIA
AgADAAMAAgACAAIAAgACAAIAAQABAAEA/////////v////////////3//P/8//z/+v/6
//r/+v/5//j/+P/4//f/9v/2//X/9v/2//b/9f/0//T/9P/0//X/9f/1//X/9f/0//P/
8//z//L/8v/y//D/8P/w//D/8f/x//H/8f/w/+//7//v/+//7//v/+7/7P/t/+3/7f/u
/+7/7v/u/+7/7f/t/+7/7v/u/+7/7v/s/+z/7P/s/+7/7v/s/+z/7P/s/+z/7P/s/+z/
7P/s/+z/7P/s/+z/7P/s/+z/7P/s/+z/7P/s/+z/7P/s/+z/7P/s/+z/7P/s/+z/6v/q
/+r/6v/s/+z/7P/s/+z/7P/s/+z/6v/q/+r/6v/s/+z/7P/s/+z/7P/s/+z/7P/s/+z/
6//p/+n/6f/p/+n/6f/p/+n/6//r/+z/7P/s/+z/7P/s/+7/7//v/+//7//w//H/8v/z
//T/9f/2//b/9v/2//f/+P/5//n/+P/3//f/9//2//P/8v/x/+//7v/r/+j/5//n/+j/
6f/p/+f/5v/m/+b/5f/k/+P/4//m/+j/6f/r/+r/5//l/+T/5v/l/+X/5P/k/+T/5P/k
/+b/5v/m/+f/5f/n/+n/6//t//H/+P8EABMAKgBQAIAArwDaAAIBJQFEAV4BaQFkAU8B
LwH+AMwArACDAD4A4/+U/2D/OP8Z/xH/KP9I/2v/jf+j/63/tP+8/8T/x//H/8z/0//W
/9j/3f/h/+P/5//q/+r/6//q/+r/7P/s/+z/7f/r/+v/7P/s/+z/7P/s/+3/7f/t/+3/
7v/w//D/8P/w//D/8f/x//H/7//v//D/8P/y//L/8v/y//L/8v/y//L/8v/y//L/8//z
//P/8//y//L/8//0//T/8//z//P/9f/1//X/9f/1//f/9//3//f/9//3//j/+f/7//r/
+v/7//z//P/9//3//f/9//3//f/7//v/+//9//3//f/9//3////////////+//7//v/+
//z/+//7//r/+P/3//f/9f/1//T/8//x//L/8P/v/+7/6//q/+n/5//m/+X/5P/j/+P/
4v/i/+H/4v/i/+L/4v/j/+T/5P/m/+j/6f/q/+v/6v/r/+z/7v/u/+//8P/x//T/9f/1
//b/9v/1//X/9v/3//j/+P/3//n/+f/4//j/+P/4//j/+P/4//j/+f/5//n/+f/5//n/
9//3//j/+f/8//z//P/9//7//v///wAAAAAAAAEAAwADAAMABQAGAAkACQAKAAoACwAM
AA0ADgANAA0ADgAOABIAEwATABMAEQARABIAEgASABMAEwASABQAFAAUABQAFAATABMA
EwATABMAEwASAA8ADwAPAA8AEQAQABAAEAAOAA4ADgAOAA0ADAAMAAwACQAIAAgABwAI
AAgACAAHAAYABgAGAAYABAADAAIAAQADAAIAAQABAAEAAAAAAAAAAAAAAAAAAAD/////
//////7//f/9//3//////////v/8//3//f/9//7//v/+//7//v/9//3//v/8//z//P/8
//z//P/8//z//v/+//z//P/8//z//P/8//7//v/+//7//v/+//7//v/8//z//P/8//z/
/P/8//z//P/8//z//P/8//z//P/8//z//P/+//7//v/+//7//v/+//7/AAAAAAAAAAAA
AAAAAAAAAAAAAAAAAP////////////////////////////8AAAAAAAAAAAAAAAAAAAEA
AQABAAMABAAFAAYABwAIAAkACgAKAAoACgALAAwADQANAAwACQAJAAkACAAHAAYABQAD
AP7/+//4//f/9//4//n/+f/5//j/+P/4//f/9v/1//X/9P/2//f/+f/7//n/+P/4//b/
9f/1//T/9v/2//b/9v/0//T/9P/1//X/9f/1//f/+f/9/wIADAAVACAANABYAIUArgDY
AP8AIAE6AUsBVAFRATcBDAHUAJgAawBEAA0AvP92/1L/Of8h/xj/KP9H/2v/j/+n/7T/
vv/E/8n/z//Q/9H/1v/e/+P/5//p/+v/8P/x//P/8//0//b/9v/2//f/9//3//j/+P/4
//j/+P/5//v/+//7//z//P/8//z//P/6//v/+//7//v/+//8//z//v/+//7//v/+//7/
/v/+//z//P/8//3//f/9//3//P/8//3//v/+//3//f/9////////////////////////
//////8AAAEAAQAAAAAAAQAEAAQABQAFAAUABQAFAAUABQAFAAUABwAHAAcABwAHAAcA
BwAHAAcACAAIAAgACAAGAAUABQAEAAQAAwADAAEAAQAAAP///f/6//j/9//2//X/9P/z
//H/8P/v/+7/7f/r/+r/6v/p/+j/6P/o/+j/5//o/+j/6v/s/+3/7v/v/+7/7//w//L/
8v/z//T/9f/2//f/9//4//r/+f/5//r/+f/6//r/+f/5//n/+P/4//b/9v/2//b/9v/2
//f/9//3//f/9//3//f/9//4//n/+P/4//j/+f/6//r/+//8//z//P/9/////////wEA
AgAFAAUABgAGAAUABgAHAAgACwALAAwADAAOAA8ADwAPAA8ADwAQABAAEgATABMAEgAS
ABIAEgASABIAEQARABEAEQARABEAEAAPAA8ADwAPAA8ADgAOAA4ADAAMAAwADAAJAAgA
CAAIAAkACAAIAAcABAAEAAQAAwAEAAQABAAEAAEAAQABAAEAAQAAAP////////7//v/+
//7//v/+//7//f/9//3//f/8//v/+//7//3//f/9//z/+v/7//v/+//6//r/+v/6//r/
+f/5//r/+v/6//r/+v/4//j/+P/4//r/+v/4//j/+v/6//r/+v/5//j/9//2//j/+P/4
//j/+P/4//j/+P/4//j/+P/4//j/+P/4//j/+P/4//j/+P/4//j/9v/2//b/9v/4//j/
+P/4//b/9v/2//b/+P/4//j/+P/4//j/+P/4//b/9v/2//b/9//3//f/9//1//X/9f/1
//X/9f/1//b/9v/2//b/9v/2//b/9//3//n/+//8//3//v///wAAAQACAAIAAgACAAMA
BAAFAAUABAADAAMAAwAAAP3//P/7//n/9v/z//D/7//v//D/8f/x//H/8P/w//D/7//u
/+3/7f/u//D/8f/z//P/8f/w//D/8P/v/+//7v/u/+7/7v/u/+7/7v/u/+3/7//v/+//
8f/1//f/+P8CAA8AIAA8AGgAmwDKAPQAFwEyAUgBWQFgAVMBOQEOAdYApAB9AEoAAwCw
/2z/RP8l/w//EP8q/03/cf+T/6n/sv+6/8T/yf/L/8r/z//W/9z/3//j/+X/5f/q/+3/
7//v//D/8P/w//D/8f/x//H/8v/y//L/8v/y//P/8//z//P/9P/0//T/9P/0//T/9f/1
//X/9f/1//b/9v/2//b/9v/2//b/9v/2//b/9v/2//b/9//3//f/9//2//b/9//4//j/
+f/5//n/+//5//n/+f/5//n/+f/5//n/+//7//z//f/7//r/+v/7//z//P/9//3//f/9
//3//f/9//3//f////////////////////////8AAAAAAAAAAAAA//////7/+v/5//n/
9//3//b/9f/z//L/8P/v/+7/7f/s/+v/6f/o/+f/5v/l/+P/4v/i/+H/4v/i/+L/4v/j
/+T/5P/m/+T/5f/m/+f/6P/p/+r/7P/s/+3/7v/v//D/8f/x//L/9P/z//P/9P/1//b/
9v/1//P/8//y//L/9P/0//T/9P/0//T/9f/1//P/8//z//P/9f/1//b/9//2//b/9v/3
//j/+P/5//r/+v/6//v//f/9//3///8AAP////8AAAAAAwAEAAUABgAHAAcACAAIAAoA
CwALAAsACwALAAwADAAMAA0ADQAMAAwADAAMAAwADAALAAsACwALAAsACwAKAAkACQAJ
AAkACQAIAAgACAAGAAYABgAGAAUABAAEAAQAAwACAAIAAQAAAAAAAAD///7//v/+//7/
/f/9//3//f/9//z/+//7//v/+v/6//r/+v/6//r/+v/5//n/+f/5//j/9//3//f/9f/1
//X/9P/0//X/9f/1//b/9v/2//b/9P/z//P/9P/0//T/9P/0//b/9v/2//b/9P/0//L/
8v/0//T/9P/0//T/9P/0//T/9P/0//T/9P/0//T/9P/0//T/9P/0//T/9P/0//L/8v/y
//L/8v/y//L/8v/y//L/8v/y//L/8v/y//L/8v/y//L/8v/y//L/8v/y//L/8v/y//L/
8f/x//H/8f/x//H/8f/x//H/8f/x//L/8v/y//L/8v/y//L/8//z//P/9f/2//f/+v/7
//z//f/8//z//P/8////AAABAAEA/v/9//3//f/8//n/+P/3//P/8P/t/+r/6v/r/+3/
7//v/+//7v/u/+7/7f/s/+v/7f/u//D/8f/y//H/7v/s/+7/7v/t/+3/7P/s/+z/7P/s
/+z/7P/s/+3/7f/t/+//7//x//X//v8IABUALABSAIQAtwDkAAoBKQFIAWABbwFuAVsB
OwEMAdoAuACPAEwA8/+e/2L/Ov8b/xH/Iv9E/2n/jf+l/7H/uv/C/8j/y//L/87/1f/a
/9z/3//h/+P/6f/s/+v/7f/t/+7/7P/s/+z/7f/v/+//8P/w//D/8P/w//H/8f/x//H/
8v/y//L/8v/y//D/8f/x//H/8f/x//L/8v/y//L/8v/y//L/8v/y//L/8v/y//L/8//z
//P/8//y//D/8f/y//L/8f/x//H/8//z//P/8//z//X/9f/1//X/8//z//T/9f/1//T/
9P/1//b/9v/3//f/9//3//f/9//3//f/9//5//f/9//3//f/9//3//f/9//2//b/9v/2
//b/9f/1//T/8v/x//H/7//t/+z/6//p/+j/5v/l/+T/4f/g/9//3f/c/9v/2v/Z/9v/
2v/a/9n/2P/Y/9j/2P/b/9z/3P/e/97/3//g/+H/4v/j/+T/5v/o/+n/6v/r/+r/6//r
/+z/7v/t/+3/7v/v//D/8P/v//H/8f/w//D/8P/w//D/8P/w//D/8f/x//H/8f/x//H/
8f/x//L/8//y//L/8v/z//T/9P/1//b/+P/4//n/+//5//n/+//8//3//f/+//7///8A
AAEAAgAFAAUABgAGAAYABwAHAAcABwAHAAgACAAKAAsACwAKAAgACAAIAAgACgAJAAkA
CQAJAAkACQAIAAUABQAFAAUABwAGAAYABgAEAAQABAAEAAUABAAEAAQAAQAAAAAA//8A
AAAAAAD///7//v/+//7/+//7//v/+//9//z/+//7//v/+v/6//r/+v/6//r/+v/5//n/
+f/5//r/+f/5//n/9//3//f/9v/2//f/9//3//j/+P/4//j/+P/3//f/+P/4//j/+P/4
//b/9v/2//b/9//4//f/+P/4//j/+P/4//j/+P/4//j/+P/4//j/+P/4//j/+P/4//r/
+P/4//j/+P/4//j/+P/4//j/9v/2//b/9v/2//b/9v/2//j/+P/4//j/+P/4//j/+P/4
//f/9//3//f/9//3//f/9//3//f/9//4//j/+P/4//r/+v/6//v//f/9////AAD//wAA
AQACAAMABAAEAAQABAAFAAYABwAHAAYABQAFAAUABAABAAAA///9//r/9//0//P/8//0
//f/9//3//b/9v/2//X/9P/x//H/8v/0//X/9//3//X/9P/0//T/8//1//T/9P/0//b/
9v/2//b/9P/1//X/9f/5//v//f/9/wQAEAAbACoASAB0AKUA0gD6ACEBRAFcAW0BdAFl
AUkBHAHiALYAkwBWAP3/pv9u/0r/J/8V/yD/Pv9j/4f/pf+1/7z/xv/O/9X/1f/W/9n/
4v/m/+f/6f/v//P/9v/3//n/+f/6//r/+v/6//v/+f/5//r/+v/8//z//P/9//3//f/9
//7/AAAAAAAAAAD+//////////3//f/+//7/AAAAAAAAAAAAAAAAAAAAAAIAAgACAAMA
AQABAAEAAAACAAMABAAEAAMAAwADAAUABQAFAAUABQAHAAcABwAHAAcABwAIAAkACQAI
AAgACQAIAAgACQAJAAkACQAJAAkACwALAAsADQANAA0ADQANAA0ADQANAA0ADAAMAAwA
DAAOAA0ADQAMAAoACQAJAAcABwAGAAUAAwACAAAA///+//3//P/7//n/+P/3//b/9f/1
//T/9P/z//T/9P/0//T/9f/2//b/+P/4//n/+v/7//z//f/+/wAAAAABAAIAAwACAAMA
AwAEAAQAAwADAAQAAwAEAAQAAwADAAMAAgACAAIAAgACAAIAAgACAAMAAwABAAEAAQAB
AAMAAwAEAAUABgAGAAYABwAIAAgACQAKAAgACAAJAAsADQANAA8AEAARABEAEgASABMA
FAAVABYAFQAVABYAFgAWABcAFwAXABgAGQAbABwAGgAbABsAGgAYABgAGAAYABkAGQAa
ABsAGQAZABkAGAAXABcAFwAXABcAFgAWABYAFAAUABQAFAARABAAEAAQABEAEAAQAA8A
DAAMAAwACwAKAAoACgAKAAkACQAJAAkACwAKAAkACQAJAAgACAAIAAgACAAIAAgACQAJ
AAkACQAGAAUABQAFAAUABQAFAAQAAgADAAMAAwAEAAQABAAEAAIAAQABAAIAAgACAAIA
AgAEAAQABAAEAAQABAACAAIAAgACAAIAAgACAAIAAgACAAIAAgACAAIAAAAAAAAAAAAC
AAIAAgACAAIAAgAAAAAAAAAAAAAAAAAAAAAAAAAAAAAAAAAAAAAAAAAAAP//////////
/f/9//3//f/9//3//f/+//7//v/+//7//v/+//////8BAAMABAAFAAQABQAGAAcACgAK
AAoACgAJAAoACwALAAoACQAJAAkABgADAAIAAQD///z/+f/2//T/8//z//P/9P/1//X/
9v/2//X/9P/z//H/8v/0//X/+f/5//f/9v/0//T/8//z//T/9P/0//T/8v/y//L/8v/z
//X/9f/1//f/+f/9/wIADAAXACYAQABoAJkAxgDsAA8BLAFEAVMBWgFPASsB+AC6AIQA
WwAsAOn/mv9e/0D/J/8V/xj/Lv9R/3f/mf+r/7b/vv/E/8v/z//Q/9P/2P/e/+H/4//n
/+3/8P/x//P/8//0//T/9P/0//X/9//3//j/+P/2//b/9v/3//f/9//3//j/+P/4//j/
+P/4//n/+f/5//n/+f/6//r/+v/6//r/+v/6//r/+v/6//r/+v/6//v/+f/5//n/+P/6
//v//P/8//v/+//7//3//f/9//3//f/9//3//f/9//3//f/+///////+//7///8AAAAA
AQABAAEAAQABAAEAAwADAAMABQAFAAUABQAFAAcABwAHAAcABAAEAAQABAAEAAMAAwAC
AAAA//////3////+//3/+//6//j/9//2//X/9P/z//H/7v/t/+z/6//r/+r/6v/p/+j/
6P/o/+j/6f/q/+r/7P/s/+3/7v/v/+7/7//w//L/8v/z//T/9f/0//X/9f/2//b/9f/1
//b/+f/6//r/+f/5//n/+P/4//b/9v/2//b/+P/4//n/+f/3//f/9//3//f/9//4//n/
+v/6//r/+//8//z//f/+/wAAAAABAAMAAwADAAUABgAHAAcACAAIAAkACgALAAwADwAP
ABAAEAASABMAEwATABMAEwAUABQAFgAXABcAFgAWABYAFgAWABQAEwATABMAEQARABEA
EAAPAA8ADwAPAA0ADAAMAAwADAAMAAwADAAJAAgACAAIAAcABgAGAAUAAgACAAIAAQAC
AAIAAgACAAEAAQABAAEAAQAAAP////////7//v/+//7//v/+//7//f/9//3//f/8//v/
+//7//v/+//7//r/+v/7//v/+//6//r/+v/6//j/9//3//j/+P/4//j/+P/4//j/+P/4
//j/+P/2//b/+P/4//j/+P/2//b/9v/2//b/9v/2//b/9v/2//b/9v/2//b/9v/2//b/
9v/4//j/+P/4//b/9v/2//b/+P/4//j/+P/6//r/+v/6//j/+P/4//j/+v/6//r/+v/4
//j/+P/4//j/+P/4//j/+P/4//j/+P/6//r/+v/6//j/+P/4//j/+P/4//j/+P/4//j/
+P/4//r/+v/5//n/9//3//f/9//5//n/+f/5//f/+P/4//j/+v/6//r/+v/7//v/+//9
//7///8AAAEAAgADAAQABAAEAAQABQAGAAcABwAGAAUAAwADAAIA///+//3/+//4//X/
8v/x//H/8v/z//P/8//0//T/9P/z//L/8f/x//L/9P/1//f/9//1//T/9P/0//P/8//y
//L/8v/y//L/8v/y//L/8//z//X/9f/3//n//f8EABAAHQA0AFwAjAC/AOwAEAEvAUoB
YAFtAWoBUQEvAfoAxgCcAHEAMgDd/47/XP86/x//E/8m/0j/bf+T/63/uf/A/8j/0P/R
/9H/1P/Z/97/4v/l/+n/7f/x//T/8//1//X/9v/2//b/9v/3//f/9//4//j/+P/4//j/
+f/5//n/+f/6//r/+v/6//r/+v/7//v/+//7//v//P/8//z//P/8//z//P/8//z//P/8
//z//P/9//////////7//v///wAAAAD///////8BAP//////////////////////////
AAABAAEAAAAAAAEAAgACAAMAAwABAAEAAQABAAEAAQABAAMAAwADAAMAAwAFAAUABQAF
AAIAAgACAAIAAAD//////v/8//v/+//5//n/+P/3//X/9P/y//H/8P/r/+r/6f/n/+T/
4//i/+H/4f/g/+D/3//e/97/3v/e/+H/4v/i/+T/5P/l/+b/5//q/+v/7P/u/+7/7//w
//H/8P/x//H/8v/0//P/8//0//X/9v/2//X/9f/1//T/9P/0//T/9P/0//L/8v/z//P/
9f/1//X/9f/1//X/9v/3//j/+P/4//n/+v/6//v//P/6//r/+//9//3//f///wAAAwAD
AAQABAAFAAYABwAIAAkACQAKAAoACgALAAsACwANAA0ADgAOAA4ADwAPAA4ADgAOAA4A
DgAOAA0ADQANAA0ADQANAAwACQAJAAkACQAJAAgACAAIAAYABgAGAAYABQAEAAQABAAD
AAIAAgABAAAAAAAAAP///v/+//7//v/9//3//f/9//3//P/7//v/+//6//r/+v/6//r/
+v/6//n/+f/5//n/+P/3//f/9//3//f/9//2//j/+f/5//n/+P/4//j/+P/6//n/+f/6
//n/+P/3//b/9v/2//b/9v/4//j/9v/2//b/9v/2//b/9v/2//b/9v/2//b/9v/2//T/
9P/0//T/9v/2//b/9v/2//b/9v/2//b/9v/2//b/9v/2//b/9v/2//b/9v/2//b/9v/2
//b/9v/2//b/9v/2//b/9v/2//b/9v/2//b/9v/2//b/9v/2//b/9v/2//b/9v/0//T/
9P/0//b/9v/2//b/9v/2//b/9v/2//b/9v/2//b/9v/2//b/9v/2//b/9v/2//b/9v/2
//b/9v/2//b/9v/2//b/9v/2//b/9v/2//b/9v/2//b/9v/2//b/9v/2//b/9v/2//b/
9v/2//b/+P/4//j/+P/5//r/+//8//7//v/+//7/AAAAAAAAAAACAAIAAgACAAEAAAD/
//7//f/8//v/+v/2//T/8v/w//D/8P/w//D/8P/w//D/8P/u/+7/7v/u/+//8P/x//L/
9P/0/w==
         </WaveFormData>
      </LeadData>
      <LeadData>
         <LeadByteCountTotal>10000</LeadByteCountTotal>
         <LeadTimeOffset>0</LeadTimeOffset>
         <LeadSampleCountTotal>5000</LeadSampleCountTotal>
         <LeadAmplitudeUnitsPerBit>4.88</LeadAmplitudeUnitsPerBit>
         <LeadAmplitudeUnits>��V</LeadAmplitudeUnits>
         <LeadHighLimit>2147483647</LeadHighLimit>
         <LeadLowLimit>268435456</LeadLowLimit>
         <LeadID>V4</LeadID>
         <LeadOffsetFirstSample>0</LeadOffsetFirstSample>
         <FirstSampleBaseline>0</FirstSampleBaseline>
         <LeadSampleSize>2</LeadSampleSize>
         <LeadOff>FALSE</LeadOff>
         <BaselineSway>FALSE</BaselineSway>
         <ExcessiveACNoise>FALSE</ExcessiveACNoise>
         <MuscleNoise>FALSE</MuscleNoise>
         <LeadDataCRC32>3327648509</LeadDataCRC32>
         <WaveFormData>
6v/q/+r/6v/q/+r/6v/q/+r/6v/q/+r/7P/s/+z/7P///xAAIQAyAGAAjAC4AOQAHQFW
AY8ByAHZAegB9wEGAtUBpAFzAUIB7ACYAEQA8P/Y/8D/qP+Q/57/qv+2/8L/x//K/83/
0P/R/9L/0//U/9f/2P/Z/9r/3f/e/9//4P/i/+L/4v/i/+L/4v/i/+L/4v/i/+L/4v/i
/+L/4v/i/+T/5P/k/+T/4v/i/+L/4v/k/+T/5P/k/+L/4v/i/+L/4v/i/+L/4v/k/+T/
5P/k/+L/4v/i/+L/4v/i/+L/4v/k/+T/5P/k/+L/4v/i/+L/4v/i/+L/4v/k/+T/5P/k
/+L/4v/i/+L/4v/i/+L/4v/g/+D/4P/g/+D/4P/g/+D/3v/e/97/3v/c/9z/3P/c/9r/
2v/a/9r/2f/Y/9f/1v/T/9L/0f/Q/8//zv/N/8z/y//K/8n/yP/F/8T/w//C/8D/wP/A
/8D/vv++/77/vv/B/8L/w//E/8f/yP/J/8r/zP/O/9D/0v/V/9j/2//e/+D/4v/k/+b/
6f/q/+v/7P/t/+7/7//w//L/8v/y//L/9P/0//T/9P/y//L/8v/y//T/9P/0//T/9v/2
//b/9v/2//b/9v/2//f/+P/5//r/+v/6//r/+v/6//r/+v/6//v//P/9//7/AAAAAAAA
AAACAAIAAgACAAIAAgACAAIAAgACAAIAAgAEAAQABAAEAAYABgAGAAYABAAEAAQABAAE
AAQABAAEAAIAAgACAAIAAgACAAIAAgAAAAAAAAAAAAIAAgACAAIAAAAAAAAAAAD+//7/
/v/+//z//P/8//z/+v/6//r/+v/6//r/+v/6//j/+P/4//j/+v/6//r/+v/6//r/+v/6
//r/+v/6//r/+P/4//j/+P/4//j/+P/4//j/+P/4//j/+v/6//r/+v/6//r/+v/6//j/
+P/4//j/9v/2//b/9v/2//b/9v/2//f/+P/5//r/+P/4//j/+P/4//j/+P/4//j/+P/4
//j/+P/4//j/+P/6//r/+v/6//n/+P/3//b/+P/4//j/+P/4//j/+P/4//r/+v/6//r/
+v/6//r/+v/6//r/+v/6//r/+v/6//r/+P/4//j/+P/6//r/+v/6//r/+f/5//n/+f/5
//n/+f/7//v/+//8//r/+v/6//r/+P/4//j/+P/5//v//f/+//z///8AAAEAAAABAAEA
AgAEAAUABgAHAAgACQAJAAgABwAHAAcABwAGAAYABgAFAAMAAAD+////AAAAAAAA///8
//v/+//7//3/+//7//v/+//9//7//v/8//v/+f/4//b/9f/z//P/9f/2//f/+P/2//b/
9v/3//f/9//3//j/+P/3//r/AQANAB8APgBiAI4AvwD2ADYBeQG4AfQBIgI4AjYCKAII
AtoBnAFEAd0AdQAdANr/sf+W/4j/jf+g/7f/xf/M/9D/1P/V/9n/3P/c/93/4f/j/+L/
4//m/+j/6v/t/+7/7v/u/+z/7P/s/+z/7f/u/+//8P/u/+//7//v/+//7//v/+//7//w
//D/8P/w//D/7//v/+//7//v/+//8P/w/+//7//v/+//7//v/+//7//v/+//8f/x//H/
8f/v/+//7//v/+//7//v/+//7//v/+//7//v/+//7//u/+7/7v/u/+7/7//v/+//7//v
/+//7//v/+//7//u/+7/7//v/+//7//v/+//7v/u/+7/7f/t/+v/6f/o/+f/5v/m/+X/
5P/j/+H/4f/f/93/3P/c/9v/2//Z/9j/1f/U/9H/0P/Q/8//0P/P/8//z//N/83/zf/O
/87/zv/R/9P/1f/X/9r/3P/f/+H/4//l/+f/6f/r/+3/7//x//P/9f/1//f/+P/4//n/
+f/6//v/+v/6//r//P/6//r/+//7//v/+//7//v/+f/5//r/+//7//r/+v/6//z//P/+
//7//v/+///////+//7//v/+//7///8AAAEAAwADAAUABgAGAAYABgAHAAgACAAJAAoA
CgAKAAoACgALAAwADAAMAAwADAAMAAwADAAMAAwADAAOAA0ADQANAAsACwALAAsACwAL
AAoACQAJAAgACAAJAAkACQAJAAgABgAGAAYABgAEAAQABAAEAAAAAAAAAAAA/v/+//7/
/v/9//3//f/9/////v/+//7//v/+//3//f/7//r/+v/7//v/+//7//v/+//7//v/+v/4
//j/+P/4//n/+f/5//n/9//3//f/+P/4//j/+P/4//r/+f/4//j/9//3//b/9v/2//b/
9v/2//b/9v/2//b/9v/2//b/9v/2//b/9v/2//b/9v/2//b/9v/2//b/9v/2//T/9P/0
//T/9P/0//T/9P/0//T/9P/0//T/9P/0//T/9P/0//T/9P/0//T/9P/0//T/9P/0//T/
9P/0//T/9P/0//T/9P/0//T/8//z//P/8//z//P/8//z//P/8//0//T/8v/y//L/8v/0
//T/9P/0//X/9v/2//b/+f/6//v//P/7//v//P/9//3//f/9//7///////7//f//////
///+//7//v/9//r/9P/x//H/8//0//X/9f/0//H/8f/x//H/8f/x//H/7//z//T/9P/0
//H/7//u/+7/7f/r/+v/7P/q/+r/6v/q/+z/7P/t/+3/7f/t/+z/7P/r/+7/9f8BABUA
MgBcAIoAuQDuAC4BbQGoAd4BCgIgAiICFAL2AdABmAFAAdkAdQAbANL/pf+K/37/hf+Y
/6v/u//E/8j/yv/P/9H/0v/Q/9H/1f/X/9j/2f/c/97/4P/f/+D/4P/g/+L/4v/i/+L/
4v/i/+L/4v/i/+P/4//j/+P/4//j/+P/4f/i/+L/4v/k/+T/4//j/+P/4//j/+P/5P/k
/+P/4//h/+H/4f/h/+H/4f/h/+H/4f/h/+H/4f/h/+H/4f/h/+H/4f/h/+H/3//f/9//
3//f/9//3//e/+D/4P/g/+D/3//f/9//3//f/9//3//f/9//3//e/97/3f/d/93/3f/b
/9v/2v/a/9r/2f/Z/9f/2f/Y/9f/1v/U/9P/0v/R/8//z//N/8v/yv/K/8n/yf/F/8T/
wf/A/8H/wP/A/7//vP+7/7v/u/+9/73/vf++/77/vv/B/8P/xf/H/8r/zP/N/8//0f/T
/9f/2f/b/93/3//h/+P/5f/l/+f/6P/o/+v/6//s/+3/7P/s/+z/7v/u/+7/7//v/+//
7//v/+//7//v//D/8f/x//D/8P/w//D/8P/y//L/8v/y//P/8//0//T/9P/0//T/9f/2
//f/9//3//n/+v/4//j/+P/5//r/+v/7//z//P/8//z//P/9//7//v/+//7//v/+//7/
/v/+//7//v8AAP////////3//f/9//3//f/9//z/+//9//z//P/9//z/+//6//j/+P/4
//j/+P/2//b/9v/2//T/9P/0//T/8//0//X/9v/z//P/8//z//X/9P/0//T/9P/0//P/
8//x//D/8P/x/+//7//v/+//8f/x//H/8P/w//D/8P/w/+//7//v/+//7//v/+//8P/u
/+7/7v/u/+7/7f/s/+z/7//v/+7/7v/s/+z/7P/s/+z/7P/s/+z/7P/s/+z/7P/s/+z/
7P/s/+7/7v/u/+7/7v/u/+7/7v/s/+z/7P/s/+z/7P/s/+z/7P/s/+z/7P/s/+z/7P/s
/+z/7P/s/+z/7P/s/+z/7P/s/+z/6v/q/+r/6v/s/+z/7P/s/+z/7P/s/+z/7P/r/+v/
6//p/+n/6f/p/+v/6//r/+z/7v/u/+7/7v/u/+7/7v/u//D/8f/y//L/8P/z//T/9f/2
//f/9//4//n/+f/5//n/+v/7//v/+v/5//n/+f/5//j/+P/4//f/9v/y/+//7//v//D/
8f/x/+7/7f/t/+3/7//t/+3/7f/t/+//8P/w/+//7f/q/+j/6v/p/+f/5//o/+j/6P/o
/+r/6v/q/+v/6f/r/+v/6P/o/+v/7v/5/wkAIQBGAHIAoADTABABUgGPAcoB+gEYAiAC
GgICAt4BrgFkAQABmwBBAPH/uv+Z/4T/hP+T/6b/t//D/8j/yP/M/8//0f/S/9T/2f/Z
/9n/3P/f/+D/4v/k/+T/5P/j/+L/4v/i/+L/4v/i/+L/4v/i/+L/4//j/+P/4//j/+P/
4//l/+b/5v/m/+b/5v/l/+X/5f/l/+X/5f/m/+b/5f/l/+P/4//j/+P/5f/l/+X/5f/j
/+P/4//j/+P/4//j/+P/4//j/+P/4//l/+X/5f/l/+X/5f/l/+T/5v/m/+b/5v/n/+f/
5//n/+f/5//n/+f/5//n/+b/5v/j/+P/4//j/+X/5f/k/+T/5P/j/+P/4f/j/+L/4f/g
/9//3f/b/9n/2f/Z/9f/1f/S/9L/0f/R/9H/0P/N/8z/y//K/8r/yf/I/8f/x//H/8n/
yf/J/8r/zP/M/8//0f/T/9X/2P/a/93/3//h/+P/4//l/+f/6f/p/+v/7f/v//D/8//1
//b/9f/1//b/9//6//r/+v/8//r/+v/7//v/+//7//v/+//7//v//P/9//3//P/8//z/
+v/6//z//P/+//7//////wIAAgACAAIAAgADAAQABQAFAAUABwAIAAoACgAKAAsADAAM
AA0ADgAMAAwADAAMAA8AEAAQABAADgAOAA4ADgAOAA4ADgAOABAADwAPAA8ADwAPAA8A
DwANAA0ADAALAAsACgAKAAsADQANAA0ADAAMAAwADAAMAAgACAAIAAgABgAGAAYABgAG
AAYABgAGAAcABwAHAAcABgAEAAMAAgAEAAQAAwADAAMAAgACAAMAAQABAAEAAQABAAEA
AQAAAAAAAAAAAAAA//////////8BAAEAAQACAAIAAgACAAIAAgABAAAAAAD//////v/+
//7//v/+//7//v/+//7//v8AAAAAAAAAAAAAAAAAAAAAAAAAAAAAAAAAAAAAAAAAAAAA
AAAAAAAAAAAAAP7//v/+//7//v/+//7//v8AAAAAAAAAAAIAAgACAAIABAAEAAQABAAC
AAIAAgACAAIAAQABAAEA//////////8BAAEAAQACAAIAAgACAAIAAgACAAIAAgACAAMA
BAAEAAIABQAGAAcACgALAAsADAALAAsACwALAAwADQANAAwADQANAA0ADQAMAAwADAAL
AAgABAABAAEAAgACAAIAAQABAAEAAgADAAEA/////////f///wAAAAACAAEA///+//3/
+//4//f/+v/6//r/+v/4//j/+P/5//n/+f/5//r/+v/5//z/AwALABkAMABUAH4AqwDi
ACABZwGoAeQBGgJAAkoCPgIiAvYBwAFyAQ0BoQA7AOz/uf+Y/4b/hf+U/6v/vf/K/9D/
0v/V/9f/2P/a/9n/2//f/+L/5f/k/+b/6P/r/+z/7P/s/+z/7P/s/+z/7P/s/+z/7P/u
/+//7//v/+//7//v/+//7//w//D/8P/u/+7/7f/t/+//7//v/+//7v/u/+3/7f/v/+//
7//v/+3/7f/t/+3/7f/t/+3/7f/t/+3/7f/t/+3/7f/t/+3/7f/t/+3/7f/t/+3/7f/s
/+z/7P/s/+z/7f/t/+3/7f/v/+//7//v/+3/7f/s/+z/6//r/+v/6//t/+3/7P/s/+r/
6f/p/+f/6f/o/+f/5v/m/+X/5P/j/+L/4//i/+H/3v/e/93/3f/Z/9j/1f/U/9P/0v/S
/9H/0P/P/8//z//P/8//z//Q/9D/0P/T/9X/1v/X/9n/2v/d/9//4f/j/+X/5//p/+v/
7P/t/+7/7//x//P/9P/0//X/9f/2//f/9v/2//b/+P/2//b/9//3//f/9//3//f/9//3
//j/+f/5//j/+P/4//j/+P/6//r/+P/4//n/+f/8//z//P/8//z//f/+/////////wEA
AgACAAIAAgADAAIAAgADAAQABgAGAAYABgAJAAoACgAKAAoACgAKAAoADAAMAAwADAAM
AAsACwALAAkACQAJAAkACwALAAoACQAJAAgACAAJAAcABwAHAAYABgAGAAYABgACAAIA
AgACAAIAAgACAAIAAAAAAAAAAAD//////////////v/+//7//v/+//3//f/9//z//P/9
//3//f/9//3/+//7//v/+v/4//j/+P/4//n/+f/5//n/9//3//f/+P/4//j/+P/4//j/
9//2//b/9//3//b/9v/2//b/9v/2//b/9v/2//b/9v/2//b/9v/0//T/9P/0//b/9v/2
//b/9v/2//b/9v/2//b/9v/2//b/9v/2//b/9v/2//b/9v/2//b/9P/0//T/9P/2//b/
9v/2//X/9P/z//L/9P/0//T/9P/0//T/9P/0//L/8v/x//H/8//z//P/8//z//P/8//z
//T/9P/0//T/9P/0//T/9P/0//T/9f/2//j/+P/7//z//f/+//////8AAAEAAQABAAEA
AgADAAMAAgABAAEAAQD///7//v/+//3/+v/2//P/8//1//b/9//3//b/9f/1//P/8//x
//H/8//x//P/9P/0//T/8//x/+7/7v/t/+v/6//s/+z/7P/s/+z/7P/s/+3/7//v/+//
7v/u/+3/7P/z/wEAEwAwAFoAigC5APIAMAFvAaoB5AEUAjICOAIsAhAC6AGyAV4B8wCL
ACsA3P+n/4j/ev9//5D/pf+5/8L/xv/K/83/0f/S/9D/0f/V/9f/2v/b/9z/3P/e/+H/
4v/i/+L/5P/k/+T/5P/i/+L/4v/i/+L/4//j/+P/4//j/+P/4//j/+T/5P/k/+b/5v/l
/+X/5f/l/+X/5f/k/+T/4//j/+P/4//j/+P/5f/l/+X/5f/j/+P/4//j/+X/5f/l/+X/
4//j/+P/4//j/+P/4//j/+P/4//j/+L/4v/i/+L/4v/j/+P/4//j/+P/4//j/+P/4//j
/+L/4v/h/+H/4f/h/+H/4f/g/+D/4P/f/9//3f/f/97/3f/c/9r/2f/Y/9f/1f/V/9P/
0f/Q/9D/z//P/83/zP/J/8j/x//G/8b/xf/E/8P/w//D/8P/w//D/8T/xv/G/8n/y//N
/8//0v/U/9P/1f/X/9n/3f/f/+H/4//j/+X/5//p/+n/6//s/+z/7//v//D/8f/y//L/
8v/0//L/8v/z//P/8//z//P/8//z//P/9P/1//P/8v/y//L/9P/0//b/9v/0//T/9f/1
//j/+P/4//j/+P/5//r/+//5//n/+//8//z//P/8//3//v/+////AAAAAAAAAAAAAAMA
BAAEAAQAAgACAAIAAgAEAAQABAAEAAQAAwADAAMAAwADAAMAAwABAAEAAAD//////v/+
/////////////v/+//7//v/+//z//P/8//z/+v/6//r/+v/4//j/+P/4//f/9//3//f/
9//2//b/9v/2//b/9f/1//X/9P/0//X/9f/1//X/9f/1//X/9f/0//T/9P/0//T/8f/x
//H/8f/x//H/8f/y//L/8v/y//L/8v/x//D/8P/z//P/8v/y//L/8v/y//L/8P/w//D/
8P/w//D/8P/w//D/8P/w//D/8P/w//D/8P/w//D/8P/w//D/8P/w//D/8P/w//D/8P/w
//D/7v/u/+7/7v/w//D/8P/w//D/8P/w//D/8P/w//D/8P/w//D/8P/w//D/8P/v/+//
7//v/+//7//x//H/8f/x//D/8P/w//D/8P/w//D/8P/y//L/8//0//T/9P/3//j/+f/6
//v/+//8//3//f/9//3//v///////v/9//3//f/9//z//P/8//n/9v/y/+//7//x//L/
8//1//T/8//z//P/8//x//H/8//x//P/9P/y//L/8f/v//D/8P/v/+3/7f/u/+7/7v/u
/+7/7v/u/+//7f/t/+3/7v/s/+3/8v/7/wkAHwBEAHIAogDVAA4BTgGLAcQB+gEgAi4C
KgIWAvYBygGEASIBtwBVAP//wv+b/4b/hP+P/6T/t//D/8j/zP/Q/9H/0//S/9L/1//Z
/9n/2v/d/97/4v/k/+T/5P/j/+L/4v/i/+L/4v/k/+T/5P/k/+L/4//j/+P/4//j/+P/
4//l/+b/5v/m/+T/5P/j/+P/5f/l/+X/5f/m/+b/5f/l/+P/4//j/+P/4//j/+P/4//j
/+P/4//j/+H/4f/h/+H/4f/h/+H/4f/h/+H/4f/h/+H/4f/h/+D/4P/g/+D/4P/h/+H/
4f/h/9//3//f/9//4f/h/+D/4P/f/9//3//f/93/3f/c/9z/3P/b/9v/2f/Z/9j/1//W
/9b/1f/U/9P/z//P/83/y//K/8r/yf/J/8f/xv/D/8L/w//C/8L/wf/A/7//v/+//8H/
wf/B/8L/wv/C/8X/x//J/8v/zv/Q/9P/1f/X/9n/2//d/9//4f/h/+P/5f/n/+f/6f/q
/+r/7f/t/+7/7//w//D/8P/y//D/8P/x//H/8//z//P/8//z//P/9P/1//X/9P/0//T/
9v/2//j/+P/3//b/9v/1//b/9v/2//b/+P/5//r/+//7//v//f/+//z//P/8//3//P/8
//3//v8AAAAAAAAAAAEAAgACAAIAAgACAAIAAgAEAAQABAAEAAIAAQABAAEAAwADAAMA
AwADAAMAAgABAP///v/+/////////////v/+//7//v/+//3//v///wAA/P/8//z//P/8
//z//P/8//v/+//7//v/+f/4//j/+P/6//r/+f/5//n/+P/4//n/+f/5//n/+f/5//n/
+f/4//j/+P/4//j/9f/1//X/9f/3//f/9//4//r/+v/6//r//P/7//r/+v/5//n/+P/4
//j/+P/4//j/+P/4//j/+P/4//j/+P/4//j/+P/4//j/+P/4//j/+P/4//j/+P/4//r/
+P/4//j/+P/4//j/+P/4//j/+P/4//j/+P/4//j/+P/4//r/+v/6//r/+v/6//r/+f/5
//n/+f/5//f/9//3//f/9//4//j/+P/6//r/+v/6//r/+v/6//v//v/+//7/AQAAAAEA
AgADAAMABAAFAAUABQAFAAYABwAHAAYABQAFAAUABQAEAAQABAADAAAA/P/5//n/+//8
///////+//3//f/9//3/+//5//n/9//5//j/+P/4//f/9f/0//T/8//y//P/9f/2//b/
9v/2//b/9v/3//f/9//3//j/+P/1//j/AQANAB8APgBmAJIAwwD+AEIBhQHEAQACLgJE
AkQCMgIQAuQBogFAAdEAawAVANL/pf+M/4T/j/+k/7f/xf/O/9D/1v/b/93/3P/a/9v/
3//j/+L/4//m/+r/7P/t/+7/7v/u/+7/7v/u/+7/7P/s/+z/7P/s/+3/7f/t/+//7//v
/+//7//w//D/8P/w//D/7//v/+3/7f/t/+3/8P/w/+//7//v/+//7//v/+//7//v/+//
7//v/+//7//v/+//7//v/+//7//v/+//7//v/+//7//x//H/8f/w//D/8P/w//D/8f/x
//H/8f/v/+//7//v/+//7//u/+7/7v/v//D/8f/v/+//7v/u/+7/7f/t/+v/7f/s/+v/
6v/s/+v/6v/p/+X/5f/j/+H/4P/g/9//3//d/9z/2f/Y/9f/1v/W/9X/1f/V/9b/1//X
/9f/1//Y/9j/2P/b/93/3f/f/+L/5P/n/+n/6//t//H/8//1//f/9//5//v//f/9////
AAAAAAEAAQACAAMAAgACAAIABAACAAIAAwADAAEAAQABAAEAAwADAAQABQADAAIAAgAC
AAQABAAGAAYACAAIAAkACQAIAAgACAAIAAYABwAIAAkACQAJAAsADAAOAA4ADgAPABIA
EgATABQAEwASABEAEAARABIAEgASABUAFgAXABgAFgAWABYAFgAVABMAEgARABQAFQAW
ABcAFQAVABQAEwASABAADwAPABAAEQASABIAEAAQABAAEAAOAA4ADgAOAA4ADgAOAA4A
CgAKAAoACgAJAAkACQAJAAkACAAIAAgACAAIAAcABwAHAAYABgAHAAkACQAJAAkACwAL
AAsACgAHAAYABQAEAAQABQAGAAcABQAFAAUABgAEAAQABAAEAAYABQAEAAQABQAFAAQA
BAAGAAYABgAGAAgACAAIAAgABgAGAAYABgAEAAQABAAEAAQABAAEAAQABAAEAAQABAAE
AAYABgAGAAYABgAEAAQABAAEAAQABAAEAAQABAAEAAQABAAGAAYABQAFAAMAAwADAAMA
AwADAAMAAwAEAAQABAAEAAQABAAEAAQAAgACAAMABAAGAAYACQAKAAsADAANAA0ADgAP
AA8ADwAPABAAEQARABAADwAPAA8ADgAMAAsACgAJAAYAAgD///3///8AAAEAAgACAAIA
AwADAAMAAQABAP///f///wAAAAAAAP///f/8//z/+//5//n/+v/6//r/+P/4//j/+P/5
//n/+//7//j/+P/7//7/AwAPACEAPABmAJYAyQAAAT4BgQHCAf4BMgJMAkwCOgIWAuYB
pgFQAeUAdwAZAND/pf+O/4L/hf+a/6//wf/K/9D/0v/V/9f/2v/a/9v/3f/h/+L/4f/k
/+j/6v/r/+z/7P/s/+z/7P/s/+z/7v/u/+7/7v/s/+3/7f/t/+3/7f/t/+3/7f/u/+7/
7v/u/+7/7f/t/+3/7f/t/+3/7v/u/+3/7f/t/+3/7f/t/+3/7f/t/+3/6//r/+v/6//r
/+v/6//r/+3/7f/t/+3/7f/t/+3/7f/t/+3/7f/s/+z/7P/s/+z/6//r/+v/6//r/+v/
6//r/+3/7f/s/+z/6//r/+v/6//r/+v/6v/q/+z/6//r/+n/5//m/+X/5P/m/+X/5P/j
/9//3//d/9v/3P/c/9v/2//Z/9j/1f/U/9X/1P/U/9P/0P/P/8//z//R/9H/0f/S/9L/
0v/V/9f/2f/b/97/4P/f/+H/4//l/+f/6f/r/+3/7f/v//H/8//z//X/9v/2//f/9//4
//n/+P/4//j/+v/6//r/+//7//n/+f/5//n/+f/5//r/+//7//r/+v/6//r/+v/8//z/
/P/8//3//f8AAAAAAAAAAAAAAQACAAMAAwADAAUABgAGAAYABgAHAAgACAAJAAoADAAM
AAwADAANAA4ADgAOAA4ADgAOAA4AEAAQABAAEAAQAA8ADwAPAA0ADQANAA0ADQANAAwA
CwAJAAgACAAJAAcABwAHAAYABgAGAAYABgAEAAQABAAEAAIAAgACAAIAAAAAAAAAAAD/
/////////////v/+//7//P/8//v/+//7//r/+v/7//3//f/9//3//f/9//3//P/6//r/
+v/6//n/+f/5//n/+f/5//n/+v/4//j/+P/4//j/9//2//b/9//3//b/9v/4//j/+P/4
//b/9v/2//b/+P/4//j/+P/4//j/+P/4//b/9v/2//b/9v/2//b/9v/2//T/9v/2//b/
9v/4//j/+P/4//b/9v/2//b/9v/2//b/9v/4//j/+P/4//j/+P/4//j/+P/4//j/+P/4
//j/+P/4//b/9v/2//b/9//4//n/+v/6//r/+v/6//j/+P/4//j/+v/6//r/+v/4//j/
+P/4//n/+f/5//n/9//3//f/9//3//f/+P/4//r/+v/6//r/+P/4//j/+P/5//r/+v/6
////AAABAAIAAwADAAQABQADAAMAAwAEAAcABwAGAAUABQAFAAUABAACAAIAAQD+//r/
9//3//n/+v/7//v/+v/7//v/+//7//n/+f/5//f/+f/6//r/+v/5//f/9v/2//X/8//z
//T/9P/0//T/9P/0//T/9f/1//X/9f/0//T/9//8/wUAFQAtAFAAfgCwAOMAHgFeAZsB
1gEOAjQCQgI8AiQCAALUAYoBKAG9AFcAAQDE/5//iP+G/5X/qv+9/8v/0v/U/9b/2//b
/9r/2v/d/9//4f/i/+X/6P/q/+z/6//s/+z/7P/u/+7/7v/u/+7/7v/u/+7/7v/v/+//
7//t/+3/7f/t/+3/7v/u/+7/7v/u/+3/7f/v/+//7//v/+7/7v/t/+3/7//v/+//7//t
/+3/7f/t/+3/7f/t/+3/7f/t/+3/7f/t/+3/7f/t/+3/7f/t/+3/7f/t/+3/7P/s/+z/
7P/s/+3/7f/t/+3/7f/t/+3/7f/t/+3/7P/s/+n/6f/p/+n/6f/p/+j/6P/o/+f/5//l
/+X/5P/j/+L/4P/f/97/3f/Z/9n/1//V/9b/1v/V/9X/0//S/8//zv/L/8r/yv/J/8j/
x//H/8f/x//H/8f/yP/K/8r/zf/P/9H/0//W/9j/2f/b/93/3//j/+X/5//p/+n/6//t
/+//7//x//L/8v/1//X/9v/3//b/9v/2//j/9v/2//f/9//3//f/9//3//f/9//4//n/
+f/4//j/+P/4//j/+v/6//r/+v/7//v//P/8//z//P/8//3//v////////8BAAIABAAE
AAQABQAGAAYABwAIAAYABgAGAAYABwAIAAgACAAIAAgACAAIAAgACAAIAAgACgAJAAkA
CQAJAAkACQAJAAkACQAIAAcABQAEAAQABQAFAAUABQAEAAQABAAEAAQAAgACAAIAAgAA
AAAAAAAAAP7//v/+//7//f/9//3//f/9//z//P/8//z//P/7//v/+//6//r/+//7//v/
+//7//v/+//7//r/+v/6//r/+v/5//n/+f/5//v/+//7//z/+v/6//r/+v/8//v/+v/6
//n/+f/4//j/+v/6//r/+v/6//r/+v/6//j/+P/4//j/+P/4//j/+P/6//r/+v/6//j/
+P/4//j/+v/6//j/+P/4//j/+v/6//r/+v/6//r/+v/6//r/+v/6//r/+v/6//r/+v/6
//r/+v/6//r/+v/6//r//P/8//z//P/6//r/+v/6//r/+v/6//r//P/8//z//P/6//r/
+v/6//z//P/8//z//P/8//z//P/8//z//P/8//z//P/8//z//P/8//z//P/6//r/+v/6
//r/+v/6//r/+v/6//r/+v/8//z//P/8//r/+v/6//r//P/8//z//P/8//z//P/8//z/
/P/8//z//v/+//7//v8BAAIAAwAEAAYABgAGAAYACAAIAAgACAAIAAgACAAIAAgACAAI
AAgABwAGAAUABAACAAAA/v/8//7//v/+//7//v/+//7//v/8//z//P/8//7//v/+//7/
/v/+/w==
         </WaveFormData>
      </LeadData>
      <LeadData>
         <LeadByteCountTotal>10000</LeadByteCountTotal>
         <LeadTimeOffset>0</LeadTimeOffset>
         <LeadSampleCountTotal>5000</LeadSampleCountTotal>
         <LeadAmplitudeUnitsPerBit>4.88</LeadAmplitudeUnitsPerBit>
         <LeadAmplitudeUnits>��V</LeadAmplitudeUnits>
         <LeadHighLimit>2147483647</LeadHighLimit>
         <LeadLowLimit>268435456</LeadLowLimit>
         <LeadID>V5</LeadID>
         <LeadOffsetFirstSample>0</LeadOffsetFirstSample>
         <FirstSampleBaseline>0</FirstSampleBaseline>
         <LeadSampleSize>2</LeadSampleSize>
         <LeadOff>FALSE</LeadOff>
         <BaselineSway>FALSE</BaselineSway>
         <ExcessiveACNoise>FALSE</ExcessiveACNoise>
         <MuscleNoise>FALSE</MuscleNoise>
         <LeadDataCRC32>1561023253</LeadDataCRC32>
         <WaveFormData>
8P/w//D/8P/y//L/8v/y//L/8v/y//L/8P/w//D/8P/+/wwAGgAoAFAAeACgAMgAAQE6
AXMBrAHDAdoB8QEIAtcBqAF5AUoB/wC0AGkAHgAFAO7/1//A/8f/zP/R/9b/1//Y/9n/
2v/c/9z/3P/c/97/3v/e/97/4P/g/+D/4P/i/+L/4v/i/+L/4v/i/+L/4v/i/+L/4v/i
/+L/4v/i/+L/4v/i/+L/4v/i/+L/4v/g/+D/4P/g/97/3v/e/97/3v/e/97/3v/e/97/
3v/e/9z/3P/c/9z/3P/c/9z/3P/e/97/3v/e/9z/3P/c/9z/3P/c/9z/3P/e/97/3v/e
/97/3v/e/97/3P/c/9z/3P/c/9z/3P/c/9z/3P/c/9z/2v/a/9r/2v/a/9r/2v/a/9r/
2v/a/9r/1//W/9X/1P/S/9L/0v/S/9L/0v/S/9L/0P/Q/9D/0P/P/87/zf/M/8z/zP/M
/8z/zP/M/8z/zP/P/9D/0f/S/9X/1v/X/9j/2v/c/97/4P/i/+T/5v/o/+v/7P/t/+7/
7//w//H/8v/z//T/9f/2//b/9v/2//b/+P/4//j/+P/2//b/9v/2//b/9v/2//b/9//4
//n/+v/4//j/+P/4//r/+v/6//r/+v/6//r/+v/6//r/+v/6//z//P/8//z//v/+//7/
/v/+//7//v/+/wAAAAAAAAAA/v/+//7//v/+//7//v/+//7//v/+//7//v/+//7//v/+
//7//v/+//z//P/8//z//P/8//z//P/8//z//P/8//7//v/+//7//v/+//7//v/8//z/
/P/8//r/+v/6//r//P/8//z//P/6//r/+v/6//r/+v/6//r/+v/6//r/+v/8//z//P/8
//z//P/8//z//P/8//z//P/6//r/+v/6//r/+v/6//r//P/8//z//P/+//7//v/+//z/
/P/8//z/+v/6//r/+v/8//z//P/8//7//v/+//7//v/+//7//v/+//7//v/+//z//P/8
//z//P/8//z//P/+//7//v/+//z//P/8//z//P/8//z//P/+//7//v/+//7//v/+//7/
/v/+//7//v8AAAAAAAAAAP7//v/+//7//v/+//7//v/+//7//v/+//7//v/+//3/////
//7//v8AAAAAAAAAAAEAAQABAAEA//////////8BAAIAAwADAAMABAAGAAcABgAFAAUA
BAAFAAYABwAIAAkACgAKAAkACwALAAsACwAJAAkACQAJAAkABwAGAAYABgAIAAgACQAH
AAcABwAIAAYABQAFAAUABQAGAAcACAAGAAQAAwACAP///v/8//z///////////8AAAAA
AAAAAAAA/////////f/9//7/AAAJABsAMgBSAHcAogDWABIBVQGVAdIBCQIoAjICKAIN
At8BmQFBAekAkgBAAAMA4f/M/7z/uv/H/9P/2//g/+P/4v/k/+X/5//m/+b/6v/r/+r/
6//s/+7/7//x//L/8v/y//D/8P/w//D/8v/y//L/8v/y//L/8f/x//H/8f/x//H/8f/y
//L/8f/x//H/8f/x//L/8v/z//P/8//z//P/8//z//P/8//y//H/8P/v/+7/8P/w//D/
8P/w//D/8P/w//D/8P/w//D/8P/w//D/8P/w//D/8P/w/+//7//w//D/8P/w/+//7//v
/+//7v/u/+7/7v/u/+7/7v/u/+3/7f/v/+//7//u/+7/7f/t/+3/7P/s/+v/6v/q/+r/
6f/p/+r/6f/o/+f/5P/k/+T/5P/k/+P/4//j/+H/4P/f/9//4f/h/+H/4f/i/+L/4v/k
/+P/5f/l/+f/6f/r/+7/7//z//X/9f/4//j/+//7//3//f///wAAAQACAAMAAwADAAQA
BAAEAAUABQAGAAcABwAGAAYABgAGAAYABgAFAAUABgAGAAYABgAGAAYABgAGAAYABgAH
AAcABwAHAAkACQAHAAcACAAIAAgACAAIAAkACwALAAsADAAPAA8ADgAOAA0ADgAOAA4A
EAAQABAAEQAPAA8ADwAPABAAEAAQABAAEAAQABAAEAAQABAADwAPAA8ADwAPAA8AEQAR
ABEAEQARABAAEAAQAA4ADgAPABAADwAPAA8ADwAPAA0ADQANAAsACwALAAoACgAKAAoA
CQALAAsACgAJAAkACgAKAAoADAAKAAoACgAKAAoACgAKAAoACQAJAAoACgAKAAoACQAI
AAgACAAIAAgACAAIAAgACAAIAAgACAAIAAgACAAIAAYABgAGAAYABgAGAAUABQAFAAUA
BQAFAAUABQAFAAUABQAFAAUABQAFAAUABQAFAAUABQAFAAUABQAFAAQABAAFAAQABgAG
AAYABgAEAAQABAAEAAQABAAEAAQABAAEAAQABAAEAAQABAAEAAQABAAEAAQAAgACAAIA
AgACAAIAAgACAAIAAgACAAIAAgACAAEAAQADAAIAAgACAAIAAgACAAMAAQABAAEAAQAB
AAEAAQABAAIAAwADAAMABAAGAAcABwAHAAgACAAIAAgACAAIAAkACAAIAAcABwAHAAcA
BwAHAAcABwAHAAUAAwACAAIAAgACAAIAAwADAAEAAQACAAIAAQABAAEAAAACAAIAAgAA
APz/+//6//n/+P/2//b/9//1//X/9f/2//j/+P/4//j/9//1//f/9f/z//T/+v8DABMA
LABOAHUAngDOAAoBRwGDAbwB7QEOAhgCEgL5AdMBkwE/AekAlABEAAMA3f/G/7j/tv/B
/83/1f/Y/9v/2v/c/9//3//c/9z/3v/f/+D/4f/i/+T/5f/j/+T/5P/k/+T/5P/k/+T/
5P/k/+T/5P/k/+T/4//j/+P/4//j/+P/4f/i/+L/4f/h/+H/4f/h/+D/4P/h/+H/4f/h
/+H/4f/f/9//3//e/97/3v/e/97/3v/e/97/3v/e/97/3v/e/9z/3P/c/9z/2v/a/9r/
2v/a/9r/2v/a/9n/2f/a/9r/2v/a/9n/2f/Z/9n/2P/Y/9j/2P/Y/9j/2P/Y/9f/1//V
/9X/1f/U/9T/0//T/9P/0P/Q/8//zv/O/87/zf/N/8r/yf/I/8f/yP/I/8j/yP/E/8P/
w//D/8P/wv/B/8H/v/+//7//v//A/8D/wP/C/8P/xf/F/8f/yf/L/87/z//R/9P/0//W
/9j/2//b/93/2//d/97/3//i/+P/4//j/+T/5P/k/+X/5f/m/+f/5//m/+b/5v/m/+b/
5v/l/+X/5v/m/+b/5v/m/+b/5v/m/+b/5v/n/+f/5f/l/+f/5//n/+f/6P/o/+j/6P/o
/+n/6f/p/+n/6v/r/+v/6v/q/+v/7P/s/+z/7P/s/+z/7f/r/+v/6//r/+z/7P/s/+z/
7P/s/+z/7P/s/+z/6//r/+v/6//r/+v/6//r/+v/6//r/+r/6v/q/+j/6P/p/+r/6v/p
/+j/5//n/+X/5f/l/+f/5//n/+b/5v/m/+b/5f/l/+X/5P/j/+X/5v/m/+b/5v/k/+T/
5P/k/+T/5P/k/+L/4f/h/+L/4v/i/+L/4f/i/+L/4v/i/+L/4v/i/+L/4P/g/+D/4P/g
/+D/4P/g/+D/4P/g/+D/4v/i/+H/4f/f/9//3//f/9//3//f/9//3//f/9//3//f/9//
3//f/9//3//f/9//3//f/97/3v/f/97/3v/e/97/3v/g/+D/4P/g/97/3v/e/97/3v/e
/97/3v/e/97/3v/e/97/3v/e/97/3v/e/97/3v/e/97/3v/e/+D/4P/g/+D/3v/e/97/
3f/f/9//3v/e/97/3v/e/97/4f/h/+H/4f/h/+H/4f/h/+H/4v/j/+P/4//k/+b/5//n
/+f/6P/o/+j/6P/o/+j/6f/q/+r/6f/p/+n/6f/p/+v/6//r/+v/6f/n/+b/5v/m/+j/
6P/p/+f/5//n/+j/6v/p/+n/6f/o/+j/6P/o/+T/4v/h/+D/4f/g/97/3v/f/9//3//f
/97/3v/e/97/3v/h/+H/3f/d/93/4P/m//X/CwAoAE4AdwCmAOAAHgFbAZkB0AH5AQwC
DAL6AdcBoQFTAfkApQBUAAwA2/+//6z/pv+s/7X/vf/F/8j/x//I/8r/y//N/87/0P/O
/8//0P/R/9L/1P/V/9P/1P/U/9T/1P/U/9T/1P/U/9T/1P/U/9T/1P/T/9P/0f/R/9H/
0f/T/9T/1P/T/9X/1f/V/9X/0v/S/9P/0//T/9P/0//T/9P/0//T/9L/0v/S/9L/0v/S
/9L/0v/S/9L/0v/S/9L/0P/Q/9D/0P/S/9L/0v/S/9L/0v/S/9L/0//T/9T/1P/U/9T/
0//T/9X/1f/U/9T/1P/U/9T/1P/S/9L/0f/R/9H/0f/R/9D/0v/R/9H/0f/S/9L/0f/Q
/8//zv/M/8v/yv/J/8j/x//G/8b/xv/G/8b/xf/F/8X/xf/E/8P/w//F/8X/xf/F/8j/
yP/I/8r/y//N/83/z//R/9P/1v/X/9n/2//b/97/3v/h/+H/4//j/+X/5v/n/+r/6//r
/+v/6v/q/+r/6//t/+7/7//v//D/8P/w//D/7v/u/+3/7f/u/+7/7v/u/+7/7v/u/+7/
7v/u/+//7//x//H/8//z//P/8//0//T/9P/0//T/9f/3//f/9//4//n/+f/4//j/+//8
//z//P/6//r/+v/7//3//f/9//3//f/8//v/+v/4//j/+P/4//n/+v/6//v/+//7//v/
+//5//n/+f/5//v/+v/6//r/+v/6//v//P/7//v/+//7//v/+f/5//n/9//3//f/9v/4
//j/+P/3//f/9//2//X/8//0//T/9P/2//T/9P/0//T/9P/0//T/9P/z//P/9P/0//T/
9P/z//L/8v/y//L/8v/y//L/8v/0//T/9P/0//T/9P/0//T/8v/y//L/8v/w//D/7//v
//H/8f/x//H/8//z//P/8//z//P/8//z//X/9f/1//X/8//z//P/8//z//P/8v/y//P/
8v/y//L/8v/y//L/8v/y//L/8v/y//L/8v/0//T/9P/0//b/9v/2//b/+P/4//j/+P/4
//j/+P/4//b/9v/2//X/9f/1//T/9P/0//T/9P/0//f/9//3//f/9f/1//X/9f/1//b/
9//3//f/+P/6//v//f/9//7//v/8//z//P/8//3//v/+//3//f/9//3//f//////////
//v/+f/4//j/9v/4//j/+f/7//v/+//8//z/+//7//v/+P/4//j/+P/4//b/9f/0//H/
8P/u/+7/8f/x//H/8f/w//D/8P/w/+7/7//v/+//7f/t/+7/8v/5/wMAFgA0AFcAfACs
AOgAJwFnAaQB3QEKAhwCGAIDAtsBnQFPAfcAngBIAAEA1f+8/6r/pP+t/7n/xf/O/9H/
0v/S/9P/1f/U/9T/1P/X/9j/2f/a/9r/3f/d/97/3v/e/97/3v/e/97/3v/e/97/3v/e
/97/3f/d/9//3//f/9//3//g/+D/3//d/93/3f/d/97/3v/f/9//3//f/9//3//d/93/
3f/c/97/3v/e/97/3P/c/9z/3P/c/9z/3P/c/97/3v/e/97/3v/e/97/3v/c/9z/3P/c
/93/3f/e/97/3P/c/9v/2//c/93/3f/e/97/3v/e/97/3P/c/9v/2//d/93/3f/c/9r/
2f/Z/9n/2v/a/9n/2P/Y/9j/1//X/9f/1//X/9f/1P/U/9T/1P/S/9H/0f/R/8//zv/N
/83/zf/N/83/zf/O/87/zv/Q/9H/0//T/9X/1f/X/9r/2//d/9//3//i/+L/5f/l/+f/
5//p/+r/6//s/+3/7f/t//D/8P/w//H/7//w//H/8f/w//D/8P/w//D/8P/v/+//8P/w
//D/8P/w//D/8P/w//L/8v/z//P/8f/x//P/8//z//P/9P/0//T/9P/0//X/9f/1//X/
9v/3//f/9v/2//f/+P/4//j/+P/4//j/+f/7//v/+//7//z//P/8//z//v/+//7//v/+
//7//f/9//v/+//7//v//f/9//3//f/9//z//P/8//r/+v/7//z/+//7//v/+//7//n/
+f/5//n/+f/5//j/+v/6//r/+f/5//n/+P/3//f/+P/4//j/+P/2//b/9v/2//b/9v/2
//j/9//3//j/9v/2//b/9f/0//T/9P/0//T/9P/0//T/9P/0//T/9P/0//T/9P/0//T/
9P/0//T/9v/2//X/9f/1//X/9f/1//X/9f/1//X/9//3//f/9//2//X/9P/z//X/9f/1
//X/9f/1//T/9P/1//b/9P/0//T/9P/2//b/9v/2//T/9P/0//T/9P/0//T/9P/0//T/
9P/0//L/8v/y//L/8//0//X/9v/0//T/9P/0//T/9P/0//T/9f/1//X/9P/0//T/9P/0
//T/9f/1//X/9f/1//X/9f/1//X/9v/3//f/9//4//r/+//7//v//P/8//z//P/8//z/
/f/+//7//f/9//3//f/9//3//f/9//3/+//5//j/9v/2//j/+P/7//v/+//7//r/+v/5
//n/+//6//r/+v/6//j/9v/1//T/8//y//D/7v/v/+//7//v//D/8P/w//D/8P/v/+//
7//v/+3/7P/w//n/CQAiAEQAaQCSAMIA/AA5AXMBrgHjAQgCGAISAv0B2QGdAUsB8wCc
AEoABQDZ/8D/sP+u/7f/w//N/9L/0//U/9b/2f/Z/9b/2P/a/9v/3P/d/9z/2v/d/9//
4P/g/+D/4P/g/+D/4P/i/+L/4v/i/+L/4v/h/+H/4f/h/+H/4f/h/+L/4v/h/+H/4f/h
/+H/4v/i/+P/4//i/+H/4P/f/9//3//f/97/4P/g/+D/4P/g/+D/4P/g/+D/4P/g/+D/
4P/g/+D/4P/e/97/3v/e/+D/4P/g/+D/3f/d/97/3v/e/97/3f/d/9//3//e/97/3v/e
/97/3v/c/9z/2//b/93/3f/d/9z/3P/b/9v/2//a/9r/2f/Y/9j/2P/X/9f/1P/T/9L/
0f/Q/9D/0P/Q/87/zf/N/83/z//O/83/zf/L/8v/y//L/87/zv/O/9D/0f/T/9P/1f/X
/9n/3P/d/93/3//f/+L/5P/n/+f/6f/p/+v/7P/t/+7/7//v/+//8v/y//L/8//z//T/
9f/1//L/8v/y//L/9P/0//P/8//0//T/9P/0//T/9P/0//T/9P/0//X/9f/z//P/9f/1
//X/9f/2//b/+P/4//j/+f/3//f/9//4//n/+f/4//j/9//4//j/+P/6//r/+v/7//v/
+//7//v/+v/6//r/+v/8//z//P/8//z//P/7//v/+f/5//n/+f/5//n/+f/5//f/9v/2
//b/9v/2//f/+P/3//f/9//3//f/9f/1//X/9f/1//X/9P/0//T/9P/z//X/9f/0//P/
8f/y//L/8v/y//D/8P/w//D/8P/w//D/8v/x//H/8v/w//D/8P/v//D/8P/w//D/7v/u
/+7/7v/u/+7/7v/u//D/8P/w//D/7v/u/+7/7v/u/+7/7f/t/+//7//v/+//7f/t/+3/
7f/t/+3/7f/t/+3/7f/t/+3/7f/t/+3/7f/v/+//7v/u/+3/7v/u/+7/7v/u/+z/7P/s
/+z/7P/s/+z/7P/s/+z/7P/s/+z/7P/s/+z/7P/s/+z/7P/s/+z/7P/s/+r/6v/q/+r/
6f/p/+n/6P/q/+r/6v/q/+j/6f/p/+n/6//r/+v/6//r/+v/7P/t/+3/7f/u//D/8f/x
//H/8v/w//D/8P/w//L/8//0//T/8//z//P/8//z//P/8//z//H/7//t/+z/7v/u//D/
8P/z//P/8//z//L/8v/x//H/8//y//L/8v/w/+7/7P/r/+z/6//q/+j/6P/p/+n/6f/p
/+r/6v/q/+r/6P/p/+f/5//n/+X/6P/u//n/DQAsAFAAeQCoAN4AGAFVAZEBygH3ARAC
EgIEAukBuwFvARUBwQBsACAA6f/L/7j/rv+0/73/x//N/9D/0f/S/9T/0//T/9T/1P/U
/9X/1v/X/9j/2v/b/9n/2v/a/9r/2v/a/9r/2v/a/9r/2v/a/9r/2v/Z/9n/2//b/9v/
2//b/9z/3P/b/9n/2f/Z/9n/2v/a/9v/2//Z/9n/2f/Z/9f/1//X/9b/2P/Y/9j/2P/W
/9b/1v/W/9b/1v/W/9b/1v/W/9b/1v/W/9b/1v/W/9b/1v/W/9b/0//T/9T/1P/U/9T/
0//T/9P/0//S/9L/1P/U/9T/1P/S/9L/0f/R/9H/0f/R/9D/0P/P/8//z//O/87/zf/M
/8r/yv/J/8n/yP/H/8b/xf/E/8T/xP/E/8T/w//D/8P/w//C/8H/wf/B/8H/wf/B/8T/
xP/E/8b/x//J/8n/y//N/8//0v/T/9X/1//X/9r/2v/d/93/3//f/+H/4v/j/+T/5f/l
/+X/5v/m/+b/5//n/+j/6f/p/+r/6v/q/+r/6v/q/+n/6f/q/+r/6v/q/+r/6v/q/+r/
7P/s/+3/7f/r/+v/7f/t/+v/6//s/+z/7v/u/+7/7//x//H/8f/y//H/8f/w//D/7//w
//D/8P/y//L/8v/z//P/8//z//P/9P/0//T/9P/0//T/9P/0//T/9P/z//P/8//z//P/
8//1//X/9f/1//P/8v/y//L/+P/8/wEABgANABEAFQAZABcAFQAVABUAEwATABMAEgAS
ABIAEgARABAADwANAAsACQAIAAYABAAEAAIAAgACAAIAAgACAAIAAgABAAEAAgACAAIA
AgABAAIAAgACAAIAAAAAAAAAAAACAAIAAgACAAIAAgACAAIABAAEAAQABAADAAIAAAD/
//3//f/9//3//f/9//3//f/9//3//f/9/////////////f/9//3//f///////v/+////
/v/+//7//v/+//7//v/+//7//v/+//7//v/+//7//v/+/wAAAAAAAAAAAAAAAAAAAAD+
//3//f/9//z//P/8//z//P/8//3//f/9//3//f/9/////////wAAAQABAAEAAgACAAMA
AwADAAQABAAEAAQABQAGAAgACgAIAAcABwAHAAUABQAFAAUABwAHAAUAAwACAAIAAgAE
AAYABwAHAAcABQAGAAYABQADAAMAAgACAAAAAAD+//z//f/8//v/+v/6//r/+//7//v/
+//8//z//P/8//z/+//7//3/+//3//j/AAAJABkANABWAHsApgDcABwBXQGdAdgBDQIu
AjYCLAIPAuMBmwFBAeMAjAA+AAEA2//E/7r/vv/J/9P/3f/g/+P/5v/o/+f/5//m/+b/
5v/p/+j/5//q/+z/7f/v//D/8P/w//D/8P/w//D/7v/u/+7/7v/w//D/7//v//H/8f/x
//H/8f/y//L/8f/v/+//7//v/+7/7v/v/+//8f/x//H/8f/v/+//7//u/+7/7v/u/+7/
7v/u/+7/7v/w//D/8P/w//D/8P/w//D/7v/u/+7/7v/w//D/8P/w/+3/7f/u/+7/8P/w
/+//7//v/+//7v/u/+7/7v/u/+7/8P/w/+//7//v/+//7//u/+z/6//r/+v/7P/s/+v/
6v/q/+r/6f/p/+j/5//m/+X/5v/m/+b/5v/i/+H/4f/h/9//3v/d/93/3v/f/+D/4f/i
/+L/4v/k/+X/5//n/+n/6//t//D/8f/x//P/8//2//j/+//7//3//f///wAAAQAAAAEA
AQABAAIAAgACAAMAAwAEAAUABQAEAAQABAAEAAQABAADAAMAAgACAAIAAgACAAIAAgAC
AAIAAgADAAMABAAFAAgACQAHAAcACAAIAAYABgAGAAcABwAHAAcACAALAAsACgAKAA0A
DgAOAA4ACwAKAAkACQALAAsACwALAA0ADgAPABAADgAOAA4ADgANAAwACgAJAAoACwAM
AA0ADQANAA0ADQALAAoACgAKAAoACgALAAwACwALAAsACwALAAkACQAJAAkACQAJAAgA
BgAGAAYABQAFAAUABAADAAUABgAGAAYABgAEAAQABAAEAAQABAAEAAYABQAFAAYABgAG
AAYABQADAAIAAQAAAAIAAgACAAIAAAAAAAAAAAAAAAAAAAAAAAIAAgACAAIAAgACAAEA
AQABAAEAAQABAAMAAwADAAMAAQABAAEAAQABAAEAAQABAP//////////AQABAAAAAAAB
AAAAAgACAAIAAgAAAAAAAAAAAAAAAAAAAAAAAAAAAAAAAAAAAAAAAAAAAP////////7/
/P/8//z//P/8//3//f/9//3//f/9//3/+//7//z//f/9//3//v8AAAMAAwADAAQABgAG
AAYABgAEAAUABgAGAAUABQAFAAUAAwADAAMAAwABAP///f/8//r/+v/8//z//v///wAA
AQACAAIAAQABAP///v/+//7//v/8//r/+f/4//f/9v/0//T/9f/1//X/9P/0//P/8v/0
//T/9f/z//H/8f/x//L/9v8BAA8AJgBGAG0AmADGAAABPwF9AbgB7QEOAhgCDALvAcEB
gQEtAdUAfgAsAO3/y/+4/6r/qP+z/8H/zf/S/9X/1v/Y/9n/2f/a/9j/2P/b/9z/2//e
/+D/4f/j/+T/5P/k/+T/5P/k/+T/4v/i/+L/4v/i/+L/4f/h/+H/4f/h/+H/4f/i/+L/
4f/f/9//3//f/+D/4P/h/+H/4f/h/+H/4f/f/9//3//e/+D/4P/g/+D/3v/e/97/3v/e
/97/3v/e/+D/4P/g/+D/3v/e/97/3v/e/97/3v/e/93/3f/e/97/3v/e/93/3f/d/93/
3P/c/97/3v/e/97/3v/e/93/3f/d/93/3f/c/9z/2//b/9v/2v/a/9n/2P/Y/9j/1//X
/9T/0//S/9H/0v/S/9L/0v/S/9H/0f/R/9P/0v/R/9H/z//P/8//z//Q/9D/0P/S/9P/
1f/V/9f/2f/b/97/3//f/+H/4f/k/+T/5//n/+n/5//p/+r/6//u/+//7//v/+7/7v/u
/+//7//w//H/8f/y//L/8v/y//L/8v/x//H/8v/y//L/8v/y//L/8v/y//D/8P/x//H/
8f/x//P/8//z//P/9P/0//T/9P/0//X/9f/1//X/9v/3//f/9v/2//f/+P/4//j/+f/6
//v//f/7//v/+//7//z//P/8//z//P/8//z//P/8//z/+//7//v/+//7//v/+f/5//n/
+f/3//b/9v/2//b/9v/3//j/+P/3//b/9f/1//P/8//z//P/8//z//L/8P/w//D/7//x
//H/8P/v//H/8v/y//L/8P/u/+7/7v/u/+7/7v/u/+7/7f/t/+7/7v/u/+7/7f/s/+z/
7P/s/+z/7P/s/+z/7v/u/+7/7v/s/+z/7P/s/+z/7P/s/+z/7P/s/+v/6//t/+3/7f/t
/+v/6//r/+v/7f/t/+3/7f/r/+v/6//r/+v/6//r/+v/7f/t/+z/7P/t/+z/7P/s/+z/
7P/s/+z/7P/s/+z/7P/s/+z/7P/s/+z/7P/u/+7/7v/u/+7/7v/u/+7/8P/w//D/8P/u
/+7/7v/u/+z/7P/s/+z/7v/u/+7/7v/u/+7/7v/u/+z/7P/s/+z/7v/u/+7/7v/u/+7/
7v/u//D/8P/v/+//7f/s/+z/7P/s/+z/7P/t/+3/7f/t/+3/7f/t/+3/7f/u/+//7//v
//L/9P/1//X/9f/2//b/9v/0//T/9P/1//j/+P/3//f/9f/1//X/9f/z//P/8//x/+//
7v/u/+7/8v/y//P/8//1//X/9v/2//X/9f/1//T/8v/y//L/8P/w/+//7v/t/+z/6v/q
/+v/6//r/+v/7P/q/+r/6v/q/+v/6//r/+n/6f/s//L///8TADAAVAB9AKoA3gAaAVcB
kQHIAfUBDgIQAgAC4QGxAWcBDwG7AGQAGADl/8f/sv+q/7D/vf/H/8//0v/R/9T/1v/V
/9P/1P/U/9b/1//Y/9v/3P/e/9//3f/e/97/3v/e/97/3v/e/97/3v/e/97/3v/e/93/
3f/d/93/3f/d/93/3v/e/93/3f/d/93/3f/c/9z/3f/d/93/3f/d/93/3f/d/93/3P/c
/9z/3P/c/9z/3P/c/9z/3P/c/9z/3P/c/9z/3P/c/9r/2v/a/9r/2v/a/9r/2v/Z/9n/
2v/a/9r/2v/Z/9n/2//b/9r/2v/a/9r/2v/a/9j/2P/X/9f/1//X/9f/1v/W/9X/1f/V
/9T/1P/T/9L/0P/Q/8//z//O/83/zP/L/8z/zP/M/8z/yv/J/8n/yf/H/8b/xf/F/8X/
xf/F/8X/xv/G/8b/yP/H/8n/yf/L/83/z//S/9P/1//Z/9n/3P/c/9//3//h/+H/4//k
/+X/5P/l/+X/5f/o/+j/6P/p/+n/6v/r/+v/6v/q/+r/6v/q/+r/6f/p/+r/6v/q/+r/
6v/q/+r/6v/q/+r/6//r/+v/6//t/+3/6//r/+z/7P/s/+z/7P/t/+3/7f/t/+7/7//v
/+7/7v/x//L/8v/y//D/8P/w//H/8f/x//H/8f/y//L/8v/y//L/8v/y//L/8P/w/+//
7//x//H/8f/x/+//7//v/+//7//u/+7/7v/s/+z/7f/u/+3/7f/t/+3/7f/r/+v/6//t
/+3/7f/s/+r/6v/q/+n/6f/p/+j/5//n/+j/6P/o/+j/5v/m/+b/5v/m/+b/5v/o/+f/
5//o/+j/6P/o/+f/5v/m/+b/5v/m/+b/5v/m/+b/5v/m/+b/5v/m/+b/5v/o/+j/6P/o
/+f/5v/k/+P/5f/l/+X/5f/l/+X/5f/l/+X/5f/l/+X/5f/l/+X/5f/l/+X/5f/l/+P/
4//i/+L/4//k/+T/5P/k/+T/5P/k/+T/5P/m/+j/6v/s//D/9P/4//z/+v/6//r/+v/6
//r/+v/6//r/+v/6//r/+v/6//r/+v/4//j/+P/4//r/+v/6//r/+v/6//r/+v/6//r/
+v/6//r/+v/6//r/+v/6//r/+v/6//r/+v/6//r/+v/6//r//P/8//z//P/+//7//v/+
/wAAAAAAAAAAAgACAAIAAgACAAIAAgACAAIAAgACAAIABAAEAAQABAAGAAYABgAGAAYA
BgAGAAYACAAIAAgACAAJAAoACwAMAA4ADgAOAA4AEAAQABAAEAAQABAAEAAQABAAEAAQ
ABAAEAAQABAAEAAPAA4ADQAMAAwADAAMAAwADgAOAA4ADgAOAA4ADgAOAA4ADgAOAA4A
DgAOAA==
         </WaveFormData>
      </LeadData>
      <LeadData>
         <LeadByteCountTotal>10000</LeadByteCountTotal>
         <LeadTimeOffset>0</LeadTimeOffset>
         <LeadSampleCountTotal>5000</LeadSampleCountTotal>
         <LeadAmplitudeUnitsPerBit>4.88</LeadAmplitudeUnitsPerBit>
         <LeadAmplitudeUnits>��V</LeadAmplitudeUnits>
         <LeadHighLimit>2147483647</LeadHighLimit>
         <LeadLowLimit>268435456</LeadLowLimit>
         <LeadID>V6</LeadID>
         <LeadOffsetFirstSample>0</LeadOffsetFirstSample>
         <FirstSampleBaseline>0</FirstSampleBaseline>
         <LeadSampleSize>2</LeadSampleSize>
         <LeadOff>FALSE</LeadOff>
         <BaselineSway>FALSE</BaselineSway>
         <ExcessiveACNoise>FALSE</ExcessiveACNoise>
         <MuscleNoise>FALSE</MuscleNoise>
         <LeadDataCRC32>150527327</LeadDataCRC32>
         <WaveFormData>
8P/w//D/8P/w//D/8P/w//D/8P/w//D/7//u/+3/7P/3/wAACQASAC4ASgBmAIIArQDY
AAMBLgFEAVoBcAGGAWkBTAEvARIB3QCoAHMAPgAmABAA+v/k/+L/4v/i/+L/4v/i/+L/
4v/g/+D/4P/g/+D/4P/g/+D/4v/i/+L/4v/i/+L/4v/i/+L/4v/i/+L/4v/i/+L/4v/i
/+L/4v/i/+L/4v/i/+L/4P/g/+D/4P/g/+D/4P/g/97/3v/e/97/3P/c/9z/3P/a/9r/
2v/a/9r/2v/a/9r/2v/a/9r/2v/a/9r/2v/a/9j/2P/Y/9j/2P/Y/9j/2P/Y/9j/2P/Y
/9b/1v/W/9b/1v/W/9b/1v/U/9T/1P/U/9T/1P/U/9T/0v/S/9L/0v/Q/9D/0P/Q/9D/
0P/Q/9D/z//O/83/zP/K/8r/yv/K/8j/yP/I/8j/yP/I/8j/yP/I/8j/yP/I/8j/yP/I
/8j/yv/K/8r/yv/L/8z/zf/O/8//0P/R/9L/1f/W/9f/2P/b/9z/3f/e/+H/4v/j/+T/
5v/m/+b/5v/o/+j/6P/o/+j/6P/o/+j/6P/o/+j/6P/o/+j/6P/o/+j/6P/o/+j/6v/q
/+r/6v/o/+j/6P/o/+r/6v/q/+r/6v/q/+r/6v/q/+r/6v/q/+z/7P/s/+z/6v/q/+r/
6v/s/+z/7P/s/+z/7P/s/+z/7P/s/+z/7P/s/+z/7P/s/+r/6v/q/+r/6v/q/+r/6v/s
/+z/7P/s/+r/6v/q/+r/6v/q/+r/6v/q/+r/6v/q/+z/7P/s/+z/7P/s/+z/7P/q/+r/
6v/q/+j/6P/o/+j/6P/o/+j/6P/o/+j/6P/o/+b/5v/m/+b/5P/k/+T/5P/m/+b/5v/m
/+j/6P/o/+j/5//m/+X/5P/i/+L/4v/i/+L/4v/i/+L/5P/k/+T/5P/k/+T/5P/k/+T/
5P/k/+T/4//i/+H/4P/i/+L/4v/i/+L/4v/i/+L/4v/i/+L/4v/i/+L/4v/i/+L/4v/i
/+L/4P/g/+D/4P/i/+L/4v/i/+L/4v/i/+L/4P/g/+D/4P/i/+L/4v/i/+L/4v/i/+L/
4P/g/+D/4P/g/+D/4P/g/+L/4v/i/+L/4P/g/+D/4P/i/+L/4v/i/+L/4v/i/+H/4f/h
/+L/4v/i/+L/4v/i/+T/5P/k/+T/4v/i/+L/4v/j/+P/4//j/+T/5f/n/+f/5f/l/+b/
5//p/+j/6P/o/+r/6//r/+v/6//q/+r/6v/r/+z/7P/s/+v/6v/q/+r/7P/t/+7/8P/u
/+7/7//v/+3/7f/s/+z/7f/u/+7/7f/q/+n/6P/n/+P/4v/h/+H/4//k/+T/5P/m/+b/
5v/m/+X/4//j/+T/4f/g/+D/4v/o//P/BQAYADIAUgB2AKMA1QAFATUBXwF9AYoBigF+
AWEBMgH1ALgAfgBCABEA9f/f/8z/x//L/83/0P/R/9H/0v/T/9P/0//T/9P/0//U/9T/
0v/U/9T/1P/W/9f/1//X/9X/1f/V/9X/1//X/9f/1//X/9f/1//X/9f/1v/W/9b/1//X
/9f/1//V/9X/1f/U/9b/1v/W/9f/1//W/9b/1v/Y/9j/2P/X/9X/1f/W/9b/2P/W/9b/
1f/V/9b/1//X/9b/1f/V/9X/1f/V/9X/1v/W/9X/1f/V/9T/1P/U/9T/1P/U/9T/1P/U
/9T/1P/U/9T/1P/T/9P/1P/U/9T/1P/U/9T/1P/U/9L/0v/S/9D/0P/Q/9D/0P/R/9H/
0P/P/9H/0f/P/8//zv/P/8//zf/P/8//z//P/87/zf/M/8v/zf/O/87/zv/Q/9H/0f/T
/9P/0//U/9X/1//Y/9v/3P/e/+D/4v/i/+P/5P/l/+b/6P/p/+r/6//q/+v/7P/s/+r/
6//r/+v/7f/u/+7/7f/v/+//7//v/+3/7v/u/+7/7v/t/+3/7v/u/+3/7f/t/+3/7f/u
/+//7//v/+//7//v/+//7//v/+7/7f/s/+v/7f/t/+3/7//v/+//7//v/+3/7f/t/+3/
7f/t/+z/7P/s/+3/7f/s/+z/7P/s/+z/7P/t/+3/7f/t/+3/7f/t/+v/6//r/+v/6//r
/+r/6v/q/+r/6v/q/+v/6//r/+v/6//r/+v/6//r/+v/6//r/+r/6v/q/+r/6v/q/+r/
6v/q/+r/6v/q/+z/7P/s/+z/7P/s/+z/7P/s/+z/7P/s/+z/7P/s/+z/6v/r/+v/6v/q
/+r/6v/p/+v/6//r/+v/6//r/+v/6//r/+v/6//r/+3/7f/t/+3/6//r/+r/6f/r/+v/
7P/s/+z/7P/s/+v/6//s/+3/7f/t/+3/7P/s/+3/7f/t/+3/7f/s/+z/7P/t/+z/7P/s
/+z/7P/s/+z/7P/s/+z/7P/s/+z/7P/s/+z/7P/s/+z/7P/s/+7/7v/u/+7/7P/s/+z/
7P/u/+7/7v/u/+7/7v/u/+7/7v/u/+3/7f/t/+7/7v/u//D/8P/w//D/7v/u/+7/7v/u
/+7/7v/v/+//7//v//D/8f/z//P/8//z//T/9f/1//b/9v/2//b/9//3//f/9//2//b/
9v/3//j/+P/4//f/9v/2//b/9v/3//j/+v/6//j/+f/5//n/+//6//r/+v/6//n/9//2
//X/9P/z//H/7v/t/+3/7f/u/+7/7v/u//D/8P/w/+//7//t/+7/6//q/+z/7v/0////
EQAmAEAAXgCCAK0A2wAJATMBWwF5AYgBiAF+AWkBPgEFAcoAkgBYACcABwDx/+D/2f/Z
/93/3v/f/9//3v/f/+P/4f/d/93/3//g/+D/4P/g/+D/4v/g/+H/4f/h/+H/4f/h/+H/
4f/h/+H/4f/j/+P/4//j/+P/4v/i/+L/4f/h/+H/4f/h/+H/4f/g/+D/4P/g/+H/4//i
/+L/4v/g/+D/4P/f/9//3//g/+D/4P/e/97/3f/f/+D/4f/h/97/3f/d/93/3f/d/93/
3v/e/93/3f/d/9z/3P/c/9z/2v/a/9r/2v/c/9z/3P/c/9z/3P/b/9v/2v/a/9r/2v/Y
/9j/2P/Y/9j/2P/Y/9b/1v/W/9b/1v/V/9X/1P/T/9X/1f/T/9P/0v/T/9P/0f/R/9H/
0f/R/9H/0f/R/9H/z//Q/9D/0P/S/9P/0//V/9f/1//Y/9n/2//c/9//4P/g/+L/5P/k
/+f/6P/p/+r/6v/r/+z/7f/s/+3/7v/u//D/8f/x//H/7//w//D/7//x//H/8f/x/+//
8P/w//D/8P/v/+//8P/w/+//7//v/+//7//w//H/7//v/+//7//x//H/8f/x//H/8f/x
//H/8f/x//H/8//x//H/8f/x//H/8f/x//H/8//z//L/8v/y//P/8//y//D/8P/w//D/
8P/x//H/8f/x//H/8f/x//H/8f/x//H/8f/x//D/8P/w//D/8P/w//H/8f/x//H/8f/x
//H/8f/v/+//7//v//D/8P/w//D/8v/y//L/8v/w//D/8P/w//D/8P/w//D/8P/w//D/
8P/u/+7/7v/u/+7/7v/u/+7/7v/v/+//7v/u/+7/7v/t/+//7//v/+//7f/t/+3/7f/t
/+3/7f/t/+3/7f/t/+3/7//v/+7/7f/t/+3/7v/u/+7/7v/u/+3/6//s/+3/7f/t/+3/
7P/s/+3/7f/t/+3/7f/s/+z/7P/t/+z/7P/s/+z/7P/u/+7/7v/u/+7/7v/u/+7/7v/u
/+7/7v/s/+z/7P/s/+z/7P/s/+z/6v/q/+r/6v/q/+r/6v/q/+z/7P/s/+z/6v/q/+r/
6f/r/+v/7P/s/+r/6v/q/+r/7P/s/+z/7P/s/+z/7P/s/+3/7f/t/+3/7v/v//H/8f/x
//H/8v/z//P/8v/y//L/8P/x//H/8f/x//D/8P/w//P/9P/0//T/8//y//L/8v/y//P/
9P/2//T/9P/1//X/9f/1//T/9P/0//T/8//x/+7/7f/s/+v/6//q/+n/6f/n/+j/6P/o
/+j/6P/o/+j/6f/p/+n/5v/l/+b/5v/q//T/AwAXADAATABuAJoAxwDzACMBUQFxAYUB
jAGGAXIBUQEcAd0ApgBwADgADwD3/+P/2P/V/9X/1f/a/9v/2f/Y/9n/2//b/9v/3f/d
/9z/3P/c/9z/3v/e/9z/3f/d/93/3f/d/93/3f/b/9v/2//b/9v/2//b/9v/2//a/9r/
2v/b/9v/2//b/9v/2//b/9r/2v/a/9r/2//b/9r/2v/a/9r/2v/a/9n/2f/Z/9r/2v/a
/9j/2P/X/9f/2P/Z/9n/2P/X/9f/1//X/9f/1//Y/9j/1//X/9f/2P/Y/9j/2P/a/9r/
2v/a/9j/2P/Y/9j/2P/Y/9f/1//W/9b/1v/W/9b/1v/W/9b/2P/Y/9j/1v/W/9b/1v/W
/9P/0//S/9H/0f/R/8//z//O/8//z//N/87/z//Q/9H/0f/R/9H/0f/R/9L/0v/S/9L/
0//T/9X/2f/Z/9r/2//b/9z/3//g/+D/4v/k/+T/5f/m/+f/6P/q/+v/7P/t/+z/7f/u
/+7/7P/t/+3/7f/v//D/8P/v//D/8f/y//P/8f/y//L/8v/w/+//7//w//D/7//v/+//
7//v//D/8f/x//H/8f/x//H/8f/x//H/8//z//P/8//z//P/8//1//X/9f/1//X/9f/1
//X/9f/3//f/9v/2//b/9//3//b/9f/0//P/8v/w//H/8f/x//P/8//z//P/8//z//P/
8//z//P/8v/y//L/8v/y//L/8//z//P/8//1//X/9f/1//P/8//z//P/8v/y//L/8v/y
//L/8v/y//L/8v/y//L/8P/w//D/8P/u/+7/7v/u//D/8P/w//D/8P/w//D/8P/u/+//
7//u/+7/7v/u/+3/7//v/+//7//v/+//7//v/+//7//v/+//7//v/+//7//t/+3/7P/r
/+3/7f/u/+7/7v/u/+7/7f/v//D/8f/x//H/8f/w//D/7//v/+//7//v/+7/7v/u/+3/
7v/u/+7/7v/u/+z/7P/s/+z/7P/s/+z/7P/t/+7/7//w//D/8P/w//D/8v/y//L/8v/y
//L/8v/y//D/8P/w/+//7f/t/+7/7v/w//D/8P/w//D/8P/w//D/8P/w//D/8P/x//H/
8f/x//L/8//1//X/9f/1//b/9//3//b/9v/2//T/9f/1//X/9f/0//T/9P/2//j/+f/6
//f/9v/2//b/9P/1//b/+P/4//j/+f/5//n/+f/4//j/+P/4//f/9f/2//X/9P/z/+//
7v/t/+3/7//w//D/8P/u/+7/7v/u/+3/7f/t/+7/6//q/+r/7P/w//f/BQAaADAASgBu
AJkAxwD3ACUBUwF3AYoBjgGGAW8BSAEPAdIAmABcACUA///p/9j/z//P/9P/2P/b/93/
3P/d/93/3f/d/93/3f/c/97/4P/e/97/4P/e/9//3//f/+H/4f/h/+H/4f/h/+H/4f/h
/+H/4f/h/+P/4v/i/+L/4f/h/+H/4f/h/+H/4f/g/+D/4P/g/+H/4//i/+L/4v/g/+D/
4P/f/9//3//g/+D/4v/g/+D/3//f/+D/4f/h/+D/3//f/9//3//f/9//4P/g/9//3//f
/97/3v/e/97/3v/e/97/3v/g/+D/4P/g/97/3v/d/93/3v/e/97/3v/e/97/3v/e/9z/
3P/c/9r/3P/c/9z/3P/b/9v/2v/Z/9r/2//a/9v/2v/b/9v/2f/X/9f/1//X/9f/1//X
/9f/1//Y/9j/2P/Y/9n/2f/b/93/3f/e/9//4f/i/+X/5v/m/+j/6v/q/+v/7P/t/+7/
7v/v//D/8f/y//P/9P/0//T/9f/1//X/9f/2//b/9f/1//X/9f/1//X/9v/2//b/+P/3
//f/+P/4//f/9//3//X/9f/2//f/9//3//f/9//3//f/9//3//f/9//3//f/9//3//f/
+f/5//n/+f/5//n/+f/5//n/+//7//r/+v/6//v/+//6//z//P/8//z//P/9//3//f/9
//3//f/9//v/+//7//v/+//7//r/+v/6//r/+v/6//v/+//7//v/+//7//v/+//5//n/
+f/5//r/+v/6//r/+v/6//r/+v/6//r/+v/6//r/+v/6//r/+v/6//r/+v/4//j/+P/4
//r/+v/6//r/+P/5//n/+P/4//j/+P/3//f/9//3//f/9//3//f/9//5//n/+f/5//n/
+f/5//n/+f/5//j/9//5//n/+v/6//r/+v/6//n/+f/6//v/+//6//n/9//2//f/9//3
//f/+f/4//j/+P/5//j/+P/4//j/+P/6//r/+v/6//j/+P/4//j/+P/4//j/+P/4//j/
+P/4//j/+P/4//j/+v/6//r/+v/6//r/+v/6//j/+P/4//j/+f/5//n/+v/4//j/+P/4
//j/+P/4//j/+P/4//j/+P/4//n/+f/5//n/+v/7//3/+//7//v//P///////v/+//7/
/v///////f/9//z//P/8//3//v/+//7//f/8//z/+v/6//v//P/+//7//v//////////
//7/AAAAAAAA///7//r/+f/4//f/9f/0//P/8f/x//L/8v/y//L/8v/y//L/8//z//P/
9P/z//L/7v/w//j/AwATACgAQABcAIAAqwDXAAUBMQFbAXsBjAGOAYYBcwFMARMB1gCe
AGQALwALAPP/4v/b/9v/3f/g/+P/4f/i/+P/4//j/+P/4f/j/+T/5P/k/+L/4P/i/+P/
5f/m/+f/5f/l/+X/5f/l/+X/5f/l/+X/5f/l/+X/5f/k/+T/5P/l/+X/5f/l/+X/5f/l
/+T/5P/k/+T/5f/j/+L/4v/i/+L/4v/i/+H/4//j/+T/5P/k/+L/4v/h/+H/4v/j/+P/
5P/j/+P/4//h/+H/4f/i/+L/4f/h/+H/4P/g/+D/4P/e/97/3v/e/97/3v/e/97/3v/e
/93/3f/e/97/3v/e/97/3v/e/97/3v/e/97/3P/c/9z/3P/c/9v/2//a/9n/1//X/9X/
1f/W/9f/1//V/9X/1f/V/9X/1//X/9f/1//V/9b/1v/W/9j/2f/Z/9v/3f/d/97/3//h
/+L/5f/m/+b/6P/q/+r/6//s/+3/7v/u/+//8P/x//L/8//0//T/9v/3//f/9//3//j/
+P/3//f/9//3//f/9//4//j/+P/6//n/+f/6//j/9//3//f/9//3//j/+f/5//n/+f/5
//n/+f/5//n/+//7//v/+//5//n/+f/7//v/+//7//v/+//7//v/+//7//v/+v/6//r/
+//7//r/+v/6//r/+v/6//v/+//7//v/+//7//v/+//7//v/+//5//n/+P/4//j/+P/4
//j/+//7//v/+//7//v/+//7//v/+//7//v/+v/6//r/+v/4//j/+P/4//r/+v/6//r/
+P/4//j/+P/4//j/+P/4//j/+P/4//j/+v/6//r/+v/4//n/+f/4//r/+v/6//n/+f/5
//n/+f/5//n/+f/5//n/+f/5//n/9//3//f/9//5//n/+P/3//n/+f/6//r/+P/4//j/
9//3//j/+f/5//n/+f/4//j/+f/5//n/+f/5//j/+P/4//n/+v/6//r/+v/6//j/+P/4
//j/+P/4//j/+P/4//j/+P/4//r/+v/6//r/+P/4//j/+P/6//r/+v/6//j/+P/4//j/
+f/5//n/+v/6//r/+v/6//j/+P/4//j/+v/6//r/+v/6//v/+//7//v//P/9////////
////AAABAAEAAAAAAAAAAAABAAEAAQABAAAAAAAAAAEAAgACAAIAAQAAAAAAAAAAAAEA
AgAGAAYABgAHAAcABwAHAAYABgAGAAYABQABAAAA///+//3/+//6//n/+f/5//r/+v/6
//r/+v/6//r/+f/5//n/+P/3//b/+P/6/wIADwAjADwAWAB6AKIAywD3ACcBUwF5AY8B
lgGUAYgBawE6AfsAwgCKAFIAJwALAPf/6v/n/+n/6f/q/+v/6//s/+v/7f/r/+v/6f/p
/+r/6v/q/+r/7P/s/+r/6//r/+v/6//r/+v/6//r/+v/6//r/+v/6//r/+v/6//q/+r/
6v/r/+v/6//r/+v/6//r/+r/6v/q/+r/6//r/+r/6v/q/+r/6v/q/+n/5//n/+j/6P/o
/+b/5v/l/+X/5v/n/+f/5v/l/+X/5f/n/+f/5//o/+b/5f/l/+X/5P/k/+T/5P/k/+T/
5P/k/+T/5P/k/+T/5v/m/+X/5f/i/+L/4v/i/+L/4v/i/+L/4P/g/+D/3v/e/97/3v/e
/93/3f/c/9v/2//b/9n/2f/a/9v/2//Z/9v/2//b/9v/2f/Z/9n/2f/Z/9r/2v/a/9z/
3f/d/9//4f/h/+L/4//l/+b/6f/q/+r/7P/u/+7/7//w//H/8v/y//P/9P/1//b/9//4
//j/+P/5//n/+f/5//r/+v/5//v/+//7//v/+//8//z//P/8//v/+//8//z/+//7//v/
/f/9//7////9//3//f/9//v/+//7//v//f/9//3//f////////8BAP//////////////
/////////////v/+//7///////7//v/+//7//v8AAAEAAQABAP//////////////////
//8BAAEAAAAAAP7//v/+//7//////////////////////////////////v/+//7//v8A
AAAAAAAAAAAAAAAAAAAA/v/+//7//v/+//7//v/+//7//v/+//7//P/8//z//P/+////
///+//7//v/+//3/+//7//v/+//9//3//f/9///////////////////////9//3//P/7
//v/+//8//z//P/8//z/+//7//z//f/9//3//f/8//z//f/9//3//f/9//z//P/8////
/v/+//7//v/+//7//v/+//7//P/8//z//P/8//z//P/8//7//v/+//7//v/+//7//v/+
//3//f/9//z//P/8//z//v/+//7//v/+//7//v/+/wAAAAABAAEAAQABAAIAAwAFAAUA
BQAFAAQABQAFAAQABAAEAAQABQAHAAcABwAGAAQABAAFAAYABgAGAAUABAAEAAQABAAF
AAgACgAKAAoACQAJAAkACQAIAAgACAAIAAUAAwACAAEAAAD///3//P/7//v/+//8//7/
/v/+//7//P/8//v/+//9//7/+//4//j//v8CAA0AIQA4AE4AbgCWAMMA8wAjAVMBfQGZ
AaQBpAGYAX8BUAEPAdAAlgBcACsACwDz/+T/4//l/+f/6P/r/+v/7P/v/+3/7f/r/+v/
6//s/+r/6v/q/+z/7P/s/+3/7f/t/+v/6//r/+v/6//r/+v/6//r/+v/6//r/+v/6v/q
/+r/6//r/+v/6//r/+v/6//q/+j/6P/o/+n/6//q/+r/6v/q/+r/6v/p/+f/5//o/+j/
6P/m/+b/5f/n/+j/6f/p/+j/5//n/+f/5//n/+f/6P/o/+f/5//n/+T/5P/k/+T/5v/m
/+b/5v/m/+b/5v/m/+X/5P/i/+H/4v/i/+L/4v/k/+T/5P/k/+L/4v/i/+D/4P/g/+D/
4P/f/9//3v/d/93/3f/b/9v/3P/d/93/2//b/9v/2//b/9n/2f/Z/9n/2v/c/93/3v/e
/9//3//h/+P/4//k/+X/5//o/+v/7P/s/+7/8P/w//H/8v/z//T/9P/1//b/9//2//f/
+P/4//j/+f/5//n/+f/6//r/+f/5//n/+f/5//f/+P/4//j/+P/3//f/+P/4//f/9//3
//X/9f/2//f/+P/5//r/+//7//v/+//7//n/+f/5//n/9//3//f/+f/5//n/+f/5//r/
+//8//3//P/7//n/+P/4//n/+f/4//n/+v/7//z/+v/7//v/+//6//n/+P/3//n/+f/5
//n/+//7//r/+v/4//j/+P/4//f/9//3//f/+f/5//n/+f/5//n/+f/5//j/+P/4//j/
9v/2//b/9v/0//T/9P/0//b/9v/2//b/9v/2//b/9v/2//b/9v/2//b/9v/2//b/+P/5
//n/+P/3//b/9f/z//X/9f/1//X/9f/1//X/9f/z//P/8//z//X/9f/1//X/9//3//b/
9f/1//X/9v/2//b/9v/2//X/9f/2//f/9//3//f/9v/2//f/9//3//f/9f/0//T/9P/1
//b/+P/4//j/+P/2//b/9v/2//b/9v/2//b/9v/2//b/9v/4//j/+P/4//b/9f/0//T/
9P/0//T/9P/2//b/9v/2//b/9v/2//b/9P/1//X/9f/1//b/9//5//v/+//7//z//f/9
//z//P/8//z//f/9//3//f/8//z//P/9//7//v/8//v/+v/6//r/+v/7//z//v/+//7/
//8BAAEAAQAAAP7//v/+//3//f/8//v/+v/5//f/9v/1//X/9f/2//b/9P/0//T/9P/2
//X/9f/1//L/8f/y//L/9P/6/wUAEwAqAEQAYACCAKsA2wALATkBYQF9AYwBigF8AWEB
NgH9AMAAhgBKABkA+//p/9z/1f/Z/93/4v/j/+X/5v/l/+X/5f/l/+X/5f/m/+b/5v/m
/+j/6v/o/+n/6f/p/+v/6//r/+v/6f/p/+n/6f/r/+v/6//r/+n/6P/o/+j/6f/p/+n/
6f/p/+n/6f/o/+j/6P/o/+n/6f/o/+j/6P/o/+j/6P/n/+f/5//o/+j/6P/m/+b/5f/l
/+b/5//n/+j/5//n/+f/5//n/+f/6P/m/+X/5f/l/+b/5v/m/+b/5v/m/+b/5v/k/+T/
5P/k/+b/5v/l/+X/5P/k/+T/5P/k/+T/5P/k/+b/5v/m/+T/4v/i/+L/4v/h/+H/4P/f
/9//3//d/93/4P/h/+H/3//f/9//3//f/+H/4f/h/+H/3//g/+D/4P/i/+P/4//l/+f/
5//o/+n/6//s/+//8P/w//L/9P/0//P/9P/1//b/9P/1//b/9//4//n/+v/6//r/+//7
//v/+//8//z/+//9//3//f/9//v//P/8//z//v/9//3//v/+//3//f/9//3//f/+////
////////////////////////////////////////AQABAAEAAQABAAEAAQABAAEAAwAD
AAIAAgAEAAUABQAEAAQABAAEAAQABAAFAAUABQADAAMAAwADAAMAAwADAAMAAwADAAIA
AgAAAAAAAAAAAAEAAQABAAEAAQABAAEAAQABAAEAAQABAAAAAAAAAAAA/v/+//7//v8A
AAAAAAAAAAAAAAAAAAAAAAAAAAAAAAAAAAAAAAAAAAAAAAAAAAAA/v///////v/+//7/
/v/9//v/+//7//v//f/9//3//f/7//v/+//7//n/+f/5//n/+//7//r/+f/5//n/+v/6
//r/+v/6//n/+f/6//v/+//5//n/+P/4//n/+f/5//n/+f/4//j/+P/5//j/+P/4//j/
+P/6//r/+v/6//r/+v/6//r/+v/6//r/+v/8//z//P/8//z//P/8//z//P/8//z//P/8
//z//P/8//r/+v/6//r//P/8//z//P/+//7//v/+//3//P/7//r//P/8//z//P/8//z/
/P/8//z//P/7//v/+f/6//r/+v/6//r/+v/6//z//P/8//z/+v/6//r/+//7//v/+//8
//3///////////8AAAEAAQD+//7//v/+/wEAAQABAAEAAAAAAAAAAQAAAAAAAAD///7/
/v/+//7///8AAAIAAgAEAAUABQAFAAUABAAEAAQAAgABAP///v/9//z/+//5//j/9//3
//f/9v/2//b/9v/2//b/9v/1//P/8f/y//H/8P/w//b//v8LAB8ANgBSAHIAmgDFAPEA
HQFLAW8BgwGKAYYBeAFbASgB6wC0AHoAQAAXAP3/6f/e/93/3//h/+T/4//j/+L/5f/l
/+P/4//j/+H/4v/k/+T/5P/m/+b/5P/l/+X/5f/l/+X/5f/l/+X/5f/l/+X/4//j/+P/
4//j/+L/4v/i/+P/4//j/+P/4//j/+P/4v/i/+L/4v/j/+P/4v/i/+L/4v/i/+L/4f/h
/+H/4v/i/+L/4P/g/9//3//g/+H/4f/g/9//3//f/93/3f/d/97/3v/d/93/3f/c/9z/
3P/c/9z/3P/c/9z/3v/e/97/3v/c/9z/2//b/9r/2v/a/9r/2P/Y/9j/2P/Y/9j/2P/W
/9b/1v/W/9b/1f/V/9T/0//T/9P/0f/R/9L/0//T/9H/0f/R/9H/0f/P/8//z//P/83/
zv/O/87/0P/R/9H/0//U/9P/0//T/9X/1v/Z/9r/3P/e/+D/4P/h/+L/4//k/+T/5f/m
/+f/5v/n/+j/6P/q/+v/6//r/+n/6v/q/+n/6//r/+v/6//p/+r/6v/q/+r/6f/p/+r/
6v/p/+n/6f/p/+n/6v/r/+n/6f/p/+n/6//r/+v/6//p/+n/6f/p/+n/6f/p/+v/6//r
/+v/6//r/+v/6//r/+v/6//q/+r/6v/r/+v/6v/q/+r/6v/q/+j/6f/p/+n/6f/p/+n/
6f/p/+n/6f/p/+n/6f/o/+j/6P/o/+j/6P/n/+f/5//n/+f/5//n/+f/5//n/+f/5//m
/+b/5v/m/+b/5v/m/+b/5P/k/+T/5P/k/+T/5P/k/+T/5P/k/+T/5P/k/+T/5P/k/+T/
5P/k/+T/5f/l/+T/4v/i/+L/4f/j/+P/4//j/+X/5f/l/+X/4//j/+P/4//j/+P/4//j
/+H/4f/g/9//3//f/+D/4P/i/+L/4v/h/9//4P/h/+H/3//f/97/3v/h/+H/4f/h/9//
3v/e/97/4f/g/97/3v/e/97/3v/e/97/3v/e/97/3v/e/97/3v/e/97/3v/e/97/3v/g
/+D/4P/g/97/3v/e/97/4P/g/+D/4P/e/97/3v/e/97/3v/e/97/3v/e/97/3v/c/9z/
3P/c/97/3v/e/97/3v/e/97/3v/e/97/3v/e/9z/3P/c/9z/3P/c/9z/3P/c/9z/3P/c
/9z/3P/c/9z/2v/a/9r/2v/c/9z/3P/c/9r/2v/a/9r/2v/a/9r/2v/a/9r/2v/a/9r/
2v/a/9r/3P/c/9z/3P/c/9z/3P/c/97/3v/e/97/3v/e/97/3v/e/97/3v/e/97/3v/e
/97/3v/e/97/3v/c/9z/3P/c/97/3v/e/97/4P/g/+D/4P/g/+D/4P/g/97/3v/e/97/
3P/c/w==
         </WaveFormData>
      </LeadData>
   </Waveform>
</RestingECG>
