# Supplementary material for: Detection of Left Atrial Enlargement Using a Convolutional Neural Network-Enabled Electrocardiogram
Source: Front Cardiovasc Med. 2020 Dec 17;7:609976. doi: 10.3389/fcvm.2020.609976 (PMC7773668; doi:10.3389/fcvm.2020.609976)
Supplement: Supplementary file 2 [file Data_Sheet_2.ZIP › normal1/1802010414_9550_0000002Q.XML]

<?xml version="1.0" encoding="Windows-1252"?>
<!DOCTYPE RestingECG SYSTEM "restecg.dtd">
<RestingECG>
   <PatientDemographics>
      <PatientID>1802010414</PatientID>
      <PatientAge>73</PatientAge>
      <AgeUnits>Years</AgeUnits>
      <Gender>Male</Gender>
      <PatientLastName>kejinhuang</PatientLastName>
   </PatientDemographics>
   <TestDemographics>
      <DataType>Resting</DataType>
      <Site>1</Site>
      <AcquisitionDevice>MAC55</AcquisitionDevice>
      <Status>Unconfirmed</Status>
      <Priority>Normal</Priority>
      <Location>2</Location>
      <AcquisitionTime>15:27:12</AcquisitionTime>
      <AcquisitionDate>08-16-2015</AcquisitionDate>
      <CartNumber>1</CartNumber>
      <AcquisitionSoftwareVersion>010B</AcquisitionSoftwareVersion>
      <XMLSourceVersion>MAC5000 v1.0</XMLSourceVersion>
   </TestDemographics>
   <RestingECGMeasurements>
      <VentricularRate>65</VentricularRate>
      <AtrialRate>65</AtrialRate>
      <PRInterval>156</PRInterval>
      <QRSDuration>100</QRSDuration>
      <QTInterval>388</QTInterval>
      <QTCorrected>403</QTCorrected>
      <PAxis>-7</PAxis>
      <RAxis>151</RAxis>
      <TAxis>36</TAxis>
      <QRSCount>11</QRSCount>
      <QOnset>214</QOnset>
      <QOffset>264</QOffset>
      <POnset>136</POnset>
      <POffset>206</POffset>
      <TOffset>408</TOffset>
      <ECGSampleBase>500</ECGSampleBase>
      <ECGSampleExponent>0</ECGSampleExponent>
   </RestingECGMeasurements>
   <Diagnosis>
      <Modality>Resting</Modality>
         <StatementCount>5</StatementCount>
         <LabelText>12SL ��ϳ���</LabelText>
      <DiagnosisStatement>
         <StmtFlag>ENDSLINE</StmtFlag>
         <StmtText>�������</StmtText>
      </DiagnosisStatement>
      <DiagnosisStatement>
         <StmtFlag>ENDSLINE</StmtFlag>
         <StmtText>�����ҷʴ�</StmtText>
      </DiagnosisStatement>
      <DiagnosisStatement>
         <StmtText>����ļ�����</StmtText>
      </DiagnosisStatement>
      <DiagnosisStatement>
         <StmtFlag>ENDSLINE</StmtFlag>
         <StmtText>������ʱ�䲻ȷ��</StmtText>
      </DiagnosisStatement>
      <DiagnosisStatement>
         <StmtFlag>ENDSLINE</StmtFlag>
         <StmtText>�쳣 ECG</StmtText>
      </DiagnosisStatement>
   </Diagnosis>
   <Waveform>
      <WaveformType>Rhythm</WaveformType>
      <WaveformStartTime>0</WaveformStartTime>
      <NumberofLeads>8</NumberofLeads>
      <SampleType>CONTINUOUS_SAMPLES</SampleType>
      <SampleBase>500</SampleBase>
      <SampleExponent>0</SampleExponent>
      <HighPassFilter>16</HighPassFilter>
      <LowPassFilter>150</LowPassFilter>
      <ACFilter>NONE</ACFilter>
      <LeadData>
         <LeadByteCountTotal>10000</LeadByteCountTotal>
         <LeadTimeOffset>0</LeadTimeOffset>
         <LeadSampleCountTotal>5000</LeadSampleCountTotal>
         <LeadAmplitudeUnitsPerBit>4.88</LeadAmplitudeUnitsPerBit>
         <LeadAmplitudeUnits>��V</LeadAmplitudeUnits>
         <LeadHighLimit>2147483647</LeadHighLimit>
         <LeadLowLimit>268435456</LeadLowLimit>
         <LeadID>I</LeadID>
         <LeadOffsetFirstSample>0</LeadOffsetFirstSample>
         <FirstSampleBaseline>0</FirstSampleBaseline>
         <LeadSampleSize>2</LeadSampleSize>
         <LeadOff>FALSE</LeadOff>
         <BaselineSway>FALSE</BaselineSway>
         <ExcessiveACNoise>FALSE</ExcessiveACNoise>
         <MuscleNoise>FALSE</MuscleNoise>
         <LeadDataCRC32>3081748760</LeadDataCRC32>
         <WaveFormData>
JgAnACgAKwAuAC4ALgAsACkAJgAhAB4AGwAaABkAFgAYABgAGAAYABMAEgAPAA0ADAAM
AAsACgALAAoACQAIAAUABAAEAAQABQAFAAQAAwAEAAMAAwADAAEAAQABAAEABQAHAAEA
/v/6//b/9P/z/+3/7f/2/wIACAAIAAMA9f/g/8j/tv+2/7z/tP+h/5T/jv+G/4j/kf+V
/5T/l/+h/6z/uP/J/9f/3//k/+n/7P/u//L/9//3//n//P/8//3//////wAAAgACAAIA
AwADAAQAAwADAAMAAwADAAMABAAEAAYABgAHAAcABwAJAAkACQAJAAkACQAKAAoACgAK
AAsACwAMAA0ADQAMAAsACgAJAAsADQANAA0ADQAOAA8ADwARABIAEwAUABMAFAATABIA
FAAVABYAFwAWABYAFgAYABgAGAAXABcAGQAbABwAHAAeAB8AIAAhACMAIwAlACYAIwAj
ACIAIQAjACUAJgAnACYAJgAnACcAKAAoACgAJwAlACUAJQAlACQAJAAkACMAIwAjACIA
IgAiACEAIAAgAB0AHQAdAB0AGgAZABgAGAAYABcAFwAXABUAEwATABMAEgARABAAEAAP
AA0ADQANAA0ADQALAAsACwAJAAkACgAKAAkACQAJAAgABwAGAAUABgAIAAkACQAJAAkA
CQAJAAkACQAJAAkACwALAAsADAAMAAwADAAMAAwADAAMAA0ADQANAA0ADQAMAAwACwAK
AAoACgAKAAoACgAJAAkACgANAA0ADAAMAAwADAAMAAsACwALAAsACwAKAAoACgAKAAoA
CgALAAsACAAIAAkACQALAAoACgAKAAgACAAIAAgABgAIAAgACAAJAAkACQAJAAkACQAJ
AAoACgAJAAkACQAJAAYABgAHAAoACgAJAAkABwAHAAcACAAIAAcABwAHAAUABQAFAAUA
BwAHAAcACAAGAAUABQAGAAgABgAGAAYABgAEAAQABAAGAAYABQAFAAQABQAFAAYABgAG
AAUABAACAAIAAgACAAQABAAEAAQABQAFAAYABgAFAAQAAwADAAUABQAFAAUAAwACAAIA
AgADAAMAAwABAAIAAgADAAMAAwADAAMAAwAEAAQAAwACAAIAAgACAAIAAAAAAAEAAQD/
/wEAAwACAAMABAAFAAYABgAIAAgACgAOAA4ADwAPAA8AEAARABIAEAAQABIAEwAXABgA
GQAbAB0AHQAcABsAHQAeAB4AHwAiACUAJgAmACUAIgAgABwAGQAWABMAEgAPAAwADAAM
AAwADAAJAAgABwAFAAQABAABAAAA///+//3//P/7//r//P/8//v/+//4//f/9v/1//f/
9//3//f/9f/1//X/9//7//r/9P/s/+j/5//l/+v/9P/6//7//v/z/+H/zv+2/6j/rP+u
/6D/jf+C/3z/ev98/4P/hf+K/4//l/+i/7D/wf/P/9X/2P/d/+T/6P/s/+//8f/v/+7/
9P/1//X/+f/6//T/9P/4//n/+f/6//v/+//7//v/+//7//z//P/8//z//f/9//3/////
////////////AAACAAIAAgADAAEAAgADAAMAAwADAAMAAwADAAUABQAFAAUABgAHAAcA
CgAKAAoACgAIAAoACgAKAAwADQAOAA8ADgAOAA4AEAAOAA4ADQANAA8AEQASABIAEgAT
ABQAFQAWABcAGgAcABwAHQAdAB0AHgAfAB8AHwAeAB4AHwAfAB4AHgAeAB0AGwAbABsA
GwAcABwAHAAbABsAGwAaABoAGAAXABYAFgAVABUAFQAVABYAFQAUABQAEQAPAA4ADQAM
AAsADAANAAsACQAHAAYABwAFAAUABQADAAMAAQABAAMAAQABAAIAAAD///////8BAAEA
AQABAP//AAAAAP//AQABAAEAAQD//////////wEAAQABAAIAAgACAAIAAgABAAAA////
/wAAAQACAAMAAQACAAIAAgACAAIAAgACAAIAAQABAAIAAwADAAIAAgACAAIAAgABAAEA
AQABAAEA/v/+//7//v/+//7//////wAAAAABAAEA///+//7//v/+//7//v/+//7/AAAA
AAAA///////////9//3//f/+//7//f/9//3////8//z//f/8//z/+//7//3//f/9//7/
/P/7//v/+//7//v/+//7//v/+//7//z/+v/5//n/+v/7//r/+//8//z/+v/6//r//P/8
//v/+//8//3//f/+//3//P/6//j/+f/6//v//P/8//z//P/8//n/+f/6//r/+v/6//r/
+//5//n/+f/5//v/+v/6//r/+v/5//j/9f/1//b/+P/5//f/9//3//f/9v/2//X/9P/3
//j/+f/6//b/+P/7//v/+P/6//r/+v/6//7//v8AAAIAAgADAAMAAwACAAMABAAEAAYA
CAAJAAsADAANAA8AEgATABMAEwATABIAEgATABQAGQAaABoAGgAYABcAFAAPAAsABwAF
AAMAAgACAAIAAgACAP///v/7//v/+v/6//n/9v/1//T/8//y//H/8P/w//L/8f/x//D/
7f/s/+v/6//r/+v/6//r//H/7//x/+//6P/k/+D/4P/d/9n/3f/m//D/8v/s/+X/0/+2
/6T/pP+k/6D/mv+N/4D/ev90/3j/g/+F/4T/i/+V/6D/rv+9/8f/y//Q/9P/1v/i/+j/
5//l/+f/6P/o/+v/7//v/+7/7v/w//D/8f/x//L/8//z//P/8//z//P/9P/0//L/8v/z
//P/8//1//X/9f/1//X/9f/2//j/+P/4//n/+f/6//v/+//7//v/+//7//v//f/9//3/
//8AAAEAAQABAAAA///+/wAAAgACAAIAAAABAAIAAwAFAAYABwAKAAoACgAJAAkACQAL
AAwADAAMAA0ADgAPAA0ADQAPABAAEQATABQAFQAWABcAFwAXABUAFAAUABMAFgAWABYA
FQAXABcAFwAXABYAFgAWABUAEgARAA8ADgARABEAEQASAA8ADwAPAA8ADgANAAwADAAM
AAsACwALAAcABQAFAAUABQAFAAUABgADAAEAAQABAAEAAQD/////AQD/////AAD///3/
/P/7//3//f/9//3//f/+//7//f//////////////////////AQABAAEAAgAAAAAAAAAA
AAIAAgACAAMAAQABAAEAAQAEAAYABwAIAAYABgAGAAYABgAFAAUABgAHAAcABgAGAAYA
BgAGAAUABgAHAAgACQAHAAYABQAEAAQABAAFAAUABAAEAAUABQAHAAYABgAGAAYABgAG
AAYABAAGAAYABgADAAMAAwADAAUABQAFAAYABgAFAAUABQAFAAIAAgADAAIAAgABAAEA
AwADAAMABAAEAAMAAwADAAMAAwADAAMAAwADAAMABAACAAEAAQACAAMAAgADAAQABAAC
AAIAAgAEAAQAAwADAAMAAwACAAIABAAEAAMAAgADAAQABQAGAAUABAADAAIAAwADAAQA
BAAEAAQABAAFAAUABQAFAAUABAACAAEAAAADAAMAAwABAAEAAgAEAAUAAwADAAMAAwAE
AAQAAwACAAQABAAEAAQABAAEAAUABQAHAAUACAAGAAYABgAGAAkACgANABAADwAPAA4A
DQAPABEAEwAUABIAFAAVABcAGAAZABsAHgAgACEAIgAjACMAIgAiACIAJgAoACkAKgAm
ACUAIgAdABwAGQAYABcAEgASABIAEgASAA8ADgALAAcABgAGAAUABgAFAAQAAwACAAEA
AAAAAAAA//////7////+//3//f////////////3/+//9/////P/2//D/7P/r/+3/8//6
/wIACAAEAP3/7//Y/8D/tv+2/7b/rP+d/47/hP+C/4L/i/+P/47/k/+f/6r/tv/F/9P/
3f/e/+P/6P/s/+7/8//3//X/9v/4//n/+f/7//7/AAD+//7//////wAAAQABAAEAAQAB
AAEAAgACAAIAAgADAAMABQAHAAcABwAFAAUABQAGAAYABgAGAAcACQAKAAsACwALAAsA
CwALAAsADQANAA0ADQAOAA8ADwAQABAAEAAQABAAEgASABIAEAARABIAEwAUABQAFAAW
ABgAGAAXABcAGwAdAB4AHgAdAB0AHQAdAB4AHwAiACQAJAAlACUAJQAkACUAJQAlACQA
JAAlACUAJgAmACYAJQAlACUAJQAlACQAJAAkACMAJQAlACQAJAAkACMAIgAiACAAHwAe
AB0AHgAdABwAHAAYABcAFwAXABUAEwATABMAEgARABAAEAARAA8ADwAPAA8ADwANAA0A
CwAJAAkACgAKAAkACQAJAAkACQAJAAkACwAMAAwACwAJAAkACQAJAAkACQAJAAkACQAJ
AAkACgAIAAgACAAIAAkACgALAA0ACwALAAsACwALAAwADAAMAAoACgAKAAoADAALAAsA
DAANAA0ADAAMAAwADAAMAAsACwALAAsACwAKAAoACgAKAAgACAAJAAkACgAKAAsACwAL
AAoACgAKAAgACAAIAAgACAAKAAoACgAHAAcABwAHAAcABwAHAAgACAAHAAcABwAJAAYA
BgAHAAgACAAHAAcABgAFAAQABAAEAAMAAwADAAQABQAGAAcABgAFAAQABAAEAAMAAwAE
AAYABAAEAAQAAgAAAAAAAAACAAIAAQABAAQABQAFAAYABAAEAAMAAgACAAIAAgACAAQA
BAAEAAQAAwADAAQABAACAAIAAgADAAMAAwADAAMAAwACAAIAAgADAAMAAwABAAAAAAAB
AAEAAwADAAMAAwACAAIAAQAAAAIAAgACAAIAAQAAAAAA///9/wEAAwACAAQABAAEAAQA
BgAGAAgACgAKAAsACwALAAoACwAMAAwADgAQABEAEwAUABUAFwAaABoAGQAYABcAGgAc
AB8AIgAiACIAIQAgAB4AHQAaABUAEAANAAwACwAJAAoACwAMAAsABwAFAAEAAAAAAAEA
AQAAAP///v/9//z/+//6//r/+v/5//n/+P/1//T/8//z//P/8//z//P/9f/3//X/9f/0
/+7/6P/o/+X/3//d/+j/+P/8//b/6f/b/8b/rP+i/6r/rP+c/43/hv98/3j/ev+D/4f/
hv+L/5X/ov+0/8P/y//R/9b/2//g/+T/6P/r/+v/6//u/+7/8f/z//H/8v/0//b/9v/3
//f/+P/7//v/+//7//n/+f/6//r/+v/6//v/+//9//////////3//f/9//7//f/8//v/
+//9//7///////3//f/9//3//v8BAAIAAwABAAIAAwADAAIAAgACAAIAAgAEAAQABAAC
AAMABAAFAAcACAAJAAwACgAKAAkACQALAA0ADgAOAA4ADwAQABEAEQARABMAFAASABMA
EwATABYAFwAXABcAFAAUABUAFQAYABgAGAAXABYAFQAUABMAEgASABIAEQARABEAEAAQ
ABAADwAOAA4ADwAPAA8ADwAOAA0ADAAMAAgABwAHAAcABwAFAAUABQACAAEAAAAAAAEA
/////////f/9//v/+//5//f/9//4//n/+f/6//v/+//7//v/+//5//r/+v/5//v/+//7
//v//f/9//3//f/8//v/+v/6//v//P/9//7//P/8//z//f/7//v/+//7//v//P/8//z/
/P/8//z//P/8//v/+//8///////+//7//v/+//7//f////////////7//v/+//7//f/8
//z/+//8//z//f/9//v/+v/6//r//P/8//z//P/6//z//P/8//n/+f/5//n/9//3//f/
+P/2//X/9f/1//f/9P/0//X/+P/4//f/9//3//f/9//4//j/9//3//f/9f/1//X/9f/3
//f/9//4//j/9//3//j/+P/2//b/9v/4//b/9v/2//b/9v/1//X/9v/3//f/+P/2//b/
9f/0//b/9v/2//b/9v/2//b/9v/1//X/9v/2//b/9v/2//f/9f/1//X/9f/1//T/9P/0
//X/9f/1//P/8//0//b/9//1//X/9f/1//T/9P/z//L/9P/4//b/+P/4//j/+P/8//z/
/v8AAAAAAQABAAEAAgADAAQABAACAAQABQAHAAgACQALAA4ADwAPAA8ADwASABIAEwAU
ABkAGgAaABoAFwAVABEACwAKAAcABgAFAAQABAAEAAQAAgD///7/+//3//b/9v/1//T/
8//y//H/8f/x//H/8v/w/+//7//u/+v/6v/p/+n/6//r/+v/6//t/+3/7f/p/+j/6P/i
/97/2//Z/9v/5P/u//T/9P/p/9n/xP+s/6D/pP+o/5z/jf+C/37/eP96/3//f/+A/4f/
kf+a/6j/uf/F/83/0v/X/9b/2P/g/+P/5f/l/+b/6P/p/+3/7//s/+r/7P/w//H/8f/y
//P/8//z//P/8//z//T/9P/0//T/9f/1//P/9f/1//X/9v/3//j/+v/4//j/+P/5//n/
+v/7//v/+//7//v/+//7//3//f/9//3//v//////AgACAAIAAgAAAAIAAgACAAQABQAG
AAcABgAGAAYACAAJAAoACgALAAsADQAOAA4AEAARABIAEwARABEAEwAUABYAFwAXABcA
GAAZABkAGQAaABoAGwAbABoAGgAaABkAGQAZABkAGQAYABgAGAAXABcAFwAWABYAFgAV
ABQAFAATABMAEwATABIAEQAQABAAEAAPAA8ADwALAAkACQAJAAoACQAIAAgABQADAAMA
AwAFAAUAAwADAAUAAwADAAQABAADAAMAAwADAAMAAwADAAEAAgACAAEAAwADAAMAAwAD
AAMAAwADAAMAAwADAAQABAAEAAQABAAEAAQABAAFAAUABQAFAAUABQAGAAYABgAGAAYA
BgAGAAgABwAHAAgACQAJAAgACAAIAAgACAAHAAcABwAHAAcABgAGAAYABgAIAAgACQAJ
AAYABgAHAAcABwAGAAYABgAGAAYABgAGAAQABgAGAAYABQAFAAUABQAGAAcACAAKAAkA
BwAGAAUABwAEAAQABQAGAAYABQAFAAMAAwADAAQABgAFAAUABQADAAMAAwADAAMAAwAD
AAQABgAFAAUABgAGAAQABAAEAAUABAAFAAYABAAEAAMAAwAEAAUABQAGAAYABgAFAAQA
BgAGAAYABgAGAAYABgAGAAUABQAGAAYABAAEAAQABQAHAAcABwAHAAUABAAEAAQABQAF
AAUAAwADAAQABgAHAAcABwAHAAcABgAGAAUABAACAAIAAgACAAYACAAIAAYABgAGAAYA
CAAIAAoADAAOAA8ADwAPAA4ADwAQABAAEQAUABYAGQAbAB0AIAAkACIAIQAgAB8AIgAi
ACMAJAAlACYAJgAmACUAJQAjAB8AHQAbABsAGwAVABQAEwASABMAEQARAA8ADAAKAAkA
BwAIAAcABgAFAAQAAwACAAIAAAD//////v////7//f/9//v/+//7//v/+f/7////AQAC
APz/9P/2//f/7//p/+r/8P/8/wYABwABAPj/5v/M/7b/sv+2/7P/qP+W/4j/hP+F/4f/
jP+P/4//mP+m/7H/vf/N/9j/2//i/+j/7P/x//X/8//y//j/+//5//n//P/6//r//v//
////AAABAAEAAQABAAEAAQACAAIAAgACAAMAAwADAAUABQAFAAUABQAFAAYABgAGAAYA
BwAHAAgACQAJAAcABwAHAAcACQALAAsACwALAAwADQANAA4ADgAOAA4ADgAQABAAEAAS
ABMAFAAVABYAFgAWABgAGAAYABcAFwAYABkAGQAYABgAGQAaABsAHQAdAB8AIAAgACEA
IQAhACIAIwAjACMAJAAkACUAJQAlACQAIwAhACIAIwAkACUAIwAiACEAHwAhACEAIAAg
ACIAIQAgACAAHwAfAB8AHwAeAB0AHAAcABoAGQAZABkAFwAVABUAFQASABEAEAAQABAA
DwAQABEADwAPAA0ADQALAAkACQAKAAoACQAJAAkACgALAAwADQAMAAwACwAJAAsACwAL
AAsACwALAAsACwANAA0ADQAOAAwADAAMAAwADgAOAA4ADwAOAA0ADAALAA0ADgAOAA4A
DgAOAA4ADgAMAAsACwAMAA4ADwAPABAAEgASABIAEQAPAA8ADwAPAA4ADgAOAA4ADgAO
AA8ADwAMAAwADQANAA0ADAAMAAwADgAOAA4ADgAOABAAEAAQAA0ADQANAA0ACwALAAsA
DAAOAA0ADQANAA8ADAAMAA0ADgAOAA0ADQALAAsACwAMAA4ADQANAA0ACwALAAsACwAN
AA0ADQAOAAwACwALAAwADgAMAAwADAAOAAwADAAMAAwADAALAAsACgALAAsADAAKAAoA
CQAIAAkACgALAAwACgAKAAoACgALAAsADAAMAAoACgAKAAsACwALAAsACwALAAoACgAK
AA0ADQANAAsACQAIAAgABwAJAAkACQAJAAoACgAJAAgACAAIAAgACAAKABAAEgAPAA4A
DQAMAA4ADgAQABIAEgATABMAEwASABMAFAAUABUAGAAaAB0AHAAdAB8AIgAlACUAJQAl
ACQAJAAlACYAKQAqACoAKgAoACcAJAAfABwAGQAYABcAEgASABIAEgASAA8ADgALAAcA
BgAGAAUABQAFAAUABQAEAAMAAgACAAEA///+//z//P/8//z//f/7//v/+//7//////8B
AAEA+v/w//D/8P/r/+n/7//4/wAAAgD4/+v/2//E/7D/rP+0/7D/pP+X/47/iP+I/4z/
kf+P/5L/nf+j/6z/vP/P/9n/3f/g/+P/6P/s//D/9f/1//P/9P/0//X/9f/3//j//P/+
///////+//7/AQABAAEAAQD/////AAAAAAAAAAABAAEAAQADAAMAAwAFAAUABQAGAAQA
BAAEAAUABQAGAAcABwAFAAUABQAFAAcACQAJAAkABwAIAAkACQAKAAoACgAKAAoADAAM
AAwADAANAA4ADwAOAA4ADgAQABIAEgARABEAEwAVABYAFgAWABcAGAAZABkAGQAbABwA
GgAbABsAGwAaABsAGwAbABwAHAAdAB0AIAAgACAAHwAeAB0AHAAbABwAHAAcABsAGQAZ
ABgAGAAYABcAFgAWABUAFQAVABUAFAATABIAEgAQAA8ADwAPAA0ACwALAAsACgAJAAgA
CAAFAAMAAwADAAUABQADAAMAAwABAAEAAgACAAEAAQABAAEAAQABAAEAAQACAAIAAQAB
AAEAAQABAAMAAwADAAMABQAFAAUABgAFAAQAAwACAAIAAgACAAMABQAFAAUABQAFAAYA
BgAGAAYABgAGAAYABAADAAMABAAFAAUABAAEAAYABgAGAAUABQAFAAUABQACAAIAAgAC
AAIAAgADAAMAAgACAAMAAwADAAIAAgACAAAAAAAAAAAA/v8AAAAAAAD//////////wEA
AQABAAIAAQD///7//f/+//z//f////7//v/9//3//v///wAAAgABAP///v/9////////
/////f/9//3//v8AAP////8AAP7//P/8//z//v/8//z//P/8//z/+//7//7//////wAA
AAAAAP///v/8//z//P/8//z//P/8//z/+f/5//r/+v/8//z//P/9//z/+//6//n/+//6
//r/+v/7//v/+//5//j/+P/5//n/+//7//v/+//8//z/+//6//r/+v/6//r/+P/6//3/
/v/8//z//P/8/wAAAAACAAQAAgADAAMAAwAGAAcACAAIAAYACAAJAAsADAANAA8AEgAV
ABUAFQAVABYAFgAXABgAGwAcABwAHAAaABkAFgARAA4ACwAKAAkABgAGAAYABgAGAAMA
AgD///3//P/8//v/+v/5//j/9//4//f/9v/2//T/8//z//L/7//u/+3/7f/v/+//7//v
/+//7f/x//H/8P/s/+b/4v/f/9//4f/o//D/9v/6//f/6//W/77/rP+o/6r/pv+X/4T/
ev94/3b/d/9//4T/hf+L/5j/ov+t/73/x//M/9P/3P/e/+D/5f/n/+n/6P/o/+v/7f/t
/+7/7P/u/+7/7//v//D/8v/z//T/9f/1//X/9v/2//T/9P/1//X/9f/3//f/9//3//f/
9//4//b/9v/2//f/+P/6//z//f/9//3//f/9//3///////////8AAAEAAQAAAAAAAAAA
AAIABAAEAAQAAgADAAQABQAIAAgACAAKAAgACAAHAAcACQALAAwADAAOAA8AEAARAA8A
DwARABIAEgATABMAEwAWABcAFwAXABQAFAAVABUAFgAWABYAFQAVABUAFQAVABQAFAAU
ABMAFQAVABQAFAASABEAEAAQAA8ADwAPAA8ADAALAAoACgAJAAkACgALAAcABQAFAAUA
BQAFAAUABgADAAEAAQABAP/////9//3//f/7//v//P/8//v/+//7//3//f/9//3/+//8
//z/+//7//v/+//7//v/+//7//v/+f/5//n/+v/9//7///8AAP3//P/7//v//f/9//3/
/f/7//z//P/8//7//v/+//7//v/9//3//v///////v/+//z//P/8//v//f/9//3//f/8
//z//P/8//r/+v/7//v//P/8//3//f/7//r/+v/6//z//P/8//z/+P/6//r/+v/7//v/
+//7//v/+//7//z//P/7//v/+//5//b/9v/3//r/+v/5//n/+f/5//n/+v/6//n/+f/5
//f/9//3//f/9//3//f/+P/4//f/9//4//j/9v/2//b/9v/0//T/9P/0//T/8//z//T/
9f/1//b/9v/2//X/9P/0//T/9P/0//T/9P/0//T/8//z//T/9P/0//T/9P/1//X/9f/1
//X/9f/0//T/9P/1//X/9f/z//T/9P/1//X/8//z//P/8//2//b/9f/0//T/9P/0//T/
9P/0//P/9v/2//b/9v/2//j/+P/6//z//P/9//3//f8AAAEAAgACAAAAAgADAAUACAAJ
AAsADgAPAA8ADwAPAA4ADgAPABAAEQASABIAEgASABEADgAJAAQAAQAAAP//+v/6//r/
+v/8//n/+P/1//X/9P/0//P/8P/v/+7/7f/u/+3/7P/s/+r/6f/p/+j/6P/o/+j/6f/m
/+X/5P/j/+X/5f/r/+v/5P/e/9z/2P/V/9P/0//a/+b/7P/s/+P/2f/I/7D/mP+W/5z/
lv+H/3j/cP9s/2z/cf95/3r/e/+F/47/mv+r/73/wf/C/8n/0P/Q/9T/2//b/9v/3v/g
/+P/4//h/+L/5P/k/+b/5//n/+j/5//n/+f/5//p/+n/6v/q/+r/6v/r/+v/6//t/+3/
7f/r/+v/6//s/+z/7P/s/+3/6//s/+3/7f/v/+//7//v/+3/7//v/+//7//w//H/8f/0
//T/9P/0//T/9v/2//b/9v/3//j/+f/4//j/+P/6//z//P/7//v//P/9//3//P/+////
AAABAAEAAQADAAQABgAHAAcABwAGAAcABwAHAAYABgAHAAcACAAIAAgABwAHAAcABwAH
AAYABgAGAAUABwAHAAYABgAEAAMAAgACAP//////////AAD///7//v/+//3//f/9//v/
+f/5//n/+v/5//j/+P/3//X/9f/1//X/9f/z//P/8//x//H/8v/y//H/8f/x//H/8f/x
//H/7//w//D/7//v/+//7//v//H/8f/x//H/7//v/+//8P/w//D/8P/w//H/8v/z//X/
8//z//P/8//z//T/9P/0//T/9P/0//T/9P/z//P/9P/z//P/8v/y//T/9P/0//P/9f/1
//X/9f/0//T/9P/0//L/8v/z//P/8P/w//H/8f/z//L/8v/y//L/8v/y//L/8v/0//T/
9P/x//H/8f/x/+//7//v//D/8v/x//H/8f/x/+7/7v/v//D/8P/v/+//8f/x//H/8v/x
/+//7v/t//D/8f/y//P/8f/x//H/8v/y//H/8f/y//L/8P/w//D/8v/w//D/8P/w//D/
7//v//D/8f/x//L/8v/y//H/8P/y//L/8v/y//D/8P/w//D/8f/x//L/8v/w//D/8P/x
/+//7//v/+//7//u/+7/7v/x//H/8f/v//D/8P/x//H/7//v/+//7//y//L/8f/y//D/
8P/w//D/8//0//f/+v/6//v/+//7//r/+//8//z//v8AAAEAAwAEAAUABwAKAAsACwAL
AAsADAAMAA0ADgATABQAFAAUABAADwAMAAcAAgD///7//f/7//z//f/+//7/+//6//f/
8//y//L/8f/w/+//7v/t/+z/6//q/+r/6P/n/+f/5v/m/+b/5v/n/+f/5//n/+f/6f/n
/+f/5//k/+D/3v/a/9X/0//T/9r/5v/s/+z/5//X/8L/rv+g/5r/nP+S/4X/fP92/27/
bv91/3n/ev99/4X/kP+e/6//vf/F/8j/zf/Q/9T/2P/Z/9v/3f/e/+L/4//j/+X/5v/m
/+T/5v/n/+f/6P/n/+f/5//n/+j/6f/r/+z/7P/s/+3/7f/t/+//7//v/+//7//v//D/
7v/u/+7/7//x//L/8//z//P/8//z//P/9f/3//f/9//1//b/9//3//b/9v/2//b/9v/4
//j/+P/6//v//P/9//z//P/8//7/AAAAAP////8BAAMABAAEAAIAAwAEAAUABQAFAAcA
CAAIAAkACQAJAAoACwALAAsACgAKAAsACwAKAAoACgAJAAoACwAMAA0ADAAMAAwACwAJ
AAkACAAIAAgABwAGAAYABgAHAAgACQAGAAUABAAEAAIAAQABAAEAAQD////////+//3/
/P/8//n/9//3//f/9//3//X/9f/1//P/8//0//T/8//z//P/8f/x//H/8f/x//L/8v/x
//P/8//z//P/8f/x//H/8f/v/+//7//w//L/8v/y//L/9P/0//T/9f/3//f/9//3//b/
9v/1//T/9P/0//T/9P/2//X/9f/2//X/9f/0//T/9P/0//T/8//1//X/9f/1//L/8v/y
//L/9P/0//X/9f/z//L/8v/x//L/8v/z//T/8v/y//L/8v/w//L/8v/y/+//7//v/+//
7//v/+//8P/y//H/8f/x//H/7v/u/+//8P/w/+//7//v/+//7//w/+7/7f/t/+3/7f/t
/+3/7f/t/+3/7f/u/+7/7f/t/+7/7P/q/+r/6v/s/+r/6v/q/+z/7P/r/+v/7P/t/+3/
7v/s/w==
         </WaveFormData>
      </LeadData>
      <LeadData>
         <LeadByteCountTotal>10000</LeadByteCountTotal>
         <LeadTimeOffset>0</LeadTimeOffset>
         <LeadSampleCountTotal>5000</LeadSampleCountTotal>
         <LeadAmplitudeUnitsPerBit>4.88</LeadAmplitudeUnitsPerBit>
         <LeadAmplitudeUnits>��V</LeadAmplitudeUnits>
         <LeadHighLimit>2147483647</LeadHighLimit>
         <LeadLowLimit>268435456</LeadLowLimit>
         <LeadID>II</LeadID>
         <LeadOffsetFirstSample>0</LeadOffsetFirstSample>
         <FirstSampleBaseline>0</FirstSampleBaseline>
         <LeadSampleSize>2</LeadSampleSize>
         <LeadOff>FALSE</LeadOff>
         <BaselineSway>FALSE</BaselineSway>
         <ExcessiveACNoise>FALSE</ExcessiveACNoise>
         <MuscleNoise>FALSE</MuscleNoise>
         <LeadDataCRC32>2373605628</LeadDataCRC32>
         <WaveFormData>
+v/6//r/+v/+/////////wEAAQACAAMAAgACAAIAAQD9//r/9//3//f/9v/1//T/9v/2
//b/9v/2//b/9v/2//P/8v/y//L/8f/x//H/8f/y//L/8f/x//H/8f/x/+//8f/x//D/
8f/x//L/+/8FAAsAEwAcAB8AIQApAC0ALQAsACcAGgANAAIA8P/e/9L/yv/B/7r/tv+z
/7P/tP+1/7n/vP/C/8j/zf/V/9v/3//i/+X/5//p/+z/7v/u/+7/8f/y//P/8f/0//b/
9v/2//b/9f/1//X/9//3//f/9//4//r/+v/7//v/+//7//v/+//7//z//P/+/wAAAAD/
/////v/+/wAAAAD+//7//////wEAAQABAAIAAgACAAQABQAHAAcABwAHAAUABwAHAAgA
CgAKAAsADQALAAwADAANAA4ADgAOAA8ADwARABEAEQARABMAFgAWABgAGAAaABoAGQAa
ABkAGQAcABwAHQAdAB8AIAAgACEAHwAfAB8AHgAgACAAIAAgACAAIAAfAB4AGwAbABsA
GwAZABgAFgAWABYAEwATABIADwAOAAwACQAGAAYABgAFAAYAAgACAAIAAgAAAAAAAAAA
AP3//f/9//3//f/8//z/+v/5//n/+v/8//v/+v/6//n/+f/5//n/+v/7//z//P/7//v/
/P/8//v/+//6//j/+f/6//v//P/8//z//P/8//z//P/8//3//f/9//3//f/7//v/+//7
//3//f/8//z//P/8//z//P/6//r/+v/6//r/+v/5//n/+v/7//v/+v/5//n/+f/5//n/
+f/5//n/+f/5//j/+P/7//v/+//7//n/+f/5//n/9//3//f/9v/3//f/+P/4//n/+f/6
//r/+v/6//r/+v/4//f/9//4//r/+v/6//r/+P/4//j/+P/4//j/+P/4//j/+P/4//n/
+f/5//n/+f/5//n/+f/5//n/+f/5//n/9//3//f/9v/4//j/+P/4//f/9//3//b/9//3
//f/9v/4//j/+P/4//r/+v/6//r/+P/4//j/+P/3//f/+P/4//j/+P/4//j/9v/2//b/
9v/2//b/9v/2//f/+P/5//r/9//3//j/+P/1//X/9P/0//b/9//4//f/9//4//j/+P/5
//f/+P/4//j/+P/4//j/9v/2//b/9v/5//n/+P/4//j/+P/7//v/+v/6//v//f/9//3/
/f/+//7/AAABAAEAAwACAAAAAAAAAAAAAgADAAMAAwAFAAUABAAFAAYABgAGAAUAAQD+
//v/+//7//r/+//6//r/+v/4//j/+P/4//b/9v/1//T/9v/2//X/9f/1//X/9P/0//P/
8//z//P/8//x//H/8f/0//X/9//4//v/AwARAB0AJgAlACcALwAxAC8ALAAlABgADQD+
/+j/1v/O/8T/u/+2/7D/rf+x/7T/tf+5/8D/wP/E/83/1f/b/+P/6P/n/+X/6f/s/+7/
8P/y//P/9v/1//P/9v/2//b/9v/2//f/9//3//n/+f/5//n/+v/6//r/+//7//z//f/+
/////v/+//3//v8AAAAA/////wAAAAACAAIAAgACAAMAAwADAAMAAwAEAAIAAgAEAAUA
BwAHAAcABwAHAAkACQAKAAoACgALAA0ADQAOAA4ADwAQABAAEAARABEAEwATABMAEwAV
ABgAGAAYABgAGgAaABoAHAAcAB0AHAAcAB0AHQAfACAAIAAhACMAIwAjACIAIQAgAB8A
HgAeAB4AHQAcABsAGwAbABsAGQAYABYAFgAUABEAEQAQAA4ADgANAAsACAAIAAgABwAG
AAIAAgACAAIAAAAAAAAAAAD9//3//f/9//3//P/8//z/+//7//z//P/7//r/+v/7//v/
+//7//v/+//7//r/+//7//z//P/6//v/+//6//r/+v/6//r/+//8//3//v/8//z//P/9
//v/+//7//v/+//7//v/+//9//3//P/8//r/+v/6//r//P/8//z//P/+//7//f/9//3/
/f/8//r/+f/5//n/+f/5//n/+f/5//n/+f/4//j/+f/5//n/+f/5//n/+f/5//n/+f/5
//j/+f/5//r/+v/3//f/+P/4//j/+P/4//j/+v/5//n/+v/4//j/+P/4//j/+P/4//j/
+P/4//j/+P/2//b/9v/3//n/+f/5//n/+P/3//b/9f/2//f/+P/5//f/9//3//b/+P/4
//j/+P/3//f/9//2//X/9f/1//T/9v/2//b/9v/4//j/+P/4//b/9v/2//b/9f/1//b/
9v/2//b/9v/2//j/+P/4//j/9v/2//b/9v/2//b/9v/2//X/9f/2//b/9f/1//T/9P/2
//f/+P/3//f/+P/4//j/9P/2//b/9v/2//b/9v/2//f/+f/4//j/+P/3//n/+P/2//j/
+f/7//v/+f/5//r/+v/+//////////z/+v/6//r//P/+/////////wEAAQACAAEAAgAC
AAIAAQD9//r/9//3//f/9v/1//b/9v/2//b/9P/0//T/9P/2//X/9P/0//T/8//z//P/
8//y//L/8f/v/+//7//v/+//7f/x//L/7//x//j//f8HABMAGwAgACUAJwAnACsAKQAi
AB8AGgAJAPj/6v/c/87/zP/F/7b/tP+5/7n/uP+5/73/wP/E/8b/zf/X/9n/3f/o/+//
6//r/+7/7v/u//D/9f/0//P/8//0//j/+P/4//j/+P/3//b/9//3//f/9//4//j/+P/5
//n/+//7//v/+//5//r/+v/8//7//v/9//3//v/+/wAAAAAAAAAAAQABAP///////wAA
AwAEAAcACQAIAAcABgAFAAcACQAJAAoACAAIAAkACwALAAwADAANABAAEAAQABEADwAR
ABEAEQARABMAFgAWABQAFAAWABYAGAAaABoAGwAeAB4AHwAfAB4AHgAdAB0AHwAfAB8A
HgAeAB4AHgAeABwAHAAbABoAGQAZABkAGQAYABgAFwAYABQAEQARABAADgAOAA0ACwAI
AAgACAAHAAQAAAAAAAAAAQAAAAEAAgABAP3//P/7//v/+//6//r//P/7//v//P/6//n/
+P/4//v/+//7//v//f/9//3//P/7//v//P/8//r/+//7//r//P/8//z//P/6//r/+v/6
//v//P/9/////v/9//z/+//8//3//v/////////+//7//v/+//7//v/+//7//v/+//7/
/v/9//3//v///////v/9//3//f/9//3//f/9//3//f/9//z//P/9//3//f/9//3//f/9
//3//////////v/7//v//P/8//3//f/+//7//P/8//z//P/8//v/+//8//z//P/8//z/
/P/8//z//P/8//z//P/8//z//P/8//3/+//7//v/+//9//3//f/9/////////////f/9
//3//P/8//z//P/8//v/+//7//r/+v/7//z//P/+//7//v/+//3//P/7//r//P/8//z/
/P/7//v//P/8//z//P/8//z/+v/6//r/+v/8//z//P/8//z//P/8//z/+//7//z//P/9
//3//P/8//v/+//7//n//f/+//7//v/9//v//v/9//z/+//6//v//P/9/////f/8//z/
/P/+/wEAAQAAAP7///8BAAEA/////wAAAAAFAAcACAAJAAcABAADAAIAAwAGAAgACQAH
AAkACQAKAAsADAAMAAwACwAHAAQAAQD//////v/9//z//P/8//z//v/+//7//v/+//3/
/P/8//r/+f/5//n/+//6//r/+f/5//n/+f/5//n/9//1//b/+//5//b//f8JABcAIwAo
AC0AMQAzADcAOQAwACkAJgAZAAYA9P/k/9b/zP/H/77/uP+1/7X/uP+7/8H/xP/G/8z/
1f/b/+H/5f/o/+v/8//z//D/8v/4//j/9//8/////f/+//7//v/+//7/////////AQD/
//////8AAAIAAgADAAMAAwADAAMAAwADAAQABAAGAAQABAADAAMABgAGAAgACAAKAAoA
CwALAAsACwALAAwACgAKAAwADQAPAA8ADwAPABEAEwATABQAEwASABIAEwATABQAFAAV
ABYAFgAWABcAGAAbABwAHQAbAB0AIAAgACAAIAAiACIAIgAkACQAJQAoACgAKQApACcA
KAAoACkAKQApACkAKAAoACgAKAAoACoAKgApACgAJQAlACUAJQAlACQAIgAiAB8AGwAa
ABgAGAAYABcAFQASABIAEgARAA4ACgAKAAoACgAIAAgACAAKAAcABwAHAAcABwAGAAYA
BgAFAAUABgAGAAUABAAEAAMAAwADAAMAAwADAAMAAgACAAMABQAGAAQABQAFAAQABAAE
AAQABAAEAAQABAAEAAYABgAGAAcABQAFAAUABQAHAAcABwAHAAUABQAEAAQABgAGAAYA
BgAEAAQABAAEAAQABAADAAMABAAFAAUABAADAAMAAwADAAUABQAFAAUABAADAAEAAAAC
AAMABAAFAAQAAwACAAEAAwADAAMAAgABAAEAAgACAAEAAQACAAIABAAEAAQABAACAAEA
AQACAAIAAgACAAIAAgACAAIAAgAAAAAAAAAAAP//AAABAAMAAwADAAMAAwACAAEAAAD/
/wAAAQACAAMAAgABAAAA/v8AAAAAAAAAAAEAAQABAAAAAQABAAEAAAAAAAAAAAAAAAIA
AgACAAIAAgACAAIAAgAAAP/////+/wAAAAAAAAAAAAAAAAAAAAAAAAAAAAAAAAAAAAAA
AAAA/////wAAAAD//////v/+//////////3//f/+//7//v/9/wEAAAAAAAAAAAAAAAAA
AgACAAIAAwABAAAAAAAAAP7/AQABAAAAAgADAAUABQAHAAcACAAIAAkACQAIAAcABwAG
AAcACAAGAAgACQAJAAkACwALAAwADwAQABAAEAAOAAkABQABAP/////+//3//f/+////
AAD+//7//v/+/wAA///+//7/AAD////////9//z//P/7//v/+//7//v/+//5//n/+v/7
//v//v8FAA0AFwAdACIAKwAzADcAOQA3ADIAKQAeABUACAD0/+D/2P/S/8n/vv+6/7n/
uf+8/8H/w//G/8b/xv/R/+H/5f/l/+z/8f/z//P/9P/0//b/+P/7//j/+f/9//7//v/+
//7//v////////8BAP///////wAAAgACAAMAAwADAAMAAwADAAMABAAEAAYABAAEAAMA
AwAEAAQABgAGAAgACAAJAAkACQAJAAkACgAIAAgACgALAAsACwALAAsACwANAA0ADgAM
AAwADQAPABAAEgATABUAFAAUABQAFQAVABcAFwAXABcAGQAcABwAGgAaABwAHAAcAB4A
HgAfACAAIAAhACEAIAAgAB8AHwAgACEAIgAiACIAIgAiACIAIQAgAB4AHAAbABsAGwAb
ABsAGgAYABgAFgATABMAEgASABIAEQAPAAoACgAKAAkACgAGAAYABgAGAAQABAAEAAQA
AQABAAEAAQABAAAAAAD+//3//f/+/wAA///+//7////////////////////+//3//f/+
//7/AAABAAEAAAD+//7//v/+////AAABAAIAAQAAAP/////9//3//f/9////////////
//////7//v/+//7//v/+/wAAAAAAAAAAAAAAAP/////+///////+/////////////f/9
//3//f///////v/+//7//f/8//v//f/9//3//f/////////+//3//f/+//7//f/9//7/
/v/9//z/+//6//z/+//7//z//P/8//z//P/8//z//P/8//7//v/+//7/+v/6//r/+//9
//3//f/9//v/+//7//v/+//7//v/+//9//3//f/8//r/+v/6//r/+//7//v/+v/5//n/
+f/4//r/+v/6//r//P/8//z//P/6//r/+v/6//v/+//8//z//P/8//z//P/6//r/+v/6
//r/+v/6//r//P/8//z//P/5//n/+v/6//n/+f/4//j/+//7//j/+v/6//r/+v/6//r/
+v/7//3//P/8//z//P///////v/8//3///////////8AAAAAAAABAAEAAQACAAAAAAAA
AAIABAAFAAUAAwAFAAUABgAJAAoACgAKAAcAAwAAAP3///////7//f/6//r/+v/6//r/
+v/6//r//P/7//r/+v/6//n/+f/5//j/9v/1//P/9P/1//b/9//1//X/8//w//X/+//8
////CQATABsAIgAlACsAMQAxAC8ALgAlABoAEwAIAPL/4P/Y/9L/yf/C/7r/s/+3/7z/
wf/B/8b/yP/M/9P/3f/h/+H/6P/r/+v/7//w//D/9P/0//P/9v/7//n/9v/5//r/+//8
//3//f/9/////v/9//z//P/+//7///////3//f/9//3//v8AAAEABAACAAIAAQABAAIA
AgAEAAQABAAEAAUABQAFAAUABQAGAAYABgAIAAkACQAJAAkACQALAA0ADQAOAAwADAAN
AA8AEQASABIAEwASABIAEgATABUAFwAXABcAFwAZABwAHAAaABoAHAAcAB4AIAAgACEA
JAAkACUAJQAiACIAIQAhACEAIQAhACAAIgAiACIAIgAgACAAHwAeAB8AHwAfAB8AHQAc
ABoAGgAWABMAEwASABAAEAAPAA0ADAAMAAwACwAIAAQABAAEAAYABAAEAAQAAwD///7/
/f///////v/+/wAA/////wAA/v/9//z//P/9//3//f/9//3//f/9//z//f/9//7//v/8
//3//f/8//7//v/+//7//v/+//7//v/+//7//v///////////////f/9//3//f/9//3/
/P/8//7//v/+//7/AAAAAAAAAAD+//7//f/9//z//f/9//z/+f/5//n/+f/6//v//P/9
//v/+//6//r/+//7//v/+//7//v/+//7//n/+f/5//j/+P/5//v//P/7//v//P/8//r/
+v/6//r/+v/5//n/+v/8//z//P/8//r/+v/6//r/+v/6//r/+v/2//b/9v/3//f/9//3
//f/+f/5//n/+f/3//f/9//3//n/+f/5//j/+P/4//j/+P/5//n/+f/4//n/+f/5//j/
+v/6//r/+v/4//j/+P/4//j/+P/4//j/+f/5//r/+v/4//j/+P/4//j/+P/4//j/9v/2
//b/9v/3//j/+f/6//n/+f/6//r/+f/5//j/+P/5//n/+f/3//f/+v/4//j/+P/4//j/
9v/2//b/9//5//j/+P/4//b/+f/5//j/+v/7//3//f/9//3//v/+/wAAAQABAAEAAgAA
AAAAAAD9//7//v/9//7/AQACAAQABwAIAAgACAAJAAUAAgD///3//f/8//v/+f/4//f/
9v/4//j/+P/4//j/9//2//b/9v/1//X/9f/1//T/9P/z//X/9f/1//X/8f/z//P/8v/z
/+//7P/1//3//f8HABYAHQAhACcAKQAtADIAMQAqAB8AFgAGAPT/4v/S/8f/wv+8/7H/
rf+s/63/r/+2/7r/vP+//8f/zf/V/9z/4//l/+v/7v/s/+7/8P/v//D/8//z//T/9P/0
//T/9P/3//f/9//5//n/+f/5//r/+v/6//v/+//7//v/+//7//v//P/8//7//v/+//3/
/f/+//7/AAAAAAAAAAABAAEA////////AAACAAIABAAFAAUABQAFAAUAAwAFAAUABgAG
AAYABwAJAAsADAAMAA0AEAAQABAAEQAPABEAEQARAA8AEQAUABQAFAAUABYAFgAYABoA
GgAbABwAHAAdAB0AHwAgACAAIQAfAB8AHwAeACAAIAAgACAAHwAeABwAGgAaABsAHAAd
ABsAGgAYABgAFgATABMAEgASABIAEQAPAAoACgAKAAkABgACAAIAAgACAAAAAAAAAAAA
/f/9//3///////7//v/8//v/+//8//7//f/8//z/+//7//v/+//7//v/+//6//n/+f/6
//r//P/9//3//P/6//r/+v/6//r/+v/6//r/+v/6//r/+//6//n/+P/3//n/+f/5//n/
+v/7//v//P/6//r/+v/6//z//P/8//z//v/+//3//f/9//3//P/6//n/+f/5//n/+//7
//v/+//7//v/+v/6//n/+f/5//n/+v/7//z//f/7//v/+//6//n/+f/6//r/9//3//j/
+P/4//j/+P/4//n/+f/6//z/+v/6//r/+v/4//j/+P/4//r/+v/6//r/+v/6//r/+//7
//v/+//7//r/+f/4//f/+f/5//n/+f/5//n/+f/4//j/+P/4//j/+f/5//n/+P/5//n/
+f/4//r/+v/6//r/+f/4//f/9v/3//j/+f/6//f/9//4//j/+v/6//r/+v/4//j/+P/4
//r/+v/6//r/+f/4//f/9v/2//f/+f/6//n/+f/4//j/9//3//f/9f/3/wAAAAD+//z/
+v/4//j/+P/4//n/9//2//b/9v/2//n/+f/4//n/+//+/////P/7//v/+v/+////////
//7//P/8//z//v8AAAEAAQABAAMAAwAEAAMABAAEAAQAAwD///z/+f/5//n/+P/3//b/
9v/2//b/9//4//n/+v/4//f/9v/2//X/8//y//H/8v/y//P/8//x//H/8f/x//P/8f/x
//b/8//v//b///8HABEAGwAgACUAKQArAC0ALQAmABsAFAAJAPr/6v/a/8z/yP/F/7z/
tP+v/7P/uP+7/7v/vv/C/8j/zf/V/9//4//k/+f/6//t/+z/7P/s/+7/8//0//P/8f/0
//T/9P/0//T/9//3//f/+f/3//f/9//4//r/+v/7//v/+f/5//n/+f/5//r/+v/8//7/
/v/9//3//v/+/wAAAAD+//7//////////////wAAAAAAAAIAAwADAAMAAwADAAMABQAF
AAYACAAIAAkACwAJAAoACgALAAwADAAMAA0ADwARABEAEQAPABEAFAAUABIAEgAUABQA
FAAWABYAFwAYABgAGQAZABkAGgAaABsAGwAbABsAGgAaABoAGgAaABwAHAAbABoAGAAX
ABYAFQATABIAEAAQAA8ADQAOAA4ACgAKAAkABwAEAAQABAADAAIA/v/+//7//v/8//z/
/P/8//n/+f/5//v/+//6//r/+f/3//b/9v/3//f/9//4//f/9//3//f/+P/5//r/+v/4
//f/9//2//j/+f/5//j/+v/6//r/+v/6//r/+v/6//n/+P/3//f/+f/5//n/+f/5//n/
+f/5//n/+f/4//j/+P/4//j/+P/6//r/+v/6//j/+P/3//f/+P/5//n/+P/5//n/+f/5
//f/9//3//f/+f/5//j/+P/3//f/9//3//n/+f/5//n/9//3//f/9v/1//X/9v/2//f/
9//4//j/9v/2//b/9v/4//f/9//4//f/9v/1//T/9v/2//b/9v/0//T/9P/0//P/9P/1
//f/9v/1//T/8//0//X/9v/3//X/9f/1//X/9f/1//X/9P/0//T/9P/0//f/9//3//b/
9//3//f/9v/2//b/9v/2//T/9P/0//T/8v/y//L/8v/z//P/9P/0//T/9P/0//T/9P/0
//T/9P/0//T/9P/0//L/8v/y//L/8//z//T/9P/1//X/9P/0//X/9f/1//P/8//2//b/
9v/0//T/9P/0//b/9v/2//f/9v/0//P/8v/z//f/+P/4//f/9//4//f/+f/5//r/+v/8
//3//f/9//z/+v/6//r/+v/8//3//f/7//3//f/+/wAAAgADAAQAAwD///z/+f/3//f/
9v/1//T/9P/0//T/9P/0//T/9P/2//X/9P/0//L/8f/x//H/8f/w//D/7//v/+//7//v
/+v/6f/r/+7/8f/x//D/7//3/wMAEQAaAB0AIQApAC0AKwAqACcAIgAVAAAA7v/e/87/
wv+//7b/rP+r/6//rv+v/7X/uP+4/7r/w//J/9H/2f/e/9//4//n/+j/6P/q/+7/7f/s
/+3/7f/u//D/8P/w//D/8//z//P/9f/1//X/9f/2//b/9v/3//f/9//3//f/9//5//r/
+v/8//v/+v/4//f/+v/6//z//P/8//z//f/9//3//f/9//7/AAAAAAIAAwACAAEAAAD/
/wAAAwAEAAYABQAEAAQABQAGAAgACQALAAoACgAKAAsADQAPAA8ADwANAA8AEgASABQA
FAAWABYAFAAWABYAFwAaABoAGwAbABsAHAAcAB0AHQAdAB0AHAAcABwAHAAcABwAHAAb
ABoAGQAZABkAGQAZABgAFgAWABIADwAPAA4ADAAMAAsACQAGAAYABgAFAAQAAAAAAAAA
AAD+//7//v/+//v/+//7//v/+//6//r/+P/3//f/+P/4//f/9v/2//j/+f/6//v/+P/3
//b/9P/1//X/9v/2//j/+f/5//j/+P/4//j/+P/6//r/+v/6//f/9v/1//X/9v/3//j/
+f/3//f/9//3//f/9//2//b/9v/2//b/9v/2//b/9v/2//b/9v/1//X/+P/5//n/+P/3
//f/9//3//X/9f/1//X/9//3//b/9v/3//f/9//3//f/9//3//f/9//3//f/9v/1//X/
9v/2//X/9f/2//b/9v/2//b/9v/0//P/8//0//T/9P/0//T/9v/2//b/9v/0//T/9P/0
//T/9P/0//X/9f/1//X/9f/1//X/9f/1//X/9f/1//X/9f/1//X/9P/0//T/9P/0//X/
9f/1//T/8//z//P/8v/0//T/9P/0//T/9P/0//T/9P/0//T/9P/z//P/9P/0//T/9P/0
//T/9P/0//T/9P/0//T/9P/0//T/9P/0//T/8f/x//L/8v/z//P/8v/y//P/8//z//H/
8//0//T/9P/0//T/9P/0//L/8v/y//P/9f/0//T/9P/y//X/9f/0//T/9f/3//f/+f/5
//r/+v/8//3//f/9//z/+v/6//r/+v/8//3//f/9//////8AAAEAAgACAAIA///7//j/
9f/1//X/9P/z//L/8v/y//L/8v/y//L/8v/w/+//7v/u/+7/7f/t/+3/7//u/+7/7f/r
/+v/6//r/+//7f/t/+7/6//p/+7/8//7/wUADwAWAB8AJQAnACkALQAsACEAFAALAP7/
6v/a/8z/wv+7/7D/qP+p/6v/qv+t/7H/sv+4/7z/v//F/8//1f/c/+P/5f/n/+b/5v/m
/+j/6f/q/+n/6//s/+7/7v/u/+7/7//v/+//8f/z//P/8//0//T/9P/1//X/8//z//P/
8//1//b/9v/4//b/9v/1//X/+P/4//r/+v/4//j/+f/5//n/+f/5//r/+v/6//z//f/9
//3//f/9////AQABAAIAAQAAAAAAAQADAAQABAAFAAYABgAGAAcABwAJAAkACQAJAAsA
DgAOAAwADAAOAA4ADgAQABAAEQAUABQAFQAVABMAFAAUABUAFQAVABUAFAASABIAEgAS
ABQAFAATABIAEQARABEAEQAPAA4ADAAMAAgABQAFAAQABAAEAAMAAQAAAAAAAAD///7/
+v/6//r/+P/2//b/9v/2//P/8//z//X/9f/0//T/8v/x//H/8v/0//P/8v/y//H/8f/x
//H/8//z//P/8v/x//H/8v/y//D/8f/x//D/8v/y//L/8v/w//D/8P/w//H/8v/z//X/
8//z//P/8//x//H/8f/x//H/8f/w//D/8P/w//D/8P/u/+7/7v/u//D/8P/v/+//8P/x
//H/8P/x//H/8f/x/+//7//v/+//7//v/+7/7v/v/+//7//v/+3/7f/t/+3/7//v/+//
7v/r/+v/7P/s/+3/7f/u/+7/7P/s/+z/7P/u/+3/7f/u/+z/7P/s/+z/7v/u/+7/7v/t
/+z/6//q/+n/6v/r/+3/7f/t/+3/7f/t/+3/7f/t/+v/6//r/+v/6//r/+v/6v/q/+r/
6v/q/+3/7f/t/+z/7f/t/+3/7P/s/+z/7P/s/+z/7P/s/+z/7P/s/+z/7P/r/+v/7P/s
/+r/6v/q/+r/6v/q/+r/6v/s/+z/7P/s/+r/6v/q/+r/6//r/+z/7P/t/+v/6v/q/+j/
6P/o/+j/6v/q/+r/6//r/+r/6v/q/+r/7f/t/+z/7P/t/+//7//v/+//8P/w//D/8f/x
//H/8v/w//D/8P/w//L/8//z//P/9f/1//b/9//4//j/+P/5//X/8v/v/+3/7f/s/+v/
6P/o/+j/6P/q/+r/6v/q/+r/6f/o/+j/5v/l/+X/5f/l/+T/5P/j/+P/4//j/+P/6f/l
/+H/4v/l/+P/5v/t//P//f8HAA4AEwAXABsAHwAdABoAGQASAAUA9P/i/9D/xv+6/7H/
qv+m/6P/o/+m/6n/qf+s/67/uP+//8P/yf/P/9T/1//Z/9v/3P/c/+D/4v/j/+D/4//n
/+b/5v/m/+b/5v/l/+X/5f/n/+r/6//s/+7/7f/s/+z/6//r/+v/6//r/+v/7P/s/+7/
7v/u/+3/7f/u/+7/8P/w/+7/7v/v/+//8v/z//T/9v/z//L/8//z//P/8//z//P/9f/3
//f/+P/4//j/+f/7//n/+v/6//v//P/8//z//f/9/////////wEAAwAGAAYABgAGAAgA
CAAGAAgACAAJAAoACgALAAsACQAKAAoACwANAA0ADQAMAA4ADgAOAA4ADAAMAAsACgAH
AAcABwAHAAMAAgAAAAAAAQD//wAAAAD+//7//f/7//b/9v/2//X/9v/y//L/8v/x/+7/
7f/s/+7/6//r/+v/6f/p/+j/6P/o/+f/5//o/+r/6f/o/+j/6P/n/+b/5f/m/+f/6P/o
/+f/5//o/+j/5v/n/+f/5v/m/+b/5v/m/+b/5v/m/+b/5//o/+n/6//q/+n/6P/n/+f/
5//n/+f/5//n/+b/5v/m/+b/5v/m/+b/5v/m/+b/5v/m/+X/5f/k/+X/5f/k/+P/4//j
/+P/5f/l/+X/5f/l/+X/5P/k/+X/5f/l/+X/4//j/+P/4//j/+P/4//i/+P/4//k/+T/
4f/h/+L/4v/i/+L/4v/i/+D/3//f/+D/4v/i/+L/4v/i/+L/4v/i/+H/4P/f/97/3v/e
/97/3//f/9//3//f/9//3//f/9//3f/d/93/3f/f/9//3//e/97/3v/e/97/3//f/9//
3v/d/w==
         </WaveFormData>
      </LeadData>
      <LeadData>
         <LeadByteCountTotal>10000</LeadByteCountTotal>
         <LeadTimeOffset>0</LeadTimeOffset>
         <LeadSampleCountTotal>5000</LeadSampleCountTotal>
         <LeadAmplitudeUnitsPerBit>4.88</LeadAmplitudeUnitsPerBit>
         <LeadAmplitudeUnits>��V</LeadAmplitudeUnits>
         <LeadHighLimit>2147483647</LeadHighLimit>
         <LeadLowLimit>268435456</LeadLowLimit>
         <LeadID>V1</LeadID>
         <LeadOffsetFirstSample>0</LeadOffsetFirstSample>
         <FirstSampleBaseline>0</FirstSampleBaseline>
         <LeadSampleSize>2</LeadSampleSize>
         <LeadOff>FALSE</LeadOff>
         <BaselineSway>FALSE</BaselineSway>
         <ExcessiveACNoise>FALSE</ExcessiveACNoise>
         <MuscleNoise>FALSE</MuscleNoise>
         <LeadDataCRC32>2722473255</LeadDataCRC32>
         <WaveFormData>
4v/i/+L/5P/j/+P/4v/f/93/3f/d/97/3v/e/9//4P/h/+X/5//n/+n/6v/q/+r/6P/o
/+j/6P/q/+r/6v/q/+j/6f/p/+n/6//r/+z/7v/u/+//8P/w//P/8//z//L/7//v//H/
9P/3//r//v/+//7//P/6//7/AgAGAA0AGQAjAC8ANAAoABUADQAFAPz/+v/4//T/8P/q
/9//1//U/9H/1f/a/97/3v/h/+X/7P/0//v//v///////v/9//3/AAD+//3//f/9//3/
/v/+//7//v/+//7////////////+/wAAAAAAAAAAAAAAAAAAAAD+//7//v/+/wAAAAAA
AAAA/v/+//7//v/+//7//v/+//7//v/+//7//v/+//7//v/+//7//v/+//7//v/+//7/
/v/+//7//v/8//z//P/8//3//f/9//3///8AAAAA////////AAAAAP///////////f/9
//3//f/8//z//f/9//v/+//7//r//P/7//v/+//6//n/+f/5//f/9//2//b/9v/2//X/
9f/z//P/8//y//T/9P/0//T/9P/0//T/9P/0//T/9P/0//T/9P/1//X/8//z//P/8//1
//X/9f/1//P/8//z//P/9f/1//X/9f/z//P/8//z//X/9f/1//X/9f/1//X/9f/1//X/
9f/1//X/9f/1//X/9f/1//X/9f/z//P/8//z//P/8//z//P/9f/0//T/9P/0//T/9f/1
//P/8//y//D/8P/w//H/8f/y//L/8v/y//L/8v/y//L/8P/w//D/8P/x//L/8//0//L/
8v/y//L/8v/z//P/8//z//P/8//y//D/8P/w/+//8f/x//H/8f/x//H/8v/y//L/8v/y
//L/8v/y//L/8v/y//L/8v/y//D/8P/w//D/8f/y//P/9P/y//L/8f/x//L/8v/y//L/
8v/y//L/8v/w//D/8P/w//L/8v/y//L/8v/y//L/8v/y//L/8v/y//T/9P/0//T/8v/y
//P/8//z//P/8//z//P/8//z//P/9f/1//X/9f/0//P/8v/x//H/8f/x//H/8//y//L/
8v/y//P/8//z//P/8//z//P/8//z//P/8//z//P/8//z//P/8//z//P/8//z//P/8//z
//P/9P/0//T/9P/0//T/9P/2//b/9//3//n/+f/6//v//P/8//r/+f/5//j/9v/2//P/
8v/w/+z/6v/o/+b/5P/j/+L/4v/k/+b/5//n/+T/4f/f/9//3//g/+D/4P/h/+L/4//n
/+v/6//r/+z/7P/s/+z/7P/s/+z/7P/s/+z/7P/s/+3/7f/t/+//7//w//L/8v/z//T/
9P/1//X/9f/0//P/8//3//r//f/+//7/AAAAAAAA/v8AAAYADAAXAB8AKQA1ADgAKgAb
ABUACwAGAAQA/v/4//L/6v/h/9v/2P/X/9n/4P/k/+T/5f/r//b//v8BAAQABQAFAAQA
AwADAAIAAgADAAEAAQADAAQABAAEAAIAAgACAAMAAwADAAMAAgADAAQABQAGAAQABAAE
AAQABAAEAAQABAAEAAQABAAEAAQABAAEAAQABAAEAAQABAAEAAQABAAEAAQABAAEAAQA
AgACAAIAAgAEAAQABAAEAAIAAgACAAIABAAEAAQABAAFAAUABQAFAAUABgAGAAUAAwAD
AAQABAAFAAUABQAFAAMAAwADAAMAAgACAAMAAwADAAMAAwACAAIAAQABAAEAAAD/////
/////////v/+//z//P/7//v/+f/5//n/+P/6//r/+v/6//r/+v/6//r/+v/6//r/+v/4
//j/+f/5//n/+f/5//n/+f/5//n/+f/5//n/+f/5//n/+f/5//n/+//7//v/+//7//v/
+//7//v/+//7//v/+//7//v/+//7//v/+//7//v/+//7//v/+//7//v/+//7//v/+//7
//3//P/8//z/+//6//r/+f/7//v/+v/4//r/+v/7//v/+v/6//r/+v/6//r/+v/6//r/
+v/6//r/+v/6//r/+v/6//r/+v/6//j/+f/5//n/9//3//f/9v/3//j/+f/5//f/9//3
//f/9//3//j/+P/6//r/+v/6//j/+P/4//j/+P/4//j/+P/4//j/+P/4//j/+P/4//j/
+P/4//f/9//4//j/+P/4//j/+P/4//j/9v/2//b/9v/4//j/+P/4//j/+P/4//j/+P/4
//j/+P/4//j/+P/4//b/9v/3//f/+f/5//n/+f/5//n/+f/5//f/9//3//f/9//3//f/
9//5//n/+f/5//n/+P/4//j/+P/5//n/+f/5//n/+f/5//n/+f/5//n/+f/5//n/+f/5
//n/+f/5//n/+f/5//3//P/6//r/+v/6//z//P/9//3/AQABAAIAAwAEAAQAAgABAP//
/v/8//r/9//2//T/8v/y//D/7v/s/+n/6P/o/+j/6v/r/+v/6v/p/+f/5//n/+j/6P/o
/+n/6v/r/+//8f/x//H/8v/y//L/8v/y//L/9P/0//T/9P/y//L/8//z//X/9//3//j/
+P/4//n/+v/6//v/+//7//r/+//5//3/AAABAAQABAAGAAQABAAGAAYACgASAB0AJwAv
ADkAPAAsAB0AFQALAAAAAAACAP7/+P/y/+v/5f/g/93/4f/m/+j/6P/r/+3/9P8AAAcA
CAAJAAkACAAHAAkACgAIAAcACQAJAAcACAAIAAgACAAIAAgACQAJAAkACQAIAAYABgAG
AAYACAAIAAgACAAIAAgACAAIAAgACAAIAAgACAAIAAgACAAIAAgACAAIAAgACAAIAAgA
CAAIAAgACAAKAAoACgAKAAgACAAIAAgACgAKAAoACgAKAAoACgAKAAsACwALAAsACQAK
AAoACQALAAsADAAMAAkACQAJAAkACwALAAsACwAIAAgACQAJAAcABwAHAAYABgAFAAUA
BQAGAAUABQAFAAEAAQAAAAAAAAAAAP////8BAAEAAQAAAP7//v/+//7//v/+//7//v/+
//7//v/+//7//v//////////////////////////////////////////////////////
//////////////////////////8BAAEAAQABAAEAAQABAAEA////////////////////
///////////////+//7//v8AAAAAAQABAP/////+//z//v/+///////+//7//v/+//7/
/v/+//7/AAAAAAAAAAD+//7//v/+//7//v/+//7//v/////////////////+//7//v/+
//3////////////9//3//v/+//7//v/+//7//v/+//7//v/+//7//v/+//7//v/+//7/
/v/+//7//v8AAAAA//////7//v/+//7//v/+//7//v/+//7//v/+//7//v/+//7//v/+
//7//v/+//7//v/+//7//v/+//7//v/+//////////////////3//f/9//3//f/9//3/
/f/9//3//f/9///////////////+//7//v/8//3//f/9//3//f/9//3/////////////
/////////////////////f/9//3//f//////AAACAAIAAgACAAIAAgADAAMABQAFAAYA
BwAKAAoACAAHAAUABAACAAAA/P/6//f/9P/z//L/8f/w/+//7v/u/+7/7v/v/+//7v/t
/+v/6//r/+z/7P/s/+3/7v/v//P/9f/1//X/9v/2//b/9v/2//b/9P/0//T/9P/2//b/
9//3//f/+f/5//r//P/8//3//v/+/////////wAA////////AgAHAAoACgAKAAoADAAM
AAwADgAQABsAJwAvADsAQgA2ACUAHQATAA4ADAAIAAIA/v/2/+n/5f/i/93/4f/o/+r/
7P/v//X//v8IAA0ADAAPAA8ADAANAA8ADAAMAA0ADwAPAA0ADgAOAA4ADAAMAAwADQAP
AA8ADwAOABAAEAAQABAADgAOAA4ADgAOAA4ADgAOAA4ADgAOAA4ADgAOAA4ADgAOAA4A
DgAOAA4ADgAOAA4ADAAMAAwADAAOAA4ADgAOAA4ADgAOAA4ADgAOAA4ADgAOAA4ADgAO
AA8ADwAPAA8ADwAQABAADwANAA0ADgAOAA0ADQANAA0ADQANAA0ADQAOAA4ADwAPAA0A
DQANAAwACgAJAAkACQAKAAkACQAJAAcABwAGAAYABgAGAAUABQADAAMAAwACAAIAAgAC
AAIAAgACAAIAAgACAAIAAgACAAAAAAABAAEAAQABAAEAAQADAAMAAwADAAEAAQABAAEA
AQABAAEAAQADAAMAAwADAAEAAQABAAEAAwADAAMAAwADAAMAAwADAAMAAwADAAMAAwAD
AAMAAwABAAEAAQABAAMAAwADAAMAAwACAAIAAgAAAAAAAQABAAMAAwACAAAAAAAAAAEA
AQACAAIAAgACAAAAAAAAAAAAAAAAAAAAAAD+//7//v/+/wAAAAAAAAAAAAABAAEAAQAB
AAEAAQAAAAAAAAAAAP//////////////////AAAAAAAAAAAAAAAAAAAAAAAAAAD+//7/
/v/+/wAAAAAAAAAAAgACAAIAAgAAAAAA/////wAAAAAAAAAAAgACAAIAAgACAAIAAgAC
AAAAAAAAAAAAAAAAAAAAAAAAAAAAAAAAAAAAAAAAAAAA/v/+//////8BAAEAAQABAAEA
AQABAAEA//////////8BAAEAAQABAAEAAQABAAEA///+//7//v8AAAEAAQABAAEAAQAB
AAEAAQABAAEAAQABAAEAAQABAAEAAQABAAEA//////////8BAAEABAAEAAIAAgACAAIA
BgAGAAcABwAJAAkACgALAAoACgAIAAcABwAGAAQAAgD///7//P/6//b/9P/y//D/8f/w
//D/8P/w//H/8f/w/+7/7f/u/+//7v/u/+7/7//u/+//8//1//f/9//4//j/+v/6//r/
+v/4//j/+P/4//j/+P/5//n/+//9//3//v/+//7///8AAAAAAQABAAEAAAABAAEAAwAG
AAkACgAKAAwACgAIAAgADAASABgAIQAtADkAQwBEADgAKwAjABsAEgAOAA4ACgACAPz/
8f/p/+T/4//n/+7/8P/u/+//8//8/wYACwAQABEADwAOAA0ADQAOAA4ACwALAA0ADQAO
AA4ADgAOAA4ADgAPAA8ADwAPAA4ADgAOAA4ADgAMAAwADAAMAA4ADgAOAA4ADAAMAAwA
DAANAA4ADwAQAA4ADgAOAA4ADgAOAA4ADgAOAA4ADgAOAAwADAAMAAwADQAOAA8AEAAO
AA4ADgAOABAAEAAQABAADwAPAA8ADwAPABAAEAAPAA8ADwAQABAADwAPAA8ADwAPAA8A
DwAPAA4ADgAPAA8ADwAPAA8ADgAMAAsACwALAAgABwAHAAcABgAHAAcACAAHAAYABAAD
AAQABQAGAAYABAAEAAQABAAEAAQABAAEAAIAAgACAAIAAgACAAMAAwADAAMAAwADAAEA
AQABAAEAAwADAAMAAwABAAEAAQABAAMAAwADAAMAAwADAAMAAwABAAEAAQABAAMAAwAD
AAMAAwADAAMAAwADAAMAAwADAAMAAwADAAMAAwADAAMAAwADAAIAAgACAAIAAgADAAMA
AQABAAAA/v8AAAAAAQABAAAAAAAAAAAAAAAAAAAAAAD+//7//v/+/wAAAAAAAAAA/v/+
//7//v8AAAEAAQABAP////////7/AAAAAAAA/////////////wEAAQACAAIAAQAAAP//
/v8AAAAAAAAAAAAAAAAAAAAAAAAAAAAAAAAAAAAAAAAAAP7//v/9//3/AAAAAAAAAAAA
AAAAAAAAAP7//v/+//7//v/+//7//v/+//7//v/+//7//v/+//7//v/+//7//v/+//7/
/////////////////f/9//3//f/9//3//f/9///////////////////////9//z//P/8
//z//f/9//3//f/9//3//f/9//3//f/9//////////////////7//v/+//7//v8AAAAA
AQABAAMAAwAEAAUACAAIAAYABQADAAIAAAD+//v/+v/4//b/9v/0//L/8P/t/+z/7P/s
/+7/7//v/+7/6//p/+n/6f/s/+z/7P/t/+z/7f/x//P/8//z//T/9P/2//b/9v/2//b/
9v/2//b/9v/2//f/9//1//f/9//4//r/+v/7//z//P/9//3//f/+//3/+//7/wAABQAI
AAgACAAIAAYABAAGAAwAEgAfACkAMQA9AEAAMgAhABcADQAEAAIAAgD+//j/8P/n/+P/
4P/d/9//5P/o/+r/7f/v//b/AAAHAAoACwALAAwACwAJAAgABgAHAAcACQAHAAgACAAI
AAoACgAKAAsACQAJAAkACAAKAAoACgAKAAgACAAIAAgACAAIAAgACAAIAAgACAAIAAgA
CAAIAAgACgAKAAoACgAIAAgACAAIAAgACAAIAAgACAAIAAgACAAIAAgACAAIAAoACgAK
AAoACAAIAAgACAAJAAkACQAJAAcACAAIAAcACQAJAAoACgAJAAkACQAJAAkACQAJAAkA
BgAGAAcABwAHAAcABwAGAAYABQAFAAUABAADAAMAAwABAAEAAAAAAAAAAAD//////f/9
//3//P/8//z//P/8//z//P/8//z//P/8//z//P/8//z//f/9//v/+//7//v/+//7//v/
+//7//v/+//7//n/+f/5//n/+//7//v/+//7//v/+//7//v/+//7//v/+f/5//n/+f/7
//v/+//7//n/+f/5//n/+//7//v/+//5//n/+f/5//n/+P/4//j/+P/4//n/+f/5//n/
+P/2//j/+P/5//n/+P/4//j/+P/4//j/+P/4//j/+P/4//j/9v/2//b/9v/4//j/+P/4
//j/+f/5//n/9//3//f/9v/2//b/9v/1//f/9//3//f/9//3//j/+P/2//b/9v/2//b/
9v/2//b/9v/2//b/9v/2//b/9v/2//b/9v/2//b/9v/2//X/9f/2//b/9v/2//b/9v/2
//b/9v/2//b/9v/2//b/9v/2//b/9v/2//b/9v/2//b/9v/2//b/9v/2//T/9P/1//X/
9f/1//X/9f/1//X/9f/1//X/9f/1//X/9f/1//X/9f/1//X/9f/1//f/9v/2//b/9P/1
//X/9f/1//X/9f/1//X/9f/1//X/9//3//f/9//2//X/9P/z//X/9f/2//T/9P/0//T/
+P/4//n/+f/5//n/+v/7//7//v/8//v//f/8//r/+P/1//T/8v/w/+7/7P/q/+j/5f/k
/+T/5P/m/+f/5//m/+X/4//j/+P/4v/i/+L/4//i/+P/5//p/+n/6f/q/+r/6//s/+3/
7v/s/+z/7P/s/+z/7P/t/+3/7f/v/+//8P/w//D/8f/y//L/8//z//P/9P/1//X/8//y
//X/+v/+/wIAAgAEAAQAAgAAAAIABwAPABkAIQAsADYAMQAhABkAFAAMAAYAAgD8//b/
7//l/97/2//V/9T/3P/i/+H/4//o/+7/9/8AAAUABQAEAAMAAwACAAIAAwABAAEAAQAC
AAIAAgACAAIAAgADAAUABQAFAAQAAgACAAIAAgAEAAQABAAEAAQABAAEAAQABAAEAAQA
BAACAAIAAgACAAIAAgACAAIAAgACAAIAAgACAAIAAgACAAIAAgACAAIAAgACAAIAAgAC
AAIAAgACAAIAAgACAAIAAQABAAEAAQADAAQABAADAAUABQAGAAYAAwADAAMAAwADAAMA
AwADAAIAAgADAAMAAQABAAEAAAAAAP///////wAA/////////f/9//z//P/6//r/+f/5
//v/+//7//r/+P/4//j/+P/4//j/+P/4//j/+P/4//j/+v/6//v/+//5//n/+f/5//n/
+f/5//n/+f/5//n/+f/5//n/+f/5//n/+f/5//n/+f/5//n/+f/7//v/+//7//v/+//7
//v/+f/5//n/+f/6//v//P/9//z/+//6//n/+//7//v/+//5//j/+P/4//j/+P/5//n/
+//7//r/+P/4//j/+f/5//j/+P/4//j/+P/4//j/+P/2//b/9v/2//j/+P/4//j/9v/2
//b/9v/4//n/+f/5//f/9//3//b/+P/4//j/9//1//X/9f/1//f/9//4//j/+P/4//j/
+P/4//j/+P/4//j/+P/4//j/9v/2//b/9v/2//b/9v/2//b/9v/1//X/9v/2//b/9v/4
//j/+P/4//b/9v/2//b/9v/2//b/9v/2//b/9v/2//b/9v/2//b/9v/2//b/9v/2//b/
9//3//f/9//3//f/9//3//f/9//1//X/9f/1//f/9//3//f/9//3//f/9//1//T/9P/0
//b/9//3//f/9//3//f/9//3//f/9//3//X/9f/1//X/9f/1//X/9f/5//v/+v/4//j/
+P/4//j/+P/5//n//f/9//7////+//7//P/7//v/+v/4//b/9f/0//L/8P/u/+z/6v/o
/+n/6P/o/+j/6f/p/+j/5v/j/+H/4f/h/+P/5P/l/+f/6P/p/+3/7//t/+3/7v/u/+7/
7v/u/+7/7P/s/+z/7P/u/+7/7//v/+//8f/x//L/9P/0//X/9v/2//f/9//3//j/9f/1
//n//v8BAAAAAAAAAAAAAAAAAAQACAAOABkAIwAvADsAOAAqAB0AFQAJAAIAAgAAAP7/
+P/u/+X/4f/c/9n/2//i/+T/5v/p/+3/8v/8/wEABAAFAAcABgADAAMABgAGAAUAAwAD
AAMABAAEAAQABAAEAAQABQAFAAUABQAEAAQABAAEAAQABgAGAAYABgAFAAQAAwACAAQA
BAAEAAQABAAEAAQABAAEAAQABAAEAAQABAAEAAQAAgACAAIAAgAEAAQABAAEAAQABAAE
AAQABgAGAAYABgAEAAQABAAEAAcABwAHAAcABQAGAAYABQAHAAcACAAIAAcABwAHAAcA
BwAHAAcABwAEAAQABQAFAAUABQAFAAQABAADAAMAAwAAAP/////////////+//7//P/8
//v/+//9//3//f/8//z//P/8//z//P/8//z//P/8//z//P/8//r/+v/7//v/+//7//v/
+//9//3//f/9//v/+//7//v/+//7//v/+//9//3//f/9//v/+//7//v/+//7//v/+//9
//3//f/9//3//f/9//3/+//7//v/+//7//v/+//7//v/+//7//v/+//6//r/+v/6//r/
+//7//v/+//6//j/9v/2//f/9//3//j/+f/6//j/+P/4//j/+P/4//j/+P/6//r/+v/6
//j/+P/4//j/+v/7//v/+//7//v/+//6//j/+P/4//f/+f/5//n/+f/5//n/+v/6//r/
+v/6//r/+P/4//j/+P/4//j/+P/4//j/+P/4//j/+v/6//r/+v/6//r/+f/5//r/+v/6
//r/+v/6//r/+v/4//j/+P/4//j/+P/4//j/+P/4//j/+P/4//j/+P/4//j/+P/4//j/
+v/6//v/+//5//n/+f/5//n/+f/5//n/+f/5//n/+f/5//n/+f/5//n/+f/5//n/+f/4
//j/+P/4//n/+f/5//v/+//7//v/+//7//v/+//5//n/+f/5//v/+//7//v/+//5//n/
+v/8//z//P/8//z//P/9//3//////wAAAQAEAAQAAgABAAMAAgAAAP7/+f/4//b/9P/w
/+7/7P/q/+n/6P/o/+j/7P/t/+3/7P/p/+f/5//n/+b/5v/m/+f/6v/r/+//8f/v/+//
8P/w//D/8P/w//D/8P/w//D/8P/y//L/8//z//P/9f/1//b/+P/4//n/+v/6//v/+//7
//z/+f/5//v//v8BAAQABAAEAAQABgAGAAgACgAMABUAHwAnADEAPAA6ACkAHQAXABIA
EAAMAAIA/v/4/+v/4f/g/93/3f/i/+j/5v/n/+3/9P/+/wUACgALAAkACgAJAAcABgAG
AAUABQAFAAcACAAIAAgACgAKAAoACwAJAAkACQAIAAgACAAIAAgACgAKAAoACgAKAAoA
CgAKAAgACAAIAAgACAAIAAgACAAIAAgACAAIAAgACAAIAAgACAAIAAgACAAIAAgACAAI
AAgACAAIAAgABgAGAAYABgAIAAgACAAIAAkACQAJAAkACQAKAAoACQAJAAkACgAKAAkA
CQAJAAkABwAHAAcABwAGAAYABwAHAAcABwAHAAYABAADAAMAAwAEAAMAAwADAAEAAQAA
AAAA/v/+//3//f/9//3//f/8//7//v/+//7//P/8//z//P/8//z//P/8//z//P/9//3/
/f/9//3//f/9//3//f/9//3//f/9//3//f/9//3//f////////////3//f/9//3//f/9
//3//f////////////////////////////////////////////3//f/9//3////+//7/
/v/8//z//f/9//3//f/8//r//P/8//3//f/8//z//P/8//z//P/8//z//P/8//z//P/8
//z//P/8//z//P/8//z//P/9//3//f/9//3//f/8//7//v/+//3//f/9//3//f/7//v/
/P/8//z//P/8//z//v/+//7//v/9//z/+//6//z//P/8//z//P/8//z//P/8//z/+//7
//z//P/8//z//P/8//z//P/8//z//P/8//z//P/8//z//P/8//z//P/8//z//P/8//z/
/P/8//z//P/8//3//f/7//v/+//7//3//f/9//3//f/9//3//f/7//v/+//7//3//f/9
//3//f/8//z//P/8//3//f/9//v/+//7//v/+//7//v/+//7//v/+//7//3//f/9//3/
/f/7//3//P/8//z//P/8////AAACAAMAAwADAAQABQAGAAYABAADAAUABAACAAAA+//6
//j/9v/0//L/8P/u/+3/7P/s/+z/7v/v/+//7v/p/+f/5//n/+r/6v/q/+v/7P/t//H/
8//1//X/9v/2//T/9P/0//T/9P/0//T/9P/2//b/9//3//X/9//3//j/+v/6//v//P/8
//3//f/9//z//f//////AAADAAgACAAIAAgACAAIAAoADAAQABcAIQAtADsARAA+ADEA
JwAjABgAEAAQABAACAAAAPX/7f/o/+P/4f/m/+z/7P/t/+//9v/+/wUADAANAA0ADAAL
AAkACgAMAAsACwALAAsADAAMAAwACgAKAAoACwANAA0ADQAMAAwADAAMAAwACgAKAAoA
CgAMAAwADAAMAAwADAAMAAwADAAMAAwADAAMAAwADAAMAAwADAAMAAwADAAMAAwADAAK
AAoACgAKAAoACgAKAAoACgAKAAoACgAMAAwADAAMAAsACwALAAsADQAOAA4ADQALAAsA
DAAMAAsACwALAAsACQAJAAkACQAKAAoACwALAAkACQAJAAgACAAHAAcABwAGAAUABQAF
AAMAAwACAAIAAAAAAP////8BAAEAAQAAAP7//v/+//7//v/+//7//v/+//7//v/+//7/
/v///////f/9//3//f//////////////////////////////////////////////////
/////f/9//3//f////////////3//f/9//3////////////9//3//f/9////////////
/v/8//v/+v/8//z//f/9//3//f/8//r/+v/6//v/+//6//r/+v/6//r/+v/6//r/+v/6
//r/+v/6//r/+v/6//j/+P/4//j/+P/5//n/+f/5//n/+f/4//r/+v/6//n/+f/5//n/
+f/3//f/+P/4//j/+P/4//j/+v/6//r/+v/4//j/+P/4//j/+P/4//j/+v/6//r/+v/5
//j/9v/1//j/+P/4//j/+P/4//j/+P/4//j/+P/4//b/9v/2//b/9v/2//b/9v/4//j/
+P/4//b/9v/2//b/9P/0//X/9f/1//X/9f/1//f/9//3//f/9f/1//X/9f/3//f/9//3
//X/9f/1//X/9f/0//T/9P/2//f/9//3//f/9//3//f/9f/1//X/9f/3//f/9//2//b/
9v/2//b/+v/6//v/+//9//3//v////7//v/8//v/+//6//j/9v/z//L/8P/u/+z/6v/o
/+b/5//m/+b/5v/m/+f/5//m/+P/4f/h/+H/4v/i/+L/4//k/+X/6f/r/+v/6//s/+z/
7P/s/+z/7P/s/+z/7P/s/+7/7v/v/+//7f/v/+//8P/w//D/8f/y//T/9f/1//X/9v/z
//H/8//2//v//v/+//7//v/+//7//v8AAAYADwAbACUAMQA6ADAAHwAXAA8ABAAAAAAA
/v/4//L/6f/h/9r/1//Z/97/4P/i/+P/5//s//b//f8AAAEAAQAAAP//AQAAAAAA////
/wEA//8AAAAAAAAAAAAAAAABAAEAAQABAAAAAAAAAAAAAAAAAAAAAAAAAAAAAAAAAAAA
AAAAAAAAAAD+//7//v/+/wAAAAAAAAAAAAAAAAAAAAD+//7//v/+/wAAAAAAAAAA/v/+
//7//v/+//7//v/+/wAAAAAAAAAA/////////////wAAAAD///////8AAAAA////////
///9//3//f/9//z//P/9//3/+//7//v/+v/6//n/+f/5//j/9//3//f/9f/1//T/9P/0
//T/8//z//P/8//z//L/9P/0//T/9P/y//L/8v/y//L/8v/y//L/8v/y//P/8//z//P/
8//z//X/9f/1//X/8//z//P/8//1//X/9f/1//X/9f/1//X/8//z//P/8//z//P/8//z
//P/8//z//P/8//z//P/8//z//P/8//z//P/8//z//P/8f/x//H/8f/z//L/8v/y//D/
8P/x//H/8f/x//D/7v/w//D/8f/x//D/8P/w//D/7v/u/+7/7v/u/+7/7v/u/+7/7v/u
/+7/7v/u/+7/7v/u/+//7//v/+//7//v/+7/7v/u/+7/7f/v/+//7//v/+3/7f/u/+7/
7v/u/+7/7v/u/+7/7v/u//D/8P/w//D/7v/u/+7/7v/u/+7/7v/u/+7/7v/t/+3/7v/u
/+7/7v/u/+7/7v/u/+z/7P/s/+z/7v/u/+7/7v/u/+7/7v/u/+7/7v/u/+7/7v/u/+7/
7v/s/w==
         </WaveFormData>
      </LeadData>
      <LeadData>
         <LeadByteCountTotal>10000</LeadByteCountTotal>
         <LeadTimeOffset>0</LeadTimeOffset>
         <LeadSampleCountTotal>5000</LeadSampleCountTotal>
         <LeadAmplitudeUnitsPerBit>4.88</LeadAmplitudeUnitsPerBit>
         <LeadAmplitudeUnits>��V</LeadAmplitudeUnits>
         <LeadHighLimit>2147483647</LeadHighLimit>
         <LeadLowLimit>268435456</LeadLowLimit>
         <LeadID>V2</LeadID>
         <LeadOffsetFirstSample>0</LeadOffsetFirstSample>
         <FirstSampleBaseline>0</FirstSampleBaseline>
         <LeadSampleSize>2</LeadSampleSize>
         <LeadOff>FALSE</LeadOff>
         <BaselineSway>FALSE</BaselineSway>
         <ExcessiveACNoise>FALSE</ExcessiveACNoise>
         <MuscleNoise>FALSE</MuscleNoise>
         <LeadDataCRC32>2164541718</LeadDataCRC32>
         <WaveFormData>
3P/c/9z/3f/f/9//3f/b/9v/2//b/9z/3//f/9//3//d/93/4P/g/+D/3//e/97/3v/e
/97/3v/c/9z/2//b/9v/2//c/9z/3v/e/97/3//g/+D/4f/h/+H/4f/h/+D/3v/e/+P/
6//z//n/BgAbADIARgBSAFsAXgBeAGEAZABfAFAALADj/33/Hv/W/qz+mP6S/pr+pv60
/sT+1f7l/vL+B/8e/zb/UP9r/4T/nf+u/7z/xv/O/9T/1//b/+H/5v/r/+//9P/2//n/
+////wEAAwAFAAYABwAIAAoACwALAA0ADgAPABAAEQASABMAFAAVABYAFwAZABwAHAAd
AB4AHgAfACAAIQAiACQAJgAnACgAKgAtAC0ALgAxADMANAA2ADgAOAA7AD0APwBAAEIA
RgBIAEoATgBOAFAAUwBVAFgAWgBdAGEAYwBmAGkAbABwAHMAdgB5AHwAfgCAAIMAggCD
AIUAhwCJAIkAigCKAIgAiACIAIgAhwCGAIUAhACBAH8AfQB7AHoAdQByAG8AaQBjAF8A
WQBVAE4ASgBEAEAAOwA2ADEALAAoACMAHgAaABcAEwAPAAwACQAFAAQAAgD///3//P/7
//n/+P/2//b/9P/0//P/8v/y//L/8v/w//D/8P/w//D/8P/w//D/8f/x//H/8f/z//P/
8//z//P/8//z//P/9f/1//X/9f/1//X/9f/2//b/9v/2//b/9v/2//X/9f/1//X/9f/1
//X/9f/1//T/8//z//T/9P/z//P/8//z//L/8v/y//D/8P/w//D/7//v/+//7//u/+7/
7f/t/+z/6//r/+v/6//r/+v/6//r/+r/6v/q/+n/6f/p/+n/6f/n/+f/5//n/+n/6f/o
/+j/6P/o/+j/6P/o/+j/6P/o/+b/5v/m/+b/5v/m/+b/5v/o/+f/5v/m/+b/5v/m/+b/
5v/m/+b/5v/m/+b/5v/m/+b/5v/m/+b/5v/m/+b/5v/m/+b/5v/m/+b/5v/l/+X/5//n
/+b/5v/k/+T/5P/k/+b/5v/m/+b/5v/m/+b/5v/k/+T/5f/l/+X/5P/k/+T/5f/l/+X/
5f/l/+X/5f/l/+X/5f/l/+X/5P/k/+T/5P/m/+b/5v/n/+X/5f/l/+T/5P/k/+X/5f/l
/+X/5f/k/+b/5v/m/+b/6P/o/+j/6P/o/+n/6v/q/+r/6v/q/+r/6v/q/+r/6v/q/+j/
5//n/+f/5//n/+b/5P/i/+D/4P/g/+H/4//j/9//3f/b/9v/3f/e/9//3//d/93/3f/d
/+L/4v/i/+H/4P/g/+D/4P/g/+D/4P/g/9//3//f/9//3v/e/97/3v/g/+H/4v/i/+P/
4//j/+P/4f/g/97/3v/l/+//+f///wwAIwA+AFAAWABdAFwAWABVAE4APQAiAPT/of89
/+j+rP6I/nj+ev6G/pb+qP68/tP+4/70/gn/JP8+/1j/c/+M/6X/tv/C/8r/1P/Y/93/
4f/n/+z/7//z//j/+v/9////AwAFAAkACwAMAA0ADgAQABEAEQATABQAFQAWABcAGAAZ
ABoAGwAcAB0AHwAgACAAIQAiACYAJwAoACkAKAAqACwALQAuADAAMwAzADQANwA5ADoA
PgBAAEAAQwBFAEcASABKAEwATgBQAFQAVgBYAFsAXQBgAGIAZQBpAGsAbgBxAHQAeAB7
AH4AgQCAAIIAhACHAIgAiQCLAI0AjQCNAI4AjgCOAI4AjgCOAIsAigCJAIgAhQCDAIEA
fwB8AHcAdABxAGwAZwBkAF8AWQBSAE4ASABCAD0AOAAzADAALAAnACIAIAAdABkAFQAQ
AA0ACQAIAAYAAwABAAAA///9//z/+v/6//j/+P/3//b/9v/2//b/9v/2//b/9v/2//b/
9v/2//f/9//3//f/+f/5//n/+f/5//n/+f/5//v/+//7//v/+//7//v//P/6//r/+v/6
//z//P/7//v/+f/5//n/+f/7//v/+//6//f/9//4//j/9//3//f/9//2//b/9v/0//T/
9P/0//P/8//z//P/8v/y//H/8f/w//H/8f/x//H/7//v/+//7//w//D/8P/v/+3/7f/t
/+3/6//r/+v/6//t/+3/7P/s/+r/6v/q/+r/7P/s/+z/7P/s/+z/7P/s/+r/6v/q/+r/
7P/r/+r/6v/q/+r/6v/q/+r/6v/q/+r/6P/o/+j/6P/q/+r/6v/q/+j/6P/o/+j/6v/q
/+r/6v/q/+r/6f/p/+n/6f/o/+j/6v/q/+r/6v/q/+r/6v/q/+j/6P/o/+j/6P/o/+n/
6f/r/+r/6v/q/+n/6f/p/+n/6f/p/+n/6f/p/+n/6f/p/+j/6P/o/+j/6P/o/+j/6f/p
/+n/6f/o/+j/6P/p/+v/7P/q/+r/6v/q/+r/6v/q/+r/6//s/+z/7P/s/+z/7P/s/+z/
7P/s/+z/6P/n/+f/5//p/+n/6P/m/+T/4v/i/+L/4f/j/+P/4f/h/9//3//f/+L/4//j
/+P/4f/h/+H/5P/k/+T/4//i/+T/5P/k/+T/4v/i/+L/4f/h/+H/4f/i/+T/5P/k/+T/
5f/m/+b/5//n/+f/5//n/+b/5P/k/+v/8//7/wMAEgApAD4ATgBaAGEAZABqAHEAdABv
AGAANADd/3X/HP/a/rb+rv6y/rz+xv7Q/uD+7/73/gb/G/8y/0j/YP95/5D/pf+4/8b/
zv/U/9r/3//j/+n/7v/x//X/+P/8//3///8DAAUABwAJAAoACwAMAA4ADwAPAA8AEAAR
ABIAEwAUABUAFgAXABgAGQAbABwAHAAdAB4AIgAjACQAJQAkACYAKAApACoALAAvAC8A
MAAzADUANgA4ADoAOgA9AD8AQQBCAEQARgBIAEoATgBQAFIAVQBXAFoAXABfAGMAYwBm
AGkAbABwAHMAdgB5AHoAfAB+AIEAggCDAIUAhwCFAIUAhgCGAIYAhgCGAIYAhQCEAIMA
ggB/AH0AewB5AHYAcQBuAGsAZABfAFwAVwBVAE4ASgBEAEAAOwA2ADEALgAqACUAIAAe
ABsAFwATABIADwALAAoACgAHAAUABAABAP///v/8//7//P/8//v/+v/6//r/+v/4//j/
+P/4//r/+v/6//r/+//7//v/+//9//3//f/9////////////AAD///7//f////////8A
AAAAAAAAAAAAAAAAAP////8BAAEAAQABAP////////7//////wAAAAD9//3//f/9//z/
/P/8//r//P/8//z/+//5//n/+f/4//r/+f/5//j/9//3//f/9//3//f/9//3//b/9v/2
//X/9f/1//X/9f/1//X/9f/1//P/8//y//L/9P/0//T/9P/0//T/9P/0//T/9P/0//T/
8v/y//L/8v/0//P/8v/y//T/9P/0//T/8v/y//L/8v/y//L/8v/y//L/8v/y//L/8v/y
//L/8v/w//D/8P/w//L/8v/x//H/8//z//L/8v/y//L/8v/y//L/8v/y//L/8P/w//D/
8P/w//D/8f/x//H/8P/w//D/8f/x//H/8f/x//H/8f/x//H/8f/x//H/8P/w//D/8P/w
//D/8P/x//H/8f/x//D/7v/u/+//7//x//H/8v/y//L/8v/y//L/8v/y//L/8//0//T/
9P/2//b/9v/2//T/9P/0//T/8P/v/+//7//w//H/8f/w/+z/6v/q/+r/7f/v/+//7f/q
/+f/5v/l/+f/6f/q/+v/6f/p/+n/7P/s/+z/6//q/+r/6v/q/+r/6v/q/+r/6f/p/+n/
6f/q/+r/6v/q/+r/6//s/+z/7f/t/+3/7f/t/+7/7P/q/+3/9/8BAAkAFAApAEIAVgBg
AGcAZgBiAGEAYABTADwAFADF/1//BP/C/pz+iv6G/pD+oP6w/sL+1/7r/vz+D/8q/0L/
Xv97/5b/q/++/8r/0v/a/+D/4//p//H/9v/3//3/AgAGAAcACQANAA8ADwARABIAEwAW
ABgAGQAZABsAHAAdAB4AIQAiACMAJAAjACQAJQAnACoAKgArACwALgAvADAAMQAwADIA
NAA1ADgAOgA9AD0APgBBAEMARABGAEgASABLAE0ATwBQAFIAVgBYAFoAXgBgAGIAZQBn
AGoAbABvAHMAdwB6AH0AgACBAIMAhQCHAIkAjACPAJMAlACVAJcAmQCZAJkAmgCaAJoA
mgCaAJoAlwCWAJUAlACRAI8AjQCLAIoAhQCCAH8AeABzAHAAawBlAF4AWgBUAE4ASQBE
AD8AOgA2ADEALAAoACUAIQAdABoAFwATABIADgALAAkACAAJAAcABgAEAAIAAAAAAP//
/v/+//7//v/+//7//v/+//7//v/+//7///////////8BAAEAAQABAAEAAQABAAEAAwAD
AAMAAwABAAEAAQACAAQABAAEAAQABAAEAAMAAwADAAMAAwADAAEAAQABAAAA/////wAA
AAD///////////7//v/+//z//P/8//z/+//7//v/+//6//r/+f/5//j/+f/5//n/+f/5
//n/+f/5//b/9v/2//X/9f/1//X/9f/1//X/9f/1//X/9f/0//T/9P/0//T/9P/y//L/
8v/y//L/8v/y//L/9P/0//T/9P/y//H/8P/w//L/8v/y//L/8v/y//L/8v/y//L/8v/y
//L/8v/y//L/8v/y//L/8v/y//L/8v/y//L/8v/x//H/8f/x//D/8P/w//D/8P/w//D/
8P/w//D/8P/w//D/8P/w//D/8f/x//H/8P/w//D/7//v/+//7//x//H/8f/x/+//7//v
/+//7v/u/+7/7v/w//D/8P/x/+//7//v/+7/7v/u/+//7//v/+//8f/w//D/8P/w//D/
8f/y//P/9P/1//b/9v/2//T/9P/0//T/9P/0//T/9P/y//H/8f/x//H/8f/w/+7/7P/q
/+r/6v/r/+3/7f/r/+n/5//n/+f/6P/p/+n/6f/p/+n/6f/s/+z/7P/r/+r/7P/s/+z/
7P/q/+r/6v/p/+n/6f/p/+r/6v/q/+r/6v/r/+z/7P/t/+3/7f/t/+3/6v/o/+r/8f/5
/wMACQAWAC0AQgBSAF4AZQBoAGgAaQBmAFsARgAcAM3/a/8Q/87+pv6Y/pr+pv6y/sD+
0v7j/vH+AP8X/zD/SP9g/3n/kv+r/7z/yP/S/9z/4P/l/+n/7//0//f/+/8AAAQABQAH
AAsADQAPABEAEgATABQAFgAXABcAGQAaABsAHAAdAB4AHwAgACEAIgAjACUAJAAkACUA
JgAqACsALAAtAC4AMAAyADMAMgA0ADcANwA4ADsAPQA+AEAAQgBCAEUASQBLAEwATgBO
AFAAUgBWAFgAWgBdAF8AYABiAGUAaQBrAG4AcQB0AHYAeQB8AH8AgACCAIQAhwCGAIcA
iQCLAIsAiwCMAIwAjACMAIwAjACLAIoAiQCIAIMAgQB/AH0AegB1AHIAbwBsAGcAZABf
AFkAUgBOAEgARgBBADwANwAyAC4AKQAkACAAHQAZABUAEwARAA4ADgAMAAkABwAGAAUA
AwACAAAAAAD+//7//f/8//z//P/8//7//v/+//7//P/8//z//P/9//3//f/9//3//f/9
//3///////////8BAAEAAQABAP///////wAAAgACAAIAAgAAAAAA/////wEAAQABAAEA
/////////v/9//3//v/+//3//f/9//3//P/8//z/+v/6//r/+v/5//n/+f/5//j/+P/3
//f/9v/3//f/9//3//X/9f/1//X/9P/0//T/8//z//P/8//z//P/8//z//P/8//z//L/
8v/y//L/8v/y//L/8v/y//L/8v/y//L/8v/y//L/8v/y//L/8f/w//D/8v/y//L/8v/w
//D/8P/w//D/8P/w//D/8P/w//D/8P/w//D/8P/w//D/8P/w//D/8P/w/+//7//x//H/
8P/w//D/8P/w//D/7v/u/+7/7v/u/+7/7v/u/+7/7v/v/+//7//u/+7/7v/t/+3/7f/t
/+//7//v/+//7//v/+//7//u/+7/7v/u/+7/7v/u/+//7//v/+7/7v/u/+7/7v/w//D/
8P/w//H/8v/y//L/9P/0//T/9P/z//L/8f/w/+7/7f/t/+3/7f/t/+z/6v/o/+b/5v/m
/+f/6f/p/+f/5f/j/+P/4//l/+f/6P/p/+j/5//m/+j/6P/o/+f/5v/o/+j/6P/o/+j/
6P/o/+f/5//n/+f/6P/o/+j/6P/o/+n/6v/q/+v/6//r/+v/6//s/+r/5v/r//X/AQAH
ABIAJwBAAFIAXABjAGYAagBxAHYAbwBeADgA6f+B/yD/2v6y/qT+pP6u/rj+wv7S/uf+
8/4C/xX/Lv9G/2D/e/+S/6f/uv/I/9L/2v/g/+P/6f/t//L/9f/5//7/AgADAAUACQAL
AA0ADwAQABEAEgAUABUAFQAXABgAGQAaABkAGgAbABwAHQAeAB8AIQAiACIAIwAkACQA
JQAmACcAKQAsAC8AMQAwADIANQA1ADQANwA5ADoAPgBAAEAAQwBFAEcASABKAEwATgBQ
AFQAVgBYAFsAXQBgAGIAZQBpAGkAbABvAHIAdAB3AHoAfQB+AIAAggCFAIgAiQCLAI0A
iwCLAIwAjACMAIwAjACMAIsAigCJAIgAhQCDAIEAfwB6AHUAcgBvAGoAZQBiAF0AVwBQ
AEwARgBEAD8AOgA1ADAALAAnACIAHgAbABcAEwAQAA0ACQAIAAYAAwABAAAA/f/7//r/
+P/6//j/+P/3//b/9v/2//b/9v/2//b/9v/2//b/9v/2//f/9//3//f/9f/1//X/9f/3
//f/9//3//f/9//3//f/9//3//f/+P/4//j/+P/4//j/+P/3//f/9//3//f/9//3//f/
9//2//f/9//4//j/9f/1//X/9f/0//T/9P/y//L/8v/y//H/8f/x//H/8P/w/+//7//u
/+//7//v/+//7f/t/+3/7f/s/+z/7P/r/+v/6//r/+v/6//r/+v/6//p/+n/6P/o/+j/
6P/o/+j/6v/q/+r/6v/q/+r/6v/q/+j/6P/o/+j/6P/n/+b/5v/o/+j/6P/o/+b/5v/m
/+b/6P/o/+j/6P/o/+j/6P/o/+b/5v/m/+b/5v/m/+b/5v/m/+b/5f/l/+f/5//m/+b/
5v/m/+b/5v/m/+b/5v/m/+b/5v/m/+b/5P/k/+X/5f/l/+T/5P/k/+P/4//j/+P/4//j
/+P/4//l/+X/5f/l/+T/5P/k/+T/5P/k/+T/5f/l/+X/5f/k/+T/5v/m/+T/5P/k/+T/
5f/m/+f/6P/p/+r/6v/q/+r/6v/q/+r/6v/q/+r/6v/o/+f/5//n/+f/5//m/+T/4v/g
/+D/4P/h/+P/4//h/9//3f/d/93/3P/d/93/3f/f/9//3//i/+L/4v/h/+D/4P/g/+D/
4P/e/97/3v/d/93/3f/d/97/3v/e/97/3v/f/+D/4P/h/+H/4f/h/+H/4v/i/+D/3//h
/+f/7//6/wUAFAAsAEQAUQBUAFQAUQBOAEcAOgAkAAUAy/9w/xL/yP6W/nr+cP52/oT+
lP6n/r/+0v7h/vT+Dv8o/0H/Xv95/5T/qv+6/8T/yv/T/9n/3f/i/+f/6//w//L/9v/5
//7/AQADAAUABgAHAAoADAANAA0ADwAQABEAEgATABQAFQAWABkAGgAbAB0AHgAeAB8A
IAAgACEAIgAjACYAKAAqACsALAAuADEAMQAwADMANQA2ADgAOgA6AD0APwBBAEIARABI
AEoATABQAFAAUgBVAFcAWgBcAF8AYwBnAGoAbQBwAHIAdQB4AHsAfgCAAIIAhQCIAIkA
iwCNAI8AjwCQAJAAkgCSAJIAkgCRAJAAjwCOAI0AiwCJAIcAhgCBAH4AewB4AHMAcABr
AGUAXgBaAFQATgBJAEQAPwA4ADQALwAqACYAIwAfABsAFgATAA8ADgALAAcABAACAAEA
///+//z/+v/4//j/9//2//b/9v/2//T/9P/0//T/9P/0//T/9P/1//X/9f/1//X/9f/1
//X/9f/1//X/9f/5//n/+f/5//f/9//3//j/+P/4//j/+P/6//r/+f/5//n/+f/5//n/
+f/5//n/+P/1//X/9v/2//X/9f/1//X/9P/0//T/8v/y//L/8v/x//H/8f/x//D/8P/v
/+//7v/t/+3/7f/t/+3/7f/t/+3/7P/s/+z/6//r/+v/6//r/+v/6//r/+v/6//r/+r/
6v/q/+r/6v/q/+j/6P/o/+j/6P/o/+j/6P/o/+j/6P/o/+r/6f/o/+j/6P/o/+j/6P/o
/+j/6P/o/+j/6P/o/+j/5v/m/+b/5v/o/+j/6P/o/+b/5v/m/+b/6P/o/+f/5//n/+f/
5v/m/+b/5v/m/+b/5v/m/+b/5v/m/+b/5v/m/+b/5v/n/+f/5//m/+b/5v/l/+X/5f/l
/+f/5//n/+f/5//n/+f/5//m/+b/5v/m/+T/5P/k/+X/5f/l/+X/5P/o/+j/6P/o/+j/
6P/o/+j/6P/o/+j/6f/q/+r/6v/o/+j/6P/o/+r/6v/q/+r/6P/n/+f/5//n/+f/5v/k
/+L/4P/g/+D/3//h/+H/3//f/93/3f/d/+D/4f/h/+H/4P/f/97/4P/g/+D/3//e/9//
4P/h/+L/4P/g/+D/3//d/93/3f/e/+D/4P/g/+D/4f/i/+L/4//j/+P/4//j/+L/4P/g
/+f/8f/5/wEADgAlADwATABWAF0AXgBgAGUAZgBdAEgAGgDH/2P/CP/I/qb+nv6k/rD+
vP7G/tT+5f7x/v7+E/8s/0T/XP93/47/o/+2/8D/yv/S/9j/3f/h/+X/6v/v//P/+P/8
//7///8CAAMAAwAFAAYABwAKAAwADQANAA0ADgAPABAAEwAUABUAFgAVABYAFwAZABoA
GgAbABwAHgAfACAAIQAiACQAJgAnACYAKAArACsALAAvADEAMgA0ADYANgA5ADsAPQA+
AEAARABGAEgATABNAE4AUABRAFYAWABbAF8AXwBiAGUAaABqAG0AcABzAHQAdgB4AHsA
fAB9AH8AgQB/AH8AgACAAH4AfgB+AH4AfQB8AHsAegB3AHUAcwBxAG4AaQBmAGMAXgBZ
AFYAUQBPAEgARAA+ADoANQAwACsAKAAkAB8AGgAYABUAEQANAAwACQAFAAQAAgD///3/
/P/9//v/+v/4//b/9P/0//P/9P/0//T/9P/0//T/9P/0//L/8v/y//L/8//z//P/8//1
//X/9f/1//X/9f/1//X/+f/5//n/+f/3//f/9//4//j/+P/4//j/+P/4//f/9//3//f/
9//3//f/9//3//b/9f/1//b/9v/1//X/9f/1//T/9P/0//L/8v/y//L/8f/x//H/8f/w
//D/7//v/+7/7f/t/+3/7f/t/+3/7f/t/+z/7P/s/+v/6//r/+v/6//t/+3/7f/t/+v/
6//q/+r/6v/q/+r/6v/q/+r/6v/q/+j/6P/o/+j/6v/q/+r/6v/q/+n/6P/o/+j/6P/o
/+j/6P/o/+j/6P/o/+j/6P/o/+j/6P/o/+j/6P/o/+j/6P/o/+j/6P/o/+j/6P/n/+f/
6f/p/+j/6P/o/+j/6P/o/+j/6P/o/+j/6P/o/+j/6P/m/+b/5//n/+f/5v/m/+b/5//n
/+f/5//p/+n/6f/p/+f/5//n/+f/6P/o/+j/6P/m/+b/5v/n/+f/5//n/+b/6P/m/+f/
6P/q/+r/6v/q/+r/6v/q/+r/6//s/+z/7P/s/+z/7P/s/+z/7P/s/+z/6v/p/+n/6f/p
/+n/6P/m/+L/4P/g/+D/4//l/+X/4//f/93/3f/d/+D/4f/h/+H/4f/h/+H/5P/k/+T/
4//i/+L/4v/i/+L/4P/g/+D/3//f/9//3//g/+L/4v/i/+L/4//k/+T/5f/l/+X/5f/l
/+T/4v/i/+P/6f/z//v/BAATAC4ARgBUAFsAWgBWAFMAUABFADAAEgDZ/33/HP/O/p7+
hv58/n7+jv6e/rD+w/7Z/uj++f4S/yz/RP9f/3z/mf+u/7z/xv/O/9T/2f/h/+X/6P/v
//P/9v/6//3///8DAAUACQALAAwADQAOABAAEQARABMAFAAVABYAGQAaABsAHAAdAB4A
HwAhACAAIAAhACIAJAAlACYAJwAoACoALAAtAC4AMAAzADMANgA5ADsAPAA8AD4APgBB
AEUARwBIAEoATABOAFAAVABUAFYAWQBbAGAAYgBlAGkAawBuAHEAdAB4AHsAfgCBAIIA
hACGAIkAigCLAI0AjwCPAI8AkACQAJIAkgCSAJIAkQCQAI8AjgCNAIsAiQCHAIQAfwB8
AHkAdABvAGwAZwBhAFoAVgBQAEwARwBCAD0ANgAyAC0AKAAkACEAHQAZABQAEQANAAwA
CgAHAAUABAABAP///v/8//z/+v/6//n/+P/4//j/+P/2//b/9v/2//j/+P/4//j/+f/5
//n/+f/5//n/+f/5//n/+f/5//n/+//7//v/+//7//v/+//8//r/+v/6//r//P/8//v/
+//7//v/+//7//v/+//7//r/9//3//j/+P/3//f/9//3//b/9v/2//T/9P/0//T/8//z
//P/8//y//L/8f/x//D/8f/x//H/8f/v/+//7//v/+7/7v/u/+3/6//r/+v/6//t/+3/
7f/t/+3/7f/s/+z/7P/s/+z/7P/q/+r/6v/q/+r/6v/q/+r/6v/q/+r/6v/s/+v/6v/q
/+r/6v/q/+r/6v/q/+r/6v/q/+r/6v/q/+r/6v/q/+r/6P/o/+j/6P/o/+j/6P/o/+n/
6v/q/+v/6//r/+r/6v/q/+r/6v/q/+r/6v/q/+r/6v/q/+r/6v/q/+r/6//r/+v/6v/q
/+r/6f/p/+n/6f/r/+v/6//r/+n/6f/p/+n/6P/o/+j/6P/o/+j/6P/p/+n/6f/p/+j/
6P/q/+v/7P/s/+z/7P/s/+7/7v/u/+7/7f/u/+7/7v/u/+7/7v/u/+7/7v/u/+7/7v/t
/+3/7f/t/+3/7P/q/+b/5P/k/+T/5f/n/+f/5f/j/+H/4f/h/+L/4//j/+P/4//j/+P/
5v/o/+j/5//m/+b/5v/m/+b/5P/k/+T/4//j/+P/4//k/+T/5P/k/+T/5f/m/+b/5//n
/+f/5//n/+b/5v/k/+f/7f/3/wEACgAbADIASABYAF8AYABeAFkAVgBNADoAHADf/4f/
KP/c/qb+iv6I/pL+nv6q/rz+z/7h/vD+Af8a/zT/TP9l/4D/mf+u/7z/yP/S/9r/3//j
/+f/7P/x//X/+v/8/wEAAwAHAAkACwANAA4ADwAQABIAEwATABUAFgAXABgAFwAYABkA
GgAdAB4AHwAhACIAIgAjACQAJgAnACgAKQAqACwALgAvAC4AMAAzADMANAA3ADkAOgA8
AD4APgBBAEMARQBGAEgATABOAFAAVABUAFYAWQBbAF4AYABjAGcAZwBqAG0AcAByAHUA
eAB7AHoAfAB+AIEAhACFAIcAiQCJAIkAigCKAIoAigCKAIoAiQCIAIcAhgCBAH8AfQB7
AHoAdQByAG8AagBlAGIAXQBbAFQAUABKAEQAPwA6ADUAMgAuACkAJAAgAB0AGQAVABIA
DwALAAoACAAFAAMAAgD///3//P/6//r/+P/4//f/+P/4//j/+P/2//b/9v/2//b/9v/2
//b/9//3//f/9//3//f/9//3//n/+f/5//n/+f/5//n/+f/5//n/+f/6//r/+v/6//r/
+v/6//n/+f/5//n/+f/5//f/9//3//b/9f/1//b/9v/1//X/9f/1//T/9P/0//L/8v/y
//L/8f/x//H/8f/w//D/7//v/+7/7//v/+//7//t/+3/7f/t/+z/7P/s/+v/6//r/+v/
6//p/+n/6f/p/+v/6//q/+r/6v/q/+r/6v/o/+j/6P/o/+j/6P/o/+j/6P/o/+j/6P/o
/+f/5v/m/+j/6P/o/+j/5v/m/+b/5v/m/+b/5v/m/+b/5v/m/+b/5v/m/+b/5v/m/+b/
5v/m/+b/5v/l/+X/5f/l/+T/5P/k/+T/5P/k/+T/5P/k/+T/5P/k/+T/5P/k/+T/5f/l
/+X/5P/k/+T/4f/h/+H/4f/j/+P/4//j/+P/4//j/+P/4v/i/+L/4v/i/+L/4v/i/+T/
5P/k/+T/5P/k/+T/5P/l/+b/5v/m/+b/5v/m/+b/5P/k/+T/5P/k/+P/4//j/+H/4f/g
/97/3P/a/9r/2v/b/93/3f/b/9f/1f/V/9X/2P/Z/9n/2f/Z/9n/2f/c/9z/3P/b/9r/
2P/Y/9j/2P/a/9r/2v/Z/9f/1//X/9j/2P/Y/9j/2P/Z/9r/2v/b/9v/2//b/9v/3P/Y
/9b/2//j/+3/9f/+/xEAKAA8AEgATwBSAFAAUQBSAEsAOgAaANf/df8W/8z+nP6I/ob+
jv6a/qb+tv7J/tn+5v77/hL/Kv9E/1//eP+P/6b/sv+8/8b/zP/R/9X/2//g/+X/6f/s
//L/9P/1//j/+f/9////AAABAAIABAAFAAUABwAIAAkACgANAA4ADwAQAA8AEAARABMA
EgASABMAFAAWABcAGAAZABoAHAAeAB8AIgAkACcAJwAmACkAKwAsAC4AMAAwADMANQA3
ADgAOgA8AD4AQABEAEYASABLAE0AUABSAFUAWQBbAF4AYQBkAGYAaQBsAG8AcAByAHQA
dwB4AHkAewB9AH0AfQB+AH4AfgB+AH4AfgB7AHoAeQB4AHcAdQBzAHEAbgBpAGYAYwBc
AFcAVABPAE0ARgBCADwAOAAzAC4AKQAkACAAGwAWABIADwALAAcAAgD///v/+v/4//X/
8//y//H/7//u/+z/6v/o/+j/5//m/+b/5v/m/+j/6P/o/+j/5v/m/+b/5v/n/+f/5//n
/+f/5//n/+f/6f/p/+n/6f/r/+v/6//r/+v/6//r/+z/6v/q/+r/6v/q/+r/6f/p/+n/
6f/p/+n/6f/p/+n/6P/n/+f/6P/o/+f/5//n/+f/5v/m/+b/5P/k/+T/5P/j/+H/4f/h
/+D/4P/f/9//3v/f/9//3//f/9//3//f/9//3P/c/9z/2//b/9v/2//b/9v/2//b/9v/
2//b/9r/2v/a/9r/2v/a/9r/2v/a/9r/2P/Y/9j/2P/Y/9j/2P/Y/9r/2f/Y/9j/2P/Y
/9j/2P/Y/9j/2P/Y/9b/1v/W/9b/2P/Y/9j/2P/W/9b/1v/W/9b/1v/W/9b/1v/W/9X/
1f/V/w==
         </WaveFormData>
      </LeadData>
      <LeadData>
         <LeadByteCountTotal>10000</LeadByteCountTotal>
         <LeadTimeOffset>0</LeadTimeOffset>
         <LeadSampleCountTotal>5000</LeadSampleCountTotal>
         <LeadAmplitudeUnitsPerBit>4.88</LeadAmplitudeUnitsPerBit>
         <LeadAmplitudeUnits>��V</LeadAmplitudeUnits>
         <LeadHighLimit>2147483647</LeadHighLimit>
         <LeadLowLimit>268435456</LeadLowLimit>
         <LeadID>V3</LeadID>
         <LeadOffsetFirstSample>0</LeadOffsetFirstSample>
         <FirstSampleBaseline>0</FirstSampleBaseline>
         <LeadSampleSize>2</LeadSampleSize>
         <LeadOff>FALSE</LeadOff>
         <BaselineSway>FALSE</BaselineSway>
         <ExcessiveACNoise>FALSE</ExcessiveACNoise>
         <MuscleNoise>FALSE</MuscleNoise>
         <LeadDataCRC32>384986748</LeadDataCRC32>
         <WaveFormData>
5//m/+b/6P/o/+j/6P/m/+T/5P/k/+X/5f/k/+T/4//j/+P/5P/k/+T/4v/h/+H/4f/h
/+H/3//f/9//3v/d/93/3v/e/97/3v/e/97/3v/f/9//3//f/9//3//f/9//3//h/+f/
8P///xIAKgBIAGwAjgCtAMYA2ADkAOYA3QDFAJ8AYwALAKD/Pf/v/rH+jv6K/pj+qv6+
/tX+5/75/gn/Hv81/03/Zf9//5T/pv+1/77/xv/M/9D/1P/X/93/4f/m/+r/7f/x//P/
9f/3//n/+v/7//z//f8AAAIAAgADAAYABwAJAAkACAAJAAoACwALAAwADQAOABEAEQAS
ABMAFQAWABcAGAAZABoAGwAdAB0AHwAhACEAIgAkACYAJwApACsALAAvADAAMgAyADQA
NwA5ADoAPAA9AD8AQQBEAEYASABKAEwAUQBTAFUAVgBYAFsAXQBeAGIAZABmAGYAZwBo
AGkAaQBpAGoAagBqAGkAaABoAGcAZgBkAGQAYgBgAF0AXABbAFYAVABRAE8ASQBGAEIA
QAA8ADcANAAwAC4AKgAmACMAIAAcABkAFgATABEADgAMAAkABgAFAAMAAAD9//v/+f/6
//j/9v/1//P/8f/w//D/8P/v/+//7//t/+3/7f/t/+7/7v/u/+7/7//v/+//8P/u/+7/
7v/v/+//7//v/+//8v/y//L/8v/y//L/8v/z//P/9P/0//T/9P/0//T/9f/3//X/9f/1
//X/9f/1//X/8v/y//L/8v/0//T/9P/z//P/8//y//H/7//v/+//7v/w/+//7//v/+7/
7v/t/+3/7f/s/+z/7P/u/+7/7f/t/+v/6v/q/+n/6f/p/+n/6f/p/+n/6P/o/+j/6P/o
/+j/6P/o/+j/6P/n/+f/6P/o/+j/5//n/+f/5//n/+f/5v/m/+X/5f/m/+b/5v/m/+b/
5v/m/+b/5v/m/+b/5v/m/+b/5v/m/+b/5v/m/+b/5v/m/+b/5v/m/+b/5v/m/+X/5//n
/+b/5v/m/+b/5v/m/+b/5v/m/+b/5//n/+j/6P/m/+b/5v/m/+b/5v/m/+b/5//n/+f/
5//l/+X/5f/l/+f/5//n/+f/5v/m/+b/5//n/+b/5v/m/+T/5f/l/+X/5f/l/+X/5f/l
/+b/5v/m/+b/5v/m/+b/6P/o/+j/6f/o/+n/6v/q/+r/6v/q/+r/7P/t/+3/7v/u/+3/
7f/u/+//7//v/+7/7f/r/+v/6v/q/+z/7P/s/+r/6P/m/+b/6P/p/+n/6P/m/+X/5f/l
/+j/6P/o/+b/5f/l/+X/5f/j/+H/4f/h/+D/3//f/+D/4P/g/+D/4P/i/+L/4//j/+P/
4//j/+P/4f/h/+H/4f/t//z/CwAcADQAVAB6AJ4AuQDSAOQA7ADoANMAqwB7ADcA1/9u
/xP/zf6X/n7+gv6U/qj+vv7X/u3+//4R/yb/P/9Z/3H/h/+c/7D/u//C/8r/0P/W/9r/
3f/j/+f/7P/w//P/9f/3//n/+//9/wIAAwAEAAUABgAIAAgACQAKAAsADQANAA4ADwAQ
ABEAEQASABMAFAAXABcAGAAZABsAHAAdAB4AHwAgACEAIwAjACUAJwAnACgAKgAsAC0A
LwAxADIANQA2ADgAOAA6AD0APwBAAEIAQwBFAEcASgBMAE4AUABSAFUAVwBZAFoAXgBh
AGMAZABmAGgAagBqAGkAagBrAGsAbQBuAG4AbgBvAG4AbgBtAGoAaABoAGYAZABhAGAA
XwBaAFgAVQBTAE8ATABIAEYAQgA9ADoANgA0ADAALAApACYAIgAfABwAGwAZABYAFAAP
AAwACwAJAAgABQADAAEAAAD+//z/+//7//n/+P/4//j/9//3//f/9f/1//X/9f/2//b/
9v/2//f/9//3//j/+P/4//j/+f/5//n/+f/5//r/+v/6//r/+//8//3////+//7//f/8
//7//v/+///////9//3//f////////////7//v/+//7//v/+//7//f/9//3//P/7//v/
+//7//r/+P/3//f/9//2//b/9f/1//X/9P/0//T/9P/0//P/8//1//T/9P/z//P/8//z
//P/8f/x//D/8P/y//L/8v/y//D/8P/w//D/8f/x//L/8v/y//H/8f/x/+//7//v/+7/
8P/v/+//8P/w//D/8P/w//D/8P/w//D/7v/u/+7/7v/w//D/8P/w/+7/7v/u/+7/8P/w
//D/8P/u/+7/7v/t/+3/7f/s/+z/7v/u/+7/7v/u/+7/7v/u/+3/7f/u/+7/7v/u/+7/
7v/w//D/8P/w/+//7//v/+//7f/t/+3/7f/v/+//7//v/+7/7v/u/+//7//u/+7/7v/u
/+//7//v/+//7//v/+//8P/w//D/8P/w//D/8P/x//L/8//0//T/9P/y//L/8v/y//X/
9f/2//b/9f/1//b/9//5//n/+P/3//T/8//x//D/8v/y//L/8v/y//D/8P/w//H/8f/w
//D/7//v/+//8P/w//D/7v/t/+3/7f/t/+3/6//r/+v/6v/p/+n/6v/q/+z/7P/s/+z/
6v/r/+v/6//t/+3/7f/t/+v/6//v//n/BgAVACYAQABiAIQApAC/ANQA5ADwAPAA4QDF
AJsAWQD3/4r/L//l/rH+ov6q/rj+yv7c/vH+A/8R/yH/Nv9P/2X/e/+P/6T/tv/F/9D/
1P/c/+D/4v/l/+3/8f/0//j/+///////AQADAAUACAAJAAoACwAMAA4ADgAPABAAEQAT
ABMAFAAVABYAFwAZABoAGwAcAB0AHQAeAB8AIQAiACMAJAAlACYAJwApACkAKwAtAC0A
LgAwADIAMwA1ADcAOAA7ADwAPgA+AEAAQwBFAEYASABLAE0ATwBSAFQAVgBYAFoAWwBd
AF8AYABiAGUAZwBoAGoAbABuAG4AbwBwAHEAcQBxAHIAcgByAHEAcABwAG8AbABqAGoA
aABmAGMAYgBhAFwAWgBXAFUATwBMAEgARgBEAD8APAA4ADQAMAAsACkAJgAiAB8AHAAZ
ABcAFAASAA8ADAALAAkACgAHAAUAAwACAAAA/v/9//v/+f/4//j/+P/3//f/9//3//f/
9//3//b/9v/2//b/9f/1//X/9v/4//j/+P/5//v/+//7//v/+v/6//r/+v/8//z//P/9
//3//v/+//7//P/8//z//f8BAP////////3//f/9//3//P/8//z//P/8//z//P/7//v/
+//6//n/+f/5//n/+P/4//f/9//3//b/9v/1//X/9f/0//T/9P/0//T/8//z//P/8v/y
//H/8//z//P/8//x//H/8P/w/+7/7v/u/+7/8P/w//D/8P/v/+//8P/w//D/7//v/+//
7//v/+//7v/w/+//7//w/+7/7v/u/+7/7v/u/+7/7v/u/+7/7v/u/+7/7v/u/+7/7v/u
/+7/7v/s/+z/7P/s/+7/7v/u/+3/7//v/+7/7v/u/+7/7v/u/+z/7P/s/+z/6//r/+z/
7P/s/+z/7P/s/+z/7P/s/+z/7f/t/+3/7f/t/+3/7f/t/+3/7f/t/+3/7P/s/+z/7f/t
/+z/7P/s/+r/6//r/+v/6//r/+v/6//t/+7/7v/u/+7/7v/u//D/8P/x//L/8v/y//H/
8P/y//L/8v/y//P/8//0//T/8f/x//L/8//0//X/9f/1//H/8f/w//D/8v/y//L/8v/u
/+z/7P/s/+//7//u/+7/7f/t/+3/7v/u/+7/7P/r/+v/6//r/+v/6f/p/+n/6P/n/+f/
6P/o/+j/6P/o/+j/6P/p/+n/6f/p/+n/6f/p/+v/6f/r/+///v8PACAANgBSAHoAngC9
ANQA5ADwAPIA4wDDAJUAVQD7/47/L//l/qv+jP6K/pj+rv7C/tn+7/4D/xP/KP9B/1v/
df+N/6L/tP/B/8r/zv/W/9r/3v/l/+n/7f/w//T/+f/7//3///8BAAMABgAHAAgACQAM
AA4ADgAPAA4ADwARABEAFAAVABYAFwAXABgAGQAaABsAGwAcAB0AHwAgACEAIgAjACQA
JQAnACkAKwAtAC0ALgAwADIAMwA1ADcAOAA7ADoAPAA8AD4AQQBDAEQARgBJAEsATQBQ
AFAAUgBUAFYAWQBbAF0AXgBgAGMAZQBmAGgAagBsAGwAbwBwAHEAcQBvAHAAcABwAHEA
cABwAG8AbABqAGoAaABmAGMAYgBhAF4AXABZAFcAUQBOAEoASABGAEEAPgA6ADYAMgAu
ACsAKgAmACMAIAAdABsAGAAWABMAEAAPAA0ADAAJAAcABQAFAAQAAwADAAEA///+//7/
/v/9//3//f/7//v/+//7//r/+v/6//r//f/9//3//v/+//7//v//////////////AAAA
AAAAAAAAAAAAAAABAAMABAAEAAQAAgACAAIAAwAFAAMAAwADAAMAAwADAAMAAgACAAIA
AgACAAIAAgABAAEAAQAAAP///////////v/+//3//f/9//z//P/7//v/+//6//r/+v/6
//r/+f/5//n/+P/4//f/9//3//f/9//5//n/+P/4//b/9v/2//b/9v/2//b/9v/z//P/
9P/0//b/9f/1//X/9f/1//X/9P/0//P/8//0//T/9P/0//T/9P/0//T/9P/0//T/9P/0
//T/9P/0//T/8v/y//L/8v/y//L/8v/y//L/8v/y//H/8f/x//D/8P/y//L/8v/y//L/
8v/y//L/7//v//D/8P/y//L/8v/y//L/8v/y//L/8f/x//H/8f/x//H/8f/x//H/8f/x
//H/8P/w//D/8f/x//D/8P/w//D/8f/x//H/8f/x//H/8f/x//L/8v/y//L/8v/y//L/
9P/0//X/9v/1//b/9v/2//b/9v/2//b/+f/5//r/+v/5//n/+v/7//v/+//6//n/9f/1
//T/9P/4//j/+P/4//T/8v/y//L/8//z//L/8v/x//H/8f/y//L/8v/w/+//8f/x//H/
8f/t/+3/7f/s/+v/6//s/+z/7P/s/+z/7P/u/+//7//v/+//7//v/+//7f/t/+//+f8G
ABUAKAA+AF4AggCiAL8A2ADqAPgA9ADfAL8AkQBPAPH/iv8t/+X+r/6U/pr+qv68/tD+
5/75/gn/G/8y/03/Y/95/4//pv+6/8X/zv/W/9z/4P/m/+n/7f/z//b/+P/9/wEAAwAF
AAcACQAMAA0ADgAPABAAEgASABMAEgATABUAFQAYABkAGgAbAB0AHgAfACAAHwAfACAA
IQAlACYAJwAoACkAKgArAC0ALQAvADEAMQAyADQANgA3ADkAOwA8AD8AQABCAEIARABH
AEkASgBMAE8AUQBTAFYAVgBYAFoAXABfAGEAYwBkAGgAawBtAG4AbwBwAHEAcAByAHQA
dgB3AHUAdgB2AHYAdwB2AHYAdQB0AHIAcgBwAGwAaQBoAGcAZABiAF8AXQBZAFYAUgBQ
AEwARwBEAEAAPgA6ADYAMwAuACoAJwAkACEAHwAcABoAGQAWABUAEwAQAA0ACwAJAAgA
BgAEAAMAAwABAAAAAAAAAP///////////////////v/+//7//v/9//3//f/+/wAAAAAA
AAEAAwADAAMAAwAEAAQABAAEAAQABAAEAAUABQAGAAYABgAGAAYABgAHAAkABwAHAAcA
BQAFAAUABQAEAAQABAAEAAQABAAEAAMAAwADAAIAAQABAAEAAQAAAAAA/////////v/+
//3//f////7//v/+//3//P/6//n/+//6//r/+f/5//n/+f/5//v/+//6//r/+P/4//j/
+P/4//j/+P/4//f/9//4//j/+P/3//f/9//3//f/9//2//b/9f/1//b/9v/2//b/9v/2
//b/9v/2//T/9P/0//T/9P/0//T/9P/0//T/9P/0//T/9P/0//T/9P/0//T/8//1//X/
9P/0//T/9P/0//T/9P/0//T/9P/z//P/9P/0//T/9P/0//T/8v/y//L/8v/x//H/8f/x
//H/8f/x//H/8//z//P/8//y//L/8v/z//P/8v/y//L/8v/z//L/8v/y//L/8v/0//T/
9f/2//X/9v/2//b/+P/4//j/+P/3//f/+P/4//f/9//4//n/+f/5//j/9//z//P/8v/y
//b/9v/2//b/8v/w//D/8P/y//P/8//0//H/8f/x//L/8P/w/+7/7f/v/+//7//v/+3/
7f/t/+z/6//r/+z/7P/q/+r/6v/q/+r/6//r/+v/7f/t/+3/7f/t/+3/7f/z/wIAEwAk
ADoAWAB+AKAAuwDSAOYA8gD0AOcAzQCjAGUACQCc/z3/7/63/pz+nv6u/r7+zv7l/vn+
C/8Z/zD/R/9f/3f/jf+k/7T/wf/M/9L/2P/e/+L/5//r/+//8v/2//v//f///wEAAwAF
AAgACQAKAAsADAAOAA4ADwAQABEAEwATABIAEwAUABUAFwAYABkAGgAbABsAHAAdAB8A
IAAhACIAJQAmACcAKQAnACkAKwArACwALgAwADEAMQAzADQANwA6ADwAPAA+AEEAQwBE
AEYARwBJAEsATgBQAFIAVABWAFkAWwBdAF4AXgBhAGMAZABmAGgAagBqAG0AbgBvAG8A
bQBuAG4AbgBtAGwAbABrAGgAZgBmAGQAZABhAGAAXwBbAFgAVABRAE0ASgBGAEQAQAA7
ADgANAAyAC4AKgAnACIAHgAbABgAFQATABAADgANAAoACQAHAAUAAQD+//v//P/6//j/
9//3//X/9P/0//L/8f/x//H/8f/x//H/8f/w//D/8P/w/+//7//v//D/8P/w//D/8f/z
//P/8//z//T/9P/0//T/9P/0//T/9f/1//b/9v/2//b/9v/2//f/9//1//X/9f/3//f/
9//3//b/9v/2//b/9P/0//T/8//z//P/8v/x//P/8//z//L/8P/v/+//7//w//D/7//v
/+//7v/u/+7/7P/s/+v/6//r/+r/6v/p/+n/6f/p/+n/6//r/+r/6v/o/+j/6P/o/+j/
6P/o/+j/6f/p/+r/6v/o/+f/5//n/+f/5//n/+b/6P/n/+f/6P/m/+b/5v/m/+b/5v/m
/+b/5v/m/+b/5v/m/+b/5v/m/+b/5v/m/+b/5v/m/+b/5v/m/+b/5v/l/+X/5f/k/+T/
5P/k/+T/5P/k/+T/5P/k/+X/5f/m/+b/5P/k/+T/5P/k/+T/5P/k/+P/4//j/+P/4//j
/+P/4//l/+X/5f/l/+T/5P/k/+X/4//i/+L/4v/i/+P/4//j/+X/5f/k/+T/5P/k/+T/
5P/k/+X/5v/n/+j/6P/o/+j/6P/o/+j/6f/p/+r/6v/r/+v/7P/t/+3/7f/s/+v/6f/p
/+j/6P/o/+j/6P/o/+j/5v/m/+b/5f/l/+T/5P/l/+X/5f/m/+b/5v/k/+P/4//j/+P/
4//h/+H/4f/g/9//3//g/+D/3v/e/97/3v/e/9//3//f/+H/4f/h/+H/4f/h/+H/4f/k
/+3/+v8MACIAPABeAIMApAC+ANAA3gDlANkAuQCRAFkADgCp/0X/8/6y/oT+dv6C/pT+
p/6//tf+6/7+/hH/Kf9D/13/dv+M/6H/sP+6/8T/yv/O/9P/2f/d/+L/5v/p/+3/8P/z
//b/+f/8//3//v///wAAAgACAAMABAAFAAcABwAKAAsADAANAA8AEAARABIAEwATABQA
FQAVABYAFwAYABkAGgAbAB0AHwAhACMAIwAkACYAKAApACkAKwAsAC8AMAAyADIANAA1
ADcAOAA6ADsAPQA/AEIARABGAEgASgBNAE8AUQBSAFQAVwBZAFoAXABeAGAAYABhAGIA
YwBjAGUAZgBmAGYAZwBmAGYAZQBkAGIAYgBgAGAAXQBcAFsAVgBUAFEATwBNAEoARgBE
AEIAPQA6ADYANAAwACwAKQAmACIAHwAcABkAFwAUABIADwAMAAsACQAGAAMAAQD///7/
/P/6//n/+f/3//b/9v/0//P/8//z//P/8//z//P/8v/y//L/8v/z//P/8//0//L/8v/y
//P/8//z//P/8//2//b/9v/2//b/9v/2//f/9//4//j/+P/4//j/+P/5//v/+f/5//n/
+f/5//n/+f/4//j/+P/4//j/+P/4//f/9//3//b/9f/1//X/9f/0//T/8//z//P/8v/y
//H/8f/x//D/8P/w//D/8P/v/+//7//u/+7/7f/v/+//7//v/+//7//u/+7/7v/u/+7/
7v/s/+z/7P/s/+v/6//s/+z/7P/r/+v/6//t/+3/7f/s/+z/6//r/+z/7P/s/+z/7P/u
/+7/7v/u/+z/7P/s/+z/7P/s/+z/7P/s/+z/7P/s/+z/7P/s/+z/7P/s/+z/6//r/+v/
6v/q/+r/6v/q/+r/6v/q/+r/6v/p/+n/6v/q/+r/6v/q/+r/7P/s/+z/7P/r/+v/6//r
/+v/6//r/+v/6f/p/+n/6f/q/+r/6v/r/+v/6v/q/+r/6v/r/+v/6//r/+3/7v/u/+7/
7v/u/+z/7P/t/+7/7//w//D/8P/u/+7/7v/u//H/8f/y//L/8f/x//L/8//z//P/8v/x
//H/8f/w//D/8v/y//L/8v/u/+z/7P/s/+//7//u/+7/6//r/+v/7P/s/+z/6v/p/+v/
6//r/+v/6f/p/+n/6P/n/+f/6P/o/+j/6P/o/+j/6P/p/+n/6f/r/+v/6//r/+n/6f/t
//f/BgATACYAQABgAIQApgDBANYA5gDwAOoA1wC3AIkAQwDl/37/I//Z/qf+mP6i/rT+
yP7Y/uv+//4P/x3/NP9N/2X/e/+T/6T/tv/D/87/1P/c/+D/5P/p/+3/8//2//r//f8B
AAEAAwAFAAcACAAJAAoACwAOABAAEAARABAAEQATABMAFgAXABgAGQAbABwAHQAeAB8A
HwAgACEAIwAkACUAJgAnACgAKQArACsALQAvAC8AMgA0ADYANwA3ADkAOgA9AD4AQABA
AEIARQBHAEgASgBLAE0ATwBSAFQAVgBYAFoAXQBfAGEAYgBmAGkAawBsAGwAbgBwAHAA
cQByAHMAcwBzAHQAdAB0AHMAcgByAHEAbgBsAGwAagBoAGUAZABjAF4AXABZAFcAUQBO
AEoASABGAEEAPgA6ADgANAAwAC0AKgAmACMAIAAdABsAGAAWABMAEAAPAA0ADAAJAAcA
BQAGAAQAAgABAP///f/8//z//P/7//v/+//5//n/+f/5//r/+v/6//r/+f/5//n/+v/8
//z//P/9//3//f/9//3/AAAAAAAAAAAAAAAAAAABAAEAAgACAAIAAgACAAIAAwADAAEA
AQABAAEAAQABAAEAAAAAAAAAAAAAAAAAAAD////////+//3//f/9//3//P/8//v/+//7
//r/+v/5//n/9//2//b/9v/2//b/9f/1//P/8v/y//H/8v/z//T/9f/1//X/9P/0//L/
8v/y//L/8v/y//L/8v/z//P/9P/0//L/8f/x//H/8f/x//H/8P/y//H/8f/y//D/8P/w
//D/8P/w//D/8P/w//D/8P/w//D/8P/w//D/8P/w//D/8P/w//D/8P/w/+7/7v/u/+3/
7v/v/+//8P/u/+7/7v/u/+7/7v/u/+7/7f/t/+7/7v/w//D/8P/w/+7/7v/u/+7/7//v
/+//7//v/+//7//v/+//7//v/+//7v/u/+7/7//v/+7/7v/u/+7/7//v/+//7//v/+//
8P/w//D/8P/w//D/8P/x//L/8//0//T/9P/0//T/9P/0//X/9f/2//b/9f/1//b/9//3
//f/9v/1//P/8//y//L/9P/0//T/9P/y//D/8P/w//H/8f/w//D/7//v/+//8P/y//L/
8P/v/+3/7f/t/+3/6//r/+v/6v/p/+n/6v/q/+r/6v/q/+r/6v/r/+v/6//r/+v/6//r
/+v/6f/p/+3/9v8FABYAKABCAGYAjACtAMgA2gDoAOwA4wDFAJ0AaQAbALb/T//9/r3+
kP6C/or+nv60/sn+3/71/gX/Gv8x/0v/Yf95/5L/qP+5/8T/yv/Q/9b/2v/h/+P/5f/s
//D/8//3//n/+//9////BAAFAAYABwAGAAgACAAJAAwADQAPAA8AEgATABQAFQAVABYA
FwAYABcAFwAYABkAGwAcAB0AHgAhACIAIwAlACUAJwApACkAKgAsAC4ALwAwADEAMQAz
ADQANgA2ADgAOQA7ADwAPgA/AEEAQwBGAEgASgBMAE4AUQBTAFUAVgBYAFsAXQBeAF4A
YABiAGIAZQBmAGcAZwBnAGgAaABoAGkAaABoAGcAZABiAGIAYABeAFsAWgBZAFQAUgBP
AE0ASwBIAEQAQgA+ADkANgAyADIALgAqACcAIgAeABsAGAAVABMAEAAOAAkABgAFAAMA
BAABAP///f/+//z/+v/5//f/9f/0//T/9P/z//P/8//x//H/8f/x//L/8v/y//L/8//z
//P/9P/0//T/9P/1//f/9//3//f/+P/4//j/+P/4//j/+P/5//f/+P/4//j/+v/6//r/
+//7//n/+f/5//n/+f/5//n/+P/4//j/+P/4//j/+P/3//f/9//2//X/9//3//f/9v/2
//X/9f/1//T/9P/z//P/8//y//L/8v/w//D/7//v//H/8P/w/+//7f/t/+3/7f/v/+//
7v/u/+z/7P/s/+z/7v/u/+7/7v/r/+v/7P/s/+7/7f/t/+3/6//r/+v/6v/s/+v/6//s
/+z/7P/s/+z/6v/q/+r/6v/s/+z/7P/s/+z/7P/s/+z/7P/s/+z/7P/q/+r/6v/q/+z/
7P/s/+v/7f/t/+z/7P/s/+z/7P/s/+z/7P/s/+z/6//r/+z/7P/q/+r/6v/q/+n/6P/n
/+b/5f/l/+X/5f/n/+f/5//n/+X/5f/l/+X/5v/m/+b/5//n/+b/5v/m/+b/5//n/+f/
5//n/+f/6P/o/+j/6P/o/+r/6v/r/+z/7P/s/+v/6v/s/+z/7P/s/+3/7f/u/+7/7f/t
/+7/7//x//H/8P/v/+3/7f/s/+z/7P/s/+z/7P/s/+r/6v/q/+n/6f/o/+j/6f/p/+n/
6v/q/+r/6P/n/+f/5//n/+f/5f/l/+X/5P/j/+P/5P/k/+T/5P/k/+T/5P/l/+X/5f/n
/+f/5//n/+X/5f/n/+n/9P8FABYAKgBGAGgAjgCvAMgA3ADqAOoA2wC9AJMAWwANAKj/
Sf/3/rX+jv6G/pT+pv64/s/+5f75/gv/Hv81/0//Zf97/5L/qP+3/8L/yv/S/9j/3v/h
/+X/5//s//L/9f/3//v//f///wEABAAFAAYABwAKAAwADAANAA4ADwARABEAEgATABQA
FQAXABgAGQAaABsAGwAcAB0AHwAgACEAIgAlACYAJwApACkAKwAtAC0ALAAuADAAMQAz
ADUANgA5ADoAPAA8AD4AQQBDAEQARgBJAEsATQBQAFAAUgBUAFYAWwBdAF8AYABgAGMA
ZQBmAGgAagBsAGwAbwBwAHEAcQBxAHIAcgByAHEAcABwAG8AcABuAG4AbABpAGUAYwBh
AGAAXgBbAFkAVQBSAE4ATABIAEMAQAA8ADoANgAyAC8ALgAqACcAJAAfAB0AGgAYABUA
EgARAA8ADgALAAkABwAGAAQAAgABAAEA///+//7//P/7//v/+//7//v/+//7//z//P/8
//z/+//7//v//P/+//7//v//////////////AAAAAAAAAAAAAAAAAAABAAMABAAEAAQA
AgACAAIAAwAFAAMAAwADAAMAAwADAAMABAAEAAQABAACAAIAAgABAAEAAQAAAP//////
/////v/+//3//f/9//z//P/7//v/+//6//r/+v/6//r/+f/5//n/+P/4//f/+f/5//n/
+f/3//f/9v/2//b/9v/2//b/9v/2//b/9v/1//X/9v/2//b/9f/1//X/9f/1//X/9P/0
//P/8//0//T/9P/0//T/8v/y//L/8v/0//T/9P/0//L/8v/y//L/9P/0//T/9P/0//T/
9P/0//L/8v/y//H/8//z//L/8v/y//L/8v/y//L/8v/y//L/8f/x//L/8v/y//L/8v/y
//L/8v/y//L/8f/x//H/8f/x//H/8f/x//H/8f/x//H/8P/w//D/8f/x//L/8P/y//L/
8v/y//L/8v/y//P/9P/z//T/9P/0//b/9v/2//b/9f/1//b/9v/3//f/+P/5//n/+f/4
//f/9f/1//T/9P/2//b/9v/2//L/8P/w//D/8f/x//D/8P/v/+//7//w//L/8v/w/+//
7f/t/+3/7f/t/+3/7f/s/+n/6f/q/+r/6v/q/+r/6v/s/+3/7f/t/+3/7f/t/+3/6//p
/+n/8f/+/w0AHgAyAE4AcgCUALMAzADeAOoA7ADfAMMAmwBjAA8ApP9D//X+u/6Y/pT+
ov6y/sb+2/7x/gP/E/8o/z//V/9v/4f/nP+u/7//yv/S/9j/3v/i/+X/6f/v//T/+P/7
////AQADAAUABwAIAAkACgALAA4AEAAQABEAEAARABMAEwAWABcAGAAZABkAGgAbABwA
HwAfACAAIQAjACQAJQAmACcAKAApACsAKwAtAC8ALwAwADIANAA1ADUANwA4ADsAPgBA
AEAAQgBDAEUARgBIAEkASwBNAFAAVABWAFgAWgBdAF8AYQBiAGIAZQBnAGgAagBsAG4A
bgBvAHAAcQBxAHEAcgByAHIAcQBwAHAAbwBuAGwAbABqAGYAYwBiAGEAXABaAFcAVQBT
AFAATABKAEYAQQA+ADoAOgA2ADIALwAuACoAJwAkAB8AHQAaABgAFQASABEADwAOAAsA
CQAHAAYABAACAAEAAQD///7//v/8//v/+//7//v/+//7//v/+v/6//r/+v/7//v/+//8
//z//P/8//3//f/9//3//f8AAAAAAAAAAP7//v/+//////8AAAAAAAAAAAAAAAABAAMA
AQABAAEA//////////8AAAAAAAAAAAAAAAAAAP////////7//f/7//v/+//6//r/+f/5
//n/+P/4//f/9//3//b/9v/2//b/9v/1//X/9f/0//T/8//1//X/9f/1//P/8//y//L/
9P/0//T/9P/0//T/9P/0//P/8//0//T/9P/z//P/8//x//H/8f/w//D/7//v//D/8P/w
//D/8P/w//D/8P/w//D/8P/w//D/8P/w//D/8P/w//D/8P/w//D/8P/w//D/8P/w//D/
7//v/w==
         </WaveFormData>
      </LeadData>
      <LeadData>
         <LeadByteCountTotal>10000</LeadByteCountTotal>
         <LeadTimeOffset>0</LeadTimeOffset>
         <LeadSampleCountTotal>5000</LeadSampleCountTotal>
         <LeadAmplitudeUnitsPerBit>4.88</LeadAmplitudeUnitsPerBit>
         <LeadAmplitudeUnits>��V</LeadAmplitudeUnits>
         <LeadHighLimit>2147483647</LeadHighLimit>
         <LeadLowLimit>268435456</LeadLowLimit>
         <LeadID>V4</LeadID>
         <LeadOffsetFirstSample>0</LeadOffsetFirstSample>
         <FirstSampleBaseline>0</FirstSampleBaseline>
         <LeadSampleSize>2</LeadSampleSize>
         <LeadOff>FALSE</LeadOff>
         <BaselineSway>FALSE</BaselineSway>
         <ExcessiveACNoise>FALSE</ExcessiveACNoise>
         <MuscleNoise>FALSE</MuscleNoise>
         <LeadDataCRC32>2665227876</LeadDataCRC32>
         <WaveFormData>
9v/2//b/9//4//j/9//3//X/9f/1//X/9P/0//T/8v/y//L/8v/y//H/8P/v/+3/7f/t
/+z/7P/s/+r/6v/p/+n/6f/p/+n/6//q/+r/6v/p/+n/6f/p/+n/6f/p/+n/6f/s//D/
9/8AAA8AJABAAF4AfgCeALcAyADOAMIAoQB0AD4AAQDF/4j/Tv8f//3+6/7p/u3+9/4G
/xP/If8x/0D/UP9k/3n/jP+f/67/u//G/83/0f/V/9j/2//d/+L/5v/o/+v/7//w//H/
8//2//f/9v/3//f/+P/7//z//P/8////AAABAAEAAQACAAMABAACAAMABAAFAAcABwAI
AAgACgAKAAoACwAJAAoADAANAA8AEAARABEADwARABIAEwAUABUAFgAXABgAGQAZABoA
HQAeAB8AIAAfACAAIQAkACQAJQAmACgAKwAsAC0ALgAvADAAMgAyADUANQA2ADcANgA3
ADcANwA6ADoAOwA7ADgANwA3ADcANgA1ADQAMwAyADEAMAAvAC4AKwAqACkAJgAlACMA
IwAhACAAHQAcABoAGQAXABUAFAASABEADwAPAAwACwAJAAYABAAEAAQAAgAAAP3//f/9
//z/+//6//j/9//2//X/9v/1//T/9P/0//T/9P/0//T/8//z//T/9f/1//X/9f/1//X/
9f/1//P/8//0//T/9v/2//f/9//2//b/9//3//f/9//3//f/9//4//j/+f/5//n/+v/7
//v/+v/5//n/+f/5//n/+f/4//j/+P/4//j/+P/4//j/+P/4//f/9//3//f/9//3//b/
9v/1//X/9f/1//X/9f/1//X/9P/z//P/8//z//L/8//z//T/9P/x//H/8f/x//H/8f/x
//H/7//v/+//7//v/+7/7v/u/+7/7v/u/+7/8P/w//D/8P/w/+//7//v/+//7//v/+//
7//v/+//7//t/+3/7f/t/+3/7v/u/+7/7//v//D/8P/v/+//7//v/+//7//v/+//7//v
/+7/7v/v/+//7//v/+3/7f/t/+z/7f/u/+//8f/w/+//7v/t/+7/7v/v/+//7//v/+//
7v/u/+7/7v/u//D/8P/w//D/7v/u/+7/7v/u/+7/7v/u/+3/7f/u/+7/7v/u/+7/7v/u
/+//7v/u//D/8P/w//D/8v/y//P/9P/z//T/9P/0//T/9P/0//T/9P/2//b/9//5//n/
+f/7//n/+v/7//v/+f/5//j/+P/6//v//P/8//n/+f/3//f/9//3//b/9v/0//L/8v/y
//T/9P/z//L/8//x//H/8f/u/+7/7v/s/+z/6//r/+v/6//r/+v/6v/q/+r/6//r/+3/
7f/t/+3/6//r/+v/7v/2////CAAXACoARABiAIQAoAC5AMwAygC0AI0AWAAeAOP/qf9s
/zb/Df/x/uX+5f7r/vf+Bv8X/yf/Nf9G/1j/bv+F/5j/p/+0/8H/yv/P/9X/2f/a/9//
4//m/+r/7P/v//H/8v/z//X/+P/5//z//f/9//7//f/+//7//v8BAAIAAwADAAMABAAF
AAYABAAFAAYABwAJAAkACgAKAAwADAAMAA0ACwAMAA4ADwAPABAAEQARABMAFQAWABcA
FgAXABgAGQAaABsAGwAcAB8AIAAhACIAIwAkACUAKAAoACkAKgAsAC0ALgAvADAAMQAy
ADQANAA3ADcAOAA5ADgAOQA5ADkAOgA6ADsAOwA6ADkAOQA5ADgANwA2ADUANAAzADIA
MQAwAC0ALAArACgAJwAlACUAIwAiAB8AHgAaABkAFwAVABQAEgARAA8AEQAOAA0ACwAI
AAYABgAGAAYABAABAAEAAQAAAP///v/8//v/+v/5//j/9//2//b/9v/2//b/9v/4//f/
9//4//n/+f/5//n/+f/5//n/+f/5//n/+v/6//r/+v/7//v/+v/6//v/+//7//v/+//7
//3//v/+/////v/9//3//f/+//7//v////3//f/9//3//v/+//7//v/+//7//v/+//z/
/P/7//v/+//7//v/+//6//r/+f/5//f/9//3//f/+P/5//n/+f/5//n/+f/4//f/9//4
//j/9f/1//X/9f/1//X/9f/1//P/8//z//P/9f/0//T/9P/0//T/9P/0//b/9v/2//b/
9P/z//P/8//1//X/9f/1//P/8//z//P/8//z//P/8//z//T/9P/0//P/8//0//T/8//z
//P/8//z//P/8//z//P/8//y//L/8//z//P/8//z//P/8//y//L/8v/y//P/8//z//P/
8//0//T/9f/1//X/9f/1//T/8v/y//L/8v/0//T/9P/0//L/8v/y//L/8v/y//L/8v/z
//P/9P/0//T/9P/0//T/9v/0//T/9P/0//T/9f/2//f/+v/6//r/+v/4//j/+P/4//z/
/P/9//3//f/9//////8CAAMAAwABAP///v/+//7///8AAAAA//////3//f/9//3//P/8
//z/+v/6//r/+v/6//n/+P/3//X/9f/1//T/9P/0//L/8v/x//H/8f/x//H/8f/w//D/
8P/x//H/8f/x//H/8f/x//H/8//2//7/BQAQACEAOABUAHYAlgCyAMcA0gDSAL4AlwBm
ADAA+f+5/3r/Rv8b///+9/75/v3+Cf8W/yP/M/9B/1D/Yv94/4v/nP+r/7j/xf/Q/9n/
2//f/+L/5f/p/+7/8P/0//X/+f/8//v//f8AAAEAAgADAAMABAADAAQABAAEAAcACAAJ
AAkABwAIAAkACgAMAA0ADgAPAA8ADwAQABAAEgASABIAEwATABQAFgAXABcAGAAZABkA
GQAbABwAHQAeAB8AIAAhACIAIwAjACQAJwAoACkAKgArACwALQAwADAAMQAyADQANQA2
ADcAOAA5ADoAPAA8AD0APQA+AD8AQABBAEEAQQBCAEIAQwBDAEIAQQBBAEEAPgA9ADwA
OwA6ADkAOAA3ADYAMwAyADEALgAtACsAKwApACgAJQAkACIAIQAfAB0AHAAaABkAFwAX
ABQAEwARAA4ADAAMAAwADAAKAAcABwAFAAQAAwACAAIAAQAAAP///v/9//z//P/+//7/
/v/+//z/+//7//z//f/9//3//f////////////////8AAAAAAAAAAAEAAQAAAAAAAQAB
AAMAAwADAAMAAwAEAAQABQAFAAUABgAHAAcABgAFAAUABQAFAAUABQAEAAQABAAEAAQA
BAAEAAQABAAEAAMAAwABAAEAAQABAAIAAgABAAEA//////////8BAAEAAAD//wEAAQAB
AAAA/f/9//7//v/9//3//f/9//3//f/9//3//f/9//3//f/9//z//P/8//7//v/+//7/
/P/8//z//P/8//v/+//7//v/+//7//v/+//7//v/+//7//v/+//7//n/+v/6//r/+f/5
//r/+v/7//v/+//7//v/+//7//v/+//7//r/+v/7//v/+//7//v/+//7//r/+v/6//r/
+//5//n/+f/5//r/+v/7//v/+//7//v/+v/6//r/+v/6//r/+v/6//r/+v/6//r/+v/6
//r/+v/6//n/+f/6//r/+P/4//j/+P/6//n/+v/6//r/+v/6//z//f/+///////+//3/
/P/9//7///8AAAAAAAABAAEAAQABAAMAAwAGAAcABwAFAAMAAgACAAIABQAGAAYABQAD
AAEAAQABAAEAAAAAAAAA/v/+//7//v/+//3//P/7//n/+f/5//j/+P/4//b/9v/1//X/
9f/1//X/9f/0//T/9P/1//X/9f/1//X/9f/1//f/9//4//z/BQAOAB0ALgBIAGYAigCo
AMEA0ADUAMYAowByADoA///D/4b/TP8f/wH/7/7v/vP+Af8O/xv/Lf89/07/Xv90/4n/
nv+v/77/y//U/9n/2//f/+T/5//t//D/8v/0//f/+//8//3///8CAAMABAAFAAUABgAH
AAgACAAIAAkACgALAAsACwAMAA0ADgAMAA0ADgAPABEAEQASABIAFAAUABQAFQAVABYA
GAAZABkAGgAbABsAGwAdAB4AHwAgACEAIgAjACQAJQAlACYAJwAoACkAKgArACwALQAw
ADAAMQAyADQANQA2ADcAOAA5ADoAPAA8AD0APQA+AD8AQABBAEEAQQBCAEIAQwBDAEIA
QQBBAEEAQAA/AD4APQA6ADkAOAA3ADgANQA0ADMAMAAvAC0ALQArACoAJwAmACIAIQAf
AB0AHgAcABsAGQAZABYAFQATABIAEAAQABAAEAAOAAsACwALAAoACQAIAAgABwAGAAUA
BAADAAIAAgACAAIAAgACAAAA/////wAAAwADAAMAAwAFAAUABQAFAAUABQAGAAYABAAE
AAUABQAEAAQABQAFAAcABwAHAAcABQAGAAYABwAHAAcACAAJAAcABgAFAAUABQAFAAUA
BQAGAAYABgAGAAYABgAGAAYABgAGAAUABQAFAAUABQAFAAQABAADAAMAAwADAAMAAwAD
AAMAAgABAP////////7//////wAAAAD///////////////////////////////////7/
/v/+//7//v/+//7//v/+//7//v/+//3//f/9//3//f/9//3////////////9//3//f/9
//3//v/+//7//f/9//7//v/9//3//f/9//v/+//7//v//f/9//z//P/9//3//f/9//3/
/f/9//z/+v/6//r/+//9//3//f/9//r/+v/7//v/+//7//v/+v/8//z//P/8//z//P/8
//z//P/8//z//P/8//z//P/8//n/+f/6//r/+v/6//r/+v/8//3//v/8//z//P/8//z/
/v///wAAAQAAAAAAAAAAAAAAAAAAAAAABAAEAAUABQAFAAUABwAHAAYABwAHAAUABQAE
AAQABAAHAAgACAAHAAUAAwADAAMAAQAAAAAAAAD//wAAAQACAAAA///+//3//f/9//3/
/P/6//r/+P/4//f/9//3//f/9//3//b/9v/2//f/9//3//f/9//3//f/9f/3//r/AAAJ
ABQAIwA2AFIAcACOAKwAxQDWANoAxACbAGgAMAD1/7n/fv9I/x//Af/1/vX++/4H/xb/
I/8z/0H/UP9m/3r/jf+e/63/vv/L/9T/2f/h/+X/6P/r/+//8v/0//b/9//7//7///8B
AAQABQAGAAcABwAIAAkACgAKAAoACwAMAA0ADQANAA4ADwAQABAAEQASABMAEQARABIA
EgAVABYAFwAZABcAGAAaABsAGwAcAB0AHQAdAB8AIAAhACIAIwAkACUAJgAnACcAKAAp
ACoAKwAsAC0ALgAvADIAMgAzADQANgA3ADgAOQA6AD0APgBAAEAAPwA/AEAAQQBEAEUA
RQBFAEQARABFAEUARABDAEMAQwBCAEEAQAA/AD4APQA8ADsAOgA3ADYANQAyADEALwAv
ACsAKgAnACYAJQAlACQAIwAhAB4AHAAZABkAFgAVABMAEgAQABAAEAAOAAwACQAJAAcA
BgAFAAQABAADAAIAAQACAAEAAAAAAAAAAAAAAAAAAgABAAEAAgACAAEAAAD//wEAAQAB
AAEAAQABAAIAAgAEAAQABQAFAAQABAAFAAUABQAFAAUABQADAAQABAAFAAcABwAIAAkA
BwAGAAUABQADAAMAAwADAAQABAAEAAQABgAGAAYABgAEAAQAAwADAAMAAwADAAMAAAAA
AP////8BAAEAAQABAP/////+//3//f/9//3//P/9//3//v/+//3//f/9//3//f/9//3/
/f/9//3//f/9//3//P/8//z//P/8//z//P/8//z//P/8//z/+//7//v/+//7//v/+//7
//v/+//7//n/+f/5//n/+f/6//r/+v/7//v//P/8//v/+//7//v/+f/5//n/+f/7//v/
+v/6//v/+//7//v/+//7//v/+v/4//j/+P/5//n/+f/5//n/+P/4//n/+f/5//n/+f/4
//j/+P/4//j/+P/4//j/+P/4//j/+P/4//r/+v/6//r/+f/5//j/+P/4//j/+P/6//v/
/P/9//7//v/+//7/AAAAAAAAAAAAAAAAAQABAAEAAQADAAMABAAFAAUAAwABAAAAAAAA
AAIABAAFAAUAAwABAAEAAQABAAAAAAAAAPz//P/8//z//P/7//r/+f/5//n/+f/4//j/
+P/2//b/9f/1//X/9f/1//X/9P/0//T/9f/1//X/9f/1//X/9f/3//f/+P/8/wcAEgAh
ADQATgBwAJAAsADJANgA2gDKAKcAdgA+AAUAyf+K/1L/Jf8H//n++f79/gX/Ev8h/zP/
Qf9O/2L/dv+L/5z/rf++/8n/0v/Z/9//4//o/+v/7f/w//L/9P/3//3//v/9////AgAD
AAYABwAHAAgACQAKAAoACgALAAwADQANAAsADAANAA4ADgAPABAAEQARABEAEgASABIA
EgASABMAFQAWABgAGQAXABgAGQAZABkAGwAcAB0AHgAfACAAIQAiACMAIwAkACUAJgAn
ACgAKQAqACsALgAuAC8AMAAyADMANAA1ADYANwA4ADoAOgA7ADsAPAA9AEAAQQBBAEEA
QQBAAEAAPwA+AD0APQA9ADwAOwA6ADkAOAA3ADYANQA0ADEAMAAvACwAKwApACkAJQAk
ACEAIAAeAB0AGwAZABgAFgAVABMAEwAQAA8ADQAMAAoACgAKAAYABAABAAEAAQAAAP//
/v/+//3//P/7//r/+f/4//j/+P/4//j/+P/4//f/9//4//f/9//3//f/+f/5//n/+f/5
//n/+v/6//j/+P/5//n/+v/6//v/+//5//n/+f/5//n/+v/6//v/+//7//z//f/9//z/
+//7//v/+//7//v/+v/6//r/+v/6//r/+v/6//r/+v/5//n/9//3//f/9//4//j/9//3
//X/9f/1//X/9//3//b/9f/1//X/9f/0//P/8//0//T/8//z//P/8//x//H/8f/x//H/
8f/x//H/8//y//L/8v/y//L/8v/y//D/8P/w//D/8v/x//H/8f/v/+//7//v//H/8f/x
//H/7//v/+//7//v//D/8P/w/+//7//w//D/7//v/+//7//v/+//7//v/+//7//u/+7/
7//v/+//7//v/+//7//u/+7/7v/u/+//7//v/+//7//u/+7/7//v/+3/7f/t/+z/7P/s
/+z/7P/u/+7/7v/u/+7/7v/u/+7/7v/u/+7/7v/t/+3/7v/u/+7/8P/u/+7/7v/u/+7/
7v/v//D/8f/y//L/8v/y//L/8v/y//L/9P/0//X/9f/3//f/+f/5//j/+f/5//f/+f/4
//j/+P/5//r/+v/5//v/+f/5//n/9//2//b/9v/0//T/9P/0//T/8//y//H/7//v/+//
7v/u/+7/7P/s/+v/6//r/+v/6f/p/+j/6P/q/+v/6//r/+n/6f/p/+n/6f/p/+r/7P/v
//T/+/8IABoAMABOAG4AiwCmALwAyADDAKYAeABBAAUAzP+Q/1X/Jf///uX+3/7j/ur+
9/4H/xn/KP84/0j/Xf9y/4f/mv+r/7j/wf/J/8//1P/X/9v/3v/i/+b/6f/p/+z/7//x
//T/9f/2//f/9//4//n/+v/6//r/+//8//3//f/9//7///8AAAAAAQACAAMAAwADAAQA
BAAGAAYABgAHAAkACgAMAA0ACwAMAA0ADQANAA8AEAARABAAEQASABMAFAAVABUAFgAX
ABgAGQAaABsAHAAdACAAIAAhACIAJAAnACgAKQAqACkAKgAsACwALwAvADAAMQAyADMA
MwAzADQANAA1ADUANAAzADMAMwAyADEAMAAvADAALwAuAC0AKgAnACYAJQAkACMAIQAh
AB8AHgAbABoAGAAXABUAEwASABAADwANAA8ADAALAAkACAAGAAYABgACAAAA/f/9//3/
/P/7//r/+v/5//j/9//4//f/9v/2//T/9P/0//T/9P/z//P/9P/1//X/9f/1//X/9f/1
//X/9f/1//b/9v/4//j/+f/5//f/9v/2//X/9f/1//X/9f/1//b/9v/3//f/9//4//n/
+f/4//f/9//3//f/9//3//b/9v/2//b/9v/2//b/9v/2//b/9f/1//X/9f/1//X/9v/2
//X/9f/z//P/8//z//P/8//y//H/8f/x//H/8P/x//H/8v/y//H/8f/x//H/8f/x//H/
8f/x//H/8f/x//H/8P/w//D/7v/u/+7/7v/w//D/8P/w//D/7//v/+//7f/t/+3/7f/v
/+//7//v/+//7//v/+//7//w//D/8P/v/+//8P/w/+//7//v/+//7//v/+//7//v/+//
7v/u/+3/7f/t/+3/7f/t/+3/7P/s/+z/7P/t/+//7//v/+//7v/u/+//7//v/+//7//u
/+7/7v/u/+7/7P/s/+z/7P/u/+7/7v/u/+z/7P/s/+z/6//r/+z/7P/u//D/8P/w//D/
8P/w//D/8f/y//P/9P/0//T/9P/0//T/9P/0//T/9P/1//X/9//3//n/+f/4//n/+f/3
//n/+P/4//j/+//8//z/+//5//f/9//3//f/9v/2//b/8v/y//L/8v/y//H/8P/v/+7/
7//w//D/7v/u/+z/7P/r/+v/6//r/+3/7f/s/+z/6v/r/+v/6//t/+3/7f/t/+3/7f/w
//j/AQAKABkAMABMAG4AjgCqAL8AzADIALAAhwBSABoA4/+p/2z/Nv8N//X+7/7x/vn+
B/8S/x3/L/87/0r/Xv90/4f/mP+p/7b/w//K/9H/1//d/97/4//l/+r/7P/w//P/9f/2
//f/+f/8//3//v//////AAADAAQABAAEAAMABAAFAAUABwAIAAkACgAIAAkACgALAAsA
CwAMAAwAEAAQABAAEQAPABAAEgATABMAFAAVABUAFwAZABoAGwAaABsAHAAdAB4AHwAf
ACAAIwAkACUAJgAnACgAKQAsACwALQAuADAALwAwADEAMgA1ADYAOAA4ADsAOwA8AD0A
PgA/AD8APwA+AD4APwA/AD4APQA9AD0AOgA5ADgANwA2ADUANAAzADIALwAuAC0AKgAp
ACcAJwAnACYAIwAiAB4AHQAbABkAGAAWABUAEwARAA4ADQALAAoACAAIAAgABgAEAAEA
AQABAAAA///+//z/+//6//n/+v/5//j/+P/4//j/+P/4//j/9//3//j/+f/5//n/+f/5
//n/+f/5//n/+f/6//r//P/8//3//f/8//z//f/9//3//f/9//3//f/+//7////9//3/
/v///wEAAAD////////////////+//7//v/+//7//v/+//7//P/8//v/+//9//3//f/9
//r/+v/5//n/+f/5//n/+f/5//n/+P/3//f/9//3//b/9//3//j/+P/5//n/+f/5//f/
9//3//f/9//3//f/9//3//b/9v/2//T/9P/0//T/9v/2//b/9v/2//X/9f/1//X/9f/1
//X/8//z//P/8//1//X/9f/1//X/9v/2//b/8//z//T/9P/1//X/9f/1//P/8//z//P/
9f/1//T/9P/1//X/9f/1//P/8//z//L/8v/y//L/8//z//P/8//z//L/8v/z//P/8//z
//P/8v/0//T/9P/0//T/9P/0//T/9P/0//T/9P/0//T/9P/0//P/8//0//T/9v/0//T/
9P/2//b/9v/2//T/9f/2//f/+P/4//j/+P/4//j/+P/4//r/+v/7//v/+//7//3//f8A
AAEAAQD///3//P/8//z///8AAAAA///9//v/+//7//n/+P/4//j/9v/2//b/9v/4//f/
9v/1//P/8//z//L/8P/w/+7/7v/v/+//7//v/+//7//u/+7/7P/t/+3/7f/v/+//7//v
/+3/7f/w//T/+f8CAA0AHgA0AFAAdACUAK8AxADQAMoArwCAAEoADwDT/5j/XP8p/wX/
7/7p/un+8/4A/w//Hf8t/z7/Tv9i/3n/iv+d/67/v//I/8//1f/X/9r/3//j/+b/6P/s
/+//8f/0//X/9//6//v//P/9//3//v8BAAIAAgACAAEAAgADAAMABQAGAAcACAAGAAcA
CAAJAAkACQAKAAoADAAMAAwADQANAA4AEAARAA8AEAARABEAEwAVABYAFwAYABkAGgAb
ABoAGwAbABwAHQAeAB8AIAAhACIAIwAmACYAJwAoACoAKwAsAC0ALgAxADIANAA0ADMA
MwA0ADUANgA3ADcANwA4ADgAOQA5ADgANwA3ADcANgA1ADQAMwAyADEAMAAvAC4AKwAq
ACkAKAAnACUAJQAjACIAHwAeABwAGwAZABcAFgAUABMAEQARAA4ADQALAAgABgAGAAYA
BQAEAAIAAwADAAIAAQAAAP7//f/8//v//P/7//r/+v/6//r/+v/6//r/+f/5//r/+//7
//v/+//7//v/+//7//v/+//8//z//P/8//3//f/8//z//f/9//3//f/9//3///8AAAAA
AQD/////AAABAAEAAAD///////////////8AAAAAAAAAAP7//v/+//7//v/+//3//f//
//////////z//P/7//v/+//7//v/+//7//v/+v/5//n/+f/5//j/9//3//j/+P/5//n/
+f/5//f/9//3//f/9//3//f/9//3//b/9v/2//b/9v/2//b/+P/4//j/+P/2//X/9f/1
//X/9f/1//X/9f/1//X/9f/3//f/9//3//X/9v/2//b/9f/1//b/9v/z//P/8//z//X/
9f/1//X/9f/1//T/9P/1//X/9f/1//f/9//3//b/9v/2//b/9//3//f/9//3//T/9P/1
//X/9f/1//X/9P/2//b/9v/2//b/9v/2//b/9P/0//T/9P/0//T/9P/0//X/9f/2//b/
9v/0//b/9v/2//b/9v/2//b/9//4//n/+P/4//j/+P/6//r/+v/6//z//P/9//3/////
/wEAAQACAAMAAwABAAEAAAAAAAAAAQACAAIAAQABAP///////////v/+//7//P/8//z/
/P/8//v/+v/5//f/9//3//b/9v/2//T/9P/x//H/8f/x//P/8//y//L/8v/z//P/8//z
//P/8//z//P/9f/4//r///8IABcAKAA+AFoAegCaALUAygDSAMYApQB2AD4AAwDL/5D/
WP8p/wf/9f7v/vX+/f4M/xn/J/83/0b/Vv9q/4H/kv+h/7L/wf/K/9P/2f/h/+b/6f/r
/+7/8P/y//f/+f/6//3///8CAAMABgAHAAcACAAJAAoACgAKAAsADAANAA0ACwAMAA0A
DgAOAA8AEAARABMAEwAUABQAFgAWABYAFwAXABgAGgAbABkAGgAbABsAHQAfACAAIQAg
ACEAIgAjACYAJwAnACgAKwAsAC0ALgAvADAAMQA0ADIAMwA0ADYAOQA6ADsAPAA7ADwA
PgA+AD8APwBAAEEARABFAEUARQBEAEQARQBFAEQAQwBDAEMARABDAEIAQQA+AD0APAA7
ADoANwA2ADUANAAzADEAMQAtACwAKQAoACYAJQAjACEAIQAgACAAHwAdABoAGQAXABQA
EgASABIAEAAOAAsACwALAAoACQAIAAgABwAGAAUABgAFAAQABAACAAIAAgACAAQAAwAD
AAQABQAFAAUABQAFAAUABQAFAAUABQAGAAYABAAEAAUABQAGAAYABwAHAAkACQAJAAkA
BwAIAAgACQAJAAkACgALAAsACgAJAAkACQAJAAkACQAIAAgACAAIAAgACAAIAAgABgAG
AAUABQAFAAUABQAFAAYABgAFAAUAAwADAAMAAwAFAAUABAADAAMAAwADAAIAAQABAAIA
AgD//////////wEAAQABAAEAAQABAAEAAQD///7//v/+//7//v/+//7/AAAAAAAAAAD+
//3//f/9//3//f/9//3//f/9//3//f/9//3//f/9//z//P/7//r/+f/5//r/+v/7//v/
+//7//n/+f/5//n/+f/5//j/+P/5//n/+f/5//n/+f/5//j/+P/4//j/+f/5//n/+f/5
//j/+P/5//n/9//3//f/9v/4//j/+P/4//j/+P/4//j/9v/2//b/9v/4//j/+P/4//j/
+P/4//j/+P/5//r/+//8//z//P/8//7//v/+//7//v/+//////8BAAEAAwADAAQABQAF
AAMAAwACAAIAAgADAAQABAADAAMAAQABAAEA///+//7//v/8//z//P/8//z/+//6//n/
9//3//f/9v/2//b/9P/0//P/8//z//P/8f/x//D/8P/y//P/8//z//P/8//z//P/8//x
//L/9v///wgAFwAoAEAAYACCAKAAuQDMANAAxACjAHIAOgADAMn/iv9Q/yX/Bf/1/vP+
9f7//gz/G/8p/zf/Rv9Y/27/g/+U/6X/tP/D/87/1f/Z/93/4v/l/+f/7P/w//L/8//1
//r/+f/7//7///8AAAEAAQACAAMABAAEAAQABQAGAAcABwAJAAoACwAMAAwADQAOAA8A
DwAPABAAEAAQABAAEAARABEAEgAUABUAFwAYABkAGQAYABkAGQAZABwAHQAeAB8AIAAh
ACEAIgAhACIAIwAkACcAKAApACwALAAtAC4AMAAxADIAMwA0ADUANgA4ADgAOQA5ADoA
OwA8AD0APQA9ADwAPAA9AD0APAA7ADsAOwA6ADkAOAA3ADYANQA0ADMANAAxADAALwAq
ACkAJwAnACcAJgAjACIAIgAhAB8AHQAcABoAGQAXABUAEgARAA8ADgAMAAwADAAKAAgA
BQAFAAUABAADAAIAAgABAAAA///+//3//P/8//7//v/+//7//P/7//v//P/9//3//f/9
//3//f/9//3//f/9//7//v8AAAAAAQABAP7//v///////////////////wAAAAABAAEA
AQACAAMAAwACAAEAAQABAAEAAQABAAIAAgACAAIAAAAAAAAAAAAAAAAA//////3//f/9
//3//P/8//v/+//7//v/+//7//3//f/8//v/+//7//v/+v/5//n/+v/6//n/+f/5//n/
+f/5//n/+f/7//v/+//7//v/+v/6//r/+P/4//j/+P/4//j/+P/4//r/+f/5//n/+f/5
//n/+f/5//n/+f/5//n/+f/5//n/9//4//j/+P/3//f/+P/4//f/9//3//f/+f/5//n/
+f/3/w==
         </WaveFormData>
      </LeadData>
      <LeadData>
         <LeadByteCountTotal>10000</LeadByteCountTotal>
         <LeadTimeOffset>0</LeadTimeOffset>
         <LeadSampleCountTotal>5000</LeadSampleCountTotal>
         <LeadAmplitudeUnitsPerBit>4.88</LeadAmplitudeUnitsPerBit>
         <LeadAmplitudeUnits>��V</LeadAmplitudeUnits>
         <LeadHighLimit>2147483647</LeadHighLimit>
         <LeadLowLimit>268435456</LeadLowLimit>
         <LeadID>V5</LeadID>
         <LeadOffsetFirstSample>0</LeadOffsetFirstSample>
         <FirstSampleBaseline>0</FirstSampleBaseline>
         <LeadSampleSize>2</LeadSampleSize>
         <LeadOff>FALSE</LeadOff>
         <BaselineSway>FALSE</BaselineSway>
         <ExcessiveACNoise>FALSE</ExcessiveACNoise>
         <MuscleNoise>FALSE</MuscleNoise>
         <LeadDataCRC32>3171546086</LeadDataCRC32>
         <WaveFormData>
+v/6//v//f/+//7//f/9//7//v/+//7//P/8//v/+f/4//f/9//3//b/9f/0//P/8//y
//H/8f/x//H/7//u/+7/7v/v/+//8P/w/+//7//t/+3/7f/t/+3/7f/t/+3/7//w//L/
8//z//j/BAAQACAALwBBAE8AWQBbAFYARAAqAAgA5//P/7b/l/97/2n/Yv9e/1n/W/9h
/2f/b/94/4P/jv+a/6j/tP+//8r/0v/X/9z/4P/j/+T/5f/n/+n/6//u/+//8P/x//P/
8//1//b/9P/1//b/9v/2//b/9v/3//n/+f/6//r//f/9//3//f/9//3//f/+//7//v/+
//7///8AAAAAAAD///////8BAAMABAAFAAUAAwAEAAQABQAIAAgACAAIAAkACQAKAAoA
DAANAA0ADgAPAA8AEAARABAAEQASABMAFgAXABcAGAAZABkAGgAbAB0AHgAfACAAHwAg
ACAAIAAiACMAJAAkACMAIwAjACMAIwAjACMAIwAhACEAIQAhACEAIAAgACAAHAAbABsA
GwAaABkAGAAWABYAFQATABIAEQAQAA8ADAANAAwACwAKAAkABwAGAAYABQAEAAMAAgAB
AAAAAAD///z//P/8//v/+v/6//r/+f/5//n/+f/5//j/+P/4//j/+v/6//r/+//5//n/
+f/4//j/+P/4//j/+//7//v/+//7//v/+//7//v/+//7//v/+//7//v//f/9//3//f/9
//v/+//7//r/+v/6//r/+v/8//z//P/8//z//P/8//z/+v/6//r/+v/8//z//P/8//v/
+//7//v/+f/5//n/+f/6//r/+v/5//f/+P/4//f/+P/4//n/+f/4//j/+P/4//j/+f/5
//j/+P/4//j/+P/2//b/9v/2//b/9v/2//X/9//3//f/9//3//f/9//3//f/9//3//f/
9//3//f/9//1//T/9P/0//b/9v/2//b/9v/2//f/9//3//f/9v/2//b/9v/2//b/9v/2
//b/9v/1//X/9f/2//b/9v/1//X/9//3//f/9//2//b/9f/0//X/9f/1//X/9//3//j/
+P/2//b/9v/2//b/9v/2//b/9f/1//X/9f/3//f/9v/2//T/9P/0//T/9f/1//X/9f/1
//X/9v/0//T/9P/0//T/9f/2//j/+v/6//r/+v/6//r/+v/7//v/+//8//3//f/+//7/
//8AAAEAAgACAAIAAgABAAAAAAABAAMABAAEAAMAAwACAAIAAAAAAAAAAAD9//v/+v/5
//v/+//6//n/+v/5//n/+P/1//X/9f/1//X/9P/0//T/9f/1//T/9P/z//P/8//z//P/
8//z//P/8f/x//H/8v/4//n/+//+/wYAEgAiADUARQBTAF0AWwBQADoAHAD4/9v/w/+m
/4n/cf9h/1r/WP9V/1n/Yf9r/3P/fP+H/5L/oP+w/7z/xf/O/9b/2//e/+L/5f/m/+n/
6//t/+//8P/z//b/9//3//f/+f/6//r/+//8//z//P/8//z//f/9//3//v/+////////
////////////AAABAAIAAwAEAAMABAAEAAQAAwADAAMABQAFAAYABwAHAAkACgAKAAsA
CgAKAAoACgALAAsADAAMABAAEQARABIAEwATABQAFQAWABcAGAAZABoAGwAbABwAHQAd
AB4AHwAfACAAIQAiACEAIgAiACIAIgAjACQAJAAlACUAJQAlACcAJwAnACcAJgAlACQA
IwAjACIAIgAiACAAHwAfAB8AHgAdABwAGgAZABcAFAASABMAEgARAA4ADwAOAA0ADAAJ
AAcABgAGAAUABAADAAIAAwACAAIAAQD+//7//v/9//z//P/8//v/+//7//v/+//6//r/
+v/6//z//P/8//3//f/9//3//P/8//z//P/8//v/+//7//v//f/9//3//f/9//3//f/9
//3//f/9/////f/9//3//f/////////+//7//v/+//7//v/+//7//v8AAAAAAAAAAP7/
/v/+//7//v/+//7//v/7//v/+//7//v/+//7//v//P/8//z/+//7//z//P/7//j/+P/5
//n/+P/4//j/+P/6//v/+//6//r/+v/6//r/+P/4//j/+P/6//r/+v/5//n/+f/5//n/
+f/5//n/+f/5//n/+f/5//f/9//3//f/9//2//b/9v/4//j/+P/4//j/+P/5//n/9//3
//b/9v/4//j/+P/4//b/9v/2//b/9v/3//j/+v/4//j/9//3//X/9f/1//X/9f/2//b/
9v/2//f/+P/5//n/+f/6//r/+P/4//j/+P/4//j/+P/4//f/9//3//f/9//3//b/9v/2
//b/9v/2//f/9//3//f/+P/4//j/+P/4//j/+f/6//r//P/8//z//P/6//v/+//7//z/
/f/9//7//v///wAAAQACAAIAAgACAAEAAAAAAAEAAQACAAIAAQADAAIAAgACAAIAAgAC
AAEAAQAAAP/////9//z/+//6//f/9//2//X/9//3//f/9f/2//b/9v/3//b/9P/z//H/
8//z//P/8//z//P/8//z//X/9//4//r/+//9/wQADgAeAC4APwBPAFkAYQBfAFQAPgAi
AAIA6f/P/7L/l/99/3H/bv9o/2H/Zf9r/3H/e/+E/4//mP+m/7T/vv/H/9D/1v/f/+T/
5P/n/+r/6//t/+//8//0//X/+P/5//r/+f/6//r/+v/7//z//P/8//z//P/9//////8A
AAAAAQABAAEAAQADAAMAAwAEAAYABgAGAAYABQAGAAYABgAHAAcABwAJAAkACgALAAsA
CwAMAAwADQAQABAAEAAQABEAEQASABIAEgATABMAFAAXABcAGAAZABgAGQAaABsAHAAd
AB0AHgAhACEAIgAjACMAJAAlACYAJwAoACgAKAAoACkAKgAqACkAKQApACkAKQApACkA
KQAnACcAJwAnACcAJgAmACYAIgAhACEAIQAgAB8AHgAcABwAGwAZABgAFwAWABUAEgAT
ABIAEQAQAA8ADQAMAAwACwAKAAkACAAFAAQABAADAAIAAgACAAEAAAAAAAAA//8BAAEA
AQABAAAAAAAAAAAA/v/+//7///8BAAEAAQAAAAAAAAAAAAAA//////////8BAAEAAQAB
AAMAAwADAAMAAwADAAMABQAFAAUABQAFAAUABQAFAAQABAAEAAQABAAEAAQABAAEAAQA
BAAEAAQABAAEAAQABAACAAIAAgACAAMAAwADAAMAAQABAAEAAQACAAIAAgABAAEAAgAC
AAEAAAAAAAEAAQAAAAAAAAAAAAAAAQABAAAAAAAAAAAAAAAAAAAAAAAAAAAAAAAAAP//
//////////////////////////////////////////8BAAAAAAAAAP7//v/+//7//v/+
/////////////v/+//7//v/+//7//v/+//7//v/9//3//f/+/wAAAAD//////f/9//3/
/f/9//7//v/+/////////////////wAAAAAAAAAAAAAAAAAAAAAAAAAA////////////
/////v/+/wAAAAAAAAAAAAD///7//f///////v8AAAAAAAAAAAAAAQACAAIAAgACAAIA
AgAEAAUABQAFAAQABQAFAAYABAAFAAYABwAKAAoACgAKAAkACAAIAAkACwAMAAwACwAJ
AAgACAAIAAoACgAKAAkABwAGAAUABQADAAIAAQAAAP/////+//3//f/9//3/+//8//z/
/P/9//v/+v/6//n/+//7//v/+//7//v/+//7//3//f/+//7/AQADAAYADgAYACgAOwBN
AFsAYwBlAFwATAAwAAwA6//T/7j/mf9//23/Zv9i/1//Yf9p/2//d/+C/4//mv+m/7b/
xP/P/9j/3v/l/+b/6P/t/+7/8f/z//n/+f/6//3//v////////8BAAIAAgADAAQABAAE
AAQABAAFAAUABQAGAAYABwAHAAcABwAHAAcABwAIAAoACgAKAAoACQAKAAoACgALAAsA
CwANAA8AEAARABEAEQASABIAEwAUABQAFAAUABUAFQAWABYAGAAZABkAGgAbABsAHAAd
AB4AHwAgACEAIgAjACMAJAAjACMAJAAlACcAKAApACoAKwAsACwALAAsAC0ALgAuAC0A
LQAtAC0ALQAtAC0ALQArACsAKwArACoAKgArACwAKAAnACcAJwAkACMAIgAgACAAHwAd
ABwAHQAcABsAGAAXABYAFQAUABMAEQAQABAADwAOAA0ADAANAAwADAALAAgACAAIAAcA
BgAGAAYABQAHAAcABwAHAAQABAAEAAQABgAGAAYABwAHAAcABwAGAAgACAAIAAgABwAH
AAcABwAHAAcABwAHAAcABwAHAAcABwAHAAcACQAJAAkACQAJAAkACQAJAAgACAAIAAgA
CAAIAAgACAAIAAgACAAIAAgABgAGAAYABgAGAAYABgAGAAcABwAHAAcABwAHAAcABwAG
AAYABgAFAAMABAAEAAMABAAEAAUABQAGAAYABgAGAAUABQAEAAIAAwAEAAUABgAEAAQA
BAAEAAQABAAEAAMAAwADAAMAAwADAAMAAwADAAEAAQABAAEAAwADAAMAAwAFAAQABAAE
AAQABAAEAAQAAgACAAMAAwADAAMAAgACAAAAAAAAAAAAAgACAAIAAgADAAMAAwAEAAIA
AgABAAEAAQABAAEAAQABAAIAAgACAAEAAQABAAEA/////wAAAAACAAIAAgACAAIAAgAC
AAIAAQABAAEAAQABAAEAAAAAAAAAAAAAAAAA//////////8BAAEAAgACAAAAAAAAAAAA
AgADAAQABAAEAAQABAAEAAQABQAFAAUACAAJAAkACgAKAAsADAANAAwADAAMAAwACwAK
AAoACwALAAwADAALAA0ADAAMAAwACgAKAAoACQAJAAgABwAHAAUABAADAAIAAwADAAIA
AQD////////9//z//P/8//3//f/8//z/+//9//3//f/9//v/+//7//v/+f/7//7/AAAB
AAMACAAQAB4ALgA/AE8AWwBnAGkAXABGACoABgDn/8//tP+V/3//b/9o/2T/Yf9l/23/
c/97/4T/j/+c/6r/uP/C/8v/1P/e/+P/6P/q/+//8v/z//X/9//5//r/+//8//3//f/9
////AAAAAAEAAgACAAIAAgACAAMABQAFAAYABgAHAAcABwAHAAkACQAJAAoACAAIAAgA
CAALAAwADAAMAAsACwALAA0ADQAOAA8ADwAPABAAEAARABQAFAAUABQAFwAXABgAGAAZ
ABkAGAAYABkAGQAaABsAHAAdAB4AHwAgACEAIQAiACUAJQAmACcAJgAmACYAJgApACoA
KgAqACoAKwAsACwALQAtAC0ALQAtAC0ALQAtACsAKwArACsAKQAoACgAKAAmACUAJQAl
ACIAIQAgAB4AIAAfAB0AHAAaABgAFgASABIAEgASABIAEQAPAA4ADgALAAoACQAIAAcA
BgAGAAUABAAEAAQAAwACAAIAAgABAAEAAQABAAEAAAAAAAAAAAD+//7//v///wAAAQAC
AAIAAgACAAIAAgADAAMAAwADAAMAAwADAAMAAwADAAMAAwABAAEAAQADAAUABQAFAAUA
BQAFAAUABAAEAAQABAAEAAQABAAEAAQABAAEAAQABAACAAIAAgACAAIAAgACAAIAAQAB
AAEAAQADAAMAAwADAAAAAAAAAP////8AAAAA///+//7//////wAAAAAAAAAA/v//////
/v/+//7//v/+//7//v/+//7//v/+//7//f/9//3//f/9//3//f/9//3//f/9//3//f/7
//v/+//7//v/+v/6//r/+v/6//r/+v/8//z//f/9//v/+//6//r//P/8//z//P/8//z/
/P/8//v/+//7//z//P/8//v/+//5//n/+f/5//n/+v/6//r/+//7//v/+//5//n/+v/6
//r/+v/6//r//P/8//z//P/7//v/+//7//v/+//6//r/+v/8//r/+v/6//r/+v/8//3/
/v/+/wAAAAAAAAAAAAABAAEAAQAAAAEAAQACAAIAAwAEAAUABgAGAAYABgAFAAQABAAF
AAcACAAIAAcABwAGAAYABgAGAAYABgAFAAEAAAD//////f/8//v/+v/6//v/+//7//v/
+//7//n/+P/4//j/+f/3//b/9v/1//X/9f/1//X/9f/1//X/9f/3//n/+P/4//v///8G
AA4AGgAsAD8ATwBbAGUAZQBcAEoALgAKAO3/1f+6/53/g/9z/27/aP9j/2P/af9v/3v/
hP+N/5r/pv+0/8D/y//U/9z/4f/m/+r/7f/u/+//8f/z//P/9P/3//r/+//7//v//f/+
//7///8AAAAAAAAAAAAAAQABAAEAAgACAAMAAwADAAMABQAFAAUABgAGAAYABgAGAAcA
CAAIAAgACwALAAsADQALAAwADQANAA0ADgAOAA8AEAAQABAAEAARABEAEgASABQAFQAV
ABYAFwAXABgAGQAcAB0AHgAfAB4AHwAfACAAIQAhACIAIwAjACQAJQAmACkAKgAqACoA
KAApACoAKgApACkAKQApACcAJwAnACcAKQApACkAKQAlACQAJAAkACIAIQAhACEAHgAd
ABwAGgAaABkAFwAWABUAFAATABAAEQAQAA8ADgANAAsACgAKAAcABgAFAAQAAwACAAIA
AQAAAAAAAAD///7//v/+//3//f/9//3//f/8//z//P/8//z//P/8//3//f/9//3//P/8
//z//P/8//v/+//7//v/+//7//v/+//7//v/+//7//3//f/9/////f/9//3//f/9//3/
/f/8//7//v/+//7//P/8//z//P/8//z//P/8//z//P/8//z/+v/6//r/+v/7//v/+//7
//v/+//7//v/+v/6//r/+f/3//j/+P/3//j/+P/5//n/+P/4//j/+P/2//f/9//2//j/
+P/4//j/+P/4//j/+P/4//j/+P/3//f/9//3//f/9//3//f/9//3//f/9//3//f/9//3
//f/9//2//b/9v/2//b/9v/2//b/9v/3//f/9//3//b/9v/2//b/9v/2//b/9v/2//b/
9f/1//X/9v/2//b/9f/1//X/9f/1//X/9f/2//b/9v/3//f/9//3//X/9f/2//b/9v/2
//b/9v/4//j/+P/4//X/9f/1//X/9f/1//T/9P/2//b/9v/2//f/9//2//T/9P/0//T/
9v/3//j/+P/6//r/+v/6//j/+f/5//n/+v/7//v//P/8//3//v///wAAAAAAAAAAAQAA
AAAAAQABAAIAAgABAAMAAgACAAIAAgACAAIAAQABAAAA//////3//P/7//r/+f/5//j/
9//3//f/9//1//T/9P/0//X/8//y//L/8f/z//P/8//z//P/8//z//P/8f/x//L/9P/1
//X/9v/6/wIADAAZACsAOwBJAFUAXABaAEwANAARAO3/0P+5/5v/f/9q/1z/Wf9X/1P/
Wf9j/2r/c/9+/4r/lv+m/7P/wP/K/9P/2P/e/+H/4v/j/+f/6f/r/+z/7//w//H/8//z
//X/9v/2//f/+P/4//r/+v/6//v/+f/5//r/+v/9//3//f/9/////////wAAAAAAAAAA
AAABAAIAAgACAAMAAwADAAUAAwAEAAUABQAFAAYABgAHAAgACAAIAAgACQAJAAoACgAM
AA0ADQAOAA8ADwAQABEAEgATABQAFQAWABcAFwAYABkAGQAaABsAGwAcAB0AHgAfACAA
IAAgACIAIwAkACQAIwAjACMAIwAjACMAIwAjACMAIwAjACMAIQAgACAAIAAgAB8AHwAf
ABwAGwAaABgAGgAZABcAFgATABIAEQAOAA8ADgANAAwACwAJAAgACAAFAAQAAwACAAMA
AgACAAEAAAAAAAAA///+//7//v/9//v/+//7//v/+v/6//r/+v/6//r/+v/7//v/+//7
//r/+v/6//r/+v/7//v/+//7//n/+f/5//n/+//7//v/+//7//v/+//9//3//f/9//3/
/f/9//3//P/6//r/+v/6//r/+v/6//r//P/8//z//P/6//r/+v/6//r/+v/6//r/+f/5
//n/+f/5//n/+f/5//j/+P/4//f/9//4//j/9//2//b/9//3//j/+P/4//j/+P/5//n/
+P/4//j/+P/4//b/9v/2//b/9v/2//b/9f/1//X/9f/1//f/9//3//f/9f/1//X/9f/3
//f/9//3//f/9v/2//b/9P/0//T/9P/2//b/9//3//f/9//2//b/9v/2//b/9v/2//b/
9v/2//P/8//z//T/9v/2//X/9f/1//X/9f/1//X/9v/2//b/9//3//f/9//1//X/9v/2
//b/9v/2//b/9P/0//T/9P/0//X/9v/3//X/9f/0//T/8v/y//L/8v/1//f/+P/4//j/
+P/4//j/+f/6//r/+v/6//r/+v/4//n/+f/5//r/+//7//z//v///wAAAQAAAAAAAAAA
AAEAAAAAAAEAAwAEAAQAAwADAAIAAgACAAAAAAAAAP///f/8//v/+//7//r/+f/4//f/
9//2//X/9//3//f/9f/0//T/9P/1//X/9P/0//P/8//z//P/8//z//P/8//z//P/8//0
//b/+f/7/wAACgAaACwAPQBNAFkAXwBdAE4AOAAYAPb/2//F/6j/i/91/2v/aP9i/2H/
Zf9r/3H/ef+C/4n/mP+o/7L/vv/J/9L/2P/f/+L/5v/p/+r/6//t//H/8//0//f/+P/5
//n/+f/7//z/+v/7//z//P/+//7//v////////8AAAAAAwADAAMAAwAFAAUABQAGAAYA
BgAGAAYABwAIAAgACAAHAAcABwAJAAkACgALAAsACwAMAAwADQAOAA4ADgAOABEAEQAS
ABIAFAAVABUAFgAVABUAFgAXABgAGQAaABsAHAAdAB0AHgAfAB8AIAAhACMAJAAlACYA
JwAoACgAKAAoACkAKgAqACkAKQApACkAKQApACkAKQAnACcAJwAnACUAJAAkACQAIgAh
ACEAIQAgAB8AHgAcABwAGwAZABgAFwAWABUAEgAPAA4ADQAMAA0ACwAKAAoABwAGAAUA
BAADAAIAAgABAAAAAAAAAP//AAAAAAAA//////////////7//v/+//7//v/+//7/////
///////+//7//v/+//7///////////8BAAEAAQABAP//////////////////AQABAAEA
AQABAAEAAQABAAAAAgACAAIAAgACAAIAAgACAAAAAAAAAAAAAAAAAAAAAAAAAAAAAAAA
AP///////////f/9//3//f/+//7//v/9//v//P/8//v//P/8//3//f/+//7//v/+//z/
/f/9//z/+v/6//r/+v/8//z//P/8//r/+v/6//n/+//7//v/+//7//v/+//7//n/+f/5
//n/+f/5//n/+f/7//r/+v/6//r/+v/6//r/+P/4//n/+f/7//v/+v/6//j/+P/4//j/
+v/6//r/+v/5//n/+f/6//r/+v/5//n/+f/5//n/+f/5//r/+v/6//n/+f/5//n/+f/5
//r/+v/8//z//P/8//r/+v/6//r/+f/5//n/+f/7//v/+v/6//r/+v/6//r/+//7//n/
+v/8//z//P/8//r/+//8//z//v/+//7//v/8//3//f/9//7//////wAAAAABAAIAAwAG
AAYABgAGAAUABAAEAAUABwAIAAgABwAFAAQABAAEAAQABAAEAAMAAwACAAEAAQABAAAA
///+//v/+//6//n/+f/5//n/9//4//j/+P/5//f/9v/2//X/9f/1//X/9f/1//X/9f/1
//X/9f/4//r/+f/7//7/BAAMABwALwBBAFEAWwBhAF4AUAA4ABYA8//Z/8D/of+D/23/
ZP9e/1v/W/9h/2f/b/94/4P/jv+c/6r/tv/B/87/2P/d/+L/5v/n/+j/6//t/+//7//y
//X/9v/5//n/+f/7//z//P/9//7//v/8//z//P/9//3//f/+//7/AQABAAEAAQABAAEA
AQACAAAAAAAAAAAAAwAEAAQABAAFAAUABQAHAAUABgAHAAcACQAKAAoACwAMAAwADAAM
AA0ADQAOAA4AEAARABEAEgARABEAEgATABQAFQAWABcAGAAZABkAGgAdAB0AHgAfAB8A
IAAhACIAIwAkACQAJAAiACMAJAAkACUAJQAlACUAJQAlACUAJQAlACUAJQAlACMAIgAi
ACIAIgAhACEAIQAeAB0AHAAaABoAGQAXABYAFwAWABUAEgAPAA4ADQAMAAsACQAIAAgA
BwAGAAUABAAFAAQABAADAAAAAAAAAP//AAAAAAAA//////////////7//v/+//7//v/+
//7////////////+//7//v/+//7/////////////////////////////////AQABAAEA
AwABAAEAAQABAAEAAQABAAAAAAAAAAAAAAAAAAAAAAAAAAAAAAAAAAAAAAAAAAAAAAAA
AAAAAAAAAP/////////////////////+//7//v/9//v//P/8//v/+v/6//v/+//7//z/
/f/+//z//f/9//z//P/8//z//P/6//r/+v/6//z//P/8//v//f/9//3//f/7//v/+//7
//v/+//7//v/+f/5//n/+f/6//r/+//8//z//P/8//z/+v/6//v/+//7//v/+v/6//r/
+v/6//r/+v/6//r/+v/7//v/+//8//z//P/7//v/+//7//v/+//5//r/+v/6//n/+f/5
//n/+f/5//r/+v/8//z//P/8//z//P/8//z/+//7//v/+//7//v/+v/6//z//P/8//z/
/f/9//v//P/8//z//P/8//z//f/+//7//v/+//7//v/+/////////wAAAQABAAIABAAF
AAYABwAIAAgACAAIAAcABgAGAAcABwAIAAgABwAHAAYABgAGAAYABgAGAAUABQAEAAMA
AwABAAAA///+//3//f/8//v/+//7//v/+f/4//j/+P/5//n/+P/4//f/9//3//f/9//3
//f/9//3//f/+//+//z//f/9/wIACAASACAAMQBDAFMAXQBjAFwASgAwAAwA6f/R/7r/
nf+B/2//Zv9i/1//Yf9n/23/df9+/4f/kP+e/6z/uP/D/87/2P/d/+L/6P/r/+7/8//z
//H/8//2//f/+P/5//3//f///wAAAAABAAIAAgACAAIAAgADAAUABQAGAAYABQAFAAUA
BQAJAAkACQAKAAoACgAKAAoACwAMAAwADAANAA0ADQAPAA0ADgAPAA8ADwAQABAAEQAS
ABIAEgASABMAEwAUABQAGAAZABkAGgAbABsAHAAdABwAHQAeAB8AIAAhACEAIgAhACEA
IgAjACMAJAAlACYAKQAqACoAKgAqACsALAAsAC0ALQAtAC0ALQAtAC0ALQArACsAKwAr
ACkAKAAoACgAJgAlACUAJQAkACMAIgAgACAAHwAdABwAHQAcABsAGAAVABQAEwASABEA
DwAOAA4ADQAMAAsACgAJAAgACAAHAAYABgAGAAUABgAGAAYABQADAAMAAwADAAQABAAE
AAQABAAEAAQABQADAAMAAwACAAQABAAEAAQAAwADAAMAAwADAAMAAwADAAQABQAGAAcA
BwAHAAcACQAHAAcABwAHAAcABwAHAAYABgAGAAYABgAGAAYABgAGAAYABgAGAAYABgAG
AAYABgAGAAYABgAGAAMAAwADAAMAAwADAAMAAwAEAAQABAADAAMABAAEAAMAAAAAAAEA
AQD+//7//v/+/wAAAQABAAAAAgACAAIAAgAAAAAAAAAAAAAAAAAAAP//AQABAAEAAQD/
/////////wEAAQABAAEA//////////8BAAAAAAAAAP///v/9//z//v/+////////////
/v/+//7//v/+//7//v/+//7//v/9//3//f/+/wAAAAD////////////////9//7//v/+
//3//f/9//3//f/9//7//v/+//7//v/+//7//v/+//7/+//7//v/+//7//v//P/8//z/
/P/8//z//P/9//7//v8AAAAAAAAAAAAAAQABAAEAAAABAAEAAgACAAMABAAFAAgACAAI
AAgABwAGAAYABwAJAAoACgAJAAkACAAIAAgABgAGAAYABQADAAIAAQABAAMAAgABAAAA
/f/9//z/+//7//v/+//5//j/+P/4//n/+f/4//j/9//5//n/+f/5//n/+f/5//n/+f/5
//r/+v/9//3/AgAKABYAJgA5AEkAVwBhAGMAXABKADAADgDv/9f/uv+b/4H/cf9s/2j/
Y/9j/2n/b/93/4D/if+W/6T/sP++/8n/0v/Y/+H/5v/o/+v/7P/v//H/8//1//b/9//6
//3//v/9//7//v/+////AAAAAAIAAgACAAMAAwADAAQABAAFAAUABQAFAAcABwAHAAgA
CAAIAAgACAAHAAgACAAIAAsACwALAA0ADQAOAA8ADwANAA4ADgAPABAAEAAQABAAEwAT
ABQAFAAUABUAFQAWABcAFwAYABkAGgAbABwAHQAeAB8AHwAgACEAIQAiACMAIwAkACUA
JgApACoAKgAqACoAKwAsACwAKwArACsAKwApACkAKQApACkAKQApACkAJwAmACYAJgAk
ACMAIwAjACIAIQAgAB4AIAAfAB0AHAAbABoAGQAWABUAFAATABIAEQAPAA4ADgALAAoA
CQAIAAkACAAIAAcABgAGAAYABQAEAAQABAADAAMAAwADAAMAAgACAAIAAgACAAIAAgAD
AAMAAwADAAIAAgACAAIAAgADAAMAAwADAAMAAwADAAMAAwADAAMAAwADAAMAAwAFAAUA
BQAFAAUABQAFAAUABAAEAAQABAAEAAYABgAGAAYABAAEAAQABAAEAAQABAAEAAIAAgAC
AAIAAQABAAEAAQABAAEAAQABAAIAAgACAAEA//8AAAAA///+//7///////7//v/+//7/
AAABAAEAAAAAAAAAAAAAAAAAAAAAAAAAAAAAAAAA////////////////////////////
/////////////////////v/+//7/AAAAAAAAAAD+//7////////////+//7//v/+//7/
/v8AAA==
         </WaveFormData>
      </LeadData>
      <LeadData>
         <LeadByteCountTotal>10000</LeadByteCountTotal>
         <LeadTimeOffset>0</LeadTimeOffset>
         <LeadSampleCountTotal>5000</LeadSampleCountTotal>
         <LeadAmplitudeUnitsPerBit>4.88</LeadAmplitudeUnitsPerBit>
         <LeadAmplitudeUnits>��V</LeadAmplitudeUnits>
         <LeadHighLimit>2147483647</LeadHighLimit>
         <LeadLowLimit>268435456</LeadLowLimit>
         <LeadID>V6</LeadID>
         <LeadOffsetFirstSample>0</LeadOffsetFirstSample>
         <FirstSampleBaseline>0</FirstSampleBaseline>
         <LeadSampleSize>2</LeadSampleSize>
         <LeadOff>FALSE</LeadOff>
         <BaselineSway>FALSE</BaselineSway>
         <ExcessiveACNoise>FALSE</ExcessiveACNoise>
         <MuscleNoise>FALSE</MuscleNoise>
         <LeadDataCRC32>1647383944</LeadDataCRC32>
         <WaveFormData>
/v/+//7///8AAAAAAAD//wAAAAAAAAAA/v/+//7//P/7//r/+v/6//j/9//2//X/9f/0
//T/9P/0//T/8//y//L/8v/y//H/8//y//L/8v/w//D/8P/v/+//7//v/+//8P/z//P/
8P/u//D/9v/8/wIACwAWAB4AJAAmACEAFgAFAO7/2//R/8b/tf+k/5j/lf+R/4v/jf+R
/5P/mP+f/6b/rf+2/8H/yv/T/9n/4P/j/+b/6P/q/+n/6//r/+3/8P/w//D/8//z//H/
8//0//X/9f/1//b/9v/2//f/9//3//f/+P/4//n/+f/5//n/+f/5//r/+v/6//3//f/9
//3//P/8//3//f/9//3//f/+/wAAAAAAAAEA/////wAAAQADAAMAAwAEAAQABAAFAAUA
BgAGAAcACAAGAAcACQAJAAkACgAKAAsADAANAA4ADgAOAA8AEAAQABEAEwAVABYAFAAV
ABUAFQAXABkAGQAZABcAFwAYABgAGAAYABgAGAAZABkAGQAZABkAGQAZABkAFQAVABUA
FQAUABQAEwASABEAEAAQAA8ADAALAAsACgAIAAgABwAFAAUAAwADAAIAAwACAAEAAAAB
AAEAAQAAAP3//f/8//z//P/8//z/+//7//v/+//7//v/+v/6//v/+//7//v/+//7//v/
/P/8//n/+f/5//r//P/8//z/+//7//v/+//7//3//f/9//3//f/9//3//f/8//z//P/9
//3//f/8//z//P/8//z//P/+//7//v/+//7//v/+//7//P/8//z//P/+//7//v/+//z/
/P/8//v/+//7//v/+//7//v/+//7//v/+//7//r/+//7//z//P/6//r/+v/6//z//P/8
//z/+v/6//r/+v/5//n/+f/5//n/+f/5//n//P/8//v/+//7//v/+//7//v/+//7//v/
+//6//r/+v/6//r/+v/6//r/+v/6//r/+P/4//n/+f/6//r/+v/6//r/+v/6//r/+f/6
//r/+v/6//n/+f/5//n/+f/5//n/+//7//v/+//5//n/+f/5//v/+//7//v/+//7//v/
+//5//n/+f/5//v/+//7//v/+f/5//n/+f/7//v/+//7//n/+f/5//n/+f/5//n/+f/5
//r/+v/4//r/+v/6//r//P/9//3////////////+//7///////////8AAAEAAQADAAUA
BQAGAAUABgAGAAYABgAGAAYABgAGAAcACAAIAAgABwAGAAYABgAGAAYABgAEAAIAAQAA
AAAAAAD+//3//P/7//v/+v/6//r/+v/6//v/+v/6//r/+v/5//n/+P/4//j/+P/4//j/
9//3//f/9f/1//b/9//5//r/+P/4//r/AAAIABEAGgAkACoAKgAhABQAAQDo/9f/z//C
/63/nP+U/5H/jf+L/4v/kf+X/5z/o/+q/7P/vv/J/9L/1//d/+L/5//q/+z/7v/v/+//
8f/z//L/9P/2//f/9//3//n/+v/7//v/+//8//z//P/9//3//f/7//z//P/9//3//f/9
//3//f/+//7//v8BAAEAAQABAAAAAAABAAEAAQABAAEAAgACAAIAAgADAAMAAwAEAAUA
BQAFAAUABgAEAAQABQAFAAgACAAJAAoACgALAA0ADQANAA4ADgAPABAAEQASABIAEgAT
ABQAFAAUABUAFgAWABYAFwAXABcAFwAZABkAGQAZABkAGgAaABwAHAAcABwAGQAZABkA
GQAXABcAFwAXABcAFwAXABcAFgAWABUAFAARABAAEAAPAA4ADQANAAwACgAKAAkABwAH
AAUABQAEAAUABAADAAIAAQABAAEAAAD//////v/+//z//P/8//v/+//7//v/+//7//r/
+v/7//3//f/9//3/+//7//z//P/7//v/+//8//z//P/8//v//P/9//7////9//3//f/9
//3//f/9//3//P/8//z//f///////v/+//z//P/8//z//v/+//7//v8AAAAAAAAAAP7/
/v/+//7//v/+//7//v/+//7//v/9//v/+//7//v//f/9//3//f/9//3//f/8//n/+f/6
//r/+P/4//j/+P/6//r/+v/6//r/+v/6//r/+//7//v/+//5//n/+f/5//r/+v/5//n/
9//3//f/9//3//f/9//3//n/+P/4//j/+P/4//j/+P/4//j/+P/4//j/+P/5//n/9v/2
//b/9v/4//j/+P/4//f/+P/4//j/+v/5//n/+f/5//n/+f/5//j/9//2//X/9//3//f/
9//5//n/+f/5//n/+f/5//n/9//3//f/9//5//n/+f/5//j/9//2//X/9//3//f/9//3
//f/9//3//X/9f/3//f/+P/4//j/+P/4//n/+f/7//v/+//7//r/+v/7//v/+//7//z/
/f/9//3//f/9//7///8AAAAAAAAAAAIAAgACAAIAAQACAAIAAgADAAIAAgACAAIAAgAC
AAIAAAD///7//v/+//z/+//6//f/9//2//b/9v/2//b/9f/0//T/9P/0//P/8//y//L/
9P/0//T/9P/x//H/8f/x//P/9P/1//X/9P/y//T/+v8AAAoAEwAeACQAKAAmAB8AEgD/
/+z/3//V/8b/tf+m/57/nf+X/5H/kf+V/5n/oP+n/6z/tf++/8n/0P/V/9n/4P/n/+r/
6v/q/+3/7f/v//H/9P/0//T/9f/1//P/9f/2//f/9//3//j/+P/4//n/+f/5//v//P/8
//3/+//7//v/+//9//7//v/+////////////AAAAAAEAAQABAAEAAQACAAIAAgACAAMA
AwADAAQABQAFAAUABQAGAAgACAAJAAkACAAIAAkACgAKAAsADQANAA0ADgAOAA8ADgAP
ABAAEAARABMAFQAWABYAFwAYABgAGAAZABkAGQAZABsAGwAbABsAGwAcABwAHAAcABwA
HAAbABsAGwAbABsAGwAbABsAGQAZABkAGQAYABgAFwAWABMAEgASABEAEAAPAA8ADgAO
AA4ADQALAAsACQAJAAgACQAIAAcABgAFAAUABQAEAAEAAQAAAAAAAAAAAAAA//8BAAEA
AQABAAEAAAAAAAEA////////////////AAAAAAEAAQABAAIAAAAAAAAA//8BAAEAAQAB
AAMAAwADAAMAAwADAAMAAwAEAAQABAAFAAUABQAEAAQABgAGAAYABgAEAAQABAAEAAQA
BAAEAAQABgAGAAYABgAEAAQABAAEAAQABAAEAAMAAwADAAMAAwADAAMAAwADAAMAAwAD
AAIAAwADAAQABAAEAAQABAAEAAIAAgACAAIAAgACAAIAAgADAAMAAwADAAMAAwADAAMA
BAAEAAMAAwADAAMAAwADAAMAAwADAAMAAwACAAIAAgACAAIAAgACAAIAAgACAAIAAgAC
AAMAAwACAAIAAgACAAIAAgACAAIAAwAEAAQABAAEAAMAAwADAAMAAwADAAMAAwADAAMA
AwADAAMAAwADAAMAAwADAAMAAwADAAMAAwADAAMAAwADAAEAAQABAAEAAwADAAMAAwAD
AAMAAwADAAMAAwADAAMAAQABAAEAAQADAAQABAAEAAQABAAEAAUABQAHAAcABwAHAAYA
BgAJAAkACQAJAAgACQAJAAkACQAJAAoACwAOAA4ADgAOAA4ADgAOAA4ADwAQABAAEAAP
AA4ADgAOAA4ADgAOAA4ADAALAAoACgAKAAgABwAGAAUABQAEAAQABAAEAAQAAwACAAIA
AgACAAEAAQAAAAAAAAAAAAAAAAD//////////wEAAgADAAMAAgAAAAIAAgAGAA4AGwAk
ACwAMgAyAC0AIAAPAPb/4//Z/87/u/+o/57/m/+X/5X/l/+b/5//ov+r/7T/u//G/9H/
2v/j/+n/7v/x//L/9P/2//f/9//7/////v/+/wAAAQABAP//AQACAAMAAwADAAQABAAE
AAUABQAFAAUABgAGAAcACQAJAAkACQAHAAgACAAIAAkACQAJAAkACgAKAAsACwALAAsA
CwAMAAwADAAMAA0ADQANAA4ADwAPAA8ADwAQABAAEAARABEAEgASABMAFAAUABUAFwAX
ABcAGAAYABkAGgAbABwAHAAaABsAHAAcAB4AHwAgACAAIgAjACMAIwAjACUAJQAlACUA
JQAmACYAJAAkACQAJAAjACMAIwAjACUAJQAlACUAIwAjACMAIwAgACAAHwAeAB0AHAAc
ABsAGgAZABkAGAAWABYAFQATABMAEQARABAADwAOAA0ADAAMAA0ADgAOAAsACwAKAAoA
CgAKAAoACQAJAAkACQAJAAkACAAIAAkACQAJAAkACQAJAAkACgAKAAkACQAJAAoACgAK
AAoACQAJAAkACQAJAAsACwALAAsACwALAAsACwAMAAwADAANAA0ADQAMAAwACgAKAAoA
CgAMAAwADAAMAAoACgAKAAoACgAKAAoACgAKAAoACgAKAAoACgAKAAkACwALAAsACwAL
AAsACwALAAkACQAJAAgACQAJAAoACgAKAAoACgAKAAgACAAIAAgACAAIAAgACAAHAAcA
BwAHAAcABwAHAAcACAAIAAcABwAHAAcABwAHAAcABwAHAAcACQAIAAgACAAIAAgACAAI
AAgACAAIAAgACAAIAAkACQAGAAYABgAGAAYABgAGAAYABQAGAAYABgAIAAcABwAHAAcA
BwAHAAcABQAFAAUABQAFAAUABQAFAAUABQAFAAUABQAFAAUABQAFAAUABQAFAAUABQAF
AAUABQAFAAUABQAFAAUABQAFAAMAAwADAAMABQAFAAUABQAHAAgABgAGAAYABgAGAAYA
BwAHAAkACQAJAAkACAAIAAkACQAJAAkACgALAAsACwANAA0ADgAPAA4ADgAOAA4ADgAO
AA4ADgAPABAAEAAQABEAEAAQABAADgAOAA4ADgAOAA0ADAAMAAoACAAHAAYABwAHAAYA
BgAFAAQAAwABAAAAAAAAAAAAAQABAAAAAAAAAAAAAAAAAP3//f/9//3//f/+/wEAAQAA
AAAAAAAEAAoAEAAXACIAKgAyADQAKwAeAAsA8P/h/9n/yv+3/6j/oP+d/5f/lf+X/5v/
n/+k/6v/sv+9/8j/0f/W/93/4//q/+3/8P/y//T/9//3//n/+f/8//z//P/9//3/+//9
//7///8BAAEAAgACAAAAAQABAAEAAQACAAIAAwAFAAUABQAFAAUABgAGAAYABgAFAAQA
AwAGAAYABwAHAAcABwAHAAgACAAIAAgACQAJAAkACgALAAsACwALAAwADgAOAA8ADwAO
AA4ADwAQAA4ADwARABEAEQASABIAEwAUABUAFgAWABgAGQAaABoAGAAZABoAGgAcAB0A
HQAdABsAHQAdAB0AHwAfACAAIAAgACAAIAAgAB0AHQAdAB0AHQAdAB0AHQAbABsAGwAb
ABoAGgAZABgAFwAWABYAFQASABEAEQAQAA4ADgANAAsACwAJAAkACAAHAAYABQAEAAMA
AwADAAIAAwADAAIAAgACAAIAAgABAP///////////f/8//z//f/9//3//f/9//////8A
AAAA////////AAAAAAAAAAD//wEAAQABAAEAAQABAAEAAQD//////////wAAAAAAAAEA
AwADAAIAAgAAAAAAAAAAAAAAAAAAAAAAAAAAAAAAAAAAAAAAAAAAAAAAAAAAAAAA/v/+
//7//f////////////3//f/9//3//f/9//3//P/7//v//P/8//z//P/8//z//P/8//z/
/P/8//z//P/8//v/+//7//v/+//7//v/+//8//z/+//7//v/+//7//v/+//7//v/+//7
//r/+v/6//j/+P/4//j/+v/6//r/+v/6//r/+//7//r/+v/6//r/+v/6//r/+v/7//z/
/P/8//z/+//7//v/+//7//v/+//5//n/+f/5//n/+f/5//n/+f/5//n/+f/7//v/+//7
//n/+f/5//n/+//7//v/+//7//v/+//7//v/+//7//v/+//7//r/+P/4//j/+P/7//v/
/f/9///////+//7////////////+/////////wEAAQACAAMABAAEAAQABAAEAAQABAAE
AAcACAAIAAgABwAGAAYABgAGAAYABgAGAAIAAQAAAAAAAAD+//3//P/9//3//P/8//z/
/P/8//v/+v/6//r/+v/5//n/+P/4//j/+P/4//j/9f/1//X/9f/3//j/9//3//b/+P/4
//z/AgAMABUAIAAqAC4ALgAnABwACQDy/+P/2//O/7n/qv+g/5//m/+V/5P/lf+Z/6L/
qf+u/7f/wP/L/9T/2//h/+b/6f/s/+7/8v/z//P/9f/1//b/9v/2//n/+//5//v//P/9
//3//f/+//7//v/////////9//7//v////////////////8AAAAAAAABAAEAAQABAAIA
AgADAAMABQAFAAUABgAGAAYABgAHAAcABwAIAAkABwAHAAcACAAKAAoACwALAAwADAAN
AA4ADAANAA8ADwARABIAEgATABIAEwAUABQAFAAVABYAFgAWABcAGAAYABoAGwAbABsA
GwAdAB0AHQAbABsAHAAcABwAHAAcABwAHQAdAB0AHQAbABsAGwAbABkAGQAZABkAFgAW
ABUAFAATABIAEgARABAADwAPAA4ADgAOAA0ACwAJAAcABwAGAAUABAADAAIAAQABAAEA
AAABAAEAAAAAAP7//v/+//3//f/9//3//f/9//z//P/9//3//f/9//3/+//7//z//P/9
//3//f/+//z//P/8//v//f/9//3//f/9//3//f/9/////////////v/+//7/////////
/v/+/wAAAAAAAAAA/v/+//7//v/+//7//v/+//7//v/+//7//P/8//z//P/+//7//v/9
//3//f/9//3//f/9//3//f/7//v/+//6//v/+//8//z//P/8//z//P/6//r/+v/6//r/
+v/6//r/+//7//v/+//7//v/+//7//r/+v/5//n/+//7//v/+//5//n/+f/5//v/+v/6
//r/+v/6//r/+v/6//r/+v/6//r/+v/7//v/+v/6//r/+v/6//r/+v/6//n/+v/6//r/
+v/5//n/+f/5//n/+f/5//n/+f/5//n/+f/5//n/+f/5//n/+f/5//n/+f/5//n/+f/5
//n/+f/7//v/+//7//n/+f/5//n/+f/5//n/+f/5//n/+f/5//v/+//6//r/+v/6//r/
+//7//3//f///////v/+//7//f/8//v//P/9//3//f8BAAEAAgADAAQABAAEAAQABAAE
AAQABAAFAAYABgAGAAcABgAGAAYACAAIAAgACAAGAAUABAAEAAIAAAD///7//f/9//z/
/P/8//z//P/7//r/+v/6//r/9//3//b/9v/2//b/9v/2//X/9f/1//X/9f/0//f/+f/6
//j/9P/0//j//P8BAAoAFAAeACQAKQAqAB8AEAD5/+H/1P/J/7r/qP+Z/5H/j/+N/4n/
jf+S/5f/nv+l/6z/t//C/8v/0//a/+H/5P/m/+r/6//t/+//8f/y//L/9P/1//X/9f/3
//j/+f/5//n/+v/6//r/+//7//v/+f/6//r/+//7//v/+//7//3//v/+//7/////////
//8AAAAAAQABAAEAAQABAAIAAgACAAIAAwADAAMABAAFAAUABQAFAAYABAAEAAUABQAG
AAYABwAIAAgACQALAAsACwAMAAwADQAOAA8AEAAQABAAEQASABIAFAAVABYAFgAWABcA
FwAXABcAGQAZABkAGQAZABoAGgAaABoAGgAaABkAGQAZABkAGQAZABkAGQAZABkAGQAZ
ABYAFgAVABQAEwASABIAEQAQAA8ADwAOAAwADAALAAkACQAHAAcABgADAAIAAQAAAAEA
AQABAAAA//////7//v/+//7//v/9//3//f/9//3/+//6//r/+//7//v/+//7//v/+//8
//z/+//7//v//P/8//z//P/7//n/+f/5//n/+//7//v/+//7//v/+//7//z//P/8//3/
//////7//v/8//z//P/8//z//P/8//z//P/8//z//P/6//r/+v/6//z//P/8//z//P/8
//z/+//7//v/+//7//v/+//7//v/+f/5//n/+P/5//n/+v/6//r/+v/6//r/+v/6//r/
+v/6//r/+v/6//n/+f/5//n/+f/5//n/+f/4//j/9//3//n/+f/5//n/9//3//f/9//5
//j/+P/4//b/9v/2//b/9v/2//b/9v/4//j/+f/5//j/+P/4//j/+P/4//j/+P/3//j/
+P/4//b/9f/1//X/9//3//f/9//3//f/9//3//f/9//3//f/+f/5//n/+f/4//f/9v/1
//f/9//3//f/9f/1//X/9f/2//f/+P/5//j/9//2//X/9f/1//X/9f/3//n/+v/4//j/
+P/4//n/+f/7//v/+f/5//j/+P/5//n/+f/5//r/+//7//v//f/9//7///8AAAAAAAAA
AAIAAgACAAIAAQACAAIAAgADAAIAAgACAAAAAAAAAAAA/v/9//z//P/8//r/+f/4//f/
9//2//b/9v/2//b/9f/0//T/9P/0//P/8//y//L/8v/y//L/8v/x//H/8f/x//H/8v/x
//P/8v/w//L/9v/8/wYAEQAaACQAKAAmAB0ADgD5/+D/0//L/77/q/+e/5j/lf+P/43/
kf+T/5f/nv+l/6r/s/+8/8f/0P/X/9v/4P/j/+b/6v/q/+v/6//t/+//8P/y//L/9f/1
//P/9f/2//f/9f/1//b/9v/4//n/+f/5//f/+P/4//n/+//7//v/+//7//z//P/8//3/
/f/9//3//v/+///////9//3//f/+//7//v/+////AQABAAIAAwADAAMAAwAEAAQABAAF
AAUACAAIAAkACgAIAAkACwALAAsADAAMAA0ADAANAA4ADgAOAA8AEAAQABIAEwAUABQA
FgAXABcAFwAXABkAGQAZABkAGQAaABoAGgAaABoAGgAXABcAFwAXABUAFQAVABUAEwAT
ABMAEwAUABQAEwASABEAEAAQAA8ADgANAA0ADAAIAAgABwAFAAcABQAFAAQAAwACAAEA
AAD////////+//3//f/8//z//P/8//z/+//7//v/+//7//v/+v/6//v/+f/5//n/+f/5
//n/+v/6//v/+//7//z//P/8//z/+//9//3//f/9//3//f/9//3//f/9//3//f/+//7/
/v/////////+//7//v/+//7//v/+//7//v/+//7//v/+//7//v/+//7//v/+//7//v/+
//7//v/+//3/+//7//v/+//9//3//f/9//v/+//7//r/+//7//z//P/8//z//P/8//z/
/P/8//z/+v/6//r/+v/7//v/+//7//n/+f/5//n//P/8//v/+//7//v/+//7//n/+f/5
//n/+f/4//j/+P/6//r/+v/6//z//P/8//z/+v/6//v/+//6//r/+v/6//j/+P/4//j/
+f/6//r/+v/8//v/+//7//v/+//7//v/+//7//v/+//7//v/+//7//n/+f/5//n/+//7
//v/+//9//3//f/9//v/+//7//v/+//7//v/+//7//v/+//7//v/+//7//v//f/9//v/
/P/+//7//v/+//3//f//////AQABAAAAAAD//////////wAAAQABAAEAAwADAAQABQAI
AAgACAAIAAYABgAGAAYACQAKAAoACgAJAAgACAAIAAgACAAIAAgABAADAAIAAgAEAAIA
AQAAAP3//f/8//z/+v/6//r/+f/6//r/+v/6//n/+f/4//j/+P/4//j/+P/3//f/9//3
//f/+P/7//v/+v/4//j/+v/8/wQADQAYACIAKgAsACsAIgARAPr/5f/Z/87/v/+q/5r/
l/+T/4//j/+R/5X/mv+h/6j/r/+4/8P/zP/V/93/5P/n/+z/7v/u/+3/7//z//P/9P/2
//j/+f/5//f/+f/6//v//f/9//7//v/+//////////3//v/+////AQABAAEAAQABAAIA
AgACAAEAAQABAAEAAgACAAMAAwAFAAUABQAGAAQABAAEAAUABQAFAAYABwAHAAcABwAI
AAoACgALAAsACgAKAAsADAAKAAsADQANAA0ADgAOAA8AEAARABIAEgAUABUAFgAWABYA
FwAYABgAGgAbABsAGwAZABsAGwAbABsAGwAcABwAHAAcABwAHAAdAB0AHQAdABsAGwAb
ABsAGwAbABsAGwAYABgAFwAWABcAFgAWABUAEgARABEAEAAOAA4ADQALAAkABwAHAAYA
BgAGAAYABgAFAAUABQAEAAMAAwACAAIAAgACAAIAAQABAAEAAQABAAEAAAAAAAEAAQAB
AAEAAQABAAEAAgACAAEAAQABAAIAAgACAAIAAQADAAMAAwADAAEAAQABAAEAAwADAAMA
AwACAAIAAgADAAMAAwACAAIAAgACAAIAAgACAAIAAgACAAIAAgACAAIAAgACAAIAAgAE
AAQABAAEAAIAAgACAAEAAQABAAEAAQABAAEAAQABAAEAAQABAAAA/////wAAAAAAAAAA
AAAAAAAAAAAAAAAAAgACAAIAAgAAAP///v/9////////////AAAAAP//////////////
///////////////+//7//v8AAAAAAAAAAAAAAAAAAAAA/v/+///////+//7//v/+/wAA
AAAAAAAA//8AAAAAAAAAAP//////////////////AQABAAEAAQD/////////////////
////////////////////////////////////AQABAAEAAQD/////////////////////
AQABAAEAAAAAAAAAAAAAAAEAAQADAAMAAwADAAIAAgABAAEAAQABAAQABQAFAAUACQAJ
AAoACwAMAAwADAAMAAoACgAKAAoACwAMAAwADAALAAoACgAKAAoACgAKAAoACAAHAAYA
BgAGAAQAAwACAAEAAQAAAAAAAAAAAAAA///8//z//P/8//3//f/8//z/+v/6//r/+v/5
//n/+f/5//v//v////3//P/6//r//P8AAAYAEQAcACYALAAuACsAHgANAPb/4f/T/8r/
u/+o/5z/mf+V/5H/kf+V/5n/nP+j/6r/sf+8/8n/0P/V/93/5P/p/+z/8P/y//P/9f/3
//f/9v/4//r/+//7//v//f/+/////////wAAAAAAAAEAAQABAAEAAgACAAMAAQABAAEA
AQADAAQABAAEAAUABQAFAAUABgAGAAcABwAHAAcABwAIAAgACAAIAAkACQAJAAoACwAL
AAsACwAMAAwADAANAA0ADgAOAA8AEAAQABEAEwATABMAFAAUABUAFgAXABgAGAAWABcA
GAAYABgAGQAaABoAGgAbABsAGwAdAB8AHwAfAB8AHwAgACAAIgAiACIAIgAfAB8AHwAf
AB8AHwAfAB8AGwAbABsAGwAaABoAGQAYABcAFgAWABUAFAATABMAEgAQABAADwANAA0A
CwALAAoACQAIAAcABgAFAAUABQAEAAMAAwACAAIAAgACAAIAAQABAAEAAQABAAEAAAAA
AAEAAQABAAEAAQABAAEAAgACAAEAAQABAAIAAAAAAAAA/////////////wAAAQACAAMA
AwADAAMAAwACAAIAAgADAAMAAwACAAIAAgACAAIAAgACAAIAAgACAAQABAAEAAQABAAE
AAQABAAEAAQABAAEAAIAAgACAAEAAQABAAEAAQD//////////wEAAQABAAAA/////wAA
AAD+//7//v/+//7//v/+//7//v/+//7//v/9//3//f/9/////////////v/+//3//f/7
//v/+//7//3//f/9//3////+//7//v/+//7//v/+//z//P/8//z//P/8//3//f/+//7/
/v/+//z//P/8//z/+//8//z//P/8//v/+//7//3//f/9//3//f/9//3//f/7//v/+//7
//v/+//7//v/+//7//v/+//7//v/+//7//3//f/9//3/+//7//v/+//7//v/+//8//z/
/P/8//z//f/9//////8BAAEAAAAAAAEAAQABAAEAAAABAAEAAQADAAMABAAFAAgACAAI
AAgACAAIAAgACAAJAAoACgAKAAkACAAIAAgACAAIAAgACAAGAAUABAAEAAQAAgABAAAA
/f/9//z//P/8//z//P/7//r/+v/6//r/+f/5//j/+P/4//j/+P/4//n/+f/5//n/+f/4
//f/+f/4//b/+P/6/wAACAARABwAJAAsACwAJwAcAAsA9P/j/9f/yv+3/6b/nv+d/5n/
k/+T/5X/mf+e/6X/rP+1/77/yf/S/9n/3//k/+n/7P/u//D/8f/z//P/9f/2//j/+P/5
//n/+f/7//z//f/9//3//v/+//7//////////f/+//7///8BAAEAAQABAAEAAgACAAIA
AwADAAMAAwACAAIAAwADAAUABQAFAAYABgAGAAYABwAHAAcACAAJAAkACQAJAAoACgAK
AAsACwAMAAwADQAOAAwADQAPAA8AEQASABIAEwASABMAFAAUABQAFQAWABYAGAAZABoA
GgAaABsAGwAbABsAHQAdAB0AHQAdAB4AHgAcABwAHAAcAB0AHQAdAB0AHQAdAB0AHQAb
ABsAGwAbABoAGgAZABgAFwAWABYAFQAUABMAEwASABAAEAAPAA0ADQALAAsACgAJAAgA
BwAGAAUABQAFAAQABQAFAAQABAACAAIAAgABAAEAAQABAAEAAQAAAAAAAQABAAEAAQAB
AAEAAQACAAIA////////AAACAAIAAgABAAEAAQABAAEAAQABAAEAAQABAAEAAQABAAIA
AgACAAMAAwADAAIAAgAEAAQABAAEAAQABAAEAAQAAgACAAIAAgACAAIAAgACAAIAAgAC
AAIAAAAAAAAA//8BAAEAAQABAAEAAQABAAEAAQABAAEAAAD/////AAAAAAAAAAAAAAAA
AAAAAAAAAAAAAAAAAAAAAP////////////////////8AAAAA////////////////////
//////8BAAAAAAAAAP7//v/+//7//v/+//7//v/+//7///////7//v/+//7//v/+//7/
/v///w==
         </WaveFormData>
      </LeadData>
   </Waveform>
</RestingECG>
