# Supplementary material for: Detection of Left Atrial Enlargement Using a Convolutional Neural Network-Enabled Electrocardiogram
Source: Front Cardiovasc Med. 2020 Dec 17;7:609976. doi: 10.3389/fcvm.2020.609976 (PMC7773668; doi:10.3389/fcvm.2020.609976)
Supplement: Supplementary file 2 [file Data_Sheet_2.ZIP › normal1/1802010415_9551_0000002R.XML]

<?xml version="1.0" encoding="Windows-1252"?>
<!DOCTYPE RestingECG SYSTEM "restecg.dtd">
<RestingECG>
   <PatientDemographics>
      <PatientID>1802010415</PatientID>
      <PatientAge>69</PatientAge>
      <AgeUnits>Years</AgeUnits>
      <Gender>Female</Gender>
      <PatientLastName>keqiaoyun</PatientLastName>
   </PatientDemographics>
   <TestDemographics>
      <DataType>Resting</DataType>
      <Site>1</Site>
      <AcquisitionDevice>MAC55</AcquisitionDevice>
      <Status>Unconfirmed</Status>
      <Priority>Normal</Priority>
      <Location>2</Location>
      <AcquisitionTime>15:30:22</AcquisitionTime>
      <AcquisitionDate>08-16-2015</AcquisitionDate>
      <CartNumber>1</CartNumber>
      <AcquisitionSoftwareVersion>010B</AcquisitionSoftwareVersion>
      <XMLSourceVersion>MAC5000 v1.0</XMLSourceVersion>
   </TestDemographics>
   <RestingECGMeasurements>
      <VentricularRate>75</VentricularRate>
      <AtrialRate>75</AtrialRate>
      <PRInterval>164</PRInterval>
      <QRSDuration>90</QRSDuration>
      <QTInterval>422</QTInterval>
      <QTCorrected>471</QTCorrected>
      <PAxis>0</PAxis>
      <RAxis>88</RAxis>
      <TAxis>25</TAxis>
      <QRSCount>12</QRSCount>
      <QOnset>228</QOnset>
      <QOffset>273</QOffset>
      <POnset>146</POnset>
      <POffset>203</POffset>
      <TOffset>439</TOffset>
      <ECGSampleBase>500</ECGSampleBase>
      <ECGSampleExponent>0</ECGSampleExponent>
   </RestingECGMeasurements>
   <Diagnosis>
      <Modality>Resting</Modality>
         <StatementCount>2</StatementCount>
         <LabelText>12SL ��ϳ���</LabelText>
      <DiagnosisStatement>
         <StmtFlag>ENDSLINE</StmtFlag>
         <StmtText>�������</StmtText>
      </DiagnosisStatement>
      <DiagnosisStatement>
         <StmtFlag>ENDSLINE</StmtFlag>
         <StmtText>���� ECG</StmtText>
      </DiagnosisStatement>
   </Diagnosis>
   <Waveform>
      <WaveformType>Rhythm</WaveformType>
      <WaveformStartTime>0</WaveformStartTime>
      <NumberofLeads>8</NumberofLeads>
      <SampleType>CONTINUOUS_SAMPLES</SampleType>
      <SampleBase>500</SampleBase>
      <SampleExponent>0</SampleExponent>
      <HighPassFilter>16</HighPassFilter>
      <LowPassFilter>150</LowPassFilter>
      <ACFilter>NONE</ACFilter>
      <LeadData>
         <LeadByteCountTotal>10000</LeadByteCountTotal>
         <LeadTimeOffset>0</LeadTimeOffset>
         <LeadSampleCountTotal>5000</LeadSampleCountTotal>
         <LeadAmplitudeUnitsPerBit>4.88</LeadAmplitudeUnitsPerBit>
         <LeadAmplitudeUnits>��V</LeadAmplitudeUnits>
         <LeadHighLimit>2147483647</LeadHighLimit>
         <LeadLowLimit>268435456</LeadLowLimit>
         <LeadID>I</LeadID>
         <LeadOffsetFirstSample>0</LeadOffsetFirstSample>
         <FirstSampleBaseline>0</FirstSampleBaseline>
         <LeadSampleSize>2</LeadSampleSize>
         <LeadOff>FALSE</LeadOff>
         <BaselineSway>FALSE</BaselineSway>
         <ExcessiveACNoise>FALSE</ExcessiveACNoise>
         <MuscleNoise>FALSE</MuscleNoise>
         <LeadDataCRC32>2851476617</LeadDataCRC32>
         <WaveFormData>
7P/s/+z/7P/p/+j/5//m/+X/5P/j/+L/4f/g/9//3v/c/9z/3P/c/9v/2v/Z/9j/2v/a
/9r/2v/Y/9j/2P/Y/9b/1v/W/9b/1//Y/9n/2v/a/9r/2v/a/9z/3P/c/9z/2v/a/9r/
2v/a/9r/2v/a/9v/3P/d/97/3v/e/97/3v/e/97/3v/e/97/3v/e/97/4P/g/+D/4P/e
/97/3v/e/97/3v/e/97/3P/c/9z/3P/e/97/3v/e/97/3v/e/97/3f/c/9v/2v/a/9r/
2v/a/9v/3P/d/97/3f/c/9v/2v/a/9r/2v/a/9r/2v/a/9r/2P/Y/9j/2P/a/9r/2v/a
/9j/2P/Y/9j/2v/a/9v/2//d/97/3//f/9//4P/g/+D/4//k/+T/5f/m/+b/5//o/+f/
5//m/+b/5//p/+r/6//t/+3/7//w//D/7//v//H/8f/x/+//7P/s/+r/6v/q/+z/6f/m
/+T/4f/h/+D/3P/b/9r/2f/Y/9f/1v/U/9L/0//T/9P/0v/T/9P/0//T/9P/0//T/9P/
0f/R/9H/0P/Q/9D/0P/Q/9H/0f/R/9H/0f/R/9P/0//U/9n/3f/X/9T/1v/Z/93/3f/i
/+f/8P/1//v///8BAAUABwD6/+b/0P+7/6j/m/+Z/5r/of+m/6z/uv/H/8r/y//N/83/
zf/Q/9L/0f/T/9f/1//Z/9n/2f/Y/9f/1v/X/9j/2f/a/9n/2v/a/9r/2f/Z/9j/2P/a
/9r/2v/a/9z/3f/e/97/3P/d/93/3v/e/97/3f/d/+D/4P/g/9//3//g/+H/4f/g/+D/
4v/i/+P/4//j/+T/4v/i/+P/5P/m/+b/5v/n/+f/5//o/+j/6f/p/+r/6v/q/+v/7P/t
/+7/7v/w//D/7v/u//D/8f/0//X/9v/3//f/9//4//r/+//9//3//v8AAAIAAwAEAAcA
CAAJAAsACgAKAAsADAAOAA8AEAARABEAEgASABIAEQARABIAEgAUABQAFAATABIAEgAS
ABIAEAAQABAADwAQAA4ADQAMAAsACgAJAAgABAABAP///f/9//z/+//5//X/8//x/+//
7v/t/+v/6f/p/+f/5//m/+j/5f/l/+X/4v/i/+H/4P/g/+D/4P/g/9//3f/f/9//4f/h
/+H/4f/f/9//4P/g/+D/4P/g/+D/4v/i/+L/4v/h/+H/4P/g/+D/4P/i/+L/5P/k/+T/
5P/i/+P/4//j/+X/5f/l/+b/5v/l/+T/5P/l/+X/5f/m/+b/5f/l/+X/5f/l/+X/5f/l
/+X/5f/l/+P/4//j/+P/4//i/+H/4f/h/+H/4f/h/+H/4f/h/+H/4f/h/+H/4f/h/+D/
4P/g/+L/4v/i/+L/4//j/+D/4P/h/+H/4f/h/9//3//g/+D/3//f/9//3//f/9//3//f
/97/3v/e/9z/3P/c/9z/3v/e/97/3v/e/9//3//f/+D/4f/h/+L/4v/j/+T/5f/o/+j/
6f/q/+r/6//s/+3/7//u/+7/7//v//D/8f/x//H/8//0//T/8//z//X/9//3//X/8v/w
/+7/7v/u/+7/6//o/+b/5f/l/+T/4P/f/+D/3//e/97/3P/b/9r/2f/b/9v/2v/Z/9v/
2//b/9v/2//b/9v/2//b/9v/2v/a/9j/2P/Y/9n/2//b/9v/2//Z/9n/2f/a/9//4f/f
/97/3v/h/+P/4//m/+//9v/9/wEABQAHAAsACwACAO7/1v/B/6r/nf+X/5r/of+o/7D/
vv/N/9L/0f/T/9P/1f/Y/9r/2f/b/93/3//h/+H/4v/i/+L/4v/i/+L/4v/i/+P/5P/k
/+T/5f/l/+T/5P/m/+b/5v/m/+T/5f/m/+b/5v/n/+f/6P/m/+b/5f/l/+b/5v/m/+X/
5//o/+n/6f/q/+r/7P/s/+v/6//r/+z/7P/s/+3/7v/u/+7/7v/v//H/8f/y//L/8f/x
//L/8v/z//X/9//5//j/+P/6//r//P/8//7////+////AAABAAMAAwAEAAYABwAJAAkA
CgAKAAwADQAOAA0ADgAPABEAEgASABMAFAAWABcAGAAZABkAGgAaABoAGgAbAB0AHgAe
AB4AHgAdAB4AHgAeAB4AHAAcABwAGwAaABgAFwAWABUAFAATABIAEgAPAA0ACwAHAAYA
BQADAAMAAQD///3//P/7//n/9//5//f/9//2//T/8f/x//H/8P/w/+//7v/u/+7/7v/u
/+//7f/v/+//7//v/+//7//v/+//8P/w//L/8v/y//L/8P/w//D/8P/x//H/8P/w//D/
8P/y//L/8v/y//L/8v/y//P/8//z//P/8//z//T/9P/z//L/8v/1//X/9f/2//T/8//z
//P/9f/1//X/9f/z//P/8//z//P/8//z//P/8//y//H/8f/x//H/8f/x//H/8f/x//H/
8f/x//H/8f/x//D/8P/w//D/8P/w//D/8//z//D/8P/v/+//7//v/+3/7f/u/+7/7//v
/+//7//v/+//8P/u/+7/7v/u//D/8P/w//D/7v/v/+//7//w//H/8f/y//b/9//4//n/
+P/4//n/+v/7//3///8BAP///v/+////AQACAAMAAwAFAAcACAAIAAcABwAJAAsACQAH
AAQAAgD+//7//v/+//3/+v/4//f/9//2//L/8f/y//H/8P/w/+7/7f/s/+v/6//r/+r/
6f/p/+n/6f/p/+n/6f/p/+n/6f/p/+j/6P/q/+r/6v/r/+r/6f/o/+f/6f/p/+n/6v/t
/+//8f/u/+z/7f/v//H/8v/3//7/BQAJAA0AEwAVABcAFgAMAPj/4//Q/73/sf+y/7X/
uP/A/8j/0f/a/93/4f/j/+P/3v/i/+f/5//n/+n/6//t/+7/7v/u/+7/7v/u/+7/7v/v
//D/8P/w/+//7//u/+7/8P/w//D/8P/u/+//8P/w//D/8f/x//L/8v/y//H/8f/y//L/
8v/x//P/9P/1//X/9P/0//b/9v/1//X/9f/2//b/9v/3//j/+P/4//j/+f/7//v//P/8
//v/+//8//z//P/9//7///8AAAAAAgACAAIAAgAEAAUABgAHAAgACQAJAAkACgAMAA8A
EQARABIAEwAUABQAFAAVABYAFwAZABoAGgAbABwAHgAfACAAIQAhACIAIgAiACAAIQAj
ACQAIgAiACIAIQAhACIAIwAkACQAJAAkACMAJAAiACEAIAAhACAAHwAeABoAFwAVABMA
EwASABEADwALAAkABwAFAAQAAwABAP/////9//3//P/6//f/9//3//f/+P/4//j/9v/2
//b/9v/3//X/9//3//X/9f/1//X/9f/1//b/9v/4//j/+P/4//j/+P/4//j/9//3//b/
9v/2//b/+P/4//j/+P/4//j/+v/7//v/+//5//n/+f/6//r/+f/4//j/+f/5//n/+v/6
//n/+f/5//n/+f/5//n/+//7//v/+//5//n/+f/5//v/+v/5//n/+f/5//n/+f/5//n/
+f/5//f/9//3//f/9//2//b/9v/2//b/9v/2//f/9//0//T/9f/1//X/9f/1//X/+P/4
//T/9v/2//b/9v/2//b/9v/2//T/9f/1//X/9v/3//f/+P/4//n/+v/7//7//v///wAA
AAABAAIAAwADAAIAAgADAAcACAAJAAkABwAJAAoACgAJAAkACwANAA0ACwAIAAYABgAG
AAYABgADAAAA/v/9//v/+v/2//X/9P/z//L/8v/w/+//7v/t/+3/7f/s/+v/7f/t/+3/
7f/r/+v/6//r/+v/6//q/+r/7P/s/+z/7f/r/+v/6//r/+v/7f/t/+z/7f/x//H/8P/u
/+//8f/z//T/9/8CAAkADQARABcAGQAdABwAEAD8/+X/0P/B/7f/uP+9/8T/zP/Q/9f/
3v/h/+P/4//h/+L/5v/p/+v/7f/v/+//7//w//D/8P/w//D/8P/w//D/8f/y//L/8v/z
//P/8v/y//T/9P/0//T/8v/z//T/9P/0//X/9f/2//b/9v/1//X/9v/2//b/9f/1//b/
9//3//b/9v/4//j/+f/5//n/+v/4//j/+f/6//z//P/8//3//f/9//7//v/9//3//v/+
/wAAAQACAAMABAAEAAYABgAEAAQABgAHAAgACQAKAAsADQANAA4AEAARABMAEwAUABQA
FgAXABgAGQAaABsAHQAgACAAIQAiACAAIQAiACMAIwAkACQAJAAkACUAJwAoACoAKgAq
ACkAKgAqACoAKgAoACgAKAAnACgAJgAlACQAIQAgAB8AHgAcABkAFwAVABUAFAATABEA
DQALAAkABwAGAAUAAwABAAEA//////7//v/7//v/+//6//r/+f/4//j/+P/4//j/+f/3
//n/+f/5//n/+f/5//f/9//4//j/+P/4//j/+P/4//j/+P/4//r/+//7//z/+v/6//z/
/P/8//z//P/8//z//f/9//3//f/9//3//v8AAP///v/+//3//f/9//7/AAD////////9
//3//f/9//3//f/9//3//f/9//3//f/9//z/+//7//v/+//7//v/+//7//v/+//5//n/
+f/5//n/+P/4//j/+P/4//j/+P/7//v/+P/4//n/+f/5//n/+f/5//r/+v/5//n/+P/4
//j/+P/4//b/9v/2//b/+P/5//n/+f/6//v/+//8//7///8AAAEAAgACAAMABAAEAAUA
BgAHAAcABgAGAAcACQAKAAsACwAJAAsADAAMAA0ADQAPABEADwANAAoACAAGAAYABgAG
AAMAAAD+//3//f/8//j/9//2//X/9P/0//T/8//y//H/8//z//L/8f/v/+//7//v/+//
7//v/+//7//v/+7/7v/u/+7/7v/v/+//7//v/+//8f/x//H/9P/3//n/9//2//b/9//5
//3/AAAHABAAFQAZABsAHwAjACEAFAD+/+b/z/+8/7H/s/+2/7v/wP/K/9b/4f/m/+f/
6f/p/+n/7v/w/+//8f/x//P/8//z//T/9P/0//T/9P/0//T/9P/3//j/+P/4//f/9//2
//b/+P/4//j/+P/2//f/+P/4//j/+f/5//r/+v/6//n/+f/6//r/+v/5//v//P/9//3/
/v/+/wAAAAD///////8AAAAAAAABAAIAAAAAAAAAAQADAAMABAAEAAMAAwAEAAQABgAH
AAgACQAKAAoADAAMAAwADAAOAA8ADgAPABAAEQATABMAFAAWABcAGQAZABoAHAAeAB8A
IAAfACAAIQAjACQAJAAlACYAJgAnACgAKQApACoAKgAqACoAKwAtAC4ALgAuAC4ALQAu
AC4ALgAuACwALAAsACsALAAqACkAKAAlACQAIwAiACAAHQAbABkAFwAWABUAEwARAA8A
DQALAAwACwAJAAcABwAFAAUABAAEAAEAAQABAAAAAAD///7//v/+//7//v/9//v//f/9
//3//f/9//3//f/9//7//v/+//7//v/+//7//v/+//7/AQABAAAAAAD+//7/AAAAAAAA
AAAAAAAAAAABAAEAAQABAAEAAQACAAIAAQAAAAAAAQABAAEAAgACAAEAAQABAAEAAQAB
AAEAAQABAAEAAQABAAEAAQABAAEAAAD/////AQABAAEAAQD///////////3//f/9//3/
///+//7//v/+//7//v/+///////8//z//f/9//3//f/9//3//v/+//7//P/8//z//P/8
//z//P/8//r/+//7//v//v//////AAACAAMABAAFAAYABgAHAAgACgALAAwADQANAAwA
DAANABEAEgATABMAEQATABQAFAARABEAEwAVABQAEQANAAoACgAKAAoACgAFAAIAAAD/
/wAAAAD9//3//P/7//r/+v/8//v/+v/5//f/9//2//X/9//3//f/9//1//X/9f/1//X/
9f/0//T/9P/0//T/9f/1//X/9f/1//X/9f/3//r/+//9//3/+v/6//v/+//9/wIACQAQ
ABUAGQAbAB0AIQAhABYAAgDs/9X/wv+3/7f/vP/B/8j/0P/Y/+P/7P/t/+v/6f/t//D/
8v/z//P/9f/5//n/9//6//r/+v/6//j/+P/4//j/+f/6//r/+v/9//3//P/8//z//P/8
//z//P/9//7//v/8//3//f/+//z//P/7//v//v/+//7//f/9//7///////7//v8AAAAA
AQABAAEAAgAAAAAAAQACAAQABAAEAAUABQAFAAYABgAFAAUABgAGAAYABwAIAAkACgAK
AAwADAAMAAwADgAPAA4ADwAQABEAEwATABQAFgAXABkAGQAaABwAHgAfACAAHwAgACEA
IwAkACQAJQAmACYAJwAoACkAJwAoACgAKAAoACkAKwAsAC4ALgAuAC0ALAAsACwALAAq
ACoAKgApACoAKAAnACYAIwAiACEAIAAgAB0AGwAZABcAFgAVABMAEwARAA8ADQAKAAkA
BwAFAAMAAQABAAAAAgD///////8AAAAA///+//z//P/8//z//f/7//3//f/7//v/+//7
//v/+//8//z//v/+//7//v/8//z//P/8///////+//7//v/+/wAAAAD+//7//v/+//7/
////////////////AAACAAEAAAAAAAEAAQABAAIAAAD///////////////////3//f/9
//3////////////9//z/+//7//v/+//7//v//f/9//3//f/7//v/+//7//v//P/8//r/
+v/6//r/+v/6//r/+v/6//r/+P/5//n/+f/6//v/+//8/wAAAQACAAMAAwACAAIAAgAE
AAUABgAHAAcABgAGAAcACQAKAAsACwANAA8AEAAQAA0ADQAPABEAEwARAA4ADAAKAAoA
CgAKAAUAAgAAAP///f/8//j/9//4//f/9v/2//b/9f/0//P/8//z//L/8f/v/+//7//v
/+//7//v/+//7f/t/+z/7P/u/+7/7v/v//H/8f/x//H/7//t/+3/8P/z//X/9f/0//L/
8//z//X/+P/9/wQADQARABMAFQAZAB0AFgAIAPr/5//U/8P/u/+8/8H/xv/O/9T/2//g
/+X/5//n/+f/5P/m/+n/6//v//H/8//z//L/8v/y//L/9P/0//T/9P/z//T/9P/0//X/
9f/0//T/8v/y//L/8v/y//P/9P/0//T/9f/1//b/9v/2//X/9f/4//j/+P/3//X/9v/3
//f/+P/4//r/+v/5//n/+f/6//r/+v/7//z//P/8//z//f//////AAAAAAMAAwAEAAQA
AgADAAQABQAEAAQABgAGAAgACAAKAAsADAANAA4ADwAQABEAEwAWABYAFwAWABYAGAAa
ABsAHAAdAB4AHwAhACAAIAAhACIAIgAjACQAJQAlACYAJgAmACYAJwApACoAKgAqACoA
KQAoACgAKAAoACgAKAAoACcAJgAkACMAIgAfAB4AHQAcABoAFwAVABMAEwASABEADwAN
AAsACQAHAAQAAwABAP/////9//3//P/8//n/+f/5//r/+v/5//j/+P/4//j/+P/3//X/
9//3//X/9f/1//X/9f/1//b/9v/4//j/+P/4//j/+P/4//j/9//3//b/9v/2//b/+P/4
//r/+v/6//r/+v/7//v/+//5//n/+f/6//z/+//6//r//f/9//3//v/8//v/+//7//v/
+//7//v/+f/5//n/+f/7//v/+//7//v/+v/5//n/+f/5//n/+f/5//n/+f/5//f/9//3
//f/+f/4//j/+P/2//b/9v/2//f/9//0//T/9f/0//b/9v/2//b/9v/2//b/9v/0//X/
9f/1//b/9//3//j//P/9//7///8AAAAAAQACAAIAAwAEAAUABQAEAAQABQAHAAgACQAJ
AAkACwAMAAwACwALAA0ADwANAAsACAAGAAQABAAEAAQAAwAAAP7//f/7//r/9v/1//T/
8//y//L/8v/x//D/7//v/+//7v/t/+3/7f/t/+3/7//v/+//7//v/+//7v/u/+z/7P/s
/+3/7f/t/+3/7f/v//H/7//u//H/9//1//L/8v/z//X/+f/6////CAARABUAFwAbAB8A
IQAeAA4A9v/f/87/vf+z/7b/v//E/8j/0P/b/+T/5//n/+f/6f/s/+7/7//v//H/8//x
//P/9v/2//b/9v/2//b/9v/2//X/9v/2//b/9//3//b/9v/2//b/9v/2//T/9f/2//b/
+P/5//n/+v/6//r/+f/5//z//P/8//v/+f/6//v/+//6//r//P/8//3//f/9//7//v/+
////AAD+//7//v///wEAAQACAAIAAwADAAQABAAEAAUABgAHAAgACAAKAAoACgAKAAwA
DQAOAA8AEAARABMAEwAUABYAFwAZABkAGgAcAB4AHwAgAB8AIAAhACMAJAAkACUAJgAm
ACcAKAApACsALAAsACwALAAtAC8AMAAuAC4ALgAtAC0ALgAvADAALwAuAC0AKwAsACoA
KQAoACUAJAAjACIAIgAfAB0AGwAXABYAFQATABMAEQAPAA0ACgAJAAcABQAHAAUABQAE
AAIA/////////v/+//3//P/8//z//P/8//v/+f/7//v/+//7//v/+//7//v//P/8//z/
/P/8//z//P/8//z//P/9//3//P/8//z//P/+//7//v/+//7//v/+////////////////
/wAAAgABAAAAAAD///////8AAAAA//////////////////8BAAEAAQABAP//////////
///+//3//f/9//3//f/9//3//f/9//3/+//7//v/+//9//z//P/8//z//P/8//z//f/9
//r/+v/7//v/+//7//v/+//8//z/+//6//r/+v/6//r/+v/6//r/+v/6//v/+//7//z/
/f/9//7/AgADAAQABQAEAAQABQAGAAgACQAKAAsACQAIAAgACQALAAwADQANAA0ADwAQ
ABAADQANAA8AEQARAA8ADAAKAAYABgAGAAYABAACAAEAAQABAAAA/P/7//r/+f/4//j/
9v/1//T/8//1//X/9P/z//P/8//z//P/8//z//P/8//x//H/8P/w//H/8v/z//X/9f/1
//X/9f/z//X/9//4//n/+//7//j/+P/5//v//f8AAAcAEAAXABkAGwAfACMAJQAcAAgA
7v/X/8b/tf+v/7L/uf/A/8j/1P/h/+j/6f/p/+n/7f/y//T/8//1//n/+f/3//f/+v/6
//r/+v/6//r/+v/6//n/+v/6//r//f/9//z//P/8//z//P/8//z//f/+//7//P/9//3/
/v8AAAAA/////wAAAAAAAP////8AAAEAAQD+//7/AAAAAAEAAQABAAIAAgACAAMABAAE
AAQABAAFAAUABQAGAAYACQAJAAoACgAIAAkACgALAAwADAAOAA4ADgAOABAAEQASABMA
FAAVABUAFQAWABgAGQAbABsAHAAeACAAIQAiACUAJgAnACkAKAAoACkAKgAqACsALAAt
AC8AMAAwADAALgAvADEAMgAyADIAMgAxADAAMAAwADAALgAuAC4ALQAuACwAKwAqACcA
JgAlACQAIgAfAB0AGwAaABoAGgAZABYAEwAQAA0ADAALAAkABwAHAAUABQAEAAYAAwAD
AAMAAgACAAEAAAAAAAAAAAAAAP3/+//9//3////////////9//3//v/+//7//v/+//7/
AAAAAAAAAAABAAEAAAAAAP7//v8AAAAAAAAAAAAAAAAAAAEAAQABAP///////wAAAgAB
AAAAAAABAAEAAQACAAIAAQABAAEAAQABAAEAAQABAAEAAQABAAEAAQABAAEAAQAAAP//
//////////////3//f/9//3//f/9//3//f////7//v/+//z//P/8//z//f/9//r/+v/7
/////P/6//r/+v/6//r/+v/6//r/+v/7//v/+//8//3//f/+/wAAAQACAAMABAAEAAUA
BgAGAAcACAAJAAkACAAIAAkACwAMAA0ADQANAA8AEAAQAA8ADwARABMAEwARAA4ADAAM
AAwADAAMAAcABAACAAEAAQAAAPz/+//8//v/+v/6//j/9//2//X/9f/1//T/8//x//H/
8f/x//H/8f/x//H/8//z//L/8v/y//L/8v/z//L/8f/w/+//7//z//P/9P/3//n/+//4
//T/8//1//f/+v8BAAoAEQATABcAGwAdAB8AHgAQAPr/5//W/8H/u/++/8H/xv/O/9b/
3f/i/+f/6f/r/+n/5v/q/+3/7//x//X/9f/1//T/9P/0//T/9P/0//T/9P/1//b/9v/2
//f/9//2//b/+P/4//j/+P/2//f/+P/4//b/9//3//j/+v/6//n/+f/6//r/+v/5//n/
+v/7//v//P/8//7//v/+//3//P/8//z//P/9//7//v/+//7///8BAAEAAgACAAEAAQAC
AAIABAAFAAYABwAGAAYACAAIAAgACAAKAAsADAANAA4ADwAPAA8AEAASABUAFwAXABgA
GgAcAB0AHgAdAB4AHwAhACAAIAAhACIAJAAlACYAJwAnACgAKAAoACgAKQArACwAKgAq
ACoAKQAoACgAKAAoACgAKAAoACcAJgAkACMAIgAjACIAIQAgAB4AGwAZABcAEwASABEA
DwAPAA0ACwAJAAYABQADAAEA///9//3//P/8//n/+f/5//r/+v/5//j/9v/2//b/9v/3
//X/9//3//n/+f/5//n/9//3//j/+P/4//j/+P/4//r/+v/6//r/+f/5//j/+P/6//r/
/P/8//r/+v/6//r/+v/7//v/+//7//v/+//8//7//f/8//z//f/9//3//v/9//v/+v/5
//v/+//7//v/+//7//v/+//5//n/+f/5//v/+v/5//n/+f/5//n/+f/3//f/9//3//f/
9//3//f/+f/4//j/+P/6//r/+v/6//r/+f/1//T/9f/0//b/9v/2//b/9v/2//b/9v/2
//f/9//3//r/+//7//z//P/9//7///8AAAAAAQACAAIAAwAEAAUABQAEAAQABQAJAAoA
CwALAAsADQAOAA4ACwALAA0ADwANAAsACAAGAAYABgAGAAYAAwAAAP7//f/9//z/+P/3
//b/9f/0//T/8v/x//D/7//x//H/8P/v/+//7//v/+//7f/t/+3/7f/v/+//7v/u//D/
8P/w//H/8P/v/+7/7f/t/+3/7f/u//P/8//z//D/8P/x//X/9//6////BgANABMAFwAZ
AB0AIQAaAAoA9v/j/87/vf+3/7r/wf/K/9D/1v/d/+T/5//p/+n/5//o/+r/7f/t/+3/
7//v//H/9P/0//T/9P/0//T/9P/0//X/9v/2//b/9//3//b/9v/2//b/9v/2//b/9//4
//j/+P/5//n/+v/6//r/+f/5//r/+v/6//n/+f/6//v/+//6//r//P/8/////////wAA
AAAAAAEAAgABAAAA/////wEAAQACAAIAAwADAAQABAAEAAUABgAHAAgACAAKAAoADAAM
AA4ADwAOAA8AEAARABIAEwAVABgAFwAZABkAGgAcAB4AHwAgACEAIgAjACUAKAAoACkA
KgAoACkAKgArACsALAAsACwALAAtAC8AMAAwADAAMAAvADAAMAAwADAALgAuAC4ALQAs
ACoAKQAoACcAJgAlACQAIgAfAB0AGwAXABYAFQATABEADwANAAsADAALAAkABwAFAAMA
AwACAAQAAQABAAEA/v/+//3//P/8//z//P/8//v/+f/7//v/+f/5//n/+f/7//v//P/8
//z//P/8//z//P/8//z//P/9//3//P/8//z//P/+//7///8AAAEAAgAAAAEAAQABAAEA
AQABAAIAAgABAAAAAAABAAEAAQACAAIAAQABAAEAAQABAAEAAQABAAEAAQABAP//////
////AQAAAP/////////////////////////////////////9//z//P/8//z//P/8//z/
/f/9//r/+v/7//v//f/8//z//P/8//z/+v/6//r/+v/8//3//f/9/wAAAQABAAIAAgAD
AAQABQAGAAYABwAIAAgACQAKAAsADQAMAAwADQAPABAAEQARAA8AEQASABIAEwATABUA
FwAVABMAEAAOAAoACgAKAAoABwAEAAIAAQABAAAA/P/7//r/+f/4//j/+P/3//b/9f/3
//f/9v/1//X/9f/1//X/9f/1//X/9f/1//X/9P/0//L/8v/y//P/8//z//P/8//1//P/
8//4//3//f/7//j/+v/5//v///8CAAkAEgAXABkAHQAjACcAJwAaAAIA6P/T/8D/tf+1
/7r/v//G/9D/3P/p/+z/6//t/+v/7f/y//T/8//z//X/9//5//n/+v/6//r/+v/6//r/
+v/6//v//P/8//z//f/9//z//P/+//7//v/+//7///8AAAAA/v//////AAAAAAAA////
/wIAAgACAAEAAQACAAMAAwACAAIABAAEAAMAAwADAAQABgAGAAcACAAGAAYABgAHAAcA
BwAIAAgACwALAAwADAAMAA0ADgAPABAAEAASABIAFAAUABYAFwAWABcAGAAZABsAGwAc
AB4AHQAfAB8AIAAkACYAJwAoACkAKgArAC0ALgAuAC8AMAAwADEAMgAzADEAMgAyADIA
MgAzADUANgA2ADYANgA1ADYANgA2ADYANAA0ADQAMwAyADAALwAuAC0ALAArACoAJgAj
ACEAHwAdABwAGwAZABkAFwAVABMAFAATABEADwANAAsACwAKAAwACQAJAAkACAAIAAcA
BgAGAAYABgAGAAcABQAHAAcABgAFAAQAAwAFAAUABgAGAAYABgAGAAYABgAGAAYABgAJ
AAkACAAIAAgACAAKAAoACgAKAAoACgAJAAkACAAHAAkACQAJAAoADAALAAoACgALAAsA
CwAMAAoACQAJAAkACwALAAsACwALAAsACwALAAkACQAJAAkACQAIAAcABwAJAAkACQAJ
AAkACQAJAAkABwAHAAcABwAJAAgACAAIAAYABgAGAAYABwAHAAQABAAHAAcABwAHAAUA
BQAGAAYABQAFAAUABQAHAAcABwAHAAgACAAIAAgACwALAAwADAAPABAAEgATABQAFAAU
ABUAFAAUABYAFgAZABoAGgAaABoAHAAcAB0AHQAeAB4AHgAgAB8AHwAfABwAGgAZABYA
GAAUAA==
         </WaveFormData>
      </LeadData>
      <LeadData>
         <LeadByteCountTotal>10000</LeadByteCountTotal>
         <LeadTimeOffset>0</LeadTimeOffset>
         <LeadSampleCountTotal>5000</LeadSampleCountTotal>
         <LeadAmplitudeUnitsPerBit>4.88</LeadAmplitudeUnitsPerBit>
         <LeadAmplitudeUnits>��V</LeadAmplitudeUnits>
         <LeadHighLimit>2147483647</LeadHighLimit>
         <LeadLowLimit>268435456</LeadLowLimit>
         <LeadID>II</LeadID>
         <LeadOffsetFirstSample>0</LeadOffsetFirstSample>
         <FirstSampleBaseline>0</FirstSampleBaseline>
         <LeadSampleSize>2</LeadSampleSize>
         <LeadOff>FALSE</LeadOff>
         <BaselineSway>FALSE</BaselineSway>
         <ExcessiveACNoise>FALSE</ExcessiveACNoise>
         <MuscleNoise>FALSE</MuscleNoise>
         <LeadDataCRC32>2959612235</LeadDataCRC32>
         <WaveFormData>
9P/0//T/9P/x//D/7//u/+7/7v/u/+7/7f/s/+v/6v/o/+j/6P/o/+b/5v/m/+b/6P/o
/+j/6P/m/+b/5v/m/+b/5v/m/+b/6P/o/+j/6P/o/+j/6P/o/+j/6P/o/+j/5v/m/+b/
5v/o/+j/6P/o/+r/6v/q/+r/6v/q/+r/6v/o/+j/6P/o/+j/6P/o/+j/6f/q/+v/7P/r
/+r/6f/o/+j/6P/o/+j/6P/o/+j/6P/o/+j/6P/o/+j/6P/o/+j/6P/o/+j/6P/m/+b/
5v/m/+j/6P/o/+j/5v/m/+b/5v/m/+b/5v/m/+b/5v/m/+b/5v/m/+b/5v/o/+j/6P/o
/+f/5v/l/+T/4//j/+T/5P/m/+f/6P/p/+j/5//m/+X/5//o/+j/6P/o/+j/6f/q/+n/
6f/p/+j/6P/o/+n/6v/s/+z/7//w//H/8f/y//P/8//z//P/9P/0//L/8v/y//H/8P/u
/+3/7P/r/+j/5v/k/+T/5P/j/+P/5P/k/+H/4//j/+P/4//h/+H/4f/h/+P/4v/i/+L/
4//j/+P/4//j/+P/4v/i/+D/4P/g/+D/4P/g/+D/4P/c/9n/2f/c/9//5f/z/wEADwAe
ACoANwBEAFEAVQBVAFcAUABBADgAMAAeAAgA+f/1//D/6//k/97/4P/m/+X/4//l/+f/
6f/n/+P/3//f/+T/6P/q/+j/5f/l/+T/4//l/+X/5f/l/+X/5f/l/+b/5v/m/+b/5v/l
/+X/5v/m/+j/6f/p/+n/5//o/+j/6f/n/+f/5//n/+n/6f/p/+n/5//n/+r/6v/o/+j/
6P/q/+z/7P/r/+v/6//s/+3/7f/u/+7/7v/w/+7/7v/w//D/8v/z//P/8//y//P/8//1
//b/9//5//v/+v/6//r/+v/7//z//P/9/wAAAQACAAMAAwAGAAYABwAIAAgACQALAA4A
EAARABIAEgATABQAFQAWABcAFwAXABgAGwAbABsAGQAYABgAFwAYABkAGwAcABwAHAAc
ABsAGQAZABgAFwAXABYAEwAQABIADwANAAsACgAGAAMAAQACAAEAAAAAAP3/+v/3//b/
9v/1//P/8//y//H/8f/w//H/8P/v/+//7f/t/+3/7P/u/+7/7v/t/+3/7P/s/+3/7f/t
/+z/7P/u/+7/7//v/+7/7v/t/+r/7P/t/+3/7f/t/+v/6//s/+z/7P/s/+z/7P/t/+3/
7f/r/+v/6//r/+3/7f/t/+3/7f/t/+3/7f/t/+3/7f/t/+3/7f/s/+z/7P/t/+3/7f/t
/+3/7P/s/+r/6v/q/+n/6f/p/+n/6f/r/+r/6v/r/+v/6//q/+r/6v/q/+n/6f/p/+n/
6f/q/+r/6v/p/+n/6//q/+r/6v/o/+n/6f/p/+j/6P/o/+j/6f/p/+j/6P/r/+v/6//r
/+f/5//o/+j/6P/o/+j/6P/o/+j/5//p/+r/6v/r/+n/6f/p/+n/6f/p/+n/6f/s/+z/
7P/s/+z/7f/u/+//7//v/+7/7v/s/+3/7v/u//D/8//0//X/9f/2//f/+f/7//v//P/8
//j/+P/4//f/9v/0//P/8P/v/+z/6v/q/+j/6P/n/+f/6P/o/+X/5f/n/+f/5//n/+f/
5//n/+f/5v/m/+b/5//l/+X/5f/l/+X/5P/k/+T/5v/m/+b/5v/k/+T/4v/e/93/2//c
/+P/7f/5/wUAEQAkADIAPwBMAFcAWwBdAFkAUABNAEYAOAAoABQA/f/1//b/8//q/+T/
5v/o/+X/5//r/+n/6f/p/+f/5f/n/+r/6v/o/+r/6P/p/+n/6f/n/+f/5//n/+j/6f/q
/+z/7P/s/+z/7P/r/+v/7P/s/+r/6//r/+v/6//s/+z/7f/t/+3/7f/t/+3/7f/t/+3/
7f/t//D/8P/w//D/8P/y//P/8v/w/+//8P/y//T/9f/0//T/9P/2//b/9v/4//j/9v/3
//f/9//4//n/+f/7//v/+//8//3///8AAAEAAgADAAQABAAFAAYABwAIAAkACQAMAAwA
DQAPABAAEgAVABQAFgAXABgAGAAZABoAGwAcAB0AHQAdAB4AIQAhACEAIAAgACEAIQAj
ACMAJAAkACIAIgAiACEAIwAjACIAIQAjACIAHwAcABoAFwAVABMAEwAQAA4ADQAJAAcA
BQAEAAQAAgAAAAAA/v/9//v/+//6//n/+f/4//f/9v/1//X/9f/1//X/9P/0//T/9P/z
//P/8v/y//P/8//z//L/8v/0//T/9f/1//P/9P/0//L/9P/1//X/9f/z//H/8f/y//L/
8v/y//L/8v/z//P/8//z//P/8//z//P/8//z//P/8f/x//H/8f/z//P/8//z//P/8//y
//L/9P/1//X/9f/z//P/8v/y//L/8v/y//H/7//v/+//7//x//D/8P/x//H/8f/w//D/
8P/w/+//7//t/+3/7f/u//D/8P/v/+//8f/w//D/8P/u/+//7//v/+z/7P/s/+z/7v/v
/+//8P/t/+3/8P/u/+7/7v/u/+7/7v/u/+3/7f/u/+7/7//v/+//7//v//H/8f/x//H/
8P/w//D/8P/w//H/8v/z//X/9f/0//T/8v/z//T/9P/2//n/+v/7//v//P/9////////
/wAAAAD+//7//v/9//z/+v/5//b/8//w/+7/7v/w//D/7//v/+7/7v/r/+v/7f/t/+3/
7f/r/+v/6//r/+r/6v/q/+v/6//r/+v/6//t/+z/7P/s/+z/7P/s/+z/7P/u/+z/6P/l
/+P/4v/j/+f/8/8DABEAHAAuAEEATgBZAGMAaQBpAGQAXQBWAEQANgAoABEAAQAAAPv/
7v/m/+j/6v/n/+X/7f/x/+//6//r/+3/7//u/+z/6v/u/+7/7//v/+//7//v/+//7//x
//H/8f/y//H/8P/v/+7/7v/v//H/8v/w//H/8f/x//P/9P/0//X/8//z//P/8//z//P/
8//z//P/8//2//b/9P/0//T/9v/4//j/9//3//f/+P/5//n/+P/4//j/+v/6//r//P/8
//z//f/9//3//v//////AQABAAEAAgADAAMABAAFAAYABwAIAAgACQAKAAsADAANAA8A
EgASABMAFgAWABcAGQAZABoAGgAaABoAGwAcAB0AHgAfAB8AHwAiACUAJQAlACQAJAAl
ACUAJQAlACYAJgAoACgAKAAnACUAJQAkACMAJQAkACEAHgAgAB0AGwAZABkAFgAUABMA
EQAPAA0ADAAIAAYABAAEAAQAAwABAAEA/v/9//3//P/5//j/9//3//n/+f/5//j/9v/2
//b/9f/3//b/9v/3//f/9//2//b/9P/0//X/9f/3//j/+P/2//b/9//3//f/+f/3//f/
+P/2//b/9v/2//T/9f/1//X/9v/3//j/+f/3//f/9//3//f/9//3//f/9f/1//X/9f/3
//f/9v/2//b/9//3//f/9f/1//T/9P/2//b/9v/1//X/9f/1//X/8//y//L/8//1//X/
9P/0//L/8v/x//H/7//v/+//8P/y//L/8f/x//H/8P/w//D/8P/x//H/8f/y//L/9P/y
//L/8P/w//D/8P/y//L/8v/x/+//8P/w//H/8f/x//H/8f/x//H/8f/x//L/8v/y//L/
8v/z//T/9f/1//X/9P/0//b/9//4//j/9//5//n/+f/7//z//f////////8AAAAA/v/+
//7//f/8//r/+f/2//P/8P/u/+7/8P/w/+//7//w//D/7f/t/+v/6//r/+v/7f/t/+3/
7f/s/+z/7P/t/+3/7f/t/+3/6//q/+r/6v/q/+r/6v/q/+z/7v/u/+b/4//j/+D/4//r
//X///8NABwAKgA5AEYAVQBdAF8AXwBcAFUATgBCADIAIgANAP3/+P/3//L/6v/k/+T/
5f/p/+v/6//t/+//7//r/+v/7v/u/+r/7P/s/+3/7f/t/+3/7f/t/+3/7f/t/+3/7v/w
//D/8P/w//H/8f/y//L/8f/x//D/7//v//D/8P/x//H/8f/x//H/8f/x//H/8f/x//H/
9P/0//L/8v/y//T/9v/2//X/9f/1//b/9//3//b/9v/2//j/+P/4//r/+v/6//v/+//7
//z//f/9/////////wAAAQABAAIAAwAEAAUABgAGAAcACAAJAAoACwANABAAEAARABAA
EAARABMAFAAWABcAGAAYABkAGgAbABwAHQAdAB0AHAAfAB8AHwAgACAAIQAhACEAIQAi
ACIAJAAkACQAIwAjACMAIgAhACMAIgAfABwAHAAZABcAFQAVABIAEAAPAA0ACwAJAAgA
BgAEAAIAAgAAAP///f/9//z/+//7//r/+f/4//f/9//3//f/9//2//T/9P/0//P/8//y
//L/8//1//X/9P/0//L/8v/z//P/9f/2//b/9P/y//P/8//z//T/8//0//b/9v/2//b/
9v/0//X/9f/1//f/9//3//f/9f/1//X/9f/1//X/9f/1//X/9f/1//X/9f/1//T/9P/0
//X/9f/1//P/8//y//L/9P/0//T/8//z//P/8//z//P/8v/y//P/8//z//L/8v/y//L/
8f/x//P/8//z//T/8v/y//H/8f/x//D/8P/w//D/8f/x//H/8P/w//D/8P/v/+//8P/w
//D/8P/w//D/8P/w/+//7//w//D/8f/v/+//7//v//H/8f/x//H/9P/0//T/9P/y//P/
9P/1//X/9f/0//T/9P/1//b/9v/2//n/+v/7//3//v///wEA/////wAAAAD+//7//v/9
//r/+P/3//T/8//w/+7/7v/u/+7/7f/t/+7/7v/r/+v/7f/t/+3/7f/r/+v/6//r/+r/
6v/q/+v/6//r/+v/6//r/+r/6v/q/+z/7P/s/+z/7P/q/+j/5v/h/+H/5v/r//X///8P
AB8AKgA6AEsAWABdAGEAYwBdAFQATQBEADYAJAAMAP3/+//8//f/7P/o/+r/6v/r/+//
8f/x/+3/5//p/+//7f/s//D/8P/s/+7/7//v/+//7f/t/+3/7f/v/+//7//w/+7/7v/u
/+7/7//v//D/8P/u/+//7//v/+//8P/w//H/8//z//P/8//z//P/8//z//P/8//2//b/
8//y//H/8v/2//b/9f/1//X/9v/3//f/9v/2//b/+P/4//j/+v/6//r/+//7//v//P/9
//3/////////AAABAAEAAgADAAQABwAIAAgACQAIAAkACgALAA0AEAAQABEAFAAUABUA
FwAWABgAGQAaABoAGwAcAB0AHgAfAB8AHwAgACMAIwAjACQAJAAlACUAJwAnACgAKAAn
ACYAJQAjACUAJQAkACMAIwAiAB8AHAAcABkAFwAVABMAEAAOAA0ACwAJAAcABgAEAAIA
AAAAAP7//f/7//v/+v/5//n/+P/5//j/9//3//X/9f/1//T/9P/0//T/8//1//T/9P/1
//X/9f/0//T/9P/0//X/9f/z//T/9P/y//T/9f/1//X/9f/z//P/9P/y//L/8v/y//L/
8//z//P/9f/1//X/9f/z//P/8//z//P/8//z//P/8f/x//H/8f/y//P/8//0//L/8//z
//P/8//z//L/8v/y//L/8v/x//H/8f/x//H/8f/w//D/8f/x//H/8P/w//D/8P/v/+//
7//v/+//8P/y//L/8f/x//H/8P/w//D/7v/v/+//7//s/+z/7v/u/+7/8P/w//D/8P/u
/+7/7v/t/+3/7v/u/+//7f/t/+3/7f/v/+//7//v//D/8P/w//D/8v/z//T/9f/1//X/
9P/0//T/9f/2//b/9P/3//j/+f/6//z//v8BAAAA//////7//P/8//z/+//4//b/9f/y
//H/7v/s/+z/7v/u/+3/7f/u/+7/6//r/+v/6//r/+v/6//r/+v/6//o/+j/6P/p/+v/
6//r/+v/6f/o/+j/6P/q/+r/6v/q/+z/6v/o/+L/3//h/+T/5//v//3/CQAbADAAPgBL
AFwAYwBjAGUAZQBeAFEARAA2ACQAEAABAP3/+P/z/+r/5v/i/+b/7f/v/+v/6//v/+v/
6f/r/+3/8P/w/+z/6v/r/+3/7v/v/+3/7f/t/+3/7f/t/+3/7v/w//D/8P/w/+3/7f/u
/+7/7v/v/+//7//v//D/8P/x//H/8f/x//H/8//z//P/8//z//P/9v/2//T/9P/0//b/
9v/2//X/9f/1//b/9//3//b/9v/2//j/+P/4//r/+v/6//v/+//7//7//////wEAAQAB
AAIAAwADAAQABQAGAAcACAAIAAkACgALAAwADQAPABIAEgATABQAFAAVABcAGAAaABsA
HAAcAB0AHgAfACAAIQAhACEAIgAlACUAJQAmACYAJwAnACcAJwAoACgAKAAoACgAJwAn
ACcAJgAlACMAIgAfABwAHAAZABcAFQAVABIAEAAPAA0ACwAJAAgABgAEAAIAAgAAAP//
/f/9//z/+//7//r/+f/4//f/9//5//n/+f/4//b/9v/2//X/9f/0//T/9f/1//X/9P/0
//L/8v/z//P/9f/2//b/9P/y//P/8//z//X/8//z//T/9P/0//T/9P/0//X/9f/1//X/
9f/1//X/8//z//P/8//0//X/9v/3//X/9f/1//X/9f/1//T/9P/y//P/8//z//P/8//y
//L/9P/0//T/8//z//P/8//z//P/8v/y//P/8//z//L/8v/w//D/7//v//H/8f/x//L/
9v/0//L/8P/u//D/8P/w/+//7//w//D/8f/v/+//7//v//H/8f/x//H/8v/y//L/8v/y
//P/9P/1//X/9f/0//T/8v/z//T/9P/2//n/+v/7//n/+v/7//3//f/9//7//v/8//z/
/P/7//z/+v/5//b/9P/w/+3/7P/s/+z/6//r/+7/7v/r/+v/6//r/+v/6//p/+n/6f/p
/+n/6v/r/+3/7P/r/+r/6f/p/+j/6P/o/+n/6v/r/+z/7P/q/+b/5v/l/+H/4v/n/+v/
9f8BAA8AHgAqADsATABbAF0AXwBhAFwAUwBIADwALgAeAAsA/f/4//X/7P/i/+L/6P/p
/+f/6//t/+3/7f/t/+f/5//s/+7/7P/u/+z/7f/t/+3/7//v/+//7//t/+3/7f/u//D/
8P/w//D/7//v//D/8P/w//H/8f/x//H/8v/y//P/8f/x//H/8f/z//P/8//z//H/8f/0
//T/8//0//X/+P/5//j/9v/1//X/9v/3//f/+P/4//j/+v/6//r//P/8//7/////////
/v//////AQADAAMABAAFAAMABAAFAAYACQAKAAoACwAOAA8AEAARABIAFAATABMAFAAU
ABUAFwAaABwAHQAeABwAHQAeAB8AIAAhACEAIQAgACMAIwAjACYAJgAnACcAJwAnACgA
KAAoACgAKAAnACcAJwAmACUAIwAiAB8AHAAeABsAGQAXABcAFAASABEADQALAAkACAAG
AAQAAgACAAIAAQD//////v/9//3//P/5//j/9//3//j/+f/6//r/+P/4//j/9//5//j/
+P/5//j/9//1//T/9f/2//j/+f/3//j/+P/2//b/9//3//f/9//1//X/9v/2//b/9v/2
//j/+f/5//n/+f/5//n/+f/3//f/9//3//n/+f/5//n/+//7//v/+//5//n/+P/4//j/
+f/5//n/+f/5//j/+P/4//j/+P/3//f/9//3//f/9//2//b/9//3//f/9v/2//b/9v/1
//X/9f/1//X/9v/2//b/9f/1//X/9P/0//T/8v/0//T/9P/0//T/9P/0//T/8//z//T/
9P/1//X/9f/1//X/9//3//f/9//2//b/9v/2//T/9f/2//f/+f/5//j/+P/2//f/+P/4
//r//f/+/////f/+////AQABAAEAAgACAAAAAAAAAP//AAD+//3/+v/3//T/8v/y//L/
8v/x//H/8v/y/+//7//v/+//7//v/+//7//v/+//7v/u/+7/7//v/+//7//v/+//7v/u
/+7/8P/w//D/8P/w//L/7P/m/+X/4//k/+f/8f/5/wMAFwAmADAAQQBUAF8AYQBjAGUA
YABXAE4AQAAyACQAEQD//wAAAwD4/+z/6v/q/+3/7//x/+//8//1//H/7f/t//D/8P/u
//L/8v/z//P/8//z//P/8//z//P/8//z//T/8v/y//L/8v/z//P/9P/0//L/8//z//P/
9f/2//b/9//1//X/9f/1//f/9//3//f/9v/1//f/9v/1//b/9//6//r/+v/5//n/9//4
//n/+f/5//r/+//+//7//v8AAAAAAAABAAEAAQAAAAEAAQADAAMAAwAEAAUABQAGAAcA
CAAJAAoACgALAAwADQAOAA8AEQAUABQAFQAWABYAFwAZABoAHAAdAB4AHgAfACAAIQAi
ACMAIwAjACQAJwAnACcAKgAqACsAKwApACkAKgAqACwALAAsACsAKQApACgAJwAnACYA
IwAgACAAHQAbABkAGQAWABQAEwAPAA0ACwAKAAoACAAGAAYAAgABAP////8AAP/////+
//3//P/7//v/+//7//v/+v/6//r/+v/5//n/+P/4//n/+//7//r/+v/5//j/+P/3//f/
+P/4//b/9v/3//f/9//5//f/9//4//j/+P/4//j/+P/5//n/+f/3//f/9//3//f/9//3
//f/9//3//f/9//5//n/+f/5//f/9//2//b/9P/1//X/9f/2//f/9//4//j/+P/4//f/
9//3//f/9//3//b/9v/3//f/9//2//b/9P/0//P/8//z//P/8//0//b/9v/1//X/9f/0
//T/9P/z//P/8v/x//H/8v/z//T/9//w//L/8v/y//L/9P/0//T/8//1//b/9v/3//b/
9f/0//P/8//z//P/8//0//T/9P/0//b/9//4//n/9//3//b/9v/4//n/+v/6//j/+//8
//3///8AAAEAAwADAAMABAAEAAAAAAAAAP//AAD+//3/+v/3//T/8v/y//D/8P/v/+//
8v/y/+//7//x//H/8f/x//H/8f/x//H/7v/u/+7/7//t/+3/7f/t/+3/7P/s/+z/7v/u
/+7/7v/w/+z/7P/q/+P/4//m/+f/7/8BAA0AGQAoADoASwBYAF8AYQBnAGkAXgBRAEgA
PAAsABwACwD///z/+//0/+z/7P/u/+//7//x//H/7//v/+3/6//v//L/7P/s//L/8f/x
//D/7//v/+//7//v//H/8f/x//L/8v/y//L/8v/v/+//8P/w//D/8f/x//H/8f/y//L/
8//z//P/8//z//X/9f/1//X/8//z//b/9v/2//b/9v/4//j/+P/3//f/+f/6//v/+//4
//j/+P/6//r/+v/8//z//v/////////+//////8BAAMAAwAEAAUABQAGAAcACAAJAAoA
CgALAAoACwAMAA0AEAAUABUAFwAWABYAFwAZABwAHgAfACAAIAAhACIAIwAkACUAJQAl
ACYAKQApACkAKgAqACsAKwAtAC0ALgAuACwALAAsACsAKQApACgAJwAnACYAIwAgACAA
HQAbABkAGQAWABQAEwARAA8ADQAMAAgABgAEAAQAAgABAP/////+//3//f/8//3//P/7
//v/+//7//v/+v/4//j/+P/3//f/9v/2//f/+P/5//n/+v/5//j/+P/3//f/+P/4//b/
+P/5//n/+f/5//f/9//4//b/9v/2//b/9v/3//f/9//5//n/+f/5//f/9//3//f/9//3
//f/9//3//f/9//3//f/9//2//b/9P/1//X/9f/3//f/9v/2//j/+P/4//f/9//3//f/
9//3//b/9v/3//X/9f/0//T/9v/2//X/9f/1//X/9f/2//X/9P/y//H/8//y//L/8v/2
//f/9v/1//T/8//y//T/9P/0//P/8//0//T/9f/1//X/9f/1//X/9f/1//X/9v/2//b/
9v/2//f/+P/5//n/+f/4//j/+P/5//r/+v/6//3//v//////AAABAAMAAwADAAQABAAE
AAQABAADAAEA/v/8//j/9//0//L/8v/y//L/8f/x//L/8v/v/+//8f/x//H/8f/v/+//
7//v//D/8P/w//H/7//v/+//7//x//D/8P/w/+7/7v/u/+7/7v/y//D/7P/n/+X/5v/n
/+3/9/8DABUAJgAwAEMAWABhAGMAaQBtAGYAWwBQAEIANAAiAAsA///+//n/8P/q/+j/
6P/n/+v/7//z//P/8f/x//P/7//s//D/9P/w//D/8f/x//H/8//z//P/8//y//H/8P/w
//L/8v/y//L/8//z//T/9P/0//X/9f/1//P/9P/0//X/9f/1//X/9f/3//f/9//3//X/
9f/4//j/9v/2//b/+P/6//r/+f/5//v//P/9//3/+v/6//r//P/+//7/AAAAAP7/////
////AAABAAEAAwADAAMABAAFAAcACAAJAAoACwAMAAwADQAMAA0ADgAPABMAFgAWABcA
FgAWABcAGQAcAB4AHwAgAB4AHwAgACEAIgAjACMAIwAiACUAJQAlACcAKAAqACsAKQAp
ACoAKgAoACgAKAAnACgAKQApACkAJwAmACMAIAAiAB8AHQAbABkAFgAUABMAEQAPAA0A
DAAKAAgABgAGAAQAAwABAAEA/v/9//3//P/9//z/+//7//3//f/9//z/+//6//n/9//3
//b/9v/3//f/9//2//b/9v/2//f/9//5//r/+v/4//j/+f/5//n/+f/3//f/+P/6//r/
+v/6//j/+f/5//n/+//7//v/+//5//n/+f/5//v/+//7//v/+f/5//n/+f/7//v/+v/6
//j/+f/5//n/+f/5//j/+P/4//j/+P/3//n/+f/5//n/+f/4//j/+f/3//f/9v/2//b/
9v/1//X/9f/1//X/9v/2//b/9f/1//X/9P/0//T/9v/2//b/9v/2//b/9v/2//b/9f/1
//b/9v/3//f/9//3//f/9//3//f/9//4//j/+P/4//b/9//4//n/+f/5//j/+P/6//v/
/P/8//r//f/+//////8AAAEAAwADAAMABAAEAAQABAAEAAMAAAD+//3/+v/7//j/9v/2
//j/+P/3//f/9//2//L/8f/x//H/8f/x//H/8f/x//H/8P/w//D/8f/x//H/8f/x//L/
8v/z//T/8v/y//L/8v/w//L/8P/u/+v/6//o/+v/8////wsAGwAqADQAQQBSAF0AYQBn
AGcAYABXAE4ARAA2ACIADQD///z/+//6//L/7P/s/+3/8f/1//X/9f/z//H/8//1//L/
8P/y//T/9v/3//f/9//1//X/9f/1//X/9f/1//b/9v/2//b/9v/1//X/9v/2//b/9//3
//f/+f/6//r/+//5//n/+f/5//n/+f/5//n/+f/5//z//P/8//z//P/+/wAAAAD/////
/f/+///////+//7//v8AAAAAAAACAAIAAgADAAMAAwAEAAUABQAHAAcABwAIAAkACQAK
AAsADAANAA4ADgAPABIAEwAUABUAFQAYABgAGQAaABoAGwAdAB4AIAAhACIAJAAlACYA
JwAmACcAJwAnACgAKwArACsALAAsAC0ALQAtAC0ALgAuAC4ALgAuAC0AKwArACoAKQAr
ACoAJwAkACYAIwAhAB8AHQAaABgAFwAVABMAEQAQAAwACgAIAAgABwAHAAYABwAEAAMA
AwACAAMAAgABAAEAAAD///7//P/9//7///////3//P/8//3//f/9//z//P/8//z//f/9
//3//v/+//z//P/9//3//f/9//v/+//8//z//P/8//z//v//////////////////////
//////////////////8BAAEAAQABAP/////+//7//v///////////////v/+//7//v/+
//3/+//7//v/+//9//z//P/9//3//f/8//z//v/+//3//f/7//v/+//8//z//P/7//v/
/f/8//z//P/2//f////8//z//P/8//z/+v/6//r/+f/5//r/+v/7//3//f/9//3/+//7
//v/+//+//7//v/+//7///8AAAEAAQABAAAAAAAAAAEAAgACAAIABQAGAAcACQAKAAsA
DQALAAsADAAMAAkACAAHAAUABgAEAAMAAAD///z/+v/6//r/+v/5//n/+v/6//f/9//5
//n/+f/5//f/9//3//f/9v/2//b/9//5//n/+f/5//n/+P/4//j/9v/2//b/9v/4//j/
8v/u/+3/7f/w//X//f8JABcAKwA4AEQAVQBkAGkAbQBzAHMAZgBZAFAARAAwABwADQAL
AAgA///6//j/9v/4//v//f////v/+f/7//n/9//5//r/+v/6//z/+v/7//v/+//7//v/
+//7//v/+//7//z//v/+//7//v/9//3//v/+//7//////////f/+//7/////////////
/wEAAQABAAEA/////wIAAgACAAIAAgAEAAQABAADAAMABQAGAAcABwAEAAQABAAGAAgA
CAAKAAoACgALAAsACwAMAA0ADQAPAA0ADQAOAA8AEQASABMAFAATABQAFAAVABcAGQAb
AB0AHQAgACAAIQAkACQAJQAnACgAKgArACwALAAtAC4ALwAwADEAMQAxADAAMwAzADMA
NgA2ADcANwA5ADkAOgA6ADgAOAA4ADcANQA1ADQAMwAzADIALwAsACwAKQAnACUAIwAg
AB4AHQAdABsAGQAYABQAEgAQABAAEAAPAA0ADQAKAAkACQAIAAgACAAIAAkACAAHAAYA
BAAFAAYABwAHAAkACAAIAAkACAAHAAUABAAGAAYABwAHAAUABgAGAAQABAAFAAUABQAG
AAUABgAIAAYABgAGAAYACAAJAAkACQAIAAcABgAFAAcABwAHAAcABQAFAAUABQAFAAUA
BQAFAAYABwAHAAgABgAHAAcABwAJAAkACAAIAAYABgAGAAUABQAFAAUABQADAAIAAgAD
AAUABQAEAAQABAAEAAMAAwADAAMAAwAEAAQABAADAAMAAwACAAIAAgAEAAUABQAFAAIA
AgACAAIAAwADAAIAAgADAAMAAwADAAUABQAFAAUABQAFAAUABQAHAAcABwAHAAcABwAH
AAcACQAJAAoACgALAAsACwALAAoACwAMAAwADwAQABEAEgATABQAFAAWABYAFQAVABUA
FgAPAA==
         </WaveFormData>
      </LeadData>
      <LeadData>
         <LeadByteCountTotal>10000</LeadByteCountTotal>
         <LeadTimeOffset>0</LeadTimeOffset>
         <LeadSampleCountTotal>5000</LeadSampleCountTotal>
         <LeadAmplitudeUnitsPerBit>4.88</LeadAmplitudeUnitsPerBit>
         <LeadAmplitudeUnits>��V</LeadAmplitudeUnits>
         <LeadHighLimit>2147483647</LeadHighLimit>
         <LeadLowLimit>268435456</LeadLowLimit>
         <LeadID>V1</LeadID>
         <LeadOffsetFirstSample>0</LeadOffsetFirstSample>
         <FirstSampleBaseline>0</FirstSampleBaseline>
         <LeadSampleSize>2</LeadSampleSize>
         <LeadOff>FALSE</LeadOff>
         <BaselineSway>FALSE</BaselineSway>
         <ExcessiveACNoise>FALSE</ExcessiveACNoise>
         <MuscleNoise>FALSE</MuscleNoise>
         <LeadDataCRC32>2659584268</LeadDataCRC32>
         <WaveFormData>
DgAOAA4ADgAOAA4ADgAOABAAEAAQABAAEgASABIAEgASABIAEgASABIAEgASABIAEgAS
ABIAEgASABIAEgASABIAEgASABIAEgASABIAEgASABIAEgASABIAEgASABIAEgASABIA
EgAQABAAEAAQABAAEAAQABAADgAOAA4ADgAOAA4ADgAOABAAEAAQABAADgAOAA4ADgAO
AA4ADgAOAA4ADgAOAA4ADgAOAA4ADgAOAA4ADgAOAA4ADgAOAA4ADgAOAA4ADgAOAA4A
DgAOAA4ADgAOAA4ADgAOAA4ADgAOAA4ADgAOAA4ADgAOAA4ADgAOAA4ADgAOAA4ADgAO
ABAADwAPABAAEgASABIAEgAUABQAFQAVABgAGQAaABoAGgAaABgAGgAZABsAHAAdAB0A
HAAbABgAFwAWABQAFAATABIADwANAAsACgAKAAoACgAKAAoACgAIAAgACAAIAAkACgAK
AAwADQAPABAAEQARABEAEQAQABAAEAAQAA8ADwAPABAAEAAQABAAEQARAA8ADwAPAA8A
DwAPAA8ADwAPAA8AEAAQABAADwAOAA4ADQAQABMAFgAbAB8AHwAcABoAGQAYABoAHgAq
ADUANQAuACoAIgATAAUA+P/x/+r/4v/W/8v/w/+8/7L/q/+r/7b/xf/U/+L/7f/4/wIA
CQANABAAEAATABUAFAAUABIAEwATABMAEwAVABUAFQAVABUAFQAUABQAFgAWABYAFgAU
ABQAFAAUABYAFgAWABYAFgAVABUAFQAVABUAFQAVABQAFAAUABQAFAAUABQAFAAUABQA
FAAUABIAEgASABIAEgASABIAEgAUABQAFAAUABQAFAAUABQAFAAUABQAFAASABIAEgAR
ABEAEQARABEAEAAQAA8ADwARABEAEAAPAA8ADgANAAwADgAOAA0ADAAMAAwACwALAAgA
CAAIAAgABwAGAAYABgAIAAcABgAGAAYABgAGAAUAAwADAAMAAwAEAAQABAAEAAMAAgAC
AAEAAgACAAIAAgAEAAQABQAFAAUABgAGAAYABwAHAAcABgAGAAYACAAJAAcABwAIAAgA
CAAKAAgACAAIAAkACQAJAAkACQAJAAkABwAHAAcABwAHAAcABwAGAAgACAAIAAgACAAI
AAgACAAIAAgACAAIAAgACAAIAAgABgAGAAYABgAGAAYABgAGAAgACAAIAAgABgAGAAYA
BgAFAAUABQAFAAYABgAGAAUABQAGAAYABgAEAAQABAADAAQABQAGAAcABwAHAAcABwAH
AAcABwAHAAUABQAGAAYABgAFAAUABQAFAAUABQAFAAUABQAFAAUABwAHAAYABgAEAAQA
BAAEAAQABAAEAAQABAAFAAUABAAEAAQABAAEAAQABAAFAAUAAwADAAMAAwADAAMAAwAD
AAUABQAGAAQABAAEAAQABQAFAAYABgAEAAQABAAEAAYABwAHAAgABwAIAAgACAAKAAgA
CgALAAsADAANAA0ADAALAAgABwAGAAQABAADAAIA///9//v/+P/4//j/+P/6//r/+v/4
//j/+P/4//n/+v/6//z//f///wAAAQABAAMAAwACAAIAAAAAAP///////wAAAAAAAAAA
AQABAAEAAQABAAEAAQABAAEAAQABAAEAAgACAAIAAQAAAAAAAQACAAUACgANABEAEQAQ
AAwACwAKAAwAEAAcACcAJQAgABwAEAABAPP/5P/Z/9L/yv++/7P/r/+s/6D/mf+d/6r/
uf/K/9b/4//u//j//f///wIABgAHAAcACAAIAAgACQAJAAkACQAJAAkACQAJAAsACwAK
AAoACAAIAAgACAAKAAoACgAKAAoACgAKAAoACgAJAAkACQAJAAkACQAJAAoACgAKAAoA
CAAIAAgACAAIAAgACAAIAAgACAAIAAgACAAIAAgACAAIAAgACAAIAAgACAAIAAgACAAI
AAgACAAIAAgACAAHAAUABQAFAAUABgAGAAUABQAFAAUABAADAAMAAgABAAAAAAAAAP//
/v/+//7//f/9//z//P/8//z/+//6//r/+v/6//n/+P/4//b/9v/2//X/9f/1//X/9f/0
//T/9P/0//T/9P/1//X/9P/0//T/9P/0//T/9f/1//f/+P/4//j/+P/5//r/+v/6//r/
/P/9//v/+//8//z//f8AAP//AAACAAMAAwADAAMAAwADAAMAAwADAAMAAwADAAMAAwAC
AAIAAgACAAIAAgACAAIAAgACAAIAAgACAAQABAAEAAQAAgACAAIAAgACAAIAAgACAAIA
AgACAAIAAgACAAIAAgADAAMAAwADAAIAAgACAAEAAQACAAIAAgACAAIAAgABAAEAAQAB
AAEAAQABAAEAAQABAAEAAQABAAEAAQACAAIAAgABAAEAAQABAAEAAQABAP//////////
AQABAAAAAAACAAIAAgACAAIAAgACAAIAAgADAAMAAgAAAAAAAAAAAAAAAAABAAEA////
//////8DAAMAAgAAAAAAAAAAAP////8AAAAAAAAAAAAAAAAAAAEAAQACAAMABAAEAAQA
BAACAAQABQAHAAgACQAJAAoACQAGAAUAAgAAAAAA//8AAP3/+//5//b/9v/2//b/9v/2
//b/9P/0//T/9P/1//b/9v/4//n//f/+/////////////v/+//7//v/9//3//f/+//7/
/v/+/////////////////////////////////wAAAAAAAP3//P/8//3//v/9/wAABQAJ
AAsADAAMAAkABgAEAAIABgAPABcAGAAWABQACwD///b/7//o/+b/4P/V/8f/uv+w/6n/
pf+m/6//uP/E/9H/2v/k/+//9//8//7///8BAAIABgAEAAUABQAFAAUABQAFAAUABQAH
AAcABgAGAAYABgAGAAYABgAGAAYABgAGAAYABgAGAAYABQAFAAUABQAFAAUABQAEAAQA
BAAEAAYABgAGAAYABgAGAAYABgAGAAYABgAGAAYABgAGAAYABgAGAAYABgAGAAYABgAG
AAQABAAEAAQABAAEAAQAAwABAAEAAQABAAIAAgABAAEAAQABAAAA//////7//f/8//z/
/P/7//r/+v/6//n/+f/4//j/+P/4//f/9v/2//b/9v/1//T/9P/2//b/9v/1//P/8//z
//P/8v/y//L/8v/w//D/8f/x//L/8v/y//L/8v/y//P/8//z//T/9P/0//b/9//4//j/
+P/4//r/+//9//3//v/+//z//v/8//z//v//////////////////////////////////
/////v8AAAAAAAAAAP7//v/+//7//v/+//7//v/+//7//v/+//7//v/+//7//v/+//7/
/v/+//7//v/+//7//v/+//7//f/9//3//f/8//z//P/7//v//P/8//z//v/+//7//f/9
//3//f/9//v/+//7//v/+//7//v/+//7//v//P/8//7//f/9//3//f/9//3//f/7//v/
+//7//3//f/8//z//P/8//z//P/8//z//P/8//z//f/9//z//P/8//z//P/8//z//f/9
//z//P/8//z//P/7//v//P/8//z//P/8//z//v//////AAABAAIAAgACAAIAAAACAAMA
AwAEAAUABQAGAAUAAgABAP7//P/8//v//P/5//f/9f/0//T/9P/0//T/9P/0//L/8v/y
//L/8//y//L/9P/1//n/+v/7//v/+//7//r/+v/6//r/+f/5//n/+v/6//r/+v/7//v/
+//7//v/+//7//v/+//7//v/+//8//z//P/7//r/+v/7//r/+//+/wMABwAJAAoACAAF
AAIAAgACAAYAEQAbABoAFgAUAAkA/f/2/+//6v/m/+D/1f/H/7j/sP+n/6P/pv+v/7r/
xP/N/9j/5P/v//X/+v/8//////8CAAIAAgADAAMAAwADAAMAAwADAAMAAwADAAIAAgAE
AAQABAAEAAIAAgACAAIABAAEAAQABAAEAAMAAwADAAMAAwADAAMABAAEAAQABAAEAAQA
BAAEAAQABAAEAAQAAgACAAIAAgACAAIAAgACAAIAAgACAAIAAgACAAIAAgACAAIAAgAC
AAIAAgACAAEAAQABAAEAAQAAAAAA///////////+//3////+//3//P/8//z/+//6//r/
+v/5//n/+P/4//j/+P/3//b/9v/2//b/9f/0//T/9P/0//T/8//x//H/8f/x//D/8P/w
//D/7v/u/+//7//w//D/8P/w//D/8P/x//H/8//0//T/9P/0//X/9v/2//b/9v/4//n/
+f/5//r/+v/8//7//P/8//r/+//7//v//f/9//3//f/7//v/+//7//v/+//7//r//P/8
//z//P/8//z//P/8//z//P/8//z//P/8//z//P/8//z//P/8//z//P/8//z/+v/6//r/
+v/6//r/+v/6//n/+f/5//n/+v/6//r/+f/5//r/+v/6//j/+P/4//f/9//3//f/9//3
//f/9//3//X/9f/1//X/9f/1//b/9v/0//P/8//z//P/8//z//P/8//z//P/8//z//P/
8v/y//L/8v/y//L/8v/y//L/8v/y//P/8//y//L/8v/y//L/8v/y//P/8//z//P/8v/y
//L/8v/y//H/8f/y//L/8v/y//L/8v/0//X/9f/2//f/+P/4//j/+P/2//j/+f/7//z/
/f/9//r/+f/2//X/9P/y//L/8f/w/+3/6//p/+j/6P/o/+j/6P/o/+j/5v/m/+b/5v/n
/+r/6v/s/+3/7f/u/+//7//v/+//7v/u//D/8P/v/+//7//w//D/8P/u/+//7//v/+//
7//v/+//7//v/+//7//v//D/8P/w//H/8P/w//H/8v/1//j/+////////v/8//f/9v/6
/wIADgAVABEADAAIAPr/7f/h/9T/y//C/7r/rP+j/5//nP+S/4v/k/+g/63/uv/I/9X/
4P/o/+3/8f/0//T/9//3//b/+P/4//n/+f/5//n/+f/5//n/+f/7//v/+v/6//r/+v/6
//r/+v/6//r/+v/6//r/+v/6//r/+f/5//n/+//7//v/+//6//r/+v/6//r/+v/6//r/
+v/6//r/+v/6//r/+v/6//r/+v/6//r/+v/6//r/+v/6//r/+v/6//r/+v/6//r/+v/6
//r/+f/5//n/+f/5//j/+P/3//f/9//3//b/9f/3//b/9f/0//T/9P/z//L/8v/y//H/
8f/w//D/8P/w/+//7v/u/+7/7v/t/+z/7P/s/+z/7P/r/+n/6f/p/+n/6P/o/+j/6P/q
/+r/6//r/+r/6v/q/+r/6v/q/+v/6//t/+7/7v/u//D/8f/y//L/8v/y//T/9f/z//P/
9P/0//T/9v/0//T/9v/3//f/9//1//X/9f/1//X/9f/1//X/9f/1//X/9P/0//T/9P/0
//T/9P/0//T/8v/y//L/8v/0//T/9P/0//T/9P/0//T/9P/0//T/9P/0//T/9P/0//T/
9P/0//T/9f/1//X/9f/0//T/9P/z//X/9v/2//b/9P/0//T/8//z//P/8//z//P/8//z
//P/8//z//P/8//z//P/9P/0//T/8//z//P/8//z//P/8//z//P/8//z//X/9f/0//T/
9P/0//T/9P/y//L/8v/y//T/9f/1//T/9P/0//T/9P/y//T/8//z//L/8v/y//L/8v/z
//P/9P/0//T/9P/0//T/9P/1//X/9v/3//j/+P/4//j/9v/4//n/+f/6//v/+//6//n/
9v/1//T/8v/y//H/8P/t/+v/6f/o/+j/6P/o/+n/6v/r/+r/6v/q/+r/6//s/+z/7v/v
//P/9P/1//X/8//z//L/8v/0//T/8//z//P/9P/0//T/8v/z//P/8//1//X/9f/1//X/
9f/1//X/9f/2//b/9v/3//b/9v/3//b/+f/+/wMABQAFAAYABAABAP7//v8EAA4AFwAX
ABQAEAAGAPn/7//m/93/2P/Q/8b/uf+t/6b/oP+b/53/pv+x/8D/zP/X/+L/7P/z//f/
+v/8//3//f/+/wAAAAD/////////////////////AQABAAAAAAAAAAAAAAAAAAIAAgAC
AAIAAgACAAIAAgACAAEAAQABAAEAAQABAAEAAgACAAIAAgAAAAAAAAAAAAAAAAAAAAAA
AAAAAAAAAAAAAAAAAAAAAAAAAAAAAAAAAgACAAIAAgAAAAAAAAAAAAAAAAAAAP//////
///////+//7//f/9//3//f/8//v//f/8//v/+v/6//r/+f/4//b/9v/1//X/9v/2//b/
9v/z//L/8v/y//L/8f/w//D/8v/y//L/8f/t/+3/7f/t/+7/7v/u/+7/7P/s/+3/7f/u
/+7/7v/u/+7/7v/v/+//8f/y//L/8v/0//X/9v/2//b/9v/4//n/+f/5//r/+v/8//7/
/P/8//z//f/9//3//f/9//3//f/9//3//f/9//3//f/9//z//P/8//z//P/8//z//P/8
//z//P/8//z//P/8//z//P/6//r/+v/6//r/+v/6//r/+v/6//r/+v/6//r/+v/6//n/
+f/5//n/+v/6//r/+f/5//r/+v/6//r/+v/6//n/+f/5//n/+f/7//v/+//7//n/+f/5
//n/+//7//z//P/8//v/+//7//v/+//7//v//f/9//3//f/7//v/+v/6//z//v/+//z/
/P/8//z//P/8//3//f/+//7//f/8//v/+v/8//3//f/+/wEAAgACAAIAAgAAAAIAAwAD
AAQABQAFAAYABQACAAEA/v/8//z/+//6//f/9f/z//L/8v/y//L/8v/y//L/8P/u/+7/
7v/v//L/8v/0//X/9//4//n/+f/5//n/+P/4//j/+P/3//f/9//4//j/+P/2//f/9//3
//f/9//3//f/+f/5//n/+f/3//j/+P/4//n/+P/4//n/+P/5//7/AwAHAAcABgAGAAMA
AAD+//7/AgANABUAFgASABAABwD7//T/7f/o/+T/3v/V/8f/uv+w/6n/o/+o/7H/uP/A
/83/2P/i/+3/8//4//r/+//9/wAAAgACAAIAAQAAAP//AQABAAEAAQADAAMAAgACAAIA
AgACAAIAAgACAAIAAgAEAAQABAAEAAQAAwADAAMABQAFAAUABQAGAAYABgAGAAQABAAE
AAQABAAEAAQABAAGAAYABgAGAAgACAAIAAgACgAKAAoACgAMAAwADAAMAA4ADgAOAA4A
DgAOAA4ADQANAA0ADQANAAwADAALAAsACwALAAoACQALAAoACQAIAAYABgAFAAQABgAG
AAUABQACAAIAAgACAAMAAgACAAIAAgABAAAAAAAAAAAAAAD//////////////v/+//7/
/v/+//7//////wAAAAAAAAAAAAAAAAEAAQADAAQABAAEAAYABwAIAAgACAAIAAoACwAL
AAsADAAMAAoADAAKAAoADAANAA0ADQANAA0ADQANAA0ADQANAA0ADQANAA0ADAAMAAwA
DAAMAAwADAAMAAwADAAMAAwADAAMAAwADAAMAAwADAAMAAwACgAKAAoACgAKAAoACgAK
AAoACgAKAAoACQAJAAkACQAIAAgACAAHAAcACAAIAAgACAAIAAgABwAFAAUABQAFAAcA
BwAHAAcABwAHAAcABwAFAAUABgAGAAgABwAHAAcABQAFAAUABQAHAAcABwAHAAcABwAG
AAYABgAGAAYABgAGAAYABgAGAAQABQAFAAQABgAGAAQABAAEAAQAAwADAAQABAAGAAYA
BgAGAAgACQAJAAoACwAMAAwADAAMAAoADAANAA0ADgAPAA8ADgANAAoACQAKAAgACAAH
AAQAAQD///3//P/8//z//P/8//z//P/6//z//P/8//3//P/8//7///8BAAIAAwADAAUA
BQAEAAQABAAEAAMAAwADAAQABAAEAAIAAwADAAMAAwADAAMAAwADAAMAAwADAAEAAgAC
AAIAAwACAAIAAwACAAMACAALAA8AEQAQABAADwAKAAoADAAUACEAJwAiAB4AGgANAP//
9P/r/+T/3v/U/8f/vf+2/7D/pf+j/6r/tf/C/9D/2//m//D/+////wIABAAHAAcACAAK
AAgACQAJAAkACQAJAAkACQAJAAkACQAIAAgACgAKAAoACgAKAAoACgAKAAoACgAKAAoA
CgAJAAkACQAJAAkACQAJAAoACgAKAAoACAAIAAgACAAIAAgACAAIAAgACAAIAAgACgAK
AAoACgAIAAgACAAIAAgACAAIAAgACAAIAAgACAAIAAgACAAHAAcABwAHAAcACAAIAAcA
BwAHAAcABgAFAAUABAADAAIAAAAAAP///v/+//7//f/9//z//P/8//z//f/8//z//P/8
//v/+v/6//j/+P/4//f/9//3//f/9//0//T/9P/0//b/9v/3//f/9v/2//b/9v/2//b/
9//3//j/+v/7//z//P/9//7//v/+//7/AAABAP////8AAAAAAAACAAAAAAAAAAEAAQAB
AAEAAQABAAEAAQABAAEAAQABAAEAAQAAAAIAAgACAAIAAgACAAIAAgACAAIAAgACAAAA
AAAAAAAAAgACAAIAAgACAAIAAgACAAAAAAAAAAAAAAAAAAAAAAABAAEAAQABAAAAAAAA
AP////8AAAAAAAAAAAAAAAD///////////////////////////////////3//f/+//7/
AAD////////9//3//f/9//3//f/9//3///////7//v/+//7//v/+/wAAAAAAAAAAAAAB
AAEAAAAAAAAAAAAAAAAAAAABAAEAAQACAAAAAAAAAAAA/////wAAAAAAAAAAAAAAAAAA
AQABAAIAAwAEAAQABAAEAAIABAAFAAcACAAJAAkACAAHAAQAAwAAAP7//v/9//7/+//5
//f/9v/2//b/9v/2//b/9v/0//T/9P/0//X/+P/4//r/+//7//z//f/9///////+//7/
/v/+//3//f/9//7//v/+//7/////////////////////////////////AAAAAAAA///+
//7///8AAAMACAANAA8ADwAOAAwACwAIAAgADgAYACMAIwAeABoAEAABAPP/6P/d/9j/
zv/C/7n/s/+w/6r/o/+l/7D/vf/K/9r/5//y//z/AwAHAAoADAANAA8AEAAOAA4ADwAP
AA8ADwAPAA8ADwAPABEAEQAQABAAEAAQABAAEAAQABAAEAAQABAAEAAQABAAEAAPAA8A
DwARABEAEQARABAAEAAQABAAEgASABIAEgAQABAAEAAQABAAEAAQABAAEAAQABAAEAAQ
ABAAEAAQABAAEAAQABAAEgASABIAEgASABIAEgARABEAEQARABEADgAOAA0ADQAPAA8A
DgANAA0ADAALAAoACgAKAAkACAAGAAYABQAFAAQABAAEAAQAAwACAAIAAgACAAEAAAAA
AAAAAAAAAP///f/9//3//f/6//r/+v/6//z//P/9//3/AAAAAAAAAAAAAAAAAQABAAMA
BAAEAAQABAAFAAYABgAIAAgACgALAAsACwAMAAwACgAMAAoACgAMAA0ADQANAA0ADQAN
AA0ACwALAAsACwALAAsACwAKAAoACgAKAAoACgAKAAoACgAKAAoACgAKAAoACgAKAAoA
DAAMAAwADAAMAAwADAAMAAoACgAKAAoACgAKAAoACgAJAAkACQAJAAoACgAKAAkACQAK
AAoACgAKAAoACgAJAAsACwALAAsACQAJAAkACQAJAAkACQAJAAkACQAKAAoACgAJAAkA
CQAJAAkACQAJAAkACQAJAAkACQAJAAgACAAIAAgACAAIAAgACAAIAAgACAAJAAkACAAG
AAgACAAIAAgACAAIAAUABQAGAAYABgAGAAYABgAIAAkACQAKAAkACgAKAAoADAAKAAwA
DQAPABAAEQARABAADwAMAAsACAAGAAYABQAGAAMAAQD///z//P/8//z//P/8//z/+v/6
//r/+v/7//z//P/+////AQACAAMAAwAFAAUABAAEAAQABAADAAMABQAGAAYABgAGAAcA
BwAHAAcABwAHAAcABwAHAAcABwAHAAgACAAIAAcABgAGAAcABgAJAAwADwATABUAFgAW
ABMADgAMAAoAEAAbACMAIAAeABwAEQAFAAAA+//2//D/6v/h/9P/xv++/7X/sf+0/73/
xv/S/93/6P/y//3/AwAIAAgACwANAA4ADAAOAA8ADwAPAA8ADwAPAA8ADwAPAA8ADgAO
ABAAEAAQABAAEAAQABAAEAAQABAAEAAQABAADwAPAA8ADwAPAA8ADwAOAA4ADgAOAA4A
DgAOAA4AEAAQABAAEAAOAA4ADgAOAA4ADgAOAA4ADgAOAA4ADgAOAA4ADgAOAAwADAAM
AAwADAAMAAwACwALAAsACwALAAoACgAJAAkACQAJAAgABwAHAAYABQAEAAQABAADAAIA
AgACAAEAAQD+//7//v/+/////v/+//7//P/7//r/+v/8//z//P/7//n/+f/5//n/+P/4
//j/+P/2//b/9//3//j/+P/4//j/+v/6//v/+//9//7//v/+//7///8AAAAAAAAAAAIA
AwADAAMABAAEAAQABgAEAAQABgAHAAcABwAHAAcABwAHAAUABQAFAAUABwAHAAcABgAI
AAgACAAIAAYABgAGAAYABgAGAAYABgAEAAQABAAEAAYABgAGAAYABAAEAAQABAAEAAQA
BAAEAAQABAAEAAQABQAFAAUABQAGAAYABgAFAAUABgAGAAYABgAGAAYABQAFAAUABQAF
AAUABQAFAAUABQAFAAUABQAFAAUABgAGAAYABQAFAAUABQAFAAUABQAFAAUABQAFAAUA
BQAEAAQABAAEAAQABAAEAAQABAAEAAQABQAFAAQABAAEAAQABAAEAAQAAwADAAQABAAE
AAQABAAEAAQABQAFAAYABwAIAAgACAAKAAgACgALAAsADAANAA0ADgANAAoACQAGAAQA
BAADAAQAAQD///3//P/8//z//P/8//z//P/6//r/+v/6//v//P/8//7///8BAAIAAwAD
AAEAAQAAAAAAAAAAAP////8BAAIAAgACAAAAAQABAAEAAQABAAEAAQABAAEAAQABAAEA
AgACAAIAAQAAAAAAAQACAAMABgALABEADwAQABAADQAIAAgACgAQAB0AJQAgAB4AGgAN
AAMA/P/z/+z/5v/g/9P/xf+6/7T/rf+p/67/t//E/87/2f/k//D/+f8BAAQABgAHAAkA
CgAKAAoACQAJAAkACQAJAAkACQAJAAsACwAKAAoACgAKAAoACgAKAAoACgAKAAoACgAK
AAoACgAJAAkACQALAAsACwALAAsACgAJAAgACAAIAAgACAAKAAoACgAKAAgACAAIAAgA
CAAIAAgACAAIAAgACAAIAAgACAAIAAgACAAIAAgACAAGAAYABgAFAAUABQAFAAUABAAE
AAMAAwADAAMAAgABAAEAAAD///7//v/+//3//P/6//r/+f/5//r/+v/6//r/9//2//b/
9v/2//X/9P/0//T/9P/0//P/8f/x//H/8f/w//D/8P/w/+7/7v/v/+//8f/y//P/9P/y
//L/8//z//X/9v/2//b/+P/5//r/+v/6//r//P/9//3//f/+//7//v8AAP7//v/8//3/
/f/9//3//f/9//3////////////////////+//7//v/+//7//v/+//7//v/+//7//v/+
//z//P/8//z//P/8//z//P/8//z//P/8//z//P/8//z//P/8//z//P/5//n/+f/5//r/
+v/6//n/+//8//z//P/6//r/+v/5//v/+//7//v/+f/5//n/+f/5//n/+f/5//n/+f/6
//r/+v/5//n/+f/5//n/+f/5//f/9//3//f/+f/5//j/+P/4//j/+P/4//j/+P/4//j/
9v/3//f/9v/4//b/9P/2//b/9v/2//b/9f/1//b/9v/2//b/9v/2//j/+f/5//r/+f/6
//r/+v/6//j/+v/7//3//v///////P/7//j/9//2//T/9P/z//L/7//t/+v/6v/q/+r/
6v/q/+r/6v/o/+j/6P/o/+n/7P/s/+7/7//x//L/8//z//P/8//y//L/8v/y//H/8f/x
//L/8v/y//T/9f/1//X/8//z//P/8//z//P/8//z//P/9P/0//T/9f/0//T/9f/2//f/
/P8BAAMAAQAAAAAA/f/8//7/BAAQABsAFwASAAwAAADz/+X/2v/T/8z/wv+4/63/pf+i
/5j/k/+X/6D/r/++/8z/1f/i/+z/8//1//j/+v/7//3//v/+//z//f/9//3//f/9//3/
/f/9//3//f/8//z//v/+//7//v/+//7//v/+//7//v/+//7//v/9//3//f/9//3//f/9
//7//v/+//7//P/8//z//P/8//z//P/8//z//P/8//z//P/8//z//P/8//z//P/8//z/
/P/8//z//P/8//z//P/8//z//P/7//n/+f/5//n/+v/6//n/+f/5//n/+P/3//f/9v/1
//T/9P/0//P/8v/y//L/8f/x//D/8P/w//D/7//u/+7/7v/u/+3/7P/s/+z/7P/s/+v/
6f/p/+n/6f/o/+j/6P/o/+j/6P/p/+n/6v/q/+r/6v/s/+z/7f/t/+3/7v/u/+7/8P/x
//L/8v/y//L/9P/1//P/8//0//T/9P/2//T/9P/0//X/9f/1//P/8//z//P/8//z//P/
8//1//X/9f/0//T/9P/0//T/9P/0//T/9P/0//T/9P/0//L/8v/y//L/8v/y//L/8v/y
//L/8v/y//L/8v/y//L/8v/y//L/8v/z//P/8//z//T/9P/0//P/8//0//T/9P/0//T/
9P/z//P/8//z//P/8f/x//H/8f/x//H/8f/x//H/8f/y//L/8v/x//H/8f/x//H/8f/x
//H/8f/x//H/8f/x//D/8P/y//L/8v/y//D/8P/w//D/8P/x//H/8P/w//D/8P/w//D/
8P/x//H/7//v/+//7//x//H/8f/x//H/8f/x//H/8f/y//L/8f/x//L/9P/0//T/9f/1
//X/9f/2//f/+P/2//T/8v/w/+3/7P/r/+v/6f/n/+b/5f/l/+T/5P/k/+T/5P/j/+P/
4//j/w==
         </WaveFormData>
      </LeadData>
      <LeadData>
         <LeadByteCountTotal>10000</LeadByteCountTotal>
         <LeadTimeOffset>0</LeadTimeOffset>
         <LeadSampleCountTotal>5000</LeadSampleCountTotal>
         <LeadAmplitudeUnitsPerBit>4.88</LeadAmplitudeUnitsPerBit>
         <LeadAmplitudeUnits>��V</LeadAmplitudeUnits>
         <LeadHighLimit>2147483647</LeadHighLimit>
         <LeadLowLimit>268435456</LeadLowLimit>
         <LeadID>V2</LeadID>
         <LeadOffsetFirstSample>0</LeadOffsetFirstSample>
         <FirstSampleBaseline>0</FirstSampleBaseline>
         <LeadSampleSize>2</LeadSampleSize>
         <LeadOff>FALSE</LeadOff>
         <BaselineSway>FALSE</BaselineSway>
         <ExcessiveACNoise>FALSE</ExcessiveACNoise>
         <MuscleNoise>FALSE</MuscleNoise>
         <LeadDataCRC32>2156633698</LeadDataCRC32>
         <WaveFormData>
JgAmACYAJgAkACIAIAAeABwAGgAYABYAFQAUABMAEgARABAADwAOAAwADAAMAAwADAAM
AAwADAAMAAwADAAMAAwADAAMAAwADAAMAAwADAAMAAwADAAMAA4ADgAOAA4AEAAQABAA
EAAQABAAEAAQABAAEAAQABAAEAAQABAAEAAOAA4ADgAOABAAEAAQABAADgAOAA4ADgAM
AAwADAAMAAoACgAKAAoACgAKAAoACgAIAAgACAAIAAYABgAGAAYABgAGAAYABgAGAAYA
BgAGAAQABAAEAAQABAAEAAQABAACAAIAAgACAAIAAgACAAIAAAAAAAAAAAAAAAAAAAAA
AP7//v/+//7//v/+//7//v8AAAAAAQABAAEAAgADAAQABAAEAAQABQAJAAsADAAOAA4A
DwAPAAwACQAHAAYABQAFAAYABgAFAAMAAwADAAUABwAHAAcABgAEAAQABAAEAAIAAgAC
AAIAAgAEAAQAAwABAAEAAQABAP////////3//v/+//7//v/+///////+//7//f/9//7/
AAAAAP////8AAAAAAAAAAAEAAQABAAAAAAABAAUACAAMAA8AEAAQABUAHgAxAEsAcQCg
AMoA1wDQALsAlgBnAC4A8f/C/5n/cv9M/zD/If8c/xr/GP8p/0j/a/+I/6L/u//T/+X/
8P/4//z/AQAGAAgADAAOAA8ADwARABIAEwASABMAEwATABMAFAAVABYAFwAXABcAFwAY
ABgAGAAYABsAGwAbABsAGQAaABsAGwAbABsAHAAcAB0AHQAdAB4AHgAeAB8AIAAgACAA
IQAhACEAIQAiACMAIwAjACQAJAAoACgAKAAoACoAKwAsACwALQAuAC8ALwAwADEAMgAz
ADMANAA1ADYANwA4ADkAOQA7AD0APgA/AEAAQABCAEMARABFAEYARwBKAEsATABNAE0A
TgBPAFAAUQBSAFIAUgBUAFYAVgBWAFYAVgBWAFcAVwBXAFcAVwBXAFcAVgBWAFQAVABT
AFMAVQBTAFEAUQBNAEsASgBIAEcARQBDAEEAPQA7ADoAOQA0ADIAMAAuACoAKAAmACMA
IgAhAB8AHQAaABkAFwAWABYAFQAVABQAEQARABAAEAARABEAEAAQABAAEAAQAA8AEAAR
ABIAEwATABIAEQARABMAEgASABIAEQARABEAEQARABEAEQARABEAEQASABIAEgASABIA
EQATABMAEwATABMAEwATABMAEQARABEAEQAPAA8ADwAPAA8ADgAOAA4ADgAOAA4ADgAO
AA4ADQAMAAoACgAJAAkACwALAAsACgAIAAgABwAHAAcABgAGAAYABgAFAAQABAAEAAQA
AwADAAMABAAEAAIAAgACAAEAAQAAAAAA///////////////////+//7////9//3//f/9
//3//v/+//z//P/8//z//P/8//z//P/8//z//P/8//z//f/9//3//v///wAAAAAAAAAA
AQACAAMAAwAEAAYACQAJAAYABQABAAAA///+//7//f/7//v/+//7//3//f/9//3//P/6
//r/+v/6//j/+P/4//j/+P/4//j/9//1//f/9//3//X/8//z//H/8P/w//D/8P/w//H/
8f/w//D/7//v//D/8P/w/+//7//w//D/8P/w//H/8f/x//D/8P/x//P/+P/+//3//v8C
AAcAEAAhAD8AYwCUALwAxwC8AKMAfABJAAwAzf+Y/23/RP8k/wr/Af/+/vz+/v4R/zT/
V/92/5T/rf/D/9P/3v/k/+r/7//0//j/+v/+//3//f///wAAAQACAAMAAwADAAMABAAF
AAYABwAHAAcABwAIAAgACAAIAAkACQAJAAkACQAKAAsACwANAA0ADgAOAA8ADwAPABAA
EAAQABEAEgAQABAAEQARABMAEwAUABUAEwATABQAFAAWABYAFgAWABgAGQAaABoAGwAc
AB0AHQAeAB8AIAAhACEAIgAjACQAJQAmACcAJwApACsALAAtAC4ALgAwADEAMgAzADQA
NQA2ADcAOAA5ADkAOgA7ADwAPQA+AD4APgA+AEAAQABAAEAAQABAAEEAQQBBAEEAQQBB
AEEAQABAAEIAQgBBAEEAQQA/AD0APQA5ADcANgA0ADMAMQAvAC0AKQAnACYAJQAiACAA
HgAcABgAFgAUABEAEAAPAA0ACwAIAAcABQAEAAQAAwADAAIAAQABAAAAAAD//////v/+
//7//v/+//3//f/9//3//f/+//7//v///////v/+//7//f/9//3//f/9//3//f/9//3/
/f/+//7//v/+//7//f////////////3//f/9//3//f/9//3//f/9//3//f/9//3//P/8
//z//P/8//z//P/8//z/+//6//r/+v/5//n/+f/5//n/+P/4//j/9//3//f/9v/2//b/
+P/3//b/9v/2//b/9f/1//X/9v/2//T/9P/0//P/8//y//L/8f/x//H/8f/x//H/8f/w
//D/8f/z//P/8v/w//D/8P/w//D/8P/w//D/8v/y//L/8v/y//P/8//z//T/9f/2//b/
9P/0//X/9v/5//n/+v/8//3//f/6//n/9//2//X/9P/0//P/8f/x//H/8f/z//P/8//z
//L/8P/w//D/8P/u/+7/7v/u/+7/8P/w/+//7f/t/+3/7f/r/+v/6//p/+j/6P/o/+j/
6P/p/+n/6P/o/+f/5//o/+j/6P/n/+f/6P/o/+j/6P/p/+f/5//m/+b/6f/r/+7/8v/1
//b/9v/5//7/BQAVAC0ATgB4AKEAtACzAKIAeQBEAA0A2P+r/4L/WP84/yH/Dv8G/wL/
A/8S/zH/Tv9q/4P/m/+x/8T/0v/c/+P/5v/q/+7/9P/3//f/+f/6//v/+v/7//v/+//9
//7///8AAP//////////AAAAAAAAAAABAAEAAQABAAEAAgADAAMAAwADAAQABAADAAMA
AwAEAAYABgAHAAgABgAGAAcABwAHAAcACAAJAAkACQAKAAoADgAOAA4ADgAOAA8AEAAQ
ABMAFAAVABUAFgAXABgAGQAXABgAGQAaABsAHAAdAB0AHwAhACIAIwAkACQAJgAnACgA
KQAqACsALAAtAC4ALwAxADIAMwA0ADMANAA0ADQANgA4ADgAOAA2ADYANgA3ADUANQA1
ADUANQA1ADQANAA0ADQAMwAzADUAMwAxADEALwAtACwAKgApACcAJQAjACMAIQAgAB8A
GgAYABYAFAASABAADgALAAoACQAHAAUABAADAAEAAAD+//3//f/8//3//f/8//z/+f/5
//j/+P/4//j/+P/3//f/9//3//f/9v/2//b/9//5//j/+P/4//n/+f/5//n/+f/5//n/
+f/7//v//P/8//z//P/8//v/+//7//v/+//7//v/+//7//v/+//7//v/+//7//v/+//7
//r/+v/6//r/+v/6//r/+P/4//f/9v/2//b/9f/1//f/9//3//b/9P/0//P/8//z//L/
8v/y//L/8f/w//D/8v/y//H/8f/x//L/8v/w//D/8P/v/+//8P/w/+//7//v/+//7//v
/+7/7v/u/+7/7v/u/+7/7v/u/+7/7v/u/+7/8P/x//H/8f/w//H/8v/y//T/9P/1//b/
9//3//j/+v/7//v/+P/3//P/8v/x//D/8v/x/+//7//v/+//8f/x//P/8//y//D/7v/u
/+7/7P/s/+z/7P/s//D/8P/v/+3/6//r/+v/6f/p/+n/5//m/+j/6P/o/+j/6f/p/+j/
6P/n/+f/6P/o/+j/5//n/+j/6P/o/+j/6f/p/+n/6P/o/+f/6f/s//L/9f/2//j/+//+
/wcAGQAzAFQAgACpALgAtQCgAHUARAARAN7/s/+K/2L/QP8n/xj/EP8K/wv/Hv87/1r/
cv+H/53/tf/I/9b/3v/l/+j/7P/w//L/9f/3//n/+v/7//z//f/9//3//f/+////AAD/
/////////wAAAAAAAAAAAwADAAMAAwADAAQABQAFAAMAAwAEAAQABwAHAAcACAAIAAgA
CQAKAAgACAAJAAkACQAJAAoACwALAAsADAAMAA4ADgAOAA4AEAARABIAEgARABIAEwAT
ABQAFQAWABcAGQAaABsAHAAbABwAHQAdAB8AIQAiACMAJAAkACYAJwAoACkAKgArACwA
LQAuAC8ALwAwADEAMgAzADQANAA0ADQANgA2ADYANgA2ADYANwA1ADUANQA1ADUANQA0
ADQAMgAyADEAMQAzADEALwAvAC0AKwAqACgAJwAlACMAIQAfAB0AHAAbABoAGAAWABQA
EgAQAA4ACwAKAAkABwAFAAQAAwABAAAAAAD//////v/7//v/+v/6//n/+f/4//j/+v/6
//r/+f/3//f/9//3//j/+P/4//n/+//6//r/+v/7//v/+//7//v/+//7//v/+f/5//r/
+v/8//z//P/7//v/+//7//v/+//7//v/+//7//v/+//7//v/+//7//v/+//6//r/+v/4
//j/+P/4//j/+P/3//b/+P/4//f/9//3//f/9//2//b/9v/1//X/8//y//L/8v/y//H/
8P/w//L/8v/x//H/7//w//D/7v/w//D/7//v/+7/7v/t/+3/7//v/+//7//t/+7/7v/u
/+7/7v/u/+7/7v/u/+7/7v/u/+7/7v/w//H/8f/x//L/8//0//T/9P/0//X/9v/3//f/
+P/6//n/+f/2//X/8//y//H/8P/w/+//7f/t/+//7//x//H/7//v/+7/7P/s/+z/7P/q
/+r/6v/q/+r/7P/s/+v/6f/p/+n/6f/n/+f/5//l/+T/5v/m/+b/5v/l/+X/5P/k/+X/
5f/m/+b/5v/l/+X/5v/m/+b/5v/n/+f/5//m/+b/6f/r/+7/8P/x//T/+P/9/wYAGwA7
AGMAkgCyALcAqgCPAGIALQDy/7f/hv9b/zb/Fv8C//n++P70/vr+E/82/1X/dP+Q/6f/
u//L/9b/3P/g/+X/6v/u//D/8P/x//P/9f/2//f/9v/3//f/9//5//r/+//8//v/+//7
//v//P/8//z//P//////////////AAABAAEAAQABAAIAAgABAAEAAQACAAQABAAFAAYA
BgAGAAcABwAHAAcACAAJAAkACQAKAAoADAAMAAwADAAMAA0ADgAOAA8AEAARABEAFAAV
ABYAFwAVABYAFwAYABsAHAAdAB0AHwAhACIAIwAkACQAJgAnACgAKQAqACsALAAtAC4A
LwAvADAAMQAyADMANAA0ADQAMgA0ADQANAA2ADYANgA3ADUANQA1ADUANQA1ADQANAA0
ADQAMwAzADEALwAtAC0ALQArACoAKAAlACMAIQAfABsAGQAYABcAFAASABAADgAMAAoA
CAAFAAQAAwABAP///v/9//v/+v/4//f/9//2//X/9f/0//T/8//z//L/8v/y//L/8v/x
//H/8f/x//H/8v/y//L/8//1//T/9P/0//P/8//z//P/9f/1//X/9f/z//P/9P/0//T/
9P/0//P/9f/1//X/9f/1//X/9f/1//P/8//z//P/8//z//P/8//z//L/8v/y//L/8v/y
//L/8v/y//H/8P/w//D/7//v/+//7//v/+7/7v/u/+3/7f/t/+z/7P/s/+z/6//q/+r/
6v/q/+n/6f/p/+r/6v/o/+r/6v/p/+n/6v/q/+n/6f/p/+n/6f/p/+j/6P/o/+j/6P/o
/+j/6P/o/+j/6P/o/+j/6P/p/+n/6f/q/+v/7P/s/+z/7P/t/+7/8f/x//L/9P/z//P/
8P/v/+//7v/t/+z/6v/p/+f/5//p/+n/6//r/+n/6f/o/+b/5v/m/+b/5P/k/+T/5P/k
/+b/5v/l/+P/4//j/+P/4f/h/+H/3//e/97/3v/e/97/3//f/97/3v/f/9//4P/g/97/
3f/d/97/3v/e/97/3//f/9//3v/e/+H/5f/q/+7/7f/u//L/9/8AABMALQBPAHwAogCx
AKwAlQBsADUA/P/D/5L/Z/9A/yD/Cv/7/vb+8v70/gf/KP9H/2b/gP+Z/6//wf/O/9b/
3v/h/+T/6P/s//D/8f/x//P/9P/1//b/9//3//f/9//4//n/+v/5//n/+f/5//z//P/8
//z//f/9//3//f/9//7///////////8AAAAAAwADAAMABAAEAAQABQAGAAQABAAFAAUA
BwAHAAgACQAHAAcACAAIAAwADAAMAAwADAANAA4ADgAPABAAEQARABIAEwAUABUAFwAY
ABkAGgAbABwAHQAdAB8AIQAiACMAJAAkACYAJwAoACkAKgArACwALQAuAC8ALwAwADEA
MgAzADQANAA0ADQANgA2ADYANgA2ADYANwA1ADUANQA1ADcANwA2ADYANgA2ADUANQAz
ADEALwAvAC0AKwAqACgAJwAlACMAIQAfAB0AHAAbABgAFgAUABIAEAAOAAwACQAIAAcA
BQADAAIAAQD///7//P/7//v/+v/5//n/+P/4//n/+f/4//j/9v/2//b/9f/1//X/9f/1
//b/9v/2//f/+f/4//j/+P/3//f/9//3//n/+f/5//n/+f/5//r/+v/6//r/+v/5//v/
+//7//v/+//7//v/+//7//v/+//7//v/+//7//v/+//6//r/+v/6//r/+v/6//j/+P/3
//b/+P/4//f/9//3//f/9//2//T/9P/z//P/9f/0//T/9P/0//P/8v/y//L/8v/z//P/
8v/y//L/8v/y//L/8v/y//L/8P/w//D/8P/y//P/8//z//T/9f/2//b/9v/2//f/+P/5
//n/+v/8//3//f/6//n/9//2//X/9P/0//P/8f/x//H/8f/z//P/8//z//L/8P/w//D/
8P/u//D/8P/w//D/8P/w/+//7f/v/+//7//t/+v/6//p/+j/6v/q/+r/6v/p/+n/6P/o
/+f/5//o/+j/6v/p/+n/6v/q/+r/6v/r/+v/6//q/+r/6//t//L/9v/7//r/+v///wQA
DQAdADUAWACEAKsAvAC7AKYAeQBEABEA3v+z/4r/Yv9E/yn/Gv8U/w7/D/8k/0P/XP90
/43/pf+3/8z/2v/i/+f/7P/w//T/+P/7//n/+//8//3/AAABAAEAAQADAAQABQAGAAUA
BQAFAAUACAAIAAgACAAJAAkACQAJAAkACgALAAsACQAJAAoACgANAA0ADQAOAA4ADgAP
ABAAEAAQABEAEQARABEAEgATABMAEwAUABQAFgAWABYAFgAYABkAGgAaABsAHAAdAB0A
HgAfACAAIQAhACIAIwAkACUAJgAnACcAKwAtAC4ALwAwADAAMgAzADQANQA2ADcAOAA5
ADoAOwA7ADwAPQA+AD8AQABAAEAAQABCAEIAQgBEAEQARABFAEMAQwBDAEMAQwBDAEIA
QgBAAEAAPwA/AD8APQA7ADsAOQA3ADYANAAzADEALwAtACkAJwAmACUAIgAgAB4AHAAa
ABgAFgATABAADwANAAsADAALAAkACAAIAAcABwAGAAUABQAEAAQAAwADAAIAAgACAAIA
AgABAAEAAQABAAEAAgACAAIAAwAFAAQABAAEAAMAAwADAAMABQAFAAUABQAFAAUABgAG
AAYABgAGAAUABQAFAAUABQAFAAUABQAFAAUABQAFAAUABwAHAAcABwAFAAQABAAEAAIA
AgACAAIAAgACAAEAAAACAAIAAQABAP////////7//v/+//3//f/9//z//P/8//7//f/8
//z//P/8//v/+//7//z//P/6//z//P/7//v//P/6//j/+P/4//j/+P/4//j/+P/4//j/
+P/4//j/+f/5//n//P/9//7//v/8//z//f/+/wEAAQACAAQAAwADAAAA///9//z/+//6
//r/+f/3//f/+f/5//v/+//7//v/+v/4//b/9v/2//T/9P/0//T/9P/2//b/9f/z//P/
8//z//H/8f/x/+//7v/w//D/8P/w/+//7//u/+7/7f/t/+7/7v/u/+3/7f/u/+7/7v/u
/+//7//v/+7/7v/v//H/9P/4//v//P/8/wEACAATACkARwBwAKAAvwDEALkAnABvADoA
///I/5v/cv9M/yz/F/8O/wr/Bv8N/yb/Sf9o/4D/mf+x/8X/2P/i/+b/6//w//T/+P/6
//v/+f/7//z//f/+////////////AAABAAIAAwADAAMAAwAEAAQABAAEAAUABQAFAAUA
BQAGAAcABwAHAAcACAAIAAkACQAJAAoACgAKAAsADAAKAAoACwALAAsACwAMAA0ADwAP
ABAAEAAQABAAEAAQABIAEwAUABQAFQAWABcAFwAYABkAGgAbABsAHAAdAB4AHwAgACEA
IQAjACUAJgAnACgAKAAqACsALAAtAC4ALwAyADMANAA1ADUANgA3ADgAOQA6ADoAOgA6
ADwAPAA8ADwAPAA8AD0APQA9AD0APQA9AD0APAA8ADwAPAA7ADsAOQA3ADUANQAzADEA
MAAuACsAKQAnACUAIQAfAB4AHQAaABgAFgAUABAADgAMAAkACAAHAAUAAwACAAEA///+
//z/+//7//r/+f/5//j/+P/5//n/+P/4//b/9v/2//X/9f/1//X/9f/2//b/9v/3//f/
9v/2//b/9//3//f/9//3//f/9//3//f/9//4//j/+P/4//j/9//5//n/+f/5//n/+f/5
//n/+f/5//n/+f/3//f/9//3//f/9v/2//b/9v/2//b/9v/2//b/9f/0//T/9P/z//P/
8//z//P/8v/y//L/8f/x//H/8P/w//D/8P/v/+7/7v/u/+7/7f/t/+3/7v/u/+z/7v/u
/+3/7f/u/+7/7f/t/+3/7f/t/+3/7f/u/+z/7P/s/+z/6v/q/+r/6v/q/+r/6v/q/+z/
7f/t/+3/7v/v//D/8P/w//D/8f/y//P/8//0//b/9//3//T/8//x//D/7//u/+z/6//p
/+n/6f/p/+v/6//t/+3/7P/q/+j/6P/o/+b/6P/o/+j/6P/o/+j/5//l/+X/5f/l/+P/
4//j/+H/4P/g/+D/4P/g/+H/4f/g/+D/3//f/+D/4P/g/9//3//g/+D/4P/g/+H/4f/h
/+D/4P/h/+X/6P/s/+3/7v/w//X//v8NACcASwB8AKQAswCuAJkAcgA/AAIAxf+Q/2X/
Ov8Y/wD/8f7w/vD+8P4D/yT/Rf9k/4D/m/+x/8P/0P/Y/9z/4f/k/+r/7P/s/+v/7f/v
//D/8f/y//P/8//z//P/9P/1//b/9f/1//X/9f/2//b/9v/2//f/9//3//f/9//4//n/
+f/7//v//P/8//v/+//7//z//v/+////AAD+//7//////wEAAQACAAMAAwADAAQABAAG
AAYABgAGAAYABwAIAAgACQAKAAsACwAMAA0ADgAPABEAEgATABQAFQAWABcAFwAZABsA
HAAdAB4AHgAgACEAIgAjACQAJQAmACcAKAApACsALAAtAC4ALwAwADAAMAAwADIAMgAy
ADIAMgAyADMAMQAxADEAMQAzADMAMgAyADIAMgAxADEAMQAvAC0ALQAtACsAKgAoACUA
IwAhAB8AGwAZABgAFwAUABIAEAAOAAwACgAIAAUABAADAAEA///+//3/+//6//j/9//3
//b/9f/1//T/9P/z//P/8v/y//L/8v/y//H/8f/x//H/8f/y//L/8v/z//H/8P/w//D/
8f/x//H/8f/z//P/8//z//H/8f/y//L/9P/0//T/8//z//P/8//z//H/8f/x//H/8//z
//P/8//x//H/8f/x//P/8v/y//L/8P/w//D/8P/w//D/7//u//D/8P/v/+//7//v/+//
7v/s/+z/6//r/+v/6v/q/+r/6v/p/+j/6P/q/+r/6f/p/+n/6v/q/+j/6v/q/+n/6f/m
/+j/6P/m/+b/5v/m/+b/5v/m/+b/5v/m/+b/5v/m/+f/5//n/+j/6f/q/+r/6P/o/+n/
6v/t/+3/7v/w//H/8f/u/+3/7f/s/+v/6v/o/+f/5f/l/+X/5f/n/+f/5//n/+b/5P/i
/+L/4v/g/+L/4v/i/+L/5P/k/+P/4f/h/+H/4f/f/9//3//d/9z/3P/c/9z/3P/d/93/
3P/c/9v/2//c/9z/3P/b/9v/3P/e/97/3v/f/93/3f/c/9z/3f/f/+T/6P/r/+z/7v/z
//j///8RACkATAB6AJ8ArACrAJYAZwAwAPv/yv+f/3L/TP8u/xf/CP8C//z+/f4U/zP/
UP9o/3//lf+t/8D/zv/W/9v/3v/k/+b/6v/t/+3/7//w//H/8v/z//P/8//z//T/9f/2
//f/9//3//f/+v/6//r/+v/7//v/+//7//v//P/9//3//f/9//7//v/9//3//f/+//7/
/v///wAAAgACAAMAAwABAAEAAgADAAUABQAGAAYACAAIAAgACAAIAAkACgAKAAsADAAN
AA0AEAARABIAEwATABQAFQAWABcAGAAZABkAGwAdAB4AHwAeAB4AIAAhACQAJQAmACcA
KgArACwALQArACwALQAuADEAMgAyADIAMgA0ADQANAA0ADQANAA1ADMAMwAzADMAMwAz
ADIAMgAyADIAMQAxADMAMQAvAC8ALQArACoAKAAnACUAIwAhAB8AHQAcABsAGAAWABQA
EgAOAAwACgAHAAYABQADAAEAAAD///3//P/8//v/+//6//n/+f/4//j/9//3//b/9v/2
//b/9v/1//X/9f/1//X/9v/2//b/9//3//b/9v/2//f/9//3//f/+f/5//n/+f/5//n/
+v/6//r/+v/6//n/+//7//v/+//7//v/+//7//n/+f/5//n/+f/5//n/+f/7//r/+v/6
//j/+P/4//j/+P/4//f/9v/2//b/9f/1//X/9f/1//T/9P/0//P/8//z//L/8v/y//T/
8//y//L/8P/w/+//7//x//L/8v/w//D/8P/v/+//8P/w//D/8P/w//D/7v/u/+7/7v/s
/+z/7P/s/+7/7//v/+//8P/x//L/8v/y//L/8//0//X/9f/2//j/+//7//j/9//z//L/
8f/w//D/7//t/+3/7f/t/+//7//v/+//7v/s/+z/7P/s/+r/6v/q/+r/6v/s/+z/6//p
/+n/6f/p/+f/5//n/+X/5P/k/+T/5P/k/+X/5f/k/+T/4//j/+T/5P/k/+P/4//k/+T/
5P/k/+X/5f/l/+T/5P/l/+f/6v/w//P/8v/0//n/AAAHABsAOQBgAI4ArwC2AK0AkgBj
ADAA+//I/53/dv9Q/zL/F/8M/wj/BP8H/yD/Qf9c/3T/jf+l/7v/yv/W/9z/3//i/+j/
7P/u/+//7//x//L/8//0//X/9f/1//X/9v/3//j/9//3//f/9//4//j/+P/4//v/+//7
//v/+f/6//v/+//7//v//P/8//v/+//7//z//P/8//3//v/+//7///////////8AAAEA
AwADAAQABAAGAAYABgAGAAgACQAKAAoACwAMAA0ADQAMAA0ADgAPAA8AEAARABIAFQAW
ABcAFwAXABkAGgAbABwAHAAeAB8AIgAjACQAJQAmACcAKAApACkAKgArACwALQAuAC4A
LgAuADAAMAAwADAAMAAwADEALwAvAC8ALwAvAC8ALgAuAC4ALgAtAC0ALQArACkAKQAn
ACUAJAAiACEAHwAdABsAGQAXABYAFQAQAA4ADAAKAAgABgAEAAEAAAD///3/+//6//n/
9//2//b/9f/1//T/8f/x//D/8P/v/+//7v/u/+7/7v/u/+3/7f/t/+3/7f/s/+z/7P/t
/+//7v/u/+7/7f/t/+3/7f/v/+//7//v/+//7//w//D/8P/w//D/7//t/+3/7f/t/+//
7//v/+//7//v/+//7//t/+3/7f/t/+//7v/u/+7/7P/s/+z/7P/s/+z/6//q/+r/6v/p
/+n/6f/p/+n/6P/o/+j/5//n/+X/5P/k/+T/5v/l/+T/5P/i/+L/4f/h/+H/4v/i/+D/
4P/g/9//3//g/+D/3//e/97/3v/e/97/3v/e/97/3v/e/97/3v/e/97/3//f/9//4P/h
/+L/4v/i/+L/4//k/+f/5//o/+r/6f/p/+b/5f/j/+L/4f/g/97/3f/b/9v/3f/d/9//
3//f/9//3v/c/9r/2v/a/9j/2P/Y/9j/2P/a/9r/2f/X/9f/1//X/9X/1f/V/9P/0v/Q
/9D/0P/Q/9P/0//S/9L/z//P/9D/0P/Q/8//z//Q/9D/0P/Q/9H/0f/R/9D/0P/T/9X/
2v/c/93/3v/g/+f/8v8FACEASQB4AJ4ApwCeAIMAWAAlAOj/rf98/0//Jv8G//D+5f7i
/uD+5P73/hj/Of9Y/3L/if+f/7H/vP/C/8j/zf/Q/9T/1v/Y/9n/2f/b/9z/3f/e/9//
3//f/9//4P/h/+L/4f/h/+H/4f/i/+L/4v/i/+X/5f/l/+X/5f/m/+f/5//n/+f/6P/o
/+n/6f/p/+r/6P/o/+n/6v/q/+r/6//r/+v/6//s/+3/7//v//D/8P/w//D/8P/w//L/
8//0//T/9f/2//f/9//4//n/+v/7//v//P/9//7///8AAAEAAQADAAUABgAHAAgACAAK
AAsADAANAA4ADwASABMAFAAVABUAFgAXABgAFwAYABgAGAAYABoAGgAaABoAGgAaABsA
GwAbABsAGwAbABsAGgAaABoAGgAZABkAFwAVABMAEwARAA8ADgAMAAsACQAHAAUAAQD/
//7//f/4//b/9P/y/+7/7P/q/+f/5v/l/+P/4f/g/9//3f/c/9r/2f/Z/9j/1//X/9b/
1v/V/9X/1P/U/9T/1P/U/9P/0//T/9P/0//S/9L/0v/T/9P/0v/S/9L/0//T/9P/0//T
/9P/0//T/9P/0//U/9T/1P/U/9T/0//T/9P/0//T/9X/1f/V/9X/0//T/9P/0//T/9P/
0//T/9P/0v/S/9L/0P/Q/9D/0P/Q/9D/z//O/87/zv/N/83/y//L/8v/yv/M/8z/y//L
/8v/yv/K/8r/yv/J/8j/yP/I/8j/x//H/8X/xv/G/8T/xv/G/8X/xf/E/8T/w//D/8P/
w//D/8P/wf/A/8D/wf/B/8H/wf/B/7//wP/A/8D/wv/C/8L/wv/C/8P/w//E/8T/xf/F
/8f/yP/H/8j/y//J/8j/xv/F/8P/wf/A/8D/v/++/77/vf++/77/v//A/73/vP+8/7z/
vP+6/w==
         </WaveFormData>
      </LeadData>
      <LeadData>
         <LeadByteCountTotal>10000</LeadByteCountTotal>
         <LeadTimeOffset>0</LeadTimeOffset>
         <LeadSampleCountTotal>5000</LeadSampleCountTotal>
         <LeadAmplitudeUnitsPerBit>4.88</LeadAmplitudeUnitsPerBit>
         <LeadAmplitudeUnits>��V</LeadAmplitudeUnits>
         <LeadHighLimit>2147483647</LeadHighLimit>
         <LeadLowLimit>268435456</LeadLowLimit>
         <LeadID>V3</LeadID>
         <LeadOffsetFirstSample>0</LeadOffsetFirstSample>
         <FirstSampleBaseline>0</FirstSampleBaseline>
         <LeadSampleSize>2</LeadSampleSize>
         <LeadOff>FALSE</LeadOff>
         <BaselineSway>FALSE</BaselineSway>
         <ExcessiveACNoise>FALSE</ExcessiveACNoise>
         <MuscleNoise>FALSE</MuscleNoise>
         <LeadDataCRC32>1782889541</LeadDataCRC32>
         <WaveFormData>
JgAmACYAJgAkACIAIAAeABwAGgAYABYAEwASABEAEAAPAA4ADQAMAAoACgAKAAoACAAI
AAgACAAIAAgACAAIAAgACAAIAAgACAAIAAgACAAKAAoACgAKAAwADAAMAAwADAAMAAwA
DAAMAAwADAAMAA4ADgAOAA4ADAAMAAwADAAMAAwADAAMAAwADAAMAAwACwAKAAkACAAI
AAgACAAIAAYABgAGAAYABAAEAAQABAAGAAYABgAGAAQABAAEAAQAAgACAAIAAgACAAIA
AgACAAAAAAAAAAAA/v/+//7//v/+//7//v/+//7//v/+//7//P/8//z//P/8//z//P/8
//r/+v/6//r/+//7//z//P/6//v/+//7//v//v/+////////////AAADAAQABQAGAAcA
BwAHAAYAAwADAAEAAQACAAIA//////////8AAAEAAwADAAMAAQD///////////3//f/8
//z//P/9//3//P/4//j/+P/2//X/9P/0//P/9P/z//P/8//z//P/8//z//L/8v/z//P/
8//y//L/8v/z//P/8//z//P/8//z//P/8//1//j/+f/9/wEAAgAEAA0AHQA0AFUAfQCu
ANsA9QD4AO8A1QCqAGkAIQDf/6P/Z/84/xn/CP8E/wP/Bf8Y/zj/Wv94/5D/p/+9/8z/
2P/h/+n/7f/y//b/+f/8//3//v8AAAEAAgACAAQABAAEAAUABgAGAAcABgAHAAgACAAI
AAkACQAJAAsACwAMAAwADQANAA0ADgAMAA0ADQANABEAEQARABEAEQASABMAEwATABMA
FAAVABMAEwAVABUAFQAWABcAFwAZABkAGgAaABwAHQAdAB0AHwAgACEAIgAjACMAJAAl
ACYAJwApACkALQAuAC4AMAAvADEAMgA0ADUANwA4ADoAPQA+AD8AQQBCAEMARABFAEgA
SQBKAEsASwBMAE0ATQBPAFAAUABRAFIAUwBTAFIAUQBRAFIAUgBSAFIAUgBRAFEAUQBR
AFEAUABPAE4ATQBKAEgARwBFAEQAQQA/AD4AOgA4ADUAMwAxAC4AKwAoACQAIgAgAB4A
GwAZABgAFgATABIAEQAPAA0ADAALAAsABwAHAAYABQAHAAcABgAFAAMAAwADAAMAAwAD
AAMABAAEAAMAAwAEAAYABgAGAAYABgAGAAYABgAGAAYABgAGAAcABwAHAAgACAAIAAgA
CAAIAAgACAAIAAgACQAJAAkACQAJAAkACAAIAAkACQAIAAgACAAIAAgABwAHAAcABQAF
AAUABQAFAAMAAgACAAIAAgABAAAAAAAAAAAA/////wEAAAAAAP/////////////+//7/
/f/9//3//f/9//3/+//7//n/+f/7//v/+//6//r/+v/6//r/+f/5//j/+P/4//j/+P/4
//r/+v/6//j/+P/4//j/+P/4//j/9//3//j/+P/4//v/+//7//v//P/8//3//f/9//3/
/v///wAAAQACAAMABQAFAAQAAwABAP////8AAAAA/f/9//3//f/+/////////////f/7
//v/+//7//n/+f/4//j/+P/5//n/+P/2//b/9v/0//P/8v/y//H/8P/v/+//7//v/+//
7//v/+7/7v/v/+//7//u/+7/7v/v/+//7//v/+//8f/x//H/8f/x//T/9//7//3//v8E
AAsAGQAyAFMAdwCmAM8A5QDmANkAvwCQAE0AAwDB/4X/Tf8k/wv//v78/vn+/f4U/zT/
Vv92/5L/p/+5/8r/1P/b/+P/6f/u//D/8//2//f/+P/6//v//P/8//7//v/+////AAAA
AAEAAAABAAIAAgACAAMAAwADAAMAAwAEAAQABQAFAAUABgAIAAkACQAJAAkACQAJAAkA
CQAKAAsACwALAAsADAANAA0ADQAPAA8ADwAQABEAEQATABMAFAAUABQAFQAVABUAFwAY
ABkAGgAbABsAHAAdAB4AHwAhACEAIQAiACIAJAAlACcAKAAqACkAKwAsAC4AMQAyADMA
NQA0ADUANgA3ADoAOwA8AD0APQA+AD8APwBBAEIAQgBDAEIAQwBDAEIAQwBDAEQARABE
AEQARABDAEMAQwBDAEMAQgBBAEAAPwA+ADwAOwA5ADgANQAzADIAMAAuACsAKQAnACQA
IQAeABwAGgAYABYAEwARABAADgALAAoACQAHAAUABAADAAMAAQABAAAA//8BAAEAAAD/
//3//f/9//3//f/9//3//v/+//3//f/+//7//v/+//7//v/+//7//v/+//7//v/+////
/////wAAAAAAAAAAAAAAAAAAAAAAAAAAAQABAAEAAQABAAEAAAAAAAEAAQAAAAAAAAAA
AAAA/////////f/9//3//f/9//3//P/8//z//P/7//r/+v/6//r/+f/5//n/+P/4//f/
9//3//f/9//4//j/9//3//f/9//3//f/9//3//X/9f/1//X/9f/0//T/9P/0//T/8//z
//L/8v/0//T/9P/y//L/8v/y//L/8v/y//H/8//0//T/9P/z//P/8//z//b/9v/3//f/
9//3//j/+f/6//v//P/9///////+//3//f/7//v//P/6//f/9//3//f/+P/5//n/+f/5
//f/9f/1//X/9f/z//P/8v/y//L/8//z//L/8P/y//L/8P/v/+z/7P/r/+r/6f/p/+n/
6f/r/+v/6//q/+j/6f/p/+n/6v/q/+r/6//r/+v/6//r/+n/6f/p/+n/6f/s/+//8f/1
//b/+P///wUAEgAnAEUAaACRALkA0gDZANMAtACBAEMAAwDL/5H/Wv8z/xz/DP8H/wP/
BP8W/zT/Uv9q/4H/l/+s/77/y//V/9v/4P/k/+v/8P/x//T/9v/3//j/9v/4//j/+P/7
//z//P/9//z//f/+//7//v//////////////AAAAAAEAAQABAAIAAgADAAMAAwAFAAUA
BQAFAAUABgAHAAcABwAHAAgACQAHAAcACQAJAAsADAANAA0ADQANAA4ADgAOAA8ADwAP
ABMAFAAVABYAFwAXABgAGQAYABkAGwAbAB0AHgAeACAAIQAjACQAJgAnACkAKgAsAC0A
LgAvADEAMgAzADQANQA2ADcAOAA5ADkAOgA7ADsAPQA+AD4APwA+AD8APwA+AD8APwBA
AEAAQABAAEAAPwA/AD8APwA/AD4APQA8ADsAOgA4ADcANQA2ADMAMQAwAC4ALAApACcA
JwAkACEAHgAeABwAGgAYABUAEwASABAADwAOAA0ACwAHAAYABQAFAAMAAwACAAEAAQAB
AAAA//////////////3//f/9//7//v/9//3//v/+//7//v/+/wAAAAAAAAAAAAAAAAAA
AAABAAEAAQACAAQABAAEAAQAAgACAAIAAgACAAMAAwADAAMAAwADAAIAAgADAAMAAgAC
AAIAAgACAAEAAQABAP///f/9//3//f////7//v/+//7//f/8//z//P/8//v/+//7//r/
+v/5//n/+f/5//n/+P/4//f/9//3//f/9//3//f/9//1//X/9//3//f/9v/2//T/9P/0
//L/9P/0//T/9P/0//T/9P/z//H/8v/y//L/9f/1//X/9f/2//b/9//3//n/+f/6//v/
+v/7//z//f///////v/9//v/+f/5//r//P/5//n/+f/5//r/+//7//v/+//5//f/9//3
//f/9f/1//T/9P/0//X/9f/0//L/8P/w/+7/7f/s/+z/6//q/+v/6//r/+v/6//r/+v/
6v/o/+n/6f/p/+j/6P/o/+n/6//r/+v/6//r/+v/6//r/+v/7P/v//P/9//4//r/AQAH
ABYALwBPAHQAoQDNAOQA6QDhAMAAjwBRABEA1f+b/2D/Nf8c/w7/B/8D/wb/HP86/1j/
cP+D/5n/rv/A/83/1f/d/+T/6P/t//D/8//0//b/9//4//j/+v/6//r/+//8//z//f/8
//3//v/+//7/////////AQABAAIAAgADAAMAAwAEAAQABQAFAAUABwAHAAcABwAHAAgA
CQAJAAcABwAIAAkACQAJAAsACwALAAwADQANAA8ADwAQABAAEAARABEAEQATABQAFQAW
ABcAFwAYABkAGgAbAB0AHQAfACAAIAAiACMAJQAmACgAJwApACoALAAtAC4ALwAxADIA
MwA0ADUANgA3ADgAOQA7ADwAPQA9AD0APgA+AD8APgA/AD8APgA/AD8AQABAAEAAQABA
AD8APQA9AD0APQA+AD0APAA7ADoAOAA3ADUANAAxAC8ALgAsACoAJwAlACUAIgAfABwA
GgAYABYAFAARAA8ADgAMAAkACAAHAAUAAwACAAEAAQD9//3//P/7//v/+//6//n/+f/5
//n/+f/5//n/+f/6//r/+f/5//r/+v/6//r/+v/8//z//P/8//z//P/8//z//f/9//3/
/v/+//7//v/+//7//v/+//7//v/////////////////+//7///////7//P/8//z//P/7
//v/+//5//v/+//7//v/+f/4//j/+P/4//f/9v/2//b/9v/1//X/9f/0//T/8//x//H/
8f/x//L/8v/x//H/8f/x//H/8f/x//H/7//v//H/8f/x//D/8P/w//D/8P/v/+//8P/u
/+7/7v/u/+7/7v/u/+3/7f/u/+7/7v/v/+//7//v//T/9P/1//X/9f/1//b/9//4//n/
+v/7//v/+//6//n/9//1//X/9v/2//P/8//z//X/9v/3//f/9f/1//P/8f/x//H/8f/v
/+//7v/u/+7/7//v/+7/7P/s/+z/6v/p/+j/6P/n/+b/5f/l/+X/5f/l/+X/5f/k/+T/
5f/l/+X/5v/m/+b/5//n/+f/5//n/+f/5//n/+f/6f/q/+3/8f/z//b//P8FABUALgBR
AHsAqgDRAN8A3gDRAK0AdgAzAOv/q/9t/zn/FP///vb+9v7z/vv+FP84/1j/dP+M/6P/
tf/E/87/2f/d/9//5v/s/+3/8P/x//D/8v/z//T/9P/2//b/9v/5//r/+v/7//v/+//7
//r//P/9//3//f/9//3//v/+/////////wAAAAABAAEAAQADAAMAAwADAAMABAAFAAUA
BQAFAAYABwAHAAcACQAJAAkACgALAAsACwALAAwADAAOAA8ADwAPABEAEgATABQAFQAV
ABYAFwAYABkAGwAbAB0AHgAeACAAIQAjACQAJgAlACcAKAAqACsALAAtAC8AMAAxADIA
MwA2ADcAOAA5ADkAOgA7ADsAOwA8ADwAPQA+AD8APwA+AD0APQA+AD4APAA8ADwAOwA9
AD0APQA9ADoAOQA4ADcANgA0ADMAMQAwAC0AKwAqACgAJgAjACEAHwAcABkAFgAUABIA
EAAOAAsACQAIAAYABQAEAAMAAQD///7//f/9//v/+//6//n/+f/5//j/9//3//f/9//3
//f/9//3//j/9v/1//X/9v/4//j/+P/4//j/+P/4//j/+P/4//j/+P/5//n/+f/6//r/
+v/6//r/+v/6//r/+v/6//v/+//7//v/+//7//r/+v/7//v/+v/4//j/+P/4//f/9//3
//X/9//3//f/9//3//b/9v/2//b/9f/0//T/9P/0//P/8//z//L/8v/x/+//7//v/+//
8P/w/+//7//v/+//7//v/+//7//t/+3/7f/t/+3/7P/u/+7/7v/u/+z/7P/s/+z/7P/s
/+z/7P/r/+v/7P/s/+z/7f/t/+3/7f/w//D/8f/x//H/8f/y//P/9P/1//b/9//3//f/
9v/1//X/8//z//T/9P/x//H/8f/x//L/8//z//P/8//x/+//7f/t/+3/6//r/+r/6v/q
/+3/7f/s/+r/6P/o/+b/5f/k/+T/4//i/+P/4//j/+P/4//j/+P/4v/i/+P/4//j/+L/
4v/i/+P/4//j/+P/4//j/+P/4//j/+X/6P/t//H/8f/0//r/AQAPACYAQwBnAJQAuwDP
ANIAxwCnAHYANQDx/7f/e/9F/yL/C//+/vr+9/75/g7/Lv9M/2j/gP+X/6n/vP/I/9H/
2f/d/+D/5P/p/+z/7f/u//D/8f/y//L/9P/0//T/9f/2//b/9//2//f/+P/4//j/+f/5
//n/+//7//z//P/9//3//f/+//7/////////AQABAAEAAQABAAIAAwADAAEAAQACAAMA
BQAFAAcABwAFAAYABwAHAAkACQAKAAoACgALAAsACwANAA4ADwAQABEAEQASABMAFAAV
ABcAFwAbABwAHAAeAB0AHwAgACIAIwAlACYAKAApACoAKwAtAC4ALwAwADEAMgAzADQA
NQA1ADYANwA3ADcAOAA4ADkAOgA7ADsAOgA5ADkAOgA6ADwAPAA8ADsAOQA5ADkAOQA4
ADcANgA1ADQAMgAxAC8ALgArACkAKAAoACYAIwAhAB8AHAAZABYAFAASABAADgANAAsA
CgAIAAUABAADAAEA///+//3//f/7//v/+v/5//n/+f/4//f/9//3//f/9//3//f/9//4
//j/9//3//j/+P/4//j/+P/6//r/+v/6//r/+v/6//r/+//7//v//P/8//z//P/8//7/
/v/+//7//P/9//3//f/////////+//z//f/9//z//P/8//z//P/9//3//f/7//n/+f/5
//n/+//6//r/+v/4//f/9v/2//b/9v/1//X/9f/0//T/8//z//P/8//z//L/8v/x//P/
8v/y//L/8v/y//L/8v/y//H/7//w//D/8P/x//H/8f/x//T/9P/1//X/9f/1//b/9//4
//n/+v/7//v/+//6//n/+f/3//f/+P/4//X/9f/1//P/9P/1//X/9//3//X/8//z//P/
8//x//H/8P/w//D/8f/x//D/7v/u/+7/7P/r/+r/6v/p/+j/5//n/+f/5//n/+f/5//m
/+T/5f/l/+X/5v/m/+b/5//n/+f/5//n/+f/5//n/+f/5//q/+3/8f/1//T/9v/9/wcA
FAAtAEsAcgChAMsA4gDnAN0AugCFAEUAAwDJ/4//WP8v/xb/CP8F///+Av8a/zr/Uv9q
/4H/l/+q/77/y//R/9n/3v/k/+n/7v/x//D/8v/z//T/9v/4//j/+P/5//r/+v/7//r/
+//8//z//P/9//3//f//////AAAAAP///////wAAAAABAAEAAQAFAAUABQAFAAUABgAH
AAcABQAFAAYABwAHAAcACQAJAAkACgALAAsADQANAA4ADgAQABEAEQARABMAFAAVABYA
FwAXABgAGQAaABsAHQAdAB8AIAAgACIAIwAlACYAKAApACsALAAuAC8AMAAxADMANgA3
ADgAOQA6ADsAPAA9AD8AQABBAEEAQQBCAEIAQwBEAEUARQBEAEUARQBGAEYARgBGAEYA
RQBDAEMAQwBDAEIAQQBAAD8APgA8ADsAOQA2ADMAMQAwACwAKgAnACUAIwAgAB0AGgAY
ABYAFAASAA8ADQAMAAoABwAGAAUAAwABAAAA//////3//f/8//v/+//7//r/+f/5//n/
+f/5//n/+f/5//r/+v/5//n/+v/6//r/+v/6//r/+v/6//r/+v/6//r/+v/7//v/+//8
//z//P/8//z//P/8//z//P/8//3//f/9//3//f/9//z//P/9//3//P/6//r/+v/6//v/
+//7//n/+f/5//n/+f/5//j/+P/4//j/9//2//b/9P/0//P/8//1//T/9P/z//P/8//z
//P/8v/y//H/8f/x//H/8f/x/+//7//t/+3/7//u/+z/7P/s/+z/7v/u/+7/7f/t/+7/
7v/u/+//7//v/+//8v/y//P/8//z//P/9P/1//b/9//4//n/+f/5//j/9//1//P/8//0
//T/8f/x//H/8f/y//P/8//1//X/8//x/+//7//v/+3/7f/s/+z/7P/t/+3/7P/q/+r/
6v/o/+f/5v/m/+X/5P/j/+P/4//j/+P/4//j/+L/4v/j/+P/4//i/+L/4v/j/+P/4//j
/+P/4//j/+P/4//j/+b/6f/r/+//8P/y//n/BQAWADEAVQCAALEA1wDmAOUA1QCyAHkA
MwDt/6//cf86/xf/Av/4/vX+9f7+/hr/Ov9Y/3L/if+f/7L/wv/N/9X/2//g/+T/6f/s
/+3/7P/u/+//8P/w//L/8v/y//P/9P/0//X/9v/3//j/+P/4//n/+f/5//n/+f/6//r/
+//7//v//P/8//3//f/9/wEAAQABAAEAAQACAAMAAwADAAMABAAFAAMAAwAFAAUABwAI
AAkACQAHAAcACAAIAAoACwALAAsADQAOAA8AEAATABMAFAAVABYAFwAZABkAGwAcABwA
HgAfACEAIgAkACUAJwAoACoALQAuAC8AMQAyADMANAA1ADgAOQA6ADsAOwA8AD0APQA/
AEAAQABBAEAAQQBBAEAAQABBAEMARABCAEIAQgBBAEEAQQBBAEEAQAA/AD4APQA8ADoA
OQA3ADQAMQAvAC4ALAAqACcAJQAjACAAHQAaABcAFAARAA4ACwAJAAgABgAFAAQAAwAB
AP///v/9//3/+//7//r/+f/5//n/+P/3//X/9f/1//X/9f/1//X/9v/2//X/9f/2//b/
9v/2//b/9v/2//b/9v/4//j/+P/4//n/+f/5//r/+v/6//r/+v/6//r/+v/6//j/+f/5
//n/+//7//v/+v/4//n/+f/4//r/+v/6//r/+f/5//n/9//3//f/9//3//X/9P/0//T/
9v/1//T/9P/y//L/8f/x//P/8v/y//H/8f/x//H/8f/w//D/7//v/+//7//v/+//7f/t
/+v/6//t/+3/7f/s/+z/7P/s/+z/6//s/+r/6v/q/+r/6v/q/+r/6f/p/+r/6v/q/+v/
6//r/+v/7v/u/+//7//v/+//8P/x//T/9f/2//f/9//3//b/9f/1//P/8//0//L/7//v
/+//7//w//H/8f/x//H/7//t/+3/7f/t/+v/6//q/+r/6v/p/+n/6P/m/+j/6P/m/+X/
5P/k/+P/4v/h/+H/4f/h/+H/4f/h/+D/4P/h/+H/4f/g/+D/4P/h/+H/4f/h/+H/4//j
/+P/4//j/+b/6f/t/+3/8P/0//3/CQAeAD0AZQCSAL0A0wDaANEAtQCIAEcA/f+7/33/
Rf8a///+8v7u/u/+8f4E/yT/Rv9k/4D/l/+r/7r/yP/P/9f/2//g/+b/6f/q/+n/7P/u
/+//8P/u//D/8P/w//H/8v/y//P/9P/1//b/9v/2//f/9//3//f/9//4//j/+f/5//n/
+v/8//3//f/9//3//f/9//3///8AAAEAAQD/////AAABAAMAAwAFAAUAAwAEAAUABQAH
AAcACAAIAAgACQAJAAkACwAMAA0ADgAPAA8AEAARABIAEwAVABUAFwAYABgAGgAbAB0A
HgAgACEAIwAkACYAJwAoACkAKwAsAC0ALgAvADAAMQAyADMANQA2ADcANwA3ADgAOAA5
ADoAOwA7ADoAOQA5ADoAOgA6ADoAOgA5ADkAOQA5ADkAOgA5ADgANwA2ADQAMwAxADAA
LQArACoAJgAkACEAHwAfABwAGQAWABIAEAAOAAwACwAJAAgABgADAAIAAQD///3//P/7
//v/+f/5//j/9//3//f/9v/1//X/9f/1//X/8//z//P/9P/2//X/9f/2//T/9P/0//T/
9P/0//T/9P/2//b/9v/2//X/9f/1//b/+P/4//j/+P/4//j/+P/4//j/+f/5//n/+f/5
//n/+P/4//n/+f/4//j/+P/4//j/9//3//f/9f/1//X/9f/1//X/9P/0//T/9P/z//L/
8v/y//L/8f/x//H/8P/w/+//7//v/+//7//w//D/7//v/+3/7f/t/+3/7//v/+3/7f/r
/+3/7v/s/+z/7P/s/+r/6v/q/+n/6//s/+z/7P/t/+3/7f/t/+7/7v/v/+//7//v//D/
8f/y//P/9P/1//f/9//2//X/9f/z//P/9P/0//H/8f/x/+//8P/x//H/8//z//H/7//t
/+3/7f/r/+v/6v/q/+r/6//r/+r/6P/o/+j/5v/l/+b/5v/l/+T/4//j/+P/4//j/+P/
4//i/+D/4f/h/+H/4P/g/+D/4f/j/+P/4//j/+P/4//j/+P/4//k/+f/7f/v//D/9P/7
/wMAEAApAEcAbACbAMMA1gDbANEArAB1ADcA+f+//4H/TP8n/xL/Bv8B//v+AP8Y/zb/
Uv9q/3//lf+q/7r/x//R/9f/3P/i/+X/6v/t/+z/7v/v//D/8v/0//T/9P/1//b/9v/3
//b/9//4//j/+v/7//v/+//7//v//P/8//3//f/9//7//v//////////////////////
AAABAAEAAwADAAQABQADAAMABQAFAAUABgAHAAcACQAJAAoACgAKAAsACwALAAsADAAN
AA4AEQARABIAEwAUABUAFwAXABkAGgAaABwAHwAhACIAJAAkACUAJQAmACkAKgArAC0A
LgAvADAAMQAyADMANAA1ADcAOAA5ADkAOwA8ADwAPQA8AD0APQA8AD0APQA+AD4APAA8
ADwAOwA9AD0APQA9ADwAOwA6ADkAOAA2ADUAMwAyAC8ALQAsACoAKAAlACMAIQAeABsA
GAAUABIAEAAOAAsACQAIAAYAAwACAAEA//////7//f/9//n/+f/4//f/9//3//b/9f/1
//X/9f/1//X/9f/1//b/9v/1//X/9v/2//b/9v/2//j/+P/4//j/+P/4//j/+P/5//n/
+f/6//r/+v/6//r//P/8//z//P/8//3//f/9//v/+//7//r//P/9//3//P/6//r/+v/6
//n/+f/5//f/9//3//f/9//3//b/9v/2//b/9f/0//T/9P/0//P/8//z//L/8v/x//H/
8f/x//H/8P/w/+//7//v/+//7//v/+//7//t/+3/7f/s/+7/7v/u/+7/7P/s/+z/6//r
/+z/7P/s/+3/7f/t/+3/8P/w//H/8f/x//H/8v/z//L/8//0//X/9//3//b/9f/z//H/
8f/y//L/7//v/+//7//w//H/8f/z//P/8f/v/+3/7f/t/+v/6//q/+r/6v/r/+v/6v/o
/+j/6P/m/+X/5P/k/+P/4v/j/+P/4//j/+H/4f/h/+D/4P/h/+H/4f/g/+D/4P/h/+H/
4f/h/+H/4//j/+P/4//j/+b/6f/r/+//7v/y//n/AwAUAC8AUwB8AK0A0wDiAOMA0wCu
AHcANwD1/7n/e/9G/x//Bv/6/vn+9/4A/xj/Ov9W/2z/g/+Z/67/vv/J/9H/1//c/+D/
5f/o/+n/6v/s/+3/7v/w//L/8v/y//H/8v/y//P/9P/1//b/9v/2//f/9//3//n/+f/6
//r/+f/5//n/+v/6//v/+//7//3//f/9//3//f/+////////////AAABAAEAAQADAAMA
AwAEAAUABQAFAAUABgAGAAgACQAJAAkACwAMAA0ADgAPAA8AEAARABIAEwAVABUAFwAY
ABgAGgAbAB0AHgAgACEAIwAkACYAJwAoACkAKwAsAC0ALgAvADIAMwA0ADUANQA2ADcA
NwA3ADgAOAA5ADoAOwA7ADoAOwA7ADwAPAA8ADwAPAA7ADkAOQA5ADkAOgA5ADgANwA0
ADIAMQAvAC4AKwApACgAJgAkACEAHwAbABgAFQASABAADgAMAAoABwAFAAQAAgD9//z/
+//5//n/+P/3//f/9f/1//T/8//z//P/8v/x/+//7//v/+//7//v/+//8P/w/+//7//w
//L/8v/y//L/8v/y//L/8v/y//L/8v/y//P/8//z//T/9P/0//T/9P/y//L/8v/y//T/
9f/1//X/9f/1//X/9P/0//X/9f/0//T/9P/0//T/8//z//P/8f/x//H/8f/x//H/8P/w
//D/8P/v/+7/7v/s/+z/6//r/+v/6v/q/+n/6f/p/+n/6f/q/+r/6f/p/+f/5//n/+f/
5//n/+X/5f/n/+f/5f/k/+b/5v/m/+b/5v/m/+b/5f/j/+T/5P/k/+f/5//n/+f/6P/o
/+n/6f/p/+n/6v/r/+z/7f/u/+//7//v/+7/7f/t/+v/6//s/+r/5//n/+f/5//o/+n/
6f/p/+n/5//l/+X/5f/l/+P/4//i/+L/4v/j/+P/4v/g/+D/4P/e/93/3P/c/9v/2v/Z
/9n/2f/Z/9n/2f/Z/9j/2P/Z/9n/2f/Y/9j/2P/Z/9n/2f/Z/9n/2f/Z/9n/2f/b/97/
4f/l/+X/5v/s//f/BwAgAEMAbQCcAMUA2QDcAM8AsQB+ADcA7f+r/23/M/8M//X+6v7o
/uf+7/4E/yT/RP9i/3r/j/+j/7T/vv/H/83/0//Y/9z/3//i/+P/4v/k/+X/5v/m/+j/
6P/o/+n/6v/q/+v/6v/r/+z/7P/u/+//7//v/+//7//w//D/8f/x//H/8v/w//H/8f/x
//P/8//z//P/8//0//X/9f/1//X/9v/3//f/9//5//n/+f/6//v/+//7//v//P/8//7/
////////AQACAAMABAAFAAUABgAHAAgACQALAAsADQAOAA4AEAARABMAFAAWABcAGQAa
ABwAHQAeAB8AIQAiACMAJAAlACgAKQAqACsALQAuAC8ALwAvADAAMAAxADAAMQAxADAA
MQAxADIAMgAyADIAMgAxAC8ALwAvAC8ALgAtACwAKwAoACYAJQAjACQAIQAfAB4AGwAY
ABQAEQAPAAwACQAGAAQAAgAAAP7/+f/3//b/9P/z//L/8f/v/+3/7P/r/+v/6f/p/+j/
5//l/+X/5P/j/+P/4//j/+P/4//j/+P/5P/k/+P/4//k/+T/5P/k/+T/5P/k/+T/5P/k
/+T/5P/k/+X/5f/l/+b/5v/m/+b/5v/m/+b/5v/m/+b/5//n/+f/5//n/+f/5v/m/+f/
5//m/+b/5v/m/+b/4//j/+P/4f/h/+H/4f/h/+H/4P/g/+D/4P/f/97/3v/e/97/3f/d
/93/3P/c/9v/2//b/9v/2//a/9r/2f/Z/9f/1//X/9f/2f/Z/9f/1//X/9f/1//W/9b/
1v/W/9b/1f/V/9T/1P/U/9T/1P/U/9T/1P/U/9X/1f/V/9b/1v/Y/9j/2f/a/9j/2f/Z
/9v/3P/c/93/3//f/97/3f/b/9r/2v/a/9r/2P/Y/9n/2f/b/9r/2v/a/9n/2P/X/9X/
1v/T/w==
         </WaveFormData>
      </LeadData>
      <LeadData>
         <LeadByteCountTotal>10000</LeadByteCountTotal>
         <LeadTimeOffset>0</LeadTimeOffset>
         <LeadSampleCountTotal>5000</LeadSampleCountTotal>
         <LeadAmplitudeUnitsPerBit>4.88</LeadAmplitudeUnitsPerBit>
         <LeadAmplitudeUnits>��V</LeadAmplitudeUnits>
         <LeadHighLimit>2147483647</LeadHighLimit>
         <LeadLowLimit>268435456</LeadLowLimit>
         <LeadID>V4</LeadID>
         <LeadOffsetFirstSample>0</LeadOffsetFirstSample>
         <FirstSampleBaseline>0</FirstSampleBaseline>
         <LeadSampleSize>2</LeadSampleSize>
         <LeadOff>FALSE</LeadOff>
         <BaselineSway>FALSE</BaselineSway>
         <ExcessiveACNoise>FALSE</ExcessiveACNoise>
         <MuscleNoise>FALSE</MuscleNoise>
         <LeadDataCRC32>3750954180</LeadDataCRC32>
         <WaveFormData>
RABEAEQARABBAD4AOwA4ADYANAAyADAALgAsACoAKAAlACQAIwAiACAAIAAgACAAHgAe
AB4AHgAcABwAHAAcABwAHAAcABwAHgAeAB4AHgAeAB4AHgAeAB4AHgAeAB4AHgAeAB4A
HgAgACAAIAAgACIAIgAiACIAIAAgACAAIAAgACAAIAAgACAAIAAgACAAIAAgACAAIAAe
AB4AHgAeABwAHAAcABwAGgAaABoAGgAaABoAGgAaABgAGAAYABgAFgAWABYAFgAUABQA
FAAUABIAEgASABIAEgASABIAEgAQABAAEAAQABAAEAAQABAADgAOAA4ADgAOAA4ADgAO
AAwADAAMAAwADgANAA0ADQANAA4ADgAOAAwADQAPAA8AEQARABEAEgASABMAEwAVABYA
FgAVABQAFAATABMAEwATABMAEwATABMAEwATABUAFwAXABUAFAASABIAEgARABAADwAP
AA4ADQANAA0ACwAIAAcABgAGAAMAAgABAAAAAgACAAAAAAAAAAEAAQABAAAAAAD/////
//8AAAAAAAAAAAEAAQABAAEAAQABAAEA//8BAAIAAQADAAcACQAQAB0AMABPAHMAnQDK
APcAHAEvATMBKgEGAb8AbQAjAOH/n/9w/1D/P/87/z3/RP9U/23/h/+e/7H/wf/R/9v/
5P/r//L/9f/6//7/AQADAAQABAAGAAcABwAJAAkACgAKAAsADAAMAA0ADQANAA0ADgAM
AA0ADQAOABAAEAARABEAEAAQABAAEQARABEAEwATABMAEwATABMAFAAVABUAFgAYABgA
GQAZABcAGAAYABkAGQAZABsAGwAbABsAHQAeAB8AHwAgACEAIgAjACMAJAAlACYAJgAo
ACoAKwAsAC0ALwAwADEAMgA0ADYANwA6ADsAPQA/AEAAQgBCAEMARgBKAEwATABOAFAA
UgBSAFMAVABVAFYAVgBZAFkAWQBaAFsAXABdAF4AXgBeAF8AXwBfAF8AXwBfAF0AXQBc
AFwAXABcAFwAWgBXAFYAVQBSAFAATQBMAEoARQBDAEAAPQA6ADcANQAyAC0AKgAoACYA
IQAfAB0AGwAZABcAFQAUABMAEQAPAA8ADQAMAAsACgAMAAwACwAKAAkACQAJAAkACQAI
AAgACAAGAAYABwAHAAcABwAIAAgACAAIAAgACAAIAAgACAAIAAgACQAJAAkACgAKAAoA
CgAKAAoACwALAAsACwALAAsACwAMAAwADAAKAAoACgAKAAsACwALAAsACQAJAAkABwAJ
AAkACQAIAAYABQAFAAUABQAFAAQABAAEAAMAAgACAAIAAgABAAEAAQABAAAAAAAAAAAA
///////////+//7//v/9//3//f/7//v/+//7//3//f/9//z/+v/6//r/+v/6//r/+v/6
//v/+//6//r/+v/6//r/+v/6//r/+v/5//n/+f/5//z//P/8//z//f////////8BAAEA
AgAEAAMAAwAFAAYABgAFAAQABAADAAMAAwADAAMAAwADAAMAAwADAAUABwAHAAUABAAC
AAIAAgABAAAA//////7//f/9//3/+//6//n/+P/4//f/9v/1//T/9P/0//L/8v/y//P/
8//z//L/8v/x//H/8f/y//L/8v/y//P/8//z//P/8//z//P/8//1//T/9f/3//n//f8E
AA8AIAA9AGEAhQCuANkA9gAFAQcB+gDQAI0AQQD7/7v/gf9Y/z7/Mf8v/y//Nv9I/2H/
e/+U/6f/t//D/8//2P/d/+T/6f/u//D/8//1//b/9v/4//n/+f/5//n/+v/6//v//P/8
//3//f/9//3//v/+//////8AAAAAAAABAAEAAgACAAIAAwADAAMABQAFAAUABQAFAAUA
BgAHAAcACAAIAAgACQAJAAkACgAKAAsACQAJAAsACwALAAsADQAOAA8ADwAQABEAEgAT
ABMAFAAVABYAFgAYABgAGQAaABsAHQAeAB8AIAAiACQAJQAoACoAKwAsACwALgAuAC8A
MgAyADQANAA2ADgAOgA6ADsAPgA/AEAAQABDAEMAQwBEAEMARABFAEYARgBGAEcARwBH
AEcARwBHAEkASQBIAEgARgBGAEYARABBAEAAPwA8ADwAOQA4ADYAMwAxAC4AKwAqACcA
JQAiAB8AHAAaABgAFQATABEADwALAAkABwAGAAUAAwABAAEAAQAAAP///v/+//7//f/8
//v/+//7//v/+//6//r/+v/6//r/+//7//v/+//8//z/+v/6//r/+v/6//r/+v/6//r/
+//7//v//P/8//z//P/8//z//f/9//3//f/9//3/+//8//z//P/+//7//v/+//3//f/9
//3//f/9//3/+//7//v/+//6//r/+f/5//n/+f/5//j/+P/4//f/9v/2//b/9v/1//X/
9f/1//T/9P/0//T/8//z//P/8//y//L/8v/x//H/8f/x//H/8f/x/+//7//v/+7/8P/w
//D/8P/w//D/8v/x//D/7//u/+7/7v/u/+7/7//v/+//7//w//D/8P/w//P/9f/1//X/
8//z//T/9v/3//f/+f/6//r/+f/4//j/+f/5//n/+f/5//n/+f/5//f/9//5//v/+//5
//j/9v/2//b/9f/0//H/8f/w/+//8f/x/+//7v/v/+7/7v/t/+r/6f/o/+j/6P/m/+b/
5v/n/+f/5//m/+b/5f/l/+X/5v/m/+b/5v/n/+f/5//n/+f/5//n/+f/6f/q/+n/6//t
/+//9P/7/wgAFwAxAFEAdgCbAMYA4wDzAPQA5AC3AHMALQDv/7P/fP9U/z//Nf8x/zL/
Nv9H/1//dP+F/5X/o/+x/77/yf/Q/9f/2v/e/+X/6//q/+z/7v/v/+//8f/x//L/8v/z
//T/9P/1//X/9f/1//b/9v/3//f/+P/4//j/+f/5//r/+v/6//v/+//7//3//f/7//v/
+//7//z//f/9//7//v/+/////////wAAAAABAAMAAwAFAAUAAwADAAUABgAHAAcACAAJ
AAoACwALAAwADQAOAA4AEAAQABEAEgATABUAFgAXABgAHAAeAB8AIgAoAC0AMgA2ADcA
NgA2ADgAOQA6ADkAOgA8AD4APgA/AEEAQQBBAEAAQwBDAEMARABDAEQARQBGAEYARgBH
AEcARwBHAEcARwBHAEcARgBGAEYARgBGAEQAQgBCAEIAQABBAD8APwA+ADsAOQA2ADMA
MAAtACsAKAAlACIAIAAeABsAGQAXABUAEwARAA8ADgAMAAkABgAFAAUABAADAAIAAgAC
AAEAAAD//////////wEAAAAAAAAAAAAAAAEAAQD/////AAAAAAIAAgACAAIABAAEAAQA
BAAEAAUABQAFAAYABgAGAAYABAAEAAUABQAHAAcABwAHAAcACAAIAAgACAAIAAgACAAJ
AAkACQAJAAkACQAJAAcABQAFAAUABAAEAAMAAwADAAMAAwACAAIABAADAAIAAgACAAIA
AQABAAEAAQAAAAAAAAAAAP///////////v/+//7//f/9//3//f/9//3//f////3//f/+
//z//P/8//z//P/8//z//P/8//v/+//7//v//v/+//7//v///wEAAQABAAEAAQACAAQA
AwADAAUABgAIAAcABgAGAAUABQAFAAUABQAFAAUABQAFAAUABwAJAAsACQAIAAYABAAE
AAMAAgABAAEAAAD//wEAAQD///7/+//6//r/+f/4//f/9v/2//b/9P/0//T/9f/1//X/
9P/0//P/8//z//T/9P/0//T/9f/1//X/9f/3//f/9//3//f/9v/3//v/+//9/wIACwAW
ACsASQBtAJYAwwDuAA8BIQEkARIB5QCfAFUAEQDN/47/ZP9L/z3/O/88/0D/U/9t/4L/
k/+j/7H/wf/O/9X/3v/l/+r/7P/x//X/+P/4//r/+//7//3//f/+//7///8AAAAAAQAB
AAEAAQACAAIAAwADAAQABAAEAAUABQAGAAYABgAHAAcABwAJAAkACQAJAAkACQAKAAsA
CwAMAAwADAANAA0ADQAOAA4ADwAPAA8AEQARABEAEQATABQAFQAVABYAFwAWABcAFwAY
ABsAHAAcAB4AHgAfACAAIQAjACQAJQAmACYAKAApACwALQAvADEAMgA0ADQANQA4ADoA
PAA8AD4AQABCAEIAQwBGAEcASABIAEkASQBJAEoASwBMAE0ATgBOAE4ATwBPAE8ATwBP
AE8ATQBNAEwATABOAE4ATgBMAEoASgBKAEgARgBDAEIAQAA9ADsAOAA1ADIALwAtACoA
JwAkACIAIAAdABsAGQAXABMAEQAPAA4ADQALAAkACQAHAAYABQAEAAIAAgABAAAA////
//////////7//v/+//7//v///////////wAAAAAAAAAAAAAAAAAAAAAAAAAAAAABAAEA
AQAEAAQABAAEAAIAAgADAAMAAwADAAMAAwADAAQABAAEAAIAAgACAAIAAwADAAMAAwAB
AAEAAQD///////////7/AAD////////9//3//P/8//z/+//6//r/+v/6//n/+f/3//f/
9v/2//j/+P/3//f/9f/1//T/9P/2//X/9f/1//X/9f/1//X/9f/1//X/9P/0//T/9P/y
//L/8v/y//L/8v/y//L/8//z//P/8//0//T/9P/0//X/9//3//f/9//3//j/+v/5//n/
+//8//7//f/8//z/+//7//v/+//7//v/+//7//v/+//9/////f/7//r/+P/4//j/9//2
//X/9f/0//P/8//z//H/8P/v/+7/7v/t/+7/7f/s/+z/7P/q/+r/6v/p/+n/6f/o/+r/
6f/p/+n/6P/o/+j/6P/r/+v/6//r/+3/7f/t/+3/7f/u/+3/7f/x//f/AAANACAAQQBl
AI0AtgDfAPoABQEFAfAAvABxACcA4f+h/23/Sv8y/yn/Kf8r/zT/Sv9l/33/kv+j/7H/
v//J/9L/2//g/+H/5v/s/+3/7f/u//D/8v/z//P/8//z//T/9P/3//j/+P/5//f/9//3
//j/+v/7//v//P/8//z//f/9//7//v/+/////f/9//////8BAAEAAQABAAIAAwADAAQA
BAAEAAUABQAFAAYABgAHAAcABwAJAAkACQAJAAsADAALAAsADAANAA4ADwAPABAAEwAU
ABQAFgAWABcAGAAZABsAHAAdAB4AHgAgACEAJAAlACcAKQAqACwALAAtADAAMgA0ADQA
NgA4ADoAOgA7AD4APwBAAEAAQQBBAEEAQgBDAEQARQBGAEQARABFAEUARQBFAEUARQBF
AEUARABEAEIAQgBCAEAAPwA+AD0AOgA4ADUANAAyADEALwAsACkAJgAjACEAHgAbABgA
FgAUAA8ADQALAAkACQAHAAUABAADAAEA//////3//P/7//r/+v/6//n/+P/3//f/9//3
//f/9v/2//b/9v/2//f/9//3//f/+P/4//j/+P/4//j/+v/6//r/+v/6//v/+//7//r/
+v/6//r//P/8//3//f/9//3//f/9//3//v/+//7//P/8//z//P/7//v/+//7//n/+f/5
//f/+f/5//n/+P/4//f/9//3//f/9//2//b/9v/1//T/9P/0//T/8//z//P/8//y//L/
8P/w/+//7//x//H/8P/w//D/7//v/+//7//v/+//7//v/+//7//w//D/8P/w//D/8P/u
/+7/7v/u/+3/7f/t/+3/7v/u/+7/7v/v//H/8f/x//H/8f/y//T/9f/1//f/+P/4//f/
9v/2//f/9//3//f/9f/1//X/9f/3//f/+f/7//n/9//2//T/9P/0//P/8v/v/+//7v/t
/+3/7f/r/+r/6f/o/+j/5//m/+X/5P/k/+b/5P/k/+T/5f/l/+X/5P/k/+P/4//j/+T/
5P/k/+T/5f/l/+X/5f/l/+X/5f/l/+X/5v/p/+v/7f/x//r/BQAYADEAUQB1AJoAwwDg
AOsA6QDWAKgAYwAdAN//o/9t/0z/OP8r/yv/K/8y/0L/Wf9x/4j/l/+l/7P/v//G/8//
1v/b/97/4P/l/+f/6P/o/+r/6//r/+3/7f/u/+7/7f/u/+7/7//v/+//7//w//L/8//z
//T/9P/0//X/9f/2//b/9v/3//f/9//5//n/+//7//v/+//6//v/+//8//z//P/9//3/
/f/+//7/////////AQABAAEAAQADAAQAAwADAAQABQAIAAkACQAKAAsADAAMAA4ADAAN
AA4ADwATABQAFQAWABYAGAAZABwAHQAfACEAIgAmACYAJwAqACoALAAsAC4AMAAyADIA
MwA0ADUANgA2ADkAOQA5ADoAOwA8AD0APgA8ADwAPQA9AD8APwA/AD8APwA/AD4APgA8
ADwAPAA6ADkAOAA3ADQANAAxADAALgArACkAJgAjACAAHQAbABgAFQASABAADgANAAsA
CQAHAAMAAQD///7//f/7//n/+f/5//j/9//2//T/9P/z//L/8//z//P/8//x//D/8P/w
//L/8v/z//P/8//z//T/9P/0//T/9P/0//b/9v/2//b/9v/3//f/9//4//j/+P/4//r/
+v/7//v/+//7//v/+//7//z//P/8//r/+v/6//r/+//7//v/+//5//n/+f/3//f/9//3
//b/9v/1//X/9f/1//X/9P/0//T/8//y//L/9P/0//P/8//x//H/8P/w//D/8P/x/+//
7v/u/+7/7v/u//D/8P/w//D/7f/t/+3/7f/u/+7/7v/u//H/8//z//P/8f/x//L/9P/1
//X/9//4//j/9//2//b/9f/1//X/9f/3//f/9//3//f/9//5//v/+//5//j/9v/2//b/
9f/0//P/8//y//H/7//v/+3/7P/r/+r/6v/p/+j/5//m/+b/6P/m/+b/5v/l/+X/5f/k
/+T/4//j/+P/5P/k/+T/5P/l/+X/5f/l/+X/5f/l/+X/5//o/+n/7f/v/+//9P/9/wwA
HwA7AGEAiAC1AOIAAQEPARAB+gDHAH8ANQDx/7H/dv9Q/zn/Lf8t/yz/Mv9J/2P/dP+F
/5f/pf+z/8D/yf/O/9f/3P/g/+X/5//q/+r/7P/t/+3/7//v//D/8P/z//T/9P/1//X/
9f/1//b/9v/3//f/+P/4//j/+f/5//r/+v/6//v/+//7//3//f///////////wAAAQAB
AAIAAAAAAAEAAQABAAIAAgADAAUABQAHAAcABwAHAAkACgALAAsADAANABAAEQARABIA
EwAUABQAFgAWABcAGAAZAB0AHgAfACAAIgAkACUAKAApACsALQAuADIAMgAzADYAOgA8
ADwAPgBAAEIAQgBDAEYARwBIAEgASwBLAEsATABPAFAAUQBSAFAAUABRAFEAUwBTAFMA
UwBTAFMAUgBSAFAAUABQAE4ASwBKAEkARgBEAEEAQAA+ADkANwA0ADEALAApACcAJAAh
AB4AHAAaABYAEwAQAA0ACwAJAAcABgAFAAMAAQABAP///v/9//z//P/8//v/+v/5//n/
+f/5//n/+P/4//j/+P/4//n/+f/3//f/+P/4//j/+P/4//j/+v/6//r/+v/8//3//f/9
//7//v/+//7//v/+////////////////////AAAAAAAAAAAAAAAAAAD9//3//f/9//3/
/f/9//v/+//7//v/+v/6//n/+f/5//n/+f/4//j/+P/3//b/9v/2//b/9f/1//X/9f/0
//T/9P/0//P/8//z//P/8v/y//L/8f/x//H/8f/y//H/8P/v/+7/7v/u/+7/7v/v/+//
7//v//D/8P/w//D/8//1//X/9f/1//X/9v/4//f/9//5//r/+v/5//j/+P/5//n/+f/5
//f/9//3//f/+f/5//v//f/7//n/+P/2//b/9v/1//T/8//z//L/8f/x//H/7//u/+3/
7P/s/+v/6v/p/+j/6P/o/+b/5v/m/+X/5f/l/+T/5P/j/+P/4//k/+T/5P/k/+X/5f/l
/+X/5//n/+f/5//n/+j/6f/r/+3/8f/2/wEAEAAnAEcAbwCYAMcA8gAPARkBGAEAAccA
dwArAOP/of9q/0b/Mf8p/yn/Kv82/03/Zf98/5H/of+v/73/yP/R/9b/3f/i/+T/6f/t
/+z/7v/w//H/8f/z//P/9P/0//P/9P/0//X/9//3//f/+P/2//f/9//4//j/+P/5//n/
/P/8//z//f/7//v//f/9/////////////v//////AAACAAIAAwADAAMABAAEAAUABQAF
AAcABwAFAAUABwAIAAsACwAMAA0ADgAPAA8AEAARABIAEgAUABYAFwAYABkAGwAcAB0A
HgAgACIAIwAmACcAKQArACwAMAAwADEANAA2ADgAOAA6AD4AQABAAEEARABFAEYARgBJ
AEkASQBKAEkASgBLAEwATgBOAE8ATwBPAE8ATwBPAE8ATwBOAE4ATABMAEwASgBHAEYA
RQBCAEAAPQA8ADoANwA1ADIALwAqACcAJQAiAB0AGgAYABYAEQAPAA0ACwAJAAcABQAE
AAUAAwABAAEA///+//3//P/8//z/+//6//f/9//3//f/9//2//b/9v/2//b/9//3//X/
9f/2//b/+P/4//j/+P/4//j/+P/4//j/+f/5//n/+v/6//r/+v/8//z//f/9//v/+//7
//v/+//8//z//P/8//z//P/8//v/+//7//v/+//7//v/+f/7//v/+//6//r/+f/5//n/
9//3//b/9v/4//f/9v/2//b/9v/1//X/8//z//L/8v/y//L/8f/x//H/8f/w//D/8P/v
/+//7//v/+//7//v/+//7//v/+7/7v/w/+7/7v/u/+7/7v/u/+7/7v/t/+3/7f/t/+7/
7v/u/+7/7//x//H/8f/x//H/8v/0//X/9f/3//j/+P/3//b/9v/3//f/9//3//f/9//3
//f/9f/1//f/+f/5//f/9v/0//T/9P/z//L/8f/x//D/7//v/+//7f/s/+v/6v/q/+n/
6P/n/+b/5v/m/+T/5P/k/+X/5f/l/+T/5P/j/+P/4//k/+T/5P/k/+X/5f/l/+X/5f/l
/+X/5f/l/+j/6f/r/+3/7//0/wEAEgArAEsAcwCcAMUA5gD3APsA7gDIAIMANwDz/7P/
d/9O/zL/I/8h/yP/KP84/1P/bf+C/5f/qf+3/7//yv/T/9j/3f/g/+T/5//p/+j/6v/s
/+3/7f/t/+3/7v/u/+//8P/w//H/8f/x//H/8v/y//P/8//0//T/9P/1//X/9P/0//T/
9f/3//f/+f/5//n/+f/5//n//P/9//3//v/8//z//f/9////AAAAAAEA/////wEAAQAB
AAEAAwAEAAUABQAGAAcACAAJAAkACgALAAwADAAOAA4ADwAQABEAFQAWABcAGAAYABoA
GwAeAB8AIQAjACQAJgAmACcAKgAsAC4ALgAwADIANAA0ADUAOAA5ADoAOgA9AD0APQA+
AD8AQABBAEIAQABAAEEAQQBBAEEAQQBBAEEAQQBAAEAAQABAAEAAPgA7ADoAOQA2ADYA
MwAyADAALQArACgAJQAiAB8AHQAaABUAEgAQAA4ACwAJAAcABQADAAEA///+//3/+//5
//n/9//2//X/9P/2//b/9f/0//P/8//z//P/8f/w//D/8P/y//L/8//z//H/8f/y//L/
8v/y//L/8v/0//T/9P/0//L/8//z//P/9P/0//T/9P/0//T/9f/1//X/9f/1//X/9f/2
//b/9v/2//b/9v/2//X/9f/1//X/9f/1//X/8//z//P/8//y//T/8//z//P/8f/x//D/
8P/w/+//7v/u//D/8P/v/+//7f/t/+z/7P/s/+z/6//r/+3/7f/s/+z/7P/r/+v/6//r
/+3/7P/q/+r/6v/q/+j/6P/o/+j/6f/p/+n/6f/q/+r/6v/q/+3/7//v/+//7f/t/+7/
8P/x//H/8//0//b/9f/0//T/9f/1//X/9f/z//P/8//z//P/8//1//f/9//1//T/8v/y
//L/8f/w/+//7//u/+3/7f/t/+v/6v/p/+j/6P/n/+b/5f/k/+T/5P/i/+L/4v/j/+P/
4//i/+T/4//j/+P/4v/i/+L/4v/j/+P/4//j/+X/5f/l/+X/5f/m/+f/5//r/+//9P/9
/wgAGwA5AF0AggCtANYA8wD/AP4A6ACzAGsAJwDn/6X/bv9O/zv/Mf8v/y7/Nv9J/2P/
dv+J/5f/pf+z/8D/yf/Q/9f/3P/g/+P/5f/o/+j/6v/r/+v/7//v//D/8P/x//L/8v/z
//P/8//z//T/9P/1//X/9v/2//b/9//3//j/+P/4//n/+f/5//v/+//7//v/+//7//z/
/f/9//7/AAAAAAEAAQD//wAAAAABAAMAAwAFAAUAAwADAAUABgAHAAcACAAJAAoACwAL
AAwADQAOAA4AEAASABMAFAAVABcAGAAZABoAHgAgACEAJAAmACcAKAAoACoAKgArAC4A
MgA0ADQANgA4ADoAOgA7AD4APwBAAEAAQwBDAEMARABFAEYARwBIAEgASABJAEkASQBJ
AEkASQBJAEkASABIAEoASgBKAEgARQBEAEMAQAA+ADsAOgA4ADUAMwAwAC0AKgAnACUA
IgAdABoAGAAWABMAEQAPAA0ACQAHAAUABAADAAEA//////3//P/7//r/+P/4//f/9v/3
//f/9//3//f/9v/2//b/+P/4//n/+f/3//f/+P/4//j/+P/4//j/+P/4//j/+P/6//v/
+//7//z//P/8//z//P/8//3//f/9//3//f/9//3//v/+//7//v/+//7//v/9//3//f/9
//v/+//7//n/+//7//v/+v/6//n/+f/5//f/9//2//b/9v/1//T/9P/0//T/8//z//P/
8//y//L/8v/y//H/8f/z//P/8v/y//D/7//v/+//7//w//D/8P/w//D/7v/u/+7/7v/t
/+3/7f/t/+7/7v/u/+7/8f/z//P/8//z//P/9P/2//X/9f/3//j/+v/5//j/+P/3//f/
9//3//X/9f/1//X/9//3//n/+//7//n/+P/2//b/9v/1//T/8//z//L/8f/x//H/7//u
/+3/7P/s/+v/6v/p/+j/6P/o/+b/5v/m/+X/5f/l/+T/5P/j/+P/4//i/+L/4v/i/+X/
5f/l/+X/5//n/+f/5//n/+j/6f/r/+3/7f/0/wEAEAAlAEUAbQCYAMcA8gANARkBGAH+
AMUAewAvAOn/pf9s/0j/Mf8n/yf/Kv80/0v/Y/94/4n/mf+r/7f/wv/L/9L/1//c/+D/
5f/p/+r/6v/s/+3/7f/v/+//8P/w/+//8P/w//H/8//z//P/9P/y//P/8//0//b/9v/3
//f/9v/2//b/9//3//f/+f/5//v/+//7//v/+v/7//v//P/+//7/////////AAAAAAEA
AQABAAMAAwADAAMABQAGAAUABQAGAAcACgALAAsADAANAA4ADgAQABAAEQASABMAFwAY
ABkAGgAeACAAIQAkACUAJwApACoALAAsAC0AMAA0ADYANgA4ADwAPgA+AD8AQgBDAEQA
RABHAEcARwBIAEkASgBLAEwATABMAE0ATQBNAE0ATQBNAE0ATQBMAEwATABMAEwASgBJ
AEgARwBEAEIAPwA+ADwANwA1ADIALwAqACcAJQAiAB8AHAAaABgAFQATABEADwALAAkA
BwAGAAUAAwABAAEA///+//3//P/8//z/+//6//n/+f/5//n/+f/4//j/+P/4//j/+f/5
//f/9//4//j/+P/4//j/+P/6//r/+v/6//r/+//7//v//P/8//z//P/6//r/+//7//3/
/f/9//3//f/+//7//v/8//z//P/8//3//f/9//3/+//7//v/+f/5//n/+f/4//r/+f/5
//n/+f/5//j/+P/2//X/9P/0//T/9P/z//P/8//z//L/8v/y//L/8f/x//P/8//y//L/
8P/v/+//7//x/+//7f/u/+7/7v/u/+7/7v/u/+7/7v/t/+3/7f/t//D/8P/w//D/8f/z
//P/8//z//P/9P/2//f/9//5//r/+v/5//j/+P/3//f/9//3//X/9f/1//X/9//3//n/
+//5//f/9v/0//T/9P/z//L/8f/x//D/7//v/+//7f/s/+v/6v/q/+n/6v/p/+j/6P/m
/+T/5P/k/+X/5f/l/+T/5P/j/+P/4//k/+T/5P/k/+X/5f/l/+X/5f/l/+X/5f/n/+b/
5//p/+v/7//4/wcAGgA5AF0AhQCwANsA/AALAQsB+ADKAH0ALwDp/6X/af9E/zD/I/8j
/yf/Lv9A/1n/c/+I/5n/p/+1/8H/yv/R/9j/3f/g/+L/5//p/+r/6v/s/+3/7f/t/+3/
7v/u/+3/7v/u/+//7//v/+//8P/y//P/8//0//T/9P/1//X/9v/2//b/9//1//X/9//3
//n/+f/5//n/+v/7//v//P/6//r/+//7//3//v/+/////////wEAAQABAAEAAwAEAAUA
BQAGAAcACAAJAAkACgALAAwADAAOABAAEQASABMAEwAUABUAFgAaABwAHQAgACIAIwAk
ACQAJgAmACcAKgAuADAAMAAyADQANgA2ADcAOgA7ADwAPAA/AD8APwBAAD8AQABBAEIA
RABEAEUARQBFAEUARQBFAEUARQBEAEQAQwBCAEEAPgA9ADwAOwA4ADQAMQAwAC4AKwAp
ACYAIwAgAB0AGwAYABUAEgAQAA4ACQAHAAUAAwABAP///f/8//v/+f/3//f/9f/0//P/
8v/y//L/8f/w//H/8f/x//H/8f/w//D/8P/w//D/8f/x/+//7//w//D/8P/w//D/8P/y
//L/8v/y//L/8//z//P/9P/0//T/9P/y//L/8//z//X/9f/1//X/8//0//T/9P/0//T/
9P/0//P/8//z//P/8//z//P/8f/x//H/8f/w//D/7//v/+//7f/t/+z/7P/u/+3/7P/s
/+z/7P/r/+v/6//r/+r/6v/q/+r/6f/p/+f/5//m/+b/5v/l/+X/5f/n/+f/5//n/+f/
5//n/+b/5P/k/+T/5P/k/+T/5P/k/+X/5f/k/+T/5f/l/+b/5v/m/+f/6P/o/+r/6v/r
/+v/6//r/+z/7f/r/+v/6//r/+z/7P/s/+z/6//r/+v/6v/r/+z/7f/u/+3/7P/r/+f/
6v/p/w==
         </WaveFormData>
      </LeadData>
      <LeadData>
         <LeadByteCountTotal>10000</LeadByteCountTotal>
         <LeadTimeOffset>0</LeadTimeOffset>
         <LeadSampleCountTotal>5000</LeadSampleCountTotal>
         <LeadAmplitudeUnitsPerBit>4.88</LeadAmplitudeUnitsPerBit>
         <LeadAmplitudeUnits>��V</LeadAmplitudeUnits>
         <LeadHighLimit>2147483647</LeadHighLimit>
         <LeadLowLimit>268435456</LeadLowLimit>
         <LeadID>V5</LeadID>
         <LeadOffsetFirstSample>0</LeadOffsetFirstSample>
         <FirstSampleBaseline>0</FirstSampleBaseline>
         <LeadSampleSize>2</LeadSampleSize>
         <LeadOff>FALSE</LeadOff>
         <BaselineSway>FALSE</BaselineSway>
         <ExcessiveACNoise>FALSE</ExcessiveACNoise>
         <MuscleNoise>FALSE</MuscleNoise>
         <LeadDataCRC32>2752782843</LeadDataCRC32>
         <WaveFormData>
JgAmACYAJgAiACAAHgAcABoAGAAWABQAEQAQAA8ADgANAAwACwAKAAgACAAIAAgABgAG
AAYABgAEAAQABAAEAAQABAAEAAQABgAGAAYABgAGAAYABgAGAAgACAAIAAgABgAGAAYA
BgAHAAgACQAKAAoACgAKAAoACgAKAAoACgAKAAoACgAKAAoACgAKAAoACgAKAAoACgAK
AAoACgAKAAoACgAKAAoACAAIAAgACAAGAAYABgAGAAYABgAGAAYABgAGAAYABgAEAAQA
BAAEAAIAAgACAAIAAAAAAAAAAAAAAAAAAAAAAAAAAAAAAAAAAAAAAAAAAAAAAAAAAAAA
AAAAAAD//////f/9//3//f///wAAAAAAAAAAAgACAAMAAQABAAEAAgACAAMAAwAEAAYA
BgAGAAYABgAGAAcABwAIAAgACAAIAAkACQALAAsADAAMAAsACgAHAAYABgAGAAYABQAE
AAMABAADAAIAAQD///7//f/8//r/+f/4//j/9//3//f/9//2//b/9v/2//b/9f/1//X/
9f/1//X/9f/3//f/+P/4//b/9v/2//b/9v/2//j/9f/0//b/+f/8/wYAFQApAEIAYACA
AJ8AvgDVAN8A3wDPAKgAeABJABoA7P/F/6P/i/+E/4f/jv+V/6P/tP/C/8z/1//e/+L/
5v/q/+3/7//y//X/9v/3//f/9//5//r/+v/6//v//P/9//v//P/8//z//f/9//7//v/+
//7//v/9////AAABAAEAAQAAAP////8BAAEAAQABAAIAAgADAAQAAgACAAMAAwADAAQA
BAADAAUABQAGAAcABgAGAAcABwAJAAkACQAKAAkACQALAAwADQAOAA4ADwASABIAEwAU
ABUAFgAXABgAGgAaABwAHgAeACEAIwAjACUAJwApACoALgAwADIAMwA1ADcAOQA6ADsA
PQA/AEEAQgBEAEYARwBIAEgASQBKAEsATABNAE4ATgBOAE8AUABRAFIAUgBSAFIAUgBR
AFEATgBOAE4ATQBKAEkASABFAEAAPwA9ADoANwA0ADIALwAsACkAJwAkAB8AGwAZABYA
FgAUABEADwANAAwACgAJAAgABgAFAAQABAADAAIAAgADAAIAAQABAAAAAAAAAAAA////
////////////AAAAAP7//v/+//7//v///////////////////wEAAQABAAEAAQABAAEA
AQABAAIAAgACAAIAAgACAAIAAgACAAIAAgACAAIAAgACAAAAAAAAAAAA/v/+//7//v//
/////v/+//7//v/+//3//f/9//z//P/6//r/+v/6//r/+f/5//n/+v/5//n/+f/5//n/
+f/3//n/+f/4//j/9v/2//b/9v/2//X/9P/0//b/9v/2//b/8//z//T/9P/0//T/9P/0
//T/9v/0//T/9P/0//T/9P/z//P/8//z//P/8//z//b/9v/2//b/+P/4//n/+f/5//n/
+v/6//v/+//8//z//P/8//z//P/6//v/+//8//7//v/+/////f//////AAACAAEAAAD/
//z//P/8//z/+//6//n/+P/1//T/8//x//D/7//u/+7/7f/s/+z/6//t/+3/7f/s/+z/
7P/s/+z/6//r/+v/6//r/+v/6//r/+n/6v/q/+r/6v/q/+r/6v/s/+r/6//q/+r/7f/y
//r/BwAbADIASgBkAIUAogCzALsAuQCnAIIAVAAnAPr/zv+p/4v/d/9y/3X/ev+F/5P/
pP+2/8L/yf/Q/9T/2P/c/9//4//m/+f/6v/r/+v/6//t/+7/7v/s/+3/7v/v/+//8P/w
//D/8P/v/+//7v/w//D/8P/v/+//8P/x//H/8v/y//L/8//z//P/8//z//T/9P/1//b/
9v/2//f/9//3//j/+P/3//f/9//4//n/+v/6//v/+//7//v/+//8//3//f///wAA//8A
AAAAAQACAAIAAwAEAAUABgAHAAgACgAKAAwADgAOABEAEwATABMAFQAXABgAHAAeACAA
IQAhACMAJQAmACcAKQArAC0ALgAwADIAMwA0ADQANQA2ADcAOAA5ADoAOAA4ADkAOgA7
ADwAPAA8AD4APgA9AD0APAA8ADwAOwA4ADcANgAzADIAMQAvACwAKQAmACQAIQAcABkA
FwAUABEADQALAAgACAAGAAMAAQD///7//P/7//z/+v/5//j/+P/3//b/9v/3//b/9f/1
//L/8v/y//L/8f/x//H/8f/x//H/8v/y//L/8v/y//L/8P/x//H/8f/x//H/8f/x//H/
8f/x//H/8//z//P/8//z//T/9P/0//L/8v/y//L/8v/y//L/8v/0//T/9P/0//L/8v/y
//L/8v/y//L/8v/x//H/8P/w/+7/7v/u/+3/7//v/+7/7v/u/+7/7v/u/+7/7f/t/+3/
7v/t/+3/7f/t/+3/7f/r/+3/7f/s/+z/6v/q/+r/6v/q/+n/6P/o/+j/6P/o/+j/5//n
/+j/6P/q/+r/6v/o/+j/6P/o/+b/5f/l/+X/5//n/+f/5//q/+r/6v/q/+z/7P/t/+3/
6//r/+z/7P/t/+3/7v/u//D/8P/w//D/7v/v/+//8P/y//L/8v/z//H/8//z//T/9P/z
//L/8f/y//L/8v/y/+//7v/t/+z/7f/s/+v/6f/o/+f/5v/m/+P/4v/i/+H/4f/h/+H/
4P/i/+L/4v/i/9//3//f/9//3//f/9//3//h/+L/4v/i/+D/4P/g/+D/4v/i/+H/3v/e
/9//4v/o//H///8SACwARgBhAIAAnQCvALUAsQCcAHIAQQAUAOj/vf+b/3//cP9t/3T/
d/+B/5D/nv+q/7X/vP/C/8j/zP/P/9X/1v/Z/9z/4f/f/+H/4//k/+T/4v/j/+T/5f/n
/+j/6P/o/+n/6f/q/+r/6P/o/+j/5//n/+j/6f/p/+r/6v/q/+v/7f/t/+3/7f/s/+z/
7f/u//D/8P/x//H/7//w//D/7//x//H/8v/z//T/9P/1//X/8//z//P/9P/z//P/9f/2
//n/+v/6//v//v/+////AAD//wAAAQACAAIAAgAEAAYACAALAA0ADQAPABEAEwAUABYA
GAAaABsAHQAfACEAIgAjACUAJwApACgAKgAsAC0AMAAwADEAMgAzADQANQA2ADYANgA3
ADgAOQA6ADoAOgA8ADwAOwA7ADoAOgA6ADkANgA1ADQAMQAvAC8ALgAsACcAJAAiAB8A
HgAbABkAFgATAA8ADQAKAAgABgADAAEA///+//z/+//5//b/9P/y//L/8f/w//D/7//u
/+3/7f/s/+z/7P/s/+3/7f/t/+3/7f/t/+7/7v/s/+z/7P/s/+7/7//v/+//7//v/+//
7//x//H/8f/x//H/8f/x//H/7//w//D/8P/y//L/8v/y//L/8v/y//L/8v/y//L/8v/0
//T/9P/0//L/8v/y//L/8f/x//D/8P/u/+7/7v/t/+7/7//v//D/7v/u/+7/7v/u/+3/
7f/t/+z/6//r/+v/6//r/+v/6f/t/+3/7P/s/+v/6v/p/+j/6v/p/+j/6P/q/+j/6v/o
/+j/6P/o/+j/6P/o/+f/5//n/+X/5f/l/+X/5//o/+n/6v/s/+z/7f/t/+3/7f/u/+7/
7f/t/+7/7v/w//D/8P/w/+7/7//v//D/8v/y//L/8//z//X/9f/2//b/9f/0//P/8P/w
//D/8P/x//D/7//u/+3/7P/r/+n/6P/n/+b/5v/l/+T/5P/j/+P/4//j/+L/4v/i/+L/
4v/h/+H/4f/h/9//3//f/9//4f/i/+L/4v/i/+L/4v/i/+L/4v/h/+D/4P/f/+T/6v/z
/wMAHAA2AFQAcwCUALMAxwDPAMsAtACMAFsALAD8/83/p/+H/3T/c/92/3n/hf+U/6L/
rP+3/77/xv/M/87/0//Z/9z/3f/e/+H/4f/h/+P/5P/k/+T/5f/m/+f/5//o/+j/6P/p
/+n/6v/q/+z/7P/s/+v/6//s/+3/7f/u/+7/7v/v/+3/7f/t/+3/8P/w//H/8v/w//D/
8f/x//H/8v/y//H/8//z//T/9f/0//T/9f/1//f/9//3//j/+f/5//v//P/7//z//P/9
/wAAAAABAAIAAQACAAMABAAGAAYACAAKAAwADwARABEAEwAVABcAGAAaABwAHgAfACEA
IwAlACYAJwApACsALQAuADAAMgAzADQANAA1ADYANwA4ADkAOgA6ADoAOwA8AD8AQABA
AEAAQABAAD8APwA+AD4APgA9ADwAOwA6ADcANAAzADEALgApACYAJAAhAB4AGwAZABYA
EwAPAA0ACgAKAAgABQADAP///v/8//v/+v/4//f/9v/0//P/8v/y//H/8P/v/+//7v/u
/+7/7v/t/+3/7f/t/+3/7f/u/+7/8P/w//D/8P/u/+//7//v/+//7//v/+//8f/x//H/
8f/x//H/8f/x//H/8v/y//L/8v/y//L/8v/0//T/9P/0//L/8v/y//L/8v/y//L/8v/y
//L/8v/y//H/8f/w//D/8P/w//D/7//v/+//7v/u/+7/7v/u/+7/7v/t/+3/7f/s/+v/
6//r/+3/7f/t/+v/7P/r/+n/6P/q/+r/6v/q/+r/6f/o/+j/6P/o/+j/6P/p/+n/6P/o
/+j/6P/o/+j/5//n/+f/6f/p/+n/6f/q/+r/6v/q/+z/7P/t/+3/7f/t/+7/7v/v/+//
8P/w//D/8P/w//D/8P/x//H/8v/y//L/8v/z//P/9f/1//b/9v/1//T/8//y//L/8v/y
/+//7v/t/+z/6//q/+n/5//o/+f/5v/m/+X/5P/k/+P/4//j/+P/4v/i/+L/4v/i/+P/
4//j/+P/4//j/+P/4//h/+L/4v/i/+T/5P/k/+T/5P/i/9//4P/i/+f/7P/2/wMAGQA0
AFAAagCJAKQAswC7ALUAmwBwAEIAEwDm/77/m/9//2//bP9x/3j/hf+T/6T/sv++/8X/
yv/O/9L/2P/b/93/4P/j/+T/4//l/+X/5//o/+j/5v/n/+j/6f/p/+r/6v/q/+v/6//s
/+z/7P/s/+z/6//r/+z/7f/t/+7/7v/u/+//7//v/+//7//w//D/8f/y//D/8P/x//H/
8//0//T/8//x//H/8v/z//T/9P/1//X/9//3//f/+P/5//n/+//8//v//P/8//3/AAAA
AAEAAgADAAQABQAGAAYABgAIAAoACgANAA8ADwARABMAFQAWABgAGgAcAB0AIQAjACUA
JgAnACkAKwAtACwALgAwADEAMgAyADMANAA1ADYANwA4ADgAOAA5ADoAOQA6ADoAOgA8
ADwAOwA7ADgAOAA4ADcANAAzADIALwAuAC0AKwAoACUAIgAgAB0AGgAXABUAEgARAA0A
CwAIAAYABAABAP///f/8//r/+f/4//b/9f/0//T/8//y//L/8//y//H/8f/w//D/8P/w
/+//7//v/+//7f/t/+7/7v/w//D/8P/w/+7/7//v/+//8f/x//H/8f/x//H/8f/x//H/
8f/x//H/8f/y//L/8v/y//L/8v/y//L/8v/y//L/8v/y//L/8v/y//L/8v/y//D/8P/w
//D/7//v/+7/7v/u/+7/7v/t/+3/7f/s/+z/7P/s/+z/7P/s/+v/6//r/+z/6//r/+v/
6//r/+v/6f/p/+n/6P/o/+j/6P/o/+j/6v/p/+j/6P/o/+j/6P/o/+j/6P/o/+j/6P/o
/+f/5//n/+f/5//n/+f/6P/o/+j/6P/q/+r/6//r/+3/7f/u/+7/7f/t/+7/7v/w//D/
8P/w/+7/7//v//D/8v/y//L/8//z//X/9f/2//T/8//y//H/8P/w//D/8P/t/+z/6//q
/+v/6v/p/+f/5v/l/+T/5P/j/+L/4v/h/+H/4f/h/+D/4P/g/+D/4P/h/+H/4f/h/+H/
4f/h/+H/4f/i/+L/4v/i/+L/4v/i/+L/4v/h/+L/4v/l/+z/9P8BABUALABGAGAAfwCa
AKkArQCnAJEAZgA4AA0A4P+2/5X/e/9r/2r/cf92/3//j/+e/6z/uP/B/8b/zP/O/9T/
2f/b/9z/3f/g/+P/4//j/+X/5v/m/+T/5f/m/+f/5//o/+j/6P/p/+n/6v/q/+r/6v/q
/+n/6//s/+3/7f/s/+z/7P/t/+3/7f/t/+3/8P/w//H/8v/w//D/8f/x//H/8v/y//H/
8//z//T/9f/0//T/9f/1//X/9f/1//b/9//3//n/+v/7//z//P/9//7//v///wAAAQAC
AAMABAAGAAYACAAKAAwADwARABEAEwAVABcAGAAYABoAHAAdAB8AIQAjACQAJwApACsA
LQAsAC4AMAAxADIAMgAzADQANwA4ADkAOgA4ADgAOQA6AD0APgA+AD4APgA+AD0APQA6
ADoAOgA5ADYANQA0ADEALgAtACsAKAAlACIAIAAdABoAFwAVABIADwALAAkABgAGAAQA
AQD///3//P/6//n/+P/2//X/9P/y//H/8P/w//H/8P/v/+//7v/u/+7/7v/t/+3/7f/t
/+v/6//s/+z/7P/s/+z/7P/s/+3/7f/t/+//7//v/+//7//v/+//7//x//H/8f/x/+//
8P/w//D/8P/w//D/8P/w//D/8P/w//D/8P/w//D/8P/w//D/8P/w//D/8P/w/+//7//u
/+7/7v/u/+7/7f/t/+3/7P/s/+z/7P/s/+z/7P/r/+v/6//q/+n/6f/p/+n/6f/p/+n/
6P/o/+j/6P/o/+r/6f/p/+n/6P/n/+b/5f/o/+j/6P/o/+r/6v/r/+v/6//r/+z/7P/r
/+v/7P/s/+z/7P/s/+z/7P/t/+3/7v/v//D/8f/z//P/9f/1//b/9v/1//T/8//y//L/
8v/y//H/8P/v/+7/6//q/+n/5//k/+P/4v/i/+P/4v/i/+H/4f/h/+H/4P/g/+D/4P/g
/9//3//f/9//3//f/9//3//f/+D/4P/g/97/3v/e/97/3v/g/9//4P/g/9//4v/o//P/
AwAYADQAVABzAJQAsQDDAMkAwQCoAHwASwAaAOz/wf+b/33/bP9t/3D/d/+F/5b/oP+s
/7f/vv/E/8r/zP/P/9P/1v/Z/9z/3//h/9//4f/i/+L/5P/l/+b/5//n/+j/6P/o/+n/
6f/q/+r/6v/q/+r/6f/p/+r/6//r/+r/6v/q/+v/6//r/+v/6//u/+7/7//w//L/8v/z
//P/8f/y//L/8f/x//H/8v/z//T/9P/1//X/9//3//f/+P/3//f/+f/6//3//v/+////
AgACAAMABAADAAQABQAGAAoACgAMAA4ADgARABMAEwAVABcAGQAaABwAHgAgACEAJQAn
ACkAKgArAC0ALwAxADIANAA2ADcAOgA6ADsAPAA/AEAAQQBCAEIAQgBDAEQARQBGAEYA
RgBGAEYARQBFAEQARABEAEMAQAA/AD4AOwA2ADUAMwAwACwAKAAlACEAHgAbABkAFgAR
AA0ACwAIAAYABAABAP///f/8//r/+f/2//T/8//y//T/8//y//L/8f/w/+//7//s/+z/
7P/s/+v/6//r/+v/6//r/+z/7P/s/+z/7P/s/+z/7f/t/+3/7//v/+//7//x//H/8f/x
//H/8f/x//H/8f/y//L/8v/y//L/8v/y//L/8v/y//L/9P/0//T/9P/z//L/8f/w//D/
8P/w//D/8f/x//D/8P/w//D/8P/v/+//7//u/+7/7P/s/+z/7P/s/+v/6//r/+z/6//r
/+v/6f/p/+n/5//r/+v/6v/q/+r/6v/q/+r/6v/o/+b/5v/m/+b/5v/l/+X/5f/m/+f/
6P/p/+j/6P/o/+j/6v/q/+v/6//r/+v/7P/s/+3/7f/u/+7/7v/u/+7/7v/u/+//7//w
/+7/7v/u/+//8f/z//P/9P/0//P/8v/x//D/8P/w//D/7//u/+3/7P/p/+j/5//l/+b/
5f/k/+T/4f/g/+D/3//h/+H/4f/g/97/3v/e/97/3f/d/93/3f/d/93/3f/d/9//4P/g
/+D/4P/g/+D/4P/g/+D/3//c/9z/3f/i/+j/8/8FABwAOABUAHUAmACxAMEAxwC/AKAA
dABDABQA5P+5/5X/ef9u/23/cv95/4X/lP+i/7D/uf/A/8b/yv/O/9P/1//Y/9v/3v/f
/+H/4f/j/+T/5P/i/+P/5P/l/+P/5P/k/+T/5//n/+j/6P/o/+j/6P/n/+f/6P/p/+n/
6v/q/+r/6//r/+v/6//r/+z/7P/t/+7/7v/u/+//7//v//D/8P/v/+//7//w//H/8v/y
//P/8//z//P/8//0//X/9f/3//j/+f/6//r/+//8//z//f/+/wEAAgADAAQABgAGAAgA
CgAKAA0ADwAPABEAEwAVABYAGAAaABwAHQAhACMAJQAmACkAKwAtAC8AMAAyADQANQA2
ADYANwA4ADkAOgA7ADwAPgA+AD8AQAA/AEAAQABAAEIAQgBBAEEAPgA+AD4APQA6ADkA
OAA1ADAALwAtACoAJQAiACAAHQAaABcAFQASAA0ACQAHAAQABAACAP///f/7//r/+P/3
//b/9P/z//L/8v/x//D/8P/v/+7/7f/t/+z/7P/s/+z/6//r/+v/6//r/+v/7P/s/+z/
7P/s/+z/7P/t/+3/7f/r/+v/6//r/+3/7f/t/+3/7f/t/+3/7f/t/+7/7v/u/+7/7v/u
/+7/7v/u/+7/7v/u/+7/7v/u/+7/7v/u/+7/7P/s/+z/7P/t/+3/7P/s/+r/6v/q/+n/
6//r/+r/6v/q/+r/6v/q/+r/6f/p/+n/6P/n/+f/5//n/+f/5//l/+f/5//m/+b/5v/m
/+b/5v/k/+P/4v/i/+T/5P/k/+T/4//k/+T/5P/k/+T/5P/j/+P/4//j/+P/4//j/+L/
4v/i/+L/5v/m/+f/5//n/+f/6P/o/+v/6//s/+z/7P/s/+z/7P/q/+v/6//s/+z/7P/s
/+3/7f/v/+//8P/w/+//7v/t/+z/7P/s/+z/6//q/+n/6P/n/+b/5f/j/+L/4f/g/+D/
3//e/97/3f/d/93/3f/c/9z/3P/c/9z/2//b/9v/2//b/9v/2//b/93/3v/e/97/3P/c
/9z/3P/c/9z/2//a/9z/3//i/+r/9/8HAB4AOgBWAHMAkAClAK0AqwCZAHQARgAZAOz/
wP+b/3//Z/9i/2f/bv91/4X/lv+m/7L/vf/C/8b/zP/S/9X/1//Y/9v/3v/f/93/3f/f
/+D/4P/g/+H/4v/j/+H/4v/i/+L/4//j/+T/5P/k/+T/5P/j/+P/5P/l/+X/5v/m/+b/
5//p/+n/6f/p/+j/6P/p/+r/7P/s/+3/7f/r/+z/7P/r/+3/7f/u/+//7v/u/+//7//x
//H/8f/y//H/8f/z//T/9f/2//b/9//4//j/+f/6//3//v///wAAAgACAAQABgAGAAkA
CwALAA0ADwARABIAFAAWABgAGQAbAB0AHwAgACEAIwAlACcAKgAsAC4ALwAwADAAMQAy
ADMANAA1ADYANgA2ADcAOAA3ADgAOAA4ADgAOAA3ADcANgA2ADYANQAyADEAMAAtACoA
KQAnACQAIQAeABwAGQAWABMAEQAOAAsABwAFAAIAAAD+//v/+f/5//j/9v/1//T/8v/x
//D/8P/v/+7/7v/t/+z/6//r/+r/6v/q/+r/6f/p/+n/6f/p/+n/6v/q/+r/6v/q/+r/
6P/p/+n/6f/p/+n/6f/p/+n/6f/p/+n/6//r/+v/6//r/+z/7P/s/+z/7P/s/+z/7P/s
/+z/7P/q/+r/6v/q/+r/6v/q/+r/6v/q/+r/6v/p/+n/6P/o/+r/6v/q/+n/5//n/+b/
5v/m/+b/5v/m/+b/5f/l/+X/5P/j/+P/4//j/+P/4//h/+P/4//i/+L/5P/k/+T/5P/k
/+X/5P/k/+T/5P/k/+L/4f/h/+H/4//j/+P/4//i/+L/4v/i/+T/5P/l/+X/5f/l/+b/
5v/n/+f/6P/o/+j/6P/o/+j/6v/r/+v/7P/q/+r/6v/r/+v/7f/t/+7/8P/v/+7/7f/s
/+z/7P/s/+n/6P/n/+b/5f/k/+P/4f/g/9//3v/e/9//3v/e/93/2//b/9v/2v/a/9r/
2v/a/9n/2f/Z/9n/2f/Z/9n/2f/Z/9r/2v/a/9z/3P/c/9z/2v/c/9v/2P/a/9v/4P/m
/+///f8UADAATABrAIwApQC1ALsAsQCWAGoAOwAOAN7/s/+R/3f/aP9p/2z/cf99/4z/
mv+m/7H/uP/A/8T/yP/L/8//0v/V/9j/2//b/9v/3f/e/97/3v/f/+D/4f/h/+L/4v/i
/+H/4f/i/+L/4//k/+X/5f/l/+b/5//n/+b/5v/m/+f/5//n/+f/5//m/+b/5//o/+j/
6P/p/+n/6//s/+z/6//p/+n/6v/r/+z/7P/t/+3/7v/v//D/8v/x//H/8//0//X/9v/2
//f/9v/2//f/+P/7//z//f/+/wAAAAACAAQABgAJAAsACwALAA0ADwAQABIAFAAWABcA
GwAdAB8AIAAhACMAJQAnACoALAAuAC8AMgAyADMANAAzADQANQA2ADYANgA3ADgAOQA6
ADoAOgA8ADwAOwA7ADoAOgA6ADkANgA1ADQAMQAsACsAKQAmACMAIAAeABsAFgATABEA
DgAJAAUAAwAAAP7//P/5//f/9f/0//L/8f/w/+7/7f/s/+z/6//q/+r/5//m/+X/5f/k
/+T/5P/k/+H/4f/h/+H/4v/j/+X/5v/m/+b/5v/m/+T/5f/l/+X/5f/l/+X/5f/l/+X/
5f/l/+f/5//n/+f/5//o/+j/6P/q/+r/6v/q/+r/6v/q/+r/6v/q/+r/6v/q/+r/6v/q
/+n/6P/n/+b/5//n/+b/5v/m/+b/5v/l/+P/4//i/+L/4P/g/+D/4P/i/+H/4f/h/+D/
3//f/9//3f/d/93/2//d/93/3P/c/9z/3P/c/9z/3P/a/9z/3P/c/9z/2v/Z/9n/2f/Z
/9n/2f/Z/9r/2v/a/9r/3P/c/93/3f/d/93/3v/e/9//3//g/+D/4v/i/+L/4v/g/+H/
4f/i/+L/4v/i/+P/4//l/+X/5v/o/+f/5v/l/+T/5P/k/+T/4f/g/9//3v/d/9z/2//Z
/9j/1//W/9b/1f/U/9T/0//R/9H/0f/Q/87/zv/O/87/zf/N/83/zf/N/83/zf/N/8//
0P/Q/9D/0P/Q/9D/0P/S/9L/0f/O/87/zf/S/9r/5f/3/w4ALABKAGsAjACnALkAvQCz
AJgAagA5AAgA2P+t/4f/af9a/13/Yv9p/3X/gv+Q/5z/p/+w/7b/uP++/8P/x//K/83/
0P/R/9H/z//R/9L/0v/U/9X/1v/X/9X/1v/W/9b/1f/V/9b/1v/Y/9j/2P/X/9n/2v/b
/9v/2//a/9n/2f/Z/9n/2f/Z/9r/2v/b/9z/3P/c/93/3f/f/+D/4P/f/9//3//g/+H/
4P/g/+H/4f/j/+P/4//k/+P/4//l/+b/5//o/+j/6f/q/+r/6//s/+//8P/x//L/9P/0
//b/+P/6//3//////wEAAwAFAAYACAAKAAwADQAPABEAEwAUABcAGQAbAB0AHAAeACAA
IQAkACQAJQAmACkAKgArACwALAAsAC0ALgAvADAAMAAwAC4ALgAtAC0ALAAsACwAKwAo
ACcAJgAjAB4AHQAbABgAEwAQAA4ACwAGAAMAAQD+//v/9//1//L/8P/u/+v/6f/n/+b/
5P/j/+T/4v/h/+D/3//d/9v/2v/Z/9j/1//X/9b/1v/W/9b/1//X/9f/1//V/9X/1v/W
/9b/1v/W/9b/1P/V/9X/1f/V/9X/1f/V/9f/1//X/9f/1//X/9f/1//V/9b/1v/W/9j/
2P/Y/9j/2v/a/9r/2v/Y/9j/2P/Y/9j/2P/Y/9j/1v/W/9b/1v/X/9f/1v/W/9b/1v/W
/9X/1f/V/9T/1P/S/9L/0v/S/9D/z//P/8//0P/P/8//z//R/9H/0f/P/8//z//O/87/
zv/O/87/zv/O/83/zP/M/8z/zP/M/8z/zP/L/8v/y//L/8v/y//L/8z/zP/M/8z/zP/M
/83/zf/P/8//0P/Q/8//z//Q/9D/0P/Q/9D/0P/Q/9H/0f/S/9L/0v/S/9P/0//V/9X/
1v/W/9X/1P/T/9D/0P/Q/9D/zf/M/8v/yv/L/8r/yf/H/8T/w//C/8L/w//C/8L/wf+/
/7//v/++/77/vv++/77/vf+9/73/vf+//7//v/+//73/vv++/77/vv++/77/vv++/7z/
u/+8/7z/v//E/87/3f/x/wwAJgBCAGMAgACTAJkAlQB/AFQAIgD1/8b/mv93/1n/R/9E
/0v/Uv9b/2n/ev+K/5T/mf+g/6T/qP+u/7H/tf+2/7f/uv+9/73/u/+9/77/vv++/7//
wP/B/7//wP/A/8D/v/+//8D/wP/C/8L/wv/B/7//wP/B/8H/wP/A/8D/wf/B/8H/wf/B
/8L/wv/D/8T/wv/C/8P/w//F/8b/xv/F/8X/xf/G/8f/xv/G/8f/x//H/8f/x//I/8n/
yf/L/8z/zf/O/87/z//Q/9D/0f/S/9P/1P/V/9b/2P/Y/9r/3P/c/9//4f/h/+P/5f/n
/+j/6P/q/+z/7f/v//H/8//0//X/9//5//v//P/+/wAAAQACAAIAAwAEAAUABgAHAAgA
CgAKAAsADAALAAwADAAMAAoACgAJAAkABgAGAAYABQACAAEAAAD9//j/9//1//L/7//s
/+r/5//i/9//3f/a/9f/0//R/87/zP/K/8f/xf/D/8L/wP+//8D/vv+9/7z/uv+5/7j/
uP+5/7j/t/+3/7T/tP+0/7T/tf+1/7X/tf+z/7P/tP+0/7L/sv+y/7L/sv+z/7P/s/+x
/7H/sf+x/7H/sf+x/7H/s/+z/7P/s/+x/7L/sv+y/7L/sv+y/7L/sv+y/7L/sv+w/7D/
sP+w/7D/sP+w/7D/sP+w/7D/sP+v/6//rv+u/6z/rP+s/6v/q/+r/6r/qv+o/6j/qP+o
/6j/p/+n/6f/qP+n/6f/p/+n/6f/p/+l/6b/pf+j/6L/ov+i/6L/ov+k/6P/ov+i/6L/
ov+i/6L/n/+f/6D/oP+g/6D/oP+g/57/nv+e/5//n/+f/5//n/+f/5//oP+g/6H/of+h
/6H/of+i/6L/pP+j/6T/pP+j/6X/pf+l/6X/pv+m/6b/pf+n/6f/p/+l/6P/o/+i/6D/
ov+i/w==
         </WaveFormData>
      </LeadData>
      <LeadData>
         <LeadByteCountTotal>10000</LeadByteCountTotal>
         <LeadTimeOffset>0</LeadTimeOffset>
         <LeadSampleCountTotal>5000</LeadSampleCountTotal>
         <LeadAmplitudeUnitsPerBit>4.88</LeadAmplitudeUnitsPerBit>
         <LeadAmplitudeUnits>��V</LeadAmplitudeUnits>
         <LeadHighLimit>2147483647</LeadHighLimit>
         <LeadLowLimit>268435456</LeadLowLimit>
         <LeadID>V6</LeadID>
         <LeadOffsetFirstSample>0</LeadOffsetFirstSample>
         <FirstSampleBaseline>0</FirstSampleBaseline>
         <LeadSampleSize>2</LeadSampleSize>
         <LeadOff>FALSE</LeadOff>
         <BaselineSway>FALSE</BaselineSway>
         <ExcessiveACNoise>FALSE</ExcessiveACNoise>
         <MuscleNoise>FALSE</MuscleNoise>
         <LeadDataCRC32>3389675279</LeadDataCRC32>
         <WaveFormData>
7P/s/+z/7P/q/+j/5v/k/+H/4P/f/97/3P/c/9z/3P/b/9r/2f/Y/9f/1v/V/9T/1P/U
/9T/1P/U/9T/1P/U/9L/0v/S/9L/1P/U/9T/1P/U/9T/1P/U/9b/1v/W/9b/1v/W/9b/
1v/W/9b/1v/W/9b/1v/W/9b/2P/Y/9j/2P/Y/9j/2P/Y/9j/2P/Y/9j/1v/W/9b/1v/W
/9b/1v/W/9b/1v/W/9b/1P/U/9T/1P/U/9T/1P/U/9T/1P/U/9T/0v/S/9L/0v/Q/9D/
0P/Q/9L/0v/S/9L/0P/Q/9D/0P/Q/9D/0P/Q/9D/0P/Q/9D/0P/Q/9D/0P/Q/9D/0P/Q
/87/zf/M/8z/zv/O/87/zv/O/8//z//P/9D/0P/Q/9H/0f/R/9H/0v/U/9T/1P/V/9T/
1P/U/9T/1P/V/9X/1v/U/9T/1f/X/9n/2f/Z/9v/2v/a/9n/2P/Y/9j/2P/Y/9n/1//W
/9X/1P/T/9L/0f/N/8z/zP/L/8n/yf/I/8j/yP/I/8f/x//J/8n/yf/I/8j/yP/I/8j/
yP/H/8f/x//G/8f/x//H/8f/x//H/8f/x//H/8j/xf/E/8b/yP/H/8r/0//e/+z//P8M
AB0AMwBCAE0AUgBUAEgANgAeAAUA6v/P/7T/oP+Z/5n/nf+f/6T/rf+0/7j/vf/A/8D/
wP/D/8b/xv/G/8n/yf/J/8v/y//L/8v/zP/L/8v/y//L/8v/zP/M/8z/zP/M/8z/zP/M
/8z/zf/N/87/zv/N/83/zv/O/87/zv/O/87/zv/O/8//z//P/8//0P/Q/9H/0f/R/9H/
0v/S/9H/0f/T/9T/1P/U/9T/1P/U/9X/1f/W/9T/1f/V/9b/2P/Z/9r/2//b/9z/3f/e
/+H/4f/i/+P/4v/j/+T/5f/m/+j/6f/q/+3/7f/v//D/8v/z//T/9f/3//r//P/8//3/
//8BAAIAAwAFAAYABgAJAAoACwAMAA0ADQAOAA8ADQAOAA8AEAARABEAEQARABEAEQAR
ABEAEQAQABAADwANAAsACgAIAAYABAACAAAA/v/8//n/9v/0//L/8f/u/+z/6f/n/+b/
4v/g/9//3f/d/9v/2//a/9r/2P/Y/9j/1//X/9b/1f/V/9X/0//T/9T/1P/T/9P/1f/V
/9X/1P/S/9L/0//T/9H/0f/R/9H/0v/S/9P/0//T/9P/0//T/9X/1f/W/9b/0//T/9P/
0//V/9X/1f/V/9f/1//X/9j/1v/W/9b/1//V/9X/1f/V/9b/1v/W/9b/1P/U/9P/0v/S
/9L/0v/S/9T/1P/T/9P/0//S/9L/0//T/9L/0f/R/9P/0//T/9L/0P/Q/9D/0f/P/8//
z//N/8//0P/Q/9D/zv/N/83/zf/P/8//z//P/87/zv/O/87/zv/O/87/zv/O/87/zv/P
/83/zv/O/87/zv/O/87/z//O/87/zv/O/87/zv/O/8//z//P/9D/0P/Q/9H/0f/R/9H/
0v/S/9T/1P/V/9b/1v/W/9b/1v/W/9X/1f/U/9b/1//Z/9n/2f/Z/9v/3P/c/9v/2v/a
/9r/2v/a/9n/2f/Y/9f/1v/U/9L/0P/N/87/zv/N/8v/y//K/8r/yv/K/8n/yf/J/8n/
yf/I/8j/yP/I/8j/yP/H/8f/x//I/8f/x//H/8f/yf/J/8n/yf/J/8j/xf/E/8T/xv/H
/8r/0//e/+z/+v8IABsALQA8AEUASABEADoAKgASAPf/3v/F/6r/mP+R/5H/k/+Z/57/
p/+y/7r/u/+8/77/wP/B/8L/xP/G/8f/x//J/8n/yf/J/8n/yv/J/8n/yf/J/8n/yv/K
/8r/yv/K/8r/yv/K/8r/y//L/8z/zP/L/8v/zP/M/8z/zP/O/87/zv/O/8//z//P/8//
0P/Q/9H/0f/R/9H/0v/S/9P/0//V/9b/1P/U/9T/1P/W/9f/1//Y/9j/2f/Z/9r/2P/Z
/9r/2//b/9z/3f/e/9//3//g/+H/4v/j/+T/5f/k/+b/5//o/+v/6//t/+7/8v/z//T/
9f/1//j/+v/6//v//f///wAAAQADAAQABAAFAAYABwAIAAcABwAIAAkACQAKAAsADAAL
AAsACwALAA0ADQANAA0ADQAMAAwACwALAAkACAAGAAQAAgAAAP7//P/6//f/9P/y//D/
7//s/+r/5//l/+T/4v/g/9//3f/d/9v/2//a/9j/1v/W/9b/1f/V/9T/0//V/9X/0//T
/9L/0v/R/9H/0//T/9P/0v/S/9L/0//T/9H/0f/R/9H/0P/Q/9H/0f/T/9P/0//T/9H/
0f/S/9L/0//T/9P/0//T/9P/0//T/9P/0//T/9T/0v/S/9L/0//T/9P/0//T/9L/0v/S
/9L/0v/S/9H/0P/S/9L/0v/S/9D/0P/P/8//0f/Q/9D/0f/R/9D/z//P/8//z//P/87/
zv/O/87/z//P/8//z//N/83/zv/O/87/zP/L/8v/y//L/8v/y//L/8r/yv/K/8r/zP/M
/8z/zP/O/87/zP/K/8r/yv/K/8n/yP/I/8j/yv/K/8r/yv/L/8v/y//M/8z/zP/N/83/
zf/N/87/zv/O/87/z//Q/9D/0P/Q/9D/0//T/9T/1P/S/9P/1f/V/9X/1f/X/9j/2P/X
/9b/1v/W/9b/1v/V/9P/0v/R/9D/z//O/83/y//K/8r/yf/H/8f/xv/G/8b/xv/F/8X/
xf/F/8X/xP/E/8T/xP/E/8T/w//D/8P/xP/F/8X/xf/F/8X/xf/F/8X/w//E/8P/wv/A
/8L/w//G/8n/0P/a/+r/+v8JABsAMAA9AEQASABEADYAIgALAPT/2f++/6b/l/+R/5P/
lf+a/5//pP+s/7P/tv+4/7r/uf+8/77/wP+//8P/x//F/8f/x//H/8j/yf/J/8n/yf/J
/8r/yv/K/8z/zP/M/8z/yv/K/8v/y//M/8z/y//L/87/zv/O/87/zv/O/87/zv/N/83/
zf/N/9D/0P/R/9H/0f/R/9L/0v/R/9H/0//U/9T/1P/U/9T/0v/T/9P/1P/U/9X/1f/W
/9j/2f/a/9v/2//c/93/3v/f/9//4P/h/+L/4//k/+X/5v/o/+n/6v/t/+3/7//w//L/
8//0//X/9f/4//r/+v/7//3///8AAAEAAwAEAAQABwAIAAkACgALAAsADAANAA0ADgAP
ABAAEQARABEAEQATABMAEwATABMAEgASABEAEQAPAA4ADAAMAAoACAAGAAQAAgD///z/
+v/4//f/9P/y/+//7f/s/+r/6P/n/+X/4//h/+H/4P/e/9z/3P/c/9v/2//a/9n/2f/Z
/9f/1//Y/9j/1//X/9f/1//X/9b/2P/Y/9n/2f/X/9f/1//X/9j/2P/Z/9n/2//b/9v/
2//b/9v/3P/c/93/3f/d/93/2//b/9v/2//b/9v/2//c/97/3v/e/9//3v/d/9z/2//b
/9z/3f/e/97/3v/d/9z/3P/c/9z/3P/c/9z/2//b/93/3P/c/93/3f/c/9v/2//Z/9n/
2f/Y/9b/1v/W/9f/2f/Z/9n/1//Y/9r/2//c/9v/2f/Y/9f/2f/Z/9n/2f/a/9j/2P/Y
/9b/1v/W/9b/1v/W/9b/1//Y/9j/2P/Y/9j/2//b/9v/3P/a/9r/2//b/93/3f/e/97/
3v/e/9//4P/g/+D/4P/g/+H/4f/i/+L/4v/j/+X/5f/n/+f/6f/q/+r/6f/o/+j/5//m
/+X/4//j/+L/4f/g/+H/4P/f/93/3P/c/9v/2f/Z/9j/2P/Y/9j/1//X/9f/1//X/9b/
1v/U/9T/1P/U/9X/1f/V/9b/2f/Z/9n/2f/Z/9n/2f/Z/9f/1v/V/9b/1P/S/9X/2P/d
/+b/9P8CABIAIwA3AEwAWwBiAGYAYgBYAEQALQAQAPX/2P++/6//rf+t/63/sv+3/77/
xP/J/8z/zv/O/8//0v/U/9T/1f/X/9f/2f/Z/9n/2f/a/93/3f/d/93/2//c/9z/3P/e
/97/3v/e/93/3P/c/9v/3v/e/93/3f/e/97/3v/e/97/3v/e/97/3//f/9//3//g/+D/
4f/h/+H/4f/i/+L/4f/h/+P/5P/k/+T/5P/k/+b/5//n/+j/6P/p/+n/6v/o/+n/6v/r
/+v/7P/t/+7/7//v//D/8f/y//P/9P/1//b/+P/5//r/+//7//3//v8CAAMABAAFAAcA
CgAMAAwADQAPABEAEgARABMAFAAUABcAGAAZABoAGwAbABwAHQAdAB4AHwAgACEAIQAh
ACEAIQAhACEAIQAhACAAIAAfAB4AHQAdABwAGgAYABYAFAAQAA4ACwAIAAYABAADAAAA
/v/7//n/+P/2//T/8//x/+3/6//r/+r/7P/q/+r/6v/n/+f/5v/l/+X/5f/j/+P/5P/k
/+P/4//j/+P/4//i/+D/4P/h/+H/4//j/+P/4//i/+L/4//j/+P/4//j/+P/4//j/+T/
5P/j/+P/4//j/+X/5f/l/+X/5f/l/+X/5v/k/+T/5P/l/+X/5f/l/+X/5P/k/+T/5P/k
/+T/4//i/+T/5P/k/+T/5P/k/+P/4//j/+L/4v/j/+P/4v/h/+H/3//f/9//3v/e/97/
3v/f/93/3f/d/9v/2//c/9z/3P/e/93/3f/d/93/3f/d/93/3P/c/9z/3P/c/9z/3P/c
/9z/3P/c/93/3P/c/9z/3P/c/9z/3P/d/93/3f/e/97/3v/f/9//3//f/+D/4P/g/+D/
4f/i/+L/4v/i/+L/4//j/+T/5P/k/+X/5//n/+f/5//p/+r/6P/n/+b/5v/m/+b/5v/l
/+P/4v/h/+D/3//e/93/2//a/9r/2f/X/9n/2P/Y/9j/2P/X/9f/1//V/9X/1P/U/9b/
1v/W/9b/1f/V/9X/1v/V/9X/1f/V/9X/1f/V/9X/1//U/9P/0v/U/9b/1//c/+P/7v/8
/wwAHAAvAEEATgBVAFgAVABIADQAGgD//+T/y/+y/6L/of+j/6X/qf+w/7n/xP/K/83/
zP/M/9D/0//S/9L/1v/Z/9f/1//Z/9n/2f/Z/9r/2v/Z/9j/1//Z/9r/2v/a/9r/2v/a
/9r/2v/a/9v/2//a/9r/2f/Z/9z/3P/c/9z/3P/c/9z/3P/d/93/3f/d/97/3v/f/9//
3//f/+D/4P/f/9//4f/i/+L/4v/i/+L/4v/j/+P/5P/k/+X/5f/m/+b/5//o/+n/6f/q
/+v/7P/r/+v/7P/t//D/8f/y//P/9P/2//f/+P/7//v//f/+/wAAAQACAAMABQAIAAoA
CgAJAAsADQAOAA8AEQASABIAEwAUABUAFgAZABkAGgAbABkAGgAbABwAHQAdAB0AHQAd
AB0AHQAdABsAGgAaABkAGQAXABYAFAASABAADgAMAAoACAAFAAIAAAD+//3/+v/4//X/
8//y//L/8P/v/+3/7f/r/+v/6v/o/+b/5v/m/+P/4//i/+H/4//j/+H/4f/i/+L/4f/h
/+H/4f/h/+D/4P/g/+H/4f/h/+H/4f/h/+D/4P/h/+H/4f/h/+H/4f/h/+H/4v/i/+H/
4f/h/+H/4f/h/+H/4f/h/+H/4f/i/+D/4P/g/+H/4f/h/+H/4f/e/97/3v/e/+D/4P/f
/97/3v/e/97/3v/c/9z/2//b/93/3P/c/93/3//e/93/3f/b/9v/2//a/9r/2v/a/9v/
2//b/9v/2f/Z/9r/2v/a/9r/2f/Z/9n/1//X/9f/1//Y/9r/2P/Y/9j/2P/Y/9j/2P/Z
/9j/2P/Y/9j/2P/Y/9j/1//X/9f/2P/a/9r/2//b/93/3f/e/97/3P/c/93/3v/c/9z/
3P/c/93/3f/e/97/4P/h/+P/4//j/+P/5f/m/+T/4//i/+L/4P/g/+D/3//f/97/3f/c
/9v/2v/Z/9f/1v/W/9X/0//T/9L/0v/S/9L/0f/R/9H/0f/R/9D/0P/Q/9D/0P/Q/8//
z//P/9D/0f/R/9H/0f/R/9H/0f/R/9H/0P/P/87/zv/O/9P/1v/d/+j/9v8GABQAJwA7
AEgASwBOAEwAPgAqABIA9//c/8P/qv+Y/5f/m/+d/6H/qP+x/7r/wP/D/8b/xv/G/8n/
zP/O/87/z//R/9P/0//T/9P/0//U/9X/1f/V/9X/0//U/9T/1P/U/9T/1P/U/9T/1P/V
/9X/2P/Y/9f/1//W/9b/1v/W/9b/1v/W/9b/2f/Z/9n/2f/Y/9j/2f/Z/9n/2f/a/9r/
2f/Z/9v/3P/c/9z/3P/c/9z/3f/d/97/3v/f/9//4P/g/+H/4v/j/+P/5P/l/+b/5//n
/+j/6f/q/+v/7P/t/+7/8P/x//L/9f/1//f/+P/4//n/+v/7//3/AAACAAIABQAHAAkA
CgAJAAsADAAMAA0ADgAPABAAEwATABQAFQATABQAFQAWABkAGQAZABkAGQAZABkAGQAZ
ABgAGAAXABUAEwASABAADAAKAAgABgAGAAQAAQD+//r/+P/3//T/9P/x/+//7v/u/+z/
6//p/+f/5f/l/+T/4v/g/+D/4P/f/9//3v/d/93/3f/b/9v/3P/c/9v/2//d/93/3f/c
/9r/2v/b/9v/3f/d/93/3f/c/9z/3f/d/93/3f/d/93/3f/d/97/3v/f/9//3//f/+H/
4f/h/+H/3//f/9//4P/e/97/3v/f/9//3//f/9//4P/g/+D/4P/g/+D/3//e/97/3v/e
/97/4P/g/9//3//f/97/3v/f/9//3v/d/93/3f/d/93/3P/a/9r/2v/b/93/3f/d/93/
3P/c/9z/3P/c/93/3P/c/9z/2v/a/9r/2v/b/9v/2//c/9z/3P/d/93/3f/d/97/3v/g
/+D/4f/i/+D/4P/g/+D/4f/h/+L/4v/j/+X/6P/p/+f/5//p/+r/6v/p/+j/6P/o/+j/
6P/n/+f/5v/l/+T/4v/g/97/2//a/9r/2f/X/9n/2P/Y/9j/2v/Z/9n/2f/Z/9n/2P/Y
/9j/2P/Y/9j/1//X/9f/2P/X/9f/1//X/9f/1//X/9f/2f/Y/9f/2P/W/9b/1f/Y/93/
5v/y/wIAFAAlADkATgBbAGIAZABgAFIAPgAjAAgA7f/S/7j/q/+p/6v/rf+0/7v/wP/I
/8//0P/S/9L/z//Q/9T/1v/X/9v/3f/d/9v/2//b/9z/3//f/9//3//f/+D/4P/g/+L/
4v/i/+L/5P/k/+X/5f/k/+T/4//j/+T/5P/k/+T/5P/k/+T/5P/n/+f/5//n/+r/6v/r
/+v/6f/p/+r/6v/p/+n/6//s/+z/7P/s/+z/7P/t/+3/7v/u/+//7//w//L/8//0//X/
9f/2//f/+P/5//n/+v/7//7///8AAAEAAgAEAAUABgAJAAkACwAMAA4ADwAQABEAFQAY
ABoAGgAZABsAHQAeAB8AIQAiACIAIwAkACUAJgAoACkAKwAtAC0ALgAvADAALwAvAC8A
LwAvAC8ALwAvAC8ALgAuAC0ALQArACoAKAAkACIAIAAeABoAGAAVABIAEAAOAA0ACgAK
AAcABQAEAAEA/v/8//n/+f/3//f/9v/0//L/8v/y//H/8f/w/+//7//v/+3/7f/u/+7/
7f/t/+3/7f/t/+z/6v/q/+v/6//r/+v/6//r/+z/7P/t/+3/7f/t/+3/7f/t/+3/7v/u
/+//7//v/+//7//v/+//7//v/+//7//w//D/8P/w//H/8f/x//H/8f/u/+7/7v/u/+7/
7v/t/+z/7v/u/+7/7v/u/+7/7f/t/+v/6v/q/+v/6//q/+n/6f/r/+v/6//q/+r/6v/q
/+v/6v/p/+j/5f/n/+j/6P/o/+j/5//n/+f/5//m/+T/5P/k/+T/5f/k/+T/5P/m/+b/
5v/m/+f/5//n/+j/6P/o/+n/6f/n/+f/6P/o/+r/6v/r/+z/6v/q/+r/6v/r/+v/7P/s
/+z/7f/v/+//7//v//H/8v/0//P/8v/y//L/8v/y//H/7//u/+3/7P/p/+j/5//l/+T/
5P/j/+H/4f/g/+D/4P/g/9//3//f/9//3//e/97/3v/e/97/3v/d/93/3f/e/9//3//f
/9//3//f/9//3//d/97/3f/a/9r/3P/d/+D/5f/u//z/CgAaACsAQQBSAF8AaABoAGIA
VABAACUACgDv/9T/vv+x/6//sf+1/7j/vf/E/8z/0f/U/9b/1v/X/9r/3P/c/93/3//h
/+H/4f/h/+H/4v/j/+P/4//j/+P/5P/k/+T/5P/k/+T/5P/k/+T/5f/l/+T/5P/j/+P/
5v/m/+b/5v/m/+b/5v/m/+f/5//n/+f/6P/o/+n/6f/p/+n/6v/q/+n/6f/r/+z/7P/s
/+z/7P/s/+3/7f/u/+7/7//v//D/7v/v//D/8f/z//T/9f/2//f/9//4//n/+v/7//z/
/f/+/wAAAQACAAUABQAHAAgACgALAAwADQAPABIAFAAUABcAGQAbABwAHQAfACAAIAAh
ACIAIwAkACUAJQAmACcAJwAoACkAKgArACsAKwArACsAKwArACsAKwAqACoAKQAlACMA
IgAgAB4AHAAaABgAFgAUABEADgAKAAgABwAEAAIA///9//z/+v/4//f/9f/z//H/8f/w
//D/7v/u/+7/7//v/+7/7f/t/+3/6//r/+r/6v/p/+n/6f/p/+n/6P/o/+j/6f/p/+n/
6f/p/+n/6P/o/+n/6f/r/+v/6//r/+v/6//s/+z/6//r/+v/6//p/+n/6f/p/+n/6f/p
/+r/6v/q/+r/6//r/+v/6//r/+r/6v/q/+r/6v/q/+n/6P/o/+j/6P/o/+j/6P/n/+f/
5//m/+b/5//n/+b/5f/l/+X/5f/l/+T/5v/m/+b/5//l/+X/5f/j/+P/5P/k/+T/5P/j
/+P/4//j/+P/4//j/+L/4v/i/+L/4v/k/+L/4v/i/+L/4//i/+L/4v/i/+L/4v/i/+H/
4f/h/+L/5P/k/+X/5f/l/+X/5v/m/+b/5v/n/+j/6P/o/+j/6P/p/+n/6v/q/+j/6f/r
/+v/6//r/+3/7v/w/+//7v/u/+z/7P/s/+v/6//q/+n/6P/l/+T/4//h/+D/4P/f/93/
3f/c/9z/3P/c/9v/2//b/9v/2//a/9r/2v/a/9r/2v/Z/9n/2f/a/9v/2//b/9v/2//b
/9v/2//b/9r/2f/Y/9j/2v/b/97/5f/u//r/CgAaACsAPQBOAFUAWABWAE4APAAoAA0A
8v/X/77/qv+h/6P/pf+p/67/t//A/8r/z//Q/9D/0v/V/9j/2P/Y/9v/3f/d/9v/2//b
/9v/3P/d/93/3f/d/93/3v/e/97/3v/e/97/3v/c/9z/3f/d/97/3v/d/93/3v/e/97/
3v/g/+D/4P/g/9//3//f/9//4v/i/+P/4//i/+H/4f/g/+H/4f/j/+T/4v/i/+L/4v/k
/+X/5f/m/+T/5f/l/+b/5v/n/+j/6f/p/+r/6//s/+3/7f/u/+//8v/z//T/9f/2//j/
+f/6//v/+//9//7/AAABAAIAAwADAAYACAAIAAsADQAPABAAEwAVABYAFgAXABgAGQAa
ABkAGQAaABsAGwAcAB0AHgAdAB0AHQAdAB0AHQAdAB0AHQAcABwAGwAZABcAFgAUABIA
EAAOAAwACgAIAAUAAgAAAP7//f/6//j/9f/z//L/8P/u/+3/6//p/+f/5//m/+T/4v/i
/+L/4f/h/+D/3//h/+H/3//f/+D/4P/f/9//3f/d/93/3P/c/9z/3f/d/93/3f/d/93/
3P/c/93/3f/b/9v/2//b/9v/2//c/9z/3f/d/93/3f/d/93/3f/d/9//3//f/+D/3v/e
/97/3//d/93/3f/d/9z/3P/c/9z/3P/c/9v/2v/a/9r/2v/a/9z/3P/b/9v/2f/Y/9j/
2f/Z/9j/1//X/9f/1//X/9b/1P/U/9T/1f/V/9X/1f/T/9X/1v/W/9b/1v/V/9X/1f/V
/9f/1v/U/9T/1P/U/9P/0v/S/9L/1P/U/9T/1P/T/9P/0//U/9T/1P/V/9X/1f/V/9b/
1v/Y/9j/2f/a/9j/2P/Y/9j/2//b/9z/3P/a/9v/3f/d/93/3f/f/+D/4P/f/97/3v/c
/9z/3P/b/9v/2v/Z/9j/1f/U/9P/0f/S/9L/0f/P/8//zv/O/87/zv/N/83/zf/N/83/
zP/M/8z/zP/M/8z/y//L/8v/zP/N/83/zf/N/83/zf/N/83/y//M/8v/yP/I/8r/y//O
/9H/2v/o//b/BgAXAC0APgBLAFIAVABOAEAALAAVAPj/2//C/6r/m/+b/5v/nf+k/6v/
sP+4/73/wP/C/8L/wf/E/8b/yP/J/8v/y//N/83/zf/N/87/z//P/8//z//P/9D/0P/Q
/9L/0v/S/9L/0v/S/9P/0//U/9T/0//T/9T/1P/U/9T/0v/S/9L/0v/T/9P/0//T/9T/
1P/V/9X/1f/V/9b/1v/V/9X/1//Y/9j/2P/Y/9j/2P/Z/9n/2v/c/93/3f/e/9z/3f/e
/9//3//g/+H/4v/j/+P/5P/l/+b/5//o/+n/7P/u/+//8P/x//H/8//0//b/9//4//n/
+//+/wAAAAABAAMABQAGAAkACwAMAAwADQAOAA8AEAAPAA8AEAARABEAEgATABQAFwAX
ABcAFwAXABcAFwAXABcAFgAWABUAEwARABAADgAMAAoACAAGAAQAAgD///z/+v/4//f/
9P/w/+3/6//q/+b/5P/j/+H/4f/f/9//3v/e/9z/3P/c/9v/2//a/9n/2f/Z/9f/1//X
/9b/1P/T/9X/1f/V/9T/1v/W/9f/1//X/9f/1//X/9b/1v/X/9f/1//X/9f/1//X/9f/
2P/Y/9f/1//X/9f/2f/Z/9n/2f/Z/9n/2f/a/9r/2v/a/9v/3f/d/93/3f/c/9z/3P/c
/9r/2v/Z/9j/2P/Y/9j/2P/Y/9j/1//X/9f/1v/W/9f/1//W/9X/1f/X/9f/1//W/9T/
1P/U/9X/0//T/9P/0f/R/9L/0v/S/9T/0//T/9P/0//S/9T/1P/U/9T/0//S/9L/0v/R
/9D/z//O/9H/0f/R/9L/1P/U/9X/1f/T/9P/1P/U/9T/1P/V/9b/2P/Y/9j/2P/X/9f/
2P/Y/9b/1//Z/9n/2//b/93/3v/g/9//3v/e/9z/3P/c/9v/2f/Y/9f/1v/V/9T/0//R
/9D/0P/P/83/zf/M/8z/zP/M/8v/y//L/8n/yf/I/8j/yP/I/8j/yP/H/8f/x//I/8n/
yf/J/8n/yf/J/8n/yf/J/8j/x//I/8b/xP/F/8r/z//W/+T/9P8EABcAKwA+AEsAVABU
AE4AQgAsABEA9P/b/8D/pv+b/5v/nf+d/6D/pf+s/7L/t/+8/7z/vv+//8L/wv/C/8X/
x//H/8f/xf/F/8X/xv/J/8n/yf/J/8v/zP/M/8z/y//K/8n/yP/I/8j/yf/J/8r/yv/J
/8n/yP/I/8j/yP/I/8j/yP/I/8v/y//L/8v/zP/M/83/zf/N/83/zv/O/8v/y//N/87/
0P/Q/9D/0P/O/8//z//Q/9D/0f/R/9L/0v/T/9T/1f/V/9b/1//Y/9n/2f/a/9v/3P/d
/97/3//g/+L/4//k/+f/5//p/+r/7P/t/+7/7//x//T/9v/2//f/+f/7//z/+//9//7/
/v8BAAIAAwAEAAUABQAGAAcACQAKAAsADAALAAsACwALAAkACQAJAAkACwAKAAoACQAF
AAMAAgAAAP7//P/6//j/9v/0//H/7v/r/+j/5v/i/+D/3f/b/9r/2v/Y/9f/1f/T/9H/
0f/Q/9D/zv/O/87/zP/L/8n/x//J/8n/x//H/8j/yP/H/8f/x//H/8f/xv/E/8T/xf/F
/8X/xf/F/8X/xv/G/8f/x//F/8X/xf/F/8X/xf/G/8b/xf/F/8X/xf/F/8X/xf/F/8f/
x//H/8j/yP/I/8j/yf/H/8f/x//H/8b/xv/G/8b/xv/G/8X/xP/E/8T/xP/E/8T/xP/D
/8P/w//C/8L/w//B/8D/v/+//7//v/+//77/wP/A/8D/wf/B/8H/wf+//7//wP/A/8D/
vv+9/73/vf+//73/u/+8/7z/vP+8/7z/vf+8/7z/vP+6/7r/uv+6/7v/u/+7/7z/vP+8
/73/vf+9/73/vv++/77/vv+//8D/vv++/77/vv+//7//wP/A/8D/wf/D/8P/w//D/8X/
xv/G/8X/xP/E/8L/wv/C/8H/wf/A/7//vv+7/7r/uf+3/7b/tv+1/7P/s/+y/7L/sv+y
/7H/sf+x/7H/sf+w/7D/rv+u/67/rv+v/6//r/+w/6//r/+v/6//r/+v/6//r/+x/7D/
rf+s/6z/rv+v/7T/vf/I/9b/5P/y/wUAGwAqAC8AMgAwACIAEAD6/93/wP+n/47/fP95
/3v/f/+B/4j/kf+Y/57/of+i/6T/pv+n/6j/qv+q/63/r/+v/6//r/+v/6//sP+v/6//
r/+v/6//sP+w/7D/sP+w/7D/sP+w/7D/sf+x/7D/sP+v/6//sP+w/7D/sP+w/7D/sP+w
/7H/sf+x/7H/sP+w/7H/sf+x/7H/sv+y/7H/sf+z/7T/tP+0/7T/tP+0/7X/tf+2/7b/
t/+3/7j/uP+5/7r/u/+5/7r/u/+8/73/vf++/7//wP/B/8L/w//E/8b/x//I/8v/y//N
/87/0P/R/9L/0//T/9b/2P/Y/9n/2//d/97/3//h/+L/4v/j/+T/5f/m/+f/5//o/+n/
6f/q/+v/7P/r/+v/6//r/+v/6//r/+v/6f/o/+j/5//j/+H/4P/e/9z/2v/Y/9b/1P/S
/8//zP/K/8j/x//E/8D/vf+7/7r/uP+2/7X/s/+x/6//r/+u/67/rP+s/6z/q/+r/6r/
qf+p/6n/p/+n/6b/pv+l/6X/p/+n/6f/pv+k/6T/pf+l/6P/o/+j/6P/ov+i/6P/o/+j
/6P/o/+j/6H/of+i/6L/o/+j/6P/o/+h/6H/of+h/6H/of+h/6L/oP+g/6D/of+f/5//
n/+f/6D/oP+g/6D/nv+e/53/nP+c/5z/nP+c/5z/nP+b/5v/mf+Y/5j/mf+Z/5j/l/+X
/5X/lf+V/5T/lv+W/5b/l/+V/5X/lf+T/5H/kv+S/5L/kv+R/5H/kf+R/5H/kf+R/47/
jv+O/47/jP+M/4z/jP+M/4z/jP+N/4v/iv+K/4r/iv+K/4v/i/+L/4z/jP+M/43/jf+N
/47/jP+M/4z/jP+M/4z/jP+M/47/jv+P/5D/jv+P/5H/k/+T/5L/kf+P/43/jf+N/47/
j/+M/w==
         </WaveFormData>
      </LeadData>
   </Waveform>
</RestingECG>
