# Supplementary material for: Detection of Left Atrial Enlargement Using a Convolutional Neural Network-Enabled Electrocardiogram
Source: Front Cardiovasc Med. 2020 Dec 17;7:609976. doi: 10.3389/fcvm.2020.609976 (PMC7773668; doi:10.3389/fcvm.2020.609976)
Supplement: Supplementary file 2 [file Data_Sheet_2.ZIP › normal1/1802010416_9552_0000002S.XML]

<?xml version="1.0" encoding="Windows-1252"?>
<!DOCTYPE RestingECG SYSTEM "restecg.dtd">
<RestingECG>
   <PatientDemographics>
      <PatientID>1802010416</PatientID>
      <PatientAge>66</PatientAge>
      <AgeUnits>Years</AgeUnits>
      <Gender>Female</Gender>
      <PatientLastName>zhaoshaoxia</PatientLastName>
   </PatientDemographics>
   <TestDemographics>
      <DataType>Resting</DataType>
      <Site>1</Site>
      <AcquisitionDevice>MAC55</AcquisitionDevice>
      <Status>Unconfirmed</Status>
      <Priority>Normal</Priority>
      <Location>2</Location>
      <AcquisitionTime>15:33:51</AcquisitionTime>
      <AcquisitionDate>08-16-2015</AcquisitionDate>
      <CartNumber>1</CartNumber>
      <AcquisitionSoftwareVersion>010B</AcquisitionSoftwareVersion>
      <XMLSourceVersion>MAC5000 v1.0</XMLSourceVersion>
   </TestDemographics>
   <RestingECGMeasurements>
      <VentricularRate>84</VentricularRate>
      <AtrialRate>84</AtrialRate>
      <PRInterval>158</PRInterval>
      <QRSDuration>90</QRSDuration>
      <QTInterval>358</QTInterval>
      <QTCorrected>423</QTCorrected>
      <PAxis>-3</PAxis>
      <RAxis>34</RAxis>
      <TAxis>29</TAxis>
      <QRSCount>14</QRSCount>
      <QOnset>219</QOnset>
      <QOffset>264</QOffset>
      <POnset>140</POnset>
      <POffset>194</POffset>
      <TOffset>398</TOffset>
      <ECGSampleBase>500</ECGSampleBase>
      <ECGSampleExponent>0</ECGSampleExponent>
   </RestingECGMeasurements>
   <Diagnosis>
      <Modality>Resting</Modality>
         <StatementCount>2</StatementCount>
         <LabelText>12SL ��ϳ���</LabelText>
      <DiagnosisStatement>
         <StmtFlag>ENDSLINE</StmtFlag>
         <StmtText>�������</StmtText>
      </DiagnosisStatement>
      <DiagnosisStatement>
         <StmtFlag>ENDSLINE</StmtFlag>
         <StmtText>���� ECG</StmtText>
      </DiagnosisStatement>
   </Diagnosis>
   <Waveform>
      <WaveformType>Rhythm</WaveformType>
      <WaveformStartTime>0</WaveformStartTime>
      <NumberofLeads>8</NumberofLeads>
      <SampleType>CONTINUOUS_SAMPLES</SampleType>
      <SampleBase>500</SampleBase>
      <SampleExponent>0</SampleExponent>
      <HighPassFilter>16</HighPassFilter>
      <LowPassFilter>150</LowPassFilter>
      <ACFilter>NONE</ACFilter>
      <LeadData>
         <LeadByteCountTotal>10000</LeadByteCountTotal>
         <LeadTimeOffset>0</LeadTimeOffset>
         <LeadSampleCountTotal>5000</LeadSampleCountTotal>
         <LeadAmplitudeUnitsPerBit>4.88</LeadAmplitudeUnitsPerBit>
         <LeadAmplitudeUnits>��V</LeadAmplitudeUnits>
         <LeadHighLimit>2147483647</LeadHighLimit>
         <LeadLowLimit>268435456</LeadLowLimit>
         <LeadID>I</LeadID>
         <LeadOffsetFirstSample>0</LeadOffsetFirstSample>
         <FirstSampleBaseline>0</FirstSampleBaseline>
         <LeadSampleSize>2</LeadSampleSize>
         <LeadOff>FALSE</LeadOff>
         <BaselineSway>FALSE</BaselineSway>
         <ExcessiveACNoise>FALSE</ExcessiveACNoise>
         <MuscleNoise>FALSE</MuscleNoise>
         <LeadDataCRC32>3468858580</LeadDataCRC32>
         <WaveFormData>
DgAOAA4ADgARABIAEwAUABcAGAAZABoAHQAeAB8AIAAiACQAJgAoACoAKgAqACoAJwAm
ACUAJAAmACYAJgAmACYAJgAmACYAJAAiACAAHgAcABoAGAAWABMAEgARABAADQAMAAsA
CgAHAAYABQAEAAIAAgACAAIAAQAAAP///v8AAAAAAAAAAP3//P/7//r//P/8//z//P/6
//r/+v/6//z//P/8//z/+//6//n/+P/6//r/+v/6//z//P/8//z//v/+//7//v/8//z/
/P/8//7//v/+//7///8AAAEAAgAAAAAAAAAAAAAAAAAAAAAAAwAEAAUABgAFAAQAAwAC
AAIAAgACAAIAAAAAAAAAAAABAAIAAwAEAAIAAgACAAIAAgACAAIAAgAAAAAAAAAAAAIA
AgACAAIAAwAEAAUABgAFAAQAAwACAAIAAgACAAIABAAEAAQABAACAAQABwAIAAgACAAI
AAoADQAOAA8AEAAOABAAEAAPAA4ADgASABIAFAAVABcAFwAVABQAFgAVABkAHgAfABwA
GgAYABUAEwAQAA4ADAAMAA0AEAAMAAcAAwAAAP///f/8//3//v/9//r/9//3//f/+P/5
//n/+v/6//r/+v/7//n/9//2//b/+P/5//n/+v/6//n/9//2//f/+f/6//v////z//H/
+f/y/+z/+v8IAAsAEAAcACQALgBCAGAAdACJAKIAqQCGAFYAQAAoAP//4P/Q/8r/xP+9
/7z/vP/C/8j/xv/P/9j/3P/j/+f/6f/u/+//7v/0//3/+f/6//v/+//9//7/////////
AQACAAIAAgAAAP7//f/8//7/AAADAAUABAADAAIAAgADAAMAAwADAAQABAAFAAYABgAF
AAQABAAKAAgACAANAA8ACgAMAA0ADwAPAA4ADgAOABAAEQARABEAEwATABMAFQAXABgA
GgAcABwAHQAgACEAIQAjACgAKgAqACoAKgAoAC0AMAAwADMAMwA0ADYANgA0ADQANAAz
ADIAMAAvADIAMwAyAC8ALwAvAC8ALQApACcAJQAjACEAHgAcABwAHAAaABoAGAAVABQA
EgAQAA8ADAAKAAkACgALAA0ADwAMAAsACgAIAAkACQAKAAoACQAGAAUABQAFAAUABQAF
AAUABQAEAAQAAgACAAMAAwACAAIAAwAFAAUABQAGAAcABQAEAAQABQAGAAUABgAHAAgA
CAAHAAYABQAGAAYABQAHAAcACAAIAAcABwAJAAkACgAKAAsACwANAA0ADQAOAAsACgAJ
AAgACwAMAA0ADgAMAA4ADgAOAA4ADQAMAAwACwALAAwADAAMAAwADAAOAAoACgAMAAwA
DAAMAAkACQALAAsACgAJAAsADQANAA4ACgAKAAoACgAKAAoACgAMAA8AEAASABIAEgAU
ABgAGAAYABgAGAAaABoAGQAVABQAFwAWABgAGQAbABsAHAAcAB8AHwAiACYAJgAiACAA
HgAbABkAFAASABAAEAASABYAEwAPAAwACgAKAAkACQAJAAkABwAGAAMAAwADAAUABQAE
AAQAAwACAAEAAQABAP///v/+/wEAAQAAAAAAAQABAAAAAAAAAAEAAQABAP///f/9/wMA
AgD8//7/CAARABgAIgAuADgARgBYAGoAgQCcAK0ArgCOAFwAMAAPAPj/4v/S/87/yf/A
/8L/yv/O/8z/1f/g/+r/8//1//P/9v/5//z/AgAFAAUABgAHAAcACQALAAsACgAJAAcA
CAAIAAgACQAIAAgACAALAAwADgAPAA0ACwAJAAgADAANAA4ADwAPAA4ADgAOABAADwAO
AA4AEQAOAA0AEQASAA4AEQATABUAFQAUABQAFgAYABkAGQAaABsAGgAZABwAHwAhACQA
JgAmACcAKgAqACkAKgAuADAAMAAwADAAMQA3ADsAPAA8ADsAOwA8AD4APAA8ADwAPgA+
AD0APQA7ADsAOQA1ADYANwA4ADcANgA1ADQAMwAuACoAJwAmACUAJAAlACQAIQAgAB4A
HAAaABgAFwAXABYAFQAVABUAFgAVABQAEgAPAA8AEAAQABAADgAOAA8AEQARABEAEQAP
AA8ADgAOABAAEAARABEAEAAQABEAEwAQAA8ADwAPABEAEAAQABEAEgARABIAEwASABIA
EQAQABAAEgATABMAFQAVABYAFgAVABUAFwAXABQAFAAVABUAFwAXABcAGAAXABYAFQAU
ABYAFgAWABYAGAAaABoAGgAYABcAFgAWABUAFQAWABYAFAAUABQAFgASABIAFAAUABQA
FAARABEAFAAVABUAFQAUABUAFAAUABYAFgAWABUAEAAQABQAEgASABIAEgAQABIAFQAW
ABkAGgAbAB4AHgAeAB4AHgAgACIAIgAhABwAHAAgACAAIAAhACMAIwAiACIAJQAlACQA
KAAoACQAJgAmACUAJQAfABwAGQAYABkAHAAYABMAFAASABIAEQAOAA0ADAAJAAoABwAH
AAcABwAHAAYABgAGAAYABgAHAAkABwAGAAYABgAFAAMAAgAFAAUABAAEAAQABQAFAAUA
BQD9/wEAAwD8//z/AgAIAA8AGAAcACQAMgBAAFAAaAB5AI4AqQC0AJIAYAA8ACMABADi
/9D/zv/N/8j/yP/K/8r/0P/V/9r/4v/t//X/8//u//X/+P/4//3///8CAAMAAwAFAAYA
BQADAAEAAwAEAAQABAAEAAQABQAGAAUABAAEAAMABQAFAAUABgAFAAUABQAFAAgACAAJ
AAoADAALAAoACgAMAAoACgAPABEADAAOAA8ADwAPAA4ADgAOABAAEQARABEAEwATABMA
FAAVABUAFgAXABgAGgAeAB0AHQAfACQAJAAkACQAJAAmACsALgAuAC0ALQAuADAAMQAu
AC0ALAAsACwAKwArACwALQAsACkAKwArACsAKQAnACUAIwAhACAAHAAZABgAGAAWABYA
FAARABAADgAMAA4ADAALAAsACQAHAAYABQACAAEAAAD+//3//f/+//7//v/8//z//f/7
//v/+//7//n/+f/4//j/+v/6//v/+//3//b/9v/3//n/+f/6//v/+f/4//j/+f/8//v/
/P/9//z//P/7//r/+f/6//r/+f/5//n/+v/6//v/+//9//3//v/+///////8//v/+v/6
//r/+v/6//r//P/8//z//P/6//z//P/8//r/+f/4//j/+f/5//r/+v/2//b/9v/4//b/
9v/4//j/+v/6//f/9//1//X/9P/z//H/8//z//T/9v/2//L/8//2//X/9P/z//L/8//2
//r//P/9//z/+//8/wAAAAAAAAAA/v8AAAAA///+//7/AgACAAAAAQADAAMABAAEAAcA
BwAGAAoACgAGAAUABAACAAEA/P/6//j/+P/5//z/+P/z//D/7v/u/+3/7P/t/+7/7f/s
/+n/6f/p/+j/5//l/+T/5P/k/+T/5f/n/+X/5P/k/+X/5f/k/+T/5//n/+b/5v/l/+X/
5P/j/9//4f/j/+H/3P/Y/+D/7P/x//T//v8EAAwAHgAwAEQAWQBwAIcAjABuAEIAIgAH
AOr/1P++/7D/rf+u/6j/pv+u/7T/uf+8/8T/z//Z/9P/zv/V/9b/0v/b/+X/4//j/+L/
4//l/+X/5P/j/+X/5v/m/+b/5//m/+b/5v/m/+b/5//n/+n/6f/p/+r/6v/p/+j/5//n
/+b/5v/m/+n/6f/p/+r/8P/u/+7/8//y/+z/7f/t/+3/7f/s/+z/7//y//T/9f/0//X/
9P/z//b/9//3//j//f/+/wAABAAEAAMABAAIAAgACAAIAAgACAANABAAEAATABMAFAAW
ABcAFAATABIAFAAUABMAEwATABMAEQANAA0ADQANAAsADAALAAoACQAGAAIA///+//7/
/P/8//r/9v/0//H/7v/v/+7/7v/v/+z/6//r/+v/6P/n/+b/5P/k/+X/5//o/+b/5P/k
/+X/5//n/+f/5//m/+X/4//i/+T/5P/l/+X/5P/k/+X/5//k/+P/4//j/+X/5P/k/+X/
5v/l/+b/5//n/+b/5P/i/+T/5v/n/+f/5//n/+j/6P/n/+f/6f/p/+b/5v/n/+f/6P/p
/+r/7P/s/+z/7P/s/+n/6P/n/+b/5v/o/+j/6P/p/+n/6f/q/+f/5//o/+j/5//o/+n/
7P/o/+j/6v/q/+r/6v/n/+f/6f/p/+j/5//l/+f/6f/k/+X/5v/n/+j/6v/s/+//8P/w
//D/8P/y//L/8v/y//L/8v/0//T/8//y//L/9v/2//b/9//5//n/9v/2//n/+f/6//7/
/v/6//n/+P/2//X/8//y//H/8v/w//L/7f/n/+b/5P/k/+P/4//j/+P/4f/f/9v/2v/Z
/9r/2//b/9z/2v/a/9r/2//Z/9f/1v/W/9n/2f/Y/9j/2//b/9r/2v/Y/9n/2f/Z/+H/
2f/N/8v/zv/U/9r/4v/p//T/+P/+/w4AKAA8AEwAYQB+AIUAZAA+ACQABADd/8T/tv+y
/67/of+a/5z/nv+e/6z/t/+0/7r/x//H/8f/zv/V/9T/1P/T/9X/1//Z/9r/3f/g/+H/
4f/h/+H/4v/i/+L/3v/c/9v/2v/d/97/4P/h/+H/4f/h/+L/4//j/+P/4//k/+T/5f/m
/+T/4//i/+L/6P/m/+b/6//s/+j/6//t/+7/7f/r/+r/7v/w//H/8f/y//P/8v/x//X/
9//4//r//P/8//3/AAABAAEAAwAIAAoACgAKAAoACAANABAAEAATABMAFAAWABYAFAAU
ABQAFAAUABMAEwARABEADwALAAwADQAOAA0ACgAJAAgABwADAP7/+v/4//j/9v/2//T/
9f/0//L/8P/w/+7/7f/t/+r/6f/p/+n/6f/p/+n/6P/l/+X/5v/m/+b/5P/k/+X/5f/l
/+X/5f/n/+f/5v/m/+f/6P/q/+v/5//k/+L/4f/j/+P/5P/l/+f/5v/m/+f/5v/j/+L/
4f/l/+b/5v/m/+b/6P/p/+n/6P/n/+f/5v/n/+f/6f/p/+n/6v/s/+3/6//r/+v/7P/s
/+z/7P/s/+z/7P/s/+z/7P/u/+7/7v/s/+v/6v/q/+n/6f/q/+r/6f/q/+v/7v/u/+7/
8P/w/+//7v/q/+n/6f/t/+7/6//o/+r/6v/q/+r/6//u//L/9P/2//b/9v/4//j/+P/4
//j/+v/8//z/+//5//r///8AAPz/+//7//n/+f/6//7///8CAAYABgACAP///v/8//v/
9P/y//D/8P/z//b/8v/t/+z/6v/q/+n/6P/p/+r/6f/n/+P/4v/h/+P/4//i/+L/5P/k
/+T/5f/i/9//3f/c/93/3f/c/9z/3//h/+L/5P/j/+P/4v/h/+P/3//d/93/2v/e/+T/
7P/z//z/AgAIABwANgBGAFoAdwCIAIsAeABIABwAAADj/8r/vP+w/6b/o/+m/6b/ov+k
/7T/v/++/8b/1f/Z/9X/2P/d/9z/3v/h/+X/5v/n/+f/6f/p/+n/6P/n/+j/6v/r/+z/
7v/u/+//8P/t/+z/7P/r/+3/7f/t/+7/7//v/+//7//u/+7/7//w//L/8f/w//D/9v/0
//T/+f/5//T/9v/3//n/+f/4//j//P/+//////8DAAUABQAFAAMAAwACAAIAAwAEAAYA
CgAOAA8AEgAYABgAGAAYABgAFgAbAB4AHgAfAB8AIAAiACIAIAAgACAAIgAiACEAIQAj
ACMAIQAdABsAGwAbABkAGAAXABYAFQAUABAADQAMAAoACAAIAAYABQAEAAIAAAD+//z/
+//7//z/+//7//v/+f/3//X/8v/y//P/9f/2//b/9P/0//X/9f/1//X/9f/1//X/9P/0
//b/9v/3//f/9f/0//T/9f/z//P/9P/1//f/9v/2//f/+f/3//f/9//6//r/+f/4//r/
/P/9//3/+v/5//n/+P/5//n/+//7//z//P/9//3//f/9//3//v/9//z/+//6//3//v//
/wAA/f/+//3//P/9//3//f/+//3//f/+//7//f/+////AgD///7////+/wAAAAD9//3/
+//7//r/+f/7//3//f/+//7/AAAAAAAA/v/+//7//v/8//7/AQACAAUABgAHAAoADAAM
AAwADAAKAAwADAALAAoACgAOAA4ADgAPABEAEQAPAA4AEAAPABEAFgAXABQAEgAQAA0A
CwAIAAgACAAKAAkACgAEAP3//v/8//z/+//5//n/+f/3//n/9//4//n/+P/3//X/9P/2
//b/9v/3//f/9f/0//T/8//z//L/8v/1//X/9P/0//L/8//z//P/9f/z//H/8//u/+z/
+P8EAAsAEAAaACIALABAAFQAZAB5AJIApQCeAHQAQgAaAP3/4v/Q/8L/uv+3/7j/vP/C
/8b/yv/V/9r/3v/l/+n/5//s//X/9P/0//v//f/8//v/+f/5//z//f/9//3//v8AAAEA
AgD///7//v/+/wAAAAABAAEAAQABAAEAAgAFAAUABQAFAAYABgAHAAgACAAHAAYABgAJ
AAYABQAJAAoABgAJAAsADQANAAwADAAQABIAEwATABYAGQAaABsAGAAXABUAFAAaABwA
HwAkACQAIwAkACgAKAAoACgAKAAqAC8AMgAyADUANQA2ADgANwA0ADMAMgAzADQANAA1
ADcANwA1ADEAMwAzADMAMQAuAC0ALAArACoAJgAjACIAIAAeAB4AHAAZABgAFgAUABQA
EgARABEAEgARABEAEQAPAA0ACwAIAAcABwAIAAgACwAKAAsADQALAAsACwALAAkACQAI
AAgACAAIAAkACQAHAAYABgAHAAkACQAKAAsACgAIAAcABwAKAAkACgALAAwADAALAAoA
CgAMAA0ADQAPAA8AEAAQAA4ADQAOAA0ADgAOAA8ADwANAA0ADQAOAAwADAAMAAwADQAO
AA8AEAAPABAADwAOAA4ADQAMAAwADAANAA8AEAAOAA4ADgAQAA8AEAATABQAEgAQAAsA
CQAMAA0ADQANAAwADQAMAAwADgAOAA4ADQAOABAADQAMAAsACgAMAA4AEQASABYAFgAW
ABgAHAAcABwAHAAcAB4AHgAdABkAGAAbABoAGgAbAB0AHQAcABwAHwAfACIAJgAmACIA
IQAgAB4AHQAWABQAEgASABMAFgASAA0ADgAMAAwACwAJAAkACQAHAAYAAwADAAMABQAF
AAQABAACAAIAAgADAAUAAwACAAIAAQABAAAAAAD//////v/+/wEAAwAEAAUABQABAP//
AQAAAPr//P8KABcAGgAeACQALAA8AFgAbgB7AI4ApwCuAIwAXAA2ABkA/P/g/9L/0P/B
/7z/xv/M/8r/0v/Z/9z/5v/v//H/7//w//H/9v/+/wMAAQACAAMAAwAFAAcABwAGAAUA
BQAGAAYABgAIAAgACQAKAAcABgAGAAUABwAHAAcACAAJAAkACQAJAAwADAANAA4ADAAL
AAoACgAOAAwADAARAA8ACgAMAA0AEAARABEAEgASABQAFQAVABUAFwAXABcAGgAbABsA
HAAhACIAJAAoACgAJwAoACwALAAsACwALAAuADMANgA2ADYANQA1ADYAOgA4ADgAOAA4
ADgANwA3ADkAOQA3ADMAMgAxADAALQAuAC0ALAArACkAJgAkACQAIAAeAB4AHAAbABoA
GAAWABYAFAATABMAEgARABEAEQAQAA8ADgAMAA0ADQAOAA4ADQAKAAkACQAHAAcABwAH
AAgACQAJAAoACgAKAAsACwAHAAYABgAHAAkACQAKAAsACAAGAAUABQAIAAcACAAJAAoA
CgAJAAgACQAMAA4ADwAOAA0ADQAMAAsACwANAA0ADAAMAA0ADQALAAsACwAMAA4ADgAO
AA4ADQAMAAsACgAKAAwADAAMAA4ADQAMAAwACwALAAwADAAMAAwADAAOAA0ADgARABIA
EQAQAAwACwALAAsACgAJAAsADQANAA4ADQAMAAsACQALAAwADwARAA0ADgANAAwACwAK
AAwADgARABIAFwAYABkAHAAbABoAGQAYABgAGgAaABkAGAAYABwAHAAcAB0AHwAfACAA
IAAjACMAJAAoACgAJAAiACAAHQAbABYAFAASABIAEwAWABIADQAOAAwADAALAAoACwAM
AAsABwADAAIAAQACAAMAAwAEAAQABAAEAAUAAwABAAAAAAADAAMAAgACAAMAAwACAAIA
AgADAAMAAwABAAUABQD9//r/AgAMABAAFQAaACAAKgA8AE4AZAB6AJMArACrAIwAZgBO
ADQAEQD0/+L/2v/U/8//zv/Q/87/0P/a/+H/4v/m//X//f/9//j/+f8CAAQABQAHAAgA
CQAJAAsADQANAAwACwALAAwADAAMAAsACgAKAAoACwAMAA4ADwAPAA8ADwAQABEAEQAR
ABEAEgASABMAFAASABEAEAAQABQAEgASABcAGQAUABYAFwAZABkAGAAYABoAHAAdAB0A
HQAfAB8AHwAiACMAIwAkACUAJgAoACwALQAtAC8ANAA2ADYANgA2ADYAOwA+AD4APwA/
AEAAQgBEAEIAQgBCAEAAQAA/AD8APwA/AD0AOQA5ADkAOQA3ADcANwA3ADcAMwAuACoA
KAAnACYAJwAmACMAIgAgAB4AHgAcABsAGwAcABsAGwAbABgAFwAWABQAEwATABQAFAAV
ABQAFQAXABUAFQAVABUAFQAVABQAFAAUABQAFQAVABUAFAAUABUAFQAVABYAFwAZABgA
GAAZABkAFwAXABcAGAAYABcAFgAYABoAGwAbABkAGQAaABoAGwAbAB0AHQAcABwAHQAd
AB0AHQAdAB4AIAAgACAAIAAgACAAIAAgACAAIgAiACIAIgAhACAAIAAfAB8AIAAgACAA
IAAgACIAHwAeAB8AHgAeAB4AGwAbAB4AHwAfAB8AHwAhACEAIgAgACAAIgAgACAAIAAg
ACIAJAAnACgAKgAqACoALAAtACwAKwAqACsALgAvAC8AKgAqAC4ALgAwADEAMwAzADIA
MgA1ADUAOAA8ADwAOAA1ADQAMgAxAC0ALAArACwAKwAsACYAHwAgAB4AHgAdABsAGwAb
ABkAGgAXABcAFwAXABcAFgAWABQAFAAUABUAFwAVABQAFAAXABcAFgAWABUAFQAUABQA
FAAVABUAFQATAA8AEQAPAAwAFAAgACYALQA4AD4ARABYAHAAggCYAK8AvACxAIgAZgBO
ADAADwD2/+7/6v/g/9v/2v/W/9T/4P/0//X/8v/+/wsABwAFAAoADwAOABQAGQAbABsA
GwAaABsAHQAdABwAGwAaABoAGQAYABoAGgAbABwAHQAeACAAIQAfAB8AHwAgAB8AHwAf
AB8AIgAiACMAJAAkACMAIgAiACUAIgAhACUAJwAiACQAJQApACkAKAAoACgAKgArACsA
LwAxADEAMQA0ADUANQA2ADcAOAA6AD4APQA9AD8ARABGAEYARgBGAEYASwBOAE4ATwBP
AFAAUgBRAE4ATQBMAE0ATgBOAE8ATQBNAEsARwBGAEUARABBAEIAQQBAAD8APAA4ADUA
NAAzADIAMwAyADAALgArACgAKgAoACcAJwAmACUAJQAlACIAIQAgAB4AHQAdAB4AHgAe
ABwAHAAdAB0AHQAdAB0AHwAfAB4AHgAeAB4AHwAfABsAGgAaABsAHQAdAB4AHwAeABwA
GwAbABsAGQAZABkAHAAcABsAGgAbAB4AIAAhAB8AHwAgACAAHQAdAB8AHwAeAB4AHwAf
AB8AHwAfACAAIAAgACAAIAAiACIAIgAiACIAJAAkACQAIwAhAB8AHgAeAB8AIQAiAB4A
HgAeACAAHAAcAB4AHgAfACAAHgAfAB0AHQAcABsAGwAdAB0AHgAgABwAHgAcABoAGgAa
ABoAGwAeACIAJAAlACQAIwAkACYAJgAmACYAKAAqACoAKQAmACYAKgAqACgAKQArACsA
KgAqAC0ALQAwADQANAAwAC8ALgAsACsAJQAiAB8AHgAhACQAIAAbABoAGAAYABcAFAAT
ABIADwARAA8AEAARAA4ADQALAAoACwAMAA0ADwAPAA0ADAAMAAwACwAJAAgACgALAAsA
DAAMAA0ADQANAAkADQALAAsACgAEAAYADAAZACYALAAyAD4ATgBkAHoAjwCiALMAtgCa
AGwASAAnAAgA8P/Y/87/zf/M/8j/yv/S/97/5f/k/+r/9f/5//f/+v///wYACAAFAAcA
CQALAAwADwARABEAEAAPABEAEgASABIAEwASABIAEgAUABQAFQAVABMAEwATABQAFQAV
ABUAFQAYABgAGQAaABcAFQATABIAFwAWABcAHQAbABYAGAAZABsAGwAaABoAHgAgACEA
IQAjACUAJQAlACQAJQAlACYAKwAsAC4AMgAzADMANQA6ADcANgA1ADQANwA9AEEAQgBB
AEEAQgBEAEgARgBGAEYARABEAEMAQwBGAEcARgBDAEAAPwA+ADsAPAA7ADoAOQA4ADQA
MQAwAC4ALAAsACoAKQAoACYAJAAiACAAHwAfAB4AHQAdAB0AHgAdABwAGgAbABsAHAAc
ABsAGAAXABcAFgAVABQAEwAWABcAFwAYABoAGgAbABsAFwAWABYAFwAXABcAGAAZABkA
GAAYABkAGwAZABkAGQAcABwAGwAaABoAHAAdAB0AHQAdAB4AHgAbABsAHQAdABwAHAAd
AB0AHgAfACAAIgAiACIAIgAiACAAIAAgACAAIAAiACIAIgAkACMAIgAiACEAIQAiACIA
IgAiACIAJAAhACAAIQAgACEAIgAgACEAIQAhACAAHwAhACMAIwAkACQAJAAkACMAJAAk
ACYAJwAnACcAJAAeAB8AIAAhACIAJAAmACkAKgAuAC4ALgAwADQANAA0ADQANAA2ADYA
NQAwADAANAA0ADUANwA6ADsAOQA4ADoAOQA7AEAAQQA+AD0APAA6ADkAMQAuACsAKgAs
ADAALQApACoAKAAoACcAJQAlACUAIwAlACMAJAAlACIAIQAfAB4AIAAgACAAIQAjACEA
IAAgAB8AHwAeAB4AHwAfAB4AHgAgACEAIQAhACMAHQAbAB0AGgAYACYAMAAxADYAQABG
AE4AYAB6AI4AnQCyAM0A1gCwAHoAUgA1ABYA/P/u/+z/6//o/+j/7P/q/+z/+f8EAAoA
CwANAA8AEgATABoAHgAdACMAIwAjACIAIwAmACcAJwAnACQAJAAjACIAIgAiACMAJAAk
ACQAJQAlACUAJQAlACYAJwAnACcAJwAmACYAJwAoACgAJwAmACYAKAAmACYAKwAsACgA
KwAtACwAKwApACgAKQAqACoAKQAqACsAKgApACsALQAuADAAMAAwADEANAA0ADMANAA4
ADkAOgA7ADwAOgA9AD4APAA/AD8AQABCAEIAQABAAEAAQABAAD8APwBBAEEAPwA7ADsA
OwA7ADkANQAzADEALwAtACoAKAAoACYAJAAkACIAHwAeABwAGgAZABYAFAATABEADwAO
AA0ADgANAAwACgAGAAUABQAEAAYABAAEAAUAAwADAAMAAwABAAEAAAAAAAAAAAABAAEA
///+//7////8//v/+//7//v/+v/6//v/+f/3//f/9//4//j/9//2//T/9v/3//f/9f/1
//b/9v/3//f/+f/5//X/9P/0//P/8f/x//H/8v/y//L/8v/y//H/8P/v/+7/6//s/+v/
6v/s/+v/6v/q/+n/6f/q/+r/5v/m/+b/6P/j/+L/4//i/+T/5P/h/+H/4P/f/93/2//Z
/9v/2//c/9z/3P/c/9v/1v/U/9b/1//W/9T/1P/U/9T/0//U/9b/1v/Y/9j/2P/a/9v/
2v/Z/9j/1v/Y/9j/1//V/9b/2//c/9n/1//W/9P/1P/U/9f/1//Y/9z/3P/Y/9b/1P/R
/8//yP/G/8T/xP/D/8b/wv+9/7n/tv+1/7P/tP+1/7b/tf+z/6//rv+t/6v/q/+q/6r/
qf+o/6f/p/+l/6P/ov+i/6P/o/+i/6L/of+h/6D/oP+e/5//n/+f/53/m/+b/53/nP+W
/5T/ov+t/7T/uP+6/8T/2v/s//7/FQAqAD8AQAAaAPD/0P+r/4z/gP9y/2j/Yf9c/1z/
XP9a/2T/bf9u/3b/f/+J/4v/hP99/4T/lP+T/4//j/+P/47/j/+S/5P/k/+T/5L/kv+R
/5D/j/+O/47/jv+O/47/j/+P/47/jf+M/4z/jf+N/43/jf+Q/5D/kf+S/4//jf+L/4r/
jP+K/4r/j/+N/4j/iv+L/4//j/+O/47/j/+Q/5D/j/+P/5H/kf+R/5L/k/+T/5T/l/+Y
/5r/nv+c/5v/nP+g/6D/oP+g/6D/of+n/6v/rP+s/6v/q/+s/6z/qv+q/6r/qP+o/6f/
p/+p/6n/p/+j/6H/of+h/5//oP+f/57/nf+Y/5T/kf+Q/47/jP+M/4r/h/+G/4T/gv+A
/37/ff99/3v/ef94/3f/dv91/3T/cv9z/3P/dP90/3L/cP9w/3H/b/9v/2//b/9t/23/
bP9s/2r/av9r/2v/a/9q/2r/a/9o/2f/Z/9n/2j/aP9p/2v/a/9p/2n/af9q/2r/af9o
/2f/aP9o/2f/Zf9l/2b/Zv9m/2f/av9r/2f/Zv9m/2X/Zv9n/2j/av9o/2j/aP9o/2b/
Zv9m/2b/ZP9m/2b/Zv9m/2X/ZP9k/2H/Yf9i/2L/Xv9e/17/YP9g/2D/Yv9i/2D/YP9d
/13/Xf9d/1z/W/9b/1//Wf9Y/17/XP9c/1z/XP9a/1z/X/9g/2D/YP9g/2L/ZP9k/2T/
ZP9l/2j/af9p/2T/Yv9k/2L/Yv9j/2X/Zf9k/2T/Z/9n/2r/bv9u/2r/aP9m/2P/Yf9c
/1r/WP9Y/1n/XP9Y/1P/Uv9Q/1D/T/9M/0v/Sv9H/0j/Rf9F/0X/Rf9F/0T/RP9E/0T/
RP9F/0T/Qf8//z7/QP9B/0H/Qv9D/0P/Qv9C/0H/Qf9A/z//Qf83/zf/Nf8y/zb/Pv9G
/0//Wv9m/27/dP+G/57/sv/H/+L/5//A/5T/gP9o/0H/JP8Y/xD/Bv///vr++v4A/wz/
FP8Z/xr/HP8j/yH/Kf82/zX/MP80/zn/N/85/zv/PP8//0H/Qf9A/z//QP9C/0P/RP9C
/0D/P/8+/z7/Pv8//z//Qf9B/0H/Qv9A/z//Pv89/0D/QP9B/0L/Qv9B/0D/QP9O/0r/
QP9B/w==
         </WaveFormData>
      </LeadData>
      <LeadData>
         <LeadByteCountTotal>10000</LeadByteCountTotal>
         <LeadTimeOffset>0</LeadTimeOffset>
         <LeadSampleCountTotal>5000</LeadSampleCountTotal>
         <LeadAmplitudeUnitsPerBit>4.88</LeadAmplitudeUnitsPerBit>
         <LeadAmplitudeUnits>��V</LeadAmplitudeUnits>
         <LeadHighLimit>2147483647</LeadHighLimit>
         <LeadLowLimit>268435456</LeadLowLimit>
         <LeadID>II</LeadID>
         <LeadOffsetFirstSample>0</LeadOffsetFirstSample>
         <FirstSampleBaseline>0</FirstSampleBaseline>
         <LeadSampleSize>2</LeadSampleSize>
         <LeadOff>FALSE</LeadOff>
         <BaselineSway>FALSE</BaselineSway>
         <ExcessiveACNoise>FALSE</ExcessiveACNoise>
         <MuscleNoise>FALSE</MuscleNoise>
         <LeadDataCRC32>2169450862</LeadDataCRC32>
         <WaveFormData>
DAAMAAwADAAPABAAEQASABUAFgAXABgAGwAcAB0AHgAgACIAJAAmACgAKAAoACgAJwAm
ACUAJAAmACYAJgAmACYAJgAmACYAJAAiACAAHgAaABgAFgAUABIAEAAOAAwACAAGAAQA
AgD///7//f/8//v/+v/5//j/9//2//X/9P/0//T/9P/0//L/8v/y//L/8v/y//L/8v/w
//D/8P/w//D/8P/w//D/7//u/+3/7P/t/+7/7//w//D/8P/w//D/8v/y//L/8v/y//L/
8v/y//D/8P/w//D/8f/y//P/9P/y//L/8v/y//D/8P/w//D/8f/y//P/9P/z//L/8f/w
//L/8v/y//L/8f/w/+//7v/x//L/8//0//P/8v/x//D/8v/y//L/8v/y//L/8v/y//D/
8P/w//D/8f/y//P/9P/z//L/8f/w//L/8v/y//L/9P/0//T/9P/y//T/9P/z//D/8P/v
/+//8//1//b/9//1//X/9f/0//L/9P/1//X/8//3//r/+//5//f/+P/2//r//v////7/
/P/9/////////////v/+/wAAAAD9//r/9v/y/+7/7f/t/+7/7//w/+3/7P/s/+3/7//w
/+3/8P/v/+//7//v/+7/7P/s/+v/6//u/+z/6//r/+z/7P/s/+3/7f/v/+//9f/o/+D/
4f/a/9X/3P/l/+f/8v8OACcAMABBAFwAawBxAGsAVQA7AC4ALgAgAAkA+//4//n/9f/y
//L/6v/p/+j/4f/j/+n/6f/r/+//7v/r/+//7//w//P/8f/v/+//7v/u//L/8//y//P/
9P/0//f/9//x//D/7//w//P/8//0//n/9f/1//T/9P/y//L/8//z//X/9//4//j/+P/3
//f/+P/7//v/+//7//z//P/8//r//P/+//7//v8CAAMAAwAEAAIABAAEAAYACAAKAAwA
DgAOAA0ADgASABMAEwAUABgAGwAbABwAHwAeACAAIAAiACMAJAAmACgAKAAoACcAJwAn
ACcAJgAlACUAJQAkACEAIgAjACQAIgAgABwAFwAVABcAEQAMAAsACQAJAAgABwAEAAIA
AQD///r/+f/4//j/+v/5//r/+//4//f/9//1//L/9P/0//T/9f/w/+//7//v/+//7//v
//P/8f/v/+//7v/t/+3/7//v/+//8P/y//L/8f/x//L/8v/y//L/8v/y//L/8v/y//T/
9P/y//D/7//w//H/8P/x//D/8P/w//D/8P/y//L/8//z//P/9P/2//b/9v/2//T/8//z
//L/9f/1//X/8//z//X/9f/0//b/+P/2//X/9P/0//T/8//1//T/9P/0//L/8v/y//L/
8v/y//L/8f/z//X/9f/z//P/8//z//P/7//w//D/8P/w//D/8v/0//T/8//z//T/9P/1
//b/9//3//f/9f/1//X/9P/y//T/9f/1//D/8//1//X/9v/3//v//P/9/wAAAAD+//z/
/f////////////7//v8AAAAA/f/6//f/9P/x//H/8v/y//L/8v/x//D/8P/x//L/8v/u
//D/7//v/+//7//s/+r/6v/p/+v/7v/s/+v/6//s/+z/7P/t/+3/7//v/+n/6P/m/+X/
4P/Z/9j/2//j/+z/+v8VAC4AQwBWAGUAcQB7AG8AVQBGADwALAAZAAsAAgADAAUA/v/0
//D/7f/m/93/4f/p/+//9f/3//D/6//r/+//9P/z//P/8//z//L/8v/z//P/8f/x//D/
8P/z//P/8P/w//D/8v/1//X/9v/7//f/9f/y//D/8v/0//f/+f/4//n/+f/4//n/+f/6
//z//P/7//r/+f/8//z//P/6//z//v/+//7//v//////AAABAAQABQAIAAsADAANAA4A
DQANAA8AFAATABMAFAAYABcAFwAYABsAHAAgACIAJgAkACQAJQAmACgAKAAnACcAKgAr
ACsAKwAqACkAJwAjACMAIwAjACAAIAAeABsAGwAbABUAEAAPAA0ADQAMAAsABgAEAAMA
AQD8//v/+v/6//n/9//3//f/+P/3//f/9f/w//L/8v/y//T/8P/w//H/8//z//P/8//z
//H/7//v//H/8f/y//X/9P/z//P/9P/x/+//7v/u/+//8P/x//L/8P/w//D/8P/y//L/
8P/u/+z/7v/w//D/7//u/+7/7v/w//D/8v/y//H/8f/x//L/9P/0//T/9P/x//H/8v/y
//H/8f/x/+//8P/z//T/9P/y//T/8v/x//H/8v/z//P/8f/w//D/8P/w//D/8P/w/+7/
7v/u/+3/8P/z//T/8//y//H/8P/v//L/8//0//X/8v/u/+7/7//w//H/8v/w//L/8v/x
//H/8v/y//P/8//z//L/8f/0//X/9v/2//L/9P/1//X/8v/1//f/9//3//f/+v/6//n/
/P/8//r//f///wIAAwACAAEA///+/wAAAAD9//r/+//4//X/9f/x//D/7//u/+//7v/u
/+//8P/w/+z/7v/v/+//7//v/+7/7P/s/+v/6f/s/+r/6f/q/+z/7f/u/+v/6//t/+3/
7f/m/+b/4//Y/9X/2P/Z/9//6P/y/wcAJAA7AFAAZwB1AHcAdQBlAEYAOAAyACkAFQAA
AP3/AwD+//r/9P/n/+D/3//h/+H/5//z//v/8v/n/+n/6//q/+3/7//x//H/8P/w//H/
8f/v/+//8P/w//P/8//w//D/8P/y//T/8//z//f/8//z//L/8v/0//T/9f/1//X/9//4
//j/+v/5//n/+v/7//v/+//7//7//v/+//z//P/+//7//v8AAAEAAQACAAIABAAEAAYA
BQAGAAcACAALAAsADQASABEAEQASABYAGQAZABoAHQAfACIAIwAmACYAJgAnACgAJwAm
ACQAIwAmACcAJwAnACkAKQAoACUAJwAnACcAJAAjACAAHAAbABsAFQAQAA8ADQANAAwA
CwAGAAQAAwABAAAA///+//7/+//5//n/+f/2//X/9f/z/+7/8P/w//D/8//w//H/8//y
//H/8P/v//L/8f/w//H/8f/x//L/9f/w/+//7//w//D/7//v//D/8v/y//L/8v/z//T/
9f/2//X/9P/x/+7/7v/w//L/8v/x//D/8P/w//L/8v/0//T/9v/3//j/+v/2//T/8v/w
//H/8f/y//L/8//z//P/8f/y//X/9v/2//X/9v/z//H/8//0//X/9f/z//L/8v/y//L/
8v/y//L/8//0//X/9f/y//P/8v/v//H/8f/x//H/8//1//H/8//2//P/8v/x//D/8//2
//f/9//1//T/8v/x//X/9//4//n/+P/3//b/9P/0//b/9//3//T/9//5//n/+//7//7/
/v/+/wAA///8//z//f//////AAABAAEAAgAAAAAA/f/6//n/9v/z//P/9P/0//T/9P/x
//D/8P/x//D/8P/s/+7/8f/x//H/8f/y//D/8P/v/+3/8P/u/+3/7//w//D/8P/u/+3/
7v/t/+v/7P/q/+f/3P/T/9j/4//n/+r/+v8RACgAPwBSAGUAdQB9AHUAXwBIADwAMAAb
AA0ACAABAPv/+P/0/+z/3//g/+X/5f/n/+v/8//7//T/6//v/+//6P/t//n/9//1//L/
8P/1//X/8//z//T/9P/3//f/9P/0//T/9v/0//P/8//3//f/9//2//b/9P/0//X/9f/z
//X/9v/2//f/9//4//r///////////////7//f/6//z//v/+//7/AgADAAMABAADAAQA
AwAEAAcACAAJAAoADQANAA8AFAAVABUAFgAaABsAGwAcAB8AHQAgACEAJAAmACYAJwAo
ACYAJgAlACUAKAApACkAKQAnACcAJgAjACMAIwAjACAAIgAgAB0AHQAdABcAEgARABAA
DwANAAsABQACAAAA/f/7//v/+//8//n/9//3//f/9P/z//P/8f/x//T/9f/2//f/8v/x
//H/8v/z//T/9f/1//H/7f/r/+3/7f/u//H/7//v//D/8v/x/+//7v/u//D/8P/w//D/
8f/y//P/9P/z//L/7//s/+3/8P/z//T/8f/w//D/8P/y//L/9P/0//L/8f/w//D/8f/y
//P/9P/z//P/9P/0//T/8//y/+//8f/z//P/8v/z//b/9f/1//P/9P/1//X/9f/0//T/
9P/0//T/9P/0//T/9P/0//P/8//1//X/8//z//H/8//w//L/8v/y//L/8//2//f/9//2
//b/9f/1//X/9f/0//P/9P/1//b/9v/2//j/+f/5//T/9//5//n/+f/5//z//P/9/wAA
AAD+//7///8BAAEAAgADAAMABAADAAIA/v/6//n/9v/z//P/8v/y//L/8v/w/+7/7f/t
//D/8P/s/+7/8P/x//L/8//x/+7/7f/r/+3/8P/u/+3/7f/u/+7/7v/r/+v/7f/t//f/
8P/e/9f/2P/Z/9r/4f/p//b/BgAbADIARwBaAGUAbQBtAFUAOwA8ADwAHgABAP3//v/9
//v/9v/w/+j/3//c/+f/5//j/+v/8//t/+r/8//3//P/8P/t/+//8P/x//H/8v/2//f/
9v/3//b/9v/5//n/9P/0//T/9v/4//f/9//7//n/+f/4//j/+v/6//v/+//5//v//P/8
//r/+f/5//r//v///wAAAQACAAIAAgAAAAEAAgABAAAAAwAFAAYACAAGAAgACAAKAAwA
DgAQABIAEgARABIAFgAZABkAGgAeACEAIQAiACUAIgAkACQAJgAmACYAJwAoACkAKgAq
ACsAKgArACsAKwAoACcAJQAhACMAJQAnACYAJAAiAB8AHwAdABUADgALAAoACQAHAAUA
AwACAAIAAQAAAP///v/+//z/+f/4//f/+P/3//f/9f/0//b/9v/2//b/8v/y//P/8//z
//P/8//2//X/9P/1//X/9f/2//n/9P/x/+//7v/x//H/8v/0//L/8v/y//L/8f/w/+//
7v/z//T/8//y//L/9P/2//b/9P/y//H/8P/y//L/9P/0//X/9f/1//b/9P/0//T/9P/z
//P/9P/0//f/9//3//X/9f/3//f/9v/1//b/8//x//H/8v/z//P/9f/0//T/9P/2//b/
9v/2//b/9v/2//X/8//3//f/9f/y//T/9P/0//T/9v/4//j/9//1//b/9v/3//j/+f/5
//n/+f/5//n/+P/3//r//P/9//b/9//3//X/9v/3//v//P/+/wIAAwACAAEAAQACAAEA
//////7//v8AAAAA/f/6//n/9v/z//P/9P/0//T/9P/z//L/8v/z//L/8v/u//D/8v/z
//T/9f/x/+7/7f/r/+v/7v/s/+v/7f/w//L/9P/y//H/8v/x/+3/5v/k/9//2v/d/+D/
4//r//j/BgAfADoAUQBeAG8AfwBzAFMAQwA8ADIAIAAPAAcACAAFAP3/+v/4/+7/4f/c
/+f/7f/l/+f/9f/5//D/7//x/+3/7P/x//H/8v/z//P/9P/2//X/8v/x//T/9P/3//f/
9f/2//f/+v/3//X/9P/3//X/9f/0//T/9f/2//j/+f/3//n/+v/6//j/9//3//j//P/9
//7///////7//f/6//7/AAAAAAAABAAFAAUABgAHAAoACwAOAA0ADAALAAoACQAJAAsA
EAATABUAGAAeAB0AHQAeACEAHwAiACMAJgAkACQAJQAmACcAKAAoACkAKAApACkAKQAq
ACsAKwApACgAJwAmACIAIAAeABsAGwAdABcAEgARAAwACwAJAAcABgAEAAMAAQD8//v/
+v/6//r/+f/6//v/9//1//T/8f/w//L/8v/y//b/8v/y//P/8//z//P/8//z//H/7//v
//H/8f/y//X/9P/z//P/9P/z//H/8P/w//L/8v/y//L/8v/y//L/8v/0//T/8v/w//P/
9v/5//r/9//0//L/8P/y//L/9P/0//P/8//z//T/9P/0//T/9P/x//H/8v/y//T/9f/2
//X/9P/1//T/8v/0//b/9P/z//P/9P/1//X/9f/0//T/9P/y//L/8v/y//P/9P/1//X/
8//1//X/8//z//P/8//z//H/8//3//T/9P/0//T/9P/y//T/9P/z//X/9v/2//f/9v/3
//f/9//3//f/9//2//T/9v/3//f/9v/5//v/+//6//n/+//6//z/AAABAAAA/v///wEA
AQACAAMAAwAEAAEAAAD8//j/+f/2//P/8//y//L/8v/y//L/8v/z//X/8//y/+3/7v/x
//H/8f/x//D/7v/u/+3/7f/w/+7/7f/t/+7/7v/u/+3/7f/v/+//8f/s/+b/4f/Y/9X/
3P/j/+n/9P8IAB8ANABJAFwAawB7AH0AbQBRAEIAPAAsABkACwAGAAMAAQD8//b/7v/r
/+j/5//r/+3/7//z//H/7v/z//X/7f/s//X/+f/3//X/8v/w//X/9f/z//P/9v/2//n/
+f/0//T/9P/2//b/9f/1//n/9//3//b/9v/3//j/+v/7//n/+//8//z//P/7//v//P/+
//3//P/7//3//v////7/AAACAAIAAgAEAAUABQAGAAkADAANABAADgAMAAoACAALAA0A
EQAYABgAFwAXABoAHQAdAB4AIQAfACIAIwAmACkAKgAsAC4ALQAsACoAKQAqACsAKwAr
ACkAKQAoACUAJgAnACgAJgAkACIAHwAfACEAGwAWABUAEQAPAAwACQAGAAQAAwABAP7/
/f/8//z//v/9//7////7//n/+P/1//L/9P/0//T/+P/0//T/9f/1//X/9f/1//X/8//x
//H/8f/x//L/9f/y//H/8f/y//T/8//z//T/8//y//H/8P/x//L/8//0//T/9P/y//D/
8v/0//b/9v/3//b/9v/2//P/8v/z//L/8v/z//T/9v/1//T/8//y//H/8f/y//L/9P/1
//b/9f/0//X/9P/y//L/9P/y//H/8v/0//b/9//1//T/9P/0//b/9v/2//b/9f/0//P/
8f/y//X/9v/1//P/8//z//P/9f/1//X/9f/0//j/9v/0//L/8P/y//T/9P/z//X/9v/2
//f/9v/3//f/9//3//f/9//2//T/9v/3//f/9P/3//n/+f/7//v//v/+////AgACAAAA
AAABAAMAAwABAAEAAAAAAAIAAgD///z/+//4//X/9f/0//T/9P/0//D/7v/t/+3/8f/y
/+//8v/x//H/8f/x//H/8P/x//H/8P/y/+//7f/r/+z/7P/s/+7/7//y//P/8f/s/+j/
5f/i/9n/1v/f/+n/7v/6/xEAKgA9AFQAawB7AIEAdQBdAEoAQAA2ACUAEwACAAMABwD4
/+z/8P/t/+T/5f/n/+f/7f/1//X/7v/t/+3/7f/y//f/8//z//P/8v/y//X/9f/z//P/
9P/0//f/9//2//b/9v/4//T/8f/v//H/8f/z//T/9v/0//T/9f/1//f/+f/6//r/+P/3
//f/+P/9//3//f/9//3//P/7//j/+//+////AAACAAMAAwAEAAIABAAEAAYACQAKAAsA
DAAPAA8AEQAWABUAFQAWABoAGgAZABkAGwAcACAAIgAmACYAJgAnACgAKAAoACcAJwAo
ACkAKQApACkAKQAoACUAJQAlACUAIgAgAB4AGwAbAB0AFwASABEADAALAAkABwAEAAIA
AQD//////////wAA/f/5//f/9f/2//X/9f/z//L/9P/0//T/9v/y//L/8//y//H/8P/v
//L/8f/w//H/8v/z//X/+f/z//H/8P/w//L/8f/x//L/8f/w/+//7v/v//D/8f/y//L/
8v/w/+7/8P/y//T/9P/z//L/8v/y//L/8v/0//T/8//z//P/9P/y//L/8v/y//P/8//0
//T/8//z//P/8f/x//P/8//y//T/9v/0//P/8v/y//L/8f/y//L/8//0//X/9v/3//j/
9//2//X/8//x//P/8//x//P/8//z//P/8f/x//H/8f/z//T/9f/2//T/8v/y//L/8v/y
//D/8v/y//H/8v/0//X/9//2//f/9//3//f/9//3//b/9P/2//f/9//0//f/+f/5//v/
+//+//7///8CAAIAAAD+////AQABAP/////+//7/AAAAAP3/+v/5//b/8//z//X/9v/3
//j/9P/w/+3/6//v//D/7f/w//H/8f/x//H/8P/u/+7/7f/v//L/8P/v/+7/7v/t/+z/
7P/t//D/8f/t/+7/6v/b/9T/2//o/+n/6//0/woAJwA8AFEAYgB1AIEAdwBZAEUAQAA4
ACQADQD7//r/+//3//T/8v/s/+X/4v/l/+f/4f/l//n////0/+v/7f/x//L/9f/1//P/
8//y//L/9//3//X/9f/0//T/9//3//L/8v/y//T/9f/1//b/+//5//n/+P/4//j/+P/5
//n/9//5//r/+v/4//f/9//4//n/+f/5//n/+//8//3//P8AAAIAAgACAAQABQAFAAYA
BAAGAAYACAAJAAoACwAMAA0ADQAPABQAFQAVABYAGgAbABsAHAAfAB0AIAAhACQAJgAm
ACcAKAAmACYAJQAlACcAKQAqACsAKAAnACUAIQAfAB8AHwAcAB0AHAAaABsAGQATAA4A
DQAMAAsACQAHAAQAAgABAP///P/7//r/+v/3//X/9f/1//b/9f/1//P/7v/w//D/8P/y
/+7/7v/v//H/8f/x//H/8f/v/+3/7f/t/+3/7v/x/+7/7f/t/+7/8P/v/+//8P/y//L/
8v/y//H/8P/v/+7/8v/y//D/7v/s/+7/8P/w//H/8P/w//D/8P/w//L/8v/v/+//7//w
//L/8v/y//L/8//z//T/9P/z//P/8//x//P/9f/1//T/8v/0//L/8f/v//D/8f/x//H/
8P/w//D/8v/y//L/8v/x//D/7//t/+7/8f/y//H/8//z//P/8//z//P/9P/y//L/8v/y
//L/9P/0//P/8f/y//L/8//y//P/8//z//X/9f/1//T/8P/y//P/8//w//P/9f/1//f/
9//6//r/+//+//7//P/+////AQABAP/////+//7/+//6//b/8v/z//D/7f/t/+z/7P/s
/+z/7f/s/+z/7f/u/+7/6v/s/+z/6//q/+n/6v/o/+j/5//p/+z/6v/p/+n/6v/q/+r/
6f/p/+v/6//n/+T/4P/X/9L/2f/i/+P/6/8AABYAJwA8AE8AXABnAGsAWQA9AC0ALgAo
AA4A///5//r//f/z/+r/5v/g/9X/2P/n/+X/4//t//P/7f/o/+n/6f/n/+z/8f/v/+//
7//u/+7/8P/v/+z/6//q/+r/7f/t/+v/7P/t//D/8v/x//H/9f/z//P/8v/y//L/8v/z
//P/8f/z//T/9P/2//X/9f/2//j/9//2//X/+P/4//j/9v/4//r/+v/6//r/+//7//z/
/v8AAAAAAgAFAAYABwAIAAkACQALABAAEAAPAA8AEgAVABUAFgAZABkAHAAdACAAIAAg
ACEAIgAiACIAIQAhACIAIwAjACMAIQAhACAAHQAaABkAGAAUABYAFAARABEAEQALAAYA
BQAEAAMAAQD///z/+v/5//f/9f/1//X/9v/0//H/8P/v/+7/7f/t/+v/6v/s/+z/7P/u
/+r/6v/r/+n/6f/p/+n/7f/r/+n/6f/r/+v/7P/v/+v/6f/o/+j/6f/p/+r/7P/r/+r/
6f/o/+j/6P/o/+j/6v/q/+j/5v/n/+r/7f/u/+3/7P/s/+z/6v/q/+z/7P/r/+v/6//s
/+r/6v/q/+r/6v/r/+3/7v/v/+//7//t/+3/7//v/+7/7f/u/+v/6f/q/+z/7v/v/+3/
7P/s/+z/7P/s/+z/7P/s/+z/7P/r/+v/7f/t/+v/6//r/+v/6//x/+v/6//q/+r/6v/q
/+r/7P/u/+7/7f/s/+z/6//r/+7/7//v/+//7//v/+//7v/s/+7/7//v/+z/7//x//H/
8f/x//T/9P/1//j/+P/2//b/9//5//n/+f/5//j/+P/4//j/9f/y//H/7v/r/+v/6P/o
/+j/6P/o/+j/6f/r/+n/6P/j/+T/5v/n/+j/6f/o/+b/5v/l/+P/5v/k/+P/5P/m/+f/
6P/m/+X/5v/l/+P/5v/m/93/1P/J/8z/0//b/+j/9v8JAB4ANQBMAF8AbQBzAGcATQA4
ADYALgAZAAcA/v/z//H/8v/w/+b/2//c/+P/5f/f/+H/6f/n/+L/4f/l/+n/6P/j/+f/
6P/p/+n/6v/s/+v/6P/n/+j/6P/r/+v/6f/q/+v/7v/u/+3/7f/x/+7/7f/r/+r/7P/s
/+3/7f/t/+//8P/w/+//7f/s/+z/8P/x//L/8//z//L/8f/u//D/8v/y//L/9v/3//f/
+P/4//r/+v/8//z//P/8//z//v///wIACAALAAsADAAQAA8ADQAMAA0ADwAUABcAHAAa
ABoAGwAcABwAHAAbABsAHAAdAB0AHQAeAB8AHwAdABoAGQAYABQAFgAUABEAEQARAAsA
BgAFAAAA///9//v/+v/4//f/9f/w/+//7v/u/+//7f/t/+3/7P/r/+v/6f/o/+r/6v/q
/+n/5P/j/+P/4f/h/+H/4f/m/+X/5P/l/+X/5f/m/+n/5P/j/+P/5P/i/+H/4f/i/+L/
4v/i/+L/4//k/+X/5v/m/+b/5P/i/+D/4v/k/+T/5f/k/+T/5P/i/+L/5P/k/+H/4f/h
/+L/5P/k/+T/5P/l/+X/5v/m/+X/5f/l/+P/4//l/+X/5P/m/+j/5v/l/+P/5P/l/+X/
4//i/+L/4v/i/+L/4v/i/+T/5P/k/+P/4f/j/+P/4f/i/+P/5P/l/+P/4//j/+P/4v/i
/+L/4v/m/+j/5f/e/+D/4P/g/+D/4P/i/+L/4f/j/+T/5P/l/+b/5//n/+f/5//n/+f/
5v/j/+T/5P/j/+H/5f/o/+n/6f/p/+z/7P/t//D/8P/u/+7/7//x//H/7v/t/+v/6v/r
/+z/6v/o/+n/5v/j/+P/4f/g/9//3v/f/+D/4v/l/+P/4v/d/97/3f/d/93/3f/d/9z/
3f/d/9v/3v/c/9v/2f/a/9r/2v/b/9v/3f/d/+H/2P/U/9X/zP/D/87/2f/Z/9r/6v8D
AB4AMQBIAFkAZQBnAGMAUwA8ACwAIAAPAPn/7v/v//P/9P/w/+b/2//Q/9H/2f/f/93/
3f/f/+L/4f/d/+H/4v/h/+X/4//j/+L/4v/n/+f/5f/l/+P/4v/k/+P/4//k/+X/6P/m
/+X/5f/p/+f/5//m/+b/5v/m/+f/5//p/+v/7P/s/+z/6//r/+z/7f/t/+3/7f/v//D/
8f/w//L/9P/0//T/9v/3//f/+P/3//j/9//4//r//P/+/wAA/////wEABgAJAAkACgAO
ABEAEQASABUAEgAUABQAFgAXABgAGgAcAB4AHgAdAB0AHgAfAB8AHwAfAB8AHgAbAB0A
HQAdABoAGQAWABIAEQAUAA8ACwALAAYABQADAAEA///+//7//f/4//f/9v/2//L/7//u
/+3/7f/t/+7/7f/q/+z/7P/s/+7/6v/q/+v/7f/t/+3/7f/t/+v/6f/p/+r/6//t//H/
7P/r/+v/7P/s/+v/6//s/+7/7v/u/+7/7P/s/+z/7P/u/+7/7P/q/+r/7P/u/+7/7//u
/+7/7v/v//D/8//0//D/7//u/+7/8P/w//D/8P/x//H/8v/y//H/8f/x/+//7//x//H/
8P/y//T/8v/x//P/9P/1//X/9P/y//H/8P/u/+7/7v/u/+//8P/x//H/8P/x//D/7f/w
//H/8v/z//P/8//z//P/8v/w//L/9P/y//T/9P/0//T/8//0//P/8f/z//T/9P/1//b/
9//3//f/9f/1//X/9P/0//j/+//9//b/9//3//X/+P/5//3//v/9/wAAAAD+////AQAE
AAUAAwADAAIAAgADAAQAAgAAAPz/+P/0//P/9f/2//f/+P/3//b/9v/3//b/9v/y//T/
8//z//P/8//w/+7/7v/t//D/9P/z//P/8f/y//L/8v/z//P/9f/1//X/7v/s/+v/5P/b
/9r/4//v//r/CAAbADQATQBeAG0AfwCDAHUAWwBKAEYAOAAbAA8AEAAPAAcAAgD+//b/
6f/k/+n/7f/v//P/+/8DAAAA9//v//P/AAABAP3//P/7//n/+P/8//3//P/9//z//P//
/////v/+//7/AAAAAP////8DAAEAAQAAAAAAAAAAAAEAAQACAAUABwAIAAUAAwACAAIA
BwAHAAcABwAGAAYABgAEAAkADAANAA4ADwAPAA4ADgAOABAAEAASABUAFgAXABgAGQAZ
ABsAIAAfAB8AIAAkACUAJQAmACkAKQAsAC0AMAAwADAAMQAyADQANAAzADMAMgAzADMA
MwA1ADUANAAxAC8ALwAvACwALAAqACcAJwApACMAHgAdABwAGwAZABcAEgAQAA8ADQAK
AAkACAAIAAYAAwACAAEAAwADAAQAAwD+/wAAAAAAAAIA/v/+//////////////8BAP//
/f/9//3//f/+/wEAAAD/////AAD///3//P/8//z//P/8//z//f/+////AAAAAAAA/v/8
//z//v8AAAAA/f/8//z//P///wAAAwAEAAEA///9//z//f/+////AAD/////AAAAAAEA
AQABAP////8BAAEAAAAAAAIAAAD//wEAAgADAAMAAgAAAP///v8AAAAAAAAAAAIAAgAC
AAEA//8BAAEA///5/wEA+//5/wIAAgACAAIAAgAAAAIAAgABAP//AAAAAAEAAgADAAMA
AwAFAAUABQAEAAIABAAFAAUAAAADAAUABQAHAAcACgAKAAkADAAMAAoACgALAA0ADQAL
AAsACgAKAAsADAAKAAgABwAEAAEAAQD///7//f/8//3//P/8//3/AAAAAPz//v/9//3/
/f/9//z/+v/6//n/+//+//z/+//9//7//v/+//z/+//8//v////0//D/6f/k/+v/7P/r
//n/DAAgADUARgBTAGYAeQB/AH0AaQBJADwAPgAwABUACQAQABEABwD4//b/+P/3//T/
+f/5//X/+f////n//P8FAAEA+/8CAAMA//8CAAMAAwAEAAYABQACAAEAAwAEAAgACQAG
AAYABgAIAAcABQAEAAcABwAHAAYABgAFAAQABAADAAYACQALAAwACgAJAAkACgAZABUA
CQANAA==
         </WaveFormData>
      </LeadData>
      <LeadData>
         <LeadByteCountTotal>10000</LeadByteCountTotal>
         <LeadTimeOffset>0</LeadTimeOffset>
         <LeadSampleCountTotal>5000</LeadSampleCountTotal>
         <LeadAmplitudeUnitsPerBit>4.88</LeadAmplitudeUnitsPerBit>
         <LeadAmplitudeUnits>��V</LeadAmplitudeUnits>
         <LeadHighLimit>2147483647</LeadHighLimit>
         <LeadLowLimit>268435456</LeadLowLimit>
         <LeadID>V1</LeadID>
         <LeadOffsetFirstSample>0</LeadOffsetFirstSample>
         <FirstSampleBaseline>0</FirstSampleBaseline>
         <LeadSampleSize>2</LeadSampleSize>
         <LeadOff>FALSE</LeadOff>
         <BaselineSway>FALSE</BaselineSway>
         <ExcessiveACNoise>FALSE</ExcessiveACNoise>
         <MuscleNoise>FALSE</MuscleNoise>
         <LeadDataCRC32>960147150</LeadDataCRC32>
         <WaveFormData>
/v/+//7//v/9//z/+//6//j/+P/4//j/9//2//X/9P/y//L/8v/y//D/8P/w//D/7//u
/+3/7P/q/+r/6v/q/+j/6P/o/+j/6v/q/+r/6v/s/+z/7P/s/+7/8P/y//T/9f/2//f/
+P/6//r/+v/6//v//P/9//7//v/+//7//v8AAAAAAAAAAAAAAAAAAAAAAAAAAAAAAAAA
AAAAAAAAAAIAAgACAAIAAAAAAAAAAAACAAIAAgACAAQABAAEAAQABAAEAAQABAAEAAQA
BAAEAAQABAAEAAQABAAEAAQABAAEAAQABAAEAAQABAAEAAQABAAEAAQABAAEAAQABAAE
AAMAAgABAAAAAgACAAIAAgAAAAAAAAAAAAAAAAAAAAAAAAAAAAAAAAAAAAAAAAAAAAAA
AAAAAAAAAAAAAAAAAAAAAAAAAAAAAAAAAAAAAAAAAgACAAIAAgAAAAAAAQACAAIAAwAD
AAQABAAEAAQABAAEAAQABQAFAAUABQAGAAYAAwACAAAA/f/8//n/+P/2//j/+f/5//j/
9f/0//T/8v/y//P/8//0//f/+P/4//j/9//4//n/+v/8//z//P/9//v/+f/5//n/+//7
//v//f/7//v/+//7//v/+//6//r//f/9//7//v/9//z/+//6//z//P/9//3/AgAIABkA
MQA9AEAAQAA/AD0APwA9ADgAMAAXAOj/wv+u/53/mv+m/63/q/+1/9L/6v/l/83/vf/E
/9H/0//R/9n/5f/s/+3/7v/1//z/AQAGAAQAAgAEAAYABAAEAAQABAAFAAMAAwACAAIA
BAAEAAQABAABAAEAAQABAAMAAwADAAMAAQABAAEAAQABAAEAAQABAAEAAQABAAEAAQAB
AAAAAAAAAP////////////////////////7//f/7//z//P/7//v/+v/6//r/+v/6//n/
+f/5//f/9//3//X/9P/z//P/9P/0//P/8//x/+//7f/r/+z/6//q/+n/6f/o/+f/5//m
/+X/5P/k/+X/5f/m/+b/5P/k/+T/5P/j/+P/4//l/+b/5//p/+z/7v/u//D/8P/w//H/
8//z//P/8//0//T/9v/3//j/+//5//n/+f/5//n/+v/6//r/+P/3//f/9//3//f/9//3
//n/+f/5//n/+f/5//n/+v/4//j/+P/4//r/+v/7//v/+//7//v//P/8//z//P/8//7/
/v/+//3/+//8//z//P/8//z//f/9//z//P/8//z//P/8//z//P/8//z//P/8//n/+f/5
//r/+v/5//n/+f/5//n/+f/5//n/+f/5//n/9//3//f/9//5//n/+f/5//j/+P/4//n/
+f/5//b/9v/1//b/9v/2//j/+P/4//j/9v/2//T/9P/0//T/9v/2//f/+P/4//n/+f/6
//z//P/8//z//P/8//3//f/9//3//v/+//3//P/6//f/9P/x//D/7v/u/+//7//u/+v/
6v/q/+j/6v/r/+v/7P/r/+z/7P/s/+3/7v/v//D/8P/w//D/8f/x/+//7//v//H/8f/x
//P/8f/x//H/8f/z//P/8v/y//H/8f/y//L/9P/0//T/9P/y//L/8//z//T/+v8FABkA
LQA6ADwAOQA3ADcAOwA6ADgAJQD4/8T/rP+d/4r/hP+N/5H/k/+o/8T/yf+v/5n/nv+t
/7X/t/+//83/1v/b/+L/6//y//f//P/+//z//P/8//z//P/8//z//f/9//3//P/8//r/
+v/6//r/+//7//v/+//9//3//f/9//z/+//6//n/+v/7//z//f/7//v/+//7//v/+//6
//r/+v/5//n/+f/5//n/+f/5//v/+//6//n/+f/6//r/+f/3//b/9v/2//j/+P/3//f/
9f/z//P/8//x//D/7//v/+7/7v/t/+3/7P/r/+r/6f/o/+f/5v/l/+f/5v/l/+X/5P/j
/+L/4v/g/9//3//e/97/3v/e/97/4f/h/+H/4//h/+H/4v/k/+b/5v/o/+j/6v/r/+3/
7f/t/+3/7v/u//H/8f/x//P/8//z//P/8//x//L/8v/y//T/8//z//P/8f/x//H/8f/x
//H/8f/x//H/8f/x//L/9P/0//T/9P/y//L/8//z//P/8//z//T/9P/0//T/9P/0//T/
9P/z//X/9v/2//b/9v/2//f/9//2//b/9v/2//T/9P/0//T/9v/2//b/9v/z//P/8//0
//T/8//z//P/8//z//P/8//z//P/8//z//P/8//z//P/8//z//P/8//y//L/8v/z//P/
8//w//D/8f/y//L/8v/y//L/8v/y//L/8v/y//L/7//x//T/8v/y//L/8v/y//L/8//0
//T/9f/1//b/+P/4//j/+P/2//b/9//3//n/+f/6//r/+f/4//b/8//y/+//7v/s/+r/
6//r/+r/6f/o/+j/5v/m/+f/5//o/+n/6v/q/+r/6//s/+3/7v/u/+7/7v/v/+//7f/t
/+3/7f/t/+3/7//t/+3/7f/t/+7/7//v//D/7//v//D/8P/w//D/8P/w//L/8v/z//P/
8v/0/wEAEwAlADQAPAA5ADcANwA5ADoAOAAtAAYA0v+w/6P/kv+C/4P/i/+R/6D/uv/D
/63/k/+S/6X/sf+x/7n/x//U/9v/4P/n//D/9f/4//z//v/8//z//P/+//7//v////3/
/f/8//z//v/+//7//v////////////3//f/9//3//f/9//3//f/9//3//f/9//3//f/9
//3//f/9//z//P/+//3//f/9//3//f/9//3//f/9//z/+//7//z//P/7//v/+v/6//r/
+v/6//n/+f/5//f/9//3//f/9v/1//X/9P/0//P/8//y//H/8P/v/+7/7f/s/+v/6//q
/+n/6f/o/+f/5v/m/+j/5//n/+b/5v/m/+b/5v/n/+f/5//p/+f/5//o/+r/7v/u//D/
8P/y//P/9f/1//f/9//4//j/+f/5//n/+//5//n/+f/5//v//P/8//z//P/7//v/+//7
//v/+//7//v/+//7//v//P/9//7/AAD///7//f/8//7//v//////////////AAACAAIA
AgACAAIAAgACAAEA//8AAAAAAAACAAIAAwADAAIAAgACAAIABAAEAAQABAAEAAQABAAE
AAEAAQABAAIAAgABAAEAAQADAAMAAwADAAEAAQABAAEAAQABAAEAAQABAAEAAQABAAAA
AAAAAAEAAwADAAAAAAD//wAAAAAAAAAAAAAAAAAABAAEAAAAAgACAAAAAAAAAAAAAgAC
AAMABAAGAAcABwAIAAgACAAIAAgABgAGAAcABwAJAAkACgAKAAcABgAEAAEAAAD9//z/
+v/6//v/+//6//f/9v/2//T/9v/3//f/+P/5//r/+v/6//v//P/9//7//v/+//7/////
//3//f/9//3//f/9//////////////8BAAEAAAAAAAEAAQACAAIAAgACAAIAAgACAAIA
AwADAAIACgAVACUANwBGAEwASwBHAEcASQBGAEAANwAUAOT/wv+x/6L/nv+n/6n/pf+2
/9r/6f/X/7v/tP/B/8//zf/P/93/6v/v//L/+/8EAAcACgAOAA4ADAAOABAAEAAQABAA
EQAPAA8ADgAOABAAEAAQABAADwAPAA8ADwAPAA8ADwAPAA8ADwAPAA8ADQANAA0ADQAN
AA0ADQANAA0ADQAMAAwADQANAA4ADwANAA0ADQANAA0ADQAMAAsACwAMAAwACwALAAoA
CgAKAAoACgAJAAkACwAJAAkACQAHAAYABQAFAAIAAgABAAEAAAD///7//f/+//3//P/7
//v/+v/5//n/+P/3//b/9v/4//f/9//2//T/9P/0//T/9f/1//X/9//5//n/+v/8/wAA
AAACAAIAAgADAAUABQAHAAcACAAIAAkACQAJAAsACwALAAsACwANAA4ADgAOAAwACwAL
AAsADQANAA0ADQALAAsACwALAA0ADQANAA4ADgAOAA4ADgAOAA4ADwAPAA8ADwAPABAA
EgASABIAEgASABIAEgARABEAEgASABIAEAAQABEAEQARABIAEwAUABIAEgASABIAEAAQ
ABAAEAARABEAEQASABAADwAPAA8ADwAPAA8ADwAPAA8ADwAPAA8ADwAPAA8ADwAPAA8A
DwAOAA4ADgAPABEAEQAOAA4ADQAOAA4ADgAMAAwADgAMAA4ADgAOAA4AEAAQABEAEgAS
ABMAEwAUABIAEgASABIAFAAUABUAFQAVABUAFgAWABMAEgAQAA0ACgAHAAYABAAEAAUA
BQAEAAMAAgACAAAAAQADAAQABgAFAAYABgAGAAkACgALAAwADAAMAAwADQALAAkACQAJ
AAoACwAMAA8ADgANAAwACwANAA0ADAAMAA0ADQAOAA4ADgAOAA4ADgAOAA4ADwAPABYA
HAApADsATQBWAFYAUQBPAFMAUQBMAEYALwAAANT/vv+z/67/uP/D/7//xf/g//z//f/p
/9f/2P/l/+v/6f/r//v/CAAFAAQACQAOABEAFgAYABgAFgAUABQAFgAWABYAFwAVABUA
FAAUABYAFgAWABYAEwATABMAEwAVABUAFQAVABUAFQAVABUAEwATABMAEwAVABUAFQAV
ABMAEwASABIAEgARABEAEQARABEAEQARABEAEQAQAA8ADQAOAA4ADQANAAwADAAMAA4A
DgANAA0ACwAJAAkACQAJAAgABwAHAAQABAADAAMAAgABAAAA//8AAP///v/9//v/+v/5
//n/+P/3//b/9v/2//X/9f/0//b/9v/2//b/9//3//f/+f/7//v//P/+//7//v8AAAAA
AgADAAUABQAHAAcACAAIAAkACQAJAAsACwALAAsACwALAAwADAAMAAwACwALAAsADQAN
AA0ADQANAA0ADQANAA0ADQANAA4ADAAMAAwADAAMAAwADQANAA8ADwAPABAADwAOAA0A
DAAOAA4ADgANAA8AEAAQABAADgAOAA8ADwAOAA4ADgAOABAAEAAQABAADwAOAA0ADAAN
AA0ADQAOAAwACwALAAsACwALAAsACwALAAsACwALAAkACQAJAAkACwALAAsACwAKAAoA
CgALAAsACwAIAAgACQAMAAwACgAKAAoACgAKAAoACgAKAAsADAAOAA8ADwAQAA4ADgAO
AA4ADgAOAA8ADwAQABEAEwAUAA4ADAAJAAUABgADAAIAAAAAAAEAAQAAAP3//P/8//r/
/P/9//3//v///wAAAAAAAAMABAAFAAYABgAGAAYABwAGAAMAAgABAAMAAwADAAUABQAF
AAUABQADAAMAAgACAAMAAwAEAAQABgAGAAYABgAEAAQABQAFAAwAFAAlADkARwBQAE4A
SQBJAEsASwBGAEAAIQDs/8j/uP+l/5r/pP+t/6n/t//W/+j/3//D/7X/wP/R/9P/0f/Z
/+n/8P/x//b/AQAIAAsADgAOAAwADAAMAA4ADgAOAA4ADwANAA0ADAAMAAwADAAMAAwA
DAANAA4ADwANAA0ADQANAA0ADQANAA0ACwALAAsACwALAAsACwALAAsACwAKAAoADAAL
AAsACwALAAsACwALAAkACQAIAAcACQAKAAoACQAJAAgACAAIAAYABgAFAAUAAwABAAEA
AQAAAAAAAAABAP7//v/9//3//P/7//r/+f/4//f/9v/1//X/9P/z//P/9P/z//L/8v/w
/+//7//u/+7/7v/u/+7/8f/x//H/8//z//P/9P/2//j/+P/6//r//P/9//////8BAAEA
AgACAAMAAwADAAUABAADAAIAAQADAAQABAAEAAIAAQABAAEAAQABAAEAAQADAAMAAwAD
AAMAAwADAAQAAgACAAIAAgACAAIAAwADAAMAAwADAAQABAAEAAQABAAGAAYABgAFAAUA
BgAGAAYABgAGAAcABwAGAAYABgAGAAYABgAGAAYABgAGAAYABgADAAMAAwAEAAQAAwAD
AAMAAwADAAMAAwADAAMAAwADAAEAAQABAAEAAwADAAMAAwAAAAAAAAABAAMAAwAAAAAA
//8AAAAAAAAAAAAAAAAAAAIAAAAAAAIAAAAAAAAAAAAAAAAAAQACAAIAAwADAAQABgAG
AAYABgAEAAQABQAFAAUABQAGAAYABQAEAAIA///8//n/+P/2//b/9//3//b/9f/0//T/
8v/0//X/9f/2//b/9v/1//T/9f/2//f/+P/6//r/+v/7//3/+//7//v/+v/5//j/+f/7
//v/+//7//v/+//6//r/+//7//z//P/8//z//P/8//r/+v/7//v//v8IABUAJwA5AEIA
RgBFAEEAQQBDAEAAOgAjAPL/xP+w/5//jP+I/5P/lf+d/7T/yv/D/6f/l/+i/7P/uf+9
/8n/2f/i/+f/7P/z//r//f8CAAYABgAEAAQABgAFAAQAAwADAAUABQAEAAQABAAEAAQA
BAADAAMAAwADAAMAAwADAAMAAQABAAEAAQABAAEAAQABAAMAAwADAAMAAQABAAAAAAAA
AP////////////////////////7//f///wAAAAD//wEAAAAAAAAA///+//z/+//7//n/
+f/5//n/+P/3//f/9v/2//X/9f/y//H/8P/v//D/7//u/+3/6//q/+n/6f/q/+n/6P/o
/+j/5//n/+b/5P/k/+T/5P/n/+f/5//p/+n/6f/q/+z/7v/u//D/8P/w//H/8//z//f/
9//4//j/9//3//f/+f/5//n/+f/5//f/+P/4//j/+f/5//r/+//5//n/+f/5//n/+f/5
//n/+f/5//n/+v/4//j/+P/4//r/+v/7//v/+//7//v//P/6//r/+v/6//r/+v/6//n/
+//8//z//P/8//z//f/9//r/+v/6//r//P/8//z//P/8//z//P/8//v/+//7//z//P/7
//v/+//5//n/+f/5//n/+f/5//n/+//7//v/+//5//n/+f/5//r/+v/6//v/+v/5//X/
9P/3//j/+P/4//j/+P/4//j/+P/4//j/+P/5//r/+f/4//f/9v/2//b/9//4//n/+//8
//7//v/+//7//v/+//7///////3//f/+//7/+//6//j/9f/0//H/8P/u/+7/7//v/+7/
7f/s/+z/6v/q/+v/6//s/+3/7v/u/+7/7//w//H/8v/w//D/8P/x//P/8f/x//H/8f/x
//H/8//x//H/8f/x//P/8//y//L/8//z//T/9P/0//T/9P/0//T/9P/1//X/+P/8/wcA
FwArADgAPAA7ADsAOwA9ADoANAAnAAIA0P+u/53/jP+E/4n/j/+T/6b/wP/B/6n/k/+W
/6f/sf+z/73/z//Y/93/5P/r//T/+f/8//z//v8AAP7//v/+//7//v/////////+//7/
/v/+//7//v////////////3//f/9//3/+//7//v/+//7//v/+//7//3//f/9//3/+//7
//r/+v/8//v/+//7//v/+//7//v/+//7//r/+f/3//j/+P/3//f/9v/2//b/+P/4//f/
9//5//f/9//3//P/8v/x//H/8P/w/+//7//u/+3/7P/r/+r/6f/o/+f/5//m/+X/5f/k
/+P/4v/i/+L/4f/h/+D/3v/e/97/3v/h/+H/4f/j/+P/4//k/+b/6P/o/+r/6v/s/+3/
7//v//H/8f/y//L/9f/1//X/9//3//f/9//3//b/9v/1//T/9P/z//P/8//1//X/9f/1
//X/9f/1//X/9f/1//X/9v/2//b/9v/2//b/9v/3//f/9f/1//X/9v/4//j/+P/4//j/
+P/4//f/9//4//j/+P/4//j/+f/5//r/+v/6//r/+P/4//j/+P/6//r/+v/6//n/+f/5
//r/+f/3//b/9f/3//f/9//3//f/9//3//f/9//3//f/9//1//X/9f/1//T/9P/0//X/
9f/1//L/8v/z//T/9P/0//b/9v/2//b/9f/0//P/8v/z//P/9P/0//T/9v/1//T/8//y
//T/9P/1//b/+P/5//n/+v/5//j/9//2//j/+P/5//n/9//3//j/+P/1//T/8v/v/+7/
6//q/+j/6v/r/+v/6v/o/+b/5f/i/+T/5f/l/+b/5//o/+j/6P/r/+z/7f/u/+z/7P/s
/+3/7f/r/+v/6//t/+3/7f/v/+//7//v/+//7f/t/+z/7P/t/+3/7v/u/+7/7v/u/+7/
8P/w//H/8f/2/wIAEQAhADEAOAA2AC8AMQAzAC8AKgAiAAUA0v+u/5z/j/+K/5T/mf+T
/6H/wv/Y/83/s/+l/6z/vf+//73/xf/T/9z/3//g/+f/8P/3//j/+P/6//j/9v/2//j/
+P/4//n/9//3//b/9v/4//j/+P/4//X/9f/1//X/9//3//f/9//1//X/9f/1//X/9f/1
//X/9f/1//X/9f/1//X/9P/0//T/8//z//P/8//z//P/8//x//H/8P/v//H/8v/y//H/
7//u/+7/7v/u/+7/7f/t/+v/6f/p/+n/6f/o/+f/5//m/+b/5f/l/+L/4f/g/9//4P/f
/97/3f/d/9z/2//b/9r/2f/Y/9j/2P/X/9f/1v/Y/9j/2P/Y/9v/2//b/93/2//b/9z/
3v/i/+L/5P/k/+T/5f/n/+f/6f/p/+r/6v/r/+v/6//t/+v/6//r/+v/6//s/+z/7P/s
/+v/6//r/+v/6//r/+v/7f/t/+3/7f/t/+3/7f/u/+7/7v/u/+7/7v/u/+//7//v/+//
7//w/+7/7v/u/+7/7v/u/+7/7f/v//D/8P/w//D/8P/x//H/8P/w//D/8P/w//D/8P/w
/+7/7v/u/+7/7f/t/+3/7v/w/+//7//v/+3/7f/t/+3/7f/t/+3/7f/r/+v/6//r/+3/
7f/t/+3/6v/q/+r/6//t/+3/6v/q/+n/6v/q/+r/6v/q/+r/6v/s/+r/7P/q/+r/6v/q
/+z/7P/t/+7/7v/v/+//8P/u/+7/7v/u/+7/7v/v/+//7//v//D/8P/s/+r/5//j/+T/
4f/g/97/4P/h/+H/4P/e/9z/2//Y/9n/2//c/97/3//g/+D/4P/h/+L/4//k/+L/4v/i
/+P/5f/j/+P/4//j/+P/4//l/+X/5f/l/+X/5//n/+b/5v/n/+f/6P/o/+b/5v/m/+b/
6P/o/+n/6f/w//z/DwAhACsALAAqACcAKQAtACcAIAASAOv/vP+g/47/gf+G/5b/l/+T
/6n/zP/Y/8n/sf+r/7j/w/+9/73/y//Z/9z/2f/e/+X/6v/r/+7/8P/u/+7/8P/w/+7/
7v/u/+//7//v/+7/7v/s/+z/7P/s/+3/7f/t/+3/7f/t/+3/7f/t/+3/7f/t/+v/6//r
/+v/6//r/+v/6//r/+v/6v/q/+r/6f/p/+n/5//n/+f/5//n/+f/5v/l/+X/5v/m/+X/
5f/k/+T/5P/k/+T/4//j/+H/3//f/9//3//e/93/3f/c/9z/2//b/9j/1//W/9X/1v/V
/9T/0//R/9D/z//P/9D/z//O/87/zv/N/83/zP/K/8r/yv/K/8z/zf/O/9H/0f/R/9L/
1P/W/9b/2P/Y/9r/2//d/93/3//f/+D/4P/h/+H/4f/j/+P/4//j/+P/4f/i/+L/4v/i
/+H/4f/h/+H/4f/h/+H/4f/h/+H/4f/j/+P/4//k/+L/4v/i/+L/5P/k/+X/5f/j/+P/
4//k/+T/5P/k/+T/5v/m/+b/5f/n/+j/6P/o/+b/5v/n/+f/5P/k/+T/5P/k/+T/5P/k
/+b/5v/m/+b/4//j/+P/5P/m/+X/5f/l/+X/5f/l/+X/5P/j/+L/4f/j/+P/4//j/+P/
4//j/+P/4P/g/+D/4f/j/+P/4P/g/9//4P/g/+D/4v/i/+L/4v/i/+L/4v/i/+D/4P/g
/+D/4v/i/+P/5P/k/+X/5f/m/+b/5v/m/+b/5v/m/+f/5//n/+f/6P/o/+f/5v/k/+H/
3v/b/9r/2P/Y/9n/2f/Y/9f/1v/W/9T/1P/V/9X/1v/Z/9r/2v/a/9n/2v/b/9z/3P/c
/9z/3f/d/9v/2//b/9v/2//b/93/3f/d/93/3f/d/93/3P/c/9v/2//c/9z/3v/e/97/
3v/e/97/3//f/+D/5v/x/wEAFwAkACgAIwAjACUAJQAiACIAFQDs/7j/nP+N/3r/bv91
/33/gf+S/67/uf+l/4v/hv+X/6P/o/+p/7n/xv/H/8z/0//a/9//5v/q/+r/6v/o/+b/
5v/m/+b/5//p/+n/6P/o/+j/6P/o/+j/5f/l/+X/5f/n/+f/5//n/+f/5//n/+f/5//n
/+f/5//n/+f/5//n/+b/5f/j/+L/5P/j/+P/4//j/+P/4//j/+P/4//i/+H/4f/i/+L/
4f/h/+D/4P/g/97/3v/d/93/3//d/93/3f/b/9r/2f/Z/9b/1v/V/9X/1P/T/9L/0f/Q
/8//zv/N/83/zP/L/8v/yv/J/8j/yP/I/8f/x//G/8b/xv/G/8b/xf/F/8X/x//J/8n/
yv/M/8z/zP/O/87/0P/R/9P/0//V/9X/1v/W/9X/1f/V/9f/2f/Z/9n/2f/X/9j/2P/Y
/9j/1//X/9f/1//X/9f/1//X/9f/1//X/9f/1//X/9j/1v/W/9b/1v/W/9b/1//X/9n/
2f/Z/9r/2f/Y/9f/1v/Y/9j/2P/X/9n/2v/a/9r/2P/Y/9n/2f/Y/9j/2P/Y/9j/2P/Y
/9j/2P/Y/9j/2P/X/9f/1//Y/9j/1//X/9f/1f/V/9X/1f/T/9P/0//T/9X/1f/V/9X/
0//T/9P/0//Q/9D/0P/R/9P/0//Q/9D/0f/S/9L/0v/Q/9D/0P/Q/9D/0P/Q/9D/z//P
/9D/0P/Q/9D/0P/O/87/zv/O/87/zv/O/8//0P/S/9P/0//U/9T/1P/U/9T/1P/U/9X/
1f/V/9X/1v/W/9H/0P/O/8v/yP/F/8T/wv/E/8X/xf/E/8P/wv/C/8D/vv+//7//wP/D
/8T/xP/E/8P/xP/F/8b/xv/G/8b/x//J/8f/x//H/8X/xf/F/8f/x//H/8f/x//H/8f/
xv/G/8f/x//I/8j/yP/I/8j/yP/G/8b/x//H/8z/0v/b/+3/AQAQABYAFQAPAA8AEwAO
AAgA/f/S/57/gP9z/2L/WP9f/2P/Zf96/5T/lf99/2n/bP9//4f/if+R/5//rP+1/7r/
v//E/8v/0P/S/9T/1P/U/9L/1P/U/9T/1f/V/9X/1P/U/9T/1P/U/9T/0//T/9P/0//T
/9P/0//T/9X/1f/V/9X/1f/V/9X/1f/V/9X/1f/V/9X/1f/U/9T/1P/T/9P/0//U/9X/
1v/X/9f/1//W/9X/1f/W/9b/1f/X/9b/1v/W/9b/1v/V/9X/1f/T/9P/0//S/9L/0v/T
/9L/0v/R/9H/zv/N/8z/y//M/8v/yv/J/8n/yP/H/8f/yP/H/8b/xv/G/8X/xf/E/8T/
xP/E/8T/xf/F/8X/x//J/8n/yv/M/9D/0P/S/9L/1P/V/9f/1//Z/9n/2v/a/9v/2//b
/93/3//f/9//3//e/97/3f/c/93/3f/e/9//4f/h/+H/4f/h/+H/4f/h/+H/4f/h/+L/
5P/k/+T/5P/k/+T/5f/l/+f/5//n/+j/6P/o/+j/6P/q/+r/6v/p/+n/6v/q/+r/7P/s
/+3/7f/u/+7/7v/u/+7/7v/u/+7/7v/u/+7/7v/v/+//7//w//D/7//v/+//7//v/+//
7//x//H/8f/x//H/8f/x//H/8//z//P/8//w//D/8P/x//T/9f/z//T/8//0//T/9P/0
//T/9P/0//b/9v/2//b/9f/1//b/+P/4//b/9v/2//b/+P/4//n/+v/7//3//v8AAAAA
AAAAAAAAAAAAAAEAAQACAAMABQAGAAEAAAD+//v//P/5//j/9v/4//n/+f/4//f/9v/2
//T/9v/3//f/+P/5//r/+v/6//v//P/9//7/AAAAAAAAAQADAAEAAQABAAEAAQABAAMA
BQAFAAUABQAFAAUABAAEAAUABQAGAAYACAAIAAgACAAIAAgACQAJAAoAEgAfADMARQBS
AFIAUwBRAFEAUwBQAEoAOwAQAOD/xv+3/6j/pv+v/6//sf/G/+T/6//V/7v/uv/L/9X/
1f/b/+v/+P/9/wAABwASABkAGgAWABoAHgAeABwAHAAcABwAHQAfAB8AHgAeAB4AHgAe
AB4AHwAfAB8AHwAfAB8AHwAfAB8AHwAfAB8AIQAhACEAIQAhACEAIQAhACMAIwAiACIA
IgAhACEAIQAhACEAIQAhACEAIQAgAB8AHwAgACAAHwAfAB4AHgAeACAAIAAfAB8AIQAf
AB8AHwAdABwAGwAbABgAGAAXABcAGAAXABYAFQAUABMAEgARABEAEAAPAA8AEAAPAA4A
DgAQAA8ADwAOAA4ADgAOAA4ADQANAA0ADwARABEAEgAUABgAGAAaABoAGgAbAB0AHQAh
ACEAIgAiACUAJQAlACcAJwAnACcAJwAlACYAJgAmACgAJwAnACcAKQApACkAKQAnACcA
JwAnACkAKQApACoAKgAqACoAKgAqACoAKwArACsAKwArACwALgAuAC4ALgAwADAAMAAv
AC8AMAAwADAAMAAwADEAMQAwADAAMAAwAC4ALgAuAC4AMAAwADAAMAAvAC8ALwAwADAA
LwAvAC8ALwAvAC8ALwAxADEAMQAxAC8ALwAvAC8ALwAvAC8ALwAwADAAMAAxAC8ALwAs
ACwALQAuAC4ALgAwADAALgAuADAALgAuAC4ALgAwADAAMQAyADQANQA1ADYANAA0ADQA
NAA2ADYANwA3ADcANwA4ADgANQA0ADIALwAuACsAKgAoACgAKQApACgAJQAkACQAIgAj
ACUAJgAoACkAKgAqACoAKwAsAC0ALgAsACwALAAtAC8ALQAtAC0ALQAtAC0ALwAvAC8A
LwAvAC8ALwAuAC4ALwAvADAAMAAwADAAMAAwADAAMAAxADEAOABAAFEAZQBzAHgAdABx
AHEAdQBzAHAAZgBLABwA9P/g/9P/zv/a/+P/3//n/wYAIgAdAAMA8//8/wkACQAJABMA
HwAkACUAJgArADAANwA+AD4AOgA6ADwAPAA6ADoAOgA7ADsAOwA6ADoAOgA6ADoAOgA5
ADkAOQA5ADkAOQA5ADkAOQA5ADkAOQA5ADkAOQA5ADkAOQA5ADkANwA3ADYANgA8ADkA
NQAzAA==
         </WaveFormData>
      </LeadData>
      <LeadData>
         <LeadByteCountTotal>10000</LeadByteCountTotal>
         <LeadTimeOffset>0</LeadTimeOffset>
         <LeadSampleCountTotal>5000</LeadSampleCountTotal>
         <LeadAmplitudeUnitsPerBit>4.88</LeadAmplitudeUnitsPerBit>
         <LeadAmplitudeUnits>��V</LeadAmplitudeUnits>
         <LeadHighLimit>2147483647</LeadHighLimit>
         <LeadLowLimit>268435456</LeadLowLimit>
         <LeadID>V2</LeadID>
         <LeadOffsetFirstSample>0</LeadOffsetFirstSample>
         <FirstSampleBaseline>0</FirstSampleBaseline>
         <LeadSampleSize>2</LeadSampleSize>
         <LeadOff>FALSE</LeadOff>
         <BaselineSway>FALSE</BaselineSway>
         <ExcessiveACNoise>FALSE</ExcessiveACNoise>
         <MuscleNoise>FALSE</MuscleNoise>
         <LeadDataCRC32>3458079857</LeadDataCRC32>
         <WaveFormData>
RgBGAEYARgBLAE4AUQBUAFkAXABfAGIAZgBoAGoAbABuAHAAcgB0AHYAdgB2AHYAcwBy
AHEAcABvAG4AbQBsAGkAZgBjAGAAXABYAFQAUABLAEYAQQA8ADYAMgAuACoAJAAgABwA
GAAUABAADAAIAAQAAgAAAP7/+v/4//b/9P/x//D/7//u/+3/7P/r/+r/6v/q/+r/6v/o
/+j/6P/o/+j/6P/o/+j/5v/m/+b/5v/o/+j/6P/o/+r/6v/q/+r/6//s/+3/7v/w//D/
8P/w//L/8v/y//L/9P/0//T/9P/0//T/9P/0//b/9v/2//b/9v/2//b/9v/2//b/9v/2
//b/9v/2//b/9v/2//b/9v/2//b/9v/2//T/9P/0//T/8v/y//L/8v/w//D/8P/w//D/
8P/w//D/7v/u/+7/7v/s/+z/7P/s/+r/6v/q/+r/7P/s/+z/7P/r/+v/7P/t/+3/7f/t
/+3/7f/t/+3/7P/s/+z/7P/s/+z/7P/s/+z/6//r/+n/6f/n/+b/5f/l/+f/6f/p/+j/
5P/k/+T/4//h/+H/4f/h/+P/5P/l/+X/4//h/9//3v/f/9//4P/h/9//3v/e/97/3P/e
/97/3v/g/+D/4P/f/93/3f/e/97/3//g/+H/4v/h/+D/3//e/+D/4P/g/+H/6P/u//7/
FgAnAC0ANgBBAFYAewCoANYA6AC0AEoA8P+y/13/7v6t/qH+jf5u/nH+iv6c/rH+1/4G
/yv/QP9N/2L/e/+T/6b/uP/L/9n/4f/p/+v/7P/v//b/9v/2//j/+//7//3//v//////
//8AAAEAAQD//wAAAQABAAMABAAGAAYABAAFAAYABwAHAAgACAAKAAoACwAMAA0ADgAO
AA4ADwAQABEAEgAVABUAFgAYABoAHAAeAB4AIQAhACMAJQAnACoALAAuADEANQA4ADsA
PgBCAEUASABOAFAAUgBXAFsAXgBhAGUAZwBoAGoAbABuAG8AbwBvAHAAcgByAHAAcABv
AGwAaQBnAGcAZwBkAGIAXQBZAFUAUABLAEcAQQA9ADkAMgAtACkAJgAhABwAFgASAA4A
CQAEAAIA/v/7//j/9f/0//T/9P/x/+3/7f/r/+n/6f/p/+f/5P/i/+L/4v/k/+P/4//j
/+H/4f/g/9//4f/i/+L/4v/g/+D/4f/h/+H/4f/i/+P/5P/k/+T/5f/n/+f/6f/p/+r/
6//r/+v/7P/s/+z/7P/s/+3/7//v//D/8P/w//H/8f/x//H/8v/z//P/8//z//L/8v/z
//P/9f/1//T/9P/y//L/8v/y//D/7//v/+//8P/w/+//7//t/+z/7P/r/+z/7P/s/+z/
6v/q/+j/6P/o/+j/6P/m/+j/6P/o/+j/6P/m/+b/5v/m/+b/5f/l/+b/5//n/+f/5//n
/+v/6//r/+r/6v/q/+r/6v/o/+j/6P/o/+n/6f/n/+f/5f/k/+P/4//j/+X/5f/k/+D/
4P/g/9//4f/h/+H/4f/i/+L/4v/h/97/3f/c/9z/3v/d/93/3f/b/9r/2v/a/9r/3P/c
/9z/3P/c/9z/2//d/93/3v/e/9z/3P/c/9z/3P/c/9z/3P/c/9z/3P/d/+D/5P/w/wIA
FwAnADIANwBEAGMAkADIAPAA2gB6ABIA2v+d/zL/vf6D/nf+XP5D/kr+Yv55/p3+0v4B
/x7/L/9G/2H/e/+U/6z/wf/P/9n/4//n/+r/7f/y//T/9P/2//n/+f/7//z//f/9//3/
/v////////8AAAEAAQADAAQABgAGAAQABQAGAAcACQAKAAoADAAMAA0ADgAPABAAEAAQ
ABEAEgATABQAFwAXABgAGgAcAB4AIAAgACMAJQAnACkAKwAsAC4AMAAzADkAPAA/AEIA
RABHAEoAUABUAFYAWwBfAGQAZwBrAG0AcAByAHQAdgB3AHcAdwB4AHgAeAB2AHYAdABy
AHAAbwBsAGsAZwBkAGEAXQBZAFQATwBLAEUAQQA5ADIALQApACQAHwAaABQAEAAMAAcA
AgD+//r/9//0//D/7v/t/+z/6//n/+f/5f/h/+H/4f/f/+D/3v/e/97/3f/b/9r/2f/Z
/9n/2P/X/9f/2P/Y/9j/2v/a/9v/2//Z/9n/2v/b/9z/3P/c/93/3//f/+H/4f/h/+H/
4P/f/+L/4v/i/+L/5P/l/+f/5//o/+j/6P/p/+f/5//n/+j/6f/p/+n/6f/o/+j/6f/p
/+n/6f/o/+j/6P/o/+j/6P/q/+n/6f/p/+b/5v/l/+X/5f/k/+T/4//i/+L/4v/i/+L/
4v/g/+D/4v/i/+L/4P/e/97/3v/e/97/3v/e/93/3f/f/+D/3//e/93/3P/b/9v/3P/d
/9//3//f/9//4//j/+P/4v/g/+D/4P/g/+D/4P/g/+D/4f/h/9//3//d/9z/2//b/9v/
3f/d/9z/2v/a/9r/2f/Z/9n/2f/Z/9r/2v/a/9n/2P/X/9b/1v/U/9P/0//T/9X/1P/U
/9T/1P/W/9b/1v/U/9T/1P/T/9X/1f/W/9b/1v/W/9b/1v/W/9b/1v/W/9j/2P/Y/9n/
2v/a/+b/9v8JAB0AKgAxAD4AWQCAALQA5gDmAJYAKADi/63/UP/R/nv+Z/5W/jn+NP5G
/l/+g/64/u3+EP8h/zb/U/9x/4z/pP+5/8n/0//Z/+H/5v/r/+z/7v/x//T/+P/5//n/
+v/7//v//f/+//////8BAAIAAwADAAEAAgAEAAQABgAHAAgACQAHAAgACAAKAAwADQAO
AA8AEAAQABAAEQAUABUAFgAZABkAGgAcAB4AHgAgACAAIwAnACkAKwAtADAAMgA0ADcA
OQA8AD8AQgBHAEsATwBWAFgAWgBfAGMAZgBpAG0AbwB0AHYAeAB6AH0AfQB9AH4AfgB+
AHwAfAB7AHgAdQBzAHIAcQBtAGoAZwBjAF8AWgBVAFEASwBHAEEAOgA1ADEALgApACQA
HgAYABQADwAKAAoABgADAAAA+//4//b/9P/x/+3/7f/r/+n/6f/p/+f/6P/m/+b/5v/m
/+X/5f/l/+P/4//i/+H/4//k/+T/5P/i/+L/4//j/+X/5f/m/+f/6P/o/+j/6f/r/+v/
7f/t/+z/7f/t/+3/8P/w//D/8P/w//H/8//z//T/9P/0//X/9//3//f/+P/3//f/9//3
//b/9v/3//f/+f/5//j/+P/4//j/+P/4//j/9//3//f/9v/2//X/9f/1//T/9P/z//L/
8v/y//L/8v/y//D/8P/w//D/8P/u/+7/7v/u/+7/8v/w/+7/7//w/+7/7v/u/+7/7//v
//D/8f/x//H/8f/x//P/8//z//L/8P/w//D/8P/y//L/8v/y//H/8f/v/+//7//u/+3/
7f/r/+3/7f/s/+z/7P/s/+v/6//r/+v/6//s/+z/7P/r/+j/5//m/+b/6P/n/+f/5//n
/+b/5v/m/+b/6P/o/+j/5v/m/+b/5f/n/+f/6P/o/+j/6P/o/+j/6v/q/+r/6v/q/+r/
6v/r/+z/8v/+/wwAHwAxADwAQwBOAGkAkgDEAPAA9ACqADwA8v+3/1j/4f6f/ov+bP5R
/lr+cP6F/qP+1v4J/yz/Pf9O/2n/h/+c/7L/yf/d/+X/6//1//j/+//+/wIABAAGAAkA
CQALAAwADQANAA0ADgAPAA8AEQASABMAEwATABQAFgAWABYAFwAYABkAFwAYABgAGgAa
ABsAHAAdAB4AHgAeAB8AIQAjACUAKQAoACgAKQAqACwALgAuADEAMwA1ADcAOQA8AD4A
QABDAEUASABLAE4AVABXAFoAYABkAGYAawBvAHAAcwB3AHkAfgCAAIIAhACFAIUAhQCG
AIgAiACGAIYAhgCEAIIAgQCAAH8AewB4AHMAbwBrAGYAYgBfAFoAVwBTAEwARwBDAD4A
OQA0AC4AKgAmACEAHAAaABYAEwAQAAwACgAJAAgABQABAAEA///////////9//r/+P/4
//j/+P/3//f/9//1//X/9P/z//P/9P/0//T/9v/2//f/9//3//f/+P/5//r/+v/6//v/
/f/9///////+/////////wIAAgACAAIAAgADAAUABQAGAAYABgAHAAUABQAFAAYABwAH
AAcABwAHAAgACgALAAoACQAHAAYACAAIAAgACAAGAAUABQAFAAYABgAFAAUABQAEAAQA
AwACAAIAAgACAAAAAAD+//7/AAAAAAAA/v/8//z//v/8//z//P/8//z//f/9//7/////
/////////wAA///+//z//v/+//7//v/+//7//v/+//3//f/7//v/+f/4//f/9//3//n/
+f/4//T/9P/0//P/9f/1//X/9f/0//T/9P/z//T/8//y//L/8v/x//H/8f/v/+7/7v/u
//D/8v/y//L/8v/y//L/8f/x//H/8v/y//L/8v/y//L/8v/y//L/8v/y//L/8v/z//r/
AAAMAB4AMwBBAEgATwBkAIcAtgDkAP4A1ABsAAwAzP97/wz/w/61/qH+fv5//pb+rP7B
/uX+EP83/1D/X/9w/4v/pf+4/8j/2//p/+//9//9/wAAAQACAAQABgAIAAsACwANAA4A
DwAPAA8AEAARABEADwAQABEAEQATABQAFgAWABYAFwAYABkAFwAYABgAGgAaABsAHAAd
AB4AHgAeAB8AIAAhACIAJQAlACYAKAAqACoALAAsAC8ALwAxADMANQA4ADoAPAA/AEMA
RgBJAEwATgBRAFQAWgBeAGAAZQBpAGoAbQBxAHMAdQB2AHcAeAB7AHsAewB8AHwAfAB6
AHoAegB4AHYAdQByAHEAbQBqAGkAZQBhAFwAWQBVAE8ASwBHAEAAOwA3ADQALwAqACQA
IQAeABoAFgAUABAADQAKAAYABAADAAIAAQD9//3/+//5//n/+f/3//j/9v/2//b/9v/1
//X/9f/1//X/9P/z//P/9P/0//T/8v/y//P/8//1//X/9v/3//j/+P/4//n/9//3//n/
+f/6//v/+//7//7//v/+//7//v///wEAAQAAAAAAAAABAAMAAwADAAQAAwADAAMAAwAE
AAQABQAFAAMAAwACAAIAAgACAAIAAgACAAEAAQABAAAAAAD/////AQAAAAAA///+//7/
/v/+//7//v/8//z//P/+//7/+v/6//r/+v/6//r/+//7//z//f/9//3//f/9//3//f/9
//z//P/8//z//P/+//7//v/+//z/+//4//f/9//2//X/9f/z//X/9f/0//L/8v/y//H/
8f/x//H/8f/y//L/8v/x//D/7//u/+7/8P/v/+//7//t/+z/7P/s/+z/7v/u/+7/8P/w
//D/7//u/+3/7f/s/+z/7P/s/+z/7f/u/+//8P/u/+7/7v/v//b//v8OACIANQBBAEYA
UQBoAI8AwADyAP4AvgBMAP7/yP9v//b+q/6d/of+av5p/n7+lP6t/tf+CP8v/0L/T/9m
/4P/nf+y/8j/2//n/+//9//7//z///8CAAQABgAIAAsACwALAAwADQANAA0ADgAPAA8A
EQASABMAEwARABIAFAAUABYAFwAYABkAFwAYABgAGgAaABsAHAAdAB4AHgAeAB8AIgAj
ACQAJwAnACgAKgAsACwALgAuADEANQA3ADkAOwA+AEAAQgBFAEcASgBNAFAAVABXAFoA
YABkAGYAawBvAHQAdwB7AH0AfgCAAIIAhACFAIUAhQCGAIYAhgCEAIQAhACCAIAAfwB8
AHsAdwB0AG8AawBnAGIAXwBbAFUAUQBJAEIAPQA5ADQALwAqACQAHwAcABgAFAASAA4A
CwAIAAIAAAD///7/+//3//f/9f/1//X/9f/z//L/8P/w//D/8P/v/+//7//v/+//7v/t
/+3/7v/u/+7/7P/s/+3/7f/t/+3/7v/v//D/8P/w//H/8f/x//P/8//2//f/9//3//j/
+P/4//j/+P/5//v/+//6//r/+v/7//3//f/9//7////////////8//z//f/9///////+
//7//v/+//7//v/+//3//f/9//r/+v/5//n/+//6//r/+f/2//b/9v/2//b/9v/0//T/
8v/y//L/8P/y//L/8v/y//T/8v/w//L/8P/w//D/8P/t/+3/7v/v//D/8f/y//P/9f/1
//X/9P/y//L/8v/y//T/9P/0//T/8//z//H/8f/t/+z/6//r/+v/7f/t/+z/6v/q/+r/
6f/q/+v/7P/t/+3/7P/r/+n/5v/l/+T/5P/m/+X/5f/l/+f/5v/m/+b/5f/m/+X/5P/m
/+b/5v/l/+X/5f/m/+b/5v/m/+b/5v/m/+b/5v/m/+b/5v/m/+f/6v/0//7/EAAlADUA
PgBJAFoAfQCsAOIA/gDQAGQACgDW/43/Fv+n/n3+cf5U/kH+TP5k/n/+qf7i/g//JP83
/1D/bf+L/6L/tv/J/9f/3//n/+3/8v/z//b/+P/4//r//f/9////AAABAAEAAwAEAAUA
BQAFAAYABwAHAAcACAAKAAoACgALAAwADQANAA4ADgAQABAAEQASABMAFAAUABQAFQAW
ABcAGAAbABsAHAAeACAAIgAkACQAJwArAC0ALwAxADYAOAA6AD0AQABCAEQARgBMAE8A
UgBYAFwAXgBjAGcAagBtAHEAcwB2AHgAegB8AH8AfwB/AIAAfgB+AHwAfAB8AHoAeAB3
AHYAdQBxAG4AaQBlAGEAXABXAFMATQBJAEMAPAA3ADMALgApACQAHgAYABQADwAKAAgA
BAABAP7/+v/4//f/9v/z/+//7//t/+n/6f/p/+f/5//m/+f/6P/m/+X/5f/l/+X/5f/k
/+P/4//k/+T/5P/k/+T/5f/l/+X/5f/m/+f/6P/o/+j/6f/p/+n/6//r/+r/6//r/+v/
7v/u/+7/7v/u/+//8f/x//L/8v/y//P/8//z//P/9P/z//P/8//z//D/8P/x//H/8//z
//L/8v/w//D/8P/w//D/7//v/+//7v/u/+3/7f/v/+7/7v/t/+z/7P/s/+z/6//q/+f/
5v/n/+j/6f/o/+j/6P/o/+j/5v/m/+b/5f/n/+b/5P/k/+T/5P/j/+P/5P/l/+f/5//n
/+f/6f/p/+n/6P/o/+j/6P/o/+b/5v/m/+b/5//n/+X/5f/j/+L/4f/h/+H/4//j/+L/
4v/i/+L/4f/f/9//3//f/+D/4P/g/9//3v/d/9z/3P/a/9n/2f/Z/9v/2v/a/9r/2v/c
/9z/3P/a/9r/2v/Z/9v/2//c/9z/3P/c/9z/3P/c/9z/3P/c/97/3v/e/9//4P/k/+7/
/v8TACUALgA5AEoAZwCSAMQA7gDgAIoAIgDe/5//Ov/B/nv+a/5U/jf+OP5O/mv+kf7E
/vn+Fv8n/z7/X/97/5T/qv+//8//2f/f/+X/6v/v//L/9P/2//j/+//7//3//v//////
AQACAAMAAwADAAQABQAFAAMABAAGAAYABgAHAAgACQAJAAoACgAMAAwADQAOAA8AEAAQ
ABAAEQAUABUAFgAZABkAGgAcAB4AHgAgACAAIwAnACkAKwAtAC4AMAAyADUAOQA8AD8A
QgBHAEsATwBWAFgAWgBfAGMAZgBpAG0AbwByAHQAdgB4AHkAeQB5AHoAfAB8AHoAegB6
AHgAdgB1AHIAcQBtAGoAZQBhAF0AWABVAFEASwBHAEIAPAA4ADUALgApACQAHgAYABQA
DwAKAAgABAABAP7/+v/4//f/9v/z/+//7//t/+v/6//r/+n/5v/k/+T/5P/k/+P/4//j
/+P/4//i/+H/4f/i/+L/4v/k/+T/5f/l/+P/4//k/+X/5P/k/+T/5f/n/+f/6f/p/+r/
6//r/+v/7v/u/+7/7v/u/+//8f/x//L/8v/y//P/8f/x//H/8v/z//P/8//z//T/9P/1
//X/8//z//L/8v/y//L/8v/y//L/8f/x//H/8P/w/+//7//t/+z/7P/r/+z/7P/s/+z/
6v/q/+j/6P/o/+j/6P/m/+j/6P/o/+j/5v/m/+b/5f/l/+f/5//n/+X/5v/k/+T/5P/k
/+X/5f/m/+f/6f/p/+n/6f/q/+n/6P/m/+T/5P/k/+T/4v/i/+L/4v/h/+H/3//f/93/
3P/b/9v/3f/f/9//3v/b/9r/2f/X/9f/1//X/9f/2v/a/9r/2f/a/9n/2P/Y/9b/1f/V
/9X/1f/U/9T/1P/U/9b/1v/W/9j/2P/Y/9f/1f/V/9b/1v/W/9b/1v/W/9j/2P/Y/9j/
2P/Y/9j/2f/e/+r/+v8MAB8AKQAuADkAUgB5AKoA2gDmAKQANgDi/6j/T//a/pX+hf5n
/kb+S/5k/nr+lf7B/vT+G/8w/z3/Uv9v/4v/oP+w/8P/0//b/9//4//o/+v/7P/u//D/
8v/1//X/9f/2//f/9//5//r/+//7//v//P/9//3//f/+/wAAAAAAAAEAAgADAAMABAAE
AAYABgAHAAgACQAIAAgACAAJAAoACwAMAA8ADwAQABIAFAAWABgAGAAbAB0AHwAhACMA
JAAmACgAKwAvADIANQA4ADwAPwBCAEgASgBMAFEAVQBYAFsAXwBhAGQAZgBoAGoAbQBt
AG0AbgBsAGwAagBqAGgAZgBkAGMAYABfAFsAWABXAFMATwBKAEcAQwA9ADkAMwAsACcA
IwAeABkAFAAOAAoABgABAPz//P/4//X/8v/u/+z/6//q/+j/4//i/9//3//f/9//3f/c
/9r/2v/a/9j/1//X/9f/1//X/9b/1f/V/9b/1v/W/9j/2P/Z/9n/2f/Z/9r/2//c/9z/
3P/d/93/3f/f/9//3v/f/9//3//i/+L/4v/i/+L/4//l/+X/5P/k/+T/5f/n/+f/5//o
/+f/5//n/+f/5v/m/+f/5//p/+n/6P/o/+b/5v/m/+b/5P/j/+P/4//i/+L/4f/h/+P/
4v/i/+H/3v/e/97/3v/g/+D/3v/e/9z/3P/c/9r/2v/a/9r/2v/c/9z/3P/b/9r/2f/Y
/9j/2f/b/93/2//b/9v/2//b/9v/2//a/9z/3P/c/9z/2//a/9n/2P/X/9f/1f/V/9X/
1P/T/9P/0//V/9X/1P/Q/9D/0P/P/9D/0f/S/9P/0v/S/9L/0f/S/9H/0P/Q/9D/z//P
/8//z//O/87/zv/O/9D/0P/Q/9D/0P/Q/8//z//P/9D/0P/Q/9D/0P/Q/9D/0P/Q/9D/
0P/Q/9D/0f/a/+b/+P8MABkAIQAoADkAVgCBALIA2ADMAHgADgDG/4D/F/+2/pX+if5p
/lr+bf6C/pT+sf7d/gz/Kf82/0P/Xv99/4//nv+y/8X/zf/R/9n/3f/g/+P/5v/o/+j/
6v/t/+3/7f/u/+//7//t/+7/7//v//H/8v/z//P/9f/2//j/+P/3//f/9//3//f/+P/4
//r/+v/7//z//f/+//7//v///wAAAQACAAUAAwAEAAYACAAKAAwADAAPABEAEwAVABcA
GgAcAB4AIQAlACgAKwAuADAAMwA2ADwAQABCAEcASwBMAE8AUwBVAFgAWgBcAF4AXwBf
AF8AYABeAF4AXABcAFwAWgBYAFcAUgBRAE0ASgBHAEMAPwA6ADYAMwAuACsAJQAeABkA
FQASAA0ACAACAP7/+v/1//D/8P/s/+n/5v/k/+L/4f/g/93/2f/Z/9f/1f/V/9X/0//S
/9D/0P/Q/9L/0f/R/9H/z//P/87/zf/P/9D/0P/Q/87/zv/P/8//z//P/9D/0f/S/9L/
0v/T/9P/0//V/9X/1v/X/9f/1//a/9r/2v/a/9r/2//d/93/3P/c/9z/3f/d/93/3f/e
/9//3//f/9//3P/c/93/3f/f/9//3v/e/97/3v/e/97/3f/b/9r/2f/a/9r/2f/Z/9n/
2P/Y/9f/1v/W/9b/1v/W/9b/1P/U/9L/0v/S/9D/0v/S/9L/0v/U/9L/0v/Q/9D/0P/Q
/9D/z//P/9D/0f/R/9H/0f/R/9P/0//T/9L/0v/S/9L/0v/S/9L/0v/S/9H/0f/P/8//
zf/M/8v/y//L/83/zf/M/8r/yv/K/8n/x//H/8f/x//K/8r/yv/J/8j/x//G/8b/xP/D
/8P/w//F/8T/xP/E/8P/xP/D/8L/xP/E/8T/w//D/8P/xP/E/8T/xP/E/8T/xP/E/8T/
xP/G/8b/xv/H/8T/zP/W/+j//f8PABgAGwAqAEcAbACgANAAygB0AAgAyP+P/yz/tf5v
/mP+UP4z/jL+SP5d/n3+rv7j/gL/E/8o/0X/Yf94/47/o/+x/73/xf/N/9L/1f/W/9j/
2v/c/9//3//h/+L/4//j/+P/5P/l/+X/5f/m/+f/5//n/+j/6v/q/+r/6//s/+3/7f/u
/+7/8P/w//H/8v/z//L/8v/y//P/9P/1//b/+f/5//r//P/+//7/AAAAAAMABQAHAAkA
CwAOABAAEgAVABcAGgAdACAAJAAnACoAMAA0ADYAOwA/AEIARQBJAEsATgBQAFIAVABX
AFcAVwBYAFoAWgBYAFgAVgBUAFIAUQBQAE8ASwBIAEUAQQA9ADgANQAxACsAJwAfABgA
EwAPAAgAAwD+//j/9P/w/+v/5v/i/97/2//Y/9L/0P/P/87/zf/J/8n/x//D/8P/w//B
/8D/vv++/77/vP+7/7v/u/+7/7v/uv+5/7n/uv+6/7r/uP+4/7n/uf+7/7v/vP+9/77/
vv++/7//vv+9/77/vf++/7//v/+//8L/wv/C/8L/wv/D/8X/xf/E/8T/xP/F/8X/xf/F
/8b/yf/J/8n/yf/G/8b/x//H/8f/x//G/8b/xv/G/8b/xv/E/8P/w//D/8T/xP/D/8P/
wf/A/8D/v/+8/7z/vP+8/77/vv+8/7z/vP+8/7z/uv+4/7j/uP+4/7j/uP+4/7f/t/+5
/7n/uf+3/7f/tf+0/7T/tP+0/7T/tf+1/7b/t/+5/7n/uf+5/7n/uf+5/7j/uP+4/7j/
uP+4/7j/uP+4/7X/tf+z/7P/sf+w/6//r/+v/7H/sf+w/7D/sP+w/6//rf+t/63/rf+w
/7D/sP+v/6z/q/+q/6r/rP+r/6v/q/+r/6r/qv+q/6j/qv+q/6r/qv+q/6r/qf+p/6n/
qv+q/6r/qv+q/6r/qv+q/6r/qv+q/6r/qv+r/67/sv++/87/4//1/wQACwAYADcAYgCU
ALwAqgBMAOT/qP9r/wL/if5H/jn+Iv4J/gr+IP47/mP+mP7J/uj++/4Q/y3/S/9m/37/
j/+b/6X/r/+1/7r/vf/A/8T/xP/G/8n/yf/N/87/z//P/83/zv/P/8//0f/S/9P/0//T
/9T/1v/W/9b/1//Y/9n/2f/a/9r/3P/c/93/3v/f/+L/4v/i/+P/5P/l/+b/6f/q/+z/
7//y//L/9P/0//f/+//9////AQAGAAgACgANABEAFAAXABoAHgAhACQAKgAuADAANQA5
AD4AQQBFAEcASgBMAE4AUABSAFMAVABWAFYAVgBUAFQAVgBUAFIAUQBQAE8ASwBIAEcA
QwA/ADoANQAxACsAJwAjABwAFwATABAACwAGAAAA/P/4//P/7v/s/+j/5f/i/9z/2v/Z
/9j/1f/R/9H/z//N/83/zf/L/8z/yv/K/8r/yv/J/8n/yf/J/8n/yP/H/8n/yv/K/8r/
y//M/87/z//N/83/zv/P/9D/0P/Q/9H/0//T/9X/1f/W/9f/1//X/9r/2v/a/9r/3P/d
/9//3//g/+D/4P/h/+H/4f/h/+L/4//j/+P/4//k/+T/5f/l/+X/5f/k/+T/5v/m/+b/
5v/o/+f/5//n/+b/5v/l/+X/5//m/+b/5f/i/+L/4v/i/+P/5P/j/+T/5P/k/+T/4v/i
/+L/4v/i/+P/5P/l/+X/4//j/+X/5f/k/+T/5P/k/+T/5f/l/+b/5//o/+n/6v/r/+3/
7f/t/+z/7v/u/+7/7v/w//D/8P/w/+3/7f/r/+v/6//q/+n/6f/r/+3/7f/s/+z/7P/s
/+v/6//r/+v/6//u/+7/7v/t/+z/6//q/+r/7P/r/+v/6//r/+r/6v/q/+r/7P/s/+z/
7v/u/+7/7f/v/+//8P/w//D/8P/w//D/8f/y//P/9P/y//L/8v/z//b//v8KABoAMwBB
AEgAUwBmAIEArADeAAYB8ACSACwA7v+r/0D/0f6d/o3+bv5X/mL+fP6V/rn+7v4d/zz/
S/9g/33/m/+y/8j/3f/v//v///8BAAgADwASABIAFgAYABsAGwAfACAAIQAhACEAIgAj
ACMAJQAmACcAJwAnACgAKgAqACgAKQAqACsALAAuAC8AMgAyADMANAA1ADYANgA2ADcA
OAA5ADoAPQA9AD4AQABCAEQARgBGAEkATQBPAFEAUwBWAFgAWgBdAGEAZABnAGoAcABz
AHYAfAB+AIAAhQCJAIoAjQCRAJMAlwCaAJ0AoAChAKEAoQCiAKQApACiAKIAogCgAJ4A
nQCcAJsAlwCUAJEAjQCJAIQAgAB9AHgAdQBxAGoAZQBhAFwAVwBSAEwARgBCAD0AOAA2
ADIALwAsACoAKAAnACYAIwAfAB8AHQAdAB0AHQAbABoAGAAYABgAGAAXABcAFwAVABUA
FAATABUAFgAWABYAGAAYABkAGQAZABkAGgAbABwAHAAcAB0AHwAfACEAIQAiACMAIwAj
ACQAJAAkACQAJgAnACkAKQAoACgAKAApACkAKQApACoAKwArACsAKwAsACwALQAtAC0A
LQAsACwAKgAqACoAKgAsACsAKwArACoAKgApACkAKQAoACgAJwAoACgAKAAoACYAJgAk
ACQAIgAiACIAIAAiACIAIgAiACYAJQAkACMAIgAhACEAIgAjACQAJQAmACcAJwAnACcA
JgAoACgAKAAoACYAJgAmACYAJQAlACMAIwAhACAAHwAfAB8AIQAhACAAHAAcABwAGwAc
AB0AHgAfACAAIAAgAB8AHgAdABwAHAAaABkAGQAZABsAGgAaABoAGgAcABwAHAAcABwA
HAAbABsAGwAcABwAHgAeAB4AHgAcABwAHAAcABwAHAAcAB0AJgAuADwAUgBlAG0AcgB9
AJQAuQDqABoBKAHwAIYALADs/5X/Jv/l/tn+wf6g/qf+wP7S/un+Ef9E/2n/eP+J/6D/
u//R/+T/9v8HABMAHQApACsAKgAtADAAMgA0ADYAOQA5ADkAOgA7ADsAOwA8AD0APQA9
AD4APwA/AD8AQABCAEIAQgBDAEQARQBDAEQARABGAEYARwBIAEkASgBKAEoASwBQAE8A
TgBNAA==
         </WaveFormData>
      </LeadData>
      <LeadData>
         <LeadByteCountTotal>10000</LeadByteCountTotal>
         <LeadTimeOffset>0</LeadTimeOffset>
         <LeadSampleCountTotal>5000</LeadSampleCountTotal>
         <LeadAmplitudeUnitsPerBit>4.88</LeadAmplitudeUnitsPerBit>
         <LeadAmplitudeUnits>��V</LeadAmplitudeUnits>
         <LeadHighLimit>2147483647</LeadHighLimit>
         <LeadLowLimit>268435456</LeadLowLimit>
         <LeadID>V3</LeadID>
         <LeadOffsetFirstSample>0</LeadOffsetFirstSample>
         <FirstSampleBaseline>0</FirstSampleBaseline>
         <LeadSampleSize>2</LeadSampleSize>
         <LeadOff>FALSE</LeadOff>
         <BaselineSway>FALSE</BaselineSway>
         <ExcessiveACNoise>FALSE</ExcessiveACNoise>
         <MuscleNoise>FALSE</MuscleNoise>
         <LeadDataCRC32>2630530572</LeadDataCRC32>
         <WaveFormData>
TgBOAE4ATgBVAFoAXwBkAGkAbgBzAHgAfACAAIQAiACMAI4AkACSAJQAlACUAJQAkgCQ
AI4AjACKAIgAhgCEAH4AegB2AHIAawBmAGEAXABVAE4ARwBAADgAMgAsACYAIAAaABQA
DgAJAAQA///6//f/9P/x/+7/6v/o/+b/5P/h/+D/3//e/93/3P/b/9r/2P/Y/9j/2P/W
/9b/1v/W/9b/1v/W/9b/1P/U/9T/1P/U/9T/1P/U/9X/1v/X/9j/2P/Y/9j/2P/a/9r/
2v/a/9v/3P/d/97/4P/g/+D/4P/h/+L/4//k/+b/5v/m/+b/5v/m/+b/5v/o/+j/6P/o
/+j/6P/o/+j/6P/o/+j/6P/o/+j/6P/o/+b/5v/m/+b/5P/k/+T/5P/i/+L/4v/i/+D/
4P/g/+D/4P/g/+D/4P/e/97/3v/e/9z/3P/c/9z/3v/e/97/3v/c/9z/3f/e/9z/3f/e
/9//4f/h/+D/3//f/9//3//f/9//3//f/9//3f/d/9//3//e/97/3v/e/+H/4//j/+L/
3//e/97/3f/c/9z/3P/c/97/3//g/97/2v/Y/9b/0//V/9T/1P/U/9L/0v/R/9H/0v/S
/9L/0v/S/9L/0f/R/9D/0P/Q/9D/0f/S/9L/0//T/9L/0f/Q/9L/0v/S/9L/1P/P/8n/
x//A/7v/x//c//r/KQB1AMwAFQFEAWUBfAGJAWUB+gCJADAAtP8e/83+x/7U/uX+B/8o
/0b/WP9l/3X/iP+c/63/vP/M/9X/2v/h/+T/5P/p/+7/7v/v//P/8//0//X/9v/3//f/
+v/8//z//v/8//3//f/+/wEAAgACAAMAAgADAAMAAwAFAAYABgAIAAgACQALAAwADAAN
AA4AEAASABIAFAAXABkAGQAcAB4AIgAjACYAKAApACwALwAxADQAOAA7AD8ARABJAE4A
UQBVAFsAYABmAGsAcAB0AHoAgACFAIoAjgCRAJMAlQCXAJkAmgCaAJsAmQCZAJcAlwCV
AJIAjwCLAIkAhwCEAIAAegB0AG4AaABhAFgAUgBJAEMAOwA2AC4AKQAiABwAFgAQAAsA
BgAAAP3/+f/0//L/7//t/+z/7P/n/+X/5P/i/+H/4f/g/97/3P/b/9v/2//b/9r/2v/a
/9j/2P/W/9X/1//X/9j/2P/W/9X/1f/V/9f/1//Y/9j/2P/Y/9j/2P/Y/9n/2v/b/9v/
2//c/9z/3P/e/97/3v/h/+H/4v/i/+P/5P/l/+j/5v/m/+j/6f/p/+r/6v/q/+j/6P/o
/+n/6//r/+v/6//r/+v/6//q/+j/6P/o/+j/6v/n/+f/5//m/+b/5v/m/+P/4//j/+P/
5P/k/+H/4f/f/9//3//e/9//3//f/9//3v/e/9z/3P/c/9z/3P/c/93/3v/e/9//4P/h
/+H/4f/g/9//3//f/9//3//f/9//3//f/9//3//h/+H/4P/g/+D/4P/h/+P/4//i/9//
3v/e/93/3P/c/9z/3P/f/9//3//c/9n/2P/X/9X/1f/U/9T/1P/S/9L/0f/R/9L/0v/S
/9L/0v/S/9H/0f/Q/9D/0P/Q/9L/0v/R/9H/0v/S/9L/0v/Q/9D/0P/Q/9L/0f/N/8f/
wP+3/7n/xP/a////PQCWAO0ALAFVAXoBoQGxAXwBCQGaADIAmP///r3+wv7T/uv+EP8u
/0D/T/9f/3L/hv+b/6z/vP/F/8z/0//Y/9j/3f/g/+D/4f/l/+X/5v/p/+r/6//r/+v/
7P/r/+z/7v/v/+//8P/x//L/8v/z//L/8//z//P/9v/4//n//P/6//v//f/+//7///8A
AAIABAAEAAYACQALAAsADgAQABIAEwAWABgAGwAeACEAIwAkACgAKwAvADQAOQA+AEEA
RABJAE0AUgBXAFwAYABmAGwAcQB2AHoAfgCBAIQAhwCHAIgAiACJAIsAiwCJAIkAhgCE
AIIAfwB8AHkAdQBwAG0AaABjAF4AWABQAEsAQwA7ADMALgAmAB8AGAASAAwACAADAP7/
+P/z/+//6v/o/+T/4f/f/97/3f/b/9r/2P/X/9f/1v/U/9L/0f/R/9H/z//O/87/zv/O
/87/zP/L/83/zf/O/87/0P/P/8//z//N/83/zv/O/87/zv/O/87/0P/R/9L/0//S/9H/
0f/Q/9L/1P/U/9T/1//X/9j/2P/a/9r/2v/c/9v/2v/b/9v/3f/e/97/3v/c/9z/3P/d
/93/3f/d/93/3f/d/93/3P/e/97/3v/e/9z/2f/Z/9n/2v/a/9r/2v/Z/9n/2f/Z/9j/
2P/V/9X/1f/V/9X/1P/V/9X/1f/V/9T/1P/U/9P/0f/U/9b/1f/U/9P/0v/S/9L/0//U
/9L/0//U/9X/1v/X/9f/1//V/9X/1f/V/9X/1f/V/9X/1f/V/9f/1//W/9b/1v/W/9f/
2f/Z/9j/2f/Y/9j/1//U/9T/1P/U/9f/1//X/9T/0f/Q/8//zf/N/8z/zP/M/8r/yv/J
/8n/zP/M/8z/zP/K/8r/yf/J/8r/yv/K/8r/yv/K/8n/yf/K/8r/yv/K/8z/zP/M/8z/
zP/J/8f/w/+4/7H/s/+6/87/7/8jAHYA0wAaAUUBbgGXAbEBmgE1AbYASgC+/xv/uf6u
/r/+1/7+/iL/Nv9F/1P/aP9+/5P/pv+0/7//xv/J/9D/1v/X/9r/2v/d/+H/4f/i/+P/
5P/l/+X/5v/o/+j/6v/s/+3/7f/u/+3/7v/u/+//8P/x//H/8f/z//T/9P/2//j/+f/7
//z//P/9//7/AAACAAIABAAHAAcABwAKAAwADgAPABIAFAAXABoAHQAfACIAJgApAC0A
LwAzADcAOQA/AEUASgBQAFMAWABcAGIAaABtAHIAdgB6AH0AgACDAIUAhgCGAIcAhwCH
AIUAhQCEAIIAgAB9AHwAeQB1AHAAbQBoAGMAXgBYAFAASwBDAD0ANQAwACgAIgAcABcA
EgAMAAcAAgD8//v/9//y//D/6//n/+T/4v/f/93/3P/a/9n/2f/Y/9b/2P/X/9f/1//V
/9T/1P/U/9L/0v/Q/8//0P/R/9P/1P/S/9H/0f/R/9P/0//U/9T/1v/W/9b/1v/Y/9n/
2v/b/9n/2f/a/9r/2v/c/9z/3P/f/9//4P/g/+D/4P/g/+L/4v/i/+T/5f/j/+T/5P/k
/+T/5P/k/+X/5f/l/+X/5f/n/+f/5//m/+b/5v/m/+b/5v/j/+P/4//k/+T/5P/k/+H/
4f/h/+H/4v/i/9//3//d/93/3f/c/9z/3f/e/9//4v/i/+D/3//e/9z/3P/c/9z/3P/c
/93/3v/e/9//4P/h/+L/4//j/+P/4f/h/+H/4f/h/+H/4f/h/+H/4f/j/+P/4v/i/+L/
4v/j/+X/5f/k/+P/4v/i/+H/4P/g/+D/4P/j/+P/4//g/93/3P/b/9n/2f/Y/9j/2P/Y
/9j/1//X/9b/1v/W/9b/1v/W/9X/1f/Y/9j/2P/Y/9j/2P/X/9f/2v/a/9r/2v/a/9r/
2v/a/9r/2//Z/8//xv/B/8H/yv/e////NwCIAN8AJgFXAX4BpQG9AZgBLQG4AEgArv8R
/8n+yP7V/u3+FP86/07/W/9p/3r/jv+f/7D/xP/R/9j/2f/g/+T/5f/q/+7/7f/x//H/
8v/1//b/9//3//j/+v/6//z//P/9//3//v///wAAAAABAAQABQAFAAUABQAGAAYACAAI
AAkACwAMAAwADQAOABAAFAAUABYAGQAZABkAHAAeACAAIQAkACYAKQAsAC8AMQAyADYA
OQA9AEIARwBMAE8AVQBbAGAAZgBpAG4AcgB4AHwAgQCGAIoAkACTAJYAmQCbAJwAnACd
AJ0AnQCbAJsAmgCYAJYAkwCRAI8AjACIAIEAfAB3AHIAbABkAF8AVwBQAEkARQA+ADkA
MgAsACYAHgAZABQADgALAAcAAgAAAPr/9//1//T/8//x//D/7v/t/+3/7P/q/+j/5//n
/+f/5//m/+b/5v/k/+T/4v/h/+P/4//k/+T/5P/j/+P/4//j/+P/5P/k/+b/5v/m/+b/
6P/p/+r/6//r/+v/7P/s/+z/7v/u/+7/8f/x//L/8v/y//L/8v/0//T/9P/2//f/9f/2
//b/9v/4//j/+P/5//f/9//3//f/+f/5//n/+P/2//b/9v/2//j/9f/1//X/9P/0//T/
9P/z//P/8//z//L/8v/v/+//8f/x//H/8P/t/+3/7//u/+z/7P/s/+z/7P/s/+3/7v/u
/+//8P/x//H/8f/w/+//8f/x//H/8f/v/+//7//v//H/8f/z//P/8P/w//D/8P/x//P/
8//y/+//7v/u/+3/7f/u/+//8P/x//H/8f/u/+v/6v/p/+f/5//m/+b/5v/k/+T/4//j
/+b/5v/m/+b/5v/m/+X/5f/m/+b/5v/m/+b/5v/l/+X/5v/m/+b/5v/m/+b/5v/m/+r/
5f/d/9X/0P/T/9v/7P8IADkAgwDcACkBXAF7AZIBnwGDARwBqQBQANj/PP/h/tf+5P73
/hf/Nv9Q/2T/b/97/5D/qP+3/8T/1P/d/+T/6f/u//L/8//0//b/+f/9//3//v///wAA
AQABAAQABgAGAAgABgAHAAcACAAJAAoACgALAAwADQANAA0ADwAQABAAEgAUABUAFwAY
ABgAGQAaABwAHAAcAB4AIQAjACMAJgAoACwALQAwADIAMwA2ADkAOwBAAEQARwBLAFAA
VQBaAF0AYQBnAGwAcgB3AHwAgACGAIoAjwCUAJgAmgCdAKAAowCnAKgAqACpAKcApwCl
AKUAogCgAJ4AmwCYAJUAkQCMAIcAggB9AHgAcABoAGMAWwBTAEsARgA+ADcAMAAqACQA
HgAZABQADgALAAcAAgAAAP7/+//5//j/9f/z//L/8P/t/+3/7P/q/+r/6f/p/+n/6//q
/+r/6v/o/+j/5v/l/+X/5f/m/+b/5P/j/+P/4//l/+X/5v/m/+b/5v/m/+b/5v/n/+j/
6f/r/+v/7P/s/+7/8P/w//D/7//v//D/8P/w//D/8P/y//T/9P/2//f/9f/2//b/9v/2
//b/9v/3//f/9//3//f/9//3//f/9v/2//b/9v/2//b/8//z//P/9P/0//T/9P/z//P/
8//z//L/8v/v/+//8f/x//H/7v/s/+z/7P/s/+z/7v/u/+//8P/u/+//8P/x/+//7//u
/+3/7//v/+//7//x//H/8f/x//D/7//w/+//7v/u/+7/7v/v//H/8f/w/+3/7P/s/+v/
6v/q/+r/6v/t/+3/7f/q/+f/5v/l/+P/5f/k/+T/5P/g/+D/3//f/+D/4P/g/+D/4v/i
/+H/4f/h/+D/3//e/97/3v/d/93/3//g/+H/4v/g/+D/4P/g/+L/3//Z/8//yP/J/9H/
5P8CADcAhQDgACsBXAF9AZwBswGVAS4BuwBgAN7/Pv/h/tP+4P7z/g//Mv9M/1r/Zf91
/4z/oP+x/8D/0P/Z/9z/4//m/+j/6//s//D/7//z//P/9P/1//b/9//3//j/+v/6//z/
/P/9//3//v///wAAAAABAAIAAwADAAMAAwAEAAQABgAGAAcACQAKAAsADQAPABIAEgAS
ABQAFwAZABkAHAAeACAAIQAkACYAKQAsAC8AMQA2ADoAPQBBAEIARwBMAE8AUwBZAF4A
ZABrAHAAdAB6AIAAhQCKAI4AkACTAJYAmQCZAJoAmgCbAJsAmwCZAJkAlgCUAJIAjwCM
AIkAhQCAAHkAdABvAGoAZABcAFcATwBFAD0AOAAwACkAIgAcABYAEQANAAkABAD///v/
9v/0//D/7f/r/+r/5//l/+T/4v/h/+H/4P/e/97/3f/d/93/3f/c/9z/3P/a/9r/2P/X
/9n/2f/a/9r/2v/Z/9n/2f/X/9f/2P/Y/9r/2v/a/9r/2P/Z/9r/2//d/93/3v/e/97/
4P/g/+D/4f/h/+L/4v/k/+T/5P/m/+b/5v/o/+n/5//o/+j/6P/o/+j/6P/p/+n/6f/p
/+n/6f/p/+n/6P/q/+r/6v/q/+j/5f/l/+X/5v/m/+b/5v/k/+P/4v/h/+T/5P/h/+H/
3//f/9//3v/d/93/3f/d/+D/4P/e/97/3P/c/9z/3P/a/9r/2//c/97/3//g/+H/4//j
/+L/4f/f/9//3//f/9//3//f/9//3//f/+H/4f/g/+D/4P/g/+H/4//j/+L/4f/g/+D/
3//e/97/3v/e/93/3f/d/9r/1//W/9X/0//V/9T/1P/U/9T/1P/T/9P/0//S/9H/0P/S
/9L/0f/R/9L/0v/S/9L/0v/S/9H/0f/S/9L/0v/S/9L/0v/S/9L/1P/T/83/w/+6/7f/
vf/O/+r/EwBZALQACQFCAWkBkAGzAbUBbgH1AIYAEABs/+H+tf7C/tX+8/4a/zb/Rv9V
/2f/fP+S/6X/sv++/8f/zv/T/9r/3v/h/+L/4v/h/+X/5f/m/+f/6P/p/+n/6v/s/+z/
7v/u/+//7//w//H/8v/y//P/9P/1//X/9f/5//r/+v/8//z//f///wAA/v///wAAAgAE
AAQABgAJAAsACwAOABAAEgATABYAGAAbAB4AIQAjACgALAAvADMANQA5AD0APwBDAEkA
TgBUAFkAXgBiAGgAbABxAHYAegB+AIEAhACHAIkAigCKAIsAiQCJAIcAhwCGAIQAggB/
AH4AewB3AHIAbQBoAGMAXgBYAFAASwBDADsAMwAuACYAIAAaABUAEAAIAAMA/v/4//f/
8//u/+z/6P/l/+P/4v/d/9v/2v/Y/9f/1//W/9T/1v/V/9X/1f/T/9L/0v/S/9L/0v/Q
/8//0f/R/9L/0v/Q/8//z//P/9H/0f/S/9L/0P/Q/9D/0P/S/9P/1P/V/9P/0//U/9T/
1v/Y/9j/2P/b/9v/3P/c/9r/2v/a/9z/2v/a/9z/3f/d/97/3v/e/97/3v/e/9//4f/h
/+H/4f/f/9//3//e/97/3v/e/97/4P/d/93/3f/e/97/3v/e/93/3f/d/93/2//a/9b/
1f/W/9f/2P/Y/9f/1//X/9f/1v/W/9b/1f/V/9b/1P/U/9T/1P/S/9L/0//U/9b/1//Y
/9n/2f/Z/9j/1//X/9f/1//X/9X/1f/V/9X/1//X/9n/2f/Y/9j/2P/Y/9n/2//b/9r/
2//a/9r/2f/W/9b/1v/W/9f/1//X/9T/0//S/9H/z//N/8z/zP/M/8z/zP/L/8v/zP/M
/8z/zP/M/8z/y//L/8r/yv/K/8r/yP/I/8f/x//I/8j/yP/I/8r/yv/K/8r/yv/H/8P/
u/+y/6v/rf+6/9L/9f8vAIQA3QAgAVEBegGdAbEBjgEdAaIAMACY//n+rf6s/sH+2/4A
/yL/Nv9D/1P/av+A/5H/pP+y/73/xP/H/8r/0P/T/9b/1v/X/9v/2//c/9//4P/h/+H/
4v/k/+T/5v/m/+f/5//o/+f/6P/o/+n/6v/r/+v/6//t/+7/7v/w//D/8f/z//T/9v/3
//j/+v/6//r//P///wEAAQAEAAYACAAJAAwADgAPABIAFQAXABoAHgAhACUAJgArADAA
MwA5AD8ARABKAE0AUgBWAFwAYABlAGoAbgByAHUAeAB7AH0AfgB+AH8AgQCBAH8AfwB+
AHwAegB3AHQAcQBtAGgAYwBeAFkAVABQAEgAQwA7ADQALQApACIAGwAUAA4ACAACAP3/
+P/y/+//6//m/+T/4v/f/93/3P/X/9X/1P/S/9H/0f/Q/87/zP/L/8v/y//J/8j/yP/I
/8r/yv/I/8f/yf/J/8r/yv/K/8n/yf/J/8n/yf/K/8r/yP/I/8j/yP/K/8v/zP/N/83/
zf/O/87/0P/S/9L/0v/T/9P/1P/U/9T/1P/U/9b/1P/U/9b/1//Z/9r/2v/a/9r/2v/a
/9v/2f/Z/9n/2f/b/9v/2//a/9r/2v/a/9r/3P/Z/9n/2f/W/9b/1v/W/9X/1f/V/9X/
1P/U/9H/0f/T/9P/0//S/9H/0f/R/9H/0P/Q/9D/z//P/9D/0v/S/9D/0P/P/87/zf/M
/87/zv/P/9D/0v/T/9T/1f/U/9P/0f/P/9H/0f/R/9H/0f/R/9H/0f/R/9H/0//T/9L/
0v/S/9L/1f/X/9f/1v/U/9L/0f/P/9D/0P/Q/9D/0f/R/9H/zv/N/8z/y//J/8n/yP/I
/8j/xv/G/8X/xf/I/8j/yP/I/8j/yP/H/8f/xv/G/8b/xv/G/8b/xf/F/8j/yP/I/8j/
yP/I/8j/yP/I/8n/wf+3/7D/sf+5/8r/7P8hAHEAygATAUQBaQGMAaMBhwEeAakAQACu
/wz/u/63/sb+2/7//iL/Ov9I/1P/Y/92/4r/m/+q/7j/w//K/8n/zv/S/9X/1v/Y/9v/
3//f/+D/4f/i/+P/4//i/+T/5P/m/+b/5//n/+j/6f/q/+r/6//s/+3/7f/t/+//8P/w
//L/9P/1//f/+P/2//f/+P/6//z//P/+/wEAAQABAAQABgAKAAsADgAQABMAFgAZABsA
HgAiACUAKQAsADEANgA5AD0AQwBIAE4AUwBYAFwAYgBmAGsAcAB0AHgAewB+AIEAgwCE
AIQAhQCDAIMAgQCBAH4AfAB6AHcAdABxAG0AaABjAF4AWQBUAFAASABDADsAMQApACQA
HAAVAA4ACAACAPz/9//y/+z/6//n/+L/4P/e/9v/2f/Y/9P/0f/Q/87/zf/N/8z/yv/K
/8n/yf/J/8j/xv/F/8T/xv/G/8T/w//D/8P/xP/E/8T/w//D/8P/xf/F/8b/xv/I/8j/
yP/I/8j/yf/K/8v/yf/J/8r/yv/O/9D/0P/Q/9H/0f/S/9L/0v/S/9L/1P/U/9T/1v/X
/9X/1v/W/9b/1v/W/9b/1//Z/9n/2f/Z/9f/1//X/9b/1v/W/9b/1v/W/9P/0//T/9T/
1P/U/9T/0v/R/9D/z//S/9L/z//P/83/zf/N/8z/zf/N/83/zf/O/87/zv/N/8z/y//K
/8z/zP/N/87/zP/N/87/z//N/83/zP/L/8z/zf/O/8//zv/N/8z/y//N/83/z//P/87/
zv/O/87/z//R/9H/0P/N/8z/zP/L/8r/yv/K/8r/y//L/8v/yP/H/8b/xf/D/8P/wv/C
/8L/wv/C/8H/wf/A/8D/wP/A/8L/wv/B/8H/wv/C/8L/wv/C/8L/wf/B/8L/wv/C/8L/
wv/C/8L/wv/C/73/t/+x/6z/r/+9/9b//P89AJEA5AAjAUoBYwF4AXMBKQGyAE8A7P9a
/9z+tf67/sr+4/4F/yT/Ov9E/0//Y/98/4z/mf+o/7b/vf/A/8f/zP/M/8//1P/W/9X/
2f/Z/9r/3f/e/9//3//f/+D/3//g/+L/4//j/+T/5//o/+j/6f/o/+n/6f/p/+v/7P/s
/+7/8P/x//P/9P/y//P/9P/2//j/+P/6//3//////wIABAAEAAUACAAKAA4AEgAWABkA
HAAgACMAJwAsADEANgA5AD0AQwBIAE4AVQBaAF4AZABoAG0AcgB2AHgAewB+AIEAgQCC
AIIAgwCBAIEAfwB/AHwAegB4AHUAcgBvAGsAZgBgAFoAVABOAEYAPgA5ADEAKQAhABwA
FAAPAAgAAgD8//T/7//q/+T/4//f/9r/2P/U/9H/z//O/8v/yf/I/8b/w//D/8L/wP/C
/8H/wf/B/8H/wP/A/8D/wP/A/77/vf+7/7v/vP+8/7z/u/+7/7v/u/+7/7z/vP+8/7z/
vP+8/7z/vf++/7//wf/B/8L/wv/C/8T/xP/E/8f/x//I/8j/yP/I/8j/yv/K/8r/zP/N
/83/zv/O/87/zP/M/8z/zf/O/8//0P/R/9H/0f/R/9D/z//O/83/zP/O/8v/y//L/8r/
yv/K/8r/x//H/8f/x//K/8r/x//H/8X/xf/F/8T/xf/F/8X/xf/E/8T/xP/C/8D/wP/A
/8D/wv/C/8P/xP/C/8P/xP/F/8X/xf/E/8P/xf/F/8X/xf/D/8P/w//D/8P/w//F/8X/
wv/C/8L/wv/F/8f/x//G/8X/xP/E/8P/wP/A/8D/wP/C/8P/xP/C/7//vv+9/7v/uv+4
/7f/tv+1/7b/tv+3/7f/tv+1/7T/tv+2/7X/tf+2/7b/tv+2/7T/tP+z/7P/tv+2/7b/
tv+2/7b/tv+2/7b/t/+1/63/pv+h/53/pP+8/9//FQBoAMUACgEzAVgBfwGRAWoBAQGM
ACwApP8B/6v+pv61/sn+7P4O/yL/L/9B/1b/av97/47/nP+n/67/tf+6/77/wf/C/8T/
xf/J/8n/yv/L/8z/zf/N/87/0P/Q/9L/0P/R/9H/0v/T/9T/1P/V/9b/1//X/9f/2f/a
/9r/3P/e/9//4f/i/+H/4f/h/+L/5v/m/+j/6//r/+v/7v/w//L/8//2//j/+//+/wEA
AwAEAAgACwAPABAAFQAaAB0AIQAnACwAMgA5AD4AQgBIAEoATwBUAFgAXgBhAGQAZwBp
AGoAagBrAG0AbQBrAGsAagBoAGYAYwBiAF8AWwBWAFEATABHAEIAPAA0AC8AJwAfABcA
EgAKAAMA/P/2//D/6v/l/+D/2v/V/9H/zP/K/8T/wf+//77/u/+5/7j/tv+z/7P/sv+w
/7D/r/+v/6//rv+s/6v/qv+s/6z/qv+p/6v/q/+s/6z/q/+p/6j/p/+p/6n/qv+q/6r/
qv+q/6r/qP+p/6r/q/+r/6v/rP+s/6z/rv+u/67/r/+v/7D/sP+y/7L/sv+0/7L/sv+0
/7X/t/+4/7j/uP+2/7b/tv+3/7f/t/+3/7f/t/+3/7f/tv+2/7b/tv+2/7b/s/+z/7P/
sv+y/7L/sv+v/6//r/+v/7D/sP+t/63/rf+t/63/rP+r/6v/q/+r/6r/qv+q/6n/p/+o
/6r/qv+q/6j/qP+k/6T/pP+k/6T/pv+m/6f/qP+o/6n/qv+r/63/rf+s/6v/qf+p/6n/
qf+p/6n/qf+p/6n/qf+r/6v/qv+q/6r/qv+r/63/rf+s/6v/qv+q/6n/pv+m/6b/pv+o
/6n/qv+o/6X/pP+j/6H/n/+e/57/nv+e/57/nf+d/5z/nP+c/5z/nP+c/5v/m/+c/5z/
nP+c/5z/nP+b/5v/nP+c/5z/nP+c/5z/nP+c/57/nf+X/5H/iP+D/4f/lP+o/83/CwBg
ALcA+gApAVABdQGFAVwB6wB0AAYAbv/P/oX+hv6Z/rX+2v76/gz/Hf8t/0D/WP9t/37/
iv+R/5b/nf+i/6b/q/+s/7D/r/+z/7P/tP+3/7j/uf+5/7j/uv+6/7z/vP+9/73/vv+/
/8D/wP/B/8T/xf/F/8X/x//I/8j/yv/K/8v/zf/O/87/z//Q/9L/1P/U/9b/2f/d/93/
4P/i/+T/5f/o/+r/7f/w//P/9f/4//z///8DAAYACwAQABMAGQAfACQAKgAtADIANgA8
AEIARwBMAFAAUgBVAFgAWwBfAGAAYABhAGMAYwBhAGEAYgBgAF4AWwBaAFcAUwBOAEsA
RgBBADwANgAuACkAIQAaABMADwAIAAIA/P/3//L/7P/n/+L/3P/Z/9X/0P/O/8r/x//F
/8T/wf+//77/vP+5/7n/uP+2/7j/t/+3/7f/t/+2/7b/tv+4/7j/tv+1/7X/tf+2/7b/
t/+3/7j/uf+3/7f/uP+4/7r/uv+6/7r/vP+9/77/v//B/8H/wv/C/8P/xP/D/8L/xf/F
/8b/xv/I/8j/yP/K/8r/yv/M/83/zf/O/87/zv/Q/9D/0P/R/9H/0f/R/9H/0f/R/9H/
0P/S/9L/0v/S/9T/0f/R/9H/0P/Q/9D/0P/P/8//z//P/9L/0v/P/8//0f/R/9H/0P/P
/8//z//P/9D/0P/Q/8//z//Q/9D/0v/S/9D/0P/Q/9D/0v/S/9P/1P/U/9X/1v/X/9n/
2f/Y/9f/2f/Z/9n/2f/b/9v/2//b/9n/2f/b/9v/3P/c/9z/3P/f/+H/4f/g/9//3v/e
/93/3v/e/97/3v/h/+H/4f/e/9v/2v/Z/9f/2f/Y/9j/2P/Y/9j/1//X/9j/2P/Y/9j/
2v/a/9n/2f/a/9r/2v/a/9r/2v/Z/9n/3P/c/9z/3P/e/97/3v/e/97/3//b/9P/zP/H
/8n/2P/y/xUAUwCoAP8AQAFrAZIBtwHFAZABHQGqADYAlP8B/8f+0v7n/gP/KP9I/1r/
Z/91/4j/oP+x/8D/0P/d/+b/6f/o/+7/9f/2//j/+f/9//3//v8AAAIABAAFAAQABgAG
AAgACgALAAsADAANAA4ADgAPABAAEQARABEAFQAWABYAGAAaABsAHQAeAB4AHwAgACIA
IgAiACQAJwArACsALgAwADIAMwA2ADgAOwA+AEEAQwBGAEoATQBRAFYAWwBgAGMAaQBv
AHQAegB+AIIAhQCKAI4AkwCYAJwAoQClAKkArQCvALAAsACxALEAsQCvAK8ArgCsAKoA
pwCmAKMAnwCaAJcAkgCNAIgAhAB8AHcAbwBpAGEAXABUAE4ASABDAD4ANwAxACsAJAAh
AB0AGAAWABQAEQAPAA4ACwAJAAgABgADAAMAAgAAAAIAAQABAAEA///+//7//v/+//7/
/P/7//3//f/+//7//v/9//3//f//////AAAAAAIAAgACAAIAAgADAAQABQAHAAcACAAI
AAkACgAJAAgACwALAAwADAAOAA4ADgAQAA4ADgAQABEAEQASABIAEgAUABQAFAAVABUA
FQAVABUAFQAVABUAFAAUABQAFAAUABQAEQARABEAEgASABIAEgARABEAEQARABAAEAAN
AA0ADQANAA0ADAANAA0ACwALAA4ADAAMAAwADAAMAAwADQAOAA4ADwAQABEADwAPAA4A
DQAOAA8AEAARAA8ADwAPAA8ADwAPABEAEQAQABAAEAAQABEAEwATABIADwAOAA4ADQAO
AA4ADgAOABEAEQARAA4ADQAMAAsACQAHAAYABgAGAAYABgAFAAUABgAGAAYABgAGAAYA
BQAFAAQABAAEAAQABQAGAAYABwAGAAYABgAGAAYABgAGAAYACgAFAP//+f/y//H/+f8O
ACwAXwCvAAgBTwGAAZ0BtgHBAZ0BMAG9AGYA5P9K//v+9/4E/xf/Of9c/3T/gv+P/6H/
tP/I/9n/6P/0//3/BgAPABIAEgATABYAGAAZAB0AHQAeAB8AIAAhACEAJAAmACYAKAAm
ACcAJwAoACsALAAsAC0ALgAvAC8ALwAvADAAMAAyADIAMwA1ADYANgA3ADgAOgBAAEAA
PgA/AA==
         </WaveFormData>
      </LeadData>
      <LeadData>
         <LeadByteCountTotal>10000</LeadByteCountTotal>
         <LeadTimeOffset>0</LeadTimeOffset>
         <LeadSampleCountTotal>5000</LeadSampleCountTotal>
         <LeadAmplitudeUnitsPerBit>4.88</LeadAmplitudeUnitsPerBit>
         <LeadAmplitudeUnits>��V</LeadAmplitudeUnits>
         <LeadHighLimit>2147483647</LeadHighLimit>
         <LeadLowLimit>268435456</LeadLowLimit>
         <LeadID>V4</LeadID>
         <LeadOffsetFirstSample>0</LeadOffsetFirstSample>
         <FirstSampleBaseline>0</FirstSampleBaseline>
         <LeadSampleSize>2</LeadSampleSize>
         <LeadOff>FALSE</LeadOff>
         <BaselineSway>FALSE</BaselineSway>
         <ExcessiveACNoise>FALSE</ExcessiveACNoise>
         <MuscleNoise>FALSE</MuscleNoise>
         <LeadDataCRC32>2529431065</LeadDataCRC32>
         <WaveFormData>
NAA0ADQANAA4ADwAQABEAEgATABQAFQAWQBcAF8AYgBmAGgAagBsAG0AbgBvAHAAbQBs
AGsAagBpAGgAZwBmAGMAYABdAFoAVgBSAE4ASgBDAD4AOQA0AC4AKgAmACIAHQAYABMA
DgAKAAYAAgD+//r/+P/2//T/8v/w/+7/7P/r/+r/6f/o/+b/5v/m/+b/5P/k/+T/5P/i
/+L/4v/i/+L/4v/i/+L/4f/g/9//3v/e/97/3v/e/+D/4P/g/+D/4v/i/+L/4v/i/+L/
4v/i/+L/4v/i/+L/5P/k/+T/5P/m/+b/5v/m/+f/6P/p/+r/6v/q/+r/6v/q/+r/6v/q
/+r/6v/q/+r/7P/s/+z/7P/s/+z/7P/s/+z/7P/s/+z/6v/q/+r/6v/o/+j/6P/o/+j/
6P/o/+j/6P/o/+j/6P/m/+b/5v/m/+b/5v/m/+b/5v/m/+b/5v/k/+T/5f/m/+f/5//n
/+j/6v/q/+n/6f/p/+n/6f/p/+j/6P/o/+j/6P/p/+r/6v/o/+j/6P/o/+v/7v/v/+//
7P/s/+z/6v/p/+n/6v/r/+7/7v/t/+v/6P/l/+P/3//f/97/3v/e/93/2//b/9v/3f/d
/97/3v/c/9v/2//c/9r/2v/a/9r/2v/b/9z/3f/c/9v/2v/Z/9v/2//b/9v/2v/P/8P/
t/+o/6L/rv/C/9n/AQBEAJUA4QAsAXMBuQHtAfQBrwFLAe0AdgDl/4j/b/9s/27/d/+C
/4n/jf+R/5v/pf+x/7v/xv/P/9b/2f/c/97/3f/h/+b/5f/m/+f/6P/p/+n/6f/q/+r/
7f/u/+//7//u/+7/7v/v//D/8//0//b/9f/1//X/9f/2//b/+P/4//n/+v/7//z//f/9
//3///8BAAEAAgAFAAUABQAHAAoACwANAA0ADwASABQAFQAXABsAHgAhACQAKQAsAC8A
MgA1ADkAPQBBAEQARwBLAE8AVQBaAFwAYABiAGQAZwBqAGwAbABuAG8AbQBtAGwAbABp
AGgAaABmAGYAZQBiAF8AWABWAFEATQBIAEIAPAA1AC8AKgAlACEAHAAXABIADgAJAAQA
///8//r/9v/y//D/7v/t/+z/7f/o/+f/5f/l/+P/4//j/+P/4P/e/93/3f/e/97/3v/e
/9z/3P/a/9r/3P/c/93/3f/b/9n/2f/a/9r/2v/a/9r/2f/Z/9r/2v/c/9v/2//b/9v/
2//c/9z/3P/c/9z/3f/e/+D/4f/j/+P/4//j/+P/4//k/+b/5//n/+f/5//n/+X/5f/l
/+b/6P/o/+j/6P/m/+f/5//m/+T/5P/l/+X/5v/m/+X/5f/l/+X/5f/l/+T/5P/k/+T/
5f/l/+L/4v/g/+D/4P/g/+L/4v/i/+L/4P/g/+D/4P/g/+D/3v/e/9//4P/h/+H/4f/i
/+T/5P/j/+P/4//j/+P/4//i/+L/4v/i/+L/4//k/+T/5P/k/+T/5P/m/+j/6P/n/+b/
5v/m/+T/4//j/+T/5f/m/+b/5f/j/+H/3//e/9v/2//a/9r/2v/Z/9f/1//X/9f/1//Y
/9j/1v/V/9X/1v/W/9b/1v/W/9X/1f/V/9X/1//X/9f/1//V/9X/1f/V/9T/0f/J/73/
rv+k/6D/rP/B/93/DgBbAKsA8AA3AX8BxwH2AekBnQE5AcwARQC8/3f/aP9o/2//eP99
/4X/i/+T/5v/p/+z/77/yf/O/9H/1v/Y/9n/3f/e/93/3v/f/+D/4f/j/+P/5P/k/+P/
5P/l/+X/6P/o/+j/6f/p/+v/6//s/+z/6//q/+n/6//s/+//8P/x//L/8//0//X/9f/1
//f/9//3//j/+//9//3///8CAAEAAwADAAUACAAKAAsADQANABAAEwAWABsAHgAhACQA
JQApAC0AMQA2ADkAPQBBAEUASgBMAFAAVABWAFkAXABcAFwAXgBfAGEAYQBgAGAAXwBe
AF4AXABYAFcAVABRAE0ATABIAEUAQQA8ADcAMQAsACYAIAAbABgAEwAOAAoABwACAP3/
+v/2//L/7v/s/+n/5//l/+X/4v/h/9//3//d/93/3f/d/9z/2v/Z/9n/2v/a/9r/2v/Z
/9j/1f/U/9P/0v/S/9H/0f/P/8//0P/O/87/zv/O/83/zf/O/87/0P/P/8//z//P/8//
0P/Q/9L/0v/S/9P/0//U/9T/1f/V/9X/1f/V/9P/1P/W/9f/1//X/9f/1//X/9f/1//Y
/9j/2P/Y/9j/2P/Z/9n/2P/Y/9j/2f/Z/9r/2v/Z/9n/1//X/9f/1//W/9b/1v/W/9f/
1//U/9T/1v/W/9b/1v/U/9T/1P/U/9b/1v/V/9X/1f/V/9j/1//W/9X/1P/U/9T/1f/W
/9f/1//X/9j/2v/a/9n/2f/X/9f/1//X/9j/2P/Y/9j/2P/Z/9r/2v/a/9r/2v/a/9z/
3v/e/93/3f/e/9//3v/c/9v/2//b/97/3v/d/9v/2f/X/9b/0//T/9L/0v/S/9H/z//P
/8//0f/R/9L/0v/Q/8//z//Q/87/zv/O/87/z//P/8//z//P/8//z//P/9H/0f/R/9H/
0P/J/8P/u/+q/57/nP+k/7f/0f/6/z0AkQDaAB0BZQGvAegB8wG1AUkB3ABfANT/ef9e
/1z/Zf9u/3f/f/+F/4n/lf+h/63/uP/D/8r/zf/O/9L/0//V/9j/1//c/93/3v/f/9//
3//g/+D/3//g/+H/4f/k/+T/5P/l/+P/5f/l/+b/5//n/+f/5//q/+r/7P/s/+3/7v/v
//D/7//v/+//8f/z//P/9P/3//f/9//5//z//f//////AQACAAQABQAHAAkADAAPABIA
EwAWABkAHAAhACUAKQAtADAAMwA3ADsAPwBEAEYASgBQAFIAVQBYAFgAWABaAFsAXQBd
AFwAXABZAFgAWABWAFYAVQBSAE8ATABKAEUAQQA9ADgAMwAtACkAJAAfABsAGAATAA4A
CgAHAAIA/f/6//r/9v/y//D/6//p/+f/5//j/+H/3v/d/93/3f/d/93/3v/c/9v/2//a
/9r/2v/a/9j/2P/W/9b/1//Y/9r/2//Z/9f/1//Y/9j/2P/Y/9j/2f/Z/9r/2v/c/9v/
2//b/9v/2//c/9z/3P/c/9z/3f/d/97/3v/f/+H/4f/h/+H/3//g/+L/4//h/+H/4f/h
/+H/4f/h/+L/5P/k/+T/5P/m/+f/5//m/+b/5v/n/+f/5v/m/+X/5f/n/+f/5//n/+T/
5P/k/+T/5//n/+T/5P/j/+L/4f/g/+L/4v/i/+L/5v/m/+P/4//k/+P/4v/h/+D/4P/g
/+H/4v/l/+X/5f/m/+r/6v/p/+n/5//n/+f/5//m/+b/5v/m/+b/5//o/+j/6v/q/+r/
6v/s/+7/7v/t/+z/7P/s/+r/6f/p/+r/6//u/+7/7f/r/+f/5f/k/+H/4f/g/+D/4P/f
/93/3f/d/93/3f/e/97/3v/d/93/3v/e/97/3v/e/9//3//f/9//3//f/9//3//d/93/
3f/d/97/3f/V/8f/uP+s/6z/tv/H/+H/DgBTAKMA7gA3AYEByQEAAgECuQFPAeAAWwDS
/4X/cv9y/3f/gv+P/5X/l/+b/6X/r/+5/8b/0//c/93/3v/i/+X/5f/o/+v/7P/t/+7/
7//v/+//8P/w//P/9P/1//X/9v/2//b/9//1//f/9//4//v/+//7//v/+v/6//z//P/9
//7///8AAAMAAwADAAUACQAJAAoADQALAAsADQAQABEAEwATABUAGAAaABsAHQAdACAA
IwAmACsALgAxADQANwA7AD8AQwBGAEkATQBRAFUAWgBcAGAAZABmAGkAbABwAHAAcgBz
AHMAcwByAHIAcQBwAHAAbgBuAG0AagBnAGAAXgBZAFUAUgBOAEoARQA/ADoANQAxACwA
JwAiAB4AGQAUAA8ADAAMAAgABAACAP3/+//5//n/9v/1//P/8//x//H/8f/x//D/7v/t
/+3/7P/s/+z/7P/q/+r/6P/o/+j/6P/p/+n/6//p/+n/6v/q/+r/6v/q/+v/6//s/+z/
7P/r/+v/6//r/+v/7P/s/+7/7v/u/+//7//w//D/8f/z//P/8//z//H/8v/0//X/9f/1
//X/9f/3//f/9//4//b/9v/2//b/9v/3//f/9v/2//b/9//3//j/+P/3//f/9f/1//X/
9f/0//T/9P/0//X/9f/y//L/8v/y//L/8v/w//D/8v/w//D/8P/w//D/8P/w//H/8v/x
//H/8f/y//T/9P/z//P/9f/1//X/9f/0//T/9P/0//T/9f/2//b/9v/2//b/9v/4//r/
+v/5//b/9v/2//T/9f/1//b/9//4//j/9//1//H/7//u/+v/7f/s/+z/7P/q/+f/5v/l
/+j/6f/r/+z/6v/p/+n/6v/o/+j/6P/o/+f/5//n/+f/6f/p/+n/6f/p/+n/6f/p/+j/
3//R/7//tP+y/7r/yP/h/wkASgCbAO0ANgF9AcEB+QEGAskBZwEJAZYAAwCa/3n/dv98
/4P/jP+T/5v/nf+j/7P/wf/L/9T/3f/i/+X/6P/s/+3/7f/w//H/9P/1//b/9//3//f/
+P/4//v//P/9//3//f/8//v/+//8////AAACAAEAAQABAAEAAgACAAQABAAHAAgACQAK
AAsACwALAA0ADQANAA4AEQATABMAFQAYABkAGwAbAB0AIAAiACMAJQApACwALwAyADUA
OAA7AD4AQwBHAEsATwBUAFcAWwBfAGMAaABqAG4AcAByAHUAeAB8AHwAfgB/AH0AfQB8
AHwAewB6AHoAeAB0AHMAcABtAGgAZgBhAF0AVwBSAE0ARwBCADwANgAxACwAJwAiAB4A
GQAUAA8ADAAIAAQAAAD+//3/+//5//n/9v/1//P/8//v/+//7//v//D/7v/t/+3/7v/u
/+7/7v/u/+7/7P/s/+r/6v/r/+v/6f/n/+f/6P/o/+j/6P/o/+n/6f/q/+r/6v/p/+n/
6f/r/+v/7P/s/+z/7P/s/+3/7f/u/+7/7//v/+//7//v/+//8P/y//P/8//z//P/8//z
//P/8//0//T/9P/0//T/9P/1//X/9P/0//T/9f/1//L/8v/x//H/8//z//P/8//y//L/
8v/y//H/8f/u/+7/8P/y//L/8P/u/+7/7v/u/+7/8P/w//H/8v/z//P/8//0//X/9P/y
//H/8f/x//H/8f/y//L/8v/y//D/8f/y//L/9P/0//T/9P/0//b/9v/1//T/9P/0//L/
8f/x//L/8//0//T/8//x/+3/6//q/+f/6f/o/+j/6P/l/+P/4//j/+P/4//k/+T/5P/j
/+P/5P/k/+T/5P/k/+H/4f/h/+H/4//j/+P/4//h/+H/4f/h/+D/2f/N/73/sP+s/7T/
xv/f/wkATACdAOsAMgF5Ab8B+QECAsUBZQEFAYgA+f+Y/3n/eP94/33/hv+R/5X/l/+f
/63/u//D/87/1//c/9//4v/k/+X/5//o/+v/7P/t/+7/7//v/+//8P/w//H/8v/z//P/
9v/2//b/9//2//f/9v/2//f/9//3//f/+P/4//r/+v/7//z//f/+/////////wEAAwAD
AAQABwAHAAcACQAMAA0ADwAPABEAFgAYABkAGwAdACAAIwAmACgAKgAsAC4AMwA3ADsA
PwBEAEcASwBPAFUAWgBcAGAAYgBkAGcAagBsAGwAbgBvAG0AbQBsAGwAawBqAGoAaABk
AGMAYABdAFoAWABTAE8ASwBGAEEAOwA0AC4AKAAjAB4AGQAUABAADQAIAAMAAAD+//r/
9v/0//H/7//t/+3/6v/p/+f/5//l/+X/5f/l/+T/4v/h/+H/4P/g/+D/4P/g/+D/3v/e
/+D/4P/h/+H/3//d/93/3v/e/97/3v/e/93/3f/e/97/3v/d/93/3f/f/9//4P/g/+D/
4P/g/+H/4f/i/+L/4//j/+P/4//j/+P/5P/m/+f/5f/l/+X/5f/l/+X/5f/m/+j/6P/o
/+j/6P/p/+n/6P/o/+j/6f/p/+b/5v/l/+X/5//n/+f/5//k/+T/5P/k/+f/5//k/+T/
4v/i/+L/4v/i/+L/4v/i/+T/4v/h/+T/4v/i/+L/4v/g/+D/4f/i/+P/4//j/+T/5v/m
/+X/5f/l/+X/5f/l/+b/5v/m/+b/5v/n/+j/6P/m/+b/5v/m/+j/6v/q/+n/6P/o/+j/
5v/n/+f/6P/p/+j/6P/n/+X/4f/f/97/2//d/9z/3P/c/93/2//b/9v/2v/Z/9n/2P/Y
/9f/1//Y/9r/2v/a/9r/2f/Z/9n/2f/Z/9n/2f/Z/9n/2f/Z/9n/2P/T/8n/u/+q/6L/
qP+6/8//7/8oAHcAxQAMAVMBmwHbAf4B4QGHAR8BrAAfAKT/b/9o/2z/cf96/4P/i/+P
/5f/o/+x/73/xP/L/9L/1f/Y/97/3//f/+D/4f/h/+H/4f/h/+P/4//k/+T/5//o/+n/
6f/o/+j/6P/p/+n/6//r/+z/6//r/+v/6//u/+7/8P/w//H/8v/z//T/8//z//P/9f/3
//f/+P/7//v/+//9/wAAAQADAAMABQAIAAoACwANABEAFAAXABoAHAAeACAAIgAlACkA
LQAxADYAOQA9AEEAQwBIAEoATgBSAFQAVwBaAF4AXgBgAGEAXwBfAF4AXgBdAFwAXABa
AFoAWQBWAFMATgBMAEcAQwA/ADoANQAvACkAJAAfABsAGAATAA4ACgAFAAAA+//4//j/
9P/w/+7/6//p/+f/5//i/+H/3//f/9v/2//b/9v/2//a/9r/2//a/9r/2v/a/9r/2v/Y
/9j/2P/Y/9n/2f/X/9X/1f/W/9j/2P/Y/9j/1//X/9j/2P/a/9n/2f/Z/9f/1//Y/9j/
2v/a/9r/2//b/9z/3P/d/9v/2//b/9v/2//c/97/3//f/9//3//f/9//3//f/+D/4P/g
/+D/4P/e/9//3//e/97/3v/f/9//4P/g/9//3//f/9//3//f/97/3v/e/97/3v/d/9n/
2P/Z/9r/2//c/9r/2v/a/9r/3P/c/9v/2//d/9z/2//a/9n/2P/Y/9j/2f/a/9v/2//b
/9z/4P/g/9//3//f/9//3//f/9z/3P/c/9z/3v/f/+D/4P/g/+D/4P/g/+L/5P/k/+P/
4v/i/+L/4P/d/93/3v/f/+L/4v/h/9//3f/b/9r/1//W/9T/0//S/9P/0f/R/9H/0f/R
/9L/0v/S/9H/0f/S/9L/0v/S/9L/0f/R/9H/0f/P/8//z//P/9D/0f/S/9P/0v/N/8X/
t/+o/5z/nP+q/7//2/8IAE8AnwDoADMBfQG/Ae4B7wGlATcBxgBBALr/b/9g/2L/af9w
/3n/g/+H/43/m/+n/7H/vP/F/8z/zf/O/9D/0//X/9j/2f/a/9v/3P/d/9//3//g/+D/
4f/i/+P/4//i/+L/4v/j/+P/5f/l/+b/5f/l/+X/5f/o/+j/6v/q/+v/7P/t/+7/7f/t
/+3/7//x//H/8v/1//X/9f/3//r/+//9//3///8AAAIAAwAFAAcACgANABAAEQAUABcA
GgAfACMAJwArAC4AMQA1ADkAOwBAAEIARgBMAE4AUQBUAFYAVgBYAFkAWQBZAFgAWABX
AFYAVgBUAFIAUQBOAEsARgBEAD8AOwA4ADQAMAArACUAIAAbABcAEgANAAgABAABAPz/
9//0//L/7v/q/+j/5//l/+P/4//e/93/2//b/9n/2f/Z/9n/2P/W/9X/1f/U/9T/1P/U
/9b/1v/U/9T/1P/U/9X/1f/X/9X/1f/W/9X/1P/T/9L/0f/R/9L/0v/T/9P/1P/V/9X/
1f/W/9b/1v/W/9b/1//X/9j/2P/Z/9f/1//X/9f/1//Y/9r/2//d/93/3f/d/93/3f/d
/97/3P/c/9z/3P/c/93/3f/c/9z/3P/d/93/3v/e/93/3f/b/9v/2//b/9r/2v/a/9r/
2//b/9j/2P/Y/9j/2P/Y/9r/2v/a/9r/2P/Y/9f/1//Z/9n/2f/Z/9f/2P/X/9b/1f/U
/9b/1v/X/9j/2//b/9v/3P/d/9z/2v/Z/9v/2//b/9v/2P/Y/9j/2P/Z/9v/3f/e/9z/
3P/c/9z/4P/i/+L/4f/e/97/3v/c/9v/2//c/93/3P/c/9v/2f/Z/9f/1v/T/9P/0v/S
/9L/0f/P/8//z//R/9H/0v/S/9L/0f/R/9L/0f/Q/8//zv/P/8//z//P/8//z//P/8//
z//P/8//z//M/8f/u/+p/5z/mv+k/7T/zf/5/zwAjQDZACIBawGzAe0B9AGvAUcB3wBe
ANH/ev9l/2L/Zv9x/3r/g/+H/4n/kf+b/6n/s/+6/8P/zP/P/87/0P/V/9X/1v/X/9r/
2//c/93/3f/d/97/3v/f/+D/4f/h/+D/4P/g/+H/4f/j/+P/5P/n/+f/5//n/+j/6P/q
/+r/6//s/+3/7v/t/+3/7f/v//P/8//0//f/9f/1//f/+v/7//3//f///wQABgAHAAkA
CQAMAA8AEgAXABoAHQAgACEAJQApAC0AMgA1ADkAPQBBAEYASABMAFAAUgBVAFgAWgBa
AFwAXQBbAFsAWgBaAFkAWABYAFYAUgBRAE4ASwBGAEQAPwA7ADgANAAwACsAJAAeABgA
EwAMAAcAAgD+//v/9v/x/+7/7v/q/+b/5P/h/9//3f/d/9j/1//V/9X/1f/V/9X/1f/U
/9L/0f/R/87/zv/O/87/0P/Q/87/zv/O/87/z//P/83/y//L/8z/zP/M/8z/zP/N/83/
zv/O/87/zf/N/83/zf/N/87/zv/Q/9D/0P/R/9H/0v/S/9P/0//T/9P/0//R/9L/1P/V
/9X/1f/V/9X/1//X/9f/2P/a/9r/2v/a/9n/2f/Y/9b/2P/Y/9n/2f/Y/9j/1//X/9f/
1//X/9f/1f/U/9P/0v/V/9X/0v/S/9D/0P/Q/9D/0v/S/9L/0v/S/9D/0v/R/9D/z//O
/9D/0P/R/9L/0f/R/9H/0v/U/9T/0//T/9P/0//T/9P/0P/Q/9D/0P/S/9P/1P/U/9b/
1v/W/9b/2P/a/9r/2f/X/9b/1f/S/9P/0//U/9X/1f/U/9L/z//P/83/zP/J/8n/yP/I
/8j/x//F/8X/xf/F/8X/xv/G/8j/x//H/8j/yP/I/8j/yP/F/8X/xf/F/8X/xf/F/8X/
xf/F/8X/xf/A/7X/p/+Z/47/kP+g/7T/0/8JAFQAowDxADgBgQHBAeUBxgFtAQ0BqQAe
AJ//YP9T/1b/XP9l/3D/d/95/33/if+Z/6H/qf+0/73/wP/D/8b/yv/L/83/0P/R/9P/
0//T/9P/1f/V/9b/1v/V/9b/1//X/9r/2v/a/9v/2//d/93/3v/d/93/3f/d/97/3v/g
/+D/4//k/+X/5v/n/+f/5//p/+v/6//s/+//7//v//H/9P/z//X/9f/3//z//v///wEA
BAAIAAwAEAATABYAGQAcAB8AIwAnACsAMgA1ADkAPQBBAEYASABMAFAAUgBVAFgAWABY
AFoAWwBZAFkAWABYAFcAVgBWAFQAUABPAEwASQBCAEAAOwA3ADMALgApACMAHAAWABAA
CwAGAAEA/P/4//P/7v/p/+b/5P/g/9z/2v/Z/9f/1f/V/9L/0f/P/8//zP/L/8r/yf/K
/8j/x//H/8j/yP/I/8j/yP/I/8b/xv/E/8T/xf/F/8X/w//D/8T/xP/E/8T/xP/D/8P/
xP/E/8T/w//D/8P/xf/F/8b/xv/I/8j/yP/J/8n/yv/K/8v/y//L/8v/y//L/8z/zv/P
/8//z//P/8//z//P/8//0P/S/9L/0v/S/9L/0//T/9L/0f/Q/9D/z//Q/9D/z//P/83/
zf/N/83/zP/M/8z/zP/P/8//zP/M/8r/yv/K/8r/yv/K/8r/yv/M/8r/y//K/8j/yP/I
/8j/yv/K/8v/zP/L/8v/y//M/8z/zP/L/8v/zf/N/83/zf/M/8z/zP/M/8z/zf/O/87/
zv/O/87/zv/Q/9L/0v/R/9L/0v/S/9D/zv/N/83/zf/Q/9D/z//N/8v/yf/I/8X/xP/C
/8H/wP/A/7//wP/B/8D/v/+//77/wP+//7//wP++/77/vv++/7//v/+//7//v/+//7//
v//B/8H/wf/B/77/u/+1/6n/mv+O/4r/kP+n/8P/7v8zAIcA0gAVAV8BqQHcAd0BmQE3
AdQAVwDG/2v/VP9S/1X/Xv9n/23/cf93/4X/kf+Z/6T/r/+0/7n/vP++/8H/w//E/8X/
xv/H/8j/yf/L/8v/zP/M/83/zv/P/8//zv/O/87/z//P/9H/0f/S/9P/0//T/9P/1P/U
/9b/1v/Z/9r/2//c/9z/2//a/9v/3f/d/97/4f/h/+H/4//m/+X/5//n/+n/7v/w//H/
8//1//j/+//+/wAAAgAEAAYACQANABEAFQAaAB0AIQAlACkALgAwADQAOAA6AD0AQABE
AEQARgBHAEkASQBIAEgARQBEAEQAQgBAAD8APAA5ADUANAAwAC0AKQAkAB8AGQAUAA4A
CAADAP7/+f/0//D/7f/o/+P/4P/c/9j/1P/S/83/y//J/8n/yP/H/8X/xf/B/8H/wf/B
/8D/vv+9/73/uv+6/7r/uv+8/7z/uv+6/7j/uP+5/7n/uf+3/7f/uP+2/7b/tv+2/7f/
t/+4/7j/tv+1/7X/tf+3/7f/uP+4/7r/uv+6/7v/uf+6/7r/u/+7/7v/u/+7/7n/uv+8
/73/vf+9/73/vf+9/73/vf++/77/vv++/77/vv+//7//vv++/77/v/+//77/vv+9/73/
vf+9/73/vf+7/7r/uf+4/7v/u/+4/7j/uP+4/7j/uP+4/7j/uP+4/7j/uP+3/7f/t/+3
/7f/t/+3/7f/tf+y/7L/sv+y/7L/tP+0/7X/tv+3/7f/t/+4/7r/uv+5/7n/uf+5/7n/
uf+4/7j/uP+4/7r/u/+8/7z/uv+6/7r/uv+8/77/vv+9/7z/vP+8/7r/t/+3/7j/uf+8
/7z/u/+5/7f/tf+0/7H/sf+w/7D/sP+v/63/rf+t/6v/q/+s/6z/rP+r/6v/rP+s/6z/
rP+s/6v/q/+r/6v/q/+r/6v/q/+r/6v/q/+r/6z/qf+f/5H/gv96/37/iP+Z/7f/6P8v
AH0AygATAVsBnwHQAc0BgQEVAaYAIQCa/0//PP9A/0f/Tv9X/1//Y/9p/3X/g/+R/5z/
of+k/6n/rP+w/7P/s/+0/7f/uP+5/7r/u/+9/73/vv++/73/vv+//7//wv/C/8L/w//B
/8P/w//E/8f/x//H/8f/yP/I/8r/yv/L/8z/zf/O/8//z//P/9H/0//T/9T/1//Z/9n/
2//e/9//4f/h/+P/5v/o/+n/6//t//D/8//2//n//P///wIABQAJAA0AEQAWABkAHQAh
ACcALAAuADIANAA2ADkAPABAAEAAQgBDAEUARQBEAEQAQwBCAEIAQABAAD8APAA5ADUA
NAAwAC0AKQAkAB8AGQAVABAACwAHAAMA///7//j/9f/w/+v/6P/m/+L/3v/c/9n/1//V
/9X/0v/R/8//z//L/8v/y//L/8z/yv/J/8n/yv/K/8r/yv/M/8z/yv/K/8r/yv/L/8v/
zP/L/8z/zv/M/8z/zP/M/83/zf/O/87/0P/P/8//z//R/9H/0v/S/9T/1P/U/9X/1f/W
/9b/1//X/9f/1//X/9f/2P/a/9v/2//b/9v/2//d/93/3f/e/97/3v/e/97/3v/f/9//
3v/f/+D/4v/j/+T/5P/j/+P/4f/h/+H/4f/g/+D/4P/g/+T/5f/j/+T/5P/k/+T/5P/k
/+T/5P/k/+b/5v/l/+X/5f/l/+f/6f/m/+b/5v/m/+b/6P/o/+n/6v/t/+3/7f/u//D/
8P/v/+//7//v/+//7//v//D/8f/y//L/8//0//T/9v/2//b/9v/4//r/+v/5//r/+v/6
//j/+f/5//r/+//8//z/+//5//f/9f/0//H/8//y//L/8v/z//H/8f/x//H/8f/y//L/
9P/z//P/9P/0//T/9P/0//P/8//z//P/9P/1//b/9//3//f/9//3//b/8//r/9//0v/G
/8b/1v/r/wcAOgCBANEAHAFlAa8B9QEiAhMCwQFXAeYAXQDY/5f/jv+U/5v/ov+r/7P/
tf+7/8n/1//f/+j/8//8/wEAAgAAAAMACQAKAAsADAANAA4ADwAQABEAEwAUABUAFgAX
ABcAGAAYABgAGQAZABsAGwAcAB0AHQAdAB0AIAAgACIAIgAjACQAJQAmACkAKQApACsA
LQAtAC4AMQAxADEAMwA2ADkAOwA7AD0AQABCAEMARQBFAEgASwBOAFMAVgBZAFwAYQBl
AGkAbQBwAHMAdwB7AH0AggCEAIgAjQCQAJQAmACaAJoAnACdAJ8AnwCeAJ4AnQCcAJwA
mgCYAJcAlACRAI0AjACIAIUAgwB+AHkAcwBtAGgAYwBfAFsAVwBTAFAATABGAEAAPAA6
ADYAMgAwAC8ALQArACsAKAAnACUAJQAjACMAIwAjACQAIgAhACEAIAAgACAAIAAgACAA
HgAeAB4AHgAfAB8AIQAfAB8AIAAeAB4AHgAeAB8AHwAgACAAIQAhACIAIwAjACMAJAAk
ACQAJAAkACUAJgAoACkAKwArACsAKwArACkAKgAsAC0ALQAtAC0ALQAvAC8ALwAwADIA
MgAyADIAMAAxADEAMAAwADAAMQAxADAAMAAvAC8AMQAxADEAMQAyADIAMgAyADIAMQAt
ACwALAAsACwALAAsAC4ALAAuADAALgAuAC4ALgAuAC4ALwAwADMAMwAzADQANAA0ADMA
MwA1ADUANQA1ADIAMgAyADIAMgAzADQANAA2ADYANgA2ADgAOgA6ADkANgA2ADYANAA0
ADUANwA5ADoAOgA5ADcANQAzADIALwAtACwALAAsAC0AKwArACsAKwArACwALAAsACsA
KwAsACwALAAsACwALQAtAC0ALQArACsAKwArACsAKwArACsALAAjABUABwD6//b//v8Q
ACkAUwCYAOsANwGAAckBDQJBAkYCAwKfAUEBygA5ANr/vf+6/77/x//U/93/3f/j/+//
+/8HABEAHAAjACgALQA0ADYAMwAzADgAOQA6ADsAPAA9AD8APwBAAEAAQQBCAEMAQwBG
AEYARgBHAEcASQBJAEoASwBLAEsASwBKAEoATABMAE0ATgBPAFAAUQBRAFEAUwBZAFkA
VgBXAA==
         </WaveFormData>
      </LeadData>
      <LeadData>
         <LeadByteCountTotal>10000</LeadByteCountTotal>
         <LeadTimeOffset>0</LeadTimeOffset>
         <LeadSampleCountTotal>5000</LeadSampleCountTotal>
         <LeadAmplitudeUnitsPerBit>4.88</LeadAmplitudeUnitsPerBit>
         <LeadAmplitudeUnits>��V</LeadAmplitudeUnits>
         <LeadHighLimit>2147483647</LeadHighLimit>
         <LeadLowLimit>268435456</LeadLowLimit>
         <LeadID>V5</LeadID>
         <LeadOffsetFirstSample>0</LeadOffsetFirstSample>
         <FirstSampleBaseline>0</FirstSampleBaseline>
         <LeadSampleSize>2</LeadSampleSize>
         <LeadOff>FALSE</LeadOff>
         <BaselineSway>FALSE</BaselineSway>
         <ExcessiveACNoise>FALSE</ExcessiveACNoise>
         <MuscleNoise>FALSE</MuscleNoise>
         <LeadDataCRC32>271345635</LeadDataCRC32>
         <WaveFormData>
EAAQABAAEAAUABYAGAAaAB4AIAAiACQAJgAoACoALAAwADIANAA2ADgAOAA4ADgAOAA4
ADgAOAA2ADYANgA2ADQANAA0ADQAMAAuACwAKgAlACIAHwAcABkAFgATABAACwAIAAUA
AgD///z/+f/2//P/8v/x//D/7f/s/+v/6v/o/+j/6P/o/+b/5v/m/+b/5v/m/+b/5v/k
/+T/5P/k/+T/5P/k/+T/4//i/+H/4P/i/+L/4v/i/+L/4v/i/+L/4v/i/+L/4v/i/+L/
4v/i/+T/5P/k/+T/5P/k/+T/5P/m/+b/5v/m/+b/5v/m/+b/5v/m/+b/5v/m/+b/5v/m
/+b/5v/m/+b/6P/o/+j/6P/q/+r/6v/q/+j/6P/o/+j/6P/o/+j/6P/m/+b/5v/m/+j/
6P/o/+j/6P/o/+j/6P/m/+b/5v/m/+T/5P/k/+T/5v/m/+b/5v/m/+b/5//n/+f/6f/p
/+n/6v/q/+r/6v/q/+r/6v/p/+n/6f/p/+n/6f/q/+v/6//r/+z/7f/t//H/8//z//L/
8f/w//D/8P/u/+3/7f/t//D/8P/w/+z/6v/p/+b/4//k/+P/4//h/+H/4f/g/+D/4P/g
/+D/4P/g/+H/4f/h/+H/4P/f/9//4f/h/+H/4f/h/+D/3//d/9//3//f/9//3v/V/87/
xv+9/7f/wP/P/9v/7/8SAD4AaQCWAMcA9QAZAScBEwHjALQAhQBMABoA/v/x/+z/5P/c
/9f/0P/L/8z/zv/P/9P/2P/c/93/3v/g/+D/3//h/+T/4v/j/+T/5f/l/+f/5//p/+f/
5//p/+n/6v/o/+f/5//n/+r/6v/q/+r/6v/r/+v/6//r/+v/6//t/+//7//v//D/8P/x
//H/8v/y//L/8v/0//X/9v/3//f/+P/5//r/+//6//z//f/+/wEAAgADAAYACQAMAA0A
DwARABQAFQAYABoAHQAgACIAJwArACsALgAuADEAMwA0ADUANQA3ADgAOQA5ADkAOgA4
ADgAOAA3ADkAOQA5ADYAMgAyADAALQAqACcAIwAfAB0AGQAVABIADgAMAAkABAD///3/
+v/4//X/8v/w/+//7//u/+7/7f/q/+n/5//m/+f/5//n/+b/5//m/+b/5v/k/+T/5P/k
/+P/4//h/+H/4//j/+P/4//j/+L/4v/i/+L/4v/j/+P/4f/h/+H/4f/j/+P/5P/k/+P/
4//k/+T/4v/i/+L/4v/l/+X/5f/m/+b/5v/m/+b/5//n/+j/6v/o/+f/5//o/+j/5//n
/+j/6P/o/+j/5//p/+n/6f/p/+f/5//n/+f/5//n/+f/5//p/+n/6f/p/+f/5//o/+j/
5//n/+b/5v/k/+X/5f/j/+T/5v/n/+j/5v/m/+b/5v/m/+b/5P/k/+X/5f/l/+f/5//n
/+r/6v/q/+r/6v/q/+r/6f/p/+n/6f/p/+n/6v/r/+v/6f/q/+v/6//t/+//7//u/+3/
7P/s/+z/7P/r/+v/6//u/+7/7v/q/+f/5//l/+P/4v/h/+H/3//f/9//3v/e/97/3v/e
/97/3P/d/93/3f/f/97/3f/d/93/3f/d/93/3v/e/97/3f/d/93/3f/d/9r/1//S/8r/
wf+5/7r/w//P/9//+v8gAEsAdACdAMsA+QAZAR8BBwHWAKEAbAA2AAwA9//u/+j/3v/V
/9D/y//I/8r/y//P/9b/2v/b/9r/3P/c/9v/3f/e/97/3//g/+H/4f/h/+H/4//h/9//
4f/h/+L/4v/h/+H/4f/k/+T/5P/k/+L/4//j/+P/5//n/+f/6f/n/+f/5//o/+j/6f/p
/+r/6v/q/+r/7P/t/+7/7//v//D/8f/y//P/9P/2//f/+P/5//r/+//+////AgADAAUA
BQAIAAkADAAOABEAFAAWABkAHQAdACAAIgAlACcAKAArACsALQAuAC8ALwAvADAAMAAw
ADAALwAtAC0ALQAqACgAKAAmACMAJAAhAB0AGQAVABEADQAKAAgABgADAP7/+//5//b/
9P/x/+7/7P/r/+f/5v/m/+X/5P/j/+H/4P/f/9//3//e/9//3v/e/97/3P/c/9z/3P/b
/9v/2f/Z/9v/2//b/9v/3f/c/9z/3P/a/9r/2//b/9n/2f/Z/9n/2//b/9z/3P/Z/9n/
2v/a/9r/2v/a/9r/3f/d/93/3v/e/97/3v/e/9v/2//c/97/4P/f/9//4P/e/93/3f/e
/97/3v/e/93/3//f/9//3//f/9//3//f/93/3f/d/93/3f/d/93/3f/d/93/3v/e/93/
3f/c/9z/3v/f/9//3f/d/97/3v/e/97/3v/e/97/3P/e/+D/3v/e/97/3v/c/9z/3f/d
/93/3//f/9//4v/i/+L/4v/i/+L/4v/h/+H/4f/h/+H/4f/i/+P/4//j/+T/5f/l/+X/
5//n/+b/5v/m/+f/6P/m/+X/5f/l/+j/6P/o/+T/4//j/+H/3//e/93/3f/b/9v/2//a
/9r/2v/a/9r/2v/Y/9n/2f/Z/9v/2v/Z/9n/2f/Z/9n/2f/a/9r/2v/Z/9v/2//b/9v/
2v/T/9D/yv+//7f/uP+//8v/2//w/xAAPQBmAI0AuwDnAAsBHQENAdwApwB4AEQAFgD3
/+r/5v/g/9f/0v/N/8b/yP/L/9H/1P/Y/9n/2v/Y/9j/2f/b/9z/3P/d/97/3//f/9//
3//h/9//3//h/+H/4v/k/+P/4//j/+P/4v/h/+D/4f/j/+T/5f/l/+X/5f/n/+f/5//n
/+j/6P/p/+n/6v/q/+r/6v/s/+3/7v/v/+//8P/x//L/8//0//b/9//4//n/+v/7//7/
/f8AAAEAAwAFAAgACQAMAA4AEQAUABYAGQAdAB0AIAAkACcAKQAqACsAKwAtAC4AMQAx
ADEAMgAwADAAMAAvADEAMQAxAC4ALAAsACoAJwAmACMAHwAbABgAFQASABAADgAMAAkA
BAABAP///P/6//n/9v/0//P/7//u/+7/7f/r/+n/5v/k/+X/5f/l/+T/5f/k/+T/5P/k
/+T/5P/k/+P/4//h/+H/4//j/+P/4//h/+D/4P/g/+L/4v/j/+P/4//j/+P/4//l/+X/
5v/m/+P/4//k/+T/5P/k/+T/5P/l/+X/5f/m/+b/5v/m/+b/5//n/+j/6v/p/+f/5v/m
/+b/5f/l/+b/5//o/+n/6f/p/+n/6f/p/+n/6f/p/+n/6//r/+v/6//p/+n/6f/p/+n/
6f/q/+r/6//r/+r/6v/p/+n/6P/l/+f/6P/o/+j/7P/s/+r/6v/s/+v/6v/p/+j/6P/o
/+n/6f/r/+3/7f/t//D/8P/w//D/7v/u/+7/7f/v/+//7//v/+3/7v/v/+//8f/y//P/
8//z//X/9f/0//T/9P/1//b/9P/z//P/8//2//b/9v/y/+//7//t/+v/6v/p/+n/5//n
/+f/5v/m/+b/5v/m/+b/5P/l/+X/5f/m/+b/5v/n/+f/5//n/+f/6P/o/+j/5//n/+f/
5//n/+b/5f/g/9T/yf/D/8T/zf/Z/+f//v8iAE0AeAChAM8A/QAhAS8BGQHoALUAggBM
ACAABwD6//L/7P/n/+D/2f/U/9b/2f/b/97/5v/r/+j/5v/o/+n/6f/q/+7/7f/u/+//
7//v/+//8f/v/+//8f/x//L/8v/x//H/8f/0//T/9P/0//L/8//z//P/9f/1//X/9//1
//X/9f/2//j/+f/5//r/+//8//3/AAAAAAAAAAD//wAAAQACAAMABAAGAAcACAAIAAgA
CAAKAAwAEAASABUAGQAcAB0AIAAgACMAJgAoACkALQAtADAANAA3ADkAOgA9AD0APwBA
AEIAQwBEAEYASABIAEgARwBJAEkASQBGAEMAQgA/ADsAPAA5ADUAMQAuACsAKAAmACIA
IAAdABgAEwARAA4ADAALAAgABgAFAAEAAAAAAP///v/9//v/+v/7//v/+//6//f/9v/2
//b/9v/2//b/9v/1//X/8//z//X/9f/1//X/8//y//L/8v/y//L/8//z//T/9f/2//f/
9v/1//X/9P/1//X/9v/2//b/9v/2//b/9//3//f/+P/4//j/+P/4//f/9//4//r/+v/5
//n/+v/8//v/+//8//r/+v/6//n/+//7//v/+//7//v/+//7//v/+//7//v/+f/5//n/
+f/5//n/+v/6//f/9//2//b/+P/5//n/9//3//j/+P/2//b/9v/2//b/9//4//r/+//6
//v/+v/5//r/+v/6//r/+//8//3//f/7//v/+//7//v//P/9//3//f/+//////8DAAUA
BQAEAAEAAAAAAAAAAgABAAEAAQACAAIAAgD+//v/+//5//f/9v/1//X/8//x//H/8P/w
//H/8v/z//T/9P/1//X/9f/z//L/8f/x/+//7//v/+//8P/w//D/7//x//H/8f/x//D/
6f/e/9L/y//L/9L/3f/r/wEAIgBMAHsAqADVAAEBJwE5ASkB+QDMAJ0AZAAwABAAAwD+
//b/7P/l/97/2f/W/97/5f/n/+r/7v/v/+7/7v/y//P/8//y//T/9//4//n/+f/3//f/
+f/3//X/9//3//j/+P/3//f/9//6//r/+v/6//r/+//7//v/+//7//v//f////////8A
AP7//////wAAAgACAAIABAADAAQABQAFAAYABwAIAAkACgAMAA0ADgARABIAEwAWABcA
GgAbAB0AIQAkACUAKAAqAC0AMAAyADUAOQA5ADwAPAA/AEEAQgBHAEcASQBKAEkASQBJ
AEoASgBKAEoASQBHAEcARwBEAEIAQgBAAD0AOgA3ADMALwAtACkAJQAiAB4AHAAZABQA
EQAPAAwACgAHAAQAAgABAP3//P/8//v/+v/5//f/9v/1//X/9f/0//X/9P/0//T/9P/0
//T/9P/1//X/8//z//P/8//z//P/8f/w//D/8P/y//L/8//z//H/8f/x//H/8f/x//L/
8v/x//H/8v/y//L/8v/y//L/8//z//P/9P/0//T/9P/0//X/9f/2//j/9v/1//X/9v/4
//f/9//4//b/9v/2//X/9//3//f/9//3//f/9//3//X/9f/1//X/9//3//f/9//3//f/
+P/4//X/9f/0//T/9P/3//f/9f/0//T/9P/0//T/9v/2//f/9//3//n/+f/5//j/+P/4
//j/+v/6//r/+f/7//v/+//7//r/+v/6//n/+//8//3//f/9///////+//3//P/8//z/
/P/7//v/+//+//7//v/6//f/9//1//P/9P/z//P/8f/w/+//7f/s/+z/7P/s/+z/7v/v
/+//7//t/+z/6//r/+v/6//r/+v/7v/u/+7/7f/t/+3/7f/t/+r/5f/c/9L/yf/H/87/
2//p////IABKAHcApgDRAP0AIwEzAR8B9wDGAJEAWgAqAA4AAQD6/+7/5v/l/97/1f/U
/9j/3f/h/+T/6v/r/+r/6v/s/+v/6//s/+7/7//w//H/8f/v/+//8f/v/+//8f/x//L/
8v/x//H/8f/y//L/8v/y//L/8//z//P/8//z//P/9f/1//X/9f/2//b/9//3//j/+v/6
//r//P/7//z//f/9//7///8AAAEABAAGAAcACAAJAAoACwAOAA4AEAAQABEAEwAWABcA
GgAeACEAJAAmACsALwAvADIAMgA1ADcAOAA7ADsAPQA+AD0APQA9AD4AQABAAEAAPwA9
AD0APQA6ADgAOAA2ADMAMgAvACsAJwAhAB0AGQAWABQAEgAPAAoABwAFAAIAAAD///z/
+v/5//X/9P/0//P/8P/v/+3/7P/t/+3/7f/s/+v/6v/q/+r/6v/q/+r/6v/r/+v/6f/p
/+v/6//r/+v/6f/o/+j/6P/o/+j/6f/p/+f/5//n/+f/5//n/+j/6P/p/+n/6v/q/+r/
6v/q/+r/6f/p/+n/6v/q/+r/6v/q/+v/6//s/+7/7P/r/+v/7P/s/+v/6//s/+7/7v/u
/+3/6//r/+v/6//t/+3/7f/t/+v/6//r/+v/7f/t/+3/7f/s/+v/6//q/+v/6//q/+r/
6f/p/+j/5f/n/+j/6P/o/+r/6v/q/+r/6P/o/+j/6P/o/+j/6f/p/+v/7f/t/+3/7v/u
/+7/7v/s/+z/7P/r/+3/7f/t/+3/7f/u/+//7//v//D/8f/x//H/8//z//L/8f/w//D/
8P/y//H/8f/x//D/8P/w/+z/6//r/+n/5//m/+X/5f/j/+X/5f/k/+T/4v/i/+L/4v/i
/+P/4//j/+P/4v/h/+H/4f/h/+H/4f/i/+L/4v/h/+H/4f/h/+H/4P/d/9T/zP/D/73/
xP/R/93/7f8KADIAXQCGALEA3QAFAR8BHwH/AMoAlwBiAC4ACgD5//D/6P/e/9v/1v/R
/87/0P/X/9n/2v/e/9//3v/e/+L/5f/l/+T/5P/k/+T/5P/j/+P/4//l/+P/5f/n/+f/
6P/m/+X/5f/l/+j/6P/o/+j/5v/n/+f/5//p/+n/6f/r/+v/6//r/+z/6v/r/+v/7P/u
/+7/7v/w//H/8v/z//P/9P/1//b/9//4//r/+//8////AAABAAQABAAGAAYABwALAA4A
DwASABIAFQAYABoAHQAhACEAJAAmACkAKwAsAC8ALwAxADIAMQAxADEAMgA0ADQANAAz
ADEAMQAxAC4ALAAsACoAJwAoACUAIQAdABsAFwATABAACgAIAAUAAAD///3/+v/4//X/
8v/w/+//7f/s/+z/6//o/+f/5f/k/+H/4f/h/+D/4P/g/+H/4v/i/+L/4v/i/+P/4//h
/+H/5P/l/+b/5//l/+T/5P/k/+b/5v/n/+f/5//n/+f/5//n/+f/6P/o/+f/5//o/+j/
5v/m/+b/5v/p/+n/6f/q/+j/6P/o/+j/6f/p/+r/7P/q/+n/6f/q/+j/5//n/+j/6v/q
/+r/6f/p/+n/6f/p/+v/6//r/+v/6//r/+v/6//r/+v/6//r/+v/6//s/+z/6v/p/+f/
5v/o/+n/6f/n/+n/6v/q/+r/6P/o/+j/6P/q/+r/6P/o/+j/6P/o/+j/6f/p/+v/7f/t
/+3/7v/u/+7/7v/u/+7/7v/t/+3/7f/t/+3/7f/u/+//7//v//D/8f/x//P/9f/1//T/
8//y//L/8v/y//H/8f/x//L/8v/y/+7/6//r/+n/5//m/+X/5f/j/+X/5f/k/+T/4v/i
/+L/4v/g/+H/4f/h/+P/4v/h/+H/4f/h/+H/4f/g/+D/4P/f/+D/4f/i/+P/4v/f/9j/
0P/H/7//vv/J/9f/5f/+/yIASwB2AKMA0QD5ABUBJQEPAdwApwB0AEAAFgD9//T/7P/i
/9v/2P/T/87/0v/X/9n/3P/g/+P/4v/g/97/3//j/+T/5P/j/+T/5f/l/+f/5//p/+f/
5//p/+n/6v/q/+n/6f/p/+j/6P/o/+j/6P/p/+n/6f/r/+v/6//t/+3/7f/t/+7/7v/v
/+//8P/w//D/8P/y//P/9P/1//X/9v/3//j/+f/4//r/+//8//3//v///wIAAwAGAAcA
CQALAA4ADwASABQAFwAaABwAHQAhACEAJAAmACkAKwAsAC8ALwAxADIAMwAzADMANAA0
ADQANAAzADUANQA1ADIALgAuACwAKQAqACcAIwAfABwAGQAWABQAEAAOAAsABgABAP//
/P/6//f/9P/y//H/8f/w//D/7//s/+v/6f/o/+n/6f/p/+j/5f/k/+T/5P/i/+L/4v/i
/+X/5f/j/+P/4//j/+P/4//l/+T/5P/k/+L/4v/j/+P/4f/h/+H/4f/j/+P/5P/k/+P/
4//k/+T/5P/k/+T/5P/j/+P/4//k/+T/5P/k/+T/4//j/+T/5v/o/+f/5//o/+b/5f/l
/+b/5P/k/+T/4//l/+X/5f/l/+f/5//n/+f/5//n/+f/5//l/+X/5f/l/+P/4//k/+T/
5f/l/+T/5P/k/+X/5f/j/+P/5P/k/+T/4v/i/+L/4v/k/+T/5P/k/+T/5v/l/+T/4//i
/+L/4v/j/+P/4//l/+X/5f/m/+b/5v/m/+j/6P/o/+f/5f/l/+X/5f/n/+j/6f/p/+f/
6P/p/+n/7f/v/+//7v/r/+r/6v/q/+r/6f/p/+n/6v/q/+r/5v/l/+X/4//h/97/3f/d
/9v/2//b/9r/2v/b/9z/3f/e/9z/3f/d/93/2//a/9n/2f/b/9v/2//b/9z/3P/c/9v/
2f/Z/9n/2f/Y/9P/zP/A/7f/t/++/8n/1//t/xAAPABpAJIAvwDtABMBIwENAd0ArAB9
AEYAFgD6/+//5v/e/9j/0//M/8X/xP/I/83/z//Q/9T/2f/a/9j/2P/b/9v/3P/c/93/
3v/f/9//3//f/+H/3//f/+H/4f/i/+D/3//f/9//4v/i/+L/4v/i/+P/4//j/+P/4//j
/+X/5f/l/+X/5v/m/+f/5//o/+r/6v/q/+z/7P/s/+z/6//u/+//8P/x//D/8v/z//T/
9//4//n//P/9/wAAAQADAAMABgAHAAoADAAPABIAFAAXABsAGwAeACAAIwAlACYAKwAr
AC0ALgAtAC0ALQAuAC4ALgAuAC0ALAArACoAJgAkACQAIgAfAB8AHQAaABcAEQANAAkA
BgAAAP7/+//2//X/8//w/+7/7f/q/+j/5//k/+L/4f/f/97/3f/b/9r/2//b/9v/2v/Z
/9j/2P/Y/9b/1v/W/9b/1//X/9X/1f/V/9X/1f/V/9X/1P/U/9T/1P/U/9X/1f/V/9X/
1f/V/9P/0//U/9T/0//T/9T/1P/W/9b/1v/W/9f/1//X/9j/2P/Y/9j/2P/X/9f/2P/a
/9j/1//X/9j/2P/X/9f/2P/a/9r/2v/Z/9f/1//X/9f/2f/Z/9n/2f/Z/9n/2f/Z/9n/
2f/Z/9n/2P/X/9f/1v/X/9f/1v/W/9T/1f/V/9P/1f/W/9b/1v/Y/9j/2P/X/9b/1f/U
/9b/1v/X/9f/1f/X/9f/1//a/9r/2v/a/9j/2P/Y/9f/1//X/9f/1//Z/9r/2//b/9v/
3P/d/93/3//h/+H/4P/d/9z/3P/c/9z/2//b/9v/3P/c/9z/2P/V/9X/0//R/9L/0f/R
/8//z//P/87/zv/O/87/zv/O/87/z//P/8//z//O/83/zf/N/83/zf/N/87/zv/O/83/
zf/N/83/zf/K/8H/uP+s/6f/q/+0/8P/0//v/xYAQABrAJoAyQD1ABEBDwHtALsAjgBZ
ACQA/P/k/93/1v/M/8j/wf+6/7X/uv/A/8H/wf/G/8z/y//K/8z/zv/P/9H/0v/S/9H/
0v/T/9P/1f/V/9f/1f/T/9X/1f/W/9j/1//X/9f/2P/Y/9j/2P/Y/9n/2f/Z/9r/2f/Y
/9n/2//b/9v/3P/e/9//3//g/+D/4P/g/+L/4f/i/+P/4//k/+X/5v/n/+r/7P/t/+7/
8f/y//P/9v/3//r/+//9////AgADAAYACgANABAAEgAVABkAGQAcAB4AIQAjACQAJwAn
ACkAKgApACkAKQAqACoAKgAqACkAJwAnACcAJAAgACAAHgAbABgAFQARAA0ACQAFAAEA
/v/8//r/9//y/+//7f/q/+j/5//k/+L/4f/d/9z/3P/b/9r/2f/X/9b/1f/V/9X/1P/V
/9T/1P/U/9T/1P/U/9T/1f/V/9P/0//T/9P/0//T/9H/0P/Q/9D/0v/S/9P/0//R/9H/
0f/R/9H/0f/S/9L/0f/R/9L/0v/U/9T/1P/U/9X/1f/V/9b/1P/U/9T/1P/T/9P/1P/W
/9j/1//X/9j/2P/X/9f/2P/a/9r/2v/Z/9n/2f/Z/9n/1//X/9f/1//X/9f/1//X/9X/
1f/V/9X/1f/V/9b/1v/X/9f/1v/W/9T/1f/V/9P/1f/W/9b/1v/Y/9b/1P/U/9T/1P/U
/9T/1v/W/9f/1//V/9f/1//X/9j/2P/Y/9j/2P/Y/9j/1//X/9f/1//X/9f/2P/Z/9n/
2f/a/9v/2//d/9//3//e/9//3v/e/97/3f/b/9r/2f/b/9z/3f/a/9n/2f/X/9X/0//R
/9D/zf/P/8//zv/O/8z/zP/M/8z/zP/N/83/zf/N/8z/y//L/8v/y//L/8v/zP/M/8z/
y//N/83/zf/N/8r/yf/E/7z/s/+r/6j/r/+9/8//5P8GADMAXgCJALcA5QAHAREB/QDQ
AJ8AbgA2AAgA7f/g/9j/0P/J/8L/u/+4/7z/wf/B/8T/yP/J/8j/yP/K/8v/zf/O/87/
zf/O/8//z//P/8//0f/P/9H/0//T/9T/0v/R/9H/0f/S/9L/0v/S/9L/0//T/9P/0//T
/9P/1f/X/9f/1//Y/9b/1//X/9j/2v/a/9r/3P/c/9z/3P/b/97/3//g/+H/4v/k/+X/
5v/l/+b/5//q/+n/7P/t/+//8f/0//X/+P/8////AgAEAAUACQAJAAwADgARABMAFAAZ
ABkAGwAcAB8AHwAfACAAHgAeAB4AHQAdAB0AHQAaABgAGAAWABMAFAARAA0ACQAFAAEA
/f/6//b/9P/x/+z/6f/n/+T/4v/f/9z/2v/Z/9X/1P/U/9P/0v/R/8//zv/L/8v/y//K
/8v/yv/K/8r/yf/I/8f/xv/J/8n/x//H/8f/x//H/8f/x//G/8b/xv/E/8T/xf/F/8f/
x//H/8f/xv/F/8X/xP/F/8X/xv/G/8b/xv/G/8b/xf/F/8X/xv/G/8b/xv/G/8X/xf/G
/8j/yP/H/8f/yP/I/8f/x//I/8j/yP/I/8f/x//H/8f/x//H/8f/x//H/8f/x//H/8f/
xf/F/8X/xf/D/8P/xP/E/8X/xf/E/8T/wv/D/8P/wf/B/8L/wv/C/8L/wv/C/8L/wv/C
/8L/wv/C/8L/wv/A/8D/wP/A/8D/wP/A/8H/wf/D/8X/xf/F/8b/xv/G/8b/xP/E/8T/
w//D/8P/w//D/8X/xv/H/8f/xf/G/8f/x//J/8v/y//K/8v/yv/K/8r/yP/H/8f/x//K
/8r/yv/G/8P/w//B/7//vv+9/73/u/+9/73/vP+8/7r/uv+6/7r/uv+7/7v/u/+5/7j/
t/+3/7n/uf+5/7n/uP+4/7j/t/+5/7n/uf+5/7j/tf+u/6b/m/+X/5r/o/+t/7//2P/8
/yUAUAB9AKsA0wDzAP8A6QC2AIEATgAaAO7/1f/M/8b/vv+3/7D/rf+m/6j/r/+1/7j/
uP+3/7j/uv+6/7v/vf+8/77/vf++/7//v//A/8H/xP/D/8L/w//C/8L/xP/D/8P/w//E
/8T/xP/E/8T/xf/F/8X/x//H/8f/yf/J/8n/yf/K/8r/y//L/8z/zv/O/87/0P/T/9T/
1f/V/9b/1//Y/9n/2v/c/93/3v/h/+L/4//m/+f/6v/r/+3/8f/0//X/+P/4//v//v8A
AAUACQAJAAwADgARABMAFAAXABcAGQAaAB0AHQAdAB4AHgAeAB4AHQAfAB8AHwAcABoA
GgAYABUAFAARAA0ACQAIAAUAAgAAAP7//P/5//T/8//x/+7/7P/p/+b/5P/j/9//3v/e
/93/3v/d/9v/2v/Z/9n/2f/Y/9n/2P/Y/9j/2P/Y/9j/2P/Z/9n/1//X/9n/2f/Z/9n/
2//a/9r/2v/a/9r/2//b/9v/2//b/9v/2//b/9z/3P/d/93/3v/e/+D/4P/g/+D/3//f
/9//4P/i/+L/4v/i/+L/4//l/+j/6P/n/+f/6P/q/+n/6f/q/+r/6v/q/+n/6//r/+v/
6//s/+3/7v/v/+//7//v/+//7//v/+//7//t/+3/7v/u/+7/7//v//D/8v/z//P/8f/x
//L/8v/y//T/9P/0//T/8v/y//b/9v/2//b/9v/2//b/+P/4//n/+f/5//v/+//7//z/
/P/8//z//v/+//7//f//////////////AAABAAEAAwAEAAUABQAHAAkACQAIAAgACAAJ
AAoACAAHAAcABwAIAAgACAAEAAEAAQD///3//f/9//7//f/9//3//P/8//7//v/+//7/
/v////////////7//f/9//3//f/9//3///8AAAEAAQABAAEAAQABAAAA///6//D/6f/h
/+T/7f/7/wsAJABIAHUAoADNAPsAJQFDAUsBLwH8AMkAlgBeADYAIwAcABQACgAFAAAA
9//y//b/+////wIABgAJAAwACgAGAAkADwAQAA4ADwAQABEAEQATABMAFQATABMAFQAV
ABYAFgAVABUAFQAYABgAGAAYABgAGQAZABkAHQAdAB0AHwAfAB8AHwAgACIAIwAjACQA
IgAiACIAJAAnACgAKQApACwALQAuAC8AMAAyADMANAAzADQANQA4ADkAPAA9AD8AQgBG
AEgATABOAFEAVABWAFgAWwBaAFwAYQBlAGgAagBrAGsAbQBuAHEAcQBxAHIAcgByAHIA
cQBxAHEAcQBuAG4AbgBsAGkAZgBjAF8AWwBaAFcAVABSAFAATgBLAEYAQQA/ADwAOgA5
ADYANAAzADEAMAAwAC8ALAArACkAKAAnACcAJwAmACYAJgAnACgAKAAoACgAKAApACkA
JwAnACcAJwAnACcAKQAoACgAKAAoACgAKQApACkAKQApACkAKQApACoAKgArACsALAAs
ACoAKgAqACoALQAtAC0ALgAwADAAMAAwAC8ALwAwADIAMAAvAC8AMAAxADEAMgA0ADQA
NAA0ADMAMwAzADMAMwAzADMAMwAzADMAMwAzADMANQA1ADUANQA3ADcAOAA4ADUANQA0
ADQANAA1ADUAMwAzADQAMgAyADYANAA0ADQANAA0ADQANQA1ADYAOQA6ADsAOgA6ADoA
OgA7ADwAPQA9ADsAOwA7ADsAOwA8AD0APQA9AD4APwA/AEMARQBFAEQAQQBAAEAAQABB
AEEAQgBDAEQARABEAEAAPQA9ADsAOQA2ADUANQAzADUANQA0ADQANAA0ADQANAA0ADUA
NQA1ADUANAAzADMANAA1ADYANwA2ADYANgA1ADMAMwAzADMANAAtACYAHgAVABMAHAAn
ADMASQBsAJgAwwDuAB0BSwFvAX8BaQE5AQwB3QCkAHIAVgBJAEAAOgA0AC8AJAAhACQA
JgApAC0AMAAyADMANgA8ADwAOQA5ADoAOgA9AD4APwA/AD8APwBBAD8APwBBAEEAQgBE
AEMAQwBDAEQARABEAEQARABFAEUARQBFAEUARQBHAEcARwBHAEgASABJAEkASgBOAE4A
SgBMAA==
         </WaveFormData>
      </LeadData>
      <LeadData>
         <LeadByteCountTotal>10000</LeadByteCountTotal>
         <LeadTimeOffset>0</LeadTimeOffset>
         <LeadSampleCountTotal>5000</LeadSampleCountTotal>
         <LeadAmplitudeUnitsPerBit>4.88</LeadAmplitudeUnitsPerBit>
         <LeadAmplitudeUnits>��V</LeadAmplitudeUnits>
         <LeadHighLimit>2147483647</LeadHighLimit>
         <LeadLowLimit>268435456</LeadLowLimit>
         <LeadID>V6</LeadID>
         <LeadOffsetFirstSample>0</LeadOffsetFirstSample>
         <FirstSampleBaseline>0</FirstSampleBaseline>
         <LeadSampleSize>2</LeadSampleSize>
         <LeadOff>FALSE</LeadOff>
         <BaselineSway>FALSE</BaselineSway>
         <ExcessiveACNoise>FALSE</ExcessiveACNoise>
         <MuscleNoise>FALSE</MuscleNoise>
         <LeadDataCRC32>3677107967</LeadDataCRC32>
         <WaveFormData>
CAAIAAgACAAKAAwADgAQABIAFAAWABgAGwAcAB0AHgAhACIAIwAkACUAJgAnACgAJgAm
ACYAJgAmACYAJgAmACYAJgAmACYAIwAiACEAIAAdABoAFwAUABIAEAAOAAwACAAGAAQA
AgD+//z/+v/4//f/9v/1//T/8f/w/+//7v/s/+z/7P/s/+r/6v/q/+r/7P/s/+z/7P/s
/+z/7P/s/+r/6v/q/+r/6P/o/+j/6P/q/+r/6v/q/+j/6P/o/+j/6P/o/+j/6P/o/+j/
6P/o/+r/6v/q/+r/6v/q/+r/6v/s/+z/7P/s/+z/7P/s/+z/7P/s/+z/7P/u/+7/7v/u
/+z/7P/s/+z/7P/s/+z/7P/t/+7/7//w/+//7v/t/+z/7P/s/+z/7P/s/+z/7P/s/+z/
7P/s/+z/7v/u/+7/7v/s/+z/7P/s/+z/7P/s/+z/7P/s/+z/7P/q/+v/7P/s/+z/7P/s
/+3/8P/w//D/8f/v/+//7//v/+7/7v/u/+7/7v/v/+//7//w//L/8v/y//T/9v/2//X/
9P/z//P/8//1//X/8//1//X/9f/1//L/7v/t/+z/6f/r/+v/6v/p/+b/5f/l/+X/6P/o
/+j/6P/m/+b/5f/l/+X/5f/l/+X/5f/m/+b/5//n/+b/5f/k/+T/5P/k/+T/5f/c/9f/
0//L/8j/0f/b/+P/8P8FACAAPABbAIAAoQC9AM0AxQCmAIQAawBMACwAFgAKAAUA/v/0
/+z/5P/h/9//3f/d/+D/4P/l/+X/5f/n/+b/5P/n/+n/6f/o/+n/6f/q/+z/7P/s/+z/
6//r/+z/7f/r/+v/6//r/+z/7P/t/+3/7f/t/+3/7f/t/+3/7f/u/+//7//w//D/8P/w
//D/8f/0//T/9P/2//b/9v/3//j/+f/5//n/+v/5//r/+//8////AAABAAIABAAGAAgA
CQAMAA0ADwAQABIAFAAWABgAGgAcAB4AIAAfACEAIwAlACcAJwAnACoAKgAqACoAKgAp
ACkAKQApACsAKwAqACoAKQAnACYAJQAhAB8AHAAbABcAFAASABEADAAJAAcABQADAAAA
/v/8//n/+P/2//X/9P/0//T/9f/y//H/8P/v//H/8P/w//D/7v/t/+3/7f/t/+z/7P/t
/+3/7f/s/+z/7P/s/+z/7P/s/+z/7P/s/+z/7P/s/+z/6//r/+v/6//r/+v/7P/s/+z/
7P/s/+z/7P/s/+z/7P/u/+7/7v/u/+7/7v/u/+//7//v/+//8P/w//D/8P/v/+//7//w
//D/8P/x//H/8P/y//L/8v/y//D/8P/w//D/8P/w//H/8f/v/+//7//v/+//7//v/+//
7//v/+7/7v/v/+//7//v/+//8P/w//D/7v/u/+7/7v/u/+7/7P/t/+7/7v/w//D/8P/x
//L/8v/y//P/8//z//P/8//w//D/8P/w//L/8//z//P/8v/0//T/9P/2//j/+P/3//b/
9f/1//X/9f/1//P/9f/3//f/9//0//D/7//u/+v/6//r/+r/6f/o/+f/5//n/+j/6P/o
/+j/6P/o/+f/5//n/+f/5//n/+b/5v/l/+X/5v/m/+b/5v/m/+b/5v/m/+X/4v/d/9n/
0//K/83/0//d/+b/9/8QACoARQBkAIUApQC/AMkAvgCgAHsAWgA6AB4ADAADAP7/9v/s
/+b/4f/d/9v/3f/g/+L/5f/l/+P/5f/k/+L/5f/n/+X/5v/n/+f/6P/o/+j/6P/o/+f/
5//o/+n/5//n/+f/5//o/+j/6f/p/+f/5//n/+f/6P/p/+r/7P/r/+v/7P/s/+z/7P/s
/+3/7v/u/+7/8P/w//D/8f/y//H/8f/x//L/9f/2//f/+P/3//j/+f/6//z//v8AAAEA
AgADAAUABgAGAAgACgAMABAAEgAUABYAFwAZABsAHQAdAB0AHQAgACIAIgAiACIAIwAj
ACMAIwAhACEAIAAgACEAHwAeAB0AGwAZABYAFQAPAAwACgAJAAgABQADAAEA///8//r/
+P/1//T/8v/x/+//7v/t/+3/7v/t/+z/6//r/+r/6v/q/+j/5//n/+f/5//m/+b/5//l
/+X/5P/k/+b/5v/m/+b/6P/o/+j/6P/m/+b/5v/m/+X/5f/l/+X/5//n/+j/6P/n/+b/
5f/k/+T/5P/k/+T/5v/m/+b/5v/m/+b/5v/n/+X/5f/l/+b/6P/o/+j/5//n/+f/6P/o
/+b/5//n/+b/6P/o/+j/6P/o/+j/6P/o/+b/5v/n/+f/5//n/+f/5//n/+f/5//n/+f/
5//m/+b/5//n/+f/5//l/+b/5v/m/+j/6P/o/+j/5v/m/+r/6f/o/+f/5v/k/+X/5v/m
/+j/6P/o/+n/6v/q/+r/6//p/+n/6f/p/+j/6P/o/+j/6v/r/+v/6//q/+z/7P/s/+7/
8P/w/+//7//v//D/8f/u/+3/6v/r/+z/7f/u/+z/7P/r/+r/5//l/+X/5P/j/+L/4f/h
/+H/4v/i/+L/4v/i/+L/4f/h/+H/4f/h/+H/4P/g/9//3//g/+D/4P/g/+L/4v/i/+L/
4f/c/9v/1//L/8b/x//N/9X/4P/t/wIAIAA5AFQAdQCVAK8AwwC+AKAAewBeAEIAJAAM
AP///P/0/+z/5v/f/9n/2f/Z/9z/3v/h/+H/3//d/+D/4P/f/+H/4f/i/+P/4//k/+T/
5P/k/+T/4//j/+T/5f/n/+f/5//n/+f/5v/m/+X/5//n/+f/5//l/+X/5f/m/+n/6f/q
/+r/6v/q/+r/6//q/+r/6v/s/+z/7P/t/+7/7//v/+//8P/z//T/9f/2//X/9v/3//j/
+P/6//z//f8AAAEAAwAEAAQABgAIAAoADgAQABIAFAAVABcAGQAbABsAGwAbAB4AIAAg
ACAAIAAhACEAIQAhACEAIQAgACAAHwAdABwAGwAZABcAFAATABEADgAMAAsACAAFAAMA
AQD///z/+v/4//n/+P/2//X/8f/w/+//7//s/+v/6v/p/+v/6v/q/+r/6v/p/+n/6f/r
/+r/6v/r/+r/6f/n/+b/5//o/+n/6v/o/+j/6P/o/+j/6P/o/+j/6f/p/+n/6f/r/+v/
7P/s/+v/6v/p/+j/6v/q/+r/6v/q/+r/6v/q/+z/7P/s/+3/7f/t/+3/7v/s/+z/7P/r
/+v/6//s/+z/7P/t/+3/7P/s/+z/7P/s/+z/7P/s/+z/7v/u/+//7//v/+//7//v/+//
7//v/+//7//v/+7/7v/r/+v/6//r/+v/7P/s/+z/8P/w/+7/7v/w/+//7v/t/+z/7P/t
/+7/7v/w//D/8P/x//L/8v/y//P/8f/x//H/8f/y//L/8v/y//L/8//z//P/9P/2//b/
9v/4//r/+v/5//r/+f/5//n/9//3//X/9//3//f/9//0//T/8//y/+//7//v/+7/7f/s
/+v/6//r/+z/7P/s/+z/6v/q/+n/6f/r/+v/6//r/+z/7P/r/+v/7P/s/+z/7P/q/+r/
6v/q/+n/6v/l/93/1f/O/9H/1//f/+r/+/8QACoARwBmAIcApwDBANEAygCsAIkAagBM
ADAAGgAPAAYAAAD6//L/6f/l/+f/5//o/+r/7//x/+//6//u/+7/7f/v//H/8P/x//H/
8v/y//L/8v/y//H/8f/y//P/8//z//P/8//0//T/9f/1//X/9f/1//X/9f/1//X/9v/3
//f/+P/4//r/+v/6//v//v/+//7/AAD+//7///8AAAEAAQABAAIAAwAEAAUABgAGAAYA
BgAGAAcACgANAA8AEgATABUAFgAYABoAHAAeAB4AIAAiACQAJwApACsALQAtAC0ALQAw
ADAAMAAwADAAMwAzADMAMwAzADMAMgAyAC8ALQAsACsAKwApACYAJQAjACAAHgAdABoA
FwAVABMAEAAMAAkABgAHAAYABAADAP///v/9//3//v/9//z/+//9//z//P/8//v/+f/4
//f/+f/4//j/+f/3//f/9v/2//j/+P/4//j/9v/2//b/9v/2//b/9v/2//b/9//4//n/
9//3//j/+P/4//j/+P/4//r/+v/6//r/+P/4//j/+P/6//r/+v/7//n/+f/5//r/+v/6
//r/+f/7//v//P/8//r/+//7//r/+v/6//r/+v/6//r/+v/6//r/+v/7//v/+//7//v/
+//7//v/+//7//n/+f/4//j/9//3//f/9//3//j/+v/4//j/+P/4//j/+P/5//r/+v/5
//j/9//3//r/+v/6//v//f/9//3//f/8//z//P/8//z//f/9//3//v8AAAAAAAACAAQA
BAADAAIAAQABAAEAAwADAAEAAwABAAEAAQD+//z/+//6//f/9//3//b/9f/y//H/8f/x
//P/9P/1//b/9v/2//X/9f/z//P/8//z//L/8v/x//H/9P/0//T/9P/0//T/9P/0//X/
7v/l/93/1//Y/93/5f/t//r/DwAqAEgAawCMAKkAxQDXANMAtgCWAHsAXAA6ACIAFgAR
AAoAAAD2//D/6f/n/+v/7//u//D/8//z//H/8f/0//T/8//z//P/9v/3//f/+P/2//b/
9v/2//f/9//4//n/9//3//f/9//4//j/+f/5//v/+//7//v/+//7//v//P/9//3//v/+
/wAAAAAAAAEAAAAAAAAAAgACAAIAAwAEAAUABQAFAAYABwAIAAkACgALAAwADQAOABAA
EgAUABUAGAAZABsAHAAgACIAJAAmACgAKgAsAC4ALQAvADEAMwA3ADcANwA6ADgAOAA4
ADgAOwA7ADsAOwA6ADkANwA2ADcANQA0ADMALwAtACoAKQAlACIAIAAfABwAGQAXABUA
EwAQAA4ADAALAAoACAAHAAUABAADAAMAAgABAAAA//////7//v/+//7//f/9//3////+
//7////9//3//P/8//r/+v/6//r/+v/6//r/+v/8//z//P/8//v/+//7//v/+//7//z/
/P/8//z//P/8//7//v/+//7//v/+//7//v/8//z//P/9/////////wAA/v/+//7//f//
////AAAAAP7///////7/AAAAAAAAAAD+//7//v/+//7//v//////AQABAAEAAQABAAEA
AQABAP/////+//7///8BAAEA///+//7//v/+//7//v///wAAAAACAAIAAgADAAIAAgAC
AAMAAwADAAMAAwAEAAQABAAEAAIAAwADAAMABAAGAAYABgAIAAoACgAJAAgABwAHAAcA
BQAFAAMABQAFAAUABQACAAAA///+//v//f/9//z/+//4//f/9//3//j/+P/4//j/+v/6
//n/+f/4//f/9v/1//b/9v/1//X/+P/4//j/+P/2//b/9v/2//P/8P/p/+H/2f/a/+H/
5//x//z/EQAsAEoAbQCKAKkAxwDVAM8AuACUAHMAVAA2ACIAFgAPAAYA/P/4//D/6f/l
/+f/6f/q/+7/8f/x/+//7//w//D/8f/x//P/8v/z//P/9P/y//L/8v/y//P/8//0//X/
9f/1//X/9f/0//T/9f/1//X/9f/1//X/9//3//f/+P/3//f/+P/4//j/+P/4//n/+v/6
//r//P/8//z//f/+/////////wAAAQACAAMABAAHAAgACQAKAAgACgAMAA0AEAARABMA
FAAYABoAHAAeAB4AIAAiACQAJQAnACkAKwAtAC0ALQAwAC4ALgAuAC4AMQAxADEAMQAv
AC8ALgAuAC0AKwAqACkAJwAlACIAIQAdABoAGAAXABQAEQAPAA0ACwAIAAYABAADAAIA
AAD///3//P/7//v/+P/3//b/9f/3//b/9v/2//b/9f/1//X/9f/0//T/9f/1//X/9P/0
//T/9P/0//T/8v/y//L/8v/y//L/8v/y//P/8//z//P/8//z//T/9P/0//T/9P/0//T/
9P/0//T/8v/y//L/8v/0//T/9P/1//X/9f/1//b/9P/0//T/8//z//P/9P/0//T/9f/1
//T/9P/0//T/9P/0//T/9P/0//L/8v/z//P/9P/1//b/9//2//X/9P/z//X/9f/0//T/
8//z//P/8//x//L/8v/y//b/9P/0//T/9P/0//T/9P/z//P/8//y//P/9P/1//f/+P/4
//j/+f/4//f/9v/1//b/9v/2//b/+P/5//n/+f/4//r/+v/6//r//P/8//v//P/7//v/
+//7//v/+f/7//n/+f/5//b/9P/z//L/7//v/+//7v/t/+3/7f/u/+//7f/s/+v/6v/s
/+z/6//r/+v/6//r/+v/6v/q/+n/6f/s/+z/7P/s/+r/6v/q/+r/6f/m/9//2f/T/9D/
1f/f/+f/8v8DABoANgBVAHQAkwCvAMMAywC8AJoAdQBWADgAHgAQAAcA/v/2//D/7P/l
/+H/4//l/+j/5v/p/+n/5//n/+r/7P/r/+v/6//r/+v/6v/q/+r/6v/q/+r/6//r/+z/
7f/r/+v/6//r/+z/7P/t/+3/6//r/+v/6//t/+3/7f/u/+3/7f/u/+7/7v/u/+7/7//w
//D/8P/y//L/8v/z//T/9f/1//X/9v/3//j/+f/6//3//v///wAA/v8AAAIAAwAGAAcA
CQAKAAwADgAQABIAEgAUABYAGAAZABsAHQAfACEAIQAhACQAJAAkACQAJAAlACUAJQAl
ACUAJQAkACQAIwAhACAAHwAdABsAGAAXABMAEAAOAA0ACgAHAAUAAwABAP7//P/6//n/
+P/2//X/8//y//H/8f/w/+//7v/t/+v/6v/q/+r/7P/r/+v/6//r/+r/6v/r/+v/6//q
/+r/6v/q/+r/6v/q/+r/6v/q/+r/6v/q/+r/6f/p/+n/6f/p/+n/6v/q/+j/6P/o/+j/
6v/q/+r/6v/q/+r/6v/q/+r/6v/q/+v/6f/p/+n/6v/q/+r/6v/p/+n/6f/q/+r/6v/r
/+v/6v/q/+r/6v/q/+r/6v/q/+r/6v/q/+v/6//p/+n/6f/p/+v/6//r/+v/6f/p/+j/
6P/p/+n/6f/p/+n/6v/q/+r/6v/q/+r/6v/q/+r/6P/o/+j/6P/o/+n/6v/q/+z/7P/s
/+3/7v/u/+7/7//t/+3/7f/t/+r/6v/q/+r/7P/t/+3/7f/u//D/8P/w//L/9P/0//P/
8v/x//H/8f/x//H/7//x//H/8f/x/+7/7P/r/+r/5//l/+X/5P/j/+T/4//j/+P/4v/i
/+L/4v/i/+L/4f/h/+H/4f/h/+H/4P/g/9//3//g/+D/4P/g/+L/4v/i/+L/4f/e/9f/
0f/L/8T/xf/P/9n/4v/x/wYAIAA9AF4AgQCbALEAwQC8AJoAdQBYADoAHgAKAP//+v/w
/+j/5P/d/9f/2f/b/9z/3v/f/9//3//d/9z/3P/f/+H/4f/h/+H/4P/g/+D/4P/g/+D/
4f/h/+L/4//j/+P/4//j/+P/4v/i/+H/3//f/9//3//g/+H/4v/k/+X/5f/m/+b/5v/m
/+b/5//m/+b/5v/o/+j/6P/p/+r/6//r/+v/7P/t/+7/7//w//H/8v/z//T/9P/2//j/
+f/8//3///8AAAIABAAGAAgACAAKAAwADgARABMAFQAXABcAFwAXABoAGgAaABoAGgAb
ABsAGwAbABsAGwAaABoAGQAXABYAFQAVABMAEAAPAAsACAAGAAUAAgD///3/+//5//b/
9P/y/+//7v/s/+v/6//q/+n/6f/o/+f/5v/l/+X/5P/k/+T/4//h/+D/3//h/+D/4P/h
/+P/4//i/+L/4v/i/+L/4v/i/+L/4v/i/+D/4P/g/+D/3f/d/93/3f/f/9//4P/g/97/
3v/e/97/4P/g/+D/4P/g/+D/4P/g/+D/4P/g/+H/3//f/9//4P/i/+L/4v/h/+H/4f/i
/+L/4P/h/+H/4P/g/+D/4P/g/+D/4P/g/+D/4v/i/+P/4//h/+H/4f/h/+H/4f/h/+H/
3//f/97/3v/f/9//3//f/9//4P/g/+D/4P/g/+D/4P/g/+D/4P/g/+D/4P/e/97/3v/e
/97/3//g/+D/4v/i/+L/4//i/+L/4v/j/+P/4//j/+P/4v/i/+L/4v/k/+X/5f/l/+b/
6P/o/+j/6P/q/+r/6f/q/+n/6f/p/+n/6f/n/+n/6f/p/+n/5v/k/+P/4v/f/93/3f/c
/9v/2v/Z/9n/2f/c/9z/3P/c/97/3v/d/93/3P/b/9r/2f/a/9r/2f/Z/9r/2v/a/9r/
2v/a/9r/2v/Z/9b/z//F/7//vv/D/8v/1//k//n/FgA0AFEAdACTAK8AwQC5AJoAeABd
AD4AIAAKAP7/9//w/+j/4v/a/9H/z//R/9P/1P/U/9f/2f/b/9f/1v/a/9v/2//b/9r/
2//b/9z/3v/e/97/3v/d/93/3v/f/93/3f/d/93/3v/e/9//3//f/9//3//f/+H/4f/h
/+L/4f/h/+L/4v/g/+D/4P/h/+T/5P/k/+b/5v/m/+f/6P/p/+n/6f/q/+n/6v/r/+z/
7f/u/+//8P/y//T/9v/3//j/+f/7//z//v8AAAIABAAGAAgACgAMAAsADQAPABEAFQAV
ABUAGAAYABgAGAAYABkAGQAZABkAGAAXABUAFAARAA8ADgANAAwACwAJAAkAAwAAAP7/
/f/6//f/9f/z//H/7v/s/+r/5//m/+T/4//j/+L/4f/h/97/3f/c/9v/3f/c/9z/3P/a
/9n/2f/Z/9n/2P/Y/9n/2f/Z/9j/2P/Y/9j/2P/Y/9b/1v/W/9b/1v/W/9b/1v/X/9f/
1//X/9f/1//Y/9j/1v/W/9b/1v/Y/9j/2P/Y/9j/2P/Y/9j/2P/Y/9j/2f/X/9f/1//Y
/9j/2P/Y/9f/1//X/9j/2P/a/9v/2//a/9r/2v/a/9r/2v/a/9r/2v/Y/9j/2f/Z/9f/
1//X/9f/1//X/9f/1//X/9f/1v/W/9X/1f/V/9X/1f/W/9b/1v/Y/9j/2v/Z/9j/1//W
/9b/1//Y/9j/1v/W/9b/1//Y/9j/2P/Z/9n/2f/Z/9n/1v/W/9b/1v/Z/9v/3P/d/93/
3v/d/9z/4P/i/+L/4f/e/93/3f/d/93/3f/b/93/3P/b/9r/1v/W/9X/1P/R/9H/0f/Q
/8//0P/P/8//z//O/87/zv/O/87/zv/N/83/zf/N/83/zf/N/87/zv/P/87/zv/O/87/
zv/O/87/zv/L/8L/u/+1/7H/tP+7/8X/0f/i//n/FAAyAFMAdgCVAK0AswCfAH4AYABD
ACQACAD0/+7/5//e/9j/0v/I/8H/xf/L/8n/yP/K/83/zf/L/8v/zP/O/8//0//T/9L/
0//T/9T/0v/S/9L/0v/R/9H/0v/T/9X/1f/V/9X/1P/U/9X/1f/V/9X/1f/V/9X/1f/V
/9b/1//X/9j/2P/a/9r/2v/b/9r/2v/a/9z/3P/c/93/3v/f/9//3//g/+H/4v/j/+T/
5//o/+n/6v/s/+7/8P/x//L/8//1//b/+v/8//7/AAACAAQABgAIAAkACwANAA8AEQAR
ABEAFAASABIAEgASABMAEwATABMAEwATABIAEgAQAA0ACwAJAAcABQACAAEA+//4//b/
9f/0//H/7//t/+v/6P/m/+T/4//i/+D/3//f/97/3f/d/9z/2//a/9n/1//W/9b/1v/W
/9X/1f/V/9f/1v/W/9f/1//X/9b/1v/W/9b/1v/W/9T/1P/U/9T/1v/W/9b/1v/T/9P/
0//T/9P/0//U/9T/1P/U/9T/1P/W/9b/1v/W/9b/1v/W/9b/1P/U/9T/1f/V/9X/1f/W
/9j/2P/Y/9f/1//X/9j/2P/a/9v/2//a/9r/2v/a/9r/2P/Y/9j/2P/Y/9j/2f/Z/9f/
1//X/9f/1//X/9f/1//Z/9n/2P/Y/9X/1f/V/9X/1//Y/9j/2P/Y/9j/2P/W/9b/1v/W
/9b/1v/X/9j/2P/Y/9j/2P/Z/9r/2v/a/9v/2//b/9v/2//a/9r/2v/a/9r/2//b/9v/
2v/c/9z/3P/g/+L/4v/h/+L/4f/h/+H/4P/f/9z/3f/f/9//3//c/9z/2//a/9f/1v/V
/9P/0f/S/9H/0f/R/9H/0P/P/87/0P/Q/8//z//P/8//z//P/87/zv/N/83/zv/O/87/
zv/Q/9D/0P/Q/83/zP/H/8P/u/+2/7P/uf/D/9D/3f/y/w4AKwBIAGsAjQClALEAqgCO
AGsAUAAwABIA/P/v/+j/4v/Y/9L/y//H/8n/y//K/8r/zf/N/8v/y//M/87/z//N/8//
zv/P/8//0P/Q/9D/0P/Q/9H/0f/S/9P/0f/R/9H/0f/Q/9D/0f/R/9H/0f/R/9H/0f/R
/9H/0v/T/9P/1P/U/9L/0v/S/9P/1P/U/9T/1v/W/9b/1//Y/9n/2f/Z/9r/2//c/93/
3v/d/97/3//g/+D/4v/k/+X/6P/p/+v/7P/u//D/8v/0//T/9v/4//r//f///wEAAwAF
AAUABQAIAAoACgAKAAoACQAJAAkACQAJAAkACAAIAAcABQAEAAMAAQD///z/+//3//T/
8v/x/+7/6//p/+f/5f/i/+D/3v/b/9r/2P/X/9X/1P/T/9P/0v/R/9D/z//N/8z/zP/M
/8z/y//L/8v/yf/I/8j/yf/L/8v/yv/K/8r/yv/K/8r/yP/I/8j/yP/I/8j/yP/I/8n/
yf/J/8n/yP/H/8f/xv/I/8j/yP/I/8j/yP/I/8j/yP/I/8j/yP/G/8b/xv/H/8f/x//H
/8j/yP/I/8j/x//H/8f/yP/I/8b/x//H/8b/xv/G/8b/xv/G/8b/xv/G/8b/xv/H/8f/
xf/F/8X/xf/E/8P/wv/B/8L/w//D/8T/w//D/8P/w//B/8L/wv/C/8L/wv/C/8L/wv/C
/8L/wv/C/8H/v/++/77/vv++/77/vv+//8D/wP/C/8L/wv/D/8T/xP/E/8X/w//D/8P/
w//A/8D/wP/A/8L/w//D/8P/wv/E/8T/xP/G/8j/yP/H/8b/xf/F/8X/w//D/8H/w//F
/8X/xf/C/77/vf+8/7n/uf+5/7j/t/+4/7f/t/+3/7b/tv+2/7b/tv+2/7X/tf+z/7P/
s/+z/7T/tP+z/7P/sv+y/7L/sv+y/7L/sv+y/7P/sP+r/6P/m/+Y/53/pf+r/7b/xf/Y
//L/EQA0AFMAbwCHAJUAjgBuAEcAKgAMAPD/2v/T/87/xP+8/7b/sf+p/6n/r/+y/7L/
s/+x/6//sf+y/7L/s/+z/7P/sv+z/7P/tP+2/7b/tv+2/7P/s/+0/7X/tf+1/7X/tf+0
/7T/tf+1/7f/t/+3/7f/t/+3/7f/uP+3/7f/uP+4/7r/uv+6/7v/uv+6/7r/vP+9/77/
wP/C/8H/wf/B/8L/xf/G/8f/yP/J/8r/y//M/87/0P/S/9P/1v/X/9n/2v/c/97/4P/i
/+T/5v/o/+r/6f/r/+3/7//z//P/8//2//j/+P/4//j/+f/5//n/+f/5//n/+P/4//n/
9//2//X/8//x/+7/7f/r/+j/5v/l/+T/4f/f/93/2//Y/9b/1P/T/9L/0P/P/83/zP/L
/8v/yv/J/8j/x//F/8T/xP/E/8X/xf/G/8f/x//G/8b/x//H/8f/xv/G/8b/xv/G/8b/
yP/I/8j/yP/I/8j/yP/I/8n/yf/J/8n/x//H/8j/yP/K/8r/yv/K/8r/yv/K/8r/zP/M
/8z/zP/M/8z/zP/N/83/zf/N/87/zv/O/87/zf/P/8//0P/Q/9D/0f/R/9D/0P/Q/9D/
0P/S/9L/0v/S/9L/0v/T/9P/0//T/9P/0//R/9H/0f/R/9L/0//T/9T/1f/V/9X/1f/V
/9b/1v/W/9j/2P/Y/9j/1v/U/9j/2v/Y/9j/2P/Y/9j/2P/Z/9r/2v/b/9z/3f/f/97/
3v/e/9//4f/h/+H/4f/i/+L/4v/i/+D/4f/h/+H/5P/m/+b/5v/o/+r/6v/p/+r/6f/p
/+n/6f/p/+f/6f/r/+v/6//o/+b/5f/k/+H/4f/h/+D/3//g/9//3//f/+D/4P/g/+D/
4v/i/+H/4f/f/9//3//f/+D/4P/f/9//4v/i/+L/4v/i/+L/4v/i/9//3v/Z/9P/zf/K
/8v/0//f/+j/9/8OACoARwBmAIkApwC9AMkAwACcAHsAXgA+ACAAEAALAAIA+v/y/+r/
4//d/9//4f/i/+T/5//p/+v/5//k/+b/6//r/+v/6v/r/+v/7P/u/+7/7v/u/+3/7f/u
/+//7//v/+//7//w//D/8f/x//H/8f/x//H/8//z//P/9P/1//X/9v/2//j/+P/4//n/
+P/4//j/+v/8//z//f/+/wEAAQABAAIAAwAEAAUABgAFAAYABwAIAAgACgAMAA0AEAAR
ABMAFAAYABoAHAAeAB4AIAAiACQAJwApACsALQAvAC8ALwAyADQANAA0ADQAMwAzADMA
MwA1ADUANAA0ADMAMQAwAC8AKwApACYAJQAiACAAHwAfABwAGQAXABUAEwAQAA4ADAAL
AAoACAAHAAUABAADAAMAAgABAAAA//////7//v/+/wAA///////////+//7/////////
/v/+//7//v/+//7//v/+//7//v/+//7//v/+//3//f/9//3//f/9//7//v8AAAAAAAAA
AP7//v/+//7/AAAAAAAAAAACAAIAAgADAAEAAQABAAIAAgACAAIAAQADAAMABAAEAAQA
BQAFAAQABAAEAAQABAACAAIAAgACAAIAAgADAAMABQAFAAUABQAHAAcABwAHAAUABQAE
AAQAAwADAAMAAwADAAIAAgACAAYABAAEAAQABAAEAAUABgAGAAgACAAIAAkACAAIAAgA
CQAJAAkACQAJAAgACAAIAAgACAAJAAkACQAMAA4ADgAOAA4AEAAQAA8ADAALAAsACwAM
AA0ADAAPAA8ADwAPAAwACAAHAAYAAwABAAEAAAD//wAA/////////v/+//7//v8AAAAA
//////3//f/9//3//f/+//7////+//7//v/+//z//P/8//z//f/4//H/6f/j/+T/6//z
//v/CAAhADwAVgBzAJYAtwDRAOUA2wC6AJwAgQBiAEIALAAgABkAEAAKAAQA+P/z//X/
9//1//b/+P/5//f/+////wAA/P/7//3/+//+//////8AAP7//v/+//7//////wAAAQAD
AAMAAwADAAIAAgADAAMAAwADAAMAAwABAAEAAQACAAMAAwAEAAQAAgACAAIAAwAIAAgA
BgAEAA==
         </WaveFormData>
      </LeadData>
   </Waveform>
</RestingECG>
