# Supplementary material for: Detection of Left Atrial Enlargement Using a Convolutional Neural Network-Enabled Electrocardiogram
Source: Front Cardiovasc Med. 2020 Dec 17;7:609976. doi: 10.3389/fcvm.2020.609976 (PMC7773668; doi:10.3389/fcvm.2020.609976)
Supplement: Supplementary file 2 [file Data_Sheet_2.ZIP › normal1/1802010418_9364_0000001B.XML]

<?xml version="1.0" encoding="Windows-1252"?>
<!DOCTYPE RestingECG SYSTEM "restecg.dtd">
<RestingECG>
   <PatientDemographics>
      <PatientID>1802010418</PatientID>
      <PatientAge>73</PatientAge>
      <AgeUnits>Years</AgeUnits>
      <Gender>Female</Gender>
      <PatientLastName>chenhuizhen</PatientLastName>
   </PatientDemographics>
   <TestDemographics>
      <DataType>Resting</DataType>
      <Site>1</Site>
      <AcquisitionDevice>MAC55</AcquisitionDevice>
      <Status>Unconfirmed</Status>
      <Priority>Normal</Priority>
      <Location>2</Location>
      <AcquisitionTime>16:07:03</AcquisitionTime>
      <AcquisitionDate>08-07-2015</AcquisitionDate>
      <CartNumber>1</CartNumber>
      <AcquisitionSoftwareVersion>010B</AcquisitionSoftwareVersion>
      <XMLSourceVersion>MAC5000 v1.0</XMLSourceVersion>
   </TestDemographics>
   <RestingECGMeasurements>
      <VentricularRate>95</VentricularRate>
      <AtrialRate>95</AtrialRate>
      <PRInterval>142</PRInterval>
      <QRSDuration>66</QRSDuration>
      <QTInterval>348</QTInterval>
      <QTCorrected>437</QTCorrected>
      <PAxis>6</PAxis>
      <RAxis>26</RAxis>
      <TAxis>-1</TAxis>
      <QRSCount>15</QRSCount>
      <QOnset>224</QOnset>
      <QOffset>257</QOffset>
      <POnset>153</POnset>
      <POffset>206</POffset>
      <TOffset>398</TOffset>
      <ECGSampleBase>500</ECGSampleBase>
      <ECGSampleExponent>0</ECGSampleExponent>
   </RestingECGMeasurements>
   <Diagnosis>
      <Modality>Resting</Modality>
         <StatementCount>3</StatementCount>
         <LabelText>12SL ��ϳ���</LabelText>
      <DiagnosisStatement>
         <StmtFlag>ENDSLINE</StmtFlag>
         <StmtText>�������</StmtText>
      </DiagnosisStatement>
      <DiagnosisStatement>
         <StmtFlag>ENDSLINE</StmtFlag>
         <StmtText>V1 �е� R/S �������󣬲��������ڹ��ɻ����ļ�����</StmtText>
      </DiagnosisStatement>
      <DiagnosisStatement>
         <StmtFlag>ENDSLINE</StmtFlag>
         <StmtText>�쳣 ECG</StmtText>
      </DiagnosisStatement>
   </Diagnosis>
   <Waveform>
      <WaveformType>Rhythm</WaveformType>
      <WaveformStartTime>0</WaveformStartTime>
      <NumberofLeads>8</NumberofLeads>
      <SampleType>CONTINUOUS_SAMPLES</SampleType>
      <SampleBase>500</SampleBase>
      <SampleExponent>0</SampleExponent>
      <HighPassFilter>16</HighPassFilter>
      <LowPassFilter>150</LowPassFilter>
      <ACFilter>NONE</ACFilter>
      <LeadData>
         <LeadByteCountTotal>10000</LeadByteCountTotal>
         <LeadTimeOffset>0</LeadTimeOffset>
         <LeadSampleCountTotal>5000</LeadSampleCountTotal>
         <LeadAmplitudeUnitsPerBit>4.88</LeadAmplitudeUnitsPerBit>
         <LeadAmplitudeUnits>��V</LeadAmplitudeUnits>
         <LeadHighLimit>2147483647</LeadHighLimit>
         <LeadLowLimit>268435456</LeadLowLimit>
         <LeadID>I</LeadID>
         <LeadOffsetFirstSample>0</LeadOffsetFirstSample>
         <FirstSampleBaseline>0</FirstSampleBaseline>
         <LeadSampleSize>2</LeadSampleSize>
         <LeadOff>FALSE</LeadOff>
         <BaselineSway>FALSE</BaselineSway>
         <ExcessiveACNoise>FALSE</ExcessiveACNoise>
         <MuscleNoise>FALSE</MuscleNoise>
         <LeadDataCRC32>2292652556</LeadDataCRC32>
         <WaveFormData>
7v/u/+7/7v/s/+z/7P/s/+7/7v/u/+7/7v/u/+7/7v/u/+7/7v/u//D/8P/w//D/7v/u
/+7/7v/v//D/8f/y//P/9P/1//b/9f/0//P/8v/0//T/9P/0//b/9v/2//b/9P/0//T/
9P/3//j/+f/6//r/+v/6//r/+//8//3//v8BAAIAAwAEAAYABgAGAAYACQAKAAsADAAN
AA4ADwAQABMAFAAVABYAGQAaABsAHAAcABwAHAAcAB0AHgAfACAAHgAeAB4AHgAbABoA
GQAYABYAFgAWABYAFgAWABYAFgATABIAEQAQAA4ADAAKAAgABgAGAAYABgAFAAQAAwAC
AAAAAAAAAAAA///+//3//P/8//z//P/8//z//P/8//z//v/+//7//v/+//7//v/+//7/
/v/+//7//v/+//7//v///wAAAQACAAQABAAEAAQAAgACAAIAAgACAAIAAgACAAIAAgAC
AAIAAgACAAIAAgACAAIAAgACAAAAAAAAAAAAAAAAAAAAAAAAAAAAAAAAAP//////////
///+//3//f/8//z//f/9//3//v/+/wAAAwADAAUABgAIAAoACgAKAAwADQANAA0ADQAP
ABEAEwAVABYAFwAYABkAGgAbABsAGwAcABwAGgAYABQAEgAQAAwACQAFAAMAAQAAAP7/
+//5//n/+P/2//X/8//z//P/8P/w/+//7//v/+//7v/u/+//7//w//H/7//u/+3/7P/s
/+z/7P/r/+v/6f/r/+z/8f/3/wQAEgAbACUAOABWAH0AoAC5AMkAxwC8ALMApAB7AEkA
MgAuAB4AEAAJAAQA/f/3//T/8P/t/+v/7P/r/+r/6v/p/+n/6f/o/+b/5v/m/+b/5f/l
/+X/5v/m/+b/5v/m/+f/5//n/+f/5//n/+f/5//n/+f/6P/p/+f/5//o/+j/6P/p/+n/
6P/q/+v/6//s/+v/6//r/+z/7v/u/+7/7//t/+3/7f/u//D/8f/x//H/8f/x//H/8//z
//P/9P/1//j/+f/6//v/+v/7//z//f8BAAIAAwAFAAYACAAJAAoADQANAA4ADwAQABEA
EQASABIAEgATABMAEwAUABQAEwAUABQAFAAUABMAEgARAA8ADgANAA0ADAANAAwACwAK
AAkACAAGAAUAAgACAAAA///8//z/+//7//r/+f/4//j/9v/2//T/9P/0//T/8//z//X/
9f/1//X/9f/1//X/9v/0//T/9P/0//b/9v/2//b/9P/0//b/9v/4//n/+f/5//f/9v/2
//f/9v/2//b/9v/4//j/+f/5//j/+P/4//j/+P/4//j/+P/4//j/+P/4//b/9v/1//X/
9f/2//b/9v/2//b/9P/z//P/8//0//X/9f/1//X/9P/0//X/9P/z//P/8v/0//X/9f/3
//n//P///wAAAgAEAAUABQAEAAMABAAFAAcACQAKAAsADgAPABAAEQAPAA8AEAAQAA8A
DAAJAAgABAADAAEA/v/9//v/+v/4//X/8f/x//D/7v/t/+v/6//r/+r/6v/p/+j/5//m
/+T/5P/k/+P/4//m/+b/5//o/+b/5v/m/+b/4//j/+P/4f/i/+X/6f/0/wQADwAVACgA
RgBnAIgApwC7AMEAugCzAKgAhwBRADAAKgAeAA4ABQAAAPn/9f/w/+z/6f/l/+T/4//i
/+L/3//f/9//3v/e/97/3v/e/9//3//f/+D/4P/g/+D/4P/h/+H/4f/h/+H/4f/h/+H/
4//j/+T/5f/l/+X/5v/m/+T/5f/l/+T/5v/n/+f/6P/n/+f/5//o/+r/6v/q/+v/6//r
/+v/7P/u/+//7//v/+//7//v//H/8//z//T/9f/0//X/9v/3//j/+f/6//v///8AAAEA
AwAEAAYABwAIAAkACQAKAAsADgAPAA8AEAASABIAEwATABEAEgASABEAEAAQABAAEAAQ
ABAAEAAPABAADwAPAA4ADQAMAAsACgAHAAYABAADAAQABAACAAEAAAAAAP/////+//3/
/P/8//r/+v/4//j/+v/6//n/+f/3//f/9//3//n/+f/5//r//P/8//z//P/8//z//P/8
//z//P/+//7//P/9//3//f////7//v///wIAAgACAAIAAAAAAAEAAQAAAAAAAAAAAP7/
/v/+//7//v/+//7//v8AAAAA//////3//f/+//z//P/8//z//P/7//v/+//7//v/+v/5
//v/+v/6//v/+//7//z//P/+//////8BAAQABgAIAAgABgAIAAkACQALAAsADQAPABEA
EwAUABUAFgAXABgAGQAZABkAGgAaABgAFAAQAA4ACgAJAAcABAADAAEAAAD+//z/+f/6
//r/+P/3//X/9f/z//L/8v/x//H/8f/x//D/8P/w/+//7//t/+z/7P/s/+7/7v/u/+7/
6f/r/+3/6//s/+//9/8CABIAHQApADwAWAB3AJgAsQC9ALkAsACnAJYAaQA9ADAALAAa
AA4ACwAEAP3/+//2//D/7//t/+r/6f/o/+j/5//n/+f/5v/o/+j/6P/o/+n/6f/p/+r/
6P/o/+j/6P/p/+n/6f/p/+n/6f/p/+n/6f/p/+r/6//t/+3/7v/u/+7/7//v/+7/7v/v
/+//8P/v/+//7//w//L/8v/y//P/8//z//P/9P/y//P/8//z//X/9f/1//f/+f/5//r/
+//6//v//P/9/wAAAQACAAMAAwAEAAUABwAIAAoACwAMAA0ADQAOAA8ADgAPAA8AEAAS
ABIAEwATABEAEgASABEAEgASABIAEgASABIAEgARABIAEQARABAADwAOAA0ADAALAAoA
CAAHAAYABgAEAAMAAgACAAEAAQAAAP///v/+/wAAAAD+//7//v/+//3//f/9//3//f/9
/////////wAA/v/+//7//v8AAAAAAAAAAP7//v8AAAAAAgADAAMAAwABAAAAAAABAAIA
AgACAAIAAAAAAAEAAQAAAAAAAAAAAAAAAAAAAAAA/v/+/wAA/v/+//7//v/+//7//v/9
//3//f///////v/9/////v/+/////v/9//3//P8AAAEAAQADAAQABgAIAAgACAAKAAsA
CwALAAsADQAPAA8AEQASABMAFgAXABgAGQAXABcAGAAYABcAFAARABAADAALAAkABgAH
AAUABAACAP//+//7//r/+P/3//X/9f/1//T/9P/z//P/8//z//L/8v/y//H/8f/x//D/
8P/w//D/8P/w//D/8f/x/+//7f/s/+//8//+/w4AHQAnADIASABpAIoAowC5AL8AtgCr
AKIAhwBXADYAMAAoABoAEQAMAAUA///6//b/8f/x//D/7//u/+7/7f/t/+3/7P/s/+z/
7P/s/+n/6f/p/+r/7P/s/+z/7P/t/+3/7f/t/+3/7f/t/+3/7f/t/+7/7//v/+//8P/w
//L/8//z//L/8v/z//P/9P/z//P/8//0//T/9P/0//X/9//3//f/+P/2//f/9//3//v/
+//7//3//f/9//7///8AAAEAAgADAAQABQAGAAcABwAIAAkACwAMAA4ADwAQABEAEQAS
ABMAFAAVABUAFgAUABQAFQAVABUAFgAWABUAFQAWABcAGAAWABYAFgAVABYAFQAVABQA
EwASABEAEAAPAA4ADAALAAwADAAKAAkACAAIAAcABwAEAAMAAgACAAIAAgAAAAAAAgAC
AAEAAQABAAEAAQABAAMAAwADAAQABAAEAAQABAAEAAQABAAEAAQABAAGAAYACAAJAAkA
CQAHAAYABgAHAAYABgAGAAYABgAGAAcABwAGAAYABgAGAAYABgAGAAYABAACAAQABgAG
AAQABAAEAAQABAADAAMAAwADAAMAAgABAAMAAgACAAMAAwADAAQABAAGAAcABwAJAAoA
DAAOAA4ADgAQABEAEQATABMAFQAXABkAGwAcAB0AHgAfACAAIQAfAB8AIAAgACAAHAAY
ABYAFAATABEADgAPAA0ADAAKAAUAAQABAAAA/v/9//v/+//7//r/+v/5//v/+//7//r/
+v/6//n/+f/3//b/9v/2//b/9v/2//b/9//3//X/8//0//f/+/8CABIAHwApADQATABr
AIoApwC9AMMAvACxAKoAkQBjAEAAOAAwACAAFQASAAsABQACAAAA+f/3//b/9f/0//T/
8f/x//H/8P/y//L/8v/y/+//7//v//D/8P/w//D/8P/v/+//7//v//H/8f/x//H/8//z
//T/9f/z//P/9P/0//b/9//3//b/9P/1//X/9v/3//f/9//4//j/+P/4//n/+f/5//n/
+v/8//3//f/9//3//f/9/////////wAAAQACAAMABAAFAAYABwAIAAkACwAMAA0ADwAO
ABAAEQASABMAEwAUABUAFgAXABcAGAAYABgAGQAZABkAGgAaABkAGAAYABgAGAAYABgA
GAAXABYAFQAVABQAEwASABEAEAARABAADgANAAoACgAIAAcACAAIAAcABwAEAAMAAgAC
AAIAAgAAAAAAAgACAAEAAQD//////////////////wAAAgACAAIAAgACAAIAAgACAAIA
AgAEAAQABAAFAAUABQAFAAQABAAFAAYABgAGAAYABAAEAAUABQAEAAQABAAEAAQABAAE
AAQABAAEAAQABAAEAAQABAAEAAQABAAEAAMAAwADAAMAAwACAAEAAQAAAAAAAQABAAEA
AgACAAQABQAFAAcACAAKAAwADAAKAAwADQANAA0ADQAPABEAEwAVABYAFwAYABkAGgAb
ABsAGwAcABwAGgAWABIAEAAMAAsACQAGAAcABQAEAAIA///7//v/+v/4//f/9f/1//f/
9v/2//X/8//z//P/8v/y//L/8f/x//P/8v/y//L/9P/0//T/9P/x/+//7//t/+z/8f/1
//7/DAAZACMAMABKAGkAiAClALMAtwC0AKsAoACBAFMANgAwACYAGAAPAAwAAwD9//z/
+P/x/+3/7v/t/+z/7P/t/+3/7f/s/+r/6v/q/+r/6//r/+v/7P/q/+r/6v/q/+v/6//r
/+v/6//r/+v/6//r/+v/7P/t/+v/6//s/+z/7v/v/+//7v/u/+//7//w//H/8f/x//L/
8v/y//L/8//1//X/9f/2//T/9f/1//X/9f/1//X/9//3//f/+P/5//r/+//8//3/AAAB
AAIAAwAFAAYABwAJAAgACgALAAwADQANAA4ADwAOAA8ADwAQAA4ADgAPAA8ADwAQABAA
DwAOAA4ADgAOABAAEAAQAA8ADgANAA0ADAALAAoACQAIAAcABgAEAAMAAgACAAAA///+
//7//f/9//z/+//6//r/+v/6//j/+P/4//j/9//3//n/+f/5//n/9//3//f/+P/4//j/
+P/4//j/+P/4//j/+P/4//r/+v/5//n/+P/3//j/+P/5//v/+v/6//r/+v/6//r/+//7
//r/+v/6//r/+P/4//j/+P/6//r/+v/6//r/+P/4//j/+P/4//j/9//3//f/9//3//b/
9f/1//T/9P/1//X/9f/2//b/+P/5//n/+//8//7/AAAAAAAAAgADAAMAAQABAAMABQAH
AAkACgALAAwADQAOAA8ADQANAA4ADgAMAAgABAACAAIAAQD///z/+//5//j/9v/z/+//
7//u/+r/6f/n/+f/6P/o/+n/6f/p/+n/6f/o/+b/5v/l/+X/5f/k/+T/5P/k/+T/5P/k
/+P/5//j/9//4v/n/+3/+P8EAA8AGwAuAEoAaQCGAJ8ArQCtAKYAnwCQAGMANwAoACAA
FAAIAAEA/P/3//H/7v/q/+n/5f/i/+H/4P/g/9//3//f/97/3v/e/97/3v/d/93/3f/e
/97/3v/e/97/3f/d/93/3f/f/9//3//f/9//3//g/+H/4f/h/+L/4v/k/+X/5f/k/+T/
5f/l/+b/5f/l/+X/5v/m/+b/5v/n/+n/6f/p/+r/6P/p/+n/6f/t/+3/7f/v/+//7//w
//H/8P/x//L/8//1//f/+f/7//v//P/9////AAACAAMABAAFAAUABgAHAAYABwAHAAgA
CgAKAAsACwAJAAoACgAJAAgACAAIAAgABgAGAAYABQAGAAUABQAEAAMAAgABAAAA///+
//z/+//6//r/+P/3//j/+P/3//f/+P/3//b/9v/0//T/8v/y//L/8v/x//H/8f/x//H/
8f/v/+//7//w//L/8v/y//L/9P/0//T/9P/0//T/9v/2//b/9//3//f/9//2//b/9//4
//j/+P/4//j/+P/5//n/+P/4//j/+P/4//j/+P/4//j/+P/4//b/9v/2//b/9v/4//f/
9//3//X/9f/0//P/8//y//L/8//z//P/9P/0//j/+f/5//v//P/+/wAAAAAAAAIAAwAD
AAEAAQADAAUABwAJAAoACwAOAA8AEAARABEAEQASABIAEAAMAAgABgAGAAUAAwAAAP3/
+//6//j/8//v/+//7v/t/+3/7P/t/+v/6v/q/+n/6f/p/+n/6P/o/+j/5//n/+X/5P/k
/+T/5v/m/+b/5v/n/+X/4//h/+D/5//r//T/AgARABsAKgBIAGcAiAClALcAuwCyAKkA
nAB3AEcAMAAsACAAEAAHAAIA+//z/+7/6v/p/+X/5v/l/+T/5P/h/+H/4f/g/+D/4P/g
/+D/4f/h/+H/4v/g/+D/4P/g/+P/4//j/+P/4//j/+P/4//j/+P/5P/l/+X/5f/m/+b/
5v/n/+f/5v/m/+f/5//o/+n/6f/p/+r/7P/s/+z/7f/t/+3/7f/u/+3/7f/s/+v/7//v
/+//8f/x//H/8v/z//b/9//4//n/+v/7//z//f/9//7///8BAAQABgAHAAgACQAJAAoA
CwAKAAsACwAMAAwADAANAA0ADQAOAA4ADQAKAAoACgAKAAwADAAMAAsADAALAAsACgAJ
AAgABwAGAAQAAgD///3//f/+//3//f/8//z/+//7//r/+f/4//j/9v/2//T/9P/0//T/
8//z//X/9f/1//X/9f/1//X/9v/0//T/9P/0//b/9v/2//b/9P/0//b/9v/2//f/9//3
//f/9v/2//f/+v/6//r/+v/8//z//f/9//v/+v/5//j/+v/6//r/+v/6//z//P/6//r/
+v/6//r/+f/5//n/9//3//b/9f/1//T/9P/1//b/9//5//r/+v/7//v//f/+/wAAAgAC
AAQABgAHAAcABQAFAAcACQALAA0ADgAPABAAEQASABMAEwATABQAFAAQAAwACAAGAAQA
AwABAP7//f/7//r/+P/z/+//7//u/+7/7f/r/+v/6v/o/+f/5f/m/+f/6P/o/+j/6P/n
/+f/5//m/+b/5v/m/+b/5v/m/+X/4//h/9//4P/l/+3/+v8KABcAIQAyAFAAcwCUAK8A
wQC/ALQAqQCYAG8APwAqACYAGgAKAAMA/P/1/+//7P/o/+X/4//i/+H/4P/g/9//3//f
/97/3P/c/9z/3P/c/93/3v/g/97/3v/e/97/3//f/9//3//f/9//3//f/+H/4f/i/+P/
4//j/+T/5P/i/+P/4//i/+T/5f/l/+b/5//n/+f/6P/o/+j/6P/p/+n/6f/p/+r/7P/t
/+3/7f/v/+//7//x/+//7//w//H/9P/1//b/9//4//n/+v/7////AAABAAMAAgAEAAUA
BgAHAAcACAAJAAwADQANAA4AEAAQABEAEQAQABAADwANAA4ADgAOAA4ADgAOAA4ADQAK
AAkACQAIAAkACAAHAAYABQAEAAIAAQD+//7//P/7//r/+v/5//n/+P/3//b/9v/4//j/
9v/2//b/9v/1//X/8//z//P/8//z//P/8//0//T/9P/0//T/9P/0//T/9P/0//T/9v/2
//b/9//3//f/+P/4//n/+//6//r/+v/6//r/+v/7//v/+v/6//r/+v/8//z//P/8//r/
+v/6//r//P/6//r/+v/6//r/+v/6//n/+f/5//n/+f/4//f/9f/0//T/9f/1//X/9v/2
//r/+//7//3//v8AAAIAAgAEAAYABwAHAAUABQAHAAkACwANAA4ADwAOAA8AEAARABMA
EwAUABQAEgAOAAoACAAIAAcABQACAAAA/f/7//j/9//z//P/8v/u/+3/6//r/+n/6P/o
/+f/5//n/+f/5v/o/+j/5//n/+f/5v/m/+b/5P/k/+T/5P/l/+P/4//h/+L/5//t//j/
BgARAB0ALABIAGsAjgCnALcAuQCuAKkAngB3AEMAKAAkABgACAABAP7/9//z/+7/6v/l
/+H/4v/h/+D/4P/f/9//3//e/97/3v/e/97/2//b/9v/3P/c/9z/3P/c/9//3//f/9//
3//f/9//3//h/+H/4v/j/+P/4//k/+T/5P/l/+X/5P/k/+X/5f/m/+X/5f/l/+b/6P/o
/+j/6f/n/+f/5//o/+r/6//r/+v/7f/t/+3/7//v/+//8P/x//L/8//0//X/9v/3//j/
+f/9//7///8BAAQABgAHAAgABwAHAAgACQAMAA0ADQAOAA4ADgAPAA8ADwAQABAADwAO
AA4ADgAOAAwADAAMAAsACgAJAAkACAAHAAYABQAEAAMAAgAAAP///P/8//r/+f/4//j/
9//3//b/9f/0//T/8v/y//D/8P/w//D/7//v/+//7//v/+//7//v/+//8P/w//D/8P/w
//D/8P/w//D/8v/y//T/9P/0//X/9f/1//P/8v/y//P/9v/2//b/9v/2//b/9//3//j/
+P/4//j/+P/4//j/+P/4//j/+P/4//b/9v/1//X/9f/1//T/9P/0//T/9P/0//P/8//z
//P/8//y//H/8f/w//D/8f/z//P/9P/0//b/9//3//n/+v/8//7//v/+/wAAAQABAAMA
AwAFAAcACQALAAwADQAMAA0ADgAPAA8ADwAQABAADAAIAAQAAgAAAP///f/6//n/9//2
//T/8//v/+//7v/q/+n/5//n/+n/6P/o/+f/6f/p/+n/6P/m/+b/5f/l/+P/4v/i/+L/
5P/k/+T/5P/j/+H/4f/j/+T/5//v//7/CgATAB8AOABYAHkAmACtALMArQCkAJsAgABR
AC0AJAAcAA4ABAD9//b/8f/x/+z/5v/l/+f/5f/j/+H/4P/f/9//3//e/97/3v/e/97/
3f/d/93/3v/e/97/3v/e/93/3f/d/93/3//f/9//3//f/9//4P/h/+H/4f/i/+L/4P/h
/+H/4P/i/+P/4//k/+X/5f/l/+b/5v/m/+b/5//n/+f/5//o/+j/6f/p/+n/6//r/+v/
7f/v/+//8P/x//D/8f/y//P/9v/3//j/+f/7//z//f///wIABAAFAAYABwAHAAgACQAK
AAsACwAMAAoACgALAAsACwAMAAwACwAKAAoACgAKAAgACAAIAAcABgAFAAUABAADAAIA
AQAAAP///v/8//v/+v/6//j/9//2//b/9f/1//T/8//y//L/8v/y//D/8P/w//D/7//v
/+//7//v/+//7f/t/+3/7v/u/+7/7v/u//D/8P/w//D/8P/w//L/8v/y//P/8//z//P/
8v/y//P/9P/0//T/9P/2//b/9//3//b/9v/2//b/9v/2//b/9v/0//T/9P/0//b/9v/1
//X/8//z//P/9f/0//L/8v/y//L/8v/x//H/8f/x//H/8P/v//H/8P/w//H/7//v//D/
8P/0//X/9f/3//j/+v/8//z//P/+//////8BAAEAAwAFAAUABwAIAAkACgALAAwADQAN
AA0ADgAOAAwACAAEAAIAAAD///3/+v/5//f/9v/0//H/7f/t/+z/6v/p/+f/5//l/+T/
5P/j/+X/5f/l/+T/4v/i/+H/4f/j/+L/4v/i/+L/4v/i/+L/4f/h/9//3//i/+P/6f/0
/wIACwATACQAQABhAIAAmwCpAKsAogCZAI4AawA9ACQAIAAUAAYA///6//P/7f/q/+j/
5f/j/+L/4f/g/+D/3f/d/93/3P/e/97/3v/e/93/3f/d/97/3P/c/9z/3P/b/9v/2//b
/9v/2//b/9v/3f/d/97/3//f/9//4P/g/+D/4f/h/+D/4v/j/+P/5P/j/+P/4//k/+b/
5v/m/+f/5f/l/+X/5v/o/+n/6f/p/+n/6f/p/+v/6//r/+z/7f/u/+//8P/x//T/9f/2
//f/+f/6//v//f/+/wAAAQACAAMAAwAEAAUACAAJAAkACgAIAAgACQAJAAkACgAKAAkA
CgAKAAoACgAJAAgABwAFAAYABQAFAAQAAwACAAEAAAD///7//P/7//r/+v/4//f/9v/2
//X/9f/0//P/8v/y//T/9P/y//L/8P/w/+//7//x//H/8f/x/+//7//v//D/8v/y//L/
8v/y//L/8v/y//L/8v/0//T/8v/z//P/8//1//T/9P/1//j/+P/4//j/+P/4//n/+f/4
//j/+P/4//j/+P/4//j/+P/4//j/+P/4//j/9//4//b/9v/2//b/9v/1//X/9f/1//X/
9P/z//P/8v/y//P/9f/1//b/9v/4//n/+f/7//z//v8AAAAAAAACAAMAAwABAAEAAwAF
AAkACwAMAA0ADAANAA4ADwAPAA8AEAAQAAwACAAEAAIAAgABAP///P/7//n/+P/2//X/
8f/x//D/7v/t/+v/6//r/+r/6v/p/+f/5//n/+b/6P/o/+f/5//p/+j/6P/o/+f/5v/l
/+T/5f/l/+P/4//m/+v/8f/8/woAFQAhADYAUABxAI4ApQCxAKsAogCdAIgAWwAzACoA
IgAQAAYAAQD8//X/8f/s/+j/5f/j/+D/3//e/97/3//f/9//3v/e/97/3v/e/93/3f/d
/97/3v/e/97/3v/f/9//3//f/+H/4f/h/+H/4f/h/+L/4//l/+X/5v/m/+T/5f/l/+T/
5P/l/+X/5v/l/+X/5f/m/+j/6P/o/+n/5//n/+f/6P/q/+v/6//r/+v/6//r/+3/7f/t
/+7/7//w//H/8v/z//b/9//4//n/+f/6//v//f/+/wAAAQACAAUABQAGAAcACAAJAAkA
CgAIAAgACQAJAAkACgAKAAkACAAIAAgACAAIAAgACAAHAAYABQAFAAQAAQAAAP///v//
//7//P/7//r/+v/4//f/9P/0//P/8//0//P/8v/y//D/8P/u/+7/7v/u/+3/7f/t/+3/
7f/t/+3/7f/t/+7/7v/u/+7/7v/w//D/8P/w//L/8v/0//T/8v/z//P/8//z//L/8v/z
//T/9P/0//T/9P/0//X/9f/2//b/9v/2//T/9P/0//T/9P/0//T/9P/2//T/8v/y//L/
8v/y//L/8f/x//H/8f/x//D/7//v/+7/7v/v//H/8f/y//L/9P/1//X/9//4//r//P/8
//r//P/9//3//////wEAAwAFAAcACAAJAAoACwAMAA0ADQANAA4ADgAKAAYAAgAAAP7/
/f/7//j/+f/3//b/9P/v/+v/6//q/+r/6f/n/+f/5f/k/+T/4//l/+X/5f/k/+L/4v/h
/+H/4f/g/+D/4P/g/+D/4P/g/9//3//d/93/3v/j/+3/+v8IABEAGwAwAEwAbQCKAKEA
qQCjAJwAlQCAAFMAKwAgABoADAAAAPn/9P/v/+v/5v/k/+H/3//e/93/3P/c/9v/2//b
/9r/2v/a/9r/2v/b/9v/2//c/9r/2v/a/9r/2f/Z/9n/2f/Z/9n/2f/Z/9v/2//c/93/
3f/d/97/3v/c/93/3f/c/97/3//f/+D/3//f/9//4P/i/+L/4v/j/+P/4//j/+T/4v/j
/+P/4//l/+X/5f/n/+f/5//o/+n/6v/r/+z/7f/u/+//8P/x//X/9v/3//n/+v/8//3/
/v//////AAABAAAAAQABAAIAAgACAAMAAwABAAIAAgABAAIAAgACAAIAAAAAAAAA///+
//3//f/8//v/+v/5//j/9//2//T/8//w//D/7v/t/+z/7P/r/+v/7P/r/+r/6v/q/+r/
6P/o/+b/5v/l/+X/5f/l/+X/5f/l/+X/5f/m/+b/5v/m/+b/5v/m/+b/5v/m/+b/6P/o
/+j/6f/p/+n/6f/o/+j/6f/s/+z/7P/s/+r/6v/r/+v/7P/s/+z/7P/s/+z/7P/s/+z/
7P/s/+z/6v/q/+j/6P/o/+j/6P/n/+f/5//n/+f/5v/l/+f/5v/m/+f/5//n/+j/6P/q
/+v/6//t/+7/8P/y//L/8v/0//X/9f/1//X/9//5//n/+//8//3//v///wAAAQABAAEA
AgACAP//+v/1//L/8P/v/+3/6v/r/+n/6P/m/+P/3//f/97/3v/d/9v/2//b/9r/2v/Z
/9n/2f/Z/9j/1v/W/9X/1f/X/9b/1v/W/9b/1v/W/9b/0//T/9P/0f/U/9n/4f/u//r/
AwARACoASABpAIQAmQCdAJcAkACLAHQAQwAfABYAEAACAPj/8f/q/+P/4f/e/9j/1f/T
/9T/0//S/9L/0f/R/9H/0P/Q/9D/0P/Q/8//z//P/9D/0P/Q/9D/0P/P/8//z//P/8//
z//P/8//z//P/9D/0f/R/9H/0v/S/9L/0//T/9L/0v/T/9P/1P/V/9X/1f/W/9T/1P/U
/9X/0//T/9P/1P/W/9f/1//X/9f/1//X/9n/2//b/9z/3f/g/+H/4v/j/+L/4//k/+X/
6f/q/+v/7f/s/+7/7//w//H/8f/y//P/9P/1//X/9v/1//T/9P/z//X/9v/2//X/9v/2
//b/9v/1//T/8//x//D/7//v/+7/7f/s/+v/6v/p/+j/5v/l/+b/5v/k/+P/4v/i/+H/
4f/e/93/3P/c/9z/3P/a/9r/3P/c/9v/2//Z/9n/2f/Z/9n/2f/Z/9r/3P/c/9z/3P/a
/9r/2v/a/9z/3P/e/97/3v/f/9//3//d/9z/3P/d/97/3v/e/97/3v/e/9//3//g/+D/
4P/g/97/3v/e/97/3v/e/97/3v/g/+D/3//f/93/3f/d/93/2//a/9r/2f/Z/9n/2P/Y
/9v/3P/d/9//4P/g/+H/4f/l/+X/5//o/+n/6P/o/+j/6f/r/+3/7//u/+//8P/x//H/
8v/0//X/9P/y//H/7//t/+r/5//j/+H/3//f/93/2v/X/9b/1f/U/9H/0P/P/87/zf/M
/8v/yv/K/8r/yv/K/8r/yv/K/8r/yv/K/8r/yv/I/8j/yP/I/8f/xv/F/8T/yP/K/8z/
zv/U/w==
         </WaveFormData>
      </LeadData>
      <LeadData>
         <LeadByteCountTotal>10000</LeadByteCountTotal>
         <LeadTimeOffset>0</LeadTimeOffset>
         <LeadSampleCountTotal>5000</LeadSampleCountTotal>
         <LeadAmplitudeUnitsPerBit>4.88</LeadAmplitudeUnitsPerBit>
         <LeadAmplitudeUnits>��V</LeadAmplitudeUnits>
         <LeadHighLimit>2147483647</LeadHighLimit>
         <LeadLowLimit>268435456</LeadLowLimit>
         <LeadID>II</LeadID>
         <LeadOffsetFirstSample>0</LeadOffsetFirstSample>
         <FirstSampleBaseline>0</FirstSampleBaseline>
         <LeadSampleSize>2</LeadSampleSize>
         <LeadOff>FALSE</LeadOff>
         <BaselineSway>FALSE</BaselineSway>
         <ExcessiveACNoise>FALSE</ExcessiveACNoise>
         <MuscleNoise>FALSE</MuscleNoise>
         <LeadDataCRC32>1019657021</LeadDataCRC32>
         <WaveFormData>
/v/+//7//v8AAAAAAAAAAP7//v/+//7/AAAAAAAAAAAAAAAAAAAAAAAAAAAAAAAAAgAC
AAIAAgAAAAAAAAAAAAIAAgACAAIAAgACAAIAAgAEAAQABAAEAAQABAAEAAQABAAEAAQA
BAAGAAYABgAGAAYABgAGAAYABgAGAAYABgAIAAgACAAIAAoACgAKAAoADQAOAA8AEAAS
ABIAEgASABMAFAAVABYAGAAYABgAGAAWABYAFgAWABgAGAAYABgAFgAWABYAFgAUABQA
FAAUABMAEgARABAADwAOAA0ADAAKAAoACgAKAAkACAAHAAYABAAEAAQABAACAAIAAgAC
AAIAAgACAAIAAAAAAAAAAAAAAAAAAAAAAP7//v/+//7//v/+//7//v/+//7//v/+//7/
/v/+//7//v/+//7//v8AAAAAAAAAAAAAAAAAAAAAAAAAAAAAAAACAAIAAgACAAIAAgAC
AAIAAAAAAAAAAAACAAIAAgACAAIAAgACAAIAAAAAAAAAAAACAAIAAgACAAIAAgACAAIA
AgACAAIAAgAAAP////////////8AAAAAAAAAAAAAAQADAAMABAAEAAQABAADAAMAAQAC
AAIABAAGAAYACAAJAAkACwAMAA4ADgAPABEAEQARABEAEAAOAAwACwAKAAkACgAIAAYA
AwABAP/////+//3//f/9//z//P/8//r/+v/7//v/+//7//z//P/9//3/+//6//r/+v/4
//j/+P/4//n//P//////AAD8//3/BgAMABYAKABEAGcAiAChALcAxAC8AKIAiABwAFcA
QQAwACEAEgAGAAEAAQD9//n/+v/4//b/9P/z//P/8//1//X/9f/1//P/8v/y//P/9f/1
//X/9v/0//T/9P/0//b/9v/2//b/9P/0//T/9f/3//f/9//4//b/9v/3//f/9//3//f/
9//3//j/+P/4//j/+P/4//j/+f/5//n/+f/3//f/+f/5//n/+f/5//n/+v/7//v/+//8
//z//f/+//7//v8AAAAA/v8AAAEAAgADAAQABQAGAAgACQAJAAoACwAMAA0ADQALAAsA
CwALAA0ADQANAAwADAAMAAwADAALAAsACwAKAAoACQAHAAcACAAHAAYABAAEAAQAAwAC
AAAA///+//z//P/7//v/+v/5//j/9//3//n/+P/4//j/+P/4//f/9//1//X/9f/1//X/
9P/0//P/9f/1//X/9f/z//P/8//z//P/9P/0//T/9P/0//T/9f/3//f/9//4//b/9f/1
//b/9v/2//f/9//3//f/+P/4//j/+P/4//j/+P/4//j/+P/5//n/+f/5//n/+P/4//j/
+P/4//r/+v/6//r/+P/4//j/+P/4//j/+P/4//j/+P/3//f/9//3//f/+P/2//b/9v/2
//n/+f/5//r/+v/6//r/+f/3//f/+P/4//r//P/8//7///8BAAMABAAGAAYABwAJAAkA
CQAJAAgABgAEAAMAAgABAAAA/v/8//v/+f/3//f/9P/z//P/8//0//T/9P/y//L/8//z
//P/8//y//L/8//z//P/8v/y//L/8v/y//L/8v/z//T/9//5//j/9v/3//z/AgAIABYA
MgBTAHQAkQCpALoAvgCoAIoAcgBZAD8ALgAhABAAAgD9//v/9//z//L/8v/w//D/7//v
/+//7f/t/+3/7f/t/+z/7P/t/+3/7f/t/+7/7v/u/+7/7v/u/+7/7v/u/+7/7v/u/+//
7//v/+//8P/w//D/8f/x//H/8f/x//H/8f/y//L/8v/y//L/8v/y//H/8f/x//H/8//z
//X/9f/z//P/8//z//T/9f/1//X/+P/4//n/+v/4//j/+v/6//r//P/9//7///8AAAEA
AgAEAAUABQAGAAcACAAJAAkACQAJAAkACQAJAAkACQAIAAgACAAIAAgABwAHAAcABgAG
AAUAAwADAAQAAwACAAAAAAAAAP///v/8//v/+v/4//r/+f/5//j/+f/4//f/9//1//T/
9P/0//T/9P/z//P/8//z//P/8//z//L/8v/x//P/8//z//P/8//z//P/8//x//L/8v/y
//T/9P/0//X/8//z//P/9P/0//P/8//0//b/9v/3//f/9f/1//b/9v/2//b/9v/2//b/
9v/2//b/9//3//f/9//5//j/+P/4//b/9v/4//b/9v/2//b/9v/2//b/9v/2//b/9v/2
//b/9v/1//X/9f/1//X/9v/2//b/9v/2//f/9//3//j/+P/4//j/9//3//f/+P/4//r/
/P/8//7///8BAAMABAAEAAQABQAHAAkACQAJAAgABAACAAEAAAD///7//P/6//n/9//1
//X/8v/x//H/8f/y//L/8v/w//D/8f/x//H/8f/w//D/8f/v/+//7v/u//D/8P/w//D/
7P/v//T/9f/1//T/8v/1/wAACAASACYAQgBlAIYAnwC1AL4AsgCUAHoAYABFADEAIgAR
AAIA+v/3//f/9f/x//D/8P/u/+3/6//q/+n/6f/p/+n/6f/p/+j/6P/p/+v/6//r/+z/
6v/q/+r/6v/s/+z/7P/s/+z/7P/s/+3/6//r/+v/7P/u/+7/7//v/+//7//v/+//7//w
//D/8P/w//D/8P/w//H/8f/x//H/8f/x//P/8//z//P/8//z//L/8//z//P/9v/2//f/
+P/4//j/+v/6//r//P/9//7///8AAAEAAgACAAMAAwAEAAUABgAHAAcABwAHAAcABwAH
AAcABwAGAAYABgAGAAYAAwADAAMAAgAEAAMAAQABAAAA///+//z//P/8//v/+v/6//n/
+P/2//b/9f/1//T/9f/0//P/8//x//D/8P/w//D/8P/v/+//7//v/+//7//v/+7/7v/t
/+//7//v/+//7f/t/+3/7f/v//D/8P/w//D/8P/w//H/8//z//P/9P/y//H/8f/y//T/
9P/1//X/8//z//T/9P/0//T/9P/0//T/9P/0//T/8//z//P/8//y//T/9P/0//T/9P/0
//T/9P/y//L/8v/y//T/9P/z//P/8//z//P/9P/0//T/9P/0//f/9//3//j/9//2//X/
8//1//X/9v/2//j/+v/6//z//f///wEAAgACAAIAAwAFAAcABwAHAAYABAACAAEAAAD/
//7//P/6//f/9f/z//P/8v/x//H/8f/w//D/8P/u/+7/7//v/+//7//u/+7/7//v/+//
7v/u/+7/7v/u/+7/7v/v//D/8//z//L/8v/z//r/CAAQABoAMgBTAHYAkQCrAL4AugCi
AIgAbgBRADkAKAAbAAwA/v/5//f/8//x/+7/7P/s/+z/6//r/+v/6f/p/+n/6f/p/+j/
6P/p/+n/6f/p/+r/7P/s/+z/7P/q/+r/6v/q/+z/7P/s/+3/7f/t/+3/7v/u/+7/7//v
/+//7//v/+//7//w//D/8P/w//D/8P/w//H/8f/x//H/8f/x//P/8//z//P/8//z//b/
9//3//f/9v/2//f/+P/4//j/+v/6//z//v///wAA//8AAAEAAgAGAAcABwAIAAcACAAJ
AAkACQAJAAkACQAHAAcABwAGAAYABgAGAAYABwAHAAcABgAGAAUAAwADAAIAAQAAAP7/
/v/+//3//P/8//v/+v/4//j/9//3//b/9f/0//P/8//x//D/8P/w//D/8P/v/+//7//v
/+//7//v/+7/7v/t/+//7//v/+//8f/x//H/8f/v//D/8P/w//D/8P/w//H/8f/x//H/
8v/0//P/8//0//T/9P/1//X/9f/1//b/9v/0//T/9P/0//b/9v/2//b/9f/1//X/9//2
//b/9v/2//b/9P/0//T/9P/0//T/9P/0//T/9P/z//P/8//z//P/9P/0//T/9P/0//X/
9f/1//b/9v/2//b/9f/1//X/9v/2//j/+v/6//z//f///wEAAgAEAAQABQAHAAcABwAH
AAYABgAEAAMAAgABAAAA/v/8//f/9f/z//P/8v/x//H/8f/w//D/8P/u//D/8f/x//H/
7//u/+7/7//t/+3/7P/s/+7/7v/u/+7/7v/v//L/8//3//T/8v/z//r/BAAOABoALgBP
AHQAkQCnAL4AwACmAIoAdABZAD8ALgAfAA4A/v/5//X/8f/x//D/7P/q/+z/6//r/+v/
6f/p/+n/6f/r/+r/6v/r/+n/6f/p/+r/6P/o/+j/6P/q/+r/6v/q/+z/7P/s/+3/7f/t
/+3/7v/u/+7/7//v/+//7//v/+//7//w//D/8P/w//D/8P/w//H/8f/x//H/7//v//H/
8f/z//P/8//z//T/9f/1//X/9P/0//X/9v/4//j/+v/6//r//P/9//7/AQACAAMABAAE
AAUABQAGAAcACAAJAAkABwAHAAcABwAJAAkACQAIAAYABgAGAAYABQAFAAUABAAEAAMA
AQABAAAA///+//z//P/8//v/+v/6//n/+P/2//b/9f/1//T/9f/0//P/8//z//L/8v/y
//D/8P/v/+//8f/x//H/8f/v/+7/7v/t/+3/7f/t/+3/7//v/+//7//t/+7/7v/u//D/
8P/w//H/8f/x//H/8v/0//P/8//0//T/9P/1//X/9f/1//b/9v/2//b/9v/2//b/9v/2
//b/9f/1//X/9f/1//b/9v/2//b/9v/0//T/9P/0//T/9P/0//T/9P/0//P/8//z//P/
8//0//T/9P/0//T/9//3//f/+P/2//b/9v/1//f/9//4//j/+P/6//r//P///wEAAwAE
AAYABgAHAAkACQAJAAkACAAEAAIAAQAAAP///v/8//r/9//1//P/8//y//H/8f/x//D/
8P/w/+7/7v/v/+//7//v/+7/7v/v/+//7//u/+7/7v/u/+7/7v/s/+//8v/z//X/9P/y
//P/+v8EAAwAHAA0AFcAegCZAK8AwgDEAKoAjAByAFcAPQAsAB0ADAD8//f/9f/x//H/
8P/s/+r/7P/r/+v/6//p/+n/6f/p/+n/6P/o/+n/6f/p/+n/6v/q/+r/6v/q/+z/7P/s
/+z/7P/s/+z/7f/t/+3/7f/u/+z/7P/t/+3/7f/t/+3/7f/v//D/8P/w//D/8P/w//D/
8f/x//H/8f/x//H/8//z//P/8//z//P/9P/1//X/9f/2//b/9//4//j/+P/6//r/+v/8
//3//v8BAAIAAwAEAAQABQAFAAYACQAKAAsACwALAAsACwALAAkACQAJAAgACAAIAAgA
CAAFAAUABQAEAAYABQADAAMAAgABAAAA/v/+//7//f/8//r/+f/4//b/+P/3//f/9v/3
//b/9f/1//P/8v/y//L/8P/w/+//7//v/+//7//v//H/8P/w/+//7//v/+//7//v/+//
7//v/+//8P/w//D/8v/y//L/8//x//H/8f/y//P/8//0//b/9P/0//X/9f/z//P/9P/0
//b/9v/2//b/9v/2//b/9v/1//X/9f/1//f/9v/0//T/9P/0//T/9P/0//T/9v/2//b/
9v/0//T/8//z//P/8//z//T/9v/2//b/9v/1//X/9f/2//b/9v/2//X/9//3//j/+P/6
//z//P/+////AQADAAQABgAGAAcACQAJAAkACQAIAAYABAADAAIAAQAAAP7//P/3//X/
8//z//D/7//v/+//7//w//H/8P/u/+//7//v/+//7v/u/+//8f/x//D/8P/w//D/8P/w
//D/8//y//X/9//4//b/9/8AAAwAGAAoAEYAaQCIAKMAuwDGALgAngCEAGgASwA3ACYA
GQAKAP7/+//5//P/7//w//D/7v/u/+3/7f/t/+3/7f/t/+3/6//q/+r/6//r/+v/6//s
/+z/7P/s/+z/7v/u/+7/7v/u/+7/7v/v/+//7//v//D/8P/w//H/8f/x//H/8f/x//H/
8v/y//L/9P/0//T/9P/1//X/9f/1//P/8//1//X/9f/1//X/9f/4//n/+f/5//r/+v/7
//z//P/8//7//v8AAAIAAwAEAAMABAAFAAYACAAJAAkACgALAAwADQANAA0ADQANAA0A
DQANAA0ADAAMAAwADAAMAAkACQAJAAgACAAHAAUABQAGAAUABAACAAIAAgABAAAAAAD/
//7//P/8//v/+//6//n/+P/3//f/9//2//b/9v/2//b/9f/1//P/8//z//P/9f/0//T/
8//z//P/8//z//X/9f/1//X/9f/2//b/9v/2//b/9v/3//f/9//3//j/+v/5//n/+v/6
//r/+//7//v/+//8//z//P/8//z//P/8//z//P/8//3//f/9//z/+v/6//r/+v/8//z/
/P/8//z//P/8//z//P/8//v/+//7//v/+//8//z//P/8//z//f/9//3//v8AAAAAAAD/
//3//f/+//7//v8AAAAAAgAEAAcACgAMAAwADAANAA8ADwAPAA8ADgAMAAoACQAIAAcA
BgAEAAIA///9//v/+//6//n/+f/5//r/+v/6//j/9v/3//f/9//5//j/+P/5//f/9//2
//b/+P/4//j/+P/6//n//P/7//3/AAD8//3/BgAQABoAKABCAGEAhAChALUAwgC8AKQA
igByAFcAQQAwACEAEAAEAAEAAwD///n/+P/4//b/9P/z//P/8//1//X/9f/1//X/9P/0
//X/8//z//P/9P/0//T/9P/0//T/9P/0//T/9v/2//b/9//3//f/9//4//b/9v/3//f/
+f/5//n/+f/5//r/+v/6//r/+v/6//r//f/9//3//f/7//v//f/9//3//f/9//3/AAAB
AAEAAQAAAAAAAQACAAIAAgAEAAQABgAIAAkACgALAAwADQAOAA4ADwAPABAAEwAUABUA
FQAVABUAFQAVABUAFQAVABQAFAAUABQAFAARABEAEQAQABIAEQAPAA8ADAALAAoACAAI
AAgABwAGAAYABQAEAAIABAADAAMAAgADAAIAAQABAP///v/+//7//v/+//3//f/7//v/
+//7//v/+v/6//n/+f/5//n/+f/5//n/+f/5//v//P/8//z/+v/6//r/+//7//v/+//8
//3//f/+/wAAAAAAAAEAAQABAAEAAgACAAAAAAAAAAAAAgACAAIAAgABAAEAAgACAAIA
AgACAAIAAgACAAIAAgACAAIAAgAAAAAA/////wEAAQABAAIAAAAAAAAAAAABAAEAAQAC
AAQABAAEAAMAAwADAAQABAAEAAYABgAIAAsADQAPABAAEAAQABEAEwARABEAEQAQAA4A
DAALAAoACQAIAAYABAABAP///f/9//7//f/9//3//P/8//z/+v/6//v/+//7//v/+v/6
//v/+//7//r/+v/6//r/+v/6//r/+//+/////f/8//7/AQAIABIAHAAsAEYAaQCIAKEA
twDCALYAmgCAAGoAUwA9ADAAIwASAAQAAQABAP3/+//4//b/9P/2//X/9f/1//X/9f/1
//X/9f/0//T/9f/z//P/8//0//T/9P/0//T/9P/0//T/9P/2//b/9v/3//X/9f/1//b/
9v/2//f/9//3//f/9//3//n/+v/6//r/+v/6//r/+v/5//n/+f/5//v/+//9//3/+//7
//v/+//8//3//f/9//7//v///wAAAAAAAAIAAgACAAQABQAGAAcACAAJAAoADAANAA0A
DgANAA4ADwAPABAAEQASABMAEQARABEAEAAQABAAEAAQAA0ADQANAAwADgANAAsACwAK
AAkACAAGAAQABAADAAIAAgABAAAA/v/+//3//f/8//3//P/7//v/+f/4//j/+P/4//j/
9//3//f/9//3//f/9//2//b/9f/3//f/9//3//X/9f/1//X/9f/2//b/9v/2//b/9v/3
//f/9//3//j/+v/5//n/+v/4//j/+f/5//n/+f/6//r/+v/6//r/+v/8//z//P/8//v/
+//7//v//f/8//z//P/8//z//P/8//z//P/8//r/+v/6//r/+v/6//n/+f/5//n/+f/6
//r/+v/6//r/+//7//v//P/8//z//P/7//v/+//8//z//v8AAAAAAgABAAMABQAGAAgA
CAAJAAsACwALAAsACgAKAAgABwAGAAMAAgAAAP7//f/7//n/+f/4//f/9//3//T/9P/0
//L/9P/1//X/9f/z//L/8v/z//P/8//y//L/8v/y//L/8v/0//X/9v/5//n/+P/2//f/
AAAIABIAIgA+AGEAhgCfALUAxgDCAKoAjgB0AFkAQQAuAB8AEAACAP3/+//3//P/8v/w
//D/8P/v/+//7//v/+//7//v/+//7v/u/+//7//v/+//8P/w//D/8P/w//L/8v/y//L/
8v/y//L/8//x//H/8f/y//L/8v/z//P/8//z//P/8//z//T/9P/0//T/9P/0//T/9f/1
//X/9f/1//X/9//3//f/9//3//f/+P/5//n/+f/6//r/+//8//z//P/+//7//v8AAAEA
AgADAAQABQAGAAgACQAJAAoACwAMAA0ADQAPAA8ADwAPAA8ADwAPAA4ADgAOAA4ADgAL
AAsACwAKAAoACQAHAAcABgAFAAQAAgACAAIAAQAAAAAA///+//z//P/7//v/+v/5//j/
9//3//n/+P/4//j/9v/2//X/9f/1//X/9f/1//P/8v/y//H/8//z//P/8//1//X/9f/1
//P/9P/0//T/9P/0//T/9f/1//X/9f/2//b/9f/1//b/9v/2//f/9//3//f/+P/4//j/
+P/4//j/+P/4//j/+P/5//n/+f/5//n/+P/4//j/+v/6//r/+P/4//j/+P/4//j/+P/4
//j/+P/4//j/+P/4//f/9//3//f/9//4//j/+P/4//j/+f/5//n/+v/6//r/+v/5//v/
+//8//z//v8AAAAAAgABAAMABQAGAAgACAAJAAsACwALAAsACgAGAAQAAwACAAEAAAD+
//z/+f/3//X/9f/0//P/8//z//T/9P/0//L/8v/z//P/8//z//L/8v/z//H/8f/w//D/
8v/y//L/8v/0//X/9v/3//f/9P/0//v/BAAMABgAMABQAHcAlgCtAMMAzAC2AJYAfgBk
AEcAMwAmABUABgD+//n/9//1//P/8P/w//D/7v/t/+3/7f/t/+3/7f/t/+//7v/u/+//
7f/t/+3/7v/u/+7/7v/u/+z/7P/s/+z/7v/u/+7/7//t/+3/7f/u//D/8P/x//H/8P/v
/+7/7f/u//D/8f/y//L/8v/y//L/8//z//P/8//z//P/9f/1//X/9f/1//X/9P/1//X/
9f/4//j/+f/6//j/+P/6//r//P/+////AAABAAIAAwAEAAYABwAHAAgABwAIAAkACQAL
AAsACwALAAsACwALAAoADAAMAAwADAAJAAkACQAIAAgABwAFAAUABAADAAIAAAAAAAAA
///+//z/+//6//j/+v/5//n/+P/3//b/9f/1//X/9P/0//T/9P/0//P/8//x//H/8f/x
//P/8v/y//H/8f/x//H/8f/x//H/8f/x//H/8v/y//L/8P/w//D/8f/x//H/8f/y//T/
8//z//T/9P/0//X/9f/1//X/9v/2//b/9v/2//b/9v/2//b/9v/1//X/9f/1//f/9v/2
//b/9v/2//b/+P/6//n/+P/3//b/9P/0//T/9P/0//T/9P/0//b/9v/1//X/9f/1//X/
9v/2//b/9v/2//X/9f/1//b/+P/4//j/9//3//f/+P/4//r//P/8//7/AQADAAUABgAG
AAYABwAJAAkACQAJAAgABgAEAAMAAgABAAAA/v/8//n/9//1//X/8v/x//H/8f/w//D/
8P/u/+7/7//v/+//8f/w//D/8f/x//H/8P/w//D/8P/w//D/8P/v//D/9f/3//T/8v/3
//7/BgAQACIAPABfAIQAnwC3AMgAxACqAI4AcgBVAD0ALgAdAAoA/v/7//f/8//x//D/
7v/s/+z/6//r/+v/6f/p/+n/6f/q/+r/6//t/+v/6//r/+z/7P/s/+z/7P/s/+z/7P/s
/+7/7v/u/+//7f/t/+3/7v/u/+7/7//v/+//7//v/+//7//w//D/8P/w//D/8P/w//H/
8f/x//H/8//z//X/9f/1//X/9f/1//T/9f/1//X/+P/4//n/+v/6//r//P/8//7/AAAB
AAIAAQACAAMABAAGAAcABwAIAAkACgALAAsACwALAAsACwANAA0ADQAMAAwADAAMAAwA
CQAJAAkACAAIAAcABQAFAAYABQAEAAIAAAAAAP///v/+//3//P/6//r/+f/5//j/9//2
//X/9f/1//T/9P/0//T/9P/z//P/8//z//P/8//z//L/8v/x//H/8f/x//H/8f/x//H/
8f/x//L/8v/y//L/8v/y//P/8//z//P/9P/0//P/8//0//T/9P/1//X/9f/1//b/9v/4
//j/+P/4//j/+P/4//j/9//3//f/9//3//r/+v/6//j/+P/4//j/9v/2//b/9v/4//j/
+P/4//j/+P/3//f/9//3//f/+P/4//j/+P/4//n/+f/5//r/+v/6//r/+f/7//v//P/8
//7/AAAAAAIAAwAFAAcACAAKAAoACwANAAsACwALAAoACAAGAAUABAABAAAA/v/8//v/
+f/3//f/9v/1//X/9f/0//T/9P/y//D/8f/x//H/8//y//L/8//z//P/8v/y//D/8P/w
//D/8P/x//T/9//3//j/9v/5/wQAEAAaACwASgBxAJAApwC/AMgAuACcAIIAZABJADcA
KAAXAAYA/P/5//n/9f/x//D/8P/u/+z/6//r/+v/6//r/+v/6//t/+z/7P/t/+3/7f/t
/+7/7P/s/+z/7P/u/+7/7v/u/+7/7v/u/+//7//v/+//8P/w//D/8f/x//H/8f/x//H/
8f/y//L/8v/y//L/8v/y//X/9f/1//X/9f/1//f/9//1//X/9f/1//b/9//3//f/+P/4
//n/+v/6//r//P/8//z//v///wAAAwAEAAUABgAGAAcABwAIAAkACgALAAsADQANAA0A
DQANAA0ADQAMAAoACgAKAAoABwAHAAcABgAIAAcABQAFAAQAAwACAAAA/v/+//3//P/8
//v/+v/4//j/9//3//b/9f/0//P/8//z//L/8v/y//L/8v/x//H/8f/x//H/8f/w/+7/
7f/r/+3/7f/t/+3/7//v/+//7//v//D/8P/w//D/8P/w//H/8f/x//H/8v/y//H/8f/y
//L/8v/z//P/8//z//T/9P/2//b/9v/2//T/9P/0//T/9f/1//X/9f/3//b/9P/2//b/
9v/2//T/9P/0//T/9v/2//b/9v/0//T/8//z//P/8//z//T/9P/0//T/9P/3//f/9//4
//b/9v/2//X/9f/1//b/9v/6//z//P/+////AQADAAQABAAEAAUABwAHAAcABwAGAAIA
AAD///7//f/8//r/+P/1//P/8f/x//D/7//v/+//7v/u/+7/7P/u/+//7//v/+3/7P/s
/+3/6//r/+r/6v/q/+r/6v/q/+r/7f/w//H/8f/w//D/9/8AAAgAEgAkAEYAbQCMAKcA
vwDGALYAmgB+AGIARwAzACIAEQACAPb/8//x/+3/6//q/+r/6P/o/+f/5//n/+f/5//n
/+f/5//m/+b/5//n/+f/5//o/+b/5v/m/+b/5v/m/+b/5v/o/+j/6P/p/+f/5//n/+j/
6v/q/+v/6//p/+n/6f/p/+n/6v/q/+r/7P/s/+z/7P/t/+3/7f/t/+3/7f/v/+//7//v
/+//7//w//H/8f/x//L/8v/z//T/9P/0//b/9v/0//b/9//4//v//P/9//7/AAABAAEA
AgADAAQABQAFAAUABQAFAAUABQAFAAUABAACAAIAAgACAAEAAQABAAAAAAD///3//f/8
//v/+v/4//j/+P/3//b/9v/1//T/8v/w/+//7//u/+//7v/t/+3/7f/s/+z/7P/s/+z/
6//r/+n/6f/p/+n/6f/o/+j/5//n/+f/5//n/+n/6f/p/+n/5//o/+j/6P/o/+j/6P/p
/+n/6f/p/+r/6v/p/+n/6v/s/+z/7f/t/+v/6//s/+z/7v/u/+7/7v/u/+7/7v/u/+//
7//v/+//7//u/+7/7v/u/+7/7v/u/+7/7v/s/+z/7P/s/+z/7P/r/+v/6//r/+v/7P/s
/+z/7P/s/+//7//v//D/8P/w//D/7//v/+//8P/w//L/9P/0//b/+f/7//3//v/+//7/
//8BAAEAAQABAAAA/P/6//n/+P/1//T/8v/w/+3/6//p/+n/6v/p/+n/6f/o/+j/6P/m
/+b/5//n/+f/5f/k/+T/5f/l/+X/5P/k/+b/5v/m/+b/5v/n/+r/6f/r/+r/6v/v//j/
AgASACgASgBvAI4AqQC/AMQAsACUAHYAVgA9ACsAGgAJAPj/7v/t/+v/5f/j/+T/4v/i
/+D/3//f/9//3//f/9//3//f/97/3v/f/93/3f/d/97/4P/g/+D/4P/i/+L/4v/i/+D/
4P/g/+H/4f/h/+H/4v/i/+L/4//j/+P/4//j/+P/4//k/+T/5P/k/+T/5P/k/+X/5f/l
/+X/5f/l/+f/5//p/+n/6f/p/+j/6f/p/+n/6v/q/+v/7P/u/+7/8P/w//D/8v/z//T/
9f/2//f/+P/6//v/+//8//3//v/////////////////9//3//f/8//7//v/+//7/+//7
//v/+v/6//n/9//3//b/9f/0//L/8v/y//H/8P/v/+3/6//o/+j/5//n/+b/5v/m/+b/
5//l/+T/5P/k/+T/5P/j/+P/4f/h/+H/4f/h/+D/4P/f/9//3//f/9//4f/h/+H/4f/h
/+L/4v/i/+D/4P/g/+H/4//j/+P/5P/i/+H/4f/i/+T/5P/l/+X/5//n/+j/6P/m/+b/
5v/m/+b/5v/m/+b/5//n/+f/5//n/+b/5v/m/+b/5v/m/+b/5P/k/+T/5P/m/+b/5v/m
/+j/5//n/+j/5v/m/+b/5v/o/+j/6P/p/+f/5//n/+f/6f/q/+r/6v/r/+7/7//x//T/
9v/3//j/+f/5//n/+f/2//b/9f/1//L/7//u/+3/7P/r/+r/6f/o/+b/5P/i/+D/4P/g
/+D/4P/g/+D/4P/g/+D/4P/g/+D/3v/e/97/3v/e/97/3v/e/9//4P/h/+L/5P/k/+T/
5P/m/w==
         </WaveFormData>
      </LeadData>
      <LeadData>
         <LeadByteCountTotal>10000</LeadByteCountTotal>
         <LeadTimeOffset>0</LeadTimeOffset>
         <LeadSampleCountTotal>5000</LeadSampleCountTotal>
         <LeadAmplitudeUnitsPerBit>4.88</LeadAmplitudeUnitsPerBit>
         <LeadAmplitudeUnits>��V</LeadAmplitudeUnits>
         <LeadHighLimit>2147483647</LeadHighLimit>
         <LeadLowLimit>268435456</LeadLowLimit>
         <LeadID>V1</LeadID>
         <LeadOffsetFirstSample>0</LeadOffsetFirstSample>
         <FirstSampleBaseline>0</FirstSampleBaseline>
         <LeadSampleSize>2</LeadSampleSize>
         <LeadOff>FALSE</LeadOff>
         <BaselineSway>FALSE</BaselineSway>
         <ExcessiveACNoise>FALSE</ExcessiveACNoise>
         <MuscleNoise>FALSE</MuscleNoise>
         <LeadDataCRC32>1338106587</LeadDataCRC32>
         <WaveFormData>
+v/6//r/+v/8//z//P/8//7//v/+//7//v/+//7//v/+//7//v/+/wAAAAAAAAAAAAAA
AAAAAAAAAAAAAAAAAAAAAAAAAAAAAgACAAIAAgAAAAAAAAAAAAIAAgACAAIABAAEAAQA
BAAEAAQABAAEAAQABAAEAAQABgAGAAYABgAIAAgACAAIAAkACgALAAwADQAOAA8AEAAS
ABIAEgASABAAEAAQABAAEgASABIAEgAQABAAEAAQABAAEAAQABAAEAAQABAAEAAOAA4A
DgAOAA0ADAALAAoACQAIAAcABgAEAAQABAAEAAMAAgABAAAA/v/+//7//v/8//z//P/8
//z//P/8//z//P/8//z//P/8//z//P/8//r/+v/6//r/+P/4//j/+P/4//j/+P/4//j/
+P/4//j/+P/4//j/+P/4//j/+P/4//r/+v/6//r/+P/4//j/+P/6//r/+v/6//r/+v/6
//r/+v/6//r/+v/6//r/+v/6//r/+v/6//r/+v/6//r/+v/6//r/+v/6//r/+v/5//n/
+f/5//n/+f/7//v/+//7//v//P/9/////f/+////AAABAAIAAwADAAUABgAHAAgACQAK
AAoACQAGAAEA/v/7//n/+P/3//f/+f/5//j/9f/z//P/8//0//X/9f/1//b/+P/4//j/
+P/4//j/+f/5//n/+f/5//n/9//3//f/9//5//n/+f/5//f/+P/4//j/+v/5//n/+f/6
//r/+v/6//7///8IABYAJgA6AE8AZwCCAJwAlwBeAP3/mf9N/x7///70/v3+Ev8x/1b/
d/+N/6P/uv/H/9D/2v/h/+j/7f/x//P/8//2//f/9//6//r//P/+/wAAAAAAAAEAAAAA
AAAAAAACAAEAAQABAAIAAgACAAMAAwADAAMAAwACAAIAAgACAAQABQAFAAUABQAFAAQA
BAAFAAYABgAFAAUABgAHAAcACQAJAAgACAAIAAgACQAKAAgACAAIAAgACgAKAAsACwAL
AAsADAANAA0ADQAOAA8AEQARABEAEgASABMAEwATABQAFQAVABUAFQAVABYAFgAWABYA
FQAVABcAGAAYABgAGAAYABcAFwAVABUAFQAUABIAEQAQAA8ADwAPAA0ADQAMAAwACwAL
AAoACQAIAAcABQAFAAQABAAEAAIAAgACAAAAAAD/////AAAAAAAAAAAAAAAA////////
///+//7//f/9//3//f/8//z//P/8//3//f/9//3//P/8//z//P/+//7//v/+//z//P/7
//v//f/9//3//f/9//z//P/9//v/+//7//v//P/8//z//P/8//z//P/8//z//P/8//z/
/P/8//z//P/8//z//P/8//z/+//7//v/+//7//v/+//7//v/+//7//z//f8BAAEAAgAD
AAMAAwADAAMABQAFAAYABwAKAAsADAAMAA0ACgAFAAIA/f/9//z/+//7//v/+//6//n/
9//3//f/+P/5//n/+f/6//r/+v/6//r/+v/6//v/+//7//v/+//7//v/+//7//3//f/9
//3/+//7//z//P/8//z/+//7//3//v/+//7/AAAAAAEACAAUACIANABLAGEAfgCaAKMA
egAlAL//a/8y/wv/+v79/gz/J/9M/3H/i/+j/7j/x//U/9z/5f/q/+//8//3//n//P/9
//3//v/+/wAAAgACAAIAAgADAAQABAAEAAQABgAFAAUABQAGAAYABgAHAAcABwAHAAcA
CAAIAAgACAAGAAcABwAHAAkACQAIAAgABwAIAAgABwAJAAoACwALAAsACwAKAAoACgAK
AAsADAAMAAwADAAMAAwADAANAA0ADwAPABAAEQARABEAEgATABUAFQAVABYAFgAXABcA
FwAYABkAGQAZABsAGwAcABwAHAAcABsAGwAdAB4AHgAeAB4AHgAdAB0AGwAbABsAGgAa
ABkAGAAXABUAFQATABMAEgASABEAEQAQAA8ADgANAAsACwAKAAoACgAIAAgACAAGAAYA
BQAFAAQABAAEAAQABAAEAAMAAwABAAEAAAAAAAEAAQABAAEAAgACAAIAAgABAAEAAQAB
AAIAAgACAAIAAgACAAIAAgACAAIAAQABAAEAAQABAAEAAQAAAAAAAQABAAEAAQABAAAA
AAAAAAAAAAAAAAAAAAD+//7//v/+/wAA/v/+//7//v/+//7//v/+//7//f//////////
//3//f/9//3//f/9//7///8BAAEAAgADAAQABQAGAAcABwAHAAgACQAKAAsADAAMAAsA
CAADAAAA/f/9//z/+//7//v/+//6//f/9f/1//X/9v/3//f/9//4//j/+P/4//j/+P/4
//n/9//3//f/9//3//f/9//3//f/9//3//f/9//3//j/+P/4//j/9//3//f/+P/4//j/
9v/4//3/BAASACQAOABPAGcAggCcAJsAZgAFAJ//Vf8k/wX//P4F/xj/Of9a/3X/jf+n
/7j/xf/Q/9r/4f/k/+n/7f/x//H/9P/1//X/9v/2//j/+v/6//r/+v/7//z//P/8//z/
+v/5//n/+f/8//z//P/9//v/+//7//v//P/8//z//P/8//3//f/9//3//f/8//z//f/+
//7//f/7//z//f/9//3//f/8//z//v/+////AAD+//7//v/+//7//v///////////wAA
AQABAAEAAgADAAMAAwADAAQABgAHAAcABwAIAAkACQAJAAkACQAKAAoACgAKAAkACQAJ
AAoACgAKAAoACgAJAAkACQAJAAkACAAIAAcABgAFAAUABQADAAMAAgACAAEAAQD/////
//////3//f/8//z//v/8//z//P/8//z/+//7//r/+v/6//r/+v/6//n/+f/7//v/+v/6
//n/+f/5//n/+v/6//r/+v/5//n/+f/5//j/+P/4//j/+P/4//j/+P/4//j/9//3//n/
+f/5//n/+f/4//j/+f/3//f/9//3//b/9v/2//b/9v/2//b/9v/4//b/9v/2//b/9v/2
//b/9f/1//X/9f/1//f/9//3//f/9//3//j/+f/5//n/+v/7//z//f/+/////////wAA
AQACAAMABAAEAAUAAgD9//r/9//3//b/9f/1//X/9f/0//H/7//v/+//7//v/+7/7f/w
//D/8P/w//D/8P/w//H/8f/x//H/8f/x//H/8f/x//H/8f/x//H/8f/x//L/8v/y//L/
8f/x//H/8v/y//L/8v/0//X/+P8CABQAJgA7AFEAaACEAJsAiABBANv/f/8+/xP//P77
/gr/I/9E/2H/ef+R/6j/t//C/8z/1f/c/9//4//n/+f/6v/r/+v/7v/u//D/8v/y//L/
8v/z//L/8v/y//L/9P/z//P/8//y//L/8v/z//P/8//z//P/9P/0//T/9P/y//P/8//z
//X/9f/0//T/9f/2//b/9f/1//b/9//3//f/9//2//b/9v/2//f/+P/2//b/9v/2//j/
+P/5//n/+f/5//r/+//5//n/+v/7//v/+//7//z//P/9//3//f/+//////////////8A
AAAA/v/+//3//f/9//7//v/+//7//v/9//3/+//7//v/+v/8//v/+v/5//n/+f/3//f/
9v/2//X/9f/1//X/9f/1//X/9f/0//T/9v/0//T/9P/0//T/8//z//L/8v/y//L/8v/y
//H/8f/x//H/8P/w//H/8f/x//H/8P/w//D/8P/v/+//7//v/+7/7v/u/+7/7v/u/+7/
7v/u/+7/7f/t/+//7//v/+//7//u/+7/7//t/+3/7f/t/+z/7P/s/+z/7v/u/+7/7P/s
/+z/7P/s/+z/7P/s/+z/6//r/+v/6//r/+v/6//r/+v/6//r/+z/7f/v/+//8P/x//L/
8//0//X/9f/1//b/9//4//n/+v/6//v/+P/z//D/7f/t/+z/6//r/+v/6//q/+f/5f/l
/+X/5P/l/+X/5f/m/+b/5v/m/+j/6P/o/+n/6f/p/+n/6f/p/+n/6f/p/+n/6f/p/+n/
6f/p/+r/6v/q/+r/6f/p/+n/6v/q/+r/7P/s/+3/8v/8/wwAHgAxAEcAYAB8AJEAhABB
AN3/gf9A/xP/9v71/gL/G/88/1n/c/+J/6D/r/+8/8b/z//U/9n/3//j/+P/5v/n/+f/
6v/q/+z/7v/s/+z/7P/t/+7/7v/u/+7/8P/v/+//7//w//D/8P/x//H/8f/x//H/8v/y
//L/8v/y//P/8//z//P/8//y//L/8//0//T/8//z//T/9f/1//X/9f/0//T/9P/0//X/
9v/2//b/9v/2//b/9v/3//f/9//3//j/+f/5//n/+v/7//v/+//7//z//P/9//3//f/+
//////////////8AAAAAAgACAAEAAQD//wAAAAAAAAIAAgABAAEAAQABAAEAAAAAAP//
/v/9//3//f/7//v//P/8//v/+//5//n/+f/5//n/+f/4//j/+v/4//j/+P/4//j/9//3
//j/+P/4//j/+P/4//f/9//3//f/9v/2//f/9//3//f/9v/2//b/9v/3//f/9//3//b/
9v/2//b/9v/2//b/9v/2//b/9f/1//f/9//3//f/9f/0//T/9f/1//X/9f/1//b/9v/2
//b/9P/0//T/9P/0//b/9P/0//T/9P/0//T/9P/z//X/9f/1//X/9f/1//X/9f/1//X/
9v/3//n/+f/6//v//P/9//7///8BAAEAAgADAAQABQAGAAYABwAEAP///P/5//n/+P/3
//f/9//3//b/8//x//H/8f/y//P/8//z//T/9P/0//T/9v/2//b/9//3//f/9//3//f/
9//3//f/9//3//f/9//3//f/+P/4//j/+P/3//f/9//4//j/+P/4//j/+/8AAAwAGgAu
AEUAWQByAJAAowCKAD8A2f+D/0T/Gf8C/wf/GP8v/1D/bf+D/5v/sv/B/8z/1v/f/+T/
6f/t//H/8f/0//X/9f/4//j/+v/8//r/+v/6//v//P/8//z//P/+//3//f/9//7//v/+
//////////////8AAAAAAAAAAAAAAQABAAEAAQABAAAAAAABAAIAAgABAAEAAgADAAMA
AwADAAIAAgACAAIAAwAEAAQABAAEAAQABgAGAAcABwAHAAcACAAJAAkACQAKAAsACwAL
AAsADAAMAA0ADQANAA4ADwAPAA8ADwAPABAAEAAQABAADwAPAA8AEAAQABAAEAAQAA8A
DwAPAA8ADwAOABAADwAOAA0ADQANAAsACwAKAAoACQAJAAkACQAJAAkABwAHAAYABgAI
AAYABgAGAAYABgAFAAUABAAEAAQABAAEAAQAAwADAAUABQAEAAQAAwADAAMAAwAEAAQA
BAAEAAMAAwADAAMABAAEAAQABAAEAAQABAAEAAQABAADAAMAAwADAAMAAwADAAIAAgAD
AAMAAwADAAMAAgACAAIAAgAAAAAAAAAAAAIAAgAAAAAAAAAAAAIAAgACAAEAAQABAAEA
AQABAAEAAQABAAEAAQACAAMABwAHAAgACQAIAAkACgALAA0ADQAOAA8AEAARABIAEgAP
AAwABwAEAAEAAQAAAP///////////v/7//n/+f/5//r/+//7//v//P/8//z//P/+//7/
/v///////////////f/9//3//f/9//3//f/9//3//f/+//7//v/+//3//f/9//7//v/+
//7//v8DAAoAGAAoADwAUwBpAIQAoAClAHoAHwC5/2v/Nv8R/wb/D/8k/0H/Yv97/5H/
qf++/8n/1P/e/+P/6P/t//P/9f/1//j/+f/5//r/+v/8//7/AAAAAAAAAQAAAAAAAAAA
AAAA////////AgACAAIAAwABAAEAAQABAAQABAAEAAQAAgADAAMAAwADAAMAAgACAAMA
BAAEAAMAAwAEAAUABQAFAAUABAAEAAQABAAFAAYABgAGAAYABgAEAAQABQAFAAUABQAG
AAcACQAJAAoACwAKAAkACAAIAAgACQAJAAkACgALAAsACwALAAsADAAMAAwADAALAAsA
CwAMAAwADAAMAAwACwALAAsACwALAAoACgAJAAgABwAHAAcABQAFAAYABgAFAAUAAwAD
AAMAAwABAAEAAAAAAAIAAAAAAAAAAAAAAP/////+//7//v/+//7//v/9//3///////7/
/v////////////7//v/+//7//f/9//3//f/8//z//P/8//z//P/8//z//P/8//v/+//7
//v/+//7//v/+v/6//v/+//7//v/+//6//r/+v/6//r/+v/6//r/+v/6//r/+v/6//r/
+v/5//n/+f/5//n/+f/5//n/+f/7//v//P/9//3//f/+////AAABAAIAAwADAAMABAAF
AAYABwAIAAgABwAEAP///P/5//n/+P/3//f/9//3//b/8//x//H/8f/y//P/8//z//b/
9v/2//b/9v/2//b/9//3//f/9//3//X/9f/1//X/8//z//P/8//1//X/9v/2//b/9v/1
//X/8//0//T/9P/2//b/+f8AAA4AHgAwAEUAWwBwAIwAnQCCADEAyf9v/zT/Df/6/v3+
Dv8r/0z/af9//5f/rv+//8r/1P/b/+L/5f/r/+3/7//y//P/8//2//b/+P/6//j/+P/4
//n/+v/6//r/+v/6//n/+f/5//r/+v/6//v/+//7//v/+//+//7//v/+//z//f/9//3/
//////7//v/9//7//v/9//v//P/9//3//f/9//z//P/9//7/AAACAAAAAAAAAAAA/v/+
////////////AAABAAEAAQACAAMAAwADAAMABAAEAAUABQAFAAQABQAFAAUABwAHAAgA
CAAIAAgABwAHAAUABgAGAAYACAAIAAcABwAHAAcABwAGAAQAAwACAAEA//////3//f/9
//7//v////////////////////7//v/8//r/+v/6//z//P/7//v//P/8//z//P/8//z/
+//7//v/+//6//r/+//7//v/+//6//r/+v/6//n/+f/5//n/+P/4//j/+P/4//j/+P/4
//r/+v/5//n/+f/5//n/+f/3//b/9v/3//n/+f/5//n/+P/4//j/+P/4//j/+P/4//j/
+P/4//j/+P/4//f/9//3//f/9//3//f/9//3//n/+f/6//v/+//7//z//f8AAAEAAgAD
AAMAAwAEAAUABgAHAAgACAAHAAQA///8//n/+f/4//f/9//3//f/9v/z//H/8f/x//L/
8//z//P/9P/0//T/9P/0//T/9P/1//X/9f/1//X/9f/1//X/9f/1//X/9f/1//X/9f/2
//b/9v/2//X/9f/1//b/9v/2//j/+P/9/wYAEgAkADoATwBjAH4AmACZAGgACwCj/1X/
Iv8B//j+Af8U/zH/Vv9z/4n/n/+0/8P/zP/W/93/5P/r/+//8f/x//T/9f/1//j/+P/6
//z//P/8//z//f/8//z//P/8//7//f/9//3//v/+//7///8BAAEAAQABAAAAAAAAAAAA
AAABAAEAAQABAAEAAAAAAAEAAgACAAEAAwAEAAUABQAFAAUABAAEAAYABgAHAAgABgAG
AAYABgAGAAYABwAHAAkACQAKAAsACwALAAwADQANAA0ADQAOAA4ADwAPAA8AEAARABEA
EQARABEAEgASABIAEgARABEAEwAUABQAFAAUABQAEwATABEAEQARABAAEAAPAA4ADQAP
AA8ADQANAAwADAALAAsACQAJAAkACQAJAAkACAAIAAoACAAIAAgACAAIAAcABwAGAAYA
BgAGAAYABgAFAAUABQAFAAQABAAFAAUABQAFAAYABgAGAAYABQAFAAUABQAGAAYABgAG
AAYABgAGAAYABgAGAAUABQAFAAUABQAFAAcABgAGAAcABQAFAAUABQAGAAYABgAGAAQA
BAAEAAQABgAIAAgABgAGAAYABgAGAAYABgAFAAcABwAHAAcABwAHAAcABwAHAAcACAAJ
AA0ADQAOAA8ADgAPABAAEQARABEAEgATABQAFQAWABYAFQASAA0ACgAHAAcABgAFAAUA
BQAFAAQAAQD///////8CAAMAAwADAAIAAgACAAIAAgACAAIAAwAFAAUABQAFAAUABQAF
AAUAAwADAAMAAwADAAMABAAEAAYABgAFAAUAAwAEAAQABAAGAAgACwASACAAMABEAFkA
bwCKAKYAqQB8ACEAuf9p/zT/Df/+/gX/GP81/1r/ef+R/6n/vv/N/9j/4v/p/+7/9f/5
//v//f8AAAEAAQAAAAAAAgAEAAYABgAGAAcABgAGAAYABgAIAAcABwAHAAYABgAGAAcA
BQAFAAUABQAIAAgACAAIAAgACQAJAAkACQAJAAgACAAHAAgACAAHAAcACAAJAAkACQAJ
AAgACAAIAAgACQAKAAoACgAKAAoACgAKAAsACwALAAsADAANAAsACwAMAA0ADwAPAA8A
EAAQABEAEQARABIAEwATABMAEwATABQAFAAUABQAEwATABEAEgASABIAEgASABEAEQAR
ABEAEQAQABAADwAOAA0ADQANAAsACwAIAAgABwAHAAUABQAFAAUAAwADAAIAAgACAAAA
AAAAAAAAAAD//////v/+//7//v/+//7//f/9//3//f/8//z/+//7//v/+//6//r/+v/6
//n/+f/5//n/+v/6//r/+v/6//r/+v/6//r/+v/5//n/+f/5//n/+f/7//r/+v/7//r/
+f/4//f/+P/4//j/+P/4//j/+P/4//j/+P/4//j/9v/4//b/9v/2//b/9v/2//b/9v/1
//f/9//3//f/9f/1//X/9f/1//X/9v/3//n/+f/6//v/+v/7//z//f//////AAABAAIA
AwAEAAQAAgD+//j/9P/z//P/8v/x//H/8f/x//D/7f/r/+v/6//s/+3/7f/t/+7/7v/u
/+7/8P/w//D/8f/x//H/8f/x//H/8f/x//H/8f/x//H/8f/x//H/8v/y//L/8v/x//H/
7//w//D/8P/y//L/9/8CABIAJgA8AFMAawCIAJoAgwA4ANP/ef87/w7/9f70/gH/GP85
/1z/df+N/6X/tv/B/8z/1P/b/+D/5f/n/+n/6f/s/+3/7f/w//D/8v/0//L/8v/y//P/
9P/0//T/9P/2//X/9f/1//b/9v/2//f/9f/1//X/9f/2//b/9v/2//j/+f/5//n/+f/5
//j/+P/5//r/+v/5//f/+P/5//n/+//7//r/+v/6//r/+//8//z//P/8//z//P/8//3/
/f/9//3//v////////8AAAEAAQABAAEAAgAEAAUABQAFAAQABQAFAAUABQAFAAYABgAG
AAYABQAFAAUABgAGAAYABgAGAAUABQADAAMAAwACAAQAAwACAAEAAQABAP/////+//7/
/f/9//3//f/9//3/+//7//r/+v/6//j/+P/4//j/+P/3//f/9v/2//b/9v/2//b/9f/1
//X/9f/0//T/9f/1//X/9f/0//T/9P/0//P/8//z//P/9P/0//T/9P/2//b/9v/2//T/
9P/z//P/8//z//P/8//1//T/9P/1//X/9f/1//X/9v/2//b/9v/0//T/9P/0//T/9P/0
//T/9P/0//T/9P/0//T/9P/0//T/8v/y//L/8f/z//P/8//z//P/8//z//P/8//z//T/
9f/3//f/+P/5//r/+//8//3//f/9//7///8CAAMABAAEAAEA/v/5//b/8//z//L/8f/z
//P/8//y/+//7f/t/+3/7P/t/+3/7f/u/+7/7v/u//D/8P/w//H/8f/x//H/8f/x//H/
8f/x//H/8f/x//H/8f/x//L/8v/y//L/8f/x//H/8v/y//L/8v/0//f//v8IABoALgBD
AFkAcgCQAJsAdAAdALf/Z/8y/wv/+P7//g7/K/9M/2n/gf+Z/67/vf/I/9L/2f/e/+X/
5//p/+v/7v/v/+//8P/w//L/9P/2//b/9v/3//b/9v/2//b/9v/1//X/9f/2//b/9v/3
//f/9//3//f/+v/6//r/+v/4//n/+f/5//v/+//6//r/+//8//z/+//5//r/+//7//3/
/f/8//z//P/8//3//v/8//z//P/8//7//v///////////wAAAQD/////AAABAAEAAQAB
AAIABAAFAAUABQAEAAUABQAFAAUABQAGAAYACAAIAAcABwAFAAYABgAGAAYABgAFAAUA
BQAFAAUABAAEAAMAAgABAAEAAQD//////v/+//3//f/7//v/+//7//v/+//6//r/+v/4
//j/+P/4//j/9//3//b/9v/2//b/+P/4//f/9//3//f/9v/2//f/9//3//f/9v/2//b/
9v/1//X/9f/1//b/9v/2//b/9v/2//b/9v/2//b/9f/1//X/9f/1//X/8//y//L/8//z
//P/8//z//T/9P/0//T/9P/0//T/9P/0//T/9P/0//T/9P/0//T/9P/0//T/8//z//P/
8//z//X/9f/1//X/9f/1//b/9//5//n/+v/7//z//f/+/////////wAAAQAAAAEAAgAC
AAEA/v/5//b/8//z//L/8f/x//H/8f/w/+3/6//r/+v/7P/t/+3/7f/u/+7/7v/u/+7/
7v/u/+//7//v/+//7//v/+//7//v/+//7//v/+//7//v//D/8P/w//D/7//v/+//8P/w
//D/8v/y//f/AAAMAB4ANABJAGEAegCWAJMAXAD7/5f/Uf8i/wH/+P4D/xr/Of9a/3P/
if+h/7L/v//K/9T/2//g/+X/5//p/+v/7v/v/+//8P/w//L/9P/0//T/9P/1//T/9P/0
//T/9v/1//X/9f/0//T/9P/1//X/9f/1//X/9v/2//b/9v/2//f/9//3//f/9//2//b/
9//4//j/9//3//j/+f/5//n/+f/4//j/+P/4//n/+v/6//r/+v/6//r/+v/7//v/+//7
//z//f/9//3//v///////////wAAAAABAAEAAQAAAAEAAQABAAEAAQACAAIAAgACAAEA
AQABAAIAAgACAAIAAgABAAEAAQABAAEAAAACAAEAAAD////////9//3//P/8//v/+//7
//v/+//7//v/+//6//r/+v/4//j/+P/4//j/9//3//j/+P/4//j/+P/4//f/9//5//n/
+P/4//n/+f/5//n/+P/4//j/+P/3//f/9//3//j/+P/4//j/9v/2//b/9v/4//j/9//3
//f/9//3//f/9f/0//T/9f/3//f/9//3//b/9v/2//b/9P/0//T/9P/2//b/9v/2//b/
9v/2//b/9v/2//X/9f/1//X/9f/1//X/9f/1//f/9//4//n/+f/5//r/+//8//3//v//
/wEAAQACAAMABAAFAAYABgAEAAAA+v/2//X/9f/0//P/8//z//P/8v/v/+3/7f/t/+7/
7//v/+//8v/y//L/8v/y//L/8v/z//P/8//z//P/8//z//P/8//z//P/8//z//P/8//0
//T/9P/0//P/8//z//T/9P/0//b/+P/7/wQAEgAkADgATwBlAIIAmgCRAFIA8f+T/0//
Hv///vr+B/8c/z3/XP91/43/pf+4/8P/zv/W/93/4v/n/+n/7f/u//D/8P/v//D/8P/y
//T/9v/2//b/9//4//j/+P/4//j/9//3//f/+P/4//j/+f/5//n/+f/5//j/+P/4//j/
+v/7//v/+//7//v/+v/6//v//P/8//v/+//8//3//f/9//3//P/8//z//P/9//7//v/+
//7//v/+//7///////////8AAAEAAQABAAIAAwADAAMAAwAEAAQABQAFAAUABgAHAAcA
BwAHAAcACAAIAAoACgAJAAkABwAIAAgACAAIAAgABwAHAAcABwAHAAYABgAFAAQAAwAD
AAMAAQABAAAAAAD////////////////9//3//P/8//z/+v/6//r/+v/6//n/+f/6//r/
+v/6//j/+P/3//f/+f/5//j/+P/3//f/9//3//b/9v/2//b/9f/1//X/9f/2//b/9v/2
//b/9v/2//b/9P/0//P/8//1//X/9f/1//X/9P/0//X/8//z//P/8//y//L/8v/y//L/
8v/y//L/9P/0//L/8v/y//L/8v/y//L/8f/x//H/8f/x//H/8f/x//H/8f/x//L/8//z
//P/9P/1//b/9//4//n/+f/5//r/+//8//3//v/+//z/+P/y/+7/7P/t/+3/7f/r/+v/
6//q/+f/5f/l/+X/5v/n/+f/5//o/+j/6P/o/+r/6v/q/+v/6//r/+v/6//p/+n/6f/p
/+f/5//n/+f/5//n/+j/6P/o/+j/5//n/+f/6P/o/+j/6v/q/+//+P8IABwAMABFAF0A
eACOAH0AOgDV/3n/Of8M/+/+7v79/hL/Mf9S/2n/g/+b/6r/tf/A/8j/z//U/9f/2//d
/93/4P/h/+H/4v/i/+T/5v/m/+b/5v/n/+b/5v/m/+b/5v/l/+X/5f/k/+T/5P/l/+f/
5//n/+f/6P/o/+j/6P/m/+f/5//n/+f/5//m/+b/5//o/+j/5//n/+j/6f/p/+n/6f/o
/+j/6P/o/+n/6v/o/+j/6P/o/+j/6P/p/+n/6f/p/+r/6//r/+v/7P/t/+3/7f/t/+7/
7v/v/+//7//u/+//7//v/+//7//w//D/8P/w/+//7//v//D/8P/w/+7/7v/t/+3/7f/t
/+3/7P/s/+v/6v/p/+n/6f/n/+f/6P/o/+f/5//l/+X/5f/l/+P/4//i/+L/4v/g/+D/
4P/g/+D/3//f/97/3v/e/97/3v/e/93/3f/f/9//3v/e/93/3f/d/93/3P/c/9z/3P/b
/9v/2//b/9z/3P/c/9z/3P/c/9z/3P/c/9z/2//b/9v/2//b/9v/2//a/9r/2//Z/9n/
2f/Z/9r/2v/a/9r/2P/Y/9j/2P/Y/9j/2P/Y/9j/2P/Y/9j/2P/Y/9j/2P/Y/9j/2P/Y
/9r/2v/a/9v/3f/e/97/3//h/+H/4v/j/+L/4//k/+T/4//j/+P/4//f/93/2f/V/9T/
1P/S/9P/0f/P/87/zf/O/83/zP/N/9L/z//Q/9H/0v/S/9L/0v/S/9L/0v/S/9L/0v/S
/9L/0v/Q/9D/0P/Q/9D/0P/Q/9D/0P/Q/9D/0P/S/9L/0v/S/9T/1P/U/9T/4v/u//r/
BgAVAA==
         </WaveFormData>
      </LeadData>
      <LeadData>
         <LeadByteCountTotal>10000</LeadByteCountTotal>
         <LeadTimeOffset>0</LeadTimeOffset>
         <LeadSampleCountTotal>5000</LeadSampleCountTotal>
         <LeadAmplitudeUnitsPerBit>4.88</LeadAmplitudeUnitsPerBit>
         <LeadAmplitudeUnits>��V</LeadAmplitudeUnits>
         <LeadHighLimit>2147483647</LeadHighLimit>
         <LeadLowLimit>268435456</LeadLowLimit>
         <LeadID>V2</LeadID>
         <LeadOffsetFirstSample>0</LeadOffsetFirstSample>
         <FirstSampleBaseline>0</FirstSampleBaseline>
         <LeadSampleSize>2</LeadSampleSize>
         <LeadOff>FALSE</LeadOff>
         <BaselineSway>FALSE</BaselineSway>
         <ExcessiveACNoise>FALSE</ExcessiveACNoise>
         <MuscleNoise>FALSE</MuscleNoise>
         <LeadDataCRC32>4140615333</LeadDataCRC32>
         <WaveFormData>
5P/k/+T/5P/i/+L/4v/i/+D/4P/g/+D/4f/i/+P/5P/m/+b/5v/m/+n/6v/r/+z/7v/u
/+7/7v/s/+z/7P/s/+//8P/x//L/9P/0//T/9P/2//b/9v/2//j/+P/4//j/+f/6//v/
/P/9//7///8AAAEAAgADAAQABgAIAAoADAAQABIAFAAWABsAHgAhACQAKQAsAC8AMgA1
ADgAOwA+AEIARABGAEgASwBMAE0ATgBOAE4ATgBOAEwATABMAEwASgBIAEYARABCAEAA
PgA8ADcANAAxAC4AKQAmACMAIAAcABoAGAAWABMAEAANAAoABwAGAAUABAABAAAA///+
//3//P/7//r/+P/4//j/+P/2//b/9v/2//T/9P/0//T/9P/0//T/9P/0//T/9P/0//b/
9v/2//b/9//4//n/+v/8//z//P/8//3//v///wAAAAAAAAAAAAACAAIAAgACAAQABAAE
AAQABAAEAAQABAACAAIAAgACAAAAAAAAAAAA/v/+//7//v/+//7//v/+//3//f/9//3/
/P/8//z/+//7//v/+//6//j/+f/6//r//P/8//z//f/+//////////////8AAAEAAQAD
AAMAAgABAP7//f/9//v//f/9//7/AQABAAEAAAAAAP7//v/+//3//f/9//3//f/9//z/
+v/2//b/9v/1//T/8//z//L/8v/y//L/8f/x//H/8f/x/+//8P/w//D/8P/v/+//7//x
//L/8v/y//T/+f8GABgAKgBAAF0AfQCVAKUAtADCAL0ApgCWAIoAeQBYADAAFwASABIA
CgD8/+7/2P/D/8f/1//c/9//5P/n/+j/5//n/+j/6P/o/+j/6P/o/+r/6f/o/+j/6P/o
/+j/6P/p/+n/6v/r/+v/7P/t/+7/7v/v//D/8f/x//H/8f/z//X/9f/1//b/9P/0//T/
9f/2//f/9//3//j/+f/5//n/+//8//3//v/9//3//v///wAAAQACAAMABgAIAAoACwAO
AA8AEQATABYAGAAbAB0AIAAjACYAKQAsAC8AMgA1ADoAPQA/AEAAQwBGAEcASABIAEgA
SABIAEoASQBIAEgARwBGAEQAQwA/AD0AOwA5ADUAMgAvACsAKAAmACMAIAAbABgAFQAS
AA0ACwAJAAcAAwACAAAA/v/7//r/+P/3//b/9f/0//P/8f/w/+//7v/u/+3/7f/t/+3/
7P/q/+n/6//r/+v/6//p/+n/6f/q/+r/6//r/+v/6f/q/+r/6v/r/+v/7P/t/+3/7f/u
/+//8P/w//D/8f/y//L/8v/y//L/8f/x//H/7//u/+7/7v/u/+7/7v/t/+3/7f/t/+z/
7f/s/+z/7P/s/+z/6//p/+j/5//n/+b/5v/m/+X/5f/l/+X/5P/k/+X/5v/m/+b/5v/m
/+X/5v/n/+f/6f/p/+n/6v/r/+v/7f/t/+z/6//o/+f/5v/l/+b/5f/o/+n/6f/p/+j/
5v/k/+T/5P/j/+P/4//j/+H/4f/g/9z/2v/a/9r/1//W/9X/1f/W/9b/1v/W/9X/1f/V
/9X/1f/V/9b/1v/U/9T/0//T/9X/1f/W/9b/1v/Y/93/5v/2/woAHgA5AFkAeQCPAKAA
rgCxAKQAkACCAHUAWAAuAA0A/v/6//L/5v/W/77/p/+l/7P/vP+9/8L/x//I/8f/x//I
/8j/yP/I/8j/yP/K/8n/yP/I/8j/yP/I/8j/yf/J/8r/y//L/8z/zf/O/87/z//Q/9H/
0f/R/9H/0//R/9H/0f/S/9L/0v/S/9P/0v/T/9P/0//W/9f/1//X/9n/2v/b/9z/3f/d
/97/3//g/+H/4v/j/+b/6P/q/+v/7v/v//H/8//4//r//f///wIABQAIAAsAEAATABYA
GQAeACEAIwAkACcAKgArACwALgAuAC4ALgAwAC8ALgAuACsAKgAoACcAJQAjACEAHwAb
ABgAFQARAAwACgAHAAQAAQD+//v/+P/1//P/8f/v/+v/6v/o/+b/5f/k/+L/4f/e/93/
3P/b/9n/2P/X/9b/2P/X/9f/1//W/9b/1f/V/9X/1f/V/9X/1f/V/9X/1v/W/9f/1//X
/9n/2v/a/9r/2//b/9z/3f/b/9v/3P/d/97/3v/e/9//4P/g/+D/4P/g/9//3//f/+H/
4P/g/+D/4P/g/+D/3//f/9//3//e/93/2//a/9r/2v/a/9r/3P/b/9v/2//Z/9j/2P/Y
/9f/1//X/9f/2P/Y/9n/2v/a/9r/2v/a/9v/3P/d/93/3f/d/93/3v/f/9//4f/h/+D/
3//c/9v/2//b/93/3f/e/9//3//f/+D/3v/c/9z/2v/Z/9n/2f/Z/9f/1//W/9T/0v/S
/9L/0f/Q/8//z//O/87/zv/O/83/zf/N/83/y//L/8z/zP/M/8z/y//L/8v/y//M/8z/
zv/Q/9f/5P/4/wwAJgBHAGkAhQCbAKwAtgCnAIgAcABkAE8AKAACAOv/4v/c/9T/yv+2
/6D/mf+p/7X/uP+7/8D/w//E/8P/w//E/8T/xP/E/8T/xP/G/8X/xP/E/8T/xP/E/8T/
w//D/8T/xf/H/8j/yf/K/8r/y//M/83/z//P/8//0f/P/8//z//Q/9L/0v/S/9P/0v/T
/9P/0//W/9f/1//X/9f/2P/Z/9r/3f/d/97/3//e/9//4P/h/+L/5P/m/+f/6v/r/+3/
7//y//T/9//5//z///8CAAUACAALAA4AEQASABUAFwAYABkAHAAdAB4AHgAeAB4AHgAe
AB0AHAAcABkAGAAWABUAEwARAA8ADQALAAgABQABAAAA/v/7//j/9v/0//L/8P/t/+v/
6f/n/+f/5v/k/+L/4f/g/97/3f/a/9n/2P/X/9n/2P/X/9b/1v/V/9X/1f/W/9b/1f/V
/9X/1f/V/9X/1//X/9f/2P/Y/9n/2f/Z/9v/3P/c/9z/3f/d/97/3//d/93/3v/f/97/
3v/e/9//3v/e/97/3v/e/93/3f/d/9//3v/e/97/3P/c/9z/2//c/9r/2v/a/9r/2v/Z
/9n/2f/X/9b/1v/W/9f/1//X/9f/1v/W/9f/2P/Y/9j/2P/Y/9n/2v/b/9v/2//b/9v/
3P/d/93/3//f/97/3f/a/9n/2f/Z/9v/2//e/9//3//f/97/3P/a/9r/2P/X/9f/1//X
/9X/1f/U/9L/0P/Q/9D/zf/M/8v/y//M/8z/zP/M/8v/y//L/8v/y//L/8z/zP/M/8z/
y//L/8v/y//M/8z/zP/O/9H/2v/q/wAAFAAxAFUAdwCNAKIAsgCvAJYAdABgAFEANAAM
AOv/3v/W/9D/yP+8/6T/k/+Z/6v/sv+1/7j/vf++/7//v//A/8D/wv/C/8L/wv/C/8H/
wP/A/8D/wP/A/8D/w//D/8T/xf/G/8b/xv/G/8b/x//I/8n/y//L/8v/zf/L/8v/y//M
/8z/zP/M/83/0P/R/9H/0f/S/9P/0//T/9P/1P/V/9b/1//X/9j/2f/a/9v/3P/d/+D/
4v/k/+X/5v/n/+n/6//u//D/8//1//b/+f/8////AAADAAYACQAMAA8AEQASABMAFgAX
ABgAGQAYABcAFgAUABMAEgASABEAEAAOAA0ACwAJAAcABQAFAAIA///7//n/+P/2//T/
8//w/+3/6v/p/+f/5f/j/+P/4v/g/97/3f/c/9r/2f/Y/9f/1v/V/9X/1P/T/9L/1P/T
/9P/0//S/9L/0f/R/9P/0//T/9P/1f/V/9X/1v/U/9X/1f/V/9f/2P/Y/9j/2f/Z/9r/
2//b/9v/3P/d/9z/3P/c/93/3P/c/9z/3P/e/93/3f/d/9v/2v/a/9r/3P/a/9r/2f/Y
/9j/2P/Y/9j/2P/X/9f/1//V/9T/1P/U/9P/0//T/9P/1P/U/9X/1v/W/9b/1v/W/9X/
1v/X/9f/2f/Z/9n/2v/b/9v/3f/d/9z/2//Y/9f/1//X/9n/2f/a/9v/2//b/9z/2v/Y
/9j/1v/V/9X/1f/V/9P/0//S/9D/zv/O/87/z//O/83/zf/M/8z/zP/M/8n/yf/J/8n/
yf/J/8r/yv/K/8r/yf/J/8n/yf/K/8r/zP/M/8//1v/o//7/EgAtAFEAcwCLAJwArgCt
AJQAdABiAFMAOAAOAO3/3v/Y/9T/zP/A/6r/l/+Z/6v/tP+1/7r/v//A/8H/wf/C/8L/
wv/C/8L/wv/E/8P/wv/C/8L/wv/C/8L/w//D/8T/xf/F/8b/x//I/8r/y//M/83/zf/N
/83/z//P/8//z//Q/9L/0v/S/9P/0v/T/9P/0//W/9f/1//X/9f/2P/Z/9r/2//b/9z/
3f/e/9//4P/h/+L/5P/m/+f/6v/r/+3/7//y//T/9//5//z///8CAAUACAALAA4AEQAS
ABUAFwAYABsAHgAfACAAIQAgAB8AHgAeAB0AHAAcABkAGAAWABUAFQATABEADwAPAAwA
CQAFAAQAAgD///z/+//4//X/8v/x/+//7f/r/+v/6v/o/+b/5f/k/+L/4f/g/9//3v/d
/9v/2v/Z/9j/2v/Z/9n/2f/Y/9j/1//X/9n/2f/Z/9n/2f/Z/9n/2v/c/93/3f/d/93/
3v/e/97/4f/h/+L/4//j/+P/5P/l/+b/5v/m/+f/5v/m/+b/5v/m/+X/5f/l/+X/5P/k
/+T/5P/k/+T/4//j/+L/4v/i/+L/4v/g/9//3//f/+H/4P/g/+D/3f/d/93/3f/e/97/
3//g/+D/4P/g/+D/4f/i/+P/4//l/+X/5f/m/+f/5//p/+n/6P/n/+T/4//j/+P/5f/l
/+j/6f/p/+n/6P/m/+T/5P/i/+H/4f/h/+H/3//f/97/3P/a/9r/2v/Z/9j/1//X/9j/
2P/Y/9j/1//X/9f/1//X/9f/2P/Y/9j/2P/X/9f/1//X/9j/2P/Y/9r/3//o//j/CgAg
AD8AYwCDAJkAqgC6ALcAnAB+AG4AYQBGAB4A///w/+r/5P/Y/8z/uP+l/6v/u//C/8X/
yv/N/9D/0f/R/9L/0v/S/9L/0v/S/9T/0//S/9L/0v/S/9L/0v/T/9P/1P/V/9f/2P/Z
/9r/2v/b/9z/3f/f/9//3//h/9//3//f/+D/4v/i/+L/4//k/+X/5f/l/+b/5//n/+f/
6f/q/+v/7P/r/+v/7P/t/+//8f/z//X/9v/4//r/+//8//3///8BAAYACAALAA0AEAAT
ABYAGQAaAB0AIAAjACYAKQArACwALwAyADMANAA0ADQANAA0ADIAMQAwADAALwAuACwA
KwApACcAJQAjACMAIAAdABkAFgAUABEADgANAAoABwAEAAIAAQAAAP///f/8//r/+P/3
//b/9P/z//L/8f/w/+//7//u/+3/7P/s/+v/6//r/+z/7P/r/+v/6//r/+v/6//t/+3/
7f/u//D/8f/x//H/8//0//T/9P/1//X/9v/3//f/9//4//n/+v/6//r/+//6//r/+v/6
//z/+//7//v/+f/4//j/+P/4//j/+P/3//f/9v/0//T/9P/0//T/8//z//P/8//y//L/
8v/x//H/8f/x//L/8v/z//T/9v/2//b/9v/3//j/+f/5//n/+f/5//r/+//7//3//f/8
//v/+P/3//f/9//5//n//P/9//3//f/6//j/9v/2//T/8//z//P/9f/z//P/8v/w/+7/
7v/u/+3/7P/r/+v/6v/q/+r/6v/r/+v/6//r/+n/6f/q/+r/7P/s/+v/6//r/+v/7P/s
/+z/7v/z/wAAFAAmAEAAYQCFAJ8AswDGANAAwwCgAIgAegBnAEQAHgAHAAAA+v/w/+b/
1v++/7X/w//R/9T/1//c/9//4v/h/+H/4v/i/+T/5P/k/+T/5P/j/+L/4v/i/+L/4v/i
/+P/4//k/+X/5//o/+n/6v/s/+3/7v/v/+3/7f/t/+//7f/t/+3/7v/w//D/8P/x//L/
8//z//P/9P/1//X/9f/3//j/+f/6//v/+//8//3//v///wAAAQACAAQABgAHAAoACwAN
AA8AFAAWABkAGwAcAB8AIgAlACgAKwAuADEANAA3ADkAOgA7AD4APwBAAEEAQAA/AD4A
PgA9ADwAPAA5ADgANgA1ADUAMwAxAC8ALQAqACcAIwAgAB4AGwAYABcAFAARAA4ADAAL
AAoACQAHAAYABAACAAEAAAD+//3//P/7//r/+f/5//j/9//2//b/9f/1//X/9v/2//X/
9f/1//X/9f/1//f/9//3//j/+P/5//n/+f/7//z//P/8//3//f/+/////////wAAAQAC
AAIAAgADAAIAAgACAAIABAADAAMAAwADAAIAAgACAAIAAgACAAIAAQAAAP///v/+//3/
/f/9//3//P/8//z//f/9//3//f/6//r/+//8//z//P/8//z//f/+//////////////8A
AAEAAQADAAMAAgABAP7//f/9//3//////wAAAQABAAEAAgAAAP7//v/8//v/+//7//v/
+f/5//j/9v/0//T/9P/z//L/8f/x//D/8P/w//D/7//v/+//7//v/+//8P/w//D/8P/v
/+//7//v//D/8P/y//L/9/8CABQAKAA+AF0AfQCXAKkAwADSAM8AtACWAIQAcwBUAC4A
EwAKAAYA/v/0/+b/0P+9/8X/1//a/9v/4P/j/+b/5f/l/+b/5v/o/+j/6P/o/+r/6f/o
/+j/6P/o/+j/6P/n/+f/6P/p/+n/6v/r/+z/7v/v//D/8f/x//H/8f/z//H/8f/x//L/
9P/0//T/9f/4//n/+f/5//r/+//7//v/+//8//3//v//////AAABAAQABQAGAAcABgAI
AAoACwAOAA8AEQATABgAGgAdAB8AIgAlACgAKwAuADEANAA3ADgAOwA9AD4AQQBEAEUA
RgBGAEYARgBGAEYARQBEAEQAQQBAAD4APQA7ADkANwA1ADUAMgAvACsAJgAkACEAHgAd
ABoAFwAUABMAEQAPAA0ACQAIAAYABAADAAIAAAD///7//f/8//v/+f/4//f/9v/2//X/
9f/1//b/9v/1//X/9f/1//X/9f/1//X/9f/2//b/9//3//f/9//4//j/+P/7//v//P/9
//3//f/+////AAAAAAAAAQAAAAAAAAAAAAIAAQABAAEAAQAAAAAAAAAAAAAAAAD+//7/
/v/+//7//f/9//3/+//6//r/+v/7//v/+//7//z//P/9//7//P/8//z//P/9//7/////
/////////wAAAQABAAMAAwAAAP///P/7//v/+//9//3//v/////////+//z/+v/6//z/
+//7//v/+//5//n/+P/0//L/8v/y//P/8v/x//H/8P/w//D/8P/v/+//7//v/+//7//w
//D/8P/w/+//7//t/+3/7v/u//D/9P/5/wYAFgAqAEIAYQB/AJcAqQC+AMoAwwCoAJAA
ggBxAE4AKAARAAoACAAAAPb/5v/M/73/xf/T/9j/2//e/+P/5P/l/+X/5v/m/+b/5v/m
/+b/6P/n/+b/5v/m/+b/5v/m/+X/5f/m/+f/5//o/+n/6v/q/+v/7P/t/+3/7f/t/+//
8f/x//H/8v/y//L/8v/z//T/9f/1//X/9v/3//f/9//5//r/+//8//3//f/+/////v//
/wAAAQAEAAYACAAJAA4ADwARABMAFgAYABsAHQAgACMAJgApAC4AMQA0ADcAPAA/AEEA
QgBDAEYARwBIAEgASABIAEgASgBJAEgASABHAEYARABDAEEAPwA9ADsANwA0ADEALQAq
ACgAJQAiAB8AHAAZABYAEwARAA8ADQAJAAgABgAEAAMAAgAAAP///P/7//r/+f/7//r/
+f/4//b/9f/1//X/9v/2//X/9f/z//P/8//z//P/8//z//T/9P/1//X/9f/1//b/9v/2
//f/9//4//n/+//7//z//f/+//7//v///wAAAAAAAAAAAAD///////8BAAAAAAAAAAAA
AAAAAP///////wAA/v/+//7//v/+//3//f/9//3//P/8//z/+//7//v/+//6//r/+//8
//z//P/8//z//f/+//////////////8AAAEAAQADAAMAAgABAP7//f/9//3//////wAA
AQABAAEAAAD+//z//P/8//v/+//7//v/+f/5//j/9P/y//L/8v/z//L/8f/x//D/8P/w
//D/7//v/+//7//v/+//8P/w//D/8P/v/+//7//v//D/8P/w//L/9/8CABQAJgA+AF0A
fQCZAKsAvgDMAMkAsgCcAJAAfwBeADQAGQASAA4ABgD6/+z/1v/B/8X/1f/a/93/4P/l
/+b/5f/l/+b/5v/m/+b/5v/m/+f/5//n/+j/6P/o/+j/6P/p/+n/6v/r/+z/7P/s/+z/
7P/t/+7/7//x//H/8f/z//P/8//z//T/9P/0//T/9f/2//f/9//3//j/+f/5//n/+//8
//3//v//////AAABAAIAAwAEAAUABgAIAAoACwAQABEAEwAVABgAGgAdAB8AIgAlACgA
KwAwADMANgA5AD4AQQBDAEQARwBKAEsATABOAE4ATgBOAE4ATQBMAEwATQBMAEoASQBH
AEUAQwBBAD0AOgA3ADMAMAAuACsAKAAjACAAHQAaABcAFQATABEADQAMAAoACAAFAAQA
AgABAAIAAQAAAP/////+//3//P/6//n/+f/5//j/+P/3//f/9//3//f/9//1//X/9f/2
//b/9//3//f/+f/6//r/+v/5//n/+v/7//v/+//8//3//v/+//7///8AAAAAAAAAAAIA
AQABAAEAAwACAAIAAgAEAAQABAADAAMAAwADAAIAAQABAAAAAAAAAAAAAAAAAP//////
/////v/+//7//f/9//3//f/8//z//f/+//7//v/+//7/AQACAAMAAwABAAEAAQACAAMA
AwAFAAUABAADAAAA//8BAAEAAwADAAQABQAFAAUAAgAAAP7//v8AAP////////3/+//7
//r/+P/2//b/9v/1//T/8//z//L/8v/y//L/8f/x//H/8f/x//H/8v/y//L/8v/x//H/
8//z//T/9P/2//j/AQAOACIAOABSAHUAlQCrAL0AygDMALkAoACSAIgAbwBIACQAEwAO
AAgA/v/y/+D/yP/D/9P/3f/e/+H/5v/p/+j/6f/p/+r/6v/q/+r/6v/q/+r/6f/o/+j/
6v/q/+r/6v/r/+v/7P/t/+//8P/x//L/8v/z//T/9f/1//X/9f/3//f/9//3//j/+v/6
//r/+//8//3//f/9//7///////////8AAAEAAgADAAMABAAFAAYABwAIAAkADAAOABAA
EQAUABUAFwAZAB4AIAAjACUAKAArAC4AMQA2ADkAPAA/AEAAQwBFAEYASQBMAE0ATgBO
AE4ATgBOAFAATwBOAE4ATQBMAEoASQBFAEMAQQA/AD0AOgA3ADMAMAAuACsAKAAlACIA
HwAcABkAFwAVABMAEQAQAA4ADAALAAoACAAHAAYABQAEAAMAAwACAAEAAAAAAP//////
//7//v/9//3//f/9//3//f/9//3//f/+//7///////////8AAAAAAAABAAEAAgADAAMA
AwAEAAUABgAGAAYABwAIAAgACAAIAAoACQAJAAkACwAKAAoACgAKAAoACgAJAAkACQAJ
AAgACQAJAAkABwAIAAYABgAGAAYABgAFAAUABQAFAAQABAAEAAUABQAFAAUAAgACAAMA
BAAGAAYABgAGAAcACAAJAAkACQAJAAkACgALAAsADQANAAwACwAIAAcABwAHAAkACQAM
AA0ADQANAAoACAAGAAYABgAFAAUABQAFAAMAAwACAAAA/v/+//7////+//3//f/6//r/
+v/6//v/+//7//v/+//7//z//P/8//z/+//7//n/+f/6//r//P/+/wMADgAeADIASABp
AIsApwC5AMwA2ADPALIAmgCQAIEAYgA4AB0AEgAOAAYA/P/w/9r/yf/P/9//5P/l/+z/
7//w//H/8f/y//L/8v/y//L/8v/y//H/8P/w//D/8P/w//D/8f/x//L/8//1//b/9//4
//j/+f/6//v/+//7//v//f/7//v/+//8//7//v/+////AAABAAEAAQACAAMAAwADAAMA
BAAFAAYABwAHAAgACQAKAAsADAANAA4AEAASABMAFgAXABkAGwAeACAAIwAlACgAKwAu
ADEANAA3ADoAPQBAAEMARQBGAEcASgBLAEwATgBOAE4ATgBQAE8ATgBOAEsASgBIAEcA
RwBFAEMAQQA9ADoANwAzADAALgArACgAJwAkACEAHgAbABkAFwAVABEAEAAOAAwACwAK
AAgABwAGAAUABAADAAEAAAD///7//v/9//3//f/8//z/+//7//n/+f/5//n/+f/5//n/
+v/6//v/+//7//v//P/8//z//f/9//7/////////AAABAAIAAgACAAMAAgACAAIAAgAE
AAMAAwADAAUABAAEAAQABAAEAAQAAwADAAMAAwACAAAAAAAAAAAA/v/9//3//f/9//z/
/P/8//v/+//7//v/+v/6//v//P/6//r/+v/6//v//P/9//3//f/9//3//v/9//3/////
//7//f/6//n/+f/5//v/+//8//3//f/9//r/+P/2//b/9P/z//P/8//z//H/8f/w/+z/
6v/q/+r/6f/o/+f/5//m/+b/5v/m/+P/4//j/+P/4//j/+T/5P/i/+L/4f/h/+P/4//k
/+T/5v/o/+3/+v8OACIAPABfAH8AlwCrALoAwgCvAI4AegBsAFcAMAAMAPn/8v/s/+T/
2v/K/7L/q/+5/8X/yP/L/9D/1f/W/9X/1f/W/9b/1P/U/9T/1P/U/9P/0v/S/9D/0P/Q
/9D/0//T/9T/1f/V/9b/1//Y/9j/2f/a/9v/2f/Z/9n/2//d/93/3f/e/9z/3P/c/93/
3v/f/9//3//g/+H/4f/h/+P/5P/l/+b/5f/l/+b/5//o/+n/6v/r/+z/7v/w//H/9P/1
//f/+f/8//7/AQADAAYACQAMAA8AEgAVABgAGwAcAB8AIQAiACEAJAAlACYAJgAmACYA
JgAmACUAJAAkACMAIgAgAB8AHQAbABkAFwAVABIADwALAAoACAAFAAIAAQD+//v/+P/2
//X/9P/z//H/8P/u/+z/6f/o/+b/5f/m/+X/5P/j/+H/4P/f/97/3v/d/93/3f/c/9z/
2//b/9v/2//b/9v/2f/Z/9n/2v/a/9v/2//b/93/3v/e/97/3//f/+D/4f/h/+H/4v/j
/+T/5P/k/+X/5v/m/+b/5v/o/+f/5//n/+f/5v/m/+b/5P/k/+T/4//j/+X/5P/i/+L/
4v/i/+L/4f/h/+H/3//e/97/3v/d/93/3f/d/9z/3P/d/97/4P/g/+D/4P/h/+L/4//j
/+P/4//j/+T/5f/l/+f/5//k/+P/4P/f/+H/4f/j/+P/4v/j/+P/4//i/+D/3v/e/9z/
2//b/9v/3f/b/9v/2v/Y/9b/1v/W/9X/1P/T/9P/0v/S/9L/0v/R/9H/0f/R/9H/0f/S
/9L/0P/Q/8//z//P/8//0P/Q/9L/1v/d/+r//P8SACwATQBvAIUAlwCmAKoAmQB8AGoA
XgBJACQAAADp/+T/4P/U/8j/tv+g/5v/qf+z/7T/uf/A/8H/wv/B/8H/wv/C/8L/wv/C
/8L/wv/B/8D/wP/A/8D/wP/A/8H/wf/C/8P/xf/G/8f/yP/I/8n/yv/L/8v/y//L/83/
zf/N/83/zv/M/8z/zP/N/87/z//P/8//0v/T/9P/0//U/9T/1P/U/9X/1f/W/9f/2v/b
/9z/3f/c/97/4P/h/+T/5f/n/+n/7P/u//H/8//2//n//P///wIABQAIAAsADgARABMA
FAAVABgAGQAaABoAGgAaABoAGgAZABgAGAAVABQAEgARAA8ADQALAAkABwAEAAEA/f/6
//j/9f/y/+//7P/p/+b/5f/j/+H/3//b/9r/2P/W/9P/0v/Q/8//zv/N/8z/y//L/8r/
yf/I/8b/xf/F/8X/xP/E/8P/w//D/8P/w//D/8P/w//D/8T/wv/D/8P/w//F/8b/xv/G
/8f/x//I/8n/yf/J/8r/y//K/8r/yv/L/8z/zP/M/8z/zv/N/83/zf/N/8z/zP/M/8z/
zP/M/8v/y//K/8j/yP/I/8j/yP/H/8f/x//F/8T/xP/E/8P/w//D/8P/wv/C/8P/xP/E
/8T/xP/E/8X/xv/H/8f/x//H/8f/yP/J/8n/y//L/8n/x//D/8H/wv/D/8b/x//G/8f/
x//H/8T/wv/A/8D/wP+//7//v/+//73/vf+8/7j/tv+2/7b/tf+0/7P/s/+y/7L/sv+y
/7H/sf+x/7H/sf+x/7L/sv+w/7D/r/+v/6//r/+w/7D/sP+2/73/yv/g//T/DgAxAFEA
ZwB5AIoAjAB1AFgASAA+ACUA/v/Y/8f/wP+6/7D/pv+U/3z/e/+J/5P/lP+Z/57/n/+g
/6H/of+i/6L/oP+g/6D/oP+g/5//nv+e/57/nv+e/57/n/+f/6D/of+h/6L/o/+k/6b/
p/+o/6n/p/+n/6f/qf+p/6n/qf+q/6r/qv+q/6v/rP+t/63/rf+u/6//r/+v/6//sP+x
/7L/sf+x/7L/s/+0/7X/tv+3/7j/uv+8/73/vv+//8H/w//I/8r/zf/P/9L/1f/Y/9v/
3P/f/+L/5f/o/+v/7f/u/+//8v/z//T/9P/0//T/9P/0//P/8v/y/+//7v/s/+v/6f/n
/+X/4//h/97/2//X/9T/0v/P/8z/yf/G/8P/wP+7/7n/t/+1/7P/sv+w/67/rf+s/6r/
qf+o/6f/pv+l/6P/ov+h/6D/oP+f/5//n/+e/57/nf+d/53/nf+d/53/m/+b/5v/nP+a
/5v/m/+b/53/nv+e/57/n/+f/6D/of+h/6H/ov+j/6T/pP+k/6X/pv+m/6b/pv+m/6X/
pf+l/6f/pv+m/6b/pP+k/6T/o/+j/6P/o/+i/6H/of+h/6H/oP+f/5//nv+f/5//n/+f
/5//n/+f/5//oP+g/6D/of+h/6H/of+h/6D/of+i/6P/ov+h/6H/of+f/5//nf+c/53/
nf+e/6D/n/+f/57/nf+c/5v/mf+Y/5j/mP+W/5b/lv+V/5T/k/+S/5H/kP+P/47/jv+O
/47/jv+M/4z/jP+M/4r/iv+K/4r/iv+K/4r/iv+M/4z/jP+M/4//kP+R/5L/ov+y/8L/
0v/m/w==
         </WaveFormData>
      </LeadData>
      <LeadData>
         <LeadByteCountTotal>10000</LeadByteCountTotal>
         <LeadTimeOffset>0</LeadTimeOffset>
         <LeadSampleCountTotal>5000</LeadSampleCountTotal>
         <LeadAmplitudeUnitsPerBit>4.88</LeadAmplitudeUnitsPerBit>
         <LeadAmplitudeUnits>��V</LeadAmplitudeUnits>
         <LeadHighLimit>2147483647</LeadHighLimit>
         <LeadLowLimit>268435456</LeadLowLimit>
         <LeadID>V3</LeadID>
         <LeadOffsetFirstSample>0</LeadOffsetFirstSample>
         <FirstSampleBaseline>0</FirstSampleBaseline>
         <LeadSampleSize>2</LeadSampleSize>
         <LeadOff>FALSE</LeadOff>
         <BaselineSway>FALSE</BaselineSway>
         <ExcessiveACNoise>FALSE</ExcessiveACNoise>
         <MuscleNoise>FALSE</MuscleNoise>
         <LeadDataCRC32>3578333084</LeadDataCRC32>
         <WaveFormData>
sv+y/7L/sv+y/7L/sv+y/7D/sP+w/7D/sf+y/7P/tP+2/7b/tv+2/7b/tv+2/7b/t/+4
/7n/uv+5/7j/t/+2/7n/uv+7/7z/vv++/77/vv++/77/vv++/7//wP/B/8L/xP/E/8T/
xP/H/8j/yf/K/83/zv/P/9D/0f/S/9P/1P/Y/9r/3P/e/+D/4v/k/+b/6//u//H/9P/3
//r//f8AAAIABAAGAAgACwAMAA0ADgAOAA4ADgAOAA4ADgAOAA4ACwAKAAkACAAGAAQA
AgAAAPz/+v/4//b/8f/u/+v/6P/k/+L/4P/e/9z/2v/Y/9b/0//S/9H/0P/N/8z/y//K
/8r/yv/K/8r/yf/I/8f/xv/F/8T/w//C/8L/wv/C/8L/wP/A/8D/wP/A/8D/wP/A/8L/
wv/C/8L/w//E/8X/xv/I/8j/yP/I/8n/yv/L/8z/zv/O/87/zv/O/87/zv/O/9D/0P/Q
/9D/zv/O/87/zv/O/87/zv/O/87/zv/O/87/zf/M/8v/yv/K/8r/yv/K/8v/y//L/8v/
yP/I/8j/yP/H/8f/x//G/8b/x//I/8j/yP/I/8j/yf/N/83/zf/N/83/zf/O/8//z//R
/9H/0f/P/8//z//P/87/zv/O/8//0P/R/9H/0f/P/87/zf/N/8z/y//K/8r/yf/J/8j/
xv/C/8L/wv/B/8D/v/+//77/vv+9/73/vf+9/73/vf+8/7z/vP+8/7z/vf+9/73/vf+9
/73/vv++/77/wf/K/9j/5v/7/xoAQABhAIMArwDgAAQBFgEjASkBIAH8AMUAlABoAD8A
HAD8/93/uf+d/53/qf+t/67/sf+z/7P/sf+x/7H/sP+w/7D/sP+w/7H/sf+x/7H/sv+y
/7L/sv+z/7P/tf+1/7P/tP+0/7b/tv+2/7b/tv+4/7j/uP+4/7r/vP+8/7z/uv+7/7v/
u/+9/73/vv++/8D/wP/B/8H/wf/B/8L/w//D/8P/xf/G/8f/yP/J/8r/zf/O/9D/0f/Q
/9L/1P/W/9j/2v/c/97/4v/l/+f/6f/r/+7/8f/0//n/+v/9////AgAEAAUABQAGAAYA
BwAHAAYABgAFAAUABgAEAAMAAgD+//3/+//6//f/9f/0//L/7f/r/+n/5//j/+H/3//b
/9f/1//V/9T/0P/P/87/zP/K/8f/xv/G/8b/xP/E/8P/wv/C/8H/wP+//7//vv++/77/
vv+9/73/vf++/77/vf+9/73/vf++/7z/vf+9/73/vf++/7//wP/B/8P/w//F/8P/w//D
/8P/xf/G/8b/x//I/8j/yP/I/8f/x//H/8f/yP/I/8j/x//H/8f/x//H/8f/x//G/8b/
xv/G/8b/xv/G/8b/xP/D/8P/w//D/8L/wv/C/8T/w//D/8P/wP/A/8H/wv/E/8T/xP/E
/8X/x//H/8f/yf/J/8n/yv/L/8v/zf/N/83/y//L/8v/yf/J/8r/y//P/8//z//O/8//
zf/M/8v/y//K/8n/yP/I/8f/x//G/8T/wP/A/8D/vf+8/7v/u/+8/7z/u/+7/7v/u/+7
/7v/uv+6/7r/uv+6/7v/u/+7/73/vf+9/77/vP++/8H/xv/S/+L/8/8OADIAWQB7AKMA
1AAAARwBKQEzATABFgHjAK4AfgBNACIABADn/8H/n/+Z/6f/rf+u/7H/tf+z/7P/s/+z
/7L/sv+y/7L/sv+z/7P/s/+z/7b/tv+2/7b/tf+1/7f/t/+3/7j/uP+6/7r/uv+6/7r/
vP+8/7z/vP+8/77/vv++/77/v/+//7//v/+//8D/wP/C/8L/w//D/8f/x//I/8n/x//H
/8n/yv/L/8z/zf/O/9H/0v/U/9X/1v/Y/9r/3P/e/+D/4v/k/+j/6//t/+//8//2//n/
/P8BAAIABQAHAAoADAANAA0AEAAQABEAEQASABIAEQARAA4ADAALAAoACAAHAAUABAAB
AP///v/8//n/9//1//P/7//t/+v/5//j/+P/4f/g/97/3f/c/9r/2P/V/9T/1P/S/9D/
0P/P/87/zv/N/8z/y//L/8r/yv/K/8r/yf/J/8n/yv/K/8n/yf/J/8n/yv/K/8v/y//L
/8v/zP/N/87/zf/P/8//0f/R/9H/0f/R/9H/0v/S/9P/1P/U/9T/1P/V/9X/1f/V/9T/
1P/U/9P/0//T/9P/0//T/9P/0v/S/9L/0P/Q/9D/0P/Q/9D/0v/R/9H/0f/P/87/zv/O
/87/zf/N/83/zv/O/8//0P/Q/9D/0P/Q/9H/0//T/9P/0//T/9P/1P/V/9X/1//X/9f/
1f/V/9X/0//T/9T/1f/Z/9n/2f/Y/9f/1f/U/9P/0//S/9H/0P/Q/8//z//O/8r/xv/G
/8b/x//G/8X/xf/E/8T/w//D/8P/w//D/8P/wv/C/8L/wv/C/8P/w//D/8P/w//D/8T/
xP/E/8n/0v/g//L/CQAqAFAAdQCZAMMA7gAIAQ4BEwEVAQYB2gCjAHQASAAbAP7/6P/H
/6X/m/+n/7H/sf+0/7f/uf+5/7f/t/+3/7b/tv+2/7b/tv+3/7f/t/+3/7j/uP+4/7j/
uf+5/7v/u/+7/7z/vP++/77/vv++/77/wP/A/8D/wP++/8D/wP/A/8D/wf/B/8H/wf/B
/8L/wv/E/8T/xf/F/8f/x//I/8n/y//L/83/zv/N/87/z//Q/9H/0v/U/9X/1v/Y/9r/
3P/e/+D/4v/k/+b/6f/r/+3/7//y//X/+P/5//r//f///wAAAgADAAMAAgACAAMAAwAC
AAIAAQABAP7//P/7//r/+P/3//X/9P/z//H/8P/u/+3/6//p/+f/5//l/+P/3//d/93/
2//a/9j/1//W/9T/1v/T/9L/0v/Q/87/zv/N/87/zv/N/8z/zf/N/8z/zP/M/8z/y//L
/8v/zP/M/8v/zf/N/83/zv/O/8//z//P/9H/0v/T/9T/1P/V/9T/1f/V/9X/1f/V/9X/
1v/W/9f/1//W/9X/1P/T/9P/0//T/9T/1P/U/9P/1f/T/9P/0//S/9L/0v/S/9L/0v/R
/9H/0f/P/87/zv/O/9D/z//P/8//zv/O/8//0P/Q/9D/0P/Q/9H/0//T/9P/1f/V/9X/
1v/V/9X/1//X/9f/1f/V/9X/1f/V/9b/1//b/9v/2//a/9n/1//W/9X/1f/U/9P/0v/S
/9H/0f/Q/87/yv/K/8r/yf/I/8f/x//G/8b/xf/F/8X/xf/F/8X/xP/E/8T/xP/E/8X/
xf/F/8X/xf/F/8b/xv/G/8n/zv/Y/+r/+/8WAD4AYwCFAKsA2AD6AAYBBwELAQgB7AC3
AIQAWgAvAAoA9P/Z/7X/nf+h/63/s/+0/7f/t/+5/7n/uf+5/7j/uP+4/7j/uP+3/7f/
t/+3/7r/uv+6/7r/u/+7/73/vf+9/77/vv/A/8D/wP/A/8D/wP/A/8D/wP++/8D/wP/A
/8D/wf/B/8H/w//D/8T/xP/E/8T/xf/F/8n/yf/K/8v/y//L/83/zv/N/87/z//Q/9P/
1P/W/9f/2P/a/9z/3v/e/+D/4v/k/+T/5//p/+v/7f/w//P/9v/5//r//f///wAAAgAD
AAMAAgACAAMAAwAAAAAA//////z/+v/5//j/+P/3//X/9P/x/+//7v/s/+v/6f/n/+X/
5P/j/+L/3//f/9//3f/c/9z/2//a/9j/1v/T/9L/0v/S/9D/0P/P/9D/0P/P/87/zf/N
/8z/zP/O/87/zf/N/83/zv/O/83/zv/P/9D/0v/Q/9H/0f/R/9H/0v/T/9T/0//V/9X/
1//X/9f/1//X/9f/2P/Y/9n/2P/Y/9j/2P/X/9f/1//X/9b/1v/W/9X/1f/V/9f/1f/U
/9T/1P/U/9T/1P/T/9P/0//R/9D/0P/Q/9L/0f/R/9H/zv/O/8//0P/S/9L/0v/S/9H/
0//T/9P/1f/V/9X/1v/V/9X/1//X/9n/1//X/9f/1f/V/9b/1//b/9v/2//a/9v/2f/Y
/9f/1f/U/9P/0v/S/9H/0f/Q/87/yv/K/8r/yf/I/8f/x//G/8b/xf/F/8P/w//D/8P/
xP/E/8T/xP/E/8X/xf/F/8X/xf/F/8b/yP/I/8f/zP/Y/+j/+f8UADgAXQCBAKUAzgD0
AAIBBQEJAQgB7gC7AIoAYAAzAA4A9v/f/7v/of+f/63/sf+y/7f/uf+7/7n/uf+5/7j/
uP+4/7j/uP+5/7n/uf+5/7z/vP+8/7z/vf+9/7//v/+9/77/vv/A/8D/wP/A/8D/wv/C
/8L/wv/C/8T/xP/E/8L/w//D/8P/xf/F/8b/xv/I/8j/yf/J/8v/y//M/83/y//L/83/
zv/P/9D/0f/S/9P/1P/W/9f/2P/a/9z/3v/g/+L/5P/m/+b/6f/r/+3/8f/0//f/+v/7
//z///8BAAIABAAFAAUABgAGAAcABwAEAAQAAwADAAIAAAD///7//P/7//n/+P/3//X/
9P/y/+//7f/r/+n/6f/n/+X/4f/h/+H/3//e/97/3f/c/9r/2v/X/9b/1v/U/9L/0v/R
/9D/0P/P/87/zf/N/8z/zP/O/87/zf/N/83/zv/O/83/z//P/8//0P/Q/9H/0f/R/9H/
0v/T/9T/0//V/9X/1//Z/9n/2f/Z/9n/2v/a/9v/2//a/9n/2P/Z/9n/2f/Z/9r/2v/a
/9n/1//X/9f/1//V/9b/1P/U/9T/1P/U/9P/0//T/9X/1P/U/9T/0v/R/9H/0f/Q/9D/
0f/S/9L/0v/S/9L/1f/X/9f/1//X/9f/1//Y/9n/2f/b/9v/2//Z/9n/2f/Z/9n/2v/b
/93/3f/d/9z/3f/b/9r/2f/X/9b/1f/U/9b/1f/V/9T/0P/M/8z/zP/L/8r/yf/J/8r/
yv/J/8n/x//H/8f/x//I/8j/yP/I/8b/x//H/8f/x//H/8f/yP/I/8j/y//S/9z/6v/9
/xoAPgBjAIUAqwDWAPYABAEJAQ0BCAHsALsAigBeADMADgD2/93/u/+j/6X/sf+1/7j/
u/+9/73/vf+9/73/vP+8/7z/vP+8/73/vf+9/73/vv++/77/vv/B/8H/w//D/8H/wv/C
/8T/xv/G/8b/xv/G/8b/xv/G/8b/yP/I/8j/yP/J/8n/yf/L/8v/zP/M/8z/zP/N/83/
z//P/9D/0f/R/9H/0//U/9f/2P/Z/9r/2//c/97/3//e/+D/4v/k/+b/6P/q/+z/7v/x
//P/9f/5//z///8CAAMABAAHAAkACgAMAA0ADQAOAA4ADwAPAA4ADgANAA0ADAAKAAkA
CAAEAAMAAQAAAP///f/8//r/9//1//P/8f/x/+//7f/p/+n/6f/n/+b/5P/j/+L/4P/i
/9//3v/e/97/3P/c/9v/2v/a/9n/2P/V/9X/1P/U/9b/1v/V/9X/1//Y/9j/1//X/9f/
1//Y/9r/2//b/9v/2//c/93/3v/d/9//3//h/+H/4f/h/+H/4//k/+T/5f/k/+T/5P/k
/+X/5f/l/+X/5P/k/+T/4//j/+P/4//j/+P/4v/g/+D/4P/g/+D/3//f/9//3//e/97/
3v/e/93/3f/d/9z/3P/d/97/4P/g/+D/4P/h/+P/4//j/+P/4//j/+T/5//n/+n/6f/p
/+f/5//n/+f/5//o/+n/6//r/+v/6v/n/+X/5P/j/+P/4v/h/+D/4v/h/+H/4P/e/9r/
2v/a/9f/1v/V/9X/1v/W/9X/1f/V/9X/1f/V/9T/1P/U/9T/1P/V/9X/1f/V/9X/1f/W
/9T/1v/Z/+L/8P8AABcAOABgAIMApQDNAPgAEgEYARkBGwEOAeYAsQCGAFoALwASAPz/
3f+7/6//uf/B/8P/xv/L/8v/yf/J/8n/yf/I/8j/yP/I/8j/y//L/8v/y//K/8r/yv/K
/8v/y//N/83/z//Q/9D/0v/S/9L/0v/S/9L/0v/S/9L/0P/S/9L/0v/U/9X/1f/V/9X/
1f/W/9b/2P/Y/9n/2f/Z/9n/2v/b/93/3f/f/+D/4f/i/+P/5P/k/+T/5f/l/+b/6P/q
/+z/8P/y//T/9v/2//n/+//9////AgAFAAgACwAMAA8AEQAQABIAEwATABQAFAAVABUA
EgASABEAEQASABAADwAOAAoACQAHAAYAAwABAAAA/v/7//n/9//1//X/8//x/+3/7P/t
/+z/7P/q/+n/6P/m/+T/4f/g/+D/4P/e/97/3f/c/9z/2//a/9f/1//W/9b/2P/Y/9f/
1//X/9j/2P/X/9n/2f/Z/9r/2v/b/9v/2//d/97/3//g/9//4f/h/+P/4//j/+P/4//l
/+b/5v/n/+f/5v/l/+T/5f/l/+X/5f/m/+b/5v/l/+X/5f/l/+T/4v/i/+L/4v/i/+H/
4f/h/+H/4P/g/+D/4v/h/+H/4f/f/97/3v/e/97/3v/e/97/3//h/+H/4f/h/+H/4f/i
/+P/4//l/+X/5f/j/+P/4//h/+H/4v/j/+X/5f/l/+T/5P/j/+P/4//h/+D/3//e/97/
3f/d/9z/2P/U/9T/1P/T/9L/0f/R/9D/0P/P/8//z//P/8//z//O/87/zv/O/8//0f/S
/9P/0v/R/9D/0P/Q/9D/0//a/+j/+P8NACoAUABzAJUAvwDwABQBIAEjASUBGgH6AMcA
mgBwAEMAIAAIAOv/xf+r/63/u/+//8D/w//F/8P/w//D/8P/wv/E/8T/xP/E/8P/w//D
/8P/xv/G/8b/xv/H/8f/yf/J/8f/yP/I/8r/zP/M/8z/zP/M/8z/zP/M/8z/zv/O/87/
zP/N/83/zf/P/8//0P/Q/9L/0v/T/9P/1f/V/9b/1//X/9f/2f/a/9v/3P/d/97/3//g
/+L/4//k/+b/6P/q/+z/7v/w//L/9v/5//v//f8BAAQABwAKAAsADAAPABEAFAAWABcA
FwAYABgAGQAZABYAFgAVABUAFgAUABMAEgAPAA0ACgAIAAcABQAEAAIA///9//v/+f/1
//P/8f/t/+3/7f/r/+r/5v/l/+T/4v/i/9//3v/e/97/3P/c/9v/2P/Y/9f/1v/X/9f/
1v/W/9b/1v/V/9X/0//U/9T/0//T/9P/0//U/9b/1//X/9f/1//Y/9n/2v/b/93/3f/f
/9//3//f/9//3//g/+D/4f/i/+L/4v/i/+P/4//j/+P/5P/k/+T/4//j/+H/4v/i/+L/
4v/i/+D/3//f/9//3f/c/9z/3P/e/93/3f/d/9z/3P/d/97/3v/e/97/3v/f/+H/4f/h
/9//3//f/+D/4//j/+X/5f/j/+H/4f/h/+H/4f/i/+P/5f/l/+X/5P/j/+H/4P/f/9//
3v/d/9z/3P/b/9v/2v/W/9L/0v/S/9P/0v/R/9H/0P/Q/8//z//N/83/zf/N/87/zv/O
/87/zP/N/83/zf/N/83/zf/O/9D/0v/V/9z/6v/6/xEAMgBWAHkAnQDJAPgAGAEmASkB
LQEgAfoAxwCYAGwAQQAgAAgA5/+//6f/q/+5/7v/vv/B/8P/w//B/8H/wf/A/8L/wv/C
/8L/wf/B/8H/wf/E/8T/xP/E/8X/xf/H/8f/x//I/8j/yv/I/8j/yP/I/8r/yv/K/8r/
yv/M/8z/zP/L/8v/yv/J/8v/y//M/8z/zv/O/8//z//R/9H/0v/T/9X/1f/X/9j/1//Y
/9n/2v/d/97/4P/h/+T/5v/o/+r/7P/u//D/8v/0//f/+f/7////AgAFAAgADQAOABEA
EwAUABYAFwAXABgAGAAZABkAGAAYABcAFwAYABYAFQAUABAADwANAAwACQAHAAYABAD/
//3/+//5//X/8//x/+3/6//r/+n/6P/m/+X/5P/i/+D/3f/c/9z/3P/a/9r/2f/Y/9j/
1//W/9X/1f/U/9T/1P/U/9P/0//T/9T/1P/T/9P/0//T/9T/1P/V/9X/1f/T/9T/1f/W
/9X/1//X/9n/2f/Z/9n/2f/b/9z/3P/d/97/3v/e/97/3//f/9//3//f/+D/4f/h/+H/
4f/h/+H/4f/h/+D/4P/g/+D/4P/e/93/3f/d/93/3P/c/9z/3P/b/9v/2//a/9r/2//c
/97/3v/e/97/3//h/+H/4f/h/+H/4f/i/+H/4f/j/+P/4//h/+H/4f/h/+H/4v/j/+X/
5f/l/+T/4//h/+D/3//h/+D/3//e/97/3f/d/9z/2P/U/9T/1P/T/9L/0f/R/9L/0v/R
/9H/z//P/8//z//Q/9D/0P/Q/9D/0f/R/9H/z//P/8//0P/Q/9L/1f/c/+j/+P8LACwA
UABzAJcAvwDuABIBJAEtATMBLAEKAdEAogB4AEsAKAAOAO//y/+v/6//u/+//77/w//F
/8X/xf/F/8X/xP/C/8L/wv/C/8X/xf/F/8X/xv/G/8b/xv/H/8f/yf/J/8n/yv/K/8z/
zP/M/8z/zP/M/8z/zP/M/8z/zv/O/87/0P/R/9H/0f/R/9H/0v/S/9L/0v/T/9P/1f/V
/9b/1//Z/9n/2//c/93/3v/f/+D/4f/i/+T/5f/m/+j/6v/s//D/8v/0//b/+P/7//3/
//8DAAYACQAMAA8AEAATABUAGAAaABsAGwAdAB4AIAAhACAAIAAfAB8AIAAeAB0AHAAa
ABkAFwAWABEADwAOAAwACQAHAAUAAwD///3/+//3//X/9f/z//L/7//t/+v/6P/o/+X/
5P/k/+T/4v/i/+H/4P/g/9//3v/d/93/3P/c/9z/3P/b/9v/2f/a/9r/2f/Z/9n/2f/a
/9j/2f/Z/9n/2//c/93/3v/d/9//3//h/+H/4f/h/+H/4//k/+T/5f/m/+b/5v/m/+f/
5//n/+f/6P/o/+j/5//n/+f/5//n/+n/6f/o/+j/6P/o/+j/5v/m/+b/5v/k/+P/4//j
/+X/5P/k/+T/5P/j/+P/4//g/+D/4f/i/+T/5P/k/+T/5f/n/+f/5//n/+f/5//o/+n/
6f/r/+v/6//p/+n/6f/p/+n/6v/r/+3/7f/t/+z/6//p/+j/5//n/+b/5f/k/+T/4//j
/+L/4P/c/9z/3P/b/9r/2f/Z/9j/2P/X/9f/1//X/9f/1//W/9b/1v/W/9b/1//X/9f/
2f/Z/9n/2v/a/9r/3//q//j/CAAjAEgAbACNALEA3QACARgBIgErAS0BFgHoALEAhABY
AC8AFgD+/93/u/+z/7//xf/H/8r/zf/N/8v/y//L/8v/yv/M/8z/zP/M/8v/y//L/8v/
zv/O/87/zv/P/8//0f/R/9H/0v/S/9T/1P/U/9T/1P/U/9T/1P/U/9T/1v/W/9b/1v/X
/9f/1//Z/9n/2v/a/9r/2v/b/9v/3f/d/97/3//f/9//4f/i/+P/5P/l/+b/5//o/+r/
6//s/+7/8P/y//T/9v/4//r//v8BAAMABQAHAAoADQAQABUAFgAZABsAHAAeAB8AHwAg
ACAAIQAhACAAIAAfAB8AIAAeAB0AHAAaABkAFwAWABMAEQAQAA4ACQAHAAUAAwD///3/
+//3//X/9f/z//L/8P/v/+7/7P/s/+n/6P/o/+b/5P/k/+P/4v/i/+H/4P/h/+H/4P/g
/97/3v/d/93/3f/e/97/3f/d/93/3f/e/97/3//f/9//3f/e/9//4P/f/+H/4f/j/+X/
5f/l/+X/5f/m/+b/5//o/+j/6P/o/+n/6f/p/+n/6f/q/+v/6//p/+n/6f/p/+n/6f/o
/+j/6P/m/+f/5//m/+b/5v/m/+b/5P/j/+P/4//j/+L/4v/i/+T/4//j/+P/4v/i/+P/
5P/k/+T/5P/k/+P/5f/l/+X/5//n/+f/6P/p/+n/6//r/+n/5//n/+f/5//n/+j/6f/t
/+3/7f/s/+n/5//m/+X/5f/k/+P/4v/i/+H/4f/g/97/2v/a/9r/2f/Y/9f/1//W/9b/
1f/V/9f/1//X/9f/1v/W/9b/1v/U/9X/1f/V/9X/1f/V/9b/1v/W/9n/4P/u//z/DwAu
AFIAdQCXAL0A6AAGARIBFwEfARgB9gDDAJIAaAA9ABwABADp/8n/sf+1/7//w//E/8f/
yf/H/8f/x//H/8b/xv/G/8b/xv/H/8f/x//H/8j/yP/I/8j/yf/J/8v/y//L/8z/zP/O
/87/zv/O/87/0P/Q/9D/0P/O/9D/0P/Q/9D/0f/R/9H/0f/R/9L/0v/U/9T/1f/V/9f/
1//Y/9n/2f/Z/9v/3P/b/9z/3f/e/9//4P/i/+P/5P/m/+j/6v/s/+7/8P/y//T/9//5
//v//f8AAAMABgAJAAoADQAPABAAEgATABMAFgAWABcAFwAWABYAFQAVABQAEgARABAA
DgANAAsACgAHAAUABAACAP///f/7//n/9//1//P/7//t/+3/6//q/+b/5f/k/+L/4v/f
/97/3v/e/9z/3P/b/9j/2P/X/9b/1f/V/9T/1P/U/9T/0//T/9P/1P/U/9P/0//T/9P/
1P/U/9X/1f/V/9X/1v/X/9j/1//Z/9n/2//b/9v/2//b/9v/3P/c/93/3v/e/97/3v/f
/9//3//f/+D/4P/g/9//3//f/9//3//f/9//3v/e/97/3v/e/97/3P/b/9v/2//b/9r/
2v/a/9r/2f/Z/9n/2P/Y/9n/2v/a/9r/2v/a/9v/3f/d/93/3//f/9//4P/f/9//4f/h
/+H/3//f/9//4f/h/+L/4//l/+X/5f/k/+H/3//e/93/3f/c/9v/2v/a/9n/2f/Y/9b/
0v/S/9L/0f/Q/8//z//O/87/zf/N/83/zf/N/83/zP/M/8z/zP/M/83/zf/N/83/zf/N
/87/zv/Q/9P/3P/q//z/EwA2AFwAfwChAMsA9AAIARABEwEVAQIB2ACjAHYATAAjAAgA
8v/T/7H/pf+x/7v/u/++/8H/wf/B/8H/wf/B/8D/wP/A/8D/wP/B/8H/wf/B/8L/wv/C
/8L/w//D/8X/xf/F/8b/xv/I/8b/xv/G/8b/xv/G/8b/xv/G/8j/yP/I/8j/yf/J/8n/
y//L/8z/zP/M/8z/zf/N/8//z//Q/9H/0f/R/9P/1P/V/9b/1//Y/9n/2v/c/93/3v/g
/+L/5P/m/+j/6v/s/+7/8f/z//X/+f/8////AgADAAQABwAJAAoADAANAA0ADAAMAA0A
DQAMAAwACwALAAoACAAHAAYABAADAAEAAAD9//v/+v/4//X/8//x/+//7f/r/+n/5f/j
/+P/4f/g/97/3f/c/9r/2v/X/9b/1v/U/9L/0v/R/9L/0v/R/9D/z//P/87/zv/O/87/
zf/N/83/zv/O/83/zf/N/83/zv/O/8//z//P/8//0P/R/9L/0f/T/9P/1f/V/9X/1f/V
/9X/1v/W/9f/2P/Y/9j/2P/Z/9n/2f/Z/9j/2P/Y/9f/1//X/9f/1//X/9f/1v/U/9T/
1P/U/9T/0//T/9P/0f/Q/9D/0P/S/9H/0f/R/87/zv/P/9D/0P/Q/9D/0P/R/9P/0//T
/9P/0//T/9T/1f/V/9f/1//V/9P/0//T/9P/0//U/9X/1//X/9f/1v/T/9H/0P/P/8//
zv/N/8z/zP/L/8v/yv/I/8T/xP/E/8P/wv/B/8H/vv++/73/vf+//7//v/+//7z/vP+8
/7z/vP+9/73/vf+9/73/vf++/77/wP/D/8z/2v/s/wMAJgBKAGsAjQC3AN4A8gD8AAMB
BQH0AMgAkwBmADoAEQD2/97/vf+d/5X/of+n/6f/rP+v/6//rf+t/63/rf+s/6z/rP+s
/6z/q/+r/6v/q/+s/6z/rP+s/63/rf+v/6//r/+w/7D/sv+y/7L/sv+y/7D/sP+w/7D/
sP+y/7L/sv+y/7P/s/+z/7P/s/+0/7T/tP+0/7X/tf+3/7f/uP+5/7n/uf+7/7z/vf++
/7//wP/B/8L/xP/F/8b/yP/K/8z/zP/O/9D/0v/U/9f/2f/b/9//4v/l/+j/6//s/+//
8f/y//T/9f/1//b/9v/3//f/9P/0//P/8//y//D/7//u/+z/6//p/+j/4//h/+D/3v/b
/9n/1//V/9P/0f/P/8v/yf/J/8f/xv/C/8H/wP++/77/u/+6/7r/uP+2/7b/tf+2/7b/
tf+0/7H/sf+w/7D/sP+w/6//r/+t/67/rv+t/63/rf+t/67/rv+v/6//r/+v/7D/sf+y
/7H/s/+z/7X/tf+1/7X/tf+1/7b/tv+3/7j/uP+4/7j/t/+3/7f/t/+4/7j/uP+3/7f/
t/+3/7f/t/+2/7T/tP+0/7T/sv+x/7H/sf+x/7D/sP+w/7D/r/+v/6//rv+u/6//sP+w
/7D/sP+w/6//sf+x/7H/sf+x/7H/sv+z/7P/tf+1/7P/sf+x/7H/s/+z/7T/tf+1/7X/
tf+0/7H/r/+u/63/rf+s/6v/qv+q/6n/qf+o/6b/ov+i/6L/of+g/5//n/+e/57/nf+d
/53/nf+d/53/nP+c/5z/nP+a/5v/m/+b/53/nf+d/57/nP+e/6P/rP+8/8z/5f8KACwA
TQBxAJsAwADSANgA4QDhAMgAmgBnADwADgDn/87/uP+Z/3n/df+B/4X/hf+K/43/jf+L
/4v/i/+L/4r/iv+K/4r/iv+L/4v/i/+L/4z/jP+M/4z/i/+L/43/jf+N/47/jv+Q/5D/
kP+Q/5D/jv+O/47/jv+O/5D/kP+Q/5D/kf+R/5H/kf+R/5L/kv+S/5L/k/+T/5X/lf+W
/5f/l/+X/5n/mv+b/5z/nf+e/5//oP+i/6P/ov+k/6b/qP+q/6z/rv+w/7L/tf+3/7n/
u/++/8H/xP/H/8j/y//N/87/0P/R/9H/0v/S/9P/0//S/9L/0f/R/87/zP/L/8r/yP/H
/8X/xP/B/7//vv+8/7n/t/+1/7P/r/+t/6v/p/+l/6X/o/+i/57/nf+c/5r/nP+Z/5j/
mP+W/5T/lP+T/5D/kP+P/47/jf+N/4z/jP+M/4z/i/+L/4n/iv+K/4n/i/+L/4v/jP+K
/4v/i/+L/4v/jP+N/47/jv+P/47/j/+R/5H/kf+R/5H/kv+S/5P/lP+U/5T/lP+V/5X/
lf+V/5T/lP+U/5P/kf+R/5H/kf+R/5H/kP+Q/5D/kP+P/4//jv+O/43/jf+N/43/jf+N
/4z/i/+L/4v/jv+O/47/j/+P/4//j/+P/5D/kf+S/5L/kf+R/5D/j/+O/47/jv+M/43/
j/+Q/5P/kP+Q/4//jv+Q/47/jv+O/5n/mP+X/5j/lP+T/5L/kf+Q/4//jv+N/4z/iv+K
/4r/iv+I/4j/iP+I/4b/hv+G/4b/hv+G/4b/hv+G/4b/hv+G/4f/iP+J/4r/mP+k/7D/
vP/P/w==
         </WaveFormData>
      </LeadData>
      <LeadData>
         <LeadByteCountTotal>10000</LeadByteCountTotal>
         <LeadTimeOffset>0</LeadTimeOffset>
         <LeadSampleCountTotal>5000</LeadSampleCountTotal>
         <LeadAmplitudeUnitsPerBit>4.88</LeadAmplitudeUnitsPerBit>
         <LeadAmplitudeUnits>��V</LeadAmplitudeUnits>
         <LeadHighLimit>2147483647</LeadHighLimit>
         <LeadLowLimit>268435456</LeadLowLimit>
         <LeadID>V4</LeadID>
         <LeadOffsetFirstSample>0</LeadOffsetFirstSample>
         <FirstSampleBaseline>0</FirstSampleBaseline>
         <LeadSampleSize>2</LeadSampleSize>
         <LeadOff>FALSE</LeadOff>
         <BaselineSway>FALSE</BaselineSway>
         <ExcessiveACNoise>FALSE</ExcessiveACNoise>
         <MuscleNoise>FALSE</MuscleNoise>
         <LeadDataCRC32>310414996</LeadDataCRC32>
         <WaveFormData>
vv++/77/vv+8/7z/vP+8/7z/vP+8/7z/vv++/77/vv++/77/vv++/8D/wP/A/8D/wf/C
/8P/xP/C/8L/wv/C/8P/xP/F/8b/yP/I/8j/yP/I/8j/yP/I/8j/yP/I/8j/yP/I/8j/
yP/K/8z/zv/Q/9H/0v/T/9T/1f/W/9f/2P/b/9z/3f/e/+D/4v/k/+b/6f/s/+//8v/1
//j/+//+/wEAAgADAAQABwAIAAkACgAKAAoACgAKAAgACAAIAAgABQAEAAMAAgD///7/
/f/8//r/+P/2//T/8f/u/+v/6P/l/+T/4//i/+D/3v/c/9r/1//W/9X/1P/S/9L/0v/S
/9D/0P/Q/9D/z//O/83/zP/J/8j/x//G/8j/yP/I/8j/xv/G/8b/xv/G/8b/xv/G/8b/
xv/G/8b/x//I/8n/yv/L/8z/zf/O/8//0P/R/9L/0v/S/9L/0v/U/9T/1P/U/9b/1v/W
/9b/1v/W/9b/1v/U/9T/1P/U/9T/1P/U/9T/0//S/9H/0P/Q/9D/0P/Q/8//0P/R/9H/
z//P/8//z//N/83/zP/L/8v/y//M/83/zf/N/83/zv/Q/9L/0//U/9L/0v/S/9P/1P/U
/9T/1P/W/9X/1f/V/9X/1v/W/9b/2f/a/9r/2f/Y/9b/1v/W/9b/1f/U/9T/0v/Q/8//
zP/J/8j/yP/H/8b/xv/F/8X/xP/D/8P/w//D/8L/wv/C/8L/wv/C/8L/w//D/8L/wv/C
/8L/wv/C/8X/xf/L/9T/3//w/wwAMQBYAIYAwQAFAUEBawGMAaEBoQGAAUMBAQG7AHEA
OwAZAPj/z/+y/7D/uf+8/7r/vf+//7z/uv+5/7b/tf+1/7b/tv+1/7f/t/+4/7j/uP+5
/7n/uf+5/7r/uv+6/7v/u/+7/7z/uv+7/7v/vP+9/7//wP/B/8L/wv/C/8P/w//D/8T/
xP/C/8T/xP/E/8b/xv/G/8f/xv/G/8j/yP/K/8r/y//L/8v/zP/M/83/0P/Q/9H/0v/T
/9X/1v/X/9z/3f/g/+L/4v/k/+b/6f/r/+3/8P/z//X/+P/6//z///8BAAQABQAFAAYA
BgAGAAUABAAEAAQAAwACAAAA///+//3/+//6//j/9//1//L/8P/v/+3/6//q/+j/5v/l
/+L/4P/e/9z/3P/a/9n/2P/V/9T/0//S/9T/0//R/9D/zf/N/8z/zP/L/8r/yv/K/8r/
yv/J/8n/yf/J/8n/yf/L/8v/zP/M/8r/yv/L/8z/zP/M/83/zv/O/8//z//P/9L/0v/T
/9P/0v/T/9P/1P/U/9T/1f/V/9X/1f/W/9b/1v/W/9b/1v/Y/9f/1//X/9f/1//W/9b/
1v/W/9b/1v/W/9b/1v/U/9T/1P/V/9X/1f/V/9P/0//T/9L/0f/R/9H/0v/V/9X/1f/V
/9b/1//Y/9j/2P/Y/9j/2P/b/9z/3P/c/97/3v/d/93/3P/c/93/3f/g/+H/4v/i/+H/
4P/e/97/4P/e/93/3P/c/9z/2v/Z/9b/0//S/9L/z//O/87/zf/N/8z/y//L/83/zf/M
/8z/zP/M/8z/zP/K/8v/y//K/8z/zP/M/8z/zP/N/8//0//a/+X/8v8KACsAUgB+ALEA
8wA1AWcBigGhAasBlgFhAR8B3QCNAEsAJQAGAN3/vP+2/7//wv/C/8P/xf/E/8P/w//B
/8H/v//A/8D/v//B/8H/wv/C/8D/wf/B/8H/wf/C/8L/wv/B/8H/wf/C/8T/xf/F/8b/
xv/H/8f/x//I/8j/yP/J/8n/yf/K/8r/yP/K/8r/yv/M/8z/zP/N/87/zv/Q/9D/zv/O
/8//z//T/9T/1P/V/9b/1v/X/9j/2f/b/9z/3f/e/9//4v/k/+j/6v/s/+//8f/z//b/
+f/7//7/AAACAAQABQAHAAcACQAKAAoACgALAAoACgAKAAcABgAEAAMAAgABAP///v/8
//v/+f/2//b/9f/z//H/7v/s/+r/6f/l/+T/4//i/+D/3v/d/9z/2//a/9n/2P/W/9X/
0//S/9H/0f/Q/9D/0f/Q/9D/0P/Q/9D/z//P/83/zf/N/83/zf/N/87/zv/Q/9D/0f/S
/9L/0v/T/9T/0v/T/9P/0//S/9L/0//T/9T/1f/V/9b/1P/U/9X/1f/X/9f/2P/Y/9j/
2P/Y/9j/2P/X/9f/1//X/9f/1v/W/9T/0//U/9T/1P/U/9T/1v/U/9T/1P/R/9H/0f/R
/9H/0f/R/9D/0f/R/9H/0v/T/9P/0//T/9T/1f/W/9b/1v/W/9b/1v/X/9j/2P/Y/9j/
2P/X/9f/1//Y/9r/2//c/93/3v/e/93/3P/a/9r/2v/Y/9f/1v/U/9T/0v/R/87/y//K
/8r/yf/I/8j/x//J/8j/x//H/8X/xf/E/8T/xP/E/8T/xP/E/8X/xf/E/8b/xv/G/8b/
xv/F/8f/z//Y/+X/+P8YAD0AZACSAMkABQE3AVUBbAF7AXEBSAELAc0AhQA9ABcA///c
/7n/rP+0/7v/uv+6/73/vf+8/7v/u/+5/7n/t/+4/7j/t/+5/7n/uv+6/7r/u/+7/7v/
u/+8/7z/vP+9/73/vf++/77/v/+//8D/wP/B/8H/wf/C/8L/wv/D/8P/w//E/8T/xP/G
/8b/xv/G/8b/xv/H/8j/yP/K/8r/zP/M/83/zf/N/87/zv/P/9D/0P/R/9L/0//V/9b/
1//a/9v/3v/g/+L/5P/m/+n/6//t//D/8//z//b/+P/6//v/+//8//v/+//8//z//P/7
//r/+v/6//f/9v/0//P/8v/x/+//7v/t/+3/7P/q/+r/6f/n/+X/5v/k/+L/4f/d/9z/
2//a/9r/2P/X/9b/1f/U/9P/0v/S/9H/z//O/8//z//O/87/z//O/87/zv/M/8z/y//L
/83/zf/N/83/zf/N/87/zv/Q/9D/0f/S/9L/0v/T/9T/1P/V/9X/1f/W/9b/1//X/9b/
1//X/9j/1v/W/9f/1//X/9f/2P/Y/9j/2P/Y/9j/2P/X/9f/1//W/9T/1P/U/9T/1v/U
/9T/1P/T/9P/0//T/9P/0//T/9L/0//T/9P/1P/V/9X/1f/V/9b/1//Y/9j/2P/Y/9j/
2P/Z/9r/2v/a/9r/2v/Z/9n/2f/a/9z/3f/g/+H/4v/i/9//3v/c/9z/3P/a/9n/2P/a
/9r/2P/X/9T/0f/Q/9D/zf/M/8z/y//N/8z/y//L/83/zf/M/8z/yv/K/8r/yv/K/8v/
y//K/8r/yv/K/8r/zP/N/83/0f/a/+P/8v8KAC8AVgCAALEA6wAfAUcBXgFvAXcBXgEn
AesArQBjACsAEQD2/83/tP+2/7//wP/A/8P/wf/C/8H/wf+//7//vf++/77/vf+9/73/
vv++/8D/wf/B/8H/w//E/8T/xP/D/8P/w//E/8T/xf/F/8b/xv/H/8f/x//I/8j/yP/J
/8n/yf/K/8r/yv/M/8z/zP/M/8z/zP/N/9D/0P/S/9L/0v/S/9P/0//T/9T/1P/V/9j/
2P/Z/9r/2f/b/9z/3f/g/+H/5P/m/+b/6P/q/+3/7//x//T/9//5//z//v8AAAAAAQAD
AAMAAQACAAIAAgABAAAAAAAAAP3//P/6//n/+P/3//X/9P/0//P/8f/u/+7/7f/r/+n/
6v/o/+b/5f/l/+T/4//i/+L/4P/f/97/3f/c/9v/2v/a/9n/1//W/9X/1f/U/9T/1f/U
/9T/1P/U/9T/0//T/9X/1f/V/9X/1//X/9j/2P/W/9b/1//Y/9j/2P/Z/9r/2v/b/9v/
2//c/9z/3f/d/9z/3f/d/97/3v/e/9//3//d/93/3v/e/9z/3P/c/9z/3P/d/93/3f/a
/9r/2v/a/9r/3P/a/9r/2v/X/9f/1//X/9f/1//X/9b/1//X/9f/2P/X/9f/1//X/9b/
1//Y/9j/2v/a/9r/2v/b/9z/3P/c/9z/3P/b/9v/2//c/97/3//g/+H/4v/i/+H/4P/e
/97/3P/a/9n/2P/Y/9j/1v/V/9T/0f/Q/9D/zf/M/8z/y//N/8z/y//L/8n/yf/I/8j/
yP/I/8j/yP/I/8n/yf/I/8j/yP/I/8j/yv/L/8v/zf/U/+H/7v8EACcATgB4AKcA3wAX
AT8BWAFtAXUBYAErAe8AswBpAC0AEQD4/9H/tP+w/7n/uv+8/73/v/++/73/vf+7/7v/
uf+6/7r/uf/A/8X/y//Q/87/z//P/8//zf/O/87/zv/N/83/zf/O/8z/zf/N/87/zv/P
/8//z//Q/9D/0P/R/9H/0f/S/9L/0v/U/9T/1P/S/9L/0v/T/9T/1P/W/9b/1P/U/9X/
1f/X/9j/2P/Z/9r/2v/b/9z/3f/f/+D/4f/k/+X/6P/q/+r/7P/u//H/9f/3//r//f/9
/wAAAgAEAAYABwAJAAkABwAIAAgACAAHAAYABgAGAAUABAACAAEAAAD///3//P/8//v/
+f/2//T/8//x/+//8P/u/+z/6//p/+j/5//m/+b/5P/j/+L/4f/g/9//3v/c/9v/2f/Y
/9f/1//W/9b/1//W/9b/1v/W/9b/1f/V/9f/1//X/9f/1//X/9j/2P/Y/9j/2f/a/9r/
2v/b/9z/3P/d/93/3f/g/+D/4f/h/+D/4f/h/+L/5P/k/+X/5f/l/+X/5v/m/+T/5P/k
/+T/5P/j/+P/4//j/+L/4P/g/+D/4P/g/97/3v/e/97/3//g/+H/4P/f/97/3P/b/9v/
2//c/9//3//f/9//4P/h/+L/4v/k/+T/5P/k/+P/5P/k/+T/5P/k/+P/4//l/+b/6P/p
/+r/6//s/+z/6//q/+j/6P/m/+T/4//i/+L/4v/g/9//3v/b/9r/2v/X/9b/1v/V/9X/
1P/T/9P/1f/V/9T/1P/U/9T/1P/U/9L/0//T/9L/0v/S/9L/0v/U/9P/1f/Z/+D/6//6
/xIANwBcAIQAtQDvACUBTQFmAXcBfQFmATEB9QC1AGsANQAbAAAA2/++/77/xf/I/8r/
y//L/8r/yf/J/8f/x//H/8j/yP/H/8X/xf/G/8b/xv/H/8f/x//J/8r/yv/K/8v/y//L
/8z/zP/N/83/zv/O/8//z//P/9L/0v/S/9P/0//T/9T/1P/S/9T/1P/U/9b/1v/W/9f/
2P/Y/9r/2v/a/9r/2//b/93/3v/e/9//4v/i/+P/5P/j/+X/5v/n/+r/6//u//D/8v/0
//b/+f/7//3/AAADAAMABgAIAAoADAANAA8ADwARABIAEgASAA8ADgAOAA4ADQAMAAoA
CQAIAAcABQAEAAIAAQD///z//P/7//n/9//2//T/8v/x//H/8P/v/+7/7P/q/+n/6P/p
/+j/5//m/+b/5f/j/+L/4f/h/+D/4P/d/9z/3P/c/97/3v/d/93/3//f/9//3//f/9//
4P/g/+L/4v/j/+T/5P/k/+X/5v/m/+f/5//n/+j/6P/p/+n/6v/r/+v/7P/q/+r/6//r
/+3/7f/u/+7/7P/s/+z/7P/s/+v/6//r/+n/6v/o/+j/6P/o/+j/5v/m/+b/5f/l/+X/
5f/l/+X/5f/k/+X/5f/l/+b/5//n/+f/5//m/+f/6P/o/+j/6P/o/+j/6f/q/+r/6v/q
/+r/6f/p/+n/6v/s/+3/7v/v//D/8P/t/+z/6v/q/+j/5v/l/+T/5v/m/+T/4//i/9//
3v/e/9v/2v/a/9n/2f/Y/9f/1//X/9f/1v/W/9b/1v/W/9b/2P/Z/9n/2P/Y/9j/2P/Y
/9j/1//Z/9//6v/1/woAKABNAHYAoADVABEBRQFjAXgBhQF/AVgBHwHjAJ8AWQAvABcA
9v/R/8D/xv/L/8r/zP/R/9H/zv/N/83/y//L/8v/zP/M/8v/y//L/8z/zP/M/83/zf/N
/8v/zP/M/8z/z//P/8//0P/Q/9H/0f/S/9L/0//T/9P/1P/U/9T/1f/X/9f/2P/Y/9j/
2v/a/9r/2v/a/9r/2//a/9r/3P/c/97/3v/f/9//3//g/+D/4f/i/+L/4//k/+f/6f/q
/+v/8P/x//T/9v/2//j/+v/9////AQAEAAcABwAKAAwADgAQABEAEwATABMAFAAUABQA
EwASABIAEgAPAA4ADAALAAoACQAHAAYABAADAAEA/v/8//v/+f/3//j/9v/0//P/8//y
//H/8P/w/+7/7f/s/+n/6P/n/+b/5P/j/+H/4P/h/+H/4P/g/9//3v/e/97/3v/e/93/
3f/f/9//3//f/9//3//g/+D/4v/i/+P/5P/k/+T/5f/m/+j/6f/p/+n/6P/o/+n/6f/s
/+3/7f/u/+z/7P/t/+3/7f/t/+7/7v/u/+7/7v/u/+7/7f/t/+7/7P/s/+z/7P/q/+j/
6P/o/+n/6f/p/+n/6//r/+v/6v/n/+f/5//o/+n/6f/p/+n/6v/r/+z/7P/s/+z/7P/s
/+3/7v/u/+7/7v/u/+3/7f/r/+z/7v/v//D/8f/y//L/8v/y//H/8v/y//D/7//u/+3/
7P/p/+f/5v/j/+L/4v/f/97/3v/d/9//3v/d/93/3f/d/9z/3P/c/9z/3P/c/93/3//g
/+D/3v/e/97/3v/e/93/3//j/+z/+f8KACQASQBwAJoAzwARAU0BcwGMAZ0BnQF+AUcB
CwHHAHsARwAtAAwA4//G/8b/0//U/9L/0//T/9D/z//P/83/zf/P/9D/0P/P/8//z//Q
/9D/0P/R/9H/0f/R/9L/0v/S/9P/0//T/9T/0v/T/9P/1P/W/9f/1//X/9j/2P/Y/9n/
1//X/9j/2P/a/9z/3P/c/9z/3P/c/93/3P/c/97/3v/g/+D/4f/h/+P/5P/k/+X/5v/m
/+f/6P/p/+v/7P/t//D/8f/0//b/+v/8//7/AQADAAUACAALAA0AEAASABQAFgAXABkA
GQAZABoAGgAaABkAGAAYABgAFwAWABQAEwARAA8ADAAKAAkACQAIAAYABAADAAEA///9
//r/9//1//T/9P/0//T/8f/u/+z/6v/r/+r/6f/o/+j/5//l/+T/4//j/+L/4v/h/+D/
4P/g/+D/4P/f/9//3f/d/93/3f/d/93/3v/e/9//4P/i/+T/4v/i/+P/5P/m/+f/5//n
/+j/6P/p/+n/6v/r/+v/7P/u/+7/7//v/+3/7f/u/+7/8P/w//D/8P/u/+3/7v/u/+7/
7v/u/+7/7P/s/+z/6//r/+v/6//r/+v/6//q/+v/6//r/+z/6//r/+v/6//s/+3/7v/u
/+z/7P/s/+z/7//w//D/8P/u/+7/7f/t/+//8P/y//P/8v/z//T/9P/z//L/8P/w//D/
7v/t/+z/6v/q/+j/5//i/9//3v/e/9//3v/e/93/3//e/93/3f/c/9v/2f/Y/9n/2v/b
/9z/2v/b/9v/2v/a/9r/2v/a/9z/2//d/+P/7P/5/wwAKABPAHYApgDfACMBWwF/AZgB
qQGlAX4BRQEJAcEAeQBHACsABgDd/8L/wv/L/87/zv/P/9H/0P/P/8//zf/N/8v/zP/M
/8v/yf/J/8r/yv/M/83/zf/N/8//0P/Q/9D/z//P/8//0P/Q/9H/0f/S/9L/0//T/9P/
0v/S/9L/0//T/9P/1P/U/9T/1v/W/9b/1v/W/9b/1//Y/9j/2v/a/9z/3P/d/93/3v/e
/93/3f/g/+D/4f/i/+T/5//p/+v/7P/t//D/8v/0//b/+P/7////AQAEAAcACwAOABAA
EgAUABUAFwAXABUAFgAWABYAFQAUABQAFAAVABQAEgARABAADwANAAwACAAHAAUAAgD+
//3/+//5//b/9P/y//H/8f/w/+//7v/s/+r/6f/o/+X/5P/j/+L/4v/h/9//3v/f/9//
3v/e/9v/2v/a/9r/2v/a/9n/2f/Z/9n/2f/Z/9n/2f/a/9r/2v/a/9v/3P/a/9r/2//c
/97/3//f/9//4P/g/+H/4f/k/+X/5f/m/+b/5v/n/+f/5//n/+j/6P/q/+r/6v/q/+z/
6//r/+v/6//r/+r/6v/q/+r/6v/o/+b/5v/m/+X/5f/l/+X/5//n/+f/5v/l/+X/5f/m
/+n/6f/p/+n/6P/p/+r/6v/s/+z/7P/s/+3/7v/u/+7/7v/u/+3/7f/t/+7/8P/x//L/
8//0//T/8f/w/+7/7v/w/+7/7f/s/+7/7v/s/+v/5v/j/+L/4v/h/+D/4P/f/+H/4P/f
/9//3//f/97/3v/e/97/3v/e/97/3//f/97/3v/e/97/3v/e/9//3//l/+7/+f8KACYA
SwByAJwA0wAVAU8BeQGUAakBrQGMAVEBFQHRAIUATwAxABAA6f/M/8j/0f/U/9L/0//V
/9b/0//T/9H/0f/P/9D/0P/P/9H/0f/S/9L/0v/T/9P/0//T/9T/1P/U/9X/1f/V/9b/
1P/V/9X/1v/W/9f/1//X/9j/2P/Y/9n/2//b/9z/3P/a/9z/3P/c/9z/3P/c/93/3v/e
/+D/4P/g/+D/4f/h/+H/4v/i/+P/5v/m/+f/6P/p/+v/7P/t//D/8f/0//b/+P/6//z/
//8BAAMABgAJAA0AEAASABQAFgAXABkAGQAbABwAHAAcABsAGgAaABoAGwAaABgAFwAW
ABUAEwASAA4ADQALAAgABgAFAAMAAQD+//z/+v/5//f/9v/1//T/8P/u/+3/7P/p/+j/
5//m/+b/5f/j/+L/4//j/+L/4v/h/+D/4P/g/97/3v/d/93/3f/d/93/3f/b/9v/3P/c
/9r/2v/b/9z/3v/e/9//4P/e/9//3//f/+D/4P/h/+H/5P/l/+X/5v/m/+b/5//n/+X/
5f/m/+b/6P/o/+j/6P/o/+f/5//n/+n/6f/o/+j/5v/n/+j/5v/m/+b/5v/k/+L/4v/i
/+P/4//j/+P/4//j/+P/4v/f/9//3//g/+H/4f/h/+H/5P/l/+b/5v/k/+T/5P/k/+f/
6P/o/+j/6P/o/+f/5//n/+j/6v/r/+z/7f/u/+7/7P/q/+f/5v/m/+T/4//i/+L/4v/g
/9//3P/Z/9j/2P/X/9b/1v/V/9f/1v/V/9X/1f/V/9T/1P/S/9L/0v/S/9L/0//T/9L/
1P/U/9T/1P/U/9X/1//f/+j/9f8MAC4AUwB8AKoA4wAfAU8BbwGIAZUBhQFSARUB1QCJ
AEkAJwANAOj/x/+8/8L/x//G/8j/yf/J/8b/xf/F/8P/w//F/8b/xv/F/8P/w//E/8T/
xP/F/8X/xf/H/8j/yP/I/8f/x//H/8j/yP/J/8n/yv/K/8v/y//L/8z/zP/M/83/zf/N
/87/zv/O/9D/0P/Q/9D/0P/Q/9H/0P/Q/9L/0v/U/9T/1f/V/9f/2P/Y/9n/3P/c/93/
3v/f/+H/4v/j/+b/5//q/+z/7v/w//L/9f/5//v//v8BAAEABAAGAAgADAANAA8ADwAP
ABAAEAAQAA8ADgAOAA4ADQAMAAoACQAGAAUAAwACAAIAAQD///z/+v/5//f/9f/y//D/
7v/t/+n/6P/n/+b/5P/i/+H/4P/f/97/3f/c/9z/2//Z/9j/1//X/9b/1v/V/9T/1P/U
/9L/0v/R/9H/0//T/9P/0//R/9H/0v/S/9L/0v/T/9T/0v/S/9P/1P/W/9f/1//X/9j/
2P/Z/9n/2v/b/9v/3P/c/9z/3f/d/93/3f/e/97/4P/g/+D/4P/g/9//3//f/9//3//e
/97/3v/d/93/3f/c/9z/3P/c/9z/3P/a/9r/2v/Z/9n/2f/Z/9n/2f/Z/9j/2f/Z/9n/
2v/b/9v/2//b/9z/3f/e/97/3P/c/9z/3P/f/+D/4P/g/+D/4P/f/9//3f/e/+D/4f/j
/+X/5//o/+X/5P/i/+L/4P/e/93/3P/c/9z/2v/Z/9j/1f/U/9T/0//S/9L/0f/P/87/
zf/N/8//z//O/87/zv/O/87/zv/O/8//z//O/87/zv/O/87/zv/N/8//1f/e/+n/+v8W
ADkAXgCGALkA9QApAU8BagF/AYEBYgEpAe0AqQBhADEAFwD6/9X/vP+8/8P/xP/E/8X/
xf/E/8P/w//B/8H/wf/C/8L/wf/B/8H/wv/C/8L/w//D/8P/w//E/8T/xP/H/8f/x//I
/8j/yf/J/8r/yv/L/8v/y//M/8z/zP/N/83/zf/O/87/zP/O/87/zv/Q/9D/0P/R/9L/
0v/U/9T/1v/W/9f/1//X/9j/2P/Z/9r/2v/b/9z/3//h/+L/4//k/+X/6P/q/+z/7v/w
//P/9f/3//r//f///wIABAAGAAgACQALAAsADQAOAA4ADgAPAA4ADgAOAA0ADAAKAAkA
CAAHAAUABAAAAP///f/6//j/9//1//P/9P/y//D/7//t/+z/6//q/+b/5P/j/+L/4f/g
/9//3v/g/9//3f/c/9n/2f/Y/9j/2f/Y/9j/2P/W/9b/1f/V/9f/1//X/9f/1//X/9j/
2P/Y/9j/2f/a/9r/2v/b/9z/2v/b/9v/2//c/9z/3f/d/97/3//f/+D/4P/g/+H/4f/j
/+P/5P/k/+T/5P/k/+T/5P/j/+P/4//l/+X/5P/k/+L/4v/i/+L/4v/g/+D/4P/f/9//
3//f/9//3//f/97/3//f/9//4P/h/+H/4f/h/+L/4//k/+T/5P/k/+T/5P/l/+b/5v/m
/+j/6P/n/+f/5f/m/+j/6f/q/+v/7P/s/+n/6P/m/+b/5v/k/+P/4v/i/+L/4P/f/9z/
2f/Y/9j/1//W/9b/1f/X/9b/1f/V/9P/0//S/9L/1P/U/9T/1P/S/9P/0//S/9T/1P/U
/9T/1v/V/9f/2//o//X/CAAqAFEAdgCkANsAFQFFAWUBegGHAX0BUAETAdcAjwBLACkA
EQDs/8v/vv/E/8n/yP/K/8v/y//K/8n/yf/H/8f/x//I/8j/x//F/8X/xv/G/8b/x//H
/8f/yf/K/8r/yv/J/8n/yf/K/8r/y//L/8z/zP/N/83/zf/O/87/zv/P/8//z//Q/9D/
0P/S/9L/0v/S/9L/0v/T/9L/0v/U/9T/1v/W/9f/1//Z/9r/2v/b/9z/3P/d/97/3//h
/+L/4//m/+f/6v/s//D/8v/0//f/+f/7//7/AQABAAQABgAIAAoACwANAA0ADQAOAA4A
DgANAAwADAAMAAsACgAIAAcABAADAAEAAAD+//3/+//4//b/9f/z//H/8P/u/+z/6//p
/+j/5//m/+T/4v/h/+D/3//e/93/3P/c/9v/2f/Y/9f/1//W/9b/1f/U/9T/1P/U/9T/
0//T/9P/0//T/9P/0//T/9T/1P/U/9T/1f/W/9T/1P/V/9b/2P/Z/9n/2f/a/9r/2//b
/9z/3f/d/97/3v/e/9//3//f/9//4P/g/97/3v/e/97/3v/d/93/3f/d/93/3v/c/9z/
3P/c/9z/2v/a/9r/2f/Z/9n/2f/Z/9n/2f/Y/9f/1//X/9j/2f/Z/9n/2f/a/9v/3P/c
/9z/3P/c/9z/2//c/9z/3P/c/9z/2//b/93/3v/g/+H/4P/h/+L/4v/g/97/2//a/9z/
2v/Z/9j/1v/W/9T/0//Q/83/zP/M/8v/yv/K/8n/x//G/8X/xf/H/8f/xv/G/8b/xv/G
/8b/xv/H/8f/xv/G/8b/xv/G/8b/x//J/8//2P/n//r/GgA/AGQAkADJAAMBMwFTAWoB
eQFtAUABBQHHAH8APQAZAP//2v+5/67/tP+5/7j/uv+9/7v/uv+3/7f/tf+1/7X/tv+2
/7X/s/+z/7T/tP+0/7X/tf+1/7X/tv+2/7b/uf+5/7n/uv+4/7n/uf+6/7j/uf+5/7n/
uv+6/7r/u/+7/7v/vP+8/7r/vP+8/7z/vv++/77/v/++/77/wP/A/8D/wP/B/8H/w//E
/8T/xf/G/8b/x//I/8n/y//M/83/0P/R/9T/1v/Y/9r/3P/f/+P/5f/o/+v/7f/w//L/
9P/0//X/9//3//f/+P/4//j/9//2//b/9v/1//T/8v/x//D/7//t/+z/6v/p/+f/5P/i
/+H/3//d/9r/2P/W/9X/0//S/9H/0P/O/8z/y//K/8n/yP/H/8b/xP/D/8H/wP/B/8H/
wP/A/7//vv++/77/vP+8/7v/u/+7/7v/u/+7/7v/u/+8/7z/vP+8/73/vv++/77/v//A
/8D/wf/B/8H/wP/A/8H/wf/C/8P/w//E/8T/xP/F/8X/x//H/8j/yP/G/8b/xv/G/8j/
x//H/8f/x//G/8T/xP/E/8T/xv/E/8T/xP/D/8P/w//D/8H/wf/B/8D/wf/B/8H/wv/B
/8H/wf/B/8L/w//E/8T/xP/E/8T/xP/F/8b/xv/G/8b/xv/F/8X/x//I/8r/y//K/8v/
zP/M/8n/yP/G/8b/xP/C/8H/wP/C/8L/wP+//7z/uf+4/7j/t/+2/7b/tf+1/7T/s/+z
/7P/s/+y/7L/sv+y/7L/sv+y/7P/s/+y/7T/tP+0/7T/sv+z/7f/vf/I/9X/7P8MADEA
WACEAL8A9wAjAT8BVgFhAU8BHgHjAKcAXQAfAAEA5//E/6X/nP+i/6X/pv+o/6n/p/+m
/6X/pf+j/6P/o/+k/6T/o/+j/6P/pP+k/6L/o/+j/6P/o/+k/6T/pP+l/6X/pf+m/6b/
p/+n/6j/qP+p/6n/qf+q/6r/qv+r/6v/q/+s/6z/rP+u/67/rv+u/67/rv+v/7D/sP+y
/7L/sv+y/7P/s/+1/7b/tv+3/7j/uP+5/7r/u/+9/77/v//C/8P/xv/I/8r/zP/O/9H/
0//V/9j/2//f/+L/5P/m/+j/6f/r/+v/6f/q/+r/6v/p/+j/6P/o/+X/5P/i/+H/4v/h
/9//3v/c/9v/2f/W/9L/0f/P/83/zP/K/8j/x//D/8L/wf/A/77/vP+7/7r/uf+4/7f/
tv+4/7f/tf+0/7H/sf+w/7D/r/+u/67/rv+u/67/rf+t/63/rf+t/63/rf+t/67/rv+u
/67/r/+w/7D/sP+x/7L/sP+x/7H/sf+0/7T/tf+1/7b/t/+3/7j/uP+4/7n/uf+7/7v/
vP+8/7r/uv+6/7r/uP+3/7f/t/+5/7n/uP+4/7b/tf+1/7X/tv+2/7b/tv+3/7f/t/+3
/7X/tf+1/7X/tv+2/7b/t/+5/7n/uf+5/7j/uf+5/7r/uf+5/7n/uf+6/7r/uv+6/7v/
vP+9/8D/v/++/77/vf+9/7v/uP+1/7b/tf+2/7P/sv+x/7D/r/+u/63/rP+r/6r/qP+o
/6j/qP+m/6b/pv+m/6b/pv+m/6b/pP+k/6T/pP+m/6b/pv+m/6j/qP+o/6j/s/+8/8X/
zv/g/w==
         </WaveFormData>
      </LeadData>
      <LeadData>
         <LeadByteCountTotal>10000</LeadByteCountTotal>
         <LeadTimeOffset>0</LeadTimeOffset>
         <LeadSampleCountTotal>5000</LeadSampleCountTotal>
         <LeadAmplitudeUnitsPerBit>4.88</LeadAmplitudeUnitsPerBit>
         <LeadAmplitudeUnits>��V</LeadAmplitudeUnits>
         <LeadHighLimit>2147483647</LeadHighLimit>
         <LeadLowLimit>268435456</LeadLowLimit>
         <LeadID>V5</LeadID>
         <LeadOffsetFirstSample>0</LeadOffsetFirstSample>
         <FirstSampleBaseline>0</FirstSampleBaseline>
         <LeadSampleSize>2</LeadSampleSize>
         <LeadOff>FALSE</LeadOff>
         <BaselineSway>FALSE</BaselineSway>
         <ExcessiveACNoise>FALSE</ExcessiveACNoise>
         <MuscleNoise>FALSE</MuscleNoise>
         <LeadDataCRC32>2149836434</LeadDataCRC32>
         <WaveFormData>
3v/e/97/3v/c/9z/3P/c/9r/2v/a/9r/2//c/93/3v/d/9z/2//a/9v/3P/d/97/4P/g
/+D/4P/d/9z/2//a/93/3v/f/+D/4v/i/+L/4v/k/+T/5P/k/+L/4v/i/+L/4f/g/9//
3v/i/+T/5v/o/+n/6v/r/+z/7v/u/+7/7v/w//D/8P/w//H/8v/z//T/+P/6//z//v8A
AAIABAAGAAgACAAIAAgACgAMAA4AEAAQABAAEAAQAA4ADgAOAA4ADAAMAAwADAAKAAoA
CgAKAAgABgAEAAIAAAD+//z/+v/5//j/9//2//P/8v/x//D/7v/u/+7/7v/t/+z/6//q
/+j/6P/o/+j/5//m/+X/5P/h/+D/3//e/+H/4v/j/+T/4v/i/+L/4v/g/+D/4P/g/+D/
4P/g/+D/4f/i/+P/5P/l/+b/5//o/+r/6v/q/+r/6v/q/+r/6v/s/+z/7P/s/+7/7v/u
/+7/7v/u/+7/7v/s/+z/7P/s/+z/7P/s/+z/6//q/+n/6P/o/+j/6P/o/+n/6v/r/+v/
6f/p/+n/6f/p/+n/6P/o/+b/5v/m/+f/5//n/+f/6P/r/+z/7f/u/+z/7f/t/+3/7v/u
/+//7//w//D/8P/x//D/8v/z//P/9P/1//b/9v/0//T/8//z//P/8f/x//H/8P/v/+3/
6//o/+b/5v/l/+P/4//j/+P/4v/h/+H/4f/h/+D/4P/g/97/3v/e/97/4P/f/9//4P/e
/97/3v/e/97/3v/f/+P/6P/x/wUAIgBDAGsAnQDXABEBQQFgAXwBhwF1AUsBFQHKAHQA
PAAlAA0A8//g/9v/3P/c/9z/3P/a/9j/1P/T/9H/0P/Q/9D/0P/Q/9L/0v/S/9P/1v/W
/9b/1v/U/9T/1f/V/9P/0//T/9P/0//U/9T/1P/W/9f/1//Y/9j/2P/Z/9n/1//Y/9j/
2P/a/9r/2v/a/9v/3P/d/93/2//c/93/3f/d/93/3v/f/93/3v/e/9//4P/h/+L/4v/j
/+T/5f/m/+n/6v/r/+3/7v/v//L/8//0//X/9v/4//f/+P/5//n/+//9//7/AAAAAAEA
AQABAAIAAgACAAEA//////3//P/+//7//P/8//r/+f/4//X/9v/0//T/8//v/+7/7f/s
/+v/6v/o/+b/5v/l/+P/4v/g/9//3//e/9//3//e/9z/3P/b/9v/2v/a/9n/2f/Z/9f/
1//X/9f/1//X/9f/1//X/9f/2P/Y/9j/2f/Z/9n/2f/Z/9n/2f/Z/9n/2//c/93/3f/d
/97/3P/c/9z/3f/e/9//4P/h/+P/4//j/+P/4//j/+P/4//j/+P/4//i/+L/4v/i/+H/
4f/i/+L/4v/i/+L/4f/g/9//3v/f/9//3//f/9//3//f/97/3v/e/97/3v/h/+H/4f/h
/+D/4v/i/+L/5P/k/+X/5f/l/+b/5v/n/+j/6P/p/+r/6P/o/+n/6f/q/+z/7v/w//D/
7v/u/+3/7f/r/+n/6f/p/+j/5//l/+X/4v/g/+D/3f/b/9v/2//Z/9j/1//X/9j/2f/Z
/9r/2P/Y/9j/2P/W/9b/1f/V/9j/2P/Y/9j/2P/a/9r/2//d/+D/5f/1/w4ALQBRAH0A
tQDzACcBTAFmAXcBbwFPASEB4ACIAEAAIQALAPH/3P/V/9b/1v/W/9b/1v/U/9H/0f/Q
/9D/zP/M/8z/zP/O/87/zv/P/9D/0P/Q/9D/zv/O/8//z//P/8//z//P/9H/0v/S/9L/
0//T/9L/0v/S/9L/0//T/9H/0v/S/9L/0v/S/9L/0v/V/9b/1//X/9f/2P/Z/9n/1//X
/9j/2f/Z/9r/2v/b/9z/3f/e/97/3//g/+H/4v/j/+T/5f/n/+r/6//u/+//8v/z//T/
9v/4//r//P/9//7//////wAAAAABAAEAAQACAAIAAgABAAEAAQD///7//v/+//z//P/7
//v/+//5//j/9v/2//X/8f/w/+//7v/t/+z/6v/o/+r/6f/n/+b/5P/j/+P/4v/h/+H/
4P/e/9z/2//b/9r/3P/b/9v/2//d/93/3f/d/9v/2//b/9v/2f/Z/9r/2v/c/93/3f/d
/97/3//g/+H/3//f/+H/4v/i/+H/4P/g/+D/4P/g/+H/4f/h/+H/4f/i/+P/5P/l/+X/
5f/l/+X/4//j/+P/4v/i/+L/4v/h/+H/4f/g/97/3v/e/97/4P/g/+D/4P/f/9//3//f
/9//3//f/97/4P/g/+D/4P/h/+H/4f/h/+L/5P/k/+T/5P/k/+X/5f/j/+T/5P/l/+f/
5v/m/+b/5//o/+r/6//r/+z/7f/u/+z/6v/q/+n/6//p/+f/5//l/+T/4//h/9//3P/a
/9r/2f/X/9f/1//Z/9j/1//X/9X/1f/U/9T/1P/U/9T/1P/W/9b/1f/V/9T/1P/U/9T/
1v/W/9b/2f/d/+T/7f8DACAAQQBnAJUAzQD9ACMBPgFUAVcBPwEVAeEAkgBCABwADwD3
/93/1P/V/9T/0P/Q/87/zv/O/8v/y//K/8r/yP/I/8j/yP/K/8r/yv/L/8z/zP/M/8z/
yv/K/8v/y//L/8v/y//L/83/zv/O/87/zf/N/8z/zP/M/8z/zf/N/83/zv/O/87/0P/Q
/9D/0P/P/9D/0f/R/9H/0v/T/9P/1f/V/9b/1//V/9b/1v/X/9b/1//Y/9j/2//c/93/
3v/f/+D/4f/j/+T/5f/o/+n/7P/t/+7/8P/y//T/9v/3//b/9//3//j/+P/5//n/+f/6
//r/+v/5//f/9//1//T/9P/0//L/8v/z//P/8//x//L/8P/w/+//7f/s/+v/6v/n/+b/
5P/i/+L/4f/f/97/3v/d/93/3P/b/9v/2v/Y/9r/2f/Z/9j/2P/X/9f/1//V/9X/1f/V
/9f/1//X/9f/1//X/9j/2P/Y/9n/2f/Z/9r/2//c/93/3f/d/9//4P/g/9//3v/e/97/
3v/e/9//3//f/9//3//f/9//3//f/9//3//f/9//3//f/9//3v/e/9z/3P/c/9z/3P/c
/9z/3P/b/9v/2//b/9v/2//b/9r/3P/c/9z/3P/d/93/3f/d/97/4P/g/+D/3v/e/9//
3//f/+D/4P/h/+P/4v/i/+L/4//k/+b/5//n/+j/6f/q/+z/6v/q/+n/5//l/+P/4//j
/+L/4f/f/93/2v/Y/9j/1//V/9X/1f/V/9T/0//T/9X/1f/U/9T/0v/S/9L/0v/S/9L/
0f/R/9L/0v/S/9L/0v/S/9L/0//X/9z/4//z/w4ALQBPAHkAqwDhAA0BLAFEAVMBSQEn
AfsAvABoACgAEwABAOX/0v/R/9L/0P/Q/87/zP/M/8n/yf/I/8j/xv/G/8b/xv/G/8b/
xv/H/8j/yP/I/8j/yf/K/8z/zf/N/83/zf/N/8v/zP/M/8z/y//L/8r/yv/K/8r/y//L
/83/zv/O/87/0P/Q/9D/0P/Q/9D/0P/P/9H/0v/T/9P/1f/V/9b/1//V/9b/1v/X/9b/
1//Y/9j/2//c/93/3v/h/+L/4//l/+X/5f/n/+f/6v/r/+z/7v/y//T/9v/3//b/9//3
//j/9v/3//f/9//2//b/9v/1//X/9f/z//L/9P/0//L/8v/v/+//7//t/+z/6v/q/+n/
5//m/+X/5P/l/+T/4v/g/+L/4f/f/97/3v/d/93/3P/b/9v/2v/Y/9j/1//X/9b/1v/V
/9X/1f/V/9X/1f/V/9f/1//X/9f/2f/Z/9r/2v/Y/9n/2f/Z/9n/2f/Z/9n/2f/Z/9v/
3P/d/93/3f/e/+D/4P/g/+H/3//f/9//3//f/9//3//f/9//3//f/9//4f/f/+H/4P/c
/9z/3P/c/9z/3P/c/9z/3P/b/9v/2//b/9v/2//b/9r/3P/c/9z/3P/b/9v/2//b/9z/
3v/e/97/3v/e/9//3//f/+D/4P/h/+H/4P/g/+D/3//g/+L/4//k/+b/6P/q/+r/6P/o
/+f/5//l/+P/4//h/+D/3//d/9v/2P/W/9b/1//V/9X/1f/V/9T/0//T/9H/0f/Q/9D/
0P/Q/9D/0P/S/9L/0f/R/9L/0v/S/9L/0v/S/9L/0f/T/9r/4f/x/woAKQBLAHUApwDd
AAsBLAFEAVUBSwEpAf8AxABwAC4AFQAFAOn/1v/P/9D/0P/O/87/zP/M/8n/yf/I/8j/
xv/G/8b/xv/G/8b/xv/H/8j/yP/I/8j/yP/I/8n/yf/J/8n/yf/J/8n/yv/K/8r/zf/N
/8z/zP/O/87/z//P/83/zv/O/87/zv/O/87/zv/P/9D/0f/R/8//0P/R/9H/z//P/9D/
0f/T/9T/1P/V/9b/1//Y/9j/1//Y/9n/2v/d/97/3//h/+L/4//m/+f/6v/r/+z/7v/u
//D/8v/z//b/9//3//j/9v/3//f/9//4//j/+P/3//X/9f/z//L/8v/y//D/8P/x//H/
8f/v/+7/7P/s/+v/6f/o/+f/5v/j/+L/4P/e/+D/3//d/9z/3P/b/9v/2v/Z/9n/2P/W
/9T/0//T/9L/1P/T/9P/0//T/9P/0//T/9P/0//T/9P/0//T/9T/1P/W/9f/1//X/9f/
1//X/9f/1//X/9n/2v/Z/9n/2f/a/9r/2v/a/9v/3f/d/93/3f/d/93/3f/d/93/3f/d
/93/2//b/9v/2v/a/9r/2v/a/9r/2v/Y/9j/2P/Y/9n/2f/Z/9n/2f/Z/9n/2P/W/9b/
1v/W/9n/2f/Z/9n/2v/c/9z/3P/c/9z/3f/d/93/3v/e/9//3//e/97/3v/f/+D/4v/j
/+X/5v/n/+j/6P/m/+b/5f/l/+P/4f/h/+H/4P/f/93/2//Y/9b/1v/T/9H/0f/R/9H/
0P/P/8//0f/R/9D/0P/O/87/zv/O/87/zv/N/83/zP/M/8z/zP/O/87/0P/R/9X/2P/f
/+//CgAnAEkAcwCnANsABwEoAUABTQFDASMB9wC2AGIAKAATAAEA5f/S/83/zP/M/8z/
zP/K/8j/x//H/8b/xv/E/8T/xP/E/8T/xP/E/8X/xv/G/8b/xv/I/8j/yf/J/8n/yf/J
/8n/yf/K/8r/yv/L/8v/yv/K/8r/yv/L/8v/y//M/8z/zP/M/8z/zP/M/8//0P/R/9H/
z//Q/9H/0f/R/9H/0v/T/9P/1P/U/9X/1v/X/9j/2P/b/9z/3f/e/9//4P/h/+P/5P/l
/+j/6f/s/+3/7v/w//D/8v/0//X/+P/5//n/+v/6//v/+//7//r/+v/6//n/+f/5//f/
9v/2//b/9P/0//P/8//z//H/7v/s/+z/6//r/+r/6f/o/+n/6P/m/+T/5P/j/+H/4P/e
/93/3f/c/9v/2//a/9j/2v/Z/9n/2P/X/9X/1P/T/9X/1f/V/9X/1//X/9f/1//Z/9n/
2v/a/9r/2//b/9v/2//b/9v/2//b/9v/3f/e/9//3//f/+D/4v/i/+L/4//j/+P/4//j
/+H/4f/h/+H/4f/h/+H/4f/h/+H/4f/g/+D/4P/g/+D/4P/g/97/3v/e/97/3//f/9//
3//d/93/3f/c/9z/3P/c/9z/3//f/9//3//g/+L/4v/i/+L/4v/j/+P/5f/m/+b/5//n
/+b/5v/m/+f/6P/q/+v/6//s/+3/7v/s/+r/6v/p/+n/5//l/+X/5f/k/+P/4f/h/97/
3P/c/9v/2f/Z/9n/1//W/9X/1f/V/9X/1P/U/9b/1v/W/9b/2P/Y/9f/1//W/9b/1v/W
/9T/1P/U/9n/3f/k/+//BQAgAEEAZQCVAMsAAQEnAUIBVgFXAUEBGwHpAJwATAAkABMA
+//j/9b/1f/U/9L/0v/S/9L/0P/N/83/zP/M/8r/yv/K/8r/zP/M/8z/zf/O/87/zv/O
/87/zv/P/8//z//P/8//z//R/9L/0v/S/9P/0//S/9L/0f/Q/9D/z//Q/9L/0//U/9b/
1v/W/9b/1//Y/9n/2f/X/9j/2f/Z/9n/2f/a/9v/2//c/9z/3f/e/9//4P/g/+P/5P/l
/+b/6f/q/+v/7f/u/+//8v/z//T/9f/2//j/+v/8//7///8CAAMAAwAEAAQABQAFAAUA
AgACAAIAAQABAAEA///+//z//P/6//r/+f/5//n/9//2//T/9P/z//P/8v/x//D/8f/w
/+7/7P/t/+3/7P/s/+v/6f/o/+b/4//j/+L/4P/i/+H/4f/g/97/3f/d/93/3//f/9//
3//h/+H/4f/h/9//3//g/+D/4P/h/+H/4f/i/+P/5P/l/+f/5//p/+r/6v/p/+j/6P/p
/+r/6//t/+z/6//q/+n/6//r/+v/6//t/+3/7f/t/+v/6//t/+7/7v/u/+7/7v/r/+r/
6f/o/+n/6f/p/+n/6f/p/+n/6P/q/+r/6v/q/+v/6//r/+v/7P/u/+7/7v/s/+z/7f/t
/+3/7v/u/+//7//u/+7/7v/t/+7/8P/x//H/8v/z//T/9f/0//X/9f/3//X/8//z//H/
8P/v/+3/6//o/+b/5v/k/+H/4P/f/+H/4P/f/9//3//f/97/3v/e/97/3v/e/9//4P/g
/+H/4v/i/+L/4v/i/+L/4P/h/+X/7P/1/wcAJABFAGcAlQDPAAcBNQFUAWoBdQFnAUEB
DwHGAHAAOAAjAA8A9f/m/+P/5P/k/+D/3P/a/9b/1f/V/9T/1P/V/9b/1//Y/9b/1v/W
/9f/1v/W/9b/1v/U/9T/1f/V/9f/1//X/9f/2f/a/9r/2v/b/9v/2v/a/9r/2v/b/9v/
2//c/9z/3P/e/97/3v/e/93/3v/f/9//3f/e/9//3//f/9//4P/h/+L/5P/l/+f/6P/p
/+r/6v/q/+r/6v/q/+v/7P/t/+//8//1//n/+//8//3//v8AAAIABAAGAAcACgALAAsA
DAAOAA8ADwAPAA4ADgAOAA0ADQANAAsACgAJAAgABQAEAAUABQAFAAMAAAD+//7//f/6
//j/9v/0//X/9v/2//b/9P/z//H/8P/u/+3/7f/s/+3/7f/s/+r/6P/n/+f/5v/m/+X/
5f/l/+X/5f/l/+X/4//j/+P/4//h/+H/4v/i/+P/5f/m/+f/5//n/+f/5//p/+n/6//s
/+3/7f/t/+7/7v/u/+7/7//w//H/8v/z//H/8f/x//H/8f/x//H/8f/t/+//8v/y//L/
8v/y//D/8P/w//D/7//v/+//7//t/+3/7f/s/+7/7v/u/+7/7f/t/+3/7f/u//D/8P/w
/+7/7v/v/+//8P/y//P/9f/0//L/8f/w//P/9P/2//f/9//4//n/+v/4//b/9v/1//f/
9f/z//P/8f/w/+//7f/o/+T/4f/g/+L/4f/i/+P/5f/k/+P/4//i/+H/3//e/9//4P/h
/+L/4P/g/9//3//e/97/3v/e/+D/4P/i/+P/5//s//f/CwAoAEkAbwChAN0AFwFDAV4B
cgF3AWMBOwEJAb4AagA6ACUACwDv/97/2f/c/9r/2P/Y/9j/2P/V/9X/1P/U/9L/0v/S
/9L/0P/Q/9D/0f/U/9T/1P/U/9T/1P/V/9X/1f/V/9X/1f/T/9T/1P/U/9f/1//W/9b/
1v/W/9f/1//V/9b/1v/W/9j/2P/Y/9j/1//Y/9n/2f/X/9j/2f/Z/9r/2//d/9//3v/e
/93/3f/g/+H/4v/i/+T/5v/o/+r/6f/q/+v/7f/u/+//8v/z//b/9//4//r//v8AAAIA
AwAEAAUABQAGAAYABwAHAAcABgAGAAYABQAHAAcABQAEAAQABAACAAIAAAD///7/+//4
//b/9v/1//P/8v/x//D/8f/w/+7/7P/u/+3/6//q/+j/5//n/+b/4//j/+L/4P/g/9//
3//e/97/3f/d/93/3f/d/93/3f/c/9v/2v/Z/9n/2f/a/9r/3P/d/93/3f/d/93/3f/d
/9//3//h/+L/4f/h/+H/4v/k/+T/5P/l/+X/5f/l/+X/5f/l/+X/5f/n/+f/5//n/+n/
6f/p/+j/6P/o/+j/6P/o/+j/6P/n/+b/5f/k/+H/4f/h/+H/4v/j/+T/5P/i/+L/4v/i
/+X/5f/l/+X/5P/m/+b/5v/m/+b/5//n/+n/6v/q/+v/7f/s/+z/7P/r/+z/7v/v/+3/
7v/v//D/8P/u/+7/7f/v/+3/6//r/+v/6v/p/+f/4//g/97/3v/d/9v/2//b/9z/3P/c
/93/2//b/9r/2v/Y/9j/2P/Y/9r/2v/Z/9n/2P/Y/9j/2P/Y/9j/2P/b/9//5P/v/wEA
HAA9AGEAjwDHAAEBLQFOAWYBcQFhATsBCwHIAHAAOAAhAAsA7//e/9f/2P/W/9T/1P/U
/9T/0f/R/9D/0P/O/87/zv/O/87/zv/O/8//0v/S/9L/0v/S/9L/0//T/9H/0f/R/9H/
0f/S/9L/0v/V/9X/1P/U/9T/1P/V/9X/1f/W/9b/1v/U/9T/1P/U/9X/1v/X/9f/2f/a
/9v/2//b/9v/3P/d/93/3v/e/9//3v/f/+D/4P/h/+L/4//k/+f/6P/p/+v/6v/r/+7/
7//y//P/9P/2//r//P/+////AQADAAQABgAGAAcABwAHAAgACAAIAAcABwAHAAUABAAG
AAYABAAEAAEAAQABAP///P/6//r/+f/1//T/8//y//H/8P/u/+z/6v/p/+f/5v/k/+P/
4//i/+P/4//i/+D/4v/h/+H/4P/e/93/3f/d/93/3f/d/93/2//b/9v/2//b/9v/3P/c
/9z/3f/d/93/3f/d/93/3f/d/93/3//g/+H/4f/h/+L/5P/k/+T/5f/j/+P/4//j/+P/
4//j/+P/5P/l/+b/5//n/+f/5//m/+b/5v/m/+X/5//n/+b/5P/k/+T/5P/i/+L/4v/i
/+L/4//k/+X/4//j/+P/4v/g/+D/4P/g/+P/4//j/+P/5v/o/+j/6P/m/+b/5//n/+f/
6P/o/+n/6f/o/+j/6P/p/+r/7P/t/+//8P/x//L/8P/u/+7/7f/r/+n/5//n/+f/5v/l
/+P/4f/e/9z/3P/d/9v/2//b/9n/2P/X/9f/2f/Z/9j/2P/W/9b/1v/W/9b/1v/V/9X/
2P/Y/9j/2P/Y/9b/2P/b/9//5v/1/w8ALABLAHMApwDfAA8BNQFSAWQBXwFBARcB2wCG
AD4AIAANAPP/3f/U/9X/1P/S/9D/0P/Q/87/zf/N/8z/zP/L/8z/zf/O/8z/zP/M/83/
zv/O/87/zv/Q/9D/0f/R/8//z//P/8//z//Q/9D/0P/R/9H/0P/Q/9L/0v/T/9P/0f/S
/9L/0v/U/9T/1P/U/9P/1P/V/9X/1f/W/9f/1//X/9f/2P/Z/9n/2v/a/9v/3P/d/97/
3v/f/+D/4f/i/+P/5P/l/+f/6v/r/+7/7//y//P/9P/2//j/+v/8//3/AAABAAEAAgAC
AAMAAwADAAIAAgACAAEAAwADAAEAAAD+//7//P/8//n/+f/5//f/9v/0//T/8//v/+7/
7f/s/+v/6v/o/+b/6P/n/+X/5P/i/+H/4f/g/9//3//e/9z/2v/Z/9n/2P/Y/9f/1//X
/9f/1//X/9f/1//X/9f/1//X/9f/2P/Y/9j/2f/Z/9n/1//X/9f/1//Z/9n/2//c/9//
3//f/+D/4P/g/+D/4f/h/+H/4f/h/+H/4f/h/+H/4//j/+P/4//l/+X/5f/k/+P/4v/h
/9//3//f/+H/4f/g/+D/4P/g/+D/3v/e/97/3v/d/93/3f/d/9//3//f/97/3v/e/97/
3v/h/+H/4f/h/+D/4v/i/+L/4v/i/+P/4//j/+T/5P/l/+X/5P/k/+T/4//k/+b/5//o
/+r/7P/u/+z/6v/q/+n/6P/l/+L/4f/i/+L/4v/h/9//3P/a/9r/2f/X/9f/1//X/9b/
1f/V/9X/1f/U/9T/1P/U/9T/1P/W/9b/1f/V/9X/1P/T/9L/0v/S/9L/1f/b/+D/6f/7
/xYANQBXAIMAuQDrABUBNAFOAVkBSQElAfUAsgBeACoAFwABAOf/2P/T/9L/0P/O/87/
zP/M/8v/y//K/8r/yP/I/8j/yP/I/8j/yP/J/8r/yv/K/8r/yv/K/8v/y//N/83/zf/N
/83/zv/O/87/zf/N/8z/zP/M/8z/zf/N/83/zv/O/87/0P/Q/9D/0P/P/9D/0f/R/9H/
0v/T/9P/1f/V/9b/1//V/9b/1v/X/9j/2f/a/9r/2//c/93/3v/f/+D/4f/j/+T/5f/o
/+n/7P/t/+7/8P/0//b/+P/5//r/+//7//z//P/9//3//f/+//7//v/9//3//f/7//r/
+v/6//j/+P/2//X/9P/x//D/7v/u/+3/7f/s/+v/6v/n/+b/5P/i/+L/4f/f/97/3P/b
/9v/2v/Z/9n/2P/W/9b/1f/V/9T/1P/T/9P/0//T/9P/0//T/9H/0f/R/9H/0f/R/9L/
0v/U/9X/1f/V/9X/1f/V/9X/1f/V/9f/2P/X/9f/1//Y/9b/1v/W/9f/2f/Z/9n/2f/Z
/9n/2f/Z/9v/2//b/9v/2//b/9v/2v/a/9r/2v/a/9r/2v/a/9r/2P/Y/9j/2P/X/9f/
1//X/9f/1//X/9b/1v/W/9b/1v/X/9f/1//X/9j/2v/a/9r/2v/a/9v/2//b/9z/3P/d
/9//3v/e/97/3//g/+L/4//j/+T/5f/m/+T/4v/i/+H/3//d/9v/2//d/9z/2//Z/9X/
0v/Q/9D/z//N/83/zf/P/87/zf/N/8v/y//K/8r/zP/M/8z/zP/K/8r/yf/J/8z/zP/M
/8z/zP/M/8r/y//R/9j/5f/9/xoAOQBhAJMAyQD7ACEBPAFQAU8BNQELAdUAhAA4ABYA
BQDr/9P/yv/J/8r/yP/I/8b/xP/C/8H/wf/A/8D/wP/A/8D/wP++/77/vv+//8D/wP/A
/8D/wP/A/8H/wf/B/8H/wf/B/8H/wv/C/8L/wv/B/7//vv+//8D/wv/D/8P/xP/E/8T/
xv/G/8b/xv/G/8b/xv/F/8X/xv/H/8f/x//H/8j/yf/J/8r/yv/L/8z/zf/O/87/z//Q
/9H/0v/T/9T/1f/X/9r/2//e/9//4v/j/+T/5v/m/+j/6v/r/+z/7f/t/+7/7v/v/+//
7//w//D/8P/v/+//7//t/+z/7P/s/+r/6v/n/+f/5//l/+L/4P/g/9//3f/c/9v/2v/Z
/9j/1v/U/9T/0//R/9D/zv/N/83/zP/N/83/zP/K/8r/yf/J/8j/yP/H/8f/x//F/8X/
xf/F/8X/xf/F/8X/x//H/8j/yP/I/8n/yf/J/8n/yf/J/8n/yf/J/8v/zP/N/83/zf/O
/87/zv/O/8//0f/R/9H/0f/T/9P/0//T/9P/0//T/9P/0//T/9P/0v/U/9T/1P/S/9L/
0v/S/9D/0P/Q/9D/z//P/8//z//P/8//z//O/87/zv/O/87/z//P/8//z//Q/9L/0v/S
/9D/0P/R/9H/0f/S/9L/0//V/9T/1P/U/9X/1v/Y/9n/1//Y/9n/2v/Y/9b/1v/V/9X/
0//R/9H/0f/Q/8//zf/L/8j/xv/G/8P/wf/B/8H/wf/A/7//v/+//7//vv++/77/vv++
/77/vv++/73/vf++/77/vv++/77/vv++/7//w//K/9f/7f8KACkATwCBALkA6wARAS4B
QAFBASUB/QDHAHYALAAKAPf/2//F/7z/u/+4/7j/uP+4/7b/tP+x/7H/sP+w/7D/sP+w
/7D/rv+u/67/r/+w/7D/sP+w/7D/sP+x/7H/sf+x/7H/sf+x/7L/sv+y/7H/sf+w/7D/
sv+y/7P/s/+x/7L/sv+y/7L/sv+y/7L/s/+0/7X/tf+1/7b/t/+3/7X/tf+2/7f/t/+4
/7j/uf+6/7v/vP+8/73/vv+//8D/wf/C/8P/xf/G/8f/yv/L/87/z//Q/9L/1v/Y/9r/
2//c/93/3f/e/97/3//f/9//3v/e/97/3f/d/93/2//a/9j/2P/W/9b/0//T/9P/0f/Q
/87/zv/N/8v/yv/J/8j/x//G/8T/wv/A/7//vf+8/7z/u/+7/7r/t/+3/7b/tP+2/7X/
tf+0/7L/sf+x/7H/r/+v/6//r/+v/6//r/+v/6//r/+w/7D/sP+x/7H/sf+x/7H/sf+x
/7H/sf+z/7T/s/+z/7P/tP+0/7T/tP+1/7X/tf+1/7X/t/+3/7f/t/+3/7f/t/+3/7f/
t/+3/7b/tv+2/7T/tP+0/7T/tP+0/7T/tP+z/7P/s/+z/7H/sf+x/7D/sP+w/7D/sP+v
/6//r/+v/7D/sv+y/7L/tP+0/7X/tf+z/7T/tP+1/7X/tP+0/7T/tf+2/7j/uf+3/7j/
uf+6/7j/tv+2/7X/tf+z/7H/sf+z/7L/sf+v/6v/qP+m/6b/pf+j/6P/o/+j/6L/of+h
/6H/of+g/6D/oP+g/6D/oP+g/6D/n/+f/57/nv+e/57/nv+e/6D/of+n/6z/u//T//D/
DwA3AGkAnwDPAPMADgEgARkB/QDVAJsARgAAAOT/0/+3/6P/nP+b/5r/lv+W/5T/lP+S
/5H/kf+Q/5D/jv+O/47/jv+O/47/jv+P/5D/kP+Q/5D/jv+O/4//j/+P/4//j/+P/4//
kP+Q/5D/j/+P/47/jv+Q/5D/kf+R/5H/kv+S/5L/kv+S/5L/kv+R/5L/k/+T/5H/kv+T
/5P/k/+T/5T/lf+V/5b/lv+X/5j/mf+a/5r/mf+a/5v/nP+d/57/n/+h/6L/o/+m/6f/
rP+t/67/sP+y/7T/tv+3/7j/uf+5/7r/uv+7/7v/u/+6/7r/uv+5/7f/t/+1/7T/tP+0
/7L/sv+w/6//rv+r/6r/qP+o/6f/p/+m/6X/pP+i/6D/nf+a/5j/l/+V/5T/lv+V/5X/
lP+R/5H/kP+O/47/jf+N/4z/i/+J/4j/h/+J/4n/if+J/4f/h/+H/4f/h/+H/4j/iP+I
/4n/if+J/4n/if+J/4n/h/+H/4n/iv+J/4n/if+K/4v/jP+N/4//j/+P/4//j/+R/5H/
kf+R/5D/j/+O/43/i/+L/4v/iv+K/4r/iv+J/4n/if+J/4n/if+J/4n/if+J/4n/if+J
/4b/hv+G/4b/iP+I/4j/iP+J/4n/if+J/4n/iP+H/4f/iP+I/4j/iP+J/4r/i/+M/5D/
kP+Q/5H/j/+O/43/jf+L/4r/if+I/4b/hv+E/4L/gP9//37/ff98/3n/eP93/3b/dv92
/3b/dv91/3T/c/9y/3D/cP9w/3D/cP9w/3D/cP9y/3L/cv9y/3L/cv9y/3L/dv96/37/
gv+Q/w==
         </WaveFormData>
      </LeadData>
      <LeadData>
         <LeadByteCountTotal>10000</LeadByteCountTotal>
         <LeadTimeOffset>0</LeadTimeOffset>
         <LeadSampleCountTotal>5000</LeadSampleCountTotal>
         <LeadAmplitudeUnitsPerBit>4.88</LeadAmplitudeUnitsPerBit>
         <LeadAmplitudeUnits>��V</LeadAmplitudeUnits>
         <LeadHighLimit>2147483647</LeadHighLimit>
         <LeadLowLimit>268435456</LeadLowLimit>
         <LeadID>V6</LeadID>
         <LeadOffsetFirstSample>0</LeadOffsetFirstSample>
         <FirstSampleBaseline>0</FirstSampleBaseline>
         <LeadSampleSize>2</LeadSampleSize>
         <LeadOff>FALSE</LeadOff>
         <BaselineSway>FALSE</BaselineSway>
         <ExcessiveACNoise>FALSE</ExcessiveACNoise>
         <MuscleNoise>FALSE</MuscleNoise>
         <LeadDataCRC32>1791916150</LeadDataCRC32>
         <WaveFormData>
mv+a/5r/mv+c/5z/nP+c/5r/mv+a/5r/nP+c/5z/nP+a/5r/mv+a/5z/nP+c/5z/nv+e
/57/nv+b/5r/mf+Y/5v/nP+d/57/oP+g/6D/oP+i/6L/ov+i/6H/oP+f/57/oP+g/6D/
oP+h/6L/o/+k/6b/pv+m/6b/pv+m/6b/pv+o/6j/qP+o/6n/qv+r/6z/rv+w/7L/tP+2
/7j/uv+8/7z/vP+8/7z/vf++/7//wP/C/8L/wv/C/8L/wv/C/8L/wP/A/8D/wP/C/8L/
wv/C/8D/vv+8/7r/uP+2/7T/sv+y/7L/sv+y/6//rv+t/6z/qv+q/6r/qv+p/6j/p/+m
/6T/pP+k/6T/ov+i/6L/ov+h/6D/n/+e/5//oP+h/6L/oP+g/6D/oP+i/6L/ov+i/6L/
ov+i/6L/pP+k/6T/pP+l/6b/p/+o/6j/qP+o/6j/qv+q/6r/qv+o/6j/qP+o/6r/qv+q
/6r/rP+s/6z/rP+s/6z/rP+s/6z/rP+s/6z/q/+q/6n/qP+q/6r/qv+q/6z/rP+s/6z/
qv+q/6n/qf+n/6b/pv+m/6T/pP+k/6X/o/+j/6P/pP+o/6n/qv+s/6r/q/+r/6v/qv+q
/6v/rP+s/6z/rP+t/6//r/+w/7D/s/+0/7T/tP+y/7H/sf+w/7D/r/+v/7D/r/+v/63/
rP+p/6b/pf+l/6L/of+h/6H/nv+d/53/nf+f/5//nv+e/57/nv+e/57/nf+d/57/nv+d
/53/nf+d/5v/m/+b/5z/nv+j/6//w//Y//L/FQBAAG0AkQCsAMUA0gDNALkAlgBfAB4A
8//h/83/u/+u/6f/pP+h/6H/oP+f/5r/lv+W/5X/lf+T/5P/k/+T/5T/lP+U/5X/l/+X
/5j/mP+W/5b/lv+W/5T/lP+U/5T/lv+W/5j/mP+a/5r/m/+b/5v/m/+b/5v/mv+b/5v/
m/+c/5z/nP+c/5z/nP+d/53/nP+c/5z/nP+c/5z/nP+d/57/n/+f/5//n/+g/6D/oP+f
/6D/of+j/6b/pv+n/6j/qf+q/6r/rP+t/67/sP+y/7L/tf+2/7f/uP+5/7n/uv+7/73/
vv+//8H/wv/C/8L/wf/B/8H/wf/B/8H/wf+//77/vv++/7z/uv+5/7j/t/+4/7f/tv+1
/7H/sP+w/6//rv+s/6z/q/+q/6n/qf+p/6j/p/+m/6b/p/+m/6X/pP+k/6T/pP+k/6L/
ov+i/6P/o/+j/6P/o/+j/6T/pP+k/6b/pv+n/6f/pf+l/6X/pf+o/6j/qP+p/6j/qf+p
/6n/qf+p/6j/qP+q/6r/qv+r/6v/q/+r/6r/qv+r/6v/q/+r/6v/q/+r/6v/q/+r/6r/
qv+q/6j/qP+o/6j/qP+o/6j/qP+o/6j/qP+n/6f/p/+m/6b/pv+m/6b/pv+o/6n/qv+r
/6r/q/+r/6v/rP+s/63/rf+v/7D/sP+x/7L/sv+y/7L/sP+x/7D/sP+x/7P/tf+2/7j/
uP+3/7f/tv+1/7P/sv+y/7H/sf+v/67/q/+o/6f/pf+k/6P/o/+j/6L/of+h/6P/o/+j
/6L/oP+g/6D/oP+e/53/nf+e/6D/n/+f/5//n/+f/5//n/+g/6L/o/+r/7v/0P/m/wUA
LgBbAIMAogC7AMoAzQC9AKQAdwA0AP3/4//T/73/rv+n/6T/o/+h/6D/n/+e/5z/nP+b
/5v/l/+X/5f/l/+Y/5j/mP+Z/5n/mf+a/5r/mP+Y/5j/mP+Y/5j/mP+Y/5r/mv+c/5z/
nP+c/53/nf+d/53/nf+d/57/n/+f/5//n/+e/53/nP+d/57/oP+h/6L/ov+i/6L/oP+g
/6D/of+i/6P/o/+j/6X/pv+m/6b/p/+o/6n/q/+r/6r/qv+q/63/rv+u/7D/sf+y/7T/
tv+6/73/vv+//8D/wf/B/8L/wv/D/8P/w//D/8T/xP/E/8H/wf/B/8H/w//D/8P/wf/C
/8L/wv/A/8D/v/++/73/uv+5/7j/t/+3/7b/tv+1/7T/sv+y/7H/rv+t/63/rf+s/6v/
qv+q/6f/pv+l/6T/pf+m/6f/qP+q/6r/qv+r/6n/qf+p/6n/p/+o/6j/qP+q/6r/q/+r
/63/rf+t/63/rv+u/67/r/+u/6//r/+v/6//r/+u/67/sP+w/7D/sf+z/7P/s/+y/7L/
s/+z/7P/s/+z/7P/s/+z/7P/s/+y/7L/sP+w/7D/sP+w/7D/sP+w/7D/sP+w/7D/sP+v
/6//r/+u/67/sP+w/7D/sP+z/7P/s/+z/7T/tf+1/7X/tP+0/7X/tf+1/7b/tv+3/7j/
uP+4/7j/u/+9/73/vv/A/8H/wv/C/8D/wP+//7//vv+9/7v/uv+6/7n/uf+3/7T/sf+u
/63/rf+s/6v/q/+t/6z/q/+r/6v/q/+r/6r/qv+q/6r/qv+s/6v/q/+s/6z/q/+r/6v/
q/+r/6v/q/+s/67/s//B/9P/6v8EACUATABzAJMArADBAMgAvwCrAIgATwAQAPH/5f/T
/8H/uP+1/7L/r/+t/6r/q/+q/6j/qP+n/6f/o/+j/6P/o/+k/6T/pP+l/6f/p/+o/6j/
pv+m/6b/pv+m/6b/pv+m/6j/qP+q/6r/qP+o/6n/qf+p/6n/qf+p/6r/q/+r/6v/rP+s
/6z/rP+s/6z/rf+t/67/rv+u/67/sP+w/7D/sf+w/7H/sf+x/7H/sv+y/7L/s/+0/7X/
t/+2/7b/t/+4/7v/vP+8/77/v//A/8L/xP/E/8f/yP/J/8j/yf/J/8r/zP/N/83/zf/P
/9D/0P/Q/87/zf/M/8v/y//L/8v/yf/K/8r/yv/I/8n/yf/J/8n/yP/H/8b/xf/B/8D/
wP+//77/vP+8/7v/uv+5/7n/uf+4/7f/tv+2/7f/tv+1/7T/tP+0/7T/tP+0/7T/tP+1
/7X/tf+1/7X/s/+0/7T/tP+2/7b/t/+3/7n/uf+5/7n/vP+8/7z/vf+7/7v/uv+5/7v/
u/+6/7r/vP+8/7z/vf+7/7v/u/+6/7r/u/+7/7v/u/+7/7v/u/+6/7j/uP+4/7j/uv+6
/7r/uv+6/7r/uv+5/7n/uf+4/7j/uP+4/7j/uP+5/7n/uf+5/7z/vf+9/73/vP+8/73/
vf+9/77/vv+//8D/wP/A/8D/wf/D/8P/xP/E/8X/xv/G/8j/yP/H/8f/xv/F/8P/wv/C
/8H/wf+//77/u/+4/7f/tf+0/7P/s/+z/7L/sf+x/7L/s/+0/7T/s/+y/7H/sP+w/6//
r/+w/7L/sf+x/7H/sf+x/6//r/+w/7T/t//B/9H/5v/+/xkAPABjAIcApAC7AMoAywC9
AKQAdQA2AAMA8f/h/83/wP+7/7j/tf+z/7D/r/+s/6z/rP+r/6v/p/+n/6f/p/+o/6j/
qP+p/6n/qf+q/6r/rP+s/6z/rP+s/6z/rP+s/6z/rP+u/67/rP+s/63/rf+t/63/rf+t
/7D/sf+x/7H/sP+w/7D/sP+w/7D/sf+x/7L/sv+y/7L/tP+0/7T/tf+0/7X/tf+1/7P/
tP+0/7T/tv+4/7r/vf++/77/v//A/7//wP/A/8L/w//E/8b/yP/K/83/zv/P/9D/0f/R
/9L/0f/R/9D/z//R/9L/0v/S/9P/0//T/9P/0f/R/9H/z//Q/9D/0P/O/8z/y//K/8n/
yP/H/8b/xf/D/8L/wv/B/8L/wP/A/7//vv+9/73/vf+8/7v/uv+6/7v/uv+5/7j/uP+4
/7j/uP+4/7j/uP+5/7v/u/+7/7v/u/+8/7z/vP+6/7r/u/+7/7v/u/+7/7v/vP+8/7z/
vf++/7//v/+//8H/wf/A/8D/wP/A/8D/wf/B/8H/wf/A/8D/wf/B/8H/wf/B/8P/wf++
/77/vv++/77/vv++/77/vv+8/7z/vP+7/7v/u/+6/7r/vP+8/7z/vP+9/73/vf+9/77/
v/+//7//wP/A/8H/wf/B/8L/wv/D/8T/xP/E/8T/w//F/8X/xv/H/8n/y//M/87/zv/N
/83/yv/J/8f/xv/E/8P/w//B/8L/v/+8/7v/u/+6/7n/uf+5/7j/t/+3/7f/t/+3/7b/
tv+2/7b/tv+4/7f/t/+4/7b/tf+1/7X/tf+1/7X/s/+0/7j/u//F/9f/7P8CABsAPgBn
AI0AqgC/ANAA0QDDAKoAgwBCAA0A+f/t/9n/yv/F/8D/u/+5/7j/t/+0/7L/sv+x/7H/
r/+v/6//r/+u/67/rv+v/6//r/+w/7D/sP+w/7D/sP+w/7D/sP+w/7D/sP+y/7L/tP+0
/7X/tf+3/7f/t/+3/7b/t/+3/7f/uP+4/7j/uP+4/7j/uf+5/7r/uv+6/7r/uP+4/7j/
uf+6/7v/u/+7/73/vv++/77/vf++/7//wf/A/8D/wf/C/8P/xP/E/8b/yf/K/8z/zv/Q
/9P/1P/V/9b/1//X/9j/2P/Z/9n/2f/Z/9r/2v/a/9n/2f/Z/9n/1//X/9f/1f/V/9b/
1//W/9b/1f/U/9P/0v/R/9D/z//L/8r/yv/J/8j/xv/G/8X/xv/F/8X/xf/E/8P/wv/C
/7//vv+9/7z/vv++/77/vv++/77/vv+//7//v/+//7//wf/C/8L/wv/C/8L/w//D/8P/
w//D/8P/wv/C/8L/w//E/8X/xf/F/8f/x//G/8b/yP/I/8j/yf/J/8n/yf/I/8b/x//H
/8f/x//H/8f/x//H/8b/xv/G/8b/xv/G/8b/xv/G/8j/yP/I/8f/x//H/8b/xv/E/8T/
xP/E/8f/x//H/8f/yP/J/8n/yf/I/8j/yf/J/8v/zP/M/83/zv/O/87/zv/N/8//z//Q
/9H/0//V/9b/1v/W/9X/1f/U/9P/0f/Q/9D/z//P/83/zP/J/8b/xf/D/8L/wf/B/8H/
wP+//7//wf/B/8H/wP/A/8D/wP/A/77/vf+9/77/vv+9/73/vf+//7//wf/B/8D/wv/F
/8//3//y/wgAJQBIAHEAlwCyAMkA1gDXAMkAsACDAEIAEwADAPP/3//S/83/yP/F/8P/
wv+//77/uv+6/7n/uf+5/7n/uf+5/7j/uP+4/7n/uf+5/7r/uv+8/7z/vP+8/7z/vP+8
/7z/vP+8/77/vv++/77/v/+//7//v/+//7//wP/B/8H/wf/A/8D/wP/A/8L/wv/D/8P/
wv/C/8L/wv/C/8L/wv/D/8L/w//D/8P/xf/G/8b/xv/H/8j/yf/L/8r/yv/L/8z/zf/O
/87/0P/T/9T/1v/Y/9j/2//c/93/4P/h/+H/4v/i/+P/4//j/+P/5P/k/+T/4//j/+P/
4//j/+P/4//h/+D/4P/g/97/3v/d/9z/2//a/9n/2P/X/9f/1v/W/9X/1P/S/9L/0f/P
/83/zP/L/8r/yf/I/8j/yP/I/8j/yP/I/8j/yP/I/8b/xv/G/8f/x//H/8f/x//J/8r/
yv/K/8r/yv/L/8v/y//L/8v/y//M/8z/zP/N/87/z//P/8//0f/R/9D/0P/S/9L/0v/T
/9L/0f/Q/87/zv/P/8//z//R/9H/0f/R/9H/0P/O/87/zv/O/87/zv/O/87/zP/M/8z/
y//L/8v/yv/K/8z/zP/M/8z/z//P/8//z//O/8//z//P/9L/0v/T/9P/0//U/9T/1f/U
/9T/1P/U/9X/1//X/9j/2v/b/9z/3P/c/9z/2//b/9r/2f/X/9b/1P/T/9P/0f/S/8//
zP/L/8v/yv/J/8n/x//G/8X/xf/F/8X/xf/E/8b/xv/G/8b/yP/H/8f/yP/G/8X/xf/F
/8X/xf/H/8n/yv/O/9P/4f/z/wgAIAA/AGYAjwCxAMoA3QDmAN0AyQCqAHEAMgARAAUA
8//h/9b/0f/M/8n/x//I/8X/xP/A/8D/v/+//73/vf+9/73/vv++/77/v/+//7//wP/A
/8D/wP/A/8D/wv/C/8L/wv/C/8L/xP/E/8L/wv/D/8P/wf/B/8H/wf/D/8X/xv/H/8j/
yP/I/8j/yP/I/8n/yf/J/8j/x//G/8j/yP/I/8n/yP/J/8n/yf/L/8z/zP/M/8//0P/R
/9P/1P/U/9X/1v/X/9j/2P/a/9v/3P/e/+D/4P/j/+T/5f/m/+f/5//o/+r/6//r/+v/
7f/u/+7/7v/s/+v/6v/p/+f/5//n/+X/5v/m/+b/5P/i/+H/4P/f/+D/3//e/93/2//a
/9r/2f/Z/9j/2f/Z/9X/0//S/9H/0P/P/87/zv/P/87/zf/M/8r/yv/K/8r/zP/M/8z/
zf/P/8//z//P/83/zv/O/87/zv/O/8//z//R/9H/0f/R/9L/0v/S/9P/0//T/9L/0f/V
/9X/1P/U/9L/0v/S/9P/0//T/9P/0v/U/9X/1f/V/9P/0f/R/9T/1P/U/9T/1P/T/9L/
0f/Q/9D/0P/Q/8//0f/R/9D/0P/O/87/zv/O/8//z//P/8//0P/R/9H/0f/S/9L/0//T
/9X/1v/W/9f/1v/W/9b/1v/V/9f/1//Y/9j/2f/a/9r/3P/c/9v/2//c/9v/2f/Y/9f/
1f/U/9H/0P/N/8r/yf/H/8b/xf/F/8f/xv/F/8X/xf/F/8X/xP/C/8L/wv/C/8T/w//D
/8T/xv/F/8X/xf/F/8P/w//B/8L/xP/J/9X/6f/+/xYAMwBaAIUAqwDKAN8A6gDpANcA
uACBADwAEQABAPP/4f/W/9P/0v/N/8n/xP+//7r/uv+6/7n/uf+5/7v/vf+//7z/vP+8
/73/u/+7/7z/vP+8/7z/vP+8/73/vv+//8D/wf/C/8X/xv/F/8T/xP/D/8P/w//D/8P/
xP/F/8X/xf/G/8b/xv/G/8j/yP/J/8n/yP/I/8j/yP/I/8j/yP/J/8z/zf/N/83/z//Q
/9D/0P/O/87/zv/P/87/zv/P/9D/0//W/9j/3P/b/9z/3v/g/+H/4//j/+P/5v/p/+v/
7v/u/+//7//v/+3/7v/u/+7/7f/t/+3/7f/s/+v/6v/n/+j/6P/o/+b/5P/j/+L/4f/f
/93/2//Z/9n/2v/c/93/2v/Y/9j/1//W/9X/1f/V/9T/0//S/9L/0//S/9H/0P/Q/9D/
0P/Q/9D/0P/Q/9H/0P/P/87/zf/P/9D/0P/Q/9H/0v/U/9X/1P/T/9L/0f/U/9T/1P/V
/9j/2f/Z/9n/2f/Z/9j/2P/Z/9r/2//d/9v/2//b/9r/2P/Z/9n/2f/X/9n/2v/c/9z/
3P/c/9v/2v/Z/9j/2v/a/9r/2f/X/9f/1v/W/9j/2P/Y/9j/2f/Z/9n/2f/a/9v/2//b
/9r/2v/b/9v/3f/e/97/3//f/97/3f/c/9//4f/h/+L/4//l/+f/6P/m/+b/5f/l/+T/
4//h/+D/3v/d/93/2//Z/9X/0f/P/9L/0v/S/9P/1f/U/9P/0//S/9H/0P/O/87/zv/O
/87/0P/P/8//0P/P/83/zP/L/83/zf/P/8//0P/S/9f/4//1/wwAJgBJAHIAnwDBANwA
7wD4APMA3wC+AIcASAAhABEA/f/p/97/1//S/8//y//K/8n/yv/I/8j/x//H/8P/w//D
/8P/xP/E/8T/xf/D/8P/xP/E/8b/xv/G/8b/xv/G/8b/xv/E/8T/xv/G/8j/yP/J/8n/
yf/J/8n/yf/J/8n/yP/H/8r/yv/K/8r/yv/K/8v/y//K/8r/yv/K/8z/zP/M/83/zP/N
/83/zf/N/87/zv/O/9D/0v/U/9f/1v/W/9f/2P/X/9j/2P/a/93/3v/g/+L/5P/n/+j/
6f/q/+v/6//s/+7/7//v/+//7//w//D/8P/t/+3/7f/t/+//7//v/+3/6v/q/+r/6P/n
/+X/4//h/+D/3//e/93/2//a/9r/2f/Z/9j/2f/Z/9b/1f/V/9X/0v/R/9D/0P/P/87/
zf/M/87/zv/O/87/zv/O/87/z//N/83/zf/N/8v/zP/M/8z/zv/O/8//z//R/9H/0f/R
/9D/0P/Q/9H/0P/R/9H/0f/V/9X/1P/U/9b/1v/W/9f/1f/V/9X/1P/U/9X/1f/V/9X/
1f/V/9X/1//X/9j/2P/Y/9j/2P/V/9T/0//S/9L/0v/S/9H/0v/T/9P/1P/S/9L/0v/S
/9X/1f/V/9X/1P/V/9X/1f/W/9b/1//X/9f/2P/Y/9n/3P/c/9z/3P/c/93/3P/c/9z/
3f/e/97/3v/e/93/3f/e/93/2//a/9z/2//b/9n/1v/T/9D/z//P/87/zf/N/8//zv/N
/83/zf/N/83/zP/L/8r/yf/I/8n/yf/K/8z/yv/J/8n/yf/H/8f/x//J/8z/zv/T/9//
8f8EABwAOQBiAI0AswDOAOcA9ADvAN8AwgCRAE4AIQANAPv/5//a/9P/0v/N/8v/yP/H
/8j/xv/G/8X/xf/C/8H/wP+//8D/wP/A/8H/wv/D/8X/xv/E/8T/xP/E/8T/xP/E/8T/
xP/E/8b/xv/G/8b/x//H/8n/yf/J/8n/yP/J/8n/yf/J/8j/x//G/8j/yP/J/8n/y//M
/83/zv/O/87/zv/P/87/z//P/8//z//Q/9D/0P/P/9D/0f/T/9T/1P/V/9b/1//Y/9j/
2v/d/97/4P/i/+T/5//o/+n/7P/t/+3/7v/u/+//7//v/+//8P/w//D/7//v/+//7//w
//H/8v/x//D/8P/w/+7/7P/r/+r/6f/m/+X/5P/j/+H/4P/g/9//3P/a/9r/2f/W/9X/
1f/V/9b/1f/U/9T/1P/U/9T/1P/S/9L/0v/S/9L/0v/S/9P/0f/R/9H/0f/T/9T/1P/U
/9T/1P/V/9X/1f/V/9X/1f/U/9T/1P/V/9b/1//X/9f/2f/Z/9j/2P/Y/9j/2P/Z/9f/
1//X/9b/1//Z/9r/2//b/9v/2//b/9v/2//b/9r/2v/a/9r/2P/Y/9j/2P/W/9b/1v/W
/9j/2P/Y/9f/2f/Z/9j/2P/W/9b/1v/W/9X/1f/V/9X/1//Z/9r/2//a/9r/2//b/9v/
3P/c/93/3P/c/9z/3P/f/+H/4f/i/+T/5f/m/+b/5v/m/+X/5f/j/+H/3v/c/9z/2//b
/9n/2P/V/9L/0f/R/9D/z//P/8//zv/N/83/z//P/8//zv/M/8z/zP/M/87/zf/N/87/
zv/N/83/zf/N/83/z//P/9D/1P/d/+v///8UAC4AUQB4AKEAwQDYAOsA8ADjAM0ApABj
ACoAEQADAPH/4f/a/9X/0P/P/8v/yv/H/8b/xv/G/8X/xf/E/8X/xv/H/8b/xv/G/8f/
xf/F/8b/xv/I/8j/yP/I/8b/xv/G/8b/yP/I/8r/yv/K/8r/y//L/8v/y//L/8v/yv/L
/8v/y//M/8z/zP/M/8z/zP/N/83/zv/O/87/zv/O/87/zv/P/9L/0//T/9P/0//U/9T/
1P/T/9T/1f/X/9j/2P/Z/9r/3f/e/97/4P/j/+T/5v/o/+n/6//r/+v/7f/v//D/8v/w
//H/8f/x//H/8v/y//L/8//z//P/8//x//H/8f/v/+7/7v/u/+z/6v/p/+j/5//k/+P/
4v/h/9//3v/e/93/3v/c/9z/2//a/9n/2f/Z/9j/1//W/9b/0//S/9H/0P/Q/9D/0P/Q
/9D/0P/Q/9H/0//T/9P/0//T/9T/1P/U/9T/1P/V/9X/0//T/9P/0//W/9b/1v/X/9j/
2f/Z/9n/2//b/9r/2v/a/9r/2v/b/9v/2//b/9r/2v/b/9v/2//b/9v/2//b/9n/2f/Z
/9j/2P/Y/9v/2//c/9r/2v/a/9r/2P/Y/9j/2P/W/9b/1v/V/9f/1//W/9b/1v/W/9b/
1v/Z/9n/2f/Z/9r/2//b/9v/2v/a/9v/2//b/9z/3P/d/97/3v/e/97/3//h/+H/4v/k
/+X/5v/m/+T/5P/j/+P/4P/f/93/3P/e/93/3f/b/9z/2f/W/9X/1f/U/9P/0//R/9D/
z//P/8//z//P/87/0P/Q/9D/0P/Q/8//z//Q/8//zf/M/8v/y//L/8n/y//O/9D/1f/h
//P/BgAcADkAXgCFAKcAxADbAOgA5QDTALoAhQBEABsACwD7/+f/3P/X/9L/z//N/8z/
yf/G/8b/xv/F/8X/w//D/8P/w//C/8L/wv/D/8X/xf/G/8b/xv/G/8b/xv/I/8j/yP/I
/8b/xv/I/8j/xv/G/8f/x//J/8n/yf/J/8r/y//L/8v/yv/K/8r/yv/K/8r/y//L/8z/
zP/M/8z/zv/O/87/z//O/8//z//P/8//0P/Q/9D/0f/S/9P/1f/W/9b/1//Y/9n/2v/a
/9z/3f/e/+D/4v/k/+f/6P/p/+j/6f/p/+r/6v/r/+v/6//t/+7/7v/u/+3/7f/t/+3/
7f/t/+3/6//o/+j/6P/m/+T/4//i/+H/4P/f/97/3f/d/9z/3P/b/9r/2P/Y/9f/1P/T
/9P/0//Q/8//zv/O/8//zv/N/8z/zP/M/8z/zP/M/8z/zP/N/8v/y//L/8v/y//M/8z/
zP/O/87/z//P/8//z//P/8//0v/S/9L/0//T/9P/0v/R/9H/0f/Q/9D/0v/S/9L/0//R
/9H/0f/Q/9L/0//T/9P/0v/R/9D/z//P/8//z//Q/9L/0v/S/9L/0P/Q/9D/0P/O/87/
zv/N/83/zf/M/8z/zv/O/87/zv/P/8//z//P/9D/0f/R/9H/0v/S/9P/0//R/9L/0v/T
/9T/1P/U/9T/1//Z/9n/2v/a/9v/3P/c/9r/2v/Z/9n/1v/V/9P/0v/S/9H/0f/P/87/
y//I/8f/x//G/8X/xf/F/8T/w//D/8P/w//D/8L/xP/E/8T/xP/D/8H/wP/A/8L/wf/B
/8H/w//B/7//wf/C/8b/zf/d//H/BgAeAD8AZgCPAK8AyADZAOIA2QDDAJ4AXwAkAAkA
+//n/9f/zv/L/8j/x//F/8D/v/++/7z/vP+7/7v/uf+5/7n/uf+4/7j/uP+5/7n/uf+6
/7r/uv+6/7r/uv+4/7j/uP+4/7r/uv+8/7z/u/+6/7r/uf+7/7v/u/+7/77/v/+//7//
wv/C/8L/wv/C/8L/w//D/8L/wv/C/8L/wv/C/8L/w//E/8X/xf/F/8X/xv/G/8b/x//I
/8n/y//M/8z/zf/O/9H/0v/S/9T/1f/W/9j/2v/b/93/3f/d/9//4f/i/+T/5P/l/+X/
5f/l/+b/5v/m/+X/5f/l/+X/5P/j/+L/3//g/+D/4P/e/97/3f/c/9v/2f/X/9X/0//T
/9L/0v/R/9D/zv/O/83/zP/L/8v/y//K/8n/yP/I/8f/xv/F/8T/xv/G/8b/xv/E/8T/
xP/F/8P/w//D/8P/xf/G/8b/xv/G/8b/x//H/8f/x//H/8f/xv/G/8b/x//G/8f/x//H
/8v/y//K/8r/zP/M/8z/zf/N/83/zf/M/8z/zf/N/83/y//L/8v/y//L/8v/zP/L/8r/
yf/I/8r/yv/K/8r/yv/K/8r/yf/J/8n/yP/I/8b/xv/G/8b/x//H/8f/x//I/8n/yf/J
/8r/yv/L/8v/y//M/8z/zf/O/87/zv/O/8//0f/R/9L/0v/T/9T/1P/T/9L/0P/P/9D/
z//N/8z/yv/J/8n/x//I/8X/wv/B/8H/wP+//7//vf+8/7v/u/+7/7v/u/+6/7r/uv+6
/7r/uv+5/7n/uv+8/7v/u/+7/7n/uf+5/7n/uv++/8X/0//l//r/EgAzAFwAhQCjAL4A
0QDYAM0AuQCWAFcAHAABAPH/3//P/8j/wf+8/7n/t/+2/7X/tP+w/7D/r/+v/6//r/+v
/6//rv+u/67/r/+v/6//sP+w/67/rv+u/67/sP+w/7D/sP+w/7D/sv+y/7D/sP+x/7H/
s/+z/7P/s/+y/7P/s/+z/7L/sv+y/7L/sv+y/7P/s/+2/7b/tv+2/7T/tP+0/7X/tv+3
/7f/t/+5/7r/uv+6/7n/uv+7/73/vP+8/73/vv/B/8L/wv/E/8X/xv/I/8r/zP/P/9D/
0f/S/9P/0//U/9b/1//X/9f/1f/W/9b/1v/T/9P/0//T/9H/0f/R/8//zv/O/87/zP/M
/8v/yv/J/8j/x//G/8X/w//C/8L/wf/A/77/vv+9/7r/uf+5/7n/uP+3/7b/tv+3/7b/
tf+0/7L/sv+y/7L/sP+w/7D/sf+x/7H/sf+x/7H/sv+y/7L/sv+y/7P/s/+z/7P/s/+z
/7T/tP+0/7X/tP+1/7X/tf+1/7X/tP+0/7T/tP+0/7X/tf+1/7X/tP+2/7f/t/+3/7X/
tf+1/7X/tf+2/7X/tP+z/7L/sv+y/7L/sv+w/7D/sP+v/7H/sf+w/7D/rv+u/67/rv+v
/6//r/+v/7D/sf+x/7H/sv+y/7P/s/+z/7T/tP+1/7T/tP+0/7T/tf+3/7f/uP+4/7n/
uv+6/7j/uP+3/7f/tv+1/7P/sv+w/6//r/+t/67/q/+o/6f/pf+k/6P/o/+j/6L/of+h
/6H/of+h/6D/oP+g/6D/oP+e/53/nf+e/57/nf+d/53/nf+d/53/nf+e/6L/qf+3/8v/
4P/6/x0ARgBpAIcAoACzALYAqwCXAHAALQD2/9//0f+9/63/pv+h/5z/mf+X/5T/k/+U
/5L/kv+R/5H/jf+N/43/jf+O/47/jv+P/4//j/+Q/5D/kP+Q/5D/kP+O/47/jv+O/4z/
jP+O/47/jv+O/4//j/+P/4//j/+P/5D/kf+R/5H/kP+Q/5D/kP+Q/5D/kf+R/5H/kP+P
/47/kP+Q/5D/kf+U/5X/lf+V/5P/lP+U/5T/k/+U/5X/l/+W/5b/l/+Y/5v/nP+c/57/
n/+g/6L/pP+m/6n/qv+r/6z/rf+t/67/rP+t/63/rf+t/67/rv+u/6v/q/+r/6v/qf+p
/6n/p/+m/6b/pv+k/6L/of+g/5//oP+f/57/nf+a/5j/l/+V/5T/kv+S/5H/kv+R/5H/
kf+O/43/jP+M/4n/iP+H/4b/hP+E/4T/hP+E/4T/hP+F/4P/g/+D/4P/gf+C/4L/gv+D
/4T/hv+H/4X/hf+F/4X/hv+G/4b/h/+H/4f/hv+F/4j/if+J/4r/iP+I/4j/if+L/4v/
i/+K/4n/if+I/4f/h/+H/4f/h/+G/4X/hP+C/4L/gv+B/4H/gv+D/4T/hf+F/4X/hf+E
/4L/gf+B/4H/g/+D/4P/g/+E/4T/hf+F/4X/hP+D/4P/g/+E/4T/hP+F/4b/iP+K/4v/
jf+O/5H/j/+N/4v/iv+H/4b/hf+E/4L/gv+E/4L/gP9//37/ff98/3n/eP93/3b/dv92
/3b/dv90/3T/dP90/3P/cv9x/3D/cP9w/3D/cP9w/3D/cP9w/27/bv9u/27/cv90/3b/
eP+A/w==
         </WaveFormData>
      </LeadData>
   </Waveform>
</RestingECG>
