# Supplementary material for: Detection of Left Atrial Enlargement Using a Convolutional Neural Network-Enabled Electrocardiogram
Source: Front Cardiovasc Med. 2020 Dec 17;7:609976. doi: 10.3389/fcvm.2020.609976 (PMC7773668; doi:10.3389/fcvm.2020.609976)
Supplement: Supplementary file 2 [file Data_Sheet_2.ZIP › normal1/1802010419_9371_0000001I.XML]

<?xml version="1.0" encoding="Windows-1252"?>
<!DOCTYPE RestingECG SYSTEM "restecg.dtd">
<RestingECG>
   <PatientDemographics>
      <PatientID>1802010419</PatientID>
      <PatientAge>66</PatientAge>
      <AgeUnits>Years</AgeUnits>
      <Gender>Male</Gender>
      <PatientLastName>zhangboshen</PatientLastName>
   </PatientDemographics>
   <TestDemographics>
      <DataType>Resting</DataType>
      <Site>1</Site>
      <AcquisitionDevice>MAC55</AcquisitionDevice>
      <Status>Unconfirmed</Status>
      <Priority>Normal</Priority>
      <Location>2</Location>
      <AcquisitionTime>16:29:51</AcquisitionTime>
      <AcquisitionDate>08-07-2015</AcquisitionDate>
      <CartNumber>1</CartNumber>
      <AcquisitionSoftwareVersion>010B</AcquisitionSoftwareVersion>
      <XMLSourceVersion>MAC5000 v1.0</XMLSourceVersion>
   </TestDemographics>
   <RestingECGMeasurements>
      <VentricularRate>63</VentricularRate>
      <AtrialRate>63</AtrialRate>
      <PRInterval>146</PRInterval>
      <QRSDuration>92</QRSDuration>
      <QTInterval>404</QTInterval>
      <QTCorrected>413</QTCorrected>
      <PAxis>-23</PAxis>
      <RAxis>-8</RAxis>
      <TAxis>-8</TAxis>
      <QRSCount>10</QRSCount>
      <QOnset>216</QOnset>
      <QOffset>262</QOffset>
      <POnset>143</POnset>
      <POffset>192</POffset>
      <TOffset>418</TOffset>
      <ECGSampleBase>500</ECGSampleBase>
      <ECGSampleExponent>0</ECGSampleExponent>
   </RestingECGMeasurements>
   <Diagnosis>
      <Modality>Resting</Modality>
         <StatementCount>3</StatementCount>
         <LabelText>12SL Õï¶Ï³ÂÊö</LabelText>
      <DiagnosisStatement>
         <StmtFlag>ENDSLINE</StmtFlag>
         <StmtText>ñ¼ÐÔÐÄÂÉ</StmtText>
      </DiagnosisStatement>
      <DiagnosisStatement>
         <StmtFlag>ENDSLINE</StmtFlag>
         <StmtText>µçÑ¹·ûºÏ×óÐÄÊÒ·Ê´óµÄ×îµÍ±ê×¼£¬²»³ýÍâÊÇÕý³£±äÒì</StmtText>
      </DiagnosisStatement>
      <DiagnosisStatement>
         <StmtFlag>ENDSLINE</StmtFlag>
         <StmtText>ÁÙ½ç ECG</StmtText>
      </DiagnosisStatement>
   </Diagnosis>
   <Waveform>
      <WaveformType>Rhythm</WaveformType>
      <WaveformStartTime>0</WaveformStartTime>
      <NumberofLeads>8</NumberofLeads>
      <SampleType>CONTINUOUS_SAMPLES</SampleType>
      <SampleBase>500</SampleBase>
      <SampleExponent>0</SampleExponent>
      <HighPassFilter>16</HighPassFilter>
      <LowPassFilter>150</LowPassFilter>
      <ACFilter>NONE</ACFilter>
      <LeadData>
         <LeadByteCountTotal>10000</LeadByteCountTotal>
         <LeadTimeOffset>0</LeadTimeOffset>
         <LeadSampleCountTotal>5000</LeadSampleCountTotal>
         <LeadAmplitudeUnitsPerBit>4.88</LeadAmplitudeUnitsPerBit>
         <LeadAmplitudeUnits>¦ÌV</LeadAmplitudeUnits>
         <LeadHighLimit>2147483647</LeadHighLimit>
         <LeadLowLimit>268435456</LeadLowLimit>
         <LeadID>I</LeadID>
         <LeadOffsetFirstSample>0</LeadOffsetFirstSample>
         <FirstSampleBaseline>0</FirstSampleBaseline>
         <LeadSampleSize>2</LeadSampleSize>
         <LeadOff>FALSE</LeadOff>
         <BaselineSway>FALSE</BaselineSway>
         <ExcessiveACNoise>FALSE</ExcessiveACNoise>
         <MuscleNoise>FALSE</MuscleNoise>
         <LeadDataCRC32>2682076079</LeadDataCRC32>
         <WaveFormData>
EgASABIAEgATABQAFQAWABQAFAAUABQAEgASABIAEgATABQAFQAWABMAEgARABAAEAAQ
ABAAEAAOAA4ADgAOABEAEgATABQAEwASABEAEAANAAwACwAKAAwADAAMAAwACgAKAAoA
CgAJAAgABwAGAAgACAAIAAgACgAKAAoACgAMAAwADAAMAAsACgAJAAgACAAIAAgACAAH
AAYABQAEAAUABgAHAAgABwAGAAUABAAGAAYABgAGAAQABAAEAAQAAgACAAIAAgAAAAAA
AAAAAAIABAAGAAgABQAEAAMAAgAAAAAAAAAAAAIAAgACAAIA///+//3//P///wAAAwAF
AAMAAwAEAAUACgAMAA4AEQARABUAFQAVABQAEgAPABEAFAAXABoAGwAYABYAGAAaABoA
GgAcAB8AJAAnACQAIQAiACIAIgAgABkAFwAVABMAEwAQAA8ADgAGAAMAAQAAAAAAAQAC
AAIA/v/7//n/9v/4//j/+v/8//r//P/8//z/+f/5//j/+P/4//j/+P/3//v/9v/0//T/
8v/r/+b/4v/i/+f/7f/4/wQAGQAvAD4ATABiAHwAmQCwAMkA5QDzAOoAzwCwAJQAewBp
AF8ATwA6ACcAGwAMAAAA+f/1//H/8//7//7//P///wUAAwABAAEA///9//3//v/+//3/
/v///wEAAgABAAAA///9//v//P/8//r//f/+////AAD///////////3//f/9//7//f/9
//3//f/7//v/+//7//7///8AAAEA///+//7//v8CAAIAAgACAAMAAwADAAQABAAEAAMA
AwAEAAYABgAGAAkACQAIAAgACQAKAAkADAAPABAAEQAVABQAFAAWABYAFAAVABcAGQAZ
ABkAHAAfACEAIgAjACQAJgAoACgAKgAsACwALQAtAC8AMAAwADEALwAuAC8ALgAuAC4A
LwAwADMAMwA0ADUAMgAwAC4AKgApACcAJQAlACQAJQAlACMAHwAdABoAGAAVABQAEwAR
ABEADwAOAA4ADAAMAAsACgAIAAcABgAEAAMAAwABAAEAAgADAAQABQADAAUAAgACAP//
////////AQABAAEAAAD//wAAAwAEAAMAAwADAAQAAgACAAIAAgAFAAUABQAFAAIAAQAB
AAMABAADAAEA/v/+////AgAFAAYABwAIAAgABwAHAAcABwAEAAMAAQAAAAQABQAHAAgA
BwAGAAYACQAJAAkACQAJAAgACAAHAAcABwAHAAcABwAJAAgACAAJAAkACQAJAAkACAAH
AAQAAwAHAAcABwAHAAcACAAJAAoABwAFAAQAAgAAAAAAAQABAAAAAQACAAMAAwADAAMA
BAADAAIA///+////AAAAAAEAAAAAAAEAAgAAAAAAAAD+//z//P/+//7//v/9//3/+//7
//v//f/9//z/+//7//v//f/8//r/+f/8//z//P/7//n/+f/5//j/+f/5//r/+//6//n/
9//2//n/+f/6//v/+//6//n/+P/4//j/9//3//j/+f/6//v/+f/3//b/9v/4//T/9v/2
//b/9v/4//j/+P/4//b/9v/2//b/9P/0//T/9P/3//j/+f/6//f/+P/4//f//P8AAAQA
BgAGAAYABwAJAAsACwALAAsACAAGAAkACwANAA8ADwAOAA4AEAASABIAFAAWABkAHAAe
ABoAFgATABEADwALAAcACQALAA0ADgAKAAgABgAAAPr/9//1//P/9f/1//T/9P/1//X/
9P/0//T/9P/0//T/9v/2//b/8//z//L/8v/0/+7/9v/7//H/7P/s/+j/4P/f/+D/3P/e
/+f/9/8GABgALQBBAFQAaAB8AJQAswDQAOMA6QDZALwAnwCAAGYAWQBNADUAGwAKAP//
9//0//r/9//x//X/+//5//b/+v8HAAkAAQD//////f/7//r/+v/5//f/+P/5//v//P/6
//r/+v/5//n/+v/6//j/9//2//X/9P/x//H/8f/x//X/9//5//z//P/7//r/+f/5//n/
+f/5//n/+f/5//n/+f/4//j/+P/7//z//f/+//3//f/9//7/AAAAAP////8CAAQABAAE
AAQAAwABAAAAAgAEAAQACAALAAwADQARAA8AEAATABQAEwATABQAFQAWABcAGwAfAB8A
IAAhACIAJAAmACYAKAAoACgAKQApACsALgAwADMANAA0ADYANgAzADAALgAsAC0ALQAu
AC8ALgAsACoAJgAlACMAIQAhAB8AHwAeABsAGQAXABQAEgAQAA4ADAAJAAkACQAKAAwA
BwAGAAQAAgADAAMAAwACAAEAAQD/////AQABAAEAAQD+////+//6//r/+//8//3/////
/////v/8//z//v/+//r/+f/4//j//P/+/wAAAgADAAMAAwADAAAA/////wEAAwADAAIA
AAD/////AQADAAQABQAGAAYABQAFAAUABQAFAAUABAAEAAcABwAIAAgACAAIAAkADQAM
AAsACgAJAAYABgAFAAUABwAHAAcABwAGAAQAAwADAAQABQAGAAcABwAHAAUABQAGAAUA
BAADAAMABAAFAAYAAwABAAAA/v8BAAIABAAFAAMAAwADAAMAAAD///7//v///wAA//8A
AAAAAAD//////v/+////AAAAAAAAAAD+//3//v8BAAIAAgABAAEA////////AQABAAIA
AQABAAEAAQAAAP7//f8AAAAAAAD///3//f/9//z/+//7//z//f/+//////8AAP7//f/9
//3/AAAAAAAAAAD///7//P/7//j/9//2//X/9v/3//n//P/+//7//f/8//v/+v/6//r/
+v/6//z//P/8//z/+v/6//r/+v/4//j/+P/4//r//P/+/wIAAAD//wAAAgAHAAgACAAI
AAkACwAPAA8AEQARABAADgARABMAFQAXABUAFAASABQAFwAYABkAHAAcAB4AIAAcABYA
EwARAA8ADwANAA4ADwANAAoABAAAAAEA/P/6//n/+v/5//n/+f/2//b/9f/1//b/9v/0
//T/9v/2//j/+P/2//P/8//y//T/9v/2//b/8//t/+T/5P/o/+b/2//a/+L/7v/7/w0A
JgA6AEsAXQBwAIYAoAC6ANMA5gDjAMsAqwCKAGkAVgBIADcAIwARAAEA9P/t/+v/8P/y
//X/+f/7//f/9f/4/wQABwD//////f/9//v/+f/5//r/+v/5//n/+f/6//r/+P/4//j/
9//5//r/+v/4//j/+P/4//j/9f/1//X/9f/1//X/9f/2//j/+f/6//v/+//7//v/+//7
//v/+//7//v/+v/6//r//P/8//z//P/8//v/+v/6//7/AAABAAMABAAGAAYABgAFAAUA
BAAEAAwAEgAWAB4AFwAQAAkABQAIAAoADgAQABIAEwAVABcAFQAVABgAGwAcAB4AIAAi
ACQAJgAmACgAKAAoACkAKQArACwALAAtACwALAAuAC4ALAAqACkAKAAmACUAJQAlACQA
IgAgABwAGwAZABcAFwAVABUAFAARAA8ADQAKAAgABgAEAAIA///9//v/+v/6//v//P/8
//z//f/9//3//P/3//X/8f/v//H/8//1//f/9//5//b/9v/z//P/8//z//f/9//3//b/
9P/0//b/9v/0//P/8v/y//P/9P/1//b/9//3//f/9//4//f/9//5//r/+f/3//T/9f/1
//f/+f/5//n/+f/4//j/+f/6//v//f/9//z//P/7//v//P/8//v/+v/6//3/+//7//v/
+//8//z/+//7//v/+//7//v/+v/4//f/9//4//n/+v/7//v/+//5//n/+v/5//j/9//2
//b/9v/2//b/9f/1//T/9P/0//X/9f/z//P/8//z//P/8//z//T/9P/0//L/8v/w//D/
7//v/+7/7v/v//D/8v/y//L/8P/w//D/8v/y//T/8//z//H/8f/x//P/8//x/+//7v/t
/+7/7v/t/+3/8f/y//P/8//w/+//7v/s/+3/7f/u/+//7//v/+7/7v/w/+//7//v//L/
8v/y//L/8f/w/+7/7f/v/+//7//v//D/7//v//D/8P/u/+z/7P/s/+z/7P/s/+z/7P/s
/+z/7P/s/+//8P/x//L/8P/w//D/8P/y//P/8//1//X/9//3//b/9//5//z/AQAAAP//
/v/8//3/AQAEAAcABgAFAAMAAAADAAYABwAIAAoADQAQABMAEgAPAA0ADAAKAAYAAgAB
AAMAAwACAP7/+v/4//L/7//r/+r/6f/p/+r/6v/r/+v/6//q/+r/6P/m/+b/5v/o/+r/
6v/n/+f/5v/m/+j/6P/o/+P/4//m/+b/4v/Y/83/zP/M/8z/2f/p//T/BgAhADUARgBg
AHYAhgChAMIA2wDjANkAuACTAHIAWgBNAEEAKQATAAwABQDz/+b/5v/l/+X/6f/t/+3/
7v/w//H/8f/v//H/8f/v/+3/7f/u/+7/7f/p/+n/6v/q/+z/7P/s/+v/6f/q/+r/6P/r
/+z/7f/u/+3/7f/t/+3/7P/r/+r/6v/q/+n/6P/n/+j/6f/q/+v/7//v/+//7//t/+z/
7P/s/+z/7P/s/+z/7f/t/+3/7v/y//T/9f/3//X/9v/1//T/8//z//L/8v/1//j/+f/+
//z//P/8/////v/+/wAAAAACAAMABQAHAAUABQAIAAsACQAIAAcABgAPABYAGwAiAB8A
HAAaABcAFwAYABgAGQAaABoAHAAcABsAGgAaABoAGAAXABcAFwAYABYAFAAQAA0ACwAJ
AAkACQAJAAgABQACAP//+//4//r/+v/6//n/+f/3//b/9v/z//L/8P/u/+3/7f/t/+z/
6//r/+n/6f/p/+n/6f/p/+f/6f/m/+b/5v/n/+j/6f/q/+n/6P/m/+b/5v/o/+j/5//n
/+f/6P/m/+b/5v/m/+j/6f/q/+v/6v/p/+n/6//t/+3/7P/q/+f/5//p/+v/7P/t/+7/
7v/u/+//8P/x/+7/7f/r/+r/7P/t/+//8P/x//L/9P/5//j/9//2//X/8v/w/+3/6//s
/+3/7v/v//H/8P/w//H/8f/x//H/8f/w/+//7P/r/+3/7f/t/+3/7P/s/+z/7P/p/+f/
5v/k/+b/6P/r/+3/6//r/+v/6//q/+n/6P/o/+v/7P/r/+z/6v/q/+n/6f/q/+r/6//s
/+v/6v/p/+b/5v/m/+j/6P/o/+f/5//l/+f/5//p/+n/5//l/+T/4//n/+j/6P/p/+j/
6P/o/+f/5//n/+f/5v/j/+P/5P/l/+f/5//m/+b/5P/j/+P/4//n/+j/6f/q/+j/6P/n
/+f/5f/l/+X/5f/k/+P/4//k/+r/5P/m/+b/5v/m/+b/5v/m/+b/5v/m/+j/6f/o/+n/
6//t/+7/7v/u/+//7//z//P/8//0//T/8//3//n/+//9//3//f/8////AgAAAP7//v//
/wMABwAFAAMAAgACAAIAAAD7//v/+//7//z/+P/2//T/8P/t/+v/6v/m/+X/5P/i/+T/
4//j/+L/4v/g/+D/4P/g/+L/4v/i/9//3//e/97/3v/e/97/3f/h/+T/4P/a/9T/0f/M
/8T/wv/J/9P/4v/w//3/DwAmADgATABiAHcAlAC5AM0A0wDQALsAnAB8AGMATwBFADUA
HgANAAEA9P/m/9//3//h/+P/6f/q/+T/4//p/+n/6f/p/+f/5f/l/+b/5v/l/+X/5f/m
/+b/4//i/+H/3//i/+T/5f/k/+j/6P/o/+j/5v/l/+T/4//k/+X/5v/o/+f/5//n/+f/
5v/l/+T/4//n/+f/5//n/+n/6P/o/+j/6P/o/+j/6P/p/+n/6f/q/+v/6v/o/+f/6//u
/+//8P/x//H/8P/w//D/8v/y//b/9f/0//P/9f/3//j/+//8//3///8CAAUAAgABAAMA
BQAFAAYABwAIAAwADgAOABAAEgASABMAEwAVABgAGgAdAB0AHAAdABwAGwAaABoAGgAY
ABcAFwAXABYAFAASAA4ADwANAAsACwAJAAkACAAFAAMAAQD+//z//v/+//7//f/6//f/
9f/0//D/8P/v/+7/7//v/+//7v/r/+v/6f/p/+n/6f/p/+n/5//p/+b/5v/j/+P/4//j
/+j/6f/q/+r/6v/q/+z/7P/q/+n/6P/o/+b/5v/m/+b/6f/p/+n/6f/q/+n/6f/r/+z/
6//p/+b/5//n/+n/6//s/+3/7v/u/+3/7f/t/+3/6//r/+r/6v/s/+3/7//w/+//7v/u
//H/8f/x//H/8f/w//D/7//v/+3/7f/t/+3/7//u/+7/7//x//H/8f/x/+//7//t/+3/
7f/t/+3/7f/s/+z/7P/s/+z/6//r/+r/6P/o/+n/6f/p/+n/6f/p/+v/6//r/+z/6//q
/+f/5v/m/+b/5f/l/+f/6P/q/+z/6v/q/+r/6P/m/+b/6P/o/+b/5f/l/+P/5f/l/+f/
5//m/+X/5f/l/+r/6v/p/+n/6v/q/+r/6f/o/+f/5v/k/+X/5f/m/+f/5//n/+b/5v/o
/+f/5//n/+b/5v/m/+b/5v/m/+X/5f/l/+X/5f/l/+T/4//j/+T/4v/k/+b/5v/m/+b/
5v/m/+b/5v/o/+j/6P/o/+b/5P/i/+D/4//k/+X/5v/k/+b/5//n/+r/7v/y//T/8//y
//L/8//4//n/+v/7//j/9P/1//X/+v/9//7//v/6//z//v/+/wAAAgAFAAgACwAIAAUA
AwAEAAMAAAD9//v/+//7//r/9v/0//L/7P/r/+n/6P/n/+b/5f/j/+L/4//j/+L/4v/i
/+L/4v/i/+T/5P/k/+H/3//e/97/4P/k/9z/2f/f/+D/2v/Y/9j/z//K/87/0P/X/+P/
8v8AABUALQA+AFAAaACAAJcAtgDPANkA0QC4AJsAegBeAE0APQAnAA8AAAD5/+n/2v/e
/+//7f/j/+X/7f/w/+z/7f/v/+//7f/t/+v/6f/p/+r/6v/p/+X/5f/m/+b/5//o/+n/
6f/n/+j/6P/m/+b/5v/m/+b/6P/p/+r/6//r/+v/6//s/+v/6//r/+v/6//r/+v/6//t
/+3/7f/t/+7/7v/v//D/7//u/+3/7P/w//H/8v/0//T/9P/z//P/9v/4//j/+P/3//f/
9v/2//j/+v/6//7/AAAAAAAAAwABAAIABQAGAAgACQALAA0ADwAPABIAFQATABQAFQAW
ABkAHAAdACAAIAAgACEAIQAgACAAHwAfACEAIgAlACYAJwAmACYAJgAkACMAIwAjACIA
IAAeABoAHAAbABoAGwAUABEADQAHAAcABwAGAAYAAwACAAEA///7//n/+P/4//j/+P/3
//b/9//3//f/9v/1//X/8//z//L/8f/w/+//8f/z//D/8P/x//H/8f/x//H/8f/x//D/
7v/u//D/8P/y//P/9P/2//X/9P/z//L/9P/1//b/9//1//P/8v/z//P/8//y//D/8P/x
//T/9//3//f/9//2//P/8//z//P/9v/3//f/+P/3//f/+P/4//X/9P/0//f/+v/7//z/
/f/6//r/+f/5//n/+f/5//n/+f/4//j/+f/5//n/+f/5//j/9//0//P/9//3//f/9//2
//b/9v/2//b/9f/1//T/9P/0//X/9f/x//H/8f/x//P/8//z//T/8//y/+//7v/u/+7/
7f/t//D/8P/x//L/8v/y//L/8P/u/+7/8P/w//D/7//v/+3/7//v//H/8f/w/+//7//v
//H/8P/u/+3/7P/s/+z/6//u/+//8P/w/+z/6//r/+v/7f/t/+z/7P/s/+v/6//r/+7/
7v/u/+7/7v/u/+3/7f/t/+3/7f/t/+z/6//r/+z/7P/u/+7/7v/u/+7/7f/s/+v/6v/r
/+z/7f/u/+3/7P/r/+r/6//s/+3/8P/x//H/8//2//v//P/8//z/+//9/wEAAQADAAMA
AgAAAAEAAwAFAAcABQAEAAIABAAIAAoADAAQABEAEgATAA4ACwAJAAgABwACAP//////
/wAAAAD9//z/+f/y/+7/6//s/+v/6//r/+r/6v/p/+n/6f/q/+n/6v/o/+j/6v/q/+r/
5//n/+b/5P/m/+b/5v/l/+X/5v/k/97/1v/N/8j/zP/e/+3/9/8IAB4ANQBHAFgAbgCG
AKAAvQDWANsA0QC3AJQAdQBcAEwAQQAtABcABwD4/+v/4//i/+b/6f/t//P/9f/z//D/
7v/r//P//f/7//n/9f/x/+//8P/w/+//7f/t/+7/7v/v//D/8f/x/+//8P/w/+7/8P/w
//D/8P/x//H/8f/x/+7/7f/s/+z/8P/x//L/8//z//P/8//z//P/8//z//P/9P/0//X/
9v/3//b/9f/0//b/9//4//r//P/8//v/+//8//7//v/+//7//f/7//r/AAAEAAYADAAK
AAgABgAHAAcACAALAAwADgAPABEAEwATABMAFgAZABsAHAAdAB4AHQAeAB0AHgAhACIA
JAAlACMAJAAkACUAKAAoACoAKgAnACYAJgAmACkAKQAqACsAJwAkACEAHAAdABsAGQAZ
ABUAFQAUABEADwANAAoACAAFAAQAAwABAP3/+//6//r/+v/8//3//v/7//v/+//6//n/
+f/3//f/9f/1//X/9f/3//n/9v/2//X/9f/1//X/+f/5//n/+P/0//T/9v/2//T/8//y
//L/9P/2//j/+v/6//n/+P/3//T/8//z//X/+P/5//n/+P/3//f/+f/7//z//f/+//7/
+//7//v/+//9//3//P/8//3//f/+//7////+//7/AQAAAP///v/9//7//v/9//3//f/9
//3//f/7//r/+v/7//z//f/+/////f/9//v/+//9//3//f/9//r/+v/6//r/+f/5//r/
+v/5//j/+P/3//b/9//4//n/+P/3//b/9v/4//r/+v/8//v/+v/4//f/+v/6//v//P/6
//r/+v/4//T/9P/2//b/+P/3//f/9f/2//f/+v/7//j/9//3//f/+P/4//f/9//2//b/
9v/1//X/9f/1//T/9f/1//b/9//5//n/+P/4//j/9//3//f/9v/2//b/9v/2//b/9f/1
//b/9//4//n/+P/3//f/+P/4//j/9//2//X/9P/2//b/9v/2//f/+P/5//r/9//2//X/
9P/y//L/8v/y//X/9v/3//j/+f/6//v//P/7//v/+v/7/wAAAwAEAAQAAgADAAUACQAK
AAsADAAMAAwADwARABMAEgARAA8ADAAQABIAEgASABIAFQAYABsAFwATABAADgAPAA4A
DQAPAAwACQAFAP7//v/8//b/8//y//L/8v/z//X/9P/0//P/8f/w//D/7v/v//D/8f/0
//P/8v/u/+3/7f/u//H/8v/u//X/9f/o/+T/4v/c/9X/1v/a/+T/9f8JAB4ANgBJAFsA
cgCKAKAAugDXAO4A6QDLAKUAiABrAFYATgA/ACcAEQABAPr/9//v/+z/8P/1//f/+f/9
//3/+P/2//n/+f/1//b/9//2//X/9//4//j/9//1//X/9v/2//X/9P/z//H/8//0//T/
8v/2//b/9v/2//T/8//y//H/8f/x//H/8v/2//f/+P/5//j/9//2//X/+f/5//n/+f/3
//b/9v/2//j/+P/4//j/+v/7//z//v/8//r/9//1//j//P/+/wAAAgADAAMABAAEAAQA
AgAEAAQABAAEAAcACQAKAA0ADgAPABEAFAAXABcAFwAaAB0AHQAeAB8AIAAfACAAHwAg
ACQAJAAlACUAIwAkACQAJQAkACQAJgAmACcAKAAqACwAKgAnACUAIwAjACIAIQAeABwA
GQAWABUAEQARABAADQALAAkABgAEAAUABAADAAEAAQD///7//v/7//r/+P/2//f/9//3
//b/9v/3//b/9//1//X/9f/1//T/9f/x//D/7//v/+//7//y//P/9P/0//D/7v/u/+z/
7v/x//T/+P/2//T/8v/w//H/8f/x//H/8//z//T/9//4//f/9f/y//H/8f/z//X/9v/3
//j/+P/5//n/+f/5//n/+f/4//j/+f/5//r/+v/2//T/8//1//f/+f/7//3//P/8//v/
+//6//n/+P/3//j/+P/5//v/+f/3//X/8//0//X/9P/1//b/9f/0//P/8v/y//L/8v/x
//H/8v/y//L/8v/z//P/8f/x//H/8f/u/+3/7P/s/+7/8P/w//L/8v/y//H/8f/y//L/
8//0//H/8P/v/+z/6//s/+//8P/v/+3/7P/p/+3/7//z//X/8f/v/+7/7f/u/+7/7f/t
//D/8P/w/+//7f/t/+3/7P/r/+v/7P/t/+//7//u/+7/7v/t/+3/7f/w//D/8P/w/+3/
7P/q/+n/6v/r/+z/7f/s/+v/6//s/+7/8P/w//D/8P/w/+//7v/t/+z/7P/s/+z/7P/q
/+z/7f/t//D/9P/4//r/9//2//b/9//7//v/+//7//v/+v/+/wEABAAHAAgACAADAAQA
BQAEAAcACgAOABIAFQASAA8ADQAMAAsACAAFAAUABQAFAAQAAgAAAP7/+P/0//H/7//t
/+3/7f/s/+z/6//r/+r/6v/m/+b/5v/m/+r/6v/q/+f/6f/o/+j/6v/q/+b/4//l/+b/
5P/o/+b/2//W/9T/zv/N/9v/7P/+/w8AHQAsAD4AVgBuAIEAngDHAN0A4QDaAMEAlgB4
AGcAWQBRAEUAMAAZAAcA/P/u/+f/4//l/+v/8f/w//D/8//1//X/9f/1//P/8f/x//L/
8v/x/+z/6//r/+r/6//s/+3/7f/t/+7/7v/s//D/8P/w//D/7//v/+//7//v/+//7//w
//L/8//0//X/8//z//P/8//z//P/8//z//L/8P/v/+7/8v/0//b/+P/2//X/9P/0//j/
+P/3//f/+P/6//r/+v/7//v/+v/6//r//P/8/wAAAAAAAAAAAwADAAQABwAIAAcABwAI
AAkACgALAA8AEwATABQAFQAWABoAHAAcAB4AIAAgACEAIQAeAB4AHQAdACAAIgAmACgA
JQAkACQAJAAiACEAIQAhAB4AHAAaABYAGAAZABoAHQAbABsAGgAXABIADwALAAgABwAG
AAUAAwADAAEAAAAAAPz//P/7//r/+f/5//n/+P/5//n/9//3//X/9f/1//X/9f/3//T/
9P/x//H/8f/x//X/9//5//r/9f/0//X/9P/z//P/8//0//L/8v/y//L/9f/1//X/9f/0
//P/8//1//n/+f/4//b/9f/1//f/+f/4//n/+v/6//n/+f/5//n/+f/5//j/+P/7//v/
/P/8//r/+P/3//n/+f/5//n/+f/6//r/+f/5//v/+//7//v/+f/4//j/+f/5//n/+f/5
//n/+f/3//f/+v/7//z//f/7//r/+f/4//T/8//z//L/9P/0//X/9f/1//X/9f/1//L/
8f/w//D/8//0//P/9P/2//b/9f/1//X/9P/0//T/8v/y//L/8P/w//D/8v/y//L/8f/x
/+//7//v//H/8f/v/+3/7P/r//D/8v/z//X/9f/0//P/8f/x//H/8f/w/+//7//w//H/
8f/x//D/8P/w/+//7//v/+7/7v/u/+7/8P/w/+//7//x//H/8f/x/+7/7f/t/+7/6v/s
/+//8P/x//L/8P/w//D/8P/v/+7/7f/s/+7/7v/u/+7/7v/u/+7/7v/u/+7/7v/u/+3/
7P/r/+r/7v/x//P/9//8////AAAAAP3//f/+/wEA/////////v///wMABgAJAAoACQAH
AAQABgAIAAgACAAMAA8AEgAVABEADQAKAAgABQACAP////8AAAEAAQD+//r/+P/y/+//
6//q/+n/6f/s/+z/7f/t/+z/6v/p/+b/5P/k/+T/5v/m/+b/4//j/+D/4P/i/+L/6v/v
/+//6P/k/+L/2v/P/87/0v/W/9//7/8CABgAKwA9AE4AYgB2AJIArwDGANMA1QDBAJ4A
fwBqAFYAQwAzAB8ACwD8/+3/4//g/+D/4//n/+//7//n/+7/+v/1/+//8f/x//H/7//t
/+//8P/w/+//7f/t/+7/7v/u/+7/7v/t/+v/7P/s/+r/6//q/+n/6P/p/+v/7f/v/+3/
7f/t/+7/7f/t/+3/7f/t/+3/7f/t/+//7//v/+//8f/w//D/8P/y//L/8v/y//H/8f/x
//L/9P/0//P/8//2//j/+P/4//f/9//2//b/+P/6//r//v8CAAQABgALAAgACAAKAAoA
CgALAA0ADwAOAA0ADwARABMAFAAVABYAGAAaABoAHAAeAB4AHwAfAB8AIAAgACEAIgAi
ACQAJAAjACIAIgAiACIAIQAhACEAIAAeABwAGAAVABMAEQARAA0ADQAMAAkABwAFAAIA
AAD9//z/+//5//j/9//3//j/+P/4//f/9v/z//P/8//y/+//7//t/+3/7f/t/+3/7f/v
//P/8v/0//H/8f/x//H/8P/v/+7/7P/s/+z/7v/u/+3/7f/t/+7/7v/u/+7/7v/v/+//
7//v/+7/7f/t/+//8//z//L/8P/v/+//8f/z//L/8//0//T/9f/1//X/9f/z//P/8v/y
//P/8//0//T/8//y//L/9f/3//f/9//3//T/9P/z//P/9P/1//b/9//1//T/9P/1//P/
8//z//P/8P/v/+z/6//x//P/9f/3//T/8v/w/+7/7f/t/+7/7v/s/+z/7f/t/+3/7f/t
/+3/7f/t/+3/7v/u/+7/7P/s/+r/6v/p/+n/6v/q/+v/7P/u/+7/7v/s/+n/6P/p/+j/
6//r/+z/6//p/+n/6//r/+j/5//n/+f/6v/q/+n/6f/q/+r/6v/p/+n/6f/p/+j/6f/p
/+r/6//p/+n/6P/o/+b/5f/l/+X/6f/q/+v/7P/q/+r/6f/p/+n/6f/p/+n/6f/p/+r/
7P/q/+z/6//q/+n/6P/q/+r/6v/q/+j/6P/o/+j/5v/m/+b/5v/k/+T/5P/k/+j/6v/s
/+7/8f/y//P/9P/2//b/9v/2//f/+P/5//r//P/8//z//P/+//7//v/+/wAAAAAAAAAA
AwAEAAUABgAFAAQAAwACAAAAAAAAAAAA/v/+//7//v/6//b/8v/u/+v/6v/p/+j/5v/m
/+b/5v/k/+T/5P/k/+L/4v/i/+L/4v/i/+L/4v/g/+D/4P/g/+L/4v/i/+L/4P/e/9z/
2v/W/w==
         </WaveFormData>
      </LeadData>
      <LeadData>
         <LeadByteCountTotal>10000</LeadByteCountTotal>
         <LeadTimeOffset>0</LeadTimeOffset>
         <LeadSampleCountTotal>5000</LeadSampleCountTotal>
         <LeadAmplitudeUnitsPerBit>4.88</LeadAmplitudeUnitsPerBit>
         <LeadAmplitudeUnits>¦ÌV</LeadAmplitudeUnits>
         <LeadHighLimit>2147483647</LeadHighLimit>
         <LeadLowLimit>268435456</LeadLowLimit>
         <LeadID>II</LeadID>
         <LeadOffsetFirstSample>0</LeadOffsetFirstSample>
         <FirstSampleBaseline>0</FirstSampleBaseline>
         <LeadSampleSize>2</LeadSampleSize>
         <LeadOff>FALSE</LeadOff>
         <BaselineSway>FALSE</BaselineSway>
         <ExcessiveACNoise>FALSE</ExcessiveACNoise>
         <MuscleNoise>FALSE</MuscleNoise>
         <LeadDataCRC32>83097280</LeadDataCRC32>
         <WaveFormData>
/P/8//z//P/8//z//P/8//7//v/+//7//f/8//v/+v/8//z//P/8//z//P/8//z/+v/6
//r/+v/6//r/+v/6//v//P/9//7//P/8//z//P/6//r/+v/6//z//P/8//z/+v/6//r/
+v/6//r/+v/6//r/+v/6//r/+//8//3//v/9//z/+//6//r/+v/6//r//P/8//z//P/6
//r/+v/6//v//P/9//7//f/8//v/+v/8//z//P/8//z//P/8//z/+v/6//r/+v/5//j/
9//2//r//P/+/wAA/v/+//7//v/8//z//P/8//z//P/8//z/+//6//n/+P/6//v//P/+
//3/+//6//r//P/+/wAAAAD9//7//f/8//z//P/8//z//P/+//7//f/+//7/AAAAAAAA
AAABAAEAAQABAAEAAAAAAAIAAgABAAMAAwADAAMAAQD////////8//r/+v/9//3//v//
/wAAAAD///3//P/8//z/+//7//r/+v/7//v/+f/5//f/9//3//j/+P/5//n/+P/6//z/
/v/+//z//P/8//3/+f/7/wMACQAQABcAHwAjADIASQBPAEkASABEADYAKAAdABYAEAAL
AAcA///9//z//P8BAAUABQAFAAMABQAEAAQAAgAAAAAA///7//v/+//7//v//P/8//r/
/f///wAAAAAAAAEAAQABAP////8AAAAA/v/+//7//v/////////+//z//P/9////////
//7//P/+//7//v/+/wAAAAD/////AAAAAAAAAAD//////////wEAAQABAAEAAAAAAAAA
AAAEAAQABAAEAAQAAwADAAQABQAGAAYABgADAAMAAwAFAAcABwAJAAkABwAKAAwADAAK
AAoACwALAA0ADQAOAA8ADgAPAA8ADwARABEAEwATABMAEwATABMAEAAQABAAEQATABMA
EwATABIAEgASABIAEAAQAA8ADQALAAkACQAIAAoACQAKAAsACQAIAAYAAwADAAIAAgAB
AAAA///9//3//f/+//7//f/9//7//v/9//r/+v/7//v/+f/5//n/+f/7//v/+//7//n/
+f/4//j/+v/7//v//P/8//r/+v/6//z/+v/6//v/+//7//v/+//5//n/+P/4//r/+v/7
//v/+f/4//j/+f/5//n/+f/6//z//P/8//z/+v/6//r/+v/6//n/+P/4//v/+//7//z/
/v/+//7//v/+//3//P/7//3//f/9//3/+//7//v/+//9//v/+//8//z//P/8//z/+//6
//n/+f/6//r/+//9//3//P/8//z//P/7//v/+//7//v//P/8//n/+f/6//r/+//8//z/
/f/8//z/+//5//n/+f/5//n/9//2//b/9//4//n/+v/7//n/+f/5//n/+//7//r/9//3
//j/+f/6//r/+f/5//n/+f/5//n/+f/4//j/+P/4//j/+P/5//n/+f/5//n/+f/4//f/
9//3//r/+v/6//r/+P/4//j/9//3//f/+P/4//n/+v/7//z/+v/5//n/+v/4//j/+v/6
//r/+v/6//r/+v/6//j/+P/4//j/+P/4//j/+P/4//j/+P/5//j/9//3//b/+P/5//v/
/P/6//r/+P/4//j/+P/4//j/+P/4//j/+v/9//7//v/+//3//v/9//z//v//////////
/////v/+/////v/8//v//P/9//7////////////+//r/+v/9//r/+P/4//j/+f/7//r/
+v/6//r/+f/5//j/+v/7//v/+//5//f/9//3//T//P8DAPv/9v/6//z/+v/8//7//P/8
//3//f8DAA0AEwAYACUAMQA9AEgAUQBTAE8ASgBAADQAKAAfABYAEAAJAP//+f/5//r/
AAAJAA0ABwAFAAcAAwD+//r//P8EAAYA///9//3//f/9//3//v/+//z//P/9//3//P/8
//3//f/9//3//f/+//7//v/+//7//v/8//v/+v/4//v//P/+/wEA//////7//P/+//7/
/v/+/wAAAAD////////+//3//P/+////AAABAP//////////AgACAAIAAgADAAIAAQAA
AAAA/////wAA//8AAAAAAAABAAMABQAJAAgABwAIAAcAAwAGAAgACAAGAAYABwAHAAgA
CQALAA0ADAANAA0ADQAMAAsADAALAA0ADwARABMAEAAQABAAEQAQAA8ADgANAA0ADgAP
ABAADAAMAAsACQAJAAcABwAGAAUAAwADAAMAAgACAAEA//////7//v/9//7//f/7//v/
+f/6//r/+f/5//r/+v/5//j/+P/5//n/+f/5//n/+f/3//f/9//3//n/+f/4//j/+P/5
//n/+v/4//b/9v/2//f/9P/z//P/9//5//v//f/8//v/+f/4//j/+P/5//n/+f/4//j/
+f/5//n/+f/6//r/+v/6//r/+P/4//j/+P/4//f/9v/2//f/9//3//j/+v/6//r/+v/5
//n/+f/5//n/+f/5//n/+f/5//n/+f/5//f/9//4//j/+P/4//j/+v/6//r/+//7//r/
+v/7//v/+v/6//r/+P/3//f/9//4//n/+//8//n/+f/6//r/+v/6//n/+f/5//r/+v/5
//n/+f/5//n/+f/4//j/+f/3//f/9//3//n/+f/5//n/+f/5//j/9f/3//j/+f/6//z/
+//7//v/+v/5//j/9//2//b/9v/2//j/+P/5//n/9//3//f/9//2//X/9f/1//b/9v/2
//b/+P/4//j/9//1//X/9v/2//T/9P/0//T/9//3//j/+v/6//j/9v/2//b/9v/2//b/
9v/2//j/+P/4//j/+P/4//j/+P/2//b/9v/2//j/+f/5//n/9//2//T/8//2//b/9v/2
//b/9v/4//j/+v/6//r/+v/6//z//v/+//3//P/8//7//P/8//z//f/9//3//f/9//z/
/P/+//7////////////8//v/+P/3//r/+v/5//r//P/4//f/9v/4//n/+f/4//f/9v/1
//P/9v/2//f/+f/4//f/9v/z//T/9f/3//j/9//z//D/8v/8//7/+P/2//r/+v/7/wMA
DQATAB0AKAA1AEEASwBSAFMAUQBLAEAAMgAoACAAFwAQAAgA///5//n///8EAAIAAwAF
AAMAAQABAP3/+P/2/wAABgAEAAEA/P/7//r/+f/7//z//P/6//r/+//7//r/+P/5//n/
+f/6//v//f/+//z//P/8//z/+//7//v/+v/6//r/+//9///////+//z//v/+//7//v/+
//7//f/9//7//v/+//7////////////+//3//P/7//7/AAACAAQABQAEAAMAAgAEAAMA
AwAEAAoADgARABQADgAJAAQAAQAEAAUACAAJAAkADAAOAA4ADAAMAA0ADQAPAA8AEAAR
ABAAEQARABEAEQARABMAEwATABMAEwATABQAFAAUABUAFAATABIAEQAOAA4ADgAOAA4A
DgANAAsACwAJAAkACAAJAAcABwAHAAgACAAHAAUABAACAAEA///8//v/+f/5//z//v//
/////v/+//3/+//6//r/+//7//v/+//7//v/+f/5//n/+f/5//n/+P/4//r/+//7//z/
/P/6//r/+v/6//j/+P/5//v/+//7//v/+//7//r/+v/6//r/+//7//n/+P/4//n/+f/5
//n/+v/6//r/+v/6//z//P/8//z//P/7//r/+v/7//v/+//8//r/+v/6//r/+//7//v/
+//9//3//f/9//v/+//7//v/+//5//n/+v/4//j/+P/4//n/+v/7//3//f/8//z//f/9
//z//P/8//z/+//7//v/+//7//z//P/7//v//P/8//z//P/7//v/+//8//z/+//7//v/
+//7//n/+P/4//n/+f/5//n/+f/5//n/+f/5//r/+//7//n/+v/6//r/+v/4//f/9//3
//f/9//3//f/+P/6//z//v/9//z//P/7//v/+//7//v/+v/5//n/+f/4//j/+P/4//r/
+v/6//n/9//3//j/+P/5//r/+//8//r/+f/5//r/9v/2//n/+v/7//z/+v/6//r/+v/6
//r/+v/6//z//P/8//z/+v/6//v/+//7//z//P/7//v//P/8//z/+v/4//j/+v/4//j/
+P/4//r/+v/8//7//v/9//z//P///wAAAQACAAIAAQAAAP//AQAAAAAAAgACAAEAAQAB
AAEAAQABAP///f/9//z/+v/4//v/+P/4//r/+v/7//v/+P/4//j/+P/3//f/9v/2//n/
+f/5//n/+f/5//n/+v/6//v/+//6//z//P/6//r//P/8//r/+f///wUACwATABgAHwAx
AD0ARABNAFEATQBGADoAKgAeABcAEAAKAAMA+f/z//v/AgD+/wEACwAJAAUABwAFAAIA
AgACAAIAAgABAP////////////8AAAAA/v/+///////+//z//f/9//3//v///wEAAgAB
AAAA///+//////////7//v/+////AQAAAP///f/6//3//v///wAAAAAAAP////8AAAAA
AAAAAAAA///+//3///////////8BAAIAAwAEAAQABAAEAAQABAADAAMABAAFAAYABgAG
AAUABQAFAAcABwAHAAkACQAHAAoADAAMAAoACgALAAsACgAJAAkACQAOABEAEwAVABQA
EwAUABMAEwATABMAEwAUABQAFAAVABMAEwATABMAEgASABIAEgAQABAADwANAAwACQAI
AAYABgAFAAYABwAFAAQAAgD//wEAAAAAAP///v/9//v/+//5//r/+v/5//v//P/8//v/
+P/4//n/+f/5//n/+f/5//n/+f/5//n/9//3//b/9v/4//n/+f/6//r/+P/4//j/+P/2
//b/9//3//f/9//3//j/+f/5//r/+v/6//v/+//5//j/+P/5//v/+//7//z/+//6//n/
+P/4//j/+P/4//j/9//2//b/+f/5//n/+v/8//z//P/8//v/+//7//v/+//7//v/+//7
//v/+//7//v/+f/5//r/+v/6//r/+v/6//r/+v/7//v/+v/6//v/+//6//r/+v/5//f/
9v/1//j/+f/7//z/+//7//z//P/7//r/+P/3//j/+v/7//v/+f/5//n/+f/5//j/+P/5
//v/+//7//v/+f/5//n/+f/6//v/+//5//n/+v/7//z/+//5//j/9//5//n/+f/5//j/
+P/4//j/+P/4//n/+f/3//f/9//3//f/9//4//n/+f/4//f/9v/5//r/+//7//v/+//8
//z/+//6//n/+P/6//n/+f/6//7/+v/4//j/+P/4//j/+P/4//j/+f/5//n/+v/6//n/
+f/6//j/+P/4//b/9//6//v//P/8//z//P/8//z//v/+//3//v/+/wAAAAD+//7/////
//////////7/AAACAAIAAQABAAEAAQABAP///f/9//3//P/6//r//f/5//j/9//2//r/
+//7//z//P/8//v/+//4//j/+f/5//n/+f/3//f/9//4//j/+f/3//r/+P/4//j/+P/4
//j/+P/3//n//f8DAAkAEAAVAB0AJwAyADkAQwBNAEQAOAAwACYAGwAUAAwABwABAPv/
9//4//z//f///wMABQADAAMAAgAAAP7//v8AAP3//f/9//3//f/7//z//P/6//z//f/9
//z/+//7//r/+f/8//3///8AAAAAAAAAAAAA/v/9//z/+v/8//z//f/////////+//z/
/f/8//v/+v/9//7//v///wAAAAAAAAAAAQABAAEAAQD//////////wAAAAAAAAAAAgAC
AAIAAgACAAEAAQACAAMABAAEAAQAAgABAAAAAQAEAAUACAAJAAUACAAKAAoADAAMAA0A
DQANAA0ADgAPAA4ADwAPAA8ADwAPABEAEQATABMAEwATABIAEgASABMAEwATABMAEwAS
ABIAEgASAA4ADgANAAsACQAHAAcABgAIAAcACAAJAAcABgAEAAEAAwACAAIAAQAAAP//
/f/9//3//v/+//3//f/+//7//f/6//r/+//7//v/+//7//v/+//7//v/+//6//n/9//2
//n/+//8//7//P/6//r/+v/6//j/+P/5//v/+//7//v/+//7//r/+v/6//r/+//7//n/
+P/4//n/+f/5//n/+v/6//r/+v/6//r/+v/6//r//P/7//r/+v/7//v/+//8//z//P/8
//z//f/9//3//f/9//3//f/9//v/+//7//v//f/7//v//P/8//z//P/8//z//P/8//3/
+//6//r/+//7//r/+v/6//z/+//7//v/+//7//z//P/5//n/+v/6//z//P/7//v/+//8
//z/+//7//v/+//7//3//P/8//3/+//7//v/+//5//n/+f/5//n/+f/4//X/+f/6//v/
/P/6//n/+f/5//v/+//7//v/+v/6//r/+v/6//r/+//7//v/+//7//v/+v/5//n/+f/4
//j/+P/4//r/+v/6//n/+f/5//r/+v/6//r/+v/6//j/9//3//j/8v/2//f/+P/5//r/
+v/6//r/+v/8//z//P/8//v/+v/5//j/+v/6//r/+//5//n/+v/6//n/+f/6//r/+v/6
//j/+P/6//r/+v/6//j/+P/4//r//f/+//7//v/8//7//v/+//7///////////////7/
/v8CAAIAAQABAAEAAQABAAEA/f/9//3//P/8//z////8//z//P/8//3//f/8//z//P/8
//v/+//6//j/+f/5//n/+f/3//f/9/8CAPr/9f/5//r/+P/8/wIA/v/8//7//v/9////
BQALABMAGgAjAC8APQBGAE0AUQBRAEoAQgA0ACgAHwAaABIACwABAPv//f8EAAQA//8H
ABUADwADAAMACgAGAAAAAAAAAAEA/////////////wAAAAD+//z//f/9//z//f///wAA
AQD/////AAAAAP///v/9//z//P/9//7//v/+//7///8BAAEAAQAAAP7/AAAAAAAAAAAA
AAAA//////7//v/+//7//f/9//3//f8AAAEAAgADAAIAAgACAAIABAAEAAQABAAEAAMA
AwAEAAMABAAEAAQABQAFAAUABwAHAAcACQAJAAUACAAKAAoADAAMAA0ADQALAAsADAAN
AA8AEQASABMAEQARABMAEwARABEAEQARABAAEAAQABEAEgATABQAFQATABIAEQAQABAA
EAAPAA0ADQALAAsACgAHAAUABQAFAAYABgAFAAMAAQAAAAAA//8AAP///f/9//v//P/8
//v/+//8//z/+//8//z//f/9//n/+f/5//n/+v/7//z//f/7//v/+v/6//z//f/9//7/
+//4//f/9v/7//r/+//9//v/+//7//v/+f/5//j/+P/6//r/+//7//n/+P/4//n/+f/5
//n/+v/4//j/+P/4//r/+v/6//r//P/7//r/+v/5//n/+f/6//r/+v/6//r//f/9//3/
/f/9//3//f/9//v/+//7//v/+//5//n/+v/8//z//P/8//r/+v/6//v/+//6//r/+//9
//z//P/8//z/+//7//v/+f/5//r/+v/7//v//P/8//r/+v/5//n/+f/6//r/+f/5//n/
+f/5//n/+P/4//n/+//7//v/+//6//n/+P/3//n/+f/4//X/+f/6//v//P/6//n/+f/5
//n/+f/5//n/+v/6//r/+v/4//j/+f/5//n/+f/5//n/+P/3//f/9//2//b/9v/2//f/
+P/5//n/+f/5//r/+v/4//j/+P/4//j/9//3//j//P/8//v/+v/5//j/+P/4//j/+P/6
//r/+v/6//r/+v/6//r/+v/7//v/+//7//r/+P/3//n/+v/7//z/+f/4//n/+P/6//r/
+v/6//r//P/+//7/+//6//r//P/+//7//v///////////////v/+/wAAAAD9//3//f/9
//7////+/////v/8//n/+P/9//r/+v/6//j/+f/5//j/+P/4//j/9//3//b/9v/3//n/
+f/5//f/9//3//j/+P/5//n/+v/6//j/+v/4//L/9P/+/wMAAQAHABMAGQAiAC8AOwBH
AFAAVwBVAE8ASAA8ACwAJAAdABYAEAAHAP///f8BAAIAAgAFAAcABQABAAMABQACAAAA
/P/2//7/BwACAAEAAAD///7//v/9//r/+//9//7//v/+//////////////8AAAAA/v/+
//7//v/////////+//3//P/8//3/AAABAAEAAAABAAAA///+/wAAAAD/////AAAAAAAA
AAD//////////wEAAQABAAEAAgACAAIAAgACAAIAAgACAAAA/////wAABAAGAAcACAAF
AAUABQAHAAUABQAHAAcABwAKAAwADAAKAAoACwALAA0ADQAOAA8AEAARABEAEQARABEA
EwATABEAEQARABEAEgASABIAEwATABMAEwATABIAEgASABIAEAAQAA8ADQALAAkACQAI
AAcABQAFAAUABAAEAAMAAQD///7//v/9//z/+//5//n//P/+///////+//7//f/7//r/
+v/7//v/+v/7//z//f/8//v/+v/5//v/+//6//r/+v/7//v//P/6//j/+P/4//j/9v/2
//f/9//3//f/9//5//n/+P/4//f/9v/2//X/9//4//r//f/8//v/+v/6//r/+v/6//r/
+v/6//r/+v/6//n/+P/4//v/+//7//z/+v/6//r/+v/5//n/+f/5//n/+f/5//n/+f/5
//n/+f/3//X/9f/2//j/+v/8//7//f/8//v/+//7//r/+v/7//v/+v/6//r/+v/5//n/
+f/5//n/+v/6//n/+f/6//r/+P/4//f/9//6//z//f/9//v/+//7//v/+//6//r/+//7
//v/+//7//n/+f/5//n/+f/5//j/9f/5//r/+//8//z/+//7//v/+//7//v/+//6//r/
+v/6//j/+P/5//n/+f/5//n/+f/6//n/+f/5//r/+v/6//r/+v/6//r/+f/5//n/+v/6
//r/+v/6//r/+v/5//n/+v/6//r/+P/4//j/+P/4//j/+P/4//r/+v/6//r/+v/6//r/
+v/6//r/+v/6//r/+v/6//r/+P/4//n/+f/7//z//P/7//v//P/8//z/+//4//f/+P/7
//z//f/+//z//P/+/wAAAAD///7//v8AAAAAAAAAAAEAAQABAAEAAQAAAAAAAgAEAAMA
AwADAAEA///9//n//P/9//3//P/6//3/+v/6//r/+v/7//v/+v/6//r/+v/7//v/+v/6
//n/+f/5//n/9f/1//X/9v/2/wEA/f/2//r//P/6//j/+P/4//j//f8FAA8AFwAfACoA
OQBHAE0AUgBTAE8ARwA8AC4AJAAgABkAEAAIAP//9//1//3/CgAKAAUABwAHAAMAAQAB
AAIAAAD+//7//v/9//3//f/9//3//f/+//7//P/+///////+//7//////////////wAA
AAD+//7//v/+//v/+//7//r/+//8//7/AQADAAMAAgAAAAAAAAAAAAAAAAAAAP/////+
//7//v/+/wEAAQABAAEAAQABAAEAAQABAAAA///+/wMABAAFAAYACAAHAAcACAAHAAYA
BAACAAEAAQABAAMABAAFAAgACQAJAAwADgAOAAwADAANAA0ADwAPABAAEQAQABEAEQAR
ABEAEQATABMAEwATABMAEwAQABAAEAARABIAEwAUABUAEwASABEAEAAQABAADwANAAsA
CQAJAAgACQAHAAcABwAGAAYABQADAAEAAAAAAP///v/9//v/+//7//z//P/7//3//v/+
//3//P/8//3//f/7//v/+//7//v/+//7//v/+//7//r/+v/6//v/+//8//n/9v/1//T/
+v/6//z////8//v/+v/5//v/+//6//r/+v/6//v/+//7//r/+v/7//n/+f/5//r/+v/6
//r/+v/8//z//P/8//7//f/8//z//P/7//r/+v/6//r/+v/6//3//f/9//3//f/9//3/
/f/7//v/+//7//3/+//7//z//P/8//z//P/8//z//P/9//v/+v/6//v//f/8//z//P/8
//v/+//7//3//f/+//7/+//7//z//P/6//r/+f/5//v//P/8//v/+//7//v/+//9//z/
/P/9//v/+//7//v/+//7//v/+//5//n/+P/1//r//P/+/wAA///9//z/+//5//n/+f/5
//r/+v/6//r/+P/4//n/+f/5//n/+f/5//j/9//3//f/+v/6//r/+v/8//z//P/7//r/
+f/5//j/+v/6//r/+v/6//n/+f/6//j/+P/5//r/+//8//r/+v/6//r/+P/4//j/+f/5
//n/+v/6//v/+//8//z/+//6//f/9v/4//j/+P/4//j/+P/4//r//f/+//7//v/8//7/
/v/+//7///////////////7//v8AAAAA/////////////////f/9//3//P/5//j/+v/2
//f/+P/5//v//f/8//z//P/7//n/+P/2//j/+f/5//n/+f/3//f/9//4//j/9//1//b/
+P/6//z/+v/8//r/+P/5//n/+/8BAAsAEgAXAB0AIwAuADkARwBPAEgAPAAwACIAEQAG
AAYABwAFAP//+//4//r///8BAAMAAwADAAMAAgAAAAAAAAD+//3//f/9//3//f/7//z/
/P/6//j/+f/5//j/+f/7//z//f/9//3//v/+//7//v/+//7/+//7//v/+v/4//j/+f/7
//3///8AAAAA///+//3//P/+//7//f/9//3//P/7//r//f///wEAAwACAAEAAAD///7/
/v/+//7/AAAAAAAAAAACAAEAAQACAAEAAgACAAIAAwADAAMABQAEAAMABAADAAIABgAJ
AAoACgAKAAsACwALAAsADAANAA4ADwAPAA8ADwAPABEAEQAPAA8ADwAPABAAEAAQABEA
EQARABEAEQAOAA4ADgAOAAsACgAIAAUACAAJAAwADgAKAAcABgAFAAIAAgABAP/////+
//7//f/9//3//P/9//v//P/8//v//f/+//7//f/6//r/+//7//f/9//3//f/+f/5//n/
+f/3//f/9v/2//n/+//8//7//P/6//r/+v/6//j/+P/5//n/+f/5//n/+f/5//j/+P/4
//j/+f/5//n/+P/4//n/+f/5//n/+v/8//z//P/8//r/+v/6//r//P/7//r/+v/7//v/
+//8//r/+v/6//r/+//7//v/+//7//v/+//7//3//f/9//3//f/7//v//P/6//r/+v/6
//r/+v/6//v//f/8//z//f/9//z//P/8//r/+f/5//n/+f/5//r/+v/5//n/+v/6//f/
9v/0//P/9v/4//n/+f/7//v/+//7//n/+P/4//n/9//3//f/9//3//f/9//3//n/+f/4
//X/9//4//n/+v/3//X/9P/z//X/9//5//v/+P/4//j/+P/4//j/+f/5//n/+f/5//n/
+P/3//f/9//2//b/9v/2//b/9v/2//X/9//3//j/+P/3//b/9f/0//b/9f/1//b/9v/2
//j/+P/4//j/+P/4//j/+P/2//b/9v/2//b/9v/2//b/9v/2//b/9v/0//T/9P/0//L/
8v/z//P/9f/4//r/+//5//r/+v/6//n/9v/1//b/9v/2//b/9v/3//j/+//+//z/+//6
//r//P/8//z//P/9//3//f/9//3//P/8//7//P/7//v/+//8//3//v/9//v/+//6//j/
9v/5//b/9v/4//j/+f/5//b/9v/2//b/8//z//L/8v/1//X/9f/1//P/8//z//T/+P/7
//3/+v/4//j/+P/6//z/+v/4//f/+f8BAAsAEQAaACMALwA7AEQATQBPAEsARAA0ACQA
HAAZABQACgADAP3/9//3//r/AAABAAEAAwABAP3/9//0//z/BAD+//z//f/7//v/+//7
//n/+v/6//j/+P/5//n/+P/6//v/+//7//r/+f/5//j/9v/2//b/9v/4//n/+v/6//j/
+P/5//v/+//7//r/+P/4//j/+P/4//j/+P/3//f/+v/6//r/+v/7//v/+//7//v/+//7
//v/+v/6//r/+v/8//z//P/8//r/+f/5//r//f/+//7//v8AAAEAAgAFAAIAAQACAAEA
//8CAAQABAAEAAQABQAFAAMAAwAEAAUABwAJAAoACwALAAsADQANAA0ADQANAA0ADAAM
AAwADQALAAsACwALAAoACgAKAAoACAAIAAcABQADAAEAAQAAAAEA/////////P/8//v/
+f/5//j/+P/3//n/+f/4//n/+P/4//f/9f/z//T/9P/z//L/8v/z//P/8f/x//H/8f/0
//X/9v/3//b/9f/z//L/8P/x//H/8v/0//L/8v/y//L/8P/w//H/8f/x//H/8f/y//P/
8//0//H/8P/w/+//8P/w//H/8//x//H/8f/y//T/9P/0//T/8v/y//L/8v/y//H/8P/w
//H/8f/x//L/8v/y//L/8v/x//H/8f/x//P/8//z//P/8//z//P/8//z//H/8f/y//L/
8v/y//L/8f/w/+//7//y//L/8//1//T/8v/x//D/8f/x//L/8//y//H/8f/w/+//7//w
//D/8v/y//H/8f/x//L/8v/x//H/8f/x//H/8f/w//D/8f/v/+//7//v//H/8f/x//H/
8f/x//D/7f/v//D/8f/y//D/7//v/+//8f/x//H/8f/w//D/8P/w/+//7v/u/+3/7v/v
//D/8f/w/+//7//v/+3/7P/r/+r/7v/w//L/8//y//H/8f/w//D/8P/w//D/8P/v/+//
8P/y//D/7v/u/+7/7v/w//D/8P/w/+7/7v/u/+7/7v/u/+7/7v/t/+z/6//q/+7/8P/y
//T/8//y//H/8P/u/+7/7v/u//D/8P/w//D/8P/w//D/8P/x//L/8//0//T/9P/0//T/
9v/2//b/9v/z//L/8f/w//L/9P/2//j/9v/2//b/9v/z//L/8f/w/+7/7v/u/+7/8P/w
//D/8P/u/+7/7v/u/+3/7P/r/+r/6//s/+3/7v/r/+r/6f/o/+v/7P/t/+7/7P/s/+z/
7P/s/w==
         </WaveFormData>
      </LeadData>
      <LeadData>
         <LeadByteCountTotal>10000</LeadByteCountTotal>
         <LeadTimeOffset>0</LeadTimeOffset>
         <LeadSampleCountTotal>5000</LeadSampleCountTotal>
         <LeadAmplitudeUnitsPerBit>4.88</LeadAmplitudeUnitsPerBit>
         <LeadAmplitudeUnits>¦ÌV</LeadAmplitudeUnits>
         <LeadHighLimit>2147483647</LeadHighLimit>
         <LeadLowLimit>268435456</LeadLowLimit>
         <LeadID>V1</LeadID>
         <LeadOffsetFirstSample>0</LeadOffsetFirstSample>
         <FirstSampleBaseline>0</FirstSampleBaseline>
         <LeadSampleSize>2</LeadSampleSize>
         <LeadOff>FALSE</LeadOff>
         <BaselineSway>FALSE</BaselineSway>
         <ExcessiveACNoise>FALSE</ExcessiveACNoise>
         <MuscleNoise>FALSE</MuscleNoise>
         <LeadDataCRC32>3778391090</LeadDataCRC32>
         <WaveFormData>
/v/+//7//v/8//z//P/8//z//P/8//z//P/8//z//P/6//r/+v/6//r/+v/6//r/+v/6
//r/+v/4//j/+P/4//r/+v/6//r/+v/6//r/+v/6//r/+v/6//r/+v/6//r/+P/4//j/
+P/4//j/+P/4//r/+v/6//r/+v/6//r/+v/4//j/+P/4//j/+P/4//j/+P/4//j/+P/6
//r/+v/6//r/+v/6//r/+P/4//j/+P/6//r/+v/6//r/+v/6//r/+v/6//r/+v/4//j/
+P/4//r/+v/6//r/+v/6//r/+v/4//j/+P/4//j/+P/4//j/+v/6//r/+v/6//r/+//7
//r/+//8//3/AQADAAQABAAGAAcABwAGAAgABwAEAAIA///8//j/9P/w/+7/7P/s/+r/
6f/n/+X/5P/k/+P/5P/k/+X/5f/l/+j/6P/o/+j/6P/q/+v/7f/u/+7/7v/v//D/8f/z
//T/9f/1//b/9v/0//T/9f/1//f/9//3//f/9//3//f/9//5//r/+//7//n/+//9////
AwAEAAgADwATABcAGQAYABMADQALAAoABAD8/+//1v+v/4P/Y/9M/zz/RP9V/13/X/9f
/2P/c/+H/53/u//X/+n/8//2//j/+P/1//f//f8BAP///f/9//3//v//////AAAAAAAA
AAABAAEAAQABAAIAAgABAAEAAwAEAAQAAwADAAMAAwADAAMAAwACAAIABAAEAAQABgAG
AAYABgAEAAQABQAFAAUABAAEAAUABQAFAAUABQAFAAUABQAFAAUABQAFAAUAAwADAAMA
AwAFAAUABQAFAAUABAAEAAQABAAEAAQAAwD///////8AAAIAAgABAAEAAQAAAP7//v8A
AP7//f/9//z/+//6//n/+P/3//f/9v/z//L/8f/x//L/8v/y//D/8f/x//D/7//v/+//
7//v/+7/7f/s/+v/6//r/+v/7P/s/+z/7f/t//D/8f/y//T/9P/1//b/9//5//n/+f/5
//j/+P/4//j/+f/6//r/+v/8//z//P/8//r/+v/7//v/+//7//v/+//8//z//P/8//z/
/P/8//z//v/+//7//v/+//7//v/+//z//P/8//z/+//7//v/+//7//v/+//7//3//f/9
//3////////////+//3//P/7//3//f/9//3/+//7//v/+//9//3//f/8//z//P/8//z/
/P/8//z//P/6//n/+f/4//r/+//8//z/+v/6//n/+f/5//n/+P/4//r/+v/6//r/+P/4
//j/+P/6//r/+f/5//j/+P/3//f/+f/6//r/+//5//r/+v/6//j/+P/4//j/+v/6//r/
+v/6//r/+v/6//r/+v/6//r/+P/3//f/9f/2//j/+//8//r/+v/6//r/+v/5//n/+f/3
//f/9//3//n/+f/5//n/+f/5//n/+f/5//n/+f/5//r/+v/6//r/+f/5//n/+f/5//n/
+f/5//n/+f/5//n/+//7//v//P/6//n/+f/5//v/+//7//v/+//7//v/+//6//7//P/8
//z//P/6//r/+v/6//r/+v/6//r/+v/6//r/+v/6//r/+v/6//r/+//7//z///8AAAEA
AwAFAAYABgAIAAkACQAIAAgABwAEAAIA///8//j/9P/w/+z/6v/q/+j/5//l/+P/4//m
/+b/6P/o/+n/6f/p/+r/6v/q/+r/7P/u/+//8f/y//T/9P/1//X/9f/2//b/9//1//b/
9v/2//b/9//3//f/9//3//f/+f/5//n/+f/5//r//f////3//f///wMABwAMABAAFwAb
AB0AGwAYABMAEQARAA4ABADq/8X/mP9z/1X/Nf8m/zT/RP9H/0f/S/9b/3X/jf+p/8f/
3//t//P/8//0//b/9v/7////AQADAAMA//8BAAEAAgADAAUABgAGAAYABAAFAAUABQAF
AAYABgAFAAUABwAIAAgABwAHAAcABwAJAAkACQAIAAgACgAKAAoACAAIAAgACAAKAAoA
CwALAAsACgAKAAsACQAJAAkACQALAAsACwALAAkACQAJAAkACQAJAAkACQAJAAkACQAJ
AAsACgAKAAoACAAIAAgABwAGAAcACAAKAAgACAAHAAcABwAGAAQABAAGAAQAAwADAAAA
///+//3//v/9//3//P/5//j/9//3//j/+P/4//b/9f/1//T/8//x//H/8f/x/+//7//v
/+//8f/x//H/8v/0//T/9f/1//f/9//3//j/+f/5//n/+f/7//v/+//7//z//P/8//z/
/f/+//7//v/+//7//v/+//7//v/////////////////+//7//v/+/wAAAAAAAAAA/v/+
//7//v/+//7//v/+//7//v/+//7/AQABAAEAAQD/////////////////////////////
////////////////////////AQABAAEAAQABAAEAAQAAAP7//v/+//7/AAAAAAAAAAAC
AAEAAQAAAAAAAQACAAIAAAAAAP////8BAAEAAAAAAP7//v/+//7/AAAAAAAAAAACAAIA
AQABAAAAAAD//////v/+//3//f///wAAAAAAAP7//v/+//7/AAAAAAAAAAD+//7//v/+
/wAAAAAAAAAAAAD//////f/7//z//v/+/wAAAAAAAAAA/v/9//3//f/9//3//f/9//3/
/f/9//3///////////////////////z//P/8//z////////////9//3//f/9//3//f/9
//3//f/9//3//v/+//3//f/9///////////////////////8//z//v/+//7//v/+//7/
/v/+//7//v/+//7/AAAAAAAAAAD+//7//v/+/wAAAAAAAAEAAwAEAAUABgAHAAkACwAM
AAwADgAPAA8ACwAKAAgABAAAAP3/+v/2//T/8P/u/+z/7P/q/+n/5//m/+f/6f/q/+7/
7v/v/+//7//w//D/8P/w//L/9P/1//f/+P/4//j/+f/5//n/+v/6//v/+//8//z//P/8
//3//f/9//3//f/9//////////////8AAAEA/////wMACQAPABUAGgAeACEAIwAfABsA
GAAXABUADwD8/9r/rv+D/2L/Q/8p/yv/Pv9G/0T/R/9T/2n/g/+h/7//2//t//P/8//x
//P/+v8AAAIAAwADAAUABwAFAAMABAAFAAcACQALAAwADAAMAAwADQANAA0ACwAMAAwA
CwALAA0ADgAOAA0ADQANAA0ADwAPAA8ADgAMAA4ADgAOABAAEAAQABAADgAOAA8ADwAP
AA4ADgAPAA8ADwAPAA8ADwAPAA8ADwANAA0ADQANAA8ADwAPAA8ADQANAA0ADQAPAA4A
DgAOAA8AEAARABEADgANAAwADAAOAA4ADQANAA0ADAAKAAoADAAKAAkACQAGAAUABAAD
AAQAAwADAAIAAQAAAP/////8//z//P/6//v/+//6//n/+f/5//n/+f/3//f/9//3//n/
+f/5//r//P/8//3//f////////8AAAAAAQACAAMAAwADAAMAAwAEAAQABAAEAAcACAAI
AAgABgAGAAYABgAHAAgACgALAAgABwAGAAUABgAGAAYABgAIAAgACAAIAAgACAAIAAgA
CAAIAAgACAAIAAgACAAIAAkACQAJAAkACQAJAAkACQAJAAkACQAJAAkACQAJAAkACQAJ
AAkACQAJAAkACQAJAAkACQAJAAkABwAHAAcABgAIAAgACAAIAAgACAAIAAgACAAHAAcA
BgAGAAcACAAIAAYABgAFAAUABwAHAAYABgAEAAQABAAEAAUABgAHAAgABgAGAAUABQAI
AAgABwAHAAgACAAHAAcABQAGAAYABgAGAAYABgAGAAYABgAGAAYABgAGAAYABgAGAAYA
BgAGAAYABQAFAAMAAwAEAAYABgAEAAQABAAEAAUABQAGAAcABwAHAAcABwAHAAcABwAH
AAUABQAFAAUABwAHAAcABwAGAAYABgAGAAUABQAFAAUABwAHAAcABwAHAAcABwAHAAcA
BwAHAAgABgAFAAUABQAHAAcABwAHAAcABwAHAAcABgAGAAgACAAIAAgACAAIAAgACAAG
AAYABgAGAAYABgAGAAYABgAGAAYABgAJAAkACgALAA4ADwARABMAEgASABQAFQAVABQA
FAATABAADgALAAgABgACAP7//P/6//r/+P/3//X/8//z//T/9P/2//b/9//3//f/+P/4
//b/9v/4//r/+//9//7//v8AAAEAAQABAAAAAAABAAEABAAEAAQABAAFAAUABQAFAAUA
BQAHAAcABwAHAAcACAAJAAsACwALAAsADQARABgAHgAhACUAJQAhAB4AGQAVABMADAAG
APb/1/+w/4f/Z/9P/0T/Uv9m/3H/df9z/3n/h/+Z/7P/z//l//X/AQADAAAAAAACAAMA
CQANAA0ADQANAA0ADQAOAA8ADQAOAA4ADgAQABEAEQARAA8AEAAQAA8AEQATABQAFAAR
ABEAEQARABEAEQARABAAEgAUABQAFAASABIAEgASABIAEgATABMAEwASABIAEwARABEA
EQARABEAEQARABEAEQARABEAEQARABEAEQARABEAEQARABEAEwASABIAEgAQABAAEAAP
AA0ADQANAA4ADAAMAAsACwANAAwACgAKAAoACAAHAAcABAADAAIAAQACAAEAAQAAAP//
/v/9//3//P/8//z/+v/5//n/+P/3//f/9//3//f/9//3//f/9//3//f/9//4//j/+P/5
//n//P/9//7/AAACAAMABAAFAAUABQAFAAUACAAIAAgACAAHAAgACAAIAAgACAAIAAgA
CgAKAAsACwALAAsACwALAAwADAAMAAwACgAKAAoACgAMAAwADAAMAAwADAAMAAwADAAM
AAwADAANAA0ADQANAA0ADQANAA0ADQANAA0ADQANAA0ADQANAA0ADQANAA0ADQANAA0A
DQALAAsACwALAAsACwALAAoADAAMAAwADAALAAoACQAIAAoACQAJAAgACgALAAwADAAM
AAwACwALAAkACQAIAAgACAAIAAgACAAKAAoACgAKAAoACgAJAAkACgAKAAkACQAKAAoA
CQAJAAkACgAKAAoACAAIAAgACAAKAAoACgAKAAgACAAIAAgACgAKAAoACgAIAAcABwAF
AAcACAAKAAoACgAKAAoACgAKAAkACQAJAAkACQAJAAkACwALAAsACwAJAAkACQAJAAkA
CQAJAAkACAAIAAgACAAJAAkACQAJAAkACQAJAAkACQAJAAkACQAHAAcABwAIAAgABwAH
AAcABwAHAAcABwAHAAcABwAHAAoACgAKAAoACgAKAAoACgAKAAoACAAIAAkACQAKAAsA
DAANAA0ADwAQABAAFQAXABgAGAAYABcAFAASAA8ADAAIAAQA///8//n/+P/4//f/9f/z
//L/8v/x//L/8v/z//P/8//2//b/9v/2//b/+P/5//v//P/8//z//f/9//3//v/+/wAA
AQADAAQAAgACAAMAAwAFAAUABQAFAAUABQAFAAUABQAGAAcABwAFAAcABwAJAA0AEAAW
AB0AIQAhACUAJAAfABsAFQAQAA4ACAD1/9j/t/+T/2//WP9O/1j/af91/3f/df95/4f/
mf+x/83/5f/3/wEABgAEAAQAAwAFAAsADQALAAkACwALAAwADQANAA4ADgAOAAwADQAN
AA0ADwAQABAADwAPABEAEgASABEAEQARABEAEQARABEAEAAQABIAEgASABIAEgASABIA
EgASABMAEwATABIAEgATABEAEQARABEAEQARABEAEQATABMAEwATABEAEQARABEAEQAR
ABEAEQARABAAEAAQABIAEgASABEADQANAA0ADgAPABAAEAARAA8ADgAMAAwADAAKAAkA
CQAKAAkACAAHAAQAAwADAAIAAQAAAP/////+//7//v/8//3//f/8//v/+//7//v/+//5
//n/+f/5//n/+f/5//r//P/8//3//f8BAAEAAQACAAQABQAGAAcABwAHAAcABwAIAAgA
CAAIAAkACgAKAAoADAAMAAwADAAMAAwADQANAA0ADQANAA0ADAAMAAwADAAMAAwADAAM
AA4ADgAOAA4ADAAMAAwADAAOAA4ADgAOAA8ADwAPAA8ADwAPAA8ADwANAA0ADQANAA8A
DwAPAA8AEQARABEAEQAPAA8ADwAPAA8ADwAPAA8ADwAPAA8ADgAOAA4ADgAOAAwADAAM
AAwADgANAA0ADAAKAAsADAAMAA4ADgANAA0ADQANAAwADAAOAA4ADgAOAA4ADgAOAA4A
DgAOAA0ADQAMAAwACwALAAwADAALAAsADQAOAA4ADgAMAAwADAAMAAwADAAMAAwADgAO
AA4ADgAMAAwADAAMAA4ADQANAAsACQAKAAwADAAMAAwADAAMAAoACQAJAAkACgALAAwA
DQALAAsACwALAAsACwALAAsACwALAAsACwAMAAwADAAMAA0ADQANAA0ACwALAAsACwAL
AAsACwALAAsACwALAAwADAALAAsACwANAA0ADQANAAsACwALAAsACAAKAAwADAAMAAwA
DAAMAAwADAAOAA4ADgAOAA4ADgAOAA4ADAAMAAwADAAMAA0ADQAOAA8AEAARABMAFQAW
ABYAGAAZABkAGAAYABcAFAASAA8ADAAIAAQAAAD+//z//P/6//n/9//1//X/+P/4//r/
+v/5//n/+f/6//r/+v/6//z//v///wEAAgACAAIAAwADAAEAAAD+//3//f/+//7//v/8
//3//f/9/////////wEA//////////8EAAMAAwADAAEAAwAJAA8AEgAWABsAIQAhACEA
HAAZABcAFQAQAAgA9P/T/6r/g/9j/0f/NP86/0j/Tf9P/1P/Xf9z/4v/q//L/+H/7//3
//n/+P/6//z/AQADAAcABQADAAMABQAFAAYABwAHAAgACAAIAAgACQAJAAkACQAKAAoA
CQAHAAkACgAKAAkACQAJAAkACQAJAAkACAAIAAoACgAKAAoACgAKAAoACgAKAAsACwAL
AAoACgALAAkACQAJAAkACwALAAsACwANAA0ADQANAAsACwALAAsADQANAA0ADQANAAwA
DAAMAA4ADgAOAA0ADQANAA0ADgANAAwACgAJAAsACgAIAAgACAAGAAUABQAEAAMAAgAB
AAIAAQABAAAA///+//3//f/6//r/+v/4//f/9//2//X/9//3//f/9//0//P/8v/x//H/
8f/x//L/9P/0//X/9f/3//f/9//4//r/+//8//3//f/9//3//f/+//7//v/+////AAAA
AAAAAAAAAAAAAAAAAAAAAQABAAEAAQABAAEAAgACAAIAAgACAAIAAgACAAIAAgACAAIA
AAAAAAAAAAACAAIAAgACAAEAAQABAAEAAQABAAEAAQADAAMAAwADAAMAAwADAAMAAwAD
AAMAAwABAAEAAQABAAMAAwADAAMAAQABAAEAAAACAAIAAgACAAAAAAAAAAAAAgABAAEA
AAAAAAEAAgACAAIAAgABAAEAAQABAAAAAAAAAAAAAAAAAAAAAAAAAAAAAAAAAP////8A
AAAA/////wAAAAD///////8AAAAAAAAAAAAAAAAAAAAAAAAAAAAAAAAAAAAAAAAAAAAA
AAAAAAIAAQABAP////8AAAIAAgAAAAAAAAAAAAAA////////AQABAAEAAQABAAEAAQAB
AP//////////AQABAAEAAQD+//7//v/+/wEAAQABAAEAAQABAAEAAQD//////////wAA
AQACAAQAAgABAAEAAQABAAEAAQABAAEAAQABAAEABAACAAAAAAAAAAAAAgACAAIAAgAC
AAIAAgACAAIAAgACAAIAAgACAAIAAwAFAAYABwAIAAkACwANAA4ADAAOAA8ADwAMAAwA
CwAIAAQAAQD+//r/+P/0//L/8P/w/+7/7f/r/+r/6//t/+7/8P/w//H/8f/v//D/8P/w
//L/9P/2//f/9//4//j/+P/5//n/+f/6//r/+//7//z//P/8//z//f/9//3//f/9////
AQABAAEA/////wAAAQADAAUABQAFAAcADwAWABoAHwAlACUAHwAcABsAFwATAAwA9P/Q
/6f/fv9d/z//Lf80/0L/Rv9F/0v/Xf9z/4//q//H/+H/8f/3//f/9//4//z/AgAFAAcA
BQADAAcACQAHAAcACAAJAAkACgAKAAoACgALAAsACwALAAwADAALAAsADQAOAA4ADQAN
AA0ADQANAA0ADQAMAAoADAAMAAwADgAOAA4ADgAMAAwADQANAA8ADgAOAA8ADQANAA0A
DQALAAsACwALAA0ADQANAA0ADQANAA0ADQANAA0ADQANAA0ADAAMAAwADAAMAAwACwAL
AAsACwAMAAwADAALAAsACwAKAAgACAAIAAYABQAFAAQAAwACAAEAAAD//////v/9//z/
+//7//j/+P/4//b/9//3//b/9f/1//X/9f/1//P/8//z//P/8//z//P/9P/2//b/9//3
//n/+f/5//r//P/9//7////9//3//f/9/wAAAAAAAAAAAQACAAIAAgACAAIAAgACAAAA
AAABAAEAAQABAAEAAQACAAIAAgACAAIAAgACAAIAAgACAAIAAgAEAAQABAAEAAQABAAE
AAQABAADAAIAAQADAAMAAwADAAEAAQABAAEAAgADAAQABQADAAMAAwADAAMAAwADAAMA
AwADAAMAAwABAAEAAQAAAAEAAgADAAQABAAEAAQABAAEAAMAAwACAAIAAwAEAAQAAgAC
AAEAAQABAAEAAAAAAAIAAgACAAIAAgACAAIAAgAAAAAA/////wIAAgABAAEAAQAAAP7/
/f///wAAAAAAAAAAAAAAAAAA/v/+//7//v8AAAAAAAAAAAAAAAAAAAAAAAD//////f/9
//7/AAAAAAAAAAAAAAAAAAD//////////////////////////////f/9//3//f/9//3/
/f/9//7//v/+//7//f/9//3//f///////////////////////f/9//3//v/+//3//f/9
//v/+//7//v/+//7//v/+//8//z//P/8//z//P/8//z//P/8//z//P/8//z//P/8//z/
/P/+//7//v/+//3//P/7//r//P/8//z//P/+////AQADAAQABQAHAAkACAAIAAoACwAJ
AAgACAAHAAMAAAD8//j/9f/y/+//7v/q/+r/6P/n/+f/5//p/+z/7P/u/+7/7//t/+3/
7v/u//D/8P/y//T/9f/3//j/+P/4//n/+f/5//j/+P/5//n/+v/6//r/+v/9//3//f/9
//3//f///////f/9//3//v/9/wEABQADAAcADQARABgAHgAfAB8AGwAVABQAEQANAAsA
/P/e/7j/jf9q/0v/M/83/07/Wv9c/1v/X/9v/4P/nf+3/9P/6f/1//f/9//5//r//P8A
AAMABQAFAAUABQAHAAUABQAGAAcABwAIAAgACAAIAAkACQAJAAsADAAMAAsACwANAA4A
DgALAAsACwALAA0ADQANAAwADAAOAA4ADgAOAA4ADgAOAAwADAANAA0ADQAMAAwADQAN
AA0ADQANAA0ADQANAA0ACwALAAsACwALAAsACwALAA0ADQANAA0ADQAMAAwADAAKAAoA
CgAJAAcABwAHAAgACAAIAAcABwAHAAYABAAEAAQAAgABAAEA/v/9//z/+//8//v/+//6
//n/+P/3//f/9v/2//b/9P/x//H/8P/v//H/8f/x//H/8f/x//H/8f/z//P/8//0//b/
9v/3//f/+//7//v//P/8//3//v//////////////AAAAAAAAAAADAAQABAAEAAYABgAG
AAYABgAGAAcABwAFAAUABQAFAAYABgAGAAYABgAGAAYABgAGAAYABgAGAAQABAAEAAQA
BQAGAAcACAAJAAkACQAJAAcABwAHAAcABwAHAAcABwAHAAcABwAHAAcABwAHAAcABQAF
AAUABQAFAAUABQAFAAcABwAHAAYABAAEAAQABAAEAAQABAAEAAUABQAGAAYABAAFAAYA
BgAIAAgABwAHAAUABQAEAAQABAAEAAQABAAEAAQABAAEAAYABgAFAAUABAAEAAMAAwAE
AAQAAwADAAMABAAEAAQAAgACAAIAAgAEAAQABAAEAAIAAgACAAIABAAEAAQABAAEAAMA
AwABAAEAAgAEAAQABAAEAAQABAACAAEAAQABAAMAAwADAAMAAQABAAEAAQADAAMAAwAD
AAEAAQABAAEAAgACAAIAAgADAAMAAwADAAIAAQAAAP//AQABAAEAAQD///////8AAAEA
AQACAAMAAQABAAEAAQABAAEAAQABAP7//v8AAAAAAAAAAP7//v/+//7/AAAAAAAAAAD+
//////8AAAEAAgADAAUABwAIAAgACgANAA0ADAAMAA0ACgAIAAUABAAAAPz/+P/1//L/
8f/u/+z/6f/m/+X/5v/m/+j/6P/r/+v/6//s/+z/7P/s/+7/7//v//D/8P/y//L/8//z
//T/9v/3//n/9//4//j/+P/4//n/+f/5//v/+//7//3/+//7//v/+//6//3//f/7//3/
//8BAAMABgAKABEAFwAbAB0AGAARAAsACQAGAAQA+v/n/9D/r/+J/2f/UP9G/07/X/9r
/2//b/9x/33/jf+l/8P/2//r//X//P/6//j/9//5////AQD//////f/9//7//////wAA
AAAAAP7/////////AQACAAIAAQD//wEAAgACAAMAAwADAAMAAQABAAEAAAAAAAIAAgAC
AAQABAAEAAQAAwACAAIAAQABAAAAAAABAAEAAQABAAEAAwADAAMAAwABAAEAAQABAAEA
AQABAAEAAQABAAEAAQABAAAAAAAAAAAAAAAAAP///f/9//3//v/8//z/+//7//z//P/7
//z/+v/4//f/9//2//X/9P/z//D/7//v/+7/7//u/+3/7f/s/+z/7P/q/+n/6f/o/+f/
5//n/+f/5//n/+f/5//n/+b/5f/k/+T/6f/q/+z/7f/u/+3/7P/s//D/8f/y//P/8//z
//P/8//2//b/9v/2//X/9v/2//b/9v/2//b/9v/2//b/9//3//X/9f/1//X/9v/2//b/
9v/2//b/9v/2//b/9v/2//b/+P/4//j/+P/4//j/+P/4//f/9//3//f/9//3//f/9//5
//n/+f/5//n/+f/5//n/+f/5//n/+f/3//f/9//3//f/9//3//f/9//3//f/9v/2//b/
9v/2//b/9v/2//b/9v/1//X/9P/0//X/9v/2//T/9P/z//P/9f/1//T/9P/0//T/9P/0
//L/8v/y//L/8v/y//H/8f/0//T/8//z//T/9P/z//P/8//0//T/9P/y//L/8v/y//D/
8P/w//D/8v/y//L/8v/y//L/8v/y//T/8//z//H/8f/y//T/9P/y//L/8v/y//L/8f/x
//H/8f/x//H/8f/x//H/8f/x//H/8f/x//H/8f/x//H/8f/y//L/8v/y//H/8f/x//H/
8f/x//H/8f/x//H/8f/x//H/8f/x//L/8v/x//H/8f/x//H/8f/x/+//7//v/+//8P/y
//D/8P/w//D/8P/w//D/8P/y//L/8v/y//L/8v/y//L/8P/w//D/8P/y//L/8v/y//D/
8P/w//D/8//z//T/9f/2//f/+f/7//z//P/+/////f/8//z/+//4//b/8//w/+r/5v/i
/+D/4P/g/97/3f/b/9n/2f/a/9z/3v/e/9//3//f/+D/4P/g/+D/4v/k/+P/5f/m/+b/
5v/n/+f/5//o/+j/6f/p/+r/6v/q/+r/6//r/+v/6//t/+3/7//v/+//7//v//D/8f/z
//H/8f/x//X/+/8CAAgADQAPABEADQAIAAUABQADAP7/8P/S/6f/fP9d/z//Jf8i/zD/
Nv85/zv/Rf9X/3H/jf+r/8X/2f/l/+f/5f/m/+T/5v/r//X/9//z//P/9f/z//P/9P/1
//X/9v/2//b/9v/3//f/9//3//j/+P/3//X/9//4//j/9//3//f/9//5//n/+f/4//b/
+P/4//j/+v/6//r/+v/4//j/+f/5//n/+P/4//n/+f/5//n/+f/3//f/9//3//f/9//3
//f/9//3//f/9//5//n/+f/5//f/9v/2//b/+P/4//j/9//3//f/9//4//b/9v/1//X/
9f/0//L/8v/y//D/7//v/+7/7f/s/+v/7P/r/+v/6v/p/+j/5//n/+b/5v/m/+T/4//j
/+L/4f/f/9//3//f/93/3f/d/93/3f/d/93/3v/e/97/3//f/+P/4//j/+T/5P/l/+b/
5//n/+f/5//n/+r/6v/q/+r/6f/q/+r/6v/q/+r/6v/q/+j/6P/p/+n/6f/p/+n/6f/q
/+r/6v/q/+r/6v/q/+r/6v/q/+r/6v/q/+r/6v/q/+j/6P/o/+j/6//r/+v/6//p/+n/
6f/p/+n/6f/p/+n/6//r/+v/6//p/+n/6f/p/+n/6f/p/+n/5//n/+f/5//p/+n/6f/o
/+j/6P/o/+j/6v/q/+r/6v/o/+f/5//m/+b/5//o/+j/6P/o/+f/5//p/+n/6P/o/+j/
6P/o/+j/5v/m/+b/5v/m/+b/5f/l/+b/5v/l/+X/6P/o/+f/5//l/+b/5v/m/+b/5v/m
/+b/5v/m/+b/5v/k/+T/5P/k/+b/5v/m/+b/5v/l/+X/4//h/+L/5P/k/+T/5P/k/+T/
5P/j/+P/4//j/+P/4//j/+P/4//j/+P/4f/h/+H/4f/h/+H/4f/h/+D/4P/g/+D/4f/h
/+H/4f/h/+H/4f/h/9//3//f/9//4f/h/+H/4v/g/9//3//f/9//3//f/9//3//f/9//
3//g/+D/4P/g/+D/4P/g/+D/4P/g/97/3v/e/97/4P/g/+D/4P/f/97/3f/c/9//4P/h
/+L/5P/k/+T/5P/n/+j/6f/q/+r/6v/q/+r/5//m/+X/5P/f/9z/2f/W/9L/0P/O/8z/
y//K/8n/yP/I/8j/yP/I/8v/zP/N/87/zP/M/8z/zP/P/9D/0f/S/9L/0v/S/9L/1P/U
/9T/1P/U/9T/1P/U/9b/1v/W/9b/2P/Y/9j/2P/Y/9j/2P/Y/9r/2v/a/9r/3f/e/9//
4P/j/w==
         </WaveFormData>
      </LeadData>
      <LeadData>
         <LeadByteCountTotal>10000</LeadByteCountTotal>
         <LeadTimeOffset>0</LeadTimeOffset>
         <LeadSampleCountTotal>5000</LeadSampleCountTotal>
         <LeadAmplitudeUnitsPerBit>4.88</LeadAmplitudeUnitsPerBit>
         <LeadAmplitudeUnits>¦ÌV</LeadAmplitudeUnits>
         <LeadHighLimit>2147483647</LeadHighLimit>
         <LeadLowLimit>268435456</LeadLowLimit>
         <LeadID>V2</LeadID>
         <LeadOffsetFirstSample>0</LeadOffsetFirstSample>
         <FirstSampleBaseline>0</FirstSampleBaseline>
         <LeadSampleSize>2</LeadSampleSize>
         <LeadOff>FALSE</LeadOff>
         <BaselineSway>FALSE</BaselineSway>
         <ExcessiveACNoise>FALSE</ExcessiveACNoise>
         <MuscleNoise>FALSE</MuscleNoise>
         <LeadDataCRC32>3001817430</LeadDataCRC32>
         <WaveFormData>
9v/2//b/9v/0//T/9P/0//L/8v/y//L/8P/w//D/8P/u/+7/7v/u/+7/7v/u/+7/7P/s
/+z/7P/s/+z/7P/s/+z/7P/s/+z/6v/q/+r/6v/o/+j/6P/o/+j/6P/o/+j/6P/o/+j/
6P/o/+j/6P/o/+j/6P/o/+j/6P/o/+j/6P/m/+b/5v/m/+b/5v/m/+b/5v/m/+b/5v/o
/+j/6P/o/+b/5v/m/+b/5v/m/+b/5v/m/+b/5v/m/+b/5v/m/+b/5v/m/+b/5v/l/+T/
4//i/+P/5P/l/+b/5v/m/+b/5v/m/+b/5v/m/+b/5v/m/+b/5v/m/+b/5v/n/+f/5//n
/+f/6P/p/+j/6v/r/+z/7f/u/+7/7v/t/+//7//u/+7/7v/t/+n/5//l/+L/4f/g/93/
3P/b/9r/2P/Z/9r/2v/b/9v/2//b/93/3f/e/97/3v/e/97/3//h/+D/4P/g/+L/4v/i
/+P/4//j/+P/4//j/+P/4v/h/+P/4//j/+P/5f/l/+X/5f/l/+b/6P/p/+j/6f/r//D/
+P8CAA8AHwAsADQAOwBAAEgAUQBZAFsAWwBYAEIAGgDp/6//av8r/wT//v4R/y7/Tv9l
/3z/ov/P//j/IABMAGkAeAB/AHoAZQBOAEQAQQA6ACwAHQAbABcAFAASAA4ADAAMAAsA
CwALAAkACQAHAAYABgAGAAUABQAFAAYABAADAAMAAwADAAMABAAEAAQABAAFAAUABQAF
AAUABQAFAAcACAAIAAgACQAJAAkACQAKAAwADAAMAAwADQAOAA0ADgAOAA8AEAAQABAA
EgAVABcAFwAZABoAGwAdAB4AHAAfACEAIgAhACMAIwAlACoAKwAtAC8AMQAzADUANwA3
ADkAOwA9AEAAQQBBAEIAQwBEAEQARABGAEYARgBGAEUARgBHAEcARQBEAEEAQQBCAD8A
PAA4ADQAMgAvACwALAApACUAIwAgABwAGQAYABcAFAARAA8ACgAIAAYABAACAAAA/v/8
//v/+f/3//X/8v/y//H/8f/w/+//7v/u/+3/7P/r/+v/6//q/+r/6v/s/+z/7P/s/+z/
6//r/+v/6//s/+z/7P/s/+z/7P/s/+z/7P/s/+3/7P/s/+z/7v/u/+7/7v/v/+//8P/w
//H/8//0//T/9v/1//T/8//z//T/9f/3//j/9//3//n/+f/5//n/+f/5//n/+f/6//v/
+f/5//n/+f/4//j/+P/4//j/+P/3//f/9//3//f/9//3//X/9f/1//b/9v/2//X/8v/y
//L/8f/y//L/8v/x/+//7//v/+//7//v//D/8f/v/+//7//u/+z/7P/s/+v/7f/t/+3/
7f/t/+3/7P/s/+z/7P/s/+r/6v/p/+n/6f/s/+z/7P/s/+v/6//s/+z/6//r/+r/6v/o
/+j/6P/o/+j/6P/o/+f/6f/p/+n/6v/q/+n/6f/p/+j/6P/p/+n/6P/o/+n/6f/m/+b/
5v/m/+j/6P/o/+j/6P/o/+j/6P/m/+b/5v/n/+f/5//n/+b/6P/o/+j/5//m/+r/6P/o
/+j/6P/o/+j/6P/o/+b/5v/m/+b/5v/m/+b/5v/m/+b/5v/n/+f/5//n/+j/6v/s/+z/
7f/t/+3/7f/v//D/8f/x//H/8f/w//D/8P/v/+v/6f/k/+D/3v/c/9r/2v/a/9r/2v/b
/9z/3P/d/93/3f/d/93/3//g/+D/4v/g/+D/4f/h/+L/4v/i/+L/4v/i/+P/4//h/+H/
4f/i/+X/5f/l/+X/5f/l/+X/5//m/+X/5P/j/+b/6v/t/+z/7f/z//r/BgAUACUAMwA8
AEIASQBSAGAAaQBnAGcAXQA6AAQAzv+X/0//Bv/l/vD+BP8h/0D/Wv97/6j/1v///yoA
UABmAG0AagBfAE4AQQA8ADgALQAgABgAEwAVABMAEgASABIAEAAQAA8ACwALAAkACQAJ
AAgACAAIAAcABwAHAAgACgAJAAkACQAJAAkACgAKAAoACgALAAsACwALAAsACwALAA0A
DgAOAA4ADwAPAA8ADwAQABIAEgAUABQAFQAWABcAGAAYABkAHAAcABwAHgAfACEAIQAj
ACQAJQAnACgAKAArAC0ALgAwADMANAA3ADoAOwA9AD8AQQBDAEUARwBJAEsATQBPAE4A
TwBPAFAAUQBSAFIAUgBSAFIAUgBSAFIAUgBSAFEATQBMAEkASQBIAEUAQgA+ADgANgAz
ADAALgArACcAJQAiAB4AGwAaABYAEgAOAAsACAAGAAQAAgAAAP7//P/6//f/9f/z//H/
8v/y//H/8f/w/+//7v/u/+3/7P/r/+v/6f/o/+j/6P/o/+j/6P/o/+r/6f/p/+n/6f/q
/+r/6v/q/+r/6v/q/+r/6v/q/+v/7v/u/+7/8P/w//D/8P/x//H/8v/y//P/8f/y//L/
9P/0//T/9P/1//X/9f/2//b/9//3//n/+f/3//f/9//3//f/9//4//n/+f/5//n/+f/4
//j/+P/4//j/+P/3//f/9f/1//X/9f/1//P/8//z//D/8P/w/+//8P/w//D/7//w//D/
8P/v/+3/7f/t/+3/7P/r/+v/6//t/+3/7f/s/+r/6v/q/+n/6//r/+v/6//p/+n/6P/o
/+j/6P/o/+b/6P/n/+f/5//m/+b/5v/m/+X/5f/m/+b/5f/l/+T/5P/m/+b/5v/m/+b/
5v/m/+X/5//n/+f/6P/m/+X/5f/l/+L/4v/j/+P/4v/i/+P/4//k/+T/5P/k/+T/5P/k
/+T/4v/i/+L/4v/i/+L/4v/j/+X/5f/l/+T/5P/k/+T/4//i/+D/4f/i/+P/5P/i/+L/
4v/i/+T/5P/k/+T/5P/k/+T/5P/i/+L/4v/i/+L/4//j/+P/5f/m/+j/6v/q/+v/6//r
/+v/7f/u/+//7f/t/+3/7P/q/+r/6f/l/+H/3P/Y/9b/1v/U/9T/1P/W/9b/1//Y/9j/
2f/Z/9n/2//b/9v/3P/c/97/3v/e/93/3f/c/9z/3P/c/9z/3P/f/9//3//f/93/3v/f
/9//3//f/9//3//h/+P/4//j/+P/4//k/+b/4//k/+//+/8KABoAKgA1AD0ARABMAFcA
ZABqAGkAZQBNABkA3P+m/2b/E//X/s7+5f7+/hz/Of9U/3z/sf/g/woAMQBOAFoAWABL
AD4ANwA2ADMAKAAcABUAFAASAA8AEQAPAA4ADgAOAAwADAALAAsACwAJAAkACQAIAAgA
CAAJAAkACQAKAAwACwALAAsACwALAAwADAAMAAwADQANAA8ADwAPAA8ADwARABIAEgAS
ABMAEwATABUAFgAYABgAGAAYABkAGgAbABwAHAAdAB8AIAAhACQAJQAnACcAKQAsAC0A
LwAwADMANwA6ADwAOgA9AD4AQQBGAEcASQBLAE0ATwBRAFMAVQBXAFkAWwBcAF0AXQBe
AF8AYABgAGAAXgBeAF4AXgBaAFoAWgBZAFUAVABRAFEATwBLAEcAQgA8ADoANwA0ADEA
LQAoACUAIgAeABsAGgAVABIADwANAAgABgAEAAIAAgAAAP7//P/7//n/9//1//b/9v/1
//X/8//x/+//7v/w//D/8P/x//D/7v/t/+z/7P/s/+z/7P/u/+3/7f/t/+3/7v/u/+7/
7v/u/+7/7v/w//D/8P/x//T/9P/0//b/9v/2//b/9//3//j/+P/5//f/+P/4//r/+v/6
//r/+//7//v//P/8//v/+//9//3//f/9//3//f/9//3//v////3//f/9//3//P/8//z/
/P/8//z/+//7//n/+f/5//n/+f/3//f/9//0//T/9P/z//P/9P/1//X/9P/0//T/8//z
//P/8//z//L/8f/x//H/8//z//P/8v/w//D/8P/v/+//7//v/+//7//v/+7/7v/u/+7/
7v/s/+7/7f/t/+3/7v/u/+7/7v/r/+v/7P/s/+z/7f/t/+7/7P/s/+z/7P/u/+7/7v/t
/+v/6//r/+z/7P/r/+v/6//s/+z/7f/t/+r/6v/r/+v/7P/s/+z/7P/q/+r/6v/q/+r/
6v/q/+r/6v/q/+r/6//t/+3/7f/s/+r/6v/q/+n/6v/s/+z/7P/s/+z/7P/s/+z/7P/s
/+z/7P/s/+r/6v/q/+r/6v/q/+v/6//t/+3/7v/w//L/8v/z//P/8f/x//P/9P/3//f/
9//3//T/9P/0//P/8f/v/+r/5v/k/+L/4P/g/+D/4P/g/+H/4v/i/+P/4//h/+H/4f/h
/+L/4v/k/+T/5v/n/+f/5v/m/+b/5v/m/+b/5//n/+f/5f/l/+b/5//n/+f/5//n/+n/
6f/r/+v/7f/t/+3/7v/w/+//8P/z//f//v8KABgAJQA1AD4AQgBFAE4AWgBjAGUAYQBd
AEAACgDQ/5P/Tf8O//P++P4Q/zH/Tv9m/33/oP/M//f/IgBKAGQAcQByAGcAVgBHAEAA
PgA3ACoAHgAZABkAFwAWABYAFAASABIAEQARABEADwAPAA0ADAAMAAwADAANAA4AEAAP
AA0ADAALAAsACwAMAAwADAAMAA0ADQANAA0ADQANAA8AEQASABIAEAARABEAEQATABQA
FgAWABQAFAAVABYAFQAWABYAFwAaABoAGgAcAB0AHwAfACEAIgAjACUAJgAkACcAKQAq
ACgAKwAsAC8AMgAzADUANwA3ADkAOwA9AD8AQQBDAEUARQBFAEQARABHAEgASABIAEoA
SgBKAEoASABIAEgARwBFAEQAQQBBAEIAPwA8ADgANAAyAC8ALAAsACkAJQAjACAAHAAZ
ABgAFwAUABEADwAOAAwACgAIAAYABAACAAAAAQD///3/+//6//r/+f/5//b/9f/0//T/
9f/0//P/8//1//T/9P/0//L/8v/y//L/8v/x//H/8f/z//T/9P/0//T/9P/0//T/9P/0
//T/9f/2//b/9v/4//j/+P/4//n/+//8//z//f/7//z//P/+//7//v/+/////////wAA
AAD9//3//////wEAAQABAAEAAQABAAIAAwABAAEAAQABAAIAAgACAAIAAgACAAEAAQAD
AAMAAwADAAEA/////////v/+//7//f/+//7//v/9//r/+v/6//n/+f/5//n/+f/6//n/
+f/5//n/+f/5//j/+P/4//j/9//3//f/9//3//X/9f/0//T/9P/0//T/8v/0//P/8//z
//T/9P/0//T/8//z//T/9P/z//P/8v/y//L/8v/y//L/8v/y//L/8f/x//H/8f/y//D/
7//v/+//8P/w//H/8f/w//D/8f/x//D/8P/w//D/7v/u/+7/7v/w//D/8P/w//D/8P/w
//H/7//v/+//7v/w//D/8P/v//D/8v/w//D/8P/w//D/8P/w//D/7//v/+//7//w//L/
9P/0//P/8//z//P/9v/4//r/+//7//v/+v/6//r/+f/1//P/7v/q/+j/5v/i/+L/4v/i
/+D/4f/i/+L/5f/l/+X/5f/l/+X/5v/m/+j/6P/o/+n/6//q/+r/6v/p/+j/5//n/+j/
6f/q/+v/6v/r/+v/6//t/+3/7f/t/+3/7f/t/+3/7f/u//D/8f/u//H/8f/2//7/CgAX
ACkANgA8AEEARgBMAFcAYQBfAF0AWgBEABQA5/+z/2z/Lf8O/wz/If8+/1z/c/+M/7D/
2/8EACwAVABzAIQAiQCCAG8AWgBMAEcAQgAyACEAIAAdABsAGgAWABQAFAATABEAEQAP
AA8ADQAMAAwADAALAAsACwAMAAwACwALAAsACQAJAAoACgAKAAoACwALAAsACwALAAsA
CwANAA4ADgAOAA8ADwAPAA0ADgAQABAAEAAQABEAEgATABQAFAAVABYAFgAWABgAGQAb
ABsAHQAcAB0AHwAgACAAIwAlACYAJQAnACcAKQAuAC8AMQAzADQANQA2ADcAOQA7AD0A
PwBAAEEAQQBCAEUARgBGAEYARgBGAEYARgBFAEYARwBHAEUARABBAEEAQgA/ADwAOAA1
ADQAMgAwAC4AKwAnACUAJAAgAB0AHAAbABgAFQATABAADgAMAAoACAAGAAQAAgD///3/
+//5//r/+v/5//n/9v/1//T/9P/1//T/8//z//P/8v/y//L/8v/y//L/8v/w/+//7//v
//H/8v/y//L/8v/y//L/8v/y//L/8v/z//T/9P/0//b/9P/0//T/9f/1//b/9v/3//n/
+v/6//z/+v/6//r/+//7//v//P/8//3//f//////////////////////AAABAP//////
/////v/+//7//v8AAAAA///////////////////9//3//f/8//z//P/7//z//P/8//v/
+v/6//r/+f/3//f/9//3//j/9//3//f/9//3//f/9v/2//b/9v/1//X/9f/1//X/9f/1
//T/9P/0//T/9P/y//L/8f/x//H/8P/w//D/8P/x//H/8v/y/+//7//u/+7/8P/w//D/
8P/w//D/8P/v/+//7//v//D/8P/v/+//7//u/+7/7//v/+7/7v/v/+//7v/u/+7/7v/s
/+z/7P/s/+7/7v/u/+7/7P/s/+z/7f/t/+3/7f/s/+r/6v/q/+n/6P/s/+7/7v/u/+7/
7P/s/+z/7P/u/+7/7v/u/+7/7v/u/+7/7P/s/+z/7f/t/+3/7f/u/+7/8P/w//H/8f/x
//H/8//0//X/9f/1//X/9P/0//T/9f/x/+//6v/m/+T/4v/g/+D/4P/g/+D/4f/i/+L/
4//j/+P/4//j/+P/5P/k/+b/5v/m/+f/5//m/+b/5v/m/+b/5v/n/+f/6f/p/+n/6v/p
/+n/6f/p/+v/6//r/+3/6//r/+v/6//w//D/8f/y//H/9f8AAAwAGgAnADcAQABGAE0A
VABiAG8AbwBtAGcASgAUAOD/q/9p/yL/9/7y/gb/I/9E/17/e/+m/9T/AQAuAFYAbAB5
AHoAbQBcAE8ASABEADsALAAeABkAGgAZABkAGgAYABYAFgAVABEAEQAPAA8AEQAQABAA
EAAPAA8ADwAQAA4ADQANAA0ADQANAA4ADgAOAA4ADwAPABEAEQARABEAEQATABQAFAAS
ABMAEwATABMAFAAWABYAFgAWABcAGAAbABwAHAAdACAAIAAgACIAIQAjACMAJQAmACcA
KQAqACoALQAvADAAMgA1ADYAOQA6ADsAPQA/AEEAQwBFAEcARwBJAEsATQBQAFEAUQBS
AFUAVgBWAFYAVgBWAFYAVgBUAFQAVABTAE8ATgBLAEsATABJAEYAQgA+ADwAOQA2ADIA
LwArACkAJAAgAB0AHAAbABgAFQATABAADgAMAAoABgAEAAIAAAD///3/+//5//j/+P/3
//f/9P/z//L/8v/z//L/8f/x//H/8P/w//D/7v/u/+7/7v/u/+3/7f/t/+3/7v/u/+7/
7v/u/+7/7v/w//D/8P/x//L/8v/y//T/8v/y//L/8//1//b/9v/3//f/+P/4//r/+v/6
//r/+//5//n/+v/6//v/+//9//3//f/9//3//f/9//3//v////3//f/9//3//v/+//7/
/v/+//7//f/9//v/+//7//v/+//5//n/+f/4//j/+P/3//j/+P/4//f/9P/0//T/8//1
//X/9f/1//T/8//z//P/8f/x//H/8P/y//L/8v/x/+//7//v/+//8f/x//D/8P/u/+7/
7v/s/+7/7f/t/+3/7v/u/+7/7v/r/+v/7P/s/+v/6//q/+r/7P/s/+z/7P/s/+z/7P/r
/+n/6f/p/+r/7P/r/+v/6//o/+j/6f/p/+r/6v/r/+v/6v/q/+r/6v/o/+j/6P/o/+r/
6v/q/+r/6P/o/+j/6f/p/+n/6f/o/+j/6P/o/+f/6v/q/+n/6P/n/+b/6P/o/+j/6P/q
/+r/6v/q/+r/6v/q/+r/6P/p/+n/6f/p/+r/7P/u//D/8f/x//H/8P/x//H/8f/z//P/
8//y//D/8P/v/+v/5//i/97/3P/c/9r/2v/a/9z/3P/d/97/3v/f/9//3//f/9//3//g
/+D/4v/i/+L/4//j/+L/4v/i/+L/4v/i/+H/4f/h/+H/4f/i/+P/4//l/+X/5f/l/+X/
5//n/+f/5//n/+j/6v/r/+z/7//1/wAAEAAgAC8AOwBEAEoAUQBgAGwAbQBrAGUARQAO
ANb/nv9Z/wn/2v7d/vT+DP8r/0j/aP+V/8b/8P8ZAEAAWgBiAGEAVgBFADwAPQA6ADAA
IQAUABQAGQAYABUAEwASAA4ADAAMAAsACgALAAoACwALAAoACgAKAAkACQAJAAoADAAL
AAsACwALAAsADAAMAAwADAANAA0ADwAPAA8ADwAPABEAEgASABIAEwATABMAFQAWABgA
GAAWABYAFwAYABsAHAAcAB0AIAAgACAAIgAjACUAJQAnACgAKQArACwALgAxADMANAA1
ADkAOwA/AEIAQwBFAEcASwBNAE8AUQBRAFMAVQBXAFgAWQBZAFoAWwBcAFwAXABcAFwA
XABcAFoAWgBaAFkAVQBUAFEAUQBOAEsASABEAD4APAA5ADYAMwAvACoAJwAkACAAHQAc
ABcAFAARAA8ADAAKAAgABgACAAAA/v/8//v/+f/3//X/9v/2//X/9f/y//H/8P/w/+3/
7P/r/+v/6//q/+r/6v/s/+z/7P/s/+r/6f/p/+n/6f/q/+r/6v/s/+z/7P/s/+7/7v/u
/+//7v/u/+7/8P/y//L/8v/z//H/8v/y//P/9f/2//b/+P/2//b/9v/3//f/9//4//j/
+f/5//v/+//5//n/+f/5//v/+//8//3//f/9//3//f/6//r/+v/6//r/+v/5//n/9//3
//f/9//3//X/9f/1//b/9v/2//X/8v/y//L/8f/w//D/8P/v/+//7//v/+//7P/r/+v/
6//t/+3/7f/s/+z/7P/s/+v/6//r/+v/6//r/+v/6v/q/+r/6v/q/+j/6P/n/+f/5//m
/+b/5v/m/+f/5//o/+j/5//n/+b/5v/k/+T/5P/k/+X/5v/n/+f/5v/l/+T/5P/m/+X/
5f/l/+T/5P/l/+X/5P/k/+X/5f/m/+b/5v/m/+T/5P/k/+T/5P/k/+T/5P/k/+T/5P/l
/+P/4//j/+L/5P/k/+T/4//k/+T/5P/k/+T/5P/k/+T/5P/k/+L/4v/i/+L/5P/k/+T/
5P/k/+T/5P/k/+L/4v/i/+L/4v/i/+P/4//k/+X/5//q/+r/6v/r/+v/6//r/+3/7v/x
//H/8f/x/+3/7P/r/+n/4//h/9z/2P/X/9b/1f/W/9f/2P/Z/9v/2v/a/9v/2//Z/9n/
2f/Z/9z/3P/e/97/3v/f/9//3v/e/97/3v/e/97/3//f/9//3//f/+D/4f/j/+P/4//j
/+P/4//l/+X/4//j/+P/5P/k/+v/7v/x//v/CAAWACgAMwA5AEIASABRAGAAZgBjAGEA
TwAfAOL/qP9m/xv/4f7a/u/+CP8m/0X/WP96/6n/1v/+/ykASgBaAF4AVQBIADsANAAz
AC4AJAAZABIAFAAVABQAEQAPAA4ADAAKAAoACQAIAAkACAAJAAkACAAIAAgABwAHAAcA
CAAIAAcABwAHAAcABwAIAAgACgAKAAsACwALAAsACwALAAsADQAOAA4ADgAPAA8ADwAP
ABAAEgASABQAFAAVABYAFQAWABYAFwAYABgAGAAaABsAHQAdAB8AIgAjACUAJgAkACcA
KQAqACoALQAuADEANgA3ADkAOwA8AD0APgA/AEEAQwBFAEcARgBHAEcASABJAEoASgBK
AEgASABIAEgARgBGAEYARQBBAEAAPQA9ADwAOQA2ADIALAAqACcAJAAiAB8AGwAZABcA
FAASABIADwAMAAkABwAGAAQAAgAAAP7//P/6//j/9//1//P/8f/y//L/8f/x//D/7//u
/+7/7//u/+3/7f/r/+r/6v/q/+z/7P/s/+z/7P/r/+v/6//r/+z/7P/s/+z/7P/s/+z/
7v/u/+7/7//w//D/8P/y//L/8v/y//P/8//0//T/9f/1//b/9v/4//j/+P/4//n/+f/5
//r/+v/5//n/+//7//v/+//7//v/+f/5//r/+//7//v/+//7//z//P/8//z/+//6//j/
9//4//n/+v/7//n/9//3//f/+P/4//j/9//2//b/9v/1//T/9P/0//P/8f/x//H/8f/y
//H/8f/x//H/8f/x//D/7v/u/+7/7f/v/+//7//v/+3/7f/s/+z/7P/s/+z/6v/s/+v/
6//r/+z/7P/s/+z/6f/p/+r/6v/r/+v/6v/q/+r/6v/q/+r/6v/q/+r/6f/p/+n/6f/q
/+r/6f/p/+n/6P/o/+n/6f/o/+j/6f/p/+j/6P/o/+j/6P/o/+j/6P/m/+b/5v/m/+j/
6P/o/+n/6f/p/+n/6P/m/+b/5v/l/+b/6P/m/+b/5v/m/+b/5v/m/+b/5v/m/+b/5//n
/+f/5//o/+j/6v/q/+v/7f/t/+3/7//u/+//7//v/+//7v/u/+7/7v/r/+r/5v/i/+D/
3v/c/9n/2P/X/9b/1//Y/9j/2f/b/9v/2//b/9v/3P/c/97/3P/c/93/3f/e/97/3v/e
/97/3v/f/9//4f/h/+H/4v/h/+H/4f/h/+H/4f/h/+P/4//j/+P/4//i/+T/5f/m/+f/
6//w//b/AAAPAB0ALAAyADcAOgA+AEkAUwBVAFUATgA0AAoA2/+l/2L/I/8C/wD/Ff8y
/1T/b/+E/6T/z//4/yIASgBnAHgAfQB4AGMATABCAD8ANgAoABcAFAARAA8ADgAKAAgA
CAAHAAMAAwABAAEAAQAAAAAAAAD///////8AAP7//f/9//3//f/9//7//v/8//z//f/9
//7///8AAAEAAAABAAEAAAD+////////////AAACAAIABAAEAAUABgAHAAgACAAJAAgA
CAAIAAoACwANAA0ADwAOAA8AEQASABIAFQAXABgAGAAbABwAHwAfAB8AIAAhACUAJwAp
ACsAKwAtAC8AMQAyADMAMwA0ADUANgA2ADYANwA4ADkAOgA6ADoAOgA5ADcANgAzADMA
NAAxAC4AKgAnACYAJAAiACAAHQAZABcAFwAUABIAEgANAAoABwAFAAQAAgAAAP7/+v/4
//b/9P/1//P/8f/v/+z/7P/r/+v/6v/p/+j/6P/n/+b/5f/l/+X/5P/k/+T/5P/k/+T/
5P/i/+H/4f/h/+P/5P/k/+T/5P/k/+T/5P/k/+T/5P/l/+T/5P/k/+b/5v/m/+b/5//p
/+r/6v/r/+n/6v/q/+z/7P/s/+z/7f/v/+//8P/w/+3/7f/v/+//7//v/+//7//x//H/
8v/z//H/8f/x//H/8v/y//L/8v/y//L/8f/x//H/8f/x//H/8f/v/+//7//u/+7/7v/t
/+r/6v/q/+n/6v/q/+r/6f/p/+n/6f/p/+r/6f/p/+n/5//n/+f/5v/k/+T/5P/j/+P/
4//j/+P/4//j/+L/4v/i/+L/4v/g/+L/4f/h/+H/4P/g/+D/4P/f/9//4P/g/+H/4f/g
/+D/4P/g/+D/4P/e/97/3v/d/9//3//f/+D/3v/d/93/3f/c/9z/3f/d/9z/3P/d/93/
3P/c/9z/3P/c/9z/3P/c/9r/2v/a/9r/3P/c/9z/3f/b/9v/2//a/9z/3P/c/9v/2v/a
/9r/2v/a/9r/2P/Y/9j/2P/a/9r/2v/a/9r/2v/a/9r/2v/a/9r/2v/Y/9j/2P/Y/9b/
1v/X/9f/2v/b/93/4P/h/+D/4P/f/9//3//h/+L/4f/h/+H/4f/g/+D/4P/f/9v/2f/U
/9D/zv/M/8r/yv/M/8z/zP/N/87/zv/P/8//zf/N/83/zf/Q/9D/0v/S/9D/0f/R/9D/
0P/Q/9D/0P/Q/9H/0f/R/9H/0f/S/9P/0//T/9P/0//T/9P/1f/V/9X/1f/V/9b/2P/b
/9r/2//j/+z/+v8KABsAJQAsADIAOQBCAFAAVQBTAFEAQQASANr/pv9r/yP/5v7T/uL+
+v4d/zr/Uv95/6z/1v///ygASABYAFsAVABBAC4AJwAoACQAFwAKAAIAAwADAAEAAAAA
APz/+v/6//n/9//3//X/9f/3//b/9v/2//P/8//z//T/9P/z//P/8//1//X/9v/2//b/
9v/3//f/+f/5//n/+f/3//n/+v/6//r/+//7//v/+//8//7//v8AAAAAAQACAAEAAgAC
AAMABAAEAAQABgAJAAsACwANAAwADQAPABAAEAATABUAFgAXABsAHQAhACIAIwAlACcA
KQArAC0ALwAxADMANQA3ADgAOQA5ADoAPQA+AD4APgA+AD4APgA+ADwAPAA8ADsANwA2
ADMAMwAwAC0AKgAmACIAIAAdABoAFgATAA8ADQAIAAQAAQAAAP3/+v/3//X/8v/w/+7/
7P/o/+b/5P/i/+H/3//d/9v/2P/Y/9f/1//W/9X/1P/U/9P/0v/R/9H/0f/Q/9D/0P/Q
/9D/0P/Q/9D/z//P/8//z//Q/9D/0P/S/9L/0v/S/9D/0P/Q/9H/0v/S/9L/1P/U/9T/
1P/V/9P/1P/U/9X/1//Y/9j/2v/Y/9j/2P/Z/9v/2//c/9z/2//b/93/3f/d/93/3f/d
/9v/2//c/93/3f/d/93/3f/c/9z/3P/c/9r/2v/Z/9n/2f/Z/9n/2f/Z/9f/1//X/9b/
1v/W/9X/0v/S/9L/0f/S/9L/0v/R/9H/0f/R/9H/0P/P/8//z//P/8//z//O/8z/zP/M
/8v/y//L/8v/y//L/8v/yv/K/8z/zP/M/8r/yv/J/8n/yf/J/8j/x//G/8f/x//I/8j/
xf/F/8T/xP/G/8b/xv/G/8T/xP/E/8P/w//D/8P/xP/E/8P/w//D/8D/wP/B/8H/wv/C
/8P/w//A/8D/wP/A/8D/wP/A/8D/wP/A/8D/wP/A/8D/wP/B/8D/v/++/7z/vv++/77/
vf++/77/vv++/77/vv+8/7z/vP+8/7z/vP+8/7z/vP+8/7z/vP+6/7r/uv+6/7v/vP+9
/77/wP/A/8D/wP/B/8L/w//E/8b/xv/G/8b/xv/G/8b/xv/C/8D/vv+8/7n/tv+z/7D/
rv+u/67/rv+u/67/rv+u/7D/sP+w/7D/sv+y/7L/sv+0/7T/tP+0/7L/sv+y/7L/sP+w
/7D/sP+y/7L/sv+y/7L/sv+y/7L/tP+0/7T/tP+0/7T/tP+0/7X/tv+3/7j/vv/C/8b/
yv/S/w==
         </WaveFormData>
      </LeadData>
      <LeadData>
         <LeadByteCountTotal>10000</LeadByteCountTotal>
         <LeadTimeOffset>0</LeadTimeOffset>
         <LeadSampleCountTotal>5000</LeadSampleCountTotal>
         <LeadAmplitudeUnitsPerBit>4.88</LeadAmplitudeUnitsPerBit>
         <LeadAmplitudeUnits>¦ÌV</LeadAmplitudeUnits>
         <LeadHighLimit>2147483647</LeadHighLimit>
         <LeadLowLimit>268435456</LeadLowLimit>
         <LeadID>V3</LeadID>
         <LeadOffsetFirstSample>0</LeadOffsetFirstSample>
         <FirstSampleBaseline>0</FirstSampleBaseline>
         <LeadSampleSize>2</LeadSampleSize>
         <LeadOff>FALSE</LeadOff>
         <BaselineSway>FALSE</BaselineSway>
         <ExcessiveACNoise>FALSE</ExcessiveACNoise>
         <MuscleNoise>FALSE</MuscleNoise>
         <LeadDataCRC32>2143876872</LeadDataCRC32>
         <WaveFormData>
/P/8//z//P/7//r/+f/4//f/9v/1//T/8//y//H/8P/w//D/8P/w//D/8P/w//D/7//u
/+3/7P/q/+r/6v/q/+r/6v/q/+r/6f/o/+f/5v/k/+T/5P/k/+T/5P/k/+T/5P/k/+T/
5P/k/+T/5P/k/+T/5P/k/+T/5P/k/+T/5P/j/+L/4f/g/+D/4P/g/+D/4P/g/+D/4P/g
/+D/4P/g/+D/4P/g/+D/4P/g/+D/4P/g/+D/4P/g/+D/4P/g/+D/4P/g/+D/4P/f/97/
3f/c/97/3v/e/97/4P/g/+D/4P/g/+D/4P/g/97/3v/e/97/3v/e/97/3//d/93/3v/f
/+D/3//g/+D/5P/l/+X/5v/n/+j/6P/n/+j/6f/p/+r/6P/o/+j/5v/l/+L/4//i/+D/
4P/g/+H/4f/g/9//3f/d/97/3v/e/+D/4f/i/+L/4P/g/+D/3//e/93/3P/b/93/3f/c
/9z/3P/c/9z/3P/b/9v/2v/Z/9v/2//b/9v/3f/d/93/3f/c/97/4P/g/+D/4P/h/+b/
7f/1//7/CwAVABoAHgAoADkATQBmAHgAhwCQAJAAfgBkADYA5v+A/yX/7/7e/ub++P4H
/xf/M/9T/2//kP+2/9f/6//2//3//v/9/wAABgAIAAYABQADAAQABQAFAAUABQAFAAUA
CAAJAAkACQALAAwADAAMAAoACwAMAA0ACwALAAsADAAOAA4ADwAPAA0ADgAQABEADwAQ
ABAAEAAUABUAFgAXABcAFwAZABoAGwAbABwAHgAcAB0AIAAgACEAIgAkACYAJAAnACgA
KQAtADAAMgA0ADUANwA5ADoAPABAAEIAQwBFAEgASABLAFAAUwBXAFsAXgBhAGQAZwBq
AG0AbwByAHUAdgB4AHoAfAB/AIEAggCEAIYAhgCFAIUAhQCFAIMAhACCAH4AfAB6AHkA
dwByAG0AaQBmAGIAXwBaAFUAUABJAEMAPwA6ADYAMgAtACcAIgAdABgAFAARAA4ACgAG
AAIAAAD8//v/9v/1//P/8v/x/+//7f/t/+z/7P/r/+v/5//n/+b/5v/n/+j/6P/p/+f/
5//m/+b/5//n/+f/6P/m/+b/5v/m/+f/5//n/+j/6//r/+z/7P/q/+r/7P/t//D/8f/y
//P/9v/3//f/+P/4//j/+P/4//r//P/+/////f/+//////8AAAIABAAFAAUABgAGAAcA
BwAGAAYABgAGAAUABQAFAAUABQAFAAQAAgABAAEAAAAAAAAA/v/9///////9//z/+f/4
//j/9//5//j/+P/4//X/9f/z//L/8v/z//P/9P/x//H/8f/x/+7/7v/u/+3/7v/u/+//
8P/v/+//8P/w/+//7v/s/+z/6f/p/+n/6v/s/+z/7P/r/+r/6v/q/+r/6v/q/+r/6f/p
/+n/6f/p/+n/6f/p/+j/6v/q/+r/6v/q/+r/6f/o/+j/6P/p/+n/6f/q/+r/6f/n/+X/
5f/l/+f/5//n/+j/6P/o/+f/5//l/+X/5f/l/+f/5//n/+f/6f/o/+j/6f/o/+r/6P/o
/+j/6P/o/+j/6P/o/+b/5v/m/+b/5v/m/+b/5v/m/+b/5//n/+X/5v/n/+n/6//t/+7/
7//v/+7/7v/w//L/8//z//P/9f/0//T/9P/y//L/8P/u/+r/6v/o/+j/5v/m/+f/6P/q
/+r/6f/o/+j/5//m/+b/5//o/+j/6P/o/+j/5//m/+X/5P/j/+P/5f/k/+T/5P/k/+T/
5P/k/+P/4//j/+P/5f/l/+X/5f/j/+P/4//k/+T/6P/s/+r/7P/v//b///8LABYAHwAl
ACoANgBIAF8AdwCIAJQAlwCKAGwATAAeAMr/YP8S//f+8/78/gz/HP8x/1H/b/+J/6f/
yv/k//P/+/8CAAUACAANABAAEAAQABAADQAPABAAEQARABMAEwATABMAEgATABMAEwAV
ABYAFgAWABQAFQAWABcAGQAZABkAGgAaABoAGwAbAB0AHgAgACEAHwAgACAAIAAiACMA
JAAlACUAJQAnACgAKQApACoALAAuAC8AMgAyADMANAA2ADgAOAA7ADwAPQA/AEIARABG
AEcASQBLAEwATgBSAFQAVQBaAF4AXwBjAGUAZwBqAG0AcABzAHYAeQB8AH8AgQCEAIcA
iACKAIwAiwCNAI4AjgCMAI4AjgCNAI8AjwCPAI0AiwCIAIMAgAB/AH0AegB0AG8AawBo
AGQAXwBaAFUAUABLAEUAQQA8ADUAMAAqACMAIQAdABkAFgATABAADAAIAAYABAAAAP//
/P/7//n/+P/5//f/9f/1//L/8v/x//H/7f/t/+z/7P/u/+7/7f/t/+//7//u/+7/7f/t
/+3/7v/u/+7/7v/u/+//7//v//D/8P/v/+//7v/w//D/8v/z//L/8//0//X/9v/3//f/
+P/5//r/+//8//v//P/9//3///8AAAEAAQD//wAAAQABAAEAAgACAAMABQAEAAQABAAE
AAMAAwADAAEAAQABAAAAAAD//////v/+//7//P/7//r/+f/2//T/9f/0//T/8//z//L/
8v/y/+//7//t/+z/7f/t/+z/7P/t/+3/7f/t/+r/6v/q/+n/6//q/+r/6v/n/+f/6P/o
/+f/5v/k/+T/5f/l/+X/5v/k/+T/5P/j/+L/4v/i/+L/4P/g/+D/3//h/+H/4f/h/+H/
4f/h/+D/4v/i/+L/4v/g/+D/3//e/97/3v/f/9//3//g/+D/3//f/93/3f/d/9//3//f
/+D/3v/e/93/3f/d/93/3f/d/93/3f/d/93/3//e/97/3//c/9r/2//c/93/3v/c/9z/
3P/c/9z/3P/c/9z/3P/c/9z/3P/c/9z/3P/c/93/3f/d/97/4f/j/+P/5f/m/+f/5//m
/+b/6P/q/+v/6f/p/+n/6P/o/+j/6P/o/+X/4v/d/9z/3P/c/9z/3P/d/97/3v/e/93/
3P/c/9v/2//c/97/4P/f/97/3f/c/9v/2v/Z/9j/1//X/9f/1v/Y/9j/2P/Y/9b/1v/X
/9f/2f/Z/9n/2f/Z/9n/2f/Z/9n/2v/c/97/3P/c/+L/6//4/wMACwAUABsAJQA0AEoA
YAB1AIMAiAB+AGEAPAAUANT/cP8S/+j+5P7p/vn+CP8Y/zT/Vf9t/4n/q//J/9z/5P/p
/+//+P///wQABQACAAQABgAEAAMABQAGAAcABwAIAAkACgALAAoACwALAAsACwAMAAwA
DAAOAA8AEAARAA8ADwAPABAAEgASABMAEwATABQAFgAXABkAGgAaABoAGgAbABwAHQAf
AB8AIQAiACUAJQAmACgAKAApACwALAArACwALgAwADEANQA3ADkAOQA8AD4AQABDAEUA
RwBIAE0AUgBVAFcAWgBcAFsAXQBgAGMAZwBrAG4AcQB0AHcAeAB7AH0AgACBAIIAhACG
AIUAhwCIAIgAhwCIAIcAhQCEAIMAggB/AH0AegB1AHIAbQBrAGgAYgBdAFkAVgBSAEsA
RgBBADwANwAxAC0AKAAkACAAGwAVABMADwALAAgABwAEAAAA/P/6//j/9P/z//H/8f/w
//D/7f/r/+n/6f/p/+r/6v/r/+f/5//m/+b/5v/m/+X/5f/n/+f/5v/m/+f/5//n/+j/
6P/o/+j/6P/r/+v/6//s/+//7//w//D/8v/y//T/9f/0//X/9v/3//j/+f/5//r/+//8
//3//v/9//7/////////AAABAAEAAQACAAMAAwADAAQABAAFAAUABAAEAAQAAgABAAEA
AQABAAEAAQAAAP7//f/9//z//P/8//r/+f/3//f/9f/0//T/9P/1//X/9f/0//T/9P/z
//P/8f/w/+//7//u/+7/7f/t/+3/7f/s/+z/7P/r/+3/7P/s/+z/6//r/+z/7P/t/+z/
6v/q/+n/6f/p/+r/6v/q/+r/6f/m/+b/5v/m/+f/6P/p/+n/6f/p/+n/6f/p/+n/6f/o
/+b/5v/m/+b/6P/o/+f/5v/m/+b/5//n/+f/6P/o/+f/6f/n/+f/5//n/+f/5//o/+b/
5v/l/+X/5//n/+f/5//n/+f/5//n/+f/5v/m/+f/5v/m/+j/6P/o/+j/6P/o/+j/6P/o
/+j/6P/o/+j/6P/o/+j/5v/n/+f/5//p/+v/7v/v/+//8P/x//H/7v/u//D/8v/1//X/
9f/1//T/9P/0//T/9P/y//D/7P/s/+r/6v/q/+r/6//s/+z/7v/t/+z/7P/p/+j/6P/p
/+j/6P/o/+j/6v/p/+j/5//m/+X/5f/l/+T/5P/k/+T/5P/k/+T/5f/j/+P/4//j/+X/
5f/l/+X/5//n/+j/6v/q/+r/6v/s/+//9v///wkAFAAfACUAKgAyAEQAWwBzAIYAkACV
AIgAYgA6AAYAtP9W/w7/6/7p/vT+CP8Y/yf/Qf9d/3v/m/+8/9r/7//3//r/+//+/wUA
CgAMAAwADAALAAsADAANAA0ADwAPAA8ADwAQABEAEQARABEAEgASABIAEgATABQAFQAT
ABMAEwAUABQAFAAVABUAFQAWABgAGQAZABoAGgAaAB4AHwAgACEAHwAfACEAIgAlACUA
JgAoACYAJwAqACoAKwAsAC4AMAAwADMANAA1ADcAOgA8AD4APwBBAEMARABEAEgASgBL
AFAAVABVAFkAWwBdAGAAYwBmAGkAbABvAHIAdQB3AHoAewB8AH4AgACBAIMAhACEAIYA
iACIAIcAhwCHAIcAhQCEAIIAfgB8AHsAeQB2AHAAawBnAGQAYABbAFYAUQBMAEcAQQA9
ADgANAAwACsAJQAhAB0AGQAWABMAEAAMAAgABgAEAAAA///8//v/+f/4//f/9f/z//P/
9P/0//P/8//x//H/8P/w//D/8P/v/+//7//v/+7/7v/v/+//7//w//D/8P/w//D/8f/x
//H/8v/z//P/9P/0//X/9v/5//v//P/9//7///8AAAEAAQACAAMABAAFAAYABwAIAAkA
CQAJAAoACwALAAsADAANAA0ADwAQABAAEQARABAAEAAQABAADwAPAA8ADwAPAA8ADgAO
AA0ADQAMAAoACgAIAAcABwAHAAUABAADAAIAAgABAP///v/+//7///////3//P/7//v/
+v/6//n/+f/5//n/+P/4//j/9//3//b/9v/2//P/8//0//T/8//y//D/8P/x//H/8f/y
//L/8v/y//H/8P/w//D/8P/w//D/8P/v/+//7//v/+//7f/t/+3/7P/s/+z/7P/s/+z/
7P/r/+r/6v/q/+v/6//r/+z/7P/r/+3/6//r/+v/6f/p/+n/6v/q/+r/6f/p/+n/6f/p
/+n/6f/p/+n/6f/p/+j/6P/p/+z/7P/r/+r/6f/o/+j/6P/o/+n/5//n/+j/6f/p/+n/
6//s/+//7//u/+7/8v/0//X/9f/1//X/9P/0//T/9P/0//L/8P/s/+z/6v/o/+j/6P/p
/+j/6P/o/+f/5//o/+j/6P/m/+f/6P/o/+r/6v/q/+n/6P/n/+b/5f/k/+P/4f/g/+D/
4P/g/+D/4P/h/+H/4f/h/+H/4f/h/9//3//f/9//3v/g/+L/4v/i/+T/4//o//H/+f8G
ABMAGwAeACIAKgA5AFEAaAB4AIUAkgCQAHgAXAAyANz/dP8h//H+4P7q/vr+Df8d/zf/
V/93/5j/uv/b//H//P///wAAAQACAAYACgAIAAUABQAGAAcABwAJAAkACQAJAAoACwAL
AAsACQAKAAoACgAMAA0ADgAPAA0ADQANAA4ADgAOAA8ADwAPABAAEgATABEAEgASABIA
FAAVABYAFwAXABcAGQAaABkAGQAaABwAHAAdACAAIAAhACIAJAAmACQAJwAoACkAKQAs
AC4AMAAzADUANwA4ADoAPgBAAEEARQBIAEgASwBOAFEAVQBZAFoAXQBgAGMAaABrAG0A
cAB1AHYAeAB6AHsAfQB+AH4AgACCAIIAgQCDAIMAgwCBAIIAgAB8AHoAeQB3AHQAbgBs
AGkAZwBkAF8AWgBVAFAASwBFAEEAPAA0ADAAKwAlAB8AGwAXABQADwAMAAgABAAAAP7/
+v/5//b/9f/z//L/8f/v/+3/7f/q/+r/6f/p/+f/5//m/+b/5v/m/+X/5f/j/+P/4v/i
/+X/5f/l/+b/5v/m/+b/5v/l/+X/5f/m/+n/6f/q/+r/6v/q/+z/7f/s/+3/7v/v//L/
8//z//T/9//4//n/+v/5//r/+//7//v//P/9//3///8AAAEAAQADAAQABAAFAAUABAAE
AAQABAADAAMAAwADAAMAAwACAAQAAwADAAIAAAAAAP7//f///////f/8//v/+v/6//n/
9//2//b/9v/1//X/8//y//P/8//y//L/7//v/+//7//u/+7/7v/t/+3/7P/s/+z/6//r
/+z/7P/t/+z/6v/q/+n/6f/p/+r/6P/o/+j/5//o/+j/6P/o/+b/5v/m/+X/5f/l/+X/
5f/n/+f/5//m/+T/5P/k/+T/5P/k/+P/4v/k/+T/5f/l/+X/5v/m/+X/5f/j/+P/4//h
/+H/4f/i/+L/4v/h/+H/4f/h/+H/4f/j/+P/4//j/+H/4P/g/+H/3v/g/+L/4v/i/+L/
4v/i/+L/4v/i/+L/4v/i/+L/4v/i/+L/4P/g/+H/4f/h/+L/4//l/+X/5//o/+n/6f/o
/+j/6v/q/+v/6//r/+3/7P/s/+z/7P/s/+r/6P/k/+T/4v/i/+L/4v/j/+T/5P/k/+P/
4v/k/+P/4v/i/+P/5P/k/+T/5P/k/+P/4v/f/97/3f/d/9//3v/e/97/3v/e/97/3v/f
/9//3//f/9//3//f/9//3//f/9//4P/k/+T/5v/m/+T/6f/y//3/BQAQABsAIQAkAC4A
PgBXAHEAggCQAJcAjgByAFYALADe/3j/Hv/x/uX+7v4A/xD/I/9D/2P/f/+f/8L/3P/v
//v//v///wQACQAOAA4ADAAIAAkACwAMAA0ADQANAA0ADQANAA4ADwAPAA8AEQASABIA
EgAQABEAEgATABMAEwATABQAFAAUABUAFQAVABYAGAAZABkAGgAaABoAHAAdAB4AHwAf
AB8AIQAiACMAIwAkACYAJgAnACoAKgAtAC4AMAAyADAAMwA0ADUANwA6ADwAPgA/AEEA
QwBEAEgATABOAE8AUgBWAFcAWwBdAF8AYgBlAGgAawBuAHEAdAB3AHkAfAB/AIAAggCE
AIcAiQCKAIoAigCMAIwAiwCLAIsAiwCJAIYAhACAAH4AfAB7AHkAdABtAGkAZgBiAF0A
WABTAE4ARwBBAD0AOAAyAC4AKQAjAB8AGwAXABQADwAMAAgABAACAAAA/P/7//j/9//1
//T/8//x/+//7//u/+7/7f/t/+v/6//q/+r/7P/s/+v/6//p/+n/6P/o/+n/6f/p/+r/
6P/o/+j/6P/r/+v/6//s/+3/7f/u/+7/7v/u//D/8f/y//P/9P/1//b/9//3//j/+f/6
//v//P/7//z//f/9//7/AAACAAMAAQACAAMAAwADAAQABAAFAAUABAAEAAQABAADAAMA
AwADAAMAAwACAAIAAQABAAAAAAAAAP7//f/9//3/+//6//v/+v/6//n/9//2//b/9v/1
//X/8//y//H/8f/w//D/7//v/+//7//u/+7/7v/t/+3/7P/s/+z/6//r/+z/7P/p/+j/
5v/m/+f/5//n/+j/6P/o/+j/5//m/+b/5v/m/+b/5v/m/+X/5f/l/+X/5f/l/+X/5f/k
/+L/4v/i/+L/5P/k/+P/4v/i/+L/4//j/+H/4v/i/+H/4//h/+H/4f/f/9//3//g/+H/
4v/i/+P/4f/h/+H/4f/h/+H/4f/h/+H/4P/g/+H/4v/g/97/3v/e/97/3v/e/97/3v/g
/+D/4P/g/+D/4P/g/+D/3//f/9//4P/f/+H/4f/j/+X/5//o/+j/5v/o/+r/6//t/+3/
7f/s/+r/6v/q/+r/5v/k/+D/4P/e/97/3v/e/+H/4v/i/+L/4f/g/+D/3//e/97/3//g
/+D/4P/g/+D/3f/c/9v/2v/Z/9n/2f/Y/9j/2P/Y/9j/2P/Y/9n/2f/b/9v/2//b/9v/
2//b/9v/2f/a/9z/3v/g/+D/4v/n//D/+/8HABAAFwAhACoAOgBSAGsAfQCKAI4AfwBg
AD4AEgDI/2T/Dv/s/uf+7/7+/g7/Iv9B/1//d/+T/7X/0v/i/+v/8f/2//v/BAAJAAoA
CAAEAAYACQAHAAgACQAJAAsACwALAAsADAANAA0ADQANAA4ADgAOAA4ADwAQABEAEQAR
ABEAEgASABIAEwATABUAFgAYABkAGwAcABwAHAAcAB0AHgAfAB8AHwAhACIAJQAlACYA
KAAoACkALAAsAC0ALgAwADIANAA3ADgAOQA5ADwAPgBAAEEAQwBFAEYASgBOAFAAUQBW
AFoAWwBfAGMAZQBoAGsAbgBxAHQAdwB4AHsAfQCAAIMAhACGAIgAiQCLAIwAjACKAIwA
jACLAIoAiQCIAIUAhACCAH4AfAB3AHUAcgBsAGUAYQBeAFoAUwBOAEkARAA/ADkANQAw
ACwAKAAjAB0AGQAVABEADgALAAgABAAAAP7//P/4//f/9v/1//P/8v/v/+3/6//r/+r/
6v/p/+n/5//n/+b/5v/o/+j/5//n/+X/5f/k/+T/5f/l/+X/5v/o/+j/6P/o/+v/6//r
/+z/6//r/+z/7P/t/+7/8f/z//P/8//z//P/9v/3//f/+P/3//j/+f/6//r/+v/6//n/
+//8//3//f/7//z//f/9////AAAAAAEAAQAAAAAAAAAAAP////////3//f/9//z/+v/5
//n/+P/4//j/9v/1//f/9//1//T/8//y//L/8f/v/+7/7v/u/+3/7f/r/+r/6f/p/+j/
6P/n/+f/5//n/+b/5v/m/+X/5f/k/+T/5P/j/+P/5P/k/+X/5P/i/+L/3//f/9//4P/f
/97/3f/b/9z/3P/c/9z/2v/a/9r/2f/Z/9n/2f/Z/9v/2//b/9r/1//W/9X/1P/W/9b/
1f/U/9b/1v/X/9f/1f/W/9b/1f/X/9X/1f/V/9X/1f/V/9b/1P/U/9P/0//V/9X/1f/V
/9X/1f/V/9X/1f/U/9T/1f/W/9b/1v/W/9b/1v/W/9b/1v/W/9T/1P/U/9T/1v/W/9b/
1v/Y/9j/2P/Y/9f/1v/V/9T/1P/V/9X/1f/X/9n/3P/d/93/3v/f/9//3v/e/+D/4v/j
/+P/4//j/+L/4v/i/+L/4f/e/9v/1v/Y/9b/1v/W/9j/2f/a/9r/2P/X/9b/1v/V/9T/
1P/V/9b/1v/W/9b/1v/V/9T/0//U/9P/0//T/9L/0v/S/9L/1P/U/9T/1f/V/9X/1f/V
/9f/1//X/9f/1f/V/9b/2P/Y/9z/3v/g/+f/8v/9/wkAEgAXACEAMABEAF4AcwB/AIYA
fgBfADYACgDK/2z/Ev/k/tz+4f7z/gb/Ev8o/0X/Yf97/5//wf/W/+L/6f/t//L/+f/+
/wMABAAEAAQABgAHAAYABgAGAAUABAADAAIAAQAEAAUABQAFAAcACAAIAAgABgAHAAgA
CQAJAAkACQAKAAwADAANAA0ADwAQABIAEwARABIAEgASABQAFQAWABcAFwAXABkAGgAb
ABsAHAAeAB8AIQAlACYAJQAmACgAKgAoACsALAAtADEANAA2ADgAOwA9AD8AQABCAEYA
SABJAEwAUABRAFUAWQBbAF4AYQBiAGUAaABrAG4AcQBzAHYAdwB4AHoAfAB9AH8AgACA
AH4AgACAAH8AfQB9AH0AewB4AHYAcgBwAGsAaQBmAGAAWwBXAFQAUABJAEQAPwA6ADcA
MQAtACgAJAAgABsAFQATAA8ACwAIAAUAAgD+//r/+P/2//L/8f/w/+//7f/s/+v/6f/n
/+f/6P/o/+f/5//n/+f/5v/m/+b/5v/l/+X/5f/l/+T/5P/j/+P/4//k/+T/5P/k/+T/
5f/l/+X/5v/o/+n/6//s/+z/7P/u/+//8P/x//L/8//0//X/9f/2//f/+P/5//r/+//8
//3//f/9//7//////wEAAgADAAMAAgACAAEAAQADAAIAAgACAAIAAQABAAEA////////
/v/+//3//f/8//z//P/6//n/+//7//n/+P/3//b/9v/1//P/8v/y//L/8//z//H/8P/v
/+//7v/u/+3/7f/t/+3/6v/q/+r/6f/p/+j/6P/o/+f/5//o/+j/5//m/+T/5P/l/+X/
5f/m/+b/5v/m/+X/4v/i/+L/4v/i/+L/4v/h/+P/4//j/+P/4f/h/+H/4P/e/97/3v/e
/+D/4P/f/97/3v/e/9//3//h/+L/4v/h/9//3f/d/93/3f/d/93/3v/e/97/3f/d/93/
3f/d/93/3f/d/93/3f/b/9r/2v/b/9z/3P/c/9z/3P/c/9r/2v/a/9r/2v/a/9v/2//b
/9z/3f/f/9//4f/i/+P/4//i/+L/5P/k/+X/5f/l/+f/5v/m/+b/6P/o/+b/5P/g/+D/
3v/e/9v/2v/a/9r/2//c/9z/3P/c/9v/2v/a/9n/2v/a/9r/2P/Y/9f/1v/W/9b/1v/X
/9X/1P/U/9T/1v/W/9b/1v/V/9X/1f/V/9f/1//X/9f/1//X/9f/2P/W/9j/2P/Y/9z/
3f/g/+X/7//6/wUADQASABYAHAAtAEMAWgBuAH0AhAB+AGgATgAiAND/bP8X/+f+2v7i
/vb+Cf8X/y3/S/9r/5D/tP/R/+X/8v/3//b/9f/6/wAAAAAAAPv/+//8//3//f//////
//////7/////////AQACAAIAAgACAAMABAAFAAUABQAFAAYABQAEAAQAAwAFAAYACAAJ
AAsADAAMAAwACwALAAsACwALAAsADQAOAA0ADQAOABAAEgATABYAFgAXABgAGgAcABoA
HQAeAB8AHwAiACQAJgAnACkAKwAsAC4AMgA0ADUAOAA8AD0AQQBBAEMARgBJAE0AUQBV
AFkAWgBdAF8AYgBnAGgAagBsAG8AcQByAHIAcwB2AHcAdwB5AHkAeQB3AHYAdABwAG4A
bgBtAGsAZgBjAF8AXABYAFMATgBJAEQAQAA7ADgANAAtACgAIgAbABcAEwAPAAwACAAE
AP//+v/6//j/9P/z/+7/7f/r/+r/6f/n/+X/5f/i/+L/4f/h/9//3//e/97/3v/e/93/
3f/b/9v/2v/a/93/3f/d/97/3v/e/97/3v/f/9//3//g/+H/4f/i/+L/4v/i/+T/5f/m
/+f/6P/p/+j/6f/p/+r/7f/u/+//8P/x//L/8//z//P/9P/1//X/9//4//n/+f/5//r/
+v/7//v/+v/6//r/+v/5//n/+f/5//n/+f/4//j/9//3//b/9v/2//T/8//z//P/8f/w
/+//7v/u/+3/6//q/+r/6v/r/+v/6f/o/+n/6f/o/+j/5f/l/+X/5f/k/+T/5P/j/+P/
4v/i/+L/4f/h/+L/4v/h/+D/3v/e/93/3f/d/97/3v/e/97/3f/c/9z/3P/c/9z/3P/c
/9v/2//b/9v/2//Z/9n/2f/Y/9r/2v/a/9r/2v/a/9n/2P/Y/9j/2f/Z/9n/2v/a/9n/
2f/X/9f/1//X/9f/1//Y/9b/1v/V/9X/1//X/9f/1//V/9X/1f/V/9f/1v/W/9f/1v/U
/9T/1P/U/9T/1P/U/9T/1P/W/9b/1v/W/9T/1P/U/9T/1P/U/9T/1P/S/9L/0v/S/9D/
0f/R/9H/0//V/9j/2f/Z/9r/2//b/9r/2v/c/97/3//f/9//3//g/+D/4P/g/97/3P/a
/9b/1v/U/9T/1P/U/9X/1v/W/9b/1f/U/9T/0//S/9L/0//U/9T/1P/U/9T/0//S/9H/
0P/P/8//z//M/8z/zP/M/8z/zP/M/83/zf/N/83/zf/P/8//z//P/8//z//Q/9L/0v/U
/9T/1v/b/+L/7f/7/wYADQARABgAJAA6AFEAZwB0AIAAfQBmAEYAJgDu/47/Kv/u/t3+
3/7u/v7+Dv8p/0v/Y/9//6H/vv/W/+P/6f/q/+v/7v/1//z//P/6//j/+//5//r/+//7
//v/+//7//v/+v/7//v/+//7//z//P/8//z//f/+////////////AAACAAIAAwADAAEA
AgAEAAUABwAIAAgACAAKAAsADAANAAsACwANAA4AEQARABIAFAAUABUAGAAYABkAGgAc
AB4AHgAhACIAIwAlACgAKgAsACsALQAvADAANAA4ADoAOwBAAEQARQBJAEsATQBQAFMA
VgBZAFwAXwBiAGUAZwBqAG0AbgBwAHIAcwB1AHYAdgB2AHgAeAB3AHUAdQB1AHMAcABu
AGoAaABlAGMAYABaAFUAUQBOAEoAQwA+ADkANAAvACkAJQAgABwAGAATAA0ABwADAP//
/P/5//b/8v/u/+7/7P/o/+f/4v/h/9//3v/d/9v/2f/Z/9j/2P/X/9f/1f/V/9T/1P/W
/9b/1f/V/9P/0//S/9L/0//T/9P/1P/W/9b/1v/W/9X/1f/V/9b/2f/Z/9r/2v/a/9r/
3P/d/9z/3f/e/9//4v/j/+P/5P/j/+T/5f/m/+n/6v/r/+v/6f/q/+v/6//r/+z/7f/t
/+3/7v/u/+//7//u/+7/7v/u/+3/7f/t/+v/6//r/+r/6v/p/+n/6P/o/+j/5v/l/+X/
5f/j/+L/4f/g/+D/3//f/97/3v/e/93/3f/b/9r/2//b/9r/2v/X/9f/1//X/9b/1v/W
/9X/1f/U/9T/1P/T/9P/1P/U/9X/1P/S/9L/z//P/8//0P/O/87/zv/N/87/zv/O/87/
zP/M/8z/y//N/83/zf/N/8v/y//L/8r/yv/K/8r/yv/K/8r/yf/I/8b/xv/H/8f/x//I
/8j/x//J/8f/x//H/8f/x//H/8j/yP/I/8f/x//F/8X/xf/F/8P/w//D/8P/w//C/8L/
w//E/8T/wv/C/8L/wv/C/8L/wv/C/8L/wv/C/8L/wv/C/8L/wv/B/8D/v/++/8D/wv/E
/8b/xv/G/8b/xv/J/8r/y//M/87/zv/O/87/zv/O/87/zv/N/8z/y//K/8j/xv/E/8L/
wv/C/8L/wv/A/8D/wP/A/8D/wP/A/8D/wv/C/8L/wv/A/8D/wP/A/73/vP+7/7r/uv+6
/7r/uv+4/7j/uP+4/7j/uP+4/7j/uv+6/7r/uv+4/7j/uP+4/7n/uv+7/7z/wf/E/8f/
yv/Q/w==
         </WaveFormData>
      </LeadData>
      <LeadData>
         <LeadByteCountTotal>10000</LeadByteCountTotal>
         <LeadTimeOffset>0</LeadTimeOffset>
         <LeadSampleCountTotal>5000</LeadSampleCountTotal>
         <LeadAmplitudeUnitsPerBit>4.88</LeadAmplitudeUnitsPerBit>
         <LeadAmplitudeUnits>¦ÌV</LeadAmplitudeUnits>
         <LeadHighLimit>2147483647</LeadHighLimit>
         <LeadLowLimit>268435456</LeadLowLimit>
         <LeadID>V4</LeadID>
         <LeadOffsetFirstSample>0</LeadOffsetFirstSample>
         <FirstSampleBaseline>0</FirstSampleBaseline>
         <LeadSampleSize>2</LeadSampleSize>
         <LeadOff>FALSE</LeadOff>
         <BaselineSway>FALSE</BaselineSway>
         <ExcessiveACNoise>FALSE</ExcessiveACNoise>
         <MuscleNoise>FALSE</MuscleNoise>
         <LeadDataCRC32>1419308259</LeadDataCRC32>
         <WaveFormData>
AgACAAIAAgAAAAAAAAAAAP///v/9//z/+//6//n/+P/2//b/9v/2//T/9P/0//T/8//y
//H/8P/w//D/8P/w/+7/7v/u/+7/7f/s/+v/6v/q/+r/6v/q/+j/6P/o/+j/6P/o/+j/
6P/o/+j/6P/o/+b/5v/m/+b/5v/m/+b/5v/k/+T/5P/k/+T/5P/k/+T/5P/k/+T/5P/k
/+T/5P/k/+L/4v/i/+L/4v/i/+L/4v/i/+L/4v/i/+L/4v/i/+L/4v/i/+L/4v/h/+D/
3//e/+D/4P/g/+D/4v/i/+L/4v/g/+D/4P/g/+D/4P/g/+D/3v/e/97/3//f/9//3//f
/97/4P/h/+L/4//k/+X/5v/l/+b/5v/n/+f/5//n/+j/5//n/+b/5f/m/+T/5P/j/+H/
4f/i/+P/4//j/+P/4//j/+P/4v/i/+P/4//j/+P/5f/k/+P/4v/g/97/2//a/9r/2v/a
/9v/2//b/9v/2//a/9n/2P/X/9f/1//X/9f/2f/Z/9n/2f/Y/9j/2f/Z/9n/2//c/9//
4v/l/+f/6f/l/9//2v/j//3/IABDAGcAjQC4APAAIwFNAWIBTAENAcAAhgBbADoAJAAQ
APP/0/+5/7D/uf/O/+X/9f/+/wMAAwD//wEAAQADAAEA/v/8//v/+//7//n/9//3//f/
+P/5//r/+v/6//v/+//6//r/+//7//v/+f/5//n/+v/8//z//P/8//v//P/+/////v//
//////8AAAIAAgADAAQABAAFAAYABQAFAAYABwAKAAsADAANAAwADQAPABAADwARABIA
EwAYABoAHAAeAB8AIQAjACUAJwAqACsALAAuADEAMwA0ADoAPgBCAEYASgBPAFIAVQBY
AF0AYABjAGYAaQBtAHEAdQB3AHkAewB/AIIAhACEAIQAhgCGAIYAhwCGAIUAhQCGAIQA
ggB+AHsAdwB0AHAAawBmAGAAWgBSAE0ARgBAADwANgAxACsAIwAdABgAEwAOAAoABQAA
APz/+v/2//P/8P/v/+z/6v/p/+j/5v/m/+X/5P/k/+P/4P/f/97/3v/h/+H/4P/f/93/
3f/c/9z/3v/f/9//3//d/93/3f/d/93/3P/c/93/3f/e/97/3v/d/93/3v/g/+H/4f/h
/+P/5f/m/+f/6P/n/+f/6P/p/+v/6//t/+3/7f/v//D/8P/y//T/9P/1//P/8//0//X/
9//3//f/+P/2//X/9f/1//X/9f/1//X/9f/0//T/8v/y//L/8P/w//L/8f/w/+//7P/s
/+v/6//s/+v/6v/p/+f/5v/m/+X/5f/l/+b/5v/k/+T/5P/k/+D/4P/g/+D/4P/h/+L/
4//g/+D/4P/f/9//3//e/97/3P/b/9v/2//d/93/3f/c/9v/2//c/9z/3v/c/9z/3P/Z
/9n/2v/a/9r/2v/a/9n/2//a/9r/2//Z/9n/2P/X/9n/2P/Y/9j/2P/Y/9j/2P/W/9T/
1P/U/9b/1v/W/9b/1v/W/9b/1v/U/9T/1P/U/9b/1v/V/9T/1v/W/9b/1v/U/9b/1v/W
/9b/1v/W/9b/1v/W/9T/1P/U/9T/1P/U/9T/1P/U/9T/1f/V/9X/1f/V/9b/2P/Z/9r/
2v/a/9r/2v/b/97/3v/f/9//3f/d/97/3//f/97/3f/c/9j/2P/X/9f/1//Y/9n/2f/b
/9v/2//b/9n/2P/Y/9n/2//b/9v/2//Y/9f/1v/V/9T/0v/S/9H/0v/R/9H/0f/P/8//
z//P/8//z//P/8//0f/R/9H/0f/P/8//z//Q/87/0f/V/9X/1f/W/9f/2v/d/93/2f/V
/9X/4P/9/x8AQgBpAJUAwwD0ACYBTwFjAU4BEgHZALwApACFAGoAUAAoAPf/z/+//8b/
2f/s//n//f8AAAEAAQABAP////////v/+P/2//X/9f/1//X/8//z//P/8f/x//H/8P/y
//P/8//y//L/8//z//P/9f/1//X/9v/2//b/9v/2//f/+P/6//v/+v/7//v/+//8//7/
/v///wAAAAABAAIAAwADAAQABQAGAAcACAAJAAoACwANAA4ADwARABIAEwAWABgAGgAc
AB0AHwAhACMAJQAoACkAKgAxADUAOAA6ADsAPgBBAEQASABNAFAAUwBWAFsAXgBhAGQA
ZwBrAG8AcQBzAHUAdwB3AHoAfAB8AHwAfgB+AH4AewB6AHkAeQB4AHYAdABwAG0AaQBm
AGIAXwBaAFQATgBIAEMAPAA2AC8AKAAiABsAFgARAA0ACQAGAAIA/f/4//T/8v/u/+v/
6P/n/+T/4v/j/+L/4P/g/9//3v/e/93/2v/Z/9j/2P/Z/9n/2P/X/9n/2f/Y/9j/1v/X
/9f/1//Z/9n/2f/Z/9f/1v/W/9f/2P/a/9v/3P/b/9v/3P/e/9//3//f/+H/4f/i/+P/
5P/l/+X/5v/n/+f/5//p/+n/6f/r/+z/7P/q/+z/7P/t/+3/7f/u/+//7//v/+//8P/w
/+//7//v/+//7//v/+//7f/s/+z/6v/s/+z/6v/q/+j/5//m/+X/5P/k/+P/4//k/+P/
4v/h/9//3v/e/93/3P/b/9v/2v/a/9r/2v/a/9j/2P/Y/9j/2f/Z/9n/2f/W/9b/1v/V
/9X/1f/U/9T/1P/T/9P/0//T/9P/0//S/9H/0f/S/9L/0P/O/87/zv/P/8//0P/Q/9D/
0P/Q/8//0f/Q/9D/0f/P/8//zv/N/83/zP/M/8z/zv/O/87/zv/M/8r/yv/K/8z/zP/M
/8z/yv/K/8r/yv/K/8r/yv/K/8z/zP/L/8r/zP/M/8z/zP/K/8j/yv/K/8r/yv/K/8r/
yv/K/8r/yv/K/8r/zP/M/8z/zP/K/8r/yv/K/8v/y//L/8v/zf/O/9D/0f/S/9L/0v/S
/9L/0//U/9T/1f/V/9X/1f/U/9X/1f/U/9H/0P/O/87/zf/N/83/zv/R/9H/0f/R/8//
z//P/87/0P/R/9H/0f/P/8//zv/N/8z/y//K/8j/yP/H/8b/xf/H/8f/x//H/8X/xf/F
/8X/x//H/8f/x//H/8f/x//H/8f/yP/I/8n/yf/J/8v/0P/V/9b/z//L/8n/zf/j/wQA
JwBNAHYAoQDPAP8AJgFIAVEBKwH0ANgAywC0AJ4AiQBmADQA+P/L/8H/yf/c/+3/9P/1
//f//P/9//3/+f/1//X/9f/v/+z/6//r/+z/7f/v/+3/7f/t/+v/6//r/+r/6v/r/+v/
6v/s/+3/7f/t/+3/7f/t/+7/8P/w//D/8P/v//D/8v/z//T/9f/1//X/9v/4//j/+f/6
//r/+//8//3//f/+////AAABAAIAAwAEAAUABwAIAAsADQAOAA8AEAASABQAFgAZABsA
HQAfACQAKAAqACwALgAxADMANAA5ADwAPwBCAEQASQBMAE8AUgBXAFoAXQBgAGMAZwBr
AGsAbQBvAHEAcgB0AHUAdABzAHQAcwByAHAAbgBsAGsAaABmAGQAYABbAFcAVABQAEsA
RgBAADoANAAvACgAIgAeABgAEwANAAcAAwAAAP3/+f/2//L/7v/s/+r/5v/j/+H/4f/f
/97/3f/c/9r/2v/b/9r/2v/Z/9b/1f/U/9T/1//X/9b/1f/V/9X/1P/U/9T/1f/V/9X/
1//X/9f/1//X/9b/1v/X/9n/2v/a/9r/2//b/9z/3v/f/9//3//h/9//4P/h/+L/4//j
/+T/5f/l/+X/5//n/+f/6f/q/+r/6v/s/+z/7f/t/+3/7v/v/+7/7f/s/+z/7P/r/+v/
6//r/+v/6//r/+v/6v/q/+j/6v/q/+j/6P/n/+X/4//h/+H/4v/i/+P/4v/h/+D/3//f
/97/3v/d/97/3f/d/9z/3P/c/9z/3P/a/9r/2v/a/9n/2f/Z/9n/2P/Y/9j/1//Z/9n/
2P/Y/9j/1//X/9f/1f/V/9X/1P/T/9P/1P/U/9b/1P/U/9T/1f/V/9b/1v/W/9b/1v/V
/9P/0v/S/9P/0//T/9L/0f/T/9L/0v/S/9T/1P/U/9T/1v/U/9T/1P/S/9L/0v/S/9L/
0v/S/9L/1P/U/9T/1P/W/9b/1f/U/9L/0v/S/9L/0v/U/9T/1P/U/9T/1P/U/9T/1P/U
/9T/1P/U/9L/0v/S/9L/0v/T/9P/0//V/9X/1v/Y/9n/2v/a/9r/2P/Y/9n/2v/b/93/
3v/f/97/3v/e/93/3v/d/9z/2v/c/9v/2//b/9z/3f/d/93/3f/d/93/3f/a/9r/2//b
/9v/2//b/9r/2f/Y/9f/1v/U/9T/0//S/9H/0f/R/9H/0f/R/9H/0f/R/9H/0f/R/9H/
0f/R/9H/0//T/9T/1P/V/9f/1f/V/9j/2//g/+P/4f/f/93/2//m/wEAJQBIAGsAjwC7
AOgADAEvAUMBLgHyALcAlAB4AF0ASAAwAAoA3/+9/7X/wP/T/+b/9//7//z//f///wEA
AwABAAEA///+//z/+//7//v/+f/3//f/9//4//n/+v/6//r/+//7//r//P/9//3//f/8
//v/+v/6//z//P/8//z//f/+/wAAAQAAAAEAAQABAAQABgAGAAcABgAGAAcACAAJAAkA
CgALAA4ADwAQABEAEgATABUAFgAXABkAGgAbAB4AIAAiACQAJQAnACkAKwAtADAAMQAy
ADUAOQA8AD4AQwBGAEkATABQAFUAWABbAF8AZQBpAG0AbgBxAHUAeQB9AH8AgQCDAIUA
iACKAIoAigCMAIwAjACJAIgAhwCHAIYAhACCAH4AewB3AHQAcABpAGQAXgBYAFQATwBI
AEIAOgA0AC8AKQAiAB0AGQAVABAADAAHAAIAAgAAAPz/+f/4//f/9P/y/+//7v/s/+z/
6//q/+r/6f/q/+n/6P/o/+f/5//m/+X/5f/l/+T/5P/k/+X/5f/l/+P/4//j/+P/4//i
/+L/4//j/+T/5P/k/+b/5//p/+z/6//r/+v/7f/t/+7/7//w//P/8//0//X/9f/1//f/
9//3//n/+v/6//r//P/8//3//////wAAAQABAAEAAQACAAIAAQABAAEAAQABAAEAAQAB
AAAAAAD+//z//P/6//r//P/7//r/+f/4//j/9//3//b/9f/0//P/8//y//L/8f/w/+//
7//u/+7/7v/u/+7/7P/s/+z/7P/p/+n/6f/p/+j/6P/o/+f/5//n/+b/5v/m/+X/5f/l
/+f/5//n/+b/4//j/+T/5P/m/+T/5P/k/+P/4//k/+T/4v/i/+L/4f/j/+L/4v/j/+P/
4//i/+H/4f/g/+D/4P/i/+L/4v/i/+T/4v/i/+L/4P/g/+D/4P/g/+D/4P/g/+D/4P/g
/+D/4P/g/9//3v/g/+D/4P/g/+L/4v/h/+D/3//e/+D/4P/g/+H/3//f/9//3//g/+L/
4//k/+T/5P/k/+T/6P/q/+v/7f/s/+v/6v/q/+v/6//q/+n/6P/m/+b/5f/l/+X/5v/n
/+f/5//n/+f/6f/p/+j/6P/n/+f/5//n/+n/6P/n/+b/5f/k/+L/4v/f/97/3f/d/93/
3f/d/93/3f/d/93/3f/f/9//3//f/93/3f/d/93/3v/e/9//3//d/9//3v/h/+b/6//t
/+//6f/l/+L/6/8FACgASQBpAJEAwADyAB8BSwFgAUQB/QCyAHYASwAqABYABgDt/83/
tf+y/7//0v/p//n/AgAFAAUAAwADAAUABwAFAAAA/////wAAAQABAP//////////////
//7//v///////v8AAAEAAQABAAEAAQABAAIAAgACAAIAAgADAAQABgAHAAcABwAGAAUA
BgAIAAgACQAKAAoACwAMAAsACwAMAA0ADgAPABAAEQASABMAFQAWABkAGwAcAB0AHgAg
ACIAJAAjACUAJwApAC0AMAAxADIANQA5ADwAPgBCAEYASgBOAFAAVQBYAFsAYABlAGgA
awBwAHMAdwB7AH8AgQCDAIUAhwCKAIwAjACOAJAAkACQAJEAkACPAI8AjgCMAIoAhgCE
AIEAfwB8AHcAcgBsAGYAXgBZAFIATABGAEAAOwA1ACwAJwAjAB8AGQAUAA4ACAAEAAIA
/v/7//r/+f/2//T/8f/w/+7/7v/t/+z/7P/r/+r/6f/o/+j/5//n/+b/5f/l/+X/5P/k
/+T/5f/l/+X/5f/l/+X/5f/l/+T/5P/l/+X/5v/m/+b/5f/l/+b/6P/p/+n/6f/r/+3/
7v/v//D/8f/x//L/8//z//P/9f/1//X/9//4//j/+v/8//z//f/9//3//v//////////
/wAAAAD///////8BAAEAAQABAAEAAAAAAP7//v/+//z//P/8//v/+v/5//j/+P/3//f/
9v/1//T/8//z//L/8v/x//L/8f/x//D/7v/u/+7/7v/u/+7/7v/u/+3/7f/t/+3/6v/q
/+r/6f/p/+n/6P/o/+j/5//n/+f/5//n/+f/5v/n/+f/6P/o/+b/5P/k/+T/5f/l/+b/
5v/m/+b/5v/l/+X/5P/k/+X/5f/l/+T/4//l/+T/5P/k/+T/5P/k/+T/5P/i/+L/4v/i
/+L/4v/i/+L/4v/i/+L/4v/i/+L/4v/i/+L/4f/g/+D/4P/g/+D/3v/e/9//4P/h/+L/
4P/g/+D/4P/g/+D/4P/g/+L/4v/i/+L/4P/g/+H/4f/h/+H/4f/i/+L/4//k/+T/5v/m
/+b/5//m/+b/5//n/+f/5//o/+n/6//q/+n/6P/m/+b/5f/l/+X/5v/n/+f/5//n/+f/
5//l/+T/5P/l/+b/5//o/+n/5v/l/+T/4//g/97/3v/d/97/3f/d/93/3f/d/93/3f/b
/9v/2//b/93/3f/d/93/3f/d/93/3v/i/+H/4f/h/9//4v/n/+z/7f/r/+f/4//h/+r/
AwAnAEgAbQCZAMkA+gAoAVUBcQFiASgB5wC6AJoAewBiAEoAKAD//9n/x//Q/+H/8v8B
AAsACgALAA0ADQANAA0ACQAFAAQABAADAAMAAwABAP////////////////7//v//////
/v/+/////////////////wAAAAAAAAAAAAABAAIABAAFAAQABQAFAAUABgAIAAgACQAK
AAoACwAMAAsACwAMAA0ADgAPABAAEQAUABUAFwAYABkAGwAcAB0AHgAgACIAJAAnACkA
KwAtAC8AMgAzADQANwA7AD4AQABDAEYASQBMAFAAVQBYAFsAXgBjAGYAaQBuAHEAdQB5
AHsAfQB/AIEAhQCIAIoAigCIAIoAigCKAIkAiACHAIcAhwCGAIUAggB9AHkAdgByAG0A
aABiAFwAVgBRAEoARAA8ADYAMQArACQAHwAbABcAEAAMAAcAAgAAAP7/+v/3//T/8//w
/+7/6//q/+j/6P/n/+b/5v/l/+T/4//i/+L/4//j/+L/4f/f/9//3v/e/97/3//f/9//
3f/d/93/3f/f/97/3v/f/9//4P/g/+D/3//f/+D/4v/l/+X/5f/n/+X/5v/n/+j/6f/p
/+r/6//r/+v/7f/t/+//8f/y//L/8P/y//L/8//z//P/9P/1//X/9f/1//b/9v/1//X/
9f/1//X/9f/1//X/9P/0//L/8v/y//D/8P/w/+//7v/t/+z/7P/r/+v/6v/p/+j/5//n
/+b/5v/l/+T/4//j/+L/4P/g/+D/4P/g/+D/4P/g/9//3//f/9//3v/e/97/3f/b/9v/
2v/a/9r/2f/Z/9n/2f/Z/9n/2P/X/9f/2P/Y/9j/1v/W/9b/1//X/9j/2P/W/9b/1v/V
/9X/1P/U/9X/1//X/9b/1f/T/9L/0v/S/9T/1P/U/9T/1P/S/9L/0v/S/9L/0v/S/9T/
1P/U/9T/0v/S/9L/0v/S/9L/0f/Q/9L/0v/S/9L/0v/S/9H/0P/P/87/0P/Q/9D/0P/Q
/9D/0P/Q/9D/0P/Q/9D/z//P/8//z//P/9D/0v/T/9b/1v/W/9b/1v/X/9j/2P/Z/9n/
2f/Z/9j/2f/Z/9j/1//W/9T/1P/T/9P/0//U/9f/1//X/9f/1f/V/9X/1P/U/9X/1f/V
/9X/1f/U/9P/0P/P/87/zP/M/8v/yv/J/8n/yf/J/8n/yf/J/8n/yf/J/8n/yf/J/8n/
yf/J/8n/yf/K/8r/y//N/83/zf/O/9H/1v/V/8//y//N/9X/7P8RADUAWACDALEA4QAO
AToBVQFRASIB7ADRAMAApACNAHYATgAaAOX/w//B/87/4//w//f/+f/4//v//f/9//v/
9//z//P/9P/w/+//7//v/+3/6//r/+v/7f/t/+3/7P/s/+3/7f/s/+z/7f/t/+3/7f/t
/+3/7v/w//D/8P/w/+//8P/y//P/9v/3//f/9//6//z//P/9////AAACAAQABQAFAAYA
BwAIAAkACgALAAwADQAPABAAEQATABQAFQAaABwAHgAgAB8AIQAjACUAKQAsAC0ALgAz
ADcAOgA8AD8AQgBFAEgATABRAFQAVwBaAF8AYgBlAGgAawBvAHMAdQB3AHkAewB8AH4A
fwB+AH4AgACAAIAAfQB8AHsAewB6AHgAdgByAG0AaQBmAGIAXQBYAFIATABGAEEAOgA0
AC4AKAAjAB0AGAATAA8ACwAGAAIA/f/4//b/9P/w/+3/6//r/+n/6P/l/+T/4v/i/9//
3v/e/93/3v/d/9z/3P/d/93/3P/b/9v/2//a/9r/2v/b/9v/2//d/93/3f/d/9//3v/e
/9//3v/e/93/3P/f/9//4P/i/+H/4f/h/+P/5f/m/+f/6P/n/+f/6P/p/+f/5//p/+n/
6//t/+7/7v/t/+7/7f/t/+//7//w//H/7//v/+//8P/w/+//7//v/+//7//v/+//7f/s
/+z/6v/q/+r/6P/o/+r/6f/o/+f/5v/m/+X/5f/i/+H/4P/f/+H/4P/g/9//3P/b/9v/
2v/a/9r/2v/a/9j/2P/Y/9j/1//X/9f/1//Y/9j/2P/X/9X/1f/U/9T/1P/T/9P/0//T
/9P/0//S/9H/0f/S/9L/0v/Q/9D/0P/P/8//0P/Q/87/zv/O/83/y//K/8r/y//L/8v/
yv/J/8v/yv/K/8r/yv/K/8r/yv/M/8r/yv/K/8j/yP/I/8j/yP/I/8j/yP/I/8j/yP/I
/8j/yP/H/8b/xv/G/8b/xv/G/8j/xv/G/8b/xv/G/8b/xv/G/8b/xv/G/8b/yP/I/8j/
yP/I/8j/yP/I/8f/xv/F/8T/xv/H/8f/x//I/8n/y//O/83/zv/O/87/zv/O/8//0P/Q
/9H/0f/R/8//0P/R/9H/0P/P/87/zP/M/8v/y//L/83/z//Q/9H/0P/P/87/zf/O/87/
z//P/83/zf/N/8z/zf/M/8v/yv/I/8j/x//G/8X/xf/F/8X/x//H/8f/x//H/8f/x//H
/8f/x//H/8f/x//H/8j/yP/H/8v/z//P/9D/1f/W/9X/0f/N/9H/5f8IACsATwB0AJ0A
yQDxABYBNgE7ARMB3AC6AKkAkgB8AGUAQgASAOD/vf+3/8P/2v/p//L/9f/3//j/+f/7
//3/+//5//n/9//2//L/8f/x//H/8f/v/+//7//x//H/8f/w//L/8//z//L/8v/z//P/
8//z//P/8//0//b/9v/2//b/9//4//r/+//8//3//f/9//7/AAAAAAEAAAAAAAEAAgAF
AAUABgAHAAoACwAMAA0ADAANAA8AEAARABMAFAAVABgAGgAcAB4AIQAjACUAJwArAC4A
LwAwADMANwA6ADwAQQBEAEcASgBMAFEAVABXAFwAYQBkAGcAagBtAHEAdQB3AHkAewB9
AH0AgACCAIIAggCEAIQAhACCAIAAfgB9AHoAeAB2AHIAbQBpAGYAYgBbAFYAUABKAEQA
PwA4ADIALgAoACMAHQAYABMADwALAAYAAgD9//j/9v/0//D/7f/r/+v/6f/o/+f/5v/k
/+T/4//i/+L/4f/g/9//3v/e/+H/4f/g/9//3//f/97/3v/c/93/3f/d/93/3f/d/93/
3f/c/9z/3f/f/+D/4P/g/+H/4f/i/+T/5f/l/+X/5//n/+j/6f/q/+3/7f/u/+//8f/x
//P/8//x//P/9P/0//b/+P/4//n/9//3//j/+f/5//n/+f/6//r/+f/5//n/+f/5//n/
+f/5//j/+P/2//j/+P/2//b/9v/1//T/8//y//L/8f/x//D/7//u/+3/7f/s/+z/6//q
/+n/6f/o/+j/6P/o/+j/5v/m/+b/5v/l/+X/5f/l/+T/5P/k/+P/4//j/+L/4v/i/+H/
4f/h/+P/4//j/+L/3//f/+D/4P/g/97/3v/e/9//3//g/+D/3v/e/97/3f/d/9z/3P/d
/9//3//e/93/3//e/97/3v/e/97/3v/e/9z/2v/a/9r/3P/c/9z/3P/c/9z/3P/c/9z/
3P/c/9z/3v/e/93/3P/a/9r/2v/a/9z/3v/c/9z/3P/c/9r/2v/a/9r/2v/a/9v/2//b
/9v/2//c/97/3//g/+D/4v/i/+L/4//k/+T/5f/l/+P/4//k/+X/5//m/+X/5P/k/+T/
4//j/+L/4v/i/+H/4//j/+P/4//j/+L/4v/j/+P/4//j/+P/4P/f/97/3f/e/9z/3P/b
/9r/2f/Z/9n/2f/Z/9n/2f/Z/9n/2f/Z/9n/2f/Z/9n/2f/Z/9n/2v/Y/9n/2f/b/93/
4P/h/+L/5//r/+v/5//h/9z/4//9/yAAQQBnAI8AugDoABcBPwFWATwB9QCoAHAARwAm
ABYACADp/8f/r/+u/73/0v/n//f/AgAFAAMAAQAFAAUABQADAAIAAgABAAEAAQADAAEA
AQABAAEAAQABAAAAAgADAAMAAgAEAAUABQAFAAUABQAFAAYABAAEAAQABAAFAAYACAAJ
AAoACwALAAsACwAMAAsACwAMAAwADQAOAA0ADQAOAA8AEQATABUAFwAWABcAGQAaABkA
GwAcAB0AHgAgACIAJAAnACkAKwAtAC8AMgAzADQAOQA9AEAAQgBDAEYASQBMAFAAVQBY
AFsAXgBjAGYAaQBuAHEAdQB5AHsAfQB/AIEAhACIAIsAjACOAJAAkACQAI0AjACLAIsA
jACKAIgAhACDAH8AfAB4AHMAbgBoAGIAXQBZAFMATgBHAEAAOgAzACwAJwAjAB8AGQAU
AA4ACAAGAAQAAAD9//r/+f/2//T/8//y//D/8P/u/+z/6//p/+j/5//m/+b/5//n/+b/
5f/l/+X/5P/k/+T/5f/l/+X/4//j/+P/4//l/+T/5P/l/+P/5P/k/+T/5f/l/+b/6P/p
/+n/6f/r/+n/6v/r/+z/7//v//D/8f/x//H/8//z//X/9//4//j/+P/6//r/+//7//v/
/P/9//3//f/9//7//v/9//3//f/9//3//f/9//3//P/8//r/+v/6//j/+P/4//f/9v/1
//T/9P/z//P/8P/v/+7/7f/t/+z/7P/r/+r/6f/p/+j/5v/m/+b/5v/k/+T/5P/k/+H/
4f/h/+H/4v/i/+L/4f/f/9//3v/e/97/3f/d/93/3f/d/93/3P/b/9v/3P/c/9z/2v/a
/9r/2f/Z/9r/2v/Y/9j/2P/X/9n/2P/Y/9n/2f/Z/9j/1//X/9b/1v/W/9b/1v/W/9b/
1v/U/9T/1P/W/9b/1v/W/9T/1P/U/9T/1P/U/9T/1P/U/9T/0//S/9L/0v/S/9L/1P/S
/9L/0v/S/9L/0P/Q/9D/0P/S/9L/0v/S/9L/0v/S/9L/0P/Q/9D/0P/O/87/zv/O/8z/
zf/N/83/0P/R/9P/1v/V/9b/1v/W/9b/1v/X/9j/2P/Z/9n/2f/Z/9r/2//b/9r/2f/Y
/9b/1P/T/9P/0//U/9X/1f/V/9f/1//X/9f/1P/U/9X/1f/V/9X/1f/U/9P/0v/R/9D/
zP/M/8v/yv/L/8v/y//L/8n/yf/J/8n/yf/J/8n/yf/L/8v/y//L/8v/y//M/8z/zf/N
/83/z//S/9P/1v/Z/9f/0f/N/8//4v8DACUASgBxAJ8A0QACASwBUQFdATQB9ADDAKgA
jABvAFgAOAAOAOH/v/+5/8b/2f/s//X/+f/4//X/9f/5//v/+//3//P/8v/w/+//7//v
/+3/6//r/+v/6//r/+v/6v/s/+3/7f/s/+z/7f/t/+3/7f/t/+3/7v/w//D/8P/w/+//
8P/y//P/9P/1//X/9f/0//b/9v/3//j/+P/5//r//f/9//7///8AAAEAAgADAAIAAwAF
AAYABwAJAAoACwAOABAAEgAUABMAFQAXABkAHAAgACIAJAApAC0AMAAyADUAOAA7AD4A
QABFAEgASwBOAFMAVgBZAFwAXwBjAGcAagBtAHAAcwBzAHYAeAB4AHYAeAB4AHgAdwB2
AHUAdQByAHAAbgBqAGcAYwBgAFwAWQBUAE4ASABCAD0ANgAwACsAJgAiAB0AFAAPAAsA
BwACAP7/+f/0//L/8P/s/+n/5v/l/+L/4P/h/+D/3v/e/9v/2v/a/9n/2P/X/9b/1v/X
/9f/1v/V/9b/1//X/9j/1v/X/9f/1//X/9f/1//X/9f/1v/W/9f/2f/a/9r/2v/b/9v/
3P/e/93/3f/d/9//4f/i/+P/5P/j/+P/5P/l/+b/5//q/+v/6f/r/+z/7P/s/+7/7v/v
/+3/7f/u/+//8f/x//H/8v/w/+//7//v/+//7//v/+//7f/s/+z/6v/s/+z/6v/q/+r/
6f/o/+f/5v/m/+X/5f/k/+P/4v/h/+H/4P/g/9//3v/d/93/3P/c/9z/3P/c/9z/3P/c
/9z/2f/Z/9n/2f/Y/9j/2P/X/9n/2f/Y/9j/1v/V/9X/1f/T/9P/0//S/9L/0//V/9b/
1f/S/9H/0P/R/9H/0v/S/9L/0v/S/9H/0f/Q/9D/0f/P/8//zv/N/83/zP/M/8z/zv/O
/87/zv/O/8z/zP/M/8z/zP/M/8z/zP/M/8z/zP/K/8r/yv/K/8z/zP/L/8r/yv/K/8r/
yv/I/8j/yv/K/8r/yv/K/8r/yv/K/8j/yP/I/8j/yP/I/8j/yP/H/8b/xf/E/8f/yP/J
/8r/zP/M/8z/zP/N/87/z//Q/9L/0v/S/9L/0v/S/9L/0v/Q/9D/0P/Q/83/zP/L/8r/
zP/M/8z/zP/M/8z/zP/M/8z/zP/M/8z/zP/M/8z/zP/L/8r/yf/I/8X/xP/D/8L/wv/C
/8L/wv/A/8D/wP/A/8D/wP/A/8D/wv/C/8L/wv/A/8D/wP/A/8L/wv/C/8L/xf/G/8f/
yP/K/w==
         </WaveFormData>
      </LeadData>
      <LeadData>
         <LeadByteCountTotal>10000</LeadByteCountTotal>
         <LeadTimeOffset>0</LeadTimeOffset>
         <LeadSampleCountTotal>5000</LeadSampleCountTotal>
         <LeadAmplitudeUnitsPerBit>4.88</LeadAmplitudeUnitsPerBit>
         <LeadAmplitudeUnits>¦ÌV</LeadAmplitudeUnits>
         <LeadHighLimit>2147483647</LeadHighLimit>
         <LeadLowLimit>268435456</LeadLowLimit>
         <LeadID>V5</LeadID>
         <LeadOffsetFirstSample>0</LeadOffsetFirstSample>
         <FirstSampleBaseline>0</FirstSampleBaseline>
         <LeadSampleSize>2</LeadSampleSize>
         <LeadOff>FALSE</LeadOff>
         <BaselineSway>FALSE</BaselineSway>
         <ExcessiveACNoise>FALSE</ExcessiveACNoise>
         <MuscleNoise>FALSE</MuscleNoise>
         <LeadDataCRC32>3447941488</LeadDataCRC32>
         <WaveFormData>
4v/i/+L/4v/g/+D/4P/g/97/3v/e/97/3P/c/9z/3P/c/9z/3P/c/9r/2v/a/9r/2f/Y
/9f/1v/W/9b/1v/W/9j/2P/Y/9j/1//W/9X/1P/U/9T/1P/U/9T/1P/U/9T/1P/U/9T/
1P/U/9T/1P/U/9L/0v/S/9L/1P/U/9T/1P/T/9L/0f/Q/9D/0P/Q/9D/0v/S/9L/0v/Q
/9D/0P/Q/9D/0P/Q/9D/0P/Q/9D/0P/Q/9D/0P/Q/9D/0P/Q/9D/0P/Q/9D/0P/P/87/
zf/M/83/zv/P/9D/0P/Q/9D/0P/O/87/zv/O/87/zv/O/87/zv/O/87/zv/P/8//z//Q
/8//z//Q/8//0P/R/9H/0v/T/9X/1f/V/9X/1f/V/9X/1f/V/9X/1f/W/9b/1v/W/9b/
1//Y/9j/2P/Z/9n/2P/Y/9f/1//X/9j/2//c/93/3v/d/9v/2f/V/9L/z//N/83/zv/O
/8//0f/R/9H/0f/Q/8//zv/N/83/y//L/8v/yv/K/8r/yv/M/8z/zP/M/87/zf/L/83/
z//J/8T/u/+v/6X/nv+n/8L/5/8OADkAagCrAPoASgGMAboB1gHXAbwBlgFjASQB5wCx
AHEAIQDh/8r/0P/c/+n/8P/y//X/8v/v/+7/7f/t/+v/6P/m/+X/5P/k/+L/4f/g/+D/
4v/j/+P/4//j/+P/4//j/+P/5P/k/+T/4f/g/+D/4P/h/+H/4f/h/+P/4//m/+b/5P/k
/+T/5P/m/+n/6f/p/+n/6f/r/+v/6f/p/+v/6//u/+//7//v/+7/7v/w//H/8v/z//P/
9P/5//n/+//8//3//v///wAAAQADAAYABwAHAAcACAAJAA8AEgAVABgAGAAcAB8AIQAl
ACcAKgAtADAAMwA2ADgAOwA+AD8AQgBFAEYASQBKAEkASwBLAEsATQBNAEwATABOAE0A
TQBLAEgARQBEAEEAQAA7ADcAMwAvACsAJgAiACAAGgAXABIACgAIAAUAAgD+//r/9//1
//H/7v/s/+n/6P/o/+X/4//k/+P/4v/h/+H/4P/g/+D/3f/c/9v/2//e/97/3f/d/9z/
3P/a/9r/3f/d/93/3f/b/9v/2v/a/9z/3P/b/9v/2//b/9v/3P/a/9r/2v/a/9v/2//b
/9v/3v/f/+D/4P/e/97/3//f/+D/4f/i/+P/4//j/+T/5P/m/+f/5//n/+f/6P/o/+n/
6//q/+r/6//p/+n/6f/p/+n/6f/p/+r/6v/p/+n/6f/p/+n/6P/o/+j/6P/n/+b/5P/k
/+T/5P/l/+T/5P/k/+L/4v/i/+H/4v/i/+L/4//j/+P/4//j/+D/4P/g/9//3//f/9//
3//h/+H/4P/g/97/3v/e/97/3P/a/9r/2//e/97/3v/e/93/3f/d/93/3//f/9//3v/c
/9z/3P/c/9z/3f/d/9v/2//b/9v/2//c/9z/2//b/9v/3f/d/93/3f/d/93/3f/b/9v/
2//Z/9v/2//b/9v/2//b/9v/2//b/9v/2//b/9v/2//b/9r/3P/c/9z/3P/a/9z/3P/c
/9z/3P/c/9z/3P/c/9r/2v/a/9r/2v/a/9r/2v/a/9r/2v/b/9v/2//c/9z/3f/f/9//
3//f/97/3v/f/+H/4f/h/+H/4//j/+P/5f/j/+P/4//i/+D/4P/g/+D/4//k/+T/5v/n
/+f/5v/m/+X/5f/l/+X/5//n/+f/5v/l/+P/4f/g/+D/3v/d/9z/3P/b/9v/2//Z/9n/
2f/Z/9n/2f/Z/9n/2f/Z/9n/2v/Z/9j/1//W/9b/2v/c/9r/2f/Z/9f/0//N/8L/tf+r
/6n/tP/R//j/HwBMAIUAzAAfAXABtgHwARACEgIDAugBuAF1ATAB7QCdAD8A9//h/+j/
8v/8/wMAAgACAAEA/v/7//r/9//3//X/8P/w/+//7v/u/+z/6//q/+r/6P/p/+n/6f/r
/+v/6//r/+n/6v/q/+r/6v/q/+v/7P/r/+v/6//r/+3/7f/w//D/7v/u/+7/7v/w//P/
8//z//P/8//1//X/8//z//X/9f/4//n/+f/5//r/+v/8//3//v//////AAABAAEAAwAE
AAUABgAHAAgACQALAA4ADwAUABUAFwAZABoAHAAeACAAJAAoACsALQAvADEANAA3ADoA
PQBAAEIARQBIAEkATABLAEwATwBQAFMAVQBVAFUAUwBTAFIAUgBSAFEAUQBPAE4ASwBK
AEcARAA/ADsANwAzAC8AKgAmACAAGgAXABIADAAKAAcABAACAP7/+//5//X/8v/w/+3/
7P/s/+n/5//o/+f/5v/l/+X/5P/k/+T/4//i/+H/4f/i/+L/4f/h/+L/4v/g/+D/4f/h
/+H/4f/h/+H/4P/g/97/3v/d/93/3v/f/+D/4v/g/+D/4P/g/+P/4//j/+P/4//j/+P/
4v/k/+T/5f/l/+X/5f/l/+X/5//n/+j/6P/o/+n/6f/p/+j/6P/n/+f/6P/o/+n/6//r
/+v/6//r/+v/6//r/+z/6v/p/+n/6f/p/+n/6P/o/+b/5v/l/+T/5P/k/+T/5P/k/+T/
5f/m/+X/5P/j/+H/4f/g/9//3//h/+H/4f/h/97/3v/e/93/3//f/9//3//d/93/3P/c
/9z/3P/c/9z/3P/a/9r/2//a/9r/2v/a/9v/2//b/9v/2v/Z/9j/1v/Y/9j/2P/Y/9j/
2f/Z/9f/2f/Z/9n/2f/Y/9j/1//X/9X/1//X/9f/1//X/9f/1//X/9f/1//V/9f/1//X
/9f/1f/V/9X/1f/V/9X/1f/V/9f/1//X/9b/1v/W/9b/1v/U/9L/0//U/9X/1v/U/9T/
1P/U/9b/1v/W/9b/1v/W/9b/1v/U/9T/1P/U/9T/1f/V/9X/2P/Y/9n/2//b/9v/2//a
/9r/2//d/93/3f/d/93/3f/b/93/3f/d/93/3P/c/9z/3P/c/93/3v/e/+D/4f/h/+D/
4P/f/9//4f/h/+P/4//i/+D/3v/b/9v/2v/Y/9b/1f/U/9T/0//T/9P/0//T/9P/0//T
/9P/1f/V/9P/0//T/9T/1P/U/9T/1P/U/9T/0v/S/9H/zf/L/8P/s/+m/6H/o/+1/9j/
AQAuAGMApAD1AEwBmwHiARoCNAI0AigCCQLOAYQBOwHsAIsAJwDt/+f/7//4/wAAAgAB
AAAAAAD9//r/9//0//P/8//t/+j/5//n/+f/6P/p/+n/6f/q/+n/6f/o/+f/5//n/+f/
5//n/+j/6P/o/+n/6P/o/+j/6//r/+v/6//p/+n/7P/s/+7/7v/u/+7/7P/v/+//7//x
//H/8//z//P/8//1//X/9v/3//f/9//4//j/+v/7//7//////wAAAQABAAMABAAHAAgA
CQAKAA4AEQAVABcAFwAXABgAGQAeACAAIgAkACYAKgAtAC8AMwA1ADgAOwA+AEEARABG
AEcASgBLAE4ATQBOAFEAUgBRAFMAUwBTAFEAUQBQAFAATgBNAE0ASwBIAEUARABBAD4A
OQA1ADEALQApACQAIAAeABgAFQAQAAwACgAHAAQAAgD+//v/+f/3//T/8v/v//D/8P/t
/+v/6v/p/+j/5//o/+j/6f/q/+f/5v/l/+X/6P/o/+f/5//m/+b/5P/k/+X/5f/l/+X/
5//n/+b/5v/m/+b/5f/l/+f/5//n/+j/6P/o/+j/6P/p/+n/6f/p/+j/6f/q/+r/7P/s
/+3/7f/r/+v/6//r/+3/7f/u/+7/7v/v/+//7//x//L/8v/z//L/8P/v/+//8f/x//H/
8f/v/+//7//w//D/7//v/+//8f/x//D/8P/u/+7/7f/s/+7/7v/u/+7/7f/s/+z/7P/s
/+z/7P/r/+v/6v/p/+n/6//r/+v/6//o/+j/6P/n/+f/5//n/+f/5//n/+b/5v/m/+b/
5v/m/+b/5P/k/+X/5v/m/+b/5v/j/+P/4//j/+X/5f/l/+T/5P/k/+T/5P/k/+X/5f/j
/+H/4f/h/+H/5P/k/+P/4//h/+P/4//j/+H/4f/h/+H/4//j/+P/4f/h/+H/4f/h/9//
3//f/9//4f/h/+H/4f/j/+P/4//i/+D/4P/g/+D/3v/g/+L/4v/i/+L/4P/g/+D/4P/g
/+D/4P/g/+D/4P/g/+D/3v/e/9//3//h/+L/4v/j/+P/4//j/+P/4v/i/+P/5f/l/+X/
5f/l/+P/4//l/+X/5//n/+b/5v/o/+j/6P/p/+j/6P/q/+v/7f/s/+z/6//q/+n/6P/p
/+v/6//q/+n/5f/j/+L/4P/g/9//3v/e/93/3f/d/93/3f/d/93/3f/b/9v/2//Z/9v/
2//c/9z/2v/a/9r/2v/c/9z/3P/Z/9n/1//V/9H/xv+5/6//rf+2/9H/+v8jAFAAhQDQ
ACMBcAG2AfIBEgISAgEC4gGuAWkBJAHhAI8ALwDr/93/6P/0//7/AwACAAAA///+//3/
/P/7//n/9//2//T/8//y//L/7v/t/+z/7P/u/+//7//v/+3/7f/t/+3/7//w//D/8P/u
/+z/6//q/+3/7f/t/+3/7f/t//D/8P/y//L/8v/y//L/9f/1//X/8//z//X/9f/1//X/
9//3//r/+//7//v//P/8//7///8AAAEAAQACAAUABQAHAAgACQAKAAsADAANAA8AEgAT
ABYAFwAZABsAHgAgACIAJAAmACoALQAvADUANwA6AD0APgBBAEQARgBKAE4AUABUAFMA
VABXAFgAWQBbAFsAWwBbAFsAWgBaAFgAVwBXAFUAUABNAEwASQBIAEMAPwA7ADcAMwAu
ACoAJAAeABsAFgAQAA4ACwAIAAQAAAD9//v/+f/2//T/8f/w//D/7f/r/+r/6f/o/+f/
5f/k/+T/5P/l/+T/4//j/+T/5P/j/+P/4v/i/+D/4P/h/+H/4f/h/+H/4f/g/+D/3v/e
/93/3f/f/9//3//g/+L/4v/i/+L/4//j/+P/4//i/+P/5P/k/+b/5v/n/+f/5//n/+f/
5//n/+f/6P/o/+j/6f/p/+n/6//s/+z/7f/v/+7/7v/v/+//7//v/+//7//v/+//8P/w
/+//7//v/+7/7f/r/+r/7P/s/+v/6v/s/+z/7P/s/+n/6P/o/+j/6P/o/+j/5//l/+T/
4//j/+X/5f/l/+X/5P/k/+T/4//j/+P/4//j/+H/4f/g/+D/4P/g/+D/4P/g/97/3v/f
/+D/4P/g/+D/3f/d/93/3f/f/9//3//e/97/3v/e/97/3v/f/9//3f/b/9v/2//b/9z/
3P/b/9v/2//d/93/3f/b/9v/2//b/93/3f/d/9v/2f/Z/9n/2f/b/9v/2//b/93/3f/d
/93/2//b/9v/2v/a/9r/2v/a/9z/3P/a/9r/2v/a/9r/2v/a/9r/2f/Z/9n/2v/Y/9n/
2//b/93/3f/c/9z/3v/h/+L/4//i/+H/4P/f/+H/4f/h/+H/4v/i/+L/4v/i/+P/5P/k
/+T/5f/l/+T/5v/l/+X/5f/j/+X/5f/l/+b/5f/j/+H/4P/e/9z/2//Y/9j/1//X/9f/
1//X/9f/2f/Z/9n/2f/b/9n/2f/Z/9j/2P/Y/9j/1v/W/9b/1v/Y/9n/1//X/9X/0//O
/8X/uf+v/6z/tf/Q//X/HABFAHgAuQAGAU4BjgHEAdgB0QG2AY4BVwEYAdsAqwBtAB8A
4//U/9r/5P/v//b/+P/5//j/9f/y//X/9f/x/+7/7v/t/+z/7P/q/+n/6P/o/+b/5//n
/+f/5//n/+f/5//p/+r/6v/q/+v/6v/q/+r/6f/p/+n/6f/p/+n/7P/s/+z/7P/s/+z/
7P/v/+//7//x//H/8//z//L/8f/y//H/8v/z//P/8//2//b/+P/5//r/+//7//z//f/9
////AAD//wAAAQACAAUABwAKAAsADgAPABEAEwAYABoAHAAeAB4AIgAlACcAKwAtADAA
MwA4ADsAPgBAAEMARgBHAEoASwBMAE8AUABRAFMAUwBTAFUAVQBUAFQAUgBRAFEATwBN
AEsASwBJAEgAQwA/ADsANQAxACwAKAAmACAAHQAYABAADgALAAgAAgD+//v/+f/1//L/
8P/t/+7/7v/r/+n/6P/n/+b/5f/l/+T/5P/k/+P/4v/h/+H/4P/g/9//3//e/97/3P/c
/9//3//f/9//3//f/97/3v/e/97/3f/d/9//3//f/+D/3v/e/97/3v/f/9//3//f/+L/
4//k/+T/5P/k/+X/5f/l/+X/5f/l/+f/5//o/+j/6P/p/+n/6f/p/+r/6v/r/+3/7P/s
/+3/7f/t/+3/7f/t/+3/7f/u/+7/7f/t/+3/7f/t/+z/7P/s/+z/6//q/+r/6v/q/+r/
6f/o/+j/6P/m/+b/5v/l/+f/5v/l/+X/5f/l/+X/5f/k/+T/5P/j/+X/5f/l/+X/4//j
/+L/4v/i/+L/4v/i/+L/4P/g/+H/4P/g/+D/4P/f/9//3//f/93/3f/d/9z/3f/e/9//
4P/g/+H/4f/f/93/3f/d/93/3v/e/93/3f/d/9//3//f/9//3//f/9//3f/d/93/2//b
/9v/2//b/93/3f/d/93/3f/d/93/3f/b/9v/2//a/9r/2v/a/9r/2P/a/9z/3P/c/9z/
3P/c/9z/3P/c/9z/3P/c/97/3v/e/97/3P/c/9z/3f/d/93/3v/e/93/3//f/9//4f/g
/+D/4f/h/+H/4f/h/+H/4f/h/+P/5f/l/+X/5P/k/+T/5P/k/+X/5v/m/+j/6f/p/+j/
6P/n/+f/5//n/+n/6f/p/+j/5//l/+P/4v/g/97/3f/c/9z/2//b/9v/2//b/9v/2//b
/9v/2//b/9v/2//b/9z/2v/a/9r/2v/e/97/3v/c/9v/2//b/9n/0f/G/7n/sf+t/7L/
zf/0/xkARAB7AL4ADwFgAaYB4gEEAgoC+wHaAa4BcQEuAe0ApQBLAP3/4//q//T/+v8B
AAYAAgABAAAA///8//3/+f/1//T/9P/z//L/8v/w/+//7v/u/+3/7f/s/+v/7f/t/+3/
7f/t/+7/7v/u/+3/7P/s/+z/7f/t/+3/7f/t/+3/8P/w//D/8P/w//D/8P/z//P/8//z
//P/9f/1//X/9f/3//f/9v/3//f/9//5//r//f///wAAAQABAAIAAwADAAUABgAHAAgA
CQAKAAsADQAQABEAFAAVABcAGQAcAB4AIAAiACQAKAArAC0ALwAxADQANwA8AD8AQgBE
AEcASgBLAE4AUQBSAFUAVgBVAFcAVwBXAFcAVwBWAFYAVwBXAFgAVwBSAE8ATgBLAEgA
QwA/ADsANwAzAC4AKgAmACAAHQAYABIAEAANAAoABgACAP///f/5//b/9P/x//D/8P/t
/+v/6v/p/+j/5//n/+b/5v/m/+X/5P/j/+P/5v/m/+X/5f/k/+T/4v/i/+P/4//j/+P/
4f/h/+D/4P/i/+L/4f/h/+H/4f/h/+L/4P/g/+D/4P/i/+P/5P/l/+T/5f/m/+b/5v/m
/+f/5//n/+f/5//n/+v/6//s/+z/6v/r/+v/6//r/+z/7P/t/+3/7P/s/+3/7f/t/+3/
7f/t/+3/7f/u/+7/7f/t/+3/7f/t/+z/7P/s/+z/6//q/+r/6v/q/+r/6f/o/+j/6P/o
/+j/6P/n/+f/5v/l/+X/5f/l/+X/5f/k/+T/5P/j/+P/4//j/+P/5f/l/+T/5P/i/+L/
4v/i/+L/4P/g/+H/4P/g/+D/4P/f/9//3//f/9//3//f/97/4P/g/+D/4P/f/9//3v/b
/93/3f/d/93/4P/g/9//3//b/93/3f/d/93/3f/d/93/3//f/9//3f/d/93/3f/d/9//
3//f/9//3f/d/93/3f/d/93/3f/c/9z/3P/c/9z/3v/c/9r/2v/a/9r/3P/c/9z/3P/c
/9z/3P/c/9z/3P/c/9z/2v/b/9v/2//c/9z/3f/f/+H/4f/h/+D/3v/f/+H/4f/j/+P/
4//j/+H/4//j/+P/4//i/+L/4v/i/+L/4//k/+T/5v/n/+f/5v/m/+X/5f/l/+X/5//n
/+f/5v/l/+P/3//e/9z/2v/Z/9j/2P/X/9n/2f/Z/9n/1//X/9f/1//Z/9n/1//X/9f/
2P/Y/9j/2P/Y/9j/2P/Y/9j/1//V/9H/zf/B/7L/qf+n/63/wv/p/xQAPwB0ALsAEAFl
AbAB8gEgAjICLAIZAvABsAFnASAB0QBvABMA6f/p//T//v8CAAUAAgAAAAEAAAD9//r/
9//z//P/8v/u/+3/7P/s/+r/6f/o/+j/6P/p/+n/6f/p/+n/6f/p/+n/6v/q/+r/6f/o
/+j/6P/p/+n/6f/p/+n/6f/s/+z/7v/u/+7/7v/s/+//7//v//H/8f/z//P/8//z//X/
9f/2//f/9//3//j/+P/6//v//v//////AAADAAMABQAGAAUABgAHAAgACwANABAAEQAU
ABUAFwAZABwAHgAgACIAJAAoACsALQAxADMANgA5ADoAPQBAAEIARwBKAEsATgBNAE4A
UQBSAFEAUwBTAFMAUwBTAFIAUgBSAFEAUQBPAEoARwBGAEMAQgA9ADkANQAxAC0AKAAk
ACAAGgAXABIADAAKAAcABAAAAPz/+f/3//X/8v/w/+3/7v/u/+v/6f/o/+f/5v/l/+X/
5P/k/+T/4//i/+H/4f/i/+L/4f/h/+L/4v/g/+D/4f/h/+H/4f/j/+P/4v/i/+L/4v/h
/+H/3//f/9//4P/i/+L/4v/i/+P/4//j/+P/5P/l/+b/5v/k/+T/5f/l/+X/5f/l/+X/
5//n/+j/6P/m/+f/5//n/+n/6v/q/+v/6f/o/+j/6f/p/+n/6f/p/+n/6f/p/+r/6v/p
/+n/6f/n/+f/5v/m/+j/6P/n/+b/5v/m/+b/5v/j/+L/4v/i/+T/5P/k/+P/4f/g/9//
3//f/9//3//f/+D/4P/g/9//3f/d/93/3f/f/9//3v/e/9z/3P/c/9z/3P/a/9r/2//a
/9r/2v/a/9v/2//b/9v/2f/Z/9n/2P/Y/9j/2P/Y/9r/2//b/9n/1//X/9f/1//Y/9j/
1//X/9f/2f/Z/9n/1//X/9f/1//X/9f/1//V/9f/1//X/9f/1f/V/9X/1f/X/9f/1//X
/9X/1f/V/9T/1P/U/9T/1P/U/9b/1v/W/9b/1v/U/9T/1P/U/9T/1P/U/9T/1v/W/9b/
1v/W/9b/1v/W/9X/1P/T/9L/1P/U/9X/1f/W/9j/2f/b/9z/2//a/9n/2P/Y/9n/2//b
/9v/2//b/9v/2//d/93/2//b/9r/2v/c/9z/3P/d/+D/4P/i/+P/4v/g/9//3f/d/93/
3f/f/93/3f/c/9v/2//Z/9j/1v/U/9P/0v/S/9H/0f/R/9H/0f/R/9H/0f/T/9P/0//R
/9H/0f/S/9L/0P/Q/9D/0P/Q/9T/1v/R/83/yf/B/7H/pv+d/5//s//Y/wMALgBdAJwA
7wBCAZEB2AEOAiYCJgIaAvsBwAF2ASsB3AB7ABkA4//d/+n/9P/8//z/+//6//j/9//0
//P/8v/x/+//7//s/+j/5//m/+b/5P/j/+L/4v/k/+X/5f/l/+X/5f/l/+X/4//k/+T/
5P/k/+T/5f/m/+X/5f/l/+X/5//n/+r/6v/q/+r/6v/q/+r/7f/t/+3/7f/t/+//7//x
//H/8//z//T/9f/1//X/9v/2//j/+f/4//n/+f/6//////8BAAIABQAGAAcACAAHAAkA
DAANABAAEQATABUAGQAcAB8AIgAkACgAKwAtADMANQA4ADsAPgBBAEQARgBJAEwATQBQ
AFEAUgBVAFYAVQBXAFcAVwBVAFUAVABUAFIAUQBRAE8ASwBHAEUAQQA+ADkANQAxAC0A
KQAkACAAHAAWABMADgAIAAYAAwAAAPz/+P/1//P/7//s/+r/5//n/+j/5v/l/+T/4//i
/+H/4f/g/+D/4P/f/97/3f/d/+D/4P/f/9//4v/i/+D/4P/g/9//3v/d/9v/2//a/9r/
2//c/9z/3f/d/93/3f/e/97/3v/e/97/3//f/9//3//g/+H/4v/i/+L/4v/j/+P/4//j
/+P/4//l/+X/5v/m/+j/6f/p/+n/5//o/+j/6f/p/+j/6P/p/+v/6//r/+v/6//r/+v/
7P/q/+n/6f/p/+v/6//q/+r/6v/q/+n/6P/o/+j/6P/o/+X/5P/k/+T/5v/m/+b/5f/l
/+T/4//j/+P/4//j/+P/4P/g/+D/3//f/9//3//f/9//3//e/97/3v/e/97/3v/e/9z/
3P/d/97/3v/e/97/3f/d/93/3f/b/9v/2//a/9r/2v/a/9r/2v/b/9v/2f/Z/9n/2f/Z
/9z/3P/b/9v/1//Z/9n/2f/Z/9n/2f/Z/9f/1//X/9X/1//X/9f/1//X/9f/1//X/9f/
1//X/9f/2f/Z/9n/2P/W/9b/1v/W/9j/2P/W/9b/1v/W/9T/1P/U/9T/1v/W/9b/1//V
/9X/1v/W/9n/2//b/9v/2//a/9r/2//b/9v/2//b/9n/2f/Z/9v/3f/d/93/3P/e/97/
3v/e/97/3v/d/97/4f/h/+D/4P/f/9//3//f/+P/4//j/+L/3//d/9v/2v/Y/9b/1f/U
/9b/1f/V/9X/1f/V/9X/1f/T/9P/0//T/9H/0f/R/9L/0v/S/9L/0v/Q/9L/0v/S/9P/
1f/T/9H/zf/K/7//s/+n/6L/qf/E/+v/FABBAHQAswD8AEYBhgG6AdIByQGqAYIBTQEO
AdUApQBjABEA1//K/9b/4P/p/+7/8v/z//D/7//w/+//6//r/+j/5v/l/+T/5P/i/+H/
4P/g/+D/4f/h/+H/4f/h/+H/4f/j/+T/5P/k/+P/4v/i/+L/4//j/+P/4//j/+P/5v/m
/+j/6P/o/+j/5//p/+j/5//n/+f/6f/p/+f/5//p/+n/6//t/+7/7//u/+7/8P/x//D/
8f/x//L/8//z//X/9v/5//r/+//8//3///8CAAMABgAHAAkACwANAA4ADwAQABQAGAAb
AB0AHwAhACQAJwAqAC0AMAAyADUAOAA5ADwAPgBAAEQARgBHAEkASQBJAEcARwBGAEYA
RgBFAEUAQwBBAD8APwA9ADgAMwAvACsAKQAnACQAIgAbABQAEAAKAAYABAABAP7/+f/0
//D/7f/t/+r/6P/l/+T/5P/h/9//3P/b/9r/2f/Z/9j/2P/Y/9f/1v/V/9X/1v/W/9X/
1f/U/9T/0v/S/9P/0//T/9P/0//T/9L/0v/S/9L/0f/R/9H/0f/R/9L/0v/S/9L/0v/V
/9X/1f/V/9T/1f/W/9b/1v/W/9f/1//Z/9n/2f/Z/9v/2//c/9z/3P/d/93/3f/d/97/
3v/f/+H/4P/g/+H/4f/h/+H/4f/h/+H/4f/i/+L/4f/h/+H/3//f/97/3v/g/+D/3//e
/9z/3P/c/9z/2//a/9r/2v/a/9r/2v/Z/9v/2v/Z/9n/1//X/9f/1//W/9b/1v/V/9X/
1f/V/9X/1f/V/9T/1P/U/9T/1P/U/9T/0v/S/9P/0v/S/9L/0v/T/9P/0//T/9P/0//T
/9L/0P/Q/9D/0P/O/8//z//N/87/z//Q/9H/0P/Q/8//z//N/8//z//P/8//z//P/8//
z//P/8//zf/N/83/zf/N/83/zf/N/83/z//P/8//z//O/83/zP/K/8z/zP/M/8z/0P/O
/87/zv/O/87/zf/M/8v/yv/L/8z/zf/O/8z/zP/M/8z/zP/M/8z/zP/K/8r/yv/K/8j/
yP/J/8n/zP/O/8//0f/R/9H/0f/R/9D/0P/R/9P/0f/R/9H/0f/T/9P/1f/V/9P/0//S
/9L/0v/S/9L/0//U/9T/1v/X/9n/2P/Y/9f/1//X/9f/2f/X/9f/1v/V/9P/0f/Q/87/
yv/J/8j/yP/H/8f/x//H/8f/x//H/8f/x//H/8f/xf/H/8f/yP/I/8j/yP/I/8j/yP/I
/8b/x//H/8P/wf+5/6z/of+Z/5n/qv/L//L/HQBOAI0A3AAtAXYBuAHsAQAC+gHlAcAB
igFFAQIBuwBlAA0A1//R/9r/5P/s//H/8P/s/+f/5v/l/+j/6f/j/+H/4P/c/9v/2v/a
/9j/1//W/9b/1v/X/9f/1//X/9f/1//X/9X/1v/W/9b/1//W/9b/1v/X/9f/1//X/9f/
1//a/9r/2v/a/9r/2v/Y/9v/2//b/9v/2//d/93/3//f/+H/4f/i/+P/4//j/+L/4v/k
/+X/5v/n/+f/6P/p/+n/6//s/+3/7v/v//D/8f/z//b/9//6//v//f///wIABAAGAAgA
CgAOABEAEwAVABcAGgAdACAAIwAmACgALQAwADEANAAzADQANwA4ADcAOQA5ADkAOQA5
ADgAOAA2ADUANQAzADIALwAuACsAKAAjAB8AGwAZABUAEAAMAAoABAABAPz/9v/0//H/
7v/o/+T/4f/f/9//3P/a/9f/1P/U/9H/z//Q/8//zv/N/8v/yv/K/8r/yf/I/8f/x//I
/8j/x//H/8j/yP/G/8b/xf/F/8X/xf/H/8f/xv/G/8T/xP/D/8P/xf/F/8X/xv/G/8b/
xv/G/8X/xf/F/8X/yP/J/8r/yv/I/8j/yf/J/8v/y//L/8v/zP/L/8v/yv/M/83/zf/N
/8v/zP/M/83/z//O/87/z//N/83/zf/N/83/zf/N/87/zv/N/83/zf/L/8v/yv/K/8r/
yv/J/8j/xv/G/8b/xv/H/8b/xv/G/8b/xv/G/8X/xf/E/8P/w//D/8P/w//D/8L/wv/C
/8H/v/+//7//v/+//7//vv++/77/vv++/77/vv+8/7z/vf+9/7z/u/+6/7v/u/+7/7v/
u/+7/7v/uv+6/7r/uv+6/7j/uf+5/7f/t/+3/7f/t/+4/7j/t/+3/7P/tf+1/7X/tf+1
/7X/tf+1/7X/tf+z/7P/s/+z/7P/tf+1/7X/tf+z/7P/s/+z/7P/s/+z/7L/sP+w/7D/
sP+w/7D/sP+w/7D/sP+w/7D/sP+w/7D/sP+w/7D/sP+w/7D/sP+v/67/rf+s/6//sP+x
/7L/sv+y/7L/sv+0/7T/tP+0/7T/tP+0/7T/tv+2/7b/tv+2/7b/tv+2/7T/tP+0/7T/
tf+2/7f/uP+2/7b/tv+2/7j/uP+4/7j/uP+4/7j/uP+1/7T/s/+y/6//rv+t/6z/q/+q
/6n/qP+m/6b/pv+m/6b/pv+m/6b/qP+o/6j/qP+n/6b/pf+k/6b/pv+m/6b/o/+i/6H/
oP+c/w==
         </WaveFormData>
      </LeadData>
      <LeadData>
         <LeadByteCountTotal>10000</LeadByteCountTotal>
         <LeadTimeOffset>0</LeadTimeOffset>
         <LeadSampleCountTotal>5000</LeadSampleCountTotal>
         <LeadAmplitudeUnitsPerBit>4.88</LeadAmplitudeUnitsPerBit>
         <LeadAmplitudeUnits>¦ÌV</LeadAmplitudeUnits>
         <LeadHighLimit>2147483647</LeadHighLimit>
         <LeadLowLimit>268435456</LeadLowLimit>
         <LeadID>V6</LeadID>
         <LeadOffsetFirstSample>0</LeadOffsetFirstSample>
         <FirstSampleBaseline>0</FirstSampleBaseline>
         <LeadSampleSize>2</LeadSampleSize>
         <LeadOff>FALSE</LeadOff>
         <BaselineSway>FALSE</BaselineSway>
         <ExcessiveACNoise>FALSE</ExcessiveACNoise>
         <MuscleNoise>FALSE</MuscleNoise>
         <LeadDataCRC32>2977944168</LeadDataCRC32>
         <WaveFormData>
wP/A/8D/wP/C/8L/wv/C/8L/wv/C/8L/wP/A/8D/wP++/77/vv++/8D/wP/A/8D/vv++
/77/vv/A/8D/wP/A/8L/wv/C/8L/wP/A/8D/wP/A/8D/wP/A/8L/wv/C/8L/wv/C/8L/
wv/C/8L/wv/C/8D/wP/A/8D/wf/C/8P/xP/D/8L/wf/A/8P/xP/F/8b/yP/I/8j/yP/I
/8j/yP/I/8j/yP/I/8j/yv/K/8r/yv/K/8r/yv/K/8z/zP/M/8z/zv/O/87/zv/N/8z/
y//K/83/zv/P/9D/0P/Q/9D/0P/S/9L/0v/S/9L/0v/S/9L/0v/S/9L/0v/U/9T/1P/U
/9X/1f/W/9b/2P/Z/9n/2f/Z/9r/2v/a/93/3f/d/93/3//f/9//3v/g/+H/4f/h/+H/
4//k/+X/5v/m/+b/5v/n/+f/5//o/+r/7f/u/+//7P/p/+j/5v/h/9z/1//T/9P/0//U
/9X/1//X/9f/1//V/9X/1f/V/9T/1P/U/9T/1P/U/9P/0//V/9X/1v/W/9X/0//R/9H/
0v/N/8X/v/+3/67/rP+z/8f/4v8BACQATQB+ALoA9gAmAUwBZgFuAWEBPwETAd4ApQB3
AEkAFQDq/9r/3P/k/+r/7P/w//L/8P/v/+//7f/t/+z/6//o/+j/6f/p/+j/5//m/+b/
6P/o/+j/6f/r/+z/7P/s/+z/7P/s/+z/6v/q/+r/6v/q/+r/6f/p/+v/6//s/+z/7v/u
/+3/7f/w//H/8v/y//L/8v/y//L/9P/0//T/9f/3//j/+P/4//b/9//5//n/+f/5//v/
/P///wAAAQACAAQABAAGAAYABgAIAAkACwAKAAoACgAMAA0AEAAUABYAFwAaABsAHQAf
ACIAJAAlACcAKQArAC4AMQAzADUANgA5ADsAPQA9AD8AQABAAEAAQgBCAEIAQgBDAEMA
QwBCAEEAPwA9ADwAPAA5ADYANAAvACwAKgAmACQAIQAeABsAFgAUABIADwAMAAkABgAE
AAIAAQD+//z//P/8//n/+f/6//n/+f/5//j/9//3//b/8//y//L/8v/z//P/8//z//T/
8//z//P/8//0//T/9P/0//T/9P/y//L/8v/x//D/8v/z//P/8//y//H/8P/v//H/8f/x
//H/8f/x//L/8//y//L/8v/y//P/9P/1//b/9P/0//f/9//4//n/+v/5//n/+v/7//v/
/P/8//z//P/8//z//f/9//3//f/9//7//v/9//3//f/9//3//f/9//v/+//7//r/+P/5
//n/+f/5//n/+v/7//r/+f/4//f/+P/4//j/+f/5//n/+f/5//b/9v/2//b/+P/4//j/
+P/4//j/+P/4//b/9v/2//b/9P/z//L/8v/0//X/9v/3//j/+P/4//j/9v/2//X/9f/1
//X/9f/1//X/9f/1//X/9//2//X/9f/1//X/9P/0//X/9f/2//b/9v/2//b/9v/0//T/
9P/0//b/9v/2//b/9v/1//X/9f/z//P/9P/1//f/9//3//b/9v/2//b/9//2//j/+P/4
//j/+P/4//j/+P/4//b/9v/2//b/9v/2//b/9v/2//b/9v/2//b/9v/2//f/+f/6//r/
+v/7//v/+//7//z//P/8//3//f/9//3//////////v/+//3//f/9//3///8AAAEAAgAE
AAQABAADAAMAAwAEAAUACQAJAAkACAADAAIAAAD+//7//P/7//r/+f/5//n/+f/3//f/
9//3//f/9//3//b/9v/2//b/9v/0//P/8//z//P/+P/6//f/9f/3//P/8P/r/+H/2f/R
/9D/2v/v/w0ALABPAHoAswDyACwBXgGMAagBsgGoAYsBXwEnAegAswB9AEEAEQACAAQA
CAAOABIAEgASABIADgANAAsACwALAAoABwAEAAQABQAFAAYABQAEAAQAAgACAAIAAwAD
AAQABAAEAAQABAAEAAQABAAEAAQABAAEAAQAAwADAAUABQAGAAYABgAGAAUABQAIAAkA
CgAKAAoACgAKAAoACAAIAAgACQANAA4ADgAOAAwADQAPAA8AEQARABMAFAATABQAFQAW
ABYAFgAYABgAGAAaABsAHQAfACAAIQAkACIAJAAnACgAKQAsAC0ALwAxADQANgA3ADkA
OwA9AEAAQQBDAEUARgBFAEcASQBJAE0ATgBOAE4ATABMAEwATABNAE0ATQBMAE0ASwBJ
AEgARgBDAEAAPgA7ADgANgAyAC0AKQAlACEAHgAcABoAFwAWABMAEAAOAAoACQAGAAQA
BgAGAAMAAwACAAEAAQABAAAA//////7/+//6//r/+v/7//v/+//7//z/+//7//v/+f/6
//r/+v/6//r/+v/4//j/+P/3//b/9//5//r/+//5//n/+f/5//n/+f/5//n/9//3//j/
+f/6//r/+v/6//r/+v/6//r/+v/6//3//f/9//3//f/7//n/+v/7//v//v/+//7//v/+
//7///////3//f/9//7//v/9//3//f/9//3//f/9//v/+//7//r/+v/7//v/+//8//v/
+//7//n/+f/5//n/+f/4//f/9//5//n/+f/5//j/+P/4//j/+P/4//j/+P/2//b/9v/2
//b/9v/2//b/9P/z//L/8v/z//P/8//z//T/9P/0//T/8v/y//H/8f/x//H/8f/x//P/
8//z//P/9f/0//P/8//z//P/8v/y//H/8f/y//L/8v/y//L/8v/x//D/7//u//D/8P/w
//D/8P/v/+//7//v/+//8P/x//H/8f/x//D/8v/y//L/8//w/+7/8P/w//D/8P/y//L/
8v/y//L/8v/y//L/8P/w//D/8P/w//D/8P/w//D/8P/w//D/8v/z//P/9P/2//b/9//3
//f/9//4//j/9v/3//f/9//3//n/+f/5//j/+P/5//n/+f/5//v//P/9//7//v/+//7/
/f/9//3/AAABAAMAAwAAAP7/+v/4//f/9v/1//T/8//y//H/8f/x//H/8f/x/+//7//v
/+//8P/w//H/8v/y//L/8v/x/+//7//v//D/7v/t/+v/6f/n/+D/0//L/8f/y//a//T/
EQA1AF4AkQDOAA8BRgF8AagBwAHEAbIBkAFfAR8B3wCmAGkALQAJAAEABgAIAAwADgAM
AAoADAAKAAgABQADAAUABQAAAP3/+//8//7///8AAP///v/+//7//v/+/////f/+//7/
/v/+//7//v/+//7//v/+//7/AAAAAP//////////AAAAAAIAAgABAAEAAgADAAQABAAE
AAQABAAEAAYABgAGAAcABwAIAAgACAAIAAkACwALAA0ADQAPABAADwAQABEAEgAUABQA
FgAWABoAHgAhACUAIgAiACIAJAAkACYAKQAqACsALgAvADEAMwA2ADgAOQA7AD0APwBC
AEEAQwBFAEYARwBJAEsASwBLAEwATABMAEwATABMAEwASwBLAEsASgBJAEcARQBEAEIA
PwA8ADoANQAyADAALAApACUAIQAdABoAGAAWABMAEQAPAA0ADAAKAAkABgAEAAYABgAD
AAMAAAD/////////////AAAAAP3//P/8//z//f/9//3//f/8//v/+//7//v//P/8//z/
/P/8//z/+v/8//z/+//6//z//f/9//3//f/9//3//f/9//3//f/9//3//f/+////AAAA
AAAAAAD+//7//v/+//7//v8BAAEAAQABAAEA//8BAAIAAwADAAIAAgACAAIAAgACAAMA
AwABAAEAAQACAAAA////////AAABAAIAAwABAAEAAQAAAAIAAwADAAMAAAD///////8B
AAEAAQABAAEAAAD////////////////+//7//v/+//7//v/+//7//P/8//z//P/+//7/
/v/+//z/+//6//r/+//7//v/+//6//r/+v/6//r/+v/5//n/+//7//v/+//7//v/+//7
//n/+P/3//f/+f/5//j/+P/5//n/+v/6//j/+P/4//j/9v/2//b/9v/4//j/+P/4//j/
9//3//f/9//3//j/+f/7//v/+//6//n/+P/3//f/9v/4//j/+P/4//j/+P/4//j/+P/4
//j/+P/4//b/9v/2//b/+P/4//j/+P/4//j/+f/5//j/+P/4//n/+f/5//n/+v/6//r/
+//7//n/+f/7//v//f/8//z//f////////8BAAAAAQACAAIAAgACAAEAAQD//wAAAQAD
AAMAAwACAP///v/8//r/+P/4//f/9v/1//X/9f/1//X/9f/1//X/9f/z//P/8v/y//T/
9P/0//T/8//z//P/8//0//T/8//x/+//7f/s/+n/3f/T/83/zP/S/+n/BwAoAEsAeACz
APQALgFiAZABrgG2AaoBiwFbAR0B3gCnAG8ALwADAPr//v8EAAgADAAKAAoACgAKAAcA
BQAFAAUABAADAAAAAAABAAEAAAD///7//v8AAAAAAAABAP//AAAAAAAAAQACAAMABAAB
AAAA///+/wAAAAD//////////wAAAAACAAIAAQABAAIAAwAEAAQAAgACAAIAAgAEAAQA
BAAFAAUABgAGAAYABgAHAAkACQAKAAsADgAQAA8AEAARABIAEgASABQAFAAUABYAFwAZ
ABsAHAAdACAAHgAgACMAJAAlACgAKQArAC4AMgA1ADcANwA5ADsAPgBBAEMARQBGAEcA
SQBLAEsATQBOAE4ATgBOAE4ATgBOAE8ATwBPAE4ASwBJAEcARgBEAEEAPgA8ADkANgA0
ADAALQApACUAIQAeABwAGgAXABIADwAMAAoACgAJAAYABAACAAIA/////wAA////////
/P/7//v/+v/7//r/+v/6//v/+//7//v/+P/3//f/9//3//j/+P/4//b/9v/2//T/9P/0
//P/8v/0//X/9f/1//X/9f/1//X/9f/1//X/9f/1//X/9v/3//r/+v/6//r/+P/4//j/
+P/4//j/+//7//v/+//7//n/+//8//3//f/+//7//v/+//7//v//////////////AAD+
//3//f/9//3//f/9//3//f/9//3//P/8//3//f/9//z/+//7//v/+//7//v/+//5//j/
9//3//f/9//3//f/+P/4//j/+P/2//b/9v/2//T/9P/0//T/9v/2//b/9v/y//H/8P/w
//P/8//z//P/8P/w//D/8P/y//L/8f/x//H/8f/x//H/7//v/+//7//v/+7/7f/t/+//
7//u/+7/7f/t/+7/7v/u/+7/7v/u//D/8P/w//D/7//u/+3/7P/u/+3/7f/t/+//7//w
//H/7//v/+//7v/u/+7/7v/v//D/8P/v/+7/7f/s/+z/7P/s/+z/7P/s/+z/7P/t/+3/
7v/u/+7/7//v/+//8P/y//P/9P/y//H/8P/v//H/8f/x//D/8v/z//P/8//z//X/9v/3
//b/9v/2//b/9//3//f/+P/4//n/+P/3//f/9f/1//T/8v/w/+7/7f/r/+n/6P/n/+n/
6f/p/+n/6f/p/+n/6f/m/+b/5v/m/+b/5v/l/+X/4//j/+T/5P/j/+X/4//h/+D/2//X
/9H/yf/C/8D/x//b//j/FQA2AF0AkgDMAP4AMAFYAW4BcAFhAT0BDwHYAKMAeQBNABcA
8P/k/+b/6v/w//T/9P/2//T/8f/v//H/8f/w/+//7v/u/+//7//t/+v/6f/o/+r/6v/q
/+v/6//s/+z/7P/u/+7/7v/u/+z/7P/s/+z/7P/s/+v/6//r/+v/7P/s/+r/6v/p/+n/
7P/t/+7/7v/u/+7/7v/u/+7/7v/u/+//7//w//D/8P/y//P/9f/1//P/8//1//b/9f/2
//f/+P/2//b/+P/4//n//P/+/wEA//8AAAEABAAGAAgACwAMAAwADgAOAA8AEwAWABgA
GQAbAB0AHwAiACMAJQAnACgAKQArAC0ALQAvADAAMAAwADAAMAAwADAALwAvAC8ALgAu
AC0ALAAsACoAJwAkACIAHQAaABgAFAATAA8ACwAHAAIAAAD+//v/+P/1//L/8P/u/+3/
6v/o/+r/6v/n/+f/5P/j/+P/4//i/+H/4f/g/9//3v/e/97/3f/d/93/3f/c/9v/2//b
/93/3v/e/97/3f/c/9v/2P/a/9r/2f/Y/9j/2f/Z/9n/1//X/9f/1//X/9f/1//X/9n/
2f/a/9v/2v/a/9r/2v/c/9z/3P/c/9z/3P/f/9//3//f/9//3f/b/9z/3f/d/97/3v/e
/97/3v/e/9//3//h/+H/4f/i/+L/4f/h/+H/3//f/9//3//f/9//3//e/97/3//f/9//
3v/d/93/3f/b/9v/2//b/93/3P/b/9v/3f/d/93/3f/a/9r/2v/a/9r/2v/a/9r/2v/a
/9r/2v/Y/9j/2P/Y/9j/1//W/9b/1//X/9f/1//Y/9j/2P/Y/9b/1v/V/9X/1//X/9f/
1//X/9f/1//X/9f/1v/V/9X/1//X/9b/1v/X/9f/2P/Y/9b/1v/W/9b/1v/W/9b/1v/W
/9b/1v/W/9b/1f/V/9X/1f/V/9b/1//V/9X/1f/U/9L/0v/S/9P/0v/U/9b/1v/W/9b/
1v/W/9b/1v/U/9T/1P/U/9X/1v/X/9j/1v/W/9b/1v/W/9b/1v/X/9f/2P/Y/9j/2f/Z
/9n/2f/Y/9j/2P/Z/9v/2//b/93/3f/d/9z/3P/d/93/3f/d/9//4P/h/+L/5P/k/+T/
4//j/+P/5P/l/+f/5//n/+b/5f/k/+L/4P/e/9z/2//a/9v/2//b/9v/3f/d/93/3f/d
/93/3f/c/97/3v/e/97/3v/d/93/3f/h/+D/4P/d/9v/2//d/9r/0f/H/7//uf+2/7r/
z//r/woAKwBWAI0AygAEATgBZgGGAZIBiAFtAUMBDwHUAJ0AaQAtAPv/6v/u//L/9P/2
//j/+P/2//b/8//z//P/8f/w/+//7P/s/+3/7f/s/+v/6v/q/+j/6P/o/+n/6f/q/+r/
6v/q/+r/6v/q/+r/6v/q/+r/6v/q/+n/6f/r/+v/7P/s/+z/7P/r/+v/6v/r/+z/7P/s
/+z/7P/s/+7/7v/u/+//7//w//D/8P/y//P/9f/1//X/9f/3//j/9//4//n/+v/6//r/
/P/8//z//v///wEAAQACAAMABgAGAAgACwAMAAsADgAPABEAEQAUABYAFwAbAB0AHwAi
ACUAJwApACoAKwAtAC8ALwAxADIAMgAyADIAMgAyADIANQA1ADUANAAxAC8ALQAsACwA
KQAmACQAHwAcABoAFgAVABEADQAJAAgABgAEAAEA/v/7//j/9v/2//X/8v/w//D/8P/t
/+3/7P/r/+v/6//s/+v/6//q/+v/6v/q/+r/6//r/+v/6//q/+n/6f/p/+v/7P/s/+z/
6v/q/+r/6P/r/+z/7P/s/+7/7//v/+//7f/t/+3/7f/v/+//7//v//H/8f/y//P/9P/0
//T/9P/y//L/8v/y//P/9P/4//n/+f/5//n/9//5//r/+//7//z//P/8//z//P/8//3/
/f////////8AAAIAAQABAAEAAwADAAMAAwAEAAUABgAGAAYABwAHAAcACAAHAAcABwAJ
AAkACQAJAAkACAAHAAcABwAHAAcABwAHAAgACQAKAAgACAAIAAgACAAIAAgACAAHAAYA
BQAEAAMAAwADAAQABQAFAAUABQAGAAYABgAGAAYABgAFAAUABwAHAAcABwAFAAUABQAF
AAcABgAFAAUABwAHAAYABgADAAMABAAEAAQABAAEAAQABAAEAAQABAACAAIAAgACAAMA
AwAEAAUAAwADAAQABQAFAAUABQAEAAQABAAEAAUABgAGAAQABAAEAAQABAAEAAQABAAE
AAQABAAEAAQABAAEAAQAAgACAAIAAgACAAMAAwAEAAYABgAHAAcABQAFAAYABgAGAAcA
BwAHAAcACQAJAAkACAAIAAkACQAHAAcACQAKAAsADAAMAAwADgANAA0ADQAMAA0ADwAP
AA8ADgALAAoACAAGAAQAAgABAAAA/////wEAAQABAAEAAwADAAMAAwAEAAQABQAGAAgA
CAAIAAcACQAJAAkACgAKAAkACQAFAAEA/P/z/+n/4f/h/+b/9v8TADUAVgB/ALQA9QAw
AWgBmgG+AdIB0gG4AZEBWwEbAd4ApwBpAC8AFQASABYAGgAcABwAHAAaABoAGgAZABcA
FQARABIAEwAOAA4ADwAPAAwACwAKAAoADAAMAAwADQALAAwADAAMAAoACgAKAAoACgAK
AAoACgAKAAoACQAJAAkACQAKAAoADAAMAAsACwAKAAsADAAMAAwADAAMAAwADgAOAA4A
DwAQABAADwAOABAAEQATABMAEwATABUAFgAVABYAFwAYABgAGAAaABoAGgAcAB0AHwAh
ACIAIwAmACQAJgApACoAKwAuAC8AMQAzADYAOAA5ADsAPQA/AEIAQwBFAEcASABHAEkA
SwBLAE8AUABQAFAAUgBSAFIAUgBTAFMAUwBSAE8ATQBLAEoASABFAEIAQAA7ADgANgAy
AC8AKwAnACMAIAAeABwAGQAWABMAEAAOAAwACwAIAAYABgAGAAMAAwACAAEAAQABAP7/
/f/9//z//f/8//z//P/9//3//f/9//z/+//7//v/+v/6//n/+P/4//j/+P/2//j/+P/3
//b/9P/1//X/9f/1//X/9f/1//P/8//z//P/9f/1//b/9//3//b/9f/0//T/9P/0//T/
9P/0//f/9//1//X/9f/z//T/9v/4//n/+f/4//f/9v/2//b/9//3//f/9//3//j/+P/3
//f/9//1//X/9f/1//X/9f/1//T/8v/z//P/8//y//H/8f/x//H/8f/x//H/8f/w/+//
7//v/+//7//v/+7/7v/u/+7/7v/u/+7/7v/u/+7/7v/u/+z/7P/s/+z/7P/r/+r/6v/p
/+n/6f/p/+r/6v/q/+r/6P/o/+f/5//l/+X/5f/l/+f/5//n/+f/5//m/+X/5f/n/+f/
5v/m/+f/5//o/+j/5v/m/+b/5v/m/+b/5v/m/+b/5v/m/+b/5v/l/+X/5f/l/+X/5v/n
/+b/5f/k/+L/4v/i/+L/4//m/+T/5P/k/+T/5P/k/+T/5P/k/+L/4v/i/+L/5P/k/+T/
5P/k/+T/5P/k/+L/4v/i/+L/5P/k/+T/5P/l/+b/6P/p/+j/6P/o/+n/5//n/+f/6P/o
/+j/6f/p/+n/6f/r/+v/6//q/+r/6//r/+v/6//t/+7/7//w//D/7//u/+z/6//t/+7/
7//x/+//7//u/+v/7P/q/+j/5v/i/+H/4P/f/9//3//f/9//3//f/9//3//h/+H/4P/g
/97/3v/e/97/2//b/9v/2//c/+D/3//d/9n/1f/M/8H/uf+1/7f/xv/k/wUAJwBOAH8A
vgD/ADgBbgGaAbIBtAGmAYYBTwEPAc0AkABVABkA9f/t//T//P/8//r//P/8//j/+P/4
//f/9//3//X/9P/z//D/8P/x//H/8P/v/+7/7v/w//D/8P/x//H/8v/y//L/8v/y//L/
8v/0//T/9P/0//T/9P/z//P/9f/1//b/9v/2//b/9f/1//b/9//4//j/+P/4//j/+P/6
//r/+v/7//3//v/+//7//v///wEAAQD/////AQACAAUABgAHAAgACAAIAAoACgAKAAwA
DQAPAA8AEAARABQAFgAYABsAHAAdACAAIQAjACcAKgAsAC0ALwAxADMANgA3ADkAOwA8
AD0APwBBAEEAQwBEAEQARABEAEQARABEAEQAQwBCAEAAPQA7ADkAOAA0ADEALgAsACkA
JgAkACAAHQAZABUAEQAQAA4ADAAJAAQAAQD+//z/+P/3//T/8v/z//T/8v/z//L/8f/x
//H/8P/v/+//7v/v/+7/7v/u//H/8f/x//H/8v/x//H/8f/w//D/7//u/+7/7v/u/+z/
7f/u/+7/7v/w//H/8f/x//H/8f/x//H/8f/x//H/8f/v/+//8P/x//L/8v/y//L/8v/y
//L/8v/0//T/9//3//n/+f/5//f/9v/2//b/9f/2//b/9v/2//j/+P/5//n/+f/5//n/
+v/4//f/9//3//n/+f/5//n/+f/5//n/+P/2//f/9//3//b/9f/1//X/9f/1//X/9f/0
//L/8P/v//H/8f/x//H/8v/y//L/8v/y//L/8v/y//L/8v/y//L/8v/y//L/8v/y//H/
8P/w//P/9f/3//n/+v/6//r/+v/4//j/9//3//n/+f/5//n/9//3//f/9//5//j/9//3
//n/+f/4//j/9f/1//b/9v/2//b/9v/2//X/9P/z//L/9P/0//T/9P/0//P/8//z//H/
8f/y//P/9f/1//X/9P/y//L/8v/z/+7/7v/s/+z/7P/s/+z/7P/s/+z/7v/u/+7/7v/u
/+7/7v/v//H/8v/y//L/8//z//P/8//0//T/9P/1//P/8//z//X/9f/1//T/9P/2//f/
+P/5//r/+v/6//r//P/8//z/+//7//v//P/9//////////7/+//6//j/9v/0//L/8f/w
//H/8f/x//H/8//z//P/8//x//H/8f/w//D/8P/w//D/8v/x//H/8f/t//D/8P/t/+//
8f/v/+z/6f/l/93/0//M/8r/z//l/wIAIwBGAG8AoADYABABQgFqAYABggFxAU8BHwHm
ALEAiQBbACMA/P/0//j//P8CAAQABAAGAAQAAwAFAAUAAwACAAEA/v/+///////+//3/
/P/8//z//P/8//3//f/+//7//v/+//7//v/+//7//v/+//7//v/+//3//f/9//3//v/+
/wAAAAD//////////////v/+//7//v/+//7//v/+////AwAEAAQABAACAAMABQAFAAMA
AwAFAAYABwAIAAkACgAKAAoADAAMAA4AEAARABMAEwAUABUAGAAXABgAGgAaABwAIAAi
ACUAJgAoACkAKQAtAC8AMQA0ADMANQA3ADgAOgA9AEAAQQBDAEQARABEAEIAQgBCAEIA
QwBDAEMAQgBDAEEAPwA+ADoANwA0ADIAMAAuAC0AKgAmACEAHAAXABQAEgAQAA0ACAAF
AAIAAAAAAP///P/6//j/+P/1//X/8v/x//H/8f/w/+//7//u/+//7v/u/+7/7f/t/+3/
7f/q/+n/6f/p/+n/6v/q/+r/6P/o/+j/5v/o/+j/5//m/+b/5//n/+f/5//n/+f/5//n
/+f/5//n/+X/5f/m/+f/5v/m/+b/5v/o/+j/6P/o/+j/6P/r/+v/6//r/+v/6f/p/+r/
6//r/+z/7P/s/+z/6v/q/+v/6//t/+3/7f/u/+7/7f/t/+3/6//r/+v/6//r/+v/6//q
/+j/6f/p/+n/6P/n/+f/5//p/+n/6f/p/+v/6v/p/+n/5//n/+f/5//m/+b/5v/m/+T/
5P/k/+T/4//k/+X/5v/k/+T/5P/k/+P/4//j/+T/4//j/+P/4//i/+L/4v/i/+L/4v/h
/+H/4f/h/+H/4f/f/9//3//f/+D/4P/g/+H/4f/h/+D/4P/h/+H/4v/i/+D/4P/g/+D/
3v/e/97/3v/e/97/3v/e/+D/3//f/9//3f/d/97/3//d/93/3f/c/97/3v/e/9//4P/e
/97/3v/e/97/3f/c/9v/2v/c/9z/3P/c/9z/3P/c/9z/2v/a/9r/2v/a/9r/2v/a/9j/
2P/Y/9j/2f/a/9z/3f/c/9z/3P/d/9v/2//b/9z/3P/c/93/3f/d/93/3//f/93/3P/c
/93/3//f/9//4f/g/+H/4v/i/+T/5P/j/+P/4f/i/+P/5f/k/+P/4f/d/9r/2P/W/9T/
0v/R/9D/z//N/83/zf/N/83/zf/N/83/zf/N/8z/zP/M/8z/zP/M/8v/y//L/8v/yv/M
/8n/yf/H/8X/wv+7/6//p/+h/6L/sP/J/+X/CAAtAGAAmwDYAAwBPgFmAX4BfgFsAUcB
GQHdAKQAbQAzAPv/1//Q/9b/2v/c/97/3v/c/9j/1v/X/9v/2//Z/9j/1//T/9L/0v/R
/9D/z//O/87/zP/M/8z/zf/L/8z/zP/M/8z/zP/M/8z/zP/M/8z/zP/M/8z/y//L/83/
zf/O/87/zv/O/83/zf/O/8//0P/Q/87/zv/O/87/0P/Q/9D/0f/R/9L/0v/S/9D/0f/T
/9P/0//T/9X/1v/V/9b/1//Y/9b/1v/Y/9j/2v/c/93/3//f/+D/4f/k/+T/5v/p/+r/
6//u/+//8f/x//T/9v/3//n/+//9/wAAAwAFAAcACAAHAAkACwALAA0ADgAOAA4ADgAO
AA4ADgANAA0ADQAMAAsACQAHAAYABAABAP7//P/5//b/9P/w/+//6//n/+P/3v/c/9r/
1//U/9H/zv/M/8v/y//J/8j/x//G/8L/wf/A/7//v/+//7z/u/+7/7r/uf+4/7j/uP+5
/7n/uf+5/7j/t/+3/7f/tf+2/7b/tv+2/7b/tv+0/7T/tP+z/7L/tP+1/7X/tf+1/7X/
tf+1/7X/tf+1/7X/tf+1/7b/t/+2/7b/tv+2/7j/uP+4/7j/t/+2/7j/t/+5/7n/uf+3
/7f/uP+5/7n/uP+4/7j/uP+2/7b/t/+3/7f/t/+3/7j/uv+5/7n/uf+5/7n/uf+5/7v/
u/+7/7r/uP+5/7n/uf+6/7n/uf+5/7n/uf+5/7n/u/+6/7n/uf+5/7n/uf+5/7j/uP+4
/7j/tv+2/7b/tv+2/7b/tv+2/7b/tv+2/7b/tv+1/7T/tP+z/7P/s/+z/7T/tP+0/7T/
sv+y/7H/sf+z/7P/s/+z/7H/sf+x/7H/s/+y/7H/sf+x/7H/sP+w/63/rf+u/67/sP+w
/7D/sP+u/67/rv+u/67/rv+u/67/sP+v/6//r/+u/63/rf+t/63/rf+t/6z/rP+s/6z/
rf+s/6z/rP+s/6z/rP+s/6z/rP+s/6z/rP+s/6z/rP+s/6z/rP+r/6r/qf+o/6n/qv+r
/6z/rP+s/6z/rP+u/67/rv+u/67/rv+u/67/rv+u/67/rv+u/67/rv+u/7D/sP+w/7D/
sv+y/7L/sv+y/7L/sv+y/7T/tP+0/7T/tP+0/7T/tP+x/7D/r/+u/6z/qv+o/6b/pP+k
/6T/pP+k/6T/pP+k/6T/pP+k/6T/pv+m/6b/pv+l/6T/o/+i/6P/pP+l/6b/pP+i/6D/
nv+Z/w==
         </WaveFormData>
      </LeadData>
   </Waveform>
</RestingECG>
