# Supplementary material for: Detection of Left Atrial Enlargement Using a Convolutional Neural Network-Enabled Electrocardiogram
Source: Front Cardiovasc Med. 2020 Dec 17;7:609976. doi: 10.3389/fcvm.2020.609976 (PMC7773668; doi:10.3389/fcvm.2020.609976)
Supplement: Supplementary file 2 [file Data_Sheet_2.ZIP › normal1/1802010421_9546_0000001Q.XML]

<?xml version="1.0" encoding="Windows-1252"?>
<!DOCTYPE RestingECG SYSTEM "restecg.dtd">
<RestingECG>
   <PatientDemographics>
      <PatientID>1802010421</PatientID>
      <PatientAge>66</PatientAge>
      <AgeUnits>Years</AgeUnits>
      <Gender>Female</Gender>
      <PatientLastName>wangsongtian</PatientLastName>
   </PatientDemographics>
   <TestDemographics>
      <DataType>Resting</DataType>
      <Site>1</Site>
      <AcquisitionDevice>MAC55</AcquisitionDevice>
      <Status>Unconfirmed</Status>
      <Priority>Normal</Priority>
      <Location>2</Location>
      <AcquisitionTime>15:07:47</AcquisitionTime>
      <AcquisitionDate>08-16-2015</AcquisitionDate>
      <CartNumber>1</CartNumber>
      <AcquisitionSoftwareVersion>010B</AcquisitionSoftwareVersion>
      <XMLSourceVersion>MAC5000 v1.0</XMLSourceVersion>
   </TestDemographics>
   <RestingECGMeasurements>
      <VentricularRate>69</VentricularRate>
      <AtrialRate>69</AtrialRate>
      <PRInterval>142</PRInterval>
      <QRSDuration>94</QRSDuration>
      <QTInterval>424</QTInterval>
      <QTCorrected>454</QTCorrected>
      <PAxis>-7</PAxis>
      <RAxis>-25</RAxis>
      <TAxis>3</TAxis>
      <QRSCount>11</QRSCount>
      <QOnset>211</QOnset>
      <QOffset>258</QOffset>
      <POnset>140</POnset>
      <POffset>190</POffset>
      <TOffset>423</TOffset>
      <ECGSampleBase>500</ECGSampleBase>
      <ECGSampleExponent>0</ECGSampleExponent>
   </RestingECGMeasurements>
   <Diagnosis>
      <Modality>Resting</Modality>
         <StatementCount>2</StatementCount>
         <LabelText>12SL ��ϳ���</LabelText>
      <DiagnosisStatement>
         <StmtFlag>ENDSLINE</StmtFlag>
         <StmtText>�������</StmtText>
      </DiagnosisStatement>
      <DiagnosisStatement>
         <StmtFlag>ENDSLINE</StmtFlag>
         <StmtText>���� ECG</StmtText>
      </DiagnosisStatement>
   </Diagnosis>
   <Waveform>
      <WaveformType>Rhythm</WaveformType>
      <WaveformStartTime>0</WaveformStartTime>
      <NumberofLeads>8</NumberofLeads>
      <SampleType>CONTINUOUS_SAMPLES</SampleType>
      <SampleBase>500</SampleBase>
      <SampleExponent>0</SampleExponent>
      <HighPassFilter>16</HighPassFilter>
      <LowPassFilter>150</LowPassFilter>
      <ACFilter>NONE</ACFilter>
      <LeadData>
         <LeadByteCountTotal>10000</LeadByteCountTotal>
         <LeadTimeOffset>0</LeadTimeOffset>
         <LeadSampleCountTotal>5000</LeadSampleCountTotal>
         <LeadAmplitudeUnitsPerBit>4.88</LeadAmplitudeUnitsPerBit>
         <LeadAmplitudeUnits>��V</LeadAmplitudeUnits>
         <LeadHighLimit>2147483647</LeadHighLimit>
         <LeadLowLimit>268435456</LeadLowLimit>
         <LeadID>I</LeadID>
         <LeadOffsetFirstSample>0</LeadOffsetFirstSample>
         <FirstSampleBaseline>0</FirstSampleBaseline>
         <LeadSampleSize>2</LeadSampleSize>
         <LeadOff>FALSE</LeadOff>
         <BaselineSway>FALSE</BaselineSway>
         <ExcessiveACNoise>FALSE</ExcessiveACNoise>
         <MuscleNoise>FALSE</MuscleNoise>
         <LeadDataCRC32>205285149</LeadDataCRC32>
         <WaveFormData>
BgAGAAYABgAFAAQAAwACAAQABAAEAAQABAAEAAQABAAEAAQABAAEAAYABgAGAAYABgAG
AAYABgAFAAQAAwACAAQABAAEAAQAAgACAAIAAgAFAAYABwAIAAUABAADAAIAAwAEAAUA
BgAFAAQAAwACAAQABAAEAAQAAgACAAIAAgABAAAA///+////AAABAAIAAwAEAAUABgAD
AAIAAQAAAAEAAgADAAQABAAEAAQABAAEAAQABAAEAAIAAgACAAIAAwAEAAgACwAOAA8A
DwAPAA4ADwAPABAAEgATABUAFQATABUAGwAdAB4AHwAfACIAIQAhACEAIQAfAB8AHwAc
AB0AHgAeABwAGQAVABEADwAPAAsABwAFAAcABwAJAAUAAwADAAEAAAD/////////////
/v/+//7//P/8//z//P/8//z//P/7//v//f/6//r/+f/8//j/8P/t//H/9P/3//v//f/+
/wYAEwAdACUALgA5AEEATgBlAIIAjwCDAGYASAAyACkAJAATAAQA///7//n/+f/2//H/
8//1//H/8//5//z/9v/3//v/+v/9////+v/5//j/9//3//j/+P/4//j/+P/4//j/+f/5
//r/+//7//j/+P/6//r/+f/5//f/+f/4//f/9v/1//T/9P/0//b/9v/3//j/+P/4//b/
9v/2//f/+P/4//j/+f/5//n/+v/6//r/+//6//j/9//3//n/+f/4//j/+f/6//7////9
//3//f/9/wEAAQACAAIABAAEAAMAAwAGAAYACAAIAAkACgALAAwADQANAA0ADwASABIA
EgATABUAGAAYABgAHAAeAB4AHgAhACMAJQAlACcAKAAqACoAJQAkACYAJQAlACcAJwAm
ACQAJQAlACMAIQAiACIAHwAhACEAIAAdABsAGwAaABgAFQASABIAEgARAA4ADgAOAAwA
CAAIAAgABwAGAAYABgAEAAQABAAEAAAAAAAAAAAAAAD///////8AAAEAAwAEAAMAAgAA
AP///v/+//7//v///wAAAQACAAEAAQABAAEA/////wAAAAD/////AQABAAEAAQAAAAAA
AwAEAAUABgADAAIAAQD//wEAAgADAAMABQAFAAQABAAEAAQABAAEAAEAAQABAAIABAAE
AAAAAAAAAAEAAQD//wEAAQACAAIAAAD///////////7//v////3//P/7//v//f/6//z/
/P/7//r/+v/7//r/+v/6//f/+P/6//z//f/7//v/+//7//v/+//6//r/+v/6//r/+v/7
//v/+v/6//j/+P/4//n/9//2//b/+P/4//f/9//2//b/9f/1//f/+f/5//f/9f/3//f/
9//1//X/9v/2//f/9//3//f/9//3//b/9P/z//P/8//0//T/8v/0//f/+P/5//r/+f/4
//r/+//8//3//f/9//7//////wAA/////wAA//8BAAMACQALAAwADQANABAAEQARABEA
EQAPAA8ADwAMAAsACgAIAAQABAABAP7//f/9//n/9f/z//H/8f/z/+//7//v/+3/7P/t
/+3/7f/t/+r/6P/n/+b/5//o/+n/6v/s/+z/7P/r/+j/6f/l/+T/5f/i/+L/4v/f/93/
5P/r/+v/6f/u//D/9f8DABMAHgAlAC8AOgBPAGQAcQBtAFYAOgAkABcACgD7/+7/6f/p
/+X/5//o/93/1//Z/93/2//b/9z/4P/l/+X/5P/n/+P/4//j/+P/4//l/+b/5v/m/+b/
5v/m/+b/5//n/+j/6f/o/+T/4//k/+T/4//j/+H/5v/m/+b/5v/j/+L/4v/i/+T/5P/l
/+b/5f/k/+H/4P/i/+P/5P/k/+T/5f/l/+X/5P/k/+T/5f/l/+T/5P/l/+f/5//m/+b/
5P/k/+f/5//o/+n/6v/r/+z/6//r/+r/7f/u/+7/7//w//D/8v/y//L/8v/y//L/9v/3
//j/+//+//7//v///wMABgAGAAYABgAIAAgACAAJAAsADQANAA8AEAASABIAEAAQABMA
EwAQABEAEAAOABEAEwAUABMAEgASABEADQANAA0ADAAJAAsACwAKAAgABAAAAP///v//
//z//P/8//r/9v/2//b/9f/0//T/9P/0//T/9P/0/+7/7P/q/+j/6//t//D/8//w/+//
7//u//H/8v/y//P/9P/0//T/9P/z//L/8f/w//P/8//z//P/8//z//T/9P/y//H/8v/x
//X/9f/0//T/8v/y//L/8v/0//T/9P/z//H/8v/z//P/8//z//L/8v/y//L/8v/y//H/
8f/x//L/9P/0//D/8P/y//P/8//x//H/8f/y//L/7//v//D/8f/x//D/8P/x//H/8P/v
/+//8P/u//H/8v/w/+7/7f/t//H/8v/z//H/8P/w//D/7//t/+3/7f/t/+3/7f/s/+z/
7v/u/+7/7v/t/+3/7P/s/+3/7v/v//H/8P/u/+3/7v/s/+v/6//q/+3/7f/u//H/7//v
/+3/6//t/+7/7v/u/+7/7v/w//D/8//1//X/9f/0//P/9f/3//j/+v/6//v//f/9////
AQAHAAkACAAJAAkADAAPAA8ADwAPAA0ADQANAAoACQAIAAYAAgABAP///f/9//v/9//z
//H/7v/t/+7/6f/s/+//8P/y/+//7f/r/+n/6P/o/+n/6v/o/+j/6P/o/+j/6P/o/+f/
5//p/+b/5v/l/+b/7P/q/+H/3f/i/+v/7//t/+z/8P/3/wEADwAaACMALwA6AEcAXgB1
AHcAZABEAC4AIQAYAAsA9v/r/+3/6f/j/+b/6f/l/+X/5f/f/93/5P/q/+f/5//q/+n/
5f/m/+f/6P/p/+f/6P/o/+j/6P/o/+j/6P/n/+f/6P/p/+n/5v/m/+j/6P/n/+f/5f/q
/+r/6v/q/+n/6P/o/+j/5v/m/+f/6P/p/+r/6f/q/+r/6//s/+z/6v/r/+v/6//u/+7/
7v/v/+7/7P/r/+v/7f/t/+z/7P/s/+z/7//v//H/8f/x//H/8//z//T/9P/0//T/8//z
//T/9P/2//b/+f/6//v//P/+////AAADAAQABAAEAAUACwAOAA4ADgAQABIAEgASABMA
FQAXABcAFwAYABoAGgAYABgAGwAbABkAGwAbABoAHAAdAB0AGwAbABwAHAAZABcAFwAW
ABMAEQARABAADgANAAoACgAKAAcABAAEAAQABAAAAAAAAAABAAAAAAAAAPz//P/8//z/
/f/+////AAD9//v/+v/5//v/+//8//z//P/8//v/+//9//7///8AAP///v/9//z/+//7
//v/+//8//3///8AAAEAAQADAAMAAwADAAIAAgACAAIAAgACAAMABAAFAAUABAAEAAQA
AwADAAMAAgACAAQABAAEAAQAAwADAAMABAAEAAQAAAAAAAAAAQABAP///////wAAAAAB
AAEAAgADAAEAAAAAAAEAAwACAAEAAQADAAAAAgACAP///v/+////AAAAAAAA/f/9//7/
//////3//f/9//3//v//////AAAAAAAAAAAAAAEAAQAAAAAA/v/+//7////9//z//P/+
/wAA//////7/AAD/////AQD//////f/7//7///8AAP///f/+//7///8BAAEAAQABAP7/
/P/9//7///8AAAIAAgAFAAcABgAHAAcABwAIAAkACQAKAAoACwANAA0ADAANABIAEwAX
ABkAGgAeAB4AHQAcABsAHQAdAB0AGgAaABoAGQAWABQAEQAOAA0ADQAJAAUAAwADAAMA
BQABAAAA///8//r/+v/7//z//f/7//r/+v/6//n/+P/3//b/+f/6//v/+//9/////P/8
//P/+v/8//b/7//t//L/9//3//3/BgAGAAcAEwAnADIAMQA7AEoAWwBwAIcAiwB2AFgA
QgAxABwACwACAPf/7//x//X/9v/3//n/9//x/+3/8f/y//T/9f/1//b/+f/5//f/9//3
//f/9//4//j/+P/2//b/9v/2//X/9f/2//f/9//0//T/9v/3//f/+P/3//n/+P/3//b/
9//2//b/9v/4//j/+f/6//j/+P/2//b/9P/1//b/9v/3//n/+v/7//z//P/8//3//f/8
//z//f/9//3//P/8//r/+v/9//3/////////////////AAAAAAIAAgABAAEABAAEAAYA
BgAHAAgACQAKAA4ADwAQABMAEgASABIAEwAZABwAHAAcAB0AHgAdABwAHgAhACQAJQAl
ACYAKAAoACYAJgApACkAJQAnACcAJgAmACcAJwAlACcAKAAoACUAJQAlACQAIQAfAB8A
HgAcABcAFAAUABQAEwAQABAAEAAMAAgACAAIAAkACgAMAA4ACQAIAAcABgAFAAYABwAI
AAcABQAEAAMAAwADAAQABAAGAAYABQAFAAYABgAGAAYABgAGAAYABgAJAAkACQAJAAgA
BwAHAAYABwAHAAkACQALAAsACgAKAAkACAAHAAYABwAIAAkACQALAAwADQANAAoACQAH
AAYACAAIAAgACAAHAAcABwAIAAYABgACAAIABAAFAAUAAwAAAP/////+/wEAAwAGAAkA
CAAGAAUABQAHAAYABQAFAAIA/v////7//v/+////AQACAAIAAgD/////AAABAAEAAwAD
AAMAAwADAAMAAgACAAEAAAD///7///////7//v/8//z//P/9////AAACAAYABQADAAIA
AAACAAEAAQADAAEAAQD///3//////////f///wAAAAABAP//////////BgACAPz///8A
AAEAAgABAAAAAgADAAUABwAIAAkACgALAAsADAAKAAsADQANAA0ADwAVABcAFgAXABcA
GgAbABsAGwAbABwAHQAeABwAGgAaABkAFgAUABEADgANAAkABQABAP//AQABAAMA///9
//3/+//6//v/+//7//v/+f/4//j/+P/6//r/+v/6//n/+P/3//X/9v/5//f/+P/1//T/
9v/w/+v/8f/2//f/+/8BAAQABgANABsAJwAsADkASQBWAGkAggCPAH0AXgBIADYAIwAS
AAEA+P/3//P/6//v//T/8//z//X/8f/t/+3/8P/2//f/8//2//3/9f/x//H/8f/x//P/
9P/0//T/9v/2//b/9v/1//X/9v/3//f/9P/0//b/9f/z//L/7//1//b/9//4//b/9P/z
//L/9P/0//X/9v/2//b/9P/0//P/8//z//L/8//1//b/9//5//r/+//9//z/+v/5//n/
+//7//r/+v/6//r//f/9//v/+//7//v/+//7//z//P8AAAAA/////wQABAAGAAYABQAG
AAcACAAMAA0ADgARABEAEAAPAA8AFAAYABkAGgAbABwAGwAaAB0AHwAhACEAIAAgACEA
IAAgACAAIwAjAB8AIQAhACAAHgAfAB8AHQAdAB4AHgAbAB0AHQAcABkAGQAZABgAFgAT
ABAAEAAQABEADgAOAA4ACwAGAAUABAADAAIAAgACAAEAAgADAAQAAAAAAAAAAAACAAEA
AQABAP///f/8//r//P/8//v/+//9//7///8AAAIAAgACAAIAAAD///7//f//////AAAA
AP////8BAAEAAQABAAAAAAACAAIAAgACAAQABAAEAAMAAQACAAMAAwAAAP///f/8////
AAABAAIA////////AAABAAIA//8AAP/////+//v//P/9////AAD9//3//v///wEAAAAA
AAEA/v/8//r/+f/7//j/+v/6//r/+v/7//3//P/8//z/+f/5//r/+//7//n/+f/5//n/
9//3//b/9v/4//j/+P/4//j/9//1//T/9//4//n/+//6//j/9//4//b/9f/1//T/9f/1
//b/+f/3//f/9f/z//X/9f/1//P/9f/2//b/9//3//f/9//3//r/9v/0//b/9v/2//b/
9v/2//n/+//8//3//f/9//z//f/9//7/AQADAAYABwAEAAUACgALAA4ADwAPABIAEgAR
ABAADwAQABEAEgAQAA4ADgANAAoABgADAAAA///9//n/9f/z//X/9f/3//P/8P/v/+z/
6v/q/+v/7P/t/+v/6v/q/+r/6v/q/+r/6v/q/+r/6v/p/+n/6//o/+j/6//q/+b/5P/h
/9//5P/n/+f/7//4//7//f8BABUAKgAxADUARgBdAHgAfQBhAD4ALAAcAAsA/v/x/+7/
7f/p/+f/5//g/9v/4f/h/9n/2f/d/9z/4P/r/+v/5P/l/+v/6P/n/+b/5f/l/+b/5v/m
/+b/5v/m/+b/4//j/+T/5f/j/+D/4P/i/+T/4//j/+H/4v/i/+L/4v/j/+L/4v/i/+L/
4v/j/+T/5P/k/+L/4v/i/+P/5P/k/+T/5f/l/+X/5v/m/+b/5//p/+j/6P/p/+f/5//m
/+b/5v/m/+n/6f/n/+f/5//n/+v/6//s/+z/7v/u/+3/7f/y//L/9P/0//L/8v/y//L/
9//5//v////9//z/+//7////AgACAAIABQAIAAkACgAJAAsADQANAAsADAAOAA4ACgAK
AA0ADQAMAA8AEAAQAA4ADwAPAA0ADQAOAA4ACwAJAAkACAAFAAcABwAGAAQAAgAAAAEA
AgD+//r/+f/4//n/9v/3//j/9//2//b/9v/y//L/8v/y//L/8v/y//L/8v/x//H/8f/v
/+//8P/w//P/9P/0//X/8//y//H/8P/y//L/8v/y//H/8f/x//H/8v/z//X/9v/z//P/
9f/1//j/+f/5//r/+f/4//f/9v/3//j/+f/5//j/+P/4//f/9f/1//T/9P/2//b/9v/2
//P/8//z//T/9P/0//D/8P/w//H/8f/v/+//7//w//D/8f/x//L/8//y//D/7//v//H/
8v/z//X/8//u/+7/7P/s/+z/7f/v/+//7v/t/+n/6//s/+3/7f/t/+3/7f/t/+//7//u
/+7/7v/u/+7/7v/u/+3/6//q/+z/7P/s/+3/7v/u/+//8v/w/+//7//u/+z/6//r/+3/
7v/v/+7/7f/x//H/8f/v/+z/7P/r/+v/6//r/+v/6//y//T/8P/t/+z/6//q/+3/7v/y
//X/9P/1//X/9f/4//n/+f/6//j/+f/7//v/+f/7/wEAAwAFAAcACAAMAAsACwALAAsA
DAANAA4ADAALAAoACAAEAAAA/f/6//n/+f/1//H/7//v/+//8f/t/+3/7f/r/+r/6//r
/+v/6//n/+b/5v/m/+b/5v/m/+b/6f/q/+v/6//o/+n/5f/k/+P/5P/m/+L/3f/d/+L/
5//p/+f/7P/0//n/AQAPAB4AJQAxAEYAWQBmAHEAawBSADgAHgAJAP7/9//u/+v/4f/b
/9//4v/j/+P/4f/h/+H/3//g/+T/6f/n/+b/6f/r/+j/5//m/+X/6P/q/+v/7P/p/+j/
5//m/+j/6f/r/+3/7//s/+z/7v/t/+v/6v/n/+r/6v/q/+r/6v/q/+v/7P/p/+j/6P/o
/+r/6v/o/+j/6v/t//D/8v/x//H/8P/v//L/8v/y//P/8P/u/+3/7f/u/+//7//w//D/
8P/z//P/8//z//P/8//z//P/9P/0//j/+P/3//f/+P/4//r/+v/9//7///8AAAIAAwAE
AAcACAAIAAgACQANABAAEAAQABIAFAAUABQAFQAXABkAGQAXABgAGgAaABkAGgAeAB8A
HQAfAB8AHgAcAB0AHQAbABsAHAAcABkAHAAdAB0AGwAXABUAEgAOAA4ADAANAA4ADQAK
AAoACgAKAAYABgAGAAMAAgACAAIAAAAAAAAAAAD+//7//v/+/wAA/////////f/9//7/
/v/+//7//f/9/wAAAAAAAAAAAAAAAAAAAAABAAEAAQABAAEAAQACAAIA/////wEAAQAD
AAMAAgACAAQABAAEAAQAAgACAAIAAQADAAQABQAFAAQAAwABAAAAAQACAAMABAABAAEA
AQACAAIAAgD+//7/AAABAAEA////////AAAAAP3//f/+////AQAAAAAAAQABAAAA////
/wIAAAADAAQAAQD+//z/+////wAAAQD///3//v///////////////////////v/+/wAA
AAAAAAAA//////7//v/+//7//v////3//P/8//7//P/7//v/+v/8//v/+//9//3//f/7
//n//f/9//3/+//9//r/+v/6//r/+v/7//z/AAADAAYABwAHAAcABQAFAAQABAAFAAcA
CgALAAkACwARABMAFgAXABcAGgAdAB0AHQAdAB8AHwAfABwAHgAeAB0AGgAWABMAEAAP
AA0ACQAFAAMAAQABAAMA/////////f/8//n/+f/5//n/+P/4//n/+v/4//j/+P/4//j/
+P/4//f/9//5//b/9v/3//L/9P/y/+n/6//w//H/9f/7/wQACgANABMAIQAsAC0ANQBE
AFkAcgCJAIkAbgBQADoAJQAYAAsA/P/3//X/8//1//D/6f/p/+//9f/z/+3/7P/0//v/
+f/4//n////8//v/+v/5//j/+P/3//b/+f/6//v//P/6//n/+f/5//n/9v/2//j/+f/5
//r/+f/7//r/+f/4//j/+P/5//r/+f/4//j/+P/4//j/9v/2//b/9//4//j/9v/3//f/
9//4//j/+P/5//v//P/+/wEA///9//r/+P/4//j/+//7//3//f/9//3//f/9//7//v8C
AAIAAQABAAIAAgAEAAQABQAGAAcACAAKAAsADAAPABAAEAAQABEAFwAaABoAGgAcAB4A
HgAeAB8AIQAjACMAJQAmACgAKAAkACQAJwAnACcAKQApACgAJwAnACYAIwAlACYAJgAj
ACQAJQAlACMAIgAhAB8AHAAZABYAFgAWABUAEgASABIAEgAOAA4ADgAMAAoACQAIAAgA
CAAIAAgABwAIAAkACgAIAAcABwAHAAcABwAIAAgABgAGAAUABQAIAAgACAAIAAYABgAG
AAYABwAHAAcABwAIAAkACwAMAAkACQALAAsADQANAAwADAAJAAgABwAGAAgACAAIAAcA
BwAIAAkACQAKAAsACwAMAAkACAAHAAYABwAHAAcACAAKAAoABgAGAAQABQAFAAMAAwAD
AAQABAADAAMABAAFAAUABAAEAAUABQAEAAMAAwABAP7/AAAAAAAAAAABAAMAAwACAAEA
/f///wAAAQABAP//////////AQABAAAAAAD+//7//v/+/wEAAQAAAAAAAAAAAAAAAQD/
//7//v8AAAAA//////7//v/9//3////9//3/+//5//3//f/9//v/+//8//z//f/7//v/
+//7//r/+v/5//n/+//7//z//P/8//z/+v/6//r/+v/6//r//f////7/////////AQAD
AAQABgAFAAUABgAFAAUABwANAA8AEgATABMAFgAZABkAGQAZABYAFQAUABAAEQASABIA
EAAMAAkABgAFAAIA/f/4//X/+P/5//z/+f/3//X/8f/u/+7/7//w//H/7//u/+7/7v/s
/+z/7P/s/+7/7v/u/+3/7f/v/+z/7P/t/+r/6P/m/+P/5//s/+3/7f/1//r/+v8BAA0A
GQAkACkANQBGAFsAcAB7AHEAVAAyABwADwACAPX/7v/r/+X/4//j/+L/4//n/+X/4f/l
/+n/5v/k/+v/7f/m/+X/6//r/+v/6//r/+r/6v/p/+j/6v/q/+r/6v/n/+f/6P/p/+v/
6P/o/+r/6P/n/+f/5f/p/+r/6//s/+r/6P/n/+b/5P/k/+X/5v/n/+j/5//o/+f/5//n
/+b/6P/p/+n/6f/p/+j/5//n/+n/6P/o/+n/6//r/+r/6v/o/+j/6//r/+z/7f/u/+//
7//t/+z/6v/u/+7/7f/t/+7/7v/w//D/8v/0//b/+P/8//3//v8BAAIAAgACAAMABgAI
AAcABgAIAAoACgAKAAsADQAPAA8AEQASABQAFAASABIAFQAVABMAFQAVABQAFAAVABUA
EwATABQAFAARABEAEQAQAA0ACwALAAoACAAHAAQABAAEAAMAAAAAAAAA/P/4//j/+P/3
//b/9v/2//T/9P/0//T/8v/y//L/8v/x/+//7v/t//D/8f/z//T/8v/y//H/8f/y//L/
8v/y//L/8v/y//L/8//z//P/8//z//P/9P/0//L/8f/y//H/9v/3//f/+P/3//b/9f/0
//L/8v/y//H/8f/y//P/8//1//X/9P/0//T/9P/0//T/8f/x//H/8v/y//L/7v/u/+//
8f/y//H/8P/v/+//7v/s/+v/6//r/+3/7P/s/+3/7//u/+3/7f/t/+r/7P/s/+n/6P/o
/+n/6v/q/+r/5//n/+j/6f/p/+v/6//r/+v/6//r/+r/6v/q/+r/6v/q/+v/6//q/+r/
6P/o/+j/6f/q/+r/6//u/+z/6//r/+r/7P/r/+v/7f/s/+v/6P/l/+n/6f/p/+f/6f/q
/+r/6//p/+n/6f/p/+r/6v/p/+n/6f/p/+r/6v/o/+n/6v/s/+v/6//s/+3/6v/s/+v/
6v/o/+n/6v/s/+z/5//o/+j/6P/o/+j/6P/o/+v/7f/s/+3/7f/t/+7/7//v//D/8v/z
//X/9f/1//f//f/////////+/wAAAgADAAQABQAEAAMAAgD+////AAAAAP7/+v/3//T/
8//x/+3/6f/n/+X/5f/n/+P/5P/l/+T/5P/g/9//3v/d/97/3v/f/+D/3v/e/97/3v/e
/97/3v/d/93/3//c/9z/3f/a/9j/1P/P/9P/2P/Z/93/4//m/+r/7//3/wUAFAAZACEA
NgBLAF4AbwBrAE4AMAAeAA0A/P/v/+b/4f/h/9//1//U/9f/1//V/9X/1//Z/9r/3P/f
/93/3v/h/93/3f/d/93/3f/f/+D/4P/g/9//3v/d/9z/2//b/9z/3f/e/9z/3f/g/9//
3f/c/9n/3v/e/97/3v/d/9z/3P/c/9z/3P/d/97/3v/e/9z/3P/a/9v/3P/c/9r/2//b
/9v/3P/c/9z/3f/f/97/3v/f/9//3//e/97/3v/e/+H/4f/f/9//3//f/+H/4f/i/+L/
5//o/+j/6f/r/+r/6//q/+v/7P/t/+7/7//v/+//8f/z//T/9f/3//v//v/+//7/AgAE
AAQABAAEAAUABgAFAAUABgAIAAgACAAIAAsACwAHAAkACQAIAAoACwALAAkACwAMAAwA
CQAGAAUAAwD//wAAAQABAAAA+v/2//X/9P/2//T/9f/2//T/8P/w//D/7//u/+7/7v/s
/+z/7P/s/+j/6P/o/+j/6f/p/+r/6//p/+n/6v/q/+n/6P/m/+X/6P/o/+j/6P/q/+r/
6v/q/+r/6f/o/+f/6f/p/+r/6v/r/+v/7f/t/+3/7f/s/+z/7P/s/+z/7P/q/+r/6v/p
/+n/6v/r/+v/7f/t/+z/7P/u/+7/7v/u/+v/6//r/+z/7P/s/+j/6P/q/+v/6//p/+f/
5//o/+j/6f/p/+r/6//r/+r/6v/r/+n/6P/n/+f/5//k/+b/5v/n/+b/5v/n/+b/5v/m
/+P/5f/m/+f/5//n/+f/5//n/+X/5f/k/+T/5v/m/+b/5v/n/+f/5v/m/+T/5P/k/+X/
5//m/+b/6P/o/+f/5//m/+j/5//n/+n/5//n/+X/4//n/+f/5//l/+P/5P/k/+X/4//j
/+P/4//k/+T/4//j/+H/4f/i/+L/4P/h/+L/5P/j/+P/5P/l/+P/5v/m/+b/5P/l/+b/
6P/o/97/4P/g/+D/4P/i/+L/5f/n/+j/6f/p/+n/6P/p/+n/6v/o/+n/6//r/+z/7//2
//n/+v/7//v//v/9//3//f/9//7///8AAP7//P/8//v/+P/2//P/8P/v/+//6//n/+X/
5P/j/+T/3//h/+H/3//e/93/3f/d/93/2f/Y/9j/2P/a/9r/2v/a/9r/2v/a/9n/2//d
/9r/2v/Z/9b/1P/W/9P/0//U/9X/1//d/97/5P/v//n/AQAKABMAHwAwAEcAXABrAGUA
SAAsABgABQD4/+v/5P/d/9P/0//X/9r/1//T/9H/0f/V/9f/1P/U/9X/2f/a/9v/1//W
/9f/2P/Z/9n/2v/a/9r/2v/a/9r/2v/Z/9n/2v/b/9v/2P/Y/9r/3P/b/9v/2f/e/97/
3v/e/9z/2v/Z/9j/2v/a/9v/3P/c/9z/2v/a/9r/2//c/9z/3v/f/9//3//e/97/3v/f
/9//3v/e/9//4f/h/+D/4P/e/97/4f/h/+P/4//j/+P/5f/l/+b/5v/m/+b/5f/l/+r/
6v/s/+z/7//w//H/8v/0//X/9v/5//r/+v/6//v/AQAEAAQABAAGAAgACAAIAAkACwAN
AA0ACwAMAA4ADgAOAA4AEQARABAAEwAUABQAEgATABMAEQAPABAAEAANAA8ADwAOAAsA
CwALAAoACAAFAAIAAgACAAEA/v/+//7//v/6//r/+v/3//b/9v/2//T/9P/0//T/8v/y
//L/8v/w/+//7//v//D/8f/z//T/8//y//D/7//y//L/8v/y//L/8v/y//L/9f/1//X/
9f/1//X/9v/2//X/9f/3//f/9//3//b/9v/5//r/+//8//z//P/8//v/+f/6//v/+//9
//3//P/8//z//P/8//z/+//7//v//P/+//7/+v/6//r/+//7//n/+f/5//r/+v/5//n/
+v/7//n/+P/4//n/+f/4//f/9//5//b/+P/4//f/9v/2//f/+f/6//v/+f/3//j/+f/5
//n/+f/5//n/+//7//r/+v/8//z//P/8//z/+//5//j/+v/6//r/+//9//z//P/+//7/
/f/9//z//v/9//3//////////f/7//3//f/9//v/+//8//z//f/9//3//f/9//7//v/9
//3//////wAAAAD9//3//f/+//7//f/9//3/+//+//7//v/+////AAACAAUABwAIAAkA
BwAGAAUABAAFAAYACQALAAwACgANABAAEwAWABgAGgAcAB4AHgAeAB4AHgAcABwAHAAc
ABkAGAAXABYAEgAQAA4ADAAJAAgABwAGAAIAAAD+//z/+v/6//r/+v/8//z//P/8//r/
+v/6//r/+P/4//j/+P/2//b/9v/2//b/9v/2//b/8v/w/+7/7P/w//T/+P/8/wIABgAK
AA4AGQAiACsANABEAFQAZAB0AGwAZABcAFQAQAAsABgABAAAAPz/+P/0//P/8v/x//D/
8//0/w==
         </WaveFormData>
      </LeadData>
      <LeadData>
         <LeadByteCountTotal>10000</LeadByteCountTotal>
         <LeadTimeOffset>0</LeadTimeOffset>
         <LeadSampleCountTotal>5000</LeadSampleCountTotal>
         <LeadAmplitudeUnitsPerBit>4.88</LeadAmplitudeUnitsPerBit>
         <LeadAmplitudeUnits>��V</LeadAmplitudeUnits>
         <LeadHighLimit>2147483647</LeadHighLimit>
         <LeadLowLimit>268435456</LeadLowLimit>
         <LeadID>II</LeadID>
         <LeadOffsetFirstSample>0</LeadOffsetFirstSample>
         <FirstSampleBaseline>0</FirstSampleBaseline>
         <LeadSampleSize>2</LeadSampleSize>
         <LeadOff>FALSE</LeadOff>
         <BaselineSway>FALSE</BaselineSway>
         <ExcessiveACNoise>FALSE</ExcessiveACNoise>
         <MuscleNoise>FALSE</MuscleNoise>
         <LeadDataCRC32>2733930910</LeadDataCRC32>
         <WaveFormData>
BAAEAAQABAAEAAQABAAEAAYABgAGAAYABAAEAAQABAAGAAYABgAGAAYABgAGAAYACAAI
AAgACAAHAAYABQAEAAQABAAEAAQAAwACAAEAAAACAAQABgAIAAcABgAFAAQABQAGAAcA
CAAHAAYABQAEAAUABgAHAAgABgAGAAYABgADAAIAAQAAAAEAAgADAAQABwAIAAkACgAI
AAYABAACAAQABAAEAAQABgAGAAYABgAIAAgACAAIAAYABgAGAAYABgAHAAgACQAJAAgA
CAAIAAgACAAIAAgACgAKAAsACwAKAAoACwALAAoADQAOABAAEgAUABUAFQAWABgAFgAV
ABYAFwAYABgAFQARAA0ACgAMAAoACAAGAAYABgAGAAYABwAHAAYABgAFAAQABAAGAAgA
BQAFAAUABAAEAAQABAACAAIAAQABAAIAAwAEAAUAAQAHAAIA/v8EAAsACAAHAA8ADwAN
ABcAIgAkACEAHwAfACIAGgASABQAFgANAAAA9v/v//T//P/2/+//8P/w//L/+P/3//L/
9v///////P8BAAUA///+/wIABQAFAAUAAgADAAIAAQAEAAQABAAEAAUABQAEAAMABQAF
AAUABgAKAAcABAAGAAQABAADAAMAAgADAAMAAwABAP//////////AAADAAQAAgACAAEA
//8AAAMABAAFAAUABgAGAAYABAAEAAQABQAEAAMAAgABAP////////7/AQADAAQABQAD
AAMABAAEAAUABQAFAAcABwAFAAQABAAJAAoACgALAAwADAAMAA0ADwAPAA4ADQAQABEA
EgATABQAFQAVABUAFwAXABgAGAAbABsAHAAcAB4AIAAhACEAHgAdACAAHAAcAB0AHQAb
ABwAHwAgAB8AHgAeAB0AGgAdAB4AHgAcABsAGgAYABUAFQAUABIAEgAQAA8ADQANABAA
DgANABEADgAMAAsACgAHAAcACQAJAAMAAwADAAMABQAFAAQABAAFAAYACAAJAAUABAAB
AAAAAwAEAAUABgAGAAUABQAFAAUABQAEAAQABAAFAAYABgACAAIAAwAFAAcABwAFAAUA
BwAHAAcACQAGAAQAAQAAAAMABAAHAAgACAAJAAsADAALAAoACQAHAAcABwAIAAkACQAI
AAgACAAHAAcABQAFAAYABwAIAAoACQAHAAYABQAIAAgACAAIAAgACAAGAAUABQAFAAcA
CAAIAAYABQAFAAUABQAEAAMABAAHAAkACgAIAAcABgAEAAYABwAHAAcACQAJAAgACAAL
AAsACQAJAAgABwAHAAgABgADAAMABAAGAAYABgAGAAYABgAGAAYABwAIAAcACAAJAAgA
BwAGAAYABgAGAAYABwAIAAkACwAKAAkABwAGAAQABAAGAAYACgAEAAcACAAJAAoACQAJ
AAkACQAKAAoACwAMAAwADAAMAAwACgAIAAcABQAHAAgACgALAA4AEQASABQAGAAaABsA
GwAdAB4AGwAZABcAFwAXABYAFAARAA4ADAAOAAwACgAIAAgACAAIAAgACAAHAAUABAAF
AAQABAAGAAUAAQAAAP//AwAEAAUABgAGAAYABQAFAAMAAwADAAMAAwADAAQACAAGAAUA
DAARABEAEQAXABcAGAAgACkAKQAhAB4AHgAcABAACgAJAAIA+P/z//L/8v/u/+v/6v/w
//b/+v/9//j/9P/3//3/+v/3//3/BQAEAAIABQAHAAUAAQADAAMAAwAGAAYABgAGAAcA
BwAGAAUABQAFAAUABgAJAAUAAQACAAIAAgABAAEABAAFAAUABQADAAEAAQABAAEAAgAF
AAYABQAEAAIA/////wEAAQABAAEAAgACAAIAAgACAAIAAwABAAEAAQABAAMAAwADAAIA
AAABAAEAAQAEAAUABwAIAAYABQAEAAUACAAHAAcACAAKAAoACQAJAAkACAAHAAcACwAN
AA4ADwARABEAEQARABQAFQAVABUAFwAXABgAGAAXABcAGAAYABkAHAAeAB8AGwAbAB8A
HAAbABsAGgAXABoAHQAeAB0AHQAeAB4AHAAdABwAGgAWABcAGAAYABcAFQASAA4ADAAP
AA8ADgAPAAwACAAFAAcABwAGAAYABgAEAAUACAAJAAEA///9//v//f///wAAAgD///7/
/v/9////AAD//wAAAQACAAMABAABAP///v/9//7//////wAA/v///wAAAAD+//7///8B
AAUABQADAAMAAQABAAEAAwADAAIAAAAAAAAAAAACAAIAAwADAAQABAACAAIAAgABAP//
//8AAAEAAQAAAAAAAAACAAMAAgADAAIAAQAAAAAAAgABAAEAAQAAAAAAAAAAAAAAAAD+
//3//v///wIABAACAP7/+//5//7//////////f///wAAAAD+//3//P/6//v//f/+////
//////7//v/9//3/+//7//z//f///wIAAQD9//z//P/6//r/+v/6//z//P/8//z//P/8
//r/+v/+//7//v/+//7//v/8//3//v////7//P/7//r/+//8//3//v/8//z//f/9//7/
/v//////AAADAAQABgAIAAoACwALAA4AEAAOAA0ADAALAAoACAAHAAUAAwACAAEA/v/7
//j/9v/2//b/9v/5//v//P/+//n/9v/0//T/9v/1//f/+f/3//b/9f/0//b/9v/1//X/
9f/1//X/9f/x//H//v8AAPj/8//6////AQADAAMABQAIABAAFwAXABEADgAOAAoABAD8
//v/9v/w/+n/5v/m/+b/3//a/+D/4P/e/+X/7P/u/+v/6f/m/+v/9f/3//L/8v/3//H/
7f/t//H/8//1//T/9P/0//T/9f/1//T/8//x//H/8f/y//T/8f/u//D/8//0//T/9f/2
//f/9//3//X/8//z//P/8P/w//L/8v/0//T/8//x//H/8//z//P/8f/y//L/8v/y//L/
8v/z//H/8f/x//H/8//z//P/8v/y//P/8//z//X/9f/2//b/9//3//f/+f/4//X/8//y
//f/+P/4//n/+P/4//j/+f///wEAAgADAAMAAwADAAMACAAJAAkACQAKAAkACQAIAAsA
CwAMAAwADAAOAA8ADwANAA0AEQAOAAwADQANAAsADAAPABAADwANAA4ADgAMAA4ADgAN
AAoACQAIAAYAAwAEAAQAAwAEAAIAAQD//////f/6//j/+//7//r/+v/6//f/9//5//n/
9v/3//j/+f/4//f/9f/0//T/9P/1//X/8v/y//D/8P/0//b/+P/6//f/9f/0//P/8//z
//L/8v/0//X/9v/2//b/9v/3//n/+v/5//b/9f/3//f/9//5//v/+v/4//j/9v/2//j/
+P/3//f/+P/4//j/+P/4//f/9v/3//n/+//6//j/9//2//f/9//1//X/9f/1//X/9v/4
//f/9//3//j/+P/4//j/9v/2//T/8//1//X/9//4//j/9v/1//X/9f/1//T/8//0//f/
+f/6//b/9f/0//L/8v/z//P/8//0//X/9f/2//X/9f/z//P/9f/1//b/+P/1//H/8P/w
//H/8v/z//T/9v/2//b/9v/0//T/8v/y//T/9P/0//T/8v/y//L/8v/0//b/+P/7//X/
8v/0//T/9P/0//T/9f/2//f/9//2//b/9v/4//j/+P/4//b/9v/3//f/9f/0//T/8//1
//n/+//+//7/AAABAAEAAgAEAAIAAQABAAEAAQAAAAEA///9//z/+v/4//b/9P/1//b/
9//4//j/9//1//T/9f/0//T/9v/2//P/8//z//P/8v/x//D/8v/y//H/8f/0//X/9v/3
/+n/9f/8//T/8v/5//r/+//5////CwALAAYADAAZABcAEQAQAAoABAACAAAA+f/u/+b/
5f/m/97/1v/b/9r/2P/e/+L/5//s/+7/7f/t/+r/7f/z//X/8P/u//H/9f/z//L/9f/2
//f/+P/4//j/+P/4//f/9f/z//P/8//z//T/9//z/+//8P/0//b/9//5//f/9//2//X/
8//x//H/8f/x//L/9f/2//b/9v/1//P/8f/z//P/8//1//b/9v/2//b/9v/2//f/+f/5
//n/+f/3//f/9//2//T/9f/1//X/9//3//j/+P/7//v/+//9//7/+//5//j//v/+//3/
/f8AAAAAAAABAAQABQAFAAUABQAFAAUABQAKAAsACwALAA0ADQAOAA4ADQANAA4ADgAQ
ABIAEwATABEAEQAVABIAEAARABEADwAPABEAEQAPABAAEgATABIAFAAUABMAEAASABIA
EQAPAAwACgAHAAYACQAJAAgACQAHAAIA/v//////AAACAAQA/v/9//7//f/6//v//P/9
//v/+//6//r/+v/6//v/+//8//z/+v/6//r/+v/6//r//P/7//v/+//8//3//f/+//v/
+//7//r/+//8//7/AQABAAEA//////7//f/8//3//v/+//3//v8AAAAAAgACAP////8A
AAAAAAAAAAAA////////AAABAAAA/v/9//z//v////7////8//v/+v/6//z//f///wEA
AQAAAP///v///wAA//////3/+//7//r//P/8//3//////////v/9//z//f/9//z//f/9
//3//P/+//////////z/+//5//j/+v/7//r/+//6//n/+f/6//7//f///wIA///+//3/
/P/+//7//v/+//7//v/8//z/+//6//n/+P/7//z//f/+//z//P/8//3/AwD///7//v/+
//7//v/9//3//f/9/////v/+//7//v/+//7//v/+//7//////wAAAAABAAEAAgAFAAYA
CAAIAAoACwALAA8AEgARABEADwAPAA8ADgAMAAkABgAEAAIAAAD+//z//v/+//7//v//
/////v/+/////v/+/wAA/v/7//v/+//+//7//v/+//3//P/6//n/+v/7//z//f/5//v/
AAAAAPz///8CAAUABwALABEAEQASABwAGwAVABUAGAAaABYACgAGAAMAAAD+//3/8v/o
/+b/6f/o/+j/5v/q//X/+v/0//X/+//+//3/+//7//7//v8DAAUA9//2//n/+v/7//7/
/v/+//7/AQABAAAA///9//3//f/+/wIA///8//7//P/8//v/+////wEAAgADAAEA////
/////v/+/wAAAAD///7//P/5//n/+//7//v//f/+//7//v8AAAAAAAABAP//////////
AQABAAEAAAACAAMAAwADAAAA//////7/AQABAAEAAwAFAAMAAgACAAgACAAHAAcABgAG
AAYABwAKAAsACwALAAsACwALAAsADwARABIAEwAUABMAEwASABQAFQAXABgAFgAYABkA
GQAXABcAGwAYABgAGQAZABcAFwAZABkAFwAVABYAFgAUABgAGAAXABQAFgAWABUAEwAS
ABAADQAMAAoACQAHAAcACgAIAAcACwAIAAYABQAEAAIAAwAGAAcAAQABAAEAAQADAAMA
AgACAP///v/+//3//v/+//z//P///wAAAQACAAAA//////////////7//v8AAAEAAgAC
AP7//v///wEAAwADAAEAAQABAAEAAQADAAUABAACAAIAAAAAAAIAAgAAAP/////+/wAA
AAAAAP///////wAAAQADAAIAAgACAAIAAQD+//3//v///wAAAgAAAP///////wEAAgAD
AAQAAQAAAP3/+//8//3/AAACAAAA/v/9//3/AQABAAAA///9////AAAAAAEAAQABAAAA
//////7//f///////v/+//3//f/7//v//P/9////AgAAAP3//f/+//7//v/+//7/AAAA
AAAAAAD///7/+//6//3//v///wAA/v/+//7//v8AAAAAAAABAAMA/f/6//3//v///wAA
/f/9//3//f////7//v/+//z//P/8//z///8AAAIAAwABAAAAAAD//wEABQAHAAoACQAK
AAoACQANABAADwAPABEAEQARABAADQAJAAUAAgAAAP7//P/6//z//P/8//z//P/7//n/
+P/5//j/+P/6//r/9//3//f/+P/4//j/+P/2//b/9f/1//f/9//3//f/+//7//j/+v/8
////AAD7//3/BwANAA8ADgAKABcAIwAbAAwABgAIAAwACgD5/+z/7v/p/+L/4v/i/+X/
7P/o/+b/6v/n/+T/7P/z/+3/7P/v/+//8//6//r/8//1//f/9P/1//T/8//0//T/9P/0
//f/9//2//X/8//z//P/9P/2//P/8P/y//T/9P/z//P/9P/1//X/9f/z//H/8f/x//D/
8P/y//L/9P/0//P/8f/v//H/8f/x//H/8v/y//L/8v/y//L/8//z//P/8//z//P/8//z
//L/8v/z//P/8//x//H/8v/y//b/9//4//v//P/5//f/9v/8//z/+//7//v/+v/5//n/
/v///////////////////wAAAQABAAEABgAHAAkACgALAAsADAAMAAsADAAMAAsACQAJ
AA0ACgAMAA0ADQALAAkACwALAAkABwAIAAgABgAGAAYABQACAAMABAAEAAMABQAEAAIA
AgAAAP///f/9//v/+P/2//n/+f/4//j/+P/z//P/9f/1//P/8//z//P/9f/1//T/9P/z
//L/8v/x//P/9P/z//T/9P/0//T/9P/0//P/8//z//P/8//y//L/9P/1//b/9v/0//T/
9f/3//v/+//5//n/+f/5//n/+//7//r/+P/4//b/9v/4//j/9f/1//b/9v/4//j/+P/3
//f/9//4//n/9//2//b/9v/5//n/9//3//T/8//y//L/9P/1//f/+f/3//b/9f/0//j/
+v/6//v/+f/3//f/9v/4//b/9f/1//X/9f/0//P/8//1//b/9v/1//X/9f/0//T/9f/1
//X/9f/1//T/9P/3//f/9f/1//T/8//z//T/9f/z//T/9v/0//T/9P/0//L/8v/y//L/
8//0//P/9P/4//j/+P/4//f/9v/1//T/8v/y//L/8//7//3/9P/z//L/8f/w//H/8//1
//f/9//2//b/9v/4//j/+P/4//j/+P/5//n/9//2//b/9f/3//v//f8AAAAAAgADAAMA
CAAKAAgABwAGAAUABAACAAIA///8//r/+v/4//b/9P/2//b/9v/2//X/9f/0//T/9f/0
//T/9v/0//H/8f/x//T/9P/0//T/9v/2//X/9f/y//H/8P/v/+//8//4//z/+v/7//z/
//8BAAEABwANAA4ADgARABUAEwASABIABADw/+7/8f/u/+r/3//W/9z/4v/h/+D/3P/Y
/+D/5//s//D/7f/x//T/8f/v//P/9P/w//H/9//1//H/8//z//P/9f/2//f/+P/4//f/
9f/z//X/9f/1//b//P/5//b/+P/4//j/9//3//b/9//3//f/+f/3//f/9//1//T/9f/0
//T/9P/z//H/9P/3//j/+f/3//j/+P/4//r/+v/6//v/+f/3//X/8//2//f/+P/4//b/
9//3//f/9//3//j/+P/3//f/9//5//v/+f/4//j//P/8//v/+////wAAAQADAAUABQAE
AAMAAwADAAMAAwAIAAkACQAJAAsACwAMAAwACwALAAwADAAKAAwADQANAA0ADQARAA4A
DgAPAA8ADQALAA0ADQALAA0ADgAOAAwAEAAQAA8ADAAJAAgABgADAAUABAACAAIABAAD
AAEAAQABAP7//P////3//P/8//z/9//3//n/+f/1//X/9f/1//f/9//2//b/9v/2//f/
9//2//b/9P/0//f/+P/5//r/+v/5//n/+f/5//n/+P/4//j/+f/6//r/+v/6//v//f/+
//3/+v/5//z//f/+/wEAAAD+//v/+v/6//r//P/8//r/+f/5//j/+//8//3//f/7//v/
/P/9//r/+P/3//b/9//3//X/9f/4//n/+v/8//r/+f/5//n//P/8//z//P/6//r/+P/3
//r/+//+/wAA/P/4//X/8//2//f/9//3//f/+f/6//r/+//7//v/+v/5//n/+P/3//r/
+//7//z/+//7//n/+f/7//v//P/+//3/+f/4//j/+v/6//r/+v/6//r/+v/6//r/+v/4
//j//P/8//z//P/6//j/+P/4//j/+P/6//v//P/9//3//P/8//z/+//6//n/+P/6//r/
+//7//r/+v/7//v/+v/9//7/AAACAAQABQAFAAgACgAIAAcACAAJAAoACgAGAAMAAAD+
//7//P/6//j/+P/4//j/+P/6//v/+//8//j/9v/1//b/+P/1//X/9f/3//j/+f/6//n/
+P/2//X/9//3//f/9//5//P/+P/4//b//f8AAP3///8FAA8AEQAQABYAGwAVAA8ADAAI
AAQAAAD4//P/8P/q/+n/5P/i/+L/4f/i/+L/5P/s/+v/5P/o/+//8//0//P/8f/1//r/
+v/5//f/+f/2//f/9v/1//j/+P/4//j/+//7//r/+f/3//f/9//4//r/9//0//b/9//4
//j/+f/5//n/+P/3//r/+f/6//v/+f/4//n/+P/6//r/+f/3//X/9//3//f/9//4//j/
+P/4//j/+P/5//z//f/+/////f/7//n/9v/2//f/9//3//n/+f/6//r/+//7//v//f//
//3//P/8/////v/8//v//P/8//z//f8CAAMAAwADAAcABwAHAAcACgALAAsACwALAAsA
DAAMAAsACwAMAAwADQAQABIAEwAQAA8AEgAOABAAEQARAA8ADQAPAA8ADQAPABAAEAAO
ABAAEAAPAAwADAAMAAsACQAJAAgABgAGAAYABQADAAMAAwAAAP7/AQD+//z/+//6//f/
9//5//n/9//5//v//f/8//v/+f/4//j/+P/5//n/+P/4//b/9v/3//j/+f/6//j/9//3
//f/+f/5//j/+P/6//v//P/8//n/+P/4//n//P/9//z//f/7//n/9//3//j/+P/3//j/
+P/4//r/+v/8//3///8AAP3//P/7//n/+f/5//r/+//7//r/+v/6//n/+f/3//f/9f/1
//X/9v/4//f/9//3//j/+P/4//j/+P/4//b/9f/1//X/9//4//r/+P/3//f/9//3//b/
9f/z//X/9v/2//X/9f/1//T/9P/1//X/9f/1//X/9P/0//X/9f/z//P/9f/1//b/+P/2
//P/8//0//b/9v/2//b/9f/0//P/8v/z//T/8//0//X/9P/z//L/8v/y//L/8v/0//T/
9P/1//T/8//x//D/7//w//P/9P/y//T/8f/w/+//7v/x//P/9f/3//b/9P/z//L/9P/0
//T/9P/y//L/8//z//D/8P/x//H/9f/5//v//v8AAAIAAwADAAQABAAAAP3/AAABAAIA
AgAAAP3/+v/4//b/9P/y//D/8v/y//L/8v/x//H/8P/w//D/8P/x//T/8v/v/+//7//u
/+7/7v/u//D/8P/v/+//7//v/+//7//x/+//8P/y//b/+f/4//X/+f8FAAcAAwAGAAwA
DQANAAsADAAGAAAA+P/w/+//8P/o/93/2v/c/9z/2//c/9z/3v/g/+P/6P/u/+3/6//y
//X/7//t//T/9P/t/+3/8//z//X/9f/1//P/8v/x//D/8v/z//P/8//z//P/8//0//j/
9f/y//T/9f/2//b/9//6//v/+//7//n/9//3//f/9v/2//j/+P/6//r/+f/3//X/9//3
//f/+P/6//v//P/6//r/+v/7//3//f/9//3//////////v/+/////////wAAAQADAAQA
AwADAAMABQAIAAcABwAIAAkACAAGAAUACAAKAAwADwAUABUAFQAVABcAFwAXABcAGQAZ
ABgAFwAbABsAHAAcABsAGwAcABwAHQAgACIAIwAfAB8AIwAgACIAIwAjACEAHwAhACEA
HwAhACIAIgAgACIAIgAhAB4AHgAeAB0AGwAbABoAGAAYABoAGQAXABcAFwAUABIAFQAT
ABIAEgASAA8ADwARABEADQANAA0ADQAMAAsACQAIAAoADAAPABEADwAOAAsACgANAA4A
DwAQABAADwAPAA8ADwAPAA4ADgAMAA0ADgAOAAwADAANAA8AEgATABIAEwASABEAEAAR
ABEAEAAOAA4ADgAOABAAEAARABEAEgASABAAEAAQAA8ADgAPABEAEwARABAAEAAQABQA
FQAUABUAEgARABAAEAAOAA0ADQANABAAEAAQABAAEgASABAADwAPAA8AEQASABEADgAM
AAsADQANAAwACwAMAA8AEQASAA8ADwAPAA4ADgAPAA8ADwAPAA8ADgAOAA8ADwANAA0A
CwALAAwADgAPAA0ADgAQAA4ADgAOAA4ADgAOAA4ADgAMAAwACgAKAA4ADgAOAA4ADAAM
AAwADAAMAAwADAANAA0ADQAMAAwACgAKAAwADAAMAAwADAAMAAsACwAMAAwACwALAA0A
DQALAAoACwAKAA4ACwAMAAwADAAMAAwACwALAAsACwAJAAgACAAIAAsADAANAA4ADAAM
AA0ADQAOAA4ADwAPAA8AEQARABIAFwAaABwAHQAeAB4AGgAXABgAGQAaABoAFgATABAA
DgAQAA4ADAAKAAkACAAHAAYACQAJAAgACAAHAAYABgAIAAkABwAIAAkABwAGAAUABAAG
AAYABQAFAAUABQAFAAUABwABAAAABAAIAA0ADgALAA8AGQAZABkAHgAiACUAJwAjABwA
HgAaABAADgAPAAYA/P/9//b/7v/u/+//7v/w//D/8P/3//z//P/5//3/BAABAP//AwAG
AAIAAQAFAAUAAQADAAMAAwAEAAQABAAEAAMAAwACAAEAAQABAAEAAgAHAAUAAwAGAAMA
AgAAAP//AQADAAQABQADAAEAAQABAAAAAAACAAIABAAEAAMAAQAAAAEAAAD//wEAAgAC
AAIAAgACAAIAAwACAAEAAAD//wEAAQABAAAAAgADAAMAAwABAAEAAgACAAEAAQABAAMA
BwAFAAQABAAIAAgABwAHAAgACAAIAAkACgALAAsACwAPAA8ADwAPABAAEQARABEAEwAT
ABQAFAATABMAFAAUABIAFAAVABUAFgAXABwAGgAXABcAFgATABYAGQAaABkAFwAYABgA
FgAXABYAFAAQABEAEgASABEADwAMAAgABgAIAAkACQALAAkABgAEAAcABQAEAAQABAD/
////AQABAP3//f/9//3///////7//v/8//z//f/9//v/+v/3//b/9//4//n/+v/7//v/
/P/9//v/+//6//r/+v/7//z//P/8//z//f///wEAAQD/////////////AQD+//z/+f/4
//r/+v/8//z/+//7//z//P///wAAAQABAP3//f/+/////f/8//z//P/7//v/+f/5//n/
+f/5//r//P/7//v/+//6//r/+v/6//j/+P/2//X/8//z//X/9v/4//b/9f/1//f/9//2
//X/9P/1//X/9P/2//f/+P/4//f/9//2//X/8//z//L/8v/0//X/9P/1//T/8//z//T/
9f/z//T/9v/1//T/8//y//T/9P/0//T/9P/0//L/8v/0//T/9P/0//L/8v/y//L/8v/y
//L/8//x//H/8P/w/+//8P/z//T/8f/w/+//7v/y//P/9f/2//X/9f/3//f/9P/0//b/
9v/2//D/7v/u/+7/7v/v//H/8//1//P/8v/y//L/8P/w//D/8P/y//L/8//z//T/9P/1
//X/9P/3//j/+v/8//7//////wQABgAEAAMAAQABAAEAAAD+//v/+P/2//j/9v/0//L/
8P/w//D/8P/v/+//7v/u/+3/7P/s/+7/7v/r/+v/6//s/+z/7P/s/+z/7P/r/+v/7f/t
/+3/7f/v/+n/7P/0//T/7//w//X/9//5//v///8GAAwACwALAAsABgACAAAA+P/y/+3/
5P/e/9v/2v/W/9r/2//W/9L/1v/e/+X/5v/i/9//4//k/+f/5//n/+r/7v/t/+n/5f/k
/+f/6P/p/+v/7P/t/+7/7f/t/+z/6//t/+3/7f/u//L/7//s/+7/7P/s/+v/6//u/+//
7//v/+7/6//q/+n/6v/q/+z/7P/q/+r/6f/n/+j/6//s/+3/6//s/+z/7P/s/+z/7P/t
/+3/7f/t/+3/7f/t/+3/7P/q/+v/6//r/+3/7f/u/+7/7f/t/+3/7//z//H/8P/w//T/
9P/z//P/9v/2//b/9//4//n/+f/5//v/+//7//v//v//////////////AAAAAAMAAwAE
AAQAAwAEAAQAAwACAAMACAAGAAgACQAJAAcABQAHAAcABQAEAAQAAwAAAAQABAADAAAA
AQACAAIAAQD///7//P/8//r/+f/3//f/+P/2//X/+f/1//T/9P/0//H/8f/z//P/7//v
/+//7//v/+//7v/u/+//8P/y//P/8f/w/+3/7P/v//D/8f/y//D/7//v/+//8P/x//H/
8v/w//H/8v/y//D/8P/x//P/8//z//H/8f/y//P/9P/3//f/9v/0//T/8v/y//T/9P/0
//X/9//4//f/9v/1//P/8//z//T/9f/3//b/9v/2//X/9f/z//P/8//z//P/9P/0//P/
8//z//T/9P/0//T/9P/0//L/8f/z//P/9f/2//P/8P/u/+3/8//1//b/9//2//f/9//2
//P/8//z//L/9P/1//X/9f/1//X/9P/0//P/8//x//H/8f/x//L/9P/2//P/8//0//T/
9P/0//T/9P/0//T/9P/1//b/9f/2//f/9v/1//T/9P/0//T/9P/2//b/9v/3//f/9//2
//b/9v/2//j/+P/2//T/8v/w//L/8//1//b/8//z//X/9f/y//L/9P/0//b/9//5//v/
+f/3//b/9P/z//P/9v/7//j/8P/y//T/9v/4//v//P/9//7/AAACAAQABgAEAAQABAAE
AAIAAgACAAIAAAD+//z/+v/6//r/+v/6//f/9v/1//T/9P/0//T/9P/1//b/9//4//j/
+P/4//j/9f/0//P/8v/0//T/9P/0//b/9v/2//b/+P/4//j/+P/6//z//v8AAAUACAAL
AA4ADgAOAA4ADgAJAAQA///6//X/8P/r/+b/4v/g/97/3P/e/+D/4v/k/+j/6v/s/+7/
7//w/w==
         </WaveFormData>
      </LeadData>
      <LeadData>
         <LeadByteCountTotal>10000</LeadByteCountTotal>
         <LeadTimeOffset>0</LeadTimeOffset>
         <LeadSampleCountTotal>5000</LeadSampleCountTotal>
         <LeadAmplitudeUnitsPerBit>4.88</LeadAmplitudeUnitsPerBit>
         <LeadAmplitudeUnits>��V</LeadAmplitudeUnits>
         <LeadHighLimit>2147483647</LeadHighLimit>
         <LeadLowLimit>268435456</LeadLowLimit>
         <LeadID>V1</LeadID>
         <LeadOffsetFirstSample>0</LeadOffsetFirstSample>
         <FirstSampleBaseline>0</FirstSampleBaseline>
         <LeadSampleSize>2</LeadSampleSize>
         <LeadOff>FALSE</LeadOff>
         <BaselineSway>FALSE</BaselineSway>
         <ExcessiveACNoise>FALSE</ExcessiveACNoise>
         <MuscleNoise>FALSE</MuscleNoise>
         <LeadDataCRC32>1142339975</LeadDataCRC32>
         <WaveFormData>
/v/+//7//v/+//7//v/+//7//v/+//7//v/+//7//v/+//7//v/+//7//v/+//7//v/+
//7//v/8//z//P/8//z//P/8//z//P/8//z//P/+//7//v/+//z//P/8//z//v/+//7/
/v/+//7//v/+//7//v/+//7//P/8//z//P/8//z//P/8//z//P/8//z//P/8//z//P/8
//z//P/8//z//P/8//z//P/8//z//P/8//z//P/8//z//P/8//z//P/8//7/AAAAAAEA
AQABAAEAAgAEAAUABgAGAAYABAAEAAQABAAAAPn/9v/2//b/9v/2//X/9P/y//H/8f/u
/+//7//v/+//8f/0//X/9//4//j/9//3//n/+//9//v/+f/5//n/+f/5//r/+v/6//v/
+//7//v//P/8//z//P/8//3//f/9//v/+//6//r//P///wEABAAFAAwAEgAVABkAHQAn
ADkASQBNAEcATABXAE8AOgAfAPb/yP+r/5X/e/9i/1j/WP9e/2j/cP97/4T/i/+S/6D/
sf+7/8T/0f/d/+X/6P/t//H/8v/1//n/+f/6//r/+f/5//r/+v/7//z//P/8//z//f/9
//7//v8AAAAAAAAAAAAAAAAAAAEA/////wAAAAABAAEAAQABAAEAAQACAAIAAgACAAEA
AQABAAEAAgACAAIAAgACAAIAAgACAAIAAgACAAEAAQACAAIAAQABAAEA/////wAAAAAA
AAAAAAD//wEAAQABAAEAAAAAAP///f////////////7//v/+//3/+f/4//j/9//2//T/
8//y//L/8v/w/+//8P/u/+3/7P/r/+v/6//q/+r/6v/q/+n/5v/l/+X/5f/k/+L/4v/i
/+T/5P/k/+T/4v/j/+T/5P/m/+n/6f/r/+r/6//s/+3/7v/u//D/8//2//b/+P/5//v/
+//8//3//f/+////AAAAAAAAAgACAAIAAgACAAIAAgACAAEAAQACAAIAAgAEAAIAAgAC
AAIAAQABAAEAAQABAAEAAQAAAAIAAgABAAEAAQACAAIAAQABAAEAAQABAAEAAQABAAEA
AgACAAIAAgACAAEA///+//7//v/+//7///////////8AAAAAAAAAAP7//v/+//7/AAAA
AAAA///9//3//f/9//////////////////////////////////7//v/+//7/AAD/////
///////////////////////////////////////////////////////////////////9
//3//f/9/////////////P/8//z//f/////////9//7//v////////////////8AAAAA
AAAAAP7//v/+//7//v/+//3//f/9//3//f/9//3//f/9//7/+v/8//7//v/+//7//v/+
/wAAAgACAAMAAwADAAUABgAIAAkACAAIAAgABgAGAAYABgACAP3/+v/6//r//P/8//v/
+v/4//f/9//0//H/8f/x//H/9f/4//n/+//8//z/+//7//n/+//9//v//f/9//3//f/7
//z//P/8//v/+//7//v//v/+//7//v/+///////////////+//7//v///wEABgALAA4A
EgAXABkAHQAlADcARQBNAE0AUgBdAFsASAAtAAYA2v+5/6P/if9u/2L/Xv9g/2r/dv9/
/4b/j/+Y/6L/rf+7/8j/0//d/+X/6v/x//P/9v/5//n/+v/8//3//f/9//7//v///wIA
AgACAAIAAwADAAQABAACAAIAAgACAAQABAAEAAUABQAFAAYABgAFAAUABQAFAAUABQAG
AAYABgAGAAUABQAFAAUABgAGAAgACAAIAAgABgAGAAYABgAGAAUABQAGAAYABQAFAAUA
BQAFAAYABgAGAAYABgAFAAMAAwADAAMABgAGAAUAAwABAAEAAQABAAAAAAAAAP///f/8
//z/+//8//r/+f/4//j/+P/2//X/8v/w/+//7v/t/+3/7f/s/+r/6v/q/+n/6v/p/+n/
6f/m/+T/5P/k/+X/5v/n/+j/5//n/+f/5v/o/+v/6//t/+7/7//w//H/8v/y//T/9//4
//j/+v/7//3//f/+////AQACAAMABAAEAAQABgAGAAQABAAEAAQABQAGAAYABwAGAAYA
BgAIAAgACAAIAAgACQAJAAkACQAHAAcABwAGAAYABgAFAAUABQAGAAYABQADAAMAAwAD
AAUABQAFAAUABAAEAAQABAAFAAUABAAEAAQABAAEAAQAAwADAAMAAwAEAAQABAAEAAQA
BAAEAAQABAAEAAQAAwADAAMAAwADAAUABQAFAAUABAADAAIAAQADAAMAAwADAAQABAAE
AAQABgAFAAUABQADAAMAAwADAAUABQAFAAUABQAFAAUABQAFAAUABQAFAAUABQAFAAUA
BwAHAAcABwAHAAcABwAHAAcABwAHAAcABAAEAAQABQAFAAUABQADAAMABAAGAAcABwAH
AAcABwAGAAYABgAGAAYABgAIAAgACgAMAAoACwALAAsADQAOABAAEQASABIAEgAQAA4A
DgAOAAoABQACAAIAAgAEAAQAAwACAP7//f/9//r/9//3//f/9//7//7///8BAAIAAgAB
AAEAAQADAAUAAwAEAAUABgAHAAUABgAGAAYABQAFAAUABQAIAAgACAAIAAYABwAHAAcA
BwAHAAYABgAGAAkACwAOABEAFAAYAB0AIwAlACsANwBJAFMAVQBSAFsAYwBWADsAGgDu
/8f/r/+V/3j/aP9k/2b/bP94/4H/iv+P/5r/pv+x/8H/zv/V/93/5//y//f/+f/8////
//8BAAQABgAHAAkACgAKAAsACgAKAAoACgALAAsADAAMAAwADAAMAAwADAAMAAwADQAN
AA0ADgAOAA8ADwAPAA8ADQANAA4ADgAQABAADwAPAA8ADwAQABAADgAOAA4ADgAQABAA
EAAQAA4ADQANAA4AEAAPAA8ADwANAA0ADgAOAA4ADgAOAA0ADQANAA0ADQAOAA4ADQAL
AAsACwALAAsADAAMAAwACwAHAAYABgAFAAQAAgABAAAAAAAAAP7//f/8//r/+f/4//f/
9//3//b/9P/0//T/8//0//P/8//z//T/8v/y//L/8P/w//D/8P/w//H/8v/y//L/9f/1
//f/+P/5//r/+//8//z//v8BAAIAAgAEAAUABwAHAAgACQAJAAoACwAMAAwADAAOAA4A
EAAQABAAEAAOAA4ADQANAA4ADgAOABAADgAOAA4ADgAPAA8ADwAPAA8ADwAPAA4ADgAO
AA0ADQANAA4ADgANAA0ADQANAA0ADQANAA0ADQAMAAwADAAMAA0ADQAMAAwADAAMAAwA
DAAJAAkACQAJAAsADAANAA4ADAAMAAwADAAMAAwADAALAAsACwALAAsACwALAAsACwAN
AA0ADQANAAsACwALAAsACgAKAAoACgAMAAsACwALAAsACwALAAsACwALAAsACwALAAsA
CwALAAsACwALAAsACwALAAsACwAJAAkACQAJAAkACQAJAAkACQAJAAkACQAIAAgACAAJ
AAkACQAJAAcACAAIAAkACQAHAAcABwAHAAgACAAIAAgACAAIAAgACAAIAAgABwAHAAcA
CAAIAAgACAAIAAgACAAKAAwADAANAA0ADQANAA4AEAARABIAEgASABAAEAAQABAADAAJ
AAYABgAGAAUABAACAAAAAAD//////P/7//v/+//7//v//v///wEABAAEAAMAAwABAAMA
BQADAAMAAwADAAMAAwAEAAQABAADAAMAAwADAAIAAgACAAIABAAFAAUABQAFAAUABAAE
AAIABQAHAAoADQAOABQAGQAbAB8AJwAxAD8ATQBTAFQAVwBdAFoARwAkAPj/0f+5/6n/
kP96/27/av9y/3j/ff+G/43/lP+e/63/u//C/83/2f/j/+r/8f/1//j/+//9//z//v//
////AQACAAIAAwAEAAQABAAEAAUABQAGAAYABgAGAAYABgAGAAYABgAHAAUABQAGAAYA
BQAFAAUABQAFAAUABgAGAAYABgAFAAUABQAFAAYABgAGAAYABgAGAAYABgAGAAYABgAF
AAUABgAIAAcABwAHAAYABQAFAAQABgAGAAYABQAFAAUABQAFAAQABAADAAEAAwADAAMA
AwAAAAAAAAD//////v/+//3/+v/4//f/9v/2//b/9P/z//L/8P/v/+7/7f/t/+3/7P/q
/+r/6v/p/+j/5//n/+f/5v/k/+T/5P/k/+T/5P/k/+L/4//k/+T/5P/n/+f/6f/s/+3/
7v/v//D/8P/y//X/9v/2//j/+f/5//n/+v/7//z//v8AAAIAAAAAAAIAAgAEAAQABAAE
AAQABAADAAMABAAEAAQABgAGAAYABgAGAAcABwAHAAcABQAFAAUABAAGAAYABQAFAAQA
BAADAAEAAwADAAMAAwADAAMAAwADAAIAAgACAAIAAwADAAIAAgACAAIAAgACAP//////
////AgACAAIAAgACAAIAAgACAAIAAgACAAEAAQABAAEAAQABAAEAAQABAAMAAwADAAMA
AwADAAMAAwACAAIAAgACAAIAAQABAAEAAQABAAEAAQADAAMAAwADAAMAAwADAAMAAwAD
AAMAAwADAAMAAwADAAMAAwADAAMAAwADAAMAAwABAAEAAQABAAEAAgADAAUABQAFAAUA
AwACAAIAAwADAAMAAwADAAMABAAEAAQABAACAAIAAgACAAQABAADAAMABQADAAIABAAE
AAQABAAEAAQABgAIAAgACQAJAAkACwAMAA4ADwAOAA4ADgAMAAwADAAMAAgAAwAAAAAA
AAAAAAAA///+//z/+//7//j/9//3//f/9//5//z//f////7//v/9//3///8BAAMAAQAB
AAEAAQABAAEAAgACAAIAAQABAAEAAQACAAIAAgACAAIAAwADAAMAAwADAAIAAgAEAAUA
BwAKAA8AFAAYABsAHwAnADMAQwBRAFUAUQBUAFsAVQA4ABMA6v+8/5f/gf9p/1T/Tv9U
/17/Zv9y/3v/hP+P/5j/qP+7/8f/zv/X/+H/6f/y//f/9f/4//3////+/wAAAQABAAEA
AgACAAMABAAEAAQABAAFAAUABgAGAAQABAAEAAQABAAEAAQABQAHAAcACAAIAAcABwAH
AAcABwAHAAgACAAIAAgABwAHAAUABQAGAAYACAAIAAgACAAKAAoACgAKAAgABwAHAAgA
CAAHAAcABwAHAAcACAAIAAgACAAIAAcABwAHAAcABwAIAAgABwAFAAcABwAHAAcABgAG
AAYABQAFAAQABAADAAAA/v/9//z//v/+//z/+//6//j/9//2//f/9//3//b/9P/0//T/
8//0//P/8//z//T/8v/y//L/8v/y//L/8v/y//P/9P/0//T/9//3//n/+P/5//r/+//8
//z//v8BAAIAAgAEAAUABAADAAMAAwAFAAYABwAIAAgACAAKAAoACgAKAAoACgAKAAoA
CQAJAAgACAAIAAoACgAKAAoACgAJAAkACQAJAAsACwALAAoACAAIAAcABwAHAAgACAAH
AAkACQAJAAkACQAJAAkACQAIAAgACAAIAAkACQAIAAgACgAKAAoACgAHAAcABwAHAAgA
CAAIAAgABgAGAAYABgAIAAgACAAHAAUABQAFAAUABgAHAAgACQAHAAcABwAHAAcABwAH
AAcABgAGAAYABgAIAAcABwAHAAkACQAJAAkABwAHAAcABwAJAAkACQAJAAcABwAHAAcA
BwAHAAcABwAJAAkACQAJAAkACQAJAAkACwALAAsACwAIAAgACAAJAAkACQAJAAcACAAI
AAkACQAJAAkACQAJAAgACAAIAAgACAAIAAgACAAKAAoACQAJAA0ACwAKAAwADAAMAAwA
DAAMAA4AEAAOAA8ADwAPAA8AEAASABMAFgAWABYAFAATABIAEQAMAAkABgAGAAYACAAI
AAcABgACAAEAAQD+////////////AwAGAAcACQAKAAoACQAJAAcACQALAAkABwAHAAcA
BwAJAAoACgAKAAkACQAJAAkACgAKAAoACgAKAAsACwALAAsACwAKAAoADgAPABEAFgAd
ABwAHgAlACkALwA/AE8AVwBVAFcAYgBlAFkARAAhAPT/zP+z/5n/f/9s/2b/av90/37/
hv+P/5j/n/+o/7b/xf/P/9r/4//t//P/+P8BAAUABAAHAAsACgAMAA0ADQALAAwADAAN
AA4ADgAOAA4ADwAPABAAEAAQABAAEAAQABIAEgASABMAEQARABIAEgATABMAEwATABMA
EwAUABQAFAAUABMAEwARABEAEgASABIAEgASABIAFAAUABQAFAAWABUAFQAWABUAEwAS
ABEAEwATABQAFAAUABQAFAATABEAEQARABEAEAAQAA8ADQAOAA8AEAARAA8ADgANAAsA
CgAKAAsACwAIAAYABQAEAAQABAACAAEAAgAAAP///v/9//3//f/8//z//P/8//v/+v/5
//n/+f/6//j/+P/4//b/9v/2//b/9v/3//j/+P/4//v/+//9//7///8AAAEABAAEAAYA
CQAJAAgACQAJAA0ADQAOAA8ADwAQABEAEgAQABAAEgASABIAEgASABIAFAAUABMAEwAT
ABIAEQASABQAFAAUABQAEQARABEAEQARABEAEQAQABIAEgARABEAEQASABIAEQAPAA8A
DwAPABEAEQARABEADgAOAA4ADgAPAA8ADgAOAA4ADgAOAA4ADQANAA0ADQAOAA4ADgAO
AA4ADgAOAA4ADgAOAA4ADQANAA0ADQANAA0ADQANAA0ADQANAA0ADQANAA0ADQANAA4A
DgAOAA4ADAALAAsACwANAA0ADQANAAsACwALAAsADQANAA0ADQALAAsACwALAA0ADQAN
AA0ADQANAA0ADQALAAsACwALAA0ADQANAA0ADgAOAA4ADwAOAA0ADAAJAAoACgALAAsA
CwALAAsACwAMAAwADAAMAAoACgAKAAoACgAKAAkACQALAA0ADgANAAwACwAKAAwADAAO
ABAAEAARABEAEQAPABAAEgATABQAFAAUABIAEgASABIADgAJAAYABgAGAAYABgAFAAQA
AgABAAEA/v/9//3//f/9//3/AAABAAMABgAGAAUABQAFAAcACQAHAAUABQAFAAUABQAG
AAYABgAHAAcABwAHAAYABgAGAAYACAAJAAkACQAJAAkACAAIAAYACQANABAAEwAWABoA
HwAhACMALQA9AEsATwBRAFYAYQBhAFQAOQAOAOL/x/+z/5v/gv90/3D/cv9+/4j/i/+O
/5X/nv+s/7v/xf/O/9n/4f/r//L/9//7//z///////7/AAABAAEAAgAEAAUABwAGAAYA
BgAGAAcABwAIAAgACAAIAAgACAAIAAgACAAJAAkACQAKAAoACQAJAAkACQAHAAcACAAI
AAgACAAHAAcACAAJAAsADAALAAoACQAIAAgACAAIAAgACAAHAAcACAAIAAcABwAHAAUA
BQAGAAYABgAGAAYABQAFAAUABQAFAAYABgAFAAMAAwADAAMAAwAAAAAAAAD///7//v//
/////v/8//v/+v/4//j/9v/1//L/8P/v/+7/7v/v//D/8P/v/+7/7f/r/+z/6//r/+v/
6v/o/+j/6P/o/+j/6P/o/+b/5//o/+j/6v/t/+3/7//u/+//8P/x//L/8v/0//f/+P/4
//r/+///////AAABAAEAAgADAAQABAAEAAYABgAGAAYABgAGAAYABgAFAAUABgAGAAYA
CAAGAAYABgAGAAcABwAHAAcACQAJAAkACAAGAAYABQAFAAMABAAEAAMAAwADAAMAAwAB
AAEAAQABAAIAAgACAAIAAQABAAAAAAACAAIAAgACAAEAAQABAAEAAAAAAAAAAAACAAIA
AgACAAIAAgACAAEAAQABAAEAAQD/////////////////////AQABAAEAAQAAAAAAAAAA
AAIAAQABAAEA////////////////////////////////AQABAAEAAQD/////////////
/////////////////////////////wAAAAAAAAEA/////////f/+//7/////////////
/////v/+//7//v8AAP7//v/+//7//v/+//7/AAACAAQABQAFAAUAAwAEAAYABwAIAAgA
CAAGAAYABgAGAAIA///8//z//P/8//z/+//6//j/9//3//T/8f/x//H/8f/z//b/9//5
//r/+v/5//n/9//5//v/+f/7//v/+//7//n/+v/6//r/+//7//v/+//8//z//P/8//z/
/f/9//3//f/9//z//P/8//3/AQAEAAUACAAMAA8AEwAZACEAMQBBAEkASwBKAFEAVQBM
ADUAEgDo/7//qf+X/4D/bP9k/2b/bP90/33/hP+L/5D/mv+p/7f/xP/P/9X/3f/o/+//
7//y//X/9//4//r/+//7//v//P/8//3/AAAAAAAAAAD/////AAAAAP7//v/+//7///8A
AAEAAwABAAEAAgACAAEAAQABAAEAAQABAAIAAgACAAIAAQABAAEAAQACAAIAAgACAAIA
AgACAAIAAgACAAQAAwADAAQAAgABAAEAAQD/////AAAAAAIAAgACAAEAAQABAAEAAQAC
AAIAAQD//////////////v/+//7//f/9//z//P/7//r/+P/3//b/9P/0//L/8f/y//D/
7//u/+3/7f/t/+z/6v/q/+r/6f/o/+f/5//n/+j/5v/m/+b/5P/k/+T/5P/k/+X/5v/m
/+b/6f/p/+v/7P/t/+7/7//w//D/8v/1//b/9v/4//n/+//7//z//f/9//7///8AAAAA
AAACAAIAAgACAAIAAgACAAIAAQABAAIAAgACAAQAAgACAAIAAgADAAMAAwADAAMAAwAD
AAIAAgACAAEAAQABAAIAAgABAAEAAQABAAEAAQABAAEAAQD+//7//v/+/wEAAQAAAAAA
AAAAAAAAAAABAAEAAQABAAAAAAAAAAAAAAAAAAAAAAAAAAAAAAD/////////////////
//////8BAAEAAQABAP//////////AAAAAAAAAAAAAP///////wEAAQABAAEAAQABAAEA
AQD/////////////////////AQABAAEAAQABAAEAAQABAAEAAQABAAEA///////////+
//7//v///wEAAQABAP//AAAAAAEAAQD//////////wAAAAAAAAAAAAAAAAAAAAAAAAAA
/////wEAAQABAAEAAQABAAEAAgAAAAAAAgACAAIAAgACAAIABAAGAAQABQAFAAUABwAI
AAoACwAKAAoACgAIAAoACgAKAAYA///8//z//P/+//7//f/8//r/+f/5//b/9f/1//X/
9f/3//r/+//9//z//P/7//v//P///wIAAQD/////////////AAAAAAAAAQABAAEAAQAA
AAAAAAAAAAAAAQABAAEAAQABAAAAAAACAAMABwAKAA8AEgAYABsAHQAjADEAPwBNAFEA
TwBUAFsAVwBGACcA/P/Q/7P/nf+B/2z/Yv9g/2b/cv96/3//iP+R/5r/qP+3/8P/zv/X
/+H/6f/u//X/9//2//n/+//+/wAAAQABAAEAAgACAAMABAAEAAQABAADAAMABAAEAAYA
BgAGAAYABgAGAAYABwAHAAcACAAIAAcABwAHAAcABQAFAAYABgAGAAYABQAFAAUABQAG
AAYABgAGAAYABgAEAAQABAAEAAQAAwADAAQABgAFAAUABQADAAMABAAEAAYABgAGAAUA
AwADAAMAAwAEAAQAAwABAAEAAQABAAEAAAAAAAAA//////7//v/9//z/+v/5//j/9v/2
//T/8//0//L/8f/w/+//7//v/+7/7P/s/+z/6//q/+n/6f/p/+r/6P/o/+j/5v/m/+b/
5v/m/+f/6P/o/+j/6//r/+3/7P/t/+7/7//w//D/8v/1//j/+P/6//v/+//7//z//f/9
//7///8AAP7//v8AAAAAAgACAAIAAgAAAAAA/////wIAAgACAAQAAgACAAIAAgABAAEA
AQABAAEAAQABAAAAAAAAAP///////wAAAAD/////////////AQABAAEAAQD+//7//v/+
///////+//7//v/+//7//v/9//3//f/9//7//v/+//7//P/8//z//P/+//7//v/9//3/
/f/9//3////////////9//3//f/9////////////AAAAAAAAAAAAAP////////3//f/9
//3////////////9//3//f/9/////////////f/9//3//f/9//3//f/9////////////
/f/9//3//f/+//7//v////3//f/9//v/+//8//7////9//3//f/9//7//v/+//7//v/+
//7//v/+//7//f/9////////////////////AAD+//7//////wAAAAD/////AAD/////
//8AAAAAAAAAAAIA///+//7//v/+//7//v/+/wAAAgAEAAUABQAFAAUABgAIAAkACAAI
AAgABgAIAAgACAAEAP3/+v/6//r//P/8//v/+v/2//X/9f/y//P/8//z//P/9f/4//n/
+//8//z/+//7//v//f////3//v///wAAAQAAAAAA///+////////////AAAAAAAAAAD+
/////////wEAAQAAAAAAAgAFAAcACAALABAAFAAZABsAHwArAD0ASwBPAE0AUABXAFUA
RAAlAPz/0P+v/5v/g/9o/17/XP9i/2z/dv+B/4r/jf+U/6b/t//B/8r/1f/f/+f/7v/z
//X/+P/5//n//P/+//////8BAAIAAgADAAIAAgACAAIAAwADAAQABAAEAAQABAAEAAQA
BAAEAAUABwAHAAgACAAHAAcABwAHAAcABwAIAAgACAAIAAcABwAJAAkACgAKAAoACgAK
AAoACAAIAAgACAAKAAkACQAKAAoACQAJAAkACQAJAAoACgAIAAgACAAHAAkACQAJAAkA
CgAKAAkABwAHAAcABwAHAAYABgAGAAUAAwACAAIAAQACAAAA///+//7//v/8//v/+v/4
//f/9v/1//X/9f/0//L/8v/y//H/8P/v/+//7//w/+7/7v/u/+z/7P/s/+z/7P/t/+7/
7v/u//H/8f/z//L/8//0//X/9v/2//j/+//+//7/AAABAAEAAQACAAMABQAGAAcACAAG
AAYACAAIAAoACgAKAAoADAAMAAsACwAKAAoACgAMAAwADAAMAAwACwALAAsACwAJAAkA
CQAIAAgACAAHAAcABwAIAAgABwAJAAkACQAJAAkACQAJAAkACAAIAAgACAAHAAcABgAG
AAYABgAGAAYABgAHAAgACQAJAAgABwAGAAgACAAIAAgABgAGAAYABQAHAAcABwAHAAcA
BwAHAAcACQAJAAkACQAHAAcABwAHAAYABgAGAAYABgAFAAUABQAHAAcABwAHAAcABwAH
AAcABwAHAAcABwAHAAcABwAHAAcABwAHAAcABQAFAAUABQAFAAUABQAFAAcABwAHAAcA
BgAGAAYABwAJAAkACQAHAAYABgAHAAcABwAHAAcABwAIAAgACAAIAAYABgAGAAYACAAI
AAcABwAJAAkACQAJAAcABwAHAAgABgAGAAcABwAIAAgABwAHAAcABwAIAAkACAAIAAgA
CAAMAAgABgAGAAYABgAHAAgACwAOAA4ADwAPAA8ADwAQABIAEwAUABQAFAASABIAEgAS
AA4ACQAGAAYABgAEAAQAAwACAAIAAQABAP7/+//7//v/+////wIAAwAFAAYABgAFAAUA
AwAFAAcABQAHAAcABwAHAAUABgAGAAYABQAFAAUABQAIAAgACAAIAAgACQAJAAkACQAJ
AAgACAAKAAsACwAOABUAGgAcAB0AHQAjAC0APQBPAFcAVQBWAF8AYwBYAD0AFgDq/8f/
s/+b/4D/cv9s/3D/fP+G/4n/kP+X/6D/rP+5/8P/0P/b/+X/7f/y//f/+f/+/wEAAQAC
AAQABQAFAAUABgAGAAcACAAIAAgACAAJAAkACgAKAAgACAAIAAgACQAKAAsADQALAAsA
DAAMAAsACwALAAsACwALAAwADAAOAA4ADQANAAwACwALAAoADAAMAAwADAAKAAoACgAK
AAoACQAJAAoACgAJAAkACQAHAAcACAAIAAgACAAIAAcACQAJAAkACQAIAAgABwAFAAUA
BQAFAAUABAAEAAQAAwABAAAAAAD///7//P/7//r/+P/4//b/9f/2//T/8//y/+//7//v
/+7/7P/s/+z/6//q/+n/6f/p/+j/5v/m/+b/5v/m/+b/5v/k/+X/5v/m/+b/6f/p/+v/
6v/r/+z/7f/w//D/8v/1//j/+P/6//v/+//7//z//f/9//7///8AAAAAAAACAAIAAAAA
AAAAAAACAAIAAQABAAIAAgACAAQAAgACAAIAAgADAAMAAwADAAEAAQABAAAAAgACAAEA
AQD//wAAAAD//////////////f/9//3//f/8//z//P/8//3//f/8//z/+v/6//r/+v/7
//v/+//7//r/+v/6//r/+v/6//r/+v/6//r/+v/5//f/9//3//f/+f/5//n/+f/5//n/
+f/5//n/+f/5//n/+P/4//j/+P/4//f/9//3//f/9//3//f/9//3//f/9//1//X/9f/1
//X/9f/1//X/8//z//P/8//1//X/9f/1//P/8//z//P/8//z//P/8//y//L/8v/z//P/
8//z//H/8v/y//P/8//y//H/8P/v//L/8v/y//L/8P/w//D/8P/w//D/7//v/+//7//v
/+//7//v/+//8P/u/+7/7//v/+7/7v/t/+3/7f/t/+7/7//w//D/8P/w//P/8//x//D/
8f/x//L/8//0//T/9P/1//n/9v/y//D/7v/s/+v/6v/p/+j/5//m/+X/5P/i/+L/4v/i
/+L/4v/i/+L/4//k/+X/5v/o/+j/6P/o/+j/6P/o/+j/6P/o/+j/6P/o/+j/6P/o/+j/
6P/o/+j/6v/q/+r/6v/o/+j/6P/o/+j/6P/o/+j/6v/s/+7/8P/1//j/+//+/wcAEAAZ
ACIAKgAwADYAPAAqABoACgD6/9z/vv+g/4L/dv9s/2L/WP9e/2T/av9w/3n/gv+L/5T/
nP+k/w==
         </WaveFormData>
      </LeadData>
      <LeadData>
         <LeadByteCountTotal>10000</LeadByteCountTotal>
         <LeadTimeOffset>0</LeadTimeOffset>
         <LeadSampleCountTotal>5000</LeadSampleCountTotal>
         <LeadAmplitudeUnitsPerBit>4.88</LeadAmplitudeUnitsPerBit>
         <LeadAmplitudeUnits>��V</LeadAmplitudeUnits>
         <LeadHighLimit>2147483647</LeadHighLimit>
         <LeadLowLimit>268435456</LeadLowLimit>
         <LeadID>V2</LeadID>
         <LeadOffsetFirstSample>0</LeadOffsetFirstSample>
         <FirstSampleBaseline>0</FirstSampleBaseline>
         <LeadSampleSize>2</LeadSampleSize>
         <LeadOff>FALSE</LeadOff>
         <BaselineSway>FALSE</BaselineSway>
         <ExcessiveACNoise>FALSE</ExcessiveACNoise>
         <MuscleNoise>FALSE</MuscleNoise>
         <LeadDataCRC32>2562458472</LeadDataCRC32>
         <WaveFormData>
/P/8//z//P/6//r/+v/6//z//P/8//z/+v/6//r/+v/6//r/+v/6//r/+v/6//r/+v/6
//r/+v/4//j/+P/4//j/+P/4//j/+P/4//j/+P/6//r/+v/6//n/+P/3//b/+P/4//j/
+P/4//j/+P/4//j/+P/4//j/9v/2//b/9v/2//b/9v/2//b/9v/2//b/+P/4//j/+P/2
//b/9v/2//b/9v/2//b/9v/2//b/9v/2//b/9v/2//b/9v/2//b/+P/4//r/+//8//3/
/f/9//v/+//7//z//v/+/////////wAAAAAAAP7//f/9//////8AAAAAAAD9//z/+v/3
//b/9v/3//f/+f/5//j/+P/2//X/8//z//T/9v/3//j/9v/1//P/8v/0//T/9P/z//P/
8//z//P/9f/1//X/9f/1//X/9f/1//X/9f/1//X/9f/6//7/BQARACMAMwBCAFIAZACD
ALYA4wDrANEArgCMAFQADADA/3D/L/8O//H+zv6s/pP+m/67/tr+9f4T/zD/Qf9R/2r/
g/+V/6P/s//D/9H/1//e/+T/6P/t//D/8P/y//P/8//0//X/9v/4//j/+P/4//n/+v/6
//r/+//7//r/+v/8//7//v/+//7//f/9//3//v/+//7//v/+//7//v/+////////////
////////AAAAAAIAAgACAAIAAgADAAMABAACAAEAAQACAAMAAwADAAQABgAGAAgACQAH
AAgACAAIAAoACwAMAAwADAAOAA4ADgAPABAAEQARABEAEwAUABQAFAATABIAEQATABIA
EgASABIAEgASABEAEAAPAA8ADQANAAwADAALAAwACwAKAAkABgAFAAUAAwADAAEA////
//////////7//f/9//3//P/+//////////3//v/+//7/AAAAAAEAAgAFAAUABQAFAAUA
BAAEAAUABQAFAAYABgADAAMAAwADAAUABQAFAAQAAgACAAEAAQACAAIABAAEAAIAAgAC
AAIAAAAAAAAAAAABAAEAAgACAAEAAQACAAIAAwADAAQABAACAAIAAgACAAMAAwACAAIA
BAAEAAQABAACAAIAAgACAAIAAgACAAIAAwADAAMAAwADAAMAAwADAAEAAAD/////AgAC
AAEAAAAAAAAA//////3//f/9//3//v/+//7//v/+//3//f/9//r/+v/6//r/+//7//v/
/P/8//v/+//6//r/+//7//v/+//6//r/+v/6//r/+v/6//r/+v/6//r/+v/6//r/+v/6
//r/+f/5//v/+//7//v/+v/5//n/+P/5//n/+f/5//n/+f/5//n/+f/5//n/+f/7//v/
+//7//n/+f/5//n/+f/5//n/+f/3//f/9//3//n/+f/5//n/9//4//r/+v/6//r/+v/6
//z//f/+/////////wEAAQABAAIAAAAAAAEAAQD//wAAAAAAAAAA/////wEAAwAEAAQA
BAABAAAA/v/7//j/+P/5//n//f/9//z//P/8//v/+f/5//f/+P/4//j/9//3//b/9v/2
//b/9v/1//X/9f/1//X/9f/1//X/9f/3//f/9//3//f/9//3//f/9//4//z/BwAVACMA
MQBEAFQAZACBALAA3wDxAN0AugCYAGgAIADQ/4L/P/8W//v+1v60/pn+m/65/tr+9/4V
/y7/Qf9V/2r/ff+R/6X/tf/F/8//2f/i/+j/6v/t//D/8f/0//b/9//4//n/+v/8//z/
/P/8//3//v/+//7////9//z//P/+/wAAAAAAAAAAAwADAAMABAACAAIAAgACAAIAAgAC
AAMAAwADAAMAAwADAAMABAAEAAYABgAGAAYABAAFAAUABgAIAAcABwAIAAkACQAJAAoA
CgAKAAwADQALAAwADAAMAAwADQAOAA4AEAASABIAEgATABQAFQAVABUAFwAYABgAFwAX
ABcAFwAZABgAGAAYABgAGAAYABcAFAATABMAEQARABAAEAAPAA4ADQAMAAsACAAHAAcA
BQAFAAMAAQABAAAAAQACAAIAAAD///7//P/+////////////AAAAAAAAAAAAAAEAAgAE
AAUABgAHAAkACAAIAAkACQAJAAoACgAJAAkACQAJAAcABwAHAAYACAAIAAcABwAEAAQA
BgAGAAYABgAGAAYACAAIAAgACAAFAAUABgAGAAcABwAIAAgABwAHAAgACAAGAAYABgAG
AAkACQAIAAgACAAIAAgACAAKAAoACgAKAAgACAAIAAgACQAJAAkACQAHAAcABwAHAAkA
CAAHAAcACAAIAAcABgAEAAQAAwADAAMAAwADAAMAAgACAAIAAgACAAEAAQABAAAAAAAA
AAAAAQABAAEAAgAAAP/////+/wAAAQABAAEA///+//7//v8AAAAAAAAAAAAAAAAAAAAA
AAAAAAAAAAAAAAAA/////wEAAQABAAEAAAD//////v/9//3//f/9////////////////
/////////wAAAAAAAAAAAAAAAAAAAgADAAIAAwADAAMABQAFAAUABgAGAAYABwAHAAcA
CAAIAAgABAADAAMABQAIAAoACwAMAAoACAAFAAEA/P/8//3//f8AAAEAAQACAAAA///9
//3//f/+//7//v///////v/+//7//v/+//3/+//7//v/+//9//3//f/9//3//f/9//3/
/f/9//3//f/9/wAABAAJABUAIwAxAEQAVgBiAHcAogDVAPUA7QDKAKYAgABAAPL/pP9b
/yb/Cf/m/sL+pf6Z/q/+0v7t/gv/KP89/1H/Zv9//5X/qf+3/8H/z//d/+b/7P/w//X/
9v/4//z///8BAAAAAQACAAQABgAGAAYABwAGAAYABgAHAAcABgAGAAgACAAIAAgACAAL
AAsACwAMAAwADAAMAAwADAAMAAwADQANAA0ADQANAA0ADQAOAA4ADgAOAA4ADgAOAA8A
DwAQAA4ADQANAA4AEQARABEAEgASABIAFAAVABUAFgAWABYAFgAXABgAGAAYABoAGgAa
ABsAHAAdAB0AHwAhACIAIgAhACEAIQAhACEAIAAgACAAIAAgACAAHwAgAB8AHwAdABsA
GgAaABkAGAAXABYAFQAWABUAFQATABMAEQAPAA8ADQANAA0ADAALAAsACwAKAAwADQAN
AA0ADQAOAA4ADgAOAA4ADwAQAA8ADwAPAA8AEQAQABAAEQARABEAEgASABEAEQARABEA
EQARABEAEAAPAA4ADAALAAwADAAOAA4ADgAOAA4ADgAMAAwADAAMAAsACwAMAAwACwAL
AAwADAANAA0ADgAOAA4ADgAOAA4ADwAPAA4ADgAOAA4ADgAOABAAEAAQABAADgAOAA4A
DgANAA0ADQANAA0ADQANAA0ADwAOAA0ADQAMAAwACwAKAAoACgAJAAkACQAJAAkACQAK
AAoACgAKAAgABwAHAAcACAAIAAgACAAHAAcABwAIAAYABQAFAAQABgAHAAcABwAFAAQA
BAAEAAQABAAEAAQABAAEAAQABAAEAAQABAAEAAQABAADAAMAAwADAAMAAwADAAMABAAE
AAEAAQABAAEAAQABAAEAAQADAAMAAwADAAMAAwADAAMAAwADAAMAAwABAAEAAQABAAEA
AgACAAIAAgACAAIAAgAEAAUABgAHAAcABwAJAAkACQAKAAoACgALAAsACwAMAAwADAAK
AAkACQALAAsADAAMAAwADQAMAAoABwACAAIAAwADAAUABQAEAAQABAADAAEAAQABAAIA
AgACAAEAAQAAAAAAAAAAAAAA//////////////3//f/9//3/////////////////////
//3/AAACAAkAFQAhADEAQgBQAGAAeQCeANEA9wD5ANIAogByADQA6v+c/03/Gv8B/+j+
yv6v/p/+rf7S/u3+A/8g/zv/Sf9e/3n/j/+d/6//v//N/9n/5P/s//D/8//4//f/+v/8
//3//v///wAAAgACAAIAAgADAAQABAAEAAUABwAGAAYACAAGAAYABgAGAAcABwAHAAgA
BgAGAAYABgAIAAgACAAJAAcABwAHAAcABwAHAAgACAAKAAoACgAKAAgACQAJAAoACgAJ
AAkACgANAA0ADQAOAAwADAAOAA8ADwAQABAAEAASABMAFAAUABQAFgAWABYAFwAYABkA
GQAZABsAHAAcAB0AHQAdAB0AHQAcABwAHAAcABwAHAAbABkAFwAWABMAFQAUABQAEwAQ
AA8ADgANAAoACQAJAAcABwAFAAMAAwABAAEAAQAAAP3//f/9//z//P/9//3//f///wAA
AAAAAAAAAAABAAIAAwADAAMAAwADAAIAAgADAAQABQAHAAgABwAHAAcABwAHAAcABwAG
AAYABgAFAAUABAAEAAYABgAIAAgACAAIAAgACAAIAAgABwAHAAgACAAHAAcACAAIAAcA
BwAIAAgACgAKAAoACgAJAAkACAAIAAoACgAKAAoACgAKAAoACgAKAAoACgAKAAcABwAH
AAcACQAJAAkACQAJAAgABwAHAAYABgAFAAQABAAEAAMAAwADAAMAAwADAAQABAAEAAQA
AgABAAEAAQAAAAAAAAAAAP///////wAAAAD//////v8AAAEAAQABAP///v/+//7//v/+
//7//v8AAAAAAAAAAP7//v/+//7//v/+//3//f/7//v/+//7//z//f///wAA////////
///9//3//f/9///////////////////////9//3//f/9//3//f/9//3////9//z//v/+
//7//v/+//7/AAABAAIAAwADAAMABAAFAAYACAAGAAYABwAHAAUABgAGAAYABAADAAMA
BQAJAAoACgAKAAkACAAGAAMAAAAAAAEAAQADAAMAAgACAAAA///9//3//f/+//7//v/9
//3//P/8//z//P/8//v/+//7//v/+//7//v/+//7//v/+//7//v/+//7//v/+//9//7/
BAANABsAKwA7AEwAXgByAJMAwADpAO8A0QCuAIwAVgAIALj/av8r/wT/5/7G/qb+kf6Z
/rv+2v75/hf/Mv9H/1v/dv+P/6P/r/+9/8v/1//l/+r/7P/w//f/+P/3//r//P/9//7/
//8AAAIAAgACAAIAAwAGAAYABgAHAAUABAAEAAYABAAEAAQABAAGAAcACAAKAAgACAAI
AAgACAAIAAgACQAJAAkACQAJAAkACQAKAAoACgAKAAoACgALAA0ADgAQAA4ADQANAA4A
DQANAA0ADgAOAA4AEAARABEAEgASABIAEgATABQAFAAWABgAGAAYABkAGgAbABsAGwAd
AB4AHgAfAB8AHwAfAB0AHAAcABwAHQAeAB8AHwAcABsAGwAZABsAGgAaABkAGgAZABgA
FwAWABUAFQATABMAEQAPAA8ADwAPAA8ADgAPAA8ADwAOAA4ADwAPAA8ADQAOAA4ADgAO
AA4ADwAQABMAEwATABMAEgAQAA8ADwAPAA8AEAAQABEAEQARABEADwAPAA8ADgAOAA4A
DQANAAoACgAMAAwADAAMAAwADAAMAAwADAAMAAsACwAMAAwACQAJAAoACgALAAsADAAM
AAwADAAMAAwADQANAAwADAAMAAwADAAMAAwADAAMAAwADgAOAA4ADgALAAsACwALAAsA
CwALAAsACwAKAAkACQAKAAoACQAIAAgACAAHAAcACQAJAAkACQAIAAgACAAIAAgABwAH
AAcABgAGAAYABgAFAAUABQAGAAYABQAFAAQAAgADAAMAAwAFAAQABAAEAAQABAAEAAQA
BAAEAAQABAAEAAQABAAEAAQABAADAAMABAAFAAYABwAFAAUABgAGAAUABQAFAAUABQAF
AAUABQAFAAUABQAFAAMAAwADAAMAAwADAAMAAwAFAAUABQAFAAUABQAEAAQABAAEAAQA
BgAGAAgACQAKAAsACwALAAsACwALAAwADgAOAA8ADwANAA4ADgAOAAwACwALAA0AEQAS
ABIAEgAPAA4ADAAJAAYABgAHAAcACwALAAoACgAKAAkABwAHAAUABgAGAAYABQAFAAQA
BAAGAAYABgAFAAUABQAFAAUABQAFAAUABQAFAAUABQAFAAUABQAFAAUABwAKABAAGwAp
ADUAQwBWAGYAegClANoA+QDzANcAuACQAFIABgC2/2j/Nf8U//H+zv6w/p/+s/7Z/vb+
Ef8v/0j/Wf9r/4T/m/+t/7v/yf/X/+H/6f/0//r/+v/9/wIAAQAEAAYABwAIAAkACgAM
AAoACgAKAAsADgAOAA4ADwAPAA4ADgAQABIAEgASABIAEgARABAAEAASABIAEgASABIA
EgASABMAEwATABMAEwATABMAFAAUABQAFAAUABQAFAAVABUAFgAYABcAFwAYABcAFwAX
ABgAGgAaABwAHQAbABwAHAAcABwAHQAeAB4AHgAgACAAIAAjACQAJQAlACMAJQAmACYA
JwAnACcAJwAnACYAJgAmACYAJgAmACUAJgAlACUAIwAhACAAIAAfACAAHwAeAB0AHAAb
ABsAGQAZABcAFQAVABMAEwATABIAEwATABMAEgASABMAEwATABUAFgAWABYAGAAYABkA
GgAaABkAGAAXABkAGAAYABkAFwAXABgAGAAZABkAGQAZABcAFwAXABYAFgAWABUAFQAU
ABQAFgAWABYAFgAWABYAFgAWABYAFgAVABUAFgAWABUAFQAWABYAFwAXABgAGAAWABYA
FgAWABkAGQAYABgAFgAWABYAFgAYABgAGAAYABYAFgAWABYAEwATABMAEwAVABUAFQAV
ABMAEgARABEAFAAUABMAEgASABIAEQARABEAEQARABEADgAOAA4ADgAOAA0ADQANAA4A
DgAOAA4ACwALAAsADAAMAAsACwAKAAoACwALAAsADQAMAAwADAAMAAwADAAMAAwADAAM
AAwADAAMAAwADAAKAAoACQAJAAsACwALAAsACwALAAwADAAJAAkACQAJAAcABwAHAAcA
CQAJAAkACQAJAAkACQAJAAkACQAJAAkACQAJAAkACQAJAAsACgAIAAgACAAIAAoACgAM
AA0ADAANAA0ADQANAA0ADQAOAA4ADgAPAA8ADwAQABAAEAAOAA0ADQAPABEAEgASABIA
EQAQAA4ACwAIAAgACQAJAAsACwAKAAoACgAJAAcABwAHAAgACAAIAAUABQAEAAQABAAE
AAQAAwADAAMAAwADAAMAAwADAAMABQAFAAUABQADAAMAAwADAAMACAAOABUAIQAvAD0A
UABeAGwAjQDAAOsA9wDfALwAlgBiABYAxP9u/y3/DP/z/tb+uP6j/qn+y/7u/gX/Hf80
/0n/Xf90/43/n/+x/7//zf/b/+X/7v/0//b/+f/8//v//v8AAAEABAAFAAYACAAGAAYA
BgAHAAgACAAIAAkACwAKAAoADAAKAAoACgAKAAsACwALAAwADAAMAAwADAAKAAoACgAL
AAsACwALAAsADQANAA4ADgAMAAwADAAMAA4ADwAPABAADgANAA0ADgARABEAEQASABIA
EgAUABUAEwAUABQAFAAWABcAGAAYABoAHAAcABwAHQAeAB8AHwAhACMAJAAkACUAJQAl
ACUAJQAkACQAJAAkACQAJAAjACAAHwAfAB0AHwAeAB4AHQAaABkAGAAXABYAFQAVABMA
EQAPAA0ADQANAA0ADQAMAAkACQAJAAgACAAJAAkACQAHAAgACAAIAAoACgALAAwADQAN
AA0ADQANAAwADAANAA0ADQAOAA4ADQANAA0ADQANAA0ADQAMAAwADAALAAsACgAKAAwA
DAAMAAwADAAMAA4ADgAOAA4ADwAPABAAEAANAA0ADgAOAA0ADQAOAA4ADAAMAAwADAAN
AA0ADAAMAAwADAAMAAwADAAMAAwADAAMAAwADAAMAAkACQAJAAkACwALAAsACwALAAoA
CQAJAAgACAAHAAYACAAIAAcABwAGAAUABAADAAIAAgACAAIABAADAAMAAwACAAIAAgAC
AAMAAwADAAQAAgABAAEAAAAAAAEAAQABAAEAAAAAAAAAAAAAAAAAAAAAAAAAAAAAAP7/
/v/+//7/AAAAAP////////////////////8AAAAA//////////8BAAEAAQABAP//////
//////////////8BAAAAAAAAAAAAAAAAAAAAAgADAAQABQAFAAUAAwADAAMABAAEAAQA
BQAFAAUABgAGAAYABAADAAMABQAHAAgACAAIAAUABAACAP///P/8//3//f8BAAEAAAAA
AP7//f/7//v/+//8//z//P/7//v/+v/6//r/+v/6//n/+f/5//n/+f/7//v/+//7//v/
+//7//v/+f/5//n/+f/5//r/AAAJABEAIQAxAEAATgBeAHkApADVAPMA4wC6AIwAWgAU
AMj/ev8v/wL/6/7U/rr+of6X/qv+zv7r/gP/Iv83/0f/XP93/43/o/+z/73/y//Z/+T/
5v/q/+//9P/z//b/+P/5//j/+f/6//z//v/+//7////+//7//v///wEAAAAAAAIAAgAC
AAIAAgABAAEAAQACAAIAAgACAAIAAgACAAIAAwADAAMAAwADAAUABQAGAAYABgAGAAYA
BgAGAAcABwAIAAoACQAJAAoACQAJAAkACgAKAAoADAANAA0ADgAOAA4ADgAPABAAEAAS
ABQAFAAUABUAFgAXABcAGQAbABwAHAAdAB0AHQAdAB8AHgAeAB4AHAAcABwAGwAaABkA
GQAXABcAFgAWABUAFAATABIAEQAOAA0ADQALAAsACQAHAAcABQAFAAUABAADAAMAAwAC
AAAAAQABAAEAAQACAAIAAgACAAIAAwAEAAUABQAFAAUABQAEAAQABQADAAMABAAEAAUA
BQAFAAUAAwADAAMAAgACAAIAAQABAAAAAAACAAIAAgACAAIAAgACAAIAAgACAAEAAQAC
AAIAAQABAAIAAgABAAEAAgACAAQABAAEAAQAAwADAAIAAgACAAIAAgACAAQABAAEAAQA
BAAEAAQABAAFAAUABQAFAAQAAwACAAEAAwACAAEAAQACAAIAAQAAAP7//v/9//3//f/9
//3//f/+//7//v/+//z/+//7//v//P/8//z//P/5//n/+f/6//v/+//8//z/+v/7//v/
+//7//r/+v/6//j/+P/4//j/+v/6//r/+v/4//j/+P/4//r/+v/5//n/+f/5//n/+f/3
//f/+P/4//n/+f/5//n/+f/5//n/+f/3//f/9//3//n/+f/5//n/+f/5//n/+f/5//n/
+f/5//n/+f/5//n/+f/5//n/+f/5//r/+v/6//r/+v/6//r//P/9//z//f/9//3//v//
/wAAAgAAAAAAAQABAAMABAAEAAQAAAD/////AQADAAQABAAEAAMAAgAAAP3/+v/6//v/
+//9//3//P/8//r/+f/3//f/+P/6//v//P/5//n/+P/4//j/+P/4//f/9//3//f/9//1
//X/9f/1//f/9//3//f/9//3//f/9//5//r/AAAJABcAJwA5AEgAVgBqAIsAvADjAOsA
0QCsAIgAUAAIALj/ZP8j/wL/5/7G/qz+l/6Z/rv+3v71/hH/Lv8//1P/bP+F/5n/qf+5
/8f/0//d/+T/6v/q/+3/8P/z//b/+P/5//j/+f/6//z//v/+//7////+//7//v///wEA
AAAAAAIAAAAAAAAAAAADAAMAAwAEAAIAAgACAAIAAgACAAIAAwADAAMAAwADAAMAAwAE
AAQABAAEAAQABAACAAMAAwAEAAYABQAFAAYABwAHAAcACAAGAAYACAAJAAsADAAMAAwA
DAANAA4ADgAQABIAEgASABEAEgATABMAEwAVABYAFgAZABkAGQAZABkAGAAYABgAFgAW
ABYAFQAWABUAFQATABMAEgASABEADgANAAwACwAKAAkACQAHAAkABwAFAAUAAQABAAEA
AAABAAEAAQAAAAAAAQABAAEA//8AAAAAAAACAAIAAwAEAAUABQAFAAUAAwACAAIAAwAD
AAMABAAEAAEAAQABAAEAAQABAAEAAAAAAAAA/////wAAAAACAAIAAAAAAAAAAAD+//7/
/v/+//////8AAAAA/////wAAAAD/////AAAAAP7//v/+//7/AAABAAEAAgABAAAA///+
/wAAAAAAAAAAAAAAAAAAAAD////////////////////////+//3//f/+//7//f/8//z/
/P/7//v/+//7//v/+//6//r/+v/6//z/+//7//v/+v/6//r/+v/5//n/+f/6//j/9//3
//b/9v/3//f/9//3//b/9v/2//j/+P/4//j/9v/2//b/9v/2//b/9v/2//j/+P/3//f/
9//3//f/9//3//f/+P/4//X/9f/1//X/9//3//f/9//1//X/9f/1//X/9f/1//X/9f/1
//X/9f/1//X/9f/1//X/9f/1//X/9f/1//X/9f/z//T/9f/1//j/+P/4//j/9v/2//X/
9P/2//b/9v/3//n/9//2//b/9v/2//b/+P/4//r/+//8//3//f/9//3//f/9//7//P/8
//3//f///wAAAAAAAPz/+//7//3/AQACAAIAAgD///7//P/5//j/+P/5//n/+//7//r/
+v/4//f/9f/1//f/+P/4//j/+f/5//j/+P/3//b/9f/z//X/9f/1//X/9f/1//X/9f/1
//X/9f/1//f/9//3//f/+f/8/wAABwATACEAMQBCAFQAZACDALQA4wDrANUAsgCOAFoA
FgDG/3b/Nf8Q//X+0v6w/pf+l/65/tz+9f4V/zL/P/9R/2z/hf+V/6X/tf/D/8//2f/g
/+b/6v/t/+7/8f/0//b/9//4//n/+v/8//r/+v/6//v//v/+//7///////7//v8AAAAA
AAAAAAAAAQABAAEAAgACAAIAAgACAAQABAAEAAUAAwADAAMAAwAFAAUABgAGAAQABAAE
AAQABAAFAAUABgAIAAcABwAIAAkACQAJAAoADAAMAA4ADwANAA4ADgAOABAAEQASABIA
FAAWABYAFgAVABYAFwAXABcAGQAaABoAGwAbABsAGwAbABoAGgAaABwAHAAcABsAGAAX
ABcAFQAVABQAFAATABQAEwASABEADgANAA0ACwALAAkABwAHAAcABwAHAAYABQAFAAUA
BAAEAAUABQAFAAUABgAGAAYABAAEAAUABgAJAAkACQAJAAsACgAKAAsACQAJAAoACgAJ
AAkACQAJAAkACQAJAAgACAAIAAcABwAGAAYACAAIAAoACgAKAAoACAAIAAgACAAHAAcA
CAAIAAcABwAIAAgABwAHAAgACAAKAAoACgAKAA0ADQAMAAwACgAKAAoACgAKAAoACgAK
AAoACgAKAAoACwALAAsACwAJAAkACQAJAAsACgAJAAkACAAIAAcABgAIAAgABwAHAAUA
BQAFAAUABgAGAAYABgAGAAUABQAFAAQABAAEAAQAAwADAAMABAAEAAMAAwACAAIAAwAD
AAMAAwACAAIAAgACAAIAAgACAAIAAgACAAIAAgACAAIAAgACAAIAAQABAAEAAQABAAEA
AQABAAIAAgABAAEAAQABAAEAAQABAAEAAQABAAEAAQABAAEAAQABAAEAAQABAAEAAQAB
AAEAAQADAAMAAwADAAEAAQABAAEA//8AAAEAAQACAAIAAgACAAEAAgACAAIABAAEAAQA
BQAHAAIAAAAAAAAAAAACAAIABAAFAAYABwAHAAcABwAHAAcACAAKAAoACwALAAsADAAM
AAwACgAJAAkACwANAA4ADgAOAAsACgAIAAUAAgACAAMAAwAHAAcABgAGAAYABQADAAMA
AQACAAIAAgADAAMAAgACAAAAAAAAAP///f/9//3//f///////////wEAAQABAAEAAQAB
AAEAAQABAAQABgAPAB0ALQA5AEgAVgBqAIcAuADrAAEB6QC8AJQAYgAeANT/hP8//xj/
//7e/r7+pf6l/sH+6P7//hn/Mv9F/1f/bv+F/5n/q/+7/8v/1//h/+j/7v/y//f/+v/7
//7/AAABAAAAAQACAAQABgAGAAYABwAGAAYABgAHAAcABgAGAAgACgAKAAoACgALAAsA
CwAMAAoACgAKAAoADAAMAAwADQANAA0ADQANAAsACwAMAAwADgAOAA4ADgAOAA8ADwAQ
ABAADwAPABAADwAPAA8AEAAQABAAEgATABMAFAAUABQAFgAXABgAGAAYABoAGgAaABsA
HAAdAB0AHQAfACAAIAAjACMAIwAjACEAIAAgACAAIAAgACAAHwAgAB8AHwAdAB0AHAAc
ABsAGAAXABYAFQASABEAEQAPAA8ADQALAAsABwAHAAcABgAFAAUABQAEAAQABQAFAAUA
AwAEAAQABAAGAAYABwAIAAsACwALAAsACQAIAAgACQAHAAcACAAIAAcABwAHAAcABQAF
AAUABAAGAAYABQAFAAQABAAGAAYABAAEAAQABAAEAAQABAAEAAMAAwAEAAQABQAFAAYA
BgADAAMABAAEAAQABAAEAAQABQAFAAQABAACAAIAAgACAAQABAAEAAQAAgACAAIAAgAB
AAEAAQABAAEAAQABAAEA///+//3//f/+//7//f/8//z//P/7//v/+//7//v/+//6//r/
+v/6//r/+f/5//n/9v/2//b/9v/3//f/9//4//b/9f/1//T/9P/1//X/9f/1//T/9P/0
//T/9P/0//T/9P/0//T/9P/0//T/9P/0//P/8v/w/+//8f/x//H/8f/v/+//8P/w/+//
7//v/+//7//v/+//7//t/+3/7f/t/+//7//v/+//7//v/+//7//t/+3/7f/t/+3/7f/t
/+3/7f/t/+3/7f/r/+z/7f/t/+z/7P/s/+z/7f/u/+7/7v/u/+7/7v/v//H/8f/w/+//
7//v//D/8//z//P/8//y//T/8v/w//D/8P/w//L/8v/y//L/8v/y//L/8v/x//D/7//u
/+z/7P/s/+z/6v/q/+r/6v/o/+j/6P/o/+j/6P/o/+j/5v/m/+b/5v/o/+j/6P/o/+b/
5v/m/+b/5v/m/+b/5v/m/+b/5v/m/+j/6P/o/+j/8P/2//z/AgARACAALwA+AFsAeACV
ALIAnwCOAH0AbAAlAOD/m/9W/yz/BP/c/rT+sP6s/qj+pP6+/tj+8v4M/yH/Nv9L/2D/
b/98/w==
         </WaveFormData>
      </LeadData>
      <LeadData>
         <LeadByteCountTotal>10000</LeadByteCountTotal>
         <LeadTimeOffset>0</LeadTimeOffset>
         <LeadSampleCountTotal>5000</LeadSampleCountTotal>
         <LeadAmplitudeUnitsPerBit>4.88</LeadAmplitudeUnitsPerBit>
         <LeadAmplitudeUnits>��V</LeadAmplitudeUnits>
         <LeadHighLimit>2147483647</LeadHighLimit>
         <LeadLowLimit>268435456</LeadLowLimit>
         <LeadID>V3</LeadID>
         <LeadOffsetFirstSample>0</LeadOffsetFirstSample>
         <FirstSampleBaseline>0</FirstSampleBaseline>
         <LeadSampleSize>2</LeadSampleSize>
         <LeadOff>FALSE</LeadOff>
         <BaselineSway>FALSE</BaselineSway>
         <ExcessiveACNoise>FALSE</ExcessiveACNoise>
         <MuscleNoise>FALSE</MuscleNoise>
         <LeadDataCRC32>1787115492</LeadDataCRC32>
         <WaveFormData>
+P/4//j/+P/2//b/9v/2//b/9v/2//b/9P/0//T/9P/0//T/9P/0//T/9P/0//T/9P/0
//T/9P/y//L/8v/y//T/9P/0//T/8v/y//L/8v/0//T/9P/0//L/8v/y//L/9P/0//T/
9P/0//T/9P/0//T/9P/0//T/8v/y//L/8v/w//D/8P/w//L/8v/y//L/8v/y//L/8v/y
//L/8v/y//L/8v/y//L/8v/y//L/8v/y//L/8v/y//L/8v/y//L/8//z//T/9f/2//b/
9//3//X/9f/1//b/+P/4//j/+P/3//j/+v/6//v/+//7//7//v///wAAAQD///3//P/5
//n/+f/5//r/+v/6//f/9//2//T/8v/y//T/9f/1//P/8f/w//D/7//x//H/8f/x/+//
7//v//D/7v/u/+7/7//x//H/8f/x/+//7//v/+//7//x//T/9f/9/wkAGQAqADwAUABw
AJ4A0QD0AP0AAQH8AO0A2AC6AI0AVQAaANX/iv8+//v+6f4G/x7/L/9G/1f/ZP9w/4P/
k/+f/6r/tv/D/8z/0v/W/9z/3v/j/+T/4//l/+f/5//n/+n/6f/p/+v/6//r/+v/6//s
/+7/7v/t/+z/7P/t/+//7//v//D/7v/u/+7/7v/u/+7/7v/u/+//7//w//D/8P/w//D/
8P/w//D/8P/w//D/8P/w//D/8P/w//D/8f/v/+//7//w//D/7//v/+//7//w//H/8f/y
//L/8v/z//P/9P/0//b/9//4//j/+P/4//r/+//7//z//f/+/////v/+/wAAAAABAAIA
AwAEAAQABQAGAAYACQAJAAkACgAKAAsADAAMAAwADQANAAwACwALAAsACwALAAsACgAK
AAkACQALAAkACQAJAAkACAAIAAgACAAGAAgACAAIAAgACAAHAAcACAAIAAcABwAHAAYA
BAAEAAQAAwADAAIAAQAAAAAAAAD//wAA///+//7//f/9//z//P/8//z//P/7//n/+f/5
//n/9v/2//f/9//5//n/+f/5//n/+f/5//n/+f/5//n/+f/5//n/+v/7//v/+//7//v/
/P/8//7//v/9//3//P/7//z//P/8//z//P/8//3//f/9//3//f/9//3//P/8//z//P/8
//v/+f/5//n/+f/5//j/+P/5//n/+P/4//j/+P/6//n/+P/4//b/9v/2//b/9f/1//b/
9v/2//X/9f/1//X/9f/2//b/9v/2//f/9//2//b/9v/2//T/9P/0//T/9P/0//T/9P/0
//T/9P/0//b/9f/1//X/8//z//T/9P/0//P/8//z//T/9P/0//T/9v/2//T/9P/1//X/
9f/1//X/9f/1//X/9f/1//X/9f/z//T/9P/0//T/9P/0//T/8v/0//b/9v/2//b/9f/1
//b/9//4//j/+f/5//v/+//7//z/+v/6//r/+v/7//z//v/+//3//f/9/wAAAgADAAQA
BQAFAAMAAgD///v/+//7//z//v/+//v/+//6//j/9v/2//b/9//3//X/9f/0//T/8//z
//P/8//z//H/8f/x//L/8v/y//L/8//z//P/8//z//H/8f/x//H/8//x//L/9/8BAAsA
GQAsAEAAUgBuAJoAzQDyAAMBBQEEAfcA3gC8AJEAWwAeANn/kP9E/wH/6/4E/yD/Mf9G
/1n/ZP92/4X/k/+f/6z/uv/F/87/1P/c/+D/4v/n/+j/6f/r/+3/7f/t/+//7//v//H/
8f/x//H/7//w//L/8v/x//D/8P/x//H/8f/x//L/9P/0//T/9P/0//T/9P/0//P/8//0
//T/9P/0//T/9P/0//T/9P/0//T/9P/0//T/9P/0//T/9f/z//P/8//0//b/9f/1//X/
9f/2//f/9//4//j/+P/5//f/+P/4//r//f/+//7//v/8//7//////wAAAQACAAMABAAE
AAYABgAHAAgACQAKAAoACwAMAAwADQANAA0ADgAOAA8AEAAQABAAEQARABAADwAPAA8A
DwAPAA8ADgAOAA8ADwARAA8ADgANAAwACgAMAAwADAAKAAoACgAKAAoACgAJAAkACgAK
AAkACQAJAAoACAAIAAgABwAHAAYABQAGAAYABgAFAAMAAQD///7//v//////AAD+//7/
/v/9/////////////v/+///////9//3//f/9////////////////////////////AAAB
AAEAAQABAAEAAAAAAAIAAgACAAMAAwADAAIAAgACAAIAAgACAAMAAwADAAMAAwADAAMA
AgACAAIABAAEAAMAAQD///////////7//v///////P/8//z//P/+//3//P/8//z//P/8
//z//f/9//7//v/8//v/+//7//3//f/+//7/+v/6//v/+//8//z//P/8//z//P/8//z/
+v/6//r/+v/6//r/+v/6//z/+//7//v/+f/5//r/+v/6//n/+f/5//r/+v/6//r//P/8
//r/+v/7//z//P/8//z//P/9//3//v////7//v//////AQABAAEAAgACAAIAAgACAAEA
AgAEAAQAAwADAAMABgAKAAsADAANAAsACQAIAAUAAQABAAEAAgAEAAQAAQABAAAA/v/8
//z/+v/7//v/+f/6//r/+//7//v/+//7//v/9//3//f/+P/6//r/+v/7//n/+f/5//n/
+f/5//n/+f/5//v//P/9/wUADQAZACoAPgBQAGYAjAC/AOwAAwEHAQIB/QDsANAAqQB3
AD4A+/+w/2b/H//z/v7+Gv8t/0D/V/9m/3T/g/+V/6X/tP+8/8P/zv/c/+L/5v/q/+3/
7v/x//P/9f/1//f/+f/5//n/+f/5//n/+f/5//r//P/8//v/+v/6//v/+f/5//n/+v/8
//z//P/8//z//P/8//z/+//7//z//P/+//7//v/+//7//v/+//7//P/8//z//P/+//7/
/v////7//f/8//z//v/9//3//f///wAAAQABAAAAAAAAAAEAAQACAAIABAAFAAYABgAG
AAYACAAJAAkACgALAAwADQAMAAwADgAOAA8AEAARABIAFAAVABYAFgAXABcAFwAYABgA
GQAaABoAGAAZABkAGAAZABkAGQAZABsAGwAaABoAFwAXABkAFwAVABUAFQAUABYAFgAW
ABQAFAAUABQAFAAUABMAEwAUABMAEQAQAA8AEAAOAA4ADgAPAA8ADgANAAoACgAKAAkA
CgAJAAgACAAFAAUABAAEAAYABgAGAAUABQAFAAUABQACAAIAAwADAAEAAQABAAEAAwAD
AAMAAwADAAMAAwADAAMAAwAEAAUABQAFAAUABQAEAAQABgAGAAgACQAJAAkABgAGAAYA
BgAEAAQABQAFAAcABwAHAAcABwAGAAYABgAIAAgABwAFAAMAAwADAAMAAgACAAMAAwAE
AAQABAAEAAIAAQAAAAAAAAAAAAAAAAABAAEAAgACAAAA/////////////wAAAAD+//7/
/////wAAAAAAAAAAAAAAAAAAAAD+//7//v/+/wAAAAAAAAAAAAD/////////////AAAA
AP7//f/9//3//v/+//7//v/+//7//P/8///////////////////////9//3//f/9//v/
/P/+//7//v/+//////8AAAEAAgACAAMAAwADAAMAAwAEAAYABgAGAAYABQAGAAgACAAJ
AAkACQAMAA0ADQANAA0ADwANAAwACQAHAAcABwAIAAgACAAFAAUABAACAAAAAAAAAAEA
AQD//////v/+//3//f/9//3//f/7//v/+//8//v/+v/5//n/+//7//v/+//7//v/+//7
//v/+//8////BQANAB0ALAA+AFIAbgCSAMMA9AARARMBBgH9AOoAzACjAG0ANAD3/7L/
av8h/+3+7v4S/yf/NP9L/17/av97/4//nf+m/7T/wf/M/9b/4P/k/+j/6//u/+3/7//x
//H/8//1//X/9f/1//X/9f/1//X/9v/4//j/+f/4//j/+f/3//f/9//4//j/+P/4//j/
+P/4//j/+P/5//n/+v/6//j/+P/4//j/+P/4//j/+P/4//j/+P/4//j/+P/4//n/+f/5
//n/+v/8//v/+//7//n/+v/7//v//P/8//z//f/9//7//v8AAP//AAAAAAAAAgAEAAUA
BQAGAAcACAAJAAoACgAMAAwACwAMAA0ADgAQABEAEgASABEAEQARABIAEgATABQAFAAU
ABUAFQAUABMAEwATABMAEQARABAAEAAPAA8AEQAPAA0ADQANAAwADgAOAA4ADAAOAA4A
DgAOAAwACwALAAwADAALAAsACwAKAAgACAAIAAgACQAJAAkACAAIAAgABwAIAAcABgAG
AAMAAwACAAIAAgACAAIAAQADAAMAAwADAAIAAgADAAMAAQABAAEAAQADAAMAAwADAAMA
AwADAAMAAwADAAQABQADAAMAAwADAAQABAAGAAYABgAHAAcABwAGAAYABgAGAAQABAAF
AAUABQAFAAUABQAFAAQABAAEAAIAAgABAP//AQABAAEAAQD+//7//////wAAAAAAAAAA
AAD///7//v/+//7//v/+//v/+//8//z//P/7//v/+//7//v//P/8//r/+v/7//v//P/8
//z//P/8//z//P/8//r/+v/6//r/+v/6//r/+v/6//n/+f/5//v/+//8//z//P/7//v/
+//6//r/+v/6//r/+v/4//j/+//7//v/+//5//n/+f/5//n/+f/5//n/+f/6//j/+v/6
//r/+v/5//n/+v/7//z//P/9//3/////////AAD+//7//v/+////AAACAAIAAQABAAEA
BAAIAAkACgALAAsACQAIAAUAAQABAAEAAgACAAIA//////z/+v/4//j/+v/7//v/+f/5
//j/+P/3//X/9f/1//X/8//z//P/9P/0//T/9P/1//P/8//z//P/9f/1//X/9f/1//X/
+P/7/wMAEQAfAC4ARABaAHgApADVAPYAAQEDAQAB8wDcAL4AlQBdABoA0/+M/0D/+/7r
/gT/Hv8x/0j/W/9q/3j/i/+d/6n/tP+8/8f/0v/c/+L/4P/k/+v/7P/r/+3/7//v/+//
8f/x//H/8f/x//H/8f/x//L/9P/0//P/8v/y//P/8//z//P/9P/2//b/9v/2//T/9P/0
//T/9f/1//b/9v/0//T/9P/0//T/9P/0//T/9v/2//b/9v/2//b/9v/3//X/9f/1//b/
9v/1//X/9f/1//b/9//3//j/+P/4//n/+f/6//r//P/9//7//v/+//7/AAABAAEAAgAD
AAQABQAGAAYACAAIAAcACAAJAAoADAANAA4ADgAPAA8ADwAQABIAEwAUABQAFAAVABUA
FAAVABUAFQAVABMAEwASABIAEQARABMAEQARABEAEQAQABIAEgASABAAEAAQABAAEAAQ
AA8ADwAQABAADwAPAA8ADAAKAAoACgAJAAkACAAHAAgACAAIAAcABgAFAAQABAADAAMA
AgACAAAAAAAAAP/////////////+//7//////wEAAQABAAEA////////////////////
//////8AAAEAAwADAAMAAwACAAIABAAEAAQABQAFAAUABAAEAAQABAAEAAQABQAFAAUA
BQAFAAUABQAEAAQABAAEAAQAAwABAAEAAQABAAEAAgACAAMAAwACAAIAAgACAAIAAQAA
AAAAAAAAAAAAAAD9//3//v/+/wAA/////////f/9//7//v/+//7///////7//v/+//7/
/v/+//7//v/+//7//v/+//7//v/+//7/AAD/////////////AAAAAAAA/////////v/+
//7//v8AAAAA/v/+//3//f/9//3//////////////////////wEAAAD+/wAAAAAAAAAA
AQABAAIAAwAEAAQABQAFAAUABQAFAAYACAAIAAgACAAIAAgACQAIAAkACQAJAAwAEAAR
ABIAEwARAA8ADgALAAkACQAJAAoACgAKAAcABwAGAAQAAgACAAIAAwADAAEA///+//7/
/f///////////////////wAA/v/+//7/////////////////////////AQABAAIABwAR
ABsAKQA+AFAAZgCMAL4A6QACAQ0BEQEIAfcA4AC8AIsAUQAMAMH/eP8u//3+Af8i/zb/
R/9e/23/ev+I/5v/q/+3/8D/zP/X/97/5P/u//L/8v/z//j/9//5//v/+//5//v/+//7
//3//f/9//3//f/+/wAAAAD///7//v///wEAAQABAAIAAAAAAAAAAAACAAIAAgACAAEA
AQACAAIAAgACAAIAAgAAAAAAAAAAAAAAAAAAAAAAAgACAAIAAwADAAMAAwAEAAIAAQAB
AAEAAwAEAAUABQAGAAYABgAHAAUABgAGAAgACQAKAAoACgAMAA4ADwAPAA8ADwAPAA8A
EgASABQAFAATABQAFQAWABgAGQAaABoAGwAbABsAHAAaABsAHAAcAB4AHwAfAB4AHQAd
AB0AHQAdAB0AHAAcABkAGQAbABkAGQAZABkAGAAaABoAGgAYABgAGAAYABgAGAAXABcA
GAAWABUAFQAVABYAFAAUABQAEwATABIAEQAQABAAEAAPABAADwAOAA4ADQANAAwADAAK
AAoACgAJAAsACwALAAsACgAKAAsACwAJAAkACQAJAAsACwALAAsADQANAA0ADQANAA0A
DgAPAA8ADwAPAA8ADAAMAA4ADgAOAA8ADwAPAA4ADgAOAA4ADAAMAA0ADQANAA0ADQAN
AA0ADAAMAAwADgAOAA0ACwALAAsACwALAAoACgALAAsACAAIAAgACAAKAAkACAAIAAoA
CgAKAAoABwAHAAgACAAGAAUABQAFAAUABQAGAAYABgAGAAcABwAGAAYABgAGAAYABgAG
AAYABgAGAAYABgAEAAQABAAEAAYABQAFAAUABQAFAAYABgAGAAUABQAFAAUABAADAAIA
AwAEAAMABAAFAAUABQAFAAUABQAFAAUAAwADAAMAAwAFAAgABgAEAAQABAAEAAUABQAG
AAcACAAIAAkACQAJAAkACQAKAAwADAAMAAwADAAMAA0ADAANAA0ADQAQABIAEwAUABUA
FQATABIADwANAA0ADQAOAAwADAAJAAkACgAIAAYABgAEAAUABQADAAMAAgACAAEAAQAB
AAEAAQD///////8AAP7//v/+////AQABAAEAAQABAAEAAQABAAEAAwAEAAcADwAZACkA
PABOAGIAggCyAOUABgERAREBDAH9AOIAugCDAEkADADH/4D/Nv/5/u3+Cv8o/zn/Sv9b
/2j/eP+L/53/q/+2/8D/zf/Y/+L/6P/s/+7/8f/0//P/9f/3//f/+f/7//v/+//7//v/
+//7//v//P/+//7//f/8//z//f/9//3//f/+//7//v/+//7//v/+//7//v/7//v//P/8
//7//v/+//7/AAAAAAAAAAD+//7//v/+//7//v/+/////f/9//3//v8AAP//////////
AAABAAEAAgACAAIAAwADAAQABAAGAAcACAAIAAgACgAMAA0ADQAMAA0ADgAPABIAEgAU
ABQAFQAWABcAGAAYABkAGgAaABsAGwAbABwAHgAfACAAIAAfAB8AHgAcABsAGwAbABsA
GQAZABgAGAAXABcAGQAXABUAFQAVABQAFgAWABYAFAASABIAEgASABIAEQARABIAEgAR
ABEAEQAQAA4ADgAOAA0ADQAMAAsACgAKAAoACQAIAAcABgAGAAUABQAEAAQABgAGAAYA
BQADAAMAAwADAAQABAAFAAUABwAHAAcABwAFAAUABQAFAAUABQAFAAUABQAFAAYABwAH
AAcABwAHAAYABgAIAAgACAAJAAkACQAIAAgACAAIAAYABgAHAAcABwAHAAcABwAHAAYA
BgAGAAQABAADAAEAAwADAAMAAwAAAAAAAQABAAAAAAAAAAAAAgABAAAAAAD+//7//v/+
//////8AAAAA///9//z/+//9//3//v/+//z//P/9//3//P/8//z//P/8//z//P/8//z/
/P/8//z/+v/6//r/+v/8//v/+//7//v/+//8//z//P/7//v/+//8//z//P/8//z//P/6
//r/+//7//v/+//7//r/+v/6//r/+v/7//v//P/9/wAAAAABAAEAAAD///7//v8AAAAA
AAAAAP//AAACAAIAAwADAAMABgAGAAcACAAJAAkABwAGAAMAAQABAAEAAgAEAAQAAQAB
AP7//P/6//r/+v/7//v/+f/5//j/+P/3//X/9f/1//X/9f/1//X/9v/2//b/9v/3//X/
9f/1//X/9f/1//X/9f/1//X/+v/9/wEADQAdACwAQABWAHIAmgDNAPgACwEJAf4A8QDY
ALYAiwBZACIA4/+g/1j/Df/f/ur+DP8f/zL/Sf9a/2b/d/+J/5v/qv+2/7//yP/U/9z/
4P/i/+X/6P/p/+v/7f/t/+3/7//v/+//8v/z//T/9f/0//T/9f/0//P/8v/y//P/9f/1
//X/9v/2//b/9v/2//T/9P/0//T/8//z//T/9P/2//b/9v/2//b/9v/2//b/9P/0//T/
9P/2//b/9v/3//n/+f/5//r/+P/3//f/9//3//j/+f/5//r/+v/6//v/+//8//z//v//
/wAAAAAAAAAAAgADAAMABgAHAAgACQAKAAoADAAMAA0ADgAPABAAEAARABIAEgATABMA
EwAUABQAFQAWABYAFgAXABcAFgAVABUAFQAVABMAEwASABIADwAPABEADwAPAA8ADwAO
AA4ADgAOAAwADgAOAA4ADgAMAAsACwAMAAwACwALAAsACgAIAAgACAAFAAUABAADAAQA
BAAEAAMAAgABAAAAAAD9//3//P/8//7//v/+//3/+//7//v/+//8//z//f/9//v/+//7
//v/+//7//v/+//9//3//f/9//////8AAAEA///////////8//z//v/+/wAAAQABAAEA
AgACAAIAAgACAAIAAwADAAIAAQAAAP//AQAAAAAAAAAAAAAA///9//3//f/9//3//P/8
//3//f/8//z//P/8//z/+//6//r/+v/6//r/+v/3//f/+P/4//n/+f/6//v/+v/5//n/
+P/4//j/+f/5//b/9v/2//b/+P/4//j/+P/4//j/+P/4//j/+P/4//j/+P/3//f/9//3
//f/+P/4//j/9//3//f/+P/4//j/+P/4//j/9v/2//n/+f/5//n/+f/5//n/+f/5//n/
+f/5//f/+P/4//j/+v/6//r/+v/6//r/+v/6//r/+v/5//n/+v/7//z//P/9//3/////
////AAD+//7//v/+/wEAAgAEAAQAAwADAAMABgAIAAkACgALAAsACQAIAAUAAwADAAMA
BAAEAAQAAQABAP7//P/6//r/+//9//7//f/8//r/+f/3//n/+f/5//n/+f/5//n/+v/4
//j/+P/5//f/9//3//f/9//3//f/9//3//f/+v///wcAFQAlADYASABgAIAArgDfAP4A
CwELAQQB9wDeALwAjwBZABwA1f+I/z7///7n/gL/Iv8z/0b/Wf9o/3b/if+b/6f/sv++
/8n/0v/a/+L/5v/m/+f/6v/t/+//8f/x/+//8f/x//H/9f/1//X/9f/z//T/9v/2//f/
9v/2//f/9f/1//X/9v/4//j/+P/4//b/9v/2//b/9f/1//b/9v/2//b/9v/2//b/9v/2
//b/9v/2//b/9v/2//b/9v/3//X/9f/1//b/+P/3//f/9//1//b/9//3//r/+v/6//v/
+//8//z//v/9//7//v/+//7/AAABAAEABAAFAAYABwAGAAYACAAIAAsADAANAA4ADAAN
AA4ADgARABEAEQASABIAEwAUABQAEgATABMAEgARABEAEQARABEAEQAQABAADwAPABEA
DwAPAA8ADwAOAA4ADgAOAAwACgAKAAoACgAKAAkACQAKAAoACQAJAAkACAAGAAYABgAH
AAcABgAFAAIAAgACAAEAAgABAAAAAAD9//3//P/8//7//v/+//3/+//7//v/+//6//r/
+//7//v/+//7//v/+//7//v/+//7//v/+//7//n/+f/6//v//P/9//7////8//z//v/+
//z//f/9//3//v/+//7//v/+//7//////////////////f/8//z//P/+//7//f/7//v/
+//7//v/+v/6//v/+//6//r/+v/6//z/+//6//r/+v/6//r/+v/5//n/+v/6//j/9//3
//f/9//3//j/+P/2//b/9//3//j/+P/4//j/9v/2//b/9v/2//b/9v/2//j/+P/4//j/
+P/3//f/9//1//X/9v/2//b/9f/1//X/9v/2//b/9v/2//b/9P/0//X/9f/1//X/9f/1
//X/9f/1//X/9f/1//X/9v/2//b/9v/2//b/9v/2//f/9//4//j/+P/4//n/+P/4//f/
9v/3//f/9//4//n/9//4//j/+P/4//j/9//3//j/+f/8//z//f/9//3//f/9//7//P/8
//z//P///wAAAgACAP///////wIABgAHAAgACQAHAAUABAABAAEAAQABAAIAAgACAP//
///+//z/+v/6//r/+//7//n/+//6//r/+f/4//f/9v/1//T/9f/2//j/9v/2//b/9//3
//f/9//3//n/+f/5//n/+f/5//z///8FAA8AHwAuAEIAWAB2AKQA1wD4AAcBCwEGAfsA
5gDGAJkAZwAoAOP/mP9M/wf/7/4I/yj/N/9M/2H/bP92/4v/nf+n/7L/vv/H/9L/2v/i
/+T/6P/r/+r/7f/v//H/8f/z//X/9f/1//b/9f/0//P/9f/2//j/+P/3//b/9v/3//f/
9//3//j/+P/4//j/+P/6//r/+v/6//n/+f/6//r/+v/6//r/+v/6//r/+v/6//r/+v/6
//r/+v/6//r/+//7//v/+//8//7//f/9//3//f/+//////8AAAAAAAABAAEAAgACAAQA
BQAGAAYABgAEAAYABwAHAAgACQAKAAsADAAMAA4ADgAPABAAEQASABQAFQAWABYAFwAX
ABcAGAAYABkAGgAaABoAGwAbABoAGQAZABkAGQAZABkAGAAYABUAFQAXABUAFQAVABUA
FAAUABQAFAASABQAFAAUABQAEgARABEAEgAUABMAEwATABIAEAAQABAAEQARABAADwAM
AAwADAALAAwACwAKAAoACQAJAAgACAAGAAYABgAFAAcABwAHAAcABgAGAAcABwAFAAUA
BQAFAAUABQAFAAUABwAHAAcABwAJAAkACgALAAsACwALAAsADAAMAA4ADgANAA0ADAAL
AAwADAAMAAwADgAOAA8ADwAOAA0ADAALAA0ADAAMAAwACgAKAAkABwAJAAkACQAJAAgA
CAAJAAkACgAKAAoACgAIAAcABgAGAAgACAAIAAgABQAFAAYABgAGAAUABQAFAAUABQAG
AAYABgAGAAcABwAEAAQABAAEAAYABgAGAAYABgAGAAYABgAGAAYABgAGAAYABQAFAAUA
BQAFAAYABgAGAAUABQAFAAYABgAGAAYABgAGAAQABAAFAAUABQAFAAUABQAFAAUABwAH
AAcABwAHAAgACAAIAAYABgAGAAYABgAHAAcACAAGAAYABgAHAAUABgAGAAYACQAJAAkA
CgALAAgABgAGAAYABgAHAAcACAAJAAwADAANAA0ADQANAA0ADgAOAA4ADgAOAA8AEAAS
ABIAEQARABEAFAAWABcAGAAZABkAFwAWABMADwAPAA8AEAASABIADwAPAA4ADAAKAAoA
CgALAAsACQALAAoACgAJAAcABwAHAAcABQAFAAUABgAGAAYABgAHAAcABwAHAAcABwAH
AAcABwAHAAcACAALABUAIwAtADwATgBmAIIAsADnAA4BGwEXARABBQHyANIApwBtADAA
6/+i/1b/E//5/hD/MP9B/1D/Zf90/4L/kf+j/6//vP/K/9f/4P/m/+7/8v/2//n//P/9
////AQABAAEAAwADAAMABQAFAAUABQADAAQABgAGAAUABAAEAAUABwAHAAcACAAIAAgA
CAAIAAYABgAGAAYABwAHAAgACAAIAAgACAAIAAgACAAIAAgACAAIAAgACAAKAAoACgAL
AAkACQAJAAoACgAJAAkACQAJAAoACwALAAwADAAMAA0ADwAQABAAEgARABIAEgASABIA
FAAVABUAGAAZABoAGwAcABwAHgAeAB0AHgAfACAAIAAhACIAIgAkACUAJgAoACYAJwAo
ACgAJgAnACcAJgAlACUAJQAlACUAJQAkACQAIQAhACMAIQAhACEAIQAgACAAIAAgAB4A
HAAcABwAHAAeAB0AHQAeAB4AHQAdAB0AHAAaABoAGgAXABcAFgAVABQAFAAUABMAEgAR
ABAAEAAPAA8ADgAOAA4ADgAOAA0ACwALAAsACwAKAAoACwALAAsACwALAAsADQANAA0A
DQANAA0ADQANAA0ADQAOAA8ADQANAA0ADQAMAAwADgAOABAAEQARABEAEAAQABAAEAAO
AA4ADwAPAA8ADwAPAA8ADwAOAA4ADgAOAA4ADQALAAsACwALAAsACgAKAAsACwAKAAoA
CgAKAAoACQAIAAgABgAGAAYABgAHAAcACAAIAAYABQAFAAUAAwADAAQABAACAAIAAwAD
AAIAAgACAAIAAgACAAIAAgAEAAQABAAEAAMAAgABAAAAAgABAAEAAQABAAEAAgACAAIA
AQABAAEAAAAAAAAAAAAAAAAA/v/+/wEAAQABAAEAAQABAAEAAQD///////////3//v/+
//7/AAAAAAAAAAD+//////8AAP7//v/+//////8AAAAAAAABAAEAAQACAAMABQADAAIA
AgACAAMABQADAAUABQAFAAcABgAGAAYABgAGAAcACAAJAAoADAAMAAwADAALAAoACQAI
AAYABgAGAAYABQAEAAMAAgABAAAA///+//z//P/8//z/+v/6//r/+v/6//r/+v/6//r/
+v/6//r/+v/6//r/+v/6//r/+v/6//r/+v/6//r/AAAEAAgADAAcACwAPABMAG4AkACy
ANQA3gDoAPIA/ADYALYAlAByADoAAgDK/5L/av9C/xr/8v4I/xz/MP9E/1X/Zv93/4j/
lP+e/w==
         </WaveFormData>
      </LeadData>
      <LeadData>
         <LeadByteCountTotal>10000</LeadByteCountTotal>
         <LeadTimeOffset>0</LeadTimeOffset>
         <LeadSampleCountTotal>5000</LeadSampleCountTotal>
         <LeadAmplitudeUnitsPerBit>4.88</LeadAmplitudeUnitsPerBit>
         <LeadAmplitudeUnits>��V</LeadAmplitudeUnits>
         <LeadHighLimit>2147483647</LeadHighLimit>
         <LeadLowLimit>268435456</LeadLowLimit>
         <LeadID>V4</LeadID>
         <LeadOffsetFirstSample>0</LeadOffsetFirstSample>
         <FirstSampleBaseline>0</FirstSampleBaseline>
         <LeadSampleSize>2</LeadSampleSize>
         <LeadOff>FALSE</LeadOff>
         <BaselineSway>FALSE</BaselineSway>
         <ExcessiveACNoise>FALSE</ExcessiveACNoise>
         <MuscleNoise>FALSE</MuscleNoise>
         <LeadDataCRC32>3884181011</LeadDataCRC32>
         <WaveFormData>
9P/0//T/9P/y//L/8v/y//L/8v/y//L/8P/w//D/8P/w//D/8P/w//L/8v/y//L/8P/w
//D/8P/w//D/8P/w//D/8P/w//D/7v/u/+7/7v/w//D/8P/w/+7/7v/u/+7/8P/w//D/
8P/w//D/8P/w//D/8P/w//D/7v/u/+7/7v/u/+7/7v/u/+7/7v/u/+7/8P/w//D/8P/u
/+7/7v/u/+7/7v/u/+7/7v/u/+7/7v/u/+7/7v/u/+7/7v/u/+7/8P/w//H/8//0//T/
9f/1//P/8//z//P/8//0//T/8//z//X/9//4//j/+P/6//z//P/8//7//v/8//z/+v/5
//n/+f/6//r/+v/5//f/9f/0//L/7//v//H/8f/x//D/7f/t/+z/7P/s/+z/6//r/+z/
7P/s/+z/6v/q/+r/6v/s/+3/7f/t/+3/7f/t/+z/6v/s/+3/7f/v//f/AQAMABsALgBE
AG0AnQC+ANUA5ADtAPEA8wDpAM4AoABYAAgAxv+M/13/Uv9h/2n/bv93/4D/iP+S/53/
qP+w/7j/wf/L/9L/1f/a/9z/3f/h/+P/4//j/+P/4v/k/+X/5f/m/+X/5v/m/+X/5//n
/+n/6f/o/+f/5//p/+f/5//m/+b/5v/m/+b/5v/o/+j/6P/o/+f/5//o/+j/6P/o/+j/
6P/n/+f/6P/o/+j/6P/o/+j/6P/o/+j/6P/n/+f/5//n/+f/5//n/+f/5//n/+j/6f/o
/+j/6f/p/+z/7P/t/+//8P/x//H/8v/z//T/9f/3//f/+f/7//3/+//8////AgADAAQA
BAAGAAkACwANAA4AEgATABQAFQAYABgAGgAaABwAHgAfAB8AHQAdAB4AHgAfAB8AHwAf
AB8AHwAfAB0AHgAeAB4AHQAdABsAGwAZABYAFgAUABIAEQAPAA8ADQANAAsACQAHAAYA
AwADAAIAAAD///7//P/7//v/+//5//j/+P/4//f/9v/1//T/9P/0//T/9P/0//P/8//y
//L/8P/x//H/8f/x//H/8v/y//T/9P/0//T/9f/1//b/9v/2//b/9v/2//X/9f/1//b/
+P/4//j/+P/4//j/+P/4//j/+P/4//f/+f/5//r/+v/6//r/+v/6//j/9//3//f/+f/5
//j/9v/2//b/9v/2//b/9f/1//X/9f/1//X/9f/1//T/9P/0//T/8v/y//L/8v/y//L/
8v/y//H/8f/x//H/8f/x//H/8//y//L/8v/w//D/8P/w//L/8v/y//L/8P/w//D/8P/y
//L/8f/x//L/8v/y//L/8P/w//D/8P/w//D/8P/v/+//7//v/+//8f/x//D/8P/x//H/
8f/x//H/8f/x//H/8f/x//H/8f/v//D/8P/w//D/8P/w//D/7v/w//L/8v/y//L/8v/y
//P/9f/0//T/9f/1//f/9//3//f/9f/2//b/9f/1//f/+f/6//r/+v/8//7/AAAAAAIA
AgACAAIAAAD///v/+//8//z//v/9//v/+f/4//b/8//z//P/8//z//L/8f/x//D/8P/w
//D/7//v/+z/7P/s/+z/7v/u/+7/7v/u/+//7//v/+//7//v/+7/7v/s/+3/7//z//n/
AQAOAB0ALgBGAGsAlwC+ANcA5gDxAPUA8wDnAM4AoABcAAwAyP+Q/2H/VP9f/2v/cP95
/4D/iv+W/5//pv+w/7r/w//N/9L/1//e/+D/4//l/+X/5P/l/+b/5v/o/+n/6f/q/+v/
7P/s/+v/6//r/+3/7f/s/+v/6//t/+3/7f/s/+z/7v/u/+7/7v/s/+z/7P/s/+v/6//s
/+z/6v/q/+r/6v/r/+v/7P/s/+7/7v/u/+7/7P/s/+z/7P/r/+v/6//r/+3/7f/t/+3/
7f/t/+7/7//w//D/8f/x//L/8v/z//X/9v/3//f/+P/5//r/+//9//v//f///wEAAQAC
AAUACAALAAwADAAOABEAEwAVABYAFgAXABgAGQAcABwAHgAeACAAIgAjACMAIwAjACQA
JAAjACMAIwAjACUAJQAlACMAIAAgACAAHwAfAB0AHQAbABoAGgAYABYAEwARABEADwAP
AA0ACwAJAAkABwAIAAgABgAFAAQAAgABAAEAAQD///3//P/7//n/+v/5//j/+P/2//b/
9v/2//f/9//2//b/9v/3//f/9//1//X/9v/2//j/+P/4//j/+f/5//r/+v/6//r/+v/6
//v/+//7//z//P/8//z//P8AAAAAAAAAAAAAAAAAAP///////wAAAAD+//7//v/+//7/
/f/9//3///////7//P/6//r/+v/6//r/+f/5//n/+f/5//n/+f/5//j/+P/4//r/+P/4
//j/+P/4//j/+P/4//f/9//3//n/+f/5//n/9//2//b/9v/4//j/+P/4//b/9v/2//b/
9v/2//b/9v/2//b/9f/1//b/9v/2//b/9P/0//T/9P/0//T/9P/z//T/9f/2//f/9//3
//b/9v/3//j/9v/2//b/9v/4//j/+f/7//r/+v/7//v/+//7//v/+//9//7//v/9//v/
/f///wAA/v/+/wAAAgAFAAYACQAKAAgACAAGAAUAAQABAAIAAgAEAAMAAQD///7//P/5
//n/9//3//f/9v/2//f/9//4//b/9v/1//X/9P/0//T/9P/2//b/9v/2//T/9f/1//X/
9f/1//X/9P/0//T/9f/1//f/+/8DAA4AHQAsAD4AXwCJALQA0wDiAO0A9wD5APEA4AC8
AH4ALADi/6j/d/9Y/13/bf9y/3f/gv+K/5b/of+s/7b/wv/H/8v/1P/f/+T/5P/p/+v/
6//u/+//8P/w//D/8f/x//L/8f/y//L/8f/x//H/8//z//T/8//z//X/8//z//L/8v/0
//T/9P/0//T/9P/0//T/8//z//T/9P/0//T/9P/0//P/8//0//T/8v/y//L/8v/0//T/
9P/0//T/8//y//H/8v/z//T/9f/1//X/9v/3//j/+P/5//n/+P/4//n/+//8//3//f/+
////AAABAAMABQAHAAkACwAJAAoADQAQABEAEgASABQAFwAZABsAHAAgACEAIgAjACQA
JAAmACYAJgAoACkAKQArACsALAAsAC0ALQAtAC0AKwArACsAKQAmACYAJgAlACcAJQAl
ACMAIAAgAB4AHAAbABkAGQAXABUAEwARAA8AEAANAA0ADAAMAAsACgAIAAUABQAFAAMA
AgACAAIAAQD+//3//P/8//7//v/+//7//f/9//z//P/6//v/+//7//n/+f/6//r//P/8
//z//P//////AAAAAAAAAAAAAAAA////////AAACAAIAAgACAAQABAAEAAQAAgACAAIA
AQD/////AAAAAAIAAgACAAIABAADAAMAAwADAAMAAgAAAAAAAAAAAAAAAAD/////////
//////////3//P/8//z//v/8//z//P/8//z//P/8//z/+//7//v/+//7//v/+//7//r/
+v/6//r/+v/6//r/+v/6//r/+v/4//j/+P/4//r/+v/5//n/+P/4//j/+P/4//j/+P/4
//j/+P/4//f/9//3//f/9//5//n/+P/4//n/+f/5//n/+f/5//n/+f/3//f/9//3//f/
9v/4//j/+P/4//r/+v/7//3//P/8//3//f/9//3//f/9////AAAAAP///f///wEAAgAE
AAQABgAIAAkACAAJAAgACgAKAAgABwAFAAUABgAGAAYABQADAAEAAAD+//v/+//7//v/
+//6//n/+f/4//j/+P/4//f/9//2//b/9v/2//T/9P/0//T/9P/1//X/9f/3//f/9//2
//T/9P/1//f/+f/7/wUAEAAdAC4ARABjAI0AvADdAPAA9QD9AAMB/wDoAMIAiAA4AOr/
qv9z/1D/U/9l/2r/a/92/4T/jP+Z/6b/sP+2/7//y//S/9n/4P/k/+f/6f/t/+z/7f/u
/+7/7v/v/+//8P/v//D/8P/v/+//7//x//H/8v/x//H/8//x//H/8P/w//L/8v/y//L/
8P/w//D/8P/x//H/8v/y//L/8v/y//L/7//v//D/8P/w//D/8P/w//D/8P/w//D/8f/x
//H/8f/z//P/8//z//H/8f/y//P/9v/2//f/9//2//b/9//5//r/+//7//z//f/+////
AQABAAMABQAHAAcACAALAA4ADwAQABAAEgAXABkAGwAcAB0AHQAdAB0AIgAiACQAJAAm
ACgAKQApACcAJwAoACgAKQApACkAKQAnACcAJwAlACQAJAAkACMAIwAhACEAHwAgACAA
HgAcABkAFwAXABUAFQATABEADwAOAAsACwAKAAoACQAIAAYABQAFAAUAAwACAAIAAgAB
AAAA///+//7//P/8//z//P/9//3//P/8//7//////////f/9//7//v8AAAAAAAAAAP//
//8AAAAAAAAAAAAAAAABAAEAAQACAAQABAAEAAQABgAGAAYABgAEAAQABAADAAMAAwAE
AAQABAAEAAQABAAEAAMAAwADAAMAAwACAAAAAAAAAAAAAAD+//3//f/9//7///8AAAEA
///+//7//v/+//z//P/8//r/+v/6//r/+v/5//n/+f/5//n/+f/5//n/+P/4//j/+v/6
//r/+v/6//r/+v/6//j/+P/4//j/+P/4//f/9//2//b/9v/2//j/+P/4//j/+v/6//r/
+f/3//f/9//3//f/9//2//b/9//3//f/9//3//f/9//3//X/9f/1//X/9//2//T/9v/2
//b/9v/2//b/9//5//j/+P/5//n/+//7//v/+//7//z//P/7//v//f///wAA/v/+/wAA
AgAGAAYACAAIAAgACAAGAAUAAQABAAIAAgACAAEA///9//r/+P/1//X/9//3//f/9v/z
//P/8v/y//T/9P/z//P/8v/y//L/8v/y//L/8v/y//D/8f/x//H/8//z//P/8v/w//D/
8f/x//X///8HABAAIQA0AEwAcQCbAMAA1wDmAPEA+QD3AO8A2gCqAFwACgDI/5L/Yf9U
/2H/bf90/3v/hP+O/5r/p/+y/7z/wP/F/8//2P/f/+L/4P/j/+n/6f/o/+n/6v/q/+r/
6//r/+z/7f/u/+7/7f/t/+3/7//v/+z/6//r/+3/7f/t/+z/7P/t/+7/7//w/+7/7v/u
/+7/7f/t/+7/7v/s/+z/7P/s/+v/6//s/+z/7v/u/+7/7v/w//D/8P/w//D/7//u/+3/
7f/t/+3/7f/t/+3/7v/v//D/8P/x//H/8v/y//P/9f/2//f/9//4//n/+v/7//3//f//
/wEAAwADAAQABwAKAAkACgAKAAwAEQATABUAFgAYABkAGgAbAB4AHgAgACAAIAAiACMA
IwAjACMAJAAkACUAJQAlACUAIwAjACMAIQAiACIAIgAhACEAHwAfAB0AGgAaABgAFgAX
ABUAFQATABUAEwARAA8ADAAJAAkACAAGAAUABAACAAMAAwADAAEAAAAAAAAA///+//3/
/P/8//r/+v/6//r/+f/5//j/+P/6//v/+//7//v/+//8//z//P/8//z//P/9//3//v/+
//7//v/+//7/////////AAAAAAAAAAAAAAIAAgACAAIABAAEAAQAAwABAAEAAgACAAIA
AgACAAIAAAD///////8BAAEAAAD+//7//v/+//7/AAD////////9//3//f/9//3//P/8
//z//v/8//z//P/6//r/+v/6//z/+//7//v/+//7//v/+//7//r/+v/6//r/+v/6//r/
+v/6//r/+v/6//r/+v/6//z//P/7//v//P/8//z//P/8//z//P/8//z//P/8//v/+//7
//v/+//7//v/+v/6//n/+f/5//n/+f/5//n/+f/7//v/+//7//3//P/6//z//P/8//z/
/P/8//3///8AAAAAAQABAP//////////AAACAAMAAwABAAMABQAGAAQABAAGAAgADAAM
AA4ADgAOAA4ADAALAAkACQAKAAoACgAJAAcABQAEAAIA//////////////7//f/9//z/
/P/8//z/+//7//z//P/8//z//P/8//z//P/8//3//f/9//v/+//7//r//P/8//v//f8D
AAUADwAeAC8AQgBiAIsAswDOAOUA9gD/AAEB/wDtAMwAlABCAPb/uv+G/2H/ZP91/3v/
gP+L/5b/nP+m/7P/vv/I/8z/0//d/+L/5f/u//D/7//x//X/9P/1//b/9v/0//X/9f/2
//f/+P/4//f/9//3//n/+f/4//f/9//5//v/+//6//r/+P/4//j/+P/6//r/+v/6//n/
+f/6//r/+v/6//r/+v/3//f/+P/4//j/+P/4//j/+v/6//r/+v/7//v/+//7//v/+//7
//v//f/9//7///8AAAAAAQABAAAAAAABAAMAAgADAAMABAAHAAgACQALAAkACwANAA8A
EQASABUAGAAXABgAGAAaAB8AIQAjACQAJgAnACgAKQAqACoALAAsACwALgAvAC8ALwAv
ADAAMAAtAC0ALQAtAC0ALQAtACsAKgAqACoAKQApACcAJwAlACQAJAAiACAAIQAfAB8A
HQAcABkAFgATABMAEQASABIADgANAAwACgAJAAkACQAHAAYABgAGAAUABgAFAAQABAAE
AAQABAAEAAUABQAEAAQABAAFAAUABQAFAAUABgAGAAYABgAGAAYACQAJAAoACgAIAAgA
CAAIAAsACwALAAwACgAKAAoACgAMAAwADAAMAAwADAAMAAsACQAJAAoACgAKAAoACgAK
AAgABwAHAAcACQAJAAgABgAGAAYABgAGAAYABQAFAAUABQAFAAUABQAFAAQABAAEAAYA
BAAEAAQAAgACAAIAAgACAAEAAQABAAEAAQABAAEAAwACAAIAAgACAAIAAgACAAIAAgAC
AAIAAgACAAIAAgAAAAAA/////wAAAAAAAAAAAgACAAIAAgAAAAAAAAD/////////////
AQABAAAAAAD///////////////////////////////8BAAIAAgABAAAA///+/wAAAAAB
AAMABAAEAAUABQADAAMAAwADAAUABgAGAAUABQAHAAkACgAIAAgACgAMAA4ADgAQABAA
EgASABAADwALAAsADAAMAAoACQAHAAUABQAEAAIAAwABAAEAAQAAAP/////+//7//P/8
//v/+//8//z//P/8//r/+v/6//r/+v/7//v/+//7//v/+//6//r//P/9//3///8FAA0A
HgAtADwAWACBAK0A0gDrAPoAAwELAQkB+QDUAKAAVAACAL7/hP9Z/1L/Y/9x/3T/e/+C
/4z/mv+n/7L/uv/E/8v/0//c/+H/6P/q/+v/7f/v/+7/7//w//D/8f/z//T/9v/2//b/
9f/z//P/8//1//X/9v/1//X/9//1//X/9P/0//T/9P/0//T/9P/0//T/9P/x//H/8v/y
//T/9P/0//T/9f/1//b/9v/0//T/9P/0//T/9P/0//T/9f/1//X/9f/3//f/9//3//f/
9//4//n/+P/4//n/+f/6//r/+//9//7//////wAAAwAEAAUABwAHAAkACwANAA8AEAAT
ABYAFwAYABgAGgAdAB8AIQAiACIAIwAkACUAKgAqACwALAAqACwALQAtACsAKwAsACwA
KwArACsAKwApACkAKQAnACYAJgAmACUAJwAlACUAIwAhACAAHQAaABsAGQAZABcAFQAT
ABEADwAQAA0ADQAMAAoACQAIAAYABQAFAAUAAwABAAAA///9//7//f/8//z//P/8//z/
/P/9//3//P/8//z//f/9//3//v///wEAAgAAAAAAAAAAAP////8AAAAAAgACAAIAAgAD
AAMAAwAEAAYABgAGAAYABgAGAAYABgAEAAQABAADAAMAAwAEAAQAAgACAAIAAgAEAAMA
AwADAAEAAQAAAP7//v/+//7//v/+//3//f/9//v/+//7//v//f/8//z//P/8//r/+v/6
//z//P/8//z/+//5//j/9//3//f/9//3//f/9v/2//b/9v/2//b/9v/4//j/+P/4//b/
9v/2//b/9v/2//X/9f/2//b/9v/2//b/9v/2//b/9v/2//b/9f/3//f/9//3//X/9f/0
//T/9//3//f/9//3//b/9v/2//b/9v/2//b/9//5//r/+v/7//v/+f/5//n/+f/5//r/
+v/5//n/+//9//7//v/+/wAAAgAEAAQABgAGAAYABgAEAAMAAQABAAIAAgACAAEA///9
//r/+P/1//X/9//3//f/9v/z//P/8v/y//L/8v/x//H/8v/y//L/8v/y//L/8v/y//D/
8f/x//H/8f/x//H/8P/w/+7/8f/z//P/+/8FAA4AGwAuAEYAZwCVAL4A2wDuAPUA/QAB
AfkA5gDCAIYANADo/6b/af9G/0//X/9k/2v/dv+A/4r/lf+i/67/uv/B/8f/zv/Z/97/
4P/h/+P/5f/m/+f/6P/o/+j/6f/p/+r/7f/u/+7/7f/r/+v/7f/t/+z/6//r/+3/7//v
/+7/7v/u/+7/7v/u/+z/7P/s/+z/6//r/+z/7P/s/+z/7P/s/+v/6//s/+z/7P/s/+z/
7P/u/+7/7v/u/+//7//v/+//7f/t/+3/7f/t/+3/7v/v//D/8P/x//H/9P/0//X/9//4
//n/+f/6//n/+v/7//3///8BAAMABQAFAAYACQAMAA0ADgAOABAAFQAXABkAGgAcAB0A
HgAfACAAIAAiACIAIgAkACUAJQAlACUAJgAmACUAJQAlACUAJQAlACUAIwAiACIAIgAh
AB8AHQAdABsAGgAaABgAFgAVABMAEwARABEADwANAAsACgAHAAcABgAEAAMAAgAAAP//
//////3//P/8//z/+//4//f/9v/2//b/9v/2//b/9f/1//T/9P/2//f/9//3//f/9//4
//j/+P/4//j/+P/5//n/+v/6//r/+v/6//r/+//7//v//P/6//r/+v/6//7//v/+//7/
/v/+//7//f//////AAAAAP///v/9//z//P/7//v/+//9//3//P/6//j/+P/4//j/+v/5
//n/+f/3//f/9//3//n/+P/4//j/+P/2//b/9v/0//T/9P/0//X/9f/2//f/9f/1//X/
9f/1//T/9P/0//T/9P/0//T/9P/0//T/9P/0//T/9P/0//b/9v/1//X/9P/0//T/9P/0
//T/9P/0//T/9P/0//P/9f/1//X/9f/1//X/9P/0//X/9f/1//X/9f/1//X/9f/1//X/
9f/1//X/9v/2//b/9v/2//b/9v/4//j/+P/4//j/+P/2//b/9//5//j/+P/5//n/+//7
//v/+//5//r/+v/5//r//f8AAAIAAAAAAAIABAAGAAYACAAIAAgACAAGAAUAAwADAAQA
BAAEAAMAAQD///z/+v/3//f/+P/5//r/+v/4//f/9f/0//b/9v/1//X/9P/0//T/9P/0
//T/9P/0//T/9f/1//X/9f/1//X/9P/0//T/9f/3//v/AwANABgAJwA6AFQAeQCnAMoA
5QD0AP0AAwEHAfsA4gCyAGoAEgDI/5D/Y/9S/2P/cf90/3v/hP+O/5j/pf+w/7r/wv/L
/9P/2v/f/+L/5v/l/+f/6f/s/+3/7v/u/+z/7f/t/+7/7//w//D/7//v/+//8f/x//L/
8f/x//P/8v/x/+//7v/w//D/8P/w//D/8P/w//D/7//v//D/8P/w//D/8P/w/+3/7f/u
/+7/7v/u/+7/7v/u/+7/7v/u/+3/7f/t/+3/7//v/+//7//t/+3/7v/v//L/8v/z//P/
9P/0//X/9//2//f/9//4//n/+v/7//3//f///wEAAwADAAQABwAKAA0ADgAOABAAEQAT
ABUAFgAYABkAGgAbAB4AHgAgACAAIAAiACMAIwAhACEAIgAiACMAIwAjACMAIwAjACMA
IQAgACAAIAAfAB8AHQAdABsAGAAYABYAFAAVABMAEwARABEADwANAAsACgAHAAcABgAE
AAMAAgAAAP3//f/9//v/+v/6//r/+f/4//f/9v/2//j/+P/4//j/9//3//b/9v/2//f/
9//3//f/9//4//j/+P/4//j/+P/3//f/+P/4//j/+P/4//j/+v/7//z//v/9//z/+//6
//z//P/8//z//P/8//z/+//9//3//v/+//z//P/8//z//P/7//v/+//9//3//P/6//r/
+v/6//r/+v/5//n/+f/3//f/9//3//n/+P/4//j/+v/4//j/+P/2//b/9v/2//b/9f/1
//X/9//3//f/9//1//T/9P/0//b/9v/2//b/9f/0//P/8v/y//L/8v/y//T/9P/z//P/
9P/0//T/9P/0//T/9P/0//T/9P/0//P/8//z//P/8//z//P/8v/y//P/8//z//P/8//z
//P/8//z//P/8//z//H/8v/y//L/9P/0//T/9P/y//L/8//z//X/9f/0//T/8//z//P/
9P/1//X/9f/2//b/9P/2//T/9P/0//T/9v/2//f/+f/6//r/+//7//v/+//7//v/+f/6
//r/+f/7//3///8AAP7//v8AAAIABgAGAAgACAAGAAYABAADAAEAAQACAAIAAgABAP//
/f/8//r/9//3//f/9//3//b/9v/3//f/+P/1//T/8v/x//H/8v/z//T/9P/0//T/9P/y
//P/8//z//X/9f/1//T/9P/0//X/9f/3//3/BwASACEAMgBMAHMAnwDCANsA7AD1APsA
/wD1ANoArgBoABYA0v+a/2n/Vv9n/3X/dv9//4r/kP+Y/6f/sv+6/8D/yf/R/9j/3//k
/+b/5//n/+n/7P/t/+7/7v/u/+//7//w/+//8P/w/+//7//v//H/8f/y//H/8f/z//P/
8//y//L/8v/y//L/8v/y//L/8v/y//H/8f/y//L/8v/y//L/8v/z//P/9P/0//L/8v/y
//L/9P/0//T/9P/1//X/9f/1//X/9f/1//X/9//3//j/+f/4//j/+f/5//r/+v/7//3/
AAABAAEAAgABAAIAAwAFAAUABwAJAAsACwAMAA8AEgATABQAFAAWABkAGwAdAB4AIAAh
ACIAIwAmACYAKAAoACoALAAtAC0AKwArACwALAArACsAKwArACsAKwArACkAKAAoACgA
JwAnACUAJQAjACIAIgAgAB4AGwAZABkAFwAZABcAFQATABQAEQARABAADgANAAwACgAJ
AAkACQAHAAYABgAGAAUABAADAAIAAgACAAIAAgACAAMAAwACAAIAAAABAAEAAQABAAEA
AgACAAIAAgACAAIAAwADAAQABAAGAAYABgAGAAkACQAJAAoACgAKAAoACgALAAoACQAI
AAoACgAKAAkACwALAAwADAAKAAoACgAKAAwACwALAAsACQAJAAgABgAGAAYABgAGAAYA
BQAFAAUABQAFAAUABQAFAAQABAAEAAYABAAEAAQAAgACAAIAAgAEAAMAAwADAAEAAQAB
AAEAAwACAAIAAgACAAIAAgACAAIAAgACAAIAAgACAAIAAgACAAIAAQABAAIAAgACAAIA
AgACAAIAAgACAAIAAgABAAEAAQABAAEAAQABAAAAAAABAAEAAQABAAEAAQABAAEAAQAB
AAEAAQADAAQABAAEAAMAAgABAAAAAAAAAAEAAQADAAMAAgACAAEAAQABAAIABQAFAAUA
BgAGAAIAAAAAAAAAAAACAAIAAwAFAAYABgAHAAcACQAJAAkACQAHAAgACAAHAAkACwAN
AA4ADAAMAA4AEAAUABQAFgAWABYAFgAUABMADwAPABAAEAASABEADwANAAoACAAFAAUA
BQAFAAUABAAFAAUABAAEAAIAAgABAAEAAAAAAAAAAAACAAIAAgACAAIAAwADAAMAAwAD
AAMAAgAAAAAAAQABAAcADQAVAB4AKwBAAFoAfwCvANYA7wD6AAUBDQERAQcB7AC+AHQA
IADY/57/b/9e/23/e/9+/4P/jP+W/6L/rf+2/8D/yv/T/93/5P/p/+7/8P/z//f/9//6
//v//P/8//r/+//7//z//f/+//7//f/9//3///////7//f/9////AQABAAAAAAAAAAAA
AAAAAP7//v/+//7//////wAAAAAAAAAAAAAAAP3//f/+//7//v/+//7//v8AAAAAAAAA
AP//////////AQABAAEAAQABAAEAAgADAAIAAgADAAMABgAGAAcACQAIAAkACQAKAA0A
DgAPABEAEQATABUAFwAXABgAGwAeAB8AIAAgACIAIwAlACcAKAAsAC0ALgAvADIAMgA0
ADQAMgA0ADUANQA1ADUANgA2ADcANwA3ADcANQA1ADUAMwA0ADQANAAzADEALwAvAC0A
KgAqACgAJgAlACMAIwAhACMAIQAfAB0AHAAZABkAGAAVABMAEQAOAA8ADwAPAA0ACgAK
AAoACQAIAAcABgAGAAYABgAGAAYABQAFAAQABAAEAAUABQAFAAMAAwAEAAQABgAGAAYA
BgAHAAcACAAIAAgACAAIAAgACQAJAAkACgAKAAoACgAKAA4ADgAOAA4ADAAMAAwACwAL
AAsADAAMAAwADAAMAAwACgAJAAkACQAJAAkACAAGAAYABgAGAAYACAAHAAcABwAFAAUA
BQAFAAMAAgACAAIAAgAAAAAAAAACAAIAAgACAAAA//////////////////////7//v/+
//7//v/+//7//v/+//7//v/8//z//P/8//r/+v/5//n//P/8//z//P/8//z//P/8//r/
+v/6//n/+//7//v/+//5//n/+P/4//v/+//7//v/+//7//v/+//5//n/+f/5//f/+P/4
//j/+v/6//r/+v/4//j/+f/5//n/+f/4//j/+f/5//n/+v/5//n/+f/6//z//P/8//z/
/P/8//3//v/8//3///8BAAEA/v///wAAAQACAAMABAAFAAYABwAIAAkACgAJAAgABwAG
AAQABAAEAAQAAQAAAP///v/8//z//P/8//v/+v/5//j/9v/2//b/9v/0//T/9P/0//T/
9P/0//T/9P/0//T/9P/2//b/9v/2//X/9P/z//L/9P/2//j/+v8GABAAGgAkAEIAYAB+
AJwAtQDMAOMA+gDwAOgA4ADYAJ8AZgAtAPT/yf+g/3f/Tv9X/2D/af9y/3//iv+V/6D/
qf+w/w==
         </WaveFormData>
      </LeadData>
      <LeadData>
         <LeadByteCountTotal>10000</LeadByteCountTotal>
         <LeadTimeOffset>0</LeadTimeOffset>
         <LeadSampleCountTotal>5000</LeadSampleCountTotal>
         <LeadAmplitudeUnitsPerBit>4.88</LeadAmplitudeUnitsPerBit>
         <LeadAmplitudeUnits>��V</LeadAmplitudeUnits>
         <LeadHighLimit>2147483647</LeadHighLimit>
         <LeadLowLimit>268435456</LeadLowLimit>
         <LeadID>V5</LeadID>
         <LeadOffsetFirstSample>0</LeadOffsetFirstSample>
         <FirstSampleBaseline>0</FirstSampleBaseline>
         <LeadSampleSize>2</LeadSampleSize>
         <LeadOff>FALSE</LeadOff>
         <BaselineSway>FALSE</BaselineSway>
         <ExcessiveACNoise>FALSE</ExcessiveACNoise>
         <MuscleNoise>FALSE</MuscleNoise>
         <LeadDataCRC32>3643101906</LeadDataCRC32>
         <WaveFormData>
9P/0//T/9P/0//T/9P/0//T/9P/0//T/8//y//H/8P/y//L/8v/y//L/8v/y//L/8v/y
//L/8v/w//D/8P/w//D/8P/w//D/8P/w//D/8P/y//L/8v/y//D/8P/w//D/8P/w//D/
8P/w//D/8P/w//D/8P/w//D/8P/w//D/8P/w//D/8P/w//D/8P/w//D/8v/y//L/8v/w
//D/8P/w//L/8v/y//L/8P/w//D/8P/w//D/8P/w//D/8P/w//D/8P/w//H/8v/0//X/
9f/1//P/8//0//T/9P/0//T/8//1//f/+f/8//r/+//8//7///8AAAAAAAD//wAAAAD/
/wAAAAAAAAAAAAD8//r/+f/4//T/8v/y//L/8v/x//H/7v/u/+3/7P/s/+3/7v/u/+3/
7f/t/+3/7f/t/+3/7v/u/+7/7v/t/+3/7f/t/+z/7P/r/+r/5f/j/+X/6v/v//f///8I
ABwAMwBHAFcAYgBrAHUAgQCOAJUAkgB2AEoAJwAPAPn/6v/k/9j/zv/K/8f/yf/M/87/
0v/T/9T/2P/f/+P/4v/k/+T/5f/o/+j/5//m/+f/5v/n/+f/5//n/+j/6P/n/+f/6f/p
/+n/6v/o/+j/6P/o/+j/6P/o/+j/6P/o/+j/6P/o/+j/6P/o/+j/6P/o/+j/6P/o/+f/
5//n/+j/6P/o/+j/6P/n/+f/6f/p/+n/6f/p/+n/6f/p/+r/6v/q/+r/6P/o/+n/6v/o
/+j/6f/q/+r/7P/s/+3/7v/v//D/8P/z//T/9f/3//j/+//7//z//f/9////AgAEAAQA
BwAJAA0AEAAQABIAFAAWABcAFwAaABsAHAAdAB4AIQAiACQAIwAiACMAIgAkACQAJAAk
ACYAJgAmACYAJAAkACQAIgAfAB4AHgAcABsAGAAVABQAEgAPAA8ADQANAAsACQAIAAUA
AwABAP//AQD///7//f/6//r/+v/4//f/9//2//X/9P/0//T/9P/0//X/9f/2//b/9f/1
//X/8//z//P/8//z//P/8//0//b/9v/2//f/9//3//f/9//3//j/+f/6//j/+f/5//n/
+//7//v/+//5//n/+f/5//r/+v/6//r//P/8//z/+//7//z//P/8//r/+f/5//n/+//6
//n/+f/5//n/+P/3//f/9//4//j/9v/2//b/9//3//b/9v/2//T/9P/z//P/9f/1//X/
9f/1//T/9P/0//T/9P/0//T/8//z//P/8//z//P/8//z//P/8//z//P/8//z//P/8v/y
//L/8v/y//L/8v/y//P/8f/w//D/8P/y//L/8v/y//L/8v/y//L/8v/y//H/8f/y//L/
8v/y//L/8v/y//L/9P/0//T/9P/y//L/8v/y//L/8v/z//P/8f/y//T/9P/0//T/9P/0
//X/9v/2//f/9//3//f/9//4//j/+P/4//j/9//3//n/+//+//7///8AAAIABQAGAAYA
BgAFAAYABgAFAAIAAgACAAIABAAAAP7//f/8//j/9v/2//b/9v/1//X/9P/0//P/8v/z
//P/8//y/+//7//v/+//7//v/+//8P/y//L/8v/x/+//7//v/+7/7v/t/+r/6//r/+v/
7v/z//v/AwAOAB4AMwBJAFsAaABxAHsAgwCMAJMAkAB4AFAALQATAPv/7v/k/9z/1P/O
/8n/zf/U/9T/0v/X/9r/3v/j/+X/5v/q/+z/6//u/+z/6v/q/+z/7P/t/+3/7f/t/+7/
7v/t/+3/7//v/+//8P/u/+7/7v/u/+7/7v/u/+7/8P/w//D/8P/u/+7/7v/u/+z/7P/s
/+z/7P/s/+v/6//t/+7/7v/u/+7/7v/t/+3/7f/t/+3/7f/t/+3/7f/t/+7/7v/u/+7/
7v/u/+//8P/y//L/8//0//L/9P/0//X/9v/3//j/+P/5//r/+//9//7/AQABAAIABQAF
AAcACgAOAA4AEQATABUAGAAYABoAGgAcAB0AHQAgACEAIgAjACUAJwAnACgAKAAoACoA
KgAqACoAKgAqACwALAAsACwAKQAoACcAJAAjACIAIgAgACEAHgAbABoAFgATABMAEQAP
AA0ACwAKAAsACQAHAAUAAwABAAAA///+//7//v/8//n/+f/4//f/9//4//n/+v/5//n/
+P/4//j/9//3//f/+f/5//n/+f/5//n/+f/6//r/+v/6//v/+//7//v/+//7//z//f/+
//7//////////f/9//3//f/+////AAABAAAAAAAAAAAAAAAAAAAA/////wAAAAAAAAAA
///////////+//3//f/9//3//P/7//v/+//8//z/+v/6//r/+//7//r/+v/6//r/+v/5
//n/+f/5//n/+f/5//j/+P/4//r/+v/6//r/+f/5//n/+f/3//f/9//3//f/9//3//f/
+f/5//n/+P/4//j/+P/4//j/+P/4//n/9//2//b/9v/2//b/9v/2//j/+P/4//j/+v/6
//n/+f/4//r/+v/6//r/+v/6//r/+//8//z//f/9//3//f/9//7//v/+//7//v/9//3/
//8BAAQABAAFAAYACAALAAwADAAMAAsADAAMAAsACAAIAAgACAAKAAYABAADAAIA/v/8
//z/+v/6//n/+f/5//r/+v/6//f/9//3//b/9f/1//X/9f/3//f/9//4//b/9v/2//X/
9f/1//X/9P/0//X/9P/z//H/8f/y//f///8HAA4AHAAvAEUAWQBmAG8AewCHAJAAmQCe
AIwAZgA7ACEACwD4//D/5v/a/9T/0f/P/9T/2v/a/9//4v/i/+P/5//u//D/8P/x//L/
8P/x//L/9f/2//X/9f/1//X/9P/0//P/8//z//P/8//0//T/9P/0//T/9P/0//T/9P/0
//T/9P/0//T/9P/0//T/9P/0//T/9P/0//T/8//z//P/9P/0//T/9P/0//P/8//1//X/
9f/1//T/8//y//H/9P/0//T/9P/2//b/9//4//b/9v/3//j/9v/4//j/+f/8//3//v/+
////AAABAAMABgAJAAkACgALAAsADQAQABIAEgAVABcAGQAcABwAHgAgACIAIwAjACYA
JwAoACkAKQArACsALAAuAC4AMAAwADAAMAAwADAALgAuAC4ALgAsACwALAAqACkAKAAo
ACYAIwAgAB0AHAAcABkAGQAXABMAEQAPAA4ADwANAAsACQAJAAcABgAFAAIAAgACAAAA
//////7//f/8//z//P/8//z//f/9//7//v/9//3//f/7//v/+//7//v/+//7//z//P/8
//z//f////////////3//v///wAAAAABAAEAAQABAAEAAQABAAMAAwADAAMAAgACAAIA
AgAAAAAAAAD//wEAAgACAAIAAgABAAEAAQADAAIAAQABAP/////+//3//f/9//7//v/8
//z//P/9//v/+v/6//r/+v/6//n/+f/5//n/+f/5//n/+P/4//j/+v/6//r/+v/5//n/
+f/5//n/+f/5//n/+f/5//n/+f/3//f/9//2//b/9v/2//b/9v/2//b/9//3//b/9v/2
//T/9P/0//T/9P/0//T/9P/2//b/9f/1//b/9v/2//b/9v/2//b/9v/2//b/9v/2//T/
9P/2//b/9v/2//b/9v/3//j/+P/5//n/+f/5//n/+v/6//r/+v/6//n/+f/7//3/AAAA
AAEAAgAEAAMABAAEAAQABwAIAAgABwAGAAYABgAGAAYAAgAAAP//AAD8//r/+v/4//j/
9//3//b/9v/1//T/8//z//P/8v/v/+//7//v/+3/7f/t/+7/8P/w//D/7//v/+//7//u
/+7/7f/s/+3/6//p/+z/8f/1////CgAYACsAQQBXAGQAaQBxAH8AigCRAJQAhgBgADUA
FQD7/+b/3P/Y/8z/wv/B/8P/yP/M/9D/0//U/9b/3f/h/+T/6P/q/+n/6v/s/+r/6v/s
/+z/6//r/+v/6//s/+z/6//r/+3/7f/t/+7/7v/u/+7/7v/u/+7/7v/u/+z/7P/s/+z/
7P/s/+z/7P/u/+7/7v/u/+z/7P/r/+v/6//s/+z/7P/s/+z/6//r/+v/6//r/+v/7f/t
/+3/7f/w//D/8P/w/+//7v/u/+7/8P/w//H/8v/y//T/9P/1//T/9f/2//b/+f/6//v/
/f/+/wEAAQACAAUABQAHAAoADAAMAA8AEQATABYAFgAYABoAHAAdAB0AIgAjACQAJQAj
ACUAJQAmACgAKAAqACoAKgAqACoAKgAqACoAKgAqACgAKAAoACYAJQAkACQAIgAjACAA
HQAcABgAFQAVABMAEwARAA8ADgALAAkABwAFAAYABQAFAAUAAgACAAIAAAABAAEAAAD/
//z//P/8//z//P/9//3//v/+//3//f/9////////////////////AAD+//7//v////3/
/f/9//3//f/+////AAAAAAEAAQABAAMAAwADAAMABQAFAAUABQAEAAQABAAEAAMAAgAB
AP//AQACAAIAAgACAAEAAQABAAEAAAD/////AQABAAAA///9//3//v/+//3//v///wEA
AAD+//3//P/8//z/+//7//v/+//7//v/+//6//r/+v/8//z//P/8//n/+f/5//n/+f/5
//n/+f/7//v/+//7//n/+f/5//j/+P/4//j/+P/2//b/9v/3//j/+P/5//r/+v/6//r/
+v/4//j/+P/4//j/+P/3//f/+P/4//j/+P/4//j/+P/4//j/+P/4//j/+P/2//T/9v/2
//b/9v/2//b/9//4//j/+f/5//n/+v/7//3//v/+//7//v/9//v//f///wIAAAABAAIA
BAAHAAgACAAIAAkACgAKAAkACAAIAAgACAAIAAQAAgABAP//+v/3//b/+P/4//f/9//2
//b/9f/0//P/8//z//L/8f/x//H/8f/x//H/8f/y//D/8P/w/+//8f/x//H/8P/w/+//
7v/r/+v/7//y//X//f8HABAAIAA1AEkAWQBkAG8AewCFAJAAmwCaAHgATAArABEA+f/s
/+T/2v/U/87/y//P/9T/1v/c/9//3v/e/+P/5//s/+7/6v/r//D/7v/s/+z/7v/u/+3/
7f/t/+3/8P/w/+//7//v/+//7//w/+7/7v/u/+7/7v/u/+7/7v/u/+7/7v/u/+7/7v/u
/+7/7P/s/+z/7P/s/+z/6//r/+v/7P/s/+z/7P/s/+v/6//s/+3/7v/v/+3/7f/t/+3/
7v/u/+7/7v/u/+7/7//w//D/8P/x//L/8v/0//T/9f/2//f/+P/4//n/+v/7//3//v8B
AAEAAgAFAAUABwAKAAoACgANAA8AEwAWABYAGAAaABwAHQAdACAAIQAiACMAIwAlACUA
JgAmACYAKAAoACgAKAAoACgAKAAoACgAKAAmACYAJgAkACMAIgAiACAAHwAcABkAGAAW
ABMAEwARABAADwAOAA4ADAAJAAYAAwAFAAMAAgABAAAAAAAAAP7//f/9//z/+//6//r/
+v/6//j/+f/5//r//P/7//v/+//7//v/+//7//3//f/9//7//P/8//z//f//////////
////AAABAAIAAAABAAEAAQABAAEAAQABAAMAAwADAAMABAAEAAQABAADAAIAAQD//wEA
AgACAAIAAgABAAEAAQABAAAA///////////+//3//////wAAAAD+//7//v////3//P/8
//z//P/8//v/+//7//v/+//7//3//P/8//z/+v/6//r/+v/7//v/+//7//v/+//7//v/
+//7//v/+//7//v/+//6//r/+v/6//r/+//8//3////9//z//P/8//z//P/8//z//P/8
//z//P/8//z/+//7//r/+v/6//r//P/8//z//P/8//z//P/8//7//v/8//7//v/+//7/
/v/+////AAAAAAEAAQABAAEAAQACAAIAAwAEAAUABQAEAAUABgAIAAgACQAKAAwADwAQ
ABAAEAARABIAEgARAA4ADgAOAA4ADgAKAAgABwAIAAQAAgACAAIAAgABAAEA/v/+//3/
/P/9//3//f/8//3//f/9//3/+//7//v//P/8//z//P/7//v/+//7//r/+v/5//j/9//3
//X/+P///wcAEQAiADQARQBVAGUAcgB9AIcAlQCeAKUAmgByAEYAKwATAP//8v/s/+T/
3P/Y/9v/3f/g/+L/5v/p/+j/6v/v//H/8v/2//j/9//4//r/+P/4//r/+v/5//n/+f/5
//j/+P/3//f/+f/5//n/+v/6//r/+v/6//z//P/8//z/+//6//n/+P/6//r/+v/6//z/
/P/8//z/+v/6//n/+f/3//j/+P/4//j/+P/3//f/+f/5//n/+f/7//v/+//7//r/+v/6
//r//P/8//3//v/+//7///8AAP7/AAAAAAEAAgADAAQABAAHAAgACQALAAoADQANAA4A
EwATABUAGAAYABgAGwAdAB8AIgAiACQAJgAoACkAKQAqACsALAAtAC0ALwAvADAAMAAw
ADIAMgAyADIAMgAyADAAMAAwADAALgAuAC4ALAArACoAKgAoACcAJAAhACAAIAAdAB0A
GwAXABUAEwASABMAEQAPAA0ADQALAAoACQAGAAYABgAEAAMAAwACAAEAAgACAAIAAgAC
AAMAAwAEAAQAAwADAAMAAwADAAMAAwADAAMAAwAEAAYABgAGAAcACQAJAAkACQAIAAgA
CAAIAAgACQAJAAkACQAJAAkACQAJAAkACQAJAAgACAAIAAgABwAGAAUAAwAFAAYABgAG
AAYABQAFAAUABwAGAAUABQAFAAUABAADAAEAAQACAAIAAAAAAAAAAQABAAAAAAAAAAIA
AgABAAEA//////////////7//v/+//z//P/8//z//P/9//7/////////////////////
/////////////v/8//z//P/8//z//P/8//3////+//7//v/8//z//P/8//z//P/8//z/
/v/+//3//f/+//7//v/+//7//v/+//7//P/8//z//P/+/wAA/v/8//z//P/8//7//v//
/wAAAAABAAEAAQABAAEAAgACAAQABAAEAAMAAQADAAUACAAGAAcACAAKAA0ADgAOAA4A
DwAQABAADwAOAA4ADgAOAAwACAAGAAUABgACAAAAAAD+//7//f/9//z//P/7//r/+f/5
//n/+P/3//f/9//3//X/9f/1//b/9v/2//b/9f/3//f/9//2//b/9f/2//P/7//v//T/
+/8DAAkAFgAqAD0AUQBjAG4AeQCDAI8AmACbAJIAdABGACMABwDx/+T/3v/Y/9D/yv/F
/8v/0v/W/9r/3f/e/+D/4//n/+r/7v/w/+//8P/y//H/8P/x//D/8f/x//H/8f/w//D/
7//v//H/8f/x//L/8v/y//L/8v/y//L/8v/y//D/8P/w//D/8P/w//D/8P/w//D/8P/w
//L/8v/x//H/7//w//D/8P/u/+7/7f/t/+//7//v/+//8f/x//H/8f/y//L/8v/y//D/
8P/x//L/9P/0//X/9v/2//j/+P/5//j/+f/6//r//f/+////AQACAAUABQAGAAkACQAL
AA4AEgASABUAFwAXABoAGgAcABwAHgAfAB8AIwAlACcAKQAnACkAKQAqACgAKAAqACoA
KgAqACoAKgAqACoAKgAqACYAJgAmACQAJQAkACQAIgAfABwAGQAYABgAFQAVABMADwAN
AAsACgAJAAcABQADAAUAAwACAAEA/v/+//7//P/5//n/+P/3//j/+P/4//j/+P/5//n/
+v/6//n/+f/5//n/+f/5//n/+v/7//z//v/+//7//v////3//f/9//3/+//8//3//v/+
/////////wEAAQABAAEAAQABAAEAAQD+//7//v/+//7//v/+//3//f/+//7//v/+//3/
/f/9//v/+v/5//n/+//7//r/+f/3//f/+P/4//b/9v/2//f/9//2//b/9v/2//b/9f/1
//f/9//3//f/9v/0//P/8v/y//L/8v/y//P/8//z//P/8//z//P/8//z//P/8//z//P/
8//z//L/8v/y//L/8v/y//L/8v/z//P/8v/y//L/8P/w//D/8P/w//D/8P/w//D/8P/v
/+//8f/y//P/9P/0//L/8v/y//L/8v/y//L/8//0//b/9//3//f/9f/1//b/9v/2//b/
9v/1//X/9//5//z/+v/7//z//v///wAAAAAAAAMABAAEAAMAAgACAAIAAgACAP7//P/7
//j/9P/y//L/9P/0//P/8//w//D/7//u/+v/6//r/+r/6v/r/+z/7f/v/+//7//w/+//
7v/t/+v/6//r/+v/6v/q/+n/6v/p/+X/5f/q/+3/8//7/wgAGgAtAEEAUwBgAGcAbwB7
AIQAjQCQAH4AVAArAA0A8f/g/9j/0P/G/8L/wf/B/8T/yP/M/9H/1v/Y/9n/2//i/+b/
5v/l/+b/6P/m/+b/6P/o/+f/5//n/+f/6v/q/+n/6f/n/+f/5//o/+j/6P/o/+j/6v/q
/+r/6v/q/+r/6v/q/+r/6v/q/+r/6f/o/+f/5v/o/+j/5//n/+n/6v/q/+r/6P/o/+f/
5//p/+n/6f/p/+v/6//r/+v/6//q/+n/6P/q/+r/6//s/+z/7P/t/+7/7v/w//D/8f/y
//P/9P/0//P/9P/1//f/+f/9//7/AAABAAEAAwAGAAgACAALAA0ADwASABIAFAAYABoA
GwAbABwAHQAeAB8AHwAhACEAIgAgACAAIgAiACQAJAAkACQAJAAkACQAJAAiACIAIgAg
AB0AHAAcABoAGwAYABUAFAAQAA0ADQALAAkABwAFAAQAAwABAP///f/9//v/+v/5//r/
+v/6//j/9f/1//T/8//y//L/8v/y//L/8//z//T/9P/z//P/8//1//X/9f/1//X/9f/1
//b/9P/0//T/9f/3//f/9//3//f/+P/5//r/+P/5//n/+f/3//f/9//3//n/+f/5//n/
+v/6//r/+v/8//z//P/7//r/+v/5//j/+P/3//f/9//5//j/9//3//X/9f/0//P/8//z
//T/9P/0//T/9P/1//X/9P/0//T/9P/0//P/8//x//H/8f/x//L/8v/z//T/8v/y//L/
8v/x//H/8f/x//H/8f/x//H/8//z//P/8//x//H/8f/w//D/8P/w//D/8v/y//L/8//x
//D/8P/w//L/8v/y//L/8v/y//L/8v/w//D/7//v//D/8P/w//D/8v/y//L/8v/y//L/
8v/y//T/9P/0//T/8v/y//P/8//z//T/9P/0//T/9P/0//T/9f/2//b/9//3//f/9//3
//j/+P/4//j/+P/3//n/+//9/wAA/v///wAAAgAFAAYABgAGAAcACAAIAAcACAAIAAgA
CAAGAAIAAAD///z/+P/2//b/9//4//j/+f/3//b/9P/y//H/8f/x//D/8f/x//H/8f/x
//H/8f/y//L/8v/y//H/8f/x//H/8P/w/+3/7P/t/+v/7f/y//f//f8HABYAJAA5AE0A
XwBqAHEAewCJAJIAmQCWAHoATAAlAAsA9f/m/+D/2v/S/8z/y//N/9L/1v/a/9v/3v/g
/+P/5f/m/+r/7P/p/+r/7P/s/+z/7v/u/+3/7f/t/+3/8P/w/+//7//t/+3/7f/u//D/
8P/w//D/7//u/+3/7P/u/+7/7v/u/+z/7P/s/+z/7P/s/+z/7P/u/+7/7f/t/+v/7P/s
/+z/7P/s/+v/6//r/+v/6//r/+n/6f/p/+n/7P/s/+z/7P/s/+z/7f/u//D/8P/x//L/
8P/y//L/8//0//X/9v/2//X/9v/3//n/+v/9//3//v8BAAEAAwAGAAoACgANAA8ADwAS
ABIAFAAYABoAGwAbABwAHQAeAB8AHwAhACEAIgAiACIAJAAkACQAJAAkACQAIgAiACIA
IgAiACIAIgAgAB8AHgAeABwAGQAWABMAEgAQAA0ADQALAAsACQAHAAYAAwABAP///f/9
//v/+v/5//j/+P/4//b/9//3//b/9f/y//L/8v/y//T/9f/1//b/9P/z//P/8//1//X/
9f/1//X/9f/1//b/+P/4//j/+f/3//f/9//3//X/9v/3//j/+v/7//v/+//5//n/+f/5
//n/+f/5//n/+v/6//r/+v/6//r/+v/5//n/+v/6//r/+P/3//f/9//5//j/9//3//f/
9//2//X/9f/1//b/9v/0//T/9P/1//f/9v/2//b/9v/2//X/9f/1//X/9f/1//X/9P/0
//T/8v/y//L/8v/x//H/8f/x//P/8//z//P/8f/x//H/8f/x//H/8f/w//L/8v/y//L/
8v/y//L/8//z//L/8v/y//L/8v/y//L/8v/y//L/8v/y//L/8f/x//L/8v/y//L/8v/y
//L/8v/y//L/8v/y//L/8v/y//L/8v/y//P/8//x//H/8v/z//P/8//z//P/8v/y//L/
8v/z//P/8//0//X/8//0//L/8v/y//L/9P/0//X/9v/2//f/9//3//f/9//4//j/+P/4
//j/9//3//n/+//+//z//f/+/wAAAwAEAAQABAADAAQABAADAAQABAAEAAQABgACAAAA
///8//j/9v/2//b/9v/1//X/9v/2//X/9P/x//H/8f/w//H/8f/x//H/8f/x//H/8v/w
//D/8P/v//H/8f/x//D/8P/x//D/7f/p/+v/7v/z//v/AwAOACIANwBJAFkAZgBvAHkA
hwCQAJcAlgB+AFIALwAVAP3/7P/m/97/1v/S/8//zf/Q/9b/2v/b/9z/3v/j/+f/6v/q
/+z/7f/u/+7/7v/u//D/8P/v/+//7//v/+7/7v/t/+3/7//v/+//8P/w//D/8P/w//D/
8P/w//D/8P/w//D/8P/w//D/8P/w//D/8P/w//D/7v/u/+3/7f/v//D/8P/w//D/8P/v
/+//7//v/+//7//x//H/8f/x//D/8P/w//D/8v/y//P/9P/0//T/9f/2//b/+P/4//n/
/P/9//7//v/9//7///8BAAIABQAFAAYACQAJAAsADgAQABAAEwAVABcAGgAaABwAHgAg
ACEAIQAiACMAJAAlACYAKQAqACwAKgAqACwALAAsACwALAAsACwALAAsACwAKgAqACoA
KAAnACYAJgAkACUAIgAfAB4AGgAXABcAFQAVABMAEQAQAA8ADQALAAkACQAHAAYABQAC
AAIAAgAAAAEAAQAAAP///v/+//7//v/8//3//f/+/wAA////////////////////////
//8AAP7//v/+////AQABAAEAAQABAAIAAwAEAAQABQAFAAUABQAFAAUABQAFAAUABQAF
AAYABgAGAAYACAAIAAgABwAFAAYABgAGAAgABwAHAAcABQAEAAMAAwADAAMAAgABAAEA
AQACAAIAAgACAAIAAwABAAAAAAAAAAAAAAD///////////////////7//v/+//7//v/+
//7////////////9//3//f/9//3//f/9//3//f/9//3//P/+//7//v/+//z//P/8//3/
/f/8//z//P/8//z//P/8//z//P/8//z//v/+//3//f/8//z//P/8//z//P/8//z//v/+
//7//v/+//7//v/+//z//P/9//3/+//7//z//f/9//3//f/9//7//v/+//7/////////
AAADAP7//P/8//z//P/8//z//f/+/wAAAQABAAEAAQABAAIAAgACAAIAAgABAAEAAwAF
AAgACAAJAAoADAAPABAAEAAQAA8AEAAQAA8ADgAOAA4ADgAQAAwACgAJAAYAAgAAAAAA
/v/+//3//f/+//7//f/8//n/+f/5//j/9//3//f/9//5//n/+f/6//j/+P/4//f/+f/5
//n/+P/2//X/9P/z//P/9f/4//n///8LABgAKgA/AFMAYQBqAHMAfwCNAJoAoQCcAIIA
WAAxABcA///y/+r/4v/Y/87/zf/R/9T/2P/Y/9v/3v/k/+f/6//u//D/8P/x//T/9P/y
//L/9P/0//P/8//z//P/9P/0//P/8//z//P/8//0//L/8v/y//L/9P/0//T/9P/0//T/
9P/0//T/9P/0//T/9P/0//T/9P/0//T/8//z//L/8v/x//D/8f/y//L/8//z//P/8//z
//H/8f/x//H/8v/y//L/8v/y//L/8//0//T/9P/1//b/+P/6//r/+//6//v//P/8////
AAABAAMABAAHAAcACAAJAAkACwAOABAAEAATABUAFQAYABgAGgAeACAAIQAhACQAJQAm
ACcAJQAnACcAKAAqACoALAAsACwALAAsACwAKgAqACoAKgAqACoAKgAoACcAJgAmACQA
IgAeABoAGAAYABUAFQATABEADwANAAwACQAHAAUAAwABAP///v/9//7//v/+//z/+f/5
//j/9//2//b/9v/2//b/9//3//j/9v/1//X/9f/1//X/9f/1//X/9f/1//b/9v/2//b/
9//5//n/+f/5//f/+P/5//r/+v/7//v/+//7//v/+//7//z//f/+/////f/8//v/+v/6
//r/+v/5//n/+v/6//r/+v/5//n/+f/5//j/9//3//X/9f/0//P/8//z//T/9P/0//T/
9P/1//P/8v/y//L/8P/w/+//7//x//H/8f/x/+//7v/u/+7/7v/u/+7/7v/r/+v/6//r
/+v/6//r/+v/6//r/+v/6//r/+v/6//q/+j/6P/o/+j/6v/q/+r/6//r/+r/6v/q/+n/
6P/n/+b/6P/o/+j/6P/m/+b/5f/l/+j/6P/o/+j/6v/q/+r/6v/p/+j/5//m/+b/5v/m
/+b/5v/m/+f/5//l/+X/5v/n/+f/5//n/+f/5//m/+X/5P/j/+P/4//k/+b/5//o/+r/
6P/o/+n/7P/r/+r/6v/q/+3/7P/u/+7/7v/u/+//8P/x//L/9P/0//T/9P/0//T/9P/0
//L/8v/y//L/8P/u/+z/6v/p/+j/5//m/+X/5P/j/+L/4f/g/9//3v/c/9z/3P/c/9z/
3P/c/9z/2v/a/9r/2v/c/9z/3P/c/9r/2v/a/9r/2f/Y/9f/1v/b/97/4f/k//T/AgAQ
AB4ALgA8AEoAWABhAGgAbwB2AGAASgA0AB4ABADs/9T/vP+3/7L/rf+o/6v/rv+x/7T/
t/+6/w==
         </WaveFormData>
      </LeadData>
      <LeadData>
         <LeadByteCountTotal>10000</LeadByteCountTotal>
         <LeadTimeOffset>0</LeadTimeOffset>
         <LeadSampleCountTotal>5000</LeadSampleCountTotal>
         <LeadAmplitudeUnitsPerBit>4.88</LeadAmplitudeUnitsPerBit>
         <LeadAmplitudeUnits>��V</LeadAmplitudeUnits>
         <LeadHighLimit>2147483647</LeadHighLimit>
         <LeadLowLimit>268435456</LeadLowLimit>
         <LeadID>V6</LeadID>
         <LeadOffsetFirstSample>0</LeadOffsetFirstSample>
         <FirstSampleBaseline>0</FirstSampleBaseline>
         <LeadSampleSize>2</LeadSampleSize>
         <LeadOff>FALSE</LeadOff>
         <BaselineSway>FALSE</BaselineSway>
         <ExcessiveACNoise>FALSE</ExcessiveACNoise>
         <MuscleNoise>FALSE</MuscleNoise>
         <LeadDataCRC32>179716979</LeadDataCRC32>
         <WaveFormData>
9P/0//T/9P/0//T/9P/0//T/9P/0//T/8v/y//L/8v/0//T/9P/0//T/9P/0//T/9P/0
//T/9P/y//L/8v/y//L/8v/y//L/8v/y//L/8v/y//L/8v/y//D/8P/w//D/8v/y//L/
8v/y//L/8v/y//L/8v/y//L/8P/w//D/8P/y//L/8v/y//L/8v/y//L/8v/y//L/8v/w
//D/8P/w//L/8v/y//L/8P/w//D/8P/y//L/8v/y//L/8v/y//L/8v/y//P/9P/1//X/
9v/3//X/9P/0//T/9P/1//X/9f/3//f/+v/9//z//P/9//3//////wAAAQAAAAAAAAD/
/wEAAQABAAEA///8//n/+f/3//T/8v/x//P/8//z//L/7//v/+7/7f/t/+7/7//v/+//
7v/u/+//7//u/+7/7v/t/+3/7f/t/+z/7P/s/+r/6v/s/+r/5v/h/+P/5v/n/+3/8f/2
/wIAEAAdACgAMwA6AEMAUQBjAHUAfABzAFgAQAAwACAAFAAHAPn/7v/m/+T/4v/i/+L/
4v/i/+L/4//l/+f/5f/m/+j/6P/r/+v/6f/p/+n/6f/q/+r/6f/p/+n/6f/p/+n/6f/p
/+n/6f/p/+n/6f/p/+n/6f/p/+n/6f/p/+n/6f/p/+n/6f/p/+n/6f/p/+n/6f/p/+f/
5//o/+j/6f/p/+n/6f/p/+n/6//r/+v/6//p/+n/6f/p/+v/6//r/+z/6v/q/+v/6//q
/+r/6v/r/+3/7v/u/+//7//x//H/8f/1//b/9//4//b/+f/6//v/+v/7//z/AAABAAEA
AgAFAAkACgAKAA0ADwAQABEAEQASABQAFQAVABgAGQAaABoAGgAaABwAHAAaABoAGwAb
ABwAHQAcAB0AHAAcABwAGwAaABoAGAAWABMAEgARAA4ADgAMAAsACgAJAAYABQAFAAMA
AQD//////v/+//3//P/7//r/+v/5//n/+P/4//f/9//3//b/9v/3//f/9//4//j/+P/4
//j/9//1//T/9P/2//b/9//3//b/9v/3//f/9//4//n/+f/5//n/+f/5//n/+f/5//n/
+v/6//r/+v/5//r/+v/5//n/+v/6//n/+//7//v/+v/6//v/+//7//v/+//6//r//P/8
//z/+//5//n/+P/3//n/+f/5//n/9//3//f/9//5//j/+P/5//f/9v/2//b/9v/2//b/
9v/3//f/9//3//X/9f/1//X/9v/2//f/9//1//X/9f/1//X/9f/1//T/9P/0//T/9P/2
//b/9f/1//X/9f/1//X/8//z//T/9P/0//T/9P/z//P/9P/0//T/9v/2//X/9f/1//X/
9f/1//X/9f/1//X/9f/1//X/9f/z//P/9P/0//T/9P/0//T/8v/0//b/9v/2//b/9v/2
//f/+P/5//n/+v/7//v/+v/6//r/+P/5//n/+f/7//v//v8BAAIAAgADAAMABQAFAAYA
BwAIAAgACAAHAAUABQAFAAUABQACAP////////z/+v/5//f/9//3//b/9f/1//T/8//0
//T/9P/z//H/8P/w//H/8f/w//D/8P/x//H/8f/x//D/8P/w/+7/8P/u/+z/7P/r/+n/
6v/v//P/9//8/wQAEAAfAC4ANwBAAEkAVQBjAHMAfAB1AFwARAAyACQAFgAJAP3/9P/u
/+b/6P/q/+j/5P/m/+j/6f/t/+v/6//u//D/7v/v/+//7//v/+//7//w//D/7//v//H/
8f/x//H/8f/x//H/8f/v/+//7//v/+//7//v/+//8f/x//H/8f/v/+//7//v/+//7//v
/+//7//v/+3/7f/u/+7/7//v/+//7//v/+//7//v/+//7//v/+//7//v//H/8f/x//L/
8v/y//P/8//y//L/8v/z//P/9P/0//X/9//5//n/+f/5//r/+//8//z///8AAAEAAgAD
AAQACAALAAsADAAPABEAEgASABUAFQAWABcAFwAaABwAHQAdAB4AHwAgACAAIAAgACIA
IgAgACAAIQAhACIAIwAiACMAIAAgACAAHwAcABwAGgAYABkAGAAXABQAEgAQAA8ADgAL
AAgABwAHAAcABQADAAMAAAAAAP///v////7//v/9//z/+v/5//f/+P/5//n/+v/5//n/
+f/6//r/+v/6//r//P/7//v//P/6//r/+//7//z//P/9//3/+//8//3//f/9//3//f/9
/////////////P/8//z//P///wAAAAD/////AAAAAP///////////v/+////////////
///+//7//v/+//7//f/9//3//P/7//v/+//7//v/+f/5//n/+f/7//r/+v/7//v/+v/6
//r/+v/6//r/+v/5//n/+f/5//v/+//7//v/+P/4//n/+f/5//n/+f/5//v/+//7//r/
+v/6//r/+v/6//r/+f/5//n/+f/5//n/9//3//j/+P/4//j/+P/3//n/+v/6//r/+v/6
//n/+f/7//z/+v/6//r/+v/8//z//f/+//7//f/9//3////+//7//v/+/////////wEA
AQAEAAcABgAGAAcABwALAAsADAANAAwADAAMAAsACQAJAAkACQALAAgABQAFAAMAAAD+
//3/+//7//v/+v/6//v/+//7//j/+P/4//f/9//2//b/9//5//j/+P/4//f/9//3//f/
9v/2//b/9P/2//b/9v/0/+//7f/s//H/9//5//z/BAAQAB8ALAA1AD4ASQBVAGMAdQCC
AIEAbABQAD4AMgAkABcACQD8//b/7v/q/+7/7v/s/+7/8P/t/+v/7f/z//T/9P/0//X/
9f/1//X/9f/1//j/+P/3//f/9//3//f/9//1//X/9f/1//X/9f/1//X/9f/1//X/9f/1
//X/9f/1//f/9//3//f/9f/1//X/9f/1//X/8//z//T/9P/1//X/8//z//P/8//1//X/
9f/1//P/8//z//P/9f/1//X/9v/2//b/9//3//j/+P/4//n/+f/6//r/+//7//3//f/9
////AAABAAIAAgAFAAYABwAIAAkACgAOAA8ADwAQABMAFQAWABYAGQAbABwAHQAdAB4A
IAAhACEAIgAjACQAJAAkACQAJgAmACgAKAApACkAJwAnACUAJQAiACIAIgAhACIAIgAg
AB4AHQAcABsAGAAUABIAEQAQAA8ADAALAAsACwAJAAcABwAGAAYABQAEAAEAAAAAAP//
AQAAAAAA///9//3//P/8//3//f/9//7//v/+//7//v/+//3//f/+//z//P/9//3//P/8
//3//f///wAAAQABAAEAAQABAAEAAQABAAEAAQACAAIAAgACAAEAAgACAAEA//8AAAAA
///////////+/wAAAQABAAEAAQABAAAAAAACAAIAAgABAP/////+//3//f/9//3//f/9
//3//f/9//v/+v/6//v//f/8//z//P/6//r/+v/6//n/+f/5//n/+//7//v/+//4//j/
+f/5//n/+f/5//n/+//7//v/+v/4//j/+P/4//r/+v/5//n/9//3//f/9//3//f/+P/4
//j/+P/4//f/9//4//j/+P/4//j/9//3//f/9//3//f/9//3//f/9//3//f/9//3//X/
9v/4//j/+P/4//j/+P/5//r/+f/5//r/+//7//r/+v/6//z//f/9//3//f/9/wAAAwAE
AAQABQAFAAUABQAGAAcACgAKAAoACQAJAAkACQAJAAcABAABAAEAAQD+//z/+//5//n/
+f/4//f/9//2//X/9v/2//b/9f/z//L/8v/z//H/8P/w//D/8f/x//H/8f/y//L/8v/w
//D/8P/u/+7/6f/l/+j/7f/t//X//P8CAAwAGwAqADUAOAA/AE8AXQBrAHgAeQBkAEgA
NAAiABAAAwD7/+7/5P/g/+D/4v/k/+b/5v/k/+P/5//p/+v/7P/u//D/8f/x/+//7//v
/+//8P/w/+//7//v/+//7//v/+//7//v/+//8f/x//H/8f/x//H/8f/x/+//7//v/+//
7//v/+//7//v/+//7//v/+//7//t/+3/7v/u/+//7//v/+//7//v/+3/7f/t/+3/7//v
/+//7//w//H/8v/0//L/8v/z//P/9v/2//b/9//1//b/9v/3//f/+f/5//n//f/+////
AAD+/wEAAgADAAYABwAIAAwADQANAA4AEQARABIAEgAVABcAGAAZABkAGwAeACAAIQAg
ACEAIgAiACIAIgAkACQAJAAkACUAJQAlACUAIwAjACIAIgAiACEAIgAiACAAHgAfAB4A
HQAaABgAFgAVABQAEQAOAA0ADQAJAAcABQAFAAYABgAFAAQAAwACAAIAAQACAAIAAwAD
AAEAAQAAAAAA////////AAACAAIAAgACAAIAAQABAAIAAAAAAAEAAQAAAAAAAQABAP//
AAABAAEAAwADAAMAAwADAAMAAwADAAQABAAEAAQABQAGAAYABQAFAAYABgAFAAMAAwAD
AAIAAgADAAMAAwADAAMAAgACAAIAAgACAAEAAwADAAIAAQD//////////wEAAQABAAEA
///+//7///8BAAAAAAAAAP7//v/+//7//f/9//3//f////////////7//v///////f/9
//3//f/////////+//7//v/+//7//v/+//3//f/7//v/+//7//z//f///wAAAAAAAAAA
///+//7//f/8//z//P/7//v//f/9//3//f/9//3//f/9//v/+//7//v/+//7//j/+f/6
//v//P/8//z//f/+//3//f/+////AQAAAAAAAAAAAAEAAQABAAEAAQAEAAcACAAIAAkA
CQALAAsADAANAAwADAAMAAsACwALAAsACwALAAgABQAFAAEA/v/8//v/+//7//v/+v/5
//n/+P/3//j/+P/4//f/9//2//b/9//3//b/9v/2//X/9f/1//X/9v/2//b/9P/2//T/
9P/w/+//7//w//P/9//9/wIACgAWACUAMAA3AEIATwBbAGsAfwCKAHkAXABIADYAJAAY
AAsA///4//D/7P/s/+7/7v/w//D/7v/t/+3/8f/1//T/8v/y//f/9f/z//P/8//z//T/
9P/z//P/8//z//P/8//z//P/8//z//H/8f/x//H/8f/x//H/8f/x//H/8f/x//H/8f/x
//H/7//v/+//7//v/+//7f/t/+7/7v/v/+//7//v/+//7//x//H/8f/x//H/8f/x//H/
8f/x//H/8v/y//L/8//z//T/9P/0//X/8//0//T/9f/2//n/+v/7//v//P/9//7//P//
/wAAAQAEAAUABgAKAAkACQAKAA0AEAASABMAFwAXABgAGQAZABoAHAAdAB0AHgAfACAA
IAAgACAAIgAiACIAIgAjACMAIwAjACEAIQAgACAAIAAfAB4AHgAcABoAFwAWABUAEgAS
ABAADwAOAA8ADAALAAsABwAFAAMAAwACAAIAAQAAAAEAAAAAAP/////+//7//f/9//3/
/P/8//v/+//7//z//P/8//z//P/+//3//f/+/wAAAAABAAEA/v/+/////////wAAAQAB
AAEAAQABAAEAAwADAAMAAwACAAIAAgACAAMABAAEAAMAAwAEAAQAAwABAAEAAQAAAAAA
AQABAAEAAwADAAIAAgACAAIAAgABAAEAAQAAAP//AQABAAEAAQABAAEAAQABAP///v/+
///////+//7//v/+//7//v/+/////////////f/9//3//f/+//7///////3//f/9//3/
/f/9//3//P/+//7//v/+//7//v/9//3/////////////////AAAAAAAAAAAAAP////8A
AAAAAAD+//7//f/9//3//f/9//3//f/9//3//f///////////wEAAQAAAAAAAAAAAAAA
AAAAAAEAAgADAAMABAAFAAUABAAEAAQABgAHAAcABwAFAAUACAALAAwADAANAA0AEQAR
ABIAEwAUABQAFAATABEAEQARABEAEQAOAAsACwALAAgABgAFAAUABQAFAAQAAQABAAAA
//8AAAAAAAD//////v/+///////+//7//v////////////7//v/+//z//v/+//r/+P/3
//X/9v/7////BQAOABgAIAApADYAQwBMAFkAaQB7AIsAjgB5AFwASAA6ACoAHAARAAcA
/v/4//j/+v/4//b/+P/4//b/9//5//n/+f/+/wAA/v/9/wEAAAD///7//f/+//7//f/9
//v/+//7//v//f/9//3//f/9//3//f/9/////////////v/9//z/+//9//3//f/9////
//////////////3//f/9//z//P/7//v/+//7//v//f/9//3//f////////////3//f/9
//7/AAAAAAEAAQACAAIAAgADAAEAAgACAAMABQAHAAcABwAJAAoACwAMAAoADQAOAA8A
EQATABUAGgAaABkAGQAbAB0AHgAeACEAJQAmACcAJwAnACgAKAAnACoAKwAsACwALAAs
AC4ALgAuAC4ALwAvAC4ALQAqACkAKgAqACoAKQAmACYAJAAiACMAIgAhAB4AHAAaABkA
GAAVABIAEQARABAADwAOAA8ADAAMAAsACgAJAAgACAAHAAcABgAGAAUABQAFAAQABAAF
AAUABQAGAAgACAAIAAgABgAFAAUABgAEAAQABQAFAAYABgAHAAcACQAKAAsACwAKAAkA
CAAHAAkACQAJAAkACgAKAAoACgAJAAoACgAJAAkACgAKAAkACAAHAAYABAAGAAcABwAH
AAcABwAGAAYACAAIAAgABwAHAAcABgAFAAMAAwADAAMAAwADAAMAAwADAAIAAgADAAUA
BAAEAAQAAwACAAEAAAD//////////wEAAQABAAEAAgACAAMAAwABAAEAAQABAAEAAQAB
AAAAAAAAAAAAAAD+//7//f/9////////////AQABAAIAAgABAAAA///9//3//v/+//7/
AAAAAP///////////////////////////////////////wEAAAD///7//f/8//7//v//
/wAAAwADAAQABQAFAAQABAAEAAQABQAFAAUAAwADAAYACQAKAAoACwALAA0ADQAOAA8A
EgASABIAEQARABEAEQARAA8ADAAJAAkACQAGAAQAAwACAAEAAAD+//3//f/8//v/+v/6
//r/+f/5//j/+P/5//n/+P/4//j/+f/5//n/+f/4//j/+P/2//b/9v/2//L/7//t//D/
9f/5//v/BAAOABgAJQA0AD0ARgBPAF0AbQB7AIAAcwBWADwAKgAaAAwAAQD5//D/5v/i
/+T/6P/q/+r/7P/s/+v/7f/v//H/9P/0//L/8//1//T/8//y//H/9P/0//P/8//z//P/
8//z//P/8//z//P/8//z//P/8//z//P/8//z//H/8f/x//H/7//v/+//7//x//H/8f/x
//H/8f/v/+//8P/w//H/8f/v/+//7//v//H/8f/x//H/7//v/+//7//x//H/8f/y//L/
8v/z//P/9v/2//b/9//3//j/+P/5//f/+f/5//n/+//8//3//v8AAAMABAAFAAYABwAI
AAwADwAPABAAEwATABQAFAAXABcAGAAZABkAGwAeACAAIQAhACEAIQAgACAAIAAiACIA
IAAgACEAIQAjACMAIQAhAB4AHgAeAB0AHAAcABoAGAAXABYAFQASABIAEAAPAA4ADAAI
AAYABQAEAAMAAgADAAIAAgABAAAA/v/8//v/+f/5//j/+P/3//n/+f/4//j/+f/5//n/
+v/6//r/+v/6//r/+f/5//r//P/8//3//f/8//z//f/9//v//P/9//3/+//7//v/+//7
//v/+//7//v//P/9//7//f/+//7//f/7//z//P/7//3//f/9//z//P/9//3//f/7//v/
+v/6//r/+v/6//n/+f/5//j/9//3//f/9//3//X/9f/1//X/9//2//b/9//1//T/9P/0
//b/9v/2//b/8//z//P/8//x//H/8f/x//L/8v/z//P/8//z//P/8//z//P/8//y//L/
8v/y//L/8v/y//H/8f/x//H/8f/x//H/8f/y//L/8P/w//D/7//x//L/8v/y//D/8P/v
/+//8f/x//H/8f/z//L/8P/w//D/8P/w//D/8f/y//T/9f/3//n/+P/2//X/9P/2//f/
9//3//X/9f/4//v//v/+//////8BAAEAAgADAAQABAAEAAMABQAFAAUABQADAAAA/f/9
//n/9v/0//P/9f/1//X/9P/x//H/8P/v/+7/7v/u/+3/7//u/+7/7//v/+7/7v/u/+v/
6//r/+v/7P/s/+z/6v/s/+r/6v/q/+X/4//m/+n/6//v//j/AgAOABsAJgAvADQAPQBJ
AFUAYwB0AHEAWAA8ACgAFAAGAPv/8f/o/+L/3v/c/9z/3P/e/+L/5v/l/+P/5f/p/+z/
6v/q/+v/7f/s/+v/6v/p/+j/6P/n/+f/6P/p/+r/6//r/+v/6//r/+v/6//r/+v/6//r
/+v/6//r/+v/6//r/+v/6//r/+v/6f/p/+n/6f/r/+v/6f/p/+r/6v/r/+v/6f/p/+n/
6f/p/+n/6f/p/+v/6//r/+v/6//r/+v/7P/s/+z/7f/t//D/8P/w//H/8f/y//L/8//z
//X/9f/1//b/9v/2//b/9//7//3////+////AAAEAAUABQAGAAkACwAMAAwADwATABQA
FQAVABQAFgAXABcAGAAZABoAGgAaABoAHAAcABwAHAAdAB0AHwAfAB0AHQAcABwAHAAb
ABgAGAAWABQAFQAUABMAEAAMAAoACQAIAAcABAADAAMA///9//v/+//6//r/+f/4//n/
+P/4//f/9//2//b/9f/z//P/8v/y//P/8//z//T/9P/0//T/9P/2//X/9f/2//b/9v/3
//f/9v/2//f/9//3//j/+f/5//v/+//7//v/+//7//v/+//4//j/+P/4//v//P/8//v/
+f/6//r/+f/6//v//P/8//v/+//6//n/+f/5//j/+P/4//j/+P/3//f/9//2//X/9f/1
//X/9f/1//X/9f/1//f/9v/2//f/9//2//b/9v/0//T/9P/0//T/9f/2//f/9f/1//X/
9f/0//T/9f/1//P/8//z//P/9f/1//X/9P/0//T/9P/0//T/9P/z//P/8//z//P/8//z
//P/9P/0//T/9P/0//P/9f/2//b/9v/0//T/8//z//P/8//z//P/9P/1//b/9//3//f/
9//3//f/9//4//j/9v/2//b/9v/2//b/+P/4//j/+P/2//b/9//4//f/9//4//n/+v/6
//v//P/6//v/+//7//3//f8AAAMABAAEAAUABQAHAAcACAAJAAoACgAKAAkACwALAAsA
CwAJAAYAAwADAAEA/v/8//v//f/9//3//P/6//n/9//1//b/9v/2//X/9f/0//T/9f/1
//T/9P/0//P/8//z//P/9P/0//T/8v/y//L/8P/u/+v/7f/w//P/9//9/wQADAAYACUA
MAA5AEAASwBbAGkAeQCCAHcAWgA8ACwAHgAQAAUA/f/0/+7/6v/q/+z/7P/s/+z/7P/t
/+//8f/v//L/8v/w/+//8f/z//P/8//z//T/9P/z//P/8//z//P/8//z//P/8//z//P/
8//z//P/8f/x//H/8f/z//P/8//z//H/8f/x//H/8f/x//H/8f/x//H/7//v/+7/7v/v
/+//7//v/+//7//t/+3/7f/t/+//7//v/+//8f/x//H/8v/w//D/8f/x//T/9P/0//X/
8//0//T/9f/1//f/9//3//f/+P/5//r//P///wAAAQACAAMABAAIAAkACQAKAA0ADQAO
AA4AEQAVABYAFwAXABgAGgAbABsAHAAdAB4AHgAcABwAHgAeAB4AHgAfAB8AHwAfAB0A
HQAeAB4AHgAdABoAGgAYABYAEwASABEADgAOAAwACwAKAAsACAAHAAcAAwABAP/////+
//7//f/8//v/+v/6//n/+f/4//j/9//3//f/9v/2//f/9//3//j/9v/2//b/9v/4//f/
9//4//j/+P/5//n/+P/4//n/+f/3//j/+f/5//n/+f/5//n/+v/7//z//f/6//r/+v/6
//v//P/8//v/+//8//z/+//7//v/+//6//r/+//7//v/+//7//r/+v/6//r/+v/5//v/
+//6//n/+f/5//n/+f/5//n/+f/5//n/+P/4//n/+f/4//j/+P/4//j/+P/4//f/9//3
//f/9//3//f/9//0//T/9f/1//f/9//3//f/9f/1//X/9P/0//T/9P/0//b/9v/1//X/
9f/1//X/9f/3//f/+P/4//b/9v/2//X/9f/2//b/9v/2//b/9f/1//X/9f/1//X/9f/1
//X/9f/1//X/9f/1//X/9f/2//b/9v/2//b/9v/2//b/9v/4//b/9v/2//b/9v/2//X/
9P/2//f/9//4//n/9//4//b/9v/2//b/+P/4//n/+v/7//v//P/9//3//P/8//z//P/9
//3//f/9//3/AAADAAIAAgADAAMABwAHAAgACQAIAAgACAAHAAkACQAJAAkACQAGAAMA
AwD///z/+v/5//v/+//7//r/+//7//r/+f/3//b/9f/z//X/9P/0//X/9f/0//T/9P/z
//P/8//z//T/9P/0//L/9P/0//L/7v/p/+v/7v/v//P/9//+/woAFgAhACwANwA+AEkA
WQBnAHcAggB5AGAASAA2ACYAFgALAAEA9v/y/+7/6v/q/+z/7P/q/+z/7f/t/+//8f/y
//L/8v/z//P/8//z//P/8//2//b/9f/1//T/8//y//H/8//z//P/8//z//P/8//z//P/
8//z//P/8//z//P/8//z//P/8//z//P/8//z//P/8//z//H/8f/0//T/9f/1//P/8//z
//P/8//z//P/8//z//P/8//z//P/8//z//T/9v/2//f/9//2//b/9v/3//n/+v/6//v/
/P///wAAAQACAAIAAgACAAIABQAGAAcACAAJAAoADgAPAA8AEAATABcAGAAYABsAHQAe
AB8AHwAeACAAIQAhACQAJQAmACYAJgAmACgAKAAmACYAJwAnACkAKQAnACcAJgAmACYA
JQAkACQAIgAgAB8AHgAdABoAGAAWABUAFAATABAADwAPAA8ADQALAAsACgAKAAkACAAF
AAQABAADAAUABAAEAAMAAwADAAIAAgABAAEAAQACAAIAAgACAAIAAgABAAEAAgACAAIA
AwADAAIAAgADAAMAAwAEAAUABQAFAAUABQAFAAYABwAIAAkACAAIAAgACAAHAAgACAAH
AAcACAAIAAcACQAJAAkACAAIAAkACQAJAAkACQAIAAgACAAIAAgABwAHAAcABgAFAAUA
BQAFAAUABQAFAAUABQAFAAQABAAFAAUABAAEAAQABAAEAAQABAAFAAUABQAFAAMAAwAD
AAMAAgACAAMAAwADAAMAAwADAAMAAwADAAIAAgACAAIAAgACAAIAAQABAAEAAQABAAEA
AQABAAIAAgACAAIAAgABAAEAAgACAAIAAgACAAEAAQABAAEAAQABAAEAAQABAAEAAwAD
AAMAAwADAAMABAAEAAIAAgACAAIAAAAAAAAAAgACAAIAAgACAAMABAAEAAQABAAFAAUA
BgAHAAIAAAAAAAAAAAACAAIAAwAEAAUABQAGAAcACQAIAAgACAAIAAkACQAJAAkACQAM
AA8AEAAQABEAEQATABMAFAAVABYAFgAWABUAEwATABMAEwAVABIADwAPAAsACAAGAAUA
BQAFAAUABAAFAAUABAADAAEAAAD///3//f/8//z//f/+//7///8AAP3//f/9//3//v/+
//7//P/+//z/+v/2//f/9//2//X/+f8BAAgAFAAiAC0ANgA/AEYAUwBjAHMAgQCKAH8A
ZgBMADoAKgAeABMACQD+//T/8P/y//L/8v/w//D/8P/z//X/9//3//j/+v/6//v/+f/7
//v/+//7//z//P/7//v/+//7//v/+//7//v/+//7//n/+f/5//n/+f/5//n/+f/5//n/
+f/5//n/+f/5//n/+f/5//n/+f/3//f/9f/1//b/9v/3//f/+f/5//n/+f/5//n/+f/5
//n/+f/5//n/9//3//f/+P/4//j/+f/5//r/+v/6//v//f/+//7//////wEAAQABAAUA
BgAHAAgACAALAAwADQANAA0ADQAQABMAEwAUABcAFwAYABgAGwAfACAAIQAhACAAIgAj
ACMAJAAlACYAJgAmACYAKAAoACgAKAApACkAKQApACcAJwAmACYAJgAlACYAJgAkACIA
IAAeABwAGAAYABYAFQAUABMAEAAPAA8ACwAJAAcABwAEAAQAAwACAAMAAgACAAEAAQAA
AAAA///9//3//P/8//3//f/9//7//v/+//7//v/+//3//f/+//7//v///////P/8//3/
/f/9//7///////////////////////////8AAAAAAAAAAAMABAAEAAMAAgACAAEA////
///////+//7///////////////7//v/8//z//P/7//3//f/8//v/+//7//v/+//7//v/
+//7//n/+P/4//n/9//2//b/9v/4//j/+P/4//f/9//3//f/9//3//f/9//0//T/9f/1
//X/9f/1//X/9f/1//X/9P/0//T/9P/0//L/8v/x//H/8//z//P/8//x//H/8v/y//L/
8v/y//H/8f/y//L/8v/w//D/7//v//H/8f/x//H/8f/x//H/8f/x//H/8f/x//H/8f/y
//L/8v/y//L/8v/x//D/7//w//D/8P/w//D/8P/w/+//7v/u/+//7//w//L/8//0//X/
9f/1//X/9P/y//L/9f/1//T/8v/1//b/9//4//r//P/+/wAAAAAAAAAAAAAAAAAAAAAA
AP7//v/+//7/+//6//n/+P/1//T/8//y/+//7v/t/+z/6v/q/+r/6v/o/+j/6P/o/+j/
6P/o/+j/5v/m/+b/5v/o/+j/6P/o/+f/5v/l/+T/4f/g/9//3v/i/+T/5v/o//D/+P8A
AAgAFAAeACgAMgA+AEgAUgBcAFIASAA+ADQAIgAQAP7/7P/k/97/2P/S/9T/1P/U/9T/
1//Y/w==
         </WaveFormData>
      </LeadData>
   </Waveform>
</RestingECG>
