# Supplementary material for: Detection of Left Atrial Enlargement Using a Convolutional Neural Network-Enabled Electrocardiogram
Source: Front Cardiovasc Med. 2020 Dec 17;7:609976. doi: 10.3389/fcvm.2020.609976 (PMC7773668; doi:10.3389/fcvm.2020.609976)
Supplement: Supplementary file 2 [file Data_Sheet_2.ZIP › normal1/1802010427_9378_0000001P.XML]

<?xml version="1.0" encoding="Windows-1252"?>
<!DOCTYPE RestingECG SYSTEM "restecg.dtd">
<RestingECG>
   <PatientDemographics>
      <PatientID>1802010427</PatientID>
      <PatientAge>65</PatientAge>
      <AgeUnits>Years</AgeUnits>
      <Gender>Female</Gender>
      <PatientLastName>wuliyun</PatientLastName>
   </PatientDemographics>
   <TestDemographics>
      <DataType>Resting</DataType>
      <Site>1</Site>
      <AcquisitionDevice>MAC55</AcquisitionDevice>
      <Status>Unconfirmed</Status>
      <Priority>Normal</Priority>
      <Location>2</Location>
      <AcquisitionTime>16:50:17</AcquisitionTime>
      <AcquisitionDate>08-07-2015</AcquisitionDate>
      <CartNumber>1</CartNumber>
      <AcquisitionSoftwareVersion>010B</AcquisitionSoftwareVersion>
      <XMLSourceVersion>MAC5000 v1.0</XMLSourceVersion>
   </TestDemographics>
   <RestingECGMeasurements>
      <VentricularRate>73</VentricularRate>
      <AtrialRate>73</AtrialRate>
      <PRInterval>170</PRInterval>
      <QRSDuration>82</QRSDuration>
      <QTInterval>388</QTInterval>
      <QTCorrected>427</QTCorrected>
      <PAxis>13</PAxis>
      <RAxis>1</RAxis>
      <TAxis>40</TAxis>
      <QRSCount>12</QRSCount>
      <QOnset>224</QOnset>
      <QOffset>265</QOffset>
      <POnset>139</POnset>
      <POffset>191</POffset>
      <TOffset>418</TOffset>
      <ECGSampleBase>500</ECGSampleBase>
      <ECGSampleExponent>0</ECGSampleExponent>
   </RestingECGMeasurements>
   <Diagnosis>
      <Modality>Resting</Modality>
         <StatementCount>3</StatementCount>
         <LabelText>12SL ��ϳ���</LabelText>
      <DiagnosisStatement>
         <StmtFlag>ENDSLINE</StmtFlag>
         <StmtText>�������</StmtText>
      </DiagnosisStatement>
      <DiagnosisStatement>
         <StmtFlag>ENDSLINE</StmtFlag>
         <StmtText>�������� T ���쳣</StmtText>
      </DiagnosisStatement>
      <DiagnosisStatement>
         <StmtFlag>ENDSLINE</StmtFlag>
         <StmtText>�쳣 ECG</StmtText>
      </DiagnosisStatement>
   </Diagnosis>
   <Waveform>
      <WaveformType>Rhythm</WaveformType>
      <WaveformStartTime>0</WaveformStartTime>
      <NumberofLeads>8</NumberofLeads>
      <SampleType>CONTINUOUS_SAMPLES</SampleType>
      <SampleBase>500</SampleBase>
      <SampleExponent>0</SampleExponent>
      <HighPassFilter>16</HighPassFilter>
      <LowPassFilter>150</LowPassFilter>
      <ACFilter>NONE</ACFilter>
      <LeadData>
         <LeadByteCountTotal>10000</LeadByteCountTotal>
         <LeadTimeOffset>0</LeadTimeOffset>
         <LeadSampleCountTotal>5000</LeadSampleCountTotal>
         <LeadAmplitudeUnitsPerBit>4.88</LeadAmplitudeUnitsPerBit>
         <LeadAmplitudeUnits>��V</LeadAmplitudeUnits>
         <LeadHighLimit>2147483647</LeadHighLimit>
         <LeadLowLimit>268435456</LeadLowLimit>
         <LeadID>I</LeadID>
         <LeadOffsetFirstSample>0</LeadOffsetFirstSample>
         <FirstSampleBaseline>0</FirstSampleBaseline>
         <LeadSampleSize>2</LeadSampleSize>
         <LeadOff>FALSE</LeadOff>
         <BaselineSway>FALSE</BaselineSway>
         <ExcessiveACNoise>FALSE</ExcessiveACNoise>
         <MuscleNoise>FALSE</MuscleNoise>
         <LeadDataCRC32>3568732392</LeadDataCRC32>
         <WaveFormData>
+P/4//j/+P/2//b/9v/2//j/+P/4//j/9v/2//b/9v/4//j/+P/4//n/+v/6//r//P/+
//7///8CAAMABQAGAAUABQAFAAUABQAEAAIAAQABAAIAAwAEAAIAAQABAAEA//8AAAAA
AAD///z/+//4//n/+P/4//f/9f/1//X/9f/2//b/9P/z//D/8P/v/+//8f/x//H/8f/v
/+//8P/w//D/8P/w//D/8f/w//D/8P/w//D/8P/w//L/8v/x//H/8f/x//D/7//t/+3/
7//v/+//7v/o/+j/7v/w//H/9v8EABIAHwAqADkATgBoAIAAlwCrALkAxADJAL8AqgCV
AH0AVgAtABEAAwAGAA0AEAAHAAEA///+//z/+v/4//f/9v/2//b/9v/2//X/9f/1//X/
9P/z//P/8//z//P/8//z//P/9f/1//X/9f/1//X/9f/2//b/9f/1//X/9v/3//j/+v/4
//f/9v/2//X/9v/3//f/+f/5//n/+f/3//f/9//3//f/9//4//j/+f/5//n/+v/8//z/
/P/9//3//P/8//z//f/+//7//v/9//7//v/+/wEAAgACAAMAAgACAAIAAwADAAQABAAE
AAUABgAGAAUABwAHAAgACAAGAAYABwAHAAgACAAIAAgABgAGAAYABgAGAAYABgAFAAMA
AwADAAMAAgABAAEAAQABAAEAAQAAAAIAAgACAAMAAwADAAIAAQABAAEAAgACAAAA/v/9
//z/+//8//3//v/7//r/+v/6//v//P/8//z/+//6//r/+//5//j/+P/4//j/+P/5//n/
+//7//r/+f/7//z//P/7//z//P/8//z/+v/7//v/+//9//3//f/9//z//P///////f/+
/wAAAAD+//7//v///////////////////wAAAAD//////////wEAAQABAAEA/v/+////
AQAAAP///v/9//7//P/7//z//f/9//3//v/+//7//P/8//z/+//6//n/+v/7//z//P/7
//v/+//7//r/+v/5//n/+P/4//f/9//3//f/9//2//f/+f/6//r/+v/7//v/+//5//n/
9//3//n/+f/5//n/+P/4//j/+P/2//b/9v/2//b/9v/2//b/9v/3//f/9//2//b/9f/0
//j/+v/6//n/+P/3//b/+P/5//r/+v/6//z//v/+//3//v///wEAAAABAAEAAQADAAQA
BAADAAMAAgACAAIAAgACAAEAAQD/////AAAAAAAA///8//v/9v/1//T/9P/1//X/9f/1
//f/9v/2//T/8f/w//D/7//x//H/8f/x/+//7//v//D/8P/w//D/8P/y//H/8P/w/+7/
7v/u/+7/7v/u/+7/7f/r/+3/7f/s/+7/7//w//P/8//v/+r/7P/s/+r/7P/1/wIADAAY
ACMALgA/AFoAdACGAJsAswC/AMQAwQCxAJ4AhwBpAEIAHQAHAAMACgARAA4ABwABAP3/
/P/+//z/+P/1//T/9P/0//T/9P/z//X/9f/1//T/8f/x//H/8f/z//P/8//z//P/8//z
//P/8//z//P/9P/0//P/8//z//P/8//z//T/9v/1//T/9P/3//j/+f/5//j/9//2//X/
9//3//f/9//3//f/+P/4//n/+f/5//r/+v/6//r/+//9//z//P/8//v//P/8//z///8A
AAAAAAD//wAAAAABAAIAAgACAAMAAQACAAIAAgAFAAYABgAFAAUABQAGAAYABgAGAAcA
BwAEAAQABAAEAAYABgAGAAYABAAEAAQAAwADAAMAAwADAAIAAQABAAEAAwADAAMAAgAA
AAAAAAABAAMAAwACAAEA/////wAAAAD///7//v/+//7//v/+//7//f/8//z//P/9//7/
/v/+/////v/+/////P/6//n/+P/6//r/+//7//v/+//6//n/+//8//z/+//7//z//f/+
//7////////////////////9//z//v/9//3//v8AAAAAAAAAAAAAAQADAAMAAwADAAEA
AQACAAIAAwADAAMAAwABAAEAAQABAAAAAAABAAMAAwADAAMAAwAFAAIAAAAAAP//////
/wAAAAAAAP7//v////////////////////7//f/9//3//f/8//z/+//7//7//v/9//3/
/////////v/8//3//f/8//7///////////////3//f/9//3//f/9//3//P/7//r//P/8
//z//P/6//r/+v/6//r/+//7//v////+//7/AAAAAAAAAAD////////+/wAAAgAEAAQA
AwAEAAUABwAIAAkACQAJAAsADAAMAAsACwAKAAoACgAKAAoACQAJAAcABwAIAAgACgAJ
AAYABQAAAP///v/+/////////////v/8//v/+P/3//b/9v/1//b/9//4//n/+f/5//n/
+v/6//r/+v/6//r/+f/4//j/+v/6//r/+v/4//j/+P/3//f/+f/5//j/9//3//f/+f/3
//n/+v/4//T/9v/2//f//P8IABYAIwAuADsATgBoAIQAnQCxAMMA0gDZAM0AtACdAIsA
egBjAEEAJQAaABsAIAAhABsAEwAQAA4ABgAEAAcABgAAAAEAAgADAAMAAQABAAEAAAD9
//3//f/9//////////////////////////////8AAAIAAQABAAEAAQABAAEAAgACAAEA
AAAAAAEAAgADAAMAAwADAAMAAwADAAMAAwADAAUABQAGAAYABwAHAAcACAAIAAgACAAJ
AAgABgAFAAQABgAIAAkACgALAAwADAAMAAsADAAMAA0AEAAQABAAEQARABIAEgASABEA
EgASABEAEQARABIAEgAUABQAFQAVABYAFgAWABYAFAAUABQAFAASABIAEgARABEAEQAR
ABEAEgARABEAEQATABMAEwASABAAEAAQABEAEQARABAADwAPAA8AEAAQAA8ADgAOAA4A
CgAKAAoACgAJAAgACAAIAAcACAAIAAgABwAGAAYABwAHAAYABgAGAAYABgAHAAcABwAH
AAYABQAGAAgACQAJAAcABgAFAAQABgAHAAcABwAJAAkACQAJAAYABgAJAAkABwAIAAoA
CgALAAwADQAPAA4ADQAMAAsACQAJAAoACgALAAsACwALAA0ADQANAA0ACwAKAAoACwAJ
AAkACQAJAAkABgAEAAQACAAJAAoADAAKAAoACAAIAAcABwAHAAcACAAJAAoACgAIAAcA
BgAFAAYABgAFAAUABgAGAAUABQAFAAUABQAEAAQABQAFAAQABAAFAAUABQAFAAUAAwAD
AAMAAwADAAMAAgACAAIAAgACAAQABQAGAAYABAAGAAgACAALAAwADQAPAA4ADwAPAA8A
EQASABIAEQARABAAEAAQABAAEAAPAA8ADwAPABAAEAAOAA0ACgAJAAUAAwABAAAAAQAB
AAEAAQABAAAAAAD+//v/+v/6//n/+f/5//n/+f/3//f/9//4//j/+P/4//j/+f/5//n/
+v/4//j/+P/4//j/+P/4//f/9f/3//f/9v/1//X/9f/3//X/9//2//L/7v/w//b/9//+
/woAFAAjADAAOwBSAG4AiACfALcAxwDSANkA0QC6AJ8AiwB4AFsANwAbAA4AEwAcABkA
EwAPAAwABgACAAAA///+//7//P/8//z/+//7//v/+//6//n/+f/5//n/+f/5//n/+f/5
//n/+f/5//n/+f/5//r//P/7//v/+//9//3//f/+//z/+//6//r/+//8//3//f/7//v/
+//7//v/+//7//v/+//7//z//P/7//v/+//8//7//v/+/////f/8//z//P/9//7//v/+
////AAAAAAAAAQACAAIAAwAEAAQABAAFAAMABAAEAAQABwAIAAgABwAHAAcACAAIAAgA
CAAJAAkACAAIAAgACAAHAAYABQAEAAYABgAGAAUAAwADAAMAAwACAAEAAQABAAIAAwAE
AAQAAgACAAIAAwABAAEAAAD///////8AAAAAAQAAAAAAAAD+//7//v/+/////v/+//7/
/f/+//7//v/9//z//P/9//3//P/8//z//P/8//3//f/9//3//P/7//v//P/8//v//P/8
//z//P/8//3//f/9/////////////v/+/wEAAQD+//7////+/wAAAAAAAAEAAQABAAEA
AQABAAEAAgACAAEAAQABAAEAAQABAAEAAQAAAAAAAQADAAEAAQABAAEAAwAAAP7//v//
//////8AAAIAAgAAAAAAAAD///7//f/9//3//f/8//3//f/9//3//P/8//v/+//8//z/
+//7//v/+//7//r/+v/7//v/+v/4//n/+f/5//r/+//6//v/+//7//v/+//8//z//P/8
//r/+v/6//r/+v/6//r/+v/6//v/+//7//v//P/6//r//P/8//z//P/8//3//v/+//7/
AAACAAIAAwAEAAUABwAHAAcABgAFAAYACAAJAAkABwAGAAYABgAGAAYABQAFAAMAAwAE
AAQABgAFAAIAAQD+//3//P/8//v/+//7//v/+//6//r/+P/5//j/+P/3//T/8//y//H/
8//z//P/9P/0//T/9P/0//T/8//y//L/8v/y//L/8v/0//T/9P/z//H/8//z//L/8//z
//P/9f/z//H/8P/u/+7/8v/0//f//v8KABoAJwA0AEUAXgB2AIgAoQC3AMUAygDFALsA
qgCPAHMAVAAtAA0ABQAKABUAFgALAAUAAwAAAPr/+v/8//3/+P/2//f/+P/5//n/9//3
//f/9v/1//X/9f/1//f/9//3//f/9//3//f/9//5//n/+f/6//j/9//3//f/+f/5//n/
+v/6//n/+P/4//n/+v/7//v/+//7//v/+//7//v/+//7//v/+//8//z/////////AAD+
//7//v///////v/+//7/AQACAAIAAgADAAQABAAEAAMABAAEAAUABgAGAAYABwAFAAYA
BgAGAAkACgAKAAkACQAJAAoACgAKAAoACwALAAoACgAKAAoACgAKAAoACgAKAAoACgAJ
AAkACQAJAAkACAAHAAcABwAFAAUABQAEAAYABgAGAAcABQAFAAQAAwADAAMABAAEAAUA
BAAEAAQABAAEAAQABAADAAIAAgACAAEAAgACAAIAAQAAAAAAAQD///7//v/+//7//v//
////AAABAAEAAQD//wAAAAD///7//v/+//7/AQADAAQABQADAAMAAwADAAIAAgAFAAUA
AwAEAAYABgAGAAYABgAHAAUABQAFAAUABwAHAAgACAAJAAkACQAJAAkACQAJAAkABwAG
AAYABwAHAAcABwAHAAgABgAFAAYABgAFAAQABAAEAAQAAgACAAMAAwADAAMAAwADAAMA
AgADAAMAAwADAAIAAgABAAEAAAAAAP////8BAAEAAQAAAAAAAQABAAAAAAABAAEAAQD/
/////f/9////////////AAAAAAAAAAAAAAAAAAAAAAAAAAAAAAAA//////7//f/+/wAA
AQACAAIAAgACAAAAAAAAAAAAAAABAAIAAgAEAAYACAAIAAcACAAJAAsADAANAA0ADQAP
ABAAEAAPAA8ADgAOAA4ADAAMAAsACwALAAsADAAMAAwACwAIAAcABgAFAAQABAADAAMA
AwADAAMAAgACAAAA///+//7//f/9//3//f/9//3//f/9//7//f/8//v/+v/8//v/+v/6
//z//P/8//z//P/8//z/+//9///////+//v/+//7//3//f/5//r//v/+//r/+v///wYA
EAAeACsANABDAFgAcACEAJkAswDFAM4A0QDJALgAoQCJAGgAQQAhAA0ADgAZAB4AGQAT
AA8ADAAIAAYABgAFAAQAAgAAAAAAAAD//wAAAQACAAIA/////////////////////wEA
AQABAAEAAQABAAEAAgACAAEAAQABAAMAAwADAAQABAADAAIAAgADAAQABQAFAAUABQAF
AAUAAwADAAMAAwAFAAUABgAGAAcABwAHAAgABwAGAAUABQAGAAYABwAIAAkACgAKAAoA
CQAKAAoACgALAAwADAANAA4ADgAOAA8AEQASABIAEgARABIAEgARABMAEwAUABQAFAAU
ABUAFQASABIAEgASABAAEAAQABAAEQASABMAEwARABEAEQARABIAEQARABEADwAPAA8A
DgAOAA4ADgAPABEAEQAQAA8ADQANAA4ADgAPAA4ADgAOAAwADAAMAAwACwAKAAoACgAK
AAoACQAIAAkACAAIAAkABwAGAAYABgAGAAYABwAHAAkACQAIAAcABQAGAAYABQACAAIA
AgACAAAAAQABAAEA///////////8//z///////3//v8AAAAA///+//3//f/9//3//f/9
//3//f/+//7/+//7//v/+//7//v/+//7//r/+v/7//3//P/7//r/+f/7//j/9v/2//X/
9f/1//b/+P/4//b/9v/2//X/9P/z//H/8f/x//D/8f/x//H/8f/w//D/7//v//L/8v/x
//H/7//v/+//7v/w//H/8f/w/+7/7//v/+//8f/x/+//7//t/+3/7f/t//D/8P/w//D/
7v/u/+7/7v/u/+7/7v/u/+z/7f/t/+3/7//w//D/8P/y//L/8P/u/+7/7v/u/+7/7//w
//D/8v/0//b/9v/1//b/9//5//r/+//7//v/+//8//z/+//7//r/+v/6//r/+v/5//n/
+//7//z//P/5//f/8//x//D/7//u/+7/7v/v//D/8f/v/+7/7v/s/+v/6v/q/+n/6f/p
/+n/6f/p/+n/6f/q/+r/6v/q/+r/6v/p/+j/6P/m/+b/5v/m/+j/6P/o/+f/6f/r/+v/
6v/r/+v/6//t/+v/4//i/+b/5v/m/+b/6//0/wIADgAZACYANwBMAGIAeACPAKMAtQDA
AL0ArQCWAIMAcwBeAD0AGwADAPz/BQAQAA8ABQD///7/+v/2//T/8//0//T/8v/y//L/
8f/v/+//7//u/+7/7//w//H/8v/x//D/7//v/+//7//v//D/8f/y//T/8v/x//H/8f/x
//H/8f/y//L/8f/w//D/8f/y//P/8//z//P/8//z//P/8//z//P/8//z//T/9P/1//X/
9f/2//T/9P/0//X/9//2//b/9v/3//j/+P/4//n/+v/6//r/+f/6//r/+//8//z//P/9
////AAAAAAAAAQACAAIAAQD/////AAAAAAIAAgADAAMABAAEAAQABAACAAIAAgACAAMA
BAAFAAUABwAHAAcABwAEAAMAAwADAAMAAwADAAIABAAEAAQABQADAAMAAgABAAEAAQAC
AAIAAwACAAIAAgAAAAAAAAAAAAEAAAAAAAAAAQACAAIAAgD///7//v///////v/+//7/
AAAAAAEAAQABAAEAAAD//wEAAgACAAEAAAAAAAAAAAACAAMAAwADAAUABQAFAAUABAAE
AAcABwAFAAYACAAIAAYABgAGAAcACQAJAAkACQALAAsADAAMAA0ADQANAA0ACgAJAAgA
BwAGAAYABwAJAAkACQAJAAkACwAIAAYABgAJAAkACQAKAAgACAAGAAYABwAHAAcABwAH
AAcABwAGAAcABwAHAAcACAAIAAcABwAIAAgABwAHAAkACQAJAAgACAAJAAkACAAIAAkA
CQAJAAcABwAFAAUAAwADAAUABwAIAAoACgAKAAoACAAJAAoACgAIAAoADAAMAA8AEAAR
ABMAFgAXABcAFwAVABYAFgAVABYAFgAXABgAFgAWABUAFQATABMAFAAUABYAFQASABEA
EAAPAA4ADgAPAA8ADwAPAA0ADAAMAAoABwAGAAYABQADAAMAAwADAAUABQAFAAYABgAG
AAYABgAGAAUABAAEAAYABgAGAAYACAAIAAgABwAGAAcABgAEAAMAAwADAAUABQAFAAQA
BAACAAAA/v8BAAQADgAaACkAOABDAE4AYgB8AJkAswDHANoA6QDrANgAuwClAJYAgwBp
AEkALgAlACoAMQAvACcAHgAaABgAFgARAA4AEgARABAADwANAA8ADwAPAA4ACwALAAsA
CwALAAsACwALAAsACwALAAsACwALAAsADAAMAAsACwALAAcABQADAAIAAAD///7//v/+
//7//v/9//3//f/9//3//P/7//r/+f/3//f/+P/4//f/9//3//j/+P/4//j/+f/3//b/
9v/2//n/+v/6//r/+//8//z//P/7//z//P/9//7//v/+//////8AAAAAAAADAAQABAAD
AAEAAQACAAIAAgACAAMAAwACAAIAAgACAAQABAAEAAQABAAEAAQAAwABAAEAAQABAAIA
AQABAAEAAwADAAMAAgACAAIAAgADAAIAAQD///3//////wAAAAD///7//v/+//7//v/+
//7/+//6//r/+v/9//7//v/+//v/+v/6//v//f/8//z//P/6//r/+//7//3//f/8//v/
/f/+//7//f/8//z//P/8//3///8AAAEAAQABAAEAAQD9//z//v/9//3//v8AAAAAAAAA
AAAAAQD///////////////8AAAAA///////////9//3//f/9//z//P/9////////////
//////z/+v/6//3//f/9//7//v/+//z//P/8//v/+v/5//n/+f/5//j/9//3//f/9//4
//j/9//3//r/+v/5//n/+P/3//b/9P/2//f/9//2//b/9//3//f/9//3//f/9f/0//T/
9P/0//T/8v/z//T/9P/1//j/+//8//3//v///wEAAgADAAMAAwABAAIAAgABAAMAAgAC
AAIAAgACAAEAAQABAAEAAgACAAIAAQD+//3/+v/5//j/+P/3//f/9//3//f/9v/2//T/
8//y//L/8f/v/+//7//v//H/8f/x//L/8P/w//D/8P/u/+3/7P/s/+r/6v/q/+r/6f/o
/+f/5f/k/+X/5P/i/+D/3//e/9//3//b/9r/2v/a/9j/2P/Z/9r/5P/0/wUADgAZACoA
QgBaAHMAjQChAKwAtQCvAJ4AhwB3AGIARQAdAPv/7v/x//r//f/x/+n/6P/k/97/3v/d
/9z/2v/Y/9j/2P/X/9n/2f/Z/9j/1f/V/9X/1f/X/9f/1//X/9X/1f/V/9X/1f/V/9X/
1v/Y/9f/1//X/9f/1//X/9j/2P/X/9b/1v/Z/9r/2//b/9r/2f/Y/9f/2P/Z/9r/2//Z
/9n/2v/a/9n/2f/Z/9r/3P/c/9z/3f/f/97/3v/e/93/3v/e/97/3f/e/97/3v/g/+L/
4//l/+b/5v/m/+f/5//o/+j/6P/p/+r/6v/p/+f/5//o/+j/6v/q/+v/6//q/+r/6v/q
/+j/6P/o/+j/6v/q/+r/6f/p/+n/6f/p/+b/5f/l/+X/5//n/+f/5v/m/+b/5v/n/+f/
5//m/+X/5f/l/+b/5v/l/+T/5P/k/+L/4v/i/+L/4//i/+L/4v/h/+L/4v/i/+P/4v/i
/+P/4f/g/+D/4P/g/+D/4f/h/+H/4f/g/9//4f/i/+L/4f/i/+L/4v/i/+D/4f/h/+H/
4//j/+P/4//k/+T/5//n/+b/5v/n/+b/6P/o/+j/6f/n/+f/5//n/+f/5//o/+j/5//n
/+f/5//p/+n/6f/p/+b/5v/n/+n/6P/n/+b/5f/m/+T/4//k/+X/5f/l/+b/5P/k/+L/
4v/j/+P/4//j/+P/4//j/+L/4//j/+P/4//i/+L/4f/h/+L/4v/h/+H/4f/h/+H/4P/g
/+H/4f/g/+D/4f/h/+H/3//f/93/3f/f/9//3//f/9//3v/d/9z/3v/i/+L/3v/c/93/
3v/f/+D/3v/f/+D/4P/g/+L/5P/k/+X/5v/n/+n/6v/r/+v/6//r/+z/7P/r/+v/6v/q
/+r/6P/o/+f/5//n/+f/6P/o/+n/6f/n/+f/4v/h/+D/4P/d/93/3f/d/9//3v/e/9z/
2//a/9r/2f/Z/9n/2f/Z/9n/2f/Z/9r/2P/Y/9j/2P/a/9n/2P/Y/9j/2P/Y/9j/2P/Y
/9j/1//X/9n/2f/Y/9f/1//X/9n/2f/X/9b/1P/U/9b/2P/b/+D/6v/0/wEAFAAhADYA
UABkAHsAlQCnALAAswCpAJQAfwBpAEoAJQABAO//8P/7//7/9//x/+//6P/k/+T/4v/h
/+D/4P/g/+D/4P/f/93/3f/d/9z/3f/d/93/3f/f/9//3//f/93/3f/d/93/3f/d/93/
3v/g/9//3//f/9//3//f/+D/4P/f/97/3v/f/+D/4f/h/+H/4f/h/+H/4f/h/+H/4f/h
/+H/4v/i/+P/4//j/+T/4v/i/+L/4//h/+D/4P/g/+H/4v/i/+L/4f/i/+L/4v/l/+b/
5v/n/+f/5v/l/+X/5f/m/+b/5v/p/+r/6v/p/+v/6//s/+z/7v/u/+//7//u/+7/7v/u
/+7/7v/u/+7/7P/s/+z/6//t/+3/7f/t/+z/6//r/+v/7f/t/+3/7P/s/+z/7P/t/+3/
7f/s/+v/7f/t/+7/7v/s/+r/6f/o/+j/6P/o/+j/6f/o/+j/6P/n/+j/6P/o/+f/5v/m
/+f/5//m/+b/5v/m/+b/5//n/+f/5//m/+X/5v/o/+n/6f/o/+j/6P/o/+r/6//r/+v/
6f/p/+n/6f/q/+r/7f/t/+v/7P/u/+7/7v/u/+7/7//v/+//7//v/+//7//w//D/7//v
/+//7//v/+//7//v/+7/7v/v//H/8f/x//H/8f/z//D/7v/u/+//7//v//D/8P/w/+7/
7v/v/+//7//v/+3/7f/t/+z/6//r/+v/6//s/+z/6//r/+z/7P/r/+v/6//r/+v/6v/q
/+v/6//q/+r/6//r/+v/7f/t/+v/6//p/+n/6f/p/+r/6v/q/+r/7P/s/+z/7P/s/+7/
7P/s/+z/7P/s/+7/7//w//D/8P/y//T/9P/0//T/9P/1//j/+f/5//n/+f/6//r/+f/7
//r/+v/6//n/+P/2//X/9//3//j/+P/2//X/8v/x//D/7//u/+7/7f/t/+3/7f/t/+z/
7P/q/+r/6v/r/+v/6f/p/+n/6f/n/+f/5//o/+j/6P/o/+j/6v/p/+j/6P/o/+j/6P/o
/+j/6P/o/+f/5//p/+n/6P/n/+f/5//p/+f/5//o/+b/4v/i/+j/8f/6/wQAEAAbACYA
NwBMAGQAfgCXAKkAswC6ALkArQCaAIUAawBGABsA///3/wAACQAIAP///f/5//T/8P/w
//D/7//u//D/7v/u/+7/7f/r/+v/6//q/+v/6//r/+v/7f/t/+3/7f/t/+3/7f/t/+v/
6//r/+z/7P/r/+v/6//q/+n/6P/o/+j/5//m/+b/5v/m/+b/5f/l/+X/5f/l/+P/4//j
/+P/4//j/+T/5P/j/+P/4//k/+b/5v/m/+f/5f/k/+T/5P/n/+j/6P/o/+j/6P/n/+b/
6f/q/+r/6//s/+z/7P/t/+3/7v/u/+7/7//w//D/7//v/+//8P/w//H/8v/0//X/8f/w
/+//7v/w//D/8P/w/+7/7v/u/+3/7//v/+//7//v/+//8P/x//P/8//z//L/8P/w//D/
8f/z//P/8v/x//P/8//0//T/9f/0//T/9P/w//D/8P/w//H/8P/w//D/8f/y//L/8v/v
/+7/7v/v/+//7v/u/+7/8P/w//H/8f/v/+//7v/t/+//8P/w/+//7//w//H/8v/y//P/
8//z//P/8//z//P/8v/y//X/9f/1//b/+P/4//j/+P/4//n/+f/5//n/+f/5//n/+v/6
//n/+f/5//n/+//7//v/+//6//r/+//9//v/+//7//v/+f/2//T/9P/2//f/+P/6//r/
+v/4//j/9//3//f/9//1//X/9f/0//X/9f/1//X/+P/4//f/9//2//b/9f/1//X/9f/1
//T/9P/1//X/9P/2//f/9//3//X/9f/z//P/9f/1//X/9f/0//T/9P/0//T/9P/0//T/
9P/0//T/9P/0//T/9f/3//n/+v/5//r/+//6//3//v///wEAAgADAAMAAwABAAIAAgAB
AAMAAgACAAIAAgACAAEAAQABAAEAAgACAAEA///7//n/+P/3//b/9v/3//f/9//3//X/
9P/0//L/7//u/+7/7f/u/+//8P/x/+//7//v//D/8v/y//L/8v/y//H/8P/w/+7/7v/u
/+7/7v/u/+7/7f/t/+//7//u/+//7//v//H/8//v/+z/7P/u/+7/7P/v//j/BAAQABsA
KgA9AFIAagCAAJkArQC9AMoAyQC5AJ4AiQB5AGYARwApABEACAAPABgAFQALAAcABAD+
//j/9v/3//j/9v/2//b/9v/1//f/9//3//b/8//z//P/8//z//P/8//z//H/8f/x//H/
8v/z//T/9v/2//X/9f/1//T/8//y//L/8//z//P/9P/z//T/9f/1//f/9//3//f/9//3
//f/9//3//f/+P/4//f/9//3//j/+v/6//r/+//9//z//P/8//v//P/8//z//v8AAAEA
AgABAAIAAgADAAQABAAEAAUABwAIAAgACAAIAAgABwAFAAcABwAIAAgABgAGAAcABwAH
AAgACQAKAAgACAAIAAgACAAIAAgABwAHAAcABwAHAAYABQAFAAUABQAFAAUABAAEAAQA
BAAFAAUABQAEAAMABQAFAAYABgADAAIAAgACAAIAAgACAAIAAwACAAIAAgAAAAAA///+
/////v/+////AQAAAAAAAAD+//7////////////+//3///8AAAAA//8AAAAAAAAAAP//
///+//3/AAABAAIAAwAAAAAAAwADAAIAAgADAAIAAgACAAIAAwAFAAUABQAFAAUABQAG
AAYABQAFAAUABQADAAMAAwADAAQABAAFAAcABQAFAAUABQAFAAIAAAAAAAEAAQABAAIA
AAAAAP7//v8AAAEAAgADAAEAAQABAAAA/f/9//3//f/+//7//f/9//7//v/9//3//v//
/wAAAAD//////v/8//z//f/9//3/AAABAAAAAQD//////////wEAAgADAAQABgAIAAoA
DAAKAAoACgAKAAoACwALAAsACQAKAAoACgAKAAoACgAKAAgACAAIAAkACAAIAAgACAAG
AAYABgAGAAMAAgABAAAA/v/8//v/+//5//n/+P/4//r/+f/4//f/9//4//n/+v/4//v/
+//6/w==
         </WaveFormData>
      </LeadData>
      <LeadData>
         <LeadByteCountTotal>10000</LeadByteCountTotal>
         <LeadTimeOffset>0</LeadTimeOffset>
         <LeadSampleCountTotal>5000</LeadSampleCountTotal>
         <LeadAmplitudeUnitsPerBit>4.88</LeadAmplitudeUnitsPerBit>
         <LeadAmplitudeUnits>��V</LeadAmplitudeUnits>
         <LeadHighLimit>2147483647</LeadHighLimit>
         <LeadLowLimit>268435456</LeadLowLimit>
         <LeadID>II</LeadID>
         <LeadOffsetFirstSample>0</LeadOffsetFirstSample>
         <FirstSampleBaseline>0</FirstSampleBaseline>
         <LeadSampleSize>2</LeadSampleSize>
         <LeadOff>FALSE</LeadOff>
         <BaselineSway>FALSE</BaselineSway>
         <ExcessiveACNoise>FALSE</ExcessiveACNoise>
         <MuscleNoise>FALSE</MuscleNoise>
         <LeadDataCRC32>743180624</LeadDataCRC32>
         <WaveFormData>
9P/0//T/9P/0//T/9P/0//T/9P/0//T/9P/0//T/9P/2//b/9v/3//b/9f/0//P/9P/2
//f/+P/2//b/9v/2//n/+f/5//v/+f/4//f/9//4//v//v8AAAAAAAAAAAAA/v//////
/v/7//v/+f/5//r/+//6//r/+f/4//f/9f/3//X/9P/x/+//7v/u/+//7//v/+//7v/w
//D/8P/w/+7/8P/u/+7/8f/x//H/8P/u/+//7//v/+//7//u/+7/7f/t/+3/7f/t/+3/
7f/t//H/8P/u/+z/7P/w//D/7v/x//7/DAAcAC0AOQBBAFAAYgBoAGwAawBkAFwAUQBB
ACwADgD2/+j/4f/j/+P/5//r/+z/7v/z//b/9P/z//H/8P/u/+7/7v/u/+3/7f/t/+3/
7f/v/+//7//w//D/7//v/+//7//w//D/8P/w//D/8P/x/+//7//v//D/8v/y//P/8//x
//D/8P/w//H/8v/y//L/9P/0//T/8//z//X/9f/1//X/9f/1//X/9v/2//b/9v/4//j/
+f/5//n/+f/6//z//P/8//3//f8AAAAAAQACAAEAAgADAAMABQAGAAYABwAKAAwADAAN
AA0ADwAPABAAEQASABMAFAAVABYAFgAVABUAFgAWABYAFgAWABUAFQAXABcAFwAXABUA
EwATABMAEQAPAA4ADQAMAAoACgAHAAgABwAHAAYABQAEAAEAAAD///7//v/+//v/+f/4
//j/+P/4//b/9f/3//f/9v/2//b/9v/1//X/8//z//L/8v/z//P/8//y//L/8//0//T/
9P/0//P/8//0//T/8//y//L/8v/z//P/8f/x//H/8f/x//H/8f/x//H/8f/x//H/8f/x
//H/8f/x//H/8f/x//P/8//z//P/8f/x//L/8v/y//L/8v/x//P/9P/0//T/9P/0//T/
9P/y//L/8v/y//L/8v/y//L/8//z//P/8//z//P/8//z//P/8//z//L/8v/z//P/8//1
//X/9f/0//b/9//3//f/9v/2//X/9P/0//X/9f/1//f/9//3//f/9//3//f/9//2//b/
9v/1//f/9//3//f/9//3//f/9//3//f/9v/2//j/+P/4//j/+P/4//j/+P/3//b/9f/0
//v/+f/4//j/+P/4//j/+f/5//n/+f/5//n/+v/6//j/+P/4//j/+v/7//v/+//9//7/
/v/+//////8BAAMABgAGAAYABgAFAAQABAADAAQAAwADAAEA/////////f/+//7//v/+
//3//f/7//r/9f/z//L/8v/1//X/9f/1//T/9P/0//T/9P/0//b/9P/0//X/9f/1//L/
8v/z//P/9f/1//X/9P/y//P/8//z//T/9f/2//f/+f/1//T/9P/0//T/9P/0//j///8M
ABwALAA5AEcAVQBgAG4AfgB+AHMAagBkAFcAQQAoAAwA9P/q/+f/6f/v//P/8//y//T/
/f8AAPr/+f/5//j/+P/2//b/9v/1//f/9//3//f/9f/1//X/9v/4//f/9//3//X/9v/2
//b/+P/4//j/+f/5//n/+f/6//j/+P/5//n/+f/4//j/+P/7//z//P/8//z//P/8//v/
+//9//3//f/9//3//f/9//7//v/+//7//v/+////////////AAACAAIAAgADAAMABgAG
AAcACAAJAAoACwALAA0ADgAOAA8ADgAQABAAEQAVABcAFwAYABcAGAAZABoAGwAcABwA
GwAdAB4AHgAeACAAIAAfAB8AHgAdABwAGwAdABsAGwAbABkAFwAWABUAFgAUABQAEQAO
AA0ADQAMAAsACgAHAAYABQAEAAQABAABAP///v/+/wAAAAD+//3//f/9//z//P/8//z/
+//7//v/+//6//r/+f/5//n/+P/4//n/+v/6//r/+v/5//n/+P/4//f/9v/3//j/+v/7
//n/+f/5//n/+f/5//n/+f/3//f/9//3//n/+f/5//n/+f/5//n/+f/5//n/+f/5//n/
+f/6//r/+v/6//r/+f/5//r/+v/6//j/+P/4//j/+v/6//r/+v/6//r/+v/6//n/+f/5
//n/+f/5//n/+f/5//n/+f/4//j/+f/5//n/9//3//f/9v/2//f/9//3//r/+v/5//j/
+P/5//n/+f/3//f/9//3//n/+f/5//n/+P/4//j/9//3//f/9//3//f/9//3//f/9//3
//b/9v/4//j/+P/4//b/9v/2//b/+P/4//j/+P/4//j/+P/3//f/9//3//n/+f/6//r/
+P/4//j/+P/4//n/+f/5//v//P/8//z//f/9////AQACAAIAAgACAAQABAAFAAUABAAD
AAMAAQABAAEAAQD///7//v/+//7/+//7//n/+P/1//P/8v/y//X/9f/1//X/9v/2//b/
9v/2//b/+P/2//T/9f/1//X/9P/0//X/9f/z//P/8//y//T/9f/1//X/8//z//P/8//z
//X/+P/2//T/+P/2//b/9v/5/wIADgAcAC0AQQBPAFoAagB0AHYAcQBqAGQAWQBJADIA
GAD+/+j/3f/d/9//4f/l/+z/8P/v//L/8v/z//X/+P/2//b/9v/2//X/9f/1//X/9f/3
//f/9//4//j/9//3//f/9//4//j/+P/2//b/9v/3//f/9//3//j/+P/4//n/+f/7//r/
+v/6//n/+v/6//r//P/8//z/+//5//v/+//7//3//f/9//3/AAAAAAAAAAAAAAAAAQAB
AP////8AAAIABAAEAAUABQAEAAQABQAGAAkACgALAAsADQAOAA4ADwASABQAFAAVABUA
FwAXABgAFwAYABkAGgAbABwAHAAbAB0AHgAeAB4AHAAcABsAGwAbABsAGwAbAB0AGwAb
ABsAGQAXABYAFQASABAAEAANAA4ADQANAAwACwAKAAcABgAHAAYABgAGAAMAAQAAAAAA
AAAAAP7//f/9//3//P/8//z//P/7//v//f/9//z//P/9//3//f/8//v/+//7//r//P/8
//v/+//6//r/+f/4//j/+P/5//n/+//7//v/+//7//v/+//7//v/+//7//v/+//7//v/
+//9//3//f/9/////////////f/9//7//v/+//7//v/9//3//v/+//7//v/+//7//v/+
//7//v/+//z//P/8//z//P/9//7////9//3//f/9//v/+//7//r/+//9//7////+//3/
/P/6//z//f/9//3//P/8//v/+v/6//v/+//7//v/+//7//v/+//7//v/+//8//z//P/7
//v/+//7//v/+v/8//z//P/8//3//f/9//3/+//7//z//P/8//z//P/8//r/+//7//v/
//8AAAAAAAD/////AQADAAQABAAEAAQABgAGAAcABwAGAAUABQADAAEAAQABAP///v/+
//7//v///////f/8//v/+f/4//j/9//3//f/9//2//b/9v/2//b/9v/4//b/+P/5//n/
+f/2//b/9//3//f/9//3//b/9P/1//X/9f/1//X/9f/1//X/9f/0//T/8v/2//z/+P/2
//v/BAAQAB4ALwA9AEsAWABkAHAAcABrAGYAYgBZAEcANAAcAP7/6v/h/+H/4//l/+n/
7v/y//P/+P/6//f/9//4//b/9v/2//b/9f/3//f/9//3//X/9f/1//b/+P/3//f/9//3
//j/+P/4//j/+P/4//n/+f/5//n/+v/4//j/+f/5//n/+P/4//j/+f/6//r/+v/6//r/
+v/5//f/+f/5//n/+v/7//z//f/8//z//P/8//7//v///////////wAAAgAAAAAAAQAB
AAMABAAGAAgABwAIAAkACQALAAwADAANAA4AEAAQABEAFQAXABcAGAAYABgAGAAYABsA
HAAcABsAGwAcABwAHAAcABwAGwAbAB0AHQAdAB0AHAAZABgAFwAXABUAFAATABQAEgAS
AA8ADgANAA0ADAAJAAgABQAEAAUABAAEAAQAAwABAAAAAAAAAAAA/v/9//v/+//6//r/
/P/8//v/+//7//v/+v/6//v/+//7//r/+f/5//n/+P/6//r/+f/5//j/+P/3//b/+P/4
//n/+f/3//f/9//3//n/+f/5//n/+//7//v/+//5//n/+f/5//v/+//7//v/+//7//v/
+//7//v//P/8//z//P/8//v/+//8//z//P/8//z//P/8//z//P/8//z//P/8//z//P/7
//v/+//7//3//f/9//3/+//7//v/+v/8//3//f/9//v/+//7//r//P/9//3//f/8//z/
+//6//r/+//7//v/+//7//v/+//5//n/+f/5//z//P/8//v/+//7//v/+//7//v/+//7
//v/+//6//r/+v/6//r/+v/6//r/+v/6//z//P/8//r//P/8//z//P/9//3//f/9//3/
/f/+//7//P/8//z//P/6//v/+//7//7/AAABAAIAAQABAAMABQAIAAgACAAIAAYABgAH
AAcABgAFAAUAAwADAAMAAwABAAAAAAAAAAAA//////3//P/7//n/+P/4//j/9//2//X/
9f/2//f/+P/4//j/+v/4//b/9//3//f/+P/4//n/+f/3//f/9//2//j/+f/5//n/+f/5
//n/+f/5//f/+P/4//j/+P/6//r/+v8BAA4AHAAsADsARwBRAGAAbgB2AHYAbQBkAGIA
VwBBACoAEgD8/+z/5//p/+v/8f/z//b/+v/9//z/+v/7//v/+P/2//f/+P/5//n/+f/5
//n/+f/5//n/+f/6//r/+f/5//n/+f/6//r/+v/6//r/+v/7//n/+f/5//r//P/8//3/
/f////7//v/+//7//v/9//z//v/+//7//f/9////////////////////AgACAAIAAgAC
AAIAAwADAAMAAwAEAAYABgAGAAcABwAIAAgACQAKAAsADAANAA0ADwAQABAAEQAQABIA
EgATABcAGQAZABoAGQAaABsAHAAdAB4AHgAdAB8AIAAgACAAIAAgAB8AHwAfAB8AHwAf
AB8AHQAdAB0AHQAbABoAGQAWABQAFAARABIAEQARABAADQAMAAkACAAHAAYABgAGAAcA
BQAEAAQAAgACAAAA//8BAAEAAAAAAAAAAAD///////////7//v/9//3//f/8//z//f/+
//7//v/+//3//f/+//7//f/8//r/+v/7//v//f/9//3//f/7//v/+//7//v/+//7//v/
/f/9//3//f/9//3//f/9//3//f/9//3//f/9//7//v/+//7//v/9//3//v/+//7//P/8
//z//P/+//7//v/+//7//v/+//7//f/9//3//f/7//v/+//7//3//f/9//z//P/9//3/
/f/7//v/+//6//r/+//7//v//P/8//v/+v/6//v/+//7//v/+//7//v/+//7//v/+//6
//r/+v/5//n/+f/5//n/+f/5//n/+f/7//v/+v/6//r/+v/6//r/+P/4//j/+P/5//r/
+//8//v//f/8//r/+v/6//r/+f/5//n/+f/7//v//P/8//z//P/8//z/+v/7//v/+///
/wAAAAAAAP////8BAAMABgAGAAYABgAGAAYABwAHAAYABQAFAAMAAwADAAMAAQD+//7/
/v/+///////9//z/+f/3//b/9v/1//X/9f/1//T/9P/0//T/8v/y//T/8v/0//X/9f/1
//T/9P/1//X/9f/1//X/9P/0//X/9f/1//X/9f/1//X/9f/z//L/9v/4//L/8v/2//j/
+/8EABIAIAAxAEEASwBYAGgAdAB6AHcAbgBmAF0ATQA2ABwAAgDu/+H/3//p/+//8f/y
//T/9//4//r/9//5//r/9v/0//T/9P/z//T/9f/2//f/9//3//f/+P/4//f/9//3//f/
+P/4//j/+P/4//j/+f/3//f/9//4//r/+v/7//v/+f/4//j/+P/5//r/+v/6//z//P/8
//v/+//9//3//f/9//3//f/9//7//v/+//7//v/+//////8BAAEAAgAEAAIAAgADAAMA
BgAGAAcACAAHAAgACQAJAAsADAAMAA0AEAASABIAEwAVABcAFwAYABkAGgAbABwAHQAe
AB4AHQAbABwAHAAcABwAHAAbABsAHAAdAB4AHwAdABsAGwAbABsAGQAYABcAFgAUABQA
EQAQAA8ADwAOAA0ADAAJAAgABwAGAAYABgAHAAUABAAEAAMAAgD///3//f/9//z//P/8
//z/+//7//3//f/8//z/+//7//v/+v/6//v//P/8//r/+v/5//n/+v/6//n/+P/6//r/
+//7//v/+//7//v/+f/5//n/+f/7//v/+//7//n/+f/5//n/+f/5//n/+f/5//n/+f/5
//v/+//8//z/+v/6//r/+f/7//z//P/8//z//P/8//z/+v/6//r/+v/8//z//P/8//v/
+//7//v/+f/5//n/+f/7//v/+//6//r/+//7//v/+f/5//n/+P/4//n/+f/5//r/+v/5
//j/+P/5//n/+f/5//n/+f/5//v/+//7//v/+v/6//r/+f/5//n/+f/5//v/+//7//v/
+f/5//j/+P/6//r/+v/6//j/+P/4//j/+P/4//j/+P/9//v/+P/4//j/+P/4//n/+f/5
//n/+//7//z//P/6//r/+v/6//r/+//7//v///8AAAAAAAD/////AQADAAYABgAGAAYA
BgAGAAcABwAEAAMAAwABAAEAAQABAP///v/+//7//v/7//v/+f/4//f/9f/0//T/9f/1
//X/9f/0//T/9P/0//T/9P/2//T/9v/3//f/9//1//T/9P/z//X/9f/1//T/9v/3//f/
9//3//f/9//3//f/8//w//L/8v/y//L/9P/2//3/CAAWACgAOwBJAFUAZgByAHwAfgB1
AGoAZABXAEEAKAAOAPT/4v/d/93/3//n/+//8P/u//H/9v/0//P/8//0//T/9P/0//T/
8//z//P/8//z//X/9f/1//b/+P/3//f/9//1//b/9v/2//j/+P/4//n/+f/5//n/+v/4
//j/+f/5//n/+P/4//j/+f/6//r/+v/6//r/+v/5//n/+//7//v//f/9//3//f8AAAAA
AAAAAAEAAAAAAP///////wAAAgAEAAQABQAFAAYABgAHAAgABwAIAAkACQANAA4ADgAP
ABAAEgASABMAFQAXABcAGAAYABgAGAAYABsAHAAcABsAHQAeAB4AHgAcABwAGwAbAB0A
HQAdAB0AHQAbABsAGwAaABcAFQATABIAEAAQAA0ADgANAA0ADAALAAoABwAGAAUABAAE
AAQAAwABAAAAAAAAAAAA/v/9//v/+//6//r/+//8//z//f/7//v/+v/6//n/+f/5//j/
+P/5//r/+v/6//r/+f/5//j/+P/3//b/+P/4//n/+f/5//n/+f/5//v/+//7//v/+f/5
//n/+f/5//n/+f/5//n/+f/5//n/+//7//v/+//9//3//v/+//z//P/8//v/+//8//z/
/P/6//r/+v/6//z//P/8//z/+v/6//r/+v/7//v/+//7//n/+f/5//n/+f/5//n/+P/4
//n/+f/5//n/+f/5//j/+P/5//n/+f/4//j/9//2//j/+f/5//n/+//7//v/+//5//n/
+f/5//j/+P/4//f/9//1//f/+f/6//r/+v/6//r/+f/5//n/+f/5//n/+v/6//j/+P/4
//j/+v/7//v/+//7//z//P/8//3//f///wEAAgACAAIAAgACAAIAAwADAAQAAwADAAEA
AQABAAEA///+//7//v/+///////9//z/9//1//T/9P/1//X/9f/1//T/9P/0//T/9P/0
//b/9P/y//P/8//z//T/9P/1//X/9f/1//X/9P/0//X/9f/1//P/8//z//P/9f/3//T/
9P/2//b/8v/y//T/9f/6/wQAEgAjADMAPwBKAFoAbAB2AHEAagBmAF0ASwA8ACoADgDy
/+H/2//b/9//4f/k/+r/6//o/+7/9f/z//D/8v/w//D/8P/v//D/8f/y//P/8f/x//H/
8v/y//H/8f/x/+//8P/w//D/8v/y//L/8//z//P/8//0//T/9P/1//X/9f/0//T/9P/1
//b/9v/2//b/9v/2//X/9f/3//f/9//3//f/9//3//b/9v/2//b/+v/6//v/+//6//n/
+f/6//v//P/+////AAAAAAEAAgABAAIAAwADAAcACAAIAAkACAAKAAoACwANAA8ADwAQ
ABEAEgATABQAEwAUABQAEwAVABYAFgAWABYAFgAVABUAFQAVABUAFQATABEAEQARABEA
DwAOAA0ADgAMAAwACQAIAAcABwAGAAQAAgD+//z/+//6//r/+v/5//f/9v/2//j/+P/2
//X/9f/1//T/9P/y//L/8f/x//H/8f/w//D/8f/x//H/8P/u/+//8P/w//D/8P/v/+//
8P/w/+//7v/u/+7/7//v/+//7//v/+//8f/x//H/8f/v/+//7//v//H/8f/x//H/8f/x
//H/8f/x//H/8f/x//H/8f/y//L/8v/y//L/8f/x//L/8v/y//L/8v/y//L/9P/0//T/
9P/y//L/8v/y//P/8//z//P/8//z//P/8//x//H/8f/w//D/8f/x//H/7//v/+//7v/u
/+//7//v//D/8P/v/+7/7v/v/+//7//v/+//7//v//H/8f/x//H/8v/w//D/7//u/+7/
7v/u/+7/7f/t/+3/7f/v/+//8P/w//D/8P/w//D/8P/x//H/8f/x//L/8v/y//P/8//1
//f/+v/6//r/+v/6//r/+//7//z/+//7//n/+f/5//n/9//0//T/9P/0//X/9f/z//L/
7//t/+z/7P/r/+v/6//r/+r/6v/q/+r/7P/s/+7/7P/q/+v/6//r/+z/7P/t/+3/7f/t
/+3/7P/s/+3/7f/t/+v/6//r/+v/6//t/+z/7P/s/+z/7P/s/+z/7f/0/wQAEAAfAC8A
PQBIAFYAZgBuAGsAYgBYAFEARwA6ACIAAgDo/9v/2//d/+H/4//m/+j/6//w//D/7//v
/+7/7v/u/+7/7v/t/+3/7f/t/+3/7f/t/+3/7v/w/+//7//v/+3/7v/u/+7/7v/u/+7/
7//v/+//7//w//D/8P/x//H/8f/w//D/8P/z//T/9P/0//L/8v/y//H/8//1//X/9f/1
//X/9f/1//T/9P/0//T/+P/4//n/+f/3//f/+P/6//j/+P/5//n/+v/6//v//P///wAA
AQABAAMABAAEAAUABgAIAAgACQALAA0ADQAOAA8AEAARABIAEwAUABQAEwATABQAFAAU
ABQAFAATABMAFQAVABUAFQATABEAEQARABEADwAOAA0ADgAMAAwACQAIAAcABwAGAAUA
BAABAAAA/f/8//z//P/9//v/+v/6//r/+v/4//f/9f/1//T/9P/2//b/9f/1//P/8//y
//L/8//z//P/8v/y//P/9P/0//L/8v/x//H/8v/y//H/8P/y//L/8//z//P/8//z//P/
8f/x//H/8f/z//P/8//z//H/8f/x//H/8//z//P/8//1//X/9f/1//X/9f/2//b/9f/0
//P/8f/y//T/9f/2//T/9P/0//T/9P/0//T/9P/0//T/9P/0//X/9f/1//X/8//z//P/
8//z//P/8//y//D/8f/x//H/8//z//P/8v/w//H/8f/x//T/9P/z//L/8P/x//H/8f/z
//P/8//z//H/8f/x//H/8v/y//L/8f/z//P/8//z//L/8f/w/+//8f/z//T/8v/w//L/
8v/y//L/8//z//P/8//x//H/8v/y//L/8v/y//L/9P/1//X/9f/3//j/+P/4//n/+f/7
//3//P/8//z//P/+//7///////7//f/9//v/+f/5//n/9//2//b/9v/2//f/9//1//T/
7//t/+z/7P/t/+3/7f/t/+7/7v/u/+7/7P/s/+7/7P/u/+//7//v/+z/7P/t/+3/7f/t
/+3/7P/s/+3/7f/t/+3/7f/t/+3/7//t/+7/7v/s/+z/7v/u/+7/8//6/wYAHAAtADcA
QwBSAGAAbABwAGsAYgBaAFEAQQAqAA4A+P/m/93/3f/j/+f/6f/s/+7/7//w//L/8f/x
//D/8P/u/+7/7v/t/+3/7f/t/+3/7f/t/+3/7v/w/+//7//v/+3/7v/u/+7/8P/w//D/
8f/x//H/8f/y//L/8v/z//P/8f/w//D/8P/x//L/8v/y//T/9P/0//P/8//1//X/9f/1
//X/9f/1//b/9v/2//b/+v/6//v/+//6//n/+f/6//z//P/9//3//P/8//3//v8BAAIA
AwADAAUABgAGAAcACAAKAAoACwANAA8ADwAQABEAEgATABQAFQAWABYAFQAXABgAGAAY
ABgAGAAXABcAGQAZABkAGQAXABUAFQAVABQAEQAPAA0ADQAMAA0ACwAIAAcABwAGAAUA
BAABAAAA///+//7//v/9//v/+v/6//r/+v/4//f/9//3//b/9v/2//b/9f/1//X/9f/0
//T/9f/1//X/9P/0//X/9v/2//T/9P/z//P/9P/0//P/8v/0//T/9f/1//P/8//z//P/
9f/1//X/9f/1//X/9f/1//X/9f/1//X/8//z//P/8//1//X/9f/1//X/9f/2//b/9P/0
//T/8//1//b/9v/2//b/9v/2//b/9P/0//T/9P/2//b/9v/2//X/9f/1//X/9//3//f/
9//3//f/9//2//X/9f/0//P/8//z//P/8v/y//P/8//z//T/9P/z//L/8v/z//P/8//z
//P/8//z//P/8//z//P/9P/0//T/8//z//P/8//z//P/8//z//P/8//z//L/8v/0//T/
8v/y//L/8v/y//P/8//z//P/9f/1//b/9v/1//T/8//y//P/9f/2//f/+f/6//r/+v/7
//v//f////7//v/+//7//v/+///////+//3//f/7//v/+//7//n/+P/4//j/+P/1//X/
8//y//D/7//v//D/8P/v/+7/7f/s/+z/7P/s/+z/7P/u/+z/7v/v/+//7//u/+7/7//v
/+3/7f/t/+z/7v/v/+//7//t/+3/7f/t/+//7f/u/+z/6P/m/+r/8v/y//n/BgASACIA
NQBBAE0AXgBuAHYAdgBvAGYAXgBRAD0AJAAIAOz/3v/d/9//4//n/+f/6v/u//H/8v/y
//H/8f/w//D/8P/w//D/7//v/+//7//v/+3/7f/t/+7/8P/v/+//7//v//D/8P/w//D/
8P/w//H/8//z//P/9P/y//L/8//z//P/8v/y//L/8//0//T/9P/0//T/9P/z//P/9f/1
//X/9f/1//X/9f/2//b/9v/2//j/+P/5//n/+f/5//r//P/8//z//f/9//z//P/9//7/
AQACAAMAAwAFAAYABgAHAAgACgAKAAsADwARABEAEgATABQAFQAWABkAGgAaABkAGAAY
ABcAFgAXABgAGAAZABkAGQAZABkAGQAXABcAFwAVABMAEgARABIAEAAQAA0ACwAJAAgA
BgAHAAYAAwACAAAA/v/9//z//P/7//v//P/6//r/+P/3//X/9f/0//T/9v/2//X/9f/z
//P/8v/y//P/8//z//L/8v/z//T/9P/y//L/8f/x//L/8v/x//D/8v/y//P/8//x//H/
8f/x//P/8//z//P/8f/x//H/8f/z//P/8//z//H/8f/x//H/8//z//P/8//z//P/9P/0
//L/8v/y//H/8//0//T/9P/y//L/8v/y//T/9P/0//T/8//y//H/8P/w//H/8v/z//P/
8//z//P/8f/x//H/8P/w//H/8f/x//H/8f/x//D/8P/x//H/8f/y//L/8f/w/+7/7//v
/+//7//v/+//7//v/+//7//v/+7/7v/u/+3/7v/v//D/8f/v/+//7//v/+//7//u/+7/
8P/w/+7/7v/u/+7/8f/x//H/8f/w/+//7//u/+//8P/x//L/8P/x//H/8f/z//T/9P/0
//X/9f/3//n/+v/6//r/+v/6//r/+//7//j/9//3//X/9//3//f/9f/y//L/8v/y//H/
8f/v/+7/6//p/+j/6P/r/+v/6//r/+j/6P/o/+j/6P/o/+r/6P/o/+n/6f/p/+j/6P/p
/+n/6f/p/+n/6P/o/+n/6f/p/+n/6f/p/+n/7//r/+j/5v/q/+j/5v/m/+j/7f/6/wgA
GgAtADsASQBaAGgAcgBwAGsAYgBWAEcANQAeAP7/5v/Y/9H/0f/V/9n/3f/e/+D/4//m
/+j/5//p/+r/6P/o/+j/6P/n/+j/6f/q/+v/6v/p/+j/6P/o/+f/5//n/+f/6P/o/+j/
6P/o/+j/6f/p/+n/6f/q/+r/6v/r/+v/7f/s/+z/7P/t/+7/7v/u/+7/7v/u/+3/7f/v
/+//7//t/+3/7f/t/+7/7v/u/+7/8v/y//P/8//x//H/8v/0//T/9P/1//X/+P/4//n/
+v/5//r/+//7////AAAAAAEABAAGAAYABwAIAAkACAAIAAkACgALAAwACwAMAAwACwAM
AA4ADwAQAA4ADgANAA0ADwAPAA8ADwAPAA0ADQANAA0ACwAKAAkABgAEAAQAAQD+//3/
/f/8//3//P/5//j/9f/0//T/9P/z//H/8P/w//D/8P/u/+3/7f/t/+z/7P/s/+z/6//r
/+v/6//q/+r/6f/p/+n/6P/o/+n/6v/q/+r/6v/p/+n/6P/o/+f/5v/n/+j/6v/r/+j/
5//m/+X/5v/n/+j/6f/p/+n/6f/p/+f/5//n/+f/6f/p/+n/6f/p/+n/6f/p/+v/6//s
/+z/6v/q/+r/6f/n/+j/6P/o/+j/6P/o/+j/6v/q/+r/6v/q/+r/6v/q/+n/6f/p/+n/
5//n/+f/5//p/+n/6f/o/+j/6f/p/+n/5//n/+f/5v/k/+X/5f/l/+b/5v/l/+T/5v/n
/+f/5//m/+X/5P/j/+P/4//j/+P/5v/m/+b/5f/l/+X/5f/l/+X/5f/l/+X/5v/n/+f/
6P/n/+b/5f/k/+X/5v/n/+j/6P/o/+j/6P/q/+v/7P/t/+3/7f/t/+//7//v//D/8P/u
/+7/7f/t/+r/6f/q/+n/5v/l/+X/5P/h/+H/4f/g/+D/4P/f/97/3//f/9//3//e/97/
3v/d/w==
         </WaveFormData>
      </LeadData>
      <LeadData>
         <LeadByteCountTotal>10000</LeadByteCountTotal>
         <LeadTimeOffset>0</LeadTimeOffset>
         <LeadSampleCountTotal>5000</LeadSampleCountTotal>
         <LeadAmplitudeUnitsPerBit>4.88</LeadAmplitudeUnitsPerBit>
         <LeadAmplitudeUnits>��V</LeadAmplitudeUnits>
         <LeadHighLimit>2147483647</LeadHighLimit>
         <LeadLowLimit>268435456</LeadLowLimit>
         <LeadID>V1</LeadID>
         <LeadOffsetFirstSample>0</LeadOffsetFirstSample>
         <FirstSampleBaseline>0</FirstSampleBaseline>
         <LeadSampleSize>2</LeadSampleSize>
         <LeadOff>FALSE</LeadOff>
         <BaselineSway>FALSE</BaselineSway>
         <ExcessiveACNoise>FALSE</ExcessiveACNoise>
         <MuscleNoise>FALSE</MuscleNoise>
         <LeadDataCRC32>855753474</LeadDataCRC32>
         <WaveFormData>
8P/w//D/8P/w//D/8P/w//L/8v/y//L/8v/y//L/8v/y//L/8v/y//T/9P/0//T/9P/0
//T/9P/1//f/+P/5//j/+P/4//f/9//3//T/9P/z//H/7//t/+3/7f/t/+3/7f/t/+v/
6//t/+7/7v/u/+//8P/w//D/7v/v/+//7//v//D/8f/x//H/8v/y//L/9f/1//T/8//x
//L/8v/y//L/8//z//P/8//z//L/8v/z//P/8//y//T/9P/1//X/9f/1//X/9f/z//P/
8//z//X/9v/4//v/AQAHAAsADwARAA8ACgAFAAMABQAFAP//+P/u/+X/2v/S/8v/yf/K
/9P/3P/k/+f/7f/v/+r/5f/j/+X/5v/o/+v/7v/v//D/8//1//X/9//4//j/9v/2//j/
+P/3//f/+P/4//j/+f/5//n/+//7//r/+v/6//r/+v/7//v/+//6//r/+v/6//r/+v/4
//n/+f/5//v/+v/6//r/+v/5//n/+f/5//n/+f/4//r/+v/6//r/+f/4//f/9v/4//j/
+P/4//f/9v/2//f/9//3//b/9f/z//L/8v/y//P/8//y//L/8P/v/+//7v/t/+z/7P/r
/+r/6f/p/+j/5//m/+T/4//j/+P/4//j/+T/4v/h/+D/4P/g/+D/4P/h/+H/4f/g/97/
3//g/+D/4v/i/+L/4v/j/+T/5f/m/+j/6P/p/+r/7f/u/+//8P/x//L/8//z//P/9f/2
//b/9//4//n/+v/4//j/+P/4//n/+f/5//r//P/8//z//P/7//v//P/8//z//f/9//3/
/f/8//z//P/+//7//v/+//z//P/8//z/+//7//v/+//9//3//f/9//3//f/9//3//f/9
//3//f/9//3//P/8//7//v/+//7//v/+//7//v/+//7//v/+//7//v/+//7//v/+//7/
/v/+//7//v/+/wAAAAD//////////////////////////////////////v/+//7//v/+
//7//v/+//7//v/+//7//v/+//7//v/+//7//v/+/wAAAAAAAAAAAAAAAAAAAAAAAAAA
AAAAAAAAAAAAAAAAAAAAAAAAAAAAAAAAAAAAAAAAAAAAAAAAAgACAAIAAgACAAEAAAD/
/wMAAQAAAAAAAAAAAAAAAAAAAAAAAAACAAIAAgACAAIAAwAFAAYABwAIAAgACAAHAAcA
BwAEAAIAAQD///3//P/9//7////9//3//f/7//v/+//8//z//v///wAAAAAAAAAAAQAB
AAEAAQACAAMAAwADAAQABAAEAAUABQAEAAMAAwAEAAQABgAGAAcABwAFAAUABQAEAAIA
AwADAAMABAAEAAQABQAFAAUABQAFAAcABwAHAAcACQAFAAYACgAPABUAGwAfACEAIQAf
ABgAEwATABUAEwANAAYA/P/v/+b/3v/Z/9v/4v/p//D/9v/7///////6//P/8//1//b/
+v///wIAAQACAAEAAwAFAAcACAAIAAgACAAKAAoACQAJAAoACgAKAAsACwALAAsACwAK
AAoACgAKAAoACwANAA0ADAAMAAoACgAKAAoACgALAAsACwANAAwADAAMAAoACQAJAAkA
CQAJAAkACAAIAAgACAAIAAYABgAGAAYACAAIAAgACAAFAAQABAAFAAUABQAEAAMABQAE
AAQABAABAAEAAAAAAAAA//////7//f/8//z/+//6//n/+f/4//f/9v/0//P/9f/1//X/
9f/0//L/8f/w//D/8P/w//D/8f/x//H/8P/w//H/8v/y//T/9P/0//T/9f/2//f/+P/4
//j/+f/6//v//P/9//7//f/+//////8BAAMABAAEAAUABgAHAAgACgAKAAoACgAJAAkA
CQAKAAgACAAIAAgACQAJAAoACgAKAAsACwALAAkACAAIAAgACAAIAAgACAAKAAoACgAK
AAsACwALAAsACQAJAAkACQALAAsACwALAAsACwALAAsACwALAAoACgAKAAoACgAKAAoA
CgAKAAoACgAKAAoACgAIAAgACAAIAAgACAAIAAgACgAKAAoACgAKAAoACQAJAAcABwAH
AAcACQAJAAkACQALAAsACwALAAoACgAKAAoACgAKAAoACgAJAAgABwAGAAYABgAGAAYA
BgAGAAYABgAGAAYABgAGAAYABgAGAAYABgAGAAYABgAEAAQABAAEAAYABgAGAAYABgAG
AAYABgAEAAQABAAEAAQABAAEAAQABQAFAAYABAAEAAQABAACAAIAAgACAAQABAAEAAQA
BAAFAAcACAALAAwADAAMAAsACwALAAgACAAHAAUAAwD///////////3//f/9//v//f/9
//7//v/8//3//v/+/wAAAAABAAEAAQABAAIAAwABAAEAAgACAAQABQAFAAQAAwADAAQA
BAAEAAQABQAFAAUABQAFAAQAAgADAAMAAwACAAIAAgADAAMAAwADAAMABQAFAAUABQAD
AAUABAAGAAkADQARABkAHwAfABsAFgARAAsACQAHAAcA/P/w/+n/6P/k/93/2//e/+P/
6v/2////AQADAAIA/f/3//P/9P/2//n/+v/9//7/////////AQACAAIAAAAAAAIAAgAD
AAMABAAEAAQABQAFAAUAAwADAAIAAgAEAAQABAAFAAUABQAEAAQAAgACAAIAAgACAAMA
AwADAAEAAAAAAAAAAgABAAEAAQABAAEAAQAAAAAAAAAAAAAAAgACAAIAAgABAAAA///+
/////v/+/////f/9//z/+//7//r/+v/6//n/+f/4//j/9v/1//X/9P/1//T/9P/z//H/
7//u/+z/7P/s/+v/6//p/+n/6f/p/+r/6P/n/+b/5f/k/+P/4v/i/+P/5P/k/+b/5//o
/+j/5v/m/+b/5v/l/+b/5//o/+z/7P/t/+7/7//w//H/8v/z//T/9f/1//f/+f/6//r/
+f/6//v//P/8//z//P/8//3//f/9//7/AAAAAAAAAAD/////AAAAAAAAAQABAAEAAQAA
AAAAAAACAAIAAgACAAAAAAAAAAAAAQABAAEAAQD//////////wEAAQABAAEA////////
//8BAAEAAAAAAAAAAAAAAAAAAAAAAAAAAAD+//7//v/+//7//v/+//7//v/+//7//v8A
AAAAAAAAAP///v/8//v//f/9//3//f/9//3//f/9/////////////v/+//7//v/+//7/
/v/+/wAAAAAAAAAA/v/+//7//v8AAAAAAAAAAAAAAAAAAAAA/v/+//7//v/+//7//v/+
/wAA/v/+//7//v/+//7//v/+/wAAAAAAAAAA/v/+//7//v/+////AQACAAMABAAEAAQA
BQAFAAUAAgACAAEA///9//n/+f/5//n/+//7//v/+f/3//f/+P/4//j/+f/6//r/+v/6
//v/+//9//3//v////////8AAAAAAgADAAMAAgD/////AAAAAAAAAAABAAEAAwADAAMA
AgABAAEAAAD///7//v/+/////f/9//3//f////////////3//f8AAAAAAwAHAA0AEwAX
ABcAFQAQAAsABQAFAAcAAwD8//D/5//g/9z/1//V/9b/2//g/+j/7//z//X/9P/x/+n/
6f/s/+7/8f/0//X/9v/3//f/+f/7//z//P/8//z//v/+//3//f/+//7//v//////////
/////v/+//7//v/+//////////7//v/+//7//v/+//7////////////+//7//v/+//3/
/f/9//v/+//7//r//P/8//z//P/6//r/+v/6//z//P/8//z/+f/4//j/+f/5//n/+P/3
//f/9v/2//b/8//z//L/8v/y//H/8f/w/+//7v/u/+3/7P/r/+v/6v/p/+j/5v/l/+f/
5//n/+f/5P/i/+H/4P/i/+L/4v/i/+H/4f/h/+D/4P/h/+L/4v/i/+L/4v/i/+X/5v/n
/+j/6v/q/+v/7P/t/+7/7//w//H/8v/z//P/8//1//b/9v/1//b/9//4//r/+v/6//r/
+//7//v//P/6//r/+v/6//v/+//8//z//P/9//3//f/9//z//P/8//r/+v/6//r//P/8
//z//P/7//v/+//7//v/+//7//v/+//7//v/+//7//v/+//7//v/+//6//r/+v/6//r/
+v/6//r/+v/6//r/+v/6//r/+v/6//r/+v/6//r/+v/6//r/+v/6//r/+v/6//n/+f/5
//n/+f/5//v/+//7//v/+//7//v/+//6//r/+v/6//r/+v/6//r/+v/6//r/+v/6//r/
+v/6//z//P/8//z/+v/6//r/+v/6//r/+v/6//r/+v/6//r/+v/6//r/+v/6//r/+v/6
//r/+v/6//r/+v/6//r/+v/4//j/+P/4//n/+f/5//r/+v/6//r/+v/6//r/+v/6//j/
+P/4//j/+P/5//v//P/9//7//v/+//////////z/+v/5//f/9f/1//X/9f/1//X/9f/1
//P/8//z//T/9P/0//X/9v/2//b/9v/3//f/+f/5//r/+//5//n/+v/6//j/+f/5//j/
+P/5//v//P/6//r/+//7//v/+//7//r/+v/7//v/+//8//z//P/9//v/+//7//v/+//7
//v/+//7//3//v8AAAMACQAPABMAFQAVABEADAAJAAkACQAJAAMA+v/u/+X/3P/U/9H/
0f/U/9n/5P/s/+3/8f/z//D/6f/n/+f/6P/s//H/8v/z//T/9f/1//X/9//4//j/+P/4
//r/+v/5//n/+v/6//r/+//7//v/+//7//r/+v/6//r/+v/7//n/+f/4//j/+v/6//r/
+v/4//n/+f/5//n/+P/4//j/+P/3//f/9//3//f/9//2//b/9v/2//b/9v/2//b/9v/0
//T/9P/0//P/8v/y//P/8f/x//D/7//v/+7/7v/u/+//7//u/+7/7P/r/+v/6v/p/+j/
6P/n/+b/5f/l/+T/4//i/+D/3//f/9//3//f/+D/3v/d/9z/3P/c/9z/3P/Z/9n/2f/Y
/9r/2//c/9z/3P/c/9z/3P/d/97/3//g/+L/4v/j/+T/5f/m/+f/6P/p/+r/6//r/+v/
7f/u/+7/7f/u/+//8P/y//L/8v/y//H/8f/x//L/8v/y//L/8v/x//H/8v/y//L/8//z
//P/8//y//L/8v/y//L/8v/y//L/8v/y//L/8//z//P/8//z//P/8//z//P/8//z//P/
8//z//P/8//x//H/8P/w//L/8v/y//L/8P/w//D/8P/y//L/8v/y//L/8v/y//L/8v/y
//L/8v/y//L/8v/y//L/8v/x//H/8//z//P/8//x//H/8f/x//P/8//z//P/9P/0//T/
9P/0//T/9P/0//T/9P/0//T/9P/0//T/9P/2//b/9v/2//b/9v/2//b/9v/2//b/9v/4
//j/+P/4//b/9v/2//b/+P/4//j/+P/2//b/9v/2//b/9v/2//b/9v/2//b/9v/5//n/
+f/5//f/9//4//j/+P/4//j/+P/4//j/+P/4//j/+P/4//j/+f/7//z//f/+//7//v/9
//3//f/6//r/+f/3//X/9f/1//X/9f/1//X/9f/z//H/8f/y//L/9P/1//b/9v/0//T/
9f/1//X/9f/2//f/9//3//j/+P/6//v/+//6//v/+//8//z/+//6//r/+f/7//v/+//6
//r/+//7//v/+v/6//r/+//7//v/+//7//v/+//7//v//f/7//z//v8DAAUACQARABUA
FQAVABIADQAJAAkACQAFAP7/9v/t/+T/2P/R/8//0v/Z/+T/7P/t/+//8//0/+//6//p
/+z/8P/x//L/9f/4//n/+f/5//v//P/8//z//P/+//7//////wAAAAAAAAEAAQABAAEA
AQAAAAAAAAAAAAAAAQD//////v/+/wAAAAAAAAAAAAABAAEAAQABAAAAAAAAAAAA////
/////////////v/+//7//v/+//7//v/+//7//P/8//z//P/9//z//P/9//3//f/8//v/
+//6//r/+v/5//n/+P/4//j/9//3//b/9f/0//T/8//y//H/8f/w/+//7v/s/+v/6//r
/+v/6//q/+j/5//m/+T/5P/k/+T/5f/l/+X/5P/k/+X/5v/m/+j/6P/o/+j/5//o/+n/
6v/q/+r/6//s/+//8P/x//L/8//0//X/9f/3//n/+v/6//r/+v/6//r//P/8//z//P/7
//v/+//8//7//v/+//7//f/9//7//v/+//////////3//P/8//z//v/+//7//v/+//7/
/v/+/wAAAQACAAMAAQABAAEAAQABAAEAAQABAAEAAQABAAEAAQABAAAAAAACAAIAAgAC
AAIAAgACAAIAAgACAAIAAgACAAIAAgACAAIAAgACAAIABAAEAAQABAAEAAQAAwADAAMA
AwADAAMABQAFAAUABQADAAMAAwADAAQABAAEAAQABAAEAAQABAAEAAQABAAEAAYABgAG
AAYABAAEAAQABAAEAAQABAAEAAQABAAEAAQABgAGAAYABgAEAAQABAAEAAYABgAGAAYA
BgAGAAYABgAEAAQABAAEAAQABAAEAAQABQAFAAUABQAFAAMABAAEAAQABAAEAAQABAAE
AAQABgAGAAYABgAEAAUABwAIAAkACgAKAAoACwALAAsACAAHAAUAAgD/////////////
/////////f/9//3//v/+//z//f/+//7/AAAAAAEAAQABAAEAAgADAAMAAwAEAAQAAgAD
AAMAAgABAAEAAgACAAIAAgADAAMABQAFAAUABAACAAMAAwADAAIAAgACAAMAAwADAAMA
AwADAAMAAwADAAUABwAIAAoACwAPABUAGwAfAB0AFwASAA0ACwALAAkAAwD6//L/7f/o
/+L/2//b/97/5//y//j//f8BAAEA/v/5//P/8//2//b/9//4//n//P////////8BAAIA
AgAAAAAAAgACAP////8AAAAAAgADAAMAAwADAAMAAgACAAAAAAAAAAEAAwADAAIAAgAC
AAIAAgACAAIAAwADAAMAAwACAAIAAgACAAEAAQABAAEAAQABAAAA/v/+//7//v8AAAAA
AAAAAP7//v/+//7//f/8//z//f/9//3//P/7//v/+v/6//r/9//3//b/9v/0//P/8//y
//P/8v/y//H/8P/v/+//7v/t/+z/6v/p/+n/6f/p/+n/6v/o/+f/5v/m/+b/5v/m/+X/
5f/l/+T/5P/l/+b/5v/m/+b/5v/m/+f/6P/p/+r/7P/s/+3/7v/t/+7/7//w//H/8v/z
//P/9f/3//j/+P/3//j/+f/6//z//P/8//z//f/9//3//v/+//7//v/+//3//f/+//7/
/P/9//3//f////7//v/+//7//v/+//7//P/8//z//P/9//3//f/9//v/+//7//v//f/9
//3//f/9//3//f/9//v/+//6//r//P/8//z//P/6//r/+v/6//z//P/8//z/+v/6//r/
+v/6//r/+v/6//r/+v/6//r/+v/6//n/+f/6//v//P/9//z/+//6//n/+//7//v/+//8
//z//P/8//r/+v/6//r/+v/6//r/+v/6//r/+v/6//z//P/8//z/+v/6//r/+v/6//r/
+v/6//r/+v/6//r/+v/6//r/+v/6//r/+v/6//r//P/8//z//P/7//r/+f/4//r/+//9
//7///8AAAAAAAD////////8//7//f/7//n/9f/1//X/9f/1//X/9f/z//H/8f/y//L/
8v/z//T/9P/0//T/9f/1//f/9//4//n/+P/3//f/9v/4//n/+f/4//f/9//4//j/+P/4
//n/+f/5//n/+f/4//j/+f/5//n/+P/4//j/+f/3//f/9//3//f/9//3//f/9//5//r/
+v/9/wEABQALABEAEQAPAAwABwABAP3/+//7//b/7v/l/97/2v/V/8//zv/R/9b/3v/p
/+//8//0//P/7f/p/+b/5v/n/+z/7//w//H/8f/v//H/8v/y//L/8v/0//T/9f/1//b/
9v/0//X/9f/1//X/9f/0//T/9v/2//b/9//3//f/9v/2//j/+P/4//j/+v/7//v/+//7
//r/+v/6//z/+//7//v/+//7//v/+v/6//r/+v/6//j/+P/4//j/+P/4//j/+P/3//b/
9v/3//f/9//2//X/9f/0//T/9P/z//P/8v/y//L/8f/x//D/7f/s/+z/6//q/+n/6f/o
/+f/5v/k/+P/4//j/+P/4//k/+L/4f/g/97/3v/e/97/3f/d/93/3P/e/9//4P/g/97/
3v/e/97/4f/i/+P/5P/m/+b/5//o/+f/6P/p/+r/7f/u/+//7//v//H/8v/y//P/9P/1
//b/9P/0//T/9P/1//X/9f/2//T/9P/0//T/9f/1//b/9v/2//f/9//3//n/+P/4//j/
9//2//X/9P/1//b/9//4//f/9//3//f/9//3//f/9//3//f/9//3//f/9//3//f/9//3
//b/9v/2//b/9v/2//b/9v/2//b/9v/2//b/9v/2//b/9v/2//b/9v/2//b/+P/4//j/
+P/2//b/9f/1//X/9f/1//X/9//3//f/9//5//n/+f/5//r/+v/6//r/+f/4//f/9v/4
//j/+P/4//r/+v/6//r/+v/6//r/+v/6//r/+v/6//r/+v/6//r//P/6//r/+v/6//r/
+v/6//r/+v/6//r/+v/6//r/+v/6//r/+//9//7/AQACAAIAAgD////////8//z/+//5
//f/9//3//f/9//1//X/9f/z//X/9f/2//b/9v/3//j/+P/4//j/+f/5//n/+f/6//v/
+//7//z//P/8//3//f/8//v/+//8//z//P/8//3//f/9//3//f/8//7/////////AAAA
AAAAAQABAAEAAQABAAMAAwADAAMAAwADAAQABgAHAAsAEwAZAB0AHwAdABgAEwAPAA0A
DwANAAYA/P/1/+7/5v/d/9n/2v/h/+b/7v/1//v//f/+//v/9f/z//b/+P/7//7////+
/wEAAwABAAMABAAEAAYABgAIAAgABwAHAAgACAAIAAkACQAJAAsACwAKAAoACgAKAAoA
CwAJAAkACAAIAAoACgAKAAoACAAJAAkACQAJAAgACAAIAAoACQAJAAkACwALAAsACgAI
AAgACAAIAAgACAAIAAgACAAIAAgACAAFAAQABAAFAAcABwAGAAUAAwACAAIAAgD/////
/v/+//7//f/9//z/+//6//r/+f/4//f/9//2//X/9P/y//H/8f/x//H/8f/y//D/7//u
/+7/7v/u/+7/7f/t/+3/7P/s/+3/7v/u/+7/7v/u/+7/7//w//H/8v/0//T/9f/2//f/
+P/5//r/+//8//3//f///wEAAgACAAEAAgADAAQABAAEAAQABAAFAAUABQAGAAYABgAG
AAYABQAFAAYABgAGAAcABwAHAAcABgAGAAYACAAIAAgACAAIAAgACAAIAAcABwAHAAcA
BwAHAAcABwAHAAcABwAHAAUABQAFAAUABgAHAAcACAAGAAYABgAGAAYABgAGAAYABgAG
AAYABgAIAAgACAAIAAgACAAIAAgABgAGAAYABgAGAAYABQAFAAcABwAHAAcABQAFAAUA
BQAHAAcABwAHAAYABgAGAAYACAAIAAgACAAIAAgACAAIAAYABgAGAAYACAAIAAgACAAG
AAYABgAGAAgACAAIAAgACAAIAAgACAAIAAgACAAIAAgACAAIAAgACAAIAAgACAAIAAYA
BgAGAAYACAAIAAgACAAGAAYABgAGAAYABwAJAAoACwAMAAwADAALAAsACwAIAAYABQAD
AAEA///////////////////9//////8AAAAA/v///wAAAAAAAAAAAQABAAEAAQACAAMA
AwADAAQABAAEAAUABQAEAAMAAwAEAAQABAAEAAUABQAFAAUABQAEAAQABQAFAAUABAAE
AAQABQADAAMAAwADAAMAAwADAAMAAwAFAAQABgAJAA8AFQAZAB0AHQAZABQAEQAPAA8A
DwALAAQA+v/x/+j/4P/Z/9f/2v/f/+r/8P/z//f/+//6//P/7//v//D/8v/3//r/+f/6
//v//f/9////AAAAAP7//v8AAAAAAQABAAIAAgACAAMAAwADAAMAAwACAAIABAAEAAQA
BQADAAMAAgACAAQABAAEAAQAAgADAAMAAwADAAIAAgACAAAA////////AQABAAEAAAD+
//7//v/+//7//v/+//7//v/+//7//v/9//z//P/9//3//f/8//v/+//6//r/+v/7//v/
+v/6//b/9f/1//T/8//y//L/8f/u/+3/7f/s/+3/7P/q/+n/6f/p/+n/6f/o/+b/5f/k
/+L/4v/i/+L/4f/h/+H/4P/g/+H/4v/i/+L/4v/i/+L/5P/m/+j/6v/q/+r/6//s/+3/
7v/v//D/8//0//X/9f/z//X/9v/2//n/+v/7//z/+v/6//r/+v/7//v/+//8//z//P/8
//z//f/9//7//v/8//3//f/9/////v/+//7//v/+//7//v/+//7//v/+//3//f/9//3/
/f/9//3//f/9//3//f/9//3//f/9//3///////7//v/+//7//v/+//z//P/8//z//v/+
//7//v/+//7//v/+//7//v/+//7//v/+//7//v/+//7//f/9//3//f/9//3//f/9//3/
/f///////////////v/9//z//v/+//7//v/+//7//v/+//7//v/+//7//v/+//7//v/+
//7//v/+//7//v/+//7//P/8//z//P/8//z//P/8//z//P/8//z//P/8//z//P/+//7/
/P/8//z//P/8//7//v/+//7//P/8//z//P/+////AQACAAEAAgACAAIAAQABAAEA/v/+
//3/+//5//X/9f/1//X/9f/1//X/8//z//P/9P/0//T/9f/2//b/9v/2//f/9//3//f/
+P/5//v/+//8//z/+v/7//v/+v/7//v//P/8//r/+v/7//v/+f/5//n/+P/6//v/+//7
//r/+v/6//v/+//7//v/+//7//v/+//7//v/+//8//7/AQAFAA0AEwAVABUADwAKAAcA
BwAHAAUA///2/+z/5f/c/9T/z//P/9T/3f/k/+j/6//v//H/7P/n/+f/5//q/+z/7//y
//P/9P/1//f/9f/3//j/+P/4//j/+v/6//n/+f/6//r//P/9//3//f/8//v/+f/4//r/
+v/6//v//f/9//z//P/6//r/+v/6//r/+//7//v/+//6//r/+v/6//n/+f/5//v/+//7
//r//P/8//z//P/6//r/+v/6//j/+P/4//j/9//2//b/9//5//n/+P/3//X/9P/0//T/
8//z//L/8v/y//H/8f/w/+//7v/u/+3/6v/p/+n/6P/n/+b/5P/j/+X/5f/l/+X/4//g
/97/3P/e/97/3v/e/93/3f/d/9z/2v/b/9z/3P/e/97/3v/e/9//4P/h/+L/4v/i/+P/
5P/n/+j/6f/q/+v/7P/t/+3/7f/v//D/8P/v//D/8f/y//D/8P/w//D/8f/x//H/8v/w
//D/8P/w//H/8f/y//L/8P/x//H/8f/x//D/8P/w//D/8P/w//D/8v/y//L/8v/x//H/
8f/x//P/8//z//P/8f/x//H/8f/v/+//7//v/+//7//u/+7/8P/w//D/8P/w//D/8P/w
/+7/7v/u/+7/7v/u/+7/7v/u/+7/7v/u/+7/7v/u/+7/7P/s/+v/6//t/+3/7f/t/+//
7//v/+//7f/t/+3/7f/u/+7/7v/u/+7/7v/u/+7/7v/u/+7/7v/s/+z/7P/s/+z/7P/s
/+z/7P/s/+z/7P/s/+z/7P/s/+z/7P/s/+z/7P/s/+z/7P/s/+z/7P/s/+z/7P/s/+z/
7P/q/+r/6v/q/+r/7P/s/+z/7P/q/+r/6v/q/+r/6//t/+7/7//w//D/8P/v/+//7//s
/+r/6f/n/+X/5f/l/+X/5f/j/+P/4//h/+H/4f/i/+L/4v/j/+T/5P/k/+T/5f/l/+X/
5f/m/+f/5f/l/+b/5v/m/+f/5//m/+X/5f/m/+b/5v/m/+f/5//l/+X/5f/k/+T/5f/l
/+X/5P/k/+T/5f/l/+X/5f/l/+X/5f/l/+X/5//n/+b/6P/t//P/9//7//3//f/3//L/
7f/r/+f/5f/j/9r/0P/L/8j/wv+7/73/wP/F/9D/2v/f/9//4f/g/9v/1f/T/9L/1P/Z
/9r/2f/a/93/3//f/+H/4v/i/+D/4P/i/+L/4f/h/+L/4v/g/+H/4f/h/+H/4f/g/+D/
4v/i/+L/4//h/+H/4P/g/97/3v/e/97/3v/f/9//3//f/97/3v/e/+D/3//f/9//3v/d
/9z/2v/a/9r/2v/a/9r/2v/a/9r/2P/Y/9j/2P/Z/9j/2P/Z/9j/1//V/9P/0//S/9L/
0v/R/9H/0P/Q/87/zf/N/8z/yf/I/8j/x//G/8X/xf/E/8P/wv/A/7//vf+9/73/vf++
/7z/u/+6/7j/uP+4/7j/uf+5/7n/uP+4/7n/uv+6/7r/uv+6/7r/uf+6/7v/vP++/77/
v//A/7//wP/B/8L/w//E/8X/xf/H/8n/yv/K/8n/yv/L/8z/zP/M/8z/zP/L/8v/y//M
/8r/yv/K/8r/y//L/8z/zP/K/8v/y//L/8v/yv/K/8r/yv/K/8r/yv/K/8r/yv/K/8n/
yf/J/8n/yf/J/8n/yf/J/8n/yf/J/8f/x//H/8f/x//H/8b/xv/G/8b/xv/G/8T/xP/E
/8T/xP/E/8T/xP/C/8L/wv/C/8T/xP/E/8T/wv/C/8L/wv/C/8L/wf/B/8H/wf/B/8H/
wf/B/8H/wf+//7//v/+//8L/wv/C/8L/wP/A/8D/wP/A/8D/wP/A/8D/wP/A/8D/wP/A
/8D/wP/A/8D/wP/A/8D/wP/A/8D/wP/A/8D/wP/A/8D/wP/A/77/vv++/77/v//A/8H/
wv/E/8T/xP/E/8L/wv/C/8L/wP+//77/vf+6/7n/uP+3/7X/tf+1/7X/tf+1/7X/tf+3
/7f/t/+1/7X/t/+3/7f/tf+2/7b/tf+2/7b/tv+1/7b/tv+3/7n/t/+3/7j/uf+5/7n/
t/+3/w==
         </WaveFormData>
      </LeadData>
      <LeadData>
         <LeadByteCountTotal>10000</LeadByteCountTotal>
         <LeadTimeOffset>0</LeadTimeOffset>
         <LeadSampleCountTotal>5000</LeadSampleCountTotal>
         <LeadAmplitudeUnitsPerBit>4.88</LeadAmplitudeUnitsPerBit>
         <LeadAmplitudeUnits>��V</LeadAmplitudeUnits>
         <LeadHighLimit>2147483647</LeadHighLimit>
         <LeadLowLimit>268435456</LeadLowLimit>
         <LeadID>V2</LeadID>
         <LeadOffsetFirstSample>0</LeadOffsetFirstSample>
         <FirstSampleBaseline>0</FirstSampleBaseline>
         <LeadSampleSize>2</LeadSampleSize>
         <LeadOff>FALSE</LeadOff>
         <BaselineSway>FALSE</BaselineSway>
         <ExcessiveACNoise>FALSE</ExcessiveACNoise>
         <MuscleNoise>FALSE</MuscleNoise>
         <LeadDataCRC32>709357573</LeadDataCRC32>
         <WaveFormData>
+P/4//j/+P/2//b/9v/2//b/9v/2//b/+P/4//j/+P/2//b/9v/2//n/+f/5//n/+f/5
//r/+v/7//v//v///wAAAQABAAIAAgACAAEAAAAAAAAAAAAAAAAAAAABAAEAAQABAAEA
///+//z//P/6//r/+f/4//j/+P/4//j/9v/2//b/9f/0//P/8//z//P/8//z//L/8v/y
//L/8v/y//T/9P/0//P/8f/y//L/8v/y//L/8v/y//L/8v/y//L/9P/0//T/9P/y//L/
8v/y//P/8//3//7/CwAdAC0AOABDAE4AWwBrAIMAmwCtALAAqACUAHQATwAtAA8A8P/U
/7P/kP9x/2X/bf+D/5D/mv+n/7L/wP/L/9X/3P/h/+P/5v/p/+r/7P/t/+7/7//x//L/
8//y//L/8//0//b/9//3//f/9//3//j/+P/5//n/+f/5//j/+P/3//f/+v/6//r/+//6
//r/+v/6//v/+//7//v/+//7//v/+//7//v/+//7//v//P/8//z//P/9//3//f/9//3/
/v/+//v/+//7//v//f/9//7//v/+//7//f/9//3//f/9//3//f/9//3//f/7//v/+v/4
//j/+P/4//f/9v/1//T/8//w/+//7v/t/+7/7P/r/+r/6P/n/+b/5v/l/+T/4v/h/+H/
4f/h/+D/4P/g/+D/4P/j/+T/5P/k/+X/6P/o/+n/6v/r/+3/7//u/+//8P/x//D/8//z
//T/9P/1//X/9v/2//b/9v/2//X/9f/2//b/9v/1//X/9f/2//b/9v/2//b/9v/3//f/
9v/2//b/9v/3//f/9v/2//b/9v/2//b/9//3//f/9//3//f/+P/4//b/9v/2//j/+P/4
//f/9//5//n/+f/5//n/+v/6//r/+v/6//r/+v/6//r/+v/6//z//P/7//v/+//7//v/
+//7//v/+//7//v/+v/6//r/+P/4//j/+f/7//r/+v/6//j/+P/4//f/9//3//f/9//5
//n/+f/5//f/9//3//f/+f/3//f/9//2//b/9v/2//j/+P/4//f/9//3//j/+P/2//b/
9f/1//b/9v/2//X/9//3//f/9//1//X/9v/2//b/9v/2//X/9f/2//b/9v/0//T/9P/0
//j/9v/0//b/9v/2//b/9v/3//f/9//5//n/+f/6//r/+//7//7///8AAAEAAQACAAIA
AgABAAAAAAAAAAAAAgACAAIAAwABAAEAAQABAP3//P/6//r/+v/6//n/+P/4//j/+P/4
//b/9v/2//X/8v/x//H/8f/z//P/8//y//D/8P/w//D/8v/y//L/8v/x//H/8v/y//D/
8P/w//D/8v/y//L/8v/y//L/8v/y//T/9P/0//T/9P/z//P/+f8EABUAJQAxAD4ARwBS
AF8AdQCPAKMArwCuAKAAhgBkAEEAIQADAOb/yv+n/4L/a/9n/3f/i/+Y/6D/rf+6/8L/
z//Z/+D/4//n/+j/6//s/+7/7//w//H/8//0//X/9v/2//f/+P/4//n/+f/5//n/+f/6
//r/+//7//v/+//+//7//f/9//7//v/+/////v/+//7//v8BAAEAAQABAAEAAQABAAEA
AQABAAEAAQABAAIAAgACAAIAAwADAAMAAwADAAQABAAFAAUABQAFAAUABQAGAAYABgAG
AAUABQAHAAcABwAHAAUABQAFAAUABQAFAAQAAgACAAIAAgABAP7//f/8//v//P/7//r/
+f/4//b/9f/0//L/8f/w//D/8f/w/+7/7f/r/+v/6//q/+z/7P/s/+z/7f/u/+7/7v/v
//L/8v/z//b/9//5//v/+v/7//z//f/8//////8AAAAAAQABAAIABAAEAAQABAADAAMA
BAAEAAIAAQABAAEAAgACAAIAAgACAAIAAwADAAIAAgACAAIAAwADAAIAAgAEAAQABAAE
AAMAAwADAAMAAwADAAQABAAEAAQABAAGAAYABgAFAAUABQAFAAUABQAFAAYABgAGAAYA
BgAGAAYABgAGAAYABgAGAAYABQAFAAUABQAFAAUABQAFAAUABQAHAAYABgAGAAUABAAD
AAMABQAEAAQABAAEAAQABAADAAMAAwADAAMAAwADAAMAAwABAAEAAQABAAMAAQABAAEA
AgACAAIAAgAAAAAAAAD//wEAAQACAAIAAAAAAP////8AAAAAAAD/////////////////
/wAAAAD+//7//v/9////AAAAAAAAAAAAAAAA/v/+//7//v/+/////////wEAAQABAAIA
AAABAAEABAAFAAYABwAHAAgACAAIAAcACAAIAAgACAAGAAYABgAHAAcABwAHAAcABQAE
AAIAAgAAAAAA///+//7//v/+//7//P/8//z/+//6//n/+f/5//n/+f/5//j/+P/4//j/
+P/4//j/+P/4//n/+f/6//r/+P/4//j/+P/4//j/+P/4//j/+P/4//j/+P/4//j/+P/6
//v/+f/9/wQADwAfADEAPgBHAE4AVwBfAHEAiwClALIArACaAIQAbQBRADEAFgD4/9f/
uv+b/4X/e/+D/5D/mv+h/67/uv/D/8//2P/f/+f/6v/t/+7/8P/x//L/8//1//b/9//4
//j/+f/6//z//f/9//3/+//7//z//P/9//3//f/9/wAAAAD//////v/+//7///8AAAAA
AAAAAP//////////AQABAAEAAQABAAEAAQABAAEAAgACAAIAAgADAAMAAwADAAMABAAE
AAMAAwADAAMAAwADAAQABAAEAAQAAwADAAMAAwADAAMAAQABAAEAAQADAAMAAgAAAPz/
/P/8//v/+v/5//j/9//2//X/9P/z//L/8P/v/+7/6v/p/+j/6P/n/+b/5P/j/+P/4//j
/+L/4v/i/+L/4v/h/+L/4v/i/+P/5v/m/+f/6v/r/+3/7//y//P/9P/1//b/+f/5//r/
+v/7//v//P/+//7//v/+//////8AAAAAAgABAAEAAQAAAAAAAAAAAAIAAgADAAMAAgAC
AAIAAgADAAMAAgACAAIAAgACAAIABQAFAAUABQADAAMABAAEAAQABAAEAAYABgAGAAUA
BQAHAAcABwAHAAUABgAGAAYACAAIAAgACAAGAAYABgAGAAYABgAFAAUABwAHAAcABwAH
AAcABwAHAAUABAAEAAQABgAGAAYABwAHAAYABgAGAAYABgAGAAUABQAFAAUABQAFAAUA
BQAFAAUABQAFAAUABQADAAMAAwAEAAQABAAEAAQABAAEAAMAAwADAAQABAAEAAQAAwAD
AAQAAgACAAMABAAEAAQABAAEAAQABQAFAAUAAwADAAMABAAEAAUABQAIAAcACAAJAAkA
DAAMAAwACwAMAAwADAAMAAoACgAKAAsADQANAA0ADQALAAoACAAIAAYABgAFAAQABgAG
AAYABgAEAAQABAADAAIAAQABAAEAAQABAAEAAAAAAAAAAAAAAAAAAAAAAAAAAQABAAIA
AgAAAAAAAAAAAAAAAAAAAAAAAAAAAAAAAAACAAIAAgACAAAAAQABAAUADgAZACkAOQBI
AFEAWgBhAG0AgQCdALUAvAC2AKIAiABtAFEAMwAWAPj/2f+2/5X/ff93/4P/lv+e/6f/
uP/G/9H/3f/o/+3/8f/2//n/+v/8//3//v8BAAMABAAFAAQABAAFAAYABgAHAAcABwAH
AAcACAAIAAkACQAJAAkACgAKAAkACQAMAAwADAANAAwADAAMAAwADQANAA0ADQANAA0A
DQANAA0ADQANAA0ADwAQABAAEAAOAA8ADwAPABEAEQASABIAEQARABEAEQARABEAEgAS
ABIAEgARABEADwAPAA8ADwARABEAEQARAA8ADwAOAAwADAAMAAwACwAIAAcABgAFAAYA
BQAEAAMAAAD+//3//P/6//n/+P/4//f/9v/0//P/8f/x//H/8P/u/+7/7v/u//H/8v/y
//L/8f/0//T/9f/4//n/+//9//z//f/+////AAADAAMABAAGAAcABwAIAAgACAAIAAgA
BwAHAAgACAAKAAkACQAJAAgACAAIAAgACAAIAAkACQAIAAgACAAIAAkACQAIAAgACgAK
AAoACgAJAAkACQAJAAkACQAKAAoACgAKAAoADAAMAAwACwALAAsACwALAAsACwAMAAwA
DAAMAAwADAAMAAwADAAMAAwADAAMAAsACwALAAsACwALAAkACQAJAAkACQAIAAgACAAI
AAgACAAJAAkACAAIAAgACAAIAAgABwAHAAcABwAHAAUABQAFAAUABQAFAAUABQAHAAUA
BQAFAAQABAAEAAQABAAEAAQAAwADAAMABAAEAAQABAADAAMABAAEAAQAAwADAAMAAwAD
AAMAAwAEAAQABAAEAAQAAwADAAQABAAEAAIAAgACAAQAAgACAAIAAgAEAAUABQAFAAMA
AwADAAQABAAFAAUACAAHAAgACQAJAAwADAAMAAsACgAKAAoACgAKAAoACgALAAsACwAL
AAsACQAIAAYABgAEAAQAAwACAAIAAgACAAIAAgACAAIAAQD+//3//f/9//3//f/9//z/
/P/8//z//P/8//z//P/8//v/+//8//z//P/8//z//P/8//z//P/8//z//P/8//z//P/8
//z//P/8//3///8DAA4AGwArADsASABRAFwAZwB5AJUAqwC3ALgAqgCQAHIATwAvABEA
9P/W/7X/lP93/2//e/+P/57/pv+z/8D/yv/X/+H/5v/r/+//8P/z//T/9v/3//j/+f/7
//z//f/+//7///8AAAAAAQABAAEAAQABAAIAAgADAAMAAwADAAQABAADAAMABAAEAAQA
BQAGAAYABgAGAAcABwAHAAcABwAHAAcABwAHAAcABwAHAAcACAAIAAgACAAJAAkACQAJ
AAkACgAKAAkACQAJAAkACQAJAAoACgAKAAoACQAJAAsACwALAAsACQAJAAkACQAHAAcA
BgAEAAMABAAFAAUABAADAAIAAQAAAP///v/9//z/+v/5//j/9v/1//T/9P/z//L/8P/v
/+//7//v/+7/7v/u/+7/7v/v//D/8P/w//P/9v/2//f/9v/3//n/+//8//3//v////7/
AQABAAIAAgADAAMABAAEAAQABAAEAAUABQAGAAYABgAFAAUABQAEAAQABAAEAAQABAAF
AAUABgAGAAYABgAFAAUABAAEAAQABAAEAAQABwAHAAcABwAFAAUABgAGAAYABgAGAAgA
CAAIAAcABwAHAAcABwAHAAcACAAIAAgACAAIAAgACAAKAAoACgAKAAgACAAHAAcABwAH
AAcABwAHAAcABwAHAAcABgAGAAYABgAGAAYABwAHAAYABgAGAAYABgAGAAUABQAFAAUA
BQAFAAUABQAFAAUABQAFAAUABQADAAMAAwAEAAQABAAEAAQABAAEAAMAAwADAAQABAAE
AAQAAwADAAIAAgACAAEAAwADAAMAAwABAAEAAgACAAIAAgACAAEAAQACAAIAAgACAAIA
AgACAAAAAAACAAAAAAAAAAAAAAABAAEAAQABAAEAAQACAAQABQAFAAgABwAIAAkACQAM
AAwADAALAAgACAAIAAgACAAIAAgACQAJAAkACQAJAAcABgAEAAQAAgACAAEAAAD+//7/
/v/+//z//P/8//v/+v/5//n/+f/5//n/+f/4//j/+P/4//j/9v/2//b/9v/3//f/+P/4
//j/+P/4//j/9v/2//b/9v/2//b/9v/2//b/9v/2//b/9v/1//f/+/8CAAsAGwAtADoA
QwBOAFkAZwB/AJsAqwCyAK4AnAB+AFsAOQAbAPz/4P/B/57/ff9n/2v/f/+S/5z/p/+0
/77/yf/T/9z/4f/l/+r/6//s/+7/7//w//H/8//0//X/9P/0//X/9v/4//n/+f/5//n/
+f/6//r/+f/5//n/+f/6//r/+f/5//r/+v/6//v/+v/6//r/+v/7//v/+//7//v/+//7
//v/+//7//v/+//7//z//P/8//z//f/9//3//f/9//7//v/9//3//f/9//////8AAAAA
/v/+//3//f////////////3//f/9//3//f/9//z/+v/6//r/+v/5//b/9f/0//P/8v/x
//D/7//u/+z/6//q/+j/5//m/+b/5f/k/+L/4f/f/9//3//e/97/3v/e/97/3//g/+D/
4P/f/+L/4v/j/+b/5//p/+v/7P/t/+7/7//w//P/8//0//L/8//z//T/9P/0//T/9P/1
//X/9v/2//b/9f/1//X/9P/0//T/9P/0//T/9f/1//T/9P/0//T/9f/1//T/9P/2//b/
9v/2//n/+f/5//n/+f/5//r/+v/6//r/+v/8//z//P/7//v/+//7//v/+//9//7//v/+
//7//v/+//7//P/8//z//P/+//7//f/9//3//f/9//3//f/9//3//f////7//v/+//z/
/P/8//3////+//7//v/+//7//v/9/////////////f/9//3//f/9//3//f/9/////f/9
//3//v/+//7//v/+//7//v/9//3//f/+//7//v/+//3//f/+//7//v/9//3//f/9//3/
/f/9//7//v/+//7//v/9//3//v/+//7//v/+//7//v/+//7//v/+//7//v/+//7/////
////AQABAAEAAgAAAAEAAQAEAAUABgAHAAcACgAKAAoACQAIAAgACAAIAAYABgAGAAcA
CQAJAAkACQAHAAYABAAEAAAAAAD///7//v/+//7//v/8//z//P/7//z/+//7//v/+//7
//v/+v/6//r/+v/6//r/+v/6//r/+f/5//r/+v/4//j/+P/4//r/+v/6//r/+v/6//r/
+v/6//r/+v/6//r/+//9////CAAXACUANQBCAEsAUABbAGcAfwCbAK0AsgCoAJYAfgBh
AEEAIwAGAOb/x/+o/4v/ef97/4v/mP+g/6v/uP/C/83/1//e/+P/5//s/+//8P/y//P/
9P/1//f/+P/5//r/+v/7//z//P/9//3//f/9//3//v/+////////////AAAAAP////8A
AAAAAAABAAAAAAAAAAAAAwADAAMAAwABAAEAAQABAAEAAQABAAEAAwAEAAQABAAEAAUA
BQAFAAMAAwAEAAQABQAFAAUABQAFAAUABgAGAAYABgAFAAUABQAFAAUABQAFAAUABQAF
AAMAAwACAAAAAAAAAAAA///8//v/+v/5//j/9//2//X/9v/0//P/8v/w/+//7v/u/+3/
7P/q/+n/5f/l/+X/5P/k/+T/5P/k/+X/5v/m/+b/6f/s/+z/7f/u/+//8f/z//T/9f/2
//f/+P/7//v//P/8//3//f/+//7//v/+//7//////wAAAAAAAP////////7//v/+//7/
/v/+///////+//7//v/+/wEAAQAAAAAAAAAAAAAAAAABAAEAAQABAAEAAQACAAIAAgAC
AAIABAAEAAQAAwADAAMAAwADAAMAAQACAAIAAgACAAIAAgACAAIAAgACAAIAAgACAAEA
AQABAAEAAQABAAEAAQABAAEAAQAAAAAAAAAAAAAAAAABAP///v/+//7//v/+//7//f//
/////////////////////f/9//3//f////3//f/9//7//v/+//7//v/+//7//f/7//v/
/P/8//z//P/7//v//P/+//7//f/8//z//P/8//z//P/9//3//f/7//v/+//8//r/+//7
//7///8AAAEAAQACAAIAAgABAAIAAgACAAIAAAAAAAAAAQADAAMAAwADAAEAAAD+//7/
/P/8//v/+v/6//r/+v/6//b/9v/2//X/9P/z//P/8//x//H/8f/w//L/8v/y//L/8v/y
//L/8v/v/+//8P/w//D/8P/w//D/8P/w//D/8P/w//D/8P/w//D/8P/w//D/7v/v/+//
8f/2////CwAdACwANwA+AEcATwBbAHEAjQCgAKYAoACMAHMAWQA7AB4AAADh/8L/o/+H
/3P/b/96/4j/j/+Y/6b/sf+7/8j/0//X/9z/3//g/+L/4//k/+f/6f/q/+v/6v/q/+v/
7P/u/+//7//v/+3/7f/u/+7/8f/x//H/8f/y//L/8f/x//T/9P/0//X/+P/4//j/+P/5
//n/+f/5//n/+f/5//n/+f/5//n/+f/5//r/+v/6//j/+f/5//n/+//7//z//P/7//v/
+//7//v/+//8//z//P/8//v/+//9//3//f/9//v/+//7//v/+//7//r/+P/2//b/9v/1
//T/8//y//H/7v/t/+z/6//q/+j/5//m/+T/4//i/+L/3//e/9z/2//Z/9n/2f/Y/9b/
1v/W/9b/1//Y/9j/2P/Z/9z/3P/d/97/3//h/+P/4v/j/+T/5f/m/+n/6f/q/+z/7f/t
/+7/7v/u/+7/7v/v/+//8P/w//D/7//v/+//7v/u/+7/7v/u/+7/7//v/+7/7v/u/+7/
7f/t/+z/7P/u/+7/7v/u/+//7//v/+//7//v//D/8P/u/+7/7v/w//D/8P/v/+//7//v
/+//7//v//D/8P/w//D/8P/w//D/8P/w//D/8P/w//D/7//v/+//7//v/+//8f/x//H/
8f/w/+7/7f/s/+z/7P/s/+3/7//u/+7/7v/u/+7/7v/t/+3/7f/t/+3/6//r/+v/6//r
/+v/6//r/+v/6f/p/+n/6v/q/+r/6v/s/+z/7P/r/+n/6f/q/+r/7P/s/+v/6f/q/+r/
6v/q/+r/6P/p/+n/6f/r/+v/6//s/+r/6//r/+7/7//w//H/8f/y//L/8v/x//D/8P/w
//D/8P/w//D/8f/x//H/8f/x//H/8P/u/+7/6v/q/+n/6P/o/+j/6P/o/+j/6P/o/+f/
5v/l/+X/5f/j/+P/4//i/+L/4v/i/+L/4v/i/+L/4v/h/+H/4v/i/+T/5P/k/+T/5P/k
/+T/5P/m/+b/5v/m/+j/6P/o/+j/6P/p/+v/7f/w//v/CwAdACoANQA+AEcATwBhAH0A
lwCkAKQAmgCCAGUARwAnAAgA7P/P/6z/if9r/2H/af98/4j/k/+g/67/t//D/87/1//b
/97/4//k/+b/5//o/+n/6//s/+3/7v/u/+//8P/w//H/8f/x//P/8//0//T/9f/1//X/
9f/2//b/9f/1//j/+P/4//n/+P/4//j/+P/5//n/+f/5//v/+//7//v/+//7//v/+//7
//z//P/8//z//f/9//3//f/9//7//v/9//3//f/9//////8AAAAAAAAAAP//////////
//////////////////////7//P/6//r/+v/5//j/9//2//X/9P/z//L/8f/w/+7/7f/s
/+z/6//q/+r/5//m/+T/4//j/+P/4//i/+D/4P/g/+D/4f/i/+L/4v/j/+b/5v/n/+r/
6//t/+//8P/x//L/8//0//f/9//4//b/9//3//j/+P/4//j/+P/5//n/+v/6//z/+//7
//v/+v/6//r/+v/6//r/+//7//z//P/8//z//f/9//z//P/8//z//P/8//3//f/9//3/
/f/9//7//v/+//7//v8AAAAAAAD/////AQABAAEAAQABAAIAAgACAAIAAgACAAIAAgAC
AAIAAgACAAIAAQABAAMAAwADAAMAAQABAAEAAQABAAAAAAAAAAIAAgACAAMAAQAAAAAA
AAACAAIAAgABAAMAAwADAAMAAwADAAMAAwADAAMAAwADAAMAAQABAAEABAAEAAQABAAC
AAIAAgABAAMAAwAEAAQABAAEAAMAAwAEAAQABAADAAMAAwADAAMAAwADAAQABAACAAIA
AgACAAIAAgADAAMAAwADAAMAAwAEAAQABQAFAAgACQAKAAsACwAOAA4ADgANAAwADAAM
AAwACgAKAAoACwALAAsACwALAAsACgAIAAgABAAEAAMAAgACAAIAAgACAAAAAAAAAP//
/v/9//3//f/9//3//f/8//z//P/8//z//P/8//z//P/7//v//P/8//z//P/8//z//P/8
//z//P/6//r/+v/6//r/+v/6//r//P/7//3///8IABUAJQA1AEQASwBSAF0AbQCFAJ8A
sQC2ALAAngCAAF8APQAfAAAA5P/F/6L/gf9v/3P/h/+Y/6L/q/+6/8T/z//Z/+L/5//r
/+7/8f/y//T/9f/2//X/9//4//n//P/8//3//v/+//////////////8AAAAAAQABAAEA
AQACAAIAAQABAAIAAgACAAMAAgACAAIAAgADAAMAAwADAAMAAwADAAMAAwADAAMAAwAB
AAIAAgACAAIAAwADAAMAAwADAAQABAAFAAUABQAFAAUABQAGAAYABgAGAAUABQAHAAcA
BwAHAAUABQAFAAUABQAFAAQAAgAAAAAAAAD///7//f/8//v/+P/3//b/9f/0//L/8f/w
/+z/6//q/+r/6f/o/+b/5f/j/+P/4//i/+L/4v/i/+L/4//k/+T/5P/l/+j/6P/p/+r/
6//t/+//8P/x//L/8//0//f/9//4//j/+f/5//r/+v/6//r/+v/5//n/+v/6//r/+f/5
//n/+v/6//r/+v/4//j/+f/5//r/+v/6//r/+f/5//j/+P/4//j/+P/4//n/+f/5//n/
+f/5//r/+v/6//r/+v/8//z//P/7//v//f/9//3//f/9//7//v/+//7//v/+//7//v/+
//7//v/+//7//f/9//3//f/9//3//f/9//3//f/9//z//P/8//z//P/8//3//f/8//z/
/P/8//z//P/7//v/+//7//v/+//7//v/+//7//v/+//7//3/+//7//v/+v/6//r/+v/6
//r/+v/5//n/+f/6//r/+v/6//n/+f/6//r/+v/5//n/+f/5//n/9//3//j/+P/6//r/
+v/4//j/+P/4//j/+f/5//n/+f/5//n/+v/6//v/+//+////AAABAAEAAgACAAIAAQAA
AAAAAAAAAAAAAAAAAAEAAQABAAEAAQD///7//P/8//j/+P/3//b/9v/2//b/9v/0//T/
9P/z//T/8//z//P/8f/x//H/8P/y//L/8v/y//D/8P/w//D/7//v//D/8P/y//L/8v/y
//D/8P/w//D/8P/w//D/8P/w//D/8P/w//D/8f/z//X//v8LAB8ALwA6AEMATABXAGkA
gwCdAKkArACiAIoAagBHACcABwDq/87/rf+K/23/Yf9x/4X/kv+a/6f/tP++/8n/0//a
/9//4f/k/+f/6P/q/+v/7P/r/+3/7v/v//D/8P/x//L/9P/1//X/9f/z//P/9P/0//X/
9f/1//X/+P/4//f/9//4//j/+P/5//r/+v/6//r/+//7//v/+//7//v/+//7//3//f/9
//3//f/+//7//v/8//3//f/9//////8AAAAA////////////////AAAAAAAAAAD/////
///////////////////////////+//z/+v/6//r/+f/4//f/9v/1//b/9f/0//P/8P/u
/+3/7P/q/+n/6P/o/+f/5v/k/+P/4f/h/+H/4P/i/+L/4v/i/+H/4v/i/+L/5f/o/+j/
6f/q/+v/7f/v/+7/7//w//H/8v/1//X/9v/0//X/9f/2//b/9v/2//b/9f/1//b/9v/2
//X/9f/1//b/9v/2//b/9P/0//X/9f/0//T/9P/0//X/9f/0//T/9v/2//b/9v/1//X/
9f/1//X/9f/2//b/9v/2//b/+P/4//j/9//3//X/9f/1//X/9f/2//b/9v/2//b/9v/2
//j/+P/4//j/+P/4//f/9//3//f/9//3//f/9//3//f/9f/0//T/9P/0//T/9P/1//X/
9P/0//T/9P/0//T/8//z//P/8//z//P/8//z//P/8f/x//H/8f/x/+//7//v//D/8P/w
//D/7v/u/+7/7f/v/+//8P/w/+7/7v/t/+3/7v/u/+7/7f/t/+3/7f/t/+v/6//s/+z/
7P/s/+r/6v/q/+r/7P/t/+3/7f/r/+v/6//s/+z/7f/t//D/8f/y//P/8//0//T/9P/z
//D/8P/w//D/8P/w//D/8f/v/+//7//v/+3/7P/q/+r/6P/o/+f/5v/m/+b/5v/m/+T/
5P/k/+P/4P/f/9//3//f/9//3//e/97/3v/e/97/3v/e/97/3v/d/93/3v/e/9z/3P/c
/9z/3P/c/9z/3P/c/9z/3P/c/9z/3P/c/9z/3v/d/93/4//s//n/CQAXACQAKwAwADkA
RQBdAHkAjQCUAI4AeABgAEcAKQAJAOz/zP+t/47/cf9d/13/a/94/4D/if+U/57/qf+1
/77/w//H/8z/z//Q/9L/0//U/9X/1//Y/9n/2P/Y/9n/2v/a/9v/2//b/9v/2//c/9z/
3f/d/93/3f/c/9z/2//b/9z/3P/c/93/3v/e/97/3v/f/9//3//f/9//3//f/9//3f/d
/93/3f/d/97/3v/e/97/3//f/9//3f/d/97/3v/f/9//3//f/93/3f/e/97/3v/e/93/
3f/f/9//3//f/97/3f/c/9v/2//b/9r/2P/W/9b/1v/V/9T/0//S/9H/zv/N/8z/y//M
/8r/yf/I/8T/w//C/8L/wf/A/77/vf+7/7v/u/+6/7j/uP+4/7j/uf+6/7r/uv+9/8D/
wP/B/8D/wf/D/8X/xv/H/8j/yf/K/83/zf/O/9D/0f/R/9L/0v/S/9L/0v/R/9H/0v/S
/9L/0f/R/9H/0P/Q/9D/0P/Q/9D/0f/R/9D/0P/Q/9D/0f/R/9D/0P/S/9L/0v/S/9H/
0f/R/9H/0f/R/9L/0v/Q/9D/0P/S/9L/0v/R/9H/0f/R/9H/0f/R/9L/0v/S/9D/0P/Q
/9D/0P/Q/9D/0P/Q/9D/z//P/8//z//P/8//zf/N/83/zf/N/8z/zP/M/8z/zP/M/83/
y//K/8r/yv/K/8r/yv/J/8n/yf/J/8n/x//H/8f/x//H/8f/x//H/8f/xf/F/8X/xv/G
/8b/xv/G/8b/xv/F/8P/w//E/8T/xv/G/8X/xf/E/8T/xP/D/8X/xf/F/8X/xf/F/8b/
xv/I/8j/yP/H/8n/yv/K/8r/yf/I/8f/xv/G/8b/xv/G/8b/x//H/8j/x//G/8X/xP/C
/8H/wP++/7z/vP+9/73/vP+8/7z/u/+6/7n/uP+2/7X/tf+1/7X/tf+1/7X/tf+1/7b/
s/+z/w==
         </WaveFormData>
      </LeadData>
      <LeadData>
         <LeadByteCountTotal>10000</LeadByteCountTotal>
         <LeadTimeOffset>0</LeadTimeOffset>
         <LeadSampleCountTotal>5000</LeadSampleCountTotal>
         <LeadAmplitudeUnitsPerBit>4.88</LeadAmplitudeUnitsPerBit>
         <LeadAmplitudeUnits>��V</LeadAmplitudeUnits>
         <LeadHighLimit>2147483647</LeadHighLimit>
         <LeadLowLimit>268435456</LeadLowLimit>
         <LeadID>V3</LeadID>
         <LeadOffsetFirstSample>0</LeadOffsetFirstSample>
         <FirstSampleBaseline>0</FirstSampleBaseline>
         <LeadSampleSize>2</LeadSampleSize>
         <LeadOff>FALSE</LeadOff>
         <BaselineSway>FALSE</BaselineSway>
         <ExcessiveACNoise>FALSE</ExcessiveACNoise>
         <MuscleNoise>FALSE</MuscleNoise>
         <LeadDataCRC32>1692377549</LeadDataCRC32>
         <WaveFormData>
4P/g/+D/4P/e/97/3v/e/97/3v/e/97/3v/e/97/3v/e/97/3v/e/+D/4P/g/+D/3//f
/+D/4P/h/+L/4//k/+b/5//o/+n/5//n/+f/5//n/+f/5//n/+n/6v/q/+r/6v/q/+r/
6f/m/+X/4//h/+D/3//e/97/3f/d/93/3P/c/9v/2v/a/9n/2P/Y/9j/1//X/9f/1//X
/9b/1v/W/9b/1v/W/9b/1f/V/9b/1v/W/9b/1v/W/9b/1v/W/9b/1v/W/9f/1//V/9X/
1P/U/9b/1v/X/9z/6P/2/wMADQAbACkANwBJAGEAewCTAKMArACpAJsAiQB5AGQARQAg
APP/vP+J/2z/bv+C/5L/mv+g/6f/sP+3/73/w//H/8r/y//N/87/z//Q/9D/0P/S/9L/
0//T/9T/1P/U/9b/1//X/9f/1//W/9b/1//X/9j/2P/Y/9n/2f/Z/9n/3P/c/9z/3P/b
/9v/2//b/9z/3f/d/93/3P/c/97/3v/d/93/3f/d/93/3v/e/9//3//f/9//4P/g/+D/
4f/h/+H/4f/i/+L/4//j/+P/4//k/+T/5P/k/+T/5f/l/+X/5f/l/+X/5f/k/+T/5P/k
/+T/5P/j/+L/4v/g/9//3v/e/93/3P/b/9n/2P/W/9X/0//S/9D/0P/R/8//zf/M/8v/
y//K/8r/y//L/8v/y//N/87/zv/P/8//0P/S/9P/1v/X/9j/2f/Y/9n/2v/c/9v/3f/d
/97/3P/c/93/3v/d/93/3f/c/9z/3P/c/93/3f/c/9z/3P/c/9z/3P/c/97/3v/e/97/
3P/c/9z/3P/e/97/3v/e/9z/3f/d/93/3v/f/9//3//g/+H/4f/h/+H/4f/h/+L/4//k
/+T/5f/l/+X/5f/l/+X/5f/l/+X/5v/m/+b/5v/m/+b/5v/m/+j/6P/o/+j/5v/m/+b/
5v/m/+b/5v/m/+X/5f/l/+X/5v/m/+X/5P/m/+X/5f/l/+P/4//j/+P/4//j/+P/4v/i
/+H/4f/h/+P/4v/i/+P/4f/g/+D/4f/h/+H/4f/g/+D/4P/g/+D/4v/i/+L/4v/i/+L/
4f/h/+H/4f/h/+H/4f/h/+H/4f/h/+H/4f/h/9//4P/g/+D/4P/g/+D/4P/f/9//3//f
/+H/3//g/+D/4P/g/+D/4v/i/+L/4v/i/+P/4//k/+L/4//k/+X/6P/o/+n/6v/r/+v/
6//r/+v/6//r/+v/7f/t/+7/7v/s/+z/7P/s/+n/6P/n/+X/5f/k/+P/4v/k/+P/4//j
/+L/4v/h/+D/3//d/9v/2v/c/9v/2//b/9v/2//a/9r/3P/c/9z/3P/c/9v/2//c/9r/
2v/a/9r/3P/c/9z/3P/a/9r/2v/b/93/3f/d/9z/3v/c/9r/3//o//T/AAANABkAJwAz
AEMAVwBxAIsAnQCrALIAqQCZAIkAdwBeAD8AFgDh/6r/gf9y/4D/lP+i/6b/rP+1/7r/
wf/J/8//0f/U/9P/1f/W/9f/2P/Y/9r/3P/c/93/3f/e/97/3v/e/9//3//f/+H/4P/g
/+H/3//g/+D/4P/j/+P/4//j/+T/5P/k/+T/5f/l/+X/5f/m/+f/5//n/+b/5v/o/+j/
5//n/+f/5//n/+j/6P/p/+n/6f/p/+r/6v/q/+v/6//r/+v/7P/s/+3/7f/t/+3/8P/w
//D/8P/w//H/8f/x/+//7//v/+//7v/u/+7/7v/u/+7/7f/s/+z/6v/p/+j/6P/n/+b/
5f/j/+L/4P/f/9//3v/c/9z/2//Z/9f/1v/V/9X/1P/U/9X/1f/V/9X/1f/W/9b/1//Z
/9r/3P/d/+D/4f/i/+P/4v/j/+T/5v/m/+f/5v/m/+b/5v/n/+j/6f/p/+n/6P/o/+j/
6P/p/+n/6P/o/+j/6P/o/+j/6P/m/+b/5v/m/+b/5v/m/+b/5v/m/+b/5v/o/+n/6f/p
/+r/6//r/+v/6v/r/+v/6//r/+v/6//s/+3/7v/u/+//7f/t/+3/7f/t/+3/7f/t//D/
8P/w//D/7v/u/+7/7v/u/+7/7v/u/+z/7P/s/+z/7v/u/+7/7v/t/+3/7f/t/+3/7P/q
/+j/6v/p/+n/6f/p/+n/6f/p/+n/6f/p/+j/6v/p/+n/6f/p/+j/6P/p/+n/6P/o/+n/
6f/p/+n/6P/o/+j/6P/o/+j/6P/o/+j/6P/o/+f/5//n/+f/5//n/+f/5//n/+f/5//n
/+f/5//l/+b/5v/m/+b/5v/m/+b/6f/n/+b/5v/m/+b/5v/o/+j/6P/o/+r/6//r/+z/
6f/p/+n/6f/r/+z/7v/w//H/8f/x//H/8//z//P/8//x//H/8v/y//L/8v/y//L/8f/w
/+//7f/r/+r/6f/o/+j/5//n/+f/5v/m/+X/5P/k/+P/4v/i/+D/3//f/9//4f/h/+D/
4P/g/+D/4P/g/+L/4f/h/+L/4f/g/9//3v/g/+D/4P/g/+D/4P/g/+H/3//f/9//3v/i
/+L/4P/h/+T/7v/8/wsAGQAlADMAPQBHAFsAeQCZAK8AugC5AK0AoQCRAHwAXQA2AA8A
5P+3/5D/fv+C/5D/mv+i/6n/sv+5/7//x//L/9D/1f/X/9j/2f/a/9r/2P/a/9r/2//d
/97/3v/e/+L/4//j/+P/4f/g/+D/4f/h/+L/4v/i/+P/4//j/+P/5P/k/+T/5P/l/+X/
5f/l/+T/5f/l/+X/5P/k/+b/5v/n/+f/5//n/+f/6P/o/+n/6f/p/+n/6v/q/+r/6//r
/+n/6f/q/+r/7f/t/+3/7f/s/+z/7P/s/+z/7f/t/+3/7//v/+//7//u/+7/7v/u/+3/
7P/q/+j/6P/m/+X/5P/k/+P/4v/h/+D/4P/f/9//3P/a/9f/1v/V/9P/0f/Q/9H/0f/Q
/9D/z//P/8//z//P/9D/0P/R/9H/0v/U/9X/2P/Z/9r/2//e/9//4P/i/+P/5f/l/+b/
5P/k/+X/5v/n/+f/5//m/+j/6P/o/+n/6//q/+r/6v/o/+j/6P/o/+n/6v/r/+z/6v/q
/+r/6v/q/+r/6v/q/+r/6//r/+v/7v/v/+//7//u/+//7//v/+//7//v//D/7//w//D/
8f/z//P/8//z//H/8f/x//H/8v/y//L/8v/y//L/8v/y//D/8P/w//D/8P/w//D/8P/w
//D/8P/w/+3/7f/t/+3/8P/w/+//7v/u/+3/7f/t/+//7//v/+//7f/t/+3/7P/s/+v/
6//r/+3/7P/s/+3/6//q/+r/6//r/+v/6//q/+z/7P/s/+z/6//q/+n/6P/q/+r/6f/p
/+n/6f/n/+n/6v/o/+j/6P/o/+r/6v/q/+r/6P/p/+n/6v/q/+v/7P/t/+7/7v/v//D/
8f/x//H/8f/x//H/8f/x//H/8f/y//L/9P/0//T/9P/x//D/7//t/+v/6v/p/+j/6v/p
/+n/6f/o/+j/5//m/+T/4//i/+L/5P/j/+P/4//j/+P/4v/i/+L/4v/i/+L/5P/j/+P/
5P/i/+L/4v/i/+L/4v/i/+L/4v/i/+L/4//j/+P/4//i/+L/4v/i/+P/6P/y/wAADwAd
ACcANQBBAE8AZwCFAKMAtQDAALsArwChAJEAegBbADgADQDc/6n/gP9y/3z/jP+a/6L/
q/+0/73/xf/L/9H/1P/X/9n/2v/b/9z/3P/d/+D/4f/j/+H/4v/i/+L/5P/l/+X/5f/l
/+T/5P/l/+X/5v/m/+b/5//n/+f/5//o/+j/6P/o/+v/6//r/+v/7P/t/+3/7f/s/+z/
7v/u/+3/7f/t/+3/7//w//D/8f/v/+//7//w//D/8P/x//H/8f/x//L/8v/z//P/8//z
//T/9P/0//T/9P/1//X/9f/3//f/9//3//T/9P/0//T/9v/2//X/9P/y//D/7//u/+7/
7f/s/+v/6f/o/+b/5f/j/+L/4P/g/9//3f/b/9r/1//X/9b/1v/V/9X/1f/V/9f/2P/Y
/9n/2f/a/9z/3f/e/9//4P/h/+L/4//k/+b/5f/n/+f/6P/p/+r/7P/u/+3/7f/t/+z/
7v/u/+7/7//t/+z/7P/s/+7/7v/u/+7/7v/u/+7/7v/u/+7/7v/u//D/8P/w//D/8P/x
//H/8f/w//H/8f/x//L/8//z//P/9f/1//X/9v/1//b/9v/3//X/9f/1//X/9//3//f/
9//2//b/9v/2//b/9v/2//b/9v/2//b/9v/2//b/9v/2//b/9v/2//b/9f/1//X/9f/2
//b/9f/0//T/8//z//P/8//z//P/8//z//P/8//y//L/8f/x//H/8//y//L/8//x//D/
8P/x//H/8f/x//D/8v/y//L/8v/w//D/8P/w//L/8v/x//H/8f/x//H/8f/v/+//7//v
/+//7//v/+//7//w//D/8P/w//D/8P/w/+//7//v//D/8P/w//D/8P/w//D/8P/w//D/
8f/x//L/8v/z//T/9f/2//b/9//4//n/+f/5//n/+f/5//n/+f/5//n/+v/6//r/+v/6
//r/+f/4//f/9f/1//T/8//y//L/8f/x//H/8P/w/+//7v/s/+v/6v/q/+r/6f/p/+n/
6f/p/+j/6P/o/+j/6P/o/+r/6f/p/+r/6P/o/+j/6P/o/+j/6P/o/+r/6v/q/+v/6f/p
/+n/6P/q/+j/6v/t//T/AAAOABsAJwAzAEMAUQBjAH0AmQCvAL0AwgC5AKkAmQCFAG4A
TQAmAPf/wP+R/3z/hP+a/6j/sP+2/73/xP/L/9P/1//b/97/4f/h/+L/4//k/+T/5v/o
/+j/6f/p/+r/6v/q/+r/6//r/+v/7f/s/+z/7f/t/+7/7v/u/+//7//v/+//8P/w//D/
8P/x//H/8f/x//L/8//z//P/8v/y//T/9P/z//P/8//z//H/8v/y//P/9f/1//X/9v/2
//b/9//3//f/9//4//j/+f/5//n/+f/6//r/+v/6//r/+//7//v/+//7//v/+//6//r/
+v/6//r/+v/5//j/+P/2//X/9P/0//P/8v/x/+//7v/s/+v/6f/o/+b/5v/l/+P/4f/g
/9//3//e/97/3//f/9//3//f/+D/4P/h/+P/5P/m/+f/5v/n/+j/6f/s/+3/7v/w/+//
8f/x//L/8P/w//H/8v/z//P/8//y//L/8v/y//P/8//y//L/8v/y//L/8v/y//L/8v/y
//L/8v/y//L/8v/0//T/9P/0//L/8//z//P/9v/3//f/9//2//f/9//3//f/9//3//j/
+f/6//r/+//5//n/+f/5//n/+f/5//n/+v/6//r/+v/6//r/+v/6//r/+v/6//r/+P/4
//j/+P/4//j/+P/4//f/9//3//f/+P/4//f/9v/2//X/9f/1//X/9f/1//X/9f/1//X/
9P/2//X/9f/1//X/9P/0//X/9f/0//T/9f/1//X/9f/0//T/9P/0//T/8v/y//L/8v/0
//T/8//z//P/8//z//P/8//z//P/8//z//P/8//z//H/8v/y//L/8v/y//L/8v/z//P/
8//z//P/8//y//L/8v/y//L/8v/y//L/8v/y//P/8//0//T/9f/2//f/+P/4//n/+v/7
//v/+//7//v/+//7//v//f/9//7//v/8//z//P/8//v/+v/5//f/9f/0//P/8v/y//H/
8f/x//L/8v/x//D/7v/t/+z/7P/s/+v/6//r/+v/6//q/+r/6v/q/+r/6v/q/+n/6f/q
/+r/6v/q/+r/6v/q/+r/6v/o/+j/6P/p/+n/6f/p/+j/6v/o/+j/6//w//r/BgATAB8A
KQA3AEUAVQBrAIcAnwCxALwAuwCxAKEAkQB8AF8APgATAN7/p/+G/4D/kv+m/7D/tv+9
/8T/y//R/9X/2//g/+H/4//i/+P/5P/k/+T/5v/m/+f/6f/q/+r/6v/q/+v/6//r/+v/
6v/q/+v/6//s/+z/7P/t/+3/7f/t/+7/7v/u/+7/7//v/+//7//w//H/8f/x//D/8P/y
//L/8f/x//H/8f/x//L/8v/z//P/8//z//T/9P/0//X/9f/1//X/9v/2//f/9//3//f/
+P/4//j/+P/4//n/+f/5//n/+f/5//n/+P/4//j/+P/4//j/9//2//b/9P/z//L/8v/x
//D/7//t/+z/6v/p/+f/5v/k/+T/5f/j/+H/4P/d/93/3P/c/93/3f/d/93/3f/e/97/
3//f/+D/4v/j/+T/5f/m/+f/6P/p/+r/7P/t/+//7//w/+7/7v/v//D/8f/x//H/8P/y
//L/8v/z//P/8v/y//L/8P/w//D/8P/w//D/8P/w//D/8P/w//D/8v/y//L/8v/y//P/
8//z//b/9//3//f/+P/5//n/+f/5//n/+f/6//v//P/8//3//f/9//3//f/9//3//f/9
//7//v/+//7//v/+//7//v/+//7//v/+//7//v/+//7//v/+//7//v/9//3//f/9//7/
/v/9//z//v/9//3//f/7//v/+//7//3//f/9//z//v/9//3//f/9//z//P/9//3//P/8
//3//f/9//3//P/6//r/+v/6//z//P/8//z//P/8//v/+//5//n/+f/5//v/+//7//v/
+f/5//n/+f/5//r/+v/6//j/+P/4//j/+//7//v/+//5//n/+v/6//r/+v/6//r/+v/6
//r//P/9//3//v/+////AAABAAIAAgADAAQABQAFAAUABQAFAAUABQAFAAUABQAGAAYA
BAAEAAQABAADAAIAAQD///3//P/7//r//P/7//v/+//4//j/9//2//b/9f/0//T/9P/z
//P/8//1//X/9P/0//L/8v/y//L/9P/z//P/9P/y//L/8v/y//T/9P/0//T/9P/0//T/
9f/z//P/8//y//T/8v/y//X//P8GABQAIQAvADsARQBRAF8AeQCXAK8AwQDIAMMAuwCv
AJsAggBhADoAEQDg/7P/lv+S/57/rv+2/7z/xf/M/9P/2f/d/+H/5P/n/+v/7P/t/+7/
7v/s/+7/7v/v//H/8v/y//L/8v/z//P/8//z//L/8v/z//P/9P/0//T/9f/1//X/9f/2
//b/9v/2//f/9//3//f/+P/5//n/+f/2//b/+P/4//n/+f/5//n/+f/6//r/+//7//v/
+//8//r/+v/7//v//f/9//7//v/9//3//f/9//7//v/+//7//v//////////////////
//7//v/+//7//P/8//v/+v/6//j/9//2//b/9f/0//P/8f/w/+7/7f/r/+r/6P/o/+f/
5f/j/+L/4f/h/+D/4P/f/9//3//f/9//4P/g/+H/4f/i/+T/5f/m/+f/6P/p/+r/6//s
/+7/7//x//H/8v/0//T/9f/2//X/9f/1//T/9P/0//T/9f/3//b/9v/2//T/9P/0//T/
9P/0//T/9P/0//T/9P/0//b/9v/2//b/9P/1//X/9f/2//f/9//3//j/+f/5//n/+f/5
//n/+v/6//r/+f/5//f/9//3//f/+f/5//n/+f/4//j/+P/4//j/+P/4//j/9v/2//b/
9v/2//b/9v/2//b/9v/2//b/9f/1//X/9f/2//b/9f/0//T/8//z//P/8//z//P/8//x
//H/8f/w//L/8f/x//H/8f/w//D/8f/x//D/8P/x/+//7//v/+7/8P/w//D/8P/w//D/
8P/w/+7/7v/t/+3/7//x//H/7//s/+7/7v/u/+7/7v/u/+7/7v/s/+3/7f/u/+7/7//w
//H/8v/y//P/9P/1//X/9f/1//X/9f/1//X/8//z//T/9P/2//b/9v/2//f/9v/1//P/
7//u/+3/7P/u/+3/7f/t/+v/6v/o/+b/5v/l/+T/5P/k/+P/4//j/+X/5f/k/+T/4v/i
/+L/4v/i/+H/4f/i/+L/4v/i/+L/4P/g/+D/4P/g/+D/4P/h/+H/4f/h/+D/4P/e/97/
3f/g/+j/9P8DAA8AHQApADMAPwBNAGcAhQCfALIAuQC1AKsAmwCKAHEAUAApAAAA0f+i
/4L/eP+C/47/mP+h/6r/sf+3/7//x//K/83/0f/U/9X/1v/W/9b/2P/Y/9n/2f/a/9r/
2v/a/9v/2//b/9v/2v/a/9v/3f/e/97/3v/h/+H/4f/h/+L/4v/i/+L/5f/l/+X/5f/m
/+f/5//n/+b/5v/o/+j/6f/p/+n/6f/p/+r/6v/r/+v/6//r/+z/6v/q/+v/6//r/+v/
7P/s/+3/7f/t/+3/7v/u/+7/7v/w//H/8f/x/+//7//v/+//8P/w//D/8P/u/+7/7f/s
/+7/7P/r/+r/6f/n/+X/4//h/+D/3v/d/93/3P/a/9r/2f/X/9X/1P/S/9H/z//O/8//
z//P/8//zf/O/87/z//R/9L/1P/V/9T/1f/W/9f/2v/b/9z/3v/d/9//3//g/+H/4v/k
/+b/5f/l/+X/5P/m/+b/5v/n/+X/5P/k/+T/5P/k/+T/5P/m/+b/5v/m/+b/5v/m/+b/
5v/m/+b/5v/k/+X/5f/l/+b/5//n/+f/6P/p/+n/6f/n/+f/5//o/+n/6v/q/+v/6//r
/+v/6//r/+v/6//r/+r/6v/q/+r/7P/s/+z/7P/s/+z/7P/s/+z/7P/s/+z/7v/u/+7/
7v/s/+v/6v/p/+z/7P/r/+r/6v/p/+n/6f/p/+n/6f/p/+n/6f/p/+j/6P/n/+f/5//n
/+b/5v/n/+n/6P/o/+n/6f/p/+n/6P/o/+j/6P/o/+j/6P/o/+j/6P/o/+f/5//m/+b/
5v/m/+b/6P/o/+j/6P/o/+n/6f/q/+r/6//s/+3/8P/w//H/8v/y//H/8P/v/+//7//v
/+//8f/x//L/8v/y//L/8v/y//P/8v/x/+//6//q/+n/6P/o/+f/5//n/+b/5v/l/+T/
5P/j/+L/4v/g/9//3//f/+H/4f/g/+D/4P/g/+D/4P/g/9//3//g/+D/4P/g/+D/4v/i
/+L/4v/k/+T/5P/l/+X/5f/l/+T/5P/k/+b/5//o//L//v8LABkAJQAzAD8ASwBdAHsA
mQCvALwAwwC9AK0AnQCKAG8ATgApAPr/w/+U/37/gP+S/6D/qP+x/7r/wf/H/8//1f/Y
/93/4f/g/+H/4v/i/+T/5v/m/+f/5//o/+j/6P/q/+v/6//r/+3/7P/s/+3/7f/u/+7/
7v/t/+3/7f/t//D/8P/w//D/7//v/+//7//w//H/8f/x//L/8v/0//T/8//z//P/8//x
//L/8v/z//P/8//z//T/9v/2//f/9//1//X/9v/2//f/9//3//f/+P/4//j/+P/4//n/
+f/5//v/+//7//v/+P/4//j/+P/4//j/9//2//b/9P/z//L/8v/x//D/7//t/+z/6v/p
/+n/6P/m/+b/4//h/9//3v/d/93/3P/c/9v/2//b/9v/2f/a/9r/2//d/97/4P/h/+L/
4//k/+X/5v/n/+j/6v/r/+3/7f/u/+z/7P/t/+7/7//v/+//7v/v//D/8f/z//P/8v/y
//L/8f/w/+//7v/w//D/8P/w/+7/7v/u/+7/7//w//H/8v/w//H/8f/x//L/8//z//P/
8v/z//P/8//1//X/9f/2//X/9v/2//f/+f/5//n/+f/3//f/9//3//j/+P/4//j/+P/4
//j/+P/4//j/+P/4//j/+P/4//j/+P/4//j/+P/3//f/9//3//j/+P/3//b/+P/3//f/
9//3//f/9//3//X/9f/1//T/9v/1//X/9f/1//T/9P/1//X/9P/0//X/8//z//P/8v/y
//L/8v/y//L/8v/y//L/8v/y//H/8f/z//P/8//z//H/8f/x//H/8//z//P/8//y//L/
8v/y//L/8v/y//L/8v/0//X/9f/2//b/9//4//n/+P/4//n/+v/9//3//f/9//v/+//7
//v/+//7//z//P/8//z//P/8//3//P/7//n/9f/0//P/8v/y//H/8f/x//D/8P/v/+7/
7v/t/+z/7P/s/+v/6//r/+3/7f/s/+z/6v/q/+r/6v/s/+v/6//s/+r/6v/q/+r/6v/q
/+r/6v/q/+r/6v/r/+v/6//r/+r/6v/q/+r/6//w//z/CgAXACMALQA5AEcAWQBvAI0A
pQC1AMAAvwCvAKEAkQB6AF0AOgANANr/pf+C/4D/lP+k/67/tP+9/8T/yf/R/9f/2//e
/+H/4f/i/+P/5P/k/+T/5v/m/+f/6f/q/+r/6v/s/+3/7f/t/+v/6v/q/+v/6//s/+z/
7P/t/+3/7f/t//D/8P/w//D/8f/x//H/8f/w//H/8f/x//D/8P/y//L/8//z//P/8//x
//L/8v/z//P/8//z//T/9P/0//X/9f/3//f/+P/4//f/9//3//f/+v/6//r/+v/8//3/
/f/9//v/+//7//v/+v/6//r/+v/6//r/+f/4//j/9v/1//T/8v/x//D/7//t/+z/6v/p
/+f/5v/k/+T/4//h/9//3v/d/93/3P/c/9v/2//b/9v/2//c/9z/3f/d/97/4P/h/+L/
4//k/+X/5v/n/+j/6v/p/+v/6//s/+z/7P/t/+7/7//v/+//7v/u/+7/7v/v/+//7v/u
/+7/7P/s/+z/7P/s/+z/7P/s/+z/7P/s/+z/7P/s/+z/7P/s/+3/7f/t/+z/7f/t/+3/
7v/v/+//7//v/+//7//w/+//8P/w//H/8f/x//H/8f/y//P/9P/1//T/9P/0//T/8v/y
//L/8v/0//T/9P/0//L/8v/y//L/8v/y//L/8v/x//H/8f/x//L/8v/x//D/8P/v/+//
7//x//H/8f/x/+//7//v/+7/7v/t/+3/7f/t/+z/7P/t/+3/7P/s/+3/7f/t/+3/7P/s
/+z/7P/s/+z/7P/s/+z/7P/s/+v/6//p/+n/6f/p/+n/6f/p/+n/6f/p/+n/6f/p/+r/
6v/q/+r/6v/q/+r/6v/q/+r/6v/r/+v/7P/s/+3/7v/v//D/8P/x//L/8//z//P/8//z
//P/8//z//H/8f/y//L/9P/0//T/9P/x//D/7//t/+v/6v/p/+j/6P/n/+f/5//k/+T/
4//i/+L/4f/g/+D/4v/h/+H/4f/f/9//3v/e/97/3v/e/97/3v/d/93/3v/e/97/3v/e
/9z/3P/c/9z/3v/e/97/3//f/9//3//e/97/3v/e/9//5P/w/wAADQAZACUAMQA/AFEA
awCHAJsAqwCwAKsAnQCNAH0AZABDAB4A7f+4/4n/dP98/5D/nv+k/6z/s/+6/8H/x//N
/9H/0v/V/9f/1v/X/9j/2P/Y/9r/2v/b/9v/3P/c/9z/3v/f/9//3//f/97/3v/f/9//
4P/g/+D/4//j/+P/4//i/+L/4v/i/+P/4//j/+P/5P/l/+X/5f/m/+b/6P/o/+f/5//n
/+f/5//o/+j/6f/n/+f/5//o/+r/6v/r/+v/6//r/+z/7P/t/+3/7f/t/+z/7P/s/+z/
7v/v/+//7//v/+//7//v/+7/7v/u/+7/7P/s/+v/6v/q/+j/5//m/+j/5//m/+X/4f/g
/97/3f/b/9r/2P/Y/9f/1f/T/9L/0f/R/9D/0P/R/9H/0f/R/8//0P/Q/9H/z//Q/9L/
0//W/9f/2P/Z/9r/2//c/97/3f/f/9//4P/e/97/3//g/9//3//f/97/3v/e/97/3//d
/9z/3P/c/9z/3P/c/9z/3v/e/97/3v/c/9z/3P/c/9r/2v/a/9r/3P/d/93/3f/c/93/
3f/d/97/3//f/9//3//f/9//4P/f/+D/4P/h/+H/4f/h/+H/4f/h/+H/4f/g/+D/4P/g
/+D/4P/g/+D/4v/i/+L/4v/i/+L/4v/i/+D/4P/g/+D/3//f/9//3//g/+D/3//e/97/
3f/d/93/2//b/9v/2//b/9v/2//a/9z/2//b/9v/2//a/9r/2//Z/9j/2P/Z/9n/2f/Z
/9j/1v/W/9b/1v/W/9b/1v/W/9j/2P/X/9f/1//X/9f/1//V/9X/1f/V/9f/1//X/9f/
1//U/9T/1P/U/9T/1v/W/9b/1v/U/9X/1f/W/9b/1//Y/9n/2v/a/9v/3P/d/93/3f/d
/93/3f/d/93/2//b/9z/3P/c/9z/3P/c/9n/2P/X/9X/0//S/9H/0P/Q/8//z//P/87/
zv/N/8z/yv/J/8j/yP/K/8n/yf/J/8f/x//G/8b/yP/I/8j/yP/G/8X/xf/G/8T/xP/E
/8T/xP/E/8T/xP/G/8b/xv/H/8X/xf/F/8T/xP/E/8T/x//Q/9r/5v/z////CQAVAB8A
LwBJAGUAfwCVAJwAlwCNAIEAcQBWADMADADh/7T/h/9q/2L/bv98/4b/jP+R/5b/nf+l
/63/r/+0/7f/uf+6/7v/vP+8/77/wP/A/8H/v//A/8D/wP/A/8H/wf/B/8H/wP/A/8H/
wf/C/8L/wv/D/8P/w//D/8L/wv/C/8L/w//D/8P/w//E/8X/xf/F/8L/wv/E/8T/w//D
/8P/w//D/8T/xP/F/8P/w//D/8T/wv/C/8P/w//F/8X/xv/G/8X/xf/F/8X/xv/G/8b/
xv/I/8n/yf/J/8j/x//G/8X/xv/G/8b/xv/F/8T/wv/A/8D/vv+9/7z/uv+5/7j/t/+3
/7b/tP+z/6//rv+s/6z/rf+r/6n/qP+l/6X/pP+k/6X/pf+l/6X/pP+k/6P/o/+l/6b/
qP+p/6r/q/+s/63/rP+t/67/sP+x/7P/s/+0/7b/tv+3/7j/t/+3/7f/tv+2/7b/tv+3
/7f/tv+2/7b/tP+0/7T/tP+0/7T/tP+0/7T/tP+0/7T/sv+y/7L/sv+0/7X/tf+1/7T/
tf+1/7X/tP+1/7X/tf+1/7X/tf+2/7X/tv+2/7f/tf+1/7X/tf+3/7f/t/+3/7b/tv+2
/7b/tv+2/7b/tv+0/7T/tP+0/7T/tP+0/7T/s/+y/7H/sP+v/6//r/+v/7D/sP+v/67/
rv+t/63/rf+t/63/rf+t/6v/q/+r/6r/rP+r/6v/q/+p/6j/qP+p/6n/qP+o/6n/p/+n
/6f/pv+m/6b/pv+m/6T/pP+k/6T/pv+m/6X/pf+l/6X/pf+l/6X/pf+l/6X/pf+l/6X/
pf+n/6j/qP+o/6r/qv+q/6r/qv+p/6j/p/+p/6n/qv+q/6j/p/+n/6j/p/+n/6b/pf+i
/6L/ov+h/6D/n/+e/53/mv+a/5v/mP+W/5X/lP+T/5T/k/+R/5D/kf+S/5L/kv+U/5P/
kf+R/w==
         </WaveFormData>
      </LeadData>
      <LeadData>
         <LeadByteCountTotal>10000</LeadByteCountTotal>
         <LeadTimeOffset>0</LeadTimeOffset>
         <LeadSampleCountTotal>5000</LeadSampleCountTotal>
         <LeadAmplitudeUnitsPerBit>4.88</LeadAmplitudeUnitsPerBit>
         <LeadAmplitudeUnits>��V</LeadAmplitudeUnits>
         <LeadHighLimit>2147483647</LeadHighLimit>
         <LeadLowLimit>268435456</LeadLowLimit>
         <LeadID>V4</LeadID>
         <LeadOffsetFirstSample>0</LeadOffsetFirstSample>
         <FirstSampleBaseline>0</FirstSampleBaseline>
         <LeadSampleSize>2</LeadSampleSize>
         <LeadOff>FALSE</LeadOff>
         <BaselineSway>FALSE</BaselineSway>
         <ExcessiveACNoise>FALSE</ExcessiveACNoise>
         <MuscleNoise>FALSE</MuscleNoise>
         <LeadDataCRC32>689658536</LeadDataCRC32>
         <WaveFormData>
7P/s/+z/7P/s/+z/7P/s/+r/6v/q/+r/6v/q/+r/6v/q/+r/6v/q/+v/7P/t/+7/7P/t
/+3/7f/t/+7/8P/w//H/8v/z//P/8//z//P/8//z//P/9P/0//X/9f/1//X/9//4//j/
9v/1//P/7//u/+//7f/r/+v/6//r/+v/6v/p/+n/6P/n/+b/5P/k/+T/5P/k/+T/5P/k
/+P/4//j/+P/5P/k/+P/4//j/+P/4//j/+P/4//j/+P/4//j/+P/5f/l/+X/5f/j/+P/
4//j/+T/4//h/+T/6//1//z/BgAUACQANQBIAGAAewCaALcAzwDdAOIA4wDgANAAsgCJ
AE8ACQDK/6P/n/+u/73/w//F/8j/zP/R/9T/2P/c/9z/3P/e/+D/4P/g/+H/4f/i/+P/
4//i/+L/4//j/+P/5P/l/+X/5f/k/+T/5f/k/+T/5P/k/+f/5//n/+f/6P/o/+j/6f/n
/+f/5//p/+n/6f/q/+r/6v/q/+r/6v/s/+3/7f/s/+z/7f/u/+7/7v/v/+//8P/w//D/
8f/y//D/8P/x//H/8//z//T/9P/1//X/9f/1//b/9//3//f/+P/4//j/+P/4//j/+f/5
//n/+f/4//j/+P/3//f/9f/1//P/8v/y//P/8f/w/+//7f/s/+v/6//o/+f/5f/k/+T/
4//i/+L/4//j/+P/4//l/+X/5f/l/+j/6P/p/+r/6P/p/+v/7P/r/+v/6//s/+z/7f/t
/+3/7//v/+//7//v/+//7v/u/+7/7v/u/+//7//u/+7/7v/u/+7/7v/u/+7/7v/u/+7/
7v/u/+7/7v/u/+7/7v/u/+7/7//w//D/7//w//D/8P/y//L/8v/y//T/9P/0//T/9P/1
//X/9f/1//X/9v/2//j/+P/4//j/+P/4//n/+f/3//f/9//3//n/+f/4//j/+P/3//f/
9//3//f/9//3//f/9//2//b/9v/2//X/9f/3//f/9v/2//T/9P/0//P/8//z//P/8v/y
//H/8f/x//H/8f/x//H/8f/x//H/8f/v/+//7//v/+//7//v/+//7//v/+//7//v/+//
7v/u//D/8P/w//D/8P/w//D/8P/u/+7/7v/u/+//7//v//D/7v/u/+7/7v/s/+3/7v/u
//D/7v/u/+7/7v/u/+7/8P/w//D/8P/w//D/8f/x//H/8f/y//T/9v/3//j/+f/3//f/
9//3//f/9//3//j/+v/7//v/+//5//n/+v/6//j/+P/3//T/9P/z//H/7//v/+//7//v
/+7/7f/t/+z/6//q/+j/6P/q/+r/6v/q/+j/6P/n/+f/6f/p/+r/6v/n/+f/5//n/+f/
5//n/+f/6f/p/+n/6f/n/+f/5//n/+n/6f/p/+n/6f/m/+X/5//s//X//f8GABIAIAAw
AEEAVgBwAI0AqADDANcA4QDiAOEA2gDCAKAAbwAvAO3/uP+j/6v/vv/H/8v/zf/Q/9D/
1f/c/+D/4P/i/+L/4v/k/+T/5P/l/+X/5v/n/+f/6P/o/+n/6f/n/+j/6f/p/+v/6v/q
/+v/6v/q/+r/6v/t/+3/7f/t/+7/7v/u/+//7f/t/+3/7//v/+//8P/w//D/8P/w//D/
8P/x//H/8P/w//H/8v/y//L/8//z//T/9P/0//X/9v/2//b/9//3//f/9//4//j/+//7
//v/+//8//3//f/9//z//P/8//z//P/8//3//f/9//3//P/8//r/+f/5//f/+f/3//b/
9v/1//P/8v/x/+//7v/t/+3/7P/r/+n/6P/o/+f/5v/m/+f/5//n/+f/5//n/+f/5//q
/+r/6//s/+r/6//t/+7/7f/t/+3/7v/u/+//7//v//H/8f/x//H/8f/x//D/8P/w//D/
8P/x//H/8P/w//D/8P/w//D/8P/u/+7/7v/u/+7/7v/u/+7/7v/u/+7/7v/w//H/8v/y
//P/9P/0//T/9P/0//T/9P/y//L/8v/y//T/9f/1//X/9f/1//b/9v/0//T/9P/0//b/
9v/3//f/9f/1//X/9f/1//X/9P/0//L/8f/x//H/8v/z//T/9f/z//P/8v/y//D/8P/v
/+//8f/x//D/8P/w//D/8P/v/+//7//v/+7/7v/t/+3/7f/t/+3/7f/t/+v/6//r/+v/
7f/t/+3/7f/r/+v/6//r/+v/6//r/+v/6//r/+r/6v/q/+r/6v/q/+r/6v/q/+r/6v/q
/+r/6v/n/+f/5//o/+r/6v/q/+r/6v/r/+r/6P/o/+j/6P/o/+j/6P/o/+n/6v/s/+3/
7P/r/+v/7P/u/+//8P/x//H/8f/x//H/8//z//P/9P/y//P/8//z//P/8//0//T/8v/y
//H/7v/u/+3/6//p/+n/6f/p/+n/5v/l/+X/5P/l/+T/4v/i/+D/4P/g/+D/4P/g/9//
3//f/9//4P/g/+H/4f/h/+H/3//f/9//3//f/9//3//f/9//3//f/9//3//f/9//3//h
/+D/3//f/+D/4//t//j/BAASACAALQA6AFIAcQCUALUAzwDdAOQA5wDkANQAtgCNAFcA
HwDk/7f/of+g/63/t/+9/8L/xP/H/8r/zP/Q/9T/2P/Y/9r/2v/a/9v/2f/a/9v/2//c
/9z/3f/d/93/3v/f/9//3//e/97/3//g/+D/4P/g/9//3//f/9//4P/g/+D/4f/h/+H/
4f/j/+H/4f/i/+L/4v/i/+L/4v/k/+X/5f/k/+L/4//k/+T/5v/n/+f/6P/m/+b/5//o
/+b/5v/n/+f/6P/p/+v/7P/r/+v/6//r/+z/7f/t/+3/7v/u/+7/7v/w//D/8f/x//D/
7//t/+z/7P/r/+v/6f/p/+f/5v/m/+b/5f/l/+X/4f/g/9//3//c/9v/2f/Y/9b/1f/U
/9T/1f/V/9X/1f/V/9X/1f/V/9T/1P/V/9b/2P/Z/9v/3P/f/9//3//g/+L/4//j/+P/
4f/h/+H/4f/j/+P/4v/i/+T/5P/k/+X/5//m/+b/5v/k/+T/5P/k/+b/5v/m/+b/5P/k
/+T/5P/m/+b/5v/m/+b/5//o/+j/6f/q/+r/6v/q/+r/6v/q/+j/6P/o/+j/6v/r/+v/
6//t/+3/7v/u/+z/7P/s/+z/6v/q/+v/6//t/+3/7f/t/+v/6//q/+r/7P/r/+v/6//r
/+v/6//r/+n/6f/o/+j/6v/q/+n/6f/n/+f/5v/m/+j/6P/o/+f/6f/p/+n/6P/m/+X/
5f/l/+X/5f/l/+X/4//j/+P/4//j/+P/4//j/+X/5f/l/+X/5f/l/+X/5f/l/+X/5P/k
/+T/5P/i/+T/5P/k/+T/5P/k/+b/5v/m/+b/5v/m/+f/5//l/+X/5v/o/+j/6f/q/+v/
7f/t/+3/7f/t/+3/7f/u/+7/7//v/+//8f/x//L/8v/u/+7/7f/q/+r/6f/n/+X/5//n
/+f/5//m/+X/5f/k/+P/4v/g/+D/4v/i/+L/4v/g/+D/3//f/9//3//g/+D/4P/h/+L/
4//h/+H/4f/h/+H/4f/h/+H/4f/h/+H/4f/h/+H/4f/h/+H/4P/f/9//4P/n//H//P8I
ABQAIgAzAEQAXAB9AJ4AvQDXAOkA7gDvAO4A4gDEAJcAYQAhAN7/q/+Z/6D/r/+5/73/
wv/G/8v/zv/S/9b/2P/a/97/3v/e/97/3//f/+D/4f/h/+D/4P/h/+H/4//k/+X/5f/l
/+T/5P/l/+b/5v/m/+b/5//n/+f/5//o/+j/6P/p/+n/6f/p/+v/6//r/+z/7P/s/+z/
7P/s/+z/7f/t/+z/7v/v//D/8P/w//H/8f/y//L/8v/z//T/9P/0//X/9f/3//f/+P/4
//n/+f/5//n/+v/7//v/+//+//7//v/+//z//P/9//3///////7//v/8//v/+//5//n/
9//2//b/9f/z//L/8f/v/+7/7f/t/+z/6//p/+j/5v/l/+T/5P/j/+P/4//j/+X/5f/l
/+X/5P/k/+X/5v/o/+n/6//s/+v/6//r/+z/7v/v/+//7//w//H/8v/z//P/8//y//L/
8v/y//L/8//x//D/8P/w//L/8v/y//L/8v/y//L/8v/y//L/8v/y//T/9P/0//T/9P/1
//b/9v/1//b/9v/2//j/+P/4//j/+v/6//r/+v/6//v/+//7//n/+f/6//r/+v/6//r/
+v/8//z//f/9//v/+//7//v//f/9//z//P/8//v/+//7//v/+//7//v/+//7//r/+v/6
//r/+f/5//n/+f/4//j/9v/2//b/9f/3//f/9//2//j/9//3//f/9//3//f/9//1//X/
9f/1//X/9f/1//X/9f/1//X/9f/z//P/8//z//X/9f/0//T/9P/0//T/9P/0//T/9P/0
//L/8v/y//L/8//z//P/9P/0//T/9P/0//T/8//y//T/8v/y//L/8v/0//T/9P/0//T/
9P/1//X/9f/1//b/+P/4//n/+v/7//3//f/9//3//f/9//3//v/+//////////////8A
AAAA/v/+//3/+v/4//f/9f/z//X/9f/1//X/9P/z//P/8v/v/+7/7P/s/+z/7P/s/+z/
7v/u/+3/7f/t/+3/7v/u/+v/6//r/+v/7f/t/+3/7f/t/+3/7f/t/+3/7f/t/+3/6//r
/+v/6//r/+z/6//t//D/+f8BAAoAFgAkADQAQwBYAHQAkwCuAMsA3wDrAO4A7QDmANIA
sAB/AEEA/f/C/6f/q/+6/8f/zf/P/9L/1v/Z/9z/4P/k/+b/5v/o/+j/6P/o/+n/5//o
/+n/6f/q/+r/6//r/+v/7P/t/+3/7f/s/+z/7f/u/+7/7v/u/+//7//v/+//8P/w//D/
8f/v/+//7//x//H/8f/y//L/8v/y//L/8v/y//P/8//y//L/8//0//T/9P/1//X/9v/2
//b/9//4//j/+P/5//n/+//7//z//P/7//v/+//7//7//////////v/+//7//v/+//7/
/////wEAAQAAAAAA/v/9//3/+//7//n/+P/4//n/9//2//X/8//y//H/8f/u/+3/6//q
/+r/6f/o/+j/5//n/+f/5//n/+f/5//n/+r/6v/r/+z/6v/r/+3/7v/v/+//7//w//D/
8f/x//H/8f/x//H/8f/z//P/8v/y//L/8v/y//P/8//y//L/8v/w//D/8P/w//L/8v/y
//L/8v/y//L/8v/0//T/9P/0//L/8//0//T/9f/2//b/9v/2//b/9v/2//b/9v/2//b/
+P/5//n/+f/5//n/+v/6//j/+P/4//j/+P/4//n/+f/7//v/+//7//v/+//6//r/+v/5
//n/+f/3//f/9//3//f/9//2//b/9v/2//X/9f/1//X/9P/0//T/9P/0//P/8//z//P/
8v/0//P/8//z//P/8//z//P/8f/x//H/8f/x//H/8f/x//H/8f/x//H/8f/x//H/8f/x
//H/8P/w//L/8v/y//L/8P/w//D/8P/w//D/8P/w/+//7//v//D/8P/w//D/8P/w//H/
8v/y//D/8P/w//D/8P/w//D/8P/w//D/8P/y//L/8//z//P/8//0//b/9P/1//b/9//5
//n/+f/5//n/+f/5//r/+v/7//v/+//7//v//P/8//r/+v/5//b/9v/1//P/8f/x//H/
8f/x//D/7//v/+7/7f/s/+r/6v/q/+r/6v/q/+r/6v/p/+n/6f/p/+r/6v/p/+n/6f/p
/+n/6f/p/+n/6f/p/+n/6f/p/+n/6f/p/+n/6f/p/+n/6f/o/+f/6f/s//H/+f8EAA4A
GAAoADcASABgAH0AmAC1AM0A3QDkAOUA4gDUALgAkQBdABsA2v+v/6X/sv/D/8v/zf/Q
/9T/1//a/97/4v/k/+b/6P/m/+b/5v/n/+f/6P/p/+n/6v/q/+v/6//p/+r/6//r/+3/
7P/s/+3/7P/s/+z/7P/t/+3/7f/t/+7/7v/u/+//7//v/+//8f/x//H/8v/y//L/8v/y
//L/8v/z//P/8v/y//P/9P/0//T/9f/1//b/9v/2//f/+P/4//j/+f/5//n/+f/6//r/
+f/5//n/+f/8//3//f/9//7//v/+//7//v/+///////9//3//P/8//z/+//7//n/+f/3
//b/9v/1//P/8v/x//H/8P/v/+//7v/t/+v/6v/o/+f/5v/m/+X/5f/l/+X/5f/l/+X/
5f/m/+b/5//o/+r/6//t/+7/7//v/+//8P/w//H/8f/x//H/8f/x//H/8//z//L/8v/y
//L/8v/z//P/8v/y//L/8P/w//D/8P/y//L/8v/y//L/8v/y//L/8v/y//L/8v/0//X/
9v/2//f/+P/4//j/+v/6//r/+v/6//r/+v/6//z//f/9//3//f/9//7//v/+//7//v/+
//7//v///////////////////////v/+//7//f/9//3//f/9//3//f/9//3//P/8//7/
/v/9//3//f/9//z//P/6//r/+v/5//n/+f/5//j/+f/5//r/+//5//n/+f/5//n/+f/5
//n/+f/5//n/+f/3//f/9//3//n/+f/5//n/+f/5//j/+P/4//j/+P/4//j/+P/4//j/
+P/4//j/+P/3//f/9//4//b/9v/2//b/9v/3//j/+P/4//j/+P/4//j/+P/4//j/+P/4
//j/+v/6//v/+//5//n/+v/8//z//f/+//////////////8BAAEAAQACAAAAAQABAAEA
AQABAAIAAgAAAAAA///8//r/+f/3//X/9v/3//j/+f/2//X/9f/0//H/8P/u/+7/8P/w
//D/8P/w//D/7//v/+//7//w//D/7//v/+//7//t/+3/7f/t/+//7//v/+//7//v/+//
7//t/+3/7f/t/+//7v/r/+3/8P/3/wEACgAYACQAMgA/AFIAbACLAKoAxwDbAOcA7ADv
AOgA0ACsAH8ASQANANj/tf+t/7j/x//N/8//0v/W/9n/3P/g/+L/5P/m/+j/6P/o/+j/
6f/p/+r/6//r/+z/7P/t/+3/6//s/+3/7f/v/+7/7v/v/+7/7v/u/+7/7//v/+//7//w
//D/8P/x//H/8f/x//P/8f/x//L/8v/y//L/8v/y//L/8//z//L/8v/z//T/9P/0//X/
9f/2//T/9P/1//b/9v/2//f/9//5//n/+v/6//v/+//7//v//P/9//3//f/+//7//v/+
//7//v///////f/9//z//P/8//v/+//5//n/9//2//b/9//1//T/8//v/+7/7f/t/+z/
6//p/+j/6P/n/+b/5v/l/+X/5f/l/+X/5f/l/+X/5v/m/+f/6P/m/+f/6f/q/+v/6//r
/+z/7v/v/+//7//v/+//7//v//H/8f/w//D/8P/w//D/8f/z//L/8v/y//H/8P/v/+7/
7v/u/+7/7v/u/+7/7v/u//D/8P/w//D/7v/v//D/8P/x//L/8v/y//L/8v/y//L/9P/0
//T/9P/0//X/9f/1//T/8//z//L/9P/0//T/9P/0//T/9f/1//X/9f/1//X/8//z//L/
8v/0//P/8//z//H/8f/x//H/8f/x//D/8P/w//D/7//v/+//7//u/+7/7P/s/+z/6//r
/+v/6//q/+v/6//s/+3/7f/t/+3/7f/t/+3/7f/t/+v/6//r/+v/6//r/+v/6//p/+n/
6f/p/+f/5//m/+b/6P/q/+z/6v/o/+j/6P/o/+j/6P/o/+j/6P/o/+j/6f/p/+v/6//s
/+7/7P/t/+7/7//v/+//7//v/+//7//v//D/8P/x//H/8f/x//H/8v/y//L/8v/x/+7/
7P/r/+n/5//p/+n/6f/p/+b/5f/l/+T/4//i/+D/4P/e/97/3v/e/+D/4P/f/9//3//f
/+D/4P/f/9//3//f/9//3//f/9//3f/d/93/3f/d/93/3f/d/9//3//f/9//3f/c/9v/
2f/a/9//5//y//z/CAAUACMAMABCAF0AfACdAL0A1wDiAOcA6gDkANAArQB/AEcACADN
/6X/mP+h/63/tf+6/77/wf/C/8b/zP/Q/9L/1P/W/9b/1v/X/9f/2P/Z/9n/2P/Y/9n/
2f/Z/9r/2//b/9n/2P/Y/9n/3P/c/9z/3P/f/9//3//f/+L/4v/i/+P/5f/l/+X/5//n
/+f/6P/o/+j/6P/o/+j/6P/p/+n/6P/o/+n/6v/q/+z/7f/t/+7/7P/s/+3/7v/u/+7/
7//v/+//7//w//D/8//z//P/8//0//X/9f/1//b/9v/2//b/+P/4//n/+f/5//n/+P/4
//j/9//3//X/8//x//D/8P/x/+//7v/t/+v/6v/p/+n/5v/l/+P/4v/g/9//3v/e/93/
3f/d/93/3//f/9//3//g/+D/4f/i/+D/4f/j/+T/5f/l/+X/5v/o/+n/6f/p/+r/6//s
/+3/7f/t/+z/7P/s/+z/7P/t/+3/7P/s/+z/6v/q/+r/6v/s/+z/7P/s/+z/7P/s/+z/
7P/s/+z/7P/s/+3/7v/u/+//8P/w//D/8P/w//D/8P/w//D/8P/w//L/8//z//P/8//z
//T/9P/0//T/9P/0//T/9P/1//X/9f/1//X/9f/1//X/9P/0//b/9f/1//X/9f/1//X/
9f/z//P/8v/y//T/9P/z//P/8//z//L/8v/y//L/8v/x//H/8f/x//D/8P/v/+//7//v
/+//7//v/+//7//v/+//7//v/+//7//x//H/8f/x/+//7//v/+//7//x//D/7v/u/+7/
7v/u/+7/7v/u/+7/7v/w//D/8f/x//H/8f/y//T/9P/1//b/9//3//f/9//3//f/9//3
//j/+P/5//n/+f/5//n/+v/6//n/+v/6//j/9//1//L/7//v/+//7//v//D/7//v/+7/
7f/s/+r/6v/o/+j/6P/o/+j/6P/n/+f/5//n/+j/6P/n/+f/5//n/+f/5//n/+f/6f/p
/+n/6f/r/+v/6//r/+v/6//r/+v/7f/s/+3/7f/s//H/+f8CAAwAGAAoADcARgBaAHcA
mgC3ANMA6wD2APkA+gDyANoAtwCJAE0ABgDL/63/rP+7/8f/zf/S/9b/1//a/+D/5P/m
/+j/6v/q/+r/6v/r/+3/7v/v/+//8P/w//H/8f/x//L/8//z//P/8v/y//P/8v/y//L/
8v/z//P/8//z//b/9v/2//f/9//3//f/+f/3//f/+P/4//r/+v/6//r/+v/7//v/+v/4
//n/+v/6//r/+//7//z//P/8//3//v/+//7///////////8AAAAAAwADAAMAAwAEAAUA
BQAFAAYABgAGAAYABgAGAAcABwAHAAcABgAGAAYABQAFAAMAAwABAAAAAAD///3//P/7
//v/+v/5//n/9v/1//P/8v/w/+//7v/u/+3/7f/t/+3/7f/t/+3/7f/u/+7/7//w/+7/
7//x//L/8//z//P/9P/4//n/+f/5//n/+f/5//n/+f/5//j/+P/6//r/+v/7//n/+P/4
//j/+P/4//j/+P/6//r/+v/6//j/+P/4//j/+v/6//r/+v/6//v//P/8//v//P/8//z/
/P/8//z//P/+//7//v/+//7/////////AQABAAIAAgAAAAAAAAAAAAAAAAABAAEAAQAB
AAEAAQABAAEAAAAAAAIAAQABAAEAAQABAAEAAQD//////v/+/wAAAAD///////////7/
/v/+//7//v/9//3//f/9//z//P/7//v/+//7//v/+//7//v/+//7//v/+//7//v/+//7
//v/+//7//v/+//7//v/+f/5//j/+P/6//r/+v/6//j/+P/4//j/+P/4//j/+P/4//j/
+P/4//j/+P/4//j/+P/4//j/+f/5//v/+//8//7//P/9//7///8BAAEAAQABAAEAAQAB
AAIAAgADAAMAAwADAAMABAAEAAIAAgABAP7//P/7//n/9//5//n/+f/5//j/9//3//b/
9//2//T/9P/y//L/8v/y//L/8v/x//H/8f/x//L/8v/x//H/8f/x//H/8f/x//H/8f/x
//H/8f/v/+//7//v/+//7//v/+//8f/w/+//7//y//n/AQAKABYAIAAuAD8AUgBqAIcA
pgDBANkA6wDwAPEA7gDeAMIAlwBfAB8A4P+1/6v/uv/J/9P/1f/W/9r/2//g/+b/6P/q
/+z/7P/u/+7/7v/v/+3/7v/v/+//7//w//L/8//x//L/8//z//P/8v/y//P/9P/0//T/
9P/1//X/9f/1//b/9v/2//f/9//3//f/+f/3//f/+P/4//r/+v/6//r/+v/7//v/+v/6
//v//P/8//z//f/9//7//v/+////AAAAAAAAAQABAAMAAwAEAAQABQAFAAUABQAIAAkA
CQAJAAgACAAIAAgACAAIAAkACQAJAAkACAAIAAgABwAHAAUABQADAAIAAgABAP///v/9
//v/+v/5//n/9v/1//P/8v/y//H/8P/w/+//7//v/+//8f/x//H/8f/y//L/8//0//T/
9f/3//j/9//3//f/+P/6//v/+//7//3//f/9//3//f/9//z//P/8//z//P/9//v/+v/6
//r/+v/6//r/+v/6//r/+v/6//r/+v/6//r/+v/6//r/+v/4//n/+v/6//n/+v/6//r/
/P/8//z//P/8//z//P/8//7//////////////wAAAAAAAAAAAAAAAAIAAgADAAMAAQAB
AAEAAQADAAMAAgACAAIAAQABAAEAAQABAAEAAQD//////v/+/wAAAAD//////f/9//z/
/P/+//7//v/9//3//f/9//z//P/7//v/+//7//v/+//7//v/+//7//v/+//7//v/+//7
//v/+//7//n/+f/5//n/+f/5//j/+P/4//j/+P/4//j/+P/4//j/+P/4//j/+P/5//n/
+P/4//j/+P/4//j/+P/4//j/+P/4//n/+f/7//v//P/+//7///8AAAEAAQABAAEAAQAB
AAEAAQACAAAAAQABAAEAAQABAAIAAgAAAAAA///8//r/+f/3//X/9//3//f/9//2//X/
9f/0//P/8v/w//D/7v/u/+7/7v/u/+7/7f/t/+3/7f/u/+7/6//r/+v/6//t/+3/7f/t
/+3/7f/t/+3/7f/t/+3/7f/r/+v/6//r/+v/7P/r/+v/7v/1/wEACgAWACAALgA/AFQA
bgCLAKYAwwDXAOMA5gDnAOAAygCoAHkAPQD7/8T/qf+t/77/yf/N/8//0v/W/9n/3P/g
/+T/5P/m/+j/6P/o/+j/6f/n/+j/6f/p/+r/6v/r/+v/6//s/+3/7f/r/+r/6v/r/+z/
7P/s/+z/7v/v//D/8f/w//D/8P/x//H/8f/x//P/8f/x//L/8v/0//T/9P/0//T/9f/1
//T/9P/1//b/9v/2//f/9//4//j/+P/5//r/+v/6//v/+//7//v//P/8//3//f/9//3/
/v////////8AAAAAAAAAAAAAAAABAAEA//////7//v/+//3//f/7//z/+//7//z/+v/3
//X/8//x//D/7//v/+7/7f/r/+r/6P/n/+b/5v/n/+f/5//n/+X/5f/l/+X/5P/k/+X/
5v/o/+n/6//s/+v/6//r/+z/7P/t/+3/7f/t/+3/7f/t/+3/7f/s/+z/6v/q/+r/6//r
/+r/6v/q/+r/6v/q/+r/6v/q/+r/6v/o/+j/6P/o/+j/6P/o/+j/6P/p/+r/6v/p/+r/
6v/q/+z/7P/s/+z/7P/s/+z/7P/s/+3/7f/t/+3/7f/u/+7/7v/u/+7/7v/u/+7/7//v
/+//7//v/+//7//v/+7/7v/u/+3/7f/t/+3/7f/t/+3/6//r/+r/6v/s/+z/6//r/+n/
6f/o/+j/6P/o/+j/5//l/+X/5f/k/+b/5f/l/+X/5f/l/+X/5f/j/+P/4//j/+H/4f/h
/+H/4f/h/+H/4f/h/+H/4f/h/+H/4f/g/+D/4P/g/+D/4P/e/97/3v/e/97/3v/e/97/
3f/c/9z/3P/c/9z/3v/e/97/3v/c/9z/3f/d/9//3//g/+L/4P/h/+L/4//h/+H/4f/h
/+P/4//j/+T/4v/j/+P/4//l/+X/5v/m/+P/4v/g/9z/2v/Z/9f/1f/X/9f/1//X/9T/
0//T/9L/0f/Q/87/zv/O/87/zv/O/8z/zP/L/8v/zf/N/87/zv/L/8v/y//L/8n/yf/J
/8n/yf/J/8n/yf/L/8v/y//L/8n/yf/J/8n/yf/I/8X/x//M/9P/2//k/+7//P8IABcA
KABCAGEAggCjALkAwwDIAMsAxgCuAIoAWwAlAOv/tv+R/4f/kP+d/6X/pf+o/6r/rf+w
/7T/uP+6/7z/vv++/77/vv+//7//wP/B/8H/wP/A/8H/wf+//8D/wf/B/8H/wP/A/8H/
wv/C/8L/wv/D/8P/w//D/8L/wv/C/8P/w//D/8P/xf/D/8P/xP/E/8L/wv/C/8L/wv/D
/8P/wv/C/8P/xP/E/8P/w//C/8L/wv/C/8P/xP/E/8T/xf/F/8X/xf/G/8b/x//H/8f/
x//I/8n/yf/J/8j/yP/I/8j/yP/I/8n/yf/I/8f/xf/E/8b/xf/F/8P/w//B/8D/wP+/
/73/vP+7/7f/tv+1/7X/tP+z/7H/sP+u/63/rP+s/6v/q/+r/6v/qf+p/6n/qf+q/6r/
q/+s/6r/q/+t/67/rf+t/63/rv+w/7H/sf+x/7H/sf+x/7H/s/+z/7L/sv+w/7D/sP+x
/7H/sP+w/7D/rv+u/67/rv+s/6z/rP+s/67/rv+u/67/rP+s/6z/rP+s/63/rv+u/63/
rv+u/67/rv+u/67/rv+u/67/rv+u/6z/rf+t/63/r/+v/7D/sP+w/7D/sP+w/67/rv+v
/6//r/+v/6//r/+t/63/rP+s/67/rf+t/63/q/+r/6v/q/+r/6v/qv+q/6j/qP+n/6f/
p/+n/6b/pv+m/6b/pv+l/6P/o/+j/6L/ov+h/6H/of+h/6H/of+h/5//n/+f/5//n/+f
/5//n/+d/53/nf+d/5v/m/+b/5v/nP+d/53/nv+c/5z/nP+c/5z/nP+c/5z/nv+e/57/
nv+f/5//n/+g/6L/ov+i/6L/of+h/6H/oP+g/6D/of+h/6D/oP+g/6L/ov+i/6H/oP+d
/53/nP+b/5n/mP+X/5f/lv+V/5P/kP+P/47/jv+N/43/jP+L/4r/iv+L/4v/jP+O/43/
i/+K/w==
         </WaveFormData>
      </LeadData>
      <LeadData>
         <LeadByteCountTotal>10000</LeadByteCountTotal>
         <LeadTimeOffset>0</LeadTimeOffset>
         <LeadSampleCountTotal>5000</LeadSampleCountTotal>
         <LeadAmplitudeUnitsPerBit>4.88</LeadAmplitudeUnitsPerBit>
         <LeadAmplitudeUnits>��V</LeadAmplitudeUnits>
         <LeadHighLimit>2147483647</LeadHighLimit>
         <LeadLowLimit>268435456</LeadLowLimit>
         <LeadID>V5</LeadID>
         <LeadOffsetFirstSample>0</LeadOffsetFirstSample>
         <FirstSampleBaseline>0</FirstSampleBaseline>
         <LeadSampleSize>2</LeadSampleSize>
         <LeadOff>FALSE</LeadOff>
         <BaselineSway>FALSE</BaselineSway>
         <ExcessiveACNoise>FALSE</ExcessiveACNoise>
         <MuscleNoise>FALSE</MuscleNoise>
         <LeadDataCRC32>647601342</LeadDataCRC32>
         <WaveFormData>
9v/2//b/9v/2//b/9v/2//b/9v/2//b/9v/2//b/9v/0//T/9P/0//X/9f/1//X/9//3
//j/+P/4//j/+v/6//n/+v/6//z//P/7//v//P/8//z//f/9//7//v/+/////f/9//3/
/P/8//r/+f/4//f/9v/1//X/9f/0//T/9P/y//L/8f/w/+7/7P/s/+z/7P/s/+z/6//r
/+v/6//r/+v/6//r/+v/6//r/+v/6v/q/+v/6//q/+r/6//s/+z/7P/r/+v/6//r/+r/
6v/q/+v/6P/m/+X/5f/o/+z/8f/9/w4AJQA8AFkAfQCmANAA/QAhAToBSwFRAUkBKAHw
AKMASgD7/8j/vP/I/9f/3//f/9//4f/k/+X/5//o/+n/6P/o/+j/6P/o/+j/6P/o/+n/
6f/o/+j/6v/q/+r/6v/q/+r/6v/q/+r/7P/s/+z/7P/t/+v/6//r/+v/7v/u/+7/7//u
/+7/7v/u/+7/7v/v/+//7//v//D/8P/w//H/8f/x//L/8v/y//P/8//0//T/9f/1//b/
+P/4//b/9v/4//n//P/8//3//f/+////AAABAAIAAgADAAQABQAGAAcACAAJAAoACwAM
AA0ADgAOAA8ADwAPAA8ADwANAAwACwALAAsACwAKAAkABwAGAAUABQAEAAMAAgABAAAA
///+//7//f/9//z/+//8//v/+v/6//n/+P/4//j/+f/4//j/+P/2//b/9P/0//T/9P/0
//P/9P/0//T/9P/y//L/8f/x//H/8P/w/+//7//v/+7/7v/v/+//7//v/+7/7v/u/+7/
8P/w//D/8P/w//D/8P/w/+//7//v/+//8f/x//H/8f/x//L/8v/y//D/8P/y//L/9P/0
//T/9P/0//T/9P/1//b/9v/2//b/9v/2//f/9//2//b/9v/2//b/9v/2//X/9f/1//X/
9f/1//X/9f/1//X/9P/0//T/9P/0//P/8//y//L/8v/y//L/8v/y//H/8f/x//H/8P/w
//D/8P/v/+//7//v/+//7//u/+7/7v/u/+7/7v/t/+3/7v/u/+3/7f/t/+3/7v/s/+z/
6//r/+v/6//r/+v/6//r/+v/6//r/+v/6//r/+z/7P/s/+z/6v/r/+v/6v/o/+j/6P/p
/+v/6//q/+r/6v/q/+r/6v/r/+v/6//t/+3/7f/u/+7/7v/u//D/8P/x//L/8v/y//L/
8f/x//L/8v/y//P/9f/2//b/9v/1//X/9f/1//b/9v/0//P/8P/v/+7/7f/t/+3/7P/s
/+7/7P/s/+v/6P/m/+T/5P/m/+b/5v/m/+X/5f/l/+X/5f/l/+X/5f/l/+X/5f/l/+L/
4v/j/+P/4v/i/+P/5P/k/+T/4//j/+X/5f/k/+T/5P/j/+D/4P/f/+H/4v/m/+////8U
ACkAQgBjAIkAsADaAAEBHwEyAT0BPQEnAfwAvABpABQA1f+4/7r/zP/Z/9v/2//d/9v/
3P/h/+P/4v/j/+L/4v/i/+L/4v/i/+T/5P/l/+X/5P/k/+b/5v/m/+b/5v/m/+T/5P/k
/+b/5v/m/+b/5//p/+n/6f/p/+j/6P/o/+n/6P/o/+j/6P/q/+r/6//r/+v/6//s/+z/
7P/t/+3/7f/u/+7/7v/v/+//8P/w//H/8f/y//T/9P/0//T/9v/3//b/9v/3//f/+v/7
//z//f/+//7///8AAAEAAgADAAQAAwAEAAUABgAJAAoACgALAAkACQAJAAkACwAKAAkA
CQAHAAcABgAFAAMAAgABAAEAAAD///7//f/+//3//P/8//v/+//6//n/+P/3//b/9v/3
//b/9v/2//X/9P/0//T/9P/0//L/8v/y//L/8v/x//D/8P/w//D/8P/w/+//7//v/+7/
7v/t/+3/7f/s/+z/6//r/+v/6//s/+z/7P/s/+z/7P/s/+z/7P/s/+z/7P/t/+3/7f/t
/+//7//v/+//7//w//D/8P/u/+7/8P/w//L/8v/y//L/8P/w//D/8f/w//D/8P/w//L/
8v/z//P/8v/y//L/8v/y//L/8v/x//H/8f/x//H/8f/x//H/8f/v/+7/7v/u/+7/7v/t
/+3/7P/s/+z/7P/s/+z/7P/r/+3/7f/t/+z/6v/q/+r/6f/r/+v/6//r/+v/6v/q/+r/
6v/q/+r/6f/n/+j/6P/n/+n/6f/p/+r/6P/o/+f/5//n/+f/5//n/+n/6f/p/+n/6f/p
/+n/6f/m/+b/5v/m/+b/5//n/+b/6P/o/+j/6P/o/+j/6P/o/+n/6f/p/+n/6f/p/+r/
6P/o/+j/6v/s/+3/7v/u//D/8P/v/+//8P/w//D/8f/x//L/8v/y//P/8//z//P/8v/y
//D/7//s/+v/6v/p/+v/6//q/+r/6v/o/+j/5//k/+L/4P/g/+L/4v/i/+L/4f/h/+H/
4f/h/+H/4f/h/+H/4f/h/+H/4P/g/+H/4f/e/97/3//g/+D/4P/f/9//4f/h/+D/4P/i
/+H/3v/c/9n/2f/c/97/5f/z/wYAFwAsAEkAcwCeANAAAQElAT4BUQFbAVEBMAH2AKkA
UgD//8j/sP+y/7//y//R/9P/1f/W/9f/1//a/93/3v/e/97/3v/e/97/3v/e/9//3//g
/+D/4v/i/+L/4v/i/+L/4v/i/+L/5P/i/+L/4v/j/+X/5f/l/+X/5P/k/+T/5f/m/+b/
5v/m/+b/5v/n/+f/5//n/+j/6P/q/+v/6//r/+z/7P/s/+3/6//s/+z/7f/t/+7/8P/w
//L/8v/0//X/9v/2//f/9//4//n/+v/7//z//P/9//7/AQACAAMABAAFAAYABwAIAAcA
CAAIAAkACQAJAAkACQALAAoACQAJAAkACQAIAAcABQAEAAMAAwACAAEAAAD///7//f/8
//z/+//7//r/+f/4//f/9v/2//X/9P/0//T/8//y//L/8v/y//L/8P/w//L/8v/y//H/
7v/u/+7/7v/u/+7/7f/t/+3/7P/s/+v/7f/t/+z/7P/p/+n/6f/p/+z/7P/s/+z/7P/s
/+z/7P/u/+7/7v/u/+3/7f/t/+3/7v/v//D/8f/v//D/8P/w//D/8P/y//L/8v/y//L/
8v/0//T/9P/1//T/9P/0//T/9P/0//X/9f/2//b/9v/2//b/9v/2//X/9f/1//X/9f/1
//X/9f/1//T/8v/x//D/8v/y//H/8f/w//D/8P/w//D/8P/w/+//8f/x//H/8P/u/+7/
7v/t/+//7//v/+//7//u/+7/7v/u/+7/7v/t/+3/7v/u/+3/6//r/+v/7P/s/+z/6//r
/+3/6//r/+v/7P/s/+z/7P/s/+z/7f/t/+3/7f/t/+3/7v/u/+7/7v/w/+7/7//w//D/
9P/0//P/8//0//T/9P/1//X/9v/2//b/9//3//f/9//2//b/9P/z//L/8f/w/+//8f/x
//D/8P/u/+z/7P/r/+r/6P/m/+b/6P/o/+j/6P/n/+f/5//n/+f/5//n/+f/5//n/+f/
5//m/+b/5//n/+b/5v/n/+j/6P/o/+f/5//n/+f/5v/m/+j/5//m/+L/4f/h/+L/5P/r
//f/CgAfADYAVwB/AKwA3AANATUBTgFhAW0BZwFGAQ4BvwBgAAUAxv+y/7j/x//T/9n/
2//d/97/3//h/+T/5f/m/+b/5v/m/+b/5v/o/+j/6f/p/+b/5v/o/+j/6P/o/+j/6P/q
/+r/6v/s/+z/7P/s/+3/7f/t/+3/7f/u/+7/7v/v//D/8P/w//D/8P/w//H/8f/x//H/
8v/y//L/8//z//P/9v/2//b/9//3//j/+P/5//n/+v/8//z/+v/6//z//f8AAAAAAQAB
AAIAAwAEAAUACAAIAAkACgALAAwADQAOAA8AEAARABIAEwAUABQAFQAVABUAFQAVABcA
FgAVABUAEwATABIAEQARABAADwAPAAwACwAKAAkACAAHAAYABgADAAMAAgABAAAA///+
//7//f/8//z//P/7//r/+v/6//r/+v/4//j/9v/2//b/9f/1//b/9//4//b/9v/1//X/
9f/0//T/8//z//P/8v/y//P/8//z//P/8v/y//L/8v/y//L/8v/y//L/8v/y//L/9f/1
//X/9f/1//X/9f/1//f/+P/4//j/+P/4//r/+v/6//r/+v/6//r/+v/6//v//P/8//z/
/P/8//z//f/9//z//P/8//z//P/8//z/+//9//3//f/9//v/+//7//v/+//6//r/+v/4
//j/9//3//j/+P/4//j/+P/4//j/9//3//f/9//2//b/9v/2//X/9f/1//X/9f/1//T/
9P/0//T/9P/0//P/8//0//T/8//x//H/8f/y//L/8v/x//H/8f/x//H/8f/x//H/8f/x
//H/8f/x//H/8v/y//L/8v/w//H/8f/w//L/8v/y//D/8P/w//D/8P/w//H/8f/x//H/
8f/x//L/9P/0//T/9v/0//X/9v/2//r/+v/5//n/+v/6//r/+//7//z//P/8//3//f/9
//3//P/8//r/+f/4//f/9v/1//X/9f/0//T/9P/y//L/8f/u/+z/6v/q/+r/6v/q/+r/
6//r/+v/6//r/+v/6//r/+v/6//r/+v/6v/q/+v/6//o/+j/6f/q/+r/6v/p/+n/6//r
/+r/6v/q/+n/6P/m/+X/5//o/+z/9f8DABgALQBGAGcAjQC4AOYADwEvAUYBUQFTAUMB
GgHaAIUALgDl/77/vP/M/9n/3//h/+H/4//i/+P/5f/o/+n/6P/o/+j/6P/o/+j/6P/o
/+n/6f/o/+j/6v/q/+r/6v/q/+r/6v/q/+r/7P/s/+z/7P/t/+3/7f/t/+3/7v/u/+7/
7//w//D/8P/w//D/8P/x//H/8f/x//L/8v/y//P/8//z//L/8v/y//P/9f/2//b/9//3
//j/+v/6//j/+P/6//v//P/8//3//f/+////AAABAAQABAAFAAYABwAIAAkACgAJAAoA
CwAMAA0ADgAOAA8ADwAPAA8ADwAPAA4ADQANAA0ADQAMAAsACQAIAAcABwAGAAUABAAD
AAIAAQAAAAAA//////7//f/8//v/+v/6//v/+v/6//r/+f/4//j/+P/4//j/9v/2//T/
9P/0//P/8v/y//L/8v/y//L/8f/x//H/8P/w/+//8f/x//D/8P/v/+//7//v/+7/7v/u
/+7/8P/w//D/8P/w//D/8P/w/+//7//v/+//8f/x//H/8f/x//L/8v/y//L/8v/0//T/
9P/0//T/9P/0//T/9P/1//T/9P/0//T/9P/0//X/9f/2//b/9v/2//b/9v/2//X/8//z
//P/8//z//P/8//z//P/8v/y//L/8v/y//H/8f/w//D/8P/w//D/8P/w/+//7//v/+//
7v/u/+7/7v/t/+//7//v/+//7//u/+7/7v/u/+7/7v/t/+3/7v/u/+3/6//r/+v/7P/s
/+z/6//r/+v/6//r/+v/7f/t/+3/7f/r/+v/6//r/+r/6v/q/+r/6v/r/+v/6v/s/+z/
7P/t/+v/6f/q/+r/6v/q/+r/6v/r/+v/6//t/+3/7f/u/+7/7v/u//D/7v/v//D/8P/0
//T/8//z//L/8v/y//P/9f/2//b/9v/1//X/9f/1//b/9v/0//P/8P/v/+7/7f/t/+3/
7P/s/+7/7P/s/+v/6v/o/+b/5v/m/+b/5v/m/+X/5f/l/+X/5f/l/+X/5f/l/+X/5f/l
/+T/5P/l/+X/5P/k/+X/5v/k/+T/4//j/+X/5f/k/+T/5v/j/+L/4v/h/+H/4v/m/+v/
9/8IAB0AMgBNAHEAlgDAAOsADQEoATcBPwE5ARoB6AChAEwA/f/I/7j/wv/R/9v/3//f
/93/3v/f/+H/5P/l/+b/5v/k/+T/5P/k/+T/5P/l/+X/5v/m/+j/6P/m/+b/5v/m/+j/
6P/o/+r/6P/o/+j/6f/p/+n/6f/p/+z/7P/s/+3/7P/s/+z/7P/s/+z/7f/t/+3/7f/u
/+7/7v/v/+//7//w//D/8P/x//H/8v/y//P/8//0//b/9v/2//b/+P/5//r/+v/7//v/
/P/9//7///8AAAAAAQACAAMABAAFAAYABwAIAAkACgAJAAoACgALAAsACwALAAsADQAM
AAsACwAJAAkACAAHAAUABAADAAMAAgABAAAA///+//3//P/8//v/+//6//n/+v/5//j/
+P/3//b/9v/2//f/9v/2//b/9v/2//T/9P/2//b/9v/1//L/8v/y//L/9P/0//P/8//z
//L/8v/x//H/8f/w//D/7//v/+//7//w//D/8P/w//D/8P/w//D/8v/y//L/8v/z//P/
8//z//T/9f/2//f/9//4//j/+P/4//j/+v/6//r/+v/6//r/+v/6//r/+//8//z//P/8
//z//P/9//3//P/8//z//P/8//z//P/7//v/+//7//v/+//7//v/+//7//r/+v/6//r/
+v/5//n/+v/6//r/+v/6//r/+v/5//n/+f/5//j/+v/6//r/+f/5//n/+f/5//n/+P/4
//j/+P/4//j/9//3//j/+P/3//f/9//3//j/+P/4//f/9//3//f/9//3//f/9//3//f/
9//3//f/9//2//b/9v/2//T/9f/1//T/9v/2//b/9//1//X/9v/2//b/9v/2//b/9//3
//f/+f/5//n/+v/4//j/+P/6//r/+//8//z//v/+//3//f/+//7//v//////AAAAAAAA
AQABAAEAAQAAAAAA/v/9//r/+f/4//f/+f/5//j/+P/2//T/9P/z//T/8v/w//D/8P/w
//D/8P/v/+//7//v/+//7//v/+//7//v/+//7//s/+z/7f/t/+7/7v/v//D/8P/w/+//
7//v/+//7v/u/+7/7f/q/+j/5//n/+r/7v/5/wcAGAAtAEQAZQCNALgA5AALASsBQAFN
AU0BOQEMAcwAgQAwAO//yP/A/8j/1//f/+H/4//l/+b/5f/n/+j/6f/q/+r/7P/s/+z/
7P/s/+z/7f/t/+z/7P/u/+7/7v/u/+7/7v/u/+7/7v/w//D/8P/w//H/8f/x//H/8f/w
//D/8P/x//L/8v/y//L/8v/y//P/8//z//P/9P/0//L/8//z//P/9v/2//b/9//3//j/
+P/5//n/+v/8//z//P/8//7///8AAAAAAQABAAIAAwAEAAUABgAGAAcACAAJAAoACwAM
AA0ADgAPABAAEQASABIAEwARABEAEQARABMAEgARABEADwAPAA4ADQANAAwACwALAAoA
CQAIAAcABgAFAAQABAABAAEAAAD///7//f/8//z//f/8//z//P/5//j/+P/4//j/+P/2
//b/+P/4//j/9//0//T/9P/0//T/9P/z//P/9f/0//T/8//z//P/8v/y//H/8f/x//H/
8P/w//D/8P/w//D/8P/w//L/8v/y//L/8f/x//H/8f/z//P/8//z//P/9P/0//T/9P/0
//b/9v/2//b/9v/2//T/9P/0//X/9v/2//b/9v/2//b/9//3//b/9v/2//b/9P/0//T/
8//z//P/8//z//P/8//z//P/8//y//L/8v/y//L/8f/x//D/8P/w//D/8P/w//D/7//v
/+//7//u/+7/7v/u/+3/6//r/+v/6//t/+z/7P/s/+z/7P/s/+v/6//s/+z/6//p/+n/
6f/q/+j/6P/n/+f/6f/p/+v/6f/o/+j/6P/o/+j/6P/p/+n/6f/p/+n/6f/q/+z/7P/s
/+7/7P/t/+7/7v/u/+7/7f/t/+7/7v/u/+//7//w//D/8P/x//H/8f/x//L/8v/w/+//
7P/r/+r/6f/r/+v/6v/q/+j/5v/m/+X/5P/i/+D/4P/g/+D/4P/g/9//3//f/9//3//f
/9//3//d/93/3f/d/97/3v/f/9//3v/e/9//4P/e/97/3f/d/9//3//e/97/3P/d/9z/
2v/Z/9f/2P/a/9//5f/0/wUAGgA1AFUAfgCqAN0ADQEwAUkBWQFdAU4BJAHlAJIANQDk
/7b/qv+x/7//yf/N/9H/0P/R/9P/1v/X/9r/2v/Y/9j/2P/Y/9j/2P/Z/9n/2v/a/9z/
3P/c/9z/3P/c/9r/2v/a/9z/3v/e/97/3//h/+H/4f/h/+L/4v/i/+P/5v/m/+b/5v/o
/+j/6f/p/+v/6//s/+z/7P/t/+3/7f/s/+z/7P/t/+//8P/w//H/8f/y//T/9P/0//T/
9v/3//j/+P/5//n//P/9//7///8AAAAAAQACAAUABgAHAAgACQAKAAsADAANAA4ADgAP
AA8ADwAPAA8AEQAQAA8ADwANAA0ADAALAAsACgAJAAkABgAFAAQAAwACAAEAAAAAAP3/
/f/8//v/+v/5//j/+P/3//b/9v/2//X/9P/0//T/8v/y//D/8P/w//D/8P/v/+7/7v/u
/+7/7v/u/+3/7f/t/+z/7P/r/+v/6//q/+r/6f/p/+n/6f/q/+r/6v/q/+j/6P/o/+j/
6P/o/+j/6P/p/+n/6f/p/+v/6//r/+v/6//s/+z/7P/s/+z/7v/u/+7/7v/u/+7/7v/u
/+7/7//w//D/8P/w//D/8P/x//H/8v/y//L/8v/y//L/8v/x//H/8f/x//H/8f/x//H/
8f/x//D/8P/w/+7/7v/t/+3/7v/u/+7/7v/u/+7/7v/t/+3/7f/t/+z/7P/s/+z/6//r
/+v/6//r/+v/6v/q/+r/6v/q/+r/6f/p/+r/6v/p/+n/6f/p/+r/7P/q/+n/5//o/+j/
6P/o/+j/6P/p/+n/6f/r/+v/6//s/+r/6v/q/+z/7v/v//D/8P/w//D/7//v//D/8P/w
//H/8//0//T/9P/1//X/9f/1//T/9P/y//H/7v/t/+z/6//r/+v/6v/q/+z/6v/q/+n/
6P/m/+T/5P/i/+L/4v/i/+H/4f/h/+H/4f/h/+H/4f/h/+H/4f/h/+L/4v/j/+P/4v/i
/+P/5P/k/+T/4//j/+X/5f/k/+T/5v/l/+b/5P/h/+H/5P/k/+f/8f8CABUAKgBFAGkA
kgDAAO0AGQE6AVEBXwFfAUwBIAHfAIoALQDk/7z/uv/H/9X/3f/f/9//4P/h/+P/5v/n
/+b/6P/m/+b/5v/m/+j/6P/p/+n/6P/o/+r/6v/q/+r/6v/q/+z/7P/s/+7/7P/s/+z/
7f/t/+3/7f/t/+7/7v/u/+//7f/s/+v/6v/s/+z/7f/t/+3/7f/u/+7/7v/v/+//7//w
//D/8P/x//H/8v/y//P/8//0//b/9v/2//b/+P/5//r/+v/7//v//P/9//7///8CAAIA
AwAEAAUABgAHAAgACQAKAAsADAANAA4ADgAPAA8ADwAPAA8AEQAQAA8ADwAPAA8ADgAN
AA0ADAALAAsACAAHAAYABQAEAAMAAgACAAEAAQAAAP///P/7//r/+v/5//j/+P/4//n/
+P/4//j/9v/2//T/9P/0//T/9P/z//L/8v/y//L/8v/y//H/8f/x//D/8P/v//H/8f/w
//D/7f/t/+3/7f/u/+7/7v/u/+7/7v/u/+7/8P/w//D/8P/v/+//7//v//H/8f/x//H/
8f/y//L/8v/y//L/9P/0//T/9P/0//T/9v/2//b/9//2//b/9v/2//b/9v/3//f/+P/4
//j/+P/4//j/+P/3//n/+f/5//n/9//3//f/9//3//b/9v/2//j/+P/3//f/9P/0//T/
9P/0//T/9P/z//P/8//z//L/8v/y//L/8f/x//H/8f/x//H/8P/w//D/8v/y//L/8f/x
//L/8v/x//H/8f/x//L/8P/w/+//7//v/+//7//v/+//7//v/+//8f/v/+//7//u/+7/
7v/u/+7/7v/v/+//7//v/+//7//w//L/8v/y//T/9P/1//b/9v/4//j/9//3//j/+P/4
//n/+f/6//r/+v/7//v/+//7//z//P/6//n/9v/1//T/8//z//P/8v/y//L/8P/w/+//
7v/s/+r/6v/q/+r/6v/q/+n/6f/p/+n/6f/p/+n/6f/p/+n/6f/p/+j/6P/p/+n/6P/o
/+n/6v/o/+j/5//n/+n/6f/o/+j/6P/n/+b/5v/j/+X/5v/o/+//+/8KAB8AOABXAHsA
ogDMAPkAHQE2AUkBTwFHASYB8ACjAEwA/f/I/7j/xP/T/93/3//f/9//4P/j/+X/5v/n
/+b/5v/m/+b/5v/m/+b/5v/n/+f/6P/o/+r/6v/q/+r/6v/q/+j/6P/o/+r/6v/q/+r/
6//r/+v/6//r/+z/7P/s/+3/7v/u/+7/7v/u/+7/7//v/+//7//w//D/8P/x//H/8f/y
//L/8v/z//P/9P/0//X/9f/2//j/+P/4//j/+v/7//z//P/9//3//v///wAAAQAEAAQA
BQAGAAUABgAHAAgACQAKAAsADAANAA4ADgAPAA8ADwAPAA8ADwAOAA0ADQANAA0ADAAL
AAkACAAHAAcABgAFAAQAAwAAAP///v/+//v/+//6//n/+v/5//j/+P/3//b/9v/2//X/
9P/0//T/9P/0//L/8v/y//L/8v/x//D/8P/w//D/7v/u/+3/7f/v/+7/7v/t/+3/7f/s
/+z/6//r/+v/6//q/+r/6v/q/+r/6v/q/+r/6v/q/+r/6v/r/+v/6//r/+v/6//r/+v/
6//s/+z/7P/s/+z/7v/u/+z/7P/s/+z/7v/u/+7/7//w//D/8P/w//D/8P/x//H/8P/w
//D/8P/w//D/8P/v/+//7//v/+//7//v/+//7//t/+z/7P/s/+z/7P/r/+v/6v/q/+r/
6v/s/+z/7P/r/+n/6f/p/+j/6v/q/+r/6f/p/+n/6f/p/+f/5v/m/+b/5v/m/+b/5f/l
/+b/5v/l/+X/5f/l/+b/5v/m/+X/5f/j/+P/4//j/+P/4//j/+P/4f/h/+H/4f/k/+L/
4v/g/+D/4P/g/+L/4//j/+P/4//j/+P/5P/k/+T/5P/m/+b/5//o/+j/6P/o/+f/5//o
/+j/6P/p/+n/6v/q/+r/6//r/+v/6//q/+r/6P/n/+T/4//i/+H/3//f/97/3v/g/97/
3v/d/9z/2v/Y/9j/2P/Y/9j/2P/X/9f/1//X/9X/1f/V/9X/1f/V/9X/1f/W/9b/1//X
/9T/1P/V/9b/1v/W/9X/1f/V/9X/1P/U/9b/1f/U/9L/z//R/9T/2v/h/+3/AAAVAC4A
TwBzAJoAxADtAAsBIAEvAS0BGwHyALQAZQASAM//rP+o/7j/w//J/8v/y//N/87/z//R
/9L/0//S/9T/0v/S/9L/0v/S/9L/0//T/9L/0v/U/9T/1v/W/9b/1v/U/9T/1P/W/9T/
1P/U/9X/1v/X/9j/2f/Y/9j/2P/Z/9r/2v/a/9r/3P/c/93/3f/d/93/3v/e/97/3//f
/9//4P/g/+D/4f/h/+L/4v/j/+P/5P/m/+b/5v/m/+j/6f/o/+j/6f/p/+r/6//s/+3/
8P/w//H/8v/z//T/9f/2//f/+P/5//r/+f/6//r/+//7//v/+//7//z//P/8//3//P/7
//n/9//3//b/9f/1//L/8f/w/+//8P/v/+7/7v/r/+v/6v/p/+j/5//m/+b/4//i/+L/
4v/j/+L/4v/i/+D/4P/e/97/3v/e/97/3f/c/9z/3P/c/9z/3P/b/9v/2f/Y/9j/1//X
/9f/1v/W/9X/1f/V/9X/1v/W/9b/1v/U/9T/1P/U/9T/1P/U/9T/1f/V/9X/1f/V/9X/
1f/V/9X/1v/W/9b/1v/W/9j/2P/Y/9j/2P/Y/9j/2P/Y/9n/2v/a/9r/2v/a/9r/2//b
/9r/2v/a/9r/3P/c/9z/2//Z/9n/2f/Z/9n/2f/Z/9n/1//W/9b/1v/Y/9j/1//X/9b/
1v/W/9b/1P/U/9T/0//T/9P/0//S/9L/0v/S/9H/0f/R/9H/0f/R/9D/0P/Q/9D/0P/Q
/8//z//Q/9D/z//N/83/zf/O/87/zv/N/83/zf/N/83/zf/N/83/zf/N/83/zf/N/83/
zP/K/8r/yv/K/8r/zP/N/83/zf/L/8v/y//M/87/zv/O/9D/zv/P/9D/0P/Q/9D/z//P
/9L/0v/S/9P/0f/S/9L/0v/T/9P/0//T/9D/0P/O/83/zP/L/8r/yf/J/8n/yP/I/8j/
xv/G/8X/xP/C/8D/wP/A/8D/wP/A/7//v/+//7//wf/B/8H/wf/A/7//vv+9/7z/vP+9
/73/uv+6/7v/vP++/77/vf+9/73/vf+8/7z/vP+7/7j/tv+3/7f/uv+8/8X/0//k//f/
EAAzAFkAhAC0AN8A/QAUASEBJQERAeQApABXAAIAv/+W/4r/lP+f/6n/rf+t/63/sP+x
/7H/tP+1/7b/tv+2/7b/tv+2/7b/tv+3/7f/tv+2/7j/uP+4/7j/uP+4/7j/uP+4/7r/
uP+4/7j/uf+5/7n/uf+5/7r/uv+6/7v/uv+6/7r/uv+8/7z/vf+9/7v/u/+8/7z/vP+9
/73/vf++/77/vv+//73/vv++/7//v//A/8L/wv/E/8T/xv/H/8b/xv/H/8f/yP/J/8r/
y//M/8z/zf/O/8//0P/R/9L/0//U/9X/1v/X/9j/2P/Z/9n/2f/Z/9n/2f/Y/9f/1//X
/9f/1v/V/9P/0v/R/9H/0P/P/87/zf/M/8v/yv/K/8f/x//G/8X/wv/B/8D/wP+//77/
vv++/7v/uv+6/7r/uv+6/7j/uP+4/7j/uP+3/7b/tv+2/7b/tv+2/7X/tf+z/7L/sv+x
/7H/sf+w/7D/rf+t/63/rf+u/67/rv+u/67/rv+u/67/rP+s/6z/rP+t/63/rf+t/6//
r/+v/6//rf+u/67/rv+u/67/sP+w/7D/sP+w/7D/sP+w/7D/sf+y/7L/sv+y/7D/sP+x
/7H/sv+y/7L/sv+w/7D/sP+v/6//r/+v/6//rf+t/63/rf+t/6z/rP+s/6z/rP+r/6v/
qv+q/6r/qv+o/6j/qP+n/6f/p/+n/6b/pv+m/6b/pf+l/6X/pf+l/6P/ov+i/6L/ov+i
/6L/of+f/6D/oP+f/5//n/+f/6D/oP+g/5//n/+f/5//n/+f/5//n/+f/5//of+h/6H/
of+g/6D/oP+g/6L/o/+j/6L/ov+i/6L/o/+j/6P/o/+k/6L/ov+j/6P/of+h/6L/ov+f
/57/nv+d/5z/m/+a/5n/mP+X/5f/lv+T/5L/kf+P/47/jf+N/43/i/+M/43/jv+O/47/
jP+L/w==
         </WaveFormData>
      </LeadData>
      <LeadData>
         <LeadByteCountTotal>10000</LeadByteCountTotal>
         <LeadTimeOffset>0</LeadTimeOffset>
         <LeadSampleCountTotal>5000</LeadSampleCountTotal>
         <LeadAmplitudeUnitsPerBit>4.88</LeadAmplitudeUnitsPerBit>
         <LeadAmplitudeUnits>��V</LeadAmplitudeUnits>
         <LeadHighLimit>2147483647</LeadHighLimit>
         <LeadLowLimit>268435456</LeadLowLimit>
         <LeadID>V6</LeadID>
         <LeadOffsetFirstSample>0</LeadOffsetFirstSample>
         <FirstSampleBaseline>0</FirstSampleBaseline>
         <LeadSampleSize>2</LeadSampleSize>
         <LeadOff>FALSE</LeadOff>
         <BaselineSway>FALSE</BaselineSway>
         <ExcessiveACNoise>FALSE</ExcessiveACNoise>
         <MuscleNoise>FALSE</MuscleNoise>
         <LeadDataCRC32>2678495519</LeadDataCRC32>
         <WaveFormData>
zv/O/87/zv/M/8z/zP/M/87/zv/O/87/zP/M/8z/zP/M/8z/zP/M/83/zf/N/83/zf/N
/83/zv/Q/9D/0f/S/9D/0P/Q/9L/0v/S/9L/0v/U/9X/1f/V/9T/1P/U/9T/1P/V/9X/
1P/T/9P/0v/P/87/zv/N/83/zf/N/83/zf/L/8r/yv/J/8X/xf/E/8T/xP/E/8T/xP/F
/8X/xf/F/8P/xP/E/8T/xP/D/8P/w//D/8P/w//D/8P/xP/E/8T/xP/E/8T/xP/C/8L/
wv/B/8P/wv++/7z/uf+2/7T/tf+//9D/4v/2/w4ALwBWAH4ApwDPAPAAAwEKAQQB6AC8
AIEAPgABANb/xf/H/8//0//R/8z/zP/L/8r/yf/J/8f/x//H/8X/xP/E/8P/xP/E/8T/
xP/C/8L/w//D/8L/wv/D/8P/w//D/8P/w//D/8P/w//D/8P/w//C/8L/xf/F/8X/xf/E
/8T/xP/E/8b/xv/G/8b/xv/G/8f/x//H/8j/yP/I/8n/yf/J/8n/yf/J/8n/yv/M/8z/
zP/N/8v/zP/O/8//z//P/9D/0P/R/9L/0//U/9X/1v/X/9j/2f/a/9v/3P/d/9//4P/h
/+H/4v/j/+T/5v/n/+f/5//n/+f/5//n/+b/5v/m/+b/5v/m/+b/5v/m/+X/5P/j/+P/
4f/h/+D/3//f/9//3v/d/9z/2//Z/9n/2P/X/9b/1f/U/9P/0v/Q/8//z//N/8//zv/N
/8z/zf/N/8z/y//J/8n/yP/I/8j/x//H/8f/xv/G/8b/xv/H/8f/xv/G/8b/x//H/8f/
x//H/8f/x//H/8f/xv/G/8n/yf/J/8n/yf/J/8n/yf/J/8n/yf/J/8n/yf/K/8r/yv/K
/8v/zP/K/8r/yv/L/8v/y//L/8v/y//M/8z/zP/L/8v/y//L/8v/zP/M/8z/y//L/8v/
y//L/8v/y//L/8v/yv/K/8r/yv/K/8r/yv/K/8n/yf/I/8j/yP/I/8f/xf/G/8b/xv/F
/8T/xP/E/8b/xv/G/8b/xv/F/8X/xP/E/8T/xP/E/8P/w//C/8L/xP/E/8T/xP/C/8L/
wv/C/8L/wv/C/8L/wP/A/8D/wP/C/8L/wv/C/8L/wf/B/8H/wf/A/8D/wf+//7//v/+/
/8H/wf/A/8D/wP/A/8D/wP/B/8H/wf/B/8H/wf/B/8T/xP/E/8X/xv/G/8b/xv/G/8b/
xv/G/8j/yP/J/8n/yf/K/8r/yv/K/8r/y//L/8r/yf/J/8j/w//C/8L/wf/D/8P/w//D
/8P/wf/A/8D/v/+9/73/vP+8/7z/vP+8/7z/u/+7/7v/u/+7/7z/vP+8/7z/u/+7/7n/
uf+5/7n/u/+7/7z/vP+6/7r/uv+6/7z/vP+8/7z/u/+5/7b/tP+y/6//rP+s/7P/v//Q
/+T/+v8UADcAXgCEAKsAzwDoAPUA9ADkAMAAjgBPAA4A3f/A/7v/w//J/8n/x//C/8D/
v//C/8P/wf/B/7//vf+9/7z/vP+7/7z/vP+8/7z/uv+6/7v/u/+8/7z/vf+9/7v/u/+7
/7v/vf+9/73/vf+//7//vv++/73/vf+9/73/vv++/77/vv/A/8D/wP/A/8D/wP/B/8H/
wf/C/8L/wv/D/8P/w//D/8X/xf/F/8b/xv/G/8b/x//H/8j/yv/L/8v/y//M/8z/z//Q
/9H/0v/R/9L/0//U/9X/1v/X/9j/1//Z/9r/2//b/9z/3f/e/97/3//f/9//4f/h/+H/
4f/g/+D/4P/g/+D/4P/g/+D/3v/d/9z/2//d/9v/2//a/9n/2f/Z/9j/2f/Y/9f/1f/V
/9T/0//S/9H/0P/P/87/zP/L/8v/yf/L/8r/yf/I/8n/yf/I/8f/x//H/8b/xv/G/8X/
xf/F/8T/xP/E/8T/w//D/8L/wv/C/8P/w//D/8P/w//D/8P/xf/F/8T/xP/H/8f/x//H
/8X/xf/F/8X/x//H/8f/x//H/8f/yP/I/8j/yP/J/8r/yP/I/8j/yf/J/8n/yf/J/8n/
yv/K/8r/yf/J/8n/yf/J/8r/yv/K/8n/yf/J/8n/yf/J/8n/yf/L/8r/yv/K/8j/yP/I
/8j/yv/J/8n/yP/I/8j/yP/H/8f/yP/I/8j/x//G/8b/xv/G/8b/xv/G/8j/x//H/8b/
xv/G/8b/xv/H/8f/xv/G/8b/xv/G/8b/x//I/8n/yv/K/8r/yv/K/8r/yv/K/8r/yv/K
/8r/yv/K/8n/yf/J/8n/yP/I/8n/y//L/8r/yv/K/8r/yv/K/8v/y//L/8v/y//L/8v/
zv/O/87/z//S/9L/0v/S/9T/1P/U/9T/1P/U/9X/1f/V/9b/1v/W/9b/1v/X/9f/2P/X
/9f/1v/T/9L/0v/R/9H/0f/R/9H/0f/P/87/zv/L/8n/yf/I/8r/yv/K/8r/zP/L/8v/
y//L/8v/zP/M/8z/zP/L/8v/yf/J/8n/yf/L/8v/zP/M/8z/zP/M/8z/zv/O/87/zv/N
/83/yv/G/8T/v/+8/7r/vf/H/9j/6v/8/xYAOQBkAJIAwwDrAAwBJQEwASgBCgHaAJ0A
WgAbAOz/0//N/9H/2f/b/9r/2P/X/9j/1f/V/9f/1f/V/9X/1P/U/9P/0v/S/9L/0v/U
/9T/1f/V/9T/1P/V/9X/1//X/9f/1//X/9f/1//X/9n/2f/Y/9j/2f/Z/9n/2f/c/9z/
3P/c/9z/3P/c/9z/3P/c/93/3f/f/+D/4P/g/+H/4f/h/+H/4v/j/+T/5v/o/+j/6P/p
/+n/6v/s/+3/7f/t/+7/7v/x//L/8//0//X/9v/3//j/+//8//3//v///wEAAgADAAUA
BgAHAAgACgALAAsACwALAAsACwALAAsADAANAA4ADAAMAAwADAAOAA0ADAALAA0ACwAL
AAoACQAJAAkACAAFAAQAAwABAAEAAAD///7//f/8//v/+v/6//n/+f/3//f/9v/1//T/
9f/1//T/8//z//P/8v/y//D/7//v/+//8P/w//D/8P/v/+//7v/u/+7/7//v/+//7//v
/+//7//x//H/8P/w//H/8f/x//H/8//z//P/8//z//P/8//z//X/9f/2//b/9v/2//f/
+P/4//j/+P/5//n/+f/5//n/+f/6//r/+v/5//n/+f/5//n/+v/6//r/+//7//v/+//5
//n/+f/5//n/+P/4//j/+P/4//j/+P/2//X/9f/0//b/9v/2//X/9f/2//b/9v/3//b/
9v/2//b/9v/2//b/9P/z//P/8v/0//T/9P/0//X/9f/0//T/8v/y//L/8v/0//T/9P/0
//T/8v/y//L/8v/y//L/8v/y//T/9f/1//X/8//z//P/8//0//T/9P/1//b/9v/2//b/
9v/2//b/9v/4//j/+f/5//n/+v/6//r/+v/6//v/+//6//n/+f/4//X/9P/0//P/8//z
//P/8//z//H/8P/w/+3/6//r/+r/6v/q/+r/6v/q/+n/6f/p/+n/6f/q/+r/6P/o/+f/
5//n/+f/5//n/+f/5//o/+j/6P/o/+j/6P/m/+b/5v/m/+f/5f/k/+D/3P/X/9L/0v/T
/93/7P8AABYAMABVAH4ArADbAAcBKAE/AUwBRgEoAfoAvQB2ADEA/v/l/+H/5//t/+//
7P/s/+v/6v/p/+f/5//l/+X/5f/k/+T/4//i/+L/4v/i/+D/4P/h/+H/4v/i/+P/4//h
/+H/4f/h/+H/4f/h/+H/4//j/+L/4v/j/+P/4//j/+T/5P/k/+T/5P/k/+T/5P/k/+T/
5f/l/+X/5v/m/+b/6f/p/+n/6f/p/+n/6f/q/+z/7P/s/+3/6//s/+7/7//v/+//8P/w
//P/9P/1//b/9//4//n/+v/7//z//f/+////AQACAAMABQAGAAcACAAIAAkACQAJAAsA
CwALAAsACgAKAAoACgAIAAgACAAIAAgABwAGAAUABQADAAMAAgAAAP///v/8//v/+v/5
//f/9f/0//P/8v/x//D/7//u/+7/7f/t/+v/6v/o/+b/5P/l/+X/5P/j/+P/4//i/+L/
4v/h/+H/4f/e/97/3v/e/9//3//e/97/3v/f/9//3//f/9//3//f/9//3//e/97/3//f
/9//3//f/9//3//f/9//3//f/9//3//f/+D/4P/g/+D/4f/i/+L/4v/i/+P/4//j/+P/
4//j/+T/5P/k/+P/4//j/+P/4f/i/+L/4v/h/+H/4f/h/+H/4f/h/+H/4f/g/+D/4P/e
/97/3v/e/97/3f/d/9z/3v/e/97/3f/b/9z/3P/c/9v/2v/a/9r/3P/c/9z/3P/c/9v/
2//a/9r/2v/a/9r/2f/Z/9j/2P/Y/9j/2P/Y/9j/2P/Y/9j/2P/Y/9j/2P/Y/9j/2P/Y
/9b/1v/W/9b/2P/X/9f/1//X/9b/1v/X/9f/1//X/9b/1v/W/9b/1v/Y/9n/2f/Z/9n/
2f/Z/9n/2v/a/9r/2//c/9z/3P/c/+D/4P/g/+D/4P/g/+H/4f/h/+L/4v/i/+L/4v/j
/+P/5P/j/+P/4v/f/97/3v/d/93/3f/d/93/3//d/9z/3P/Z/9f/1//W/9b/1v/W/9b/
2P/X/9f/1//V/9X/1v/W/9b/1v/V/9X/1//X/9f/1//V/9X/1v/W/9b/1v/W/9b/1v/W
/9b/1v/X/9X/1P/S/87/yf/G/8b/y//X/+r//v8SADAAUwB8AKYAzwDzAA4BHwEgARQB
8gDAAH8APgAFAOD/1//d/+X/5//l/+L/4P/f/97/3f/d/93/2//b/9v/2v/a/9n/2v/a
/9r/2v/Y/9j/2f/Z/9j/2P/Z/9n/2f/Z/9n/2f/b/9v/2//b/9v/2//a/9r/3f/d/93/
3f/e/97/3v/e/97/3v/e/97/3v/e/9//3//f/+D/4P/g/+H/4f/h/+H/4//j/+P/5P/k
/+T/5P/l/+X/5v/o/+n/6f/p/+r/6v/r/+z/7f/u/+//8P/x//L/8//0//X/9v/3//n/
+v/7//v//P/9//7//v///////////////////wAAAAAAAAAA/v/+//7//v/+//3//P/7
//v/+f/5//j/+f/5//n/+P/1//T/8//x//P/8v/x//D/7//u/+3/7P/s/+v/6//p/+n/
6P/n/+b/5f/l/+T/4//j/+P/4v/i/+L/4f/h/+H/4P/g/+D/4P/f/9//3v/e/97/3//f
/9//3//f/9//3//h/+H/4P/g/9//3//f/9//4f/h/+H/4f/h/+H/4f/h/+H/4f/i/+L/
4v/i/+P/5P/k/+T/5P/l/+P/4//j/+P/4//k/+T/5P/l/+X/5f/l/+X/5v/m/+b/4//j
/+P/4//h/+H/4f/h/+H/4P/g/+D/4P/g/+D/4P/g/9//3//e/97/3v/e/93/3f/e/97/
3v/d/9z/3P/c/9z/3P/c/9z/3P/b/9v/2v/c/9z/3P/c/93/3f/c/9z/2v/a/9r/2v/a
/9r/2v/a/9r/2v/a/9r/2v/a/9r/2v/a/9r/2v/a/9r/2f/Z/9n/2f/Y/9j/2f/Z/9n/
2f/Z/9n/2f/Y/9j/2P/Y/9j/2P/Z/9n/2f/Z/9n/2f/Z/9z/3P/c/93/3v/e/97/3v/g
/+D/4P/g/+D/4P/h/+H/4f/i/+L/4v/i/+L/4//j/+D/3//f/97/3f/c/9z/2//Z/9n/
2f/Z/9v/2f/Y/9j/1f/T/9P/0v/S/9L/0v/S/9L/0f/R/9H/0f/R/9L/0v/S/9L/0f/R
/9H/0f/R/9H/0f/R/9L/0v/S/9L/0v/S/9L/0v/S/9L/0f/P/87/zv/M/8f/xP/C/8X/
zf/c/+7/AAAWADUAWgCCAKkAzwDsAAMBDAEGAe4AxACNAE4AEQDm/9H/0f/Z/9//3//c
/9r/2f/W/9f/1//X/9f/1//W/9T/0//R/9L/0v/S/9L/0v/S/9P/0//S/9L/0//T/9P/
0//T/9P/0//T/9P/0//T/9P/0v/S/9X/1f/V/9X/1v/W/9b/1v/W/9b/1v/W/9b/1v/X
/9f/1//Y/9j/2P/Z/9n/2f/Z/9n/2f/Z/9r/3P/c/9z/3f/b/9z/3v/f/+H/4f/i/+L/
4f/i/+P/5P/l/+b/5//o/+n/6v/r/+z/6//t/+7/7//v//D/8f/y//T/9f/1//X/9f/1
//X/9f/0//T/9P/0//T/9P/0//T/9P/z//L/8f/x/+//7//u/+3/7f/t/+z/6//q/+n/
5//n/+b/5f/k/+P/4v/h/+D/4P/f/9//3f/f/97/3f/c/9n/2f/Y/9f/2f/Z/9j/2P/Y
/9f/1//X/9b/1v/W/9b/1f/V/9T/1P/U/9X/1f/V/9X/1f/V/9X/1//X/9b/1v/X/9f/
1//X/9j/2f/a/9v/2//b/9v/2//b/9v/3P/c/9z/3P/d/97/3v/e/97/3//f/9//3//f
/9//4P/g/+D/3//f/9//3//f/+D/4P/g/9//3//f/9//3//f/9//3//f/97/3v/e/97/
3v/e/97/3v/d/93/3P/e/97/3v/d/93/3v/e/97/3f/c/9z/3P/c/9z/3P/c/97/3f/d
/9z/3P/c/9z/3P/b/9v/2v/a/9z/3P/c/9z/2v/a/9r/2v/a/9r/2v/a/9r/2v/a/9r/
2v/a/9r/2v/a/9n/2f/Z/9n/2P/Y/9n/2//b/9v/2//Z/9n/2v/a/9r/2v/a/9r/2//b
/9v/3f/d/93/3f/e/97/3v/f/+D/4P/g/+D/4v/i/+L/4v/i/+L/4//j/+P/5P/k/+T/
5P/k/+X/5f/k/+P/4//i/93/3P/c/9v/3f/d/93/3f/d/9v/2v/a/9n/1//X/9b/1v/W
/9b/1v/W/9X/1f/V/9X/1f/W/9b/1v/W/9X/1f/V/9X/1f/V/9X/1f/W/9b/1v/W/9b/
1v/Y/9j/2P/Y/9X/1f/S/87/zP/J/8T/xv/N/9n/6v/8/xAALABRAHgAogDLAO0ACgEb
ARwBCAHiALAAdQA6AAUA4v/T/9X/3//l/+X/4v/g/9//3v/b/9v/2//d/9v/2//a/9r/
2f/a/9r/2v/a/9j/2P/Z/9n/2v/a/9v/2//b/9v/2//b/93/3f/d/93/3//f/97/3v/f
/9//3//f/+D/4P/g/+D/4v/i/+L/4v/i/+L/4//j/+P/5P/k/+T/5//n/+f/5//p/+n/
6f/q/+z/7P/s/+3/6//s/+7/7//x//H/8v/y//P/9P/1//b/9//4//n/+v/7//z//f/+
////AQACAAMABQAGAAcACAAKAAsACwALAA0ADQANAA0ADAAMAAwADAAKAAoACgAKAAoA
CQAIAAcACQAHAAcABgAFAAUABQAEAAEAAAD///3////+//3//P/7//r/+f/4//j/9//3
//X/9f/0//P/8v/x//H/8P/v/+//7//u/+7/7v/t/+3/7f/s/+z/7P/s/+v/6//q/+r/
6v/r/+v/6//r/+v/6//r/+3/7f/s/+z/6//r/+v/6//t/+3/7f/t/+3/7f/t/+3/7f/t
/+7/7v/w//D/8f/y//D/8P/w//H/8f/x//H/8f/z//T/9P/0//P/8//z//P/8f/y//L/
8v/x//H/8f/x//H/8f/x//H/8f/w//D/8P/w//D/8P/w//D/7//v/+7/7v/u/+7/7f/t
/+7/7v/u/+//7v/u/+7/7P/s/+z/7P/u/+3/7f/s/+z/7P/s/+z/7//v/+7/7v/s/+z/
7P/s/+z/7P/s/+z/7P/s/+7/7P/s/+z/7P/s/+z/7P/t/+3/7f/r/+v/6//r/+7/7v/u
/+//8P/w//D/8P/y//L/8v/y//T/9P/1//X/9f/2//b/9v/2//b/9//3//j/9//3//b/
8f/w//D/7//v/+//7//v//H/7//u/+7/7f/r/+v/6v/q/+r/6v/q/+r/6f/p/+n/5//n
/+j/6P/q/+r/6f/p/+n/6f/p/+n/5//n/+j/6P/q/+r/6v/q/+r/6v/q/+r/5//p/+j/
5v/i/9//2v/W/9X/2f/k//b/CgAgAD8AZACOAL8A8QAYATUBSgFQAUIBHgHpAKoAYwAm
APv/6f/p/+//9f/4//T/8f/w/+//7//v/+//7//t/+z/7P/r/+r/6v/q/+r/6v/q/+v/
6//q/+r/6//r/+v/6//r/+v/7f/t/+3/7f/v/+//7v/u//D/8f/y//P/9P/0//T/9P/2
//b/9v/2//j/+P/5//n/+f/6//r/+v/7//v/+//7//3//f/9//7//v/+//7//////wAA
AgADAAMAAwAEAAQABwAIAAkACgALAAwADQAOAA8AEAARABIAFQAXABgAGQAZABoAGwAc
ABwAHQAdAB0AHwAfAB8AHwAgACAAIAAgAB4AHgAeAB4AHAAbABoAGQAbABkAGQAYABUA
FQAVABQAFQAUABMAEQAQAA4ADAAKAAcABgAFAAQAAgABAAEA///9//z/+//6//v/+//6
//n/9//3//b/9v/0//P/8//z//L/8v/y//L/8f/x//D/8P/w//H/8f/x//H/8f/x//H/
7//v/+7/7v/v/+//7//v/+//7//v/+//8f/x//H/8f/x//H/8v/y//L/8v/z//T/8v/y
//L/8//z//P/8//z//P/9P/0//T/9f/1//X/9f/z//T/9P/0//X/9f/1//X/9f/1//X/
9f/z//L/8v/y//L/8v/y//L/8v/x//H/8P/y//L/8v/x/+//8P/w//D/7//u/+7/7v/u
/+7/7v/u/+7/7f/t/+z/7v/u/+7/7v/t/+3/7P/s/+z/7P/s/+z/7P/q/+j/6P/q/+j/
6P/o/+j/6P/p/+n/6f/p/+n/6f/p/+r/6v/q/+v/7P/s/+z/7P/s/+z/7P/s/+z/7P/t
/+3/7//w//D/8P/w//D/8f/x//D/7//v/+7/6//q/+r/6f/p/+n/6f/p/+n/5//m/+b/
4//h/+H/4P/e/97/3v/e/+D/3//f/9//3//f/+D/4P/e/97/3f/d/97/3//g/+H/4f/h
/+L/4v/i/+L/4v/i/+T/5P/k/+T/5f/l/+b/4v/e/9v/2P/W/9P/2f/o//r/DAAiAEMA
agCUAL8A7QASAS8BPgFAAS4BCgHZAJgAUwAYAPP/6f/t//X/9//2//T/8f/w/+//7//t
/+3/7f/t/+z/7P/r/+r/6v/q/+r/6v/q/+v/6//o/+j/6f/p/+n/6f/p/+n/6//r/+v/
6//r/+v/6v/q/+3/7f/t/+3/7v/u/+7/7v/u/+7/7v/u/+7/7v/v/+//7//w//D/8P/x
//H/8f/x//P/8//z//T/9v/2//b/9//1//b/+P/5//n/+f/6//r//f/+////AAD//wAA
AQACAAUABgAHAAgABwAJAAoACwANAA4ADwAQABAAEQARABEAEwATABMAEwASABIAEgAS
ABQAFAAUABQAEgARABAADwARAA8ADwAOAAwACwAKAAgABwAGAAUAAwADAAIAAQAAAP//
/v/9//z/+v/5//n/9//3//b/9f/0//P/8//y//H/8f/x//D/8P/w/+//7//v/+z/7P/s
/+z/6//r/+r/6v/q/+v/6//r/+v/6//r/+v/7f/t/+z/7P/r/+v/6//r/+3/7f/t/+3/
7f/t/+3/7f/t/+3/7v/u/+z/7P/t/+7/8P/w//D/8f/x//H/8f/x/+//8P/w//D/8f/x
//H/8f/z//T/9P/0//P/8//z//P/8f/x//H/8f/x//D/8P/w//D/8P/w//D/8P/v/+//
7v/u/+7/7v/t/+3/7v/u/+7/7f/s/+z/7P/s/+z/7P/s/+z/6//r/+r/6v/q/+r/6v/r
/+v/6v/q/+r/6v/q/+r/6v/q/+r/6v/q/+r/6v/q/+j/6P/o/+j/6v/o/+j/6P/o/+j/
6P/o/+j/6P/p/+n/6f/p/+n/6f/p/+r/6v/q/+v/7P/s/+z/7P/u/+7/7v/u/+7/7v/v
/+//7//w//D/8P/w//D/8f/x//L/8f/x//D/6//q/+r/6f/p/+n/6f/p/+n/5//m/+b/
5f/j/+P/4v/i/+L/4v/i/+L/4f/h/+H/3//f/+D/4P/g/+D/3//f/9//3//f/9//3//f
/+D/4P/g/+D/4P/g/+D/4P/g/+D/4f/f/97/3P/Y/9P/0v/Q/9P/2//o//z/EgAqAEsA
cgCaAMUA7QAKAR8BKgEiAQgB2gCfAF4AIQD0/9//4f/p/+//7//q/+j/5f/m/+X/5f/l
/+P/4//j/+L/4v/h/97/3v/e/97/3v/e/9//3//g/+D/4f/h/+H/4f/h/+H/4f/h/+H/
4f/j/+P/4v/i/+P/4//j/+P/5P/k/+T/5P/k/+T/5P/k/+T/5P/l/+X/5f/m/+b/5v/n
/+f/5//n/+n/6f/p/+r/7P/s/+z/7f/t/+7/8P/x/+//7//w//D/8//0//X/9v/3//j/
+f/6//v//P/9//7//f///wAAAQADAAQABQAGAAYABwAHAAcACQAJAAkACQAIAAgACAAI
AAYABgAGAAYABgAFAAQAAwADAAEAAQAAAP3//f/9//z//f/8//v/+f/3//b/9f/0//P/
8v/x//D/8P/v/+//7f/t/+z/6//q/+n/6f/o/+f/5f/l/+T/5P/k/+P/4//j/+L/4v/i
/+L/4//j/+L/4v/g/+H/4f/h/+H/4f/h/+H/4f/h/+D/4P/h/+H/4f/h/+H/4f/h/+H/
4f/h/+H/4f/h/+H/4v/i/+L/4v/j/+T/5P/k/+T/5f/l/+X/5f/l/+P/5P/k/+T/5f/l
/+X/5f/l/+b/5v/m/+X/5f/l/+X/5f/l/+X/5f/j/+L/4v/i/+L/4v/i/+L/4v/h/+H/
4P/i/+L/4v/h/9//4P/g/+D/3//e/97/3v/e/97/3v/e/97/3f/d/9z/3v/e/97/3v/f
/9//3v/e/97/3v/e/97/3v/e/97/3v/c/9z/3P/c/9z/3P/c/9z/2v/a/9r/2v/c/9v/
3P/a/9r/2v/a/9r/2//b/9v/3f/d/93/3f/c/9z/3P/d/97/3v/e/97/4P/g/+D/4P/g
/+D/4f/h/+H/4v/i/+L/4v/i/+P/4//g/9//3//e/9v/2v/a/9n/2f/Z/9n/2f/Z/9f/
1v/W/9X/0//T/9L/0v/S/9L/0v/S/9H/0f/R/8//z//Q/9D/0P/Q/8//z//R/9H/0f/R
/8//z//Q/9D/0P/Q/9D/0P/Q/9D/0P/Q/8//z//M/8j/xP/D/8D/wv/H/9H/4P/0/woA
JABHAGoAkgC7AN0A+AAJAQwB+gDYAKgAawAsAPf/1v/N/9P/2//d/9v/1v/W/9X/1P/T
/9P/0f/R/9H/0f/Q/9D/z//O/87/zv/O/8z/zP/N/83/zv/O/8//z//N/83/zf/N/8//
z//P/8//0f/R/9D/0P/R/9H/0f/R/9L/0v/S/9L/1P/U/9T/1P/U/9T/1f/V/9X/1v/W
/9b/1//X/9f/1//X/9f/1//Y/9r/2v/a/9v/2//c/97/3//f/9//4P/g/+H/4v/j/+T/
5f/m/+f/6P/p/+r/6//s/+v/7f/u/+//7//w//H/8v/y//P/8//z//T/9f/2//f/9P/0
//T/9P/0//T/9P/0//T/8//y//H/8f/v/+//7v/t/+3/7f/s/+n/6P/n/+X/4//i/+H/
4P/f/97/3f/c/9r/2f/Z/9f/1//W/9X/1P/T/9P/0v/R/9H/0f/Q/9D/0P/P/8//z//O
/87/zv/O/83/zf/M/8z/zP/N/83/zf/L/8v/y//L/8v/y//K/8r/y//L/8v/y//L/8v/
y//L/83/zf/N/83/zf/N/87/zv/M/8z/zf/O/8z/zP/M/83/z//P/8//z//P/9D/0P/Q
/8//z//P/8//z//Q/9D/0P/P/8//z//P/8//z//P/8//zf/M/8z/zP/M/8z/zP/M/87/
zf/N/8z/yv/K/8r/yf/J/8r/yv/K/8n/yP/I/8j/yP/I/8j/yP/I/8f/x//G/8j/yP/I
/8j/x//H/8b/xv/G/8b/xv/G/8b/xv/G/8b/xv/G/8b/xv/E/8T/xP/E/8T/xP/E/8T/
xP/E/8T/xP/E/8T/xv/H/8f/x//F/8X/xf/F/8j/yP/I/8n/yv/K/8r/yv/K/8r/yv/K
/8r/yv/L/8v/zf/O/87/zv/M/8z/zf/N/8r/yf/J/8j/x//G/8b/xf/F/8X/xf/F/8f/
xf/E/8T/wf+//7//vv/A/8D/wP/A/8D/v/+//7//v/+//8D/wP++/77/vf+9/7//v/+/
/7//v/+//8D/wP/A/8D/wP/A/8D/wP/A/8D/wf/B/7z/uP+2/7P/sP+u/7P/vf/O/+D/
9v8SADUAYACOALkA3QD4AAsBDgH+ANgApABnACoA8//Q/73/vf/F/8v/yf/G/8b/xf/E
/8H/w//D/8P/w//D/8L/wv/B/8D/wP/A/8D/wP/A/8H/wf/A/8D/wf/B/8H/wf/B/8H/
wf/B/8H/wf/D/8P/wv/C/8H/wf/B/8H/xP/E/8T/xP/G/8b/xv/G/8b/xv/H/8f/x//I
/8j/yP/H/8f/x//H/8f/x//H/8j/yv/K/8r/y//N/87/0P/R/8//z//Q/9D/0f/S/9P/
1P/X/9j/2f/a/9v/3P/d/97/3//h/+L/4//l/+b/5//o/+r/6//r/+v/7f/t/+3/7f/u
/+7/7v/u/+3/7P/r/+r/7P/r/+r/6f/p/+f/5//m/+X/5f/l/+T/4f/g/9//3f/b/9r/
2f/Y/9X/1P/T/9L/0v/R/9H/z//P/87/zf/M/8v/y//K/8n/x//H/8b/xv/I/8f/x//H
/8b/xv/G/8b/w//D/8L/wv/C/8P/w//D/8P/w//D/8P/w//D/8L/wv/D/8P/w//D/8P/
w//D/8P/w//D/8P/w//D/8P/xP/E/8T/xP/F/8b/xv/G/8b/x//J/8n/yf/J/8f/yP/I
/8j/yf/J/8n/yf/I/8j/x//G/8f/x//H/8f/x//H/8f/x//H/8b/xv/G/8T/xP/E/8T/
xP/D/8P/wv/C/8L/wv/B/8H/wv/C/8L/wf/A/8D/wP++/77/vv++/8D/v/+//77/vv++
/77/vv+9/73/vP+8/7z/vP+8/7z/vP+8/7z/vP+8/7z/vP+8/7z/vP+8/7z/vv++/77/
vv++/73/vf+9/7//vv++/7//v/+//7//v//B/8H/wf/B/8D/wP/B/8H/wP/A/8D/wP+9
/73/vP+7/7v/uv+6/7n/uP+4/7n/uP+1/7T/sv+x/67/rv+u/67/rv+u/67/r/+x/6//
rv+u/w==
         </WaveFormData>
      </LeadData>
   </Waveform>
</RestingECG>
