# Supplementary material for: Detection of Left Atrial Enlargement Using a Convolutional Neural Network-Enabled Electrocardiogram
Source: Front Cardiovasc Med. 2020 Dec 17;7:609976. doi: 10.3389/fcvm.2020.609976 (PMC7773668; doi:10.3389/fcvm.2020.609976)
Supplement: Supplementary file 2 [file Data_Sheet_2.ZIP › normal1/1802010431_9341_0000000O.XML]

<?xml version="1.0" encoding="Windows-1252"?>
<!DOCTYPE RestingECG SYSTEM "restecg.dtd">
<RestingECG>
   <PatientDemographics>
      <PatientID>1802010431</PatientID>
      <PatientAge>70</PatientAge>
      <AgeUnits>Years</AgeUnits>
      <Gender>Male</Gender>
      <PatientLastName>dengpeilie</PatientLastName>
   </PatientDemographics>
   <TestDemographics>
      <DataType>Resting</DataType>
      <Site>1</Site>
      <AcquisitionDevice>MAC55</AcquisitionDevice>
      <Status>Unconfirmed</Status>
      <Priority>Normal</Priority>
      <Location>2</Location>
      <AcquisitionTime>14:50:55</AcquisitionTime>
      <AcquisitionDate>08-07-2015</AcquisitionDate>
      <CartNumber>1</CartNumber>
      <AcquisitionSoftwareVersion>010B</AcquisitionSoftwareVersion>
      <XMLSourceVersion>MAC5000 v1.0</XMLSourceVersion>
   </TestDemographics>
   <RestingECGMeasurements>
      <VentricularRate>73</VentricularRate>
      <AtrialRate>73</AtrialRate>
      <PRInterval>190</PRInterval>
      <QRSDuration>102</QRSDuration>
      <QTInterval>396</QTInterval>
      <QTCorrected>436</QTCorrected>
      <PAxis>-5</PAxis>
      <RAxis>9</RAxis>
      <TAxis>7</TAxis>
      <QRSCount>12</QRSCount>
      <QOnset>219</QOnset>
      <QOffset>270</QOffset>
      <POnset>124</POnset>
      <POffset>183</POffset>
      <TOffset>417</TOffset>
      <ECGSampleBase>500</ECGSampleBase>
      <ECGSampleExponent>0</ECGSampleExponent>
   </RestingECGMeasurements>
   <Diagnosis>
      <Modality>Resting</Modality>
         <StatementCount>2</StatementCount>
         <LabelText>12SL ��ϳ���</LabelText>
      <DiagnosisStatement>
         <StmtFlag>ENDSLINE</StmtFlag>
         <StmtText>�������</StmtText>
      </DiagnosisStatement>
      <DiagnosisStatement>
         <StmtFlag>ENDSLINE</StmtFlag>
         <StmtText>���� ECG</StmtText>
      </DiagnosisStatement>
   </Diagnosis>
   <Waveform>
      <WaveformType>Rhythm</WaveformType>
      <WaveformStartTime>0</WaveformStartTime>
      <NumberofLeads>8</NumberofLeads>
      <SampleType>CONTINUOUS_SAMPLES</SampleType>
      <SampleBase>500</SampleBase>
      <SampleExponent>0</SampleExponent>
      <HighPassFilter>16</HighPassFilter>
      <LowPassFilter>150</LowPassFilter>
      <ACFilter>NONE</ACFilter>
      <LeadData>
         <LeadByteCountTotal>10000</LeadByteCountTotal>
         <LeadTimeOffset>0</LeadTimeOffset>
         <LeadSampleCountTotal>5000</LeadSampleCountTotal>
         <LeadAmplitudeUnitsPerBit>4.88</LeadAmplitudeUnitsPerBit>
         <LeadAmplitudeUnits>��V</LeadAmplitudeUnits>
         <LeadHighLimit>2147483647</LeadHighLimit>
         <LeadLowLimit>268435456</LeadLowLimit>
         <LeadID>I</LeadID>
         <LeadOffsetFirstSample>0</LeadOffsetFirstSample>
         <FirstSampleBaseline>0</FirstSampleBaseline>
         <LeadSampleSize>2</LeadSampleSize>
         <LeadOff>FALSE</LeadOff>
         <BaselineSway>FALSE</BaselineSway>
         <ExcessiveACNoise>FALSE</ExcessiveACNoise>
         <MuscleNoise>FALSE</MuscleNoise>
         <LeadDataCRC32>1198374223</LeadDataCRC32>
         <WaveFormData>
BAAEAAQABAAFAAYABwAIAAoADAAOABAADgAOAA4ADwARABEAEgAUABUAFQAWABYAGAAa
ABoAGgAaABgAFwAXABcAFgATABIADAAKAAgABwAGAAMAAwADAAEAAAAAAP//AAAAAAAA
/v/6//n/+f/5//b/9f/0//T/9f/1//X/9f/x//P/8//y//L/8v/y//L/7//v/+//7//x
//L/8//z//H/8f/y//L/8v/y//L/8f/v/+//7v/u/+7/7//v//H/9P/w/+n/6//v//P/
+f8DAAgACgASACAALgBBAFMAYABrAHUAcwBrAGMAWABGADQAJQAZABcAHAAdAB4AHgAa
AB0AGQANAAwAFAAQAAcAAQACAP//+v/6//r/+P/4//b/9P/y//D/8P/v/+3/7f/v/+//
7//v/+//7//v/+//7v/u//D/8P/x//D/8P/x//H/8f/x//L/8f/w/+//7v/x//H/8f/x
/+//7//v/+//8f/z//D/7//x//L/8v/z//H/8v/y//H/7//w//H/8f/y//L/8v/y//T/
9P/0//b/9v/2//f/9//3//j/+P/5//f/9//4//j/+f/5//n/+f/7//v/+//7//z//P/7
//r//P/7//v//P/8//z/+//6//v/+//8//z/+v/6//r/+//9//3//f/9//z//P/8//3/
///+//3//f/+//7//v/+/wEAAgACAAIAAgADAAQABQAEAAQABAAEAAIAAgABAAEAAwAC
AAIAAgACAAIAAgACAAAA/////wAAAQABAAEAAgABAP///v/9/////////wEA/////wAA
AAD+//3////+//7//v///wEA//////3//f/+////AAABAAEAAQABAAEA///+//7//v/9
//z//P/8//3//f/8//v/+f/6//r/+v/6//r/+//7//f/9//3//f/+//8//3//P/5//n/
+P/1//X/9f/1//X/9P/0//b/9v/2//X/9f/1//X/9f/1//X/9f/1//X/9P/2//b/9f/1
//b/9v/2//b/9f/0//P/8v/w//H/8f/x//L/8f/x//L/8f/x//H/8f/v/+//8P/w//D/
8P/x//H/8v/y//T/9P/2//b/9v/4//n///8BAAAAAAAAAAAAAAAAAAIABQAGAAgACgAL
AAsADAAKAAoADAAMAAwADgAMAAsADQANAAwACQAKAAYABAACAP///P/5//n/9v/1//P/
8v/y//L/8//0//T/8v/x//H/8f/w/+//7v/u/+3/7f/t/+v/6f/r/+v/6v/q/+r/6v/q
/+n/6f/p/+n/6v/q/+r/5//n/+f/6P/p/+r/6//s/+n/6f/p/+j/6P/o/+n/6f/t/+r/
6P/n/+P/4//n/+3/9f/6//z/BAAQAB4AKwA/AFIAYQBpAGcAZQBfAFIAQgAyACMAEwAN
ABQAFwAUABgAGAATABEADwAKAAYAAgD///v/+v/5//j/9v/y//T/8v/w//D/7P/m/+n/
6f/o/+n/5//n/+f/5//n/+f/5//n/+T/5P/m/+b/5v/m/+f/6f/p/+n/6f/q/+j/6P/o
/+j/6v/r/+z/7f/r/+v/6//r/+3/7//s/+v/7f/u/+7/7//t/+7/7v/t/+3/7v/v/+//
7v/u/+7/7v/x//L/8//2//P/8v/y//H/8//0//T/9f/1//X/9v/2//f/9//3//f/+f/5
//n/+f/5//r/+v/6//z/+//7//z//f/+//7//v/9//3//v/+//7//v/+/////f/9//3/
/f/+//7//v///wEAAAD/////AAAAAAAAAAAFAAYABgAGAAUABQAFAAUABAAEAAQABAAG
AAYABQAFAAQAAgABAAAA/v/+//7//v8AAP////8AAP7//f/8//z//v/9//3//f/7//v/
+//9//z//f///wAA/////wIAAgAAAP7//f/9//v/+//5//n/+v/7//z//f//////////
//3//P/8//z/+//6//r/+v/7//v/+v/5//n/+v/6//r/+P/4//n/+f/5//n/+f/5//r/
+v/6//j/+P/5//n/9//5//n/+f/5//j/+P/6//r/+P/3//f/9//3//f/9//3//n/+f/5
//j/9//2//T/8//2//b/9v/2//b/9v/2//b/+P/5//n/+f/4//f/9//4//f/9//3//f/
9f/1//b/9v/4//j/+f/5//f/9v/3//b/9v/2//b/+P/5//n/+//8//7/////////AgAC
AAAAAgACAAIAAgAEAAcACAAKAAoACwALAAwADAAMAA4ADgAPABIAEQARAA8ADwAOAAsA
CQAEAAEA/v/+//z/+v/7//n/+f/4//j/9//2//b/9v/1//T/9P/1//L/8P/u/+z/7v/t
/+3/7f/u/+3/8P/x/+7/7v/u/+7/7f/r/+r/6f/r/+z/7P/s/+v/6//r/+z/7v/u/+7/
7v/v/+//7//u/+7/7v/v/+//7f/u/+r/5f/n/+3/9f/7//3/BAAMABQAIgA0AEUAUwBg
AGkAbQBrAF8AUQBGADgAKAAbABUAFQAYABsAHAAaABgAFwAXABMACgAIAAgAAwD7//j/
9f/2//j/9v/y//L/8v/u/+z/7v/u/+3/6//r/+v/6//r/+v/6//r/+v/6//q/+r/7P/s
/+n/6P/o/+n/6//r/+v/7P/s/+z/7P/s/+v/6//r/+v/7f/t/+3/7f/t/+//7P/r/+3/
7v/u/+//7//w//D/7//x//L/8//z//P/8v/x//D/8P/w//D/8v/z//T/9v/3//f/+P/4
//n/9//3//j/+P/5//n/+f/5//v/+//7//v//P/8//v/+v/6//n/+f/6//3//v/+//7/
/f/9//7//v/9//z/+//7//z//f/+/////v/+//7////9//z/+//7////AAABAAIABAAE
AAMAAgAEAAUABgAHAAcABgAFAAQABAAEAAMAAwAFAAQABAAEAAIAAgACAAIAAAD/////
AAACAAEAAAAAAP7//f/9//3//f/9//3/////////AAAAAAAAAQAFAAYAAwACAAIAAwAD
AAMAAQABAP////////////////////////7//v/+/////v/+//7//f/9//z/+//7//z/
/P/8//z//P/9//3//f/9//3//f/8//z//P/6//j/+f/5//f/+P/5//r/+//6//r//P/8
//n/9//2//X/9v/3//j/+f/4//f/9v/0//f/+P/4//n/+P/4//j/+P/4//j/+P/4//b/
9//3//f/9//3//j/+v/6//n/+P/3//j/+f/7//z/+//6//r/+f/2//b/+P/4//n/+v/7
//7//////wEAAgACAAQABgAGAAYABgAHAAkACQAKAAwADQANAA4AEAAQABIAEgAUABYA
FAATABEAEQAQAA0ADgAKAAgABgAFAAIA/////wAAAQABAAIAAQAAAAAAAAD///7//v//
//z/+v/4//b/9v/1//X/9f/z//H/8//z/+//7v/t/+z/6v/p/+n/6f/s/+7/7//w/+3/
7f/t/+7/7v/u/+7/7v/t/+3/7f/s/+z/7P/t/+3/7//w/+7/6f/l/+X/7//7//3/AAAG
AA4AHAAwAD8ATQBcAGUAawBtAGUAVwBIADoALAAdABMAEwAWABcAGAAaABgAFwARAAsA
DAAMAAgAAwABAP7/9//0//b/+v/0//D/8v/y//L/8P/u/+3/6//r/+z/7f/u/+//7//v
/+//7//u/+7/8P/w//H/8P/w//H/8P/v/+7/7v/s/+z/7P/s/+3/7f/t/+3/7//v/+//
7//z//X/8v/x/+//8P/w//H/9P/2//f/9//2//b/9v/1//j/+P/4//j/+P/4//j/+v/6
//r/+//7//v//P/8//3/+//7//z//P/5//n/+f/5//v/+//7//v//f/+//7//v//////
AAACAAIAAgABAAAA/////wAAAAD+//7//v///wEAAQABAAEABAAEAAQABQAHAAYABQAF
AAYABgAGAAYABgAGAAUABAAFAAcACQALAAoACgAKAAoACAAIAAcABwAGAAQAAwACAAMA
BAAFAAYABAADAAMABAAEAAMAAgACAAIAAQABAAEAAgADAAQABwAFAAUABgAGAAQAAwAF
AAQABAAEAAUABwAFAAUAAwADAAEAAQABAAEABAAFAAYABwAHAAYABgAGAAMAAgACAAIA
AQABAAAA//8BAAIAAgACAAAAAAABAAEAAQABAAEAAQAAAAAAAAD+////AQACAAEAAQAB
AAEAAQD+//7/AAAAAAAA//////////////////8BAAEAAQAAAP7//v/9//3//v/+//7/
/v/8//z//P/8//z//f/9//3//P/7//v//P/9//3//f/9//v/+//8//z//P/8//3//f//
/wAAAwAEAAIABAAMAAwADAAMAAwADQAPAA8AEAASABMAEwAUABIAEgAUABQAFQAYABcA
FwAZABkAGAAVABIADgAMAAoACAAEAAAA///9//3//P/8//v/+v/6//r/+P/2//X/9f/3
//b/9f/0//T/8//z//P/8f/v//H/8f/y//L/8v/y//L/8f/x//H/8//0//T/9P/x//H/
8f/y//D/8P/w//D/8f/x//H/8P/w//D/8f/x/+//7P/s/+3/7f/v//H/+f8BAAYACAAO
AB4ANgBHAFMAYgBtAGsAawBrAGEAUABCADIAIQAZABkAHgAfAB4AHgAcABsAFwATAA4A
DgAIAAMA///8//v/+P/4//b/9v/2//b/8v/w//D/7v/t/+v/6//t/+3/7f/t/+z/6//q
/+n/6v/q/+z/7P/p/+j/6P/p/+v/6//r/+z/7v/u/+7/7v/v/+//7//v/+//7//v/+//
7//x/+7/7f/u//D/8f/z//L/8v/x/+//8f/y//P/8//0//T/9P/0//L/8v/y//T/9v/2
//f/9//1//b/9v/3//f/9//4//j/+f/5//n/+f/5//n/+f/5//v//P/8//z/+v/5//n/
+v/9//7//v/+//v/+//8//z//v/+//7///8BAAEAAQABAAAAAAAAAAEAAQAAAP////8C
AAIAAgACAAMABAAEAAQABQAFAAUABQAGAAYABgAGAAYABgAFAAUABQAEAAQABAACAAIA
AgACAAAA/////wAAAQABAAEAAgAAAP///////////////wEA/v/9//3//P/9//3/AAAA
AP///v/+////AQABAP/////////////////////////////+//7//v/9//z//P/8//3/
/f/8//v/+f/6//r/+v/6//r/+//7//n/+f/5//n/+v/6//r/+P/4//n/+f/3//n/+f/5
//n/+P/4//r/+v/6//n/+f/5//n/+f/5//n/9//3//f/9v/4//j/9//3//j/+P/4//j/
9v/2//b/9v/3//n/+v/7//v/+//8//7/AQABAAMABQAGAAQABAAEAAQABQAHAAcACAAK
AAsACwAMAAsACgALAAoADAAOAAwACwAOAA8ADwANAAwACAAGAAQAAAD8//j/9//3//f/
9v/2//j/+P/5//r/9//0//L/8f/z//L/8f/w/+7/7f/t/+3/7//t/+//7//s/+z/7P/s
/+7/7f/t/+3/6//s/+z/7P/r/+v/6//s/+z/7P/s/+z/7f/t/+3/7P/s/+z/7f/t/+v/
7P/s/+v/7f/x//P/9////wIABgAQABwALAA9AEsAWABjAGkAZwBhAFcASgA8AC4AIQAb
ABsAHAAhACIAHAAWABkAGQAPAAgABgAEAP///f/8//X/9P/4//z/9v/u//D/8v/u/+z/
7v/t/+v/6//p/+n/6f/p/+v/6//r/+v/6P/o/+r/6v/p/+j/6P/p/+r/6//s/+7/7f/s
/+v/6v/r/+v/6//r/+v/6//r/+v/7f/v/+z/6//t/+7/7v/v/+//8P/w/+//7//w//H/
8f/y//L/8v/y//T/9P/0//b/9P/0//X/9f/1//b/9v/3//f/9//4//j/+P/5//r/+//7
//v/+//7//3//v/+//7//v/9//3//v8BAAIAAgACAP////8AAAAAAgACAAIAAwABAAEA
AQABAAIAAgACAAMAAwACAAEAAQAGAAYABgAGAAgACAAHAAYABwAHAAcABwAKAAoACgAK
AAkACAAGAAUABQAEAAQABAACAAIAAgACAAIAAQABAAIAAgABAAAAAAACAAEAAQABAAAA
///+/////v///wEAAgD/////AgACAP///v/+////AAABAAAAAQD/////////////////
/////f/8//z//P/9//z//P/8///////+//3//f/+//7//v/9//z//P/7//v/+//7//v/
+v/6//r/+P/4//n/+f/3//n/+f/5//n/+P/4//r/+v/6//n/+f/5//f/9//3//f/+P/5
//r/+v/6//r/+f/5//r/+v/6//r/+P/4//j/+P/4//n/+f/5//r/+f/5//r//v///wAA
AQABAAMABAAGAAUABAADAAIABgAJAAoADAAOAA8ADwAQAA4ADgAQABAADgAQAA4ADQAN
AA0ADAAJAAYAAgAAAP7////8//n/+f/7//v/+v/6//n/+P/4//j/9v/0//P/8//x//D/
7//u//D/7//v/+//7f/r/+3/7f/u/+7/7v/u/+7/7f/t/+3/6//s/+z/7P/t/+3/7f/u
/+z/7P/s/+z/7f/t/+3/7P/s/+z/7f/t/+//8P/q/+X/6f/t/+//8//7/wAAAAAEABIA
IAAtADsASgBZAGEAXQBVAFEASAA6ACoAGwATABMAFgAZABwAGgAWAA8ADQANAAoABgAC
AP//+f/4//f/9P/2//j/9P/w//D/7v/u/+7/7v/t/+v/6//r/+v/6//r/+v/6//r/+v/
6P/o/+r/6v/r/+r/6v/r/+v/6//r/+z/6v/q/+r/6v/t/+3/7f/t/+3/7f/t/+3/7//x
/+7/7f/r/+z/7P/t/+7/8P/x//H/8f/y//P/8//y//L/8v/y//L/8v/y//T/9P/0//X/
9f/3//j/+P/5//f/9//4//j/9//3//f/9//7//v/+//7//3//v/+//7//v/9//3//v//
/wAAAAAAAAEAAQACAAIAAgACAAIAAwABAAEAAQABAAIAAgACAAMAAwACAAEAAQAGAAYA
BgAGAAgACAAHAAYAAwADAAMAAwAFAAYABwAIAAcABgAEAAMAAwACAAIAAgAAAAAAAAAA
AAAA/////wAAAAD///7//v/+//3//f/9/////////wEA/////wAAAAD9//3/AAAAAP//
/v/+//////////3//f/////////////////////////+//7//v/9//z//P/8//3//f/8
//v/+//8//z//P/6//r/+//7//n/+f/5//n//P/8//z/+v/6//v/+//5//n/+f/5//n/
+v/6//z//P/6//n/+f/5//n/+f/5//n/+f/5//n/+P/2//b/9f/1//f/+P/5//r/+f/4
//f/9v/4//n/+f/5//j/9//3//j/9//3//f/9//4//n/+//8//7//v//////AgACAAIA
BgAGAAQABAAEAAQABQAHAAcACAAMAA0ADQAOAAwADAAOAA4AEAASABAADwAPAA8ADgAL
AAwACAAGAAQAAQD+//v/+//7//v/+v/6//n/+P/4//j/9v/0//P/8//1//T/8//y//L/
8f/x//H/7//t/+//7//w//D/8P/w//D/7//v/+//7f/u/+7/7v/u/+//8P/y//D/8P/w
//D/7//v/+//7v/s/+z/7f/t//H/8P/u/+3/7//v//H/9//7/wAABAAKABAAHgAvAD8A
TgBdAGMAXwBbAFUASAA6ADAAIwAXABUAGAAbABwAGgAaABUAEQATABAABgAEAAMAAQD8
//n/+v/4//T/9P/2//b/9P/y//D/8v/x/+//7//v/+//7//v/+3/7f/t/+3/7v/u//D/
8P/v/+7/7v/v/+//7//v//D/7v/u/+7/7v/v/+//7//v/+//7//v/+//9P/3//X/9f/0
//T/8//z//P/9P/0//P/9f/2//f/9//2//b/9v/2//b/9v/2//j/9v/2//f/9//5//r/
+v/7//n/+f/6//r/+f/5//n/+f/9//3//f/9////AAAAAAAAAAD/////AAD//wAAAAAA
AAEAAQACAAIABAAEAAQABQADAAMAAwADAAQABAAEAAUABgAGAAYABwAIAAgACAAIAAsA
DAAMAAwACwALAAsACwAKAAoACgAKAAoACgAJAAkACQAIAAgACAAGAAYABgAGAAYABQAF
AAYABAADAAIAAgAFAAUABgAHAAYABQAEAAUAAQABAAIAAgADAAMABgAGAAMAAgACAAMA
AwADAAEAAQABAAEAAQABAAMAAwADAAMABQAEAAQABAADAAIAAgACAAMAAwACAAEAAQAC
AAIAAgACAAIAAwADAP//////////AgACAAIAAAAAAAEAAQD//////////////P/8//7/
/v8AAP////////3//f/9//3//v///wAAAAD+//7//f/9//z//P/8//z//P/8//z//P/+
//////////z/+//7//z/+//7//v/+//7//v//P/8//z//P/9//3/+v/6//z//P/9//7/
//8CAAEAAQADAAQABAAFAAIABQAGAAcACAAIAAkACAAIAAsADQAOABAAEAAQABIAEgAS
ABQAEgARABMAEwASAA8ADAAIAAYABAADAAAA/f/9//7//////wAA/P/6//n/+P/3//b/
9v/3//f/9v/1//T/9P/z//P/8//z//H/8//z//D/8P/w//D/8v/x//H/8f/z//T/9P/0
//H/8f/x//L/8P/w//D/8P/w//H/8v/y//D/8P/x//H/8f/s/+z/7f/t/+//7f/x//n/
AAACAAwAGgAmADcASQBUAGMAbQBpAGMAWwBOAEAAMAAlACMAHwAaAB0AHgAcAB4AGwAX
ABUAFAAQAAwABwADAP7//f/6//j/+P/4//b/9P/0//D/7v/w/+//7f/t/+3/7f/t/+3/
7v/v//D/8f/w//D/8v/y//D/7v/t/+3/7//v/+//8P/y//L/8v/y//L/8f/w/+//7//v
/+//7//z//X/8v/x//P/9P/0//X/8//0//T/8//y//L/8v/x//P/9P/1//b/9v/2//b/
+P/2//b/9//3//f/+P/4//n/9//3//j/+P/3//f/9//3//r/+//8//3//f/+//7//v8A
AP////8AAP//AAAAAAAAAQABAAIAAgACAAIAAgADAAEAAQABAAEAAgACAAIAAwAFAAQA
AwADAAYABgAGAAYACwAMAAwADAAKAAkACAAHAAoACgAKAAoACAAIAAcABwAIAAgACQAK
AAgACAAIAAgACAAHAAcACAAHAAUAAwACAAQAAwADAAMAAwADAAMABQABAAEAAgACAAIA
AwAHAAgABwAGAAYABwAHAAcABQAFAAQAAwACAAEAAQABAAEAAQADAAIAAgACAAAA/v/9
//z//v/////////9//7//v/+/wAAAAABAAEA///////////+//7//v/8//7///////3/
/P/7//r/+f/6//r//P/8//z/+//7//v/+f/5//n/+f/7//v/+//6//z//P/7//v/+v/6
//r/+v/7//z//f/+//z//f/9//3/+f/3//b/9v/4//n/+v/7//v/+//8//z//P/8//3/
/f/8//z//v/+//z//P/8//7//////wEAAgAEAAUABQAFAAYABgAIAAgABgAGAAYABgAG
AAcACQAJAAoADQAPABAAEgASABIAFAAUABQAFgAUABMAEAAPAA0ACQALAAgABwAGAAQA
AAD8//v//v//////AAD+//z/+//6//r/+P/3//f/9//2//X/9P/y//H/8f/x//H/7//x
//H/8P/w//D/8P/u/+3/7f/t/+3/7v/u/+7/7f/t/+3/7v/v//D/8f/y//P/8//z//L/
8P/w//H/8f/r/+z/7P/r/+v/6//t//X//f8CAAYAEAAeAC4AQwBTAGAAaQBxAHEAZwBZ
AEoAPAAuACUAHwAdAB4AIQAgACAAIgAfABsAFwAUAA4ACAABAP//AgADAP7//P/+//r/
+P/4//T/7v/y//D/7//t/+3/7//v/+//7//t/+3/7f/t/+7/7v/w//D/7v/s/+v/6//s
/+3/7v/w//L/8v/y//L/8v/x//D/7//w//H/8v/z//P/9f/y//H/7//w//D/8f/0//b/
9//3//b/9v/2//X/+P/4//j/+P/4//j/+P/6//j/+P/5//n/+f/6//r/+//7//v//P/8
//n/+f/5//n//f/9//3//f///wAAAAAAAAAA/////wAA//8AAAAAAAABAAEAAgACAAAA
AAAAAAEA//////////8BAAIAAwAFAAcABgAFAAUABwAGAAUABAAJAAoACgAKAAkACQAJ
AAkACAAIAAgACAAGAAYABQAFAAgACAAJAAoACAAIAAgACAAGAAUABQAGAAgABwAGAAYA
BAADAAMAAwAGAAcACAALAAgABwAHAAYAAwADAAYABgAHAAYABgAHAAcABwAFAAUAAwAD
AAMAAwAEAAUABgAHAAcABgAGAAYABQAEAAQABAAFAAUABAADAAIAAgABAAAAAgACAAMA
AwABAAEAAQABAAAAAAAAAP7//v///////f///////////wAAAAACAAIAAgABAAEAAQAA
AP///v/9//////////7//v/+//3//f/+//7//v/+/wAAAAAAAAAA//////7//f/+//3/
/f/+//7//f/8//v//P/9////AAD///7//v/9//v/+v/7//r/+//8//3/AAABAAEAAwAE
AAQABQAFAAUABgAQAAwADAAMAAwADAAOABEAEgAUABQAFQAVABYAFAAUABYAFgAWABgA
FgAVABUAFQAUABEADgAKAAgABgAFAAIA//////3//f/8//z//P/8//3//v/8//r/+f/5
//f/9v/1//T/9P/z//P/8//1//P/9f/1//T/9P/0//T/9v/1//X/9f/0//T/8//y/+//
7//v//D/8f/y//P/9P/z//P/8//y//L/8v/z//P/8//0//L/7//v//H/8//3////BAAK
ABIAIAAyAEMAUQBgAG8AdQBzAGkAWwBSAEwAOAAlACEAHQAaAB8AIgAeACAAHwAZABcA
FAAQAAoABwAFAAIAAQD+//z//P/6//r/+P/4//b/9P/0//P/8f/x/+//7//v/+//7//v
/+//7//u/+7/8P/w//H/8P/w//H/7//v/+//8P/w//D/8P/w//P/8//z//P/8v/x//D/
7//z//X/8v/x//P/9P/0//X/8//0//T/8//z//T/9f/1//j/+P/4//j/9v/2//b/+P/4
//j/+f/5//n/+v/6//v/+//7//z//P/7//v/+//7//v/+//7//v//P/8//v/+v/7//v/
/P/+//3//v/+//7//f/9//7//v8AAAAAAAABAAEAAQABAAEAAgACAAIAAwADAAIAAQAB
AAIAAgACAAIABQAGAAYABgAFAAUABQAFAAQABAAEAAQABgAGAAUABQAFAAQABAAEAAIA
AgACAAIAAgABAAEAAgACAAEAAAAAAAIAAQABAAEAAQABAAEAAwABAAEAAgACAAAA//8B
AAAAAQAAAAAAAQABAAEA/////wEAAQABAAEAAAD///7//f////7//v/+/wAAAAABAAIA
AgABAP///f/7//z//P/8//z//P/9//3/+//7//v/+//8//z//P/6//r/+//7//n/+f/5
//n/+f/4//j/+v/6//j/9//3//f/+f/5//n/+f/4//f/9v/0//X/9v/2//f/+P/4//j/
+P/2//b/9v/2//b/9//3//f/9v/1//X/9v/1//X/9f/1//P/8//0//T/9v/2//f/9//2
//b/+P/4//f/9v/1//b/9v/1//b/9v/2//f/9//3//j/+v/6//r//P/9////AwD///7/
AQACAAMABAAHAAkACQAKAAsACwAKAAoACwAMAA8AEAANAA4ACwAJAAkACQAIAAUAAwD+
//v/+P/5//b/8//z//X/9f/0//T/8//y//L/8v/u/+z/6//r/+3/7P/r/+r/7P/r/+v/
6//o/+X/5v/l/+f/6P/p/+r/6P/n/+f/5//n/+j/6P/o/+f/5//n/+j/5v/m/+b/5v/l
/+X/5f/k/+b/5v/n/+f/5//k/+L/4f/j/+f/6//x//f/+v/+/woAGAAoADkARwBQAFkA
WwBdAF8AVwBIADoAJgAXABEAEQAQABMAFgAWABIACwAJAAcAAgD+//r/9//1//L/7//s
/+7/7v/u/+z/6P/m/+j/6P/m/+X/4//j/+P/4//j/+P/4f/h/+H/4f/g/+D/4v/i/+H/
4P/g/+H/4f/h/+H/4v/k/+T/5P/k/+T/4//i/+H/4v/j/+T/5f/l/+f/5P/j/+X/5v/m
/+f/5//o/+j/5//n/+j/6f/p/+j/6P/o/+j/6v/q/+r/7P/q/+r/6//r/+v/7P/s/+3/
7f/t/+7/7v/t/+3/7f/t/+//7//v/+//8//0//T/9P/0//P/8//0//X/9v/2//b/9f/1
//b/9v/1//T/8//z//b/9//4//n/+P/4//j/+f/5//j/9//3//j/+P/4//j//f/+//7/
/v/9//3//f/9//7//v/+//7//v/+//3//f/9//z//P/8//r/+v/6//r/+P/3//f/+P/4
//f/9v/2//b/9f/1//X/9f/1//X/9//1//X/9v/2//P/8//2//b/9//2//b/9//3//f/
9f/1//X/9f/1//X/9f/1//X/9f/z//L/8v/y//L/8v/z//T/8//z//L/8f/x//L/8v/y
//L/8v/z//P/8f/x//H/8f/y//L/8v/w//D/8f/x/+//7//v/+//7//u/+7/8P/w/+7/
7f/t/+3/7f/t/+3/7f/v/+//7//u//D/8P/v/+//7v/u/+7/7v/u/+7/7v/u/+z/7f/t
/+3/7P/r/+v/7P/r/+v/6//r/+v/6//s/+z/6v/q/+v/6//o/+j/6v/q/+j/6P/o/+r/
6f/p/+v/7P/r/+v/6v/p/+r/7P/s/+z/7P/r/+v/7f/s/+v/6//q/+z/7//x//P/9v/2
//P/8//2//f/9v/2//f/+f/5//r/+f/6//3/AQABAAAA///9//7///8AAAEAAgACAAAA
/v/8/w==
         </WaveFormData>
      </LeadData>
      <LeadData>
         <LeadByteCountTotal>10000</LeadByteCountTotal>
         <LeadTimeOffset>0</LeadTimeOffset>
         <LeadSampleCountTotal>5000</LeadSampleCountTotal>
         <LeadAmplitudeUnitsPerBit>4.88</LeadAmplitudeUnitsPerBit>
         <LeadAmplitudeUnits>��V</LeadAmplitudeUnits>
         <LeadHighLimit>2147483647</LeadHighLimit>
         <LeadLowLimit>268435456</LeadLowLimit>
         <LeadID>II</LeadID>
         <LeadOffsetFirstSample>0</LeadOffsetFirstSample>
         <FirstSampleBaseline>0</FirstSampleBaseline>
         <LeadSampleSize>2</LeadSampleSize>
         <LeadOff>FALSE</LeadOff>
         <BaselineSway>FALSE</BaselineSway>
         <ExcessiveACNoise>FALSE</ExcessiveACNoise>
         <MuscleNoise>FALSE</MuscleNoise>
         <LeadDataCRC32>1109757535</LeadDataCRC32>
         <WaveFormData>
BgAGAAYABgAGAAYABgAGAAgACAAIAAgACAAIAAgACgAIAAcABwAIAAgACAAIAAgACgAN
ABAAEgATABMAEgASABIAEQARAA4ACwALAAwADAALAAoACQAIAAcABwAGAAUABgAGAAYA
BgADAAMAAwADAAIAAAACAAIAAgACAAMAAwAAAAAAAAAAAAAAAAAAAAAA///+//3//P//
/wAAAQABAP///////wAAAgACAAIAAgABAAAA///+//7/AAAAAAMABwAEAP7///8DAAcA
CwAUABkAHAAiACkANABBAE0AUQBTAFUAUABMAEcAPQAvACMAFwAKAAMA/v/3//f/+P/1
//X/9//x//H//f8AAPz/+v/9//7/+v/9//7//v/8////AQD//wAAAAD+//7///8BAAEA
AAAAAAAAAQACAAIAAgACAAIAAgACAAIAAgACAAAAAAAAAAEAAwABAAAAAAADAAQABAAD
AAIAAQAAAP//AQAEAAUABAADAAMABAAFAAUABQAEAAQAAgACAAIAAgACAAIAAgACAAQA
BQAFAAYABAAEAAUABQAGAAYABgAGAAYABgAGAAcABwAHAAYABgAGAAgACAAIAAcABQAF
AAkACQAJAAkACgAIAAgACAAIAAoACgAKAAoACAAJAAkACQAJAAkACQAJAAoACwAMAA8A
DQAMAAwACwALAAsACwALAAwADgAOAA4ADgAOAAwADAAMAAwADAANAAsACgAKAAoACgAI
AAgACAAHAAcACAAIAAUABAAEAAUACAAIAAgACQAIAAYABQAEAAUABQAFAAUABwAHAAcA
BwAEAAMABAADAAUABQAFAAUABQAFAAQAAwAGAAYABgAHAAYABgAFAAUABgAGAAYABQAC
AAIAAgACAAMABAAFAAYABQAEAAMAAgABAAEAAgACAAMAAwADAAMAAwADAAMAAwABAAIA
AgD///3//f//////AQABAAIAAgACAAIAAgACAAEAAQACAAIAAgACAAMAAwADAAMAAwAD
AAEAAQABAAAAAAAAAAAAAAAAAAAAAAAAAAIAAgABAAEAAwAFAAYABgAEAAQABAAEAAQA
BAAEAAUAAwADAAMABQAFAAUABQAFAAMACQAJAAUACAAGAAYABgAGAAoACgAJAAkACAAK
AAoACgAIAAkACwANAA4AEAARABEAFAAUABMAEwAQAA8ADwAQABIADwAOAA0ACQAHAAYA
BAAEAAQABQAGAAQAAwADAAMAAwACAAAAAgACAAIAAgADAAEAAAAAAAAAAgACAAIAAgAA
AAAAAAAAAAAAAAAAAAAAAQABAAEAAQAEAAQABAAEAAMAAgABAAAAAAAAAAAAAAADAAEA
AgACAAEAAwAFAAkAEgAXABwAIgApADAANwBFAFUAXQBdAFoAVgBPAEMANQArACEAEgAH
AAQA/f/3//r/+//1//f/+f/7//3//P/8//r//f8CAAAA/f/+/wIAAAD//wEA///+/wEA
AAABAAMAAwADAAIAAgACAAMABAAEAAIAAgACAAIABAAEAAQABAAGAAYABgAHAAgABQAD
AAIABAAGAAcABwAGAAUABAADAAYACAAIAAYAAwADAAQABQAFAAUABAAEAAQABAAEAAQA
BAAEAAQABAAFAAcACAAKAAkACAAIAAcACgAKAAoACgAKAAoACgALAAsACwAKAAoACgAM
AAwADAALAAkACQANAA8ADwAPABAADgAOAA4ADgAOAA4ADgAOAA4ADwAPAA8AEQARABEA
EQAPAA8ADwARABEAEAAQAA8ADwAPAA8ADwASABQAFAAUABMAEgAPAA4AEAAQABAAEQAT
ABIAEgASABEADgANAAwADQANAA4ADgANAAwADAANAAsACgAJAAkACwAKAAoACgAJAAkA
CQAJAAsACwALAAsACwALAA0ADQALAAsACwALAAsACwAKAAkACgAKAAoACwAMAAwACwAL
AAoACgAKAAkACgAKAAoACgAKAAoACgAKAAwADAAMAAwACgAJAAkACAAJAAkACQAJAAoA
CwAMAA0ADAAMAAsABwAHAAcACQAJAAoACwANAA4ADAAKAAgABgAIAAkACwAMAAwADAAN
AA0ACgAJAAgABwAIAAkACgAKAAgACAAIAAgACQAKAAsADAAMAAwACwALAAoACwALAAoA
CgAKAAoACgAKAAoACgALAAsACwALAA0ACwALAAsACwAJAAkACwANAA0ADQANAA4AEAAO
AAwADgAOAA4ADgAQABAADwAPABAAEgASABIAEgATABUAFwAaABwAHQAdABwAHAAbABsA
GAAXABcAGAAYABUAFAATABIAEQARABAAEQAQABAAEAAQAA8ADwAPAA0ADAAKAAwADAAM
AAwADQANAAwADAAMAAwADAAMAAwACwAKAAkACAALAAwADQAOAAsACwALAAsADgAOAA4A
DgAOAA4ADgAOAA4ADgAOAA4ADwARAA4ADAANABMAGwAfACQAKwAyADgAQwBOAFkAYwBt
AHEAbwBqAF4AUQBHADsALQAhABgADwAKAAcABwAEAAEAAwAJAAkABQAFAAgACgAKAAcA
BgAKAA8AEAAMAAwADwAPAA8AEAARAA4ADQANAA0ADQAMAAwADwARABMAFAASABIAEgAS
ABAAEAAQABAAEgASABIAEwATABEAEAAQABMAFAAUABMAFQAVABUAFQAVABYAFQASABMA
EwAUABUAFwAXABYAFgAYABgAGAAYABYAFgAWABYAFgAXABcAGAAYABgAGQAZABoAGgAa
ABoAGgAaABoAGwAZABkAGAAYABkAHAAdAB4AHwAdAB0AIQAeAB0AHAAcAB0AHgAfACAA
IAAgACAAIAAeAB8AHwAfACAAIQAiACMAIgAhACAAIQAjACIAIgAhACIAIwAkACUAJQAm
ACUAJAAkACQAIgAiACAAIAAgACEAIQAgACAAIAAgAB4AHgAeAB0AHQAeAB4AGwAaABoA
GwAbABoAGQAZABsAGgAaABoAGgAZABgAFwAYABkAGgAbABoAGwAeAB8AHgAdABwAGwAb
ABsAGgAZABsAGgAZABkAHAAcABsAGwAaABoAGgAZABoAGgAaABoAGgAaABoAGgAYABgA
GAAYABkAGQAaABoAGQAZABkAGQAXABcAFwAXABkAGgAaABcAFgAXABoAGwAbABsAHAAc
ABsAGgAZABgAGQAZABoAGgAYABgAGQAZABsAGwAbABsAGQAZABkAGAAaABoAGgAaABoA
GgAaABoAHAAcABsAGwAaABsAGwAaABsAHAAdAB4AHQAcABsAGwAZABkAGQAbAB0AHQAd
AB0AGwAbAB0AHwAZABoAGwAcAB0AHgAeAB4AHQAdAB4AIAAgACAAIAAhACMAJQAmACgA
KQApACgAKAAnACcAJgAlACUAJgAkACEAIAAfAB8AHwAgACAAHQAcABwAHAAcABsAGwAb
ABsAGgAYABoAGgAaABoAGwAdABwAHAAcABoAGgAaABoAGAAYABgAGAAaABoAGgAaABkA
GQAZABkAGgAaABoAGgAaABoAGgAaABgAGAAYABgAGwAZABoAHAAXABUAIQAtACoALwA4
ADwAQwBOAFkAYQBpAG0AawBmAGQAWwBNAEMAOQAtACIAGwAUAA8ACwAKAAsACwAHAAUA
CQAPABAAEAASABEADgAOABEAFgAWABIAEQARABMAFAAVABIAEQARABMAEwASABIAFAAV
ABYAFgAYABgAGAAYABcAFgAVABQAFAAUABQAFQAXABUAFAAUABMAFAAUABMAFQAVABUA
FQAWABgAGAAWABIAEQARABEAFQAXABgAGgAZABgAFwAWABYAFgAWABYAFgAXABcAGAAY
ABgAGQAZABoAGgAaABoAGgAaABoAGwAaABkAFwAWABYAGAAYABgAGQAXABcAGwAZABkA
GQAaABgAGAAYABgAGAAYABgAGAAXABcAFgAVABgAGQAaABsAGQAZABkAGwAZABgAGAAX
ABkAGQAZABkAGAAYABYAFAAVABYAFQAWABQAFAAUABUAFAASABEAEAAOAAwADAAMAAsA
CwAMAAwADQAMAAwADQALAAoACQAJAAgABgAFAAQABgAHAAgACQAIAAcABgAFAAMAAwAF
AAUABwAHAAcABwAFAAUABAADAAMAAgABAAEAAwAEAAQABQAFAAQAAwABAAAAAAAAAAAA
/v/+//7//v8AAAAAAAAAAP////8AAAAA/f/9//3//f/9//3//f/9////AAAAAP3/+//7
//3//f/6//n/+f/4//n/+v/7//z/+P/3//f/9v/2//b/9//3//X/9f/1//X/9//3//f/
9v/2//b/9v/2//b/9v/2//b/9f/0//L/8f/x//P/9P/0//L/8v/y//L/8P/w//D/8f/x
//H/8f/z/+//8f/0//P/8v/x//D/8P/w/+//7//y//T/9P/0//L/8//1//f/9v/4//n/
+f/6//r/+f/5//b/9f/1//b/9v/z//L/8f/w/+//7//u/+z/6v/p/+j/5v/l/+X/5f/l
/+T/4v/k/+T/5P/k/+X/5P/i/+H/4P/i/+L/4v/i/+D/4P/g/+D/4v/i/+L/4v/f/9//
3//f/+D/4P/g/+D/3v/e/97/3v/e/97/3v/e/93/2//c/9z/3f/d/9//5//u//P/+P/8
/wUAFgAfACcAMQA1AC0AKAAqACMAFQAJAPv/7f/k/93/2P/V/9H/0P/N/83/zf/L/83/
0f/S/9D/0P/R/9L/0P/P/9D/0v/U/9X/1f/X/9r/2//Y/9f/1//X/9f/1v/W/9T/1f/W
/9b/1v/W/9b/1v/V/9T/0//S/9T/1P/U/9X/2f/X/9b/1v/V/9b/1v/V/9X/1f/V/9X/
1P/W/9b/1P/T/9P/1P/V/9P/0//S/9L/1P/U/9T/1P/S/9L/0v/S/9H/0f/Q/9D/0v/S
/9P/0//S/9L/0v/S/9L/0v/S/9P/1f/V/9T/1P/T/9T/0//S/9P/0f/R/9X/0v/R/9D/
0P/S/9L/0v/S/9D/0P/Q/9D/0v/T/9P/0//T/9P/0//T/9H/0f/R/9P/0f/Q/9D/z//R
/9H/0f/R/9H/0v/R/9D/0v/S/9D/0P/O/87/zv/P/8//zv/O/87/zv/M/8z/zP/L/8v/
zP/M/8v/yv/K/8v/zP/M/8z/zf/L/8r/yv/K/83/zf/N/83/y//L/8v/y//J/8n/y//L
/8v/y//L/8v/y//L/8r/yf/L/8r/yf/J/8r/yv/J/8n/yv/K/8r/yf/J/8r/y//M/8z/
zP/M/8z/zv/O/87/zv/P/8//0P/Q/83/zf/N/83/0P/R/9L/0//R/9L/0v/P/9D/0f/U
/9X/1//X/9j/2P/Y/9j/2P/Y/9f/1//Y/9j/2P/Y/9n/2f/b/9v/2//b/93/3f/d/9z/
3P/c/9z/3P/e/97/3v/e/+D/4P/f/9//3//f/+L/4v/g/+H/4v/j/+T/5P/k/+P/4//m
/+j/6P/o/+f/5//o/+n/7f/w//L/8//1//b/9v/3//T/8//z//T/8f/t/+v/6f/q/+n/
6f/o/+j/6P/p/+r/6f/n/+b/5f/m/+b/5f/o/+b/5v/m/+f/6f/o/+j/6P/o/+j/6P/o
/+r/6v/q/+r/6P/o/+j/6P/n/+f/5//n/+r/6v/q/+r/6v/q/+r/6v/q/+r/6v/q/+n/
6//s/+z/6//v//P/+/8AAAMACgASAB0AKgA5AEcAUwBZAFkAWABSAEMANwAtACEAFQAM
AAMA+v/1//P/7v/r/+//8//v/+v/7//y//D/8v/z/+7/7v/1//r/9P/y//X/+f/3//b/
+v/4//j/+f/3//f/9v/2//j/+f/6//r/+P/4//j/+P/4//j/+P/4//n/+v/7//3//f/7
//r/+v/7//z//P/7//v/+//7//v//v8AAAAA/v/+////AQADAAMAAwACAAIABAAEAAQA
BAACAAIAAgACAAQABQAFAAYABAAEAAUABQAGAAYABgAGAAYABgAGAAcACAAJAAkACgAI
AAoACgAKAAoACQAKAA8ADgANAAwADAAOAA4ADgAOAAwADAAMAAwADQAPABAAEQAPAA8A
DwAPAA8ADwAPABEAEQAQABAADwASABMAFAAVABUAFgAVABQAFAAUABIAEgATABQAFQAX
ABYAFAATABIAEwASABMAFAATABMAFAAUABMAEgASABMAFQAUABMAEwAVABQAFAAUABQA
EwASABEAEgATABQAFQAVABUAFwAXABYAFQAUABMAFAAVABUAFQAXABYAFQAVABYAFgAV
ABUAFAAUABQAEwATABQAFQAWABgAGAAYABgAGAAYABgAGAAVABUAFgAWABcAFwAXABcA
FwAXABcAFwAXABgAGAAVABUAFQAXABcAFQAVABYAFgAWABYAFgAWABUAFQAWABYAGAAY
ABkAGQAZABkAGQAZABkAGQAZABgAFgAWABYAFgAWABYAFgAWABgAGAAXABcAGQAbABwA
HAAYABoAGgAcABsAGgAZABgAHQAeAB4AHwAgACIAIgAiACQAJQAnACkAKgAsAC0ALQAu
AC4ALQAtACgAJwAnACgAKAAlACQAIwAjACMAJAAkACEAIAAgACAAHgAdAB0AHQAdABwA
GgAcAB4AHgAeAB8AHQAcABwAHAAeAB4AHgAeABwAHAAcABwAHgAeAB4AHgAdAB0AHQAd
AB4AHgAeAB4AHgAeAB4AHgAeAB4AHgAeACMAJQAgABwAHwAjACUAKQAyADkAPgBEAE8A
XABpAHUAgQCNAI0AhAB+AHcAawBbAEcAOQAwACcAHgAXABcAFgATABEAEwAVABcAFQAW
ABYAFgAXABQAEgAXABwAGAAWABkAGQAZABoAGgAYABgAGQAZABkAGAAYABYAFwAYABgA
FgAWABYAFgAWABYAFgAWABQAFAAUABUAFQATABIAEgAVABYAFgAVABMAEwATABMAFAAW
ABYAFAARABEAEgATABUAFQAUABQAFgAWABYAFgAUABQAFAAUABIAEwATABQAFAAUABUA
FQAWABYAFgAWABQAFAAUABUAEwATABIAEgAUABYAFgAWABUAEwATABcAFQAVABUAFgAU
ABQAFAAUABQAFAAUABQAFAAVABUAFQATABMAEwATABEAEQARABMAEwASABIAEQATABMA
EwATABIAFAAUABQAEwASAA8ADgAQABAAEAARAA8ADgAOAA4ADAAKAAoACgAHAAcACAAI
AAcABgAGAAcABwAGAAUABQAFAAQABAAEAAMAAwADAAMAAwADAAMAAwABAAEAAwADAAEA
AQABAAEA//////7//f/+//7//v///wAAAAD//////v/+//7//f/+//7//v/+//3//P/7
//r/+v/6//r/+v/5//n/+v/6//f/9//3//f/9//3//f/9//3//j/+P/1//P/8//1//X/
9f/1//b/9v/1//T/8//y//P/8//0//T/8v/y//P/8//y//H/8P/v//D/8f/y//L/8P/w
//D/8P/w//D/8P/w/+7/7v/t/+3/7P/t/+3/7P/u/+7/7v/u/+z/7P/s/+3/7f/r/+3/
7//u/+7/7v/u/+7/7v/u/+3/7f/v//L/8//0//H/8f/y//P/9f/4//r/+//6//r/+f/5
//b/9f/1//b/9P/x//D/7//s/+v/6//q/+j/5v/l/+T/4v/h/+H/4f/j/+L/4P/i/+D/
4P/g/+H/3//e/97/3v/e/97/3v/e/9z/3P/c/9z/3P/c/9z/3P/c/93/3v/f/93/3P/b
/9r/3P/c/9z/3P/a/9r/2v/a/93/2//Y/9r/2//b/9//5//o/+3/+P/+/wUAFAAlADEA
QQBNAEkAQgA6AC8AJQAXAAcA+f/q/9//2P/T/8//zP/N/8n/yf/P/8//y//M/9D/0P/P
/87/0P/P/8z/0P/U/9P/0//R/9D/0//S/9P/1f/V/9X/1P/U/9L/0//U/9T/1P/U/9T/
1P/S/9L/0v/S/9T/1P/U/9X/1v/T/9H/0P/R/9L/0v/R/9H/0f/R/9H/0v/U/9T/0v/T
/9P/1P/V/9P/0//S/9L/1P/U/9T/1P/W/9b/1v/W/9X/1f/U/9T/0v/S/9P/0//W/9b/
1v/W/9b/1v/W/9f/1//X/9b/1v/W/9j/2P/Y/9n/1//X/9v/2f/Z/9n/2v/a/9r/2v/a
/9r/2v/a/9r/2v/b/9v/2//Z/9n/2f/Z/9v/2//b/93/3f/c/9z/2//b/9v/2//b/9r/
3P/c/9z/2v/a/9j/2P/Y/9j/2P/Z/9j/1v/V/9T/1v/U/9T/1P/R/9H/0v/S/8//zv/O
/8//z//O/83/zf/O/87/z//Q/9D/z//O/83/zf/N/83/zf/L/8v/zf/N/8v/y//L/8v/
y//L/8r/yf/L/8r/yf/J/8r/yv/J/8n/zP/M/8z/y//I/8j/yP/I/8b/xv/G/8b/yP/I
/8j/yP/H/8f/yP/I/8X/xf/F/8X/x//H/8f/x//F/8b/xv/D/8P/w//F/8X/xP/D/8P/
wv/E/8T/xP/E/8P/w//E/8T/wv/C/8P/w//B/8H/wf/B/8H/wf/B/8D/vv++/77/vv/A
/8D/wP/A/77/vv+9/73/vf+//8D/wP++/77/vv++/8D/wP/A/8H/wf/B/8H/w//F/8X/
xf/F/8X/xf/H/8n/x//H/8b/x//I/8n/yv/K/8r/yf/J/8v/zv/P/9D/0f/T/9b/2f/c
/97/3//f/97/3v/d/93/3P/b/9v/3P/c/9n/2P/X/9f/1//Y/9j/1v/U/9P/0v/U/9P/
0//T/9P/0v/Q/9L/1P/U/9T/1f/V/9T/1P/U/9b/1v/W/9b/1v/W/9b/1v/Y/9j/2P/Y
/9n/2f/Z/9n/2P/Y/9j/2P/a/9r/2v/a/9z/3P/c/9z/3//b/97/4P/d/9//4//n/+z/
9f/8/wYAEQAcACcANQA9AEUARQA6ADIALQAjABMAAwD5//L/5//c/9n/2f/Y/9f/1//V
/9f/2f/Z/9z/3v/g/+H/4v/g/9//4P/k/+L/4//j/+H/5P/o/+b/5v/n/+f/5//m/+b/
6P/p/+r/6v/q/+r/6v/q/+n/6P/n/+b/5//o/+n/6//v/+3/7P/s/+3/7v/u/+3/7f/t
/+3/7f/s/+7/7v/s/+3/7f/u/+//7f/t/+z/7P/s/+z/7P/s/+3/7v/v//D/8P/x//H/
8v/w//D/8f/x//D/8P/w//D/8P/w//D/8f/v/+//7v/u//D/8v/y//L/8//x//H/9f/0
//P/8v/y//T/9P/0//T/9P/0//T/9P/y//P/8//z//P/8//z//P/8//z//P/9f/z//L/
8v/x//H/8f/x//H/8f/y//H/8P/u/+7/7P/s/+7/7v/u/+//7P/q/+n/6P/p/+j/6f/q
/+b/5f/l/+T/4//i/+L/4//h/+D/3//f/+H/4P/g/+D/3//f/9//3//d/93/3f/d/93/
3f/f/9//3//f/9//3//d/93/3P/b/9v/2v/Z/9n/3P/c/9v/2//c/9z/3P/b/9n/2P/X
/9b/1v/W/9b/1v/U/9T/1P/U/9X/1f/W/9b/1f/V/9X/1f/T/9P/0//T/9H/0v/S/8//
z//P/9H/0f/R/9H/0v/S/9T/1P/U/9T/0v/R/9H/0P/R/9L/1P/V/9P/0//T/9P/1f/V
/9X/1P/V/9b/1//Y/9j/2P/Y/9j/1v/W/9X/1f/X/9n/2v/a/9r/2v/a/9r/2P/Y/9j/
2f/a/9v/3P/f/93/3f/d/93/3P/b/9z/3f/d/93/3f/e/97/3v/g/+D/4P/e/97/3v/e
/97/3v/d/93/4P/i/+L/4v/i/+P/5f/n/+b/6P/p/+n/5//m/+T/4//i/+P/5f/o/+f/
4//h/9//3//f/+D/4P/h/+D/4P/g/+D/3//f/9//4f/g/97/4P/e/97/3v/f/9//3v/e
/97/3//g/+H/4v/g/+D/4P/g/+D/4P/g/+D/3//f/9//3//h/+L/4//k/+T/5P/k/+T/
5P/k/+T/5P/h/+X/5v/m/+n/6f/t//X//P8BAAYADAARABoAIwArAC0ALwAzADAAKAAd
ABUACQD7/+//6v/j/97/3//f/9r/2//f/9//3f/d/9//4P/e/97/5f/q/+b/5f/o/+b/
5P/n/+f/5f/q/+v/6P/n/+f/6f/p/+j/6P/m/+f/6P/o/+j/6P/o/+j/6v/q/+r/6v/o
/+j/6P/p/+v/6f/o/+j/5//o/+j/5//p/+n/6f/p/+r/7P/s/+r/6P/n/+f/5//o/+n/
6f/q/+j/6P/o/+j/6v/q/+r/6v/o/+n/6f/q/+r/6v/r/+v/6v/q/+r/6v/q/+r/6v/r
/+r/6f/n/+b/5//q/+v/7P/t/+v/6//v/+//7//v//D/7v/u/+7/7v/u/+7/7v/u/+7/
7//v/+//7//v/+//7//x//H/8f/z//X/9P/0//P/8//z//P/8//0//b/9v/2//T/9P/y
//L/8v/y//L/8//y//D/7//u//H/8P/x//L/7//v//D/8P/v/+7/7v/v//H/8P/v/+//
7f/s/+z/7P/w//H/8v/z//H/8f/x//H/7//v//H/8f/x//H/8f/x//H/8f/w/+//8f/w
/+//7//y//L/8f/x//L/8v/y//H/8v/y//L/8v/0//T/9P/0//L/8v/y//L/8//z//T/
9P/x//H/8f/x//P/8//z//P/9f/2//b/8//x//H/8//z//P/8//0//T/9v/2//b/9v/0
//P/8//y//T/9P/1//X/9f/1//X/9f/1//X/9f/0//b/9v/2//b/9P/0//T/9P/2//b/
9f/1//T/9f/1//T/9f/2//f/+P/2//b/9v/3//b/9f/0//X/9//3//f/9//3//f/+f/7
//j/9//2//b/+P8AAPz/+v/6//r/+v/8//z/+//7//z//v/+//7//v///wEAAwACAAQA
BQAFAAYABgAFAAUAAAD/////AAAAAP3//P/7//j/9//3//b/+P/4//n/+v/6//n/+f/5
//n/+P/2//j/9v/2//b/9//5//j/+P/4//j/+P/4//j/+P/4//j/+P/4//j/+P/4//X/
9f/1//X/+P/4//j/+P/4//j/+P/4//b/9v/2//b/+f/7//r/+v/7//3/AQADAAgADwAU
ABgAIQAsADUAPQBFAEsASwBIAEAANQAxAC8AIQANAAYA/f/0//P/8//u/+//8//v/+3/
8f/z//T/8v/y//X/+P/4//f/9v/4//j/9//5//n/+v/6//j/+P/5//n/+f/4//j/+v/7
//z//P/6//r/+v/6//z//P/8//z//P/8//z//f////3//P/8////AAAAAP///f/9//3/
/f/+/wAAAAD+//////8AAAEAAQABAAAAAAAAAAAAAAAAAAIAAgACAAIAAQABAAAAAAAC
AAIAAwADAAIAAgACAAIAAgACAAIAAwAEAAUABQAGAAUABgAFAAQABQADAAMABwAFAAUA
BQAGAAYABgAGAAYABAAEAAQABAAGAAcABwAHAAkACQAJAAkACQAJAAkACwALAAoACgAJ
AAkACQAJAAkACgAMAAwADAAKAAoACAAIAAgACAAIAAkACQAIAAgACAAIAAYABgAGAAMA
AwAEAAQABQAEAAQABQAFAAQAAwADAAUABAAEAAQABQAFAAUABQAFAAUABQAFAAEAAQAD
AAMAAwADAAMAAwAFAAUABAADAAQABAAEAAUABQAEAAIAAQADAAQABQAFAAUABgAHAAgA
BgAGAAYABgAFAAQAAwACAAMAAwAEAAQAAwADAAMAAwAFAAUABQAFAAMABAAEAAEAAAAB
AAQABQAEAAMAAwACAAQABAAEAAQABQAFAAYABgAFAAQABAADAAUABQAFAAUAAwADAAMA
AgAEAAQABAAEAAIAAgACAAIABAAEAAMAAwABAAMABAAEAAIAAgACAAIABAAEAAQABQAD
AAMAAwAFAAMAAwADAAMAAQABAAMABQADAAMAAwAEAAIAAgACAAIAAwAEAAUABgAEAAQA
BQAGAAcACAAKAAoACQAJAAgACgAKAAoADQAPABIAFQATABQAFAATABIAEgARABEADgAN
AA0ADgAMAAkACAAHAAgABwAHAAYABQAEAAQABAACAAEAAQABAAMAAgAAAAIABAAEAAQA
BQADAAIAAgACAAAAAAAAAAAAAgACAAIAAgACAAIAAgACAAEAAQABAAEAAgACAAIAAgAC
AAIAAgACAAQABAAEAAQAAQADAAQAAAABAAUACwAPABQAGwAgACoAMwBAAE0AVQBdAGEA
YQBiAGQAXQBNAD8AMQAjABoAEwAKAAMAAwACAP///f/9//3/+//9//7//P/+/////v/+
//3/AAACAAQAAwAFAAcACAAIAAYABgAHAAcABwAGAAYABgAHAAgACAAIAAgACAAIAAYA
BgAGAAYABgAGAAYABwALAAkACAAIAAgACAAHAAUABgAHAAgACQAIAAoACgAIAAkACQAK
AAsACwALAAoACgAKAAoACgAKAAoACgAKAAoACAAJAAkACgAKAAoACwALAAoACgAKAAoA
CwAMAA0ADwANAA0ADAAMAAwADgAOAA4ADgANAA4AEwASABEAEAAQABAAEAAQABAAEAAQ
ABAAEAAOAA8ADwAPABAAEQASABMAEQARABEAEwATABIAEgARABMAEwATABMAFAAWABYA
FgAUABQAEgASABUAFgAXABkAFwAWABYAFgAUABIAEgASABEAEQASABIAEwASABIAEwAT
ABIAEQARABEAEAAQABAAEQARABEAEQARABEAEQARAA8ADwARABEAEQARABEAEQARABEA
EAAPABEAEAAPAA8AEAAQAA8ADwAOAA4ADgANAA8AEAARABIAEAAQABAAEAAQABAAEAAQ
AA8ADwAQABAADwAPAA8ADwAPAA8ADwAPABEAEgASAA8ADwAPABEAEQAPAA8AEAAQAA4A
DgAOAA4ACwALAAwADAAMAAwADQANAA8ADwAPAA8ADwAPAA8ADgAQABAAEAAQAA4ADgAO
AA4AEAAQAA8ADwANAA8AEAAQAA4ADgAOAA4ADAAMAAwADQANAA0ADQAPAA0ADQANAA0A
DQANAA8AEQAQAA8ADgAOABAAEAAQABAAEAAQABAAEAAPAA4ADQAMAA4ADwAQABEAEQAR
ABMAEAASABMAEwATABUAFQAVABQAEwATABUAFwAYABgAGAAXABkAGwAdAB8AIQAhAB8A
HQAhAA==
         </WaveFormData>
      </LeadData>
      <LeadData>
         <LeadByteCountTotal>10000</LeadByteCountTotal>
         <LeadTimeOffset>0</LeadTimeOffset>
         <LeadSampleCountTotal>5000</LeadSampleCountTotal>
         <LeadAmplitudeUnitsPerBit>4.88</LeadAmplitudeUnitsPerBit>
         <LeadAmplitudeUnits>��V</LeadAmplitudeUnits>
         <LeadHighLimit>2147483647</LeadHighLimit>
         <LeadLowLimit>268435456</LeadLowLimit>
         <LeadID>V1</LeadID>
         <LeadOffsetFirstSample>0</LeadOffsetFirstSample>
         <FirstSampleBaseline>0</FirstSampleBaseline>
         <LeadSampleSize>2</LeadSampleSize>
         <LeadOff>FALSE</LeadOff>
         <BaselineSway>FALSE</BaselineSway>
         <ExcessiveACNoise>FALSE</ExcessiveACNoise>
         <MuscleNoise>FALSE</MuscleNoise>
         <LeadDataCRC32>1894372289</LeadDataCRC32>
         <WaveFormData>
7v/u/+7/7v/v//D/8f/y//L/8v/y//L/9P/0//T/9P/2//b/9v/2//f/9f/x//D/8P/u
/+z/6v/o/+j/6P/o/+j/5//n/+j/6P/n/+f/5//m/+b/6P/o/+r/6//r/+v/6f/q/+r/
6v/s/+z/7f/u/+z/7P/r/+v/7f/t/+3/7v/u/+7/7v/u/+//7//v/+//7//u/+7/7v/x
//H/8f/x//H/8f/x//H/8f/x//H/8f/v/+//7//v//H/8f/v//L/9//8/wEABgAGAAMA
AgABAAAA+v/0/+n/3P/N/8L/rf+V/4D/a/9a/1L/Uf9T/1v/Zv90/4D/if+T/5r/ov+s
/7D/tv+8/8r/1P/a/93/4v/l/+f/6P/q/+3/8P/y//P/9v/3//j/+f/7//z//f//////
AAABAAEAAQABAAEAAQABAAIAAwAEAAQABAAEAAQABAAEAAQABAAEAAQABAAEAAQABAAE
AAQABQAFAAYABwAHAAYABgAGAAYACAAIAAgACAAIAAkACQAJAAkACQAKAAsADAAMAAwA
DQANAA8ADQANAA0ADgAPAA8AEAAQABEAEgATABQAFAAVABYAFwAYABkAGQAaABsAGwAb
AB0AHwAfACAAIQAhACEAIQAhACIAIgAjACMAIgAhACAAHwAhACEAIQAgACAAHgAdABwA
GwAZABgAFwAUABIADwANAA4ADAAKAAkABwAFAAQAAwACAAEAAQAAAP///v/9//3/+v/6
//n/+f/5//n/+f/4//j/+P/5//n/+f/5//n/+f/5//n/9//3//r/+v/6//r/+P/4//j/
9//5//n/+f/5//f/9//3//f/9v/2//b/9v/0//T/8v/y//X/9f/0//T/9P/0//T/9P/0
//T/9P/0//L/8v/x//H/8//z//P/8//z//P/8//z//L/8f/x//H/8f/y//L/8v/w//D/
8P/x//H/8P/w//D/8P/w//D/8P/w//D/8P/w//D/8P/w//D/7v/v/+//7v/u/+7/7v/t
/+3/7f/t/+3/7f/u/+7/7v/t/+3/7v/u/+z/7P/s/+z/6v/p/+n/6f/p/+n/6f/o/+j/
6P/o/+j/6P/o/+j/6P/o/+j/6P/o/+f/6f/r/+v/7P/s/+z/7P/s/+z/7P/s/+z/7P/r
/+n/5f/l/+T/4//i/9//3v/d/9z/3P/c/9v/2//a/9r/2f/Z/9v/2v/a/9z/2v/a/9v/
2//d/93/3v/e/9z/3P/c/93/3v/e/97/3f/d/93/3f/d/9z/3P/c/9z/3v/f/9//3//d
/93/3P/c/9z/3f/d/93/3f/d/93/3f/d/93/3f/d/93/3f/d/93/2//b/9v/2//c/93/
5P/r//D/8v/x/+z/6//u/+r/4v/Z/87/v/+w/6H/if9w/1n/SP8+/zn/Of8//0r/VP9g
/2v/d/+A/4j/kP+W/5z/pP+w/7j/vP/D/8j/zf/N/9D/0v/V/9j/2v/b/97/3//e/+H/
4//k/+X/5f/l/+b/5//m/+f/6P/p/+n/6f/q/+v/7v/u/+7/7v/u/+7/7v/u/+7/7v/u
/+7/7v/u/+7/7v/s/+3/7f/u//H/8f/w//D/8v/y//T/9P/0//T/9P/1//f/9//3//f/
9v/3//j/+P/4//n/+f/7//v/+//7//z//////wAAAAABAAIAAwAEAAQABQAGAAcABgAH
AAcACAALAAsACwANAA0ADQAOAA8ADwAPAA8ADwAQABAAEQARABEAEQARABEADwAPAA8A
DgAQAA4ADQAMAAkABwAGAAUABgAEAAEA///+//z/+v/5//X/8//y//H/8P/v/+//7v/t
/+z/6//r/+z/7P/r/+v/6f/p/+n/6P/o/+j/6f/p/+v/6//r/+v/7f/t/+v/6//q/+r/
6v/q/+r/6v/q/+n/6f/p/+n/6f/r/+v/6//r/+r/6v/q/+r/7P/s/+r/6v/r/+v/6v/q
/+j/6P/o/+j/6v/q/+r/6v/q/+r/6f/p/+n/6f/p/+n/6f/p/+n/6f/q/+n/6f/p/+n/
6v/q/+r/6P/o/+j/6f/r/+r/6v/q/+r/6v/q/+r/7P/s/+z/7P/r/+r/6f/o/+r/6//r
/+r/7P/s/+z/6//r/+v/6//r/+v/7P/s/+z/6//r/+z/7P/q/+r/6v/q/+z/6//r/+v/
6//r/+v/6v/s/+z/7P/s/+z/7P/s/+z/7v/u/+7/7v/t/+3/7f/t//D/8P/v/+//8f/x
//L/8v/y//L/8v/0//T/9P/0//b/9f/z/+//7v/s/+r/6P/o/+j/6P/o/+b/5v/l/+X/
5P/k/+P/4//k/+T/5f/o/+b/5v/n/+f/6f/p/+r/6v/q/+r/6v/r/+z/7P/s/+v/6//r
/+v/6//q/+r/6v/q/+z/7f/t/+3/7f/t/+z/7P/u/+//7//v/+3/7f/t/+3/6//r/+v/
6//t/+3/7f/t/+v/6//r/+v/8P/1//r////+//7//f/6//n/+v/0/+r/4f/S/8P/tP+h
/4v/ev9n/1j/Uv9R/1X/X/9s/3b/gP+L/5P/mv+g/6j/sP+2/77/xv/O/9b/2//e/+H/
4//k/+j/6//s/+7/8//0//X/9v/1//f/+P/5//n/+f/6//v//P/9//7/////////AAAB
AAAAAAAAAAAAAgACAAIAAgACAAIAAgACAAAAAAAAAAAAAgADAAMABAADAAMAAgACAAIA
AgAEAAQABgAGAAYABwAHAAcABwAHAAgACQAKAAoACAAJAAkACwALAAsACwAMAA0ADQAO
AA4ADwAQABEAEgASABMAFAAVABYAFwAXABgAGQAZABkAGwAZABkAGgAbAB0AHQAdAB0A
HAAcAB0AHQAcABsAGgAZABkAGQAZABgAGgAYABcAFgAVABMAEgARABIAEAANAAsACAAG
AAQAAwADAAEAAAD///7//f/9//z/+//6//n/+f/4//j/9//3//X/9f/1//T/9v/2//f/
9//3//f/9//3//f/9//1//X/9v/2//b/9v/0//T/9P/z//X/9f/1//X/9f/1//X/9f/y
//L/8v/y//T/9P/y//L/8//z//L/8v/y//L/8v/y//L/8v/y//L/8v/y//H/8f/x//H/
8f/x//H/8f/x//H/8v/x//H/8f/x//L/8v/y//D/8P/w//H/8//y//L/8v/w//D/8P/w
//D/8P/w//D/8P/w//D/8P/w//H/8f/w//D/8P/w/+//7//v/+//7//x//L/8v/y/+//
7//w//D/8P/w//D/8P/u/+3/7f/t/+//7//v/+7/7v/u/+7/7v/u/+7/7v/u//D/8P/w
//D/8//z//P/8//0//b/9P/0//T/9P/2//b/9v/2//j/9//1//H/8P/u/+z/6v/m/+b/
5v/m/+b/5v/l/+X/5v/m/+X/5f/l/+T/5P/m/+T/5P/l/+X/5//n/+j/6P/m/+b/5v/n
/+j/6P/o/+f/5//n/+f/5//o/+j/6P/o/+r/6//r/+v/6//r/+r/6v/q/+v/6//r/+v/
6//r/+v/7f/t/+3/7f/v/+//7//v/+3/7f/t/+3/7v/z//b//f8AAAIAAQAAAP3//P/6
//b/7f/e/8//xv+1/6H/jv97/2r/Yv9f/2H/Z/9w/3z/iP+R/5f/oP+q/7D/tv+8/8L/
yv/U/9z/4f/m/+v/6//s/+7/8//2//b/+//+/wEAAgABAAMABAAFAAMAAwAEAAUACAAJ
AAoACwAJAAkACgALAAwADAAMAAwADgAOAA4ADgAOAA4ADgAOABAAEAAQABAADgAPAA8A
EAAPAA8ADgAOAA4ADgAQABAAEQASABMAFQATABMAEwATABYAFwAYABgAFgAXABcAGQAX
ABcAFwAYABcAFwAYABgAGQAaABsAHAAcAB0AHgAfAB4AHwAfACAAIwAjACMAJQAjACMA
JAAlACcAJwAnACcAJAAkACUAJQAjACMAIwAjACUAJQAlACQAIgAgAB8AHgAdABsAGgAZ
ABgAFgATABEAEAAOAAwACwAJAAcABgAFAAQAAwADAAIAAQAAAP////8AAAAA//////7/
/f/8//r//P/8//3//f/9//3//f/9//v/+//5//n/+v/6//r/+v/6//r/+v/5//n/+f/5
//n/+f/5//n/+f/6//r/+v/6//n/+P/1//T/9v/3//f/+P/3//b/9f/0//b/9v/2//b/
9v/2//X/9f/z//P/8//z//P/8//z//P/9P/z//P/8//x//L/8v/y//L/8v/y//P/8//y
//L/8v/y//L/8v/y//T/9P/0//T/8v/y//L/8v/w//H/8f/w//L/8v/y//H/8f/x//H/
8f/v//D/8P/w//H/8f/y//L/8v/y//L/8v/y//H/8f/x//P/8//z//L/9P/0//T/9P/0
//T/9P/0//b/9P/2//j/+P/4//j/+f/6//v//P/8//v/+f/1//b/9P/y//D/7P/s/+z/
7P/q/+r/6f/p/+z/7P/r/+v/7f/s/+z/7v/s/+z/7f/t/+//7//w//D/7v/u/+7/7//y
//L/8v/x//H/8f/x//H/8v/y//L/8v/y//P/8//z//X/9f/0//T/8v/z//P/8//z//P/
8//z//P/8//z//P/9f/1//X/9f/1//X/9f/1//j/+/8AAAUACgAKAAcABgAHAAYA/v/2
/+v/3v/P/8L/r/+X/4D/bf9g/1j/Vf9Z/2H/bP96/4T/jf+Z/6D/qP+w/7j/vP/E/87/
1v/c/+P/6P/r/+3/7v/y//f/9v/4//v//v///wAA//8BAAIAAwAFAAUABgAHAAYABwAI
AAkACwALAAwADQAMAAwADAAMAA4ADgAOAA4ADgAOAA4ADgAQABAAEAAQABAAEQARABIA
EwATABIAEgASABIAFAAUABQAFAAUABUAFQAVABUAFQAYABkAGgAaABoAGwAbAB0AHwAf
AB8AIAAfAB8AIAAgACMAJAAlACYAJgAnACgAKQAqACsAKwAsAC0ALQAtAC8AMQAxADIA
MwAzADMAMwAzADIAMgAzADMAMwAzADMAMwAzADMAMwAyADAALgAtACwALQArACoAKQAo
ACYAIwAhAB4AHAAaABkAFwAVABQAEwASABEAEQAQAA8ADgANAA0ADAAMAAsACwALAAsA
CwAKAAgACAAJAAkACQAJAAkACQAJAAkABwAHAAoACgAKAAoACgAKAAoACQAJAAkACQAJ
AAkACQAJAAkACgAKAAoACgAKAAoACAAIAAcABwAGAAYABgAGAAYABgAGAAYABgAGAAYA
BgAFAAUABQAFAAUABQADAAMAAwADAAQAAwADAAMAAQACAAIAAgAAAAAAAAABAAMAAgAC
AAIAAAAAAAAAAAAAAAAAAAAAAAAAAAAAAAAA/v///////v8AAAAAAAD/////////////
//8AAAAAAAD9//3//v/+/wAAAAAAAAAAAAABAAEAAQACAAQABAAEAAQABAAEAAQABAAG
AAUAAwD///7//P/6//j/9P/0//T/9P/0//T/8//z//L/8v/x//H/7//u/+7/8P/w//D/
8f/x//P/8//0//T/9P/0//T/9f/2//b/9v/1//P/8//z//P/9P/0//T/9P/0//X/9f/1
//f/9//2//b/9P/1//X/9f/1//X/9f/1//X/9f/1//X/9f/1//X/9f/1//X/9f/1//b/
+f8AAAcACgAIAAcABgAFAAQA/P/y/+f/2P/J/7j/of+F/2z/Wf9K/0L/Rf9H/03/Wv9m
/3D/e/+J/5T/mv+i/6j/sv++/8j/zP/S/9n/3v/j/+P/5P/o/+3/8P/w//P/9v/3//b/
9//5//r/+//7//v//P/9/w8AIQAzAEUATABTAFsAYwBhAGAAXwBeAFwAXABcAFwAWQBY
AFcAVgBVAFQAUwBSAFEAUQBQAFAAUABPAE0ATABKAEoATABMAEsASgBJAEkARwBHAEcA
RwBGAEcASABIAEYARwBHAEkARwBHAEcASABHAEcASABIAEkASgBLAEwATABNAE4ATwBO
AE8ATwBQAE8ATwBPAFEATwBPAFAAUQBRAFEAUQBRAFAAUABRAFEATwBPAE8ATwBNAE0A
TQBMAEoASABHAEYARQBDAEIAQQA+ADwAOQA3ADQAMgAwAC8AKwApACgAJwAmACUAJQAk
ACEAIAAfAB8AHgAeAB0AHQAdAB0AHQAcABwAHAAdAB0AGwAbABsAGwAbABsAGQAZABoA
GgAaABoAGAAYABgAFwAXABcAFwAXABcAFwAXABcAFgAWABYAFgAWABYAFAAUABMAEwAS
ABIAEgASABIAEgASABIAEgASABIAEgARABEAEQARABEAEQARABEAEQARABAADwAPAA8A
DwAQABAAEAAOAA4ADgAPAA8ADgAOAA4ADAAMAAwADAAMAAwADAAMAAoACgAKAAoADAAN
AA0ADAAMAAwADAALAAkACQAJAAkACQAKAAoACgAJAAkACgAKAAoACgAKAAoADAALAAsA
CwANAA0ADQAOAA4ADgAOAA4ADwAQABEAEgASABEADwALAAoACAAGAAQAAQAAAP///v/+
//7//f/9//z//P/7//v//f/8//z//v/+//7///////////8AAAAAAgACAAIAAwAGAAYA
BgAFAAcABwAHAAcABgAGAAYABgAGAAcABwAHAAkACQAIAAgABgAHAAcABwAHAAcABwAH
AAUABQAFAAUABQAFAAUABQAHAAcABwAHAAgACwAMABEAGAAYABUAFAAVABQADgAIAAEA
9P/j/9L/v/+n/5D/ff9u/2b/Zf9p/2//eP+C/4z/lf+h/6z/tP+6/77/xP/S/+D/5v/q
//H/9v/7//3//v8CAAUACAAKAAsADAAPABAADwARABIAEwATABMAFAAVABYAFwAYABkA
GQAZABoAGwAaABoAGgAaABwAHAAcABwAHAAcABwAHAAeAB4AHgAeAB4AHwAfACAAHwAf
AB4AHgAeAB4AIAAgACIAIgAiACMAIwAjACMAIwAiACMAJAAkACQAJQAlACcAKQApACkA
KgApACkAKgAqAC0ALgAvADAALgAvADAAMQA0ADUANQA2ADcANwA3ADkAOwA7ADwAPQA9
AD0APQA9ADoAOgA7ADsAOwA7ADsAOwA7ADsAOwA6ADoAOAA3ADYANQAzADIAMQAuACwA
KQAnACYAJAAiACEAHwAdABwAGwAaABkAGQAYABcAFgAVABUAFgAWABUAFQAVABUAFQAU
ABQAFAAVABUAFQAVABUAFQAVABUAEwATABQAFAAUABQAFgAWABYAFQATABMAEwATABMA
EwATABMAEgASABIAEgAUABQAEgASABMAEwASABIAEgASABIAEgASABIAEgASABIAEgAR
ABEAEQARABEAEQARABEAEQARABAADwAPAA8ADwAQABAAEAAQABAAEAARABEAEAAQABAA
EgASABIAEgAQABAAEAAQABAAEAAQABAAEAARABEAEAAQABAAEAAPABEAEQARABEADwAQ
ABAAEAARABEAEgASABAAEAAQABAAEgARABEAEQARABEAEQAQABIAEgASABIAFgAWABYA
FgAYABgAGAAYABgAGgAaABoAGgAcABsAGQAVABQAEgAQAA4ACgAKAAoACgAKAAoACQAJ
AAoACgAJAAkACQAIAAgACgAMAAwADQANAA0ADQAOAA4AEAAQABAAEQASABIAEgARABEA
EQARABEAEAAQABAAEAAQABEAEQARABMAEwASABIAEgATABMAEwATABMAEwATABMAEwAT
ABMAEwATABMAEwATABMAEwATABQAFQAYAB8AJAAkACMAIAAdAB4AHAAWAA8ABgD3/+j/
2f/F/7L/of+Q/4b/gf+D/4f/jv+W/6L/qf+x/7r/wP/I/87/1P/c/+b/7v/2//3/BAAH
AAkACgAOAA8AEgAWABcAGgAbABwAHQAfACAAIQAhACEAIgAjACQAJQAmACcAJQAlACYA
JwAoACgAKAAoACoAKgAqACoAKAAoACgAKAAqACoAKgAqACgAKQApACoAKwArACoAKgAq
ACoALAAsAC4ALgAuAC8ALwAvAC8ALwAuAC8AMAAwADAAMQAxADMAMQAxADEAMgAzADMA
NAA0ADUANgA3ADgAOgA7ADwAPQA8AD0APQA+AEEAQQBBAEMAQQBBAEIAQwBFAEUARQBF
AEQARABFAEUARQBFAEUARQBDAEMAQwBCAEQAQgBBAEAAPQA7ADoAOQA2ADQAMQAvAC8A
LgAtAC0ALQArACoAKQAoACcAJwAmACMAIgAhACEAIgAiACEAIQAhACEAIQAgACAAIAAh
ACEAHwAfAB8AHwAhACEAHwAfACAAIAAgACAAIAAgACAAHwAfAB8AHwAfAB8AHwAfAB8A
HgAeAB4AHgAeAB4AHAAcAB0AHQAcABwAHAAcABwAHAAcABwAHAAcAB4AHgAdAB0AGwAb
ABsAGwAbABsAGwAbABoAGQAZABkAGQAaABoAGgAaABoAGgAbABsAGgAaABoAGgAaABoA
GgAYABgAGAAYABgAGAAYABgAFgAXABcAFgAYABgAGAAXABcAFwAXABcAFwAYABgAGAAV
ABUAFgAWABYAFgAWABYAGAAXABcAFwAXABcAFwAWABQAFAAUABQAFAAUABQAFAAWABYA
FgAWABUAFQAVABUAGAAYABgAGAAYABgAGAAaABoAGgAaABoAGQAXABMAEgAQAA4ADAAK
AAoACgAKAAgACAAHAAcABgAGAAUABQADAAIAAgAEAAQABAAFAAUABwAHAAgACAAIAAgA
CAAJAAkACAAHAAUABwAHAAcABwAGAAYABgAGAAYABwAHAAcABwAHAAYABgAEAAUABQAF
AAUABQAFAAUABQAFAAUABQAFAAUABQAFAAUABQAFAAUABgAHAAoAEQAWABgAEwAOAA0A
DgAMAAYAAQD2/+X/2v/N/7n/qP+Z/4r/fv91/3X/ef+A/4j/kv+b/6P/rP+y/7b/vv/E
/8r/0P/a/+L/6f/u//H/8//2//b/+//8//z///8CAAMABgAHAAkACgALAAkACQAKAAsA
CwALAAsACwALAAsADAANAAwADAAMAAwADgAOAA4ADgAOAA4ADgAOAA4ADgAOAA4ADAAN
AA0ADgAPAA8ADgAOAA4ADgAQABAAEAAQABAAEQARABEAEQARABIAEwAUABQAEgATABMA
FQATABMAEwAUABYAFwAZABoAGgAaABoAGgAaABsAHAAdAB4AHwAfACAAHwAfAB8AIQAh
ACEAIgAjACMAIwAjACMAIgAiACMAIwAjACMAIwAjACMAIwAjACIAIAAeAB0AHAAdABsA
GgAZABoAGAAVABMAFAASABAADwAPAA0ADAALAAwACwALAAoACQAIAAcABwAGAAYABQAF
AAUABQAFAAQABAAEAAUABQADAAMAAwADAAQABQAEAAUABgAGAAYABgAEAAQABAADAAMA
AwADAAMAAQABAAEAAQACAAIAAgACAAIAAgAAAAAAAgADAAMABAACAAIAAgACAAIAAgAC
AAIABAAEAAMAAwABAAEAAQABAAMAAwADAAMABAADAAMAAwADAAQABAAEAAQABAAEAAUA
BQAEAAQABAACAAIAAgACAAIAAgACAAIAAgACAAIAAgACAAMAAwACAAAAAAAAAP//AQAB
AAEAAQD//wAAAAAAAP3//f/+//7//v/+//7//v8AAP////////3//f/9//z//P/8//z/
/P/+//7//v/+//7//v/+//7//v/9//z/+//+//7//f/9/////////wAAAAACAAIAAgAC
AAQABAAEAAQABAADAAEA/f/8//r/+P/2//T/9P/0//T/9v/2//X/9f/0//T/8//z//P/
8v/y//T/9P/0//X/9f/3//f/+P/4//j/+P/4//n/+P/4//j/9//3//f/9//3//j/+P/4
//j/9v/3//f/9//3//f/9v/2//b/9//3//f/9//3//f/9//3//f/9//3//f/9//3//f/
9//3//f/9//6//3/AgAHAAoACAAFAAIAAQAAAPz/9v/r/9z/0f/G/7P/of+S/4H/cP9o
/2X/Zf9t/3j/hv+M/5P/nf+m/6z/sv+2/7z/xP/O/9b/3P/j/+b/6f/r/+z/7v/x//D/
8v/1//j/+//+//3///8AAAEAAAD///////8AAAEAAgADAAEAAQACAAMABAAEAAQABAAE
AAQABAAEAAQABAAEAAQABgAGAAYABgAGAAcABwAIAAkACQAIAAgABgAGAAgACAAIAAgA
CAAJAAkACQAJAAkACgALAAwADAAKAAsACwANAA8ADwAPABAAEQARABIAEgARABIAEwAU
ABQAFQAWABcAFgAXABcAGAAZABkAGQAbABsAGwAcAB0AGwAbABsAGwAaABoAGwAbABsA
GwAbABsAGQAZABkAGAAWABQAEwASABMAEQAQAA8AEAAOAAsACQAIAAYABAADAAMAAQAA
AP///v/9//3//P/5//j/9//3//j/+P/3//f/9f/1//X/9P/2//b/9//3//X/9f/1//X/
9f/1//P/8//0//T/9P/0//T/9P/0//P/8//z//P/8//x//H/8f/x//D/8P/w//D/8P/w
/+7/7v/v/+//7v/u/+7/7v/u/+7/7v/u/+7/7v/u/+7/7f/t/+3/7f/t/+3/7f/t/+3/
7f/u/+3/7f/t/+v/7P/s/+z/7P/s/+z/7f/t/+z/7P/s/+z/7P/s/+z/7P/s/+z/7P/q
/+r/6v/q/+r/6//r/+r/6v/q/+r/6f/p/+n/6f/p/+f/6P/o/+j/6f/p/+r/6v/q/+r/
6v/q/+j/5//n/+f/5//n/+f/5v/o/+j/6P/o/+j/6P/o/+j/6P/o/+j/6P/p/+n/6f/p
/+z/7P/r/+v/6//v/+7/7v/u/+7/7v/u/+7/7v/u/+z/6//p/+X/5v/k/+L/4P/g/+D/
4P/g/+D/4P/f/9//4P/g/9//3//f/97/3v/g/+D/4P/h/+H/4f/h/+L/4v/i/+L/4v/j
/+T/5P/k/+P/4//j/+P/4//k/+T/5P/k/+T/5f/l/+X/5f/l/+T/5P/k/+X/5f/l/+X/
5f/l/+X/5f/l/+X/5f/j/+P/4//j/+X/5f/l/+X/5v/p/+7/9//6//r/9//2//f/9v/w
/+j/3f/M/7//tP+h/4v/dP9f/1D/Rv9F/03/Uf9a/2j/dP97/4X/jv+W/57/pP+q/7L/
vP/E/8r/z//U/9f/2f/a/9z/3//i/+T/5//q/+v/7P/t/+//8P/x//H/8f/y//P/8v/z
//T/9f/z//P/9P/1//b/9v/2//b/9v/2//b/9v/2//b/9v/2//j/+P/4//j/9v/3//f/
+P/5//n/+P/4//r/+v/8//z//P/8//z//f/9//3//f/9//z//f/+//7/AAABAAEAAwAF
AAUABQAGAAUABQAGAAYABwAIAAkACgAKAAsADAANABAAEQARABIAEQARABEAEwAVABUA
FgAXABUAFQAVABUAFgAWABcAFwAXABcAFwAXABUAFQAVABQAFAASABEAEAAPAA0ADAAL
AAoACAAFAAMAAgAAAP7//f/7//n/+P/3//T/8//z//L/7//u/+3/7f/s/+z/6//r/+3/
7f/t/+z/7P/s/+3/7f/t/+3/7f/t/+3/7f/r/+v/6v/q/+r/6v/q/+r/6v/p/+n/6f/p
/+n/6f/p/+n/6f/o/+j/6P/o/+r/6v/o/+j/5//n/+b/5v/m/+b/5v/m/+b/5v/m/+b/
5v/m/+X/5f/l/+X/5f/l/+X/5f/l/+X/5v/l/+X/5f/l/+b/5v/m/+T/5P/k/+X/5//m
/+b/5v/k/+T/5P/k/+T/5P/k/+T/5P/k/+T/5P/k/+X/5f/k/+b/5v/m/+X/4//j/+P/
4//j/+T/5P/k/+X/5f/m/+b/5P/k/+T/5P/m/+X/5f/l/+X/5f/l/+T/5v/m/+b/5v/k
/+T/5P/k/+T/5P/k/+T/5f/l/+X/5f/o/+j/5//n/+n/6f/p/+j/6v/r/+v/6//r/+z/
7v/u/+7/7v/u/+7/7v/u/+3/6//o/+P/5P/i/+D/3v/c/9z/3P/c/9z/3P/b/9v/3v/e
/93/3f/d/9z/3P/e/+D/4P/h/+H/4f/h/+L/4v/i/+L/4v/j/+L/4v/i/+H/4//j/+P/
4//k/+T/5P/k/+L/4//j/+P/4//j/+L/4v/i/+P/4//j/+P/4//j/+P/4//j/+P/4//j
/+P/4//j/+P/4//j/+P/5P/p//L/9//6//j/9//0//X/8v/s/+T/2f/K/7n/qP+P/3H/
WP9H/zz/Nv81/zn/P/9K/1j/ZP9v/3v/hP+O/5b/nv+m/67/uv/A/8b/y//S/9X/1//Y
/9z/3//g/+D/4f/m/+n/6v/p/+v/7P/t/+3/7f/u/+//7v/v//D/8f/v/+//8P/x//L/
8v/y//L/8v/y//L/8v/0//T/9P/0//L/8v/y//L/8v/z//P/9P/3//f/9v/2//b/9v/4
//j/+P/4//j/+f/7//v/+//7//r/+//8//z//P/9//3///8BAAEAAQACAAMAAwAEAAQA
BQAGAAcACAAGAAcACAAJAAwADQANAA4ADwAPAA8AEQARABEAEgATABUAFQAVABUAFAAU
ABUAFQATABMAEwATABMAEwATABIAEgAQAA8ADgALAAkACAAHAAQAAgD///3/+v/4//b/
9f/x/+//7v/t/+r/6f/p/+j/5//m/+X/5f/i/+L/4f/h/+H/4f/h/+D/4P/g/+H/4f/h
/+H/4f/h/+H/4f/f/9//4P/g/+D/4P/g/+D/4P/f/9//3//f/9//3//f/9//3//e/97/
3v/e/97/3v/c/9z/3f/d/9z/3P/c/9z/3P/c/9r/2v/a/9r/3P/c/9v/2//b/9v/2//b
/9n/2f/Z/9n/2v/Z/9n/2f/Z/9r/2v/a/9r/2v/a/9v/2f/Y/9j/2P/Y/9j/2P/Y/9j/
2P/Y/9j/1v/W/9b/1v/W/9f/1//W/9j/2P/Y/9f/1//X/9f/1//V/9b/1v/W/9f/1//Y
/9j/2P/Y/9j/2P/W/9X/1f/V/9f/1//X/9b/1v/W/9b/1v/W/9b/1v/W/9b/1v/W/9b/
1//X/9f/1//W/9b/1f/V/9X/1f/V/9T/1P/V/9X/1f/V/9X/1f/U/9b/1//V/9b/2f/Z
/9n/2v/a/9v/2//b/9v/3P/c/93/2//b/9z/3f/a/9j/1v/U/9L/z//N/8z/yv/K/8r/
yv/L/w==
         </WaveFormData>
      </LeadData>
      <LeadData>
         <LeadByteCountTotal>10000</LeadByteCountTotal>
         <LeadTimeOffset>0</LeadTimeOffset>
         <LeadSampleCountTotal>5000</LeadSampleCountTotal>
         <LeadAmplitudeUnitsPerBit>4.88</LeadAmplitudeUnitsPerBit>
         <LeadAmplitudeUnits>��V</LeadAmplitudeUnits>
         <LeadHighLimit>2147483647</LeadHighLimit>
         <LeadLowLimit>268435456</LeadLowLimit>
         <LeadID>V2</LeadID>
         <LeadOffsetFirstSample>0</LeadOffsetFirstSample>
         <FirstSampleBaseline>0</FirstSampleBaseline>
         <LeadSampleSize>2</LeadSampleSize>
         <LeadOff>FALSE</LeadOff>
         <BaselineSway>FALSE</BaselineSway>
         <ExcessiveACNoise>FALSE</ExcessiveACNoise>
         <MuscleNoise>FALSE</MuscleNoise>
         <LeadDataCRC32>2932167525</LeadDataCRC32>
         <WaveFormData>
3v/e/97/3v/g/+D/4P/g/+L/4v/i/+L/5//q/+3/8P/0//X/9v/3//b/9f/y/+//7//v
/+//8P/z//P/8//z//X/9f/0//P/8v/w/+//7//t/+v/6v/q/+n/6f/r/+v/6P/o/+j/
5//p/+r/6v/q/+n/6f/o/+f/5//n/+f/5//l/+b/5v/l/+X/5f/l/+T/5P/l/+X/5f/n
/+f/5v/m/+j/6f/p/+n/6f/p/+j/6P/o/+n/6f/p/+n/6P/o/+z/9P/+/wkAEgAVABUA
FQAWABQADgAHAAAA9//y//L/5//L/6v/iv9q/1D/Of8k/xb/E/8Z/yP/Mf9D/1P/Zf9y
/3//iv+Y/6f/tv++/8T/zf/U/9f/2P/c/+D/4v/m/+n/6//t//H/8f/z//P/9f/4//j/
+P/5//j/+f/6//v//P/8//z//f/+//7///8AAAAAAAABAAIAAwAEAAQABQAEAAQABAAF
AAcACAAIAAgABwAJAAkACgALAAwADAAMAAoACwAMAA0ADgAOAA4ADwAQABEAEwATABUA
FQAWABgAGwAbABwAHgAgACEAIQAiACMAJAAnACkAKwArAC4AMAAwADIAMwA0ADUANgA3
ADgAOwA7ADsAPAA9AD4APgA+AD4APwA/AEAAPgA+AD4APgA9ADwAOgA5ADoANwA0ADEA
MQAtACoAJwAkACAAHQAYABcAFAARAA0ADQALAAkABwACAAAA/v/8//v/+v/4//f/9//3
//b/9f/0//T/8//z//H/8f/x//H/8//z//P/8//z//P/8//z//T/9P/0//T/8v/x//H/
8f/w//D/8P/w//D/8P/w//D/7v/u/+7/7v/u/+7/7f/s/+r/6f/p/+n/6f/p/+n/6f/n
/+f/5//n/+b/5v/m/+b/5v/m/+b/5v/m/+X/5f/l/+X/5P/k/+T/5f/l/+T/5P/m/+X/
5f/m/+b/5f/l/+X/5f/l/+X/5f/l/+X/5v/m/+b/5//p/+r/6f/o/+f/5v/m/+b/5v/l
/+f/5//n/+f/5//m/+b/5v/o/+j/6P/o/+r/7P/u//D/8//z//P/8//x//H/8f/y//T/
8//y//L/8v/y//L/8v/0//T/9f/2//b/+P/4//r/+v/6//r/+v/6//z//f/9//3/+//7
//v/+f/5//f/9//3//b/9//3//f/9//3//f/9v/3//b/9P/z//P/8f/v/+7/7v/t/+3/
7//x//D/8P/w/+//7//w//D/8P/v/+//7v/t/+3/7f/t/+v/6//s/+z/7f/t/+3/7f/s
/+z/7f/t/+v/6//r/+r/6v/q/+v/6//r/+v/6//q/+r/6v/r/+v/6//r/+r/6v/q/+7/
9v8FABAAFQAXABkAGgAaABYADQAIAAMA/P/8//n/4//B/57/fv9i/0n/MP8c/xP/F/8f
/y//Pf9P/2H/cP97/4j/mP+n/7L/uv/E/8//1v/Z/9z/4P/i/+b/6v/r/+//8f/x//X/
9//3//n/+v/6//r/+//8//3//v///wAAAAAAAAEAAgACAAMABAAEAAQABQAGAAcACAAI
AAkACgAKAAoACwALAAwADAAMAA0ADwAPABAAEQASABIAEgASABMAFAAVABYAFgAWABcA
GgAbAB0AHQAfAB8AIAAiACUAJQAmACgAKwAtAC4AMAAxADIANQA3ADkAOQA8AD4AQABC
AEMARABFAEYARwBIAEwATQBOAFAAUQBSAFIAUgBSAFMAUwBUAFQAVABUAFQAVQBUAFIA
UQBRAE8ATQBLAEkARQBCAD8APgA6ADcAMgAwAC4ALAApACUAIwAhAB8AHAAaABgAFgAV
ABQAEgARAA0ADQAMAAsACgAKAAkACQAHAAcABwAHAAUABQAFAAUABQAFAAUABQAEAAQA
BAAEAAQAAwADAAMAAgACAAIAAgACAAIAAgACAAAAAAAAAAAAAAAAAP///v8AAP//////
//3//f/9//3//f/9//3//f/8//z//P/8//z//P/8//z/+v/5//n/+f/5//j/+P/4//n/
+f/4//j/+v/5//n/+v/6//n/+f/5//n/+f/5//n/+f/5//r/+v/6//n/+f/4//b/9v/2
//b/9v/2//b/9f/1//X/9f/1//X/9P/0//T/9v/2//b/9v/2//b/9v/2//f/9//3//f/
9f/1//X/9v/2//X/9P/0//b/9v/2//b/9P/0//X/9v/2//b/9v/2//n/+f/5//n/+//8
//z//P/8//z//P/+//////////////////3//f/7//v/+//8//3//f/9//3//f/9//z/
+f/4//b/9f/2//X/9P/0//L/8f/x//P/9f/0//T/9P/z//P/9P/0//T/8//z//L/8f/x
//H/8f/x//H/8v/y//H/8f/x//H/7v/u/+//7//x//H/8f/w//D/8P/x//H/7//v/+//
7v/w//D/8f/x//H/8f/w//D/9P/8/wgAEwAaAB0AHQAdAB4AHAAWABMADgAHAAYABgDz
/9H/rf+O/3D/VP85/yT/HP8b/yP/L/8//0//X/9t/3j/h/+W/6L/r/+6/8b/zv/V/9r/
2//g/+T/5v/m/+r/7//x//P/9f/1//f/9//5//z//P/8//3//v///wAAAQACAAIAAgAD
AAIAAgADAAQABgAGAAcACAAJAAoACgALAAwADAAMAA0ADwAQABAAEAAQABEAEAAQABEA
EgASABIAFAAVABYAFwAYABgAGAAZABoAGwAdAB0AHwAfACAAIgAlACUAJgAoACsALQAu
ADAALwAwADMANQA1ADUAOAA6ADoAPAA9AD4AQQBCAEMARABFAEUARQBGAEcASABIAEgA
RgBHAEcASABHAEYARQBEAEMAQgBAAD8AQAA9ADoANwA3ADMAMAAtACwAKAAlACAAHQAa
ABcAEwARAA8ADQALAAoACAAGAAQAAwACAAAA///7//v/+v/5//b/9v/1//X/8//z//P/
8//z//P/8//z//H/8f/x//H/8P/w//D/8P/u/+3/7f/t/+7/7v/u/+7/7v/u/+7/7v/s
/+z/7P/s/+r/6v/p/+j/6v/p/+n/6f/n/+f/5//n/+X/5f/l/+X/5v/m/+b/5v/k/+T/
5P/k/+L/4f/h/+H/4f/g/+D/4P/j/+P/4v/i/+D/3//f/+D/4P/f/9//3//f/9//3//f
/93/3f/e/97/3f/d/97/3v/c/9z/3P/c/9z/3P/c/9v/2//b/9v/2//b/9r/2v/a/9r/
2v/a/9r/2v/a/9r/2v/a/9n/2P/X/9f/1//X/9j/2v/Z/9j/2P/W/9b/1v/W/9j/2P/Z
/9r/2v/a/9r/2v/b/9r/2v/a/9r/2v/a/9v/2//b/93/3f/d/9v/1//V/9X/1f/U/9X/
1f/V/9X/1f/V/9T/1f/U/9L/0f/P/83/y//K/8z/y//L/83/y//K/8r/yv/H/8f/yP/I
/8j/x//H/8b/x//H/8f/x//F/8X/xv/G/8f/x//H/8f/yP/I/8n/yf/J/8n/yf/I/8j/
yP/J/8n/yf/J/8n/yP/I/8j/yf/J/8v/y//K/8r/zv/S/9z/6f/0//f/+//7//z//P/4
//H/7P/j/97/4P/X/73/nf96/1z/Rv8t/xb/Cv8J/wv/Ff8j/zP/Rf9V/2L/bf94/4b/
lf+i/67/tv+//8b/yf/M/9D/1v/Y/9z/4f/l/+n/6//t/+//7//x//X/9v/3//n/+//9
////AQACAAIAAgADAAYABgAHAAgACgAKAAsADAAPABAAEAARABIAEgASABMAEwAUABQA
FAAVABcAFwAYABcAGAAYABgAGQAbAB0AHwAgACAAIAAhACQAJQAnACcAKQApACoALAAt
AC0ALgAwADEAMwA0ADYANwA4ADsAPQA/AD8AQgBEAEQARgBHAEgASQBKAEsATABNAE0A
TQBOAE8AUABQAFAATgBPAE8AUABOAE4ATgBOAE8ATgBMAEsASgBHAEQAQQBBAD0AOgA3
ADYAMgAvACoAJwAkACEAHQAbABkAFwAVABAADgAMAAoACQAIAAYABQABAAEAAAD///z/
/P/7//v/+//7//v/+//5//n/+f/5//f/9//3//f/9v/2//b/9v/4//f/9//3//T/9P/0
//T/9P/0//T/9P/0//T/9P/0//L/8v/x//D/8P/v/+//7//v/+//7//v/+3/7f/t/+3/
7f/s/+v/6v/o/+j/6P/o/+r/6f/p/+n/6f/o/+j/6P/n/+f/5v/m/+b/5f/l/+b/5v/l
/+X/5f/j/+P/4//j/+P/4//k/+T/4//j/+T/5P/j/+L/4f/g/+D/4P/g/9//4f/h/+H/
4f/h/+D/4P/g/+D/4P/g/+D/4P/g/+D/4P/f/9//3//f/9//3//f/+D/4P/f/97/3v/g
/+D/4P/g/+L/4v/k/+T/5P/k/+T/5v/n/+f/5//n/+f/5//l/+P/4f/h/+H/4P/h/+H/
4f/h/+H/4f/g/+H/4P/e/93/3//d/9v/2v/a/9n/2f/b/9v/2v/a/9r/2f/Z/9r/2v/a
/9n/2f/Y/9n/2f/Z/9n/2f/Z/9r/2v/Z/9n/2f/Z/9j/2P/Z/9n/2//b/9v/2v/Y/9j/
2f/Z/9v/2//b/9r/2//c/97/3//f/9//3v/e/+D/5v/0/wEACgALAAsADQAOAA4ACAAB
APz/9//0//T/6f/L/6n/iP9u/1b/Pf8k/xb/Ff8b/yX/M/9F/1P/Y/9w/33/iv+W/6X/
sv+8/8T/y//Q/9X/2P/c/+D/4v/m/+n/7f/v//H/8//1//X/9//6//r/+v/7//z//f/+
////AgACAAIAAwAEAAQABQAGAAgACAAJAAoACwAMAAwADQAQABAAEAARABMAFAAUABQA
EwAVABUAFgAZABoAGgAaABoAGwAcAB0AIAAgACAAIQAkACUAJwAnACkAKQAqACwAMQAx
ADIANAA3ADkAOgA8AD8AQABDAEUARQBFAEgASgBOAFAAUQBSAFUAVgBXAFgAWQBZAFkA
WgBbAFwAXABcAFoAWwBbAFwAXABcAFwAXABbAFoAWABXAFYAUwBQAE0ATQBJAEYAQwBC
AD4AOwA2ADUAMgAvACsAKwApACcAJQAiACAAHgAcABsAGgAYABcAFwAXABYAFQASABIA
EQARAA8ADwAPAA8ADwAPAA8ADwANAA0ADQANAA4ADgAOAA4ADgANAA0ADQAOAA4ADgAO
AA4ADgAOAA4ADgAOAA4ADgAOAA4ADQAMAAwACwALAAsACwALAAsACwAKAAkACAAHAAYA
BgAGAAYABAAEAAQABAAEAAMAAwADAAEAAAAAAAAAAQABAAAAAAAAAP////8AAAAA////
/////f/9//3//f/9//3//v/+//3//f/+//7//P/8//z//P/8//z//P/7//v/+//7//v/
/f/8//z//P/6//r/+v/6//z//P/8//z//f/9//3//f/+//7//v/+//7//v//////////
///////9//v/+f/5//n/+P/5//n/+f/7//v/+//6//n/+P/2//X/8//x/+//7v/u/+3/
7f/v/+//7v/u/+7/6//r/+z/7P/u/+3/7f/s/+v/6//r/+v/6f/p/+r/6v/r/+v/6//r
/+j/6P/p/+n/6f/p/+n/6P/o/+j/6f/p/+n/6f/p/+j/6P/o/+n/6f/p/+n/6P/o/+r/
8v/8/wcAEAAVABcAGQAaABgAEgANAAgABwAKAAwA///f/7v/mv96/1z/Qf8k/w7/C/8T
/x3/L/9B/1P/Yf9u/3v/iv+a/6X/rv+4/8L/yf/Q/9H/0v/Y/97/4P/g/+X/6f/p/+n/
6//t/+3/7//w//D/8P/x//T/9f/2//f/+P/4//j/+f/6//r/+//8//7//v///wAA//8A
AAAAAQACAAIAAgADAAUABgAGAAYABwAJAAkACgAJAAoACgAKAAwADQAOAA8AEAAQABAA
EQAUABUAFwAXABkAGQAaABwAHwAfACAAIgAlACcAKAAqAC0ALgAxADMANQA1ADgAOgA8
AD4APwBAAEEAQgBDAEQARQBFAEUARgBHAEgASABIAEgASQBJAEoATABMAEwATABJAEgA
RgBFAEIAPwA8ADkANwAzADAALQAqACYAIwAeABsAGAAVABEADQALAAkABwAEAAIAAAD+
//v/+v/4//f/9//3//b/9f/y//L/8f/x//H/8f/x//H/8f/x//H/8f/v/+//7//v//D/
8P/w//D/8f/x//L/8//0//T/9P/0//T/9P/0//T/9P/0//T/9P/y//L/8f/w//H/8f/y
//P/8//z//P/8//z//P/8//z//b/9v/2//b/9v/2//b/9v/2//X/9f/1//X/9P/0//T/
8//z//L/8v/0//P/8//0//T/8//z//P/8v/x//D/7//v/+//8P/w/+//7//w//D/7v/u
/+7/7v/w//D/8P/v/+3/7f/t/+3/7//u/+7/7v/u/+7/7v/u/+z/7P/s/+z/7//v/+//
7//x//H/8f/y//L/8v/y//L/8//1//b/9//5//n/+f/3//f/9f/1//X/9P/1//X/9f/3
//f/9//2//P/8v/w/+//7//t/+v/6v/s/+v/6//t/+v/6v/q/+r/6f/p/+r/6v/q/+n/
6f/o/+n/6f/p/+n/5//n/+j/6P/p/+n/6f/p/+j/6P/p/+n/6f/p/+n/6P/m/+b/5//n
/+f/5//n/+b/5v/m/+f/5//n/+f/5v/m/+r/7v/2/wMADgATABMAFQAYABgAEAALAAgA
AwD+//7/9f/Z/7P/jv9u/1D/Nf8a/wj/Af8H/xP/I/85/03/Xf9s/3n/iP+c/63/uP/A
/8j/0f/Y/9v/3v/i/+b/6P/s/+//8//1//f/+f/7//v//f/+//7//v///wIAAwAEAAUA
BgAGAAYABwAKAAoACwAMAA4ADgAPABAAEQASABIAEwAVABYAFwAZABkAGgAaABoAHQAf
AB8AIAAhACIAIgAiACMAJQAnACkALAAsACwALQAwADEAMwAzADcANwA4ADoAPQA9AD4A
QABFAEcASABKAE0ATgBRAFMAVQBVAFgAWgBeAGAAYQBiAGUAZgBnAGgAawBrAGsAbABt
AG4AbgBuAG4AbwBvAHAAbgBuAG4AbgBtAGwAagBpAGgAZQBiAF8AWwBXAFQAUQBQAEwA
SQBEAEEAPgA7ADcAMwAxAC8ALQAsACoAKAAmACcAJgAkACMAIQAhACAAHwAgACAAHwAf
AB8AHwAfAB8AHQAdAB0AHQAdAB0AHQAdABwAHAAcABwAHAAbABsAGwAcABwAHAAcABoA
GgAaABoAGgAaABoAGgAaABoAGQAYABgAFwAXABcAFQAVABUAFQAVABUAFQAVABQAFAAU
ABQAFAAUABQAFAAUABMAEwATABEAEAAQABAAEQARABAAEAAQAA8ADwAQABAADwAPAA8A
DwAPAA8ADwANAA0ADgAOAA8ADwAQABAADgAOAA4ADgAMAAwADAALAA0ADQANAA0ADQAM
AAwADAAMAAwADAAMAAwADAAMAAwACwALAAsACwALAAsACwAMAA4ADQAMAAwADgAQABAA
EAASABIAEgASABIAFAAVABUAFQAXABcAFwAVABMAEQARABEAEAARABEAEQARABEAEQAQ
AA8ADgAMAAsACQAHAAUABAAGAAUABQAHAAUABAAEAAQAAwADAAQABAAGAAUABQAEAAMA
AwADAAMAAQABAAIAAgABAAEAAQABAAIAAgADAAMAAQABAAEAAAACAAIAAwADAAMAAwAD
AAIAAgACAAMAAwADAAMAAgACAAQABgAOAB0AKAAvADEAMQAwADIAMAArACgAJwAiACAA
GQADAN3/uP+W/3b/V/88/yj/H/8f/yn/N/9L/13/b/9+/4v/mP+q/7v/xv/U/+D/6f/w
//X/+P/6//7/AgAEAAkADQAPABEAEwAVABUAFwAaABoAGgAbABwAHQAeAB8AIgAiACIA
IwAkACQAJQAmACYAJgAnACgAKwAsACwALQAuAC4ALgAvADEAMgAyADIAMwA1ADUANgA3
ADgAOAA4ADoAOwA8AD0APgA+AD4APwBCAEMARQBFAEcARwBIAEoATQBNAE4AUABRAFMA
VABWAFgAWgBeAGEAYwBjAGYAaABqAGwAbQBuAHAAcgB0AHYAdwB3AHcAeAB7AHwAfAB8
AHoAewB7AHwAegB6AHoAegB5AHgAdgB1AHYAcwBwAG0AawBnAGQAYQBcAFgAVQBQAE8A
TABJAEUAQwBBAD8APQA6ADgANgA0ADEAMAAuAC0ALQAtACwAKwAqACoAKQApACgAJwAm
ACUAIwAjACMAIwAlACUAJQAlACQAJAAkACQAIgAhACEAIQAgACAAIAAgACAAIAAgACAA
HgAeAB4AHgAeAB4AHQAcABwAGwAbABsAGwAbABsAGwAaABkAGAAXABYAFgAWABYAFgAW
ABYAFgAWABUAFQAVABUAFAAUABQAFQAVABQAFAASABEAEQASABIAEQARABEAEQARABEA
EQAPAA8AEAAQABEAEQASABIAEQAQAA8ADgAQABAAEAAPAA8ADwAPAA8ADwAOAA4ADgAM
AAwADAAMAAwADAAMAAwADQANAA0ADQALAAsACwAMAAwACwAKAAoACgAKAAoACgAKAAoA
CwAMAAwADAAMAAwADQANAAwADgAOAA4ADgAQABEAEQARAA8ADwAPAA0ADQALAAsACwAK
AAsACwALAAkACQAJAAgABwAGAAQAAwABAP///f/8//z/+//7//3////+//7//v/9//3/
/v/+//z/+//7//r/+f/5//n/+f/3//f/+P/4//n/+f/5//n/+P/4//n/+f/3//f/9//2
//b/9v/3//f/9f/1//X/9P/2//b/9//3//X/9f/0//T/+P/6/wIADwAcACMAJQAhACIA
JAAkAB0AGgAXAA4ADAAHAO//zf+q/4r/bv9P/zL/Iv8b/x3/I/8x/0H/Uf9h/27/e/+I
/5T/of+s/7r/yP/R/9b/2//e/+D/5P/o/+r/7f/v//H/9f/5//v/+//9//7//v/+////
AAABAAIAAwACAAIAAgADAAIAAgADAAQABgAGAAcACAAJAAoACgALAAwADAAMAA0ADQAO
AA4ADgANAA8ADwAQABEAEgASABIAFAAVABYAFwAWABYAFgAXABoAGwAdAB0AIQAhACIA
JAAnACcAKAAqACsALQAuADAAMwA0ADcAOQA5ADkAPAA+AEAAQgBDAEQARQBGAEcASABJ
AEkASQBKAEsATABMAEwATABNAE0ATgBMAEwATABMAEsASgBIAEcASABFAEIAPwA+ADsA
OQA3ADYAMgAvACoAKQAmACMAHwAbABkAFwAVABQAEgAQAA4ACwAKAAgABwADAAMAAgAB
AP7//v/9//3/+//7//v/+//5//n/+f/5//n/+f/5//n/+P/4//j/+P/4//f/9//3//b/
9v/2//b/9P/0//T/9P/y//L/8v/y//L/8v/x//D/8v/x//H/8f/v/+//7//v/+3/7f/t
/+3/7v/u/+7/7v/t/+z/6//q/+z/6//r/+v/6//q/+r/6v/r/+v/6v/q/+r/6f/p/+r/
7P/r/+v/6//p/+n/6f/p/+f/5//o/+j/5//n/+j/6P/o/+j/6P/o/+b/5v/m/+X/5//n
/+f/5//n/+b/5v/m/+b/5v/m/+b/5v/m/+b/5v/n/+f/5//n/+X/5f/l/+b/5P/j/+L/
4v/i/+L/4v/i/+L/4v/j/+T/4v/i/+L/4v/l/+X/5f/l/+X/5P/k/+T/5P/m/+b/5v/m
/+b/5//n/+f/5f/l/+X/4//j/+H/4f/h/+D/4f/h/+H/4f/h/+H/4P/h/+D/3v/d/9v/
2f/X/9b/2P/X/9f/2f/Z/9j/2P/Y/9f/1//Y/9j/1v/V/9X/1P/T/9P/0//T/9P/0//U
/9T/0//T/9P/0//S/9L/0//T/9H/0f/R/9D/0P/Q/9H/0f/R/9H/0f/Q/87/zv/P/8//
z//P/87/zv/U/9z/5v/x//r//f/7//n/+v/4//D/6f/e/9X/0v/Q/7//of+D/2T/Sv8y
/xn/Bv/+/gH/Bf8P/x3/Lf89/0v/WP9h/27/fv+L/5T/nv+o/6//tv+5/7z/vv/C/8T/
xv/J/83/0f/V/9X/1//X/9n/2v/a/9r/2//a/9v/3P/d/97/3v/e/9//4P/g/+H/4v/i
/+L/4//k/+P/5P/k/+X/5v/m/+b/5//n/+j/6P/o/+f/6f/p/+r/6f/q/+r/6v/s/+3/
7v/v//D/8P/w//H/9P/1//f/9//5//n/+v/8//////8AAAIAAwAFAAYACAAJAAoADQAP
ABAADwARABIAFAAWABcAGAAZABoAGwAcAB0AHQAdAB4AHQAeAB4AHgAdAB0AHAAcABsA
GgAZABgAFwAWABQAEwAUABEADgALAAoABwAFAAMAAQD+//z/+P/3//T/8f/t/+n/5//l
/+P/3v/c/9r/2P/V/9T/0v/R/9H/0f/Q/8//zP/M/8v/y//J/8n/yf/J/8f/x//H/8f/
xf/F/8X/xf/G/8b/xv/G/8b/xf/F/8X/wv/C/8L/wv/C/8L/wv/C/8D/wP/A/8D/wP/A
/7//vv++/73/vf+9/7v/u/+7/7v/uf+5/7n/uf+4/7j/uP+4/7b/tv+2/7b/tv+1/7X/
tf+1/7T/tP+0/7P/s/+y/7L/tP+z/7P/tP+y/7H/sf+x/7H/sf+x/7H/r/+v/7D/sP+v
/6//sP+w/67/rv+u/67/rv+u/67/rf+r/6v/q/+r/6v/qv+q/6r/qv+q/6r/qv+q/6r/
qv+q/6r/qf+o/6f/p/+n/6f/qP+q/6n/qP+o/6b/pv+m/6b/pP+k/6X/pv+o/6j/qP+o
/6n/qf+p/6n/qf+s/6z/rP+s/6z/rP+s/63/rf+t/6v/q/+r/6n/p/+l/6X/pf+m/6f/
p/+n/6f/p/+n/6b/pf+k/6L/of+h/5//nf+c/57/nf+d/5//n/+e/57/nv+b/5v/nP+c
/5z/m/+b/5r/m/+b/5v/m/+Z/5n/mv+a/5n/mf+Z/5n/mP+Y/5n/mf+Z/5n/mf+Y/5j/
mP+Z/5n/mf+Z/5n/mP+Y/5j/mf+Z/5n/mf+Y/5j/nP+i/67/u//C/8X/xf/F/8b/xP++
/7P/qv+j/6D/oP+X/33/W/88/x7/Bv/x/t7+zP7J/s3+1f7j/vX+Bf8T/yL/Lf86/0b/
U/9g/2r/cv97/4L/hf+I/4z/jv+S/5T/l/+b/53/n/+h/6P/o/+l/6b/pv+m/6f/qP+p
/6r/q/+s/6z/rP+t/67/rv+v/7D/sP+w/7H/sv+z/7T/tP+1/7b/tv+2/7f/t/+4/7j/
uP+5/7v/u/+8/7v/vP+8/7z/vP+9/77/v//C/8L/wv/D/8T/xf/H/8f/yf/J/8r/zP/P
/8//0P/S/9X/1//Y/9r/2//c/9//4f/j/+P/5v/o/+r/7P/t/+7/7//w//H/8v/z//P/
8//0//P/9P/0//T/8v/z//P/9P/0//T/9P/0//L/8P/t/+v/6//p/+f/5f/j/9//3P/Z
/9j/1P/R/8z/yf/G/8P/v/+7/7n/t/+1/7L/sP+u/6z/qf+o/6b/pf+j/6P/ov+h/6D/
oP+f/5//nf+d/53/nf+d/53/nf+d/5v/m/+b/5v/mv+a/5r/mv+c/5v/m/+b/5r/mv+a
/5r/mv+a/5r/mv+a/5r/mv+a/5z/nP+b/5r/mv+Z/5n/mf+Z/5n/mf+Z/5n/mf+Z/5n/
mv+a/5r/mv+Y/5j/mP+Y/5r/mf+Z/5n/m/+a/5r/mv+d/53/nP+c/5z/m/+b/5z/nP+b
/5v/m/+d/53/nf+d/6P/qf+w/7b/0v/r/wUAHgAkACgALAAwADIANAA2ADcAOQA5ADkA
OQA5ADgAOAA4ADoAOgA6ADoAOgA6ADoAOgA7ADsAOwA7AD0APQA9AD4APwA/AD8AQABA
AEAAQABAAEAAQABBAEIAQgBCAEIAQgBDAEMAQwBDAEMARABEAEQARQBHAEkASgBJAEgA
SQBKAEsATABKAEsASwBLAEoASQBIAEUARABDAEQARQBEAEUARQBFAEMAQwBDAEIAQQBA
AD4APQA/AD0AOwA6ADwAOwA7AD0AOwA6ADoAOgA5ADkAOgA6ADgANwA3ADYANwA3ADcA
NwA3ADcAOAA4ADUANQA1ADUANAA0ADUANQA1ADUANQA0ADQANAA1ADUAMwAzADMAMgA0
ADQANQA1ADUANQA0ADQANAA+AEwAVwBeAGEAYQBjAGQAYgBcAFcAVABRAFIAVABHACkA
BwDo/8z/sv+V/3j/Yv9d/2P/bf99/4//of+v/7z/x//W/+b/8//8/wQADAAVABoAHQAg
ACQAJgAqACwALwAxADUANwA3ADkAOQA7AD4APgA+AD8APgA/AEAAQQBEAEQARABFAEYA
RgBHAEgASABIAEkASgBLAEwATABNAE4ATgBOAE8AUQBSAFIAUgBRAFMAUwBUAFUAVgBW
AFYAVgBXAFgAWQBaAFoAWgBbAFwAXQBfAF8AYwBjAGQAZgBpAGkAagBsAG0AbwBwAHIA
dQB2AHkAewB7AHsAfgCAAIIAhACFAIYAhwCIAIkAigCLAIsAiwCMAI0AjgCOAI4AjACN
AI0AjgCNAIwAiwCKAIkAiACGAIUAhACBAH4AewB5AHUAcgBvAGwAaABlAGAAXwBcAFkA
VQBRAE8ATQBLAEYARABCAEAAPQA8ADoAOQA5ADkAOAA3ADQANAAzADMAMwAzADMAMwAy
ADEAMAAvAC8ALwAvAC8AMAAwADAAMAAwAC8ALwAvAC4ALgAuAC4AMAAwADAAMAAwADAA
MAAwADAAMAAvAC4ALgAtAC0ALQArACsAKwArACsAKwArACsAKgAqACoAKgAoACgAKAAo
ACgAJwAnACcAJwAmACYAJgAmACUAIwAiACQAIwAjACQAIgAhACEAIQAjACMAIwAjACEA
IQAiACIAIQAhACIAIgAgACAAIAAgACAAIAAgAB8AHwAfAB8AHwAfAB4AHgAeACAAIAAg
ACAAIAAgACAAIAAgAB8AHgAdAB0AHQAdAB4AHgAdABwAHAAcABwAHAAcABoAGgAbABwA
HAAcABwAHAAbABsAGwAbABsAHAAcABwAGwAbABsAGgAbABsAGwAbAB0AHQAdAB0AHAAc
AB0AHgAgACAAIAAfACAAIQAhACIAIwAjACIAIQAeAB4AHgAcABsAGwAdAB0AHAAcABwA
HQAdAA==
         </WaveFormData>
      </LeadData>
      <LeadData>
         <LeadByteCountTotal>10000</LeadByteCountTotal>
         <LeadTimeOffset>0</LeadTimeOffset>
         <LeadSampleCountTotal>5000</LeadSampleCountTotal>
         <LeadAmplitudeUnitsPerBit>4.88</LeadAmplitudeUnitsPerBit>
         <LeadAmplitudeUnits>��V</LeadAmplitudeUnits>
         <LeadHighLimit>2147483647</LeadHighLimit>
         <LeadLowLimit>268435456</LeadLowLimit>
         <LeadID>V3</LeadID>
         <LeadOffsetFirstSample>0</LeadOffsetFirstSample>
         <FirstSampleBaseline>0</FirstSampleBaseline>
         <LeadSampleSize>2</LeadSampleSize>
         <LeadOff>FALSE</LeadOff>
         <BaselineSway>FALSE</BaselineSway>
         <ExcessiveACNoise>FALSE</ExcessiveACNoise>
         <MuscleNoise>FALSE</MuscleNoise>
         <LeadDataCRC32>1269659928</LeadDataCRC32>
         <WaveFormData>
+v/6//r/+v/8//z//P/8//7//v/+//7/AAAAAAAAAQACAAIAAgACAAQAAwADAAMAAAAA
AAEAAQADAAMAAwADAAEAAQABAAAAAAD+//z/+//6//f/9//3//f/9//3//f/9v/2//b/
9P/2//b/9v/2//T/9P/z//P/9P/0//T/9P/z//P/8v/y//L/8v/y//L/8v/y//L/8v/y
//L/8f/x//H/8v/y//L/8v/y//L/8v/y//L/8v/y//T/9P/0//j//v8FAA0AFgAdACYA
LwA6AEMATABWAGQAdgCNAKMAqQCUAG0AQgAWAOj/t/+J/2X/Uv9N/0//V/9k/3H/f/+K
/5T/nf+q/7f/xf/K/9D/2f/f/+P/4v/m/+j/7P/w//H/9P/2//n/+P/4//n/+//9//7/
/v///wAAAQACAAIAAgADAAQABQAFAAYABwAIAAgACQAKAAsACwAMAA0ADQANAA4ADwAP
ABEAEQARABEAEwAUABUAFQAXABkAGQAaABkAGwAcAB0AHQAeAB8AIAAhACIAJAAlACYA
JwAoACsAKwAsACwALQAwADEAMwA0ADUANgA4ADkAOwA7AD4AQQBCAEMARABFAEUARgBI
AEgASgBLAEwATQBOAE8ATwBPAE8ATwBQAFAATwBPAE8ATwBRAFAATwBOAEwATABLAEkA
RwBEAEIAQAA9ADsAOAA2ADYANAAxAC8ALwAtACsAKgAmACQAIgAhACEAHwAeABwAHgAd
ABwAGgAaABgAGAAXABUAFAAUABQAFQAUABQAFAASABIAEQARABMAFAAUABQAFAATABMA
EwATABMAEwATABAAEAAQABAAEAAQAA4ADgAQABAADwAPAA8ADwAPAA4ADgANAA0ADQAN
AAwADAALAAsACwAKAAoADAAMAAsACwALAAoACgAKAAkACQAJAAkACQAIAAgACAAHAAcA
CAAIAAcABgAGAAYABgAFAAUABgAGAAYABgAEAAUABgAIAAkABgAFAAUABQAFAAYABgAF
AAcABwAHAAcABwAGAAYABgAGAAYABgAFAAcABwAHAAcABwAHAAcABgAGAAYABQAFAAYA
BgAGAAYABgAGAAYABgAJAAkACQAJAAsACwALAA0ADgAOAA4ADgAOAA8AEAAQABAAEAAQ
AA8ADwAPAA4ADgAPABEAEQARABEAEQARABEAEQAQAA4ADAAKAAkACAAFAAUAAwADAAMA
AwAFAAQABAAEAAIAAgACAAIAAgACAAIAAQABAAAAAAAAAP7///////7///8AAAEAAgAA
AAAAAAAAAAAAAAAAAP///f/9//7//v8AAAAAAAAAAAAAAAAAAAAAAAAAAAAAAAAAAAIA
CQAVAB4AIwAqADUAQABLAFQAXABqAHwAkQCrALsAsACNAGIAOAAIANf/p/97/2L/V/9X
/1//bP95/4f/lP+c/6X/tP/B/8v/0v/a/+P/6f/t/+7/8v/0//j/+v/7//7/AAABAAQA
BAAFAAcABwAIAAgACQAKAAsADAAMAAwADQAOAA8ADwAQABEAEgASABMAFAAVABUAFgAX
ABcAGQAaABsAGwAbABsAGwAbAB8AIAAhACEAHwAhACEAIgAjACUAJgAnACcAKAApACoA
KwAsAC4ALwAwADEAMgA1ADUANgA2ADcAOgA7AD0APgBBAEIARABFAEcARwBKAE0ATABN
AE4ATwBRAFIAVABUAFYAVwBYAFkAWABZAFkAWQBXAFcAWABYAFcAVwBXAFcAVQBUAFMA
UgBQAFAATwBNAEsASABGAEQAQQA/ADwAOgA6ADgANQAzADEALwAtACwAKgAoACYAJQAl
ACMAIgAgAB4AHQAcABoAGgAYABgAFwAXABYAFgAWABUAFAAUABQAEgASABEAEQARABIA
EgASABQAEwATABMAEQARABEAEQAQABAAEAAQAA4ADgAMAAwADgAOAA0ADQANAA0ADQAM
AAoACQAJAAkACwAKAAoACQAJAAkACAAIAAgACAAHAAcABQAEAAQABAADAAMAAwADAAMA
AgACAAIAAQABAAIAAgABAAAAAAAAAAIAAQABAAIAAgACAAIAAAD+//7///////7//f/9
//3//f/+//7//f/9//3//f/9//3//P/8//z//P/8//z/+//7//v/+//7//v/+//7//r/
+v/6//n/+f/6//r/+v/6//j/+P/4//j/+f/5//n/+f/5//n/+f/5//v//P/8//z//P/+
//7//v/+//7//v8BAAIAAgACAAIAAgABAAEA///+//7/////////////////////////
/P/6//j/9v/3//b/8//z//H/8f/x//H/8f/w//D/8P/w//D/8P/w/+7/7v/u/+3/7f/s
/+z/7P/s/+3/7f/s/+r/6v/q/+r/6v/q/+r/6v/q/+r/6v/p/+n/6f/q/+r/6v/q/+r/
6v/q/+r/6v/q/+r/6v/q/+r/7v/0//v/AwAMABMAHAAlADIAPQBIAFgAbACAAJkAqwCh
AH4AUQAmAPb/xP+R/2X/S/9A/z3/Q/9N/1z/af9z/3z/iP+V/6D/qf+z/7z/xP/L/83/
z//S/9b/2P/Y/9z/3//i/+T/5f/m/+b/5//p/+n/6v/q/+v/7P/t/+7/7v/u/+//8P/x
//D/8P/w//D/8v/z//T/9f/z//T/9f/1//f/+P/5//n/+//7//v/+//8//z//P/7//v/
/f/9//7///8BAAIAAwADAAQABQAGAAUABgAIAAkACgALAAwADwAPABAAEAARABQAFQAX
ABgAGQAaABwAHQAdAB0AIAAjACIAIwAkACUAJwAoACoAKgAsAC0ALgAvADAAMQAxADEA
MQAxADIAMgAvAC8ALwAvAC0ALAArACoAKgAqACkAJwAlACIAIAAeAB0AGwAYABYAEgAQ
AA0ACwALAAkABwAGAAQAAgAAAP///f/7//r/+P/2//X/9P/y//L/8P/w/+//7//u/+7/
7v/t/+z/7P/s/+z/7P/r/+v/6f/q/+r/6v/o/+f/5//n/+f/5//n/+f/5v/m/+b/5v/m
/+b/5P/k/+b/5v/l/+X/4//j/+P/4v/g/9//3//f/9//3v/e/93/3//f/97/3v/e/97/
3f/d/9v/2v/a/9r/2f/Z/9n/2f/Z/9j/2P/Y/9X/1f/W/9b/1//W/9b/1v/W/9X/1f/W
/9T/1P/U/9L/1P/U/9X/1f/U/9P/0//T/9H/0v/S/9H/0f/R/9H/0f/T/9L/0v/S/9D/
0P/Q/8//0f/R/9H/0f/R/9H/0f/Q/9D/0P/P/8//0P/Q/9D/0P/O/87/zv/O/9H/0f/R
/9H/0//T/9P/0//V/9T/1P/U/9T/1P/V/9b/1v/W/9j/2P/X/9f/1f/U/9T/1f/V/9X/
1f/V/9X/1f/V/9X/1v/U/9L/0P/N/8z/yf/J/8n/yf/J/8n/yf/I/8j/yP/G/8b/xv/G
/8T/xP/E/8P/xf/E/8T/xP/C/8P/w//C/8T/xP/E/8T/xP/E/8T/xP/E/8T/xP/D/8P/
w//E/8T/xv/G/8b/xv/E/8T/xP/E/8b/xv/G/8b/yv/O/9f/3//o/+3/+P8DAA4AGQAi
ACwAPABOAGMAeQB/AGgAQQAWAOr/wv+T/2P/Q/8y/yn/Lf81/0D/T/9b/2b/bv95/4T/
kf+d/6b/rP+z/7n/vf++/8L/xv/I/8j/zf/Q/9T/1f/W/9b/1//Z/9n/2v/a/9v/3v/f
/+D/4P/g/+H/4v/j/+P/5P/l/+b/6P/p/+r/6//t/+7/7//v/+3/7v/v/+//8f/x//H/
8f/z//T/9f/1//X/9//3//j/+//9//7//////wAAAQACAAMABAAGAAcACAAJAAoADQAN
AA4ADgAPABIAEwAVABYAGQAaABwAHQAfAB8AIgAlACQAJQAmACcAKQAqACwALAAsAC0A
LgAvADAAMQAxADEAMQAxADIAMgAxADEAMQAxADMAMgAxADAALAAsACsAKQApACYAJAAi
ACEAHwAcABoAGAAWABMAEQARAA8ADQAMAAgABgAEAAMAAQD///7//P/8//v/+v/4//b/
9P/0//P/9P/0//X/9v/1//T/9P/0//L/8v/x//H/8f/y//L/8v/0//P/8//z//H/8f/x
//H/8P/w//D/8P/y//L/8P/w/+7/7v/t/+3/7f/t/+3/7P/s/+v/6//r/+v/6v/q/+n/
6f/p/+j/6P/m/+b/5f/l/+f/5v/m/+b/5f/l/+X/5f/l/+T/5P/k/+H/4f/i/+L/4//i
/+L/4v/i/+H/4f/i/+L/4v/i/+D/4P/g/+H/4f/g/9//3//f/9//4P/g/9//4f/h/+H/
4f/h/+D/4P/g/+D/4P/g/9//4f/h/+H/4f/f/9//3//e/+D/4P/f/9//4v/i/+L/4v/i
/+L/4v/i/+X/5f/o/+b/5v/m/+b/5//o/+j/6P/p/+r/6v/r/+n/6P/o/+n/6f/p/+n/
6f/p/+n/6f/p/+r/6P/m/+T/5f/k/+H/4f/f/9//3//f/+H/4P/g/+D/3v/e/97/3v/e
/97/3v/d/93/3P/c/9z/3v/f/9//3v/c/9z/3P/c/9z/3P/c/9z/3v/e/97/3f/d/93/
3v/e/97/3v/e/97/4P/g/+D/4P/g/+D/4P/g/+L/6P/x//v/AgAJABAAGwAoADUAPgBI
AFoAcgCJAJ8AoQCIAF0ANAAMAN7/q/97/1f/Rv9B/0P/Tf9Y/2X/cf96/4T/kf+c/6f/
sf+6/8L/yf/N/9H/1P/Y/9r/3P/e/+P/5P/m/+n/6P/o/+n/6//t/+7/7v/v//D/8f/y
//L/9P/1//b/9//3//j/+f/6//r/+//8//3///8AAAEAAQABAAIAAwADAAcABwAHAAcA
BwAIAAkACQALAA0ADQAOAA8AEQASABMAEwAUABUAFgAXABgAGgAbABwAHQAeACEAIwAk
ACQAJQAqACsALQAuADEAMgA0ADUANQA1ADgAOwA8AD0APgA/AEEAQgBEAEQARgBHAEgA
SQBIAEkASQBJAEkASQBKAEoASQBJAEkASQBJAEgARwBGAEQARABDAEEAQQA+ADwAOgA5
ADcANAAyADAALgArACkAKQAnACUAJAAiACAAHgAdAB0AGwAaABgAGAAXABYAFAASABAA
EAAPABEAEAAQABAAEQAQABAAEAAQABAADwAPAA8AEAAQABAAEAAPAA8ADwARABEAEQAR
ABAAEAAQABAAEgASABAAEAAQABAADwAPAA8ADwAPAA4ADgANAA0ADQALAAoACgAJAAkA
CQAIAAgACgAKAAkACQAHAAYABgAGAAUABQAFAAUABQAEAAQABAADAAMABAAEAAMAAgAC
AAIAAAD/////AAACAAIAAgAAAAAAAAABAAEAAAD////////9//7//v/9//3//f/9//3/
///+//7//v/8//z//P/7//z//f/+////AQADAAMABAAEAAQABAAEAAQABwAIAAgACAAK
AAoACQAJAAcABgAGAAcABwAHAAcABwAJAAkACQAJAAgABgAEAAIA///+//v/+//5//n/
+f/5//v/+v/6//r/+P/4//j/+P/4//j/+P/3//X/9P/0//T/9P/1//X/9P/2//b/9v/2
//b/9v/2//b/9v/2//b/9f/1//X/9v/2//b/9v/2//b/9v/2//b/9v/2//b/9v/2//j/
/v8HAA8AFgAdACYAMQA+AEkAVABiAHgAlACzAM0AzwC2AI0AYAAwAP7/yf+T/2n/Vv9T
/1f/Yf9u/33/h/+Q/5r/p/+0/73/w//M/9T/2//f/+H/4v/m/+z/7v/u//H/9v/2//X/
+P/4//n/+//7//z//P/9//7///8AAAAAAgADAAQABQADAAQABQAGAAYABwAIAAkACQAK
AAsACwALAAwADQANAA8ADwAPAA8AEQASABMAEwATABUAFQAWABkAGwAcAB0AGwAcAB0A
HgAhACIAJAAlACYAJwAoACsALQAuAC4ALwAyADMANQA2ADkAOgA8AD0APwA/AEIARQBG
AEcASABJAEkASgBMAEwATgBPAFAAUQBQAFEAUQBRAFEAUQBSAFIAUQBRAFEAUQBQAE4A
TABKAEYARgBFAEMAQQA+ADwAOgA5ADcANAAyAC4ALAApACcAJwAlACMAIgAgAB4AHAAb
ABkAFwAWABQAFAATABIAEAAQAA4ADgANAA0ADAAMAAwADQAMAAwADAAKAAoACQAJAAkA
CgAKAAoADAALAAsACwALAAsACwALAAoACgAKAAoACgAKAAgACAAIAAgABwAHAAcABwAH
AAYABgAFAAUABQAFAAQABAADAAMAAwACAAIAAgACAAEAAQABAAAAAAAAAP//////////
///+//7//v//////AAAAAP3//P/8//z//P/7//v//P/8//z//P/6//r/+v/7//v/+P/3
//f/9//1//b/9v/1//X/9f/1//X/9f/0//T/9P/2//b/9v/1//X/9f/1//X/9//3//f/
9v/6//r/+f/8//r/+v/6//r//f/+//7//v8AAAAA//////3//P/8//3//f/9//3//f/9
//3//f/9//r/+P/2//T/9f/0//H/8f/x//H/8f/x//H/8P/w//D/7v/u/+7/7v/s/+z/
7P/r/+3/7P/s/+z/7P/t/+3/7P/s/+z/7P/s/+r/6v/q/+r/7P/s/+z/6//r/+v/7P/s
/+z/7P/s/+z/7P/s/+z/7P/s/+z/7P/s/+7/8v/3/wEACgAPABYAIQAuADkAQgBOAGIA
eACRAKkArwCcAHMAQAASAOD/rf97/1H/PP85/z3/R/9Y/2v/d/+C/4z/mf+o/7X/v//G
/87/1f/Z/93/4P/i/+T/5v/q/+3/7v/y//P/9P/0//X/9//5//r/+v/7//z//f/+//7/
/v///wAAAQABAAIAAwAEAAQABQAGAAcABwAIAAkACQALAAwADQANAA8ADwAPAA8AEQAS
ABMAEwATABUAFQAWABkAGwAcAB0AHQAeAB8AIAAhACIAJAAlACYAJwAoACsALwAwADAA
MQA0ADUANwA4ADsAPAA+AD8AQQBBAEQARwBKAEsATABNAE8AUABSAFIAUgBTAFQAVQBW
AFcAVwBXAFcAVwBYAFgAVwBXAFcAVwBVAFQAUwBSAE4ATgBNAEsASQBGAEQAQgBBAD8A
PAA6ADYANAAxAC8ALQArACkAKAAoACYAJAAjACEAHwAeABwAHAAbABoAGAAYABYAFgAV
ABUAFAAUABQAFQAUABQAFAASABIAEQARABEAEgASABIAEgARABEAEQARABEAEQARABAA
EAAQABAAEAAQAA4ADgAQABAADwAPAA8ADwAPAA4ADgANAA0ADQANAAwADAALAAsACwAK
AAoACgAKAAkACQAJAAgACAAIAAcABwAHAAcABwAGAAYABgAFAAUABgAGAAUABAAEAAQA
BAADAAMABAAEAAQABAACAAIAAgADAAMABAADAAMAAwABAAIAAgABAAMAAwADAAMAAwAC
AAIAAgACAAIAAgABAAEAAQABAAEAAwADAAMAAgAEAAQAAwADAAQABAAEAAQABgAIAAgA
CAAIAAoACgAKAAoADQAOAA4ADgAQABAADwAPAA0ADAAMAA0ADQANAA0ADQAPAA8ADwAP
AAwACgAIAAYAAwACAP///////////////////v/+//7//v/+//7//v/+//7//v/9//v/
+v/6//r/+v/7//v/+v/6//r/+v/6//r/+v/6//r/+v/6//r/+f/7//v//P/8//z//P/8
//z//P/8//z//P/8//z//P/8//7/AAAFAA8AGAAfACQALQA4AEcAUgBcAG4AhgCdALMA
wQCwAIcAVgAmAPL/v/+P/2n/UP9F/0f/Uf9g/2//ff+I/5L/n/+u/7v/w//O/9r/4//n
/+n/7P/w//L/9P/4//v/AAACAAMABAAEAAUABwAJAAoACgALAAwADQAOAA4ADAANAA4A
DwARABIAEwAUABQAFQAWABcAFwAYABkAGQAZABoAGwAbAB0AHQAdAB0AHwAgACEAIQAj
ACUAJQAmACcAKQAqACsAKwAsAC0ALgAvADAAMgAzADIAMwA0ADcAOQA6ADoAOwA+AD8A
QQBCAEcASABKAEsATQBNAFAAUwBUAFUAVgBXAFkAWgBcAFwAXgBfAGAAYQBiAGMAYwBj
AGMAYwBkAGQAYwBjAGMAYwBjAGIAYQBgAF4AXgBdAFsAVwBUAFIAUABNAEsASABGAEQA
QgA/AD0AOwA5ADcANgA2ADQAMgAxAC0AKwAqACgAKgApACgAJgAkACIAIgAhAB8AHgAe
AB4AHQAcABwAHAAeAB4AHQAdABsAHAAcABwAGgAZABkAGQAZABkAGQAZABgAGAAYABgA
GAAYABYAFgAWABYAFQAVABMAEwATABIAEgARABEAEQARABAAEAAPAA8ADwAOAA4ADgAO
AA0ADQANAAwADAAMAAsACwALAAsACwAKAAoACgAJAAkACgAKAAkACAAIAAgACAAHAAcA
CAAGAAYABgAEAAYABgAHAAcABAADAAMAAwADAAQABAADAAMAAwADAAMAAwACAAIAAgAC
AAIAAgABAP//////////AQABAAEAAAAAAAAA//////7//v/+//7//v/+//7//v//////
////////////////AQAAAP7///8AAAEAAgADAAQABAAEAAQABAADAAMAAwACAAIAAwAF
AAUABQAFAAQAAwACAAEA/v/8//r/+P/3//b/8//z//H/8f/x//H/8f/w//D/8P/w//D/
8P/w/+7/7v/u/+3/7f/s/+z/7P/q/+v/6//q/+r/6v/q/+r/6v/q/+r/6v/o/+j/6P/n
/+f/5//o/+j/6P/o/+j/6P/o/+j/6P/o/+j/6P/o/+j/7P/u//P//f8IAA8AFgAdACoA
OQBGAFAAZAB6AI8ApQCtAJoAcQBCABQA5P+v/3v/Vf9C/zf/N/9B/0z/Wf9n/3L/fv+J
/5T/n/+n/7L/vv/H/8v/z//S/9T/1v/Y/9r/3f/g/+L/5f/o/+j/6f/r/+v/7P/s/+3/
7v/v//D/8P/w//H/8v/z//H/8v/z//T/9P/1//b/9//5//r/+//7//v//P/9//3//f/9
//3//f///wAAAQABAAMABQAFAAYABQAHAAgACQAJAAoACwAMAA8AEAASABMAFAAVABYA
GQAbABwAHAAdACAAIQAjACQAJwAoACoAKwArACsALgAxADIAMwA0ADUAOQA6ADwAPAA8
AD0APgA/AEIAQwBDAEMAQwBDAEQARABFAEUARQBFAEUARABDAEIAQABAAD8APQA9ADoA
OAA2ADUAMwAwAC4ALAAqACcAJQAhAB8AHQAcABoAGAAWABUAEwARABAADgAOAA0ADAAK
AAgABgAGAAUABQAEAAQABAABAAAAAAAAAAIAAgABAAEA//8AAAAAAAAAAP////////3/
/f/9//3//v/+//7//v/+//7//P/8//r/+v/5//n/+//7//v/+v/6//n/+f/5//n/+P/4
//f/9//3//b/9v/0//T/8//z//X/9P/0//T/9f/1//X/9f/z//L/8v/y//H/8f/y//L/
8//y//L/8v/w/+//7//w//D/8P/w/+7/7v/u/+//7//w/+//7//v/+//8P/w/+//7f/t
/+3/7f/t/+z/7P/s/+z/7P/s/+v/6//r/+v/6//r/+v/6//q/+r/6v/p/+n/6P/o/+j/
6P/o/+j/6P/o/+n/6f/p/+n/5//n/+f/5//o/+r/6//s/+7/7v/s/+7/7v/u/+7/7v/u
//H/8v/y//L/8P/w/+//7//v/+7/7v/v/+//7//v/+//7//v/+//7//u/+z/6v/o/+f/
5v/j/+P/4f/h/+H/4f/j/+L/4v/i/+D/4P/g/+D/3v/e/97/3f/b/9r/2v/a/9r/2//b
/9r/3P/c/9z/3P/c/9z/3P/c/9r/2v/a/9n/2f/Z/9r/2v/a/9r/2v/a/9r/2v/a/9r/
2v/a/9r/2v/e/+T/7f/1/wAABwAOABcAIgArADQAPgBMAFwAcwCDAHkAWgAzAAoA3v+w
/3//Vf89/zD/Lf8x/zv/SP9V/2H/bP92/4H/jv+Z/6H/qv+0/7v/v//B/8T/xv/K/8z/
zv/T/9T/1v/b/9z/3P/d/9//4f/i/+L/4//j/+P/4//i/+T/5f/m/+f/6f/q/+v/7P/q
/+v/7P/t/+3/7v/v/+//7//w//H/8f/z//P/8//z//X/9v/3//f/9f/3//f/+P/5//v/
/P/9//3//v///wAAAwAEAAYABwAGAAcACAALAA8AEAAQABEAFAAVABcAGAAbABwAHgAf
AB8AHwAiACUAJgAnACgAKQArACwALgAuAC4ALwAwADEAMAAxADEAMQAxADEAMgAyAC8A
LwAvAC8ALwAuAC0ALAAqACoAKQAnACcAJAAiACAAHwAdABoAGAAWABQAEQAPAAsACQAH
AAYABAACAAAA///7//n/+P/2//j/9//2//T/8v/w//D/7//v/+7/7v/u/+3/7P/s/+z/
7P/s/+v/6//s/+7/7//w/+7/7f/t/+3/6//r/+v/6//s/+z/7P/s/+z/7P/q/+r/6v/q
/+n/6f/p/+n/6f/o/+j/5//n/+f/5//m/+b/5f/l/+X/5P/k/+T/5P/j/+P/4//i/+L/
4v/h/+H/4f/h/9//3v/e/97/3//f/+D/4P/h/+D/4P/g/+D/3//f/+D/3v/e/97/3P/c
/9z/3f/d/9z/2//b/9v/2//c/9z/2//b/9v/2//b/9v/2v/a/9r/3P/c/9z/2//b/9v/
2//b/9n/2f/Z/9j/2v/a/9n/2f/c/9z/3P/c/9r/2v/a/9r/2//b/9v/2//d/93/3f/d
/93/3v/e/97/4P/k/+L/4v/i/+L/4v/j/+T/5P/k/+T/5P/j/+P/4//i/+L/4//j/+P/
4//j/+P/4//j/+P/4v/g/97/3P/d/9z/2f/Z/9n/2f/Z/9n/2f/Y/9j/2P/Y/9j/2P/Y
/9j/2P/Y/9f/1//W/9b/1v/W/9f/1//W/9b/1v/W/9b/1v/W/9b/1v/W/9b/1v/V/9X/
1f/W/9b/1v/W/9b/1v/W/9b/1v/W/9j/2P/Y/9j/2v/g/+n/8//6/wMACgATAB4AKQAw
ADgARgBaAHMAhwCNAHoAUwAmAPr/zv+h/3P/Tf86/zP/M/87/0j/Vf9j/2z/dv+B/47/
mf+h/6r/tP+7/8H/xf/G/8r/zP/O/9D/0//Y/9r/2//e/97/3//h/+H/4v/i/+P/5P/l
/+b/5v/o/+n/6v/r/+v/7P/t/+7/7P/t/+7/7//v//D/8f/x//P/9P/1//X/9f/1//X/
9f/3//j/+f/5//v//f/9//7//f///wAAAQABAAIAAwAEAAUABgAIAAkACgALAAwADwAR
ABIAEgATABgAGQAbABwAHQAeACAAIQAjACMAJgApACoAKwAsAC0ALQAuADAAMAAyADMA
NAA1ADQANQA1ADUANQA1ADYANgA1ADUANQA1ADMAMgAxADAALgAuAC0AKwArACgAJgAk
ACMAIQAeABwAGgAYABUAEwARAA8ADQAMAAoACAAGAAUAAQD///7//P/8//v/+v/4//j/
9v/2//X/9//2//b/9v/1//T/9P/0//T/9P/z//P/8//0//T/9P/2//X/9f/1//X/9f/1
//X/9v/2//b/9v/0//T/8v/y//T/9P/z//P/8f/x//H/8P/w/+//7//v//H/8P/w/+//
7//v/+7/7v/u/+7/7f/t/+3/7P/s/+z/6//r/+v/6//r/+r/6v/q/+f/5//o/+j/6f/o
/+j/6P/o/+f/5//o/+j/6P/o/+b/5v/m/+f/5//m/+X/5f/l/+f/6P/o/+f/5//n/+f/
5//p/+j/6P/o/+r/6v/q/+n/6f/p/+n/6f/p/+n/6f/o/+j/6P/n/+f/6v/q/+r/6v/q
/+r/6v/q/+n/6f/p/+n/6f/p/+n/6f/p/+r/6v/q/+z/7P/s/+z/7v/v/+//7//w//D/
8v/y//L/8v/z//T/9P/0//L/8v/x//H/8//y//L/8//x//H/8f/x//H/8f/x//H/7v/s
/+r/6P/p/+j/5f/l/+X/5f/l/+X/5f/k/+T/5P/i/+L/4v/i/+D/4P/g/9//4f/g/+D/
4P/g/+H/4f/g/97/3v/e/97/3v/e/97/3v/g/+D/4P/f/93/3f/e/97/3v/e/97/3v/e
/97/3v/e/+D/4P/g/+D/4v/o//P/+/8CAAsAFAAfACwANwBCAFAAZACAAJ0AtwC9AKQA
ewBSACgA+P/B/4v/X/9M/0X/R/9P/1z/a/93/37/iP+T/6D/q/+x/7j/wP/H/8v/z//Q
/9T/2P/Y/9r/3f/g/+L/5f/m/+b/5//p/+n/6v/q/+v/6v/r/+z/7P/s/+3/7v/v/+//
8P/x//L/8P/x//L/8//1//b/9//3//f/+P/5//n/+//7//v/+//9//7/////////AQAB
AAIAAwAFAAYABwAJAAoACwAMAAsADAAOAA8AEgATABQAFwAZABoAGgAbAB4AHwAhACIA
IwAkACYAJwApACkALAAvADAAMQAyADMAMwA0ADYANgA4ADkAOgA7ADoAOwA7ADsAOwA7
ADwAPAA5ADkAOQA5ADkAOAA3ADYAMgAyADEALwAvACwAKgAoACcAJQAiACAAHgAcABkA
FwAXABUAEwASAA4ADAAKAAkACQAHAAYABAACAAEAAAD+//7//P/8//v/+//6//r/+v/5
//j/+P/4//r/+v/5//n/9//4//j/+P/4//f/9//3//f/9//3//f/+P/4//j/+P/4//j/
9v/2//b/9v/1//X/9f/1//X/9P/0//P/8//z//X/9P/0//P/8f/x//D/8P/w//D/7//v
/+//7v/u/+7/7//v/+//7//t/+z/7P/s/+v/6//s/+z/6//q/+r/6v/q/+n/6f/q/+r/
6v/q/+j/5v/m/+f/5//o/+f/5//n/+f/6P/o/+f/5//n/+f/5//n/+b/5v/m/+T/5P/k
/+P/5f/l/+X/5f/l/+X/5f/k/+b/5v/l/+X/5P/k/+T/5P/k/+T/5P/k/+P/4//j/+P/
5f/l/+X/5f/j/+T/5P/k/+T/5P/k/+T/5P/l/+X/5f/k/+T/5P/k/+X/5v/n/+j/6P/o
/+j/6P/q/+r/6//r/+z/7P/s/+z/7P/s/+z/7P/s/+z/7P/q/+z/6//r/+v/6//s/+3/
7v/r/w==
         </WaveFormData>
      </LeadData>
      <LeadData>
         <LeadByteCountTotal>10000</LeadByteCountTotal>
         <LeadTimeOffset>0</LeadTimeOffset>
         <LeadSampleCountTotal>5000</LeadSampleCountTotal>
         <LeadAmplitudeUnitsPerBit>4.88</LeadAmplitudeUnitsPerBit>
         <LeadAmplitudeUnits>��V</LeadAmplitudeUnits>
         <LeadHighLimit>2147483647</LeadHighLimit>
         <LeadLowLimit>268435456</LeadLowLimit>
         <LeadID>V4</LeadID>
         <LeadOffsetFirstSample>0</LeadOffsetFirstSample>
         <FirstSampleBaseline>0</FirstSampleBaseline>
         <LeadSampleSize>2</LeadSampleSize>
         <LeadOff>FALSE</LeadOff>
         <BaselineSway>FALSE</BaselineSway>
         <ExcessiveACNoise>FALSE</ExcessiveACNoise>
         <MuscleNoise>FALSE</MuscleNoise>
         <LeadDataCRC32>1356166043</LeadDataCRC32>
         <WaveFormData>
8P/w//D/8P/y//L/8v/y//T/9P/0//T/9v/2//b/9v/5//n/+f/5//n/+f/5//n/+f/5
//n/+//7//v/+//9//v/+v/5//n/9v/1//P/8v/x/+//7//u/+7/7v/u/+7/7v/t/+3/
6//t/+3/7f/r/+n/6P/o/+j/6P/o/+j/6P/o/+j/6P/n/+f/5//n/+f/5//n/+f/5//n
/+X/5f/l/+b/5v/n/+f/5//n/+f/5//l/+X/5f/l/+f/5//n/+n/7v/v//D/9v8AAA4A
HwAzAEcAXQB2AJkAxgD1AB4BMwEqAQoB3ACtAHMANgD7/8j/qf+V/4r/h/+J/47/lf+Z
/57/o/+r/7X/wP/F/8j/zv/U/9X/1f/Y/9n/2v/d/97/4P/h/+P/4//j/+P/5P/m/+b/
5//o/+f/6P/o/+n/6f/p/+v/7P/u/+7/7v/v/+//7//v//H/8v/y//P/8//x//H/8v/z
//P/8//z//P/9f/2//f/9//2//j/+f/5//r/+v/7//z/+//8//3//f///wAAAQACAAEA
AgADAAQABgAHAAcABwAIAAoACwALAAwADQANAA0ADwAQABEAEwASABIAFAAVABYAFgAY
ABsAGwAbABwAHQAdAB0AHgAeAB8AIAAgACAAHgAeAB4AHwAfAB4AHgAeAB4AHQAcABwA
GwAZABkAGQAVABUAFAATABQAFAATABIAEQAQABAADgANAA0ADAAKAAsACQAJAAYACAAG
AAUABAAEAAMAAgACAAEAAAAAAP7/AAD////////9//3//P/8//z//P/8//z/+v/6//r/
+v/6//r/+v/6//f/9//3//f/9//3//b/9v/3//f/9//3//f/9//1//T/9P/0//T/9P/0
//T/8//z//P/8//y//L/8v/x//H/8f/x//H/8v/z//H/8f/x//H/8f/x//D/8P/v/+//
7//v/+z/7P/s/+z/7f/t/+7/7v/u/+7/7v/t/+//7//v/+7/7v/u/+7/7P/u/+//7//v
/+//7//v/+7/7P/s/+z/7P/u/+7/7//v/+3/7f/t/+3/7v/v//D/8f/x//H/8f/w//D/
8P/w//D/8v/y//L/8v/y//L/8v/z//X/9f/1//j/+P/2//b/9v/2//j/+f/5//n/+f/5
//n/+f/5//n/+f/5//v/+//7//v//f/9//z/+//9//r/+f/3//b/8//x//H/8P/w//D/
8P/w//D/7//v/+3/7f/t/+3/7f/t/+z/7P/q/+r/6v/q/+r/6v/q/+r/6f/p/+n/6f/p
/+n/6f/p/+n/6f/n/+f/5//o/+j/6f/p/+n/6f/p/+n/6f/p/+n/6f/p/+n/6f/r/+z/
7//0//b//P8IABcAKQA/AFUAagCLALIA4QAOAS8BNAEaAfAAwQCJAEoADwDY/7P/nf+Q
/4v/jf+Q/5n/nf+g/6f/sf+5/8D/xf/K/9D/1v/Z/9v/3P/d/+D/4//k/+T/5f/n/+n/
6f/p/+r/6v/q/+v/7P/t/+7/7v/v//H/8f/z//T/9P/0//T/9f/1//X/9f/3//j/+P/5
//n/+f/5//r/+//7//v/+//7//z//v8AAAEAAQACAAIAAQACAAIAAwAEAAUABgAHAAcA
CQAKAAsADAALAAwADQAOABAAEQARABEAFAAWABcAFwAZABsAHAAdAB0AHgAfACEAIAAg
ACIAIwAiACIAJAAnACkAKQAqACsAKQApACoAKgArACwALAAsACwALAAsAC0ALQAsACwA
LAAqACkAKAAoACkAJwAnACcAJQAlACQAIwAiACIAIQAgAB8AHgAeABwAGwAbABoAGAAZ
ABcAFwAUABQAEgARABAAEAAPAA4ADgANAAwADAAKAAoACQAJAAkACQAJAAgACAAIAAgA
CAAIAAgACAAIAAgABgAGAAYABgAHAAcABwAHAAUABQAEAAQAAwADAAMAAwAFAAUAAwAC
AAIAAgACAAIABAAEAAMAAwADAAMAAgACAAIAAQABAAEA/v/9//3//f/9//3//f/9//3/
/f/8//z/+//7//v/+//6//r/+v/6//n/+f/6//r/+v/6//r/+f/7//v/+//6//r/+v/6
//j/+P/5//n/+f/5//n/+f/4//b/9v/2//b/9v/2//f/9//3//f/9//3//f/9//3//f/
9f/1//X/9P/2//b/9v/2//b/9v/2//b/+P/4//j/+f/5//n/+f/6//v/+//8//z//f//
//7//P/8//z//P/9////AAABAP////////////////////8BAAEAAQABAAUABQAEAAMA
AQD+//3/+//8//n/9//3//b/9v/2//b/9P/0//P/8//z//P/8//z/+//7//u/+7/7P/s
/+z/7P/u/+7/7v/u/+v/6//r/+v/6//r/+v/6//r/+v/6f/p/+v/7P/s/+3/6//r/+v/
6//t/+3/7f/t/+3/7f/t/+3/7//w//P/9v/+/wgAGAApAD0AUwBvAJAAuQDmABUBNgE5
ARwB8gDCAIkASwAOANn/sv+d/5H/iv+L/4//lv+Z/5v/pP+t/7P/u//C/8n/0P/S/9T/
1f/V/9r/2//c/9//4v/k/+X/5f/l/+X/5f/m/+b/5v/n/+j/6f/q/+r/6//r/+v/7f/u
/+7/7v/u/+//8f/x//H/8//y//L/8//z//P/8//0//X/9//3//f/9//2//b/9v/1//b/
+P/5//n//P/8//3//v/9//7/////////AAABAAIAAwAEAAUABgAIAAkACQAJAAwADgAP
AA8ADwARABIAEwARABIAEwAVABQAFAAWABcAGAAYABoAHQAfAB8AIAAhACMAIwAkACQA
IwAkACQAJAAiACIAIgAjACEAIAAgACAAIgAhACAAIAAfAB0AHQAdABsAGwAaABkAGAAY
ABcAFgATABIAEgAQAA8ADwAOAAwACQAHAAcABAAEAAIAAQAAAP7//f/8//z/+//6//r/
+P/6//n/+f/5//f/9//2//b/9v/2//b/9v/1//T/8//y//L/8v/y//L/8f/x//H/8f/v
/+//7v/u/+//7//v/+//7//v/+3/7P/s/+z/7P/s/+r/6v/p/+n/6//r/+r/6v/q/+n/
6f/p/+j/5//n/+f/5v/l/+T/4//k/+X/5f/m/+P/4//j/+P/5P/k/+T/5P/j/+P/5P/k
/+L/4v/i/+H/4f/h/+H/4P/g/+D/4P/e/97/3//f/9//3//f/9//3v/e/97/3v/e/9z/
3P/d/93/3f/d/93/3f/f/9//3//f/9//3//f/97/3P/c/9z/3P/c/9z/3P/c/97/3v/e
/9//3//f/9//4P/h/+L/4v/i/+L/4v/i/+P/4//j/+X/5f/l/+X/4//j/+P/4//l/+X/
5f/l/+X/5f/k/+P/5f/i/+H/3//e/9v/2f/Z/9j/2P/Y/9j/1v/W/9X/1f/R/9H/0f/R
/9H/0f/Q/9D/zv/O/87/zv/O/87/zv/O/8//z//P/8//0f/R/9H/0f/R/9H/z//P/8//
0P/Q/9H/0//T/9P/0//R/9H/0f/R/9P/0//T/9P/1f/Y/93/4P/k/+z//P8PACMAOQBP
AGgAjQC6AOcAEAEhARYB8gDGAJUAXwAiAOf/vP+f/4v/gv9//4H/hv+L/4//lP+b/6P/
q/+y/7n/vv/E/8j/y//L/87/0f/Q/9H/1P/Y/9n/2//b/9v/2//c/97/3v/f/+D/4//k
/+T/5f/j/+P/5f/m/+b/5v/m/+f/5//n/+f/6f/s/+z/7f/t/+3/7f/u/+//7//v/+//
7//v//D/8f/x//D/8v/z//P/9f/2//j/+v/5//r/+//7//v//P/9//7/AQACAAMABAAE
AAUABQAFAAgACgALAAsADAANAA0ADQAOABAAEgAVABQAFAAWABcAGAAYABoAHQAbABsA
HAAdAB8AHwAgACAAHwAgACAAIAAiACIAIgAjACMAIgAiACIAIAAfAB4AHgAdABsAGwAb
ABsAGwAaABkAGAAYABcAFgATABIAEgAQAA8ADwAOAAwACwAJAAkABgAGAAQAAwACAAAA
///+//7//v/+/////v/+//3//f/9//v/+//6//r/+v/6//r/+v/8//z//P/8//r/+v/6
//r/+//7//v/+//7//v/+v/6//n/+f/5//n/+f/5//f/9v/2//b/9v/2//b/9v/1//X/
9f/1//T/9P/y//H/8f/x//D/7//v/+//7f/t/+3/7f/v/+//7v/u/+3/7f/t/+3/7P/s
/+z/7P/r/+v/7P/s/+z/7P/s/+v/6f/p/+n/6P/q/+r/6v/o/+j/6f/p/+n/6f/p/+n/
6P/o/+j/6P/o/+j/6P/p/+n/5//n/+f/5//n/+f/5//n/+n/6f/p/+j/6v/q/+r/6v/q
/+r/6v/q/+7/7v/u/+7/7v/u/+7/8P/x//H/8f/x//H/8f/x//H/8f/x//H/9f/1//X/
9f/1//X/9P/z//X/8v/x/+//8P/t/+v/6//o/+j/6P/o/+j/6P/n/+f/5//n/+f/5//l
/+X/5P/k/+T/5P/k/+T/4v/i/+L/4v/h/+H/4f/h/+P/4//j/+P/4//j/+H/4f/h/+L/
4v/j/+P/4//j/+P/5f/l/+X/5f/l/+X/5f/l/+f/6P/r//D/9v8AAAwAGwAzAEkAXwB8
AKMA0AABASYBNwEmAQIB2ACpAG8ALgDz/8b/q/+Z/47/jf+P/5T/l/+b/6D/qf+v/7f/
wP/F/8z/0P/U/9X/1//c/93/3v/f/+L/5P/l/+X/5//n/+f/6P/o/+j/6f/q/+v/7P/s
/+3/7//v//H/8v/y//L/8v/z//P/8//z//X/+P/4//n/+f/5//n/+v/7//v/+//7//v/
+//8//3//f/+/wAAAQABAAIAAgADAAQABQAGAAcABwAJAAoACwAMAA0ADgAPABAAEgAT
ABMAEwAWABgAGQAZABsAHQAeAB8AHQAeAB8AIQAkACQAJgAnACYAJgAoACsAKQApACoA
KwAtAC0ALgAuAC0ALgAuAC4AMAAwADAAMQAvAC4ALgAuAC4ALQAsACwALQArACsAKwAp
ACkAKAAnACYAJgAlACQAJQAkACQAIgAfAB8AHgAcABwAGwAcABoAGgAYABcAFgAUABMA
EgASABMAEgASABAAEgARABEAEQARABEAEAAQABIAEgASABIAEAAQABAAEAASABIAEgAS
ABEAEQARABEAEwATABIAEgARABEAEQARABEAEQAPAA4ADgAOAA4ADgAMAAwACwALAAsA
CwAKAAoACgAJAAkACQAIAAcABwAHAAUABQAFAAUABQAFAAQABAADAAMAAwADAAQABAAE
AAQAAwADAAQABAACAAIAAgABAAMAAwADAAIAAgACAAIAAAAAAAEAAQABAAEAAQABAAAA
AAAAAAAAAAD+//7//////wEAAQABAAEAAwAFAAUABQAEAAYABgAGAAYABgAHAAcABwAJ
AAkACQAJAAcABwAHAAcACQAJAAkACQANAA0ADAALAAkABgAFAAMAAAD9//v/+//6//r/
+v/6//z//P/7//v/9//3//f/9//3//f/9v/2//T/9P/0//T/9P/0//T/9P/z//P/8//z
//P/8//z//P/8//z//H/8f/x//L/8v/z//P/8//z//P/8//z//P/8//z//P/8//z//X/
+P/5//z/AgAKABYAKQA9AFMAaQCGAKsA3AAPATgBRwE4ARYB6gC3AHsAPAABAND/s/+l
/57/nf+f/6b/qf+r/7D/t//B/8f/yv/R/9b/2v/e/9//3//i/+f/5v/l/+j/7P/r/+v/
7f/t/+3/7v/u/+7/7//w//H/8v/y//P/8//z//X/9v/0//T/9P/1//f/9//3//n/+P/4
//n/+f/5//n/+v/7//3//f/9//3//f/+//////8AAAIAAwADAAQABAAFAAYABQAGAAcA
BwAJAAoACwAMAA0ADgAPABAAEgATABMAEwAUABYAFwAXABkAGwAcAB0AHwAgACEAIwAi
ACIAJAAlACYAJgAoACsAKQApACoAKwArACsALAAsAC0ALgAuAC4ALAAsACwALQAsACoA
KQAoACgAJwAmACYAIwAhACEAIQAhACEAIAAfAB4AHgAdABwAGQAYABgAFgAVABUAFAAS
ABMAEQARAA4ADgAMAAsACgAKAAkACAAIAAcABgAGAAQABAADAAMAAwADAAMAAgACAAIA
AgACAAIAAgACAAIAAgADAAQABQAGAAMAAwADAAMAAwADAAIAAgABAAEAAQABAAEAAQD/
//7//v/+//7//v/+//7//f/9//3//f/8//z/+v/5//n/+f/4//f/9//3//f/9//3//f/
9//3//b/9v/3//f/9//3//T/9P/0//T/8//z//T/9P/0//T/9P/z//P/8//z//L/9P/0
//T/8v/y//P/8//z//H/8f/x//D/8P/w//D/8P/w//D/8f/x/+//7//v/+//8P/x//L/
8//z//P/9f/2//T/9P/0//T/9f/3//j/+f/7//v/+//7//n/+f/5//n/+//7//v/+//9
//3//P/7//n/9v/1//P/8v/v/+3/7f/u/+7/7v/u/+z/7P/r/+v/6f/p/+n/6f/n/+f/
5v/m/+b/5v/m/+b/5P/k/+T/5P/l/+X/5f/l/+P/4//j/+P/5f/l/+P/4//j/+T/5P/l
/+P/4//j/+P/5f/l/+X/5f/l/+X/5f/l/+f/6P/p/+z/8P/2/wAADwAlADkATQBoAI8A
ugDrABQBKQEgAfoAxgCRAFUAGADf/67/j/+F/4D/ff+D/47/k/+V/5z/o/+v/7n/vv/F
/8j/zP/S/9X/1f/W/9n/2v/b/97/4P/h/+P/4//j/+P/5P/k/+T/5f/m/+f/6P/o/+n/
6f/p/+v/7P/u/+7/7v/v/+//7//v//H/8P/w//H/8f/y//P/9f/3//X/9f/1//X/9//4
//n/+f/4//r/+//7//7//v///wAAAQACAAMAAwAFAAYABwAIAAkACgALAAwAEAARABEA
EQASABQAFQAVABkAGwAcAB0AHQAeAB8AIQAkACQAJgAnACgAKAAqAC0AKwArACwALQAt
AC0ALgAuAC8AMAAwADAAMAAwADAAMQAvAC4ALgAuAC4ALQAsACwAKQAnACcAJwAnACcA
JgAlACIAIgAhACAAHQAcABwAGgAbABsAGgAYABcAFQAVABIAFAASABEAEAAOAA0ADAAM
AAsACgAKAAgACgAJAAkACQAJAAkACAAIAAgACAAIAAgACAAIAAgACAAIAAgACAAIAAcA
BwAHAAcABwAHAAYABgAHAAcABwAHAAcABwAFAAQABAAEAAQABAAEAAQAAwADAAMAAwAC
AAIAAgABAAEAAQACAAEAAQABAP////////////////7//v////////////z//P/8//z/
/f/9//7//v/8//z//P/7//v/+//7//r//P/8//z/+v/6//v/+//7//v/+//7//r/+v/6
//r/+v/6//r/+//7//n/+f/5//n/+//7//v/+//7//v/+//6//z//P/8//z//v/+/wAA
AgACAAAAAAAAAAAAAQADAAQABQAGAAcACAAJAAcABwAHAAcACQAJAAkACQALAAsACgAJ
AAkABgAFAAMAAAD9//v/+//6//r/+v/6//r/+v/5//n/+f/5//n/+f/3//f/9v/2//T/
9P/0//T/9P/0//T/9P/1//X/9f/1//X/9f/1//X/9f/1//P/8//1//b/9v/3//X/9f/1
//X/9//3//f/9//3//f/9//3//n/+v/7/wAABAAKABIAIQAzAEkAXwB4AJsAyAD5ACIB
PQE2ARAB3AClAGkAKgDz/8b/pf+T/4z/i/+R/5r/n/+l/6r/s/+9/8X/yv/R/9r/4P/k
/+X/5//o/+v/7v/v//L/9v/3//f/9//3//f/+P/6//r/+//8//3//v/+////AQABAAMA
BAAEAAQABAAFAAUABQAFAAcACAAIAAkACQAJAAkACgALAAsACwALAAsADQAOAA8ADwAQ
ABIAEwATABQAFAAVABYAFwAYABkAGQAZABoAGwAcAB0AHgAfACAAIgAjACMAIwAmACgA
KQApACsALQAuAC8ALwAwADEAMwA2ADYAOAA5ADoAOgA8AD8APwA/AEAAQQBDAEMARABE
AEMARABEAEQARABEAEQARQBFAEQARABEAEQAQwBCAEIAQQA/AD8APwA7ADsAOgA5ADgA
OAA3ADYAMwAyADIAMAAxADEAMAAuACsAKQApACYAJgAkACMAIgAiACEAIAAgAB8AHgAe
ABwAGgAZABkAGQAbABsAGgAaABoAGgAaABoAGAAYABgAGAAYABgAGAAYABcAFwAXABcA
FwAXABYAFgAVABUAFQAVABUAFQATABIAEgASABIAEgASABIAEQARABEAEQAQABAAEAAP
AA8ADwAOAA0ADQANAA0ADQANAA0ADQANAAwADAAJAAkACQAJAAoACgAKAAoACQAJAAoA
CgAIAAgACAAHAAkACQAJAAgACAAIAAgABgAGAAcABwAHAAcABwAHAAYABgAGAAYABgAG
AAYABwAHAAcABwAHAAcABwAHAAcABwAHAAcABwAGAAYABgAGAAYABgAGAAYABgAGAAYA
BgAHAAcABwAHAAgACQAHAAYABwAIAAkACgAMAA0ADQANAA0ADQANAA0ADQANAA0ADQAR
ABEAEQARABIAEQAPAA0ACwAIAAcABQAEAAEA//////7//v/+//7//v/+//3//f/7//v/
+//7//n/+f/4//j/9v/2//b/9v/2//b/9v/2//f/9//3//f/9//3//f/9//3//f/9f/1
//P/9P/0//X/8//z//P/8//z//P/8//z//X/9f/1//X/9//4//n//v8EAAwAFgAlADsA
UwBrAIgArwDcAAsBNAFLAUABGgHoALEAdwA2APn/yv+r/5f/jv+L/43/kv+Z/5//pP+t
/7P/uf/A/8n/0v/W/9r/3f/d/97/3//i/+P/5P/m/+f/6//t/+3/7f/u//D/8P/x//L/
8//0//T/9f/z//P/9f/2//T/9P/0//X/9f/1//X/9//6//r/+//7//v/+//8//3//f/9
//3//f///wAAAQABAAAAAgADAAMABgAGAAcACAAJAAoACwALAAsADAANAA4AEQASABMA
FAAYABkAGQAZABoAHAAdAB0AHQAfACAAIQAhACIAIwAlACgAKAAqACsALAAsAC4AMQAx
ADEAMgAzADQANQA3ADgAOQA6ADoAOgA8ADwAPAA9AD0APAA8ADwAPAA7ADoAOgA5ADcA
NwA3ADUANQA0ADMAMgAyADEAMAAtACwALAAqACcAJwAmACQAIwAhACEAHgAcABoAGQAY
ABoAGQAYABgAFQAUABQAEgAQAA8ADwAPABEAEQAQABAADgAOAA4ADgAOAA4ADgAOAAwA
DAAMAAwADAANAA4ADwANAA0ADAAMAAsACwALAAsACwALAAkACAAIAAgACAAIAAgACAAH
AAcABQAFAAQABAAEAAMAAwADAAQAAwADAAMABQAFAAUABQAEAAMAAQAAAAAAAQACAAMA
AgACAAIAAgD/////AAAAAAAAAAAAAP///f/9//3//P/+//7//v/8//z//f/9//3//f/9
//3//P/6//r/+v/6//r/+v/7//v/+//7//v/+//5//n/+f/5//f/9//3//b/9v/2//b/
9v/4//j/+P/4//j/+P/4//n/+P/3//b/9v/5//n/+v/6//v/+//6//r//P/8//z//P/8
//7//////////////////////////////wEAAQABAAEAAQABAAAA//8BAP7//f/7//j/
9f/z//P/8v/y//L/8v/y//L/8f/x/+//7//v/+//6//r/+r/6v/q/+r/6v/q/+r/6v/q
/+r/6//r/+v/6//p/+n/6f/p/+n/6f/n/+f/5f/m/+b/5//o/+n/6v/r/+r/6f/o/+f/
5f/l/+X/5f/n/+r/7//0//z/BAAUACcAPwBVAG8AjgCzAN4AEQE0ATcBHAH0AMgAlQBZ
ABYA3f+0/5n/h/9+/3//g/+G/43/lf+a/6H/qf+x/7j/v//E/8r/zP/P/9H/0v/V/9b/
1//Y/9j/2//d/9//3//f/+D/5P/k/+X/5v/m/+b/5f/l/+f/5//p/+r/6v/q/+r/6//r
/+v/6//t/+z/7P/t/+3/7//v//D/8f/z//P/8//z//P/9P/1//X/9f/2//b/9f/4//j/
+f/6//3//v////////8AAAEAAgABAAIAAwAEAAgACQAJAAkACgAMAA0ADQAPABEAEgAT
ABMAFAAVABcAGAAYABoAGwAeAB4AIAAjACEAIQAiACMAIwAjACQAJAAkACQAIwAiACIA
IgAiACMAJQAkACQAJAAiACEAIAAgAB8AHQAdAB0AHQAdABwAGwAYABgAFwAWABMAEgAS
ABAADQANAAwACgAHAAUABQACAAQAAgABAAAA/v/9//z//P/7//r/+v/4//j/9//3//f/
9f/1//T/9P/1//b/9//4//j/+P/4//j/9//2//X/9P/1//X/9f/1//X/9f/0//T/9f/1
//X/9f/z//P/8f/w/+7/7v/u/+7/7v/u/+3/7f/t/+3/7P/s/+7/7f/t/+3/7P/r/+v/
6//p/+n/6f/p/+n/6f/o/+j/5//n/+f/5//o/+j/6P/o/+X/5f/m/+b/5P/k/+T/4//l
/+X/5f/k/+T/5P/k/+L/4v/j/+P/4//h/+H/4f/g/+L/4v/i/+L/4P/g/+H/4f/h/+H/
4f/h/9//3//f/9//4f/h/+H/4P/g/+D/4P/g/+D/4P/g/+D/4P/g/+D/4f/j/+P/4//k
/+P/4//k/+T/4//n/+j/6P/o/+j/6P/o/+n/6f/p/+n/6f/p/+n/6f/p/+n/6f/r/+v/
6//r/+v/6//q/+n/6f/m/+X/4//k/+H/3//f/97/3v/e/97/3v/e/93/3f/b/9v/2//b
/9n/2f/Y/9j/2P/Y/9j/2P/W/9b/1v/W/9f/1//X/9f/1//X/9f/1//V/9X/0//T/9X/
1v/W/9f/1//X/9f/1//X/9f/1//X/9f/1//X/9f/2f/c/9//4v/o//L//v8PACUAOQBP
AGoAiwC6AOsAFAEpASAB/gDSAKEAaQAuAPP/wP+d/4n/fP91/3f/fv+F/4f/jv+V/53/
pf+q/6//tv+8/8L/w//D/8b/x//I/8n/zP/Q/9H/0f/T/9P/0//U/9b/1v/X/9j/1//Y
/9j/2f/b/9v/3f/e/97/3v/e/9//3//f/9//4f/g/+D/4f/h/+P/4//k/+X/5f/l/+X/
5f/l/+b/5//n/+j/6v/r/+v/7P/s/+3/7v/t/+7/7//v/+//8P/x//L/8//0//X/9v/6
//v/+//7//z//v//////AQADAAQABQAFAAYABwAJAAoACgAMAA0ADAAMAA4AEQARABEA
EgATABEAEQASABIAEwAUABQAFAAUABQAFAAVABMAEgASABIAEgARABAAEAAPAA0ADQAN
AA0ADQAMAAsACgAKAAkACAAFAAQABAACAAMAAwACAAAA///9//3/+v/6//j/9//2//b/
9f/0//T/9f/0//T/8v/0//P/8//z//H/8f/w//D/8P/w//D/8P/w//D/8P/w//D/8P/w
//D/8f/x//H/8f/x//H/8P/w//H/8f/x//H/7//v/+3/7P/u/+7/7v/u/+7/7v/t/+3/
7f/t/+z/7P/q/+n/6f/p/+r/6f/p/+n/6f/p/+n/6f/n/+f/5v/m/+f/5//n/+f/5v/m
/+b/5v/l/+X/5v/m/+T/5P/k/+P/4//j/+P/4v/k/+T/5P/i/+L/4//j/+P/4//j/+P/
4v/i/+L/4v/i/+L/4v/j/+P/4f/h/+H/4f/h/+H/4f/h/+H/4f/h/+D/4v/i/+L/4v/g
/+D/4P/g/+D/4P/g/+H/4f/h/+H/4v/h/+H/4v/i/+P/4//k/+T/5v/n/+f/5//o/+j/
6v/q/+r/6v/s/+3/7f/t/+v/6//r/+v/7f/t/+3/7f/t/+3/7f/t/+3/7f/s/+v/6f/m
/+X/4//j/+H/4P/h/+L/4v/i/+L/4P/g/9//3//f/9//3//f/9//3//e/97/3v/e/97/
3v/c/9z/3P/c/9v/2//b/9v/2//b/9v/2//d/93/2//b/9n/2v/a/9v/2//b/9v/2//d
/93/3f/d/93/3f/d/93/3f/g/+X/6P/s//j/BAAXACkAPwBXAHIAmQDIAPsAJAE1ASoB
BgHeAK8AdQA2APn/xv+n/5n/jv+J/43/kv+X/5n/nP+l/63/tf+6/73/wv/I/8r/y//N
/9D/0f/S/9X/1P/Y/9n/2//b/9v/2//c/9z/3P/d/97/3f/e/97/3//f/9//4f/i/+L/
4v/i/+P/4//j/+P/5f/m/+b/5//n/+f/5//o/+n/6f/p/+n/6f/p/+r/6//r/+z/7v/v
/+//8P/w//H/8v/z//T/9f/1//X/9v/3//j/+f/6//v//P/+/////////wIABAAFAAUA
BwAJAAoACwAJAAoACwANAA4ADgAQABEAFAAUABYAGQAZABkAGgAbABsAGwAcABwAGwAc
ABwAHAAaABoAGgAbABsAGgAaABoAGAAXABYAFgAWABUAFgAXABMAEwASABEAEgASABEA
EAARABAAEAAOAAsACwAKAAgABwAFAAUAAgAEAAIAAQAAAAAA///+//7//f/8//z/+v/6
//n/+f/5//v/+//6//r/+P/4//j/+P/4//j/+P/4//j/+P/4//j/+f/5//n/+f/5//n/
+P/4//f/9//3//f/+f/5//f/9v/2//b/9v/2//b/9v/1//X/9f/1//T/9P/y//H/8f/x
//D/7//v/+//7//v/+//7//v/+//7v/u/+//7//v/+//7P/s/+z/7P/t/+3/7v/u/+z/
7P/s/+v/6f/p/+n/6P/q/+r/6v/o/+r/6//r/+v/6f/p/+n/6P/o/+j/6P/o/+b/5v/n
/+f/6f/p/+n/6f/n/+f/5//n/+n/6f/p/+j/6P/o/+j/6P/o/+j/6P/o/+b/5v/m/+f/
5//n/+f/6P/n/+f/6P/o/+f/5//o/+j/6P/p/+n/6f/o/+j/6f/q/+r/6v/q/+z/7P/t
/+3/7f/t/+7/7//v/+7/7//w//H/8v/y//L/8v/0//P/8v/x//H/8v/0//X/9f/1//X/
9f/0/w==
         </WaveFormData>
      </LeadData>
      <LeadData>
         <LeadByteCountTotal>10000</LeadByteCountTotal>
         <LeadTimeOffset>0</LeadTimeOffset>
         <LeadSampleCountTotal>5000</LeadSampleCountTotal>
         <LeadAmplitudeUnitsPerBit>4.88</LeadAmplitudeUnitsPerBit>
         <LeadAmplitudeUnits>��V</LeadAmplitudeUnits>
         <LeadHighLimit>2147483647</LeadHighLimit>
         <LeadLowLimit>268435456</LeadLowLimit>
         <LeadID>V5</LeadID>
         <LeadOffsetFirstSample>0</LeadOffsetFirstSample>
         <FirstSampleBaseline>0</FirstSampleBaseline>
         <LeadSampleSize>2</LeadSampleSize>
         <LeadOff>FALSE</LeadOff>
         <BaselineSway>FALSE</BaselineSway>
         <ExcessiveACNoise>FALSE</ExcessiveACNoise>
         <MuscleNoise>FALSE</MuscleNoise>
         <LeadDataCRC32>1255277435</LeadDataCRC32>
         <WaveFormData>
9v/2//b/9v/3//j/+f/6//r/+v/6//r//P/8//z//P/+//7//////wAAAAD///////8C
AAIAAwAGAAYABgAGAAQABAAEAAQAAgAAAP///v/8//r/+v/6//v/+//7//r/+f/4//f/
9//2//X/9f/1//L/8f/w/+//8P/y//P/8//x//H/8v/y//T/8//z//L/8P/w//H/8f/y
//H/8P/w//D/8P/x//H/8f/x//H/8f/u/+7/7//v/+//7//v//H/8//w/+z/7f/1////
DwAeADEARABcAHgAnQDHAOwACAESAQ8BAAHnAMIAmgB0AEwALgAZAAYA8//o/+L/3f/X
/9T/1v/V/9n/4P/h/+D/4v/m/+b/5v/m/+f/5//o/+r/5//p/+r/6v/q/+r/6//r/+z/
7P/s/+r/6v/r/+v/6//s/+z/7f/w//D/7//v/+3/7v/v//D/7v/u/+//8P/y//L/8v/y
//L/8f/x//L/8v/0//T/9P/0//X/9v/4//j/+P/4//j/+P/5//n/+f/8//z//P/+//3/
/f/+/wAA/v/+////AAD/////AAAAAAAAAAACAAIABAAFAAUABQAGAAYABQAEAAcACAAJ
AAkACgAKAAsADgANAA4ADgAOAA4ADwAPAA8ADwAPAA8ADwARABIAEgATABUAFQAVABUA
FQAVABUAFgAXABcAFgAWABcAGAAYABkAGQAZABoAGgAZABkAGQAYABoAGAAXABYAFAAU
ABMAEwAUABMAEgARAA4ADgAOAA4AEAAPAA8ADwANAAwADAAMAA4ADQANAA0ACwALAAsA
CwAMAAwADAAMAAsACgAJAAgACgAKAAoACgAKAAoACgAKAAgACAAIAAgACAAIAAcABwAJ
AAgACAAIAAYABgAGAAYACAAHAAcABwAIAAgACAAIAAcABgAGAAcABwAGAAYABwAFAAQA
BAAEAAMAAwADAAMABAAEAAQABAAGAAYABgAGAAgACAAIAAcABgAFAAQAAwAFAAUABQAF
AAMAAwADAAIAAQAAAP///v8AAAAAAAAAAP7//v//////AQABAAAAAAD+//7//v/+//z/
/P/8//z//f/+////AAAAAAAAAAABAAEABQAFAAUABgAEAAQABAAEAAQABgAGAAcABQAG
AAYABQAFAAUACAAIAAsADAAMAAwADAAMAAwADAAMAAoACAAHAAQAAgAAAAAAAAD/////
//8AAP///v/9//v/+v/5//n/+//6//n/+P/3//f/+P/4//f/9//3//j/+P/4//f/9//2
//b/9v/3//f/9v/1//T/8v/y//L/8//1//X/9f/1//P/8v/y//P/9f/1//X/9f/3//f/
9P/0//H/9f/9/wkAGAArADwAUABqAI0AtQDcAP4AEAETAQgB9QDUAKoAggBcADoAIQAO
AP//8P/o/+X/4f/a/9r/3f/f/+D/4//k/+j/6v/q/+r/6v/r/+3/7P/s/+3/7f/s/+7/
7v/u/+//7//w//D/8P/w//D/8f/x//H/8v/y//P/9P/0//P/8//z//T/9f/2//T/9P/1
//b/+P/4//j/+P/2//X/9f/2//j/+v/6//r/+P/5//r//P/8//z//P/8//z//f/9//3/
/v/+//7/AAD/////AAACAAIAAgADAAQABwAHAAgACAAGAAYACAAIAAgACQAJAAkACwAM
AAwADAALAAwADQANABAAEAARABQAEwAUABQAFAAUABUAFQAVABUAFQAVABUAFAAUABMA
EwAXABcAFwAXABcAFwAXABgAGwAbABoAGgAbABwAHAAdABsAGwAcABwAGwAbABsAGgAc
ABoAGQAYABgAGAAXABcAFgAVABQAEwASABIAEgASABIAEQARABEAEQAQABAAEAAOAA0A
DQANAA8ADwAPAA8ADAAMAAwADAAMAAwADAAMAAwADAAMAAwACgAKAAoACgAMAAwADAAM
AA4ADgANAA0ADQAMAAwADAAMAAwADAAMAAwACwALAAsACAAIAAgACAAJAAgACAAJAAkA
CAAIAAkABwAGAAYABgAFAAUABQAFAAYABgAGAAYACAAIAAgACAAGAAYABgAFAAcABwAH
AAcABwAHAAcABwAHAAcABwAGAAQABAAEAAQABAAEAAQABAAGAAYABwAHAAcABwAGAAYA
BQAEAAMAAgAEAAQABAAEAAQABAAEAAQABAAEAAQABQADAAMABQAFAAcACQAJAAgACAAK
AAgABgAGAAYABgAGAAgACAAJAAkACgAKAAkABwAHAAoACgANAA4ADgAOABAAEAAQABAA
DgAMAAoACQAIAAYABAAEAAQAAwADAAMAAgABAAAA//////7//f/9//v/+v/5//j/+f/5
//r/+v/5//n/+f/6//n/+P/2//X/9P/0//T/9f/1//T/8//y//L/8v/y//P/8//z//P/
8//1//T/9P/1//P/8//z//P/8//z//D/7P/x//n/BQAVACgAOQBQAGwAjgC1AN0A/gAS
ARABBQHwAM8ApgB+AFgANgAeAAsA+v/r/+T/4P/Z/9X/1v/Y/9n/2//e/+H/4v/i/+T/
4v/i/+T/4//j/+T/5v/n/+f/5v/o/+j/6P/p/+n/6v/q/+r/6P/o/+n/6f/n/+j/6P/p
/+j/6P/n/+f/5//o/+n/6v/q/+r/6//s/+z/7P/s/+z/7P/r/+v/7P/r/+z/6//q/+r/
6//s/+7/7v/u/+7/7v/u/+//7//v/+//7v/t/+7/8f/x//L/9P/y//L/8//0//P/8//0
//T/8v/y//T/9P/0//X/9f/1//b/9v/1//T/9//4//n/+f/6//r/+//+//3//v/+//7/
/v///////////////////wAAAAD/////AQABAAEAAQABAAEAAQACAAUABQAEAAQAAwAE
AAQABQAEAAMAAwACAP////////7//v/8//v/+v/4//j/9//3//b/9f/0//P/8P/w//D/
8P/w/+//7//v/+//7v/u/+7/7P/r/+v/6//q/+n/6P/n/+f/6P/p/+r/6P/o/+j/6P/m
/+b/5v/m/+b/5v/m/+b/5P/k/+T/5P/j/+L/4P/f/+H/4P/g/+D/4P/g/+D/4P/g/9//
3//f/9z/3P/c/9z/2f/Y/9j/2f/b/9r/2v/b/9n/2P/Y/9j/2f/Z/9n/2f/Y/9j/2P/Y
/9j/2P/Y/9j/2P/Y/9j/1//V/9X/1f/V/9X/1f/V/9X/1f/V/9X/1P/S/9L/0v/S/9D/
0P/Q/9D/0v/S/9P/0//T/9P/0v/S/9L/0v/S/9L/0v/S/9L/0v/S/9L/0v/S/9L/0v/S
/9P/0//T/9X/1f/V/9b/1v/W/9b/1v/U/9b/1v/X/9f/2P/Y/9f/1f/V/9j/2P/b/9z/
3P/c/9z/3P/c/9z/3P/a/9j/1//U/9L/0P/Q/9D/z//P/8//zP/L/8r/yf/H/8b/xf/F
/8f/xv/F/8T/w//D/8T/xP/E/8X/xv/I/8j/yP/H/8f/yP/I/8j/yf/I/8b/xP/C/8L/
wv/C/8P/xf/F/8X/xf/D/8L/wv/D/8X/xf/F/8X/xf/D/8D/vv+//8X/0f/h//D/AQAY
ADAAUgB3AKEAyADgAOoA5QDUALsAnAB0AEwAKgAMAPP/4P/P/8D/uv+1/7H/rv+u/6//
r/+0/7X/tv+4/7r/uv+4/7r/vf+7/7z/vv+//73/vv+8/7z/vP+9/73/vv++/77/wP/A
/8H/wf/B/8L/wv/D/8L/wv/B/8H/w//E/8X/xv/G/8b/x//I/8j/yP/I/8j/yP/H/8f/
yP/K/8z/zP/M/8r/y//M/87/0P/Q/9D/0P/O/8//z//P/9D/0P/Q/9L/0//T/9T/1v/W
/9b/1//Y/9n/2f/a/9r/2v/a/9z/3P/e/9//3//f/+H/4v/i/+L/4f/i/+P/4//h/+D/
4P/i/+T/5v/n/+j/6v/r/+v/6//r/+v/6//r/+7/7v/t/+3/7f/t/+3/7f/t/+3/7f/u
//H/8f/w//D/7//w//D/8f/x//H/8v/y//H/8f/x//D/8P/u/+3/7P/q/+r/6f/p/+j/
5//m/+X/5v/m/+b/5v/m/+X/5f/l/+P/4v/i/+L/5P/j/+P/4//j/+P/4//j/+L/4v/i
/+L/4P/g/+D/4P/i/+L/4v/i/+D/4P/g/+D/4P/g/+D/4P/g/+D/3//f/9//3v/e/97/
3v/e/97/3v/c/9v/2//b/9r/2v/a/9r/1//W/9b/1//Z/9j/2P/Z/9n/2P/Y/9j/1//X
/9f/1//W/9b/1v/W/9j/2P/Y/9j/1v/W/9b/1f/V/9X/1f/V/9X/1f/V/9X/1f/V/9X/
1P/U/9T/1P/U/9T/1P/U/9T/1P/U/9X/1f/T/9P/0v/S/9T/1P/U/9T/1P/U/9T/1P/W
/9b/1v/W/9j/2v/a/9r/2v/a/9r/2P/a/9r/2//b/9z/3P/b/9v/2//e/97/3//g/+D/
4P/e/97/3v/e/9//3v/d/93/3v/c/9r/2v/Y/9f/1//X/9b/1f/U/9P/0//S/9H/0f/R
/9D/z//O/83/zf/O/87/zf/N/83/zv/M/8z/y//L/8z/zP/M/83/zf/M/8v/yv/M/8z/
zP/N/83/zf/N/83/z//O/87/z//N/83/zf/N/83/y//I/8j/y//R/9v/6//+/w8AJAA8
AFwAhQCtANIA6gDyAOsA3ADFAKAAdgBQACwAEAD7/+j/1//M/8b/wf+9/7z/vP+//7//
xP/F/8j/yv/M/8z/zP/O/8//zf/O/9D/0f/T/9L/0v/S/9L/0//T/9T/1P/U/9T/1P/V
/9X/1f/W/9b/1//Y/9j/1//X/9n/2v/b/9z/3v/e/9//4P/g/+D/4P/g/+D/3//f/+D/
4P/i/+L/4v/k/+X/5v/o/+b/5v/m/+b/6P/p/+n/6f/s/+z/7P/u/+//7//w//L/8v/y
//P/9P/1//X/9v/2//j/+P/6//r/+v/7//v/+////wAAAAAAAAEAAgADAAMAAwACAAIA
BAAFAAYABgAGAAgACQAJAAkACwALAAsACwAMAAwACwALAA0ADQANAA0ADwAPAA8AEAAT
ABMAEgASABEAEgASABMAEwATABQAFAATABMAEwASABQAEgARABAADgAOAA0ADQAMAAsA
CgAJAAgACAAIAAgACgAJAAkACQAJAAgACAAIAAoACQAJAAkACwALAAsACwAKAAoACgAK
AAwADAAMAAwADQAOAA8AEAASABIAEgASABAAEAAQABAAEAAQAA8ADwAPAA4ADgAOAA4A
DgAOAA4ADgANAA0ADQAMAAwADAAMAAsACgAKAAsACwAKAAoACwAJAAgACAAIAAkACQAJ
AAkABgAGAAYABgAGAAYABgAGAAgACAAIAAcABwAHAAcABwAHAAcABwAHAAcABwAHAAYA
CAAIAAgACAAGAAYABgAGAAgACAAJAAkACQALAAoACgAKAAwADAAMAAwACgAMAAwADQAN
AA4ADgANAA0ADQAQABAAEwAUABQAFAAWABYAFgAWABQAEgAQAA8ADQAKAAcABgAEAAMA
AwADAAQAAwACAAEA///+//3//f/9//z/+//6//n/+f/6//r/+f/5//n/+v/6//r/+f/5
//r/+v/6//v/+f/4//f/9v/4//j/+P/5//n/+f/5//n/+f/4//j/+f/5//n/+f/5//v/
+//4//b/9//9/wcAFQAmADUARgBcAHoAoQDHAOoABAEOAQkB+gDjAL4AmAByAEwAMAAf
ABAAAwD6//T/7f/n/+b/6P/p/+n/6v/t//D/8P/y//D/8P/y//X/9f/y//T/9f/1//T/
9P/0//T/9f/1//b/9v/2//b/9v/3//f/9f/2//b/9//4//j/9//3//n/+v/7//z/+v/6
//v//P/6//r/+v/6//z/+//7//z//P/+//7//v/+////AAACAAAAAAAAAAAAAAABAAEA
AQACAAIAAgAEAAMAAwAEAAYABgAGAAcACAAHAAcACAAIAAoACgAMAAwADAANAA0ADQAN
AA4ADgAOAA8AEAARABEAEQAQABAAEgARABIAEgASABQAFQAVABUAFQAVABUAFQAUABQA
EwATABMAEwATABMAEwATABMAFAAXABcAFgAWABUAFgAWABcAFQAVABYAFgAVABUAFQAU
ABYAFAATABIAEgASABEAEQAQAA8ADgANAAwADAAMAAwACgAJAAkACQAJAAgACAAIAAgA
BwAHAAcACQAJAAkACQAKAAoACgAKAAgACAAIAAgACAAIAAgACAAIAAgACAAIAAgACAAI
AAgACAAIAAcABwAJAAgACAAIAAYABgAGAAYABgAFAAUABQAEAAQABAAEAAUABAAEAAUA
AwACAAIAAwADAAIAAgACAAEAAQABAAEAAAAAAAAAAAAAAAAAAAAAAP7//v/+//3/////
//////////////////////////7//v/+//7//v/+//7//v/+//7//v//////AQABAAAA
AAACAAIAAgAEAAIAAgACAAIABAAGAAYABwAHAAgACAAHAAcABwAKAAoACQAKAAoACgAM
AAwADAAMAAsACAAFAAMAAgAAAP7//v/+//3//f/9//z/+//6//n/+f/4//f/9//3//b/
9f/0//X/9f/2//b/8//z//P/9P/y//L/8f/x//L/8v/y//P/8//y//H/8P/y//L/8v/z
//P/8//z//P/8//y//L/8//x//H/8f/x//P/8//u/+z/7f/z//n/BQAYACcAOABOAGwA
jwC1ANoA9AACAfsA6ADPAKwAggBcADYAGgAJAPz/7f/m/+T/3//b/9j/2v/d/+H/5P/n
/+j/5v/o/+r/6v/q/+v/7f/s/+z/7f/t/+7/7v/u/+7/7//v//D/8P/w//D/8P/x//H/
7//w//D/8f/y//L/8f/x//H/8v/z//T/8v/y//P/9P/2//b/9v/2//b/9f/1//b/9v/4
//j/+P/2//f/+P/6//z//P/8//z//P/9//3//f/+//7//v8AAP////8AAAIAAgACAAMA
BAAFAAUABgAGAAYABgAIAAgACAAJAAkACQALAAwADAAMAA0ADgAPAA8AEQAQABAAEgAR
ABIAEgASABIAEwATABMAEwATABMAEwAUABQAEwATABUAFQAVABUAFQAVABUAFgAZABkA
GAAYABcAGAAYABkAFwAXABgAGAAXABcAFwAWABgAFgAVABQAEgASABEAEQAQAA8ADgAN
AAwADAAMAAwADAALAAsACwALAAoACgAKAAoACQAJAAkACwALAAsACwAKAAoACgAKAAoA
CgAKAAoACgAKAAoACgAKAAoACgAKAAoACgAKAAoACgAKAAkACQAJAAgACAAIAAgACAAI
AAgABgAFAAUABQAGAAYABgAGAAUABAAEAAUABQAEAAQABQADAAIAAgACAAEAAQABAAEA
AgACAAIAAgAAAAAAAAAAAAIAAgACAAEAAQABAAEAAQABAAEAAQABAAEAAQABAAAAAAAA
AAAAAAAAAAAAAAAAAP7//v////////////7//v8AAAAAAAAAAAIAAgACAAIABAAEAAYA
BgAGAAQABAAEAAQABAAGAAYABwAJAAoACgAJAAkACQAMAAwADwAQABAAEAAQABAAEAAQ
AA4ADAAKAAkABgAEAAIAAgAEAAMAAwADAAIAAQAAAP/////+//3//f////7//f/8//v/
+//8//z/+f/5//n/+v/6//r/+f/5//r/+v/6//v/+//6//n/+P/5//r/+//9//v/+//7
//v/+//6//r/+//7//v/+//7//3//f/6//j/+f/7/wMADQAeAC8AQgBYAHIAlwC/AOQA
AgEOAQkB9ADZALQAjABoAEQAJgARAAIA9f/s/+j/5//j/+D/4P/n/+f/6P/r//D/8v/y
//T/9P/0//P/9f/2//b/+f/5//j/+P/4//j/+f/5//r/+v/6//r/+v/7//v/+//8//z/
/f/+//7//f/9////AAABAAIAAQAAAAAAAAACAAIAAgACAAQAAwADAAQABAAGAAYABgAI
AAkACgAMAA8AEAARABIAFwAdACIAJwAqACwALgAyADYANwA5ADwAPQA+AEAAQgBFAEUA
RgBGAEgASABKAEoASgBLAEsASwBNAE4ATgBOAFEAUgBTAFMAVQBUAFQAVgBXAFgAWABY
AFgAWQBZAFkAWQBZAFkAWQBcAFwAWwBbAF0AXQBdAF0AXQBdAF0AXgBfAF8AXgBeAF0A
XgBeAF8AXQBdAF4AXgBdAF0AXQBcAFoAWABXAFYAVgBWAFUAVQBSAFEAUABPAEwATABM
AEwATABLAEsASwBNAEwATABMAEwASwBLAEsASQBJAEkASQBKAEoASgBKAEgASABIAEgA
SABIAEgASABGAEYARgBGAEQARABEAEQARABEAEMAQwBFAEQARABEAEIAQgBCAEIAQAA/
AD8APwBAAEAAQABAAD0APAA8AD0APQA8ADwAPQA9ADwAPAA8AD0APQA9AD0AOgA6ADoA
OgA4ADgAOAA4ADgAOAA4ADcANwA3ADcANwA3ADcANwA3ADUANQA1ADQAMgAyADIAMgA0
ADQANAA0ADQANAA1ADUAMwAzADIAMgA0ADQANAA0ADMAMgAxADAAMAAwADAAMAAwADAA
MAAxAC8ALwAxADEAMwAxAC4ALwAwADEAMgAxADIAMQAxADEAMgAyADEAMgAzADcAOAA5
ADoAOgA6ADgAOAA4ADgANgA0ADIAMQAvACwAKQAoACgAJwAnACcAKAAnACYAJQAjACIA
IQAhACAAHgAcABoAGQAZABoAGgAZABkAGQAaABwAHAAbABsAGgAaABoAGwAaABgAFgAU
ABQAFAAUABUAEwATABMAEwATABIAEgATABMAEwATABMAFQATABAADgAPABUAHQApADoA
TQBkAH4AngDDAO0AFAEwATwBMwEgAQMB3gC0AIwAaABKADMAIAAPAAIA/P/3//P/9P/0
//X/9//4//v//v8AAAIAAgACAAAAAQADAAIAAgADAAUABgAGAAYABgAHAAYABgAFAAQA
BAAEAAUABQAFAAYABgAHAAcABgAEAAMAAwAEAAUABgAIAAgACQAKAAgACAAIAAgACgAJ
AAkACgAIAAoACgAKAAoACwAMAA4AEAAQABAAEAAOAA8ADwAPABAAEAAQABIAEQARABIA
FAAWABYAFwAYABcAFwAYABgAGAAYABoAGgAYABkAGQAZABsAHAAcABwAHQAeAB8AHwAh
ACAAIAAiACUAJgAmACYAKAApACkAKQArACsAKwArACwALAArACsALwAvAC8ALwAtAC0A
LQAuAC8ALwAuAC4ALQAuAC4ALwAvAC8AMAAwAC4ALQAsACoAKQAmACQAIgAiACIAIQAh
ACIAIQAgAB8AHAAcABwAHAAbABkAGAAXABcAFgAWABYAFgAVABUAFQAVABUAFQAVABIA
EgASABIAFAAUABQAFAAUABQAFAAUABIAEgASABIAEgASABIAEgAQABAADwAPABEAEAAQ
ABAADwAOAA0ADAAKAAkACQAJAAkACgALAAwADQAMAAwADQAKAAgABwAHAAgACAAJAAoA
CQAJAAkACQAIAAgACAAIAAYABgAGAAYABAAEAAQAAwAFAAUABQAFAAMAAwADAAMAAwAD
AAMAAgAAAAAAAAAAAP7//v/+//7//P/8//3//f/9//3//P/8//v/+v/5//j/9v/2//b/
9v/4//j/+P/4//r/+v/6//v/+P/3//j/9//5//v/+//6//r//P/6//r/+v/6//r/+v/6
//r//P/8//3//f/+//7//f/9//3/AAAAAAEAAgACAAIAAQAAAP///v8AAP7//P/7//n/
9v/z//L/8P/v/+//7//v/+//7//v/+//7v/t/+3/6//q/+n/6P/m/+X/5f/k/+H/4f/h
/+L/4v/i/+H/4f/i/+L/4v/j/+L/4P/e/9z/3P/c/9z/3f/e/9//4P/h/9//3v/e/9//
3P/b/9r/2f/Z/9f/1v/U/9n/4f/t////EgApAEIAXAB6AKMA0QD0AAYBCAH9AOoAywCk
AHgATgAqAA4A9//i/9P/yP/C/7v/uf+4/7j/u/+//8D/wf/G/8j/yP/I/8j/yP/J/8f/
yP/I/8f/x//K/8r/yv/K/8v/yf/K/8r/yv/K/8r/y//L/8v/zP/M/83/zP/M/8v/y//L
/8z/zf/O/83/zP/M/8z/zv/O/87/zv/O/83/zf/O/8z/zv/O/87/zP/N/87/0P/Q/9D/
0P/Q/9L/0//T/9P/1P/U/9T/1v/W/9X/1f/W/9b/1v/X/9j/1//X/9j/2P/Y/9j/2v/a
/9z/3f/d/93/3//g/+D/4P/f/+D/4f/h/+P/4v/i/+T/4//k/+T/5P/i/+P/4//j/+X/
5f/l/+X/5v/m/+X/5f/n/+f/5//n/+f/5//n/+j/6//r/+r/6v/p/+r/6v/r/+n/6f/q
/+r/6P/n/+b/5P/i/+D/3//e/97/3v/d/93/2v/Z/9j/1//Y/9j/2P/Y/9f/1f/U/9P/
0//S/9L/0v/T/9P/1P/V/9P/0//T/9P/0v/S/9L/0v/S/9L/0v/S/9L/0v/S/9L/0P/Q
/9D/0P/O/87/zv/O/8z/zP/L/8v/zf/M/8z/zP/O/87/zv/O/8z/y//L/8v/yv/K/8r/
yv/J/8j/yP/J/8f/xv/G/8f/yP/I/8n/yv/H/8f/x//H/8b/xv/G/8b/xP/E/8T/xP/E
/8T/xP/D/8X/xf/F/8X/xf/F/8X/xf/D/8P/w//C/8L/wv/C/8L/xP/E/8T/xP/E/8T/
xf/F/8P/w//C/8L/xP/E/8T/xP/E/8T/xP/E/8T/xP/E/8T/wv/C/8L/w//F/8X/x//H
/8X/x//H/8b/yv/O/8z/yv/K/8r/yv/K/8z/zP/N/83/zv/O/83/z//P/9L/0v/T/9T/
1P/U/9L/0v/S/9L/0v/Q/87/zf/O/8z/yv/K/8j/x//H/8f/yP/H/8b/xf/H/8b/xf/F
/8X/xP/D/8L/w//D/8T/xP/D/8P/w//E/8T/xP/D/8P/wv/C/8L/w//D/8L/wf/A/8L/
wv/C/8P/xf/F/8X/xf/D/8L/wv/D/8P/w//D/8P/x//F/8D/vv/B/8n/1f/j//T/BQAa
ADAATgB1AJ8AxADiAO4A5wDYAMEAngB2AFIAKgAIAPH/3P/J/77/uP+z/63/rP+u/6//
sf+0/7X/uP+8/7z/vP+8/77/vf+9/77/wP/D/8H/wP/A/8D/wP/B/8P/xP/E/8T/xP/E
/8X/xf/F/8b/xv/H/8j/yP/H/8f/x//I/8n/yv/I/8j/yf/K/8z/zP/M/8z/zP/L/8v/
zP/M/87/zv/O/87/z//Q/9L/0v/S/9L/0v/S/9P/0//T/9T/1P/U/9b/1f/V/9b/2P/Y
/9j/2f/a/9v/2//c/9z/3P/c/97/3v/g/+H/4f/h/+P/5P/k/+T/4//k/+X/5f/n/+b/
5v/o/+f/6P/o/+j/6v/r/+v/6//r/+v/6//r/+r/6v/p/+n/6f/p/+n/6f/q/+v/7P/u
/+//7//u/+7/8f/y//L/8//x//H/8v/y//H/8f/x//D/8P/u/+3/7P/s/+z/6//r/+r/
6f/o/+f/5v/m/+b/5v/o/+f/5//n/+X/5P/k/+T/5P/j/+P/4//l/+X/5f/l/+b/5v/m
/+b/5v/m/+b/5v/k/+T/5P/k/+T/5P/k/+T/5P/k/+T/5P/k/+T/4//j/+X/5P/k/+T/
4v/i/+L/4v/i/+H/4f/h/+D/4P/g/+D/4f/g/+D/4f/f/97/3v/f/9//3v/e/97/3//f
/9//3//g/+D/4P/g/+D/4P/g/+D/3v/e/97/3f/d/93/3f/d/9//3//f/9//3f/d/93/
3P/c/9z/3P/c/97/3v/e/97/3v/e/9//3//f/9//3v/e/97/3v/e/97/3v/e/97/3v/g
/+D/4P/g/+D/4P/g/+H/4f/h/+P/4//j/+X/5f/k/+b/5v/m/+b/5//o/+n/6v/q/+z/
7v/u/+7/7v/w//L/8v/z//P/9P/0//P/9P/1//n/+v/7//z//P/8//z//P/8//z/+v/4
//b/9f/2//T/8v/y//T/8//z//P/8v/x//D/7//x//D/7//v/+//7v/t/+z/6//r/+z/
7P/r/+v/6//s/+r/6v/p/+n/6v/q/+r/6//t/+z/6//q/+r/6v/q/+v/6//r/+v/6//r
/+r/6v/r/+v/6//r/+v/6//r/+z/6P/r//P//f8LABoAKwA8AFQAcgCXAL0A3gD4AAAB
/QDyAN0AugCUAGwASAAsABkACAD5/+z/6P/j/93/2v/c/9//4f/g/+H/4v/k/+b/5v/m
/+b/5//p/+j/6P/p/+n/6v/q/+r/6v/r/+n/6v/q/+r/6v/q/+v/6//r/+z/7P/t/+7/
7v/t/+3/7f/u/+//8P/w//D/8f/y//L/8v/y//L/9P/z//P/9P/y//T/9P/0//T/9f/2
//j/9v/2//b/9v/4//n/+f/5//r/+v/6//z/+//7//z//v/+//7///8AAAEAAQACAAIA
AgACAAQABAACAAMAAwADAAUABgAGAAYABwAIAAkACQAJAAgACAAKAAsADAAMAAwADAAN
AA0ADQALAAsACwALAAwADAALAAsADQANAA0ADQANAA0ADQAOAA8ADwAOAA4AEQASABIA
EwATABMAFAAUABEAEQARABAAEgAQAA8ADgAMAAwACwALAAwACwAKAAkACAAIAAgACAAG
AAUABQAFAAcABgAGAAYABgAFAAUABQAFAAUABQAFAAQABAAEAAQABgAGAAYABgAGAAYA
BgAGAAQABAAEAAQABAAEAAQABAAEAAQAAwADAAUABAAEAAQAAgACAAIAAgACAAEAAQAB
AAAAAAAAAAAA///+//7////9//z//P/9/////v/+//7//f/9//3//f/8//z//P/8//r/
+v/6//r/+P/4//j/9//3//f/9//3//f/9//3//f/9//3//f/9v/4//j/+P/4//j/+P/4
//j/+P/4//n/+f/3//f/9v/2//j/+P/4//j/+P/4//j/+P/4//j/+P/4//b/9v/2//f/
9//3//n/+f/4//n/+P/2//j/+P/4//j/+P/4//j/+P/2//b/9v/3//n/+f/6//r/+//7
//z//P/+//7//P/7//z//P/7//z//f/9//7///8BAAEAAQABAAMAAwAEAAUABgAGAAYA
BgAGAA==
         </WaveFormData>
      </LeadData>
      <LeadData>
         <LeadByteCountTotal>10000</LeadByteCountTotal>
         <LeadTimeOffset>0</LeadTimeOffset>
         <LeadSampleCountTotal>5000</LeadSampleCountTotal>
         <LeadAmplitudeUnitsPerBit>4.88</LeadAmplitudeUnitsPerBit>
         <LeadAmplitudeUnits>��V</LeadAmplitudeUnits>
         <LeadHighLimit>2147483647</LeadHighLimit>
         <LeadLowLimit>268435456</LeadLowLimit>
         <LeadID>V6</LeadID>
         <LeadOffsetFirstSample>0</LeadOffsetFirstSample>
         <FirstSampleBaseline>0</FirstSampleBaseline>
         <LeadSampleSize>2</LeadSampleSize>
         <LeadOff>FALSE</LeadOff>
         <BaselineSway>FALSE</BaselineSway>
         <ExcessiveACNoise>FALSE</ExcessiveACNoise>
         <MuscleNoise>FALSE</MuscleNoise>
         <LeadDataCRC32>702595649</LeadDataCRC32>
         <WaveFormData>
/v/+//7//v///wAAAQACAAIAAgACAAIAAgACAAIAAgAFAAUABQAGAAUABQAFAAYABgAI
AAkACgANAA0ADQANAA0ADQAMAAwACgAIAAgABwAEAAMAAgABAAMAAgACAAIAAgAAAAAA
///+//3//f/9//r/+v/5//n/+//7//v/+//7//v/+//6//r/+v/6//n/9//4//j/+P/5
//n/9//3//j/+P/4//n/+f/5//j/+P/2//f/9//3//f/9//3//n/+v/4//T/9P/5/wEA
CgAYACQAMwBEAFkAdACSALEAyADVANsA1gDJALIAmAB/AGMASgA5ACgAGQAMAAQA/v/2
//T/8P/s/+7/9P/z//H/8//3//X/9P/2//X/9f/3//f/9f/1//f/9//3//f/9//3//f/
9//3//f/9//3//f/9//3//j/+P/4//j/+P/4//n/+f/5//n/+P/4//j/+P/6//r/+//7
//v/+//7//v/+//7//3//f/9//3//f/+//z//f/9//3//f/9//3//f////////8BAP//
/////wAAAAAAAAEAAgAAAAAAAAABAAEAAQACAAMAAwADAAMAAwAEAAQABAAEAAUABQAG
AAcACQAJAAoACwALAAsACwALAAsADAANAA0ADAAMAAsACwAOAA4ADgAPAA4ADgAPABAA
EAAQABAAEAASABIAEgARABMAFAAVABUAFQAVABYAFgAVABUAFQAVABcAFQAVABMAEQAR
ABEAEQAQAA8ADwANAA0ADQALAAsADQANAAwADAAKAAoACQAJAAkACQAKAAoACgAKAAkA
CQAJAAkACQAKAAgABwAHAAcACAAIAAgACAAIAAgACAAIAAgACAAHAAYABAAEAAQABAAE
AAQAAwADAAMAAwADAAMABAAEAAQAAwADAAMAAwADAAIAAgACAAIAAgACAAIAAgACAAIA
AgACAP//////////AQAAAAAAAAACAAIAAgACAAIAAgACAAIAAAAAAAAA//8BAAEAAQAB
AP////////////////////////////8AAP7//v/+//7/AAAAAAAAAAD+//7//v/9//3/
/P/8//z//P/9//3//f////////8AAAAAAgACAAIABAACAAIAAgACAAIAAwADAAMAAgAD
AAMAAwAEAAQABgAHAAgACQAJAAkACgALAAwADAAMAAoACAAIAAUABAADAAIA//////7/
/v8AAAAA/v/+//3//P/7//v/+//6//r/+f/5//n/+f/5//f/9//3//f/+P/4//j/+P/1
//X/9v/2//j/9//3//X/9f/2//b/9v/3//f/9//2//b/9v/3//f/+f/5//n/+f/7//j/
9v/0//L/8//7/wQADgAcACkAOABLAGQAgACfALoAzwDXANYAzwC+AKIAhQBpAE4AOwAs
AB0ADgAEAAAA+P/y/+7/8P/w//D/7//v//H/8f/x//D/8P/x//P/8//z//P/8f/x//H/
8f/x//H/8//z//P/8//z//P/8//z//P/8//0//T/9P/0//T/9P/1//X/9f/1//b/9v/2
//b/9v/2//f/9//1//X/9f/1//f/9//5//n/+f/5//n/+v/4//n/+f/5//v/+//7//v/
+//7//v//f/9//3//f/+//7//v///wAAAAAAAAAAAQABAAEAAgADAAMAAwADAAMABAAE
AAQABAAFAAUABgAHAAkACQAKAAsACQAJAAkACQAJAAoACwALAAwADAALAAsADAAMAAwA
DQAOAA4ADwAQABAAEAAQABAAEgASABIAEQATABQAFQAVABMAEwAUABQAEwATABMAEwAV
ABMAEwARABEAEQARABEAEAAPAA8ADQAPAA8ADQANAAsACwAKAAoADAAMAAsACwAJAAkA
CgAKAAwADAALAAsACQAJAAkACgAKAAkACQAJAAgACAAIAAgABgAGAAYABgAGAAYABQAE
AAYABgAGAAYACAAIAAcABwAHAAcABwAHAAYABgAGAAUAAwADAAMAAwACAAIAAgACAAQA
BAAEAAQAAgACAAIAAgABAAEAAQABAAMAAgACAAIAAgACAAIAAgACAAIAAgACAAIAAgAC
AAEAAQABAAEAAQABAAEAAQABAP//////////AQABAAEAAgACAAIAAgACAAIAAgACAAIA
AQAAAP///f/+//7///8AAP7/////////////////AAAAAAAAAAAAAAEAAwADAAMABQAF
AAQAAgACAAIAAgAEAAUABQAFAAYABwAHAAcABgAGAAgACQAKAAsACwALAA0ADQANAAwA
CgAIAAYABgAHAAYABQAEAAEAAQAAAAAAAAAAAP7//v/9//z/+//7//v/+v/6//n/+f/5
//n/+f/3//f/9//3//b/9v/2//b/9f/1//b/9v/2//X/9f/z//P/9P/0//T/8//z//P/
8v/0//T/9f/1//P/8//z//P/8//y/+7/7P/u//X//f8IABQAIgAzAEgAYQCAAJ4AuQDO
ANMA0wDIALUAnACAAGcATQA4ACcAFgAHAP7/+P/y/+z/6v/o/+j/5v/o/+n/6f/p/+n/
6f/o/+r/6f/n/+n/6f/r/+v/6//r/+v/6//r/+v/6//r/+v/6//r/+v/6//q/+n/6f/o
/+j/6P/o/+j/6f/p/+n/6f/s/+z/7P/s/+r/6v/r/+v/7f/t/+3/7f/s/+v/7P/r/+v/
6//r/+z/7P/t/+3/7f/t/+3/7f/t/+v/6//r/+3/7//v/+//8P/w//D/8f/y//L/8v/y
//P/8f/x//L/8//x//H/8f/x//D/8P/w//D/8//z//T/9f/3//f/+P/5//n/+f/5//n/
+f/6//v/+//6//r/+f/5//r/+v/6//v//P/8//3//v/+//7//v/+/wAAAAAAAP////8A
AAEAAQAAAP/////+//3//f/9//3//f/7//v/+f/5//n/+f/5//b/9f/1//P/9f/1//P/
8//x//H/8P/w//D/8P/v/+//7//v//D/8P/v/+7/7P/r/+3/7f/t/+7/7P/r/+v/6//q
/+r/6v/q/+r/6v/q/+r/6v/q/+n/6P/o/+j/6P/o/+j/6P/n/+f/5//n/+f/5//m/+b/
5v/l/+X/5f/l/+X/4v/i/+L/4v/k/+T/5P/k/+L/4v/i/+L/4//j/+P/4//j/+L/4v/i
/+L/4v/i/+L/4v/i/+L/4v/g/+D/4P/f/+H/4f/h/+H/4f/h/+H/4f/f/9//3//f/97/
3f/c/9z/3v/e/97/3v/e/97/3v/e/+D/4P/g/9//3//e/97/3v/e/9//3//f/+H/4f/h
/+L/4P/g/+D/4P/h/+L/4v/i/+L/4v/i/+P/4//j/+T/5f/l/+X/5f/k/+X/5f/o/+n/
6f/p/+v/6//r/+r/6v/o/+b/5v/l/+T/4//i/9//3//e/97/3P/c/9r/2v/Z/9j/1//X
/9f/1v/W/9X/1f/V/9X/1f/W/9f/2P/Z/9r/2v/a/9r/2f/Z/9r/2v/Y/9f/1//V/9X/
1v/W/9b/2f/Z/9n/2P/W/9b/1//X/9n/2f/Z/9n/2f/W/9L/0P/Q/9P/3f/o//L/AAAR
ACQAOwBWAHgAlQCsALsAvQC2AKsAmAB+AGMATQA0ACEAEAD///D/6P/i/9z/1v/U/9L/
0v/U/9X/1f/V/9f/1//W/9b/2f/X/9X/1//Z/9f/2f/X/9f/1//X/9X/1f/V/9X/1//X
/9f/1//Z/9n/2v/a/9r/2v/a/9r/3f/d/93/3f/e/97/3v/e/97/3v/f/9//3f/d/93/
3f/d/93/3//f/9//3//f/+D/4f/j/+T/5f/j/+P/4//j/+P/4//j/+X/5f/l/+X/5v/m
/+b/5//o/+r/6v/q/+v/6//r/+z/7f/v/+//7//v//D/8P/w//D/8f/x//L/8//y//H/
8f/x//T/9f/2//f/9//4//n/+f/8//z/+//7//z//P/8//3//v/+////AAD+//7//v/+
/wIAAgACAAEAAQACAAMAAwADAAMABAAEAAMAAwADAAMAAwABAAEA///9//3//f/9//z/
+//7//n/+v/7//r/+//7//v/+v/6//r/+v/5//n/+f/5//r/+v/6//r/+f/5//f/9//3
//j/+P/3//f/9//4//j/+P/4//j/+P/4//j/+v/6//n/+P/4//j/+P/4//j/+P/3//f/
9//3//f/9//2//b/9v/1//X/9f/1//X/9P/0//T/9P/0//T/9P/0//L/8v/y//L/8//z
//P/8//z//L/8v/y//T/9P/0//T/8v/y//L/8v/y//L/8v/x//H/8f/x//H/8//z//P/
8//z//P/8//z//P/8//z//T/9P/0//T/9P/0//T/9P/0//T/9P/0//P/9f/0//T/9P/0
//X/9f/1//f/+f/6//r/+v/6//r/+P/5//n/+f/6//v/+//7//z//P/+////AAABAAEA
AQD////////+/wEAAAD//wAA///+//3//P/5//n/+P/4//r/+v/4//j/9f/0//P/8//1
//T/9P/z//H/8f/x//H/8f/x//H/8f/w//D/8P/w//H/8f/y//L/8v/x//H/7//x//L/
8v/y//H/8f/x//D/8v/y//P/8//x//H/8f/x//P/7v/s/+z/7v/z//n/BAASACAALwBA
AFkAeACWALEAyADTANUA0ADFALAAlAB5AGEASgA3ACgAGQAMAAQA/P/2//L/8v/w//L/
8v/z//P/8//1//X/9P/2//f/9f/1//f/+f/5//n/9//3//f/9//3//f/9//3//n/+f/5
//n/+f/5//r/+v/6//r/+v/6//3//f/9//3/AAAAAAAAAAAAAAAAAQABAAEAAQABAAEA
AQABAAMAAwAFAAUABQAGAAQABQAFAAUABwAHAAcABwAJAAkACQALAAoACQAIAAgABwAG
AAYABgAGAAYABgAHAAcABwAIAAkACQAJAAkACQAMAAwADAAMAA0ADQAOAA8ADQANAA4A
DwARABEAEQARABEAEgATABMAFAAUABMAEwAWABYAFgAXABYAFgAXABgAGgAaABoAGgAc
ABwAHAAbAB0AHgAfAB8AHwAfACAAIAAfAB8AHwAfAB8AHQAdABsAGQAZABkAGQAYABcA
FwAVABcAFwAVABUAFQAVABQAFAAUABQAEwATABUAFQAWABYAFgAWABUAFQAXABcAFwAY
ABYAFQAVABUAFAAUABQAFAAUABQAFAAUABQAFAATABIAEgASABIAEgASABIAEQARAA8A
DwAPAA8ADgAOAA4ADQANAA0ADQANAAwADAAMAAwACwAKAAkACAAIAAgACAAIAAcABwAH
AAcABQAEAAQABAAEAAQABAAEAAQABAAEAAQABAAEAAQAAwABAAEAAQABAAMAAwADAAMA
AwADAAMAAwABAAEAAQACAAIAAgACAAIABAAEAAQABgAEAAYABgAGAAYABgAHAAcABwAG
AAcABwAHAAYABgAIAAkADAANAA0ADQAPAA8ADwAOAAwACgAIAAgABQAEAAMAAgABAAEA
AAAAAAIAAgAAAAAA/f/8//v/+//7//r/+v/5//f/9//3//f/+f/5//n/+f/4//j/+P/4
//f/9//4//j/+P/3//f/9f/3//j/+P/4//f/9//3//b/+P/4//n/+f/3//f/9//3//n/
+P/2//T/9P/3////CAAUAB4ALQA+AFMAbgCMAKcAwADNANEA0ADBAKoAkgB3AFsARgA3
ACgAGQAQAAgA/v/4//T/9P/y//D/8P/x//P/8//z//H/8P/y//P/8f/v//H/8//x//P/
8f/x//H/8f/z//P/8//z//P/8//z//P/8f/x//L/8v/y//L/8v/y//P/8//z//P/9P/0
//T/9P/0//T/9f/1//P/8//z//P/8//z//X/9f/3//f/9//4//j/+f/5//n/9//3//f/
9//3//f/9//5//n/+f/5//r/+v/6//v//P/8//z//P/9//3//f/+//////////////8A
AAAAAAAAAAEAAQACAAMAAgABAAEAAQABAAEAAQABAAEAAgADAAMAAgACAAEAAQACAAIA
AgADAAIAAgADAAQABAAEAAQABAAIAAgACAAHAAcACAAJAAkABwAHAAgACAAHAAcABwAH
AAcABQAFAAMAAwADAAMAAwACAAEAAQD////////9//3///////7//v/+//7//f/9//v/
+//8//z//v/+//3//f/9//3//f/+//z/+//7//v//P/8//z//P/6//r/+v/6//z//P/7
//r/+P/4//j/+P/6//r/+f/5//f/9//3//f/9v/2//b/9f/1//X/9f/1//b/9v/2//b/
9P/0//T/9P/0//T/9P/0//X/9f/1//X/9f/0//T/9P/0//T/9P/0//L/8v/y//L/8v/y
//L/8f/z//P/8//z//H/8f/x//H/8//z//P/8//x//H/8f/y//L/8v/y//L/9P/0//T/
9P/2//b/9v/4//b/9v/2//b/+P/5//n/+f/6//v/+//7//r/+v/8//3//v////////8B
AAEAAQAAAP7//P/6//r/+f/4//f/9v/1//X/9P/0//L/8v/w//D/8f/w/+//7//t/+z/
7P/r/+3/7f/t/+3/6//r/+v/6//q/+r/6v/q/+n/6f/q/+r/7P/r/+v/6f/p/+r/6v/q
/+v/6//r/+r/6v/q/+v/6//r/+v/6//r/+3/7P/o/+T/5v/p/+3/9v8CAA4AGwAqAD8A
WgB2AJUArAC9AMMAvACtAJoAfgBjAEcAMgAjABQABwD+//j/8v/q/+b/5v/m/+j/6P/p
/+f/5//p/+n/6P/o/+n/6//p/+n/6//r/+v/6//r/+v/6//p/+n/6f/p/+v/6//r/+v/
6//r/+z/7P/s/+z/7P/s/+//7//v/+//7v/u/+7/7v/w//D/8f/x/+//7//v/+//7//v
//H/8f/x//H/8f/y//T/9f/1//X/9f/1//X/9f/1//X/9f/3//f/9//3//j/+v/6//v/
/P/8//z//P/9//3//f/+//////////////8CAAIAAgACAAMAAwAEAAUABQAFAAYABwAH
AAcABwAHAAUABgAHAAcACAAIAAcABwAIAAgACAAJAAoACgALAAwADAAMAAwADAAOAA4A
DgANAA8AEAARABEAEQARABIAEgARABEAEQARABEADwAPAA0ACwALAAsACwAKAAkACQAH
AAkACQAHAAcABwAHAAYABgAGAAYABQAFAAUABQAGAAYABgAGAAUABQAFAAUABQAGAAYA
BQAFAAUABAAEAAQABAAGAAYABgAGAAYABgAFAAQABgAGAAYABgAGAAYABQAFAAUABQAF
AAUABAAEAAQAAwADAAMAAwADAAIAAgACAAIAAgACAAIAAgACAAIAAgACAAEAAQABAAEA
AwACAAIAAgACAAIAAgACAAIAAgACAAIAAgACAAIAAQABAAEAAQABAAEAAQABAAEAAQAB
AAEAAQABAAEAAQACAAIAAgACAAIAAgACAAIAAgACAAIAAgABAAIAAgADAAQABgAFAAcA
BwAIAAYABgAGAAYACAAJAAkACQAKAAsACwALAAwADAAOAA8AEgATABMAEwATABMAEwAS
ABIAEAAOAA4ACwAKAAkACAAJAAkACAAIAAYABgAEAAQAAwACAAEAAQADAAIAAgABAAEA
AQABAAEA//////////8AAAAAAAAAAP////8AAAAAAAD//////f/+/wAAAQACAAEAAQAB
AAAAAAAAAAEAAQABAAEAAQABAAMAAAD+//7//P/9/wMACgAWACQAMQBCAFcAcACOAK0A
yADZAN0A1gDHALAAlgB9AGMATAA5ACgAGwASAAoABAD+//r/+P/8//z/+v/7//3/////
////AAAAAP///////wEAAQABAAEAAQABAAEAAQABAAEAAQABAAMAAwADAAMAAwADAAQA
BAAEAAQABAAEAAUABQAFAAUABAAEAAQABAAEAAQABQAFAAUABQAFAAUABwAHAAkACQAJ
AAkACQAKAAoACwALAAsADQANAA0ADQALAAsACwANAA0ADQANAA4ADgAOAA8AEAAQABAA
EAARABEAEQASABMAFQAVABUAFQAWABYAFgAWABkAGQAaABsAGQAZABoAGwAdAB0AHQAd
AB0AHgAfAB8AHgAeAB0AHQAgACAAIAAhACIAIgAjACQAJAAkACQAJAAmACYAJgAlACMA
JAAlACUAJQAlACYAJgAlACUAJQAlACMAIQAhAB8AHwAfAB8AHwAeAB0AHQAbABsAGwAZ
ABkAGQAZABgAGAAYABgAFwAXABcAFwAYABgAGAAYABcAFwAXABcAFwAYABYAFQAVABUA
FgAWABYAFgAUABQAFAAUABQAFAATABIAFAAUABQAFAAUABQAEwATABIAEQAQAA8AEAAQ
ABAADwAPAA8ADwAPAA4ADgAOAA4ADAAMAAwADAAOAA4ADgAOAA8ADwAPAA8ADQAMAAwA
DAAMAAwADAAMAAwADAAMAAwADAAMAAwACwALAAsACwALAAkACQAJAAkACQAJAAkACQAJ
AAkACQAKAAoACgAKAAoACgAKAAoACgAKAAoACgAJAAkACAAIAAgACAAJAAkACQALAAsA
CwAMAAoACgAKAAoACwAJAAgACgAKAAoACgAIAAkACQAJAAoACwALAAsADgAOABAAEQAU
ABUAFQAVABMAEwATABIAEgAQAA4ADgAMAAoACAAGAAUABQAEAAQABgAGAAQABAADAAIA
AQABAP7//P/7//n/+//7//v/+//9//3//f/9//z//P/8//z/+//7//z//P/8//v/+//5
//f/+P/4//j/+f/5//n/+P/2//b/9//3//n/+f/5//n/+//4//b/8v/y//X/+/8EABAA
IAAvAEIAWwB2AJgAtwDOAN8A4QDaAMkAsgCYAH0AYwBKADcAJAATAAYA/v/4//L/7v/s
/+r/7P/s/+3/7//v/+//7//u/+7/7//v/+//8f/x//H/8f/x//H/8f/x//H/8f/x//H/
7//v/+//7//x//H/8v/y//D/8P/w//D/8f/x//H/8f/0//T/9P/0//L/8v/z//P/9f/1
//X/9f/z//P/9f/1//X/9f/1//b/+P/5//n/+f/5//n/+f/5//n/+f/5//v/+//7//v/
/P/+//7///8AAP7//v/+/////////wAAAQABAAEAAQABAAQABAAEAAQABQAFAAYABwAH
AAcACAAJAAsACwALAAsADAAOABAAEQASABIAEQARABQAFAAUABUAFAAUABUAFgAWABYA
FgAWABYAFgAWABUAFQAWABcAFwAZABkAGgAaABcAFwAXABcAFgATABIADwARABEAEQAR
ABAADwAPAA0ADQANAAsACwAJAAkACAAIAAgACAAHAAcABwAHAAgACAAIAAgABwAHAAUA
BQAFAAYACAAHAAcABwAGAAYABgAGAAYABgAGAAYACAAIAAcABgAEAAQABAAEAAQABAAD
AAMAAQABAAEAAQAAAAAAAAD//wEAAQABAAEAAgACAAIAAgABAAAA///+/wAAAAAAAAAA
AQABAAEAAQABAAAAAAAAAAIAAgACAAIAAAAAAAAAAAACAAIAAgABAAEAAQABAAEA////
///////9//3//f/9/////////wAA/v/+//7//v/+//7//v/+//z//P/8//v/+f/4//j/
+P/6//v/+//7//v/+//7//z/+//6//n/+P/7//3//f/9/////////////v/+//7//v/+
//7/////////AAABAAEAAQACAAIABAAFAAQABQAFAAUAAwADAAMAAgAEAAIAAAAAAP3/
/P/7//r/9//3//b/9v/2//b/9P/0//X/9P/z//P/8f/w//D/7//t/+3/7f/t/+3/7f/t
/+3/7P/s/+z/7P/r/+v/7P/s/+v/6f/o/+X/5//o/+j/6P/r/+v/6//q/+n/6P/o/+f/
5//n/+f/5//j/+L/3v/c/+D/5//v//z/DAAcAC0AQABVAHQAlACvAMAAxwDHAMAArQCW
AHoAXQBFAC4AGQAIAPn/8P/m/+D/3P/Y/9b/1v/Y/9j/1//Z/9n/2f/Z/9r/2v/Z/9n/
2f/Z/9n/2f/b/9v/2//b/9v/2//b/9v/2//b/9v/2//b/9v/2//c/9z/2v/a/9r/2v/b
/9v/2//b/9z/3P/c/9z/3P/c/93/3f/d/93/3f/d/93/3f/f/9//3f/d/93/3v/e/9//
3//f/+H/4f/h/+H/4f/h/+H/4//j/+P/4//k/+L/4v/j/+T/5P/k/+T/5f/l/+X/5v/n
/+n/6f/p/+n/6v/q/+r/6v/p/+n/6v/r/+3/7f/u/+//7f/t/+3/7f/r/+z/7f/t/+7/
7v/t/+3/7v/u/+7/7//y//L/8//0//L/8v/y//L/9v/2//b/9f/1//b/9//3//b/9f/1
//T/8f/x//H/8f/v/+3/7f/r/+v/6//r/+v/6v/p/+n/5//p/+n/5//n/+X/5f/k/+T/
5P/k/+P/4//k/+X/5//o/+b/5v/l/+X/5f/l/+X/5v/k/+P/4//j/+L/4v/i/+L/5P/k
/+T/5P/i/+L/4f/g/+D/4P/g/+D/4P/g/9//3//h/+H/4f/h/+D/4P/g/9//3//f/9//
3//c/9z/3P/c/9z/3P/c/9z/3v/e/97/3v/d/93/3f/d/93/3P/c/9z/3P/c/9z/3P/a
/9r/2v/a/9z/3P/c/9v/2//b/9v/2//Z/9n/2f/Z/9v/2//b/9v/2f/Z/9n/2v/c/9z/
3P/c/9r/2v/a/9r/2v/a/9r/2f/b/9r/2v/a/9r/2//b/9v/2//b/9v/3P/a/9r/2v/a
/9v/3f/d/93/3//j/+L/4P/g/+D/4P/e/9//3//f/+L/4//j/+P/5v/m/+j/6f/o/+n/
6f/p/+n/6f/p/+j/6P/m/+T/5P/j/+L/4f/g/9//3//e/97/4P/g/97/3v/d/9z/2//b
/9v/2v/a/9n/2f/Z/9n/2f/Z/9n/2f/Z/9j/2P/Y/9j/1//X/9j/2P/Y/9f/1//V/9X/
1v/W/9b/2f/Z/9n/2P/Y/9j/2f/Z/9f/1//X/9f/2f/Y/9b/0v/U/9n/4f/s//j/BgAT
ACQAOQBUAHIAjwCmALcAuQC2AKkAlAB8AGUARwAsABsACAD3/+r/5P/e/9b/1P/S/9L/
0v/U/9P/0//V/9X/1f/U/9b/1f/V/9f/1//X/9f/1//X/9f/1//X/9f/1//X/9f/2f/Z
/9n/2f/Z/9n/2v/a/9r/2v/a/9r/2//b/9v/2//c/9z/3P/c/97/3v/f/9//3f/d/93/
3f/f/9//4f/h/9//3//f/+D/4P/h/+H/4f/j/+P/4//j/+H/4f/h/+P/4//j/+P/5P/k
/+T/5f/m/+b/5v/m/+f/5//n/+j/6f/p/+n/6f/p/+z/7P/s/+z/6//r/+z/7f/t/+3/
7v/v/+3/7f/t/+3/7//w//H/8f/y//L/8f/x//D/8P/w//H/8P/w//H/8v/0//T/9P/0
//j/+P/4//f/9//4//n/+f/5//n/+v/6//n/+f/5//n/+f/3//f/9f/1//X/9f/1//T/
8//z//H/8f/x/+//7//x//H/8P/w//D/8P/v/+//7//v//D/8P/y//L/8f/x//H/8f/x
//L/8P/v/+//7//u/+7/7v/u//D/8P/w//D/7v/u/+3/7P/u/+7/7v/u/+7/7v/t/+3/
7f/t/+3/7f/s/+z/7P/r/+v/6//r/+v/6v/q/+r/6v/q/+r/6v/q/+j/6P/o/+j/6f/p
/+n/6f/p/+j/6P/o/+j/6P/o/+j/6P/o/+j/6P/o/+j/6P/n/+f/5//n/+f/5//n/+f/
5//l/+X/5f/l/+f/5//n/+j/5v/m/+b/5v/m/+b/5v/m/+b/5v/m/+X/5//m/+b/5v/k
/+X/5f/l/+X/5f/l/+b/5v/m/+b/5v/l/+f/5//n/+X/5f/l/+X/5v/n/+j/6f/q/+r/
7P/s/+z/7P/u/+//7//v/+//7//u/+3/8P/w//L/8//y//P/8//z//P/8//z//L/8P/u
/+z/7P/r/+r/6f/o/+n/6f/o/+j/6P/o/+b/5v/l/+T/4//j/+P/4v/i/+H/4f/h/+H/
4f/j/+P/4//j/+D/4P/g/+D/3f/d/97/3v/g/9//3//d/9//4P/g/+D/4f/h/+H/4P/e
/97/3//f/9//3//f/9//3f/e/97/3P/c/+H/6f/y//7/CAAXACgAPQBYAHQAjwCmALMA
twC2AK0AmAB+AGMASQAyACEAEgADAPb/8P/q/+L/3v/c/9z/3P/c/9v/2//d/93/2//a
/9z/2//b/9v/2//b/93/3f/b/9v/2//b/9v/2//b/9v/2//b/9v/2//b/9v/3P/c/9z/
3P/c/9z/3f/d/93/3f/e/97/3v/e/97/3v/f/9//3//f/9//3//f/9//4f/h/+H/4f/h
/+L/4v/j/+P/4//l/+X/5f/l/+P/4//j/+X/5f/l/+X/5v/o/+j/6f/q/+r/6v/q/+v/
6//r/+z/7f/r/+v/6//r/+z/7P/s/+z/7f/t/+7/7//t/+3/7v/v/+//7//v/+//7//w
//H/8f/y//L/8f/x//L/8v/y//P/8//y//L/8v/0//T/9P/0//T/9P/0//P/9f/2//f/
9//3//f/+P/4//f/9//3//f/9//1//X/8//z//P/8//z//L/8f/x/+//8f/x/+//7//v
/+//7v/u/+7/7v/t/+3/7f/t/+7/7v/s/+z/6//r/+v/6//r/+z/7v/t/+3/7f/s/+z/
7P/s/+z/7P/s/+z/7P/s/+v/6v/q/+r/6v/q/+r/6v/p/+n/6f/p/+n/6f/q/+r/6v/p
/+f/5//n/+f/5v/m/+b/5v/m/+b/5v/m/+b/5v/m/+b/5f/l/+X/5f/n/+b/5v/m/+X/
5P/j/+L/4v/i/+L/4v/i/+L/4v/h/+H/4f/h/+H/4f/h/+H/4f/h/+H/4f/h/9//3//f
/+D/4P/g/+D/4P/g/+D/4P/g/+D/4P/g/9//3//e/97/3v/g/+H/4f/h/9//3//f/+D/
3v/e/97/3v/d/9//3//f/9//3//f/9//3//f/9//3//e/97/3v/e/97/4P/h/+L/4v/j
/+T/5P/m/+X/4//h/+L/4f/h/+L/4//j/+T/5f/l/+X/5f/m/+j/6f/r/+z/7P/s/+v/
6v/r/w==
         </WaveFormData>
      </LeadData>
   </Waveform>
</RestingECG>
