# Supplementary material for: Detection of Left Atrial Enlargement Using a Convolutional Neural Network-Enabled Electrocardiogram
Source: Front Cardiovasc Med. 2020 Dec 17;7:609976. doi: 10.3389/fcvm.2020.609976 (PMC7773668; doi:10.3389/fcvm.2020.609976)
Supplement: Supplementary file 2 [file Data_Sheet_2.ZIP › normal1/1802010432_9580_0000003K.XML]

<?xml version="1.0" encoding="Windows-1252"?>
<!DOCTYPE RestingECG SYSTEM "restecg.dtd">
<RestingECG>
   <PatientDemographics>
      <PatientID>1802010432</PatientID>
      <PatientAge>81</PatientAge>
      <AgeUnits>Years</AgeUnits>
      <Gender>Female</Gender>
      <PatientLastName>zhoubilian</PatientLastName>
   </PatientDemographics>
   <TestDemographics>
      <DataType>Resting</DataType>
      <Site>1</Site>
      <AcquisitionDevice>MAC55</AcquisitionDevice>
      <Status>Unconfirmed</Status>
      <Priority>Normal</Priority>
      <Location>2</Location>
      <AcquisitionTime>20:34:59</AcquisitionTime>
      <AcquisitionDate>08-17-2015</AcquisitionDate>
      <CartNumber>1</CartNumber>
      <AcquisitionSoftwareVersion>010B</AcquisitionSoftwareVersion>
      <XMLSourceVersion>MAC5000 v1.0</XMLSourceVersion>
   </TestDemographics>
   <RestingECGMeasurements>
      <VentricularRate>68</VentricularRate>
      <AtrialRate>68</AtrialRate>
      <PRInterval>174</PRInterval>
      <QRSDuration>82</QRSDuration>
      <QTInterval>418</QTInterval>
      <QTCorrected>444</QTCorrected>
      <PAxis>-2</PAxis>
      <RAxis>55</RAxis>
      <TAxis>53</TAxis>
      <QRSCount>11</QRSCount>
      <QOnset>228</QOnset>
      <QOffset>269</QOffset>
      <POnset>141</POnset>
      <POffset>204</POffset>
      <TOffset>437</TOffset>
      <ECGSampleBase>500</ECGSampleBase>
      <ECGSampleExponent>0</ECGSampleExponent>
   </RestingECGMeasurements>
   <Diagnosis>
      <Modality>Resting</Modality>
         <StatementCount>2</StatementCount>
         <LabelText>12SL ��ϳ���</LabelText>
      <DiagnosisStatement>
         <StmtFlag>ENDSLINE</StmtFlag>
         <StmtText>�������</StmtText>
      </DiagnosisStatement>
      <DiagnosisStatement>
         <StmtFlag>ENDSLINE</StmtFlag>
         <StmtText>���� ECG</StmtText>
      </DiagnosisStatement>
   </Diagnosis>
   <Waveform>
      <WaveformType>Rhythm</WaveformType>
      <WaveformStartTime>0</WaveformStartTime>
      <NumberofLeads>8</NumberofLeads>
      <SampleType>CONTINUOUS_SAMPLES</SampleType>
      <SampleBase>500</SampleBase>
      <SampleExponent>0</SampleExponent>
      <HighPassFilter>16</HighPassFilter>
      <LowPassFilter>150</LowPassFilter>
      <ACFilter>NONE</ACFilter>
      <LeadData>
         <LeadByteCountTotal>10000</LeadByteCountTotal>
         <LeadTimeOffset>0</LeadTimeOffset>
         <LeadSampleCountTotal>5000</LeadSampleCountTotal>
         <LeadAmplitudeUnitsPerBit>4.88</LeadAmplitudeUnitsPerBit>
         <LeadAmplitudeUnits>��V</LeadAmplitudeUnits>
         <LeadHighLimit>2147483647</LeadHighLimit>
         <LeadLowLimit>268435456</LeadLowLimit>
         <LeadID>I</LeadID>
         <LeadOffsetFirstSample>0</LeadOffsetFirstSample>
         <FirstSampleBaseline>0</FirstSampleBaseline>
         <LeadSampleSize>2</LeadSampleSize>
         <LeadOff>FALSE</LeadOff>
         <BaselineSway>FALSE</BaselineSway>
         <ExcessiveACNoise>FALSE</ExcessiveACNoise>
         <MuscleNoise>FALSE</MuscleNoise>
         <LeadDataCRC32>2362298885</LeadDataCRC32>
         <WaveFormData>
IgAiACIAIgAkACQAJAAkACQAJAAkACQAIgAiACIAIgAkACQAJAAkACQAJAAkACQAJAAk
ACQAJAAmACYAJgAmACQAJAAkACQAJAAkACQAJAAiACIAIgAiACIAIgAiACIAIgAiACIA
IgAgACAAIAAgACIAIgAiACIAIAAgACAAIAAgACAAIAAgAB4AHgAeAB4AIAAgACAAIQAf
AB8AIAAhACQAJAAkACQAJgAmACYAJwApACkAKgArACoAKwArACsALQAwADIAMwA3ADgA
OQA5ADkAOQA4ADgAOwA6ADsAPAA8ADwAPAA8ADoAOAA3ADMAMAAtACwALAAqACcAIwAg
AB8AHgAeAB4AHwAdAB0AHAAbABkAGAAXABoAGgAZABgAFwAXABcAFwAUABQAFAAUABcA
GAAYABcAFQAWABYAFgATABMAEwATABMAFQAZAB0AIQAlACwAMwAzADMAOAA+AEgAVgBi
AHAAgQCOAIkAcwBXAD0AKAAXAA4AEAASAAkAAQADAAMABwAPABgAHQAaABgAFgAaABgA
EgASABIAEgASABIAEAAPAA8ADwAOAA4ADgAPABEAEQARABEADwAPAA8ADwAPAA8ADwAQ
ABAAEAAQABAADgAOAA4ADgAPAA8ADwAPAA8ADgANAA0ADwAPABAAEgAQABAAEAAQABIA
EgASABIAEgASABMAEwAVABUAFQAVABUAFgAXABcAFgAWABYAFgAYABgAGQAZABcAGAAa
ABoAFwAXABgAGQAcABwAHgAeABwAHAAeAB8AIgAjACMAJAAnACcAJwApACcAJgAmACYA
KAAoACkAKQArACsAKwAqACoAKgArACsALAAsACsAKwArACsAKwAqACoAKgArACsAKQAn
ACYAJQAlACQAJAAkACIAIgAhACEAIQAgAB8AHwAfAB8AHQAdAB0AHQAcABwAHQAdABwA
HAAaABoAGAAYABcAFQAUABMAFgAXABgAGQAYABgAGAAYABUAFQAWABYAFAATABMAFAAT
ABIAEQAQABMAEwAUABYAGAAZABoAGwAZABgAFwAWABYAFgAWABcAGAAYABkAGwAZABkA
GgAaABgAGAAXABcAGQAZABkAGQAZABoAGgAaABoAGQAZABsAGwAaABoAGgAdAB4AHQAd
AB8AHwAfAB8AHAAcABsAGgAXABYAFQAUABcAGAAZABoAGwAbABwAHQAdAB0AHQAdABoA
GAAXABcAGgAaABkAGQAZABkAGAAYABYAFgAWABYAGAAXABcAFwAWABYAFgAWABQAFAAU
ABQAFgAXABcAFwAXABUAFQAVABYAFgAWABYAFgAVABUAFQAXABcAFwAXABYAFAAUABQA
FAAUABUAFQAVABYAFQAYABgAGAAYABoAGgAaAB0AHQAdAB4AIQAiACMAIwAjACUAKAAq
ACkAKwAsAC0ALgAwADIAMwA0ADQAMgAyADAAMAAwADAAMAAvAC4ALgArACcAIwAhAB4A
HQAbABgAFgATABIAEgASABEADwAPAA0ADAAKAAkACgAMAA0ADQAOAA0ADQANAAsACgAK
AAoACQAJAAkACAAHAAcACAAIAAgABwAHAAcACQAJAAsADQANAA0AEwAaAB0AHQAfACIA
KgA4AEoAWABmAHcAgAB7AGsAVQA7ACYAFwAQAA4ABgD9//n/+f/3//n///8GAA0ADgAO
AAwADAAKAAYABAADAAIAAQAAAAIAAQABAAEAAAAAAAAAAQABAAEAAQABAAEAAQABAAEA
////////AAABAAIAAwAEAAQABAAEAAQAAwADAAMAAwAFAAQAAwADAAEAAQACAAQABAAE
AAQABAAEAAQABAAEAAYABgAHAAcABQAFAAUABQAFAAYABwAHAAgACAAIAAgACgAKAAsA
CwAJAAoADAAMAAkACQAKAAsADwAQABMAFAASABIAFAAVABYAFwAXABgAGQAZABkAGwAe
AB4AHwAgAB4AHgAfAB8AIQAhACEAIAAeAB4AHwAfAB4AHgAdAB0AHwAfAB8AHgAaABoA
GwAbABoAGQAZABkAFwAWABYAFgAUABQAEwATABIAEgASABMAEQARAA8ADwANAA0ADAAM
AA0ADQAMAAwADAAMAAoACgAKAAkACQAJAAkACQAJAAkABgAGAAYABgAFAAUABgAGAAUA
BQAGAAgACgAKAAoACgAMAAsACwAMAAsACwALAAsADgAOAA4ADgAMAAwADAANAA4ADgAP
ABEADwAPABAAEAASABIAEQARAA8ADwAPAA8ADQAOAA4ADgAOAA0ADQAPAA8ADgAOAA4A
EAAQAA4ADQANAA0ADQANAA0ADgAOAA4ADAAMAAwADAAMAAwADAAMAA4ADQANAA0ACwAL
AAsACwANAAwADAANAA0ADAAKAAkACwALAAoACgAKAAoACgAKAAoACQAJAAkACAAIAAgA
CAAKAAoACgAKAAgACQAJAAkACQAHAAcABwAKAAoACgAKAAoACQAJAAkACwALAAsACwAK
AAoACgAKAAgACAAIAAgACAALAAsACwAMAAsADgAOAA4ADgAQABAAEAARABEAEQASABMA
FAAVABUAFQAXABoAHAAdAB8AIAAhACEAIgAjACMAIwAiAB8AHgAgACAAIAAgACIAIQAg
ACAAGwAXABMAEQAQAA8ADQAKAAoABwAGAAYABAADAAEAAQACAAIAAQABAP//AAAAAP//
AAD///////////7//v/+//7///8AAAAA/f/9//7//v/+//3//f/9//v//f8BAAUABwAJ
AA0AFAAXABkAHQAkACwAPABMAFYAZAB3AHwAZwBLADEAGQAIAP3/+P/6//T/6//p/+//
9//9/wUACgAHAAQABgAGAAIA/v/8//z//v/+//7//v/8//v/+//7//z//P/8//3/+//7
//v/+//8//3//v////7//f/8//z/+v/6//r/+v/4//j/+P/4//n/+f/5//n/+v/6//r/
+//5//n/+v/8//z//P/8//z/+//6//n/+P/4//j/+f/5//n/+f/5//n/+f/6//v/+//8
//z//P/8//r/+v/7//v//f/+/wAAAAD9//3//v///wAAAAACAAIAAgACAAQABQAFAAUA
BAAEAAcABwAHAAkACwAMAA4AEAAPAA4ADgANABEAEQARABAAEgASABMAEwASABIAEQAR
ABAADwAOAAwACwAMAA4ADwAOAA0ADQANAAoACAAHAAYACAAIAAcABwAHAAYABQAFAAMA
AwABAAEA//////7//v8AAAEAAQACAAEAAAD9//z/+//5//j/9//5//n/+f/5//n/+v/7
//z/+f/5//r/+v/2//X/9f/2//j/+P/4//j/9v/1//X/9v/5//n/+f/5//r/+v/6//r/
+v/6//r/+//6//j/9//3//n/+f/6//r/+//8//z//f/6//n/+P/3//r//P/9//7//P/7
//v//f/7//r/+v/6//z//P/6//n/9//3//f/9//5//r/+v/6//r/+v/6//r/+f/4//f/
9v/5//n/+v/7//f/9//3//f/9f/0//T/9f/2//b/9f/1//b/9//3//j/+P/4//j/+P/2
//X/9f/1//T/9P/0//T/9P/0//T/9P/y//P/8//z//X/8//z//P/8v/y//L/8v/1//X/
9v/3//P/+f/7//r/9v/0//L/8P/v/+//7//w//P/+P/6//z//P/+//7//v/8//v/+v/6
//3//v//////AQADAAYACAAJAAsADAANAAwADAAMAAsADwAQAA8AEAAOAA4ADgAOABAA
DwAOAA4ACQAFAAEA///8//v/+f/2//X/8//z//T/9P/z//H/8f/u/+z/6f/n/+r/7P/t
/+3/6//p/+j/5//p/+j/6P/o/+r/6//s/+z/6P/n/+f/5v/n/+f/6P/p/+n/5f/j/+f/
6//v//H/9v/9//3/+f/8/wQADgAeADAAPABNAFwAZQBbAEEAKwAYAAkA+v/w/+7/6f/f
/9v/2//Z/9v/5P/r/+7/7v/u/+7/7P/o/+b/5//o/+n/6v/n/+X/5P/j/+T/5P/k/+X/
4//j/+P/4//j/+P/4//j/+T/5f/m/+j/5v/m/+b/5v/k/+T/5P/k/+X/5f/l/+X/5f/k
/+P/4//m/+f/6f/s/+v/6v/p/+j/6P/o/+j/6P/q/+r/6//r/+3/7f/t/+3/6//s/+3/
7f/u/+7/7v/u/+7/7v/v/+//7//w//L/8v/x//H/8v/z//b/9v/4//j/9v/2//j/+f/8
//3//f/+/////////wEAAAAAAAEAAgAEAAQABQAFAAcABwAHAAYACAAIAAkACQAKAAoA
CQAJAAcABwAHAAYABAAEAAUABQAEAAMAAwADAAEAAAAAAAAA/v/+//3//f/7//r/+f/5
//v/+//5//n/9//3//b/9v/3//f/9v/2//T/9P/y//L/9P/z//P/8//x//H/8f/x//L/
8v/y//L/8P/v/+//7v/s/+v/6//s/+z/7P/s/+z/7v/t/+3/7v/v/+//7//v//D/8P/w
//D/8P/w//D/8f/x//D/8P/x/+//7//w//D/8P/w/+//7//w//H/8v/z//L/8v/x//D/
8P/v/+//8f/z//L/8v/y//T/9P/y//H/8f/x//H/8f/x//L/8v/y//L/8v/y//L/8v/y
//L/8v/y//H/8f/x/+3/7f/t/+3/7//u/+7/7//w//D/7//v/+3/7f/s/+z/7v/u/+7/
7v/s/+v/6//r/+z/7P/s/+z/7P/s/+z/7P/u/+//7//v/+7/6//q/+n/6v/q/+r/6v/s
/+v/6//r/+v/6//r/+v/5P/q/+7/7f/s/+v/6v/r/+v/6//s/+3/8P/w//D/8P/y//L/
8v/z//P/8//0//f/+P/5//n/9//5//z//v///wEAAgADAAIAAgACAAEABAAEAAIAAgAE
AAQABAAEAAQAAwACAAIA///7//f/9f/z//H/7v/q/+r/5//m/+b/5v/l/+P/4//i/+L/
4f/h/9//4P/g/9//3v/d/93/3f/b/9r/2v/a/9r/2//c/9z/2f/Z/9r/2v/b/9v/3P/d
/93/2//d/+P/5//n/+n/7P/x//P/9f/8/wQADgAcACwAPABNAFgAUwA7AB8ABwDy/9//
1P/W/9b/zf/J/83/0//X/93/5P/n/+j/5v/k/+L/4v/e/9r/2P/Y/9j/2P/a/9n/2f/Z
/9j/2P/Y/9n/1//X/9f/1//Z/9n/2f/Z/9n/2f/Z/9r/2v/a/9r/2v/a/9r/2v/a/9v/
2//b/9v/2//a/9n/2f/b/9v/3P/e/97/3v/e/97/3v/e/97/3v/e/97/3//f/93/3f/d
/93/3//g/+H/4f/i/+L/4v/i/+D/4P/h/+H/4f/i/+T/5P/j/+P/5P/l/+b/5v/o/+j/
6P/o/+r/6//s/+3/7f/u/+3/7f/t/+//8P/w//H/8v/y//L/8//z//X/9f/1//T/9P/0
//X/9f/0//T/8//z//X/9f/1//T/8v/y//P/8//w/+//7//v/+//7v/u/+7/7P/s/+v/
6//p/+j/5//n/+n/6f/n/+f/5//n/+b/5v/j/+P/4v/i/+L/4v/g/+D/4v/h/+H/4f/h
/+H/4f/h/+D/4P/g/+D/3f/d/97/3v/d/93/3v/g/+L/4v/i/+L/4P/f/9//4P/f/9//
3//f/+L/4v/i/+L/4v/i/+L/4//h/+D/4P/h/+L/4//l/+b/5v/m/+X/5f/j/+P/4//j
/+P/5P/k/+T/5v/l/+X/5//k/+L/4f/g/+P/5P/j/+P/4f/h/+H/4f/h/+L/4v/i/+L/
4v/i/+L/4P/g/+D/4P/g/9//3//f/93/3f/d/93/3//e/97/3//g/+D/3//f/93/3f/c
/9z/3P/c/9z/3P/b/9n/2P/X/9n/2v/b/9z/3P/c/9z/3P/a/9v/2//b/9v/2f/Z/9n/
2v/a/9r/2v/c/9v/2//b/9n/2f/Z/9n/2//c/93/3v/d/93/3P/b/9X/2f/a/9r/2v/a
/9r/3f/d/93/3v/c/97/3f/c/9//4v/j/+T/5f/l/+X/5v/l/+b/5//n/+n/6//u//D/
8f/z//T/9f/1//b/9//3//f/9v/z//L/8//0//X/9v/2//X/9P/0//D/6//m/+P/4v/h
/9//3P/a/9f/1v/W/9b/1f/T/9P/1P/U/9P/0//R/9L/0v/R/9L/0f/R/9H/0f/Q/9D/
0P/R/9P/1f/W/9T/0//T/9L/1P/T/9P/0//T/9P/0//V/9n/3f/f/+D/5//p/+n/7P/0
//z/CAAUACYANwBEAEkAOwAfAAcA9P/f/8z/yv/U/8//wf/B/8f/yf/P/9b/1//c/+D/
4P/c/9b/zv/Q/9D/0P/Q/9D/0v/R/9H/0f/Q/9D/0P/R/9D/z//O/83/z//P/8//z//P
/8//z//Q/9H/0v/T/9T/0v/S/9L/0v/R/9H/0f/R/9P/1P/V/9f/1P/T/9P/1P/V/9b/
1//Y/9b/1v/W/9b/1P/U/9X/1f/X/9f/1//X/9X/1v/X/9f/2v/a/9r/2v/a/9r/2//b
/9n/2v/c/9z/3P/d/9//4f/i/+L/5P/k/+H/4P/h/+H/5P/n/+n/7P/r/+v/6//t/+7/
7v/v//D/8v/y//P/8//3//f/9//2//X/9P/0//P/8v/y//H/8f/y//P/9P/0//D/8P/x
//H/8v/x//H/8f/x//D/8P/w//P/9P/0//X/8P/u/+z/6//p/+n/5//n/+X/5f/k/+T/
5v/n/+f/6P/o/+j/5v/m/+b/5f/l/+X/4//j/+P/4//i/+L/4v/i/+T/5f/n/+j/4//h
/+D/4P/i/+L/4v/i/+L/4f/h/+L/4//j/+P/4//l/+b/5//o/+X/5P/j/+P/4//i/+L/
4//j/+P/5P/k/+b/5v/l/+X/5//n/+f/5//n/+j/6P/o/+n/6f/q/+3/7P/q/+n/6P/q
/+r/6P/n/+n/6f/p/+n/5//o/+j/6P/q/+r/6v/q/+r/6v/q/+r/6P/n/+f/5//n/+f/
5//n/+j/6P/p/+v/6//q/+j/5//n/+f/5v/m/+b/5v/m/+b/5//n/+j/6f/m/+b/5v/m
/+j/6P/o/+j/6P/p/+n/6f/r/+n/6f/p/+r/6v/q/+r/6P/n/+f/5//p/+3/6//p/+r/
6v/q/+r/6v/r/+v/6//s/+7/8v/z//T/8//0//P/8v/1//X/9f/2//f/+P/5//n/+f/7
//7/AAD//wEAAgADAAMABAAFAAUACAAIAAYABgAGAAYABgAGAAYABQAEAAQA///7//f/
9f/2//X/8//w/+7/6//q/+r/7P/r/+n/6f/o/+j/5//n/+X/5v/m/+X/5P/j/+P/4//l
/+T/5P/k/+L/4//k/+T/5f/l/+b/5v/k/+P/4//j/+f/5f/n/+v/7f/v//P/9v/5////
//8AAAwAGgAmADYASABZAGAAVwBBACkAEwD+/+//6v/q/+T/2f/V/9n/2//f/+f/7P/r
/+7/8v/u/+j/6P/o/+b/5f/k/+P/4v/j/+P/5P/l/+T/5P/k/+X/5//n/+f/5//l/+X/
5f/l/+f/5//n/+j/6P/o/+j/6P/o/+j/6P/o/+n/6f/p/+n/6//q/+n/6f/n/+f/6P/q
/+z/7P/s/+z/6v/q/+r/6v/q/+r/6//r/+3/7f/t/+3/7//w//H/8f/w//D/8P/w//L/
8v/z//P/8f/y//T/9P/1//X/9v/3//b/9v/4//j/+v/6//z//f/+//////8AAAMAAwAD
AAUABAAEAAUABgAGAAYABwAHAAkACQAJAAgACAAIAAkACQALAAwADAANAAsACwALAAoA
CAAIAAkACQAIAAcABwAHAAUABAAEAAQABAAEAAMAAwABAAAA/////wAAAQAAAAEAAAD/
//3//P/7//v/+v/6//z//P/6//r/+P/3//f/9//5//n/+f/5//j/+P/4//j/+f/5//r/
+v/4//f/9//4//j/+P/4//j/+P/3//f/+P/5//n/+f/5//v//P/9//7//f/8//v/+//8
//z//f////3//f/+//7/AAAAAP////8BAAEAAQABAAEAAgACAAIAAgABAAEAAwADAAIA
AgACAAQABAACAAEAAwADAAMAAwABAAIAAgACAAAAAAAAAAAAAgACAAIAAgAAAP//////
//7///8AAAEA///+//7///8CAAIAAQABAP/////+//7//v/+//7//v/+//3//f/9//7/
/v/+//7//v/+//7//v/+/////////////f/9//3/AAAAAAAAAAAAAP//////////////
////AAACAAAA/v8AAAAAAAAAAAMAAwADAAQABQAIAAgACAAKAAwADAAMAAwACwAKAAoA
DQAOAA8ADwAPABEAFAAWABcAGQAaABsAGwAcAB0AHQAeAB4AHAAcABwAHAAcABwAHAAb
ABoAGgAXABMADwANAAoACQAHAAQABAABAAAAAAACAAEA//////z//P/7//v/+//8//z/
+//6//n/+f/5//v/+v/6//r/+v/7//z//P/7//v//P/8//z/+//7//v/+////wEAAQAD
AAcADQAUABMAEwAVAB4AKgA6AEYAVABmAHUAcgBbADsAIQAPAP7/8//y//L/6P/j/+3/
8//3////AQACAAUACAACAPz/+P/6//z/+P/2//b/9v/2//j/9//3//f/9P/0//T/9f/z
//P/8//z//X/9f/1//X/8//z//P/9P/1//b/9//4//b/9v/2//b/9f/1//X/9f/3//b/
9f/1//X/9f/2//j/9v/2//b/9v/4//j/+P/4//r/+v/7//v/+P/3//b/9f/3//j/+f/5
//z//P/8//z//v/+///////8//z//f/8//z//f///wEAAgACAAQABAAEAAQABgAHAAgA
CQAJAAoACQAJAAkACwAMAAwADQAOAA4ADgAPAA8ADwAPAA8ADgAQABAAEQARABAAEAAP
AA8ADgANAAwACgAKAAoACwALAAsACwAMAA0ACQAIAAgACAAKAAoACQAJAAUABAADAAMA
AQABAP////8CAAMAAwAEAAAA///9//z//f/+//3//v/+//3//f/9//z/+//6//n/+P/4
//j/+P/6//v//f/+//z/+//7//z//P/8//z//P/7//n/+P/4//v/+//7//v/+v/6//r/
+v/7//z//f///////v/+/////f/9//7//v/9//z/+v/5//z//f/+////AQACAAIAAgD/
//3//P/9//7//v///wAAAgACAAAA///+//3//P/7//v//P/8//z//v/+//7//v8AAAAA
AAAAAP7//f/9//3//f/9//3//f/7//r/+v/7//v/+v/4//f/9//3//b/9v/4//r//P/+
//3/+//6//n/+P/4//j/+P/5//r/+//8//r/+f/3//X/9v/1//b/9//3//b/9f/0//j/
+f/5//r/9//2//X/9P/2//f/+P/6//r//P/7//r/+P/6//r/+v///wEAAwAGAAUABgAH
AAcABgAHAAkACgAIAAkACQAJAAwAEAAUABcAGAAYABYAFgATABIAEQAQAA8ADQALAAoA
BwADAP///f///////v/8//n/9f/z//L/9P/z//H/8f/y//L/8f/x/+//8P/w/+//8P/v
/+//7//v/+7/7v/u//D/8f/y//L/8f/x//L/8v/x/+//7v/t/+//6//t//H/9f/5//v/
/v8BAP////8EAAwAFgAmADYASgBbAGgAbwBjAEkANQAkABMABAAEAAIA9//v/+3/7f/r
/+3/8P/1//r/+v/4//b/9P/y//D/7//u/+3/7P/u/+3/7f/t/+z/7P/s/+3/7//v/+//
7//t/+3/7f/t/+//7//v//D/8f/y//P/9P/z//L/8f/w/+//7//v/+//8P/w//D/8f/v
/+//8P/y//L/8v/y//L/9P/0//T/9P/z//L/8v/x//H/8f/x//H/8f/y//P/8//0//T/
9P/0//L/8v/z//P/9f/2//j/+P/1//X/9v/3//j/+P/6//r//P/8//7///8CAAMAAwAE
AAMAAwADAAUACAAIAAkACgAKAAoACwALAA8ADwAPAA4ADgAOAA8ADwAQABAADwAPAA8A
DwAPAA4ADAAMAA0ADQAMAAsACwALAAsACgAKAAoABwAGAAQAAwADAAIAAQABAAEAAQD/
//////////7//v/9//3//P/8//z//P/6//r//P/7//v/+//5//n/+f/5//j/+P/4//j/
9//3//j/+P/4//f/9//4//j/+P/4//j/+v/5//n/+v/7//v/+//7//z//P/8//z//P/8
//z//f/7//r/+v/7//3//f/+//7//v/+//3//f/+////AAABAP//AAAAAAAAAAD/////
AQABAAAAAAAAAAIAAgAAAP///////////////wAAAAAAAAAAAAAAAAAAAAAAAAAAAAAC
AAEAAQABAAEAAQABAAEA///+//7///////7//P/7//v/+//6//r//P/8//z//P/8//v/
+//7//j/+P/4//j/+v/6//r/+v/6//v/+//7//v/+f/5//n/+v/6//z/+v/4//r/+v/6
//r//f/9//3//v/9/wAAAAAAAAIABAAEAAQAAwADAAMABAAFAAYABwAHAAkACwAOABAA
EQATABQAFQAVABYAFwAXABYAFgAUABQAFAAUABQAFAAUABMAEgASAA4ACQAEAAEAAgAB
AP///P/8//n/+P/4//b/9f/z//P/8v/y//H/8f/z//T/9P/z//D/7//v/+//8P/w//H/
8v/y//P/9P/0//H/8f/y//L/8P/v/+//7//x//P/9//7//v/+/8BAAgADQANAA0AFgAg
ACwAOgBKAFwAawBsAFkAOwAhAAkA+P/p/+j/7P/k/9n/3f/l/+f/6f/1//z/+//4//r/
+P/0//L/8P/u//D/8P/w//D/8P/v/+//7//s/+z/7P/t/+3/7f/t/+3/7v/v//D/8f/x
//H/8f/y//D/8P/w//D/8P/w//D/8P/v/+//7//v//L/8v/y//P/8f/x//L/9P/0//T/
9P/0//T/9P/0//T/8v/y//P/8//1//X/9f/1//P/9P/1//X/9//4//n/+v/4//j/+f/5
//f/+P/6//r/+//7//z//f/8//z//v/+//7//v8AAAEAAgADAAMABAAHAAcABwAJAAoA
CgALAAwACgAKAAsACwANAA0ADQAMAAwADAANAA0ADgAOAA0ADQALAAsACwAKAAoACgAL
AAsACgAJAAkACQAHAAYABgAGAAgACAAHAAcABAACAAAA//8AAAEAAAABAP/////+//7/
/f/9//z//P/8//z/+v/6//r/+f/5//n/9//3//f/9//4//j/+P/4//f/9//4//j/9//3
//j/+v/4//j/+P/4//j/9//3//j/+f/5//n/+f/6//r/+v/6//j/+P/4//n/+//6//r/
+//7//v//P/8//3//v/+/////////////////wAAAAAAAAAA/////wEA///+//7//v8C
AAIAAAD///7//f/8//v//f/+//7//v/+//7//v/+//7//v/+//7//P/7//v/+//7//v/
+//7//v/+v/6//v/+v/6//n/+f/5//n/+P/4//j/+P/4//j/+f/5//r/+//4//j/+P/4
//b/9v/2//b/9v/3//f/9//5//f/9//3//r/+v/6//r/+P/3//f/9//5//n/+f/5//b/
9v/2//b/9P/1//X/9f/3//f/9//4//b/9//4//n/+v/4//j/+P/4//v/+//7//z/+//+
//7//v8AAAIAAgACAAIAAQAAAAAA//8AAAEAAQACAAUACQAMAA0ADwAQABEAEQASABMA
EwATABIADwAOABAAEAAQABAAEAAPAA4ADgANAAkABQADAAIAAQD///z/+v/3//b/9v/0
//P/8f/x//D/8P/v/+//8f/y//L/8f/y//H/8f/x//D/7v/t/+z/7v/v//D/8P/x//H/
8v/y//H/7//u/+3/7f/x//H/8f/x//H/9/8CAAsACwAJAA4AGgAkADAAOgBKAFkAZABf
AEsAKwARAAAA7//o/+7/8P/j/9n/3f/f/+H/6//y//P/8v/y//L/7v/o/+r/8P/t/+z/
6//q/+r/6f/p/+n/6P/o/+j/6f/p/+n/6f/p/+f/5//n/+f/6f/p/+n/6v/q/+r/6v/q
/+z/7P/s/+z/7//v/+//7//s/+r/6P/n/+n/6f/q/+z/7v/u/+7/7v/s/+z/7P/s/+r/
6v/r/+v/7f/t/+3/7f/r/+z/7f/t//D/8P/w//D/7//u/+7/7f/u//D/8//0//X/9f/2
//f/9//2//f/9v/2//b/+P/5//j/+f/5//r//P/9//7/AQAEAAQABQAGAAMAAgACAAEA
BQAFAAUABAAGAAYABwAHAAYABgAFAAUABQAFAAUABAAAAAAAAQABAAIAAQABAAEA/f/8
//z//P/8//z/+//7//j/9v/0//P/9v/3//b/9//3//f/9v/2//P/8//y//L/9P/0//L/
8v/w/+//7//v/+//7//v/+//8f/y//P/9P/w/+//7//u/+//7//w//L/8v/y//L/8v/y
//H/8f/y//H/8f/x//H/8P/w//D/8P/y//L/8v/z//H/8P/w//H/8v/z//X/9v/2//b/
9f/1//X/9f/1//X/9//4//j/+P/2//X/9f/3//X/9P/0//T/9v/2//T/8//1//X/9f/1
//X/9v/2//b/9v/2//b/9v/0//T/9P/0//b/9f/1//X/8f/x//H/8f/z//L/8v/z//L/
8v/x//H/8f/x//D/8P/w//D/8P/w//D/7//v/+//8P/w//D/8P/u/+7/7v/u/+7/7//v
/+//7//t/+3/7f/u/+7/7v/u/+7/7f/t/+3/7f/t/+3/7f/s/+z/7P/s/+z/7f/t/+3/
6//r/+v/7P/u/+3/7v/t/+3/7v/u/+7/8P/w//H/8v/x//H/8//0//T/8v/y//P/9P/1
//b/+f/6//v//P/9//7///8AAAEAAgADAAQAAgACAAIAAgACAAIAAgACAP///v/9//z/
+f/2//P/8P/s/+r/6P/m/+T/5P/k/+T/4//i/+H/4P/e/97/3v/e/9z/3P/c/9z/2v/a
/9r/2v/a/9r/2v/a/9r/2v/a/9r/3P/c/9z/3P/a/9j/1v/U/9f/2v/d/+D/5f/o/+v/
7v/v/w==
         </WaveFormData>
      </LeadData>
      <LeadData>
         <LeadByteCountTotal>10000</LeadByteCountTotal>
         <LeadTimeOffset>0</LeadTimeOffset>
         <LeadSampleCountTotal>5000</LeadSampleCountTotal>
         <LeadAmplitudeUnitsPerBit>4.88</LeadAmplitudeUnitsPerBit>
         <LeadAmplitudeUnits>��V</LeadAmplitudeUnits>
         <LeadHighLimit>2147483647</LeadHighLimit>
         <LeadLowLimit>268435456</LeadLowLimit>
         <LeadID>II</LeadID>
         <LeadOffsetFirstSample>0</LeadOffsetFirstSample>
         <FirstSampleBaseline>0</FirstSampleBaseline>
         <LeadSampleSize>2</LeadSampleSize>
         <LeadOff>FALSE</LeadOff>
         <BaselineSway>FALSE</BaselineSway>
         <ExcessiveACNoise>FALSE</ExcessiveACNoise>
         <MuscleNoise>FALSE</MuscleNoise>
         <LeadDataCRC32>58706528</LeadDataCRC32>
         <WaveFormData>
DAAMAAwADAAOAA4ADgAOAA0ADAALAAoACgAKAAoACgAMAAwADAAMAAwADAAMAAwACgAK
AAoACgAKAAoACgAKAAwADAAMAAwACgAKAAoACgAMAAwADAAMAAwADAAMAAwACgAKAAoA
CgAMAAwADAAMAAwADAAMAAwACwAKAAkACAAJAAoACwAMAAoACgAKAAoACgAKAAoACgAK
AAoACgAKAA4ADgAMAAwADQANAAsACwANAA0ADQANAAwACwALAAsADgAPABAAEAAQABEA
EQARABIAEgAUABQAGAAZAB0AHgAfAB8AHwAgAB8AHgAdABwAGgAXABYAFQAVABQAEwAS
AA8ADAALAAoACgAKAAsADAAKAAkACAAHAAoACwALAAwACAAHAAcABgAFAAUABQAFAAYA
CAAJAAgABwAGAAUABAAEAAUABQAFAAUAAAD8//z//f///wMACgAYACgAPABSAHAAjgCl
ALYAyADTAMsAsQCPAHIAYwBWAEEALAAdABYADwAGAAQACAAIAAcACQAJAAUABQAGAAQA
AgABAAIAAwADAAQAAgABAAEAAQADAAIAAgACAAQABAAEAAUABAADAAIAAQD///////8A
AAEAAQACAAMAAwADAAQABAADAAIAAQAAAAIAAgACAAIAAgACAAMAAwACAAIAAwADAAEA
AgACAAEAAwADAAUABQAGAAYABgAHAAgACAAIAAgACQAIAAcABgAHAAgACwAMAAwACwAL
AAoADAAMAA0ADgAPABAAEwATABEAEwAUABYAFgAWABcAGQAdAB0AHQAfACAAIQAgACAA
IgAiACIAJAAjACQAJAAkACQAJQAnACcAJgAlACUAJQAkACQAIwAhACMAIwAjACQAIgAg
ACAAHwAeAB0AGwAaABYAFQAUABIAEQARABAADwAPAA4ADQAMAAsADAAMAAwACgAJAAcA
BgAHAAcABgAGAAQABAACAAEAAQACAAMAAwADAAMAAwADAAQABAAFAAUAAgABAAAA//8A
AAAAAgACAAAAAAABAAEAAQABAAEAAQABAAIAAwAFAAQAAwACAAEAAQABAAEAAQACAAUA
BgAHAAUABAAFAAQAAwADAAMABAAEAAUABQAFAAcABwAHAAcABQAFAAUABQAFAAUABQAE
AAQABQAFAAUAAwADAAMAAwAFAAMAAwADAAYABgAGAAYABgAGAAYABgADAAMAAwADAAQA
BAACAAIAAgACAAEAAQADAAMAAgACAAIAAgACAAIABAACAAIAAwADAAMAAwADAAEAAQAB
AAEAAQABAAEAAQADAAIAAQABAAMAAwADAAIAAgACAAIAAgACAAMABAAEAAcAAgACAAIA
AgACAAEAAAD///7///8CAAMAAgACAAMAAwABAP//////////AQABAAEAAgADAAQABQAG
AAYABgAHAAcABwAJAAoADQAOAA8ADwASABAADwAPAA8AEAAQABAAEAASABIADwAOAA8A
DgAMAAoABwAEAAEAAAABAAEAAQACAAEA///+//3//////////v8AAP////8AAP7//f/9
//3//////wAAAAD8//z//P/8//z//P/9//3////7//j/+P/0//H/9f/7/wAACgAcADIA
SABkAIAAmQCqALQAtQCtAJsAfQBgAE8ARAAxABwACwACAP//AAD+//r/+P/7////AQD/
//3//P/8//z//f/8//v/+f/4//r/+f/5//n/9//2//b/9v/4//j/+P/5//n/+f/5//n/
+f/5//n/+v/5//f/9v/1//b/9//5//r/+P/4//j/+P/6//r/+v/6//j/+P/5//n/+P/4
//n/+f/7//z//P/7//v/+//9//3//P/8//z//f/+//7//v/+//7//v/+//7///8AAAMA
BAAFAAUABgAGAAUABAAEAAQABwAIAAsACwAJAAsADAAOABAAEAARABMAFQAVABUAFwAb
AB0AHQAeABwAHAAcAB4AHwAgACAAIAAgACEAIwAjACAAHwAfAB8AIQAiACIAIQAgAB8A
HgAeABoAGAAYABcAGAAXABUAFAARABEAEQAQAA4ADQALAAkACQAIAAcABgAEAAQAAwAC
AAMAAwACAAIAAQABAAAAAAD+//7//P/7//n/+v/7//v/+f/5//n/+f/4//j/+f/5//v/
+//7//v/+P/4//r/+v/5//r//P/9//z/+//6//n/+f/6//v//f/8//v/+v/5//r/+//8
//3/+//9//3//f/9//7/AQACAP///////wAAAAABAAEAAQD/////////////////////
AQABAAEAAAAAAAEAAQABAP/////////////9//3//f/+//7//v/+/wAAAAAAAAAA/v/9
//z/+//9//7//f/+//7//v/9//3//f/9//z//P/8//z//P/8//z/+v/6//v/+//7//v/
+//8//3//v////7//f/8//v/+//6//n/+f/7//v/+//6//r/+v/6//r/+v/7//z//P/9
//3////9//b/9//4//n/+v/8//z//P/8//z//v/+//z//P/9//3/+//7//v/+//7//v/
+//7//z/+//8//3//v///wAAAgADAAEAAwAEAAcACAAJAAkADAAMAAsACwALAAwADAAM
AAwADAAMAAkACAAHAAYABAACAAIAAAD+//7//P/7//r/+v/6//n/+f/5//n/+f/5//j/
+P/3//f/+P/4//f/9//3//f/9//4//j/9v/2//b/9v/2//b/9//3//X/8f/s/+r/7v/x
//P/9/8AABAAIgA4AFIAcgCOAKEArgC8AL0ArwCTAHEAWgBPAD4AJQASAAkABAD7//j/
+v/8//7//f/3//X/9//5//r/+v/2//X/9//3//b/9v/0//P/8//z//T/9P/1//b/9f/0
//P/8//2//f/+P/5//j/9//2//b/9v/1//X/9f/1//X/9v/2//T/9P/0//T/9v/2//b/
9v/2//b/9//3//b/9v/3//f/+f/6//r/+f/3//f/+f/5//j/+P/4//n/+P/4//j/+P/6
//r/+v/6//v//P///wAA/////wAAAAACAAIAAwAEAAMABAAHAAcABwAJAAoADAAMAAwA
DQAPABEAEQARABMAFwAZABkAGgAYABgAGAAaAB0AHgAeAB4AHgAfACEAIQAgAB8AHwAf
AB0AHgAeAB0AGgAZABgAGAAYABYAFgAVABIAEQAPAA4ADQANAA0ADAAKAAkABwAFAAcA
BgAFAAQAAgACAAEAAAD9//3//P/8//v/+//6//r/+v/6//j/9//3//j/+f/5//j/+f/6
//v/+f/4//j/9//3//f/9//3//f/+P/7//z/9//2//b/9f/1//X/9f/1//b/9v/2//f/
9//3//f/9//3//f/9//3//X/9//3//f/+P/4//r/+v/4//f/9v/2//f/+f/6//v/+//7
//v/+//5//n/+f/5//n/+f/5//j/9v/3//f/9//6//v//P/9//v/+f/5//n/+v/6//r/
+v/5//j/9//2//X/9f/1//X/+P/4//b/9v/0//T/8//z//H/8f/w//D/9P/0//T/9P/0
//L/8v/z//P/8//z//P/8f/x//H/8f/x//H/8f/x//L/8v/y//P/9P/z//L/8P/y//L/
8v/y//D/8//0//b/9P/y//D/7v/w//D/8P/w//L/9P/0//L/8v/z//P/8f/v/+//7//v
/+//7//v//D/8//0//X/9v/1//T/9P/z//X/9//4//v/+//7//r//P/+//3//f/9////
AAABAAIAAAAAAP3//P/5//j/9v/0//P/8v/x//L/8f/v/+3/7P/s/+v/6//r/+z/7f/u
/+7/7f/r/+r/6v/s/+v/6//r/+n/6f/q/+r/6P/o/+j/6P/q/+r/6//r/+3/6//o/+L/
4P/l/+P/4//o//D//P8MAB4AOABcAHcAhgCSAJsAnQCVAHkAWgBDADgAKwAYAAUA9v/t
/+z/6v/o/+j/6//t/+//7//t/+z/7P/q/+v/7P/t/+3/7v/t/+v/6v/p/+n/6P/o/+j/
6P/o/+j/6f/p/+n/6f/p/+v/6//r/+z/6v/p/+n/6f/q/+v/7f/u/+z/7P/s/+z/6//q
/+n/6P/q/+r/6//r/+v/7P/u/+//7v/u/+3/6//r/+v/7f/t/+//8P/x//P/8f/w/+//
7v/w//D/8P/w//H/8v/1//b/9//3//j/+P/3//b/9v/2//n/+v/9//3/+//9//7/AAAC
AAIAAwAFAAYABQAEAAUACQALAAsADAAOAA4ADgAQAA8AEAAQABAAEAARABMAEwAUABMA
EwATABEAEgASABEAEAAPAA4ADgAOAAwADAALAAoACQAHAAYABQAFAAUABAAAAP///f/7
//v/+v/5//j/+P/4//f/9v/3//f/9v/2//T/8//x//D/8v/y//D/7//v//D/8f/x//H/
8f/x//H/7//u/+7/7f/t/+3/7f/t/+7/7v/w//D/7P/s/+3/7f/t/+3/7f/t/+r/6v/q
/+v/7v/v//D/8f/w/+//7v/t/+//8f/x//H/7//u/+//7v/u/+//8P/y//D/8f/x//H/
7//v/+//7//x//H/8f/x//H/8f/x//D/8v/z//P/8//y//H/8P/v//H/7//v/+//8P/w
//D/8P/w//D/8P/w/+3/7f/t/+3/8P/w/+7/7v/w//D/7//v/+//7//u/+7/7v/u/+7/
7v/s/+r/6v/r/+v/6//r/+v/7P/t/+7/7//x//H/8f/x//D/7v/s/+v/6//r/+v/6v/s
/+z/7P/s/+z/7f/u/+7/6f/t//L/8P/u/+z/6v/r/+z/7f/u/+7/8P/w/+7/7P/t/+3/
6//r/+v/6//r/+v/6//r/+z/7f/u/+//8P/w//D/8f/x//H/8//0//f/+P/5//n//P/+
//3//f/9//z//P/8//z//P/8//n/+P/5//j/9v/0//D/7v/s/+z/7P/r/+r/6v/q/+n/
6f/p/+n/6f/p/+j/6P/n/+f/6P/o/+f/5//n/+n/6f/q/+r/5f/k/+P/4v/k/+b/6f/r
/+n/5f/k/+T/4P/f/+H/5//s//j/BgAaADIAUABsAIMAmACqAK8ApwCRAHUAWABDADIA
HwAOAAMA+v/z/+r/6P/s//D/6//p/+v/7f/r/+r/6v/s/+v/6v/p/+f/5v/o/+f/5//n
/+f/5v/m/+b/5v/m/+b/5//n/+f/5//n/+f/5//n/+j/6P/n/+f/5//l/+X/5v/m/+j/
6P/o/+j/5v/m/+b/5v/n/+j/6v/r/+j/6P/p/+n/6f/q/+r/6f/p/+n/6//r/+j/6P/o
/+n/7P/s/+z/7P/u/+7/7v/u/+7/7v/w//D/8//z//T/9P/y//L/8//0//X/9v/5//n/
+f/7//z//v8AAAAAAQADAAMAAwADAAUACQALAAsADAAKAAoACgAMAA8AEAAQABAADgAP
ABEAEQAQAA8ADwAPAA8AEAAQAA8ADgANAAwADAAMAAoACgAJAAYABQADAAIAAQABAAEA
AAAAAP///f/7//v/+v/5//j/+P/4//f/9v/0//P/8f/w/+//7//u/+7/8P/w/+7/7f/r
/+z/7f/t/+v/6//r/+v/6v/q/+v/6//t/+3/7f/t/+z/7P/u/+7/7P/s/+3/7f/r/+v/
6//r/+z/7P/s/+3/7//v/+//7//u/+3/7P/r/+3/7//v/+//7v/u//D/8P/t/+3/7f/u
//D/8f/x//H/8f/x//H/8f/w/+//7v/t/+7/7//w//D/8P/x//H/8f/w/+//7v/t/+7/
7f/u/+//7v/u/+7/7v/w//D/8P/w/+3/7f/t/+3/8P/w/+7/7v/w//D/7//v/+3/7f/s
/+z/7P/s/+z/7P/q/+j/6P/p/+r/6//s/+3/7f/t/+3/7f/r/+v/6//r/+3/7P/r/+v/
7f/t/+3/7P/s/+z/7P/s/+r/6//s/+z/6//r/+v/6//q/+r/6v/q/+z/7v/u/+3/7P/r
/+r/7P/s/+z/7P/q/+z/7P/q/+z/7f/t/+v/7f/t/+3/7f/r/+v/6//s/+//8P/x//L/
9P/0//X/9f/z//X/9v/5//j/+f/5//z//f/9//7////+//7//v/+//z//P/5//j/+P/4
//f/9v/y//D/7v/u/+3/6//p/+j/6v/p/+n/6f/p/+n/6f/o/+j/5//n/+j/5v/l/+X/
5f/m/+f/6f/q/+b/5v/m/+b/5v/m/+f/5//l/+P/4v/g/+L/4//h/93/5v/0//z/DgAo
AEAAXgB7AJQAqACvAKsAmwCBAGIASwA8ACcAFAADAPj/7//s/+r/6P/s/+n/5f/l/+n/
5//o/+r/6P/n/+f/5//m/+b/6P/n/+f/5//l/+T/5P/k/+T/5P/k/+X/5f/l/+X/5f/j
/+P/4//k/+L/4f/h/+H/4v/j/+X/5v/o/+j/6P/o/+r/6v/q/+r/5//m/+b/5f/l/+b/
6P/p/+j/6P/n/+X/5//n/+n/6f/q/+r/6v/r/+v/6v/p/+j/7P/s/+z/7P/u/+7/8P/w
//H/8f/y//L/8P/w//H/8v/z//T/9//3//P/9f/2//j/+v/6//v//f8BAAEAAQADAAcA
CQAJAAoACQAIAAcACAAJAAoACgAKAAsADQAQABEADwANAAwACwAMAA4ADwAPAAwACwAK
AAoACAAGAAYABQAEAAMAAQAAAAAAAQACAAIA/v/9//v/+f/7//r/+f/4//T/9P/z//L/
8f/x//D/8P/x//H/8P/w//D/8P/u/+3/7f/u/+//7//s/+v/6v/p/+r/7P/v//H/7v/t
/+z/6//s/+z/7v/u/+7/7v/v/+//8f/x//H/8f/t/+z/6//r/+3/7f/t/+3/7//v/+//
7//t/+//7//v//D/8P/y//L/7//v/+//8P/y//P/8//z//P/8//z//P/8f/x//H/8f/z
//P/8//y//L/8//z//P/8//z//P/8//z//H/8f/x//T/9P/0//T/8v/y//L/8v/z//P/
8//z//b/9v/0//T/8v/y//H/8f/x//H/8P/w//T/9P/0//T/9P/y//L/8//x//H/8f/x
//P/8//z//P/9f/1//X/9f/z//L/8f/x//X/9f/1//T/8v/y//L/8v/0//f/+P/0//L/
9P/0//T/9P/0//T/9P/0//b/+P/4//b/9f/1//T/8f/y//P/9P/1//T/8//y//L/9f/2
//f/+P/6//r/+//7//n/+//8////AgADAAMABgAEAAMAAwADAAYABgAGAAYABQAEAAAA
/v/9//z/+v/4//b/9P/y//L/9P/z//L/8v/w/+//7//v/+3/7f/t/+z/7v/t/+3/7v/u
/+3/7f/t/+3/7f/u/+7/7f/u/+//8P/u/+7/7//v/+//6//o/+b/5v/n/+v/7//6/wgA
FAAkAEAAXAB6AJMAqgC0ALEApQCLAGsAUgBDADIAIQAOAP//9v/1//b/9P/y//L/8//x
//P/+f/3//D/8P/0//P/8v/x/+//7v/v/+//8P/x//H/8P/w//D/8P/w//D/8f/x//H/
8f/x//P/8//z//T/9P/z//P/8//x//H/8v/y//D/8P/w//D/8v/y//L/8v/y//L/8//z
//T/9P/1//X/8//0//T/8//1//X/9//3//j/+P/4//n//P/8//z//P/9//z/+//6//r/
+v/8//z//f/9//7//v8AAAAAAQACAAEAAgAFAAUABAAHAAkADAANAAwADAANABEAEQAR
ABMAEwAVABUAFgAYABgAGAAaAB0AHgAeAB4AHQAdAB4AHQAdAB0AHgAfAB4AHgAdABsA
HAAbABoAGgAYABYAFgAVABQAEwARABAAEQARABEAEAANAAsACAAFAAYABgAGAAYAAgAC
AAEAAAD9//3//P/8//3//f/8//z//P/8//r/+f/5//r/+//7//n/+f/5//n/+f/6//z/
/f/7//v/+//7//n/+P/5//j/+P/4//n/+f/5//n/+f/5//r/+v/6//v/+f/5//n/+f/5
//n/+f/5//r//f/+/////f/8//3//P/8//3//v8AAP7/////////AQABAAEAAQD/////
/////wEAAQABAAAA/v////////////////////3/+//7//v//f/+////AAD///7//f/8
//z//f/+/////v/+//z//P/+//7//f/9//3//f/8//z/AAAAAAAAAAD9//r/+f/5//r/
+//8//3//f/9//3//f/9//3//f/9//v/+v/5//n//v///wAAAAD///7//f/8//z//f/+
//7///////3//P/8//z//P/8//z//P/8//z//P/+//7//P/+///////9//v/+//7//v/
/f/9//3//v///wAAAQACAAAAAAABAAEABAAHAAkADQAMAA0ADQAQAA4ADQANAA0AEAAQ
ABAAEAAOAA4ACwAKAAsACgAIAAYAAgAAAP7//v8AAP///v/+//v/+f/4//f/+v/7//z/
/P/7//n/+P/4//r/+f/5//n/+f/5//r/+v/6//r/+v/6//r/+v/7//v/9//1//D/7v/w
//P/+f///wgAFAAmAD4AXACAAJoAqQC6AMoAwQCnAIkAawBYAEcAMgAfABIACwAGAAMA
/v/8//z//P/7//3////7//f/+v/+//z/+f/5//n/+P/4//b/9f/1//X/9//2//b/9v/0
//T/9P/1//b/9//4//n/9//3//f/+P/5//n/+v/7//r/+f/5//j/+P/4//j/+P/4//j/
+P/4//r/+v/7//v/+v/6//v/+//5//r/+v/5//n/+f/7//v/+v/6//r/+//+//7//v/+
//7//v/+//7//v/+/wAAAAABAAEAAgACAAQABAAFAAYABQAGAAkACQAJAAsADAAOABIA
EgATABUAFQAVABUAFwAZABsAGwAcABwAHAAcAB4AHwAgACAAIAAgACEAIwAjACAAHwAf
AB8AIQAiACIAIQAfAB0AGwAaABgAFgAWABUAEgARAA8ADgAQABEAEgASAA4ADQALAAkA
CAAGAAQAAgABAAIAAgACAAAA///9//z//f/9//z//P/8//z/+v/5//v//P/9//3/+f/5
//n/+f/2//b/9//3//j/+f/6//v/+f/4//n/+P/4//j/+f/5//n/+f/5//n/9v/2//b/
9//5//n/+f/5//n/+f/5//n/9//5//n/+f/2//b/+P/4//n/+f/5//r/+P/5//n/+f/5
//n/+f/5//v/+//7//v/+//7//v/+v/5//n/+P/3//n/+f/5//n/9//1//X/9f/2//b/
9v/2//f/+P/5//r/9//3//f/9//4//j/9v/2//T/9P/z//P/9f/1//T/9P/2//b/9v/2
//b/9P/0//X/9//3//f/9//1//X/9f/1//P/8//z//P/9f/0//P/8//0//P/8v/w//L/
8P/w//T/9P/0//T/9P/0//T/9P/0//P/9P/z//D/8f/z//T/8//0//X/9v/3//b/9f/0
//T/8//0//X/9v/0//T/9f/1//f/+f/6//3//v//////AgACAAEAAQABAAEAAAD///7/
AAAAAP3//P/7//r/+P/2//b/9P/y//L/9P/z//L/8v/w/+//7//v/+//7//v/+7/7v/t
/+3/7v/w/+//7//v/+//7//w//D/7v/u/+7/7v/s/+z/7f/t//P/7f/o/+b/5P/j/+f/
7f/y//r/BAAUACYAPABeAH0AkACaAJ0AnQCPAHMAVgBFADQAJQAYAAUA9v/z//T/8v/s
/+z/9f/3//P/8f/x/+7/7v/y//H/7//v/+7/7v/u/+3/7f/t/+3/7P/s/+z/7P/s/+z/
7f/v/+//7//v/+3/7f/t/+7/8P/v/+//7//t/+3/7v/u//D/8P/w//D/8P/w//D/8P/u
/+7/7//v/+7/7v/v/+//8f/y//L/8f/x//H/8//z//D/8P/w//H/9P/0//T/9P/2//b/
9v/2//b/9v/4//j/+f/5//r/+v/6//r/+//8//3//v8BAAEA//8BAAIABAAGAAYABwAJ
AAsACwALAA0ADQAPAA8AEAASABIAEgAUABcAGAAYABgAFgAXABkAGQAYABcAFwAXABcA
GAAYABcAFAATABIAEgARABAAEQARABIAEQAPAA4ACgAJAAgABgAFAAUABAADAAEAAAD/
//7//v/+//3//P/7//v/+v/6//f/9//2//b/9//4//f/9//2//b/9v/1//X/9f/1//X/
8v/y//P/8//z//P/8//z//L/8v/0//T/8v/y//P/8//1//X/9f/1//b/9v/2//f/9//3
//f/9//1//X/9f/1//f/+f/5//n/+P/4//r/+v/7//v/+//8//r/+//7//v/+//7//v/
+//9//3//f/9//3//f/9//z//P/9//3//f/7//v/+//7//3/+//7//v//P/8//z//P/6
//r/+v/6//r/+//8//3//f/8//n/+P/4//j/9//3//n/+f/4//j/+P/4//j/+P/6//j/
+P/5//n/+f/5//n/+f/5//n/+f/5//n/+f/5//v/+v/5//n/+f/5//v/+v/4//r/+v/6
//r/+v/6//r/+v/4//r/+v/4//r/+//7//n/9//3//f/9//4//n/+v/8//v//P/9//7/
AAAAAAEAAQADAAUABgAJAAgACQAJAAwADAALAAsACwAMAAwADAAMAAwADAAJAAgABQAE
AAIAAAD8//r/+P/4//r/+f/4//j/+P/3//f/9//5//n/+f/4//b/9f/1//b/9//3//j/
+f/3//f/+P/4//j/+P/4//j/9//2//b/9f/z//P/8P/w/+7/7f/v//f/BgAWACQANABS
AHYAkAChALIAvAC7AKkAjQBvAFgARQAyACMAFgAJAAAA///+//r/9v/6////+f/3//v/
+f/4//r/+P/1//b/9//3//j/+P/3//f/9//1//T/9P/0//T/9P/0//X/9//3//f/9//3
//f/9//4//j/9//3//f/9f/1//b/9v/2//b/9v/2//j/+P/4//j/9v/2//f/9//4//j/
+f/5//v//P/8//v/+f/5//v/+//6//r/+v/7//z//P/8//z///8AAAEAAgABAAAAAQAA
AP////8AAAAAAQACAAQABgAFAAYACQAJAAcACQAKAAwAEAAQABEAEwATABMAEwAVABcA
GQAZABoAHAAcABwAHgAdAB4AHgAeAB4AHwAhACEAHgAdAB0AHQAgACIAIwAjACAAHwAe
AB4AGgAYABgAFwAWABUAEwASABMAEwATABIADgANAAsACQAJAAgABwAGAAQABAADAAIA
//////7//v/+//////8AAAAAAAD+//3/+//8//3//f/7//v/+//7//r/+v/7//v//f/9
//3//f/8//z//v/+//z//P/9//3/+//7//v/+//8//z//P/9//v/+//7//v/+//7//v/
+//7//3//f/9//7//v8AAAAA////////AAD+/////////wEAAQABAAEA////////////
///////+//z//f/9//3///////////////3//f/9/wAAAAAAAAAA///+//3//P/9//3/
/f/9/wAAAAD+//7//f/8//r/+f/7//v/+v/6//r/+v/6//r//P/6//r/+//5//n/+f/5
//n/+f/5//n/+//7//v/+//7//r/+f/5//v/+//7//r/+P/4//j/+P/6//v//P/8//r/
+f/4//f/9//4//n/+v/6//r/+v/7//f/9//7//v//P/7//r/+f/4//r/+v/6//r/+v/8
//z/+v/6//v/+//5//n/+f/5//n/+//7//v//P/8//z//P/8//z//P/9//3///8BAAIA
BQAIAAkACQAMAAsACQAIAAcACQAKAAsADAALAAoABgAEAAUABAACAAAA/P/6//j/+P/2
//X/9P/0//b/9f/1//X/9f/1//X/9P/0//P/8//0//T/8//z//P/8v/x//H/8P/w//D/
8P/w//D/8P/x//H/8f/x/+r/4v/i/+n/6//v//j/BAAQACIAPABcAHoAkwCkALQAuwC1
AJ8AgQBgAEsAPAArABYABQD6//X/9P/y//D/8v/1//P/8//z//P/8P/w//L/8//w/+//
7f/s/+3/7f/u/+//7//u/+7/7v/u/+7/7v/v/+7/7f/s/+v/7f/t/+3/7v/w/+//7//v
/+3/7f/u/+7/7P/s/+z/7P/s/+z/7P/s/+7/7v/v/+//7P/s/+3/7f/v//D/8P/v/+7/
7f/u/+3/7v/u/+7/7//y//L/8v/y//T/9P/0//T/8//y//P/8v/1//X/9v/2//T/9P/1
//b/9//4//v/+//5//v//P/+//7//v///wEABQAFAAUABwAJAAsACwAMAA4ADgAOABAA
EAAQAA8ADgAQABEAEwATABAADwAPAA8ADwAQABAADwAOAA0ADAAMAAoACAAIAAcACAAH
AAUABAABAAEAAQAAAP7//f/7//n/+f/4//f/9v/0//T/8//y//P/8//y//L/8f/x//D/
8P/u/+7/7P/r/+3/7v/v/+//7//v/+//7//s/+z/7f/t/+3/7f/t/+3/6v/q/+z/7P/s
/+z/7f/t/+3/7f/t/+3/6v/q/+r/6//t/+3/7f/t/+v/6//r/+v/6//t/+3/7f/s/+z/
7v/u/+3/7f/t/+7/7v/v/+//7//t/+3/7f/t/+//7//v/+//8f/x//H/8P/u/+//7//v
/+//7//v/+//7//t/+3/7f/u/+7/7v/u/+7/7v/u/+7/6//r/+v/6//u/+7/7P/s/+z/
7P/r/+v/6//r/+r/6v/q/+r/6v/q/+z/6v/q/+v/6//r/+v/6//r/+v/6//r/+v/6//r
/+v/6f/o/+f/5//r/+v/6//q/+j/6P/o/+j/6P/p/+r/6v/p/+n/6f/p/+j/6P/o/+j/
5v/m/+b/5//n/+f/5//n/+j/6f/q/+r/5//n/+b/5f/n/+f/6P/p/+n/5f/i/+X/5v/n
/+j/6v/q/+r/6v/q/+r/6v/q/+z/7v/w//L/9P/0//T/9P/0//T/9P/0//T/9P/0//T/
8//y//H/8P/t/+z/6//q/+f/5v/l/+T/4v/i/+L/4v/i/+L/4v/i/+H/4P/f/97/3v/e
/97/3v/g/+D/4P/g/+D/4P/g/+D/4P/g/+D/4P/d/9z/2//a/9n/2P/X/9b/3P/g/+T/
6P/y/w==
         </WaveFormData>
      </LeadData>
      <LeadData>
         <LeadByteCountTotal>10000</LeadByteCountTotal>
         <LeadTimeOffset>0</LeadTimeOffset>
         <LeadSampleCountTotal>5000</LeadSampleCountTotal>
         <LeadAmplitudeUnitsPerBit>4.88</LeadAmplitudeUnitsPerBit>
         <LeadAmplitudeUnits>��V</LeadAmplitudeUnits>
         <LeadHighLimit>2147483647</LeadHighLimit>
         <LeadLowLimit>268435456</LeadLowLimit>
         <LeadID>V1</LeadID>
         <LeadOffsetFirstSample>0</LeadOffsetFirstSample>
         <FirstSampleBaseline>0</FirstSampleBaseline>
         <LeadSampleSize>2</LeadSampleSize>
         <LeadOff>FALSE</LeadOff>
         <BaselineSway>FALSE</BaselineSway>
         <ExcessiveACNoise>FALSE</ExcessiveACNoise>
         <MuscleNoise>FALSE</MuscleNoise>
         <LeadDataCRC32>2422673371</LeadDataCRC32>
         <WaveFormData>
EgASABIAEgASABIAEgASABIAEgASABIAEgASABIAEgAUABQAFAAUABQAFAAUABQAEwAS
ABEAEAARABIAEwAUABQAFAAUABQAFgAWABYAFgAWABYAFgAWABgAGAAYABgAGAAYABgA
GAAYABgAGAAYABgAGAAYABgAGgAaABoAGgAcABwAHAAcAB4AHgAeAB4AHgAeAB4AHgAf
AB8AIAAgACMAIwAkACUAJQAmACYAKAApACkAKgAqACsALAAsAC0ALQArACoAJwAoACcA
JQAjACAAIAAfAB8AHQAdAB0AGwAdAB0AGwAbABoAGgAaABoAHAAdAB0AHQAeAB8AIAAi
ACQAJAAlACcAKAAoACgAJwAoACkAKQAqACsALAAsACwAKgArACsAKwAtAC0ALQAtACsA
KwArACsAKQApACkAKQAsAC0ALgAwADIANAA5AD0AQABDAEcASgBNAFEATgBIAEcATgBT
AEMAHQD0/97/1f/P/8z/zv/Q/9L/0v/N/8X/yf/U/9z/4//v//r/BAAOABYAHQAjACUA
KAApACsAKwAqACoALAAsAC0ALQArACwALAAtAC0ALQAtAC0ALAAsAC0ALQAtACwALAAs
AC8ALwAvAC8ALwAvAC8AMAAwADAAMAAwADIAMgAyADIAMAAwADAAMAAuAC4ALgAuAC4A
LgAuAC4ALAAsACwALAAsACwALAArAC0ALQAtAC0AKwArACsAKwArACoAKQApACkAKQAp
ACkAKAAoACcAJwApACkAKQAoACYAJAAjACIAHwAeAB0AHAAcABsAGgAZABsAGgAaABkA
GAAYABgAGAAUABMAEwASABMAEwATABMAEgARABAADwAPAA8ADwAPAA4ADgAOAA4AEAAR
ABEAFAAVABUAFQAWABQAFgAWABYAFQAWABcAGAAXABgAGQAZABkAGgAaABsAGwAaABkA
GAAbABsAHAAcABwAHAAcABwAGgAZABgAFwAaABoAGQAZABgAFwAWABUAFwAXABcAFwAV
ABUAFQAVABMAEwATABMAEQARABEAEQAPAA8ADwAPAAwADAAMAAsACwAMAAwADAAJAAkA
CQAJAAgABgAFAAQAAgACAAIAAQD///7//v/+//3//f/9//3//v/+//7//v/7//r/+f/4
//f/9v/1//T/9v/2//b/9v/1//X/9f/1//T/8//y//H/8f/x//H/8P/u/+//7//v/+//
7//v/+//7v/u/+//7//t/+3/7f/t/+3/7f/t/+3/7f/t/+3/7f/r/+v/6//r/+v/6//r
/+v/6v/q/+r/6v/q/+r/6v/q/+j/6P/o/+f/6f/p/+n/6f/p/+n/6f/p/+v/7P/q/+r/
6v/q/+j/6f/p/+r/7P/t/+3/7v/v/+//8P/w//L/8//z//T/9P/0//T/8//z//H/7//u
/+n/6P/n/+X/4//i/+L/4f/h/+H/4f/h/+H/4f/h/9//3//e/97/3v/e/97/3//f/9//
4P/h/+L/5v/o/+j/6f/p/+r/6v/q/+n/6f/p/+j/6v/r/+z/7P/s/+z/7f/t/+//7//v
/+//7//v/+//7//v/+//7//v/+//7//v/+//7v/w//T/+f/9/wAABQAHAAgACwANAAgA
AgD//wIACwAJAO//yP+w/6v/q/+m/57/nv+m/6z/rf+l/5//ov+o/63/tf++/8j/0P/a
/+H/5f/r/+7/7//x//H/8P/w//L/8v/z//P/8f/y//L/8//z//P/8//z//L/8v/z//P/
8//y//L/8v/z//P/8//z//H/8f/x//L/9P/0//T/9P/y//L/8v/y//L/8v/y//L/8v/y
//L/8v/y//L/8v/y//D/8P/w//D/8P/w//D/7//t/+3/7f/t/+3/7f/t/+3/7f/s/+v/
6//r/+v/6//r/+r/6v/p/+n/6f/p/+n/6P/n/+b/5v/m/+X/5P/j/+L/4P/f/97/3f/d
/9z/3P/b/9r/2v/a/9r/2P/X/9f/1v/X/9f/1//X/9f/1//X/9f/1f/V/9X/1f/Y/9j/
2P/Y/9r/2//b/97/3f/d/93/3v/g/+L/4v/i/+P/5P/l/+b/5//o/+n/6f/r/+z/7P/t
/+7/7v/u/+7/7//v//D/8P/w//D/8P/w//L/8//0//X/9P/0//P/8//1//X/9f/1//f/
9//3//f/9f/1//X/9f/3//f/9//3//f/9//3//f/9f/1//X/9f/2//b/9v/1//X/9v/2
//b/9f/1//X/9f/3//b/9v/2//b/9v/2//X/9f/0//T/9P/3//f/9//3//b/9v/2//b/
9v/2//b/9v/2//b/9v/2//j/+P/4//j/9//3//f/9//5//n/+f/5//n/+f/5//j/+P/5
//n/+f/3//f/9//3//j/+P/5//n/+f/5//n/+f/5//n/+f/5//v/+//7//v/+f/5//n/
+f/5//n/+f/5//z//P/8//z//P/8//z//P/8//z//P/7//v/+//7//v//f/9//3//f/9
//3//f/7//z//v/+//7//v/+//////8AAAIAAwADAAQABQAFAAYABgAIAAkACQAKAAoA
CgAKAAkACQAHAAUABAABAAAA///9//v/+v/6//n/+f/5//n/+f/3//f/9//1//f/9v/2
//b/9v/2//f/9//3//j/+f/6//z//v/+//////8AAAAAAAABAAEAAQAAAAAAAQACAAIA
AgACAAMAAwADAAMAAwADAAUABQAFAAUABQAFAAUABQAFAAUABQAFAAYACgAQABUAFwAY
AB0AIwAoACsAKwAmACIAJQAuAC0ADQDf/7z/sP+r/6X/nv+e/6D/pv+o/6H/n/+n/7D/
tv/D/8//2P/g/+r/8v/3//v///8EAAcABwAHAAYABgAGAAYABwAHAAcACAAIAAkACwAL
AAsACwAKAAoACwALAA0ADAAMAAwADgAPABAAEQAPAA8ADwAQABAAEAAQABAAEAAQABAA
EAASABIAEgASABQAFAAUABQAFgAWABYAFgAYABgAGAAYABgAGAAYABcAFwAXABcAFwAZ
ABkAGQAZABkAGAAXABcAGQAZABkAGQAaABoAGQAZABkAGQAZABgAGQAYABgAGAAZABgA
FwAWABYAFQAUABMAEQAQABAADwAQABAAEAAQAA4ADQANAAwACwALAAsACwANAA0ADQAN
AA8ADwAPAA8ADgAOAA4ADgAPABEAEgAWABkAGQAZABoAGgAcABwAHAAcABwAHAAcAB8A
IAAhACEAIgAkACUAJwAoACgAKAAoACkAKQAqACoAKAAoACgAKAApACkAKQApACgAKAAn
ACcAKAApACoAKwApACkAKQApACkAKQApACkAKwArACsAKwArACsAKwArACkAKQApACkA
KgAqACoAKQArACwALAAsACsAKwArACsAKQAoACgAKAAqACoAKgApACcAJgAmACYAJwAn
ACcAJwAoACgAKAAoACgAKAAoACgAKAAoACgAKAAmACYAJgAmACYAJwAoACkAJwAnACcA
JwAlACUAJQAkACYAJwAnACcAKQApACkAKQAmACYAJwAnACUAJQAlACUAJQAlACUAJQAl
ACUAJQAlACUAJQAlACUAIwAjACMAIwAkACQAJAAkACYAJgAmACYAJgAmACYAJQAkACMA
IgAhACEAIQAfACAAIgAiACIAIgAiACMAIwAkACMAIwAiACIAIQAhACIAIgAkACUAJQAm
ACcAKAApACkAJwAlACMAIgAdABwAGwAZABkAGAAYABcAFgAVABQAEwATABMAEwARAA8A
DgAOAA4ADAAMAA0ADQALAAwADQAOABIAFAAUABUAFQAWABYAFgAYABkAGgAaABgAFwAW
ABQAEgASABMAEwAVABUAFQAVABcAFwAXABcAFQAVABUAFQAUABMAEgARABAAEAAWAB8A
IwAkACMAJwAqACsAKQAoACYAHwAaAB8AJQAbAAAA4v/R/8v/xv/E/8j/zv/U/9f/z//F
/8L/yP/N/9H/1v/c/+T/7v/1//n/+/8AAAEAAwADAAIAAgACAAIAAwADAAIAAgABAAEA
AwADAAMAAwACAAIAAwADAAAA/v/9//z///////////////////8AAP7//v/+//7//v/+
//7//v/9//z/+//6//z//P/8//z//v/+//7//v/9//z/+//6//j/+P/4//f/+f/5//n/
+f/6//v//P/9//z/+v/4//f/9//3//f/9//2//b/9f/1//X/9f/1//T/8f/w//D/8P/v
/+7/7f/s/+7/7f/s/+v/6f/o/+j/5//k/+T/5P/k/+T/4//j/+L/4f/h/+H/4f/f/9//
3//f/+H/4f/h/+H/4v/i/+L/4v/i/+P/4//m/+f/5//n/+j/6P/q/+r/6v/t/+7/7//w
//H/8v/z//P/9f/2//b/9//4//j/+P/4//n/+f/6//r//P/8//z//P/7//v/+//7//7/
/v/9//3//f/9//3//f/9//3//f/9/////////////f/9//3//f/9//3//f/9//v/+//7
//v/+v/6//r/+f/5//r/+v/6//v/+//7//v/+f/4//j/+P/4//j/+P/3//f/9v/2//b/
9//3//f/9//4//j/+P/4//b/9v/2//b/9v/2//b/9v/2//b/9v/2//f/9//3//f/9f/1
//X/9f/3//f/9//2//T/9f/1//X/8//z//P/8//y//L/8//z//P/8//z//P/8//z//P/
8//z//P/8//z//X/9f/1//X/8//z//P/8//0//T/9P/0//L/8v/y//L/9P/0//T/8//1
//X/9f/1//X/9f/1//X/8//z//T/9P/0//T/9P/0//X/9f/2//b/9//3//j/9//3//j/
+P/6//v/+//8//7//v/+//3//f/7//n/+P/1//T/8//x/+//7v/u/+3/6//r/+v/6//r
/+v/6//p/+n/6P/o/+j/5v/m/+f/5//p/+r/6//s/+z/7v/u/+//8//0//T/9P/z//P/
8//y//L/8//0//T/9P/0//X/9f/1//X/9f/1//X/9f/1//X/9//3//f/9//3//f/9//3
//j/+v/6////BwAKAAsADQASABcAGQAWABIAEQAaACEAFQDt/8D/qv+h/5n/lP+S/5L/
lP+U/5P/jf+R/57/pv+v/7n/wP/M/9j/4P/j/+v/8f/0//X/9f/1//T/9P/2//b/9//3
//f/+P/4//n/+f/5//n/+f/4//j/+f/5//v/+v/6//r/+f/5//n/+f/7//v/+//8//r/
+v/6//r//P/8//z//P/8//z//P/8//r/+v/6//r//P/8//z//P/6//r/+v/6//z//P/8
//v/+//7//v/+//7//v/+//7//3//P/7//v/+//7//v/+//6//r/+f/5//n/+f/5//j/
9//2//b/9v/1//T/8//y//T/8//y//H/8f/w//D/7//u/+7/7v/u/+7/7f/t/+z/6f/p
/+n/6f/p/+n/6f/p/+v/6//r/+v/7P/s/+z/7P/s/+3/7f/w//H/8f/x//L/9P/2//b/
9v/5//r/+//8//v//P/9//3//f/+//7///8CAAIAAgACAAMAAwAEAAQABAAEAAQABAAF
AAUABQAFAAQABAADAAMABQAFAAUABQAFAAUABQAFAAcABwAHAAcABwAHAAcABwAHAAcA
BwAHAAUABQAFAAUABgAGAAYABQAFAAYABgAGAAUABQAFAAUABgAGAAcACAAKAAoACgAJ
AAcABgAGAAYABwAHAAcABwAHAAgACQAKAAwADAAMAAwADgAOAA4ADgAMAAwADAAMAAsA
CwALAAsADQANAA0ADQANAA0ADQAMAA4ADwAPAA8AEQARABEAEQAOAA4ADwAPABEAEQAR
ABEAEwATABMAEwATABMAEwATABMAEwATABMAEwATABMAEwAWABYAFgAWABgAGAAYABgA
FwAWABUAEwAUABUAFgAXABcAFwAXABcAFQAVABUAFQAYABgAGAAZABcAGQAaABgAGAAY
ABgAGgAbABsAHAAaABsAGwAcAB8AHwAgACAAIgAjACMAJAAmACYAJgAlACMAIQAfAB4A
GwAaABkAFwAVABQAFAATABMAEwATABMADwAPAA8ADQANAAwADAAMAA4ADgAPAA8ADQAO
AA8AEAASABQAFAAVABkAGgAaABoAGwAbABsAGgAYABkAGgAaABoAGgAbABsAGwAbABsA
GwAbABsAGwAbABsAGwAbABsAGQAZABkAGQAaABwAIAAlACkAKgAtADMAOAA5ADsAOgAy
AC0ALgA3ADkAHwD2/9r/zf/H/8D/wP/A/8D/wv/B/7v/uf++/8j/z//Z/+T/7P/0//z/
AwAHAA0AFAAXABcAFwAWABYAFQAUABQAEwAVABYAFgAXABkAGQAZABkAFgAWABcAFwAX
ABYAFgAWABcAFwAXABcAGQAZABkAGgAYABgAGAAYABcAFgAVABQAFgAWABYAFgAUABQA
FAAUABYAFgAWABYAGAAYABgAGAAWABYAFgAVABcAFwAXABcAFwAXABcAFwAWABQAEgAR
AA8ADwAPAA8ADwAQABAAEQATABMAEwASABEAEAAQABAADgAMAAoACAAJAAkACQAJAAkA
CAAIAAcAAwACAAEAAAD/////AAAAAAEAAQABAAEA///////////9//3//f/9//7//v/+
//7//v//////AgABAAEAAQACAAEAAgABAAAAAwAEAAUABgAJAAoACwALAAkACgAKAAsA
CgAKAAoACgANAA0ADgAOAAwADAAMAAwADQANAA0ADQAOAA4ADQANAA0ADQANAA0ADQAN
AA0ADQALAAsACwALAAsACwALAAsACQAJAAkACQAJAAkACQAJAAoACgAKAAkACQAKAAoA
CgAJAAkACQAJAAcABgAGAAYABAAEAAQAAwADAAIAAgACAAMAAwADAAMAAgACAAIAAgAA
AAAAAAAAAAAAAAAAAAAAAAAAAAAAAAD//////////////////////v/9//z/+v/6//v/
+//7//3//f/9//3/+v/6//v/+//8//3//v////3//f/9//3//f/9//3//f/7//v/+//7
//v/+//7//v/+v/6//r/+v/6//r/+v/6//r/+v/6//n/+f/5//n/+f/7//n/+f/5//r/
+v/6//r/+v/4//n/+f/6//z//f/9//7//f/9//7//v8CAAMAAwAEAAQABAAEAAMAAQD/
//3//P/5//j/9//1//P/8v/y//H/8//z//P/8//x//H/8f/v/+3/7P/s/+z/7v/u/+//
7//v//D/8f/y//T/9v/2//f/9//4//j/+P/5//n/+f/4//b/9//4//j/+P/4//n/+f/5
//n/+f/5//f/9//3//f/9//3//f/9//3//f/9//3//j/+v/+/wUACQAKAA0AEQASABMA
EwAQAAoACQAQABcACwDn/8D/rv+p/6n/ov+a/5r/oP+m/6H/mf+Z/6L/pv+t/7v/xP/K
/9b/3v/j/+f/7f/w//H/8f/x//D/8P/w//D/8f/x//H/8v/y//P/8//z//P/8//y//L/
8//z//P/8v/y//L/8//z//P/8//z//P/8//0//T/9P/0//T/9P/0//T/9P/0//T/9P/0
//T/9P/0//T/9P/0//T/9P/y//L/8v/y//L/8v/y//H/8f/x//H/8f/v/+//7//v//H/
8P/v/+//7//v/+//7//u/+7/7f/t/+3/7f/t/+z/6//q/+r/6v/p/+j/5//m/+b/5f/k
/+P/4f/g/+D/3//g/+D/4P/g/97/3f/d/9z/2//b/9v/2//b/9v/2//b/9v/2//b/9v/
3P/c/9z/3P/c/93/3f/g/+P/4//j/+T/5v/o/+j/6P/p/+r/6//s/+v/7P/t/+3/7//w
//D/8f/y//L/8v/y//X/9f/2//b/9v/2//b/9v/5//n/+f/5//z//P/7//v/+f/5//n/
+f/7//v/+//7//3//f/9//3/+//7//v/+//9//3//f/9//3//f/9//3//v/+//7//f/7
//z//P/8//v/+//7//v//P/8//3//v/8//z//P/7//3//P/8//z//f/9//3//f/8//z/
/P/8//z//P/8//z//v/+//7//v/+//7//v/+//3//f/9//3//f/9//3//f/////////+
//7//////////f/9//3//f/9//7/AAABAAEAAQABAAEA//////////8BAAEAAQABAAEA
AQABAAEAAwADAAMAAwACAAIAAgACAAIAAgACAAIAAgACAAIAAQADAAMAAwADAAMAAwAD
AAMABQADAAMABAAEAAQABAAEAAYABwAHAAgABgAHAAcACAALAAsADAAMAA4ADwAPABAA
EAAQABAADwAPAA0ACwAKAAkACAAHAAUAAQAAAAAA//8BAAEAAQABAP3//f/9//v/+//6
//r/+v/8//z//f/9//3//v///wAABAAGAAYABwAJAAoACgAKAAkACQAJAAgACAAJAAoA
CgAKAAoACwALAAsACwALAAsACwALAAsACwALAAsACwALAAsACwALAAsADgAUABgAHQAh
ACYAKQAtADAAMwAxAC4ALgAzADgALwAJANv/vv+2/6//q/+o/6r/rP+w/6z/p/+r/7f/
vv/G/9H/2f/k//D/+v8AAAMACwARABIAEwATABMAEgASABIAEgATABMAFQAWABYAFwAX
ABcAFwAXABcAGAAaABsAGwAaABoAGgAbABsAGwAbAB0AHQAdAB4AHgAeAB4AHgAgACAA
IAAgACAAIAAgACAAIAAgACAAIAAgACAAIAAgACAAIAAgACAAIAAgACAAHwAgACEAIgAj
ACEAIQAhACEAIwAiACEAIQAjACMAIwAjACIAIgAhACEAHwAfAB8AHgAdABwAHAAcAB0A
HAAbABoAGAAXABYAFQAVABQAFAATABQAFAAUABQAEgARABEAEAAPAA8ADwAPAA0ADQAN
AA0AEAARABIAEwASABIAEgASABQAFQAVABgAGQAZABkAGgAYABoAGgAaABsAHAAdAB4A
IQAiACMAIwAhACIAIgAjACQAJAAkACQAIwAjACQAJAAmACYAJgAmACkAKQApACkAKAAo
ACcAJwAnACcAJwAnACYAJQAkACMAJQAlACUAJQAmACcAKAApACgAJwAmACUAJwAnACcA
JwAlACQAIwAhACMAJAAkACQAIQAhACEAIQAjACQAJgAoACcAJgAlACMAIwAiACIAIgAh
ACEAIQAhACAAIAAgACAAHwAeAB0AHAAeAB4AHgAeAB4AHgAeAB4AHgAfACAAIQAgAB8A
HgAdAB0AHQAdABwAGgAbABsAGwAcAB0AHgAfABwAHAAdAB0AHAAbABoAGQAXABcAFwAX
ABcAFwAXABcAGQAZABkAGQAXABcAFwAXABkAGgAbABwAGwAaABkAGAAWABYAFgAVABMA
FQAVABYAFgAWABYAFgATABMAEgASABMAFQAWABgAGAAXABcAFgAXABcAFgAWABgAGAAY
ABcAFgATABAADgANAAwACwAJAAQAAgABAP//AQABAAEAAQABAAEAAQD///7//P/7//r/
+P/4//n/+f/3//j/+f/6//z//v/+////AQACAAIAAgD////////+//7///8AAAAAAAAA
AAEAAQAAAP///v/9//z/+//6//n/+//7//v/+//9//3//f/9//r//P8AAAEABQAGAAcA
CQAOAA8AEQAOAAgAAQD+/wUACwD9/9r/wv+5/7X/rv+s/67/tP++/7//s/+l/6T/rP+x
/7P/uP/A/8z/1P/d/+P/5f/o/+v/7f/t/+z/7P/s/+z/7f/t/+z/7P/r/+v/6f/p/+n/
6f/q/+r/6//r/+v/6v/q/+r/6f/p/+n/6f/p/+n/6f/q/+j/6P/o/+j/6P/o/+j/6P/o
/+j/6P/o/+b/5v/m/+b/6P/o/+j/6P/q/+r/6v/q/+r/6v/q/+n/5//n/+f/5//p/+n/
6f/p/+n/6P/n/+f/5//n/+f/5//m/+b/5f/l/+X/5f/l/+T/4//i/+L/4v/h/+D/3//e
/97/3f/c/9v/2f/Y/9j/1//W/9b/1v/W/9b/1f/V/9T/0f/R/9H/0f/T/9P/0//T/9H/
0f/R/9H/0v/S/9L/0v/U/9X/1f/Y/9f/1//X/9j/2P/a/9r/2v/d/97/3//g/+H/4v/j
/+P/5f/m/+b/5//o/+j/6P/o/+v/6//s/+z/7P/s/+z/7P/t/+3/7f/t//D/8P/v/+//
7//v/+//7//v/+//7//v/+//7//v/+//7//v/+//7//v/+//7//v/+3/7f/t/+3/7v/u
/+7/7f/t/+7/7v/u/+//7//v/+//7f/s/+z/7P/s/+z/7P/r/+v/6v/q/+r/7f/t/+3/
7f/q/+r/6v/q/+z/7P/s/+z/6v/q/+r/6v/q/+r/6v/q/+v/6//r/+v/6//r/+v/6//r
/+v/6//q/+z/7f/t/+3/6//r/+v/6//q/+r/6//r/+3/7f/t/+3/7f/t/+3/7f/t/+3/
7f/t/+3/7f/t/+3/7f/t/+3/7f/u/+7/7v/u/+7/7v/u/+7/7v/w//D/8f/w//D/8P/w
//D/8P/x//H/8v/0//X/9f/2//f/9//4//j/+v/7//v//P/8//z//P/7//v/+f/3//b/
8f/w/+//7f/r/+r/6v/p/+n/6f/p/+n/5//n/+f/5f/n/+b/5v/m/+j/6P/p/+n/6//s
/+3/7v/w//L/8v/z//P/9P/0//T/8//z//P/8v/y//P/9P/0//T/9P/1//X/9//3//f/
9//3//f/9//3//X/9f/1//X/9//3//f/9//6//z/AAAFAAkADAAPABUAGgAbABsAGAAU
ABUAHAAbAP//0f+y/6b/of+Z/5b/mP+a/5z/nP+V/5X/nf+m/6z/t//D/8z/2P/i/+j/
7f/x//X/+P/7//n/+f/4//j/+P/4//n/+f/7//z//P/9//v/+//7//v//P/8//3//f/9
//z//P/8//3//f/9//3/////////AAD+//7//v/+/wAAAAAAAAAA/v/+//7//v8AAAAA
AAAAAAAAAAAAAAAAAAAAAAAAAAAAAAAAAAD//wEAAQABAAEAAQABAAEAAQABAAAA////
////////////AAAAAP/////9//3//f/8//v/+v/6//r/+//6//n/+P/4//f/9v/1//P/
8v/y//H/8P/w//D/8P/w/+//7//u/+3/7f/t/+3/7f/t/+3/7f/t/+3/7f/t//D/8P/w
//D/8P/x//H/9P/1//X/9f/2//b/+P/4//j/+f/6//v//P///wAAAQABAAEAAgACAAMA
BAAEAAQABAAHAAcACAAIAAgACAAIAAgACQAJAAkACQAMAAwACwALAAsACwALAAsACwAL
AAsACwALAAsACwALAA0ADQANAA0ACwALAAsACwANAA0ADQANAA4ADgAOAA0ADQAOAA4A
DgANAA0ADQANAA0ADAAMAAwADAAMAAwACwAMAAwADQAOAA0ADQANAA0ADgAOAA4ADgAO
AA4ADgAOAA4ADgAOAA4ADgAOAA4ADgANAA0ADQANAAsACwALAAsADgAPABAAEAASABMA
EwATABEAEQARABEAEAAQABEAEQARABEAEQARABEAEQARABEAEwATABMAEwAVABUAFQAV
ABMAEwATABMAFAAUABQAFAAUABQAFAAUABYAFgAWABUAFwAXABcAFwAXABcAFwAXABcA
FwAXABcAFgAWABYAFwAZABkAGQAZABkAGQAZABkAGAAYABgAGAAYABgAGQAZABoAGgAb
ABsAHAAdAB0AHgAeACEAIwAkACYAJgAmACYAJQAlACMAIQAgABsAGgAZABcAFwAWABYA
FQAVABUAFQAVABEAEQARAA8ADQAMAAwADAAOAA4ADwAPABEAEgATABQAFgAYABgAGQAd
AB4AHgAeABwAGwAaABgAGAAZABoAGgAbABwAHgAfAB8AHwAfAB8AHQAdAB0AHQAdAB0A
HQAdAB0AHQAdAB0AHAAeACQAKwAvADAAMwAzADQAOQA7ADgAMgAvADQAPQAzAA0A5v/S
/8v/w//A/8D/wP/A/8L/u/+1/7v/xP/I/8//3f/o/+7/9v8AAAkADwAPABAAFQAVABUA
FAAUABIAEgATABMAFQAWABYAFwAVABUAFQAVABQAFAAVABUAFQAUABQAFAAUABMAEgAR
ABMAEwATABQAEgASABIAEgATABQAFQAWABUAFAATABIAEAAQABAAEAAQABAAEAAQABIA
EgASABIAEQAQAA8ADQALAAsACwALAAsACwALAAsADQAMAAsACwAJAAkACQAJAAYABgAF
AAUAAwADAAMAAgAAAP7//f/8//z//P/8//z/+//5//f/9f/1//T/9P/z//L/8v/y//L/
8P/v/+//7v/q/+n/6P/n/+f/5//n/+f/5f/l/+X/5f/k/+T/5P/k/+T/5f/l/+j/6P/n
/+b/5v/m/+j/6P/o/+n/6v/r/+z/6v/q/+r/6f/p/+r/6v/r/+z/7P/s/+z/7P/r/+v/
6v/s/+z/7P/s/+z/6//q/+n/6v/q/+n/6f/o/+f/5v/l/+X/5f/l/+X/5//n/+f/5//l
/+X/5f/l/+X/5f/l/+X/4//j/+P/4//i/+L/4v/h/9//4P/g/+D/4f/h/+H/4f/h/+D/
4P/g/97/3v/e/93/3//e/97/3v/d/93/3f/d/97/3v/e/97/3v/e/97/3v/c/9z/3P/c
/9z/3P/c/9z/2//b/9v/2//d/93/3f/d/9v/2//b/9r/2v/b/9v/2//d/93/3f/d/9z/
3P/d/93/3f/d/93/3f/d/93/3f/d/93/3f/d/93/3f/d/93/3f/b/9v/2//b/9r/2v/a
/9r/3P/c/9z/3P/a/9r/2v/Z/9v/2//b/9v/2//b/9v/2//Z/9n/2f/Z/9j/2P/Y/9n/
2f/Z/9n/2f/b/9v/2//b/9n/2v/b/9v/3v/e/9//3//f/+D/4P/e/+T/5f/k/+L/4v/i
/+L/4P/e/9z/2v/Z/9j/1//W/9X/1P/T/9L/0P/Q/9D/0P/O/87/zv/O/87/zv/O/87/
0P/Q/9D/0P/S/9L/0v/S/9X/1v/X/9j/2P/Y/9j/2P/Y/9j/2P/Y/9j/2P/Y/9j/2P/Y
/9j/2P/Y/9j/2P/Y/9j/2P/Y/9j/2v/a/9r/2v/a/9r/2v/a/9//4v/l/+j/6//u//H/
9P/1/w==
         </WaveFormData>
      </LeadData>
      <LeadData>
         <LeadByteCountTotal>10000</LeadByteCountTotal>
         <LeadTimeOffset>0</LeadTimeOffset>
         <LeadSampleCountTotal>5000</LeadSampleCountTotal>
         <LeadAmplitudeUnitsPerBit>4.88</LeadAmplitudeUnitsPerBit>
         <LeadAmplitudeUnits>��V</LeadAmplitudeUnits>
         <LeadHighLimit>2147483647</LeadHighLimit>
         <LeadLowLimit>268435456</LeadLowLimit>
         <LeadID>V2</LeadID>
         <LeadOffsetFirstSample>0</LeadOffsetFirstSample>
         <FirstSampleBaseline>0</FirstSampleBaseline>
         <LeadSampleSize>2</LeadSampleSize>
         <LeadOff>FALSE</LeadOff>
         <BaselineSway>FALSE</BaselineSway>
         <ExcessiveACNoise>FALSE</ExcessiveACNoise>
         <MuscleNoise>FALSE</MuscleNoise>
         <LeadDataCRC32>46306973</LeadDataCRC32>
         <WaveFormData>
GgAaABoAGgAaABoAGgAaABoAGgAaABoAGAAYABgAGAAYABgAGAAYABgAGAAYABgAFwAW
ABUAFAAWABYAFgAWABYAFgAWABYAFgAWABYAFgAUABQAFAAUABYAFgAWABYAFgAWABYA
FgAWABYAFgAWABQAFAAUABQAFAAUABQAFAAWABYAFgAWABYAFgAWABYAFgAWABYAFgAU
ABQAFAAVABYAFwAYABkAGAAYABgAGAAaABoAGgAaABwAHAAbABsAGQAYABYAFgAYABcA
FwAWABQAFAAUABQAFQAVABUAFQAWABYAFQAUABMAEwASABEAEQASABIADwANAA0ACwAN
AA0ADQANAA4ADgAOAA4ADQANAA0ADAAMAAoACgALAAsACwALAAsACwAJAAkACQAJAAkA
CQAJAAkACQAJAAkACQALAAgACAAJAAsADgARABYAGgAjAC0APQBUAGYAcwB/AJgAtADA
AK4AeAA8AA0A6P/E/6j/mP+O/4n/h/+D/4b/l/+t/7r/xf/W/+L/7P/4/wAABAAHAAwA
DgAOAA4ADAAJAAYABwAHAAcABwAFAAYABgAGAAYABgAGAAYABgAGAAYABgAGAAYABgAH
AAcABwAHAAcACQAKAAsADAAMAAsACgAJAAsACwAMAAwADAAMAAwADAAJAAkACgALAA0A
DQANAAwACgAMAA0ADQANAA0ADQANAA0ADgAOAA8ADQANAA4ADgAPABAAEAAQABEAEgAS
ABIAEQARABIAEgAQABEAEwATABMAEwATABQAFAAVABYAFwAWABYAFgAWABgAGAAYABgA
FgAWABcAGQAZABkAGAAYABoAGgAZABkAFgAVABMAEQARABIAEgASABIAEAAPAA0ADwAQ
ABAAEAANAA0ADAALAAgACAAIAAgACQAJAAkABwAFAAUABAADAAMAAgACAAIAAgACAAAA
AAACAAIAAgABAAEAAAAAAAAA///+//3//P/8//z//P/7//v//P/8//z//P/8//z//P/6
//r/+v/7//r/+v/5//f/+f/6//r/+v/6//r/+v/6//f/9//2//X/9v/2//b/9//3//f/
9//4//f/9v/1//T/9P/0//T/9P/0//P/8//z//H/8f/x//H/8f/x//D/8P/u/+3/7f/s
/+n/6f/p/+n/6v/q/+v/7P/q/+r/6v/o/+j/6f/p/+j/5v/l/+X/5P/i/+L/4//j/+P/
4//i/+L/4P/g/+D/4P/g/+D/3//f/+L/4v/i/+H/3//e/97/3v/e/9//3//e/9z/3P/c
/9z/3f/d/93/3P/c/9z/3P/b/9n/2f/Z/9r/3P/b/9v/2v/c/93/3f/d/93/3P/c/9z/
3P/c/9z/3P/c/9z/3v/f/+D/4f/h/+L/4v/i/+D/4v/i/+L/5P/k/+T/4//j/+P/4v/g
/97/3v/d/93/3v/e/97/3v/e/9//3//f/+H/4P/g/9//4P/g/+H/4f/h/+H/4v/i/9//
3//f/93/4f/h/+H/4f/g/+D/4P/g/9//3//f/97/4P/g/+D/4f/h/+H/4f/h/+H/4f/h
/+H/4f/h/+H/4f/h/+H/4f/h/+H/4f/e/97/4f/h/+b/6f/u//T/+/8DABEAJAA2AEMA
TwBkAIQAmgCWAG4AMAD7/9T/tP+U/37/cv9z/3P/b/9w/33/jf+Y/6H/sP++/8j/1P/c
/+L/5f/o/+r/7P/s/+r/5//k/+H/4f/h/+H/4f/i/+L/4v/k/+T/5P/k/+T/5P/k/+T/
5P/k/+T/5f/l/+X/5f/l/+b/5v/m/+b/6f/p/+n/6f/n/+f/6P/o/+j/6P/o/+j/6f/p
/+r/6//r/+v/6//q/+r/7P/t/+3/7f/t/+3/7f/t/+7/7v/v//H/8f/y//L/8f/y//L/
8v/z//T/9P/0//f/9//4//j/+P/5//v/+//7//v/+//8//z//f/+////AAAAAAAAAAAC
AAIAAgACAAIAAgADAAUAAwADAAIAAgAEAAQAAwADAAMAAwACAAEA//8AAAAAAAACAAAA
///9//3//v/+//7//f/9//z/+//7//z//f/+//3//f/9//v//f/9//z/+//7//r/+v/6
//r/+v/4//j/+P/4//j/9//3//b/9v/2//f/+P/5//r/+v/6//r/+f/5//r/+v/6//z/
/P/8//z//P/8//z//f/9//7//v/9//3//v/+//7//v/+//7//v8AAAEAAQABAAIAAgAC
AAMAAwADAAMABAAGAAYABgAGAAYABgAGAAYACAAHAAcABwAJAAkACQAJAAcABwAGAAYA
BQAFAAYABgAHAAcABwAHAAcABgAGAAYABgAGAAYABAAEAAUABQAEAAYABQAFAAQABAAE
AAUABQADAAMAAgACAAQABAAEAAQABgAGAAUABQAEAAQABAADAAUABAAEAAQAAgADAAMA
AgAEAAQABAAEAAMAAwADAAIABAAEAAQAAwADAAMAAwAEAAQAAwADAAIAAgADAAMAAwAF
AAMAAwADAAIAAgACAAIAAgAEAAQABAAEAAcABwAHAAcABwAIAAgACAAIAAoACgAKAAgA
CAAIAAcACQAJAAgABgAGAAYABQAFAAYABgAGAAYABgAHAAcABwAHAAYABgAFAAYABgAH
AAcABwAHAAgACAAHAAcABwAFAAUABQAFAAUABgAGAAYABgAFAAUABQAEAAYABgAGAAcA
BQAFAAUABQAFAAUABQAFAAcABwAHAAcABwAHAAcABwAHAAcABAAEAAUABwAMABMAFgAa
ACMANQBLAF4AcAB9AJEAsADKAMgApABoADAABQDe/7j/nv+O/4b/gf9//3//jP+f/63/
uv/L/9r/5v/w//r/AgAGAAsADgAQABAADwAMAAgABAAFAAUABQAFAAUABgAGAAYABgAG
AAYABgAGAAYABgAGAAgACAAIAAkACwALAAsACwAKAAoACgAKAAsACwALAAsACwALAAwA
DAAOAA4ADgAOAAsACwAMAA0ADwAPAA8ADgAOABAAEQARAA8ADwAPAA8ADwAQABAAEQAR
ABEAEgASABEAEgASABIAFQAWABYAFgAZABkAGgAaABgAGQAbABsAGwAbABsAHAAeAB8A
IAAhACAAIAAgACAAIgAiACIAIgAkACQAJQAnACUAJQAkACQAJAAkACMAIwAjACMAIgAh
ACEAIgAiACIAIAAeAB0AGwAdAB4AHgAeAB0AHQAcABsAGgAaABoAGgAYABcAFgATABMA
EwASABEAEwASABIAEgAQABAADgAOAA4ADgAOAA0ADQAMAAwADAAKAAoACgAKAAwADAAM
AAsADQAOAA4ADgAMAAwADAAMAAwADAAMAA0ADQAOAA4ADQAPABAAEAAQAA4ADgAOAA4A
DgAPAA8ADwAQABAAEAARABMAEwATABQAEgASABIAEgAQABAAEAAQAA4ADQANAA0ADwAP
AA8ADwANAA0ADAAMAA0ADQAOAA4ADAALAAoACQALAAoACgAKAAoACgAKAAgABgAHAAcA
BgAEAAMAAwACAAIAAgADAAMABQAFAAQABAADAAIAAQAAAAAAAAD/////AgACAAIAAQAB
AAAAAAAAAAAAAQABAAAA///+//3//P/9//3//f/8//z//P/8//v//f/9//3//v/9//v/
+v/4//b/9//5//j/+P/4//j/+P/2//b/9v/2//X/9f/1//X/9f/2//b/9v/0//b/9v/2
//j/+P/4//f/9v/1//P/8P/u/+7/7f/t/+z/7P/s/+z/6//r/+r/6f/r/+r/6v/p/+b/
5v/n/+f/5f/l/+b/5v/j/+P/4//h/+P/4//j/+P/4v/i/+L/4v/j/+P/4//i/9//3v/d
/93/3//f/9//3//e/93/3P/b/9v/2//b/9v/2//b/9v/2//Z/9n/1v/W/9f/1//Y/93/
4v/k/+f/8f/7/wYAFAAlADcAQgBYAHYAhAB4AEwAFwDs/8j/pv+M/4L/g/+B/33/eP95
/4f/mP+h/6j/tP++/8b/0P/Y/9v/2v/a/9r/3P/a/9f/1P/S/9H/0P/P/87/zv/N/8z/
zv/O/87/zv/O/87/zv/O/8z/zP/M/83/zf/N/83/zf/Q/9D/0P/Q/8//z//P/8//zf/N
/87/zv/O/87/zv/O/83/zf/O/8//0f/R/9H/0P/Q/9L/0//T/9L/0f/Q/8//0P/S/9P/
1f/X/9f/2P/Y/9j/2P/X/9b/2f/a/9r/2v/b/9v/3P/c/9z/3f/f/9//4f/h/+H/4v/i
/+P/5P/l/+j/6P/o/+j/6P/o/+j/6P/o/+j/6f/r/+3/7f/s/+z/7P/s/+v/6//r/+v/
6v/p/+n/6v/q/+r/7P/q/+n/5//p/+r/6v/q/+n/6f/o/+f/6P/o/+j/6P/n/+f/5//l
/+f/5//m/+X/5f/k/+T/5P/k/+T/4v/i/+L/4v/i/+H/4//i/+L/4v/g/+D/4P/g/+L/
4v/i/+H/4//k/+T/5P/k/+T/5P/k/+b/5v/m/+f/5//o/+j/5//n/+j/6P/o/+r/6v/q
/+r/6P/p/+n/6f/s/+z/7P/t/+3/7f/t/+7/7v/u/+7/7v/u/+7/7v/u//D/7//v/+//
7//v/+//7//x//H/8P/w/+//7//w//D/7//v/+//7//x//D/8P/w//D/8P/w/+7/7v/v
/+//7v/w/+//7//u/+z/7P/t/+3/7f/t/+z/7P/u/+7/7v/u/+7/7v/t/+3/7v/u/+7/
7f/v/+7/7v/u/+7/7//v/+7/7v/u/+7/7v/x//H/8f/w/+7/7v/u/+3/7//v/+//8P/w
/+//7//u//D/8f/x//H/8f/x//D/8P/w//D/8P/w//D/8P/w//P/8//z//P/8//0//T/
9P/0//b/9v/2//b/9v/2//X/9f/1//T/8v/0//T/8//z//L/8v/y//L/8v/z//P/8//1
//T/9P/z//T/9P/1//X/8//z//T/9P/z//P/8//x//P/8//z//P/9P/0//T/9P/z//P/
8//y//L/8v/y//P/8//z//P/8//1//X/9f/1//P/8//z//P/8//z//P/8//z//P/8P/w
//P/8//0//v/AgAIAA0AFwApAD4AUgBhAG8AiACqALwArgB8AD4ADQDm/77/nv+K/37/
df9v/23/cv+F/5v/qP+1/8T/0v/e/+r/8P/0//n//v8CAAAA///8//j/9P/0//X/9v/3
//f/+P/4//j/9v/2//b/9v/4//j/+P/4//j/+P/4//n/+f/5//n/+f/6//r/+v/6//v/
+//7//v/+//7//z//P/8//z//P/8//3//f/+/////////////v/+/wAAAQABAAEAAQAB
AAEAAwAEAAQABQAFAAUABgAGAAcACAAIAAgACQAKAAoACgALAAsADAAMAAwADQAPAA8A
EQARABEAEgASABMAFAAVABgAGAAYABgAGAAYABgAGAAaABoAGwAdAB0AHQAcABwAHAAc
ABsAGwAbABsAGgAZABkAGgAaABoAGgAYABcAFQAVABYAFgAWABUAFQAUABMAEgASABIA
EgARABEAEQAPAA8ADwAOAA0ADQAMAAwADAAMAAwACgAKAAgACAAIAAcABwAGAAYABgAG
AAYABgAGAAQABAAEAAMABQAGAAYABgAGAAYABgAGAAgACAAIAAkABwAIAAgABwAHAAgA
CAAIAAoACgAKAAoACgALAAsACwAKAAoACgALAAsACwALAAwADQAOAA8AEAAQABAAEAAQ
AA4ADQANAA0ADwAPAA8ADwARABEAEAAQAA8ADwAQABAADQANAA0ADQANAAwADAAMAAwA
DAAMAAoACgALAAsACgAKAAkACQAIAAgACAAJAAkABwAHAAYABgAGAAYABgAGAAYABgAF
AAUABgAGAAYABQAFAAQABAAEAAQABQAFAAQABgAGAAYABgAIAAkACgAKAAgACAAIAAcA
BwAHAAcACAAIAAcABwAGAAgACQAJAAkACAAHAAYABQAGAAcACAAJAAcABwAIAAYABgAG
AAYACAAIAAgACAAJAAkACQAJAAkACgAKAAoACgAMAAwADAAOAA4ADgANAAsACwAKAAgA
CAAIAAcABwAGAAYABgAGAAYABwAHAAcABQAEAAQAAwACAAIAAwADAAEAAQACAAIA////
/////f///////////wIAAgACAAIAAQABAAEAAAAAAAAAAAABAP//////////////////
//////////////////////////////z//P/9//3/AAAFAAoADAATAB8ALQBAAFIAYQBr
AHwAmACwALIAkABUAB8A+P/U/7L/nP+Q/4f/g/+D/4T/i/+f/67/uf/I/9j/4v/q//T/
+v/9/wIACAAKAAkABgACAP7/+//7//v/+//5//r/+v/6//r/+v/6//r/+v/6//r/+v/6
//r/+v/7//v/+//7//v//v/+//7//v/9//3//f/9//v/+//8//z//v/+//7//v/7//v/
/P/9//3//f/9//z//P/+////////////////////AAAAAAEAAQABAAIAAgACAAIAAQAA
AAEAAgACAAIAAwADAAQABAAEAAUABwAHAAUABQAFAAYABAAFAAYABwAKAAoACgAKAAoA
CgAKAAoACAAIAAkACwALAAsACgAKAAwADAALAAsACQAJAAgABwAFAAYABgAGAAYABAAD
AAEAAwAEAAQABAABAAEAAAD///z//P/8//z/+//7//v/+f/5//n/+P/3//n/+P/4//j/
9//2//P/8v/0//T/9P/z//P/8v/y//L/8v/y//L/8v/x//D/7//t/+//8P/w//D/7v/u
/+7/7v/u/+7/7v/v/+3/7v/u/+3/7f/u/+7/7v/u/+7/7v/u/+7/7//v/+//7v/u/+7/
7//v/+//7//w/+7/7v/u/+7/7P/s/+z/7P/u/+3/7f/t/+3/7f/t/+3/7f/t/+z/7P/r
/+v/7P/s/+v/6//r/+v/6//q/+r/6v/q/+r/6v/o/+j/6f/p/+j/6v/p/+n/6P/m/+b/
5//n/+n/6f/o/+j/6P/o/+j/6P/q/+r/6f/p/+j/6P/o/+f/6f/o/+j/6P/o/+n/6f/o
/+j/6P/o/+j/6f/p/+n/6P/q/+r/6v/p/+n/6f/p/+r/6v/p/+n/6P/o/+n/6f/p/+r/
6v/q/+r/6v/o/+j/6P/o/+v/6//r/+v/6//s/+z/7P/s/+7/7v/u/+7/7v/u/+3/7f/t
/+z/6v/q/+r/6f/p/+j/6P/o/+j/6f/r/+z/7f/r/+r/6v/p/+j/6P/p/+n/6f/p/+r/
6v/o/+n/6v/p/+n/6f/p/+n/7P/s/+z/7P/r/+v/6//q/+r/6v/q/+v/7f/t/+3/7f/t
/+3/7f/t/+v/6//r/+v/7f/t/+3/7f/t/+3/6v/q/+v/7f/y//f//v8EAAsAFQAlADgA
SgBZAGUAfgCeAKwAmgBqACwA/f/Y/7b/lv+C/3r/ef93/3X/ev+N/53/pv+1/8b/0P/a
/+j/8P/0//f/+v/8//z/+v/4//X/8v/v/+//7//v//H/8v/y//L/8v/y//L/8v/y//L/
8v/y//L/8v/y//P/8//z//P/8//0//T/9P/0//X/9f/1//X/9f/1//b/9v/2//b/9v/2
//f/9//4//n/9//3//f/9v/2//j/+f/5//n/+f/5//n/+f/6//r/+//9//3//v/+//3/
/v/+//7///8AAAAAAAADAAMABAAEAAQABQAHAAcABwAHAAcACAAIAAkACgALAA4ADgAO
AA4AEAAQABAAEAASABIAEwAVABQAEwARABAAEgASABEAEQARABEAEAAPAA8AEAAQABAA
EgAQAA8ADQANAA4ADgAOAA8ADwAOAA0ADAAMAAwADAANAA0ADQALAAsACwAKAAkACQAI
AAgACAAIAAgABgAGAAgACAAIAAcABQAEAAQABAAGAAYABgAGAAYABgAGAAUABQAGAAYA
BgAGAAYABgAGAAgACAAIAAkACQAKAAoACQALAAwADAAMAAwADAAMAAwADgAPAA8ADwAQ
ABAAEAARAA8ADwAPABAAEQASABMAFAAUABQAFAAUABQAEwATABMAFQAVABUAFQAVABUA
FAAUABMAEwAUABQAEwATABMAEwAVABQAFAAUABQAFAAUABIAEgATABMAEgASABEAEQAQ
ABAAEAARABEADwAPAA4ADgAQABAAEAAQABIAEgARABEAEAAQABAADwARABAAEAAQAA4A
DwAPAA4AEAAQABAAEAAPAA8ADwAOABAAEAAQAA8ADQANAA0ADgAQAA8ADwAOAA4ADwAP
AA8ADwAPAA8ADgAOAA4ADgAOABAAEAAQABAAEQARABEAEQATABQAFAAUABQAFgAWABYA
FgAWABYAFQAVABUAFAASABIAEgARABEAEAAQABAAEAASABMAEwATABEAEAAQAA8AEAAQ
ABEAEQAPAA8AEAAQAA0ADQANAAsADQANAA0ADQAOAA4ADgAOAA0ADQANAAwADAAMAAwA
DQALAAsACwALAAsACwALAAsADQANAA0ADQALAAsACwALAA0ADQAKAAoACwAPABQAGQAg
ACYALwBBAFcAagB6AIkAoQDCANIAxgCYAFgAIgD7/9T/sv+c/5D/iP+D/3//hf+U/6f/
tf/E/9X/4v/u//z/BgAIAAoADwASABQAFAATABAADAAIAAkACQAJAAkACwAMAAwADAAK
AAoACgAKAAwADAAMAAwADAAMAAwADQANAA0ADQANAA4ADgAOAA4ADwAPAA8ADwAPAA8A
EAAQABAAEAAQABAAEQARABIAEwARABEAEQAQAA4AEAARABEAEQARABEAEQATABQAFAAV
ABMAEwAUABQAFQAWABYAFgAYABoAGwAcABsAGwAcABwAGgAbAB0AHQAdAB0AHQAeACAA
IQAiACMAIgAiACIAIgAkACQAJAAkACQAJAAlACcAJwAnACYAJgAmACYAJQAlACMAIwAi
ACEAIwAkACQAJAAiACAAHwAdAB8AIAAgACAAHwAfAB4AHQAbABoAGQAYABcAFwAXABUA
FQAVABQAEwATABIAEgASABIAEgAQABAADwAOAA0ACwANAAwADAAMAA4ADgAOAA4ADQAM
AAsACQALAAwADAAMAAoACgAKAAoACAAIAAgACQAKAAwADQANAAsADAAMAAwADgAOAA4A
DgANAA0ADAALAA4ADgAOAA8ADQANAA0ADgAQABAAEAAQAA0ADAALAAoADAALAAsACwAN
AA0ADQANAAsACwAKAAoABwAHAAgACAAHAAcABwAHAAcABgAGAAYABAAEAAQAAgACAAMA
AwACAAIAAQABAAAA/v/+/////////////v/+//7//v/+//7//P/8//v/+//6//r/+v/5
//n/+P/4//j/+v/7//v/+v/5//j/9//2//n/+f/5//j/9v/2//b/9f/z//P/8//0//D/
7//v//D/8v/y//L/8v/x//D/7//u//D/8f/y//P/8v/y//H/8P/u//D/8P/w//L/8v/y
//H/7//v/+7/7P/q/+r/6f/p/+X/5P/j/+L/5f/n/+j/6f/p/+j/6P/n/+T/5P/l/+X/
4//j/+T/5P/f/9//3//d/9//3//f/9//4v/i/+L/4v/e/93/3P/a/9z/3P/c/93/2//b
/9v/2//b/9v/2//b/9r/2f/Y/9f/2f/Z/9n/2f/b/9v/2P/Y/9n/1//Y/9v/4v/m/+v/
8f/9/woAHAAtADcARABcAHoAiAB0AEYAEwDs/8b/ov+M/4L/g/+F/4P/fv+B/4//oP+p
/7D/uP/E/87/2P/e/+H/4P/g/+L/5P/i/9//3P/a/9n/2P/X/9X/1v/W/9b/1v/W/9b/
1v/Y/9j/2P/Y/9j/2P/Y/9n/2f/Z/9n/2f/a/9r/2v/a/9v/2//b/9v/2//b/9z/3P/e
/97/3v/e/93/3f/e/9//3//f/9//3v/g/+L/4//j/+P/4//j/+P/4//k/+T/5f/n/+f/
6P/o/+f/6P/o/+j/6f/q/+r/6v/t/+3/7v/u/+z/7f/v/+//8f/x//H/8v/y//P/9P/1
//T/9P/0//T/+P/4//j/+P/4//j/+f/7//v/+//6//r//P/8//v/+//7//v/+v/5//n/
+v/6//r/+v/4//f/9f/3//j/+P/4//n/+f/4//f/9v/2//b/9v/3//f/9//1//X/9f/0
//P/9f/0//T/9P/y//L/8P/w//H/8v/z//P/8//y//L/8v/y//L/8v/y//T/9P/0//P/
8//0//T/9P/0//T/9P/0//T/9P/0//X/9//4//j/9//3//j/+P/4//r/+v/6//r/+v/7
//v/+//8//z//P/9//3//f/9//7//v/+//7//v/+//7//v/+//7//f/9//3/////////
///9//3//P/8//3//f/+//7/+//7//v/+//9//z//P/8//z//P/8//r/+v/7//v/+v/8
//v/+//6//r/+v/7//v/+//7//r/+v/6//r/+v/6//z//P/7//v//P/8//z/+//9//z/
/P/8//r/+//7//r//P/8//z//P/7//v/+//6//z//P/8//v/+//7//v//P/8//r/+v/6
//r//P/8//z//P/9//3//f/9////AAAAAAAAAAACAAIAAgACAAIAAgABAAEAAQAAAP7/
/v/+//3//f/8//z//P/8//7//////////f/8//z/+//7//z//v////3//f/+//7//f/9
//3/+//9//3//f/9//7//v/+//7//f/9//3//P/8//z//P/9//v/+//7//v//f/9//3/
/f/9//3//f/9//v/+//7//v//f/9//r/+v/9//3/AgAJAA4AEgAdAC0AQQBUAGYAdwCJ
AKgAvgC+AJwAYAAoAP3/1v+y/5r/jP+E/3//e/97/4r/nf+t/7j/yf/a/+T/7v/4//7/
AAAFAAgACgAKAAkABgACAP7//////////////wAAAAAAAAAAAAAAAAAAAAAAAAAAAAAC
AAIAAgADAAEAAQABAAEABAAEAAQABAAFAAUABQAFAAcABwAIAAgABgAGAAYABgAHAAcA
CAAJAAkACQAJAAgACAAKAAsACwALAAsACwALAAsADAAMAA0ADwAPABAAEAAPABAAEAAQ
ABMAFAAUABQAFQAVABYAFgAWABcAGQAZABkAGQAZABoAHAAdAB4AHwAgACAAIAAgACIA
IgAiACIAIgAiACMAJQAjACMAIgAiACQAJAAjACMAIwAjACIAIQAfACAAIAAgACIAIAAf
AB0AHQAeAB4AHgAdAB0AHAAbABoAGgAaABoAFwAXABcAFQAVABUAFAATABUAFAAUABQA
EgASABAAEAAQABAAEAAPAA8ADgAOAA4ADgAOAA4ADgAOAA4ADgANAA0ADgAOAA4ADgAO
AA4ADgAQABAAEAARABEAEgASABEAEQASABIAEgAUABQAFAAUABQAFQAVABUAFAAUABQA
FQAXABcAFwAYABcAFgAVABQAFgAWABYAFgAYABcAFwAXABcAFwAXABcAFQAVABQAFAAV
ABUAFgAWABMAEwATABMAFQAUABQAFAASABIAEgAQAA4ADwAPAA4ADwAPABAAEAAQABAA
EQARAA8ADwAOAA4ADgAOAA4ADgAOAA4ADQANAA4ADgAOAA0ADQAMAAwADAAMAA0ADQAM
AAwADAAMAAwACwALAAsACgAKAAoACgAJAAkACQAJAAoADAALAAsACgAKAAsACwALAAkA
CQAJAAkACQAJAAkACQALAAsACwALAAkABwAIAAgABgAGAAYABgAGAAgACAAIAAgACQAJ
AAkACQAJAAoACgAKAAwADgAOAA4ADgAOAA4ADQANAA0ADAAKAAgACAAHAAcACAAIAAgA
CAAIAAkACQAJAAgABgAFAAMABAAEAAUABQADAAMABAAEAP////////3///////////8C
AAIAAgACAP////////7//v/+//7///8BAAEAAQABAP/////////////////////9//3/
/f/9///////8//z//f/9/wIACwAQABQAGwAjADEARABYAGUAbwCGAKQAuACoAHYAOgAL
AOj/wv+k/5L/iP+D/3//e/+A/5P/pf+w/73/zv/c/+T/7v/4//7/AQACAAIABAACAAAA
/f/6//n/+f/5//n/+f/6//r/+v/6//r/+v/6//j/+P/4//j/+v/6//r/+//5//n/+f/5
//j/+P/4//j/+f/5//n/+f/7//v//P/8//v/+v/5//j/9//3//j/+f/5//n/+f/4//j/
+v/7//v/+f/5//n/+f/3//j/+P/5//n/+f/6//r/+//8//z//P/7//z//P/8//3//f/+
//7//P/9///////9//3//f/+//z//f/+////AAAAAAAAAAACAAIAAgACAAQABAAFAAcA
BgAFAAMAAgAAAAAA/////wEAAQAAAP///f/+//7//v/+//z/+//5//n/+v/6//r/+f/5
//j/9//2//b/9v/2//f/9//3//X/8//z//L/8f/v/+7/7v/u//D/8P/u/+7/7P/s/+z/
6//r/+r/6v/q/+j/6P/o/+j/6v/q/+r/6f/o/+j/5//m/+j/6P/o/+j/6P/o/+j/6f/n
/+j/6P/n/+f/6P/o/+j/6P/o/+j/6P/o/+n/6f/p/+j/6P/o/+n/5//n/+f/6P/o/+j/
6P/o/+j/6P/o/+j/6P/n/+f/5//p/+n/6f/p/+f/5//m/+b/5//n/+j/6P/n/+f/5//n
/+X/5P/k/+T/5P/k/+T/4v/k/+X/5f/k/+T/4//j/+L/4v/i/+P/4//l/+X/5P/k/+L/
4v/i/+L/4v/i/+H/4f/i/+L/4v/h/+H/4P/g/+D/4P/h/+H/4P/e/97/3v/e/9//3//f
/97/3v/e/97/3f/d/93/3f/e/97/3f/d/9z/3P/d/93/3f/d/93/3f/d/93/3f/d/93/
3f/d/93/3f/d/93/3v/e/+D/4P/g/+H/4f/i/+L/4f/h/+H/4P/g/+L/4v/i/+L/4v/i
/+L/4P/g/+D/4P/e/97/3v/e/+D/4P/g/+D/4P/g/+D/4P/g/+D/4P/g/97/3v/e/97/
3P/c/9z/3P/c/9z/3P/c/97/3v/e/97/3P/c/9z/3P/c/9z/3P/c/97/3v/e/97/3P/c
/9z/3P/c/9z/3P/c/97/3v/e/97/3v/e/97/3v/d/9z/2//a/+D/5P/o/+z/+P8CAAwA
FgAhAA==
         </WaveFormData>
      </LeadData>
      <LeadData>
         <LeadByteCountTotal>10000</LeadByteCountTotal>
         <LeadTimeOffset>0</LeadTimeOffset>
         <LeadSampleCountTotal>5000</LeadSampleCountTotal>
         <LeadAmplitudeUnitsPerBit>4.88</LeadAmplitudeUnitsPerBit>
         <LeadAmplitudeUnits>��V</LeadAmplitudeUnits>
         <LeadHighLimit>2147483647</LeadHighLimit>
         <LeadLowLimit>268435456</LeadLowLimit>
         <LeadID>V3</LeadID>
         <LeadOffsetFirstSample>0</LeadOffsetFirstSample>
         <FirstSampleBaseline>0</FirstSampleBaseline>
         <LeadSampleSize>2</LeadSampleSize>
         <LeadOff>FALSE</LeadOff>
         <BaselineSway>FALSE</BaselineSway>
         <ExcessiveACNoise>FALSE</ExcessiveACNoise>
         <MuscleNoise>FALSE</MuscleNoise>
         <LeadDataCRC32>2144742442</LeadDataCRC32>
         <WaveFormData>
6P/o/+j/6P/o/+j/6P/o/+j/6P/o/+j/5v/m/+b/5v/m/+b/5v/m/+T/5P/k/+T/4v/i
/+L/4v/i/+L/4v/i/+L/4v/i/+L/5P/k/+T/5P/i/+L/4v/i/+T/5P/k/+T/5P/k/+T/
5P/k/+T/5P/k/+T/5P/k/+T/5P/k/+T/5P/k/+T/5P/k/+T/5P/k/+T/5v/m/+b/5v/m
/+b/5v/n/+r/6//s/+z/7v/u/+7/7v/u/+//7//v/+7/7v/t/+3/6//r/+v/7P/t/+7/
8P/x//P/8//z//P/8//0//T/9P/2//b/9v/2//T/9P/0//T/9P/z//L/8P/w/+//7f/t
/+3/7f/t/+3/7v/u/+//7//w/+//7v/u/+7/7//v/+//8f/x//D/8P/w//D/8P/v/+//
8P/w//D/8f/y//L/8//0//T/9f/2//n//f8CAAYADAAXACsAQwBgAHwAlACzAN0ADAEm
ASgBCwHaAKIAXwAXANf/pv9//2P/Tf8+/z7/VP9t/3//j/+j/7X/wv/P/9v/5P/q/+3/
8//2//j/+P/4//j/+v/7//z//P/8//3//f/9//3//v/+//7//v//////AAAAAAAAAQAB
AAMABAAEAAQABwAIAAoACwALAAsADAAMAA8AEAAQABAAEgASABMAEwARABIAEwATABUA
FgAYABkAGQAaABwAHAAdAB0AHQAeAB0AHQAdAB4AHgAeAB8AIAAhACIAIwAlACkAKgAr
ACsAKQArACsALAAvADAAMQAyADMANAA1ADYAOAA7ADsAPAA9AD4APwBAAEEAQgBCAEMA
RABEAEQARgBIAEgASABIAEoASQBJAEkARwBFAEIAQQBDAEMAQgBBAEIAQQA/AD8APwA/
AD8APQA8ADwAOwA5ADcANwA2ADUANgA2ADYANwA2ADUANQA0ADMAMwAyADEAMQAwAC4A
LgAvADAAMAAxADEAMQAwADAALwAuACwAKgAsACwALAAqACwALAAsACwALgAuAC4ALgAv
AC8ALwAvAC8ALwAvAC8AMQAyADIAMwA1ADYANgA2ADQANQA1ADUANgA2ADYAOAA7ADwA
PQA+AD4APQA9ADwAPQA+AD8AQAA+AD4APgA+AD8APwBAAEAAQAA/AD8APwA+AD0APAA5
ADsAOwA7ADsAOwA7ADwAPQA6ADoAOgA5ADkAOQA5ADgANgA1ADUAMwAxADEAMQAxADMA
MgAyADIAMQAxADEAMQAvAC8ALwAuAC4ALgAuAC0ALAAsACwALAAqACsAKwApACcAJwAn
ACcAJwAnACcAJgAlACUAJgAmACQAIwAiACEAIQAhACAAIAAgACAAIAAgACIAHgAeAB4A
HgAeABwAHAAcABwAGwAcAB0AHgAeAB4AHgAeABwAHAAdAB0AGwAcABwAGwAZABkAGQAZ
ABkAGAAXABcAFQAVABUAFQAVABUAFgAWABQAFAAUABQAFAAUABQAFAATABIAEAAOAAwA
CgAJAAcABQAFAAUABQADAAMAAgACAP///v/9//z//P/8//3//f/7//v/+//6//r/+v/6
//r/9//3//j/+P/4//j/+P/3//X/9f/0//T/8v/z//f//P8AAAYAEQAfADMATABoAIQA
oQDLAP4AIgEqARUB4gCiAF8AGwDb/6L/ef9h/0v/OP82/0b/W/9n/3X/if+b/6r/t//D
/8j/0P/X/9v/3P/e/97/3v/e/97/3//g/+D/3v/f/9//3//f/+D/4P/g/97/3//f/+D/
4P/g/+H/4f/f/+D/4P/g/97/3v/f/9//4f/h/+L/4v/h/+L/4v/i/+L/4v/j/+P/4//k
/+X/5f/l/+T/5P/j/+P/5P/m/+b/5f/l/+X/5v/l/+X/5f/m/+j/6P/p/+r/6v/q/+r/
6//r/+z/7f/t/+3/7//v//D/8f/y//P/9P/1//b/9//4//b/+f/5//r/+//8//3//v/9
//7//v////7//v/+/wAAAAAAAAAAAAAAAP////////7//f/7//v/+v/5//f/9f/2//X/
8//z//L/8f/w/+3/7P/s/+v/6f/r/+v/6v/p/+n/6P/n/+f/5v/l/+X/5P/j/+P/4v/h
/+H/4P/e/97/3v/e/93/3f/Z/9n/2P/Y/9n/2v/a/9r/2P/Y/9j/1v/Y/9j/2P/Y/9j/
2P/Y/9j/1//X/9f/1//Z/9n/2f/Z/9n/2v/a/9v/2f/a/9r/2v/c/93/3f/d/+D/4P/g
/+L/4P/g/+D/4P/h/+H/4v/i/+T/5P/k/+T/5P/k/+T/5P/l/+X/5v/m/+T/4//j/+P/
4//j/+P/4f/h/+H/4f/h/+L/4f/h/+H/3v/e/97/3f/f/9//3//e/97/3f/d/9v/2//b
/9v/2//Z/9j/2P/Y/9n/2f/Z/9n/2f/Z/9n/2P/W/9b/1v/V/9X/1v/X/9j/1//X/9b/
0//V/9X/1f/V/9X/1f/V/9T/1f/V/9b/1v/V/9X/1f/V/9P/0//S/9L/1P/U/9T/1P/U
/9T/0v/S/9L/1P/U/9T/1P/U/9T/1P/U/9X/1v/X/9j/2P/Y/9j/2P/a/9r/2//b/9n/
2v/a/9n/2//b/9v/2//c/9z/3P/d/93/3f/d/93/3f/d/97/3v/e/97/3v/e/+D/4P/g
/+D/3v/e/93/3P/a/9j/1//V/9P/0//T/9P/0//T/9L/0v/R/9D/z//O/9D/0P/R/9H/
z//P/8//zv/O/87/zv/O/8//z//Q/9D/0P/Q/9D/z//P/8//zv/O/8z/z//V/9r/3v/m
//P/CwAnAEQAYgCCAKkA3QAIARgBCgHlAK4AbgAhANf/l/9o/0X/Kf8V/w7/HP8y/0X/
Vf9p/33/jf+a/6X/r/+2/7z/wf/F/8j/xv/G/8b/xv/G/8f/yP/I/8j/yf/J/8n/yf/K
/8r/yv/M/83/zf/O/87/zv/P/8//0f/S/9L/0v/S/9L/0//T/9P/0//U/9T/1f/W/9b/
1v/Y/9j/2f/Z/9f/2P/Z/9n/2//c/97/3//f/+D/4v/i/+H/4f/h/+L/4//j/+P/5P/o
/+j/6f/q/+j/6P/o/+n/7P/u//D/8f/0//f/+P/6//n/+v/7//z//v8AAAIABAAEAAcA
BwAIAAkACgALAAwADwAQABAAEQASABIAEgAUABQAFAAUABQAFgAVABUAFQAWABUAEwAT
ABQAFQAVABUAEgARAA8ADwARABEAEQAPABAAEAAPAA0ADwAPAA4ADQALAAoACQAJAAkA
CQAKAAoACQAJAAgABwAHAAYABAAEAAQABAADAAMAAwADAAIAAgABAAAA/v/8//3//v//
//7/AgACAAIAAgACAAIAAgACAAUABQAFAAUABQAFAAUABQAHAAoADAAPAAwADAALAAoA
CwANAA4ADwAQABAAEAASABMAFAAVABYAFwAXABgAGAAYABgAGAAYABYAFgAWABYAGQAZ
ABoAGgAaABkAGQAZABsAGwAbABkAFwAXABcAFwAYABcAFwAXABcAGAAZABkAFwAXABcA
FgAWABUAFQATABUAFQAVABUAFwAWABYAFgAVABUAFQAVABMAEwATABIAEwAUABUAFQAW
ABYAFgAWABgAGQAZABcAFgAVABQAEwAVABUAFQAUABUAFQAWABYAFgAXABgAGQAYABcA
FQAUABIAFAAWABYAGAAYABgAGAAWABYAFgAWABcAGAAZABoAGgAaABoAGgAaABoAGwAb
AB4AIAAhACEAIAAfAB4AHQAeAB4AHgAfACEAIQAhACEAHwAfACAAIAAiACIAIgAiACQA
JAAkACQAJAAkACMAIgAeABwAGwAZABsAGwAbABsAGwAbABoAGgAbABoAGQAYABYAFgAX
ABcAGQAZABkAGAAXABYAFQAUABQAFQAXABgAGgAaABoAGQAZABkAGAAYABgAGQAbAB4A
JAAmAC0AOwBLAF4AdACUALcA1wACATQBVAFVATYBAgHFAIEAPQACANP/tf+b/4L/cv92
/4v/nf+r/7v/zf/a/+f/8f/8/wQACQANABAAEgASABIAEgAQABEAEgASABAAEQARABEA
EQASABIAEgASABMAEwAUABIAEgATABMAEwAUABQAFAAWABYAFwAXABUAFQAWABYAFQAW
ABYAFgAUABQAFQAVABUAFgAXABcAGAAYABkAGQAXABgAGgAaABcAFwAXABgAGwAbABsA
HAAcABwAHQAeAB0AHAAbABsAHQAeAB8AHwAdAB8AHwAgAB8AIAAhACIAIwAkACUAJgAm
ACkAKQAqACkAKgArACwAKwAsACwALQAsACwALAAuAC4ALgAuAC4ALAArACsAKwAoACcA
JQAlACQAIwAhAB8AHgAdABsAGwAZABkAGQAXABQAFAATABEAEQARABAADwANAAwACwAL
AAoACQAJAAgABQAFAAQAAwABAAAA/v/+//7//v/9//3/+f/5//j/+P/2//b/9f/0//T/
9P/0//L/9P/0//T/9P/y//L/8v/y//H/8f/x//H/7//v/+//7//t/+7/7v/v/+3/7v/u
/+7/7P/t/+3/7f/w//D/8P/y//D/8P/w//D/7//v//D/8P/w//D/8P/w//L/8v/y//L/
8f/x//L/8v/y//H/8f/x/+//7//v/+3/7f/t/+3/7f/s/+v/6//r/+r/6v/q/+n/6f/p
/+n/6P/o/+f/5//l/+X/5f/l/+X/4//i/+L/4v/h/+H/4f/h/+H/4f/h/+D/3v/e/97/
3f/e/97/3v/e/97/3//f/93/3f/d/93/3f/d/93/3f/c/9n/2f/a/9r/2//b/9v/2//b
/9v/2v/a/9r/2v/a/9r/2v/a/9r/2v/a/9r/2v/Y/9j/2P/Y/9n/2v/b/9z/3v/e/97/
3v/e/97/3//f/93/3v/e/93/3f/d/93/3f/e/97/3v/f/9//3//f/9//3//f/+D/4P/g
/+D/4P/g/+D/4P/g/+D/4P/g/9//3v/c/9r/2f/X/9X/1f/V/9X/1//X/9b/1v/T/9L/
0f/Q/9D/0P/R/9H/0f/R/9H/0P/Q/9D/0P/Q/8//z//Q/9D/0P/Q/9D/z//P/8//zv/O
/87/zf/P/9b/3P/i/+v/+/8VADIAUABuAI8AvQDyABYBGgEDAdQAmABTAAUAvf+I/1v/
Of8f/xD/Ev8o/z//Uf9h/3X/hf+U/6P/rf+y/7r/w//H/8j/xv/G/8b/xv/G/8f/yP/I
/8j/yf/J/8n/yf/K/8r/yv/K/8v/y//M/8z/zP/N/83/y//M/8z/zP/O/87/z//P/8//
z//Q/9D/z//Q/9D/0P/S/9L/0//T/9H/0v/T/9P/1P/U/9X/1f/T/9T/1v/W/9f/1//X
/9j/2//b/9v/3P/c/9z/3f/e/+D/4P/g/+H/4f/i/+P/4//j/+X/5f/m/+f/6P/p/+r/
7f/u/+//8P/u//H/8f/y//X/9v/3//j/+f/6//r/+//8//z//P/+//7//v/+//7//P/7
//v/+//6//n/9//3//f/9//2//X/9P/z//H/8f/v/+//7//t/+z/7P/r/+n/6f/p/+j/
5//n/+b/5f/l/+T/4//j/+L/4f/h/+D/3//f/97/3P/c/9r/2v/Z/9n/2f/Z/9j/2P/Y
/9j/1//W/9T/1P/U/9L/1P/U/9T/1P/W/9b/1v/W/9f/1//X/9f/1f/V/9X/1f/V/9b/
1v/X/9n/2v/a/9r/3P/d/93/3f/c/9z/3P/e/97/3v/e/97/4f/h/+L/4v/k/+T/5P/k
/+L/4v/i/+L/4//j/+T/5P/m/+X/5f/l/+X/5f/l/+P/5f/l/+X/5f/k/+P/4//j/+L/
4v/i/+H/4//j/+P/4v/k/+P/4//h/9//3//f/9//3//e/97/3v/f/9//3//f/9//3//f
/97/4P/g/+D/3//e/97/3v/e/+D/4f/h/9//3//f/9//3//h/+H/4f/g/9//3//g/+D/
3//f/9//3//g/+H/4f/i/+T/5P/k/+T/4//i/+H/4P/h/+P/5P/l/+T/5v/m/+T/5P/k
/+T/5f/m/+f/6P/p/+r/6//s/+z/7P/s/+z/7v/u/+//7//w//L/8//z//P/8//z//P/
9v/2//b/9//1//X/9f/1//X/9f/2//b/+P/4//j/+P/4//j/+P/4//r/+v/5//j/9P/y
//H/7//x//H/8f/x//H/8f/w//D/8f/w/+//7v/w//D/8f/x//H/8f/x//D/8P/w//D/
8P/x//H/8v/y//D/8P/w/+//7//v/+7/7v/u//H/9f/6//7/AAALABsAMQBKAGgAhACd
AL0A7AAUASQBFwHsALYAewA1AO3/tP+J/2f/Uf9C/zz/SP9f/3P/gf+V/6f/tP+9/8v/
1v/e/+f/7f/0//T/9P/0//T/8v/z//T/9P/2//f/9//3//n/+v/6//r//P/9//3//v/8
//z//f/9//3//v/+//7/AAAAAAEAAQABAAEAAgACAAUABgAGAAYACAAIAAkACQAJAAoA
CwALAAoACgALAAsADQAOABAAEAARABEAEQASABMAEwATABQAFAAUABUAFgAXABgAGQAb
AB0AHgAfAB8AHQAfAB8AIAAiACQAJgAoACkAKgArACwALAAvAC8AMAAzADQANQA2ADkA
OgA6ADsAPAA8ADwAPgBAAEAAQABAAEIAQQBBAEEAQAA/AD0APQA9AD0APAA7ADwAOwA5
ADkAOQA5ADkANwA2ADYANQAzADEAMQAwAC8AMQAwAC8ALwAuAC0ALQAsACsAKwAqACkA
KQAoACYAJgAnACgAKAApACcAJwAmACYAJgAmACUAJAAjACIAIQAeACIAIgAiACIAJAAk
ACQAJAAlACUAJQAlACUAJQAlACUAIwAkACQAJQAlACYAJgAmACgAKQApACkAKgAqACoA
LAAsACwALAAsACsAKwAsACwALAAsACwALAAuAC4ALgAuAC4ALQAtACwALgAtAC0ALQAt
AC0ALQArACsAKwArACsAKAAnACcAJwAoACgAKAAnACUAJQAlACQAIgAhACEAHwAfAB8A
HwAfAB8AHgAeAB4AGwAbABsAGwAbABsAGwAaABkAGAAXABUAFgAWABYAFgAUABUAFQAT
ABEAEQARABEAEQARABEAEAANAA0ADgAOAA0ADQANAA0ACwALAAoACgAKAAoACgAIAAgA
CAAIAAgACAAGAAYABgAGAAcACAAJAAoACAAIAAgACAAIAAgACQAJAAkACgAKAAkABwAH
AAcABwAGAAYABgAHAAcABwAHAAcABwAHAAgACAAGAAYABgAGAAQABAAEAAQAAwACAAAA
/v/8//r/+f/3//X/9f/1//X/8//z//L/8v/x//D/7//u/+7/7v/v/+//7f/t/+3/7P/s
/+z/7P/s/+v/6//s/+z/6v/q/+r/6f/p/+n/6P/o/+b/5//t//T/+v8AAAsAHQAzAEwA
agCGAKcA0wAGASABIAEDAc4AkABNAAMAwf+O/2n/Uf89/y7/Mv9K/1v/af99/5H/n/+u
/73/x//M/9L/2f/b/97/3v/e/97/3v/c/93/3v/e/97/3//f/9//3//g/+D/4P/e/9//
3//g/+D/4P/h/+H/4f/i/+L/4v/i/+L/4//j/+H/4f/i/+L/4//k/+T/5P/k/+T/5f/l
/+X/5v/n/+f/5v/m/+f/5//l/+b/6P/o/+n/6f/p/+r/6f/p/+n/6v/s/+z/7f/u/+7/
7v/u/+//8f/y//P/8//z//X/9f/2//X/9v/3//j/+f/6//v//P/8//////8AAAEAAgAD
AAQAAwAEAAQABQAIAAgACAAKAAgACAAIAAgACAAHAAcABwAGAAUAAwADAAMAAwACAAEA
AAD///3//f/7//v/+//5//r/+v/5//f/9//3//b/9f/1//T/8//z//L/8f/x//D/7//v
/+7/7f/t/+z/6v/q/+r/6v/p/+n/5//n/+b/5v/m/+b/5f/k/+T/5P/k/+L/4v/i/+L/
4v/k/+T/5P/k/+X/5f/l/+X/5f/l/+X/5f/l/+b/5v/n/+n/6v/q/+r/6v/r/+v/6//s
/+z/7P/u/+7/7v/u/+7/8f/x//L/8v/w//D/8P/w//D/8P/w//D/8f/x//L/8v/y//H/
8f/x/+//7//v/+3/7//v/+//7//u/+3/7f/t/+z/7P/s/+v/6//r/+v/6v/q/+n/6f/n
/+n/6f/p/+n/5//m/+b/5v/n/+f/5//n/+f/5//n/+b/5P/k/+T/4//k/+T/5P/k/+L/
4//j/+H/4//j/+P/4//j/+P/4//i/+H/4f/i/+L/4f/h/+H/4f/h/+H/4P/g/+D/4P/g
/+D/4v/i/+D/3v/g/+D/4P/g/+L/4v/i/+L/4f/i/+P/5P/k/+T/5P/k/+b/5v/n/+f/
5//o/+j/5//n/+f/5//n/+j/6P/o/+n/5//n/+f/5//o/+n/6//s/+r/6v/q/+r/6P/o
/+j/6P/o/+j/5//m/+L/4P/f/93/3f/d/93/3f/d/93/3P/c/93/3P/b/9r/2P/Y/9n/
2f/Z/9n/2f/Y/9j/2P/Y/9j/2f/Z/9r/2v/Y/9j/2P/X/9f/1//W/9b/1v/Z/9//5v/u
//b/BQAfADsAWAB2AJYAwwD1ABgBHgEKAdsAogBeAA8Ax/+P/2b/Q/8r/xv/HP8w/0b/
V/9p/3//kf+d/6z/uf+//8T/zP/R/9X/1v/U/9T/1P/U/9T/1f/W/9b/2P/Z/9n/2f/b
/9z/3P/c/9z/3f/d/97/3v/e/9//3//h/+L/4v/i/+L/4v/j/+P/4//j/+T/5P/n/+j/
6P/o/+r/6v/r/+v/7f/u/+//7//w//D/8f/x//H/8v/0//T/8//z//P/9P/3//f/9//4
//j/+P/5//r/+//8//3///8CAAQABgAHAAUABwAHAAgACQAKAAsADAAPABAAEQASABMA
FwAYABoAGQAaABsAHAAdAB4AHgAfACIAIgAiACQAJAAkACQAJAAkACMAIwAjACQAIwAh
ACEAIwAjACIAIQAeAB0AGwAbAB0AHQAdABsAHAAcABsAGQAXABcAFgAVABcAFgAVABUA
FgAVABUAFAATABMAEgARABMAEgAQABAADgAOAA0ADQALAAsACgAKAA0ADgAOAA4ADQAM
AAsACAALAAwADQAOAAwADAAMAAwACwALAAsACwAOAA8AEAARAA8AEAAQABEAEQASABIA
EgASABMAEwATABYAFgAWABgAGgAaABoAGgAbABsAHAAcABsAGgAZABgAGQAaABsAHAAf
AB8AIAAgAB4AHQAdAB0AGwAbABsAGQAaABsAHAAdAB4AHQAdAB0AGgAaABoAGQAaABsA
HAAcABwAGwAbABkAFwAXABcAFwAXABYAFgAWABYAFwAYABkAGQAZABkAGAAYABgAGAAX
ABQAFAAUABQAFQAXABgAFwAZABkAGQAZABkAGQAZABgAFwAXABgAGAAZABkAGQAZABMA
FQAWABgAGgAaABoAGgAZABgAFwAWABgAGgAcAB4AHAAcABwAHAAaABoAGwAbAB4AIAAh
ACEAHwAfAB8AHwAgACAAIAAhAB8AHwAfAB8AIgAjACUAJgAmACYAJgAmACYAJgAmACYA
JAAkACMAIgAgAB4AHQAbAB0AHQAdAB0AHQAdABwAHAAaABgAFgAUABUAFgAYABkAGQAZ
ABkAGAAYABgAGAAYABYAFQAVABQAFQAWABcAFwAZABkAGAAYABYAFQAVABoAIAAmAC0A
NwBJAGAAegCWALUA1QACATIBTAFHASQB8ACzAGsAJQDs/7//of+L/3j/av9y/4n/m/+n
/7X/w//S/+H/7f/2//7/AQAFAAgACQAKAAsADAAJAAkACQAIAAYABwAHAAcACQAKAAoA
CgAIAAkACQAKAAgACAAJAAkACQAKAAoACgAIAAgACQAJAAcABwAIAAgACQAKAAoACgAK
AAoACwALAAoACgAKAAkACgAKAAsACwALAAwADgAOAA0ADQANAA4ADgANAAwADAAMAAwA
DQAOAA4ADgAOAA8ADwAQABEAEQAPABEAEQASABMAFAAVABYAFwAYABkAGgAYABsAGwAc
ABwAHAAcABwAHQAeAB4AHwAeAB4AHgAgACAAIAAgACAAHgAdAB0AHQAcABsAGQAZABcA
FwAWABUAFAATABEAEQAPAA8ADwANAAwADAALAAkABwAHAAYABQAFAAQAAwADAAAA////
//7//f/9//z/+//5//j/9v/2//b/9v/1//X/8//z//L/8v/w//D/7//u//D/8P/w/+7/
7v/u/+7/7v/u/+7/7v/u/+3/7f/t/+3/7//v/+//7//v//D/8P/x//H/8v/y//L/8v/z
//P/8//y//L/8v/0//T/9P/0//T/9f/1//b/9v/2//b/9v/2//T/9P/0//T/9f/1//b/
9v/2//X/9f/1//X/9f/1//P/8//z//P/8//y//H/8f/x//D/8P/w/+//7//v/+//7v/s
/+v/6//p/+v/6//r/+v/6//q/+r/6v/p/+n/6f/p/+n/6f/p/+j/6v/q/+r/6f/o/+j/
6P/o/+b/5//n/+X/5//n/+f/5//n/+f/5//m/+X/5f/m/+b/5f/l/+X/5f/k/+T/5P/k
/+T/5P/k/+T/5P/n/+j/6f/q/+r/6v/q/+r/6P/o/+n/6f/p/+r/6v/p/+v/6//r/+v/
6v/q/+r/6//r/+v/6//r/+3/7f/u/+7/7P/s/+z/7P/s/+z/7P/s/+r/6v/p/+j/5v/k
/+P/4f/j/+P/4//j/+H/4f/g/+D/4f/g/9//3v/c/9z/3f/d/93/3f/d/9z/3P/c/9z/
3P/d/93/3v/e/9z/3P/c/9v/2//b/9r/2v/a/93/4f/m/+z/9P8DABkANQBSAHIAkgC5
AO0AFAEmARoB8QC4AHYAKQDd/6H/dv9R/zP/If8e/y7/RP9V/2f/ff+P/53/rP+3/8H/
xv/M/9H/0//W/9T/1P/U/9T/1P/V/9b/1v/W/9f/1//X/9f/2P/Y/9j/1v/X/9f/2P/Y
/9j/2f/Z/9n/2v/a/9r/2v/a/9v/2//b/9v/3P/c/93/3v/e/97/3P/c/93/3f/d/97/
3//f/+L/4v/j/+P/4f/i/+T/5P/j/+P/4//k/+X/5f/l/+b/6P/o/+n/6v/q/+r/6v/r
/+3/7v/v/+//7//x//H/8v/z//T/9f/2//X/9v/3//j/+v/9//3//v///wAAAQACAAEA
AgACAAMABAAEAAQABgAGAAYABgAGAAQAAwADAAMABAADAAEAAQD//////v/9//7//f/7
//v/+f/5//n/9//2//b/9f/z//P/8//y//H/7//u/+3/7f/s/+v/6//q/+n/6f/o/+f/
5//m/+T/5P/m/+b/5f/l/+H/4f/g/+D/4P/g/9//3v/g/+D/4P/e/97/3v/e/97/3v/e
/97/3v/f/9//3//f/+H/4f/h/+H/4f/i/+L/4//j/+T/5P/k/+T/5f/l/+X/5v/m/+b/
6P/o/+j/6P/o/+f/5//o/+j/6v/q/+r/6v/s/+z/7P/s/+z/6//r/+r/6v/p/+n/6f/r
/+v/6//p/+n/6f/p/+n/6P/n/+f/5//k/+T/5P/j/+P/4//j/+L/4//j/+T/4//l/+X/
5f/l/+P/4v/i/+L/4f/h/+H/4f/h/+H/4f/g/+D/4P/g/9//4P/g/+D/4P/g/+H/4f/f
/9//3//f/9//3//f/9//3v/d/93/3v/e/9//3//f/9//4f/h/+D/4P/i/+L/4v/i/+D/
4P/g/+D/4P/h/+H/4f/h/+L/4//k/+L/4v/i/+L/4P/g/+D/4P/g/+H/4v/j/+T/4//k
/+X/5v/n/+j/6f/q/+v/7P/u/+//7//w//D/7//v/+//7//v/+//7v/t/+3/8P/x//L/
8//z//P/9P/0//L/8v/y//L/9P/0//T/9P/0//T/8//y/+7/7P/r/+n/6//r/+v/6//t
/+3/7P/s/+n/6P/n/+b/6P/o/+n/6f/r/+v/6//q/+r/6v/q/+r/6f/p/+r/6v/q/+r/
6v/p/+v/6//q/+r/7P/v//P/+v8AAAQADwAfADUATgBqAIQAowDNAPwAHAEgAQcB1gCe
AF0AEwDP/5r/c/9V/0H/NP84/0z/Y/9x/4X/m/+r/7r/yf/V/9z/4v/l/+n/7P/s/+z/
7P/s/+r/6//s/+z/7f/v//D/8f/x//L/8v/y//D/8f/x//L/9P/0//X/9f/1//b/9v/2
//T/9P/1//X/9v/3//n/+v/7//z//P/8//r/+v/7//v//f/+//////8AAAAAAQABAAEA
AgAEAAQAAwADAAMABAAHAAcABwAIAAoACgALAAwADAAMAAwADQANAA4ADwAPABEAEwAT
ABQAEwAUABUAFgAZABoAGwAcABsAHQAcABwAHwAgACEAIgAlACYAJgAnACsALAAtADAA
LgAuAC4ALgAsACsAKwArACsAKwAqACsAKQApACgAJwAoACcAJQAlACMAIwAjACEAIgAi
ACEAHwAfAB8AHgAdAB0AHAAbABsAGAAXABcAFgAVABUAFAATABUAFAASABIAEAAQAA8A
DwALAAsACgAKAAoACgAJAAgACgAKAAoACAAHAAYABQAEAAQABAAEAAQABQAFAAUABQAF
AAUABQAFAAcACAAIAAkABwAIAAgACAAGAAcABwAHAAYABgAGAAgACAAIAAgACAAHAAcA
CAAIAAgACAAIAAgABgAGAAYABgAFAAUABgAGAAYABQAFAAUAAwADAAMAAQD/////////
//z/+//7//v/+v/6//r/+f/3//f/9//2//T/8//z//H/8f/x//H/8f/v/+7/7v/u/+v/
6//r/+v/6f/p/+n/6P/o/+j/6P/n/+T/5P/k/+T/4v/j/+P/4f/h/+H/4f/h/+D/3//e
/9z/2//b/9z/3P/b/9v/2//b/9n/2f/Y/9j/1v/W/9b/1v/U/9T/1P/U/9P/0//S/9H/
z//O/83/zP/K/8r/zP/M/8r/yv/K/8v/zf/O/87/zf/L/8v/y//L/8v/y//K/8r/yv/K
/8r/yv/K/8r/yv/I/8j/yP/I/8r/yv/K/8r/yv/K/8r/yv/K/8r/yv/K/8j/yP/I/8j/
xf/E/8P/wv+//77/vf+8/7z/vP+8/7z/u/+6/7n/uP+2/7b/tv+2/7b/tv+2/7b/tP+0
/7T/tP+0/7T/tP+0/7T/tP+0/7T/tP+0/7T/tP+z/7L/sf+w/7T/uP+8/8D/z//e/+3/
/P8OAA==
         </WaveFormData>
      </LeadData>
      <LeadData>
         <LeadByteCountTotal>10000</LeadByteCountTotal>
         <LeadTimeOffset>0</LeadTimeOffset>
         <LeadSampleCountTotal>5000</LeadSampleCountTotal>
         <LeadAmplitudeUnitsPerBit>4.88</LeadAmplitudeUnitsPerBit>
         <LeadAmplitudeUnits>��V</LeadAmplitudeUnits>
         <LeadHighLimit>2147483647</LeadHighLimit>
         <LeadLowLimit>268435456</LeadLowLimit>
         <LeadID>V4</LeadID>
         <LeadOffsetFirstSample>0</LeadOffsetFirstSample>
         <FirstSampleBaseline>0</FirstSampleBaseline>
         <LeadSampleSize>2</LeadSampleSize>
         <LeadOff>FALSE</LeadOff>
         <BaselineSway>FALSE</BaselineSway>
         <ExcessiveACNoise>FALSE</ExcessiveACNoise>
         <MuscleNoise>FALSE</MuscleNoise>
         <LeadDataCRC32>2097610198</LeadDataCRC32>
         <WaveFormData>
BAAEAAQABAACAAIAAgACAAIAAgACAAIAAAAAAAAAAAAAAAAAAAAAAP7//v/+//7//P/8
//z//P/+//7//v/+//7//v/+//7//v/+//7//v/9//z/+//6//z//P/8//z//v/+//7/
/v/+//7//v/+//7//v/+//7//P/8//z//P/+//7//v/+//7//v/+//7/AAAAAAAAAAD+
//7//v///wEAAgADAAQABgAIAAgABwAFAAYABgAGAAYABgAGAAYAAwADAAUABgAHAAgA
CgAMAA0ADQANAA0ADgAOAA4ADwAPABAAEAAQAA8ADQAMAAsADAALAAkABwAEAAIAAAAA
AP7//v/+//7/AQABAAEAAQAAAP7//v/+//z//P/8//v//f/+//7//v/7//r/+f/4//b/
9v/2//b/+P/5//r/+//9//3/+v/9/wAAAwAIAAwAEwAiADcAUwBtAIsArgDaABABRAFu
AYYBhAFmASgBywBjAA4Azv+e/3T/WP9D/z//UP9o/3n/iP+b/63/uf/F/9H/3P/g/+H/
5v/q/+v/6//s/+z/7v/w//H/8//z//P/8//0//P/9P/0//X/8//z//P/8//z//P/9P/0
//L/8//z//P/9//4//n/+//7//z//P/9//7//v/+//7//P/8//z//P/7//z/+//6//z/
/v8CAAQAAgADAAMAAwABAAEAAgADAAEAAQACAAMABAAEAAQABQAIAAgACAAJAAsADAAO
ABAAEAAQABAAEQASABIAEgATABQAFQAWABcAGwAbABwAHQAcAB0AHgAfAB4AHgAfAB8A
HgAeAB0AHQAgACAAIQAiACQAIwAiACEAHQAaABYAEwAVABUAEwASABIAEQARABEAEwAT
ABMAEwASABAADgAMAAkACQAKAAoADAANAA4ADgAMAAsACgAIAAkACgAKAAsACwALAAkA
CQAMAAwACgAKAAoACgAKAAoABwAFAAQAAgACAAMAAwACAAQAAwADAAMABAAEAAUABQAH
AAgACAAIAAgACAAIAAgACwALAAsACwANAA4ADwAQABAADgAMAAsADAAMAAwADgARABMA
FQAXABYAFQAUABMAFgAXABkAGwAbABoAGQAYABoAGwAbABoAHAAbABsAGwAYABcAFgAV
ABcAFwAXABcAFwAXABgAGQAZABkAFwAXABQAFAAUABMAEQARABAAEAAPAA4ADgANAA8A
DQANAAwADgAOAA8ADwANAAwACwAJAAsACwALAAsACAAIAAkACQAHAAcABwAGAAQABAAE
AAQABQAFAAUAAwADAAMAAwADAAMAAgAAAP///////////v8AAAIAAgABAAEAAAAAAAAA
AAAAAP7//v/+//7//////wAAAQAAAAAAAgACAAEAAQACAAIAAQACAAEAAAAAAP////8B
AAIAAgACAAMAAgADAAMAAwADAAQABAAEAAUABQAGAAYACAAIAAcABwAFAAQAAwABAP//
/P/6//j/9v/2//b/9v/0//T/8//y/+//7v/s/+z/7P/s/+z/7P/p/+n/6v/q/+j/6P/o
/+j/6P/o/+j/6P/m/+X/5f/l/+X/5f/l/+L/4//i/+f/7P/w//n/BgAZADEASwBpAI4A
ugDyADABYAF6AXwBXgEeAcUAYwAMAMb/kv9s/0z/M/8r/zr/Sv9V/2b/ef+L/5v/p/+x
/7r/wP/F/8j/zP/P/8//0P/Q/9H/0v/S/9P/0//T/9P/1P/V/9b/1v/X/9f/1//X/9f/
1//X/9j/2P/Y/9n/2f/Z/9j/2P/Y/9n/2f/a/9r/2//a/9r/2v/a/9z/3P/c/9z/3v/g
/+D/4P/f/97/3//e/97/3//f/9//4f/h/+L/4//h/+H/4v/j/+T/5P/k/+X/5v/m/+b/
5//o/+j/6f/q/+n/6v/r/+3/8P/w//D/8f/y//P/9P/1//X/9f/2//f/+P/5//r/+//6
//r/+//7//v//P/8//3//f/8//z//P/+//3//P/7//v/+v/4//f/9//3//X/9P/1//P/
8v/x/+//7//v/+//7//u/+3/7P/s/+3/7//w/+//7//v/+7/7f/t/+3/7P/s/+z/6//r
/+3/7f/r/+v/6//q/+f/5v/n/+b/5f/k/+X/5f/m/+b/5P/l/+X/5P/k/+P/4//j/+P/
5P/m/+f/5f/m/+b/5v/o/+j/6P/o/+v/6//r/+v/6f/q/+v/7P/u/+7/7v/v//D/8P/w
//L/8//z//P/8//0//X/9v/3//n/+f/6//v/+//6//n/+P/6//v/+//6//z/+//7//v/
+f/5//n/+f/5//n/+f/5//j/9//3//f/9v/3//b/9//2//b/9v/1//X/9f/0//T/8v/y
//P/8//z//H/8f/w//L/8v/z//P/8v/y//L/8f/v/+//7//v//D/8P/x//H/7//v/+//
7v/u/+7/7v/u/+//7//v/+3/7f/t/+3/7f/u/+7/7f/t/+//7//v/+7/7v/w//D/7//v
/+//7f/t/+7/7v/u/+7/7v/w//D/8P/w//H/8f/y//P/8v/y//T/9P/z//P/9P/0//T/
9v/2//b/+P/3//f/+f/6//r/+v/7//z//f/9//3//f/+//7//v//////AAAAAAIAAgAB
AAEA///+//3/+//7//j/9v/0//L/8v/y//L/8P/w/+//7v/v/+7/7P/s/+z/7P/s/+z/
6//r/+z/7P/q/+r/6v/q/+v/7P/t/+7/7v/t/+3/7f/r/+v/6//o/+n/7P/x//b//v8H
ABgAMwBPAGsAjwC6AOwAKgFgAYABjAGAAVAB/gCRACsA3v+m/3r/Vv8+/zP/O/9O/17/
b/+C/5X/pf+v/7v/xf/O/9L/1//a/9z/2//b/9z/3P/d/97/3v/f/9//3//f/+D/4f/i
/+L/4//k/+X/5v/n/+f/5//o/+j/6v/r/+v/6//p/+j/5//n/+n/6v/q/+v/7v/u/+7/
7v/w//D/8P/w//D/8v/y//L/9P/0//b/9v/0//X/9f/1//f/9//4//n/9//3//j/+f/8
//z//P/9//z//P/8//3/AAAAAAEAAgAFAAYABwAJAAgACAAIAAkACwANAA8AEQATABMA
FAAVABQAFQAWABcAFgAWABcAFwAXABgAGAAZABkAGAAYABgAGAAXABYAFQAXABYAFAAT
ABMAEwARABAADwANAAwACwANAA0ADQANAA0ADAALAAoACQAJAAoACgAJAAkACQAIAAcA
BwAHAAYACAAIAAcABwAFAAUAAwADAAQABAACAAIAAwACAAEAAAD+//3//f/8//z//f/9
//z//f/9//7////9//z//P/7//3//v/+//7//v/+//7//v8CAAMABAAFAAMAAgABAAAA
AgACAAIAAwAFAAYABwAKAAkACQAJAAkACgALAAwADQALAAsADAANAAwADAAMAAwADgAP
AA8ADgAMAAsACwALAA0ADQANAA0ACwALAAsACwAKAAkACQAJAAoACwAKAAsACAAIAAgA
BwAHAAcABgAGAAQABAAFAAUABwAFAAUABAAGAAYABwAHAAQABAAEAAMAAwADAAMAAwAC
AAIAAwADAAQABQAGAAYABQAEAAMAAgACAAEAAAD9//7///8AAAEABQAGAAYABwAFAAMA
AQD+//j/AAAEAAIAAwAEAAUABgAFAAQAAwACAAMAAwAEAAUABAAEAAYABgAFAAUABgAG
AAcACgALAAwACgAJAAkACwAMAAwADAANAA4ADwAPAA8ADwAQABAAEAARABEAEgASABQA
FAATABMAFAAUABQAEwAQAAwACQAGAAYABgAGAAYABAAEAAMAAgAEAAQAAwAEAAIAAgAC
AAIAAwADAAQABAACAAAA/v/8//7/AAACAAQABAADAAMAAwABAAEAAQD+/wUABgADAAYA
DAARABwALQBBAFMAbwCWAMIA8gAuAW4BnAGwAagBgAE5AdsAegAmAOj/uP+M/2X/T/9Q
/2L/c/+E/5X/p/+3/8P/y//U/+D/5f/q//D/8//z//T/9P/1//b/9v/3//f/9//3//j/
+P/4//f/9//3//f/9//3//n/+f/6//r//P/9//3//f/8//z//P/9//v//P/8//3//f/8
//v/+v/6//r/+v/6//r//P/8//z//v/+/wAAAAD//////v/9//z/+//7//v//P/9////
AQACAAIAAgADAAMAAgABAAEABAAEAAUABgAFAAYABwAJAAgACAAIAAkADAANAA4ADwAP
AA8AEAARABIAEwAUABUAFAAUABUAFQAVABYAFgAXABcAFgAWABYAFAATABIAEQAPAA4A
DAALAAoACQAGAAQAAwABAAAA///9//3//f/9//v/+v/5//j/9//3//j/+P/4//f/9v/0
//X/9f/1//T/8//y//D/7//t/+3/6//r/+r/6v/o/+j/6f/o/+f/5v/k/+P/4//i/+L/
4//j/+L/4v/h/+H/4f/e/97/3//f/9//4P/g/+D/4P/g/+D/4P/h/+H/4f/h/+H/4v/j
/+T/5P/k/+T/5f/m/+b/5v/o/+n/6f/p/+n/6f/p/+n/6f/r/+v/7P/t/+7/7v/u/+7/
7v/v/+//7v/w/+//7//v/+3/7f/t/+3/7f/t/+3/7f/u/+3/7f/t/+v/6//p/+n/6P/o
/+j/5//p/+n/6P/o/+b/5v/n/+f/5//l/+X/5P/k/+T/5f/l/+L/4v/i/+H/4//j/+P/
4//i/+L/4//j/+P/4//j/+L/4P/g/+D/4P/j/+P/4//h/9//3//f/9//4v/i/+H/4f/h
/+H/4f/g/+D/4v/i/+H/4f/h/+D/4P/g/+D/4P/g/+D/4P/g/+H/4f/i/+P/5P/k/+b/
5v/l/+X/5v/m/+b/6P/o/+j/6P/n/+f/6f/q/+r/6v/r/+z/7f/t/+3/6//s/+z/7P/v
/+//8P/w//L/8v/x//H/8f/w/+//7f/t/+r/6P/m/+T/5P/k/+T/5P/k/+P/4v/j/+L/
4P/g/+D/4P/g/+D/3//f/+D/4P/g/+D/4P/g/+D/4P/g/+D/4P/f/9//3//f/9//3//c
/9//3v/h/+b/7v/1/wIAFQAxAE0AbQCWAMIA/AA6AW4BiAGIAWwBMAHPAGEABADA/4z/
YP8+/y3/K/86/1D/Yf9w/4H/k/+h/63/t//A/8b/zf/S/9L/0//T/9T/1P/V/9b/1v/X
/9f/1//X/9j/2f/a/9r/2//d/93/3f/d/93/3f/e/97/3P/d/93/3f/g/+D/4P/h/+D/
4P/f/9//4P/g/+D/4P/i/+L/4v/i/+L/5P/k/+T/5P/k/+b/5v/k/+X/5f/l/+f/5//o
/+n/6//r/+z/7f/u/+7/7v/v/+7/7v/u/+//8v/y//P/9P/z//T/9f/3//b/9v/2//f/
+v/7//z//f/9//3//v///wIAAwAEAAUABgAGAAcABwAHAAgACAAJAAsACgAKAAoACAAH
AAYABQAFAAQAAgABAAMAAwABAAAA///9//z/+//7//v/+//7//n/+P/3//b/9f/1//b/
9v/3//f/9//2//f/9//3//b/9P/0//P/8//z//P/8f/x//D/8P/u/+7/7f/s/+v/6v/s
/+v/6//q/+j/6f/p/+j/6P/n/+f/5//o/+j/6f/p/+f/6P/o/+j/6v/q/+r/6v/r/+v/
6//r/+v/7P/t/+7/7v/u/+7/7//w//D/8P/y//H/8f/x//H/8v/z//T/9f/3//f/+P/5
//j/+P/4//j/+v/7//v/+v/6//n/+f/5//n/+f/5//n/+f/5//n/+f/4//f/9//3//b/
9//2//f/9v/2//b/9f/3//f/9v/2//X/9P/0//P/8f/v/+//7v/w//D/8f/x//L/8v/y
//H/8//z//P/8//x//D/8P/v//H/8f/x//D/7v/u/+7/7v/v/+//7//t/+3/7f/t/+3/
7v/u/+3/7f/u/+//8P/w//D/8v/y//H/7v/t/+z/6//u/+7/7v/u/+//7//u/+z/7P/s
/+z/7f/u/+//8P/z//P/9P/1//T/9P/2//b/8//z//T/9P/2//j/+P/4//r/+f/5//v/
/v/+//7//////////v/9//v//P/8//z//////wAAAAACAAIAAQABAAEAAAD///3/+//4
//b/9P/0//T/9P/0//T/9P/z//L/7//u/+z/7P/t/+7/7//w/+3/7f/u/+7/7v/u/+7/
7v/w//D/8P/w/+3/6//q/+n/6//r/+v/6P/r/+7/8//6//z/AQAMAB0AMwBNAG0AkgC4
AOQAGAFMAWwBdgFkATgB7wCJACQA2P+i/3T/VP9B/zf/Pv9U/2H/cP+D/5f/of+p/7X/
xP/M/9P/2v/g/+P/4//k/+T/4//k/+T/5f/j/+P/4//k/+X/5v/m/+f/6P/p/+r/6//r
/+v/7P/s/+r/6//r/+v/7P/s/+z/7f/t/+7/7v/v/+7/7v/u/+7/8f/y//P/9P/0//b/
9v/2//P/8v/z//L/9P/1//X/9f/4//n/+//9//z/+//7//v/+//6//n/+f/7//z//f//
/wMABAAGAAgACAAIAAgACQAMAAwADAANAA4ADwAQABEAFQAVABYAFwAYABkAGgAbABwA
HAAdAB0AGwAcABwAHQAfACAAIgAkACYAJQAkACMAIQAgAB4AHQAdAB0AGwAaABoAGQAZ
ABkAFwAXABcAFwAVABQAEwASABEAEQASABIAEwATABMAEgAPAA8ADwAOAAwADAALAAsA
DQANAAsACwANAA4ADQAOAA8ADgANAAwACwAJAAgABgAFAAUABAACAAMAAwAEAAUABgAG
AAcABwAFAAYABgAGAAYABgAGAAYABQAFAAUABQAFAAYABwAIAAwADAAMAA0AEAAQABAA
EgARABEAEQARABMAEwATABMAEQARABIAEwAUABQAFAAUABIAEwATABIAFQAVABYAFwAV
ABUAFQAVABcAFwAXABcAFAATABMAEwATABMAEQARABAAEAAQAA8ADQANAAwADAAKAAoA
CwALAA0ACwALAAoACQAIAAgABwAIAAgACAAHAAUABQAFAAUABAAEAAUABQADAAMAAwAC
AAAAAAAAAAAA/////////f/9//3//f/9//z//P/7//v/+f/5//n/+P/6//r/+P/3//j/
+P/4//j/+P/2//b/9v/2//f/9//4//n/+f/4//n/+P/3//f/+P/4//f/+P/3//b/9v/1
//X/9//4//j/+P/5//j/+f/5//n/+f/6//r/+v/7//v//P/8//r/+v/5//n/+f/4//f/
9f/z//D/7v/s/+z/7P/s/+z/7P/s/+v/6v/p/+j/5v/m/+b/5v/m/+b/5f/l/+b/5v/m
/+b/5v/m/+b/5v/m/+b/5v/l/+X/5f/j/+P/4//g/+H/4v/n//D/9v///wwAIQA5AFMA
dQCeAMoABAE+AWgBfAF2AVIBEAGxAEkA9P+2/4b/Yv9G/zH/Mf9G/1b/Yf92/4v/mf+n
/7P/vf/C/8r/0f/U/9b/1//X/9j/2P/X/9j/2P/Z/9v/2//b/9z/3//g/+D/4f/f/9//
3//f/9//3//g/+D/4P/h/+H/4f/i/+L/4v/j/+P/5P/k/+X/5v/m/+b/5v/m/+b/5v/m
/+b/6P/o/+j/6P/o/+r/6v/q/+v/6//r/+v/6//s/+3/7f/t/+7/7//w//D/8P/x//L/
8v/y//P/9P/0//X/9v/3//j/+f/7//r/+v/6//v//v///wAAAQADAAMABAAFAAYABwAI
AAkACgAKAAsACwALAAwADAANAAsACgAKAAoADAALAAoACQAJAAgABgAFAAUABQADAAIA
AQD///7//f/9//3//f/9//3//P/7//r/+f/5//r/+v/7//v/+//6//n/+f/5//j/+P/4
//f/9//3//f/9f/1//j/+P/2//b/8//y//H/8P/x//H/8v/y//D/8f/x//D/8P/v/+//
7//u/+7/7//v//H/8v/y//L/8v/y//L/8v/z//P/8//z//X/9v/3//j/+P/4//j/+f/6
//r/+v/8//v/+//7//v//P/9//7/////////AAABAAIAAgACAAIAAgADAAMAAgAEAAMA
AwADAAEAAQABAAEAAQABAAEAAQAAAP////////3//f/7//v//P/8//z/+//7//v/+v/6
//r/+v/7//v/+//5//n/+P/4//j/+f/5//r/+v/6//n/9//3//f/9//4//j/+f/5//f/
9//3//b/9v/2//b/9v/3//f/9//1//X/9f/1//X/9P/0//P/8//1//X/9f/0//L/9P/0
//P/9f/1//X/9P/0//T/9P/0//b/9v/2//b/9//3//j/+f/6//r//P/8//v/+//8//z/
+v/8//z//P/8//v/+//9//7//v/+/////v////////8AAAIAAwAEAAMAAwAEAAQABAAE
AAMAAwACAAAA/v/7//n/9v/0//L/9P/0//T/9P/0//T/8//y//H/8P/u/+7/7v/u/+7/
7v/r/+v/7P/s/+7/7v/u/+7/7P/s/+z/7P/s/+v/6//r/+3/7f/t/+r/6f/s//P/+P8A
AA0AIgA7AFUAcwCZAMYA/AA4AWgBggGGAW4BNAHaAGkACQDG/5T/aP9K/zr/N/9F/1j/
aP97/5D/n/+r/7n/w//J/87/1P/b/+D/4P/h/+H/4v/i/+P/5P/k/+X/5f/l/+X/5v/n
/+j/6P/p/+n/6f/p/+n/6f/p/+r/6v/q/+v/6//r/+7/7v/u/+//7f/u/+7/7//u/+7/
7v/u//D/8P/w//D/8f/0//X/9v/1//T/9f/0//b/9//3//f/9//3//j/+f/7//v//P/9
//3//P/7//v//v/+//7///8BAAIABAAGAAcACAAJAAsACwAKAAkACQAKAAsADAANABEA
EQASABMAEgATABQAFQAUABQAFQAVABUAFgAWABcAFwAWABYAFgAXABcAFwAXABUAFAAS
ABEAEwATABEAEAANAAsACgAJAAsACwALAAsADQAMAAsACgAJAAkACgAKAAkACQAJAAgA
BQAFAAUABAAEAAQAAwADAAQABQAEAAUABAAEAAIAAgD///7//f/8//////8AAAAA/f/9
//z/+v/9//3//v////z//P/9//3/+//8//z//P/9//7///8AAP////////////8AAAEA
AgAEAAQABAAFAAcACAAJAAwADQANAA0ADQANAA0ADQANAAoACQAJAAkACwAMAA0ADgAP
ABEAEgASABEADwAOAA0ADQANAA0ADQAPAA8ADwAPAA4ADQANAA0ACwALAAkACQAKAAwA
DgAPAA0ADQAMAAwACQAIAAgABwAFAAMAAwACAAQABAAFAAUABQAGAAcABwAHAAcABwAH
AAUABAAEAAMAAwADAAMAAgAFAAYABwAIAAcABwAHAAUAAwADAAMAAwAFAAYABgAHAAMA
BQAFAAQABAAEAAQABAAEAAQABAAEAAgACQALAA0ACwAKAAsACgAHAAcACAAIAAoADgAQ
ABIADwANAAwADQAQABAAEAARABAAEQARABEAEwAWABgAGgAZABkAGgAaABgAGAAXABcA
FwAWABUAEwARAA4ADAAKAAsADAANAA4ADQAMAAoACAAFAAQAAgACAAUABgAHAAgABQAF
AAYABgAGAAYABgAGAAMAAgABAAAAAwADAAQABQAGAAcACAAGAAMAAgAHAAwAEAAVABwA
KwBBAFsAeQCcAMYA+AA2AXIBmgGoAZ4BcgEnAcMAZAAWANj/pv+A/1//S/9S/2b/d/+E
/5X/o/+z/8H/zf/W/97/5f/q/+7/8P/x//P/9P/z//T/9P/1//P/8//z//T/9f/2//b/
9//5//n/+f/5//f/9//4//j/9v/3//f/9//4//j/+P/5//f/+P/4//n//P/8//z//P/8
//z//P/8//r//P/8//z/+v/6//z//P/+//////////3//f/+/////f/9//7////+//7/
/v////7//v/+////AAAAAAEAAgADAAQABQAHAAYABgAGAAcACAAJAAoACwANAA0ADgAP
AA8ADwAPAA8AEAAQABEAEQARABIAEgATABMAEgASABIAEQAPAA0ACwANAAwACgAJAAkA
CQAHAAYABQADAAIAAQD//////////////v/9//z/+//7//z//P/7//v/+//6//f/9//3
//b/9v/2//X/9f/1//X/8//z//L/8v/w//D/7//u/+3/7P/u/+3/7f/s/+z/7f/t/+z/
7P/r/+v/6//s/+z/7f/t/+v/7P/s/+z/7P/s/+z/7P/t/+3/7f/t/+//8P/x//L/8v/y
//L/8//0//T/9P/2//f/9//3//f/+f/5//n/+f/5//n/+v/7//r/+v/6//r//P/9//3/
/P/8//v/+//7//3//f/9//3//P/7//r/+f/6//n/+f/5//n/+f/3//f/9v/2//b/9f/3
//f/9v/2//b/9v/3//f/9//1//X/9P/0//T/9f/1//T/9P/0//P/8//z//P/8//0//T/
9f/1//P/8//z//L/8v/y//L/8v/z//P/8//x//H/8f/x//H/8v/y//P/8//0//L/8v/y
//L/8v/y//L/8v/1//X/9v/3//j/+P/6//r/9//3//j/+P/4//r/+v/6//z/+//7//3/
/v/+//7////+////////////AAAAAAAAAQABAAIAAgAEAAQAAwADAAEAAAD///3/+//4
//b/9P/2//b/9v/2//T/9P/z//L/8//y//D/8P/w//D/8P/w/+3/7f/u/+7/7v/u/+7/
7v/w//D/8P/w//D/7//v/+//7//v/+//7P/t//D/9f/6/wIADQAgADkAVQBxAJcAxAD2
ADQBagGKAZYBhgFUAf4AjwArAOD/qv98/1b/Pv83/0P/Vv9m/3f/iv+f/63/u//F/8//
1v/a/93/4P/k/+P/4//k/+T/5f/m/+b/5//p/+n/6f/q/+n/6v/q/+v/6//r/+v/6//t
/+3/7v/u/+z/7f/t/+3/7v/u/+7/7//t/+7/7v/v//D/8P/w//D/8P/w//D/8P/w//L/
8v/y//T/9P/2//b/9P/1//X/9f/1//X/9v/3//f/9//4//n/+v/6//r/+//8//z//P/9
//7//v///wAAAQACAAMABQAEAAQABAAFAAYABwAIAAkADQANAA4ADwAQABEAEgATABIA
EgATABMAEwAUABQAFQATABIAEgASABIAEQAQAA8AEQAQAA4ADQALAAsACQAIAAgABwAH
AAcABQAFAAUABQAFAAQAAwACAAMAAwAEAAQAAwADAAMAAgABAAEAAQAAAAAAAAD/////
//////3//f/8//z/+v/6//n/+P/3//b/+P/3//f/9v/0//X/9f/0//T/8//z//P/9P/0
//X/9f/1//b/9v/2//j/+P/4//j/9//3//f/9//5//r/+//8//z//P/8//3//v/+//7/
AAD/////////////////////AQABAAIAAwAEAAQABAAEAAQABQAFAAQABAADAAMAAwAD
AAMAAwADAAEAAQABAAEAAAD////////9//3/+//7//z//P/8//v//P/9//3//v/+//7/
//////z/+f/4//b/+P/4//n/+f/4//j/+P/3//f/9//3//f/+P/4//n/+f/3//f/9//2
//b/9v/2//b/9f/1//X/8//1//X/9f/1//b/9v/1//X/9f/1//X/9P/0//b/9v/1//P/
8//z//P/9v/2//b/9v/1//X/9f/1//P/8//1//X/8v/y//L/8v/y//P/9P/1//b/9f/1
//b/9//6//r//P/8//3//f/+//7//f/+//3//P/9//3//v8BAAEAAAD/////AQADAAQA
BQAFAAYABgAGAAUABQAGAAYACAAIAAcABwAFAAQAAwABAP3/+v/4//b/+P/4//j/+P/6
//r/+f/4//X/9P/y//L/8v/y//L/8v/x//H/8v/y//L/8v/y//L/8v/y//L/8v/w/+//
7//v//H/8f/x/+7/9f/2//f//v8EAAsAGgAvAEMAWQB3AJwAxgD4ADABXgF4AXwBYgEm
AcsAXwACAML/kP9m/0r/Of83/0j/XP9r/3z/j/+f/7H/w//N/9L/2P/b/97/5P/j/+P/
5P/k/+X/5v/m/+f/6f/p/+n/6v/p/+r/6v/r/+n/6f/p/+n/6v/r/+3/7v/u/+//7//v
/+//7v/t/+3/7v/w//H/8//y//L/8v/y//D/8P/w//D/8v/0//T/9P/y//L/9P/0//b/
9//3//f/9f/1//b/9//5//n/+v/7//z//P/8//3//v/+//7////+//7///8AAAIABAAG
AAkACAAIAAgACQAMAA0ADgAPABAADwAPAA8AEgATABQAFQAXABgAGgAbABsAHAAcAB0A
HQAcABwAHAAbABkAFwAVABgAGAAXABcAFQAVABMAEgATABEAEAAPAA0ADQANAA0ADQAM
AAsACgAJAAkACgAKAAsACwALAAoACAAHAAYABAACAAIAAQABAAMAAwABAAEAAgACAAAA
AAD///7//f/8//z/+//7//r//P/9//3//P/5//f/9v/1//T/9P/1//X/9f/2//b/9v/2
//b/9v/2//f/9//3//f/9f/2//f/+P/6//r/+v/7//v/+v/5//r//f/9//3//f/9//3/
/f/9//3//f/+/////v/+//7//v/8//3//f/8//7//f/9//3//f/9//3//f/7//v/+//7
//j/9//3//f/9v/3//b/9//0//T/9P/z//P/8//y//L/8f/w//D/7//v/+3/7f/s/+r/
6v/r/+v/6P/o/+j/5//n/+f/5//n/+T/5P/l/+X/5P/j/+L/4P/g/+D/4P/g/9//3//f
/93/3f/d/93/3f/c/9z/2//b/9v/2//b/9r/2P/a/9r/2f/Z/9n/2f/Z/9j/2P/Y/9j/
1//X/9f/1//X/9f/2f/Z/9f/1//X/9j/2v/Z/9n/2f/Z/9n/2f/Z/9n/2v/a/9r/2v/a
/9r/3P/c/9z/3P/e/97/3v/e/+D/4P/g/+D/4P/g/+D/4P/g/+D/4P/g/+D/4P/g/+D/
3f/c/9v/2v/Y/9b/1P/S/9L/0v/S/9L/0f/Q/8//zv/M/8z/zP/M/8z/zP/M/8z/yv/K
/8r/yv/K/8r/yv/K/8r/yv/K/8r/zP/M/8z/zP/L/8r/yf/I/87/0v/W/9r/7f/+/w8A
IAA1AA==
         </WaveFormData>
      </LeadData>
      <LeadData>
         <LeadByteCountTotal>10000</LeadByteCountTotal>
         <LeadTimeOffset>0</LeadTimeOffset>
         <LeadSampleCountTotal>5000</LeadSampleCountTotal>
         <LeadAmplitudeUnitsPerBit>4.88</LeadAmplitudeUnitsPerBit>
         <LeadAmplitudeUnits>��V</LeadAmplitudeUnits>
         <LeadHighLimit>2147483647</LeadHighLimit>
         <LeadLowLimit>268435456</LeadLowLimit>
         <LeadID>V5</LeadID>
         <LeadOffsetFirstSample>0</LeadOffsetFirstSample>
         <FirstSampleBaseline>0</FirstSampleBaseline>
         <LeadSampleSize>2</LeadSampleSize>
         <LeadOff>FALSE</LeadOff>
         <BaselineSway>FALSE</BaselineSway>
         <ExcessiveACNoise>FALSE</ExcessiveACNoise>
         <MuscleNoise>FALSE</MuscleNoise>
         <LeadDataCRC32>3972133052</LeadDataCRC32>
         <WaveFormData>
AAAAAAAAAAAAAAAAAAAAAP7//v/+//7//P/8//z//P/8//z//P/8//v/+v/5//j/9v/2
//b/9v/4//j/+P/4//j/+P/4//j/+v/6//r/+v/4//j/+P/4//j/+P/4//j/+v/6//r/
+v/6//r/+v/6//r/+v/6//r//P/8//z//P/7//r/+f/4//j/+P/4//j/+P/4//j/+P/4
//j/+P/6//3//v///wEAAgACAAIAAQABAAEAAgACAAEAAgACAAIAAAAAAAEAAgAFAAUA
BgAGAAkACQAKAAoACwAMAAwADQAOAA4AEAAQAA4ADgANAAwACwALAAkABwAIAAcABQAG
AAUABAADAAMAAQAAAP3//f/9//3/+//7//v/+//7//v//P/9//7//v/8//3//f/9//r/
+f/2//X/9v/2//f/+P/6//z//v8AAAIAAgAAAAMACAAXACsAQgBYAHYAngDQAAkBRAF1
AZsBsgGrAXEBBwGRADgACQDt/9T/xP+4/6j/pv+v/7T/uf/D/9H/2P/e/+P/5//n/+j/
6//u//H/8f/x//H/9P/1//b/9v/2//b/9v/2//j/+P/4//j/9f/0//P/8v/z//T/9f/2
//b/9//3//f/+f/7//z//f/+//7//v/+//7//v///////f/9//3//P/5//r/+f/4//n/
+v/9//7///8BAAMABAADAAMABAAEAAEAAQABAAEAAQABAAEAAAADAAMABAAEAAcACQAL
AAwACwAMAA0ADQAMAAwADAAMAA8AEAARABMAFwAYABkAGgAZABoAGwAbABoAGwAcABwA
HAAdAB8AHwAiACMAIwAjACMAJAAlACYAIwAiACAAHQAcABsAGQAXABgAGQAZABoAFwAW
ABYAFgAUABIAEAAOAAwACwAKAAkACgAKAAoACgAKAAkACAAIAAoACwALAAwACwAKAAcA
BgAHAAgACAAJAAsACwAJAAgABwAFAAQAAgACAAIAAgACAAIAAgACAAIAAAD//////v8B
AAIABAAFAAQABAAEAAQABAAEAAQABAAGAAkADAAOAAkABwAGAAQABgAHAAgACAAMAA0A
DgAPABAADwAOAA4AEgATABQAFgAUABMAEwAUABQAEwASABEAEgATABQAFAARABAADwAO
AAwADAAMAA0AEQATABUAFgAVABQAEgAQABAAEAAQABAADgAOAA4ADAALAAoACQAIAAoA
CQAIAAgABQAFAAYABwAFAAYABgAGAAcACAAIAAgABgAGAAYABgAIAAgACAAIAAcABQAE
AAMAAQACAAIAAgACAAIAAgABAAAA//////7//v/9//3//v/+/////////////v/9//z/
+//6//r/+v/6//r//v/+//7//v///wAAAAAAAP3//f/9//7//v///wAAAAD+//7//v//
/wAAAQABAAIAAAADAAMABAAGAAcACAAIAAgACAAHAAgACgAKAAoACQAIAAcABwAFAAUA
AwABAP7//P/7//r/+f/4//f/9f/x/+//7//v/+3/7f/t/+3/7f/v/+//7//v/+z/7P/t
/+3/7//v/+//7f/t/+3/7P/s/+r/6v/q/+r/6P/m/+b/5v/n/+7//f8RACoAQABgAIoA
vgD9AEABcwGZAbIBqQFvAQUBiwAuAP3/3f/E/7L/oP+S/47/kf+S/5n/pf+x/7j/wP/F
/8n/y//Q/9H/0P/T/9P/0//T/9T/1f/W/9b/1v/W/9b/1v/W/9b/1v/W/9T/1P/U/9T/
1v/W/9b/1v/W/9f/1//X/9f/1//W/9X/2P/Y/9j/2P/W/9b/1//X/9n/2f/Z/9j/2P/a
/9r/2v/Y/9j/2v/a/9r/2//c/9z/2//b/9z/3P/d/93/3f/d/97/3//g/+D/3//f/+D/
4P/g/+H/4v/i/+P/5P/l/+X/5//o/+n/6v/r/+z/7f/v/+//8P/x//L/8//0//X/9f/4
//n/+v/6//j/+f/7//v//P/9//3//f/8//z//P/8//z//P/7//n/9//3//b/9f/2//X/
8//y//H/8P/w//D/7//u/+3/7P/s/+v/6v/p/+n/6P/n/+b/6P/n/+b/5v/l/+X/5P/k
/+T/5P/i/+L/4v/i/+H/4f/g/9//3P/a/93/3f/e/97/3f/c/9v/2v/c/9z/3P/c/9z/
2//b/9r/2v/a/9v/2//a/9r/2v/a/9z/3P/c/9z/3P/d/97/3v/f/9//4P/g/+L/4//k
/+T/4//j/+P/4//n/+f/5//o/+n/6f/p/+r/6v/p/+n/6v/r/+v/6//r/+3/7f/t/+z/
6v/q/+r/6v/s/+z/7P/t/+v/6//r/+r/6v/q/+n/6P/q/+r/6v/q/+r/6v/q/+j/6P/o
/+j/6P/o/+f/5v/m/+f/5//o/+n/5//o/+j/6P/m/+b/5f/k/+b/5v/m/+b/5P/k/+T/
5P/l/+X/5v/n/+X/5v/m/+b/5v/m/+b/5f/l/+X/5v/m/+b/5f/l/+b/5P/l/+X/5f/n
/+X/5v/o/+j/5v/m/+b/5v/m/+b/5v/m/+r/6v/q/+r/6//s/+z/7P/r/+v/6//s/+z/
7f/u/+7/7v/u/+7/7//y//P/8//0//T/9//3//j/9v/3//j/+P/5//r/+v/8//3//v//
/////P/7//v/+f/5//f/9f/y//H/7//t/+v/7f/t/+z/6f/p/+n/6f/n/+n/6f/p/+n/
5//n/+f/5//m/+b/5//n/+n/6f/p/+f/6f/p/+j/6P/m/+b/5v/m/+T/5P/m/+b/6f/y
/wMAFwAuAEgAagCUAMgAAwE6AV8BfQGKAW8BHwGxAEkACgDn/8v/uP+s/57/lv+Y/53/
ov+p/7X/v//E/8r/z//T/9X/2P/Z/9j/1//X/9f/1//Z/9v/3f/e/93/3P/b/9r/3P/c
/9z/3P/d/97/3//g/+L/4v/i/+L/5P/l/+X/5f/j/+P/4v/h/+T/5P/k/+T/5v/m/+f/
5//p/+n/6f/o/+j/6v/q/+r/6//s/+//8P/u/+//8P/w/+//7//w//D/8f/x//H/8f/z
//X/9//4//f/9//4//j//P/9//7//v8AAAIABAAFAAQABAAEAAQACAAKAAwADwARABIA
EwAUABUAFgAXABcAFwAXABcAFgAWABcAGQAZABwAHQAdAB0AHAAcABwAHAAcABwAGwAZ
ABsAGwAaABkAFQATABAADgAQABAAEQASABQAFAAUABQAEgARABAADwANAAwACwAKAAwA
CwAKAAoACQAJAAgACAAIAAgABgAGAAcACAAIAAkACwALAAkACAAGAAUABQAEAAEAAAD/
//7/AAACAAQABgAFAAMAAgAAAAEAAgAEAAUAAwACAAEAAAABAAIAAwAEAAQABQAGAAYA
AwADAAQABAAGAAcACAAIAAkACQAJAAkACwALAAsADAALAAsACwAMAAwACwALAAwADgAP
ABAAEQAOAA0ADAAKAA0ADgAPABAAEAAQABAAEQAOAA0ADAAKAAsADAAMAAwACgAKAAoA
CgAMAAwADAAKAAkACAAHAAYACQAJAAkACgAGAAUABQAFAAUABgAGAAYABAAEAAMAAgAC
AAIAAgACAAQABgAIAAoACQAHAAYABQAEAAQAAwACAAIAAgACAAEAAgADAAUABgADAAEA
AAAAAP7/AQADAAIABAAEAAQABAACAAIAAgACAAMAAgABAAAAAwAEAAQABAAEAAUABgAI
AAcABwAHAAYABAAEAAQABQAEAAUABQAGAAcACwAMAA4ADQANAA0ADAANAA4ADgAQABIA
EgASABEAEQARABIAEQAMAAkABgACAAMAAwADAAMAAgABAP//+//+////AAD///3/+//5
//f/+v/7//z//f/7//r/+v/5//v/+//7//n/9//3//b/9v/3//j/+f/6//z//P/4//b/
9f/0//3/EQAoAD4AVgB+ALIA7wAwAXcBrwHWAekB0QGBAQcBjgA9ABMA8P/S/7z/qP+e
/6H/pP+n/7H/vf/G/8z/z//V/93/4P/j/+b/5f/l/+X/5f/o/+n/6v/q/+z/7P/s/+z/
7P/s/+z/7P/s/+z/7P/s/+r/6v/q/+r/7P/t/+3/7f/u/+//7//v/+//7v/t/+z/7P/s
/+3/7f/t/+3/7f/s/+z/7v/u/+7/8P/w//L/8v/v/+//7//u/+7/7f/t/+z/7f/v//H/
8//1//f/+f/6//j/9//3//b/+P/5//r/+v/5//r/+//7//3//v///wAAAwAEAAUABwAH
AAgACQAKAA0ADgAPAA8AEgATABQAFAASABMAFQAVABYAFwAXABcAFgAWABYAFgAUABQA
EwARAA8ADwAOAA0ACgAJAAcABgADAAIAAgACAP///v/9//z//P/7//r/+f/4//b/9P/y
//T/8//y//L/8P/v/+3/7P/s/+z/6v/q/+j/6P/n/+f/5//n/+X/5P/i/+H/4f/g/+L/
4v/i/+L/4P/g/+D/4P/e/93/3f/c/9z/3P/d/93/3P/c/9z/3P/e/97/3v/e/97/3//g
/+D/3//f/+D/4P/e/9//4P/g/+P/4//j/+P/4//j/+P/5P/l/+X/5f/m/+b/5f/l/+b/
5//n/+f/5//n/+f/5//m/+b/5v/m/+b/5v/m/+b/5//n/+f/5//m/+b/5v/l/+T/5P/k
/+T/5P/i/+L/4v/g/+L/4v/i/+L/4v/h/+D/4P/d/93/3v/f/93/3v/e/97/3v/e/93/
3P/c/9z/3P/c/9z/3P/c/9z/2v/Z/9n/2f/Z/9r/2v/a/9j/2P/Y/9f/2f/Z/9r/2v/a
/9n/2f/a/9r/2//b/9v/2//Z/9j/2P/Y/9j/2P/Y/9j/2P/Y/9r/2v/a/9r/2f/a/9r/
2v/b/9v/2//c/9r/2//c/9z/3P/c/9z/3f/g/+H/4f/i/+L/5f/l/+b/5v/n/+j/6P/p
/+r/6v/s/+z/7P/s/+v/6v/p/+n/5//l/+P/4f/e/9z/2//a/9n/2//b/9r/1//X/9f/
1//V/9f/1//X/9f/1f/V/9X/1f/U/9T/1f/V/9X/1f/V/9P/1f/V/9T/1P/U/9T/1P/U
/9T/0v/S/9T/2f/g/+v/+/8QACgARABqAJoA0wAQAUMBaQGCAX8BSwHpAHcAIADx/8//
tP+i/5b/iv+G/4//lP+X/5//qf+y/7r/v//D/8f/yv/L/8r/y//L/8v/y//M/83/zv/O
/87/zv/O/87/0P/Q/9D/0P/S/9L/0v/S/9L/0v/S/9L/0P/R/9H/0f/U/9X/1f/V/9T/
1P/U/9T/1P/U/9X/1f/X/9f/1//W/9b/2P/Y/9j/2P/Y/9r/2v/a/9v/3P/c/93/3f/e
/97/3f/d/93/3f/g/+H/4v/i/+H/4f/i/+L/5P/l/+b/5v/n/+j/6f/p/+v/7P/t/+7/
7//w//H/8//z//T/9f/2//n/+v/7//v//P/9//7//v8AAAEAAwADAAQABQAFAAUAAgAC
AAIAAgACAAIAAQD//wEAAQAAAP///v/9//v/+v/5//j/+P/4//f/9v/1//T/9v/1//T/
8//1//T/8//y//L/8f/w//D/7//v/+7/7v/u/+7/7P/s/+z/7P/r/+v/6f/p/+f/5v/n
/+f/6P/o/+b/5v/m/+b/5v/m/+b/5v/o/+f/5//m/+b/5v/n/+f/5v/m/+b/5v/m/+b/
5v/m/+b/5//o/+j/6f/p/+r/6v/q/+v/7P/s/+z/6//q/+n/7P/t/+7/8P/z//P/8//0
//T/8//z//T/9//3//f/9//1//X/9f/0//T/9P/0//T/9v/2//b/9//3//f/9//2//j/
+P/3//b/9v/2//b/9v/2//b/9v/0//T/9P/0//T/8v/x//D/8P/x//H/8v/z//P/9P/0
//T/9f/2//b/9v/0//T/9P/0//b/9v/2//b/9P/z//P/8//1//b/9v/2//T/9P/0//P/
8v/x//H/8P/x//H/8v/0//X/9//4//n/+P/3//X/9P/1//X/9f/2//f/+f/2//T/9P/0
//T/9f/2//f/+P/8//z//P/8//v//P/8//z/+f/5//n/+v/9////AQACAAIAAgACAAMA
BQAHAAgACgAHAAkACAAIAAgACQAKAAoACwAMAAwADgAQABAAEAAPABAADwAPAA0ACgAH
AAQAAAACAAEAAAD////////+//v/+v/5//j/9f/3//f/9//3//j/+f/6//v/+P/4//n/
+f/5//n/+f/3//X/9f/0//T/9v/2//b/9v/4//j/+v/8//3/AAALAB0AMABEAGAAhgC0
AOcAJgFhAY0BrAG3AZcBPwHFAFQAEQDv/9D/vv+4/6r/nP+f/6b/rf+3/7//xP/K/9H/
2//h/+T/5f/q/+3/7f/t/+3/7f/t/+3/7P/s/+z/7P/s/+7/7v/u/+7/7v/u/+7/7v/u
/+7/7v/u/+z/7f/t/+3/8f/z//T/9f/0//T/9P/0//L/8v/z//P/9P/1//b/9v/z//T/
8//y//H/8P/x//D/8//1//f/+P/6//v//f/+//3//f/9//3/+//7//v/+v/9//3//v/+
/wEAAwAFAAYABQAEAAMAAQACAAQABgAIAAwADgAQABMAEgASABIAEgAWABgAGgAbABoA
GwAcABwAGgAbAB0AHQAeAB8AHwAfACIAJAAmACgAJgAkACEAHQAeAB8AHwAfAB8AHwAe
AB4AGgAYABcAFgAXABYAFQAUABMAEQAPAA0ACwAKAAkACAAJAAkACQAKAAkACQAIAAgA
CAAIAAYABgAHAAgACAAJAAkACQAHAAYABAADAAMAAgABAAAA///+//7//v/+//7/AQAB
AAIAAgAAAAAAAQABAAQABAAEAAQAAwACAAEAAAAAAAEAAgACAAMAAwAEAAQABgAHAAgA
CAAHAAcABwAHAAkACQAJAAoACwALAAsADAAOAA0ADQAOAA4ADQAMAAsADAANAA4ADgAO
AA4ADgAOAA4ADgAOAA8ADQANAA0ADAAOAA4ADQAMAAoACgAKAAoACAAIAAgABgAIAAgA
CAAIAAgABwAGAAYAAwADAAQABQAFAAYABgAGAAQABAADAAIAAgACAAIAAgAEAAQABAAE
AAMAAQAAAP////8AAAAAAAACAAIAAgABAAAA//////7//P/7//v//P/+/////f/7//z/
/v/+//7//v/9//z/+//6//z//P/8//z/+//8//z//P/9//3//f/+//z//f/+//7//v/+
//7///8AAAEAAQACAAAAAwADAAQABAAFAAYABgAHAAgACAAKAAgACAAIAAcABAADAAMA
AQD///3/+//4//j/9//2//X/8//z//L/7//x//H/8f/v/+//7//v/+//7//v/+//7//u
/+7/7//v/+7/7f/s/+n/6//r/+r/6v/o/+j/6P/o/+j/5v/o/+r/6//0/wMAFwAsAEQA
ZACQAMQA/wA6AWkBjQGiAZMBUQHjAG8AHADx/9X/vv+w/6D/lP+W/5n/nP+l/7H/uf/A
/8j/zf/P/9P/1v/X/9j/1//X/9f/1//X/9f/1//W/9j/2P/Y/9j/2v/a/9r/2v/a/9r/
2v/a/9r/2v/a/9r/2v/b/9v/2//a/9v/2//b/9z/3P/c/9z/3P/c/93/3f/d/93/3f/c
/9z/3v/e/97/3v/e/+D/4P/e/9//4P/g/+H/4f/i/+L/4//j/+P/4//i/+P/5P/k/+f/
5//o/+j/6P/p/+r/6v/r/+z/7f/t/+//8P/x//L/8//0//X/9//3//j/+f/6//3//v//
////AAABAAIAAgAEAAUABwAHAAcABwAGAAUABgAGAAYABgAGAAYABQADAAMAAwACAAEA
AgABAP///v/7//r/+v/6//n/+P/3//b/+P/3//b/9f/1//T/8//y//L/8f/w//D/7//v
/+7/7v/u/+7/7P/s/+7/7v/t/+3/7f/t/+v/6v/s/+v/6//q/+j/6P/o/+j/6P/o/+j/
6P/o/+f/5//m/+j/6P/p/+n/6v/q/+r/6v/q/+r/6v/q/+r/6//s/+z/6//r/+z/7P/u
/+//8P/w//H/8f/x//H/8//z//P/9P/1//X/9f/2//b/9f/1//b/9//3//f/9//3//f/
9//2//j/+P/4//j/+P/4//j/+f/3//f/9//2//j/+P/3//b/9v/2//b/9v/2//b/9v/0
//T/9P/0//T/9P/z//L/8v/z//P/9P/1//P/9P/0//T/9P/0//P/8v/0//T/9P/0//T/
9P/0//T/9P/z//P/8//y//L/8f/w//L/8v/y//H/8f/x//L/8v/y//H/8f/y//L/8//z
//P/8//z//L/8v/y//L/8v/y//T/9P/0//T/9v/2//b/9v/1//b/9v/2//f/9//3//j/
9v/3//j/+P/4//j/+P/5//z//f/9//7//v8BAAEAAgACAAMABAAEAAMABAAEAAYABgAG
AAYABQAEAAMAAwABAP3/+//5//b/9v/1//T/8//z//P/8v/v/+//7//v/+3/7f/t/+3/
7f/t/+3/7f/t/+z/7P/t/+3/7f/t/+3/6//t/+3/7P/s/+z/7P/s/+z/6v/q/+z/7v/1
/wAAEQAjADgAVAB6AKgA4AAZAUgBbwGJAYoBXwEDAY8AMQD+/9//xf+2/67/pP+i/6b/
qf+w/7f/v//H/9D/1v/Z/9v/3//i/+X/5P/l/+X/5f/l/+b/5//o/+j/5v/m/+b/5v/q
/+r/6v/q/+z/7P/s/+z/7P/s/+z/7P/q/+v/6//r/+7/7//v/+//7v/u/+7/7v/u/+7/
7//v//D/8f/y//L/9P/2//b/9v/1//T/9f/0//T/9f/2//b/+P/5//v//P/7//v/+//7
//n/+f/5//j/+//7//z//P8AAAMABgAIAAsADAANAA0ACgAKAAoACgALAAwADQAPABMA
FAAVABYAFQAWABcAFwAWABcAGAAYABgAGQAbABsAHgAfAB8AHwAgACAAIAAgACAAIAAf
AB0AHQAdABwAGwAYABcAFQAUABEAEAAQABAAEQAQAA8ADgAPAA8ADwAPABAAEAAQABAA
DQALAAkACAAFAAUABAAEAAcACAAHAAgABwAGAAQAAwADAAMAAQAAAAEAAQACAAIAAgAC
AAIAAgACAAIAAgACAAAA//////7//f/8//z/+//9//7///8AAP///v/9//z//v///wAA
AAABAAEAAgACAAIAAwAEAAQABwAHAAcABwAHAAcABwAIAAcABQADAAIABQAFAAYACAAJ
AAkACQAJAAgABwAGAAQABgAGAAYABgAJAAoACwANAAsACwALAAoABwAGAAQAAgAFAAYA
BwAIAAYABgAGAAQAAwACAAEAAAD+//3//P/8//v/+//8//3//v8AAAEAAgAAAAAA///+
//7//v/+//7//v/+//7//v/+//3//f/9//v//P/8//z//v/+//7//f//////AAAAAPj/
+f/5//r//P/8//z//P/8//z//P/8/wAAAAAAAAAAAAAAAP///v/8//v/+v/6//7/AQAE
AAYABAAEAAQABQAFAAUABAAEAAEAAwACAAIABgAJAAwADgAPABAAEAASABIAEgASABEA
DQALAAoABwAHAAUAAwAAAAIAAwAEAAUABAADAAEA/f/7//n/9//z//b/9//4//n/9//3
//f/9//2//b/9//3//X/9f/1//P/9P/1//X/9v/4//j/+P/4//r/+P/0//L/8//2////
EQAoAEAAXgCIALwA+QA+AX8BsQHSAd8BvwFnAekAdgAvAAEA3P/C/67/mv+U/5v/oP+l
/6n/sf+6/8T/y//T/9n/3v/f/+D/4//j/+P/4//m/+f/6P/o/+X/5P/j/+L/5v/m/+b/
5v/n/+j/6f/q/+n/6P/n/+b/5v/n/+f/5//m/+f/5//n/+r/6v/q/+r/7P/s/+3/7f/t
/+3/7f/s/+r/7P/s/+z/7P/s/+7/7v/w//H/8v/y//H/8f/y//L/8f/x//H/8f/y//P/
9P/0//P/8//0//T/9P/1//b/9v/4//r//P/9////AAABAAIAAQACAAMABQAHAAgACQAK
AAkACgALAAsADAANAA4ADgAOAA8AEQARABAAEQARABEAEAAQABAAEAAQABAADwANAA0A
DQAMAAsACgAJAAcABgAFAAQABAAEAAEAAAD///7//P/7//r/+f/5//j/9//2//T/8//y
//L/8f/x//D/8P/u/+7/7P/s/+z/7P/r/+v/6//r/+n/6P/o/+f/5//m/+b/5v/m/+b/
5v/m/+b/5v/o/+f/5//m/+T/5P/l/+X/5v/m/+b/5v/m/+b/5v/m/+b/5//o/+j/6f/p
/+r/6v/q/+v/7P/s/+//7//v/+//7//v/+//8P/x//H/8f/y//L/8f/x//L/8f/x//H/
8f/x//H/8f/w//L/8v/y//L/8P/w//D/8f/x//H/8f/w//D/8P/v/+7/7P/s/+z/7P/s
/+z/7P/q/+r/6v/q/+r/7P/r/+r/6v/p/+n/6v/r/+r/6v/p/+j/6v/q/+n/6P/q/+r/
6v/q/+j/6P/o/+j/6P/n/+f/5//n/+j/6P/o/+j/6P/o/+f/6f/p/+r/6v/o/+b/5v/m
/+b/5v/m/+b/5v/q/+r/6v/q/+v/7P/s/+z/6//r/+v/7P/q/+v/7P/s/+z/7P/s/+3/
8P/x//H/8v/y//X/9f/2//b/9//4//j/+f/6//r//P/6//r/+v/5//j/9//3//X/8//x
/+//7P/s/+v/6v/p/+v/6//q/+f/5//n/+f/5f/l/+X/5f/l/+X/5f/l/+X/5P/k/+X/
5f/n/+f/5//l/+P/4//i/+L/5P/k/+T/5P/k/+L/4v/k/+n/9P8FABkAMABIAG4AnADS
AAsBPgFnAYkBkgFvARsBqQBFAAYA5f/J/7b/qv+a/5T/mP+f/6T/r/+5/8H/xv/M/9H/
1f/X/9j/2f/c/9z/2//a/9n/2v/b/9z/3P/e/97/3v/e/+D/4P/g/+D/3v/e/97/3v/g
/+D/4P/g/+D/4f/h/+H/4v/j/+P/4//i/+L/4v/i/+T/5P/l/+X/5f/l/+X/5P/m/+j/
6P/o/+b/5v/o/+j/5v/n/+j/6P/p/+n/6v/q/+v/6//r/+v/7v/v//D/8P/v/+//8P/w
//D/8f/y//L/8//0//X/9f/3//j/+f/6//v//P/9//////8AAAEAAgAFAAYABwAHAAgA
CQAKAAoACgALAA0ADQAMAA0ADQANAAoACgAKAAoACwAMAAwACwAJAAkACAAHAAYABQAD
AAIAAQAAAAAAAAD///7//f/8//7//f/8//v/+//6//n/+P/4//f/9v/2//X/9f/0//T/
9P/0//L/8v/y//L/8f/x/+//7//t/+z/7v/t/+3/7P/u/+7/7v/u/+z/7P/s/+z/7P/r
/+v/6v/q/+r/6//r/+z/7P/s/+z/7P/s/+z/7P/s/+3/7v/u/+//7//w//D/7//v/+//
7v/w//H/8v/z//T/8//y//L/9f/1//X/9v/4//f/9//4//f/9//3//f/9f/1//X/9P/2
//b/9v/2//T/9P/0//X/8//z//P/8v/0//T/8//y//D/8P/w//D/8f/y//P/8v/y//L/
8v/y//D/7//u/+7/6//r/+z/7f/t/+7/7v/u/+7/7v/t/+z/7f/u/+//8P/u/+7/7v/u
/+7/7f/t/+3/7f/u/+7/7v/t/+z/6//p/+v/6//s/+z/7v/t/+3/7v/s/+3/7f/t/+//
7//u/+7/7v/t/+z/7P/t/+3/7f/s/+r/6f/q/+r/6P/q/+r/6v/q/+v/7P/t/+7/7v/u
/+7/7v/v//D/8P/w//H/8//1//j/9f/1//X/9P/0//T/9P/1//X/9f/0//T/9v/7//3/
AAACAAMABAAEAAQABAADAAQABAAEAAQAAwACAAEAAQD///v/+f/3//T/9P/z//L/8f/z
//P/8v/v/+//7//v/+3/7f/t/+3/7f/t/+3/7f/t/+r/6v/r/+v/7f/t/+3/6//r/+v/
6v/q/+z/7P/s/+z/7P/s/+z/8P/x//b/BQAXACwAQABcAIQAtADvAC4BYwGLAagBpQFt
AQMBhQAkAPH/z/+0/6b/nv+U/5L/lf+W/53/qf+3/8L/yv/R/9X/1//Y/9n/2v/Z/9n/
2f/Z/9j/2f/a/9r/3P/c/9z/3P/e/97/3v/e/9z/3P/c/9z/3v/e/97/3v/d/93/3P/b
/9z/3f/d/93/3v/e/97/3v/f/+D/4v/j/+D/3//e/9z/2v/c/9z/3P/d/97/4f/i/+T/
5f/m/+b/5v/l/+X/5P/h/+H/4f/h/+T/5f/m/+b/5//n/+j/6P/o/+n/6v/q/+n/6v/r
/+v/7f/u/+//8P/x//L/8//1//b/9v/2//b/9//4//n/+f/7//3///8AAAAAAQADAAMA
BgAHAAcABwAEAAIAAAD+/wAAAAD///3/+//7//r/+f/5//n/+P/4//X/9P/0//T/8//y
//H/8P/u/+3/7P/r/+z/7P/s/+z/6f/n/+X/5P/h/+H/4P/g/+P/5P/j/+T/5P/k/+P/
4//i/+H/3v/c/9r/2f/Z/9j/2v/a/9r/2v/Z/9j/1//W/9b/1f/V/9T/1P/U/9X/1f/Y
/9j/2P/Y/9b/1v/W/9b/1f/V/9X/1P/T/9P/1P/U/9T/1f/W/9b/1//X/9f/1//Z/9n/
2f/a/9n/2f/Z/9r/3P/b/9v/3P/c/9v/2v/Z/9v/2//b/9r/2v/a/9r/2v/a/9r/2v/b
/9j/1//W/9T/1v/W/9X/1P/W/9b/1v/W/9T/1P/U/9L/0P/Q/9D/0P/S/9H/0P/Q/83/
zf/O/8//zv/O/83/zP/K/8r/yf/I/8j/yP/I/8j/xv/G/8b/xv/I/8f/x//H/8b/xv/F
/8T/wv/C/8L/wf+//7//wP/A/8L/wf/B/8L/wf/B/8D/v/+//7//vv++/77/vf+8/7z/
vf+9/73/vP+6/7v/vP+8/7v/u/+7/7v/u/+6/7r/uv+8/73/vf+8/7r/uf+6/7z/vP+8
/7z/vP+8/7z/vP+9/77/v//A/8L/wv/C/8L/wv/C/8L/wv/E/8T/xP/E/8T/xP/E/8T/
wP++/7z/uv+4/7b/tP+y/7D/sP+w/7D/r/+u/63/rP+q/6r/qv+q/6j/qP+o/6j/p/+m
/6X/pP+k/6T/pP+k/6T/pP+k/6T/pv+m/6b/pv+j/6L/of+g/6L/pP+m/6j/t//G/9X/
5P/4/w==
         </WaveFormData>
      </LeadData>
      <LeadData>
         <LeadByteCountTotal>10000</LeadByteCountTotal>
         <LeadTimeOffset>0</LeadTimeOffset>
         <LeadSampleCountTotal>5000</LeadSampleCountTotal>
         <LeadAmplitudeUnitsPerBit>4.88</LeadAmplitudeUnitsPerBit>
         <LeadAmplitudeUnits>��V</LeadAmplitudeUnits>
         <LeadHighLimit>2147483647</LeadHighLimit>
         <LeadLowLimit>268435456</LeadLowLimit>
         <LeadID>V6</LeadID>
         <LeadOffsetFirstSample>0</LeadOffsetFirstSample>
         <FirstSampleBaseline>0</FirstSampleBaseline>
         <LeadSampleSize>2</LeadSampleSize>
         <LeadOff>FALSE</LeadOff>
         <BaselineSway>FALSE</BaselineSway>
         <ExcessiveACNoise>FALSE</ExcessiveACNoise>
         <MuscleNoise>FALSE</MuscleNoise>
         <LeadDataCRC32>3144970073</LeadDataCRC32>
         <WaveFormData>
BAAEAAQABAACAAIAAgACAAAAAAAAAAAAAgACAAIAAgAAAAAAAAAAAAAAAAAAAAAA/f/8
//v/+v/8//z//P/8//z//P/8//z//v/+//7//v/+//7//v/+/wAAAAAAAAAAAAAAAAAA
AAD+//7//v/+//7//v/+//7//v/+//7//v/+//7//v/+//7//v/+//7//v/+//7//v/8
//z//P/9/wAAAQADAAQAAgACAAIAAgAEAAQABAAEAAUABgAGAAYABQAFAAQABQAFAAYA
BwAHAAgACgALAAsADAANAA4ADwANAA4ADwAQABIAEQAQAA8ADgANAAwACgAJAAgABwAF
AAIAAQAAAAAA/f/8//v/+//6//r/+f/4//j/+P/4//j/+P/5//n/+f/7//v/+//7//j/
+P/3//X/8//0//T/9P/1//b/9//4//3/+//4//b/+v8AAA0AGAAjADMATABoAIgArADK
AOIA9gD4AN0ApgBlADUAHAANAAIA/P/0/+f/3//g/9//3//k/+v/8P/v/+7/7//u/+v/
7f/v//H/8f/x//H/8f/y//L/8v/z//P/8v/y//P/8//z//P/8P/v/+3/7P/v//D/8f/z
//P/8//z//P/9f/2//b/9//1//X/9f/1//T/9P/0//P/9f/1//b/9v/1//T/8//y//P/
9f/3//j/+v/6//z//P/6//r/+//7//n/+f/5//n/9//4//j/+f/6//v//v///wIABAAF
AAUAAwADAAUABgAGAAcACAAIAAkACgAKAAwADgAPAA8AEAAQABEAEgATABQAFgAYABoA
GQAaABsAHAAcAB4AHgAeAB4AHgAeAB8AHQAdABwAGgAYABgAFwAXABkAGgAaABsAGAAW
ABYAFQASABIAEQAPAA0ACwAKAAkACAAHAAUABQAHAAYABQAEAAQABAAEAAQAAwABAAAA
//8BAAAA/////wAAAQABAAEA///////////8//z//P/8//z//v/+//7//v/9//3//f/9
//3//f/+/wAAAAAAAAAA/v/9//3//f8AAAIAAwAEAAMAAgABAAAA/f/9//7///8BAAIA
AwAEAAMAAwADAAMABgAGAAYABgAIAAgACAAJAAkACQAIAAYACAAIAAgACAAFAAQAAwAC
AAEAAAD///7/AgAEAAYABwAGAAQAAgABAAIAAgACAAIAAAAAAAAAAAAAAAAAAAAAAP3/
/P/8//z//P/8//z//f/7//r/+v/6//3///8AAAEAAAD///7//f/9//7//v/+//z//P/8
//z/+v/6//n/+f/4//f/9//3//j/+P/4//j/+P/4//j/+P/5//n/+f/5//n/+P/2//b/
9v/2//b/9v/2//b/+f/5//n/+v/6//r/+v/6//j/+P/4//j/+P/5//r/+v/6//r/+//7
//v/+//8//3/+//8//7//////wAAAQACAAEAAQACAAMABAAEAAMAAgADAAIAAQAAAP7/
+//6//n/9f/0//P/8v/w/+//7v/t/+v/6v/q/+n/6P/o/+j/6P/o/+j/6f/p/+f/5//n
/+f/5//m/+b/5f/l/+X/5v/m/+X/5P/j/+L/4v/f/93/3P/c/+D/6v/1/wIAEQAfADYA
VAB6AKIAwADaAO4A9ADXAKAAXwAtABIAAQD2/+7/4P/R/8v/yP/F/8X/yv/R/9j/2f/a
/9n/2P/Z/9v/2f/b/9v/2//b/9v/3P/c/9z/2//b/9r/2v/b/9v/2//b/93/3f/c/9z/
3P/c/9z/3f/f/9//3//f/93/3v/e/9//3//f/9//3//g/+D/4P/f/9//3//g/+D/4v/i
/+L/4v/i/+P/5P/k/+T/5P/m/+b/5P/k/+X/5f/n/+f/5//n/+n/6v/q/+v/6f/p/+v/
6//q/+z/7f/t/+//7//x//L/8v/z//T/9P/1//b/9v/4//r/+//7//z//v///wAAAQAB
AAIAAwAEAAUABgAHAAgACAAKAAoACgAKAAoACgALAAsACwAKAAgACAAIAAcABwAHAAYA
BAADAAIAAAAAAP///v/+//3/+//9//v/+v/5//j/9//1//X/9f/0//P/8v/x//D/7//u
/+7/7f/t/+3/7f/s/+v/6//r/+v/6v/p/+v/6//r/+v/6P/o/+j/6P/o/+r/6v/q/+r/
6f/p/+n/6f/p/+n/6v/o/+j/6P/o/+r/6f/p/+n/6f/q/+r/6v/s/+z/7P/s/+v/6//s
/+3/7v/u/+7/7v/t/+3/7f/t//D/8P/w//D/8P/w//D/8f/0//X/9f/0//L/8v/y//L/
8v/y//L/8v/y//L/8v/y//L/8v/y//H/8f/w/+//7//w//D/8P/w//D/8P/w//D/8P/w
//D/8P/v/+7/7v/u//D/8P/w//H/7//u/+7/7v/u/+//7//v/+//7//v/+//7f/u/+7/
7v/u/+7/7v/u//D/8P/v/+//8P/v/+//7//w//D/8P/w/+7/7v/u/+7/7//v/+//7//v
/+3/7f/v//D/7v/u/+7/7v/w//D/8P/w//H/8f/x//L/9P/0//T/9P/0//T/9P/0//L/
8//0//T/9v/2//f/9//5//n/+v/7//n/+v/8//3//f/+////AAADAAMABAAFAAQABAAD
AAIAAQAAAP///v/+//v/+v/5//X/9P/z//L/8v/x//D/7//x//D/8P/v/+7/7v/u/+7/
7v/u/+//7//t/+3/7f/t/+//7v/u/+3/7f/t/+7/7v/s/+z/7P/s/+r/6//r/+z/7P/w
//j/BQAQABsALQBGAGQAhACkALoA0gDiANoAsQB2AD8AGwAKAPv/9P/w/+T/2f/T/9T/
0//X/9z/4f/i/+P/5v/p/+j/5//n/+X/4//j/+P/4//l/+b/5v/m/+f/5//m/+b/5//n
/+f/5//p/+n/6P/o/+j/6P/o/+n/6//r/+v/6//q/+r/6f/p/+v/6//r/+v/7P/s/+z/
6//r/+v/7P/s/+7/7v/u/+7/8P/x//L/8v/w//D/8v/y//D/8P/x//H/8//z//P/8//z
//T/9P/1//X/9f/3//f/9v/4//n/+f/7//v//f/+//7///8AAAAAAwAEAAQABgAIAAkA
CQAKAAwADQAOAA8ADgAOAA4ADgANAA4ADwAQABAAEgASABIAFAAUABQAFQAVABUAFAAS
ABQAFAATABMAEAAOAAsACQAIAAYABgAFAAcACAAIAAcABwAFAAQAAwAEAAMAAQABAP//
/v/9//z/+//6//n/+P/4//f/9//3//j/+P/4//n/+//7//r/+f/3//f/9//3//P/8v/x
//D/8f/0//X/9v/4//f/9//3//f/9//3//j/9v/2//b/9v/2//X/9f/1//f/+P/4//j/
9v/2//b/9v/3//f/+P/5//j/+P/4//j/+f/5//n/+f/7//z//f/+//3//P/7//v//P/9
//3//P/7//r/+f/4//n/+v/7//z//f/+////AAD+//7//v/9//v/+v/5//n/+v/6//r/
+v/8//z//P/8//r/+v/6//r/+//6//r/+v/5//j/9//3//n/+P/4//j/9v/3//f/9//1
//X/9f/1//f/+P/4//j/9//4//n/+v/5//j/9v/1//X/9f/2//f/+P/4//j/+P/2//b/
9v/2//f/9//3//b/+P/4//j/+P/4//j/+P/4//f/9//3//j/+v/6//r/+v/8//z//P/8
//r/+//8//z//v/+////////////AAABAAMABAAGAAcABgAGAAYABgAHAAcACAAJAA0A
DgAOAA4ADQAMAAsACgAHAAMAAQD///7//v/+//7//f/7//n/9//6//r/+//7//f/9v/1
//T/9//4//r/+//6//n/+P/3//n/+P/4//f/9f/1//b/9v/4//j/+P/4//r/+f/3//b/
9v/y//T/AQAMABcAJQA8AFwAgACmAMwA7gAIAR4BGQHyAK8AbQBCACsAGgAMAAIA8//l
/+D/3f/b/97/4f/m/+f/6P/r/+7/8f/x//H/8//z//P/8//z//T/9P/0//X/9f/0//T/
9f/1//X/9f/z//P/8v/y//L/8v/y//P/8//z//P/8//0//b/9//5//f/9//3//f/9v/2
//b/9f/1//X/9v/2//b/9v/2//b/+P/5//r/+v/4//j/+v/6//j/+P/5//n/+//7//v/
+//+/wAAAQADAAIAAQACAAEA//8AAAAA////////AQACAAIAAwAEAAQABwAIAAgACgAK
AAsACwAMABAAEQASABMAFQAWABcAGAAXABgAGQAaABoAHAAcABwAHAAcABwAHQAbABsA
GgAYABgAGAAXABcAFQAUABIAEQAOAAwADAALAAgACAAHAAUABwAFAAQAAwABAP///P/7
//v/+v/5//j/9f/0//P/8v/y//H/8f/x/+//7v/t/+3/7//v/+7/7f/r/+v/6//r/+r/
6v/q/+r/6P/q/+r/6v/q/+n/6f/p/+n/6f/p/+r/6P/o/+j/6P/q/+n/6f/p/+n/6v/q
/+r/6v/q/+r/6v/p/+n/6v/r/+7/7v/u/+7/7//v/+//7//w//D/8P/w//D/8P/w//H/
8P/x//H/8P/x//L/8//0//L/8v/y//L/8v/y//L/8v/w//D/8P/v//H/8P/v/+//8P/w
//D/8P/w//D/8P/w//D/8P/w//D/8f/w//D/8P/u/+7/7v/v/+//7v/u/+7/7v/v/+//
7//v/+//7//v/+//8P/w//D/7v/u/+7/7v/u/+7/7f/t/+7/7f/t/+3/7v/u/+7/7v/s
/+z/7P/s/+//7//v/+//7f/t/+z/7v/u/+7/7v/u/+7/7v/u//H/8f/x//L/8P/w//D/
8P/w//D/8P/w//D/8f/y//L/8v/y//P/8//3//f/+P/5//f/+P/6//v//f/+////AAAB
AAEAAgADAAQABAADAAIA///+//3//P/8//n/+P/3//P/8v/x//D/8v/x//D/7//v/+7/
7v/t/+7/7v/u/+7/7P/s/+3/7f/t/+3/7f/t/+3/7P/s/+v/6//r/+z/7P/q/+r/6v/q
/+z/6f/n/+r/7P/u//L/+/8GABMAIQA4AFQAdACWALQAzADiAOoA0wCeAGEAMwAYAAcA
+v/2/+7/4f/Z/9r/3f/b/97/4//m/+n/6v/p/+r/6//p/+f/5//n/+f/5//p/+r/6v/q
/+v/6//q/+r/6//r/+v/6//t/+3/7P/s/+z/7P/s/+3/6//r/+v/6//t/+7/7v/v/+3/
7f/t/+3/7v/u/+7/7f/t/+3/7v/u/+7/7v/u/+7/7v/v//D/8P/w//D/8v/y//L/8v/z
//P/8//z//P/8//1//b/9v/3//f/9//5//n/+P/6//v/+//5//n/+//8//z//f/+//7/
AQACAAIABAAEAAUABQAGAAoACwAMAA0ACwAMAA0ADgAPABAAEQASABQAFgAWABYAFQAU
ABMAEwAVABUAFAASABIAEgARABEAEwASABAADwAOAAwADAALAAoACgAJAAcABQADAAIA
AQACAAEA/////////v/9//z/+//6//n/+P/6//n/+f/5//n/+P/3//f/9f/1//T/8//1
//X/9f/1//L/8v/y//L/8P/y//L/8v/0//P/8//z//H/8f/x//L/8v/y//L/8v/w/+//
7//v/+//8P/w//D/8v/y//L/8v/x//H/8v/z//L/8v/y//L/9f/1//X/9f/2//b/9v/2
//b/9v/2//f/+P/5//n/+P/4//j/+P/4//j/+P/4//j/+P/4//j/+P/2//b/9v/1//X/
9P/z//P/9v/2//b/9v/2//b/9v/2//T/9P/0//T/9f/0//T/9P/y//L/8v/z//P/8v/y
//L/9P/1//X/9f/0//P/8v/x//P/9P/0//T/8v/y//L/8v/0//T/8//z//T/8//z//P/
7//u/+3/7P/t/+7/7//w//L/8//0//X/9P/z//L/8f/x//L/8v/z//T/9v/0//L/8v/y
//L/8v/y//L/8v/1//X/9f/2//b/9v/2//b/9P/0//T/9P/1//f/+f/6//r/+v/7//v/
/v///wEAAwACAAIAAwADAAUABgAHAAgABwAHAAgACQAIAAgABwAGAAYABgAGAAYAAgD/
//7//f/9//z/+//6//r/+f/4//f/9f/0//T/8//0//T/9P/0//b/9v/3//f/9f/1//X/
9f/1//T/9P/z//H/8f/y//L/8v/y//L/8v/0//X/8//0//T/9P/+/wkAEgAbACkAPABW
AHQAlgC2ANIA7AD6APEAxACFAEkAJAATAAIA+P/4/+3/2//W/9f/1//a/9//5P/l/+j/
6//s/+3/7f/x//H/8f/x//H/7v/u/+3/7P/w//H/8f/y//L/8f/w/+//7//v/+7/7v/u
/+7/7v/v/+3/7f/t/+3/8P/y//P/9f/1//X/9f/1//X/9P/z//H/8v/z//X/9v/0//T/
9P/0//P/8//z//L/8//0//f/+P/6//r/+//7//v/+//7//v/+v/6//n/+f/7//v//f/9
/wAAAgADAAMAAgABAAIAAgAEAAUABgAGAAgACgALAA4ADgAPAA8AEAATABUAFwAZABkA
GgAbABwAGwAcAB0AHgAcAB4AHgAeACEAIgAjACUAIwAjACIAIAAjACQAJAAlACUAJAAi
ACEAIAAeAB4AHQAaABoAGQAXABYAEwARAA8ADgANAAsACwAMAAwADAAMAAsACgAJAAgA
CAAHAAcABwAJAAgABwAHAAcABwAGAAUAAwADAAMAAwACAAIAAgACAAAAAgACAAIABAAD
AAMAAwABAAEAAQACAAMABAAFAAYABAADAAMAAwADAAQABAAEAAQABAAEAAQABQAFAAYA
BwAIAAgACAAIAAcABwAHAAcACAAIAAgACAAJAAoACwANAAsACwAKAAgACQAKAAsADAAK
AAoACgAKAAoACgAKAAoACgAKAAoACQALAAoACQAJAAgACAAIAAgABgAGAAYABgAGAAYA
BgAGAAUABAAEAAQABAAEAAQABQAFAAQABAAEAAIAAwADAAMAAQABAAEAAQABAAIAAgAC
AP7//v/+//7/AAAAAP////8AAP////////z//P/8//z/+v/6//r/+v/9/////f/7//z/
/P/8//z//P/7//r/+f/4//n/+f/5//r/+v/6//r/+v/8//z//P/8//r/+//8//z//v/+
////////////AAABAAEAAgAEAAUABQAGAAcACAAHAAcACAAJAAwADAALAAoABwAGAAUA
BAACAP///v/9//v/+v/5//j/+P/3//b/9f/1//T/9P/z//T/9P/0//T/9P/0//X/9f/z
//P/8//z//P/8v/y//H/7//v//D/8P/w//D/8P/w/+7/7f/t/+7/8P/0//z/BwAQAB0A
LwBIAGYAigCsAMYA3gDyAPQA0wCaAFsALQAYAAkAAAD6/+7/4f/d/9r/1//b/+D/5f/m
/+n/6P/p/+r/6//p/+n/6f/p/+n/6f/p/+r/6v/q/+3/7f/s/+z/6//r/+v/6//r/+v/
6v/q/+z/7P/s/+3/7f/t/+3/7f/r/+z/7P/t/+//7//v/+//8P/w//D/7//v/+//8P/w
//L/8v/y//L/8P/x//L/8v/w//D/8v/y//T/9P/1//X/9f/1//X/9f/1//b/9v/3//n/
+f/7//v/+v/8//3//f/9//3///8AAAAAAQACAAIAAwAEAAQABgAIAAkACQAKAAwADQAO
AA8AEQASABMAFAATABQAFQAWABYAGAAYABgAGAAYABgAGQAZABkAGAAWABYAFgAVABUA
FQAUABIAEQAQAA4ADgANAAwADAALAAkACwAJAAgABwAIAAcABQAFAAUABAADAAIAAQAA
AP///v/8//v/+//7//3//P/7//v//f/9//z/+//7//v/+//7//j/+P/4//j/9v/4//j/
+P/4//f/9//3//n/+f/5//r/+P/4//j/+P/4//f/9//3//n/+v/6//r/+v/6//r/+v/7
//v//P/9//3//P/7//r//f/9//3//f/+//7//v/+//7//v/+/////v///////v8AAAAA
AAAAAAAAAAAAAAAA/v/+//7//v8AAAAAAAD//////v/9//3//v/+//7//v/+//7//v/+
//z//P/8//z//f/8//z//P/8//z//P/9//3//P/8//z/+v/7//v/+//9//3//f/9//v/
/P/8//z/+v/6//r/+v/6//r/+f/5//n/+f/6//v/+P/4//j/+P/4//j/+P/4//n/+f/5
//n/+f/5//n/+P/4//j/+P/4//r/+v/6//r/+f/5//n/+v/6//r/+v/6//r/+v/6//r/
+v/7//z//P/8//z//f/9//////8AAAEAAQACAAQABQAFAAYABwAIAAcABwAIAAkADAAM
AAsACgAHAAYABQAEAAIA///+//3/+f/4//f/9v/2//X/9P/z//P/8v/y//H/8P/w//D/
8P/u/+7/7//v/+//7//v/+//7//u/+7/7f/r/+v/7P/s/+7/7v/u/+7/7P/t/+3/7v/w
//b/AAAJABQAIQA1AE4AbgCOAKoAwgDaAOQA0gCjAGQAMQAXAAoA/f/2//D/5v/d/9v/
3P/d/9//4P/j/+b/5//o/+f/6P/r/+v/6f/p/+n/6f/p/+n/6v/q/+r/6//r/+r/6v/p
/+n/6f/p/+v/6//q/+r/6v/q/+r/6//p/+n/6f/p/+v/7P/s/+3/7f/t/+3/7f/u/+7/
7v/t/+//7//w//D/7v/u/+7/7v/s/+3/7v/u/+7/7v/w//D/8f/y//T/9f/3//f/9//3
//T/9P/z//P/8//z//X/9f/4//r/+//7//7///8CAAQAAwADAAMAAgADAAQABAAGAAgA
CQAJAAoADAANAA4ADwANAA4ADwAQAA8AEAARABIAFAAWABYAFgAYABgAGAAZABcAFwAW
ABQAFgAWABUAFQATABIAEAAPAA4ADAAMAAsACgAKAAkABwAJAAcABgAFAAYABQADAAMA
AgAAAP7//P/7//r/+f/4//r/+//9/////f/6//f/9f/3//f/9v/1//X/9f/1//X/9//4
//n/+v/2//j/+P/4//j/9//3//f/9P/z//L/8v/z//T/9f/2//b/9f/1//X/9f/2//b/
9v/4//j/+P/4//X/9f/2//f/+P/4//j/+P/7//v/+//7//v/+v/5//j/+P/4//j/+f/8
//3//f/8//r/+v/6//r/+v/6//r/+v/7//z//f/+/wAAAAAAAP///P/6//j/9//6//r/
+v/6//z//P/8//z/+v/6//r/+v/5//j/+P/4//b/9v/2//f/+f/6//z//v/7//v/+v/5
//n/+f/5//n/9//4//j/+P/4//j/+P/4//r/+v/5//n/+v/5//n/+f/6//r/+v/6//j/
+P/4//j/+v/6//r/+v/6//r/+v/6//3//f/9//7//v/+//7//v/9//z/+//6//3///8B
AAIABAAEAAUABQAHAAcACAAJAAcABgAGAAUACAAKAAwADgAQABEAEwAVABQAFAATABIA
EQAQAA8ADgAKAAcABgAFAAUABgAHAAgABwAFAAMAAQD///7//v/9//7//v/+//7//v/+
///////9//3//f/9/////v/+//3//f/9//7//v/+//7//v/+//7/+//5//r//P/8//7/
BwAWACMAMwBMAGwAjgC2AN4A/AAUASIBFwHqAKUAZQBCACsAGAAKAP7/7f/j/+L/4//h
/+D/4f/m/+v/7v/z//b/9//1//X/9f/1//X/9f/1//b/9v/2//b/9f/z//L/8//z//P/
8//0//X/9f/2//T/9P/0//X/9f/1//X/9f/z//T/9P/1//f/9//3//f/+P/4//j/9//5
//n/+v/6//j/+P/4//j/9v/3//j/+P/4//j/+v/6//r/+v/7//v/+v/5//j/9//5//r/
+v/7//n/+f/7//v/+v/8//3//f/9//3///8AAAIAAwAEAAQABQAGAAYACAAKAAsACwAM
AA4ADwAQABEAEQASABMAFAATABQAFQAWABYAGAAYABgAGAAYABgAGQAZABkAGAAWABgA
GAAXABcAFgAUABEADwAPAA4ADwAPAA4ADgANAAsACQAHAAYABQAEAAMAAQABAAEAAAD/
//7//f/8//v/+v/5//f/9v/1//f/9v/1//X/9f/1//T/8//x//H/8f/x//L/8v/y//L/
8P/y//L/8v/w/+//7//v/+//7//v//D/8v/y//L/8v/y//H/8f/x//H/8v/y//L/9P/0
//T/9P/z//P/9P/1//j/+P/4//j/9//3//f/9//6//r/+v/6//j/+P/4//n/+v/7//v/
+v/6//r/+v/6//z//P/8//z/+v/6//r/+v/5//j/9//1//f/9v/1//X/9v/2//b/9v/0
//T/9P/0//b/9v/2//b/9//2//b/9v/0//T/9P/1//X/9P/0//T/9P/1//X/9f/1//X/
9f/1//P/9P/0//T/9P/0//T/9P/2//b/9f/1//T/8//z//P/9P/0//b/9P/0//T/9P/0
//T/9P/0//T/9P/1//X/9f/2//j/+P/4//j/9v/2//b/9v/4//n/+v/6//r/+v/7//v/
+//7//z//f///wAAAgADAAEAAgADAAQABQAFAAYABwAGAAYABQAEAAMAAgABAAAAAAD9
//z/+//5//j/9//2//T/8//y//H/8//y//L/8f/w//D/8P/w/+7/7v/v/+//7//v/+//
7//v/+7/7v/t/+3/7f/u/+7/7v/u/+7/7v/s/+v/6//q/+7/9P/8/wkAFAAfADEATgBs
AIwAqADAANwA6gDeALEAdgBBAB8ADgABAPj/8P/k/9n/1//Y/9f/2//g/+P/5P/n/+j/
5//m/+X/5f/n/+X/5f/l/+X/5//o/+j/6P/p/+n/6P/o/+n/6f/p/+n/5//n/+b/5v/m
/+b/5v/n/+f/5//n/+f/5//o/+j/6f/p/+n/6f/p/+r/6v/q/+n/6f/p/+r/6v/s/+z/
7P/s/+r/6//s/+z/6v/q/+z/7P/u/+7/7//v/+3/7f/t/+3/7f/u/+7/7//t/+3/7//v
//D/8v/z//P/9f/1//f/+P/2//f/+P/4//n/+v/6//z//P/9//3//v8CAAMABAAFAAUA
BgAHAAgABwAIAAkACgAIAAoACgAKAAoACgAKAAsACwALAAoACAAKAAoACQAJAAkACAAG
AAUABAACAAIAAQD+//7//f/7//v/+f/4//f/+P/3//X/9f/0//L/8P/u/+//7v/t/+z/
7P/r/+v/6//t/+z/6//r/+n/6f/o/+f/5//n/+f/5//m/+b/5v/m/+T/5v/m/+b/5P/j
/+P/4//j/+P/4//k/+T/5P/k/+T/5P/j/+P/4//j/+T/5P/k/+T/5P/k/+T/4f/h/+L/
4//m/+b/5v/m/+X/5f/l/+X/5P/k/+T/5P/m/+b/5v/n/+b/5//n/+b/5P/k/+T/5P/k
/+T/5P/k/+L/4v/i/+L/4v/i/+L/4f/i/+L/4v/j/+H/4P/f/97/4P/g/+D/4P/i/+L/
4v/i/9//3v/e/97/3P/c/9z/3f/f/97/3v/e/97/3//f/9//3//f/9//3//d/97/3v/e
/9z/3P/c/9z/3P/c/9v/2//a/9n/2f/Z/9r/2v/a/9r/2v/a/9r/2v/b/9v/2//b/93/
3f/d/93/3P/c/9v/2//a/9r/2v/a/9f/1//X/9n/1v/W/9b/1v/W/9f/2P/Z/9r/3P/d
/97/4P/e/97/3v/e/+D/4P/g/+D/4P/h/+L/4v/g/+D/4f/h/+H/4f/i/+P/5v/o/+v/
7f/v//D/8f/y//H/8f/y//P/8//y//D/7v/t/+z/6//q/+j/5f/k/+P/4f/g/9//3v/g
/9//3v/d/9v/2v/a/9n/2f/a/9v/3P/a/9r/2//b/9v/2//b/9v/2f/Y/9j/1//V/9X/
1v/W/9b/1v/W/9b/1v/X/9X/2P/c/97/5v/t//j/AQAPACYARABkAIYApADAANYA3gDF
AI4ASQAVAPz/6//c/9b/0v/H/7//vv+7/7n/vv/F/8r/y//O/9H/0v/R/8//0f/P/8//
z//P/83/zv/O/87/zf/N/8z/zP/Q/9H/0v/T/9L/0f/P/87/0P/Q/9D/0f/R/9H/0f/R
/8//0P/Q/9H/z//P/8//z//T/9T/1f/V/9P/0//U/9T/0//S/9H/0P/Q/9H/0v/S/9T/
1v/a/9z/2f/Y/9j/1//W/9X/1P/T/9T/1v/X/9n/2f/Z/9v/2//c/97/3//f/97/3f/e
/97/4P/h/+L/4v/l/+b/5v/o/+j/6f/p/+r/7P/t/+7/7//w//L/9P/2//X/9v/3//j/
+f/8//3//v/8//r/+P/3//j/+f/5//j/+P/4//f/9//3//b/9P/z//L/8P/w/+//7v/u
/+3/6//r/+n/6P/n/+j/5//l/+X/4v/g/97/3P/Z/9j/1//W/9n/2f/a/9v/2f/Y/9f/
1//V/9X/1P/T/9P/0//T/9P/1P/U/9T/1P/R/9L/0f/Q/87/zf/N/83/zf/N/83/zv/O
/87/zv/O/9D/z//P/8//zf/O/87/zv/M/8z/zP/M/8v/y//M/83/zP/M/8z/zP/N/83/
zf/N/87/zv/O/87/zv/O/87/z//O/8//z//O/8z/zP/M/8z/zP/M/8z/zP/M/8z/zP/M
/8v/yv/J/8f/x//G/8X/xf/G/8b/xv/G/8b/xv/G/8b/xP/E/8T/xP/B/8D/wP/A/8D/
wP/A/8H/wf/A/8D/wP+//7//vv+9/73/vf+9/73/vP+8/7v/uv+6/7r/uv+6/7r/uv+5
/7n/uv+5/7n/uf+2/7b/tv+2/7b/tv+2/7b/tf+1/7X/tf+1/7X/tf+1/7T/tP+z/7P/
tP+0/7T/tP+z/7P/s/+z/7P/s/+0/7T/tv+1/7X/tf+0/7b/tv+2/7X/tv+2/7b/tv+2
/7b/uP+4/7j/uP+5/7r/u/+8/77/vv++/77/wP/A/8D/wP/C/8L/wv/C/8D/wP/A/8D/
vf+8/7v/uv+3/7b/tf+0/7P/sv+x/7D/r/+u/63/rP+s/6z/rP+s/6r/qv+q/6r/qv+q
/6r/qv+q/6r/qv+q/6j/qP+o/6j/qv+q/6r/qv+p/6j/p/+m/6j/qP+o/6j/sf+4/7//
xv/Q/w==
         </WaveFormData>
      </LeadData>
   </Waveform>
</RestingECG>
