# Supplementary material for: Detection of Left Atrial Enlargement Using a Convolutional Neural Network-Enabled Electrocardiogram
Source: Front Cardiovasc Med. 2020 Dec 17;7:609976. doi: 10.3389/fcvm.2020.609976 (PMC7773668; doi:10.3389/fcvm.2020.609976)
Supplement: Supplementary file 2 [file Data_Sheet_2.ZIP › normal1/1802010433_9382_0000001T.XML]

<?xml version="1.0" encoding="Windows-1252"?>
<!DOCTYPE RestingECG SYSTEM "restecg.dtd">
<RestingECG>
   <PatientDemographics>
      <PatientID>1802010433</PatientID>
      <PatientAge>83</PatientAge>
      <AgeUnits>Years</AgeUnits>
      <Gender>Male</Gender>
      <PatientLastName>yeyingqian</PatientLastName>
   </PatientDemographics>
   <TestDemographics>
      <DataType>Resting</DataType>
      <Site>1</Site>
      <AcquisitionDevice>MAC55</AcquisitionDevice>
      <Status>Unconfirmed</Status>
      <Priority>Normal</Priority>
      <Location>2</Location>
      <AcquisitionTime>17:00:35</AcquisitionTime>
      <AcquisitionDate>08-07-2015</AcquisitionDate>
      <CartNumber>1</CartNumber>
      <AcquisitionSoftwareVersion>010B</AcquisitionSoftwareVersion>
      <XMLSourceVersion>MAC5000 v1.0</XMLSourceVersion>
   </TestDemographics>
   <RestingECGMeasurements>
      <VentricularRate>61</VentricularRate>
      <AtrialRate>61</AtrialRate>
      <PRInterval>194</PRInterval>
      <QRSDuration>90</QRSDuration>
      <QTInterval>418</QTInterval>
      <QTCorrected>420</QTCorrected>
      <PAxis>34</PAxis>
      <RAxis>39</RAxis>
      <TAxis>21</TAxis>
      <QRSCount>10</QRSCount>
      <QOnset>223</QOnset>
      <QOffset>268</QOffset>
      <POnset>126</POnset>
      <POffset>175</POffset>
      <TOffset>432</TOffset>
      <ECGSampleBase>500</ECGSampleBase>
      <ECGSampleExponent>0</ECGSampleExponent>
   </RestingECGMeasurements>
   <Diagnosis>
      <Modality>Resting</Modality>
         <StatementCount>3</StatementCount>
         <LabelText>12SL ��ϳ���</LabelText>
      <DiagnosisStatement>
         <StmtFlag>ENDSLINE</StmtFlag>
         <StmtText>�������</StmtText>
      </DiagnosisStatement>
      <DiagnosisStatement>
         <StmtFlag>ENDSLINE</StmtFlag>
         <StmtText>�����ҷʴ�ĵ�ѹ��׼</StmtText>
      </DiagnosisStatement>
      <DiagnosisStatement>
         <StmtFlag>ENDSLINE</StmtFlag>
         <StmtText>�쳣 ECG</StmtText>
      </DiagnosisStatement>
   </Diagnosis>
   <Waveform>
      <WaveformType>Rhythm</WaveformType>
      <WaveformStartTime>0</WaveformStartTime>
      <NumberofLeads>8</NumberofLeads>
      <SampleType>CONTINUOUS_SAMPLES</SampleType>
      <SampleBase>500</SampleBase>
      <SampleExponent>0</SampleExponent>
      <HighPassFilter>16</HighPassFilter>
      <LowPassFilter>150</LowPassFilter>
      <ACFilter>NONE</ACFilter>
      <LeadData>
         <LeadByteCountTotal>10000</LeadByteCountTotal>
         <LeadTimeOffset>0</LeadTimeOffset>
         <LeadSampleCountTotal>5000</LeadSampleCountTotal>
         <LeadAmplitudeUnitsPerBit>4.88</LeadAmplitudeUnitsPerBit>
         <LeadAmplitudeUnits>��V</LeadAmplitudeUnits>
         <LeadHighLimit>2147483647</LeadHighLimit>
         <LeadLowLimit>268435456</LeadLowLimit>
         <LeadID>I</LeadID>
         <LeadOffsetFirstSample>0</LeadOffsetFirstSample>
         <FirstSampleBaseline>0</FirstSampleBaseline>
         <LeadSampleSize>2</LeadSampleSize>
         <LeadOff>FALSE</LeadOff>
         <BaselineSway>FALSE</BaselineSway>
         <ExcessiveACNoise>FALSE</ExcessiveACNoise>
         <MuscleNoise>FALSE</MuscleNoise>
         <LeadDataCRC32>3142951426</LeadDataCRC32>
         <WaveFormData>
/v/+//7//v/8//z//P/8//7//v/+//7//f/8//v/+v/6//r/+v/6//z//P/8//z/+v/6
//r/+v/8//z//P/8//z//P/8//z//P/8//z//P/6//r/+v/6//z//P/8//z//P/8//z/
/P/+//7//v/+//z//P/8//z//P/8//z//P/8//z//P/8//z//P/8//z//P/8//z//P/6
//r/+v/6//z//P/8//z/+v/6//r/+v/6//r/+v/6//r/+v/6//r/+//8//3//v8BAAIA
AwAEAAQABAAEAAQABgAEAAMAAgAEAAQABQAHAAkACgAMAA0ADAALAAkACAAIAAgACAAI
AAIAAAD8//r/+f/4//b/9P/2//b/9v/2//X/9f/1//X/9f/1//X/9f/0//T/9P/z//H/
8f/x//H/8f/x//H/8f/v//D/8P/v//H/8f/x//H/8f/x//H/8f/v/+//8P/w//D/8P/w
//D/8P/w//D/8P/u/+7/7v/u//D/8P/w//D/8P/u//D/8f/z//f///8KABQAGAAWABQA
GQAjACkAMgBCAFkAcwCJAJgAnACQAHkAVwA0ABUA/f/w//D/8//y//H/8v/z//P/+f//
/wMABQADAP///f/5//X/9P/y//H/8P/v/+//7f/t/+3/7f/r/+v/6//s/+z/6//r/+v/
6f/o/+j/6f/p/+n/6f/p/+n/6f/p/+n/6f/p/+n/6f/p/+n/6f/p/+n/6f/p/+n/6f/p
/+n/6f/n/+f/6P/o/+j/6P/o/+j/6v/q/+v/6//p/+n/6f/p/+v/6v/q/+v/6//r/+v/
7f/t/+7/7v/v/+//8P/w//L/8P/w//D/8v/1//X/9v/3//f/+P/5//r/+//8//3//v/9
//7/AAABAAEAAQADAAQABQAHAAgACgAJAAoACgAMAA0ADQANAA8ADQAOAA4ADgARABEA
EQAQABAAEAAQAA8ADwAPAA0ADAAJAAgABwAGAAcABQAEAAMA///9//3//P/8//r/+v/5
//b/9f/0//L/8//z//L/8f/v/+//7v/t/+3/7f/t/+z/7v/u/+3/7f/r/+v/6//r/+z/
7P/s/+z/7f/t/+7/7v/r/+v/6v/o/+r/6v/q/+v/6//r/+v/6v/s/+z/7P/s/+r/6//r
/+v/6//r/+v/6//u/+7/7v/u/+z/7P/s/+z/7P/t/+3/7f/v/+//7//v/+//8P/w//D/
7v/u/+7/7v/u/+3/7f/t/+3/7f/t/+3/7//v/+//7//v/+//7//v/+3/7f/t/+3/7f/t
/+3/7P/s/+z/7P/t/+3/7P/r/+v/6f/p/+n/6f/q/+r/6v/q/+r/6v/q/+r/6P/o/+j/
6P/q/+n/6f/p/+f/5//n/+f/5//m/+b/5v/o/+j/6P/o/+b/5v/m/+b/6P/o/+j/6P/n
/+f/5v/m/+f/5//n/+f/5//l/+X/5f/m/+b/5v/l/+X/5v/m/+b/5v/m/+b/5v/o/+j/
6P/o/+b/5P/k/+T/5f/l/+X/5v/m/+b/5v/m/+b/5v/m/+b/5v/m/+b/5v/m/+b/5v/m
/+j/6P/o/+j/6//s/+3/7v/v//D/8f/y//L/8v/w/+//7v/u/+7/7//x//P/9P/2//n/
+f/5//j/+P/4//j/+P/2//L/8P/s/+r/5//m/+T/4v/i/+L/4v/k/+X/5f/l/+X/5f/l
/+X/4//i/+L/4v/h/+H/4f/h/+P/4//j/+P/4f/h/+L/4v/h/+H/4f/h/+P/4//j/+P/
4//j/+P/5P/i/+L/4v/i/+L/4v/i/+L/5P/k/+T/5P/k/+T/5P/k/+T/5P/k/+T/5//r
//P//f8IAA4ADAAKAA4AFwAjACsAOgBSAG8AiQCXAJoAkgB6AFsANwASAPX/5f/i/+T/
5f/m/+X/6P/r//H/9f/7//v/+f/3//P/7//t/+v/6P/m/+b/5v/m/+f/5//n/+f/5//l
/+X/5f/m/+b/5f/l/+X/5f/k/+T/5f/l/+X/5f/l/+X/5f/l/+X/5f/l/+X/5f/l/+X/
5f/l/+X/5f/l/+X/5f/l/+X/5f/l/+X/5v/m/+j/6P/o/+j/6P/o/+n/6f/n/+f/5//n
/+f/5v/m/+f/6f/p/+n/6//r/+z/7P/t/+3/7v/u//D/8P/w//D/8v/z//P/9P/1//f/
+P/5//r//f/+////AAD//wAAAgADAAUABQAHAAgACgALAAsADAALAAwADAAOAA8ADwAP
ABEAEQASABIAEgATABMAEwASABIAEgASABEAEQARAA8ADgAPAA4ADQAMAAkABwAGAAUA
AwABAAEAAAD+//z//P/7//z/+//6//j/9//3//b/9f/1//X/9P/z//P/8//z//L/8v/y
//H/8f/x//H/8f/x//L/8v/y//L/8v/x//H/8P/y//P/8//y//L/8v/y//P/8//z//P/
8v/y//L/8v/y//L/8//z//P/8//z//P/8//0//T/9P/0//T/9P/0//T/9P/1//X/9f/1
//X/9f/1//X/9v/2//b/+P/4//j/+P/4//f/9//3//n/+f/5//n/9//3//f/9//3//f/
9//3//n/+f/5//n/9//3//f/9v/4//j/+P/5//f/9v/1//X/9f/1//X/9f/0//T/9P/0
//b/9v/2//b/9P/0//T/9P/2//X/9f/1//X/9f/1//X/9//2//b/9v/2//b/9v/2//T/
9P/0//T/9P/0//T/9P/3//f/9v/2//X/9f/1//X/9//1//X/9f/2//b/9v/1//X/9v/2
//b/9v/2//b/9v/2//b/9v/2//j/9v/2//b/9//3//f/+P/4//j/+P/4//b/9v/2//b/
+P/4//j/+P/4//j/+P/4//j/+P/4//j/+P/4//j/+P/6//r/+v/6//3//v///wAAAQAC
AAMABAAGAAYABAADAAAAAAAAAAEAAwAFAAYACAAJAAkACQAIAAYABgAGAAYABgACAAAA
/P/8//n/+P/2//T/9P/0//T/9v/3//f/9//3//f/9//3//f/9v/2//b/9f/1//X/9f/1
//X/9f/1//P/8//0//T/9f/1//X/9f/1//X/9f/1//X/9f/1//b/9v/2//b/9v/2//b/
9v/2//T/9P/0//T/9v/2//b/9v/4//j/+P/2//f//f8JABUAHgAgAB4AHAAgACcALwA3
AEYAXAB1AIsAmQCcAJAAeABbADcAFAD7//H/9P/2//f/+v/9//7/AwAHAAsADwAPAA0A
CQAHAAMAAQD///z/+v/7//r/+f/5//n/+f/5//n/+f/5//n/+v/6//n/+f/5//v/+v/6
//v/+f/5//n/+f/5//n/+f/5//n/+f/5//n/+f/5//n/+f/5//n/+f/5//n/+f/5//n/
+//7//z//P/6//r/+v/6//r/+v/7//v/+//7//v/+//9//z//P/9//v/+//7//3///8A
AAAAAQD//wAAAAACAAIAAgACAAQABQAFAAYABwAHAAgACQAKAAsADAANAA4ADQAOABAA
EQATABMAFQAWABgAGQAZABoAGwAcABwAHgAdAB0AHQAfAB8AIAAgACAAIQAhACEAIAAg
ACAAIAAfAB0AHQAbABoAGQAYABcAFgAVABMAEgARABEADwAPAA4ADAAKAAoACQAKAAkA
CAAGAAUABQAEAAMAAwADAAIAAQADAAMAAwACAAIAAgABAAEAAQABAAEAAQAAAAAAAAAA
AAAA//////7/AAABAAEAAAAAAAAAAAABAAEAAQABAAAAAAAAAAAAAAAAAAEAAQABAAEA
AQABAAEAAgACAAIAAgACAAIAAgACAAIAAwADAAMAAwADAAMAAwABAAIAAgACAAIAAgAC
AAIABAADAAMAAwADAAMAAwADAAEAAQABAAEAAQABAAEAAQABAAEAAQABAP////////7/
AAAAAAAAAQD///7//f/9/////////////v/+//7//v/+//7//v/+//z//P/8//z//P/7
//v/+//9//3//f/9/////v/+//7//v/+//7//v/8//z//P/8//z//P/8//z//f/9//z/
/P/9//3//f/9//3/+//7//v//P/8//z/+//7//z//P/8//z//P/8//z//P/8//z//P/+
//z//P/8//3/+//7//7//P/8//z//P/8//z//P/8//z//P/8//z//P/8//z//P/+//7/
/v/+/wAAAAAAAAAAAwAEAAUABgAHAAgACQAKAAgABgAFAAQABAAEAAUABwAJAAoADAAN
AAsACwAKAAoACAAIAAgACAAGAAQAAAD+//3//P/6//j/+v/6//r/+v/5//n/+f/5//n/
+f/5//n/+P/4//j/9//3//f/9//3//f/9//3//f/9//4//j/9//3//f/9//3//f/9//3
//f/9//3//j/+P/4//j/+P/4//j/+P/4//j/+v/6//r/+v/4//j/+P/4//r/+v/4//v/
//8FABEAHAAiACIAIAAgACcAMQA1AD4AUABpAH8AkQCaAJQAgABlAEMAHgADAPn/+P/6
//v//v///wAAAwAHAA0ADwAPAA0ACwAJAAUAAQD///7//P/5//j/9//3//f/9//3//f/
9//3//f/+P/4//f/9//3//f/9v/2//f/9f/1//X/9f/1//X/9f/1//X/9f/1//X/9f/1
//X/9f/1//X/9f/1//X/9f/1//X/9f/1//b/9v/2//b/9v/2//b/9v/3//f/+f/5//n/
+f/3//b/9v/3//n/+f/5//v/+f/6//r/+//7//z//P/+//z//P/8//7/AQABAAIAAwAB
AAIAAwAEAAcACAAJAAoADQAOABAAEQASABEAEgASABIAEwATABQAFQAWABYAGAAXABcA
FwAZABsAHAAcABwAHQAdAB0AHAAaABoAGgAZABkAGQAXABYAFQAUABMAEgARAA8ADgAN
AAsACQAJAAgABwAEAAMAAQACAAEAAAD+///////+//3//f/9//z/+//9//3//f/8//r/
+v/5//n/+f/5//n/+f/6//r/+v/6//r/+f/5//j/+P/5//n/+P/4//j/+P/5//f/9//3
//b/+P/4//j/+P/4//n/+f/5//n/+f/5//n/+v/6//r/+v/6//r/+v/6//j/+f/5//n/
+f/5//n/+f/5//r/+v/6//z//P/8//z//P/7//v/+//9//3//f/9//v/+//7//v/+f/5
//n/+f/3//f/9//3//f/9//3//b/9v/2//b/9//3//b/9f/1//X/9f/1//X/9v/2//b/
9v/0//T/9P/0//T/9P/0//T/9P/z//P/8//z//P/8//z//P/8v/y//L/8v/y//L/8v/w
//D/8P/w//D/8P/w//D/8f/x//D/8P/x//H/8f/x//P/8f/x//H/8f/w/+//7f/v//D/
8P/w//D/8P/w//D/8P/w//D/8P/w/+7/7v/u/+//8f/v/+7/8P/w//D/8P/w//D/8P/w
//H/8v/z//T/9v/4//r//P/6//r/+P/3//j/+P/4//n/+v/7//v//P/////////+/wAA
AAAAAAAAAgD+//z/+P/1//H/7//s/+z/7P/s/+z/7P/t/+3/7f/t/+3/7f/t/+3/7P/s
/+z/6f/p/+n/6f/r/+v/6//r/+v/6//s/+z/6f/p/+n/6f/p/+n/6f/p/+n/6f/p/+r/
6P/o/+j/6P/q/+r/6v/q/+j/6P/o/+j/6v/q/+r/6v/s/+r/6v/q/+n/6//t//P//P8I
ABIAEgASABMAHQAlAC4APABRAGsAhQCYAKQAoACPAHMATAAnAAcA8v/q/+3/7P/r/+z/
7//v//H/9f/7//v/+//7//v/9f/x//D/7v/t/+z/6//r/+n/6f/p/+n/5//n/+f/6P/o
/+f/5//n/+f/5v/m/+f/5//n/+f/5//n/+f/5//n/+f/5//n/+f/5//n/+f/5//l/+X/
5f/l/+X/5f/l/+X/5f/l/+b/5v/m/+b/5v/m/+j/6P/p/+n/6f/p/+n/6f/p/+j/6P/p
/+n/6f/p/+v/6//s/+z/7f/t/+7/7v/w//L/8v/y//T/8//z//T/9f/1//b/9//4//v/
/P/9//7///8AAAIAAwAHAAcACQAKAAoACwALAAwADQAOAA4AEAATABMAEwAVABMAFAAU
ABQAFQAVABUAFAAWABYAFgAVABUAFQATABIADwAOAA0ADAALAAkACAAHAAUAAwADAAIA
AAD+//7//f/8//v/+v/4//f/9//2//X/9f/1//T/8//z//P/8//y//L/8v/x//H/8//z
//P/8//y//L/8v/y//L/8f/x//D/8P/x//H/8P/y//L/8v/z//P/8//z//L/8v/y//L/
8v/w//H/8f/x//P/8//z//P/9P/0//T/9P/2//b/9v/2//T/9f/1//X/9f/1//X/9f/1
//b/9v/2//b/9v/2//b/+P/3//f/9//3//f/9//3//f/9//3//f/9//3//f/9//3//f/
9//3//f/9//3//b/9v/2//b/9//3//b/9f/1//X/9f/1//X/9P/0//T/9P/0//T/9P/0
//T/9P/0//T/9v/1//X/9f/z//P/8//z//P/8v/y//L/8v/y//L/8v/y//L/8v/y//L/
8v/y//L/8//z//L/8v/z//P/8//z//H/7//v/+//8v/y//L/8f/x//L/8v/y//L/8v/y
//L/8v/y//L/8v/0//L/8v/y//P/8//z//T/8v/y//L/8v/0//T/9P/0//b/9v/2//b/
9//4//n/+v/7//z//f/+//7//v/8//v/+v/6//r/+////wEAAgAEAAUABQAFAAQABgAG
AAYABgADAP7/+//2//T/8f/w/+7/7v/u/+7/7v/u/+//7//v/+3/7f/t/+3/7f/s/+z/
7P/t/+3/7f/t/+3/7f/t/+3/7f/t/+7/7v/t/+3/7f/t/+3/7f/t/+3/7f/t/+3/7v/u
/+7/7v/u/+7/7v/u/+7/8P/w//D/8P/w//D/8P/w//D/8P/w//D/8//3////CwAWABoA
GAAYABwAJwAxADsASgBkAH8AlwCjAKgAnACCAGMAQQAeAP//8f/w//D/8f/y//P/9P/3
//3/AwAHAAcABQADAAEA/f/5//f/9v/2//X/9P/z//P/8//z//P/8//z//P/8//0//L/
8f/x//H/8//y//L/8//z//P/8//z//H/8f/x//H/8f/x//H/8f/z//P/8//z//P/8//z
//P/8//z//P/8//z//P/9P/0//T/9P/0//T/9v/2//f/9//1//X/9f/1//f/9v/2//f/
9//3//f/+f/5//r/+v/7//v//P/8//7/AAAAAAAAAgADAAMABAAFAAcACAAJAAoACQAK
AAsADAANAA4AEAARABMAEwAVABYAFgAXABcAGAAZABoAGgAcABsAGwAbAB0AHQAeAB4A
HgAfAB8AHwAeAB4AHgAeAB0AHQAdABsAGgAZABgAFwAWABUAEwASABEADwANAA0ADAAM
AAoACgAJAAgABwAGAAQABQAFAAQAAwABAAEAAAD//wEAAQABAAAAAAAAAP//////////
/////wAAAAAAAAAAAAD//////v/+///////+//7//v/+/////////////v/+//7//v/+
//z//f/9//3///////////8AAAAAAAAAAP7//v/+//7/AAABAAEAAQABAAEAAQABAAEA
AgACAAIAAgACAAIAAgACAAEAAQABAAMAAwADAAMAAwADAAMAAwADAAMAAwADAAEAAQAB
AAEAAQABAAEAAAAAAAAAAAABAAEAAAD/////AQABAAEAAQAAAAAAAAAAAP7//v/+//7/
/v/+//7//v8AAP////////3//f/9//3//f/8//z//P/+//7//v/+//z//P/8//z//v/+
//7//v/9//3//P/8//3//f/9//3//f/7//v/+//+//7//v/9//3//v/+//7//v/+//7/
/v/8//z//P/8//7//P/8//z//////////v/8//z//P/8//7//v/+//7/AAAAAAAAAAAC
AAIAAgACAAMABAAFAAYABwAIAAkACgAIAAYABQAEAAYABgAHAAkACwAMAA4ADwANAA0A
DAAMAAwADAAMAAwACAAGAAIAAAD9//z/+v/4//j/+P/4//j/+//7//v/+//7//v/+//7
//j/+P/4//f/+f/5//n/+f/4//f/9v/1//f/+P/4//f/9//3//f/9//3//f/9//3//f/
9//4//j/+P/4//j/+P/4//j/+P/4//j/+P/4//j/+P/4//j/+P/6//r/+v/7/wEABwAT
AB4AJAAiAB4AIAApADEAOQBEAFgAcQCHAJUAmgCQAHoAYQA9ABgA/f/z//T/9v/3//j/
+//+////BQALAA8ADwANAAsABwADAAEA///+//z/+//6//n/+f/5//n/+f/5//n/+f/5
//r/+v/5//n/+f/5//j/+P/5//n/+f/5//n/9//3//f/9//3//f/9//3//f/9//3//f/
9//3//f/9//3//f/9//3//f/9//4//j/+P/4//j/+P/4//j/+f/5//n/+f/5//n/+f/4
//j/+f/5//n/+f/7//n/+v/6//v//f/+//7/AAD+//7//v8AAAEAAQACAAMABQAGAAcA
CAAJAAoACwAMAA0ADgAQABEAEQARABMAFAAWABcAFwAYABkAGgAaABwAGwAbABsAHQAd
AB4AHgAeAB0AHQAdABwAHgAeAB4AHQAdAB0AGwAaABcAFgAVABQAEwARABAADwANAAsA
CwAKAAoACAAIAAcABgAFAAQAAgADAAMAAgABAAEAAQAAAP///////////v8AAAAA////
//3//f/9//3//v/+//7//v8AAP/////+//z//f/9//z//P/8//z//f/9//3//f/8//z/
/P/8//z//P/9//3//f/9//3//f/9//7//v/+//7//v/+//7//v/+////////////////
//////8AAAAAAAAAAAAAAAAAAAAA////////////////////////////////////////
///////////////////+//7//v/+///////+//3//f/9//3//f/9//z//P/8//z//P/8
//z//P/8//z//P/8//z/+//7//v/+//7//v/+//7//r/+v/6//r/+v/6//r/+v/6//r/
+v/6//r/+v/6//v/+//6//r/+f/5//n/+f/7//n/+f/5//r/+v/6//n/+f/6//r/+v/6
//r/+v/6//j/+P/4//j/+v/4//j/+P/5//n/+f/6//r/+v/6//r/+P/4//j/+P/6//r/
+v/6//v//P/9//7///8AAAEAAgAEAAQABAAEAAYABAADAAIAAAAAAAEAAwAHAAgACgAL
AAsACwAKAAoACAAIAAgACAAEAAIA/v/8//n/+P/2//T/9P/0//T/9P/1//X/9f/1//X/
9f/1//X/9P/0//T/8//z//P/8//z//P/8//z//P/8//0//T/8//z//P/8//z//P/8//z
//P/8//z//T/9P/y//L/8v/y//T/9P/0//T/9P/0//T/9P/0//T/9P/0//L/8v/0//X/
9//5/wEADAAYAB4AHgAaAB0AIwArADAAOgBPAGcAfQCMAJAAiAB1AFkAOgAVAPf/7P/u
//H/9P/3//j/+f/7/wEABwAJAAkACQAHAAMA///9//r/+v/3//b/9f/1//X/9f/1//X/
9f/1//X/9v/2//X/9f/1//X/9P/0//X/8//z//P/8//z//P/8//z//P/8//z//P/8//z
//P/8//z//P/8//z//X/9f/1//X/8//z//T/9P/y//L/8v/y//T/9P/1//X/9f/1//X/
9f/1//T/9P/1//X/9f/1//f/9//4//j/+f/5//r/+v/8//z//P/8//7//////wAAAQAB
AAIAAwAEAAUABgAHAAgABwAIAAoACwAPAA8AEQASABAAEQARABIAEwAUABQAFgAXABcA
FwAZABkAGgAaABoAGwAbABsAGgAcABwAHAAbABsAGwAZABgAFwAWABUAFAARAA8ADgAN
AA0ACwALAAoACgAIAAgABwAEAAMAAgAAAAEAAQAAAP////////7//f/9//3//f/8//r/
+v/5//n/+//7//v/+//8//z//P/8//z/+//7//r/+v/7//v/+v/6//r/+v/7//v/+//7
//r/+v/6//r/+v/4//n/+f/5//v/+//7//v//P/8//z//P/6//r/+v/6//z//f/9//3/
+//7//v/+//9//7//v/+//7//v/+//7//v/9//3//f/9//3//f/9//3//f/9//3//f/9
//3//f/7//v/+//7//v/+//7//r/+v/6//r/+//7//r/+f/5//n/+f/5//n/+P/4//j/
+P/2//b/9v/2//b/9v/2//b/9P/z//P/8//1//X/9f/1//f/9v/2//b/9P/0//T/9P/0
//T/9P/0//L/8v/y//L/9f/1//T/9P/z//P/8//z//X/8//z//P/9P/0//T/8//x//L/
8v/y//T/9P/0//T/8v/y//L/8v/0//L/8v/y//P/8f/z//T/8v/y//L/8v/y//L/8v/y
//P/9P/1//b/+P/4//j/+P/5//r/+//8//7//v/+//7//P/7//r/+v/8//3///8BAAIA
BAAFAAUAAwACAAIAAgAAAAAAAAD8//r/9v/0//H/8f/w/+//8P/u/+7/7v/v/+//7//v
/+//7f/t/+3/7P/s/+z/6//r/+v/6//r/+v/6//r/+v/6//s/+z/6//r/+v/6//r/+v/
6//r/+v/6//p/+r/6v/q/+r/6v/q/+r/7P/s/+z/7P/q/+r/6v/q/+r/6v/q/+r/6v/q
/+3/8f/1//3/BgAOABQAEgAUABkAIQArADIARABdAHcAiwCaAJoAjAB1AFMALgALAPP/
6v/q/+3/7P/t/+7/7//x//f//f/////////9//n/8//v/+z/6v/r/+r/6f/p/+f/5//n
/+f/5//n/+f/6P/m/+X/5f/l/+X/5P/k/+X/5f/l/+X/5f/l/+X/5f/l/+X/5f/l/+X/
5f/l/+X/5f/l/+X/5f/l/+X/5f/l/+X/4//j/+T/5P/m/+b/5v/m/+b/5v/n/+f/5f/l
/+X/5f/n/+b/5v/n/+f/5//n/+n/6f/q/+r/6//r/+z/7P/u/+7/7v/u//D/7//v//D/
8f/z//T/9f/2//f/+P/5//r/+//8//7///8DAAMABQAGAAYABwAHAAgACQAKAAoADAAL
AAsACwANAA8AEAAQABAAEQARABEAEAAQABAAEAAPAA8ADwANAAwACQAIAAcABgAFAAMA
AgABAP///f/9//z/+v/4//j/9//2//X/9P/y//P/8//y//H/7//v/+7/7f/t/+3/7f/s
/+3/7v/u/+//7v/t/+z/6//q/+r/6v/q/+v/6//s/+z/6v/r/+v/6v/q/+r/6v/r/+v/
6//r/+r/6v/q/+r/6v/q/+v/6//r/+3/7f/t/+3/7P/s/+z/7P/s/+z/7P/s/+z/7f/t
/+3/7//v/+//7//t/+7/7v/u/+z/7P/s/+z/7v/t/+3/7f/t/+3/7f/t/+3/7f/t/+3/
7f/t/+3/7f/t/+3/7f/t/+3/7f/t/+z/7P/s/+z/7f/t/+z/6//r/+v/6//r/+v/6v/q
/+r/6v/q/+r/6v/q/+r/6v/q/+r/6v/p/+n/6f/p/+n/6f/p/+n/6P/o/+j/6P/o/+j/
6P/o/+j/6P/o/+j/6P/o/+j/5//n/+b/5v/l/+X/5f/l/+f/5f/l/+X/5v/m/+b/5f/j
/+T/5P/k/+b/5v/m/+b/5v/m/+b/5v/o/+b/5v/m/+f/5//n/+b/5v/m/+b/5v/m/+b/
5v/m/+f/6P/p/+r/7f/u/+//8P/y//L/8v/y//L/8P/v/+7/7v/u/+//8f/z//T/9v/3
//j/+f/5//r/+v/6//r/+v/2//T/8P/u/+n/6P/m/+T/5P/k/+T/5P/l/+X/5f/l/+f/
5//n/+f/5v/m/+b/5f/j/+P/4//j/+P/4//j/+P/4//k/+T/4//l/+X/5f/l/+P/4//j
/+P/5f/l/+b/5v/k/+T/5P/k/+b/5v/m/+b/5v/m/+b/5v/o/+j/6P/o/+j/6P/o/+n/
7f/x//3/CAAQABIAEAAQABkAIwAtADoAUgBtAIcAlwCgAJwAigBvAE0AKAADAO3/5v/m
/+X/5v/p/+r/6//v//X//f//////+//5//X/8f/v/+z/7P/r/+r/6f/p/+n/6f/p/+n/
6f/p/+n/6v/q/+n/6f/p/+n/6P/o/+n/6f/p/+n/6f/p/+n/6f/p/+n/6f/p/+n/5//n
/+f/5//n/+f/5//n/+f/5//n/+f/5//n/+j/6P/q/+r/6v/q/+r/6v/r/+v/7f/t/+3/
7f/t/+z/7P/t/+3/7f/t/+//7f/u/+7/7//v//D/8P/y//L/8v/y//T/9//3//j/+f/7
//z//f/+////AAABAAIAAwAEAAYABwAJAAkACwAMAA4ADwAPABAAEQASABIAFAATABMA
EwAVABcAGAAYABgAGQAZABkAGAAYABgAGAAXABUAFQATABIAEQAQAA8ADgAPAA0ADAAL
AAgABQAEAAIAAgAAAAAA///+//3//P/6//v/+//6//n/9//3//b/9f/3//f/9//2//b/
9v/1//X/9//3//f/9//2//b/9v/2//b/9f/1//T/9v/3//f/9v/2//b/9v/3//f/9//3
//b/9v/2//b/9v/0//X/9f/1//f/9//3//f/+P/4//j/+P/2//b/9v/2//b/9//3//f/
9//3//f/9//3//j/+P/4//j/+P/4//j/+v/5//n/+f/5//n/+f/5//n/+f/5//n/+f/5
//n/+f/5//n/+f/5//n/+f/5//j/9v/2//b/9//3//b/9f/1//f/9//3//f/+P/4//j/
+P/2//b/9v/2//b/9v/2//b/9P/z//P/8//1//X/9f/1//X/9P/0//T/8v/y//L/8v/0
//T/9P/0//L/8v/y//L/9f/1//T/9P/z//P/8//z//P/8f/x//H/9P/0//T/8//x//L/
8v/y//L/8v/y//L/8v/y//L/8v/0//L/8v/y//P/8//z//L/8v/y//L/8v/y//L/8v/y
//L/8v/y//L/9P/0//T/9P/0//T/9P/0//b/9v/2//b/9//4//n/+v/8//z//P/8//3/
/v///w==
         </WaveFormData>
      </LeadData>
      <LeadData>
         <LeadByteCountTotal>10000</LeadByteCountTotal>
         <LeadTimeOffset>0</LeadTimeOffset>
         <LeadSampleCountTotal>5000</LeadSampleCountTotal>
         <LeadAmplitudeUnitsPerBit>4.88</LeadAmplitudeUnitsPerBit>
         <LeadAmplitudeUnits>��V</LeadAmplitudeUnits>
         <LeadHighLimit>2147483647</LeadHighLimit>
         <LeadLowLimit>268435456</LeadLowLimit>
         <LeadID>II</LeadID>
         <LeadOffsetFirstSample>0</LeadOffsetFirstSample>
         <FirstSampleBaseline>0</FirstSampleBaseline>
         <LeadSampleSize>2</LeadSampleSize>
         <LeadOff>FALSE</LeadOff>
         <BaselineSway>FALSE</BaselineSway>
         <ExcessiveACNoise>FALSE</ExcessiveACNoise>
         <MuscleNoise>FALSE</MuscleNoise>
         <LeadDataCRC32>1717723169</LeadDataCRC32>
         <WaveFormData>
9P/0//T/9P/y//L/8v/y//T/9P/0//T/9P/0//T/9P/y//L/8v/y//T/9P/0//T/9P/0
//T/9P/0//T/9P/0//b/9v/2//b/9v/2//b/9v/0//T/9P/0//b/9v/2//b/9v/2//b/
9v/2//b/9v/2//b/9v/2//b/9v/2//b/9v/4//j/+P/4//j/+P/4//j/+P/4//j/+P/2
//b/9v/2//j/+P/4//j/+P/4//j/+P/4//j/+P/4//r/+v/6//r/+P/4//j/+P/6//r/
+v/6//z//P/8//z//v/+//7///8BAAIAAgAEAAQABAAFAAYABgAGAAYABQAHAAcACAAI
AAcABgAEAAMABQAEAAQABAACAAAA///8//n/9//1//P/9//3//b/9v/0//T/9P/0//T/
9P/z//P/9f/1//X/9f/1//X/9v/2//b/9v/1//X/9f/1//X/9f/1//X/9f/1//P/8//z
//P/8//z//P/8//z//P/8//z//P/8//z//P/9f/1//f/9//3//n/9//4//3/BAAJABUA
JgA4AEcAYgCBAJcAqgC5AMEAwAC1AKIAjAByAFMAMwAZAAIA9f/z//X/9P/y//L/9P/1
//f/+P/4//n/+f/4//b/9f/3//r/+v/5//j/+P/4//j/+f/3//f/9//3//n/+f/5//n/
+P/2//X/9f/3//f/9//3//f/9//3//f/9//3//f/9//5//n/+f/5//n/+f/5//n/+f/5
//n/+f/5//n/+v/6//j/+P/5//n/+f/6//z//f/7//v/+//8//z//P/8//7//v/9//3/
/f/+////AAAAAP7/AAAAAAEAAwADAAMABAAFAAYABgAGAAcABwAHAAkACAAIAAkACgAM
AA0ADgAPAA4ADwAPABAAEQARABEAEwAVABUAFQAVABQAEwATABIAFAAUABQAEwATABMA
EwATABEAEAAQABAADwAOAA0ADAALAAoACQAJAAoACQAIAAcABgAEAAQABAADAAIAAQAB
AP7//f/9//v//P/8//z//P/6//n/+f/4//r/+v/6//r/+v/6//r/+v/6//n/+f/5//f/
9//3//f/9//3//f/+P/4//f/9v/1//X/9f/1//X/9v/3//f/+P/3//f/9//3//n/+f/6
//r/+f/4//f/9v/4//j/+P/4//j/+P/4//f/9//3//n/+f/5//r//P/9//r/+v/6//r/
+v/6//v//P/6//r/+f/5//n/+f/6//r//P/8//z//P/6//r/+v/6//r/+v/6//r/+v/6
//r/+v/4//j/+P/4//r/+v/6//r/9//3//f/9//3//f/9//3//f/9v/2//f/+f/4//j/
+P/4//j/+P/4//b/9v/1//X/9//3//f/+P/2//b/9v/2//b/9v/2//b/+P/3//b/9v/2
//b/9v/2//f/9//2//b/9v/2//b/9//2//X/8//y//P/9P/1//b/9P/0//T/9P/2//b/
9v/2//T/9P/0//T/9v/0//L/9P/0//T/9P/0//b/9v/2//b/9P/0//T/9P/0//T/9P/0
//b/9v/2//b/9v/2//b/9v/2//b/9v/2//j/+P/4//j/9//5//r/+v/8//7//v///wAA
AAAAAAAAAQABAAEAAgAAAAAAAAD//wEAAQAAAAAA///+//v/+f/3//X/9P/z//H/8//z
//L/8P/w//D/8P/w//D/8P/v/+//7//v/+//7//v/+//8P/w//D/8P/v/+3/7f/t/+3/
7//v/+//7//t/+3/7f/t/+3/7f/t/+3/7//v/+//7//v/+//7//v/+//8f/x/+//8f/z
//P/8//0//n/AAAJABcAJgA4AE8AaAB/AJUApACrAK0AqACXAIAAbABSADcAGwADAPb/
7//t/+3/7v/w/+7/7v/v//H/8v/y//H/8f/y//L/8f/x//L/8v/x//D/8P/w//D/8f/x
//H/8f/x//H/8f/x//H/7//u/+7/7//x//H/8f/x//P/8//z//P/8f/x//H/8f/x//H/
8f/x/+//7//v/+//8f/x//H/8f/x//H/8v/y//D/8P/x//H/8f/y//T/9f/z//P/8//0
//L/8v/y//T/9v/1//X/9f/2//f/+P/4//b/+P/4//n/+//7//v//P/9//7//v/+//3/
/f/9////AgACAAMABAAEAAUABgAHAAgACQAJAAoACwALAAsADQALAAsACwALAA0ADQAO
AA4ADgAOAA4ADQALAAsACwALAA0ADAAMAAwACQAIAAcABgAHAAYABQAFAAIAAQAAAP//
/v/8//z//P/5//j/9//3//f/9//4//f/9P/0//T/9P/2//X/9f/0//L/8v/y//L/8v/y
//L/8v/0//P/8//z//H/8f/x//H/8f/x//H/8v/z//P/8//z//H/8f/x//H/8f/x//D/
8P/x//H/8f/x//H/8f/y//L/8P/w//D/8P/y//L/8v/y//L/8v/y//H/8f/x//P/8//y
//L/8//z//L/8v/y//L/8v/y//P/9P/0//T/8//z//P/8//0//T/9P/0//T/9P/0//T/
9P/0//T/9P/0//T/9P/0//T/9P/0//T/9P/0//L/8v/y//L/8f/x//H/8f/x//H/8f/x
//P/8v/y//P/8//y//L/8v/y//L/8v/y//L/8v/x//H/8//z//P/9P/y//L/8v/y//L/
8v/y//L/8v/x//D/8P/y//L/8v/y//H/8f/w//D/8v/y//L/8//z//P/8v/y//L/8v/y
//L/8P/w//D/8P/y//L/8v/y//L/8v/y//L/8v/w//D/8v/y//L/8v/y//D/8P/w//D/
8f/y//P/9P/y//L/8v/y//L/8v/y//L/8v/y//L/8v/y//L/8v/y//T/9P/0//T/9f/2
//f/+P/4//j/+P/4//n/+//8//z//f/+//3//f8AAAAAAAAAAAEAAQABAAIAAgACAAIA
AQD//////v/+//7//v/8//v/+v/3//X/8//v//H/8f/w//D/8P/w//D/8P/w//D/7//v
/+//7//v/+//7//v//D/8P/w//D/7//x//H/8f/x/+//7//v/+//8f/x//H/8f/v/+//
7//v/+//7//v/+//8P/x//L/8//x//P/8//z//H/8f/z//f/+v///wQADwAfAC4AQABZ
AHgAkwCnALYAwwDFAMAArQCUAH4AXgA9ACMADwD+//f/9f/1//L/8v/y//T/9f/z//T/
9v/3//X/9v/2//X/8//0//T/8//y//L/8v/y//P/8//z//P/8//z//P/8//z//X/9P/0
//X/8//z//P/8//1//X/9f/1//X/9f/1//X/9f/1//X/9f/z//P/8//z//X/9f/1//X/
9f/1//b/9v/2//b/9//3//b/9v/3//f/9//3//f/+P/4//j/+P/6//j/9//3//f/+v/7
//z//P/6//z//P/9//3//f/9//7///8AAAAAAAADAAMAAwAFAAQABAAFAAYABgAHAAgA
CQAKAAsACwAMAA8ADwAPABEAEQARABEAEQARABEAEgASABAAEAAQAA8AEQARABEAEQAP
AA4ADgAOAA0ADAALAAoACQAIAAcABwAGAAUABAADAAIAAAAAAAAA/f/8//v/+//8//v/
+//5//b/9v/2//b/+P/3//f/9v/2//b/9v/2//b/9v/2//b/9P/z//P/8//1//X/9f/1
//P/8//z//T/8//z//P/8//y//P/9P/1//X/9f/0//T/9f/1//X/9f/1//X/9v/2//X/
9P/z//L/9P/0//T/9P/0//T/9P/z//P/8//1//X/9P/0//X/9f/0//T/9P/0//b/9v/3
//j/9v/2//X/9f/3//f/+P/4//j/+P/4//j/9v/2//b/9v/4//j/+P/4//b/9v/2//b/
9v/2//b/9v/0//T/9P/0//X/9f/1//X/9f/1//X/9f/1//T/9P/1//P/8v/y//L/9P/0
//T/9P/0//T/8//z//P/8//z//T/9P/0//T/9P/0//T/9P/0//T/8//y//L/8v/y//L/
8v/1//X/9P/0//L/8v/y//P/8//z//L/8v/y//L/8v/y//T/9P/0//T/9P/0//T/9P/0
//T/9P/0//T/8P/w//T/9P/0//T/9P/y//L/8v/y//L/8v/y//L/8v/y//L/8v/0//T/
9P/0//T/9P/0//T/9v/2//b/9v/3//j/+f/6//r/+v/6//v/+//8//z//v8AAAAAAQAC
AAIAAgACAAEAAQABAAIAAgACAAIAAQABAAEAAAAAAAAAAAD+//3/+v/1//P/8f/v//P/
8//y//L/8v/y//L/8v/y//L/8f/x//H/8f/x//H/7//v//D/8P/w//D/7//v/+//7//v
/+//7//v/+//7//x//H/8f/x//H/8f/x//H/8f/x//H/8f/x//H/8f/x//P/7//v//P/
8//x//X/+v/9/wIADQAbAC4AQgBXAHQAkQCpALoAywDRAMYAuQCmAIwAbABLAC0AEwAA
APX/8//z//L/8v/y//T/9f/z//L/9P/1//P/9P/0//H/8f/y//L/8f/w//D/8P/w//H/
8f/x//H/8f/x//H/8f/x//P/8v/y//P/8//z//P/8//z//P/8//z//P/8//z//P/8//z
//P/8//z//P/8//z//P/8//z//P/8//z//T/9P/2//b/9//3//T/9P/1//X/9//3//f/
+P/2//b/9v/4//r/+f/5//n/+v/7//z//P/8//7//v////7//f/8//z//v8AAAEAAgAB
AAEAAQADAAYABgAHAAgACAAJAAoACwAMAA0ADQAOAA8ADwAPABEAEQARABEAEQAPAA8A
EAAQABIAEgASABEAEQARABEAEQARABAAEAAQAA0ADAALAAoACQAIAAcABwAGAAUABAAD
AAIAAAAAAAAA///+//3//f/8//v/+//5//j/+P/4//j/+P/3//f/9v/4//j/+P/4//f/
9v/1//T/9v/1//X/9f/1//X/9f/1//H/8f/x//L/8//z//P/8//z//P/8//z//P/8//y
//L/8//z//P/8//z//P/9P/0//T/9P/0//T/9P/0//T/9P/0//T/9P/z//P/8//1//X/
9P/0//X/9f/2//b/9v/2//T/9P/1//b/9v/2//X/9f/1//X/9v/2//b/9v/2//b/9v/2
//b/9v/0//T/9P/0//b/9v/2//b/9v/2//b/9v/0//T/9P/0//P/8//z//P/9P/1//b/
9//1//T/9P/1//X/9P/0//T/9v/2//b/9v/0//T/8//z//X/9f/1//b/9P/0//T/9P/0
//T/9P/0//T/8//y//L/9P/0//T/9P/z//P/8v/y//L/8v/y//P/8//z//L/8v/0//T/
9P/0//L/8v/y//L/9P/0//T/9P/z//L/8f/w//T/9v/0//L/8v/y//L/8v/y//L/8v/y
//T/9P/0//T/9v/2//b/9v/2//b/9v/2//f/+f/6//r//P/+//7///8AAAAAAAAAAAEA
AQABAAIAAgACAAIAAQD//////v/+//7//v/8//v/+f/3//b/9f/x//P/8//y//L/8v/y
//L/8P/w//D/7//x//H/8f/x//H/8f/x//L/8v/y//L/8f/x//H/8f/x/+//7//v/+//
8f/x//H/8f/x//H/8f/x/+//7//v/+//8f/x//H/8f/x//H/7//z//X/8//x//P/9v/3
//z/AwALABgAJgA1AEoAZQB/AJAAmwClAKoApQCWAIQAcABXADcAGQAEAPX/7f/t/+7/
8P/w//D/8f/x//D/8P/x//P/9P/0//P/8//y//L/8f/w//D/8P/w//H/8f/x//H/8f/x
//H/8f/x//P/8v/y//P/8//z//P/8//z//P/8//z//H/8f/x//H/8f/x//H/8f/z//P/
8//z//P/8//z//P/8//z//T/9P/y//L/8//z//T/9P/1//X/9f/1//X/9v/0//T/9P/2
//T/8//z//P/9P/1//b/9v/2//j/+P/5//n/+f/5//r/+//8//z//P////////8BAAIA
AgADAAQAAgADAAQABQAIAAkACQAKAAkACQAJAAsACwALAAsACwANAA0ADgAOAA4ADgAO
AA0ADQANAA0ADQALAAoACgAKAAsACgAJAAgABwAGAAUABQACAAEAAAD//wAA/v/+//7/
+//6//n/+f/6//n/+f/3//b/9v/2//b/9v/1//X/9P/0//T/9P/0//T/9P/0//T/9P/z
//P/8//z//P/8//z//H/8f/x//L/8//z//P/8//x//H/8f/x//H/8f/w//D/8f/x//H/
8f/x//H/8v/y//L/8v/y//L/8v/y//L/8v/0//T/9P/z//P/8//1//X/8v/y//P/8//y
//L/8v/y//L/8v/z//T/9v/2//X/9f/1//X/9v/2//T/9P/0//T/9v/2//b/9v/0//T/
9P/0//T/9P/0//T/9v/2//b/9v/0//T/9P/0//P/8//z//P/8//z//P/8//z//L/8v/z
//P/8v/y//L/9P/0//T/9P/0//T/8//z//H/8f/x//L/8v/y//L/8v/y//L/8v/y//T/
8//y//L/8v/y//L/8v/x//H/8P/w//D/8P/w//H/8//z//L/8v/y//L/8v/y//L/8v/y
//L/8v/y//L/8v/y//L/8v/y//D/8v/0//L/8P/w//D/8P/y//L/8v/y//L/8v/y//L/
8v/y//L/8v/z//T/9f/2//T/9P/0//T/9f/3//j/+P/8//7//v////7//v/+//7/////
////AAD+//7//v/9//3//f/8//z/+v/6//j/9//2//P/8f/v/+3/7//v/+7/7v/u/+7/
7v/w//D/8P/v/+3/7f/t/+3/7f/t/+3/7v/u/+7/7v/t/+3/7f/t/+3/7f/t/+3/7f/t
/+3/7f/t/+3/7f/t/+3/7//v/+//7//t/+3/7f/t/+//7//v/+//8f/x//H/9f/4//v/
AgANABkAKAA6AFEAagCBAJMAogCtALEAqACZAIQAcABYADkAGwAFAPj/8//x//H/8v/y
//D/8P/z//P/8v/0//X/8//y//L/8f/z//T/9P/z//L/8v/y//L/8//z//P/8//z//P/
8//z//P/8f/w//D/8f/z//P/8//z//P/8//z//P/8//z//P/8//z//P/8//z//X/9f/1
//X/8//z//P/8//1//X/9v/2//T/9P/1//X/9v/2//f/9//3//f/9//4//j/+P/4//r/
+P/3//f/9//4//n/+v/6//j/+v/6//v//f/9//3//v///wAAAAAAAAMAAwADAAUABAAE
AAUABgAIAAkACgALAAwADQANAA4ADwAPAA8AEQAPAA8ADwAPAA8ADwAQABAAEAAQABAA
DwARABEAEQARAA8ADgAOAA4ADQAMAAsACgALAAoACQAJAAgABwAGAAUAAgAAAAAAAAD/
//7//f/9//7//f/9//v/+v/6//r/+v/4//f/9//2//j/+P/4//j/9v/2//b/9v/2//X/
9f/1//f/9//3//f/9f/1//X/9v/1//X/9f/1//X/9f/1//X/9f/1//T/9P/z//P/8//z
//P/8//0//T/9v/2//b/9v/0//T/9P/0//T/9P/0//P/9f/1//f/9//2//b/9//3//T/
9P/0//T/9P/0//X/9v/4//j/9//3//f/9//4//j/+P/4//j/+P/4//j/+P/4//j/+P/4
//j/+P/4//j/+P/2//b/9v/2//j/+P/4//j/9//3//f/9//3//f/9//3//f/9v/2//f/
9//2//b/9v/2//b/9v/2//b/9v/1//X/8//z//P/9P/2//b/9v/2//b/9v/2//b/9v/1
//T/9P/2//b/9v/2//X/9f/0//T/9v/2//b/9//3//f/9v/2//b/9v/2//b/9v/2//b/
9v/2//b/9v/2//T/9P/0//T/9v/2//b/9P/0//T/9P/0//b/9v/2//b/9v/2//b/9v/2
//b/9v/2//j/+P/4//j/+f/6//v//P/8//z//P/9//3//v/+/wAAAgACAAMABAAEAAQA
BAADAAMAAwAEAAQABAAEAAMAAwABAAAAAAAAAAAA/v/9//r/+f/3//X/8//z//P/8v/y
//L/8v/y//L/9P/0//P/8//x//H/8f/x//H/8f/y//L/8v/y//H/8f/x//H/8f/x//H/
8f/x//H/8f/x//H/8f/x//H/8f/x//P/8//z//P/8//z//P/8//z//P/8//z//X/9f/1
//r///8EAA0AHQAuAEIAWQB0AI8ApwC2AMMAyQDCALMAoACGAGgASQArABEAAAD1//P/
8//2//b/9P/0//f/9f/0//b/9f/1//b/9v/1//P/9P/0//P/8v/y//L/8v/z//P/8//z
//P/8//z//P/8//z//L/8v/z//P/8//z//P/8//z//P/8//z//P/8//z//P/8//z//P/
9f/1//X/9f/1//X/9f/1//P/8//0//T/9P/0//X/9f/0//T/9f/1//X/9f/1//b/9v/2
//b/+P/4//f/9//3//j/+f/6//r/+v/8//z//f/9//3//f/+////AAAAAAAAAQABAAEA
AwAEAAQABQAGAAYABwAIAAkACgALAAsADAANAA0ADQAPAA8ADwAPAA8ADwAPABAAEAAS
ABIAEgARABEAEQARABEAEQAQABAAEAAPAA4ADQAMAAkACAAHAAcABgAFAAQAAwACAAAA
AAAAAP///v/9//3//P/7//v/+f/4//j/+P/4//j/9//3//b/9v/2//b/9v/2//b/9v/2
//b/9f/1//X/9f/1//X/9f/z//P/8//0//X/9f/1//X/8//z//P/8//z//P/8v/y//P/
8//z//P/8//z//T/9P/0//T/9P/0//L/8v/y//L/9P/0//T/8//z//P/9f/1//T/9P/1
//X/9P/0//T/9P/2//b/9//4//b/9v/1//X/9f/1//b/9v/0//T/9P/0//b/9v/2//b/
9v/2//b/9v/2//b/9v/2//b/9v/2//b/9P/0//T/9P/1//X/9f/1//X/9f/1//X/9f/0
//T/9f/1//T/9P/0//T/9P/0//T/8v/y//H/8f/z//P/8//0//L/8v/y//L/8v/y//L/
8v/0//P/8v/y//L/8v/y//L/8//z//L/8v/y//L/8v/z//P/8//y//L/8v/y//L/8v/y
//L/8v/y//L/8v/y//L/8P/w//D/8P/y//T/8v/y//L/8v/y//L/8P/w//D/8P/y//L/
8v/y//T/9P/0//T/9v/2//b/9v/4//j/+P/4//j/+P/4//n/+f/6//r//P/+//7///8A
AAIAAgACAAEA/////wAAAAACAAIAAQABAAEAAAAAAAAAAAD+//3/+v/3//X/8//x//H/
8f/w//D/8P/w//D/8P/w//D/7//v/+//7//v/+//7//v//D/8P/u/+7/7f/t/+//7//v
/+//7//v/+//7//v/+//7//v/+//7//v/+//7//v/+//7//x//H/8f/x//H/7//v//P/
8f/v//H/8v/3//7/BQANABwALgBBAFYAdQCTAKoAuwDLAM4AywC6AKQAjABvAEsAKQAQ
AP3/9f/z//L/8P/w//L/8//z//T/9P/z//H/8v/y//P/8//y//L/8f/w//D/8P/w//H/
8f/x//H/8f/x//H/8f/x//H/8P/w//H/8f/x//H/8f/x//H/8f/x//P/8//z//P/8//z
//P/8//x//H/8f/x//P/8//z//P/8f/x//L/8v/w//D/8f/x//L/8v/z//P/8//z//P/
9P/0//T/9P/2//b/9f/1//X/9v/3//j/+P/4//r/+v/7//3//f/9//7//f/+//7//v8B
AAEAAQADAAIAAgADAAQABAAFAAYABwAKAAsACwAMAAsACwALAA0ADQANAA0ADQANAA0A
DgAOAA8AEAARABEADwAPAA8ADwAPAA4ADgAOAA0ADAALAAoACQAIAAcABwAGAAUABAAD
AAAA/v/+//7////+//3//f/7//n/+P/1//X/9v/3//j/+P/3//f/9v/0//T/9P/0//L/
8v/y//L/8v/x//H/8f/x//H/8f/x//D/8f/y//T/9P/z//L/8f/x//H/8f/x//H/8f/w
//D/8f/x//H/8f/x//H/8v/y//L/8v/y//L/8P/w//D/8P/w//D/8P/v//H/8f/z//P/
8P/w//H/8f/x//L/8//0//L/8v/z//T/9P/0//P/8//x//H/8v/y//T/9P/0//T/8v/y
//L/8v/0//T/9P/0//T/9P/0//T/8v/y//L/8v/0//T/9P/0//P/8//z//P/8//z//P/
8//x//D/8P/x//P/8v/y//L/8P/w//D/8P/y//L/8f/x/+//7//v//D/8P/w//D/8P/w
//D/8P/w//L/8f/w//D/8P/w//D/8P/x//H/8P/w//L/8v/y//P/8v/x/+//7v/w//D/
8P/w//D/8P/w//D/8P/w//D/8P/w//D/8P/w/+7/7v/w//T/8//y//H/8P/u/+7/7v/u
/+//8P/x//L/8v/y//L/8v/y//L/8v/y//T/9P/0//T/9P/0//X/9//6//r//P/+//z/
/f/+//7//v/+//3//f/9//7//v/+//z/+//7//v//P/8//z//P/4//f/9P/x//H/7//t
/+//7//u/+7/7v/s/+z/7P/s/+7/7f/t/+3/6//r/+v/6//r/+z/7P/s/+z/6//r/+v/
7f/t/+3/7f/t/+3/7f/t/+3/7f/t/+3/7f/t/+3/7f/t/+3/7f/t/+3/7f/t/+3/7//v
/+3/8f/z/+//7v/1//r/AwAPACAAMABDAFoAdwCPAKAArwC3ALYAqQCWAH4AZABHACkA
DwD6/+3/6f/p/+z/8P/u/+r/7f/v/+7/8P/x//H/7v/u/+//7f/u/+7/7f/s/+z/7P/s
/+3/7f/t/+3/7f/v/+//7//v/+3/7P/s/+3/7f/t/+3/7f/t/+3/7f/t/+//7//v/+//
7//v/+//7//v/+//7//v/+//7//v/+//8f/x//L/8v/w//D/8f/x//L/8v/z//P/8f/x
//H/8v/y//L/8v/0//b/9f/1//X/9P/1//b/9v/2//j/+P/5//n/+f/5//r/+//8//z/
/P/9//3//f///wAAAAABAAIAAgADAAQABQAGAAcABwAIAAkACQAJAAsADQANAA0ADQAL
AAsADAAMAAwADAAMAAsACwALAAsACwALAAoACgAKAAkACAAHAAYABQAEAAMAAwADAAMA
AwADAAEA/v/9//z//f/8//v/+//6//n/+f/3//b/9v/2//b/9P/z//P/8v/y//L/8v/y
//L/8v/y//L/8v/x//H/8f/x//H/8f/x//H/8f/x//L/8v/x//D/7//u/+//8P/x/+//
7//u/+7/7//v/+//7//v/+//8P/w//D/8P/w//D/8P/w//D/8P/w//D/8P/v//H/8f/z
//P/8v/y//P/8//y//L/8v/y//H/8P/w//D/8v/y//H/8f/x//H/8v/y//L/8v/y//L/
8v/y//L/8v/y//L/8v/y//L/8v/y//L/8v/y//L/8v/w//D/8P/w//H/8f/x//H/8f/x
//H/8f/x//D/8P/x/+//7v/u/+7/8P/w//D/8P/w//D/7//v/+//7//v//D/8P/w//D/
8P/u/+7/7v/u/+7/7f/s/+z/7v/u/+7/7v/t/+3/7P/s/+z/7P/s/+3/7//v/+7/7v/s
/+z/7P/s/+7/7v/u/+7/7P/s/+z/7P/u/+7/7v/u/+7/7v/u/+7/7P/s/+z/7P/s/+z/
7P/s/+7/7v/u/+7/8P/w//D/8P/w//D/8P/w/+7/7v/u/+//8//0//T/9v/2//b/9//4
//j/+P/4//f/+f/5//r/+v/6//r/+f/5//f/9v/2//b/+P/2//X/8v/x/+//7f/r/+v/
6//q/+r/6v/q/+r/6v/q/+r/6f/p/+f/5//n/+f/6f/p/+r/6v/q/+r/6f/p/+n/6f/p
/+n/6f/p/+n/6f/p/+n/6f/p/+n/6f/p/+n/6f/p/+n/6f/p/+n/6f/p/+3/6//r/+v/
6//r/+3/7v/v//b/AQAPABoAKAA/AFgAbwCDAJYAowCpAKYAmwCIAHIAWgA9ACEACQD4
/+3/6//r/+r/6v/q/+j/6f/r/+z/7P/t/+3/7P/s/+3/6//s/+z/6//q/+r/6v/q/+v/
6f/p/+n/6f/p/+n/6f/p/+v/6v/q/+v/6f/p/+n/6f/r/+v/6//r/+v/6//r/+v/6//r
/+v/6//r/+v/6//r/+n/6f/p/+n/6f/p/+r/6v/q/+r/6//r/+z/7P/t/+3/7f/t/+3/
7v/s/+z/7P/u/+7/7f/t/+3/7v/v//D/8P/u//D/8P/x//H/8f/x//L/9f/2//b/9v/1
//X/9f/3//r/+v/7//z//P/9//7////+//////8AAAMAAwADAAUAAwADAAMAAwAFAAUA
BgAGAAYABgAGAAUABwAHAAcABwAGAAQAAwACAAMAAgABAAAA/f/8//v/+//6//n/+P/3
//b/9P/0//T/8//y//H/8f/y//H/8f/v/+z/7P/s/+z/7P/r/+v/6v/q/+r/6v/q/+r/
6v/q/+r/7P/r/+v/6//p/+n/6f/p/+f/5//n/+j/6f/p/+n/6f/n/+f/5//n/+n/6f/o
/+j/5//n/+f/5//l/+X/5v/m/+b/5v/m/+b/5v/m/+b/5v/m/+b/5v/l/+X/5f/n/+f/
6P/o/+n/6f/m/+b/5v/m/+b/5v/n/+j/6P/o/+f/5//n/+f/6P/o/+j/6P/o/+j/6P/o
/+j/6P/m/+b/5v/m/+j/6P/o/+j/5v/m/+b/5v/m/+b/5v/m/+f/5//n/+f/5f/l/+X/
5f/n/+b/5v/n/+f/5v/m/+b/5P/k/+T/5P/k/+T/4//j/+P/4//j/+T/5P/k/+T/5P/i
/+L/4v/i/+T/4//i/+L/5P/k/+T/5P/j/+P/4v/i/+D/4P/g/+H/4//j/+L/4v/g/+D/
4P/g/+L/4v/i/+L/4v/i/+L/4v/i/+L/4v/i/+L/4v/g/+L/4v/i/+L/4v/i/+L/4v/i
/+D/4P/g/+D/4v/i/+L/4v/g/+D/4P/g/+L/4v/i/+L/4P/g/+D/4P/i/+L/4v/i/+T/
5P/k/w==
         </WaveFormData>
      </LeadData>
      <LeadData>
         <LeadByteCountTotal>10000</LeadByteCountTotal>
         <LeadTimeOffset>0</LeadTimeOffset>
         <LeadSampleCountTotal>5000</LeadSampleCountTotal>
         <LeadAmplitudeUnitsPerBit>4.88</LeadAmplitudeUnitsPerBit>
         <LeadAmplitudeUnits>��V</LeadAmplitudeUnits>
         <LeadHighLimit>2147483647</LeadHighLimit>
         <LeadLowLimit>268435456</LeadLowLimit>
         <LeadID>V1</LeadID>
         <LeadOffsetFirstSample>0</LeadOffsetFirstSample>
         <FirstSampleBaseline>0</FirstSampleBaseline>
         <LeadSampleSize>2</LeadSampleSize>
         <LeadOff>FALSE</LeadOff>
         <BaselineSway>FALSE</BaselineSway>
         <ExcessiveACNoise>FALSE</ExcessiveACNoise>
         <MuscleNoise>FALSE</MuscleNoise>
         <LeadDataCRC32>3452583529</LeadDataCRC32>
         <WaveFormData>
8v/y//L/8v/y//L/8v/y//L/8v/y//L/9P/0//T/9P/0//T/9P/0//b/9v/2//b/9v/2
//b/9v/4//j/+P/4//n/+v/7//z//P/8//z//P/+//7//v/+/wAAAAAAAAAAAAAAAAAA
AAACAAIAAgACAAIAAgACAAIAAgACAAIAAgACAAIAAgACAAMABAAFAAYACAAIAAgACAAI
AAgACAAIAAoACgAKAAoADAAMAAwADAAOAA4ADgAOABAAEAAQABAAEQASABMAFAAVABYA
FwAYABkAGgAbABwAHAAcABsAGwAbABsAGgAXABkAGQAZABgAFwAYABgAGAAVABQAEwAS
ABMAEQAQABAAEgASABMAEwAVABUAFgAXABkAHQAfACEAIQAiACIAIgAjACMAIgAiACUA
JQAlACUAJwAnACcAJwAnACcAJwAoACgAKAAoACgAKQApACkAKgAoACgAKAAoACoAKgAq
ACoAKgAqACkAKQApACkAKgArACsAKgAqACoALAAsACwALQAsACwAKAAnACcAJwAjABgA
BQD2/+7/3P/A/6//o/+U/4P/ef91/33/iP+d/7P/xP/Q/9r/4f/l/+X/5v/o//D/9f//
/wkAEQAYAB0AIQAkACgAKgAtAC8AMQAyADMANQA1ADUANQA2ADcANwA3ADcANgA2ADgA
NgA2ADUANQA3ADcANwA3ADgAOAA4ADkANwA4ADgAOAA3ADcANwA3ADcANwA3ADcAOQA5
ADkAOQA5ADkAOgA6ADoAOgA6ADoAOgA6ADoAOgA6ADoAOgA6ADgAOAA4ADgAOAA4ADgA
OAA3ADcANwA3ADQANAA0ADQANgA2ADYANgA0ADQANAA0ADQANAA0ADMAMwAzADMAMwAx
ADAAMAAwADEAMAAwAC8ALQAtAC0ALQAtAC0ALQAtAC8ALwAuAC4ALQAsACwALAArACoA
KQApACgAKAAoACcAJwAnACcAJwAoACgAKAAnACkAKQApACkAKgAqACoAKgAqACoAKgAq
ACoAKgAqACoAKwArACsALAAqACoAKwArAC0ALQAtAC0ALQAsACwALAAuAC4ALgAuACwA
LAAtAC0ALQAuAC4ALgAwADAAMAAwAC4ALgAuAC4ALgAuAC4ALgAxADEAMQAxADAAMAAw
ADAAMAAvAC8AMQAvAC8ALwAvAC0ALAAsACwALgAuAC4ALgAuAC4ALQAtAC0ALQAtAC0A
KwArACsAKwAtAC0ALQAtACsAKwArACsAKwArACsAKwArACsAKwArACsAKwArACsAKwAr
ACsAKwApACkAKQApACsAKwArACsAKwAqACoAKwArACsAKwArACsAKwAqACoAKgAqACoA
KgAsACwALAAtACsAKwArACsAKwArACsAKwArACsAKwArACsAKwArACsAKQApACkAKQAp
ACkAKQApACkAKQAqACoAKgAqACoAKgAqACoAKgAqACoAKgApACkAKQApACkAKgAqACoA
KQApACgAKAAoACgAKAAoACoAKgAoACgAKAAoACYAJgAmACYAJgAmACYAJgAoACgAKAAo
ACYAJgAmACYAJwAoACkAKgAqACoAKgAqACwALAAsACsAKQApACkAKAAlACUAJQAlACQA
IgAiACEAIAAfAB4AHQAcABsAGQAYABYAFgAWABcAFwAXABcAGAAZABoAHQAeAB0AHQAe
AB4AHgAdAB0AHAAcAB0AHQAdAB0AHQAdAB0AHQAdAB0AHQAcABwAHAAcABwAGwAbABsA
GgAaABoAGgAYABgAGAAYABYAFgAWABUAFwAXABcAGAAXABcAFgAWABYAFAAWABYAEwAS
ABAADgANAA8ADwAFAPD/3//U/8D/pv+U/4f/df9m/1f/Uf9V/2H/cv+H/5n/pv+w/7b/
u/+9/7//wv/K/9D/1//h/+v/8f/4//3/AQAGAAgACgANAA0ADwAQABEAEQARABEAEQAQ
ABEAEQARABEAEAAQABIAEgASABEAEQARABEAEQARABAAEAAQABEADwAQABAAEAARABEA
EQARAA8ADwAPAA8ADQANAA0ADQANAA0ADgAOAA4ADgAOAA4ADgAOAA4ADgAMAAwADAAM
AAwADAAMAAwACgAKAAoACgALAAsACwALAAwADAAMAAwACgAKAAoACgAIAAgACAAIAAgA
CAAIAAcABQAFAAUABQADAAIAAgACAAMAAgACAAEAAQABAAEAAQD///////////3//f/8
//z/+//6//r/+v/5//j/9//3//b/9v/2//X/9f/1//X/9f/0//T/9P/z//X/9f/1//X/
9P/0//T/9P/0//T/9P/0//T/9P/0//T/8//z//P/9P/0//T/9f/1//P/8//z//P/9f/0
//T/9P/0//T/9P/0//T/9P/1//X/8//0//T/9P/0//T/9P/0//T/9P/0//T/9P/0//T/
9P/z//P/8//z//T/9P/0//T/9P/z//P/9f/z//P/8//z//X/9P/0//T/8v/y//L/8v/y
//L/8f/x//H/8f/x//H/8f/x//H/8f/v/+//7//v/+3/7f/t/+3/7f/t/+3/7f/v/+//
7//v/+//7//v/+//7f/t/+3/7f/t/+3/7f/t/+3/7f/t/+3/7f/s/+z/7f/t/+3/7f/t
/+//7//u/+7/7P/s/+z/7P/s/+z/7P/t/+3/7f/t/+3/7f/t/+3/7f/r/+v/6//r/+v/
6//r/+v/7f/t/+3/7f/t/+3/7f/t/+3/7f/u/+7/7P/s/+z/7P/s/+z/7P/s/+z/7P/r
/+v/6//r/+v/7P/s/+z/6//r/+z/7P/s/+z/7v/s/+z/7v/s/+z/7P/s/+r/6v/q/+r/
7P/s/+z/7P/s/+z/7P/s/+z/7P/s/+z/7P/s/+z/7P/u/+7/7v/u/+//8P/x//L/9P/0
//T/9P/0//T/9P/z//H/8f/x//D/7//v/+//7//u/+z/7P/r/+r/6f/o/+f/5v/l/+P/
4v/i/+L/4v/j/+P/4//j/+T/5f/m/+n/6v/r/+v/7P/s/+z/6//r/+r/6v/r/+v/6//p
/+n/6f/p/+r/6//s/+3/7P/s/+z/7P/s/+v/6//r/+z/7P/s/+z/7v/u/+7/7v/u/+7/
7v/t/+3/7f/t/+7/7//v/+7/7v/u/+7/7v/u/+3/7P/q/+j/6f/p/+f/3f/M/7v/sv+g
/4b/dP9l/1P/Qv8x/yn/Lf89/1D/X/9v/4L/jv+S/5f/mf+d/6T/qv+w/7n/xf/N/9X/
2v/f/+P/5v/o/+r/7f/t/+//8P/x//P/8//z//P/8v/z//P/8//z//L/8v/0//T/9P/z
//P/8//z//P/8//0//T/9P/1//X/9v/2//b/9f/1//X/9f/3//f/9//3//f/9//3//f/
9//3//j/+P/2//b/9v/2//b/9v/2//b/9v/2//b/9v/2//b/9v/2//b/9v/2//b/9f/1
//X/9f/2//b/9v/2//T/9P/0//T/9P/0//T/9P/0//T/9P/z//X/9f/1//X/8f/w//D/
8P/v/+7/7v/t/+3/7f/t/+3/7f/t/+3/7f/r/+v/6v/q/+v/6v/q/+r/6//q/+n/6f/m
/+b/5v/l/+f/5//n/+f/6P/o/+j/5//n/+f/5//n/+j/6P/o/+j/6P/o/+j/6P/q/+r/
6v/q/+n/6f/p/+r/6v/q/+v/6//r/+v/6//r/+3/7P/s/+z/7P/s/+z/7P/s/+z/7f/t
/+v/7P/s/+z/7P/s/+z/7P/s/+z/7P/s/+z/7P/s/+z/7f/t/+3/7f/u/+7/7v/u/+7/
7f/t/+//7f/t/+3/7f/v/+7/7v/u/+z/7P/s/+z/7v/u/+3/7f/t/+3/7f/t/+3/7f/t
/+3/6//r/+v/6//t/+3/7f/t/+3/7f/t/+3/7f/t/+3/7f/t/+3/7f/t/+3/7f/t/+3/
7f/t/+3/7f/r/+v/6//r/+3/7P/s/+3/6//r/+v/6//t/+3/7P/s/+7/7v/u/+7/7v/u
/+7/7//t/+3/7f/t/+//7//v/+//7//v/+//7//t/+3/7f/t/+//7//v/+//7//v/+//
7//t/+3/7v/u//D/8P/w//D/7v/u/+7/7v/u/+7/7f/t/+//7//v//D/8P/w/+//7//w
//D/8P/w/+7/8P/w//D/8P/w//D/8P/w//D/8P/w//D/8P/w//D/8P/w//D/8P/w//D/
8P/w//H/8v/z//T/9v/2//b/9v/3//j/+f/6//j/+P/3//f/9//3//b/8//z//P/8//y
//D/8P/v/+7/7f/s/+v/6v/p/+f/5v/m/+b/5v/n/+f/5//n/+j/6f/s/+//8P/x/+//
8P/w//D/7//v/+7/7v/v/+//7//v//H/8f/x//H/7//v/+//8P/y//L/8v/y/+//7//v
//D/8v/y//L/8v/y//L/8v/y//L/8v/x//H/8f/x//L/8//z//L/8v/y//L/8P/w/+//
7v/u/+z/6f/r/+v/4//U/8P/uv+s/5D/ev9v/1//Tv8//zP/M/8//1D/Y/9z/4T/lP+c
/5//of+j/6j/rv+2/73/x//R/9n/3v/j/+f/6v/u//D/8f/x//P/9P/1//n/+f/5//n/
+v/7//v/+//5//j/+P/6//r/+v/5//n/+//7//v/+//8//z//P/9//3//v/+//7/////
//////8BAAEAAQABAAEAAQABAAEAAQABAAIAAgAEAAQABAAEAAQABAAEAAQABgAGAAYA
BgAGAAYABgAGAAQABAAEAAQABQAFAAUABQAFAAYABwAIAAgACAAIAAgABgAGAAYABgAF
AAYABwAHAAkACQAJAAkACQAIAAgACAAJAAgACAAHAAkACQAJAAkABwAHAAcABwAJAAkA
CAAIAAkACAAIAAgACAAIAAgACQAJAAoACwALAAsACwALAAsADgAOAA4ADQAOAA8AEAAR
ABIAEgASABIAFAAUABQAFAAVABYAFwAYABkAGQAZABoAGgAaABsAGwAdAB0AHQAdAB4A
HgAfACAAIgAiACIAIgAiACIAIwAjACMAJAAkACQAJAAkACQAJAAlACYAJwAoACgAKAAo
ACgAKwArACsAKwAqACoAKgAqACwAKwArAC0AKwArACsAKwAsACwALQAuAC4ALgAuAC4A
LgAuAC0ALQAtAC0ALQAtAC8ALwAvAC8ALwAvAC8ALwAvAC8ALwAvAC8ALwAvAC8ALwAv
AC8ALwAvAC8ALwAvADEAMQAxADEAMQAxADEAMQAzADMAMwAzADEAMAAwADEAMQAxADEA
MQAzADMAMgAyADIAMgAyADIAMgAyADIAMwAzADMAMwAzADMAMwAzADMAMwAzADMAMwAz
ADMAMwAzADMAMwAzADMAMwAzADMAMwAxADEAMgAyADQANAA0ADQANAA0ADQANAA0ADQA
MwAzADEAMQAxADIAMgAyADEAMQAyADIAMgAyADIANAAyADQANAA0ADQANAA0ADQANAA0
ADQANAA0ADQANgA2ADYANgA3ADgAOQA5ADoAOwA8ADwAOQA5ADkAOQA6ADgAOAA3ADYA
NQA0ADMAMgAxAC8ALgAsACwALAAtAC0ALQAtAC4ALQAuADEAMgAzADMANAA0ADQAMwAz
ADIAMgAzADMAMwAzADMAMwAzADMAMwAzADMAMgAyADIAMgAyADEAMQAxADIAMgAyADIA
MgAyADIAMgAwADAAMAAvADEAMQAxADIAMgAxAC8ALgAuAC4ALgAwAC8ALgAuACoAJwAn
ACkAKQAgAA0A/P/y/+L/yP+x/6P/lv+H/3v/c/9z/37/j/+l/7j/xv/S/9n/2//d/97/
3v/k/+v/8//9/wUADgATABkAHgAiACYAJwApACsALAAtAC8ALwAvAC8ALgAvAC8ALwAv
AC4ALgAwAC4ALgAtAC0ALQAtAC0ALQAuAC4ALgAvAC0ALgAuAC4ALgAtACwAKwAtAC0A
LQAtAC0ALQAtAC0ALQAtAC4ALgAuAC4ALgAuAC4ALgAuAC4ALAAsACwALAAsACwALAAs
ACoAKgAqACoAKwArACsAKwAqACoAKgAqACoAKgAqACoAKAAoACgAKAAoACgAKAAnACcA
JwAnACcAJQAkACQAJAAjACIAIgAhACEAIQAhACEAHwAfAB8AHwAdAB0AHAAcAB0AHAAc
ABwAGwAaABkAGQAWABYAFgAVABUAFQAVABUAFAAUABQAEwAVABUAFQAVABQAFAAUABQA
FgAWABYAFgAWABYAFgAWABUAFQAVABYAFgAWABcAFwAXABcAFwAXABcAFgAWABYAFgAW
ABYAFgAWABYAFwAXABcAGAAYABgAGAAYABgAGAAYABgAGAAYABgAGAAYABgAGQAZABkA
GQAYABgAGAAYABgAFwAXABkAGQAZABkAGQAXABYAFgAWABYAFgAWABYAFgAWABUAFQAT
ABMAEwATABMAEwATABMAEQARABEAEQAPAA8ADwAPAA0ADQANAA0ADQANAA0ADQALAAsA
CwALAAkACQAJAAkACQAJAAkACQAHAAcABwAHAAcABgAGAAcABQAFAAUABQAHAAcABgAG
AAYABgAGAAYABAAEAAQABQADAAMAAwADAAMAAwADAAMAAwADAAMAAwADAAMAAwADAAEA
AQABAAEA////////////////AAAAAP7//v/+//7//v/+//7//v/+//7//f/9//v/+//7
//z//P/8//v/+//6//r/+v/6//r/+v/4//r/+v/6//r/+v/6//r/+v/6//r/+v/6//r/
/P/8//z//P/+//7//v/+//7//v/+//3//P/7//r/+P/z//P/8//z//T/8v/y//H/8P/v
/+7/7f/s/+v/6f/o/+r/6v/q/+v/6//r/+v/7P/t/+7/8f/y//H/8f/y//L/8v/x//H/
8P/w//H/8f/x//H/8f/x//H/8f/x//H/8f/y//L/8v/y//L/8f/x//H/8v/y//L/8v/y
//L/8v/y//L/8v/y//H/8f/x//H/8v/x//H/8P/w//D/8v/y//D/7//u/+r/6P/p/+3/
6f/f/87/v/+y/57/hP9y/2P/T/8+/y//J/8t/z3/UP9h/3H/gP+M/5L/l/+Z/5v/ov+o
/7D/uf/D/83/0//a/9//4//o/+z/7P/t/+3/7//w//H/8f/x//H/8f/y//P/8//z//X/
9P/0//b/9P/0//P/8//0//X/9v/3//T/9P/0//X/9f/2//b/9v/5//n/+f/5//f/9//3
//f/9//3//f/9//3//f/+P/4//b/9v/2//b/9v/2//b/9v/2//b/9v/2//j/+P/4//j/
9v/2//b/9v/1//X/9f/1//b/9v/2//b/9v/2//b/9v/2//b/9v/2//b/9v/2//X/9f/1
//X/9f/z//L/8v/y//H/8P/w/+//8f/x//H/8f/v/+//7//v/+//7//u/+7/7f/s/+z/
7P/t/+z/6//r/+r/6v/q/+n/6f/p/+n/6f/o/+j/6P/n/+n/6f/p/+n/6v/q/+r/6v/q
/+r/6v/q/+z/7P/s/+z/7f/t/+3/7v/s/+z/7f/t/+3/7f/t/+3/7f/s/+z/7P/s/+z/
7P/s/+z/7P/t/+3/7f/u/+7/7v/u/+7/7v/u/+7/7v/u/+7/7v/u/+7/7v/v/+//7//v
//D/8P/w//D/8P/v/+//8f/x//H/8f/x//H/8P/w//D/8v/y//L/8v/w//D/7//v/+//
7//v/+//7//v/+//7//v/+//7//v/+//7//v/+//7//v/+//7//v/+//7//v/+//7//v
/+//7f/t/+3/7f/v/+//7//v/+//7//v/+//7f/s/+z/7f/v/+//7//v/+//7//u/+7/
8P/w//D/8P/w//D/8P/x/+//7//v/+//7//v/+//7//v/+//7//v//H/8f/x//H/8f/x
//H/8f/x//H/8f/x//H/8f/y//L/8v/y//L/8v/y//L/8v/y//L/8v/x//H/8//z//P/
9P/y//L/8f/x//L/8v/y//L/9P/0//L/8v/y//L/8v/y//T/9P/0//T/9v/2//b/9v/2
//b/9v/2//f/+P/5//r//P/8//z//P/+//7//f/9//v/+//6//f/9//3//f/9v/0//T/
8//y//H/8P/v/+7/7//t/+z/7P/q/+r/6//r/+3/7f/u/+//8v/1//b/9//1//b/9v/2
//X/9f/0//T/9f/1//X/9f/1//X/9f/1//f/9//3//j/9v/2//b/9v/1//X/9f/2//b/
9v/2//b/+P/4//j/+P/4//j/9//3//f/9//4//n/+f/4//j/+P/6//j/+P/3//b/9P/y
//P/8//z/+v/2v/L/8D/sP+W/4T/d/9l/1L/Qf83/zv/R/9a/2v/e/+K/5j/oP+j/6X/
qf+w/7b/vP/H/9H/2f/h/+b/6//v//L/9P/4//v/+//9//7///////////////7/////
////AQAAAAAAAgACAAIAAQABAAMAAwADAAMAAgACAAIAAwADAAQABAAEAAMAAwADAAMA
BQAFAAUABQAFAAUABQAFAAUABQAGAAYABgAGAAYABgAGAAYABgAGAAYABgAGAAYABgAG
AAYABgAGAAYABgAGAAUABQAFAAUABgAGAAYABgAEAAQABAAEAAQABAAEAAQAAgACAAIA
AQABAAEAAQABAAEAAAAAAAAA///+//7//f/9//3//f/9//v/+//7//v/+//7//r/+v/7
//r/+v/6//n/+P/3//f/+P/4//j/9//1//X/9f/1//b/9v/2//X/9f/1//X/9f/2//b/
9v/2//b/9v/2//b/9v/2//b/9v/3//f/9//4//b/9v/3//f/9//3//f/9//5//j/+P/4
//b/9v/2//b/9v/2//f/9//3//j/+P/4//j/+P/4//j/+P/4//j/+P/4//j/+P/4//f/
9//3//f/+P/4//j/+P/4//f/9//5//n/+f/5//n/+f/4//j/+P/4//j/+P/4//b/9v/1
//X/9f/1//X/9f/1//X/9f/1//X/9f/1//X/9//3//f/9//3//f/9//3//X/9f/1//X/
9f/1//X/9f/1//X/9f/1//X/9f/1//X/9f/1//X/9f/1//T/9P/1//P/8//z//P/8//z
//L/8v/y//L/8v/y//L/8v/y//P/8f/x//H/8f/y//P/9P/1//P/8//z//P/8//z//P/
8//z//P/8//z//X/9f/1//X/8//z//T/9P/0//T/9P/0//T/9P/0//T/9P/0//P/8//z
//P/8//0//b/9v/1//X/9P/0//T/9P/0//T/9P/0//T/9P/0//T/9v/2//b/9v/2//b/
9v/2//j/+P/4//j/+v/6//r/+v/8//z//P/8//7//v/9//3/+//7//r/9//3//f/9//2
//b/9v/1//T/8f/w/+//7v/t/+v/6v/q/+r/6v/r/+v/6//r/+z/7f/u//H/8v/z//P/
9P/0//T/8//z//L/8v/z//P/8//z//P/8//z//P/8//z//P/9P/0//T/9P/0//X/9f/1
//b/9v/2//b/9v/2//b/9v/2//b/9v/1//X/9f/1//b/9//3//b/9v/2//b/9v/2//X/
9P/0//L/7//v/+//7f/m/9X/xv++/67/lv+B/3P/YP9N/zv/Mf8z/0L/Vf9l/3T/hv+W
/53/of+j/6b/rP+y/7n/wf/L/9X/3P/h/+X/6v/u//D/8//1//f/+P/5//n/+f/5//n/
+v/7//v/+//7//r/+v/8//z//P/7//v/+//7//v/+//8//z//P/9//3//v/+//7//f/9
//3//f/9//3//f/9//3//f/9//3//////wAAAAD+//7//v/+//7//v/+//7//v/+//7/
/v/+//7//v/+//z//P/8//z/+//7//v/+//6//r/+v/6//r/+v/6//r/+v/6//r/+v/6
//r/+v/5//n/+f/5//n/+f/4//j/+P/3//b/9v/1//X/9f/1//X/8//z//P/8//z//P/
8v/y//H/8P/w//D/8f/w/+//7//u/+7/7v/t/+3/7f/t/+3/7P/s/+z/6//t/+3/7f/t
/+7/7v/u/+7/7v/u/+7/7v/w//D/8P/w//H/8f/x//L/8P/w//H/8f/x//H/8f/x//P/
8v/y//L/9P/0//T/9P/0//T/9f/1//X/9v/2//b/9v/2//b/9v/2//b/9v/2//b/9v/2
//b/+f/5//n/+f/6//r/+v/6//z/+//7//3/+//7//v/+//9//z//P/8//7//v/+//7/
/v/+//3//f///////////////////////////////////////////wEAAQABAAEA////
//////////////////////////////////////8BAAEAAQABAAEAAAAAAAEAAQABAAEA
AQABAAEAAAAAAAIAAgACAAIAAAAAAAAAAQABAAEAAQABAAMAAwADAAMAAwADAAMAAwAD
AAMAAwADAAMAAwADAAMABQAFAAUABQADAAMABAAEAAYABgAGAAYABgAGAAYABgAEAAQA
AwADAAUABQAFAAYABgAGAAUABQAGAAYABgAGAAYABgAGAAYABgAGAAYABgAGAAYABgAG
AAYABgAGAAYACQAKAAsADAAOAA4ADgAOABAAEAAQABAAEAAPAA8ADwANAAwACQAJAAsA
CwAKAAgACAAHAAYABQAEAAMAAgABAAEAAAAAAAAA/v////////8AAAIABAAGAAkACgAL
AAsADAAMAAwACwALAAoACgALAAsACwALAAsADQANAA0ADQANAA0ADgAOAA4ADgAOAA0A
DwAPABAAEAAOAA4ADgAOAA4ADgAOAA4AEAAPAA8ADwANAA4ADwAPABAAEAAQABAAEgAS
AA8AEAAOAAoACQAJAAkABwD6/+f/2v/Q/7r/ov+R/4P/cv9h/1X/U/9Z/2j/ff+V/6T/
sv+6/7//wf/D/8T/yP/O/9f/3//p//H/+P///wEABgAIAAwADQANAA8AEAARABQAFQAW
ABcAFgAXABcAFwAZABgAGAAaABgAGAAXABcAFwAXABcAFwAWABYAFgAXABcAGAAYABgA
GQAZABkAGQAXABcAFwAXABkAGQAZABkAFwAXABgAGAAYABgAGAAYABgAGAAYABgAGAAY
ABgAGAAWABYAFgAWABYAFgAWABYAFQAVABUAFQAWABYAFgAWABYAFgAWABYAFgAWABYA
FgASABIAEgARABMAEwATABMAEQAQABAAEAAPAA4ADgANAA8ADwAPAA8ADQANAA0ADQAN
AA0ADAAMAAsACgAKAAoABwAGAAUABQAGAAYABgAFAAUABQAFAAUABgAGAAYABQAFAAUA
BQAFAAYABgAGAAYABgAGAAYABgAGAAYABgAGAAUABQAFAAYACAAIAAkACQAJAAkACQAJ
AAkACAAIAAgACAAIAAgACAAIAAgACQAJAAkACgAKAAoACgAKAAoACgAKAAoACgAKAAoA
CgAKAAoACQAJAAkACQAMAAwADAAMAAwACwALAA0ACwALAAsACwALAAoACgAKAAsADAAN
AA4ADAAMAAsACwAJAAkACQAJAAkACQAJAAkACQAJAAkACQAJAAkACQAJAAkACQAJAAkA
CQAJAAkACQAJAAkACQAJAAkACQAJAAkACQAJAAkACQAHAAcABwAHAAkACAAIAAkACQAJ
AAkACQAJAAkACAAIAAgACAAIAAgACAAIAAgACQAHAAcABwAHAAkACQAJAAkACQAJAAkA
CQAJAAkACQAJAAkACQAJAAkABwAHAAcABwAHAAcACAAIAAgACAAIAAgACAAIAAgACAAI
AAgABwAHAAcABwAHAAgACAAIAAcABwAIAAgACAAIAAgACAAIAAgACAAIAAgACAAIAAgA
CAAIAAoACgAKAAoACgAKAAoACgAMAAwADAAMAA4ADgANAA0ADQANAAwACQAJAAkACQAI
AAYABgAFAAQABQAEAAMAAgABAP///v/+//z//P/9//3//f/9//7///8AAAMABAAFAAUA
BgAGAAYABwAHAAYABgAFAAUABQAFAAUABQAFAAUABQAFAAUABgAGAAYABgAGAAUABQAF
AAYABQAEAAMAAgAEAAQABAAEAAQABAADAAMAAQABAAIAAwADAAIAAgACAAIABAACAAMA
AAD+//r/+f/7//3/9f/m/9X/yP+4/57/hv93/2f/VP9F/zv/O/9F/1b/af95/4r/lv+g
/6P/p/+p/67/tP+8/8X/z//Z/9//5v/r//H/9P/4//j/+//9////AAABAAEAAQABAAEA
AAABAAEAAQABAAAAAAACAAAAAAD/////AQABAAEAAQD+//7//v////3//v/+//7/////
///////9//3//f/9//3//f/9//3//f/9//7//v/8//z//P/8//z//P/8//z/+v/6//r/
+v/6//r/+v/6//j/+P/4//j/9//3//f/9//4//j/+P/4//b/9v/2//b/9v/2//b/9v/2
//b/9v/1//P/8//z//P/8//y//L/8v/v/+7/7v/t/+3/7f/t/+3/6//r/+v/6//r/+v/
6v/q/+f/5v/m/+b/5//m/+X/5f/i/+L/4v/h/+H/4f/h/+H/4P/g/+D/3//h/+H/4f/h
/+D/4P/g/+D/4P/g/+D/4P/g/+D/4P/g/9//3//f/+D/3v/e/9//3//f/9//3//f/+H/
4P/g/+D/4P/g/+D/4P/f/97/3v/d/93/3v/e/97/3v/e/97/3v/e/97/3v/e/97/3v/e
/97/3f/d/93/3f/e/97/3v/e/97/3f/d/9//3//f/9//3//d/9z/3P/c/97/3v/e/97/
3P/c/9v/2//b/9v/2//b/9n/2f/Z/9n/2f/Z/9n/2f/Z/9n/2f/Z/9f/1//X/9f/1//X
/9f/1//X/9f/1//X/9f/1//X/9f/1//X/9f/1//V/9X/1f/V/9X/1P/U/9X/1f/V/9X/
1f/V/9X/1P/U/9T/1P/U/9T/1P/U/9T/1f/T/9P/0//T/9P/0//T/9P/1f/V/9X/1f/T
/9P/0//T/9P/0//T/9P/0//T/9P/0//T/9P/1P/U/9L/0v/S/9L/0v/S/9L/0v/S/9L/
0f/R/9H/0f/R/9L/0v/S/9H/0f/Q/9D/0P/Q/9D/0P/S/9L/0P/Q/9D/0P/Q/9D/0P/Q
/87/zv/O/87/0P/Q/9D/0P/Q/9D/0P/Q/9D/0P/Q/9D/0P/Q/9D/0P/R/9L/0//U/9b/
1v/W/w==
         </WaveFormData>
      </LeadData>
      <LeadData>
         <LeadByteCountTotal>10000</LeadByteCountTotal>
         <LeadTimeOffset>0</LeadTimeOffset>
         <LeadSampleCountTotal>5000</LeadSampleCountTotal>
         <LeadAmplitudeUnitsPerBit>4.88</LeadAmplitudeUnitsPerBit>
         <LeadAmplitudeUnits>��V</LeadAmplitudeUnits>
         <LeadHighLimit>2147483647</LeadHighLimit>
         <LeadLowLimit>268435456</LeadLowLimit>
         <LeadID>V2</LeadID>
         <LeadOffsetFirstSample>0</LeadOffsetFirstSample>
         <FirstSampleBaseline>0</FirstSampleBaseline>
         <LeadSampleSize>2</LeadSampleSize>
         <LeadOff>FALSE</LeadOff>
         <BaselineSway>FALSE</BaselineSway>
         <ExcessiveACNoise>FALSE</ExcessiveACNoise>
         <MuscleNoise>FALSE</MuscleNoise>
         <LeadDataCRC32>3370369549</LeadDataCRC32>
         <WaveFormData>
7v/u/+7/7v/u/+7/7v/u/+7/7v/u/+7/7v/u/+7/7v/s/+z/7P/s/+7/7v/u/+7/7v/u
/+7/7v/u/+7/7v/u/+7/7v/u/+7/7v/u/+7/7v/w//D/8P/w//D/8P/w//D/7v/u/+7/
7v/u/+7/7v/u//D/8P/w//D/7v/u/+7/7v/u/+7/7v/u//D/8P/w//D/8P/w//D/8P/w
//D/8P/w//D/8P/w//D/8P/w//D/8P/w//D/8P/w//L/8v/y//L/9P/0//T/9P/2//b/
9v/2//n/+v/7//z//P/7//v/+//7//z//P/9////AQABAAEAAQABAAEAAQD+//7//v/8
//n/9f/z//H/8f/x//H/8P/x//H/8f/x//H/8v/z//P/8//z//P/8//z//L/8f/x//H/
8f/x//H/8f/x//H/8v/y//H/8f/x//H/8f/y//L/8v/y//L/8v/y//H/8f/x/+//8P/w
//D/8P/w//D/8P/w//D/8P/x//P/8//z//P/9f/0//b/9//4//n//f8IAB4ANgBFAEEA
LwAkACoAMgA6AEcAVQBjAGwAZwBMACgACgD5/+D/vv+e/4D/af9l/3L/gP+Q/57/qv+3
/8j/1v/f/+T/6//w//T/9//6////AAABAAIAAwADAAQABAAFAAYABgAHAAcACAAIAAgA
CAAKAAoACgAKAAoACwAMAAwADAANAA0ADQAPAA8ADwAPABAAEAAQABEAEgASABIAEQAS
ABIAFAAXABcAGAAZABgAGQAaABoAHQAeAB8AIQAgACEAIwAlACQAJAAmACkALQAuADAA
MgA0ADYAOAA6ADwAPwBCAEQARgBJAEwATwBQAFMAVgBYAFsAXgBhAGQAaQBrAG4AcQBx
AHIAdAB3AHgAegB8AH0AfwB/AIEAgQCBAIEAgQCAAH8AfwB+AHsAegB4AHUAcwBuAGsA
ZwBkAGAAXABYAFQATwBLAEYAQAA9ADkANAAwACwAKQAlACEAHAAYABUAEQAPAA0ACwAI
AAgABgAEAAEA///+//3/+//7//n/+f/4//n/+f/4//f/9f/1//X/9f/z//P/8//z//L/
8f/x//H/8f/x//H/8f/z//P/8v/y//L/8//z//P/8//z//P/9P/2//b/9v/2//j/+P/4
//j/+f/5//n/+v/7//v/+//9//3//v/+//7/AAABAAEAAQAAAAAAAAAAAAIAAwADAAMA
AgACAAEAAQADAAMAAwADAAMAAwADAAMAAQABAAEAAQD///////////////////7//P/8
//3//f/9//3//f/8//v/+//7//v//P/8//z/+//5//n/+f/5//n/+P/4//j/9//3//b/
9v/4//j/+P/4//j/9//3//f/9f/1//b/9v/2//T/9P/0//T/9P/0//T/9P/y//L/8v/0
//X/9f/1//X/9P/0//X/8//z//P/8//z//P/8//z//X/9f/1//X/8//z//P/8//z//P/
8//z//P/8//z//P/8//z//P/9P/y//L/8v/y//L/8v/y//L/9P/0//T/9P/0//T/9P/0
//T/9P/0//T/9v/2//b/9v/3//j/+f/6//z//P/7//v/+//7//z//P/7//v//f/9////
///////////+//7//v/8//v/9//1//P/8f/x//H/8P/v/+//7//t/+3/7v/v//H/8f/x
//H/7//v/+7/7f/v/+//7//v/+//7//v/+//7v/u/+3/7f/t/+3/7f/u/+7/7v/u/+7/
8P/w/+//7//t/+3/7v/u/+7/7v/u/+7/8P/w//D/8P/x//H/8f/x//H/8f/y//T/9f/2
//n/AQAWACwAPgBBADMAIwAkAC4AOgBIAFkAZwB1AHYAYwBCACIAEAD3/9L/rv+M/3D/
Z/9v/37/jv+e/6b/sv/B/9D/2P/f/+b/7f/y//b/+f/6//v//P/9//7//////wAAAAAB
AAIAAgADAAMABAAEAAQABAAGAAYABgAGAAYABwAIAAYABgAHAAcABwAJAAkACQAJAAoA
CgAKAAsADAAMAAwADQAOAA4AEAARABEAEgATABYAFwAYABgAGQAaABsAHQAcAB0AHwAh
ACIAIgAkACcAKwAsAC4AMAAyADQANgA4ADoAPQBAAEIARABHAEoATQBQAFMAVgBYAFsA
XgBhAGQAZwBpAGwAbwBzAHQAdgB5AHoAfAB+AH8AgQCBAIMAgwCBAIEAgQCAAH0AfQB8
AHkAdgB0AHEAbwBsAGkAZQBiAF4AWgBWAFIATQBJAEQAPgA5ADUAMAAsACgAJQAhAB0A
GgAWABMADwANAAsACQAGAAQAAgAAAP3//f/8//v/+f/5//f/9//2//X/9f/0//P/8//z
//P/8//z//P/8//z//L/8f/x//H/8//z//P/8//z//P/8v/y//L/8//z//P/8//z//P/
9P/0//T/9P/0//T/9P/0//T/9f/1//X/9v/3//f/9//5//f/+P/4//j/+P/5//n/+f/6
//r/+v/6//r/+//7//v//P/8//v/+//7//v/+//7//v/+//7//v/+//7//v/+//5//n/
+f/5//n/+f/5//j/9v/2//f/9//3//f/9//2//X/9f/1//X/9P/0//T/8//z//P/8//z
//P/8v/y//L/8f/x//D/8P/w//D/8P/w//D/7//v/+//7//v//D/8P/w/+7/7v/u/+7/
7v/u/+7/7v/s/+z/7P/s/+3/7f/t/+3/7P/s/+3/7f/t/+3/7f/t/+3/7f/t/+3/7f/t
/+3/7f/t/+3/7f/r/+v/6//r/+v/6//r/+v/7f/r/+v/7P/s/+z/7P/s/+z/7P/s/+z/
6v/q/+r/6v/s/+z/7P/s/+r/6v/q/+r/7P/s/+z/7P/s/+z/7P/s/+3/7v/v//D/8f/y
//P/9P/2//b/9f/1//X/9f/2//b/9//3//n/+f/5//n/+f/5//f/9v/2//b/8v/x/+3/
6//r/+n/6f/p/+j/5//n/+f/5//n/+j/6f/p/+n/6f/p/+n/6f/o/+f/5//n/+f/5//n
/+f/5//n/+j/6P/n/+f/5//n/+f/6P/o/+j/6P/o/+j/6P/n/+f/5//n/+j/6P/o/+j/
6P/o/+j/6P/o/+j/6//r/+v/6//r/+3/7P/s/+3/8P/z////FAAsADwAPQAtACUAKgAy
AD4ATgBfAG0AfQB+AGUAPAAcAAQA5f+8/57/fv9g/1f/Zf92/4j/lv+g/6z/vf/O/9b/
3f/k/+n/7P/w//P/9v/4//j/+P/4//n/+f/6//r/+//8//z//f/9//7//v/+//7/AAAA
AAAAAAAAAAEAAgACAAIAAwADAAMABQAFAAUABQAGAAYABgAHAAgACAAIAAsADAAMAA4A
DQANAA4ADwASABMAFAAUABUAFgAXABkAGgAbAB0AHwAgACAAIgAlACcAKAAqACwALgAw
ADIANAA2ADkAPAA+AEAAQwBGAEkASgBNAFAAUgBVAFgAWwBeAGEAYwBmAGkAawBsAG4A
cQBwAHIAdAB1AHUAdQB3AHcAdwB3AHcAdgBzAHMAcgBvAGwAagBnAGUAYgBfAFsAWABU
AFAATABIAEMAPwA6ADQAMwAvACoAJgAgAB0AGQAVABIADgALAAcABQADAAEA/v/8//r/
+P/1//X/9P/z//H/8f/v/+//7v/t/+3/7P/r/+3/7f/t/+3/6//r/+v/6//q/+n/6f/p
/+f/5//n/+f/6f/p/+j/6P/m/+f/5//n/+n/6f/p/+r/6P/o/+j/6P/o/+j/6P/o/+n/
6f/p/+r/6//r/+v/7f/r/+z/7P/s/+7/7//v/+//8P/w//D/8P/u/+//7//v//D/8P/v
/+//8f/x//H/8f/x//H/8f/x/+//7//v/+//7//v/+//7//t/+3/7f/s/+z/7P/t/+3/
6//r/+v/6v/p/+n/6f/p/+j/6P/o/+f/5//n/+f/5//n/+b/5v/m/+X/5f/k/+T/5P/k
/+T/5P/k/+P/4//j/+P/4//k/+T/5P/i/+L/4v/i/+L/4v/i/+L/4P/g/+D/4P/h/+H/
4f/h/+D/4P/h/+H/4f/h/+H/3//f/9//3//f/9//3//f/9//3//f/9//3//f/9//3//f
/9//3//f/93/3//f/97/3v/e/97/3v/e/97/3v/e/97/3v/e/97/3v/e/97/3v/e/97/
3v/e/+D/4P/g/+D/4f/i/+P/5P/l/+b/5//o/+j/5//n/+f/5//o/+j/6f/p/+v/6//r
/+v/6//r/+v/6P/o/+j/5v/j/9//3f/b/9v/2//b/9r/1//X/9f/1//Z/9r/2//b/9v/
2//b/9v/2f/Y/9f/1//X/9f/1//X/9f/1//X/9j/2P/X/9f/1//X/9f/2P/Y/9j/2P/Y
/9j/2P/X/9f/1//X/9j/2P/Y/9j/2P/Y/9j/2P/Y/9j/2f/b/9v/2//b/9v/2v/c/93/
4P/j/+v//v8YAC4AMwApAB0AHgAmAC4APgBPAF8AbQByAGEAOgAQAPb/2f+0/5L/cv9S
/0X/T/9e/27/gP+M/5j/p/+6/8T/y//S/9f/3P/g/+P/5P/n/+j/6f/q/+v/6//s/+z/
6//s/+z/7f/t/+7/7v/u/+7/8P/w//D/8P/w//H/8v/0//T/9f/1//X/9//3//f/9//4
//j/+P/5//r/+v/6//3//v/+/wAAAQABAAIAAwACAAMABAAEAAcACAAJAAsADAANAA8A
EQASABIAFAAXABcAGAAaABwAIAAiACQAJgAoACsALgAwADAAMwA2ADkAPAA/AEIARABH
AEoATQBQAFEAUwBWAFkAXQBeAGAAYwBkAGYAaABpAGsAawBtAG0AbQBtAG0AbABpAGkA
aABlAGQAYgBfAF0AWgBXAFMAUABOAEoARgBCADsANwAyACwAKwAnACIAHgAYABUAEQAN
AAoABgADAP//+//5//f/9P/0//L/8P/t/+3/7P/r/+n/6f/n/+f/5v/l/+X/5P/j/+P/
4//j/+P/4f/h/+H/4f/g/9//3//f/9//3//f/9//3//f/97/3v/e/9//3//f/9//3//f
/+D/4v/i/+L/4v/i/+L/4v/i/+P/4//j/+T/5f/l/+X/5//n/+j/6P/o/+b/5//n/+f/
6v/q/+r/6v/s/+3/7f/t/+7/7v/t/+3/7//v/+//7//v/+//7//v//H/8f/x//H/8P/v
/+7/7f/t/+3/7f/s/+z/7P/t/+3/7f/t/+3/7P/r/+v/6//r/+r/6v/q/+n/6f/p/+n/
6f/p/+j/6P/o/+n/6f/o/+j/6P/o/+j/6P/o/+f/5//n/+f/5//o/+j/6P/m/+b/5v/o
/+j/6P/o/+r/6P/o/+j/5v/n/+f/5//n/+b/5v/n/+f/5//n/+f/6f/p/+n/6f/n/+f/
5//n/+n/6f/p/+n/5//n/+f/5//p/+n/6f/p/+f/6f/p/+j/6v/q/+r/6v/q/+r/6v/q
/+z/7P/s/+z/7f/u/+//8P/x//L/8v/z//P/8//0//T/9f/1//f/9//3//f/9//3//n/
+P/4//j/+P/3//P/8f/t/+v/6//r/+r/6f/p/+n/6f/p/+r/6//s/+3/7v/v/+3/7f/s
/+v/6//r/+v/6//r/+v/6//r/+z/7P/r/+v/7f/t/+3/7v/s/+z/7P/s/+7/7v/t/+3/
7f/t/+7/7v/u/+7/7v/u//D/8P/w//D/8f/x//H/8f/x//H/9P/0//X/+P/5//v/AAAU
ACwAQQBHADsAKgAmADAAOgBFAFEAWwBmAGkAWgA4ABYABQD0/9T/sv+S/3X/Z/9w/37/
jP+c/6r/s//A/9D/2//i/+n/8P/2//v//P///wAAAQACAAMAAwAEAAQABQAGAAYABwAH
AAgACAAIAAkADAANAA4ADAAMAA0ADgAOAA4ADwAPAA8AEQARABEAEQASABIAEgATABQA
FAAUABMAFAAUABYAFwAXABgAGQAcAB0AHgAeAB0AHgAfACEAIgAjACUAJwAoACgAKgAt
AC0ALgAwADIANgA4ADoAPAA+AEEARABGAEgASwBOAFEAVgBZAFwAXgBfAGIAZQBoAG0A
bwByAHUAeQB6AHwAfwCCAIQAhgCHAIkAiQCLAIsAiwCLAIsAigCLAIsAigCHAIYAhACB
AH8AfAB5AHUAcgBuAGoAZgBiAF0AWQBUAE4ASQBFAEAAPAA2ADMALwArACgAJAAhAB0A
GQAXABUAEgAQAA4ADAAJAAcABgAFAAMAAwABAAEAAAD//////v/9//3//f/9//3/+//7
//v/+//8//v/+//7//v/+//7//v//f/9//z//P/6//v/+//7//3//f/9//7//v/+//7/
/v/+//7//v/+/////////wAA////////AQABAAIAAgACAAQABQAFAAUABgAGAAYABgAG
AAcABwAHAAgACAAHAAcABwAHAAcABwAHAAcABwAHAAcABwAHAAcABwAHAAcABwAHAAcA
BwAGAAYABgAHAAcABQAFAAUABAADAAMAAwADAAIAAgACAAEAAQABAAEAAQABAAAAAAAA
AAEAAQAAAAAAAAAAAAAAAAAAAP////////3//f/+//7//v/8//z//P/+//7//v/+//7/
/P/8//z//P/9//3//f/9//z//P/9//3//f/9//3/+//7//v/+//7//v/+//7//v/+//7
//v/+//7//v/+//7//v/+//7//v/+//7//r/+v/6//r/+v/8//z//P/8//z//P/8//z/
/v/+//7//v///wAAAQACAAQABAADAAMAAwADAAQABAAFAAUABwAHAAcABwAHAAcABwAG
AAYABgAEAAMA///9//v/+f/5//n/+P/3//f/9//3//f/+P/5//n/+f/5//n/+f/5//j/
9//1//X/9f/1//X/9f/1//X/9v/2//X/9f/1//X/9f/2//b/9v/2//b/9v/2//X/9f/1
//X/9v/2//b/9v/2//b/9v/2//b/9v/3//f/9//3//f/+f/6//z//f8AAAEACwAgADQA
RABFADUAKQAqADQAQABOAFsAZwB1AHgAYwA+ACIAEAD1/9D/rv+O/3D/af9z/4L/kv+i
/6z/uP/J/9j/4P/p/+7/8//4//z///8AAAEAAgADAAQABQAFAAYABgAHAAgACAAJAAcA
CAAIAAgACAAKAAoACgAMAAwADQAOAAwADAANAA0ADQAPAA8ADwAPABAAEAAQAA8AEAAQ
ABAAEQASABIAFAAVABUAFgAXABgAGQAaABoAGwAcAB0AHwAgACEAIwAlACgAKAAqAC0A
LQAuADAAMgA0ADYAOAA6ADwAPwBCAEQARgBJAEwATwBSAFUAWABaAF0AYABjAGYAaQBr
AG4AcQB1AHYAeAB7AHwAfgCAAIEAgQCBAIMAgwCDAIMAgwCCAH8AfwB+AHsAegB4AHUA
cwBuAGsAZwBkAF4AWgBWAFIATQBJAEQAPgA7ADcAMgAuACgAJQAhAB0AGAAUABEADQAL
AAkABwAEAAQAAgAAAP3/+//6//n/9//3//X/9f/0//P/8//y//H/8f/x//H/8f/v/+//
7//v//D/7//v/+//7//v/+//7//t/+3/7P/s/+z/7f/t/+3/7f/t/+3/7v/u/+7/7v/u
/+z/7P/s/+z/7f/t/+3/7v/t/+3/7f/v/+3/7v/u/+7/7v/v/+//7//w//D/8P/w//D/
8f/x//H/8v/y//H/8f/x//H/8f/x/+//7//v/+//7//v/+//7//v/+//7//v/+3/7f/t
/+z/6v/q/+v/6//t/+3/7f/s/+n/6f/p/+n/6P/o/+j/5//n/+f/5//n/+f/5v/m/+b/
5f/l/+T/5P/k/+T/5P/k/+L/4f/h/+H/4f/h/+L/4v/i/+D/4P/g/+D/4P/g/+D/4P/e
/97/3v/e/9//3//f/9//3v/e/9//3f/d/93/3f/d/93/3f/d/93/3f/d/93/3f/d/93/
3f/b/9v/2//b/9v/2//b/9v/3f/d/93/3P/a/9r/2v/a/9r/2v/a/9r/3P/c/9z/3P/c
/9z/3P/c/93/3v/f/+D/4f/i/+P/5P/m/+X/5f/l/+P/5P/k/+X/5f/n/+f/5//n/+f/
5//n/+T/5P/k/+L/3//b/9n/1//X/9f/1//W/9P/0//T/9P/0//U/9X/1f/X/9f/1//X
/9X/1P/T/9P/0//T/9P/0//R/9H/0f/S/9L/0f/R/9H/0f/R/9L/0v/S/9L/0v/S/9L/
0f/R/9H/0f/S/9L/0v/S/9L/0v/S/9L/0v/S/9P/0//T/9P/0//V/9b/2P/Z/9r/3f/n
//r/EgAkACcAHQATABYAHgAoADoASwBXAGcAbgBZADAACgDy/9X/rv+K/2r/TP89/0n/
Wv9q/3r/hv+S/6P/sv+6/8P/yv/P/9T/2P/b/9z/3//g/+H/4v/h/+H/4v/i/+X/5v/m
/+f/5//o/+j/6P/o/+r/6v/q/+r/6v/r/+z/6v/q/+v/6//r/+3/7f/t/+//8P/w//D/
8f/y//L/8v/z//T/9P/2//f/9//4//n/+v/7//z//P///wAAAQADAAIAAwAFAAcACAAI
AAoADQAPABAAEgAUABgAGgAcAB4AIAAjACYAKAAqAC0AMAAzADQANwA6ADwAPwBCAEUA
SABLAE0AUABTAFUAVgBYAFsAXgBgAGIAYwBjAGMAZQBlAGUAZQBlAGQAYwBjAGIAXwBc
AFoAVwBVAFIATwBLAEgARABAADwAOAAzAC8AKgAkACEAHQAYABQADgALAAcAAwAAAPz/
+f/1//P/8f/v/+z/6v/o/+b/4//h/+D/3//d/9//3f/d/9z/2//b/9r/2f/X/9f/1//X
/9f/1//X/9f/1v/V/9X/1f/V/9X/1f/V/9X/1f/U/9T/1P/V/9X/1f/T/9P/0//U/9T/
1P/U/9T/1v/W/9b/1v/V/9X/1f/W/9X/1f/V/9f/2f/a/9r/2v/a/9v/2//b/9r/2v/a
/9r/3P/d/93/3f/e/97/3f/d/93/3f/d/93/3f/d/93/3f/f/9//3//f/97/3f/c/9v/
3f/d/93/3P/a/9r/2//b/9v/2//b/9r/2f/Z/9n/2f/Y/9j/2P/X/9f/1//X/9f/1f/U
/9T/1P/V/9X/1P/U/9T/1P/U/9T/1P/T/9P/0//T/9P/1P/U/9b/1P/U/9T/1P/U/9T/
1P/U/9L/0v/S/9L/0//T/9P/0//S/9L/0//T/9P/0//T/9P/0//T/9P/0//T/9P/0//T
/9P/0//T/9P/0//T/9P/0f/R/9H/0f/R/9P/0//S/9T/1P/U/9T/0v/S/9L/0v/S/9L/
0v/S/9P/1P/V/9b/2P/Y/9j/2P/Z/9r/2//c/93/3f/e/9//3//g/+D/4f/h/+P/4//j
/+P/4//j/+P/4P/g/+D/3v/d/9n/1//V/9H/0f/R/9D/z//P/8//z//P/9D/0f/R/9P/
0//T/9P/0f/Q/8//z//P/8//z//P/8//z//P/9D/0v/R/9H/0f/P/8//0P/Q/9D/0P/Q
/9D/0v/R/9H/0f/R/9L/0v/S/9L/0v/S/9L/0v/S/9L/0//T/9P/0//T/9P/1P/W/9f/
2P/Z/9v/5P/4/xIAJwArACEAGAAaACIALAA/AFEAXwBuAHUAYAA2ABAA9f/U/67/jP9q
/0v/P/9I/1r/bP98/4j/k/+k/7T/vf/G/83/0v/W/9v/3v/f/+D/4f/i/+X/5f/m/+b/
5f/m/+b/5//n/+j/6P/o/+r/7P/s/+z/7P/s/+3/7v/u/+7/7//v/+//8f/x//H/8//0
//T/9P/z//T/9P/0//f/+P/4//r/+f/5//r/+//8//3//v/+/wEAAgADAAUABgAHAAkA
CwAKAAoADAAPABEAEgAUABYAGgAcAB4AIAAgACMAJgAoACwALwAyADUANgA5ADwAPgBB
AEQARwBKAE8AUQBUAFcAWQBaAFwAXwBgAGIAZABlAGcAZwBpAGkAawBrAGsAagBpAGkA
aABlAGQAYgBfAF0AXABZAFUAUgBQAEwASABEAD8AOwA2ADAALQApACQAIAAaABcAEwAP
AAwACAAFAAEA/f/7//n/9v/0//L/8P/t/+3/7P/r/+n/6f/n/+f/5v/l/+X/5P/j/+H/
4f/h/+H/3//f/9//3//g/9//3//f/9//3//f/9//3//f/97/3v/c/93/3f/d/93/3f/d
/97/4P/g/+D/4P/g/+D/4P/g/9//3//f/+D/4f/h/+H/4//j/+T/5P/k/+b/5//n/+f/
5v/m/+b/5v/o/+n/6f/p/+r/6v/p/+n/6f/p/+n/6f/p/+n/6f/p/+n/6f/p/+n/6f/p
/+n/6f/n/+f/5//m/+b/5v/n/+f/5//n/+f/5v/l/+X/5f/l/+T/5P/k/+P/4//j/+P/
4//j/+L/4v/i/+P/4//i/+L/4v/i/+L/4v/g/9//3//f/+H/4f/i/+L/5P/i/+L/4v/g
/+D/4P/g/+L/4P/g/+D/4P/h/+H/4f/h/+D/4P/h/+H/4f/h/+H/4f/h/+H/4f/h/+H/
4f/h/+H/4f/h/+H/4f/h/+H/4f/h/+H/4f/h/+H/4f/h/+L/4v/i/+L/4v/g/+D/4P/g
/+L/4v/i/+L/4//k/+X/5v/o/+j/6P/o/+n/6v/r/+z/7f/t/+3/7f/u/+7/7//v//H/
8f/x//H/8f/x//H/8P/u/+7/7P/r/+f/5f/j/+H/3//f/97/3f/f/9//3//f/+L/4//j
/+P/4//j/+P/4//g/9//3//f/+H/4f/h/+H/3//f/+D/4P/h/+H/4f/h/+H/4v/i/+L/
4v/i/+L/4v/h/+H/4f/h/+L/4v/i/+L/5P/k/+T/5P/k/+T/5f/l/+f/5//n/+f/6P/o
/+n/7P/t//H/AAAWADAAPwA5ACUAHgAmAC4AOgBJAFcAZQBuAGUASAAiAAgA9//e/7r/
mv94/1//Xf9q/3j/iP+Y/6L/r/++/8z/1f/e/+P/6P/s/+//8v/z//T/9f/2//n/+f/6
//r/+//8//z//f/9//7//v/+//7/AAAAAAAAAAAAAAEAAgAEAAQABQAFAAUABwAHAAcA
BwAIAAgACAAJAAoACgAKAAkACgAKAAwADwAPABAAEQAQABEAEgASABUAFgAXABkAGgAb
AB0AHwAgACAAIgAlACUAJgAoACoALAAuADAAMgA0ADcAOgA8AD4AQQBEAEcATABPAFIA
VABVAFgAWwBeAGMAZQBoAGsAbwBwAHIAdQB4AHoAfAB9AH8AfwCBAIEAgwCDAIMAggCB
AIEAgAB9AHwAegB3AHUAcgBvAGsAaABkAGAAXABYAFUAUQBMAEYAQQA9ADgANAAuACsA
JwAjAB4AGgAXABMADwANAAsACAAGAAQAAgD///3//P/7//n/+f/3//f/9v/1//X/9P/z
//P/8//z//P/8//z//P/8//y//H/8f/x//H/8f/x//H/8f/x//D/8P/u/+//7//v/+//
7//v//D/8v/y//L/8v/y//L/8v/y//P/8//z//T/8//z//P/9f/1//b/9v/2//j/+f/5
//n/+P/4//j/+P/4//n/+f/5//j/+P/3//f/+f/5//n/+f/5//n/+f/5//n/+f/5//n/
9//3//f/9//3//f/9//2//b/9v/3//f/9f/1//X/9P/1//X/9f/1//T/9P/0//P/8//z
//P/8//z//L/8v/y//H/8f/w//D/8P/w//D/8P/w/+//7//v/+3/7f/u/+7/7v/s/+z/
7P/u/+7/7v/u/+7/7P/s/+z/7P/t/+3/7f/t/+z/7P/t/+v/6//r/+v/6//r/+v/6//r
/+v/6//r/+v/6//r/+v/7f/t/+3/7f/t/+3/7f/t/+v/6//r/+z/6v/q/+r/6v/q/+r/
6v/q/+z/7P/s/+z/7f/u/+//8P/y//L/8v/y//T/8//z//P/8//0//T/9f/1//f/9//3
//f/9//3//f/9v/2//b/9P/1//H/7//t/+n/6f/p/+j/5//n/+f/5//n/+j/6f/p/+v/
6//r/+v/6f/o/+f/5//n/+f/5//n/+f/5//n/+j/6P/n/+f/5//n/+f/6P/o/+b/5v/m
/+b/6P/n/+f/5//n/+j/6P/o/+j/6P/o/+j/6P/o/+j/6f/r/+v/6//r/+v/7P/u/+//
8P/z//f/CAAeADIAOwAzACUAIAAmADIAQABPAFsAaQByAGkASAAmABAA+//Y/7T/kv9y
/1//Y/9w/4D/kP+c/6b/tf/G/9D/1//g/+X/6v/u//H/8v/1//b/9//4//n/+f/6//r/
+f/6//r/+//7//z//P/8//7/AAAAAAAAAAAAAAEAAgAAAAAAAQABAAEAAwADAAMAAwAE
AAQABAAHAAgACAAIAAcACAAIAAoACwALAAwADQAOAA8AEAAQABMAFAAVABcAFgAXABkA
GwAcABwAHgAhACEAIgAkACYAKgAsAC4AMAAyADUAOAA6ADwAPwBCAEUASABLAE4AUABT
AFYAWQBcAF8AYQBkAGcAawBsAG4AcQByAHQAdgB3AHkAeQB7AHsAewB7AHsAegB7AHsA
egB3AHQAcgBvAG0AbABpAGUAYgBcAFgAVABQAEsARwBCADwAOQA1ADAALAAoACUAIQAd
ABgAFAARAA0ACQAHAAUAAgAAAP7//P/5//f/9v/1//P/8f/v/+//7v/v/+//7v/t/+3/
7f/t/+3/7f/t/+3/7f/q/+n/6f/p/+v/6//r/+v/6//r/+r/6v/q/+v/6//r/+n/6f/p
/+r/6v/q/+r/6v/q/+r/6v/q/+v/6//r/+z/6//r/+v/7f/t/+7/7v/u/+7/7//v/+//
8P/w//D/8P/w//H/8f/x//L/8v/x//H/7//v/+//7//v/+//7//v/+//7//v/+//7//v
/+//7//v/+//7//u/+z/7P/t/+3/7f/t/+3/7P/r/+v/6//r/+r/6v/q/+n/6f/p/+n/
6f/p/+j/6P/o/+n/6f/o/+j/6P/o/+j/6P/m/+X/5f/l/+X/5f/m/+b/5v/k/+T/5P/k
/+T/5P/k/+b/5P/k/+T/4v/j/+P/4//l/+T/5P/l/+P/4//j/+P/4//j/+P/4//j/+P/
4//j/+H/4f/h/+H/4f/h/+H/4f/h/+H/4f/h/+H/4f/h/+L/4v/i/+L/4v/g/+D/4P/g
/+D/4P/g/+D/4P/g/+D/4P/g/+D/4P/g/+L/4v/i/+L/4v/i/+L/4v/j/+T/5f/m/+f/
6P/p/w==
         </WaveFormData>
      </LeadData>
      <LeadData>
         <LeadByteCountTotal>10000</LeadByteCountTotal>
         <LeadTimeOffset>0</LeadTimeOffset>
         <LeadSampleCountTotal>5000</LeadSampleCountTotal>
         <LeadAmplitudeUnitsPerBit>4.88</LeadAmplitudeUnitsPerBit>
         <LeadAmplitudeUnits>��V</LeadAmplitudeUnits>
         <LeadHighLimit>2147483647</LeadHighLimit>
         <LeadLowLimit>268435456</LeadLowLimit>
         <LeadID>V3</LeadID>
         <LeadOffsetFirstSample>0</LeadOffsetFirstSample>
         <FirstSampleBaseline>0</FirstSampleBaseline>
         <LeadSampleSize>2</LeadSampleSize>
         <LeadOff>FALSE</LeadOff>
         <BaselineSway>FALSE</BaselineSway>
         <ExcessiveACNoise>FALSE</ExcessiveACNoise>
         <MuscleNoise>FALSE</MuscleNoise>
         <LeadDataCRC32>192819502</LeadDataCRC32>
         <WaveFormData>
2v/a/9r/2v/a/9r/2v/a/9j/2P/Y/9j/2P/Y/9j/2P/W/9b/1v/W/9b/1v/W/9b/1P/U
/9T/1P/W/9b/1v/W/9b/1v/W/9b/1P/U/9T/1P/W/9b/1v/W/9b/1v/W/9b/1P/U/9T/
1P/U/9T/1P/U/9T/1P/U/9T/1P/U/9T/1P/U/9T/1P/U/9b/1v/W/9b/1P/U/9T/1P/U
/9T/1P/U/9b/1v/W/9b/1P/U/9T/1P/W/9b/1v/W/9b/1v/W/9b/2P/Y/9j/2P/Z/9r/
2//c/93/3v/f/+D/4P/f/9//3//h/+H/4v/i/+b/5//o/+n/6f/p/+n/6f/n/+f/5v/l
/+L/3//c/9r/2P/X/9f/1//U/9P/0//S/9P/1f/X/9j/2P/Y/9j/2P/X/9b/1v/W/9f/
1//X/9f/1f/U/9T/1f/V/9X/1f/V/9f/1//X/9f/1//X/9f/1//X/9f/1//X/9j/2P/X
/9f/1v/W/9b/1v/Y/9j/2P/Y/9v/2//b/9v/3P/e/+D/4f/i/+P/6f/0/wcAIQA8AFIA
YwB5AJ0AywD+ADMBaAGZAb4BwwGZAUwB/QC6AG8AHADV/5v/cv9k/2v/fP+L/5j/n/+p
/7f/w//J/87/0//X/9r/3P/d/9//4f/i/+P/4//k/+T/5f/l/+X/5v/m/+f/5//o/+j/
6//r/+v/7P/q/+r/6v/r/+3/7f/t/+3/7P/s/+3/7f/v//D/8P/x//H/8f/z//P/8//z
//P/9P/3//f/+P/5//f/9//5//r//f/9//7///8AAAEAAgADAAQABQAGAAcACQAKAAwA
DwAQABEAFAAWABgAGgAcAB0AIQAkACcAKgAsADAAMwA1ADgAOwA+AEAARQBIAEsATgBP
AFIAVQBYAF0AXgBgAGIAZABmAGgAaQBpAGoAawBrAGoAaQBpAGgAaABnAGYAZABhAF8A
XABaAFgAVQBRAE4ASwBHAEMAPgA8ADkANQAwACwAKAAlACEAHQAaABgAFAAQAA0ACwAI
AAYAAwAAAP7//f/8//r/+f/5//f/9//3//b/9f/1//T/8//z//P/8//w//D/8P/w//D/
7v/t/+3/7P/s/+z/7P/u/+7/7f/t/+3/7P/r/+v/7P/s/+z/7f/v/+//7//v//H/8v/y
//L/8P/w//D/8P/z//P/8//z//X/9f/1//b/+P/5//n/+f/6//r/+v/6//z//P/9//7/
/v/+//////////////8AAAAAAAD//////v/////////9//z//P/8//z//P/8//z/+v/6
//n/+f/5//n/+f/4//j/+P/4//j/+P/3//f/9v/2//b/9//3//f/9//3//b/9P/0//T/
9P/2//b/9f/0//T/9P/0//T/8//z//P/8//x//D/8P/w//D/8P/w//H/8f/w/+//7//w
//D/8P/w//D/8f/x//H/7//v/+//7//v/+//7v/u//D/7//v//D/8P/w//D/7//v/+//
7//v//D/8P/v/+//7//u/+//7v/u/+7/7v/u/+7/7v/u/+7/7v/u/+7/7v/u/+7/7v/u
/+7/7v/u/+7/8P/w//D/8P/x//L/8//0//b/9v/1//X/9f/1//X/9v/2//j/+f/6//3/
/f/9//3//f/9//3//P/7//j/9f/y//D/7v/t/+3/7f/s/+v/6//q/+r/6//s/+z/7P/s
/+z/6v/p/+j/6P/q/+n/6f/p/+v/6//q/+r/6f/p/+n/6f/p/+n/6f/p/+n/6f/p/+n/
6f/p/+n/6f/p/+r/6v/p/+n/6v/q/+r/6v/q/+r/6v/q/+v/6//r/+v/7P/u//D/8f/0
//f/AQAUACsARwBgAHQAhwCnANcADQFIAX8BtAHfAfAB1wGTAUQBAQG0AFkACADH/5P/
ev98/4n/mv+n/67/t//D/8//1//b/+D/4//p/+z/7v/v/+7/7//v/+//7//w//D/8f/z
//P/9P/0//P/8//0//T/9f/1//X/9v/2//b/9v/3//f/9//3//f/+P/4//n/+f/5//r/
+v/7//v/+//9//3/+//7//v//P/9//3//v///wEAAQADAAQABQAFAAYABwAGAAcACAAJ
AAwADQAOAA8AEQASABQAFwAWABcAGgAcAB4AIAAiACMAJwAqAC0AMAAwADQANwA5AD4A
QQBEAEYASQBMAE8AUgBVAFgAWwBeAGEAYgBkAGYAZgBoAGoAawBpAGoAawBrAGoAaQBp
AGgAZgBlAGQAYgBhAF8AXABaAFYAUwBPAEwASQBFAEEAPAA4ADUAMQAsACgAJAAhAB0A
GQAWABQAEAAMAAkABwAEAAIA///8//r/+f/4//b/9f/1//P/8//z//L/8f/x//D/7//v
/+//7//u/+7/7v/u/+7/7P/r/+v/6v/q/+r/6v/q/+r/6f/p/+n/6P/n/+f/5//o/+n/
6//p/+n/6f/p/+n/6v/q/+r/6v/q/+r/6v/r/+v/6//r/+v/6//r/+z/7v/v/+//7//u
/+7/7v/u//D/8P/x//L/8P/w//H/8f/v/+//7//w//D/8P/v/+//8P/x//H/8f/x//D/
8P/w/+7/7v/u/+7/7v/u/+3/7f/t/+3/7f/s/+r/6v/q/+r/6v/p/+n/6P/o/+j/6f/p
/+n/6f/p/+j/5v/m/+b/5v/m/+b/5f/k/+T/5P/k/+T/4//j/+P/4//l/+T/5P/k/+L/
4v/i/+P/4//i/+H/4f/i/+L/4v/i/+D/4f/h/+H/4f/h/+H/4f/h/+H/4P/g/+D/3//f
/+D/4P/g/+D/3//f/9//3//f/+D/4P/f/9//3//e/9//4P/e/97/3v/e/97/3v/e/97/
3v/e/97/3v/e/97/3v/e/97/3v/e/97/3v/e/97/3v/e/97/3v/e/9//4P/h/+L/4//k
/+X/5v/o/+j/5//n/+X/5f/l/+b/5v/o/+n/6v/t/+3/7f/t/+v/6//r/+r/6f/m/+P/
4P/e/9z/2//b/9n/2P/X/9f/1v/W/9f/2P/a/9r/2v/a/9j/1//W/9b/2P/X/9f/1//X
/9f/1v/W/9f/1//X/9f/1f/V/9X/1f/X/9f/1//X/9f/1//X/9f/1//Y/9j/1//V/9b/
1v/W/9b/1v/W/9b/2P/Z/9n/2f/Z/9r/3P/c/9//4v/n//H/BAAdADcASgBcAHMAlQC/
APUALAFjAZYBwQHMAacBVwEEAb0AbAAZANj/n/9x/17/Zv95/4j/lf+c/6X/s/+//8f/
y//Q/9X/1//Y/9z/3f/e/9//3//f/9//4P/g/+H/4f/h/+L/4v/j/+P/5P/k/+X/5f/l
/+b/5v/m/+b/5//n/+f/5//n/+j/6P/p/+n/6f/q/+r/6//r/+v/7f/t/+//7//v//D/
7//v//D/8f/z//P/9f/2//X/9f/2//f/+v/7//z//f/+////AAABAAEAAgAEAAcACAAJ
AAwADgASABQAFgAXABkAHAAfACIAIgAmACkAKwAuADEANAA2ADkAPAA/AEIAQwBGAEkA
TABNAE4AUABSAFQAVgBYAFkAVwBYAFkAWQBYAFcAVwBWAFYAVQBUAFIAUQBPAEwASgBI
AEUAQQA+AD0AOQA1ADAALgArACcAIgAcABgAFQARAA8ADAAKAAYAAgD///3/+v/6//f/
9P/y//H/8P/u/+3/7f/r/+v/6//s/+v/6//q/+n/6f/p/+n/6P/o/+j/6P/o/+b/5f/l
/+b/5v/m/+b/5v/m/+X/5f/l/+T/4//j/+T/5P/k/+X/4//j/+P/4//l/+b/5v/m/+b/
5v/m/+b/5//n/+f/5//p/+n/6f/q/+r/6//r/+v/7v/u/+7/7v/u/+7/7//w//L/8v/z
//P/8//z//P/9P/0//T/8//z//L/8//z//P/8//y//L/8v/y//L/8v/y//L/8v/x//H/
8f/x//H/8P/u/+7/7v/u//D/7//v/+7/7P/s/+3/7f/t/+3/7f/s/+r/6v/q/+r/7P/s
/+v/6v/q/+r/6v/q/+v/6//r/+v/6//q/+r/6v/q/+r/6v/r/+n/6P/n/+f/6P/o/+j/
6P/o/+n/6f/p/+n/6f/p/+n/6f/p/+j/6P/o/+f/5//o/+j/6P/o/+f/5//n/+f/5//q
/+r/6f/p/+n/6P/p/+j/6P/o/+j/6P/o/+j/6P/o/+j/6P/o/+j/6v/q/+r/6v/q/+r/
6v/q/+z/7P/s/+z/7f/u/+//8P/x//L/8//0//L/8f/x//H/8//z//T/9P/2//f/+P/5
//n/+f/5//n/+f/5//j/9//y/+//7P/q/+j/5//n/+f/6P/n/+f/5v/m/+f/6P/o/+j/
6P/o/+j/5//m/+b/5v/l/+X/5f/l/+X/5P/k/+X/5f/l/+X/5f/l/+X/5f/l/+X/5f/l
/+X/5f/l/+X/5f/m/+b/5f/l/+b/5v/m/+b/5v/m/+b/5v/p/+n/6f/p/+r/6P/q/+3/
8P/z//3/DgAnAD8AVABmAHsAlwC/AO0AIgFZAY4BuwHSAbkBbQEUAcsAgAAvAOz/tf+F
/2z/cP+B/5D/n/+o/6//vf/L/9X/2//e/+H/5f/o/+j/6f/s/+3/7f/t/+3/7v/u/+//
7//v//D/8P/x//H/8v/y//P/8//z//T/9P/0//T/9f/3//f/9//3//j/+P/5//n/+f/6
//r/+//7//v//f/9//3//f/9//7//////wAAAQABAAEAAwAEAAUABQAGAAcACgALAAwA
DQAMAA0ADgAPABEAEgAUABcAGAAZABwAHgAiACQAJgAnACkALAAvADIAMgA2ADkAOwA+
AEEARABGAEcASgBNAFAAVQBYAFsAXgBhAGIAZABmAGgAagBsAG0AbQBuAG8AbwBuAG0A
bQBsAGoAaQBoAGYAZwBlAGIAYABeAFsAVwBUAFEATQBJAEQAQAA9ADkANAAwACwAKQAl
ACMAIAAeABoAFgATABEADgAMAAkABgAEAAIAAgABAAEA///9//3//f/8//v/+//6//v/
+//7//v/+P/4//j/+P/4//b/9f/1//T/9P/0//T/9P/0//P/8//z//L/8f/x//L/8v/y
//P/8//z//P/8//z//T/9P/0//b/9v/2//b/9//3//f/9//5//n/+f/6//j/+f/5//n/
+//8//3//v/+//7///8AAP7//v//////AQABAAEAAgAAAAAA/////wAAAQABAAEA///+
//7//v/+//7//v/+//7//v/9//3//f/9//3//P/8//z//P/8//z/+//7//r/+P/4//n/
+f/3//f/9//2//b/9v/2//b/+P/4//f/9v/2//b/9v/2//X/9f/1//X/8//y//L/8v/y
//L/8v/z//P/8v/x//H/8v/y//L/8v/w//H/8f/x//H/8f/x//H/8//z//L/8v/w/+//
7//w//L/8v/y//H/8f/x//H/8f/w//D/7//v/+//8P/v/+7/8P/w//D/8P/u/+7/7v/u
//D/8P/w//D/8//0//X/9v/4//j/9//3//f/9//3//j/9v/4//n/+v/7//v/+//7//3/
/f/9//z/+//4//X/8v/u/+z/6//r/+v/6v/p/+n/6P/o/+n/6v/q/+r/6v/q/+r/6f/o
/+j/6P/n/+f/5//l/+X/5P/k/+X/5f/l/+X/5f/l/+X/5f/l/+X/5f/l/+X/5f/l/+X/
4//k/+T/4//j/+T/5P/k/+T/5P/k/+T/5P/l/+X/5f/l/+b/6P/o/+n/7P/t//H/+P8J
ACEAPgBaAG0AgQCfAMsA/gA3AWoBmQHEAdkBxwGMAUEB/gC5AGIADQDF/4z/cP9v/3r/
if+Y/6P/qf+z/8H/yf/Q/9X/2f/e/+L/4//k/+X/5f/l/+f/6P/o/+n/6f/p/+r/6v/p
/+n/6v/q/+3/7f/t/+7/7v/u/+7/7//t/+3/7f/t/+7/7v/v/+//7f/u/+7/7//v/+//
8f/x//H/8f/x//L/8//z//T/9f/1//X/9//4//n/+f/6//v//P/9//7///8AAAEAAgAD
AAUABgAIAAsACgALAA4AEAASABQAFgAXABsAHgAhACQAJgAqAC0ALwAyADUAOAA6AD8A
QgBFAEgASwBOAFEAVABZAFoAXABeAGAAYgBkAGUAZwBoAGkAaQBoAGcAZwBmAGYAZQBk
AGIAXwBdAFoAWABUAFEATQBKAEcAQwA/ADoANAAxAC0AKAAiAB4AGwAXABEADgAMAAgA
BAABAP///P/4//X/8v/w/+//7v/s/+v/6f/n/+f/5//m/+X/5f/k/+H/4f/h/+H/4P/g
/+D/4P/i/+D/3//f/97/3v/e/97/3v/e/93/3f/d/9z/2//b/9z/3P/c/93/2//b/9v/
2//d/97/3v/e/97/3v/e/97/3//f/9//3//f/9//3//g/+L/4//j/+P/4v/i/+L/4v/i
/+L/4//k/+T/5P/l/+X/5f/l/+X/5v/m/+b/5f/l/+b/5//n/+f/5f/k/+T/5P/k/+T/
5P/k/+T/5P/j/+P/4//j/+P/4v/i/+L/4v/i/+L/4f/h/+D/3v/e/9//3//d/93/3f/c
/9z/3P/c/9z/3P/c/9v/2v/a/9r/2v/a/9n/2f/Z/9n/2//a/9r/2v/Y/9j/2P/Z/9n/
2P/X/9f/1v/W/9b/1v/W/9f/1//X/9f/1//X/9f/1//X/9b/1v/W/9X/1f/W/9b/1v/W
/9X/1f/V/9X/1f/W/9b/1f/V/9X/1P/V/9b/1P/U/9T/1P/W/9b/1v/W/9b/1v/W/9b/
1//Y/9n/2v/c/9z/3P/c/97/3v/d/93/3f/d/93/3v/e/+D/4f/i/+X/5f/l/+X/4//j
/+P/4v/h/97/2//Y/9j/1v/V/9X/0//S/9H/0f/S/9L/0//U/9T/1P/U/9T/1P/T/9L/
0v/S/9H/0f/R/9H/0f/Q/9D/0f/R/9H/0f/R/9H/0f/R/9H/0f/R/9H/0f/R/9H/0f/R
/9L/0v/R/9H/0v/S/9L/0v/S/9L/0v/S/9P/0//T/9X/1v/Y/9j/2f/c/+P/7f/+/xUA
LwBKAFoAbwCRAMEA9wAwAWcBmgHDAdQBtQFxASQB4QCQADcA6P+n/3P/Xv9i/3H/gP+N
/5b/of+v/7n/wf/H/8r/z//T/9b/1v/X/9j/2f/Z/9n/2f/a/9r/2//d/93/3v/e/9//
3//g/+D/3//f/9//4P/i/+L/4v/j/+P/4//j/+P/5P/k/+X/5f/l/+b/5v/n/+f/5//p
/+n/6f/p/+n/6v/r/+v/7P/t/+3/7f/v//D/8f/x//L/8//2//f/+P/5//z//f/+////
//8AAAIABQAGAAcACgAMAA4AEAASABMAFQAYABsAHgAgACQAJwApAC4AMQA0ADYAOQA8
AD8AQgBFAEgASwBOAFEAUgBUAFYAWgBcAF4AXwBdAF4AXwBfAF4AXQBdAFwAXABbAFoA
WABXAFUAUgBQAE4ASwBHAEQAPwA7ADcAMgAuACsAJwAiAB4AGgAXABMADQAKAAgABAAA
AP3/+//4//j/9f/y//D/7//u/+z/6//p/+f/5//n/+b/5f/l/+T/5f/l/+X/5f/k/+T/
5P/k/+b/5P/j/+P/5P/k/+T/5P/k/+T/4//j/+X/5P/j/+P/4v/i/+L/4//h/+H/4f/h
/+H/4v/i/+L/4v/i/+L/4v/j/+P/4//j/+P/4//j/+T/5P/l/+X/5f/m/+b/5v/m/+b/
5v/n/+j/6P/o/+n/6f/r/+v/6//s/+r/6v/p/+n/6v/r/+v/6//r/+r/6v/q/+z/7P/s
/+z/6v/q/+n/6f/r/+v/6//q/+r/6v/q/+r/6P/n/+f/5v/m/+b/5//n/+f/5//n/+b/
5v/m/+b/5v/m/+b/5f/k/+b/5v/m/+b/5f/l/+X/5f/n/+b/5v/m/+T/5P/k/+X/5f/k
/+P/4//k/+T/5P/k/+T/5f/l/+X/5f/l/+X/5f/n/+f/5v/m/+b/5f/l/+b/5P/k/+T/
4//l/+X/5f/l/+b/5v/l/+X/5f/m/+X/5v/k/+T/5P/k/+T/5P/k/+T/5v/m/+b/5v/o
/+j/6P/o/+n/6v/r/+z/7f/u/+//8P/w/+//7//v//H/8f/y//L/9P/1//b/9//3//f/
9//3//f/9//2//X/8v/v/+z/6v/o/+f/5//n/+b/5f/l/+T/5v/n/+j/6P/m/+b/5v/m
/+X/5P/k/+T/5f/l/+X/5f/l/+T/5P/l/+X/5f/l/+X/5f/l/+X/5f/l/+X/5f/l/+X/
5f/l/+X/5v/m/+X/5f/m/+b/5v/m/+j/6P/o/+j/6f/p/+n/6f/q/+z/7P/t//D/9///
/xIAKwBDAFgAagCBAJ8AxwD5ADIBawGeAcsB4AHDAXMBHgHVAIYAMwDw/7f/g/9s/3L/
gf+S/6H/qv+z/8H/zf/T/9v/4P/j/+f/6v/q/+3/7v/v/+//7//v//D/8P/x//P/8//0
//T/9f/1//b/9v/1//X/9f/2//j/+P/4//n/+f/5//n/+f/6//r/+//7//n/+v/6//v/
+//7//3//f////////8AAAEAAQACAAMAAwADAAUABgAHAAcACAAJAAoACwAMAA0ADgAP
ABAAEQATABQAFgAZABoAGwAeACAAIgAkACYAJwApACwALwAyADIANgA5ADsAPgBBAEQA
RgBJAEwATwBSAFMAVgBZAFwAXwBgAGIAZABkAGYAaABpAGkAagBrAGsAagBpAGkAaABo
AGcAZgBkAGMAYQBeAFwAWgBXAFMAUABPAEsARwBCAD4AOwA3ADIALAAoACUAIQAdABoA
GAAUABIADwANAAoACAAFAAIAAAD///7//P/7//v/+f/5//n/+P/3//f/9v/1//X/9f/1
//T/9P/0//T/9P/y//H/8f/w//D/8P/w/+7/7v/t/+3/7//u/+3/7f/s/+z/7P/t/+v/
6//r/+v/7f/u/+7/7v/u/+7/7v/u/+//7//v/+//8f/x//H/8v/y//P/8//z//L/8v/y
//L/9P/0//X/9v/2//b/9//3//f/9//3//j/+P/4//f/9//2//f/9//3//f/9v/2//b/
+P/4//j/+P/2//b/9f/1//X/9f/1//T/9P/0//T/9P/0//P/8//y//D/8P/x//H/7//v
/+//7v/u/+7/7v/u/+7/7v/t/+z/7P/s/+z/7P/r/+v/6//r/+3/7P/s/+z/7P/s/+z/
7f/r/+r/6f/p/+r/6v/q/+r/6P/p/+n/6f/p/+n/6f/p/+n/6f/o/+j/6v/p/+n/6v/o
/+j/6P/n/+f/5//n/+f/6P/o/+f/5//n/+b/5//o/+j/6P/o/+j/5v/m/+b/5v/m/+b/
5v/m/+j/6P/o/+j/6f/q/+v/7P/t/+7/7//w//L/8f/x//H/8f/x//L/8v/y//P/9P/1
//X/9f/1//X/8//z//L/8f/w/+3/6v/o/+b/5f/l/+X/5P/j/+P/4v/g/+H/4v/i/+T/
5P/k/+T/4//i/+L/4v/h/+H/4f/h/+H/4P/g/+H/3//f/9//3//f/9//3//f/9//3//f
/9//3//f/9//3//g/+D/3//f/+D/4P/g/+D/4P/g/+D/4P/j/+P/4//j/+L/4v/i/+X/
5v/p/+3/9v8HACEAOABOAF8AdQCVAL0A7AAjAVoBjQG6Ac8BsQFiAQsBwABzACIA4f+p
/3j/YP9l/3b/if+Y/6H/p/+1/8H/yf/Q/9X/2f/c/+D/4f/i/+P/4//j/+P/5P/k/+X/
5f/l/+b/5v/n/+f/6P/o/+n/6f/p/+r/6v/q/+r/6//r/+v/6//r/+z/7P/t/+3/7f/u
/+7/7//t/+3/7//v//H/8f/x//L/8//z//T/9f/z//P/9f/2//f/9//4//n/+v/7//z/
/f/+////AAABAAEAAgAEAAcACAAJAAwADgAQABIAFAAVABUAGAAbAB4AIAAkACcAKQAq
AC0AMAAyADUAOAA7AD4APwBCAEUASABLAEwATgBQAFIAVABWAFcAVwBYAFkAWQBaAFkA
WQBYAFgAVwBWAFQAVQBTAFAATgBMAEkARQBCAEEAPQA5ADQAMAAtACkAJAAgABwAGQAV
ABEADgAMAAgABAABAP///P/8//n/9v/0//P/8v/w/+//7f/r/+v/6//q/+n/6f/o/+X/
5f/l/+X/5P/k/+T/5P/k/+L/4f/h/+L/4v/i/+L/4P/g/9//3//h/+D/3//f/97/3v/e
/9//4f/h/+H/4f/h/+L/4v/i/+L/4v/i/+L/4//j/+P/4//l/+X/5f/m/+j/6f/p/+n/
6P/o/+j/6P/q/+r/6//s/+z/7P/t/+3/6//r/+v/7P/u/+7/7f/t/+z/7f/t/+3/7f/s
/+z/7P/s/+z/7P/s/+z/7P/r/+v/6//r/+v/6v/q/+r/6v/q/+r/6f/p/+j/6P/o/+n/
6f/n/+f/5//m/+j/6P/o/+j/5v/m/+X/5P/k/+T/5P/k/+P/4//j/+P/5f/k/+T/5P/k
/+T/5P/l/+X/5P/j/+P/4v/i/+L/4v/g/+H/4f/h/+P/4//j/+P/4//j/+L/4v/i/+H/
4f/i/+L/4v/i/+H/4f/h/+H/4f/i/+L/4f/h/+H/4P/f/+D/4P/g/+D/4P/e/97/3v/e
/+D/4P/g/+D/4f/i/+P/5P/m/+b/5v/m/+j/6P/o/+j/6f/p/+n/6f/p/+r/6v/s/+v/
7P/t/+3/7//v/+//7//t/+z/6//o/+X/4v/g/97/3f/d/93/3P/b/9v/2v/a/93/3v/e
/97/3P/c/9z/2//Y/9j/2P/X/9n/2f/Z/9n/2P/Y/9n/2f/Z/9n/2f/Z/9f/1//X/9f/
2f/Z/9n/2f/X/9f/1//Y/9j/1//X/9j/2P/Y/9j/2P/Y/9j/2P/Z/9v/2//b/9z/3P/a
/93/4P/j/+n/+P8NACkARABYAGkAgwCpANkAEAFJAX4BrwHSAdMBowFUAQcBxABzAB4A
1f+Z/27/YP9p/3j/h/+U/53/p/+1/7//xf/K/8//0//U/9j/2f/a/9v/2//b/93/3v/e
/9//3//f/+D/4P/h/+H/4v/i/+H/4f/h/+L/4v/i/+L/4//j/+P/4//j/+b/5v/n/+f/
5f/m/+b/5//n/+f/6f/p/+n/6f/p/+r/6//r/+z/7f/t/+3/7//w//H/8f/y//P/9P/1
//b/9//4//n/+v/7//3//v8AAAMABAAFAAgACgAOABAAEgATABUAGAAbAB4AIAAkACcA
KQAsAC8AMgA0ADkAPAA/AEIARwBKAE0AUABVAFYAWABaAFwAXgBgAGEAYwBkAGUAZQBk
AGMAYwBiAGIAYQBgAF4AXQBbAFgAVgBUAFEATQBKAEcAQwA/ADoANgAzAC8AKgAkACAA
HQAZABQAEAANAAgABAABAP///P/6//f/9P/y/+//7v/s/+v/6//p/+n/6f/o/+f/5//m
/+P/4//j/+P/5P/k/+T/5P/k/+L/4f/h/+L/4v/i/+L/4v/i/+H/4f/f/97/3f/d/9z/
3P/c/93/3//f/9//3//f/+D/4P/g/+D/4P/g/+D/3//f/9//3//j/+P/4//k/+T/5f/l
/+X/5P/k/+T/5P/k/+T/5f/m/+b/5v/n/+f/6f/p/+n/6v/q/+r/6f/p/+r/6//r/+v/
6//q/+r/6v/o/+j/6P/o/+r/6v/p/+n/5//n/+f/5v/m/+b/5v/m/+b/5f/l/+T/4v/i
/+P/4//j/+P/4//i/+L/4v/i/+L/4v/i/+H/4P/g/+D/4P/g/9//3//f/9//3//e/97/
3v/e/97/3v/f/93/3P/b/9v/3P/c/9z/3P/a/9v/2//b/93/3f/d/93/2//b/9r/2v/a
/9n/2f/a/9r/2v/a/9n/2f/Z/9n/2f/c/9z/2//b/9n/2P/Z/9r/2P/Y/9j/2P/Y/9j/
2P/Y/9r/2v/a/9r/3P/c/9z/3P/e/97/3v/e/+D/3//f/9//3//f/+D/4P/k/+X/5v/n
/+f/5//n/+f/5//n/+b/5f/k/+H/3v/c/9j/1//X/9f/1P/T/9P/0v/S/9P/1P/U/9b/
1v/W/9b/0//S/9L/0v/R/9H/0f/R/9H/0P/Q/9H/z//P/8//z//P/8//z//P/8//z//P
/8//z//P/8//z//Q/9D/z//P/9D/0P/Q/9D/0P/Q/9D/0P/R/9H/0f/R/9L/1P/W/9f/
2P/b/+P/8v8HACEAPABSAGkAgwCtAOMAHAFTAYgBtwHUAc0BlwFIAQMBvABjAAoAw/+F
/2D/Wv9l/3T/g/+M/5P/n/+v/7f/u//A/8X/y//O/8z/z//S/9P/0//T/9P/1P/U/9X/
0//T/9T/1P/V/9X/1v/W/9n/2f/Z/9r/2P/Y/9j/2f/Z/9n/2f/Z/9r/2v/b/9v/2//c
/9z/3f/d/93/3//f/93/3f/d/97/3//f/+D/4f/h/+H/4//k/+X/5f/m/+f/5v/n/+j/
6f/s/+3/7v/v//H/8v/0//f/9v/3//r//P/+/wAAAgADAAUACAALAA4AEAAUABcAGQAc
AB8AIgAkACcAKgAtADAAMwA2ADkAPAA/AEAAQgBEAEYASABKAEsATQBOAE8ATwBOAE0A
TQBMAEwASwBKAEgARwBFAEIAQAA+ADsANwA0ADEALQApACQAHgAbABcAEgAOAAoABwAD
AP7/+v/3//L/7v/r/+n/5v/k/+H/3v/c/9n/2P/W/9X/0//R/9H/0f/O/83/zf/M/8v/
y//L/8v/zP/M/8z/zP/K/8j/x//H/8r/yv/K/8r/yP/I/8f/x//H/8b/xf/F/8T/xP/E
/8X/w//D/8P/w//D/8T/xP/E/8T/xP/E/8T/w//D/8P/w//D/8P/w//E/8T/xf/F/8X/
xv/G/8b/xv/G/8b/x//I/8b/xv/H/8f/x//H/8f/yP/G/8b/xf/F/8T/xf/F/8X/xf/E
/8T/xP/G/8b/xv/G/8T/xP/D/8P/w//D/8P/wv/C/8L/wv/C/8L/wf/B/8D/vv++/7//
v/+9/73/vf+8/77/vv++/77/vP+8/7v/uv+6/7r/uv+6/7n/uf+5/7n/uf+4/7j/uP+4
/7j/uP+5/7n/uP+3/7f/tv+2/7b/tv+2/7f/t/+3/7X/tf+1/7X/tf+1/7T/tP+0/7P/
s/+0/7T/tP+0/7P/s/+z/7P/s/+y/7L/sf+x/7P/sv+x/7L/sv+y/7L/sv+y/7L/sv+y
/7D/sP+w/7D/sP+w/7D/sP+w/7D/sP+w/7D/sP+w/7D/sv+y/7L/sv+z/7T/tf+2/7f/
uP+5/w==
         </WaveFormData>
      </LeadData>
      <LeadData>
         <LeadByteCountTotal>10000</LeadByteCountTotal>
         <LeadTimeOffset>0</LeadTimeOffset>
         <LeadSampleCountTotal>5000</LeadSampleCountTotal>
         <LeadAmplitudeUnitsPerBit>4.88</LeadAmplitudeUnitsPerBit>
         <LeadAmplitudeUnits>��V</LeadAmplitudeUnits>
         <LeadHighLimit>2147483647</LeadHighLimit>
         <LeadLowLimit>268435456</LeadLowLimit>
         <LeadID>V4</LeadID>
         <LeadOffsetFirstSample>0</LeadOffsetFirstSample>
         <FirstSampleBaseline>0</FirstSampleBaseline>
         <LeadSampleSize>2</LeadSampleSize>
         <LeadOff>FALSE</LeadOff>
         <BaselineSway>FALSE</BaselineSway>
         <ExcessiveACNoise>FALSE</ExcessiveACNoise>
         <MuscleNoise>FALSE</MuscleNoise>
         <LeadDataCRC32>3697404093</LeadDataCRC32>
         <WaveFormData>
6v/q/+r/6v/q/+r/6v/q/+r/6v/q/+r/6v/q/+r/6v/o/+j/6P/o/+j/6P/o/+j/5v/m
/+b/5v/o/+j/6P/o/+j/6P/o/+j/6P/o/+j/6P/o/+j/6P/o/+j/6P/o/+j/6P/o/+j/
6P/m/+b/5v/m/+j/6P/o/+j/5v/m/+b/5v/k/+T/5P/k/+b/5v/m/+b/5v/m/+b/5v/m
/+b/5v/m/+b/5v/m/+b/5v/m/+b/5v/m/+b/5v/m/+j/6P/o/+j/6P/o/+j/6P/q/+r/
6v/q/+v/7P/t/+7/7v/t/+3/7f/t/+//7//x//P/9v/4//n/+P/5//n/+f/3//f/9v/1
//H/7//s/+n/5//m/+b/5v/i/+L/4f/h/+P/4//k/+X/5f/l/+X/4//l/+P/4//j/+P/
4//j/+P/4f/h/+H/4v/i/+L/4v/i/+L/4v/i/+L/4v/i/+L/4v/g/+D/4P/g/+H/4f/h
/+H/4f/h/+H/4f/j/+P/4//j/+L/4v/i/+P/5f/n/+j/6//r/+3/8f/7/wwAJABBAGMA
jAC9APkAPwGQAeMBMwJ7ArECuAJ7AgcCigEVAZ4AMQDk/6//j/+J/5T/of+r/7L/tf+9
/8n/0f/U/9X/2P/b/9z/3f/d/+D/4f/h/+H/4v/i/+L/4v/i/+L/4v/i/+L/4v/k/+T/
5f/l/+X/5f/l/+X/5f/l/+f/5//n/+j/5v/n/+f/5//n/+f/5//o/+n/6f/p/+n/6f/p
/+n/6f/s/+z/7P/t/+v/6//s/+3/7f/u/+//7//x//P/9P/1//T/9P/0//X/+P/5//r/
+//+/wAAAQACAAMABQAHAAkACgALAA0ADwATABUAGAAZABwAHQAgACQAJgAnACsALgAv
ADEANAA3ADsAPQBBAEQARwBJAEoATABLAEwATgBOAE4ATgBOAE4ATgBNAE0ATABKAEkA
SQBHAEQAQwBAAD4APAA6ADUAMgAxAC4ALAAoACUAIAAdABoAFgATABAADgAJAAYABAAB
AAEA///9//v/+v/4//f/9v/z//L/8f/x//L/8f/x//D/8P/w//D/7//t/+z/7P/s/+v/
6f/p/+n/5//n/+f/5v/o/+j/5v/m/+j/5//n/+f/5f/l/+X/5v/o/+j/6P/o/+j/6f/p
/+n/5//n/+f/5//p/+n/6v/r/+3/7f/t/+7/8P/x//H/8v/y//L/8v/z//P/9P/0//X/
9//3//j/+P/5//n/+f/5//f/9//3//f/9v/2//b/9v/2//X/9f/1//X/9f/1//X/8//z
//P/8//z//P/8v/y//H/8f/x//H/8P/w/+//7//v/+7/7v/v/+3/7f/t/+z/6//r/+v/
6//r/+r/6v/r/+v/6v/q/+r/6f/p/+n/6f/r/+r/6v/p/+f/5//o/+j/6P/o/+f/5//n
/+f/5//m/+b/5v/m/+f/5//n/+f/5//l/+X/5f/l/+X/5f/l/+X/5//n/+b/5v/m/+b/
5f/l/+X/5v/m/+b/5//n/+f/5v/m/+b/5v/m/+T/5P/k/+T/5P/k/+T/5P/m/+b/5v/m
/+b/5v/m/+b/6P/o/+j/6P/q/+r/6v/q/+z/7P/r/+v/6//r/+3/7f/t/+7/8P/x//P/
9P/1//X/9f/1//X/9P/z//H/7//s/+n/5//m/+b/5v/k/+T/4//h/+H/4f/i/+X/5f/l
/+X/4//j/+H/4f/h/+H/4f/h/+P/4f/h/+H/4P/g/+D/4P/g/+D/4P/g/+D/4P/g/+D/
4P/g/+D/4P/g/+H/4f/h/+H/4f/h/+H/4f/h/+H/4f/h/+L/4v/i/+P/4//l/+j/6f/p
/+3/9/8HABwANgBZAIEAsgDpAC8BgQHYASsCeQK1As0CqgJFAs0BXAHhAGgACwDK/53/
j/+V/57/qf+x/7b/u//F/83/0f/U/9f/2v/d/97/3//f/+D/4f/h/+H/4P/g/+D/4P/g
/+D/4P/g/+L/4v/k/+T/4//j/+P/4//j/+P/4//j/+P/4//j/+T/5P/l/+X/5f/l/+X/
5f/m/+f/5//n/+f/5//n/+f/5//o/+j/6P/p/+v/6//s/+3/6//s/+3/7f/r/+3/7v/v
//L/8v/y//P/9v/3//j/+f/6//z//f/+////AQADAAUACAAJAAsADQAPABEAFAAVABgA
GQAcACAAIgAjACcAKgAtAC8AMgA1ADcAOQA9AEAAQQBDAEQARgBFAEYASABIAEgASABI
AEgASABHAEcARgBEAEMAQwBBAD4APQA6ADgAOAA2ADEALgApACYAJAAgAB0AGAAVABIA
EAANAAoACAAFAAIAAAD9//3/+//5//f/9P/y//H/8P/x//D/7//v/+7/7f/t/+z/7P/s
/+z/6//r/+r/6v/q/+v/6f/p/+n/6f/p/+n/6P/m/+b/5P/k/+b/5f/l/+X/5f/l/+X/
5v/k/+T/5P/k/+T/5f/l/+X/5f/l/+X/5f/n/+f/6P/p/+n/6f/p/+r/6v/r/+v/7P/s
/+z/7P/t/+3/7v/u/+//7//v//D/8P/v/+//7//v/+//7//v/+//8P/w//D/8P/y//H/
8f/x//H/8f/x//H/7//v/+//7//v/+//7v/u/+3/7f/t/+3/7P/s/+v/6//r/+r/6v/r
/+v/6//r/+r/6f/p/+n/6f/p/+j/6P/p/+n/6P/o/+j/5//n/+f/5//n/+b/5v/l/+X/
5f/m/+b/5v/m/+X/5f/l/+X/5f/k/+T/5P/k/+X/5f/l/+X/5f/l/+X/5f/l/+X/5f/l
/+X/4//j/+L/4v/k/+T/4//j/+P/5P/k/+T/5f/j/+X/5v/k/+T/5P/k/+T/5P/k/+T/
4v/i/+L/4v/i/+L/4v/i/+T/5P/k/+T/4v/i/+L/4v/k/+T/5P/k/+X/5v/n/+j/6v/q
/+r/6v/s/+z/6//r/+v/6//t/+3/7f/u//D/8f/x//L/8//z//P/8//z//L/8f/v/+3/
6v/n/+X/5P/k/+T/4v/i/+H/4f/h/+H/4v/h/+H/4f/h/+H/4f/f/9//3//f/9//3//f
/93/3f/d/97/3v/e/97/3v/e/97/3v/e/97/3v/e/97/3v/e/97/4P/h/+H/4f/f/9//
3//f/9//3//f/9//4f/i/+L/4v/j/+P/4//k/+f/6f/v//n/CwAiADoAVwB/AKwA4QAj
AW8BwgERAlkCkQKfAmgC9QF3AQABiQAiAOP/tv+T/4n/lf+g/6v/s/+2/7n/w//P/9P/
1v/Z/9z/3f/e/9//4f/g/+H/4f/h/+L/4v/i/+L/4v/i/+L/4v/i/+L/5P/k/+P/4//j
/+P/5f/l/+X/5f/l/+X/5f/m/+b/5//n/+f/5//n/+f/6P/n/+f/5//n/+n/6f/p/+n/
6P/o/+j/6f/p/+n/6v/r/+v/7P/t/+3/7f/v//D/8f/y//L/8v/z//b/9//4//n/+v/8
//3//v///wEAAwAFAAgACQALAA0ADgAPABEAEQAWABcAGgAeAB4AHwAjACYAKQArAC4A
MQAxADMANwA6ADkAOwA8AD4APwBAAEIAQgBCAEIAQgBCAEIAQQBBAEAAQAA/AD8APQA6
ADkANgA0ADIAMAArACgAJwAkACIAHgAbABYAEwAQAA4ACwAIAAYAAwAAAP7/+//7//n/
9//1//T/8v/x//D/7//u/+3/7f/u/+3/7f/s/+z/7P/s/+v/6//q/+r/6v/p/+f/5//n
/+f/5//n/+b/5v/m/+T/5P/k/+P/4//j/+P/4//j/+T/4v/i/+L/4v/i/+P/4//j/+P/
4//j/+P/5f/l/+b/5//n/+f/5//o/+j/6f/p/+r/7P/s/+z/7f/t/+7/7v/v/+//7//w
//D/8f/x//H/8f/x//H/8f/x//D/8P/w//D/8P/v/+//7//v/+//7//v/+//7//v/+//
7//v/+7/7v/t/+3/7f/t/+7/7v/t/+3/6//q/+r/6//r/+v/6//q/+n/6f/p/+n/6f/o
/+j/6f/p/+j/6P/o/+n/6f/p/+n/5//m/+b/5f/l/+X/5v/m/+b/5v/l/+X/5//n/+f/
5v/m/+b/5v/n/+X/5f/l/+X/5f/l/+X/5f/l/+X/5f/l/+X/5f/k/+T/5P/k/+P/4//l
/+b/5v/m/+X/5f/l/+L/5P/k/+T/5P/k/+T/5P/k/+T/5P/k/+T/5P/k/+T/5P/k/+T/
5P/k/+b/5v/m/+b/5//o/+n/6v/r/+z/7f/u/+7/7f/t/+3/6//t/+3/7//y//T/9f/1
//T/9f/1//X/8//z//L/8f/v/+3/6v/n/+f/5v/m/+b/4v/i/+H/4f/h/+H/4v/j/+P/
4//j/+H/4//h/+H/4f/f/9//3//f/93/3f/d/97/3v/e/97/3v/e/97/3v/e/97/3v/e
/97/3v/e/97/3v/f/9//3//f/9//3//f/9//3//f/9//3//i/+L/4v/j/+X/4//k/+X/
5//r//f/BwAcADIATQBxAJ4AzwALAU8BnAHrATUCcQKPAmoC/wF9AQQBkQAqAOX/uv+X
/4f/j/+c/6f/r/+y/7f/wf/N/9H/1v/X/9j/2f/c/93/3f/e/9//3//f/+D/4P/g/+D/
3v/e/97/3v/e/97/4P/g/+H/4f/h/+H/4f/h/+H/4f/h/+H/4f/i/+L/4//j/+P/4//j
/+P/5P/l/+X/5f/l/+X/5f/l/+X/5v/m/+b/5//n/+f/6P/p/+n/6v/r/+v/7f/v//D/
8f/w//D/8P/x//L/8//0//X/9v/4//n/+v/9////AQADAAQABQAHAAkADQAPABIAEwAV
ABUAFwAaABwAHQAhACQAKQArAC4AMQA1ADcAOwA+AD0APwBAAEIAQQBCAEQARABEAEQA
RABEAEYARQBFAEQARABDAEMAQQBAAD8APAA6ADYANAAvACwAKQAmACQAIAAdABgAFQAS
ABAADQAKAAgABQACAAAA/f/7//n/9//1//T/8v/x//D/7//u/+3/7f/s/+v/6//q/+r/
6v/q/+n/6f/o/+j/6P/l/+P/4//j/+P/4//j/+L/5P/k/+L/4v/g/9//3//f/9//3//f
/+D/4P/g/+D/4P/g/+H/4f/h/+P/4//j/+P/4//j/+T/5f/n/+f/5//o/+f/5//m/+b/
6f/q/+v/7f/t/+7/7v/v/+3/7f/u/+7/7//v/+//7//v/+//7//v//D/8P/w//D/8P/v
/+//7//v/+//7//v/+3/7f/t/+3/7//v/+7/7v/r/+v/6//r/+r/6v/p/+n/6f/o/+j/
6f/n/+f/5//m/+f/5//n/+f/6f/o/+j/6f/p/+j/6P/o/+b/5f/k/+P/5f/k/+T/4//l
/+X/5v/m/+T/5P/j/+P/4//j/+P/4v/i/+L/4v/j/+P/4//j/+P/5f/l/+X/5f/j/+P/
4//j/+P/4//i/+L/4v/i/+H/4f/h/+L/4v/i/+H/4//j/+L/5P/k/+T/5P/i/+L/4v/i
/+T/5P/k/+T/5f/m/+f/6P/q/+r/6f/p/+n/6f/r/+v/7P/s/+3/7f/v//D/8f/x//P/
8//z//L/8f/v/+3/6v/p/+f/5v/m/+T/4v/i/+H/4f/h/+H/4v/j/+P/4//j/+P/4//h
/+H/4f/h/+H/4f/f/93/3f/d/97/3v/e/97/3v/e/97/3v/e/97/3v/e/97/3v/e/97/
3v/f/9//3//d/93/3f/d/9//3//f/9//3//g/+D/4P/f/+H/4f/k/+f/5//p/+v/8f8C
ABgAMQBVAH4ArQDnAC0BgAHZASsCeQK5AtoCxQJvAvgBhwESAZUAKgDZ/6H/i/+Q/5v/
p/+w/7P/tf+9/8n/zv/R/9T/1//a/93/3f/c/93/3f/d/97/3v/e/97/4P/g/+D/4P/g
/+D/4v/i/+P/4//j/+P/4//j/+P/4//h/+H/4f/i/+L/4//j/+P/4//j/+P/5P/l/+X/
5f/l/+X/5f/l/+X/5v/m/+b/5//p/+n/6v/r/+v/7P/t/+3/6//t/+7/7//w//D/8P/x
//T/9f/2//f/+P/6//v//P/7//3///8BAAYABwAJAAsADQAPABIAEwAWABcAGgAeACIA
IwAnACoALwAxADQANwA5ADsAPwBCAEQARwBJAEwATQBOAFAAUABQAFAAUABQAFAATwBP
AE4ATABLAEsASQBIAEcARABCAD4APAA3ADQAMQAuACwAKAAjAB4AGwAYABQAEQAOAAwA
BwAEAAIA///7//n/9//1//T/8v/x//D/7f/s/+v/6//s/+v/6//q/+j/6P/o/+f/5//m
/+b/5v/n/+X/5f/l/+X/5f/l/+T/5P/k/+L/4v/i/+H/4f/h/+H/4f/h/+L/4v/i/+L/
4v/i/+P/4//j/+X/5f/l/+X/4//j/+T/5f/l/+X/5f/m/+b/5//n/+j/5v/m/+b/5//p
/+r/6v/r/+v/6//s/+z/7f/t/+3/7f/t/+3/7f/t//D/8P/w//D/7v/t/+3/7f/t/+3/
7f/t/+3/7f/t/+3/7f/t/+z/7P/r/+v/6//r/+r/6v/p/+n/6f/o/+j/6f/p/+n/6f/o
/+f/5//n/+f/6f/o/+j/6f/n/+b/5v/m/+X/5f/l/+X/5//m/+b/5f/j/+P/5P/k/+T/
5P/j/+P/4f/h/+H/4P/i/+L/4v/j/+P/4//j/+P/4//j/+P/4//j/+P/4//j/+H/4f/g
/+D/4v/i/+H/4f/h/+L/4v/i/+P/4f/h/+L/4P/g/+D/4P/i/+L/4v/i/+T/5P/k/+T/
5v/m/+b/5v/o/+j/6P/o/+r/6v/p/+n/5//n/+n/6f/r/+z/7v/v//H/8v/z//P/8//z
//P/8v/x/+//7f/q/+f/5f/k/+T/4v/g/+D/3//h/+H/4f/i/+H/4f/h/+H/4f/h/9//
3//f/9//3//f/9//3f/d/93/3v/e/97/3v/e/97/3v/e/97/3v/e/97/3v/e/97/3v/e
/9//3//f/9//3//f/9//3//f/9//3//f/+D/4P/g/+H/4//l/+b/6f/r/+//+f8JABwA
NgBZAIMAsgDtADUBhwHgATMCgQK9AtMCqAJBAscBUgHXAF4ABQDE/5f/i/+T/57/p/+v
/7T/u//F/83/0f/W/9n/2v/b/9z/3f/d/9z/3f/d/93/3v/e/97/3v/e/97/3v/e/97/
3v/g/+D/4f/h/+H/4f/h/+H/4f/h/+H/4f/h/+L/4v/j/+P/4//l/+X/5f/m/+X/5f/l
/+X/5//n/+f/5//o/+j/6P/p/+f/5//o/+n/6f/q/+v/6//r/+3/7v/v//L/8v/y//P/
8v/z//T/9f/2//j/+f/6//v//f///wEABAAFAAcACQALAA0AEAARABYAFwAaAB4AIAAh
ACUAKAArAC0AMAAzADUANwA7AD4AQQBDAEQARgBFAEYASABIAEgASABIAEgASgBJAEkA
SABGAEUARQBDAEIAQQA+ADwAOgA4ADMAMAAsACgAJQAgAB8AGgAXABQADgALAAgABgAF
AAIAAAD9//v/+f/3//X/9P/y//H/8P/v/+7/7f/t/+z/6//r/+r/6v/q/+r/6f/p/+j/
6P/o/+n/5//n/+f/5//n/+f/5v/o/+j/5v/m/+b/5f/l/+X/4//j/+P/5P/i/+L/4v/i
/+D/4f/h/+H/4//j/+P/4//h/+H/4v/j/+P/4//j/+T/5P/l/+X/5v/o/+j/6P/p/+f/
6P/o/+n/6f/p/+r/6v/r/+v/6//r/+3/7f/t/+3/7P/s/+z/7P/u/+3/7f/t/+3/7f/t
/+3/6//r/+v/6//r/+v/6v/q/+n/6f/p/+n/6v/q/+n/6f/p/+j/6P/p/+f/5//n/+b/
5f/l/+X/5f/l/+T/5P/l/+X/5P/k/+T/4//j/+P/4//l/+T/5P/j/+H/4f/i/+L/4v/i
/+H/4f/j/+P/4//i/+L/4v/i/+P/4f/h/+H/4f/h/+H/4f/h/+H/4f/h/+H/4f/h/+D/
4P/g/+D/3//f/9//4P/g/+D/4f/h/+H/4P/g/+D/4P/g/+D/4P/g/+D/4P/g/+D/4P/i
/+L/4v/i/+P/5P/l/+b/5//o/+n/6v/q/+n/6f/p/+f/6f/p/+v/7v/w//H/8f/w//H/
8f/x//P/8//y//H/7f/r/+j/5f/j/+L/4v/i/+D/4P/f/9//3//f/+D/4f/h/+H/4f/f
/9//3f/d/93/3f/d/93/3f/b/9v/2//c/9z/3P/c/9z/3P/c/9z/3P/c/9z/3P/c/9z/
3P/c/9z/3//f/9//3//e/93/3P/b/93/3f/d/93/3v/e/97/3//h/+H/4v/l/+f/6//1
/wUAHAA0AFEAdwCkANcAEwFdAbIBAQJJAoUCnwJ0AgUCgwEOAZMAKADl/7j/k/+F/43/
mP+j/6n/sP+3/8H/y//P/9L/1f/Y/9n/2v/b/9v/3v/f/9//3//e/97/3v/e/97/3v/e
/97/3v/e/+D/4P/f/9//3//f/+H/4f/h/+H/4f/h/+H/4v/g/+H/4f/h/+P/4//j/+T/
5f/l/+X/5f/l/+X/5f/l/+b/5v/m/+f/5//n/+j/6f/p/+r/6//r/+v/7f/u/+//7v/u
/+7/7//y//P/9P/1//b/+P/5//r/+f/7//3///8AAAEAAwAFAAcACQAMAA0AEgATABYA
GgAcAB0AIQAkACcAKQAsAC8ALwAxADUAOAA5ADsAPAA+AD0APgBAAEAAQgBCAEIAQgBA
AD8APwA+AD4APQA9ADsAOgA5ADYANAA0ADIALQAqACcAJAAiAB4AGwAWABMAEAAMAAkA
BgAEAAEA/v/8//n/+f/3//X/8//y//D/7//u/+3/7P/r/+v/6v/p/+n/6P/o/+j/6P/n
/+f/5v/m/+b/5f/j/+P/4//j/+P/4//i/+L/4v/g/+D/4P/f/9//3//d/93/3f/e/97/
3v/e/97/3v/f/9//3//f/9//3//f/9//3//g/+H/4//j/+P/5P/k/+X/5f/m/+b/5v/m
/+f/5//o/+j/6f/p/+n/6v/q/+3/7f/t/+3/6//r/+v/6//s/+z/7P/s/+z/6//r/+v/
7f/t/+3/7f/s/+v/6v/p/+n/6f/o/+j/6f/p/+n/6f/q/+r/6f/p/+f/5v/m/+f/5f/l
/+X/5P/l/+X/5f/l/+X/5P/k/+X/5f/k/+T/5P/j/+P/4//j/+X/5P/k/+P/4f/h/+L/
4v/i/+L/4f/h/+P/4//j/+L/4P/g/+D/4f/h/+H/4f/h/+H/4f/h/+H/4f/h/+H/4f/j
/+P/4v/i/+D/4P/f/9//3//g/+D/4P/f/9//4f/g/+D/4P/g/+D/4P/g/+D/4P/g/+D/
4P/g/+L/4v/i/+L/4//k/+X/5v/o/+j/6P/o/+r/6f/p/+n/5//p/+n/6//s/+7/7//v
//L/8//z//P/8f/x//D/7//v/+3/6v/n/+P/4v/i/+L/4P/g/9//3//f/9//4P/h/+H/
4f/h/9//3//d/93/3f/b/9v/2//b/9v/2//b/9z/3P/c/9z/3P/a/9r/2v/a/9z/3P/c
/9z/3P/c/9z/3P/b/9v/2//b/9v/2//b/9v/3f/d/93/3f/e/97/3v/f/+H/3//g/+H/
5f/n/+v/8/8EABoAMQBNAHIAnQDPAAsBUgGjAfEBOQJ1AowCXwLxAXAB+QCEAB8A3v+z
/5H/gf+K/5f/of+q/6//tf+//8f/zv/T/9T/1//Y/9v/2//a/9v/2//b/9r/2v/a/9r/
3P/c/9z/3P/c/9z/3v/e/93/3f/d/93/3//f/9//3//f/9//3//g/97/3//f/9//4f/h
/+H/4v/h/+H/4f/h/+P/4//j/+P/4v/i/+L/4//j/+P/5P/l/+X/5v/n/+f/5//p/+r/
6//q/+r/6v/r/+7/7//w//H/8v/0//X/9v/1//f/+f/7//z//f///wEAAwAFAAgACQAM
AA0AEAAUABYAFwAbAB4AIQAjACYAKQAqACsALgAwADMANQA2ADgAOQA6ADwAPAA+AD4A
PgA+AD4APQA9ADwAPAA7ADsAOQA6ADkANgA0ADIAMAArACgAJwAkACIAHgAbABYAEwAQ
AA4ACwAIAAYAAwAAAP7/+//5//f/9f/z//L/8P/v/+7/7f/s/+v/6//o/+f/5//m/+b/
5v/m/+X/5f/k/+T/5P/j/+H/4f/h/+H/4f/h/+D/3v/e/9z/3P/c/9v/2//b/9v/2//b
/9z/3P/c/9z/3P/c/93/3f/d/9v/2//b/9v/3P/d/9//4f/h/+H/4f/i/+L/4//j/+T/
5P/k/+T/5f/l/+b/5v/n/+f/5//o/+j/6f/p/+n/6f/r/+v/6//r/+r/6v/q/+r/6v/p
/+n/6f/r/+v/6//r/+n/6f/p/+n/6f/p/+j/6P/n/+f/5//n/+j/6P/n/+f/5f/k/+T/
5f/l/+X/5f/k/+X/5f/l/+X/4//i/+L/4//h/+D/4P/g/+H/4f/h/+H/4f/g/+D/3//f
/9//4P/g/+L/4v/h/+H/3//f/9//3v/c/9z/3P/d/93/3f/d/93/3//f/9//3//f/9//
3//f/9//3//e/97/3v/e/93/3f/d/97/3v/e/9//3f/d/97/3v/e/97/3v/d/9z/2//a
/9z/3P/c/9z/3//g/+H/4v/k/+T/5P/k/+T/5P/k/+T/5f/l/+X/5f/n/+f/6f/q/+z/
7f/t/+7/7f/t/+3/7f/t/+z/6//p/+f/5P/h/9//3v/e/97/3P/a/9n/2f/Z/9v/3P/d
/93/2//b/9n/2f/Z/9n/2f/Z/9n/2f/Z/9f/1f/V/9b/1v/Y/9j/2P/Y/9j/2P/Y/9j/
2P/Y/9j/2P/Y/9j/2P/Z/9f/1//X/9f/1//X/9f/1//Z/9n/2f/a/9z/3P/d/93/3f/c
/9//3//h/+n/9/8KACIAQQBlAJAAwwABAU0BpAH7AU8CmwLNAs4CiwIRApQBGwGaACsA
3P+l/4f/g/+M/5f/of+q/6//tf+//8f/zP/P/9L/0//U/9X/1f/W/9f/1//X/9j/2P/Y
/9j/2P/Y/9j/2P/Y/9j/2v/a/9v/2//b/9v/2//b/9v/2//b/9v/2//c/9z/3f/d/93/
3f/d/93/3v/f/9//3//f/9//3//f/9//4v/i/+L/4//i/+H/4f/h/+H/4v/j/+P/5f/n
/+j/6f/q/+r/6v/r/+z/7f/u/+//8P/y//P/9P/1//f/+f/7//7///8BAAMABwAJAAwA
DQAOAA8AEgAWABkAGwAgACQAJwApACwALwAzADUAOQA8AD8AQQBCAEQARwBIAEoASgBI
AEgASABIAEoASQBJAEgASABHAEcARQBEAEMAQAA+ADwAOgA1ADIAMQAuACwAKAAkAB4A
GgAWABAADQAKAAgAAwAAAP7/+//5//f/9f/z//D/7v/t/+z/6//q/+n/6f/m/+X/5f/k
/+L/4v/i/+H/4//i/+L/4v/j/+H/4f/h/+H/4f/h/+D/4P/g/97/3v/c/9v/2//b/9v/
2//b/9z/3P/c/9z/3P/c/93/3f/d/93/3f/d/93/2//b/9z/3f/f/9//3//g/+L/4//j
/+T/4v/i/+L/4//j/+T/5P/l/+X/5f/m/+b/5//n/+f/5//p/+n/6f/p/+z/7P/s/+z/
7P/r/+v/6//p/+n/6f/p/+v/6//r/+v/6v/p/+f/5v/l/+X/5f/l/+b/5v/l/+X/5f/k
/+T/5f/l/+X/5f/k/+H/4f/h/+H/4f/g/+D/4f/h/+D/4P/g/+H/4f/h/+H/3//e/97/
3f/f/9//4P/g/97/3v/d/93/3f/d/93/3P/c/9z/3P/d/93/3f/d/93/3f/d/93/3f/d
/93/3f/d/93/3f/c/9z/3P/c/9v/2//d/97/3v/e/93/2//Z/9r/2v/a/9r/2v/a/9r/
2v/a/9z/3P/c/9z/3v/e/97/3v/g/+D/4P/g/+L/4f/h/+H/3//h/+H/4//k/+b/5//n
/+r/6//r/+v/6//r/+r/6f/n/+X/4v/f/93/3P/c/9z/2v/a/9n/2f/X/9f/2P/Z/9n/
2f/Z/9f/2f/X/9f/1//V/9X/1f/V/9X/1f/V/9b/1P/U/9T/1P/U/9T/1P/U/9T/1P/U
/9T/1P/U/9T/1P/V/9X/1f/V/9X/1f/V/9X/1f/V/9X/1f/W/9b/1v/X/9f/2f/c/93/
3//h/+n/9/8IACIAQQBpAJgAzwAPAWEBugEPAl8CowLNAsQCdwL/AYoBEwGSACcA2v+h
/4P/g/+O/5n/o/+m/6v/tf+//8X/yP/L/87/z//Q/9H/0f/U/9X/1f/V/9b/1v/W/9b/
1P/U/9T/1P/U/9T/1v/W/9f/1//X/9f/1//X/9f/1//X/9f/1//Y/9j/2f/Z/9n/2f/Z
/9n/2v/b/9v/2//b/9n/2f/Z/9n/2v/a/9r/2//b/9v/3P/d/9v/3P/d/93/3f/f/+D/
4f/i/+L/4v/j/+T/5f/m/+f/6v/s/+3/7v/v//H/8//1//f/9//4//n//f///wIAAwAI
AAkADAAQABAAEQAVABgAHQAfACIAJQAnACkALQAwADMANQA2ADgAOQA6ADwAPAA+AD4A
PgA+AD4APQA9ADwAPAA7ADsAOQA4ADcANAAyADAALgApACYAIwAgAB4AGgAXABIADwAM
AAYAAwAAAP7/+//4//b/8//v/+3/6//p/+j/5v/l/+T/4f/g/9//3//e/93/3f/c/9z/
3P/c/9v/3f/c/9z/3P/b/9n/2f/Z/9n/2f/Z/9j/2v/a/9j/2P/Y/9f/1//X/9b/1f/U
/9T/1P/U/9T/1P/S/9P/0//T/9H/0f/R/9H/0//T/9T/1f/T/9P/0//U/9T/1f/V/9b/
1v/W/9b/1//X/9j/2P/Z/9f/1//Y/9j/2//b/9v/2//b/9v/2//b/9r/2v/a/9r/2v/Z
/9n/2f/b/9v/2//b/9v/2//b/9v/2//b/9r/2v/Z/9n/2f/Z/9j/2P/X/9f/1//W/9b/
1//V/9X/1f/U/9X/1f/V/9X/1f/U/9T/1f/U/9L/0f/Q/9H/0f/R/9H/0f/Q/9D/z//P
/8//0P/Q/9D/0P/P/8//z//P/8//zv/O/87/zv/P/83/zf/N/83/zf/N/83/zf/N/83/
zf/N/83/zf/M/8z/zP/M/8v/y//L/8z/zP/M/83/y//L/8z/zP/M/8z/zP/K/8r/yv/K
/8r/yv/K/8r/yv/K/8r/yv/K/8r/yv/K/8z/zP/M/8z/zP/M/8z/zP/N/87/z//Q/9H/
0v/T/w==
         </WaveFormData>
      </LeadData>
      <LeadData>
         <LeadByteCountTotal>10000</LeadByteCountTotal>
         <LeadTimeOffset>0</LeadTimeOffset>
         <LeadSampleCountTotal>5000</LeadSampleCountTotal>
         <LeadAmplitudeUnitsPerBit>4.88</LeadAmplitudeUnitsPerBit>
         <LeadAmplitudeUnits>��V</LeadAmplitudeUnits>
         <LeadHighLimit>2147483647</LeadHighLimit>
         <LeadLowLimit>268435456</LeadLowLimit>
         <LeadID>V5</LeadID>
         <LeadOffsetFirstSample>0</LeadOffsetFirstSample>
         <FirstSampleBaseline>0</FirstSampleBaseline>
         <LeadSampleSize>2</LeadSampleSize>
         <LeadOff>FALSE</LeadOff>
         <BaselineSway>FALSE</BaselineSway>
         <ExcessiveACNoise>FALSE</ExcessiveACNoise>
         <MuscleNoise>FALSE</MuscleNoise>
         <LeadDataCRC32>2741923954</LeadDataCRC32>
         <WaveFormData>
7P/s/+z/7P/s/+z/7P/s/+z/7P/s/+z/6v/q/+r/6v/q/+r/6v/q/+r/6v/q/+r/6P/o
/+j/6P/q/+r/6v/q/+r/6v/q/+r/6P/o/+j/6P/q/+r/6v/q/+r/6v/q/+r/6P/o/+j/
6P/o/+j/6P/o/+r/6v/q/+r/6P/o/+j/6P/m/+b/5v/m/+j/6P/o/+j/6P/o/+j/6P/o
/+j/6P/o/+j/6P/o/+j/6P/o/+j/6P/o/+j/6P/o/+j/6P/o/+j/6v/q/+r/6v/q/+r/
6v/q/+v/7P/t/+7/7v/t/+3/7f/u/+7/7//v//T/9f/3//j/+P/5//r/+v/3//f/9//3
//T/8P/v/+3/7P/q/+n/6f/o/+j/5//m/+X/5f/m/+b/5//n/+b/5v/m/+T/5P/k/+T/
5P/k/+T/4//j/+P/4//j/+P/4//j/+P/4//j/+P/4//j/+P/4//j/+P/4//j/+L/4v/h
/+H/4//i/+L/4//l/+X/5f/l/+X/5f/l/+f/6f/o/+r/7f/q/+j/7P/4/wkAGwAzAFkA
hgC9APcAOgGIAdMBFgJOAnUCdwJEAuMBcgEAAYwAKwDp/8H/rP+s/7T/vP/B/8X/xv/M
/9X/2//c/93/3v/f/97/4P/g/+P/4//j/+T/4v/h/+H/4f/j/+P/4//j/+P/4//j/+P/
5f/m/+b/5v/m/+b/5v/m/+b/5v/m/+b/5v/n/+f/5//l/+b/5v/m/+f/5//o/+j/6v/p
/+n/6v/o/+j/6f/q/+r/6v/q/+r/7P/s/+3/7f/u/+7/7//w/+//7v/u/+3/7//w//P/
9f/3//j/+f/6//v//P/9//7//v///wEAAwAFAAgACQAKAA4ADwARABMAFQAXABsAHQAe
ACAAIgAkACYAKQAsAC4AMgAzADUANgA3ADkAOQA5ADoAOgA7ADsAOwA7ADsAPAA7ADkA
NwA2ADYANQA0ADIAMAAsACoAKAAoACYAJAAgACAAHgAaABcAEgAQAA4ACwAIAAQAAgAA
AAEA///+//z/+//6//j/9//2//T/8//w//D/8f/x//L/8v/y//L/8f/x//D/8P/w/+//
7f/s/+v/6f/p/+j/6P/q/+r/6f/o/+j/6f/q/+v/6P/o/+n/6f/r/+v/6//r/+v/7P/s
/+z/6v/q/+r/6v/s/+z/7P/t/+//7//v//H/8//z//P/9P/0//X/9f/2//X/9v/2//b/
+P/5//n/+v/6//v/+//7//r/+v/6//r/+P/4//j/+P/2//b/9v/2//j/+P/4//j/9v/2
//b/9f/1//X/9f/1//T/9P/z//P/8//z//P/8//z//L/8v/x/+//7//u/+7/7v/u/+7/
7v/w/+//7//v/+//7//v/+//7//u/+7/7v/t/+3/7f/t/+3/7f/t/+3/7v/u/+3/7P/s
/+z/6//r/+v/6//r/+v/6//r/+v/6//r/+v/6//r/+n/6f/p/+n/6//r/+v/6//r/+v/
7P/s/+r/6v/q/+r/6//r/+3/7P/q/+r/6v/q/+j/6P/o/+j/6v/q/+r/6v/q/+r/6v/q
/+r/6v/q/+r/7P/s/+z/7P/t/+7/7//w//D/8P/v/+//7f/u/+7/7//v//L/8//1//b/
9v/3//j/+v/5//n/+f/5//j/9P/z//H/8P/u/+3/7f/s/+z/6//q/+n/6f/q/+r/6f/p
/+j/5v/m/+T/5P/m/+b/5v/m/+b/5f/l/+X/5f/l/+X/5f/l/+X/5f/l/+X/5f/l/+X/
5f/l/+X/5f/l/+b/5v/l/+f/5//m/+b/5f/l/+X/5f/l/+X/5f/l/+f/5//o/+r/6f/s
//D/+P8EABUAKwBLAHUAqADfAB8BagG4Af8BOgJmAnUCVwIGAqEBOAHIAF4AEQDd/7v/
sv+6/77/xP/H/8n/zP/U/9n/3f/e/9//4P/j/+L/4v/i/+P/4//j/+T/5P/j/+P/4//j
/+P/4//j/+X/5f/l/+X/4//k/+T/5P/m/+b/5v/m/+b/5v/m/+b/5v/n/+f/5//l/+b/
5v/m/+X/5f/m/+b/5v/l/+X/5v/m/+b/5//o/+r/6v/q/+r/6v/q/+v/6//q/+r/6//s
/+7/7v/v/+//8P/w//L/8//z//T/9f/2//f/+P/5//r//P/9////AQADAAYABwAIAAoA
CwANAA8AEQATABcAGQAcAB4AIAAiACQAJwAqACwALAAtAC8AMAAxADMAMwAzADQANAA1
ADUANQA1ADUANgA2ADUANAA0ADMAMQAvACwALAAoACYAJAAiACAAHgAaABgAFgASAA8A
DAAKAAgABQAEAAAA/v/8//v/+f/4//b/9f/0//L/8f/x//D/8P/u/+//7//u/+7/7v/u
/+7/7f/t/+z/7P/s/+z/6//r/+v/6//r/+r/6v/o/+j/5//m/+f/5//n/+f/6P/o/+n/
6f/n/+f/5//n/+X/5v/m/+b/6P/o/+j/6P/q/+r/6v/r/+v/6//r/+3/7f/t/+3/7v/s
/+3/7f/u//H/8v/y//L/8P/x//H/8v/y//P/8//z//L/8v/y//L/8v/y//L/8v/y//L/
8v/y//T/9P/0//T/8v/y//L/8f/x//H/8f/x//D/8P/v/+//7//v/+//7//x//D/8P/v
/+//7//u/+7/7P/s/+z/7P/s/+v/6//r/+v/6//r/+v/6//q/+r/6v/r/+v/6//r/+n/
6f/p/+n/6v/q/+n/6P/q/+r/6f/p/+n/6f/p/+n/6f/p/+n/6f/p/+n/6f/p/+n/6f/p
/+n/5//n/+f/5//n/+f/6P/o/+j/6P/o/+j/5//n/+n/6P/m/+b/5v/m/+j/6P/o/+j/
5v/m/+b/5v/o/+j/6P/o/+j/6P/o/+j/5v/m/+b/5v/o/+j/6P/o/+n/6v/r/+z/7v/u
/+7/7v/u/+7/7f/t/+3/7v/u/+//7//y//P/9f/2//b/9//4//b/9f/1//X/9f/0//D/
7//t/+z/6v/p/+v/6v/q/+n/5v/l/+X/5v/m/+X/5f/k/+b/5v/k/+T/4v/i/+L/4v/k
/+P/4//j/+P/4//j/+P/4//j/+P/4//h/+H/4f/h/+P/4//j/+P/5f/m/+b/5f/j/+P/
4v/i/+P/4//j/+P/5f/l/+X/5f/n/+f/6P/o/+v/7P/y//r/CgAbAC8ATQB5AKoA3QAZ
AWABqgHpASICTAJVAikCzAFjAfQAgAAkAO//zf+1/7L/uv/A/8T/x//H/8z/1v/b/93/
3v/f/+D/4f/i/+L/4v/j/+P/4//k/+T/4//j/+P/5f/l/+X/5f/j/+P/4//j/+P/5P/k
/+T/5v/m/+b/5v/k/+T/5P/k/+b/5//n/+f/5f/m/+b/5v/j/+P/5P/k/+X/5f/m/+j/
5v/m/+f/6P/o/+j/6P/o/+r/6v/r/+v/6v/q/+v/7P/s/+z/7f/t/+7/7v/w//H/8//0
//X/9v/5//r/+//8//z//f///wEAAgAEAAQABAAHAAkADAAPAA8AEQAVABcAGAAaABwA
HgAgACMAJgAoACgAKQArACwALQAvAC8ALwAwADAAMQAxADMAMwAzADQAMgAxADAAMAAu
AC0ALAAqACoAJgAkACIAIgAgAB4AGgAWABQAEAANAAsACgAJAAcABgACAAAA/v/9//v/
+v/4//f/9v/0//P/8//y//L/8P/v/+//7v/u/+7/7v/u/+3/7//u/+7/7v/u/+3/7f/t
/+v/6//q/+r/6v/q/+n/6P/n/+f/5//n/+b/5v/n/+f/5//n/+f/5//n/+j/6P/o/+j/
6P/o/+j/6v/q/+r/6//r/+v/6//t/+3/7f/t/+7/8P/x//H/8v/x//L/8v/y//L/8//z
//T/9v/3//f/9//2//b/9v/2//b/9v/2//b/9v/2//b/9v/0//T/9P/0//T/9P/0//P/
8//z//P/8//y//L/8f/x//H/8f/x//H/8f/w//D/7//x//H/8P/w//D/8P/w//D/7v/t
/+3/7f/t/+3/7f/t/+//7v/u/+7/7f/t/+3/7f/r/+v/6//r/+z/7P/r/+r/7P/s/+v/
6//r/+v/6//r/+v/6//r/+v/6//r/+v/6//r/+v/6//r/+n/6f/p/+n/6f/p/+r/6v/s
/+z/7P/s/+n/5//n/+j/6v/q/+r/6v/o/+j/6P/o/+j/6P/o/+j/6v/q/+r/6v/q/+r/
6v/q/+z/7P/s/+z/7v/u/+7/7v/v//D/8f/y//T/8//z//P/8//y//L/8f/2//f/+f/6
//j/+f/6//r/+f/5//n/+f/4//T/8//x//D/7v/t/+3/6v/q/+n/6P/n/+f/6P/o/+n/
6f/o/+j/6v/o/+j/6P/n/+b/5f/k/+X/5f/l/+X/4//j/+P/4//j/+P/4//j/+P/4//j
/+P/4//j/+P/4//k/+T/4//j/+P/4v/i/+P/5f/l/+X/5f/n/+f/5//p/+n/6P/m/+f/
6v/y//r/CAAZAC0ARwBtAJ4A0QAHAUgBkgHVAQ4CPAJPAjEC3gFvAf4AjAAsAPH/0f+5
/7D/tv++/8L/x//J/8z/0v/b/9//4P/h/+L/4f/i/+L/4v/j/+P/4//k/+L/4f/h/+H/
4f/h/+H/4f/j/+P/4//j/+H/4v/i/+L/4v/i/+L/4v/k/+T/5P/k/+T/5f/l/+X/5f/m
/+b/5v/l/+X/5v/m/+X/4//i/+L/5P/k/+X/5v/k/+T/5P/k/+b/5v/n/+f/6v/q/+v/
7P/q/+r/6//r/+z/7P/u/+//8f/y//P/9P/1//b/9//4//r/+//9//////8CAAMABAAE
AAUABwAJAAsADQARABMAGAAaABwAHgAiACUAKAAqACwALQAvADAALwAxADEAMQAwADAA
MQAxADMAMwAzADQANgA1ADQANAA0ADMAMgAwACwAKAAmACQAIgAgAB4AGgAYABYAEgAP
AA4ADAAKAAcABgACAAAA/v/7//n/+P/2//f/9v/0//P/8v/w/+//7P/t/+3/7P/s/+7/
7v/u/+3/6//q/+r/6v/p/+f/5v/l/+f/5//m/+b/5v/m/+X/5P/j/+P/4//j/+L/4v/j
/+P/4//j/+P/4//j/+T/5P/k/+b/5v/m/+b/5v/m/+b/5//p/+n/6f/r/+r/6f/o/+j/
6f/r/+z/7v/v//D/8P/w//D/8f/x//L/8v/z//P/8//w//D/8P/w//H/8v/z//T/8//y
//H/8P/y//L/8v/y//D/8P/w/+//8f/x//H/8f/u/+7/7f/t/+3/7f/t/+3/7f/s/+z/
6//r/+v/6v/q/+r/6v/q/+r/6//r/+z/7f/r/+v/6//r/+n/6P/o/+j/6f/p/+n/6f/p
/+n/6f/p/+j/6P/n/+b/5v/m/+X/5f/l/+X/5f/l/+b/5//o/+n/5//n/+f/5//n/+f/
5//n/+f/5//n/+f/5//n/+j/6P/m/+b/5v/m/+X/5//n/+b/6P/o/+j/6P/m/+b/5v/m
/+j/6P/o/+j/6f/q/+v/7P/u/+7/7f/t/+3/7v/u/+//7v/w//D/8f/y//L/8//0//b/
9f/1//X/9//2//L/8f/v/+7/7P/r/+v/6v/q/+n/5v/l/+X/5v/o/+f/5//m/+j/6P/m
/+b/5v/m/+b/5v/l/+P/4v/h/+P/4//j/+P/4//j/+P/4//j/+P/4//j/+P/4//j/+P/
4//k/+T/4//j/+P/4v/i/+X/5f/l/+X/5f/l/+X/5f/l/+X/5v/o/+n/6v/q/+z/9P8B
AA8AJQBFAHIApwDhACIBcAHDAQoCRgJ3Ao0CeAIxAswBZgH0AIEAKQDp/77/sP+2/77/
w//F/8b/yv/R/9f/2v/b/97/3//g/+L/4P/h/+H/4f/i/+L/4f/h/+H/4//j/+P/4//j
/+P/4//j/+T/5v/n/+j/5v/m/+b/5v/l/+T/4//i/+L/4//j/+P/5f/m/+b/5v/n/+f/
6P/o/+b/5f/l/+b/5v/m/+f/6P/q/+r/6v/q/+r/6v/r/+v/6v/q/+v/7P/u/+7/7//v
//D/8P/y//P/8f/y//P/9P/1//b/9//4//z//f///wEAAQAEAAUABgAKAAsADQAPABMA
FQAZABsAHgAgACIAJAAmACkALAAuADIAMwA1ADYANwA5ADkAOQA6ADoAOwA7AD0APQA9
AD4APAA7ADoAOgA6ADkAOAA2ADYAMgAwAC4AKgAoACYAIgAgAB4AGgAXABQAEgAQAA0A
CgAGAAQAAgABAP///v/8//n/+P/2//X/8//y//L/8P/x//H/8P/w/+7/7v/u/+3/7f/s
/+z/7P/q/+n/6f/p/+n/6f/o/+j/6v/q/+n/6P/l/+X/5f/l/+b/5v/n/+f/5//n/+f/
5//n/+j/6P/o/+j/6P/o/+j/6P/o/+j/6f/p/+n/6f/r/+3/7f/t/+7/7P/t/+3/7v/v
//D/8P/w/+7/7//v//D/8P/x//H/8f/x//L/8//0//T/9P/0//T/8v/y//L/8v/y//L/
8v/y//T/9P/0//P/8//z//P/8//w//D/7//v/+//7//v/+//7//u/+7/7f/v/+//7v/u
/+z/7P/s/+z/7v/t/+3/7f/t/+3/7f/t/+3/7P/s/+z/6f/p/+n/6f/r/+v/6//r/+r/
6v/p/+j/6P/o/+f/5//p/+n/6f/p/+n/6f/p/+n/6f/p/+n/6f/n/+f/5//n/+f/5//n
/+f/5//n/+j/6P/o/+j/6P/o/+f/5//n/+j/5v/m/+b/5v/o/+j/6P/o/+r/6v/q/+r/
7P/s/+z/7P/s/+z/7P/s/+7/7v/t/+3/7f/u/+7/7//v//L/8//1//b/9v/3//j/+v/5
//n/+f/3//b/8v/x/+//7v/s/+v/6//q/+r/6f/o/+f/5//o/+j/5//n/+b/6P/o/+b/
5v/m/+b/5v/m/+b/5f/l/+X/5f/l/+X/5f/j/+P/4//j/+X/5f/l/+X/4//j/+P/4//l
/+b/5v/l/+X/5f/k/+T/5f/l/+X/5f/l/+X/5f/l/+f/5//o/+r/6//u//L/+v8GABcA
LQBPAHkArgDlACcBdAHEAQkCRAJwAn0CWQIGAp8BNAHAAFgADQDZ/7n/sv+4/77/wv/H
/8v/zv/W/93/3//i/+H/3v/h/+T/5P/i/+H/4f/h/+L/4v/h/+H/4f/j/+P/4//j/+P/
4//j/+P/4f/i/+L/4v/k/+T/5P/k/+T/5P/k/+T/5P/l/+X/5f/l/+b/5v/m/+X/5f/m
/+b/6P/n/+f/6P/m/+b/5//o/+j/6P/o/+j/6P/o/+n/6f/q/+r/6//s/+z/7P/t/+3/
7v/u//D/8f/x//L/8//0//X/9v/3//j/+v/7//3//////wIAAwAEAAgACQALAA0ADwAR
ABUAFwAaABwAHgAgACIAJQAoACoALAAtAC8AMAAxADMAMwAzADQANAA1ADUANQA1ADUA
NgA2ADUANAA0ADQAMwAyADAALgAqACgAJgAiACAAHgAaABoAGAAUABEADAAKAAgABQAE
AAAA/v/8//v/+f/4//b/9f/0//L/8f/x//D/8P/u/+//7//u/+7/7P/s/+z/6//t/+z/
7P/s/+z/6//r/+v/6//r/+r/6v/q/+r/6f/o/+n/6f/p/+n/6P/o/+n/6f/o/+f/5v/l
/+X/5v/m/+b/5v/m/+b/5v/m/+b/5v/n/+f/5//n/+n/5//n/+f/6P/q/+v/6//s/+v/
7P/s/+z/7P/t/+3/7v/u/+//7//v/+7/7v/u/+7/8P/w//D/8P/w//D/8P/w//D/8P/w
//D/7v/u/+7/7f/t/+3/7f/t/+7/7v/t/+3/7f/t/+3/7f/r/+r/6v/p/+v/6//q/+r/
6v/q/+r/6v/q/+n/6f/p/+n/6f/p/+n/6//q/+r/6v/n/+f/5//n/+f/5//n/+f/6P/o
/+f/5v/o/+j/5//n/+f/5//n/+f/5//n/+f/5//n/+f/5//n/+f/5//n/+f/5f/l/+X/
5f/n/+f/6P/o/+b/5v/m/+b/5//n/+X/5v/m/+b/5v/m/+b/5v/m/+b/5v/m/+b/5v/o
/+j/6P/o/+r/6v/q/+r/6//s/+3/7v/u/+3/7f/t/+7/7v/v/+//8v/z//X/9v/0//X/
9v/2//f/9//3//f/9P/w/+//7f/s/+r/6f/p/+j/6P/n/+b/5f/l/+b/5v/n/+f/5v/m
/+T/4v/i/+L/4v/i/+L/4v/h/+H/4f/h/+H/4f/h/+H/4f/h/+H/4f/h/+H/4f/h/+H/
4f/h/+H/4v/i/+H/4f/h/+D/4P/h/+P/4//j/+P/4f/h/+H/4//j/+b/5v/n/+r/7v/4
/wYAGQArAEcAcQCkANUADQFSAZwB3wEYAkQCVQIzAtwBbwECAY4ALADx/8//tf+u/7T/
uv++/8P/x//K/9L/1//b/9z/3f/e/9//4P/g/+D/4f/h/+H/4v/i/+H/4f/h/+H/4f/h
/+H/4f/h/+H/4f/h/+L/4v/i/+L/4v/i/+L/4v/i/+L/4v/g/+H/4f/h/+P/5P/k/+T/
4//j/+T/5P/k/+P/4//k/+T/5P/l/+b/5P/k/+T/5P/m/+b/5//n/+j/6P/p/+r/6v/q
/+v/6//u/+7/8P/x/+//8P/x//L/8//0//X/9v/4//n/+//9//3/AAABAAIABAAFAAcA
CQALAA0AEQATABYAGAAaABwAHgAhACQAJgAmACcAKQAqAC0ALwAvAC8AMAAwADEAMQAx
ADEAMQAyADIAMQAwADAALgAtACwAKgAqACYAJAAiACAAHgAcABgAFgAUABAADQAMAAoA
CAAFAAQAAAD+//z/+//5//j/9v/1//T/8v/x//H/8P/w/+7/6//r/+r/6v/s/+z/7P/r
/+n/6P/o/+j/6v/p/+n/6f/n/+f/5v/m/+b/5v/l/+T/4//j/+P/4//i/+L/4//j/+P/
4//j/+P/4//k/+T/5P/k/+T/5P/k/+b/5v/m/+f/5f/l/+X/5//p/+n/6f/q/+r/6//r
/+z/7f/u/+7/7v/u/+//7//w//D/8f/x//H/7v/u/+7/7v/w//D/8P/w//D/8P/w//D/
8P/w//D/8P/u/+7/7v/t/+//7//v/+//8P/w/+//7//t/+3/7f/t/+v/6v/q/+n/6f/p
/+j/6P/o/+j/6P/o/+j/5//n/+f/5//n/+f/5//n/+b/5v/m/+f/5//n/+f/5//n/+f/
5//o/+j/5//m/+b/5v/l/+X/5f/l/+X/5f/l/+X/5f/l/+X/5f/l/+X/5//n/+f/5//l
/+X/5f/l/+P/4//k/+T/5P/k/+T/5P/l/+X/5f/k/+T/5P/k/+T/5P/k/+T/5P/k/+T/
5P/k/+b/5v/m/+b/6P/o/+j/6P/q/+r/6v/q/+z/6//r/+v/7P/s/+3/7f/u/+//8f/y
//L/8//0//T/8//z//P/8//y/+7/7f/r/+r/6P/n/+f/5v/m/+X/5P/j/+P/5P/k/+P/
4//i/+L/5P/i/+L/4v/h/+D/3//e/9//3//f/9//3//f/9//3//d/93/3f/d/9//3//f
/9//3//f/9//3//e/97/3f/d/9//3v/e/9//3//f/9//3//h/+H/4f/j/+P/5P/k/+X/
5P/k/+j/9P8DABUAKQBDAGwAnQDPAAQBRgGPAdIBCgI3AkcCJALLAWAB8gB+AB8A6//L
/7L/qP+w/7j/u//B/8T/yP/N/9P/1v/Z/9z/3f/e/+D/4P/e/93/3P/c/97/3f/d/93/
3//f/9//3//d/93/3f/d/9//4P/g/+D/3v/e/97/3v/e/97/3v/e/97/3//f/9//3//g
/+D/4P/f/9//4P/g/+L/4f/h/+L/4f/g/+D/4P/g/+D/4P/g/+L/4v/j/+P/4v/i/+P/
5P/k/+T/5f/l/+b/5v/o/+n/6f/q/+v/7P/t/+7/7//w//D/8f/z//X/9//6//v//P8A
AAEAAwAFAAYABwAKAAsADgAQABIAFAAUABcAGgAcAB4AHwAhACIAIwAlACUAJQAnACgA
KgArACsAKwArACwALAArACoAKgAsACsAKgAoACYAIgAgAB4AHAAaABgAFAASABAADAAJ
AAgABgAEAAEAAAD8//r/+P/3//X/9P/y//H/8P/u/+3/7f/s/+z/6v/p/+n/6P/o/+b/
5v/m/+X/5//m/+b/5v/l/+P/4v/h/+P/4//i/+L/4v/i/+H/4P/d/93/3f/d/9z/3P/d
/93/3//f/9//3//f/+D/4P/g/97/3v/e/97/4P/g/+D/4f/h/+H/4f/j/+X/5f/l/+b/
5v/n/+f/6P/n/+j/6P/o/+j/6f/p/+r/6v/r/+v/6//s/+z/7P/s/+z/7P/s/+z/6v/q
/+r/6v/s/+z/7P/s/+z/7P/s/+v/6f/p/+n/6f/q/+r/6f/p/+n/6f/p/+n/5//m/+b/
5f/n/+f/5v/m/+b/5v/m/+b/5v/l/+X/5f/j/+P/4//j/+P/4v/i/+L/4//j/+P/4//h
/+H/4f/h/+P/5P/k/+T/4//i/+D/3//h/+H/4f/h/+H/4f/h/+H/4f/h/+H/4f/f/9//
3//f/+H/4f/h/+H/3//f/+D/4P/g/+D/4P/g/+H/3//f/+L/4P/g/+D/4P/f/97/3f/c
/97/3v/e/97/4f/i/+P/5P/k/+T/5P/k/+b/5v/m/+b/5f/l/+X/5v/m/+f/5//q/+v/
7f/u/+7/7//w//D/7//v/+//7//u/+j/5//l/+T/4P/f/9//3v/g/9//3v/d/9//4P/g
/9//3f/c/9z/3P/a/9r/2v/a/9r/2v/a/9n/2f/Z/9n/2f/Z/9n/2f/Z/9n/2f/Z/9n/
2f/Z/9n/2f/Z/9n/2f/a/9j/1//X/9f/2P/Y/9n/2f/Z/9n/2f/Z/9v/2//d/93/3v/e
/9//4P/i/+j/9P8DABcAMQBXAIgAvwD7AEIBkgHhASQCXgKDAn8CRgLhAXAB+gCEACUA
5f+5/6L/pP+s/7D/t/+7/77/wv/J/8//0v/T/9T/1f/W/9b/1v/V/9X/1f/W/9j/1//X
/9f/1//X/9f/1//X/9f/1//X/9f/2P/Y/9j/2P/Y/9j/2P/a/9r/2v/a/9r/2//b/9v/
2f/a/9r/2v/b/9v/3P/c/9z/2//b/9z/3P/c/93/3v/c/9z/3P/c/9z/3P/d/93/3v/e
/9//4P/i/+L/4//j/+L/4v/k/+X/5f/m/+f/6P/p/+r/6//s//D/8f/z//X/9f/4//n/
+v/8//3///8BAAUABwALAA0AEAASABQAFgAYABsAHgAgACMAJQAoACoAKwAtAC0ALQAu
AC4ALwAvADEAMQAxADIAMgAxADAAMAAuAC0ALAAqACoAJgAkACIAIAAeABwAGAAUABIA
DgALAAgABgAEAAEA/v/6//j/9v/z//H/8P/u/+v/6v/o/+f/5//m/+b/5P/j/+P/4v/i
/+D/4P/g/9//4f/g/+D/4P/g/9//3//f/9//3//e/97/3v/e/93/3P/a/9n/2P/X/9b/
1v/X/9f/2f/Z/9n/2f/Z/9r/2v/a/9j/2P/Y/9j/2P/Y/9j/2f/b/9v/2//d/9//3//f
/+D/4P/h/+H/4v/g/+D/3//e/+D/4f/h/+L/4v/j/+P/4//k/+T/5P/k/+X/5v/n/+j/
5v/m/+b/5v/m/+b/5v/m/+b/5v/m/+X/5P/j/+L/4f/i/+L/4f/h/+H/4f/h/+H/4f/g
/+D/3//f/9//3v/e/97/3v/e/97/3P/b/9v/2//b/9v/2//b/93/3P/c/9z/2//b/9v/
2//b/9v/2//b/9v/2v/Y/9b/2P/Y/9f/1//X/9f/1//X/9f/1//X/9f/1//X/9f/1//X
/9f/1//X/9X/1f/V/9X/1//X/9j/2P/Y/9j/2P/Y/9X/0//V/9b/1P/U/9T/1P/U/9T/
1P/U/9b/1v/W/9b/2P/Y/9j/2P/Y/9j/2P/Y/9r/2f/Z/9n/2P/Y/9n/2f/e/9//4f/i
/+L/4//k/+T/4//j/+P/4//i/97/3f/b/9j/1v/V/9X/1v/W/9X/1P/R/9H/0v/S/9H/
0f/Q/9D/0v/Q/9D/0P/O/87/zv/O/8//z//P/8//z//P/8//z//O/83/zP/L/8v/y//L
/8v/y//L/8v/y//M/8z/y//L/83/zP/M/83/zf/N/83/zf/L/8v/y//N/83/zv/Q/9H/
0v/W/9r/5v/1/wkAJQBNAIAAtwDzADwBjAHTARACRgJnAlsCHAK7AVYB5gByABcA2f+t
/5r/nP+i/6b/q/+t/67/tv+9/7//wP/D/8T/xf/G/8b/xv/H/8f/x//I/8j/x//H/8f/
x//H/8f/x//H/8f/x//H/8f/yP/I/8j/yP/I/8j/yP/I/8j/yP/I/8b/x//H/8f/yf/K
/8r/yv/J/8n/yv/K/8j/x//H/8j/yP/I/8n/yv/I/8j/yP/I/8j/yP/J/8n/yv/K/8v/
zP/O/87/z//P/87/zv/Q/9H/0f/S/9P/1P/X/9j/2f/a/9r/2//d/9//3//i/+P/5P/o
/+n/6//t/+3/7//z//X/+v/8//7/AAAAAAMABgAIAAoACwANAA4AEQATABMAEwAUABQA
FQAVABUAFQAVABYAGAAXABYAFgAUABMAEgAQABAADAAKAAgABgAEAAIA/v/6//j/9P/x
/+7/7P/q/+f/5v/i/+D/3v/b/9n/2P/W/9P/0v/Q/8//z//O/87/zP/L/8v/yv/K/8r/
yv/K/8n/yf/I/8j/yP/G/8X/xf/F/8f/x//G/8b/xv/G/8X/xP/D/8P/w//D/8D/wP/B
/8H/wf/B/8H/wf+//8D/wP/A/77/vv++/77/wP/A/8D/wf+//7//v//B/8H/wf/B/8L/
wv/D/8P/xP/D/8T/xP/E/8T/xf/F/8b/xv/H/8f/x//G/8b/xv/G/8T/xP/E/8T/xv/G
/8b/xv/G/8b/xv/G/8T/xP/E/8P/xf/F/8X/xf/C/8L/wf/B/8H/wf/B/8H/wf/A/8D/
v//B/8H/wP/A/8D/wP/A/8D/wP+//7//v/++/73/vP+7/73/vP+8/7z/u/+7/7v/u/+7
/7v/u/+7/7r/uv+5/7j/uP+4/7f/t/+3/7f/t/+3/7f/t/+3/7f/tf+1/7X/tf+1/7X/
tf+1/7f/t/+3/7f/tv+1/7X/tP+0/7T/tP+0/7P/s/+1/7T/tP+0/7T/tP+0/7T/tP+0
/7L/sv+y/7L/sv+y/7L/sv+y/7L/sv+y/7L/sv+y/7L/sv+y/7L/sv+0/7T/tP+0/7X/
tv+3/w==
         </WaveFormData>
      </LeadData>
      <LeadData>
         <LeadByteCountTotal>10000</LeadByteCountTotal>
         <LeadTimeOffset>0</LeadTimeOffset>
         <LeadSampleCountTotal>5000</LeadSampleCountTotal>
         <LeadAmplitudeUnitsPerBit>4.88</LeadAmplitudeUnitsPerBit>
         <LeadAmplitudeUnits>��V</LeadAmplitudeUnits>
         <LeadHighLimit>2147483647</LeadHighLimit>
         <LeadLowLimit>268435456</LeadLowLimit>
         <LeadID>V6</LeadID>
         <LeadOffsetFirstSample>0</LeadOffsetFirstSample>
         <FirstSampleBaseline>0</FirstSampleBaseline>
         <LeadSampleSize>2</LeadSampleSize>
         <LeadOff>FALSE</LeadOff>
         <BaselineSway>FALSE</BaselineSway>
         <ExcessiveACNoise>FALSE</ExcessiveACNoise>
         <MuscleNoise>FALSE</MuscleNoise>
         <LeadDataCRC32>3951740061</LeadDataCRC32>
         <WaveFormData>
7v/u/+7/7v/w//D/8P/w/+//7v/t/+z/7f/u/+//8P/w//D/8P/w//D/8P/w//D/7v/u
/+7/7v/u/+7/7v/u/+7/7v/u/+7/7v/u/+7/7v/u/+7/7v/u//D/8P/w//D/7v/u/+7/
7v/u/+7/7v/u/+z/7P/s/+z/7v/u/+7/7v/s/+z/7P/s/+7/7v/u/+7/7P/s/+z/7P/u
/+7/7v/u/+7/7v/u/+7/7v/u/+7/7v/s/+z/7P/s/+7/7v/u/+7/7P/s/+z/7P/t/+7/
7//w//H/8v/z//T/9P/z//P/8//z//P/9P/2//n/+//8//3//f/+//7//v/+//7//f/9
//v/+P/2//X/9P/z//H/8f/u/+7/7f/t/+z/7P/s/+z/6//r/+v/6//r/+v/6//q/+j/
6P/o/+j/6f/p/+r/7P/q/+n/6f/p/+n/6f/p/+n/6//q/+r/6v/q/+r/6v/q/+j/6P/o
/+j/6f/p/+n/6f/p/+n/6f/p/+n/6f/p/+n/6f/p/+r/7P/s/+3/9P/9/wkAFAAlAEAA
ZACQALsA7gAmAV8BjQG0Ac0B0QGyAXUBKgHZAIMANwAGAOT/0f/R/9T/1v/Y/9r/3P/e
/+X/6f/q/+j/6P/n/+X/5f/n/+f/5//n/+f/5//n/+f/6P/q/+r/6v/q/+n/6P/n/+b/
5//o/+n/6v/q/+r/6//r/+v/6//r/+v/6f/p/+n/6f/p/+n/6f/p/+v/6//r/+v/6//r
/+v/6//r/+v/7P/s/+7/7v/u/+7/7//v/+//8P/v/+//7//v/+7/7v/v/+//8f/y//L/
8v/1//b/+P/6//r/+v/6//r/+//8//3//v8AAAEAAgADAAQABQAGAAkADQAPABIAFQAU
ABYAFwAZABsAHQAfACEAJAAlACUAJwAoACgAKQAqACsAKwAsACwALQAtAC0ALQAtAC0A
LQAtACwALAArACkAJgAlACQAIgAhAB8AHgAbABoAGAAWABQAEAAOAAsACgAGAAQAAwAB
AAIAAAAAAP7/+v/6//n/+P/4//f/9//2//X/9P/0//T/9P/0//T/8//z//P/8//z//L/
8P/v/+7/7f/t/+3/7f/v/+//7//u//D/7//v/+//7f/t/+3/7f/u/+7/7//w/+7/7v/v
/+//7//v/+//7//v//D/8f/x//P/8//z//T/9P/1//b/9v/3//j/+v/7//n/+f/5//n/
+P/5//n/+f/6//r/+v/6//z//f/9//7//f/8//v/+f/5//n/+f/5//j/+P/4//j/+P/4
//j/+P/3//f/9//4//b/9f/1//X/9v/2//b/9v/0//P/8//z//X/9f/0//P/8f/x//H/
8f/z//P/8//0//L/8f/x//H/8//y//H/8f/v//D/8P/w//D/8P/w//D/8v/x//D/8P/w
//D/7//v/+//7//v/+//7f/u/+7/7v/u/+7/7v/u/+7/7v/t/+z/7P/t/+3/7v/u/+7/
7v/u/+7/7v/u/+7/7P/s/+7/7P/q/+r/6v/q/+v/7P/t/+7/7v/u/+7/7v/u/+7/7v/u
/+7/7v/u/+7/8P/w//D/8P/y//L/8v/y//L/8v/x//H/7//x//H/8v/0//X/9//4//n/
+f/6//r//P/8//z/+//5//n/9v/0//X/9P/z//H/8f/w//D/7//v/+7/7v/u/+7/7f/t
/+3/6//p/+n/6f/q/+r/6v/q/+r/6v/p/+n/6P/o/+f/5//p/+n/6f/p/+n/6f/o/+j/
6P/o/+j/6P/o/+j/6P/o/+j/6f/p/+n/6f/p/+n/6f/p/+n/6f/p/+n/5//p/+z/7v/w
//P/+P8DAA8AHAAzAFYAfgCmANUADgFIAXkBowHCAc0BuwGIAUcBAAGtAF0AJQD8/97/
1//Z/9r/2v/c/9z/3v/k/+X/5//o/+r/6v/p/+v/6f/p/+f/5//n/+f/5f/l/+X/5v/o
/+j/6P/o/+r/6v/q/+r/6P/o/+j/6P/o/+j/6f/p/+n/6f/p/+n/6f/p/+n/6f/n/+f/
5//n/+n/6f/p/+n/6f/p/+n/6f/p/+n/6v/q/+r/6v/q/+r/7f/t/+3/7v/t/+3/7f/t
/+7/7v/v/+//7//w//D/8P/y//L/8//0//X/9v/3//j/+f/6//v//P8AAAEAAgADAAQA
BQAGAAkACQALAA4AEQASABQAFQAXABcAGQAbAB0AIAAhACEAIwAkACQAJQAmACcAJwAo
ACgAKQApACkAKQAnACcAJwAnACgAKAAnACUAIgAhACAAHgAbABkAGAAVABIAEAAOAAwA
CgAIAAUABAACAAAA///9//z/+v/6//j/9v/2//X/9P/0//P/8//y//H/8P/w//D/8P/w
//D/7//v/+//7//v/+//7v/u/+7/7f/t/+3/7f/t/+3/7f/s/+7/7f/t/+3/7f/t/+3/
7f/t/+z/7P/s/+z/7P/t/+3/7f/t/+3/7f/v//D/8f/x/+//7//v//D/8P/x//L/8v/w
//D/8f/x//P/8//z//P/8v/z//P/8//2//b/9v/2//T/9f/1//b/9v/2//b/9f/1//X/
9f/1//b/9v/2//b/9P/0//T/9P/1//X/9f/2//T/8//z//P/8v/y//L/8v/y//H/8f/x
//H/8f/w/+//8f/x//H/8f/v/+//7//w//D/7//v/+//8f/w/+//7//t/+7/7v/u/+7/
7v/u/+7/8P/v/+7/7v/u/+7/7f/t/+3/7f/t/+3/7f/u/+7/7v/u/+7/7v/u/+7/7v/t
/+z/7P/t/+3/7v/u/+7/7v/u/+z/7P/s/+z/7P/s/+z/7v/s/+z/7P/s/+z/7P/s/+z/
7P/s/+z/7P/s/+z/7P/s/+z/7P/s/+z/7P/s/+z/7P/s/+z/7P/s/+7/7v/u/+7/8f/y
//P/9P/y//L/8f/x//H/8//z//T/9v/3//n/+v/7//v//P/8//r/+v/6//n/+f/5//b/
9P/z//L/8f/v/+//7v/u/+3/7//u/+7/7v/s/+v/6//r/+v/6f/p/+n/6v/q/+r/6v/o
/+j/5//n/+j/6P/n/+f/5//n/+f/5//n/+f/5v/m/+j/6P/o/+j/5v/m/+b/5v/o/+n/
6f/p/+n/6f/p/+n/6f/p/+n/6f/r/+v/6//s/+7/8P/z//z/CQAVACIANwBYAIAAqADR
AAYBOgFpAZEBrgG1AZsBZAEfAdIAfQA3AA0A8P/c/9f/2f/Y/9r/3v/e/+L/6P/r/+v/
6v/q/+r/6//p/+n/6//p/+n/6f/p/+n/6f/p/+r/6P/o/+j/6P/q/+r/6v/q/+r/6v/q
/+r/6P/o/+n/6f/p/+n/6f/p/+v/6//r/+v/6f/p/+n/6f/r/+v/6//r/+v/6//r/+v/
6//r/+z/7P/s/+z/7P/s/+3/7f/t/+7/7//v/+//7//w//D/8f/x//H/8v/y//L/9P/0
//X/9v/3//j/+f/6//r/+v/6//r//v///wAAAQAEAAUABgAJAAkACwAOABEAEgAUABUA
FwAXABkAGwAdAB4AHwAfACEAIgAiACMAJAAlACUAJgAmACcAJwAnACcAJQAlACUAJQAm
ACYAJQAjACAAHwAeABwAGQAXABYAEwASABAADgAMAAoACAAFAAQAAgAAAP///f/+//z/
/P/6//j/+P/3//b/9P/z//P/8v/z//L/8v/y//L/8v/y//H/8f/x//H/8f/x//D/8P/w
/+3/7f/t/+3/7//v/+//7v/u/+3/7f/t/+3/7f/t/+3/7f/s/+z/7P/s/+z/7f/t/+//
7//v/+//7//w//H/8f/v/+//7//w//D/8f/y//L/8v/y//P/8//z//P/8//z//T/9f/1
//X/9v/2//b/9v/0//X/9f/2//j/+P/4//f/9//3//f/9//2//b/9v/2//b/9v/2//b/
9f/1//X/9v/0//P/8//z//T/9P/0//T/8v/x//H/8f/z//P/8v/x//H/8f/x//H/8f/x
//H/8v/w/+//7//v/+//7v/t/+3/7v/w//H/8v/w//D/8P/w//D/7//u/+7/7v/u/+3/
7f/v/+//7//v/+3/7v/u/+7/7v/u/+7/7v/u/+7/7f/s/+z/7f/t/+7/7P/s/+z/7P/s
/+z/7P/s/+z/7P/u/+7/7v/u/+7/7v/u/+7/7v/u/+7/7v/u/+7/7v/u/+7/7v/s/+z/
7P/s/+7/7v/u/+7/8P/w//D/8P/x//L/8//0//T/8//z//P/8//z//T/9v/5//v//P/9
//v//P/8//z//v/+//3//f/7//j/9v/1//T/8//x//H/8P/w/+//7//s/+z/7P/s/+3/
7f/t/+3/6f/p/+n/6P/q/+r/6v/q/+r/6f/p/+r/6v/p/+n/6f/n/+f/5//n/+f/5v/m
/+b/5v/m/+b/5v/o/+j/6P/o/+f/5//n/+f/6f/p/+n/6f/p/+n/6f/p/+v/6f/q/+7/
8v/1//z/BwAVACIAMwBQAHgAngDFAPYAKgFbAYMBogGxAaEBcAErAd4AiQA/ABEA9P/g
/9f/2f/a/9z/3P/e/+D/5P/p/+v/7P/s/+z/6//r/+v/6f/n/+f/5//n/+X/5f/l/+b/
6P/o/+j/6P/o/+j/6P/o/+j/6P/o/+j/6P/o/+n/6f/p/+n/6f/p/+n/6f/p/+n/6f/p
/+n/6f/n/+f/5//n/+n/6f/p/+n/6f/p/+r/6v/q/+r/6v/q/+v/6//r/+z/7//v/+//
7//v/+7/7v/t/+//8P/w//D/9P/0//X/9v/3//j/+f/6//n/+v/7//z//P/9//7///8C
AAMABAAHAAcACQAMAA8AEgAUABUAFwAZABsAHQAfACIAIwAjACUAJAAkACUAJgAnACcA
KAAoACkAKQApACkAKwArACsAKwAqACoAKQAnACQAIwAiACAAHQAbABoAFwASABAADgAM
AAwACgAHAAYABAACAAEA///+//z//P/6//r/+v/5//j/9//1//T/8v/x//D/8P/w//L/
8v/y//H/7f/t/+3/7f/t/+z/7P/s/+v/6//r/+v/7f/t/+3/7P/q/+n/6f/p/+v/6//r
/+v/6f/o/+j/6P/p/+r/7P/t/+v/6//r/+v/7f/u/+//7//t/+3/7f/u/+7/7//w//D/
8v/y//P/8//1//X/9f/1//T/9f/1//X/9v/2//b/9v/0//X/9f/2//b/9v/2//X/9//3
//f/9//2//b/9v/2//T/9P/0//T/9f/1//X/9v/0//P/8//z//D/8P/w//D/8v/x//H/
8f/v/+//7v/t/+//7//v/+//8f/x//H/8v/x/+//7v/t/+7/7v/u/+//7f/u/+7/7v/u
/+7/7v/u/+7/7f/s/+z/7P/s/+v/6//r/+v/6//r/+3/7v/u/+7/7P/s/+z/7P/q/+r/
6f/o/+n/6//s/+7/7v/u/+7/7v/s/+z/7P/s/+z/7P/s/+z/7P/s/+z/7P/s/+z/7P/s
/+7/7v/u/+7/8P/w//D/8P/y//L/8f/x//D/8f/w//D/9P/1//f/+P/5//n/+v/6//z/
/P/8//v//f/9//r/+P/3//b/9f/z//H/8P/w/+//7f/s/+z/7P/u/+3/7f/t/+//7f/t
/+3/6v/q/+r/6v/o/+j/5//n/+r/6v/p/+n/6f/p/+n/6f/n/+f/5v/m/+j/6P/o/+j/
6P/o/+j/6P/o/+n/6f/p/+v/6//r/+v/6f/p/+n/6f/n/+f/5//q/+z/7v/x//T/+f8B
AAwAGQAwAFIAfgCpANwAFgFTAYcBsAHTAeMB2AGrAWgBHwHPAHkANAAEAOP/1f/W/9j/
2v/c/97/4P/j/+X/5v/o/+j/6f/p/+n/5//n/+f/5//n/+f/5//n/+j/6P/o/+j/6P/o
/+j/6P/o/+r/6v/q/+r/6P/o/+n/6f/n/+f/5//n/+f/5//n/+f/6f/p/+n/6f/r/+v/
6//r/+n/6f/p/+n/6f/p/+r/6v/s/+z/7P/s/+3/7f/t/+7/7f/t/+3/7f/u/+7/7//v
/+//8P/w//D/8v/y//P/9P/z//T/9f/2//n/+v/7//z//v///wAAAQAEAAUABgAJAAkA
CwAOABEAFAAWABcAGQAbAB0AHwAhACQAJQAlACcAKAAoACkAKgAtAC0ALgAuAC8ALwAv
AC8ALQAtAC0ALQAuAC4ALQArACgAJwAmACQAHwAdABwAGQAYABYAFAASABAADgALAAoA
BgAEAAMAAQAAAP7//v/8//n/+P/2//T/9v/1//X/9P/z//L/8v/y//L/8v/y//H/7//v
/+//7//v/+7/7v/u/+3/7f/t/+3/7f/t/+3/7P/q/+n/6f/p/+n/6f/p/+n/6v/q/+v/
7P/s/+z/7f/t/+3/7f/t/+3/6//s/+3/7f/t/+3/7f/u/+7/7//w//D/7v/u/+//7//v
/+//7//v//L/8//z//P/9P/0//T/9P/0//X/9f/2//b/9v/2//X/9f/1//X/9f/0//T/
9P/0//T/9P/0//T/8//z//P/9P/y//H/8f/x//D/8P/w//D/8v/x//H/8f/x//H/8P/v
/+//7//v/+//7//v/+//8P/w/+//7//v/+//7v/t/+3/6//s/+z/7P/u/+7/7v/u/+7/
7f/s/+z/6v/q/+n/6f/r/+v/6//r/+v/7P/s/+z/6v/q/+r/6v/q/+r/6f/o/+r/6//r
/+z/6v/q/+r/6v/q/+r/6v/q/+r/6P/o/+j/6v/q/+r/6v/s/+z/7P/s/+z/7P/s/+z/
7v/u/+7/7v/w//D/8P/w//D/8P/v/+//7//x//H/8v/0//X/9//4//n/+f/6//r/+v/6
//r/+f/5//n/9v/0//P/8v/x/+//7//u/+7/7f/r/+r/6v/q/+z/6//r/+v/6//p/+n/
6f/o/+j/6P/o/+j/6P/n/+f/6P/o/+f/5//n/+f/5//n/+X/5f/k/+T/5f/m/+f/6P/m
/+b/5v/m/+b/5//n/+f/6f/p/+n/6f/p/+n/6f/p/+n/6f/p/+r/7v/w//H/+P8DABEA
HgA1AFgAgACqANsAFAFOAYEBqQHIAdEBvQGKAUcB/ACpAFsAIQD4/97/1f/Z/9j/2P/a
/9z/3v/i/+X/5f/m/+j/6v/r/+v/6//n/+f/5//n/+f/5//n/+f/6P/o/+j/6P/o/+b/
5v/m/+b/5v/m/+b/5v/o/+j/6f/p/+f/5//n/+f/6f/p/+n/6f/p/+n/6f/p/+f/5//n
/+f/6f/p/+n/6f/r/+v/7P/s/+v/6v/p/+j/6f/p/+n/6v/r/+v/6//r/+z/7P/t/+3/
7//w//D/8P/y//L/8//0//P/9P/1//b/9//4//n/+v/+////AAABAAIAAwAEAAcABwAJ
AAwADwAQABIAEwAVABcAGQAbAB0AIAAhACEAIwAkACQAJQAmACcAJwAoACgAKQApACkA
KQApACkAKQApACYAJgAlACMAIgAhACAAHgAbABkAGAAVABQAEgAQAA4ACgAIAAUABAAC
AAAA///9//z/+v/6//j/9v/2//X/9P/0//P/8//y//H/8P/w//D/8P/w//D/7//v/+//
7//v/+//7v/u/+7/7f/t/+3/7f/t/+3/7f/s/+z/6//r/+v/6//r/+v/6//r/+r/6v/q
/+z/7P/t/+3/6//r/+v/6//r/+z/7f/t/+v/6//r/+z/7P/t/+7/7v/u/+7/7//v/+//
7//v/+//8P/x//H/8f/y//L/8v/y//L/8//z//T/9P/0//T/8//z//P/8//z//L/8v/y
//L/8P/w//D/8P/v/+//7//w//L/8f/x//H/8P/w//D/8P/w/+//7//v/+//7//u/+3/
7//v/+//7//v/+//7//w/+7/7f/t/+3/7f/s/+v/6//r/+z/7P/s/+z/7P/s/+z/7v/t
/+z/7P/s/+z/6//r/+v/6//r/+v/6f/q/+r/6v/q/+r/6v/q/+z/7P/r/+r/6v/r/+v/
7P/q/+r/6v/q/+r/6v/q/+r/7P/s/+r/6v/q/+r/6v/q/+r/6v/q/+r/6v/q/+r/6v/s
/+z/7P/s/+7/7v/u/+7/8P/w//D/8P/y//H/8f/x//H/8f/y//T/9f/3//j/+f/5//r/
+v/6//j/+P/3//f/+f/2//T/8//0//P/8f/x/+7/7v/t/+3/7P/s/+z/7P/r/+v/6//r
/+n/6f/p/+j/5v/m/+b/5v/o/+f/5//o/+j/5//n/+f/5//n/+f/5//n/+b/5v/m/+b/
5v/m/+b/5P/k/+T/5P/n/+f/5//n/+n/6f/p/+n/5//n/+f/5//p/+n/6v/q/+7/8//6
/wcAEwAgADMAVAB6AKAAxwD6ADIBYQGJAagBswGhAW4BKQHeAIkAPwAPAPL/3P/T/9f/
2P/Y/9j/2v/e/+L/5f/n/+j/6P/o/+n/6f/n/+f/5//n/+f/5//l/+X/5f/m/+j/6P/o
/+j/6P/o/+j/6P/o/+j/6P/o/+j/6P/p/+n/5//n/+f/5//n/+f/5//n/+f/5//n/+f/
5//n/+f/5//p/+n/6f/p/+f/5//o/+j/6P/o/+j/6P/p/+n/6f/q/+v/6//r/+v/7P/s
/+3/7f/t/+7/7v/u/+7/7v/v//D/8//0//X/9v/3//j/+f/6//r/+//8//3/AAABAAIA
BQAFAAcACgANAA4AEAARABMAFQAXABkAGwAcAB0AHQAfACIAIgAjACQAJQAlACYAJgAn
ACcAJwAnACUAJQAlACUAJAAkACMAIQAgAB8AHgAcABsAGQAYABUAEgAQAA4ADAAKAAgA
BQAEAAIAAAD///3//P/6//r/+P/2//b/9f/0//L/8f/x//D/8f/w//D/8P/w//D/8P/v
/+3/7f/t/+3/7f/s/+z/7P/t/+3/7f/t/+v/6//r/+r/6v/p/+n/6f/p/+n/6f/p/+n/
6P/o/+j/6v/q/+v/6//p/+n/6f/p/+n/6v/r/+v/7f/t/+3/7v/s/+3/7v/u/+7/7v/v
/+//8f/x//H/8f/w//H/8f/x//D/8P/w//D/8v/z//P/9P/0//T/9P/z//P/8//z//P/
8v/y//L/8v/y//L/8v/y//P/8//z//T/8v/x//H/8f/w//D/8P/w//L/8f/x//H/7//v
/+7/7f/v/+//7//v/+3/7f/t/+7/7v/t/+3/7f/v/+7/7f/t/+3/7v/u/+7/7P/s/+z/
7P/s/+v/6v/q/+z/7P/r/+v/6//r/+v/6//r/+z/7P/s/+z/7P/s/+z/7P/s/+v/6v/o
/+n/6f/q/+r/6v/q/+r/6v/q/+r/6v/q/+r/7P/s/+r/6v/q/+r/6v/q/+r/6v/q/+r/
6v/q/+z/7P/s/+z/7v/u/+7/7v/w//D/8P/w//L/8f/x//H/8f/x//L/9P/z//X/9v/3
//f/+P/4//j/+P/4//f/9//3//T/8v/x//D/7//t/+3/7P/s/+v/6//q/+r/6v/q/+n/
6f/p/+n/5//n/+f/5v/m/+b/5v/m/+b/5f/l/+b/5v/l/+X/5f/l/+X/5f/l/+f/5v/m
/+b/5P/k/+T/5P/k/+T/5P/k/+X/5f/l/+X/5f/l/+X/5f/n/+f/5//n/+X/5f/k/+b/
6P/r//D/+f8FABAAHwAyAFAAdgCbAMIA8gApAVcBfgGdAasBmAFlASIB0wB/ADUACADs
/9n/0//W/9b/1v/Y/9r/3P/h/+X/5v/m/+b/5//n/+X/4//i/+P/5P/l/+X/5f/l/+b/
5v/m/+b/5v/k/+T/5P/k/+T/5P/k/+T/5P/k/+X/5f/l/+X/5f/l/+X/5f/l/+X/5f/l
/+X/5f/l/+X/5f/l/+X/5f/l/+X/5f/l/+b/5v/m/+b/5v/m/+f/5//n/+j/5//n/+f/
5//o/+j/6f/p/+n/6v/q/+r/7P/s/+3/7v/t/+7/7//w//P/9P/1//b/9v/3//j/+f/6
//v//P///wEAAwAGAAkACgAMAA0ADwAPABEAEwAVABYAFwAXABkAHAAcAB0AHgAhACEA
IgAiACMAIwAjACMAIwAjACMAIwAiACIAIQAfACAAHwAeABwAGQAXABYAEwAQAA4ADAAK
AAgABgADAAIAAAD+//3/+//6//j/+P/2//T/9P/z//L/8v/x//H/8P/t/+z/7P/s/+z/
7P/s/+v/6f/p/+n/6f/p/+j/6P/o/+j/6f/q/+v/6f/p/+n/6P/m/+X/5f/l/+X/5f/l
/+X/5//m/+b/5v/m/+b/5//n/+X/5f/l/+X/5f/m/+f/5//p/+n/6f/q/+r/6//s/+z/
7P/s/+3/7f/t/+3/7f/t/+7/7//v/+//8P/w//D/8P/w//H/8f/y//L/8v/y//H/7//v
/+//7//w//D/8P/w//D/8P/w//D/7v/t/+z/7P/v/+//8P/x/+7/7v/u/+7/7P/r/+v/
6//r/+v/6v/p/+r/6//s/+3/6//r/+v/7P/r/+n/6P/n/+j/6P/o/+n/5//o/+j/6P/o
/+j/6P/o/+r/6f/o/+j/5v/m/+X/5f/n/+f/5//n/+f/6P/o/+j/5v/m/+b/5v/m/+b/
5f/k/+X/5//o/+r/6f/o/+f/5v/o/+j/6P/o/+b/5v/m/+T/5P/k/+T/5P/m/+b/5v/m
/+b/5v/m/+b/5//o/+n/6v/q/+r/6v/q/+z/7P/s/+z/6//r/+v/7f/r/+z/7v/v//P/
9P/1//X/9v/2//b/9v/2//X/9f/1//D/7v/t/+z/6f/n/+f/5v/n/+f/6P/o/+b/5v/m
/+X/5f/l/+X/4//j/+P/4v/i/+L/4v/i/+L/3//f/+D/4P/h/+H/4f/h/9//3//f/9//
3//g/+H/4v/i/+L/4v/i/+D/4P/g/+H/4f/h/+H/4f/j/+P/4//j/+P/4//j/+P/5f/k
/+T/5P/n/+z/9/8DABAAIwA+AGYAkgC9APAALgFnAZcBvgHVAdMBsAFxASoB2QCBADkA
BgDi/83/y//Q/9D/0v/U/9b/2v/d/9//4v/i/+L/4f/f/9//3//f/9//3//f/93/3f/d
/97/4P/g/+D/4P/i/+L/4v/i/+D/4P/g/+D/4P/g/+H/4f/h/+H/4f/h/+H/4f/h/+H/
4f/h/+H/4f/h/+H/4f/h/+H/4f/h/+H/4f/h/+L/4v/k/+T/5P/k/+P/4//j/+T/5f/l
/+X/5f/m/+b/5//n/+f/6P/o/+j/6P/o/+n/6v/r/+z/7f/u//H/8v/z//T/9v/3//j/
+f/6//v//P///wMABQAIAAsACgAMAA0ADwARABMAFQAXABkAGwAcAB8AIAAgACEAIgAj
ACMAJAAkACUAJQAlACUAJwAnACcAJwAkACQAIwAhACAAHwAeABwAGwAZABgAFQAQAA4A
DAAKAAgABgADAAIA/v/8//v/+f/2//T/9P/y/+7/7v/t/+z/7P/r/+v/6v/r/+r/6v/q
/+n/6P/n/+X/5P/l/+b/5//n/+b/5v/m/+X/5f/l/+X/4//j/+P/4v/i/+H/4f/h/9//
3//f/9//4P/g/+H/4v/i/+L/4//j/+L/4f/g/9//4f/i/+P/4//j/+P/4//k/+b/5//o
/+j/5//m/+b/5f/j/+P/4//j/+X/5//o/+n/6v/q/+r/6v/o/+n/6f/q/+z/7P/s/+v/
6//r/+v/6//q/+r/6v/q/+j/6P/o/+j/5v/l/+T/5P/n/+f/6P/p/+b/5v/m/+b/5v/l
/+X/5f/l/+X/5P/j/+P/4//j/+P/4f/h/+H/4v/i/+H/4f/h/+H/4P/f/9//4f/i/+L/
4v/h/+D/3//e/+D/3//e/97/4P/g/9//3//d/93/3f/d/93/3v/e/97/3v/e/97/3v/e
/97/3f/c/9z/3f/d/97/3P/c/9z/3P/c/9z/3P/c/9r/3P/e/97/3P/c/9z/3P/c/9z/
3P/c/9z/3P/c/9z/3v/e/97/3v/e/97/3v/e/97/3f/d/93/3//f/+D/4v/j/+X/5v/n
/+X/5v/m/+b/5//o/+j/6f/p/+b/5P/j/+D/3//d/93/3v/e/93/3f/a/9r/2v/a/9n/
2f/Z/9n/1//X/9f/1v/W/9b/1v/W/9b/1f/V/9b/1P/T/9P/0//V/9X/1f/V/9P/0v/S
/9L/0v/S/9L/0v/U/9T/1P/U/9P/0//T/9P/1f/V/9X/1f/T/9P/0//T/9X/1f/W/9b/
2P/Z/+D/6f/1/wIAFQAyAFoAhACvAOQAIAFVAYMBqgG/AbkBkgFVARABwQBrACkA+P/U
/8P/w//E/8L/xP/G/8b/yv/N/8//0P/Q/9D/0f/R/8//0f/R/9H/0f/R/8//z//P/9D/
zv/O/87/zv/O/87/zv/O/9D/0P/Q/9D/0P/Q/9H/0f/P/8//z//P/8//z//P/8//z//P
/8//z//P/8//z//P/9H/0f/R/9H/z//P/9D/0P/Q/9D/0P/Q/9H/0f/R/9L/0f/R/9H/
0f/S/9L/0//T/9X/1v/W/9b/1v/W/9f/2P/b/9z/3f/e/97/3v/e/97/4v/j/+T/5f/k
/+X/5v/p/+3/7//y//X/9P/2//f/+f/7//3///8BAAQABQAFAAcACAAIAAkACgALAAsA
DAAMAA0ADQANAA0ADQANAA0ADQAMAAwACwAJAAoACQAIAAYAAQD///7/+//4//b/9P/y
//D/7v/r/+r/6P/m/+X/4//g/97/3v/c/9r/2v/Z/9j/1v/V/9X/1P/V/9T/1P/U/9L/
0v/S/9H/z//P/8//z//R/9D/0P/Q/9H/0f/R/9H/z//P/8//zv/M/8v/y//L/83/zf/N
/83/y//K/8r/yv/K/8r/y//L/8n/yf/J/8n/yf/K/8v/y//J/8n/yf/K/8r/y//M/8z/
zP/M/83/zf/N/83/zf/N/87/z//P/8//zv/O/87/zv/M/83/zf/O/9D/0P/Q/8//z//P
/8//z//O/87/zv/O/87/zv/O/87/zf/N/83/zv/M/8v/y//L/8z/zP/M/8z/zP/L/8v/
y//L/8v/yv/J/8n/yf/J/8n/x//H/8f/yP/I/8f/x//H/8f/xv/F/8X/xf/G/8b/xv/E
/8T/xP/E/8T/w//C/8L/xP/E/8P/w//D/8P/w//D/8H/wv/C/8L/wv/C/8L/wv/C/8L/
wf/A/77/v/+//8D/wP/A/8D/wP/A/8D/wP/A/8D/wP/A/8D/wP/A/8D/wP++/77/vv++
/77/vv++/77/vP+8/7z/vP+8/7z/vP+8/7z/vP+8/7z/vv++/77/vv/A/8D/wP/A/8H/
wv/D/w==
         </WaveFormData>
      </LeadData>
   </Waveform>
</RestingECG>
