# Supplementary material for: Detection of Left Atrial Enlargement Using a Convolutional Neural Network-Enabled Electrocardiogram
Source: Front Cardiovasc Med. 2020 Dec 17;7:609976. doi: 10.3389/fcvm.2020.609976 (PMC7773668; doi:10.3389/fcvm.2020.609976)
Supplement: Supplementary file 2 [file Data_Sheet_2.ZIP › normal1/1802010434_9384_0000001V.XML]

<?xml version="1.0" encoding="Windows-1252"?>
<!DOCTYPE RestingECG SYSTEM "restecg.dtd">
<RestingECG>
   <PatientDemographics>
      <PatientID>1802010434</PatientID>
      <PatientAge>82</PatientAge>
      <AgeUnits>Years</AgeUnits>
      <Gender>Female</Gender>
      <PatientLastName>wuyuying</PatientLastName>
   </PatientDemographics>
   <TestDemographics>
      <DataType>Resting</DataType>
      <Site>1</Site>
      <AcquisitionDevice>MAC55</AcquisitionDevice>
      <Status>Unconfirmed</Status>
      <Priority>Normal</Priority>
      <Location>2</Location>
      <AcquisitionTime>17:03:37</AcquisitionTime>
      <AcquisitionDate>08-07-2015</AcquisitionDate>
      <CartNumber>1</CartNumber>
      <AcquisitionSoftwareVersion>010B</AcquisitionSoftwareVersion>
      <XMLSourceVersion>MAC5000 v1.0</XMLSourceVersion>
   </TestDemographics>
   <RestingECGMeasurements>
      <VentricularRate>63</VentricularRate>
      <AtrialRate>63</AtrialRate>
      <PRInterval>190</PRInterval>
      <QRSDuration>86</QRSDuration>
      <QTInterval>402</QTInterval>
      <QTCorrected>411</QTCorrected>
      <PAxis>-16</PAxis>
      <RAxis>44</RAxis>
      <TAxis>-24</TAxis>
      <QRSCount>10</QRSCount>
      <QOnset>214</QOnset>
      <QOffset>257</QOffset>
      <POnset>119</POnset>
      <POffset>153</POffset>
      <TOffset>415</TOffset>
      <ECGSampleBase>500</ECGSampleBase>
      <ECGSampleExponent>0</ECGSampleExponent>
   </RestingECGMeasurements>
   <Diagnosis>
      <Modality>Resting</Modality>
         <StatementCount>4</StatementCount>
         <LabelText>12SL ��ϳ���</LabelText>
      <DiagnosisStatement>
         <StmtFlag>ENDSLINE</StmtFlag>
         <StmtText>�������</StmtText>
      </DiagnosisStatement>
      <DiagnosisStatement>
         <StmtFlag>ENDSLINE</StmtFlag>
         <StmtText>QRS �͵�ѹ</StmtText>
      </DiagnosisStatement>
      <DiagnosisStatement>
         <StmtFlag>ENDSLINE</StmtFlag>
         <StmtText>QRS-T �Ƕ��쳣���ɿ���Ϊԭ����T���ı�</StmtText>
      </DiagnosisStatement>
      <DiagnosisStatement>
         <StmtFlag>ENDSLINE</StmtFlag>
         <StmtText>�쳣 ECG</StmtText>
      </DiagnosisStatement>
   </Diagnosis>
   <Waveform>
      <WaveformType>Rhythm</WaveformType>
      <WaveformStartTime>0</WaveformStartTime>
      <NumberofLeads>8</NumberofLeads>
      <SampleType>CONTINUOUS_SAMPLES</SampleType>
      <SampleBase>500</SampleBase>
      <SampleExponent>0</SampleExponent>
      <HighPassFilter>16</HighPassFilter>
      <LowPassFilter>150</LowPassFilter>
      <ACFilter>NONE</ACFilter>
      <LeadData>
         <LeadByteCountTotal>10000</LeadByteCountTotal>
         <LeadTimeOffset>0</LeadTimeOffset>
         <LeadSampleCountTotal>5000</LeadSampleCountTotal>
         <LeadAmplitudeUnitsPerBit>4.88</LeadAmplitudeUnitsPerBit>
         <LeadAmplitudeUnits>��V</LeadAmplitudeUnits>
         <LeadHighLimit>2147483647</LeadHighLimit>
         <LeadLowLimit>268435456</LeadLowLimit>
         <LeadID>I</LeadID>
         <LeadOffsetFirstSample>0</LeadOffsetFirstSample>
         <FirstSampleBaseline>0</FirstSampleBaseline>
         <LeadSampleSize>2</LeadSampleSize>
         <LeadOff>FALSE</LeadOff>
         <BaselineSway>FALSE</BaselineSway>
         <ExcessiveACNoise>FALSE</ExcessiveACNoise>
         <MuscleNoise>FALSE</MuscleNoise>
         <LeadDataCRC32>316066901</LeadDataCRC32>
         <WaveFormData>
IAAgACAAIAAiACIAIgAiACAAIAAgACAAHwAeAB0AHAAfACAAIQAiACAAIAAgACAAHwAe
AB0AHAAfACAAIQAiACAAIAAgACAAIQAiACMAJAAmACYAJgAmACgAKAAoACgAJgAmACYA
JgApACoAKwAsACkAKAAnACYAKAAoACgAKAAqACoAKgAqACoAKgAqACoAKAAoACgAKAAp
ACoAKwAsACoAKgAqACoAKgAqACoAKgAoACgAKAAoACoAKgAqACoAKQAoACcAJgAoACgA
KAAoACgAKAAoACgAKAAoACgAKAAoACgAKAAoACYAJgAmACYAKAAoACgAKAAoACgAKAAo
ACYAJgAmACYAJwAoACkAKgApACgAJwAmACYAJgAmACYAJwAoACkAKgAqACoAKgAqACkA
KAAnACYAKAAoACgAKAAmACYAJgAmACcAKAApACoAKgAqACoAKgAqACoAKgAqACgAKAAo
ACgAKgAqACoAKgAoACgAKAAoACgAKAAoACgAKgAqACoAKgAqACoAKgAqACsALAAtAC4A
MAAwADAAMAAyADIAMgAyADQANAA0ADQAMgAyADIAMgAyADAALwAvAC0ALwAvACwALgAv
AC8ALwAtACkAJwApACoAKwAsAC0AKQAqACkAKAAmACUAJQAlACkAKwAsAC0AKgAoACcA
JgAlACQAJAAiACQAJAAkACQAIgAkACYAIwAeACEAIQAhACIAIgAjACYAJgAkACQAJgAq
ACYAJgAmACQAJAAjACMAJgAmACYAJAAoACgAIgAjACcAKAAqAC0ALgAqACgAIQAiACoA
JwAjADQAQwBKAE4AVABbAF8ATwA3ACYAHAAVABMAFAAbACMAJgAhACIAKwA0ADMAMgA1
ADMANQAuACgALAAsACwALgAwADEALgAsACwAKwArACsALQAvAC0ALAArACoAKQAqACoA
KgArACoAKwArACsAKwAsAC4ALwAtADAAMAAtACsALAAtAC0ALAAsACoAKgAtAC0ALQAu
ACwAKwAqACkAKgArACwALAAuADAAMQAxADEAMgAzADIAMgAxAC8ALwAxADEAMgAzADQA
NAA3ADQANgA4ADkAOgA4ADgAOQA5ADsAPQA/AD8APwBEAEQAQwBBAEIAQwBDAEUASABI
AEgARQBFAEgASABKAEwATABMAEsASwBMAEwATgBQAFAATABKAEwATQBNAEsASwBKAEoA
SQBJAEUARQBHAEUARQBFAEMAQgA/ADwAOAA2ADUANQA0ADQANQA2ADIAMQAxADAAMQAx
ADIAMgAvACwAKQAmACoALAAoACgAKAApACoAKgApACsALAAsACkAKAAnACYAJwAoACkA
KAAoACgAKAAoAC0AKwArACwALQApACgAKAAqACoAKwAsACoAKgApACgAKQArAC0ALgAs
ACsAKwAtACsAKwArACsAKAAoACkAKQApACoALwAuACkAJwAnACYAKAAoACYAJgAmACcA
JwAmACYAKQAlACQAJgAoACgAJgAlACMAIgAiACQAIwAiACIAJgAmACMAIwAhACAAHgAd
AB4AHwAgACEAIQAhACAAHwAcAB8AIQAiACAAHQAdAB0AHQAdAB0AHwAfAB4AHgAeAB8A
GwAZABgAHAAdABoAGwAeAB8AHwAeAB0AHAAbABoAGAAZABkAGQAXABgAGQAaAB0AHQAc
ABwAHAAaABoAHAAYABQAFgAXABcAGAAYABgAGgAaABoAGgAZABgAGAAZABYAFQAUABMA
FgAVABYAFwAYABgAGAAYABgAGAAaABcAGAAYABsAGwAeAB8AHgAbABoAGQAYABoAGgAa
ABoAHQAeAB8AIAAfAB4AHQAcABoAGQAZABkAGwAbABgAGAAXABcAFwAXABQAEwAWABcA
FgAVABQAEAAUABQAFAASAA4ADQAMAAwADwAPAA8ADQANAA4ADwAPAAsACgAHAAgACwAM
AA0ADAAMAA4ACwAIAAsACwALAAsADAAMAA4AEAANAAwADQAOAAwADAAMAAwACgAJAAkA
CgAMAAwACgAKAAwACgALAAsABgACAAkAFAAQAAwACwAGAAAABQAJABAAGQAgAC4AOAA7
ADsAOQArABYABAD1/+v/7P/5//3/+v/9/wIABQAIAAUAAgALABsAFwAIAAYADgASABAA
EAAQAA8ACgAMAAwACwALAAgACQAKAAcABwAHAAcABwAIAAgACAAJAAgACQAJAAkABAAE
AAUABQAHAAoACgAHAAcACAAJAAkACQAIAAUABAAFAAUABQAGAAcABwAHAAcACQAJAAkA
CAAGAAgACQAJAAcABgAFAAIABwAJAAoADQANAA0ADgAPAA8ADgAQAAwACwAMAAwADAAN
AA4AEAARABMAFQAXABcAFAAYABcAFQAYABoAHAAdABwAHgAdABwAHAAdACEAIgAgACAA
HgAcAB8AIQAkACYAJAAmACYAIgAgACIAIwAjACAAHwAdABwAHgAfABwAHQAbABkAGQAZ
ABcAFgATABAADwAOAA4ADwAMAAoACQAIAAkACQAKAAoABwAHAAgACAAEAAIAAAD+/wEA
BAABAAIA/////////v/+/wEAAwAEAAEAAAD///7/AAAAAAAA/v/+//7//v/+/wEA////
/wAAAQD9//z//P/+//7///8AAAEAAgACAAIAAgADAAQABAABAP///v///wEAAwAFAAcA
AwACAAIAAQABAAIABwAGAAAA//8AAAAAAAAAAP7//v8AAAEAAQAAAP7/AQD9//z//v8A
AAAA/v/8//v/+//8//r/+f/4//j//f/+//z//f/8//z/+//7//v/+//7//v/+//7//r/
+f/2//n/+//8//r/9f/z//H/9P/3//r////9//r/+P/2//b/8//y//L/9//5//f/+f/4
//f/9f/y//P/9P/1//b/9P/1//X/9f/w//D/8P/w//X/9f/0//T/+P/2//b/+P/1//D/
8f/x/+//8P/w//D/8v/y//L/8v/z//L/8v/z//T/9f/2//f/9P/x//D/7//y//T/9v/4
//z//P/+//v/+f/4//r/+f/0/wEABgACAP7/+v/2//f/+P/5//r/+P/4//b/9f/2//f/
+v/7//j/+P/5//n/9//3//P/8f/z//P/8//z//X/8v/0//T/8f/u/+z/6//s/+7/8P/x
//P/8f/w//D/8v/x//D/8P/s/+z/6v/o/+n/6P/r/+7/6f/m/+n/6f/n/+f/5v/m/+r/
7v/u//D/7v/u/+j/5v/p/+r/6//r/+n/6v/q/+r/6P/o/+r/6v/t/+n/5v/q/+v/7P/y
//L/6//o/+j/5f/h/+b/8f/8/wgAFAAdACEAJQAhAA4A9v/d/9P/3P/j/+H/4P/h/97/
2//a/+H/6v/r/+//+f/6//L/8P/y//T/9P/0//P/7v/u/+7/7f/t/+v/7f/v/+3/6//r
/+v/6//s/+z/7P/t/+7/7//v/+//6//q/+r/6f/q/+7/7//t/+z/7P/s/+v/7//w/+//
8P/u/+3/7P/s/+v/6//r/+v/7f/v//H/8v/w//D/7//t/+//8P/x//D/8v/z//P/9f/z
//P/9P/1//f/+P/8//r/+P/4//f/9v/3//j/+v/7//n/+//9//3//f8CAAIAAQADAAQA
BQAFAAYACgALAAwACgAJAAsACgAMAA4ADgAOABEAEQASABIADgAOAAwABgAGAAoADQAP
AA0ADQAMAAwADgAPAAwADQAKAAcABgAFAAcABgADAAAAAAD+//3//f/7//r/+v/6//b/
9f/1//T/8f/x//L/8v/w/+7/7P/q/+3/8P/t/+7/7v/v//D/8P/v//H/8v/y/+3/7P/r
/+r/7P/u//D/8P/w/+7/7P/q/+//7f/t/+7/8v/v/+//8P/0//T/9f/2//T/8v/v/+z/
7f/v//H/8v/z//P/9P/3//X/9f/1//X/9v/2//f/9//x//D/8//w//D/8f/0//b/9f/0
//H/8P/x//P/9P/0//P/9f/w/+7/8P/y//L/8P/y//H/8f/y//P/8//z//T/9f/0//D/
7//v/+7/7P/r/+3/7f/t/+3/7//v/+7/7f/q/+3/7//w//D/7f/t/+3/7//v/+//8f/u
/+z/6//q/+7/7f/u//D/8v/x/+z/6//q/+v/6//q/+3/7v/v//D/7v/v/+//7//q/+r/
6v/q/+//7//u/+7/8P/u/+7/8P/x/+7/8f/z//D/8P/v/+7/7v/u/+7/7v/w//D/8f/z
//L/8f/w/+//8f/v/+//7//w//D/8P/w//T/9P/2//P/9P/0//f/9//2//f/+P/6//r/
+v/6//r/+v/6//r/+v/6//r/+v/4//f/9//3//r/+//5//r/+v/5//j/9//1//P/9f/1
//P/8//z//D/8//0//X/9P/z//P/8//0//X/9f/1//P/8v/y//L/8f/y//L/8P/y//D/
8P/w/+7/8P/y/+//7P/w//H/8v/z//D/8P/y//T/9P/0//b/+P/z//L/8f/w//L/8f/x
//L/9f/2//X/9v/4//L/8//5//z//P/1//L/9v/2/+//7v/y//X/8f/4/wEACAASAB4A
JwAxADkAKQAOAPj/5//f/+L/7//3/+z/6//y//H/7v/x//j/+//9/////v8AAAQAAgD+
////AAAAAPz/+v/6//n/+f/7//3////9/////////////f/8//v/+//+//////////v/
+v/6//n/+v/+/////f/7//z//f/9/wAAAAD+//7/////////AAAAAP///v/9//7///8A
AAAAAAACAAMAAwAEAAQABAACAAIAAwADAAUABQAFAAYABwAJAAoADgAMAAsADAAMAAwA
DQAOABAAEQAPABEAEwATABIAFgAVABMAFQAYABsAHQAcAB4AHQAcAB4AHwAjACQAIgAk
ACQAJAAjACMAJAAkACQAJgAmACIAHgAgACEAIQAiACMAIwAkACUAJQAhACEAIQAfAB8A
HwAfAB4AGwAYABcAFgAWABcAFAASABEAEAAQAA8ADwAOAAsACwAMAAwACAAGAAQAAgAF
AAgABQAGAAYABwAIAAgABwAJAAoACgAIAAgACAAIAAgACAAIAAYACgAKAAoACgAMAAkA
CAAIAAsABwAGAAYABgAGAAcACAAKAAoACQAIAAgACQAKAAoACwALAAwADwAOAA0ADAAL
AAoACgALAAsACgAKAA4ADAAJAAkACwAMAAoACgAIAAgACAAJAAkACAAJAA0ACgAKAAkA
CgAJAAYACAAHAAcACAAIAAcABgAGAAgACAAFAAUABgAGAAUABQADAAMAAwADAAUABQAE
AAMA/v8BAAMABAAFAAMABAAFAAIAAQAAAAEAAgACAAMABAAEAAEAAAAAAAQABQACAAMA
BgAHAAcABgADAAIAAQAAAAMABQAGAAcAAwACAAEAAAADAAMAAgACAAQAAgACAAQABAAA
AAIAAwAFAAYABgAGAAQAAgAAAP7/AQACAAQABwAFAAUABQAFAAMAAQABAAEA///+//3/
/P8BAAIABQADAAIAAgAFAAUAAAABAAgABwAGAAUABAAFAAYABwAIAAgACAAIAAgACgAK
AAoACgAKAAoACgAKAAsADAANAA4ADgAOAAwACwAJAAkACwALAAkACgAMAA0ACgAJAAQA
AQADAAMAAwADAAUAAgAEAAQAAwAAAP7//f///wIABQAHAAQAAQD///7/AAD///7//v/+
/wAAAAAAAAAA/v8AAAIA/f/6//3//f/+//////8AAP//AAD9//z///8CAP//AAACAAIA
AgABAP7//v/9//z//f/+/wEAAgD///3//P/+/wEABAACAAAAAQAAAPj/8//7/wYAEQAg
ACwALgAtADEALQAfAAYA9P/t/+P/6P/3//n/8v/x//j/AQAIAA0ACgADAAUABwAKAAoA
BAD+//z///8CAAQAAgAEAAQAAwADAAMABQAHAAUABQAFAAUABQAHAAYABQAFAAUABQAE
AAMAAwAEAAYABwAFAAYABAD//wIABAAGAAcABgAGAAQABAAFAAUABQAGAAcABwAHAAcA
CQAJAAkACAAHAAgACAAHAAgACAAIAAYACAAJAAkACwALAAsADAANAA8AEAAUABIAEQAS
ABIAEgARABAAEAAPAA8AEQATABMAFQAcAB4AHwAfACAAIQAhACAAIgAhACAAHwAfACIA
IgAkACYAJgAmACUAJQAmACYAJAAmACYAIgAiACQAJQAlACUAJQAkACQAJQAlACEAIQAh
AB8AHwAfAB0AHAAZABYAFQAUABQAFQATABIAEgASAA8ADQAMAAoACQAJAAoACgAJAAgA
BwAGAAUABgABAAAAAwAFAAcACAACAAMAAwACAAMABAAFAAYABQAEAAMAAAAFAAYABwAI
AAsACQAJAAoACQADAAAA/v8DAAQABgAIAAoACgAJAAgACgALAAwADAAKAAcABQAFAAcA
BwAHAAcACAAIAAkACQAGAAYACgAIAAMAAwAFAAYABwAIAAcACAAHAAcABgAEAAYACQAF
AAQABAAGAAYABAAEAAMAAwAEAAIAAQAAAAAABAAEAAEAAQAEAAQAAwADAAIAAQAAAP//
//////7//f/7////AgAEAAMA///+//3//v///wAAAwACAAAA///+/wAA/f/8//z/////
//v/+//9////AAAAAP7//v/+//7//P/9//3//f/9//7///8AAAEAAQAAAAAAAAD8//r/
+v/7//j/+//9//3//v/+//7//P/8//z//P/8//z//f////3//f/9//3////9//3//f/8
//z//P/8//v/+v/7//f/+P/6////AQAIAAEAAgAAAAAAAAAAAAEAAgADAAQABgAGAAYA
BgAGAAYABgAGAAgACAAIAAgABgAFAAUABQAGAAUAAQAAAAMAAwADAAMA///9//////8A
AAEAAgAAAAEAAAD///z/+//7//v//P/9//3//f/7//3//v//////+//6//f/+P/4//j/
+P/2//b/+P/1//L/9v/3//j/+f/4//j/+v/8//j/+P/6//z/+v/6//r/+v/8//v/+//8
//7//v/8//z/+P/4//n/9//0//T/+f/8//7/AAD9//z/+v/z//P//v8FAAwAGAAkACkA
MQAzACMAEgACAO3/4f/q/+3/6//u//H/8v/z//L/8//8/wMAAwADAAIA/P/6/wQABgAD
AAIAAAD6//3//v/+//////8BAAMAAQD//////////wEAAAD///////////7//f/8//z/
/f/9////AgACAP////8AAAEAAQACAAIAAAAAAAAA///+//7/AAABAAIAAwADAAMAAwAC
AAEAAgACAAEAAQACAAMAAgAEAAUABQAHAAkACQAKAAsACwAKAAwACAAJAAwADgAQAA8A
DgAOAA0ADwARABMAEwARABYAFgAVABQAFAAUABMAFgAaABsAHAAdAB0AIAAgAB8AIAAf
AB4AHQAdAB4AHgAhACQAJQAiAB8AIAAgAB8AIQAhACAAIAAfAB8AGwAbAB0AGwAbABsA
GQAYABUAEgARABAAEAARAA8ADgAOAA4ACgAJAAkACAAHAAcACAAIAAYABAACAAAAAAAC
AP7//v8AAAEAAgACAAEAAwAEAAQAAgACAAIAAgACAAIAAgAAAAEAAAD///7/BAADAAQA
BgAIAAMAAQAAAAQABAAFAAYABwAIAAgACAAFAAUABQAEAAUABQAGAAkACQAJAAkACQAI
AAgACQAJAAMAAgAFAAIA/////wEAAgADAAQAAwAEAAIAAwADAAIABAAHAAMAAgAEAAYA
BgAEAAEA///+//7/////////AAACAAIA/////wAAAAD////////////////8//v/+f/3
//f/+//+/wAAAwABAAIAAwABAP///f/9//v/+v/6//r//v/7//r/+v//////+//7//z/
/f/9//z/+v/6//r/+v/8//3//f/9//r/+v/6//r///////7//v/+//z//P/+//7/+v/8
//3//P/8//v/+v/8//z//P/8//n/+P/4//n/+v/7//z//f/7//n/+f/5//z//P/8//z/
//8AAAMAAQD///7/AAD//wIABQAGAAYABgAGAAYABAACAAAA/v8CAAQABAAFAAIAAQAC
AAEA//8AAAIAAwABAAEA/f/7//r/+f/4//f/+//6//7/AAAAAP7//f/9//v//P/9//3/
/f/7//r/+v/6//n/+P/4//T/9v/2//b/9v/0//b/+P/z//D/8//z//T/9f/1//b/+P/6
//j/+P/3//j/8//y//X/9v/3//f/+f/6//r/+v/3//b/9//2//f/9//6//z/+f/6//z/
+P/3//z/+P/x//P//P8DAAgAEgAkACkAJQAtAC0AIAAKAPH/4f/i/+X/6f/u//H/8P/t
/+j/7//4/wEAAwABAAAABAAAAPj/+P/9/wAAAgAAAP7//P/5//f/+v/9/wAA///+//3/
/P/7//n/+P/3//f/+v/9////AQD9//z//P/7//j/+v/5//X/9//6//3///////7/+//6
//v/+//7//z//v///wAAAQAAAP///v/8//3/AAACAAMAAQAAAP///P8AAAEAAQADAAMA
AwAEAAUABQAEAAYAAgADAAYACAAKAAgACAAJAAkACgANABAAEQAOABIAEQAPABEAEgAT
ABMAFQAaABwAHgAZABcAGAAWABgAGgAaABoAHQAdAB4AHgAfACIAIwAgAB4AIAAhACEA
IAAfAB0AHAAdAB0AGQAZABcAFQAVABUAFgAWABQAEgAPAAwACgAJAAkACAAIAAgABwAH
AAgACAAFAAMAAgAAAAEAAAD///7/AgAEAAAAAAD9//3//f/8//n/+//8//z//f/+////
AAD+//7//v/8////AAABAAIAAgD///7//v8BAP3//P/8////AAACAAQABAAEAAMAAgAA
AAEAAgACAAIAAQABAAMABQAFAAUABQAGAAYABwAHAAMAAgAFAAIAAAABAAQABgAFAAQA
AQAAAAIAAwADAAIAAgAFAAEAAAAAAAIAAgAAAAMAAwAEAAYAAwABAP///v/+//7/+//7
//7//v/9//3//f/9//3//f/+//////////z///8BAAIAAAD9//3//f////////8BAAAA
/v/9//z/AAD9//z//P//////+//7////AQACAAIA/v/8//r/+P/6//v/+//7//v//P/9
//7///////7//v/+//z//P/+//7/+v/8//3//P/8//v/+v/9//7///8AAP///v/+////
/f/9//3//f/+//3//v////3//P/7//r//P/8//7/+//8//z//////wQAAQD+/wAAAAAA
AAAA/f/8//v/+v/8//7/AAACAAQABAAEAAQABQAGAAcACAAGAAYABgAGAAgACAAGAAUA
AwADAAUABQAAAAAAAQABAAQABQACAAEAAAD///7//f////z//v/+/////v/+/////f/+
//////////3//P/8//r/+f/4//j/+P/6//r/+v/6//j/+v/8//v/+P/7//v/+f/5//j/
+P/5//r/9//2//v//v/7//z/+//6//n/9//3//j/+P/4//j/+P/6//r/AQD7//b/+v//
/wAAAAD6//f/+P/4//X/8//6/wUAEgAcACYAMwA3ACkAGwAKAPj/6//l/+j/7f/z//T/
9//6//X/9P/7/wIABQAFAAUA/v/8/wAAAgAAAAMABAAEAAAAAAAAAP/////+////AAD9
//7///8AAAEAAAD+//z/+//9////AAABAPv/+v/6//n/+v/+/////f/9//7///////7/
/v/8//z//v///wAAAgADAAMAAwADAAIAAQAAAP7///8CAAQABQABAAAA///8////AQAC
AAUAAwADAAQABQAGAAYACQAGAAYACAAJAAoADQAOABAAEQAOAA8AEAAPABAAFgAXABcA
FgAWABYAFQATABYAFgAWABYAFwAbABwAHAAeAB4AHgAdAB0AHgAeAB8AIgAjACAAHQAe
AB4AHQAdAB0AHAAcAB8AHwAbABsAHQAbABsAGwAZABgAFQASAA4ADAALAAsACQAIAAgA
CAAGAAUABQAEAAQABQAHAAgABgAEAAIAAAAAAAIA/v/+//7///8AAAAA//8BAAIAAgD+
//7//v/+//7//v/+//z/AAAAAAAAAAADAAEAAQACAAMA///+//7/AAAAAAEAAgABAAAA
/v/8////AQADAAQABAADAAMABQAFAAUABQAFAAMAAgACAAEA//8AAAUABAADAAMABQAG
AAUABAABAAAA/v///////v/+/wEA/f/8//7/AAAAAP7//v/9//3//v/+//3//P/8//z/
/P/5//n//P/8//v/+//7//v/+//7//v/+//6//n/+P/7//3//v/+//v/+//7//n/+f/5
//v/+//6//r/+v/7//f/9f/0//n/+f/1//X/9v/3//f/9v/3//j/+f/6//j/+f/5//n/
9P/0//T/9P/5//n/+P/4//r/+P/4//r/+P/0//b/9//3//j/+P/4//j/+P/4//j/9v/0
//P/8//z//P/8//z//X/8//z//P/9P/0//T/9P/2//b/+P/1//b/9v/5//n/8v/5/wAA
/v/8//r/+P/5//r/+//8//3//v///wAA/v/8//r/+P/7//z//f/8//v/+//7//3/+//4
//j/+f/3//f/9//z//L/9f/2//f/9f/1//L/9P/2//b/9P/z//P/8//0//X/8//z//H/
8P/w//D/7//u//D/7v/w//D/8P/w/+7/8P/y/+//7P/v/+//7//v/+7/7v/w//L/8P/v
//D/8f/s/+7/7v/u/+7/7v/v//H/8v/x/+7/7f/u/+z/7f/x//L/8v/z//D/7v/w/+//
7P/u/+3/6f/0/wMACgAUABwAIQAlAB8ACwDs/9r/1//X/9z/5f/n/+b/6f/u/+3/8P/3
//j/+f/5////+P/u//D/9P/0//P/9P/0//D/8P/w/+//7//v//H/8//x//H/8f/x//H/
8//y//H/8f/y//P/8//z/+7/7v/v/+//8v/2//f/9f/y//L/8v/x//L/8v/w//D/8//z
//P/9P/1//X/9f/1//T/8//y//D/8v/0//X/9f/2//b/9v/0//b/9//3//n/+P/3//f/
9//7//z/AAD+//z//v///wAA///+//7//f/9////AQABAAEABgAGAAUABgAIAAoACwAL
AA4ADgAOAAsACwAOAA4ADAAOAA4ADgARABEAEgASABQAFgAWABIADgAQABEAEQAPAA8A
DgAOABEAEQANAA0ADAAJAAgABwAHAAYAAwAAAAAA/v/9//3/+//6//r/+v/6//n/+f/4
//X/9f/2//b/9v/0//L/8P/w//D/6v/o/+j/6f/q/+r/6v/t/+//8P/v//D/8f/y//D/
8P/w/+7/7v/u/+7/7v/x/+//7//w//H/7f/s/+z/7P/s/+3/7v/v//D/8P/w/+//7//v
/+7/7v/t/+3/7//w//H/8v/z//L/8v/z//P/7//u//H/7v/u/+//8v/0//P/8v/v/+7/
7f/t/+z/6v/t//H/7v/u/+v/7P/r/+j/6v/p/+n/6v/r/+v/6//s/+7/7v/r/+v/7P/s
/+v/6//q/+n/6P/n/+n/6f/o/+f/5v/p/+v/7P/s/+n/6f/p/+f/5//n/+n/5//m/+b/
5v/m/+P/4v/i/+b/5//k/+X/6P/p/+n/6P/o/+j/6P/o/+b/5//n/+f/5P/k/+T/5P/n
/+f/5v/m/+r/6P/o/+r/6v/m/+j/6f/o/+j/5//m/+j/6P/o/+j/5//m/+b/5//l/+X/
5f/l/+f/5f/l/+X/5v/m/+b/5v/o/+j/6v/n/+b/5v/p/+n/6v/p/+j/6//s/+3/7v/u
/+7/7v/u/+7/7v/u/+7/8P/w//D/8P/u/+z/6//r/+3/7//v/+z/7P/t/+3/7f/r/+f/
5f/n/+j/6f/q/+v/5//o/+f/5v/l/+X/5v/n/+b/5//n/+f/5P/i/+H/4P/h/+L/5P/k
/+T/5P/k/+T/4P/g/+D/2//a/9//4f/j/+P/4v/i/+T/5f/i/+H/4v/i/97/3v/e/+D/
4v/j/+X/5P/i/+D/3P/g/+L/5v/l/+P/4v/g/+P/6v/q/+D/4f/k/97/1//d/+b/6f/w
//7/CAARABsAGQAPAP7/5P/T/8//1P/b/93/1v/P/9L/2//c/9v/5P/p/+n/6f/s/+z/
6v/m/+b/6f/q/+r/5v/k/+T/4//j/+X/5//p/+f/5f/l/+X/5f/l/+T/4//j/+b/5//n
/+f/5v/m/+f/5//m/+j/5//j/+H/4v/j/+P/5f/m/+X/5v/n/+f/5//o/+n/6f/p/+n/
6f/p/+n/6P/o/+r/6//r/+r/6v/q/+j/6P/p/+n/6//r/+v/7P/t//D/8P/z//D/7v/w
//H/8v/z//T/9v/3//X/9//5//n/+f/+//7//f/7//z//f/9//3/AAAAAAAA/////wIA
AgAEAAYABgAGAAUAAwACAAAAAwAGAAcABAAEAAYABwAHAAQAAwABAAAAAQABAP3//f8A
AP//AAABAAAA/v/6//b/9f/0//T/9f/z//L/8v/y/+7/7f/t/+z/7f/t/+7/7v/r/+j/
5f/i/+X/6P/l/+b/6P/p/+r/6v/l/+X/5P/i/+D/4P/g/+D/4v/k/+b/5v/l/+T/4//i
/+b/5f/m/+j/6//n/+b/5v/m/+b/5//o/+r/6v/p/+j/6P/p/+r/6v/p/+f/5v/n/+X/
5f/l/+X/5//o/+r/6//n/+b/6f/m/+P/4//l/+b/5v/m/+T/5P/m/+f/5//m/+X/5//i
/+D/4f/k/+X/5P/h/9//3v/e/+H/4f/h/+L/5P/k/+H/4f/g/+D/3//f/9z/2//a/9n/
3P/d/93/3f/c/9//4f/i/9//2//a/9n/2f/Z/9n/2//b/9r/2v/a/97/2//a/9r/2//b
/9f/1//Z/9v/3P/c/9z/3P/c/9z/2v/b/9v/2//Y/9j/2P/Y/9v/2//a/9r/2v/Y/9j/
2v/a/9b/2P/Z/9n/2v/a/9r/1//W/9X/1P/V/9T/1P/V/9f/1//X/9f/1f/T/9P/0//X
/9j/2f/a/9r/2v/c/9n/1//W/9j/1//Y/9f/2v/X/9b/1f/U/9T/1P/U/9T/1v/W/9b/
1v/X/w==
         </WaveFormData>
      </LeadData>
      <LeadData>
         <LeadByteCountTotal>10000</LeadByteCountTotal>
         <LeadTimeOffset>0</LeadTimeOffset>
         <LeadSampleCountTotal>5000</LeadSampleCountTotal>
         <LeadAmplitudeUnitsPerBit>4.88</LeadAmplitudeUnitsPerBit>
         <LeadAmplitudeUnits>��V</LeadAmplitudeUnits>
         <LeadHighLimit>2147483647</LeadHighLimit>
         <LeadLowLimit>268435456</LeadLowLimit>
         <LeadID>II</LeadID>
         <LeadOffsetFirstSample>0</LeadOffsetFirstSample>
         <FirstSampleBaseline>0</FirstSampleBaseline>
         <LeadSampleSize>2</LeadSampleSize>
         <LeadOff>FALSE</LeadOff>
         <BaselineSway>FALSE</BaselineSway>
         <ExcessiveACNoise>FALSE</ExcessiveACNoise>
         <MuscleNoise>FALSE</MuscleNoise>
         <LeadDataCRC32>1557181014</LeadDataCRC32>
         <WaveFormData>
KAAoACgAKAAoACgAKAAoACoAKgAqACoAKgAqACoAKgAqACoAKgAqACoAKgAqACoAKQAo
ACcAJgAoACgAKAAoACgAKAAoACgAKQAqACsALAAqACoAKgAqACwALAAsACwAKgAqACoA
KgAtAC4ALwAwAC4ALgAuAC4ALQAsACsAKgAtAC4ALwAwAC8ALgAtACwALQAuAC8AMAAw
ADAAMAAwADAAMAAwADAALgAuAC4ALgAsACwALAAsAC8AMAAxADIALwAuAC0ALAAuAC4A
LgAuADAAMAAwADAALgAuAC4ALgAwADAAMAAwAC4ALgAuAC4AMAAwADAAMAAwADAAMAAw
AC0ALAArACoALQAuAC8AMAAuAC4ALgAuADAAMAAwADAAMAAwADAAMAAwADAAMAAwAC8A
LgAtACwALAAsACwALAAsACwALAAsAC0ALgAvADAALgAuAC4ALgAuAC4ALgAuAC4ALgAu
AC4ALgAuAC4ALgAwADAAMAAwAC4ALgAuAC4AMAAwADAAMAAvAC4ALQAsACwALAAsACwA
LgAuAC4ALgAvADAAMQAyADAAMAAwADAAMAAwADAAMAAxADEAMQAxAC8AMQAxADEANgA2
ADQAMwAxADAAMAAxADEAMQAxADEALwAxADIAMgAwADAAMAAwADMAMwAzADEALgAtAC0A
LAAoACYAKAAoACoAKgAqACoALAAtAC0AKQAkACcAJgAlACYAJwAmACoAKgAqACoAKgAo
ACYAKAAqACoAKgApACkAKQApACkAJwAnACsAKgArAC0ALQAzADkAOAA0ADcAPQBFAFEA
VQBZAGQAcAB4AHUAZQBXAEsANQAlACQAIgAYABYAEwASABwAHgAWABQAHQAgAB8AIAAk
ACgAKQApACcAKAAoACcAKQApACsAKQArACsAKwAqACkAKgAsACgAKAAoACcAJwAsACwA
KwArACsAKgAqACoAKgArAC0ALgArACwAKwApACkAKQApACkAKQApACgAKAAqACsALAAt
ACsAKgApACkAKQAqACoAKQAqACsALAAtAC0ALgAuAC4ALgAtACwAKwArACsAKgAqACwA
LQAtACwALQAtAC4ALgAtAC0ALwArACsALAAwADEALgAuAC0ALAAvADAAMQAyADQANAA0
ADQAMQAwAC8AMAAyADMANAA1ADIAMQAwAC8AMAAyADMAMwAvADEAMgAyADEALwAuAC4A
LAAsACoAKQAsAC4ALwAvAC8ALwAvAC8AKwAqACkAKAAqACkAKQApACsALAAsACsALQAs
ACwAKwAqACwAKAAkACcAJwAkACQAJAAmACQAJAAnACcAJgAmACYAJgAlACUAKAArACgA
JwAmACUAJQAkACcAJgAnACgAJgAmACQAJAAnACcAJwAnACQAIwAjACQAJAAmACYAJQAn
ACYAJgAmACYAJgAlACQAIwAjACQAJAAjACQAJwAoACYAJQAlACQAJgAmACQAJAAkACQA
JAAlACUAJwAkACMAJgAoACkAKQAmACUAIgAhACMAIwAjACQAJQAlACUAJAAhAB4AIAAg
ACIAIgAiACIAIgAjACMAIgAgACAAIAAfACAAIgAjACQAIgAiACMAIwAiAB8AHgAfACEA
HwAbABsAIgAiACAAHQAhACIAIgAhACAAHwAfAB4AIAAgACAAIAAeAB4AHgAeACAAIAAe
AB4AHAAcAB0AHwAbABgAGwAbABsAGwAdABoAGgAbAB8AIAAeABwAHgAfAB0AGwAZABoA
GwAZABoAGwAbABsAGwAcABsAGgAbABoAGAAYABkAGQAcAB4AHAAeAB4AHgAeABwAHAAc
ABwAHQAeAB8AIAAdABwAGwAZABoAGwAcAB0AHQAdAB0AIAAgAB4AHQAdAB4AHgAfAB8A
HwAfAB8AHQAdAB4AHgAeAB0AHAAbABsAHAAdABwAGgAYABcAFQASABAAEgASABIAFAAU
ABQAFAAVABUAEQAPABQAFQAWABcAFgATABUAFAATABIAEQAOAA0AEAATABQAEgARABEA
EQARABEADwAPABMAFAAXABcAEwAPABUAHgAiACUAKQAjACcANwBBAEoAUgBYAFkAUQBB
AC8AIQAXAAoAAAD2//L/8//4//j/+P/6//r//f/+//3/AAAKABQAEwAHAAcADgAQAA8A
DQANAA8ADQAOAA8AEAAQAA0ADgAQAAwADgAOAA0ADQAQABAADwAPAA8ADgAOAA4ADQAN
AA4ADgANAA4ADQALAAwADQAOAA8ADQANAAwADAAPAA8ADwAPAAwADAAMAA0ADQAOAA4A
DQAPAA8ADwAPAA4ADgANAAwADwAPAA8ADwAPAA8ADgAOAA4ADwAPAA4ADQANAA4ADgAO
AA8AEgAPAA4ADgARABEADwAQABAAEAASABIAEgASABMAEgARABAAEQASABMAFgAUABMA
EgARABAAEQASABMAEQASABIAEQALAA0ADgAOABAADwAPABAADwAOAAsACQALAAwADAAL
AAsACwALAAsACgAKAAoACgAJAAcABgAFAAcACgAMAA0ACgAIAAcABQAFAAgABQACAAcA
BwAEAAQAAwAEAAEAAAACAAMAAwAEAAMAAgAAAP//AgAFAAIAAQD/////AAAAAAIAAAAA
AAAAAQACAAEAAgAEAAMAAgABAAIAAQABAAIAAgAEAAQAAwABAAAAAAAAAAIABAAFAAYA
BAADAAMAAgAAAAAAAgACAAEAAQACAAIABAAEAAIAAgAEAAQABAAFAAYABwADAAEAAwAE
AAQAAwACAAEA/v/9//3//f/9//7/AAABAAIAAgADAAAAAgACAAAAAAAAAAAAAgADAAMA
AgAAAAAAAAD///z//P/7//r//f/+/wAAAQD///3//f///wEA///7//v/AgACAAAA/f/+
//7//f/7//r/+f/5//j/+//8//3//v/8//z//P/8//7//v/8//z//P/8//3////9//r/
/f/9//3//f////z/+f/5//z//P/6//j/+v/7//3//f/9/wAA/f/5//j/9//8//3//v8A
AP3//P/9//z/+v/6//v/+//6//7/AAD9//z/+//6//v//P/9//7//v/9//3//f/9//3/
////////AgACAAAAAQABAAAAAAD///////////3/+//9//7//P/8//z//P///wEAAgAD
AP///P/7//v/+P/2//T/9v/z//L/8f/w//L/9P/3//n/9P/x//T/8//z//P/8//x//T/
9P/0//T/9P/y//D/8v/2//b/9v/1//X/9f/1//X/8f/x//P/9P/z//X/9//5//n/9v/4
////AQAFAAsADwATABoAIgAoADEAOwA1AB0ADQD//+7/5P/c/9T/1f/a/9r/2v/c/+D/
4//i/+H/4P/k/+j/7//z//P/9v/0//X/8v/x//L/7//x//H/8f/w/+7/8P/z//D/8f/y
//L/8//4//j/9//3//b/9P/z//L/8f/x//L/8v/y//T/9P/z//X/9f/1//X/9//3//b/
9v/0//P/8v/x//L/8v/y//P/9P/2//f/9//0//P/8v/x//P/9P/0//T/9//3//f/9//3
//f/9v/2//j/+f/5//j/9f/1//b/9v/3//n//f/7//n/+P/6//n/+f/6//r/+v/6//r/
+v/6//z//P/8//z/+v/6//r//P///////////////////////v/+//3/+//3//n/+v/6
//r/+f/5//r/+v/6//j/9//3//j/+P/3//n/+f/5//n/9v/2//b/9v/0//P/8//z//X/
9v/2//X/9f/0//T/8//y//T/8P/s//L/8//x//L/8v/0//L/8v/x//H/8P/w//D/8P/v
/+//8P/z//D/7//v/+//8P/w//L/8P/w//D/8v/y//D/8P/z//P/8//z//D/7//v//D/
8P/y//L/8f/z//L/8v/y//X/9v/2//b/8//z//T/9P/w//D/8v/y//L/8//1//b/9f/0
//H/8P/y//L/8v/z//P/9f/y//H/8v/0//X/9f/z//P/8f/x//P/8//z//T/9v/3//j/
+P/1//D/8P/u/+//8P/x//L/8v/z//P/8v/0//T/9P/z//H/8v/y//L/8v/y//P/8//z
//H/8f/z//j/9//0//X/+P/4//b/8//y//L/8f/v//H/8f/y//L/9P/0//T/9P/y//L/
8v/y//b/9v/0//T/9v/2//f/+f/3//T/9//3//f/9//5//b/9P/z//X/9P/z//L/9f/3
//n/+f/5//z/+P/1//X/9f/3//f/9//4//b/9v/4//j/+P/4//n/+f/6//z/+P/4//j/
+P/4//r/+v/6//r//P/8//z/+//7//v/+//7//7///8AAAQAAgD+//v/+f/5//r//P/9
//3//f/9//v///8AAAAAAAD+//7//v///wEAAQD///z/+f/5//j/9v/2//j/+P/4//r/
+v/6//r//f/9//n/9//5//n/+f/5//f/9f/4//j/+v/6//r/+P/0//b/+P/4//b/9f/1
//X/+f/7//v//f////r/+////wEAAwAFAAAAAgAHAAUABQATAB8AJQAuADgAPAA9AEEA
NwAjABsADwD8//D/7P/k/+H/6v/w/+j/5v/u/+v/6v/x//L/8v/4//v/+////wIAAAD5
//v/+//9//v//f/9//3//P/+/wAAAwAAAP7//v/9//3/AAAAAP////8BAAAAAAAAAP3/
/f/+//7/AAACAAIAAQD//////////wEAAQAAAAAAAwADAAMAAwACAAIAAgADAAEAAgAC
AAEAAQABAAEAAQACAAQABQAGAAUABQAFAAUABwAHAAYABgAIAAkACQAIAAUABQAGAAYA
BwAJAA0ACwAIAAgACwALAAkACgAKAAoACwAMAA0ADgANAAwACwAKAAsADAANABAADwAP
AA8ADwANAA0ADQANAA0ADgAOAA0ACQALAAwADAAOAA0ADQAOAA4ADgAMAAsADQAOAA4A
DQANAA0ADQANAAoACgAKAAoADAALAAsACwAJAAoACgAJAAkACAAIAAcACQAMAAkABgAL
AAsACAAIAAgACgAIAAgACQAJAAgACAAIAAgABwAHAAgACwAIAAcABwAHAAgACAAIAAYA
BgAGAAcACAAHAAgACQAJAAkACQAKAAkACQAKAAgACgAKAAkACwAKAAoACgAJAAoACgAK
AAsACwAMAAwACgAKAAwADAALAAsADAAMAA4ADgAMAAwACgAKAAoACwAPABEADgANAAwA
DAALAAkACgALAAoACwANAA0ADQAOAA4ADQAMAAoADAAKAA0ADgAMAAwADAAMAA4ADwAP
AA4ACwAKAAkABwAKAAwADQAOAAsACgAKAAkADAALAAwADwAPAA0ACQAJAAwADAAKAAcA
CgAMAA0ADQANAA0ADgAOAAwADAAMAAwADAAMAAwADAAMAAwACgAKAAwADAANAA8ADwAM
AA8ADwANAA0ADwAMAAoACQALAAoACwAKAA0ADwAPAA8ADwASAA4ACwALAAsACwALAAsA
DAAOAA4AEAAQAAwADAANAA0AEAAOABAADgAOAA4ADgAPABAAEQASABEAEAAPAA4AEAAQ
ABAAEAASABIAEgASABIAEgASABIAFAATABMAEwAVABUAFwAXABUAGAAYABYAFAATABEA
EAASABMAFAAVABUAEwAVABYAFQAUABMAEgAVABcAGAAZABYAEgAQAA8AEAAOAAwADgAM
AAwADAAMAA4ADgAPAA8ACwAJAA0ADQAPAA8ADwANAA4ADgAOAA4ADAAKAAgACgAOAA4A
DgANAA0ADQANAA0ACwALAA0ADgARABMAFQARABMAHAAeABsAHwAjACUAKwA5AEYAUgBc
AGEAVwA/ACsAHwATAAgABgAAAPz//f/+//r/+P/6//7/AwAGAAkABgAEAAQAAwAJAA0A
BgAGAAsADQANAA8ADQANAA0ADQAMAA4AEAATABAADgAOAA0ADQAOAA4ADQANAA8ADgAO
AA4ADQANAA4ADgANAA4ADQALAA4ADwAQABEAEAAPAA0ADAAPAA8ADwAPABAAEAAQABEA
DwAQABAADwAPAA8ADwAPAA8AEAAQABAAEQARABEAEQARABEAEAAQABQAFQAVABQAEgAR
ABEAEAAOAA8AEgAPAA8AEAAUABUAFwAYABgAGAAWABYAFgAWABYAFgAWABYAFAAUABQA
FgAXABcAFwAXABcAFwAXABcAFgAWABUAEwAPABEAEgASABMAEwAUABYAFgAWABQAEwAV
ABYAFgAVABQAEwASABEAEgASABIAEgASABEAEQARABEAEgASABEAEQAQABAADwAQABQA
EgAQABAADwALAAoACwAOAA0ADgAMAAsACQAIAAsADAAMAA0ADQAPAAsACQAMAA0ADwAQ
ABEADgANAAwADAAMAAoACgANAA0ADQANAA4ADQANAA4ADgAQABAADwAOAAwACwAKAA0A
DgAOAA4ADQANAA4ADgAKAAoADAAMAAwADQAPABAADgAOAAwADAAKAAoACgALAA0ADwAM
AAsADQAOAA4ADQAPAA8ADQANAA0ADQANAA4ADQANAA0ADAALAAgACgAKAAoACgAKAAoA
DAANAA0ADAAMAAwADAALAAoACgAJAAgACgAMAA8AEQAOAAsACgALAA0ACwAHAAcADAAM
AAoABwALAAwADAALAAkACQAKAAoACAAIAAgACAALAAwADQAOAA0ADAAJAAgABgAGAAcA
CQAIAAYACgALAAsACwANAAoACwALAA4ADgAMAAoADAANAAwACwAKAAwADAAJAAkACQAJ
AAkACQAKAAkACAAJAAgABwAIAAoACwAUAA4ADgALAAoACQAIAAkACgALAAwADAAMAAwA
DAAMAAwADAAMAAwADAAMAAsADQANAA0ADQAPAA8ADwASABIAEAAPAA8ADgAOAA8ADwAR
ABEAEQAPABAAEAAPAA4AEAAQABAAEQAPAA8ADQAKAAoACwALAAoABwAIAAcABgAGAAYA
BgAGAAUABQABAP//BQAFAAUABQAFAAMABgAGAAgACAAIAAYAAwAEAAUABAAFAAUABgAH
AAcABwAFAAUABQAEAAkACwAHAAkADQAOABAAFQAXABsAIQAlAC8APABIAEgASwBJADsA
KQAZAAcAAAD8//D/5v/t/+7/6v/u//D/7v/x//b/+f/+/wAA/P/9/wEA//8EAAwACwAJ
AAcABwADAAQABQAGAAYABAAGAAkABgAGAAYABQAFAAgACAAHAAcACQAIAAgACAAFAAUA
BgAGAAYACAAIAAcABQAFAAUABQAGAAcABwAIAAgABwAGAAUABQAGAAcACQAJAAoACgAJ
AAcABwAHAAcACQAKAAoACgANAA0ADQANAAsACwAKAAoADAANAA0ADAAMAA0ADwAQAA0A
DQAPAAsADAAMAA8ADwARABIAEgASAA8ADgANAAwAEAAQABAAEAARABIAEwAWABQAEwAS
ABEAEQARABEAEQATABQAFAATAA4ADwAPAA4AEAAPAA8AEAAOAA4ADAALAAwADgAPAA8A
DQANAA0ADQAMAAwADAAMAAwACwALAAsACQAKAAoACQAKAAoACwALAAgACgAGAAIABgAH
AAUABgAGAAgABgAGAAcABwAGAAYABgAGAAUABQAIAAsACAAHAAQAAwADAAIABgAGAAgA
CgAJAAgABQAEAAcABwAHAAcABwAHAAgACgAJAAoACQAHAAkACAAIAAgACQAKAAoACgAI
AAcABwAGAAYABgAIAAgABwAHAAgACAAGAAYABAAEAAYABgAGAAcACQALAAgABwAJAAoA
CgAJAAYABQACAAEABgAHAAgACgAJAAkACQAIAAcABAAGAAYABAAEAAQABAACAAMAAwAC
AAUABgAHAAcABwAIAAgACAAHAAYABgAFAAUAAwADAAUACQAHAAMAAwAIAAgABgADAAQA
BAADAAEAAgADAAUABgAFAAQAAwACAAQABAAEAAQACAAIAAYABgAGAAYABwAJAAUAAgAF
AAUAAwADAAUAAgD/////AgACAAIAAAACAAMABAAFAAYACgAHAAMAAgABAAMAAwADAAQA
BgAGAAgACAAEAAQABQAFAAoADAAIAAoACgAKAAoABwAGAAUABAAHAAcACAAJAAkACQAL
AAsACQAMAAwACgALAAsACgAKAAoACQAIAAcACgAJAAwADgANAAwACwAKAAoACwALAAsA
CwAIAAcABwAGAAQAAgAEAAQABAAEAAQABAAEAAUABQAAAP3/AAD//wIAAwAEAAMABAAE
AAQABAAEAAIAAAACAAMAAgABAP//AgADAAQABQABAAEAAwAEAAcAAwAFAAkACQAOABAA
DQANABcAGwAZACMANgA8ADoAPwBJAEMALQAbAAsAAAD4//D/6v/t/+z/7P/s/+7/7v/v
//D/7//4/wAAAAD7////BQAEAP7/AQAEAAUACAAHAAYABQAEAAIAAgAEAAcABAAEAAQA
AwADAAgACAAHAAcACQAIAAgACAAEAAMAAwACAAQABgAGAAUAAwADAAMAAwACAAEA///+
//z/+//6//n/9v/2//b/9//5//r/+v/5//f/9//3//f/9P/0//P/8v/0//X/9v/3//n/
+f/4//j/+P/5//n/+P/3//f/+P/4//j/+f/8//n/+P/4//v/+//7//z//P/8//z//P/8
//z/AAAAAAAAAAD8//z//P/+//3//f/9//3/+//7//v/+//+/wAAAQABAPv//f/+//7/
/P/7//v//P/+//7//P/7//j/+P/3//X/9//5//v//f/5//j/9//2//j/9//3//f/9//4
//j/9//3//b/9v/1//f/+v/3//T/9//3//T/9P/0//b/9P/0//X/9f/0//T/8v/y//H/
8f/y//X/8v/x//H/8f/y//L/9P/y//L/8v/0//T/8v/y//T/8//y//H/8f/x//L/9P/y
//T/9P/z//P/8v/y//L/9f/2//b/9v/3//f/+P/4//T/9P/2//b/8//z//T/9P/y//L/
8P/w//H/8v/z//X/9f/3//T/8//z//T/9P/z//X/9//3//n/+P/1//L/8P/y//P/9P/0
//P/8P/y//L/9P/0//T/9P/0//X/9f/0//T/9P/0//P/8//0//T/9P/z//L/8v/x//L/
8f/y//X/9//1//H/8f/2//b/9P/x//X/9v/2//X/8//x//D/7v/v//D/8f/y//L/8v/y
//L/9f/2//X/9v/z//L/8v/z//P/8P/z//P/8f/x//P/8P/w//H/9f/2//b/9P/2//f/
9//3//f/+v/3//P/8v/x//X/9f/1//b/9f/0//X/9P/y//L/8//z//j/9P/0//X/9v/3
//j/9P/y//D/7v/w//L/9P/2//T/9P/0//T/9//4//n/+v/4//j/+P/4//r/+f/5//n/
9//3//n/+f/5//z//P/6//v/+//6//r/+//7//v/+//7//n/+//8//7//v/+//7//P/9
//3//f/7//j/9//3//T/8v/w//L/8//0//X/9v/0//T/9f/1//L/8f/2//f/9v/1//T/
8f/x//D/7//u//L/8v/y//b/9v/2//b/9f/1//X/9f/1//H/8f/z//T/+//7//f/+f//
/wIABAABAP//CQATABUAGQAmAC4AOABBAEEANQAhAAcA9f/0//j/7P/g/+P/5v/k/+T/
6P/q/+f/5v/p/+z/8P/y//H/8f/z//b/9P/z//T/9f/4//f/+f/5//n/+P/3//j/+v/2
//f/+P/4//n/+//6//j/9//5//j/+P/4//b/9f/1//T/9f/4//n/+f/3//f/9//3//f/
9//2//b/+v/7//z//f/+//7//v////z//P/7//n/+v/7//z//f/8//z/+//6//v/+//7
//v//f/9//z//P/+///////+//3//f/+//7//v///wIA//8AAAAAAwADAAMABAAEAAQA
BAAEAAQABAAFAAQAAwACAAIAAgACAAQABQAFAAUABQAFAAUABQAFAAMABAAEAAMAAQAD
AAQABAAEAAMAAwAEAAIAAgAAAP//AAACAAMAAwABAAEAAQABAAAAAAAAAAAAAAD/////
//8BAAIAAgABAAMAAgACAAEA//8CAP///P///////P/8//z//v/8//z///////7//v/8
//z/+//7//r//f/6//n/+v/7//3//v////z/+//6//v//P/7//z//v/9//z/+//6//n/
+f/6//3/AAABAAEAAQAAAAAAAAAAAAAA///+//3//f/+//7///8AAAMABAACAAEAAQAA
AP7//v/8//z//v/+//7///8BAAMAAAD/////AAAAAP//AAABAAAAAQABAP///f/8////
//////7////8//7//v8AAAAAAAAAAAAAAQABAAAAAgACAAIAAQD+//7//f/8//7//v//
///////9//3///8DAAEA/f/9/wIAAgAAAP3//v/+//3/+//+////AQACAAAAAAAAAAAA
/v/+//7//v8AAAAA/v/+//z//P/9///////8////////////AQD+//////8CAAIAAAD+
/wAAAQAAAP///v8AAP7/+//7//v//f/9//3//v///wAAAwAEAAAAAAABAAEA+v8AAAYA
AwACAAEAAAACAAIAAgACAAQABAAEAAQAAwACAAEAAAADAAQABAAFAAUABQAFAAcABgAF
AAcABgAGAAUABQAEAAYABwAHAAcABQAFAAMABQAHAAgACQAKAAkACAAIAAcABQADAAAA
//8AAAAA///+/wAAAAAAAAAA///+//3//f////v/+f/9//v/+//7//v/+//+//7//v/+
//7//P/6//z//v/+//7////////////9//v/+//9//j/+/8DAAcACQAJAAgACAAPABMA
FwAhACMAJQA2AEQARgBJAEMALwAfABMAAQD2//L/6P/m/+v/7P/s/+z/7P/s/+3/8P/z
//b/+P/6//3//f/9//z//v////3//f////3//P/7//r/+P/5//z/AAD+//7//v/9//3/
AAAAAP/////9//z//P/8//v/+//8//z//f8AAAEAAQD+//3//P/7//3///8AAAIAAQAB
AAEAAQAAAAAAAAABAP//AAAAAP////////////8BAAIAAgACAAMAAwADAAMAAAD///3/
/P8BAAMABAAEAAMAAwAEAAQAAgADAAYAAwAAAAAAAwADAAQABgAHAAgACAAIAAgACAAK
AAoACgAKAAoACgAKAAwACgAJAAgABwAGAAcACAAJAAkACgAKAAkABAAFAAUABAAGAAUA
BQAGAAgACAAGAAUABAAEAAMAAQADAAMAAwADAAIAAgACAAIABAADAAMAAwAAAAAA///9
////AAACAAMAAwAGAAMAAAACAAEA/f/8//v//P/5//j/+//9//7/AAD///7//P/7//7/
AQD+//3/+//7//z//P/8//r/+v/6//z//P/6//r/+//7//v/+//7//v//P/+//7/AAAA
AP///f/8//z//P/+/wAAAQACAP7//f/9//z//P/8//7//v/9//3//v/+/wAAAAD+//7/
/P/8//z//f8BAAMAAAD///7//v/9//v//f/9//v/+//7//v/+//8//////////7////8
//7//v/9//z/+//6//v//f/+//7//P/8//z/+//7//z//P/8//v/+v/6//n//P/7//z/
///+//v/9v/1//v//P/7//n//f/+//7//f/8//v/+//6//r/+v/6//r/+v/6//r/+v/+
//7//P/8//r/+v/7//3/+//4//v/+//3//f/+f/2//j/+f/9//7/+v/4//r/+//5//n/
+f/8//z/+f/5//n/+//7//v//P/8//z//v/+//r/+v/7//v/AgD8//j/+v/6//r/+v/7
//z//f/+//7//v/+//7//f/8//v/+v/6//v//P/9////AQABAAEAAgACAAAA///+//z/
+//7//7///8AAAEA/f///wAAAAABAAIAAwAEAAIAAQAAAP3/+//7//z//P/4//b/+P/4
//j/+P/4//j/9v/3//f/8//y//f/+P/5//f/9//1//j/+v/6//r/+v/1//L/8//0//b/
+P/5//v/+v/5//j/9f/5//P/+v////n/9//9/wUACAACAP3/AwANAA8AEwAfACoALgA2
AD0AOQA1ACMACQD3/+7/5v/i/9z/2f/e/+T/4v/e/+T/6//o/+f/8P/0//L/9f/5//f/
9P/0//n/+//7//3/+//6//n/+P/2//b/+P/7//j/9v/2//X/9f/6//r/+f/5//n/+P/4
//j/+P/5//v//P/5//r/+f/3//n/+f/5//n/+//7//r/+v/9//3//f/9//r/+v/6//v/
/P/+///////9//3//f/9//z//P/7//r/+//7//v/+//8//3//f/+//7///////7/////
/wAAAAD+////AgD///7//v8BAAEAAgAEAAUABgAEAAQABAAEAAQABAAEAAQAAgACAAIA
BAAGAAcACAAJAAQAAwACAAEAAwAEAAQAAwAAAAMABQAGAAUAAwACAAIAAgACAAAA//8B
AAIAAgABAAEAAQABAAEA/v/+//7//v/8//v/+//7//3//v/+//3////+//7//f/7//7/
+//4//v/+//4//j/+v/8//r/+v/7//v/+v/6//j/+P/3//f/+v/9//r/+f/5//n/+v/6
//r/+P/4//j/+v/6//j/+P/9//3//f/9//r/+f/5//r/+//+///////+//z/+//6//n/
+v/6//r//P/9////AAD8//z//v/+//3//f/+//7/AAAAAP7//v/7//r/+f/5//3/AQAA
AAEAAAAAAP///f/6//n/9v/1//j/+f/6//z//////////v/9//r//P/8//r/+v/6//r/
+v/7//v/+v/8//z//P/7//v//P/8//z/+v/6//v/+//7//n/+f/7/////f/5//n//f/8
//n/9f/6//z//f/9//z/+//7//r//P/8//z//P/8//z//P/8//z//P/6//r/+v/6//v/
/f/7//j/+//7//r/+//+//z/+v/5//v/+v/2//T/9v/3//r/+//8/wAA/P/5//n/+f/9
//3//f/+//7//v8AAAAA/P/8//3//f/8//7//v/8//z//P/8//r/+v/6//r//P/8//z/
/P/+/w==
         </WaveFormData>
      </LeadData>
      <LeadData>
         <LeadByteCountTotal>10000</LeadByteCountTotal>
         <LeadTimeOffset>0</LeadTimeOffset>
         <LeadSampleCountTotal>5000</LeadSampleCountTotal>
         <LeadAmplitudeUnitsPerBit>4.88</LeadAmplitudeUnitsPerBit>
         <LeadAmplitudeUnits>��V</LeadAmplitudeUnits>
         <LeadHighLimit>2147483647</LeadHighLimit>
         <LeadLowLimit>268435456</LeadLowLimit>
         <LeadID>V1</LeadID>
         <LeadOffsetFirstSample>0</LeadOffsetFirstSample>
         <FirstSampleBaseline>0</FirstSampleBaseline>
         <LeadSampleSize>2</LeadSampleSize>
         <LeadOff>FALSE</LeadOff>
         <BaselineSway>FALSE</BaselineSway>
         <ExcessiveACNoise>FALSE</ExcessiveACNoise>
         <MuscleNoise>FALSE</MuscleNoise>
         <LeadDataCRC32>1497056261</LeadDataCRC32>
         <WaveFormData>
FgAWABYAFgAUABQAFAAUABUAFgAXABgAGAAYABgAGAAWABYAFgAWABYAFgAWABYAFgAW
ABYAFgAYABgAGAAYABcAFgAVABQAFgAWABYAFgAWABYAFgAWABgAGAAYABgAFgAWABYA
FgAYABgAGAAYABYAFgAWABYAFgAWABYAFgAWABYAFgAWABYAFgAWABYAFgAWABYAFgAY
ABgAGAAYABYAFgAWABYAFgAWABYAFgAUABQAFAAUABYAFgAWABYAFgAWABYAFgAWABYA
FgAWABgAGAAYABgAGAAYABgAGAAYABgAGAAYABYAFgAWABYAFAAUABQAFAAUABQAFAAU
ABYAFgAWABYAFgAWABYAFgAWABYAFgAWABYAFgAWABYAFgAWABYAFgAWABYAFgAWABQA
FAAUABQAFgAWABYAFgAUABQAFAAUABQAFAAUABQAFAAUABQAFAAWABYAFgAWABYAFgAW
ABYAFAAUABQAFAAUABQAFAAUABYAFgAWABYAFQAUABMAEgAVABYAFwAYABoAGgAaABoA
GwAcAB0AHgAdABwAGwAaABkAGAAXABYAFgAWABYAFgAVABMADwAOAA4ADQAMAAoACwAM
AA0ADwAOAA4ADQANAA0ADgAOAA4ADgAOAA4ADQALAAsADAAMAA0ADgAPABAAEQARABEA
EQARABAAEAAQABIAEgATABMAFAAUABYAFgAVABQAEwARABEAEQARABIAFAAUABQAFAAU
ABQAFQAVABcAFQAVABUAEwATABMAEwATABUAFQAVABUAFQAVABUAFQAYACAAKQAtAC8A
LQAnABwADwD+/+//7f/s/97/zf+6/6j/l/+P/5D/kv+a/6v/vv/O/97/7//1//n//v8A
AAMACgAQABEAEgATABMAEwAUABYAFgAWABgAGQAZABkAGQAZABoAGAAYABcAFwAZABoA
GwAcABoAGwAbABsAGQAYABgAGQAbABsAGwAbABoAGgAbABsAGQAZABkAGQAXABcAFwAY
ABoAGwAbABsAGQAZABkAGQAbABsAGwAbABsAGwAbABsAGwAaABoAGwAcABwAHAAcABwA
HAAcAB0AHwAeAB4AHgAcAB4AHgAdAB8AIQAhACEAIAAfAB0AHAAgACEAIgAjACEAIQAh
ACEAHwAfAB8AHwAhACEAIQAgACAAHwAeAB4AHAAaABoAGgAZABgAFwAWABYAFgAVABQA
EwATABIAEgAPAA4ADgAOAA8ADwAPAA8ADQANAA4ADgAMAAwACwALAAwADAALAAsACgAK
AAoACgAMAAwADAAMAAwACwALAAwADAAMAAwADAAMAAwADAAKAAoACgAJAAkACgAKAAoA
CgAKAAoACgAKAAwACwAKAAoACQAJAAkACQAHAAgACAAIAAoACgAKAAoACgAKAAkACQAJ
AAkACgAKAAoACwALAAoACAAIAAgACAAKAAkACQAJAAwADQANAAwACgAKAAoACgAKAAoA
CgAKAAoACgAKAAoACAAIAAgACAAJAAoACwAMAAsACgAKAAkACQAKAAsADAAMAAwADAAL
AAsACwAMAAwACgAKAAoACgAKAAsACwALAAsACgAKAAkACQAJAAoACgAKAAoACgAKAAsA
CgAKAAsACwAKAAkACAAKAAsADAAMAAwADAAMAAwACgAKAAoACgAMAAwADAAMAAwADAAM
AAwADAALAAsACwALAAsACwALAAsACwALAAsACwALAAsACwAJAAcACQAJAAkACQAJAAkA
CwALAAsACwAJAAkACQAJAAkACQAJAAkACwALAA0ADgAMAA4AEgATABQAFQAWABUAFAAT
ABIAEAAQABAAEAANAAwACwAKAAkABgAGAAYAAwACAAAAAAABAAIABAAGAAQAAwADAAMA
BgAGAAYABgAGAAYABQAFAAMABAAEAAQABAAEAAQABgAHAAgACQAJAAoACgAKAAoACAAJ
AAkACAAIAAoACgAKAAwADAALAAsACQAJAAoACgAKAAoACgAKAAoACwALAA0ACwALAAsA
CwANAA0ADQANAA8ADQAJAAcABwAJAAsADQAOABIAGQAfAB8AIQAjABwAEwAIAPn/7//y
//T/6f/c/8r/tf+n/6T/oP+e/6P/sv/A/8z/2//l/+v/7v/0//v/AAAGAAcACAAJAAkA
CQAKAAwADAAOABAAEQARABAADwAOAA4AEAAQAA8ADwAQABAAEAAQAA4ADwAPAA8AEQAQ
ABAAEQAPAA8ADwAPAA4ADgAPAA8ADwAPAA8ADwAQABEAEgAUABMAEwASABEAEQARABEA
EQARABEAEQARABEAEQARABEAEQAQABAAEQAUABQAFAAUABQAFAAUABUAEwASABIAEgAS
ABQAFAATABUAFwAXABcAFgAVABMAEgAUABUAFgAXABUAFQAVABUAEwATABMAEwAVABUA
FQAUABQAEwASABIAEAAOAA4ADgAPAA4ADQAMAAoACgAJAAgACQAJAAgACAAJAAgACAAI
AAcABwAHAAcAAwADAAQABAAEAAQAAwADAAYABgAFAAUABQAEAAMAAgAEAAQABAAEAAQA
AwADAAQAAgACAAIAAgAEAAQABAACAAQABAADAAMABAAEAAQABAAGAAYABgAGAAYABQAE
AAQABQAFAAUABQADAAQABAAEAAQABAAEAAQABQAGAAYABwAGAAUABQAEAAYABwAHAAYA
BgAGAAYABgAEAAMAAwADAAYABwAHAAYABgAGAAYABgAEAAQABAAEAAQABAAEAAQABAAE
AAQABAAEAAQABAAEAAQABAAFAAUABAAEAAQABAAEAAQABAADAAMAAwAEAAQABAAEAAQA
BAACAAMAAwADAAMAAgACAAEAAwADAAQABAAEAAQABAAEAAEAAAAAAAEABAAEAAQABAAD
AAMAAwACAAIAAgACAAIAAgACAAIAAgAEAAQABAAEAAIAAgACAAIABAADAAMAAwADAAMA
AwADAAMAAwADAAMAAwADAAMAAwACAP//AAD///3//f/9//3//v///wAAAQABAAEAAQAB
AAIAAwAEAAUABwAHAAkACgAKAAgABAAGAAYABgAGAAQABAAEAAQAAQAAAP7/+v/6//r/
+f/4//T/9P/0//T/9f/2//b/9f/1//X/9v/2//b/9v/2//b/9P/z//L/8v/y//L/8v/y
//T/9v/3//j/+//7//r/+v/4//j/+P/5//v/+v/6//z/+v/6//r/+v/5//n/+f/5//r/
+v/6//r/+v/6//r/+//7//3/+//7//v/+//7//v/+f/5//n/+f/5//v/+//5//n/9//2
//j///8HAA0ADwAPABAADQACAPP/5f/e/+L/4f/Y/8r/vf+t/57/lv+U/5H/lP+i/7T/
v//J/9f/3v/g/+P/6P/s//H/9P/1//P/9f/2//j/+P/6//z//f/9//z/+//6//r//P/8
//v/+//+//7//v/+//z//f/9//3////+//7////9//3//f/9//7//v///////v/9//z/
+//9//3//f/+//z//f/9//3////////////9//3//f/9/////////////f/8//z//f/+
//7//v/+//z//P/8//3////+//7//v8AAAIAAgABAAAAAQAAAP//AQABAAAAAAAAAP//
/v/9///////////////////////////////+//7//f/8//z//v/8//z//P/7//r/+f/4
//b/9v/1//T/9f/1//T/9P/y//D/7//u/+3/7f/t/+3/7f/t/+7/7v/u/+7/7f/t//D/
8P/v/+//8P/w//D/8P/u/+7/7v/u//D/7//v//D/8P/w//D/8P/u/+7/7v/s//D/8P/v
/+//7v/u/+7/7v/u/+7/7v/u/+7/7f/s/+z/7//v/+//7//v//D/8P/w/+//7v/t/+z/
7v/u/+3/7f/t/+3/7v/u/+7/7//v/+7/7v/u/+7/7v/u/+3/7f/t/+z/7f/t/+z/7P/s
/+z/7P/s/+z/7P/s/+7/7v/u/+7/7v/u/+7/7v/w//D/8P/w/+7/7v/v/+//7v/u/+7/
7v/w//D/8P/v/+//7//w//D/7v/u/+7/7v/w//H/8f/x//H/8P/w/+//7//v//D/8P/u
/+7/7v/u/+7/7v/v//H/8P/w//D/8P/x//H/8f/w//D/8P/w//D/7v/u/+7/7v/w//D/
8P/w//L/8v/y//L/8v/x//H/8f/z//P/8//z//L/8f/w/+//7//v/+//7//x/+//8f/x
//H/8f/x//H/7//v/+//7//w//H/8v/z//X/9f/1//X/9v/3//r//P/8//z//P/6//r/
+v/6//f/9v/1//T/9v/2//b/9v/0//D/7//u/+7/7v/t/+7/7P/s/+3/7v/u/+3/7f/t
//D/8P/w//D/8P/w/+//7//v//D/8P/w/+7/7v/u//D/8//0//X/9f/2//b/9v/2//T/
9f/1//T/9P/2//b/9v/3//j/+P/5//n/+f/6//r/+P/4//j/+P/4//n/+f/7//n/+f/5
//n/+//7//v/+//7//n/+//7//v/+//7//n/+v8AAAcADQATABUAFQAQAAcA+P/n/93/
2v/a/9P/xP+w/53/kf+M/4j/iP+N/5z/rP+6/8X/1f/d/+D/5v/r/+7/8P/1//r//f/7
//v//P/+//7//v8AAAEAAQADAAMAAwAEAAIAAgABAAEABAAEAAQABAACAAMAAwADAAUA
BAAEAAUABQAFAAUABQAEAAQABQAFAAUABQAFAAUAAwADAAMABAAGAAcABwAHAAgACQAK
AAsACgAJAAgABwAJAAkACQAJAAsACgAKAAsACgAKAAoACgAMAAwADAANAA0ADAAMAAwA
DgAQABAADwANAA8ADwAPAA0ADQAMAAwADgAPABAAEQARABEAEQARABEAEQARABEADwAP
AA8ADgAOAA0ADAAMAA4ADAAMAAwADQAMAAsACgAJAAgABgAEAAUABQAEAAQABQAEAAQA
BAAAAP///v/9//3//f/+//7/AAAAAP////8AAAAA/////wAAAAAAAAAAAgACAAIAAgAA
AP////8AAAAAAAAAAAAAAgACAAIAAAAAAAAA/////wIAAgACAAIAAgACAAIAAgACAAEA
AAAAAAEAAQABAAEAAQACAAIAAgAEAAQABAAEAAIAAgABAAEAAwADAAQABAAEAAUABQAE
AAYABgAGAAYABgAFAAUABQAEAAUABQAEAAQABAAEAAQABgAGAAYABgAGAAYABgAGAAQA
BAAEAAQABgAGAAYABgAIAAgACQAJAAcABgAFAAQABgAGAAYABQAFAAUABgAGAAQABAAE
AAQABgAHAAcABwAJAAgACAAHAAUABQAGAAYABgAGAAYABgAFAAQABAAFAAgACAAIAAgA
CQAJAAkACAAIAAgACAAIAAgACAAIAAgACAAIAAgACAAGAAYABgAGAAgABwAHAAcABwAH
AAcABwAHAAcABwAHAAcABwAHAAcABwAFAAcABwAHAAcABwAHAAcABwAHAAcACQAJAAkA
CQAJAAkACQAJAAgABwAIAAgACAAIAAwACgAKAAoACgAMAAwADAAMAA4ADgAOAA4AEQAS
ABMAFAASABAADgAMAAwADAAMAAwACwAKAAgABAAGAAYABQAEAAAAAAAAAAAAAQACAAIA
AQADAAMABAAEAAQABAAEAAQAAQABAAEAAgAEAAQABAAEAAQABgAHAAgACQAJAAgACAAI
AAgACAAJAAkACAAIAAoACgAKAAoACgALAAsACwALAAoACgAKAAoADAAMAAwADQALAA0A
CwALAAsACwALAAsADQANAA0ADQANAAsACQAJAAsADwASABgAHwAjACUAJwAlABgACwD8
/+//5//k/9z/y/+4/6b/lf+N/4r/iv+O/53/sP/A/9D/4f/v//H/9P/4////AgAIAAsA
DAANAA0ACwAMAA4ADgAOABAAEQARABMAEwATABQAEgASABEAEQASABIAEgASABQAFQAV
ABUAFQAUABQAFQAXABcAFwAXABUAFAAUABMAEwATABMAEwAVABUAFQAWABYAFwAXABcA
FQAVABUAFQAVABUAFQAVABcAFwAXABcAFQAUABQAFQAWABYAFgAWABgAGAAYABkAGQAY
ABgAGAAYABoAGgAZABcAGQAZABkAGgAbABsAHAAbABsAGwAbABsAGwAbABsAGwAbABsA
GwAbABsAGwAaABwAGwAaABoAGgAYABgAGAAVABQAEwASABIAEgARABAADwAPAA4ADgAP
AA4ADgAOAAoACQAIAAcABgAHAAkACgAKAAoACQAJAAoACgAJAAkACAAIAAgACAAIAAgA
CAAIAAYABQAFAAYACAAIAAgACAAKAAoACgAIAAwADAALAAsACwAKAAkACAAKAAoACgAK
AAgABwAGAAYABwAHAAcABwAIAAoACwAMAAwADAAMAAwACgAKAAkACQAHAAcACAAIAAoA
CwALAAoADAAMAAwADAAKAAkACQAJAAoACwALAAoACgAKAAoACgAMAAwADAAMAAsACgAJ
AAgACgAKAAoACgAKAAoACgAKAAwADAANAA0ACgAKAAoACgAKAAoACgAJAAgABwAHAAYA
BwAIAAkACgAKAAsACwALAAkACAAIAAcACQAJAAoACgAIAAgACAAIAAkACAAIAAkACgAK
AAoACgALAAsACwAKAAoACgAKAAoACgAKAAoACgAIAAgACAAIAAoACgAKAAoACAAHAAcA
BwAIAAkACgALAAkACQAJAAkACQAJAAkACQAHAAUABwAHAAcABwAHAAcACQAJAAkACQAJ
AAkACQAJAAkACQAJAAkABwAHAAkACgAIAAgACgAMAAwADAAMAA4AEAASABQAEQAQAA8A
DgANAAwACwAKAAgACAAIAAgABwAEAAQABAABAAAA/v/+/wAAAAABAAIAAAD///////8C
AAIAAgACAAEAAAD+//3///8AAAAAAAAAAAAAAAACAAMABAAFAAUABAAEAAQABAAGAAcA
BwAGAAQABgAGAAYACAAIAAcABwAFAAUABgAGAAYABgAGAAYACAAJAAkACwAJAAkACQAJ
AAkACQAJAAkABwAFAAcACQAJAAcABwAFAAYACgARABcAGwAhACEAHAATAAgA+//x//L/
8v/p/9z/0v/D/6//ov+c/5r/n/+s/7j/wv/P/9v/5f/s//D/8f/2//z/AQAGAAkABwAF
AAYACAAIAAYACAAJAAkACwALAAsADAAMAAwACwALAAwADAAMAAwADAANAA0ADQANAAwA
DAANAA0ADQANAA0ACgAKAAsACwANAA0ADQANAAsACwALAAwADgAPAA8ADwAPAA8ADwAP
AA4ADQAMAAsADQANAA0ADQANAAwADAANABAAEAAQABAAEAAQABAAEQARABAAEAAQAA8A
EAAPAA0ADQAPAA8ADwARABEAEAAQABMAEwATABMAEQARABEAEQAPAA8ADwAPABEAEQAR
ABAADwANAAsACgAMAAoACgAKAAsACgAJAAgABgAGAAUABAAFAAUABAAEAAUABAAEAAQA
AQABAAEAAQD9//3//v/+////AAAAAAEABAAEAAMAAwACAAIAAgACAAAAAAAAAAAAAQAB
AAIABAADAAIAAQAAAAIAAgACAAAAAgACAAEAAQACAAIAAgACAAAAAAAAAAAAAgABAAAA
AAABAAEAAQABAAEAAgACAAIAAAAAAAAAAAAAAAAA/////wAAAQADAAQAAgADAAMAAgAA
AAAAAAAAAAIAAQABAAEAAgADAAMAAgACAAIAAgACAAIAAgACAAIAAgACAAIAAgAAAAAA
AAAAAAIAAgACAAIAAgACAAMAAwACAAIAAgACAAIAAgACAAEA/////wAAAAACAAIAAgAC
AAMABQAGAAcABAACAAEA////////AAAAAAIAAgACAAIAAwACAAIAAwACAAIAAgACAAIA
AQAAAP7///8AAAEAAgAAAAAAAAAAAAIAAgACAAIAAQAAAP///v//////AAABAAEAAQAB
AAEAAAD///7//f///////////wEA//8BAAEAAQABAAEAAQD//////////wEAAQABAAEA
AgADAAQABQADAAMABQAGAAoACAAGAAYABgAGAAYABAACAAAA/v8AAAAA///8//r/+v/5
//j/9v/2//b/9v/3//j/+P/3//f/9//4//j/+v/6//r/+v/3//f/9//4//j/+P/4//j/
+P/6//v//P/9//3//P/8//z//P/8//3//f/8//z//v8AAAAAAAAAAP/////////////+
//3//P/9//7///8BAP//AQD////////////////9//3//f/9////////////+//7//7/
/v8DAA0AEwARABMAGAARAAQA9//t/+b/5v/l/97/0P/B/7H/pv+g/5r/lf+a/6j/tP+/
/9H/3f/m/+j/6//s/+7/9f/6//n/+//8//7/AQACAAEAAgACAAEAAwADAAMABAACAAIA
AQABAAQABAAEAAQABAAFAAUABQAFAAQABAAFAAUABQAFAAUABgAGAAcABwAJAAkACQAJ
AAgABwAGAAYABwAJAAoACwANAA0ADQANAA0ADQANAA0ACwALAAsACwANAAwADAANAAwA
DAAMAAwACgAKAAoACwAMAAwADQAOAA4AEAAQAA8ADQAPAA8ADwAPAA8ADgAOAA8ADwAP
AA8ADwAPAA8ADwARABEAEQARAA8ADwAPAA4ADgANAAwADAAKAAgACAAIAAcABgAFAAQA
BgAGAAUABAABAAEAAAAAAAEAAAAAAAAA////////////////AAAAAP7//v/9//3/AAAA
AP/////+//7//v/+//7//v/+//7//v/9//3//v8AAAAAAAAAAAAAAAAAAP7//v/+//3/
/f8AAAAAAAAAAAAAAAAAAAAA/v/9//z//P//////////////AAAAAAAAAAAAAAAAAAD+
//7//f/9//7///8BAAIAAgADAAMAAgAAAAAAAAAAAAAA/////////v///////v/+//7/
/v/+//7//v/+//7/AAAAAAAAAAAAAAAAAAAAAP7//v/+//7/AAAAAAEAAQAAAAAAAAAA
AAAAAAAAAP//AQABAAIAAgAAAAAAAAAAAP7/////////AQAAAAAA////////AAAAAAAA
AAAAAAAAAQAAAAAAAQAAAAAAAAAAAAAA///+//z//f/+////AAAAAAAAAAAAAP7//v/+
//7///8AAAEAAgACAAEAAQABAAEAAQABAAEAAQABAAEAAQABAAEAAQABAAEA//8BAAEA
AQABAAEAAQD//////////wEAAQABAAEAAQABAAEAAQAAAP//AAAAAP7//P/+////AAAB
AAIAAgACAAIAAgAEAAQABAAEAAUABgAHAAgABgAGAAYABgAEAAQABAAEAAIAAgABAP7/
/P/8//v/+v/4//j/+P/4//n/+v/6//n/+f/5//r/+v/4//j/+P/4//n/+f/5//r/+v/6
//r/+v/5//r/+v/6//7//////wAA/v/+//7///////7//v8AAAAAAAAAAAAAAQABAAEA
AQAAAAAAAAAAAAAAAAAAAAEAAwAFAAMAAwACAAEAAAD//wAAAQACAAMAAwADAAEAAQAD
AAMABAAIAAsAEwAZAB0AGwAUAAcA+P/r/+H/3v/a/8v/uv+u/6H/j/+G/4b/hv+P/6L/
sP++/8//3//l/+j/7v/z//b/+v///wAAAwADAAEAAgAEAAQABAAGAAcABwAHAAcABwAI
AAgACAAHAAcACAAIAAgACAAIAAkACQAJAAkACAAIAAkACQAJAAkACQAKAAoACwALAAsA
CwALAAsACQAJAAkACgAMAA0ADQANAAsACwALAAsADQANAA0ADQALAAsACwALAAsACgAK
AAsADAAMAAwADAAMAAwADAANAA8ADgAOAA4ADgAQABAADwAPABEAEQARABEAEQAQABAA
EQARABEAEQARABEAEQARABEAEQARABEADwAPAA8ADgAQAA8ADgAOAA4ADAAMAAwACwAK
AAkACAAIAAgABwAGAAcABwAGAAYABAACAAEAAAABAAEAAQABAP3//f/+//7//P/8//v/
+//+//7//f/9//z//P/8//z//P/8//z//P/+//3//f/+//z//P/8//z//v/+//7//P/+
//7//f/9//7//v/+//7//P/8//z//P/+//3//P/8//v/+//7//v//P/+////AAD+//7/
/v/+//7//v/9//3//f/9//7//v/8//3//f/8//3//v///wAA/v/9//3//f/+///////+
//7//v/+//7/AAAAAAAAAAAAAAAAAAAAAP7//v/+//7//P/8//z//P/9//7/AAABAP7/
/v/+//7//v/+//7//f//////AAAAAP7//v/+//7//v////////////7//v/9//////8A
AAAA/v/+//7//v////7//v////7//v/+//7/AQABAAEAAAD+//7//v/+//7//v/+//7/
/v/+//7//v8AAAAAAAAAAAAA///////////////////9//3//f/9//7///8AAAEA///9
/////////////////////////////v/9//z/+//7//v/+//7//n/+f/7//z//v/8//z/
/f/+////AAACAAIAAgACAAEAAAD///7//f/8//v/+v/5//j/9//1//D/8P/w/+//8f/w
//H/8v/y//P/9P/0//H/8f/x//L/8v/y//L/8v/y//H/8f/x//L/8v/y//L/9P/0//b/
9//2//f/9//2//b/9v/2//b/9f/1//T/9P/4//j/+P/4//j/9//3//f/9//4//j/+P/4
//j/+P/4//n/+f/7//n/+f/5//n/+f/5//n/+f/5//3/+//7//n/+//9//3//v8EAA0A
EQATABMADQAEAPn/6P/X/9P/1P/K/7v/pv+U/4X/f/98/3r/gv+T/6L/sP/C/9H/2f/d
/+L/5v/t//L/9v/7//r/+f/5//v//P/+//7//P/+//////////////8AAAIAAgABAAEA
AAAAAAAAAAACAAMAAwADAAIAAAD/////AQABAAEAAQAAAAAAAQABAAMAAwADAAMAAwAD
AAMABAADAAMAAgABAAMAAwADAAMAAwADAAMAAwACAAEAAAD//wAAAAABAAMAAgACAAIA
AgAEAAQABAAFAAUABAAEAAQABgAIAAgABwAFAAcABwAHAAcABwAGAAYABwAHAAcABwAH
AAcABwAHAAUABQAFAAUABwAHAAcABgAEAAMAAgACAAQAAgACAAIAAQAAAP///v8AAAAA
///+//v/+//6//r/9//2//b/9v/3//f/9//3//f/9//4//j/9v/2//X/9f/0//T/8//z
//X/9v/3//j/9//2//X/9P/0//P/8//0//b/9v/2//b/+P/4//j/9v/4//j/9//3//b/
9v/2//b/9P/0//T/9P/2//X/9P/0//X/9f/1//X/9f/2//b/9v/4//j/+P/4//b/9v/1
//X/9//3//j/+P/2//f/9//2//T/9P/0//T/9v/1//X/9f/0//X/9f/0//b/9v/2//b/
9v/2//b/9v/4//j/+P/4//b/9v/2//b/9P/0//T/9P/2//b/9//3//T/9P/0//T/9P/0
//T/8//1//X/9v/2//T/9P/0//T/9P/1//X/9f/3//b/9v/1//P/8//0//T/9P/0//T/
9P/z//L/8v/z//b/9v/2//b/9f/1//X/9P/y//L/8v/y//P/9P/1//b/9v/2//b/9v/0
//T/9P/0//L/8f/x//H/8v/z//T/9f/1//X/9f/1//P/8//z//P/8//x//P/8//1//X/
9f/1//P/8//z//P/8//z//P/8//z//P/8//z//X/9f/3//j/9v/6//r/+v/6//r/+v/6
//r/+v/6//j/+P/4//j/9v/2//b/9v/1//P/7//u/+7/7f/s/+r/6v/q/+r/6//q/+r/
6f/p/+r/7P/t/+7/7f/s/+v/6f/p/+n/6v/q/+z/7P/s/+z/7v/v//D/8f/z//L/8v/y
//H/8P/w/+//8P/w//L/8v/y//L/8v/x//H/8f/x//L/9P/0//T/9P/x//D/8P/v//T/
8//0//X/9P/z//L/8f/x/+//8//3//X/8f/x//P/9f/2//b/+f8BAAUACQANAAoA///0
/+n/3f/a/9z/1//K/8D/s/+h/5D/iv+I/4f/lP+k/67/uf/H/9H/2P/c/9//4v/o/+3/
7P/t/+//7//w//L/8v/y//T/9f/1//X/9f/1//b/+P/4//f/9//2//b/9v/2//b/9//3
//f/9//2//b/9//3//f/9//3//j/+P/5//n/+P/3//b/9f/z//P/8//0//T/9f/1//X/
9v/3//j/+f/4//f/9v/1//X/9f/1//X/9f/0//T/9f/4//j/+P/4//b/9v/2//f/9//2
//b/9v/2//j/+P/3//X/9//3//f/+f/5//j/+P/3//f/9//3//j/+f/6//v/+f/5//n/
+f/3//f/9//2//b/9f/0//T/8v/w//D/8P/x//D/7//u/+7/7v/t/+z/6//r/+r/6v/r
/+r/6v/q/+n/6f/p/+n/5f/l/+b/5v/o/+j/5//n/+b/5v/l/+X/5P/k/+T/5P/l/+b/
5//o/+b/5f/l/+b/6P/o/+j/6P/n/+b/5f/i/+T/5P/j/+P/5f/m/+f/6P/m/+b/5v/m
/+T/4//i/+L/5f/l/+X/5f/l/+b/5v/m/+b/5v/m/+b/5P/k/+P/4//j/+P/5P/k/+T/
5f/l/+T/5v/m/+b/5v/l/+P/4v/h/+L/4//j/+L/5P/k/+T/5P/i/+L/4v/i/+T/5P/k
/+T/4v/i/+L/4v/i/+L/4v/i/+L/4v/j/+P/5P/k/+T/5P/i/+L/4v/h/+P/4//k/+T/
4//i/+H/4P/e/9//3//f/+D/4P/h/+H/4f/h/+L/4v/g/+D/4P/g/9//3v/e/9//3v/e
/97/3v/h/+H/4f/g/+D/4P/g/+D/4P/g/+D/4P/e/97/3v/e/97/3v/e/97/3P/b/9v/
2//d/93/3f/d/93/3f/d/93/3f/d/93/3f/b/9n/2//b/93/3f/d/93/2//b/9v/2//b
/9v/2//b/9v/2//b/9v/2//b/93/3v/e/9z/2v/c/9z/3P/c/9r/2v/a/9r/3P/c/9z/
3P/c/w==
         </WaveFormData>
      </LeadData>
      <LeadData>
         <LeadByteCountTotal>10000</LeadByteCountTotal>
         <LeadTimeOffset>0</LeadTimeOffset>
         <LeadSampleCountTotal>5000</LeadSampleCountTotal>
         <LeadAmplitudeUnitsPerBit>4.88</LeadAmplitudeUnitsPerBit>
         <LeadAmplitudeUnits>��V</LeadAmplitudeUnits>
         <LeadHighLimit>2147483647</LeadHighLimit>
         <LeadLowLimit>268435456</LeadLowLimit>
         <LeadID>V2</LeadID>
         <LeadOffsetFirstSample>0</LeadOffsetFirstSample>
         <FirstSampleBaseline>0</FirstSampleBaseline>
         <LeadSampleSize>2</LeadSampleSize>
         <LeadOff>FALSE</LeadOff>
         <BaselineSway>FALSE</BaselineSway>
         <ExcessiveACNoise>FALSE</ExcessiveACNoise>
         <MuscleNoise>FALSE</MuscleNoise>
         <LeadDataCRC32>4168020973</LeadDataCRC32>
         <WaveFormData>
HgAeAB4AHgAdABwAGwAaABoAGgAaABoAGgAaABoAGgAZABgAFwAWABYAFgAWABYAFAAU
ABQAFAAVABYAFwAYABYAFgAWABYAGAAYABgAGAAYABgAGAAYABkAGgAbABwAHAAcABwA
HAAeAB4AHgAeACAAIAAgACAAHgAeAB4AHgAeAB4AHgAeAB4AHgAeAB4AHAAcABwAHAAe
AB4AHgAeAB0AHAAbABoAGgAaABoAGgAaABoAGgAaABgAGAAYABgAGAAYABgAGAAWABYA
FgAWABYAFgAWABYAFgAWABYAFgAWABYAFgAWABQAFAAUABQAEgASABIAEgAQABAAEAAQ
ABAAEAAQABAAEAAQABAAEAASABIAEgASABIAEgASABIAEAAQABAAEAAQABAAEAAQAA4A
DgAOAA4ADgAOAA4ADgAMAAwADAAMAA4ADgAOAA4ADAAMAAwADAAMAAwADAAMAAwADAAM
AAwACgAKAAoACgAKAAoACgAKAAsADAANAA4ADQAMAAsACgAMAAwADAAMAAwADAAMAAwA
DwAQABEAEgAQABAAEAAQABAAEAAQABAAEAAQABAAEAAOAA0ADAALAAkACgAKAAcACQAJ
AAcABwAEAAMAAwADAAUABwAHAAcABQAFAAQAAQABAAIAAgADAAUABQAFAAUAAwADAAMA
AwACAAAAAAACAAIAAgACAAIABAAEAAQABAACAAIAAwADAAIAAgACAAIABAAFAAUABQAD
AAMABAAEAAQAAwADAAQABAADAAMAAwAFAAYABgAKAAwAEAAaACIAJQAtAD4AUABaAGQA
bABpAFkAQgAmAP7/z/+W/1f/F//o/s7+xP7N/uL++/4d/0T/ZP9+/5z/tP/E/8//2f/h
/+j/8f/5//3///8CAAMAAwAGAAcACAAKAAoADAAMAAwADAANAA4ADwAQABAADgASABIA
EgASABAAEgASABEAEQASABMAEwATABUAFgAWABUAFQAVABYAFgAWABYAFgAVABYAFgAW
ABcAGAAbAB0AHQAeAB0AHAAeAB8AHwAfAB4AHgAfACAAIwAjACMAJQAnACgAKAAqACsA
KwAsAC0ALAAtAC4AMAAwADIANQA1ADcAOgA7ADsAOgA8ADwAPgBCAEIAQwBEAEcARwBH
AEgARwBGAEcARgBIAEcARwBGAEMAQQBAAD8AOwA5ADcANwA4ADQAMwAxAC0ALAAoACcA
JgAjAB8AHgAaABYAFgAVABIAEQAQAA4ADgAMAAwADAAJAAgABwAHAAQABAACAAEAAQAB
AP///////////v/9//7//v/+//3/+//6//r/+v/7//z//f/+//z//P/8//z//v///wAA
AQAAAP///v/9/////////wAAAQABAAEAAQAAAAEAAQABAAEAAgACAAIAAgADAAMAAwAD
AAQABAAEAAIABAAEAAMAAwADAAMABAAEAAMAAwADAAUABQAFAAUAAwADAAMAAgACAAIA
AwADAAMAAQABAAEAAQABAAEAAQACAAEAAQACAAAA///+//3//v/+//7//v///////v/+
//3//f/+//7//f/9//3//f/7//z//P/8//z//P/8//r/+v/6//r/+//9//3//f/8//z/
/P/8//3//P/6//n/+P/6//v//P/8//r/+v/6//r/+P/4//j/+f/6//v//P/9//z/+//5
//j/+f/5//r//P/6//n/+f/5//r/+v/6//r/+P/4//n/+f/3//b/9v/4//j/+P/4//j/
+P/4//j/+P/4//j/+f/5//n/+f/5//n/+//7//z//P/8//r//P///wAAAQACAAAAAAAA
AAAAAgACAAIAAgABAAAA///+//7//v/+/////v/+//v/+//7//n/+f/4//f/9//3//f/
+//7//v/+//7//r/9//3//b/9v/3//f/9//3//f/9//1//X/9f/0//T/9P/2//b/9v/2
//b/9v/4//j/+P/4//j/+f/5//j/9v/2//b/9v/3//f/9//3//f/+P/4//j/9f/1//b/
9v/2//f/+P/5//r//P/6//z/AAAGAA4AFQAdACoAPABMAFQAYABnAGEATgA0ABIA5f+2
/4H/Rf8O/+j+zP7F/tD+5f79/hz/Pv9e/3r/mP+w/7v/w//N/9r/5f/t//H/9f/4//v/
+f/8//3//v8BAAIABQAGAAUABAAEAAQABwAIAAgABgAKAAoACgAKAAgACgAKAAkACwAM
AA0ADQAMAA0ADQAMAA0ADQANAA4ADgAOAA4ADgAQABIAEwAUABIAEgAUABUAFQAWABUA
FAAVABcAGAAZABoAGgAbABwAGwAbABsAHQAhACIAIgAkACUAJQAmACcAJgAnACgAKgAq
ACwALwAvADEANAA1ADUANAA2ADYAOAA6ADoAOwA8AD8APwA/AEAAPgA+AEAAQABAAD8A
PwA+AD8APQA8ADsAOAA1ADIAMQAyAC4ALQArACcAJgAiACEAIAAdABkAGAAWABIAEgAR
ABAADwAOAAwACgAIAAgACAAFAAQAAwADAAQABAACAAEA//////3//f/9//3//P/7//r/
+v/6//n/+f/4//j/+P/4//j/+P/4//b/9v/2//b/+f/5//n/+f/5//n/+f/5//v/+//7
//z//f/9//3//f/8//3//f/9//3//v/+//7/AAABAAEAAQAAAAAA///+/wAAAgACAAEA
////////AAAAAP///////wEAAQABAAEAAQABAAEAAAD+//7//////////f/9//3//f/9
//3//f/+//3//f/+/////////////P/8//z//P/7//v/+v/6//n/+f/6//r/+f/5//n/
+f/5//r/+v/6//r/+v/6//j/+P/4//j/+f/7//v/+//6//j/+P/4//n/+//6//r/+v/5
//n/+f/4//j/+P/4//j/+v/6//r/+//5//n/+f/5//v/+//6//r/+v/5//n/+v/6//n/
+f/5//j/+P/4//j/+P/4//n/+f/1//T/9P/2//j/+P/4//j/+P/4//j/+P/4//j/+f/5
//v/+//7//v/+//7//z//P/+//7//v/+//7//v/+//z//P/8//z//P/8//v/+v/5//n/
+v/6//f/9//3//X/9f/0//P/8//z//P/9f/1//f/9//3//b/8f/x//L/8v/x//H/8f/x
//P/8//z//P/9f/0//L/8v/z//L/8f/w//L/8v/y//L/8v/y//L/8//z//L/8v/y//L/
8v/z//P/9f/1//X/9v/0//T/8//z//T/9P/z//P/8f/x//L/8v/0//b/9v/4//7/BQAJ
ABAAHgAwAEAASgBRAFUAUgBAACYAAwDc/7H/g/9O/xj/9P7h/tj+3f7t/gL/Hv9A/2D/
ev+S/6v/uf+//8j/0//b/+X/7f/u//H/8//2//f/+P/8//z//v/+//z//P/9//7///8A
AAAA/v8CAAIAAgACAAAAAgACAAEAAwAEAAUABQAFAAcACAAIAAUABQAFAAYACAAIAAgA
CAAJAAoACgAKAAgACAAKAAsACgAMAAwADAAKAAsACwALAA0ADgAQABIAEQARABEAEwAV
ABYAFgAYABcAFwAYABkAGgAbABwAHgAeACAAIwAjACEAJAAlACUAKAAqACoALAAtACwA
LAAsAC4ALwAwADIAMAAwADIAMgA0ADMAMwAyAC8ALQAsACsALAArACoAKwApACQAIgAf
AB0AHAAYABcAGAAVABEAEAAOAAoACgAJAAQAAwACAAAAAAD+//7//v/5//j/9//3//f/
+P/3//f/9//3//X/9f/0//P/8f/v//D/8P/w/+//7//u/+7/7v/s/+z/7P/s/+7/7v/u
/+7/7f/t/+3/7f/v/+//7//v/+//7//v//D/8//z//P/8//0//X/9f/1//P/9P/0//T/
9v/3//f/9//1//b/9v/2//j/+v/6//n/+v/7//z//v8AAP////////3//f/9//3//f/9
//3//P/6//r/+//7//3/+//7//v/+//7//v/+//8//v/+//8//3//f/9//3//P/8//z/
/P/9//3//P/8//n/+f/6//r/+//7//v/+//5//r/+v/6//j/+P/4//b/9//4//n/+//6
//n/+P/2//j/+P/4//n/9//2//b/9v/5//n/+f/4//j/+P/4//j/9v/2//b/9//5//n/
+f/5//f/9//2//b/+P/3//f/+P/6//n/+f/5//b/9v/2//b/+P/4//n/+f/1//T/9P/2
//j/+P/4//j/9//2//X/9P/1//b/+P/5//n/+f/5//n/+v/7//3//v/8//z//P/+//7/
/v/+//z//P/8//z//P/8//z//P/7//r/+f/5//z//P/5//n/+f/3//f/9v/0//P/8v/x
//T/9f/2//f/9//2//P/8//0//T/9f/1//X/9f/1//X/9//3//f/9v/y//L/9P/0//T/
9P/0//T/9v/2//b/9v/2//f/9//2//b/9v/2//b/9//3//f/9//5//r/+v/6//j/9//3
//b/9v/3//j/+f/6//j/+v/+/wAABAAKABEAFwAgAC4AQABMAFQAXQBdAFAAOAAaAPX/
yv+X/2H/Jv/y/tb+zf7S/uP++f4W/zj/Wv90/47/qP+5/8H/zf/Y/9//5//t//X/+P/5
//v//v///wAAAgACAAQABAAFAAYACAAKAAoACgAJAAYACgAKAAoACgAKAAwADAALAAsA
DAANAA0ACwANAA4ADgANAA0ADQAOABAAEAAQABAAEQASABIAEgASABIAFAAVABYAGAAY
ABgAFgAXABcAFwAZABoAHAAeACEAIQAhACMAIwAkACQAJgAlACUAJgAnACkAKwAtADAA
LgAwADMAMwAzADYANwA3ADgAOgA6ADwAQABAAEEAQgBDAEMAQwBEAEYARgBIAEgARgBF
AEUARABFAEMAQgBBAEEAPwA9AD0APAA4ADcANQAxADAALAArACoAJwAjACIAIgAeAB4A
HQAZABcAFQASABAADgAOAA4ADAAMAAwADQALAAoABwAFAAUABQADAAMABQAFAAQAAwAC
AAIAAgABAAEAAAAAAAAAAAAAAAAAAAAAAAAAAAAAAAEAAQABAAEAAgADAAQABQAEAAMA
AgACAAQABQAGAAcABgAHAAcABwAHAAgACAAIAAgACQAJAAkACQAKAAoACgAKAAwADAAL
AA0ADQANAA4ADgANAA0ADQANAA0ADQANAA0ADQANAAwADAAMAA0ADQANAAsACwALAAkA
CQAJAAkACgAJAAkACgAJAAkACQAJAAYABgAGAAYABgAHAAcACAAHAAcACAAIAAUABQAF
AAUABgAIAAkACgAIAAgACAAGAAQABAAEAAUABQAFAAUABAAEAAQABAAFAAMAAgACAAIA
BQAFAAUABAAEAAQABAAEAAIAAgACAAMAAwADAAMAAwADAAMAAgACAAQAAwADAAQABAAD
AAMAAwACAAIAAgACAAQABAAFAAUAAwACAAIABAAEAAQABAAEAAIAAgACAAIABAAEAAUA
BQADAAMAAwADAAEAAQACAAIAAgACAAYABAAEAAQABAAGAAYABgAGAAgACAAIAAgACQAK
AAsADAAKAAoACgAKAAoACgAKAAoACAAIAAcABgAFAAUABgAGAAMAAwADAAEAAQAAAP//
////////AQABAAEAAQABAAAA+//7//z//P/////////////////////////+//z//P/+
//7//v/+//7//v/+//7//P/8//z//f/9//z//P/8//z//P/9//3/////////AAD+//7/
/f/9/wAAAAD//////f/9//7//v8GAAYACAAOABgAIQApADQARgBSAFoAYgBnAFsARgAw
ABAA4/+q/23/Lf/2/tL+wv7D/tL+7f4N/zD/VP9y/47/qP+8/8f/z//Z/+T/6//z//n/
/f/+/wEAAQAEAAUABgAIAAgACgAKAAwADAANAA4ADQAOAA4ADAAOAA4ADgAOAA4AEAAQ
AA8ADwAQABEAEQARABMAFAAUABEAEQARABIAFAAUABQAFAAVABYAFgAWABQAFAAWABcA
GAAaABoAGgAcAB0AHQAdACAAIAAhACIAIgAhACAAIQAlACYAJgAoACkAKQAqACsALAAt
AC4AMAAwADIANQA1ADMANgA3ADcAOQA8AD0AQABAAEAAQQBCAEMAQwBDAEQAQgBCAEQA
RABGAEUARQBEAEUAQwBCAEEAPQA7ADkAOQA2ADIAMQAvAC8ALgAqACkAKAAlACEAIAAg
ABwAHAAbABcAFQATABAADgAMAAwADAAJAAgABwAHAAYABgAEAAMAAwADAAEAAQABAAEA
AAD///z//P/8//v//f/8//z//P/8//z//P/8//3//v///wAA/v/9//z/+//9//3//f/9
//3//f/9//7///////////8AAAEAAQABAAEAAgACAAIAAgADAAMAAwABAAIAAgACAAAA
AgACAAEAAgADAAQABgAEAAMAAwADAAMAAwADAAMAAwADAAMAAgACAAIAAwADAAMAAQAB
AAEAAwADAAMAAwACAAEAAQACAAEAAQABAAEAAAAAAAAAAAD//////v/+//3//f/+//7/
/f/9//3//f///wAAAAAAAP///v/9//r/+//8//3////9//3//f/8//r/+v/6//v/+//6
//r/+v/7//v/+//6//r/+v/6//r//P/8//z//f/8//v/+v/5//r/+//7//z/+v/5//n/
+v/8//v/+//7//r/+v/6//r/+v/6//v/+//5//j/+P/6//r/+v/6//r//P/8//z//P/8
//z//f/9//z/+//6//n/+//7//z//P/+//z//P/+//7//v/+////AAABAAIABAAEAAQA
BAABAAAA///+/wAAAAAAAAAA///+//3//f8AAAAA/f/9//3/+//7//r/9//3//f/9//7
//v/+//7//n/+P/1//X/+P/4//n/+f/3//f/9//3//n/+f/5//j/9v/2//j/+P/4//j/
+P/4//b/9v/2//b/+P/5//n/+P/4//j/+P/4//n/+f/5//n/+//8//z//P/7//v//P/8
//v/+//7//v/+v/4//z/AAAEAAoAEAAVABkAIgAyAEYAVgBgAGcAaQBcAEIAIgD9/9L/
n/9n/yz//v7m/tX+0v7j/vn+FP84/1j/cP+M/6b/t//D/83/1v/h/+n/7//3//7////9
/wAAAQACAAIAAgAEAAQABgAGAAcACAAJAAoACgAIAAoACgAKAAoADAAOAA4ADQALAAwA
DQANAA0ADwAQABAADwAPAA8AEAASABIAEgASABEAEgASABIAEgASABQAFQAUABYAFgAW
ABYAFwAXABcAGAAYABkAGgAdAB0AHQAfAB8AIAAgACIAJQAlACYAJwAoACkAKgAsACkA
KgAsACsALQAwADEAMQAzADYANwA6ADoAOgA7ADwAOwA7ADsAPAA8ADwAPgA+AD4APQA9
ADwAOwA5ADgANwA3ADUAMwAzADAALAArACkAJwAmACIAIQAgAB0AGQAYABgAFAAUABMA
DgANAAwACgAIAAYABgAGAAUABAADAAMABAAEAAIAAQD//////f/9//3//f/8//v/+v/6
//r/+f/5//j/+P/4//b/9v/2//b/+P/4//j/+P/7//v/+//7//n/+f/5//n/+f/5//n/
+v/9//3//f/9//z//f/9//3/+//8//z//P/9////AAABAAEAAgACAAIAAgAEAAQAAwAC
AAEAAAAAAAIAAQABAAEAAwADAAMAAwABAAEAAQAAAAIAAgADAAMAAQD/////////////
//////7//f/9//7////////////+//7//v/+//3//f/8//z/+//7//z//P/7//v/+//7
//3//v/+//7//P/8//z/+v/6//r/+v/7//v/+//7//r/+v/6//r/+//7//r/+v/6//r/
+f/4//b/+f/6//v//P/6//r/+v/7//n/+f/5//n/+//7//r/+v/6//n/+f/6//r/+f/5
//n/+v/6//r/+v/6//r/+//7//n/+P/4//r/+v/6//r/+v/6//r/+v/6//r/+v/7//v/
/f/9//3//f/9//3//v/+/wAA/v/+////AAABAAIAAAD+//z/+v/7//z//P/8//v/+//8
//z/+f/5//n/9//3//b/9f/1//X/9f/3//f/+f/5//n/+P/z//P/9P/0//f/9//3//f/
9v/1//T/8//z//L/8P/w//L/8v/y//L/9P/0//T/9P/0//T/9P/1//X/9P/0//T/9P/0
//X/9f/1//X/9f/2//b/9v/1//X/9v/2//X/9f/z//P/9P/0//b/9v/6//7/AAAHAA8A
EgAcADIARABKAFEAWwBWAEAAKAAHAN7/s/+F/1D/Gv/2/uH+3P7j/vP+Bv8i/0T/YP94
/5b/q/+5/8X/zv/V/93/5//t/+7/9f/3//r/+//8//7//v8AAAAAAgACAAMABAAEAAQA
AwAAAAQABAAEAAQABAAGAAYABQAHAAgACQAJAAkACwAMAAwACwALAAsADAAOAA4ADgAO
AA8AEAAQABAAEQASABUAFwAWABgAGAAYABgAGQAZABkAGAAYABkAGgAdAB0AHQAfACEA
IgAiACQAIwAjACQAJQAnACkAKwAuACwALgAxADEAMQA0ADUANQA0ADYANgA4ADoAOgA7
ADwAPwA/AD8AQABAAEAAQgBCAEIAQQBBAEAAPwA9ADwAOwA5ADcANQA1ADYAMgAxAC8A
LQAsACgAJwAkACEAHQAcABoAFgAWABUAEgARABAADgANAAwADQAOAAkACAAHAAcABAAE
AAIAAQADAAMAAQABAP/////+//3//P/8//z/+//9//z//P/8//r/+v/6//r/+v/6//r/
+v/7//v/+//7//3//f/9//3//P/7//r/+v/8//3//v///wAAAQABAAEAAQACAAIAAgAA
AAEAAQABAAMABAAEAAQABAAGAAYABQAFAAUABQAGAAYABQAFAAUAAwADAAMAAwAFAAUA
BQAEAAQABAAFAAUABQADAAMAAwAFAAUABQAFAAIAAQABAAIAAQABAAEAAQAAAAAAAAAA
AAEAAQAAAAAAAQABAAIAAgD///////////3//v/+//7/AAAAAAAA/v/8//z//P/9////
//////7//P/8//z//f////7//v/+//7//f/8//r//f/+////AAD///7//f/9//3//f/9
//3//f/9//z//P/+//3//f/+//7//f/9//3//P/8//z//P/+//7///////3//P/8//7/
/v/+//7//v/9//z/+//6//z//P/9//3////////////+//3//f/8//r/+v/8//7//v/+
//7//v/+//7//v///wAAAQACAAAAAAAAAAAAAQACAAMABAACAAIAAgACAAAAAAD///7/
/////wAAAAD9//3//f/7//v/+v/5//n/+f/5//v/+//7//v/+//6//n/+f/6//r/+f/5
//n/+f/4//f/9v/1//f/+P/4//r/+f/4//f/9v/4//j/+P/4//j/+P/4//n/+//6//r/
+v/4//j/+f/5//f/9//3//j/+f/6//r/+//7//r/+P/3//j/+f/7//z//v8AAAIACAAO
ABUAGwAkADAARABQAFoAXwBbAEoAMgAUAO//xP+N/0//Ev/s/tT+yf7Q/uX+/f4e/0L/
YP96/5b/rP+7/8X/0f/c/+H/6//x//f/+v/7//v//v///wAAAAAAAAIAAgADAAQABgAI
AAcACAAIAAYACAAIAAgACAAKAAwADAALAAkACgALAAsACQALAAwADAANAA0ADQAOAA4A
DgAOAA4ADwAQABAAEAASABIAFAAVABQAFgAWABYAFgAXABcAFwAYABgAGQAaABsAGwAb
AB0AHwAgACAAIgAlACUAJgAnACYAJwAoACoALAAuADEAMQAxADQANQA1ADQANgA2ADgA
PAA8AD0APgA/AD8APwBAAEIAQgBEAEQAQwBBAEAAPgA9ADsAOgA5ADkANwA1ADUANgAy
ADEALwArACoAJgAlACIAHwAbABoAGAAUABQAEwAQAA8ADgAMAAoACAAIAAgAAwACAAEA
AQACAAIAAAD///3//f/7//v/+//7//r/+f/6//r/+v/5//f/9v/2//b/+P/4//j/+P/4
//j/+P/4//n/+f/5//n/9//3//f/9//5//n/+f/6//r/+f/4//f/+v/7//v/+//5//r/
+v/6//z//f/9//3///8AAAAAAAD//wAA///9//3//f/9//7/AAD/////////////////
//////////7//v/+//////////3//f/9//v/+//7//v/+v/5//n/+v/7//v/+//7//r/
+v/6//r/+//7//r/+v/3//f/+P/4//n/+f/5//n/9//4//j/+P/4//j/+P/2//b/9v/2
//f/9//3//f/9v/0//T/9P/1//P/8v/y//L/9P/1//b/9v/0//T/9P/0//T/9P/0//X/
9f/1//X/9f/1//X/9P/0//b/9f/1//b/9v/1//X/9f/0//T/9P/0//T/9P/1//X/8//y
//L/9P/0//T/9P/0//T/9P/0//T/8v/y//P/8//z//P/8//z//P/8//0//T/9P/0//T/
9f/2//f/+P/6//r/+v/6//r/+v/6//r/+v/6//r/+v/4//j/+P/3//T/8//z//T/9P/x
//H/8f/x//H/8P/v/+//7//v//H/7//v/+//7//w/+3/7f/u/+z/7f/t/+3/7f/t/+3/
7f/t/+3/7P/q/+r/7P/s/+z/6v/q/+r/6v/r/+z/7f/u/+3/7f/s/+z/7v/u/+7/7//u
/+3/7P/r/+7/7v/u/+3/7f/u/+7/7f/t/+3/7f/u//D/8v/0//r/AgAMAA8AFQAmADgA
RABMAFYAUwBHADQAFgDu/8H/jP9N/w//3v6+/rL+tf7G/uH+Af8o/0b/ZP+C/5r/qv+1
/73/x//S/93/5f/r/+3/7v/v//H/9P/1//b/9v/2//j/+P/4//j/+f/6//v//P/8//r/
/P/8//z//P/+/wAAAAD///3//v///////f///wAAAAABAAEAAQACAAIAAgACAAIAAwAE
AAQABAAEAAQABgAHAAgACgAKAAoACAAJAAkACQAMAAwADQAOABEAEQARABMAFAAUABMA
FAAXABcAGAAZABgAGQAaABwAHgAgACMAIwAjACYAJwAnACgAKgAqACwALgAuAC8AMAAv
AC8ALwAwADAAMAAyADIANAAzADMAMgAvAC0ALAArACsAKQAnACcAJQAgAB4AGwAcABwA
GQAZABcAEwAOAAwADAAIAAgABwAEAAMAAgAAAAAA/v/+//7/+//6//n/+f/2//b/9P/z
//T/9f/0//X/9f/1//T/8//y//L/8v/x/+//7v/u/+7/7//w//H/8v/w//D/8P/w//H/
8f/x//H/7//v/+//7//x//H/8f/y//P/8//z//P/9P/1//X/9f/1//b/9v/2//b/9//3
//f/+f/6//r/+v/5//r/+f/3//f/9//3//j/+v/5//n/+f/3//f/9//3//f/9//3//b/
9P/0//X/9f/2//X/9v/3//X/9f/1//X/9P/z//P/9P/z//P/8//z//T/9P/0//T/8f/x
//D/8P/w//H/8//0//H/8f/x//H/8f/y//L/8v/y//L/8v/w/+7/7v/u/+//7//v/+//
7v/s/+z/7P/t/+7/7v/v//D/7//v/+//7v/u/+7/7v/u/+z/7P/s/+3/7v/v//D/8f/w
/+//7f/s/+z/6//r/+z/7P/r/+v/6//s/+z/7P/s/+z/7P/t/+3/6//q/+r/7P/s/+z/
7P/s/+z/7P/s/+z/7P/s/+3/7f/t/+3/7f/t/+3/7f/u/+7/8P/2//L/8v/y//L/8v/z
//T/9f/2//X/9P/z//L/8v/y//L/8v/w/+//7v/t/+//8P/w/+3/7//v/+3/7f/r/+n/
6P/n/+n/6//r/+v/6f/p/+j/5f/n/+j/6P/p/+f/5//n/+f/6f/p/+n/6f/o/+b/5v/o
/+b/5v/m/+b/5v/m/+b/5v/o/+j/6f/p/+j/6P/o/+j/6P/p/+n/6f/o/+f/5//m/+n/
6f/q/+z/6//p/+j/5//n/+b/6v/u/+z/7P/0//z/AwAJAAwAGgAsADoARABRAFMARAAw
ABQA7f/E/5f/Xf8i//b+3P7N/sj+1f7n/v7+Iv9E/17/eP+Q/6P/sf+7/8T/zf/X/9//
4//k/+X/5//q/+v/7P/w//D/8v/y//T/9P/1//b/9f/2//b/9P/2//b/9v/2//b/+P/4
//f/9//4//n/+f/5//v//P/8//n/+f/5//r/+v/6//r/+v/9//7//v/+//z//P/+////
AAACAAIAAgACAAMAAwADAAQABAAFAAYABgAFAAQABQAHAAgACAAKAA0ADQAOAA8ADgAP
ABAAEgASABQAFwAXABUAGAAZABkAGwAeAB8AIgAjACIAIgAiACQAJQAmACgAKAAoACoA
KgApACcAJgAkACMAIQAgAB8AHwAdABsAGwAcABgAFwAVABEAEAAMAAsACgAHAAMAAgAA
APz//P/7//j/9//2//T/8v/w//D/8P/v/+7/7f/t/+r/6v/o/+f/5//n/+X/5f/l/+X/
5P/j/+L/4v/i/+H/4//i/+L/4v/h/+D/3//e/97/3v/e/97/4P/h/+L/4//h/+H/4f/h
/+H/4f/h/+L/4//j/+P/4//k/+X/5f/l/+X/5v/m/+b/5v/n/+f/5//n/+j/6P/o/+b/
6P/o/+f/6f/p/+n/6v/o/+f/5//n/+X/5f/l/+X/5//n/+f/5v/k/+T/5f/l/+X/4//j
/+P/4//j/+P/4//i/+H/4f/i/+H/4f/h/+H/4v/i/+L/4v/h/+H/4P/g/9//3//g/+D/
3f/d/93/3f/b/9z/3P/c/97/3v/e/9z/3P/c/9z/3f/d/93/3f/c/9z/3P/c/93/3P/a
/9n/2P/b/9v/2//a/9r/2v/a/9r/2v/a/9r/2//a/9n/2P/X/9n/2f/Y/9j/1v/V/9X/
1v/X/9f/2P/Z/9b/1v/W/9b/2P/Y/9n/2f/X/9b/1v/Y/9j/2P/Y/9j/1v/W/9b/1v/W
/9b/1//X/9X/1f/V/9X/1f/V/9b/1v/W/9b/1P/U/9T/1P/U/9T/1P/U/9T/1v/W/9b/
1v/W/w==
         </WaveFormData>
      </LeadData>
      <LeadData>
         <LeadByteCountTotal>10000</LeadByteCountTotal>
         <LeadTimeOffset>0</LeadTimeOffset>
         <LeadSampleCountTotal>5000</LeadSampleCountTotal>
         <LeadAmplitudeUnitsPerBit>4.88</LeadAmplitudeUnitsPerBit>
         <LeadAmplitudeUnits>��V</LeadAmplitudeUnits>
         <LeadHighLimit>2147483647</LeadHighLimit>
         <LeadLowLimit>268435456</LeadLowLimit>
         <LeadID>V3</LeadID>
         <LeadOffsetFirstSample>0</LeadOffsetFirstSample>
         <FirstSampleBaseline>0</FirstSampleBaseline>
         <LeadSampleSize>2</LeadSampleSize>
         <LeadOff>FALSE</LeadOff>
         <BaselineSway>FALSE</BaselineSway>
         <ExcessiveACNoise>FALSE</ExcessiveACNoise>
         <MuscleNoise>FALSE</MuscleNoise>
         <LeadDataCRC32>1086636527</LeadDataCRC32>
         <WaveFormData>
HAAcABwAHAAaABoAGgAaABoAGgAaABoAGgAaABoAGgAZABgAFwAWABYAFgAWABYAFAAU
ABQAFAAVABYAFwAYABYAFgAWABYAGAAYABgAGAAaABoAGgAaABwAHAAcABwAHgAeAB4A
HgAgACAAIAAgACAAIAAgACAAIAAgACAAIAAgACAAIAAgACIAIgAiACIAIAAgACAAIAAg
ACAAIAAgAB4AHgAeAB4AHAAcABwAHAAaABoAGgAaABwAHAAcABwAGgAaABoAGgAYABgA
GAAYABgAGAAYABgAGAAYABgAGAAWABYAFgAWABYAFgAWABYAFgAWABYAFgAUABQAFAAU
ABIAEgASABIAFAAUABQAFAAUABQAFAAUABQAFAAUABQAFAAUABQAFAASABIAEgASABIA
EgASABIAEgASABIAEgASABIAEgASABIAEgASABIAEgASABIAEgASABIAEgASABAAEAAQ
ABAAEAAQABAAEAAQABAAEAAQABIAEgASABIAEAAQABAAEAAQABAAEAAQABIAEgASABIA
EwAUABUAFgAWABYAFgAWABYAFgAWABYAFgAWABYAFgATABMAEgARABMAFAAUABQAFAAT
ABEAEAAOAAwADAAMAA4AEAAQABAADgAOAAwACgAKAAoACwAMAAwADAAMAAwACwALAAsA
CgAJAAcABwAHAAcABwAHAAcACQAKAAoACgAIAAgACAAIAAgACAAIAAcACQAKAAoACgAK
AAoACgAKAAgACAAIAAgACgAKAAoACgAKAAsADAANABEAGAAjAC4ANgBEAFgAbgCHAKIA
uQDQAN8A5wDjAMEAeQAfAML/bv8t/wT/9/77/g7/Kf9H/2b/gv+Z/6//xP/U/+D/5//u
//L/+v8AAAUABQAGAAkACAAKAAsACwAOAA8AEQATAA8ADwAQABEAEQASABIAEgASABIA
EgASABIAEwATABMAEwAUABQAFAAUABYAFgAWABYAFgAWABcAFQAVABUAFQAVABYAFgAW
ABgAGQAaABoAGgAZABkAGAAZABsAHAAdABwAHAAdAB8AHwAfAB8AIAAjACQAJQAmACcA
JwAoACkAJwAoACkAKgApACoALAAsAC8AMAAxADEAMAAxADIAMwA1ADYAOAA6ADgAOAA5
ADkANwA3ADcANwA3ADYANgA0ADMAMgAwAC8ALQArACoAKgAqACUAJAAiAB8AHQAbABkA
GgAZABcAFgATABAAEAAQABEAEAAQAA8AEAAQABAAEAAQAA8ADQANAAwADAAKAAwACgAK
AAgACAAKAAoACQAHAAcACAAIAAYABgAFAAUABQAFAAYABgAFAAUABQAEAAQABwAIAAgA
CAAGAAYABgAHAAcABwAHAAcACQAJAAkACQAJAAoADAAMAAoACgAKAAoACgALAAsACgAM
AA0ADQANAA0ADQANAA0ADAANAA0ADQAOAAwADAANAA8ADwAPAA8ADQANAA0ADAAMAAwA
DQANAAwADAAMAAsACQAJAAkABwAJAAkACQAJAAcABwAHAAcACAAGAAgACAAGAAUABQAF
AAQABAAEAAQAAwADAAMABAAEAAMAAwADAAMAAwACAAIAAgACAAIAAgACAAIAAgACAAMA
AwAEAAQAAgABAAEAAQAEAAQAAwABAP//AQABAAEA//////////8AAAEAAQACAAIAAQD/
//7/AAAAAAAAAQABAAEAAQAAAAAAAAABAAEA/////wAAAAD///////8AAAAAAAD/////
/////////////////////////////////////wAAAAACAAAAAgADAAQABQAGAAQABAAE
AAQABQAGAAcACAAHAAYABQADAAUABAADAAMAAgACAAIAAgABAP///v/+//z//P/8//z/
AAAAAAAAAAAAAP7//P/8//r/+//8//z//P/8//z/+//7//v/+v/5//f/9//3//f/9//3
//f/9//4//j/+P/4//j/+P/4//j/+P/4//f/9//4//j/+P/4//j/+P/4//j/9v/2//b/
9v/4//j/+P/4//v/+v/5//3/AgAJABQAIAAsADgAUABpAIIAmwC2AMsA1wDXAMMAkQBB
AOb/jv8//wj/5/7f/ur+Af8d/zr/VP9t/4f/oP+2/8D/x//S/97/6P/s/+//9f/4//f/
+P/6//v/+//+////AQADAAAA////////AQACAAIAAgAEAAQABAAEAAIAAwADAAMABQAG
AAYABgAEAAYABgAGAAYABgAGAAcABwAHAAcABwAJAAoACgAKAAgACQAKAAoACQAJAAoA
CgALAA0ADgAPABAAEAARABMAEwATABMAFAAVABYAFwAYABkAGQAaABsAGQAaABsAHAAd
AB4AIAAgACIAJAAmACcAJgAnACgAKQAqACoAKwAsACwALAAtAC0ALQAtAC0ALQAtACwA
LAAqACkAKAAmACUAIQAfAB4AHgAeABkAGAAWABUAEwARAA8ADgANAAsACgAJAAYABgAG
AAUABAAEAAMAAgACAAIAAgACAAEA/////wIAAgAAAAIAAQAAAP3//P/+//7//f/7//v/
/P/8//r/+v/5//n/+f/5//r/+v/5//f/9//2//b/+f/6//r/+v/6//r/+v/7//v/+//7
//v////////////9//7/AAAAAAIAAgACAAIABAAFAAUABAAEAAUABQAFAAcABwAHAAcA
BwAHAAYABQAGAAQABAAFAAUABQAFAAUABQAFAAUABAAEAAQABQAFAAIAAgACAAEAAwAD
AAMAAQD//////////wEAAQABAAEAAAD+/wAAAAD+//3//f/9//z//P/8//z//f/9//3/
/v/8//v/+//7//v/+//6//r/+v/6//r/+v/8//z//P/8//n/+f/6//r//P/7//v/+//6
//r/+f/3//f/+f/5//n/+//7//v/+//7//v/+v/6//v/+//6//r/+v/6//r/+//5//n/
+f/4//j/+P/5//n/+f/5//r/+v/3//f/9//4//j/+P/3//f/9//3//f/9//5//n/+f/5
//v/+//7//v/+//7//z//P/+//z//P/+//7//v/+//7//v/+//7//v/9//3//P/9//3/
/v/+//z//P/7//n/+P/4//b/9v/2//b/+P/4//r/+v/6//j/9P/0//T/9f/4//j/+P/4
//j/9//3//f/+P/3//X/9f/0//P/8v/x//H/8f/y//L/8v/y//L/8v/y//L/8v/y//P/
8//0//T/9P/0//T/9P/0//T/9P/0//T/9P/0//T/9P/0//X/9v/3//n/+P/9/wYAEAAY
ACQANgBNAGYAfQCWAK0AvwDHAMMArwB/ADIA3v+J/zj///7j/tz+4/71/hD/LP9L/2n/
gP+W/6z/vf/E/8z/1v/g/+f/6//u/+//8f/0//b/9//6//v//f////v/+//8//3///8A
AAAAAAACAAIAAgACAAIAAwADAAMAAQACAAIAAgACAAQABAAEAAIAAgACAAMAAwADAAMA
AwAEAAYABwAIAAYABwAIAAgACQAJAAoACgAIAAkACQAJAAwADAANAA8ADwAPAA8AEAAR
ABIAEwAUABUAFQAWABcAFwAYABkAGgAdAB4AIAAgACAAIAAgAB8AIQAjACUAJwAmACYA
JwAoACoAKgArACsAKQApACkAKQArACoAKgAoACUAJAAiACEAIAAfAB8AIAAeABkAGAAW
ABMAEQAPAA0ADgANAAsACgAJAAYABgAGAAMAAgACAAEAAAAAAAAAAAD+//3/+//7//3/
/v/9/wAA/v/+//z//P/6//r/+f/3//n/+v/6//j/+P/3//f/9//1//b/9v/1//f/9//2
//b/9v/2//X/9P/2//b/9v/3//f/9//3//f/+f/5//n/+f/7//z//v/+//z//P/8//z/
AAABAAEAAAAAAAEAAQABAAMAAwADAAMAAgADAAMAAwADAAIAAwAFAAMAAwADAAMAAQAB
AAEAAAAAAAAAAQABAAAAAAAAAP//AQABAAEA/////////////////////////v/8//7/
/v/+//3//f/9//r/+v/6//r/+//7//v//P/6//n/+f/5//n/+f/4//j/+v/6//r/+v/5
//j/9//2//f/9//4//j/9v/1//X/9f/4//j/9//1//f/+f/5//n/9//3//f/9//5//n/
+P/4//f/9//2//b/+P/4//j/+f/5//n/+f/4//b/9v/3//f/9//3//j/+P/1//X/9f/2
//j/+P/3//f/9f/1//X/9f/3//f/9//3//n/+f/5//n/+//7//z//P/8//7//v/+//7/
/v/+//z//P/8//z//v/+//7//f////7//f/9//z//P/8//z//f/7//r/+v/3//b/9f/0
//f/+P/5//r/+v/4//b/9v/2//f/+P/4//j/+P/4//f/+f/5//j/9//z//P/8//z//X/
9f/1//X/9v/2//b/9v/2//b/9v/2//T/9P/z//P/9v/2//b/9v/4//j/+P/4//b/9v/2
//b/+P/4//j/+P/5//j/+f/9/wIACQAQABgAJAAyAEQAXQB2AI8AqAC/AM0A0QDLAKsA
ZwAQALb/Yf8a/+3+4/7o/vf+Ef8w/0z/af+B/5j/rv++/8X/0P/c/+L/6P/v//X/+P/3
//r//P/9//3/AAABAAMABQAFAAUABgAHAAYABgAFAAQABgAGAAYABgAGAAcABwAHAAcA
CAAIAAgABgAIAAgACAAIAAgACAAJAAsACwALAAsACwAMAAwADAAMAA0ADgAOABEAEQAS
ABIAEQARABAADwASABIAEwAVABcAFwAXABgAGQAaABsAHAAbABsAHAAdAB8AIAAhACIA
IwAkACYAJgAnACgAKQApACoAKwAsAC0AMAAwADEAMgAwADAAMQAxADMAMwAzADMAMwAy
ADIAMAAvAC4ALAArACkAJwAmACYAJgAhACAAHgAdABsAGQAXABgAFwAVABQAFQASABIA
EgAQAA4ADQALAAoACgAKAAoACwALAAoACwALAAoABwAIAAgACAAGAAYACAAIAAcABQAF
AAYABgAEAAIAAQABAAEAAQACAAIAAQADAAMAAgACAAMABAAEAAQABAAEAAQABQADAAMA
AwADAAYABwAIAAkABwAIAAoACgAMAAwADAAMAAwADQANAAwADAANAA0ADQAPAA8ADwAP
ABAAEQARABEAEAAOAA4ADwAPAA8ADwAPABEAEQARABAADgAOAA8ADwAOAA4ADgANAA0A
DQANAAsADQANAA0ADQALAAsACwALAAoACAAKAAoACgAJAAkACQAIAAgACAAIAAUABQAF
AAYACQAJAAoACwALAAsACgAKAAkACAAHAAYACAAIAAgACAAFAAUABgAGAAYABQAFAAUA
BwAIAAgABwAFAAcABwAHAAUABQAFAAUABwAHAAYABgAFAAUABAAEAAYABgAGAAcABQAF
AAUABAAEAAQABQAFAAUABQAGAAYABQAFAAUABgAGAAYABQAFAAUABQAFAAUABwAHAAcA
BwAHAAcABwAHAAUABQAGAAYABAAGAAgABgAGAAYABgAIAAgACAAIAAoACgAKAAoADAAM
AAwADAAMAAwADAAMAAwADAAMAAwADAALAAsACgALAAsADAAMAAsACgAIAAUABgAGAAQA
BAAEAAQABgAGAAYABgAGAAQAAgACAAIAAwAEAAQABAAEAAQAAwADAAMAAgABAP////8B
AAEAAQABAP////8AAAAAAAAAAAAAAAAAAAAAAAAAAP////8AAAAAAAAAAAAAAAAAAAAA
AAAAAAIAAgACAAIAAAAAAAEAAgAHAAkADAATAB4ALAA4AEYAXAB1AIwApQDAANEA2wDh
AM8AlwA/AOL/jP8//wz/8/7x/vz+Ff81/1T/cv+J/6H/tv/I/9T/2//i/+r/8P/2//3/
/f8AAAEAAgAEAAUABQAGAAcACQALAAkACQAKAAsACwAMAAwADAAMAAwADAAMAAwADQAN
AA0ACwAMAAwADAAOABAAEAAQAA4ADgAOAA8ADwAPAA8ADwARABIAEgASABAAEQASABIA
EwATABQAFAAUABUAFQAVABgAGAAZABsAGgAZABgAGAAbABwAHQAeAB8AHwAgACEAIQAi
ACMAJAAlACYAKAAoACcAKAApACkALAAtAC4ALwAwADAAMQAyADAAMAAxADEALwAvAC8A
LwAxADAAMAAuAC8ALgAsACsAKAAlACMAIgAkAB8AHgAcAB0AGwAZABcAFAATABEAEAAQ
AA4ADwAQAA0ADAAMAAsACAAIAAgACAAKAAkABwAHAAgACAAGAAgACAAIAAYABgAGAAYA
BQADAAEAAgACAAAAAQABAAIAAwADAAQABAADAAUABQAEAAQABAAEAAMAAgAEAAQABAAF
AAMAAwADAAMABQAFAAUABQAFAAYACAAIAAoACgAKAAoACgALAAsACgAKAAsACwALAAsA
CwALAAsADAANAA0ADQAMAAoACgALAA0ADQANAA0ADQANAA0ADAAKAAoACwALAAoACgAK
AAkACQAJAAkABwAJAAkACQAJAAkACQAJAAkACAAGAAgACAAIAAcABwAHAAQABAAEAAQA
BQAFAAUABgAGAAUABQAFAAMAAwACAAIABAAEAAQABAAEAAQABAAEAAMAAwAEAAQABAAD
AAMAAwAEAAQAAwABAAEAAwADAAMABQAFAAUABQAEAAMAAQAAAAIAAwADAAQAAwACAAEA
AQACAAMABAAEAAIAAgADAAMAAwADAAQABAABAAEAAQACAAIAAgABAAEAAwADAAMAAwAD
AAMAAwADAAEAAQABAAEAAwADAAQABAAEAAQABAAEAAQABAAEAAUABgAHAAgACgAKAAoA
CgAIAAgACAAIAAgACAAIAAcACQAIAAcABwAGAAYABgAGAAUAAwACAAIA/v/+//7//v8B
AAIAAwAEAAIAAAD+//7//v///wAAAAD+//7//v/9//7/////////+//7//v/+//9//3/
/f/9//3//P/7//r/+//8//3//v/8//z/+//7//7//v/+//7/AAAAAAAAAAD+//7//v/+
//7//v/+//7//f/8//3/AwAIAA8AGAAgACoANgBKAGMAfgCZALQAywDZANsA0QCxAG0A
EAC0/2H/Hv/5/uf+5v73/hH/Lv9M/2f/ff+W/6z/vv/L/9T/3P/m/+z/8//5//7/////
/wAAAAD//wIAAwAFAAcABQAFAAYABwAJAAoACgAKAAoACgAKAAoACgALAAsACwAJAAoA
CgAKAAoADAAMAAwADAAMAAwADQAPAA8ADwAPAA0ADgAOAA4ADgAPABAAEAATABMAFAAU
ABIAEwATABMAFAAUABUAFwAXABcAFwAYABsAHAAdAB4AHwAfACAAIQAjACQAJQAmACQA
JAAlACQAJwAoACkAKQAtAC8AMQAzADIAMgAzADQAMgAyADMAMwAzADMAMwAzADEAMAAw
AC4ALQAsACoAKQApACcAJgAmACQAHwAeABwAGwAZABcAFQAUABMAEQAQABEADgAOAA4A
DAAKAAkABwAGAAYABgAGAAYABQADAAMABQAGAAUACAAGAAYABAAEAAIAAgABAP//AQAC
AAIAAAAAAP////////3//v/+//3//f/9//z//P///wAAAAAAAP7//v/+////AQABAAEA
AQADAAMAAwADAAMABAAGAAYABAAEAAQABAAIAAkACQAIAAoACwALAAsADQANAA0ADQAN
AA0ADAALAAwACgAKAAsACwALAAsACwALAAsACwAKAAoACgALAAsACgAKAAoACQAHAAcA
BwAFAAUABQAFAAUABwAHAAcABwAEAAIABAAEAAQAAwADAAMAAgACAAIAAgABAAEAAQAC
AAQAAwADAAMAAwADAAIAAgAAAAAAAAAAAAAAAAAAAAAAAQABAAIAAgACAAEAAQABAAEA
AAD+//v//P///wAAAQABAAEAAQABAP/////+//7///////7//v/+//7//v//////////
//7//v/+////////////AAAAAP3//f/9//7//v/+//3//f/9//3//f/9//3//f/9//3/
/v///wAAAQABAAEAAgACAAQAAAAAAAMABAAFAAYABQAEAAMAAgAEAAMAAwACAAMAAwAE
AAQABAAEAAMAAQD+//7//P/8//z//P/+//7/AAAAAAAA/v/7//r/+f/5//v//P/9//7/
/P/7//v/+//6//n/9//3//f/9//3//f/+f/5//r/+v/4//j/+P/4//j/+P/4//j/9//3
//j/+P/4//j/+P/4//r/+v/6//r/+v/6//r/+v/4//j/+f/6//v//f8AAAcADAAWACIA
KAA2AFEAbgCBAJoAtwDHAMsAxwC1AIUAOADg/4n/Ov8B/+f+5P7r/vn+Fv80/1H/a/+C
/5r/rv+9/8r/1P/a/+L/6//v//L/9//4//r/+//7//z//f///wEA/////wAAAQD//wAA
AAAAAAIAAgACAAIAAgADAAMAAwADAAQABAAEAAYACAAIAAgACAAIAAgACQAJAAkACQAJ
AAsADAAMAAwADgAPABAAEAARABEAEgASABIAEwATABMAEgASABMAFQAXABcAFwAYABkA
GgAbABwAHAAbABsAGwAcAB4AIAAiACMAJAAmACYAJwAoACkAKQAoACkAKgArAC4ALgAv
ADAAMgAyADMAMwAzADMAMwAzADUANAA0ADIALwAuACwAKwApACcAJgAmACYAIQAgAB4A
HQAbABkAFwAUABMAEQAQAA8ADAAMAAwACwAKAAoACQAIAAgACAAIAAgABwAFAAUABAAE
AAIABAAGAAYABAAEAAIAAgABAP////8AAAAA/v8AAP////////7//v/9//v//f/9//z/
/P/7//z//P/8//z//P/8//3/+//7//v/+///////////////AAACAAIABAAEAAQABAAE
AAUABQAEAAYABwAHAAcACQAJAAkACQAIAAkACQAJAAoACAAIAAkABwAHAAcABwAHAAcA
BwAGAAQABAAFAAUABgAGAAYABQAFAAUABQADAAEAAQABAAEAAQABAAEAAQAAAP7/AAAA
AAAA/////////v/+//7//v/9//3//f/+//z/+//7//v//f/9//z//P/6//r/+v/6//z/
/P/8//z/+f/5//r/+v/8//v/+//7//r/+v/5//f/+f/7//v/+//5//n/+f/5//n/+f/4
//j/+f/5//j/+P/4//j/+P/5//n/+f/5//j/+P/4//n/+f/3//f/+P/4//f/9//3//j/
+P/4//f/9//1//X/9f/1//b/9//4//n/+f/5//n/+f/4//f/9//2//b/9P/2//j/+P/4
//j/+P/4//j/+P/6//r/+v/6//r/+v/6//r/+//8//3//v/8//z//P/8//z/+//7//r/
+f/5//r/+v/6//r/+f/3//b/9v/0//T/9P/0//b/9v/2//b/9v/0//T/9P/0//X/9P/0
//T/9P/z//H/8P/v//H/8f/w//H/7//v/+//7//v/+//8P/w//D/8P/w//D/8P/w//D/
8P/v/+//8P/w/+7/7v/u/+7/7//w//H/8v/x//D/7//u//D/8P/x//L/8//1//r/AQAK
ABQAIAAsAD4AVwByAIsApAC5AMUAyQDBAJ0AVwD8/5z/Sf8M/+3+3/7k/vX+Ef8w/07/
Z/99/5b/qv+4/8H/zv/W/9z/4v/n/+v/7v/x//D/8v/z//P/8v/z//X/9//2//f/+f/7
//n/+v/6//r/+v/6//r/+v/8//3//f/9//v//P/8//z//P/+//7//v/+//7//v//////
//////////8AAAAAAAAAAAEAAgACAAMAAwAEAAQABAAFAAUABQAGAAYABwAJAAkACQAJ
AAoACwAMAA0ADgAPAA8AEAARABEAEgATABQAFQAWABgAGAAZABoAGwAbABoAGwAcAB0A
HgAeAB8AIAAiACIAIwAjACMAIwAjACMAIwAiACIAIAAdABwAGgAZABcAFQAUABQAFgAR
ABAADgANAAsACQAHAAgABwAFAAQAAQD+//7//v/9//z//P/7//r/+v/6//r/+v/5//f/
9//6//r/+P/6//j/+P/2//b/9v/2//X/8//z//T/9P/y//L/8f/x//H/8f/y//L/8f/z
//P/8v/y//P/9P/0//T/8v/y//L/8//1//X/9f/1//X/9f/1//X/9//4//r/+v/4//j/
+P/4//r/+//7//r/+v/7//v/+//5//n/+f/5//r/+//7//v//P/6//r/+//7//v/+//7
//v/+//7//r/+v/6//v/+//6//r/+v/5//f/9//3//X/9f/1//X/9f/3//f/9//3//T/
8v/0//T/9v/1//X/9f/y//L/8v/y//H/8f/x//L/8v/x//H/8f/x//H/8P/w//D/8P/w
//D/7v/u/+7/7v/t/+3/7v/u/+7/7f/t/+3/8P/w/+//7f/r/+3/7f/t/+3/7f/t/+3/
7f/t/+z/7P/t/+3/7P/s/+7/7v/u/+//7f/t/+3/7P/s/+z/7f/t/+3/7f/u/+7/6//r
/+v/7P/s/+z/6//r/+3/7f/t/+3/6//r/+v/6//t/+3/7f/t/+3/7f/u/+7/7P/u/+7/
8P/w//D/8P/w//D/8P/w//L/8v/y//L/8v/y//L/8v/y//L/8f/x/+7/7f/t/+7/7v/u
/+7/7f/r/+r/6v/o/+r/6v/q/+z/6v/q/+r/6v/q/+j/6P/o/+f/6P/o/+j/6P/o/+f/
5//n/+b/5f/j/+X/5f/l/+X/4//j/+P/5P/l/+b/5//o/+f/5v/l/+T/5v/l/+X/5v/k
/+T/5P/k/+b/5v/m/+b/5v/m/+b/5v/m/+b/5v/n/+j/6//v//L//f8KABIAGgAuAEYA
XQB2AJEApgC5AMUAwQCjAGUACwCw/1z/Ff/m/tf+1/7k/v/+Hf88/1j/cf+H/57/rv+2
/73/xv/O/9b/3v/h/+P/5P/l/+b/6P/p/+n/6P/p/+v/7f/r/+v/7P/t/+3/7v/u/+7/
7P/s/+z/7P/u/+//7//v/+3/7v/u/+7/7v/w//D/8P/w//D/8P/x//P/8//z//P/8//0
//T/9P/y//P/9P/0//f/9//4//j/9//3//b/9f/4//j/+f/7//3//f/9//7//v/+//7/
/v8BAAEAAgADAAEAAgADAAQABwAIAAoACgALAAwADQANAA4ADwAQABEAEAAQABEAEgAS
ABIAEwATABMAEwATABMAEwASABIAEAAPAA4ADAALAAkABwAGAAYABQD///3/+v/6//n/
+P/3//T/8//x//D/7//s/+z/7P/t/+z/7P/r/+r/6v/q/+r/6v/p/+f/5//n/+b/4//k
/+X/5v/l/+b/5P/k/+P/4f/h/+L/4v/g/+D/3//f/9//4f/i/+L/4f/h/+H/4P/g/+H/
4v/i/+L/4P/g/+D/4f/h/+H/4f/h/+P/4//j/+P/4f/i/+T/5P/k/+T/5P/k/+b/5//n
/+b/5v/n/+f/5//n/+f/5//n/+b/5//n/+f/5//m/+f/6f/n/+f/5//n/+X/5f/l/+T/
5P/k/+X/5f/m/+b/5v/l/+P/4//j/+H/4f/h/+H/4f/f/9//3//f/+D/3v/g/+D/3v/d
/93/3f/e/97/3v/e/9v/2//b/9z/3P/b/9v/2//d/93/3P/c/9r/2v/a/9r/2v/a/9r/
2v/X/9f/2P/Y/9r/2f/Z/9n/2v/a/9n/1//X/9n/2f/Z/9f/1//X/9f/2f/Z/9j/2P/X
/9f/1v/W/9b/1v/W/9f/1f/V/9X/1P/W/9b/1//X/9X/1f/W/9b/0//T/9P/1P/U/9T/
0//T/9X/1f/V/9X/1f/V/9X/1f/V/9X/1f/V/9P/0//U/9T/1v/a/9j/1v/W/9b/1v/X
/9j/2f/a/9j/2P/Y/9j/2P/Y/9j/2P/X/9f/1v/V/9f/2P/Y/9j/1v/V/9P/0v/Q/87/
zv/O/9D/0v/S/9L/0f/Q/83/yv/L/8z/zv/Q/9D/0P/Q/9D/z//P/8//zv/L/8n/yf/J
/8n/yf/J/8n/yf/K/8r/yv/K/8r/yv/K/8j/yP/I/8f/yf/K/8r/yv/J/8j/x//G/8j/
yv/M/87/y//K/8n/yP/I/8f/yv/N/83/0P/Z/+T/7P/2/wAAEgApAEQAXwB6AJEAnwCj
AJsAeQA7AOb/iv8x/+7+xf6z/rD+vf7T/vL+EP8t/0X/Xv90/4b/k/+e/6b/rv+2/73/
v//A/8X/yP/K/8v/y//M/83/z//R/8//z//Q/9H/0f/S/9L/0v/Q/9D/0P/Q/9L/0//T
/9P/0//U/9T/1P/S/9T/1P/U/9T/1P/U/9X/0//T/9P/0//U/9b/1//Y/9f/1//X/9b/
2f/Z/9r/2v/c/93/3f/d/93/3P/c/93/2//b/9v/3P/d/97/3//g/+P/4//k/+X/4//k
/+X/5v/p/+r/7P/s/+v/7P/t/+3/7//x//P/9f/1//T/9P/0//T/9P/1//X/9//3//f/
9//1//T/9P/y/+//7v/s/+v/6f/n/+b/5v/m/+H/4P/e/93/2//Z/9f/1P/T/9H/0P/P
/8z/zP/M/8n/yP/I/8f/xv/G/8b/xv/H/8f/xv/H/8f/xv/D/8T/wv/C/8D/wP/C/8L/
wf+//73/vv++/7z/vf+9/77/v/+8/7z/u/+5/7n/uf+4/7j/uv+8/73/vv+9/7z/u/+7
/73/vf+9/73/vf+9/73/vf+//8D/wv/C/8L/wv/C/8L/xP/F/8X/xP/E/8X/xf/F/8P/
w//D/8P/xP/F/8X/xf/G/8T/xP/F/8T/w//C/8H/w//D/8P/wv/A/8D/wf/B/8D/wP/A
/7//v/+//7//vf+7/7v/u/+7/7v/u/+7/7v/vP+6/7z/vP+7/7n/uP+3/7b/tv+2/7b/
s/+z/7P/tP+0/7P/s/+z/7X/tf+0/7T/tP+0/7T/tP+y/7L/sv+y/7H/sf+y/7L/sP+v
/6//r/+w/7D/r/+t/6v/rf+t/63/r/+v/6//r/+u/63/q/+q/63/rf+s/6z/qv+q/6r/
q/+r/6v/q/+q/6j/qP+p/6n/qf+p/6r/qv+p/6n/qf+q/6j/qP+n/6f/p/+n/6f/p/+n
/6f/p/+n/6X/pf+l/6X/o/+j/6T/pP+i/6T/pP+k/6T/pP+k/6L/ov+i/6L/pP+k/6T/
pP+i/w==
         </WaveFormData>
      </LeadData>
      <LeadData>
         <LeadByteCountTotal>10000</LeadByteCountTotal>
         <LeadTimeOffset>0</LeadTimeOffset>
         <LeadSampleCountTotal>5000</LeadSampleCountTotal>
         <LeadAmplitudeUnitsPerBit>4.88</LeadAmplitudeUnitsPerBit>
         <LeadAmplitudeUnits>��V</LeadAmplitudeUnits>
         <LeadHighLimit>2147483647</LeadHighLimit>
         <LeadLowLimit>268435456</LeadLowLimit>
         <LeadID>V4</LeadID>
         <LeadOffsetFirstSample>0</LeadOffsetFirstSample>
         <FirstSampleBaseline>0</FirstSampleBaseline>
         <LeadSampleSize>2</LeadSampleSize>
         <LeadOff>FALSE</LeadOff>
         <BaselineSway>FALSE</BaselineSway>
         <ExcessiveACNoise>FALSE</ExcessiveACNoise>
         <MuscleNoise>FALSE</MuscleNoise>
         <LeadDataCRC32>2411503524</LeadDataCRC32>
         <WaveFormData>
IAAgACAAIAAeAB4AHgAeAB4AHgAeAB4AHgAeAB4AHgAdABwAGwAaABwAHAAcABwAGwAa
ABkAGAAbABwAHQAeABwAHAAcABwAHAAcABwAHAAeAB4AHgAeACAAIAAgACAAIAAgACAA
IAAiACIAIgAiACQAJAAkACQAIgAiACIAIgAiACIAIgAiACIAIgAiACIAIAAgACAAIAAg
ACAAIAAgAB4AHgAeAB4AHAAcABwAHAAcABwAHAAcABwAHAAcABwAGgAaABoAGgAYABgA
GAAYABgAGAAYABgAGAAYABgAGAAYABgAGAAYABYAFgAWABYAFgAWABYAFgAUABQAFAAU
ABQAFAAUABQAFAAUABQAFAAUABQAFAAUABQAFAAUABQAFAAUABQAFAASABIAEgASABIA
EgASABIAEgASABIAEgASABIAEgASABIAEgASABIAEgASABIAEgASABIAEgASABAAEAAQ
ABAAEAAQABAAEAAQABAAEAAQABIAEgASABIAEAAQABAAEAAQABAAEAAQABIAEgASABIA
FAAUABQAFAAUABQAFAAUABYAFgAWABYAFgAWABYAFgAUABQAEwATABIAEgASABEAEwAT
ABIADwAOAA4ADgAOAA4AEAARABEADwAOAAsACQAJAAkACgALAA0ADQANAA0ADAALAAoA
CQAIAAYABgAGAAYABwAHAAYACAAKAAoACgAHAAcABwAHAAcABwAHAAcABwAHAAcABwAJ
AAkACgAKAAgACAAHAAcABwAHAAcABwAHAAoACwAKAAwAEgAbACQAKwAzAEIAVABqAIMA
mgC1ANAA5QDvAN0AogBSAAEAuf98/1P/Rf9H/0//Y/98/5L/pv+z/8P/1P/i/+v/8P/0
//j//P8AAAQABQAFAAcABwAIAAgACAAJAAoACwAMAAwADAANAA0ACwALAAsADAAMAAwA
DAAMAAwADQANAAwADAAMAAwADQAPABEAEQAQAA0ADQAOAA8ADwAPAA8ADwANAA4ADgAP
ABEAEQARABEAEAARABEAEQATABMAEwAUABUAFQAVABcAGQAXABYAFgAaABwAHQAdABwA
HAAdAB4AHAAcABwAHgAfACAAIQAhACMAJAAlACYAJAAlACYAJgAqACoAKgAqACsAKwAr
ACsAKQAoACkAKAAqACoAKQAnACYAJgAkACIAIgAfAB8AHgAdABwAGwAZABgAFwAVABQA
FAASABIAEQAQAA4ADgAOAA8ADwAPAA8ADQAOAA4ADwAPAA0ADAAMAAwADAAKAAoACgAK
AAkACQAMAAwACwAIAAoACgAKAAgACAAIAAgACAAIAAoACAAIAAgACAAIAAkACQAJAAkA
CQAJAAkACQAJAAkACQAJAAkACgALAAsACgAIAAkACwALAAsACwALAAsADQANAA0ADQAN
AA4ADgAOAAwADQAOAA4ADgAOAA0ADQANAA0ADAAMAA0ADQANAA0ADQANAA0ACwALAAsA
CwALAAsACgAKAAoACgAJAAgACAAIAAgABwAHAAUABQAFAAUABwAGAAYABwAHAAYABQAF
AAQABAAFAAUAAwADAAIAAgAEAAQABAAEAAMAAgABAP//AQACAAIAAgAEAAQABAADAAMA
AwADAAQAAgACAAEAAQADAAQABAACAAAAAQACAAIAAAD/////AAACAAIAAgACAAIAAgAA
AAAAAAAAAAEAAQD//////////wAAAAABAAEA///////////+//3//f//////////////
/////////////////////////////////////wAAAAABAAMAAgAEAAQABAAEAAIAAgAC
AAIAAwAEAAUABgAEAAQABAAEAAQAAwADAAQABAAEAAMAAwABAAAA/f/8//z//P/8//z/
//8BAAIAAwAAAP3/+//7//n/+v/7//v/+//7//v/+//7//v/+//4//b/9v/2//b/+f/5
//j/+P/4//j/+P/3//n/+f/5//n/9//3//f/9//5//n/+f/5//f/+P/4//j/9v/1//X/
9f/3//f/9//3//r/+f/4//z/AAAHAA4AGwAjACoAPABQAGcAggCfALwA1QDlAOMAvABy
AB0Ay/+G/0//Mf8p/y//P/9W/2z/fv+P/6H/tP/E/83/1P/c/+b/7P/w//D/9f/3//f/
9//4//j/+P/6//z//v8AAP7//P/7//n/+v/7//z//v8AAAAAAAAAAP/////+//z//f/+
////AQD//wEAAQAAAP////8AAAEA//////////8AAAIAAwAFAAMAAwADAAMAAgADAAMA
AwAEAAUABgAIAAcABwAHAAkADQALAAoACgAMAA4ADwAPAA4ADgAPABAADgAOAA4AEAAR
ABIAEwATABQAFgAYABoAGAAZABoAGgAcABwAHAAcAB0AHQAdAB0AHgAeACAAIAAeAB4A
HQAbABoAGgAYABYAFAARABEAEAARABAADwANAAsACQAGAAQABQAEAAUABQACAAAAAAAA
AP////////////8AAAAAAQD///3//P/8////AAD//wAA/v/+//3//f/+//7//f/6//z/
/P/8//r/+v/6//r/+v/4//r/+P/4//j/+P/4//n/+//7//v/+//7//v/+//7//v/+//7
//v//v///////v/8//3/////////////////AQABAAEAAQABAAIAAgACAAQABQAGAAYA
BQAEAAIAAQABAAEAAAAAAAEAAQABAAEAAQABAAEA//8BAAEAAQABAAAA/v/9//z//f/9
//3//v/8//z/+//7//v/+//7//v/+//6//r/+//7//r/+f/5//j/+P/5//n/+f/5//j/
+P/4//j/+P/4//j/+P/4//f/9//4//j/+P/4//j/+P/3//X/9f/1//b/9v/2//X/9f/1
//b/9v/0//L/8//0//T/9v/1//X/9v/0//T/9P/0//b/9v/0//T/9P/0//X/9f/z//P/
8//z//P/9P/2//f/9f/1//X/9f/y//H/8f/z//P/8//z//P/8f/x//H/8f/y//P/9P/1
//X/9f/1//X/9f/1//b/9v/3//f/+P/4//j/+P/4//r/+v/6//r/+P/4//j/9//3//j/
+P/4//f/9//3//b/9f/0//T/9P/y//L/9P/1//f/9//2//P/8P/v/+7/7v/x//H/8f/x
//P/8//z//P/8//w/+7/7v/t/+z/7P/r/+r/6v/s/+z/7v/t/+3/7f/t/+3/7f/t/+3/
7f/t/+3/7f/t/+3/7v/u/+7/7v/t/+3/7f/t/+3/7f/t/+7/7//w//D/8P/z//7/BwAN
ABgAKAA4AE8AaACFAKAAvwDZAOUA4gC8AG8AFQC+/3H/N/8b/xP/F/8k/zz/VP9p/3//
kP+g/7P/wv/I/87/1v/c/+L/5f/n/+f/6P/q/+v/7P/u//D/8v/0//L/8v/z//P/9f/1
//X/9v/2//b/9v/2//b/9//3//b/9P/0//T/9f/3//n/+f/4//X/9f/2//f/9//3//f/
9//5//r/+v/7//n/+f/5//n//P/9//3//f/7//v/+//8//3//f/9////AwABAAAAAAAA
AAIAAwADAAYABgAHAAgABgAGAAYACAALAAwADQANAAsADAANAA4ADwARABMAFAAVABQA
EwASABUAFQAVABUAFAAUABYAFgAWABYAFQATABIAEgAQAA4AEAANAA0ADAAJAAgABwAF
AAIAAQD///7//v/8//z/+//8//r/+v/6//n/+f/5//n/+P/4//f/9//5//f/9v/2//r/
+v/4//j/9v/2//X/9f/2//b/9f/y//b/9v/2//T/9P/0//T/9P/y//T/8v/y//T/9P/0
//X/8//z//P/8//1//X/9f/1//X/9f/1//X/+P/5//n/+P/2//f/+f/5//n/+f/5//n/
+//7//v/+//7//z//P/8//7///8AAAAA/v/+//3//f/+//////8AAP///////////f/9
//3/+//9//3//f/9//3//P/8//z//P/7//r/+v/8//z/+//7//n/+f/5//n/+f/4//j/
+f/5//j/9//3//b/9v/3//f/9//3//b/9v/2//b/9v/2//T/9P/0//P/9P/2//f/+P/3
//b/9f/z//L/8//0//b/9P/0//P/8//z//T/9P/y//T/9f/2//b/9P/z//P/9P/2//b/
9v/2//T/9P/y//L/9P/0//X/9f/3//f/9//3//T/9P/1//X/9f/1//X/9f/0//P/8//1
//X/9f/1//X/9f/1//X/9f/1//X/9f/1//f/9//3//f/+P/5//v//P/5//v//P/8//z/
/P/8//z//P/8//z//P/8//z//P/8//v/+//8//z//P/7//v//f/8//n/+P/2//b/9v/2
//r/+//7//v/+v/3//X/9f/3//j/+f/5//f/9//3//f/+f/5//n/9v/0//T/9P/0//P/
8//y//L/9P/0//T/8//1//X/9f/1//P/8//z//P/9f/1//X/9f/1//b/9v/2//b/9f/1
//X/9//3//f/9//4//f/+P/8//7/AwAKABEAHwAqADYARgBhAHoAkwCyAM0A3wDpANgA
ngBJAPX/pv9h/zX/Kf8v/zf/Sv9i/3b/i/+b/6z/vv/L/9L/2v/k/+r/7P/y//X/9//3
//f/+P/4//j/+v/8//7/AAAAAAAAAQABAP///////wAAAAAAAAAAAAACAAMAAwACAAIA
AgACAAMAAQADAAMAAgADAAMABAAFAAUABQAFAAUABwAIAAgACQAJAAkACQAJAAoACwAL
AAsACQAJAAkACgALAAsACwANABEADwAOAA4AEAASABMAEwASABIAEwAUABYAFgAWABgA
GQAaABsAGwAbABwAHQAeAB4AHwAgACAAJAAkACQAJAAlACUAJQAlACQAJAAmACYAJAAk
ACMAIQAiACIAIAAeACAAHQAdABwAGwAaABkAFwAUABMAEQAQABIAEAAQAA8ADgAMAAwA
DAAJAAkACQAJAAkACgAKAAsADQALAAoACgAKAAoACAAIAAoACgAJAAkACgAKAAkABgAI
AAgACAAGAAYABgAGAAYABAAGAAQABAAEAAQABAAFAAUABQAFAAUABwAHAAcABwAFAAUA
BQAFAAcACQAKAAoACAAJAAsACwANAA0ADQANAA0ADQANAA0ACwAMAAwADAAOAA8AEAAQ
ABAAEAAPAA8ADwAPAA4ADgANAA0ADQANAA8ADwAPAA0ADQANAA0ADQANAAwADAAMAAwA
CwAKAAoADAAMAAsACwAJAAkACQAJAAcABgAGAAcACQAIAAcABwAGAAYABwAHAAUABQAE
AAQABgAGAAYABgAIAAgACAAHAAUABgAGAAYABgAGAAYABQADAAMAAwAEAAQABAADAAMA
BQAGAAYABAAEAAUABgAGAAQAAwADAAQABgAGAAYABgAEAAQAAgACAAQABAAFAAUABQAF
AAUABQAEAAQABQAFAAUABQAFAAUABAADAAMABQADAAMAAwADAAUABQAFAAUABQAFAAUA
BQAFAAUABQAFAAMAAwAEAAQABQAFAAgABwAGAAUABAAGAAYABgAGAAgACAAIAAgACgAK
AAoACgAKAAoACgAKAAoACgAKAAoACgAKAAoACQALAAwADAAMAAoACQAIAAYABAAEAAUA
BgAEAAQABgAHAAcABwAGAAMAAQABAAEAAgAFAAUABQAFAAMAAwADAAMAAwAAAP7//v8A
AAAAAQABAP7//v8AAAAAAAD/////////////////////////////AQABAAEAAgAAAAAA
AAD//wEAAQABAAEA/////wAAAQAGAAYACAANABYAIQArADYARgBaAG8AiACjAL4A1wDp
AOUAvABwAB0A0f+O/1v/Q/8//0X/Vf9u/4T/mP+p/7n/yv/a/+P/5v/s//D/9P/4//z/
/f///wEA//8AAAAAAAADAAQABQAGAAYABgAHAAcABwAHAAcACAAIAAgACAAIAAgACQAJ
AAgACAAIAAgACQAJAAsACwAKAAkACQAKAAsACwALAAsACwAJAAoACgALAAsACwALAAsA
DAANAA0ADQANAA0ADQAOABEAEQARABMAEwARABAAEAASABQAFQAVABQAFAAVABYAGAAY
ABgAGgAbABwAHQAdAB0AHgAfACAAIgAjACQAJAAkACQAJAAkACUAJQAlACUAJAAkACYA
JgAmACYAJQAjACQAJAAiACAAHgAbABsAGgAZABgAFwAVABYAFQATABIAEAAOAA4ADQAN
AAwADQAOAAsACwALAAsACQAKAAoACwANAAsACgAKAAwADAAKAAoACgAKAAkACQAKAAoA
CQAGAAcABgAFAAIAAwAEAAUABgAGAAgABgAGAAgACAAIAAkABgAFAAQAAwAFAAUABQAF
AAcABwAHAAcABgAHAAcABgAIAAkACwALAAkACQAJAAkACQAJAAkACQAJAAoACgAKAAoA
CwAMAAwADAAMAAsACwALAAsACgAKAAkACQAJAAkACwALAAsACQAJAAkACQAJAAkACAAI
AAgABgAFAAQABAAGAAYABQAFAAUABQAFAAUABQAEAAQABQAFAAQAAwADAAIAAgADAAMA
AwADAAIAAgACAAIAAgACAAAAAAAAAP//AQACAAIAAgAAAAAAAAD//////////wAAAAAA
AP///////wAAAAD+//7///8AAAAAAAD/////AAD///7//f/8//3//v/9//7//P/8//3/
/f////////////7//v/////////////////8//v/+//9//3//f/9//3/////////////
//////////3//f/9//3//////wAAAAD//////v8AAAAAAAAAAAIAAgACAAIAAgACAAIA
AgACAAIAAgACAAIAAgACAAIABAADAAMABAAEAAQAAwADAAMAAgD///7//P/8//z//P//
/wEAAgADAAAA/f/7//v/+f/6//v/+//7//v/+//7//z//f/+//z/+f/4//f/9v/5//n/
+P/4//n/+P/3//X/9//3//f/9//3//f/9//3//n/+f/5//n/+f/6//r/+v/8//v/+//7
//n/+f/5//n/+P/3//j//P8AAAUADgAXAB0AKAA2AEoAZQCAAJsAugDVAOMA6wDaAJ4A
RwDt/57/X/85/yn/J/8z/0b/XP90/4X/lf+m/7j/yf/U/9r/4P/m/+z/8P/1//v/+f/5
//r/+v/6//3//v///wAA///+//7//f/+////AAACAAAAAAAAAAAAAAABAAEAAAACAAIA
AgADAAEAAwADAAIAAwADAAQABQAFAAUABQAFAAMABAAEAAUABQAFAAUABQAIAAkACQAJ
AAcABwAHAAgACQAJAAkACwAPAA0ADAAMAA4AEAARABEAEgASABMAFAAUABQAFAAWABYA
FgAWABUAFwAYABkAGgAbAB0AHwAgACAAIAAgACAAIQAhACEAIQAeAB4AIAAgACAAIAAf
AB0AGgAaABgAFgAYABUAFQAUABEAEAAPAA0ADAALAAkACAAKAAgACAAHAAYABAAEAAQA
AQABAAEAAQD//wAAAAABAAMAAQAAAAAAAwAEAAMABAAEAAQAAwADAAIAAgABAP7/AAAA
AAAA/v/+//7//v/+//z//v/8//z//P/8//z//f/+////AAABAP//////////AQABAAEA
AQACAAMAAwACAAAAAQADAAMAAwADAAMAAwAFAAUABQAFAAYACAAJAAoACgALAAwADAAL
AAoACAAHAAcABwAGAAYABwAHAAcABwAHAAcABwAFAAUABQAFAAUABQAEAAQABAAEAAMA
AgACAAQABAADAAMAAwADAAMAAwABAAAAAAABAAEAAAD//////v/+/////////////v/+
/wAAAAAAAAAAAAAAAAAA///+//7//f/8//z//P/8//v//P/9//7/AAD+//7//f/9//v/
/P/8//r/+v/7//z//P/+//3//f/+//z//P/8//z//P/8//r/+v/8//z//f/9//v/+//7
//v//P/8//3//f/9//3//f/9//r/+f/5//v/+//7//v/+//7//v/+//7//3//f/9//3/
/f/9//3//f//////AAAAAAEA/f/+////AAABAAIAAAAAAAAAAAAAAAAAAAD/////AAAA
AAAAAQABAAEAAAD9//z//P/8//r/+v/8//3//f/9//z/+f/3//f/9//4//v/+//7//v/
+f/5//n/+f/5//b/9P/0//T/9P/1//X/9v/2//j/+P/4//f/9//3//X/9f/1//X/9f/1
//X/9f/1//X/9f/2//b/9v/2//X/9//3//f/9//2//X/9f/1//r/+v/8/wEABAAPABkA
HgAsAEAAWwBwAIsArgDNAN8A7wDuAMgAewAdAML/df89/yP/If8j/yz/RP9e/3P/hf+Y
/6r/uf/G/9L/2v/c/+L/6v/v/+//8//0//b/9//4//f/+P/5//r//P/8//3//f/7//v/
+//8//7//v/+//7//v///////v/+//7//v//////AQABAAAA/////wAAAQADAAMAAwAD
AAEAAgACAAMABAAFAAYABwAKAAsACwALAAkACQAJAAoACQAJAAkACwAPAA0ADAAMABAA
EgATABMAEwASABIAEgATABQAFQAYABkAGgAbABsAGgAaABoAGgAcAB0AHgAeACAAIAAg
ACAAIwAjACMAIwAiACIAJAAkACQAJAAjACEAHgAeABwAGgAaABcAFwAWABUAFAATABEA
EAAPAA0ADAAKAAgACAAHAAYABAAEAAQABQAFAAUABQAFAAYABgAHAAcABQAEAAQABAAE
AAIAAgAEAAQAAwADAAQABAADAAAAAAAAAAAA/v8AAAAAAAAAAP7/AAD+//7//v/+//7/
/////////////wEAAQABAAEA//////////8AAAEAAQAAAAIAAwAFAAUABQAFAAUABQAF
AAUABQAFAAcACAAIAAgACAAJAAoACgAKAAoACQAJAAkACQAIAAgABwAHAAcABwAHAAcA
BwAFAAUABQAFAAUABQAEAAQABAAGAAUABAAEAAQABAADAAMAAwADAAMAAwABAAAAAAAB
AAEAAAD/////AAAAAAEAAQABAAEAAAAAAP7//v/+//7/AAAAAAAA///+//7//f/8//7/
/v/+//3//f/9//3//v/+//7//f/9//v//P/8//r//P/9//7//v/8//v/+//8//r/+v/6
//r//P/8//r/+v/6//r/+//7//v/+//7//v/+v/6//v/+//9//3//f/9//z/+//7//3/
+//7//v/+//7//v/+//7//v/+//7//v//f/9//3//f/8//v/+//6//v/+f/6//z//P/8
//z//P/8//z//P/+//7//v/+//7//v/+//7///8AAAEAAgAAAAAAAAAAAAAAAAAAAP//
/f/+//7//v/////////+//v/+v/6//r/+P/4//r/+//7//v/+v/3//b/9//4//r/+f/5
//n/+f/3//f/9//3//j/9v/1//b/9P/0//X/9f/0//T/9v/2//b/9f/1//X/9f/1//X/
9f/1//X/9f/1//X/9f/1//b/+P/4//j/9//1//X/9f/1//X/9f/2//f/+P/6//z/AQAK
ABMAGwAmADIARgBfAHoAkwCuAMkA2wDlAM4AkAA7AOH/lv9f/z//Mf8x/z3/Uv9o/3z/
jf+f/7D/wP/L/9T/3P/i/+b/6v/u//H/8//1//X/9v/2//b/9f/2//f/+P/6//r/+//7
//3//f/9//7//P/8//z//P/8//3//f/8//z//P/8//3//f///////v/9//3//v//////
//////////8AAAAAAQABAAEAAQABAAIAAwADAAMAAwADAAMABAADAAMAAwAFAAkABwAG
AAYABgAIAAkACQAKAAoACwAMAA4ADgAOABAAEQASABMAEwATABQAFQAWABQAFQAWABYA
GAAYABgAGAAbABsAGwAbABoAGgAcABwAGgAaABkAFwAWABYAFAASABIADwAPAA4ADwAO
AA0ACwAKAAkABwAGAAYABAAEAAMAAgAAAAAAAAD///////////3//v/+///////9//z/
/P8AAAAA/v/+//7//v/9//3//P/8//v/+P/8//z//P/6//r/+v/6//r/+P/6//j/+P/6
//r/+v/7//v/+//7//v/+//7//v/+//7//v/+//7//r/+//7//r//P/9////////////
//////////////////8AAAAAAAD+////AAAAAAAAAAD/////AQABAAAAAAABAAEAAQAB
AAEAAQABAP////////////////7//v/+//7//f/8//z//P/8//v/+//7//v/+//7//n/
+P/4//n/+v/6//r/+//4//j/+f/5//n/+f/4//j/+P/4//j/+P/4//j/+P/3//f/+P/4
//j/9v/2//b/9f/z//P/8//0//T/9P/z//P/9P/2//f/9v/1//X/9f/0//T/8//z//T/
9P/0//T/9P/2//b/9P/0//b/9v/3//f/9f/1//X/9f/0//T/9f/1//X/9f/1//X/9P/z
//P/9f/z//P/8//z//P/8//z//P/8//z//P/8//1//X/9f/1//P/8//0//T/9f/1//b/
+P/4//j/+P/6//r/+v/6//r/+v/6//r/+v/6//r/+v/6//r/+v/6//j/9//3//b/9v/1
//X/9f/2//P/8v/y//T/9P/0//b/9v/1//T/8v/w/+//8P/x//D/8f/x//H/8f/x//H/
8f/v/+//7P/q/+v/7P/t/+//7f/s/+z/7v/w//D/7//v/+3/7f/t/+3/7f/t/+3/7f/t
/+3/7f/t/+7/7v/u/+7/7f/t/+3/7f/v/+//7//w//H/8v/0//b///8KABEAFwAkADYA
SgBjAHoAlQCyAMkA1QDFAJQARgDz/63/bP8//y3/Lf81/0f/Xv92/4b/l/+n/7j/xv/N
/9D/1v/c/+T/6P/q/+v/6//r/+z/7v/v//D/7//w//H/8v/y//L/8//z//P/8//z//T/
8v/y//L/8v/z//X/9v/2//T/9P/0//X/8//1//X/9P/1//X/9v/3//f/9//3//f/9//4
//j/+f/3//f/9//3//r/+//7//v/+f/5//n/+v/9//3//f///wEA///+//7///8AAAAA
//8CAAIAAwAEAAQABAAEAAYABwAIAAkACQALAAwADQAOAAwADQAOAA4AEAAQABAAEAAR
ABEAEQARABAAEAASABIAEAAQAA8ADQAOAA4ADAAKAAoABwAHAAYAAwACAAEA//8BAAEA
AAAAAP///P/7//n/+P/2//b/9v/1//X/9f/1//X/9v/2//f/9//1//T/9P/0//T/8v/y
//X/9v/2//f/9//2//T/8P/y//L/8v/w//D/8P/w//D/8P/y//D/8P/y//L/8v/z//H/
8f/x//H/8f/x//H/8f/z//P/8//z//L/8//z//L/8v/z//X/9f/1//X/9f/1//f/9//3
//f/9//4//j/+P/2//f/+P/4//j/+P/3//f/9//3//b/9v/1//X/9f/1//f/9//3//X/
9f/1//X/9f/3//b/9v/2//T/8//y//L/8v/y//H/8f/x//H/8f/x//H/8P/w//H/8f/w
/+//7//u/+7/7//v//H/8f/w//D/7v/u/+7/7v/u/+7/7v/t/+3/7v/u/+7/7v/u/+7/
7f/r/+v/6//s/+7/7v/t/+3/7f/u/+7/7P/q/+v/7P/s/+z/6//r/+z/7v/u/+7/7v/s
/+z/6v/q/+r/6v/r/+v/6//r/+v/6//s/+z/7f/t/+v/6//r/+v/6P/n/+f/6f/r/+v/
6//r/+v/6//r/+v/6//r/+v/6//r/+v/6//r/+n/6f/q/+r/7f/v/+7/7v/u/+7/7v/w
//D/8P/w//D/8P/w//D/8P/w//D/8P/w//D/7//v//L/8v/y//H/8P/v/+3/6f/o/+j/
6P/o/+r/7P/t/+3/7f/s/+n/5//n/+f/6P/p/+n/6f/p/+n/6f/p/+n/6f/m/+T/5P/k
/+L/4//j/+L/4v/k/+T/5P/l/+X/5f/l/+P/4//j/+P/5f/l/+X/5f/j/+P/5P/k/+X/
5v/m/+f/5v/l/+T/4//j/+L/5f/o/+b/6v/z//z/AwANABQAIgA0AE0AaACJAKYAvwDV
AN8AzACUAD8A4f+O/03/I/8P/w3/Ff8m/0D/WP9r/3//kv+i/7H/vv/E/8r/0P/Y/9z/
3f/d/+P/4//k/+T/5P/n/+j/6f/q/+r/6v/r/+v/6//r/+v/7P/q/+r/6v/q/+z/7f/t
/+z/7P/s/+z/7f/s/+3/7P/q/+r/6//t/+//7f/t/+3/7f/v//D/8P/x//D/7//u/+3/
7//x//L/8//z//P/8//0//P/8//z//X/9f/z//L/8v/y//T/9f/1//j/+P/5//r/+v/6
//r//P/9//7/////////AAABAAIAAwAFAAcACAAHAAYABQAEAAUABQAFAAUABgAGAAgA
CAAIAAgABwAFAAMAAgD///z//P/5//n/+P/5//j/9//1//L/8f/v/+7/7v/s/+z/6//o
/+b/5v/m/+f/5//n/+f/5f/m/+b/5//p/+f/5v/m/+b/5v/k/+T/5v/m/+X/5f/o/+j/
5//k/+X/5P/j/+D/4f/i/+P/5P/j/+T/4f/g/+D/4P/g/+H/4//j/+P/4//i/+H/4P/f
/+D/4f/i/+P/5P/l/+X/5P/k/+X/5//n/+f/5//n/+f/6P/p/+r/6//p/+r/6v/q/+n/
6f/p/+j/6f/q/+r/6//r/+v/6v/q/+n/6f/p/+n/6f/p/+n/5//n/+f/5//n/+f/5v/m
/+b/5v/l/+T/5P/i/+L/4f/h/+P/4//j/+P/4//i/+L/4//h/+D/3//f/97/3v/f/9//
3f/d/9z/3P/c/9z/3P/c/97/3v/e/93/3f/e/97/3v/c/9z/3P/b/9v/2//b/9z/2v/a
/9n/2f/b/9z/3P/a/9n/2f/Z/9j/2v/Z/9n/2v/Z/9j/1//W/9j/2P/W/9b/2P/Y/9n/
2f/Z/9n/2f/Z/9f/1v/W/9X/1//X/9f/1//Y/9f/1//Z/9j/1//W/9X/1f/V/9X/1f/X
/9f/1//X/9b/1f/U/9P/0f/R/9L/0v/T/9P/1P/U/9T/1P/U/9T/1P/U/9T/1P/U/9T/
1P/U/w==
         </WaveFormData>
      </LeadData>
      <LeadData>
         <LeadByteCountTotal>10000</LeadByteCountTotal>
         <LeadTimeOffset>0</LeadTimeOffset>
         <LeadSampleCountTotal>5000</LeadSampleCountTotal>
         <LeadAmplitudeUnitsPerBit>4.88</LeadAmplitudeUnitsPerBit>
         <LeadAmplitudeUnits>��V</LeadAmplitudeUnits>
         <LeadHighLimit>2147483647</LeadHighLimit>
         <LeadLowLimit>268435456</LeadLowLimit>
         <LeadID>V5</LeadID>
         <LeadOffsetFirstSample>0</LeadOffsetFirstSample>
         <FirstSampleBaseline>0</FirstSampleBaseline>
         <LeadSampleSize>2</LeadSampleSize>
         <LeadOff>FALSE</LeadOff>
         <BaselineSway>FALSE</BaselineSway>
         <ExcessiveACNoise>FALSE</ExcessiveACNoise>
         <MuscleNoise>FALSE</MuscleNoise>
         <LeadDataCRC32>3094971655</LeadDataCRC32>
         <WaveFormData>
GAAYABgAGAAYABgAGAAYABYAFgAWABYAFgAWABYAFgAUABQAFAAUABQAFAAUABQAEgAS
ABIAEgATABQAFQAWABQAFAAUABQAFgAWABYAFgAWABYAFgAWABgAGAAYABgAGAAYABgA
GAAaABoAGgAaABoAGgAaABoAGAAYABgAGAAaABoAGgAaABgAGAAYABgAGAAYABgAGAAY
ABgAGAAYABgAGAAYABgAFwAWABUAFAAUABQAFAAUABYAFgAWABYAFAAUABQAFAASABIA
EgASABIAEgASABIAEgASABIAEgASABIAEgASABAAEAAQABAAEAAQABAAEAAQABAAEAAQ
ABAAEAAQABAADgAOAA4ADgAOAA4ADgAOAA4ADgAOAA4ADgAOAA4ADgAOAA4ADgAOAAwA
DAAMAAwADgAOAA4ADgAMAAwADAAMAA4ADgAOAA4ADgAOAA4ADgAMAAwADAAMAAwADAAM
AAwACgAKAAoACgAMAAwADAAMAAwADAAMAAwACgAKAAoACgAMAAwADAAMAAwADAAMAAwA
DQAOAA8AEAAOAA4ADgAOAA4ADgAOAA4AEAAQABAAEAAQAA8ADwAPAA8ADwAPAA8ADwAP
AA4ADQAKAAoACgAKAAoACwALAAsACwALAAgABwAHAAgACAAJAAoACgAKAAoACAAHAAcA
BgACAAAAAAAAAAIAAgACAAIABAAEAAQABAACAAIAAgACAAIAAgABAAEAAwAEAAQABAAE
AAQABAAFAAMAAwACAAIAAgACAAIAAgACAAQABAAEAAUACQAQABcAHAAhACcAMgBBAFEA
YQB5AJMAqwC7ALMAkwBlADMA///P/67/nv+Z/5z/pP+w/7//y//T/9n/5f/v//b/+P/6
//v//f8BAAIAAwAEAAUABQAFAAUABQAEAAYABgAGAAYABgAHAAcACAAIAAcABwAHAAcA
BwAHAAUABgAGAAYACAAIAAgABwAJAAoACwALAAgACAAIAAgACAAJAAkACQAIAAgACAAI
AAoACgAKAAoACQAKAAoACgAMAA0ADQANAA4ADgAOAA8AEwARABAAEAATABMAFAAUABMA
EwAUABQAFQAVABUAFQAXABgAGgAaABsAHAAdAB0AHAAdAB0AHAAeAB8AIAAhACQAJAAk
ACQAIwAiACIAIQAhACMAIQAhACEAIQAeAB4AIAAeAB4AHgAfAB0AHQAdABoAGgAYABgA
GAAXABcAFgATABEAEQARABMAEgASABEAEQARABEAEAAQABAAEAAQABAAEAAPAA0ACwAL
AAsACwANAA0ADAALAAkACQAJAAkACgAJAAkACgALAAwADAALAAkACQAJAAoACgAKAAoA
CgAMAAwADAAMAAwADAAMAAwADAANAA0ADAAKAAwADQANAA0ADQAMAAwADAANAA0ADAAO
AA8ADwAPAA4AEQARABAAEAAPAA8ADwAPAA8ADgAOABAAEAAQABAAEAAPAA4ADAAOAA4A
DQANAAwADAANAA0ACgAKAAoACgALAAoACwAMAAwACwAJAAgACQAHAAsADAAMAAsACwAL
AAgACAAJAAkACAAIAAcABwAHAAgACAAIAAcABwAHAAYACAAIAAkACQAJAAkACQAJAAkA
CQAIAAgACAAHAAcABwAHAAgACAAGAAYACAAIAAgABgAGAAUABQAIAAgABwAHAAcABwAG
AAYABgAGAAYABwAHAAcABwAHAAkACQAJAAkABwAHAAcABwAGAAYABwAHAAcABwAHAAcA
BQAFAAUABQAFAAUABQAFAAUABQAFAAUABwAHAAgACAAIAAgACAAKAAoACgAKAAkACAAH
AAYABwAIAAkACgAIAAgACAAIAAkACQAJAAkABwAHAAcABwAHAAYABQAEAAQABAAEAAQA
BwAHAAcABwAFAAIAAQABAAIAAgADAAQAAgACAAIAAgABAAEAAAD+//z//P/8//z//P/8
//z//P/8//z//P/8//z//P/8//z//P/7//v/+//+//7//v/+//7//v///////v/8//v/
+v/8//z//P/8/wAAAAD+////AwAGAA0AFAAbAB8AKAA1AEUAVwBvAIkAowC3AL0AqQB7
AEUADwDZ/6z/kv+H/4b/jv+c/6n/sf+7/8X/0f/b/+D/5P/q//H/9f/3//j/+//+//3/
+//7//v/+//+/wAAAAAAAP///v/+//3/AAAAAP////////////////3//v/+//7/AAAA
AAAA///9//7//////wAAAAAAAAAA/v////////8BAAIAAwAEAAIAAgACAAIAAgACAAEA
AAACAAMAAwADAAQABAAEAAUACQAHAAYABgAJAAkACgAKAAkACQAKAAoACwALAAsACwAN
AA4AEAAQABEAEgATABMAEQATABQAFAAVABUAFQAVABYAFgAWABYAGAAYABkAGQAbAB0A
GwAbABkAGQAWABYAFQASABEAEAAQAA8AEAARAA8ADgALAAoADAALAAsACgAHAAUABQAF
AAUABAAEAAMABAAFAAYABgAEAAQABAAEAAYABgAFAAMAAQABAAEAAQADAAMAAgABAAEA
AQABAAEA///9//z//P/9//7//v/9//v/+//7//z//v/+//7//v/+//7//v/+//7//v/+
//7///8BAAIAAgABAAIAAgABAP/////+//7///8BAAIAAgACAAMAAwADAAIABQAFAAQA
BAADAAMAAwABAAEAAAAAAAAAAAAAAAAAAQABAAEAAAAAAAAA//////z//P/9//3//v/+
//7//v/+//z//P/8//3//f/8//z//v/7//7//v/8//v/+//7//r/+v/7//v/+v/6//n/
+f/5//r/+v/6//n/+f/5//j/+P/4//n/+f/5//n/+f/5//n/+f/4//j/+P/3//f/9//3
//j/+P/2//X/9v/1//T/9f/2//b/9//4//j/9//3//n/+f/4//j/9v/2//b/9//3//f/
9//3//f/9//3//f/+f/5//n/+f/3//b/9v/1//X/9f/1//X/8//z//P/8//0//X/9v/3
//X/9f/1//X/9//3//j/+P/8//r/+P/6//r/+v/6//r/+v/6//r/+v/6//n/+f/7//v/
+//7//n/+f/5//j/+f/4//j/+P/2//b/9//3//n/+f/5//b/8//z//T/9P/3//j/+P/4
//j/+P/3//f/9P/y//D/8P/v/+7/7f/s/+7/7v/u/+7/8P/w//D/8P/u/+7/7v/t/+//
7//w//D/8v/y//L/8v/x//H/8f/w//L/8v/y//L/8P/w//D/8P/w/+//7//y//n/AgAH
AA8AGAAhAC8AQQBTAGsAhwCjALcAwQCvAH8AQwAJAMz/mP97/3D/bv90/4P/kf+b/6n/
s/+7/8j/1P/W/9n/3//j/+j/6//q/+n/6v/r/+z/7f/w//L/8v/y//D/8P/x//H/9P/0
//P/8//x//H/8f/x//P/9P/0//T/9P/0//T/8//z//T/9f/1//T/9P/0//T/8v/z//P/
8//2//b/9v/2//T/9P/0//T/9//4//j/+P/3//f/9v/1//j/+P/4//n//f/7//r/+v/7
//v//P/8//////8AAAAA//////////8AAAIABQAGAAYABgAGAAUABwAJAAoACgAJAAkA
CQAJAAwADAAMAAwADAAMAA0ADQALAA0ACwALAAsACwAIAAgACgAIAAgACAAHAAUABQAF
AAIAAgAAAAAAAAD//////v////3//f/9//3//P/8//v/+f/5//n/+P/6//r/+v/6//r/
+v/5//f/9f/1//X/9f/1//X/9P/z//T/9f/2//f/9f/z//L/8v/x//L/8v/x//P/8//z
//T/8v/y//L/8v/0//T/9P/0//T/9P/0//T/9P/1//X/9P/2//j/+f/5//f/9//2//b/
9v/3//f/9v/4//n/+f/5//r//f/9//z//P/7//v/+//9//3//P/8//z//P/8//z/+//7
//v/+v/6//r/+f/5//r/+v/7//v/+P/4//j/+P/5//j/+f/6//v/+//6//r/+P/1//j/
+P/4//f/9//3//T/9P/1//X/9v/2//X/9f/3//j/+P/4//X/9f/1//T/9v/2//f/9//2
//X/9P/z//T/9f/1//b/9v/1//X/9f/1//b/9v/0//T/9v/2//b/+P/4//f/9//4//j/
9//3//X/9f/0//T/9v/2//b/9//3//f/9//3//f/9//3//f/9f/1//X/9f/2//b/9//3
//f/9//3//f/9f/1//X/9f/1//X/9f/1//b/9//4//n/+//7//z//P/8//z//P/+//7/
/v/+//z//P/8//z//v/+//7//v////////////3//f/9//3////+//3//P/6//r/+v/6
//3//f/9//3//f/6//n/+f/6//r/+//8//z//P/8//z//f/9//z/+v/2//b/9v/2//b/
9v/2//b/+P/4//j/+P/4//j/+P/4//b/9f/1//X/+P/4//j/+P/6//r/+//7//r/+P/3
//b/+P/4//j/+P/4//r/+v/9////AgAHAAwAFQAdACIAKwA7AE8AYQB5AJUArQC7ALkA
lwBhAC0A9/++/5b/if+I/4r/lP+j/6v/t//B/8n/1f/e/+L/6v/x//P/8//2//n/+v/5
//v/+//7//v//P/+//7//v/+//7//////wAAAAD//////////////////wAAAAAAAAAA
AAAAAP////8AAAEAAQAAAAAAAAAAAAAAAQABAAEABAAEAAQABAAEAAQABAAEAAUABgAG
AAYABQAFAAQAAwAGAAYABgAHAAsACQAIAAgACwALAAwADAALAAsADAAMAA0ADQANAA0A
DgAQABMAFAATABQAFQAVABUAFwAYABgAGwAbABsAGwAcABwAHAAcABwAHAAdAB0AHQAf
AB0AHQAdAB0AGgAaABoAGAAYABgAGQAXABcAFwAUABQAEgASABIAEQARABAAEAAPABAA
EQAOAAwACwAJAAsACwALAAoADAAMAAwADAAKAAoACQAHAAkACQAJAAkACQAJAAgABwAF
AAUABQAFAAUAAwACAAIABQAGAAYABQADAAMAAwAEAAQABAAEAAQABgAGAAYABgAEAAQA
BAAEAAUABwAIAAgACAAKAAsACwALAAsACgAKAAgACQAJAAgACgALAAsACwAKAA0ADQAM
AA4ADQANAA0ACwALAAoACgAKAAoACgAKAAsACwALAAoACgAKAAkACQAIAAgACQAJAAoA
CgAKAAoACgAIAAgACAAHAAcABgAGAAgABQAIAAgACAAHAAcABwAEAAQABQAFAAQABAAD
AAMABQAGAAYABgAGAAcACAAIAAcABgAGAAUABwAHAAcABwAFAAUABAAEAAYABQAFAAUA
BQAGAAYABAAEAAYABgAGAAQABAADAAMABgAGAAUABQADAAMAAgACAAIAAgACAAMABQAF
AAUABQAFAAUABQAFAAUABQAFAAUABAAEAAUABQAFAAUABQAFAAUABQAFAAUABQAFAAUA
BQAFAAUABQAFAAUABQAGAAYABgAGAAgABwAGAAUABAAFAAYABwAIAAgACAAIAAgACgAK
AAoACgAKAAoACgAKAAoACgAKAAoACgAKAAkACQAKAAsADAANAAwACwAKAAgACQAIAAgA
CAAIAAgACQAJAAkACQAJAAYABQAFAAYABgAHAAgACAAIAAYABgAFAAUABQAEAAMABAAE
AAQABAAEAAIAAgACAAIAAgACAAIAAgAEAAQABAADAAEAAQACAAIAAgACAAIAAgAFAAUA
BQAEAAQABAAEAAQABAAEAAQABAAIAAcABwAKABMAHgAhACUALgA7AEkAWwBvAIkAoQC3
AL0AqQB7AEkAFwDj/7r/pP+b/5r/ov+w/73/x//R/9n/4//v//b/+P/6//3///8BAAQA
AwAEAAUABQAFAAUABQAGAAgACAAIAAgACAAJAAkACgAKAAkACQAJAAkACQAJAAkACgAK
AAoACgAKAAoACQALAAwADQANAAwADAAMAAwACgALAAsACwAMAAwADAAMAAwADAAMAAwA
CwAMAAwADAAOAA8ADwAPABIAEgASABMAFAARAA8ADgATABMAFAAUABUAFQAWABYAFwAX
ABcAFwAZABoAHAAcABwAHAAcABsAHAAfACEAIgAjACMAIwAjACQAJAAkACQAIgAiACMA
IwAlACcAJQAlACcAJwAkACQAIgAgACAAIAAfAB0AHQAdAB4AHgAcABwAGwAZABgAFgAY
ABcAGAAZABgAFgAVABMAFQAVABUAFAAUABQAFAAUABIAEgARAA8ADwAPAA8ADwARABEA
EAAPAA0ADQANAA0ADwANAAwADAAPABAAEAAPAA8ADwAPABAADwAOAA0ADAAOAA4ADgAO
ABAAEAAQABAAEAARABEAEAAOABAAEQARABEAEQAQABAAEAARABEAEAAOAA8ADwAPABAA
EwATABIAEgARABEAEQAPAA8ADgAOABAAEAAQABAAEQARABEAEAAQABAADwAPAAwADAAN
AA0ADAAMAAwADAAMAAoACgAKAA0ADQAMAAwACgAHAAoACgAKAAkACQAJAAgACAAJAAkA
CAAIAAcABwAGAAYABQAEAAUABQAFAAQABgAGAAcABwAFAAUABQAFAAUABQAEAAQABgAF
AAUABQAFAAYABgAEAAIABAAEAAQABgAGAAUABQAFAAQAAgABAAMAAwACAAIAAgACAAIA
AwADAAMAAwADAAMAAwADAAMAAwADAAMAAwAAAAAAAQABAAMAAwADAAMAAwADAAMAAwAD
AAMAAwADAAEAAQABAAEAAwADAAQABAACAAIABAAEAAQABAAEAAYABgAGAAYABgAGAAYA
BgAEAAQABAAEAAYABgAGAAYABwAHAAcABwAFAAUABQAFAAUABAADAAIAAAAAAAAAAAAC
AAMABAAFAAMAAAD////////+//7//v/+//7//v/+/wAAAQABAAAA/P/8//z//P/8//z/
/P/8//r/+v/6//r/+v/6//r/+v/6//n/+f/5//r/+v/6//r//P/8//3//f/9//z//P/8
//z//P/8//z/+v/2//j//f///wIACQAOABMAGQAiAC0APwBTAGkAgwCdALEAvwC9AJkA
YQAnAO3/uP+Y/4f/gP+E/47/m/+p/7H/uf/D/8//2v/i/+b/6f/v//P/9P/3//r/+f/5
//n/+f/5//r//P/8//z//P/8//3//f/+//7//f/9//v/+//7//v//f/+//7//v/+//7/
/v/9//3//v///////v/+//7//v/+//////////7//v/+//7//v/+//7//v///wAAAAAA
AAAAAQABAAEABAAEAAQABQAFAAMAAgACAAUABQAGAAYACQAJAAoACgALAAsACwALAAkA
CgAMAAwACwAMAA0ADQAOABEAEwAUABUAFQAVABUAFgAWABYAFgAUABQAFQAVABMAFQAT
ABMAEwATABAAEAASABAAEAAQAA0ACwALAAsADAAMAAoACgAIAAcABwAGAAYABQAGAAcA
BgAEAAMAAQABAAEAAQAAAAIAAgACAAIABAAEAAMAAQABAAEAAQABAAEAAQAAAP//////
///////9//v/+v/6//n/+v/6//n/+f/5//n/+v/7//z//f/+//7//v/+//7//v/+//7/
/v/+///////+//z//v///////f/9//z//P/+///////+/wAAAQABAAEAAgAFAAUABAAC
AAEAAQABAAEAAQAAAAAAAAAAAAAAAAD////////+//7//v/9//3//v/+///////8//z/
/P/8//7//P/8//z//f/9//z//P/8//n//P/8//r/+f/5//n/+P/4//n/+f/4//j/9//3
//n/+v/6//r/+f/5//n/+P/2//b/9//3//f/9//3//f/+P/5//n/+v/6//n/+f/5//b/
9v/1//L/9P/2//b/9v/4//j/9//3//j/+P/3//f/9//3//b/9v/2//b/9v/3//f/9//3
//f/9//3//f/9//5//n/+f/5//r/+v/7//v/+//7//v/+//7//v/+//7//v/+//7//v/
+//7//v/+//8//3///8AAP7//P/+////AAABAAIAAAAAAAAAAAACAAIAAQABAP//////
////AQABAAEAAAD///7//v/+//7//v///////////////P/5//n/+v/6//z//v///wAA
/v/+//3//f/8//r/+P/4//j/+P/4//j/+v/6//r/+v/4//j/+P/4//j/+P/4//f/9//3
//j/+P/4//j/+P/4//n/+f/5//j/+P/4//j/+P/4//j/+P/4//r/+f/9/wAAAwAKABEA
FQAaACkAOQBHAFsAdwCTAKkAvQDHALcAhwBLAA0A0P+e/4X/gP98/4D/jf+b/6X/r/+7
/8f/0P/a/+L/5//p/+3/8v/1//T/+f/5//n/+f/5//j/+v/6//r//P/8//3//f/8//z/
+//7//3//f/9//3//f/+//7//v/8//z//P/7//3//v///////v/+//7//v8AAAEAAQAB
AAAAAAAAAAAAAQACAAMABAAHAAgACAAIAAgACQAJAAkACgAKAAoACwANAAsACgAKAA0A
DQAOAA4ADgANAA0ADAAOAA8AEAARABEAEgAUABQAEwAUABUAFQAXABkAGgAaABkAGQAZ
ABkAGgAaABoAGgAcABwAHQAdABsAHQAbABsAGwAbABgAGAAaABgAGAAYABcAFQAVABUA
FAAUABIAEgAQAA8ADwAOAA0ACwALAAsACwAKAAoACQALAAsACwAKAAwADAAMAAwACgAK
AAkABwAHAAcABwAHAAcABwAGAAUABQAFAAUABQAHAAUABAAEAAMABAAEAAMAAQABAAEA
AgAEAAQABAAEAAYABgAGAAYABAAEAAQABAAGAAcABwAGAAYACAAJAAkACQAJAAgACAAI
AAkACQAIAAgACQAJAAkACgANAA0ADAAMAAsACwALAA0ADQAMAAwACgAKAAoACgAJAAkA
CQAIAAoACgAJAAkACAAIAAkACQAKAAoACgAKAAkABgAFAAQABwAHAAYABgAEAAEABAAE
AAYABQAFAAUABgAGAAcABwAGAAYABQAFAAMABAAEAAQABQAFAAUABAACAAIAAwADAAMA
AwADAAMAAwADAAIAAgAEAAMAAwADAAMABAAEAAIAAgAEAAQABAAEAAQAAwADAAIAAgAB
AAEAAwADAAIAAgACAAIAAgADAAMAAwADAAMAAQABAAEAAQADAAMAAwADAAIAAgADAAMA
AwADAAMAAwABAAEAAQABAAMAAwADAAMAAwADAAMAAwABAAEAAgACAAIAAAACAAIAAgAC
AAIAAgACAAIAAgADAAQABQAGAAQABAAEAAQABQAGAAcACAAGAAYABgAGAAYABgAFAAUA
AwADAAMAAwAFAAUABQAEAAMAAgACAAIAAAAAAAEAAQADAAMAAwAAAAEAAQACAAIAAQAC
AAIAAgAAAAAA/////wAA/v/8//z//P/8//z//P/8//z//P/8//r/+v/6//r//P/8//z/
+//7//v//P/8//z//P/8//z//////////v/8//z//P/8//z//P/8//z/AAABAAEABAAL
ABIAGQAdACIALQA/AFEAYwB7AJMAqQC5ALUAjwBbACEA7f/C/6b/lf+Q/5L/nP+p/7X/
v//H/9H/2//i/+b/7P/v//H/8//2//f/+v/7//n/+f/5//n/+P/6//r/+v/8//z//f/9
//7//v/9//3/+//7//v/+//9//7//v/+//z//P/8//v//f/+///////+//7//v/+//7/
/////////v/+//7//v/+//7//v/+////AAAAAAAAAAABAAEAAQAAAAAAAAABAAUAAwAC
AAIAAwADAAQABAAHAAcACAAIAAkACQAJAAkACQAKAAwADAANAA4ADwAPAA4ADwAPAA4A
EQARABEAEQAUABQAFAAUABQAFAAVABUAEwAVABMAEwATABMAEAAQABAADgAOAA4ADwAN
AA0ADQAMAAwACgAKAAoACQAJAAgABwAFAAUABQAHAAYABgAFAAUABQAFAAQAAgACAAIA
AgAEAAQAAwABAAEAAQABAAEA//////7//f/9//3//f/9/////f/8//z/+//8//z/+//9
//3//f/+//7//v/+//7//P/8//z//P/8//z//P/8//r/+//7//r/+//+/wAAAQD/////
/v/+//7///////7//v///////////wEAAAD+/wAA//////////////7//v/+//7//v/+
//////////7//v/+//3//f/8//z//f/9//z//P/8//z//P/6//r/+v/5//n/+P/4//j/
9f/4//j/+f/5//r/+//5//j/+P/3//j/+P/3//f/9f/2//b/9v/3//f/9//2//b/9v/3
//f/9f/1//X/9f/z//P/8v/y//T/8//z//P/9f/2//b/9P/y//T/9P/0//T/9P/z//P/
8v/y//H/8f/z//P/8v/y//L/8v/y//P/8//z//P/8//x//H/8f/x//P/8//z//P/8v/y
//P/8//z//P/8//z//P/8//z//P/8//z//P/8//z//P/8//z//P/8//0//T/9P/0//T/
9v/2//b/9v/4//j/+P/4//j/+P/4//j/+v/6//r/+v/4//j/+P/3//X/9f/1//X/9f/1
//X/9f/2//X/9P/0//b/9v/2//f/9f/1//X/9f/z//P/9P/2//P/8//z//L/8v/y//L/
8f/x//D/7v/s/+3/7v/v//D/7v/u/+7/7v/v//D/8f/y//H/8P/v/+7/7//v/+//8P/u
/+7/7v/u//D/8f/x//H/8P/w//D/8P/w//D/8P/w//D/8v/z//X//P8DAAgACwATABwA
KQA5AEkAXwB7AJUAowCjAIcAVwAlAPP/wf+c/4z/hf+G/5D/nv+r/7X/vf/H/8//2f/e
/97/4v/n/+v/7//w/+//8P/x//P/8//z//P/8v/0//T/9P/y//L/8//z//T/9P/z//P/
8//z//P/8//1//b/9v/2//X/9P/z//H/8//0//X/9f/0//T/9P/0//b/9//3//f/+P/4
//j/+P/2//b/9v/2//n/+v/6//r/+P/5//n/+f/8//z//P/9/////f/8//z//v/9//3/
/P//////AAAAAAEAAQABAAEAAwAEAAYABgAHAAgACQAJAAcACQAKAAoACwALAAsACwAM
AAwADAAMAAwADAANAA0ADQAPAA0ADQANAA0ACgAKAAoACAAIAAgABQADAAMAAwADAAQA
AwAEAAIAAQABAAAA/f/7//v/+//7//r/+v/5//v/+//7//r/+P/4//j/+P/2//b/9f/z
//b/9//4//n/+P/3//X/8//x//H/8f/x//P/8f/w//D/8f/y//L/8f/x//H/8f/y//T/
9P/0//T/8//y//H/8P/w//D/8P/w//L/8//z//L/8P/y//P/8//z//P/8v/y//L/8//z
//L/8v/z//P/8//z//X/9P/y//L/8f/x//H/8//z//L/8v/x//D/7//u//H/8f/x//D/
7v/u/+3/7f/u/+7/7//v/+z/7P/s/+z/7P/q/+r/6v/r/+v/6v/q/+r/5//q/+r/6v/p
/+n/6f/m/+b/5//n/+j/6P/n/+f/5//o/+j/6P/n/+f/5//m/+T/5P/l/+X/5//n/+f/
5//m/+X/4//i/+T/4//j/+P/4//k/+T/4v/g/+L/4v/i/+T/5P/j/+P/5v/m/+X/5f/j
/+P/4v/i/+D/4P/g/+H/4f/h/+H/4f/j/+P/4//j/+P/4//j/+P/4f/g/+D/3//h/+H/
4f/h/+H/4f/h/+H/4f/h/+H/4f/j/+P/4//j/+H/4f/i/+L/4v/m/+T/5v/m/+b/5v/o
/+j/6P/o/+f/5v/l/+T/5v/m/+b/5v/m/+X/5f/l/+b/5//o/+n/5//n/+b/5f/j/+L/
4f/g/+L/4//j/+P/4//j/+D/3//h/+L/4v/j/+b/5v/m/+b/5P/j/+P/4v/e/9z/3P/c
/9z/3P/c/9z/3v/e/97/3v/c/9z/3P/c/97/3v/d/93/3//g/+D/4P/d/9z/2//b/97/
3//f/+D/3v/e/97/3v/e/9z/3v/g/9//4f/m/+3/9P/5//3/BAAPAB8ANQBNAGUAfQCV
AKcApQCDAE8AEQDX/6D/eP9n/2D/YP9q/3n/h/+T/53/p/+x/7r/xP/K/83/0f/V/9j/
1//W/9v/3f/d/93/3f/e/+D/4P/g/+D/4P/h/+H/4v/i/+H/4f/h/+H/4f/h/+H/4v/i
/+L/4P/g/+D/3//d/97/3//f/9//4P/h/+L/4P/h/+H/4f/k/+T/5P/k/+P/4v/h/+D/
4v/k/+X/5v/k/+X/5f/l/+b/5v/m/+f/5//l/+T/5P/n/+f/6P/o/+f/5//o/+j/6//r
/+v/6//t/+7/8P/w/+//8P/x//H/8f/z//T/9P/z//P/8//z//T/9P/0//T/9f/2//j/
+f/5//v/+f/5//f/9f/w/+7/8P/u/+7/7v/u/+3/7v/v/+3/7P/p/+j/6P/n/+f/5v/l
/+P/4//j/+X/5P/k/+P/4f/h/+H/4P/i/+L/4v/i/+D/4P/f/93/3//f/9//3//f/9//
3v/d/9z/2//a/9n/3P/b/9v/3P/c/9z/2//Z/9f/1//X/9j/2v/a/9r/2v/Y/9j/2P/Y
/9r/2v/a/9r/2v/b/9v/2v/a/9z/3f/d/93/3f/c/9z/3f/f/+D/4P/e/9//3//f/9//
4f/g/97/3//f/+D/4f/f/9//3v/e/97/3v/e/97/3//f/9//3v/c/9z/2//b/9z/3P/d
/93/3P/c/9z/3P/a/9j/2P/Y/9v/2//a/9r/2v/X/9r/2v/Y/9f/1//X/9b/1v/X/9f/
1v/W/9X/1f/V/9b/1v/W/9f/1//X/9b/1v/W/9f/1//X/9f/1//X/9f/1//W/9b/1f/T
/9L/0f/S/9T/1f/U/9L/1P/U/9T/1P/U/9P/0//S/9L/0f/R/9L/0//T/9T/0v/S/9L/
0//T/9P/0//T/9H/0f/R/9H/0f/R/9H/0f/S/9L/0//T/9P/0//T/9P/0f/R/9H/0f/R
/9H/0f/R/9H/0f/R/9H/0P/P/8//zv/Q/9D/0P/S/9L/0v/S/9L/0v/S/9L/0P/Q/9D/
0P/Q/w==
         </WaveFormData>
      </LeadData>
      <LeadData>
         <LeadByteCountTotal>10000</LeadByteCountTotal>
         <LeadTimeOffset>0</LeadTimeOffset>
         <LeadSampleCountTotal>5000</LeadSampleCountTotal>
         <LeadAmplitudeUnitsPerBit>4.88</LeadAmplitudeUnitsPerBit>
         <LeadAmplitudeUnits>��V</LeadAmplitudeUnits>
         <LeadHighLimit>2147483647</LeadHighLimit>
         <LeadLowLimit>268435456</LeadLowLimit>
         <LeadID>V6</LeadID>
         <LeadOffsetFirstSample>0</LeadOffsetFirstSample>
         <FirstSampleBaseline>0</FirstSampleBaseline>
         <LeadSampleSize>2</LeadSampleSize>
         <LeadOff>FALSE</LeadOff>
         <BaselineSway>FALSE</BaselineSway>
         <ExcessiveACNoise>FALSE</ExcessiveACNoise>
         <MuscleNoise>FALSE</MuscleNoise>
         <LeadDataCRC32>506551373</LeadDataCRC32>
         <WaveFormData>
HgAeAB4AHgAcABwAHAAcABoAGgAaABoAHAAcABwAHAAbABoAGQAYABoAGgAaABoAGQAY
ABcAFgAZABoAGwAcABoAGgAaABoAGgAaABoAGgAcABwAHAAcAB4AHgAeAB4AHAAcABwA
HAAeAB4AHgAeAB4AHgAeAB4AHgAeAB4AHgAcABwAHAAcABoAGgAaABoAGgAaABoAGgAc
ABwAHAAcABoAGgAaABoAGQAYABcAFgAWABYAFgAWABgAGAAYABgAGAAYABgAGAAXABYA
FQAUABQAFAAUABQAFAAUABQAFAAUABQAFAAUABIAEgASABIAFAAUABQAFAASABIAEgAS
ABIAEgASABIAEgASABIAEgASABIAEgASABIAEgASABIAEAAQABAAEAAQABAAEAAQABAA
EAAQABAAEAAQABAAEAAQABAAEAAQABAAEAAQABAAEAAQABAAEAAOAA4ADgAOAA4ADgAO
AA4ADgAOAA4ADgAOAA4ADgAOABAAEAAQABAADwAOAA0ADAAOAA4ADgAOABAAEAAQABAA
EgASABIAEgAQABAAEAAQABIAEgASABIAEgASABIAEgAQABAADwAPABAAEAAQABAAEAAQ
ABAADgANAA0ADQANAAwADAANAA0ADQANAAsACQALAAwADQANAA0ADQANAA0ACwALAAsA
CQAIAAcABgAGAAcABwAHAAcABwAIAAkACgAJAAgABwAGAAYABQAFAAUACAAIAAgACAAI
AAgACAAIAAkACQAIAAgACAAIAAgACAAGAAgACAAIAAgACwANABIAEQASABMAFQAaACAA
IwAvAEIAUQBeAGAAWABPAEIALQAUAPv/7v/n/+X/6f/v//T/+P/6//v/AgAHAAsACgAK
AAkACAAKAAoACQAJAAsACAAIAAgACAAIAAkACQAJAAkACQAIAAgACAAIAAgACAAIAAgA
CAAIAAgACAAJAAkACAAIAAgACAAKAAsADAAMAAkACQAJAAkACQAJAAkACgAJAAkACAAI
AAsACwALAAsACgALAAsACgAMAA4ADgAOAA0ADQANAA4AEAAPAA8AEAARABIAEgATABMA
EwATABMAEwATABQAFQATABQAFQAVABUAFgAYABgAFwAYABkAGgAeAB8AIAAiACEAIQAh
ACIAIAAgACEAIgAjACMAIwAjACIAIgAiACIAIgAiACIAIgAkACMAIwAjACEAIAAgAB4A
HwAfAB8AHwAcABoAGgAZABgAGAAYABcAFwAXABcAFwAUABQAEwASABEAEQAPAA8ADQAM
AAsACwANAA0ADAALAA0ADQAMAAwADAALAAsACwALAAsACwALAAsACwALAAwADAAMAAwA
DAAMAAwADAAMAAwADAAMAAwADgAOAA4ADgANAA0ADQANAA0ADQANAA0ADQAOAA4ADgAM
AA0ADQAMAAwADQANAA0ADQANAA0ADQAPAA0ADQAPAA0ADQANAA0ADQANAAwACwALAAsA
CwALAAwADAAMAAwACwAKAAgABwAIAAkACgALAAkACAAGAAQABQAGAAcACQAJAAgACAAI
AAcABwAHAAcABQAFAAUABAAEAAQABAAFAAUABQAFAAMABQAFAAUABQADAAMABAAEAAQA
AwADAAMABAAEAAIAAgACAAIAAgABAP//AQABAAAAAAABAAEAAQABAAEAAQAAAAAAAAD/
/////f/+//7//v/+//7//v/+//7//v/+//7//v/+//7//v/8//z//f/9//3//f/9//3/
+//7//v/+//7//v/+//7//v//P/8//z//v/+///////+/////v8AAAAAAAAAAP7//v/+
//7///8AAAEAAgABAAAA///+/wAA/////wAA/v/+//7//v8AAAAA/v/9//v/+//7//z/
/P/9//3//f/7//n/9//3//j/+f/5//n/+f/5//n/+f/5//n/9//2//X/9P/0//X/9f/1
//X/9P/y//L/8v/y//T/9P/0//T/8f/x//H/8v/0//T/9P/0//T/9P/0//X/8//y//L/
8v/0//T/9P/0//j/9v/0//b/9f/3//r///8AAAEAAQACAAgADwAbACgANwBGAE4ATABD
ADYAIwAMAO//3P/T/8//0f/X/9r/2v/c/9//5P/r/+3/8P/y//X/+P/2//b/9//3//f/
9P/0//T/9P/2//f/9//3//X/9f/0//T/9v/2//b/9v/2//b/9v/2//T/9P/1//X/9f/2
//f/+P/3//f/9//2//f/9//3//f/9f/1//X/9v/4//n/+f/6//n/+f/5//n/+f/5//j/
9v/4//r/+v/6//n/+f/5//r/+//7//z//v///wAAAAABAAEAAQABAAEA/////wAAAQAD
AAQABQAFAAcACAAKAAoACQAKAAsADAANAA0ADQAOAA8ADwAPABAAEAAQABEAEgAVABUA
FQAVABQAFAAUABQAFAAUABQAFAAUABMAEwATABEAEAAQAA4ADgAPABAAEQAOAAwADAAL
AAoACgAKAAkACQAJAAkACQAHAAYABAACAAIAAwACAAMAAgAAAP7//f///////v/9//3/
/f/8//z//P/7//v/+//7//v/+//7//n/+f/5//r//P/8//z//P/8//z//P/8//z//P/8
//z//f/+////AAD///////////3//f/9//3///8AAAAAAAAAAAEAAQAAAAIAAwADAAMA
AQABAAEAAQD///3//f//////////////AQABAAAA//////////////z//P/8//z//P/8
//v/+//7//v/+//7//7//v/9//z//P/8//z//f/7//r/+v/6//n/+f/5//n/+f/5//n/
+P/4//j/+P/5//n/+f/5//f/9//3//f/9//5//n/+v/6//r/+f/5//n/+v/6//j/+P/4
//j/+P/3//b/9//2//T/9f/3//j/+f/7//v/+//6//j/+P/3//f/+f/6//r/+v/4//j/
+P/4//r/+v/6//r/+P/4//j/+P/0//T/9f/1//f/9//3//f/9//3//f/9//4//n/+v/7
//r/+v/5//j/+f/6//z//f/+//3//P/8//z//P/8//7//v/+//7//P/8//z/+//9//7/
/v/+//z//P/8//z/+//7//z//f/7//z//P/9//3//f/9//v/9//3//j/+f/7//v/+//7
//v/+//7//v/9//2//X/9P/y//P/8//z//X/9P/0//T/9v/2//b/9v/0//T/8//z//P/
9P/0//T/9P/0//T/9P/0//X/9f/0//T/9P/0//T/8v/y//L/8v/0//T/8//z//j/+//8
/wEAAwAEAAYACwARABoAKwA+AEwAWABbAE4APwAsABEA7v/Z/8//x//J/9D/1P/U/9n/
2v/b/+P/6v/q/+v/7v/w//T/9f/1//P/8v/y//L/8v/y//P/8//z//P/8//y//L/8v/y
//L/8v/y//L/8v/y//L/8v/z//P/9P/0//T/9P/y//P/9P/0//P/8//z//P/8//z//P/
9P/1//X/9P/0//P/8//z//P/9P/1//X/9P/z//T/8//y//T/9f/2//j/+v/5//n/+v/6
//r/+f/5//n/+f/5//n/+f/5//r/+//9//7///////3//v8AAAAAAQACAAMABAADAAMA
AwAEAAcABwAHAAgACAAIAAkACgALAAsACwALAAoACgAKAAoACgAKAAoACgAKAAkACQAJ
AAcABgAGAAQABQAFAAUABQAGAAQABAADAAAAAAAAAP///f/9//3//f/6//r/+f/4//f/
9//1//X/9f/0//P/8//z//P/8v/x//P/8//y//L/8P/v/+//7//v/+//7//v//D/8f/y
//T/8v/y//L/8v/w//D/8P/w//D/8P/w//D/8v/y//L/8v/z//P/8//z//P/8//z//P/
8//0//T/9P/y//P/8//y//T/9f/1//X/9f/1//X/9f/3//X/9f/3//X/9f/1//X/8//z
//L/8f/z//P/8//z//L/8v/y//L/8v/y//H/8f/x//H/8f/x//L/8v/x//D/8P/w//D/
8f/x//D/8P/w/+//7//v/+//7f/t/+3/7P/t/+7/7//x/+//7//v/+3/7//v/+//7//u
/+3/7f/s/+3/7f/u/+//8P/w/+7/7v/w//D/8P/v/+//8f/x//D/7v/v/+//7//x//H/
8f/w/+7/7v/t/+3/7//w//D/8P/w//D/8P/w/+7/7v/u/+7/7v/u/+7/7v/t/+7/8P/x
/+//7//v/+//7//v/+//7//v/+//7//v//D/8v/z//T/9P/0//X/9f/2//f/9v/4//j/
+P/4//f/9v/1//T/9f/2//f/+P/4//f/9//4//j/+P/4//j/+P/4//b/9f/1//X/9f/2
//b/9//3//f/9//1//P/8//0//X/9f/1//f/9//3//f/9//3//X/9P/z//L/8v/z//P/
8//z//L/9P/0//T/9P/0//T/9P/0//P/8//z//T/9P/0//T/9P/2//b/9v/3//b/9P/z
//L/9P/0//T/9P/0//T/+P/6//n/+//+////BAAHAAUABAAMABEAFwAiADUARABSAFgA
TwBCADUAHgD//+T/2f/X/9X/2f/e/+D/5P/n/+j/7f/x//L/9v/7//r/+v/8//3//f/7
//r/+v/6//r//P/9//3//f/9//3//P/8//z//P/8//z//P/8//z//P/+//7///////7/
/v/+//7//P/9//7//v/9//3//f/9//3//f/9//7///////7//v8BAAEAAQABAAQABQAF
AAQAAgAEAAQABAAFAAUABQAGAAYABQAFAAYABwAIAAgACQAJAAkACQAJAAkACQAKAAsA
DQAOAA8ADwANAA4AEAAQABEAEgATABQAFQAVABUAFgAXABcAFwAYABgAGAAZABoAGwAb
ABsAGwAaABoAGgAaABoAGgAaABoAHAAbABsAGwAbABoAGgAYABcAFwAXABcAGAAWABYA
FQATABIAEQAPAA8ADwAPAA8AEAAQAA8ADgANAA0ACwALAAsACgAJAAkACwALAAoACQAH
AAcABgAGAAYABQAFAAUABwAHAAcABwAFAAUABQAGAAYABgAGAAYACAAIAAgACAAGAAYA
BgAGAAcACAAJAAoACQAJAAkACQALAAsACwALAAkACgAKAAoACgALAAsACgAMAA0ADQAN
AA0ADQANAA0ADQALAAsADQALAAsACwALAA0ADQAMAAsACwALAAsACwAKAAoACgAKAAoA
CgAJAAkACwALAAsACwAKAAoACQAIAAgACAAIAAkACQAIAAgACAAHAAcABwAHAAcABwAH
AAYACAAIAAgACQALAAsACwAJAAcABwAHAAcABwAHAAgACAAIAAcABwAHAAgACAAGAAYA
CAAIAAgABwAHAAkACQAIAAYABwAHAAcACQAJAAkACAAIAAgABwAHAAcACAAIAAgACAAI
AAgACAAIAAgACAAIAAgACAAIAAgACAAIAAkACQAJAAkACQAJAAkACQAJAAkACQAJAAkA
CQAHAAgACAAIAAYABgAHAAcACAAHAAgACAAIAAgACAAJAAoACwAMAAwADAAMAAwADgAO
AA4ADgAOAA4ADgAOAA4ADgAOAA4ADgAOAA4ADQANAA4ADgAOAAwADAAMAAwADAALAAsA
CwALAAwADAANAA0ADQANAAsACQAJAAoACwANAA0ADQANAAsACwALAAsACQAIAAcABgAG
AAcABwAHAAUABAAEAAQABgAGAAYABgAGAAYABQAFAAUABgAGAAYABgAGAAYABgAGAAcA
BwAGAAYABgAGAAYACAAIAAgACAAKAAoACQALAA4AEwAWABMAFQAYABwAIQArADgASQBa
AGQAYABTAEYANQAcAAMA8v/p/+f/6f/v//T/+P/6//v/AAAHAAkACAAIAAkACAAIAAoA
CQAJAAsACAAIAAgACAAKAAsACwALAAsACwAKAAoACgAKAAoACgAKAAoACgAKAAoACgAL
AAsACAAIAAgACAAKAAsADAAMAAsACwALAAsACwALAAsADAALAAsACgAKAAsACwALAAsA
CgALAAsACgAMAA4ADgAOAA8ADwAPABAADgANAA0ADgARABIAEgATABMAEwATABMAEwAT
ABQAFQAVABYAFwAXABcAGAAaABoAGwAcAB0AHgAfAB8AHwAgACEAIQAhACIAIAAgACEA
IgAlACUAJQAlACYAJgAmACYAJQAkACMAIgAkACMAIwAjACUAJAAkACIAIAAfAB4AHQAd
ABwAHQAdABoAGgAaABkAFwAXABcAFwAWABYAFQAUABEAEQAPAA8AEQAQAA8ADwAPAA8A
DgANAAsACwAKAAoACgAJAAkACQALAAsACwALAAsACwALAAwACwAKAAkACAAIAAgACAAI
AAoACgAKAAoACgAKAAoACgALAAsACwALAAsACwALAAsACQAKAAoACgAIAAkACQAIAAoA
CwALAAsACwALAAsACwAJAAcABwAJAAkACQAJAAkACQAJAAgABwAJAAkACQAJAAYABgAG
AAYABgAGAAUABQAFAAUABQAFAAYABgAFAAQAAgACAAIAAwAFAAQABAAEAAEAAQABAAEA
AQABAAEAAAD+//7//v////////////3//v///wAAAQD/////AAAAAAAA////////AAAA
AP7//v8AAAAAAAD///3///////7//v/////////+//3//P/6//z//P/7//v//f/+//7/
/v/+//7//v/+//7//v/+//7//P/8//z//P/6//r/+//7//v/+//7//v//f/9//3//f/9
//3//f/9//v//P/8//z//P/8//3//f/8//v//P/+//7//v/+/wAAAAAAAAAA/v/+//7/
/v/+//7//v/+/wAAAAAAAAAAAgABAAEAAgABAAAA///+//7//v/8//v/+//7//v//P/9
////AAABAAAA/f/6//n/+P/5//n/+f/5//n/+f/5//r/+//6//r/+P/2//X/9f/2//f/
+P/4//b/9v/2//b/9v/2//b/9v/1//X/9f/2//b/9v/2//b/+P/4//j/+f/5//j/+P/4
//j/+P/4//j/+P/0//b/+P/5//n//P///wIABQAFAAYACgATABsAKgA5AEgAVABaAFMA
RgAzABwA///o/9n/0//T/9X/3P/g/+D/4//m/+n/7//0//b/9//6//z/+v/7//3//f/8
//z//P/8//z//f/9//3//f/9//z//P/8//z//P/8//r/+v/6//r//P/8//3//f/+//7/
/v/+//7///8AAAAA/f/9//3//f////////8AAP/////+//7///////////8AAAEAAQAA
AAAAAgACAAIAAwADAAMABAACAAEAAQACAAUABgAGAAcACQAJAAkACQALAAsADAANAAwA
DAAMAAsACQAKAAwADAAOABAAEgAUABcAFwAXABgAFwAXABcAGAAWABYAFwAYABkAGQAZ
ABkAFgAWABYAFgAYABgAGAAYABYAFQAVABUAFwAWABYAFAAVABUAFQAVABYAFAAUABMA
EQAQAA8ADQAJAAkACQAJAAoACgAJAAgACQAJAAcABwAHAAYABQAFAAUABQAEAAMABQAF
AAQABAABAP///v/9//3//f/9//3/////////AAACAAIAAgACAAIAAgACAAIAAgACAAIA
AgACAAIAAgACAAMAAwADAAMAAgABAAAA//8BAAIAAgACAAIAAwADAAIABAAFAAUABQAD
AAMAAwADAAMAAQABAAMABAAFAAYABwAFAAUABAADAAMAAwADAAMABAAEAAQABAACAAIA
AQABAAEAAQABAAEABAAEAAMAAgAAAAAAAAABAAEAAAAAAAAA//////////8BAAEAAQAA
AP7//v/+/////////////f////////////////8AAAAAAgABAAEAAQAAAAAA/v/+//3/
/P/7//n/+v/9//7//v/+//////////////////7//v/+//3//f/7//z//P/8//7//v/+
//7//v/+//7//v/8//z//P/8//z//P/9//3//f/9//3//f/9//3//f/9//3//f/9//3/
/f/+//7//v8AAAAAAQABAP7//f/8////AAABAAIAAAAAAAAAAAAAAAAAAAD/////AAAA
AAAA/v/+//7//v/+//3//f/9//v//P/8//3//f/9//3/+//3//f/+P/5//v/+//7//v/
+//7//v/+//3//b/9f/0//T/9f/1//X/9//2//b/9v/2//b/9v/2//T/9P/z//P/8//0
//T/9P/2//b/9v/2//T/9f/1//T/9P/0//T/9P/0//T/9P/0//b/9v/3//f/+P/7//7/
AQADAAYACgANABUAJAAxAD4ATgBaAFcATAA9ACgACwDu/9v/1f/P/8v/0v/Y/9b/2f/c
/9//4//q/+7/8f/y//T/9v/1//P/9f/0//T/9P/0//L/8//z//P/9P/1//X/9v/0//T/
9P/0//b/9v/2//b/9P/0//X/9f/2//b/9v/2//b/9//4//j/9//3//f/9//3//f/9//4
//n/+f/4//j/+v/7//z//f/+///////+//z//v/+//7/////////AAAAAP////8AAAEA
AgACAAMAAQABAAEAAQACAAMABQAHAAUABgAHAAcABwAIAAoACgALAAwADQAOAA8ADwAP
ABAAEQARABEAEgAQABAAEQASABUAFQAVABUAEgASABIAEgASABIAEgASABQAEwATABMA
EwASABIAEAARABEAEQARAA8ADAALAAkACgAKAAoACQAJAAkACQAJAAgACAAHAAYAAwAD
AAEAAQABAAAA///////////+//3//f/9//z//P/+//3//f/9//v/+//7//v/+f/5//n/
+v/7//z//f/+/wAAAAAAAAAA///+//3//P/+//7//v/+/wEAAQABAAEAAQABAAEAAQD/
/wAAAAAAAAAAAQABAAAAAgADAAMAAwADAAMAAwADAAMAAQABAAMAAgABAAAA////////
/v/9/////////////v/+//7//v8AAAAA//////3//f/9//3//v/+//3//P/+//7//v//
//7//P/7//r/+v/7//z//f/9//3//f/8//r/+v/6//v//f/9//3/+//5//n/+f/5//n/
+f/6//r/+v/5//n/+f/6//r/+P/4//j/+P/4//f/9//5//n/+P/6//v/+//7//r/+f/4
//b/+P/4//f/9//5//r/+v/6//r/+v/6//r/+P/4//j/+P/6//r/+v/6//j/+P/5//n/
+f/5//n/+f/3//f/9//3//n/+f/5//n/+f/6//r/+v/5//j/+P/3//j/9//4//r/+v/6
//r/+v/6//r/+v/8//z//P/8//z//P/8//z//v/+//7//v/8//z//P/8//z//P/8//v/
+//8//z//P/8//z//P/8//z/+//7//v/+f/6//r/+//7//v/+//5//n/+f/6//v/+//7
//v/+//6//n/+P/3//b/9v/2//b/9P/1//X/9f/1//T/9P/0//T/9P/0//T/9v/2//X/
9f/1//b/9v/2//b/9v/2//b/+P/5//n/+P/3//b/9f/0//T/9P/0//T/+P/2//f/+f/8
////AgADAP//AgAKAA8AFQAiADEAQABQAFQATQBAAC0AFgD//+z/3f/Z/9f/2//e/+L/
5v/n/+r/7//z//b/+P/5//j/+P/6//n/+f/5//r/+v/6//r/+P/5//n/+f/5//n/+P/4
//r/+v/6//r/+P/4//j/+P/6//r/+//7//j/+P/4//j/+v/7//z//P/7//v/+//7//v/
+//7//z//f/9//z//P/9//3//f/9//7///////7//v8AAAAAAAD///////8AAAAA////
/wAAAQACAAIAAwAFAAUABQAFAAUABQAGAAcABwAIAAkACQALAAwADgAOAA4ADgAOAA4A
DwAPAA8AEAATABMAEwAUABQAFAAVABYAFwAXABcAFwAWABYAFgAWABQAFAAUABQAFgAV
ABUAFQAVABQAFAASABIAEwAUABUAEwAQAA8ADQANAA4ADwAPAAsACwALAAsACQAIAAYA
BAAGAAcABgAHAAcABgAFAAUABQAFAAQAAwADAAMAAgACAAIAAQABAAEAAQABAAEAAQAB
AAEAAQACAAIAAgACAAIABAAEAAQABAAEAAQABAAEAAIAAgACAAIABQAFAAUABQAFAAUA
BQAFAAUABgAGAAYABgAHAAcABgAEAAUABQAFAAUABQAFAAUABQADAAMABQAFAAUABQAF
AAUABQAEAAMABQAFAAUABQAEAAQABAAEAAQABAADAAMAAQABAAEAAQACAAIAAQAAAAAA
AAAAAAEAAwACAAIAAgABAAEAAQABAAEAAQABAAAAAAAAAAAAAQABAAEAAQD/////////
/////////wAAAAD+//3//f/9//7//v/8//z//f/+///////9///////+//7/////////
/////////v/+//7//f/9////AAAAAAAA/v/+//7//v/+//7//v/+/wAAAAAAAAAA/v/+
/////////////////////////////////////////wAAAAAAAP7//v//////AAD//wAA
AgACAAIAAgAEAAQABAAEAAQABAAEAAQABAAEAAQABAAEAAQABAAEAAEAAQACAAIAAgAC
AAIAAgAEAAIAAQABAAEAAQACAAIAAgABAAAA///+//3//v8AAP//////////////////
//////3//P/7//z//P/9//3/+//7//r/+v/8//z//P/8//z//P/8//v/+//7//z//P/8
//z//P/8//z//P/9//3/+v/6//r/+v/6//r/+v/6//r//P/+//3///8EAAcABgAHAAcA
CgAQABUAHwAwAEEATgBSAEwAQQA2ACMACADx/+T/3f/b/93/4//o/+r/7P/v//L/9//5
//j/+P/7//7/AAAAAP///f///wAAAAAAAAAA/v///////////////v/+//z//P/8//z/
/P/8//z//P/+//7///////z//P/8//z//P/9//7//v/7//v/+//7//z//f/+/wAA////
//7//v/+//3//P/7//7///////7//v8AAAAAAAABAAEAAQACAAQAAwADAAQAAgACAAEA
AQACAAMABAAFAAMAAwAEAAUABwAIAAkACQAJAAoADAAMAAsADAANAA4ADQANAA0ADgAP
AA8ADwAQABIAEgATABQAFQAVABUAFQAUABQAFAAUABIAEgASABIAEAAPAA8ADwAQABAA
EQAQAA8ADwAPAA8ADAAKAAoACQAIAAgACAAHAAUABQAFAAUABAAEAAMAAgD//////f/9
//7//v/+/////f/9//z/+//7//v/+v/6//r/+f/5//n/+//7//v/+//5//n/+f/6//z/
/P/8//z/+v/6//r/+v/6//r/+v/6//r/+v/6//r/+//7//v/+//7//v/+//7//v//P/8
//z//P/9//3//P/6//v/+//7//n/+f/5//n/+v/5//r//f/7//v/+//7//3//f/8//v/
+v/5//j/9//3//j/+f/6//r/+v/5//n/9//3//f/9//4//j/9//2//T/9P/0//X/9//2
//b/9v/1//X/9f/1//X/9f/1//T/9v/2//b/9//3//f/9//1//P/8//z//P/8//z//T/
9P/y//H/8f/x//T/9P/y//L/9P/0//T/8//x//P/8//y//L/8//z//P/9f/1//X/9P/0
//T/8//z//H/8v/y//L/8v/y//L/8v/y//L/8v/y//L/8v/y//L/8P/w//H/8f/z//P/
8//z//H/8f/x//H/8f/x//H/8f/z//T/9P/0//L/8v/z//P/8v/1//T/9P/0//T/9P/2
//b/9v/2//T/9P/0//T/9v/2//b/9v/0//T/8//z//b/9v/2//b/9v/2//b/9P/x//H/
8f/x//T/9P/1//X/9P/z//D/7f/v//D/8f/x//P/8//z//P/8//z//P/8f/u/+3/7P/s
/+v/6//r/+v/7P/s/+z/7P/s/+z/7P/s/+z/6//r/+v/7v/u/+7/7v/r/+r/6f/o/+z/
7f/t/+7/7P/s/+z/7P/q/+j/7P/u/+z/7f/x//T/+f/8//v/+//6//7/BQARABwAKQA8
AEwAUABHADoAKwASAPf/3P/N/8f/wf/D/8r/0P/S/9X/1v/b/+H/5v/o/+n/6v/s/+z/
6//p/+3/7P/s/+z/7P/u/+//7//v/+//7//u/+7/7v/u/+7/7v/u/+7/7v/u//D/8P/x
//H/7v/u/+7/7v/u/+//8P/w//D/8f/y//P/8//z//P/9P/1//X/9P/0//T/8//y//H/
8//1//b/9v/2//j/+P/4//j/9//2//b/9v/1//X/9v/3//j/+P/5//f/9//3//f/9//3
//j/+f/7//z//f/9//3//v8AAAAAAQACAAMABAACAAEAAAAAAAMAAwADAAQABgAGAAcA
CAAJAAkACQAJAAcABgAFAAQABAAEAAQABAAFAAUABgAHAAUABAAEAAIAAQABAAEAAQAA
AP7//v/9//z//P/8//v/+f/5//n/+f/4//j/9//2//X/9f/z//P/8//y//H/8f/x//H/
8P/v/+3/7f/s/+z/7f/t/+7/7//u/+3/7P/r/+v/6//r/+z/7v/u/+7/7v/s/+z/7P/s
/+z/7P/s/+z/7P/s/+z/7P/u/+//8P/x/+//7//v/+//8f/y//L/8v/x//H/8P/u/+7/
7//v/+//8f/x//H/8f/v/+3/7f/v/+3/7f/t/+3/7//v/+7/7f/r/+v/6//r/+z/7P/s
/+z/7v/u/+3/7f/s/+v/6v/p/+r/6v/p/+j/6P/o/+j/6f/p/+j/6P/o/+X/5f/l/+X/
5f/l/+X/5P/m/+b/5v/n/+X/5f/l/+P/5f/l/+X/5f/l/+X/5v/m/+T/4//j/+P/4v/i
/+D/4P/h/+L/4//j/+H/4//j/+L/4v/j/+P/4//h/+H/4f/g/+L/4v/h/+H/4f/i/+L/
4v/g/+D/4P/g/+D/4P/g/+D/3v/e/97/3v/e/97/3//f/+H/4f/h/+H/3//f/9//3//f
/9//3//f/9//4P/g/+D/3v/e/9//3//g/+H/4P/g/+D/4P/g/+D/4P/g/+D/4P/g/+D/
4P/g/w==
         </WaveFormData>
      </LeadData>
   </Waveform>
</RestingECG>
