# Supplementary material for: Detection of Left Atrial Enlargement Using a Convolutional Neural Network-Enabled Electrocardiogram
Source: Front Cardiovasc Med. 2020 Dec 17;7:609976. doi: 10.3389/fcvm.2020.609976 (PMC7773668; doi:10.3389/fcvm.2020.609976)
Supplement: Supplementary file 2 [file Data_Sheet_2.ZIP › normal1/1802010437_9130_0000000B.XML]

<?xml version="1.0" encoding="Windows-1252"?>
<!DOCTYPE RestingECG SYSTEM "restecg.dtd">
<RestingECG>
   <PatientDemographics>
      <PatientID>1802010437</PatientID>
      <PatientAge>82</PatientAge>
      <AgeUnits>Years</AgeUnits>
      <Gender>Female</Gender>
      <PatientLastName>zhouxingyan</PatientLastName>
   </PatientDemographics>
   <TestDemographics>
      <DataType>Resting</DataType>
      <Site>1</Site>
      <AcquisitionDevice>MAC55</AcquisitionDevice>
      <Status>Unconfirmed</Status>
      <Priority>Normal</Priority>
      <Location>2</Location>
      <AcquisitionTime>21:56:21</AcquisitionTime>
      <AcquisitionDate>08-07-2015</AcquisitionDate>
      <CartNumber>1</CartNumber>
      <AcquisitionSoftwareVersion>010B</AcquisitionSoftwareVersion>
      <XMLSourceVersion>MAC5000 v1.0</XMLSourceVersion>
   </TestDemographics>
   <RestingECGMeasurements>
      <VentricularRate>78</VentricularRate>
      <AtrialRate>78</AtrialRate>
      <PRInterval>144</PRInterval>
      <QRSDuration>94</QRSDuration>
      <QTInterval>394</QTInterval>
      <QTCorrected>449</QTCorrected>
      <PAxis>-11</PAxis>
      <RAxis>74</RAxis>
      <TAxis>-22</TAxis>
      <QRSCount>13</QRSCount>
      <QOnset>213</QOnset>
      <QOffset>260</QOffset>
      <POnset>141</POnset>
      <POffset>192</POffset>
      <TOffset>410</TOffset>
      <ECGSampleBase>500</ECGSampleBase>
      <ECGSampleExponent>0</ECGSampleExponent>
   </RestingECGMeasurements>
   <Diagnosis>
      <Modality>Resting</Modality>
         <StatementCount>3</StatementCount>
         <LabelText>12SL ��ϳ���</LabelText>
      <DiagnosisStatement>
         <StmtFlag>ENDSLINE</StmtFlag>
         <StmtText>�������</StmtText>
      </DiagnosisStatement>
      <DiagnosisStatement>
         <StmtFlag>ENDSLINE</StmtFlag>
         <StmtText>QRS-T �Ƕ��쳣���ɿ���Ϊԭ����T���ı�</StmtText>
      </DiagnosisStatement>
      <DiagnosisStatement>
         <StmtFlag>ENDSLINE</StmtFlag>
         <StmtText>�쳣 ECG</StmtText>
      </DiagnosisStatement>
   </Diagnosis>
   <Waveform>
      <WaveformType>Rhythm</WaveformType>
      <WaveformStartTime>0</WaveformStartTime>
      <NumberofLeads>8</NumberofLeads>
      <SampleType>CONTINUOUS_SAMPLES</SampleType>
      <SampleBase>500</SampleBase>
      <SampleExponent>0</SampleExponent>
      <HighPassFilter>16</HighPassFilter>
      <LowPassFilter>150</LowPassFilter>
      <ACFilter>NONE</ACFilter>
      <LeadData>
         <LeadByteCountTotal>10000</LeadByteCountTotal>
         <LeadTimeOffset>0</LeadTimeOffset>
         <LeadSampleCountTotal>5000</LeadSampleCountTotal>
         <LeadAmplitudeUnitsPerBit>4.88</LeadAmplitudeUnitsPerBit>
         <LeadAmplitudeUnits>��V</LeadAmplitudeUnits>
         <LeadHighLimit>2147483647</LeadHighLimit>
         <LeadLowLimit>268435456</LeadLowLimit>
         <LeadID>I</LeadID>
         <LeadOffsetFirstSample>0</LeadOffsetFirstSample>
         <FirstSampleBaseline>0</FirstSampleBaseline>
         <LeadSampleSize>2</LeadSampleSize>
         <LeadOff>FALSE</LeadOff>
         <BaselineSway>FALSE</BaselineSway>
         <ExcessiveACNoise>FALSE</ExcessiveACNoise>
         <MuscleNoise>FALSE</MuscleNoise>
         <LeadDataCRC32>1802432226</LeadDataCRC32>
         <WaveFormData>
BgAGAAYABwAIAAoACgAKAA0ADQANAA0ADQANABEAEQATABQAFQAVABEAEQARABEAFQAV
ABMADwAMAAwACgAJAAkACQAIAAgAAgD///v/9//4//j/+f/5//j/9//3//f/+f/3//n/
+f/3//b/9v/2//T/9P/z//P/9P/2//f/+P/2//f/9f/x//H/8//w/+//8v/x/+//6//r
/+7/8//6/w0AKwBGAFEAWQBUADYAEwD//+//1//B/7f/tv++/8T/zP/U/9f/1f/V/9T/
1P/Z/+D/4//p/+v/7P/u/+7/8v/3//P/7P/u/+//8P/w//D/8f/0//X/8//z//P/9P/0
//T/9P/0//T/9P/z//H/8//z//P/8//y//H/8P/v//D/8f/y//P/8v/x//D/7//w//H/
8f/x//H/8v/y//L/8//z//P/9f/1//X/9f/1//X/9f/2//b/9v/2//f/+P/6//r/+//7
//j/+P/5//j/+P/5//r//f/8//7//v/+////AQACAAQABwAHAAgACQAKAAsADAAMAA4A
DwAQABEAEQASABMAFQAVABUAFQAXABkAGAAYABgAFgAWABgAGAAYABgAGQAZABcAFQAU
ABQAEgAPAA4ACwAIAAgACAAHAAYABQAFAAMAAQAAAP7//P/4//j/9v/2//f/9v/z//X/
9P/z//L/8f/w//D/7//v//H/8f/w//D/7v/u/+3/7P/s/+3/7v/u//D/8P/w/+//7v/u
/+7/7f/v/+//7//v//H/8f/x//L/8f/x//D/8P/v//D/8P/w//H/8f/y//P/8v/y//L/
8v/y//P/8//z//b/9v/1//X/9f/1//X/9f/1//T/9P/1//X/9f/1//X/8//z//L/8v/y
//L/8v/y//H/8f/x//H/8v/y//L/8v/0//P/8//z//H/8f/x//L/9P/z//P/8v/w//D/
8f/y//P/8//z//P/8//y//H/8P/u/+7/7//x//P/8v/0//b/9f/0//P/8v/0//T/9P/4
//r//P/9//7//P/8//3//v8CAAIAAgADAAIAAQAAAAEAAgAHAAgACQAIAAkACQAHAAkA
CQAJAAsACgAHAAIAAAABAAAAAAAAAP7/+//5//X/8//w/+3/7P/u/+//7//u/+v/6//r
/+v/6//t/+3/7f/s/+z/7P/s/+r/6f/p/+n/6//s/+3/7v/r/+n/5//p/+n/6P/p/+j/
4//h/+X/5f/k/+n/+P8TADUAUgBjAGMATgAmAP//5f/R/8n/x//B/7z/wv/I/8r/zP/N
/8v/y//M/8z/yf/K/9X/3//j/+L/4v/k/+b/6f/n/+r/6v/r/+z/7P/q/+n/6v/p/+f/
5//n/+j/6P/o/+j/6P/n/+j/6P/n/+n/6f/p/+n/6//r/+v/6//r/+v/6//r/+n/6f/p
/+n/7P/t/+3/7f/t/+7/7v/u/+z/6//q/+v/7f/t/+3/7f/t/+3/7v/u/+7/7v/v//D/
8P/w//H/8f/v//D/8v/y//L/8//0//f/9f/2//X/9P/2//n/+//+/wEAAQACAAMAAgAD
AAQABAAFAAcACQALAAkACgALAA0ADgAPABAAEwARABAAEAAQABAAEAASABIADwAOAA4A
DQANAAsACgAKAAkABwAHAAUAAgACAAIAAQD8//v/+//5//r/+v/5//j/9P/0//L/8v/x
//D/7f/v/+7/7f/s/+v/7P/s/+v/6//t/+3/7P/s/+z/7P/r/+r/6v/r/+z/7P/q/+r/
6v/p/+n/6v/r/+v/6//r/+v/6//p/+n/6f/q/+v/6//q/+r/6//s/+z/7P/s/+v/6//r
/+z/7P/s/+z/7f/v//D/8f/w//D/7//v/+7/7f/s/+v/7f/s/+z/7f/t/+3/7f/t/+3/
7f/s/+z/7v/u/+7/7v/s/+v/6v/p/+z/7P/s/+z/7P/r/+v/6//p/+n/6f/q/+z/6//r
/+r/7P/s/+3/7v/s/+v/6v/p/+n/6P/n/+b/6P/o/+n/6//r/+r/6v/r/+r/6//q/+f/
5f/l/+n/6f/n/+v/7//r/+b/5v/m/+b/5v/o/+j/6P/s//D/8v/z//T/8//y//L/8v/1
//b/9//5//f/9//3//n/+//////////+///////9//v/+//7//3//f/7//f/9v/2//T/
8//y//H/7//u/+v/6v/o/+b/5v/j/+P/4v/g/9//3//f/9//3//h/+H/4f/i/+L/4v/i
/+D/3//f/9//3v/e/97/3v/f/9//3f/f/+H/4P/f/9z/1//V/9f/1//W/9//8P8HACUA
QgBTAE8ANAAKAOn/zf+7/7f/s/+x/7D/tP+6/77/wP+//7v/t/++/8b/yf/G/8n/z//T
/9b/2v/a/9j/2//b/9z/3P/d/97/3v/d/93/3//f/9v/2//b/9z/3P/c/9z/3P/e/+D/
4f/h/97/3f/c/9v/3f/d/93/3f/f/9//3//f/93/3f/d/93/3P/d/93/3f/e/+D/4f/i
/+D/3//e/9//4P/h/+L/4//i/+H/4f/g/+D/4P/h/+L/5P/k/+X/5f/n/+j/6v/q/+f/
5//n/+n/7P/u/+7/7v/u/+//7//w//H/8f/y//P/9v/3//j/+P/6//v//P/9//3//v//
/wEA////////AQD///7//v/+//7//v8AAAAAAQAAAAAA///9//v/+v/6//n/9//3//X/
9P/0//T/8//v/+3/7P/p/+r/6v/p/+j/6P/o/+b/5v/n/+b/4//l/+X/5f/l/+X/4v/i
/+H/4f/h/+H/4P/g/+L/4v/h/+D/4P/h/+L/4v/g/+D/4P/f/+H/4v/j/+P/5f/l/+X/
5f/k/+P/4v/i/+P/4//i/+L/5f/m/+b/5v/m/+X/5f/l/+j/6P/o/+j/6P/p/+n/6f/n
/+b/5P/j/+T/5f/m/+f/5//m/+b/5//l/+X/5f/l/+f/5//m/+b/5v/m/+b/5v/n/+f/
5//n/+j/6P/o/+j/6v/p/+n/6f/o/+f/5v/m/+b/5f/l/+T/5P/k/+X/5v/p/+n/6f/p
/+n/6P/n/+b/6P/o/+n/6//q/+j/5//n/+f/6f/p/+f/5f/l/+n/6f/p/+v/7f/t/+f/
5f/p/+n/6P/o/+j/6P/o/+j/6P/o/+z/7v/w//H/8v/z//T/9v/4//r/+v/6//v/+f/5
//n/+//9/wEAAQABAAIAAwADAAEAAgADAAQABwAGAAMA/v/8//z/+v/5//j/+P/3//f/
9f/z//D/7f/s/+z/7f/t/+z/6f/p/+n/6f/p/+v/6//r/+z/7P/s/+z/6v/p/+n/6f/q
/+r/6v/q/+v/6f/r/+v/7f/u/+3/6v/n/+X/4//j/+T/6//y//v/CwAiADUARQBKADIA
EQABAO//1//D/63/pP+s/7T/sP+0/8f/y//F/8b/0v/X/9T/1//j/+f/5v/o/+z/8P/x
/+//8P/v/+//7//u/+7/7//y//P/8f/x//H/8v/0//T/9P/0//X/9v/2//X/8//z//P/
8//x//H/8f/x//T/9f/2//f/9//3//f/9//6//v/+//7//r/+v/5//j/9//3//f/+f/3
//f/9//3//j/+f/7//z//v/+////AAAAAAAAAQABAP//AAACAAIAAgADAAQABwAHAAgA
BwAGAAgACwANABAAEQARABIAEwAWABcAGAAYABYAFwAYABkAGQAaABsAHQAfAB8AHwAh
ACEAIAAgACAAHgAeACAAIAAgACAAIQAhAB8AHQAcABwAHQAbABsAGQATABIAEQAPAA0A
DQAOAA0ADgAOAA0ADAAJAAgABQAEAAEAAAD9////AAABAAIAAwAEAAQAAwADAAMAAwAC
AAIAAgACAAEAAAD+////AAAAAAMABAAFAAUABAAEAAQAAwABAAEAAQABAAEAAQABAAIA
BQAFAAQABAAIAAoACwAMAAwACwALAAsACwAKAAkACAAJAAsADAANAA4ADgANAA0ACwAL
AAsACwANAAwADAANAA0ADQANAA0ACwALAAoACgALAAwADQAOAA8ADwAPAA8ADQAMAAsA
CgAIAAcABwAHAAgACQAKAAwADgANAA0ADAALAAoACgAKAA0ADQANAA0ADwAOAA0ADAAK
AAoACwANAAoACAAHAAcACAALAAwACwAFAAYACAAIAAgACAAJAAoACwAQABAAEgATABQA
FAAUABUAFgAYABgAGAAZABkAGQAZABsAHQAhACEAIQAiACMAIwAhACEAIQAhACMAJQAj
AB8AHgAcABoAGQAYABkAFwAWABMADwAMAAkACAAIAAkACQAIAAcABwAHAAcABwAJAAkA
CQAJAAoACwAMAAoABwAFAAMABgAIAAoADAAHAAkABQABAAMACAAJAAgAAwD///3/AQAA
AAUAEgAdAC8ATgBlAGsAYgBCACEAEQADAOn/0//J/8j/zv/S/9j/4P/n/+n/5//m/+z/
8f/0//n///8BAAIABAAEAAYABwAHAAYABgAHAAgACAAIAAkADAANAAkACQAJAAoADAAM
AAwADAALAAwADAALAAkACQAJAAkACQAJAAkACQAJAAkACQAJAAoACwAMAA0ADAANAA0A
DQANAA4ADgAOAA8ADwAPABEADwAPAA8ADwAQABEAEwAUABIAEAAPAA4AEAAQABEAEQAT
ABQAFgAWABcAFwAXABkAGQAaABkAGAAbAB0AHgAgACMAIwAkACUAJgAnACgAKAAoACkA
KgArACkAKgArAC0ALgAvADAAMwAxADAAMAAwADAAMAAyADIALwAuAC4ALQAvAC0ALAAs
ACwAKwAsACsAJwAmACUAIwAeAB0AHQAbABgAGAAXABYAFgAWABQAFAATABIADwARABAA
DwAOAA0ADQAOAA4ADwANAA0ADAAMAAsACgAIAAYABwAJAAsADAALAAoACQAHAAgACgAM
AA0ACwALAAsACwANAA0ADQAOAA8ADwAOAA4ADwAQABAAEAAQAA8ADwAPAA4ADgAOAA4A
DwARABIAEwAUABQAEwATABEAEQARABEADwAOAA4ADwAQABEAEgATABIAEQAPAA4ADwAQ
ABEAEgAPAA0ACwAJAAsADAANAA4AEAAPAA8ADwAOAA0ADAAMAA4ADQANAAwADgAOAA8A
EAAXABkAEwAMAAoACgAKAAoADAAMAAwAEAASABQAFQAWABcAGAAaABwAHQAcABsAGwAd
AB0AHQAfAB0AIQAhACEAIAAhACEAHwAgACEAIgAlACMAIQAdABwAHgAcABsAGgAYABUA
EwAPAA0ACgAHAAYABgAHAAcABgAHAAcABwAHAAUABwAHAAcABQAEAAMAAgAEAAMAAwAD
AAYABgAGAAYAAQD//wEAAwAFAAgABwD+//f/9f/5//f/9P8BABYAMQBPAGwAewBzAFIA
LgARAPn/4//V/9P/0//W/9r/3v/g/97/3//h/+P/5P/k/+f/7P/v//P/+f/8//z//v/+
//3//f/8//7///8AAAAA/f/9//////////////8AAP7//v/+//7/AQACAAIAAQD/////
//////3//f/9//3//////////////////////wAAAQABAAEAAQACAAIAAgABAAEAAQAD
AAUABQAFAAUAAwADAAQABAAEAAQABQAGAAYABgAHAAcABwAIAAoACgALAAsACwANAAwA
DgAOAA4AEQATABQAFgAVABUAFgAXABkAGwAdAB4AIAAhACIAIwAiACIAIgAjACQAJQAm
ACkAKQAoACgAKAAoACgAKgAqACcAJgAmACUAIwAhACAAIAAdABsAGwAZABYAFgAWABUA
EAAPAA8ADQANAA4ADgAOAAkACAAFAAQABgAGAAQABwAGAAUABAADAAIAAgABAAEAAwAD
AAIAAgACAAIAAQAAAAAAAQACAAIAAAAAAAAA/////wAAAQABAAEAAQABAAEAAQABAAEA
AgAFAAUABAAEAAMABAAEAAQABQAFAAYABwAHAAYABQAEAAQABQAFAAUABAAEAAMAAwAF
AAUABQAFAAUABAAEAAUAAwADAAMAAwAFAAUABAAEAAIAAgACAAIAAQABAAEAAQAEAAQA
BAAEAAQAAwADAAMAAQABAAEAAgAGAAIABAAEAAQABAAFAAYABwAMAA0ADgAOAA4ADgAO
AA8AEAAQABAAEAARABIAEwAUABcAFwAbABsAGwAcAB0AHQAbABgAFwAWABcAGAAXABQA
FAATABAADgAMAAsACQAIAAUAAwAAAP3//P/8//3//f/8//z//f/+////+//9//3//f/8
//z//P/8//7//f/9//3//f/8//v/+v/3//v///8BAP//9v/z//j/9f/v//H/8f/0//3/
CgAjAEcAYABnAGUATgAmAAMA7f/d/9X/1f/P/8r/0P/Y/97/4P/b/9n/3f/i/+D/4f/m
/+3/8//1//T/9v/2//j//f/9//T/9f/3//n/+v/6//v//v////z/+//6//r//P/8//z/
/P/7//z//P/7//v/+//7//v//f/9//3//f/9//3//f/9/////////////v//////////
/wAAAAAAAAEAAQABAAMAAQABAAEAAQD/////AAAAAAEAAgAEAAYABAAEAAUABQAGAAgA
CwAMAAoACQAIAAkADQAQABEAEgAQABEAEQASABQAFQAXABkAGQAZABkAGAAaABsAHAAd
AB8AIAAhACMAIwAjACMAJQAnACYAJgAmACQAJAAmACYAJQAkACQAIwAhAB8AHgAeABsA
GQAZABcAFAAUABQAEwASABEAEQAPAAwADAALAAoACQAKAAkACgAHAAYAAwAFAAUABQAF
AAUABAAEAAMAAwAFAAUABAAEAAIAAgABAAAAAAABAAIAAgAEAAQABAADAAEAAgADAAMA
AwADAAMAAwAFAAUABQAGAAUABQAEAAQABwAIAAgACAAIAAcABwAHAAgACAAIAAgABgAH
AAcABwAGAAYABQAFAAcABwAHAAcACAAIAAkACwAKAAkACAAHAAkACQAIAAgACAAIAAgA
CAAFAAUABQAFAAQABAAEAAQABgAFAAUABQAFAAUABQAGAAcABwAIAAgAAgACAAYABgAG
AAYABgAIAAgACAAMAA0ADgAOAA4AEAAQABEAEgAVABYAFwAZABYAFQAUABUAFwAbABsA
GwAcAB0AHQAbABoAGQAYABkAGwAZABUAFAAWABQAEwASAA8ADQAMAAkACQAGAAMAAgAB
AAEAAAD+/////////////f/////////+//7//v/+//z/+//7//v//v/+//7//v/9//n/
+//9//n/9v/3//j/9//z/+3/7f/u/+//+P8NACMAOABPAGMAYAA+ABkA///n/9f/zf/F
/8D/wv/G/87/2P/Z/9P/0//a/9z/2//e/+X/7f/z//b/9P/w//b/+f/3//j/+P/5//r/
+v/4//f/+P/3//f/9//3//j/+v/6//r/+v/5//r/+v/5//n/+f/5//n/9//3//f/9//4
//n/+v/7//n/+f/5//n/+v/7//v/+//7//z//P/8//r/+f/4//n/+//7//v/+//9//3/
/v/+//7//v///wAA///+//7//f///wAAAgACAAIAAwAEAAcABgAIAAgACAAHAAkACgAM
AAsACwAMAA0AEQATABUAFgATABMAEwATABUAFgAXABkAGQAZABkAGwAZABgAGAAYABoA
GgAcABwAGgAYABcAFQATABEAEAAQABAADwAQAA8ADAAMAAwACwAIAAcABwAFAAQABAAD
AAIA/v/+//z//P/+//7//P////3//f/9//3/+v/6//n/+f/5//n/+P/4//v//P/8//z/
+//7//v/+v/4//j/+P/3//n/+v/7//v//f/9//3//f/9//3//f/+//3//f/8//z//v8A
AAEAAgACAAEAAQABAAEAAAD///7//P/9//3//f/+//7//f/9//7///8AAAEAAwACAAIA
AwACAAEAAAD///3//f/8//z//f/+////AAD+//3//P/7//3//v///wAA/f/7//r/+f/6
//v//P/+//z/+//7//r/+v/6//v//P/9//3//f/9/////v/9//z/+//6//r/+//9//z/
/P/9//v//P/7//r/+f/4//n/+v/7/wAAAAACAAMABAAEAAQABQAGAAcABgAFAAUABwAH
AAcACQAJAA0ADQANAA8AEQASABEAEQARABEAEwAVABMADwAOAAwACgAJAAgACQAHAAYA
AwD///z/+f/4//b/9//3//b/9v/3//j/+f/1//f/9//3//X/9P/z//L/9f/1//b/9//3
//b/9f/0//X/9//3//X/9f/y//P/9P/z//H/6//l/+j/7//u//f/DQAkADUARwBIADgA
HQADAPv/9f/d/7//sv+2/7z/wv/M/8//zf/R/9j/1v/Z/97/3//j/+n/7P/u//T/9v/1
//X/9v/0//X/9v/2//T/8//0//P/9P/1//b/+P/4//j/+P/4//j/+P/3//X/9//3//f/
9//1//X/9f/1//f/9//3//f/+f/5//n/+f/5//n/+P/3//n/+v/6//r/+//7//v//f//
//////////z/+//7//r//P/8//3//v/8//z//f/9////AAACAAIA////////AQAEAAYA
BgAGAAcACQAKAAwADQANAA4ADwAOAA8AEAAQAA4ADwAQABEAEwAUABUAFwAVABUAFQAX
ABcAFgAWABYAFgAWABgAGAAXABYAFgAVABcAFQAUABQAEwARABEADwAOAA4ADgANAAoA
CQAJAAcABAAEAAMAAgABAAIAAQACAAEAAAD9/////v/9//z/+//7//z//P/9///////+
//7//f/8//r/+P/4//n/+v/6//z//P/8//v//f/+///////9//3//f/9//7///8AAAIA
AwADAAIAAgACAAIAAQAAAAIAAQABAAEABAAEAAQABAACAAMAAwADAAQABAADAAMAAQAB
AAEAAQAEAAQABQAHAAUAAwABAP//AgADAAMABAAEAAQABAAEAAMAAwADAAMABAAEAAQA
BAAEAAMAAwADAAMAAwADAAQAAgABAAEAAAAAAAAAAQACAAEAAQABAAEAAwACAAEAAAAA
AAIAAQAFAAQAAgACAAIAAgAAAAAAAAAEAAYACAAJAAoACgAKAAsADAAPABAAEQATABEA
EQARABMAEgAVABQAEwAXABkAGgAZABcAFwAXABkAGwAZABUAFAASABAADwAOAA0ACwAK
AAcABQACAP///v/9//3//P/6//r/+//8//3/+f/7//v/+//6//r/+v/6//3//f/+////
/v/8//r/+P/5/wEA///z//P//v/9//T/6//t/+//7//y//n/CAAbADcAUgBjAGcAUgAm
AAcA+f/j/8v/v/+//8b/zP/Q/9T/1v/Z/9n/2//c/97/4f/m/+v/8f/z//L/9P/6//b/
9f/3//j/9v/3//j/+P/5//n/+//7//n/+f/5//r/+v/6//r/+v/7//z//P/7//v/+//7
//v//f/9//3//f////////////7//f/8//v//P/9//3//f/7//z//P/8//3//f/9////
AAABAAIAAwAAAP/////+/wAAAAABAAIAAgACAAMAAwADAAQABgAGAAYABwAIAAsACwAM
AAsACgANAA8AEAASABEAEQASABMAFQAXABkAGgAaABsAHAAdABsAHAAdAB8AIQAhACEA
IwAjACIAIgAiACIAIgAkACQAIQAgACAAHwAdABsAGgAaABkAFwAXABUAEgASABIAEQAQ
AA8ADwANAAoACgAJAAgABQAEAAEAAAABAAAA/f///wEAAQABAAEA///+//z/+//9//3/
/P/8//z//P/7//r/+v/7//z//P/+//7//v/9//z//P/8//v/+//7//v/+//8//3//v8A
AAEAAQAAAAAAAAAAAP///v8AAP///////wIAAgACAAIAAAABAAEAAQACAAIAAQABAAEA
AQABAAEAAAD+//3//f8AAAEAAgADAAIAAQD///7/AAAAAAAAAAD///////////7//v/+
//7//f/7//r/+f/8//3//v8AAP7//f/9//z/+//6//r/+v/9//3//f/9//z/+v/4//r/
/P/8//z//P/8//z//P8AAAMABgAIAAoABwAGAAYABgAKAAoACgALAA0ADQANAA8ADwAT
ABMAEwARABEAEAANAA8ADwAPABEADwANAAkACAAKAAgABwAGAAIA///9//n/+P/2//T/
9P/2//f/9//2//P/8//z//P/8//1//X/9f/0//T/9P/0//L/8f/x//H/8v/y//L/8v/z
//H/7//x//P/8P/v/+7/6//n/+f/6f/s//P/AgAVADMAUgBlAGkAUAAmAAMA6f/V/8n/
xf/D/8T/yP/K/9D/2P/R/8v/z//U/9T/0//c/+f/7f/r/+T/5P/m/+r/6//t//D/8P/x
//L/8v/w/+//8P/v/+3/7f/t/+7/8P/w//D/8P/z//T/9P/z//L/8f/w/+//8f/x//H/
8f/x//H/8f/x//H/8f/x//H/8v/z//P/8//1//b/9v/2//P/8//z//X/9P/z//L/8f/0
//X/9//4//b/9v/3//j/9v/2//f/9//3//j/+v/6//v/+//7//3//v8AAAAAAAD//wEA
AgAEAAcABwAIAAkACgALAAwADAAMAA0ADgAPAA8AEAARABMAEQARABEAEwAUABQAFQAW
ABUAFAAVABQAFQAUABQAEwASAA8ADQAMAA0ACwALAAkABAAEAAQAAwACAAEAAQD///7/
/v/9//z/+v/6//j/+P/3//b/8//1//f/9//3//f/9v/2//X/9f/z//P/8v/y//P/9P/0
//T/8f/x//H/8P/y//L/8v/x//H/8v/z//P/8//z//P/8//z//P/8//0//P/8//y//L/
9f/2//b/9v/3//f/+P/5//f/9v/1//T/8v/z//P/8//2//b/9f/1//X/9f/1//X/9//2
//b/9//2//X/9P/z//T/9f/1//b/9P/0//T/9P/0//X/9v/3//f/9v/1//T/9P/z//P/
8//z//P/8//0//b/9f/1//T/9v/2//f/+P/3//X/8//x//L/8v/y//L/8v/y//P/9f/z
//L/8v/z//H/8//z//H/9f/3//P/7P/v//D/8f/y//L/8v/y//b/+P/6//v//P/8//z/
/f/+/wIAAgACAAMAAQABAAEAAwADAAcABwAHAAoACwALAAkABwAHAAcACQAJAAcAAwAC
AAQAAgABAAAA///9//z/+f/3//T/8f/w//D/8f/x//D/7//v/+//7//t/+//7//v/+7/
7v/u/+7/7P/r/+v/6//q/+r/6v/q/+//7//t/+v/6//q/+v/6v/l/+H/4f/f/97/4f/o
//v/EwAwAEsAVwBSADYADQDt/9f/wf+5/7v/uP+0/7b/vv/K/9H/z//H/8D/xv/R/9D/
0f/Z/9//4v/k/+D/4v/n/+v/6v/p/+n/6f/o/+f/5//p/+n/5//n/+f/6P/q/+r/6v/q
/+n/6v/q/+n/6f/p/+n/6f/r/+v/6//r/+n/6f/p/+n/6//r/+v/6//s/+3/7f/t/+v/
7P/s/+z/7f/t/+3/7//v/+//7//v/+//7//w//D/8P/w//H/8v/y//L/8//z//P/9P/2
//b/9f/1//X/9//4//r/+v/6//n/+//8//7//////wAAAQACAAMABAAEAAQABQAGAAcA
BwAIAAkACwAJAAkACQALAAkACAAIAAgACAAIAAoACgALAAoACgAJAAkABwAGAAYABwAF
AAUAAwAAAAAAAAD///z/+//7//n/+P/4//f/9v/1//b/9f/2//P/8v/v//H/8//z//P/
8//w//D/7//v//H/8f/w//D/8P/w/+//7v/u/+//8P/w//L/8v/y//H/8f/y//P/8//y
//H/8P/v/+//7//v//D/8f/x//D/8P/x//L/8v/y//L/8f/x//H/8P/w//D/8P/w//H/
8f/x//T/9P/z//P/8//z//P/8//x//D/8P/x//P/8//z//P/8v/x/+//7v/x//L/8//0
//L/8f/w/+//7v/u/+7/7v/u/+3/7f/t/+//7//v//D/8P/v/+//7v/t/+z/7P/s/+v/
6//r/+v/7P/s/+z/7P/u/+7/7//x/+//7P/q/+n/6f/r/+v/6f/n/+f/6//r/+n/6//t
/+3/7P/r/+r/6//r/+r/6v/q/+j/5//m/+f/6P/p/+r/7P/s/+z/8P/x//L/8v/y//T/
9P/1//b/9v/2//b/9//3//f/9//5//v///////////////7/+//9////AQAFAAQAAQD8
//r/+P/2//X/9P/2//X/9f/z//D/7P/o/+b/5P/l/+X/5P/l/+X/5f/l/+P/5f/l/+X/
5v/m/+b/5v/o/+f/5//n/+f/5v/l/+T/4//h/+X/5f/n/+j/5//k/+X/4//Z/9X/2P/f
/+j/9f8NACYAMQAzADYAJAD3/+H/3//L/7H/o/+c/57/pP+q/7b/vf+7/73/wv/E/8n/
zP/R/9n/3//g/9z/3P/g/+P/3//g/+H/4//l/+b/5P/j/+T/4//i/+P/5P/m/+T/5P/k
/+T/5f/m/+b/5f/n/+f/5//n/+f/5//n/+f/5//n/+f/5//l/+X/5f/l/+b/5//n/+f/
5//o/+j/6P/l/+X/5f/n/+n/6f/p/+n/6f/p/+r/6v/q/+r/6//s/+z/7P/t/+3/7P/s
/+3/7P/t/+3/7f/v//P/9v/3//j/9v/3//f/+P/5//n/+v/7//v/+//7//r/+//9////
AQD+//7//v///wAAAQACAAUAAwACAAIAAgACAAIABAAEAAEAAAAAAP//AQD///7//v/9
//v/+//5//f/+P/5//n/9f/z//L/7//x//L/8v/y/+//7v/r/+r/6P/m/+L/4//m/+f/
6P/p/+r/6v/p/+n/6P/n/+X/5P/k/+T/4//i/+L/4//k/+T/5v/m/+b/5f/l/+b/5//n
/+n/6f/p/+n/5//n/+f/6P/r/+v/6v/q/+3/7v/u/+7/7P/r/+v/6//r/+r/6f/o/+n/
6//s/+3/7f/s/+r/6f/q/+v/7P/t/+3/7P/s/+3/7f/t/+3/7f/t/+3/7P/s/+v/6v/p
/+j/6f/p/+n/6f/q/+r/6v/q/+z/6//r/+v/6//r/+v/7P/r/+n/6P/m/+n/6v/s/+7/
6//r/w==
         </WaveFormData>
      </LeadData>
      <LeadData>
         <LeadByteCountTotal>10000</LeadByteCountTotal>
         <LeadTimeOffset>0</LeadTimeOffset>
         <LeadSampleCountTotal>5000</LeadSampleCountTotal>
         <LeadAmplitudeUnitsPerBit>4.88</LeadAmplitudeUnitsPerBit>
         <LeadAmplitudeUnits>��V</LeadAmplitudeUnits>
         <LeadHighLimit>2147483647</LeadHighLimit>
         <LeadLowLimit>268435456</LeadLowLimit>
         <LeadID>II</LeadID>
         <LeadOffsetFirstSample>0</LeadOffsetFirstSample>
         <FirstSampleBaseline>0</FirstSampleBaseline>
         <LeadSampleSize>2</LeadSampleSize>
         <LeadOff>FALSE</LeadOff>
         <BaselineSway>FALSE</BaselineSway>
         <ExcessiveACNoise>FALSE</ExcessiveACNoise>
         <MuscleNoise>FALSE</MuscleNoise>
         <LeadDataCRC32>3581452234</LeadDataCRC32>
         <WaveFormData>
CgAJAAkACQAIAAgACAAIAAgACAAIAAkACQAKAAwADAAMAAwADAAMAAsACwALAAsACQAK
AAsADQAOAA4ADQAMAA0ADAAMAAwACQAHAAUABAABAAEAAgACAAMAAwADAAMABQAEAAQA
BgADAAIAAQAAAAIAAgABAAEABAAEAAQABAACAAEAAwADAAAA/f/3//T/8v/0//X/+P//
/wUAEAAfADQATABjAHAAbwBaAD0AJgAaABcAGAAXAB0AKAAuAC0AKwApACQAGwAPAAYA
AAACAAMAAgAAAP7//v8BAAEA/v/+///////+//7///////z//P/8//z//P/8//z//P/8
//z/+//7//z//P/8//z//P/8//z/+//5//r/+v/6//r/+v/6//r//P/8//z//P/6//r/
+v/6//r/+v/6//r/+P/4//j/+P/6//r/+v/6//r/+v/6//n/+f/5//r/+v/5//n/+f/5
//n/+f/5//n/9//3//j/+P/6//n/+f/5//n/+v/6//v/+//6//r/+//7//v/+//8//7/
/v/9//3//P/8//z//P/+//7//v/+/wAAAAAAAAEAAQABAAIAAgACAAMAAwADAAEAAQAC
AAIAAAAAAAAAAAACAAIAAgACAAIAAgABAAAA//////7//P/9//3//P/9//z/+//5//j/
+P/4//f/9//3//b/9v/2//j/+P/4//j/9v/2//X/9f/1//X/9f/2//b/9v/1//T/9P/1
//X/9P/y//P/8//z//P/8//z//P/9f/1//X/9f/1//X/9f/1//X/9f/1//b/9v/2//b/
9v/0//T/9P/0//f/9//3//f/9//3//f/9//3//f/9//3//f/9//3//f/9//4//j/9//3
//f/9//3//X/9f/0//T/9f/1//X/9f/1//X/9f/1//P/8//z//L/9P/1//X/9f/1//X/
9f/1//P/9P/1//X/8//z//P/8//z//P/9P/0//T/9f/z//L/9P/0//T/9P/2//b/9v/2
//b/+P/4//j/9//3//f/+P/2//b/9v/2//b/9v/3//f/+P/6//r/+v/6//r/+v/5//n/
+f/5//n/+v/7//3//v/+//3//P/8//j/9//2//X/9f/z//L/8f/v//D/8P/v/+//7//v
/+//8P/w//L/8P/u/+7/7v/u//D/7//v//D/8P/w//D/8P/t/+v/6//q/+X/4f/e/9z/
3P/h/+b/7f/3/wQAFQAwAEwAXwBmAF0ARgAtABwAEgARABYAHwApACwALAArACUAHwAY
AA8AAwD4//L/7v/r/+z/7P/q/+z/7f/t/+7/7P/r/+v/7P/s/+3/7f/s/+z/7P/s/+r/
6v/q/+r/6v/q/+n/6f/q/+r/6v/q/+r/6v/q/+n/6//s/+z/7P/s/+z/7P/s/+z/7P/s
/+z/7P/s/+z/7P/s/+z/7P/s/+z/7P/s/+z/7P/s/+z/7P/q/+r/6v/p/+v/6//s/+z/
7//v/+//7//t/+3/7f/t/+v/6//s/+z/7P/r/+v/6//r/+z/7P/t/+3/7P/s/+3/7//v
/+//8P/y//L/8f/x//L/8v/y//L/8v/y//L/8v/0//T/9P/1//X/9f/2//b/9v/3//f/
9//3//f/+P/4//j/+P/4//j/+v/6//r/+v/4//j/9//2//b/9//3//b/9v/1//P/8//z
//P/8v/y//T/9P/z//P/9f/0//T/9P/y//L/8v/y//L/8v/x//H/8f/x//H/8v/w//D/
7//u/+//8f/y//L/8f/x//D/7//t/+3/7f/t/+//7//v/+//7//v/+//7//v/+//7//w
/+7/7v/u/+7/8P/w//D/8P/x//H/8f/x//H/8f/x//H/8f/x//H/8f/z//P/8//z//H/
8v/y//H/8f/x//H/8f/x//H/8P/w//H/8f/x//H/8f/x//H/8f/v/+//7//u//D/8f/x
//H/8f/x//H/8f/x//L/8//z//L/8f/w/+//7//v//D/8P/w/+//7//w//D/8P/w//D/
8P/w//H/8f/w//L/9P/z//D/7v/u/+7/7v/v//D/8f/y//L/9P/0//T/8f/x//H/8v/0
//T/9P/0//L/8v/z//P/9P/2//b/9v/4//j/+P/3//X/9f/1//X/+P/5//v//P/8//v/
+v/6//b/9f/0//P/8f/v/+7/7f/v//D/8P/v/+7/7f/s/+v/7P/s/+7/7P/s/+z/7P/s
/+r/6f/p/+r/6v/q/+r/6v/r/+v/6//o/+X/3//a/9b/2P/d/+T/5//x/wYAHQAyAEwA
YwBqAFsAQAAlABQADAAPABYAHwAnACwAMAArACEAGwAWAAsA/f/0/+7/7P/t/+r/5v/m
/+r/7f/r/+j/6P/n/+n/5v/m/+f/5//o/+j/6P/o/+b/5v/m/+b/6P/o/+f/5//o/+j/
6P/o/+b/5v/m/+X/5//o/+j/6P/o/+j/6P/o/+j/6P/o/+j/5v/m/+b/5v/o/+j/6P/o
/+b/5v/m/+b/6P/o/+j/6P/o/+j/6P/n/+X/5f/m/+b/5f/l/+X/5f/n/+f/5//n/+X/
5f/m/+b/6P/n/+f/5//n/+j/6P/p/+n/6P/o/+n/6f/p/+n/6v/q/+r/6f/p/+v/7P/t
/+7/7v/u/+7/7v/s/+z/7P/t/+3/7f/u/+7/8P/x//H/8f/x//H/8v/y//D/8P/w//D/
8P/w//D/8P/y//L/8f/w//D/8f/x//D/8v/x/+//7//v/+//7v/u/+7/7v/t/+3/6//q
/+r/6v/s/+z/7P/s/+r/6v/p/+n/6f/p/+n/6v/q/+r/6f/o/+r/6//r/+r/6v/r/+v/
6//q/+n/6P/n/+j/6f/q/+v/6f/p/+n/6f/r/+v/6//s/+r/6v/q/+r/6v/q/+r/6v/t
/+3/7f/t/+3/7f/t/+3/6//r/+v/6//t/+3/7f/t/+3/7v/u/+3/7f/t/+3/7f/v/+//
7v/u/+3/7f/t/+3/7f/t/+3/7f/r/+v/6//q/+v/7f/u/+//7f/t/+3/7f/t/+7/7//v
/+3/7f/t/+3/7//v//D/8P/w/+//7//w//D/8P/w//D/7v/u/+//7//w//D/8P/x//H/
7//v//H/8v/w//D/8P/w/+7/7v/u/+7/7//y//P/9P/z//P/8//0//T/9P/0//T/9P/0
//X/9f/2//j/+P/4//j/+P/4//f/+P/5//r/+//6//v//f/+/wAA///+//7//P/7//r/
+f/1//P/8v/x//P/9P/0//P/8v/x//D/7//w//D/8v/w//L/8v/y//L/8P/v/+//8P/y
//L/8v/y//H/8//z//L/7//t/+b/4P/g/+P/5v/p/+3/+P8JACAAOABXAG4AcwBmAEsA
KgAUAA8AEAAPABEAGgAmACsAKQAjABwAFwALAP7/+v/4//X/9P/0//L/8P/1//n/+P/4
//f/9f/0//T/9f/1//b/9v/2//b/9v/2//b/9v/4//j/9//3//j/+P/4//j/+P/4//j/
9//3//j/+P/4//r/+v/6//r//P/8//z//P/6//r/+v/6//r/+v/6//r/+v/6//r/+v/8
//z//P/8//z//P/8//v//f/9//7//v///////////////////////////wAAAAD+//3/
/f/9//7/AAABAAMAAwACAAIAAwABAAEAAQACAAQABAADAAMABgAGAAYABgAIAAgACAAI
AAgACAAIAAkACwALAAwADAAMAA0ADQANAA0ADQAOAA4ADgAOAA4ADgAOAA4ADgAOABAA
EAAPAA4ADAANAA0ADAAKAAkABwAHAAgACQAJAAoACAAIAAcABwAJAAgACAAIAAYABgAG
AAYACAAIAAcABwAHAAcABwAIAAoACgAJAAgABgAHAAcABgAGAAcABwAHAAkACQAJAAkA
CQAJAAkACQAJAAkACQAJAAsACwALAAwACgAKAAoACgAMAAwADAAMAAsACwALAAsADQAN
AA0ADQAPAA8ADwAPAA8ADwAPAA8ADgAOAA0ACwANAA0ADQANAA0ADQAMAAwADQANAA0A
DQANAA0ADQANAA0ADQANAAwADAANAA0ADQALAAsACwALAAsADAANAA0ADwAPAA8ADwAN
AA0ADgAOAAwACwALAAwADQAOAA8AEAAMAAwADgAOAA4ADgAOAA4ADgAOAAwADgAOAA4A
DwAPAA8AEAAQABAAEAAQABAAEAARABEAEgAUABQAFAAWABYAFgAVABUAFQAVABUAFgAX
ABkAGgAaABkAGAAYABYAFQAUABMAEQAPAA4ADQANAA4ADgANAA0ADQANAA0ADAAMAA4A
DAAOAA4ADgAOAA4ADQANAA4ADAAMAAwADAANAA0ADwAMAAcABQACAPz/+P/9/wQABwAN
ABoALQBCAFgAcQCCAIEAbABLADIAJgAhACAAJQArADIAOAA7ADkAMwAuACcAGwAUAA4A
DAANAA4ADgAIAAgADQANAAwACgANAA0ACwAKAAoACQAJAAoACwAMAAwADAAMAAwADAAM
AAsACwAMAAwADAAMAAwADAAMAAsACgAKAAkACAAJAAoACwAMAA4ADgAOAA4ADQAMAAsA
CgAKAAoACgAKAAwADAAMAAwADAAMAAwADAAOAA4ADgANAAsACwAMAAwACwALAAsACwAN
AA0ADQANAAsACwAMAAwADQANAA4ADwANAA4ADgAPAA8ADgAOAA8AEQARABEAEgASABIA
EQARABIAEgASABIAFAAUABQAFAAWABYAFgAXABUAFQAWABYAFgAXABcAFwAVABUAFgAW
ABgAGAAYABgAGAAYABgAGAAWABYAFQAUABQAFQAVABQAFgAVABMAEwASABEADwAOABAA
EAAPAA8ADQAMAAwADAAKAAoACgAKAAwADAALAAsACwALAAsADAAKAAoACQAIAAoACwAL
AAoACgALAAsACwANAA0ADQANAA8ADwAPAA8ADQANAA0ADQALAAsACwAMAA4ADgAOAA4A
EAAQABAAEAAQAA8ADgANAA8ADwAPAA8ADwAPAA8ADwARABEAEQARAA8AEAAQAA8ADwAP
AA8ADwANAA0ADAAMAA0ADQANAA0ADwAPAA8ADwAOAA0ADAAKAAsADQAOAA8ADQANAA0A
DQAPABAADwAMAA0ADgAPABAADgAOAA4ADgAMAA4ADgAOAA8ADwAPABAADgAOAA4ADgAQ
ABAAEQARABQAFgAWABYAFQAUABMAEQATABMAEwATABYAFwAZABoAGAAXABYAFgAUABMA
EgARAA0ACwAKAAkACwAMAAwACwALAAsACwALAAgACAAKAAgACAAIAAgACAAIAAcABwAI
AAoACgAKAAoABwAHAAcAAgD/////+P/2//j/+/8AAAMADQAiADcATgBoAHsAfgBvAFIA
OQAqACQAJQAsADMAOQBAAEAAPQA3ADEAKAAfABMADAAKAAgABwAEAAIAAgAEAAUABQAG
AAgABQABAAIAAgADAAMAAgACAAIAAgACAAIAAgACAAIAAgABAAEABAAEAAQABAACAAIA
AgABAP//AAAAAAAAAAAAAAAAAAACAAIAAgACAAIAAgACAAIAAgACAAIAAgACAAIAAgAC
AAIAAgACAAIAAgACAAIAAQABAAEAAgACAAMAAwADAAMAAwADAAMAAwABAAEAAgACAAIA
AQABAAEAAgAEAAUABwAGAAQAAwADAAUABQAFAAYACAAIAAcABwAGAAYABgAGAAkACgAL
AAwACgAKAAoACwAJAAkACgAKAAoACwALAAsACwALAAwADAAMAAwADAAMAAwADAAMAAwA
CwAKAAgABgAIAAkACQAIAAgABwAFAAUABgAHAAcACAAGAAYABQAFAAUABAAEAAQABAAE
AAQABAAEAAQAAwADAAEAAQABAAIABAAEAAMAAgAAAAEAAQAAAAAAAQABAAEAAQABAAEA
AQABAAEAAQABAAEAAQABAAEAAQABAAEAAgACAAIAAgACAAIAAgACAAIAAQABAAEAAQAD
AAMAAwADAAEAAQABAAEAAwADAAMAAwABAAIAAgABAAEAAQABAAEAAwADAAIAAgABAAEA
AQABAAMAAwADAAMAAQABAAEAAAAAAAQAAgACAAIAAgACAAIAAgACAAQABgAGAAYABQAF
AAUABgAFAAQAAwACAAQABAAFAAUACAAKAAoACgAMAAwADAALAAkACQAJAAkACgALAA0A
DgAMAAsACgAKAAYABQAEAAMAAQD///7//f///wAAAAD//wEAAQABAAEA///+/////P/+
//7//v/+//7//f/9//7//v/+//7//v//////+//6//f/8f/s/+z/7v/v//L/+f8FABgA
LwBIAGAAcwB2AGMASAAxACIAHAAbACQAMQA5ADoAPAA5ADUALwAiABMACwAIAAQAAgD/
//z/+v/4//j//f/9//z//v8BAPv/+P/4//n/+f/6//r/+v/6//r/+v/6//r//P/8//v/
+//8//z//P/8//r/+v/6//n/+f/6//r/+v/6//r/+v/6//r/+v/6//r//P/8//z//P/8
//z//P/8//r/+v/6//r//P/8//z//P/8//z//P/7//3//f/+//7//v/9//z/+//9//3/
/f/9//v/+//8//z//v/9//3//f/9//7//v///////v/+/////f/9//3//v8CAAIAAQAB
AAIAAgACAAIABAAEAAQABAAEAAQABAAFAAcABwAIAAgABgAHAAcABwAHAAcACAAIAAgA
CAAIAAgACAAIAAgACAAIAAgABwAGAAYABwAHAAYABgAFAAMAAwADAAMAAgACAAAAAAD/
////AgACAAMABAADAAIAAQAAAAAAAAD/////////////AAAAAAAA///+//z//f/9//z/
/v////////////////////3//f/9//3///////////8BAAEAAQACAAEAAAD///7/AAAA
AAAAAAD//////////wEAAQABAAEAAQABAAEAAQD/////////////AAAAAP//AQABAAEA
AQABAAEAAAAAAP//////////AQABAAEAAQABAAEAAQAAAAAAAQABAAEA//8BAAAAAAAA
AAAAAAAAAAAAAAAAAAAAAgACAAIAAwADAAMABAAEAAQABAAEAAIAAgADAAMABgAIAAgA
CAAIAAgACAAHAAcABwAHAAcACAAJAAsADAAOAA0ADAAMAAkABwAFAAMAAQD///7//f/9
//7//v/9//3//f/9//3//P/8//7//P/8//z//P/8//z/+//7//z//P/8//z//P/9//v/
/f/8//n/8//s/+r/6v/t/+7/8f/5/wQAGQAwAEgAYQByAHEAXgBDACwAHAAZABoAHwAn
AC4ANgA5ADMALQAmABsADwAGAAAA/v/7//r/+P/4//r/+f/5//z/+v/3//f/+P/4//n/
+f/4//j/+P/4//b/9v/2//b/9v/2//X/9f/4//j/+P/4//j/+P/4//f/9//4//j/+P/4
//j/+P/4//b/9v/2//b/+P/4//j/+P/4//j/+P/4//b/9v/2//b/+P/4//j/+P/4//j/
+P/3//n/+f/6//r/+v/5//j/9//4//n/+v/7//v/+//8//z//P/7//v/+//7//z//P/9
//v/+v/6//v/+//7//v//P/8//z/+//7//3//v///wAAAAAAAAAAAAACAAIAAgADAAMA
AwAEAAQAAgADAAMAAwAFAAUABgAGAAYABgAGAAYACAAIAAgACAAGAAYABQAEAAQABQAF
AAQABAADAAEAAQABAAEAAAAAAAAAAAD//////f/8//z//P/9//7///8AAP///v/8//v/
+//7//v//P/+//7//f/8//z//f/9//z//v/////////9//3//f/9////////////////
///////9//3//f/+//7//v/+//7/AAAAAAAAAAABAAEAAQABAP//////////AQABAAEA
AQABAAEAAQABAAAAAAD///3//v///wAAAQADAAMAAgACAAIAAQAAAP//////////////
///////+/wAAAQABAAEA/////////////wAAAQABAP///////////f/9//7//v/+//3/
/f/+/wIAAgD///7//f/8//7//v/+//7/AAACAAIAAgABAAEAAQACAAIAAgACAAIAAAAA
AAEAAQACAAQABAAEAAQABAAEAAMABQAFAAUABQAGAAcACQAKAAoACQAIAAgACAAHAAYA
BQABAP///v/9//v//P/8//v//f/9//3//f/6//r//P/6//j/+P/4//j/+f/5//r//P/6
//r/+v/6//3/+//7//z/+f/1//L/8v/s/+v/8v/3//3/BAANAB4AOABRAGIAbQBqAE8A
LAAUAAsACAAHAAcADAAWAB0AHQAdABgAEwAJAP7//P/8//n/9v/2//j/+P/5//v//P/8
//n/+f/6//r/+//7//j/+P/4//j/+P/4//j/+P/5//r/+v/7//r/+v/6//r/+P/4//j/
9//4//r/+//8//z//P/8//z//P/8//z//P/8//z//P/8//r/+v/6//r/+v/6//r/+v/7
//z//f/+//z//P/8//v/+//7//z//P/7//v/+//7//3//f/9//3//f/9//7//v8AAP//
//////3//v/+////AAAAAAEAAwACAAEAAAAAAAIAAgABAAEABAAEAAQABAAGAAYABgAG
AAQABAAEAAUABwAHAAgACAAGAAcABwAHAAcABwAIAAgACgAKAAoACgAIAAgACAAIAAgA
CAAHAAYABAAFAAUABAAEAAMAAQABAAEAAQAAAAAAAAAAAP////////7//v/+//7//v/+
//7//P/8//v/+//8//3//v8AAAAAAAD///7//v///////v/+/////////wEAAQABAAEA
AQABAAEAAQABAAEAAQABAAEAAQABAAIABAAEAAQABAACAAIAAgACAAMAAwADAAMAAQAB
AAEAAQABAAEAAQABAAEAAQABAAEAAQACAAIAAQABAAEAAQABAAMAAwACAAIAAgABAAAA
//8BAAEAAQABAAEAAQABAAAAAgADAAMAAwACAAEAAAD/////AAABAAEAAQABAAEAAQAB
AAEAAAAAAAAAAAAAAAAAAAACAAIAAgACAAIABAAEAAQAAQABAAEAAgACAAIAAgACAAQA
BAAFAAUABQAGAAUABAAFAAYABwAHAAcABwAHAAcABgAHAAkACgAKAAkACAAIAAgABwAG
AAUAAQD///7//f///wAAAAD///3//f/9//3//v/+/wAA/v/+//7//v/+//7//f/9//7/
/v/+//7//v/7//v//f/8//f/8f/s/+r/7v/z//b/+f8FABYAJwA6AFIAZwBuAF8ARgAp
ABgAFAARABAAFwAhACgALAArACMAHQAYAA8ABQAAAPz//P/7//j/+P/4//j/9//5//r/
+v/5//n/+P/4//n/+f/6//r/+v/6//n/+P/3//b/+P/4//f/9//4//j/+P/4//r/+v/6
//n/9//4//j/+P/4//j/+P/4//j/+P/4//j/+P/4//j/+P/4//j/+P/4//j/+P/4//j/
+P/4//j/+P/4//j/+P/3//f/9//4//j/9//3//f/9//4//n/+v/7//v/+//8//z/+//5
//j/9//5//r/+v/7//v/+v/6//v//f/9//3//v/+//7//f/9//z//P/8//z//v/+//7/
/v8AAAAAAAABAP////8AAAAAAAABAAEAAQABAAEAAgACAAIAAgACAAIAAgACAAIAAgAC
AAIAAQAAAAAAAQABAAAA/v/9//v/+//7//v/+v/6//r/+v/5//n/+f/4//j/+P/4//j/
+P/4//b/9v/1//X/9f/1//X/9v/2//b/9f/0//b/9//3//b/9P/1//X/9f/3//f/9//3
//n/+f/5//n/9//3//f/9//5//n/+f/6//j/+P/4//j/+v/6//r/+v/5//n/+f/5//n/
+f/5//n/9//3//f/9//3//f/9//3//f/+P/4//f/+f/5//n/+f/4//f/9f/0//f/9//3
//f/9f/1//X/9f/3//f/9//2//X/9f/0//P/9f/1//X/9f/1//b/9//3//f/8//z//b/
9P/0//T/9P/2//b/9v/2//j/+v/6//r/9//3//f/+P/2//b/9v/2//j/+P/5//n/+v/8
//z//P/6//r/+v/5//n/+f/5//n//P/9////AAD+//3//P/8//j/9//2//X/9f/z//L/
8f/z//T/9P/z//H/8f/x//H/8P/w//L/8P/w//D/8P/w//D/7//v//D/7v/u/+7/7v/t
/+3/7//u/+n/3//a/9z/3v/f/+L/6//3/wYAGQAwAEgAXwBqAGEARgArABoADgALABQA
HQAjACoALgAtACcAIQAWAAkAAQD6//L/8P/v/+7/7P/q/+r/6//r/+7/7v/t/+3/6v/q
/+v/6//o/+j/6P/o/+r/6v/q/+r/6v/q/+n/6f/q/+r/6v/q/+j/6P/o/+f/6f/q/+r/
6v/s/+z/7P/s/+r/6v/q/+r/7P/s/+z/7P/q/+r/6v/q/+r/6v/q/+r/6P/o/+j/6P/p
/+r/6//r/+v/6//s/+z/7P/r/+r/6f/r/+v/6//r/+n/6f/q/+r/7P/r/+v/6//p/+r/
6v/r/+3/7P/s/+3/7f/t/+3/7v/u/+7/7f/t/+7/7v/u/+7/8P/w//D/8P/y//L/8v/z
//H/8f/y//L/8v/z//P/8//z//P/9P/0//T/9P/0//T/9v/2//b/9v/2//b/9f/0//T/
9f/1//T/8v/x/+//7//x//H/8P/w//L/8v/x//H/7//u/+7/7v/w//D/8P/w/+7/7v/t
/+3/7f/t/+3/7v/s/+z/6//q/+z/7f/t/+z/7P/t/+3/7f/r/+v/6//r/+3/7f/t/+3/
7f/t/+3/7f/t/+3/7f/u/+z/7P/s/+z/7v/u/+7/7v/v/+//7//v/+//7//v/+//7//v
/+//7//t/+3/7f/t/+//8P/w/+//7//v/+//7//v/+//7v/u/+3/7f/t/+3/7f/t/+3/
7f/u/+//8P/w/+7/7//v/+//7f/t/+3/7f/t/+7/7//v/+//7//v/+//7f/t/+7/7v/w
/+//7//w/+7/7v/u/+7/7v/u/+//7v/u/+7/7v/u/+7/7v/u/+7/8P/y//L/8v/x//H/
8f/y//L/8v/y//L/8v/y//P/8//0//b/9v/2//j/+P/4//f/9//3//f/9//4//n/+//8
//7//f/8//z/+f/3//X/8//y//H/8f/x//D/8P/v/+3/7f/t/+3/7f/s/+z/7v/s/+7/
7v/u/+7/7P/r/+v/7P/s/+z/7P/s/+//7f/r/+7/7f/n/+D/2v/a/9//4v/j/+v/+v8L
ACAAOgBRAGQAYwBQADMAHAAMAAkADAAVAB8AJgAqACsAJwAhABwAEwAFAPz/+P/0//H/
7P/s/+z/7v/t/+v/7P/u/+//7f/q/+r/6//r/+z/7P/s/+z/7P/s/+z/7P/s/+z/6//r
/+z/7P/s/+z/6v/q/+r/6f/q/+z/7f/u/+z/7P/s/+z/7P/s/+z/7P/s/+z/7P/s/+z/
7P/s/+z/7P/s/+z/7P/u/+7/7v/u/+7/7v/u/+3/7f/t/+7/7v/t/+3/7f/t/+//7//v
/+//7//v//D/8P/w/+//7//v/+3/7v/u/+//8f/w//D/8f/z//P/8//0//X/9P/y//H/
8v/y//L/8v/0//T/9P/0//L/8v/y//P/9P/1//f/+P/2//f/9//3//f/9//4//j/+v/6
//r/+v/6//r/+v/6//r/+v/5//j/+P/5//n/+P/4//f/9f/1//f/9//2//b/9v/2//X/
9f/z//L/8v/y//T/9P/0//T/8v/y//H/8f/x//H/8f/y//L/8v/x//D/8P/x//H/8P/u
/+//7//v//H/8f/x//H/8f/x//H/8f/z//P/8//z//H/8f/x//L/8v/y//L/8v/y//L/
8v/y//P/8//z//P/8//z//P/8//z//P/8//z//P/8//z//P/9f/2//b/9f/1//X/9f/1
//P/8//y//L/8//z//P/8//x//H/8f/x//P/8//z//L/8P/x//H/8f/z//P/8//z//H/
8v/z//P/8f/x//H/8f/x//H/8v/y//D/7//v//D/8P/w//D/8P/w//D/8f/x//D/8P/w
//H/8f/x//H/8f/v//H/8f/w/+//7//u//D/8P/w//D/8P/w//D/8P/w//L/8v/y//H/
8f/x//L/8v/y//L/8v/y//L/8//z//T/9v/2//b/9P/0//T/8//0//X/9v/3//j/+f/7
//z//v/9//z//P/5//f/9f/z//H/7//u/+3/6//s/+z/6//t/+3/7f/t/+z/7P/u/+z/
6v/q/+r/6v/s/+v/6//s/+z/7P/s/+z/6//r/+v/7P/r/+X/4P/c/9r/3f/i/+X/5//0
/wkAHgA4AFMAZgBpAFYANQAWAAAA+//8////BQAOABYAGwAXABEADgAHAPv/7v/q/+r/
5//m/+b/6P/q/+n/5//m/+r/6f/n/+b/5v/n/+f/5//o/+n/6v/o/+j/6P/o/+j/6P/n
/+f/6P/o/+j/6P/q/+r/6v/p/+f/6P/o/+j/5v/m/+b/5v/m/+b/5v/m/+f/6P/p/+r/
6P/o/+j/6P/o/+j/6P/o/+r/6v/q/+r/6f/o/+f/5f/n/+f/6P/o/+n/6f/p/+n/5//n
/+f/5//n/+f/6P/o/+r/6f/p/+n/5//o/+j/6f/r/+r/6v/r/+v/6//r/+z/7v/u/+3/
7f/s/+z/7P/s/+7/7v/u/+7/7v/u/+7/7//v/+//8P/w/+7/7//v/+//7//v//D/8P/x
//L/8//0//T/9P/0//T/8//y//D/7v/w//H/8f/w/+//7f/q/+n/6f/p/+j/6P/p/+r/
6v/r/+n/6P/o/+j/5v/m/+b/5v/m/+b/5f/l/+X/5f/l/+b/6P/o/+f/5v/m/+f/5//m
/+j/6f/p/+n/5//n/+f/5//p/+n/6f/p/+v/6//r/+v/6v/p/+j/6P/o/+j/6P/o/+r/
6v/q/+r/6f/p/+n/6f/p/+n/6f/p/+n/6f/p/+n/6//r/+v/6//p/+r/6v/p/+n/6f/p
/+n/6f/p/+j/6P/p/+n/6f/p/+f/5//n/+f/6P/p/+r/6v/p/+n/6P/n/+n/6f/p/+n/
6//o/w==
         </WaveFormData>
      </LeadData>
      <LeadData>
         <LeadByteCountTotal>10000</LeadByteCountTotal>
         <LeadTimeOffset>0</LeadTimeOffset>
         <LeadSampleCountTotal>5000</LeadSampleCountTotal>
         <LeadAmplitudeUnitsPerBit>4.88</LeadAmplitudeUnitsPerBit>
         <LeadAmplitudeUnits>��V</LeadAmplitudeUnits>
         <LeadHighLimit>2147483647</LeadHighLimit>
         <LeadLowLimit>268435456</LeadLowLimit>
         <LeadID>V1</LeadID>
         <LeadOffsetFirstSample>0</LeadOffsetFirstSample>
         <FirstSampleBaseline>0</FirstSampleBaseline>
         <LeadSampleSize>2</LeadSampleSize>
         <LeadOff>FALSE</LeadOff>
         <BaselineSway>FALSE</BaselineSway>
         <ExcessiveACNoise>FALSE</ExcessiveACNoise>
         <MuscleNoise>FALSE</MuscleNoise>
         <LeadDataCRC32>3692310266</LeadDataCRC32>
         <WaveFormData>
AgABAAEAAwAEAAQABQAGAAQABgAHAAcABgAFAAEA///7//v/+v/6//v/+v/4//j/+P/3
//T/8v/x//H/8v/y//b/+P/5//r/+v/7//v//P/8//z//P/8//r/+v/6//r/+//8//3/
/v/9//7//v/9//3//f///////v/9//z/+v/8//7/AAD//wAAAwAKABQAHgAlACwANgBC
AE4AWgBgAFgATQBBADIAHQAFAOv/yP+g/33/bf9m/2L/YP9e/2L/cv+G/5n/qv+7/8r/
0//V/9j/4P/p/+r/7P/y//f/+f/7//v//v/9//7///////////8AAAEA//8AAAAAAAAA
AAAA////////AAABAAEAAQABAAEAAQABAAEAAQABAAEAAQABAAIAAAAAAAAAAQACAAIA
AAAAAAIAAwADAAMAAQABAAEAAgAEAAMAAwAEAAQAAwACAAEAAQABAAIAAgAEAAMAAwAE
AAMABAAEAAQABQAGAAcACAAGAAcACAAIAAcABwAIAAgACAAIAAgACAAGAAYABgAEAAYA
BgAFAAQAAgAAAAAAAAAAAAAA///+//z/+//7//n/9//3//b/9f/0//P/8//y//H/8v/y
//P/8P/w//D/7//u/+7/7f/t/+//8P/w//D/7//u/+7/7f/v/+//8P/w//L/8f/x//D/
8P/x//H/8f/z//P/8//z//H/8v/y//L/8P/w//D/8P/y//L/8v/y//L/8v/y//L/9f/1
//T/9P/z//T/9P/0//X/9v/3//j/+P/3//X/9P/2//b/9v/2//T/9P/0//T/9f/2//f/
+P/3//b/9f/0//b/9v/2//b/9v/2//b/9f/z//P/8//z//X/9f/1//X/9f/1//X/9P/0
//T/9P/0//X/9v/3//j/9f/0//P/8v/y//L/8//z//P/8v/y//L/9P/0//T/9P/0//T/
9P/0//L/8v/y//L/9P/0//T/9f/z//P/8//0//b/9P/0//b/9f/0//P/8v/0//T/9P/0
//f/9//3//b/9f/1//f/+P/4//n/+v/6//r/+//7//r/+f/1//P/8f/v/+7/7v/t/+7/
7P/s/+r/6f/m/+T/5P/m/+n/6//w//H/8f/x//L/9f/1//b/9v/0//T/9P/0//X/9v/3
//j/9v/2//b/9//4//j/9//3//X/9//3//f/+P/5//n/+v/0//T/+f/+/wUADgAUABwA
IwAsADgASABcAGoAagBkAFMANQAUAO//xf+f/4D/ZP9N/0X/Rv9K/0z/Vv9o/3z/kP+h
/7L/w//Q/9X/1f/W/+D/5//s//D/9v/7//v/+//9//7//f/+////////////AAABAAMA
BAAEAAQABAAEAAMAAwADAAQABQAFAAMAAwADAAMABAAFAAYABwAFAAUABQAGAAgACAAI
AAkACAAIAAYABgAHAAkACgALAAoACQAIAAgACQAJAAoADAALAAsACwALAAsACwAMAAwA
DgANAA0ADgANAA4ADgAOABAAEAAQABAAEAARABIAEgASABMAFQAWABQAFAAUABQAFAAU
ABQAEgASABIAEQAQABAADgAOAA4ADgAOAA0ADAAIAAcABwAFAAYABwAHAAcABQADAAIA
AAD+//7//f/9//z//P/8//v/+P/4//f/9//4//j/9//2//j/+P/5//n/+P/3//f/9v/4
//f/9//2//T/9f/1//X/9f/1//X/9f/3//j/+P/4//j/+P/4//j/9v/2//b/9v/2//b/
9v/2//n/+f/4//j/+f/6//r/+v/8//z//P/8//v/+//6//r//P/8//z//P/8//z//P/8
//7//v/+//7//P/8//z//P/8//z//P/8//z//P/8//v/+//7//v/+//7//v/+//7//n/
+f/5//j/+v/6//r/+v/6//r/+v/6//r/+v/6//r/+v/6//v/+//7//r/+v/6//j/+P/4
//j/+P/4//j/+P/4//j/+P/4//r/+v/6//v/+f/5//n/+v/4//j/+P/5//r/+v/5//j/
9v/2//b/9v/6//z/+v/4//j/+P/4//j/+P/6//r/+v/6//3//f/9//z/+v/5//r/+v/7
//3///8AAAAAAQABAAAA///7//n/9//1//T/9P/z//T/8v/y//D/7//s/+r/6v/s/+//
8f/2//b/9//4//r/+f/5//r/+v/8//z//P/8//r/+v/6//r/+v/6//r/+//8//z/+//7
//n/+//7//v//f/9//z//P/+//z//f8EAAsAFAAcACIAKQA0AEAATgBgAG4AbABgAEsA
LQAMAOX/vf+b/3z/ZP9R/0v/SP9M/1b/ZP90/4b/lv+l/7j/y//W/9n/2//g/+j/7//y
//j//P8DAAUAAQD9//7/AQACAAMAAwAFAAUABgAHAAcACAAIAAgACAAIAAcABwAHAAgA
CQAJAAkACQAJAAkACQAJAAkACQALAAsACwAMAAoACgAKAAsADgAOAAwADAAOAA8ADwAP
AA4ADQAMAAwADgANAA0ADgAPAA8ADwAPAA8ADwAQABAAEAAPAA8AEAARABIAEgASABQA
FAAUABQAFgAXABgAGAAVABUAFgAWABgAGAAYABgAFgAWABYAFAAUABQAEwASABQAEgAS
ABIAEgASABEAEAAOAA0ADQALAAoACQAHAAUABgAFAAUABAACAAIAAQABAP///v/9//v/
/P/8//v/+//6//r/+f/4//r/+v/7//v/+//7//z//P/6//n/+f/4//r/+//7//v/+f/5
//n/+f/5//r/+v/6//z//P/8//z/+//6//n/+P/6//r/+v/6//3//f/8//z//f/+//7/
/v/8//z//P/8///////+//7//P/8//z//P/+//7//v/+//7//v/+//7/AAAAAAAAAAD+
//7//v/+//7//v/+//3//f/9//3//f////////////////////7//v/+//7//v/9//z/
+//6//r/+v/6//r/+//8//7////+//z/+//6//v//P/9//7//P/8//z//P/+//7//v/+
//3//P/7//v/+f/5//n/+v/8//z//P/9//7//v/9//z/+v/6//r/+v/7//z//f/+//v/
+//7//r//P/+//7//v/+//z//P/8//z//v///wAAAAABAAEAAwAEAAMAAwADAAIABAAF
AAUABAAEAAEAAAD//////v/+//3/+v/4//j/9v/z//D/7v/u/+//8f/y//b/+f/7//3/
AAABAAEAAgACAAIAAgACAAIAAgACAAIAAgAAAAAAAAABAAQABAADAAMAAQADAAMAAwAE
AAUABQAGAAQAAgAFAAgACwAQABYAHgArADQAOgBAAEwAXABmAGYAYQBXAEIAKwAXAP3/
2v+w/4v/df9u/27/av9k/2j/fP+Q/5//sP/B/9D/2//h/+T/6P/x//b/+P/+/wMABQAF
AAcACgALAAwADQANAA0ADQAOAA8ADQAOAA4ADgAQABAADwAPAA4ADgAOAA0AEAARABIA
EwASABEAEAAPABEAEQARABIAEgASABIAEwATABIADwAOABAAEQARABEAEwATABMAFAAS
ABEAEQASABMAEwATABMAEQARABIAEgASABEAEQASABMAFAAUABQAFAAUABQAFAAUABUA
FgAWABUAFQAWABYAFgAWABYAFgAWABYAFgAUABIAEgARABAAEAAOAA4ADgAOAA4ADQAM
AAgABwAHAAUABQAFAAQAAwACAAEAAQAAAAAAAAD//////v/+//7//f/6//r/+f/5//z/
/P/7//r/+v/6//v/+//5//n/+v/6//v/+//8//z/+//7//r/+f/5//n/+f/5//v//P/8
//z/+v/6//r/+v/8//z//P/8//r/+v/6//r/+//7//r/+v/7//z//P/8//r/+v/6//r/
/f/9//z//P/6//r/+v/6//r/+v/6//r/+P/4//j/+P/4//j/+P/4//b/9v/2//b/9v/2
//b/9f/1//X/9f/1//X/9f/1//X/8//z//P/8v/w//D/8P/w//L/8v/y//L/9P/0//T/
9P/z//L/8v/x//P/8v/y//L/8P/w//D/8P/y//L/8v/y//D/8P/w//D/8v/y//L/8//z
//P/8//0//P/8v/x//H/8P/w/+//7v/2//j/9//2//X/9P/y//L/8v/y//T/9f/2//b/
8//z//X/9v/4//n/+v/6//z//f/9//z/+//3//X/8//z//L/8v/x//L/8P/w/+7/7f/q
/+j/6P/p/+v/7P/w//L/8//0//b/9//3//j/+P/4//j/+P/4//r/+v/6//r/+P/4//j/
+f/5//j/9v/1//b/+f/6//v/+//7//r/+v/4//j/+f/8/wEACAASABwAIwAqADIAOgBG
AFIAWABWAFEAQQAyACEACQDv/9D/pv99/23/av9k/2D/Xv9i/27/gv+X/6r/u//I/9H/
1//a/+D/5f/o/+z/9P/3//f/+//7//r//f/+///////9//3//v///wAAAgADAAQAAwAC
AAAA//8CAAQABgAHAAUAAwABAP//AQABAAEAAQADAAMAAwAEAAMAAgABAAEAAgACAAAA
AAAAAAEAAQABAAIAAwAEAAYABQADAAIAAgABAAEAAQABAAMAAwAEAAQABgAFAAUABgAG
AAYABQAEAAYABgAGAAYABgAHAAgACAAHAAcACAAIAAYABgAGAAYACAAIAAgABgAGAAYA
BQAEAAQAAgACAAIAAgACAAEAAAD+//3//f/7//n/+f/4//f/9//3//j/+P/1//T/8v/x
//L/8v/y//H/8v/y//H/8f/w//D/7//u//D/8P/x//H/8//z//T/9P/y//H/8f/w//H/
8//0//X/9f/1//X/9f/0//T/8//y//P/9P/1//b/9P/0//T/9P/2//b/9v/2//X/9f/0
//T/9f/2//b/9v/2//b/9v/2//f/9//2//b/9v/2//b/9v/4//j/+P/4//b/9v/2//b/
+P/4//j/+P/3//b/9f/0//X/9v/3//f/9//3//f/9//1//X/9f/1//X/9f/1//T/9P/0
//T/9P/2//b/9v/2//b/9v/2//b/9v/2//f/9//3//b/9v/2//T/9P/0//T/9v/2//b/
9v/0//T/9v/2//j/+P/4//j/+v/6//r/+v/6//n/+P/2//b/9//6//z//P/9//7//v8C
AAMAAwACAP7/+f/2//P/9f/0//T/8//0//L/8v/w/+//7P/q/+r/6//t/+7/8v/1//f/
+f/8//v/+//8//z//P/8//z//P/+//7//v/+//7//v/+////AAAAAP////8BAAMAAwAD
AAEAAQAAAAAABAAGAAcACgARABgAHgAmADEAPgBKAFQAZgByAGwAYgBVAD0AHgABAOH/
u/+U/3r/a/9h/1j/XP9i/2r/fP+Q/6L/s//E/9P/2v/h/+X/7P/y//f//P8CAAgABQAF
AAkACQAIAAsADAANAA0ADwAPABAAEQARABIAEgASABQAFAATABMAEwAUABUAFQATABMA
EwATABMAEwATABMAFQAVABUAFgAUABQAFAAVABgAGAAWABYAFAAVABUAFQAVABUAFQAW
ABQAEwATABQAFQAVABUAFQAXABcAGAAYABgAFwAXABgAGQAaABoAGgAaABoAGgAaABgA
GQAaABoAGwAbABwAHAAcABwAHAAcABsAGgAZABYAFgAWABUAFAAUABIAEgASABAAEAAP
AA4ADAALAAsACQAJAAkACAAHAAYABQAFAAQAAgACAAEAAQAAAAAAAAD///7//v/9//3/
/P/8//v/+v/6//r/+//7//v/+//8//z//P/7//v/+v/8//3//f/9//z/+//6//n/+f/6
//r/+v/6//r/+v/6//j/+P/4//j/+f/6//v//P/9//3//P/8//z//P/7//r/+v/6//r/
+v/8//3//f/+//z//P/8//z//P/8//z//P/+//7//v/+//z//P/8//z//v/+//7//v/8
//z//P/7//3//f/9//3//f/9//3//f/9//3//f/8//z//P/8//z//P/8//z//P/6//r/
+v/6//r/+v/7//v/+//6//r/+v/4//r//P/8//z//P/8//z//P/8//v/+//7//r/+//7
//3//v/+////AAAAAAAAAQABAAAA/f/5//f/9f/4//j/+f/5//X/8v/x/+7/7//s/+r/
6v/s/+//8f/2//b/9//4//r/+//7//z//P/8//z//P/8//7//v/+//7//f/8//v/+//+
//7//f/9//3//////////f/9//z//P/+/wAAAQAEAA0AFgAcACQAKwAyAD4ATgBeAGoA
agBgAEcAKwAOAOf/wf+f/37/Yv9R/03/Tv9S/1b/ZP94/4z/nv+t/7z/y//W/9v/4f/k
/+r/7//0//j//v/9//3/AQAFAAIAAQACAAMAAwADAAMABAAFAAcACAAIAAgACAAIAAcA
BwAHAAgACQAJAAkACQAJAAkACwALAAsACwAJAAkACQAKAAoACgAKAAsACgAKAAgACAAJ
AAsADAANAAwACwAKAAoACwALAAwADgANAA0ADQANAA0ADQAOAA4AEAAPAA8AEAARABIA
EgASABIAEgASABIAEgATABQAFAATABMAFAAUABQAFAAUABQAFAAUABQAEgAUABQAEwAS
ABAADgAOAA4ADgAOAA0ADAAMAAsACwAJAAcABwAGAAUABAADAAMAAgAAAAAA//////z/
/P/8//v//P/8//v/+//+//7//f/8//v/+v/6//n/+f/5//r/+v/6//n/+f/4//j/+f/5
//n/+f/5//n/+f/7//z//P/8//r/+v/6//r/+v/6//r/+v/8//z//P/8//v/+//6//r/
+//8//z//P/8//z//P/8//3//f/8//z//v/+//7//v/8//z//P/8//z//P/8//z//P/8
//z//P/8//z//P/8//z//P/8//v/+//7//v/+//9//3//f/9//v/+//7//r/+v/6//r/
+v/4//j/+P/4//r/+v/6//r/+v/6//v/+//5//j/+P/4//b/9v/2//b/9v/6//r/+v/6
//r/+v/4//j/+P/4//n/+f/5//j/9//3//n/+v/8//3//v/+/wAAAQABAAAA/f/5//f/
9f/z//L/8v/x//L/8P/w/+7/7//s/+r/6v/p/+v/7P/w//D/8f/y//T/9//3//j/+P/2
//b/9v/2//j/+P/4//j/+P/4//j/+f/6//r/+f/5//n/+//7//v/+//7//r/+v/8//z/
+//8/wEACgASABoAJQAqADAAOgBIAFYAYgBgAE8APQAoAA0A7//R/67/iP9t/1//WP9Y
/1j/Wv9k/3b/iv+f/7D/wf/O/9X/2//g/+b/7f/w//L/+v///wEA/f/9/wIAAwAEAAUA
BQADAAMABAAFAAcACAAIAAgACAAIAAcABwAHAAgACQAJAAoACwAMAA0ACwALAAsACwAN
AA0ADQAOAA0ADAALAAsADgAOAAwADAAMAA0ADQANAA8ADwAPABAAEAAPAA8AEAAPAA8A
DwAPABAAEQATABQAFgAVABUAFgAWABYAFQAUABQAFAAUABQAFgAXABgAGAAXABcAGAAY
ABgAGAAYABgAGAAYABgAFgAWABYAFQAUABQAEgASABIAEAAQAA8ADgAPAA8AEAAPAA0A
DQAMAAsACgAJAAkACAAGAAYABQAFAAQABAAEAAMABAAEAAMAAwAEAAQAAwACAAEAAAAA
AP//AQABAAIAAgACAAEAAQAAAAIAAwADAAMAAQABAAEAAQADAAQABAAEAAMAAgABAAAA
AQACAAMABAAEAAQABAAEAAMAAwACAAIAAwAEAAQABAAEAAQABAAEAAUABQAEAAQAAgAC
AAIAAgAEAAQABAAEAAIAAgACAAIAAgACAAIAAgACAAIAAgACAAIAAgACAAEAAQABAAEA
AQAAAP///v/9//7///8AAAAA/v/+//7//v/+//7//v/+//z//P/8//z//v/+///////9
//z//P/8//7//v/+//7//P/8//z//P/+//7//v/+//z//P/8//3/+//7//v//P/6//r/
+v/7//7/AAD9//z/+//6//z//P/8//z/+//7//v/+v/5//n/+//8//7///8AAAAAAgAD
AAMAAgACAP///v/9//z/+v/5//f/+P/2//b/9P/z//D/7v/u/+3/7f/s/+7/8f/z//X/
+P/7//v//P/8//z//P/8//z/+v/6//r/+v/6//r/+v/7//r/+v/5//n/+f/7//v/+//9
//3//P/8//j/+v/9//z///8CAAwAFgAfACYALAA2AEAASABQAFQAUQBFADIAJwAhABMA
/v/e/7P/i/96/3T/bv9q/2r/cP+A/5P/pv+1/8L/z//V/9j/3v/l/+z/8v/0//f/+f/5
//n//P/9//7//////wEAAQACAAMAAQACAAIAAgAEAAQAAwADAAMABAAFAAUAAwADAAMA
AwAFAAUABQAFAAUABQAFAAYABAAEAAQABQAIAAgABgAGAAUABQAEAAMABQAFAAUABgAG
AAUABQAGAAcABwAHAAcABQAFAAYABgAHAAcACAAKAAoACgAJAAgACAAIAAgACAAGAAcA
CAAIAAcABwAIAAgABgAGAAYABgAHAAgACQAIAAYABgAFAAQABgAEAAQABAACAAIAAQAA
AAAA//////3//f/9//z/+//6//n/+f/4//T/9P/z//P/9P/0//T/8//y//L/8f/x//L/
8v/x//D/8f/y//T/9f/z//P/9P/0//T/8//z//L/8//1//b/9//3//f/9//3//X/9v/2
//b/9v/2//b/9v/4//j/+P/4//f/9v/1//T/8//z//L/8v/1//b/9v/2//T/9P/0//T/
9f/1//T/9P/0//T/9P/0//L/8v/y//L/9P/0//T/9P/z//L/8f/w//H/8v/z//T/8v/y
//L/8f/v/+//7//v//H/8f/x//H/8//z//P/8v/x//D/7//u//D/8P/w//D/7v/u/+7/
7v/w//D/8f/x//H/8P/w//D/7//u/+3/7P/u/+7/7v/u/+7/7v/u/+7/7v/u/+7/7//t
/+v/6f/s//D/7v/u/+7/7v/u/+7/7v/u/+//7//v/+7/7f/t/+//8P/u/+//8P/w//P/
9f/2//b/8v/t/+r/5//p/+j/6P/n/+j/5v/m/+T/4//g/97/3v/h/+P/5P/o/+r/6//s
/+7/7v/t/+3/7P/t/+7/7//w/+7/7v/u/+7/7v/u/+7/7//w//D/7//v/+3/7//v/+//
8f/x//D/8P/y//D/8f/2//3/AgAMABYAHQAmAC4AOgBIAFQAVABOAEEAMQAeAAUA7f/P
/6j/fv9l/1v/WP9W/1T/Wv9m/3T/iP+b/6z/vf/I/8n/zf/W/97/4f/k/+j/7v/v//H/
9f/1//b/9//4//n/+f/5//n/+v/7//r/+v/5//j/+f/6//r/+//7//z//f/9//z/+//6
//n/+//7//v/+//7//v/+//8//z//P/8//3//f/8//n/+P/5//v//P/9//v/+//7//z/
/P/7//v//P////////////3//f/+//7/AAD/////AAD//wAAAAAAAAAAAAAAAAAAAgAD
AAQABAACAAEAAQAAAAIAAgACAAIAAQAAAP///P/+//7//f/8//7//P/8//z/+v/6//n/
+P/2//X/9f/z//P/8//y//H/8v/x//H/8P/s/+z/6//r/+v/7P/t/+3/6v/q/+n/6f/q
/+r/6f/o/+r/6v/r/+v/6//r/+z/7P/q/+n/6f/o/+r/6//r/+v/6//r/+v/6//t/+7/
7v/u/+z/7P/s/+z/7P/s/+z/7P/s/+z/7P/s/+//7//u/+7/7//w//D/8P/u/+7/7v/u
//H/8f/w//D/7v/u/+7/7v/u/+7/7v/u/+7/7v/u/+7/7v/u/+7/7v/u/+7/7v/u//D/
8P/w/+//7v/t/+z/6//t/+3/7f/t/+3/7f/t/+z/7P/s/+z/7P/s/+z/7P/s/+z/7P/s
/+z/7P/s/+3/7f/t/+z/7P/s/+r/6v/q/+r/6v/q/+r/6v/s/+z/7P/s/+7/7P/q/+z/
7P/s/+z/7P/s/+z/7P/s/+3/7f/t/+z/6f/p/+v/7P/u/+//8P/w//L/8//z//L/8f/t
/+v/6f/o/+b/5f/j/+T/4v/i/+D/3//c/9r/2v/d/9//4P/k/+T/5f/m/+j/6f/p/+r/
6v/q/+r/6v/q/+j/6P/o/+j/6f/q/+v/7f/s/+z/6//r/+n/6//r/+v/7f/t/+z/7P/q
/+z/7f/0//f//P8GABAAFwAcACgAOABMAFgAWABOAD0AIQAEAOH/u/+Z/3r/XP9H/z3/
OP86/0L/Tv9g/3b/iP+T/6D/sf++/8P/yf/O/9b/3//g/+T/6P/r/+3/7f/r//D/7//w
//H/8f/z//P/9P/1//P/9P/0//T/9v/2//X/9f/1//b/9//3//X/9f/1//X/9//3//f/
9//3//f/9//4//j/+P/4//n/+v/6//j/+P/6//v/+//7//n/+f/5//r//P/7//v//P/9
//3//f/9//3//f/+//7/AAD/////AAABAAIAAgACAAIAAgACAAIABAAFAAYABgAFAAUA
BgAGAAYABgAGAAYABAAEAAQAAgACAAIAAQAAAAIAAAAAAAAAAAAAAP///v/9//3//v/9
//z/+//5//f/9P/z//P/8v/y//L/8f/x/+7/7v/u/+3/7v/u/+3/7f/u/+7/7f/s/+r/
6v/r/+v/6//r/+z/7P/u/+3/7f/s/+r/6//r/+v/7f/t/+3/7f/r/+z/7P/s/+z/7P/s
/+z/7P/s/+z/7P/s/+z/7P/s/+//7//u/+7/7f/u/+7/7v/w//D/8P/w/+//7//u/+7/
8P/w//D/8P/u/+7/7v/u//D/8P/w//D/7v/u/+7/7v/u/+7/7v/u/+7/7v/u/+3/7f/t
/+3/7f/t/+3/7f/t/+//7//v/+7/7P/s/+z/7P/q/+r/6v/q/+r/6v/q/+r/6v/q/+v/
6//r/+r/6v/q/+z/7P/s/+z/6v/q/+r/6v/q/+r/6v/q/+r/6v/q/+v/6//r/+v/7P/r
/+r/6f/p/+z/7P/r/+r/7P/s/+z/6v/o/+j/6P/o/+r/6v/q/+r/7f/t/+3/7P/p/+n/
6//s/+z/7f/u/+7/8P/x//H/8P/x/+3/6//p/+n/6P/o/+f/5v/k/+T/4v/f/9z/2v/a
/9n/2//c/+D/5P/l/+b/6P/p/+n/6v/q/+r/6v/q/+r/6v/q/+r/6v/q/+r/6v/r/+z/
7P/r/+v/6//t/+3/7f/r/+v/6v/q/+7/7v/t//L/9//6//7/CAARABgAIAAqADoASgBS
AEwARQAxABgA/f/d/73/mP90/1v/Tf9C/0L/Rv9K/1b/av98/43/nP+v/8D/yf/J/8r/
0v/Z/97/5P/o/+n/6//t/+//8P/x//L/8//z//P/8//0//X/9//4//j/+P/3//b/9P/z
//T/9v/4//n/+P/3//b/9f/3//f/9//3//f/9//3//j/+P/4//j/+f/6//r/+P/4//b/
9//3//f/+f/5//n/+v/6//n/+f/6//v/+//7//v/+//7//z//P/8//v/+//8//3//v/+
//7//v/+//7//v/+////AAAAAAEAAQACAAIAAAAAAAAAAAAAAAAAAAD+//7//v/9//z/
/v/8//z//P/+//7//f/8//j/9//3//X/9//3//b/9f/0//P/8//y/+7/7v/t/+3/7v/u
/+7/7f/q/+j/5f/j/+X/5v/m/+b/5v/m/+f/5//n/+f/6P/o/+r/6f/p/+j/6P/p/+n/
6f/p/+n/6f/p/+v/7P/s/+z/6v/q/+r/6v/s/+z/7P/s/+7/7v/u/+7/7f/t/+z/7P/r
/+z/7P/s/+7/7v/u/+7/8f/x//D/8P/w//D/8P/w//D/8P/w//D/8v/y//L/8v/w//D/
8P/w//D/8P/w//D/8v/y//L/8f/v/+//7//v/+//7//v/+//8f/x//H/8P/y//L/8v/y
//H/8P/v/+7/7//w//H/8v/w//D/8f/x//L/8v/z//T/8f/w/+//7v/v//D/8f/y//L/
8v/y//L/8v/y//L/8//x//H/8f/y//L/8v/y//P/9P/0//P/8v/0//T/9P/0//L/8v/y
//L/8//z//P/9P/2//j/9f/z//P/9//0//T/9P/0//T/9v/2//b/9v/5//n/+f/4//b/
9f/2//b/9P/1//b/9v/5//v//P/8//z/+f/4//f/9v/0//P/8f/y//D/8P/u/+z/6P/l
/+T/4//l/+b/6v/u/+//8P/y//X/9f/2//b/9v/2//b/9v/0//T/9P/0//b/9v/2//f/
9f/0//L/8f/z//X/9f/1//f/9//2//b/9v/0//X/9v/7//7/CAAUABkAIAAqADYAPgBI
AE4ATABDADUAKAAdAA0A9//a/7D/g/9t/2r/Zv9i/17/YP9q/3z/kf+m/7X/wP/L/9P/
1v/Y/9v/4v/o//D/8//z//P/9//4//j/+P/4//f/+f/5//r/+//5//r/+v/6//r/+v/5
//n/9//4//n/+f/7//v/+//7//v/+//7//v/+f/5//n/+v/6//r/+v/7//z//P/6//r/
+v/7//v/+//9//3//f/+//z/+//7//z//f/9//3//f/7//v//P/8//z/+//7//z///8A
AAAAAAAAAAAAAAAAAP////////7//f/9//7//v/+//7//v/+//7//v/+//z///8AAAAA
AAD+//r/+P/2//j/+P/3//b/9P/z//P/8f/y//P/8//z//H/7//u/+z/6v/q/+n/6f/q
/+r/6v/p/+j/6P/n/+f/6P/o/+f/5v/o/+j/6f/p/+n/6f/q/+r/6v/p/+n/6P/m/+f/
5//n/+j/6f/q/+v/6v/q/+n/6P/o/+j/6P/o/+n/6v/r/+z/6v/q/+r/6v/p/+n/6P/o
/+v/7P/s/+z/6//q/+n/6P/p/+n/6P/o/+r/6v/q/+r/6v/q/+r/6v/p/+j/5//m/+j/
6P/o/+j/6P/o/+j/6P/o/+j/6P/n/+f/5//n/+f/5//n/+f/5//n/+f/5//m/+j/6P/o
/+j/5//m/+X/5P/m/+b/5v/m/+T/5P/l/+X/5//m/+b/5v/l/+T/4//i/+L/4v/i/+L/
5v/k/w==
         </WaveFormData>
      </LeadData>
      <LeadData>
         <LeadByteCountTotal>10000</LeadByteCountTotal>
         <LeadTimeOffset>0</LeadTimeOffset>
         <LeadSampleCountTotal>5000</LeadSampleCountTotal>
         <LeadAmplitudeUnitsPerBit>4.88</LeadAmplitudeUnitsPerBit>
         <LeadAmplitudeUnits>��V</LeadAmplitudeUnits>
         <LeadHighLimit>2147483647</LeadHighLimit>
         <LeadLowLimit>268435456</LeadLowLimit>
         <LeadID>V2</LeadID>
         <LeadOffsetFirstSample>0</LeadOffsetFirstSample>
         <FirstSampleBaseline>0</FirstSampleBaseline>
         <LeadSampleSize>2</LeadSampleSize>
         <LeadOff>FALSE</LeadOff>
         <BaselineSway>FALSE</BaselineSway>
         <ExcessiveACNoise>FALSE</ExcessiveACNoise>
         <MuscleNoise>FALSE</MuscleNoise>
         <LeadDataCRC32>3937951283</LeadDataCRC32>
         <WaveFormData>
///+//7///8BAAEAAgAEAAQABQAGAAcACAAIAAYABAABAAEA////////+//5//j/9//2
//P/8//x//P/9f/4//v//f/9//z//P/7//r/+P/2//b/9v/1//f/9//3//f/+f/5//n/
+f/5//n/+f/5//n/+v/6//r/+P/4//j/+P/6//r//P/9/wAAAwAMABYAIwA1AE0AaAB/
AJoAxADtAAMBCAEBAeYAqgBKANj/av8K/8P+o/6h/rT+y/7g/vj+Gv9A/2H/ff+W/63/
t/++/8T/0f/e/+X/6//1//z//v8AAAIABQAIAAkACgAKAAoADAANAA0ADQANAA0ADAAK
AAoACgAKAA0ADQAOAA4ADgAOAA4ADgAPAA8ADwAPAA4ADwAPAA8AEQARABIAEgAVABUA
FAAUABQAFgAWABYAFQAWABYAFwAZABoAGgAcABsAGwAbAB0AHAAdAB4AHwAgACEAIQAi
ACUAJwAnACkALAAtADAAMAAxADEAMwAyADEAMgAzADQANwA4ADgAOQA8AD0APQA9ADwA
PAA9AD0AOwA6ADkANgA4ADgANgA1ADEAMAAtACsAJwAmACUAIwAiACAAHgAbABoAGAAW
ABQAEgARAA8ADQAMAAoACQAJAAoACAAHAAUAAwAAAP///v////7//f/8//z//P/8//v/
+P/3//b/9f/3//f/9//2//b/9v/3//f/9//3//f/9//3//j/+P/4//b/9v/2//b/9v/2
//j/+f/5//r/+//7//v//P/8//z//P/+//7//v8AAAAAAAAAAAAAAAAAAAIAAAAAAAAA
////////AAAAAAAAAQACAAMAAgACAAIAAQD//////v/+//7//v/+//7/AAD//////v/7
//v/+v/5//r/+//8//3//P/6//j/9//3//f/+P/4//f/9//2//X/9//2//b/9//1//X/
9f/0//L/8v/y//L/8//z//P/8//z//P/8//z//P/8//1//T/8//y//H/8P/x//H/8f/x
//X/9v/2//X/9v/2//f/+f/3//j/+v/6//n/+v/7//z//P/6//j/9//1//P/8//x/+3/
6//q/+n/6P/l/+X/5f/o/+v/7//x//D/7//t/+z/7P/s/+v/7P/r/+r/6P/n/+j/6f/q
/+v/6f/p/+n/6f/p/+n/6f/p/+j/6P/o/+j/6v/q/+r/6v/m/+j/6//w//f/AAAKABkA
LQBDAFwAfQCwAN4A+QD9APAAzQCOAC4Atv9G/+j+nv5v/m3+i/6u/sf+4P4C/yj/Sv9h
/3n/jv+f/6f/qP+u/7v/xv/R/9n/4f/m/+j/6v/s/+//7//v/+//7v/u//D/8f/x//T/
9f/2//b/9P/0//T/9P/3//f/+P/4//b/9v/2//b/9//3//f/9//4//n/+f/5//v/+//8
//z//f/9//z//P/+/wAAAAAAAP//AAAAAAEAAwAEAAQABgAFAAUABQAHAAgACQAKAAsA
DQAPABAAEgARABMAEwAVABgAGQAcABwAHAAdACAAIAAiACQAJgAoACkAKgAqACsAKgAr
ACsAKwAsACwALQAtACwALAAsACoAKgAqACgAJwAjACIAHwAdAB0AHAAbABkAFAASABAA
DQAKAAgABgAEAAIAAQD///3/+v/4//f/9//0//L/8f/v/+7/7P/s/+z/6f/o/+f/5v/o
/+j/6P/n/+b/5f/k/+P/4//j/+P/4v/k/+T/5f/l/+T/4//i/+H/4f/i/+L/4v/i/+L/
4v/i/+L/4v/k/+X/5f/m/+f/5//l/+b/5v/m/+b/6P/o/+j/6P/o/+j/6P/o/+j/6P/q
/+z/7P/s/+v/6//r/+z/7P/r/+v/6//r/+z/7P/s/+v/6//r/+r/6v/q/+r/6v/q/+r/
6f/p/+j/6f/p/+j/5//n/+f/5//n/+f/5v/l/+X/5//n/+j/6P/l/+X/5P/j/+X/5P/k
/+X/5f/l/+X/5P/k/+T/5P/k/+X/5f/l/+X/5f/l/+X/5f/m/+X/5P/k/+X/5v/j/+H/
4//i/+L/4//l/+X/4//h/+L/5P/k/+T/5P/l/+X/5f/l/+f/6P/o/+f/5v/m/+f/6f/q
/+z/7//w/+//8P/x//L/8v/w/+7/7f/t/+v/6//p/+X/4//i/+H/4P/d/93/3f/g/+P/
5//p/+r/6f/n/+b/4//i/+D/4P/i/+L/4f/h/+H/4f/h/+H/4f/h/+H/4f/h/+H/4f/h
/+L/4v/i/+L/4v/i/+L/4v/k/+T/5f/q//H/+v8GABUAKQBBAFoAfQCuANgA7QDrANoA
sQBsAAgAkv8m/8r+gv5f/mn+i/6q/sf+5v4G/yr/SP9d/3X/kP+d/6P/qP+w/7v/yP/R
/9f/3f/k/+j/5v/k/+f/6P/p/+r/6v/s/+7/7//v//D/8f/y//L/8P/w//D/8P/z//P/
9P/0//b/9v/2//b/9f/1//X/9f/4//n/+f/5//n/+f/6//r/+//7//r/+v/7//7///8A
AAAAAAD/////AQACAAIABAAFAAUABQAHAAgACQAKAAsADAANAA0ADgAPABEAEQATABQA
FQAYABgAGgAbAB4AHgAfACAAIQAiACQAJgAnACkAKQApACgAJwAoACgAKQApACgAKAAo
ACYAJgAmACQAIwAfAB4AGwAZABkAGAAXABUAEgAQAA4ACwAIAAYABAACAP7//f/7//n/
+P/2//X/9f/y//D/7//t/+7/7P/s/+z/7f/s/+v/6v/p/+j/5//l/+X/5f/l/+X/5f/l
/+X/5P/k/+T/5f/l/+X/5f/l/+X/5P/k/+P/4v/k/+T/5P/k/+b/5v/o/+n/6P/o/+j/
5//n/+j/6P/o/+j/6v/q/+r/7P/s/+z/7P/s/+z/7P/u/+7/7v/u/+3/7//v//D/8P/v
/+//7//v//D/8P/w/+//7//v/+7/7v/u/+7/7v/u/+7/7f/t/+z/7f/t/+z/6//r/+v/
6//r/+3/7P/r/+v/7f/t/+7/7v/r/+v/6v/p/+r/6v/r/+3/6//r/+v/6v/s/+z/7P/s
/+v/6//r/+v/6f/p/+n/6f/q/+n/6P/o/+r/7P/q/+n/6f/o/+j/6f/r/+v/6//r/+r/
7P/q/+r/6v/s/+z/7P/s/+z/6//q/+n/7P/u/+//7//w//D/8f/z//P/9P/2//b/9f/2
//f/+P/5//j/9//3//n/9//3//X/8P/t/+v/6f/o/+X/5f/l/+f/6f/s/+3/8f/x//D/
8P/x//D/7v/u/+z/7P/r/+v/7f/t/+3/7f/s/+v/6v/p/+r/6//s/+3/7v/u/+7/7v/u
/+7/7v/u/+7/7v/x//T/+f8AAAgAEQAhADcATABfAHgAoADNAO8A/AD5AOIAsgBmAP7/
hv8U/8H+k/6L/pz+tf7K/uL+Bv8q/0v/a/+G/53/q/+y/7j/wf/O/9v/4f/p//D/9P/4
//z//f/+////AAAAAAIABAAFAAUABAAFAAYABgAIAAgACAAIAAcABwAIAAgACgAMAA4A
EAAOAA0ADAALAA4ADwAPAA8AEQARABIAEgAUABMAEQAQABEAFAAVABYAFwAYABgAGQAZ
ABoAGgAcABsAGwAbAB0AHAAdAB4AHwAiACMAIwAkACUAJwAnACkAKAApACwALAAwADEA
NAA0ADUANgA3ADgAOQA6ADoAOwA8AD0APQA9ADoAOgA7ADsAPAA8ADwAOgA6ADoAOAA3
ADUANAAxAC8ALQAsACsAKQAmACQAIgAfAB0AHAAbABoAGAAXABUAEwASABAADwAPABAA
DgANAAsACgAIAAgACAAHAAYABQAEAAQABAAEAAMAAgABAAAA///////////+/wAAAAAB
AAEA//////////8BAAIAAgACAAIAAgACAAIAAgACAAQABQAFAAYABwAHAAcACAAIAAgA
CgAMAAwADAAKAAoACgAKAAwADAAMAA4ADAAMAAwACwALAAsADAAMAA0ADQANAA0ADQAM
AAsACQALAAsACgAKAAgACAAIAAgACgAJAAkACAAHAAcABgAFAAUABQAFAAUABwAGAAUA
BQAFAAUABgAGAAUABQAEAAMAAwACAAIAAwADAAMAAwACAAAAAAAAAAAAAwADAAMAAwAD
AAMAAwADAAMAAwADAAQABQAGAAMAAQAHAAgABQAEAAMAAgAFAAUABQAFAAkACgAKAAkA
CAAIAAkACwANAA4AEAAQAA8AEAARABIAFAASABAADwANAAsACwAJAAcABQAEAAMAAgD/
//////8BAAMABgAHAAsACwAKAAoABwAGAAQABAAEAAQAAwADAAUABQAFAAUAAwADAAMA
AwADAAMAAwADAAYABgAGAAYACAAIAAgACAAEAAQABQAKAA8AGAAkADEAQQBXAHIAhwCi
AMgA6wAHARABAwHqALYAXADs/3z/Fv/L/qv+q/66/s/+5v7+/h7/QP9l/4P/nv+z/7//
xv/M/9f/5P/t//f/AQAEAAYACAAKAAsADgAPABAAEAAOABAAEQARABMAFQAXABgAFgAW
ABYAFgAYABkAGwAcABsAGgAZABgAGQAZABkAGQAaABsAGwAbABsAGwAcABwAHQAdABwA
HAAeACAAIAAgACEAIgAiACMAIQAiACIAJAAlACUAJQAnACoAKwAsAC0ALAAtAC0ALgAv
ADEAMQAzADQANQA4ADgAOgA7AD4APgA/AEAAQQBCAEUARgBGAEcASABJAEkASQBIAEgA
SQBJAEYARgBGAEQARABEAEIAQQBBAEAAPQA7ADkAOAA3ADUAMgAwAC4AKwAoACYAJAAi
ACIAIQAfAB0AHgAcABsAGwAZABYAFAARABIAEAAQABAAEQAQAA8ADgAMAAwADAALAAwA
CwAKAAkACQAJAAkACAAGAAYABwAHAAgACQAKAAsACQAKAAoACgAMAAwADAAMAAoACgAM
AA0ADQAOAA8ADwARABIAEgASABAAEgASABIAEgASABIAEgAUABQAFAAWABQAFAAUABMA
FQAVABYAFgATABMAEwATABQAFAAUABMAEwATABIAEgASABIAEgASABAADwAPAA4ADQAN
AAwACwANAA0ADQANAA0ADAALAAsADQANAA4ADgALAAsACgAJAAkACAAIAAkACQAJAAkA
CAAIAAgACgAKAAgACAAIAAgACwALAAsACwAMAAwACwAJAAkACgAMAA8ADQAOABAAEAAT
ABQAFQAWABUAEgAPAA0ADQALAAsACQADAAEAAAD//wAA/f/9//3/AQADAAYABwAHAAcA
BgAGAAMAAgAAAAAAAAAAAP////8BAAEAAQABAP//////////AQABAAEAAQACAAIAAgAC
AAAAAAAAAAAAAgAEAAUACAARABgAIgAzAEsAZQB6AJkAygD4AA0BDwECAd0AnAA+AMr/
WP/4/rb+kf6P/qn+yP7h/vr+Hv9E/2T/ff+V/6j/tf+9/8T/zv/Z/+T/6//1//3//v8A
AAQABAADAAYABwAIAAgACAAKAAsACwAMAA0ADgAOAA4ADgAOAA4ADwAPABAAEAAQABAA
EAAQABEAEQARABEAEgATABMAEwATABMAFAAUABcAFwAWABYAFgAYABgAGAAZABoAGgAb
ABsAHAAcAB4AHwAfAB8AIQAiACMAJAAlACQAJQAlACYAKAArACwALwAuAC8AMgAyADQA
NQA4ADgAOQA6ADsAPAA9AD4APgA/AD4APwA/AD8APgA+AD8APwA+AD4APgA8ADwAPAA6
ADkANQA0ADEALwAtACwAKwApACgAJgAkACEAHgAcABoAGAAWABUAEwARABAADgANAA0A
CgAIAAcABQAEAAIAAgACAAMAAgABAAAAAAAAAAAA//8AAP///v/9//z/+//6//j/+P/4
//n/+f/7//v/+//7//r/+v/5//j/+f/6//v//P/8//z//v////7//v/+//3//f/+//7/
/v8AAAIAAgACAAAAAAAAAAAAAgACAAIABAAEAAQABAADAAEAAQACAAIAAgADAAQABQAF
AAQAAwABAAMAAwACAAIAAgACAAIAAgAAAP/////+//7////////////////////9//z/
+//7//v/+//8//z//f/9//z/+//5//z//P/8//z//P/9//3//f/9////AAAAAP///v/+
////AQABAAIABAAEAAUABgAHAAgABwAEAAEA//8BAP/////9//j/9f/z//H/8f/v//D/
8f/1//f/+v/7//z/+//5//j/9//2//T/9P/2//b/9f/1//P/8//z//P/8//z//P/8//z
//P/8//z//T/9P/0//T/9P/0//T/9P/2//b/9//8/wMADgAYACcAPQBTAG4AkwDCAOoA
/QD9AOgAvQB4AA4AlP8q/9L+jv5x/n3+n/6+/tf+9v4c/0D/YP93/43/ov+v/7f/wP/G
/8//2v/h/+n/8f/0//T/9v/6//v//P/9//7//v/+/wAAAQABAAAAAQACAAIAAgACAAIA
AgAFAAUABgAGAAYABgAGAAYABwAHAAcABwAIAAkACQAJAAkACQAKAAoADQANAAwADAAO
ABAAEAAQAA8AEAAQABEAEwAUABQAFgAVABUAFQAXABoAGwAcAB0AHgAfAB8AIAAhACMA
IwAlACgAKQAsACwALAAtADAAMAAzADQANQA2ADcAOAA4ADkAOAA5ADkAOQA4ADgAOQA5
ADgAOAA4ADYANAA0ADIAMQAvAC4AKwApACcAJgAlACMAHgAcABoAFwAUABIAEAAOAAwA
CwAJAAcABgAEAAMAAwACAAAA///9//z/+v/6//r/9//2//X/9P/0//T/9P/z//L/8f/w
/+//8f/x//H/8P/w//D/8f/x//H/8f/x//H/7//w//D/8P/y//L/8v/y//L/8v/0//X/
8//0//X/9f/1//b/9v/2//b/+P/4//j/+P/4//j/+P/2//b/9v/4//j/+P/4//f/9//3
//j/+P/3//f/9//3//b/9v/2//X/9f/1//T/9P/2//b/9v/2//T/8//z//L/8//z//L/
8f/x//H/8f/x//H/8P/v/+//7//v//D/8P/v/+//7v/t/+3/7P/s/+3/7//v/+7/7P/s
/+z/7P/t/+3/7f/t/+//8P/w/+//7v/u/+//8f/x//L/9P/0//f/+P/5//r/+v/4//b/
9f/z//H/8f/v/+n/5//m/+X/5v/j/+P/4//j/+X/6P/p/+n/6f/o/+j/6f/o/+b/5v/m
/+b/5f/l/+X/5f/l/+X/5f/l/+X/5f/l/+X/5f/l/+b/5v/m/+b/5v/m/+b/5v/m/+b/
5//o/+3/9v/+/wkAGwAvAEYAXQB6AKYA0QDpAOQA0QCsAGgABgCS/yL/xv6F/mv+c/6U
/rH+xv7k/gj/Lv9P/2n/gv+T/6H/qv+w/7n/xP/N/9P/3f/m/+b/5v/q/+v/7v/v//D/
8P/u//D/8f/x//L/8//0//T/9v/2//b/9v/3//f/+P/4//r/+v/6//r/+//7//v/+//8
//3//f/9//////8AAAAAAwADAAIAAgACAAQABAAEAAUABgAGAAcACQAKAAoADAALAAsA
CwANABAAEQASABMAFgAXABcAGAAZABsAGwAdABwAHQAgACAAJAAlACgAKAApACoAKwAs
AC0ALgAuAC8ALgAvAC8ALwAwADAAMQAxADAAMAAwAC4ALgAuACwAKwArACoAJwAlACMA
IgAhAB8AHgAcABoAFwAWABQAEgAQAA4ADQALAAkACgAIAAcABwAIAAYABQADAAAA/v/+
//7////+//3//P/8//z//P/7//z/+//6//n/+f/5//n/+P/6//r/+//7//n/+f/5//n/
+v/8//3//v/8//z//P/8//z//P/+//////8AAAEAAQABAAIAAgACAAAAAgACAAIAAgAC
AAIAAgAEAAQABAAGAAQABAAEAAMABQAFAAYABgAFAAUABQAFAAQABAAEAAMAAwADAAIA
AgACAAIAAgACAAIAAQABAAAAAAABAAEAAQABAAEAAQABAP///v/9//3//////wAAAAD9
//3//P/7//3//P/8//3//f/9//3//P/8//z//P/8//3//f/9//3//f/9//3//f/+//3/
/P/8//7//v/8//z//P/8//3//f/9//3//f/+//7//f/+//7///8BAAEAAgAEAAQAAwAE
AAUABgAHAAYABQAFAAUAAwADAAEA///9//z/+//5//X/9P/z//L/8//1//X/+v/7//v/
/P/9//z/+v/6//n/+P/2//X/9f/1//X/9f/1//X/9f/1//X/9f/1//X/9v/2//b/9v/4
//j/+P/4//T/9v/5//r/+/8CAA4AGwApADcAUABrAIQAngC/AN8A9gD5AO4A1ACgAEwA
4v9y/wv/v/6h/qT+r/7A/tr++P4Y/zn/W/92/4//pf+w/7b/v//O/9n/4f/p//D/8v/0
//b/+f/8//3//v/+/wAAAgADAAMAAgADAAQABAAGAAYABgAGAAcABwAIAAgABgAGAAYA
BgAHAAcABwAHAAYABwAHAAcACQAJAAoACgALAAsACgAKAAgACgAKAAoACwAMAAwADQAN
AA4ADgAQABMAEwATABUAFQAVABUAFQAYABkAGQAaABkAGwAbAB0AHAAdACAAIAAiACMA
JgAmACUAJgAnACgAKQAqACoAKwAsAC0ALQAtACwALAAtAC0AKgAqACoAKAAqACoAKAAn
ACcAJgAjACEAHQAcABsAGQAWABQAEgAPAA4ADAAKAAgACAAHAAUAAwAEAAIAAQABAP7/
/P/7//n/+v/4//j/+P/1//T/8//y//T/9P/0//P/9P/z//L/8f/z//P/8//y//L/8v/z
//P/8//z//P/8//z//T/9P/0//T/9P/0//T/9P/0//b/9//3//j/+f/5//f/+P/4//j/
9v/4//j/+P/4//j/+P/4//j/+P/4//r/+v/6//r/+f/3//f/+P/4//j/+f/6//v/+//6
//n/9//3//f/9v/2//j/+P/4//j/+P/3//f/9v/z//P/8v/x//L/8//0//X/8//y//H/
8f/z//P/9P/0//T/9f/1//X/8//y//L/8//z//P/8//y//T/9P/0//T/8//z//P/8//z
//P/8f/z//T/9P/0//T/9P/1//X/9f/1//n/+v/6//n/+P/4//n/+//7//z//v/+/wEA
AgADAAQAAwAAAP3/+//9//v/+//5//X/8//y//H/8P/t/+3/7f/v//H/9P/1//n/+f/4
//j/9v/0//H/8P/y//L/8f/x//P/8//z//P/8f/x//H/8f/z//P/8//z//L/8v/y//L/
8//0//X/9v/0//T/9//8/wMACgAWACcAPQBVAG4AhwCsANgA+QAFAQAB6wC8AGoA/P+M
/yL/0P6f/pH+n/64/s/+6P4G/yj/SP9n/4P/nP+t/7H/tv/A/8//2P/f/+f/7//y//T/
+P/6//v//v///wAAAAD+/wAAAQABAAIAAwAEAAQABAAEAAQABAAFAAUABgAGAAQABAAE
AAQABQAFAAUABQAEAAUABQAFAAcABwAIAAgACQAJAAgACAAKAAwADAAMAAsADAAMAA0A
DQAOAA4AEAATABMAEwAVABYAFwAYABkAGgAbABsAHAAdAB8AHwAhACAAIQAkACQAKAAp
ACwALAArACwALQAuADEAMgAyADMAMwAzADIAMQAwADAAMQAxADAAMAAwAC4ALgAuACwA
KwAnACYAIwAhAB0AHAAbABkAGAAWABQAEQAQAA4ADAAKAAoACQAHAAUAAgAAAP////8A
AP7//f/7//r/+P/4//j/+f/4//f/9v/1//T/8//x//L/8f/w/+//8f/x//H/8P/w//D/
8f/x/+//7//v/+//7//w//D/8P/y//L/8v/y//T/9P/2//f/9f/2//f/9//3//j/+P/4
//r//P/8//z/+v/6//r/+v/6//r/+v/8//z//P/8//v/+//7//z//P/7//v/+//7//z/
/P/8//v/+f/5//j/+P/4//j/+P/4//j/9//3//b/9f/1//T/8//z//P/8//z//P/8v/x
//H/8//z//T/9P/z//P/8v/x//H/8P/w//H/7//v/+//7v/w//D/8P/w//H/7//v/+7/
7v/u/+7/7v/v/+//7//v//P/9P/0//P/8v/y//P/9f/1//b/+P/4//n/+v/7//z/+v/4
//b/9f/z//H/8f/v/+3/6//q/+n/6P/l/+X/5f/p/+v/7v/v//D/7//t/+z/7f/s/+r/
6v/s/+z/6//r/+n/6f/p/+n/6//r/+v/6//r/+v/6//r/+z/7P/s/+z/7P/s/+z/7P/s
/+z/7//0//n/AAAMABsALwBDAFwAfwCuANwA9QD5AOwAxwCKAC4AuP9I/+z+oP5x/m/+
jf6s/sf+5v4G/y7/Tv9l/3v/kv+h/6n/sP+2/8H/zv/X/9//5//u/+7/7v/w//H/8v/z
//T/9P/0//b/9//3//j/+f/6//r//P/8//z//P/7//v//P/8//z//P/8//z/////////
///+//////////////8AAAAAAwADAAIAAgACAAQABAAEAAUABgAGAAcABwAIAAgACgAN
AA0ADQAPABAAEQASABMAFAAVABUAFgAXABkAGQAbABwAHQAgACAAJAAlACgAKAApACoA
KwAsAC0ALgAuAC8AMAAxADEAMQAuAC4ALwAvAC4ALgAuACwALAAsACoAKQAoACgAJgAl
ACIAIAAeABsAFgAUABIADwAMAAoACAAGAAIAAQD///3//P/6//n/+f/4//b/9f/z//D/
7v/u/+7/7//u/+3/7P/s/+z/7P/r/+r/6f/o/+f/6f/p/+n/6P/o/+j/6f/p/+f/5//n
/+f/5//o/+j/6P/o/+j/6P/o/+j/6P/q/+v/6f/q/+v/6//r/+z/7P/s/+r/7P/s/+z/
7P/s/+z/7P/u/+7/7v/w//D/8P/w/+//7//v//D/8P/v/+//7//v/+7/7v/u/+3/7f/t
/+z/7P/s/+z/7P/s/+7/7f/t/+z/6f/p/+j/5//n/+f/5//n/+j/6P/o/+n/5//n/+j/
6P/n/+f/5v/l/+f/5v/m/+f/5f/l/+X/5P/k/+T/5P/k/+P/4//j/+P/4//j/+P/4//j
/+P/4//k/+b/6P/m/+X/5f/k/+T/4v/i/+L/4v/i/+X/5f/l/+X/5//o/+j/5//m/+b/
5//p/+v/7P/u/+7/7f/u/+//8P/y//D/7v/t/+3/6//r/+n/5f/j/+L/4f/e/9v/2//b
/9v/3f/g/+H/5f/l/+T/5P/j/+L/4P/g/+L/4v/h/+H/3//f/9//3//f/9//3//f/+H/
4f/h/+H/5P/k/+T/5P/i/+L/4v/i/+L/4v/j/+b/7f/y//j/AwAVACsAQgBZAHwAqgDR
AOMA5ADRAKgAYgD+/4r/Hv/C/oH+Z/5v/o7+rf7G/uL+CP8u/0v/Y/9+/5X/of+k/6r/
s//A/8v/0//Z/+D/4v/k/+b/5//q/+v/7P/s/+7/8P/x//H/8P/x//L/8v/w//D/8P/w
//P/8//0//T/8v/y//L/8v/1//X/9f/1//b/9//3//f/+f/5//r/+v/7//v/+v/6//r/
/P/8//z//f/+//7///8BAAIAAgAEAAMAAwADAAUABgAHAAgACQAKAAsACwAMAA0ADwAP
ABEAEgATABYAFgAYABkAHAAcAB0AHgAfACAAIQAiACIAIwAkACUAJQAlACQAJAAlACUA
JgAmACYAJAAiACIAIAAfAB8AHgAbABkAGQAYABcAFQAQAA4ADAAJAAYABAACAAAA/v/9
//v/+f/3//T/8v/x//L/8P/v/+3/7P/q/+r/6v/r/+r/6f/o/+j/6P/o/+f/6P/n/+b/
5f/l/+X/5f/k/+b/5v/n/+f/5f/l/+X/5f/l/+b/5v/m/+j/6P/o/+j/5v/m/+j/6f/p
/+r/6//r/+v/7P/s/+z/7P/u/+7/7v/u/+7/7v/u//D/8P/w//L/8v/y//L/8f/v/+//
8P/w//H/8f/x//H/9P/0//T/8//z//P/8v/y//D/8P/w//D/8v/x//H/8P/x//H/8P/v
/+//7//v/+//8P/w//D/8f/v/+//8P/w//D/8f/x//H/7//u/+7/7//x//H/8f/w//D/
8P/w//D/8f/x//H/8f/x//H/8f/x//H/8f/x//L/8v/0//L/8f/x//D/8P/x//H/8f/x
//H/8v/0//T/9P/2//b/9v/2//L/9f/0//L/8v/y//L/9f/1//X/9f/3//j/+P/3//T/
9P/1//f/9//4//r/+v/9//7///8AAAEAAAD//////f/7//v/+f/3//X/9P/z//H/7f/s
/+v/7f/v//L/8//2//f/9//4//f/9v/0//T/8v/y//H/8f/x//H/8f/x//P/8//z//P/
8v/x//D/7//w//D/8P/w//L/8v/y//L/8v/y//P/9v/7/wAADgAbACcAOwBYAHUAjACs
ANEA6wD2AO8A2gCyAGQA+v+K/xr/w/6b/pf+ov63/s7+6P4E/yb/Sf9p/4b/m/+p/7L/
uP/B/8z/1//h/+v/7v/w//L/+P/5//v/+//7//r//P/+//////8AAAEAAgACAAAAAAAA
AAAAAQABAAIAAgACAAIAAgACAAUABQAFAAUABAAFAAUABQAFAAUABgAGAAkACQAIAAgA
CAAKAAoACgALAAwADAANAAsADAAMAA4ADwAPAA8AEQASABMAFAAVABQAFQAVABYAGQAb
ABsAHQAdAB0AHwAeACAAIQAkACQAJQAmACcAKAApACoAKgArACoAKwArACsAKwAsAC4A
LwArACoAKQAmACYAJgAkACMAIwAiAB8AHQAdABwAGwAZABYAFAASAA8ADAAKAAgABgAF
AAUABAADAAIAAAD/////+//4//b/8//z//L/8//0//P/8v/x//D/7v/u/+7/7f/u/+3/
7P/r/+z/7f/u/+7/7f/s/+z/6//p/+n/6f/p/+v/7P/s/+z/7P/s/+z/7P/q/+r/7P/t
/+//8P/x//H/8P/w/+//7v/u//D/8P/w/+7/7v/u/+7/7v/u/+7/8P/u/+7/7v/t/+3/
7f/u/+7/7f/t/+3/7f/s/+z/7P/r/+v/6//q/+r/7P/s/+z/7P/q/+n/6f/o/+n/6f/o
/+f/5f/l/+X/5f/l/+T/4//j/+P/4//k/+T/5f/l/+T/4//h/+D/4P/h/+H/4f/h/+D/
5P/i/w==
         </WaveFormData>
      </LeadData>
      <LeadData>
         <LeadByteCountTotal>10000</LeadByteCountTotal>
         <LeadTimeOffset>0</LeadTimeOffset>
         <LeadSampleCountTotal>5000</LeadSampleCountTotal>
         <LeadAmplitudeUnitsPerBit>4.88</LeadAmplitudeUnitsPerBit>
         <LeadAmplitudeUnits>��V</LeadAmplitudeUnits>
         <LeadHighLimit>2147483647</LeadHighLimit>
         <LeadLowLimit>268435456</LeadLowLimit>
         <LeadID>V3</LeadID>
         <LeadOffsetFirstSample>0</LeadOffsetFirstSample>
         <FirstSampleBaseline>0</FirstSampleBaseline>
         <LeadSampleSize>2</LeadSampleSize>
         <LeadOff>FALSE</LeadOff>
         <BaselineSway>FALSE</BaselineSway>
         <ExcessiveACNoise>FALSE</ExcessiveACNoise>
         <MuscleNoise>FALSE</MuscleNoise>
         <LeadDataCRC32>188979596</LeadDataCRC32>
         <WaveFormData>
FAAUABUAFgAXABgAGAAYABoAGwAcABwAHAAcABwAGwAYABgAFwAXABcAFAATABMAEQAP
AA0ACQALAA0ADwASABUAFQAUABMAEAAPAAwACQAJAAkACAAHAAUABQAGAAYABwAHAAcA
BwAFAAUABQAFAAUABQAGAAYABAAEAAQABAAFAAcACAAIAAkACgAOABAAFwAjADkATwBm
AIMAsQDmABMBNwFSAVEBIQG6ADUArv89/+n+vP61/sn+5f78/hP/MP9R/27/gv+W/6j/
s/+3/7//yv/W/+D/5f/u//T/9//3//v//v/9////AAAAAAEAAgACAAIAAQACAAIAAgAD
AAMAAwADAAMABAAFAAUABQAFAAUABQAEAAQABQAFAAUABQAGAAYABgAHAAcABwAIAAgA
CAAHAAUABgAHAAcABwAHAAcACQAJAAoACgALAAsADAAMAA0ACwAMAAwADQAOAA4ADgAQ
ABEAEgATABQAFQAXABkAGwAbABwAHAAcABoAGwAcAB0AIAAhACIAIwAmACYAJgAmACYA
JwAnACcAJgAlACMAIgAkACQAIgAgAB8AHgAdABsAGAAXABUAEgASABEADwANAAsACQAI
AAgABQAFAAQAAgAEAAIAAQABAAEAAAD//////f/8//r/+f/5//f/9//3//j/9//2//X/
8//y//D/7v/w//D/8P/w/+//7v/s/+v/7f/t/+3/7f/r/+v/6//r/+v/6//r/+v/6//s
/+3/7f/v/+//8P/w//L/8v/y//L/9P/1//X/9f/3//n/+//7//j/+P/4//r/+//7//r/
+v/7//v/+//7//3//f/9//3//f/9//3//f/7//v/+//6//j/+P/4//j/+f/5//j/9//3
//f/9v/1//f/9//2//b/9v/1//T/8//z//P/8//z//L/8f/x//D/8v/y//L/8v/x//H/
8f/x//D/8P/v/+7/8P/w//D/8P/u/+7/7v/u/+7/7f/t/+7/7P/s/+z/7P/s/+z/7f/u
//D/8f/x//D/8P/x//L/8//0//T/9P/0//X/9v/2//j/+P/4//f/9v/0//P/8//x/+z/
6//r/+r/6//q/+f/5//r/+3/8P/x/+//7v/t/+v/6//p/+f/5//l/+T/4//j/+X/5v/m
/+X/5f/l/+X/5f/l/+X/5f/l/+P/5P/k/+T/5P/k/+T/4//j/+T/5P/l/+j/6v/s//X/
BQAXAC8ATgB9ALUA6AATATcBQAEhAc8ATgC//z7/1/6Z/pD+r/7R/uf+/P4Z/zz/V/9o
/3r/jP+Y/53/n/+j/7D/vP/G/83/1P/a/93/3f/h/+L/4P/h/+H/4P/j/+T/5P/k/+X/
5v/m/+b/5//n/+f/5//n/+j/6f/p/+n/6f/p/+n/6v/q/+v/6//p/+n/6v/q/+r/6//r
/+v/7P/s/+z/6//r/+z/7f/t/+3/7f/t/+//7//w//D/8f/x//L/8v/z//H/8v/y//P/
9P/0//T/9v/3//j/+f/6//r/+//8//3//v8AAAEAAgAEAAUABgAHAAgACQAKAAsADAAM
AAwADAAOAA8ADwAPAA8ADwAOAA4AEAAQAA4ADAAJAAgABwAFAAYABQADAAAA/v/9//v/
+f/3//X/9P/0//H/8f/w/+7/8P/u/+3/7f/s/+r/6P/n/+T/5P/j/+P/4//h/+H/4f/i
/+H/4P/f/97/3v/d/9z/3P/c/9z/3P/c/9z/2//b/9n/2f/Z/9n/1//X/9f/1//X/9f/
1//X/9X/1v/X/9f/1//X/9j/2P/Y/9j/2P/Y/9r/2//b/9v/2//d/9//3//c/9z/3P/e
/+H/4f/g/+D/4f/h/+H/4f/j/+P/4//j/+P/4//j/+P/4f/h/+H/4P/i/+L/4v/i/+H/
4f/g/9//4f/h/+D/3//f/9//3v/e/93/3f/d/93/3//f/9//3//c/9v/2//a/9r/2v/a
/9r/2//b/9v/2//Z/9r/2v/a/9j/2P/Y/9j/2P/Y/9j/2P/Y/9f/1//Y/9f/1//W/9b/
1v/Y/9j/2v/a/9j/2P/W/9b/1v/W/9b/1v/Y/9j/2f/a/9z/3f/d/9z/2v/b/9z/3f/g
/+D/4P/g/+H/4v/i/+T/5P/k/+P/4v/i/+H/4f/f/9r/2f/Z/9j/2f/Y/9X/1f/Z/9v/
3v/f/97/3P/a/9f/1//V/9P/0//V/9T/0//T/9H/0v/S/9H/0f/R/9H/0f/T/9P/0//T
/9H/0v/S/9L/0v/S/9L/0f/T/9L/0v/T/9b/2P/c/+X/9f8JACEAQABvAKMA0AD5ABcB
GgHvAJUAEgCF/wr/rf5//oL+o/7D/tv+9P4T/zL/Sf9a/2z/fv+K/4//k/+Z/6L/sP+6
/7//xv/M/8//z//N/9D/0f/T/9T/1P/V/9b/1v/W/9f/2P/Y/9j/1//X/9f/1//Z/9r/
2//b/9v/2//b/9v/3P/c/93/3f/f/9//4P/g/97/3//f/9//4P/g/+D/3//h/+L/4//j
/+H/4f/h/+P/4//k/+T/5f/l/+b/5v/n/+f/6P/o/+n/6v/q/+r/7P/t/+7/7//w//D/
8f/y//P/9P/2//f/+P/4//n/+v/7//z//f/+/////v/+//7//v8AAAEAAQABAAEAAQAA
AAAAAAAAAP7//P/7//r/+f/3//b/9f/z//D/8P/v/+3/6//n/+X/5P/k/+H/4f/g/97/
4P/e/93/3f/f/97/3f/d/9r/2v/Z/9n/2//Z/9n/2f/W/9X/1P/T/9P/1P/U/9T/1P/U
/9T/1P/S/9L/0f/R/9P/0//T/9P/0v/R/9D/z//R/9H/0f/R/9H/0v/T/9P/0f/R/9L/
0v/U/9T/1P/U/9b/1//X/9f/1//Z/9v/2//a/9r/2v/c/93/3f/c/9z/3f/d/93/3f/e
/9//4P/h/+H/4f/h/+H/4f/h/+H/4P/i/+L/4v/i/+H/4f/g/9//4P/h/+H/4f/h/+H/
4P/g/+H/4f/h/+H/4f/h/+H/4f/i/+H/4f/g/+L/4v/i/+L/4v/h/+D/3//f/+D/4P/g
/+L/4v/i/+L/4v/i/+L/4v/g/9//3//g/+P/4//i/+L/4P/i/+L/5P/k/+T/5P/k/+P/
5f/m/+b/5P/m/+b/5v/m/+T/5P/l/+b/6f/r/+z/7P/q/+v/7P/t//D/8P/w//D/8f/y
//L/9P/1//b/9v/2//j/9//3//X/8v/x//H/8P/t/+z/6f/p/+3/7//y//P/9f/0//P/
8f/z//H/7//v/+3/7P/r/+v/7f/u/+7/7f/v/+//7//v/+//7//v/+//8f/y//L/8v/y
//L/8v/x//H/8v/0//X/+P/+/wIAAwANAB0AMQBCAFsAgwC0AOMACwEoAS8BEQHIAFcA
zv9R//X+vv6r/rv+1f7q/gP/JP9D/17/eP+Q/6L/rf+1/7n/wv/Q/9z/4//q//L/9//7
//3//v/9////AAAAAAMABAAEAAQABwAIAAgACAALAAsACwALAAoACgAKAAkADAANAA4A
DwAOAA4ADwAPABEAEQASABIAFAAVABUAFQAWABYAFgAVABMAFAAVABUAFwAXABcAGQAZ
ABoAGgAbABsAHAAcAB0AHQAeAB4AHwAiACIAIgAkACUAJgAnACgAKAApACoAKwAuADAA
MQAyADQANQA2ADcANgA3ADgAOQA8ADwAPAA8ADoAOwA7ADsAPAA9AD0APgA8ADwAOgA4
ADcANgA1ADMANAAzADEALgAqACkAJwAlACUAIwAiACIAIQAhACAAHgAgAB4AHQAdAB0A
HAAbABsAGgAaABkAGQAZABcAFwAXABgAFwAWABUAFAAUABMAEgAQABAAEAAQABAAEAAP
AA8ADwAPAA8ADwARABEAEQARABMAEwATABMAEQASABMAEwAVABUAFgAWABgAGAAYABgA
GgAbABsAGwAZABsAHQAdAB4AHgAeACAAHwAfAB4AHgAfAB8AHwAfACEAIQAhACEAHwAf
AB8AHwAdAB0AHQAcABwAHAAcABwAGwAbABoAGQAZABkAGAAXABUAFQAUABQAFQAVABUA
FQAXABcAFwAXABYAFQAVABQAEgASABIAEgATABMAEwATABEAEgASABIAEgASABIAEgAS
ABIAEgASABQAEwATABQAEwATABIAEgAWABQAFAAUABQAFAAWABYAFwAYABgAGQAZABgA
GgAbABwAHQAgACAAIAAgACEAIgAiACQAJQAmACYAJgAmACUAJQAjACAAHwAfAB4AHQAc
ABkAGQAbAB0AIAAhACIAIgAiACEAHwAdABsAGwAbABoAGQAZABsAHAAcABsAGQAZABkA
GQAZABkAGQAZABsAHAAcABwAHAAcABwAGwAbABoAHAAdAB4AIgAoAC8AOQBNAGMAeACV
ALsA6gAbAUMBVAFTAScByABJAMb/V/8D/9r+0f7f/vf+EP8r/0b/Zf+C/5z/sv/C/83/
0f/V/+D/7v/6/wMACgAOAA8AEQATABYAFwAZABoAGgAZABoAGgAaAB0AHgAeAB4AHgAd
ABwAGwAcAB4AIAAhACAAHwAeAB0AHgAeAB8AHwAdAB0AHgAeABwAHQAdAB0AIAAgACAA
HwAdAB4AHwAfAB8AHwAfACEAIQAiACIAIwAhACIAIgAjACUAJgAmACcAJgAmACYAKAAp
ACoAKwAsACwALQAuAC8ALgAwADEAMgA0ADUANgA3ADYANwA4ADkAOgA6ADoAOgA6ADsA
OwA7ADkAOQA4ADgAOgA6ADgANgA1ADQAMwAxAC4ALQArACgAJgAlACMAIQAdABsAGgAa
ABkAGQAYABYAGAAWABUAFQATABIAEQARABAAEAAPAA8ADQALAAsACwAMAAsACgAJAAgA
CAAHAAYABQAEAAMAAgACAAIAAQABAAMAAwADAAMAAQABAAEAAQABAAEAAQABAAMABAAF
AAUABwAHAAgACAAKAAoACgAKAAoACwALAAsACwANAA8ADwAQABAAEAASABEAEQAQABAA
EQARABEAEQAPAA8ADwAPABEAEQARABEAEQARABEAEAAQABAAEAAQAA8ADwAOAA0ACwAL
AAoACQALAAsACgAKAAkACQAJAAkACQAJAAkACQAKAAkACQAIAAYABgAGAAYABQAFAAUA
BQAFAAYABgAGAAYABgAGAAYACAAIAAkACgAKAAsACwAKAAwADQAOAA8ADwAOAA0ADAAP
ABAAEAASABAAEAAPAA4ADgANAA0ACwAGAAUABQAEAAUABAABAAEABAAHAAsADQALAAoA
CQAHAAUAAwABAAEAAQAAAP////8BAAIAAgABAAEAAQABAAEAAQABAAEAAQADAAQABAAE
AAIAAgACAAEABQAGAAQABQAKAAwADAAXACsAQQBXAHQAowDbAAwBMQFPAVIBJwHPAE4A
v/9E/+v+t/6w/sv+7f4F/xr/O/9c/3f/iv+c/6z/uP+9/8P/y//W/+L/6v/x//r//P/9
/wEAAQAAAAMABQAGAAYABwAIAAgACAAJAAoACgAKAA0ADQANAA0ACwAMAA0ADQAPAA8A
DwAPABAAEAARABEAEQARABIAEgAQABEAEQARABIAEgASABEAEQASABMAEwAVABUAFQAX
ABUAFgAWABcAFQAWABYAFwAZABoAGgAbABoAGgAaABwAHQAeAB8AIAAiACMAJAAlACQA
JgAnACgAKAApACoAKwAsAC0ALgAvAC4ALgAuAC4ALgAvAC8ALwAvAC8ALgAuAC4ALgAs
ACoAKAAmACQAIQAiACEAHwAcABwAGwAZABcAFQATABIAEgAPAA8ADgAMAAwACgAJAAkA
BwAGAAUABQACAAIAAQABAAEA/////////v/9//z/+//8//z/+//6//n/+P/3//b/9v/2
//X/9f/1//X/9f/1//T/8//y//H/8//z//P/8//z//T/9f/1//P/8//0//T/9v/2//b/
9v/3//n/+v/7//r/+//8//v//P/8//z//v///////v/+//3//f/9//3////////////9
//3//f/9//3//f/9//z//P/8//z//P/7//v/+v/5//v/+//6//n/9//3//b/9v/1//X/
9f/1//X/9f/1//X/9v/1//X/9P/y//T/9P/0//T/9P/0//T/9f/2//j/+f/5//j/+P/5
//r/+//8//z//P/8//3//v/+/wAA/v/+//3//P/8//v/+//5//X/8//y//D/8f/w/+3/
7f/x//P/9v/3//b/9P/y/+//7//t/+v/6//t/+z/6//r/+v/7P/s/+v/6f/p/+n/6f/p
/+n/6f/p/+n/6v/q/+r/6v/q/+r/6f/r/+r/6v/r/+7/8v/0//3/DwAhADkAWgCJAL0A
6gARASkBJgH5AJcAEACF/w7/uf6P/pb+uf7Z/u3+CP8p/0j/Yf9y/4T/lP+e/6X/q/+x
/7r/xv/O/9f/3v/e/9//4//n/+j/6P/p/+n/6P/p/+r/6v/q/+v/7P/s/+z/7f/t/+3/
7f/t/+7/7//v//H/8f/x//H/8v/y//P/8//x//H/8v/y//D/8f/x//H/9P/0//T/8//1
//b/9//3//X/9f/1//f/9//4//j/+f/5//r/+v/7//v//P/8//3//v/+//7/AAABAAIA
AwAEAAYABwAIAAkACAAKAAsADAAMAA0ADgAPABAAEQASABMAFAAUABQAFAAUABUAFQAV
ABUAFQAUABQAFAAUABIAEAANAAwACwAJAAoACQAHAAQAAAD///3/+//5//f/9v/2//f/
9//2//T/9P/y//H/8f/x//D/7//v/+7/7v/t/+3/7f/r/+v/6//o/+f/5v/l/+b/5v/l
/+T/5P/k/+T/5P/k/+T/4//j/+P/4//j/+P/4f/h/+H/4f/h/+H/4f/h/+H/4v/j/+P/
4//j/+T/5P/m/+b/5v/m/+j/6f/p/+n/5//p/+v/6//o/+j/6P/q/+v/6//q/+r/6//r
/+v/6//r/+v/6//r/+v/6//r/+v/6f/p/+n/6P/q/+r/6v/q/+n/6f/o/+f/5//n/+b/
5f/n/+f/5v/m/+X/5f/l/+X/5f/l/+X/5f/m/+X/5f/k/+L/4v/i/+L/4//l/+L/4v/i
/+L/4v/i/+L/4//k/+b/5//n/+b/5v/n/+j/6f/o/+j/6P/o/+r/7P/t//D/8P/w/+//
7v/s/+v/6//p/+T/4//j/+L/4//i/9//3//f/+H/5P/l/+X/5P/j/+H/4f/f/93/3f/f
/97/3f/d/9v/3P/c/9v/2//b/9v/2//b/9v/2//b/9v/3P/c/9z/3P/c/9z/2//d/9z/
3P/d/+D/5P/m/+v/9f8FABkALgBLAHUAqADXAPUACgEFAdUAdgD1/2z/+/6v/or+jf6r
/sn+3v75/hj/Of9U/2j/fP+M/5X/m/+j/6z/uv/C/8n/0v/Y/9n/2f/b/9z/3v/h/+P/
5P/j/+T/5P/k/+f/6P/o/+j/6//r/+v/6//p/+r/6//r/+z/7f/u/+//7v/u/+//7//x
//H/8v/y//T/9f/1//X/9v/2//b/9f/1//b/9//3//n/+f/5//v/+//8//z//f/9//7/
/v///wEAAgACAAMABAAEAAQABgAHAAgACQAKAAoACwAMAA0ADwASABQAFgAWABcAGAAZ
ABgAGQAaABsAHgAeAB4AHgAgACEAIQAhAB8AHwAeAB4AHgAeABwAGgAbABoAGQAXABYA
FQATABAAEAAPAA0ACwALAAkACAAIAAcABwAGAAQABQAEAAQABQAHAAYABQAFAAIAAgAB
AAEAAQD////////+//3//P/7//v//P/8//z/+v/6//r/+v/8//z/+//7//v/+//7//v/
/f/9//3//f//////////////AAABAAEAAQABAAIAAgADAAQABQAGAAYABwAHAAcABQAH
AAkACQAIAAgACAAKAAsACwAKAAoADQANAA0ADQAPAA8ADwAPAA0ADQANAA0ADQANAA0A
DAAMAAwADAAMAA8ADwAOAA0ACwALAAoACQALAAsACgAKAAkACQAJAAkACwALAAsACwAK
AAkACQAIAAoACgAKAAoACQAJAAkACQALAAwADAAMAAoACgAKAAoACgAKAAoACgAIAAcA
BwAIAAsADAAKAAoACgAKAAoACgALAAwADAANAA0ADAAMAA0ADgAPABIAEgASABIAEwAU
ABQAFgAYABgAFwAWABYAFQAVABMAEQARABIAEgAQAA4ACgAJAAoACwANAA0ADwAQABEA
EQARAA8ADQANAAsACgAJAAkACQAKAAoACQAJAAkACQAJAAkACQAJAAkACQAKAAoACgAM
AAwADAALAAkADAAOAA0ADAASABoAIQApADUASwBkAH8AnQDAAOsAFQE0ATsBLQH4AJkA
GgCd/zf/7P7L/sn+0/7o/gX/JP9B/17/ev+Q/6b/uf/D/8f/0P/g/+z/9f/8/wIAAwAH
AAkADAAPABEAEgASABUAFgAWABYAFQAWABYAFgAXABcAFwAXABgAGgAcAB0AGgAZABgA
FwAZABoAHAAdAB0AHQAeAB4AIAAhACEAIQAgACAAIAAfAB8AIAAhACEAIQAhACEAIwAh
ACIAIgAjACYAKAApACsAKQAqACoAKwAuAC4ALgAwADAAMAAwADAAMgAzADQANQA2ADgA
OQA6ADoAOwA8AD0AQABBAEIAQwBCAEIAQgBCAEQARQBFAEUAQwBDAEIAQgBEAEQAQgBA
AD8APgA9ADsAOAA3ADUAMgAwAC8ALQArACoAKQApACoAKQApACgAJgAoACYAJQAlACMA
IgAhACEAIAAgAB8AHwAfAB0AHQAdABwAGwAaABkAGgAaABkAGAAYABgAGAAYABYAFgAV
ABUAFgAXABgAGQAZABkAGQAZABkAGQAZABkAGwAcAB0AHQAdAB0AHgAeAB8AIAAhACIA
IgAjACMAIwAiACMAJAAjACIAIgAiACQAJwAnACYAJgAlACUAJQAlACUAJQAlACUAIwAj
ACMAIwAhACEAIQAgACIAIgAiACIAIQAhACAAHwAdAB0AHAAbAB0AHQAcABwAHAAbABoA
GQAbABsAGwAbABoAGQAZABgAFgAWABYAFgAVABUAFQAVABUAFgAWABYAFAAUABQAFAAU
ABQAEgASABIAEgASABIAEgASABIAEwAUABYAFwAXABYAFAAVABYAFwAWABYAFgAWABkA
GgAaABwAGgAaABkAGAAYABcAFwAVABIAEQARABAADQAMAAkACQANAA8AEgATABMAEgAR
AA8ADAAJAAYABQAGAAYABgAHAAUABgAGAAUABwAHAAcABwAFAAUABQAFAAMABAAEAAQA
BgAGAAYABQADAAQABAAJAAwADAAQABsALQBDAFcAdACbAM0AAAEpAUUBTgExAeMAaADf
/2T/A//F/rD+vf7Z/vP+Cv8l/0T/X/96/5D/pP+w/7X/uf/F/9D/2v/i/+n/8P/y//X/
+f/5//z//f///wAAAAD//wAAAAAAAAEAAgACAAIAAQABAAEAAQADAAQABQAFAAMAAwAD
AAMAAgACAAMAAwADAAMABAAEAAQABQAFAAUABAAEAAQAAwAFAAYABwAHAAUABQAFAAcA
BwAIAAgACQAHAAgACAAJAAkACgAKAAsADgAOAA4AEAAPABAAEQASABIAEwAUABUAGAAa
ABsAHAAbABsAGwAbABwAHQAeAB8AHgAeAB4AHgAeAB8AHwAfAB8AHwAeAB4AHgAeABwA
GgAXABYAFQATABAADwANAAoACAAHAAUAAwADAAEAAAAAAP/////+//z//P/6//n/+f/5
//j/9//3//T/9P/z//P/9f/z//P/8//x/+//7f/r/+r/6v/p/+j/6v/q/+r/6v/o/+j/
5//n/+f/5//n/+f/5//n/+f/5//n/+f/5//n/+n/6v/r/+v/6//r/+z/7P/s/+z/7P/s
/+3/7//w//H/8f/z//X/9f/y//L/8v/0//X/9f/0//T/8//z//P/8//z//P/8//z//P/
8//z//P/8v/x//D/7v/u/+7/7v/u/+//7//u/+3/7f/t/+z/6//r/+v/6v/q/+r/6f/o
/+f/5//n/+f/5//m/+X/5f/k/+T/5P/k/+T/4//j/+P/4//h/+L/4v/i/+L/4P/g/+L/
4P/g/+D/4P/g/+D/4f/i/+T/5f/l/+T/5P/l/+b/5//o/+j/6P/o/+n/6v/q/+z/6v/q
/+n/6P/m/+X/5f/j/+D/3//f/97/3f/c/9n/2f/d/9//4v/j/+H/4P/f/93/3f/b/9n/
2f/Z/9j/1//X/9X/1v/W/9X/1f/V/9X/1f/V/9X/1f/V/9X/1v/W/9b/1v/W/9b/1f/V
/9T/1v/Z/9r/2v/c/+X/9f8HAB0APABpAJ0A0AD3ABcBIAEBAa8AMgCl/yb/w/6F/nz+
mf65/tP+7P4L/yr/Rf9Y/2j/ev+G/4v/kf+X/6L/rv+4/7//yP/M/83/z//P/9L/0//V
/9b/1v/V/9b/1v/W/9f/2P/Y/9j/2f/Z/9n/2f/X/9j/2f/Z/9v/2//b/9v/3P/c/93/
3f/d/93/3v/e/97/3//f/9//4v/i/+L/4f/h/+L/4//j/+P/4//j/+X/4//k/+T/5f/l
/+b/5v/n/+f/6P/o/+n/7P/s/+z/7v/v//D/8f/y//L/8//0//X/9v/4//n/+v/6//v/
/P/9/wAAAQACAAMAAgACAAIAAgACAAMAAwADAAMAAwACAAIABAAEAAIAAAABAAAA///9
//v/+f/2//L/8v/x/+//7f/p/+f/5v/m/+X/5f/k/+L/4v/g/9//3//h/+D/3//f/9z/
3P/b/9v/2//Z/9n/2f/a/9n/2P/X/9b/1v/V/9T/1P/U/9T/1P/U/9T/0//T/9H/0f/R
/9H/0//T/9P/0//R/9H/0f/R/9H/0v/T/9P/0//T/9T/1P/U/9T/1P/U/9T/1f/V/9X/
1//Z/9v/2//a/9r/2v/c/93/3f/c/9z/3f/d/93/3f/d/93/3f/d/93/3f/d/93/2//b
/9v/2v/a/9r/2v/a/93/3f/c/9v/2f/Z/9j/1//X/9f/1v/W/9n/2f/Z/9n/1//X/9f/
1//W/9X/1f/U/9b/1v/W/9b/1f/V/9X/1f/T/9T/1P/U/9b/1v/W/9b/1v/W/9b/1v/U
/9P/0//U/9X/1f/U/9T/1P/U/9T/0v/U/9T/1P/U/9T/1P/V/9b/2P/Z/9n/2P/W/9f/
2P/Z/9v/3P/d/97/3//g/+D/4v/i/+L/4f/g/+D/3//f/93/2P/X/9f/1v/V/9T/0f/R
/9P/1f/Y/9n/2//a/9n/1//X/9X/0//T/9H/0P/P/8//z//Q/9D/z//P/8//z//P/8//
z//P/8//0f/S/9L/0v/Q/9D/0P/P/9H/0P/Q/9P/1v/W/9b/2//l//f/CQAgAEEAbQCe
AMsA7wAIAQMB0QByAPH/aP/x/qH+eP59/p3+vf7S/u3+Dv8v/0b/WP9s/4D/i/+L/5H/
mv+m/7L/u//C/8j/yf/L/83/zv/P/9H/0v/S/9P/1P/U/9T/1f/W/9b/1v/V/9X/1f/V
/9f/2P/Z/9n/2f/Z/9n/2f/a/9r/2//b/93/3f/e/97/3v/f/9//3//e/97/3v/d/93/
3v/f/9//3//f/9//4f/h/+L/4v/j/+P/5P/k/+X/5f/m/+b/5//o/+j/6P/q/+3/7v/v
//D/8P/x//L/8//y//T/9f/2//j/+f/6//v/+v/7//z//f/+//7//v/+//7/////////
//////7//v/8//z/+v/4//n/+P/3//X/9P/z//H/7v/s/+v/6f/n/+P/4f/g/+D/4f/h
/+D/3v/c/9r/2f/Z/9v/2v/Z/9n/2P/Y/9f/1//Y/9f/2P/Z/9j/1//W/9X/1v/W/9X/
1P/S/9L/0v/S/9L/0v/R/9H/0f/R/9H/0f/T/9P/0//T/9X/1f/V/9X/0//U/9X/1f/X
/9f/2P/Y/9r/2v/a/9r/3P/d/93/3f/d/9//4f/h/+D/4P/g/+L/4//j/+L/4v/j/+P/
4//j/+X/5f/l/+X/5f/l/+X/5f/l/+X/5f/k/+b/5v/m/+b/5f/l/+T/4//k/+X/5f/l
/+X/5f/k/+T/5f/l/+X/5f/j/+P/4//j/+P/4//k/+T/5P/k/+T/5P/l/+X/5f/l/+P/
5P/k/+T/5P/k/+T/5P/k/+T/5P/k/+b/5f/l/+b/5//n/+b/5v/l/+b/5f/m/+T/5P/k
/+T/5//n/+b/5P/m/+b/5v/n/+X/5//m/+T/5P/k/+T/5v/m/+f/6P/o/+n/6f/o/+j/
6f/q/+v/7P/s/+z/7P/v//D/8P/y//T/9P/z//L/8v/x//H/7//s/+v/6//q/+f/5v/j
/+P/5f/n/+r/6//s/+z/7P/r/+n/5//l/+X/5f/k/+P/4//h/+L/4v/h/+P/4//j/+P/
4f/h/+H/4f/h/+L/4v/i/+T/5P/k/+P/4//i/+T/5//o/+r/8v/5/wEAEwAtAEQAWwB9
AKoA1QD3AAoBCwHpAJoAIwCg/yv/1f6o/p3+o/63/tL+7f4I/yf/RP9e/3b/hv+T/5v/
of+o/7b/wP/L/9D/1P/X/9v/3//g/9//4f/i/+L/4//k/+T/5P/n/+j/6P/o/+j/5//m
/+X/5f/m/+f/5//p/+n/6f/p/+j/6P/p/+n/6f/p/+r/6v/o/+n/6f/p/+z/7P/s/+v/
6//s/+3/7f/v/+//7//x//D/8P/v/+//8f/y//L/8//z//T/9P/1//T/9P/0//b/9//4
//n/+v/4//n/+v/7//z//v///wAAAAABAAIAAwACAAMABAAFAAcACAAJAAoACAAJAAkA
CQAGAAUAAwACAAIAAgAAAP7//f/8//v/+f/6//n/9//0//L/8f/v/+3/7f/r/+r/6v/r
/+v/6v/o/+j/5v/l/+X/4//i/+H/4f/g/+D/3//f/93/2//b/9v/2v/Z/9j/1//Y/9j/
1//W/9f/2P/Z/9r/2f/Y/9b/1f/T/9P/0//T/9T/1f/W/9f/2f/Z/9n/2f/X/9j/2f/Z
/9r/2//d/97/3v/e/97/3v/g/+H/4f/h/9//4f/j/+P/4P/g/+D/4v/h/+H/4P/g/+L/
4//k/+X/5P/j/+L/4f/h/+H/4f/h/+H/4f/h/+D/4v/i/+L/4v/h/+H/4P/f/9//3//e
/93/2//b/9r/2v/b/9v/2//b/9n/2f/Z/9n/2f/Z/9r/2v/Y/9j/2P/Y/9n/2f/Z/9n/
2f/W/w==
         </WaveFormData>
      </LeadData>
      <LeadData>
         <LeadByteCountTotal>10000</LeadByteCountTotal>
         <LeadTimeOffset>0</LeadTimeOffset>
         <LeadSampleCountTotal>5000</LeadSampleCountTotal>
         <LeadAmplitudeUnitsPerBit>4.88</LeadAmplitudeUnitsPerBit>
         <LeadAmplitudeUnits>��V</LeadAmplitudeUnits>
         <LeadHighLimit>2147483647</LeadHighLimit>
         <LeadLowLimit>268435456</LeadLowLimit>
         <LeadID>V4</LeadID>
         <LeadOffsetFirstSample>0</LeadOffsetFirstSample>
         <FirstSampleBaseline>0</FirstSampleBaseline>
         <LeadSampleSize>2</LeadSampleSize>
         <LeadOff>FALSE</LeadOff>
         <BaselineSway>FALSE</BaselineSway>
         <ExcessiveACNoise>FALSE</ExcessiveACNoise>
         <MuscleNoise>FALSE</MuscleNoise>
         <LeadDataCRC32>588299464</LeadDataCRC32>
         <WaveFormData>
HwAfAB8AIAAiACMAJAAmACQAJAAlACYAJgAmACYAJgAlACUAJAAkACMAIgAiACMAIgAg
AB4AGwAbAB0AHwAiACUAJQAkACEAHQAcABoAFwAWABYAFgAWABUAFQAVABUAFQAVABUA
FQATABMAEwATABUAFgAWABYAFQAUABMAEgAWABUAFQAVABUAFAAUABIAFQAeAC0APwBT
AG8AmADSAAsBQwFzAYMBWwH6AHUA7f+B/zn/Dv8D/xL/Kf88/07/Zv+B/5X/pP+x/8D/
yP/M/9L/3f/p//D/9////wQABgAGAAoADgANAA4ADgAOAA0ADwAQABAADgAPAA8ADwAR
ABEAEQASABAAEAAQABAAEAARABEAEQARABEAEQASABAAEAAQABAAEgATABMAEwASABIA
EAAQABAAEQARABEAEQASABIAEgAVABUAFQAVABUAFQAVABUAFQAVABUAFQAVABUAFQAW
ABgAGgAbABsAGwAdAB0AHQAeAB8AIAAgACAAIAAhACIAJQAlACUAJgAoACkAKQApACsA
LAAtAC0AKwAqACkAKAAqACoAKQAoACcAJQAlACQAIQAhACAAHQAcABwAHQAcABgAGAAX
ABcAFgAVABUAFAAUABQAFAATABIAEgASABIAEAAPAA4ADQALAAkACQAIAAoACQAIAAcA
BQAEAAMAAgACAAEAAAAAAP7//v/+//3//f/9//3//f/7//v/+//7//3//f/9//3//f/+
//7//v/+//////8BAAMAAwADAAQABQAFAAUABQAGAAgACwAMAAoACgAMAA0ADQANAA0A
DQANAA0ADQAOAA4ADgAOAA4AEAAPAA8ADwANAA0ADQANAAsACwALAAsACwALAAsACQAJ
AAkACQAHAAgACgALAAwACwAKAAkABwAFAAUABgAGAAcABwAHAAUABQAFAAUABQAFAAUA
BQAFAAQABAADAAIABAAEAAQABAADAAMAAwAEAAQAAgACAAIAAgACAAIAAgACAAIAAgAC
AAUABwAHAAcABQAFAAYABwAHAAcACAAIAAgACQAKAAwADAAMAAwACwAJAAgACAAGAAQA
AwADAAMABAADAAEAAQADAAUACAAJAAgABgACAP/////+//z//P/6//r/+v/5//v/+//7
//v/+f/5//n/+f/5//n/+f/5//j/+P/4//j/+P/4//j/+P/3//f/+f/3//b/9v/0//f/
AgARACMAPQBlAJoA1AARAUkBaQFZARUBngARAJH/M//7/vL+Cf8k/zP/QP9Y/3T/if+T
/5z/q/+0/7j/tv+6/8X/0f/a/+H/6f/u/+7/8P/y//L/8f/y//L/8v/x//P/9P/0//T/
9f/1//X/9//3//f/+P/4//j/+P/4//b/9//3//f/9//3//f/+P/4//j/+P/4//j/+f/5
//n/+P/4//b/9v/4//n/+f/5//f/+P/4//j/+f/5//n/+f/7//v/+//7//v/+//7//v/
/f/9//3//v/+/wAAAQABAAEAAwADAAMABAAFAAYABgAKAAoACwAMAAsACwALAAwADgAP
AA8ADwARABIAEwATABQAFAAUABQAFAAUABMAEgATABEAEQAQABEAEQAQAA0ACQAIAAgA
BgAEAAQAAwADAAIAAQABAAAAAAAAAAAA///8//z//P/8//n/+f/5//n/+f/3//f/9v/2
//X/9P/z//L/8v/y//L/8v/x//D/8P/w//D/8P/v/+//7//v/+//7f/t/+3/7f/r/+v/
6//r/+v/7P/s/+z/6v/r/+v/7f/t/+3/7f/u/+//7//v/+//7//w//L/8v/w//D/8v/z
//X/9f/1//X/8//z//P/9P/2//b/9v/2//j/9//3//f/9//3//f/9//3//f/9//3//X/
9f/1//P/9f/1//X/8//z//T/9P/0//T/9P/0//P/8//z//T/9P/z//P/8//x//H/8f/x
//H/8f/x//H/8f/v//D/8P/w//D/8P/w//D/7//v/+//8P/w/+7/7v/u/+//7//v/+//
7//v//D/8P/x/+//7f/r/+z/7v/u/+7/7v/u/+7/7v/u//H/8//z//P/8f/x//L/8//1
//X/9v/2//b/9//4//r/+v/6//r/+f/5//j/+P/2//T/8//z//P/8v/x/+//7//x//P/
9v/3//X/9P/x/+//7v/s/+n/6P/o/+j/6P/n/+n/6f/p/+n/5//n/+f/5//n/+f/5//n
/+j/6P/o/+j/6P/o/+j/6P/n/+f/5f/l/+b/5P/k/+n/9P8DABUALwBVAIgAvgD1ACkB
PwElAdUAXADT/1//Df/j/uL++/4S/yX/Ov9Q/2j/ef+B/47/nf+k/6b/qv+u/7n/xf/M
/9P/2f/e/+D/4P/g/+D/4f/i/+L/4v/j/+X/5v/m/+T/5f/l/+X/5//n/+f/6P/o/+j/
6P/o/+j/6f/p/+n/5//n/+f/6P/q/+r/6v/q/+n/6f/o/+f/6v/q/+j/6P/q/+v/6//r
/+n/6v/q/+r/6//r/+v/6//t/+3/7f/t/+3/7f/t/+3/7//v/+//8P/w//L/8//z//P/
9f/1//X/9v/3//j/+P/4//j/+f/6//3//f/9//7//v///////////wAAAQABAAAAAAAA
AAAAAgACAAEAAAD///3//f/8//n/+f/4//X/9f/0//T/8v/w//D/7//v/+z/6//r/+r/
7P/s/+z/6//q/+r/6v/q/+n/6f/p/+n/6//p/+n/6P/m/+X/5P/j/+P/5P/l/+b/5f/j
/+H/4P/g/+D/4P/f/9//3//f/9//3f/d/93/3f/d/93/3f/d/9//4P/g/+D/3v/f/9//
4f/f/9//3//g/+P/4//j/+P/4//k/+b/5v/k/+T/5v/n/+X/5f/l/+X/5//n/+f/6P/p
/+r/6//s/+z/6//r/+v/7f/t/+3/7f/r/+v/6//r/+v/6//r/+n/6//r/+v/6f/p/+r/
6v/q/+r/6v/q/+n/6f/p/+r/6v/p/+n/6f/n/+n/6f/p/+n/5//n/+f/5//n/+j/6P/o
/+j/6P/o/+j/6f/p/+n/6v/p/+b/5f/k/+b/5//o/+n/5//n/+j/6P/n/+f/6f/p/+f/
6f/r/+v/6P/q/+r/6v/q/+j/6P/o/+j/7f/v/+//7//t/+3/7v/v//H/8f/y//L/8P/x
//L/9P/1//b/9//3//j/+P/5//j/9v/1//X/9f/z//H/7v/t/+3/7//y//P/9P/0//L/
8f/x//D/7v/u/+3/7P/r/+n/6//r/+v/6//t/+3/7f/t/+//7//v/+//8P/w//D/8P/w
//D/8P/w/+3/7f/t/+//8v/2//b/8//2/wMAEQAfADMAVgCGALkA7QAbATMBHwHgAHMA
7f97/y3//P7l/u7+Af8U/yj/RP9d/3H/hP+V/6L/qv+w/7T/vf/J/9b/2//h/+j/7v/w
//T/9P/z//T/9P/0//X/9//4//j/+v/7//v/+//9//3//f/+//3//P/7//r//f///wAA
AQD///////8AAAAAAAAAAAAAAQADAAQABQAGAAYABAAEAAMAAwACAAEAAgAEAAUABgAH
AAcABwAHAAkACQAJAAkACwALAAsACwANAA0ADQAOAA4AEAARABEAEQATABMAEwAWABcA
GAAYABwAHAAdAB4AHwAfAB8AIAAgACEAIQAhACEAIgAjACMAJAAkACQAJAAkACQAIwAi
ACEAHwAfAB4AHwAfAB4AGwAYABYAFQASABEAEgASABMAEgARABEAEAAQABAAEAAPABAA
EAAQABAAEQARABEAEQAQAA0ADAAKAAwACwAKAAkACAAIAAgACAAIAAcABgAGAAgACAAI
AAcABQAFAAUABQAGAAcACAAJAAkACQAJAAkACQAKAAoACgAKAAsACwANAA8ADwAPABAA
EwATABMAEwARABIAFAAUABYAFgAYABkAGQAZABkAGQAZABkAGQAaABoAGgAaABoAGgAZ
ABkAGQAZABkAGQAZABkAGQAZABkAGQAZABkAFwAXABcAFwAVABMAFAAUABQAFgAWABYA
FQAXABcAGAAYABUAFQAVABMAEwATABMAEwAVABUAFQAVABQAFAATABIAFAAUABQAFAAT
ABMAEwAUABUAFAAVABYAFgAVABQAEwAVABQAFgAWABYAFgAYABgAGAAYABkAGwAbABsA
GwAbABwAHQAdAB0AHgAeACAAIQAiACQAJQAmACcAJwAlACQAJAAiACAAHwAfAB8AHgAd
ABsAGwAbAB0AIAAhACQAJAAiACEAHgAcABkAGAAYABgAGAAXABkAGQAZABkAFwAXABcA
FwAVABUAFQAVABgAGAAYABgAGAAYABgAGAAZABcAGQAZABgAGAAaABsAIgAxAEEAUwBt
AJIAwgD9ADMBWwFnAUMB6gBrAOn/hf9B/xj/C/8U/yn/Pv9S/2j/g/+Z/6r/uf/G/87/
0v/Y/+H/7f/4/wEABwAMAAwADgAQABAAEwAUABQAFAATABUAFgAWABgAGQAZABkAGAAX
ABYAFgAXABgAGQAaABgAGQAZABkAGQAZABkAGgAaABoAGgAaABgAGQAZABkAHAAcABoA
GgAaABsAGwAbABsAHAAcABwAHQAdAB0AHQAbABsAGwAbAB8AHwAfAB8AIQAhACEAIgAi
ACQAJQAlACUAJwAnACcAKAApACoAKgAsACwALQAuAC8ALwAvADAAMgAzADMAMwAzADQA
NQA1ADQANAA0ADQANgA2ADUANAAxAC8ALwAuAC0ALQAsACkAJwAmACYAJAAgACAAHwAf
ACAAHwAfAB4AHgAeAB4AHQAaABoAGgAaABkAGQAZABkAGQAXABcAFgAWABUAFAATABIA
EgASABIAEQAPAA0ADAAMAAwADAALAAwADQAOAA8ADgANAAwACwANAA0ADQANAA8AEAAQ
ABAAEAARABEAEwAVABUAFQAWABcAFwAXABcAFwAYABoAGgAcABwAHgAfAB0AHQAdAB0A
HQAdAB0AHgAcABwAHAAcAB4AHQAdAB0AHQAdAB0AHQAdAB0AHQAdAB0AHQAdABsAGQAZ
ABkAFwAZABoAGgAaABoAGgAaABkAGQAZABoAGgAZABkAGQAXABcAFwAXABcAFQAVABUA
FQAXABYAFgAWABYAFgAWABYAGAAYABgAGAAZABsAGwAbABsAGwAcAB0AHQAdAB4AHgAg
ACEAIgAkACMAIgAhAB8AIQAgACAAHgAaABkAGQAZABoAGQAXABcAGQAbAB4AHwAfAB4A
GwAZABYAFAARABAAEAAQABAADwARABEAEQARABEAEQARABEAEQARABEAEQASABIAEgAS
ABAAEAAQABAAEwATABEADwAQAA4ADAARACAAMQBDAF0AhQC+APgALwFjAXsBXQEPAZIA
AwCL/zv/Df8E/xn/NP9F/1b/bv+K/53/q/+2/8H/yv/O/9L/2P/j/+//9P/7/wMABgAG
AAoACgAIAAsADAAMAAwADQAPABAAEAAQABEAEQARABEAEQARABIAEgASABIAEgASABMA
EwATABUAFQAVABYAFAAUABQAFAASABMAEwATABQAFAASABIAFAAVABUAFQAVABYAFgAW
ABYAFQAUABMAFQAVABUAFQAXABcAFwAXABcAFwAXABgAGgAcAB0AHQAbAB0AHQAdAB4A
HwAgACAAIgAiACMAJAAlACUAJQAmACYAJwAnACcAKQAqACsAKwAqACoAKgAqACoAKgAp
ACgAJQAjACMAIgAhACEAIAAdAB0AHAAcABoAGAAYABcAFwAWABUAFQAUABIAEgASABEA
DgAOAA4ADgANAA0ADQANAA0ACwALAAoACgAJAAgABwAGAAYABgAGAAQAAwACAAIAAgAC
AAIAAQABAAEAAQABAAAA///+//3//////////////wAAAAAAAP7//////wEAAQABAAEA
AgAFAAUABQAFAAMABAAGAAYABgAGAAgACQAJAAkACQAJAAkACQAJAAoACgAKAAoACgAK
AAkACQAJAAkACQAJAAkACwALAAsACwAJAAkACQAHAAkACQAJAAcABQAGAAYABgAGAAYA
BgAFAAUABQAGAAYAAwADAAMAAQABAAQABAAEAAQABAAEAAQABAAEAAUABwAHAAcABwAH
AAgACQAJAAkACgAKAAoACwAMAA4ADAAMAAwACwANAAwADAAKAAcABQAEAAMAAwADAAIA
AwAFAAcACgALAAgABgACAP//AAD+//v/+v/8//z//P/7//v/+//7//v/+f/5//n/+f/5
//n/+f/5//r/+v/6//r/+P/4//j/+P/5//n/9//3//b/9v/0//n/BAATACcAQQBpAJoA
0gALATsBSwEtAdcAVgDN/1//E//t/vD+Df8k/zP/SP9g/3r/i/+X/6D/q/+0/7r/vv/C
/8v/1//e/+X/6//s/+r/7v/y//L/8//0//T/9P/z//X/9v/2//b/9//3//f/9//3//f/
+P/4//j/+P/4//j/+f/5//n/+//7//v//P/6//r/+v/6//r/+//7//v//P/8//r/+v/8
//3//f/9//v//P/8//z//////////////////////wEAAQABAAEAAwADAAMABAACAAQA
BQAFAAcACQAJAAkACgALAAwADAAOAA4ADwAQAA8ADwAPABAAEgATABMAEwATABQAFQAV
ABYAFgAWABYAFAAUABMAEgARAA8ADwAOAA0ADQAMAAkABQAEAAQAAgAAAAAA/////wAA
//////7//v/+//7//f/+//7//v/+//v/+//7//v/+f/3//f/9v/2//X/9P/z//L/8v/y
//L/9P/z//L/8v/w//D/8P/v/+//7//v/+//7f/t/+3/7f/t/+3/7f/t/+//8P/w//D/
7v/v/+//8f/z//P/8//0//P/8//z//P/9f/2//j/+P/3//b/9//3//n/+f/5//n/9//3
//f/+P/4//j/+P/4//j/9//3//f/9//3//f/9//5//n/+f/5//f/9//3//X/9f/1//X/
8//1//b/9v/2//b/9v/2//X/9f/1//b/9v/1//X/9f/z//P/8//z//P/8//1//T/8v/y
//L/8v/y//L/8v/y//P/9f/1//X/9f/1//b/9//3//f/+P/4//r/+//8//7//v/+//7/
/f/9//z//P/6//b/9f/1//X/9v/1//P/8//z//X/+P/5//n/+P/1//P/9P/y/+//7v/u
/+7/7v/t/+v/6//r/+v/6f/p/+n/6f/r/+v/6//r/+z/7P/s/+z/7P/s/+z/7P/t/+v/
6//r/+r/7P/q/+v/8P/5/wkAGwAzAFYAigC/AO8AGQEnAQMBrgAzAK3/Rf8D/97+3f72
/g3/HP8w/0z/Zf95/4j/k/+e/6b/rP+y/7n/xf/O/9P/2f/g/+D/4v/k/+T/5//o/+j/
6P/n/+n/6v/q/+z/7f/t/+3/7f/t/+3/7v/s/+z/7P/s/+7/7//v/+//7//v/+//8P/w
//D/8P/w//L/8//z//P/8v/y//D/8P/y//P/8//z//P/9P/0//T/9f/1//X/9f/1//X/
9f/1//f/9//3//f/9//3//f/+P/6//z//f/9//v//f/9//3/AAABAAIAAgAEAAQABQAG
AAcABwAHAAgACAAJAAkACQALAAwADQANAAwADAAMAAwACwAKAAgABgAHAAUABQAEAAMA
AwACAP/////+//7//P/6//r/+f/5//r/+f/5//j/+P/4//j/9//4//j/+P/4//X/9f/1
//X/9f/z//P/8v/y//H/8P/v//D/8P/w//D/7v/t/+z/7P/u/+7/7v/t/+v/6//r/+v/
7P/t/+7/7//x//H/8f/x/+//8P/w//D/7v/v/+//8f/z//P/8//0//X/9f/1//X/9f/2
//j/+P/4//j/+v/7//n/+f/5//n/+v/7//z//v/+//7//v/+//z/+//7//v/+//7//v/
+//7//v/+//7//3//f/9//v/+//7//v/+f/5//r/+v/6//r/+v/6//n/+//7//z//P/5
//n/+f/3//f/9//3//f/9//3//f/9//4//r/+//8//r/+v/6//r/+v/5//j/+P/4//b/
9v/2//n/+v/6//r/+v/6//r/+v/6//r/+//9//3//f/9//3//v///wEAAQACAAIAAgAD
AAQABgAIAAgACAAHAAcABgAGAAQAAwADAAQABQACAAEA//////////8AAP//AwAEAAMA
AwAAAP7/+//6//j/+P/4//f/+f/5//n/+f/7//v/+//7//n/+f/5//n/+P/4//j/+P/6
//r/+v/6//v//f////3/+v/8/wIABQAIAA8AHQAzAE0AagCMALsA7wAbATUBMQECAaEA
HQCn/1P/GP/3/u7+8f4C/x7/OP9P/2f/fv+P/57/rP+2/7j/wf/P/9z/4//p/+7/8P/y
//T/9v/5//r/+v/6//3///8AAAAA/v////////8BAAEAAQACAAMABAAFAAYAAwADAAIA
AQADAAMAAwAEAAYABgAGAAYABgAHAAcABwAIAAgABgAGAAYABwAHAAcABwAIAAgACAAJ
AAkACQAJAAwADQAOAA8AEAAPAA4ADQARABEAEQASABEAEgASABEAEwAVABUAFQAYABkA
GgAaABkAGAAYABgAHAAdAB4AIAAhACEAIAAfACEAIgAjACMAIAAgACAAIAAiACIAIQAg
AB8AHQAdABwAGgAZABcAEwATABIAEgAQABAAEAAPAA8AEAAPAA8ADgAQABAAEAAPAA4A
DgAOAA4ACwALAAsACwAJAAcABwAGAAgABwAGAAUABAAEAAQABAAEAAMAAgACAAIAAgAC
AAEAAwADAAMAAwAFAAUABQAFAAcABwAHAAcACQAKAAoACgAKAAsACwANAA0ADQANAA4A
DwAPAA8ADwAPABAAEgASABAAEAASABMAFQAVABUAFQAVABUAFQAWABYAFgAWABYAFAAT
ABMAEwATABMAEwATABEAEQARABEAEwATABMAEQAPAA8ADwANAA8AEAAQABAADwAOAA0A
CwANAA0ADgAOAA0ADQANAAsACQAJAAkACQAJAAkACQAJAAkACgAKAAoACAAIAAgACAAJ
AAkABwAIAAgABgAGAAYABgAIAAgACAAIAAsADQANAA0ADQANAA4ADwANAA0ADgAOAA4A
DwAQABIAEgASABIAEQARABAAEAAOAAoACQAJAAkACgAJAAcABwAJAAsADgAPABEAEAAN
AAsABwAEAAAA/v///wAAAQABAP//////////AQABAAEAAQD//////////wAAAAAAAAAA
AAAAAAAAAAD9//3///8BAAAA/v/8/wEADgAfADEASQBtAKAA3AAVAUcBZQFVAQsBkgAH
AI//O/8D/+z+8/4K/x3/NP9K/2L/d/+L/5r/qf+y/7T/uv/E/8//2f/e/+X/6f/s//D/
9P/0//T/9f/2//b/9v/1//f/+P/4//r/+//7//v/+f/5//n/+v/8//z//P/8//r/+//7
//v/+//7//v//P/8//z//P/8//r/+//7//v//P/8//r/+v/8//3//f/9//v//P/8//z/
/f/9//3//f/9//3//f/9////////////////////AAACAAQABQAFAAMABQAFAAUABwAJ
AAsADAANAAwADAAMAA8ADwAPABAAEQARABAADwAPABAAEQARABAAEAAQABAAEgASABEA
EAANAAsACwAKAAcABwAGAAMAAQAAAAAA/v/8//z/+//7//z/+//7//r/+P/4//j/9//4
//j/+P/4//X/9f/1//X/9f/z//P/8v/y//H/8P/v/+z/7P/s/+z/7P/r/+r/6v/o/+j/
6P/n/+f/5//n/+f/5//n/+f/5//p/+n/6f/p/+v/7P/s/+z/7P/t/+3/7//v/+//7//w
//H/8f/x//H/8//0//b/9v/0//T/9v/3//f/9//3//f/9//3//f/+P/4//j/+P/4//j/
9//3//f/9f/1//X/9f/z//P/8//z//P/8//z//H/8//z//P/8f/v//D/8P/w//D/8P/w
/+//7//v//D/8P/v/+//7//t/+3/7f/t/+3/6//r/+v/6//r/+z/7P/s/+z/6v/q/+z/
6v/q/+r/6v/s/+z/7P/s/+//8f/x//H/8f/x//L/8//z//P/9P/0//L/8//0//b/9v/2
//b/9f/1//T/9P/y/+7/7f/t/+3/7v/t/+v/6//t/+//8v/z//H/8P/t/+v/7P/q/+f/
5v/m/+b/5v/l/+P/4//j/+P/5f/l/+X/5f/j/+P/4//j/+T/5P/k/+T/5P/k/+T/5P/j
/+H/4//l/+L/4P/e/+H/7P/5/wsAJQBLAHwAtADrACEBQQEzAe0AfADv/3H/F//h/tj+
7f4I/xn/LP9C/1z/cf99/4b/k/+c/6D/pP+o/7H/v//I/8//1f/a/9z/3P/a/97/3//g
/+D/4P/f/+H/4v/i/+L/4//j/+P/4//j/+P/5P/i/+L/4v/i/+T/5f/l/+X/5f/l/+X/
5v/m/+b/5v/m/+b/5//n/+f/6P/o/+b/5v/o/+n/6f/p/+n/6v/q/+r/6f/p/+n/6f/r
/+v/6//r/+3/7f/t/+3/7//v/+//8P/u//D/8f/x//H/8//z//P/9v/3//j/+P/6//r/
+//8/////////wAAAAABAAEAAQABAAIAAwADAAIAAgACAAIABAAEAAMAAgADAAEAAQAA
AP7//f/7//f/9f/0//T/8v/w//D/7//v/+7/7f/t/+z/7P/s/+z/6//s/+z/7P/s/+n/
6f/p/+n/6//p/+n/6P/o/+f/5v/l/+L/4v/i/+L/5P/j/+L/4v/i/+L/4v/h/9//3//f
/9//3//f/9//3//f/9//3//f/9//4P/g/+D/3v/f/9//4f/h/+H/4f/i/+P/4//j/+P/
4//k/+b/5v/k/+T/5v/n/+n/6f/p/+n/6f/p/+n/6v/q/+r/6v/q/+z/6//r/+v/6f/p
/+n/6f/n/+f/5//n/+n/6f/p/+f/5//n/+f/5f/l/+b/5v/m/+j/6P/o/+f/5f/l/+b/
5v/l/+X/5f/j/+P/4//j/+P/4//j/+P/4//h/+L/4v/i/+T/5P/k/+T/4//j/+P/5P/k
/+L/4v/i/+P/4//j/+P/4f/h/+L/4v/i/+L/4v/i/+T/5P/k/+T/5f/n/+f/5//n/+f/
6P/p/+v/6//s/+z/7P/t/+7/8P/w//D/8P/v/+//7v/u/+z/6v/p/+n/6f/o/+f/5f/l
/+X/5//q/+v/6//q/+f/5f/m/+T/4f/g/+D/4P/g/9//3//f/9//3//d/93/3f/d/9//
3//f/9//4P/g/+D/4P/g/+D/4P/g/9//3//f/9//4P/e/9z/2//i/+3/+/8NACkAUACA
ALcA6wAZAScBBQGwADUAq/8///f+1P7T/uz+Bf8U/yj/RP9d/23/eP+H/5b/nv+e/6D/
q/+3/8L/yf/P/9L/1P/W/9j/2v/b/9z/3P/c/93/3//g/+D/3v/f/9//3//f/9//3//g
/+L/4v/i/+L/4P/h/+H/4f/j/+P/4//k/+T/5P/k/+T/5P/l/+X/5f/m/+b/5P/k/+T/
5f/l/+X/5f/m/+b/5v/n/+f/5//n/+n/6f/p/+n/6//r/+v/6//r/+v/6//s/+z/7v/v
/+//7//x//H/8f/y//P/9P/0//b/9v/3//j/+//7//v//P/8//3//f/9//v//P/9//3/
/P/8//z//P/8//z/+//6//n/9//3//b/9f/1//T/8f/v/+7/7v/s/+j/6P/n/+f/6P/n
/+f/5v/k/+T/5P/j/+P/5P/l/+b/5f/l/+X/5f/n/+X/5f/k/+T/4//i/+H/4v/i/+L/
4v/g/9//3v/e/97/3v/e/93/2//b/9v/2//c/93/3v/f/9//3//f/9//3f/e/97/3v/c
/93/3f/f/+D/4f/i/+T/5f/l/+X/5f/l/+b/6P/o/+b/5v/o/+n/6f/p/+n/6f/p/+n/
6f/q/+r/6v/q/+r/7P/r/+v/6//p/+n/6f/p/+n/6f/p/+n/6f/p/+n/5//o/+n/6v/p
/+f/6P/o/+j/6P/o/+j/5//l/+X/5v/m/+f/5//n/+X/5f/l/+X/5f/l/+X/5f/l/+X/
5v/m/+b/5v/m/+b/5v/m/+X/5P/k/+b/5P/k/+T/5//n/+f/5//l/+X/5v/m/+T/4//k
/+P/4//j/+P/4f/i/+P/5P/l/+X/5f/m/+T/5P/k/+T/5v/m/+b/5v/o/+n/6P/n/+f/
5//o/+n/6f/p/+r/6v/q/+v/7P/u/+//8P/x//H/8f/w//D/7v/s/+v/6//r/+r/6f/n
/+f/5//p/+z/7f/u/+7/7P/r/+j/5v/j/+L/4v/i/+L/4f/h/+H/4f/h/+H/4f/h/+H/
4f/h/+H/4f/g/+D/4P/g/+H/4v/j/+T/4//j/+X/5f/k/+T/6P/t//D///8TACMANwBY
AIIAswDhAAcBFQH9ALAAOwC9/1X/D//q/tn+2v7n/v7+FP8s/0X/Xf9w/4H/jP+Y/57/
ov+r/7n/xP/L/9H/1P/Y/9z/3v/e/93/3v/e/97/3//h/+L/4v/k/+X/5f/l/+P/4//j
/+T/5v/m/+b/5v/m/+f/5//n/+X/5f/l/+b/5v/m/+b/5v/k/+X/5f/l/+j/6P/m/+b/
5v/n/+f/5//p/+r/6v/q/+r/6f/o/+f/6P/p/+r/6//t/+3/7f/t/+//7//v//D/7v/w
//H/8f/v//H/8f/x//T/9f/2//b/9v/2//f/+P/5//n/+f/6//7///////////8AAAEA
AQD9//z/+//6//r/+v/5//j/9f/z//P/8v/y//P/8//x/+3/7P/s/+r/6f/q/+r/6//s
/+v/6//q/+j/6P/o/+f/5v/m/+b/5v/l/+X/5f/l/+X/4//j/+L/4P/f/97/3f/d/97/
3//g/+L/4f/g/+D/3v/e/97/3f/b/9v/2//b/97/3//g/+H/4//j/+P/4//h/+L/4v/i
/+T/5f/l/+f/5//n/+f/6P/p/+n/6f/p/+n/6v/s/+z/7P/s/+7/7//t/+3/7f/t/+7/
7//w//L/8P/u/+z/6v/r/+v/7P/t/+3/7f/t/+3/7//v/+//7//v/+//7//t/+3/7f/t
/+v/6f/q/+r/6v/q/+r/6v/p/+f/5//o/+j/6P/p/+r/6f/n/+f/5//n/+j/6f/q/+v/
6f/m/w==
         </WaveFormData>
      </LeadData>
      <LeadData>
         <LeadByteCountTotal>10000</LeadByteCountTotal>
         <LeadTimeOffset>0</LeadTimeOffset>
         <LeadSampleCountTotal>5000</LeadSampleCountTotal>
         <LeadAmplitudeUnitsPerBit>4.88</LeadAmplitudeUnitsPerBit>
         <LeadAmplitudeUnits>��V</LeadAmplitudeUnits>
         <LeadHighLimit>2147483647</LeadHighLimit>
         <LeadLowLimit>268435456</LeadLowLimit>
         <LeadID>V5</LeadID>
         <LeadOffsetFirstSample>0</LeadOffsetFirstSample>
         <FirstSampleBaseline>0</FirstSampleBaseline>
         <LeadSampleSize>2</LeadSampleSize>
         <LeadOff>FALSE</LeadOff>
         <BaselineSway>FALSE</BaselineSway>
         <ExcessiveACNoise>FALSE</ExcessiveACNoise>
         <MuscleNoise>FALSE</MuscleNoise>
         <LeadDataCRC32>4234557539</LeadDataCRC32>
         <WaveFormData>
CgAKAAoACwALAAwADAAMAAwADAANAA4ADgAOAA0ADQAMAAwADAAMAAwADAAMAA0ADAAN
AA0ADAAKAAsADAAMAA4ADQANAAsACAAGAAUAAwAAAAAAAAD///3//f/+//7//v/+//7/
/v/8//z//P/8//z//P/8//z/+v/6//r/+v/9//3//P/8//j/9P/x/+z/5v/m/+3/9f/+
/w4AKQBRAIEAtADqAAoBAAHIAHQAIADm/8L/rP+k/6v/tv+8/8L/y//S/9b/0//P/9D/
0P/O/9D/1//d/+H/5f/o/+z/7v/u/+//8v/y//L/8//z//H/8v/y//H/7//w//D/8P/w
//D/8P/w//D/8P/x//H/8P/w//H/8f/v/+//7//u//D/8P/w//D/8v/y//H/8f/w//D/
7//v/+//7//v/+//8f/x//H/8f/x//H/8f/x//H/8f/x//H/7//v/+//7//x//D/8P/w
//H/8f/x//L/8v/z//T/9P/0//X/9v/3//X/9f/2//b/+f/5//r/+//8//z//f/9////
AAAAAAEA/////////v8BAAIAAwADAAMAAwADAAIAAgACAAMAAwAEAAQABAADAAAAAAAA
AAAAAAAAAAAA///////////+//3//P/7//r/+P/2//X/9P/z//P/8v/y//D/8P/v/+7/
7f/s/+z/7P/r/+v/6//r/+n/6P/o/+j/6P/o/+j/6P/o/+f/5v/l/+P/5P/k/+T/5v/m
/+X/5P/m/+f/5//n/+n/6f/p/+n/5//n/+j/6P/q/+r/6//s/+r/6v/r/+z/7v/u/+7/
7v/t/+3/7f/t/+//7//v//D/8P/w//H/8f/u/+7/7v/u/+z/7P/s/+z/7v/v/+//7v/s
/+3/7f/s/+z/7f/t/+z/6v/q/+r/6v/q/+r/6//r/+n/6f/p/+j/6P/o/+f/5//p/+n/
6f/p/+f/5//n/+f/5//n/+f/6P/o/+j/5//n/+f/5//n/+b/5v/m/+b/5v/m/+b/5//n
/+n/6v/q/+r/6v/q/+v/6//s/+z/7P/s/+r/6//s/+7/8P/v/+//8P/u/+7/7v/t/+z/
6//r/+z/7f/t/+z/7P/v//D/8P/w/+7/7f/q/+b/5v/l/+P/4v/g/+D/3//d/97/4P/h
/+L/4P/g/+D/4P/e/97/3v/e/97/3v/e/97/3v/e/97/3f/d/9z/3P/a/9b/0f/M/8r/
zP/T/9v/6P/8/x0ASQB9ALQA3ADmAMoAigA4APD/vP+e/5j/pP+v/7D/tP+8/8X/yP/E
/7//vf++/7z/uP+6/73/w//L/8//0v/U/9b/1P/X/9b/1P/U/9X/1f/V/9b/1v/V/9X/
1v/W/9b/1v/W/9b/1v/U/9T/1f/V/9T/1P/V/9X/1f/V/9X/1P/U/9T/1P/U/9b/1v/V
/9X/1v/W/9X/1f/V/9X/1f/V/9X/1f/V/9X/1f/V/9X/1f/T/9P/0//T/9P/0//T/9P/
1P/U/9X/1v/V/9X/1f/W/9T/1f/W/9b/1v/X/9j/2f/b/9v/3P/c/9v/2//c/93/4P/g
/+H/4f/j/+T/5P/l/+X/5f/l/+T/5f/m/+f/5//p/+n/6f/o/+r/6v/r/+v/6P/o/+j/
5//m/+b/5v/m/+T/5P/k/+P/4//j/+P/4v/h/+D/3//e/9//3v/e/97/2//b/9r/2v/Y
/9j/1//W/9f/1v/W/9b/1f/V/9X/1f/V/9T/1P/U/9L/0v/S/9L/0f/R/9H/0f/P/9D/
0P/Q/9D/0P/P/87/zv/P/8//z//R/9H/0f/R/8//z//Q/9D/0P/Q/9H/0v/S/9L/0//U
/9T/1P/U/9T/0//T/9P/0//V/9X/1f/W/9T/1P/V/9X/1v/W/9b/1v/W/9b/1v/W/9T/
1f/V/9T/1P/V/9X/1P/U/9X/1f/U/9T/1P/U/9T/1v/W/9f/1//V/9X/1f/U/9T/1P/T
/9P/0//T/9P/0//V/9X/1f/V/9P/0//T/9T/1P/U/9P/0//T/9P/0//T/9P/0//T/9P/
0//U/9T/1P/W/9X/0f/R/9D/0v/S/9L/0v/U/9T/1f/V/9f/2P/Y/9j/2P/Y/9n/2f/a
/9r/2v/a/9r/2//c/97/3v/d/93/3v/e/97/3v/d/9z/2//b/9z/3f/d/9z/3P/d/97/
3v/e/93/3f/b/9j/1P/T/9H/0P/S/9L/0f/P/9H/0v/S/9L/0P/Q/9D/0P/Q/9D/0P/Q
/9D/0P/Q/9D/0P/Q/9D/z//P/87/zP/K/8b/w/++/7z/wP/H/8//3P/y/xEAOwBtAKIA
xADGAKIAXAAMAMr/nv+I/4b/kv+b/6D/pv+u/7P/tP+w/63/r/+u/6z/rP+u/7P/u/+/
/8P/xv/I/8r/yv/J/8r/yv/K/8v/y//L/8z/zP/L/8v/zP/M/8z/zP/M/8z/zP/M/8z/
zf/N/8z/zP/N/83/zf/N/83/zP/O/87/zv/O/8//zv/M/8v/zv/O/83/zf/N/83/zf/N
/8v/y//L/8v/zf/N/83/zf/N/83/zf/N/83/zf/N/83/z//O/87/zv/P/8//z//Q/9D/
0f/S/9L/0v/T/9T/1f/T/9P/1P/U/9f/1//Y/9n/2P/Y/9n/2f/b/9z/3P/d/93/3f/d
/9z/3f/e/9//3//f/9//3//e/9z/3P/d/93/3v/e/97/3f/c/9z/3P/c/9r/2v/a/9n/
2f/Z/9n/2P/Y/9j/2P/Y/9f/1v/W/9b/1f/V/9T/1P/S/9L/0f/Q/9D/0P/R/9L/z//P
/8//z//P/87/zv/O/8z/zP/M/8z/y//L/8v/y//L/8z/zP/M/8z/zP/L/8r/zP/N/83/
zf/N/83/zf/N/8//z//Q/9D/0P/Q/9H/0v/R/9D/0P/Q/9D/0P/Q/9D/0P/R/9L/0//V
/9X/1f/W/9b/1v/X/9f/1P/U/9T/1P/W/9b/1v/W/9j/2f/Z/9j/2P/Z/9n/2P/W/9f/
1//W/9b/1v/W/9b/1v/W/9f/1//X/9f/1//W/9j/2P/X/9f/1//X/9f/1//V/9X/1f/V
/9f/1//X/9j/2v/a/9n/2f/X/9f/1//X/9j/2f/a/9v/2f/a/9r/2v/c/9v/2//b/9n/
3P/c/9z/3P/e/97/3v/e/97/3v/f/9//3//g/+D/4P/h/+L/5P/l/+j/6P/o/+j/5v/n
/+j/6v/t/+3/7v/w//L/8v/y//H/8v/x//H/8v/x//H/8P/w//H/8v/y//L/8v/z//L/
8P/w/+//7f/s/+z/7P/r/+n/6v/s/+3/7v/w//D/8P/w//D/8P/w//D/8P/w//D/8P/y
//L/8v/x//H/8v/y//L/8v/v/+z/5v/m/+v/7//0//7/EwA1AF8AjgDCAOgA7ADKAIQA
KgDk/7z/ov+W/5n/ov+o/7L/v//I/8z/zf/P/9D/0v/U/9T/1//f/+n/7f/w//T/9v/4
//v//P/6//r/+//7//3//v/+//3///8AAAAAAAACAAIAAgACAAEAAAAAAP//AAACAAUA
BwAFAAUABQAEAAQABAAEAAQABwAIAAgACQAIAAgABwAHAAcABwAHAAcACQAJAAkACQAJ
AAkACQAJAAkACQAJAAkACQAJAAkACQAMAAwADQAOAA8ADwAPABAADgAPABAAEAASABMA
FAAVABUAFQAWABYAFwAXABgAGQAaABoAGwAbAB0AHgAeAB8AIAAhACIAIgAiACIAIgAh
ACEAIQAhACAAIgAiACMAIwAgACAAIAAfAB4AHgAeAB4AIAAgACAAHwAhACEAIQAgAB8A
HgAdABwAGwAaABoAGgAbABsAGgAaABgAGAAXABYAFQAUABQAFAARABEAEQARABEAEAAQ
ABAADgAOAA4ADgARABEAEQARAA8AEAAQABAAEAAQAA8ADgAQABEAEQARABIAEwAUABUA
FQAVABYAFgAUABQAFQAWABgAGAAZABoAGgAaABoAGgAZABkAGQAZABsAGwAbABwAGgAa
ABsAGwAYABgAGAAYABgAGAAYABgAFgAXABcAFgAUABUAFQAUABQAFQAVABQAFgAWABYA
FgAYABgAGQAZABcAFwAXABYAFQAUABIAEQATABMAEwATABMAEwATABMAFQAVABUAFgAW
ABYAFQAVABUAFQAVABUAFQAVABUAFQAXABYAFgAWABYAFgAWABYAFwAXABkAGgAaABoA
HAAcAB0AHQAeAB4AHgAeAB4AHwAgACIAJAAjACMAJAAkACQAJAAjACIAIQAhACIAIQAh
ACAAIAAjACQAJAAkACQAJQAkACIAHgAdABsAGgAaABoAGQAXABcAGAAYABgAGAAYABgA
GAAWABYAFgAWABgAGAAYABgAGAAYABgAFwAZABYAFgAWABIADQAKAAYABgALABMAGgAo
AD8AYwCTAMgA+AAUAQoB1gCEADIA+v/Y/8L/uv+9/8T/zv/Y/9//5v/s/+v/6//q/+r/
6v/q//H/+f8BAAUACgAMAAoADAANAA4ADgAOAA8ADwANAA4ADgANAA8AEAAQABAADgAO
AA4ADgAOAA4ADwAPAA4ADgAPAA8ADwAPAA8ADgAOAA4ADgAOAA8ADgAMAAsADgAOAA0A
DQANAA0ADQANAA0ADQANAA0ADQANAA0ADQALAAsACwALAA0ADQANAA0ADQAMAAwADAAN
AA0ADQAOAA4ADwAQABAAEAARABIAEwATABMAFAAUABMAEwAUABUAGAAYABkAGQAZABoA
GgAbABsAGwAbABoAGwAcAB0AHQAdAB0AHQAcABwAHAAdAB0AGgAaABoAGQAYABgAGAAY
ABYAFgAWABUAFQAVABUAFAATABIAEQAQAA8ADgAOAA4ACwALAAoACgAIAAgABwAGAAUA
BAAEAAQAAQABAAEAAQD///7//v/+////AAABAAIAAAD///7//f/7//z//P/8//3//v/+
//7/AAABAAEAAQADAAMAAwADAAMAAwAEAAQABAAEAAUABgAGAAYABwAIAAgACAAIAAgA
BwAHAAcABwAFAAUABQAGAAgACAAJAAkACAAIAAgACAAGAAYABgAGAAQABQAFAAQAAgAD
AAMAAgAEAAUABQAEAAQABAAEAAQABAAEAAUABQADAAMAAwACAAIAAgABAAEA////////
////////AQAAAAAAAAAAAAAAAgACAAMAAwADAAQABAAEAAQABAAFAAUABAAEAAQABAAG
AAcACAAKAAoACQAJAAoACgAKAAoACQAIAAcABwAIAAkACQAIAAgACQAKAAoACgAJAAkA
BwAEAAIAAQD///7//P/8//v/+f/7//z//P/8//z//P/8//z//P/8//z//P/8//z//P/8
//r/+v/6//n//f/+//r/9v/0/+//6P/m/+z/8//9/wgAIABHAHMApQDcAAABAAHaAJIA
PgD6/87/tv+w/7r/xf/M/9D/2P/f/+D/3v/Z/9n/2P/W/9j/2v/f/+X/6f/t//L/8v/y
//b/9f/y//P/9P/2//f/9f/2//b/9f/1//b/9v/2//b/9v/2//b/9v/2//f/9//2//b/
9//3//n/+f/5//j/+P/4//j/+P/4//j/9//3//j/+P/3//f/9//3//f/9//3//f/9//3
//X/9f/1//X/9f/1//X/9f/3//f/9//3//X/9P/0//T/9f/1//X/9v/2//f/+P/4//b/
9//4//n/+f/5//r/+v/7//v//P/9//7//v////////8AAAAAAQADAAMAAwACAAQABAAE
AAMAAwADAAMAAgACAAIAAwADAAIAAgACAAEA/v/+//7//v/8//z//P/7//v/+//7//r/
+f/4//f/9v/1//T/9P/0//P/8//y//L/8P/w/+//7v/v/+7/7v/u/+z/6//q/+n/6f/o
/+j/6P/m/+b/5v/m/+X/5f/l/+X/5f/m/+b/5v/m/+b/5f/k/+T/5f/l/+X/5f/l/+X/
5f/n/+f/6P/o/+b/5v/n/+j/5v/m/+f/6P/q/+r/6v/q/+n/6f/p/+n/6//r/+v/7P/q
/+r/6//r/+r/6v/q/+r/7P/s/+z/7P/r/+v/6v/o/+r/6//r/+r/6P/p/+n/6P/o/+j/
6P/o/+b/5v/n/+f/5//n/+f/5v/m/+j/5v/m/+b/5v/m/+b/5//n/+n/6v/q/+r/6v/q
/+v/6//s/+z/7P/s/+z/7f/u//D/8P/v/+//8P/w//D/8P/v/+z/6//r/+z/7f/t/+z/
7P/v//D/8P/w/+7/7f/q/+b/5P/j/+H/4P/i/+L/4f/f/9//4P/g/+D/4P/g/+D/4P/g
/+D/4P/g/97/3v/e/97/3v/e/97/3f/f/97/3P/Y/9b/0//K/8j/zv/T/9v/6P/+/x8A
TQCBALQA1ADSAKgAXAAMAMz/pv+Q/5T/ov+p/6z/sv+8/8P/xP/A/7v/uf+6/7r/vP+8
/7//x//L/8//1P/U/9T/1v/Z/9r/2P/Y/9n/2f/X/9j/2P/X/9n/2v/a/9r/2P/Y/9j/
2P/Y/9j/2f/Z/9j/2P/Z/9n/2f/Z/9n/2P/Y/9j/2P/Y/9r/2v/Z/9n/2v/a/9n/2f/Z
/9n/2f/Z/9n/2f/Z/9n/2//b/9v/2//b/9v/2//b/9v/2//b/9v/2//a/9r/2v/d/93/
3f/e/97/3//g/+D/3v/f/+D/4f/h/+H/4v/i/+P/4//k/+X/5v/m/+f/5//p/+r/6v/r
/+v/6//r/+r/7P/s/+z/6//t/+3/7f/s/+z/7P/t/+3/6v/q/+r/6f/m/+b/5v/m/+j/
6P/o/+f/5//n/+f/5v/n/+b/5f/k/+P/4v/i/+L/3//f/97/3v/e/97/3f/c/9v/2v/a
/9r/2//b/9v/2//Z/9j/2P/Y/9b/1v/W/9b/1f/V/9X/1f/T/9T/1P/U/9X/1v/W/9b/
1v/X/9f/1//X/9f/1//X/9f/1//Y/9j/2P/Y/9n/2v/Y/9j/2f/a/9z/3P/c/9z/2//b
/9v/2//d/93/3f/e/9z/3P/d/93/3P/c/9z/3P/e/97/3v/e/9z/3f/d/9z/2v/b/9v/
2v/a/9v/2//a/9z/3P/c/9z/2v/a/9v/2//b/9v/2//a/9r/2v/Z/9n/2//d/9r/2P/Y
/9j/2P/Y/9j/2f/Z/93/3v/e/97/3P/c/93/3f/e/97/3v/e/+D/4f/i/+T/5P/j/+P/
5P/k/+T/5P/j/+D/3//f/+D/4//j/+L/4v/h/+L/4v/i/+H/4f/f/9z/2v/Z/9f/1v/W
/9b/1f/T/9X/1v/W/9b/1f/U/9P/0v/U/9T/1P/U/9T/1P/U/9T/0v/S/9L/0f/V/9T/
0v/Q/87/zf/G/8L/wv/F/8v/0v/e//P/FwBDAHAAogDAALgAjABCAO7/sv+O/3z/ev+H
/47/kv+a/6X/rP+u/63/rf+u/67/sP+w/7X/vf/B/8P/yP/M/87/zv/N/8z/zv/O/8//
z//R/9L/0v/R/8//0P/Q/9D/0v/S/9L/0v/Q/9D/0f/R/9L/0v/T/9P/0//T/9P/0v/S
/9L/0v/S/9b/1v/V/9X/1v/W/9X/1f/V/9X/1f/V/9X/1f/V/9X/1//X/9f/1//X/9f/
1//X/9n/2f/Z/9n/2f/Y/9j/2P/Z/9n/2f/a/9j/2f/a/9r/2//d/9//4f/h/+H/4v/i
/+P/4//k/+X/5P/k/+X/5f/o/+r/6//t/+//7//v/+7/8P/w//D/7//v/+//7//u/+7/
7v/v/+//8P/w//D/7//v//D/8f/y//L/8v/y//H/8f/x//H/8P/w//D/8P/w//H/8P/w
//D/7//v/+7/7v/s/+z/6//q/+r/6v/r/+z/7f/t/+3/7f/v/+7/7v/u/+z/7P/s/+z/
7//v/+//7//v//D/8P/w//D/8P/v/+7/7v/v/+//7//w//H/8v/z//T/9f/3//j/+P/4
//n/+v/4//j/+f/6//z//P/8//z//P/9//7///////////8AAP///v/+//3//P/8//z/
/P/+//7//v/+/wAAAQABAAAAAAABAAEAAAAAAAEAAQAAAAAAAAAAAAAAAAAAAAEAAQD/
///////+////AAAAAAEA//////////8CAAMABAAFAAMAAwADAAQABAAEAAMAAwABAAEA
AQABAAUABgAEAAQABAAEAAQABAAFAAUABwAIAAgACAAIAAgACQAJAAwADAAMAAwADAAN
AA4AEAAQAA8ADwAQABAAEAAQAA8ADwAPABAAEgARABEAEAAQAA8AEAAQABAAEQATABMA
EgAOAA0ACwAKAAgACAAHAAUABQAGAAYABgAIAAgACAAIAAgACAAIAAgABgAGAAYABgAH
AAgACQAJAAkACgAIAAYABAABAAIA/v/8//3/AwAOABwAKwBDAGkAmADIAPAAAgHsAKwA
UgACANT/tv+k/5//oP+o/7b/wf/M/9T/2f/Z/9r/3v/i/+L/5//v//X/+/8AAAAAAAAC
AAEABAAEAAQABQAFAAcACAAIAAcABwAIAAgACAAKAAoACgAKAAoACgALAAsACAAIAAkA
CQALAAsACwAKAAoACgAKAAoADgAOAA0ADQAOAA4ADQANAA0ADQANAA0ADQANAA0ADQAP
AA8ADwAPAA8ADwAPAA8ADwAPAA8ADwAQABAAEQASABEAEQARABIAEgATABQAFAASABMA
FAAVABUAFQAWABYAGAAZABsAHQAdABwAHAAbAB8AIAAgACEAIQAhACEAIAAhACIAIwAj
ACMAIwAjACIAIgAiACMAIwAiACIAIgAhACIAIgAiACIAJAAkACQAIwAjACMAIwAiACMA
IgAhACAAHQAcABwAHAAZABkAGAAYABgAGAAXABYAFQAUABQAFAATABMAEwATABEAEAAQ
ABAAEAAQABAAEAARABEAEQARABEAEgASABIAEgASABEAEAARABMAFAAVABUAFQAVABUA
FwAXABgAGAAWABYAFwAYABgAGAAZABoAHAAcABwAHAAbABsAGwAbABsAGwAbABwAGwAa
ABoAGQAaABoAGgAaABgAGAAYABgAGAAZABkAGAAXABcAFgAUABYAFwAXABYAFQAUABMA
EgASABIAEwATABMAEwATABIAEgASABEAEQAPAA8ADwAPAA8ADwAPAA8ADQANAA0ADgAO
AAwACwANAA4ADgAOAA4ADgAMAAwADQANABEAEgASABIAEQAQABAADwAQABAAEAAQABAA
EQASABQAEgARABEAEgAUABQAFAATABAADwAPABAAEQARABAAEAATABQAFAAUABEAEQAP
AAwACQAHAAQAAgAEAAQAAwABAP//AAAAAAAAAAAAAAAAAAAAAAAAAAAAAAAAAAAAAAAA
AAAAAAAA///9//z//P/8//j/8f/q/+j/7v/1//3/CAAeAD8AbQChANYAAAEEAeAAlgBA
APr/0P+0/6b/qP+x/7r/wv/K/9H/1v/W/9P/0//U/9D/0v/W/93/4//n/+n/7P/s/+7/
8P/v//D/8P/w//H/8f/v//D/8P/v/+//8P/w//D/8P/w//D/8P/w//D/8f/x//D/8P/x
//H/8f/x//H/8P/w//D/8P/w//L/8v/x//H/8v/y//H/8f/x//H/8f/x/+//7//v/+//
7//v/+//7//v/+//7//v/+//7//v/+//7//u/+7/7v/x//H/8f/y//D/8f/y//L/8v/z
//T/9f/1//X/9v/2//f/9//4//n/+P/4//n/+f/7//z//P/9//3//f/9//z//v/+//7/
/f/////////+//3//P/8//v/+v/6//r/+f/6//r/+v/6//r/+v/6//n/+P/3//b/9P/1
//T/8//y//H/8P/w//D/7//v/+7/7v/s/+z/6//q/+f/5v/m/+b/5f/l/+X/5f/j/+L/
4v/i/+L/4v/i/+L/4f/h/+H/4f/f/+D/4P/g/+H/4v/i/+L/4P/h/+H/4f/j/+P/4//j
/+X/5f/m/+b/5v/m/+f/6P/m/+b/5//o/+j/6P/o/+j/6f/p/+n/6f/p/+n/6f/q/+j/
6P/p/+n/6P/o/+j/6P/o/+j/6P/o/+j/6f/p/+j/5v/n/+f/5v/k/+X/5f/k/+T/5P/k
/+T/5P/k/+X/5f/j/+P/4//i/+L/4v/h/+H/4f/h/+H/4f/h/+H/4f/h/+H/4f/h/+L/
4v/i/+L/4v/g/+D/4f/h/+P/5P/k/+T/5P/k/+X/5f/m/+b/5v/m/+b/5//o/+r/6v/p
/+n/6v/o/+j/6P/n/+b/5f/l/+b/5//n/+b/5v/p/+r/6v/q/+f/5//l/+L/4P/f/93/
3P/c/9z/2//Z/9n/2v/a/9r/2P/Y/9j/2P/Y/9j/2P/Y/9r/2v/a/9r/2P/Y/9j/1//X
/9b/1v/U/9D/yf/E/8T/xv/L/9P/3v/y/xMAPQBvAKQAzgDYALoAegAmAN7/rP+Q/4r/
lv+f/6T/qv+0/7v/vv+6/7X/s/+y/7L/sv+0/7f/v//F/8n/zP/Q/9D/0P/P/9D/zv/O
/8//z//R/9L/0v/R/8//0P/Q/9D/0P/Q/9D/0P/Q/9D/0f/R/9D/0P/R/9H/0f/R/9H/
0P/S/9L/0v/S/9P/0v/Q/8//0v/S/9H/0f/R/9H/0f/R/9H/0f/R/9H/0f/R/9H/0f/R
/9H/0f/R/9H/0f/R/9H/0//S/9L/0v/T/9P/0//U/9L/0//U/9T/1v/X/9j/2f/Z/9n/
2v/a/9v/2//c/93/3v/e/9//3//f/+D/4P/h/+H/4f/h/+D/4f/i/+P/4//l/+X/5f/k
/+L/4v/j/+P/4P/g/+D/3//e/97/3v/e/97/3v/e/93/3f/d/93/3P/d/9z/2//a/9n/
2P/Y/9j/1//X/9b/1v/W/9b/1f/U/9H/0P/Q/9D/0f/R/9H/0f/R/9D/0P/Q/87/zv/O
/87/z//P/8//z//N/87/zv/O/87/zv/N/8z/zP/N/83/zf/N/83/zf/N/83/zf/O/87/
zv/O/8//0P/O/87/z//Q/9L/0v/S/9L/0f/R/9H/0f/R/9H/0f/S/9L/0v/T/9P/0v/S
/9L/0v/Q/9D/0P/Q/9D/0f/R/9D/0P/R/9H/0P/O/8//z//O/9D/0P/Q/9D/zv/O/8//
z//P/8//z//O/87/zv/N/83/zf/N/83/zf/N/83/zf/N/83/zf/N/87/zv/O/83/zf/L
/8v/y//L/83/zf/N/83/y//K/8z/zP/K/8r/yv/K/8z/zP/N/83/zf/O/87/zv/O/87/
z//P/9L/0v/S/9L/0P/R/9L/1P/W/9X/1f/W/9b/1v/W/9X/0v/R/9H/0v/T/9P/0v/S
/9P/1P/U/9T/1f/V/9P/0P/O/83/y//K/8j/yP/H/8X/xf/G/8b/xv/E/8T/xP/E/8b/
xv/G/8b/xv/G/8b/xv/G/8b/xv/F/8X/xv/E/8T/wv+9/7b/sv+y/7X/u//C/9D/5/8H
ADMAZgCYALYAsgCIAD4A6v+q/4T/cv9y/33/hv+K/5D/m/+k/6L/n/+d/6T/ov+c/5z/
of+r/7P/t/+2/7j/uv+8/73/vv++/77/v/+//7//wP/A/7//vf++/77/vv++/77/vv++
/77/vv+//7//vP+8/73/vf+//7//v/++/77/vv++/77/wP/A/7//v//A/8D/v/+//73/
vf+9/73/v/+//7//v/+//7//v/+//7//v/+//7//v/+//7//v//B/8D/wP/A/8H/wf/B
/8L/wP/B/8L/wv/C/8P/xP/F/8X/xf/G/8b/x//H/8j/yf/I/8j/yf/J/8n/yv/K/8v/
y//L/8v/yv/M/8z/zP/L/8v/y//L/8r/yv/K/8v/y//I/8j/yP/H/8T/xP/E/8T/xv/G
/8b/xf/D/8P/w//C/8T/xP/E/8T/w//C/8L/wv/B/8H/wP/A/8D/wP+//77/vf+8/7z/
vP+7/7v/u/+7/7v/uv+6/7r/uP+4/7j/uP+5/7n/uf+5/7f/uP+4/7j/uP+4/7f/tv+4
/7n/uf+5/7v/u/+7/7v/u/+7/7z/vP+8/7z/vf++/77/vv+//8D/wP/A/8D/wP+//7//
v/+//8H/wf/B/8L/wP/A/8H/wf/A/8D/wP/A/8D/wP/A/8D/wv/D/8P/wv/A/8H/wf/A
/8D/wf/B/8D/wv/C/8L/wv/A/8D/wf/B/8H/wf/B/8D/wP/A/7//v/+//7//v/+//7//
v/+//7//vf+9/73/vv++/77/vf+9/7//v/+//7//wf/B/8H/wf+//8D/wP/A/77/vf+9
/73/v//A/8D/wP/A/8L/wv/C/8D/wP/A/8D/wP/A/8D/wP/A/8H/wf/B/8L/wv/C/8L/
wv/D/8P/xv/G/8b/xv/E/8X/xv/I/8n/yf/K/8z/zP/M/8z/y//K/8n/yf/K/8v/y//K
/8r/yf/K/8r/yv/L/8v/yf/G/8b/xf/D/8L/wP/A/7//vf+//8D/wP/A/8D/wP/A/8D/
vv++/77/vv++/77/vv++/8D/wP/A/7//v/++/77/vv+6/7f/tv+0/7L/tf/B/8r/1v/p
/wkAMwBgAI4ArACqAHoALADW/5j/dv9g/1T/Uf9Y/2T/cP95/4T/jP+P/4//kP+S/5T/
lv+Z/6P/qf+v/7L/tP+0/7b/uf+4/7b/tv+3/7f/uf+6/7r/uf+7/7z/vP+8/7r/uv+6
/7r/vP+8/73/vf+8/7z/vf+9/7z/u/+6/7j/uf+6/7v/vP+8/7z/u/+7/77/vv+9/73/
vf+9/73/vf+//7//v/+//7z/u/+6/7n/uv+7/7z/vf+9/73/vf+9/7//vv++/77/vf+9
/73/vv+8/73/vv++/77/v//A/8H/wf/B/8L/wv/B/8H/wv/D/8b/xv/H/8f/yf/K/8r/
y//K/8n/yP/G/8b/xv/G/8X/w//D/8P/wv/E/8T/xf/F/8L/wv/C/8H/wv/C/8L/wv/E
/8T/xP/D/8P/w//D/8L/v/++/73/vP+9/7z/vP+8/7n/uf+4/7j/t/+2/7T/sv+y/7L/
s/+0/7H/sf+x/7H/sP+u/63/rP+q/6r/qv+q/63/rf+t/63/rf+u/67/rv+s/6z/q/+q
/6v/rf+u/6//sf+x/7H/sf+v/6//sP+w/7D/sP+x/7L/sP+w/7H/sv+y/7L/sv+y/7P/
s/+z/7P/sv+x/7D/sP+y/7L/s/+z/7D/sP+w/7D/sP+w/7D/sP+w/7H/sf+w/6//r/+u
/6z/qv+r/6v/qv+q/6r/qv+q/6j/qP+p/6n/qf+p/6n/qP+o/6j/p/+n/6n/qf+p/6n/
p/+l/w==
         </WaveFormData>
      </LeadData>
      <LeadData>
         <LeadByteCountTotal>10000</LeadByteCountTotal>
         <LeadTimeOffset>0</LeadTimeOffset>
         <LeadSampleCountTotal>5000</LeadSampleCountTotal>
         <LeadAmplitudeUnitsPerBit>4.88</LeadAmplitudeUnitsPerBit>
         <LeadAmplitudeUnits>��V</LeadAmplitudeUnits>
         <LeadHighLimit>2147483647</LeadHighLimit>
         <LeadLowLimit>268435456</LeadLowLimit>
         <LeadID>V6</LeadID>
         <LeadOffsetFirstSample>0</LeadOffsetFirstSample>
         <FirstSampleBaseline>0</FirstSampleBaseline>
         <LeadSampleSize>2</LeadSampleSize>
         <LeadOff>FALSE</LeadOff>
         <BaselineSway>FALSE</BaselineSway>
         <ExcessiveACNoise>FALSE</ExcessiveACNoise>
         <MuscleNoise>FALSE</MuscleNoise>
         <LeadDataCRC32>69641865</LeadDataCRC32>
         <WaveFormData>
4f/h/+H/4f/i/+L/4v/i/+L/4//j/+T/4v/j/+P/4//i/+P/4//j/+P/4//k/+X/5v/n
/+f/5v/m/+f/6P/o/+j/5//m/+X/4//i/+D/3v/e/93/3f/c/9n/2f/Z/9n/2//b/9v/
2//Z/9n/2f/Z/9n/2f/Z/9n/2f/Z/9n/2f/b/9v/3P/a/9j/0v/P/8r/xP/E/8f/yf/N
/9f/5v8DACUASwB2AJYAmgB9AE0AIAABAPD/5P/g/+X/6//w//L/8v/y/+//5P/a/9b/
0f/O/87/z//T/9X/1f/X/9j/2f/b/93/3f/e/97/3v/e/9z/3f/e/97/3P/c/9z/2//b
/9v/2//b/93/3f/d/93/3f/d/93/3f/d/93/3f/d/9v/2//b/9v/3f/d/93/3f/b/9v/
2v/a/9z/3f/d/93/3f/d/93/3f/d/9z/3P/d/93/3f/d/93/2//b/9v/2//b/9v/2//b
/93/3f/d/93/3f/e/9//3//f/9//4f/h/9//3//f/+H/4v/j/+T/5v/n/+j/6P/p/+n/
6v/q/+v/6//s/+z/7f/v/+//7//u//D/8P/w//D/8P/w//D/8P/y//P/8//y//L/8v/y
//L/8v/y//L/8P/w//H/8f/u/+3/7f/r/+r/6P/n/+b/5P/l/+X/5P/j/+X/4//j/+L/
4P/g/+D/3//e/97/3v/e/9z/3P/c/9z/2//c/93/3v/c/93/3f/c/9z/3P/c/9z/3P/c
/9z/3P/e/97/3v/e/97/3v/e/97/3v/f/9//3v/g/+D/4P/h/+H/4f/h/+L/5P/k/+T/
5P/i/+L/4//j/+X/5f/l/+b/5v/l/+X/5f/j/+P/4//j/+P/5P/k/+T/5P/k/+T/5P/k
/+T/5P/j/+P/5P/k/+T/5P/j/+P/4//i/+L/4v/i/+P/4//j/+P/4//j/+P/4//j/+P/
4//j/+H/4v/j/+P/4//j/+P/4//i/+L/4//j/+X/4//j/+T/5P/k/+T/5P/k/+T/5P/k
/+j/6P/o/+f/5//n/+f/6P/o/+j/6P/o/+n/6f/q/+r/6//r/+v/7P/t/+3/7f/s/+v/
6//r/+z/7//v/+7/7v/v//D/8P/w/+3/7P/r/+n/6P/m/+T/5P/h/+H/4P/f/+H/4f/h
/+H/4f/h/+H/4f/h/+H/4f/h/+H/4f/h/+H/4f/h/+H/4f/f/+D/4P/e/9r/1f/Q/8z/
zP/P/9H/1f/h//j/FQA9AGkAigCYAJAAcQBDABwAAQDw//D/+P////3//P8AAAAA/P/z
/+r/4v/c/9X/0v/S/9P/1f/Z/9v/3f/e/9//3//f/9//3P/c/9z/3P/c/93/3v/e/97/
3v/e/93/3f/d/93/3f/d/93/3f/d/93/3f/d/93/3f/d/93/3f/d/93/3f/d/93/3f/d
/93/3f/d/9z/3P/c/93/3f/d/9v/2//b/9v/3f/c/9z/3f/d/93/3f/d/93/3f/d/93/
3f/d/93/3f/d/93/3f/d/93/3v/f/9//3//f/+H/4f/h/+H/4f/j/+P/4//j/+T/5f/m
/+b/5//p/+r/6v/r/+v/7P/s/+3/7//v/+//7v/w//D/8P/w//L/8v/y//L/8P/x//H/
8P/w//D/8P/w//D/8P/w/+7/7v/v/+//7P/t/+3/6//q/+f/5//n/+b/5f/l/+T/4//l
/+P/4//i/+L/4v/i/+H/4v/i/+L/4v/g/+D/4P/g/+D/4P/g/+D/3v/f/9//3v/e/97/
3v/e/9z/3P/c/9z/3v/e/97/3v/e/97/3v/e/97/3//f/97/4P/g/+D/4f/f/9//3//g
/+D/4P/g/+D/4P/g/+H/4f/f/9//3//g/+L/4f/h/+H/4f/h/+H/4f/j/+T/5P/k/+L/
4v/i/+L/4v/i/+L/4f/h/+L/4v/i/+L/4f/h/+H/5P/k/+T/5P/h/+H/4f/h/+H/4f/h
/+H/4//j/+P/4//h/+L/4//j/+P/4//j/+P/4v/i/+P/4//j/+P/4//j/+P/4//j/+P/
4//j/+P/5P/i/+L/4P/g/+D/4v/i/+L/4v/i/+L/4v/i/+X/5v/n/+f/5//n/+f/6P/o
/+j/6P/o/+n/6f/q/+r/6//r/+v/7P/v/+//7//u/+v/6//r/+z/7f/t/+z/7P/t/+7/
7v/u/+3/7P/r/+n/5v/k/+L/4v/i/+P/4//j/+P/4//j/+P/4//j/+P/4//j/+P/4//j
/+P/4//j/+P/4//j/+P/4//h/+D/3v/c/9j/1f/Q/87/zv/R/9X/2//l//z/GwBBAGsA
igCSAIYAYQAzAA4A9f/q/+z/9P/3//n//P/+//z/9v/t/+T/4P/c/9f/1P/U/9f/2//d
/9//4f/i/+X/4//h/+H/4v/i/+L/4v/i/+P/5P/k/+L/4v/i/+H/4//j/+P/4//j/+P/
4//j/+P/4//j/+P/4//j/+P/4//j/+P/4//j/+H/4f/h/+H/4//j/+L/4v/i/+P/4//j
/+H/4f/h/+H/4v/i/+P/5f/l/+X/5f/l/+P/4//j/+P/4//j/+P/4//l/+X/5f/l/+X/
5v/n/+f/5//n/+n/6f/n/+f/5//p/+v/6//r/+z/6//s/+z/7f/v//D/8P/x//H/8v/y
//P/9f/1//X/9P/0//T/9P/0//T/9P/0//T/9P/1//X/9P/0//T/9P/0//L/8v/y//D/
8v/z//P/8P/x//H/7//u/+3/7f/t/+z/6//r/+r/6f/p/+f/5//m/+f/6P/p/+n/5v/m
/+b/5v/m/+b/5v/m/+T/5P/k/+T/4v/j/+P/4v/i/+L/4v/i/+L/4v/i/+L/4v/i/+L/
4v/i/+L/4v/i/+T/5f/l/+T/5P/k/+T/5f/j/+P/4//k/+L/4v/i/+L/5P/k/+X/5f/n
/+f/5//o/+b/5f/l/+X/5f/l/+X/5f/n/+j/6P/o/+j/6P/o/+j/6P/o/+j/5//l/+b/
5v/m/+b/5f/l/+X/5v/m/+b/5v/n/+f/5//n/+f/5//n/+f/5f/l/+X/5f/j/+T/5f/l
/+X/5f/l/+X/5v/m/+f/5//l/+X/5f/l/+f/5//n/+f/5f/l/+X/5v/m/+b/5v/m/+b/
5//m/+f/5v/o/+j/6P/o/+b/5v/m/+b/6P/o/+j/5//o/+n/6v/s/+7/7v/u/+7/7v/t
/+3/7P/u/+//8P/y//P/8//z//L/8f/x//H/8v/x//H/8P/w//H/8v/y//L/8f/w/+//
7f/u/+z/6v/q/+n/6f/o/+f/6f/p/+n/6f/p/+n/6f/p/+n/6f/p/+n/6f/p/+n/6f/p
/+n/6f/p/+n/6v/q/+r/6P/j/+D/2P/W/9f/2f/X/9v/6v///x0AQwBsAJAAmgCLAGMA
LgAFAPD/4v/a/93/4f/k/+r/8v/y/+3/5v/i/9z/2//a/9j/2f/d/+H/4//j/+b/5//n
/+n/6f/q/+r/6v/q/+j/6f/q/+r/6v/q/+r/6f/r/+v/6//r/+n/6f/p/+n/6v/r/+z/
7f/r/+v/6//r/+v/6//r/+v/7f/t/+3/7f/r/+v/6v/q/+r/6//r/+v/6//r/+v/6//r
/+r/6v/r/+3/7f/t/+3/7P/r/+r/6f/q/+v/7P/t/+3/7f/t/+3/6//s/+3/7f/v/+//
8f/x//H/8f/x//P/8//z//P/9P/z//T/9P/1//f/+P/4//n/+//8//z//f/9//3//f/8
//z//P/8//z//f/+////AAD+///////+/wAAAAAAAAAAAAAAAAAA/v/+///////8//z/
/f/8//z/+f/5//n/+P/3//f/9v/1//f/9f/1//T/8v/y//L/8f/w//D/8P/w//D/8P/w
//D/7v/u/+7/7v/u/+//7//u//D/8P/w//D/7v/u/+7/7v/w//D/8P/w//L/8v/y//L/
8v/z//P/8v/y//L/8v/z//X/9f/1//b/9v/2//b/9v/2//b/9//3//f/9//3//j/+P/3
//f/9//1//X/9f/1//X/9v/2//b/9P/0//T/9P/0//T/9P/z//P/9P/0//T/9v/1//X/
9f/2//b/9v/2//X/9f/1//X/9P/z//L/8f/x//H/8f/x//P/9P/1//X/9f/1//X/9f/0
//T/9f/1//X/9f/1//X/9//3//f/9//7//r/+P/4//j/+P/4//j/+P/4//z//P/8//v/
/f/9//3//v/+//7//v/+//////8AAAAAAgADAAQABgAFAAUABQAEAAUABQAFAAYABwAH
AAYABgAHAAgACAAIAAkACAAHAAUAAgAAAP7//v/9//3//P/7//3//f/9//3/+//7//v/
+//7//v/+//7//3//f/9//3/+//7//v/+//9//z//P/8//j/8f/s/+j/5P/n/+n/6//z
/wIAGwA/AGcAjgCqAK4AkwBlADYAFwAGAPr/9v/3//v/AAAEAAYABgADAPz/9P/u/+n/
6P/m/+n/7f/x//X/9//4//f/+f/5//f/9v/2//b/9v/0//X/9v/2//j/+P/4//f/9//3
//f/9//5//n/+f/5//f/9//3//f/+f/5//n/+f/3//f/9//3//X/9f/1//X/9//3//b/
9v/2//f/9//3//f/9//3//f/9//2//b/9//1//X/9f/1//b/9//4//n/9//3//f/9//5
//n/+f/5//n/+v/7//v/+//7//3//f/9//3//f////3//f/9//7/AQACAAIAAwAFAAYA
BgAHAAcACAAIAAkACwALAAsACgAMAAwADAAMAAwADAAMAAwADgAPAA8ADgAMAAwADAAM
AAoACgAKAAgACgALAAsACAAJAAkABwAGAAMAAwADAAIAAQABAAAA//8BAP/////+//z/
/P/8//v/+P/4//j/+P/4//j/+P/4//f/+P/5//r/9//3//b/9P/0//T/9P/0//X/9v/3
//j/+P/4//j/+P/4//j/+P/4//j/+f/5//j/+v/6//r/+//7//v/+//8//7//v/+//7/
/P/8//3//f/7//v/+//8//3//f/+///////////////9//7//v/+//7//v/+//7//P/8
//z/+//9//7//v/+//7//f/9//3//v/+//7//v/9//3//f/9//3//f/9//3/+//7//v/
+//5//r//f/8//z//P/8//z//f/+////AAACAAIAAgABAAEAAQABAAIAAAAAAAAAAAAD
AAMABAAEAAUABQAFAAYABwAHAAcABgAFAAUABQAGAAcABwAGAAYABwAIAAgACAAHAAYA
BQADAAAA/v/8//z//f/9//z/+//7//v/+//7//v/+//7//v/+//7//v/+//9//3//f/9
//v/+//7//v//f/8//r/9v/y/+3/5v/k/+b/6//t//H///8aADkAXQCJAKwAtACmAIEA
UQAqABMACAAIAAwAEwAVABQAFgAYABIACQD+//j/8v/v/+7/7v/v//H/8//3//n/+P/5
//v/+//3//f/+P/5//r/+P/5//r/+v/6//r/+v/5//v/+//7//v/+//7//v/+//7//v/
+//7//v/+//7//v/+//7//v/+//5//n/+f/5//v/+//6//r/+P/5//n/+f/5//n/+f/5
//n/+P/4//n/9//3//f/9//5//n/+f/5//f/9//3//f/+f/5//n/+f/5//r/+//7//v/
+//9//3/+//7//v//f////////8AAAEAAgACAAMABAAEAAMAAwAFAAYABgAHAAkACQAJ
AAgACAAIAAgACAAIAAgACAAIAAoACwALAAoACAAIAAgACAAGAAYABgAEAAQABQAFAAIA
AwADAAEAAAD////////+//3//f/8//v/+//5//n/+P/4//j/+P/3//T/9P/0//T/9P/0
//T/9P/y//L/8v/y//D/8f/x//D/8v/y//L/8v/y//L/8v/y//D/8P/w//D/8v/y//L/
8v/y//P/8//y//L/8v/y//P/8//z//P/9P/0//T/9P/0//T/9P/1//X/9f/1//X/9v/2
//X/9f/1//X/9f/1//X/9f/2//b/9v/0//T/9P/0//b/9v/2//X/9f/2//b/9v/2//X/
9f/1//T/9P/0//T/9f/1//X/9f/z//T/9P/0//T/9P/2//b/9v/2//j/+P/4//f/+f/5
//n/+v/6//r/+v/6//v/+//8//z//f/9//3//v/////////+//v/+//7//z///////7/
/v///wAAAAAAAP7//P/6//f/9v/0//L/8v/z//P/8v/x//H/8f/x//H/8f/x//H/8f/v
/+//7//v/+//7//v/+//7//v/+//7//v/+7/7P/o/+T/4f/a/9b/2P/Z/9v/4//v/wQA
JQBNAHUAlACcAIoAYwA1ABIA+//y//T//v8BAAEABAAGAAYAAAD3/+z/5v/i/9//3v/c
/9//4f/j/+X/6f/o/+f/5//r/+v/6P/o/+j/6P/m/+f/6P/o/+r/6v/q/+n/5//n/+f/
5//n/+f/5//n/+n/6f/p/+n/6f/p/+n/6f/p/+n/6f/p/+f/5//n/+f/6f/p/+j/6P/o
/+n/6f/p/+f/5//n/+f/6f/o/+j/6f/p/+n/6f/p/+f/5//n/+f/6f/p/+n/6f/p/+n/
6f/p/+n/6v/r/+v/6//r/+3/7f/t/+3/7f/v/+//7//v//D/8f/y//L/8//z//T/9P/1
//X/9v/2//f/+f/5//n/+P/6//r/+v/6//r/+v/6//r/+v/7//v/+v/4//j/+P/4//r/
+v/6//j/+P/5//n/9v/3//f/9f/0//P/8//z//L/8f/x//D/7//x/+//7//u/+z/7P/s
/+v/7P/s/+z/7P/q/+r/6v/q/+r/6v/q/+r/6P/p/+n/6P/o/+j/6P/o/+r/6v/q/+r/
6v/q/+r/6v/q/+r/6v/q/+r/6//r/+r/7P/s/+z/7f/r/+v/6//s/+z/7P/s/+z/7P/s
/+3/7f/t/+3/7f/u/+7/7f/t/+3/7f/t/+3/7f/v//D/8P/w/+7/7v/u/+7/7P/s/+z/
6//t/+7/7v/u/+7/7f/t/+3/7v/u/+7/7v/t/+3/7f/t/+3/7f/t/+3/7//v/+7/7P/s
/+z/7P/s/+z/7P/s//D/8P/w/+//8f/x//H/8v/y//L/8v/y//P/8//0//T/9//3//f/
+P/3//f/9//2//X/9f/1//b/+f/5//j/+P/3//j/+P/4//X/9P/z//H/8P/u/+z/7P/t
/+3/7P/r/+v/6//r/+v/6f/p/+n/6f/r/+v/6//r/+v/6//r/+v/6f/p/+n/6f/r/+r/
6P/m/+b/4//e/9j/1v/V/9f/2//h/+z/AwAjAEcAbgCMAJAAfQBVACIAAQDw/+T/5P/t
//H/8P/0//j/9v/z/+z/5P/e/9v/2v/a/9v/3//j/+P/5f/o/+f/5//n/+X/5f/m/+f/
6P/m/+f/6P/o/+j/6P/o/+f/5//n/+f/5//n/+f/5//n/+n/6f/p/+n/6f/p/+n/6f/n
/+f/5//n/+j/6f/q/+v/6//r/+r/6v/q/+v/6//r/+n/6f/p/+n/6//q/+r/6//r/+v/
6//r/+3/7f/t/+3/7f/t/+3/7f/t/+3/7f/t/+v/7P/t/+3/7v/v//L/8//x//H/8f/z
//P/8//z//T/8//0//T/9f/5//r/+v/7//v//P/8//3//f/9//3//P/+//7//v/+//z/
/P/8//z//v///////v8AAAAAAAAAAP7//v/+//z//P/9//3/+v/6//v/+v/6//n/+f/5
//j/+f/5//j/9//1//P/8//y//T/9P/0//P/8v/y//L/8v/0//T/9P/0//D/8P/w//D/
8f/z//T/9P/y//L/8v/y//D/8P/w//D/8P/w//D/8P/y//L/8v/y//T/9f/1//T/9P/0
//T/9f/1//X/9f/2//j/+P/4//j/+P/4//n/+f/3//f/9//4//j/9//3//f/9f/1//X/
9f/3//j/+P/4//j/+P/4//j/+P/4//j/9//3//j/+P/4//j/9//3//f/+P/4//j/+P/3
//f/9//3//n/+f/5//n/9//3//f/9//5//r/+//7//n/+f/5//n/+P/4//n/+f/3//f/
9//3//n/+v/4//j/+P/4//j/+P/4//j/+v/6//r/+f/7//v/+//8//3//v///wAA////
/wAAAAADAAMAAwAEAAMAAwADAAIAAwADAAMABAAFAAUABAAEAAMABAAEAAQABgAGAAYA
BQACAAAA/v/+//z/+//5//f/9f/1//X/9f/2//f/+P/5//r/+//8//3/+//7//v/+//7
//v/+//7//3//P/6//j/9v/x//D/7P/m/+X/5//t//P//P8LACcASwBwAJIApgCjAIEA
SgAdAAQA9P/q/+f/5//s//L/+P/6//v/+P/y/+r/6f/o/+b/6f/t//H/8//1//T/8//z
//P/9f/0//T/9P/0//b/9//4//j/9v/2//b/9f/2//f/+P/5//f/9//3//f/9f/1//X/
9f/2//f/+P/5//f/9//3//f/+f/5//n/+f/7//v/+v/6//j/+f/5//n/9//3//f/9//4
//j/+f/7//v/+//7//v/+v/5//j/9//6//v//P/9//v/+//7//v/+//8//3//f/7//v/
/f/9//v/+//7//3/AAABAAIABAAEAAQAAwADAAUABgAGAAcABQAGAAYABwAIAAcABgAE
AAEA/v/7//j/9v/2//b/9v/2//f/9//2//j/+P/4//j/+v/6//r/+P/4//n/+f/2//f/
9//1//T/8f/x//H/8P/t/+3/7P/r/+7/7f/u/+7/7P/s/+z/6//q/+r/6v/q/+n/6P/n
/+b/5f/m/+f/6P/q/+v/6//q/+j/6P/o/+j/6v/q/+r/6v/q/+r/6v/q/+z/7P/s/+z/
7P/t/+3/7P/s/+z/7P/t/+3/7f/t/+7/7//w//H/8v/w//D/8f/x//H/8f/x//L/8v/x
//H/8f/v/+//7//v/+3/7v/u/+7/8P/w//D/8P/u/+7/7v/t/+//8P/w//D/7//t/+z/
6//q/+r/6v/q/+v/6//r/+v/6//r/+v/6//r/+v/6//r/+v/7P/t/+3/7P/r/+r/6f/q
/+j/6f/p/+r/6P/o/+j/6P/q/+r/6v/q/+z/7P/s/+v/6//r/+v/7P/u/+7/7v/u/+//
7//w//D/7//v/+//8P/z//P/8//y/+//7//v//D/8//z//L/8v/z//T/9P/0//H/8P/v
/+3/6v/o/+b/5v/n/+f/5v/l/+X/5f/l/+X/5f/l/+X/5f/l/+X/5f/l/+X/5f/l/+X/
5//n/+f/5//l/+T/5P/k/+D/1//S/9D/0v/T/9X/3f/p//7/HwBFAG0AkgCeAI4AZwA3
ABAA+//u/+b/6P/v//P/+P/6//j/9v/v/+T/3v/c/9f/1v/W/9n/3f/f/+H/4f/i/+X/
5f/l/+X/5v/m/+b/5v/l/+X/5f/k/+b/5v/m/+X/5//n/+f/5//n/+f/5//n/+f/5//n
/+f/5//n/+f/5//l/+X/5f/l/+X/5f/l/+X/5f/l/+T/5P/k/+X/5f/l/+P/4//j/+P/
4//i/+L/4//j/+P/4//j/+P/4//j/+P/5f/l/+X/5f/l/+X/5f/l/+P/5P/l/+X/5//n
/+n/6f/p/+n/6f/r/+v/6//r/+z/6//s/+z/7f/v//D/8P/x//H/8v/y//P/9f/1//X/
9P/2//b/9v/2//b/9v/2//b/9v/3//f/9v/4//j/+P/4//j/+P/4//b/9P/1//X/8v/x
//H/7//u/+//7//v/+7/7f/t/+z/6//r/+n/6f/o/+b/5v/m/+X/5v/m/+b/5v/m/+b/
5v/m/+T/5P/k/+T/5P/l/+X/5P/k/+T/5P/k/+b/5v/m/+b/5v/m/+b/5v/m/+b/5v/m
/+b/5//n/+b/6P/o/+j/6f/n/+f/5//o/+j/6P/o/+j/6P/o/+n/6f/p/+n/6f/q/+r/
6f/p/+n/6f/p/+n/6f/n/+j/6P/o/+r/6v/q/+r/6P/o/+j/5//n/+j/6P/o/+b/5f/l
/+X/6P/o/+j/6P/n/+f/5//n/+X/5f/l/+X/5f/l/+X/5f/l/+b/5//n/+X/5f/l/+b/
5P/k/+T/5P/m/+b/5v/m/+j/6P/o/+f/6f/p/+n/6v/o/+j/6P/o/+n/6f/q/+r/6//r
/+v/7P/t/+3/7f/s/+n/6f/p/+r/7f/t/+z/7P/t/+7/7v/u/+v/6v/p/+f/5v/k/+L/
4v/h/+H/4P/f/9//3//f/9//3//f/9//3//f/9//3//f/9//3//f/9//3//f/9//3//d
/9z/3P/c/9b/0f/M/8j/yP/J/83/0//d//L/DwAzAF0AggCSAIYAZQA3AA4A8//k/+L/
7P/v//H/9P/4//j/9P/t/+L/2v/U/8//zv/O/8//0f/V/9n/2f/a/9v/2f/Z/9n/2v/a
/9r/2v/Y/9n/2v/a/9r/2v/a/9n/2f/Z/9n/2f/Z/9n/2f/Z/9n/2f/Z/9n/2f/Z/9n/
2f/Z/9n/2f/Z/9f/1//X/9f/2f/Z/9j/2P/a/9v/2//b/9n/2f/Z/9n/2f/Y/9j/2f/Z
/9n/2f/Z/9f/1//X/9f/2f/Z/9n/2f/Z/9n/2f/Z/9f/2P/Z/9n/2//b/93/3f/d/93/
3f/f/9//3//f/+D/4f/i/+L/4//k/+T/4//j/+X/5v/m/+f/6f/p/+n/6P/q/+r/6v/q
/+r/6v/q/+r/6P/p/+n/6P/o/+j/6P/o/+j/6P/o/+b/5v/n/+f/5P/l/+X/4//i/+H/
4f/h/+D/3//f/97/3f/f/93/3f/c/9z/3P/c/9v/3P/c/9z/3P/a/9r/2v/a/9j/2P/Y
/9j/2P/Z/9n/2P/Y/9j/2P/Y/9j/2P/Y/9j/1v/W/9b/1v/W/9b/1v/W/9b/1//X/9b/
2P/Y/9j/2f/X/9f/1//Y/9j/2P/Y/9j/2P/Y/9n/2f/X/9f/1//Y/9r/2f/Z/9n/2f/Z
/9n/2f/X/9j/2P/Y/9r/2v/a/9r/2P/Y/9j/1//X/9j/2P/Y/9j/1//X/9f/1v/W/9b/
1v/X/9f/1//X/9X/1f/V/9X/1f/V/9X/1f/V/9b/1//X/9X/1f/V/9X/1P/U/9X/1f/T
/9P/0//T/9X/1f/V/9X/0//T/9P/1P/U/9T/1P/U/9T/1P/U/9T/1v/W/9b/1f/V/9X/
1f/W/9j/2P/Y/9j/2f/Z/9r/2v/b/9v/2//c/9v/2//b/9r/2f/Z/9n/2v/b/9v/2v/a
/93/3v/e/97/3f/c/9v/2f/W/9T/0v/S/9H/0f/Q/8//z//P/8//z//N/83/zf/N/83/
zf/N/83/zf/N/83/zf/P/8//z//P/83/zP/M/8z/yv/F/77/uP+2/7X/t/+7/8P/0P/l
/wUAKwBUAHAAdgBjADsACgDl/9L/yv/K/9H/1f/W/9b/2v/a/9P/yv/E/8L/vf+2/7T/
t/+7/8H/wf/D/8L/w//D/8P/w//E/8T/xP/E/8L/w//E/8T/xP/E/8T/w//B/8H/wf/B
/8P/w//D/8P/wf/B/8H/wf/D/8P/w//D/8P/w//D/8P/w//D/8P/w//D/8P/wv/C/8D/
wf/B/8H/wf/B/8H/wf/B/8D/wP/B/8H/wf/B/8H/wf/B/8H/wf/D/8P/w//D/8P/w//D
/8P/w//E/8X/xf/D/8P/xf/F/8f/x//H/8n/yf/J/8n/yv/J/8r/yv/L/8z/zP/L/8v/
y//M/8z/zf/P/8//z//O/87/zv/O/87/0P/Q/9D/0P/P/8//zv/M/8z/zP/M/8z/zv/O
/87/zP/K/8v/y//I/8r/y//K/8r/yf/J/8n/yP/H/8f/xv/F/8f/xf/F/8T/wv/C/8L/
wf/C/8L/wv/C/8D/wP/A/8D/vv++/77/vv+8/73/vf+8/77/vv++/77/vP+8/7z/vP+8
/7z/vP+8/77/vv++/77/vv+//7//vv++/77/vv+//7//v/+//8D/wP/A/8D/wP/A/8D/
wf/B/7//v/+//8D/wP+//7//v/+9/73/vf+9/7//wP/A/8D/wP/A/8D/wP++/77/vv+9
/73/vv++/77/v/+//8D/wf/A/8D/wP/A/7//v/+//7//vf+9/73/vf+9/73/vf+9/7v/
vP+9/73/u/+7/7v/u/+6/7r/u/+7/73/vf+9/73/vf+9/73/vf+7/7v/u/+8/7r/uv+6
/7r/uP+5/7r/u/+7/7z/vP+8/7r/uv+6/7j/uP+4/7j/uP+4/7j/uP+4/7j/uP+3/7n/
uf+5/7r/u/+8/73/vv++/73/vf+8/7//v/+//8D/v/+//7//vv+9/73/vf++/7//v/++
/77/v//A/8D/wP+9/7z/u/+5/7r/uP+2/7b/s/+z/7L/sf+x/7H/sf+x/7P/s/+z/7P/
sP+v/67/rf+t/63/rf+t/6//r/+v/6//r/+u/67/rv+q/6X/ov+e/5j/mf+f/6X/qf+0
/8v/6f8NADIAUgBaAEMAEQDg/7v/pv+c/5b/kf+V/5z/ov+m/6r/qf+m/57/mP+V/5b/
lP+V/5n/n/+j/6P/ov+j/6P/pf+l/6L/ov+i/6L/ov+j/6T/pP+m/6b/pv+l/6P/o/+j
/6P/of+h/6H/of+j/6P/o/+j/6L/of+g/5//of+h/6H/of+h/6H/of+h/5//n/+e/57/
nP+d/53/nf+f/5//n/+f/57/nP+b/5v/nP+d/57/n/+d/53/nf+d/5//n/+f/5//n/+f
/5//n/+d/57/n/+f/57/nf+e/53/nf+d/53/n/+d/53/nf+e/5//oP+g/6H/o/+k/6T/
pf+k/6T/o/+j/6T/o/+i/6D/oP+g/6D/oP+i/6L/ov+i/6D/of+h/6D/nv+e/57/nv+g
/6D/oP+e/6D/of+h/57/m/+b/5n/mP+V/5X/lf+U/5L/kf+P/43/jf+L/4v/iv+M/4z/
jP+L/4j/iP+I/4j/hf+E/4P/gv9+/37/fv9+/4D/gf+B/4D/gP+A/4D/gP9+/37/fv9+
/4D/gP+A/4D/fv9+/37/fv98/33/ff98/3z/fP98/33/e/97/3v/fP9+/37/fv9+/33/
fP98/3v/ef95/3n/ev98/3v/e/97/3n/ef95/3n/eP94/3f/dv94/3j/eP94/3f/dv91
/3P/cf9y/3L/cv9y/3H/cf9x/3H/cP9v/27/b/9v/2//b/9t/23/bf9t/23/bf9t/23/
a/9o/w==
         </WaveFormData>
      </LeadData>
   </Waveform>
</RestingECG>
