# Supplementary material for: Detection of Left Atrial Enlargement Using a Convolutional Neural Network-Enabled Electrocardiogram
Source: Front Cardiovasc Med. 2020 Dec 17;7:609976. doi: 10.3389/fcvm.2020.609976 (PMC7773668; doi:10.3389/fcvm.2020.609976)
Supplement: Supplementary file 2 [file Data_Sheet_2.ZIP › normal1/1802010438_9399_0000002A.XML]

<?xml version="1.0" encoding="Windows-1252"?>
<!DOCTYPE RestingECG SYSTEM "restecg.dtd">
<RestingECG>
   <PatientDemographics>
      <PatientID>1802010438</PatientID>
      <PatientAge>68</PatientAge>
      <AgeUnits>Years</AgeUnits>
      <Gender>Female</Gender>
      <PatientLastName>wanghuizhen</PatientLastName>
   </PatientDemographics>
   <TestDemographics>
      <DataType>Resting</DataType>
      <Site>1</Site>
      <AcquisitionDevice>MAC55</AcquisitionDevice>
      <Status>Unconfirmed</Status>
      <Priority>Normal</Priority>
      <Location>2</Location>
      <AcquisitionTime>17:41:18</AcquisitionTime>
      <AcquisitionDate>08-07-2015</AcquisitionDate>
      <CartNumber>1</CartNumber>
      <AcquisitionSoftwareVersion>010B</AcquisitionSoftwareVersion>
      <XMLSourceVersion>MAC5000 v1.0</XMLSourceVersion>
   </TestDemographics>
   <RestingECGMeasurements>
      <VentricularRate>76</VentricularRate>
      <AtrialRate>76</AtrialRate>
      <PRInterval>154</PRInterval>
      <QRSDuration>86</QRSDuration>
      <QTInterval>398</QTInterval>
      <QTCorrected>447</QTCorrected>
      <PAxis>24</PAxis>
      <RAxis>27</RAxis>
      <TAxis>24</TAxis>
      <QRSCount>13</QRSCount>
      <QOnset>215</QOnset>
      <QOffset>258</QOffset>
      <POnset>138</POnset>
      <POffset>189</POffset>
      <TOffset>414</TOffset>
      <ECGSampleBase>500</ECGSampleBase>
      <ECGSampleExponent>0</ECGSampleExponent>
   </RestingECGMeasurements>
   <Diagnosis>
      <Modality>Resting</Modality>
         <StatementCount>2</StatementCount>
         <LabelText>12SL ��ϳ���</LabelText>
      <DiagnosisStatement>
         <StmtFlag>ENDSLINE</StmtFlag>
         <StmtText>�������</StmtText>
      </DiagnosisStatement>
      <DiagnosisStatement>
         <StmtFlag>ENDSLINE</StmtFlag>
         <StmtText>���� ECG</StmtText>
      </DiagnosisStatement>
   </Diagnosis>
   <Waveform>
      <WaveformType>Rhythm</WaveformType>
      <WaveformStartTime>0</WaveformStartTime>
      <NumberofLeads>8</NumberofLeads>
      <SampleType>CONTINUOUS_SAMPLES</SampleType>
      <SampleBase>500</SampleBase>
      <SampleExponent>0</SampleExponent>
      <HighPassFilter>16</HighPassFilter>
      <LowPassFilter>150</LowPassFilter>
      <ACFilter>NONE</ACFilter>
      <LeadData>
         <LeadByteCountTotal>10000</LeadByteCountTotal>
         <LeadTimeOffset>0</LeadTimeOffset>
         <LeadSampleCountTotal>5000</LeadSampleCountTotal>
         <LeadAmplitudeUnitsPerBit>4.88</LeadAmplitudeUnitsPerBit>
         <LeadAmplitudeUnits>��V</LeadAmplitudeUnits>
         <LeadHighLimit>2147483647</LeadHighLimit>
         <LeadLowLimit>268435456</LeadLowLimit>
         <LeadID>I</LeadID>
         <LeadOffsetFirstSample>0</LeadOffsetFirstSample>
         <FirstSampleBaseline>0</FirstSampleBaseline>
         <LeadSampleSize>2</LeadSampleSize>
         <LeadOff>FALSE</LeadOff>
         <BaselineSway>FALSE</BaselineSway>
         <ExcessiveACNoise>FALSE</ExcessiveACNoise>
         <MuscleNoise>FALSE</MuscleNoise>
         <LeadDataCRC32>1315171076</LeadDataCRC32>
         <WaveFormData>
/v/+//7//v/8//z//P/8//7//v/+//7//v/+//7//v/+//7//v/+//7//v/+//7//v/+
//7//v/+//7//v/+//7//v/+//7//v/+//7//v/8//z//P/8//z//P/8//z//P/8//z/
/P/8//z//P/8//z//P/8//z//P/8//z//P/8//z//P/8//z//P/8//z/+v/6//r/+v8A
AAMABwANABAAFQAYABsAHQAdAB8AHwAeAB4AHwAgAB4AHQAcABwAFgAUABQAFAASABMA
EwATABMAEgAQAA8ADQAMAAoABwADAAEAAAAAAAEAAwAEAAUAAwADAAMAAgAAAAAA////
////AAAAAAAA/////wAAAAAAAAAA/////wAAAAAAAAAAAAAAAAAAAAAAAAAAAAD/////
/P/7//f/9f/4//z//v/+/wIADAAdADYATgBiAHAAdAB1AHgAaQBIACcAFwAMAAcAAwD2
/+r/5f/l/+j/6//u/+//8f/0//j/+f/8//3/////////AAD+/////////wEAAQABAAIA
AgACAAMAAwADAAMABAAEAAQABQAFAAUABAAEAAUABQAFAAUABgAGAAYABwAHAAcABwAH
AAgACAAGAAYABgAGAAgACAAJAAoACAAHAAcACAAIAAgACQAJAAwADAAMAAwADQANAA0A
DQANAA0ADwAQABAAEAAQABEADwAQABAAEQATABMAFAAUABMAFAAVABUAGAAZABoAGgAa
ABoAGgAcABwAHAAeAB4AHgAfAB8AHwAgACAAIAAhACMAIwAjACMAIQAiACIAIgAjACMA
IgAiACIAIgAiACEAIQAhACAAHwAcABoAGgAZABYAFQAUABIAEgAQAA8ADgALAAoACAAH
AAYABgAFAAQABQAEAAMAAwACAAEAAAAAAAAA/////////////////v/+///////+//7/
/v/+//7//v/+//7//v/+//7//v/+//7//v/+//7/AAD///////////////////7//v/+
//7/AAAAAAAAAAAAAAAAAAAAAAAAAAAAAAAA/v/+//7//v/+//7//v/+//7/////////
///////////////////+//7//v/+//7//v/+//7//v/+//7//v/+//3//f/+//7//P/8
//v/+//7//v/+//7//v/+//7//v/+//7//v/+v/6//r/+v/6//r/+v/6//v/+v/6//r/
+v/6//r/+f/5//n/+f/6//r/+f/5//n/+f/6//r/+v/6//j/+P/6//r/+f/4//j/+P/4
//j/+//7//z////+/wEAAgADAAMAAwAFAAUABgAGAAcACAAIAAcABgAGAAIAAAAAAAAA
AAABAAEAAQD///7//P/7//v/+v/4//X/8//x//D/8P/x//P/9P/1//P/8//z//L/8v/y
//H/8f/x//L/8v/y/+//7//w//D/8P/w/+//7//w//D/8P/w//D/8P/w//D/8P/w//D/
7//v/+7/6//p/+n/7P/s/+7/8P/2/wQAGQAwAEYAWABgAGAAYwBgAEkAKAAPAAEA+v/3
/+3/4v/c/9v/3f/e/+H/4v/l/+X/6P/s/+//8P/x//P/9f/z//T/8v/z//P/8//1//X/
9f/2//b/9v/3//f/9f/1//b/9v/2//f/9//3//b/9v/3//f/9//3//j/+P/4//n/+f/5
//n/+f/6//r/+v/6//r/+v/6//r/+//8//z/+//7//z//P/8//3//f/+//7//v/+////
/////////////wEAAgACAAIAAgADAAMABAAEAAUABQAFAAYABgAFAAYABwAHAAgACQAK
AAoADAAMAAwADgAMAAwADgAOAA4ADwAPAA8AEgASABIAEwARABEAEQARABEAEgASABIA
FQAVABQAFAASABIAEgARABEAEQAQAA8ADgAMAAwACwAKAAkACAAGAAQAAgABAAAAAQAA
AP7//f/6//r/+f/4//f/9v/1//X/9P/z//L/8v/y//H/8f/x//P/8//z//L/8v/z//P/
8v/y//L/8v/y//L/8v/y//L/8v/y//L/8v/y//L/8v/y//L/8f/x//H/8f/x//H/8f/y
//L/8v/y//L/8v/y//L/8v/y//L/8v/0//T/9P/0//T/9P/0//T/8v/y//L/8v/y//P/
8//z//P/8//z//P/8//z//P/8v/0//T/9P/0//T/9P/0//T/9P/0//T/9P/x//H/8v/y
//L/8v/x//H/8f/x//H/8f/z//P/8//z//H/8f/x//D/8v/y//L/8v/y//L/8v/z//P/
8v/x//D/8P/w/+//7//v/+//8P/w//H/8f/x//H/8v/y//L/8v/x//D/8f/w//H/8f/w
//D/8f/y//L/8P/w//D/8P/x//H/8v/1//b/+f/6//v/+f/5//v/+//8//z//f/+//7/
/f/8//z/+v/4//j/+P/4//n/+f/5//f/9v/0//P/8f/w/+7/6//r/+n/6P/o/+n/6//s
/+3/7f/t/+3/7P/q/+r/6f/p/+n/6v/q/+r/6f/p/+r/6v/q/+r/6f/p/+r/6v/q/+r/
6v/q/+r/6v/q/+r/6v/p/+n/6P/l/+P/4//m/+j/6P/o/+z/+P8LACAANgBIAFQAVgBZ
AFoASwAsAA8AAwD+//f/7//k/9b/0f/R/9b/2//c/9v/3//k/+b/5//q/+3/7f/v/+//
7v/u/+//7//v/+//7//v//D/8P/w//H/8f/x//H/8v/y//L/8//z//P/9P/0//X/9f/1
//X/9v/2//T/9f/1//X/9f/1//b/9v/2//b/9v/2//b/9v/3//j/+P/3//f/+P/4//j/
+f/5//r/+v/6//r/+//7//v/+//7//v//f/+//7//v/+/////f/+//7/////////AAAA
AAEAAgADAAMABAAFAAYABgAIAAgACAAKAAoACgAMAAwADgAPAA8ADwAOAA4ADgAPAA8A
DwAPAA8AEQASABIAEgARABEAEAAQABAAEAAQAA8AEQARABAADwAQAA4ADgANAAsACQAH
AAQABAACAAEAAAD///7//P/7//r/+v/5//j/9//2//X/9f/0//P/8v/y//L/8f/x//H/
8f/x//H/8P/u/+//7//u//D/8P/w//D/8P/w//D/8P/w//D/8P/w//D/8P/w//D/8v/x
//H/8f/v/+//7//v//D/8P/w//D/8P/w//D/8P/w//D/8P/w//D/8P/w//D/8P/w//D/
8P/y//L/8v/y//D/8f/x//H/8f/x//H/8f/x//H/8f/w//D/8P/w//D/8P/w//D/8P/w
//D/8P/w/+//7//w//D/8P/w/+//7//v/+//7//v/+//7//v/+//7//v/+//7v/u/+7/
7v/u/+7/7v/u/+//8P/w//D/8P/w//D/7//v/+3/7f/u/+7/7//u/+7/7v/u/+7/7//v
//D/8//y//X/9v/3//f/9//5//n//P/8//3//v/+//3//P/8//j/9v/2//b/9v/3//f/
9//3//b/9P/z//H/8P/u/+v/6//p/+j/6P/p/+v/7P/t/+3/7f/t/+z/6v/q/+n/6f/n
/+j/6P/o/+n/6f/q/+r/7P/s/+v/6//q/+r/6v/q/+r/6v/q/+r/6v/q/+r/6f/r/+j/
5//j/+H/4v/k/+b/5v/m/+z/+/8MACQAPABQAFoAXwBkAGMAUAAtABEABAD9//f/8P/k
/9f/1f/W/9f/2v/b/9v/3P/g/+P/5v/r/+v/7f/t/+z/7P/t/+3/7f/t/+3/7f/u/+7/
7v/v/+//8f/x//L/8v/y//P/8//z//L/8v/z//P/8//z//T/9P/0//X/9f/1//X/9f/2
//b/9v/2//b/9v/2//b/9//4//j/9//3//j/+P/4//n/+f/6//r/+v/6//v/+//7//v/
+//7//3//v/+//7//v//////AAAAAAEAAQABAAIAAgADAAQABQAFAAYABwAIAAgACgAK
AAoADAAMAAwADgAOAA4ADwAPAA8AEAAQABAAEQATABMAEwATABMAFAAUABQAFQAVABQA
FAAUABQAFAATABMAEwASABEAEAAOAA4ADQAMAAsACgAIAAYABAADAAIAAwACAAAA///8
//z/+//6//f/9v/1//X/9v/1//T/9P/0//P/8//z//H/8f/x//D/8v/z//P/8v/w//D/
8P/w//D/8P/w//D/8P/w//D/8P/w//D/8P/w//D/7//v/+//7//v/+//7//y//L/8v/y
//L/8v/y//L/8v/y//L/8v/y//L/8v/y//L/8v/y//L/9P/0//T/9P/0//X/9f/1//P/
8//z//P/8//z//P/8v/0//T/9P/0//L/8v/y//L/8v/y//L/8v/v/+//8P/w//L/8v/x
//H/8f/x//H/8f/x//H/8f/x//P/8//z//L/8v/y//L/8v/y//L/8v/z//L/8v/y//L/
8v/y//P/8//0//f/9v/5//r/+//9//3//////wAAAAABAAIAAgABAAAAAAD8//r/+v/6
//r/+//7//v/+//6//j/9//1//T/8v/v/+3/6//q/+r/7f/v//D/8f/v/+//7//u/+z/
7P/r/+v/6//s/+z/7P/r/+v/7P/s/+z/7P/r/+v/7v/u/+7/7v/u/+7/7v/u/+z/7P/s
/+v/6//q/+f/4//l/+b/6P/q/+z/8P/6/w0AJgA+AFIAYABiAGMAZABXADQAEwADAPz/
9//v/+T/2P/V/9f/2P/b/97/3//h/+T/5v/p/+r/7f/v/+//7f/s/+7/7//v/+//7//v
/+//8P/y//L/8//z//P/8//0//T/9P/1//X/9f/2//b/9//3//X/9f/2//b/9v/3//f/
9//5//n/+v/6//r/+v/6//r/+v/6//v//P/8//v/+//8//z//P/9//3//v/+//7//v//
//////////3//f///wAAAAAAAAAAAQADAAQABAAFAAUABQAGAAYABwAIAAkACQAIAAkA
CgAKAAwADAAMAA4ADgAOABAAEAAQABEAEQARABQAFAAUABUAFQAVABUAFQAVABYAFgAW
ABcAFwAWABYAFgAWABYAFQATABMAEgARABAADgAOAA0ADAALAAoACAAIAAYABQAEAAEA
AAD+//3//P/8//v/+v/5//j/9//3//b/9f/0//T/9P/z//P/8//1//X/9f/0//T/9f/1
//T/9P/0//T/9P/y//L/8v/y//L/8v/y//L/9P/0//T/9P/2//X/9f/1//P/8//z//P/
9P/0//T/9P/y//L/8v/y//T/9P/0//T/9P/0//T/9P/0//T/9P/0//T/9P/0//T/9P/1
//X/9f/1//X/9f/1//X/9f/1//T/9P/0//T/9P/0//T/9P/0//T/9P/0//T/8//z//T/
9P/0//T/8//z//P/8//z//P/8f/x//H/8f/z//P/8//y//L/8v/y//L/8v/y//L/8//z
//L/8f/w//L/8v/x//H/7//v//D/8P/v/+//8P/w//D/8P/w/+//7//w//P/9P/3//j/
+f/5//n/+//7//7//v///wAAAgABAAAAAAD6//j/+P/4//j/+f/5//n/+f/4//b/9f/z
//L/8P/t/+n/5//m/+b/6f/r/+z/7f/r/+v/6//q/+r/6v/p/+n/6f/q/+r/6v/p/+n/
6v/q/+j/6P/n/+f/6P/o/+j/6P/q/+r/6v/q/+r/6v/q/+n/6f/o/+f/5f/h/+L/5v/m
/+j/6v/y/wEAFgAuAEIAUgBYAFcAWgBVADwAGQADAPj/8//v/+b/2v/T/9P/1P/X/9r/
2//d/+D/4v/l/+j/6//t/+3/7f/u/+7/7//v/+//7f/t/+3/7v/w//D/8f/x//P/8//0
//T/8v/z//P/8//0//T/9f/1//P/8//0//T/9P/1//X/9f/1//X/9v/2//j/+P/4//j/
+P/4//n/+v/4//f/9//4//j/+P/5//n/+v/6//r/+v/7//v/+//7//v/+//9//7//P/8
//z//f///wAAAAABAP////8AAAAAAQACAAMAAwAEAAUABgAGAAYABgAGAAgACAAIAAoA
CgAMAA0ADQANAA4ADgAOAA8ADwAPAA8ADwAPABAAEAAQABEAEQAQABAAEgASABIAEQAP
AA8ADgANAA4ADAAMAAsACAAHAAYABAAEAAIAAQAAAP///v/8//v/+v/6//n/+P/3//b/
9f/1//T/8//y//L/8v/x//H/8f/x//H/8f/w/+7/7//v/+7/8P/w//D/8P/w//D/8P/w
//D/8P/w//D/8P/w//D/8P/w/+//7//v/+//7//v/+//8P/w//D/8P/y//L/8v/y//L/
8v/y//L/8v/y//L/8v/y//L/8v/y//L/8v/y//L/8v/z//P/8//x//H/8f/x//P/8//z
//L/8v/y//L/8v/y//L/8v/y//D/8P/w//D/8f/x//L/8v/y//L/8f/x//H/8f/x//H/
8f/x//H/8f/v/+//7//u//D/8P/w//D/8P/w//D/8f/x//D/7//u//D/8P/v/+//7//v
//D/8P/x//H/8f/x//D/8P/w//D/8P/w//L/8v/x//H/8P/w//H/8v/y//L/9P/0//T/
9P/0//T/8//z//T/9//6//3//v///wEAAQADAAMABAAEAAUABgAGAAUABAAEAAAA/v/+
//7/AAABAAEAAQABAAAA/v/9//v/+v/4//X/8//x//D/8P/x//P/9P/1//X/9f/1//T/
9P/0//P/8//z//T/9P/0//P/8//0//T/9P/0//P/8//0//T/9P/0//T/9P/0//T/9P/0
//T/8//z//L/8f/v/+3/8P/0//T/8v/2/wAADwAkADoAUABeAGIAYwBmAF0APgAfAA0A
BAD9//f/8P/k/9//3//g/+P/5v/n/+f/7P/w//P/9P/3//n/+f/5//r/+P/5//n/+f/7
//v/+//8//r/+v/7//v//f/9//7//v/+/////////wAAAAABAAEA/////wAAAAAAAAEA
AQABAP////8AAAAAAgACAAIAAgACAAIAAwAEAAYABQAFAAYABAAEAAUABQAGAAYABgAG
AAcABwAHAAcABwAHAAkACgAKAAoACgALAAsADAAMAA0ACwALAAwADAAPABAAEQARABAA
EQASABIAFAAUABQAFgAWABYAGAAYABgAGQAZABkAGgAaABoAGwAbABsAGwAbAB0AHgAe
AB4AHQAdABwAHAAeAB4AHgAdAB0AHQAcABsAHAAaABoAGQAYABcAFgAUABIAEAAPAA4A
DQAMAAoACQAIAAgABwAGAAUABAADAAMAAgABAAAAAAAAAP////////////////7//v//
/////v/8//z//P/8//7//v/+//7//v/+//7//v/+//7//v/+//7//f/9//3/////////
///+//7//v/+//7//v/+//7/AAAAAAAAAAAAAAAAAAAAAAAAAAAAAAAAAAAAAAAAAAAA
AAEAAQABAP//////////AQABAAEAAAAAAAAAAAAAAAAAAAAAAAAAAAAAAAAAAAD9//3/
/v/+/wAAAAD////////////////9//3//f/9//////////7//v/+//7//v/+//7//v//
/wAAAAAAAAAAAAD+//7//v/+//3//f/+/wEAAgAFAAYABwAHAAcACQAJAAoACgALAAwA
DAALAAoACgAIAAYABgAGAAgACQAJAAkACQAIAAYABQADAAIAAAD9//r/9//1//T/9//5
//r/+//9//3//f/8//j/+P/3//f/9//4//j/+P/3//f/+P/4//r/+v/5//n/+P/4//j/
+P/6//r/+v/6//j/+P/4//f/9//2//X/8//x//L/9v/2//b/9v/+/w0AIAA4AE4AYABs
AG8AcABtAFoANwAdABIADQAHAP7/8P/n/+P/5P/n/+r/6f/p/+7/8P/z//b/+f/7//3/
/f/8//z//f/9//3/////////AAAAAAAAAQABAP////8AAAAAAAABAAEAAQACAAIAAwAD
AAMAAwAEAAQABAAFAAUABQAFAAUABgAGAAYABgAGAAYABAAEAAUABgAIAAcABwAIAAgA
CAAJAAkACgAKAAoACgALAAsACwALAAsACwANAA4ADgAOAA4ADwAPABAAEAARABEAEQAS
ABIAEQASABMAEwAWABcAGAAYABgAGAAYABoAGgAaABwAHAAeAB8AHwAfAB4AHgAeAB8A
IQAhACEAIQAhACIAIgAiACMAIwAiACIAJAAkACQAIwAhACEAIAAfAB4AHAAcABsAGgAZ
ABgAFgAWABQAEwASABEAEAAOAA0ACgAKAAkACAAHAAYABQAFAAYABQAEAAQAAgABAAEA
AQABAAEAAQAAAAAAAQABAAAAAAAAAAAAAAAAAAAAAAAAAAAAAAAAAAAAAAAAAAAAAAAA
AP///////wEAAQABAAEAAAAAAAAAAAAAAAAAAAAAAAIAAgACAAIAAAAAAAAAAAACAAIA
AgACAAIAAgACAAIAAgADAAMAAwABAAEAAQABAAEAAQABAAAAAAAAAAAAAAACAAIAAgAC
AAAAAAAAAAAA/////wAAAAAAAAAA/////////////////////wAA/v/+//7//v8BAAEA
AgAFAAQABwAIAAkACwALAA0ADQAMAAwADQAOAA4ADQAMAAwABgAEAAQABAAGAAcABwAH
AAcABgAEAAMAAQAAAP7/+//5//f/9v/2//f/+f/6//v/+f/5//n/+P/4//j/9//3//X/
9v/2//b/9//3//j/+P/4//j/9//3//j/+P/4//j/+P/4//j/+P/4//j/+P/3//f/9P/z
//H/8f/0//T/9P/0//r/BgAXAC4ARgBcAGgAbABtAHAAYwA+AB8ADwAKAAMA+//u/+L/
3//f/+L/5//o/+n/7f/u//D/9f/4//n/+f/5//n/+v/4//n/+f/5//v/+//7//z//P/8
//3//f/7//v//P/8//z//f/9//3//v/+////////////AAAAAAAAAQABAAEAAQABAAIA
AgACAAIAAgACAAIAAgADAAQABAADAAMABAAEAAQABQAFAAYABgAGAAYABwAHAAcABwAH
AAcACQAKAAoACgAKAAsACQAKAAoACwANAA0ADgAOAA0ADgAPAA8AEgATABQAFAAUABQA
FAAWABYAFgAYABgAGgAbABsAGwAcABwAHAAdAB8AHwAfAB8AHQAeAB4AHgAfAB8AHgAe
AB4AHgAeAB0AHQAdABwAGwAYABYAFgAVABQAEwASABAADgAMAAsACgAJAAgABgAFAAQA
BAADAAIA///+//3//f/+//3//P/8//z/+//7//v/+//7//v/+v/6//v/+//6//z//P/8
//z/+v/6//r/+v/6//r/+v/6//r/+v/6//r/+v/5//n/+f/5//n/+f/5//r/+v/6//r/
+v/6//r/+v/8//z//P/8//r/+v/6//r/+v/6//r/+v/8//z//P/8//z//f/9//3/+//7
//v/+//5//n/+f/4//r/+v/6//r/+P/4//j/+P/4//j/+P/4//f/9//4//j/+P/4//f/
9//3//f/9//3//n/+f/5//n/9//3//f/9v/2//b/9v/2//j/+P/4//n/+P/2//j/+P/4
//j/+P/4//f/9//4//v//P///wAAAQABAAEAAwADAAQABAAFAAYACAAHAAYABgAAAP7/
/v/+//7/////////AQAAAP7//f/7//r/+P/1//H/7//u/+7/7f/v//D/8f/x//H/8f/w
/+7/7v/t/+3/7f/u/+7/7v/t/+3/7v/u/+7/7v/t/+3/8P/w//D/8P/w//D/8P/w//D/
8P/w/+//7f/u/+v/5//l/+j/7P/s/+z/7v/2/wUAGAAwAEYAVgBeAF0AYABbAEIAHwAJ
AP7/+f/z/+r/3v/X/9f/2P/b/+D/3f/d/+L/5v/p/+7/7//v/+//8f/w//D/8f/x//H/
8f/x//H/8v/y//L/8//z//P/8//0//T/9P/1//X/9f/0//T/9f/1//X/9f/2//b/9P/1
//X/9f/3//f/+P/4//r/+v/6//r/+P/4//n/+v/8//v/+//8//r/+v/7//v//P/8//z/
/P/9//3//f/9//3//f///wAAAAAAAAAAAQABAAIAAgADAAMAAwAEAAQABQAGAAcABwAI
AAkACgAKAAoACgAKAAwADAAMAA4ADgAOAA8ADwAPABAAEAAQABEAEwATABMAEwATABQA
FAAUABUAFQAUABQAFAAUABQAEwATABMAEgARABAADgAOAA0ADAALAAoACAAGAAQAAwAC
AAEAAAD+//3//P/8//v/+v/3//b/9f/1//b/9f/0//T/9P/z//P/8//z//P/8//y//L/
8//z//L/8v/y//L/8v/y//L/8v/y//L/8v/y//L/8P/w//D/8P/y//H/8f/x//H/8f/x
//H/8P/w//D/8P/y//L/8v/y//L/8v/y//L/8v/y//L/8v/y//L/8v/y//L/8v/y//L/
8P/x//H/8f/z//P/8//z//H/8f/x//D/8v/y//L/8v/y//L/8v/y//L/8v/y//L/8f/x
//L/8v/y//L/8f/x/+//7//v/+//7//v/+//7//v/+//7//u//D/8P/w//D/7v/u/+7/
7//w//D/8P/w//D/8P/v/+//8f/w//D/8P/w//D/7//v//D/8//0//f/+P/5//n/+f/7
//v//P/8//3//v/+//3//P/8//j/9v/2//b/9v/3//f/9//3//b/9P/z//H/8P/u/+v/
6f/n/+b/5v/n/+n/6v/r/+v/6//r/+r/5v/m/+X/5f/n/+j/6P/o/+f/5//o/+j/6P/o
/+f/5//o/+j/6P/o/+j/6P/o/+j/6P/o/+j/5//n/+b/5f/h/+H/5P/m/+b/5P/o//T/
BwAcADIARABSAFQAVQBWAEkAKgANAP//9v/v/+v/4P/W/9H/0//W/9n/2v/b/9//4P/i
/+X/6P/p/+v/7f/t/+z/7v/v/+//7//t/+3/7f/u/+7/7v/v/+//7//v//D/8P/w//H/
8f/x//D/8P/x//H/8//z//T/9P/y//P/8//z//P/8//0//T/9P/0//T/9P/0//T/9f/2
//b/9f/1//b/9v/2//f/9//4//j/+P/4//f/9//3//f/9//3//n/+v/6//r/+v/7//v/
/P/8//3//f/9//7//v///wAAAQABAAAAAQACAAIAAgACAAIABAAEAAQABgAGAAgACQAJ
AAkACAAIAAgACQAJAAkACQAJAAsADAAMAAwACwALAAoACgAMAAwADAALAAkACQAIAAcA
CAAGAAYABQACAAEAAAD+//7//P/7//r/+f/4//b/9f/y//L/8f/w/+//7v/t/+3/7v/t
/+z/7P/s/+v/6//r/+v/6//r/+r/6v/r/+v/6v/q/+r/6v/q/+r/6v/q/+r/6v/q/+r/
6v/o/+j/6P/o/+r/6f/p/+n/6f/p/+n/6f/q/+r/6v/q/+r/6v/q/+r/7P/s/+z/7P/q
/+r/6v/q/+z/7P/s/+z/7P/s/+z/7P/q/+v/6//r/+v/6//r/+v/6//r/+v/6v/q/+r/
6v/q/+r/6v/q/+r/6v/q/+r/6v/p/+n/6v/q/+j/6P/n/+f/6f/p/+n/6f/n/+f/5//n
/+f/5//n/+b/6P/o/+j/6P/m/+b/5v/n/+j/6P/o/+j/5v/m/+X/5f/n/+f/6P/m/+b/
5v/m/+b/5v/p/+n/6v/t/+z/7//w//H/8//z//X/9f/0//T/9f/2//b/9f/0//T/8P/u
/+7/7v/u/+//7//v/+//7v/s/+v/6f/o/+b/4//f/93/3P/c/9//4f/i/+P/4f/h/+H/
4P/g/+D/3//f/9//4P/g/+D/3//f/+D/4P/e/97/3f/d/+D/4P/g/+D/4P/g/+D/4P/g
/+D/4P/f/+H/3v/b/9n/2//e/+D/3v/c/+D/7P/9/xAAJgA6AEYASgBLAEwAPwAiAAMA
8//s/+n/3//U/8r/x//H/8r/zf/Q/9H/0//W/9r/2//c/9//4f/h/+H/4v/i/+P/4//j
/+P/4//j/+T/5P/k/+X/5f/l/+X/5v/m/+b/5//n/+f/5v/m/+f/5//n/+f/6P/o/+b/
5//n/+f/6f/p/+r/6v/q/+r/6v/q/+r/6v/r/+z/7P/r/+v/7P/q/+r/6//r/+z/7P/s
/+z/7f/t/+3/7f/t/+3/7//w//D/8P/w//H/8f/y//L/8//z//P/9P/0//X/9v/3//f/
9v/3//j/+P/4//j/+P/6//z//P/+//7//v////////8AAAAAAAABAAEAAQABAAEAAQAC
AAIAAgADAAMAAgACAAIAAgACAAEA//////7//f/+//z//P/7//r/+f/4//b/9P/y//H/
8P/v/+7/7P/r/+j/6P/n/+b/5//m/+X/5f/k/+P/4v/i/+L/4f/h/+H/3//f/9//3v/e
/9//3//e/97/3v/e/97/3v/e/97/3v/e/97/3v/e/97/3v/e/97/3v/d/93/3f/d/93/
3f/d/9z/3P/c/9z/3v/e/97/3v/g/+D/4P/g/97/3v/e/97/3v/e/97/3v/g/+D/4P/g
/97/3//f/9//3//f/9//3//d/93/3f/c/97/3v/e/97/3v/e/97/3v/c/9z/3P/c/93/
3f/e/97/3P/c/9v/2//d/93/3f/d/9v/2//b/9v/2//b/93/3P/c/9r/2v/a/9r/2//b
/9z/3//g/+P/5P/l/+X/5f/n/+f/5v/m/+f/6P/q/+n/6P/o/+L/4P/g/+D/4v/j/+P/
4//j/+L/4P/f/93/3P/a/9f/0//R/9D/0P/T/9X/1v/X/9X/1f/V/9T/0P/Q/8//z//P
/9D/0P/Q/9H/0f/S/9L/0v/S/9H/0f/S/9L/0v/S/9L/0v/S/9L/0P/Q/9D/z//R/9D/
zf/J/8n/yP/K/8z/zP/O/9T/5f/6/xAAJgA4AEAAQQBEAEEAKAAHAO//5P/h/9v/0P/C
/7n/tf+4/7v/vv+//7//wv/G/8n/zP/P/9H/0f/T/9L/0P/R/9H/0f/R/9H/0f/S/9L/
0v/T/9P/0//T/9T/1P/U/9X/1f/V/9T/1P/V/9X/1f/V/9b/1v/W/9f/1//X/9f/1//Y
/9j/1v/W/9b/1v/W/9b/1//Y/9r/2f/Z/9r/2P/Y/9n/2f/a/9r/2v/a/9v/2//b/9v/
3f/d/w==
         </WaveFormData>
      </LeadData>
      <LeadData>
         <LeadByteCountTotal>10000</LeadByteCountTotal>
         <LeadTimeOffset>0</LeadTimeOffset>
         <LeadSampleCountTotal>5000</LeadSampleCountTotal>
         <LeadAmplitudeUnitsPerBit>4.88</LeadAmplitudeUnitsPerBit>
         <LeadAmplitudeUnits>��V</LeadAmplitudeUnits>
         <LeadHighLimit>2147483647</LeadHighLimit>
         <LeadLowLimit>268435456</LeadLowLimit>
         <LeadID>II</LeadID>
         <LeadOffsetFirstSample>0</LeadOffsetFirstSample>
         <FirstSampleBaseline>0</FirstSampleBaseline>
         <LeadSampleSize>2</LeadSampleSize>
         <LeadOff>FALSE</LeadOff>
         <BaselineSway>FALSE</BaselineSway>
         <ExcessiveACNoise>FALSE</ExcessiveACNoise>
         <MuscleNoise>FALSE</MuscleNoise>
         <LeadDataCRC32>3342429913</LeadDataCRC32>
         <WaveFormData>
9P/0//T/9P/y//L/8v/y//L/8v/y//L/9P/0//T/9P/0//T/9P/0//T/9P/0//T/9P/0
//T/9P/0//T/9P/0//T/9P/0//T/9P/0//T/9P/0//T/9P/0//T/9P/0//T/8v/y//L/
8v/y//L/8v/y//T/9P/0//T/8v/y//L/8v/y//L/8v/y//L/8v/y//L/9P/0//T/9P/5
//3/AAADAAUACAAKAA0ADwAPAA8AEAAPAA4ADQAMAAoACwAMAA0ADgAPAA8ADwAPABEA
EQARABEAEQATABQAEgASABEAEQANAA0ADAAMAAoACAAGAAQAAwAAAAAA////////AAAA
AAAA//////7//v/+//7//f/7//v/+//7//v/+//7//v/+//7//v/+//7//v/+//6//r/
+P/3//X/9//8////BQAPABgAJAAyAEAATwBdAGoAbQBjAEgAKgAWAA8ABwADAP//+//5
//f/9f/1//r///8AAP7////9//z//P/7//r/+P/4//r/+v/6//r/+v/6//j/+P/4//j/
+v/6//r/+//5//n/+f/5//v/+//7//v/+//7//v//P/8//z/+//7//v/+//9//3//f/+
//7//v/+//7//v/+//7//v/+/wAAAAAAAAAAAAAAAAIAAgACAAIAAwADAAMAAwAEAAQA
BQADAAQABAAGAAYABgAGAAcACQAJAAsACwAKAAoACgAMAA0ADgAOAA8AEAARABIAEgAT
ABMAFAAUABYAFgAXABgAGQAZABkAGQAaABsAGwAcAB0AHQAdAB0AHAAcAB0AHQAdAB0A
HAAcABkAGQAZABgAFgAVABQAEwASABEAEAAQAA4ADAAKAAgACAAGAAYABQACAAIAAAD/
//7//v/+//3//P/7//v/+//6//n/+f/5//n/+P/4//j/+v/6//r/+f/3//j/+P/3//n/
+f/5//n/+P/4//j/+P/4//j/+P/4//b/9v/2//b/+P/3//f/+P/4//j/+P/4//b/9v/2
//X/9//4//j/+P/2//b/9v/2//j/+P/4//j/9v/2//b/9v/2//b/9v/2//j/+P/4//j/
+P/5//n/+P/4//j/+P/4//b/9v/2//b/9//3//f/9//3//f/9//3//f/9//3//f/9f/1
//X/9f/3//f/9//3//X/9f/1//X/9//3//f/9//3//f/9//2//b/9v/2//b/9v/2//b/
9v/2//b/9v/3//f/9//3//f/9f/1//X/9f/0//X/9f/1//X/9f/1//b/9v/2//b/9v/2
//b/9v/3//f/9//3//j/+P/5//v/+//7//z//P/8//z//P/8//3//v///wAAAQABAAEA
//8BAAEAAQADAAMABQAGAAQABAADAAMAAQABAAAAAAD+//z/+v/4//f/9P/0//P/8//z
//T/9P/0//P/8//y//T/9P/0//P/8//z//P/8//x//H/8f/x//H/8f/x//H/8f/x//H/
8P/w/+7/6//r/+//9P/7/wEACwAWACQANABEAFMAYQBsAGkAVQA2ABwADgAHAAEA/f/5
//P/8f/v/+//8f/2//n/+P/2//f/9//0//L/8f/w//L/9P/y//L/8v/y//L/8v/y//L/
8v/y//L/8v/y//P/8//z//P/8//z//P/8//z//P/8//z//T/9v/2//X/9f/z//P/9f/1
//X/9v/2//b/9v/2//b/9v/2//b/9v/4//j/+P/4//j/+P/6//r/+v/6//v/+//7//3/
/v/+/////f/+//7/AAAAAAAAAAABAAEAAQADAAMABAAEAAQABgAHAAgACAAJAAoACwAM
AAwADQANAA4ADgAQABAAEQASABMAEwATABMAFgAXABcAGAAXABcAFwAXABYAFgAXABcA
FwAXABYAFgATABMAEwASABIAEQAQAA8ADAALAAoACgAIAAYABAACAAIAAAAAAP///P/8
//r/+f/6//r/+v/5//j/9//3//f/9v/1//X/9f/1//T/9P/0//T/9P/0//P/8//0//T/
8//z//P/8//z//L/8v/y//L/8v/y//L/8v/y//L/8v/y//L/8f/x//L/8v/y//L/8v/y
//L/8v/x//H/8v/y//L/8v/y//L/8v/y//L/8v/y//T/9P/0//T/9P/0//T/9P/0//T/
9P/0//L/8//z//L/9P/0//T/9P/0//T/9P/0//P/8//z//P/9f/1//X/9f/z//P/8//z
//P/8//z//P/8//z//P/8//z//P/8//z//P/8//z//P/8//z//P/8v/y//L/8v/y//L/
8v/y//L/8v/y//L/8//z//P/8//z//P/8//z//P/9P/1//X/9f/z//P/8//0//P/8v/y
//L/8v/0//b/9f/0//P/8v/y//P/8//z//X/9v/2//f/+f/5//n/+v/6//r/+v/6//r/
+//8//3//v///////////wEAAQABAAEAAQADAAQABAAEAAMAAwD//////v/+//z/+v/4
//b/9//0//T/8//x//H/8v/y//T/8//z//L/8v/y//L/8f/v/+//7//v//H/8f/x//H/
7//v/+//7//v/+//7//u/+7/7v/t/+v/6//w//f//f8JABQAIAAuAD4ATwBdAGgAawBZ
ADoAHAAMAAUA/f/3//H/7//t/+v/6//t//L/9//2//b/9f/1//T/9P/z//L/8v/y//L/
8v/y//L/8v/y//L/8v/y//L/8v/y//L/8//z//P/8//z//P/8//z//P/8//z//P/9P/0
//T/8//z//P/8//1//X/9f/2//b/9v/2//b/9v/2//b/9v/2//j/+P/4//j/+P/4//r/
+v/6//z//f/9//3//f/+//7//////wAAAAACAAIAAgACAAMAAQABAAMAAwAGAAYABgAI
AAcACAAIAAkACgALAAwADAANAA0ADgAOABAAEAARABIAEwATABMAEwAUABUAFQAWABUA
FQAVABUAFgAWABcAFwAVABUAFAAUABUAFQAVABQAEgARABAADwAOAA0ADAAMAAoACAAG
AAQAAgAAAAAA///+//7//P/7//j/+P/4//f/9v/1//X/9f/2//X/9f/1//X/9P/0//T/
9P/0//T/8//z//T/9P/z//H/8f/x//H/8v/y//L/8v/y//L/8v/y//L/8v/y//L/8P/v
/+//8P/w//D/8P/w//L/8v/y//H/8f/y//L/8v/y//L/8v/y//L/8v/y//L/9P/0//T/
9P/0//T/9P/0//T/9P/0//T/9P/1//X/9P/0//T/9P/0//L/8v/y//L/9f/1//X/9f/z
//P/8//z//P/8//z//P/8//z//P/8//z//P/8//z//P/8//z//P/8f/x//H/8f/z//P/
8//y//T/9P/0//T/8v/y//L/8v/y//L/8v/z//P/8//z//P/8//0//T/9P/0//T/8v/z
//P/8//z//T/9P/1//f/9//3//j/+P/4//j/+P/4//n/+v/7//z//f/9//3///8BAAEA
AQD/////AQACAAQABAADAAMA//////7//v/8//r/+P/2//f/9P/0//P/8//z//T/9P/0
//P/8//y//L/8v/y//H/8f/x//H/8f/v/+//7//v//H/8f/x//H/8f/x//H/8P/w//D/
7//t/+3/7v/x//f///8IABQAIAAsADsASwBWAF0AXQBOADAAFgAHAAEA+//1/+3/7f/t
/+3/7f/w/+//8v/2//X/8//0//T/9f/0//L/8v/y//D/8v/y//L/8v/y//L/8v/y//L/
8v/y//P/8//z//P/8//z//P/8//z//P/8//z//T/9v/2//X/9f/z//P/9f/1//f/+P/4
//j/+P/4//j/+P/4//j/+P/6//r/+v/6//r/+P/6//r/+v/6//v/+//7//3//v/+////
/f/+//7/AAAAAAAAAAABAAEAAQADAAMABAAEAAQABgAHAAgACAAJAAoACwAMAAwADQAN
AA4ADgAQABAAEQASABMAEwATABMAFAAVABUAFgAVABUAFQAVABYAFgAXABcAFwAXABYA
FgAVABUAFQAUABIAEQAQAA8ADgANAAwADAAKAAgABgAEAAQAAgACAAEA/v/+//z/+//6
//r/+v/5//j/9//3//f/+P/3//f/9//1//T/9P/0//T/9P/0//P/9f/2//b/9f/z//P/
8//z//T/9P/0//T/9P/0//T/9P/y//L/8v/y//T/8//z//T/8v/y//L/8v/0//T/9P/z
//P/9P/0//T/9P/0//T/9P/2//b/9v/2//T/9P/0//T/9v/2//b/9v/0//T/9P/0//T/
9f/1//T/9v/2//b/9v/2//b/9v/2//X/9f/1//X/9f/1//X/9f/1//X/9f/1//X/9f/1
//X/9f/1//X/9f/1//X/9f/1//X/9f/1//X/9f/1//X/9P/2//b/9v/2//b/+P/3//b/
9f/0//b/9//3//f/9f/2//b/9//5//n/+f/6//r/+v/6//r/+v/7//z//f/+////////
////AQABAAEAAwADAAUABgAEAAQAAwADAAEAAQAAAAAA/v/8//r/+P/3//T/9P/z//P/
8//0//T/9P/z//P/8v/y//L/8v/x//H/8f/x//H/8//z//P/8//x//H/8f/x//H/8f/x
//D/8v/w/+3/6//v//T/9//9/wcAEAAcACwAPABJAFkAZABlAFkAPAAeAA4ABwD///3/
+f/z/+//7f/t/+//9P/3//j/+P/3//f/9P/0//P/8v/0//T/9P/y//L/8v/y//L/8v/y
//L/8v/y//L/8v/z//P/8//z//P/9f/1//X/9f/1//X/9f/2//b/9v/1//X/9f/1//f/
9//3//j/+P/4//r/+v/6//r/+v/6//r//P/8//z//P/8//r//P/8//z//P/9//3//f/9
//7//v//////AAAAAAIAAAAAAAAAAQADAAMABQAFAAYABgAGAAgACQAKAAoACwAMAA0A
DgAOAA8ADwAQABAAEgASABMAFAAVABUAFQAVABgAGQAZABoAGQAZABkAGQAYABgAGQAZ
ABkAGQAYABgAFQAVABUAFAAUABMAEgARAA4ADQAMAAwACgAIAAYABAAEAAIAAgABAAAA
AAD+//3/+v/6//r/+f/4//f/9//3//b/9f/1//X/9//2//b/9v/0//T/9P/z//X/9v/2
//X/9f/1//X/9f/0//T/9P/0//T/9P/0//T/9P/0//T/9P/2//X/9f/2//T/9P/0//T/
9P/0//T/8//z//T/9P/0//T/9P/0//T/9P/0//T/9P/0//T/9P/0//b/9v/2//b/9P/0
//T/9P/2//f/9//2//T/9P/0//T/9v/2//b/9v/1//X/9f/1//X/9f/1//X/9f/1//X/
9f/1//X/9f/1//X/9f/1//X/9f/1//X/9f/1//X/9f/1//X/9f/1//T/9v/2//b/9v/0
//T/9P/0//T/9P/0//X/9f/1//X/9f/1//X/9v/0//T/9P/0//T/9f/1//X/9f/2//b/
9//5//n/+f/6//r/+v/6//r/+v/7//z//f/+////////////AQABAAEAAQABAAMABAAE
AAQAAwADAAEAAQAAAAAA/v/8//r/+P/3//T/9P/z//P/8//0//T/9P/z//P/8v/y//L/
8v/x//H/8f/x//H/7//v/+//7//x//H/8f/x//H/8f/x//D/8P/u/+3/7f/r//D/8//5
/wMADgAYACYANgBFAFMAYgBpAGEASgAsABYACQABAPv/9//1//H/7//t/+3/8P/1//j/
9v/1//X/9P/0//P/8v/y//D/7v/w//L/8v/y//L/8P/w//D/8P/y//L/8v/z//P/8//z
//P/8//z//P/8//z//P/8//0//b/9v/1//X/9f/1//f/9//1//b/9v/2//b/9v/2//b/
+P/4//j/+v/4//j/+P/4//r//P/8//z/+v/7//v/+//7//z//P/9//3//v/+/wAAAAAA
AAAAAQABAAEAAwADAAQABAAEAAYABQAGAAYABwAKAAsADAAMAAsACwAMAAwAEAAQABEA
EgATABMAEwATABQAFQAVABYAFwAXABcAFwAWABYAFwAXABcAFwAWABYAFQAVABUAFAAS
ABEAEAAPAA4ADQAMAAwACgAIAAYABAAEAAIAAgABAP7//v/8//v/+v/6//r/+f/2//X/
9f/1//b/9f/1//X/9f/0//T/9P/0//T/9P/z//H/8v/y//H/8f/x//H/8f/y//L/8v/y
//D/8P/w//D/8P/w//D/8P/w/+//7//w//L/8v/y//L/8P/w//D/7//x//L/8v/y//D/
8P/w//D/8P/w//D/8P/y//L/8v/y//L/8v/y//L/8P/w//D/8P/y//P/8//y//L/8v/y
//L/8v/y//L/8v/x//H/8f/x//H/8f/x//H/8f/x//H/8f/v/+//7//v/+//7//v/+//
7//v/+//7//v/+//7//v//H/8f/x//D/8P/w//D/8P/w//D/8P/w/+7/7v/u/+//7//v
/+//7//v/+//7//v//D/8f/x//H/8f/x//H/8v/w//D/8f/y//L/8v/z//P/9//0//L/
8v/y//L/9P/1//X/9f/1//b/9v/3//n/+f/5//r//P/8//z//P/8//3//v///wAAAQAB
AAEAAwAFAAUABQADAAMABQAGAAYABgAFAAUABQAFAAQABAACAAAA/v/8//n/9v/2//X/
9//3//j/+P/4//f/9//2//b/9v/2//X/9f/1//X/9f/z//P/8//z//X/9f/1//X/9f/1
//X/9P/0//L/8f/x//P/+P/9/wEABwAUACAALgA+AE8AXwBsAHEAaQBOADAAGgANAAUA
AQD9//n/9//3//P/8//4//v//v/8//v/+//8//r/+f/4//j/9v/2//j/+P/4//j/+P/2
//b/9v/2//b/9v/2//f/9//3//f/9//3//f/9//3//n/+f/5//r/+v/6//n/+f/3//f/
+f/5//v//P/8//z//P/8//z//P/8//z//P/+//z//P/8//z//v8AAAAAAAAAAAEAAQAB
AP//AAAAAAEAAwAEAAQABgAGAAYABgAHAAcABwAJAAkACgAKAAoADAALAAwADAANAA4A
DwAQABAAEQARABIAEgAUABQAFQAWABcAFwAXABcAGAAZABkAGgAbABsAGwAbABwAHAAd
AB0AGwAbABoAGgAbABsAGwAaABYAFQAUABMAEgARABAAEAAQAA4ADAAKAAgABgAGAAUA
AgACAAAA///+//7//v/9//z/+//7//v/+v/5//n/+f/5//j/+P/4//j/+P/4//f/9//4
//j/9//5//n/+f/5//b/9v/2//b/9v/2//b/9v/2//b/9v/2//b/9f/1//b/+P/4//j/
+P/2//b/9v/1//X/9v/2//b/9v/2//b/9v/2//b/9v/2//b/9v/2//b/+P/4//j/+P/2
//b/9v/2//j/+f/5//j/+P/4//j/+P/4//j/+P/4//n/+f/5//n/+f/5//n/+f/5//n/
+f/5//n/+f/5//n/+f/5//n/+f/5//n/+f/5//f/9//3//f/+f/5//n/+P/4//j/+P/4
//j/9v/2//j/+v/4//j/+P/4//j/+f/5//n/+f/6//r/+//7//v/+//8//7//v/+//7/
/P/9//7///8CAAMAAwADAAEAAwADAAMABQAFAAcACAAIAAgABwAHAAUABQAEAAQAAAD+
//z/+v/7//j/+P/3//X/9f/2//b/+P/3//f/9v/2//b/9v/1//f/9//3//f/9f/1//X/
9f/1//X/9f/1//X/9f/1//T/9v/0//H/8f/x//T/9//9/wMADgAaACgANABBAFEAXgBn
AGMAUAAwABYACQABAPv/9//x/+//7//t/+//8v/5//r/+v/3//f/+P/6//v/9v/2//b/
9v/2//b/9v/2//b/+P/4//j/+P/2//b/9v/3//f/9//3//f/9//3//f/9//5//n/+f/6
//j/+P/3//f/9//3//n/+f/5//r/+v/6//r/+v/6//r//P/8//z//v/+//7//v/+//z/
/v/+//7//v///////////wAAAAABAAEAAgACAAQABAAEAAQABQADAAMABQAFAAcACAAJ
AAwACwAMAAwADQAMAA0ADgAOABEAEQASABIAFAAUABUAFgAZABkAGQAZABgAGQAZABoA
GQAZABkAGQAZABoAHAAdABsAGwAaABoAGQAZABkAGAAUABMAEgARABIAEQAQABAADgAM
AAoACAAEAAIAAgABAAAAAAD+//3//P/8//z/+//8//v/+//7//r/+f/5//n/9//2//b/
9v/3//j/+f/5//f/+P/4//f/9//3//f/9//2//b/9v/2//b/9v/2//b/+P/4//j/+P/3
//X/9P/0//b/9v/2//b/9v/2//b/9f/1//b/9v/2//b/9v/2//b/9v/2//b/9v/4//j/
+P/4//j/+P/4//j/+P/4//j/+P/2//f/9//2//j/+P/4//j/9v/2//b/9v/5//n/+f/5
//f/9//3//f/9//3//f/9//3//f/9//3//f/9//3//f/+f/5//j/+P/4//j/+P/4//n/
+f/5//n/+v/6//v//f/9//3//v/+//7//v/+//7///8AAAEAAAABAAEAAQADAAUABQAF
AAUABQAHAAgACAAIAAcABwAFAAUABAAEAAAA/v/8//r/+f/2//b/9f/2//f/+f/6//j/
9//3//b/9P/0//T/8//1//X/9f/1//X/9f/1//X/9f/1//X/9f/1//X/9f/0//L/8P/x
//H/8//2//n///8JABQAHgAuAD4ATQBbAGYAZwBZAD4AIgAOAAMA///9//f/9f/z//H/
7f/x//b/+//6//r/+f/5//j/+P/3//b/9v/2//b/9P/2//b/9v/2//T/9P/0//T/9v/2
//b/9//3//f/9//3//X/9f/1//X/9v/3//j/+v/4//j/9//3//n/+f/7//v/+f/6//r/
+v/4//j/+P/4//r/+v/6//z//P/8//z//P/8//7//v/+//7///////////8AAAAAAQAB
AAIAAgAEAAIAAgACAAMABQAFAAcABwAKAAoACgAMAAwADAALAAsADgAPABAAEAARABEA
EgASABQAFAAVABYAFwAXABcAFwAYABkAGQAaAB0AHQAdAB0AHAAcAB0AHQAbABsAGgAa
ABkAGQAZABgAFAATABIAEQAQAA8ADgAOAAwACgAIAAYABgAEAAQAAwACAAIAAAD///7/
/v/+//3//P/7//v/+//6//n/+f/5//f/9v/2//b/+P/4//j/9//3//j/+P/3//f/9//3
//f/9v/2//b/9v/0//T/9P/0//b/9v/2//b/9v/1//X/9v/2//b/9v/2//T/9P/0//P/
9f/2//b/9v/2//b/9v/2//b/9v/2//b/+P/4//j/+P/4//j/+P/4//j/+P/4//j/9v/3
//f/9v/4//j/+P/4//b/9v/2//b/9f/1//X/9f/1//X/9f/1//X/9f/1//X/9//3//f/
9//3//f/9//3//f/9//3//f/9//3//f/9//3//f/9//2//b/9v/2//b/9P/0//b/9v/2
//b/9v/2//b/9//3//f/9//4//j/+f/7//v/+//8//z//P/8//z//P/9//7////+////
/////wEAAwADAAMAAQABAAMABAAFAAYABgAHAAMAAwACAAIAAAD+//z/+v/5//b/9v/1
//X/9f/2//b/9v/1//X/9P/0//T/9P/z//P/8//z//P/8//z//P/8//x//H/8f/x//P/
8//z//L/8v/y//H/7f/t//L/9//7/wMAEAAcACYANABDAFMAYgBpAGUAUAAwABoACwAF
AP3/9//z//P/8f/v/+//9P/3//r/+v/3//X/9v/2//X/9P/0//L/9P/0//T/9P/0//T/
9P/0//T/9P/0//T/9P/1//X/9f/1//X/8//z//P/8//1//X/9f/2//b/9v/1//X/9f/1
//f/9//3//j/+P/4//j/+P/4//j/+P/4//j/+v/6//r/+v/6//r//P/8//z//v//////
/////wAAAAABAP//AAAAAAIAAgACAAIAAwADAAMABQAFAAYABgAGAAgACQAKAAoACwAM
AA0ADgAOAA8ADwAQABAAEgASABMAFAAVABUAFQAVABgAGQAZABoAGgAZABgAFwAXABgA
GgAbABkAGQAYABgAFQAVABUAFAAUABMAEgARABAADwAOAA4ADAAKAAgABgAEAAIAAgAB
AAAAAAD+//3//P/8//z/+//6//n/+f/5//b/9f/1//X/9f/0//T/9P/0//T/9P/z//P/
9P/0//P/8//z//P/8//y//L/8v/y//L/8v/y//L/9P/0//T/9P/y//H/8f/y//L/8v/y
//L/9P/0//T/8//x//L/8v/y//T/9P/0//T/8v/y//L/8v/0//T/9P/0//T/9P/0//T/
9P/0//T/9P/0//X/9f/0//L/8v/y//L/9P/0//T/9P/z//P/8//z//X/9f/1//X/9f/1
//X/9f/1//X/9f/1//P/8//z//P/9f/1//X/9f/1//X/9f/1//P/8//z//L/8v/y//L/
8v/y//L/8v/y//L/8v/y//P/8//0//T/9P/0//T/8v/z//P/8//z//T/9P/1//n/+f/5
//r/+v/6//r/+v/4//n/+v/7//z//f/9//3///8BAAEAAQABAAEAAwAEAAQABAADAAMA
AQABAAAAAAD8//r/+P/2//X/8v/y//H/8//z//T/9P/y//H/8f/w/+7/7v/u/+3/7//v
/+//7//v/+//7//v//H/8f/x//H/7//v/+//7v/u/+7/7f/r/+3/8P/1//v/BQASACAA
LgA8AE0AXQBoAGkAWwA8ACAAEAAHAP//+f/1//P/7//r/+n/6//w//P/9v/4//f/9f/2
//T/8f/w//D/8v/y//L/8v/y//L/8v/w//D/8P/w//L/8v/y//P/8f/x//H/8f/z//P/
8//z//P/8//z//T/9P/0//P/8//z//P/9f/1//X/9v/2//b/9v/2//b/9v/0//T/9P/2
//j/+P/4//j/9v/4//j/+P/4//n/+f/5//n/+v/6//v/+//8//z//v/+//7//v//////
//8BAAEAAgACAAIABAAFAAYABgAHAAgACQAKAAoACQAJAAoACgAOAA4ADwAQABEAEQAR
ABEAEgATABMAFAAVABUAFQAVABQAFAAVABUAFQAVABQAFAAVABUAFQAUABIAEQAQAA8A
DAALAAoACgAIAAYABAACAAAA/v/+//3//P/8//r/+f/4//j/+P/3//b/9f/1//X/9P/z
//P/8//z//L/8v/y//L/8v/y//H/7//w//D/7//x//H/8f/x//D/8P/w//D/8P/w//D/
8P/u/+7/7v/u/+7/7f/t/+7/8P/w//D/8P/w//D/8P/v/+3/7v/u/+7/8P/w//D/8P/w
//D/8P/w//L/8v/y//L/8v/y//L/8v/y//L/8v/y//D/8f/x//D/8v/y//L/8v/w//D/
8P/w/+//7//v/+//8f/x//H/8f/x//H/8f/x//H/8f/x//H/8f/x//H/8f/v/+//7//v
//H/8f/x//H/7//v/+//7v/u/+7/7v/u//D/8P/w//D/8P/w//D/8f/x//H/7//v/+7/
7v/u/+7/7v/w//H/8f/x//H/8v/y//P/9f/1//X/9v/0//T/9P/0//b/9//4//n/+P/5
//n/+f/7//3//f/9//3//f///wAAAAAAAP/////7//v/+v/6//j/9v/0//L/8f/u/+7/
7f/t/+3/7v/u/+7/7f/t/+z/7v/u/+7/7f/t/+3/7f/t/+v/6//r/+v/6f/p/+n/6f/r
/+v/6//q/+z/6v/n/+f/7f/w//P/+f8BAAwAGgAoADoASQBbAGYAaQBZADgAGgAKAAEA
+//3//P/7f/p/+f/5f/p/+7/8f/0//T/8f/x//L/8v/v/+7/6v/q/+z/7P/s/+z/7P/s
/+r/6v/q/+r/7P/s/+z/7f/t/+3/7f/t/+//7//v/+//7f/t/+3/7v/u/+7/7f/t/+3/
7f/v/+//7//w//D/8P/w//D/8P/w//L/8v/y//T/8v/y//L/8v/y//T/9P/0//b/9//3
//f/9//4//j/+f/3//j/+P/6//r/+v/6//v/+f/5//v/+//+//7//v8AAAEAAgACAAMA
BgAHAAgACAAJAAkACgAKAAsACgAKAAoADAANAA4ADwAOAA8ADwAQABEAEQARABEAEAAQ
ABEAEQARABEAEAAQAA0ADQANAAwADAALAAoACQAIAAcABgAGAAQAAgAAAP7//P/6//r/
+f/4//j/9v/1//L/8v/y//H/8v/x//H/8f/u/+3/7f/t/+//7v/u/+7/7v/u/+7/7f/s
/+z/6//p/+r/6//s/+3/6v/q/+r/6v/q/+r/6v/q/+r/6v/q/+r/7P/r/+v/7P/s/+z/
7P/s/+r/6v/q/+n/6f/q/+r/6v/s/+z/7P/s/+z/7P/s/+z/6v/q/+r/6v/s/+z/7P/s
/+z/7P/s/+z/7P/t/+3/7P/s/+z/7P/s/+z/7P/s/+z/7f/t/+3/7f/r/+v/6//r/+3/
7f/t/+3/6//r/+v/6//r/+v/6//r/+v/6//r/+v/6f/r/+v/6//q/+v/7P/t/+7/7P/t
/+3/7f/t/+7/7v/v/+//7//v//D/8P/w//D/8P/w//H/8v/z//T/9f/1//X/9f/3//f/
9//1//X/9//4//n/+v/6//v/9//3//b/9v/0//L/8P/u/+3/6v/q/+n/5//n/+j/6P/o
/+f/5//m/+j/6P/o/+f/5//n/+f/5//n/+f/5//n/+X/5f/l/+X/5//n/+f/5v/m/+b/
5f/j/+H/5P/r/+//9/8AAAwAFgAmADUAQwBQAFkAUwA8ABwABAD5//P/7f/n/+H/3//h
/9//4f/k/+f/6v/s/+n/5//o/+j/5//o/+j/5v/o/+j/6P/o/+j/6P/o/+j/6P/o/+b/
5v/m/+f/5//n/+f/5//p/+n/6f/p/+n/6f/p/+r/6v/q/+n/6f/p/+n/6//r/+v/7P/s
/+z/7P/s/+z/7P/q/+r/6v/s/+7/7v/u/+7/7v/w//D/8P/w//H/8f/x//H/8v/y//P/
8//y/w==
         </WaveFormData>
      </LeadData>
      <LeadData>
         <LeadByteCountTotal>10000</LeadByteCountTotal>
         <LeadTimeOffset>0</LeadTimeOffset>
         <LeadSampleCountTotal>5000</LeadSampleCountTotal>
         <LeadAmplitudeUnitsPerBit>4.88</LeadAmplitudeUnitsPerBit>
         <LeadAmplitudeUnits>��V</LeadAmplitudeUnits>
         <LeadHighLimit>2147483647</LeadHighLimit>
         <LeadLowLimit>268435456</LeadLowLimit>
         <LeadID>V1</LeadID>
         <LeadOffsetFirstSample>0</LeadOffsetFirstSample>
         <FirstSampleBaseline>0</FirstSampleBaseline>
         <LeadSampleSize>2</LeadSampleSize>
         <LeadOff>FALSE</LeadOff>
         <BaselineSway>FALSE</BaselineSway>
         <ExcessiveACNoise>FALSE</ExcessiveACNoise>
         <MuscleNoise>FALSE</MuscleNoise>
         <LeadDataCRC32>1378629201</LeadDataCRC32>
         <WaveFormData>
8v/y//L/8v/y//L/8v/y//L/8v/y//L/8v/y//L/8v/w//D/8P/w//D/8P/w//D/8v/y
//L/8v/w//D/8P/w//D/8P/w//D/8P/w//D/8P/w//D/8P/w/+7/7v/u/+7/7v/u/+7/
7v/u/+7/7v/u/+7/7v/u/+7/8P/w//D/8P/u/+7/7v/u/+7/7v/u/+7/7v/u/+7/7v/x
//L/8//1//j/+v/7//z/+v/7//z//f8AAAEAAwADAAAA/v/7//j/9f/z//H/8f/y//L/
8v/y/+//6//q/+r/6v/q/+z/7f/t/+3/7f/t/+v/6//s/+3/7//w//D/8P/v/+//7//v
/+//7//w//D/8v/y//P/8//z//P/8//z//P/8//z//P/8//z//P/8//z//P/8//0//b/
+P///wYACAAEAP3//P/+//7/9//r/9//zf+0/57/h/9y/2X/YP9l/2f/ZP9e/1f/V/9l
/3j/jf+c/6z/v//O/9n/4v/r/+//8v/1//j/+f/7//7//v/8//3/////////AAAAAAEA
AgADAAMAAgAEAAUABQAFAAMABAAEAAQABAAFAAYABgAIAAgACAAIAAgACQAJAAkACQAK
AAoACgAKAAsADAAMAAwADAAMAAwADgAOAA4ADgAPAA8ADgAOAA4ADwAPAA8ADwAPABAA
EQAPAA8AEAARABIAEgASABIAEgASABIAEgAUABQAFQAWABQAFAAUABMAFQAVABUAFQAV
ABUAFQAVABQAFAAUABQAEwATABMAEwAQABAAEAAOAA0ADAALAAsACwAKAAoACQAIAAcA
BgAFAAUABAADAAIAAgACAAEAAAD///7//f/9//3//f/7//v/+//6//r/+v/6//n/+f/5
//v/+//7//r/+v/6//r/+v/6//r/+v/6//j/+P/4//j/+v/6//r/+v/6//r/+v/6//j/
+P/4//j/+v/7//v/+//4//j/+f/5//v/+//7//v/+//7//z//P/8//z//P/8//3//f/9
//z//P/9//3//P/8//z//P/8//z//P/8//z//P/8//z//P/6//r/+v/6//z//P/8//z/
/P/8//z//P/6//r/+v/5//v/+//7//v/+//7//v/+//7//v/+//7//v/+//6//r/+v/6
//r/+v/6//n/+f/5//r/+v/6//r/+v/6//r/+v/6//r/+//7//r/+v/6//r/+v/6//r/
+v/6//r/+v/7//v/+v/6//r/+v/6//v/+//5//n/+v/7//n/+v/6//r/+v/6//r/+v/6
//r//P/8//z//f///wAAAAAAAAAAAQACAAMABAAFAAcABwAEAAIA///8//v/+f/3//f/
+P/4//j/+P/1//H/8P/w//D/8P/y//P/8//z//P/8//z//P/9P/1//f/+P/4//j/+f/5
//n/+f/3//f/+P/4//r/+v/7//v/+//7//v/+//7//v/+//7//v/+//7//v/+//7//v/
/P8AAAYACwAQAA4ACAADAAIABAACAPn/7//f/8f/rv+U/3v/av9f/2D/Z/9n/17/Vv9V
/1//c/+K/5//rv/A/9H/3v/p//D/9f/3//r//f8AAAMAAwAEAAYABgAHAAkACQAJAAoA
CgALAAoACwALAAoADAANAA0ADQANAA4ADgAOAA4ADwAQABAAEAAQABAAEAAQABEAEQAR
ABEAEgASABIAEgATABQAFAAUABQAFAAUABYAFgAWABYAFwAXABYAFgAWABcAFwAXABcA
FwAYABkAGQAZABoAGwAaABoAGgAaABwAHAAcABwAHAAcAB0AHgAeAB4AHgAdAB0AHQAd
AB0AHQAdAB0AHQAcABwAHAAcABsAGwAbABsAGgAaABoAGAAXABYAFQAVABcAFgAWABUA
FAATABIAEQARABAADwAOAAwADAALAAoACQAIAAcABwAHAAcABQAFAAUABAAEAAQABAAD
AAMAAwADAAMAAwACAAIAAgACAAIAAgACAAIAAgACAAIAAgACAAIAAgACAAIAAgACAAIA
AgACAAIAAgACAAIAAwADAAMABAAEAAUABQAFAAUABQAFAAUABQAGAAYABgAGAAYABgAH
AAcABwAGAAYABwAHAAYABgAGAAYABgAGAAYABgAGAAYABgAGAAYABgAGAAYABgAEAAQA
BAAEAAQABAAEAAQABAAEAAQAAwADAAMAAwADAAMAAwADAAMAAwADAAMAAwADAAMAAgAC
AAIAAgACAAIABAADAAMAAwACAAIAAgACAAIAAgACAAIAAAAAAAEAAQAAAAAAAAAAAAIA
AgACAAIAAgACAAIAAwABAAAAAAAAAAAAAAABAAEAAQABAAIAAwABAAIAAgACAAAAAQAB
AAIAAAABAAAAAAAAAAAAAAACAAIAAgADAAUABgAGAAYABgAHAAgACQAMAA0ADwAPAAwA
CgAHAAQAAQD///3//f/+//7//v/+//v/9//2//b/9v/2//j/+f/5//n/+f/5//n/+f/6
//v//f/+//7//v/9//3//f/9//////8AAAAA/v/+/////////////////wEAAQABAAEA
//////////////////8AAAQACAANABQAFAAMAAcABgAIAAYA/f/z/+f/1f++/6r/lf+C
/3f/dv97/3//fP94/3H/bf9z/4j/m/+q/7j/y//a/+P/7v/1//n//P///wIAAwAHAAgA
CAAIAAkACwALAAsADAAMAA0ADgAPAA8ADgAOAA8ADwAPAA8AEAAQABAAEAARABIAEgAS
ABIAEgASABIAEwATABMAEwAUABQAFAASABMAFAAUABYAFgAWABYAFgAWABYAFgAVABUA
FAAUABYAFwAXABcAFwAXABgAGQAXABcAGAAZABgAGAAYABgAGgAaABoAGgAYABgAGQAa
ABoAGgAaABkAGQAZABkAGQAZABkAGQAZABgAGAAYABgAFQAVABUAFQAWABYAFgAUABUA
FAATABMAEQAQABAADwAOAA0ADAALAAsACgAJAAgACAAIAAcABgAFAAQAAwADAAMAAwAB
AAEAAwACAAIAAgAAAP////////////////7/AAAAAAAAAAD+//7//v/+/wAAAAAAAAAA
/v/+//7//v8AAAAAAAAAAAAAAAAAAAAAAAABAAEAAQAAAAAAAQABAAEAAQABAAEAAQAB
AAIAAgACAAIAAgACAAMAAwADAAIAAgADAAMAAgAAAAAAAAAAAAAAAAAAAAAAAAAAAAAA
AAAAAAAAAAAAAAAAAAAAAAAAAAAAAAAAAAAAAAAAAAD/////////////////////////
///////////////+//7//v/+//7//v8AAP////////7//v/+//7//v/+//7//v/8//z/
/f/9//z//P/8//z//P/8//z//P/8//z//P/9//3//P/8//z//P/6//z//P/8//z//P/8
//z//f///wAAAAAAAP7///8AAAEAAgADAAUABQAGAAQAAQD+//n/9//1//X/9v/2//b/
9v/1//H/8P/w/+7/7v/w//H/8//z//P/8//z//P/9P/1//X/9v/2//b/9f/1//X/9f/1
//X/9v/2//j/+P/5//n/+f/5//n/+f/3//f/9//3//f/9//3//f/9//3//f/+P/4//z/
AQAGAAwADgAHAAAAAAACAAEA9//r/9//zv+4/6f/lv+F/3r/ef+B/4L/fv97/3X/b/90
/4f/lv+i/7H/wv/R/9z/5//v//L/9f/4//v//f8AAAAAAgADAAUABQADAAQABAAFAAYA
BwAHAAYABgAHAAcABwAHAAgACAAIAAgACQAKAAoACgAKAAoACgAKAAsACwALAAsADAAM
AAwADAANAA4ADgAOAA4ADgAOAA4ADgAOAA4ADwAPAA4ADgAOAA8ADwAPAA8ADwAQABEA
DwAPABAAEQAQABAAEAAQABIAEgASABIAEgASABMAFAASABIAEgARABMAEwATABMAEQAR
ABEAEQAQABAAEAAQAA8ADwAPAA8ADgAOAA4ADAALAAoACQAJAAkACAAIAAcABgAFAAQA
AwADAAIAAQAAAAAAAAD///7//f/8//v/+//7//v/+f/5//n/+P/4//j/+P/3//f/9//3
//f/9//2//b/9v/2//b/9v/2//b/9v/2//b/9v/2//b/9v/2//b/9v/2//b/9v/2//b/
9v/2//b/9//3//f/9v/2//f/9//5//n/+f/5//f/9//4//j/+P/4//j/+P/5//n/+f/4
//j/+f/5//j/+v/6//r/+v/4//j/+P/4//j/+P/4//j/+P/4//j/+P/4//j/+P/4//j/
+P/4//j/9v/2//b/9f/3//f/9//3//X/9f/1//X/9f/1//X/9f/3//f/9v/2//b/9v/2
//b/9v/1//X/9f/2//b/9v/2//b/9v/2//b/9P/0//X/9f/0//T/9P/0//b/9v/0//T/
9P/0//b/9v/2//f/9//4//j/+P/4//n/+v/7//7///8BAAEA/v/8//n/9v/z//H/7//v
//D/8P/w//D/7f/p/+j/6P/q/+r/7P/t/+3/7f/t/+3/7f/t/+7/7//x//L/8v/y/+//
7//v/+//8f/x//L/8v/y//L/8//z//P/8//z//P/8//z//P/8//z//P/8//z//X/9f/1
//b/+P/8/wMACAAKAAQA/f/8/wAAAAD5/+3/3//L/7L/nP+H/3T/Zf9k/2v/bf9q/2L/
Xf9b/2n/fv+P/6D/sP/B/9D/2//m/+3/8f/0//f/+P/7//3//v8AAAAAAQADAAMAAwAE
AAQABQAEAAUABQAEAAQABQAFAAUABQAGAAYABgAGAAcACAAIAAgACAAIAAgACAAJAAkA
CQAJAAoACgAKAAoACwAMAAwADAAMAAwADAAOAA4ADgAOAA8ADwAOAA4ADgAPAA8ADwAP
AA8AEAARABEAEQASABMAEgASABIAEgAUABQAFAAUABQAFAAVABYAFgAWABYAFQAVABUA
FQAVABUAFQAVABUAFAAUABQAFAARABEAEQARABAAEAAQAA4ADwAOAA0ADQANAAwADAAL
AAgABwAGAAUABQAEAAMAAgACAAIAAQAAAP///v/9//3//f/9//v/+//7//r/+v/6//r/
+f/5//n/+f/5//n/+P/6//r/+v/6//r/+v/6//r/+v/6//r/+v/6//r/+v/6//j/+P/4
//j/+v/6//r/+v/6//v/+//7//r/+v/7//v/+//7//v/+//5//n/+v/6//z//P/8//z/
/f/9//3//P/8//3//f/8//z//P/8//z//P/8//z//P/8//z//P/8//z//P/8//z//P/8
//z//P/6//r/+v/6//r/+v/6//n/+f/5//n/+f/7//v/+//7//v/+//7//v/+//7//r/
+v/6//r/+v/6//r/+f/5//n/+v/6//r/+v/6//r/+v/6//r/+v/7//v/+P/4//j/+P/6
//r/+v/6//j/+P/4//n/+f/4//j/+P/4//j/+P/4//j/+P/4//r/+v/6//v//f/+//7/
/v/+////AAABAAIAAwAFAAUABAACAP///P/3//X/8//z//b/9v/2//b/8//v/+7/7v/u
/+7/8P/x//H/8f/x//H/8f/x//L/8//1//b/9v/2//X/9f/1//X/9f/1//b/9v/2//b/
9//3//f/9//3//f/+f/5//n/+f/5//n/+f/5//f/9//3//j/+v/+/wMACAAMAAoAAwAA
AAAAAgD9//P/5//X/8D/qP+T/3z/a/9i/2X/a/9q/2L/Wf9Z/2P/dv+N/57/rP+//87/
2//m/+//8//2//n/+v/9////AgACAAIAAwAFAAUABQAGAAYABwAIAAkACQAIAAgACQAJ
AAkACQAKAAoACgAKAAsADAAMAA4ADgAOAA4ADgAPAA8ADwAPABAAEAAQABAAEQASABIA
EgASABIAEgASABIAEgASABMAEwASABIAEgATABMAEwAVABUAFgAXABUAFQAWABcAFgAW
ABYAFgAYABgAGAAYABgAGAAZABoAGgAaABoAGQAbABsAGwAbABkAGQAZABkAGAAYABgA
GAAXABcAFwAXABYAFgAWABQAEwASABEAEQARABAAEAAPABAADwAOAA0ACwAKAAkACAAI
AAgABwAGAAUABAADAAMAAwADAAEAAQABAAAAAAAAAAAA/////////////////v/+//7/
/v/+//7//v/+//7//v/+//7//v8AAAAAAAAAAP7//v/+//7//v/+//7//v/+////////
//7//v//////////////////////AAAAAAAAAAAAAAAAAQABAAEAAAAAAAEAAQAAAAAA
AAAAAAAAAgACAAIAAgACAAIAAgACAAAAAAAAAAAAAgACAAIAAgAAAAAAAAAAAAIAAgAC
AAEA//////////8BAAEAAQABAP//////////AQABAAAAAAAAAAAAAAAAAP7//f/9//3/
/v/+//7//v/+//7//v/+//7//v///////v/+//7//v/+//7//v/+//7//v/+///////+
//7//v/+//7///////3//f/+//////8AAAAAAAD+//////8AAAAA///9//3/AQAAAAAA
AAAAAAAAAgACAAIAAwADAAQABAAEAAQABQAGAAcACgALAA0ADQAMAAoABwAEAAMAAQD/
/////v/+//7//v/9//n/+P/4//b/9v/4//n/+f/5//n/+f/5//n/+v/7//3//v/+//7/
////////////////AAAAAAAAAAABAAEAAQABAAEAAQABAAEAAQABAAEAAQABAAEAAQAB
AAEAAgAEAAgADQASABQAEAALAAgACgAKAAUA+f/t/93/xP+s/5X/gP9x/2z/cf93/3L/
av9l/2P/a/+A/5f/pv+2/8f/2P/l//D/9//7//7/AQAEAAcACQAKAAoACgALAA0ADQAN
AA4ADgAPABAAEQARABAAEAARABEAEQARABIAEgASABIAEwAUABQAFAAUABQAFAAWABcA
FwAXABUAFgAWABYAFgAXABgAGAAYABgAGAAYABgAGAAYABgAGwAbABoAGgAYABkAGQAZ
ABkAGQAaABsAGwAbABwAHQAcABwAHAAcAB4AHgAeAB4AHgAeAB8AIAAeAB4AHgAdAB0A
HQAdAB0AHwAfAB8AHwAcABwAHAAcABsAGwAbABsAGgAaABoAGAAZABgAFwAXABcAFgAW
ABUAFAATABIAEQARABAADwAOAA4ADgANAAwACwAKAAkACQAJAAkABwAHAAcABgAGAAYA
BgAFAAUABQADAAMAAwACAAQABAAEAAQABAAEAAQABAAEAAQABAAEAAQABAAEAAQABAAE
AAQABAAEAAQABAAEAAQABQAFAAUABAAEAAUABQAFAAUABQAFAAUABQAGAAYABgAGAAYA
BgAHAAcABwAGAAQABQAFAAQABgAGAAYABgAEAAQABAAEAAQABAAEAAQABAAEAAQABAAE
AAQABAAEAAQABAAEAAQABAAEAAQAAwADAAMAAwADAAMAAwADAAMAAwADAAMAAwADAAMA
AgACAAIAAgACAAIAAgABAAEAAQAAAAAAAAAAAAIAAgACAAIAAgACAAMAAwACAAIAAgAC
AAIAAAAAAAAAAAACAAIAAgACAAIAAgACAAMABQAGAAYABgAEAAUABgAHAAoACwANAA0A
DgAMAAkABgACAP///P/7//z//P/8//z/+//3//b/9v/0//T/9v/3//f/9//3//f/9//3
//j/+f/7//z//P/8//3//f/9//3//f/9//7//v/+//7///////3//f/9//3//f/9//3/
/f/9//3//f/9//3//f/9//7/AAACAAUADAASABIACwAGAAYABgADAPv/8f/l/9D/uv+p
/5r/i/+C/4H/h/+I/4b/gf95/3P/fP+P/57/rP+7/8r/1//k/+//9f/4//v/AAABAAMA
BAAGAAYABwAJAAkACQAKAAoACwAMAA0ADQAMAAwADQANAA0ADQAOAA4ADgAMAA0ADgAO
ABAAEAAQABAAEAARABEAEQAPABAAEAAQABIAEwAUABQAEgASABIAEgASABIAEgASABUA
FQAUABQAEgATABMAEwATABMAFAAVABUAFQAWABcAFgAWABYAFgAWABYAFgAWABYAFgAX
ABgAFgAWABYAFQAVABUAFQAVABUAFQAVABUAFAAUABQAFAATABMAEwATABAAEAAQAA4A
DwAOAA0ADQALAAoACgAJAAgABwAGAAUABQAEAAMAAgACAAIAAQAAAP///v/9//3/////
//3//f/9//z//P/8//z/+//7//v/+//7//v/+v/6//r/+v/6//r/+v/6//r//P/8//z/
/P/6//r/+v/6//r/+v/6//r/+v/6//r/+v/6//v/+//7//z//P/9//3/+//7//v/+//7
//v//P/8//z//P/8//z//f/9//3//P/8//3//f/8//z//P/8//z//P/8//z//P/8//z/
/P/8//r/+v/6//r/+v/6//r/+v/8//z//P/8//r/+v/6//n/+//7//v/+//7//v/+//7
//n/+f/5//n/+f/5//j/+P/4//j/+P/4//j/9//3//f/9v/2//b/+P/4//j/+P/4//j/
+P/5//v//P/8//z//P/9//7///8AAAEAAwADAAAA/v/7//j/9f/z//H/8f/y//L/8v/y
/+//6//q/+r/6v/q/+z/7f/t/+3/7f/t/+3/7f/u/+//8f/y//L/8v/x//H/8f/x//H/
8f/y//L/8v/y//P/8//z//P/8//z//P/8//z//P/8//z//P/8//z//P/8//0//j//P8B
AAgACAACAP3//P/+//7/9//t/9//y/+y/57/i/94/2v/aP9v/3H/bv9m/13/W/9n/3z/
j/+c/6z/v//O/9n/5P/r/+//8v/1//b/+f/9//7//P/8//3/////////AAAAAAEABAAF
AAUABAAEAAUABQAFAAUABgAGAAYABAAFAAYABgAGAAYABgAGAAgACQAJAAkACQAKAAoA
CgAIAAkACgAKAAoACgAKAAoADAAMAAwADAANAA0ADAAMAA4ADwAPAA8ADQANAA4ADwAP
AA8AEAARABAAEAAQABAAEAAQABAAEAASABIAEwAUABIAEgASABEAEwATABMAEwARABEA
EQARABIAEgASABIADwAPAA8ADwAOAA4ADgAMAAsACgAJAAkACQAIAAgABwAGAAUABAAD
AAMAAgABAAAAAAAAAP///v/9//z/+//7//v/+//5//n/+f/4//j/+P/4//f/9//3//f/
9//3//b/+P/4//j/+P/4//j/+P/4//j/+P/4//j/+P/4//j/+P/4//j/+P/4//j/+P/4
//j/9v/3//f/9//4//j/+f/5//n/+f/5//n/+f/5//r/+v/4//j/+P/4//n/+f/5//j/
+v/7//v/+v/6//r/+v/6//r/+v/6//r/+P/4//j/+P/6//r/+v/6//r/+v/6//r/+P/4
//j/+P/4//j/+P/3//n/+f/5//n/+f/5//n/+f/3//f/9//3//n/+f/4//j/+P/4//j/
+P/4//f/9//3//b/9v/2//b/9v/2//b/9v/0//T/9f/1//b/9v/2//b/9v/2//b/+P/2
//b/9v/2//j/+P/4//n/+//8//z//P/6//v//P/9//7///8BAAEAAgAAAP3/+v/3//X/
8//z//T/9P/0//T/8f/t/+z/7P/q/+r/7P/t/+3/7f/t/+3/7f/t/+7/7//z//T/9P/0
//P/8//z//P/8//z//T/9P/0//T/9f/1//X/9f/1//X/9f/1//X/9f/3//f/9//3//X/
9f/1//b/+P/6//3/BAAKAAgA///8//7//v/5//H/5//X/8D/qP+T/3z/af9i/2X/af9o
/2T/Xf9X/1//cv+H/5j/qP+5/8r/1//i/+n/7//w//P/9v/5//3//v8AAP7///8BAAEA
AQACAAIAAwACAAMAAwACAAQABQAFAAUABwAIAAgACAAGAAcACAAIAAoACgAKAAoACgAL
AAsACwAJAAoACgAKAAoACwAMAAwADgAOAA4ADgAOAA4ADgAOAA8ADwAOAA4ADgAPAA8A
DwAPAA8AEAARABEAEQASABMAEgASABIAEgASABIAEgASABIAEgATABQAFAAUABQAEwAV
ABUAFQAVABUAFQAVABUAEgASABIAEgARABEAEQARABAAEAAQAA4ADQAMAAsACwALAAoA
CgAJAAgABwAGAAUABwAGAAUABAACAAIAAQAAAP///v/9//3//f/9//v/+//7//r/+v/6
//r/+f/5//n/+f/5//n/+P/4//j/+P/4//j/+P/4//j/+v/6//r/+v/4//j/+P/4//j/
+P/4//j/+v/6//r/+v/4//n/+f/5//r/+v/7//v/+//7//v/+//7//v//P/8//r/+v/6
//r/+//7//v/+v/6//v/+//6//r/+v/6//r//P/8//z//P/8//z//P/8//r/+v/6//r/
+v/6//r/+v/6//r/+v/6//r/+v/6//n/+f/5//n/+f/5//n/+f/5//n/+f/5//n/+f/5
//j/+P/4//j/+P/4//j/9//3//f/9v/2//b/9v/2//b/9v/2//b/9v/3//f/9v/2//b/
9v/2//b/9v/2//b/9v/2//f/9//2//b/9v/2//b/+P/4//j/+f/5//r/+v/6//r/+//8
//3//v///wEAAQAAAP7/+//4//X/8//x//H/8v/y//L/8v/v/+v/6v/q/+r/6v/s/+3/
7f/t/+3/7f/t/+3/7v/v//H/8v/y//L/8f/x//H/8f/x//H/8v/y//T/9P/1//X/8//z
//P/8//z//P/8//z//P/8//z//P/8//z//P/9P/4//z/AQAGAAYAAgD7//r/+v/6//X/
6//f/8v/sv+a/4X/cv9j/17/Zf9p/2T/XP9X/1f/Zf98/4//nv+u/7//zv/Z/+T/6//t
//D/8//2//n//f/+//z//P/9/////////wAAAAABAAIAAwADAAIAAgADAAMAAwADAAQA
BAAEAAQABQAGAAYABgAGAAYABgAGAAcABwAHAAcACAAIAAgACAAJAAoACgAKAAoACgAK
AAoACgAKAAoACwALAAoACgAMAA0ADQANAAsACwAMAA0ADQANAA4ADwAOAA4ADgAOAA4A
DgAOAA4ADgAOAA8AEAAQABAAEAAPABEAEQARABEADwAPAA8ADwAOAA4ADgAOAA0ADQAN
AA0ADAAMAAwACgALAAoACQAJAAcABgAGAAUABgAFAAQAAwADAAIAAQAAAP7//v/9//z/
/f/8//v/+//7//v/+f/5//n/+P/4//j/9v/1//X/9f/3//f/9//2//b/9v/2//b/9P/0
//T/9P/0//T/9P/0//T/9P/0//T/9P/0//T/9P/0//T/9P/0//T/9f/1//X/9P/0//X/
9f/1//X/9f/1//f/9//4//j/9v/2//b/9v/3//f/9//2//b/9//3//b/9v/2//b/9v/0
//T/9P/0//T/9P/0//T/9P/0//T/9P/0//T/9P/0//T/9P/0//T/9P/0//T/8//z//P/
8//z//P/8//z//P/8//z//P/8//z//P/8v/y//L/8v/y//L/8P/v/+//7//w//D/8P/w
//D/8P/w//D/8P/w//H/8f/w//D/8P/w//D/8P/w//D/7v/u/+7/7//v//D/8P/u/+7/
7v/u/+7/7v/u/+7/7v/v//P/9P/0//T/9P/1//b/9//4//n/+//7//r/+P/1//L/7//t
/+v/6//s/+z/7P/s/+f/4//i/+L/4v/i/+T/5f/l/+X/5f/l/+X/5f/m/+f/6f/q/+r/
6v/p/+n/6f/p/+n/6f/q/+r/6v/q/+v/6//r/+v/6//r/+v/6//r/+v/6//r/+v/6//r
/+v/6//s/+z/8P/1//r/+v/0/+//8P/y//L/6//f/9X/wf+o/5L/e/9o/1v/WP9f/2H/
Xv9W/1H/T/9b/3L/hf+S/6L/tf/E/8//2P/f/+P/5v/p/+z/7f/v//D/8v/y//P/9f/1
//X/9v/2//f/9v/3//f/9v/2//f/9//3//f/+P/4//j/+P/5//r/+v/6//r/+v/6//r/
+//7//v/+//8//z//P/6//v//P/8//7//v/+//7//v/+//7//v///////v/+//7/////
/////////wAAAQD/////AAABAAAAAAAAAAAAAgACAAIAAgAAAAAAAQACAAIAAgACAAEA
AQABAAEAAQABAAEAAQABAAAAAAAAAAAA///////////8//z//P/6//v/+v/5//n/9//2
//b/9f/0//P/8v/x//P/8v/x//D/7v/u/+3/7P/t/+z/6//r/+n/6f/n/+f/5//m/+b/
5v/m/+X/5f/l/+X/5f/l/+T/5P/k/+T/5P/k/+T/5P/k/+T/5P/k/+T/5P/k/+T/5P/k
/+T/5P/k/+L/4v/i/+L/4v/j/+P/4//k/+T/5f/l/+P/4//j/+P/4//j/+T/5P/k/+T/
5P/k/+X/5f/l/+T/4v/j/+P/4v/i/+L/4v/i/+L/4v/i/+L/4v/i/+L/4v/g/+D/4P/g
/+L/4v/i/+L/4f/g/9//3v/g/+D/4P/f/9//3//f/9//3f/d/93/3f/d/93/3f/d/93/
3f/c/9z/3v/e/97/3v/c/9v/2//b/9r/2v/a/9r/2v/a/9r/2v/a/9r/2v/a/9r/2v/a
/9r/2//b/9z/3P/c/9z/3f/e/9//4P/h/+P/4//i/+D/3f/a/9X/0//R/9H/0v/S/9L/
0v/P/8v/yv/K/8j/yP/K/8v/zf/N/83/zf/L/8v/zP/N/8//0P/Q/9D/z//P/8//z//P
/8//0P/Q/9D/0P/R/9H/0f/R/9H/0f/R/9H/0f/R/9H/0f/R/9H/z//P/8//0P/Q/9T/
2f/e/+L/4P/Z/9T/1P/W/9P/y//B/7P/nv+I/3f/Zv9V/07/U/9X/1j/Uv9P/0f/Rf9Q
/2H/cP98/4v/nP+p/7b/wf/F/8j/y//O/9H/0//U/9b/1v/X/9n/2f/X/9j/2P/Z/9r/
2//b/9r/2v/b/9v/2//Z/9r/2v/a/9r/2//c/9z/3P/c/9z/3P/c/93/3f/d/9v/3P/c
/9z/3P/d/97/3v/e/97/3v/e/97/3v/e/97/3//f/97/3v/e/9//3//f/93/3f/e/9//
3//f/w==
         </WaveFormData>
      </LeadData>
      <LeadData>
         <LeadByteCountTotal>10000</LeadByteCountTotal>
         <LeadTimeOffset>0</LeadTimeOffset>
         <LeadSampleCountTotal>5000</LeadSampleCountTotal>
         <LeadAmplitudeUnitsPerBit>4.88</LeadAmplitudeUnitsPerBit>
         <LeadAmplitudeUnits>��V</LeadAmplitudeUnits>
         <LeadHighLimit>2147483647</LeadHighLimit>
         <LeadLowLimit>268435456</LeadLowLimit>
         <LeadID>V2</LeadID>
         <LeadOffsetFirstSample>0</LeadOffsetFirstSample>
         <FirstSampleBaseline>0</FirstSampleBaseline>
         <LeadSampleSize>2</LeadSampleSize>
         <LeadOff>FALSE</LeadOff>
         <BaselineSway>FALSE</BaselineSway>
         <ExcessiveACNoise>FALSE</ExcessiveACNoise>
         <MuscleNoise>FALSE</MuscleNoise>
         <LeadDataCRC32>1566619309</LeadDataCRC32>
         <WaveFormData>
6P/o/+j/6P/o/+j/6P/o/+j/6P/o/+j/6P/o/+j/6P/o/+j/6P/o/+b/5v/m/+b/5v/m
/+b/5v/m/+b/5v/m/+T/5P/k/+T/5P/k/+T/5P/k/+T/5P/k/+L/4v/i/+L/4v/i/+L/
4v/i/+L/4v/i/+L/4v/i/+L/4v/i/+L/4v/g/+D/4P/g/+D/4P/g/+D/4v/i/+L/4v/j
/+T/5f/n/+n/6//s/+//8P/w//H/8v/z//T/9v/4//f/9f/y//D/7f/t/+z/7P/u/+//
7//u/+v/6f/p/+f/5v/m/+b/5v/k/+P/4v/h/+D/4P/g/+H/4f/h/+H/4f/f/93/3f/d
/93/3v/e/97/4P/g/+D/4P/f/9//3//f/9//3//f/9//3//f/9//3//f/9//3//g/+T/
6v/v//T/+v///wMAEAApADwAPAAsAB8ADgDv/8z/n/9i/xv/3v7C/rT+p/6m/rj+0/7z
/hr/O/9W/3X/k/+q/7r/yv/V/9r/3v/i/+j/7P/u//H/8//z//T/9v/4//n/+v/7//z/
/f/+//7//v///wAAAAABAAIAAwAEAAQABQAGAAYABwAHAAkACgAKAAsACwALAAwADQAO
AA8AEAARABIAEwAUABUAFQAWABcAGAAZABoAGwAfACAAIQAiACMAJAAmACgAKQAqACsA
LAAvADAAMQA0ADUANwA3ADoAOgA9AD8AQQBDAEQARgBHAEsATQBPAE8AUgBTAFUAVgBX
AFkAWgBbAFsAXQBeAF8AXwBfAGAAYABgAGAAYABgAF0AXQBdAF0AWgBZAFcAVgBWAFQA
UwBPAEsASABFAEEAPgA7ADYAMQAtACoAJgAiAB4AGwAXABMADQAKAAcABAABAP///P/6
//n/9v/1//T/9f/z//L/8v/w//D/7v/u/+3/7P/s/+z/7f/t/+3/7f/t/+3/7f/t/+3/
7P/s/+z/7f/t/+3/7f/t/+3/7f/t/+//8P/w//D/8P/w//D/8P/y//L/8f/x//D/8P/w
/+//8f/x//H/8f/x//H/8f/x//D/8P/w//D/8f/x//H/8f/x//L/8v/y//P/8//y//L/
9P/0//T/9P/z//L/8f/w//L/8f/x//H/7//v/+//7//v/+//7//u//D/8P/v/+//7f/t
/+3/7P/u/+7/7v/u/+3/7f/t/+7/7v/u/+3/7f/s/+z/7P/s/+r/6v/q/+r/6//r/+v/
6//r/+v/6//r/+z/7P/r/+v/6//r/+z/7P/q/+r/6//r/+n/6//r/+v/6f/q/+r/6v/q
/+r/7P/s/+z/7f/w//H/8f/z//T/9P/1//b/+f/6//z//v/8//v/+f/4//X/9f/0//T/
9v/3//f/9v/z//H/8f/v/+7/7v/u/+7/7v/t/+z/6//q/+r/6v/r/+v/6//r/+v/7f/r
/+v/6//p/+r/6v/q/+z/7P/s/+z/6//r/+v/6//r/+v/6//r/+v/6//r/+v/7f/t/+3/
7v/0//r///8GAAoADQAVACgAPwBMAEQANgAlAAoA5f+6/4P/Pv/z/sj+tv6m/pv+pv7C
/uH+B/8y/1P/cv+V/6//wv/S/9z/4//o/+z/8P/2//r//P/9//////8AAAIABAAFAAYA
BwAIAAsADAAMAAwADQAOAA4ADwAOAA8AEAAQABEAEgASABMAFQAXABgAGAAXABcAFwAY
ABsAHAAdAB4AHQAeAB8AIAAjACMAJAAlACYAJwAoACkAKwAsAC0ALgAvADAAMgA0ADUA
NgA3ADgAOwA8AD0AQABBAEMAQwBGAEYASQBLAE0ATwBQAFIAUwBVAFcAWQBZAF4AXwBh
AGIAYQBjAGQAZQBlAGcAaABpAGkAaQBqAGoAagBqAGoAagBpAGkAaQBpAGgAZwBlAGQA
YgBgAF8AWwBZAFYAUwBPAEoARwBCAD0AOQA2ADIALgAqACcAIwAfABsAGAAVABIADwAN
AAoACAAFAAIAAQAAAP///f/8//z//P/8//r/+v/7//r/+v/6//n/+f/5//n/9//3//f/
9//5//j/+P/4//n/+f/5//n/+f/5//n/+f/5//r/+v/6//r/+v/6//r/+v/6//n/+f/6
//r/+v/5//n/+f/5//n/+f/5//n/+f/6//r/+v/6//v/+//7//v/+//8//z//P/7//v/
+v/6//r/+v/6//r/+v/6//r/+v/4//f/9//3//f/9//3//f/+f/5//n/+P/4//j/9//3
//X/9f/1//T/9v/2//b/9v/1//X/9f/2//T/9P/z//P/9P/0//T/9P/y//L/8v/y//P/
8//z//P/8//z//P/8//y//L/8f/x//H/8f/y//L/8v/y//P/8//y//P/8v/x//H/8f/x
//H/8f/z//L/8v/y//L/8v/y//L/8v/z//b/9//3//n/+v/6//v//P/9//7/AAACAAIA
AQD///7/+//7//r/+v/8//3//f/8//n/9//3//X/8v/y//L/8v/y//H/8P/v/+7/7v/u
/+//8f/x//H/8f/x/+//7//v/+//8P/w//D/8P/w//D/8P/v/+//7//v//H/8f/x//H/
8f/x//H/8f/x//H/8f/y//b/+v8DAAgADAALAA8AHgA3AEgASAA+ADMAIAADAN7/q/9o
/x3/5v7U/sr+u/68/s7+5f4B/yj/S/9k/4P/o/+6/8j/1v/j/+r/8P/y//b/+v8AAAEA
AwADAAQABgAIAAkACgALAAwACwAMAAwADAAPABAAEAARABIAEwAUABQAFQAWABYAFwAV
ABcAGAAYABkAGQAZABoAGwAcAB0AHgAfACAAIQAiACUAJQAmACcAJgAnACgAKQArACwA
LQAuAC8AMAAyADQANQA2ADcAOAA7ADwAPQBAAEEAQwBDAEYARgBJAEsATQBNAE4AUABR
AFMAVQBXAFcAWgBbAF0AXgBfAGEAYgBjAGUAZwBoAGkAZwBnAGgAaABoAGgAaABoAGcA
ZwBnAGcAZABjAGEAYABgAF4AXQBZAFcAVABRAE0ATABJAEQAPwA9ADoANgAyACwAKQAl
ACEAHwAcABkAFgATABEADgAMAAkABgAFAAQAAwABAAAAAAD+//7//P/8//3//P/8//z/
+//7//v/+//7//v/+//7//v/+v/6//r/+//7//v/+//7//v/+//7//v//P/8//z//P/8
//z//P/8//z/+//7//7//v/+//3//f/9//3//f/9//3//f/9//7//v/+//7/////////
/////wAAAAAAAAAA///9//z//P/8//z//P/8//z//P/8//z/+//7//v/+f/5//n/+f/7
//v/+//6//j/+P/3//f/+f/5//n/+P/4//j/+P/4//f/9//3//j/9v/2//X/9f/2//b/
9v/2//b/9v/2//b/9f/1//X/9f/1//X/9f/1//b/9v/1//X/9f/0//T/9P/0//T/9v/2
//b/9//2//f/9//5//r/+v/7//z//f/+/wAAAgAEAAMAAQAAAPv/+//6//r/+v/7//v/
+v/5//f/9//1//L/8v/y//L/8v/x//D/7//u/+7/7v/v/+//7//v/+//8f/v/+//7//t
/+7/7v/u/+7/7v/u/+7/7//v/+//7//t/+3/7f/t/+3/7f/t/+3/7//v/+//8P/w//T/
+f8AAAYACwANABIAIQA6AEoASAA7ADAAHwAEAN//rv9t/yj/9v7m/tv+zv7S/uX++/4U
/zf/Vv9p/4X/pP+4/8j/1//k/+r/8P/0//j//P//////AAACAAUACAAIAAgACAAIAAsA
DAAMAAwADQAOAA4ADwAQABEAEgASABEAEgASABMAEwAVABYAFgAXABcAFwAYABkAGgAb
ABwAHQAeAB8AIAAhACEAIgAjACQAJQAmACcAKQAqACsALAAtAC4AMAAyADMANAA1ADYA
NwA4ADkAPAA/AEEAQQBEAEQARwBJAEsATQBOAFAAUQBRAFMAVQBVAFoAWwBdAF4AXwBh
AGIAYwBjAGUAZgBnAGcAZwBoAGgAaABoAGgAaABnAGcAZwBnAGYAZQBjAGIAXgBcAFsA
VwBVAFIATwBLAEoARwBCAD0AOQA2ADIALgAqACcAIwAfABsAGAAVABIADwANAAoACAAF
AAIAAQAAAP///f/8//z/+v/6//j/+P/5//j/+P/4//f/9//3//f/9//3//f/9//3//b/
9v/2//f/9//3//f/9//3//f/9//1//b/9v/2//b/9v/2//b/+P/4//f/9//6//r/+v/5
//v/+//7//v/+//7//v/+//7//r/+f/4//j/+f/6//v/+v/6//n/+P/5//n/+P/4//r/
+v/6//r/+P/4//j/+P/4//f/9//3//f/9//3//f/9//3//f/9v/2//b/9f/1//X/9f/1
//T/9P/0//T/9P/z//P/8//0//L/8v/x//H/8v/y//L/8v/w//D/8P/w//H/8v/y//L/
8v/y//L/8v/y//P/9P/1//X/9//4//j/+f/6//3//v8AAAIAAQD///z/+v/3//f/9v/2
//r/+//7//r/9f/z//P/8f/w//D/8P/w/+7/7f/s/+v/7P/s/+z/7f/t/+3/7f/t/+v/
6f/p/+n/6f/q/+r/6v/q/+r/6v/q/+v/6//r/+v/6//r/+v/6//r/+v/6//r/+v/6//r
/+z/8P/0//v/AgAKAA0ADwAeADcASABIADoAKwAYAPn/1P+j/2b/Hf/k/tD+xP61/rT+
yv7j/gP/KP9L/2T/g/+j/7j/xv/W/+H/6P/q/+7/8v/4//z//f//////AAACAAQABQAG
AAcACAAHAAgACAAIAAkACgAKAAsADAANAA4ADgAPABAAEAARAA8AEQASABIAFQAVABUA
FgAXABgAGQAaABsAHAAdAB4AHwAfACAAIQAkACUAJgAnACcAKAApACoAKwAsAC4AMAAx
ADIAMwA0ADcAOAA5ADwAPQA/AD8AQgBEAEcASQBLAE0ATgBQAFEAUwBVAFcAVwBaAFsA
XQBeAGEAYwBkAGUAYwBlAGYAZwBnAGcAaABoAGgAaABoAGgAZwBnAGcAZwBkAGMAYQBg
AF4AXABbAFcAUwBQAE0ASQBGAEMAPgA5ADUAMgAuACoAJAAhAB0AGQAVABIADwAMAAsA
CQAGAAQAAwAAAP///v/9//v/+v/6//j/+P/2//b/9//2//b/9v/1//X/9f/1//X/9f/1
//X/9f/0//T/9P/1//X/9f/1//P/8//z//P/9f/2//b/9v/2//b/9v/2//b/9v/1//X/
9v/2//b/9f/3//f/9//3//f/9//3//f/+P/4//j/+P/3//f/9//3//X/9v/2//b/+f/5
//j/+P/2//b/9v/2//b/9v/2//b/9v/1//X/9f/1//X/9f/1//X/9f/1//T/9P/0//P/
8//z//P/8//y//L/8v/y//L/8f/x//H/8v/y//L/8f/x//L/8v/y//L/8P/w//D/8P/x
//H/8f/x//H/8f/x//H/8P/w/+//7//v/+//8P/w//D/8P/w//L/8v/y//P/9P/1//X/
9//4//j/+f/6//v//P/+/wAAAAD///3//P/3//f/9v/2//r/+//7//r/9//1//X/8//u
/+7/7v/u//D/7//u/+3/7P/s/+z/7f/r/+v/6//r/+3/6//r/+v/6f/q/+r/6v/q/+r/
6v/q/+v/6//r/+v/7f/t/+3/7f/t/+3/7f/t/+3/7f/t/+7/8P/0//n//v8EAAsADQAW
ACsAQgBKAD4AMQAiAAcA4v+3/37/M//s/sr+vP6t/qT+sv7L/uv+Ev85/1b/df+X/7D/
wv/Q/93/5P/o/+z/8v/2//r//f/9////AAACAAQABQAGAAcACAAJAAoACgAKAAsADAAM
AA0ADAANAA4ADgARABIAEgATABMAFQAWABYAFwAXABcAGAAZABoAGwAcAB0AHgAfACAA
IQAhACIAIwAkACUAJgAnACkAKgArACwALQAuADAAMgAzADQANQA2ADkAOgA7AD4APQA/
AD8AQgBEAEcASQBLAE0ATgBQAFEAUwBVAFcAVwBaAFsAXQBeAF8AYQBiAGMAYwBlAGYA
ZwBnAGcAaABoAGoAagBqAGoAZwBnAGcAZwBmAGUAYwBiAGAAXgBdAFkAWQBWAFMATwBM
AEkARAA/ADsAOAA0ADAAKgAnACMAHwAbABgAFQASAA0ACwAIAAYABQACAAEAAAD9//v/
+v/6//j/+P/2//b/9//2//b/9v/1//X/9f/1//X/9f/1//X/9f/0//T/9P/1//X/9f/1
//P/8//z//P/8//0//T/9P/0//T/9P/0//b/9v/1//X/9v/2//b/9f/3//f/9//3//X/
9f/1//X/9v/2//b/9v/3//f/9//3//X/9v/2//b/9//3//b/9v/2//b/9v/2//b/9v/2
//b/9v/1//X/9f/1//X/9f/1//P/8//z//L/9P/0//P/8//z//P/8//y//D/8P/w//D/
7//v/+//8P/w//D/7//v//D/8P/w//D/7v/u/+7/7v/t/+3/7f/t/+3/7f/t/+3/8P/w
/+//7//v/+//8P/w/+//7v/u/+3/6//t/+3/7f/v/+//7//v/+3/7f/t/+3/7//u/+7/
7v/u/+7/8P/w//D/8f/y//P/8//1//j/+P/5//r/+//8//7/AAAAAP///f/8//v/+//6
//r/+v/7//v/+v/3//X/9f/z//D/8P/w//D/8P/v/+7/7f/s/+z/7P/t/+3/7f/t/+3/
7f/r/+v/6//r/+z/7P/s/+z/7P/s/+z/7f/t/+3/7f/t/+3/7f/t/+//7//v/+//7//v
/+//8P/y//b//f8EAAgACwANABoAMQBIAEwAPgAvACIABQDe/63/cP8n/+T+yP6+/q3+
pv64/tH+7/4Y/0H/XP95/5v/tP/E/9T/4f/o/+z/8P/2//r//P///wEAAQACAAQABgAJ
AAoACwAMAA0ADgAOAA4ADQAOAA4ADwAQABEAEgASABUAFgAWABcAFQAXABgAGAAZABkA
GQAaABsAHAAdAB4AHwAgACEAIgAjACMAJAAlACgAKQAqACsAKwAsAC0ALgAtAC4AMAAy
ADUANgA3ADgAOQA6ADsAPgBBAEMAQwBGAEYASQBLAE0ATQBOAFAAUQBTAFUAVwBXAFoA
WwBdAF4AYQBjAGQAZQBlAGcAaABpAGcAZwBoAGgAaABoAGgAaABpAGkAaQBpAGYAZQBj
AGIAYQBgAGAAXQBbAFgAVQBRAFAATQBIAEMAPwA8ADgANAAwAC0AKQAlACEAHgAbABgA
EwARAA4ADAAJAAYABQAEAAMAAQAAAAAA/v/+//z//P/7//r/+v/6//n/+f/5//n/+f/5
//n/+f/5//j/+P/4//n/+f/5//n/+f/5//n/+f/5//r/+v/6//r/+v/6//r/+v/6//n/
+f/8//z//P/7//v/+//7//v/+//7//v/+//6//r/+v/6//v/+//7//v/+//8//z//P/7
//v/+v/6//z//P/8//z/+v/6//r/+v/6//n/+f/5//n/+f/5//n/+f/5//n/+P/4//j/
9//3//f/9//3//b/9v/2//b/9v/z//P/8//0//T/9P/z//P/8v/y//L/8v/y//L/8v/y
//P/8//z//P/8v/0//T/9P/0//L/8v/y//P/9P/1//X/9//6//r/+//8//3//v8AAAIA
AgABAP///v/5//n/+P/4//z//f/9//z/+f/3//f/9f/y//L/8v/y//D/7//u/+3/7P/s
/+z/7f/t/+3/7f/t/+3/6//r/+v/6//s/+z/7P/s/+z/7P/s/+v/6//r/+v/7f/t/+3/
7f/t/+3/7f/t/+v/6//r/+z/7v/y//n/AAAGAAkACwASACMAOgBIAEYAOwAwAB0A/v/X
/6L/X/8Y/+z+4P7V/sj+zv7h/vX+Ev83/1T/a/+H/6T/uP/I/9f/4v/o/+z/8v/2//j/
+//9////AAACAAQAAwAEAAUABgAJAAoACgAKAAkACgAKAAsADgAPABAAEAAPABAAEAAR
AA8AEQASABIAFQAVABUAFgAXABgAGQAaABsAHAAdAB4AHwAfACAAIQAiACMAJAAlACUA
JgAnACgAKQAqACwALgAvADAAMQAyADUANgA3ADoAOwA9AD0AQAA+AEEAQwBFAEkASgBM
AE0ATwBRAFMAUwBWAFcAWQBaAFsAXQBeAF8AXwBhAGIAYwBjAGMAZABkAGQAZABkAGQA
YwBjAGMAYwBgAF8AXQBcAFwAWgBZAFUAUwBQAE0ASQBGAEMAPgA5ADUAMgAuACoAJgAj
AB8AGwAZABYAEwAQAA0ACwAIAAYAAwAAAP///v/9//v/+v/6//r/+v/4//j/9//2//b/
9v/1//X/9f/1//X/9f/1//X/9f/0//T/9P/1//X/9f/1//X/9f/1//X/8//0//T/9P/0
//T/9P/0//b/9v/1//X/+P/4//j/9//5//n/+f/5//f/9//3//f/+P/4//j/+P/3//f/
9//3//f/+P/4//j/+f/5//j/+P/6//r/+v/6//j/+P/4//j/+P/3//f/9//1//X/9f/1
//P/8//z//L/9P/0//P/8//z//P/8//y//L/8v/y//L/8f/x//D/8v/y//L/8v/y//L/
8v/z//T/9f/1//f/+v/6//v//P/7//z//v8AAAAA///9//z/+f/5//j/+P/6//v/+//6
//X/8//z//H/7v/u/+7/7v/u/+3/7P/r/+z/7P/s/+3/6//r/+v/6//r/+n/6f/p/+n/
6v/q/+r/6v/q/+r/6v/r/+v/6//r/+v/6//r/+v/6//r/+v/6//r/+v/6//s//D/9v/7
/wQACAAJAA0AHAAzAEYASAA8AC8AHAD//9z/q/9q/yH/6v7W/sr+uf64/sz+4/4B/yj/
Sf9i/3//n/+2/8b/1P/h/+j/7P/w//L/9v/6//3//f///wAAAgAEAAMABAAFAAYACQAK
AAoACgAJAAoACgALAAwADQAOAA4ADwAQABAAEQARABMAFAAUABUAFQAVABYAFwAYABkA
GgAbABwAHQAeAB8AHwAgACEAIgAjACQAJQAnACgAKQAqACsALAAuADAAMQAyADMANAA3
ADgAOQA8AD8AQQBBAEQAQgBFAEcASQBNAE4AUABRAFMAVQBXAFcAWgBbAF0AXgBfAGEA
YgBjAGMAZQBmAGcAZwBnAGgAaABoAGgAaABoAGUAZQBlAGUAZABjAGEAYABcAFoAWQBV
AFMAUABNAEkARgBDAD4AOQAzADAALAAoACQAIQAdABkAEwAQAA0ACgAHAAUAAgAAAP//
/P/7//r/+//5//j/+P/4//j/9v/2//X/9P/0//T/8//z//P/8//z//P/8//z//X/9P/0
//T/8//z//P/8//z//P/8//z//P/9P/0//T/9v/2//b/9v/0//T/8//z//T/9P/0//P/
9f/1//X/9f/1//X/9f/1//b/9v/2//b/9f/1//X/9f/1//b/9v/2//X/9f/0//T/9P/0
//T/9P/0//T/9P/0//T/8//z//P/8//z//P/8//z//P/8//y//L/8v/x//H/8f/x//H/
8P/w//D/8P/w//H/8f/x//L/8f/w/+7/7f/u/+7/7v/u/+7/7v/u/+7/7//v/+//8P/v
/+7/7f/s/+7/7v/u/+//8P/x//H/8//0//T/9f/2//f/+P/6//z//P/7//n/+P/1//X/
9P/0//b/9//3//b/9f/z//P/8f/s/+z/7P/s/+z/6//q/+n/6P/o/+j/6f/p/+n/6f/p
/+n/5//n/+f/5//o/+j/6P/o/+j/6P/o/+f/5//n/+f/5//n/+f/5//p/+n/6f/p/+n/
6f/p/+r/7P/u//P//P8CAAUABwAQACcAPgBGAD4AMQAiAAkA5v+9/4L/O//0/sz+wP6v
/qT+sP7J/uf+DP81/1L/bf+R/67/vP/K/9n/4P/k/+j/7P/w//T/9//5//v//P/+/wAA
AQACAAMABAADAAQABAAEAAUABgAGAAcACgALAAwADAALAAwADAANAA8AEQASABIAEQAR
ABEAEgATABQAFQAWABcAGAAZABoAHQAdAB4AHwAgACEAIgAjACMAJAAlACYAJwAoACoA
LAAvADAAMQAyADMANAA1ADgAOQA7ADsAPgBAAEMARQBHAEcASABKAEsATwBRAFMAUwBW
AFcAWQBaAFsAXQBeAF8AXQBfAGAAYQBjAGMAZABkAGQAZABkAGQAYwBjAGMAYwBiAGEA
XwBeAF4AXABbAFcAVQBSAE8ASwBIAEUAQAA7ADcANAAwACwAKAAlACEAHQAZABYAEwAQ
AAsACQAGAAQAAwAAAP///v/7//n/+P/4//j/+P/2//b/9f/0//T/9P/z//P/8//z//P/
8//z//P/9f/0//T/9P/1//X/9f/1//X/9f/1//X/8//0//T/9P/2//b/9v/2//b/9v/1
//X/9v/2//b/9f/1//X/9f/1//X/9f/1//X/9v/2//b/9v/1//X/9f/1//X/9v/2//b/
9//3//b/9v/2//b/9v/2//b/9v/2//b/9v/1//X/9f/1//X/9f/1//X/9f/1//T/8v/y
//H/8f/x//H/8f/w//D/8P/w//D/7//v/+//8P/w//D/7//v//D/8P/w//D/7v/u/+7/
7v/v/+//7//v/+//7//v/+//8P/u/+7/7v/u/+7/8P/w//D/8f/y//P/8//1//b/9v/3
//j/+f/6//z//v/+//3/+//6//f/9//2//b/+v/7//v/+v/1//P/8//x/+7/7v/u/+7/
7v/t/+z/6//o/+j/6P/p/+n/6f/p/+n/6f/n/+f/5//n/+j/6P/o/+n/6v/r/+z/6//r
/+v/6//p/+n/6f/p/+v/6//r/+v/6f/p/+n/6v/w//T/+/8CAAYABwANABoAMQBEAEYA
OgAtABoA+//S/5//Xv8R/9b+wP60/qP+pP66/tP+9f4g/0P/YP9//5//tv/G/9b/4f/k
/+j/7P/y//T/+v/7//v//f/+/wAAAgABAAIAAwAEAAcACAAIAAgACQAKAAoACwAMAA0A
DgAOAA8AEAAQABEAEQATABQAFAAVABUAFQAWABcAGAAZABoAGwAcAB0AHgAfAB8AIAAh
ACIAIwAkACUAJwAoACkAKgAtAC4AMAAyADEAMgAzADQANwA4ADkAPAA9AD8APwBCAEAA
QwBFAEcASQBKAEwATQBRAFMAVQBVAFYAVwBZAFoAXQBfAGAAYQBfAGEAYgBjAGUAZQBm
AGYAZABkAGQAZABjAGMAYwBjAGIAYQBfAF4AXABaAFkAVQBVAFIATwBLAEYAQwA+ADkA
NQAyAC4AKgAoACUAIQAdABkAFgATABAACwAJAAYABAADAAAA///+//v/+f/4//j/+P/4
//b/9v/1//T/9P/0//P/8//z//P/9f/1//X/9f/z//L/8v/y//P/8//z//P/8//z//P/
8//x//L/8v/y//T/9P/0//T/9P/0//P/8//2//b/9v/1//X/9f/1//X/9f/1//X/9f/0
//T/9P/0//X/9f/1//X/9f/2//b/9v/1//X/9P/0//T/9P/0//T/9P/0//T/9P/0//P/
8//z//H/8f/x//H/8f/x//H/8P/y//L/8f/x//H/8f/x//D/7v/u/+7/7v/v/+//7//w
/+7/7v/t/+3/7v/u/+7/7v/s/+z/7P/s/+3/7f/t/+3/6//r/+v/6//u/+7/7//t/+z/
7P/s/+z/7P/u/+7/7v/v//D/8f/x//P/9P/0//X/9v/3//j/+v/8//z/+//5//j/9//3
//b/9v/4//n/+f/4//T/8f/w/+3/7P/s/+z/7P/s/+v/6v/p/+j/6P/o/+n/6f/p/+n/
6f/p/+f/5//n/+f/6P/o/+j/6P/o/+j/6P/p/+n/6f/p/+n/6f/p/+n/6f/p/+n/6f/r
/+v/6//s/+7/8v/5//7/AAADAAkAGAAxAEQARAA4AC0AGgD9/9b/n/9c/w//2P7E/rj+
pf6m/rz+1f73/h7/Q/9c/3v/n/+2/8T/1P/f/+T/6v/u//L/9v/4//n//f/9//7/AAAC
AAMABAAFAAYABwAIAAgACAAJAAoACgALAAwADQAOAA4ADwAQABAAEQARABMAFAAUABUA
FQAVABYAFwAYABkAGgAZABoAGwAcAB8AHwAgACEAJAAlACYAJwAnACgAKQAqACkAKgAs
AC4AMQAyADMANAA1ADYANwA6ADsAPQA9AEAAQgBFAEcASQBJAEoATABNAFEAUwBVAFUA
VgBXAFkAWgBbAF0AXgBfAGEAYwBkAGUAZQBlAGYAZgBkAGQAZABkAGUAZQBlAGUAYgBh
AF8AXgBeAFwAWwBXAFcAVABRAE0ASgBHAEIAPQA5ADYAMgAuACoAJwAjAB8AGwAYABUA
EgAPAA0ACgAIAAUAAgABAAAA///9//z//P/8//z/+v/6//n/+P/4//j/9//3//f/9//3
//f/9//3//f/9v/2//b/9//3//f/9//3//f/9//3//f/+P/4//j/+P/4//j/+P/6//r/
+f/5//z//P/8//v/+//7//v/+//7//v/+//7//z//P/8//z/+//7//v/+//5//r/+v/6
//v/+//6//r/+v/6//r/+v/4//j/+P/4//j/9//3//f/9//3//f/9//5//n/+f/4//b/
9v/1//X/9//3//f/9v/0//T/9P/0//X/9f/1//b/9v/2//X/9f/0//T/9P/0//T/9v/2
//b/9//4//n/+f/7//z//P/9//7///8AAAIABAACAAEA///+//v/+//6//r//P/9//3/
/P/5//f/9//1//L/8v/y//L/8v/x//D/7//u/+7/7v/v/+//7//v/+//8f/v/+//7//v
//D/8P/w/+7/7v/u/+7/7//v/+//7//v/+//7//v//H/8f/x//H/7//v/+//8P/y//b/
+/8CAAYACQALABQAJwA+AEwASgA/ADIAHQD+/9X/nv9Z/xT/7P7i/tP+yP7S/uf+/f4e
/0H/Wv9x/4//rP/A/87/3//q/+7/8v/2//r/AAABAAMABQAGAAgACgAJAAoACwAMAA0A
DgAOAA4ADwAQABAAEQASABMAFAAUABUAFgAWABcAFwAZABoAGgAdAB0AHQAeAB0AHgAf
ACAAHwAgACEAIgAjACMAJAAlACgAKQAqACsALQAuAC8AMAAxADIANAA2ADUANgA3ADgA
OwA+AA==
         </WaveFormData>
      </LeadData>
      <LeadData>
         <LeadByteCountTotal>10000</LeadByteCountTotal>
         <LeadTimeOffset>0</LeadTimeOffset>
         <LeadSampleCountTotal>5000</LeadSampleCountTotal>
         <LeadAmplitudeUnitsPerBit>4.88</LeadAmplitudeUnitsPerBit>
         <LeadAmplitudeUnits>��V</LeadAmplitudeUnits>
         <LeadHighLimit>2147483647</LeadHighLimit>
         <LeadLowLimit>268435456</LeadLowLimit>
         <LeadID>V3</LeadID>
         <LeadOffsetFirstSample>0</LeadOffsetFirstSample>
         <FirstSampleBaseline>0</FirstSampleBaseline>
         <LeadSampleSize>2</LeadSampleSize>
         <LeadOff>FALSE</LeadOff>
         <BaselineSway>FALSE</BaselineSway>
         <ExcessiveACNoise>FALSE</ExcessiveACNoise>
         <MuscleNoise>FALSE</MuscleNoise>
         <LeadDataCRC32>4108202248</LeadDataCRC32>
         <WaveFormData>
2v/a/9r/2v/a/9r/2v/a/9r/2v/a/9r/3P/c/9z/3P/a/9r/2v/a/9z/3P/c/9z/3P/c
/9z/3P/a/9r/2v/a/9r/2v/a/9r/2v/a/9r/2v/a/9r/2v/a/9j/2P/Y/9j/2P/Y/9j/
2P/Y/9j/2P/Y/9b/1v/W/9b/1v/W/9b/1v/W/9b/1v/W/9T/1P/U/9T/1v/W/9b/1v/a
/9v/3P/e/+H/4//j/+T/5f/m/+f/6P/p/+r/6//s/+r/6v/p/+j/5//m/+b/5v/o/+n/
6f/o/+T/4f/h/+D/3f/c/9z/3P/d/9r/2f/Z/9j/2P/Y/9n/1//X/9f/1v/V/9X/1f/U
/9T/1P/U/9T/1f/V/9X/1f/W/9b/1v/W/9b/1v/W/9b/1v/W/9b/1v/W/9f/1//X/9r/
3P/f/+H/5//v//v/DwAtAEoAXgBsAIAAlwCeAJIAZAAZALT/Uv8O/+L+v/6y/sb+4v76
/hj/Nv9O/2j/hf+Y/6X/tP++/8b/yP/N/9T/1v/Z/9z/3//f/+D/4v/j/+X/5v/o/+j/
5v/n/+j/6P/q/+r/6//r/+v/7P/s/+3/7f/u/+7/8P/w//H/8//z//T/9P/1//X/9v/3
//j/+f/6//v//P/8//3//v///wAAAQACAAMABAAGAAcACAAJAAoACwAMAA0ADgAPABEA
EgASABIAFgAYABkAGQAaABwAHwAhACMAJAAmACcAKAAqACwALgAwADEANQA3ADkAOwA9
AD4AQABCAEQARABFAEYARwBHAEkASwBNAE0ATgBOAEwATABMAE0ATQBLAEsASwBKAEkA
RwBGAEIAQAA9ADoANAAxAC4AKgAmACIAHgAaABYAEgAOAAoABwADAP//+//2//T/8f/v
/+7/6//p/+b/5v/k/+L/4f/h/+H/4P/f/93/3f/c/9v/2//b/9v/2//b/9v/2v/a/9r/
2v/a/9r/2v/Z/9j/2P/W/9f/1//X/9f/1//X/9f/1//Y/9j/2P/Y/9j/2P/Y/9j/2P/Y
/9j/1v/W/9b/1v/Y/9j/2P/Y/9j/2P/Y/9j/1v/X/9f/1//X/9f/1//X/9r/2v/a/9r/
2v/a/9r/2v/Y/9j/1//X/9n/2f/Z/9n/1//X/9f/1//Z/9n/2f/X/9f/1//X/9f/1//X
/9f/1v/W/9X/1f/V/9X/1f/W/9b/1v/W/9T/1P/U/9T/1P/U/9P/0//U/9T/0//T/9P/
0//V/9T/1P/U/9X/1f/U/9T/0v/T/9P/1P/U/9T/1P/U/9L/0//V/9X/1P/S/9L/0v/S
/9L/1f/V/9X/1v/X/9n/2f/a/9v/3P/d/97/3//g/+H/4v/i/+L/4f/g/+H/4P/g/+D/
4P/h/+H/4P/c/9n/2f/Y/9X/1P/U/9T/0//Q/8//z//Q/9D/0P/R/9H/0f/R/9D/z//P
/8//zv/O/87/zv/O/8//z//P/8//0P/Q/9D/0P/Q/9D/0P/Q/9D/0P/Q/9D/0P/R/9H/
0f/U/9j/2//f/+X/7f/7/xUANQBOAFwAbgCCAI8AigBqACgAzf9m/xT/5P68/qP+qv7E
/uD+/P4e/zz/Vv92/43/nP+p/7T/vP/C/8b/y//Q/9L/1f/W/9f/2f/a/9z/3f/f/+D/
4v/i/+L/4//k/+T/5P/k/+X/5f/l/+b/5v/n/+f/6P/o/+r/6v/r/+3/7f/u/+7/7//v
//L/8//0//X/9P/1//b/9v/5//r/+//8//3//v///wAAAAABAAIAAwAEAAUABgAHAAoA
CwANAA4ADgAOABIAFAAXABcAGAAaABsAHQAfACAAIgAjACQAJgAoACoALAAtAC8AMQAz
ADUANwA4ADoAPAA+AD4APwBAAEEAQQBDAEUARQBFAEYARgBGAEYARgBHAEcARQBFAEUA
RABDAEEAQAA8ADoANwA0ADIALwAsACgAJAAgABwAGAAUABAADAAIAAUAAQD9//n/9v/0
//H/7//s/+n/5//k/+T/4v/g/9//3//f/97/3f/d/93/3P/b/9n/2f/Z/9n/2f/Z/9j/
2P/Y/9j/2P/Y/9j/1//W/9b/1v/X/9f/1//X/9f/1//X/9f/2P/Y/9j/2P/Y/9j/2P/Y
/9j/2P/Y/9j/2P/Y/9j/2P/Y/9j/2P/Y/9j/2P/Y/9r/2//b/9v/2//b/9v/2//a/9r/
2v/a/9r/2v/a/9r/3P/c/9v/2//b/9v/2//b/9n/2f/Z/9n/2//b/9v/2f/Z/9n/2f/Z
/9n/2f/Z/9j/2v/Z/9n/2f/Z/9n/2v/a/9j/2P/W/9b/1v/W/9b/1v/X/9f/2P/Y/9f/
1//X/9f/1//W/9b/1v/X/9f/1v/W/9b/1//X/9j/1v/W/9b/1v/U/9X/1//X/9b/1v/W
/9X/1//X/9b/1v/W/9b/1v/Z/9n/2f/a/9v/3f/d/97/3f/e/9//4P/j/+T/5f/m/+b/
5v/l/+T/4//i/+L/4v/k/+X/5f/k/+L/3//f/97/2//a/9r/2v/X/9T/0//T/9L/0v/S
/9P/1P/V/9b/1v/T/9P/0//S/9L/0v/S/9L/0//T/9P/0//U/9T/1P/U/9T/1P/U/9T/
1v/W/9b/1v/W/9f/1//X/9j/3P/f/+P/5//v//f/DQArAEYAWgBqAIAAkQCYAIIASgD1
/5L/OP8E/+L+xf6+/tD+6P7+/hr/Nv9O/2r/hf+Y/6P/sv++/8b/yv/P/9T/2P/b/97/
3//f/+D/4v/j/+X/5v/o/+j/6P/p/+r/6v/s/+z/7f/t/+3/7v/u/+//7//w//D/8v/w
//H/8//z//T/9P/1//X/+P/5//r/+//8//3//v/+////AAABAAIAAwAEAAUABgAGAAcA
CAAJAAwADQAOAA8ADgAPABEAEgAUABQAGAAaAB0AHQAeACAAIQAjACUAJgAoACkAKgAs
AC4AMAAyADMANQA3ADkAOwA9AD4AQABCAEQARABFAEYARwBHAEkASwBNAE0ATgBOAE4A
TgBOAE8ATQBLAEsASwBKAEkARwBGAEQAQgA/ADwAOgA3ADQAMAAuACoAJgAiAB4AGgAW
ABIADwALAAcAAwAAAP7/+//5//b/8//x/+7/8P/u/+z/6//p/+n/6P/n/+f/5//m/+X/
4//j/+P/4//j/+P/4v/i/+D/4P/g/+D/4v/h/+D/4P/g/+H/4f/h/+H/4f/h/+H/4//k
/+T/5P/i/+L/4v/i/+T/5P/k/+T/5P/k/+T/5P/k/+T/5P/k/+b/5v/m/+b/5P/l/+X/
5f/n/+f/5//n/+b/5v/m/+b/6P/o/+j/6P/o/+j/5//n/+X/5f/l/+X/5f/l/+X/5f/l
/+X/5f/j/+X/5f/l/+X/5f/l/+X/5P/k/+P/4//j/+P/4//k/+T/5P/k/+L/4v/i/+L/
4v/i/+H/4f/i/+L/4f/h/+H/4f/h/+D/4P/g/+H/4f/g/+D/4v/g/+D/4P/g/+D/4f/h
/+H/4v/j/+X/5f/m/+f/6P/p/+r/6//s/+3/7v/w//D/7//u/+v/6v/q/+r/7P/t/+3/
7P/s/+n/6f/o/+X/5P/k/+T/4//g/9//3//e/97/3v/f/9//3//f/97/3f/d/93/3P/e
/97/3v/e/93/3f/d/93/3v/e/97/3v/e/97/3v/e/+D/4P/g/+D/4P/h/+H/4f/i/+T/
5//r/+3/9f/9/wkAHwA+AFoAbgB+AJMApACsAJgAYQAMAKb/Tv8Y//P+2P7W/uz+AP8U
/zD/SP9c/3X/kv+j/67/vP/K/9L/1//c/+D/4//m/+n/6//s/+7/7//v//D/8v/y//T/
9f/2//b/9v/2//f/9//3//j/+P/5//n/+v/6//z//P/9//////8AAAAAAQABAAIAAwAE
AAUABgAHAAgACAAJAAoACwAMAA0ADgAPABAAEAARABIAEwAWABcAGAAZABoAGwAdAB4A
HgAeACIAJAAnACcAKAAqACsALQAvADAANAA1ADYAOAA6ADwAPgA/AEEAQwBFAEcASQBK
AEwATgBQAFAAUQBSAFUAVQBXAFkAWQBZAFoAWgBaAFoAWgBbAFsAWQBZAFkAVgBVAFMA
UgBQAE4ASwBIAEYAQwBAADwAOAA0ADAALAAqACYAIgAeABkAFQARAA0ACAAGAAMAAQD+
//v/+f/2//b/9P/y//H/7//v/+7/7f/v/+//7v/t/+v/6//r/+v/6//r/+r/6v/q/+r/
6v/q/+r/6f/o/+j/5v/n/+f/5//p/+n/6f/p/+f/6P/o/+j/6P/o/+j/6P/q/+r/6v/q
/+r/6v/q/+r/7P/s/+z/7P/q/+r/6v/q/+z/7f/t/+3/7P/r/+r/6f/s/+z/7P/s/+z/
7P/s/+z/7P/s/+v/6//r/+v/6//r/+v/6//r/+v/6//r/+v/6f/p/+n/6f/p/+n/6f/p
/+j/6P/n/+f/5//n/+f/6P/o/+r/6v/o/+j/5v/m/+b/5v/l/+X/5v/m/+f/5v/m/+b/
5v/m/+f/5//n/+j/6f/r/+v/7P/t/+7/7//w//H/8v/z//T/9P/0//P/8v/v/+7/7v/u
//L/8//z//L/8P/t/+3/7P/p/+j/6P/o/+f/5P/j/+P/4v/i/+L/4//j/+P/4//i/+H/
4f/h/+D/4P/g/+D/4P/f/9//3//f/+L/4v/i/+L/4P/g/+D/4P/i/+L/4v/i/+L/4//j
/+P/5v/o/+v/7//1////CQAdADsAWgBuAH4AkgClAKwAnABqABkAsv9U/xr/8P7N/sb+
2v70/gz/Kv9G/1z/ev+X/6j/tf/C/87/1P/a/93/4P/m/+n/7P/t/+//8P/y//P/8//0
//b/9v/0//X/9v/2//T/9P/1//X/8//0//T/9f/1//b/9v/4//b/9//5//n/+v/6//v/
+//8//3//v///wAAAQACAAIAAwAEAAUABgAJAAoACwAMAAwADQAOAA8ADgAPABAAEQAU
ABUAFwAYABgAGAAcAB4AHwAfACAAIgAjACUAJwAoACwALQAuADAAMgA0ADYANwA5ADsA
PQA/AEMARABGAEgASgBKAEsATABNAE0ATwBRAFEAUQBSAFIAUgBSAFIAUwBRAE8ATwBP
AEwASwBJAEgARABCAD8APAA6ADcANAAwACoAJgAiAB4AGgAWABIADgAJAAUAAQD9//r/
+P/1//P/8v/v/+3/6v/q/+j/5v/l/+X/5f/k/+P/4f/h/+D/3//f/9//3//f/9//3//e
/97/3v/e/97/3v/e/93/3P/c/9r/2//b/9v/3f/d/93/3f/d/97/3v/e/97/3v/e/97/
3v/e/97/3v/e/97/3v/e/97/3v/e/97/4P/g/+D/4P/e/9//3//f/9//3//f/9//4v/i
/+L/4v/g/+D/4P/g/+D/4P/f/9//3//f/9//3//h/+H/4f/h/+H/4f/h/9//3f/d/93/
3f/d/93/3f/c/97/3f/d/93/3f/d/97/3v/e/97/3P/c/97/3v/e/97/3f/d/97/3v/d
/93/3f/d/93/3P/c/9z/3f/d/9z/3P/e/93/3v/c/9z/3P/c/93/3f/d/97/4f/j/+P/
5P/l/+b/5//o/+n/6v/r/+z/7P/s/+v/6v/p/+j/6P/o/+r/6//r/+r/6P/l/+X/5P/h
/+D/4P/g/9//3P/b/9v/2v/a/9r/2//b/9v/2//a/9n/2f/Z/9j/2v/a/9r/2v/Z/9n/
2f/Z/9r/2v/a/9r/2v/a/9r/2v/c/9z/3P/c/9z/3f/d/93/3v/i/+X/5f/p//H/+/8J
ACUARgBeAGwAfgCTAJ4AlgBwACkAyP9i/xr/7v7J/rT+vv7a/vL+EP8w/0z/Zv+D/5r/
qf+2/8L/yv/O/9P/2P/a/9//4v/j/+P/5P/m/+f/6//s/+7/7v/u/+//8P/w//L/8v/z
//P/8f/y//L/8//z//T/9P/2//b/9//5//n/+v/6//v/+//+////AAABAAAAAQACAAIA
BQAGAAcACAAJAAoACwAMAAwADQAOAA8AEAARABIAEwAWABcAGQAaABoAGgAeACAAIgAh
ACEAIgAlACcAKQAqAC4ALwAwADIAMgA0ADYANwA7AD0APwBBAEEAQgBEAEYASgBKAEsA
TABNAE0ATwBRAFEAUQBSAFIAUgBSAFIAUwBTAFEAUQBRAFAATwBNAEwASgBIAEUAQgBA
AD0AOgA2ADIALgAqACYAJAAgABwAGAATAA8ACwAHAAQAAgD///3/+v/3//X/8v/y//D/
7v/t/+v/6//q/+n/6f/p/+j/5//l/+X/5f/l/+X/5f/k/+T/5P/k/+T/5P/k/+P/4v/i
/+D/4f/h/+H/4f/h/+H/4f/h/+L/4v/i/+T/5P/k/+T/4v/i/+L/4v/k/+T/5P/k/+T/
5P/k/+T/5P/k/+T/5P/k/+X/5f/l/+X/5f/l/+X/5v/m/+b/5v/m/+b/5v/m/+b/5v/l
/+X/5f/l/+X/5f/l/+X/5f/l/+P/4//j/+H/4//j/+P/4//j/+P/4//i/+L/4f/h/+H/
4f/h/+L/4v/i/+L/4P/g/+D/4P/g/+D/3//f/+D/4P/f/9//3//f/9//3v/e/97/4f/h
/+D/4P/e/9//3//g/97/3v/e/97/3v/f/+H/4f/g/+D/4P/f/9//3//f/9//4P/e/+D/
4P/g/+D/4f/h/+H/4v/j/+X/5f/m/+n/6v/r/+z/7f/u/+//8P/w//D/7//u/+//7v/u
/+7/8P/x//H/8P/u/+v/6//q/+X/5P/k/+T/4//g/9//3//e/97/3v/f/9//3//f/97/
3//f/9//3v/e/97/3v/e/9//3//f/9//4P/g/+D/4P/g/+D/4P/g/+D/4P/g/+D/4P/h
/+H/4f/k/+b/6//t//H/9/8BABMALwBOAGIAcACEAJkAogCUAGYAGwC6/1j/Fv/w/s3+
vP7M/ub+/v4a/zz/VP9u/4v/ov+v/7z/yP/Q/9T/2//e/+L/5f/o/+n/6//s/+7/7//x
//L/9P/0//T/9f/2//b/9v/2//f/9//5//r/+v/7//v//P/8//7//v///wEAAQACAAIA
AwADAAQABQAGAAcACAAJAAoACgANAA4ADwAQABEAEgATABQAEgATABQAFQAWABcAGAAZ
ABoAGwAdAB4AIAAgACQAJgAnACcAKAAqACsALQAvADAANAA1ADYAOAA4ADoAPAA9AD8A
QQBDAEUARwBIAEoATABQAFAAUQBSAFEAUQBTAFUAVQBVAFYAVgBYAFgAWABZAFcAVQBV
AFUAVgBVAFMAUgBSAFAATQBKAEgARQBCAD4AOgA2ADIALgAsACgAJAAgAB0AGQAVABEA
DgAMAAkABwACAP///f/6//r/+P/2//X/8//z//L/8f/v/+//7v/t/+3/7f/t/+3/7f/t
/+z/7P/s/+z/7P/s/+z/6//q/+r/6v/r/+v/6//r/+v/6//r/+n/6v/q/+r/7P/s/+z/
7P/u/+7/7v/u/+7/7v/u/+7/7P/s/+z/7P/u/+7/7v/u/+z/7f/t/+3/7f/t/+3/7f/u
/+7/7v/u//D/8P/w//D/8P/w/+//7//t/+3/7f/t/+3/7f/t/+3/7f/t/+3/6//r/+v/
6//r/+v/6//r/+r/7P/r/+v/6//p/+n/6v/q/+r/6v/o/+j/6P/o/+j/6P/n/+f/6P/o
/+n/6f/p/+n/6P/q/+r/6v/q/+r/6f/o/+j/6//t/+3/7v/v//D/8f/y//P/9P/1//b/
9v/2//X/9P/x//D/8P/w//T/9f/1//T/8v/v/+//7v/t/+z/7P/s/+n/5v/l/+X/5P/k
/+T/5f/l/+X/5f/k/+P/4//j/+L/5P/k/+T/5P/j/+P/4//j/+L/4v/i/+L/5P/k/+T/
5P/m/+b/5v/m/+b/5//n/+f/6P/q/+3/7//1//v/BQARACkARgBkAHYAiACdAKwArgCU
AFUA/P+W/0L/Ev/v/tb+2v7u/gL/GP80/07/ZP99/5j/q/+2/8T/0P/W/9v/4v/m/+n/
6v/t/+//8P/y//P/9f/2//j/+P/4//n/+v/6//r/+v/7//v//f/+//7//////wAAAAAC
AAAAAQADAAMABgAGAAcABwAGAAcACAAJAAwADQAOAA4ADwAQABEAEgATABQAFQAWABYA
FwAYABkAGAAZABoAGwAeAB8AIQAiACIAIgAmACgAKwArACwALgAvADEAMwA0ADgAOQA6
ADwAPgBAAEIAQwBFAEcASQBLAE0ATgBQAFIAVgBWAFcAWABZAFkAWwBdAF0AXQBeAF4A
XgBeAF4AXwBfAF0AXQBdAFoAWQBXAFYAVABSAE8ATABKAEcARABAADoANgAyAC4AKgAm
ACIAHgAbABcAEwAPAAwACgAHAAUAAgD///3/+v/6//j/9v/1//X/9f/0//P/8f/x//D/
7//v/+//7//v/+3/7f/s/+z/7P/s/+z/7P/s/+v/6v/q/+r/6//r/+v/6//r/+v/6//r
/+z/7P/s/+z/7P/s/+z/7P/s/+z/7P/s/+z/7P/s/+7/7v/u/+7/7v/u/+7/7v/u/+//
7//v/+3/7f/t/+3/8P/w//D/8P/w//D/8P/w//D/8P/v/+//7//v/+//7//v/+//7//v
/+3/7f/t/+v/6//r/+v/6//r/+v/6//q/+r/6f/p/+n/6f/p/+j/6v/q/+r/6v/r/+v/
6//s/+3/7//v//D/8f/y//P/9P/1//b/9//4//j/+P/3//b/8//y//L/8v/0//X/9f/0
//L/7//v/+7/6//q/+r/6v/p/+b/5f/l/+T/5P/k/+X/5f/l/+X/5P/h/+H/4f/g/+L/
4v/i/+L/4//j/+P/4//i/+L/4v/i/+L/4v/i/+L/4v/i/+L/4v/k/+X/5f/l/+b/7P/v
//H/9//9/wkAHQA7AFoAcACCAJgAqwC0AKQAcAAdALb/Vv8a//T+0f7I/tz+9P4M/yr/
Rv9c/3j/k/+m/7X/wv/O/9b/2v/f/+D/5P/p/+z/7f/t/+7/8P/x//P/9P/2//b/9v/3
//j/+P/4//j/+f/5//v//P/8//3//f/+//7/AAAAAAEAAwADAAQABAAFAAUABAAFAAYA
BwAKAAsADAAMAA0ADgAPABAAEQASABMAFAAWABcAGAAZABoAGwAcAB0AHAAdAB8AIAAi
ACIAJgAoACsAKwAsAC4ALwAxADMANAA4ADkAOgA8AD4AQABCAEMARwBJAEsATQBNAE4A
UABSAFYAVgBXAFgAWQBZAFsAXQBdAF0AXgBeAF4AXgBeAF8AXwBdAF0AXQBaAFkAVwBW
AFIAUABNAEoARgBDAEAAPAA2ADIALgAqACYAIgAeABoAFQARAA0ACQAGAAQAAQD///z/
+f/3//T/9v/0//L/8f/x//H/8P/v/+3/7f/s/+v/6//r/+v/6//r/+v/6v/q/+r/6v/q
/+r/6v/p/+j/6P/o/+n/6f/p/+n/6f/p/+n/6//s/+z/7P/q/+r/6v/q/+r/6v/q/+r/
6v/q/+r/6v/q/+r/6v/q/+r/6v/q/+r/6v/r/+v/6//r/+v/6//r/+z/7P/s/+z/7P/s
/+z/7P/s/+z/6//r/+v/6//r/+v/6//r/+v/6//r/+v/6//p/+n/6f/p/+n/6f/p/+n/
6P/o/+f/5//n/+f/5//o/+j/5v/m/+T/5P/m/+b/5v/m/+f/5//o/+j/5//n/+f/5v/k
/+T/5P/k/+f/5//n/+j/6f/r/+v/7P/t/+7/7//w//H/8v/z//T/9P/0//P/8v/x//D/
8P/w//L/8//z//L/8P/t/+3/7P/p/+j/6P/o/+f/5P/j/+P/4v/i/+L/4//j/+P/4//i
/+H/4f/h/+D/4P/g/+D/4P/f/9//3//f/+D/4P/g/+D/4P/g/+D/4P/i/+L/4v/i/+L/
4//j/+P/5P/m/+n/7f/x//f///8PACsASgBiAHIAhACbAKgApACCAD0A3v92/yj/+v7V
/rz+xv7g/vb+FP80/07/aP+H/6D/q/+4/8b/zv/S/9f/3P/g/+X/6P/p/+n/6v/s/+3/
7//w//L/8v/y//P/9P/0//T/9P/1//X/9//4//j/+f/5//r/+v/8//z//f///////v/+
//////8CAAMABAAFAAYABwAIAAgACQAKAAsADAANAA4ADwAQABAAEQASABMAFAAVABYA
FwAYABkAGwAcABwAHAAgACIAIwAjACQAJgApACsALQAuADAAMQAyADQAOAA6ADwAPQA9
AD8AQQBDAEUARgBIAEoATgBOAE8AUABRAFEAUwBVAFUAVQBWAFYAVgBWAFYAVwBXAFUA
VQBVAFQAUwBRAFAAUABOAEsASABEAEEAPgA6ADYAMgAuACoAJgAiAB4AGgAZABUAEQAN
AAgABgADAAEA/v/7//n/9v/0//L/8P/v/+//7//u/+3/7f/t/+z/6//p/+n/6f/p/+n/
6f/o/+j/6P/o/+j/6P/o/+f/5v/m/+b/5//n/+f/5//n/+f/5//q/+z/7f/u/+z/7P/s
/+z/7P/s/+z/7P/s/+z/7P/s/+z/7P/s/+z/7P/s/+z/7P/s/+3/7f/t/+3/7f/t/+3/
7P/s/+z/7P/u/+7/7v/u/+7/7v/t/+3/6//r/+v/6//r/+v/6//r/+v/6//r/+n/6f/p
/+n/6f/r/+v/6//q/+r/6f/p/+n/5//n/+j/6P/o/+j/5v/m/+j/6P/o/+j/5//n/+j/
6P/n/+f/5//n/+X/5P/k/+T/5f/m/+b/5v/m/+b/5//n/+f/6P/p/+v/6//s/+3/7v/v
//D/8f/y//P/9P/0//T/8//y//H/8P/w//D/9P/1//X/9P/w/+3/7f/s/+n/6P/o/+j/
5f/i/+H/4f/g/+D/4P/h/+H/4f/h/+D/3//f/9//3v/g/+D/4P/g/+H/4f/h/+H/4P/g
/+D/4P/g/+D/4P/g/+L/4v/i/+L/4P/h/+H/4f/k/+j/6//t//P/+/8HABkANQBUAGgA
dgCKAJ0AoACMAFYAAwCc/z7/Bv/g/r/+uP7O/ub+AP8g/0D/Wv92/5H/pP+x/8D/yv/Q
/9T/2f/e/+L/5f/m/+f/6f/q/+z/7f/t/+7/8P/w//L/8//0//T/9P/0//X/9f/1//b/
9v/3//f/+P/4//r/+P/5//v/+//+//7//////wAAAQACAAMABAAFAAYABgAHAAgACQAK
AAsADAANAA4ADgAPABAAEQASABMAFAAVABYAFwAZABoAGgAaAB4AIAAjACMAJAAmACgA
KQAqACoALgAvADAAMgA0ADYAOAA5ADsAPQA/AEEAQwBEAEYASABIAEgASQBKAE0ATQBP
AFEATwBPAFAAUABQAFAAUABRAFEATwBPAE8ATABLAEkASABIAEYAQwBAADwAOQA2ADIA
LgAqACYAIgAeABoAFgASABEADQAJAAUAAAD+//v/+f/2//P/8f/u/+7/7P/q/+n/5//n
/+b/5f/l/+X/5P/j/+H/4f/h/+H/4f/h/+D/4P/e/97/3v/e/+D/3//e/97/3v/f/9//
3//d/93/3f/d/9//4P/g/+D/3v/e/97/3v/e/97/3v/e/97/3v/e/97/3v/e/97/3v/e
/97/3v/e/97/3//f/9//3//f/9//3//g/+D/4P/g/+D/4P/g/+D/4P/g/9//3//f/9//
3//f/93/3f/d/93/3f/d/93/2//b/9v/2//b/9v/2//b/9r/2v/Z/9n/2f/X/9f/2P/Y
/9r/2v/Y/9j/2P/Y/9j/2P/Y/9f/1//W/9f/1//X/9f/1//W/9b/1v/X/9X/1v/U/9T/
1P/U/9T/1P/X/9f/1//Y/9n/2//b/9z/3f/e/9//4P/h/+L/4//k/+T/5P/j/+L/4f/g
/+D/4P/k/+X/5f/k/+H/3f/c/9r/1//W/9b/1v/T/9D/z//P/9D/0P/Q/9H/0f/R/9H/
0P/P/8//z//O/87/zv/O/87/zf/N/83/zf/O/87/zv/O/9D/0P/Q/9D/0P/Q/9D/0P/Q
/9H/0f/R/9L/1v/X/9n/3f/n//H/BwAlAEIAVABkAHoAiwCSAHwARgDv/4j/LP/2/tL+
s/6q/r7+2v7w/hD/Lv9G/2D/ff+Q/53/rP+2/77/wv/H/8z/zv/R/9L/1f/X/9j/2v/b
/93/3v/g/+D/3v/f/+D/4P/g/+D/4f/h/+P/5P/k/+X/5f/m/+b/6P/m/+f/6f/p/+r/
6v/r/+v/7P/t/+7/7//w//H/8v/y//P/9P/1//b/+f/6//v//P/8//3//v////7///8A
AAEAAgADAAUABgAGAAYACgAMAA0ADQAOABAAEwAVABcAGAAaABsAHAAeACAAIgAkACUA
JQAnACkAKwAtAC4AMAAyADYANgA3ADgAOQA5ADsAPQA7ADsAPAA8AD4APgA+AD8APQA7
ADsAOwA6ADkANwA2ADYANAAxAC4AKgAnACQAIAAcABgAFAAQAAwACAAEAAAA+//3//P/
7//s/+r/5//l/+H/3f/a/9b/1v/U/9L/0f/R/9H/0P/P/83/zf/M/8v/yv/J/8j/x//F
/8X/xP/E/8P/wv/B/8D/wv/B/8D/wP/A/8H/wf/B/8H/wf/B/8H/wf/C/8L/wv/C/8L/
wv/C/8L/wv/C/8L/wP/A/8D/wP++/77/vv++/8D/wP/A/8D/vv+//7//v/+//7//v/+/
/77/vv++/77/vv++/77/vv++/77/vf+9/7v/u/+7/7v/uf+5/7n/uf+7/7v/u/+5/7f/
t/+3/7f/t/+3/7f/tv+2/7X/tf+1/7P/s/+0/7T/tP+0/7T/tP+y/7L/sv+y/7L/s/+z
/7P/tP+1/7f/t/+4/7f/uP+5/7r/u/+8/73/vv+8/7z/u/+6/7n/uP+4/7j/uv+7/7v/
uv+4/7X/tf+0/6//rv+u/67/q/+o/6f/p/+o/6j/qP+p/6n/qf+p/6j/pf+l/6X/pP+k
/6T/pP+k/6X/pf+l/6X/pv+m/6b/pv+m/6b/pv+m/6j/qP+o/6j/pv+n/6f/p/+o/6r/
rf+v/7P/u//D/9H/6/8KACYAOgBOAGEAcgByAFIADQCw/0j/+v7O/qn+kv6Y/q7+xv7c
/vj+EP8m/0H/Wv9r/3j/hP+Q/5b/m/+g/6T/p/+q/6v/rf+u/7D/sf+z/7T/tv+2/7b/
t/+4/7j/uP+4/7n/uf+5/7r/uv+7/7v/vP+8/77/vf+9/77/vf/A/8D/wf/B/8D/wf/C
/8P/xP/F/8b/xv/F/8b/x//I/8n/yv/L/8z/zP/N/87/z//Q/9H/0v/T/9L/0//V/9b/
2P/Y/w==
         </WaveFormData>
      </LeadData>
      <LeadData>
         <LeadByteCountTotal>10000</LeadByteCountTotal>
         <LeadTimeOffset>0</LeadTimeOffset>
         <LeadSampleCountTotal>5000</LeadSampleCountTotal>
         <LeadAmplitudeUnitsPerBit>4.88</LeadAmplitudeUnitsPerBit>
         <LeadAmplitudeUnits>��V</LeadAmplitudeUnits>
         <LeadHighLimit>2147483647</LeadHighLimit>
         <LeadLowLimit>268435456</LeadLowLimit>
         <LeadID>V4</LeadID>
         <LeadOffsetFirstSample>0</LeadOffsetFirstSample>
         <FirstSampleBaseline>0</FirstSampleBaseline>
         <LeadSampleSize>2</LeadSampleSize>
         <LeadOff>FALSE</LeadOff>
         <BaselineSway>FALSE</BaselineSway>
         <ExcessiveACNoise>FALSE</ExcessiveACNoise>
         <MuscleNoise>FALSE</MuscleNoise>
         <LeadDataCRC32>3976635730</LeadDataCRC32>
         <WaveFormData>
3P/c/9z/3P/c/9z/3P/c/9z/3P/c/9z/3v/e/97/3v/c/9z/3P/c/97/3v/e/97/3v/e
/97/3v/e/97/3v/e/9z/3P/c/9z/3P/c/9z/3P/c/9z/3P/c/9r/2v/a/9r/3P/c/9z/
3P/a/9r/2v/a/9r/2v/a/9r/2v/a/9r/2v/Y/9j/2P/Y/9j/2P/Y/9j/2v/a/9r/2v/c
/93/3//h/+T/5f/l/+f/6P/p/+r/6v/r/+z/7f/t/+3/7f/t/+3/6v/q/+r/6v/u/+//
7//t/+v/6f/p/+f/5f/k/+P/4//h/97/3f/d/93/3f/d/97/3P/c/9z/2v/b/9v/2//b
/9v/2v/a/9r/2//b/9v/2//b/9v/2//b/9v/2//c/9z/2v/a/9r/2v/c/9z/3P/c/9z/
3v/c/9r/3f/p//n/DwAvAFQAegCjANQAAwEnAS4BBgG2AEcA0P9y/zn/GP8N/xr/Lf88
/0r/Xv9v/4L/mf+o/7H/u//C/8j/zP/Q/9T/1v/Z/9v/3f/d/97/3//h/+L/4v/j/+P/
5P/k/+X/5f/l/+b/5//n/+f/6P/p/+n/6P/p/+n/6f/s/+3/7v/u/+z/7f/t/+//8P/w
//D/8P/y//L/9P/0//X/9v/3//j/+v/6//v//P/9//7///8AAAEAAQACAAMABAAFAAYA
BwAIAAoACwANAA8AEAARABMAEgAVABYAFwAbAB0AHwAgACIAJAAmACgAKwAtAC8AMQAz
ADUANwA5ADsAPQA/AEAAQgBCAEQARwBHAEgASABJAEoASgBLAEsASwBLAEoASgBJAEkA
SQBIAEUAQwBBAD8AOwA5ADUAMQAuACoAJQAiAB4AGgAWABIADQAJAAUAAgD+//r/+P/1
//T/8f/v/+3/7P/q/+j/6P/m/+T/5P/k/+P/4v/i/+H/4v/h/+H/4f/h/+H/4f/g/97/
3v/d/93/3//f/9//3//e/97/3v/e/97/3v/e/97/3P/c/9z/3P/c/9z/2//b/93/3f/e
/97/3P/b/9v/2//b/9v/3P/c/97/3v/e/97/3v/f/9//3//d/93/3v/e/+D/4P/g/+H/
4f/h/+H/4f/f/9//3//f/+H/4P/g/+D/4P/g/+D/4P/g/+D/4P/g/+D/4P/g/+D/4P/f
/9//3//f/9//3//f/9//3//f/9//3//f/97/3f/f/9//3//f/93/3f/e/97/3v/e/9//
3//g/+D/4P/g/+D/3//f/9//3//f/9//3v/e/97/3v/e/97/4P/g/+D/3v/e/97/3v/e
/97/3//f/+D/4f/i/+P/4//l/+b/5//o/+j/6f/q/+v/6//r/+v/6//r/+z/7P/s/+z/
7P/t/+3/6//p/+f/5//l/+X/5P/j/+P/4f/e/93/3f/d/93/3f/e/97/3v/e/9z/2//b
/9v/2//b/9r/2v/a/93/3f/d/93/3f/d/93/3f/b/9v/3P/c/9z/3P/c/9z/3v/e/97/
3v/e/97/3v/e/+P/8f8BAB0AQQBmAIwAuQDoAA0BIQEOAc4AbgD5/5L/TP8h/wz/D/8i
/zH/QP9W/2r/f/+W/6f/sv+7/8P/yP/M/9D/1P/Y/9z/3f/f/9//3//g/+H/4//k/+T/
5f/l/+b/5v/n/+f/5//o/+n/6f/p/+r/6//r/+z/7f/t/+3/7v/v//D/8P/w//H/8f/z
//T/9P/0//T/9v/2//j/+P/5//r/+//8//7//v///wAAAQACAAMABAAFAAUABgAHAAgA
CQAKAAsADAAOAA8AEQATABQAFQAXABgAGwAcAB0AHQAfACEAIgAmACgAKgAsAC0ALwAx
ADMANQA3ADkAOwA7AD0APwBAAEIAQgBEAEcARwBIAEgASQBKAEoASwBLAE0ATQBMAEwA
SQBJAEkASABHAEUAQwBBAD0AOwA3ADMAMgAuACkAJgAiAB4AGgAWABMADwALAAgABAAA
AP7/+//6//f/9f/z//L/8P/u/+7/7P/q/+r/6v/r/+r/6v/p/+j/5//n/+f/5f/l/+X/
5P/k/+T/4//j/+P/4//j/+P/5P/k/+T/5P/k/+T/5P/k/+T/5P/k/+T/4v/i/+H/4f/j
/+P/5P/k/+T/4//j/+P/4//j/+T/5P/k/+T/5P/k/+T/5f/l/+X/5f/l/+b/5v/m/+b/
5v/n/+X/5f/l/+X/5//n/+f/5//n/+b/5v/m/+b/5v/m/+b/5v/m/+b/5v/k/+T/5P/k
/+b/5f/l/+X/5f/l/+X/5f/l/+X/5f/l/+P/4//i/+H/4//j/+P/4//h/+H/4v/i/+L/
4v/j/+P/5P/k/+T/5P/k/+P/4//j/+P/4//j/+L/4v/i/+L/4v/g/+L/4v/i/+L/4v/i
/+L/4v/i/+T/4v/i/+L/4v/j/+P/5P/l/+b/5//n/+n/6v/r/+z/7P/t/+7/7//v/+//
7//v/+//7v/u/+7/7v/w//H/8f/v/+3/6//r/+n/6f/o/+f/5//j/+D/3//f/9//3//f
/+D/4v/i/+L/4P/f/9//3//f/9//3v/e/97/3//f/9//3//f/9//3//f/9//3//g/+D/
4P/g/+D/4P/i/+L/4v/i/+L/4v/i/+L/5//v////FQA1AFoAgACrANoABwEhARwB5gCM
AB0Arv9i/zf/Hv8Z/yj/N/9E/1D/Yv91/4j/nf+s/7X/vf/I/87/0v/W/9r/3P/f/9//
4f/h/+L/4//l/+j/6P/p/+n/6P/o/+n/6f/r/+z/7f/t/+v/7P/t/+3/7v/v/+//7//w
//H/8v/y//L/8//z//X/9v/2//b/9v/4//j/+v/6//v//P/9//7//v/+////AAABAAIA
AwAEAAUABQAGAAcACAAJAAoACwAMAA4ADwARABMAFAAVABcAGAAbABwAHQAfACEAIwAk
ACYAKAAqACwALQAvADEAMwA1ADcAOQA7AD0APwBBAEIAQgBCAEQARwBJAEoASgBLAEoA
SgBLAEsASwBLAEoASgBJAEkASQBIAEcARQBDAEEAPwA9ADkANQA0ADAAKwAoACQAIAAc
ABgAFQARAA0ACgAGAAIAAAD9//r/9//1//P/8v/w/+7/7v/s/+r/6v/q/+v/6v/q/+n/
5v/l/+X/5f/l/+X/5f/k/+L/4v/h/+H/4//j/+P/4//i/+L/4v/i/+L/4v/i/+L/4v/i
/+L/4v/i/+L/4f/h/+P/4//k/+T/5P/j/+P/4//j/+P/5P/k/+T/5P/k/+T/5P/l/+X/
5f/n/+f/6P/o/+b/5v/m/+f/5//n/+f/5//n/+f/5//n/+f/5v/m/+b/5v/m/+b/5v/m
/+b/5v/m/+T/5P/k/+T/5P/j/+P/4//j/+P/4//j/+P/4//j/+P/4//j/+L/4f/h/+H/
4f/h/+H/4f/i/+L/4v/i/+P/4//g/+D/4P/g/+D/3//f/9//4v/g/+D/4P/g/+D/4f/h
/+L/4//i/+P/4//l/+b/5//o/+j/6f/q/+v/6//t/+3/7f/t/+r/6v/q/+r/7P/t/+3/
6//t/+v/6//p/+f/5v/l/+X/4f/e/93/3f/f/9//3//g/97/3v/e/9z/3f/d/93/3f/d
/9z/3P/c/93/3f/d/93/2//b/9v/2//b/9v/3P/c/9z/3P/c/9z/3f/e/9//4P/g/+D/
4P/g/9//4//v////GQA8AGQAiwC2AOcAEwEwASoB9gCZACQAtP9n/zr/If8g/y//QP9I
/1b/Zf90/4f/nP+r/7P/vP/G/8z/0v/W/9r/2//d/+H/4f/i/+P/5f/m/+b/5//n/+j/
6P/p/+n/6f/q/+v/6//r/+z/7f/t/+7/7//v/+//8P/x//L/8v/y//P/8//1//b/9v/2
//b/+P/4//r/+v/5//r/+//8//z//P/9//7/AQACAAMABAAFAAUABgAHAAgACQAKAAsA
DgAQABEAEwATABQAFQAXABgAGwAcAB0AHwAhACMAJAAmACgAKgAsAC8AMQAzADUANwA5
ADsAPQA9AD8AQQBCAEYARgBIAEsASwBMAEwATQBOAE4ATwBPAE8ATwBOAE4ATQBNAE0A
TABLAEkARwBFAEEAPwA7ADcANgAyAC0AKgAoACQAIAAcABcAEwAPAAwACAAEAAIA///6
//f/9f/z//L/8P/u/+7/7P/q/+r/6v/r/+r/6v/p/+b/5f/l/+X/5f/l/+X/5P/k/+T/
4//j/+P/4//j/+P/4v/i/+L/4v/i/+L/4v/i/+D/4P/g/+D/4v/i/+H/4f/h/+H/4v/i
/+L/4f/h/+H/4//j/+T/5P/i/+L/4v/i/+T/5f/l/+X/4//j/+T/5P/m/+b/5v/n/+f/
5//n/+f/5//n/+f/5//l/+T/5P/k/+b/5v/m/+b/5v/m/+b/5v/m/+b/5v/m/+T/4//j
/+P/4//j/+P/4//j/+P/4//j/+P/4//i/+H/4f/h/+H/4f/h/+H/4v/i/+L/4v/g/+D/
4P/g/+H/4f/i/+P/5P/l/+X/5//o/+n/6v/q/+3/7v/v/+//7f/t/+3/7f/s/+z/7P/s
/+7/7//v/+3/7f/r/+v/6f/p/+j/5//n/+X/4v/h/+H/4f/h/+H/4v/i/+L/4v/g/93/
3f/d/93/3f/c/9z/3P/d/93/3f/d/9//3//f/9//3//f/+D/4P/g/+D/4P/g/+D/4P/g
/+D/4v/i/+L/4P/l//H///8XADkAXgCGALEA4AAPAS8BMAEEAa4AOwDG/3T/P/8g/xn/
KP85/0b/Vv9o/3n/jv+j/7L/u//F/8z/0v/W/9j/3P/e/+P/5f/l/+f/6P/p/+v/6v/q
/+v/6//s/+z/7f/t/+3/7v/v/+//7//w//H/8f/y//P/8//z//T/9f/2//b/+P/5//n/
+//8//z//P/8//z//P/+//7///8AAAEAAgAEAAQABQAGAAUABgAHAAgACwALAAwADQAO
AA8AEAARABIAFAAVABcAGQAaABsAHQAeACEAIgAjACUAJwApACoALAAuADAAMgA1ADcA
OQA7AD0APwBBAEMARQBHAEkASgBOAE4AUABTAFEAUgBSAFMAVgBWAFcAVwBXAFcAVgBW
AFMAUwBTAFIATwBNAEsASQBHAEUAQQA9ADoANgAxAC4AKgAmACIAHgAZABUAEQAOAAoA
BgAEAAEAAAD9//v/+f/2//T/8v/y//L/8P/w//D/7//u/+7/7f/u/+3/7f/t/+v/6//r
/+r/7P/s/+v/6//p/+n/6f/p/+j/6P/o/+j/6P/o/+j/6P/o/+j/6P/o/+j/6P/n/+f/
6f/p/+r/6v/q/+n/6f/p/+n/6f/q/+r/6v/q/+r/6v/q/+v/6//r/+v/6//s/+z/7v/u
/+7/7//t/+3/7f/t/+v/6//r/+v/7f/s/+z/7P/s/+z/7P/s/+z/7P/s/+z/7P/s/+z/
7P/s/+v/6//r/+v/6//r/+v/6//r/+v/6//r/+v/6v/p/+v/6//r/+v/6f/p/+r/6v/q
/+r/6//r/+r/6v/q/+r/6v/p/+n/6f/o/+v/6v/q/+r/6v/q/+v/6//s/+3/7v/v/+//
8f/w//H/8v/y//X/9v/3//f/9//3//f/9//0//T/9P/0//b/9//3//X/9//1//X/8//v
/+7/7f/t/+3/6v/p/+n/5//n/+f/6P/o/+j/6P/m/+X/5f/l/+X/5f/k/+T/5P/l/+X/
5f/l/+X/5f/l/+X/5//n/+j/6P/m/+b/5v/m/+j/6P/o/+j/6P/q/+r/5v/n//H///8R
AC0AUgB4AKEAzAD7ACEBLgESAcoAYQDq/4r/Tf8m/xX/HP8v/z7/Tv9i/3X/iP+f/7D/
u//D/8z/1P/W/9z/4P/i/+X/5//n/+n/6v/r/+3/7v/u/+//7//w//D/8f/x//H/8v/z
//P/8f/y//P/8//0//X/9f/1//j/+f/6//r/+v/7//v//f/+//7//v/+/wAAAAACAAIA
AQACAAMABAAGAAYABwAIAAcACAAJAAoACwALAAwADQAOAA8AEAARABIAFAAVABcAGQAa
ABsAHQAcAB8AIAAhACMAJQAnACgALAAuADAAMgAzADUANwA5ADsAPQA/AEEAQQBDAEUA
RgBIAEgASgBNAE8AUABQAFEAUABQAFEAUQBRAFEAUABQAFEAUQBRAFAATQBLAEkARwBF
AEMAPwA7ADoANgAxAC4ALAAoACQAIAAdABkAFQASAA4ACgAIAAUAAgD///3/+//4//b/
9P/0//L/8P/w//D/7f/s/+z/6//s/+v/6//r/+v/6//r/+r/6v/q/+n/6f/p/+n/6f/p
/+b/5v/m/+b/6P/o/+j/6P/o/+j/6P/o/+j/6P/n/+f/5//n/+j/6P/o/+f/5//n/+f/
5//o/+j/6P/o/+j/6P/o/+n/6f/p/+n/6f/q/+r/6v/q/+r/6//r/+v/6//r/+v/6//r
/+v/6//q/+r/6v/q/+r/6v/q/+r/6v/q/+r/6v/q/+r/6v/q/+n/6f/p/+f/5//n/+f/
5//n/+f/5//n/+f/5v/l/+f/5//n/+f/5f/l/+b/5v/k/+T/5f/l/+T/5P/k/+T/5v/l
/+X/5f/k/+X/5v/m/+T/5P/k/+T/5P/m/+b/5v/m/+b/5v/m/+b/5v/m/+b/5//m/+b/
5v/m/+b/5//n/+j/6f/q/+v/6//t/+7/7//w//D/8//0//X/9f/1//X/9f/1//T/9P/0
//T/9v/3//f/9f/1//P/8//x/+3/7P/r/+v/6f/m/+X/5f/l/+X/5f/m/+b/5v/m/+T/
5f/l/+X/5f/l/+T/5P/k/+X/5f/l/+X/5f/l/+X/5f/l/+X/5v/m/+b/5v/m/+b/5v/m
/+b/5v/o/+j/6P/o/+n/8f///xMAMwBWAHwAoQDQAP8AIQEmAQIBtABHANT/fv9H/yb/
F/8i/zX/Qv9S/2b/d/+M/6H/sP+7/8X/zv/U/9j/3P/i/+T/5f/n/+n/6f/q/+v/7f/u
/+7/7//v//L/8v/z//P/8f/y//P/8//z//T/9f/1//b/9//3//f/+P/5//r/+v/6//v/
+//9//7//v/+//7/AAAAAAIAAgADAAQABQAGAAgACAAJAAoACQAKAAsADAANAA0ADgAP
ABAAEQASABMAFAAWABcAGQAbABwAHQAfAB4AIQAiACMAJQAnACkAKgAqACwALgAwADMA
NQA3ADkAOwA9AD8AQQBBAEMARQBGAEgASABKAE0ATwBQAFAAUQBSAFIAUwBTAFMAUwBS
AFIAUQBRAFEAUABPAE0ASwBJAEcARQBBAD0AOwA4ADQAMgAwACwAKAAkACEAHQAZABYA
EgAOAAwACQAGAAMAAQD///z/+v/4//j/9v/0//T/9P/x//D/8P/v/+7/7f/t/+3/7f/t
/+3/7P/s/+z/6//r/+n/6f/p/+n/6v/q/+r/6v/s/+z/7P/s/+r/6v/q/+r/6v/q/+n/
6f/p/+n/6v/q/+r/6f/p/+n/6f/p/+r/6v/s/+z/7P/s/+z/7f/t/+3/6//r/+z/7P/s
/+z/7P/t/+//7//v/+//7f/t/+3/7f/t/+z/7P/s/+z/7P/s/+z/7P/s/+z/7P/s/+z/
7P/s/+z/6//r/+v/6//r/+v/6//p/+n/6f/p/+v/6//q/+n/6f/p/+n/6f/n/+f/6P/o
/+j/6P/p/+n/6P/o/+j/6P/o/+f/5//o/+n/6v/r/+v/7f/u/+//8P/w//H/8v/z//P/
9f/1//X/9f/z//L/8f/w//T/9f/1//P/8//x//H/7//v/+7/7f/t/+v/6P/n/+f/5//n
/+f/6P/m/+b/5v/k/+P/4//j/+P/5f/k/+T/5P/j/+P/4//j/+P/4//j/+P/4//j/+T/
5P/m/+b/5v/m/+j/6P/o/+j/5v/m/+b/5v/n/+//+/8NACcASgBwAJkAxgD1AB8BNgEo
AegAhwAQAKT/X/82/yH/Iv8z/0D/TP9c/23/fP+R/6b/sf+5/8T/zv/U/9j/3P/g/+P/
5f/l/+f/6P/p/+v/7P/s/+3/7f/u/+7/7//v/+//8P/x//H/8f/y//P/8//0//X/9f/1
//T/9f/2//b/+P/5//n/+//8//z//P/8//7//v8AAAAAAQACAAMABAAEAAQABQAGAAcA
CAAJAAoACQAJAAoACwAOAA8AEAARABIAFAAVABcAFwAYABkAGwAcAB8AIAAhACUAJwAp
ACoALAAuADAAMgAzADUANwA5ADsAPQA/AEEAQwBFAEcASABKAEoATABPAE8AUABQAFEA
UgBSAFMAUwBTAFMAUgBSAFEAUQBRAFAATwBNAEsASQBFAEMAPwA7ADgANAAvACwAKAAk
ACAAHAAZABUAEQAOAAoABgAEAAEA/v/7//n/9//0//L/8P/w/+7/7P/s/+z/7f/s/+z/
6//q/+n/6f/p/+f/5//n/+b/5v/m/+X/5f/l/+X/5f/l/+b/5v/m/+b/5P/k/+T/5P/i
/+L/4v/i/+T/5P/j/+P/5f/l/+b/5v/m/+X/5f/l/+X/5f/m/+b/5v/m/+b/5v/m/+f/
5//n/+f/5//o/+j/6v/q/+r/6//p/+n/6f/p/+n/6f/p/+n/6f/o/+j/6P/o/+j/6P/o
/+b/5v/m/+b/5v/m/+b/5v/m/+X/5f/l/+X/5f/l/+X/5f/j/+T/5P/k/+T/5P/l/+X/
5v/n/+j/6f/p/+v/6v/r/+z/7P/t/+7/7//v/+//7//v/+//8P/w//D/8P/y//P/8//x
//H/7//v/+3/6f/o/+f/5//l/+L/4f/h/+H/4f/h/+L/4v/i/+L/4P/f/9//3//f/9//
3v/e/97/3//f/9//3//h/+H/4f/h/9//3//g/+D/4P/g/+D/4P/g/+D/4P/g/+L/5P/i
/+L/5f/v////FQA1AF4AhgCxAOIAEQExATQBBAGsADkAxP9w/z3/Hv8X/yb/Nf9C/1T/
ZP91/4r/n/+s/7X/v//K/9D/1P/Y/9r/3v/h/+P/4//j/+T/5f/n/+j/6P/p/+n/6v/q
/+v/6//r/+z/7f/t/+3/7v/v/+//8P/x//H/8f/y//P/9P/0//T/9f/1//f/+P/4//j/
+P/6//r//P/8//v//P/9//7/AAAAAAEAAgADAAQABQAGAAcABwAIAAkACgALAAwADQAO
ABAAEQATABUAFgAXABkAGgAdAB4AHwAhACMAJQAmACoALAAuADAAMQAzADUANwA7AD0A
PwBBAEMARQBHAEgASABIAEoATQBNAE4ATgBPAFIAUgBTAFMAUwBTAFIAUgBPAE8ATwBO
AEsASQBHAEUAQQA/ADsANwA0ADAAKwAoACQAIAAcABgAEwAPAAsACAAEAAAA/v/7//j/
9f/z//H/8v/w/+7/7v/s/+r/6v/q/+n/6P/o/+f/6P/n/+f/5//l/+X/5f/k/+T/5P/j
/+P/4//j/+P/4//k/+T/5P/k/+L/4v/i/+L/5P/k/+T/5P/i/+L/4f/h/+H/4f/i/+L/
5P/j/+P/4//j/+P/5P/k/+T/5P/k/+T/5P/l/+X/5f/l/+X/5v/m/+b/5v/m/+f/5f/l
/+X/5f/n/+f/5//n/+f/5v/m/+b/5v/m/+b/5v/m/+b/5v/m/+T/5P/k/+T/5v/l/+X/
5f/l/+X/5f/l/+X/5f/l/+X/4//j/+L/4f/h/+H/4f/h/+P/4//k/+T/5P/k/+P/5P/i
/+L/4v/i/+P/4//k/+X/5v/n/+f/6f/q/+v/7P/s/+v/7P/t/+3/7//v/+//7//u/+7/
7v/u//D/8f/x/+//7//t/+3/6//p/+j/5//n/+X/4v/h/+H/3//f/9//4P/g/+D/4P/e
/9//3//f/9//3//e/97/3v/f/9//3//f/9//3//f/9//3f/d/97/3v/g/+D/4P/g/+D/
4P/g/+D/4P/g/+D/4P/h/+n/9/8JACUASABuAJUAwgDzABsBLgEWAdIAawDy/4z/S/8k
/w//Fv8p/zb/Rv9a/2v/fv+V/6j/sf+5/8T/zP/Q/9T/2P/a/93/4f/h/+H/4v/j/+X/
5v/m/+f/5//o/+j/6f/p/+n/6v/r/+v/7f/u/+//7//u/+//7//v//D/8f/y//L/8v/z
//P/9f/2//b/9v/2//j/+P/6//r/+//8//3//v/+//7///8AAP//AAABAAIABQAFAAYA
BwAIAAkACgALAAwADgAPABEAEwAUABUAFwAYABsAHAAdAB0AHwAhACIAJAAmACgAKgAt
AC8AMQAzADMANQA3ADkAOwA9AD8AQABCAEIARABHAEkASgBKAEsATABMAE0ATQBNAE0A
TABMAEsASwBLAEoASQBHAEUAQwBBAD8AOwA3ADQAMAArACgAJgAiAB4AGgAXABMADwAM
AAgABAACAP///P/5//f/9f/z//D/7f/s/+z/6v/q/+r/6f/o/+j/5//m/+X/5f/l/+X/
5f/l/+T/5P/k/+P/4//j/+P/4//j/+T/5P/k/+T/4v/i/+L/4v/i/+L/4v/i/+L/4v/h
/+H/4f/h/+L/4v/i/+H/4f/h/+P/4//k/+T/5P/k/+T/5P/i/+P/4//j/+P/4//k/+T/
5v/m/+b/5//l/+X/5f/l/+X/5f/l/+X/5f/k/+T/5P/k/+T/5P/k/+T/5P/k/+T/4v/i
/+L/4v/i/+H/4f/h/+H/4f/h/+H/4f/h/+H/4f/h/+H/4P/f/+H/4f/h/+H/3//f/+D/
4P/g/+D/4f/h/+D/4P/g/+D/4P/g/97/3v/e/97/3//f/+D/4f/i/+P/4//l/+b/5//o
/+j/6f/q/+v/6//t/+3/7f/t/+z/7P/s/+z/7v/v/+//7f/r/+n/6f/n/+X/5P/j/+P/
4f/e/93/3f/b/9v/2//c/97/3v/e/9z/2f/Z/9n/2f/Z/9j/2P/Y/9v/2//b/9v/2//b
/9v/2//Z/9n/2v/a/9z/3P/c/9z/3P/c/9z/3P/c/97/3v/c/+H/6//7/xEALwBUAHoA
owDSAP0AGQEWAeQAjAAZAKr/XP8r/xD/Cf8Y/yf/Nv9K/17/b/+G/5v/qP+x/7v/xP/I
/8z/0P/U/9b/2f/b/9v/2//c/93/3//g/+D/4f/h/+L/4v/j/+P/4//k/+X/5f/l/+b/
5//n/+j/6f/p/+n/6v/r/+z/7P/s/+3/7f/v//D/8P/w//D/8P/w//L/8v/z//T/9f/2
//b/9v/3//j/+f/6//v//P/9//3//v///wIAAwAEAAUABAAGAAcACQALAAwADQAPABAA
EwAUABUAFwAZABsAHAAcAB4AIAAiACMAJQAnACkALQAvADEAMwAzADUANwA4ADgAOAA6
AD0APwBAAEAAQQBAAEAAQQBBAEEAQQBAAEAAPwA/AD8APgA9ADsAOQA3ADMAMQAtACkA
KAAkAB8AHAAYABQAEAAMAAsABwADAAAA/P/4//b/8//w/+3/6//p/+b/5P/i/+L/4P/e
/97/3v/d/9z/3P/b/9z/2//b/9v/2f/Z/9n/2P/Y/9j/1//X/9f/1//X/9f/1v/W/9b/
1v/W/9b/1v/W/9b/1v/W/9b/1v/W/9X/1f/V/9X/1v/W/9b/1f/V/9X/1f/V/9b/1v/W
/9b/1v/W/9b/1//X/9f/1//X/9j/2P/Y/9j/2P/Z/9n/2f/Z/9n/2f/Z/9n/2f/Z/9j/
2P/Y/9j/2P/Y/9j/2P/Y/9j/2P/W/9b/1v/W/9b/1f/V/9X/0//T/9P/0//T/9P/0//T
/9X/1f/U/9P/0//T/9P/0//R/9H/0v/S/9L/0v/T/9P/0v/S/9L/0v/S/9H/0f/R/9D/
0P/Q/9D/0P/T/9P/1P/V/9T/1f/V/9f/2P/Z/9r/2v/b/9z/3f/d/93/3f/d/93/3v/e
/97/3v/g/+H/4f/f/93/2//b/9n/1f/U/9P/0//R/87/zf/N/83/zf/N/87/zv/O/87/
zP/L/8v/y//L/8v/yv/K/8r/y//L/8v/y//N/83/zf/N/83/zf/O/87/zv/O/87/zv/O
/87/zv/O/8z/zv/M/8z/0f/d/+v/AQAhAEYAbACTAMQA8QANAQgB1AB6AAkAmv9O/x//
Av/9/gz/Hf8s/zz/Tv9f/3T/i/+Y/6H/q/+0/7r/vv/C/8b/yP/L/8v/y//L/8z/zf/P
/9H/0v/U/9X/1v/W/9f/1//V/9b/1//X/9f/2P/Z/9n/2v/b/9v/2//c/93/3v/e/97/
3//f/+H/4v/i/+L/4v/i/+L/5P/k/+X/5v/n/+j/6P/o/+n/6v/t/+7/7//w/+//7//w
//H/9P/1//b/9//2//j/+f/7//3//v///wEAAAADAAQABQAHAAkACwAMAA4AEAASABQA
FQAXABkAGwAbAB0AHwAhACUAJwApACoALAAsAC4AMQAvADAAMAAxADQANAA1ADUAMwAz
ADIAMgAxADEAMQAwADEALwAtACsAJwAlACEAHQAaABYAEQAOAAwACAAEAAAA/f/5//X/
8v/u/+r/6P/l/+D/3f/b/9n/2P/W/9T/1P/U/9L/0v/S/8//zv/O/83/zP/L/8v/y//L
/8v/y//K/8r/yv/J/8n/yf/J/8n/yf/I/8j/yP/I/8j/yP/I/8j/yP/I/8j/yP/I/8j/
x//H/8f/x//I/8j/yP/H/8f/x//J/8n/yv/K/8r/yv/K/8r/yv/L/8v/y//J/8n/yv/K
/8r/yv/K/8v/y//L/8v/y//J/8n/yf/J/8v/yv/K/8r/yP/I/8j/yP/K/8r/yv/K/8n/
yP/H/8b/yP/H/8f/x//H/8f/x//H/8X/xf/F/8X/xf/F/8b/xf/E/8T/xP/E/8T/w//D
/8T/xf/G/8f/x//J/8r/y//M/8z/y//M/83/zf/P/8//z//P/8z/zP/M/8z/0P/R/9H/
z//N/8v/y//J/8X/xP/D/8P/w//A/7//v/+9/73/vf++/8D/wP/A/77/u/+7/7v/u/+7
/7r/uv+6/7n/uf+5/7n/u/+7/7v/u/+7/7v/vP+8/7z/vP+8/7z/vP+8/7z/vP+8/7z/
vP+6/7v/w//P/+H//f8iAEgAcQCgAM8A+QAOAfoAsgBLANT/bP8r/wT/8f72/gf/Fv8i
/zL/Q/9S/2f/ev+F/43/mv+k/6j/rP+u/7L/tf+3/7f/uf+6/7v/vf++/77/v/+//8D/
wP/B/8H/wf/C/8P/w//D/8T/xf/F/8T/xf/F/8X/xP/F/8b/xv/I/8n/yf/L/8z/zP/M
/8z/zP/M/87/zv/N/87/z//Q/9L/0v/T/9T/1f/W/9f/2P/Z/9n/2v/b/9r/2//c/93/
4P/g/w==
         </WaveFormData>
      </LeadData>
      <LeadData>
         <LeadByteCountTotal>10000</LeadByteCountTotal>
         <LeadTimeOffset>0</LeadTimeOffset>
         <LeadSampleCountTotal>5000</LeadSampleCountTotal>
         <LeadAmplitudeUnitsPerBit>4.88</LeadAmplitudeUnitsPerBit>
         <LeadAmplitudeUnits>��V</LeadAmplitudeUnits>
         <LeadHighLimit>2147483647</LeadHighLimit>
         <LeadLowLimit>268435456</LeadLowLimit>
         <LeadID>V5</LeadID>
         <LeadOffsetFirstSample>0</LeadOffsetFirstSample>
         <FirstSampleBaseline>0</FirstSampleBaseline>
         <LeadSampleSize>2</LeadSampleSize>
         <LeadOff>FALSE</LeadOff>
         <BaselineSway>FALSE</BaselineSway>
         <ExcessiveACNoise>FALSE</ExcessiveACNoise>
         <MuscleNoise>FALSE</MuscleNoise>
         <LeadDataCRC32>626052746</LeadDataCRC32>
         <WaveFormData>
4P/g/+D/4P/e/97/3v/e/+D/4P/g/+D/4P/g/+D/4P/g/+D/4P/g/+D/4P/g/+D/4v/i
/+L/4v/g/+D/4P/g/+D/4P/g/+D/4P/g/+D/4P/g/+D/4P/g/97/3v/e/97/4P/g/+D/
4P/e/97/3v/e/97/3v/e/97/3v/e/97/3v/c/9z/3P/c/9z/3P/c/9z/3v/e/97/3v/f
/+H/4v/j/+X/5//o/+v/6f/p/+v/6//r/+3/7v/u/+7/7v/u/+7/7v/u/+7/7v/v//D/
8P/v/+7/7f/t/+z/6f/o/+f/5v/k/+H/4f/h/+H/4f/h/+H/4f/g/+D/3//e/97/3v/e
/9z/3P/c/9v/3f/e/97/3v/e/93/3f/d/93/3f/e/97/3v/d/93/3v/e/97/3v/e/93/
3P/a/9T/1P/d/+n/+v8UADQAVwCEALcA6QAQASMBFAHfAI4AMADd/6r/lP+N/43/kf+S
/5L/l/+f/6r/tv+//8T/yf/O/9D/0v/V/9j/2P/b/93/3P/d/97/3v/f/+D/4P/h/+H/
4f/i/+L/4v/i/+P/4//j/+P/5P/k/+X/5f/l/+X/5v/n/+f/5//o/+b/5//n/+f/6f/p
/+n/6f/s/+3/7f/t/+7/7//v//D/8f/x//H/8//0//X/9f/1//T/9P/2//f/+P/4//j/
+f/6//v//f/+////AAABAAIAAwAEAAUABwAKAAsADQAOAA8AEQASABQAFgAYABoAGwAd
AB8AIQAhACQAJgAoACgALQAtAC8ALwAwADIAMwAzADQANAA1ADYANgA2ADYANgA0ADQA
NAA0ADEAMQAwAC0ALAApACYAJAAhAB0AGwAXABQAEQAPAAwACQAFAAEA///6//f/9f/y
//H/7//u/+v/6v/o/+f/5v/l/+T/4//j/+P/4v/h/+D/4v/i/+L/4v/g/9//3//f/9//
3//e/97/3v/d/93/3f/d/97/3v/e/93/3f/d/93/3P/c/9z/3P/e/93/3f/d/93/3f/d
/93/2//b/9z/3P/c/9z/3P/c/97/3v/e/97/3v/e/97/3v/e/97/3v/f/9//3//f/9//
4f/h/+H/4f/f/97/3v/e/+D/4P/g/+D/4P/g/+D/4P/g/+D/4P/g/97/3v/e/97/3v/e
/93/3f/f/9//3//f/93/3f/d/93/3f/d/9z/3P/e/97/3v/e/93/3f/d/97/3v/e/97/
3v/e/97/3//f/93/3f/d/93/3//f/9//3//f/9//3v/d/93/3v/e/97/3P/e/97/3v/e
/97/3v/f/9//3//g/+H/4f/j/+P/4//l/+X/5f/n/+j/6P/o/+j/6P/o/+j/6P/o/+j/
6f/q/+r/6f/o/+f/5//m/+P/4v/h/+D/3v/b/9v/2//d/93/3f/d/9v/2v/a/9n/2v/a
/9r/2v/a/9r/2v/Z/9n/2v/a/9r/2v/Z/9n/2f/Z/9n/2v/a/9r/2f/Z/9r/2v/a/9r/
2v/Z/9b/1P/Q/9T/3//t/wIAHgBAAGcAmADJAPUAFAETAewAqQBQAPj/uf+W/4j/hf+H
/4v/jP+O/5f/o/+w/7r/v//G/8n/zP/O/9L/0//U/9b/2f/Z/9j/2f/a/9r/2//c/9z/
3f/d/93/3v/e/97/4P/h/+H/4f/f/+D/4P/h/+H/4f/h/+L/4//j/+P/5P/k/+X/5f/l
/+f/5//n/+f/6P/p/+n/6f/q/+v/6//s/+3/7f/t/+//8P/x//H/8f/y//L/9P/1//b/
9v/2//f/+P/5//v//P/9//7///8AAAEAAgADAAUABAAFAAcACAAJAAsADAAOABAAEgAU
ABUAFwAZABsAGwAcAB4AIAAgACUAJQAnACcAJgAoACkAKQAqACoAKwAsAC4ALgAuAC4A
LAAsACwALAArACsAKgAnACYAIwAgAB4AGwAXABUAEQAOAAsACQAGAAUAAQD9//v/9v/z
//H/7v/r/+n/6P/l/+b/5P/j/+L/4//i/+H/4f/h/+D/3//e/9z/3P/c/9z/3P/b/9v/
2//b/9v/2v/a/9r/2f/Z/9n/2f/a/9r/2v/Z/9n/2f/Z/9r/2v/a/9r/2v/Z/9n/2f/b
/9v/2//b/9n/2f/a/9r/2v/a/9r/2v/a/9r/2v/a/9r/2v/a/9r/3P/c/9z/3f/b/9v/
2//b/9v/2//b/9v/2//a/9r/2v/a/9r/2v/a/9r/2v/a/9r/2v/a/9r/2v/a/9r/2v/a
/9r/2v/Z/9n/2f/Z/9n/2f/Z/9n/2f/Z/9n/2f/Y/9j/2P/Y/9j/2P/X/9f/1//Y/9j/
2P/Y/9j/2P/Y/9n/2f/Z/9n/2f/Z/9f/1//X/9f/1v/X/9f/1//X/9j/2P/Y/9j/1//X
/9f/1//Y/9j/2P/Y/9j/2P/Y/9n/2f/Z/9r/2//b/93/3f/d/9//3//f/+H/4v/i/+L/
4v/i/+L/4v/i/+L/4v/j/+T/5P/j/+L/4f/h/+D/3f/c/9v/2v/a/9f/1//X/9X/1f/V
/9X/1//W/9b/1f/U/9T/1P/U/9T/1P/U/9P/0//U/9T/1P/U/9P/0//T/9P/0//U/9T/
1P/T/9P/1P/W/9b/1v/W/9X/1P/Q/8z/zv/X/+P/9v8OAC4AVQCEALUA5QAIAREB8gCz
AF4AAgC7/5T/hP9//4P/hf+G/4b/i/+V/6D/rP+1/7j/vf/E/8j/yv/N/87/0P/T/9P/
1P/V/9b/1v/X/9b/1v/X/9f/1//Y/9j/2P/a/9v/2//b/9v/3P/c/93/3f/d/93/3v/d
/93/3f/e/+D/4f/h/+H/4//j/+P/4//i/+P/4//j/+b/5//n/+j/5//n/+f/6f/s/+3/
7f/t/+7/7v/w//H/8P/w//D/8f/y//P/9f/2//f/+P/5//r/+//8//3///8CAAMABQAG
AAcACQAKAAwADAAOABAAEQATABUAFwAXABwAHgAgACAAIQAhACMAIwAmACgAKQApACoA
KgArACwAKgAqACoAKgAqACoAKgAqACkAKQAoACUAJAAhAB4AHAAbABcAFQARAA4ACwAJ
AAYAAwD///v/+f/2//P/8f/u/+v/6f/o/+X/5P/i/+H/4P/h/+D/3//f/9//3v/d/9z/
2//a/9n/2P/a/9n/2f/Z/9f/1//W/9b/2P/X/9f/1//X/9j/2P/Y/9f/1//X/9f/1v/W
/9b/1v/W/9X/1f/V/9f/1//X/9f/1//X/9j/2P/Y/9j/2P/Y/9r/2v/a/9r/2v/a/9r/
2v/c/9z/3P/d/9v/2//b/9v/2//b/9v/2//d/9z/3P/c/9r/2v/a/9r/2v/a/9r/2v/a
/9r/2v/a/9r/2v/a/9r/2v/a/9n/2f/Z/9n/2f/Z/9n/2f/Z/9n/1//X/9b/1v/Y/9j/
2P/Y/9f/1//X/9j/2P/Y/9j/2P/W/9b/1//X/9f/1//X/9f/1//W/9b/1v/W/9b/1v/X
/9f/1//Y/9n/2f/b/9v/2//d/93/3//h/+L/4v/i/+L/4v/i/+D/4P/g/+D/4//k/+T/
4//i/+H/4f/g/9//3v/d/9z/2P/V/9X/1f/X/9f/1//X/9f/1v/W/9X/1P/U/9T/1P/U
/9T/1P/T/9X/1v/W/9b/1P/T/9P/0//T/9P/1P/U/9T/0//T/9T/1v/W/9b/1v/X/9b/
1P/Q/8z/z//Z/+b/+v8WADcAYACNAMEA8AARARoB/QC8AGQABQDA/5r/i/+H/4v/jv+M
/4n/j/+W/6L/r/+2/7v/wP/G/8r/zf/Q/9L/0//V/9b/1f/W/9b/1//Y/9j/2f/Z/9v/
3P/c/9z/3P/d/93/3f/d/97/3v/f/9//3//f/+D/3//f/9//4P/g/+H/4f/h/+X/5f/l
/+X/5v/n/+f/5//o/+n/6f/q/+n/6f/p/+v/7P/t/+3/7f/u/+7/8P/x//T/9P/0//X/
9v/3//n/+v/5//r/+//8////AAABAAMABAAFAAcACAAJAAsADAAOABAAEgAUABUAGQAb
AB0AHQAeACAAIgAiACcAJwApACkAKgAsAC0ALQAuAC4ALwAwADAAMAAwADAAMAAwADAA
MAAvAC8ALgArACoAJwAkACIAIQAdABsAFwAUABEADwAMAAcAAwD///3/+v/3//X/8v/v
/+3/7P/p/+j/5v/l/+T/4f/g/9//3//h/+D/3//e/97/3v/e/97/3P/b/9v/2//d/93/
3P/c/9z/2//b/9v/2f/a/9r/2v/Z/9n/2f/Z/9r/2v/a/9r/2v/Z/9n/2f/Z/9n/2f/Z
/9v/2//c/9z/3P/c/9z/3P/c/9z/3P/c/9z/3P/c/9z/3P/c/9z/3f/f/9//3//f/9//
3//f/9//3//e/97/3v/e/97/3v/e/97/3v/e/97/4P/g/+D/4P/e/97/3v/e/97/3v/d
/93/3f/d/93/3f/d/93/3f/d/93/3f/c/9z/3P/c/9z/3P/d/93/3f/e/97/3P/a/9r/
2v/a/9z/3f/d/93/4P/h/+H/4//j/+P/5f/l/+X/5//o/+j/6P/o/+j/6P/m/+b/5v/m
/+n/6v/q/+n/6P/n/+f/5v/l/+T/4//i/+D/3f/d/93/3f/d/93/3f/d/9z/3P/b/9r/
2v/a/9r/2P/Y/9j/1//Z/9r/2v/a/9z/2//b/9v/2f/Z/9r/2v/c/9v/2//c/9z/3P/c
/9z/2//Y/9b/0v/U/93/6f/6/xQANABbAIoAvQDrABIBIQEKAc8AfAAgANX/pv+S/4v/
j/+R/5D/kv+V/5//rP+4/7//xP/J/87/0P/U/9X/1v/Y/9v/2//c/93/3v/e/9//4P/g
/+H/4f/h/+L/4v/i/+L/4//j/+P/4//k/+T/5f/l/+X/5f/m/+f/5//n/+j/6P/p/+n/
6f/r/+v/6//r/+z/7f/t/+3/7v/v/+//8P/x//H/8f/z//L/8//z//P/9v/2//j/+f/6
//r/+v/7//z//f///wAAAQACAAMABAAFAAYABwAJAAoACwANAA4ADwARABIAFAAWABgA
GgAbAB8AIQAjACMAJgAoACoAKgAtAC0ALwAvADAAMgAzADMANAA0ADUANgA2ADYANgA2
ADYANgA2ADYAMwAzADIALwAwAC0AKgAoACUAIQAfABsAFgATABEADgAJAAUAAQD///z/
+f/3//T/8//x//D/7f/s/+r/6f/o/+f/5v/l/+X/5//m/+X/5P/k/+T/5P/k/+L/4f/h
/+H/4f/h/+D/4P/i/+H/4f/h/9//4P/g/+D/3//f/9//3//g/+D/4P/g/+L/4f/h/+H/
4f/h/+H/4f/f/9//4P/g/+D/4P/g/+D/4P/g/+D/4P/i/+L/4v/i/+L/4v/i/+P/4//j
/+P/4//j/+P/4//j/+P/4v/i/+L/4v/i/+L/4v/i/+L/4v/i/+L/4v/i/+L/4v/i/+L/
4v/i/+L/4f/h/+H/4f/h/+H/4f/h/+H/4f/h/+H/4P/g/+D/4P/g/+D/3//f/9//4P/g
/+D/4P/g/+D/4P/h/+H/4f/h/+H/4f/h/+H/4P/g/+D/4P/g/+D/4f/h/+H/5P/l/+X/
5//n/+f/6f/p/+n/6//s/+z/7P/s/+z/7P/q/+r/6v/q/+3/7v/u/+3/7P/r/+v/6v/p
/+j/5//m/+T/4f/h/+H/4f/h/+H/4f/h/+D/4P/f/97/3v/e/97/3v/e/97/3f/b/9z/
3P/c/97/3f/d/93/3f/d/97/3v/e/93/3f/e/97/3v/e/97/3//e/9z/1v/U/9v/5f/2
/wwAKgBNAHYApwDbAAQBGwESAecAnAA+AOv/sv+W/4v/if+N/47/kP+T/53/qP+0/7//
xP/J/87/0v/U/9f/2P/a/9v/3f/e/93/3v/e/9//4v/i/+P/4//j/+T/5P/k/+T/5f/l
/+X/5f/m/+b/5//n/+f/5//o/+n/6f/p/+r/6v/r/+v/6//t/+3/7f/t/+7/7//v/+//
8P/x//H/8v/z//P/8//1//b/9//3//f/+P/4//r/+//8//z//P/9//7///8BAAIAAQAC
AAMABAAFAAYABwAJAAwADQAPABAAEQATABQAFgAWABgAGgAbAB0AHwAhACEAJAAmACgA
KAArACsALQAtAC4AMAAxADEAMgAyADMANAA0ADQANAA0ADYANgA2ADYAMwAzADIALwAw
AC0AKgAoACcAIwAhAB0AGgAXABUAEgAPAAsABwAFAAIA///9//r/9//1//T/8f/w/+7/
7f/s/+v/6v/p/+n/5//m/+X/5P/k/+T/5P/k/+T/4//j/+P/4//j/+L/4v/k/+P/4//j
/+L/4v/h/+D/4f/h/+H/4f/i/+L/4v/i/+L/4f/h/+H/4f/h/+H/4f/h/+H/4v/i/+L/
4v/i/+L/5P/k/+T/5P/k/+T/5P/k/+T/5P/k/+X/5f/l/+X/5f/l/+X/5f/l/+X/5P/k
/+T/5P/k/+T/5P/k/+T/5P/k/+T/5P/k/+T/5P/k/+T/5P/k/+T/4//j/+H/4f/h/+H/
4//j/+P/4//h/+H/4P/g/+D/4P/g/+D/3//f/9//4P/g/+D/4P/g/+D/4P/h/+H/4f/h
/+H/4f/f/9//3//f/97/3//f/9//3//g/+D/4P/i/+H/4f/h/9//4P/h/+H/4f/g/+D/
4P/g/+D/4P/h/+H/4f/k/+X/5f/n/+f/5//p/+n/5//p/+r/6v/s/+z/7P/s/+z/7P/s
/+z/7f/u/+7/7f/s/+v/6//q/+f/5v/l/+T/4v/f/9//3//f/9//3//f/+H/4P/g/9//
3v/e/97/3v/e/97/3v/d/93/3v/e/97/3v/d/93/3f/d/93/3v/e/97/3f/d/97/4P/g
/+D/4P/f/97/3P/Y/9j/3f/p//r/EgAwAFEAfACvAOEACAEbAQoB1QCGACoA3f+s/5L/
if+J/4//kP+Q/5X/nf+o/7b/v//E/8n/zv/S/9T/1//a/9z/3f/f/97/3//g/+D/4f/i
/+L/4//j/+P/5P/k/+T/4v/j/+P/4//l/+b/5v/n/+n/6f/p/+r/6f/p/+n/6v/o/+n/
6f/p/+v/6//r/+v/7v/v/+//7//w//H/8f/y//P/8//z//X/9P/1//X/9f/2//b/+P/5
//r/+v/6//v//P/9////AAABAAIAAwAEAAUABgAHAAkACgALAA0ADgANAA8AEAASABQA
FgAYABkAGwAdAB8AHwAiACQAJgAmACcAJwApACkALAAuAC8ALwAwADAAMQAyADIAMgAy
ADIAMgAyADIAMgAxADEAMAAtAC4AKwAoACYAJQAhAB8AGwAaABcAFQASAA8ACwAHAAUA
AgD///3/+v/1//P/8v/v/+7/7P/r/+r/6f/o/+f/5//l/+T/4//i/+L/4v/i/+L/5P/j
/+P/4//j/+P/4v/i/+D/3//f/9//3//g/+D/4P/h/+H/4f/h/+D/4P/g/+D/4P/f/9//
3//h/+H/4f/h/+H/4f/i/+L/4v/i/+L/4v/g/+D/4P/g/+L/4v/i/+L/4v/i/+L/4//j
/+P/4//j/+X/5f/l/+X/5f/k/+T/5P/k/+T/5P/k/+T/5P/k/+T/5P/k/+T/5P/k/+T/
5P/k/+L/4v/h/+H/4f/h/+H/4f/h/+H/4f/h/+P/4//i/+L/4v/i/+L/4v/h/+H/4f/i
/+L/4P/i/+L/4v/i/+L/4v/i/+D/4f/h/+H/4v/j/+P/5f/l/+X/5//n/+f/6f/q/+r/
6//s/+3/7v/t/+z/6//q/+v/7P/s/+v/6v/p/+n/6P/o/+j/6P/o/+T/4f/h/+H/3//f
/9//3//f/97/3v/d/97/3v/e/97/3v/e/97/3f/b/9z/3P/c/9z/2//b/9v/3f/d/97/
3v/g/9//3//g/+D/4P/g/+D/3//e/9r/1v/U/9n/5f/y/wgAJABHAHAAoQDTAP4AHQEg
AfkAsgBYAP3/uv+a/4//jf+R/5L/kP+R/5n/ov+s/7n/wP/F/8r/0P/S/9X/2v/a/93/
3f/c/9//4P/g/+H/4v/i/+P/4//l/+b/5v/m/+T/5f/l/+X/5//o/+j/6f/p/+n/6f/q
/+n/6f/p/+r/7P/t/+3/7f/v/+//7//v//D/8f/x//H/8v/z//P/9P/z//P/8//1//b/
9//3//f/+P/4//r/+//8//z//P/9/wAAAQADAAQABQAGAAcACAAHAAgACQALAAwADQAP
ABAAEwAVABYAGAAaABwAHgAfACEAIwAlACUAKAAqACwALAAxADEAMwAzADIANAA1ADUA
OAA4ADkAOgA6ADoAOgA6ADgAOAA4ADgANwA3ADYAMwAyAC8ALAAqACkAJQAjAB8AHAAZ
ABcAFAAPAAsABwAFAAIA///9//r/9//1//T/8f/w/+7/7f/s/+v/6v/p/+n/6f/o/+f/
5v/k/+T/5P/k/+T/4//j/+P/4//j/+L/4v/k/+P/4//j/+H/4v/i/+L/4f/h/+H/4f/g
/+D/4P/g/+L/4f/h/+H/4//j/+P/4//h/+H/4v/i/+L/4v/i/+L/5P/k/+T/5P/k/+T/
5P/k/+L/4v/i/+P/5f/l/+X/5f/n/+f/5//n/+f/5v/m/+b/5v/m/+b/5v/m/+b/5v/m
/+T/5P/k/+T/5P/k/+T/5P/k/+T/4//j/+P/4//j/+P/4//h/+D/4v/i/+L/4v/i/+P/
4//j/+b/5//n/+n/6f/p/+v/6//q/+v/6//q/+z/7P/s/+z/7P/s/+z/7P/v//D/8P/v
/+7/7f/t/+z/6f/o/+f/5v/i/9//3//f/+H/4f/h/+H/4f/g/+D/3//e/97/3v/e/97/
3v/e/93/2//c/9z/3P/e/93/3f/d/93/3f/e/97/3v/d/93/3v/c/9z/3P/c/93/3P/Y
/9T/1v/f/+v//P8UADYAXQCMAL0A7wAUASMBDAHRAHwAHgDT/6j/lP+N/4//kf+Q/5L/
l/+f/6r/tv+//8T/yf/O/9L/1P/X/9j/2v/d/93/3P/f/+D/4P/h/+D/4P/h/+H/4f/i
/+L/4v/i/+P/4//j/+P/5P/k/+X/5//n/+f/6P/n/+f/5//o/+j/6f/p/+n/6//r/+v/
6//u/+//7//v/+7/7//v//D/8f/x//H/8//0//X/9f/1//b/9v/4//n/+v/6//r/+//8
//3///8AAAEAAgADAAQABQAGAAcACQAKAAsADQAOABEAEwAUABYAGAAaABwAHQAfACEA
IwAjACYAKAAqACoALQAtAC8ALwAwADIAMwAzADYANgA3ADgAOAA4ADgAOAA2ADYANgA2
ADMAMwAyAC8ALgArACgAJgAjAB8AHQAZABYAEwARAA4ACQAFAAEA///8//n/9//0//H/
7//u/+v/7P/q/+n/6P/n/+b/5f/l/+X/5P/j/+L/4v/i/+L/4v/i/+H/4f/h/+H/4f/g
/+D/4P/f/9//3//f/+D/4P/g/9//3//f/9//3v/e/97/3v/e/93/3f/d/93/3f/d/93/
3f/d/97/3v/e/97/3v/e/+D/4P/g/+D/4P/g/+D/4P/g/+D/4P/h/+H/4f/h/+H/4f/h
/+H/4f/h/+D/4P/g/+L/4v/i/+L/4P/g/+D/4P/g/+D/4P/g/+D/4P/g/+D/4P/g/9//
3//f/9//3//f/9//3//f/9//3f/d/9z/3P/c/9z/3P/c/93/3f/d/97/3v/e/97/3v/c
/9z/3P/c/9z/3f/d/93/3v/f/9//4f/j/+P/5f/l/+P/5f/m/+b/6P/o/+j/6P/o/+j/
6P/o/+n/6v/q/+n/6P/n/+f/5v/l/+T/4//i/+D/3f/d/93/2//b/9v/2//b/9r/2v/Z
/9r/2v/a/9r/2v/a/9r/2f/X/9j/2P/Y/9r/2f/Z/9n/2f/Z/9r/2v/a/9n/2f/a/9r/
2v/a/9r/2f/a/9b/0v/Q/9f/4f/w/wQAIgBDAGwAnQDRAPwAGQEUAekAoABEAO3/sv+U
/4X/hf+J/4r/jP+P/5f/oP+u/7n/vP/B/8b/zP/O/9H/1P/W/9f/2f/a/9n/2v/a/9v/
2v/a/9v/2//d/97/3v/e/97/3//f/9//3//g/+D/4f/h/+H/4f/i/+P/4//j/+T/5P/l
/+X/5f/n/+f/5//n/+j/6f/p/+n/6v/r/+v/7P/r/+v/6//t/+7/7//v/+//8P/w//L/
8//0//T/9P/1//b/9//5//r/+f/6//v//P///wAAAQADAAQABQAHAAgACQALAAwADgAQ
ABIAFAAVABUAFwAZABkAHAAeACAAIAAjACMAJQAlACYAKAApACkALAAsAC0ALgAuAC4A
LgAuAC4ALgAuAC4AKwArACoAJwAoACUAIgAgAB8AGwAZABUAEgAPAA0ACgAHAAMA///9
//j/9f/z//D/7//t/+z/6f/m/+T/4//i/+H/4P/f/9//3//e/93/3P/c/9z/3P/c/9r/
2f/Z/9n/2//b/9r/2v/c/9v/2//b/9v/3P/c/9z/2f/Z/9n/2f/a/9r/2v/a/9r/2f/Z
/9n/2f/Z/9n/2f/Z/9n/2v/a/9r/2v/a/9r/3P/c/9z/3P/c/9z/3P/c/9r/2v/a/9v/
3f/d/93/3f/b/9v/2//b/9v/2v/a/9r/3P/c/9z/3P/c/9z/3P/c/9r/2v/a/9r/2v/a
/9r/2v/a/9r/2f/Z/9n/2f/Z/9n/1//X/9f/1//X/9f/1v/W/9j/2P/Y/9j/1//X/9f/
2P/W/9b/1v/W/9b/1v/X/9f/1//Y/9b/1v/W/9b/1v/X/9f/1//Y/9n/2f/b/9v/2//d
/93/3f/f/+D/4P/i/+L/4v/i/+D/4P/g/+D/4//k/+T/4//g/9//3//e/93/3P/b/9r/
1v/T/9P/0//V/9X/1f/V/9X/1P/U/9P/0P/Q/9D/0P/Q/9D/0P/P/9H/0v/S/9L/0P/P
/8//z//R/9H/0v/S/9L/0f/R/9L/0P/Q/9D/0P/R/9D/zv/K/8z/1f/h//L/CgAoAE0A
egCtANsA/gAJAe4AswBgAAQAu/+S/37/ef97/33/gP+C/4n/kf+e/6z/s/+4/73/wv/E
/8b/yf/K/8z/z//P/9D/z//Q/9D/0f/S/9L/0//T/9P/1P/U/9T/1P/V/9X/1f/V/9b/
1v/X/9f/1//X/9j/2f/Z/9n/2v/a/9v/2//b/93/3f/d/93/3v/f/9//3//e/9//3//g
/+H/4f/h/+P/4v/j/+P/4//m/+b/6P/p/+r/6v/q/+v/7P/t/+//8P/v//D/8f/y//P/
9P/1//f/+P/5//v//P/9////AAACAAIABAAGAAcACQALAA0ADQAOABAAEgASABcAFwAZ
ABkAGgAcAB0AHQAcABwAHQAeAB4AHgAeAB4AHgAeAB4AHgAdAB0AHAAZABYAEwAQAA4A
DQAJAAcAAwAAAP3/+//4//f/8//v/+3/6v/n/+X/4v/f/93/3P/Z/9b/1P/T/9L/0//S
/9H/0f/P/87/zf/M/8z/zP/M/8z/zP/L/8v/y//J/8n/yP/I/8j/x//H/8f/yf/K/8r/
yv/H/8f/x//H/8j/yP/I/8j/yP/H/8f/x//J/8n/yf/J/8f/x//I/8j/yP/I/8j/yP/I
/8j/yP/I/8r/yv/K/8r/yP/I/8j/yf/J/8n/yf/J/8n/yf/J/8n/yf/I/8j/yP/I/8j/
yP/I/8j/yP/I/8j/xv/G/8b/xv/G/8b/xv/G/8b/xv/F/8X/w//D/8P/w//B/8H/wf/B
/8P/w//C/8L/wv/C/8L/wv/B/8H/wf/C/8D/wP/A/8D/wP/A/8H/wf+//7//v/+//77/
vv++/77/vv/A/8H/wf/B/8L/w//D/8X/xf/F/8f/x//F/8f/yP/I/8j/yP/I/8j/yv/K
/8r/yv/L/8z/zP/L/8j/x//H/8b/xP/C/8D/vv++/7v/u/+7/7v/u/+7/7v/u/+6/7r/
uf+4/7j/uP+4/7b/tv+2/7X/tf+2/7b/tv+4/7f/t/+3/7f/t/+4/7j/uP+3/7f/uP+2
/7b/tv+2/7X/sv+u/6z/rv+3/8X/1v/u/w4AMwBeAJEAwQDkAO8A1ACVAEAA5P+d/3T/
Yv9d/1//Y/9k/2b/bf9z/4D/jv+X/5r/nf+k/6b/qv+t/7D/sP+x/6//sP+x/7L/sv+z
/7b/tv+3/7f/t/+4/7j/uP+2/7f/t/+3/7f/uP+4/7n/uf+5/7n/uv+7/7v/u/+8/7z/
vf+9/73/v/+//7//v/++/7//v/+//77/v/+//8D/w//D/8P/xf/G/8f/x//H/8b/xv/I
/8n/yv/K/8r/y//M/83/z//Q/8//0P/R/9L/0//U/9X/1//Y/9n/2//c/93/3//g/+L/
4v/k/+b/5//n/+n/6//r//D/8v/0//T/9//3//n/+f/4//r/+//7//7//v///wAA/v/+
//7//v/+//7//v/+//3//f/8//n/+P/1//L/8P/t/+n/5//j/+D/3f/b/9j/1f/R/83/
y//I/8X/w//A/7v/uf+4/7X/tP+y/7H/sP+x/7D/r/+v/63/rP+r/6r/qv+q/6r/qv+q
/6n/qf+p/6f/p/+m/6b/pv+l/6X/pf+j/6T/pP+k/6P/o/+j/6P/pP+k/6T/pP+k/6P/
o/+j/6P/o/+j/6P/of+h/6L/ov+k/6T/pP+k/6b/pv+m/6b/pP+k/6T/pP+k/6T/pP+l
/6X/pf+l/6X/pf+l/6X/pf+j/6L/ov+i/6L/ov+i/6L/ov+i/6L/ov+i/6L/ov+i/6H/
oP+f/57/nv+e/53/nf+d/53/nf+d/53/nf+d/53/nf+d/5z/nP+c/5z/nP+c/5z/mv+b
/5v/m/+c/53/nf+f/5//n/+h/6H/n/+h/6L/ov+i/6L/ov+i/6D/oP+g/6D/o/+k/6T/
o/+i/6H/of+g/53/nP+b/5r/lv+T/5P/k/+T/5P/k/+T/5P/kv+S/5H/kP+Q/5D/kP+O
/47/jv+N/43/jv+O/47/jv+N/43/jf+N/43/jv+O/47/jf+N/47/jv+O/47/jv+L/4r/
iP+E/4D/hf+T/6D/tv/S//X/IABRAIEArADLAMYAmwBSAPT/m/9e/0L/Nf81/zn/Ov86
/zv/Q/9O/1j/Y/9o/2v/cv94/3z/ff9+/4D/g/+D/4T/hf+G/4b/h/+I/4j/if+J/4f/
iP+I/4j/iv+L/4v/i/+J/4r/iv+L/4v/i/+L/4z/jP+L/4r/iv+M/43/jf+N/4//j/+P
/4//j/+P/47/jf+O/4//j/+Q/5H/kf+R/5P/lP+V/5X/lf+U/5T/lv+X/5b/lv+W/5f/
mv+Z/w==
         </WaveFormData>
      </LeadData>
      <LeadData>
         <LeadByteCountTotal>10000</LeadByteCountTotal>
         <LeadTimeOffset>0</LeadTimeOffset>
         <LeadSampleCountTotal>5000</LeadSampleCountTotal>
         <LeadAmplitudeUnitsPerBit>4.88</LeadAmplitudeUnitsPerBit>
         <LeadAmplitudeUnits>��V</LeadAmplitudeUnits>
         <LeadHighLimit>2147483647</LeadHighLimit>
         <LeadLowLimit>268435456</LeadLowLimit>
         <LeadID>V6</LeadID>
         <LeadOffsetFirstSample>0</LeadOffsetFirstSample>
         <FirstSampleBaseline>0</FirstSampleBaseline>
         <LeadSampleSize>2</LeadSampleSize>
         <LeadOff>FALSE</LeadOff>
         <BaselineSway>FALSE</BaselineSway>
         <ExcessiveACNoise>FALSE</ExcessiveACNoise>
         <MuscleNoise>FALSE</MuscleNoise>
         <LeadDataCRC32>2968980148</LeadDataCRC32>
         <WaveFormData>
xP/E/8T/xP/C/8L/wv/C/8L/wv/C/8L/xP/E/8T/xP/C/8L/wv/C/8T/xP/E/8T/xP/E
/8T/xP/E/8T/xP/E/8T/xP/E/8T/xP/E/8T/xP/C/8L/wv/C/8L/wv/C/8L/wv/C/8L/
wv/C/8L/wv/C/8L/wv/C/8L/wv/C/8L/wv/A/8D/wP/A/8D/wP/A/8D/wv/C/8L/wv/G
/8f/yP/K/8v/zP/P/9D/0f/R/9H/0v/U/9T/1f/W/9j/2P/Y/9f/1f/V/9X/1//X/9j/
2P/X/9f/1v/W/9b/1P/T/9L/0f/Q/87/zf/N/83/zf/N/87/zP/L/8r/yP/K/8r/yv/K
/8n/yf/J/8n/yf/J/8r/yv/I/8j/yP/I/8r/yf/J/8n/yf/J/8n/yf/J/8n/yf/J/8j/
xv/C/77/vP/D/8v/2P/n//3/FgA6AGIAiwCvAMYAxACrAH8ARQAMAOX/0//K/8X/wP+5
/7H/rP+u/7T/uv+//8D/wv/E/8b/xf/G/8f/x//I/8r/yP/I/8n/yf/J/8n/yv/K/8r/
yv/K/8r/yv/L/8v/y//L/8v/zP/M/8z/zP/N/83/zf/O/87/zv/O/8//z//P/8//z//Q
/9D/0P/Q/9H/0f/S/9L/0v/S/9P/0//U/9T/1P/X/9f/1//Y/9f/1//X/9j/2f/a/9r/
3P/c/9z/3//g/+D/4f/h/+H/4v/j/+T/5f/m/+b/5//o/+n/6v/r/+z/7//w//L/8//0
//X/9v/3//j/+v/7//3//v/+/wAAAQADAAQABQAFAAQABQAGAAYABgAGAAcABwAHAAcA
BwAGAAQAAwADAAEA/v/9//z/+v/4//X/8//y//D/7v/s/+n/5f/i/9//3P/a/9j/1v/U
/9P/0f/P/87/zP/K/8r/yv/J/8j/yP/H/8b/xf/F/8X/xP/E/8T/xP/E/8T/xP/D/8H/
wf/B/8L/wv/C/8H/wf/A/8D/wP/A/8D/v/+//7//vv++/77/vv++/77/vv++/77/vv++
/7//vf+9/73/vf+9/73/vf+9/73/vf+9/73/vf+9/77/vv+8/7v/u/+7/7z/vP+7/7v/
vP+8/73/vv+8/7v/uv+6/7z/vP+8/7z/uv+6/7r/uv+6/7r/uv+6/7j/uP+4/7j/uP+3
/7f/t/+3/7f/t/+3/7f/t/+3/7f/t/+3/7f/t/+1/7X/tv+2/7b/tf+1/7b/tv+1/7X/
tf+0/7T/tf+1/7X/tf+1/7X/s/+0/7T/tP+y/7L/sv+y/7L/sv+y/7P/s/+y/7L/sv+y
/7L/s/+z/7P/tP+0/7T/tv+2/7f/t/+3/7j/uP+4/7n/uv+6/7r/uv+5/7n/uf+5/7v/
u/+8/7z/u/+5/7j/uP+4/7b/tf+0/7P/sv+w/6//r/+v/6//r/+w/67/rf+s/6r/qv+q
/6r/qv+p/6n/qf+p/6n/qf+q/6r/qv+q/6r/qv+q/6n/qf+p/6n/qf+p/6n/qf+p/6n/
qf+m/6L/nv+c/5z/o/+t/7r/zf/l/wQALABUAHkAmQCiAJIAbwA7AP//0v+3/6v/pP+f
/5j/kf+L/4r/jv+W/5r/m/+c/57/oP+g/6H/ov+j/6P/pP+i/6L/ov+j/6P/o/+j/6T/
pP+k/6T/pP+k/6T/pf+l/6X/pf+j/6T/pP+k/6T/pf+l/6X/pv+m/6b/pv+n/6f/p/+n
/6f/qP+o/6j/pv+n/6f/qP+o/6j/qP+p/6n/qv+q/6r/q/+r/6v/rP+t/63/rf+u/63/
rv+u/7D/sP+w/7P/tP+0/7X/tf+1/7T/tf+2/7f/uv+6/7v/vP+7/7z/vf++/8H/wv/E
/8X/xv/H/8j/yf/I/8r/y//N/87/zv/Q/9H/0f/S/9P/0//U/9X/1v/W/9b/1v/X/9f/
1//X/9f/1v/W/9X/1f/T/9L/0f/Q/87/yv/H/8X/xP/C/8D/vv+7/7n/tv+z/7D/sP+u
/6z/qv+p/6f/pf+k/6L/oP+g/6D/of+g/6D/n/+g/5//n/+f/6D/oP+g/6D/oP+g/6D/
n/+g/6H/ov+k/6b/pv+l/6X/pv+m/6b/pv+o/6f/p/+n/6j/qP+o/6j/qP+o/6j/qP+o
/6j/qP+p/6f/p/+n/6f/qf+p/6n/qf+p/6n/qf+p/6f/p/+o/6j/qf+p/6r/q/+q/6r/
qf+p/6j/qP+p/6r/q/+r/6v/rP+u/67/rv+u/67/rv+u/67/sP+w/7D/sP+w/7D/sP+w
/7L/sf+x/7H/sf+x/7H/sf+z/7P/s/+z/7X/tf+1/7X/uP+5/7v/vP++/73/vf++/8H/
wf/C/8P/xf/G/8j/yf/K/8v/zP/N/83/zv/O/87/0P/Q/9D/0P/S/9L/0v/T/9P/0//T
/9P/0//U/9b/1v/W/9b/1v/X/9f/1//Y/9r/2v/c/9z/3v/f/+D/4v/i/+L/4//k/+b/
5v/m/+X/5f/l/+X/5//n/+j/6P/n/+n/6P/o/+j/5v/l/+T/4//i/+D/3//f/+H/4f/h
/+L/4v/h/+D/3v/e/97/3v/e/93/3f/d/93/3f/d/97/3v/c/9z/3P/c/9r/2f/Z/9n/
2f/Z/9n/2f/Z/9n/2f/Z/9r/1v/S/87/zv/T/93/6P/3/w0AKgBQAHoAoQDBANIAyACn
AHUANwAEAOf/2f/S/83/yP/B/7n/uP+8/8D/xv/J/8r/zP/Q/9L/0//U/9f/1//Y/9r/
2v/Y/9n/2f/Z/9v/3P/c/9z/3P/c/9z/3P/d/93/3f/d/9//4P/g/+D/3v/f/9//3//g
/+D/4P/g/+P/4//j/+P/4//k/+T/5P/m/+f/5//o/+j/6P/o/+n/6f/q/+r/6v/t/+3/
7f/u/+//7//v//D/7//w//D/8v/0//T/9//4//j/+f/5//n/+v/7//z//f8AAAAAAQAC
AAUABgAHAAgACQAKAAwADQAQABEAEgATABYAGAAZABsAGgAaABwAHQAfACAAIQAhACIA
IwAkACQAJAAkACUAJQAlACUAJQAkACQAIwAjACEAIAAfAB4AHAAcABkAFwAWABQAEgAQ
AA0ACwAIAAUAAgAAAP7//P/6//n/9//1//T/8v/w//D/8P/v/+7/7v/t/+7/7f/t/+3/
7P/s/+z/7P/u/+7/7v/t/+v/6//r/+z/7v/u/+3/7f/u/+7/7v/u/+7/7f/t/+3/7v/u
/+7/7v/u/+7/7v/u//D/8P/w//H/8f/x//H/8f/z//P/8//z//X/9f/1//X/9f/1//b/
9v/3//f/+P/5//j/+P/3//f/9v/2//f/+P/6//n/+P/4//r/+v/6//r/+v/6//r/+v/6
//r/+v/6//z//P/8//z//v/9//3//f/9//3//f/9//3//f/9//3/////////////////
AAAAAAAA/////wAAAAD////////+//7/////////////////AQAAAAIAAgACAAIAAwAD
AAMABAAEAAQABgAGAAcABwAHAAgACgAKAAsADAAOAA4ADgANAAsACwALAA0ADwAQABAA
DwAPAA4ADgAOAAwACwAKAAkABgAEAAMAAwAEAAUABgAIAAgABwAGAAQABAAEAAQABAAF
AAUABQAFAAUABQAGAAYABAAEAAQABAAEAAMAAwADAAUABQAFAAUABQAFAAUABQAGAAQA
AgD8//j/+f///wgAFQAnAEAAXgCEAK0A0wDyAAAB+QDXAKMAaAAzABcADAAHAAIA+//x
/+j/5v/q/+7/9f/6//r//P8AAAEAAgADAAMAAgAEAAQABAAFAAUABQAFAAYABgAGAAYA
BgAGAAYABwAHAAcABwAHAAgACAAIAAgACQAJAAkACAAIAAgACAALAAsACwALAAsADAAM
AAwADAANAA0ADgAMAAwADAANAA0ADgAOAA4ADwAPAA8AEAARABEAEQASABMAFAAUABYA
FAAUABcAGAAYABkAGQAZABoAGwAcAB0AIAAgACEAIgAjACQAJQAmACcAKAAqACsALgAv
ADAAMQAwADIAMwA1ADYANgA4ADkAOQA6ADsAOwA8AD0APgA+AEAAQABBAEEAQQBBAEEA
QABAAD8APwA9ADwAOwA6ADgAOAA1ADMAMgAuACwAKgAnACcAJAAhAB4AGgAYABYAFAAT
ABEADwAOAA4ADAAMAAwACQAIAAgABwAIAAcABwAHAAYABgAGAAYABAAEAAQAAwADAAMA
AwAEAAQABAADAAMABAAEAAQABAAEAAMAAwADAAIAAgACAAIAAgACAAIAAgAEAAQABAAF
AAUABQAFAAUABQAFAAUABQAFAAUABQAFAAUABQAGAAYABgAFAAUABQAGAAYABQAFAAYA
BgAHAAgABgAFAAQABAAGAAYABgAGAAYABgAGAAYABgAGAAYABgAEAAQABAAEAAQAAwAD
AAMAAQABAAEAAQABAAEAAQABAAMAAwADAAMAAQABAAIAAgACAAEAAQACAAIAAAAAAAAA
AAAAAAEAAQABAAIAAgACAAQABAAFAAUABQAGAAgACAAJAAoACAAIAAgABwAJAAkACQAL
AAsADAAMAAsACQAIAAgACAAIAAcABgAFAAQAAgABAAEAAQABAAEAAgAAAP///v/8//z/
/P/8//z/+//7//v/+//7//v//P/8//z//P/8//z//P/7//v/+//9//3//f/9//3//f/9
//3/+v/4//T/8P/w//X//f8KABkALwBMAHIAmgDDAOMA+ADyANUApwBrADYAFQAFAPz/
9//y/+n/4f/e/+D/5v/u//H/8v/0//b/+P/5//r/+f/5//z//P/8//z//f/9//3/+//8
//z//P/8//z//P/8//3//f/9//3//f/+//7//v/+/////////wAAAAAAAAAAAQABAAEA
AQADAAQABAAEAAIAAwADAAQABAAEAAQABQAHAAgACAAIAAcABwAHAAgACQAJAAkACgAL
AAwADAAOAAwADAAPABAAEAARABEAEQASABMAFAAVABgAGAAZABoAGwAcAB0AHgAfACAA
IgAjACQAJQAmACcAKgAsAC0ALwAwADAAMgAzADMANAA1ADUANAA1ADYANgA2ADYANwA3
ADcANwA3ADYANgA1ADUAMwAyADEAMAAuACwAKQAnACYAIwAgAB0AGQAXABQAEQAOAA4A
DAAKAAgABwAFAAMAAgAAAP7//v/+//3//P/8//v//P/7//v/+//4//j/+P/4//j/+P/4
//f/9//3//f/+P/2//b/9f/1//T/9P/0//T/9v/1//X/9f/2//b/9v/2//b/9v/2//b/
9v/2//b/9//1//X/9f/1//X/9f/1//X/9f/1//X/9f/1//X/9v/2//j/9//3//f/+P/4
//f/9//2//b/9//4//b/9f/0//T/9v/2//b/9v/2//b/9v/2//b/9v/2//b/9P/0//T/
9P/0//P/8//z//P/8//z//P/8//z//P/8//z//P/8//z//P/8//0//T/8v/x//H/8v/y
//H/8f/x//D/8P/x//H/8f/x//H/8f/x//D/8P/w//D/8P/w//H/8f/x//L/8v/y//T/
9P/1//X/9f/2//b/9v/3//j/+P/4//j/9//1//X/9f/3//n/+v/6//n/+f/4//j/+P/2
//X/9P/z//D/7v/t/+3/7f/t/+3/7v/w/+//7v/s/+z/7P/s/+z/6//r/+v/6//p/+n/
6v/q/+r/6v/q/+r/7P/r/+v/6//r/+v/6//r/+v/6//r/+v/6v/q/+b/4P/c/+H/6f/0
/wEAFQAuAFAAeAChAMcA4ADkANEAqQBxADYADQD3/+z/5f/i/9v/0//O/9D/1v/a/9//
4v/k/+b/6P/n/+j/6f/p/+r/7P/s/+r/6//r/+v/7f/u/+7/7v/u/+7/7v/u/+//7//v
/+//7//w//D/8P/w//H/8f/x//L/8v/y//L/8//z//P/8//z//T/9P/0//T/9f/1//b/
9v/2//b/9//5//r/+v/6//n/+f/5//r/+//7//v//P/9//7//v8AAP7//v8BAAIAAgAD
AAMAAwAEAAUABgAHAAgACAAJAAoADQAOAA8AEAAPABAAEgATABYAFwAYABkAGgAcAB0A
HwAgACAAIgAjACMAJAAlACUAJAAlACYAJgAoACgAKQApACkAKQApACgAKgApACkAJwAm
ACUAJAAiACAAHQAbABoAFgAUABIADwANAAoABwAEAAQAAgAAAP7//f/7//n/+P/2//T/
9P/0//H/8P/w/+//8P/v/+//7//u/+7/7v/u/+7/7v/u/+3/7f/t/+3/7v/s/+z/6//r
/+r/6v/q/+r/7P/r/+v/6//s/+z/7P/s/+z/7P/s/+z/7P/s/+z/7f/r/+v/6//r/+3/
7f/t/+3/7f/t/+3/7f/t/+3/7v/u/+7/7f/t/+3/7v/u/+3/7f/u/+7/7//w//D/7//u
/+7/7P/s/+z/7P/s/+z/7P/s/+z/7P/s/+z/7P/s/+z/7P/s/+v/6//r/+v/6//r/+v/
6//r/+v/6//p/+n/6f/p/+n/6f/q/+r/6v/p/+n/6v/q/+n/6f/p/+j/6P/p/+n/6f/p
/+n/6f/n/+j/6P/o/+r/6v/q/+r/6v/q/+r/6//p/+n/6f/p/+n/6v/q/+r/6v/o/+r/
6v/q/+r/6f/p/+n/6v/s/+z/7v/u/+//7//v//D/8v/y//P/9P/2//b/9v/1//X/9f/1
//f/9f/2//b/9f/1//T/9P/0//L/8f/w/+//7v/s/+v/6//r/+v/6//s/+z/6//q/+j/
6P/o/+j/6P/p/+n/6f/p/+n/6f/q/+r/6P/o/+j/6P/q/+n/6f/p/+n/6f/p/+n/6f/p
/+n/6f/q/+j/5P/g/97/4f/p//b/BQAZADIAVgB+AKcAywDgAOAAxwCbAGMALAAHAPP/
6v/l/+D/1//P/8z/zv/U/9r/3//g/+L/5P/m/+f/6P/p/+n/6v/q/+r/6v/r/+v/6//r
/+z/7P/s/+7/7v/u/+7/7f/t/+3/7f/t/+7/7v/u/+7/7//v/+//8P/w//D/8P/v/+//
7//v//H/8v/y//L/8v/z//P/9P/0//T/9P/1//f/+P/4//j/+f/5//n/+v/5//n/+f/6
//v//P/8//7//v/+/wEAAgACAAMAAwADAAQABQAGAAcABgAGAAcACAAJAAoACwAMAA0A
DgAQABEAFAAVABYAFwAYABoAGwAdABwAHAAeAB8AIQAiACMAIwAkACUAJgAmACYAJgAn
ACcAKQApACkAKAAoACcAJwAlACQAIwAiACAAHwAdABwAHAAaABgAFgATABEADgALAAgA
BgAEAAIAAAD9//v/+f/4//b/9P/0//T/9f/0//T/8//w/+//7//v/+z/7P/s/+z/7v/u
/+7/7f/t/+3/7f/u/+z/7P/r/+v/7P/s/+z/7P/s/+v/6//r/+z/7P/s/+z/6v/q/+r/
6v/q/+r/6v/r/+v/6//r/+v/6//r/+v/6//r/+v/6//r/+3/7f/u/+7/7P/r/+v/6//s
/+z/6//r/+7/7v/v//D/7v/t/+z/7P/q/+r/6v/q/+z/7P/s/+z/7P/s/+z/7P/q/+r/
6v/q/+j/5//n/+f/6f/p/+n/6f/p/+n/6f/p/+f/5//n/+f/5//n/+j/6P/o/+f/5//o
/+j/5//n/+f/6P/o/+j/6P/o/+f/5//n/+j/6P/o/+r/6v/p/+n/6f/q/+z/7P/t/+7/
7//w//H/8f/w/+//7v/v/+//8P/w/+//7f/s/+z/7P/r/+v/6//r/+j/5v/l/+X/5f/l
/+X/5v/k/+P/4v/g/+L/4v/i/+L/4f/h/+H/4f/f/9//4P/g/9//3v/d/9z/3f/d/97/
3//f/9//3//f/+H/4f/h/+H/4P/e/9r/1v/U/9X/3f/m//P/BQAgAEAAZgCNALMA0ADa
AM0ApwBxADYABwDr/+L/2//W/9H/x//A/8D/xP/K/9H/0v/U/9b/2P/Z/9r/3f/d/97/
3v/c/97/3//f/9//3//g/+D/4P/g/+D/4P/g/+P/4//j/+P/4//k/+T/5P/k/+X/5f/l
/+b/5v/m/+b/5//n/+f/5//p/+r/6v/q/+r/6//r/+z/6v/q/+r/6//r/+z/7P/s/+3/
7f/t/+7/7//v/+//8P/x//L/8v/0//T/9P/3//j/9v/3//f/9//4//n/+v/7//7//v//
/wAAAQACAAMABAAFAAYACAAJAAwADQAOAA8AEAASABMAFQAWABYAGAAZABkAGgAbABsA
GgAbABwAHAAeAB4AHwAfAB8AHwAfAB4AHgAdAB0AGwAaABkAGAAWABQAEQAPAA4ADAAK
AAgABQADAAAA/f/6//j/9v/0//L/8f/v/+3/7P/o/+b/5v/m/+X/5P/k/+P/4v/h/+H/
4f/g/+D/4P/g/+D/4P/g/9//3//f/9//4P/g/+D/3//f/+D/4P/g/+D/4P/f/9//3//e
/97/3v/e/97/3v/e/97/4P/g/+D/4f/h/+H/4f/h/9//3//f/9//4f/h/+H/4f/h/+H/
4v/i/+L/4f/h/+H/4v/i/+H/4f/i/+L/4//k/+T/4//i/+L/4v/i/+L/4v/i/+L/4v/i
/+D/4P/g/+D/4P/g/+D/4P/i/+H/4f/h/9//3//f/9//3//f/97/3v/e/97/3v/f/9//
3//g/+L/4v/k/+T/4//j/+P/5P/k/+T/5f/m/+j/6P/o/+f/5//n/+f/6f/p/+r/6v/p
/+f/5v/m/+b/5P/j/+L/4f/g/97/3f/d/93/3f/d/97/3v/d/9z/2v/a/9r/2v/a/9v/
2//b/9v/2f/Z/9r/2v/a/9r/2v/a/9z/2//b/9v/2f/Z/9n/2f/Z/9n/2f/Z/9j/1v/S
/87/zv/V/9//6P/5/w8ALABQAHgAowDDANYA0gC1AIUASQAWAPX/4//c/9X/0P/H/8H/
vv/A/8T/yv/N/87/0v/U/9b/2f/Y/9n/2f/a/9r/2v/a/9v/2//b/9v/3P/c/9z/3P/c
/9z/3P/d/93/3f/d/9v/3P/c/9z/3v/f/9//3//g/+D/4P/g/9//3//f/9//3//g/+D/
4P/i/+P/4//k/+L/4v/i/+P/4//k/+T/5P/n/+f/5//o/+n/6f/p/+r/6f/q/+r/7P/q
/+r/7f/u//D/8f/x//H/8v/z//T/9f/2//b/9//4//v//P/9//7///8AAAIAAwAGAAcA
CAAJAAoADAANAA8ADgAOABAAEQATABQAFQAVABQAFQAWABYAGAAYABkAGQAZABkAGQAY
ABgAFwAXABUAEgARABAADgAMAAkABwAGAAIAAAD+//v/+f/2//P/8P/u/+z/6v/o/+f/
5f/j/+L/4P/e/97/3v/f/97/3v/d/9z/2//b/9v/2v/a/9r/2v/a/9r/2v/Z/9f/1//X
/9j/2v/a/9n/2f/Y/9j/2P/Y/9j/1//X/9f/2P/Y/9j/2P/W/9b/1v/W/9b/1v/W/9f/
2f/Z/9n/2f/X/9f/1//X/9n/2f/Z/9n/2f/Z/9r/2v/c/9v/2//b/9r/2v/Z/9n/2v/a
/9v/3P/c/9v/2v/a/9r/2v/a/9r/2v/a/9r/2v/a/9r/2v/a/9r/2v/a/9r/2v/Z/9n/
2f/Z/9n/2f/Z/9n/2f/Z/9n/1//X/9f/1//X/9f/2P/Y/9j/1//X/9j/2P/X/9f/2P/W
/9b/1v/W/9f/1//X/9j/2P/Y/9r/2v/b/9v/2//c/9z/3P/d/97/4P/g/+D/3//f/9//
3//h/9//4P/g/9//4f/g/+D/4P/c/9v/2v/Z/9j/1v/V/9X/1f/V/9X/1v/W/9X/1P/S
/9L/0v/S/9L/0f/R/9H/0f/R/9H/0v/S/9D/0P/Q/9D/0v/R/9H/0f/R/9H/0f/R/9H/
0f/R/9H/0v/Q/8z/yv/G/8n/0f/a/+f/+f8SADIAXACFAKkAxgDOALsAlQBfACIA9//f
/9T/z//K/8P/u/+2/7b/uv/C/8f/xv/I/8r/zv/P/9D/0f/T/9T/1P/U/9T/1f/V/9X/
1f/W/9b/1v/W/9b/1v/W/9f/1//X/9f/1//Y/9j/2P/a/9v/2//b/9r/2v/a/9r/2//b
/9v/2//d/97/3v/e/97/3//f/+D/4P/g/+D/4f/h/+L/4v/i/+P/4//j/+T/5f/l/+X/
5v/n/+j/6P/q/+j/6P/r/+z/7v/v/+//7//w//H/8v/z//T/9P/1//b/+f/6//v//P/9
//7/AAABAAIAAwAEAAUABgAIAAkACwAMAAwADgAPAA8AEAARABEAEgATABQAFAAVABYA
GAAZABkAGQAZABgAGAAXABcAFQAUABMAEgAQABAADQALAAoACAAGAAQAAQABAP7/+//4
//b/9P/y//D/7//t/+v/6v/o/+b/5v/m/+f/5v/m/+X/5v/l/+X/5f/i/+L/4v/i/+L/
4v/i/+H/4//j/+P/5P/k/+T/4//j/+T/5P/k/+T/5P/j/+P/4//k/+T/5P/k/+T/5P/k
/+T/5v/m/+b/5//l/+X/5f/l/+X/5f/l/+X/5//n/+f/5//n/+f/6P/o/+j/5//n/+f/
6v/q/+n/6f/o/+j/6f/q/+z/6//q/+r/6v/q/+r/6v/s/+z/7P/s/+z/7P/s/+z/6v/q
/+r/6v/s/+v/6//r/+v/6//r/+v/6//r/+v/6//r/+v/6//r/+v/6//s/+z/7P/r/+v/
7P/s/+v/6//r/+r/6v/r/+v/6//q/+r/6v/q/+r/6//r/+v/7P/u/+7/8P/w//H/8f/x
//L/8v/y//P/9P/0//T/9P/z//P/8//z//X/9f/2//b/9f/1//T/9P/0//L/8f/w/+//
7P/q/+n/6f/p/+n/6f/q/+z/6//q/+j/5v/m/+b/5v/l/+X/5f/l/+f/5//o/+j/5v/m
/+b/5v/o/+f/5//n/+X/5f/l/+X/5f/l/+X/5f/k/+L/4P/c/9z/4f/r//T/AwAZADYA
WgCCAKsAywDcANYAtwCHAE0AGgD5/+n/4v/d/9b/z//J/8j/zP/S/9j/2//a/97/4P/i
/+H/4v/j/+P/5P/k/+T/4v/j/+P/4//l/+b/5v/m/+b/5v/m/+b/5//n/+f/5//n/+j/
6P/o/+j/6f/p/+n/6v/q/+r/6v/r/+v/6//r/+v/7P/s/+z/7P/t/+3/7v/u/+7/7v/v
/+//8P/w//D/8f/x//H/8v/z//P/8//0//X/9v/2//j/+P/4//v//P/6//v/+//7//z/
/f/+////AgACAAMABAAFAAYABwAIAAkACgAMAA0ADgAPABAAEQASABQAFQAXABYAFgAY
ABkAGwAcAB0AHQAcAB0AHgAeAB4AHgAfAB8AHwAfAB8AHgAgAB8AHwAdABwAGwAaABgA
FgATABEAEAAMAAoACAAFAAUAAgD///z/+v/4//b/9P/z//H/7//u/+z/6v/q/+r/6f/o
/+j/5//m/+X/5f/l/+T/5P/k/+T/4v/i/+L/4f/h/+H/4f/i/+L/4v/h/+H/4P/g/+D/
4P/i/+H/4f/h/+L/4v/i/+L/4P/g/+D/4P/g/+D/4P/h/+H/4f/h/+H/4f/h/+H/4f/j
/+P/4//j/+H/4f/i/+L/4v/h/+H/4f/k/+T/4//j/+T/5P/l/+b/5P/j/+L/4v/i/+L/
4v/i/+L/4v/i/+L/4v/i/+L/4v/g/+D/4P/g/+D/3//f/9//3//f/9//3//f/9//3//f
/9//3//f/9//3//f/+D/4P/e/93/3f/e/97/3f/d/93/3v/e/9//3//d/93/3f/d/9z/
3P/c/9z/3P/f/9//3//g/+D/4P/i/+L/4//j/+P/5P/k/+T/5f/m/+b/5v/m/+X/5f/l
/+X/5//n/+j/6P/n/+f/5v/m/+b/4v/h/+D/3//e/9z/2//b/9v/2//b/9z/3P/b/9r/
2P/Y/9j/2P/Y/9f/1//X/9f/1//X/9j/2P/Y/9j/2P/Y/9j/1//X/9f/1//X/9f/1//X
/9f/1//X/9b/1P/Q/8z/zP/T/9v/5v/3/w0AKgBMAHYAnwC/ANAAyACpAHkAPQAKAOn/
2//U/8//yv/D/7v/uv+8/8L/yv/N/87/zv/S/9T/0//W/9f/1//Y/9j/2P/W/9f/1//X
/9n/2v/a/9r/2v/a/9r/2v/b/9v/2//b/9v/3P/c/9z/3P/d/93/3f/e/97/3v/e/9//
3//f/9//3//g/+D/4P/e/9//3//g/+D/4P/g/+H/4//k/+T/5P/l/+X/5f/m/+X/5f/l
/+b/5//o/+j/6v/q/+r/7f/u/+7/7//v/+//8v/z//T/9f/0//T/9f/2//f/+P/5//r/
+//8//7///8BAAEAAQABAAMABgAIAAsADAAMAA4ADwANAA4ADwAPABIAEwAUABQAEgAS
ABMAEwATABMAEwASABQAEwATABEAEAAPAA4ADAAKAAcABQAEAAIAAAD+//v/+f/2//P/
8P/u/+z/6v/o/+X/4//h/+D/3v/c/9z/3P/d/9z/3P/b/9r/2f/Z/9n/1v/W/9b/1v/W
/9b/1v/V/9X/1f/V/9b/1P/U/9P/0//S/9L/0v/S/9L/0f/R/9H/0v/S/9L/0v/S/9L/
0v/S/9L/0v/S/9P/0f/R/9H/0f/R/9H/0f/R/9P/0//T/9P/0//T/9T/1P/S/9H/0f/R
/9L/0v/R/9H/0P/Q/9H/0v/Q/8//zv/O/9D/0P/Q/9D/0P/Q/9D/0P/O/87/zv/O/8z/
zP/M/8z/zP/L/8v/y//L/8v/y//L/8v/y//L/8v/yf/J/8n/yf/I/8j/yP/I/8j/yf/J
/8n/yv/K/8r/zP/M/8v/y//L/8z/zP/M/83/zv/O/87/zv/N/83/zf/N/8//0f/S/9L/
0f/R/9D/0P/Q/8z/y//K/8n/yP/G/8X/xf/F/8X/xf/G/8j/x//G/8T/xP/E/8T/xP/D
/8P/w//D/8H/wf/C/8L/wv/C/8L/wv/E/8P/w//D/8P/w//D/8P/w//D/8P/w//A/77/
vP+4/7T/t//B/8j/1f/p/wIAJABMAHUAmQC2AL4AqwCDAEsAEADj/8v/wP+7/7j/s/+r
/6T/pP+o/67/s/+0/7T/tv+8/73/vv+//7//wP/A/8D/wP/B/8H/wf/B/8L/wv/C/8L/
wv/C/8L/w//D/8P/w//D/8T/xP/E/8T/xf/F/8X/xf/E/8P/wv/F/8X/xf/F/8X/xv/G
/8b/xP/F/8X/xv/I/8j/yP/J/8n/yv/K/8r/y//L/8v/zP/N/83/zf/O/83/zv/O/9D/
0P/Q/w==
         </WaveFormData>
      </LeadData>
   </Waveform>
</RestingECG>
