# Supplementary material for: Detection of Left Atrial Enlargement Using a Convolutional Neural Network-Enabled Electrocardiogram
Source: Front Cardiovasc Med. 2020 Dec 17;7:609976. doi: 10.3389/fcvm.2020.609976 (PMC7773668; doi:10.3389/fcvm.2020.609976)
Supplement: Supplementary file 2 [file Data_Sheet_2.ZIP › normal1/1802010447_9133_0000000E.XML]

<?xml version="1.0" encoding="Windows-1252"?>
<!DOCTYPE RestingECG SYSTEM "restecg.dtd">
<RestingECG>
   <PatientDemographics>
      <PatientID>1802010447</PatientID>
      <PatientAge>66</PatientAge>
      <AgeUnits>Years</AgeUnits>
      <Gender>Male</Gender>
      <PatientLastName>liangjibang</PatientLastName>
   </PatientDemographics>
   <TestDemographics>
      <DataType>Resting</DataType>
      <Site>1</Site>
      <AcquisitionDevice>MAC55</AcquisitionDevice>
      <Status>Unconfirmed</Status>
      <Priority>Normal</Priority>
      <Location>2</Location>
      <AcquisitionTime>22:17:38</AcquisitionTime>
      <AcquisitionDate>08-07-2015</AcquisitionDate>
      <CartNumber>1</CartNumber>
      <AcquisitionSoftwareVersion>010B</AcquisitionSoftwareVersion>
      <XMLSourceVersion>MAC5000 v1.0</XMLSourceVersion>
   </TestDemographics>
   <RestingECGMeasurements>
      <VentricularRate>75</VentricularRate>
      <AtrialRate>75</AtrialRate>
      <PRInterval>170</PRInterval>
      <QRSDuration>90</QRSDuration>
      <QTInterval>380</QTInterval>
      <QTCorrected>424</QTCorrected>
      <PAxis>-27</PAxis>
      <RAxis>2</RAxis>
      <TAxis>-11</TAxis>
      <QRSCount>12</QRSCount>
      <QOnset>213</QOnset>
      <QOffset>258</QOffset>
      <POnset>128</POnset>
      <POffset>174</POffset>
      <TOffset>403</TOffset>
      <ECGSampleBase>500</ECGSampleBase>
      <ECGSampleExponent>0</ECGSampleExponent>
   </RestingECGMeasurements>
   <Diagnosis>
      <Modality>Resting</Modality>
         <StatementCount>5</StatementCount>
         <LabelText>12SL ��ϳ���</LabelText>
      <DiagnosisStatement>
         <StmtFlag>ENDSLINE</StmtFlag>
         <StmtText>�������</StmtText>
      </DiagnosisStatement>
      <DiagnosisStatement>
         <StmtText>���ų�</StmtText>
      </DiagnosisStatement>
      <DiagnosisStatement>
         <StmtText>�±��ļ�����</StmtText>
      </DiagnosisStatement>
      <DiagnosisStatement>
         <StmtFlag>ENDSLINE</StmtFlag>
         <StmtText>�����䲻ȷ��</StmtText>
      </DiagnosisStatement>
      <DiagnosisStatement>
         <StmtFlag>ENDSLINE</StmtFlag>
         <StmtText>�쳣 ECG</StmtText>
      </DiagnosisStatement>
   </Diagnosis>
   <Waveform>
      <WaveformType>Rhythm</WaveformType>
      <WaveformStartTime>0</WaveformStartTime>
      <NumberofLeads>8</NumberofLeads>
      <SampleType>CONTINUOUS_SAMPLES</SampleType>
      <SampleBase>500</SampleBase>
      <SampleExponent>0</SampleExponent>
      <HighPassFilter>16</HighPassFilter>
      <LowPassFilter>150</LowPassFilter>
      <ACFilter>NONE</ACFilter>
      <LeadData>
         <LeadByteCountTotal>10000</LeadByteCountTotal>
         <LeadTimeOffset>0</LeadTimeOffset>
         <LeadSampleCountTotal>5000</LeadSampleCountTotal>
         <LeadAmplitudeUnitsPerBit>4.88</LeadAmplitudeUnitsPerBit>
         <LeadAmplitudeUnits>��V</LeadAmplitudeUnits>
         <LeadHighLimit>2147483647</LeadHighLimit>
         <LeadLowLimit>268435456</LeadLowLimit>
         <LeadID>I</LeadID>
         <LeadOffsetFirstSample>0</LeadOffsetFirstSample>
         <FirstSampleBaseline>0</FirstSampleBaseline>
         <LeadSampleSize>2</LeadSampleSize>
         <LeadOff>FALSE</LeadOff>
         <BaselineSway>FALSE</BaselineSway>
         <ExcessiveACNoise>FALSE</ExcessiveACNoise>
         <MuscleNoise>FALSE</MuscleNoise>
         <LeadDataCRC32>4097999019</LeadDataCRC32>
         <WaveFormData>
JAAkACQAJAAyAD4ASgBWAGYAdACCAJAAfABqAFgARgAzACAADQD6/+b/1P/C/7D/r/+u
/63/rP+z/7j/vf/C/8f/zP/R/9b/2f/c/9//4v/l/+b/5//o/+r/7P/u//D/8v/y//L/
8v/y//L/8v/y//T/9P/0//T/9P/0//T/9P/1//b/9//4//j/+P/4//j/9//2//X/9P/3
//j/+f/6//r/+v/6//r/+v/6//r/+v/6//r/+v/6//3//v///wAAAAAAAAAAAAD+//7/
/v/+/wEAAgADAAQABwAIAAkACgAKAAoACgAKAAsADAANAA4AEAASABQAFgAWABYAFgAW
ABcAGAAZABoAGAAYABgAGAAZABoAGwAcABoAGgAaABoAGgAaABoAGgAZABgAFwAWABcA
GAAZABoAGAAYABgAGAAYABgAGAAYABcAFgAVABQAEgASABIAEgAQABAAEAAQABIAEgAS
ABIADwAOAA0ADAAMAAwADAAMAAwADAAMAAwADAAMAAwADAAPABAAEQASABAAEAAQABAA
EAAQABAAEAASABIAEgASABIAEgASABIAEgASABIAEgAQABAAEAAQABIAEgASABIAFAAU
ABQAFAAUABQAFAAUABMAEgARABAAEAAQABAAEAARABIAEwAUABMAEgARABAAEQASABMA
FAATABIAEQAQABIAEgASABIADwAOAA0ADAAMAAwADAAMAAwADAAMAAwACgAKAAoACgAK
AAoACgAKAAwADAAMAAwACgAKAAoACgAIAAgACAAIAAoACgAKAAoADAAMAAwADAAKAAoA
CgAKAAoACgAKAAoADAAOABAAEgAUABQAFAAUABcAGwAdAB8AHwAfACAAIAAiACQAJgAn
ACkAKQAqAC0ALwAwADAAMQAzADQANQA1ADgANgA0ADIALgArACcAIwAcABgAFQARAA0A
CwAJAAgACAAIAAgACAAJAAoACwANAAoABwAFAAIAAAD///3/+//5//n/+f/5//z//v8A
AAIA///////////+//v/+v/6//r/+v/6//3/AgAIAA0ADwAWACEALwA8AEYAUwBjAHgA
iwCZAKEAmgCAAFoAPwAtABcA///t/93/xv+t/53/l/+Z/5v/oP+r/7f/w//M/9L/2P/f
/+T/4//i/+L/4//o/+7/8f/z//T/9f/y//T/9f/0//T/9f/2//j/9//3//f/9//5//n/
+v/7//r/+f/4//n/+v/8//7/AAD///7//P/6//r/+//8//z////////////6//v/+//7
//7///8AAAIABQAHAAgACgAHAAQAAgAAAAIABAAIAAoADgAOAA8AEAANAAwADQAMAA4A
EAASABQAFwAZABsAHQAaABoAGgAaABoAGgAaABoAHAAdAB8AIQAjACIAIgAiACMAJQAm
ACcAJgAlACUAJAAkACQAJAAkACIAIgAjACQAJAAkACQAJAAlACUAJAAkACMAIgAhACAA
HAAaABkAGAAaABwAHAAdABoAFwAUABIAFQAVABUAFQAXABcAFwAXABUAFAAUABQAEwAS
ABAADwASABIAEwATABQAFQAWABcAFgAUABEADwARABMAFAAWABcAGAAZABoAFgAVABQA
EwAVABUAFQAVABcAGQAbAB0AGgAZABgAFwAXABcAFwAXABgAGQAaABsAGAAWABQAEQAT
ABUAFwAaABcAFQAUABMAFAAUABUAFgAUABMAEwASABIAEgASABIAFAAUABQAEwATABMA
EwATABIAEQAQAA8AEQARABEAEQAOAAwACwAKAA0ADgAPABAADwAPAA8ADwAOAA8ADwAP
AA0ADQANAA0ADwAQABAAEAANAAwACwAKAA0ADwAQABEADwANAAsACgAOABEAEAAQABQA
FwAYABkAGgAbABwAHQAfACAAIgAjACYAJgAoACkAKQApACoALQAvADIAMgAzADMANAA1
ADUANQAzADEALwAsACsAJwAjAB8AHAAaABcAFAAQAA4ADQAKAAoACgAKAAkABgAFAAUA
BAAFAAUABAADAAMAAgABAAEAAQABAAEAAAD+//7//v/9//3//f/9//3/+//7//z//P8A
AAAA///+//7/AwALABgAJQAtADYAQgBLAFkAbACDAJUApwCuAKAAfgBZAD8ALQAXAP//
7//Y/73/q/+n/6f/p/+o/6v/tf+9/8T/zP/Q/9P/2P/d/+L/6P/t/+7/7v/t/+//8P/x
//L/9v/5//r/9//3//f/+P/5//n/+f/5//f/9//4//n/+f/5//n/+//5//r/+//8//3/
/v/+//7//v///wAAAAABAAEAAQABAAAAAwAFAAcABQAFAAUABgAGAAcABwAIAAYABgAH
AAgACAAIAAoACgAMAAwADQAOAA8AEAATABQAFAAUABQAFAASABMAFAAVABcAGAAZABoA
GQAaABsAHAAfAB8AIAAhACMAIgAiACIAIgAjACMAIwAiACEAIQAgACIAIgAiACIAIAAg
ACEAIgAiACIAIgAiACMAIwAiACIAIwAiACEAIAAfAB4AHgAeAB4AHgAcABsAGAAXABYA
FgAWABUAFAATABQAFQAWABcAFgAUABMAEgASABIAEQARABQAFAAVABUAFQAVABUAFQAU
ABQAEwATABQAFQAVABYAFAAUABQAFAAUABUAFgAXABYAFQAUABMAFAAVABYAFwAXABcA
FwAXABcAFwAXABcAFQAVABUAFQAXABYAFQATABMAEwATABQAFgAVABUAFQAUABIAEQAQ
ABMAEwAUABQAEwASABEAEAAOAA4ADgANAA8ADwAPAA8ADwAPAA8ADwAOAA0ADAALAAsA
CgAKAAoACwAMAA0ADgALAAsACwALAA4ADwAPAA8ADgAPABAAEQAQABAADwAOAA4ADgAO
AA4ADQANAAwACwANAA0ADQAOAA0ADQANAAwADAANAA0ADwASABYAFgAVABgAGAAYABgA
GAAdAB4AHwAhACIAJAAlACgAKAAqACsAKwAtAC4AMQAzADQANAA1ADUAOAA5ADkAOQA1
ADEALQAoACQAHwAaABUAFAASAA8ADAANAAwADAAKAAoACgAKAAkACAAHAAcABgADAAMA
AgABAAMAAgABAAEAAwADAAMAAgAEAAQABAADAAEAAQABAAEA/////wAAAAAAAAAAAQAI
ABAAGQAjACwANwBFAFIAYgB3AIsAnACpAKkAkQBqAEgAMgAdAAEA5//T/73/q/+g/53/
of+n/63/tf++/8f/zf/T/9r/3v/i/+X/6v/t//D/8v/1//j/+v/5//v//P/9//z//v//
//7//f/9//3//v////////////////8AAAEA////////AQD//wAAAQACAAMABAAEAAQA
BgAHAAgACAAIAAcABgAFAAUABwAIAAkACQAJAAkACgAKAAsACwAMAA4ADgAPABAADgAO
ABAAEAAQABAAEQASABIAEgAUABQAFQAWABcAGAAYABkAGgAbABkAGgAbABwAHwAgACEA
IgAjACMAJAAlACUAJAAkACQAJAAlACUAJQAlACUAJgAmACQAJAAkACQAJAAkACUAJgAo
ACgAKAAoACcAJwAmACYAJQAkACMAIgAfAB4AHgAeABwAHAAaABkAGgAZABgAGAAaABkA
GAAXABcAFwAXABcAGQAYABgAGAAaABoAGQAZABgAGAAZABkAFwAXABcAFwAYABgAFwAX
ABYAFwAXABgAGAAYABgAGAAZABkAGQAZABkAGQAZABkAGQAZABkAGQAZABkAGQAZABkA
GQAZABkAGQAZABkAGQAbABoAGQAXABkAGQAZABoAGQAXABYAFQAXABYAFgAWABgAFwAX
ABYAFQAUABMAEgASABIAEgARABEAEQARABEADwAPAA8ADwARABEAEQARABMAEgASABIA
EAAQABAAEAAPAA8ADwAPAA4ADwAPAA8ADQANAA0ADQAPABAAEAAQABAAEAAQABAADwAP
AA4ADQAPAA8ADwAQAA4ADwAQABAADwAPAA4ADwARABIAEQARABIAFQAWABgAGgAcABwA
HAAcACEAIgAjACUAIwAkACQAJgAmACgAKQApACoALAAwADMAMgAyADMAMwA0ADUANQA1
AC8AKwAnACIAHQAZABUAEQAPAA4ADAAKAAwADAANAAwADAAMAAwACwAKAAkACQAIAAgA
CQAJAAkACAAGAAQAAwADAAMAAwACAAAAAAAAAP/////////////9//3//v/+/wAAAgAF
AAwAFgAhACkAMAA7AEUAUgBmAHkAiwCaAKEAkQBrAEIAKAAYAAMA6//Z/8n/tf+l/57/
n/+j/6n/sf+5/8L/zf/V/9n/3v/i/+T/5f/o/+v/7v/y//X/9P/0//T/9f/1//X/9v/6
//3//v/6//n/+P/4//v/+//7//v//f/9//7////8//v/+v/7//3//v///wAAAAAAAP//
/v/+////AAAAAP//////////+//9//7///////////8AAAIAAwADAAQAAwACAAIAAgAD
AAQABwAIAAgACAAJAAoACQAIAAkACAALAAwADQAOAAwADQAOAA8ADwAQABEAEgAVABYA
FwAYABkAGQAaABsAGgAYABcAFgAUABUAFQAVABcAFwAYABgAGAAYABgAGAAWABYAFwAY
ABoAGgAaABoAGAAXABUAFAAUABQAFAAUABEAEAAQABAAEQASABEAEQAOAA0ADAAMAAwA
CwAKAAkACwALAAsACwAKAAgABwAGAAkACgAKAAsACgAIAAcABQAIAAkACgALAAwADAAL
AAsACwALAAoACgAMAAwADAAMAA0ADQANAA0ADwAPAA8ADwANAA0ADQANAAwACwAKAAkA
CwALAAsACwANAA0ADQANAAsACgAJAAcABQAFAAUABgAIAAcABwAHAAgACAAJAAoABwAF
AAQAAgAEAAQABAAEAAQABAAEAAMAAgABAAAA//8BAAEAAQABAAMAAwADAAMABQAEAAQA
BAADAAIAAQAAAP//////////AgADAAMAAwADAAMAAwADAAAAAAD///7/AAAAAAAAAAAC
AAMAAwADAAAA///+//7///8BAAMABAAEAAMABQAFAAYACQAKAAsADAAPABAAEQATABMA
FAAUABYAGgAcAB0AHQAcABwAHgAfACIAIgAjACMAJgAnACcAJwAlACMAIQAeABgAEwAO
AAkACAAGAAMAAAABAAAAAAD+//z/+v/4//X/9P/z//P/8v/z//P/8v/x//T/9P/0//X/
8v/x//D/7v/s/+z/7P/r/+z/7f/u/+//7f/t/+7/7v/u/+r/6//q/+j/6//z/wAADQAX
AB4AJgAvAD0ATgBdAG0AewB+AGwARgAjAA8A/f/p/9//1/++/6P/mf+V/5f/m/+g/6P/
qf+x/7j/vP+8/8H/yP/N/8z/zv/P/9D/1v/a/93/3//h/+D/4v/j/+L/3//f/9//4P/h
/+H/4f/h/+H/4f/i/+P/5P/l/+b/6f/o/+j/6P/o/+f/5v/k/+L/5f/n/+n/6v/q/+n/
6P/n/+b/6f/r/+3/7//v/+//8P/t/+3/7P/s/+z/7P/t/+7/7v/u//D/8P/y//L/8//0
//X/9v/5//r/+f/4//f/9v/5//3/AQAFAAMAAgABAAAAAwAEAAUABgAFAAUABgAHAAgA
CAAJAAoACAAJAAkACQAKAAsADQAOABAAEAAQABAADwAOAA4ADgAOAA4ADgAOAA0ADQAM
AAwACQAIAAcABgAIAAgACQAKAAgACAAGAAUABQAFAAUABgAEAAMAAgABAP//////////
AQAAAAAAAAD+//7//f/9/wAAAAABAAEAAQABAAEAAQACAAIAAQABAAEAAQAAAAAAAgAC
AAIAAgACAAMABAAFAAMAAQD///3///8BAAMABQADAAMAAwADAAUABQAFAAUABAADAAIA
AQAEAAQABAADAAIAAQAAAAAAAQABAAIAAwABAAAAAAAAAAIAAQABAAAAAAAAAAAAAAD+
//7//v/9//3//f/9//3//f/9//3//f///////////wEAAAAAAAAA///+//3//P/9//3/
/f/9//z//f/9//3/+//7//v/+//7//z//P/8//v/+v/5//j/+v/7//v/+//9//3//f/+
/wAAAQACAAIAAAD///7/AQAEAAcACgAKAAoACgALAA4AEAARABQAFAAWABcAFwAXABgA
GwAdAB8AIAAiACMAJAAlACUAJQAjACEAHwAcABoAFwAUABEACQAEAP7/+P/6//r/+//6
//j/+P/4//f/9f/z//L/8P/x//H/8P/v/+//7v/t/+3/6//r/+v/6v/s/+z/7P/r/+n/
6f/p/+n/6f/p/+r/6v/s/+r/6f/s//L/8//1//j/AQANABoAKAA3AEUAVgBnAHMAfQCG
AH4AZABDAC8AHwAFAO3/3//M/63/m/+X/5f/k/+U/5n/n/+n/67/tv+8/8H/yv/R/9T/
2P/b/9j/1v/V/9f/2P/Z/9z/4P/j/+T/4v/h/+D/4P/j/+P/4//j/+X/5f/m/+f/5P/j
/+L/4//j/+T/5f/m/+b/5v/l/+T/5v/n/+j/6P/r/+v/6//r/+f/6f/q/+v/6//r/+v/
7P/u/+//7//w//L/8v/z//T/8//y//P/8v/y//L/8//0//b/9v/4//j/+//8//3//v/+
////AAABAAEAAgADAAQABwAIAAkACgAKAAkACQAJAAsACgAKAAoACgALAAsACwAJAAkA
CgAKAAoACgAKAAoADAAMAA0ADgAQABAAEAAQAA4ADQALAAoACwAKAAkACAAHAAYABgAG
AAYABgAEAAMAAgABAAAAAAAAAP///v/9/////////////v/8//v/+v/9//7//v//////
/v/+//3//P/7//r/+f/7//z//P/9/wAAAQABAAIAAQAAAP///v///////////wEAAQAB
AAEAAQABAAEAAQADAAMAAwADAAMAAwADAAMAAwADAAMAAwACAAAA/v/7//z//f/+/wAA
/v/9//3//f/+//7///8AAP7//f/9//z/+v/6//r/+v/6//r/+v/5//v/+//7//v/+//7
//v/+//7//v/+//7//n/+P/4//j/+P/4//j/+P/2//X/9P/z//X/9//4//n/9f/1//X/
9f/1//b/9v/2//b/9v/2//b/9//3//b/9f/3//f/9//4//f/9//3//b/9f/1//T/9f/2
//b/9P/z//L/8//0//T/9v/5//r//P/9//7///8AAAMABAAFAAcACQAKAAoADAAMAA4A
DwAPAA4ADgAQABEAEwAUABYAFwAWABcAFwAXABYAFQAUABIADgAJAAQA///5//b/8v/u
/+3/7P/s/+r/7P/s/+z/6//s/+v/6//q/+f/5//m/+X/5f/k/+P/4//l/+X/5f/k/+T/
5P/k/+P/4f/h/+H/4f/f/9//4P/g/+T/5P/j/+b/6v/x//v/BAANABkAJgA2AEkAXQBw
AIEAjwCVAIYAZgA+ACEACQDx/9f/wf+r/5b/i/+J/4n/if+P/5b/nf+l/6//tv+6/8L/
y//O/8//zv/O/9H/0v/W/9X/1//Y/9n/2f/c/97/3v/d/93/3f/e/9//3//f/9//3//f
/+D/4f/h/+H/4f/j/+P/5P/l/+b/5v/m/+X/5P/k/+X/5v/m/+f/5//n/+f/5f/n/+j/
6f/o/+f/5v/m/+b/5//n/+j/6f/q/+z/7v/s/+z/7v/u//D/8P/x//L/9P/0//b/9v/1
//b/9//4//j/+f/6//v//f/+////AAADAAQABQAGAAcABwAIAAkABgAEAAMAAgAEAAUA
BQAFAAUABQAGAAYACAAIAAgACAAIAAgACQAKAAgACAAIAAgACQAJAAgACAAHAAYABQAE
AAMAAgACAAIAAAAAAP7//f/+//3//P/8//7//f/8//v/+f/5//n/+f/5//j/+P/4//r/
+v/5//n/+v/6//v/+//7//v/+//7//r/+v/5//n//P/9//3//v/+//7//v/+//3//f/9
//3///////////8BAAEAAQABAP/////////////////////+//3//P/7//3//P/7//n/
+v/7//z//v/8//v/+//7//n/+P/4//j/+P/3//f/9v/4//j/+P/4//b/9v/2//X/9v/3
//j/+f/4//f/9v/1//P/8//z//P/9f/0//T/9P/2//b/9v/2//X/9f/1//X/+P/5//n/
+f/2//X/9P/z//P/9P/0//T/9f/2//f/+P/5//n/+P/3//X/9f/1//b/9P/1//b/9v/0
//X/9f/3//r//P/8//3//v8AAAEAAgADAAQACQAKAAsADQANAA4ADgAQABIAFAAVABUA
EwAUABcAGQAaABoAGwAbAB4AHwAfAB8AGgAXABQAEAANAAkABQABAP3/+v/2//L/8v/y
//P/8v/z//T/9f/1//P/8f/w/+7/7f/t/+z/6//p/+j/5//n/+n/6f/p/+j/6v/q/+r/
6f/p/+n/6f/p/+f/5//o/+j/5v/m/+n/8v/8/wUADQAYACMALwA8AE4AYQB1AIgAlwCV
AH0AVAAuABgAAwDn/9H/v/+r/5v/lP+T/5f/m/+f/6X/sP+7/8P/x//M/9D/0v/V/9z/
3//i/+L/4//i/+L/4f/j/+T/5f/j/+b/6P/o/+f/5//n/+j/5//n/+f/5//m/+X/5f/l
/+f/5//n/+n/6f/q/+v/7P/t/+7/7v/u/+//8f/z//T/8//z//P/8//z//X/9v/3//f/
9//3//j/+P/5//n/+v/6//r/+//8//3//v8BAAIAAwACAAIAAgABAAAAAQAAAAIABAAG
AAgACQALAA0ADwARABIAEwAUABQAFAAUABQAFAATABMAEwASABAADwAOAAwADQANAA0A
DwAPABAAEAARABIAEwAUABUAFgAYABoAGgAaABoAGgAZABkAGAAYABUAEgAPAAwACQAI
AAgACAAKAAwADAANAAoACQAIAAgABgAFAAQAAwABAAEAAQABAAEAAAAAAAAAAgACAAEA
AQAFAAYACAAJAAgABwAGAAUABQAEAAIAAQAEAAUABQAGAAgACAAIAAgACgALAAwADQAL
AAsACwALAAkACQAJAAkABQADAAEA//8BAAEAAQABAAMAAwADAAMAAwACAAEA////////
//8AAAIAAQABAAEA///+//7//v/8//v/+//6//z//P/8//z//P/8//z/+//9//3//f/9
////////////AQABAAEAAQD///7//v/+//7//v/+//7//P/7//r/+f/6//v/+//7//n/
+f/5//n/+//8//z//P/+//7//v/+//3//f/8//v/+//7//v//P/7//v/+//6//r/+//7
//3//v8AAAAAAQAEAAUABAAEAAUABgAHAAgADAAOABAAEwATABQAFAAWABgAGgAbABsA
HQAeACEAIwAiACIAIwAjACIAIwAjACMAIAAdABoAFgATAA8ACwAHAAYABAABAP7////+
//7//P/8//z//P/7//j/9//3//b/8//z//L/8f/z//L/8f/x//P/8//z//L/8v/y//L/
8f/v/+//7//v/+3/7f/u/+7/7v/u//H/+P/+/wcAEQAcACMALQA4AEgAXQBvAIAAiwCL
AHMATAAsABoABwDt/93/z/+5/6P/mP+V/5f/m/+f/6X/rv+3/7//x//O/9L/1v/Z/9r/
2//e/+D/3//i/+L/4//l/+b/5//n/+r/7P/s/+v/6//r/+z/6//r/+v/6//r/+v/7P/t
/+//7//v//H/8//0//X/9v/1//T/8v/w//L/8//0//T/8//z//P/8//x//P/9P/1//P/
8//z//T/9v/3//f/+P/4//j/+f/6//r/+v/8//z/AAAAAAEAAgAAAAAAAgACAAMABAAF
AAYABgAHAAgACQALAAwADQAOAA0ADgAPABAAEQARABIAEwAVABQAFAAUABQAFQAVABUA
FwAXABgAGAAYABgAGAAYABYAFgAXABgAGAAYABgAGAAZABkAGAAYABcAFgAVABQAEAAO
AA0ADAAKAAoACAAHAAgABwAGAAYACAAHAAYABQAHAAcABwAHAAcABgAGAAYABAAEAAMA
AwAFAAYACAAJAAkACQAJAAkACgAKAAkACQAKAAsACwAMAAoACgAKAAoACQAJAAkACQAH
AAcABwAHAAkACQAJAAkACQAJAAkACQAJAAkACQAJAAsACwALAAsADQAMAAsACQAJAAkA
CQAKAAoACQAJAAkACAAGAAUABAAEAAMAAwACAAIAAgACAAIAAgACAAIAAQABAAEAAQAB
AAMAAwADAAMAAwADAAMAAwADAAIAAgACAAIAAgACAAIAAQABAAEAAQAAAAEAAQABAAEA
AQABAAEA//8AAAAAAAD+//7//v/+/wEAAQAAAP///f/9//3//v8AAAEAAgACAAQABwAH
AAcACAAKAAoACgAKAA8AEAARABMAFQAWABYAGAAaABwAHQAdAB4AIAAkACcAJgAkACMA
IQAkACUAJQAlAB8AGwAXABIADwALAAcAAwACAAAA/f/6//v/+v/6//j/+v/6//r/+f/2
//X/9f/0//X/9f/0//P/9f/0//P/8//x//H/8f/w//D/8P/w/+//8f/x//H/8f/t/+3/
7v/u//D/9P/3/wAACAANABMAHAAnADMAQgBWAGkAewCGAIsAeQBTAC4AFgACAOf/0f/D
/7H/n/+V/5T/l/+b/5//pf+v/7j/wf/J/9H/1P/Y/9r/2//c/9//4P/g/+H/4v/k/+P/
5f/m/+f/5//q/+z/7P/s/+3/7v/w//D/7//u/+3/7f/t/+7/7//v/+//7//x//H/8v/z
//T/8v/y//H/8P/y//P/9P/0//P/8//z//P/9P/3//n/+//5//n/+f/6//r/+//7//z/
/P/8//3//v/+//7/AAAAAAEAAAAAAAAAAgACAAQABAAFAAYABwAIAAgACQAKAAsACwAM
AA0ADgANAA4ADwAQABEAEQASABMAEwASABIAEgASABMAEwATABQAFQAXABgAFgAWABYA
FgAUABQAFQAWABYAFgAWABYAEwATABIAEgARABAADwAOAA8ADgAOAA4ADgAOAAwACwAK
AAkACAAIAAoACQAIAAcACQAJAAkACQALAAoACgAKAAgACAAHAAcABgAGAAcABwAFAAUA
BQAFAAYABgAFAAUACAAJAAkACgAIAAgACAAIAAkACQAJAAkABwAHAAcABwAFAAUABQAF
AAcABwAHAAcABwAHAAcABwAJAAkACQAJAAcABgAFAAMAAQABAAEAAgADAAMABAAFAAUA
BAAEAAQAAgABAAEAAAAAAAAAAAAAAAAAAAAAAP//AQABAAEAAQD/////////////////
///////+//7//v/+//7//v/+/////////////v/////////+////AAABAAEAAgACAAIA
AQAAAP///v///////v/9/wAAAQACAAQACAALAAwADgAOAA4ADgAOABMAFAAVABcAFwAY
ABgAGgAcAB4AHwAfAB0AHgAhACMAJgAmACcAJwAnACcAJgAlAB8AGwAXABIAEgAPAAwA
CQAGAAQAAQD+//v/+v/6//j/+v/6//r/+f/6//n/+f/4//f/9//2//X/9f/0//P/8//z
//P/8//y//L/8v/y//H/7//v/+//7//v/+//8P/w/+7/8v/5/wIADAATABsAJAAtADsA
SgBeAG8AfwCIAIEAYQA3ABoACgD4/9//zf+//6v/m/+T/5T/mf+d/6P/q/+1/77/x//N
/9H/1P/W/9j/2//g/+P/5v/o/+n/6P/o/+f/6f/q/+v/7f/w//L/8v/v/+//7//w/+//
7//v/+//8f/x//L/8//1//X/9f/3//X/9v/3//j/9//2//T/8v/z//X/9//4//r/+//8
//3/+f/7//z//f/9//3//f/+//7//////wAAAAAAAAEAAgACAAIABAAEAAQABAAFAAYA
CAAIAAoACgANAA4ADwAQABAAEQASABMAEwAUABUAFgAXABgAGQAaABsAGwAcAB0AHAAa
ABkAGAAaABsAGwAbAB0AHQAeAB4AIAAgACAAIAAeAB4AHwAgAB4AHgAeAB4AHQAdABwA
HAAdABwAGwAaABkAGAAYABgAFgAWABQAEwATABMAEwAUABQAEwASABEAEAAPAA4ADQAQ
ABAAEQASABQAFAATABMAEwASABIAEQARABEAEQARABIAEgARABEAFAAVABUAFgATABIA
EQAQABEAEQARABEAEgATABQAFQAUABMAEgARABMAEwATABMAEwATABMAEwARABEAEQAR
ABEAEAAPAA0ADwAPAA8AEAAOAA0ADQANAAsACgAKAAoACwALAAwADAALAAoACQAIAAsA
DAANAA0ACgAJAAgABwAIAAkACgALAAkACQAJAAkACwAKAAoACgAKAAoACgAKAAgABwAG
AAUABgAHAAcABwAGAAcACAAJAAsADAAMAAwACgAKAAoACgANAA0ADAALAAsADgAPABAA
EQASABcAGAAZABsAHAAeAB8AIgAmACgAKQApACYAJgAoACkALQAuADAAMQAwADEAMQAx
AC4AKwAoACQAIQAdABkAFQATABIAEAAOAAoACAAHAAQABAAEAAQAAwADAAMABAAEAAIA
AQD///3/+//6//n/+f/6//v//P/8//7//v/+//3/+//7//v/+//3//f/+P/4//7//P/3
//j/AAAHAA0AFAAdACcAMgA8AEkAWQBqAHcAgQB9AGAANAAaABMABQDz/+n/3f/F/7L/
q/+n/6X/qf+t/7T/vf/D/8n/0P/S/9T/2//i/+f/6v/q/+n/6P/q/+z/7//x//P/8f/0
//b/9v/z//P/8//0//f/9//3//f/+v/7//3////8//v/+v/7//n/+v/7//z//v/+//3/
/P/6//v//P/8//7///8AAAEA//8BAAIAAwAEAAUABgAIAAcABwAGAAYABgAGAAcACAAK
AAoADAAMAA0ADAAMAAwADwAQABMAFAAVABYAFwAYABcAFwAXABcAFwAYABkAGgAdAB4A
HwAgACEAIQAiACMAJQAkACQAJAAmACcAJwAnACcAJwAoACgAJgAmACYAJgAnACgAKgAs
ACwALAAsACwALQAtACwALAApACgAJwAmACUAJAAkACQAJQAmACUAJQAkACMAIgAiACAA
HQAcAA==
         </WaveFormData>
      </LeadData>
      <LeadData>
         <LeadByteCountTotal>10000</LeadByteCountTotal>
         <LeadTimeOffset>0</LeadTimeOffset>
         <LeadSampleCountTotal>5000</LeadSampleCountTotal>
         <LeadAmplitudeUnitsPerBit>4.88</LeadAmplitudeUnitsPerBit>
         <LeadAmplitudeUnits>��V</LeadAmplitudeUnits>
         <LeadHighLimit>2147483647</LeadHighLimit>
         <LeadLowLimit>268435456</LeadLowLimit>
         <LeadID>II</LeadID>
         <LeadOffsetFirstSample>0</LeadOffsetFirstSample>
         <FirstSampleBaseline>0</FirstSampleBaseline>
         <LeadSampleSize>2</LeadSampleSize>
         <LeadOff>FALSE</LeadOff>
         <BaselineSway>FALSE</BaselineSway>
         <ExcessiveACNoise>FALSE</ExcessiveACNoise>
         <MuscleNoise>FALSE</MuscleNoise>
         <LeadDataCRC32>4290743850</LeadDataCRC32>
         <WaveFormData>
DgAOAA4ADgAVABoAHwAkACsAMAA1ADoAMwAuACkAJAAYAAwAAAD0/+7/6P/i/9z/4P/i
/+T/5v/q/+7/8v/2//n/+v/7//z///8AAAEAAgAAAAAAAAAAAAIAAgACAAIABAAEAAQA
BAACAAIAAgACAAQABAAEAAQABAAEAAQABAAGAAYABgAGAAQABAAEAAQABAAEAAQABAAG
AAYABgAGAAYABgAGAAYABgAGAAYABgAEAAQABAAEAAQABAAEAAQABAAEAAQABAAGAAYA
BgAGAAgACAAIAAgACAAIAAgACAAIAAgACAAIAAkACgALAAwADAAMAAwADAAMAAwADAAM
AAoACgAKAAoACAAIAAgACAAKAAoACgAKAAkACAAHAAYABgAGAAYABgAEAAQABAAEAAQA
BAAEAAQAAgACAAIAAgAAAAAAAAAAAAIAAgACAAIAAAAAAAAAAAD+//7//v/+//7//v/+
//7//v/+//7//v/+//7//v/+//7//v/+//7//v/+//7//v/+//7//v/+//7//v/+//7/
AAAAAAAAAAD+//7//v/+//7//v/+//7//v/+//7//v/+//7//v/+/wAAAAAAAAAAAAAA
AAAAAAD+//7//v/+//7//v/+//7//v/+//7//v/+//7//v/+//7//v/+//7//P/8//z/
/P/+//7//v/+//z//P/8//z/+v/6//r/+v/8//z//P/8//z//P/8//z/+v/6//r/+v/6
//r/+v/6//r/+v/6//r/+v/6//r/+v/6//r/+v/6//r/+v/6//r/+v/6//r/+v/6//r/
+v/6//z//P/8//z//P/8//z//P/7//r/+f/4//n/+v/7//z/+v/6//r/+//7//v//P/8
//r/+f/5//n/+f/5//n/+v/9//7//v8AAAIAAgACAAIA///9//v/+v/5//n/+f/5//r/
+v/4//j/+f/5//n/+f/7//v/+//7//v/+//7//r/+P/4//j/+P/4//j/9//3//j/+P/5
//n/+f/3//f/+P/6//r/+v/6//j/+v/6//b/+f/7//v//f8CAAYACwAQABQAGAAdACMA
KwA1ADkAOgA5ADIAJwAaAAwA/v/y/+n/4v/c/9r/3P/c/9z/4f/o/+3/7//x//L/9P/0
//f/+P/6//r/+f/5//n/+v/6//z/+v/6//r//P/8//7//v/9//3//f/9//3//f/9//3/
/f/9//3//P/8//7//v/+//7//v8AAAAA////////AAAAAAAAAAABAAEAAQD/////AAAA
AAIAAgACAAIAAAAAAAEAAQADAAMAAwAEAAQABAAFAAYABgAGAAUABQAGAAYABgAHAAcA
BwAHAAcACwALAAsACwAKAAoACQAJAAsACwALAAwADAAMAAwACwALAAsACwAKAAoACgAJ
AAkACwALAAsACwAJAAgACAAIAAgACAAJAAkABQAFAAQABAADAAMAAwADAAUABQAFAAUA
AwADAAMAAQADAAMAAwACAAAAAAAAAAAAAgACAAIAAgAAAAAAAAD/////AAAAAAEAAQAB
AAAA/////wAAAAAAAAAAAAAAAAAAAAAAAAAAAAAAAAAAAAAAAAIAAgACAAIAAgADAAMA
AwABAAEAAQABAAMAAwADAAMAAwADAAIAAgACAAIAAgACAAAAAAAAAAAAAAAAAAAAAAAA
AAEAAgADAAEAAQABAAEAAQABAAEAAQD///7//v/+/wAAAAAAAAAAAAAAAAAAAAACAAEA
AQABAAEAAQABAAEAAQABAAEAAQABAAEAAQABAP//////////AAAAAAAAAAABAAEAAQAB
AAEAAQABAAAAAAABAAEAAQD/////////////////////AQABAAEAAQD///////////7/
//8AAAEAAgACAAIAAgACAAEAAAAAAP//AAACAAMABAACAAEAAAD///////8AAAEAAgAC
AAQABAACAAIAAgABAAEA///+//3//f/9//3//v/+//z//P/9//v/+//7//v/+f/5//n/
+f/7//v/+v/6//j/+P/4//j/+v/5//n/+v/5//n/+P/3//f/9//4//j/+v/6//r/+v/2
//j/+P/5//n/+//7//7/AgAHAAoAEAAUABUAGwAjACsAMQA0ADMAMAApABoADAAAAPT/
6f/i/9z/1v/W/9j/3P/f/+T/5//p/+3/8P/w//D/8//0//T/9v/5//f/9//2//b/+P/2
//j/+P/6//r/+P/4//f/9//5//n/+f/5//n/+f/5//n/+f/4//j/+v/6//r/+v/6//r/
+v/5//n/+f/6//r/+v/6//v/+//7//v/+//8//z//P/8//z//P/8//z//f/9//v/+//7
//z//P/8//3//v8AAAAA/////wAAAAAAAAEA//////////8DAAMAAwADAAQABAADAAMA
AQABAAEAAgACAAIAAgABAAMAAwADAAIAAgACAAEAAQD//////////wEAAAAAAAAA/v/+
/////////////v/+//v/+//7//v/+//7//v/+//7//v/+//5//f/9//3//b/+P/4//j/
+P/2//b/9v/2//b/9v/2//X/9f/2//b/9//3//f/9v/1//X/9v/2//b/9v/2//b/9v/2
//b/9v/2//j/+P/4//j/9v/2//b/9v/2//f/9//3//f/9//3//f/+f/5//n/+f/5//n/
+P/4//r/+v/6//r/+v/6//r/+v/4//j/+P/4//f/9//3//f/9//3//f/9//3//f/9//3
//n/+P/4//j/9v/2//b/9v/2//b/9v/2//b/9f/1//X/9f/1//X/9f/1//X/9f/1//X/
9f/1//X/9f/1//X/9f/0//T/9P/0//X/9f/1//X/9f/1//X/9P/0//X/9f/1//X/9f/1
//X/9f/1//X/9f/1//X/9f/1//P/8//z//P/9f/1//X/9f/1//X/9f/z//T/9v/2//b/
9v/2//b/9v/2//b/9v/3//f/9//4//j/+P/3//f/9//3//f/9//4//n/+v/6//z//P/8
//z//P/7//f/9f/0//P/9f/1//X/9v/2//T/9P/1//X/9f/1//X/9f/1//X/9f/1//X/
9P/0//b/9v/2//b/9P/z//P/9P/0//X/9f/1//P/8//0//T/9P/0//T/9P/0//T/9P/3
//n/+f///wIABgAPABQAGAAeACcALwA1ADkAOQA0ACkAGgANAAAA9P/q/+D/2f/W/9b/
1v/a/+D/5P/p/+z/7f/t/+//8v/0//T/8//0//b/9P/z//X/9f/0//T/9v/0//b/9v/4
//j/9v/2//X/9f/3//f/9//3//f/9//3//f/9//2//b/+P/4//j/+P/4//j/+P/3//f/
9//4//j/+P/4//n/+f/5//n/+f/6//r/+v/6//r/+v/6//r/+//7//v/+//7//z/+v/6
//v//P/+//7//f/9//7//v/+/////////////////////////wIAAgABAAEAAQABAAEA
AgAAAAAAAAD//wEAAQABAAAA/v/+//3//f/9//3//f/9/////v/+//7//P/8//3//f/9
//3//P/8//n/+f/5//n/+f/5//n/+f/5//n/+f/3//n/+f/5//j/9v/2//b/9v/4//j/
+P/4//b/9v/2//X/9f/2//b/9//3//f/9v/1//f/+P/4//j/+P/4//j/+P/4//j/+P/4
//j/+P/4//j/+P/4//j/+P/4//n/+f/5//n/+f/5//n/+f/5//n/+f/5//n/+P/4//j/
+P/4//j/+P/4//j/+P/4//j/+P/4//f/9//3//f/9f/1//X/9f/3//f/9//3//f/9v/2
//b/9v/2//b/9v/2//b/9v/2//b/9f/1//X/9//3//f/9//1//X/9f/1//f/9//3//f/
9//3//f/9//0//T/9P/0//X/9f/1//X/9f/1//X/9P/0//X/9f/1//X/9f/1//X/9f/1
//X/9f/1//X/9f/1//X/9f/1//X/9f/1//X/9f/1//X/9f/1//X/9f/3//f/9v/2//b/
9v/2//b/9v/2//b/9v/2//f/9//1//b/9v/2//f/9//3//f/9//3//j/+f/8//z//v/+
//3//P/7//n/9//1//T/8//1//X/9f/2//b/9P/0//X/9f/1//X/9f/1//X/9f/1//f/
9//2//b/9P/0//T/9P/0//P/8//0//L/8//z//P/8//z//T/9P/y//L/8v/y//T/9P/0
//X/+f/9/wMACAAOABUAGAAgACYALwA3AD0APwA9ADYAKQAYAAkA+v/w/+j/3v/X/9b/
1v/Y/9z/4v/k/+f/7P/r/+v/7//y//L/8v/z//L/8v/2//f/9f/z//b/9v/4//b/9v/2
//j/+P/2//b/9f/1//f/9//3//f/+f/5//n/+f/5//j/+P/6//r/+v/6//r/+v/6//n/
+f/5//r/+v/6//r/+//7//v/+f/5//r/+v/8//z//P/8//z//P/9//3//f/9//3//v/+
//7///8AAAAAAAD/////AAAAAAAAAQABAAEAAQABAAMAAwADAAMABAAEAAMAAwADAAMA
AwAEAAQABAAEAAMABQAFAAUABAACAAIAAQABAAEAAQABAAEAAwACAAIAAgAAAAAAAQAB
AAEAAQAAAAAA//////////////////////////////3//f/9//3//P/8//z//P/8//z/
/P/8//z//P/8//z/+//5//r/+v/7//z//f/9//3/+//8//z//P/+//7//v/+/wAAAAAA
AAAAAAAAAAAAAAAAAAAAAAAAAP7////////////////////////////////////+//7/
/v/+//7//v8AAAAAAAAAAAAAAAAAAAAA///////////9//3//f/9/////////////f/8
//z//P/9//7///8AAP7//v/+//7//v/9//3//f/9//3//f/9//v/+//7//v//f/9//3/
/f/9//3//f/9//7//v/+//7////////////9//3//f/8//z//f/9//3//f/9//3//f//
///////////////////////////////7//3///8BAP7//v/+//7//v8AAAAAAAAAAAAA
AAABAAEA//8AAAAAAAABAAEAAQABAP////8AAAEABAAEAAYABgAGAAYABgAFAAMAAQAA
AP///f/9//3//v8AAP7//v///wEAAQABAAEAAAD///7//f/9//3//P/8//7//v/+//7/
/P/7//v//P/8//3//f/9//3//f/+//7//P/8//z//P/8//r/+v/9/////f///wQABgAJ
ABAAFgAcACMAKwAxADcAOwA4ADcANgApABYACgAAAPT/5f/e/9b/0v/S/9j/3v/j/+j/
6//v//P/9P/0//b/+f/6//r//P/7//n//f/9//z//f/6//v//P///wAA/v/+//3//f//
///////////////////////+//7/AAAAAAAAAAAAAP7//v/9//3//f/+//7//v8AAAEA
AQABAAEAAQACAAIAAAAAAAAAAAAAAAAAAQABAAEAAQABAAIAAgACAAMABAAEAAQAAwAD
AAYABgAGAAcABwAHAAcABwALAAsACwALAAoACgAJAAkACQAJAAkACgAKAAoACgAJAAkA
CQAJAAgACAAIAAcABwAHAAcABwAHAAUABAAEAAQABgAGAAcABwADAAMAAgACAAMAAwAD
AAMAAwADAAMAAwABAAEAAQD//wEAAQABAAAA/v/+//7//v/+//7//v/+//7//v/+//3/
/f/+//7///8BAAEAAAD///3//v/+//7//v/+//7//v/+//7//v/+//7//v/+//7/AAAA
AAAAAAD+//////////3//f/9//3//////////////////v/+//z//P/8//z//P/8//z/
/P/9//7///8AAP3//f/9//3//f/9//3//f/9//3//f/9/////v/+//7//f/8//v/+v/8
//z//P/8//7//f/9//3/+//7//v/+//9//3//f/9//v/+//7//v//f/9//3//f/6//r/
+v/6//v/+//7//v/+//7//v/+v/6//v/+//7//v/+//7//v/+f/5//n/+f/7//v/+//7
//v/+//7//v//f/7//r/+v/6//r/+v/6//r/+v/6//z//P/9//3//f/+//7//v/9//3/
/f/9//3//f/+/////v/+/wAAAAACAAIAAgABAP///f/8//v/+v/5//j/+P/5//j/+f/7
//n/+f/5//n/+//7//v/+//5//n/+P/4//r/+v/6//r/+v/5//n/+v/4//n/+f/5//f/
9//4//j/+P/4//j/+P/6//r/+P/5//n/+//7/wAAAgAHAA4AFAAWABkAHwAnAC0AMwA4
ADcANAArAB4ADgACAPb/6//k/9z/2P/Y/9j/3P/h/+T/5//t//H/9P/0//T/9f/2//j/
+v/5//n/+//6//r//P/6//r/+v/8//z//P/8//v/+//7//v/+//7//3//f/9//3//f/8
//z//v/+//7//v/+/wAAAAD//////f/+//7//v/+//////////3//f/+//7/AAAAAAAA
AAAAAAAAAQABAAEAAQABAAIAAgACAAMABAAEAAQAAwADAAQABAAEAAUABQAFAAUABQAF
AAUABQAFAAgACAAHAAcABwAHAAcACAAIAAgACAAHAAUABQAFAAQABgAGAAUABQAFAAUA
BQAFAAMAAgACAAIAAgACAAMAAwABAAEAAAAAAP////////////////////8BAAEAAQD/
//////////7//v/+//7//v/8//z//P/8//z//P/8//v/+//8//z//f///////v/9//v/
/P/8//z//P/8//z//P/8//z//P/8//z//P/8//z//v/+//7//v/8//3//f/9//3//f/9
//3////////////9//3//P/8//7//v/+//7//P/8//z//P/6//r/+v/6//n/+f/5//n/
9//3//f/9//5//n/+f/5//f/9v/2//b/+P/4//j/+P/4//j/+P/4//j/9//3//f/9//3
//f/9//3//f/9//3//f/9//3//f/9//3//f/9//2//b/9v/2//f/9//3//f/9//3//f/
9v/2//f/9//3//X/9f/1//X/9//3//f/9//3//f/9//3//f/9//3//f/9//3//f/9//3
//f/9//3//n/+f/5//n/+f/5//r//P/7//r/+f/4//j/+P/4//j/+v/6//v/+//5//r/
+v/6//n/+f/5//n/+f/5//r/+//8//z//v/+/wAAAAAAAP///f/7//r/+f/3//f/9//4
//j/9v/2//f/9//3//f/9//1//X/9f/1//X/9f/0//T/9P/0//T/9P/2//X/9f/2//T/
9f/1//X/9f/1//b/9v/0//T/9P/0//j/+P/2//f/+f/5//3/AAACAAcADAASABYAHwAn
ACsALwAzADQAMQAsAB0ADAAAAPb/7P/h/9r/1v/W/9j/2v/e/+X/6P/t//P/8f/s/+7/
9P/1//b/9v/2//X/9//3//j/+P/6//j/+P/4//r/+v/6//r/+f/5//n/+f/5//n/+f/5
//n/+f/7//r/+v/8//z//P/8//z//P/8//v/+//7//z//P/8//z//f/9//3//f/9//7/
/v/+//7//v/+//7//v//////////////AAD+//7///8AAAAAAAD/////AgACAAIAAwAB
AAEAAQABAAMAAwADAAMABAAEAAMAAwAFAAUABQAGAAQABAAEAAMABQAFAAUABAAGAAYA
BQAFAAUABQAFAAUAAwACAAIAAgACAAIAAwADAAEAAQAAAAAAAQABAAEAAQD/////////
//////////3//////////v/+//7//v/+//z//P/8//z//v/+//7//f/7//z//P/9//3/
/f/8//v//f/+//7//v/+//7//v/+//7//v/+//7/AAAAAAAAAAAAAAAAAAAAAP7/////
/////////////////////////wEAAQAAAAAAAAAAAAAAAAD+//7//v/+/wAAAAAAAAAA
///////////////////////////////////+//7//v/+//7//v/+//7//v/+//7//v/9
//3//f////////////3//f/9//3//f/9//3//f/9//3//f/9//7//v/+//7//f/9//3/
/f/9//3//f/8//7/////////////////////////////////////////////////////
////////////////////AQD+//7//v/+//7/AAAAAAAAAAAAAAAAAQABAAEAAgACAAIA
////////////////AAABAAQABAAGAAYABgAGAAYABQADAAEAAAD//////////wAAAgAA
AAAAAQD///////////////////////////7//v8AAAAAAAAAAP7//f/9//7//v//////
////////AAAAAP7//v/+//7/AAAAAAAAAQAFAAkACwASABgAHQAgACYALgAzADsAQwBH
AEkARAA3ACgAGQAMAAAA9v/u/+X/5P/k/+b/6P/u/+7/8//6//v//f8BAAIA/v8AAAMA
BAAGAAQAAQABAAUABAAEAAYABAAEAAQABgAGAAgACAAHAAcABQAFAAUABQAHAAcABwAH
AAkACAAIAAoACAAIAAgACAAKAAoACQAJAAkACgAKAAoACAAJAAkACQALAAsADAAMAAwA
DAAMAAwADAAMAA0ADQANAA0ADQAOAA4ADgAPABAAEgASABEAEQAQABAAEAARABMAEwAT
ABMAEwATABMAEwAUABQAEwATABMAEwATABQAFAAUABQAEwARABEAEQAQABAAEAAPAA8A
DwAPAA8ADwAPAA4ADgAOAAwADAANAA0ADQANAAwADAALAAsACwALAAsACwALAAsACwAL
AAsACQAHAAcABwAGAAgACAAIAAgACAAIAAgACAAIAAgACAAHAAcACAAIAAkACQAJAAgA
BwAHAAgACAAIAAgACAAIAAgACAAIAAgACAAIAAgACAAIAAgACAAIAAgACgALAAsACwAI
AAcABgAFAAYABwAIAAkACQAJAAgACAAGAAYABgAGAAYABgAGAAYABAAEAAQABAAFAAUA
BQAFAAUABQAFAAUABQAFAAUABQAFAAQABAAEAAQABAAEAAQABAAEAAQABAAEAAMAAwAD
AAMAAwADAAMAAwADAAMAAwADAAMAAwADAAEAAQABAAEAAAAAAAAAAAABAAEAAQABAAEA
AQABAAAAAAABAAEAAQABAAEAAQABAAEAAQABAAEAAQABAAEAAQABAAEAAQABAAEAAQAB
AAEAAQABAAEAAQADAAMAAQACAAIAAgACAAIAAgACAAIAAgACAAIAAwADAAMABAAEAAQA
AwADAAMAAwADAAMABAAFAAYABgAIAAgABgAGAAYABQADAAEAAAD//////////wAAAgAA
AAAAAQD///////////////////////////7//v/+//7//v/+//7//f/9//7//v//////
///9//3//v/+//7//v/+//7//v8AAAIAAwABAAMACQAOABIAGQAeACQAKgAzADkAPwBD
AEUAQAA1ACYAFQAGAPz/8v/o/9//3P/c/97/4v/m/+r/7//0//X/9f/3//j/+v/8//3/
/P/8//7//f/9//3//v/+/wAA/v/+//7/AAAAAP7//v/9//3/////////////////////
/wEAAAAAAAIAAAAAAAAAAAAAAAAA////////AAAAAAAA/v////////8BAAEAAgACAAIA
AgACAAIAAgACAAMAAwADAAMAAwAEAAIAAgADAAQABgAGAAUABQAGAAYABgAHAAcABwAH
AAcABwAHAAcABwAIAAgABwAHAAkACQAJAAoACAAIAAgABwAHAAcABwAGAAgACAAHAAcA
BQAFAAUABQAFAAQABAAEAAQABAAFAAUAAwADAAIAAgADAAMAAwADAAEAAQABAAEAAQAB
AAEA///////////+//7//v/+//7//v/+//7//v/+//7//v/9//3//v/+//////////7/
/f///wAAAAAAAAAAAAAAAAAA/v/+//7//v8AAAAAAAAAAP///v/9//z//P/9//3//f/9
//3//f/9//3//f/9//3//f/9//z//P/8//z//P/8//z//P/8//z//P/8//z//P/5//n/
+f/5//v/+//7//v/+//7//v/+//7//r/+v/6//j/+P/4//j/+P/4//j/+P/6//n/+f/5
//n/+f/5//n/+f/5//n/+f/5//n/+f/5//n/+f/5//n/+P/4//j/+P/3//f/9//3//n/
+f/5//j/+P/5//n/+f/4//f/9v/1//f/9//3//f/9f/1//X/9f/3//f/9//3//f/9//3
//f/+P/2//b/9v/2//j/+P/4//j/9v/2//f/9//3//j/+P/4//n/+f/5//n/9//3//j/
+f/8//z//v/+//z//P/8//v/9//1//T/8//z//P/8//0//X/9P/1//f/9f/1//X/9f/z
//P/8//z//X/9f/0//T/9P/0//T/9P/0//P/8//0//L/8//z//P/8f/x//L/8v/y//L/
8v/y//T/9v/2//f/+//9/wEABgAOABUAGgAiACoAMQA3ADsAPQA5ADAAHwAOAAEA9v/s
/+T/2v/T/9b/2P/W/9j/3P/i/+f/6v/r/+3/8f/y//T/9v/z//D/8v/0//P/8//z//T/
9P/2//T/8v/y//T/9P/1//b/9v/3//X/9f/1//X/9f/1//X/9f/2//b/9//6//j/+P/4
//j/+P/4//f/9//3//j/+P/4//j/+f/5//n/+//7//z//P/6//r/+v/6//r/+v/7//v/
+//7//v//P/8//z//f/+//7//v/9//3//v/+//7//////////////wEAAQABAAEAAAAA
AP////////////8AAAAAAAAAAP///////////v/+//7//f/9//3//f/9//3//f/8//z/
/P/6//r/+//7//v/+//6//r/+f/5//n/+f/3//f/9//3//f/9//3//X/9f/1//X/9P/2
//b/9v/2//T/9P/0//T/9v/2//b/9f/z//T/9P/1//X/9f/0//P/9f/2//b/9v/2//b/
9v/2//T/9P/0//T/9v/2//b/9v/0//T/9P/0//L/8//z//P/8//z//P/8//z//P/8//z
//P/8//y//L/8v/y//L/8v/y//L/8v/y//D/8P/w//D/8f/x//H/8f/x//H/8f/x//H/
8f/x//H/8f/w//D/8P/w//D/8P/w/+7/7v/u/+7/8P/v/+//7//u/+3/7P/r/+3/7f/t
/+3/7f/t/+3/7f/t/+3/7f/t/+z/7P/s/+z/6//r/+v/6//r/+v/6//q/+z/7f/t/+3/
6//r/+v/6//t/+3/7f/t/+3/7f/t/+3/7f/r/+3/7v/s/+z/7P/s/+z/7P/s/+z/7v/u
/+//7//v//D/8P/w/+//7//v/+//8f/x//L/8//0//T/9v/2//T/9P/0//P/7//t/+z/
6//t/+3/7f/u/+7/7P/s/+3/7f/t/+3/7f/t/+3/7f/t/+3/7f/s/+z/6v/q/+r/6v/s
/+v/6//s/+r/6//r/+v/6//r/+z/7P/s/+z/7P/s/+7/8P/w//P/9//5//3/BAAKABEA
FgAcACYALwA3ADcANwA1ACgAFwAIAPn/7v/k/9j/zP/J/87/zv/O/9b/3P/e/+P/5v/n
/+f/6f/s/+r/6v/t/+z/7P/u/+//7//x//H/8P/x/+7/7v/u//D/8P/w//D/7//v/+//
7//v/+//8f/x//H/8f/z//L/8v/0//T/9P/0//T/9P/0//P/8//z//T/9P/0//T/9f/1
//X/9f/1//b/9v/4//j/+P/4//j/+P/5//n/9//3//f/+P/6//r/+//8//r/+v/5//n/
/P/8//z//f/9//3//f/9//3//f/9//3//v/+//3//f////////8AAP7//v/+//3//f/9
//3//P/8//z/+//7//3//f/9//3/+//6//r/+v/6//r/+//7//v/+//6//r/+f/5//n/
+f/3//f/9//3//X/9f/1//P/9f/1//X/9P/0//T/9P/0//T/9P/0//T/9v/2//b/9f/1
//b/9v/3//f/9//2//X/9f/2//b/9v/4//j/+P/4//b/9v/2//b/9P/0//T/9P/1//b/
9//4//b/9//3//f/9//3//f/9//3//f/9//3//f/9//2//b/9v/2//b/9v/2//b/9v/2
//T/9P/0//T/9P/1//b/9//1//X/9f/1//X/9f/1//X/9//2//b/9v/0//T/9P/0//T/
9P/0//T/9P/z//P/8//z//P/8//z//P/8//z//P/8//z//P/8//z//P/8//z//L/8v/y
//L/8//z//P/8//z//P/8//y//L/8//z//P/8//z//P/8//x//H/8f/x//H/8v/y//L/
8v/y//T/9P/0//T/9P/0//X/9f/1//b/9v/2//X/9f/1//X/9f/1//b/9//4//j/+v/6
//z//P/8//v/9//1//T/8//z//P/8//0//L/8P/w//H/8f/x//H/8f/z//P/8//z//H/
8f/w//D/8v/y//L/8v/w/+//7//w//D/8f/x//H/8f/x//L/8v/y//L/8v/y//L/8P/u
//H/8//1//v//v8AAAUADgAWABoAIQArADEANQA5ADgAMQAkABMABgD4/+z/3v/T/8z/
yP/I/87/1P/Y/9v/3v/h/+X/6f/q/+r/7P/v/+7/7v/w/+//7//v//D/8P/y//D/8v/y
//T/9P/y//L/8f/x//P/8//z//P/8//z//P/8//z//L/8v/0//L/8v/y//L/8v/y//H/
8f/z//T/9P/0//T/9f/1//X/9f/1//b/9v/2//b/9v/2//b/9v/3//f/9f/1//X/9v/4
//j/+f/6//j/+P/3//f/+P/4//j/+f/7//v/+//7//v/+//7//v//P/8//v/+//9//3/
/f/+//z//P/8//v/+//7//v/+v/6//r/+f/5//v/+//7//v/+f/4//j/+P/4//j/+f/5
//f/9//2//b/9f/1//X/9f/1//X/9f/1//X/9f/1//P/8//z//P/8v/y//L/8v/y//L/
8v/y/w==
         </WaveFormData>
      </LeadData>
      <LeadData>
         <LeadByteCountTotal>10000</LeadByteCountTotal>
         <LeadTimeOffset>0</LeadTimeOffset>
         <LeadSampleCountTotal>5000</LeadSampleCountTotal>
         <LeadAmplitudeUnitsPerBit>4.88</LeadAmplitudeUnitsPerBit>
         <LeadAmplitudeUnits>��V</LeadAmplitudeUnits>
         <LeadHighLimit>2147483647</LeadHighLimit>
         <LeadLowLimit>268435456</LeadLowLimit>
         <LeadID>V1</LeadID>
         <LeadOffsetFirstSample>0</LeadOffsetFirstSample>
         <FirstSampleBaseline>0</FirstSampleBaseline>
         <LeadSampleSize>2</LeadSampleSize>
         <LeadOff>FALSE</LeadOff>
         <BaselineSway>FALSE</BaselineSway>
         <ExcessiveACNoise>FALSE</ExcessiveACNoise>
         <MuscleNoise>FALSE</MuscleNoise>
         <LeadDataCRC32>1274899302</LeadDataCRC32>
         <WaveFormData>
+P/4//j/+P/y/+7/6v/m/+H/3P/X/9L/1f/W/9f/2P/d/+D/4//m/+z/8v/4//7/+f/2
//P/8P/y//T/9v/4//z//v8AAAIABgAIAAoADAAJAAgABwAGAAQABAAEAAQAAgACAAIA
AgAAAAAAAAAAAAAAAAAAAAAA/v/+//7//v8AAAAAAAAAAAAAAAAAAAAAAAAAAAAAAAAC
AAIAAgACAAEAAAD///7/AAAAAAAAAAACAAIAAgACAAQABAAEAAQAAgACAAIAAgAEAAQA
BAAEAAYABgAGAAYABgAGAAYABgAHAAgACQAKAAsADAANAA4ADAAMAAwADAAOAA4ADgAO
ABAAEAAQABAADgAOAA4ADgAOAA4ADgAOAAwADAAMAAwADAAMAAwADAAKAAoACgAKAAoA
CgAKAAoACAAIAAgACAAHAAYABQAEAAQABAAEAAQAAgACAAIAAgAAAAAAAAAAAP7//v/+
//7/AAAAAAAAAAAAAAAAAAAAAAAAAAAAAAAAAAAAAAAAAAD+//7//v/+//7//v/+//7/
AAAAAAAAAAD+//7//v/+//7//v/+//7//P/8//z//P/8//z//P/8//7//v/+//7//P/8
//z//P/8//z//P/8//z//P/8//z//P/8//z//P/6//r/+v/6//r/+v/6//r/+v/6//r/
+v/4//j/+P/4//j/+P/4//j/+v/6//r/+v/4//j/+P/4//j/+P/4//j/9v/2//b/9v/4
//j/+P/4//j/+P/4//j/+P/4//j/+P/4//j/+P/4//j/+P/4//j/9v/2//b/9v/4//j/
+P/4//j/+P/4//j/+v/6//r/+v/7//z//f/+//7//v8AAAEAAwADAAIAAAD9//z//P/7
//f/9//3//b/9f/1//P/8v/w//D/8P/w//D/7//v/+//8v/0//T/9P/3//f/9//3//X/
9v/2//b/+P/4//j/9//1//b/9//4//r/+v/6//r//P/8//3//v8AAP///////wAAAAD/
//////////////8CAAMABAAFAAMA//8BAAMA/P/4//v/+//3//j//P8AAP7/9f/s/+j/
5v/e/9f/1f/Y/9v/1P/K/8z/0//S/9L/3v/u/+//6//n/+X/4//n/+3/8P/1//r///8B
AAYADgATABIAEAASABIADwANAAwACwANAA0ADQANAAwACwAKAAkACwALAAsACwAMAA0A
DgAPAA0ADQAOAA8ADwANAA0ADQAOAA8ADwAOABAADwAPABAAEAAQABAAEAASABEAEQAT
ABUAFAAUABQAEwAUABQAFAAVABYAGAAWABgAGAAZABkAFwAYABoAGgAZABkAGQAbAB0A
HwAhACMAIQAgAB8AIAAiACMAIwAkACYAJgAmACcAJwAmACYAJQAlACYAJwApACcAJwAm
ACUAIwAjACMAIgAjACIAIwAkACQAJAAjACMAIAAeAB4AHQAeAB0AHAAbABsAGwAbABsA
HAAbABoAGQAYABcAFAATABQAFAATABMAEwATABMAEwAUABQAFAAUABIAEgASABIAEAAQ
ABAAEAARABIAEwATABMAEwAUABQAFAAUABQAFAASABIAEgASABAAEAAQABAAEQASABMA
EQAVABYAFgAWABUAFAASABEAEQATABMAEwATABIAEgASABIAEQARABEAEwATABMAEwAS
ABIAEQAPAA8ADgAOAA4AEAAQABAAEAAQABAAEAAQAA4ADgAOAA0ADQANAA0ADQAOAA4A
DgAOAA4ADQAMAAwADAAMAA0ADQAMAAwACwALAAwADAALAAsACwALAAsACgAMAAwADAAN
AAwACwAKAAkACQAJAAkACQALAAsACwALAAoACQAIAAcACQAJAAkACQAKAAwACgAKAAwA
DgAOAA4ADgANAA4ADgANAA8ADgAMAAkACAAIAAcAAwABAAEAAAD//////f/8//z//P/8
//z//P/7//v/+//8//7//v/+//////////////8AAAAAAAAAAAAAAAD/////AAABAAIA
AgAAAAAAAAAAAAIAAwAEAAQAAQABAAEAAgACAAEAAQABAAEAAQABAAEAAQABAAEAAQD/
/wEAAwACAP7//f/5//P/9P/2//j/9v/x/+r/5P/g/9z/0//J/8r/z//S/8z/xv/L/9b/
2P/c/+j/8f/v/+3/6f/h/9//5//w//H/8v/3//3//v8CAAcACAAGAAYABgAEAAMAAwAD
AAEAAQABAAEA//////////8BAAEAAQABAAEAAQABAAEAAQABAAIAAwABAP///////wIA
AwADAAIAAQD///7//v///wAAAQACAAAA/////wEAAQAAAAAAAAABAAIAAgACAAEAAgAE
AAIAAgACAAMAAwABAAIABAAEAAUABQAFAAcABgAHAAgACQAKAAoACgAMABAAEQARABIA
EgASABIAEwAUABQAFQAVABQAFAAUABUAFQAVABQAEwATABMAEwASABQAEgASABIAEAAQ
AA8ADwAQAA4ADgANAA4ADQAMAAsADAALAAoACQAKAAkACAAHAAUABQADAAMABQAEAAIA
AQABAAEAAQABAAAAAAAAAAAA/v/+//7//v/+//7//v/+//7//v/+//3//////wAAAAD+
//7//v/+//7//v/+//7/AAAAAAAAAAD+//7//v/7//3//v/+//7//v/+//3//f/9////
/////////v/+//7//v/9//3//f/9//3//f/9//3//v/+//3/+//6//r/+v/8//z//P/8
//z//P/8//z//P/8//z/+//7//v/+//7//z//P/8//z//v/9//z//P/6//r/+//7//z/
/P/7//v//P/8//v/+//7//v/+//6//r/+v/6//v/+f/5//n/+f/7//v/+//7//n/+f/5
//n/+//7//v/+//5//n/+f/5//z//P/8//z/+v/6//r/+//5//v//f/9//7//v/+//7/
/v8AAAIAAwADAAEAAAD+//v//P/8//v/9//3//f/9v/1//X/8//y//L/8P/w//D/8P/x
//H/8f/y//b/9v/2//f/9//3//f/9//2//b/9v/2//j/+P/3//f/9v/3//j/+P/4//j/
+P/4//r/+//8//z/+f/5//n/+v/6//n/+f/5//n/+f/5//n/9//3//f/9//5//n/9//0
//L/8f/x//X/+v/6//T/7P/p/+j/4P/U/8z/zf/P/8r/u/+2/7j/uP+1/77/zv/U/9D/
yf/D/8H/xf/R/9n/3//o/+//8v/3//v//v/+////AAAAAP7//P/8//v/+//7//v/+//7
//v//f/9//3//f/8//v/+v/5//v/+//7//v/+//7//z//f/9//v/+//7//r/+//7//r/
/P/7//v//P/8//z//P/8//3//f/+/wEAAQAAAAAAAAABAAIAAgACAAMABAAGAAQABgAG
AAcABwAHAAgACgAKAAsACwALAA0ADgAPABAAEQASABIAEgAUABYAFwAXABgAGAAYABgA
GQAaABoAGwAbABgAGAAYABkAGQAZABgAFwAZABkAGQAYABYAFAAUABQAFAAUABMAEwAU
ABIAEgARAA4ADQAMAAsACgAJAAgABwAGAAUABAADAAUABQADAAMAAQAAAP7//f/9//3/
/f/9//z//P/8//z//P/8//z//P/8//z//P/8//z//P/8//v/+//7//z//P/8//z//P/8
//z//P/8//z//v/+//7//v/8//z//P/5//v//P/8//z//P/8//v/+//5//v/+//7//v/
+v/6//r/+v/5//n/+f/3//f/9//3//X/9v/2//X/9v/2//f/+P/2//b/9v/2//T/9P/0
//T/9v/2//b/9f/1//X/9f/1//T/9P/0//T/9v/1//T/9P/2//b/9//3//T/9P/z//P/
8v/y//H/8f/z//P/8//y//L/8v/y//P/8//z//P/8//z//P/8//z//P/8//z//P/8//z
//P/8//x//H/8f/x//L/8v/y//L/8v/y//L/8//z//P/8//z//b/+P/3//j/+P/6//r/
+v/6//r//P/9//3/+//6//j/9f/2//b/9f/x//H/8f/w/+//8f/v/+7/7v/r/+r/6f/o
/+n/6f/p/+r/7v/u/+7/7//t/+3/7f/t/+7/7v/u/+7/7v/u/+3/7f/s/+3/7v/u/+7/
7v/u/+7/7v/v//D/8P/x//H/8f/y//T/8//z//P/8f/x//H/8f/x//H/8f/x//H/8f/v
/+z/7P/r/+3/8f/0//T/7v/o/+X/5P/a/87/yv/P/83/wP+z/7L/tP+u/6v/tv/A/77/
vP+7/7n/u//F/9H/1//d/+b/7f/y//f///8CAAIAAQD+//7//v8AAP7//f/9//3//f/9
//3//f///////////wEAAQABAAEAAwADAAMAAwADAAMABAAFAAUAAwADAAMABgAHAAcA
BgAIAAcABwAIAAoACgAKAAoADAALAAsADQAPAA4ADgAOABAAEgATABQAFQAWABgAFgAY
ABgAGQAZABsAHAAeAB4AIQAhACEAIwAiACMAJAAlACgAKAAoACoALAAtAC0ALgAvADAA
MQAzADEAMAAwAC8AMAAwADAAMQAzADMAMgAxADEAMQAxADAAMgAwADAAMAAwADAALwAv
AC4ALAAsACsALAArACoAKQAoACcAJgAlACYAJQAkACMAIwAjACEAIQAjACIAIAAfACEA
IQAhACEAIAAgACAAIAAiACIAIgAiACIAIgAiACIAIAAgACAAHwAhACEAIgAiACIAIgAi
ACIAIgAiACIAIgAkACQAJAAkACIAIgAiAB8AHwAgACAAIAAgACAAHwAfAB4AIQAiACMA
IwAiACIAIgAiACEAIQAhACEAIQAhACEAHwAgACAAHwAhACAAIAAgAB4AHgAeAB4AHwAg
ACEAIgAgACAAIAAfAB8AHwAfAB8AIgAiACIAIgAhAB8AHQAcAB4AHgAfAB8AHAAcABsA
GwAdAB4AHgAfAB0AHQAdABwAHAAcABwAHQAdAB0AHQAdAB0AHQAdAB0AHQAdAB0AHQAd
AB0AHQAdAB8AHwAfAB8AHwAeAB0AHAAcACAAHgAhACQAJAAkACQAJAAiACQAJQAlACcA
JgAkACEAHgAeAB0AGQAbABsAGgAZABsAGQAYABgAGAAYABgAGAAWABUAFAAUABYAFgAW
ABcAGQAZABkAGQAaABoAGgAaABgAGAAXABcAGgAbABwAHAAaABoAGgAaABoAGwAcABwA
HQAdAB0AHgAcABsAGwAbABsAGwAbABsAGwAbABsAGwAdACMAHwAaABoAGQAZABcAFAAU
ABQAEgAPAAoAAgD8//r/9//3//j//f/+//r/+P8BAAoADAAMABQAHQAdABkAEQAHAAUA
BwAMABMAFgAbACEAIgAiAB8AJAAsACwAJgAmACUAJQAlACMAIwAjACMAIwAjACMAIwAh
ACEAIQAhACEAIQAhACEAIQAhACIAIwAjACEAIQAhACQAJQAlACQAIwAhACAAIAAgACAA
IAAgACAAHwAfACEAIQAgACAAIAAhACIAIgAiACIAIgAjACAAIAAgACEAIQAhACIAJAAk
ACQAIwAiACMAJgAnACgAKQAnACYAJQAmACcAJwAmACYAJgAmACYAJwAoACgAKQApACYA
JgAmACcAKQApACgAJwAlACUAJQAkACQAIgAiACIAIwAkACQAJQAiACAAIAAfACAAHwAe
AB0AHQAdAB0AHQAeAB0AHAAbABsAGwAZABkAFwAWABQAEwAWABcAGAAZABgAGAAYABgA
FgAWABYAFgAYABgAGAAYABYAFgAWABUAEwATABQAFAAWABYAFgAWABYAFgAWABYAFgAW
ABYAFgAUABQAFAARABUAFgAWABYAFgAWABUAFQATABUAFQAVABMAEgASABIAEgARABEA
EQARABEAEQARABMAFAAUABMAEQAQABAAEAASABIAEgASABEAEAAPAA4ADwAQABEAEQAR
ABEAEQARABAAEAAQABAAEQARABEAEgAPAA4ADgANAA0ADgAOAA8AEAAQAA8ADwARABEA
EQAQAA8ADgANAA0ADwAPAA8ADwANAA0ADQANAA0ADQANAA0ADQANAA0ADQANAA0ADQAN
AAwADAAMAAwADgASABQAEgASABIAEgASABQAFQAVABYAFgAVABMAEgASABEADQAMAAsA
CQAHAAcABQAEAAQABAAEAAQABAAFAAUABQAGAAYABgAGAAcACAAJAAoACwALAAoACQAI
AAoACgAJAAkACgALAAwADAAOAA4ADgAOAAwADQAOAA4ADQANAA0ADgAOAA0ADQANAA8A
DwAPAA8ADgANAAwACwAPAA8AEQAOAAwACQAFAAMABgAGAAQABAABAPr/8P/q/+r/5f/f
/+D/5//m/+D/3P/h/+j/7v/y//z/AwABAP//+f/z//H/9//+/wMABAAFAAkADAAOABMA
FgAWABYAFgAUABMAEwATABMAEwATABMAEgARABAADwARABEAEQARABEAEQARABEAEQAR
ABIAEwATABEAEQARABAAEQARABAAEAAPAA8AEAAQABAAEAAQABAADwAPABEAEwASABIA
EgASABIAEQAQAA8AEAASABAAEAAQABEAEQAQABAAEQAQAA8ADwAPABEAEAARABIAEwAS
ABIAEgAUABQAFQAVABYAFAAUABQAFQAWABYAFwAXABYAFgAWABcAFgAVABMAEQASABMA
FAAUABIAEAAQABAADgAOAA0ADQAMAAoACgAJAAgABwAGAAUABgAFAAQAAwACAAEAAAD/
/wEAAQD////////+//z/+//8//3//v////z//P/8//z//P/8//z//P/6//r/+v/6//r/
+v/6//n/+f/5//r/+v/6//r/+v/6//r/+v/6//r/+v/6//r/+v/6//r/+v/3//f/+P/4
//j/+v/6//n/+f/5//v/+//7//n/+P/4//j/9v/1//X/9f/3//f/9//3//f/+P/4//f/
9//2//b/9v/1//T/8//y//T/9P/0//T/9P/0//T/8//0//X/9v/3//X/9P/z//L/9P/z
//L/8v/y//L/8//z//T/9P/z//P/8v/y//H/8f/z//P/8//y//L/8v/y//P/8//z//P/
8//z//P/8//z//H/8f/x//H/8f/x//H/8f/x//H/8f/x//T/9P/0//T/8v/y//L/8//y
//H/8P/v//L/8v/z//T/+P/4//P/8P/z//T/9f/2//j/+v/7//v//f/8//r/9//0//T/
8//v//H/8f/w/+//8f/v/+7/7v/s/+z/7P/s/+v/6//r/+z/7v/u/+7/7//x//H/8f/x
//L/8v/y//L/9P/0//P/8//y//P/9P/0//T/9P/0//T/9P/1//b/9v/1//X/9f/2//j/
9//3//f/9f/z//H/7//w//H/8v/z//H/8f/z//L/8P/t/+n/5//s//D/8v/u/+X/3v/c
/9j/0P/D/8H/wv/B/7r/tP+4/7n/tv+8/8r/0v/N/8X/v//B/8X/y//V/9r/3//m/+n/
6f/u//T/9//4//j/+P/4//T/8//z//P/8f/x//H/8f/x//H/8f/x//P/8//z//P/8//z
//P/8//z//P/9P/1//X/8//z//P/9P/1//X/9P/0//P/8//0//T/9P/0//T/9f/1//b/
+f/5//j/+P/4//n/+v/6//r/+//8//7//P/8//z//f/9//3//v8AAAAAAwADAAMABQAG
AAcACAAJAAgACAAIAAoACgALAAsADAAOAA4ADgAPAA8ADgAOAA0ADQAOAA8AEQARABEA
EAAPABEAEQARABAAEAAOAA4ADgAOAA4ADQANAAsACAAHAAUABAADAAIAAQACAAEAAAD/
//7//f/8//v/+//7//n/+f/5//j/9v/1//X/9f/1//X/9P/0//T/9P/0//T/9P/0//T/
9P/0//T/9P/0//T/8//1//X/9v/2//b/9v/2//b/9v/2//b/9v/2//b/9v/2//j/+P/4
//X/9v/2//X/9P/0//T/8//z//P/9f/1//X/8//y//L/8v/0//P/8//z//X/9f/1//X/
9P/0//P/8f/z//L/8v/y//D/8P/w//D/8v/y//L/8v/w//D/8P/v/+//7//v/+//7v/u
/+7/7v/v/+//7//w/+//7v/u/+3/7v/u/+3/7f/u/+7/7f/t/+3/7f/t/+z/7P/s/+z/
7f/t/+3/7f/t/+3/7f/t/+3/7f/t/+3/7f/r/+v/6//r/+3/7f/t/+3/7P/s/+z/7P/s
/+z/7P/t/+//7//v/+//7v/w//H/8v/z//T/8v/0//X/9f/1//T/8v/v/+7/7v/t/+n/
6f/p/+j/5//l/+P/4v/i/+P/5P/l/+b/5P/j/+L/4v/m/+b/5v/n/+f/5//n/+f/6P/o
/+j/6P/q/+r/6f/p/+r/6//s/+z/6v/q/+r/6v/q/+v/7P/s/+v/6//r/+z/7P/r/+v/
6//r/+v/6//r/+v/6//r/+v/7f/r/+n/5v/k/+P/5f/p/+z/7v/m/9z/1//W/87/wv+6
/73/v/+4/6n/pP+m/6T/o/+s/7r/wP+8/7X/s/+1/7//y//T/9X/2v/h/+b/7f/x//T/
9P/1//b/9P/y//T/8v/x//H/8f/x//H/8f/x//P/8//z//P/8//z//P/8//1//X/9f/1
//X/9f/2//f/+f/3//f/9//6//v/+//6//z/+//7//z//P/8//z//P/9//3//v8BAAIA
AgADAAQAAwAEAAQABAAFAAYACAAGAAgACAAJAAkACQAKAAwADAAPAA8ADwARABAAEQAS
ABMAFAAUABQAFgAYABkAGQAaABoAGgAaABsAHAAcAB0AHQAcABwAHAAdAB0AHQAcABsA
HQAdAB0AHAAaABgAGAAYABgAGAAXABcAFgAUABQAEwASABEAEAAPABAADwAOAA0ADgAN
AAwACwAJAAkABwAHAAgACAAHAAcABQAFAAUABQAGAAYABgAGAAYABgAGAAYABAAEAAQA
BAAGAAYABgAFAAUABQAGAAYABgAGAAYABgAGAAYABgAGAAYABgAGAAYABgAGAAYAAwAF
AAYABgAGAAYABgAFAAUABQAHAAcABwAJAAgACAAIAAgABwAHAAcABgAFAAQAAwAFAAYA
BgAFAAUABAAEAAQABAAEAAQABAAEAAQABAAEAAYABgAGAAUABQAFAAUABQAGAAYABgAG
AAgABwAGAAYABAAEAAUABQAEAAQAAwADAAYABgAFAAUABAADAAIAAAACAAIAAgADAAMA
AwADAAMAAwADAAMAAwADAAMAAwADAAMAAwADAAMAAwADAAMAAwACAAIAAgACAAIAAgAC
AAMAAQABAAEAAQAEAAYABQAGAAgACAAIAAgACAAKAAsACwALAAoACAAFAAIAAgABAP3/
+//7//r/+f/5//f/9v/2//b/9v/2//b/9f/1//X/9v/4//j/+P/5//n/+f/5//n/+P/4
//j/+P/4//j/9//3//j/+f/6//r/+P/4//j/+P/2//f/+P/4//n/+f/5//r/+P/3//f/
9//3//f/9//3//f/9//3//f/+f/3//X/8v/w/+//8f/1//r/+P/y/+r/5f/g/9z/0P/M
/8//0//M/7//vP++/7r/t/++/8z/0v/Q/83/yf/H/8v/1f/d/+H/5v/t//L/9f/7//7/
AAD///7//P/8//z//P/7//v/+//5//n/+f/5//n/+f/5//n/+f/5//n/+f/7//v/+//7
//n/+f/6//v/+//5//n/+f/8//3//f/8//z/+//7//z//v/+//7//v8AAP////8BAAEA
AAAAAAAAAQACAAIAAgADAAQABgAEAAQABAAFAAUAAwAEAAYABgAJAAkACQALAAoACwAM
AA0ADQAMAAsADAAOAA8ADwAQABIAEgASABMAEgASABMAEwAUABQAFAAVABMAEwASABEA
EQARABEAEAAQAA4ADgAOAA4ADgANAA0ADAAKAAoACQAIAAcABgAFAAQAAwACAAEAAAD/
//7//f///////f/9//v/+v/4//f/+f/5//n/+f/3//b/9f/0//T/9P/0//T/9v/2//b/
9v/2//b/9v/1//P/8//0//T/9P/0//T/9P/2//b/9v/2//b/9v/2//b/9v/2//b/8//3
//j/+P/4//b/9v/1//X/8//1//X/9f/1//T/9P/0//T/8//z//P/8f/x//H/8f/x//L/
8v/x//H/8P/w//D/8v/y//L/8v/y//L/8v/y//L/8v/y//H/7//v/+//7//y//L/8v/y
//D/7//u/+7/7v/u/+//7//v//D/8P/x//L/8v/x//H/8f/x//H/8P/w//D/8P/x//H/
8f/x//H/8//z//P/8//z//P/8//z//H/8f/x//H/8f/x//H/8f/y//L/8v/y//T/9P/2
//f/+P/4//j/+P/4//r//P/9//3/+//6//j/9f/y//L/8f/t/+//7//u/+3/6//p/+j/
6P/q/+r/6v/q/+v/6//r/+z/8P/w//D/8f/v/+//7//v//L/8v/y//L/8P/w/+//7//w
//H/8v/y//D/8P/w//D/8v/z//T/9P/1//X/9f/2//T/8//z//P/9f/1//X/9f/1//X/
9f/1//n/9//z//D/7v/t//H/9//6//T/7P/m/+P/3v/S/8j/yv/P/83/vv+3/7b/sP+s
/7P/wv/K/8r/xv+//7v/wf/N/9f/2//j/+j/6//w//f//f/+//7////+//z//P/8//z/
+//7//v/+f/5//n/+f/5//n/+f/5//v/+//7//v/+//7//v/+//9//3//v///////f/9
//3//P/9//3//P/+//3//f/+//7//v/+//7/AAD/////AQADAAIAAgACAAMABAAEAAQA
AwAEAAYABAAGAAYABwAHAAkACgAMAAwADQANAA0ADwAOAA8AEAARABIAEgASABQAFAAV
ABUAFgAYABgAGAAZABoAGgAbABsAGgAaABoAGwAbABsAGgAZABcAFwAXABYAFgAUABQA
FAAWABYAFQAVABMAEAAPAA0ADgANAAwACwAMAAsACgAJAAYABQAEAAMAAQABAP////8B
AAAA/v/9/////////////P/8//z//P/+//7//v/+//7//v/+//7//v/+//7//f//////
AAAAAP7//v/+//7//v/+//7//v/+//7//v/+//7//v/+//v//f/+//7//v/+//7//f/9
//3//////////f/8//z//P/6//n/+f/5//v/+//7//v/+//8//z/+//7//r/+v/6//r/
+v/6//r/+P/4//j/+P/6//r/+v/5//n/+f/5//n/+v/6//r/+v/4//f/9v/2//j/+P/5
//n/+P/4//f/9//2//b/9f/1//X/9f/1//T/9P/0//T/9f/1//X/9f/1//X/9f/1//X/
9f/1//X/9f/2//f/+P/5//f/9//3//f/+v/8//z/+v/8//z//P/8//7/AAABAAEAAQAA
AP7/+//6//r/+f/1//X/9f/0//P/8//x//D/8P/w//D/8P/w//D/8f/y//T/9v/2//b/
9//1//X/9f/1//j/+P/4//j/+P/4//f/9//4//n/+v/6//z//P/8//z//P/9//7//v/9
//3//f/+/wAA//////////////////8BAAEAAQABAP3//f/9//z/+v/9/wEABQAEAAAA
+P/y//H/6v/e/9r/3v/h/9f/yv/H/8r/xv/A/8n/1P/a/9b/0v/P/8//1f/h/+n/7f/z
//r///8CAAkADQAOABAADwAMAAoADAAMAAwACwALAAsACQAJAAkACQALAAsACwALAAwA
DQAOAA8ADwAPAA8ADwAPAA8AEAARABMAEQARABEAEAARABEAEAASABEAEQASABIAEgAS
ABIAFAATABMAFQAXABYAFgAWABcAGAAYABgAFwAYABoAGAAZABoAHAAdAB0AHgAgACAA
IQAhACEAIwAiACMAJAAlACYAJgAmACgAKgArACsALAArACoAKQApACoAKgArACsAKwAs
AC0ALwAuAC0AKwApACcAJwAnACYAKAAmACYAJgAmACYAJQAlACIAIAAgAB8AIAAfAB4A
HQAcABsAGgAZABkAGQAZABkAFwAXABUAFQAXABYAFAATABMAEwATABMAEgASABIAEgAS
ABIAEgASABIAEgASABIAEgASABIAEQARABEAEgASABQAFAAUABQAEgASABIAEgARABAA
DwAOABAAEAAQAA0ADwAQABAAEAAOAA4ADQANAA0ADwAPAA8ADQAMAAwADAAMAAsACwAL
AAsACwALAAsACwAMAAwACwALAAoACgAKAAoACgAKAAoACgAKAAoACgAKAAoACgAJAAkA
CQAJAAkACgAKAAoACgAIAAcABgAGAAgACAAJAAkACAAIAAcABwAGAAYABQAFAAcABwAH
AAYABgAGAAYABwAHAAcABwAHAAUABQAFAAUABQAFAAUABQAHAAcABwAHAA0ADAANAA4A
DwAQAA8AEAAQAA8ADwAOAAwACQAGAAYABQABAAMAAwACAAEAAQD///7//v/8//z//P/8
//v/+//7//z/AAAAAAAAAQABAAEAAQABAAIAAgACAAIAAgACAAEAAQABAAEAAQAAAAIA
AgACAAIAAgADAAQABAADAAMAAwAEAAIAAQABAAEAAwADAAMAAwADAAMAAwADAAMAAQAD
AAIA/v/7//v/+//+/wIAAAD6//P/7P/o/+r/4v/d/+P/6v/r/+T/3v/i/+f/6v/u//T/
+P/1//H/7f/n/+P/5//t//T/9f/4//v/AQACAAQACQAMAAwADgAOAAsACQAIAAcABwAH
AAcABwAJAAkACQAJAAcABwAHAAcABQAFAAUABQAFAAUABgAHAAcABQAFAAUABgAHAAcA
BgAIAAcABwAIAAYABgAGAAYABgAFAAUABwAHAAYABgAGAAUABgAGAAYABQAGAAgABgAG
AAYABwAHAAUABgAIAAgABwAHAAcACQAIAAkACgALAAoACgAKAAwADgAPAA8AEAAOAA4A
DgAPABAAEAARABEADgAOAA4ADwAPAA8ADgANAA0ADQANAAwADgAMAAwADAALAAoACAAH
AAcABgAHAAcABgAFAAQAAwAEAAMAAgABAAIAAQAAAP////////3//f/+//7//f/9//n/
+//9/w==
         </WaveFormData>
      </LeadData>
      <LeadData>
         <LeadByteCountTotal>10000</LeadByteCountTotal>
         <LeadTimeOffset>0</LeadTimeOffset>
         <LeadSampleCountTotal>5000</LeadSampleCountTotal>
         <LeadAmplitudeUnitsPerBit>4.88</LeadAmplitudeUnitsPerBit>
         <LeadAmplitudeUnits>��V</LeadAmplitudeUnits>
         <LeadHighLimit>2147483647</LeadHighLimit>
         <LeadLowLimit>268435456</LeadLowLimit>
         <LeadID>V2</LeadID>
         <LeadOffsetFirstSample>0</LeadOffsetFirstSample>
         <FirstSampleBaseline>0</FirstSampleBaseline>
         <LeadSampleSize>2</LeadSampleSize>
         <LeadOff>FALSE</LeadOff>
         <BaselineSway>FALSE</BaselineSway>
         <ExcessiveACNoise>FALSE</ExcessiveACNoise>
         <MuscleNoise>FALSE</MuscleNoise>
         <LeadDataCRC32>489078633</LeadDataCRC32>
         <WaveFormData>
BgAGAAYABgAAAPz/+P/0/+j/3v/U/8r/uv+s/57/kP+F/3r/b/9k/3H/fP+H/5L/nP+m
/7D/uv/H/9T/4f/u//P/+P/9/wIABgAIAAoADAAJAAgABwAGAAMAAgABAAAA///+//3/
/P/6//r/+v/6//r/+v/6//r/+v/6//r/+v/8//z//P/8//z//P/8//z//f/+////AAAC
AAIAAgACAAIAAgACAAIAAwAEAAUABgAHAAgACQAKAAwADAAMAAwADwAQABEAEgAUABYA
GAAaAB0AHgAfACAAIwAkACUAJgAoACoALAAuADEAMgAzADQANgA2ADYANgA4ADgAOAA4
ADYANgA2ADYANAA0ADQANAAxADAALwAuACsAKgApACgAJwAmACUAJAAhACAAHwAeABwA
GgAYABYAEwASABEAEAAOAAwACgAIAAYABgAGAAYAAwACAAEAAAD///7//f/8//v/+v/5
//j/+v/6//r/+v/6//r/+v/6//r/+v/6//r/+v/6//r/+v/8//z//P/8//z//P/8//z/
/v/+//7//v/+//7//v/+//7//v/+//7//v/+//7//v/+//7//v/+//7//v/+//7//P/8
//z//P/6//r/+v/6//r/+v/6//r/+f/4//f/9v/2//b/9v/2//T/9P/0//T/8v/y//L/
8v/y//L/8v/y//D/8P/w//D/8P/w//D/8P/u/+7/7v/u/+7/7v/u/+7/7v/u/+7/7v/s
/+z/7P/s/+z/7P/s/+z/7P/s/+z/7P/s/+z/7P/s/+r/6v/q/+r/6v/q/+r/6v/q/+r/
6v/q/+z/7P/s/+z/7P/s/+z/7P/s/+z/7P/s/+7/7v/u//D/8f/y//L/8v/w/+//7v/t
/+z/6//q/+r/6f/o/+f/5//l/+X/5f/l/+X/5f/l/+X/6P/o/+j/5//n/+f/5v/m/+j/
6P/p/+n/6f/p/+n/6f/p/+n/6f/p/+v/6//r/+z/7P/t/+3/7f/u/+7/7v/u/+//7//w
//D/8f/x//H/8f/z//P/8//z//T/8v/0//P/8v/u/+7/8f/3/wIAEAAcABkABgD4//b/
7f/f/9L/x//A/6//iv9i/0//R/9B/0X/WP9u/4H/jf+W/5//q/+8/9D/4f/r//P/+P/+
/wUADQASABIAEAAOAA4ACwALAAoACQALAAsACQAJAAgABwAGAAUABwAGAAYABwAHAAcA
BwAHAAkACgALAAsACwALAAwADAAOAA8ADwAQABMAFAAVABUAFAAVABUAFwAYABkAGgAb
ABwAHQAeAB8AHgAfACAAIQAjACYAKAAqACkAKwAuADAALwAyADQANgA3ADkAOwA8AEAA
QgBEAEYARgBIAEgASwBPAE8AUQBRAFQAVQBVAFUAVABUAFQAVABUAFQAVQBVAFIAUgBR
AE8AUABOAE4ATABKAEkASABGAEUAQwBBAD8APAA6ADgANgA0ADMAMQAvAC8ALgAsACoA
KAAnACUAJAAgAB4AHAAaABwAHAAZABgAGAAYABcAFgAVABUAFQAVABUAFQAVABUAEwAT
ABMAEwAUABQAFAAUABYAFgAWABYAGAAaABoAGgAYABgAGAAYABgAGQAZABkAGwAbABoA
GgAaABoAGgAaABoAGgAaABoAGwAbABsAGgAYABcAFwAXABcAFgAWABYAFwAXABYAFgAT
ABIAEgASABQAFAATABMAEgASABIAEgAQAA8ADwAOAA4ADgAOAA4ADQANAA0ADAAMAAwA
DAALAAsACwALAAoACgAKAAoACgAKAAoACgAKAAgABwAHAAYACAAIAAgACAAGAAUABQAF
AAYABgAGAAUAAwADAAMAAgAEAAQABAAEAAIAAgACAAIABAAEAAQABAADAAUABAAEAAQA
BAAEAAQABAAEAAQABgAGAAYABQAEAAIAAwACAAEAAAD9//z//P/7//j/9//3//f/9f/1
//X/9f/3//f/9//4//j/+P/3//f/9f/0//T/9P/2//f/9//3//f/9//3//f/9//3//f/
9//1//X/9v/2//f/9//3//b/9v/2//b/9//1//b/9v/1//X/9f/1//X/9f/1//X/9v/2
//j/9//2//T/8v/x//H/+P8CABAAFQAKAPb/6v/n/9//0P+//7T/rf+Y/3b/Xf9R/03/
S/9U/2z/gf+N/5r/of+p/7T/xv/b/+n/7//0//j//f8BAAYACgAKAAgABgADAAMAAgAB
AP/////9//3/+//7//v/+//7//r/+v/7//v/+//7//v/+//8//3//f/9//3//v/+//7/
/////wAAAAAAAAAA//8CAAMAAwAFAAUABQAFAAUABgAHAAgACQAKAAsADAANAAwADgAP
ABAAEQATABYAGAAYABoAGwAcAB0AHwAhACIAJgAoACoALAAwADIAMgA1ADcANwA5ADkA
PAA9AD0APQA8ADwAPAA8ADwAPAA9AD0AOgA6ADkANwA2ADQANAAyADAALwAuACwAKwAp
ACcAJQAmACQAIgAgABwAGwAZABcAFQAUABIAEAAOAA0ACwAKAAgABgAEAAIAAgACAP//
/v/8//z/+//6//n/+f/5//n/+f/5//n/+f/3//f/9//3//j/+P/4//j/+v/6//r/+v/4
//r/+v/6//z//P/8//z//v///////////////v/+//7//v/+//7//v/+//7//v/9//3/
/f/8//7//f/9//3//f/8//z//P/7//v/+v/6//n/+P/4//j/9v/2//X/9f/2//b/9v/2
//b/9f/1//T/9P/0//T/9P/x//H/8f/w//L/8v/y//H/8f/x//H/8P/w//D/8P/w//D/
8P/w//D/8v/x//H/8P/w//D/8P/w//D/7//v/+//7v/u/+7/7f/t/+3/7f/s/+7/7v/u
/+7/7v/u/+7/7v/u/+7/7v/u/+3/7f/s/+z/7f/t/+3/7f/w//D/8P/x//D/8v/y//L/
8v/0//T/9v/2//T/8//y//D/7//u/+3/7P/t/+z/7P/r/+j/5//n/+f/6f/p/+n/6f/p
/+n/6f/q/+r/6v/p/+n/6f/o/+j/6P/q/+v/6//r/+v/6//r/+v/6//r/+v/6//r/+v/
7P/s/+3/7f/t/+z/7P/s/+z/7f/r/+z/7P/r/+3/7f/t/+3/6//r/+v/7P/u/+7/6//o
/+r/8P/7/wsAGgAiABQAAwD+//r/7P/Z/8n/wP+x/47/X/9A/zD/Jf8j/zP/S/9e/2r/
c/97/4r/nf+z/8b/0v/d/+f/7f/y//j///8BAP7//P/8//r/+v/5//n/+P/3//f/9//1
//X/9//3//f/9//3//b/9v/3//f/9//3//f/+f/6//v/+//7//v//P/8//z//f/9//7/
//8AAAEAAQACAAMAAwAFAAYABwAIAAkACgALAAwADQAOAA8AEAARABQAFgAXABgAGQAb
AB4AIAAhACQAJgAoACsALQAvADAAMgA0ADYAOAA8AD4APgBBAEMAQwBFAEUASABJAEkA
SQBIAEgASABIAEcARgBGAEUARABEAEMAQQBCAEAAQAA+ADoAOQA4ADYANQAzADEALwAu
ACwAKgAoACQAIwAhAB8AGwAaABgAFgAUABMAEQAQAA4ADAAKAAgABgAGAAMAAgACAAIA
AQAAAP////////////////////8BAAEAAQABAAAAAAAAAAAAAgACAAIAAgACAAQABAAE
AAQABAAEAAQABAAFAAUABQAFAAUABAAEAAQABAAEAAQAAgACAAIAAgABAAEAAQAAAAAA
///////////+//7//v/7//v/+v/6//n/+P/4//j/+P/4//f/9//2//b/9v/2//T/8//z
//L/9P/0//T/9P/x//H/8f/w//D/8P/w/+//8f/x//H/8P/w//D/8P/w/+7/7v/u/+7/
7v/t/+3/7P/s/+z/7P/s/+7/7f/t/+3/7P/s/+z/6//t/+3/7f/s/+z/7P/s/+z/7P/s
/+z/7P/q/+r/6v/q/+v/6//q/+r/6//r/+v/6//s/+z/7P/t/+//8f/x//H/8P/w//D/
8P/w//L/8v/0//T/8v/x//D/7v/t/+z/6//q/+n/6P/o/+f/5v/l/+X/5f/l/+X/5f/l
/+X/5f/l/+b/5v/m/+X/5f/l/+T/5P/k/+b/5//n/+f/5f/l/+X/5f/l/+X/5f/l/+X/
5f/m/+b/5//n/+f/5v/m/+b/5v/n/+n/6v/q/+n/6f/p/+n/6f/p/+n/6f/q/+r/6v/p
/+j/7v/2/wUAGQAuAC4AIAAVABQACgD2/+P/2//S/7f/iP9b/z7/LP8f/yH/Nf9J/1r/
ZP9v/3v/jv+j/7n/yv/W/9//6f/x//j/AgAFAAUABAAEAAQABAAGAAUABQAEAAMAAwAD
AAEAAQADAAMAAwADAAQABAAFAAcACQAJAAkACQAJAAoACwALAA0ADQAOAA4ADwARABIA
FAAXABgAGQAZABoAGwAbAB0AIAAhACIAIwAkACUAJgAnACoAKwAsAC0ALwAyADQANgA5
ADsAPgBAAD8AQgBEAEYASQBLAE0ATgBSAFQAVgBYAFwAXgBeAGEAYwBjAGUAZQBoAGkA
aQBpAGkAaABnAGYAZwBmAGYAZQBkAGQAYwBhAGAAXgBeAFwAXABbAFoAWABXAFUAUwBR
AFIAUABOAEwASgBJAEcARQBBAEAAPgA8ADwAOwA5ADgANAAyADAALgAwADAALQAsAC4A
LgAtACwALQAtAC0ALQAtAC0ALQAtAC8ALwAvAC8AMAAwADAAMAAwADAAMAAwADAAMgAy
ADIANAA0ADQANAA0ADUANQA1ADQAMwAxADAAMgAyADIAMgAwADAAMAAwADEAMQAxADAA
LgAtAC0ALQAtACwALAAsAC0ALQAsACwAKwAqACoAKgAoACgAJwAnACYAJgAmACYAKAAn
ACcAJgAmACYAJgAmACUAJQAlACQAJgAmACYAJQAjACMAIwAiACIAIgAiACIAIgAiACIA
IgAkACMAIwAiACIAIgAiACIAIgAhACEAIQAiACIAIgAhACEAIQAhACAAIAAgACAAIAAe
AB4AHgAeACAAIAAgACAAHwAfAB4AHgAfACEAIQAhACIAJAAkACQAJAAkACQAJgAmACgA
JwAmACQAIQAgAB8AHgAeAB4AHwAfAB0AGwAaABkAGwAbABsAGwAZABkAGQAaABgAGAAX
ABcAGQAYABgAGAAYABkAGQAZABkAGQAZABkAFwAXABcAFwAXABcAGAAYABkAGQAZABgA
GAAYABgAGQAZABoAGgAZABkAGQAZABkAFwAXABcAGAAcAB4AHQAcABoAGgAZAB0AJAAu
ADoAQQA2ACYAHAAZABMAAADz//L/6//O/67/m/+T/4//jf+W/6b/s/+//8j/0f/X/+D/
8P8BABEAGQAeACQAKQApACwANAA2ADQAMAAtAC0ALAArACsAKwApACkAKAAnACYAJQAl
ACQAJAAlACUAJQAlACUAIwAkACUAJQAnACcAKAAoACgAKQApACoAKgAqACoAKQAqACsA
KwAtAC0ALQAtAC0ALAAtAC4ALwAwADEAMgAzADQANgA3ADgANwA5ADwAPgA+AEAAQQBC
AEEAQwBFAEYASABKAEwATgBOAFAAUABTAFMAUwBVAFUAWABZAFkAWQBaAFoAWgBaAFcA
VgBWAFUAVgBWAFUAUwBSAFAAUABOAEoASQBIAEYARgBFAEQAQwBAAD4APAA6ADoAOQA3
ADUANQA0ADIAMAAwAC8ALQAsACoAKAAmACQAIgAiAB8AHgAfACAAIAAgAB8AHwAfAB8A
HQAdAB0AHQAfAB8AHwAfAB8AHgAdABwAHgAeAB4AHgAeACAAIAAgACAAIAAgACAAIAAh
ACEAIQAhACEAIAAgACIAIgAiACIAIAAgACAAIAAfAB8AHwAeAB4AHQAdAB0AHQAcABwA
HAAbABsAGgAaABsAGgAaABoAGAAYABcAFwAYABgAGAAYABYAFQAVABQAFgAWABYAFgAV
ABUAFQAUABQAFAAUABMAEwATABMAEgASABIAEgASABAAEAAQABAAEgARABEAEAAOAA4A
DgAOAA4ADQANAA0ADgAOAA4ADQALAAsACwAKAAwADAAMAAwADAAMAAwADAAMAAwADAAM
AA0ADQAMAAwADwARABIAEAAQABAAEAAQABAAEgASABQAEwASABAADwAOAA0ADAALAAoA
CgAJAAgABwAHAAcABQAFAAUABQAHAAcABwAIAAgACAAHAAcACQAIAAgACAAGAAcABwAH
AAkACQAJAAkACQAJAAkACQAJAAkACgAKAAsACwALAAoACgAKAAoACwAJAAoACgAJAAkA
CQAJAAkACQAJAAkACgAKAAoACwAKAAoABgAFAAcADgAaACYALQAmABQABAD9//n/7v/d
/9T/z/+6/5b/e/9x/23/af9y/4b/mf+l/7D/uf+//8r/2v/t////BwAKAA4AEwAVABoA
IAAgACAAIAAeAB0AGwAZABkAGQAXABcAFgAVABQAEwATABIAEgATABMAEwATABMAEwAU
ABUAFQAVABUAFgAWABYAFwAXABgAFwAYABkAGQAYABkAGQAbABoAGwAcAB0AHAAdAB4A
HwAeAB8AIAAhACIAJAAlACYAJQAnACoALAArAC4AMAAyADEAMwA1ADYANgA4ADoAPAA8
AD4APgBBAEMAQwBFAEUARABFAEUARQBGAEYARgBGAEUARABEAEMAQABAAD8APQA8ADoA
OgA4ADQAMwAyADAALwAtACsAKQAmACQAIgAgACAAHwAdABsAGQAYABYAFAASABEADwAO
AAwACgAIAAYABgAGAAMAAgAAAAAA///+//3//f/9//3//f/9//3//f/9//3//f/9//7/
/v/+//7//v/+//7//v/+/wAAAAAAAP7//v/+//7/AAABAAEAAQABAAEAAAAAAAAAAAAA
AAAAAAAAAAAAAAD////////+//7//f/9//3/+//6//r/+v/7//v/+v/6//n/+P/4//j/
9v/2//X/9f/0//T/9P/0//T/8//z//L/8v/y//L/8v/x//H/8f/w/+7/7v/u/+3/7//v
/+//7v/u/+7/7v/u/+7/7v/u/+7/8P/v/+//7v/u/+7/7v/u/+7/7f/t/+3/7P/s/+z/
6//t/+3/7f/s/+r/6v/q/+r/6v/q/+r/6v/q/+r/6v/q/+v/6//q/+r/6f/p/+n/6f/q
/+r/6v/r/+3/7f/t/+3/7v/w/+//7v/u/+7/7v/u//D/8P/y//L/8//z//P/8v/v/+7/
7f/s/+3/7P/s/+v/6P/n/+f/5//n/+f/5//n/+n/6f/p/+r/6v/q/+n/6f/r/+r/6v/q
/+j/6f/p/+n/6//r/+v/6//r/+v/6//r/+v/6//s/+z/7f/t/+3/7P/q/+r/6v/r/+v/
7P/s/+v/6f/p/+n/6f/p/+n/6f/q/+r/6v/r/+z/6P/m/+n/8f/+/w4AGAARAP7/9P/w
/+X/0//A/7P/pv+P/2r/SP83/y3/Kf8z/0r/XP9r/3H/eP+F/5f/rP/C/9H/1//d/+T/
6v/x//f/+v/6//r/+P/4//X/9f/0//P/8//z//H/8f/v/+//7//v/+//7v/u/+//8f/x
//H/8f/x//L/8//z//X/9f/2//b/9v/3//f/+P/5//r/+//7//z//f/9/////v///wAA
AQACAAMABAAFAAYABwAIAAkACgAMAA0ADgANAA8AEgAUABUAGAAaABwAHQAfACEAIgAm
ACgAKgAsAC4AMAAwADMANQA1ADcANwA6ADsAOwA7ADoAOgA6ADoAOwA6ADoAOQA4ADgA
NwA1ADQAMgAyADAAMAAvAC4ALAArACkAJwAlACIAIAAeABwAGgAZABcAFQATABIAEAAO
AAwACwAJAAgABgAEAAIAAAD+//7/+//6//r/+v/5//j/9//3//f/9//3//f/9//3//f/
9//3//f/+P/4//j/+P/6//r/+v/6//r//P/8//z//P/8//z//P/8//3//f/9///////+
//7//P/8//z//P/8//z//P/8//v/+//7//r/+v/5//n/+f/5//j/+P/4//f/9//2//b/
9f/0//T/9P/0//T/8//z//D/8P/w//D/8P/v/+//7v/u/+7/7v/u/+3/7f/t/+z/7P/s
/+z/6//r/+v/6//q/+r/6v/q/+r/6v/q/+r/6v/o/+f/5//m/+b/5v/m/+b/6P/n/+f/
5//o/+j/6P/n/+f/5//n/+b/5v/m/+b/5v/k/+T/5P/k/+T/5P/k/+T/5//n/+b/5v/l
/+X/5f/l/+b/5v/m/+f/5//o/+r/6v/q/+r/6v/q/+z/7P/q/+n/6P/m/+f/5v/l/+T/
4//i/+L/4f/e/93/3f/d/9//3//f/9//3f/d/93/3v/e/97/3f/d/93/3P/c/9z/3P/d
/93/3f/d/93/3f/d/93/3f/d/93/3f/d/97/3v/f/9//3//e/97/3v/e/9//3//g/+D/
3//f/9//3//f/9//3//f/+D/4v/g/93/3P/c/+L/7/8BABIAGAAKAPv/9v/w/+D/y/+7
/7L/of98/1H/NP8i/xf/F/8n/z3/Tv9a/2P/bf98/5P/q/++/8b/zf/X/9//5v/u//P/
8//0//T/8v/w//D/8f/x//D/7//v/+//7f/t/+//7//v/+//7//u/+7/7//w//H/8v/z
//P/9P/1//X/9//3//j/+P/5//v//P/+////AAABAAEAAgADAAMABQAGAAcACAAJAAwA
DQAOAA8AEAARABIAEwAWABgAGQAaABsAHQAgACIAIQAkACYAKAArAC0ALwAwADQANgA4
ADoAOgA8ADwAPwBBAEEAQwBDAEYARwBHAEcASABIAEgASABHAEYARgBFAEYARgBFAEMA
QgBAAEAAPgA6ADkAOAA2ADcANQAzADEAMAAuACwAKgAoACcAJQAjACEAIAAeABwAHAAb
ABkAGAAUABIAEAAOABAAEAANAAwADAAMAAsACgALAAsACwALAA0ADQANAA0ACwALAAsA
CwAMAAwADAAMAA4ADgAOAA4AEAASABIAEgAQABAAEAAQABAAEQARABEADwAPAA4ADgAQ
ABAAEAAQABAAEAAQABAAEQARABEAEAAQAA8ADwAPAA8ADgAOAA4ACwALAAoACgALAAoA
CgAKAAoACgAJAAkACgAKAAoACgAKAAkACQAIAAgACAAIAAgABwAHAAcABgAGAAYABgAF
AAUABQAFAAQABAAEAAQABAAEAAQABAAEAAQAAwADAAIAAgACAAIAAgACAAEAAQABAAQA
BAAEAAMAAQABAAEAAAAAAAAAAAAAAAAAAAAAAAAAAAAAAAAAAAABAAEAAAAAAP//////
/////v/+//7///8BAAEAAQACAAIAAgACAAIABAAEAAYABgAEAAMAAgAAAP///v/9//z/
+f/4//j/9//0//P/8//z//P/8//z//P/8//z//P/9P/y//L/8f/x//H/8P/w//D/7v/v
/+//7//t/+3/7f/t/+//7//v/+//7f/t/+7/7v/t/+3/7f/s/+r/6v/q/+v/6f/q/+r/
6f/p/+n/6f/p/+n/6f/p/+r/7P/s/+v/6P/q/+7/+/8LABwAJAAaAAsABAAAAPL/3//P
/8j/u/+W/2v/TP88/y//K/83/03/Xv9q/3X/ff+I/5v/sf/E/9D/2f/h/+n/7v/2//3/
///8//z//P/8//r/+f/5//j/9//3//f/9f/1//X/9f/1//X/9//2//b/9//3//f/9//3
//f/+P/5//n/+f/5//r/+v/8//3//f/+////AAABAAEAAAABAAEAAwAEAAUABgAHAAgA
CQAKAAsADAANAA4ADwAQABIAEwAUABUAFwAaABwAGwAeACAAIgAlACcAKQAqACwALgAw
ADIAMgA0ADQANwA3ADcAOQA5ADwAPQA9AD0APAA8ADwAPAA7ADoAOgA5ADYANgA1ADMA
MgAwADAALgAsACsAKgAoACcAJQAjACEAHgAcABoAGAAYABcAFQATAA8ADgAMAAoACAAH
AAUABAACAAAA/v/8//z//P/5//j/+P/4//f/9v/z//P/8//z//P/8//z//P/9f/1//X/
9f/2//b/9v/2//b/9v/2//b/9v/4//j/+P/6//r/+v/6//j/+f/5//n/+//7//r/+v/6
//r/+v/6//j/+P/4//j/9//3//f/9v/2//X/9f/1//P/8v/y//L/8f/x//D/8P/v/+7/
7v/u/+z/7P/r/+v/7P/s/+z/7P/s/+v/6//q/+r/6v/q/+r/6f/p/+n/6P/p/+r/6//r
/+n/6f/p/+j/6P/o/+j/6P/o/+j/6P/o/+r/6f/p/+j/6v/q/+r/6v/q/+n/6f/p/+r/
6v/q/+n/6f/p/+n/6P/q/+r/6v/q/+r/6v/q/+r/6P/o/+j/6P/r/+v/6v/q/+v/6//t
/+3/7P/s/+z/7P/s/+7/7v/w//D/7v/t/+z/6v/r/+r/6f/o/+f/5v/m/+X/4v/h/+H/
4f/i/+P/5P/l/+X/5f/l/+b/5P/k/+P/4//l/+T/5P/k/+T/5f/l/+X/5f/l/+X/5f/n
/+f/5//n/+f/5//o/+j/6f/p/+n/6P/o/+j/6P/p/+f/6P/o/+f/6f/p/+n/6f/r/+v/
6//s/+z/7P/p/+j/7P/4/wcAGwAoACQAFAAPAAwA/v/o/9X/y//A/6H/dP9P/zb/Jv8h
/yv/Qf9T/2L/bP91/4H/lP+t/8H/zP/W/+H/5//t//j//v//////AAD+//7//v/+//3/
/f/8//v/+//7//n/+f/5//n/+f/5//v/+v/6//v//f/9//3//f///wAAAQABAAEAAQAC
AAIAAgADAAMABAAFAAYABwAHAAgACQAJAAsADAANAA4ADwAQABEAEgATABQAFQAWABcA
GgAcAB0AHgAfACEAJAAmACcAKgAsAC4ALwAxADMANAA2ADgAOgA8AEAAQgBCAEUARQBF
AEcARwBKAEsASwBLAEoASgBKAEoASQBIAEgARwBEAEQAQwBBAEAAPgA+ADwAPAA7ADoA
OAA3ADUAMwAxAC4ALAAqACgAJgAlACMAIQAfAB4AHAAaABYAFQATABIAEAAOAAwACgAK
AAoABwAGAAgACAAHAAYABQAFAAUABQAFAAUABQAFAAcABwAHAAcACAAIAAgACAAKAAoA
CgAKAAgACgAKAAoACAAIAAgACAAIAAkACQAJAAkACQAIAAgACAAIAAgACAAGAAYABgAG
AAUABQAFAAQABAADAAMAAwABAAAAAAAAAAEAAQAAAAAAAQAAAAAAAAD+//7//f/9//z/
/P/8//z//P/7//v/+v/6//r/+v/6//n/+f/5//j/+P/4//j/9//3//f/9//2//b/9v/2
//b/9v/2//b/9v/2//X/9f/0//T/9P/0//T/9P/z//P/8//0//T/9P/z//X/9f/1//T/
9P/0//T/9P/0//T/9P/0//T/9P/0//T/9//3//j/9v/4//j/+P/4//r/+v/8//z/+v/5
//j/9v/3//b/9f/0//X/9P/0//P/8v/x//H/8f/z//P/8//z//P/8//z//T/9P/0//P/
8//x//D/8P/w//H/8//0//X/8//z//P/8//1//X/9f/1//f/9//4//j/+f/5//n/+P/4
//j/+P/5//n/+v/6//n/+//7//v/+//9//3//f/+//7//v/7//7/BAASACUANwBCADoA
LAApACQAFAD8/+//6f/Y/6//gP9h/0z/PP85/0X/Wf9r/3j/gv+N/53/sv/H/9f/4v/u
//f///8HABAAFAAVABUAFgAUABQAFAAUABMAEwASABEAEQARAA8ADwARABEAEQARABIA
EgATABUAFQAVABUAFQAXABgAGQAZABsAGwAcABwAHgAfAB8AIAAfACAAIQAhACIAIwAj
ACUAJgAnACgAKQAqACsALAAtAC4ALwAwADEAMgA0ADUANgA5ADsAPgBAAD8AQgBEAEYA
RwBJAEsATABOAFAAUgBUAFYAWABYAFsAXQBdAF8AXwBeAF8AXwBfAGAAYABgAGAAXwBe
AF4AXQBaAFoAWQBXAFYAVABUAFIAUABPAE4ATABLAEkARwBFAEQAQgBAAD4APAA7ADkA
NwA1ADQAMgAwACwAKwApACgAKAAmACQAIgAiACIAHwAeAB4AHgAdABwAHQAdAB0AHQAd
AB0AHQAdAB0AHQAdAB0AHgAeAB4AHgAeAB4AHgAeAB4AIAAgACAAHgAeAB4AHgAeAB8A
HwAfAB8AHwAeAB4AHAAcABwAHAAcABwAHAAcABkAGQAZABgAGAAXABcAFwAXABYAFgAW
ABUAFQAUABQAEwASABIAEgASABIAEQARABAAEAAQABAADgANAA0ADAAMAAwADAAMAAsA
CwALAAoACgAKAAoACQAJAAkACQAIAAgACAAIAAgABgAGAAYABgAGAAUABQAEAAYABgAG
AAYABgAFAAUABQAEAAQABAADAAMAAwADAAIAAgACAAIAAgAEAAQABAAEAAYACAAIAAgA
CAAIAAgACAAKAAoACgAJAAgABgAFAAQAAwACAAEAAAAAAP///P/7//v/+//7//v/+//7
//v/+//7//z//P/8//v/+//7//r/+v/6//r/+//7//v/+f/5//n/+f/5//n/+f/5//n/
+f/6//r/+//7//v/+v/6//r/+v/7//r/+v/5//f/9//3//f/9//3//f/9//4//j/9v/3
//b/9P/2//v/AwASACIALAApABoADgAMAAUA8f/m/+X/2P+3/5D/dv9p/1//X/9n/3T/
gv+N/5f/nv+l/6//wP/S/+H/5//r//T/+v///wUACgAMAAoACgAIAAUABQAEAAMAAwAD
AAEAAQABAAEAAQABAAEAAAAAAAEA/////////////wAAAQABAAEAAQACAAIAAgADAAMA
BAAFAAYABwAHAAYABwAHAAkACAAJAAoACwALAAsACwALAA4ADwAQABEAEAASABMAFAAT
ABUAGAAaABkAHAAeACAAHwAhACMAJAAkACYAKAAqACwALgAuADEAMwAzADUANQA2ADcA
NwA3ADYANgA2ADYANQA0ADQAMwAyADIAMQAvACwAKgAqACgAKAAnACYAJAAjACEAHwAd
AB4AHAAaABgAGAAXABUAEwARABAADgAMAAoACQAHAAYABgAEAAIAAAACAAIA///+//7/
/v/9/w==
         </WaveFormData>
      </LeadData>
      <LeadData>
         <LeadByteCountTotal>10000</LeadByteCountTotal>
         <LeadTimeOffset>0</LeadTimeOffset>
         <LeadSampleCountTotal>5000</LeadSampleCountTotal>
         <LeadAmplitudeUnitsPerBit>4.88</LeadAmplitudeUnitsPerBit>
         <LeadAmplitudeUnits>��V</LeadAmplitudeUnits>
         <LeadHighLimit>2147483647</LeadHighLimit>
         <LeadLowLimit>268435456</LeadLowLimit>
         <LeadID>V3</LeadID>
         <LeadOffsetFirstSample>0</LeadOffsetFirstSample>
         <FirstSampleBaseline>0</FirstSampleBaseline>
         <LeadSampleSize>2</LeadSampleSize>
         <LeadOff>FALSE</LeadOff>
         <BaselineSway>FALSE</BaselineSway>
         <ExcessiveACNoise>FALSE</ExcessiveACNoise>
         <MuscleNoise>FALSE</MuscleNoise>
         <LeadDataCRC32>2462802854</LeadDataCRC32>
         <WaveFormData>
JgAmACYAJgAqAC4AMgA2AC8AKAAhABoA+v/c/77/oP+B/2T/R/8q/zD/NP84/zz/Sf9W
/2P/cP+C/5L/ov+y/73/xv/P/9j/3v/k/+r/8P/x//L/8//0//T/9P/0//T/9P/0//T/
9P/2//b/9v/2//b/9v/2//b/9//4//n/+v/6//r/+v/6//v//P/9//7///8AAAEAAgAD
AAQABQAGAAYABgAGAAYACQAKAAsADAANAA4ADwAQABEAEgATABQAFwAYABkAGgAcAB4A
IAAiACQAJgAoACoALAAuADAAMgA0ADYAOAA6ADwAPgBAAEIARABEAEQARABEAEQARABE
AEIAQgBCAEIAQABAAEAAQAA+ADwAOgA4ADUANAAzADIALwAuAC0ALAApACgAJwAmACMA
IgAhACAAHQAcABsAGgAWABQAEgAQAA8ADgANAAwACwAKAAkACAAFAAQAAwACAAEAAAD/
//7//v/+//7//v/+//7//v/+//7//v/+//7/AAAAAAAAAAACAAIAAgACAAQABAAEAAQA
BAAEAAQABAAGAAYABgAGAAYABgAGAAYABAAEAAQABAAGAAYABgAGAAQABAAEAAQABAAE
AAQABAACAAIAAgACAAIAAgACAAIAAQAAAP///v/8//z//P/8//v/+v/5//j/9v/2//b/
9v/2//b/9v/2//b/9v/2//b/9P/0//T/9P/y//L/8v/y//T/9P/0//T/8v/y//L/8v/y
//L/8v/y//D/8P/w//D/8P/w//D/8P/w//D/8P/w//D/8P/w//D/8P/w//D/8P/w//D/
8P/w//L/8v/y//L/8v/y//L/8v/0//T/9P/0//X/9v/4//r//f/9//z//P/6//r/+v/6
//n/+P/3//f/+P/4//b/9v/0//T/9f/1//X/9P/0//T/9f/0//P/8v/x//D/8P/w/+7/
7v/u/+3/7//v/+//7v/u/+7/7v/v/+//7//v/+//7//v/+//7v/u/+7/7v/u//D/8f/x
//D/8P/v/+//7//v/+//7//w//L/8P/x//L/8//y//P/+/8HAB4ANwBLAFAASwBLAFMA
UQBEADUAJQARAOn/rv9x/0H/H/8L/wf/Dv8c/y3/Pf9J/1f/aP99/5T/pf+2/8D/yv/W
/+D/5//v//T/9v/2//n/+f/5//n/+f/8//3//f/9//3//v/+//7//P/9//3//v/+/wAA
AAABAAIAAwADAAQABQAFAAYABwAKAAoACgAKAA4ADwAQABEADwAQABEAEgAUABUAFgAW
ABkAGwAbABwAHQAeAB8AIQAiACQAJgApACcAKQArAC0AMQAzADQANgA2ADgAOQA7AEAA
QwBGAEkASQBLAEwATgBSAFIAUwBUAFcAWABYAFkAVwBXAFYAVgBXAFcAVQBVAFMAUgBR
AFAATwBNAEwASwBJAEcARgBFAEQAQQA+ADsAOgA4ADYANQAzADIAMAAuAC0AKwAqACgA
JAAjACEAHwAdABwAGgAYABcAFwAVABQAEQARABAADwAOAA0ADQANAA8ADwAPABAADQAM
AAsACgANAA0ADQANAA0ADQAOAA4ADwARABIAFAATABIAEgARABMAFAAUABQAFAAUABQA
FAAVABUAFQAVABMAEwATABMAFQAVABQAEwASABIAEQARABEAEQAQABAADgAOAA4ADQAM
AAwACwALAAsACgAJAAkACwALAAsACgAIAAcABgAFAAQABAAEAAQAAgACAAIAAQADAAIA
AgABAP////////7//v/+//7//v/9//3//f/9//3//f/9//z//P/8//z/+//7//v/+//7
//v/+v/6//r/+f/5//n/+f/7//v/+//7//n/+P/4//n/+f/5//n/+f/3//v//f/7//z/
/v/+//7//v/8//3//v///////v/+//7/AAAAAAAA///8//v/+//6//r/+P/4//j/9//3
//b/9f/0//T/9P/z//T/8//y//H/7v/u/+7/7v/u/+7/7f/t/+3/7f/s/+z/6v/q/+v/
6//r/+v/6//r/+v/6//q/+r/6v/q/+r/6v/p/+n/6P/o/+f/5//n/+f/5//n/+j/6P/q
/+n/6P/n/+j/6f/r//P/AAAVACsAPAA5AC8ALQAxAC4AIQANAPn/3/+y/3n/Sf8n/w//
A/8E/xL/I/8x/0H/S/9Y/2n/fv+T/6T/sP+6/8L/zP/T/9v/4v/m/+j/6f/r/+v/6//r
/+r/6//r/+v/6//s/+z/7P/s/+3/7f/u/+z/7v/u/+//7v/v/+//8P/z//P/9P/1//b/
9v/2//b/9v/3//j/+f/7//z//f/+//7///8AAAAAAQADAAMABAAFAAYABwAJAAoADAAO
ABEADwARABMAFQAXABkAGgAcACAAIgAjACUAJwApACsALQAxADMANAA2ADoAOgA7ADwA
PwBAAEAAQQBBAEEAQABAAEEAQQA/AD8APQA8ADsAOgA3ADUANAAzADMAMQAwAC8ALQAr
ACkAJwAoACYAJAAjAB8AHgAcABoAGQAXABYAFAAUABMAEQAPAAsACgAIAAYABQAFAAMA
AgABAAEAAAD///z/+//7//v/+//7//v//P/6//r/+v/6//3//f/9//3//////wAAAAD+
//////8AAAIAAgADAAMABQAGAAYABgAGAAYABgAGAAUABQAFAAUABQAFAAUABQAHAAcA
BgAFAAYABgAFAAUABQAFAAQABAAEAAQABAADAAIAAgABAAEA///+//3//f/9//3//f/8
//v/+//7//v/+v/6//r/+v/4//j/+P/3//f/9v/2//X/9//3//f/9v/2//b/9v/2//X/
9f/1//X/9f/1//X/9P/0//T/9P/z//X/9f/1//X/9f/0//T/9P/z//P/8//z//X/9f/1
//X/9f/0//T/9f/z//P/8//z//H/8f/x//H/8f/y//P/8//1//b/9v/3//j/+P/4//j/
+P/6//v//P/9//3//P/8//z/+v/6//r/+f/6//n/+f/4//b/9P/0//T/9P/1//X/9f/0
//T/9P/z//P/8//z//P/8P/w//D/8P/u/+7/7f/t/+3/7f/s/+z/7P/s/+3/7f/t/+3/
7f/t/+3/7f/s/+z/7P/s/+z/7P/t/+3/7P/s/+v/6//r/+v/6//r/+z/7P/u/+//7v/x
//j/BQAXAC8ASgBdAFsAWABhAGcAXwBPAD4AJwADAMn/h/9K/x//Af/1/vn+Cf8a/yj/
M/9B/1P/a/+E/5n/qv+3/8T/zv/W/97/5v/r/+3/7v/w//L/8//z//P/8//z//b/9//3
//f/9//4//j/+P/4//n/+f/6//j/+v/6//v//v//////AAD/////AAABAAQABAAEAAQA
BgAHAAgACQAJAAoACwAMAAwADQAOAA4ADwARABEAEgAVABYAFwAZABoAHAAeACEAIQAj
ACUAJwApACsALAAuADIANAA1ADcAOQA7AD0APwBBAEMARABGAEgASABJAEoASQBKAEoA
SwBLAEsASgBKAEkASQBHAEcARQBEAEMAQgBDAEEAQAA/ADsAOQA4ADcANwA1ADMAMQAw
AC4ALAArACcAJgAkACIAIQAfAB4AHAAaABkAFwAVABMAEgAQAA4ACwALAAkACAAHAAcA
BgAFAAYABQAFAAUABQAFAAUABgAGAAYABgAGAAcABwAHAAcACQAJAAoACgAKAAsACwAM
AAwADAANAA0ADQAOAA4ADgAOAA4ADgAOAA0ADQANAA0ACwALAAsACwALAAsACgAJAAgA
CAAHAAcABwAHAAYABgAEAAQABAADAAIAAgABAAEAAQAAAP/////////////+//3//f/9
//3//P/8//z//P/8//z//P/7//v/+v/6//n/+//7//v/+v/6//r/+v/6//n/+f/5//n/
+f/5//n/+P/4//j/+P/3//n/+f/5//n/+f/4//j/+P/5//n/+f/5//n/+f/5//n/+f/4
//j/+f/5//n/+f/5//n/+f/5//n/9//4//n/+f/5//r/+v/7//3//v/+//7/AAAAAAAA
AAAAAAAAAQACAAMAAwACAAIAAgAAAAAAAAD///7//f/9//z//v/8//z//P/8//3//f/9
//z//P/8//v/+v/5//j/9//2//b/9v/2//b/9v/1//X/9f/1//T/9P/0//T/9f/1//X/
9f/1//X/8//z//L/8v/z//T/9f/2//f/9//2//b/9f/1//X/9f/1//X/9v/2//j/+f/6
////CAAZAC8ASwBoAHcAdwB8AIcAiQB7AGkAWAA/AA0Ay/+J/1D/Jf8L/wX/Df8b/yr/
OP9F/1X/af9//5j/q/+4/8X/0v/c/+b/7v/2//f/+f/6//z//v8BAAEAAQABAAEAAgAD
AAMAAwADAAQABAAEAAYABwAHAAgACAAKAAoACwAMAA0ADQAOAA8ADwAQABEAFAAUABQA
FAAWABcAGAAZABsAHAAdAB4AIAAhACIAIgAjACUAJQAmACkAKgArAC0ALgAwADIANQA3
ADkAOwA9AD0APwBAAEIARgBIAEkASwBPAFEAUwBVAFcAWQBaAFwAXABcAF0AXgBhAGIA
YgBjAGIAYQBfAF4AXwBfAF0AXQBbAFoAWQBYAFcAVQBUAFMAUwBRAFAATwBPAE0ASwBJ
AEoASABGAEUAQwBCAEAAPgA9ADsAOgA4ADQAMwAxAC8ALQAsACoAKAAnACcAJQAkACMA
IwAiACEAIQAhACIAIwAlACUAJQAmACQAJAAkACQAJwAnACcAJwAlACUAJgAmACgAKQAp
ACoAKAAoACkAKQApACoAKgAqACoAKgAqACoAKQApACkAKQAoACcAJgAlACcAJwAmACUA
JAAkACMAIwAjACMAIgAiACAAIAAgAB8AHgAeAB0AHQAbABoAGQAZABkAGQAZABgAFwAX
ABcAFwAYABgAGAAYABgAGAAYABcAFQAUABQAEwARABEAEQAQABAAEAAQABAAEQARABEA
EQARABEAEQAQABAAEAAQAA8ADQANAA0ADQAPAA4ADgAOAA0ADQANAA0ACwALAAsACwAL
AAoACgALAA0ADQANAA0ACwALAAsACwALAAwADQANABAAEgASABIAEgAQABEAEgATABMA
EgASABIAEAAQABAADwAPAA8AEAAQAA4ADAAMAAwADAANAA0ADQAMAAwADAALAAgABwAG
AAUABAAEAAQABAACAAIAAQABAAMAAwACAAIAAgACAAMAAwABAAEAAQABAAEAAQAAAAAA
/v/+//7//v///////v/+//3//f/9//3//f/9//7//v8AAAEAAgABAAIAAwAJABMAIgA1
AEkAWABXAFEAUQBTAE4AOQAnABkA+//K/5X/bf9R/z//Of84/z7/R/9T/1//b/94/4f/
nP+v/8D/zP/U/97/6P/t//P//P8CAAQAAwAFAAUABQAFAAYABwAHAAcABQAGAAYABgAG
AAcABwAIAAoADAAMAA0ADQANAAwADAANAA0ADgAPABAAEAAQABAAEAARABIAEwATABQA
FQAWABYAFwAYABgAGQAbABsAHAAdAB4AHwAhACAAIgAkACcAJwApACsALQAtAC8AMAAy
ADQANgA3ADkAPQA/AEEAQwBFAEcASABKAEwATABNAE4ATwBQAFAAUQBRAFEAUABQAE0A
TQBLAEsASwBKAEkASABFAEMAQgBBAD0AOwA6ADkAOwA5ADcANQAyADAALgAtAC0ALAAq
ACgAKQAnACYAJAAiACEAHwAdABsAGgAYABYAEwATABEAEAARABEAEAAPAA4ADQANAA0A
CwALAAsADAAMAAwADAAMAAsACwALAAsACwALAAwADAAMAA0ADQAOAA4ADgAPAA8AEQAS
ABIAEgASABIAEgASABMAEwATABMAEQARABEAEQARABEAEAAPAAwADAALAAsACwALAAoA
CgAJAAoACwALAAgACAAHAAcABwAGAAUABQAFAAUABQAEAAMAAwADAAMAAgACAAIAAgAC
AAIAAgABAAEAAAAAAP///f/9//3//P/+//7//v/+//v/+//7//v/+//7//v/+v/6//r/
+v/5//f/9//3//f/9//2//b/9v/1//X/9f/1//f/9//3//f/9f/0//T/9f/1//X/9f/1
//f/9//3//f/+f/8//z/+v/6//r/+v/8//3//v///////v/+//7//P/8//z/+//8//v/
+//6//r/+P/4//j/+P/5//n/+f/6//r/+v/5//j/9//2//X/9P/0//T/9P/y//L/8f/x
//H/8f/w//D/8v/y//P/8//x//H/8f/x//H/8f/w//D/8v/y//L/8v/x//H/8P/w//H/
8f/x//H/8f/x//L/8v/w/+3/8P/z//T/8f/z//3/DAAfADcASABJAD8AOQA7ADoALwAb
AAkA8//I/5H/X/87/yX/Gf8a/yb/Mf8//0//Wf9k/3P/hv+b/7D/vv/E/87/2P/f/+X/
7P/w//T/9//3//f/9//3//b/9//3//f/9//4//j/+P/6//v/+//8//r//P/8//3//v//
////AAABAAEAAgADAAQABAAEAAQABAAFAAYABwAHAAgACQAKAAoACwAMAAwADwARABEA
EgARABIAEwAVABQAFgAYABsAGQAbAB0AHwAfACEAIgAkACYAKAApACsAKwAtAC8AMQAz
ADUANgA4ADoAOgA7ADwAPAA8ADsAOwA9AD0APAA8ADkAOQA3ADcANwA2ADUANAAxAC8A
LgAtACkAJwAmACUAJwAlACMAIQAeABwAGgAZABcAFgAUABIAEQAPAA4ADAAKAAkABwAF
AAMAAgAAAP7///////3//P/5//n/+P/3//b/9f/1//X/9f/1//X/9v/2//b/9v/2//X/
9f/1//X/9//3//j/+P/4//n/+f/6//r/+v/7//v/+//8//z//P/+//7//v/+//3//f/9
//3////////////9//3//P/7//r/+v/5//n/+f/5//j/+P/2//b/9v/1//L/8v/x//H/
7//u/+3/7f/t/+3/7f/s/+v/6//r/+v/6v/q/+r/6v/s/+z/7P/r/+n/6P/o/+f/6f/p
/+n/6P/o/+j/6P/o/+n/6f/p/+n/6f/p/+n/6P/o/+j/6P/n/+f/5//n/+f/5//m/+b/
5v/n/+f/5//n/+X/5f/l/+X/5f/k/+T/5f/l/+X/5f/l/+X/5f/l/+X/5f/m/+f/5//m
/+b/5f/l/+f/6P/o/+j/6//r/+3/7P/s/+z/7P/s/+7/7//w//H/8//y//L/8v/w//D/
8P/v//D/7//v/+7/7v/s/+z/7P/u/+//7//v/+7/7v/u/+3/6v/p/+j/5//o/+j/6P/o
/+j/6P/n/+f/5//n/+b/5v/m/+b/5//n/+f/5//n/+f/5//n/+b/5v/m/+b/5v/m/+f/
5//m/+b/5f/l/+X/5f/j/+P/5P/k/+b/5//o/+n/6v/t//X/BQAaADMARwBMAEcARwBL
AEcAOAAjAA0A7//B/4b/Tf8h/wP/8/71/gD/Ev8h/yv/M/9F/1z/df+O/6H/qv+0/8L/
zP/U/9v/4f/k/+j/6v/r/+v/6//r/+v/7P/t/+3/7f/r/+z/7P/s/+z/7f/t/+7/7v/w
//D/8f/y//P/8//0//X/9f/2//f/+v/6//r/+v/8//3//v//////AAABAAIAAgADAAQA
BAAHAAkACQAKAAsADAANAA8ADgAQABIAFQAVABcAGQAbAB0AHwAgACIAJAAmACcAKQAt
AC8AMQAzADUANwA4ADoAOgA6ADsAPAA+AEAAQQBDAEEAQQBAAEAAQABBAEAAQQA/AD4A
PQA8ADsAOQA4ADcANQAzADIAMQAxAC8ALQArACoAKAAmACUAIwAiACAAHgAdABsAGgAY
ABYAFQATABEADwAOAAwACgAHAAcABQAEAAMAAwACAAEAAAD///////////////8AAAAA
AAAAAAAAAQABAAEAAQABAAEAAgACAAQABQAFAAYABgAGAAcABwAJAAoACgAKAAgACAAI
AAgABwAHAAcABwAHAAcABwAHAAcABwAGAAUABAAEAAMAAwADAAMAAgACAAAAAAAAAP//
/v/+//3//f/9//z/+//7//v/+//7//r/9//3//f/9//2//b/9v/2//b/9v/2//X/9f/0
//T/8//1//X/9f/0//L/8v/y//L/8//z//P/8//x//H/8f/w//L/8v/y//H/8f/x//H/
8f/x//D/8P/w//H/8f/x//H/7//v/+//7//v/+7/7v/v/+//7//v/+//7//v/+//7//t
/+7/7//v//H/8v/y//P/8//0//T/9P/0//T/9P/1//b/9//5//j/+P/4//b/9v/2//X/
9P/z//P/8v/y//D/8P/w//D/8f/x//H/8P/w//D/7//u/+3/7P/r/+r/6v/q/+r/6v/q
/+n/6f/p/+n/6P/o/+j/6P/p/+n/5//n/+f/5//p/+n/6P/o/+r/6v/q/+r/6f/p/+j/
6P/p/+n/6f/p/+n/6f/q/+r/7P/r/+z/7f/0/wEAEwAtAEgAWwBZAFoAYQBlAFsARwAy
AB0A9/+//33/RP8Z/wH/9f77/gf/GP8m/zH/P/9R/2v/hv+Z/6b/sf++/8r/1P/e/+T/
5//r/+7/7v/s/+3/7//v/+//7//y//P/8//z//P/9P/0//T/9P/1//X/9v/2//j/+P/5
//z//f/9//7//////wAAAQAEAAQABAAEAAYABwAIAAkACQAKAAsADAAOAA8AEAAQABMA
FQAVABYAGQAaABsAHQAeACAAIgAlACUAJwApACsALQAvADAAMgA0ADYANwA5ADsAPQA/
AEEAQwBFAEYASABKAEoASwBMAE0ATgBOAE8AUQBRAFAAUABNAE0ASwBLAEsASgBJAEgA
RwBFAEQAQwBBAD8APgA9AD0AOwA5ADcANgA0ADIAMQAtACwAKgAoACkAJwAmACQAIgAh
AB8AHQAZABgAFgAUABUAFQATABIAEQARABAADwAQAA8ADwAPAA8ADwAPABAAEAAQABAA
EAARABEAEQARABEAEQASABIAFAAVABUAFgAUABQAFQAVABUAFgAWABYAFAAUABQAFAAT
ABMAEwATABMAEwATABMAFQAVABQAEwAUABQAEwATABEAEQAQABAAEAAQABAADwAOAA4A
DQANAA0ADAALAAsACwALAAsACgAJAAkACQAJAAgACAAIAAgABgAGAAYABQAFAAQABAAD
AAUABQAFAAQAAgACAAIAAgABAAEAAQABAAEAAQABAAAAAAAAAAAA////////////////
/v/+//7//f/9//3//f/9//3//f/9//3//P/8//3//f/9//3//f/7//v/+//7//n/+v/7
//v/+//8//z//f/9//7//v/+/wAAAAAAAAAAAgADAAQABQADAAIAAgACAAIAAgACAAEA
/v/9//3//P/6//j/+P/4//r/+//7//v/+P/4//j/9//2//X/9P/z//L/8v/y//L/8P/w
/+//7//v/+//7v/u/+7/7v/v/+//7//v/+//7//t/+3/7P/s/+7/7v/u/+7/7f/t/+z/
7P/t/+3/7f/t/+3/7f/u/+7/8P/x//D/8f/4/wMAFQAtAEgAWwBdAFoAYwBnAF8ATQA8
ACkABQDL/4v/Vv8r/w//A/8H/xH/Hv8s/zn/R/9X/2v/hP+Z/6j/tf/A/8r/1P/c/+T/
6//t/+7/8P/w//H/8//z//P/8//y//P/8//z//P/9P/0//T/9P/1//X/9v/2//j/+P/5
//j/+f/5//r/+//7//z//f8AAAAAAAAAAAIAAwAEAAUAAwAEAAUABgAIAAkACgAKAAsA
DQANAA4AEQASABMAFQAWABgAGgAdABsAHQAfACEAIwAlACYAKAAqACwALQAvADEAMwA1
ADcANwA5ADoAPAA+AD4APwBAAEEAQgBCAEMAQQBBAEAAQAA/AD8APQA9AD0APAA7ADoA
NwA1ADQAMwAxAC8ALgAtAC0AKwApACcAJgAkACIAIQAhACAAHgAcABsAGQAYABYAFAAT
ABEADwANAAwACgAIAAcABwAFAAQAAwADAAIAAQAAAP///////////////wAAAgACAAIA
AgADAAMAAwADAAMAAwAEAAQABAAFAAUABgAGAAYABwAHAAcACAAIAAgACAAIAAgACAAJ
AAkACQAJAAgABwAGAAUABQAFAAQAAwACAAIAAQABAAEAAQAAAAAA/v/+//7//f/8//z/
+//7//v/+v/5//n/+f/5//n/+P/5//n/+f/5//b/9v/2//b/9P/0//T/8//0//T/9f/1
//X/9f/1//T/9P/0//T/9P/1//X/9f/1//X/9f/1//T/9P/0//T/8//z//P/8//z//P/
8v/y//L/8//z//P/8//z//P/8//z//H/8P/w//H/8f/x//H/8f/z//P/8//z//P/9P/3
//f/9v/2//b/9v/2//j/+f/6//v/+//6//r/+v/6//r/+v/5//j/9//3//b/9P/y//L/
8v/z//X/9v/3//b/9v/2//X/9P/z//L/8f/w//D/8P/w//D/8P/v/+//8f/x//D/8P/w
//D/8f/x//H/8f/x//H/8f/x//D/8P/w//D/8P/w//H/8f/w//D/8f/x//H/8f/v/+//
8P/w//T/9f/0//n/AgATACsASQBgAGcAZQBuAHcAcQBfAEkANgAZAOX/o/9l/zT/Ef//
/v/+C/8d/yr/Nv9F/1P/a/+F/5r/qf+2/8P/zv/Y/+L/6v/u//H/8//0//T/9v/5//n/
+f/5//n/+P/5//n/+f/5//r/+v/6//r/+//7//z//P/+//7///8CAAMAAwAEAAMAAwAE
AAUABgAGAAYABgAKAAsADAANAA0ADgAPABAAEAARABIAEgAVABcAFwAYABkAGgAbAB0A
HgAgACIAJQAjACUAJwApACsALQAuADAAMgA0ADUANwA5ADsAPQA/AEEAQwBEAEYARgBG
AEcASABLAEwATABNAEsASwBKAEoASQBJAEcARwBDAEIAQQBAAD8APQA8ADsAOwA5ADgA
NwA5ADcANQAzADAALgAsACsAKwAqACgAJgAlACMAIgAgABwAGwAZABcAFQAUABIAEAAR
ABEADwAOAA0ADQAMAAsACgAJAAkACQALAAsACwAMAAwADAAMAAwADQANAA0ADQANAA0A
DgAOAA4ADwAPABAAEAAQABEAEQAPABAAEAAQABAAEAAQABAADwAPAA8ADwANAA0ADQAN
AA0ADQAMAAsACgAKAAkACQAHAAcABgAGAAYABgAGAAUABAAEAAMAAwADAAIAAQABAAEA
AQABAAAA///////////+//7//v/+//7//v/+//3//f/8//z/+//7//v/+//6//r/+v/6
//r/+f/5//n/+f/5//n/+f/4//j/+P/4//f/9//3//f/9//3//b/9v/2//f/9//3//f/
9//3//f/9//5//j/+P/5//n/+f/5//n/+//7//v/+v/8//z//P/8//7///8AAAEAAAD+
//3//P/8//z//P/7//z/+//7//r/+v/4//j/+P/4//n/+f/5//j/+P/4//f/9v/1//T/
8//w//D/8P/w//L/8v/x//H/8f/x//D/8P/y//L/8//z//H/8f/x//H/8//z//L/8v/w
//D/8P/w//H/8f/w//D/8f/x//H/8f/x//H/8v/y//T/9f/4////DAAfADkAVQBqAG8A
cQB6AH8AdQBhAFEAPgAXANn/l/9f/zD/E/8F/wf/Ef8f/y7/PP9J/13/c/+L/57/rf+6
/8X/0P/a/+T/6v/u//H/8//y//T/9v/3//n/+f/5//n/+P/5//n/+f/5//r/+v/6//z/
/f/9//7//P/+//7///8AAAEAAQACAAUABQAGAAcABgAGAAYABgAIAAkACgALAAsADAAN
AA4ADAANAA4ADgARABMAEwAUABMAFAAVABcAGAAaABwAHwAfACEAIwAlACcAKQAqACwA
LgAwADEAMwA1ADcAOQA7ADsAPQA+AEAAQABAAEEAQgBBAEIAQgBDAEMAQwBCAEIAQQBB
AD8APwA9ADwAOwA6ADcANQA0ADMAMgAxADEAMQAvAC0AKwApACoAKAAmACUAIwAiACAA
HgAdABsAGgAYABQAEwARAA8ADQAMAAoACAAHAAcABQAEAAUABQAEAAMAAwADAAQABQAD
AAMAAwAEAAQABAAEAAQABQAFAAUABQAHAAcACAAIAAYABwAHAAgABgAGAAcABwAFAAYA
BgAGAAYABgAGAAYABQAFAAUABQADAAMAAwADAAEAAQAAAP//AAAAAP///////////v/+
//z//P/8//v/+P/4//f/9//5//j/9//3//f/9//3//b/9f/1//X/9f/y//L/8v/y//L/
8v/y//H/8f/w//D/7//v/+//7//u/+7/7v/u/+7/7f/t/+3/7f/t/+3/7f/s/+7/7v/u
/+3/6//r/+v/6//r/+r/6v/q/+n/6f/p/+n/6//r/+v/6//r/+r/6v/r/+//8P/w//D/
8P/w//D/8f/y//P/8//y//L/8v/w//D/8P/v/+7/7f/t/+z/7P/q/+r/6v/q/+v/6//r
/+r/6v/q/+n/6v/p/+j/5//k/+T/5P/k/+L/4v/h/+H/4f/h/+D/4P/e/97/3//f/+H/
4f/h/+H/4f/h/+D/4P/e/97/3v/e/9//3//e/97/3//f/9//3//d/93/3v/e/97/3//g
/9//4v/p//X/AwAYADMARwBMAEcARwBLAEcANAAjABUA8/+7/4L/U/8x/xv/E/8T/xj/
Iv8v/z3/R/9R/2L/df+I/5n/pP+s/7b/wv/I/9H/1//c/97/3v/f/+H/4f/h/+H/5P/l
/+X/5f/j/+T/5P/k/+T/5f/l/+b/5P/m/+b/5//o/+n/6f/q/+v/6//s/+3/7v/u/+7/
7v/u/+//8P/x//H/8v/z//T/9P/1//b/9v/1//f/9//4//n/+v/7//3//v8AAAIABQAE
AAUABgAHAAkACwAMAA4ADgAQABEAEwAVABcAGQAbAB8AIQAiACQAJAAkACUAJgAlACYA
JgAnACkAKQAoACgAJgAlACIAIQAfAB4AHQAcABkAFwAWABUAFQATABIAEQARAA8ADQAL
AAsACgAJAAkABwAGAAQAAgABAP///v/8//r/+f/3//X/9f/0//L/8P/v/+//7f/s/+v/
6//q/w==
         </WaveFormData>
      </LeadData>
      <LeadData>
         <LeadByteCountTotal>10000</LeadByteCountTotal>
         <LeadTimeOffset>0</LeadTimeOffset>
         <LeadSampleCountTotal>5000</LeadSampleCountTotal>
         <LeadAmplitudeUnitsPerBit>4.88</LeadAmplitudeUnitsPerBit>
         <LeadAmplitudeUnits>��V</LeadAmplitudeUnits>
         <LeadHighLimit>2147483647</LeadHighLimit>
         <LeadLowLimit>268435456</LeadLowLimit>
         <LeadID>V4</LeadID>
         <LeadOffsetFirstSample>0</LeadOffsetFirstSample>
         <FirstSampleBaseline>0</FirstSampleBaseline>
         <LeadSampleSize>2</LeadSampleSize>
         <LeadOff>FALSE</LeadOff>
         <BaselineSway>FALSE</BaselineSway>
         <ExcessiveACNoise>FALSE</ExcessiveACNoise>
         <MuscleNoise>FALSE</MuscleNoise>
         <LeadDataCRC32>1349147339</LeadDataCRC32>
         <WaveFormData>
PAA8ADwAPABKAFgAZgB0AHkAfAB/AIIAWgA0AA4A6P+8/5L/aP8+/zr/OP82/zT/QP9M
/1j/ZP90/4T/lP+k/6//uP/B/8r/0P/W/9z/4v/m/+j/6v/s/+7/7v/u/+7/7//w//H/
8v/0//T/9P/0//b/9v/2//b/9//4//n/+v/4//j/+P/4//r/+v/6//r/+//8//3//v//
/wAAAQACAAQABAAEAAQABQAGAAcACAAJAAoACwAMAA4ADgAOAA4AEQASABMAFAAXABgA
GQAaABwAHgAgACIAJAAmACgAKgArACwALQAuADAAMgA0ADYAOAA4ADgAOAA2ADYANgA2
ADQANAA0ADQAMgAyADIAMgAvAC4ALQAsACsAKgApACgAJQAkACMAIgAhACAAHwAeAB0A
HAAbABoAFwAWABUAFAARABAADwAOAAwADAAMAAwACwAKAAkACAAFAAQAAwACAAEAAAD/
//7//v/+//7//v/+//7//v/+//z//P/8//z//f/+////AAAAAAAAAAAAAAIAAgACAAIA
AgACAAIAAgAEAAQABAAEAAIAAgACAAIAAgACAAIAAgAEAAQABAAEAAIAAgACAAIAAgAC
AAIAAgAAAAAAAAAAAAAAAAAAAAAA/f/8//v/+v/4//j/+P/4//b/9v/2//b/9f/0//P/
8v/z//T/9f/2//X/9P/z//L/8P/w//D/8P/u/+7/7v/u//D/8P/w//D/7v/u/+7/7v/s
/+z/7P/s/+z/7P/s/+z/7P/s/+z/7P/q/+r/6v/q/+r/6v/q/+r/6P/o/+j/6P/o/+j/
6P/o/+r/6v/q/+r/6v/q/+r/6v/r/+z/7f/u//D/8P/w//L/9f/1//T/9P/1//X/9f/2
//X/8//y//H/8f/w/+//7//x//L/8v/y//D/7//v/+7/8f/w//D/7//s/+v/6v/q/+r/
6f/p/+n/5//n/+f/5v/n/+f/6P/o/+b/5v/m/+X/5//n/+f/5//p/+n/6f/p/+v/7P/s
/+v/6//q/+r/6v/q/+r/6v/r/+v/6//s/+7/8f/x//X///8QACgAQwBcAG8AeQCKAJ0A
qQCnAKEAlAB7AEgAAQC4/3r/Rv8p/x7/GP8c/yj/Nv9C/1D/Yf92/4j/mP+o/7T/v//L
/9T/2v/g/+f/6//s/+//8v/y//P/9P/2//f/+P/5//v//P/8//z/+//9//3//f//////
/////wEAAQACAAIABgAGAAYABgAHAAcABwAJAAsADQAOABAADwAOAA4ADQAPABAAEQAS
ABUAFQAWABcAGgAaABsAHAAdAB4AHwAiACMAJAAmACYAKgArAC0AMAAxADAAMQAxADcA
OQA8AD0APwBCAEIAQgBDAEQARABFAEcASQBLAEwATQBLAEsASwBJAEgARwBHAEcARgBF
AEQAQgBBAEAAQAA9ADsAOwA6ADgANwA2ADUANAAzADIAMQAvAC0ALQAqACoAKQAoACcA
IwAiACEAIAAeABwAGwAaABoAGgAZABgAFwAWABQAEgARABAAEAAQABEAEgAUABUAEgAR
ABAAEAASABIAEgASABIAEgATABQAFgAXABcAGAAWABYAFgAXABcAFwAXABcAGQAZABkA
GQAbABsAGwAbABkAGQAZABkAGQAZABgAGAAaABoAGAAYABgAFwAXABcAFgAWABYAFAAU
ABQAFAAUABMAEwARABEAEQARABEAEQAPAA4ADQALAA0ADQAMAAwACwALAAsACwAKAAoA
CgAJAAcABwAHAAcABgAGAAYABgAFAAUABQAGAAQABAADAAMAAgACAAIAAgACAAIAAgAB
AAEAAQABAAEA///+//7//////////////////f/9//3//P/9//3//f/8//7/AAAAAAIA
AgACAAIAAgAEAAQABgAHAAUABAAEAAMABQAFAAYABgADAAMAAwADAAAA/////////v/+
//7//v///////v/+//z/+//5//j/9//2//b/9v/z//P/8//z//P/8//y//H/7//w//D/
8P/w//D/7//v//H/8f/x//H/7//v/+//7//u/+7/7f/t/+z/7P/s/+z/7P/s/+3/7f/v
/+7/7P/r/+//8//7/wYAFgAtAEYAXQBnAG4AewCLAJEAjwCCAG0ASAAPAMr/iv9Y/zH/
Hv8Y/xr/Iv8u/zz/SP9V/2b/ev+M/5z/pv+v/7f/wv/K/9L/2f/f/+T/5f/m/+b/5//o
/+n/6f/p/+n/6v/s/+3/7v/t/+//7//v//H/8f/x//H/8f/x//L/8v/0//T/9P/0//X/
9f/1//f/9v/3//f/+P/6//r/+//7//v//P/9//7//////wAAAQACAAIAAwAEAAUABgAH
AAoACwAMAA4ADgAOAA8AEQAUABcAGAAbAB0AHgAfACEAIQAlACgAKAAoACsALAAsAC0A
LgAvADAAMAAxAC8ALwAvADEAMAAvAC8AKwAqACkAKAAmACUAJAAkACMAIQAhACAAHgAd
ABwAGwAcABsAGgAZABgAFQAUABAAEgARABAADwANAAwACwAKAAgABgAFAAQAAgACAAEA
AAD+//7//f/8//n/+P/4//j/+P/4//n/+f/3//f/9//4//r/+v/6//r/+v/6//v//P/6
//v/+//8//3//v///wEAAQABAAEAAQADAAMAAwADAAEAAQABAAEAAwADAAMAAwADAAMA
AgACAAQABAACAAIABAADAAMAAwACAAIAAgAAAAAAAAAAAAAA//////3//f/7//v/+//7
//z//P/8//v/+//7//r/+v/3//f/9//3//f/+P/5//n/9//3//f/9//4//j/+P/4//f/
9//3//j/9v/2//X/9f/2//b/9v/2//b/9v/2//X/9f/1//X/9f/z//L/8v/z//P/8//z
//P/8//x//H/8f/y//P/8//z//L/8v/y//L/8//z//P/9f/0//b/9v/4//j/+P/4//j/
+P/5//r//f///////v/+//3//f/9//7//v/9//3//f/9//r/+f/5//n//P/8//z//P/7
//v/+v/6//j/9//1//T/8//y//L/8v/z//P/8//z//H/8f/w/+//7//w//D/8P/w//D/
7//v/+//7//v/+//7//v/+//7//w//D/7//v/+7/7v/u/+7/7v/u/+//7//x//L/9P/3
/wMAEQAlAEAAXgB1AIIAkQCnALoAwQC7AK8AlwBqACUA2P+R/1T/Kv8W/xH/Fv8g/yz/
Nv9E/1b/bP+B/5T/pP+u/7r/xv/P/9X/3v/i/+b/5//p/+z/7f/u/+7/7//w//H/8f/x
//H/8f/y//L/8v/z//X/9f/1//X/9f/1//X/9//3//j/+P/6//r/+v/6//3//f/9////
AAABAAEAAgAEAAQABQAFAAUABgAHAAgACQAJAAoACwAMAAwADQAOABEAEgATABYAFwAY
ABoAGgAcAB0AHwAiACYAJgAoACkAKgArAC0ALQAxADQANAA0ADUANgA2ADcAOAA5ADoA
OgA5ADcANwA3ADcANgA1ADUAMwAyADEAMAAwAC8ALgAuAC0AKwArACoAKgApACgAJwAm
ACUAJAAjACMAIQAhAB4AHgAdABwAGwAZABgAFwAWABQAEgARABAADgAOAA0ADAAMAAwA
CwAKAAsACgAKAAoACgAKAAsACwALAAsACwAMAAoACgAKAAoADAAMAA0ADgAOAA8ADwAQ
AA4ADgAOAA8AEQARABEAEQARABEAEQARABEAEQARABEADwAPAA8ADwAPAA8ADgAOAA4A
DgAMAAwADgANAA0ADQAKAAoACgAIAAgACAAIAAgABwAHAAUABQAFAAUABQAFAAQABAAE
AAMAAwADAAIAAgABAAEAAQABAAAAAAAAAP////////////8AAAAAAAAAAP///////wAA
/v/+//3//f/+//7//v/+//7//v/+//3///////////////7//v////3//f/9//3//f/7
//v/+//8//3//f/9//z//P/8//z/+//7//v//f/+//7//v/+/wAAAQABAAEAAgACAAIA
AgACAAQABAAGAAcABwAGAAYABQAFAAUABgAGAAMAAwADAAMAAgABAAEAAQAEAAQABAAE
AAEAAQAAAAAA/v/9//v/+v/5//j/+P/4//n/+f/5//n/9//3//b/9f/1//b/9v/2//T/
9P/z//P/8//z//P/8//1//X/9f/1//b/9v/1//X/9P/0//T/9P/0//T/9f/1//f/+P/8
/wMAEQAhADkAVgB2AI0AnACvAMcA1ADXAM8AwQCfAGQAGQDQ/4v/Uv80/yj/I/8o/zL/
Pv9K/1r/bP+A/5P/pv+0/77/yP/U/93/5f/s//D/8v/z//X/+P/5//r/+v/7//z/////
//////8BAAIAAgACAAMABQAFAAUABwAHAAcABwAHAAcACAAIAAwADAAMAAwADwAPAA8A
EQASABMAEwAUABUAFgAYABkAGgAaABoAGgAdAB0AHgAfACAAIAAhACIAIwAkACUAKAAr
ACwALgAuADAAMQAzADYAOAA4ADoAOwA/AEEARABFAEUASABIAEgASwBMAEwATQBOAE8A
UABQAE0ASwBLAEsATQBMAEsASwBJAEgARwBGAEQAQwBCAEIAQwBBAEEAQABAAD8APgA9
AD4APQA8ADsAOwA5ADkANgA2ADUANAAzADEAMAAvAC4ALAAqACkAKAAmACYAJQAkACYA
JgAlACQAJQAkACQAJAAkACQAJQAlACMAIwAjACQAJgAmACYAJgAmACYAJwAoACgAKQAp
ACoAKgAqACoAKwArACsAKwArACkAKQApACkAKQApACkAKQAnACcAJwAnACcAJwAmACYA
JgAmACQAJAAmACUAJQAlACIAIgAiACAAIAAgACAAIAAfAB8AHQAdAB0AHQAdAB0AGgAa
ABoAGQAaABsAGwAcABwAHQAeAB8AGwAaABkAFwAXABcAFwAXABQAFAAUABQAFAAVABYA
GAAWABYAFQAVABYAFgAWABYAFAAUABQAEwAVABUAFQAVABUAFAAUABUAFAATABIAEQAT
ABEAEQARABIAEwATABMAEgASABIAEgARABMAEwATABQAFQAWABcAGAAYABgAGgAbABsA
GgAaABkAGQAZABoAGgAaABsAHAAdABoAGQAZABkAHAAcABwAHAAZABkAGAAYABUAEwAQ
AA4ADwAOAA4ADgALAAsACwALAA0ADQAMAAsACwAMAAwADAAKAAoACQAJAAsACwALAAsA
CgAJAAgABwAKAAoACQAJAAgACAAIAAgACAAIAAkACQAJAAoADAANAA8AEQAbACgAPABR
AGgAewCJAJIAoQCvALMAqQCYAIUAWAAZANj/pP94/1//Uv9K/0b/Sv9S/2D/bv97/4j/
nP+u/77/yv/T/93/5v/s//D/+f///wIAAwAGAAYABwAIAAkACQAJAAkACwAMAAwADAAL
AA0ADQANAA8ADwAPAA8AEQARABIAEgAUABQAFAAUABMAEwATABUAFgAXABcAGAAWABYA
FwAXABkAGgAbABwAHQAdAB4AHwAeAB4AHwAgACEAIgAjACYAKQAqACwALAAtAC0ALgAw
ADIAMgA0ADUAOAA5ADsAOwA/AEIAQgBCAEEAQgBCAEMARABFAEYARgBHAEUARQBFAEQA
QgBAAD8APgA+AD4APgA6ADkAOAA4ADYAMwAyADAAMgAxADAALwAtACsAKQAnACcAJQAl
ACIAJAAjACIAIQAfAB4AHQAcABoAGAAXABYAEgASABEAEAAQABAADwAOAA0ADAAMAAwA
CgAKAAsACwALAAsACwAMAAwADAAMAAwADAAMAA0ADgAMAA0ADQAOAA4ADgAOAA8AEAAR
ABIAEwARABEAEQARABEAEQARABEAEQARABEAEQATABMAEgASABAAEAAOAA4ADAALAAsA
CwANAA4ADwAOAA0ADAALAAoACQAJAAcABwAFAAUABQAFAAQABAAEAAMABQAFAAQABAAB
AAEAAQABAAIAAgACAAEAAAD///7//f/+//7//v/+//v/+//7//z//v/+//3//f/8//z/
/P/8//z//P/8//v/+f/5//n/+f/5//j/+P/5//v/+//7//v/+f/3//f/9//4//n/+f/5
//r/+v/6//r/+////wAA/v/+//7//v/+//7/AAABAAIAAgADAAMAAQABAAIAAgABAAEA
AQABAAIAAQABAAEAAgACAAIAAgABAAEAAAAAAAAA///9//z/+v/4//f/9v/3//f/9//3
//X/9f/0//P/9f/2//b/9v/0//T/8//z//P/8//z//P/9f/1//X/9f/0//T/8//z//L/
8v/y//L/9P/0//X/9f/1//L/9P/5//3/+f/9/wwAHgA1AFAAZwB1AHoAgwCRAJsAmQCK
AHcAWgAhAN7/nv9o/0H/Lv8s/yz/Mv88/0r/VP9h/27/gP+U/6b/tP+7/8X/zv/W/9z/
4f/n/+z/7//y//L/8//0//f/9//3//f/9//4//j/+P/5//v/+//7//3//f/9//3/////
/wAAAAAAAAAAAAAAAAMAAwADAAUABgAHAAcACAAIAAgACQAJAAkACgALAAwADQANAA4A
DwAOAA4ADwAQABEAEgATABYAFwAYABoAGgAaABsAHQAgACIAIgAkACUAJgAnACkAKQAr
AC4ALgAuAC8AMAAwADEAMAAxADIAMgAzADEAMQAxADAALgAsACsAKwAqACkAKAAlACMA
IQAgAB4AGwAaABgAGAAXABYAFQASABEAEAAPAA0ACwALAAgACAAHAAYABQAEAAQABAAE
AAAA/v/9//z//P/8//v/+v/4//j/9//2//X/9P/0//T/9P/0//X/9f/1//X/9f/2//b/
9v/2//b/9v/2//f/+P/6//v/+//8//r/+v/6//v/+//7//v/+//9//3//f/9//3//f/9
//3//v///wAAAQAAAP///f/8//7//v/8//z//P/7//v/+//8//z//P/6//j/+P/4//j/
9f/1//P/8//1//X/9f/1//T/9P/0//P/8//z//L/8v/x//H/8f/x/+7/7v/u/+3/7//v
/+//7//u/+7/7v/u/+3/7f/t/+7/7v/u/+3/7f/s/+z/7P/s/+r/6v/q/+n/6//r/+v/
6//t/+z/7P/t/+z/6//q/+n/6//p/+n/6f/o/+n/6f/p/+j/6P/o/+j/5//n/+f/6f/o
/+j/6P/o/+j/6f/p/+n/7P/u/+7/7v/w//D/8P/w/+7/7v/w//H/8v/y//P/8//z//P/
9P/0//P/8//z//P/8v/x//H/8f/0//T/9P/0//P/8//y//L/8P/v/+3/7P/r/+r/6v/q
/+n/6f/p/+n/6f/p/+j/5//n/+j/6P/o/+j/6P/n/+f/5//n/+f/5//n/+f/5//n/+j/
6P/n/+f/5P/k/+T/5P/k/+T/5f/l/+X/5v/o/+v/7//1////EAAoAEMAXgBtAHcAigCb
AKMAoQCTAHwAVQAaANP/jP9S/yb/Df8G/wj/EP8e/yj/Mv9A/1X/bv+E/5L/nP+m/7H/
vf/G/8z/0P/V/9n/3P/d/97/3v/f/+D/4//j/+P/4//j/+T/5P/k/+X/5//n/+f/5//n
/+f/5//p/+n/6v/q/+7/7v/u/+7/7//v/+//8f/y//P/8//0//b/9v/3//f/9//4//n/
+v/7//v//P/9//7//v///wAAAwAEAAUACAAHAAgACgAKAAwADQAPABIAFAAUABYAFwAa
ABsAHQAdAB8AIgAiACIAJQAmACYAJwAoACkAKgAqACkAJwAnACcAKQAoACcAJwAlACQA
IwAiACAAHwAeAB4AHQAbABsAGgAYABcAFgAVABQAEwASABEAEQAPAA8ADAAMAAsACgAJ
AAcABgAFAAQAAgAAAP///v/8//z/+//6//j/+P/3//b/9//2//b/9v/2//b/9//3//f/
9//3//j/+P/4//j/+P/4//j/+f/6//r/+//7//z//P/8//z//f////////////3//f/9
//3//f/9//3//f/9//3//f/9//3//f/8//z//P/8//r/+v/8//v/+//7//j/+P/4//b/
9v/2//b/9v/z//P/8f/x//H/8f/x//H/8P/w//D/7//v/+//7v/u/+3/7f/t/+3/7P/s
/+z/6//r/+v/6//r/+r/6v/q/+r/5//n/+f/6P/o/+j/5//n/+j/6P/o/+j/6P/o/+j/
5//n/+f/5//n/+f/5v/m/+f/5//n/+f/5//n/+X/5f/l/+b/5//n/+f/5v/m/+b/5v/l
/+X/5f/n/+j/6P/o/+j/6P/q/+z/7P/s/+z/7P/s/+7/7//x//D/8P/v/+//7//w//D/
7f/t/+3/7f/s/+v/6//r/+z/7P/s/+z/6//r/+r/6v/q/+n/5//m/+P/4v/i/+L/4//j
/+P/4//h/+H/4P/f/9//4P/g/+D/4P/g/9//3//h/+H/4f/h/+H/4f/h/+H/4P/g/9//
3//e/97/3v/e/+D/4P/h/+H/4f/i/+T/6f/z/wEAFwAwAE4AaQB2AIUAmQCqAK0ApwCZ
AH8AUAAJAL7/ef9A/xr/DP8F/wj/Ev8e/yj/Nv9I/2D/d/+K/5T/nv+q/7j/wf/J/9D/
1P/W/9v/2//a/9n/2//c/97/4P/j/+P/4//j/+X/5v/m/+b/5f/n/+f/5//r/+v/6//r
/+3/7f/u/+7/8v/y//L/8v/1//X/9f/3//j/+f/5//r/+v/6//v/+//9//7///8AAAMA
AwAEAAUABgAGAAcACAALAAwADQAQABEAEgAUABQAFgAXABkAHAAeAB4AIAAhACQAJQAn
ACcAKQAsACwALAAtAC4ALgAvADAAMQAyADIAMwAxADEAMQAvAC4ALQAtAC0ALAArACoA
KAAnACYAJgAjACEAIQAgACAAHwAeAB0AHAAbABoAGQAZABcAFwAUABQAEwASABEAEQAQ
AA8ADgAKAAgABwAGAAYABgAFAAQAAgACAAEAAAABAAAAAAAAAAAAAAABAAEAAQABAAEA
AgAEAAQABAAEAAIAAgADAAQABAAFAAUABgAGAAYABgAHAAUABQAFAAUABQAFAAUABQAF
AAUABQAFAAUABQAFAAUABwAHAAYABgAGAAYABAAEAAQAAwADAAMAAAAAAAAA/v/+//7/
/v/+///////9//3//f/9//3//f/8//z//P/7//3//f/8//z/+f/5//n/+f/6//r/+v/5
//n/+f/5//n/9v/2//b/9v/1//X/9f/2//b/9v/1//X/9P/0//T/9P/0//T/9P/z//P/
8//z//P/8//y//L/8//x//H/8f/x//P/8f/x//H/8P/x//H/8f/w//D/8P/w/+//7//v
//H/8P/w//D/8P/y//P/8//0//T/9P/0//T/9P/0//b/9//3//b/9v/1//X/9f/2//b/
8//z//P/8//y//H/8f/x//L/8v/y//L/8f/x//D/8P/s/+v/6f/o/+n/6P/o/+j/5f/l
/+X/5f/j/+P/4v/h/9//4P/g/+D/4v/i/+H/4f/f/9//3//f/93/3f/d/93/3P/c/9v/
2//c/9z/3P/c/9z/3P/d/93/3//g/+L/5f/v//3/EQAqAEYAXwBuAHsAkQCkAKcAoQCV
AH8AUAALAMT/gf9I/yL/Ev8N/wz/FP8e/yz/Ov9K/1z/cf+C/5L/nv+o/7T/vf/D/8z/
0P/U/9f/2f/c/93/3v/e/9//4P/h/+H/4f/h/+P/5P/k/+T/4//l/+X/5f/n/+f/5//n
/+n/6f/q/+r/7P/s/+z/7P/t/+3/7f/v//L/8//z//T/8v/y//P/8//1//b/9//4//n/
+f/6//v//v/+////AAABAAIAAwAGAAUABgAIAAgADAANAA8AEgASABIAFAAVABgAGQAb
ABsAHQAgACAAIAAhACIAIgAjACIAIwAkACQAJQAjACMAIwAhACAAHwAfAB0AHAAbABoA
GAAXABYAFgATABEAEQAQABIAEQAQAA8ADgANAAwACwANAAsACwAIAAYABQAEAAMAAQAA
AP///v/+//z/+//6//j/+P/3//b/9v/2//X/9P/1//T/9P/0//L/8v/z//P/9f/1//X/
9v/2//b/9v/2//b/9v/3//j/+P/5//n/+v/6//r/+v/7//v/+//7//v/+//7//v/+//9
//3//f/9//v/+//7//v/+f/5//j/+P/6//r/+P/4//j/9//3//f/9v/2//b/9P/y//L/
8v/y//P/8//x//H/8f/x//H/8f/y//L/8v/x/+//7//u/+7/7f/t/+3/7f/u/+7/7v/t
/+//7//v/+//7v/u/+7/7v/t/+3/7f/u/+7/7v/t/+3/7v/u/+7/7v/u/+7/7v/t/+3/
7f/t/+3/7//u/+7/7//v/+//7//v/+//7f/t/+3/7v/v/+//7//u/+7/7v/u//H/8f/z
//P/8v/y//L/8v/y//T/9P/2//f/9//2//b/9f/3//f/+P/4//X/9f/1//X/9P/z//P/
8//0//T/9P/0//P/8//y//L/8P/v/+3/7P/r/+r/6v/q/+n/6f/p/+n/6//r/+r/6f/p
/+r/6v/q/+r/6v/p/+n/6f/p/+n/6f/p/+n/6f/p/+r/6v/p/+n/6v/q/+r/6v/q/+r/
6//r/+3/8P/y//f/BQAXADEATgBqAHsAigCfALMAugC1AKsAlwBvADIA5/+g/1//MP8a
/xL/E/8c/yj/NP9A/1L/ZP96/43/nP+q/7T/vP/I/9H/1//c/+L/5P/l/+f/6v/r/+r/
6v/r/+z/7//v/+//7//t/+7/7v/u/+//8f/x//H/8f/x//H/8f/1//X/9v/2//b/9v/2
//b/9//3//f/+f/6//v/+//8//7//v//////AQACAAMABAAFAAUABgAHAAgACAAJAAoA
CwAMAA0AEAARABIAFAAUABQAFQAXABoAHgAeACAAIQAiACMAJQAlACcAKgAqACoAKwAs
ACwALQAuAC8AMAAwAC8ALQAtAC0ALQAsACsAKwApACgAJwAmACYAJQAkACQAIwAhACEA
IAAgAB8AHgAdABwAGwAaABkAGwAZABkAFgAWABUAFAATABEAEAAPAA4ADAAKAAkACAAG
AAYABQAEAAQABAADAAIAAwACAAIAAgACAAIAAwADAAMAAwADAAQABgAGAAYABgAGAAYA
BwAIAAYABwAHAAgACAAIAAgACQAHAAcABwAHAAcABwAHAAcABwAHAAcABwAFAAUABQAF
AAcABwAGAAYABAAEAAIAAgACAAEAAQABAAAAAAAAAP7/AAAAAAAAAAD9//3/+//7//v/
+//7//v//P/8//z/+//7//v/+v/6//n/+f/5//n/+P/4//j/9//3//f/9//3//b/9v/2
//b/9f/1//X/9v/0//T/8//z//L/8v/y//L/9P/0//T/8//z//P/8//z//P/8v/y//P/
8//z//P/8//1//P/8//z//T/9f/1//X/+P/4//j/+P/4//j/+P/4//r/+v/8//3/+//6
//r/+f/7//v//P/8//3//f/9//3//P/7//v/+//8//z//P/8//v/+//6//r/9v/1//P/
8v/x//D/8P/w//D/8f/y//P/8f/x//D/7//x//L/8v/y//D/8P/v/+//8f/x//H/8f/x
//H/8f/x//L/8v/x//H/8v/y//L/8v/y//L/8//z//X/+P/8/wcAFQArAEUAYAB6AI0A
ngC1AMUAyADDALcAnQBtACYA3f+Y/13/OP8m/yD/H/8o/zT/Qv9Q/2L/eP+K/5v/qv+0
/8D/zP/U/9v/4//o/+r/7P/t/+//8v/1//j/+P/5//r/+v/5//j/9//5//r/+v/6//v/
/f/9//3//f/9//3//f8AAAEAAwAEAAQABAAEAAQABwAHAAcACQAKAAsACwAMAAoACgAL
AAsACwAMAA0ADgAQABEAEwAVABQAFAAVABYAFQAWABcAGgAdAB4AIAAgACAAIQAjACYA
KAAoACoAKwAsAC0ALwAvADEANAA0ADQANQA2ADYANwA2ADcAOAA4ADcANQA1ADUANQA0
ADMAMwAxADAALwAuAC4ALQAsACwALQArACsAKgAoACcAJgAlACYAJQAkACMAIwAhACEA
HgAcABsAGgAZABcAFgAVABQAEgAQAA8ADgAOAA4ADQAMAAoACgAJAAgACQAIAAgACAAK
AAoACwALAAkACQAJAAoADAAMAAwADAAOAA4ADwAQAA8ADwAOAA4ADAAMAAwADQANAA0A
DQANAA0ADQANAA0ADQANAA0ADQALAAsACwALAAkACQAIAAgACAAIAAYABgAGAAUABQAF
AAQABAAEAAIAAAAAAAAAAAAAAAEAAAABAP///////////v/+//7//f/7//v/+v/6//v/
+//7//v/+v/6//r/+f/5//n/+f/5//j/+P/4//j/9//3//f/+P/2//b/9f/1//b/9v/2
//b/9P/0//T/8//z//P/8//z//P/8v/y//P/9f/1//X/9f/1//P/8//z//j/+v/6//r/
+v/6//r/+v/8//3//f/8//z/+//7//v//P/8//v/+//7//v/+P/3//f/9//4//j/+P/4
//f/9//2//b/9P/z//H/8P/v/+7/7v/u/+v/6//r/+v/6f/p/+j/5//n/+j/6P/o/+r/
6v/p/+n/5//n/+f/5//l/+X/5f/l/+b/5v/l/+X/5v/m/+b/5v/m/+b/5//n/+X/5P/m
/+f/6//3/wcAFgAsAEsAZABzAH0AjACdAKEAlwCLAHQARwAEAMH/hP9U/zj/K/8k/yL/
Jv8y/zz/SP9U/2P/dP+E/5T/oP+m/7H/u//G/87/0v/X/9n/2v/d/+D/4P/h/+L/4//j
/+P/4//l/+b/5v/m/+f/6f/p/+n/6v/p/+j/5//p/+n/6v/q/+z/7P/s/+z/7f/t/+3/
7//u/+//7//w//D/8P/x//H/8f/y//P/9P/1//X/9v/3//j/+P/5//r/+//8//3/AAD/
/wAAAgACAAIAAwAFAAgACAAIAAoACwAMAA0ADwAPABMAFgAWABYAFwAYABgAGQAZABkA
GQAYABgAFwAYABkAGAAWABQAEwARABAADwAOAAoACQAIAAgABwAFAAUABAAEAAMAAgAB
AAIAAQAAAP/////9//3/+v/8//v/+v/5//X/9P/z//L/8v/w/+//7v/s/+z/6//q/+j/
6P/n/w==
         </WaveFormData>
      </LeadData>
      <LeadData>
         <LeadByteCountTotal>10000</LeadByteCountTotal>
         <LeadTimeOffset>0</LeadTimeOffset>
         <LeadSampleCountTotal>5000</LeadSampleCountTotal>
         <LeadAmplitudeUnitsPerBit>4.88</LeadAmplitudeUnitsPerBit>
         <LeadAmplitudeUnits>��V</LeadAmplitudeUnits>
         <LeadHighLimit>2147483647</LeadHighLimit>
         <LeadLowLimit>268435456</LeadLowLimit>
         <LeadID>V5</LeadID>
         <LeadOffsetFirstSample>0</LeadOffsetFirstSample>
         <FirstSampleBaseline>0</FirstSampleBaseline>
         <LeadSampleSize>2</LeadSampleSize>
         <LeadOff>FALSE</LeadOff>
         <BaselineSway>FALSE</BaselineSway>
         <ExcessiveACNoise>FALSE</ExcessiveACNoise>
         <MuscleNoise>FALSE</MuscleNoise>
         <LeadDataCRC32>2022595660</LeadDataCRC32>
         <WaveFormData>
UABQAFAAUABlAHgAiwCeAK0AvADLANoAuQCYAHcAVgApAPz/z/+i/5b/jP+C/3j/gP+I
/5D/mP+k/7D/vP/I/8//1v/d/+T/6f/u//P/+P/7//z//f/+////AAABAAIABAAEAAQA
BAAGAAYABgAGAAYABgAGAAYABwAIAAkACgAIAAgACAAIAAoACgAKAAoACwAMAA0ADgAQ
ABAAEAAQABAAEAAQABAAEgASABIAEgAUABQAFAAUABQAFAAUABQAFwAYABkAGgAbABwA
HQAeAB8AIAAhACIAJAAkACQAJAAlACYAJwAoACoALAAuADAALgAuAC4ALgAuAC4ALgAu
AC4ALgAuAC4ALAAsACwALAArACoAKQAoACcAJgAlACQAIgAiACIAIgAiACIAIgAiACIA
IgAiACIAIQAgAB8AHgAbABoAGQAYABoAGgAaABoAGAAYABgAGAAVABQAEwASAA8ADgAN
AAwADgAOAA4ADgAMAAwADAAMAAwADAAMAAwADgAOAA4ADgAOAA4ADgAOABAAEAAQABAA
EAAQABAAEAASABIAEgASABAAEAAQABAAEAAQABAAEAASABIAEgASABIAEgASABIAEAAQ
ABAAEAAQABAAEAAQAA4ADgAOAA4ADAAMAAwADAAKAAoACgAKAAgACAAIAAgABwAGAAUA
BAAFAAYABwAIAAYABgAGAAYABQAEAAMAAgAAAAAAAAAAAAIAAgACAAIAAgACAAIAAgAC
AAIAAgACAAAAAAAAAAAA/v/+//7//v8AAAAAAAAAAAAAAAAAAAAA///+//3//P/+//7/
/v/+/wAAAAAAAAAA/v/+//7//v8AAAAAAAAAAAIAAwADAAMABgAIAAYABgAIAAgACAAJ
AAgABgAFAAYACAAIAAcABwAHAAcACQAJAAcABgAGAAUABwAGAAYABQABAAAAAAD///3/
/P/8//z//v/9//3//P/8//v/+//8//7//f/9//3/+v/6//r/+f/6//v//P/8//z//f/9
//3//P/6//r/+//9//3//f/9//7//P/+/wEAAQAEAAgAEAAfADIASABeAHEAhgCeALoA
zwDcAOYA5ADRAKUAZQAjAOb/sP+N/3z/bv9k/2n/cf93/4H/jv+d/6j/tf+//8j/z//X
/9//5v/q/+//8v/y//T/9//5//r/+v/9//3//f/+/////v/8//v//f/+//7//v/9//3/
/f/+////AAABAAEAAwADAAMAAwAFAAUABwAHAAkACgAKAAoACwAKAAkACAALAAsADAAN
AAwADQANAA0ADwARABEAEgAUABUAFgAXABYAFwAYABkAGQAaABsAHAAbABwAHAAdACEA
IwAlACcAKAApACoAKgApACgAKAAoACsALAAuADEALwAvAC4ALgAwAC8ALwAvAC0ALQAs
ACsAKgAqACoAKQAmACQAJAAlACMAIwAjACMAIwAjACIAIgAgAB8AHwAfACAAIAAgAB4A
HAAcABwAGgAYABYAFAASABQAFgAYABkAFgATABEADwANAAwADAAMAA0ADgAQABEAEAAO
AAsACgALAAwADAAMAAwADAANAA0ADwAQABEAEwASABMAEgARABEAEQARABAAEgASABMA
FAAUABMAEwAVABMAEgASABIAEgASABIAEQASABIAEgASAA8ADwAQABAADwAPAA4ADQAM
AAwADAAMAAwADAAMAA0ADQAOAA4ADAAKAAgABQADAAQABQAGAAcABgAGAAcABwAHAAcA
BwAHAAYABAADAAIABAAEAAQABAAEAAQABAADAAEAAQABAAEAAQABAAEAAQD///////8A
AAAAAAD//////f/9//3//f/////////+//7//P/8//3//f/+//7//f/7/////////wAA
AAAAAAAAAAADAAMAAwAEAAQAAgACAAIABAAEAAUABQACAAIABAAEAAIAAQABAAEAAQAD
AAMAAwAEAAQAAwACAAAA///9//v/+v/6//n/+f/2//b/9v/2//f/9//2//b/8//z//T/
9P/z//P/8//y//T/9P/z//P/8//z//L/8v/x//H/8f/w/+7/7v/v/+//7//v/+//8P/w
/+7/7f/t//L/+P8AAAkAGAAoADwAUQBkAHYAjgCpALgAwgDGALkAmQBlACkA7v+2/4v/
dP9o/1z/Wf9f/2f/b/96/4f/lP+h/6v/tP+5/7//x//O/9T/2f/e/+L/5P/l/+f/6P/o
/+n/6f/p/+r/7P/s/+v/6//r/+z/7P/s/+3/7f/t/+7/7f/u/+//7//x//H/8f/x//P/
8//1//X/8//0//T/9P/2//b/9v/2//X/9f/2//f/+P/5//n/+f/5//v/+//8//z//f/+
////AAABAAIAAwABAAIAAwAEAAYACAAJAAsACgALAAwADQAQABEAEgASABMAFAAWABgA
FgAWABcAGQAZABkAGAAYABoAGQAZABkAFwAXABYAFQAUABQAFAATABMAEgATABUAFAAT
ABIAEQARABEAEAAQAA4ADQANAA0ADgAOAA4ADAAMAAwADAAKAAkACAAHAAYABgAGAAYA
BQAFAAMAAgABAP///v/+//7//v/+//////////7//P/8//v//P/8//z//P/8//3//f/8
//z//P/9////AQABAAEAAQABAAEAAAACAAIAAwAEAAIAAQABAAMABQAEAAQABAAEAAQA
BAADAAIAAgACAAIAAgADAAUABgAFAAUABAADAAIAAgACAAIAAQAAAP/////9//7//v/8
//7//v/9//3/+//7//v/+//6//r/+//7//v/+//7//v/+f/4//j/+P/4//j/+P/4//j/
+P/4//f/9f/1//X/9f/1//X/9f/1//X/9f/1//b/9P/0//P/8//1//X/9f/1//X/9f/1
//T/9P/y//L/8//z//T/9P/z//H/8f/x//H/8f/x//H/8f/y//L/8//z//T/9v/2//b/
9v/5//n/+f/6//z/+v/6//r/+v/6//v/+//6//r//P/8//r/+f/5//n/9//5//n/+f/4
//j/9//2//T/8//x/+//8P/w/+//7//u/+7/7v/u/+3/7f/s/+z/6f/p/+r/6v/p/+n/
6f/o/+j/6P/n/+f/5f/l/+T/5P/l/+X/5f/k/+L/4v/j/+P/4f/h/+H/4v/k/+L/5f/p
//T/AAAQACMAPABSAGQAewCaALQAxgDTANIAwACYAF8AHQDd/6H/dv9g/1P/SP9I/0z/
U/9b/2n/ef+G/5X/nv+n/6//uP+//8P/yf/M/87/0f/S/9T/1v/W/9f/1//W/9f/1//X
/9j/2P/Y/9f/1//X/9j/2P/Y/9f/1//X/9j/2f/a/9v/2//d/93/3f/d/93/3f/f/9//
4P/i/+P/5P/k/+T/5P/k/+f/5//o/+n/6v/r/+v/6//r/+3/7f/u/+7/7//w//H/8v/z
//T/9f/1//b/9//4//v//P/8//3//v///wAAAQACAAMABAAEAAQABAAFAAYABgAGAAcA
CQAFAAUABAAEAAQAAwADAAMAAwADAAIAAQAAAAAAAAD//wAA/v/+///////////////9
//3//P/8//z/+//7//v/+v/6//r/+P/2//b/9v/0//X/9P/z//L/8P/w//D/7//x/+//
7v/t/+3/7P/s/+z/6//q/+r/6f/r/+r/6P/o/+n/6v/q/+r/6v/q/+v/6//s/+z/7P/t
/+v/7f/t/+3/7f/t/+3/7P/s/+z/7f/u/+7/7f/t/+//7f/s/+z/7P/s/+z/7P/r/+z/
7P/s/+z/6//r/+z/7P/p/+n/6P/n/+T/5P/k/+T/4//i/+H/4f/j/+T/5P/i/+L/4v/h
/+H/4f/h/+H/4f/g/+D/4f/h/9//3//f/9//4f/g/+D/4P/g/+D/4P/g/+D/4P/g/9//
3//f/9//3//f/9//3//f/9//3//f/+D/4P/g/9//3//h/+H/4f/h/+H/4f/h/+D/4v/g
/+D/4f/h/+L/4v/h/+H/4f/h/+H/4//j/+P/4//k/+T/5f/l/+f/5//n/+f/6P/o/+j/
6P/o/+n/6f/p/+r/7P/q/+r/6v/s/+z/7f/t/+r/6v/s/+z/7P/r/+v/6//t/+//7//v
/+3/7P/q/+j/5v/l/+P/4f/i/+L/4f/h/+D/4P/g/+D/3//f/97/3v/d/93/3v/e/93/
3f/d/9z/3P/c/9v/2//d/93/3P/c/9//3//f/97/3P/c/93/3f/d/93/3f/e/+D/4v/l
/+3/+P8GABgALQBIAF4AdgCRAK4AxgDWAN0A1gC2AIQARwAJAMv/lf94/2j/Wf9S/1T/
Wv9h/23/e/+J/5b/o/+u/7X/vf/G/8v/0f/V/9r/3P/f/+D/4v/k/+P/5f/m/+b/5//n
/+f/6P/q/+r/6f/p/+v/7P/s/+z/6//r/+v/7P/v//D/8f/x//X/9f/1//X/8//z//X/
9f/2//j/+f/6//7//v/+//7/AQABAAIAAwAEAAUABQAFAAcACQAJAAoACgALAAwADQAP
ABEAEwAVABMAFAAVABYAGQAaABoAGwAeAB8AIAAhACIAIwAkACQAJQAmACgAKgAqACoA
KwAtACsAKwAqACoAKgApACkAKQAnACcAJgAlACYAJgAmACUAJQAkACUAJwApACkAKQAp
ACcAJwAmACYAJgAlACUAJQAmACYAJgAkACIAIgAiACAAHQAcABsAGgAcABwAHAAbABsA
GQAYABcAGAAYABkAGgAcABwAHQAdABwAGgAXABYAGQAaABoAGgAaABoAGwAbABwAHAAc
AB0AHwAhACEAIQAhACEAIQAgAB4AHgAfACAAIAAfAB8AIQAfAB4AHgAeAB4AHgAeAB0A
HAAcABwAHAAdAB0AHgAeAB8AHwAeAB0AGgAaABoAGgAZABgAFwAXABUAFgAWABQAEgAS
ABEAEQAUABUAFgAXABcAGAAaABsAFgAVABQAEwATABIAEgASABEAEAAPAA4AEAAQABAA
DwAQABEAEgATABMAEwATABMADwAPAA8AEAAQABAADwAPABEAEQARABEAEAAPAA4ADAAO
AAwADAANAA4AEAARABEADwAPAA8ADwAPABEAEQARABQAFgAWABYAFgAVABUAFQAWABYA
FAAUABQAFAAUABUAFQAXABgAGwAcABoAGQAZABkAGQAbABsAGwAaABoAGQAYABQAEwAR
AA8ADgAOAA0ADQAKAAoACgAKAAoACwALAAwACwALAAwADAALAAsACwAKAAwADAALAAsA
CQAHAAQAAgAEAAUABgAGAAUABgAIAAkABwAHAAcACAAGAAgACQAJAA4AFAAeACsAOgBG
AFgAbwCGAJwAuADRAOIA5ADeAMkAnwBjACcA8P/A/6H/kv+E/3b/cf9z/33/i/+W/5//
rP+7/8X/0P/X/93/5f/q/+z/8f/4//7//v/9////AAAAAAMAAwADAAQABgAGAAUABQAH
AAgACAAIAAkACQAJAAoACgAKAAoACQANAA0ADQANAA0ADQAPAA8ADQAOAA4ADgAOAA4A
DgAOAA8ADwAQABEAEgATABMAEwATABUAFQAWABQAFQAWABcAGgAbABwAHQAdAB4AHwAg
ACEAIgAiACMAJgAnACgAKQAsAC0ALgAuAC4ALgAvADAAMAAwADEAMwAvAC8ALgAuAC4A
LQAtAC0ALgAvAC8ALwAtACwAKwApACYAJAAkACUAJwAnACcAJwAkACMAIQAgACIAIQAh
ACEAIgAiACIAIAAeAB4AHgAcAB0AHAAbABoAGAAYABgAFwAXABUAFAATABUAFAAUABQA
EwASABIAEQASABIAEQASABIAEgARABAAEgASABMAEwAUABQAFAAVABMAFQAVABUAFgAX
ABgAGAAYABgAGQAaABgAFwAXABkAGQAYABgAGAAYABgAGAAXABQAFAAUABQAEwATABQA
FAAUABUAFQAVABIAEgASABIAEQAQAA8ADwAPABAAEAAOAA4ADgANAA0ACwALAAsACwAM
AAwADQANAA0ADQANAA0ADAAKAAkACAAIAAgACAAIAAYABgAGAAUABgAHAAgACQAIAAcA
BgAFAAUABQAFAAYABAAEAAMAAwADAAMAAwADAAQABQAGAAYABAACAAIAAwADAAQABAAD
AAMAAwADAAMABwAJAAoACQAIAAcABgAJAAkACQAKAAwACgAKAAoACgAKAAsACwAKAAoA
DAAMAAwACwALAAsADQAPAA8ADwAMAAwACwAKAAoACQAHAAUAAgACAAEAAQAAAAAAAAAA
AP/////+//7//////wAAAAD9//3//f/8//z//P/7//v/+//7//r/+v/7//v/+//6//j/
+P/5//n/+f/5//n/+v/4//j/+f/9//7//v8EABEAIgA0AEwAYQByAIAAlgCvAMQA0ADS
AMcAqwB3ADcA+P++/5P/gP92/2z/Zf9n/3H/ef+E/4//mv+n/7X/vv/D/8v/0//W/9j/
3//m/+z/7v/v//H/8v/y//P/8//z//T/9v/2//X/9f/1//b/9v/2//f/9//3//j/+f/6
//v/+//7//v/+//7//3//f///////f/+//7//v8AAAAAAAAAAAEAAQACAAMAAgADAAMA
AwABAAMAAwAEAAIAAwAEAAUABgAHAAgACQAHAAgACQAKAAsADAAMAA0ADAANAA4ADwAP
AA8ADwAOAA4ADgAPABAADwAOAA4ADwAPAA8ADgAOAA0ACwAKAAkACQAJAAgABwAEAAQA
BAADAAIAAAAAAAEA///////////+//3/+//6//v/+//8//3//P/8//z/+v/8//z//P/6
//n/+P/3//b/9v/2//b/9f/1//P/8v/x//H/8P/w//D/8v/y//P/8//1//T/8v/y//P/
9P/0//T/8v/y//P/8//2//b/9v/3//b/9//2//X/9//3//f/9v/2//b/9//4//j/9//3
//n/+//6//r/+v/4//j/+P/3//b/9v/2//b/9f/1//b/9v/3//f/9v/1//L/8v/y//L/
8f/w/+//7//t/+7/7v/s/+7/7v/t/+3/6//r/+v/6//s/+z/7f/t/+n/6f/p/+n/6//q
/+r/6v/o/+j/6P/o/+r/6v/q/+n/6//r/+v/6//p/+n/6f/p/+n/6f/p/+r/6P/o/+f/
5//p/+n/6f/p/+n/6f/p/+j/6P/m/+b/5//n/+j/6P/n/+X/5f/l/+X/5f/l/+X/5f/o
/+j/6f/p/+n/6//r/+v/7f/v/+//8P/w//D/8P/w/+//7//v//D/8//y//P/9P/0//T/
9f/1//T/9P/2//b/9v/1//X/9f/1//f/9//3//j/+P/3//b/9P/z//H/7//w//D/7//v
/+7/7v/u/+7/6//r/+r/6v/p/+n/6v/q/+v/6//r/+r/6v/q/+n/6f/p/+n/6P/o/+f/
5//n/+b/5P/k/+X/5f/k/+P/4v/i/+L/4v/j/+X/6v/u//j/BwAaAC4ARgBZAGwAiACi
ALMAwADEALYAlwBhACEA4f+o/3j/X/9Q/0T/QP9F/0n/T/9b/2z/ff+M/5f/nf+i/63/
tf+7/8D/xv/J/8z/zv/Q/9H/0//U/9T/1f/V/9X/1v/W/9b/1f/V/9X/1v/W/9b/1//X
/9f/2P/Z/9r/2//b/9//3//f/9//3//f/+H/4f/j/+T/5P/k/+b/5v/m/+b/5//n/+j/
6f/q/+v/6//r/+3/7//v//D/8P/x//L/8//y//P/9P/1//X/9v/3//j/+f/6//r/+//+
////AAABAAIAAwAEAAQAAgACAAMABAAEAAQABQAHAAUABQAEAAQABgAFAAUABQAFAAUA
BAADAAQABAAEAAMAAgAAAAAAAQD//////////wEAAQAAAAAAAAD////////+//7//v/8
//7//v/+//z/+//6//n/+P/4//j/+P/3//n/9//2//X/9//2//b/9v/2//b/9//3//n/
+P/2//b/9//4//j/+P/4//j/+f/5//z//P/8//3//f/////////////////+//7//v//
/wAAAAD/////AQABAAAAAAAAAAAAAAAAAP///v/+//7//v//////AAAAAP7//f/7//n/
+P/4//j/+P/3//b/9f/1//f/+P/4//b/9v/2//X/9f/1//X/9f/1//T/9P/1//X/9f/1
//X/9f/3//b/9v/2//b/9v/2//b/9v/2//b/9f/1//X/9f/1//X/9f/1//X/9f/1//X/
9v/2//b/9f/1//f/9//3//f/9f/1//X/9P/2//T/9P/1//X/9v/2//X/9f/1//X/9f/1
//X/9f/1//j/+P/5//n/+f/6//r/+v/6//r/+//7//v//P/+//z//P/8//7//v//////
/P/8//7//v/+//3//f/9//3//////////v/+//3//P/4//f/9f/z//L/8v/x//H/8P/w
//D/8P/v/+//7v/u/+v/6//s/+z/6//r/+v/6v/r/+z/7P/t/+3/7f/s/+z/7f/t/+3/
7P/q/+r/6//r/+n/6f/p/+r/7P/s/+//8//8/woAGgAvAEgAXgB0AIsApgDAANAA2wDY
AMYAnABfAB0A3/+n/4D/bv9f/1T/Uv9Y/1//Z/93/4f/mP+j/6z/s/+9/8b/zf/T/9f/
2v/g/+H/4v/i/+L/5f/n/+j/6P/p/+n/6f/q/+z/7P/r/+v/7f/u/+7/7v/x//H/8f/y
//P/9P/1//X/9//3//f/9//5//n/+//7//v//P/8//z/AAAAAAAAAAADAAMABAAFAAgA
CQAJAAkACgANAA4AEAAOAA8AEAARABIAEwAUABUAFwAYABkAGgAbABwAHAAdAB4AHwAg
ACEAIAAhACIAIgAgACAAIQAiACQAJAAlACcAJgAnACcAKAAmACUAJQAlACUAJQAkACMA
IAAgACAAHwAeABwAHAAdAB0AHQAdAB0AHQAdABwAHAAaABkAGQAZABoAGgAaABgAGgAa
ABoAGAAWABQAEgAQABIAEgASABEAEwARABAADwAPAA4ADgAOAA4ADgAPAA8ADwAOAAwA
DAANAA4ADgAOAA4ADgAPAA8ADgAOAA4ADwANAA8ADwAPAA4ADQAMAAoACwAMAA4AEAAN
AAsACgALAA0ADAAMAAwADgAOAA4ADQAMAAwADAAMAAkACQAKAAoABwAHAAYABQAEAAQA
BAAEAAMAAgABAAEAAwAEAAQAAgACAAIAAQABAP///////////v/+///////9//3//f/9
//v/+v/6//r/+P/4//j/+P/4//j/+P/3//n/+f/5//n/+P/3//b/9f/1//X/9f/2//b/
9v/1//X/8//z//P/8//x//H/8f/w//D/7v/u/+//7//w//D/7//v/+//7//v/+3/7f/t
/+3/7P/s/+3/7f/v/+//7//w//D/8P/w//D/8f/x//H/8v/y//D/8P/w//D/8P/x//H/
7//u/+//7v/s/+v/6//r/+3/7//v/+//7f/s/+r/6P/k/+P/4f/f/9z/3P/b/9v/2v/a
/9r/2v/X/9f/1v/W/9P/0//U/9T/1f/V/9X/1P/S/9L/0f/R/8//z//O/87/zf/N/83/
zP/M/8z/zf/N/8//z//P/9D/0v/S/9P/1//g/+7//P8PACQAPABSAGkAhgCgALIAuwC8
AKoAgABDAAUAyf+R/2r/WP9L/z7/Ov9A/0f/Uf9f/23/ev+H/5L/mf+f/6j/r/+z/7v/
wP/E/8X/yP/K/8z/y//N/87/zv/P/8//z//Q/9D/0P/P/8//0f/S/9L/0v/R/9H/0f/S
/9P/1P/V/9X/1f/V/9X/1f/X/9f/2f/Z/9v/3P/c/9z/3f/c/9v/2v/d/93/3v/f/+D/
4f/h/+H/4f/j/+P/5P/k/+X/5v/n/+j/6f/q/+v/6//s/+3/7v/v//D/8P/x//L/8//0
//X/9v/3//j/+P/4//j/+f/6//r/+v/7//3/+//7//r/+v/6//n/+f/5//f/9//2//X/
9P/0//T/8//y//D/8P/x//H/8f/x//H/8f/x//D/8P/w/+//7//v/+7/7v/u/+z/7P/s
/+z/6v/r/+r/6f/o/+b/5v/m/+X/5//l/+T/4//j/+L/4v/i/+L/4v/j/+P/5P/k/+P/
5P/l/+b/5v/m/+b/5v/n/+f/6P/o/+j/6f/p/+v/6//r/+v/6//r/+r/7P/s/+3/7v/u
/+3/7f/v/+3/7P/s/+z/6v/q/+r/6f/o/+j/6P/o/+f/5//o/+j/5//n/+b/5f/k/+T/
5P/k/+X/5P/j/+P/4f/i/+L/4P/i/+L/4f/h/+H/4f/h/+H/4P/g/+H/4f/f/9//3//f
/+H/4P/g/+D/4P/g/+D/4P/g/+D/4P/f/9//3//f/9//3//f/9//3//d/93/3f/e/+D/
4P/f/9//3//f/9//3//f/9//3//e/+D/3v/e/9//3//g/+D/3//f/9//3//f/+H/4f/h
/+H/4v/i/+L/4v/i/+X/5f/l/+b/5v/k/+T/5P/m/+b/5//n/+b/5v/o/+j/6P/n/+f/
5//n/+n/6f/p/+b/5v/l/+T/4v/h/9//3f/c/9z/2//b/9z/3P/c/9z/2//b/9r/2v/Z
/9n/2v/a/9v/2//b/9r/2v/a/9n/2f/Z/9n/2P/Y/9n/2f/Z/9j/1//Y/9r/2//a/9n/
2P/Y/9r/3P/f/+X/8v8CABQAKQBCAFgAcACNAKYAugDGAMcAugCWAGAAHwDh/6P/d/9e
/1D/Q/9A/0b/Tv9V/2H/cf9//4z/l/+e/6f/r/+0/7v/wf/F/8r/zP/N/87/0P/S/9H/
0//U/9T/1f/V/9X/1v/W/9b/1f/V/9X/1v/W/9b/1//X/9f/2P/Z/9r/2//b/9v/2//b
/9v/2//b/93/3f/d/97/3v/e/+L/4v/i/+L/4//j/+T/5f/m/+f/5//n/+f/6f/p/+r/
6v/r/+z/7f/u/+//8P/x//H/8v/z//T/9f/2//b/9//4//n/+v/7//z//f/+//7//v/+
////AAD+//7///8BAP/////+//7//v/9//3//f/7//v/+v/5//j/+P/4//f/9//2//f/
+f/5//n/+f/5//f/9//2//b/+P/3//f/9//2//b/9v/0//L/8v/y//D/8f/w/+//7v/s
/+z/7P/r/+3/6//q/+n/6f/o/+j/6P/o/+j/6f/p/+v/6v/o/+j/6//s/+z/7P/s/+z/
7f/t/+z/7P/s/+3/6//t/+3/7f/t/+3/7f/s/+z/7P/t/+7/7P/r/+v/7f/t/+z/7P/s
/+z/7P/s/+v/6v/q/+r/6v/n/+f/6P/o/+n/6f/o/+f/5v/m/+b/5v/l/+T/4//j/+P/
5P/k/+L/4v/i/+H/4f/h/+H/4f/h/+D/4P/h/+H/4f/h/+H/4f/f/97/3v/e/97/3v/e
/97/3v/e/97/3f/d/93/3f/d/9v/2//b/9v/2//b/9v/3P/a/9r/2f/Z/9n/2f/Z/9n/
2//b/9v/2v/c/9r/2v/b/93/3v/e/93/3//f/93/3v/e/97/3v/e/+H/4f/h/+L/4v/g
/+D/4P/i/+L/4//j/+T/5P/m/+b/5v/l/+X/5f/l/+f/5//n/+T/5P/j/+L/4P/f/93/
2//a/9r/2f/Z/9n/2v/b/9z/2//b/9r/2v/b/9v/3P/c/9v/2//b/9r/2v/a/9n/2f/b
/9v/2v/a/93/3f/d/9z/3P/c/93/3f/b/9v/2//c/+D/5P/n/+///P8OACIAOQBSAGgA
gACbALQAxgDQAM8AuACMAFIAEwDT/5n/df9k/1L/R/9G/0z/VP9f/2//f/+L/5b/of+q
/7P/u//C/8n/zf/R/9L/1P/X/9j/3P/e/9//4f/i/+L/4v/h/+D/4P/i/+L/4f/h/+P/
5P/k/+T/4//j/+P/5P/n/+j/6f/p/+n/6f/p/+n/6//r/+3/7f/v//D/8P/w//D/8P/w
//D/7//v//D/8f/z//X/9v/3//X/9//3//j/+P/5//r/+//8//3//v///wEAAgADAAQA
BQAGAAYABwAIAAkACgALAAoACwAMAAwADgAOAA8AEAAOAA4ADwARAA8ADwAOAA4AEAAP
AA8ADwANAA0ADAALAAwADAAMAAsACwAKAAsADQANAA0ADQANAA0ADQAMAAwADAALAAsA
CwAIAAgACAAGAAYABgAGAAQAAwACAAEAAAAAAAAAAAD//wEA///+//3////+//7//v/8
//z//f/9/////v/8//z//f/+//7//v8AAAAAAQABAAAAAAAAAAEA/v////7//f//////
///+/wAAAAABAAIAAgABAAEAAwABAAAAAAAAAP///v/9//v//P/8//z//P/7//v//P/8
//v/+//6//n/+P/4//j/+P/3//b/9f/1//X/9v/2//T/9P/0//P/8//y//H/8P/v/+7/
7v/v/+//7//v/+//7//v/+7/7v/u/+7/7v/u/+7/7v/u/+7/7f/r/+v/6//r/+v/6//r
/+v/6f/p/+n/6v/q/+r/6f/p/+j/5//m/+X/5v/n/+j/6P/o/+b/5v/n/+n/7P/s/+z/
7P/s/+3/7f/t/+7/8P/u/+7/7v/s/+z/7f/t/+z/7P/u/+7/7P/r/+v/6//r/+3/7f/t
/+7/7v/t/+z/6P/n/+X/4//g/+D/3//f/9z/3P/c/9z/2//b/9r/2v/Z/9n/2v/a/9n/
2f/Z/9j/2P/Y/9f/1//X/9f/1v/W/9X/1f/V/9T/1P/U/9X/1f/V/9X/1f/W/9T/0P/T
/9X/2v/m//T/AQASACoAQABVAGwAhgCeAK8AtgCwAJwAbwAxAPX/uf+G/2j/Wf9K/zz/
Ov8//0f/Uf9d/2j/c/9+/4n/kf+Y/5//p/+t/7L/uP+7/7z/vv/A/8H/w//E/8T/xf/F
/8X/xv/I/8j/x//H/8n/yv/K/8r/yv/J/8j/yP/J/8r/y//L/8z/y//K/8n/yf/J/8v/
y//L/8z/zP/M/8z/zP/M/8z/zf/N/87/z//O/8//z//P/83/z//P/9D/zv/P/9D/0f/S
/9P/1P/V/9X/1v/X/9j/2P/Y/9f/1//Y/9n/2v/b/97/3//g/+D/3v/e/9//4P/g/+D/
4f/j/+H/4f/g/+D/3v/d/93/3f/b/9v/2v/Z/9j/2P/Y/9f/1v/U/9T/1f/V/9X/1f/V
/9X/1f/U/9T/0v/R/9H/0f/S/9L/0v/Q/87/zv/O/8z/y//K/8n/yP/I/8j/yP/H/8f/
x//G/w==
         </WaveFormData>
      </LeadData>
      <LeadData>
         <LeadByteCountTotal>10000</LeadByteCountTotal>
         <LeadTimeOffset>0</LeadTimeOffset>
         <LeadSampleCountTotal>5000</LeadSampleCountTotal>
         <LeadAmplitudeUnitsPerBit>4.88</LeadAmplitudeUnitsPerBit>
         <LeadAmplitudeUnits>��V</LeadAmplitudeUnits>
         <LeadHighLimit>2147483647</LeadHighLimit>
         <LeadLowLimit>268435456</LeadLowLimit>
         <LeadID>V6</LeadID>
         <LeadOffsetFirstSample>0</LeadOffsetFirstSample>
         <FirstSampleBaseline>0</FirstSampleBaseline>
         <LeadSampleSize>2</LeadSampleSize>
         <LeadOff>FALSE</LeadOff>
         <BaselineSway>FALSE</BaselineSway>
         <ExcessiveACNoise>FALSE</ExcessiveACNoise>
         <MuscleNoise>FALSE</MuscleNoise>
         <LeadDataCRC32>527092646</LeadDataCRC32>
         <WaveFormData>
QABAAEAAQABQAGAAcACAAJIAogCyAMIArACYAIQAcABNACoABwDk/9X/yP+7/67/tP+4
/7z/wP/J/9D/1//e/+P/6P/t//L/9//6//3/AAABAAIAAwAEAAYABgAGAAYACAAIAAgA
CAAIAAgACAAIAAoACgAKAAoADAAMAAwADAAKAAoACgAKAAoACgAKAAoADAAMAAwADAAO
AA4ADgAOAAwADAAMAAwADgAOAA4ADgAQABAAEAAQAA4ADgAOAA4ADwAQABEAEgAVABYA
FwAYABgAGAAYABgAGgAaABoAGgAcABwAHAAcAB8AIAAhACIAIQAgAB8AHgAeAB4AHgAe
ACAAIAAgACAAHgAeAB4AHgAcABwAHAAcABoAGgAaABoAGAAYABgAGAAYABgAGAAYABYA
FgAWABYAFgAWABYAFgAVABQAEwASABIAEgASABIAEAAQABAAEAAPAA4ADQAMAAsACgAJ
AAgACgAKAAoACgAIAAgACAAIAAgACAAIAAgACgAKAAoACgAIAAgACAAIAAgACAAIAAgA
CgAKAAoACgAKAAoACgAKAAgACAAIAAgACAAIAAgACAAKAAoACgAKAAwADAAMAAwACwAK
AAkACAAKAAoACgAKAAkACAAHAAYABAAEAAQABAAEAAQABAAEAAIAAgACAAIAAQAAAP//
/v8BAAIAAwAEAAMAAgABAAAAAAAAAAAAAAD+//7//v/+//7//v/+//7//P/8//z//P/8
//z//P/8//r/+v/6//r/+v/6//r/+v/6//r/+v/6//r/+v/6//r/+P/4//j/+P/4//j/
+P/4//r/+v/6//r/+f/4//f/9v/2//b/9v/2//n/+v/7//z//P/8//z//P/9//3//f/+
//3//P/8//v//v/+//3//f////////8AAP7//v/9//3//P/7//v/+//3//b/9v/2//T/
8//z//P/9f/1//X/9P/x//H/8f/x//L/8//0//X/9P/z//L/7//w//H/8v/y//D/8P/w
//D/8P/v/+//8P/x//L/8//0//L/9P/z//L/8//1//f//v8LABcAIwAzAEIAUgBqAIEA
lAClALMAuACxAJcAawA+ABEA5P/G/7T/o/+W/5T/mP+a/53/p/+y/7v/wv/K/87/0f/X
/93/4v/m/+f/6f/p/+v/7//w//H/8f/z//T/9P/0//L/8//z//P/9f/3//j/+P/2//b/
9f/1//b/+P/5//v/+v/5//j/9//4//n/+v/7//v/+//7//z/+//7//v/+//9//7///8B
AAAAAAD///7//v/+////AAADAAQABwAJAAkACAAHAAgACAAIAAkACQAKAAoACwANAA4A
DwAPAA8AEgATABMAEwATABIAEQARABMAFQAXABkAGQAZABkAGQAZABkAGQAZABYAFgAU
ABQAFQAWABcAGAAWABYAFQAVABYAFgAWABYAFgAWABUAFAAUABQAFAAVABcAFwAXABcA
FQAVABUAEgARABAAEAAQABQAFQAXABgAFQAUABMAEgAPAA8ADwAPABAAEQASABMAEgAR
ABAADwARABIAEgASABIAEgASABIAFQAWABYAFwAXABcAFwAYABYAFwAXABYAFwAYABoA
HAAaABoAGQAZABkAGQAaABoAHAAdAB4AHwAdAB0AHQAdAB0AHQAdAB4AHgAeAB0AHAAe
AB4AHgAeAB8AHgAeAB4AHwAfAB8AHQAaABoAGQAYABkAGQAaABsAGwAbABsAGgAbABwA
HQAdABsAGwAaABoAGgAZABkAGQAbABsAGwAbABoAGQAYABgAGQAYABgAGQAaABoAGgAa
ABwAHAAcABsAGQAZABkAGQAbABwAHAAbABoAGQAWABUAGQAaABsAHAAZABsAHQAdABwA
HAAcABwAHAAeAB4AHgAeAB4AHgAeAB8AHwAfACAAIAAeAB8AHwAgAB4AHQAdAB0AHwAf
ACAAIAAiACEAIQAfABsAGgAZABcAFAAUABQAFAATABMAEwATABMAEwASABEAEQARABEA
EQAPAA8ADwAPABEAEQAPAA8ADQANAAwADAAMAAwADAAMAAsACwAMAAwACgAKAAoACgAI
AAcABgAJAA0AEQAWAB0AJQAxAD0ATABaAGoAgQCWAKcAtQC+ALsAqQCJAGAANQAKAOb/
0P/B/7D/qP+o/6j/rf+1/8D/yf/Q/9b/3P/f/+P/6f/u//D/8//1//f/+f/7//z//f/9
//3//v/+//7/AAABAAEAAQD//wEAAgACAAIAAgABAAEAAQACAAIAAwADAAMAAwADAAEA
AQABAAEA////////AAADAAMAAwADAAIAAgACAAMAAQACAAIAAgAEAAQABQAGAAgACAAK
AAsACgAKAAoADAAKAAoACwALAA4ADgAPABEADwAPAA4ADQAPABEAEgATABYAFgAWABcA
FQAVABUAFQAXABcAFwAXABcAFwAXABcAFgAWABQAFAAUABQAFAAUABQAFAATABMAEgAS
ABIAEgAUABQAEwASABAAEAAQABEADwAPAA8ADwARABEAEQAOAAsACgAKAAoADAALAAsA
CgAIAAgACAAIAAYABQAEAAMABQAFAAUABQAFAAUABQAFAAQABAADAAIABAAEAAQABAAE
AAQAAwADAAQABQAGAAgABgAHAAcABgAGAAYABwAIAAgACAAHAAcABQAFAAYABgAHAAcA
BwAHAAcABwAHAAcABwAHAAcACAAIAAgABwAGAAYABgAGAAYAAwACAAIAAgABAAEAAQD/
/wEAAgACAAIAAAD////////////////+/wAAAAAAAP///f/9//z//P/+//3//f/9//3/
/f/9//3/+//7//v//P/8//r/+f/5//j/+P/4//j/+P/4//j/9//5//n/+f/5//n/+v/6
//n/+f/5//f/9//4//j/+P/4//X/9f/1//X/9//4//j/+P/2//b/9v/2//j/+P/4//j/
+P/6//r/+v/6//r/+v/6//v/+f/5//r/+v/6//v/+//8//z/+//7//v/+//7//z//P/8
//v/+//5//f/9v/1//P/8v/y//L/8v/x//H/8f/x//H/8f/w/+//7//v/+//7//v/+//
7//v/+//7//t/+3/7f/t/+z/7P/q/+r/6v/q/+n/6f/q/+r/6v/q/+r/6v/q/+v/7v/x
//f/AQAMABcAJwA3AEcAWgByAIgAmwCqALMAqQCSAG0AQQAVAOj/xf+w/57/jv+J/4j/
iP+O/5j/o/+t/7T/u//A/8b/zP/R/9X/2f/a/9z/2//d/9//3//f/+D/4f/h/+H/4v/i
/+L/5P/l/+X/5f/j/+X/5v/m/+T/5P/j/+P/4//k/+T/5f/l/+X/5f/l/+X/5f/l/+X/
5f/l/+X/5v/n/+f/5//n/+j/6P/o/+n/6f/q/+r/6v/q/+r/6//s/+r/6v/s/+3/7v/u
/+7/8P/y//L/8//z//T/9P/1//f/9//3//b/9f/4//n/+f/5//r/+v/6//v/+//7//v/
+//7//v/+//7//v/+//7//v/+v/6//j/+P/4//j/+P/4//j/+P/3//f/+P/4//j/+P/4
//j/9//2//b/9v/2//f/9//3//f/9//1//X/9f/y//P/8v/y//L/8v/x//H/8P/w//D/
8P/w/+//7//v/+//7f/t/+3/7f/v/+//7//v/+//8P/w//D/7v/u/+7/7v/w//D/7//v
//H/8f/x//L/8v/z//P/8v/w//D/8f/y//L/8v/x//H/8f/x//L/8v/v/+//7//v//H/
8f/x//H/7//v/+//8P/u/+7/7f/s/+z/7P/s/+z/6//q/+r/6v/r/+v/6//p/+n/6v/q
/+r/6v/p/+n/6f/n/+f/5//m/+b/5v/m/+X/5//n/+b/5v/o/+f/5//n/+f/5//n/+f/
5v/l/+T/5P/m/+T/4//j/+T/5P/k/+T/5P/k/+T/4//j/+P/4//j/+H/4v/i/+H/4//j
/+H/4f/i/+L/4v/i/+P/4//j/+P/4f/i/+L/4v/k/+T/5P/k/+b/5v/m/+b/6P/m/+b/
5v/m/+j/6P/o/+j/5v/m/+b/5//n/+f/6P/o/+b/5//n/+j/6v/p/+n/6f/r/+v/7P/s
/+v/6f/o/+X/4f/g/9//3f/e/97/3v/e/93/3f/d/93/2//b/9r/2f/Z/9n/2f/Z/9n/
2f/Z/9n/2f/Z/9f/1//X/9f/1v/W/9j/2P/Y/9j/1//X/9j/2P/W/9b/1v/W/9j/2f/c
/9//5//x//7/CwAbAC0AQQBWAG4AhACXAKIAoQCPAG4ARQAbAO3/xP+r/5r/iP96/3n/
ev9+/4b/kP+X/5//qP+t/7L/uv++/8P/xf/J/8z/zP/P/9H/0//T/9P/1P/V/9X/0//U
/9T/1P/W/9f/1//X/9X/1//Y/9j/2v/a/9n/2f/Z/9r/2v/b/93/3f/d/93/2//b/9v/
2//b/9v/2//c/9//3//f/9//4v/i/+L/4//l/+b/5v/m/+b/5v/n/+j/6P/o/+r/6//u
/+7/7v/w//D/8P/x//H/9P/0//X/9//3//f/9v/1//n/+//8//3//v/+//7/////////
////////////////AAABAAIAAwAAAAAA/v/+/wAAAAAAAAAAAgACAAEAAQAEAAQABAAE
AAQABAADAAIAAgACAAIAAwAFAAUABQAFAAMAAwADAAAA///+//7//v//////AAAAAAAA
AAAAAAAA//////////8AAAEAAgADAAEAAQABAAEAAgAEAAUABgAFAAQAAwACAAYABgAF
AAUABwAHAAcACAAKAAsACwAKAAgACAAJAAoACgAKAAkACQALAAsADAAMAAsACwALAAsA
CwALAAsACwANAA0ADQAOABAAEAAPAA4ADAAMAAwADAALAAoACgAKAAsACwALAAkABwAI
AAgACAALAAsADAANAA4ADwAQABAADgAOAA4ADQANAA0ADAAMAAoACQAJAAkACwALAAsA
CwANAA0ADQAOAA8ADgAOAA8ADgAOAA4ADgAOAA4ADgANAA8ADwAPAA8ADQAOAA4ADQAN
AA0ACwALAA8AEAARABIAEQARABEAEQARABIAEgAUABQAFgAWABYAFgAWABYAFgAWABgA
GAAYABkAFwAXABgAGAAbAB0AHgAgAB4AHQAdAB0AHgAfACEAIgAiACEAIQAfABsAGgAZ
ABcAFgAWABYAFgAVABUAFQAVABYAFwAXABcAFQAVABUAFQAXABcAFwAXABgAGQAYABkA
FgAVABMAEgATABQAFQAWABcAFwAYABgAFgAWABYAFgAYABkAGAAbAB8AJQAqADUAPQBF
AFEAYgB2AIwApQC+ANEA2QDaAM0AswCJAF4ANQAOAPD/4P/N/7z/tP+y/7r/xf/N/9T/
3f/m/+7/9v/9////BQAIAAoADwAVABcAFwAYABgAGAAXABgAGgAbABwAHQAfACAAIQAh
ACMAJAAkACQAJAAjACMAIwAkACQAJQAnACcAJwAnACcAJwAnACcAJwAnACcAKAApACkA
KQApACoAKgAqACsAKwAsACwALAAuAC4ALwAwAC4ALgAwADEAMgAyADIANAA0ADQANQA1
ADYANgA3ADkAPAA9AD0APQA8AD0APQA9AEAAQABAAEEAQQBBAEEAQQBBAEEAQQBBAD8A
PwA/AD8AQABCAEIARABBAEAAPwA+AD0APAA6ADkAPAA8ADwAPAA6ADoAOQA4ADgAOAA4
ADkAOwA7ADsAOwA6ADkAOAA0ADUANAA0ADQAMgAxADEAMAAuAC4ALgAuAC4ALwAwADEA
LgAtACwAKwAsAC0ALgAvAC4ALgAtACwALAAsACwALAAsACwAKwArAC0ALQAtAC4ALgAv
AC8ALgAsACwALQAuAC4ALgAtAC0ALQAtAC4ALgAvAC8ALwAvAC4ALQAsACsAKwArACsA
LAAsACwAKwAqACoAKgAqACoAJwAmACYAJgApACkAKQAnACUAJgAmACYAJAAjACMAIwAl
ACUAJQAkACQAJAAkACMAIQAhACAAIAAiACEAIQAhAB8AHwAfAB8AIQAhACEAIgAgAB4A
HQAdAB4AHgAeAB4AHgAeAB4AHQAbABsAGwAbABwAHgAfAB8AHgAdABoAGQAcABwAHAAc
ABkAGQAZABkAHQAeAB4AHQAcABsAGgAbABwAHQAeAB4AHgAeAB8AHwAfACAAIAAeAB8A
HwAgACAAHwAfAB8AIAAhACMAJAAiACEAIQAfAB0AHAAbABkAGAAYABgAGAAVABUAFQAV
ABcAFwAWABUAFwAXABcAFwAWABUAFAATABUAFQATABMAEQARABAAEAASABIAEgASAA8A
DwAQABAADgAOAA4ADgAOAA8ADgAPAA8AEQAYACMALwA5AEkAVgBkAHIAhQCcALMAwwDM
AMcAtwCTAGYAOQAMAOr/2P/J/7r/sP+s/7D/tf+9/8b/zf/W/97/5P/n/+v/7//y//T/
9//7/wMABwAIAAgACAAHAAUABgAGAAYABwAJAAoACwAJAAsADAAMAAwADAALAAsADQAO
AA4ADwAOAA0ADAALAA0ADQANAA0ACwALAAsADAANAA0ADQANAA4ADgAOAA8ADwAQABAA
EAAQABAAEQASABEAEAARABEAFAAUABQAFgAUABQAFQAVABYAFgAXABkAGAAZABkAGQAY
ABkAGQAZABoAGgAaABsAGwAbABsAGwAdAB0AHQAdABwAGwAaABkAGgAaABgAGAAXABYA
FQAUABMAEgAQAA8ADgAOAA4ADgAMAAwACwAKAA0ADgAPABEAEAAPAA4ADQAPAA8ADwAM
AAsACgAKAAoACgAJAAkACAAGAAYABgAGAAQAAwACAAEAAgADAAQABQADAAMAAwADAAMA
BAAEAAQABAAEAAQABAAGAAYABQAFAAQAAwACAAIABAAFAAUABAAEAAQABQAGAAQABAAD
AAMABQAFAAYABgAFAAUABQAFAAUABQAFAAUABQAFAAUABgAGAAYABQAEAAQABAAEAAQA
AQAAAAAAAAD////////9//3//v/+//7//v/9//3//f/////////+//3//P/7//n/+//7
//r/+v/4//f/9//3//n/+f/5//n/+f/5//n/+v/4//b/9f/1//b/9v/2//b/9v/2//b/
9f/3//f/9//3//X/9v/2//X/9//3//X/9f/0//T/9P/0//P/8//z//P/8//0//T/9P/0
//T/9P/0//T/9P/0//T/9v/1//f/+P/2//b/9v/2//b/9v/2//b/9//4//n/+//5//n/
+v/6//r/+//7//z/+v/5//n/+f/7//v//P/8//z/+//7//n/+f/4//f/9f/0//T/9P/0
//P/8//z//P/8f/x//D/7//v/+//7//v/+//7//v/+//7//v/+3/7f/t/+3/7P/s/+7/
7v/u/+7/6//r/+z/7P/s/+z/7P/s/+z/7f/s/+3/8f/1//z/BwATACEAMQBAAFAAZgB9
AJAAoQCpAKYAlQBzAEkAHgDx/8z/tP+k/5P/hv+E/4b/iP+R/53/qv+z/7r/vv/C/8f/
y//P/9T/1v/Z/9v/3f/f/9//4P/h/+H/4f/i/+L/4v/k/+X/5f/l/+T/5f/l/+T/5v/m
/+X/5f/l/+b/5v/n/+f/5//n/+f/5//n/+f/5//n/+f/5//o/+n/6f/p/+n/6v/q/+r/
6//t/+7/7v/u/+7/7v/v//D/7//u/+//7//w//D/8P/y//T/9P/1//X/9v/2//f/+f/6
//v/+//7//r/+//7//v/+v/6//r/+//9//3//f/9//v/+//7//v//P/9//7////+//7/
/P/8//z//P/8//z/+v/6//n/+f/4//j/+P/4//r/+v/5//j/+v/6//r/+//7//v/+//7
//v/+//7//j/+f/4//j/+P/2//X/9f/0//T/9P/0//T/8//z//P/8//z//P/8//z//P/
8//z//P/8//0//T/9P/0//T/9P/0//b/9v/1//X/9//3//f/+P/4//n/+f/4//b/9v/3
//j/+P/4//f/9//3//f/+P/4//f/9//3//f/9//3//f/9//3//f/9//4//b/9v/1//T/
9P/0//T/9P/x//D/8P/w//L/8//0//P/8f/y//L/8v/y//H/8f/x//H/8f/x//D/8P/w
//D/7//t/+3/7P/s/+7/7f/t/+3/7f/t/+3/7f/r/+v/6//s/+z/6v/p/+n/7P/s/+z/
7P/s/+z/7P/r/+v/6//r/+v/6f/q/+r/6f/r/+v/6f/p/+z/7P/s/+z/6//r/+v/6//r
/+z/7P/s/+z/7P/s/+z/7v/s/+z/7P/s/+z/7v/u/+7/7v/u/+7/7v/v/+//7//w//D/
8P/x//H/8v/y//H/8f/x//P/8//0//T/8v/x//H/7//t/+z/6//p/+j/6P/o/+j/5//n
/+f/5//n/+f/5v/l/+P/4//j/+P/4//j/+P/4//l/+X/4//j/+X/5f/k/+T/5P/k/+T/
5P/h/+H/4v/i/+D/4P/g/+D/4v/j/+b/6f/v//n/BAARACEAMwBDAFgAbgCEAJUApACp
AKEAiABhADUACQDe/73/qv+W/4b/f/9+/4L/iP+S/53/p/+u/7P/uP/A/8j/y//N/9H/
1P/W/9n/2f/Z/9v/3//g/+H/4f/f/+D/4P/g/+D/4f/h/+H/4f/j/+T/5P/l/+b/5v/n
/+f/6P/o/+n/5//n/+f/5//p/+n/6f/p/+f/5//n/+j/6//r/+v/6//s/+z/7P/t/+//
8P/w//D/8v/y//P/9P/y//L/9P/1//b/9v/2//j/+v/6//v/+//+//7///8BAAAAAQAB
AAEAAAABAAEAAQACAAIAAgADAAUABQAFAAUACAAJAAoACwAJAAkACQAJAAkACgAJAAoA
CAAIAAgACAAGAAYABQAFAAQABAAEAAQABAAEAAMAAgAEAAQABAAFAAcABwAHAAcABwAH
AAcABAACAAAA///+//////8AAAAAAAAAAAAAAAD//////////wEAAQABAAEAAQABAAEA
AQABAAIAAgACAAIAAgACAAIABAAEAAMAAwADAAMAAwAEAAMAAwACAAAAAgACAAMABAAC
AAIAAQABAAMAAwAEAAQABgAHAAgACQAHAAcABwAHAAUABQAFAAYABAAEAAMAAgAEAAQA
BAAEAAEAAAAAAAAAAgADAAQAAwADAAQABAAEAAQAAwADAAMAAwADAAMAAgAAAAAAAAD/
///////+//7//v/9//3//f/9//3//f/9//3//f/9//7/AAD+//3//f/+//7//v/+/wAA
AAAAAP/////////////9//7//v/9//3//f/7//v//v/+//7//v////////////7//v/9
//z//P/8//z//P/+//7//v8AAAAAAAAAAAAAAAAAAAAAAAAAAAAAAAABAAEAAQACAAIA
AAABAAEAAgACAAEAAQABAAIAAwAFAAYABAADAAMAAQD9//z/+//5//j/+P/4//j/9f/1
//X/9f/z//P/8v/x//H/8f/x//H/8//z//P/8//x//H/7//v/+//7//u/+7/7P/s/+z/
7P/r/+v/7P/s/+3/7v/v//D/8P/x//L/8//5/wMADgAZACkAOQBLAF4AdgCMAJ8ArACz
AKsAkgBrAD8AEwDo/8f/tv+k/5L/i/+M/47/lv+e/6f/r/+4/7//wv/I/87/0f/V/9v/
3P/e/+H/4//l/+X/5f/m/+f/5//p/+r/6v/q/+j/6f/p/+n/6f/r/+z/7P/q/+r/6f/p
/+v/7P/s/+3/6//r/+v/6//r/+v/6//r/+3/7f/t/+7/7f/t/+3/7f/w//D/8P/x/+//
8P/w//D/8P/w//H/8v/y//L/9P/1//T/9P/0//b/+P/4//n/+f/4//j/+f/7//z//f/9
//3//P/9//3//f/+//7//v///wEAAQABAAEAAQABAAEAAQD///////////7//v/8//z/
+v/6//r/+v/8//z/+//7//z//P/8//z//P/8//v/+v/4//j/+P/5//n/+f/5//n/+//7
//v/+P/5//j/+P/4//b/9f/1//T/9P/0//T/9P/x//H/8f/x//H/8f/x//H/8//z//P/
8//x//L/8v/y//L/8v/y//L/9P/0//P/8//z//P/8//0//T/9f/1//T/9P/0//X/9v/4
//j/9//3//X/9f/2//b/8//z//P/8//z//P/8//z//P/8//z//T/8v/y//H/8P/w//D/
8P/w//H/8P/w//D/8f/x//H/7//x//L/8v/y//L/8f/x//H/7//v/+//7v/u/+7/7v/t
/+3/7f/s/+z/7P/r/+v/6//t/+3/7f/t/+3/7f/t/+7/7v/s/+v/6//q/+r/6v/q/+r/
6v/q/+n/6//r/+v/6//r/+z/7P/r/+3/7f/r/+v/7P/s/+z/7P/t/+3/7f/t/+3/7v/u
/+7/7v/u/+7/7v/u//D/8P/w//D/8P/w//D/8f/x//H/8v/y//L/8//z//T/9P/z//P/
8//1//X/9v/2//T/8//z//H/7f/s/+v/6f/o/+j/6P/o/+n/6f/p/+n/6f/p/+j/5//n
/+f/5//n/+f/5//n/+f/5//n/+X/5f/n/+f/5v/m/+b/5v/m/+b/5//n/+j/6P/n/+b/
5f/k/+b/5//q/+//9/8DABAAHwAvAEEAVQBsAIQAlgCnALAAqwCXAHIARwAbAO3/yP+z
/6D/jv+G/4X/iP+M/5T/oP+p/7H/uP+//8T/yP/M/9H/1f/Z/9z/3v/f/9//4f/j/+T/
5P/k/+P/4//k/+T/5P/k/+X/5f/l/+X/5//o/+j/6P/o/+f/5//p/+r/6v/r/+r/6f/o
/+f/5//n/+f/5//p/+n/6f/q/+v/6//r/+v/7P/s/+z/7f/t/+7/7v/u/+z/7P/t/+7/
8P/w//L/8//y//L/8v/0//T/9P/1//X/+P/4//n/+//6//v/+//7//z//f/9//3/AAAA
AAAAAQABAAEAAQABAAEAAQABAAEA///////////+//7//P/8//z//P/8//z//v/+//3/
/f/+//7//v/+//7//v/9//z//P/8//z//f/7//v/+//7//v/+//7//j/+f/4//j/+P/2
//X/9f/0//T/9P/0//T/8//z//P/8//x//H/8f/x//P/8//z//P/9f/2//b/9v/4//j/
+P/4//n/+P/2//X/9//3//f/+P/2//f/9//2//b/9v/3//j/+P/4//f/9//3//f/+P/4
//f/9//3//f/9//3//f/9//1//X/9f/2//T/9P/z//L/9P/0//T/9P/z//L/8v/y//H/
8f/x/+//8f/y//L/8v/y//H/8f/x//H/8f/x//D/8P/w//D/7//v/+//7v/u/+7/7f/t
/+3/7f/t/+3/7f/r/+v/6//s/+z/6v/p/+n/6v/q/+r/6v/o/+j/6P/n/+n/6f/p/+n/
6f/q/+r/6f/r/+v/6f/p/+z/7P/s/+z/7f/t/+3/7P/s/+z/7P/s/+z/7P/s/+z/7P/s
/+z/7f/t/+3/7v/u//D/8f/x//L/8v/x//H/8f/z//P/9P/0//P/8f/w/+3/6f/o/+f/
5f/m/+b/5v/m/+X/5f/l/+X/5f/l/+T/4//l/+X/5f/l/+X/5f/l/+X/4//j/+H/4f/j
/+P/4v/i/+T/5P/k/+T/5f/l/+b/5v/l/+T/4//i/+b/6f/q//H/+/8HABIAIQAzAEUA
WQBwAIYAmgCrALAAowCHAGAANQAHANn/vP+p/5b/hP9+/3//hP+K/5b/ov+r/7H/uP+9
/8T/yv/Q/9P/1f/X/9j/2v/b/9//4f/h/+H/4v/j/+P/4f/i/+L/4v/j/+X/5v/n/+f/
6f/q/+r/6P/o/+f/5//p/+r/6v/r/+v/6//r/+v/7f/t/+3/7f/t/+3/7f/u/+3/7f/t
/+3/7v/u/+7/7//x//L/8v/y//L/8v/z//T/9v/2//j/+f/6//r/+v/8//z//P/9//3/
/v/+////AQACAAMAAwADAAYABwAHAAcABgAGAAYABwAJAAkACQAJAAkACQAJAAkACwAL
AAsACwAMAAwACgAKAAoACgAKAAoACgAKAAkACQAKAAoACgAKAAsADAAMAAwACgAKAAoA
CwAJAAkACQAJAAkACQAJAAYABwAGAAYABgAGAAUABQAEAAYABgAGAAYABwAHAAcABwAH
AAcABwAHAAcABwAHAAcABwAIAAgACAAKAAoACgAKAAoACgAJAAkABwAHAAcACAAJAAsA
DAAMAAwADAANAA4ADgAOAA0ADQANAA0ADgAOAAwACwAKAAkACgALAAwADQANAA0ADQAO
AA4ADgANAAwADAAMAAwADAANAAwADAAMAA0ADQANAAsACwAMAAwADAAKAAkACQAJAAkA
CQAJAAgACgAKAAoACQAJAAkACAAIAAkACQAKAAsACwALAAsACwAJAAkACQAKAAwACgAJ
AAkACAAIAAgACAAIAAgACAAHAAkACQAJAAkACwAMAAwACwAJAAkABwAHAAwADAANAA4A
DwAQABAAEAAQABAAEAAQABAAEQARABEAEgASABQAFQAVABYAFAATABMAEwAVABUAFgAW
ABYAFQAVABMAEwASABEADwAMAAwADAAMAAsACwALAAsACwALAAoACQALAAsACwALAAsA
CwALAAsADQANAAsACwAJAAkACAAIAAoACgAKAAoABwAHAAgACAAJAAoACwAMAAoACQAK
AAsAEQAZACYALQA3AEcAWwBqAH4AmACvAMIAzwDTAMYApwB/AFMAJAD7/+D/zv+6/6v/
pP+m/6z/tP+//8X/zP/T/9r/4P/m/+v/7//1//j//P/9////AQADAAUABgAHAAcABwAI
AAgACAAJAAsADAANAA0ADwAQABAADgAOAA0ADQAPABAAEAARABEAEQARABEADwAPAA8A
DwAQABEAEgAUABQAEwASABEAFAAUABQAFQATABQAFAAUABYAFgAXABgAFgAWABgAGQAa
ABoAGgAcABwAHAAdAB0AHQAcABwAHQAgACEAIQAhACIAIwAjACMAIgAiACIAIwAlACUA
JQAlACUAJQAlACUAIwAjACMAIwAgACAAHgAeACAAIAAgACAAIAAgAB8AHwAeAB4AHgAe
AB4AHgAdABwAHAAcABwAHQAdAB0AHQAdABsAGwAbABgAFwAWABYAFgAWABUAFQAUABQA
FAAUAA==
         </WaveFormData>
      </LeadData>
   </Waveform>
</RestingECG>
