# Supplementary material for: Detection of Left Atrial Enlargement Using a Convolutional Neural Network-Enabled Electrocardiogram
Source: Front Cardiovasc Med. 2020 Dec 17;7:609976. doi: 10.3389/fcvm.2020.609976 (PMC7773668; doi:10.3389/fcvm.2020.609976)
Supplement: Supplementary file 2 [file Data_Sheet_2.ZIP › normal1/1802010453_9183_0000001S.XML]

<?xml version="1.0" encoding="Windows-1252"?>
<!DOCTYPE RestingECG SYSTEM "restecg.dtd">
<RestingECG>
   <PatientDemographics>
      <PatientID>1802010453</PatientID>
      <PatientAge>73</PatientAge>
      <AgeUnits>Years</AgeUnits>
      <Gender>Male</Gender>
      <PatientLastName>chenshurong</PatientLastName>
   </PatientDemographics>
   <TestDemographics>
      <DataType>Resting</DataType>
      <Site>1</Site>
      <AcquisitionDevice>MAC55</AcquisitionDevice>
      <Status>Unconfirmed</Status>
      <Priority>Normal</Priority>
      <Location>2</Location>
      <AcquisitionTime>16:58:06</AcquisitionTime>
      <AcquisitionDate>08-07-2015</AcquisitionDate>
      <CartNumber>1</CartNumber>
      <AcquisitionSoftwareVersion>010B</AcquisitionSoftwareVersion>
      <XMLSourceVersion>MAC5000 v1.0</XMLSourceVersion>
   </TestDemographics>
   <RestingECGMeasurements>
      <VentricularRate>69</VentricularRate>
      <AtrialRate>69</AtrialRate>
      <PRInterval>156</PRInterval>
      <QRSDuration>76</QRSDuration>
      <QTInterval>388</QTInterval>
      <QTCorrected>415</QTCorrected>
      <PAxis>-10</PAxis>
      <RAxis>-13</RAxis>
      <TAxis>-8</TAxis>
      <QRSCount>12</QRSCount>
      <QOnset>221</QOnset>
      <QOffset>259</QOffset>
      <POnset>143</POnset>
      <POffset>190</POffset>
      <TOffset>415</TOffset>
      <ECGSampleBase>500</ECGSampleBase>
      <ECGSampleExponent>0</ECGSampleExponent>
   </RestingECGMeasurements>
   <Diagnosis>
      <Modality>Resting</Modality>
         <StatementCount>2</StatementCount>
         <LabelText>12SL ��ϳ���</LabelText>
      <DiagnosisStatement>
         <StmtFlag>ENDSLINE</StmtFlag>
         <StmtText>�������</StmtText>
      </DiagnosisStatement>
      <DiagnosisStatement>
         <StmtFlag>ENDSLINE</StmtFlag>
         <StmtText>���� ECG</StmtText>
      </DiagnosisStatement>
   </Diagnosis>
   <Waveform>
      <WaveformType>Rhythm</WaveformType>
      <WaveformStartTime>0</WaveformStartTime>
      <NumberofLeads>8</NumberofLeads>
      <SampleType>CONTINUOUS_SAMPLES</SampleType>
      <SampleBase>500</SampleBase>
      <SampleExponent>0</SampleExponent>
      <HighPassFilter>16</HighPassFilter>
      <LowPassFilter>150</LowPassFilter>
      <ACFilter>NONE</ACFilter>
      <LeadData>
         <LeadByteCountTotal>10000</LeadByteCountTotal>
         <LeadTimeOffset>0</LeadTimeOffset>
         <LeadSampleCountTotal>5000</LeadSampleCountTotal>
         <LeadAmplitudeUnitsPerBit>4.88</LeadAmplitudeUnitsPerBit>
         <LeadAmplitudeUnits>��V</LeadAmplitudeUnits>
         <LeadHighLimit>2147483647</LeadHighLimit>
         <LeadLowLimit>268435456</LeadLowLimit>
         <LeadID>I</LeadID>
         <LeadOffsetFirstSample>0</LeadOffsetFirstSample>
         <FirstSampleBaseline>0</FirstSampleBaseline>
         <LeadSampleSize>2</LeadSampleSize>
         <LeadOff>FALSE</LeadOff>
         <BaselineSway>FALSE</BaselineSway>
         <ExcessiveACNoise>FALSE</ExcessiveACNoise>
         <MuscleNoise>FALSE</MuscleNoise>
         <LeadDataCRC32>1115115969</LeadDataCRC32>
         <WaveFormData>
8P/w//D/8P/u/+z/6v/o/+v/7P/t/+7/7v/u/+7/7v/r/+r/6f/o/+z/7v/w//L/8f/w
/+//7v/t/+z/6//q/+v/7P/t/+7/7v/u/+7/7v/u/+7/7v/v//H/9f/2//b/9f/5//v/
///+//7//////////////////f/8//z/AQAEAAYACAALAAkACQAKAAoADAAMAAoACgAK
AAkABwAHAAYABQAAAPr/9f/1//L/8P/u/+7/6//q/+r/6v/r/+z/6f/p/+j/6P/p/+n/
5//r/+z/6//s/+z/6f/m/+T/4f/m/+n/7P/w//L/8f/w/+//7f/r/+n/5v/n/+P/3//j
/+f/5v/b/9L/0v/U/9X/2//y/xUAMwBBAE4AZQB5AIUAjACIAHwAbwBkAFkAUABBAC0A
HAASABAADgAPABUAEQAKAAkA/v/7//n/9//0//L/8P/w//D/7v/u/+//7//w//D/8f/z
//X/9f/0//T/9P/z//D/7//v//H/8f/v/+r/6v/s/+//8f/w//D/8P/y//L/8v/y//X/
9v/3//j/9f/1//f/9P/x//H/8v/y//T/+P/2//b/+v/9//v/+//5//z//P/9//v/+v/4
//f/+//9//3//P/7//7/BAAIAAgACAAJAAwACgAIAAgACwAOABEAFQAYABYAFQAUABQA
FwAZABwAHQAhACIAIgAlACEAIAAgACEAIAAgAB8AHwAgAB8AIAAhACIAIgAiACAAIgAi
ACAAHwAgACAAHgAbABgAFQASAA8ADQANAA0ADwAQAAwADgAQAAsACAADAP7/AAAAAAIA
AQABAAEAAAAAAP7//f/9//3//f/9//3//P/8//z//P/8//3//f/+////AAACAAMAAwD/
//7//f/8//z////9//v//P/+/wAAAQABAAEAAAAAAP7//////////f////////8CAAIA
AwAEAAEA///+/wMAAgABAP///v/9//7//v///wEAAQABAAMAAQAAAP////8CAAIAAgAC
AAUABQAEAAQAAgACAAAAAAABAAAA///9//3//v///////P/8//v/+f/6//v//P/9//z/
/P/6//r//P/7//r/+v/7//z//f/+//v/+f/5//v/+P/4//f/9v/3//b/9//4//j/+f/6
//r/+//5//n/+f/7//v/+v/6//n/+f/4//j/9//4//j/+P/2//b/9//4//b/9v/2//b/
9v/2//b/9v/2//f/9//3//f/+v/6//n/8//5//z/9//4//b/9v/2//b/9v/3//f/+//+
//7///8DAAcACwAMAAwACwAJAAUAAwADAAMAAQAAAAEABwANABAAFAAXABcAFwAWABYA
FgAWABMAEgAPAAsACAAHAAgACQAFAAAA/f/9//j/9v/2//b/9P/0//T/9P/0//T/8//z
/+//7v/s/+v/6P/r/+r/5//r/+z/7v/w/+7/7f/s/+v/7f/u/+7/7f/s/+v/6//r//P/
7v/j/+H/5f/r/+n/3v/V/9T/1P/S/9P/5f8CABsAMwBLAFwAbwCBAIcAjACGAHIAZQBm
AF8ASAAzACcAIAAaABQADgALAAUAAQD8//v/+P/4//n/+v/6//f/9P/z//L/8P/w//H/
8f/v/+7/7v/v/+//7//u/+7/7v/t/+r/6f/q/+3/7v/t/+z/7P/u//H/8//y//L/8v/0
//T/9P/0//H/8P/v/+7/7P/t//D/7v/s/+v/6//q//D/9v/2//j/9//5//b/9f/z//b/
9v/3//b/9v/1//X/+P/7//z//P/8//7/AwAGAAYABgAHAAoADAAKAAoADQAMAAsACwAK
AAsADQAPABIAEgATABUAFQAUABQAEwAVABYAFgAXABkAGwAcABwAHQAfAB0AHQAdAB0A
HAAbABgAGAAYABYAFQAUABQAEgAPABAADwAOAA0ACwALAAsADQAJAAIAAQAAAAAAAAD+
//z////+/////f/8//v/+f/4//r/+f/5//n/9//3//f/9v/0//T/9P/0//X/9f/2//f/
+f/6//r/+f/3//j/+f/6//z////9//v/+f/6//v/+//6//n/9//2//f/+f/6//v/+f/7
//v/+//7//r/+v/6//b/9f/1//v//P/9//3//v/6//r/+f/5//r/+//8/////v/8//r/
+f/9//7///8AAP///f/6//j/+v/6//j/+P/8//7/AAABAP3/+v/3//P/9v/4//n/+f/4
//f/9v/1//f/+P/3//j/9v/1//T/9P/y//L/8v/y//T/8//0//f/+f/6//r/+v/5//b/
9f/0//X/9//5//r/+P/1//T/8//z//P/8v/y//L/8f/v/+7/8f/0//b/+P/z//L/8v/y
//P/9P/1//b/+P/4//j/+P/0//P/8f/v//L/9v/3//f/6//t//D/8v/y//L/8v/0//X/
9f/5//n/+P/4//v//v8DAAUABgAIAAkACAAJAAgABwAEAAIAAAAFAAoADAAMAA8ADwAP
ABEAEgATABQAEwAUABMAEQAMAAkACAAHAAEA/P/5//n/+P/4//r//P/2//T/8v/w/+7/
7v/t/+3/7v/u/+3/7f/p/+3/7f/r/+3/7P/s/+z/6v/p/+j/5//p/+z/7v/v/+r/5//l
/+P/6f/s/+v/6f/p/+n/6f/q/+f/4v/c/9D/zf/X/+r/DQAvAEUAUgBjAHUAhQCUAJYA
gABnAFYASwBCADUAJwAiAB4AEgAKABEADQADAP7//f/6//j/9//2//T/8//y//P/9P/w
//D/8f/x/+//7v/u/+//7//v/+7/7v/v/+//7f/t/+//8f/x/+//7f/u//H/9f/y//D/
7//u//D/8P/w//D/8v/y//L/8v/y//P/9v/0//H/8f/y//L/9v/6//j/+P/5//v/+P/3
//X/+P/4//n/+f/6//r/+////wEAAQAAAPz//v8DAAYABgAGAAcACgAMAAoACgANAA4A
DwARABIAEAARABIAFAAUABUAFwAXABsAHAAcAB8AHgAeAB8AIQAhACIAIgAjACMAIQAh
ACEAIgAiACIAIAAgACAAHgAdAB0AHgAdABsAGQAVABEADQAJAAkACQALAAoABgAIAAoA
CQAIAAUAAgADAAIAAwABAAAA///9//z/+v/5//n/+f/8//3//v/+////AAABAAIA/v/9
//3//f/7//z//P/7//f/9v/1//T/+v/////////+//7//v/9///////+//7//P/9//3/
/f/+/wEAAgADAAEAAAAAAAAA/f/7//r///8CAAMAAwAEAAEAAAD+//3//v///wAAAwAA
AP7//P/7//z//P/8//z/AQADAAQABgACAAAA/P/6//3//v///////v/+//7//f///wAA
AAD///3//f/9//3/AAACAAIABAD///v/9//0//b/+P/6//z/+v/3//b/9//1//b/9v/2
//j/+P/6//z/+//7//v/+v/6//n/+v/7//r/+f/3//b/+v/7//v//P/9//7//v/+//n/
+P/4//j/+v/6//r/+v/4//j/+P/4//f/9//2//X/8//2//b/9f/9//z/+//6//n/+P/4
//n/+f/9/wAAAAABAAUABQAJAAoACgANAA0ACwALAAkACQAHAAYABgALABAAEgAVABkA
GgAbABwAHAAcABwAGAAYABYAEwARAA8ADwAPAA0ACAAFAAUAAAD+//7//v/7//r/+f/4
//b/9v/1//X/9v/2//X/9f/0//n/+v/5//f/9v/2//b/9f/1//X/9f/z//T/9P/z//T/
8//z//P/+f/y//H/7f/n/+n/9f/0/+f/2v/Y/9r/4f/p//r/GQA3AEcAVgBnAH0AiwCS
AJIAiAB7AHQAcwBuAFsAQQAwACoAKAAkAB8AGwAZABYADwAEAAMAAwADAAIAAgAAAAAA
AAD+//7///////3//P/8//3//P/7//n/+P/8//3//P/9//z//f/8//n/9P/0//b/+f/8
//z//f/+////AAABAAIAAAAAAAAAAAD/////AQD+//////8AAAAAAgAGAAQABAADAAMA
/v/7//r//P/7//v///8EAAgADQAMAA0ADAAKAAoADAARABQAEgASABMAFgAUABAADgAP
ABQAFwAbAB4AHAAdAB4AIAAgACEAIwAjACcAKAAoACsAJwAmACYAJwApACoAKgArACkA
JwAnACcAKgAsAC4ALgAsACwAKgApACcAJgAjAB8AIAAfAB4AHQAaABkAGAAZABkAFAAV
ABYAFAAUABIAEAAQAA4ADgALAA0ADQAMAAwACwAJAAgABwAFAAUABQAEAAYABgAGAAYA
BQAFAAYABwAFAAYABgAFAAMABAAFAAYACAALAAkABwAJAAoACwALAAoACQAHAAYABgAH
AAcABwAHAAkACQAJAAsACgAKAAoACAAHAAcADQALAAsACgAKAAgACAAHAAcACQAJAAkA
CwALAAoACQAJAAgACAAIAAgACgALAAsADAAMAAwACgAKAAsACgAJAAcABgAGAAYABQAF
AAYABgAFAAUABQAFAAUACAAIAAYABgAIAAcABgAGAAMAAgABAAAAAgABAAIABQAFAAYA
BgAGAAQAAAD+//z//v8BAAQABgADAAEAAQABAAMAAwACAAIAAAD///3//P8AAAIAAwAE
AAIAAgADAAQAAgAAAP7//P/+//7//v/+//7/////////AQAEAAQAAwD+//3//f/9//7/
/v/9/wIAAgAEAAAA///+//3//P/9////AAAFAAgACAAJAA0ADwATABQAFAAUABMAEAAP
AA8ADwANAAwADgAVABwAIAAhACMAIgAhACEAIAAfAB4AGgAaABgAFQAPAA0ADQANAAkA
BAABAAEA/f/6//n/+P/2//b/9v/2//f/+P/4//n/9v/2//X/9f/x//X/9f/z//b/9v/3
//j/+P/3//b/9f/z//T/9P/z//X/9f/2//f/9f/4//X/7//x/+//4//k/+//5v/W/+D/
9/8PACwARQBVAGcAgACTAJsAmwCSAH4AbABjAFYARQA2ACkAIQAeABgAEAAOABEABwD/
/wAAAwAGAAUABQAFAAQAAAD+//7//v/7//r/+v/5//j/+P/5//v/+v/5//f/9v/5//n/
9//3//n/+//7//n/9v/2//j/+//5//j/+P/4//r/+v/6//r/+P/4//j/+P/2//f/+v/4
//X/9f/2//b/+/8AAP//AAD//wEA/v/9//7/AgADAAUABQAGAAYABwAJAAsACwAKAAcA
CAAMAA4ADgAOAA8AEgASABAAEAATABMAEwAUABQAFgAXABgAGgAfACEAJAAlACYAJgAl
ACcAJwAmACYAJwAoACgAJwAnACUAIwAjACMAJQAmACcAJgAmACYAJAAjAB8AHgAbABcA
GQAXABUAEwASABMAFAAXABMADAALAAoADAAMAAoACAAIAAYABgADAAEAAQAAAAAAAgAB
AAEAAQADAAMAAwACAP7//P/6//j/9//3//j/+f/8//7///////z//P/8//z//P////3/
+//7//z//f/9//v/+//6//r//f///wAAAQD//wEAAQABAAEAAAAAAAAAAAD/////BQAD
AAMAAgACAP///v/8//v/+f/5//n/+//9//z/+//7//r/+v/6//r//P/9//3//v/+//7/
/P/8//7//v/+//3/+f/4//f/9f/2//j/+f/5//j/9//2//X/9P/0//L/8v/0//P/8v/y
//T/9P/0//T/8v/v/+7/7//z//b/+P/6//j/9v/2//b/9P/1//b/9v/z//H/8f/x//P/
8//y//L/8f/v/+z/6v/s/+7/7//w/+7/7v/v//D/8P/w//D/8P/u/+7/7v/u//D/8f/x
//H/7//y//L/8f/x//H/8v/z/+3/7v/w//D/7v/u/+7/7v/s/+3/7f/x//P/9P/2//v/
+////wAAAAADAAMAAQABAP/////9//z//f8DAAkADAAMAA8ADwAPABMAFAAVABYAEAAO
AAoABQAAAP3//P/7//j/9P/y//P/8P/u/+7/7v/p/+j/5//m/+j/6P/n/+f/5v/m/+X/
5f/j/+f/5//l/+P/4v/i/+L/4//j/+P/4//l/+b/5v/l/+f/5//o/+n/5f/m/+X/4f/h
/+f/6f/a/8v/yP/S/97/8/8LAB4AMwBPAGcAdgCFAJEAkwCEAHIAYgBTAEQAMQAgABsA
FwAKAAIABAAAAPX/7//1//7/+//0//L/8f/w/+7/7v/s/+z/7P/r/+z/7v/v/+v/6v/q
/+v/6P/n/+X/5P/r/+3/7f/v/+z/7f/s/+n/5v/m/+j/6//r/+r/6v/q/+r/6v/q/+r/
6//s/+3/7v/w//H/9P/y/+//7//w//D/7//y/+//7v/x//P/8P/v//H/9P/0//X/9f/2
//b/9//5//v/+//6//r//P8BAAQABQAGAAgADAAKAAgACAALAA0ADwASABQAEgATABQA
FgAXABcAGAAXABsAHAAcAB8AGwAaABoAGwAcABwAGwAbABwAGwAcAB0AHAAcABwAGgAa
ABoAGAAXABYAFgAUABEAEwARAA8ADQAJAAkACQALAAoABAAEAAQABAAEAAIAAAD///z/
+//3//n/+f/4//j/9f/z//L/8f/z//X/9//4//j/+P/4//j/9f/1//b/9//5//r/+v/5
//P/8v/x//D/8v/1//P/8f/z//b/+f/7//v/+//6//r/+P/3//X/8//2//n/+v/7//r/
+P/3//b/9f/1//b//f/8//v/+f/4//f/+P/4//n/+v/7//z////9//z/+//7//v/+v/5
//j/+v/7//v//P/6//r/+P/4//j/9v/0//H/8//0//X/9f/0//T/8//x//P/9f/3//n/
+P/4//b/9v/0//P/8v/y//L/8v/y//L/8f/v/+//8f/z//T/9P/0//T/8v/y//L/8P/x
//L/8v/z//H/8f/x//P/8//y//L/8v/x/+//7v/t/+7/7v/u/+//8P/y//T/8v/y//L/
8v/x//D/7//u/+7/7//v/+//8//0//b/9//y//T/9P/0//T/8v/x/+//8f/1//b/+P/9
/wEABQAGAAYAAwABAP3/+//9//////8AAP3/AQAFAAYACwAPABAAEQASABIAEgASABEA
EgARAA8ACgAHAAYABQADAP7/+//7//j/9v/2//b/8f/w/+//7v/w//D/7//v/+z/7P/r
/+v/6f/t/+3/6//p/+j/6P/o/+z/7f/u/+//7f/u/+7/7f/q/+n/6f/p/+v/6v/j/+H/
6f/x/+3/6P/d/9D/yv/M/9f/5/8AABkAMQBFAFYAYwBxAIcAlACMAHgAZwBeAFkAUABB
AC8AJAAeABoAFAAPAAsACwAEAPn/+v/5//n/+f/4//T/8v/y//L/8v/y//P/8//z//L/
8v/z//P/8//y//L/8//z//H/8f/v//H/8f/v/+//8P/z//f/9f/0//T/9P/y//L/8v/y
//H/8P/v/+7/8f/z//f/9v/3//f/+P/4//j//P/6//r/+v/7//f/9f/y//T/8//z//b/
+v/9/wEAAgADAAIAAAD//wIACAAMAAoACgALAA4ADQAKAAkACwAOAA8AEQASABIAEwAU
ABYAGAAZABsAGwAbABwAHAAfAB8AHgAeAB8AIwAkACQAJQAnACUAJQAlACYAJgAmACQA
IwAiAB8AHQAaABoAGAAVABgAFwAWABUAFQAVABUAFwAUAA4ADgAOAA0ADAAJAAYACAAG
AAYAAwADAAMAAgACAAAA/////////f/9//3//P/8//z//P/8//z//f///wEAAQACAAIA
AQAAAAAAAAAAAAAAAwABAP///v/+//7//f///////v/+////AQACAAMAAwAFAAUABQAE
AAIAAQAAAPz/+//7/wEAAgADAAMABAAEAAQAAwADAAAA///+////AAAAAAAAAQADAAQA
BQAGAAQAAwABAAAAAQACAAEAAgADAAIAAQD///z//P/8//v/+//8//z/+//+////AAAB
AAQABAACAAIAAAD9//r/+P/5//r/+//8//3/+//7//3/+//8//z//P/+//z//P/8//z/
/f/+//7//P/5//j/9//5//n/+P/4//z//f/9//7//v/+//3//P/4//j/+f/6//n/+P/3
//b/+P/6//z//v/7//v/+v/5//X/9v/0//H/8v/1//n//f/5//L/7v/x//T/9//6//z/
/f/9/wEAAAD+//3///8EAAkACwAMAA8ADwANAA0ADwAPAA0ADAAKAA0AEAAQABAAEwAT
ABMAFgAYABoAHAAaABoAGAAVABAADQAMAAsABQAAAP3//f/9//z//f/+//j/9v/0//L/
8P/w/+//7//w//L/8//1//H/9f/1//P/8f/w//D/8P/u/+3/7P/r/+7/8P/x//H/7v/t
/+3/7f/1//D/7f/r/+n/6//t/+j/4//i/9z/2v/f/+3//v8XAC8ARQBaAGkAdwCNAJ4A
kgCAAHEAYgBTAEQAMQAfACAAJAAcABIACwAFAAUABAABAPr//P/9//7//v/7//j/9//2
//T/9P/1//X/9f/0//T/9f/1//X/9P/0//T/8//w/+//8f/z//P/8f/s/+z/7v/x//P/
9P/2//j/9v/0//L/8P/z//T/9f/2//b/9//6//j/9//3//j/+P/4//z/+v/6//z////9
//3/+//+//7////8//z/+//7//3///////7///8CAAgADAAMAAwADQAQABIAEAAQABMA
EQARABIAEgASABMAFAAWABoAGwAdAB0AHQAeAB4AIQAgACAAIQAjACUAJgAmACcAKQAn
ACcAJwAmACYAJgAkACIAIgAgAB8AGwAaABcAEwAXABcAFwAXABQAEwASABMADQAGAAUA
BAAGAAgACAAIAAUAAgABAP3/AAABAAEAAgAEAAMAAwADAAAA///+//z//P/8//z//P/7
//v//P/9//3//v/+//3/+v/6//r/+v/8/////f/7//v//P/9//3/+//7//r/+v/7//3/
/v//////AQABAAEAAQAAAAAAAAD7//n/+P/9///////+//7//v/+//3//f/7//v/+//9
/wAAAAAAAAEAAQAAAP///v///////v/+//7//v/8//z/+//6//n/9//6//z//v////7/
/v/9//v/+//7//v/+//8//z/+v/6//j/9//2//b/9v/2//b/9v/0//H/8P/x//T/9v/3
//j/9v/0//T/9P/0//X/9v/2//f/9f/1//X/8//z//L/8v/1//X/9P/0//P/9P/0//T/
9P/0//X/9v/1//T/8//y//X/9v/3//j/9P/z//H/7//v//L/8v/x/+3/7//4//b/9v/2
//b/8//z//L/9f/4//j/+f/9////AwAEAAQACQALAAsADQAJAAcAAwAAAAIABwAMAA4A
EQAVABYAFwAWABYAFgAWABIAEgAQAA0ABwAFAAUABQAEAAAA/v////r/+P/4//j/8//y
//H/8P/u/+7/7f/t/+z/7P/r/+v/6//v/+//7f/s/+r/6f/o/+z/7f/u/+//7v/u/+3/
6//r/+v/7P/t/+v/6v/r/+n/5f/p/+3/6P/d/9j/0v/Q/9f/5f/+/x8ANwBBAEwAaQCF
AIkAiACKAIAAbwBoAF8AUAA/AC0AIAAeABgAEgARABEADQAIAAMA+P/2//X/9P/y//P/
8v/z//T/8v/y//P/8//v/+7/7v/v//H/8f/w//D/8v/x/+7/7f/u//H/8v/x/+z/7P/u
//H/8f/w//D/8P/x//L/8//0//H/8P/v/+7/8f/z//f/9v/z//P/9P/0//X/+P/1//T/
9f/3//T/8//2//r/+//9//r/+v/5//n/+f/7//v/+v/6//z/AQAEAAQABAAFAAgABgAE
AAQABwAKAAsADQAOAA8AEQATABYAFgAXABkAGQAYABgAFwAZABgAGAAZABsAHwAgACAA
IQAeABsAGgAZABwAHgAgACAAHgAeABwAGwAcABwAGgAXABYAEwAQAA0ADQANAA0ADwAL
AAQAAwACAAUABgAFAAQAAQD+//3/+f/7//v/+v/6//r/+f/5//n/+v/7//z//P/8//z/
/P/8//j/9//3//f/+f/6//r/+f/3//j/+f/6//v//f/6//f/9//4//n/+f/5//n/+P/4
//j/+f/5//n/+//9//3//f/6//j/9//2//b/9//5/wEAAQABAAAAAAD+//7//f/9//n/
9//1//X/+P/4//j/+f/5//j/9//2//n/+f/4//j/+v/6//j/+P/8//z//P/7//j/+P/4
//f/9f/2//b/9f/3//f/9//3//j/+P/2//b/8v/v/+z/6v/s/+7/8P/y//H/7//v//H/
8v/0//X/9v/1//L/8f/w//H/8//1//b/9P/x//D/7//v/+//7v/u/+//7//u/+7/7//w
//D/8P/u/+7/7//w/+7/7v/u/+7/7v/u/+7/7v/v/+//7v/t/+v/7v/u/+3/7f/z//D/
6P/p/+r/6//s/+7/7//v//P/9v/2//f/+////wMABAAEAAIAAQD+//3//v////7//v//
/wUACwAOAAwADQALAAkACgAKAAoACgAHAAYAAwD///////8BAAMA/P/2//L/8f/q/+b/
5P/i/+P/5P/l/+b/5v/m/+X/5f/l/+b/5v/n/+T/5//m/+P/5f/k/+T/5P/n/+f/5//n
/+f/6P/o/+f/4//h/+D/3//h/97/3//l/+f/4f/b/9r/1f/O/8z/zv/d//f/DgAlAD0A
UwBmAHUAgwCNAIgAcABaAFEATAA9ACwAHwAXAA4ADAAIAAQACQAFAPf/7v/v/+7/7//v
/+//7v/r/+j/5//m/+X/5v/o/+n/5//m/+b/5//l/+X/5P/k/+X/5f/j/+P/5v/p/+r/
6f/k/+T/5v/p/+r/6v/r/+z/6v/q/+r/6v/q/+r/6v/q/+j/6f/s/+r/7P/t/+//8P/w
//L/7v/s/+//8f/u/+3/7//y//L/8//1//b/9v/3//b/9//2//T/9P/2//v//v/8//z/
/f8AAAMAAgADAAcACAAJAAsADAAMAA0ADgAQABEAEQASABEAFAAWABcAGwAZABgAGAAZ
ABkAGgAaABsAGgAXABYAFQAYABgAGAAWABgAGAAWABUAFAAUABIADwANAAsACQAHAAUA
BQAFAAcAAwD8//v/+v/9//7//f/8//v/+P/3//P/8f/x//D/8P/z//P/9P/1//X/9f/1
//T/8//y//H/8P/w//H/8//1//P/9P/0//P/8P/w//D/8P/0//f/9f/z//P/9P/1//X/
9v/3//f/+P/1//X/9P/z//X/9//3//f/9f/0//T/9P/y//H/8f/3//f/9//2//b/9P/0
//P/8//x//H/8f/z//H/7v/r/+n/7P/u//D/8v/x//H/8P/w//L/9P/0//b/9//2//X/
8//y//L/8v/x//L/9P/1//X/9P/z//L/8f/x//D/7f/s/+//8f/z//b/9P/y//D/7v/r
/+n/6f/r/+v/7P/s/+z/7f/s/+3/7v/r/+v/6//q/+v/6f/p/+n/6f/p/+j/6P/q/+v/
6//s/+v/7P/s/+z/7P/s/+3/7v/s/+z/7P/s/+7/7v/u/+7/6v/p/+f/5f/n/+r/6v/p
/+H/4//o/+3/9P/z//L/8f/w/+//7//u//H/8P/w//H/9f/4//3///8AAP/////9//3/
+//7//n/+P/4//3/AgAEAAYACQAJAAkACQAIAAcABgAGAAYABAABAP7//f/+////+//2
//P/8//v/+z/6//q/+j/6P/o/+j/5//m/+T/4//i/+L/4f/h/+L/5//o/+f/5f/k/+T/
5P/n/+f/5//n/+b/5v/l/+P/5P/j/+P/4//h/+D/3//j/9//2f/d/+D/3f/W/9D/yv/P
/9//9P8JAB0ALQA8AFUAcwCHAIwAhAB4AG0AYgBZAEoAOwAtACQAHAAKAAIA///7//f/
/P/7//L/8v/z//T/9P/y//D/8P/w/+3/7P/s/+v/6f/o/+j/6f/s/+3/7f/u//H/8f/v
/+//7f/v/+//7f/s/+z/7v/x//D/7v/t/+z/6v/q/+r/6v/t/+7/7//w/+//7//x/+7/
6//r/+z/7P/x//b/9f/2//X/9//0//P/9f/4//j/+f/7//z//P/9//3///////7/+f/6
//7/AAABAAIABAAIAAoACAAIAAsACwALAAwADAAOABEAFAAYABcAFwAYABcAGQAaABoA
HQAeAB4AHwAhACUAJgAmACcAJQAjACMAIwAhACAAHwAcAB0AHgAdAB0AHAAcABoAFwAV
ABMAEQAPAA4ADwAQABMAEAAKAAoACgAIAAYAAgD+/////v////3///8BAAIABAADAAEA
AAD///3/+//5//b/9//4//n/+v/7//3/AAADAAEAAAD+//v/+f/6//v//P/9/////P/5
//n/+v/7//v/+//7//r/+v/6//v/+//7//n/+//7//v//P/8//3//v/6//n/+f//////
///+//7//v/+//3//f/7//v/+//9/wEAAgADAAUAAwACAAEAAAD///3/+v/4//n/+v/5
//r/+v/6//r/+f/7//z//f/9//3//v/+//3/+f/3//X/8//3//j/9//4//n/+f/5//r/
/P/8//z//P/5//f/9//5//f/+P/4//j/9v/0//T/9P/2//f/+P/4//X/8//z//P/9v/3
//f/+P/3//f/9v/2//T/9P/z//L/8P/w//H/8v/z//T/9f/2//b/9v/2//b/9v/3//f/
9//x//T//P8BAPz/+P/2//T/8v/0//X/9f/5//f/9v/2//n//v8DAAUABgAJAAkABwAH
AAkACQAHAAYAAwAHAAsADAAPABMAFAAVABYAFgAWABYAFAAUABIADwAJAAcABwAHAAEA
/P/5//n/+P/4//r//P/2//T/8v/w//L/8v/x//H/7//u/+z/6//s//H/8v/x/+7/7P/r
/+r/7f/v//H/8//w//D/7//t/+7/7f/t/+3/6//q/+f/5//r/+//7f/o/+X/5P/g/9j/
1f/b/+r/BQAjAD0AUgBlAH0AkQCaAI4AfABzAGgAWwBOAD8ALwAoACgAHgASAAkACQAP
AAoAAQAAAP3/+//5//b/9//2//f/+P/0//T/9f/1//L/8P/v/+//8f/z//T/9v/5//X/
8f/1/w==
         </WaveFormData>
      </LeadData>
      <LeadData>
         <LeadByteCountTotal>10000</LeadByteCountTotal>
         <LeadTimeOffset>0</LeadTimeOffset>
         <LeadSampleCountTotal>5000</LeadSampleCountTotal>
         <LeadAmplitudeUnitsPerBit>4.88</LeadAmplitudeUnitsPerBit>
         <LeadAmplitudeUnits>��V</LeadAmplitudeUnits>
         <LeadHighLimit>2147483647</LeadHighLimit>
         <LeadLowLimit>268435456</LeadLowLimit>
         <LeadID>II</LeadID>
         <LeadOffsetFirstSample>0</LeadOffsetFirstSample>
         <FirstSampleBaseline>0</FirstSampleBaseline>
         <LeadSampleSize>2</LeadSampleSize>
         <LeadOff>FALSE</LeadOff>
         <BaselineSway>FALSE</BaselineSway>
         <ExcessiveACNoise>FALSE</ExcessiveACNoise>
         <MuscleNoise>FALSE</MuscleNoise>
         <LeadDataCRC32>41300599</LeadDataCRC32>
         <WaveFormData>
/v/+//7//v/9//z/+//6//z//P/8//z//v/+//7//v/8//r/+P/2//j/+v/8//7//P/8
//z//P/7//r/+f/4//r//P/+/wAA/v/+//7//v/8//z/+//7//3//////wAA/f/8//n/
+P/6//z///8AAAAAAQACAAQAAQD+//3//v8CAAAAAAAEAAUABgAIAAkABgAGAAYABwAL
AAwADgANAAsACQAFAAAA/f/8//j/9f/6//r/+f/5//r/+//8//3/+//7//v/+//9//v/
+//9//v/+P/4//n/9//1//P/8f/0//f/+f/8//n/+f/5//r/+f/6//v/+P/3//L/8P/3
/wAABAAGAAgADgAVABMADgAWACcALQAsADIANAAqABgADAAIAAAA9P/t/+3/8P/x//H/
7v/q/+7/9v/9/wEAAQD+/wIA///5//f/+f/4//n/+f/5//r//P/8//3//f/9//3//v/+
//3//P/6//n/+v/7//r/+//8//z//v/8//n/+f/7//3/+//6//r/+v/9//7//v/+/wAA
AgACAAIAAAD//////f/9//z///8AAAAABAAEAAQABgAFAAUAAgAEAAUABgAGAAMAAgAA
AP3//v8BAAIAAQADAAUADAAMAAwADAANAA0ACgAJAAkACgALAA0AEAARAAsACQAJAAcA
DQAQABIAEgAUABQAEgAUABIAEgARABEADwANAAwADAAMAAoACQAJAAkACQAKAAsADgAN
AA0ADgAOAA0ACwALAAkABgACAAAAAAABAAMABgAGAAUABgAIAAcABAABAP3/AAD/////
/////////////wAAAAAAAAAAAAAAAP///f/6//v/+v/4//r/+//9////AAAAAAEAAgD9
//v/+v/7//z//P/8//n/+//+/wEABAACAAIAAQD+//3///8AAP3///////////8CAAMA
BAAHAAQAAQAAAAMAAgAAAP////////3//f/9//3/AAABAAIAAQD///3/+////wMABQAH
AAUAAgABAAEAAQABAAAA/////wAAAAAAAAAAAAACAAIA/v/+//////8AAAAA/////wQA
BAACAAIAAgD///////8BAP////8AAAAA///9/////P/9//z/+//8//z//P/9//7/AgAE
AAUABQADAAAAAAABAAAA/f/+///////9/wEAAQABAAAAAAAAAAAAAgACAP///v/+////
///8//z//f///wEABAADAAEAAQABAP//+/8AAAQA/v/8//7//v/+//7/////////AQAB
AAIAAgACAAEAAgAEAAYABgAEAAEA///9//7//v/8//7/AgAKAAoACQAMAAsACgALAAsA
CgAKAAoACwALAAoACAAFAAUABQADAAAA/v/+//7//f8BAAIAAwADAAMAAwACAAEAAAD/
//7//f/8//n/9v/3//b/8v/1//n//P////z/+//6//n/+v/6//n/+f/5//r/+v/8/wQA
/v/3//T//v8HAAYA/v/+/wgAEAATABEAFgAeACMALQA0ADQANgAyACIAFAAGAPj/9v/9
//f/7P/v//H/8P/y//b/+P/5//f/8f/y//j/+f/5//v/AQAEAAEA///9//z/+v/6//v/
+//7//v//P/8//r/+v/5//n/+v/7//r/+//6//r//P/6//v/+//9////AQAAAAAAAAAB
AAIAAgACAP7//v/8//r/+v/7//3//f/7//j/+f/4//r/AAACAAQAAgABAAEA/v/+////
AAAAAAEAAgACAAEAAgAFAAYABQAEAAUACwAKAAsADAAOAA8ADAALAAsADAAKAAsADQAN
AAoACQAKAAkADAAOAA8ADgANAAwACQAKAAwADgAPABEAEAAPAA8AEAAQAA4ADQANAAsA
CwAMAA0ADQALAAoACgAJAAcABAADAAYABgAFAAYAAwADAAQABgADAP///f/8////AAAB
AAEAAgABAAEAAQD///////////7//v/+//7//f/8//r/9//4//v//P/8//v/+//8//3/
/P/6//n/+P/6//v//f8BAAIAAgACAP////8AAAEAAgAAAP7/+//2//n//f8AAP///v/9
//z/+//7//v/+//9//n/9//3//v//f/+/wAAAwACAP///v/9//3/AAABAAIAAQD///3/
+//9/wEAAwAFAAEA/v/9//3//f/9//z/+//9/wAAAgAEAP///P/7//j/+f/6//z//f/8
//z/+//7/wAAAAD+//7//f/5//j/9//3//X/9f/2//n/+f/4//v//v8BAAIAAwACAAAA
/v/9//v//v///////v/7//f/9v/6//r/+P/6//n/9//z//X/+f/7//z//v/8//r/+v/4
//r/+v/7//3////8//z//f/8//v/+//3//r/+//8//v/9f/4//r/+v/6//r/+v/7//v/
+//9//3//v/+//7/+//6//r/+v/9//7//v////z//P/7//j/+f/8/wMAAgAEAAgACAAI
AAcABwAGAAYACAAJAAkACAAGAAMAAwADAAAA/P/5//j/+P/3//v//P/5//n/+f/5//f/
9//3//f/+f/5//n/9//3//n/+f/2//j/+f/5//n/9//1//P/8f/z//T/9P/1//L/8v/x
//L/+P/8//v/9v/2//n/+P/4//z/BAAGAAcACwASABQAGQApADYAOAA6ADYALgAmABQA
AADy//H/7f/q/+f/7f/0//b/8v/y//X/8//z//b/+v/5//T/8//2//b/+f/5//n/+v/5
//j/+P/3//f/9//4//j/9v/2//X/9f/1//X/8//z//b/9v/4//b/9v/3//r//f/7//r/
+v/6//f/9v/0//L/8//2//f/+P/7//3/AAABAP3/+P/3//T/9//8//3//v//////AAD+
//v/+//7//r//f/+//7//f/9///////9//3///8GAAYABwAIAAoACwAJAAcABgAGAAgA
CQALAAsABwAHAAkACQALAAwADAAKAA4ADgAMAA4ADgAOAA0ADQAMAAsACwAMAAwACgAJ
AAkACQAJAAoACwANAAsACgAKAAwACwAJAAkABwAEAAAA/v/8//v/+//8//////8BAAQA
AwACAAEA//8AAP////////z/+//6//n//P/8//z//P/+//7//f/7//3///////7//f/9
//7////+//z/+//6//b/9f/1//f//v8AAAIAAQD+//z/+v/4//j/+P/3//T/9f/5//z/
+//8//3//v///////////wEA/f/5//f/+f/8//z//f///wEA////////+f/6//n/+P/5
//n/+f/5//f/+f/5//n/+v/6//z///8AAP///f/7//z//v///wAA/P/8//7//v/6//r/
+//7//3//v/+////AgACAAAAAAD9//n/+P/3//z/+//8//7/+//5//b/9//3//n/+f/5
//z//P/8//3//P/+//7//f/+//3/+//8//v/+v/3//j//P/9//z/AQACAAEA///+//3/
/P/9//z//P/8//3////9//r/+v/7//r/+//9//v//f/9//3/+//7//z//v/+//7//v/9
//3//f//////AAAAAAAA/v/+////AAAAAAAA//////3//v/+//z//f8AAAcABgAFAAgA
BwAGAAgACQAJAAoABwAHAAYABAAHAAUABgAHAAQAAAD9//z/+//5//z//P/9//3//f/9
//v/+//7//v/+//7//v/+f/7//3//f/6//z//f/9//3/+//7//v/+//4//j/9//3//f/
+P/4//r/AgACAAEA+v/u/+//AAAGAP7/AAAGAA0AFwAaABYAGwApADAANAA0AC4AJAAU
AAIA9P/u/+3/8//2/+//5//o//D/9v/6//3/AQABAAAA/v/3//f/9//7//z//v/9//z/
/P/8//z//f/9//////8AAAAA///+//z/+//9//////8BAP7//P/8//j/9//3//n/+//+
//7///8AAAIAAgABAAAAAgAEAAQABAACAAEAAQD///7//P/+//7/AAAEAAQABAABAP//
/v/6//r/+//8//z///8CAAQABQAHAAkACQAHAAUABwAOAA4ADQAMAAwACwAKAAkACQAK
AAsADQAQABEADwAPABEAEQASABIAEQAOABIAEgAQABIAEQAQAA4ADQANAA0ADgAQAA8A
DAAKAAkADAANAA8AEQAPAA0ADAAMAAkABwAEAAMABQAGAAYACAAEAAMAAwAEAAMAAQAB
AAIABAAEAAQAAwABAP///v/9//v/+//7//v//f/+////AAD///7//P/5//r//f/+//7/
/P/7//v/+//7//r/+v/6//v/+//8////AgACAAIA/////wAAAQACAP///v/8//j/+v/9
/////f/+////AAABAAAA///+///////9//3/AQABAAAAAAABAAAA/f/8//v/+f/8//3/
/v/9//3//f/9//7/AQACAAMAAQD+//3//f8BAAEAAAD///7//v/9//z//P/8//7//v/8
//z//f/9//z//P/7//v/AAAAAP7//v8BAP//AAABAP//+//5//j/+f/5//j/+//7//3/
/f/9//v/+v/5//n/+v/+/wAAAQAAAP3/+f/4//z//P/6//z/+//5//X/9//7//3//v8A
AP7//v8AAAAA/v/8//v/+//8//r/+//9//z//f////3//////////f/6//r/+f/4//v/
+v/7//3//v8CAAAA///+//3//P/7//v/+//9//3//v/+//7//P/8//3//v////7//P/7
//3//v/+//z///8CAAkACAAIAAwADAAMAAwACwAJAAgACAAJAAkACAAKAAcABwAHAAQA
AAD9//z/9//1//j/+P/3//f/9//3//j/+f/6//v//f/9//3/+//4//n/+P/0//f/+f/6
//v/+f/5//n/+f/3//b/9P/z//X/+P/6//7/+v/8//v/9v/2//n/+P/+/wwAEAAIAAsA
GQAeACQAKwAxAD4ARgA+ACgAFgAMAAIA+P/0//H/8f/y/+v/5f/s//L/7v/y//n/9f/x
//b/+v/7//v/+////wAA/v/9//z//P/6//r/+//7//3//f/+//7//f/8//r/+f/4//f/
9P/z//b/+P/8//z/+v/5//r/+//9//z//P/8//7//v/9//z/+//8//v/+v/8//3/////
//z/+v/8//z//v8CAAIAAgACAAEAAQD+/wAAAQACAAIABgAIAAkACQAGAAcABgADAAEA
AwAKAAoACAAIAAkACQAIAAcABwAIAAoACwANAA0ACwALAA0ADQARABIAEgAQABAAEAAO
ABAAEAAQAA8ADwAOAA0ADQAOAAwACgAJAAkACwALAAwADQAOAA0ADQAOAA0ACwAIAAcA
CQAIAAYABgAEAAMAAwAEAAAA/f/8//z///8AAAEAAQABAP///v/9//3//f/9//3/AAAA
AAAAAAACAAIAAQD///3//f/7//j/9f/1//b/9//7//z//v8AAP7//f/9///////+//3/
+f/5//r/+//8//7//v/9//r/+////wIAAQD+//3//P/7//v/+//7//3//P/7//z/AQD/
//7//v////3/+//7//v/+P/6//r/+v/8//3//v////z//f/8//v//P/8//7/AQAAAP//
/f/7//v//P/8//z/+P/4//r/+v/7//z//v///////v/8//v//v/+//z//P/8//n/+f/5
//v/+f/5//r/+v/5//f/+f/7////AQADAAEAAAD//////v8AAAAA//8BAP///P/8//7/
/v/8//7/+//5//X/9//7//v/+v/6//r/+v/8//z//P/8//3////+//r/+f/5//3///8C
AAEAAQABAAEA///+//7//f/8//L/9v/+/wIAAQAAAP///v/6//n/+P/5//r//P/9//7/
/P/8//3//v/+//7//f/9////AAAAAP7/AAACAAgABgAIAAwADAAMAAsACwAKAAoACgAL
AAsACgAJAAUABAADAAMAAAD+//7/+v/3//n/+P/4//n/+v/7//v/+//7//v/+f/5//n/
9//3//n/+f/2//b/9//3//f/9v/1//T/8//z//T/9P/1//j/+v/7//7/+v/6//3//P/8
/wEABgACAPz/AgAOABkAIQAkACQAKwA7AEQAQAA2ACoAHAASAAYA/P/2//H/7f/s//H/
8//u//D/+P/2/+3/6f/3/wgABgD7//f/9//7//z//v/9//z//P/+//7///////7//f/9
//z/+//6//j/9//7//3//f///////v////z/+//7//3////9//z//P/8//z//P/7//r/
/f8AAAEAAgAAAAEAAwADAAAA/v8AAAAA/v8CAAIAAgACAAEAAQD+////AQADAAQABAAE
AAMAAQADAAUABQADAAEAAwAKAAoADAAMAA0ADQAOAA0ADQAOAA4ADwARABEADwAPABEA
EQASABIAEQAOABIAEgAQABIAEQAQAA4ADQAOAA0ADQAOAA4ADAALAAsACQAJAAoACwAL
AAkACAAIAAoACQAHAAcACQAIAAYABgADAAMABAAGAAYAAwACAAIABQAGAAcABwAFAAEA
/v/7//z//f/+/////f/8//v/+v/7//z//P/7//v//f/9//z//f/9//7///////7//v/+
//v/+f/4//n//v/+//7/+//7//z//f/+/wAAAgADAAIAAAABAAEA/f/8//v/+v/5//v/
/f///wMAAAD9//z////9//z//P/9//3/+//7//v/+v/+/wAAAgACAAEAAAD///3/////
/////v/8//z//f8BAAEAAAD///3//P/6//j/+v/8/wAAAgD9//r/+P/1//v//v8AAAMA
BAACAP7//P/9//v//P/9/////f/9//7//v/9//v//f/9/////////////v/9//3/+//+
//////8AAP///f/+//7//v/8//7//f/7//f/+f/7//v/+v/6//v//P///wAA///+//7/
///9//r/+v/7//7///8BAP//AQABAPf/9/8AAP///v/9//z/+//7//v//f///wAAAAAA
AAAAAAABAAIAAgAAAP3/+//8//7////+//3//v8DAAAAAwAIAAkACgALAAsACgAKAAoA
CwALAAoACQAFAAQAAwADAAAA/v/+//n/9//6//r/+f/5//n/+f/8//3//v////3/+//5
//X/9v/5//r/+P/3//f/9v/1//j/+f/6//v/+P/4//f/9//2//b/9f/2//j/+v/z//D/
+v8DAAIAAAACAAIAAgAJABEAGgAiACUAKwAwADYANgAuACIAFAACAPT/7v/p/+n/6v/t
/+3/7v/s/+z/8v/1//n//f/6//j/+//5//n//f/+//3/+//5//j/+v/6//v/+//5//n/
+v/6//z//P/7//v/+//7//n/+f/4//j/+v/4//n/+////wMAAAD+//3//P/7//r/+P/2
//b/+P/4//j/+f/7//7///////7/AQACAP//AgABAAAA/v/9//3/+v/4//n/+v/6//7/
AgAFAAcABQAFAAMA//8AAAMACwAMAAwADAANAA0ACwAJAAgACAAIAAkACwALAAsACwAN
AA0ADwAQABAADgAOAA4ADAAOAA4ADgANAA0ADgANAA0ADgARABAAEAARAA4ADQANAA0A
DAAJAAcABgAGAAUAAwADAAYABgAFAAYAAwADAAQABgAEAAEAAAAAAAQABAAEAAMAAgD/
//3/+//8//3//v////3//P/7//r/+v/6//n/9//5//v/+//6//v//f8AAAMAAQD+//z/
+v/6//n/+f/7//z//P/8//n/9//4//n/+v/8//z/+//4//r//f////3/AAABAAIAAwD/
//3/+//7//v/+f/5//3//f/8//z//f////3//f/9//n/+v/5//j/+v/7//z//f8AAAMA
BAAFAAIA/v/8//v//f/9//z/+//7//z//P/8//n/+P/5//j/+f/6//z//f///wAAAAAB
AAIAAgAAAAAA/v/5//f/9f/7//v//f8AAP///f/6//v/+//9//3//f/7//r/+f/5//n/
/P/9//3/+//5//b/9v/5//r/+f/8//3//f/7//////////7//v/9//z//f/8//n/+P/4
//n//P/6//v//f/8//3////9//r/+f/4//X/+P/6//v//P/+//T/6v/v//T/+f/+//7/
//8AAAMAAAAAAP///v/8//z//f/+/wIAAgABAAEAAwAEAAQAAgAAAAAABAAAAP7/AgAC
AAIABQAHAAgACgAIAAkACQAIAAcAAwACAAEAAQD+//z//P/7//v/AAACAP///f/7//n/
+f/5//n/+f/8//3//v/9//z//f/8//j/+P/5//n/+f/4//f/9v/1//f/+P/4//n/9//2
//T/9P8AAPr/+f/6//r/+//+//z//v8GAA4AEQAVABoAHAAhACkAMgA4ADYAMAAwACgA
EgAEAAAA9f/x//D/5//j/+7/9v/2//T/8f/t//P/+v/+//n/+f/5//3//v/7//n/9//2
//f/+P/6//v/+f/5//r/+v/6//r/+f/5//v/+//5//n/+v/6//z/+v/3//X/9f/1//f/
+P/6//z/+v/6//n/+P/7//7///8AAP////8AAP//AAD+/wAAAAD+/wAA/v/8//7///8B
AAAAAQADAAUABgADAAIAAAD9//v//f/9//v//v8BAAkACgAKAAoACwALAAsACwAMAA4A
DAALAAsACQAJAAsADwARABIAEgARAA4ADwAOAAsADAANAA4ADgAPAA4ADQANAA4ADwAO
AA4ADwANAA0ADgAPAAwACQAHAAYACQAJAAgACQAHAAYABAAEAAUABQAGAAgABAD///z/
+v/+/wAAAgADAAIA///9//v//P/9//7///8AAAAAAAAAAAAAAAD///3/+//9//3//P/6
//n/+f/5//r/+v/7//z/+P/3//f/+f/8//z//P/5//v//P/9//7//v/+//3/+v/6//3/
///9/////////////v/9//z//f/5//f/9//7//v/+v/6//v//f/7//v/+//4//r/+v/6
//3//f/9//3/+//9//3//f/8//r/+v/7//3//f/8//v/+//8//z//P/8//z//v/+//z/
/P/9//3//v/+//3//f/+//7//P/8//7/+//7//v//P/5//j/+P/6//n/9//5//v//f/9
//3/+//6//n/+f/5//z//f/9//3/+//4//j/+f/4//X/9v/6//v/+v////7//f/7//r/
+//8////AAD8//r/+f/5//n/9v/2//f/+f/7//7//f/7//v/+//5//f/9v8CAAAAAAAA
AAAA/P/7//r/+//8//7///8AAPv/+v/6//r//v8AAAEAAwABAAAA/v/6//z//v8EAAIA
AwAIAAkACgAKAAkABwAGAAYABwAHAAYABgADAAMAAwAEAAIAAQACAAEA//8CAAIA/v/9
//z/+//7//v/+//7//r/+f/4//X/9//5//n/9v/0//X/9f/1//b/9//4//n/+v/6//n/
+f/3//j/+P/6/wAAAgD5//L/+P///wAAAAAGAAoADAALABEAGgAeACMAKQAqAC4AOgA4
ACAACgAAAPb/7v/v//P/7v/n/+n/8P/0//j//P8DAAMA+//4//r/9//0//P/9v/2//n/
+f/5//r/+v/6//v/+//5//n/+v/6//v//P/8//3/+//7//n/+f/8//z//v/8//n/+f/7
//3//v/+////AAD+//7//f/8//n/+v/5//j/+v/9/wEAAwD///z//f/8//3/AgADAAQA
BAADAAMAAAAAAAEAAgACAAEAAgACAAEAAwAFAAUAAwABAAMACgAKAAoACgALAAsACgAJ
AAkACgAKAAsADQANAAsACwANAA0AEQASABIAEAAPAA4ACwAMAA4ADgANAA0ADwAPABAA
EgAOAAoABwAFAAgACwAPABMAEAANAAsACgALAAsACgALAAgABgADAAIAAQABAAIABAAB
AP3/+//6/wAAAgAEAAUABAABAP///f/8//v/+v/5//r/+v/6//r//v8AAAEAAQAAAAEA
AAD+//z/+//7//v//v/+////AAD7//n/+P/5//7//v/+//v/+f/6//v//P/+//7//f/6
//z///8BAP///f/9//3//f/9//3//f///////f/9/wEAAwACAAIAAwABAP////////n/
+v/5//j//f///wEAAwABAAEA///9//3//P/9//////////7//f8AAAIAAwAEAAEAAAAB
AAAA/v/+///////+//7//f/9/wIAAgAAAAAA/f/5//j/9//6//n/+v/8///////+/wEA
//8BAAEAAQD+//z/+v/5//z/AAACAAMAAQD///z//P/+//7//P/+//7//f/6//3//v/9
//v/+v/4//j/+v/6//z//P/9///////8//z//f/9//3//v/7//z//f/+//3/+//+//z/
+P/6//r/+v/6//r/+//8//////8AAAAAAAD8//z//f/+/wAAAAD/////AgAEAAUABAAE
AAYADAAKAAcACAAFAAIABgAHAAcACAAHAAcABgAEAAYABQAHAAkABAAAAP3//P/2//P/
9f/0//b/9//4//n/+f/5//n/+f/8//3//v/9//z//f/8//j/+P/5//n/+f/7//v/+//7
//r/+v/5//n/9//2//T/9P/6//b/9f/+/wAA+//6//7/AgAKABAADwATABoAHAAjAC8A
OAA4ADQAKAAeABQAAgDy//L/9//3//D/7//x//T/9v/2//j////9//P/8v/6//n/9//3
//v//P/5//f/9f/0//b/9v/3//f/+v/7//3//v/7//r/+P/3//X/9f/z//P/9//4//v/
+v/3//f/+f/7//v/+v/6//r/+v/6//n/+P/2//j/+P/4//r/+//9//3////+/wEAAgAA
AAIAAAD+//z/+//7//j/+f/7//3//v/+//7//f/7//z///8AAP///f///wYABgAGAAYA
BwAHAAcABwAIAAoACgALAA0ADQAJAAkACwALAA0ADgAOAAwAEQASABEAFAATABIAEAAP
AAsACQAIAAgACAAGAAUABQAGAAcACQALAA0ACwAKAAoACgAJAAcABwAFAAQAAgACAAIA
AwAFAAgAAwD///3//P8BAAIAAwADAAIA///9//v/+v/5//j/9//5//r/+//8//7//v/9
//v/+//9//3//P/6//n/+f/5//n/+P/4//j/+P/3//f/+f/8//z//P/5//v//P/9//7/
/v/+//3/+v/4//v//f/7//v/+//7//v/+f/5//n/+//6//n/+v////7//P/7//v/+//5
//n/+f/4//r/+v/6//n/9//1//P/9P/3//j/+f/5//j/+f/7//7//////////f/+//7/
/v/8//z//v/+//r/+v/7//v/+v/6//n/+f/5//j/9f/0//f/9//6//3//v/7//r/+v/4
//f/9f/3//f/+f/5//n/+v/6//r/+//6//z//P/7//3/+//4//j/+v/6//j/+v/4//f/
9P/3//n/+f/4//j/+v/6//z//P/9//z//P/9/////P/8//3/+v/5//n/9f/3//f/9//1
//H/+P/8/wAACAAEAAIAAAD+//z/+//6//v/+//8//z//P/8//z//f/+/wAAAAD/////
/f/+//7//P/+/wAABgAEAAYACgAKAAoACgAJAAcABgAIAAkACQAIAAYAAwADAAMABAAC
AAEAAgD+//v//f/8//3//f/9//3//P/7//r/+f/7//v/+//5//f/+f/5//b/9v/3//f/
9//6//v//P/9//v/+v/4//f/9f/2//b/+P/4//j/+f/4//T/8f/2//r/AgAKAAoADQAV
AB4AIgAhACEAIAAkADIAOgAyACIADAAAAPr/9//x/+z/7f/x//j/+v/0//L/9//3//P/
9v/0/+//8P/z//r//v8AAP///v/+//r/+P/3//X/+P/5//v//P/+//7//f/9//7////+
///////+/////P/8//3/AAADAAAA/v/9//z/+v/6//n/+P/6//7/AAACAP////8AAP//
/v/8//7//v8BAAYABwAIAAcABQAEAAAAAAABAAIAAgAEAAYABwAHAAUABwAHAAUABAAF
AAsACgAKAAoACwALAAsACwAMAA4ADAALAAsACQAKAA0AEgAVABMAEgAQAAwAEAAQAA4A
EAASABIAEQARABIAEQARABIAEwASABIAEwAPAA0ADAALAAsACQAIAAgACQAJAAgACQAH
AAYABAAEAAUABQAGAAgABgADAAIAAgACAAAA/v/7//z/+//7//v///8BAAMABQAFAAQA
AwACAAAA/v/7//f/+P/7//z//P/+////AQADAAAA/v/9//z//f/9//7/AQABAAAA///7
//v//P/9//7//v/+//3/+v/6//3////9//v/+//7//v//v///wAAAwABAP////8DAAIA
AAD/////AQD////////8//7//v/+/wIAAwAEAAUABAAFAAQAAwD///z/+//7///////+
//3///8AAAAAAAAAAAAAAgACAP7//v///////P/6//f/9f/7//7///8CAAIA////////
AgABAAIABAACAAEA//8BAAAAAQAAAP///P/6//j/9//6//7/AAABAAAA/f/5//j//P/+
//7/AgAAAP///P///wAA///9//z//f/+/wEAAgABAAAAAAABAAAA/P/7//v///8BAAQA
AwD5//n/AQAHAAYAAgAAAP7//P/8//3//v8BAP///v/8//r/+//8//7/AAAEAAQAAwAD
AAYACAAJAAgABQAEAAcAAgAFAAoACwAMAA8ADwAOAA4AEAARABEAEAANAAkACAAHAAQA
AAD9//z/+//7/wAAAgD//////////wEAAQABAAEA/v/9//z/+f/7////AQAAAPz/+//5
//f/+v/9/wAAAwAAAP7/+//5//r//P/9/wAA+P/4//X/9P/6/////v8AAAIACAAQABEA
FQAaABwAHwApADQAPABGAEoAQAAuABYABAD+//n/8//y/+//6//0//z/+v/2//f//f8F
AAgAAgD///r/+f/8//z/////////AAABAAIABAAFAAEA///+//z//f/+//7///8BAAMA
/f8DAA==
         </WaveFormData>
      </LeadData>
      <LeadData>
         <LeadByteCountTotal>10000</LeadByteCountTotal>
         <LeadTimeOffset>0</LeadTimeOffset>
         <LeadSampleCountTotal>5000</LeadSampleCountTotal>
         <LeadAmplitudeUnitsPerBit>4.88</LeadAmplitudeUnitsPerBit>
         <LeadAmplitudeUnits>��V</LeadAmplitudeUnits>
         <LeadHighLimit>2147483647</LeadHighLimit>
         <LeadLowLimit>268435456</LeadLowLimit>
         <LeadID>V1</LeadID>
         <LeadOffsetFirstSample>0</LeadOffsetFirstSample>
         <FirstSampleBaseline>0</FirstSampleBaseline>
         <LeadSampleSize>2</LeadSampleSize>
         <LeadOff>FALSE</LeadOff>
         <BaselineSway>FALSE</BaselineSway>
         <ExcessiveACNoise>FALSE</ExcessiveACNoise>
         <MuscleNoise>FALSE</MuscleNoise>
         <LeadDataCRC32>1425793382</LeadDataCRC32>
         <WaveFormData>
CAAIAAgACAAFAAQAAwACAAQABAAEAAQABAAEAAQABAAGAAYABgAGAAQABAAEAAQAAgAC
AAIAAgAEAAQABAAEAAIAAgACAAIABAAEAAQABAAEAAQABAAEAAYABwAHAAgABQAFAAUA
BwAKAAoACgAKAAoACgAKAAoADAALAAYAAwD7//j/9f/0//L/8v/y//T/+P/4//j/+P/6
//r/+v/6//7/AQACAAIAAAAAAP///v/+//3//f/8//7//v/+//7//v/+//7/AAAAAAAA
AAAAAAAAAAD//////f///wAAAAABAAIAAwAFAAcABwAGAAYABQAHAAYABQAFAAcABwAG
AAMAAAD6//r/AAAHAAsAAQDs/9b/wP+q/4//dP9k/1//Xf9j/3v/k/+R/4j/lP+0/8r/
0f/Z/+b/8f/9/wQABwAJAA4ACgAKAAoADAALAAwADQAPABAAEAAQAA8ADgAOAA8ADwAP
ABEAEQARABEAFAAUABMAEwASABIAEQAQAA8ADwAPABEAEwASABIAEgASABIAEgATABMA
EwATABMAEgASABMAEwATABMAEwATABIAEgARABEAEgASABIAEQATABMAEwATAA8ADgAN
AAsADAANAA0ADAAMAA0ADQANAAsACgAJAAkABwAHAAYABQAHAAUABQAEAAEAAQD/////
AAAAAP///v/+//z/+//7//j/9v/2//T/9v/3//f/9//z//P/8v/y//X/9//0//T/9f/1
//T/8//1//X/9//3//j/+f/5//n/+//7//v//f/+//7//v/+//z//v/+////////////
//8CAAIAAgADAAEAAQABAAEAAgACAAIAAgADAAMAAwADAAMAAwADAAMABQAFAAYABgAF
AAQAAwACAAIAAwADAAMAAwADAAQABAAGAAUABQAFAAUABQAGAAYABAADAAMAAwAEAAQA
BAAEAAUABAAEAAUABQAFAAQAAwACAAIAAQAAAAEAAQABAAEAAwADAAIAAgACAAMAAwAD
AAEAAQABAAEAAQABAAEAAAAAAAAAAQABAAIAAQABAAEA//8AAAAA/////wAAAAAAAAAA
AAAAAAAAAAAAAAAA//8BAAIAAwADAAIAAgACAAIAAQABAAAA/////////////wEAAQAB
AAEAAAAAAAAAAQABAAEAAAAAAAAAAAAAAAAAAAAAAAAAAAAAAAAAAAAAAP7//v/+//7/
AAAAAAAAAAAAAAAAAAAAAAAAAQABAAAAAAACAAAAAAACAAAAAAAAAAAAAAAAAAEAAQAC
AAIAAgADAAYACQAKAAoACQAIAAcABgAGAAYABgAFAAAA/f/3//T/8//y//L/8v/y//T/
9v/2//T/9P/0//T/9P/0//b/+f/8//z//f/+//7//v/+//3/+//6//r/+v/8//z//P/8
//v//P/7//r//P/8//7//v////////8BAAAAAAAAAAAAAQADAAQABQAEAAQABAAHAAkA
BwAFAAMAAwACAP3/+P/0//b/AAAFAAcA///q/87/uP+k/4X/aP9c/1f/Vf9h/3n/if+H
/4b/mv+2/8j/0//d/+r/9////wAAAQAFAAgACAALAAwADwAPAA0ADQAOAA4ADQAOAA4A
DgAQABEAEQARAA8ADwAPAA8AEAAQAA8ADwARABIAEgASABEAEQARABMAFQAUABQAFAAU
ABQAFAAVABMAEwATABMAEgASABMAEwARABEAEQARABMAFAAUABUAFAAUABQAEwARABEA
EQARABAAEAAQAA8AEQARABAADgAPABEAEgATABIAEAAOAA0ADAANAA0ADQALAAkACQAI
AAkACQAHAAcABAAEAAMAAgAAAP7//f/9//7//P/8//r/+v/7//v/+//5//n/+P/4//f/
+f/2//b/+f/5//j/9//5//n/+//7//7//////////f/9//3///8AAAAAAAAAAP//AAD/
////AAABAAIAAwAEAAQABAAFAAUABQAFAAUABgAGAAYABgAEAAMAAgABAAEAAQABAAEA
AgADAAUABgAGAAYABgAGAAQABQAFAAUABwAHAAgACAAHAAUABAADAAUABQAGAAYABgAF
AAUABQAEAAQABAAEAAMAAgACAAMAAwADAAIAAQACAAQABQAGAAUABQAFAAUABAADAAEA
AAACAAMAAwADAAEAAQABAAEAAwADAAMAAgACAAIAAwADAAEA///+//3///8AAAAA//8B
AAIAAgACAAIAAgACAAIAAgACAAIAAQABAAIAAwADAAQABAAEAAQAAgADAAMAAwABAAEA
AQABAAIAAwAEAAUAAgACAAIAAwABAAEAAAAAAAIAAgACAAIABAAEAAQABAACAAIAAgAC
AAQABAAEAAQAAgACAAIAAgAAAAAAAAAAAAEAAwAEAAQABAACAAIAAgACAAIAAgACAAIA
AwADAAIAAgACAAMABAAHAAgACAAKAAoACgAKAAgACAAIAAcAAwABAPz/+v/2//T/8//y
//T/9v/4//j/+P/4//j/+P/2//b/+P/7//r/+v/7//z//f/+///////9//z//P/8//7/
/v/+//7//v8AAAAAAAAAAAAAAgACAP///////wEAAAAAAAAAAAADAAUABgAHAAUABAAD
AAUABQAHAAkACwALAAgABwAGAP7/9v/4//3/AwAFAPb/4P/I/7D/kf9u/1T/Sf9D/0P/
U/9r/2//av+A/6j/wP/J/9P/4P/v//3/BAAFAAkADAAKAAkACgANAA0ADwAPABAAEAAR
ABIAEgASABAAEQARABEAEwATABMAEwAUABQAEwATABUAFgAWABYAFQAVABUAFwAVABQA
FAAUABYAFgAWABcAFwAXABcAFwAWABYAFwAXABUAFQAVABUAGAAYABcAFwAYABgAGAAX
ABUAFQAVABUAFQAWABcAFwAVABUAFAASABIAEwATABMAEQAQAA8ADwAOAA8ADwAPAA0A
CwALAAoACQAJAAcABwAEAAQAAwACAAQAAgABAAEA/v/8//z/+v/6//v/+//7//n/+f/4
//j/+f/7//j/+P/7//v/+v/5//v/+//9//3//P/9//3//f/7//v/+//9/wAAAAAAAAAA
/v8AAAAAAQADAAMAAwADAAMAAgABAAEAAwADAAMAAwAEAAQABAAEAAMAAwADAAMAAwAD
AAMAAwADAAMABAAEAAIAAgACAAIAAgADAAMAAwADAAMABAAEAAYABQAFAAUABQAFAAYA
BgAGAAUABQAFAAYABgAGAAYABQAEAAQABQAHAAcABgAFAAQABAADAAIAAwADAAMAAwAB
AAEAAAAAAAIAAwADAAMAAwADAAMAAwABAAEAAQAAAAIAAgADAAMAAAD///////8BAAIA
AgABAP//AAAAAAAAAgACAAIAAgAAAAAAAAD///3//v////////8AAAEAAgABAAEAAAD/
/wEAAQABAAEA//////////8AAAAAAAABAAEAAQAAAAAAAAAAAAAAAAD+//7//v/+/wAA
AAAAAAAAAAAAAAAAAAD+//7//v/+//7//v/+//7//v///////v8CAAAA/v/+//7//v8A
AAAAAQABAAIAAgACAAMAAwAFAAUABAAGAAYABgAGAAQABAAEAAMA///9//j/9v/y//D/
7//u//D/8v/0//T/8v/y//L/8v/0//T/9v/5//r/+v/7//z/+v/6//r/+f/7//r/+v/6
//r/+v/6//r/+v/8//z//P/8//z//v/+//3//f/9////AAAAAAAAAAAAAAEAAQABAAIA
AgACAAUAAwABAAEAAwADAAIAAwAAAPr/+P/8/wMABwADAPb/4P/I/7T/m/98/2r/Y/9f
/1//cf+J/5X/jv+Q/6T/uv/H/9P/4P/t//v/AAABAAMABAAGAAUABgAJAAkACQAJAAoA
CgALAAwADAAMAAwADQANAA0ADQANAA0ADQAMAAwACwALAA0ADgAOAA4ADQANAA0ADwAR
ABAAEAAQABAAEAAQABEADwAPAA8ADwAQABAAEQARABEAEQARABEAEAAQAA8ADwAOAA4A
DgANAA0ADQANAA0ADQAOAA8ADwANAA0ADAAKAAwADQANAA0ACwAKAAkACQAHAAcABgAF
AAYABQAGAAYABAADAAAA///+//7//f/8//7//P/7//v/+P/2//b/9P/0//X/9f/1//P/
8//y//L/9f/3//T/9P/3//f/9v/1//P/8//1//X/9v/3//f/9//5//n/+f/7//7//v/+
//7//P/+//7///8BAAEAAQABAAIAAgACAAMAAgABAAAA/////wAAAQACAAEAAQABAAEA
AwADAAMAAwABAAEAAgACAAIAAgACAAIAAgADAAMAAwADAAMABAAEAAYABQAFAAUABQAF
AAYABgADAAEAAAD//wMABAAFAAYAAwACAAIAAwADAAMAAgABAAEAAgACAAIAAwADAAMA
AwADAAMAAgACAAEAAQAAAP//AAABAAIAAwADAAMAAwACAAAAAAABAAEAAgABAAEAAQD/
/wAAAAD/////AAAAAAAAAAAAAAAAAAACAAIAAgABAP//AAABAAEAAAAAAAAAAAACAAMA
AwADAAIAAQAAAP//AAABAAIAAwACAAIAAgADAAIAAQD///7/AAAAAAAAAAACAAIAAgAC
AAAAAAAAAAAAAAAAAAAAAAAAAAAAAAAAAAIAAgACAAIAAAABAAEAAAD+//7//v/+////
AAABAAIAAgAAAP7/AAAAAAAAAAACAAIAAwADAAIAAgACAAMAAgAFAAYABgAGAAYABgAG
AAYABgAGAAUA///7//T/8P/w//D/8f/y//L/9P/2//b/9v/2//b/9v/2//b/+P/7//r/
+v/7//z//P/8//z/+//7//r/+v/6//z//P/8//z//P/+//7//v/+//7/AAAAAAEAAQAB
AAMAAwACAAEAAAACAAMAAwADAAIAAgACAAUACQAJAAcABQADAP7/9f/y//r/AAAEAAcA
/f/n/8z/tP+W/3T/Xf9Q/0T/Q/9T/2v/df9x/3f/lv+4/8j/0P/b/+v/+P//////AAAD
AAcACAAIAAoADAAQABEADwAPABAAEAAPABAAEAAQABAAEQARABEADwAPAA8ADwASABIA
EQARABMAFAAUABQAEwATABMAFQAVABQAFAAUABQAFAAUABUAEwATABMAEwASABIAEwAT
ABMAEwATABMAFQAWABYAFwAWABYAFgAVABYAFwAYABkAFgAWABYAFQAXABcAFgAUABMA
EwASABEAEgASABIAEwAPAA8ADgANAAwACQAIAAYABwAHAAUABQAFAAYABgAGAAUAAgAA
AP/////+/////v/9//3//P/7//v/+//6//r//f////z//P/+//3/+//5//n/+f/7//v/
/P/9//3//f/+////AAADAAIAAgACAAIAAgAEAAQABQAFAAUABQAFAAQABAAEAAUABQAF
AAUABQAEAAQABAAEAAUABQAFAAUABQAFAAUABQAFAAUABgAGAAgACAAIAAgABgAHAAcA
BwAFAAUABgAGAAYABQAFAAUACAAJAAsADAAKAAkACQAJAAgACAAIAAgACQAIAAgACQAJ
AAkACAAHAAYABgAFAAQABAAFAAYABwAHAAcABgAGAAYABwAHAAcABQAFAAUABQAHAAcA
BwAGAAgACAAJAAkABwAFAAQAAwAFAAYABgAFAAUABgAGAAYABAAEAAQABAAGAAYABgAF
AAUABgAHAAcABgAGAAYABgAGAAcABwAHAAcABwAHAAcACQAJAAkACQAHAAYABQAFAAUA
BQAEAAQABAAEAAQABAAGAAYABgAGAAYABgAGAAYABAAEAAQABAAGAAYABgAGAAQABAAE
AAQABQAHAAgACAAIAAgACAAIAAQABgAGAAQABQAGAAcACAAIAAgACQAJAAgACAAIAAkA
CAALAAwADAAOAA4ADgAOAAwADAAMAAsABQABAPr/9v/2//b/9//4//r//P/+//7//f/8
//v/+v/8//z//v8BAAQABAAFAAYAAwACAAEA//8BAAAAAAAAAAAAAAAAAAAAAQAEAAUA
BgAEAAQABgAGAAQAAwACAAMABAAEAAQABAAGAAcABwAHAAYABgAGAAkACwALAAsACQAJ
AAgA///2//b/AAAKAAsA+//h/8T/rP+S/3D/Vf9G/zr/P/9V/23/cf9x/4X/qP/A/8z/
1v/j//H/+v/9////AgAHAA8AEgASABEAEAARAA8AEAARABMAFAAVABYAFgAWABQAFQAV
ABUAFQAVABUAFQAWABYAFQAVABUAFgAWABYAFQAVABUAFwAVABQAFAAUABQAFAAUABUA
FwAXABcAFwAUABQAFQAVABcAFwAXABcAFgAWABUAFQAYABgAGAAXABYAFQAUABMAFAAU
ABQAEwATABMAEgAQABAAEQARABEADwAOAA0ADQANAA0ADAALAAsACQAJAAgABQAFAAMA
AwAEAAQAAwACAAAA/v/9//3//P/6//r/+P/2//f/9//3//f/9//2//b/9//5//b/9v/5
//n/+P/3//f/9//5//n/+v/7//v/+//9//3//f///wAAAAAAAAAA/v8AAAAAAQABAAEA
AQABAAQABAAEAAUABAADAAIAAQABAAIAAwAEAAMAAwADAAMAAwADAAMAAwAFAAUABgAG
AAUABAADAAIAAwAFAAYABwAHAAcACAAIAAgABwAHAAcABgAFAAUABAAGAAUABQAFAAUA
BAADAAIAAgACAAMABQAFAAUABAADAAMABAAEAAQAAwADAAMAAwADAAMAAgACAAAAAQAB
AAEAAQABAAEAAQABAAEAAQAAAAAAAAABAAEAAAD////////9//7//v/9/wAAAgADAAQA
AwACAAEAAAACAAIAAgABAAAAAAAAAP//AAAAAAAAAAAAAAEAAQABAP//////////////
//////8AAAAAAAABAAEAAQAAAAAAAAAAAAAAAAD+//7//v/+/wAAAAAAAAAA/v/+//7/
/v/+//7//v/+/wAAAAAAAAAA/v///wUABgAAAAAAAAAAAAAA///+//7//f///wAAAQAD
AAQABwAIAAgABwAGAAUABAAGAAYABgAFAAAA/f/3//T/8//y//L/8v/w//L/9P/0//L/
8v/y//L/8v/y//T/9//6//r/+//8//7//v/+//3/+//6//r/+v/6//r/+v/6//r//P/8
//z/+//6//v/+v/8//3//v8BAAIAAgACAAIAAAABAAEAAQAAAAAAAAADAAUABQADAAEA
BQAGAAMA/v/4//j//P8DAAcAAQDw/9T/vv+q/5H/cv9e/1v/Xf9j/3X/i/+P/4T/kP+w
/8b/0f/d/+j/8f/7/wIAAwABAAIABgAJAAoADQANAAsACwAMAAwADQAOAA4ADgAOAA8A
DwAPABEAEQARABEAEQAQAA4ADQAOABAAEQASAA8ADwAPABEAEQAQABAAEAAQABAAEAAR
ABEAEQARABEAEgASABMAEwASABEAEAAPABEAEgASABMAEgASABIAEQAPAA8ADwAPABAA
EAAQAA8AEQARABAADgAOAA8ADwAPAA0ADAALAAsACQAJAAgABwAHAAUABQAEAAMAAwAB
AAEAAAAAAP///v/+//z/+//7//r/+P/4//b/+P/5//n/+f/1//X/9P/0//X/9//0//T/
9//3//b/9f/z//P/9f/1//f/+f/6//v/+//7//v//f/+//7//v/+//7/AAAAAAEAAQAB
AAEAAQABAAAA/////wAAAQACAAMAAAAAAAAAAAABAAEAAQABAAEAAQABAAEAAwADAAQA
BAAEAAQABAAEAAIAAwADAAMABQAFAAYABgAFAAMAAgABAAMAAwAEAAQABAADAAMAAwAE
AAQABAAEAAMAAgACAAMABQAFAAQAAwADAAQABAAEAAEAAQABAAEAAwADAAIAAgACAAMA
AwADAAEAAQABAAEAAwADAAMAAgAAAAAAAQABAAIAAQABAAEAAwAEAAQAAwABAAIAAgAC
AAQABAAEAAQAAwACAAEA/////wAAAQABAAIAAgACAAIAAgADAAMAAwADAAMAAwADAAEA
AQABAAEAAAAAAAAAAQABAAEAAAAAAAIAAgACAAIAAgACAAIAAgACAAIAAgACAAAAAAAA
AAAAAgACAAIAAgAAAAAAAAAAAP7///////7/AQACAAMABAAAAPz//P/9//7///8AAAEA
AgAEAAUAAwACAAEAAQADAAcACQAKAAgACAAIAAgACgAKAAoACQAGAAMA/f/6//T/8v/x
//D/8v/0//b/9v/0//T/9P/0//T/9P/2//n/+P/4//n/+v/7//z//f/9//3//P/8//z/
+v/6//r/+v/8//7//v/+//z//P/+//7/////////AQAAAAAAAAAAAAIAAwADAAMABAAE
AAQABwAHAAUABQAFAAMABAABAPz/9P/y//j/AQAHAAcA9v/a/77/pv+J/2r/UP9F/0P/
Sf9b/3P/ef9y/4L/qP/G/8//1//m//H/+//+/wMABwAKAAoACwAMAA8ADwANAA0ADgAO
AA8AEAAQABAAEAARABEAEQASABMAFAAVABQAFAATABMAEwAUABQAFAARABEAEQATABUA
FAAUABQAFgAWABYAFwAVABUAFQAVABQAFAAVABUAFQAVABUAFQAYABgAFwAXABgAGAAY
ABcAFQAVABUAFQASABIAEgARABEAEQAQAA4ADwARABIAEwATABIAEQARAA0ADQAMAAsA
CwAJAAkACAAHAAcABQAFAAQABAADAAIAAAD+//3//f/+//z//P/6//r/+//7//v/9//3
//b/9v/5//v/+P/4//r/+f/3//X/9//3//n/+f/6//v/+//7//v/+//7//3//P/8//z/
/P///wIAAwAFAAIAAQAAAP//AQACAAMABQADAAMAAwADAAAAAAAAAAAAAwADAAMAAwAD
AAMAAwADAAMAAwAEAAQAAgACAAIAAgAEAAUABQAFAAUABQAGAAYABgAFAAUABQAFAAUA
BgAGAAQAAwADAAMABgAGAAYABgADAAIAAgADAAMAAwACAAEAAwAEAAQABAABAAEAAQAB
AAMAAwACAAIAAgADAAMAAwABAAEAAQABAAMAAwADAAIAAQAAAAAA////////AAABAP//
AAAAAP///f/+//7//v8AAAAAAAAAAAAAAAAAAP////8AAAEAAQAAAAAAAAAAAP7/////
////AQABAAEAAQAAAP///v/9//3//v///wEAAQABAAAAAAD+//7//v/+//7//v/+//7/
AAAAAAAAAAAAAAAAAAAAAAAAAAAAAAAAAAAAAAAAAAAAAAEAAQAAAP7/AAAAAAAAAAAA
AAAAAAAAAAEAAQAAAAAAAAABAAIABQAGAAYABwAIAAkACgAJAAgABwAFAAAA/f/3//T/
8//y//L/8v/x//L/8//y//L/8v/y//L/8v/y//T/9//5//r//P/+//7//v/+//3//f/8
//z//P/7//r/+f/4//r//P/8//z//P/8//7//v/9//3//f///wEAAgADAAQAAQABAAAA
//8AAAAAAAADAAEAAwAFAAUABQAGAAMA/P/0//b//P8DAAkAAwDq/9D/vv+q/43/dP9o
/2H/Xf9n/3//k/+T/4r/lP+y/8b/0f/f/+j/8//9/wQABQAFAAYABgAHAAgACwALAAsA
CwAMAAwADQAOAA4ADgAQABEAEQARAA8ADwAPAA8AEgASABEAEQAPABAAEAAQAA8ADwAP
ABEADwAOAA4ADgARABIAEwAVABIAEQAQAA8ADwAQABIAEwARABEAEQARABIAEgARABEA
EAAQABAADwARABEAEQARABAAEAAQAA8ADwAPAA4ADAAMAA0ADQANAA8ADgANAA0ACQAJ
AAgABwAHAAUABQAEAAUABQADAAMAAgACAAEAAAD+//z/+//7//r/+P/4//b/+P/5//n/
+f/3//f/9v/2//f/+f/2//b/+f/5//j/9//5//n/+//7//r/+//7//v//f/9//3///8A
AAAAAAAAAAAAAgACAAMAAQABAAEAAQAEAAQABAAFAAUABQAFAAUABgAGAAYABgAFAAUA
BQAFAAUABQAFAAUABQAFAAYABgAGAAYABgAGAAYABwAHAAcABQAFAAYABgAIAAcABwAH
AAUABQAGAAYACAAHAAcABwAGAAYABgAGAAcABgAGAAcACQAJAAgABwAFAAYABgAGAAUA
BQAFAAUABwAHAAYABgAFAAUABAADAAUABQAFAAUABQAFAAUABAAGAAYABwAHAAYABQAF
AAUABQAGAAYABQAHAAgACAAIAAcABgAFAAQAAgACAAIAAQADAAQABQAFAAQABAAEAAQA
BAAFAAUABQAFAAUABQAFAAcABwAHAAcABAAEAAQABQAFAAUABAAEAAQABAAEAAQABgAG
AAYABgAGAAYABgAGAAQABAAEAAQABgAGAAYABgAGAAYABgAGAAQABQAFAAQABgAIAAgA
BgAEAAQABAAEAAYABgAHAAcACAAIAAgACQAKAA0ADgAOAAwADAAMAAwADAAMAAwACwAD
AP//+P/0//P/9P/2//j/9v/4//r/+v/6//r/+v/6//v//P///wMAAwACAAIAAgAAAAAA
AAD//////v/+//7///8AAAEAAgAAAAIAAgACAAQABAAGAAYABQAFAAUABwAIAAgACAAI
AAgACQAJAAkABgAGAAYACQAJAAsADQANAA0ABgD///r/+v8AAAgADQADAO//1v+6/6L/
hv9l/1L/Tv9P/1f/b/97/3X/ef+Y/7j/yP/Q/93/6//6/wUACQAMAAsACwAMAAwADgAQ
ABQAFQATABMAFAAUABUAFgAWABYAGAAZABkAGQAYABcAFgAVABcAGAAYABkAGQAaABoA
GgAXABcAFwAZABkAGAAYABgAGAAYABgAGQAZABkAGQAZABoAGgAbABsAGQAZABkAGQAa
ABoAGQAZABoAGgAaABkAGwAbABsAGwAYABgAGAAXABcAFwAWABQAFgAXABcAFwAVABQA
EwATABIAEwATABMAEwARABEAEAAOAA0ACgAJAAgACAAHAAYACAAGAAUABQAEAAIAAgAA
AAEAAwAEAAUAAAD///3//P/9/////P/8/wEAAQAAAP//AQABAAMAAwACAAMAAwADAAMA
AwADAAUABAAEAAQABAAGAAgACAAJAAcABwAHAAcACAAIAAgACQAJAAkACQAJAAoACgAK
AAoACgAJAAgABwAJAAkACQAJAAkACQAKAAoACAAIAAgACAAKAAsACwALAAsACwAMAAwA
DgANAA0ADQAKAAkACQAIAAkACQAKAAsADAAMAAwADAANAAwADAANAAsACwAKAAkACQAK
AAoACgAHAAcABwAHAAUABQAEAAQABQAHAAgACQAHAAcABwAHAAkACQAJAAgABgAGAAcA
BwAIAAcABwAHAAcACAAIAAcABwAIAAgACAAGAAYABgAGAAgACAAIAAcABgAGAAYABQAE
AAQABAAEAAUABwAIAAkACQAJAAkACQAHAAcABwAHAAYABgAGAAcABwAHAAYABgAIAAgA
CAAIAAgACAAIAAgACAAIAAgACAAIAAgACAAIAAoACgAKAAoACQAIAAcABgAFAAUABAAC
AAAAAgAGAAgACgAKAAoACgAKAAkACAAIAAcABgAGAAYABwAKAA0ADgAOAAwADAAMAAwA
DQAOAA8ADwAIAAUA///8//v/+v/6//r/+f/6//v/+v/6//r/+v/6//z//P/+/wEAAgAC
AAMABAAEAAQABAADAAMAAgACAAIAAAAAAAAAAAAAAAIAAgACAAQABAAGAAYABwAHAAcA
CQAIAAgACAAIAAYABwAHAAcABgAGAAYACQAHAAkACQAJAAsACAAHAAQAAAD+/wIABwAN
AAkA9v/c/8b/sv+T/3T/aP9h/1n/Xf9z/4v/i/+E/47/rv/G/9P/3f/o//P///8EAAUA
CQAKAAoACwAMAA8ADwAQABEAEwAUABMAFAAUABQAFAAVABUAFQAXABcAFwAXABgAGAAX
ABcAFwAYABgAGAAXABcAFwAZABcAFgAWABYAFAAUABQAFQAXABcAFwAXABYAFgAXABcA
FgAVABQAEwAXABgAGAAZABkAGAAXABUAFwAXABcAFwAWABYAFgAVABUAFQAUABIAEAAR
ABEAEQARABAADwAPAA8ADwAOAA0ADAAJAAgABgAGAAcABgAHAAUABAACAAAAAgAAAP//
///+//z//P/6//v//f/+////+//7//r/+v/6//v/9//2//n/+f/4//f/+P/5//z//f/+
//////////3//f/9////AgACAAIAAgACAAQABAAFAAMAAwADAAMABQAGAAcACQAHAAcA
BwAHAAYABgAGAAYACQAJAAkACQAJAAkACQAJAAkACQAKAAoADAAMAAwADAAKAAsACwAL
AAsACwAMAAwACgAJAAkACQAJAAkACgAKAAwACwALAAsADAAMAAwADAAJAAgACAAJAAkA
CQAIAAcACQAKAAoACgAHAAcABwAHAAkACQAIAAgACgALAAsACwAKAAkACAAHAAkACQAJ
AAgACAAIAAkACQAIAAcABwAHAAkACgAKAAkACAAIAAcABgAIAAgACAAIAAoACgAKAAkA
BwAIAAkACQAKAAoACgAKAAgACQAJAAkACQAJAAkACQAJAAkACQAJAAgACAAIAAkABwAH
AAYABgAHAAgACQAKAAgACAAIAAgACAAIAAgACAAIAAgACAAIAAgACAAIAAgACAAIAAgA
CAAIAA0ADQAMAAoACgAKAAoACgAKAAoACwALAAgACAAIAAkACgANAA4ADgAOAA4ADgAO
ABEAEgATABMADgALAAUAAgD9//z//P/8//r//P/+//7//v/+//7//v/+//7/AAADAAQA
BAAFAAYACAAIAAgABwAHAAYABgAGAAQABAAEAAQAAgAEAAQABAAGAAYACAAIAAcABwAH
AAkADAAMAAwADAAKAAsACwALAAgACAAIAAsADQANABEAEwARABAADQAIAAQAAgAAAAUA
DwATAAYA7v/U/8D/pf+E/2r/X/9Z/1X/X/93/4f/gP+A/5z/vP/R/93/6P/1/wUACgAL
AA0ADgAUABMAFAAXABcAFwAXABgAGAAZABoAGgAaABwAHQAdAB0AHQAdAB0AHQAiACAA
GwAdAA==
         </WaveFormData>
      </LeadData>
      <LeadData>
         <LeadByteCountTotal>10000</LeadByteCountTotal>
         <LeadTimeOffset>0</LeadTimeOffset>
         <LeadSampleCountTotal>5000</LeadSampleCountTotal>
         <LeadAmplitudeUnitsPerBit>4.88</LeadAmplitudeUnitsPerBit>
         <LeadAmplitudeUnits>��V</LeadAmplitudeUnits>
         <LeadHighLimit>2147483647</LeadHighLimit>
         <LeadLowLimit>268435456</LeadLowLimit>
         <LeadID>V2</LeadID>
         <LeadOffsetFirstSample>0</LeadOffsetFirstSample>
         <FirstSampleBaseline>0</FirstSampleBaseline>
         <LeadSampleSize>2</LeadSampleSize>
         <LeadOff>FALSE</LeadOff>
         <BaselineSway>FALSE</BaselineSway>
         <ExcessiveACNoise>FALSE</ExcessiveACNoise>
         <MuscleNoise>FALSE</MuscleNoise>
         <LeadDataCRC32>2271829447</LeadDataCRC32>
         <WaveFormData>
/v/+//7//v/7//r/+f/4//r/+v/6//r//P/8//z//P/6//r/+v/6//r/+v/6//r/+v/6
//r/+v/6//r/+v/6//j/+P/4//j/+v/6//r/+v/6//r/+v/7//3//////////v8AAAAA
AAACAAIAAgACAAAAAAAAAAAAAQABAAAA///6//f/9v/2//j/+f/6//v//f/7//r/9//4
//f/9//3//v//P/8//v/+P/3//X/8//1//T/8//y//H/8f/x//H/8f/w//D/8f/x//H/
8f/y//H/8v/y//H/8f/y//L/8//1//X/9f/1//f/9//3//f/9f/2//f/+P/3//r/+f/3
//f/8//t/+7/+/8MABUACwDw/9f/w/+q/4b/X/9A/x3/+v7n/u/+/v4L/x7/Qv9o/4b/
of+7/9H/3v/t//n//v8EAAkACAAGAAcABwAHAAoACgALAAwACgAKAAsADAANAA0ADgAO
AAwADgAOAA4AEAARABIAEwASABEAEgARABIAEgATABUAFQAVABUAFgAWABgAGQAZABkA
GwAbABsAGQAbAB0AHQAfACAAIQAiACIAIwAjACQAKAAoACgAKQAoACoAKwAsACsAKwAr
ACsALQAwADIAMwAyADQANQA2ADQANQA1ADcAOAA4ADgAOAA6ADoAOgA6ADkANwA2ADUA
NwA2ADYANAA0ADMAMgAxAC4ALAAqACgAKgAqACgAJwAjACEAIAAeAB8AHgAdABsAHAAb
ABkAFwAVABQAEgASABAADgAMAAsACwAJAAgACAAHAAQAAwADAP////////3//f/7//r/
+v/7//v/+//7//v/+//7//n/+//7//r/+v/5//n/+f/5//v//P/8//z//v///wAAAAD9
//3//f/+/////////////f/9//7/AQAAAAAAAQADAAEAAgACAAIAAwADAAIAAgACAAIA
AQABAAMAAgACAAIAAgACAAEAAQABAAEAAQABAP///f/8//z//f/9//z//P/+//3//f/9
//3//P/8//z/+v/6//n/+f/6//r/+v/6//n/+f/5//f/9f/2//b/9v/4//f/9//3//X/
9f/1//X/9//2//X/9f/3//f/9//2//P/8//1//f/8//z//P/8v/y//L/9P/0//L/8v/z
//P/8//z//T/9P/0//P/8//z//T/9P/0//T/8f/x//L/8v/0//P/8//z//H/8f/x//H/
8//z//P/8//z//P/8//y//L/8//z//P/9f/z//H/8//2//X/9P/z//L/9P/1//X/9//3
//f/9//6//v//P/+//7//f/8//v/+v/8//z//P/7//f/9f/x/+//8P/y//X/9//4//n/
+//5//b/8//y//H/8f/x//P/9P/2//X/8//z//L/8f/x//D/7f/s/+v/6//t/+3/7f/s
/+r/6//r/+v/6//s/+3/7v/w/+//7//w/+7/7//v/+//8P/x//L/8//x//H/8f/y//f/
+P/1//b/9//1//H/7//l/+r//f8KAA0AAwDs/9H/vf+i/3z/Vf82/xH/8P7l/un+9v4L
/yj/SP9o/4j/p/+//9H/4P/r//H/9v/+/wMAAgAFAAcACAAJAAgACAAJAAoACgAKAAsA
DAALAAsADAAMAAwADgAOAA4ADQANAA0ADQAPAA8AEQARABIAEgATABUAFwAXABcAGAAW
ABgAGQAZABcAGQAZABkAGQAbAB0AHQAdAB4AHwAgACQAJQAlACYAJgAmACYAJwAoACoA
KwAsAC4ALwAwADEAMgA0ADUANQA4ADoAOwA8ADoAOwA7AD0APgA+AD4APgA+AD4APgA+
AEAAPwA/AD8APwA+AD4APAA7ADkANwA1ADQANAA0ADQAMgAyADAALwAvAC0ALAAqACcA
JgAlACMAIgAhAB8AHQAdABwAGgAaABgAFgAUABMAEQAPAA4ADgALAAgABwAHAAMAAwAD
AAEAAgABAAEAAgABAAEAAQABAP////////3///////7//v/9//3//f/9//3//v/+//7/
AAABAAIAAgABAAEAAQACAAMAAwADAAMAAQABAAIABQABAAAAAAABAAIABAAFAAYABQAF
AAQABAAGAAYABQAFAAUABAAEAAQABAAEAAMAAwAEAAUABgAHAAcABQAEAAQABAADAAEA
AAAAAP///////wEAAAAAAAAAAAAAAP/////+//7//v/+//v/+//7//n/+f/6//r/+v/6
//n/+f/5//v/+//7//v/+f/4//f/9//3//f/9//2//X/9f/3//n/9//3//f/9v/2//b/
+P/4//b/9v/3//f/9f/1//b/9v/0//P/8//z//T/9P/0//T/9f/1//b/9v/0//P/8//z
//X/9f/1//X/9//3//f/9//0//P/8v/w//H/8//0//X/9f/z//L/8v/y//L/8v/y//P/
8//1//P/8//z//b/+f/6//z//P/9//7///8AAP7//v/+//3/+//5//X/8//y//L/8//z
//X/9//6//n/+v/3//b/9f/0//P/9P/0//L/8f/v/+//8f/x//L/8v/w/+7/7P/r/+3/
7f/t/+z/7P/t/+3/7f/t/+7/7//w/+7/7f/t/+7/7v/v/+//7//x//H/8f/x/+//7//v
//D/8//y//X/+P/5//n/+f/5//P/7P/x/wAADQARAAIA6//X/77/mP9r/0b/If/w/sn+
wf7K/tn+8v4a/0T/Zv+H/6P/uf/Q/+P/7f/0//7/AwACAAEAAwAEAAUACAAIAAkACgAM
AAwADQAOAA0ADQAOAA4ADgAQABAAEAARABEAEQARABIAEwAWABcAFgAWABcAGQAYABcA
FgAWABcAGgAcAB0AHQAfAB8AHwAhACMAJQAlACQAJAAkACQAKAApACkAKgAsACwALAAt
AC4AMAAxADIAMwA1ADcAOQA5ADoAOgA5ADwAPgA/AEAAQABBAEEAQwBGAEYARgBGAEQA
RABEAEQARgBFAEUARQBDAEIAQgBAAEIAQQBAAD8APQA8ADsAOgA4ADgANgA1ADUAMwAy
ADAAMQAwAC8ALQAqACkAJwAlACMAIgAgACAAHAAaABgAFwATABEAEAAQAA8ADAALAAsA
CQAJAAkABwAFAAMAAgACAAEAAQABAAEAAQABAAEA//8BAAEAAAAAAP////////////8A
AAAAAAD+////AAAAAP///////wAAAwADAAMAAwABAAEAAgAFAAUABAAEAAUABQAGAAYA
BgAHAAcABgAGAAYABgAFAAUAAwACAAIAAgAEAAQAAwADAAIAAQAAAP//AQD///7//v//
/////v/+//7//f/9//3////+//7//v/9//z/+v/5//n/+v/7//z/+f/5//n/9//3//j/
+P/4//j/9//3//f/+f/5//n/+f/3//b/9f/1//P/8//z//L/8v/z//b/+f/2//X/9P/y
//T/9P/2//b/8v/y//P/8//z//P/9P/0//T/8//z//P/9v/2//b/9v/0//P/8//y//T/
8//z//P/8//z//P/8//x//H/8f/x//H/8f/x//D/8P/x//H/8f/1//L/8P/w//D/8P/w
//H/8f/z//T/9f/2//r/+v/6//v/+v/8//z//P/8//r/+v/6//n/9//1//H/7//u/+7/
7//v//H/8//2//X/9P/x//D/7//v/+//8f/y//L/8f/v/+//7v/t/+3/7P/r/+r/6f/p
/+n/6f/p/+j/6v/r/+v/6//p/+r/6//s/+7/7f/t/+7/7v/v/+//7//t/+3/7f/t/+//
7//v//D/8//w/+//9P/1//P/9f/z/+v/6P/x/wAACwANAPz/4f/H/7D/kv9p/0j/Lf8O
//P+8f76/gX/Fv82/1j/cP+N/6//x//a/+n/9f/4//r/+/8AAP//AQACAAMABAAEAAUA
BgAGAAYABwAIAAkACQAKAAoACQAKAAkACAALAAsACwALAAsACwANAA0ACgAKAAsADQAP
AA8ADwAQABAAEgATABMAEwAVABUAFQAVABcAGQAZABkAGgAbABwAHAAdAB0AHgAeAB4A
HgAfACAAIgAjACQAJQAnACkAKwAqACwALQAtADAAMgAzADQAMgAzADMANQA0ADQANAA0
ADUANgA3ADgAOAA3ADcANwA3ADYANgA0ADIAMQAwAC8ALwAuAC0ALAAqACoAKAAnACUA
IwAiACAAIQAgAB8AHQAcABsAGQAXABUAFAASABIAEAAOAAwACwAJAAcABgAGAAUAAgAB
AAEA/////////f////3//P/8//v/+//7//v/+f/5//n/9//3//f/9v/2//f/9//3//f/
+f/6//r/+v/4//n/+v/6//v/+//7//z/+//7//v/+//7//v//P///////v/+//////8A
AAAAAAAAAP///f/8////AAAAAAEA///+//7//v8AAAAA///////////////////9//z/
/P/9//3//P/8//r/+f/5//n/+//6//r/+v/6//r/+f/5//j/+P/4//j/9f/1//X/8//1
//b/9v/2//b/9f/1//X/8//z//P/8//0//T/9P/1//P/8//z//L/8f/x//P/9f/z//P/
8//y//D/8P/y//L/8v/y//P/8//x//H/8v/y//D/7//v/+//8P/w//D/8P/w//H/8//0
//L/8f/x//H/8f/x//H/8f/v/+//7//v//H/8f/x//D/8P/x//H/8f/v/+//7//v//H/
8f/x//H/8v/y/+7/8P/w//D/8P/y//P/8//1//P/8//z//b/+f/6//z//P/6//r/+v/6
//z//P/8//v/+P/1//D/7f/w//L/9f/3//f/9//4//X/9P/x//D/7//v/+//8f/y//L/
8f/v/+//7v/t/+3/7P/r/+r/6f/p/+v/6//r/+r/6P/p/+n/6f/p/+r/6//s/+3/7f/u
//D/7v/v/+//7//v/+//7//v/+//7//v//D/9f/4//f/+P/3//P/5//j/+3//v8JABAA
BQDt/9b/u/+Z/27/SP8l//r+0/7I/tH+3f7y/hH/Nv9c/4D/nv+3/8v/3f/q//H/8//2
//z/AwAEAAQABQAFAAUACAAIAAkACgAKAAoACwAMAAsACwAMAAwADAAOAA4ADgAPAA8A
DwAPABEAEQATABMAEgASABMAFQAVABUAFQAWABYAGAAZABkAGQAbABsAGwAbAB0AHwAf
AB8AIAAhACIAJgAnACcAKAAqACoAKgArAC0AMAAyADQAMgAzADQANQA2ADgAOQA5ADoA
PAA9AD4AQABBAEEAQwBCAEIAQgBCAEAAQABAAEAAQAA/AD8APwBBAEAAQAA+AD4APQA8
ADsAOwA6ADkAOAA3ADYAMwAxADEALwAuACwAKwAqACkAJwAmACUAIwAhAB0AHAAaABoA
FgAUABIAEQAQAA8ADwAQAA4ACgAIAAcABQAFAAUAAwADAAEAAAAAAP//////////////
/////f///////v/+//3//f/9//3/+//8//z//P/8//3//v/+//7///8AAAIAAQABAAEA
AQADAAMABAAHAAMAAgACAAMABQAGAAYABgAHAAcABgAGAAYABgAFAAUABwAGAAYABgAG
AAYABQAFAAMAAwADAAMAAwABAAAAAAADAAMAAgACAAAA////////AQAAAAAAAAD+//7/
/f/9//3//v///wAA/v/9//z/+f/7//z//P/8//z/+//7//v/+v/5//j/9//4//j/+P/5
//n/+f/5//j/9f/1//f/+f/6//v//P/8//v/+v/7//r/+v/6//v/+//3//f/+P/4//b/
9f/1//X/9v/2//b/9v/1//X/9v/2//j/9//3//f/9f/1//X/9f/3//f/9//3//f/9//3
//b/9v/3//f/9//5//n/+f/5//f/9//3//T/9f/2//f/+P/4//n/+f/7//v/+//7//7/
/f/+/wAAAAACAAIAAgACAAAAAAAAAP//+//5//X/8//2//j/+//9//3//f/+//v/+P/1
//T/8//0//X/+P/6//r/+f/3//f/9f/z//L/8P/x//D/7//v/+//7//v/+7/8P/x//H/
8f/x//L/8//0//L/8f/x//L/8v/z//P/8//z//P/8//z//P/8//z//T/+f/6//v//P/9
//3/9f/r/+//BAAVABgACwDx/9L/t/+X/2z/Qv8Z/+j+xf7A/s3+3/74/h//Rv9q/4r/
qv/B/9X/5f/u//P/9/8AAAgACQAKAAkACwAMAA0ADgAOAA8AEAAQABAAEQASABEAEQAS
ABIAEAASABIAEgAVABUAFQAVABUAFQAXABcAGAAYABkAGwAZABkAGQAaABoAHAAdAB0A
HwAhACEAIQAhACMAJQAlACcAKAApACoAKgArACsALAAwADAAMAAxADAAMgAzADQANAA1
ADYANwA4ADoAOwA7ADwAPgA/AEAAQABBAEEAQwBCAEIAQgBCAEIAQgBCAEIAQQA/AD4A
PQA/AD4APgA8ADoAOQA4ADcANQA0ADMAMgAxADAALQArACsAKQAoACYAJQAkACMAIQAg
AB8AHQAbABkAGAAWABYAFAASABAADwANAAsACgAKAAkABgAFAAUAAwADAAMAAQADAAEA
AAAAAAEAAQABAAEAAAD///7/+//8//3//f/+//////////////8AAAAAAAAAAAEAAgAC
AP///////wAAAwADAAMAAwADAAMABAAHAAcABgAGAAcABAAEAAMAAgAFAAUABAAEAAUA
BAACAAEAAgACAAMABAACAAIAAQABAAMAAwADAAMAAQD///7//v///////v/+//7//f/9
//3//f/8//z//P/8//z/+//7//r/+v/6//r/9//3//f/9f/3//j/+P/4//r/+f/5//n/
+f/5//n/+f/5//j/9//3//X/9f/1//T/9f/1//f/+f/1//X/9f/0//T/9P/2//b/9P/0
//X/9f/z//P/9P/0//b/9f/1//X/9P/0//T/9P/z//P/9P/0//T/8//z//P/9f/1//X/
9f/1//X/9f/1//P/8//z//L/8P/z//n/9//y//P/9P/1//b/8//z//L/8//0//X/9v/6
//v//P/+//7//P/8//z//P/+//7//v/9//n/9//z//H/8f/y//T/9f/2//f/+f/3//j/
9f/0//P/8v/x//L/8v/0//P/8f/x//H/8f/y//L/7//u/+3/7f/r/+v/6//q/+r/6//r
/+v/6//s/+3/7v/w/+//7//w//L/8//z//P/8f/x//H/8f/x//H/8f/y//f/9P/x//T/
+f/5//f/8f/p/+7/+f8GABEADQD4/9v/x/+w/47/Yf8+/yP/CP/1/u/++P4F/xz/Pv9m
/4T/n/+7/8//3P/r//f//P/8//v/AgADAAUABgAHAAgACAAJAAoACAAIAAkACgANAA0A
DgAOAAwADgAOAA4ADwAPAA8ADwAPAA8AEQARABAAEAARABMAEwATABMAFAAUABYAFwAX
ABUAFwAXABcAGAAbAB4AHwAdAB4AHwAgACIAIwAjACQAJAAkACQAJQAmACgAKQAqACwA
LQAuAC8AMAAyADMAMwA0ADYANwA4ADgAOQA5ADsAOgA6ADoAOgA6ADoAOgA6ADoAOQA5
ADkAOQA4ADgANgA2ADUANAAzADEAMAAvAC4AMAAwAC4ALQArACkAKAAmACUAJAAjACEA
IAAfAB0AGwAXABYAFAAUABMAEgARABEADwANAAwADAALAAgABwAHAAUABQAFAAMAAwAB
AAAAAAD//////////wEAAQABAP///f/9//z//P/7//v/+//7//v//P/8//z//v///wAA
AAD9//3//f/+/wEAAQABAAEA/////wAAAwABAAAAAAABAAIABAAFAAYABQAFAAQABAAG
AAYABQAFAAMAAgACAAIABAAEAAMAAwADAAMAAwADAAMAAQAAAAAAAQABAAAAAAAAAP//
//////3//P/8//z//v/+//3//f/6//r/+v/6//v/+//7//n/+f/6//r/+v/8//v/+//7
//v/+//7//v/+v/4//b/9f/3//f/9//2//f/9//5//v/9//3//f/9v/2//b/+P/4//j/
+P/5//n/9v/1//X/9P/2//X/9f/1//b/9v/2//b/9f/1//b/9v/0//P/8//z//X/9f/1
//X/9//3//f/9//1//X/9f/0//L/8//z//P/9P/1//b/9//1//H/8v/0//T/9P/0//b/
9//3//n/+P/3//b/+P/7//z//v/+//7//v/+//7/AAAAAAAA///9//v/9//1//L/8v/z
//P/9f/3//r/+f/6//f/9v/1//P/8//1//b/9v/1//P/8//z//P/9P/0//H/8P/v/+//
7f/t/+3/7P/u/+//7//v/+//8P/x//L/8v/x//H/8v/x//H/8P/v//H/8f/x//H/8//z
//P/9P/1//T/9//4//n/+f/3//X/7f/q//X/BgAVABUAAgDp/9H/uP+S/2f/QP8X/+7+
z/7L/tb+5/4C/yb/TP9w/4//q//D/9b/4f/t//j/AAADAAYABwAJAAoACwAKAAoACwAM
AAwADAANAA4ADwAPABAAEAASABQAFAAUABMAEwATABMAFQAVABcAFwAUABQAFQAXABkA
GQAZABoAGgAcAB0AHQAfACEAIQAhAB8AIQAjACMAIwAkACUAJgAqACsAKwAsADAAMAAw
ADEAMAAyADMANAA2ADcAOAA5ADgAOgA7ADsAPgBAAEEAQgBEAEUARQBHAEcARgBFAEQA
RgBGAEYARgBGAEUARQBFAEUARABEAEIAQgBBAEAAPwA9ADwAOwA6ADoAOgA4ADcANQAz
ADIAMAAvAC4ALQArACgAJwAlACMAIQAgAB4AHgAeABwAGgAZABYAEwARABAADQAKAAkA
CQAIAAkACgAJAAcABQAEAAQABQAFAAUABQADAAMAAwABAAEAAQAAAAAAAQABAAEAAQAB
AAIAAgACAAIAAwAEAAQAAQABAAEAAgAFAAUABQAFAAUABQAGAAkABwAGAAYABwAJAAoA
CgAKAAgABwAFAAQABwAIAAgACQAHAAYABgAGAAgACAAHAAcABQAFAAUABQAFAAMAAgAC
AAMAAwACAAIABAADAAMAAwABAAAAAAAAAAIAAgABAAEA///+//3//P/8//3//v/9//3/
/v/+//7//f/7//r/+f/6//v//P/9//v/+v/5//n/+//7//v/+v/5//n/+//9//r/+f/4
//b/9//4//v//P/4//j/+f/5//f/9//4//j/+P/3//f/9//2//b/9v/2//X/9f/2//b/
+P/3//f/9//3//f/9//3//f/9//3//f/9//3//f/9v/4//n/+f/5//X/9f/2//j/+P/4
//j/9v/3//f/+f/5//n/+f/8//v//P/+//7///8AAAEAAgABAAAA///9//3/+//3//X/
8//0//b/9//6//v//f/7//j/9f/0//P/8v/x//L/8v/1//X/9P/1//b/9f/1//T/8//y
//H/8f/w/+//7v/s/+z/7f/t/+3/7//w//H/8v/y//H/8f/y//T/9f/1//X/9P/z//L/
8f/z//P/8//0//H/9v/7//z/+//7//f/7//p//D//f8KABMACwDw/9P/wf+q/4L/W/9A
/yP/Av/x/vf+BP8R/yL/RP9m/4T/o//B/9f/5P/v//n//P8AAAMABAAFAAcACAAJAAoA
CgALAAwADAAMAA0ADgANAA0ADgAOAA4AEAAQABAAEwATABMAEwARABEAEwATABIAEgAT
ABUAFQAVABUAFgAYABoAGwAbABoAGwAaABkAGwAdAB8AHwAfACAAIQAiACIAIwAjACQA
JgAmACYAJwApACwALgAwAC4ALwAwADEAMAAyADMAMwA0ADYANwA4ADoAOwA7AD0APAA8
ADwAPAA8ADwAPAA8AD4APQA9AD0APQA8ADwAOgA4ADcANgA1ADUANAAzADIAMgAyADAA
LwAtACsAKgAoACkAKAAnACUAJAAjACEAHwAdABwAGgAaABgAFgAUABMAEQAPAA4ADgAN
AAoACQAJAAcABwAHAAUAAwABAAAAAAAAAAEAAgADAAEAAQABAP//AQABAAAAAAADAAMA
AwADAAEAAgACAAIAAgADAAQABAADAAMAAwAEAAcABwAHAAcABQAFAAYACQAHAAYABgAH
AAcACAAIAAgACwALAAoACgALAAoACAAHAAgACAAJAAoACgAKAAkACQAIAAcABgAFAAcA
BQAEAAQABwAHAAYABgAEAAMAAwADAAUABAAEAAQAAgACAAEAAQAAAAAAAAAAAAEAAQAB
AP////8AAAAAAAACAAEAAQABAP///////////v/8//r/+f/7//v/+//6//n/+f/7//3/
/f/9//3//P/7//r/+//6//v//P/+////+//7//z//P/6//n/+f/5//r/+v/6//r/+//7
//z//P/+//3//f/9//z/+//6//n/+//7//v/+//7//v/+//6//r/+//7//v/+/////3/
+v/6//r/+v/6//r/+//7//3/////////AgAFAAYACAAIAAcABgAFAAQABgAGAAYABQAC
AP//+v/3//r//P///wEAAQABAAIA///8//n/+P/3//j/+f/8//7//P/7//n/+f/2//X/
9f/0//X/9P/z//P/9f/1//X/9P/0//X/9f/1//X/9v/3//j/9v/1//X/9v/2//f/9//3
//n/+f/5//n/9//3//f/+P/5//z//f8CAAMA///3/+//8f8AABEAGgANAPX/4P/J/6n/
fv9W/zX/Dv/p/tT+0/7f/vL+Ef84/1z/gP+g/7f/z//j//D/9/8BAAgACAAHAAoADQAP
ABAAEQARABAAEAAQABIAEgATABQAFQAVABYAFgAUABYAFgAWABkAGQAZABkAGwAbAB0A
HQAaABoAGwAdAB0AHQAdAB4AHgAgACEAIQAjACUAJQAlACUAJwApACkAKwAsAC0ALgAu
AC8ALwAwADQANAA0ADUANgA4ADkAOgA4ADkAOgA7AD4AQABBAEEAQgBEAEUARgBGAEcA
RwBJAEoASgBKAEoATABMAEwATABKAEkASQBJAEcARgBGAEQARQBFAEUARQBDAEIAQQBA
AD4APgA8ADsAOQA3ADYANAA1ADQAMwAxAC8ALQAqACcAJwAmACQAJAAgAB4AHAAbABkA
FwAWABYAEwAQAA8ADwANAA0ADQALAAkABwAGAAYABwAHAAcABwAHAAcABwAFAAUABQAE
AAQAAwADAAMAAwADAAQABAAEAAYABwAIAAgABQAFAAUABgAJAAkACQAJAAkACQAKAA0A
DQAMAAwADQAMAAwACwAKAAwADQANAA4ADgAOAA0ADQANAAwADAAMAAwADAALAAsACwAL
AAsACwAJAAcABgAGAAUABQAEAAQABgAFAAUABQAFAAQABAAEAAYABgAFAAUABAAEAAQA
BAADAAMAAwABAAMABAAEAAQAAgABAAEAAQABAAEAAQABAAMAAgABAAEA/////////v/9
//3///8BAAEAAQABAAAAAAAAAAIAAgD+//7///////////8AAAAA/v/9//3//f8AAAAA
AAAAAP////8AAAAAAAD///////8BAAEAAQABAAEAAQABAAEAAAD///7//P/8//3//f/9
//f/+f///wEAAgACAAIAAgACAAEAAQAAAAEAAQABAAEABAAHAAgACgAKAAgACAAIAAgA
CgAKAAoACQAHAAUAAQD/////AAACAAMAAwADAAQAAQABAP////////3//f///wAAAgAB
AP/////8//v/+//6//v/+v/5//n/9//3//f/9v/2//f/9//3//n/+v/7//z//P/7//v/
/P/8//3//f/9//v/+//7//v//f/9//3//v/9/wAA//8AAAMAAwADAAEA+f/6/wMAEAAd
ABsABgDl/83/tv+Q/2f/TP8t/wL/6f7p/vT+Af8Y/zj/XP9+/53/u//R/+T/8//7/wIA
BgAJAAwACwANAA4ADwARABIAFAAWABQAFAAVABYAFwAXABgAGAAYABoAGgAaAB0AHQAd
AB0AGwAbAB0AHQAcABwAHQAfAB8AHwAfACAAIAAiACMAIwAjACUAJQAlACUAJwApACkA
JwAoACkAKgAuAC8ALwAwADAAMAAwADEANAA2ADcAOAA4ADkAOgA7ADoAPAA9AD0APAA+
AD8AQABCAEMAQwBFAEYARgBGAEYARABEAEQARABGAEUARQBFAEMAQgBCAEAAQAA/AD4A
PQA7ADoAOQA4ADoAOgA4ADcANQAzADIAMAAuACwAKgAnACgAJwAlACMAIwAiACAAIAAe
ABwAGgAZABcAFQAUABQAEwAQAA8ADwANAA0ADQALAAsACQAIAAgACQAJAAkACQAJAAkA
CQAHAAcABwAGAAYABwAHAAcABwAHAAgACAAIAAgACQAKAAoACwALAAsADAALAAsACwAL
AA0ADQAOABEADQAMAAwADQANAA4ADgAOAA8ADwAOAA4AEQASABIAEwASABAADwAOABAA
EAAPAA8ADwAPAA8ADwANAAsACgAKAA0ADQAMAAwADgANAA0ADQAMAAoACQAIAAkACgAK
AAsACgAKAAoACgAJAAkACQAHAAcACAAIAAgABwAFAAQAAwAFAAUABQAFAAcABgAFAAUA
BwAHAAcABgADAAMABQAHAAcABwAHAAYABAAEAAYABgAEAAQABQAFAAEAAQACAAIABAAD
AAMAAwAGAAYABgAGAAMAAwAEAAQAAgABAAEAAQACAAMABAAFAAMAAwADAAMABQAFAAUA
BAAAAAUABwAHAAYABAAEAAQABAAEAAUABQAHAAcABwAHAAoACQAKAAwADAAOAA4ADgAO
ABAAEAAQAA8ADwANAAkABwAGAAYABwAHAAoACwANAAsACgAHAAYABQADAAMABQAGAAYA
BQADAAMAAwADAAQABAABAAAA//////3//f/9//z/+v/7//v/+//+/wAAAgAEAAMAAQAA
AAAAAgADAAMAAwADAAMAAwADAAEAAQABAAIAAwACAAcACgALAA0ACwAFAP3//v8BAAwA
HwAnABYA+f/f/87/sv+F/17/P/8a/+/+3/7o/vv+CP8k/0z/cP+T/7X/0f/m//X/AQAI
AAwAEQAYABkAGwAcAB0AHAAcAB0AHgAeAB4AHwAgACMAIwAkACQAJAAmACYAJgApACcA
IwAlAA==
         </WaveFormData>
      </LeadData>
      <LeadData>
         <LeadByteCountTotal>10000</LeadByteCountTotal>
         <LeadTimeOffset>0</LeadTimeOffset>
         <LeadSampleCountTotal>5000</LeadSampleCountTotal>
         <LeadAmplitudeUnitsPerBit>4.88</LeadAmplitudeUnitsPerBit>
         <LeadAmplitudeUnits>��V</LeadAmplitudeUnits>
         <LeadHighLimit>2147483647</LeadHighLimit>
         <LeadLowLimit>268435456</LeadLowLimit>
         <LeadID>V3</LeadID>
         <LeadOffsetFirstSample>0</LeadOffsetFirstSample>
         <FirstSampleBaseline>0</FirstSampleBaseline>
         <LeadSampleSize>2</LeadSampleSize>
         <LeadOff>FALSE</LeadOff>
         <BaselineSway>FALSE</BaselineSway>
         <ExcessiveACNoise>FALSE</ExcessiveACNoise>
         <MuscleNoise>FALSE</MuscleNoise>
         <LeadDataCRC32>2658911819</LeadDataCRC32>
         <WaveFormData>
9v/2//b/9v/z//L/8f/w//D/8P/w//D/8v/y//L/8v/y//L/8v/y//L/8v/y//L/8v/y
//L/8v/0//T/9P/0//P/8v/x//D/8v/y//L/8v/y//L/8v/y//b/9v/3//f/+P/5//j/
+P/6//z/+v/6//r/+v/6//n/+//7//r/+f/3//f/9//4//n//P/8//7//v/+//z/+//7
//n/9//3//j/+v/6//j/8//z//L/8f/w//D/7//u/+3/6//r/+v/7f/r/+v/6//q/+r/
6//r/+v/6//r/+v/6//r/+3/7f/v/+//7//v//H/8f/x//H/8P/v/+//8P/w//P/9//5
//n/+P/2//j/CQAeACsAKgAeABkAFAAFAOn/wf+T/2D/JP/t/tD+y/7V/u3+Df8w/1L/
dP+V/7H/xv/Z/+n/8//4//7//f/9//7////+/wAAAQADAAUAAwAEAAUABgAGAAcABwAI
AAkACgAKAAoADAANAA0ADQAMAAwADAALAAwADAAOAA4ADwAPABAAEgAUABQAFgAWABYA
FwAYABgAFwAYABoAGgAaABwAHAAdACAAIgAiACIAJQAlACYAJgApACsALQAuAC8ALgAv
AC8AMgA1ADYANwA5ADwAPQA/AD8APgA/AEAAQgBCAEMARABHAEgASQBLAEoASQBIAEcA
SABJAEoASwBKAEkARwBGAEMAQgBCAEAAQAA/AD4APQA8ADkAOAA2ADQANAAxAC8ALQAs
ACkAJgAjACEAIAAdAB0AGwAXABQAFAARABAADwAOAAsACQAGAAMAAwABAP///v/+//z/
/P/8//v/+v/6//v/+v/6//n/+//7//r/+v/5//n/+P/4//r/+//7//v/+//8//3//f/9
//3//P/8//v//f/9//z//f/9/wAAAQADAAMAAwADAAMAAwADAAMAAwAEAAQABQADAAMA
BAAEAAMAAwADAAMAAwADAAMAAwAEAAQABAADAAEAAAAAAAAAAAAAAAAA////////////
/////f/9//3//f/9//z//P/7//v/+//6//z/+//6//r/+f/5//j/9v/4//j/+P/4//j/
9//3//f/9//3//X/9f/3//f/+P/4//X/9f/1//b/9P/0//T/8//z//P/8//z//T/9P/0
//T/9P/0//T/9f/1//P/8//z//T/9P/z//P/8//0//T/9P/y//L/8//z//H/8f/x//H/
8//z//P/8//y//L/8v/y//L/8//z//P/8//z//X/8//0//L/8v/y//L/9P/0//b/9v/3
//f/+f/7//v//P/+/wAA/f/8//v/+v/6//n/+f/5//j/9//3//f/+P/6//z/AAD+/wAA
AAAAAPz/+//5//f/9//3//j/+v/8//r/9//3//X/8//x//D/7//u/+3/6//t/+3/7f/r
/+v/6//s/+z/6//r/+v/6//t/+3/7f/t/+//7//v/+//8f/x//H/8f/x//H/8f/x//T/
9P/0//X/+f/7//3/+v/y//z/EwAiACkALAAkABkAFAAFAOX/vf+R/1b/GP/p/tD+y/7d
/vn+Ff80/1r/gP+f/7f/zP/b/+X/7f/0//r//f8AAAIABAAEAAQAAwADAAMAAwAEAAUA
BgAGAAcABwAIAAkACgAKAAoACAAJAAkACQALAAwADQANAA4ADgAQABAAEQARABIAFAAS
ABIAFAAUABQAFQAWABYAFwAYABoAGgAYABoAGgAbAB8AIgAjACQAJQAlACYAJgAnACkA
KwAsAC4ALgAwADEAMgA1ADYANwA7AD4APwBBAEAAQABCAEQARgBGAEcASABIAEgASABJ
AE0ATQBNAE0ATQBNAE0ATQBLAEsASgBKAEsASgBKAEgARgBFAEQAQwBCAD8APgA8ADgA
OAA1ADMAMwAyAC8ALAArACkAKAAlACMAIQAdABoAGAAVABQAEwAQAA0ACwAIAAUABQAD
AAEAAgACAAAAAAAAAP///v/+//3//P/8//v/+//7//r/+v/6//n/9//2//j/+f/5//n/
+//8//3//f///////v/+////AQABAAAA/f/9/wAAAQAAAP///v/9//7///8AAAEA//8A
AAAAAQADAAMABAAEAAEAAQABAAEAAQABAAEAAQABAAIAAwADAAMAAgACAAIAAQAAAP//
/f////////////3/+//7//v//f/9//z//P/7//v/+//6//j/9//2//b/9v/3//f/9v/0
//T/9P/0//X/9f/2//f/9f/1//P/8//z//P/9P/0//H/8f/x//L/9P/0//T/8//z//P/
8//z//L/8v/y//L/8v/y//L/8//x/+//7//v//D/8P/v/+//8f/y//L/8v/u/+7/7//v
//H/8f/x//H/8//z//P/8//w//D/8P/w//D/8f/x//H/8f/v/+7/7v/u/+7/7v/u/+7/
8P/w//H/8f/z//X/9f/2//j/+v/5//r/+//8//r/+f/5//n/+P/3//f/9//1//b/9//6
//v//v///wAA/v/9//v/+f/1//X/9v/4//b/9P/x//H/8f/x//H/8v/w/+7/7P/p/+n/
6f/p/+f/6f/p/+r/6v/r/+v/6//r/+n/6f/p/+n/6//r/+v/6//t/+3/7f/t/+v/6//r
/+v/7v/u//D/9f/5//v//f8CAAAA/P8FABgAKQAyADAALQAqACEACQDn/8H/kv9O/wX/
1v7D/sP+1f73/hj/Ov9g/4P/of+6/9H/4f/r//T/+v/5//r//P/+//7//////wAAAQAD
AAQABQAGAAUABQAEAAQABQAGAAYABgAIAAkACQAJAAsADAANAA0ADAAMAA4ADgANAA0A
DgAQABAAEAASABIAEgATABQAFAAXABgAGgAaABgAGgAaABsAHgAgACAAIAAjACMAJAAk
ACcAKQArACwAMAAwADIAMwAyADUANgA3ADkAPAA9AD8AQABAAEIARABHAEgASgBMAEwA
TABMAE0AUQBRAFEAUQBRAFEAUQBRAFMAUwBSAFIAUQBQAFAATgBOAE0ATABLAEoARwBG
AEQAQwBEAEIAQQA+ADwAOAA0ADMAMQAwAC0AKQAnACMAIAAdABkAFwAVABQAEQAPAAwA
CQAJAAcABQAEAAQAAgACAAAA///+//7////+//7//f/7//v/+v/6//v/+//6//r/+v/7
//v/+//5//r/+//7//v/+//6//r//f///////v/7//v//v///wEAAQABAAEAAQABAAEA
AQABAAIAAgADAAEAAQACAAIAAQABAAEAAQADAAMAAwADAAEAAAD///3////+//7//v/8
//z//P/7//v/+//7//v//f/7//v/+//5//n/+P/4//n/+f/5//j/9v/1//T/9P/2//f/
9//2//b/9v/2//b/9v/1//X/9f/1//X/8//z//L/8f/x//D/8v/z//T/9v/1//T/8//x
//P/8//z//P/8P/w//D/8P/y//L/8v/z//P/8f/x//H/8v/y//H/8f/v//D/8P/w//D/
8P/x//H/8f/x//H/8f/x//H/8f/x/+7/7v/u/+7/7v/v/+//7//x//D/7v/u/+7/7v/w
//D/8v/y//P/8//1//f/9f/2//j/+v/6//r/+v/6//j/9//3//f/9v/1//X/9f/z//T/
9f/4//n//P/9//7/+//5//b/8//y//P/9f/4//b/9P/x//H/8P/v/+7/7v/t/+z/6//p
/+n/6f/p/+f/5//n/+j/6P/p/+n/6f/p/+v/6//r/+v/7f/t/+3/7f/r/+v/6//r/+v/
6//r/+v/7P/u//D/8//z//f//f/8//b/9P8DABQAIwAqACYAHwAWAAkA8//L/5//cP86
/wP/3P7L/s/+4f7//h7/Pv9g/4X/p//C/9P/4f/r//D/9v/5//r//P/+//7//////wAA
AQABAAIAAwAEAAYABwAHAAgACAAIAAcABgAIAAkACQAJAAkACgALAAsACgAKAAwADAAP
AA8AEAASABIAEgAUABQAEgATABQAFAAVABYAGAAYABgAGgAaABsAHgAgACAAIAAhACEA
IgAiACMAJQAnACgALAAsAC4ALwAwADMANAA1ADcAOgA7AD0APgA+AEAAQgBDAEIAQgBC
AEUARgBHAEkASQBJAEkASQBJAEkASQBJAEcARwBGAEYARQBEAEQAQgBEAEMAQgBBAD4A
OwA6ADgAOAA4ADUAMwAxADAALQAqACUAIwAiAB8AHQAbABcAFAASAA8ADgANAAsACQAI
AAYAAwADAAEA//8AAAAA/v/+//7//f/8//z/+f/4//j/9//3//f/9v/2//f/9//2//b/
+P/5//n/+f/3//j/+f/5//v/+//6//r/+//9//3//P/7//v//v///////////////f/9
//3//f/7//z//P/9/wAAAQADAAQAAQABAAEAAQABAAEAAQABAAAAAAAAAP//AQAAAAAA
AAD+//7//v/9//v/+//7//v/+//5//n/+f/6//v/+//8//n/+f/5//j/9v/1//T/9P/2
//f/9//2//b/9v/2//b/9P/z//P/8//1//X/8//z//H/8f/y//L/8f/x//H/8v/y//L/
8v/x/+//7//v/+//8P/w//D/8P/y//L/8v/z//H/7//v/+//7v/u/+3/7f/u//D/8f/y
/+7/7v/v/+//7//v/+//7//t/+3/7f/t/+3/7v/v//D/7v/v/+//7//t/+3/7f/t/+//
7v/u/+7/7//v/+7/7v/u/+7/7v/w//D/8v/y//H/8f/z//X/9f/2//j/+v/2//b/9v/2
//b/9f/1//X/9v/1//X/9f/3//j/+f/8//r//P/8//z/+P/3//X/8//z//P/9P/2//T/
8v/v/+//7P/r/+r/6v/r/+r/6f/n/+n/6f/p/+f/5f/l/+b/5v/p/+n/6f/p/+v/6//r
/+v/6//r/+v/6//r/+v/6//r/+n/6f/p/+n/7P/0//j/+f/7//v/8//y/wAAFAAjAC4A
LwAmACAAGQAEAOP/v/+R/1H/DP/e/sP+vv7P/un+Cf8v/1b/ev+a/7X/yf/a/+X/7f/x
//T/+v/9//z//v8AAAAAAQABAAIAAwABAAIAAwAEAAQABQAFAAYABQAGAAYABgAIAAkA
CQAJAAsADAANAA0ACgAKAAwADAAPAA8AEAASABAAEAASABIAEgATABQAFAAVABYAGAAY
ABgAGgAaABsAHgAgACAAIAAlACUAJgAmACkAKwAtAC4AMAAwADIAMwA0ADcAOAA5ADkA
PAA9AD8AQQBCAEUASABIAEgASQBKAEoASgBKAEsATQBNAE0ATQBOAE8AUABRAE8ATwBO
AE4ATwBOAE4ATABKAEkASABHAEcARQBFAEQAQQBAADwAOQA3ADYAMwAwAC0AKwAqACcA
JAAhABwAGAAXABUAFQAVABAADQALAAgABwAHAAUAAwAEAAQAAgACAAAA///+//7//f/8
//z/+//9//3//P/8//v/+//6//r/+v/7//v/+//9//7////////////+//7//f//////
/v//////AgADAAIAAQAAAP//AgADAAQABQADAAQABAAFAAMAAwAEAAQAAwADAAMAAwAD
AAMAAwADAAAAAAAAAP//AQAAAAAAAAAAAAAAAAD////////////////9//3//f/9//3/
/P/8//3//f/9//z/+v/5//j/+P/4//n/+f/4//j/+P/4//j/9v/1//X/9f/3//f/9f/1
//X/9f/2//b/8//z//P/9P/1//b/9//3//f/9//3//f/9v/2//b/9v/0//T/9P/1//f/
9f/1//X/9P/0//P/8//z//T/9P/0//T/9P/1//X/8//z//P/8//z//P/8//z//T/9P/0
//T/9P/1//X/9f/1//X/9f/1//P/9P/0//L/9P/0//T/9P/2//b/+P/4//f/9//5//v/
+//8//7/AAD+//7//v/+//7//f/9//3//P/7//v/+//9//7///8CAAEAAgABAAAA/P/7
//n/9//4//n/+//+//3/+v/2//X/9P/z//L/8v/x//D/7//t/+3/7f/t/+v/7f/t/+7/
7v/v/+//7//v/+3/7f/t/+3/7//v/+//7//x//H/8f/x//H/8f/x//H/9v/6//7///8D
AAkAAwD8/wgAIAAzADoAOwA2ACoAHQAMAO3/xf+R/0n/BP/a/sf+yv7f/vv+Hf9B/2j/
jP+q/8H/0//i/+v/8f/5/wIAAgABAAIABAAGAAYABwAHAAgACQAJAAoACwAMAAwADQAN
AA4ADQAOAA4ADgAOAA8ADwAPABEAEgATABMAFAAUABYAFgAVABUAFgAYABgAGAAaABoA
HAAdAB4AHgAdAB4AIAAgACEAJAAlACcAKAAqACoAKgAvAC8AMAAwADAAMQAyADIANgA2
ADgAOQA6AD0APgA/AEEARABFAEcASABIAEoATABOAE4ATwBQAFIAUgBSAFMAVABTAFIA
UQBTAFMAUwBTAFEAUQBQAFAATwBOAE4ATABKAEkASABHAEYAQwBCAEAAPgA+ADsAOQA3
ADYAMwAwAC0AKwAqACcAJQAjAB8AHAAaABcAFgAVABAADQALAAgABwAHAAUAAwAEAAQA
AgACAAIAAQAAAAAA/f/8//z/+//8//3//f/+///////+//7//v///////////wAAAQAB
AP/////+//7///8BAAEAAAABAAEABAAFAAUABQAFAAUAAwADAAMAAwADAAQABAAFAAMA
AwAEAAQAAwADAAMAAwADAAMAAwADAAQABAAEAAMAAwACAAIAAgACAAIAAgABAP//////
////AQD//////////////v/+//v/+//7//r/+v/5//j/+P/2//f/9//2//n/+v/7//z/
+v/5//n/+f/5//n/9//3//X/9f/2//b/9//3//f/+P/4//j/+P/3//X/9f/1//X/9v/2
//b/9v/0//T/9P/1//b/9f/2//f/9//2//T/8//1//b/9v/2//T/9P/1//X/9f/1//X/
9f/1//X/9f/1//L/8v/y//L/8P/1//v/+f/2//b/9v/2//b/9f/0//X/9P/2//f/+v/9
//v//P/+/wAA/v/+//7//v/+//3//f/9//r/+f/5//n/+f/6//v//v8AAAIAAgACAAAA
///9//v/9//3//j/+v/8//r/9//3//j/9//2//b/8//y//H/7//v/+//7//t/+v/6//s
/+z/7f/t/+3/7f/v/+//7//v//H/8f/x//H/8f/x//H/8f/x//H/8f/x//T/9P/y//X/
+////wEA/P/2//z/CwAcACsAMgAqACEAGAAPAPX/yf+b/2z/OP8D/9r+zf7V/uv+Df8w
/1L/dP+Z/7P/xv/Z/+n/8//2//b/+//+/wAAAgACAAMAAwAEAAUABQAGAAcACAAIAAkA
CQAKAAkACgAKAAoADAANAA0ADQALAAwADQANAAwADAAOAA4ADwAPABAAEgASABIAFAAU
ABIAEwAUABQAFgAYABsAHAAaABwAHAAdACAAIgAiACIAIwAjACQAJAAlACcAKQAqACwA
LAAuAC8AMgA1ADYANwA5ADwAPQA/AEAAQABCAEQARABEAEUARgBIAEgASABJAEsASwBL
AEsASwBLAEsASwBLAEsASgBKAEcARgBGAEQARgBFAEQAQwBCAD8APgA8ADoAOgA3ADUA
MQAwAC0AKgAnACUAJAAhACAAHwAcABoAFgATABIAEQAQAA0ACwAIAAcABwAFAAMAAgAC
AAAAAAD+//3//P/8//3//P/8//v/+f/5//j/+P/3//f/9v/2//j/+f/5//n/+//8//3/
/f/7//v/+v/6//3///////7/+//7//7////9//3//f/9//7///8AAAEAAQACAAIAAwAD
AAMABAAEAAEAAQABAAEAAwADAAMAAwACAAIAAgABAP///v/+//7/AAAAAAAA////////
//////3/+//7//v/+//7//r/+v/3//f/9//2//j/9//2//b/9v/3//f/9v/4//j/+P/4
//j/9//3//f/9v/1//L/8f/z//P/9P/0//X/9f/1//b/9P/0//T/8//z//P/8//z//L/
8v/y//L/8f/w/+//7//w/+//8P/x//T/9P/z//P/8f/y//L/8v/w//D/8f/x/+//7//v
/+//8P/x//L/8//w//D/8P/w/+7/7//v/+//8f/x//H/8f/x/+z/7P/t/+7/7//w//D/
8P/y//L/8f/x//P/9f/3//j/+v/8//z//P/8//z//P/7//v/+//4//f/9//3//X/9v/3
//r//P/+//7//v/+//3/+//5//b/9f/1//b/9v/0//H/8f/y//H/8P/w/+//7v/t/+v/
6f/p/+n/5//p/+n/6v/q/+v/6//r/+v/6//r/+v/6//r/+v/6//r/+v/6//r/+v/7f/t
/+3/7f/u/+7/8P/z//f/+f/7//z/+P/4/wsAIAAtADYANAArACQAGQADAOH/t/+C/0L/
Af/W/sf+yf7f/vv+Hv9C/2j/if+n/8D/z//f/+v/9P/4//v//P/+/wAAAAD/////AAAB
AP//AAABAAIAAgADAAMABAAGAAgACQAKAAoACwALAAsACwAMAA0ADQAMAAwADgAOAA8A
DwAQABIAEgASABQAFAAUABUAFgAWABUAFgAYABgAGgAcABwAHQAgACIAIgAiACcAJwAo
ACgAJwApACsALAAuAC4AMAAxADIANQA2ADcAOwA+AD8AQQBCAEIARABGAEYARgBHAEgA
TABMAEwATQBPAE8ATwBPAFEAUQBRAFEAUQBRAFAAUABRAFAAUABOAEwASwBKAEkASgBH
AEYARABAAEAAPQA7ADcANgAzADAALwAtACwAKQApACcAIwAgAB0AGQAXABUAEAANAAsA
CAAIAAkACAAHAAUABAABAAAAAgABAAAAAAD///7//v/9//v/+//6//r/+//7//r/+v/8
//3//f/9////AAABAAEAAAD///3//P///wEAAQAAAP3//f8AAAEAAQABAAEAAQADAAMA
AwADAAIAAgABAAEAAwADAAQABAABAAEAAQABAAMAAwADAAMAAgACAAIAAQD///7//v/+
/wAAAAAAAP////////////////3//f/9//3//f/8//z/+f/5//n/+P/5//n/+f/6//j/
+f/5//j/9v/2//b/9v/4//f/9//3//X/9f/z//P/9f/1//b/9v/1//X/9f/2//X/9P/z
//H/8v/z//T/9f/y//L/8v/y//L/8v/y//P/9f/z//P/8//0//T/8//z//H/8v/y//L/
8v/y//P/8//z//P/8//z//P/8//z//P/9P/0//T/9P/y//P/8//z//H/8f/y//T/9P/0
//T/8v/y//T/9P/1//X/9//5//n/+v/8//7//f/+////AAD9//v/+v/5//r/+f/5//n/
+f/6//v//v/+/wAAAAAAAP7//f/7//n/9f/1//b/+P/5//j/9v/3//b/9f/0//T/8//y
//H/7//t/+3/7f/r/+v/6//s/+z/7//v/+//7//t/+3/7f/t//H/8f/x//H/7//v/+//
7//x//H/8f/x//D/9P/6//3/////////+P/2//7/EQAiAC8AMAAmABsAFgAHAOX/u/+T
/17/JP/z/tj+z/7X/u3+Df8u/1D/eP+b/7f/yv/b/+v/8f/2//7/AQAAAAIABAAEAAUA
BQAGAAcACQAKAAsADAAKAAsACwAMAAsADAAMAAwADgAPAA8ADwAPABAAEQARABAAEAAS
ABIAEQARABIAFAAVABYAGQAaABkAGQAZABgAGwAcAB4AHgAeACAAIAAhACIAJAAkACQA
JQAlACYAJgAoACsALgAwADIAMgA0ADUANAA3ADgAOQA7AD4APwBBAEIAQgBEAEYASABI
AEkASgBKAEoASgBLAE8ATwBPAE8ATwBPAE8ATwBNAE0ATABMAE0ATABMAEoASABHAEYA
RQBEAEEAQAA+AD4APgA7ADkANwA2ADMAMAArACkAKAAlACUAIwAfABwAGgAXABYAFQAS
AA8ADQAKAAsACwAJAAcABAAEAAIAAgACAAEAAAAAAAEAAAAAAP///f/9//z//P/+////
//8AAP7//////////f/+//////8BAAEAAAAAAAEAAwADAAIAAQABAAQABQADAAMAAwAD
AAUABQAFAAUABwAIAAgACQAHAAcACAAIAAkACQAJAAkACwALAAsACwAIAAgACAAHAAcA
BgAGAAYABgAGAAYABQADAAMAAwADAAUAAwADAAMAAwADAAIAAgABAAEAAQAAAAAA///+
//7//v///////v/+//7//v/+//7//f/9//3//P/7//j/9//5//n/+v/6//n/+f/5//r/
+v/6//r/+f/5//n/+f/5//n/+v/7//z/+v/6//r/+//5//f/9//3//j/+P/3//f/9//4
//j/+P/4//j/+f/5//j/9//2//X/9//3//f/9//4//j/+P/4//b/9//3//f/+f/7//n/
+P/2//b/9v/2//j/+P/6//r/+//7//3///8BAAIABAAGAAMAAgABAAAAAgABAAEAAQD+
//3//f/9//7/AAACAAYABQAGAAUABAAAAP///f/7//z//f///wIAAQD+//r/+f/3//X/
8//y//P/8v/x/+//8P/x//L/8f/x//H/8v/y//P/8//z//P/8f/x//H/8f/z//P/8//z
//X/9f/1//X/8//z//P/8//0//j//P8DAAcACQADAPz/AgAYACsANAAzAC4AKAAjABIA
8f/N/6X/b/8q//D+z/7E/s/+6f4H/y3/Vv96/5j/t//P/+D/7f/5////AAAAAAEABAAG
AAgACAAHAAcACAAJAAkACgALAAwADAANAA0ADgAPABAAEAAQABAAEQARABEAEwAUABUA
FQAUABQAFgAWABcAFwAYABoAGAAYABoAGgAcAB0AHgAeAB8AIAAiACIAJAAmACYAJwAp
ACoAKQAoAC0ALQAuAC4AMQAzADUANgA2ADYAOAA5ADoAPQA+AD8AQwBGAEcASQBIAEgA
SgBMAFAAUABRAFIAVgBWAFYAVwBZAFkAWQBZAFkAWQBZAFkAWwBbAFoAWgBXAFYAVgBU
AFYAVQBUAFMAUABNAEwASgBIAEgARQBDAD8APgA7ADgANwA1ADQAMQAtACsAJwAkACAA
HQAcABsAGAAVABMAEAAPAA8ADQALAAoACgAIAAgABgAFAAQABAAFAAQABAADAAMAAwAC
AAIAAwADAAIAAgACAAMAAwADAAMABAAFAAUABQAFAAQABAAFAAcABwAGAAUABQAIAAkA
CwALAAsACwAKAAkACAAHAAkACgAKAAsACwALAAwADAALAAsACwALAAkACQAJAAkACgAK
AAoACQAHAAYABgAGAAQABAAEAAMAAwADAAMAAwAFAAMAAwADAAUABQAEAAQAAQABAAEA
AAACAAEAAAAAAAAAAQABAAAA/v/+//7//v/+//3//f/9///////9//3/+//7//z//P/5
//n/+f/6//v//P/9//3//f/9//3//f/6//r/+v/6//r/+v/6//v/+//5//n/+f/8//z/
+//7//v//P/8//z//P/8//3//f/9//3//f/9//3//f/9//3/+v/6//r/+v/4//n/+f/5
//f/9//5//v//v/+//7//v/+//z//P/+//7//f/9////AQACAAQABwAKAAcABgAFAAQA
BgAFAAUABQAEAAMAAwADAAUABgAHAAoACQAKAAkACAAIAAcABQADAAEAAQACAAQABgAE
AAEAAQD+//3//P/8//v/+v/5//f/9//3//f/9f/1//X/9v/2//n/+f/5//n/+f/5//n/
+f/7//v/+//7//v/+//7//v/+//7//v/+//6//r//P8BAAUABQALAA4ABgAIABsALAA5
AD4ANgApACIAFwD9/9n/t/+G/0L/Bf/g/tP+1/7r/gX/KP9O/3b/mf+3/9D/4f/v//v/
AAAEAAcACAAKAAwADAAOAA8AEQATABEAEgATABQAFQAXABgAGgAZABoAGgAaABwAHQAd
AB0AGwAcAB0AHQAeAB4AIAAgAB8AHwAgACIAIgAiACQAJAAmACcAKAAoACcAKAAqACoA
KgAsACwALQAyADQANAA0ADUANQA2ADYAOAA7AD4AQABAAEAAQgBDAEIARQBGAEcARwBK
AEsATQBPAFAAUwBWAFgAWABZAFoAWgBaAFoAWwBfAF8AXwBfAF0AXQBdAF0AXQBdAFwA
XABZAFgAWABWAFgAVwBWAFUAVgBTAFIAUABNAEwASABFAEUARABBAD4AOwA5ADgANQA1
ADMALwAsACoAJwAmACUAIgAfAB0AGgAbABsAGQAXABQAFAASABIAEgARABAAEAARABAA
EAAPAA0ADQAMAAwADwAPAA4ADgAOAA8ADwAPAA8AEAARABEAEwATABIAEgARABMAEwAS
ABEAEQAUABUAFQAVABUAFQAVABUAFQAVABcAGAAYABkAGwAbABwAHAAZABkAGQAZABkA
GQAZABkAGgAaABoAGQAXABYAFgAWABgAGAAYABcAFwAXABcAFwAVABMAEwATABUAFQAU
ABQAEwATABMAEgAUABMAEgASABIAEwATABIAEQAQAA8ADgAQAA8ADwAPABEAEQAPAA8A
DwAPABAAEAANAA0ADQAOAA4ADgAOAA0ADQANAA0ADQAOAA4ADgAOAAwADAAMAA0ADwAN
AA0ADQAOAA4ADQANAAsADAAMAAwACgAKAAsACwANAA0ADQANAA0ADQANAA0ADgAOAA4A
DgAMAA8AEQARAA4ADgAOAA4ADgAOAA4AEAAQAA8ADwARABMAEwAUABYAGAAYABgAGAAY
ABoAGQAZABkAGAAXABcAFwAXABgAGQAcABwAHgAeAB4AGgAZABcAFQAVABUAFgAYABgA
FgATABMAFAATABIAEgAPAA4ADQALAAsACwALAAkABwAHAAgACAAKAAsADAANAAwACwAK
AAkADQANAA0ADQAPAA8ADwAPAA0ADQANAA0AEAAQABIAFwAbAB0AHwAgABoAGgAjADIA
RwBSAE4AQwA6ADUAJwAFAOH/uP98/zH/+v7l/uX+7/4J/yr/Tv92/5//wf/c/+///f8J
ABIAGAAfACAAIgAkACQAJQAlACYAJwAlACYAJwAoACkAKwAsAC4ALwAwADAAMAAyADEA
LwAxAA==
         </WaveFormData>
      </LeadData>
      <LeadData>
         <LeadByteCountTotal>10000</LeadByteCountTotal>
         <LeadTimeOffset>0</LeadTimeOffset>
         <LeadSampleCountTotal>5000</LeadSampleCountTotal>
         <LeadAmplitudeUnitsPerBit>4.88</LeadAmplitudeUnitsPerBit>
         <LeadAmplitudeUnits>��V</LeadAmplitudeUnits>
         <LeadHighLimit>2147483647</LeadHighLimit>
         <LeadLowLimit>268435456</LeadLowLimit>
         <LeadID>V4</LeadID>
         <LeadOffsetFirstSample>0</LeadOffsetFirstSample>
         <FirstSampleBaseline>0</FirstSampleBaseline>
         <LeadSampleSize>2</LeadSampleSize>
         <LeadOff>FALSE</LeadOff>
         <BaselineSway>FALSE</BaselineSway>
         <ExcessiveACNoise>FALSE</ExcessiveACNoise>
         <MuscleNoise>FALSE</MuscleNoise>
         <LeadDataCRC32>1414369411</LeadDataCRC32>
         <WaveFormData>
9v/2//b/9v/z//L/8f/w//L/8v/y//L/9P/0//T/9P/0//T/9P/0//L/8v/y//L/9P/0
//T/9P/0//T/9P/0//P/8v/x//D/8f/y//P/9P/0//T/9f/1//b/9v/2//b/9//5//n/
+P/8//z//P/8//n/+P/4//j/+v/6//r/+v/6//v//P/+//3//f/+/wAAAQABAP7//v//
//z/+//7//////////z/+f/4//f/8//y//L/8f/v/+//7//u/+3/7v/t/+3/7v/s/+z/
7P/t/+3/7f/t/+3/6//r/+z/7P/t/+//8P/w//L/8v/y//L/8f/w/+//7v/v//T/9//5
//z///8DAAwAHgAzAEEASQBQAF4AbwB1AHEAXAAxAPr/vP98/0n/LP8j/yP/NP9N/2n/
hP+e/7b/x//U/+T/7//0//X/9v/1//X/9v/1//b/+P/5//r/+P/5//r/+//6//r/+v/7
//7//v/+//7/AAAAAAEAAQD/////AAAAAP////8AAAEAAwADAAUABQAGAAYABwAHAAcA
BwAIAAkABwAJAAoACgAKAAoADAANAA8AEAAQABEAFQAWABYAFgAXABoAHAAcABoAGwAc
ABsAHwAiACUAKAAqACwAMAAxADMAMwA0ADUAOQA6ADsAPQBBAEMARgBJAEgASQBIAEkA
TABMAE0ATQBMAEwATABMAEsASgBJAEcARwBHAEYARQBBAD8APQA8ADwAOgA4ADYAMwAw
AC0AKgAnACQAIgAfABwAGgAWABIAEgAPAAwADAAJAAYABQAEAAMAAQD+//v/+//6//j/
+P/5//n/+P/3//b/9f/0//T/9f/1//T/9P/0//T/8//z//P/9P/1//X/9//3//f/9//1
//X/9f/1//T/9P/0//T/9P/0//X/9f/2//f/+P/5//n/+f/5//n/+f/5//n/+v/5//n/
+v/6//v/+//7//z//P/8//v/+//7//v//P/8//r/+v/6//r//P/7//v/+//7//v/+//7
//n/+f/3//f/+f/5//j/+P/6//n/+P/4//j/9//3//f/9v/1//T/8//0//X/9P/1//T/
9P/0//T/9P/z//L/8f/z//T/9P/z//H/8v/y//L/8P/w//D/8P/w/+//7//w//D/8P/w
/+7/8P/w//D/8f/x//D/7//v//H/8v/y//H/7//w//D/8P/v/+//8P/w/+7/7v/t/+3/
8P/w//D/8P/v/+//8P/w/+//7//w//D/8P/x//H/7//w/+7/7v/u/+7/7//v//D/8P/y
//L/9P/3//r/+v/8//z/+f/4//b/9P/0//T/9P/0//T/9P/0//X/9//6//z//f/8//7/
//////z//P/7//j/9//3//n/+f/5//b/9P/0//T/8f/w//D/7//t/+3/7f/s/+v/6v/p
/+n/6v/q/+r/6P/p/+n/6f/r/+v/6//r/+z/7P/s/+3/7v/u/+//8P/u/+7/7v/u//L/
8v/v//D/9f/3//z//f/7/woAIgAzAD8ASwBUAF4AbQB3AHEAWgAvAPT/tP96/0f/LP8n
/y3/Ov9P/23/jP+i/7j/y//Y/+D/5//s//H/8v/0//X/9//3//X/9v/2//b/9v/3//j/
+f/6//r/+v/7//z//P/8//z/+v/6//v/+//9//3//v/+//3//f/+////AQABAAMAAwAC
AAIAAwADAAMAAwAEAAUABQAHAAgACAAGAAYACAAJAAwADgAPABEAEQASABIAEgARABQA
FgAWABkAGwAdAB0AIAAiACQAJgAqACwAMAAxADIAMwA1ADcAOwA8AD0APwBAAEEAQwBF
AEcASQBJAEsATgBOAE8ATwBOAE4ATgBOAFAAUABQAE8ATQBNAEwASwBJAEcARQBEAEAA
PgA8ADoAOQA2ADMAMAAvACwAKgAnACQAIgAeABoAGAAVABIAEgAOAAoACAAGAAUAAwAA
AP3//P/8//v//P/7//v/+v/5//r/+f/4//j/+f/5//j/+P/2//b/9f/1//P/9P/1//X/
9//3//f/9//5//n/+f/5//r/+v/6//r/+v/6//v/+//6//n/+P/3//n/+f/5//n/+//7
//v//P/7//v//P/8//v/+//7//z//P/8//v/+//8//3///8AAP7//v/+//7//P/7//v/
+//9//3//f/9//v/+//5//n/+//7//r/+v/6//n/+P/4//j/9//3//f/9f/1//X/9f/1
//X/8//z//b/9v/2//b/9v/1//T/8//z//T/9P/z//P/9P/0//T/9P/0//T/9P/0//P/
8//0//T/9P/0//L/8v/y//L/8//x//D/7//v//H/8v/y//H/8//0//T/9P/x//H/8v/y
//L/8v/x//H/9P/0//T/9P/y//H/8f/w//H/8f/y//L/8P/v//D/8P/w//D/8P/x//H/
8v/y//D/8P/y//X/9v/2//j/+P/5//r/+v/6//j/+P/4//j/+P/4//j/+f/4//r/+//7
//3/AAACAAMAAAAAAP///P/7//v//f/9//z/+P/1//T/9f/z//P/9P/y/+//7v/t/+7/
7f/s/+v/6//s/+z/7P/s/+3/7f/t/+v/6//r/+v/7P/s/+z/7f/u/+7/7//w/+//7v/t
/+z/7v/s/+//9P/3//f/+v8BAAMACAAYAC0APQBJAFQAYgB3AIUAiQCGAHUATgAOAMj/
i/9e/z3/M/84/0f/X/96/5T/qv+//9T/4P/n/+7/8//y//L/8//1//X/9//4//j/+P/6
//v//P/9//v/+v/5//n/+v/6//r/+v/6//r/+//7//z//f///wAA/////wAAAQD/////
AQABAAIAAgADAAMAAwADAAQABQAHAAkACgAKAAkACAAJAAkADQAOAA4ADwARABIAEgAS
ABEAFAAWABYAGAAbAB4AHwAgACIAJAAmACYAKAAsAC0AMAAxADMANQA6ADwAPgBBAEQA
RQBHAEkASwBNAE0ATwBQAFAAUQBRAFQAVABUAFQAVgBWAFYAVQBVAFUAVABTAFIAUQBQ
AFAATgBMAEoASABDAEAAPQA6ADcANAAyAC8AKgAoACQAIAAcABkAFgAWABQAEAAOAAwA
DAALAAkABwADAAIAAAAAAP/////+//3//v/9//z//P/7//v/+v/6//r/+v/5//n/9//4
//n/+f/3//f/9//3//f/9//3//f/+v/6//r/+v/4//j/+f/5//r/+//8//3//f/9//3/
/f/7//v/+//8//v/+//8//z/+//7//v//P/+//7//f/9//v/+//8//z/+v/6//r/+v/6
//n/+f/5//n/+f/5//n/+//7//n/+f/5//n/+P/4//n/+f/5//r/+f/3//b/9f/3//f/
9//3//f/9//1//X/9v/2//b/9v/0//P/8v/x/+//8P/w/+//8P/y//P/9P/y//L/8v/y
//T/8//z//T/8//y//H/7v/w//D/8P/x//H/8P/v/+//8P/y//P/8//y//L/8f/w/+//
7//w//D/8P/w/+//7//u/+7/7v/u/+3/7f/u/+7/7f/t/+7/7v/w//D/7v/u/+7/7v/v
/+//8P/w//D/8P/y//X/9P/0//b/9v/2//b/9f/0//L/8v/y//L/8v/y//L/8//0//b/
9//3//r//P/9//3/+v/6//n/9v/1//X/9//3//X/8v/w//D/8P/t/+z/7P/r/+n/6f/p
/+j/5//m/+X/5f/m/+b/5v/m/+f/5//n/+f/5//n/+f/6v/q/+r/6//q/+j/5//m/+j/
6P/o/+j/6P/m/+n/7P/t/+//9v/5//n//v8QACUAMwA9AEYAUgBhAGcAZQBUADEAAgDI
/4j/Uf8o/xX/Ff8i/zX/Tf9q/4r/pv+9/8r/2P/h/+j/6//s/+7/7//x//H/8f/y//L/
8v/y//P/9P/1//j/+P/4//n/+f/4//f/9v/4//j/+f/5//v/+//8//z/+f/5//r/+//8
//3/AAABAAAAAAABAAEAAQABAAIAAwADAAUABgAGAAQABAAGAAcACwAMAAwADQANAA4A
DgAOAA8AEgAUABQAFgAZABwAHQAeACAAIgAkACQAJgAqACsAMAAxADMANQA2ADYANgA3
ADsAPQBAAEMAQwBFAEUARwBIAEgASQBJAEgASABIAEgASgBKAEoASQBJAEkASABHAEMA
QQA/AD4APgA8ADoAOAA1ADIALwAsACcAJAAiAB8AHgAcABgAFAASAA8ADAAMAAoABgAE
AAIAAAD///3/+//6//r/+f/6//n/+f/4//f/9P/z//L/8v/z//P/8v/y//D/8P/v/+//
7//w//H/8f/x//H/8f/x//H/8f/x//H/8v/y//L/8v/0//T/9f/1//f/9//3//f/9f/1
//X/9f/z//P/8//0//j/+f/7//z/+v/5//j/+P/4//j/9//3//f/9//4//j/+v/6//r/
+v/4//f/9//3//f/9//3//f/9//3//X/9f/3//f/9v/2//b/9f/0//T/9P/z//P/8//1
//X/9f/1//P/8//x//H/8P/w//D/8P/x//H/8f/x/+//8P/w/+//7//w//D/8P/w//D/
8P/w/+7/7f/t/+7/8P/w//D/7v/u/+7/7v/v/+3/7P/r/+v/7f/u/+7/7f/t/+7/7v/u
/+3/7f/u/+7/7P/s/+v/6//s/+z/7P/s/+3/7f/u/+7/7f/t/+7/7v/s/+v/6//r/+v/
7P/t/+7/7f/r/+r/6v/q/+r/6v/s/+3/7//w/+7/7v/w//P/9P/0//b/9v/0//T/8//y
//L/8v/y//L/9P/0//T/9f/4//r/+//7//r//P/9//3/+P/4//f/9P/1//X/9//3//b/
8v/v/+7/7v/r/+r/6v/p/+f/5//n/+f/5//n/+f/5//o/+j/6P/m/+f/5//n/+n/6f/p
/+n/6v/q/+r/6//r/+r/6v/q/+j/6P/o/+j/7P/u//P/9v/1//f/+P///xEAJgA0AEMA
UQBZAGgAdgB9AHkAbQBIAAsAxv+K/1b/M/8o/yn/M/9O/2//i/+k/7j/yP/X/+D/5v/p
/+z/8f/0//L/8//1//X/8//0//T/9P/y//P/9P/1//j/+P/4//n/+P/4//j/+P/6//r/
+//7//v/+//8//z//f/9//7////9//3//////wAAAAABAAEAAQABAAIAAwABAAMABAAE
AAQABAAGAAcACwAMAAwADQAPABAAEAAQABIAFgAZABoAGQAbAB0AHQAgACIAJAAmACYA
KAAsAC0AMQAzADYAOQA9AD4APwBBAEIAQwBFAEcASQBLAEsATQBPAFAAUgBTAFIAUgBS
AFIAVABUAFQAUwBRAFEAUABPAE8ATQBLAEoARgBEAEIAQAA9ADoANwA0AC8ALAAqACcA
IgAgABwAGAAYABUAEgASAA4ACgAIAAYABAADAAEA///+//7//f/+//7//f/7//n/+v/5
//j/+P/3//f/9v/2//b/9v/1//X/9f/2//f/9//5//n/+f/5//f/9//3//f/+P/4//j/
+P/4//j/+f/5//f/9//3//f/+P/5//r/+//7//v/+//8//v/+//8//z/+//7//v//P/+
//7//f/9//z/+//7//r/+v/6//r/+v/8//v/+//7//v/+//7//v//f/9//v/+//7//v/
+v/6//z/+//6//r/+v/5//n/+f/5//n/+f/5//f/9//1//X/9P/0//T/9P/1//X/9f/1
//X/9v/2//X/8//0//T/9P/1//b/9//4//b/9f/1//b/+P/4//j/9v/0//T/9P/1//X/
9P/z//P/8//0//T/8//z//T/9P/0//P/8//0//T/9P/0//P/8//0//T/9P/0//P/8//0
//T/9f/1//b/9v/4//f/9//3//L/9P/0//L/8//0//X/9v/3//f/+P/4//j/+P/6//3/
/f/8//3//P/8//z/+//6//r/+v/6//r//P/8//z//f8AAAIAAwADAAIABAAFAAUAAAAA
AP///P/8//3/AAABAAAA/P/5//j/9v/z//L/8v/z//H/8f/x//D/7//u/+3/7//w//D/
8P/w//H/8f/x/+//7//v/+//8P/w//D/8f/z//L/8v/y//L/8v/y//L/9v/6//v/+v//
/wcACgANABsAMABEAFMAYQBtAHoAiACRAJEAfwBUABMA0P+W/2T/R/88/z3/S/9k/4P/
n/+0/8j/1v/j/+r/7v/1//z//f/8//r/+//9//3//f/+//7//v/+////AAABAAAAAAAA
AAEAAgACAAIAAgACAAIAAwADAAMAAwAEAAQABQAFAAYABwAFAAUABwAHAAgACAAJAAkA
CQAJAAoACwALAA0ADgAOABAAEAASABMAFAAUABMAEwAWABgAGQAaABkAHAAeAB4AHwAh
ACMAIwAmACgAKgAsADAAMgA2ADcAOAA5ADsAPQBDAEQARQBHAEgASQBLAE0ATQBPAE8A
UQBUAFQAVQBVAFQAVABUAFQAVABUAFQAUwBSAFEATwBNAEsASQBHAEYARABCAEAAPgA9
ADoANwA0AC8ALAAqACcAJAAiAB4AGgAYABUAEgASAA4ACgAIAAYABAADAAEA//////7/
/P/8//3//f/8//v/+P/3//b/9v/2//f/9//4//j/+P/3//f/9//4//n/+f/3//f/9//3
//X/9f/1//X/+P/4//j/+P/6//r/+//7//v/+//7//v/+v/5//j/9//3//f/9//4//f/
9//4//j/9//3//f/+P/6//r/+f/5//n/+f/6//r/+v/6//r/+v/6//n/+f/5//f/9//3
//f/+f/5//f/9//3//f/9v/2//b/9f/0//T/9P/z//P/8//z//P/8//z//b/9//2//f/
9//2//X/9P/0//P/8v/x//H/8v/y//H/8f/y//L/8v/y//L/8v/y//L/8f/x//L/8P/w
//D/7v/u/+7/7v/v//D/8P/w//H/8P/w/+//7f/v//D/8P/w/+//7//w//D/8P/w/+//
7//w//D/8P/w/+3/7f/u/+7/6//v//T/9P/w//L/8v/y//L/8P/v/+//7v/v//D/8//3
//j/+P/6//r/+P/4//f/9v/2//b/9v/2//T/9P/0//X/+P/6//v/+//+/wAAAQABAP7/
/v/9//r/9//3//n/+f/5//b/9P/0//b/8//y//L/8f/v/+//7//s/+v/6v/p/+n/6v/q
/+r/6v/r/+v/6//r/+v/6//r/+7/7v/u/+//7f/s/+z/7P/u/+7/7v/u//D/7v/t//D/
8//5//z//f/9/wgAGgAtAD0ASwBUAF4AbQB5AHcAYAA1AAYA0P+Q/1X/Lv8f/x//MP9L
/2X/gP+e/7b/xf/S/+D/6f/s/+3/8P/y//P/9f/1//X/9v/2//b/9v/3//j/+f/8//z/
/P/9//z//P/8//z//P/8//3//f/9//3//v/+//3//f/+////AQABAAMAAwACAAIAAwAD
AAEAAQACAAMABAAHAAkACgAIAAgACgALAA0ADgAOAA8AEQASABIAEgARABQAFgAWABkA
GwAdAB0AIgAkACYAKAAoACoALgAvADIAMwA1ADcAOQA6ADsAPQBCAEMARQBHAEcASQBJ
AEsATABMAE0ATQBQAFAAUABQAE4ATgBOAE0ATwBPAE4ATQBJAEcARQBEAEIAQAA+ADwA
OQA2ADMAMAAtACoAKAAlACMAIgAfABwAGQAVABEAEAAOAAoACAAGAAYABQADAAEA///+
//z//P/8//v/+f/3//f/9//3//j/9f/1//T/9P/0//T/8//z//P/9P/1//X/9//3//f/
9//1//X/9f/1//j/+P/4//j/9v/2//f/9//3//f/9//3//j/+f/6//v/+f/5//n/+v/9
//3//v/+//z/+//6//r//P/8//v/+//7//v//P/8//r/+v/6//r/+v/5//n/+f/7//v/
+//7//v/+//5//n/+f/5//j/+P/2//X/9P/0//b/9f/1//X/9f/1//X/9f/3//f/9f/1
//b/9v/2//b/9P/z//L/8f/z//T/9P/z//H/8v/y//L/8v/y//L/8v/y//H/8f/y//L/
8v/y//D/7v/u/+7/7//x//D/7//v//H/8v/y//H/8f/y//L/8v/v/+//8P/w/+7/7v/t
/+3/8P/w//D/8P/t/+3/7v/u/+3/7f/u/+7/7//v//D/8f/w/+7/7v/u/+7/7v/u/+//
7//w//D/8P/w//L/9f/2//b/+P/4//r/+v/5//j/+P/4//j/+P/2//b/9v/3//b/+P/5
//n/+//+/wAAAQD+//7//f/6//f/9//5//n/+f/2//T/9P/2//P/8v/y//H/7//v/+//
7P/r/+r/6f/r/+z/7P/s/+r/6//r/+v/6//r/+v/6//s/+z/7P/t/+3/7P/s/+z/7v/u
/+7/7v/u/+7/7//y//X/9f/6/wEA//8GAB4AMwBBAFEAXgBoAHcAhwCNAIYAbwBCAAQA
wP+D/1b/O/8z/zb/R/9l/4D/mv+w/8P/zv/c/+f/8P/z//T/9P/1//f/9//1//b/9v/2
//T/9f/2//f/9v/2//b/9//7//z//f/+//z//P/9//3//f/9//7//v/9//3//v//////
//8BAAEABAAEAAUABQAFAAUABgAHAAUABwAIAAgABgAGAAgACQANAA4ADgAPABMAFAAU
ABQAFQAYABoAGgAbAB0AHwAfACEAIgAjACQAKAAqAC4ALwA0ADUANwA5ADsAPAA9AD8A
RABFAEcASQBNAE8ATwBRAFIAUgBTAFMAVQBWAFcAWABYAFgAWABXAFcAVwBWAFUAUwBR
AE8ATgBMAEoASABGAEEAPgA7ADgANwA0ADIALwAsACoAJgAiAB4AGwAYABgAEgAOAAwA
CgAMAAsACQAHAAMAAgAAAAAAAQABAAAA///+//3//P/8//n/+f/4//j/+P/4//f/9//5
//r/+//7//3//f/9//3//P/7//r/+f/6//r/+v/6//r/+v/7//v/+//7//v/+//8//3/
/v////7//f/8//z//f/9//7//v/9//3//f/+//7//v/9//3/+//7//z//P/8//z//P/8
//7//f/9//3//f/9//3//f/7//v/+f/5//v/+//6//r/+P/3//b/9v/3//f/+P/5//f/
9//3//f/9//3//X/9f/2//b/9v/2//T/8//y//H/8v/0//X/9f/z//T/9P/0//L/8v/y
//L/9P/z//P/9P/y//L/8v/w//L/8v/y//P/8//y//H/8f/x//L/8v/x//D/8P/v/+7/
7//v//D/8P/y//L/8f/x//D/8P/w//D/8f/x//L/8v/x//H/8v/y//D/8f/w//D/8P/w
//D/7//v//D/8P/y//L/9P/3//b/9v/4//j/+f/6//r/+v/3//b/9f/0//b/9v/2//f/
+P/6//v/+//+/wAAAQABAP7//v/9//r/+P/3//j/9//6//j/9//4//j/9f/0//T/8f/v
/+//7//u/+3/7P/r/+v/7P/s/+z/7P/t/+3/7f/r/+v/6//r/+3/7v/v//H/7//u/+7/
7v/u/+7/7v/u/+7/8P/1//j/+f/7//7//f8BAA4AIgA1AEUATQBUAF4AbwBzAGsAVAAt
APT/tv96/0n/Jv8b/x3/Lv9J/2P/gv+g/7j/yf/Y/+T/6//w//X/9v/2//f/+f/5//n/
+v/6//r//P/9//7////+//7//v///wAAAAAAAAAAAgACAAMAAwABAAEAAgACAAEAAQAC
AAMAAwADAAUABQAIAAgACQAJAAcABwAIAAkACQALAAwADAAOAA4AEAARABEAEgASABMA
FQAWABYAFgAZABwAHgAeAB8AIQAjACMAJgAoACoALAAuADAANAA1ADYANwA5ADsAQQBC
AEMARQBGAEcASQBLAE0ATwBPAFEAVABUAFUAVQBUAFQAVABUAFQAVABUAFMAUQBRAFAA
TwBLAEkARwBGAEcARgBFAEQAPwA8ADkANgAzADAALgArACYAJAAgABwAHAAZABYAFgAU
ABAADgAMAAwACwAJAAcABAACAP///v8BAAEAAAD///7//f/8//z/+//7//r/+v/7//z/
/P/9//z//P/8//v/+f/5//n/+f/7//v/+//7//z//P/8//z//P/8//3//f/9//3//f/9
//3//f/9//3//v///wAAAgABAAEAAgACAAMAAwADAAQABgAGAAUABQAEAAMAAwACAAIA
AgACAAIABAADAAMAAwADAAMAAwADAAMAAwABAAEAAwADAAIAAgACAAEAAAAAAAAA////
//////////////8BAAEA//////7//v/+//7//P/7//r/+f/5//r/+v/5//v//P/8//z/
+v/6//r/+v/6//n/+f/6//z//P/8//r/+v/6//r/+//5//j/9//3//f/+P/4//f/+f/6
//r/+v/5//n/+v/6//n/+P/2//X/9//4//n/+v/5//n/+v/6//f/9//4//j/+v////3/
+P/2//b/9v/2//n/+f/6//r/+v/6//z///8CAAIABAAEAAMAAgAAAP7///8AAAEAAgAA
AAAAAAABAAMABgAIAAkACQAKAAoACQAEAAQAAwAAAAAAAQAEAAUABAAAAP3//P/6//f/
9v/2//f/9f/1//X/9v/1//T/8//1//b/9v/2//T/9f/1//X/9f/1//X/9f/2//b/9v/3
//n/+P/4//j/9//2//X/9P/2//j//f8CAAUABwAKAAkAEwAuAEQATwBXAGMAcACAAIsA
iwB9AGIALwDu/6r/cP9H/zT/M/89/1T/df+R/6j/vv/U/+H/7P/0//n/+v/7//r//P/9
///////9//7//v/+/wAAAQACAAMABAAEAAQABQAEAAQABAAEAAYABgAHAAcACQAJAAoA
CgAJAAkACgALAAsACwANAA0ADQAMAAwACwANAA0ADgAPAA8AEQASABIAFAAUABYAFwAY
ABgAFwAXABsAHAAcABwAHwAiACQAJAAlACcAKQApACoALAAuADAANAA2ADoAOwA8AD0A
PwBBAEYASABKAE0AUABRAFMAVQBVAFcAVwBZAFwAXABdAF0AYABgAGAAYABgAGAAYABf
AF8AXwBeAF0AWQBXAFUAVABSAFAATgBMAEkARgBDAEAAPQA6ADgANQAyADAALAAoACQA
IQAeAB4AGgAWABQAEgAQAA8ADQALAAsACgAIAAgABwAHAAYABQAFAAUABQAGAAMAAwAC
AAIAAgACAAEAAQADAAQABQAFAAMAAwADAAMAAwADAAMAAwAEAAQABAAEAAYABgAHAAcA
BwAHAAcABwAGAAUABAADAAQABQAGAAgABwAHAAgACAAHAAcABwAIAAgACAAHAAcABwAH
AAgACAAIAAgACAAIAAYABQAFAAUABQAFAAUABQAFAAUAAwADAAcABwAGAAYABgAFAAQA
BAAEAAMAAwADAAUABQAFAAUAAwADAAEAAQAAAAAAAAAAAAEAAQABAAEA//8AAAAA////
/wAAAAAAAAIAAgACAAIAAgABAAEAAgAAAAAAAAD+/wAAAAAAAAEA///+//3//f///wAA
AAD/////AAAAAAAA/////wAAAAACAAIAAQABAAIAAgACAAIAAAD//////v/9//3//v/+
//r/+f/9//3/AAACAAIAAgACAAEAAQACAAIAAAAAAAIABQAIAAgACgAKAAgACAAHAAYA
CAAIAAgACAAIAAgACAAJAAoADAANAA0ADAAOAA8ADwANAA4ADgAMAAkACQALAAsACwAI
AAYABgAEAAEAAAAAAAEA/////////v/9//z/+//7//z//P/8//z//f/9//3/////////
//8AAAAAAAABAP///v/+//7//v/+//7//v/+//z//f8EAAcABwAMABMAEQAcADIAQwBR
AF0AZgBuAH0AiQCLAIAAaQA4APb/sv95/0z/Nf8x/zj/S/9r/4z/qP/A/9P/4v/u//f/
/P///wIAAgADAAUABQAIAAoACwAMAAoACwAMAA0ADAAMAAwADQAQABAAEAAQABIAEgAT
ABMAEQARABIAEgATABMAFAAVABMAEwAVABUAFgAWABcAFwAZABkAGgAbABkAGwAcABwA
HAAcAB4AHwAiACQAJQAnACgAKAAnACYAKQAsAC4ALgAvADEAMwAzADYAOAA6ADwAPQA+
AEEAQQBFAEcASgBNAE8AUABRAFMAWABZAFsAXQBfAGEAYQBjAGIAYgBjAGMAZABkAGQA
ZABmAGYAZgBlAGUAZQBkAGMAYQBfAF0AXABYAFYAVABSAE8ATABJAEYARQBCAEAAPQA6
ADgANAAwAC4AKwAoACgAJgAiACAAHgAeAB0AGwAZABUAFAASABIAEQARABAADwAPAA8A
DwAQAA0ADQAMAAwADgAOAA0ADQANAA4ADwAPAA8ADwAPAA8ADwAPAA8ADwAOAA4ADgAO
ABAAEAARABEAEQARABEAEQARABEAEQARABMAEwATABQAFwAXABgAGAAVABUAFQAWABgA
GAAXABcAGQAZABoAGgAZABgAFwAWABcAFwAYABkAGQAZABkAGQAZABkAFwAXABkAGQAY
ABgAGAAXABYAFgAWABUAFQAVABUAFQAVABUAEwATABEAEQAUABQAFAAUABYAFQAUABMA
EQASABIAEQARABIAEgASABQAFAAUABQAFAATABMAFAAUABQAFAASABAAEAAQABEAEwAS
ABEAEQARABIAEgARABEAEgASABIAEQARABIAEgAUABQAEwATABQAFAAUABQAEwATABQA
FAATABMAFgAYABYAFAAUABQAFAAVABUAFgAWABYAFgAYABsAGgAaABwAHAAeAB4AHQAc
AB0AHgAfACAAHgAeAB4AHwAgACIAIwAjACYAKAApACkAJgAmACUAIgAhACEAIwAjACMA
IAAeAB4AHgAbABoAGgAZABcAFwAXABYAFQAUABMAEQASABIAEgATABUAFgAXABYAFQAU
ABMAFQAWABcAGQAZABgAGAAYABYAFgAWABYAGAAWABkAHgAhACMAJgApACsANABAAE8A
YwB1AH4AhACTAKUArwCsAJsAdgA8APL/r/9+/1//Uf9Q/13/ef+c/7j/1P/r//z/BgAR
ABYAHQAkACIAIwAlACUAJQAmACYAJgAmACcAKAApACwALAAsAC0ALgAuAC4ALgAwAC4A
LQAxAA==
         </WaveFormData>
      </LeadData>
      <LeadData>
         <LeadByteCountTotal>10000</LeadByteCountTotal>
         <LeadTimeOffset>0</LeadTimeOffset>
         <LeadSampleCountTotal>5000</LeadSampleCountTotal>
         <LeadAmplitudeUnitsPerBit>4.88</LeadAmplitudeUnitsPerBit>
         <LeadAmplitudeUnits>��V</LeadAmplitudeUnits>
         <LeadHighLimit>2147483647</LeadHighLimit>
         <LeadLowLimit>268435456</LeadLowLimit>
         <LeadID>V5</LeadID>
         <LeadOffsetFirstSample>0</LeadOffsetFirstSample>
         <FirstSampleBaseline>0</FirstSampleBaseline>
         <LeadSampleSize>2</LeadSampleSize>
         <LeadOff>FALSE</LeadOff>
         <BaselineSway>FALSE</BaselineSway>
         <ExcessiveACNoise>FALSE</ExcessiveACNoise>
         <MuscleNoise>FALSE</MuscleNoise>
         <LeadDataCRC32>3252586085</LeadDataCRC32>
         <WaveFormData>
8v/y//L/8v/v/+7/7f/s/+7/7v/u/+7/8P/w//D/8P/w//D/8P/w/+7/7v/u/+7/8P/w
//D/8P/w//D/8P/w/+3/7P/r/+r/6//s/+3/7v/w//D/8P/w//T/9P/0//T/8f/z//P/
9P/2//f/9//3//T/8//z//P/9f/1//X/9f/2//n/+f/6//r/+//6//v/+//7//v/+//7
//r/+v/6//v/+//7//j/8//z//P/8P/v/+//7//t/+3/7P/s/+v/7P/r/+z/7f/s/+v/
6//q/+r/6v/q/+r/6v/q/+r/6v/t/+3/7f/t/+3/7f/t/+3/7f/t/+3/7f/r/+v/6//r
/+v/8P/5/wMAEAAgAC8APgBPAHAAkACoAL0AxwC2AJUAdABNAB4A9v/W/8L/tf+1/7z/
wv/I/9L/2//l/+3/8v/z//b/9P/y//H/8P/v//H/8f/w//D/8P/w//D/8P/v/+//8P/w
//D/8P/w//D/8//z//P/8//z//T/9P/0//P/8//z//X/9f/0//T/9f/3//j/+f/5//n/
+f/5//n/+P/4//n/+f/5//n/+v/7////AAAAAAAAAgACAAIAAgAEAAUABgAGAAcACAAH
AAcACwAOABEAEwATABUAFwAaABsAGgAaABwAHQAfACAAIwAoACsALQAwADAAMAAyADIA
NgA3ADcAOAA3ADcANwA4ADcAOAA3ADUANgA4ADkAOQA4ADYAMgAwADAALgAsACoAKAAm
ACUAIgAhAB8AHgAbABYAFAAQAA8ADwALAAkACAAIAAQAAQD///3//P/7//r/+//6//j/
+P/4//f/9//3//X/8//z//P/9P/z//P/8//z//H/8f/x//P/9P/1//X/9f/1//X/9f/0
//T/9P/0//L/8//z//H/8f/y//P/8//1//X/9f/1//X/9f/1//T/9P/1//X/9f/2//b/
9v/2//j/9//3//j/+P/4//j/+P/4//n/+f/5//f/9//3//f/+P/5//r/+v/4//n/+f/5
//f/9v/2//f/+f/5//j/+P/3//f/9//3//f/9v/2//b/9P/1//X/9f/3//f/9v/2//X/
9f/0//P/8//z//L/8v/y//P/8//z//X/9f/1//X/9P/z//L/8f/z//P/8//z//T/9P/0
//T/8v/y//H/8f/x//H/8v/y//T/9P/0//T/8f/x//H/8v/y//L/8v/y//D/7//v/+//
8f/x//L/8v/z//P/8//z//H/8v/y//L/8v/0//T/9f/0//P/8v/x//D/8v/y//T/9P/2
//b/9v/5//j/+v/6//v/+v/5//f/9f/1//X/9f/1//X/9f/2//n//P/+/wAAAwABAAMA
AwADAAEAAQD///7//P/8//v/+//9//r/9//3//n/9v/1//X/8//x//H/8P/y//H/8f/v
/+3/7f/t/+3/7v/u/+7/7v/u/+7/7v/u/+7/7v/v/+//8f/x//H/8f/v/+//7//v//P/
8//v/+3/7//v//H/+P/7/wUAFgAiADEASABfAHgAlgCyAMcAzQDAAKEAfABRACIA/P/g
/8r/u/+7/8T/zP/U/9r/4f/p/+3/7v/x//b/8v/z//P/8//z//P/8//y//L/8v/y//L/
8v/z//P/9P/0//T/9P/0//T/8//z//P/8//1//b/9v/2//f/9//3//n/+f/4//j/+f/3
//j/+f/5//f/9//3//f/+v/6//v/+//5//n/+v/7//7/AAABAAIAAgACAAIAAgACAAMA
BAAEAAYACAAIAAkADAAOABAAEQAVABcAGQAcABwAHAAdACAAIwAlACYAKQAqACsAKwAs
AC8AMAAzADQANgA3ADcAOAA3ADcANwA4ADgAOgA6ADkAOQA6ADoAOQA5ADgANQA0ADIA
MAAuACwALAAqACkAJgAlACMAIgAfABwAGgAWABUAEQANAAsACgAKAAYAAwABAAEAAAD/
//7////+//z//P/8//v/+//7//n/9//3//f/+P/3//f/9//1//P/8//z//P/9P/1//X/
9f/1//X/9f/2//b/9v/2//j/+f/5//f/9f/2//f/9//1//X/9f/1//f/9//3//b/9v/3
//f/9//4//j/+P/4//b/9f/1//b/9v/2//b/9v/3//n/+v/7//n/+f/5//n/+P/3//b/
9P/1//f/+P/5//f/9v/2//f/9//3//b/9v/3//f/9//3//X/9P/0//T/9P/1//X/9f/1
//X/9P/0//f/9//2//X/9P/z//H/8P/x//P/9P/1//X/9f/1//X/8//z//P/8//z//P/
8//z//T/9P/0//T/8v/y//H/8f/v/+//8P/w//L/8v/y//L/8//z//P/9P/z//L/8f/w
//H/8f/y//P/8f/x//L/8v/v/+//7//v//H/8v/y//L/8P/u/+z/7v/u/+7/7v/w//D/
8v/y//D/8P/w//P/9P/2//b/9//4//n/+f/5//f/9//3//f/9//3//j/+//5//r/+//9
////AQABAAEAAQABAP///v/8//z/+//7//v/+P/1//X/9v/0//T/9f/y/+//7v/s/+7/
7f/t/+v/7f/t/+3/7f/s/+z/7P/s/+r/6v/q/+r/7P/s/+3/7f/v/+//7//v/+7/7f/s
/+v/7f/t/+3/7//v/+v/7f/0//f/+/8IABQAIQAyAEUAXgB+AJoAsQDJANIAyQCuAIkA
XgA0AAwA6v/T/8n/yP/M/9L/1v/d/+X/6f/s//H/9v/y//H/8f/x//H/8f/x//D/8P/y
//L/8v/y//D/7//v/+7/8P/w//D/8P/x//H/8f/x//H/8v/y//L/8//z//P/9f/z//L/
8v/z//X/9v/3//f/9f/1//X/9f/2//b/9//3//X/9f/2//f/+f/6//r/+v/+//7//v/+
//7///8AAAAAAwAGAAcACQAJAAoACwALAA0ADwARABQAFgAWABcAGgAcAB8AIQAlACQA
JQAlACYAKAAqAC4AMAAyADMAMwA0ADUANQA1ADYANgA4ADgANwA3ADgAOAA3ADkAOAA1
ADQANQA0ADMAMgAuACwAKwAoACUAIwAiAB8AHAAaABYAFQARAA0ACwAKAAoABgADAAEA
AwACAAEAAAD9//z/+v/6//j/9//3//f/+f/3//f/9//4//f/9//3//f/9f/1//X/8//0
//X/9f/1//X/9f/1//T/9P/0//T/9P/1//X/8//x//L/8//z//X/9f/1//X/9//3//f/
9v/0//X/9f/1//T/9P/0//T/8v/x//H/8v/z//T/9f/2//X/9f/0//P/8//z//P/8//z
//P/8//y//L/8//z//P/9f/0//T/9f/1//X/9P/0//X/9f/1//X/9P/y//H/8P/y//P/
8//z//P/8//y//L/8//z//L/8f/x//H/8P/w//D/8f/x//H/8//z//P/8//x//H/8f/x
//H/8f/x//H/7v/u/+7/7v/u/+7/7f/t/+7/7//x//L/8v/y//L/8v/w/+//7v/u//D/
8P/w//D/8P/v/+//7//t/+3/7v/u/+3/7f/t/+3/7f/u/+7/7v/w/+7/7v/u/+7/7v/s
/+z/7v/u//D/8P/w//P/9P/2//b/9//3//f/9v/1//P/8//z//P/8f/x//L/9f/3//j/
+f/7//3//////////f/9//v/+v/8//z/+//7//n/9v/z//P/8//w/+//7//v/+3/7f/s
/+7/7f/t/+v/7f/t/+3/7f/t/+z/6//q/+r/6v/q/+r/7P/s/+3/7f/r/+v/6//r/+3/
7f/t/+3/7//t/+v/6//p/+f/7f/2//f//f8MABwAKwA4AEsAaACIAKAAtQDDALwAoQCA
AFsALgAAANr/xP+3/63/rv+4/8b/0P/d/+X/6//w//P/8v/y//H/8f/x//H/7//v/+7/
7v/w//D/8P/w//P/8//0//T/8//y//H/8P/y//P/9P/1//P/9P/0//T/8//z//P/9f/2
//b/9//5//f/+P/5//n/9//3//f/9//6//r/+//7//v/+//8//3///8AAAAAAAAAAAAA
AAAAAAIAAwAEAAQABwAKAAsADQAMAA4AEAARABMAFQAXABoAHAAcAB0AIAAfACEAIgAl
ACgAKwAtADAAMQAyADUANgA3ADcANgA2ADkAOQA5ADoAOgA8ADwAOwA5ADoAOgA5ADcA
NgAzADIAMwAyADEAMAAsACoAKQAmACMAIQAgAB0AGAAWABIAEQAPAAsACQAIAAkABgAE
AAMAAgAAAP7//P/8//z/+//8//z/+//7//v/+v/3//b/9f/0//P/8//z//H/7//v/+//
8f/y//P/8//z//P/8//z//L/8v/y//L/8v/z//P/8f/x//L/8//z//X/9f/1//X/9f/1
//X/9P/z//P/8v/x//X/9v/3//j/9//1//T/9P/0//T/9P/0//T/9f/1//X/9//3//f/
9//3//f/9//2//b/9//3//f/9f/0//T/9f/3//f/9v/2//X/9f/1//X/9f/0//T/9P/0
//X/9f/1//X/9f/0//T/8//z//L/8f/z//P/8v/y//D/8f/x//H/8f/x//H/8f/z//P/
8//z//L/8f/w/+//8P/w//D/8P/y//L/8f/x/+//7//w//D/7v/u/+7/7v/v/+//7//w
//D/8P/w//D/8P/v/+//7//v/+//8P/w/+//7//v/+//7f/u/+7/7v/u/+7/7v/t/+//
7v/u/+//7//t/+z/7v/u/+7/7v/w//D/8v/y//D/8P/w//P/9P/2//b/9//3//f/9v/1
//X/9f/1//X/9//3//j/+//7//z//f////3//////////f/9//v/+v/6//r/+f/5//f/
9P/x//H/8f/u/+3/7f/t/+v/6//q/+v/6//s/+v/6f/p/+n/6f/q/+r/6v/q/+v/7P/t
/+7/7f/s/+z/6//r/+v/6//r/+v/6//r/+v/6//t/+//7f/p/+n/7//4/wUAEwAeADAA
RQBcAHkAlACuAMYA0wDLALAAjQBmADcACgDq/87/vv+9/8X/zP/S/9r/4v/p/+3/7f/s
/+3/8P/w//H/8f/x//H/7//v/+7/7v/u/+7/7v/u//H/8f/y//L/8v/y//L/8v/x//H/
8f/x//H/8v/y//L/7//v/+//8f/z//L/8v/z//P/9P/1//X/9//3//f/9//2//b/9//3
//X/9f/2//f/+//8//z//P8AAAAAAAAAAAQABQAGAAYABwAIAAcABwAJAAwADwARABIA
EwAUABYAGgAaABsAHgAfACEAIgAlACUAJwAoACoAKwAsAC8AMAA1ADcAOAA6ADoAOQA4
ADgAOAA6ADoAOQA3ADgAOAA3ADkAOAA1ADQAMgAwAC4ALAAqACgAJwAkACMAIQAgAB0A
GQAWABEADwAOAAsACgAKAAgABAABAP//AQAAAP///v/9//z/+v/6//r/+f/5//n/+f/3
//f/9//2//X/9f/1//f/9f/1//X/9P/0//T/8//1//X/9f/1//T/9P/0//T/9P/1//X/
8//z//T/9f/1//P/8//z//P/9P/1//b/9v/2//f/9//3//b/9v/2//b/+P/3//f/+P/2
//b/9v/2//T/9f/1//X/9f/1//X/9f/3//f/9//2//T/9f/1//X/9//2//b/9//1//X/
9P/0//T/9f/2//f/9f/0//T/9P/0//X/9f/1//P/8//y//L/8f/x//D/7//y//P/8//0
//T/9f/1//X/8//z//P/8//1//X/9f/1//P/8//z//P/9P/0//T/9P/y//L/8f/x//H/
8f/y//L/8v/y//L/8v/x//H/8f/y//L/8v/y//L/8v/x//H/8f/x//H/8v/y//H/8f/x
//H/8//0//T/9P/0//T/9P/z//H/8v/y/+7/7//w//H/8v/0//T/9v/2//b/9v/2//n/
+P/6//r/+//5//n/+P/3//f/9//3//f/+P/5//v////9//7///8BAP//AQABAAEAAAD/
//z/+v/7//z//P/9//3/+v/3//f/9f/y//H/8f/z//H/8f/w//D/7//v/+3/7//v/+//
7//w//D/8P/w/+//7v/t/+z/7v/u/+//7//v/+//7//v/+3/7f/t/+3/8f/z//H/7//v
//X/+//+/wcAFQAoADoATwBmAH8AnAC6ANIA3QDPALIAkQBoADsAEADy/9r/yv/J/9H/
2v/g/+T/6P/v//P/8f/y//f/+P/4//X/9f/1//X/9f/1//T/9P/0//T/9P/0//P/8//0
//T/9v/2//b/9v/3//f/9//3//f/+P/4//j/+f/5//n/+//6//j/9//3//n/+v/7//v/
+//7//v/+//6//r/+//7//z//f///wEAAgACAAEAAAAEAAQABAAEAAQABQAGAAYACAAK
AAoACwAOABAAEgATABUAFwAZABwAHgAeAB8AIgAlACcAKAArACsALQAuADAAMQAyADUA
NgA4ADkAOQA6ADkAOQA5ADoAOgA8ADwAOwA5ADoAOgA5ADkAOAA1ADQANAAyADAALgAs
ACoAKQAmACUAIwAiAB8AHAAaABYAFQARAA0ACwAKAAoABgADAAEAAQAAAP///v/9//z/
+v/6//r/+f/5//n/+f/3//f/9//3//f/+P/5//f/9f/1//X/9f/2//f/9//3//f/9//3
//T/9P/0//T/9v/3//f/9f/3//j/+f/5//n/+f/5//n/+P/3//b/9P/0//X/9f/1//T/
9P/0//T/9v/1//X/9v/4//j/+P/4//j/+f/5//n/9//3//f/9//1//X/9f/0//b/9//3
//f/+f/4//j/+f/5//n/+P/4//X/9f/1//X/8//y//L/8v/y//P/8//z//b/9//3//j/
+f/5//j/9//1//X/9P/0//T/9f/1//X/9f/1//X/9f/1//X/9f/1//P/8//z//P/9P/0
//T/9P/y//L/8f/x//P/8//0//T/8//y//H/8P/x//H/8f/y//T/9P/0//T/8v/x//H/
8f/z//P/9P/0//P/8//z//P/7//y//j/+P/2//T/9P/0//T/8//y//P/8v/z//T/9f/5
//z//v/+/////v/9//v/+f/7//v/+//7//r/+f/5//v//v8AAAIABQADAAUABQAFAAUA
BQADAAIAAAAAAP////////z/+f/5//v/+P/3//f/9//1//X/9P/z//H/8P/t/+//7//v
/+//8P/w//D/8P/y//L/8v/y//L/8v/z//P/8//z//P/8//x//H/8f/x//X/8f/t/+//
8f/z//X/+P/7/wcAFAAiADMASABdAHYAlgC0AMkAzwDAAKcAigBhADIABADc/8T/uf+9
/8D/xv/S/9z/4f/n//H/9P/z//L/9P/1//X/9f/1//X/9f/0//T/9P/0//T/9P/3//f/
+P/4//b/9v/2//b/9//3//f/9//3//j/+P/4//b/9f/0//X/9v/2//f/+f/3//j/+f/5
//n/+f/5//n//P/8//3//f/9//3//v//////AAAAAAAABAAEAAQABAAFAAUABQAEAAgA
CgAKAAsADQAQABMAFQAVABcAGQAcAB4AHgAfACIAIQAjACQAJwApACsALAAuAC8AMAAz
ADQANAA1ADUANgA4ADkAOgA8ADoAPAA8ADsAPQA+AD4APQA7ADoANwA2ADYANAAyADAA
LgAsACsAKAAjACEAIAAdABsAGgAXABcAEwAPAA0ADAAMAAgABQADAAEAAAD///7////+
//z//P/6//n/+f/5//v/+f/5//n/9v/1//X/9f/1//P/8//z//P/9P/1//X/9//3//f/
9//1//T/8//y//P/9f/2//X/9P/0//T/8//z//P/8//z//T/9f/2//b/9v/3//f/9//4
//j/+P/4//b/9f/1//b/9v/2//b/9v/0//X/9f/1//X/9f/1//X/9//3//f/9v/4//n/
+f/5//j/9v/1//X/9f/1//T/9P/z//P/8//z//X/9P/0//T/8v/z//P/8//1//X/9P/0
//X/9f/0//P/8v/x/+//7v/w//H/8f/x//H/8f/x//H/8f/x//H/8f/x//H/8f/x//D/
8P/w//D/8P/w/+//7//v/+//8P/w//D/8P/w//D/8f/x//H/8v/w//D/8P/w/+7/7f/t
/+3/7v/v//H/8v/v/+//7//v/+3/7v/u/+7/7//w//H/8f/v/+7/8P/u/+7/7v/u/+z/
7P/u/+7/7v/u/+7/8f/0//b/9v/3//f/9//2//X/9//3//f/9//2//X/9f/3//n/+v/7
//3///8BAAEAAQABAAEA///+//z//P/7//v/+f/2//P/8//0//L/8v/z//P/8f/x//D/
7v/t/+3/6//r/+v/6//r/+z/7P/s/+z/7v/u/+7/7v/t/+z/7P/r/+3/7f/t/+3/7f/t
/+3/7f/r/+v/6//r/+v/5//r//T/9//7/woAHAApADoAUwBqAIQAogC9AM8A1ADFAKoA
hwBcAC4ABADo/9P/xf/E/8z/1P/Y/93/4//p/+7/8f/2//b/8//z//P/8//y//H/7//u
/+z/7P/s/+z/7f/t/+7/7v/v//D/8f/y//P/8//z//P/8//0//T/9P/y//H/8P/x//P/
8v/y//P/9f/2//f/9//3//f/9//3//b/9v/3//f/9f/1//b/9//6//z//f/+/wAAAAAA
AAAAAgADAAQABAAEAAYABgAHAAYACAAKAAsADQAPABEAFAAXABgAGgAeAB4AHwAfACEA
JAAnACkALAAtAC4AMQAyADIAMwAzADQANgA3ADgAOgA6ADwAPAA7ADsAPAA8ADsAOwA6
ADcANgA2ADQAMgAwACwAKgApACYAJAAjACMAIQAeABwAGAAXABMADwANAAwACwAGAAIA
//8CAAIAAgACAP///v/8//z//v/9//3//f/8//n/+P/3//b/9f/1//X/9f/z//P/8//1
//b/9//3//n/+f/5//n/9f/0//P/8v/0//X/9f/z//P/9P/1//X/9f/1//X/9f/3//f/
9//2//X/9f/0//P/9P/0//T/9P/2//X/9f/2//b/9v/2//b/9v/3//f/9//1//X/9f/1
//X/9f/1//T/9v/3//f/9//3//b/9v/3//X/9f/0//T/8f/x//H/8f/y//L/8//0//T/
9f/1//X/9f/1//T/9P/1//X/9P/z//H/8f/w//D/8v/z//P/8//z//P/8//z//L/8f/w
/+//8P/x//L/8//w//D/8P/w//L/8v/x//H/8f/x//L/8v/w//D/8P/w/+3/7f/t/+7/
7//w//H/8v/y//H/8f/x/+//7//w//D/8f/x//H/8f/x//L/8v/y//D/8P/w//D/8P/w
//D/8P/w//L/8v/0//T/9P/3//b/+P/4//n/+//7//r/+f/4//f/9v/1//b/9//5//3/
/f/+////AQABAAMAAwADAAEAAQD///7//P/8//v/+//9//r/9//3//f/9P/z//P/9f/z
//P/8v/w/+//7//t/+//7//v/+//8P/w//D/8P/v/+7/7f/s/+//8P/y//P/8v/x//D/
7//v/+//7//v/+//8f/x//P/8f/x//H/9v///wkAFgAoADsATgBhAHoAmAC0AMcAzwDC
AKEAegBTACYA9v/W/8D/t/+1/7r/xv/S/9j/4//p/+//9P/1//b/9v/3//f/9//3//X/
9f/0//T/9P/0//T/9P/3//f/+P/4//j/+P/4//j/9//3//f/9//3//j/+P/4//f/9//3
//n/+f/4//j/+f/6//z//v////3//f/9//3//v/+//////8BAAEAAgADAAQABAADAAIA
BAAEAAQABAAHAAkACwAMAA4AEAAQABEAEAASABQAFQAZABsAHQAgACAAIAAhACQAJwAp
ACoALQAtAC8AMAAyADUANgA5ADoAPAA9AD0APgA/AD8APwBAAD4AQABAAD8APQA+AD4A
PQA9ADwAOQA4ADkAOAA3ADYAMwAwAC4AKgAnACUAJAAhACAAHgAaABkAFQARAA8ADgAQ
AAwACQAHAAcABgAFAAQAAgAAAP3//P/+//3//f/9//3/+//7//v//P/7//v/+//9//v/
+//7//r/+v/6//n/9//3//f/9//3//j/+f/6//r/+//7//n/+f/6//v/+//7//v/+//7
//r/+f/4//b/+f/7//z//f/8//z//P/8//7//f/9//7/AAAAAAAAAAD9//3//P/7//z/
/f/+/////////////v/8//3//f/9//3//P/8//3///////7//v/9//3//f/9//v/+v/6
//r/+v/7//v/+//7//v/+v/6//v/+//6//n/9//3//b/9v/0//X/9f/1//b/9//4//n/
+f/5//n/+f/4//f/9v/1//f/+P/5//r/+P/4//f/9//1//X/9v/2//b/9v/2//b/9//3
//f/+P/4//j/+P/4//f/9f/0//P/9v/3//n/+v/3//f/9//3//X/9v/2//b/9P/4//r/
+P/3//b/9f/0//b/9v/4//j/9v/2//b/+f/8//7//v////3//f/8//v//f/9//3//f/9
//3//v8BAAMABAAFAAcABQAHAAcABwAGAAUAAgAAAAIAAgABAAEAAQD+//v/+//6//b/
9P/z//T/8//0//T/9P/z//P/8f/x//H/8f/x//L/8v/y//L/9P/0//T/9P/y//L/8//z
//X/9f/1//X/9P/z//L/8f/x//P/9//3//P/9f/7//7/BQAXACgANABFAFwAdwCUALIA
ygDZANUAvgClAIAATwAgAPz/4P/M/8f/zf/U/9b/3P/m/+//9//5//j/+//6//j/9//3
//f/9//1//X/9P/0//T/9P/0//T/9v/3//n/+v/5//j/9//2//n/+f/5//n/+//8//z/
/P/6//n/+P/5//v/+v/6//v/+f/6//v/+//7//v/+//7//7//v//////AQABAAIAAwAE
AAQAAwACAAQABAAEAAQACAAJAAoACgAKAAwADAANAA4AEAASABMAFQAXABkAHAAcABwA
HQAgACIAJQAnACsALQAvADAAMgAxADIANQA2ADoAOwA7ADwAPwA/AD8AQAA/AEAAPwA9
AD4AQABBAEEAPwA+ADsAOgA4ADYANAAyADAALgAtACoAJwAlACQAIQAgAB4AGgAZABcA
EwARABAAEAAMAAkABwAFAAQAAwACAAMAAgAAAAAA/v/9//3//f/+//3//v////7//f/9
//3/+//5//n/+f/5//r/+//7//v/+//7//v/+P/4//j/+P/5//v//P/7//v//P/9//3/
/f/9//3//f/8//v/+v/4//n/+//8//3//P/8//z//P/+//3//f/+//z//P/8//z//P/9
//3//f/7//v/+//7//n/+f/5//j/+P/5//n/+f/7//r/+v/7//3//f/8//z/+//7//v/
+//7//r/+v/6//r/+//7//v/+//7//r/+v/5//n/+P/3//n/+f/4//j/9v/3//f/9//3
//f/9//3//j/+f/6//v/+//7//v/+//5//j/9//2//j/+P/3//f/9//3//j/+P/6//r/
+v/6//n/+f/5//r/+P/4//j/+P/6//n/+f/5//v/+//8//z/+v/5//j/9//1//b/9v/2
//T/9P/2//n//P/8//z//P/8//r/+v/8//z//P/8//z////+/wAAAAABAAEAAQAAAP//
AQABAAEAAQD/////AAADAAQABgAIAAsACgALAAoACQALAAsACQAIAAYABgAFAAUABQAC
AP////////z/+//7//3/+//7//r/+P/3//f/9f/3//f/9//3//b/9v/2//b/9//4//n/
+v/6//r/+//7//r/+f/4//f/+f/5//n/+f/1//X/9f/5//n/9//5/wAABQAPACAAKgA3
AEoAXQB0AJQAsgDJANsA3gDLAKgAgQBWACQA/P/e/8v/xf/I/9L/2v/i/+f/7//3//r/
/f/+//z/+//7//v/+//8//3//f/+//7//v/+//7//////wAAAAACAAIAAgACAAMAAwAD
AAMAAQACAAIAAgABAAEAAQADAAMAAgACAAMABQAGAAcABwAHAAcABwAHAAYABgAHAAcA
BwAHAAgACQANAA4ADgAOAA4ADgAOAA4AEQATABUAFgAYABoAGgAbABsAHAAdAB0AHQAf
ACEAJAApACoALAAwAC8AMQAyADUANwA5ADoAPAA/AEAAQwBEAEYARwBHAEgASQBJAEkA
SgBKAEwATABLAE0ATgBOAE0ATwBOAEsASgBJAEYAQwBAAD4APAA7ADgANQAzADIALwAs
ACoAJgAlACEAHQAbABoAGwAYABYAFQAVABQAEwASABAADgALAAoADAALAAsACwANAAsA
CwALAAoACQAJAAkACQAHAAcABwAHAAgACQAJAAcABwAHAAcACAAIAAgACAAGAAcABwAF
AAcACAAJAAkABwAHAAcABwAJAAkACQAIAAoACwALAAsADAAMAAwADAALAAkACAAIAAoA
CgAKAAoACwANAA4ADwANAA0ADQANAA0ADQANAAwADgAPAA8ADwANAAwADAANAA8ADwAO
AA4ADQANAA0ADQANAAwADAAMAAwADQANAA0ACgAJAAcABgAKAAsACwALAA0ADQAMAAwA
DAANAA0ADQALAAsACwALAA0ADQANAA0ADQANAA0ADQAKAAoACgAKAAoACgAJAAkACwAL
AAwADAAMAAwADAAMAAkACQAJAAoACgAKAAoACgAMAAsACwALAA0ADQAOAA4ADQANAA0A
DQAPAA4ADgAQAA4ADAAMAAwADAAMAAwADgAOAA4ADgAOABEAEgAUABQAFQAXABcAFgAV
ABUAFQAVABUAEwATABQAFwAZABoAGwAdAB0AHwAfAB8AHwAfAB0AHAAcABwAGwAbABsA
GAAVABUAFQASABEAEQARAA8ADwAOAA4ADQANAAsACwALAAsACwAOAA4ADgAOAAwADAAM
AAwADgAOAA8ADwANAA0ADQANAAsACwALAAsADwANAA0ADwANAA8AEQASABcAIwAqADIA
QwBYAGcAfACaALwA1wDvAPwA8QDWAK8AggBYAC4ABgDp/93/4P/m//D/+P8BAAUACwAQ
ABEAFgAcABoAGQAYABcAFQAVABQAFAAUABQAFAAUABcAFwAYABgAGgAaABoAGgAbAB0A
GwAZAA==
         </WaveFormData>
      </LeadData>
      <LeadData>
         <LeadByteCountTotal>10000</LeadByteCountTotal>
         <LeadTimeOffset>0</LeadTimeOffset>
         <LeadSampleCountTotal>5000</LeadSampleCountTotal>
         <LeadAmplitudeUnitsPerBit>4.88</LeadAmplitudeUnitsPerBit>
         <LeadAmplitudeUnits>��V</LeadAmplitudeUnits>
         <LeadHighLimit>2147483647</LeadHighLimit>
         <LeadLowLimit>268435456</LeadLowLimit>
         <LeadID>V6</LeadID>
         <LeadOffsetFirstSample>0</LeadOffsetFirstSample>
         <FirstSampleBaseline>0</FirstSampleBaseline>
         <LeadSampleSize>2</LeadSampleSize>
         <LeadOff>FALSE</LeadOff>
         <BaselineSway>FALSE</BaselineSway>
         <ExcessiveACNoise>FALSE</ExcessiveACNoise>
         <MuscleNoise>FALSE</MuscleNoise>
         <LeadDataCRC32>649600679</LeadDataCRC32>
         <WaveFormData>
/P/8//z//P/5//j/9//2//b/9v/2//b/9//4//n/+v/4//j/+P/4//j/+P/4//j/9v/2
//b/9v/4//j/+P/4//X/9P/z//L/8//0//X/9v/2//b/9v/3//n/+f/6//r/9//3//j/
+P/6//r/+//7//f/9//3//b/+P/3//f/9//2//n/+v/6//n//P/9//3//v/+//z/+//8
//z//P/9//3//f/9//v/9//2//X/9P/z//P/8v/x/+7/7v/u/+7/7//v//D/8P/u/+3/
7f/u/+3/7P/r/+r/6//r/+z/7P/s/+z/7P/s/+z/7P/s/+z/6v/q/+r/6v/q/+j/6P/o
/+f/7P/2//z/BQASACEAKgA4AFUAcACGAJoApACYAIAAZwBIACYABgDu/97/0//O/87/
0f/S/9b/3f/k/+z/8P/x//H/7//u/+7/7v/t/+//8f/z//X/9f/1//X/9v/0//T/9P/1
//P/8//z//T/9//3//b/9v/z//P/9P/0//L/8v/z//T/9P/z//P/9P/0//X/9f/3//X/
9f/1//X/8//0//T/9f/1//X/9v/2//j/+f/5//r//P/8//z//f/9////AAAAAP3//v/9
//z/AAACAAQABgAHAAgACwAMAAwADAAMAA0AEAARABIAEwAZABwAHgAhACAAIgAiACMA
JgAnACcAKAAnACcAKAAoACcAJgAlACMAJAAmACcAJwAlACUAIwAjACMAIAAeAB4AHAAb
ABoAFwAVABUAEwASAA0ADAAKAAgABgAGAAUABQABAP///P/8//v/+//7//n/+f/5//f/
9f/1//X/9//3//T/8v/y//P/9f/0//P/8f/z//P/8//z//P/9f/1//X/9f/2//b/9f/z
//P/8//z//H/8f/x//D/7v/u/+//7//w//H/8v/z//X/9f/1//b/+P/4//j/+P/6//v/
+//6//r/+v/6//v//v/+//3//f/7//z//P/8//7//v/9//3////////////9//7//v/+
//7//v/+//7//v/+//7//v/+//7//v/+//7//P/8//3//f/+//////8AAAAAAAABAAAA
///+//3//v/9//v/+//+///////+//z//P/9//3//f/9//3//P/8//z//P/7//z//f/9
//7//P/8//v/+//5//n/+v/6//v//P/9//3//f/9//7/AAD+//////////z/+v/5//n/
+v/7//z//f/+//7///////7//v/9//3//f/////////+//z//P/8//z//P/9//3//f8A
AAAAAAABAAMABAAEAAQABAADAAAA//////7//v/9//3//f/+/wEABQAGAAgADAALAAsA
DAAMAAoACQAJAAgABgAFAAQAAwAFAAMAAQAAAAEAAAD//////P/7//r/+v/6//r/+v/5
//n/+P/4//f/9//4//j/+P/2//b/9f/1//j/+P/4//j/+v/6//r/+v/8//z//P/8//7/
/v/4//b/+v/6//v/AgAEAAwAGQAgACsAQgBWAGsAggCaAK4AtgCsAJYAewBcADgAHgAI
APT/5f/k/+r/6//q//D/8//2//j/+v///wMA//8AAAAAAAD//////////////v/9//z/
/P/8//z//P/9//3//f/9//7//f/9//z//P/9//3//v/+//3//v8AAAIAAAD/////AAAA
AAEAAQADAAEAAQABAAEAAwAEAAQABQADAAMABAAEAAcACQAKAAwADAAMAAwADQALAA0A
DgAOAA4AEAAQABAAEQASABMAFAAXABgAGwAcABsAHAAdAB8AIQAjACUAJwAnACgAKAAp
ACwALgAuAC8AMgAzADMANAAzADMANAA0ADYANgA2ADUANQA2ADYANQA3ADcANQA1ADQA
MAAtACwAKwArACsAKQAnACcAJQAkACEAIAAeABwAFwAWABQAEwARAA8ADAAMAAkACQAJ
AAcACQAJAAcABQADAAMABQAFAAQAAgACAAMAAwACAAEA//8BAAEAAQABAAAAAQAAAP//
AAACAAMAAwADAAMAAwADAAUABQAFAAQABAAEAAUABQADAAMAAwADAAMAAwADAAQABAAE
AAQABAACAAMAAwACAAIAAgACAAMAAgACAAEAAQAEAAYABwAIAAcABgAEAAMAAgABAAAA
//8AAAIAAwAEAAQABAAEAAQAAgACAAIAAgABAAIAAwAEAAMAAAD//////f/+///////+
//7//v///wEAAQABAAEA/v/9//v/+//9////AAAAAP7//v///////////////v8AAAAA
AAD////////+//7//v/+//3//f/8//v/+//6//v//P/9//3//f/9//7/AAD9//3//P/7
//z//P/9/////f/9//3//f/6//r/+//7//v//P/8//3/+f/3//j/+v/6//r/+v/8//3/
/f/9//z//P/8//3///8AAAAAAAADAAMAAQABAP///v/+//3//f/9//7/AQACAAIAAwAG
AAkACQAKAAoACAAHAAcABgAFAAUABQAFAAMAAQD///7////+//3//f/7//n/9//2//j/
+P/4//f/+f/4//j/9//3//j/+P/4//f/9v/0//P/9P/0//T/9P/1//b/9//4//b/9v/2
//b/9v/2//j/+P/2//D/9f/8//z/AAALABQAHwAsADoATwBqAIIAlACqALQArgCdAIIA
YgBEACQABgD3//D/6v/n/+j/6P/p/+7/8v/2//v//f/5//r/+v/6//n/+f/5//n/+f/7
//v/+//8//n/+P/3//f/9//3//f/+P/5//n/+P/4//n/+f/6//r/+v/6//v//P/7//n/
+P/4//j/+f/5//v/+//7//v/+//7//z//P/9//r/+f/5//j//P/9//3//v/+//7//v//
/wEAAwAEAAQABgAIAAgACAAHAAgACQAKAAsADAAPABAAEwAUABUAFwAZABsAHQAfACEA
IgAiACMAJgAoACgAKQAqACsAKwAsAC0ALQAuAC4ALgAuAC4ALQAtAC4ALgAtAC8ALwAt
AC0ALgAsACsALAAoACcAJgAjAB8AHwAdABwAGwAaABgAFgATABIAEAAPAA0ACwAIAAgA
BwAHAAcABQADAAMAAQD///////8BAAEAAAD+//7///8BAAAA///9//v/+//7//v/+f/7
//v/+//7//z//P/7//3//f/9//3//f/9//3//P/6//r/+//7//z//f/+////////////
AAD+//7//v/+//z//f/9//z/+v/6//r/+//9//7//v////7//v/9//z//P/8//v/+//7
//v/+//7//v//P/8//z//P/8//z//P/8//z//P/8//v//P/9//7/+//4//f/9//4//r/
/P/9//r/+v/6//v/+//7//v/+//8//v/+f/5//n/+f/4//b/9//4//r/+//5//n/+f/4
//j/+P/4//f/9f/1//T/9P/2//b/9f/1//b/9//5//r/+//8//3//f/9//3//v8AAAMA
BQAGAAcABQAEAAQABQAEAAMAAgABAP7//v///////v/+//3//f8DAAAAAgACAAIAAgAC
AAMAAwADAAMAAgABAAEAAQACAAIAAgADAAMAAQABAP7//P/7//n/+f/5//r//f/+//7/
//8CAAUABQAGAAYABAADAAMAAgADAAMAAwADAAEA///9//z//f/8//v/+//8//v/+v/6
//z//P/8//v/+f/4//j/9//1//b/9v/2//b/9v/1//X/+P/4//j/+P/3//b/9f/0//X/
9v/3//j/+v/4//T/9P/y//D/9f/8//7/AgAPABwAJwAwAD4AWQB2AIgAmgCqAKYAlAB9
AGAAPgAaAP7/8P/j/9b/0v/X/97/5P/t//L/9P/6//3/+//3//b/9v/2//X/8//z//P/
8//x//H/8f/y//T/9P/0//X/9P/z//L/8v/0//X/9f/2//X/9f/2//b/8v/y//P/9P/3
//f/+P/6//j/+f/5//v/9//3//f/9//4//r/+//9//z/+//7//r//v//////AAD///7/
/f/9//3///8AAAAAAQAEAAUABgAFAAYABwAIAAkACgANAA4ADwAQABEAEwATABMAEwAT
ABkAHAAeACEAIAAiACIAIwAjACMAIgAiACUAJQAmACYAKAAoACgAJwAlACYAJgAlACMA
IwAhACEAIwAgAB4AHgAdAB0AHQAbABsAGwAZABgAEwASABAADgALAAoACAAHAAgABwAF
AAYABAADAAIA//8BAAEA///9//////8BAAEA/v/8//z//f/9//z/+//5//f/9//3//f/
+f/7//v/+//7//z//P/7//3//f/9//3//f/9//3//P/7//r/+v/5//z//f/+/////f/9
//3//v/7//r/+f/4//z///8BAAIAAAAAAAAAAQAAAAAA////////AAAAAAAAAgACAAEA
AQABAAEAAQABAP//AAAAAAAA/v/+//7//v8AAAAAAAAAAP7//v/+//7/AAD+//7////9
//7//////wAAAAAAAAEAAAD///7//f/+//3/+//7//r/+//7//r//P/8//3//f//////
///+//3//P/7//n/+//7//r/+v/8//z/+//7//n/+f/6//r/+v/6//r/+f/7//v//P/+
//3//f/8//v/+//6//r/+//7//v/+//7//r/+v/7//v/+v/6//n/+f/3//f/9//3//j/
+f/5//n/+f/7//j/+v/6//r/+v/6//v/+//7//r/+v/6//v//f/+//7//v8BAAEA////
/////v/+//3//v///wEABQAEAAQABQAIAAcABwAIAAgABgAFAAUABAAFAAUABQAFAAQA
AQD+//z/+//6//n/+f/4//f/9v/2//j/+P/4//f/9f/0//T/8//0//b/9//4//j/+P/3
//f/9//2//X/9P/2//b/9v/2//T/9P/0//T/9v/4//j/9v/y//T/9//+/woAFAAbAC4A
QQBUAGgAgQCaAKoAtgC0AKIAiABtAEoAJgAQAPr/6P/j/+j/6v/r/+7/8v/3//z//P/6
//v//f/9//7//v/+//3//P/7//r/+f/3//f/9//4//n/+v/7//3//f/9//3//v/+//3/
+//6//r/+//9//7/+v/6//v//P/+//3//f/+//z//f/9///////////////9//7//v//
//3//f/+//7/AgADAAMABAAGAAYABgAHAAgACwANAA4ADQAOAA0ADAAOABAAEgAUABQA
FAAWABYAGAAaABwAHwAfAB8AHwAfACIAJAAlACcAJgAoACgAKQAtAC8AMAAyADIAMQAx
ADAAMgAyADIAMQAvADAAMAAvADEAMQAvAC8ALQAqACgAKAAoACcAJgAjACEAIQAfAB4A
GQAYABYAFAATABIAEAAPAA0ACwAIAAgABwAHAAcABQAFAAUAAwABAAEAAQADAAMAAgAA
AAAAAQD///7//f/7//7///8AAAEA/v////7//f///wAAAAD/////////////////////
/v/+//7///////3//f/9//3//v///wAAAgACAAIAAgACAAEAAQAAAP7///8AAAEAAwAD
AAIAAAD///3//v/+//7//v/+//3//f////////////3//v/+//7/AAAAAAAAAAD+//7/
/v/+//3//v///wAA///8//v/+//9//7///////3//P/7//v/+f/5//n/+f/6//v/+//9
//z//f/9//z/+v/6//v/+//8//3//v/+//z//P/8//v//f/9//z//P/6//r/+f/5//v/
+//8//z/+v/6//r/+f/5//n/+v/8//v/+//6//n/+f/4//j/+f/5//n/+f/5//j/+P/5
//n/+//8//z//f/7//v/+//7//f/+f/4//b/9//4//n/+v/8//3//f/9//7//v/+////
//8AAAAAAAD//////f/9//3//P/8//v//v///wEABQAEAAQABQAIAAYABQAFAAQAAgAB
AAEAAAACAAMABAAFAAMAAQD///7/+//6//n/+f/6//n/+P/4//b/9v/2//X/9v/2//f/
9//3//j/+P/4//f/9v/0//P/9v/2//b/9v/4//j/+P/4//f/9v/1//T/+v/6//r/9v/4
//z///8EAAgAEgAfADAAQwBWAGwAgwCcALIAvAC0AKAAigBtAEoALAAUAAAA8v/t/+7/
9P/1//L/9P/7//r/+v/8//////////z//P/8//v/+//7//v/+//5//n/+f/6//r/+v/6
//v/+//7//v//P/7//v/+v/6//r/+//9//7//v/+////AAD///3//P/8//z//f/9////
///////////9//7//v///wAAAQADAAQABQAFAAQABAAGAAYABgAHAAUABwAIAAgACgAM
AAwADAAPABAAEQASABUAFgAZABoAGQAaABsAHQAfACEAIwAlACcAKAAoACkAKgAsACwA
LQAwADEAMQAyADIAMQAxADAAMgAyADIAMQAzADQANAAzADMAMwAxADEALwAsACoAKgAq
ACkAKAAlACUAJQAjACIAHwAeABwAGgAWABQAEQAPAA8ADQAKAAoACQAJAAkABwAHAAcA
BQADAAUABQAHAAcABAACAAIAAwAEAAQABAADAAMAAwADAAMAAwAFAAUABQAFAAYABgAF
AAQAAwACAAEAAgADAAQABAAGAAYABwAHAAcABwAHAAcABgAFAAQABAAEAAQABAAEAAQA
BQAFAAQABAAEAAQABQAHAAgACAAJAAkACgAKAAoACAAIAAcABwAHAAcABwAHAAUABgAG
AAYABgAGAAYABgAIAAgACAAIAAQABAAEAAQAAwAAAP////8BAAIAAwADAAQABgAIAAsA
CgAJAAgABwAEAAMAAQABAAAAAQABAAAAAAAAAAEAAQD////////+//z//P/8//v/+//7
//r/+v/6//r/+f/5//r/+//9//7/+//6//n/9//5//n/+v/8//z//f/9//3/+//6//r/
+//7//v/+//7//j/+P/5//n/8v/2///////8//z//P/8//z/+//7//r/+f/7//z//f//
/wMABAAEAAQAAwADAAEAAQADAAIAAgABAAAA/////wEAAwAEAAYACgAJAAkACgAKAAkA
CQAKAAoABwAHAAcABwAHAAUAAwACAAEAAAD//////v/9//z//P/6//r/+v/5//n/+P/4
//f/+f/6//r/+v/8//z/+//7//z//P/8//z/+v/6//r/+v/6//r/+v/6//7/+v/4//j/
+v/+////AAAEAAwAFQAeAC8ARABSAGcAggCaAK4AtACsAJoAhQBmAEYAIgACAOz/5f/k
/+T/5f/s//D/7//2//7//v/9/////f/+//7//v/9//3//f/9//3//f/9//3//v8AAAAA
AAABAAEAAQABAAIAAwADAAIAAgABAAEAAgACAP7//v///wAAAQABAAIABAACAAMAAwAF
AAMAAwADAAMABQAGAAYABwAHAAcACAAIAAoACwALAAwADgAOAA4ADwAMAA0ADQAMAA4A
EAAQABAAFAAWABgAGgAaABoAHAAcAB0AHgAfACEAIAAhACIAIwAmACgAKQArACoALAAs
AC0ALgAvAC8AMAAzADMANAA0ADQANAA0ADMANQA2ADYANQAzADMAMQAxAC8ALAAqACoA
JgAlACQAIQAfAB8AHQAcABsAGgAYABYAEQAQAA4ADQANAAsACAAIAAQAAwACAP//AAAB
AAAA///9//3//////wAA/v/+/////f/8//v/+f/3//f/9//3//f/+f/5//n/+v/8//3/
/f/8//v/+v/5//v/+//7//r/+P/4//n/+f/3//f/9//3//j/+f/6//z/+v/6//r/+v/8
//3//f/8//v/+v/5//n/+v/6//n/+f/3//j/+P/4//r/+v/5//n/+//7//v/+//7//z/
/P/8//v/+v/5//j/+v/6//r/+v/4//j/+P/4//j/9v/2//f/9//4//n/+f/6//r/+v/7
//n/+f/5//n/9v/1//P/8//1//f/+P/4//b/9v/3//f/9//3//f/9v/2//b/9v/1//f/
9//2//b/9v/2//X/9f/1//X/9v/2//j/+P/4//f/+f/5//r//P/7//v/+v/5//n/+P/4
//n/+f/5//n/+f/4//j/+f/5//j/+P/3//f/+f/5//n/+f/5//f/+v/4//j/+P/4//b/
9//3//f/+P/4//j/+f/7//z//P/8///////9//3//f/8//z/+//5//n/+v/9//7//v//
/wIABQAFAAYABgAGAAUABQAEAAEAAQABAAEA///9//v/+v/7//r/+f/5//r/+f/4//j/
9//2//X/8//x//D/8P/v/+//8P/w//D/8f/y//L/8//y//L/8v/y//L/8v/y//L/8v/y
//L/8v/y//T/8v/y//L/8P/z//r/+v/+/wsAFgAhADAARABXAGwAhACcAKoAsACqAJkA
fgBeADoAHAAKAPf/6v/m/+f/6P/q/+v/7P/w//T/9//5//n/+P/4//j/9//2//X/9P/z
//H/8f/x//L/8P/w//D/8f/0//X/9v/4//f/9//2//b/9//3//j/+P/0//T/9f/2//b/
9f/1//b/9//5//r//f/7//v/+//7//r/+v/5//n/9//3//j/+P/7//3//v8AAAIAAgAC
AAMAAwAFAAYABgAGAAgACAAIAAcACAAJAAoADQAOABEAEgAUABYAGAAbABsAGwAbABsA
IAAiACMAJQAmACgAKAApACgAKQApACoALAAtAC8AMAAyADIAMgAxADEAMgAyADEAMQAx
AC8ALwAxAC4ALAAsACgAJwAmACMAIwAjACEAIAAbABoAGAAWABMAEgAQAA8ADAAJAAUA
BAAEAAUABgAFAAMAAwABAP//AQABAAMAAwABAP7//f/9//3//P/7//n/9//3//f/9//4
//v//P/9//7/AAABAAEA/v/9//z/+//9//3//f/8//z//P/9//3/+//7//v/+//8//3/
/v8AAP3//P/7//r/+v/7//v/+v/7//z//f///wAAAAD///////8AAAAAAAD+//7//f/9
//////////////8AAAAAAAACAAIAAgACAAAAAAAAAAAA/P/8//z//P////7///8BAP//
AAABAAEA/v/+//7///8BAAEAAQABAP7//f/7//v//f///wAAAAD+//7///////3//f/9
//z//f/+///////9//3//P/8//3//v/+////AAABAAMABAACAAIAAgABAAEAAQACAAQA
AgADAAMAAwABAAAAAAABAAAA///+//3//v/+///////+//7//f/9//v/+f/4//j/+P/4
//j/9//3//b/9f/4//j/+P/5//n/+v/6//r/+//7//n/+f/4//b/9f/z//T/9f/3//v/
/P/8//3/AAABAAEAAgACAAAA//////7/+//7//v/+//7//n/9//2//f/9v/1//X/9P/z
//L/8v/x//D/7//t/+3/7P/s/+v/7f/u/+7/7v/u/+7/7f/t/+//8P/x//L/8f/w/+//
7v/u/+7/7v/u/+7/8P/w//D/8P/u/+3/8v/6/wAACQAWACsAPABIAF0AeACMAKAArACk
AIoAbwBSADAADgD2/+T/2f/U/9L/1//c/+D/5//s/+7/8v/1//X/8//0//T/9P/z//P/
8//z//P/8f/x//H/8v/0//T/9P/1//f/9//3//j/9//3//b/9v/1//X/9v/2//L/8v/z
//T/9v/1//X/9v/4//n/+f/7//n/+f/5//n/9//4//j/+f/7//v//P/8//7//////wAA
AQAAAP////8AAAMABQAGAAgACgAKAAoACwAMAA0ADgAPABAAEwAUABMAFAAVABcAGQAb
AB0AHwAhACIAIgAjACUAKAApACsALAAtAC0ALgAtAC0ALgAuADAAMAAwAC8ALwAwADAA
LwAvAC8ALQAtAC8ALAAqACoAJgAlACQAIQAdAB0AGwAaABkAGAAWABQADwAOAAwACwAL
AAkABgAGAAcABwAHAAUABAADAAAA/f/9//3//////wAA/v/+////AQAAAP///f//////
//////7////+//3/+//8//z/+//8//3//v///wEAAQABAAAA/v/+////////////////
//3//f/9//7///8AAAEAAgACAAMAAwACAAMABAAFAAcACAAIAAcABwAEAAQAAwACAAUA
BgAGAAcABwAHAAcABwAGAAYABQAEAAQABAAEAAQABAAEAAQABAAEAAQABAAEAAQAAgAC
AAMAAQACAAMAAwAEAAQABAAFAAMAAwADAAMAAAD///3//f/8//3//f/8//7//v//////
AQABAAEAAAD9//z/+//5//v//f/+/wAAAAAAAP//////////AAAAAP///v/9//v/+f/5
//r//P/8//3//f/9//v/+v/6//v//P/9//7////8//z//f/9//z//P/7//v//f//////
/v/9//z/+//6//z//f/9//3//f/8//v/+//+/wAAAQACAAEAAQD/////AAAAAAEAAQD/
////AAADAAYABgAHAAoACwALAAwADAAJAAcABgAEAAUABQAFAAUAAwABAP///v/8//r/
+P/3//f/9//3//j/+P/4//j/9//3//b/9v/1//X/9v/2//b/+P/4//f/9//3//b/9f/0
//X/9v/3//j/9v/2//b/9v/2//j/+P/4//b/+P/7//7/BAAQABsAJgA1AEgAXAB3AJAA
pACwALAApACSAHcAVgAyABYA/v/u/+f/6P/o/+f/6v/u//X/+v/6//r/+//7//f/+P/4
//j/9//1//X/9f/1//X/9f/1//b/+P/4//j/+f/2//X/9P/0//b/9//3//j/+f/5//r/
+v/2//b/9//4//j/9//3//j/9v/3//f/+f/3//f/9//3//j/+v/7//3//f/9//7//v//
/////v/+/wAAAAAAAAEAAwAFAAYABgAEAAYABgAGAAcACAAJAAoADQAOABEAEgARABIA
EwAVABcAGQAbAB0AIAAiACMAJQAkACYAJgAnACgAKQApACoALQAtAC4ALgAvAC4ALQAr
AC4AMAAxADEAMAAvACwAKwArACgAJgAmACIAIQAgAB0AGwAbABkAGAAXABYAFAASAA8A
DgAMAAsACQAHAAQABAACAAEAAAD9//7////+//3/+//7//3//f/9//z//f////3//P/7
//n/9//3//f/9//3//n/+f/5//v//P/8//v/+f/5//n/+f/7//v/+//6//j/+P/5//n/
+//7//v/+//4//f/9v/2//f/+P/5//r/+v/7//v/+v/6//r/+v/7//z//P/7//v/+f/6
//r/+v/6//r/+f/5//j/9//2//X/9f/2//b/9v/2//b/9v/2//j/+P/4//j/+P/4//j/
+P/6//j/+P/5//j/+P/4//f/9v/2//b/9//3//f/9//3//T/8//x//H/8v/z//P/8v/y
//L/8//z//T/9f/2//b/+P/4//j/9//2//X/8//y//P/9P/0//X/8//z//T/9P/2//b/
9v/1//X/9f/2//j/9v/3//f/9//3//b/9v/3//n/+f/5//n/9//2//b/9f/y//L/8f/x
/+//8f/z//X/+P/4//j/+P/4//b/9//3//f/+P/4//j/+f/7//z//P/8//v/+//5//n/
+//6//r/+f/3//f/+P/7//7//v///wIAAQABAAIAAgABAAEAAgACAP///////////f/7
//n/+P/5//j/9//3//f/9//3//j/9//2//X/8//1//T/9P/z//P/9P/0//T/9f/2//b/
9//6//r/+v/6//n/+P/3//b/+P/4//j/+P/2//b/9v/4//j/9v/7//7/AgAOABkAIAAp
ADwATABdAHgAkACkALYAvgCwAJcAfABcADoAGgAEAPP/6v/q/+3/7v/w//H/9v/8//7/
//8BAAEA/v/+//7//f/+////AAABAP///////wAAAAAAAAAAAQADAAMAAwAEAAUABQAE
AAQAAQABAAIAAgABAAIABAAGAAQAAwADAAQABgAHAAcACQAHAAcABwAHAAUABgAGAAcA
CAAJAAsADAARABMAFAAWABoAGgAaABsAHQAfACAAIAAeACAAIAAgAB4AHgAeAB4AHQAe
ACEAIgAlACYAJwApACkAKQApACkALAAuAC8AMQA0ADYANgA3ADoAOwA7ADwAPQA9AD4A
PgBCAEIAQgBBAEEAQgBCAEEAQwBDAEEAQQA/ADwAOgA6ADYANQA0ADEALQAtACsAKgAp
ACgAJgAkAB8AHgAcABsAGwAZABYAFgAWABcAGAAXABQAEwAQAA0ADwAPABEAEQAQAA4A
DgAPAA8ADgANAAsADQANAA0ADQALAA0ADQANAAsADAAMAAsADQANAA0ADQANAA0ADQAM
AA4ADgAPAA8ADQANAA0ADQANAA0ADQAOABAAEAAQABAAEgATABMAEgARABAADwAPABAA
EAAPAA8AEQASABIAEgARABAADgANAA8ADwAPAA8AEAASABMAFAATABIAEQAQABEAEgAT
ABQAEgASABIAEgAUABIAEgATABEAEgATABMAEAAOAAwACwANAA8AEQATABMAEwASABMA
EgATABMAEgAQABAAEQARABMAEwATABIAFAAUABQAEwATABMAEgASABIAEgARABEAEwAT
ABQAFAASABIAEgARABEAEQASABQAEwATABIAEQASABIAEwAVABUAFQAVABUAFgAWABcA
FwAWABYAFwAZABYAFAAUABQAFAASABMAEwATABYAFgAWABcAGQAaABoAGgAdAB0AGwAb
ABsAGgAaABkAGQAZABoAHQAfACAAIgAmACUAJQAmACYAJAAjACMAIgAjACMAIwAjACEA
HwAdABwAHQAcABsAGwAaABkAGAAYABgAGAAYABcAFwAWABYAFQAXABgAGAAYABYAFgAV
ABUAGAAYABgAGAAWABYAFgAWABQAFAAUABQAGAAWABgAHAAYABYAGQAaACIAKgAtADAA
PwBQAF4AbQCGAKIAuADQAN4A1gDFAKwAiABoAEwALgAXAAgABgAJAA4ADgARABQAGAAa
ABsAHwAjACEAIAAfAB0AHAAbABoAGQAbABsAGwAcABwAHAAcAB0AHwAfAB8AIAAhACEA
HgAeAA==
         </WaveFormData>
      </LeadData>
   </Waveform>
</RestingECG>
