# Supplementary material for: Detection of Left Atrial Enlargement Using a Convolutional Neural Network-Enabled Electrocardiogram
Source: Front Cardiovasc Med. 2020 Dec 17;7:609976. doi: 10.3389/fcvm.2020.609976 (PMC7773668; doi:10.3389/fcvm.2020.609976)
Supplement: Supplementary file 2 [file Data_Sheet_2.ZIP › normal1/1802010454_9182_0000001R.XML]

<?xml version="1.0" encoding="Windows-1252"?>
<!DOCTYPE RestingECG SYSTEM "restecg.dtd">
<RestingECG>
   <PatientDemographics>
      <PatientID>1802010454</PatientID>
      <PatientAge>66</PatientAge>
      <AgeUnits>Years</AgeUnits>
      <Gender>Female</Gender>
      <PatientLastName>lixingchan</PatientLastName>
   </PatientDemographics>
   <TestDemographics>
      <DataType>Resting</DataType>
      <Site>1</Site>
      <AcquisitionDevice>MAC55</AcquisitionDevice>
      <Status>Unconfirmed</Status>
      <Priority>Normal</Priority>
      <Location>2</Location>
      <AcquisitionTime>16:53:48</AcquisitionTime>
      <AcquisitionDate>08-07-2015</AcquisitionDate>
      <CartNumber>1</CartNumber>
      <AcquisitionSoftwareVersion>010B</AcquisitionSoftwareVersion>
      <XMLSourceVersion>MAC5000 v1.0</XMLSourceVersion>
   </TestDemographics>
   <RestingECGMeasurements>
      <VentricularRate>83</VentricularRate>
      <AtrialRate>83</AtrialRate>
      <PRInterval>130</PRInterval>
      <QRSDuration>88</QRSDuration>
      <QTInterval>380</QTInterval>
      <QTCorrected>446</QTCorrected>
      <PAxis>0</PAxis>
      <RAxis>3</RAxis>
      <TAxis>32</TAxis>
      <QRSCount>14</QRSCount>
      <QOnset>228</QOnset>
      <QOffset>272</QOffset>
      <POnset>163</POnset>
      <POffset>218</POffset>
      <TOffset>418</TOffset>
      <ECGSampleBase>500</ECGSampleBase>
      <ECGSampleExponent>0</ECGSampleExponent>
   </RestingECGMeasurements>
   <Diagnosis>
      <Modality>Resting</Modality>
         <StatementCount>2</StatementCount>
         <LabelText>12SL ��ϳ���</LabelText>
      <DiagnosisStatement>
         <StmtFlag>ENDSLINE</StmtFlag>
         <StmtText>�������</StmtText>
      </DiagnosisStatement>
      <DiagnosisStatement>
         <StmtFlag>ENDSLINE</StmtFlag>
         <StmtText>���� ECG</StmtText>
      </DiagnosisStatement>
   </Diagnosis>
   <Waveform>
      <WaveformType>Rhythm</WaveformType>
      <WaveformStartTime>0</WaveformStartTime>
      <NumberofLeads>8</NumberofLeads>
      <SampleType>CONTINUOUS_SAMPLES</SampleType>
      <SampleBase>500</SampleBase>
      <SampleExponent>0</SampleExponent>
      <HighPassFilter>16</HighPassFilter>
      <LowPassFilter>150</LowPassFilter>
      <ACFilter>NONE</ACFilter>
      <LeadData>
         <LeadByteCountTotal>10000</LeadByteCountTotal>
         <LeadTimeOffset>0</LeadTimeOffset>
         <LeadSampleCountTotal>5000</LeadSampleCountTotal>
         <LeadAmplitudeUnitsPerBit>4.88</LeadAmplitudeUnitsPerBit>
         <LeadAmplitudeUnits>��V</LeadAmplitudeUnits>
         <LeadHighLimit>2147483647</LeadHighLimit>
         <LeadLowLimit>268435456</LeadLowLimit>
         <LeadID>I</LeadID>
         <LeadOffsetFirstSample>0</LeadOffsetFirstSample>
         <FirstSampleBaseline>0</FirstSampleBaseline>
         <LeadSampleSize>2</LeadSampleSize>
         <LeadOff>FALSE</LeadOff>
         <BaselineSway>FALSE</BaselineSway>
         <ExcessiveACNoise>FALSE</ExcessiveACNoise>
         <MuscleNoise>FALSE</MuscleNoise>
         <LeadDataCRC32>224984448</LeadDataCRC32>
         <WaveFormData>
+v/6//n/+f/6//3//f/7//v/+P/1//L/8P/u/+3/6//o/+j/5v/l/+L/3//b/9n/1//U
/9T/1P/U/9L/0P/Q/9D/0P/P/8//0f/R/9H/0f/R/9P/0//T/9H/z//M/8j/xv/E/8f/
yv/P/9n/4v/s//n/EAApAEQAYQB8AI0AkwCVAIYAYwBEADoALwAXAAcAAQAAAAQACwAO
AAgAAwD6//T/7v/n/+P/3//a/9j/1//V/9X/1f/V/9P/0//S/9L/1P/U/9P/0//T/9P/
0//T/9L/0f/R/9H/0//T/9P/0//R/9H/0f/R/8//z//P/8//0//U/9X/1v/Y/9j/2P/Y
/9n/2v/a/9r/2//c/9z/3P/d/97/3//g/97/3v/e/97/4P/g/+D/4f/j/+T/5P/m/+T/
5P/m/+b/6f/q/+r/6//s/+3/7v/v//D/8f/y//P/9P/1//f/+f/8//7/AAABAAQABQAH
AAgACgALAAwADQAPABIAFAAWABYAGAAYABkAGgAaABsAGwAbABsAGgAZABkAFwAVABUA
FgATABEADwAOAAwACgAIAAUAAwABAP/////+//3//v/+//3//P/8//n/+f/5//n/+P/4
//n/+f/3//f/9//3//n/+f/5//j/+P/4//j/+P/5//n/+f/6//z//P/8//z//P/8//z/
/P/8//z/+//6//z/+//7//v/+f/5//n/+f/7//v/+v/5//n/+f/5//n/+f/5//j/+P/4
//j/+f/5//j/+P/4//j/+v/6//r/+v/6//r/+v/6//r/+P/6//r/+v/6//r/+v/6//r/
/P/8//z//P/7//r/+f/4//n/+f/3//f/+f/5//n/+f/5//n/+f/6//j/+f/8//z//f/+
/wAAAQABAAIAAwAEAAYACAAKAAwADQAOABAAEwAZABwAHgAeAB8AHwAgACMAIgAfABwA
GAAWABQAEwASABEADwAOAA4ADAALAAgABQADAAEA///8//v/+v/5//b/8v/y//L/8v/z
//P/8//z//X/9f/1//X/8//z//P/8f/s/+j/5v/o/+v/8P/3//3/BgAQAB8ANABLAGYA
hQCeAK8AtQCzAKoAiQBkAFYATwA3ACUAIQAiACIAKQAsACgAIwAcABIADAAHAAUAAQD8
//r/+f/3//f/9//3//f/9//2//b/9P/0//P/8//z//P/8//z//P/8//0//X/9f/1//X/
9f/3//f/9//3//n/+f/5//n//P/8//z//P/8//z//P/8//v//P/8//z/+//8//z//P/+
//7//v/+/wAAAAAAAAAAAgACAAIAAwAFAAYABgAIAAYABgAIAAgACwAMAAwADQAQABEA
EgATABYAFwAYABkAGAAZABsAHQAcAB4AIAAhACIAIwAlACYAKAApACoAKwAsAC4ALwAw
ADQANgA2ADcAOAA4ADkAOQA5ADkAOAA3ADUAMwAxADEAMAAtACsAKQAoACYAJAAiAB8A
HQAbABkAGgAYABYAFgAUABMAEgASABMAEwATABMAEgASABMAEwASABEAEAAPABEAEQAR
ABAAEAAQABAAEAARABEAEQASABIAEgASABIAFAAUABQAFAAUABQAEwASABMAEwAUABUA
FQAVABUAFQAVABUAFAATABMAEwATABMAEwATABIAEgAQABAAEQARABAAEAAQABAADgAO
AA4ADgAOAA4ADgAOAA4ADQANAA0ADQANAAsADAAMAAwADAAMAAoACgAKAAoACgAKAAoA
CgALAAwADQAOAA8ADwANAA0ADQANAA0ADQANAA0ADQAOAA4ADwASABIAFQAWABgAGQAX
ABgAGQAaAB0AHgAfACAAHwAgACIAJQApACwALgAuAC0ALQAuADEAMQAvAC0AKgAlACIA
IAAeAB0AGwAaABoAGAAXABQAEQANAAsACQAGAAYABgAGAAQABAAEAAQABAADAAMAAwAD
AAMAAwADAAMABQADAP///f/4//b/+P/8////AAAFAA0AFAAgAC0APgBXAHQAkQCqALkA
uwC1AJoAcwBcAFIAQQAvAC0ALwAyADYAOQA0ACwAIwAeABoAFAAPAAkABwAEAAIAAQD/
///////////////+//7/AAAAAP///////////////wAA///////////////////9//3/
/f/9////////////AAAAAAAAAAAAAAAAAAAAAAEAAgACAAIABQAGAAYABgAEAAQABAAE
AAYABgAGAAYACAAIAAgACQAJAAoACgAMAAoACgAMAAwADQAOAA4ADwAQABEAEgATABQA
FQAWABcAGgAbAB0AHwAgACIAJAAlACQAJQAnACgAKgArACwALQAwADIAMwA0ADQANgA2
ADcANgA2ADcANwA5ADkAOAA3ADcANQAzADMAMgAvAC0AKwAqACgAJgAkACMAIQAfAB0A
HgAcABoAGgAaABkAGAAYABcAFwAXABcAFAAUABUAFQAVABUAFQAVABUAFQAVABQAFAAU
ABQAFAAVABUAFQAWABYAFgAWABYAFAAUABQAFAASABIAEQAQABMAEwAUABUAEwATABMA
EwAVABUAFAATABMAEwATABMAEwATABIAEgASABIAEwATABAAEAAQABAAEAAQABAAEAAQ
ABAAEAAQABAADwAPAA8ADwAPAA8ADwAPAA8ADgAOAA4AEAAOAA4ADgAOAA4ADgAOAA4A
DgAOAA4ADgAOAA4AEAAQABAAEAARABEADwAPAA8ADwAPAA8ADQANAA0ADgAOAA8AEgAS
ABUAFgAYABkAGQAaABsAHAAdAB4AHwAgACEAIgAkACcAKwAuADAAMAAvAC8AMAAzADMA
MQAvACwAKQAmACQAIgAhAB8AHgAeABwAGwAYABUAEQAPAA0ACgAMAAwADAAKAAYABgAG
AAYABQAFAAUABQADAAMAAwADAAUABQAFAAEA/v/6//r//v8BAAIABQALABIAHgAtAEAA
VwByAI8ArAC9AL8AtwCaAHMAWgBQAEEAMwArAC0ANAA6ADsANgAuACcAIAAYABQADwAJ
AAcABAAEAAMA/////////////////v/+/wAAAAD////////////////+//3//f/9//3/
/f/9//3//f/9//3//f/9//3//f/9//7//v/+//7/AAAAAAAAAAABAAIAAgACAAEAAgAC
AAIAAgACAAIAAgAEAAQABAAEAAQABAAEAAUAAwAEAAQABgAGAAYACAAIAAkACgAKAAsA
DAANAA4ADwAQABEAEgATABIAEwAVABcAGAAaABwAHQAeAB8AIQAiACIAIwAkACUAKAAq
ACsALAAuADAAMAAxADIAMgAzADMAMQAxADAALwAvAC0AKwArACoAJwAlACMAIAAeABwA
GgAZABcAFQATABIAEAAOAA4ADgANAAwADAAJAAkACQAJAAYABgAHAAcABwAHAAcABwAJ
AAkACQAIAAgACAAIAAgABwAHAAcACAAIAAgACAAIAAgACAAIAAgACAAIAAcABgAGAAUA
BQAFAAUABQAFAAUABQAFAAQAAwADAAMAAwADAAMAAwACAAIAAgACAAMAAwACAAIAAgAC
AAAAAAAAAAAAAAAAAAAAAAAAAP///////wEAAQABAAEAAQABAAAAAAAAAAAAAAAAAP7/
/P/8//7//v/+//7//v/+//7//v/+//7//v/+//7//v/+//7///////3//f/7//v/+//7
//v/+//7//z//v///wIAAgADAAQABgAHAAcACAAJAAoACwAMAA0ADgANAA4AEAATABkA
HAAeAB4AHwAfACAAIwAhAB8AHQAaABcAFAASABAADQALAAoACgAIAAcABAABAP///f/7
//j/+P/4//j/9v/2//b/9v/2//P/8//z//P/8//z//P/8//x//P/8//x/+7/7P/q/+r/
7f/w//P/9//+/wYAEQAgADcAUABrAIQAmwCnAKUAmAB5AFYARgA9AC0AHQAZAB4AJAAr
ACoAJAAbABYAEgAMAAcAAwD///r/+P/3//P/8//z//P/8v/x/+//7v/v//D/8P/x/+//
7//v/+//8P/v/+//7//v/+//7//v/+//7//v/+//7//v/+//7//w//D/8P/w//D/8P/w
//D/8f/y//L/8v/z//T/9P/0//T/9P/0//T/9P/0//T/9P/2//b/9v/3//f/+P/4//r/
+P/4//r/+v/7//z//P/9/wAAAQACAAMAAgADAAQABQAGAAcACQALAAwADgAQABEAEgAT
ABUAFgAYABkAGgAbABwAHgAfACAAIgAkACQAJQAmACYAJwAnACcAJwAmACUAJQAjACEA
IQAiAB8AHQAbABoAGAAWABQAEwARAA8ADQAKAAgABgAGAAgABwAGAAYAAwADAAMAAwAA
AAAAAQABAAEAAQABAAEAAQABAAEAAAACAAIAAgACAP///////wAAAAAAAAAAAAACAAIA
AgACAAAAAAD///7/AAD///////8BAAEAAQABAP/////+//3//f/9//3//f///////v/+
//z//P/9//3//P/8//z//P/8//z//P/8//r/+v/6//r/+v/5//n/+f/7//v/+//7//v/
+//6//r/+v/6//r/+v/4//r/+v/6//r/+v/4//j/+P/4//r/+v/6//r/+P/4//j/+P/5
//n/9//3//n/+f/5//n/+f/5//n/+v/6//v//v/+/wEAAgAEAAUAAwAEAAUABgAJAAoA
CwAMAAsADAAOABEAEwAWABgAGAAZABkAGgAdABsAGQAXABQAEwAQAA4ADAALAAkACAAI
AAQAAwAAAP3/+f/3//X/8v/y//L/8v/w/+z/7P/s/+z/7f/t/+3/7f/t/+3/7f/t/+3/
7f/r/+f/5P/i/+D/5P/p/+z/8//5/wIADgAfADYATwBsAIcAngCrAK0ApwCOAGkAVABO
AD0AJwAdABsAHAAiACcAJAAcABcAEgAKAAAA/f/9//f/8v/w/+3/7f/t/+3/7f/v/+//
7v/u//D/8P/v/+//7f/t/+3/7f/s/+v/6//r/+3/7f/t/+3/7f/t/+3/7f/t/+3/7f/t
/+7/7v/u/+7/7v/u/+7/7v/v//D/8P/w//P/9P/0//T/8v/y//L/8v/y//L/8v/y//b/
9v/2//f/9//4//j/+v/8//z//v/+////AAAAAAEABAAFAAYABwAGAAcACAAJAAoACwAN
AA8AEAASABQAFQAWABcAGQAaABwAHQAeAB8AIQAkACYAKAAoACoAKgArACwALAAtAC0A
LQAtACwAKwArACkAJwAnACYAIwAhAB8AHAAaABgAFgAVABMAEQAPABAADgAMAAwACgAJ
AAgACAAHAAcABwAHAAQABAAFAAUABQAFAAUABQAHAAcABwAGAAYABgAGAAYABQAFAAUA
BgAGAAYABgAGAAYABgAGAAYACAAIAAcABgAIAAcABwAHAAUABQAFAAUABQAFAAQAAwAF
AAUABQAFAAUABQAEAAQAAgACAAMAAwACAAIAAgACAAIAAgACAAIAAAAAAAAAAAAAAP//
//////////////////////7//v/8//z//P/8/wIAAAD+//7/AAAAAAAAAAABAAIAAwAE
AAIAAgACAAIAAAAAAAAAAAABAAEA/////wEAAQABAAEA////////AAAAAAEABAAEAAUA
BgAIAAkACwAMAA0ADgAPABAAEQASABMAFAAWABkAGwAeACAAIAAfAB8AIAAjACMAIQAf
ABwAGQAWABQAEgARAA8ADgAOAAwACwAIAAUAAQD///3/+v/6//r/+v/4//j/+P/4//j/
9f/1//X/9f/1//X/9f/1//P/8//z/+//7P/q/+j/6v/v//D/8//9/wgAFAAjADgAUQBs
AIcAngCrAK8ArQCWAG8AVgBOAD8AKQAdAB0AIAAmACsAKAAgABkAFAAOAAgABQABAPv/
+P/2//X/8//z//P/8//z//P/8v/y//L/8v/x//H/8f/x//H/8f/u/+3/7f/t//H/8f/x
//H/7//v/+//7//x//H/8f/x//L/8v/y//L/9P/0//T/9P/z//T/9P/0//X/9v/2//b/
9v/2//b/9v/2//b/9v/2//j/+P/4//n/9//4//j/+v/6//r//P/8//3//v/+////AAAB
AAIAAwAGAAcACAAJAAgACQALAA0ADgAQABIAEwAUABUAFwAYABoAGwAcAB0AIAAiACMA
JAAkACYAJgAnACgAKAApACkAKQApACgAJwApACcAJQAlACQAIQAfAB0AHAAaABgAFgAV
ABMAEQAPAAwACgAIAAgACgAJAAgACAAJAAkACQAJAAYABgAHAAcABwAHAAcABwAHAAcA
BwAGAAQABAAEAAQABQAFAAUABgAEAAQABAAEAAQABAAEAAQABAAEAAMAAgAEAAMAAwAD
AAMAAwADAAMAAQABAAAA/////////////wEAAQAAAAAA/v/+///////+//7//v/+//7/
/v/+//7/AAAAAAAAAAAAAP////////////////////////7//v/+//7//v/+//7//v/+
//7//P/8//3//f/+//7//v/+//7//v/+//7//P/8//z//P/8//z//P/8//z//P/8//z/
/f/9//v/+//5//n/+f/5//f/9//3//j/+f/7////AAABAAIABAAFAAUABgAHAAgACQAK
AAsADAAPABAAEgAVABcAGgAcABwAGwAbABwAHwAfAB0AGwAYABMAEAAOAAwACwAJAAgA
CAAGAAUAAgD///3/+//5//b/+P/4//j/9v/0//T/9P/0//P/8//z//P/8//z//P/8//x
//H/8f/v/+r/6P/m/+r/7f/u//P/+/8CAAwAGQAqAEMAXgB9AJgAqQCtAKUAjABjAEgA
PgAxACEAFwAZACAAJgAnACQAHAAVABAACgAEAP3/+f/1//T/9P/x/+3/7f/t/+3/7f/t
/+z/7P/s/+z/6//r/+3/7f/t/+3/7v/t/+3/7f/t/+3/7f/t/+3/7f/t/+3/7//v/+//
7//w//D/8P/w//D/8P/w//D/8f/y//L/8v/x//L/8v/y//L/8v/y//L/8//0//X/9v/2
//b/9v/3//f/+P/4//r/+P/4//r/+v/7//z//P/9//7///8AAAEAAgADAAQABQAIAAkA
CwANAAwADgAQABEAEAARABMAFAAWABcAGAAZABoAHAAdAB4AIgAkACQAJQAmACYAJwAn
ACkAKQAoACcAJwAlACMAIwAiAB8AHQAbABgAFgAUABIAEQAPAA0ACwAKAAgABgAGAAYA
BQAEAAQAAwADAAMAAwACAAIAAwADAAMAAwADAAMAAQABAAEAAAACAAIAAgACAAMAAwAD
AAQAAgACAAIAAgAAAAAAAAAAAAIAAgABAAAAAgABAAEAAQD////////////////+//3/
///////////9//3//P/8//z//P/9//3//P/8//z//P/8//z//P/8//r/+v/6//r/+v/5
//n/+f/5//n/+f/5//v/+//6//r/+P/4//j/+P/6//r/+v/6//j/+P/5//n/+v/6//r/
/P/6//r/+v/6//r/+v/6//r/+v/6//r/+v/6//j/+P/4//j/+//7//n/+f/5//n/+f/5
//f/9//3//j/+P/5//z//P///wAAAgADAAMABAAFAAYABQAGAAcACAAJAAoADAAPABMA
FgAYABgAFwAXABgAGwAZABcAFQASABEADgAMAAoABwAFAAQABAACAAEA/v/7//n/9//1
//L/9P/0//T/8v/u/+7/7v/u/+3/7f/t/+3/7//v/+//7//x/+//7f/r/+j/5v/m/+r/
7f/w//X/+/8CAAwAGwAuAEcAYAB9AJYAowCjAJkAfgBZAEAANAAnAB0AGQAZAB4AJgAp
ACIAGAATAA4ABgAAAP3/9//z//D/7v/r/+r/6//s/+3/7f/t/+z/7P/s/+z/6//r/+v/
6//r/+v/6v/p/+n/6f/p/+n/6f/p/+n/6f/p/+n/6v/r/+z/7f/s/+z/7P/s/+z/7P/s
/+z/7f/u/+7/7v/t/+7/7v/u//D/8P/w//D/8v/y//L/8v/0//T/9P/1//P/9P/0//b/
9v/2//j/+P/7//z//P/9//7///8AAAEAAAABAAIAAwAEAAUABwAJAAwADgAQABEAEgAT
ABUAFgAYABkAGgAbABoAHAAdAB4AIAAiACIAIwAmACYAJwAnACkAKQAoACcAKQAnACUA
JQAkACEAHwAdABsAGAAVABIAEQAPAA0ACwAIAAYABAAEAAQAAwACAAIAAQABAAEAAQD+
//7//////////////////f/9//3//P/+//7//v/+/////////wAA/v/+//7//v/+//7/
/v/+/wAAAAD///7/AAD////////////////////////+//3//f/9//3//f/9//3//P/8
//r/+v/7//v//v8AAAIABAAFAAYABwAIAAgACAAIAAgACAAHAAcABwAFAAUABQAFAAUA
BQAEAAQAAgACAAIAAgACAAIAAgACAAIAAgACAAIAAgACAAIAAAAAAAAAAAAAAAAAAAAA
AP/////9//3////////////9//3//f/+/wAAAQAEAAQABQAGAAgACQAHAAgACQAKAAsA
DAANAA4ADwAQABIAFQAbAB4AIAAgAB0AHQAeACEAIAAdABoAFgAVABIAEAAOAA8ADQAM
AAwACQAHAAMA///9//v/+f/2//T/9P/0//L/8P/w//D/8P/v/+//7//v/+3/7f/t/+3/
7f/v/+v/5//k/+D/4P/k/+f/6v/x//3/BAAOAB8ANABNAGoAiQCgAKsArwCnAI4AaQBW
AFIAPwApAB8AGwAaACAAJQAiAB4AFwAOAAoABgD///v/9//y//D/7//t/+3/7f/t/+v/
6//q/+r/7P/s/+v/6//p/+n/6f/p/+j/5//n/+f/6f/p/+n/6f/p/+n/6f/p/+f/5//n
/+f/6f/q/+v/7P/q/+r/6v/q/+3/7v/u/+7/7f/u/+7/7v/s/+z/7P/s/+7/7v/u/+7/
7v/u/+7/7//v//D/8P/y//L/8v/0//T/9f/2//b/9//2//f/+P/5//z//f/+/////v//
/wEAAwACAAQABgAHAAgACQALAAwADgAPABAAEQAUABYAFwAYABgAGgAaABsAHAAcAB0A
HQAdAB0AHAAbABkAFwAVABUAEgAPAA0ACwAKAAgABgAEAAEA///9//v//P/6//j/+P/3
//X/8//y/+//7//v/+//7v/u/+//7//t/+3/7f/t/+3/7f/t/+z/6v/q/+r/6v/p/+n/
6f/q/+n/6P/n/+b/5v/m/+b/5v/k/+T/4//i/+T/4//j/+P/4//j/+P/4//h/+H/4P/f
/9//3//f/9//3//f/97/3v/c/9z/3f/d/9z/3P/c/9z/2v/a/9r/2v/Y/9j/2P/Y/9r/
2f/Z/9n/1//X/9f/1//X/9X/1P/U/9T/1P/U/9T/0v/S/9L/0v/S/9L/0v/S/9H/0P/P
/87/z//P/83/zf/N/83/zf/N/83/zf/N/87/zf/N/8//zv/R/9L/1P/V/9P/1P/V/9b/
1f/W/9f/2P/Y/9j/2f/b/+H/5P/m/+b/5//n/+j/6//p/+f/5f/i/+H/3v/c/9r/2P/V
/9P/0v/Q/8//zP/J/8P/wf+//7z/uv+6/7r/uP+0/7T/tP+0/7P/s/+z/7P/sf+x/7H/
sf+v/6//r/+t/6z/qP+k/6T/qf+s/7H/uf/A/8j/1f/o//3/FgAzAFAAYwBrAGkAYgBJ
ACQAEAAJAPf/4f/Z/9j/2P/d/+D/3v/Z/9L/yv/C/73/uf+z/7D/rv+r/6n/qf+p/6n/
p/+n/6b/pv+m/6b/pf+l/6P/o/+j/6P/ov+h/6H/of+h/6H/of+h/5//n/+f/5//of+h
/6H/of+i/6L/ov+i/6T/pP+k/6T/o/+k/6T/pP+l/6b/pv+m/6b/pv+m/6b/pv+m/6b/
pv+m/6b/pv+n/6f/qP+o/6r/qv+q/6z/rP+t/67/rv+v/7L/s/+0/7X/tP+1/7b/t/+5
/7v/vv/B/8H/wv/D/8P/xP/F/8f/yP/K/8v/zP/N/87/0P/R/9L/1v/Y/9j/2f/a/9r/
2//b/9n/2f/Y/9f/2f/X/9X/1f/U/9H/z//N/8r/yP/G/8T/wf+//73/u/+8/7r/uP+4
/7f/tf+z/7L/sf+x/7H/sf+w/7D/sf+x/7D/r/+u/63/r/+v/6//rv+u/67/rv+u/6//
r/+v/7D/sP+w/7D/sP+u/67/rv+u/7D/sP+v/67/rv+t/63/rf+t/63/rf+t/63/rf+s
/6v/rP+t/67/r/+t/63/rP+s/6r/qv+r/6v/qv+q/6r/qv+q/6r/qv+q/6r/qv+q/6r/
qP+n/6f/p/+n/6f/p/+n/6n/qf+o/6j/qv+s/67/rP+q/6r/qv+q/6r/qv+q/6r/qv+o
/6j/qP+o/6r/qv+q/6r/qf+p/6f/p/+o/6n/qv+r/6v/q/+r/6z/rf+v/7P/tP+1/7b/
uP+5/7v/vP+9/77/v//A/8H/wv/F/8b/yP/L/83/0P/S/9L/0f/R/9L/1f/V/9P/0f/O
/83/yv/I/8b/xf/D/8L/wv/B/8H/v/+9/7n/t/+1/7L/tP+0/7T/sv+w/7D/sP+w/7H/
sf+x/7H/sf+x/7H/sf+z/7P/sf+t/6z/qP+o/6z/r/+w/7X/u//C/8z/2//u/wUAIAA9
AFgAaQBtAGsAVgAvABIABgD3/+f/3//f/+L/6P/t/+r/4v/b/9T/zv/K/8X/wf+9/7z/
vP+7/7n/uf+5/7n/uf+5/7j/uP+6/7r/uf+5/7v/u/+7/7v/vP+7/7v/u/+7/7v/u/+7
/73/vf+9/73/v/+//7//v//A/8D/wP/A/8L/wv/C/8L/xf/G/8b/xv/H/8j/yP/I/8j/
yP/I/8j/yf/K/8v/zP/M/8z/zP/N/8//0P/Q/9L/1P/U/9b/1v/X/9j/2P/Z/9z/3f/e
/9//4P/h/+L/4//l/+f/6v/t/+7/8P/y//P/9v/3//n/+v/6//v//P/9/wAAAgADAAQA
CAAKAAoACwAMAAwADQANAA8ADwAOAA0ADwANAAsACwAKAAcABQADAAAA/v/8//r/+f/3
//X/8//y//D/7v/u/+7/7f/s/+z/7f/t/+3/7f/q/+r/6//r/+v/6//r/+v/7f/t/+3/
7P/u/+7/7v/u/+3/7f/t/+7/8P/w//D/8P/y//L/8v/y//L/8v/x//D/8v/x//H/8f/x
//H/8f/x//H/8f/w/+//7//v/+//7//x//H/8P/w//L/8v/z//P/8v/y//L/8v/0//T/
9P/0//T/9P/0//T/8v/x//H/8f/z//P/8//z//P/8//y//L/8v/0//b/9v/2//T/9P/0
//T/9P/0//T/9P/2//b/9v/2//b/9v/2//b/9//3//X/9f/1//X/9f/1//X/9f/1//b/
9v/3//r/+v/9//7/AAABAAMABAAFAAYABwAIAAkACgANAA4AEAATABUAGAAaABoAFwAX
ABgAGwAdABsAGQAWABMAEAAOAAwACwAJAAgACAAGAAUAAgD///3/+//5//b/9P/0//T/
8v/y//L/8v/y/+//7//v/+//8f/x//H/8f/1//P/8f/v/+7/7P/q/+z/7//y//X/+/8A
AAgAFQAoAD8AWABzAJIApwCvAK0AmgB1AFYARgA5ACkAHwAfACQAKgAtACwAJAAdABYA
EAAKAAcAAwD///z//P/7//f/9//3//f/9//3//b/9v/2//b/9f/1//X/9f/1//X/9v/1
//X/9f/3//f/9//3//n/+f/5//n/9//3//f/9//4//j/+P/4//r/+v/6//r/+f/6//r/
+v/7//z//P/8//7//v/+//7/AAAAAAAAAAACAAIAAgADAAUABgAGAAgABgAGAAgACAAJ
AAoACgALAAwADQAOAA8AEAARABIAEwASABMAFQAXABgAGgAcAB0AIAAhACMAJAAmACcA
KAApACoALAAtAC4AMAAyADIAMwAyADIAMwAzADUANQA0ADMAMwAxAC8ALwAuACsAKQAn
ACYAJAAiACAAHQAbABkAFwAWABQAEgASABAADwAOAA4ACwALAAsACwAKAAoACwALAAsA
CwALAAsACQAJAAkACAAJAAoACwAMAAkACQAJAAoACAAIAAgACAAKAAoACgAKAAoACgAJ
AAgACgAJAAkACQAJAAkACQAJAAkACQAIAAcABwAHAAcABwAJAAkACAAIAAYABgAHAAcA
BAAEAAQABAAEAAQABAAEAAIAAgACAAIAAgABAAEAAQABAAEAAQABAAEAAQAAAAAAAgAA
AAAAAAAAAAAAAAAAAAAAAAAAAAAAAAAAAAAAAAAAAAAAAAAAAAAAAQABAP//////////
/////////////wAAAgADAAYABgAFAAYACAAJAAkACgALAAwADQAOAA8AEAAPABAAEgAV
ABsAHgAgACAAHgAdAB0AHwAdABsAGQAWABMAEAAOAAwACwAJAAgACAAEAAMAAAD9//f/
9f/z//D/8P/w//D/7v/s/+z/7P/s/+3/7f/t/+3/7//v/+//7//t/+v/6f/p/+T/4P/i
/+b/6f/s//P/+f8AAAwAGQAuAEcAZAB9AJQAoQChAJsAgABbAEYAPgAvAB0AFQAVABoA
IgAlAB4AGAARAAoAAAD6//f/8//v/+7/7P/r/+f/5//n/+f/5f/l/+T/5P/m/+b/5f/l
/+T/4//i/+H/4v/h/+H/4f/i/+H/4P/f/+H/4f/h/+H/4f/h/+H/4f/g/+D/4P/g/+L/
4v/i/+L/4f/i/+L/4v/j/+T/5P/k/+T/5P/k/+T/5P/k/+T/5P/m/+b/5v/n/+X/5v/m
/+j/5v/m/+j/6P/p/+r/6v/r/+z/7f/u/+//8P/x//L/8//0//X/9//5//j/+v/8//3/
/P/9////AAACAAMABAAFAAgACgALAAwADAAOAA4ADwAQABAAEQARAA8ADwAOAA0ACwAJ
AAcABwAEAAEA///9//r/+P/2//T/9f/z//H/7//s/+r/6P/o/+b/5f/k/+T/4//j/+P/
4//h/+D/4P/f/9//3//f/9//3//f/9//3v/c/9z/3P/c/9v/2//b/9z/3P/c/9z/3P/a
/9r/2v/a/9j/2P/X/9b/2P/X/9f/1//V/9X/1f/V/9P/0//S/9H/0f/R/9H/0f/R/8//
zv/O/w==
         </WaveFormData>
      </LeadData>
      <LeadData>
         <LeadByteCountTotal>10000</LeadByteCountTotal>
         <LeadTimeOffset>0</LeadTimeOffset>
         <LeadSampleCountTotal>5000</LeadSampleCountTotal>
         <LeadAmplitudeUnitsPerBit>4.88</LeadAmplitudeUnitsPerBit>
         <LeadAmplitudeUnits>��V</LeadAmplitudeUnits>
         <LeadHighLimit>2147483647</LeadHighLimit>
         <LeadLowLimit>268435456</LeadLowLimit>
         <LeadID>II</LeadID>
         <LeadOffsetFirstSample>0</LeadOffsetFirstSample>
         <FirstSampleBaseline>0</FirstSampleBaseline>
         <LeadSampleSize>2</LeadSampleSize>
         <LeadOff>FALSE</LeadOff>
         <BaselineSway>FALSE</BaselineSway>
         <ExcessiveACNoise>FALSE</ExcessiveACNoise>
         <MuscleNoise>FALSE</MuscleNoise>
         <LeadDataCRC32>2721758400</LeadDataCRC32>
         <WaveFormData>
AgACAAMABQAHAAgACQAJAAcABQADAAIAAAABAAEAAQABAP///P/6//v/+P/2//b/9P/y
//L/8v/z//L/8f/w//D/8P/w//D/8P/w//D/8P/w//L/8f/x//P/8v/z//f/+f/4//r/
AQAMABwALQA8AE0AXgBqAG4AZwBbAEoANgAjAA4A8f/g/9X/yf/J/9L/2P/Y/97/3//g
/+b/6//r/+3/7//v/+3/7P/s/+7/7v/u/+//7//v/+3/7f/t/+7/8P/w//D/8f/x//H/
8f/x/+//7//v/+//8v/y//L/8v/y//L/8v/y//H/8f/x//H/8v/z//X/9v/0//T/9f/2
//b/9//3//f/9f/2//b/9v/2//j/+P/4//n/+v/6//v/+//7//3//v8AAAAAAQACAAEA
AgACAAMABAAFAAYABwAKAAsADAANAA4ADgAQABIAEgASABQAFAAUABYAFgAXABgAGAAZ
ABoAGQAZABoAGgAbABsAHQAdAB0AHgAeAB4AHgAdAB0AHAAcABsAGQAYABUAEwARABEA
EAANAAwACgAIAAYABAACAAMAAQAAAP7//P/8//v/+//9//3//P/7//r/+v/6//r/+P/3
//f/9//3//f/9//3//f/+P/4//j/+P/4//n/+f/5//j/+P/4//r/+v/6//r/+v/6//r/
+v/6//r/+v/6//z//P/8//z/+v/6//r/+v/8//z//P/7//n/+v/6//n/+f/6//r/+v/6
//r/+v/6//r/+v/6//r/+f/5//n/+f/5//n/+f/5//f/+P/4//j/+P/4//j/+P/4//f/
+f/6//r/+v/5//n/+f/5//r/+v/5//n/+f/5//n/+f/5//n/+f/5//n/+f/5//n/+f/5
//n/+v/5//n/+f/5//v/+//7//7///8AAAEAAgACAAUABgAGAAcACQALAAwACwALAAkA
BwAHAAYABgAHAAcABwAHAAUAAgAAAP///P/7//z//f/8//r/+v/5//j/9//2//b/9v/2
//b/9v/2//b/9v/2//b/9f/3//n/+v/7//3/+//8//z/AwAQABwAKwA6AEkAVgBgAGgA
YQBVAEQAMgAdAAoA8//g/9P/yf/J/9D/1v/c/+D/4//k/+j/7f/x//H/8f/x//P/9P/0
//T/9P/0//X/9f/1//f/9//3//j/9v/2//b/9//3//f/9//3//f/9//3//f/9v/2//b/
9v/4//j/+P/4//f/9//3//f/+f/5//r/+v/6//r/+//8//r/+//7//v//f/+//7//v/8
//7//v/+/wEAAgACAAMAAwADAAUABgAGAAYABwAIAAkACgAKAAsADAANAA4ADwAQABEA
EgATABYAFgAYABoAGgAaABwAHAAcAB4AHgAfACAAIAAhACIAIwAjACQAJAAlACUAJwAn
ACUAJgAmACYAKAAnACcAJgAkACMAIQAgAB8AHQAbABsAGAAVABQAEgAOAAwACgAIAAkA
BwAGAAQABAAEAAMAAwABAAEAAAD///7//v/+//7/AAD////////9//3//f/9//3//v/+
//7//v/+///////9//z//P/8//7//v/+//7//v/+//7//v/8//z//P/8//7//v/+//7/
/v/+//7//v/+//7//v/9////AAAAAP///f/+//7//v/+//7//v/+//7//v/+//7/+//7
//v/+//7//v/+//7//3//f/9//3//v/8//z//P/8//z//P/8//z//P/8//v/+//8//z/
/P/9//3//f/9//7//v/9//3//f/9//3//f/7//v/+//7//3//f/9//3/////////AAD/
/////////wEAAQABAAQAAwAEAAUABgAIAAsADAAMAAsADQAPABAAEwATABEADwANAAwA
DAANAAsACwALAAkABgAEAAMAAAAAAAAAAAD+//z//P/7//r/+//6//r/+v/4//j/+P/4
//r/+v/6//r/+//5//v//P/7//3/AQACAAQADQAcACoAOwBMAF0AagB2AHoAbwBfAEwA
OgAlAA4A9//q/93/0//X/+D/5P/m/+j/6f/u//L/8//1//f/9//1//X/9v/4//j/+P/4
//n/+f/5//f/9//3//j/+P/4//j/+f/7//v/+//7//n/+f/5//n//P/8//z//P/6//r/
+v/6//3//f/9//3/+//7//z//P/8//z//f/+//7/////////AQACAAIAAgAAAAIAAgAC
AAMABAAEAAUABQAFAAcACAAIAAgACQAKAAsADAAMAA0ADgAPABAAEQASABMAFAAVABYA
FgAYABoAHAAcAB4AHgAeACAAIAAhACIAIgAjACQAJQAlACYAJgAnACcAKQApACkAKgAq
ACoAKAAnACcAJgAmACUAIwAiACMAIQAfAB8AHAAZABgAFgAUABIAEAAOAA0ACwAKAAgA
CAAIAAcABwAFAAUABAADAAIAAgACAAIAAgABAAEAAQABAAEAAQABAAEAAgACAAIAAgAC
AAMAAwADAAIAAgACAAIAAgACAAIAAgACAAIAAgACAAIAAgACAAQABAAEAAQAAgACAAIA
AgAEAAQABAADAAMABAAEAAMAAwAEAAQABAAEAAQABAAEAAQABAAEAAQAAwADAAMAAwAD
AAMAAwADAAMAAwADAAMABAAEAAQABAAFAAQABAAEAAQABAAEAAIAAgACAAIAAgACAAIA
AgABAAEAAgACAAIAAQABAAEAAQACAAIAAQABAP//////////AQABAAEAAQABAAEAAQAB
AAMAAwADAAQAAwADAAMAAwADAAMAAwAGAAcACAAJAAoADAAPABAAEAARABMAFQAWABcA
FwAVABMAEQAQABAAEQARABEAEQAPAAoACAAHAAQAAAAAAAAA/v8AAAAA///+//3//P/8
//z//P/8//z//P/8//z//P/8//3//f///wAAAQABAAEAAgAIABMAHgAuAEEAVABnAHgA
hACIAIEAcwBeAEgAMwAcAAEA9P/p/93/3//m/+r/7P/u//H/9P/4//n/+f/5//n/+f/5
//r/+v/8//z/+v/7//v/+//7//v/+//8//z//P/8//3//f/9//3//f/9//3//f/9//7/
/v/+//7//v/+//7//v////////////////8AAAAAAAAAAAEAAgACAAMAAwADAAMABAAE
AAQABAAGAAYABgAHAAgACAAJAAkACQALAAwACgAKAAsADAANAA4ADgAPABAAEQASABMA
FAAVABYAFwAYABgAGgAcAB4AHgAgACAAIAAiACIAIwAkACQAJQAmACcAJwAoACgAKQAp
ACsAKwApACoAKgAqACwAKwArACoAKgApACcAJgAlACMAIQAhACAAHQAcABoAGAAWABQA
EgARAA8ADgAMAAoACgAJAAkABwAHAAYABQAGAAYABgAGAAQAAwADAAMAAQABAAEAAQAB
AAIAAgACAAAAAAABAAEAAwACAAIAAgACAAIAAgACAAIAAgACAAIABAAEAAQABAACAAIA
AgACAAIAAgACAAIAAgACAAIAAQABAAIAAgABAAEAAgACAAIAAAAAAAAAAAACAAIAAgAC
AAEAAQABAAEAAQABAAEAAQABAAEAAQABAAAAAAAAAAAAAQAAAAAAAAAAAAAAAAAAAAAA
/v8AAAAAAAAAAAAAAAAAAAAA/////wAAAAAAAP//////////AAAAAP//////////////
////////////AQABAAEAAQABAAEAAQACAAEAAQABAAEAAwADAAMABgAFAAYABwAIAAoA
DQAOAA4ADQAPABEAEgATABMAEQAPAA8ADgAOAA8ADQANAA0ACwAIAAYABQACAAAAAAAA
AP7//v/+//3//P/9//z//P/8//z//P/8//z/+v/6//r/+v/7//3//f/+////AQABAAAA
AgAJABYAIgA1AEgAWwBqAHoAiACHAHkAaABUAD8AKgANAPb/5//b/9X/2v/i/+j/6v/p
/+z/8P/z//X/9//3//f/+f/6//j/+P/6//j/+f/5//n/+f/5//n/+v/8//z//P/9//3/
/f/9//3//f/9//3//f/+//7//v/+//7//v/+//7/////////////////AAAAAAIAAgAD
AAQAAgADAAMAAwAFAAYABgAGAAQABgAGAAYABwAIAAgACQAJAAkACwAMAA4ADgAPABAA
EQASABIAEwASABMAFAAVABgAGQAaABsAGgAaABwAHgAeAB4AIAAgACQAJgAmACcAKAAo
ACkAKgArACsALAAsACsAKwAtAC0ALwAwADAAMAAyADEAMQAwAC4ALQArACoAKQAnACUA
JQAkACEAIAAeABoAGAAWABQAFQATABIAEAAMAAwACwALAA0ADQAMAAsACgAKAAoACgAK
AAkACQAJAAkACQAJAAkABwAIAAgACAAKAAoACwALAAkACAAIAAgACAAIAAgACAAIAAgA
CAAIAAgACAAIAAgACgAKAAoACgAKAAoACgAKAAoACgAKAAkACQAKAAoACQAHAAgACAAI
AAgACAAIAAgACAAIAAgACAAHAAcABwAHAAcABwAHAAcABwAHAAcABwAIAAgACAAIAAUA
BAAEAAQABgAGAAYABgAGAAYABAAEAAQABAAEAAQABAADAAMABAAEAAQABQAFAAUABQAG
AAYABQAFAAUABQAFAAUAAwADAAMAAwAFAAUABQAFAAUABQAFAAYABQAFAAUABQAHAAcA
BwAKAAkACgALAAwADgARABIAEgATABUAFwAYABcAFwAVABMAEQAQABAAEQARABEAEQAP
AAwACgAJAAYABgAGAAYABAAEAAQAAwACAAEAAAAAAAAAAAAAAAAAAAAAAAAAAAAAAAEA
AwABAAIABQAHAAUABgAOABcAIgAyAEMAUgBjAHIAegB6AHEAYQBQADwAJwAQAPn/6P/b
/9X/3f/i/+b/6v/u//H/9P/4//3////9//v//f////7//v8AAP7/AAABAAEAAQADAAMA
AwAEAAQABAAEAAUAAwADAAMAAwAFAAUABQAFAAQABAAEAAQABAAEAAQABAAFAAUABQAF
AAUABQAGAAYABgAGAAcACAAGAAcABwAHAAkACgAKAAoACAAKAAoACgANAA4ADgAPAA0A
DQAPABAAEgASABMAFAAVABYAFgAXABgAGQAaABsAHAAdAB4AHwAeAB4AIAAiACQAJAAm
ACYAJgAoACgAKQAqACoAKwAsAC0ALQAuAC4ALQAtAC8ALwAvADAAMAAwAC4ALQAtACwA
LgAtACsAKgAnACUAIwAjACIAHwAeABwAGgAYABYAFAATABEAEAAOAAwADAALAAsACwAL
AAoACQAIAAgACAAIAAgABwAHAAcABwAHAAcABwAHAAgACAAIAAYABgAHAAcACQAIAAgA
CAAIAAgACAAIAAYABgAGAAYACAAIAAgACAAIAAgACAAIAAYABgAGAAYABgAGAAYABQAH
AAgACAAHAAUABgAGAAYABgAGAAYABgAEAAQABAAEAAUABQAFAAUAAwADAAMAAwADAAMA
AwADAAQABAAEAAQAAwACAAIAAgACAAIAAgACAAQAAgACAAIABAAEAAQABAAFAAYABwAH
AAcACAAIAAgABQAFAAUABQAGAAYABQAFAAMAAwADAAMAAwADAAMAAwADAAMAAwADAAUA
BQAFAAYABQAFAAUABQAFAAUABQAIAAkACgALAAwADAAPABAAEAAPABEAEwAUABUAFQAT
ABEADwAOAA4ADwAPAA8ADwANAAoACAAHAAQAAgACAAIAAAAAAAAA///+//3//P/8//z/
/P/8//z//P/8//z//P/8//3//f/9//7/AQAFAAMAAgAIABEAHAAsAD0ATABZAGgAcgB0
AGkAWQBIADYAIQAKAPP/5P/X/83/0//e/+D/5P/q/+v/7P/w//X/9f/3//f/+f/5//j/
+P/6//r/+P/5//n/+f/7//v/+//8//z//P/8//3/+//7//v/+//7//v/+//7//7//v/+
//7//v/+//7//v/9//3//f/9//////8AAAAAAAAAAAEAAgACAAMAAwADAAMABAAEAAQA
BAAGAAYABgAHAAgACAAJAAkACQALAAwADAAMAA0ADgAPABAAEAARABIAEwAUABUAFgAX
ABgAGQAaABoAHAAeAB4AHgAgACAAIgAkACQAJQAmACYAJwAoACkAKQAqACoAKwArAC0A
LQAtAC4ALgAuAC4ALQAtACwALAArACkAKAAnACUAIwAjACAAHQAcABoAGAAWABQAEgAR
AA8ADgAMAAgACAAHAAcACQAJAAgABwAIAAgACAAIAAgABwAHAAcABwAHAAcABwAHAAgA
CAAIAAYABgAHAAcABwAGAAYABgAGAAYABgAGAAYABgAGAAYABAAEAAQABAAGAAYABgAG
AAYABgAGAAYABAAEAAQAAwAFAAYABgAFAAMABAAEAAQABAAEAAQABAACAAIAAgACAAEA
AQABAAEAAQABAAEAAQABAAEAAQABAAIAAgACAAIAAQAAAAAAAAAAAAAAAAAAAAAAAAAA
AAAA/v/+//7//////wAAAAAAAAAAAAAAAAAA/v/+//7//f/9//7//v/+//v/+//7//v/
/v/+//3//f/9//3//f/9//3//f/9//3///////////////////8AAP//////////////
////AgABAAIAAwAEAAQABwAIAAgACwANAA8AEAARABEADwANAAsACgAKAAsACwALAAsA
CQAEAAIAAQD+//z//P/8//r/+v/6//n/+P/4//j/+f/6//n/+P/3//b/+P/4//j/+P/3
//n/9//6//v//f/9//7/BAANABoAKgA9AE4AXQBuAHwAfgB3AGcAVABAAC0AFAD5/+r/
4f/X/9f/3v/i/+b/5v/n/+7/8v/z//P/9f/1//P/8//0//b/9v/0//T/9f/1//X/9f/1
//X/9v/2//b/9v/3//f/9//3//f/9//3//f/9//4//j/+P/4//b/9v/2//b/9//3//f/
9//3//f/+P/4//b/9v/3//j/+f/7//z//f/7//z//P/8//z//v/+//7///8AAAAAAQAB
AAEAAwAEAAQABAAFAAYABwAIAAgACQAIAAkACgALAA4ADwAQABEAEgASABQAFgAWABYA
GAAYABgAGgAaABsAHgAeAB8AIAAfAB8AIAAgACEAIQAjACMAIwAkACQAJAAmACUAJQAk
ACQAIwAhACAAIQAfAB0AHQAaABcAFgAUABQAEgAQAA4ACwAJAAgABgAGAAYABQAFAAMA
AwACAAEAAAAAAAAAAAAAAP///////////////////f/+//7//v8AAAAAAQABAP///v/+
//7/AAAAAAAAAAD+//7//v/+/wAAAAAAAAAAAAAAAAAAAAD+//7//v/+/wAAAAAAAP//
//8AAAAA///9//7//v/+//7//v/+//7//v/+//7//v/9//3//f/9//3//f/9//3//f/9
//3//f/+//7//v/+/////v/+//7//P/8//z//P/+//7//v/+//7//v/+///////+//7/
AAD+//z//P/8//z//P/8//z/+//7//z//P/8//3//f/9//3//P/8//v/+//9//3//f/9
//3//f/9//3//f/9//3//f/9//3//f/+/wEAAQABAAEAAQABAAEABAAFAAYABwAIAAYA
CQAKAAoACwANAA8AEAARABEADwANAAkACAAIAAkACwALAAsACQAEAAIAAQD+//7//v/+
//z//P/8//v/+v/5//j/+P/4//b/9v/2//b/+P/4//j/+P/3//n/+//8//3//f/9//7/
AgANABwALgBBAFQAZQB2AIIAhgB/AG0AWABEAC8AFgD9/+r/3//V/9n/5P/m/+b/6v/t
/+7/8v/z//X/9f/1//X/8//0//j/9v/2//b/9//3//f/9//3//f/+P/4//j/+P/5//n/
+f/5//n/+//7//v/+//6//r/+v/6//r/+v/6//r//f/9//3//f/9//3//v/+//7//v//
/wAA/v///////////wAAAAAAAAAAAgACAAIAAwAEAAQABQAHAAcACQAKAAgACAAJAAoA
CwAMAAwADQAOAA8AEAARABIAEwAUABUAFgAWABgAGgAYABgAGgAaAB0AIAAhACMAIgAi
ACMAJAAlACUAJgAmACcAJwApACkAKQAqACoAKgAsACsAKwAqACgAJwAlACQAJQAjACEA
IQAeABsAGgAYABYAFAASABAADwANAAwACgAIAAgABwAHAAcABwAGAAUABgAGAAYABgAG
AAUABQAFAAMAAwADAAMAAQACAAIAAgACAAIAAwADAAMAAgACAAIABAAEAAQABAACAAIA
AgACAAQABAAEAAQAAgACAAIAAgACAAIAAgACAAIAAgACAAEAAQACAAIAAQABAAIAAgAC
AAIAAgACAAIABQAGAAcACAAKAAsADAANAA8ADwAPAA8ADQANAA0ADQAMAAwADAAMAAsA
CgAKAAoACAAIAAgACAAIAAgACgAIAAgACAAIAAgACAAIAAcABwAIAAgACAAFAAUABQAF
AAQABAADAAMABAAFAAYABwAFAAUABQAFAAUABQAFAAUABQAFAAUABgAFAAUABQAFAAcA
BwAHAAoACQAKAAsADAAOABEAEgASABMAFQAXABgAFwAXABUAEwAPAA4ADgAPAA8ADwAP
AA0ACgAIAAcABAAEAAQABAACAAAAAAD///7////+//7//v/8//z//P/8//z//P/8//z/
/f8BAP//AAADAAUAAQACAAgAEQAgADIAQQBQAGEAcAB4AHgAbwBfAEwAOgAlAAoA8f/i
/9f/0f/X/+D/4P/i/+j/6f/s//L/9//1//f/+f/3//X/+P/4//b/+P/4//n/+f/5//n/
+f/5//r/+v/6//r/+//7//v/+//7//v/+//7//v//P/8//z//P/8//z//P/8//v/+//7
//v//P/9////AAAAAAAAAQACAAIAAwADAAMAAwAEAAQABAAEAAYABgAGAAcACAAIAAkA
BwAHAAkACgAKAAoACwAMAA8AEAAQABEAEAARABIAEwASABMAFAAVABgAGAAaABwAHAAc
AB4AHgAfACAAHwAfACIAIgAjACQAJQAlACYAJgAlACUAJwAnACkAKgAqACoAKgApACkA
KAAmACUAIwAiACEAHwAdAB0AGgAXABYAFAAQAA4ADAAKAAsACQAIAAYABAAEAAMAAwAD
AAMAAgABAAAAAAAAAAAAAAD///////////////////3//v/+//7//v/+//////////7/
/v/+//7//v/+//7/AAAAAAAAAAD+//7//v/+//7//v/+//7//v/+//7//v/+//7//v/9
//3//v/+//3//f/+//7//v/8//z//P/8//r/+v/6//r/+v/7//z//f/7//v/+//7//v/
+//7//v/+v/6//r/+v/7//r/+v/6//r/+v/6//r/+v/6//r/+f/5//r/+v/6//v/+//7
//v/+v/6//n/+f/5//n/+f/5//n/+f/5//n/+f/5//n/+f/5//n/+f/6//n/+f/5//n/
+//7//v//v/9//7///8AAAAAAwAEAAQABQAHAAkACgALAAsACQAHAAcABgAGAAcABQAF
AAUAAwACAAAA///8//r/+v/6//j/+P/4//f/9v/1//T/9P/0//T/9P/0//T/8v/y//L/
8v/z//P/8//0//f/+f/5//j/+v///wwAGgAnADYARQBUAF4AZgBlAFkASAA2ACEADgD5
/+T/1//H/8X/zv/U/9j/2v/f/+L/5P/p/+3/7f/v/+//7//w//D/8v/w//D/8f/x//H/
8//z//P/9P/y//L/8v/z//P/8//z//P/8//z//P/8//0//T/9P/0//T/9P/0//T/9f/1
//X/9f/1//X/9v/2//b/9v/3//j/+P/5//n/+f/5//r/+v/6//r//P/8//z//f/+//7/
////////AQACAAIAAgADAAQABQAGAAYABwAIAAkACgALAA4ADwAQABEAEAAQABIAFAAW
ABYAGAAYABgAGgAaABsAHAAcAB0AHgAhACEAIgAiACEAIQAjACMAIwAkACQAJAAmACUA
JQAkACIAIQAfAB4AHwAdABsAGwAYABUAFAASAA4ADAAKAAgABwAFAAQAAgAAAAAA////
///////+//3//P/8//z//P/6//n/+f/5//n/+f/5//n/+f/6//r/+v/4//j/+f/5//v/
+v/6//r/+v/6//r/+v/6//r/+v/6//r/+v/6//r/+v/6//r/+v/6//r/+v/6//j/+P/4
//f/+P/6//v/+//5//r/+v/6//j/+P/4//j/+P/4//j/+P/3//f/9//3//f/9//3//f/
9//3//f/9//2//b/9v/2//X/9P/0//T/9P/2//b/9v/0//T/9P/0//T/9P/0//T/8//z
//T/9P/0//P/8//z//P/8v/y//H/8f/y//P/9P/1//P/8//z//P/9f/1//X/9f/z//P/
8//0//X/9f/1//X/9//3//f/+v/5//r/+//8//7/AQACAAIAAwAFAAcACAAHAAcABQAD
AAEAAAAAAAEAAQABAAEA///8//r/+f/2//T/9P/0//L/8P/w/+//7v/u/+7/7//w/+7/
7v/u/+7/7v/u/+7/7v/v//H/8f/w//P/9f/1//b/+v8DABAAIAAvAEAAUwBiAG4AcgBt
AF0ASgA2ACMADADx/+T/1//L/83/1v/a/9r/3v/h/+T/6v/r/+v/7f/t/+3/7f/s/+z/
7v/u/+7/7//v/+//7//v/+//8P/w//D/8P/x//H/8f/x//H/8f/x//H/8f/y//L/8v/y
//L/8v/y//L/8f/x//H/8f/z//P/9P/0//T/9P/1//b/9v/3//f/9//3//j/+P/4//b/
+P/4//j/+//8//z//f/9//3///8AAAAAAAABAAIAAwAEAAQABQAGAAcACAAJAAoACwAM
AA0ADgAOABAAEgAUABQAFgAWABYAGAAYABkAGgAaABsAHAAbABsAHAAcAB8AHwAhACEA
IwAkACQAJAAiACEAIQAgACIAIQAfAB4AGwAZABcAFwAWABMAEgAQABAADgAMAAoABwAF
AAQAAgAAAAAA///////////+//3//P/8//z//P/8//v/+//7//n/+f/5//n/+f/6//r/
+v/4//j/+f/5//n/+P/4//j/+v/6//r/+v/4//j/+P/4//j/+P/4//j/+v/6//r/+v/4
//j/+P/4//j/+P/4//f/9//4//j/9//3//j/+P/4//r/+v/6//r/+f/4//f/9v/3//f/
9//3//f/9//3//f/9f/1//X/9f/4//j/+P/4//n/+P/4//j/9v/4//j/9v/2//T/9P/0
//T/9v/2//b/9f/1//b/9v/2//X/9f/1//X/9v/2//X/9f/1//X/9f/1//X/9f/1//X/
9f/1//X/9f/3//f/9//4//f/9//3//f/9//3//f/+v/9//7///8AAAAAAwAEAAQABQAH
AAkACgANAA0ACwAJAAUABAAEAAUABQAFAAUAAwACAAAA///8//j/+P/4//b/9P/0//P/
8v/z//L/8v/y//D/8P/w//D/8v/y//L/8v/z//H/8f/y//X/9//3//b/+P8DABAAHgAv
AEIAVQBoAHgAfgB7AHEAXgBIADMAHAABAO7/4//V/8//2P/e/+D/4v/l/+j/7P/t/+3/
7f/v/+//8f/w/+7/8P/y//D/8f/x//H/8f/x//H/8v/y//L/8v/z//P/8//z//P/9f/1
//X/9f/0//T/9P/0//b/9v/2//b/9f/1//X/9f/3//f/+P/4//b/9v/3//j/+P/5//n/
+f/7//z//P/8//r//P/8//z//f/+//7/////////AQACAAIAAgADAAQABQAGAAYABwAK
AAsADAANAA4ADwAQABEAEAAQABIAFAAWABYAGAAYABgAGgAaABsAHgAeAB8AIAAhACEA
IgAiACEAIQAjACMAIwAkACQAJAAmACUAJQAkACYAJQAjACIAHwAdABsAGwAYABUAFAAS
ABAADgAMAAoACQAHAAYABAADAAQABAAFAAQAAwABAP///v/+//7//v/+//3//f/9////
/////////v/+//3//P/+//7///////3//P/8//z//v/+//7//v/8//z//P/8//z//P/8
//z/+v/6//r/+v/8//z//P/8//7//v/+//3/+//8//z/+//7//z//P/8//r/+v/6//r/
+v/6//r/+v/7//v/+//7//n/+f/5//n/+//7//v/+//6//r/+v/6//n/+P/4//j//v/6
//j/+P/4//r/+v/6//r/+v/6//r/+f/5//r/+v/6//n/+f/5//n/+v/6//n/+f/5//n/
+f/5//n/+f/5//n/+f/5//n/+f/7//v/+//8//3//f/9//3//f/9//3/AAABAAIAAwAE
AAYACQAKAAoACQALAA0ADgAPAA8ADQALAAcABgAGAAcACQAJAAkABwACAAAA///8//r/
+v/6//j/9v/2//X/9P/1//T/9P/0//b/9v/2//b/9v/2//b/9v/3//f/+f/8//v//f//
//7/AAANABwALAA9AFAAYQBwAH4AgAB3AGUAUgA8ACcADgDz/+T/1//P/9X/3v/g/+L/
5v/p/+r/8P/x//H/8f/1//X/9f/2//b/9v/2//T/9f/1//X/9//3//f/+P/4//j/+P/5
//f/9//3//f/+f/5//n/+f/4//j/+P/4//r/+v/6//r/+f/5//n/+f/5//n/+v/6//z/
/P/9//7//P/9//3//f///wAAAAAAAAIABAAEAAQABAAEAAMAAwAFAAUABwAIAAoACgAL
AAwACwAMAAwADQAOAA8AEAARABIAEwAUABUAFgAWABgAGgAaABoAHAAcAB4AIAAgACEA
IgAiACMAJAAjACMAJAAkACcAJwApACkAKQAqACoAKgAqACkAKQAoACgAJwAlACQAIQAf
AB0AHQAcABkAGAAWABQAEgAQAA4ADQALAAoACAAGAAYABQAFAAUABQAEAAMABAAEAAQA
BAACAAEAAQABAAEAAQABAAEAAQACAAIAAgAAAAAAAQABAAEAAAAAAAAAAgACAAIAAgAC
AAIAAgACAAAAAAAAAAAAAAAAAAAAAAAAAAAAAAAAAAIAAgACAAEAAQACAAIAAQD//wAA
AAACAA==
         </WaveFormData>
      </LeadData>
      <LeadData>
         <LeadByteCountTotal>10000</LeadByteCountTotal>
         <LeadTimeOffset>0</LeadTimeOffset>
         <LeadSampleCountTotal>5000</LeadSampleCountTotal>
         <LeadAmplitudeUnitsPerBit>4.88</LeadAmplitudeUnitsPerBit>
         <LeadAmplitudeUnits>��V</LeadAmplitudeUnits>
         <LeadHighLimit>2147483647</LeadHighLimit>
         <LeadLowLimit>268435456</LeadLowLimit>
         <LeadID>V1</LeadID>
         <LeadOffsetFirstSample>0</LeadOffsetFirstSample>
         <FirstSampleBaseline>0</FirstSampleBaseline>
         <LeadSampleSize>2</LeadSampleSize>
         <LeadOff>FALSE</LeadOff>
         <BaselineSway>FALSE</BaselineSway>
         <ExcessiveACNoise>FALSE</ExcessiveACNoise>
         <MuscleNoise>FALSE</MuscleNoise>
         <LeadDataCRC32>631668332</LeadDataCRC32>
         <WaveFormData>
DAAJAAkACQAHAAcACAAKAAoACgAKAAkACQAJAAkABwAJAAoACwAMAAwADgAPABAAEQAS
ABMAFAASABIAEgARABMAEwATABQAFAAUABQAFQAVABQAFAAUABQAFAATABcAHwAoAC4A
MAA0ADkAQAA7ACsAFAD6/+f/1P/C/7f/sv+t/6v/r/+t/6j/qf+s/67/t//G/9H/2//l
/+r/6//w//b//v8CAAMACAAMAA4AEAASABIAEwATABEAEQATABQAEwATABMAFAAUABUA
FQAVABgAGAAYABgAGgAaABoAGQAXABcAGAAYABgAGAAYABgAFgAVABUAFQAUABMAEgAR
ABEAEQARABEAEQARABEAEQAPAA8ADwAPAA8ADwAPAA8ADwAPAA8ADwAPAA8ADwAPABAA
DwAPAA4ADgAPAA8ADwAOAA4ADQANAA0ADQANAA0ADwAOAA4ADgAMAAwADAALAAsACwAK
AAoACgAJAAgACAAGAAYABQAEAAYABgAFAAUABQAFAAQABAAGAAYABgAHAAcABwAGAAYA
CAAIAAgACAAGAAYABwAHAAkACQAJAAgACAAIAAgACAAIAAgACAAIAAoACwALAAsACQAJ
AAoACgAKAAkACQAJAAkACQAJAAkACwALAAsACwAJAAkACQAJAAkACQAJAAkACQAJAAkA
CQAJAAkACQAJAAkACQAJAAkACQAJAAkACQAJAAkACQAJAAkACQAJAAkACwALAAsACgAL
AAsADAAMAA4ADgAOAA4ADAAMAAwADAAMAAwACwALAAwADAAMAAwADAAMAA0ADQAMAAwA
DgAOAA0ADQAPAA8ADwAPAA8ADwAPAA8ADgANAAwACwANAA0ADQANAA4ADgAPAA8AEwAU
ABQAFAATABQAFAAUABEAEQARABEAEwASABEAEAAPAAoABgADAAEAAQABAAEABAAGAAYA
BgAIAAcABQAFAAcABQAHAAgABwAIAAgACgALAAwADQAOABEAEgASABIAEgARABEAEQAP
ABAAEAAQABEAEwAUABQAFAAUABQAFgAVABkAHwAoADAANAA2ADkAQgBFADkAJAAKAPX/
4v/Q/8P/vv+5/7f/vf+9/7b/t/+4/7b/vf/M/9f/3//r//T/9f/4//7/BAAIAAsADgAQ
ABIAEgAUABQAFQAVABUAFQAXABgAGQAZABkAGgAYABkAGQAZABoAGgAaABoAGgAaABoA
GQAZABkAGgAaABoAGgAaABoAGAAXABcAFwAVABUAFQAVABUAFQAVABUAFQAVABUAFQAT
ABMAEwATABMAEwATABMAEwATABMAEwARABEAEQARABIAEQARABAAEAARABEAEQAQABAA
DwAPAA8ADwAPAA8ADwAOAA4ADgAOAA4ADgANAAsACwAKAAoACgAJAAgACAAIAAgABwAG
AAYABgAFAAUAAwADAAIAAgAEAAQABAAFAAUABQAEAAQABgAGAAYABgAEAAQABQAFAAcA
BwAHAAYACAAIAAgACAAIAAgACAAIAAgACQAJAAkACQAJAAoACgAKAAkACQAJAAsACwAL
AAsACwALAAsACwAJAAkACQAJAAkACQAJAAkABwAHAAcABwAHAAcABwAHAAcABwAHAAcA
BwAHAAcABwAHAAcABwAHAAUABQAFAAUABQAFAAUABAAFAAUABgAGAAYABgAGAAYABgAG
AAYABgAGAAYABQAFAAYABgAGAAUABwAHAAYABgAGAAYABgAGAAcABwAGAAYABgAGAAUA
BQAFAAUABQAFAAUABQAFAAUABQAFAAUABQAFAAUABQAFAAYABgAHAAcACQAKAAoACgAL
AAwADAAMAAsACwALAAsACwAKAAkACAAHAAIA/v/7//n/+f/5//n/+v/8//z//P/8//v/
+f/5//n/9//5//r/+//8//z//v/9//7///8AAP//AAAAAAAA/v/9//3//f///wAAAAAA
AP7///////7/AAAAAAAAAAADAAcAEQAaACAAJAAqADEANAApAA8A9P/e/8v/uv+u/6X/
nv+X/5P/k/+N/4r/kf+a/6T/s//C/83/1//d/+D/4//q//D/9v/6//v//v8AAAIAAgAC
AAIAAwADAAMAAwAFAAYABQAFAAUABgAGAAcABwAHAAgACAAIAAgACgAKAAoACQAHAAcA
CAAIAAoACgAKAAoACgAJAAkACQALAAsACwALAAkACQAJAAkACwALAAsACwALAAsACwAL
AAsACwALAAsACwALAAsACwALAAsACwALAAwACwALAAoACgALAAsACwAMAAwACwALAAoA
CQAIAAcABQAEAAQABAAEAAQABAADAAEAAQAAAAAAAAD///7//v8AAAAA///+//7//v/9
//3//f/9//z//P/6//r/+v/7//v/+//6//r/+v/6//r/+v/5//j/+P/3//j/+f/6//r/
+P/4//j/+P/4//j/+P/4//j/+f/5//n/+//7//z//P/7//n/+P/3//f/9//3//f/9f/1
//X/9f/1//X/9f/1//X/9f/1//X/9f/1//X/9f/z//P/8//z//P/8//z//P/8//z//P/
8//x//H/8f/x//H/8f/x//H/8//z//P/8v/x//H/8v/y//L/8v/y//L/8v/y//L/8v/y
//L/8f/x//D/8P/w/+//8f/x//L/8v/y//H/8f/x//H/8f/x//L/8v/y//L/8v/x//H/
8P/w//D/8P/v/+//8f/x//H/8f/v/+//7//v/+//7//v/+//8f/x//H/8f/w//D/8f/x
//X/9v/2//b/9f/2//b/9v/3//f/9//3//f/9v/1//T/8f/s/+j/5f/l/+X/5f/l/+T/
5v/m/+b/5v/l/+P/4//j/+H/4//k/+X/5v/m/+j/6//s/+3/7v/v//D/8P/w//D/7//v
/+//7//w//D/8P/w//H/8f/w//L/8v/y//L/8//3/wEACgAOABIAGAAfAB4AEQD5/+D/
yP+z/6D/kv+J/4L/e/91/3X/cf9w/3n/hv+S/6H/sv+9/8X/yf/M/9H/2P/e/+L/5v/r
/+z/7v/w//D/8P/w//H/8f/x//H/8//0//P/8//z//T/9v/3//f/9//4//j/+P/4//j/
+P/4//f/+f/5//r/+v/6//r/+v/6//z/+//7//v/+f/5//n/+f/5//n/+f/5//v/+//7
//v/+//7//v/+//7//v/+//7//v/+//7//v/+//7//v/+//8//v/+//6//n/+f/4//f/
+P/4//f/9//1//X/9f/1//X/9P/0//T/9P/0//T/8//z//P/8v/y//T/8//y//L/8v/y
//H/8P/y//L/8f/x//H/8f/w//D/8P/w//D/8f/v/+//7v/u/+z/7P/s/+z/7P/s/+3/
7f/r/+v/6//q/+n/6P/n/+b/5v/m/+b/5v/m/+f/5//n/+f/5//o/+j/6P/n/+f/5//p
/+n/6f/p/+n/6f/p/+n/6f/p/+n/6f/p/+n/6f/p/+n/6f/p/+n/6f/p/+n/6f/p/+n/
6f/p/+n/6f/p/+n/6f/p/+n/6f/p/+n/6f/p/+n/6f/p/+j/6f/p/+r/6v/q/+r/6v/q
/+r/6v/q/+r/6v/q/+n/6f/q/+r/6v/p/+n/6f/q/+r/6v/p/+n/6f/r/+v/6//r/+z/
6v/s/+z/7P/s/+z/6//r/+r/6v/s/+z/6//r/+v/6//r/+v/7f/t/+3/7f/t/+3/7f/t
/+3/7f/t/+3/7v/u/+//7//v//D/8P/w/+//8P/w//D/7//v/+//7//v/+7/7f/s/+3/
6P/k/+H/4P/f/97/3f/c/97/3v/e/+D/3//d/93/2//Z/9v/3P/f/+D/4P/i/+P/5P/l
/+b/5//o/+j/6P/q/+n/6f/p/+n/6v/q/+r/6v/r/+v/6v/q/+z/7P/s/+3/7//z//z/
BgAIAAwAEwAaABkACwD0/9r/w/+w/57/k/+M/4f/hf+D/4P/fP9//4b/jP+V/6T/sf+7
/8P/yv/L/9D/1v/a/97/4//m/+j/6v/s/+z/7P/t/+3/7f/t/+//8P/x//H/8f/y//L/
8//z//P/9P/0//T/9P/2//b/9v/1//f/9//4//j/9v/2//b/9v/2//X/9f/1//X/9f/1
//X/9//3//f/9//3//f/9//3//f/9//3//f/9f/1//X/9f/1//X/9f/1//X/9f/1//X/
9f/1//b/9v/2//f/9//3//j/+P/3//f/9//3//f/9//3//b/9v/2//T/9P/0//P/8//z
//L/8v/y//H/8P/w//L/8v/x//D/8P/w/+//7//v/+//7v/u/+z/7P/s/+3/7//v/+7/
7v/s/+z/7P/s/+z/7P/t/+3/7f/t/+3/7P/u/+7/7v/u/+z/7P/s/+z/7P/t/+3/7f/t
/+3/7v/u/+7/7f/t/+3/7//v/+//7//v/+//7//v/+//7//v/+//7//v/+//7//v/+//
7//v/+//7//v/+//7f/t/+3/7f/t/+3/7f/t/+//7//v/+//7//v/+//7//v/+//7//u
/+//7//w//D/8P/w//D/8P/w//D/8P/w//L/8v/x//H/8P/w//D/7//v/+//8P/w//D/
7//v/+//8f/x//H/8f/y//L/8v/y//L/8v/z//P/8v/y//T/9P/z//P/8//z//P/8//z
//P/8//z//P/8//z//P/9f/1//X/9f/0//T/9f/1//n/+v/6//r/+//8//z//P/9//3/
/f/9/////v/9//z/+f/0//D/7f/t/+3/7f/t/+7/8P/w//D/8v/x/+//7//v/+3/7//w
//H/8v/y//T/9//4//n/+v/7//z//P/8//z/+//7//v//f/+//7//v/8//3//f/8//z/
/v8AAAAAAwAHAA8AGAAeACIAJAApACwAJwATAPr/5P/P/7z/rv+n/6D/m/+d/5//mf+Y
/5//oP+k/7H/vv/J/9P/2//g/+H/5v/s//L/9v/7//7//v8AAAIABAAEAAUABQAFAAUA
BwAIAAcABwAHAAgACAAJAAkACQAMAAwADAAMAAoACgAKAAkACwALAAwADAAMAAwADAAM
AAwACwALAAsADQANAA0ADQANAA0ADQANAAsACwALAAsACwALAAsACwALAAsACwALAAkA
CQAJAAkACwALAAsACwAKAAkACQAIAAgACQAJAAkACgAKAAkACQAJAAkACQAJAAkACAAI
AAgACAAIAAgABwAHAAcABgAGAAYABQAEAAQABAAEAAMAAgACAAIAAQABAAEAAQAAAAAA
AgACAAIAAwADAAMAAgACAAQABAAEAAQABAAEAAUABQADAAMAAwACAAQABAAEAAQABAAE
AAQABAAEAAUABQAFAAUABQAGAAYABgAFAAUABQAFAAUABQAFAAUABQAFAAUABQAFAAUA
BQADAAMAAwADAAUABQAFAAUAAwADAAMAAwADAAMAAwADAAMAAwADAAMABQAFAAUABQAH
AAcABwAHAAcABwAHAAYABQAFAAYABgAGAAYABgAGAAYABgAGAAYABgAGAAUABQAIAAgA
CAAHAAUABQAGAAYABgAFAAUABQAFAAUABQAFAAYABAADAAQABAAEAAQABAAHAAcABgAG
AAYABgAFAAUAAwADAAMAAwADAAMAAwADAAMAAwADAAMAAwADAAMAAwAGAAYABwAHAAcA
CAAIAAgACQAKAAoACgAJAAkACQAJAAkACAAHAAYAAwD+//r/9//3//f/9//3//j/+v/6
//r/+v/5//f/9//3//X/9//4//n/+v/6//z//f/+////AAABAAIAAgACAAIAAQABAAEA
AQACAAIAAgACAAMAAwACAAQABAAGAAYACQAPABcAIAAkACgALAAxADYAMQAdAAQA7v/b
/8j/uv+z/6z/p/+n/6v/p/+i/6f/qP+s/7f/xP/P/9v/4//o/+v/8P/2//r//P/9/wAA
AgAEAAYABgAGAAcABwAJAAkACwAMAA0ADQANAA4ADgAPAA8ADwASABIAEgASABQAFAAU
ABMAEwATABQAFAAUABQAFAAUABIAEQARABEAEQARABEAEQARABEAEQARABEAEQARABEA
EwATABMAEwATABMAEwATABMAEwATABMAEwATABMAEwAUABMAEwASABIAEwATABMAEgAS
ABEAEQARABEAEQARABEAEAAQABAAEAAQABAADwAPAA8ADgAOAA4ADQAMAAwACgAKAAkA
CAAIAAgABwAHAAUABQAEAAQABAAEAAQABQAHAAcABgAGAAQABAAEAAQABgAGAAcABwAH
AAcABwAGAAYABgAGAAYABgAGAAYABgAIAAkACQAJAAcABwAIAAgACgAJAAkACQAHAAcA
BwAHAAcABwAHAAcACQAJAAkACQAJAAkACQAJAAsACwALAAsACwALAAsACwALAAsACwAL
AAsACwALAAsADQANAA0ADQALAAsACwALAA0ADQANAAwADQANAA4ADgAMAAwADAAMAAwA
DAAMAAwACgAKAAkACQAJAAgABwAFAAcABwAIAAgACgAJAAkACQALAAsACwALAAwADAAL
AAsACQAJAAkACQALAAkACwAMAAwADAAMAAwACwALAAoACgAKAAoACQAJAAkACQAJAAkA
BwAHAAcABwAJAAkACQAJAAkACQAJAAkADAAMAA0ADQAPABAAEAAQAA8AEAAQABAADwAP
AA8ADwAPAA4ADQAMAAkABAAAAP3//v///wAAAQAAAAIAAgACAAIAAQD////////9////
AAADAAQABAAGAAcACAAJAAoACwAMAAwADAAMAAsACwALAAsADAAMAAwACwALAAoACAAI
AAYACAAKAAsADwAXACAAJgAsADIAOQA6ADEAGQD8/+b/0//A/7L/qf+i/5n/k/+T/4//
jP+V/6D/qP+5/8r/1f/h/+f/6v/v//T/+P/+/wIABwAKAAwADAAMAAoACgALAAsADAAN
ABAAEgATABMAEwAUABQAFQAVABUAFgAWABYAFgAYABgAGAAXABcAFwAYABgAGAAYABgA
GAAWABUAFQAVABMAEwATABMAEwATABMAEwATABMAEwATABMAEwATABMAEwATABMAEwAT
ABMAEwATABMAEwATABMAEgARABEAEAASABMAEwATABQAFAATABMAEwATABMAEwATABIA
EgASABIAEgASABEAEQARABAAEAAQAA8ADgAOAA4ADgANAAwADAAMAAsACwALAAsACgAK
AAgACAAIAAkACQAJAAgACAAKAAoACgAKAAkACAAIAAcABwAHAAcABgAIAAgACAAIAAYA
BgAGAAYABgAHAAcABwAFAAUABgAGAAYABQAFAAUABwAHAAcABwAHAAcABwAHAAkACQAJ
AAkACQAJAAkACQALAAsACwALAAsACwALAAsACwALAAsACwALAAsACwALAA0ADQANAA0A
CwALAAsACwANAA0ADQAMAAkACQAKAAoACgAKAAoACgAKAAoACgAKAAwADAALAAsADAAM
AAwACwAJAAkACgAKAAoACQAJAAkACQAJAAkACQAMAAwACwALAAkACQAJAAkACwALAAsA
CQAKAAoACgAKAAoACQAJAAgACAAKAAoACQAJAAkACQAJAAkACQAJAAkACQAJAAkACQAJ
AAkACQAJAAkACgAKAAsACwANAA4ADgAOABEAEgASABIAEQARABEAEQARABAADwAOAAsA
BgACAP////////////8AAAIAAgACAAIAAQD////////9////AAADAAQABAAGAAkACgAL
AAwACwAMAAwADAAOAA0ADQANAA0ADgAOAA4AEAARABEAEAAQABAAEAAQABEAFQAdACYA
LAAwADQAOwA8AC8AGQAAAOr/1f/C/7T/rf+o/6H/nf+b/5f/lv+d/6j/sP+//8z/2f/h
/+f/6v/v//b//P8CAAYACQAMAA4AEAASABQAFAAVABUAFQAVABcAGAAZABkAGQAaABgA
GQAZABkAGAAYABgAGAAYABgAGAAXABcAFwAYABgAGAAYABgAGAAaABkAGQAZABkAGQAZ
ABkAGQAZABkAGQAZABkAGQAZABkAGQAZABkAGQAZABkAGQAZABkAGQAZABkAGQAZABkA
GgAZABkAGAAYABkAGQAZABkAGgAaABsAHQAdAB0AHQAbABoAGgAaABwAHAAcABsAGwAb
ABoAGgAcABsAGgAaABoAGgAZABgAGAAYABcAFwAXABcAFgAWABYAFgAWABcAFQAVABQA
FAAWABYAFgAWABYAFgAXABcAFwAXABcAFgAYABgAGAAYABgAGAAYABgAFgAXABcAFwAX
ABcAGAAYABgAFwAXABcAGQAZABkAGQAZABkAGQAZABcAFwAXABcAGQAZABkAGQAXABcA
FwAXABcAFwAXABcAGQAZABkAGQAZABkAGQAZABcAFwAXABcAGQAZABkAGQAZABkAGQAY
ABkAGQAaABoAGgAaABoAGgAcABwAHAAcAB4AHgAdAB0AHAAcABwAGwAbABsAHAAcABwA
GwAbABsAGwAbABsAGwAcABwAGgAaABoAGgAaABsAGwAaABoAGgAaABkAGQAZABkAGQAZ
ABcAFwAXABcAGQAZABkAGQAZABkAGQAZABoAGgAbABsAGwAcABwAHAAfACAAIAAgAB8A
HwAfAB8AHQAcABsAGgAYABIADQAJAAsACwALAAsADgAQABAAEAAOAA0ACwALAA0ACwAN
AA4ADwAQABAAEgATABQAFQAWABcAGAAYABgAFgAVABUAFQAXABgAGAAYABgAGQAZABgA
GAAaABoAGgAbAB8AKQAyADYAOAA8AEUASABDAC8AFgD8/+f/1P/E/7v/tv+x/7P/tf+x
/7D/s/+0/7b/w//S/93/5//x//T/9f/6/wAABAAIAAsADgAQABIAFAASABIAEwATABMA
EwAVABYAFQAVABUAFgAWABcAFwAXABoAGgAaABoAHAAcABwAGwAZABkAGgAaABoAGgAa
ABoAGgAZABkAGQAZABkAGQAZABkAGQAZABkAGQAZABkAGQAZABkAGQAZABcAFwAXABcA
FwAXABcAFwAVABUAFQAVABUAFQAWABYAFAAVABUAFQAWABYAFQAVABcAFwAXABcAFQAU
ABQAFAASABIAEgARABMAEwASABIAEAAPAA4ADgAOAA4ADQAMAAwADAALAAsACwALAAoA
CgAMAAwADAANAA0ADQAMAAwADQAOAA8AEAAQABAAEQARABEAEQARABAAEgASABIAEgAS
ABIAEgASABQAFQAVABUAEwATABQAFAASABEAEQARABMAEwATABMAEwATABMAEwAVABUA
FQAVABcAFwAXABcAFwAXABcAFwAXABcAFwAXABUAFQAVABUAFQAVABUAFQAVABUAFQAV
ABUAFQAVABUAFQAVABUAFAATABMAFAAUABQAFAAUABQAFgAWABYAFgAWABYAFQAVABYA
FgAWABUAFwAXABgAGAAYABcAFQAWABgAGAAYABgAGQAZABgAGAAaABoAGQAZABsAGwAb
ABsAHQAdAB0AHQAdAB0AHQAdAB0AHQAdAB0AHgAeAB8AHwAhACIAIgAiACUAJgAmACYA
JQAlACUAJQAlACQAIwAiACMAHgAaABcAFgAVABQAEwAUABYAFgAWABcAFwAWABcAFwAV
ABcAGAAZABoAGgAcAB0AHgAfACAAIwAkACQAJAAkACMAIwAjACMAJAAkACQAJAAlACUA
JAAkACQAJgAmACcAKQAtADQAPABEAEYASQBQAFUATwA6ACIACwD2/+T/1//O/8n/x//L
/83/yP/F/8j/yP/L/9j/5f/t//f/AAAFAAgADAASABYAGQAeACAAIgAkACYAJgAnACcA
JwAnACkAKgApACkAKQAqACoAKwArACsALAAsACwALAAsACwALAArAC0ALQAuAC4ALgAu
AC4ALgAsACsAKwArACsAKwArACsAKwArACsAKwArACsAKwArACkAKQApACkAKQApACkA
KQAnACcAJwAnACcAJwAnACcAJgAlACUAJAAmACcAJwAnACYAJgAlACUAIwAjACMAIwAj
ACIAIgAiACIAIgAiACEAIQAhACAAIAAeAB0AHAAcABwAHAAbABoAHAAcABsAGwAbABsA
GgAaABwAHAAcAB0AHQAdABwAHAAeAB4AHgAeAB4AHgAfAB8AHwAfAB8AHgAeAB4AHgAe
ACAAIAAgACAAHgAfAB8AHwAfAB8AIAAgACAAHwAfAB8AHwAfAB8AHwAfAB8AHwAfAB0A
HQAdAB0AGwAbABsAGwAdAB0AHQAdAB0AHQAdAB0AGwAbABsAGwAbABsAGwAbABkAGQAZ
ABkAGQAZABkAGQAZABkAGQAYABkAGQAaABoAGgAaABoAGgAYABgAGAAYABgAGAAXABcA
GAAYABgAFwAXABcAGAAYABgAFwAXABcAFwAVABUAFQAWABQAFAAUABQAFQAVABQAFAAW
ABYAFQAVABUAFQAVABUAEwATABMAEwAVABUAFQAVABMAEwATABMAFAAUABUAFQAVABYA
FgAWABcAGAAYABgAFwAXABcAFwAXABYAFQAUABEADAAIAAUAAwADAAMAAwAGAAgACAAI
AAYABQADAAMAAwABAAMABAAFAAYABgAIAAkACgALAAwADQAOAA4ADgAMAAsACwALAAsA
DAAMAAwACgALAAsACgAMAAwADAAMAA0AEQAZACIAKAAsADIAOQA8ADMAHQACAOr/1f/C
/7T/q/+i/5v/l/+Z/5f/kv+V/57/pv+1/8T/z//b/+P/5v/p/+7/9P/4//z/AQACAAQA
BgAIAAgACAAJAAkACQAJAAsADAALAAsACwAMAAoACwALAAsACgAKAAoACgAMAAwADAAL
AAsACwAMAAwACgAKAAoACgAMAAsACwALAAsACwALAAsACQAJAAkACQAJAAkACQAJAAkA
CQAJAAkACQAJAAkACQAHAAcABwAHAAcABwAHAAcABgAFAAUABAAGAAcABwAHAAYABgAF
AAUABQAFAAUABQAFAAQABAAEAAIAAgACAAEAAQABAAAAAAAAAP///v/+//7//v/9//z/
/P/8//v/+//5//n/+P/4//j/+P/4//n/9//3//b/9v/0//T/9P/0//T/9P/1//X/9f/1
//X/9P/0//T/9P/0//T/9P/0//T/8v/z//P/8//x//H/8v/y//L/8f/x//H/8f/x//H/
8f/x//H/8f/x//H/8f/x//H/7//v/+//7//x//H/8f/x//H/8f/x//H/7//v/+//7//v
/+//7//v/+//7//v/+//7//v/+//7//v/+//7//u/+3/7f/u/+7/7P/s/+z/7P/u/+7/
7v/u/+z/7P/r/+v/7v/u/+7/7f/t/+3/7v/u/+z/6//r/+v/6//r/+v/6//s/+r/6v/q
/+r/6//r/+r/6v/s/+z/6//r/+v/6//r/+v/6//r/+v/6//r/+v/6//r/+n/6f/p/+n/
6v/q/+v/6//v//D/8P/w//H/8v/y//L/7//v/+//7//v/+7/7f/s/+v/5v/i/9//3f/d
/93/3f/e/+D/4P/g/+L/4f/f/9//3f/b/93/3v/f/+D/4P/i/+X/5v/n/+j/6f/q/+r/
6v/q/+n/6f/p/+f/6P/o/+j/6P/p/+n/6P/q/+r/6P/q/+v/7f/z//7/BAAIAA4AFQAY
ABMA///k/8z/t/+k/5L/h/+A/3n/cf9x/3H/bP9v/3r/hP+R/6D/rf+5/8H/xP/J/87/
0v/W/9z/4f/i/+T/5v/o/+b/5v/n/+f/6f/p/+v/7P/r/+v/6//s/+r/6//r/+v/7P/s
/+z/7P/s/+z/7P/r/+3/7f/u/+7/7v/u/+7/7v/u/+3/7f/t/+//7//v/+//7f/t/+3/
7f/t/+3/7f/t/+3/7f/t/+3/7f/t/+3/7f/r/+v/6//r/+3/7f/t/+3/7v/t/+3/7P/q
/+v/6//r/+z/7P/r/+v/7f/t/+3/7f/t/+z/7P/s/+z/7P/s/+v/6//r/+r/6v/s/+v/
6v/q/+j/6P/n/+b/5v/m/+X/5f/l/+X/5P/k/+T/5P/k/+X/5P/j/+H/4P/g/+D/4P/g
/97/3v/f/9//3//f/9//3v/e/97/3v/e/9z/3P/c/9z/3P/d/93/3f/d/93/3v/e/97/
3f/d/93/3f/d/93/3f/d/93/3f/d/93/3f/d/93/3f/d/93/3f/d/93/3f/d/93/3f/d
/93/3f/d/93/3f/d/93/3f/d/93/3f/d/93/3f/d/93/3f/d/93/3f/c/9v/2//c/9z/
3P/c/9z/3P/c/9z/3P/c/9z/3P/b/9v/3P/c/9z/2//b/9v/3P/c/9z/2//b/9v/2//b
/9v/2//a/9r/2v/a/9r/2f/Z/9j/2P/Y/9j/1//X/9f/1//X/9f/2f/Z/9n/2f/Z/9n/
2f/Z/9f/1//X/9f/2v/a/9v/2//b/9z/3P/c/93/3v/e/97/3//f/9//3//f/97/3f/c
/9v/1v/S/8//zf/N/83/zf/Q/9L/0v/S/9D/z//N/83/z//N/8//0P/R/9L/0v/U/9X/
1v/X/9j/2//c/9z/3P/c/9v/2//b/9n/2v/a/9r/2v/b/9v/2v/a/9r/3P/c/93/4//r
//b/+v/8/wIABwAKAAEA7f/S/7r/qf+Y/4j/f/98/3n/e/97/3X/dP97/3z/gP+P/57/
p/+x/7n/vP+//8T/yv/Q/9L/1f/Y/9j/3P/e/97/3v/f/9//3f/d/9//4P/h/+H/4f/i
/+L/4//j/+P/5P/k/+T/5P/m/+b/5v/l/+X/5f/m/+b/5v/m/+b/5v/m/+X/5f/l/+f/
5//n/+f/5//n/+f/5//n/+f/5//n/+f/5//n/+f/5//n/+f/5//n/+f/5//n/+f/5//n
/+f/6P/n/+f/5v/m/+f/5//n/+j/6P/n/+f/5//n/+f/5//n/+b/5v/m/+j/6P/o/+f/
5//n/+b/5v/k/+P/4v/i/+T/5P/j/+L/4v/i/+H/4f/h/+H/4P/g/+L/4v/i/+P/4//j
/+L/4v/k/+T/5P/k/+T/5P/l/+X/5//n/+f/5v/m/+b/5v/m/+b/5v/m/+b/5P/l/+X/
5f/l/+X/5v/m/+j/5//n/+f/5//n/+f/5//l/+X/5f/l/+f/5//n/+f/5f/l/+X/5f/l
/+X/5f/l/+f/5//n/+f/5//n/+f/5//l/+X/5f/l/+X/5f/l/+X/5//n/+f/5//n/+f/
5//k/w==
         </WaveFormData>
      </LeadData>
      <LeadData>
         <LeadByteCountTotal>10000</LeadByteCountTotal>
         <LeadTimeOffset>0</LeadTimeOffset>
         <LeadSampleCountTotal>5000</LeadSampleCountTotal>
         <LeadAmplitudeUnitsPerBit>4.88</LeadAmplitudeUnitsPerBit>
         <LeadAmplitudeUnits>��V</LeadAmplitudeUnits>
         <LeadHighLimit>2147483647</LeadHighLimit>
         <LeadLowLimit>268435456</LeadLowLimit>
         <LeadID>V2</LeadID>
         <LeadOffsetFirstSample>0</LeadOffsetFirstSample>
         <FirstSampleBaseline>0</FirstSampleBaseline>
         <LeadSampleSize>2</LeadSampleSize>
         <LeadOff>FALSE</LeadOff>
         <BaselineSway>FALSE</BaselineSway>
         <ExcessiveACNoise>FALSE</ExcessiveACNoise>
         <MuscleNoise>FALSE</MuscleNoise>
         <LeadDataCRC32>2186865567</LeadDataCRC32>
         <WaveFormData>
HgAcABwAHQAeAB4AHwAfAB4AHAAaABcAFwAYABgAFwAXABgAGAAXABgAGAAYABkAGwAc
AB0AHgAfAB8AHgAcAB4AHgAeAB4AHgAeAB4AHwAhAB8AIQAjACQAJgAtADcARgBYAG8A
igCpAMsA7QAAAfUA2QC7AJ0AcgA4AP3/xP+R/2z/Sv8w/yT/Lf9K/2n/g/+f/7X/yP/X
/+b/8f/5/wQADQASABQAGAAdACAAIwAlACYAKQApACgAKgAsACwAMAAwADEAMgAzADUA
NwA4ADoAPAA9AD4AQQBBAEIAQgBAAEEAQwBDAEQARABEAEQAQwBDAEMARABFAEQAQwBC
AEIAQwBEAEQAQwBEAEUARgBGAEYARQBFAEYARwBIAEgASwBLAE0ATgBQAFAAUQBUAFcA
WABbAF0AXgBgAGIAYwBnAGkAawBtAG8AcAByAHQAdgB4AHoAewB6AHsAfAB9AH0AfgB+
AH8AfwB+AH0AfAB8AHsAeQB4AHYAdgB2AHUAcwBzAHAAbwBsAGkAZgBkAF8AXABZAFYA
UwBQAE0ASQBIAEQAQQA+ADwAOwA5ADYANQAzADIAMQAwADEAMQAxADEAMAAwAC8ALwAv
ADAAMQAxADEAMAAwAC4ALgAvAC8ALgAuAC4ALQArACsAKwArACkAKQApACkAKQApACkA
KQAnACcAJwAnACcAJQAlACUAIwAjACMAIwAhACEAIQAiACAAIAAfAB8AHQAdAB0AHQAb
ABsAGwAbABkAGQAaABoAFwAXABcAFwAVABUAFAAUABQAFAASABIAEgASABIAEgASABEA
EwATABMAEwAVABUAFQAUABQAFAAUABUAEwATABMAEgAUABQAFAAUABQAFAAVABUAFAAU
ABUAFQAWABYAFgAWABQAFAAUABcAFwAYABgAGAAXABYAFAASABIAEwAUABQAFQAVABQA
EgASAA8ADwAQAA4ADQANAA4ADgANAAwADAAMAA0ADgAOAA4ADgANAA0ADAAKAAoACgAK
AAoACgAKAAwADQANAA0ADQANAA4AEgAXAB8ALABAAFMAbACHAKUAxwDgANkAuQCVAHkA
UAAUANv/pP9z/1D/Nv8g/xD/E/8s/0n/Y/99/5P/pP+1/8b/0//b/+T/6//w//T/+P/7
//7///8BAAIABQAFAAUABgAHAAYACAAIAAkACgAIAAkACgAKAAkACgAKAAoACQAJAAoA
CgAKAAsADQANAA4ADgAOAA4ADwAPAA8AEAASABIAEgASABQAFQAWABYAGQAaABsAHAAb
ABwAHAAdAB4AHwAgACAAIwAjACUAJgAoACgAKQAsACwALAAuAC8AMAAyADQANQA1ADcA
OQA7ADsAPAA+AEAAQABCAEQARQBGAEcASABJAEsATABMAE0ATgBOAE4ATgBPAE8ATgBO
AE4ATgBOAE0ATQBNAEoASQBIAEUAQgBAAD0AOgA3ADQAMQAuACsAJwAkACAAHQAaABYA
FQATABAADQALAAoACQAFAAUABAADAAEAAAAAAP///P/7//v/+//5//n/+P/4//j/+P/5
//n/+P/4//j/9//3//f/9//3//X/9f/1//X/9f/1//X/9f/z//P/8//z//X/8//z//P/
8//z//P/8//1//X/9f/2//T/9P/z//P/8//z//P/8//x//H/8f/x//D/7//v/+7/7f/t
/+3/7f/r/+v/6v/q/+r/6v/p/+j/6P/o/+f/5v/k/+T/5P/k/+T/5P/k/+P/4f/h/+H/
4f/h/+H/4f/g/97/3v/e/9//3f/d/93/3P/c/9z/3P/c/9z/3P/d/93/3P/c/93/3f/c
/9z/3P/c/9z/3P/c/9//3//g/+D/4P/d/9z/2v/Y/9j/2f/a/9r/2//b/9r/2P/U/9H/
0f/S/9L/0f/R/9L/0v/R/9D/0P/O/8//0P/Q/9D/0P/P/8//zv/M/8z/zP/M/8z/zP/M
/8z/zf/N/83/z//N/9D/1P/b/+f/+P8MACUAQgBjAIcAnwCeAH8AXQBFACUA8v+6/4H/
SP8b//j+2P7C/sL+1/74/hn/N/9R/2X/dv+F/5L/mf+j/6r/s/+2/7r/vP/B/8L/xf/D
/8T/x//H/8b/yP/K/8r/yv/K/8v/zP/M/83/zv/O/8//0P/Q/9D/0f/R/9L/0v/Q/9H/
0//T/9b/1v/W/9b/1//X/9f/2P/c/9z/3P/c/97/3//g/+D/4//k/+X/5v/n/+j/6P/p
/+z/7f/u/+7/8f/x//P/9P/2//b/9//6//v//P///wEAAgAEAAYABwAJAAsADQAPABEA
EgAUABYAGAAaABwAHQAgACEAIgAjACMAJAAkACUAJgAmACYAJgAnACcAJgAmACYAJgAm
ACUAJQAlACIAIQAgAB0AGgAYABMAEAANAAoABwAEAAEA/f/6//b/8//w/+z/6//p/+b/
5f/j/+L/4f/f/9//3v/d/93/3P/c/9v/2v/Z/9n/2f/Z/9n/2P/Y/9j/2P/Z/9n/2v/a
/9r/2f/X/9f/1//X/9f/1//X/9f/2f/Z/9n/2f/Z/9n/2f/Z/9r/2f/a/9v/3f/d/93/
3f/d/93/3f/e/9z/3P/b/9v/3f/d/93/3f/d/93/3f/d/9v/2//c/9z/2//b/9v/2//b
/9v/2v/a/9r/2v/Z/9j/2P/Y/9n/2f/Y/9j/2P/Y/9j/2P/Y/9j/2P/Y/9j/2P/W/9b/
1v/V/9X/1f/V/9X/1//X/9f/1v/U/9T/1P/V/9X/1f/V/9T/1P/U/9T/1P/W/9b/1//X
/9j/2P/Z/9n/2v/a/9r/2v/a/9r/2v/d/9//4P/g/+D/3f/c/9r/2P/Y/9n/2v/a/9v/
2//a/9j/1v/T/9P/1P/U/9P/0//U/9T/0//S/9L/0v/T/9T/1P/U/9T/0//T/9L/0P/Q
/9D/0v/S/9L/0v/U/9X/1f/V/9X/1//Y/9z/4f/t/wAAFgAvAFAAcwCXALEAsACZAH0A
ZQBDABQA3v+f/2L/L/8G/+D+yv7K/uX+CP8p/0f/Yf91/4T/k/+e/6X/r/+2/7v/wP/G
/8r/zf/Q/9H/z//Q/9P/0//S/9T/1v/W/9j/2P/Z/9r/2v/b/9z/3P/d/97/3v/e/93/
3f/e/97/4P/h/+P/4//k/+T/5P/k/+X/5f/l/+b/6P/o/+j/6P/q/+v/7P/s/+3/7v/v
//D/8f/y//L/8//2//f/+P/4//v/+//9//7/AgACAAMABgAHAAgACwANAA4AEAASABMA
FQAXABkAGwAdAB4AIAAiACQAJgAoACkAKgArACwALQAvADAAMAAxADIAMgAyADIAMwAz
ADIAMgAyADIAMgAxADEAMQAuAC0AKgAnACQAIgAfABwAGQAWABEADgALAAcAAgD+//v/
+P/0//P/8f/u/+n/5//m/+X/5f/l/+T/4//h/+D/4P/f/9//3//g/+H/3//f/97/3v/e
/97/3//f/97/3v/e/93/3//f/9//3//f/9//3//f/9//3//f/9//3//f/9//3//h/9//
3//f/9//3//f/9//3//f/9//4P/g/+D/3//f/9//3//f/9//3//f/9//3//f/9//4P/g
/9//3//f/9//4f/h/+D/4P/g/+D/3//e/97/3v/f/9//4P/g/+D/4P/i/+L/4v/i/+L/
4v/i/+L/4v/i/+L/4v/i/+L/4f/j/+P/4//j/+P/4//j/+L/5P/k/+T/5f/l/+X/5f/k
/+T/5P/k/+T/5v/m/+f/5//o/+j/6f/p/+r/6v/q/+r/7P/s/+z/7//v//D/8P/w//H/
8P/u/+z/6//r/+v/6v/s/+3/7f/s/+r/5//n/+j/5v/l/+X/5v/o/+f/5v/m/+b/5//o
/+j/6P/o/+f/5//m/+T/5P/k/+T/5P/k/+T/5P/l/+X/5f/l/+f/6v/s/+//9/8GABoA
MQBKAGkAjwC1AMwAxwCrAI0AcwBOABgA2/+e/2X/Ov8S/+7+3v7n/gT/Jf9F/2H/ef+K
/5v/qv+3/7//xv/P/9b/2v/e/+H/5v/p/+n/6v/t/+3/7v/w//L/8v/0//T/9f/2//j/
+f/6//r//f/+//7//v//////AAAAAAAAAQADAAMABAAEAAQABAAFAAUABQAGAAYABgAG
AAYABgAHAAgACAAJAAoACwAMAA0ADgAOAA8ADgAPABAAEAATABMAFQAWABgAGAAZABwA
HQAeACEAIwAkACYAKAApACsALQAvADEAMwA0ADYAOAA8AD4AQABBAEIAQwBEAEUARwBI
AEgASQBIAEgASABIAEkASQBIAEgASABIAEgARwBHAEcARABDAEIAPwA8ADoANwA0ADEA
LgApACYAIwAfAB4AGgAXABQAEAAPAA0ACgAHAAUABAADAAEAAQAAAP/////+//7//f/+
//3//f/9//3//f/8//z//P/8//3//f/8//z//P/7//v/+//7//v/+//7//v/+//5//n/
+f/5//f/9//3//f/9//1//X/9f/1//X/9f/1//X/9f/1//b/9P/0//P/8//x//H/8f/x
//H/8f/x//H/7//v//D/8P/v/+//7//v//H/8f/w//D/8P/w/+//7v/u/+7/7//v/+7/
7v/u/+7/7v/u/+7/7v/u/+z/7P/s/+z/7P/s/+z/7P/r/+3/7f/t/+3/6//r/+v/6v/q
/+r/6v/r/+v/6//r/+r/7P/s/+z/7P/s/+z/7f/t/+z/7P/t/+3/7v/u/+7/7v/u/+7/
7v/x//P/9P/0//T/8//y//D/7v/s/+3/7v/u//H/8f/w/+7/6v/n/+f/6P/o/+f/5//o
/+j/5//m/+b/5v/n/+j/6P/o/+j/5//n/+b/5P/k/+T/5P/k/+T/5P/i/+P/4//j/+X/
5//q/+7/9f8BABIAJgA9AFoAeQCbALsAwACpAIkAbQBLABYA2v+h/2j/O/8a//z+5P7i
/vf+Fv8z/03/Z/97/4z/nf+s/7X/vf/G/83/0P/W/9r/2//e/+H/4//k/+f/5//o/+r/
7P/s//D/8P/x//L/9f/3//n/+v/8//7///8AAAMAAwAEAAQABAAFAAcABwAIAAgACAAI
AAsACwALAAwADAAMAAwADAAOAA8AEAAQAA8AEAARABIAEQASABIAEwAWABcAGAAYABkA
GQAbABwAHgAeAB8AIgAhACIAJQAnACoALAAuAC8AMQAzADUANwA5ADoAPAA+AEAAQgBE
AEUASABJAEoASwBMAE4ATwBRAFIAUgBSAFIAUwBTAFIAUgBSAFIAUgBRAFEAUQBOAE0A
TABJAEYARABDAEAAPQA6ADcANAAxAC0ALAAoACUAIgAeAB0AGwAYABUAEwASABEADwAP
AA4ADQANAAwADAALAAoACQAJAAkACQAJAAgACAAIAAgACQAJAAgACAAIAAcACQAJAAkA
CQAJAAkACQAJAAkACQAJAAkABwAHAAcABwAJAAcABwAHAAcABwAHAAcABQAFAAUABgAG
AAYABQAFAAMAAwADAAMABQAFAAUABQADAAMABAAEAAMAAwADAAMAAwADAAIAAgACAAIA
AQAAAAAAAAABAAEA/v/+//7//v/8//z//P/8//z/+v/6//r//P/8//z//P/+//7//v/9
//v/+//7//v/+//7//v/+v/6//r/+v/7//n/+f/5//j/+v/6//r/+v/8//z//f/9//z/
/P/9//3//v/+//7//v/+//7//v8BAAEAAgACAAIAAQAAAP7//P/8//3//v/+///////+
//z/+v/3//f/+P/4//f/9//4//j/9//2//b/9P/1//b/9v/2//b/9f/1//T/8v/y//L/
8v/y//L/8v/y//P/8//z//X/9f/2//z/AwAPACAANABLAGYAhQCnAMcAzgC1AJEAdQBV
ACAA5P+r/3L/Rf8m/wr/9P7u/gH/Hv87/1f/b/+D/5b/p/+2/8H/x//O/9X/2v/e/+L/
5//o/+n/6f/q/+3/7f/s/+7/8P/w//L/8v/z//T/8//z//P/8v/x//L/8v/y//P/8//0
//T/9P/1//f/9//6//r/+v/6//v/+//7//z/AAAAAAAAAAACAAMABAAEAAUABgAHAAgA
BwAIAAgACQAMAA0ADgAOABEAEQATABQAGAAYABkAHAAbABwAHwAhACIAJAAmACcAKAAp
ACoAKwAvADAAMgA0ADQANgA4ADkAPAA9AD4APwA9AD4APgA/AEAAQABAAEAAQQBBAEAA
QABCAEIAQgBBAEEAQQA+AD0APgA7ADgANgA0ADIAMAAuACsAKAAlACEAIAAcABkAFgAU
ABMAEQAOAAsACQAIAAcABQAFAAQAAwADAAIAAgABAAAA//////////////7//v/8//z/
/f/9//7//v/+//3//f/9//3//f/9//3//f/9//3//f/9//3//f/9//3//f////3//f/9
////////////AQABAAEAAgAAAAAA///////////////////////////9//3//v/+//3/
/f/9//3/+//7//r/+v/4//j/9//2//b/9v/3//f/9v/2//b/9v/2//b/9v/2//b/9v/2
//b/9f/1//T/9P/0//P/8//y//L/8v/y//L/8v/y//L/8f/x//H/8f/x//H/8f/x//D/
8P/w//D/8f/x//H/8f/w//L/8v/y//L/8v/y//P/8//y//L/8//z//T/9P/0//T/9P/0
//T/9//3//j/+P/4//X/9P/y//D/8v/z//T/9P/1//X/9P/y/+7/6//r/+z/7v/t/+3/
7v/s/+v/6v/q/+r/6//s/+z/7P/s/+v/6//s/+r/6v/q/+r/6v/q/+r/6v/r/+v/6//r
/+3/8P/0//n/BQAYACwARQBkAIcAqwDHAMgAqwCLAHEAUQAiAOj/rf9y/0P/Gv/4/uD+
4P73/hr/O/9Z/3X/if+a/6n/tv+//8X/zP/T/9j/3P/i/+X/6P/p/+n/6v/t/+3/7P/u
//D/8P/w//D/8f/y//T/9f/2//b/9//4//j/+P/3//f/+P/4//j/+f/7//v//P/8//z/
/P/9//3//f/+/wAAAAAAAAAABAAFAAYABgAHAAgACQAKAAwADgAPABEAFAAVABYAFgAb
ABsAHQAeACIAIgAjACYAJwAoACsALQAuADAAMgAzADcAOQA7AD0APwBAAEIARABGAEgA
SgBLAEwATQBOAE8AUQBSAFIAUwBUAFQAVABUAFUAVQBUAFQAVgBWAFYAVQBVAFUAUgBR
AFIATwBMAEoARwBEAEEAPgA7ADgANQAxAC4AKgAnACQAIAAfAB0AGgAXABUAFAATAA8A
DwAOAA0ADQAMAAwACwAKAAkACQAJAAkACQAIAAgACAAIAAkACQAIAAgACAAHAAcABwAH
AAcABwAHAAcABwAJAAkACQAJAAkACQAJAAkACwAJAAkACQALAAsACwALAAsACwALAAwA
DAAMAAsACwANAA0ADQANAA0ADQANAA0ADQANAA4ADgANAA0ADQANAA8ADwAOAA4ADgAO
AA0ADAAMAAwADQANAAwADAAMAAwACgAKAAoACgAKAAoACgAKAAkACQAIAAgACAAJAAkA
CAAIAAgACAAIAAgACAAIAAgABwAHAAcABwAHAAcABwAHAAYABgAGAAYABwAHAAcABwAG
AAgACAAIAAgACAAIAAkACQAMAAwADQANAA4ADgAOAA4ADgAOAA4AEQATABQAFAAUABMA
EgAQAA4ADgAPABAAEAATABMAEgAQAAwACQAJAAoACgAJAAkACgAMAAsACgAKAAgACQAK
AAoACgAKAAkACQAKAAgACAAIAAgACAAIAAgACAAJAAkACQALAAsADgASABkAJQA4AE4A
ZwCGAKkAzwDpAOwA0wC3AJsAewBKABAA0f+W/2X/PP8W/wD/Av8b/z7/Yf9//5f/q/+8
/8v/1v/f/+f/8P/3//z/AAAEAAcACgANAA0ADgARABEAEgAUABYAFgAaABoAGwAcABwA
HQAeAB4AIQAiACIAIgAjACMAJAAkACQAJQAnACcAKAAoACgAKAApACkAKQAqACwALAAs
ACwALgAvADAAMAAxADIAMwA0ADMANAA0ADUAOAA5ADoAOgA9AD0APwBAAEQARABFAEgA
SQBKAE0ATwBSAFQAVgBXAFsAXQBfAGEAZQBmAGgAagBsAG4AcABxAHQAdQB2AHcAeQB6
AHoAewB8AHwAfAB8AH8AfwB+AH4AfgB+AH4AfQB9AH0AegB5AHgAdQByAHAAbQBqAGcA
ZABhAF4AWwBXAFQAUABNAEoARABDAEEAPgA9ADsAOgA5ADkAOQA4ADcANwA2ADYANQA2
ADUANQA1ADMAMwAyADIANAA0ADUANQA0ADQANAAzADMAMwAzADMANQA1ADUANQAzADMA
MwAzADMAMwAzADMAMwAxADEAMQAxADEAMQAxADEAMQAxADIAMAAwAC8ALwAvAC8ALwAv
AC0ALQAtAC0ALQAtAC4ALgAvAC8ALwAvADEAMQAwADAAMAAwAC8ALgAuAC4ALwAvAC4A
LgAuAC4ALgAuAC4ALgAuADAALgAsACwALAAsAC4ALgAuAC0ALQAtAC0ALQAtAC0ALQAs
ACwALAAsAC0ALQAtAC0ALAAsACwALAAsAC4ALgAvAC8AMAAwADEAMQAyADIAMgAyADIA
MgAyADUAMwA0ADQANAAzADIAMAAuAC4ALwAwADAAMQAxADAALgAsACkAKQAqACoAKQAp
ACoAKgApACgAKAAqACsALAAsACoAKgApACkAJgAkACQAJAAmACYAJgAmACQAJQAlACUA
JQAnACgALAA1AD8AUABmAH0AmAC5AN8A/wAGAfEAzQCxAI8AWAAaAOH/qv99/1z/Pv8m
/yL/N/9U/3H/jf+n/7n/yv/d/+z/9f/9/wQADQASABQAGAAdACAAIwAjACQAJwAnACgA
KgAsACwAMAAwADEAMgAzADUANwA4ADsAPAA8ADwAPwA/AEAAQABAAEEAQwBDAEQARABE
AEQAQwBDAEMARABGAEYARgBGAEYARwBIAEgARwBIAEkASgBLAEwATABNAE4ATwBQAFAA
UwBTAFUAVgBWAFYAVwBaAFsAXABfAGEAYgBkAGYAZwBpAGsAbQBvAHEAcgB0AHYAdgB4
AHoAewB6AHsAfAB9AH8AgACAAIEAfwB+AH0AfAB9AH0AfAB8AHwAfAB8AHsAeQB5AHYA
dQB0AHEAbgBsAGkAZgBjAGAAXwBcAFkAVQBQAEwASQBGAEIAQQA/ADwAOwA5ADgANwA1
ADUANAAzADMAMgAyADEAMAAvAC8ALwAtAC0ALAAsACwALAAtAC0ALAAsACwAKwArACsA
KwArAC0ALQAtAC0AKwArACsAKwApACkAKQApACkAJwAnACcAJwAnACcAJwAlACUAJQAm
ACQAJAAjACMAIwAjACMAIwAiACEAIAAfAB8AHwAgACAAHwAfAB8AHwAdAB0AHAAcABwA
HAAbABoAGgAaABsAGwAaABwAGgAaABoAGgAaABoAGAAYABgAFwAVABUAFQAVABUAFQAV
ABQAFAAUABQAFQAVABUAFQAUABQAFAAUABQAFAAUABUAFQAWABYAFwAXABYAFgAWABYA
FgAWABYAGQAZABoAGgAaABsAGgAYABYAFQAVABUAFAAXABcAFgAUABIADwAPABAAEAAP
AA8AEAAQAA8ADgAOAA4ADwAQABAAEAAQAA8ADwAQAA4ADgAOAA4ADgAOAA4ADgAPAA8A
DwAPAA8AEAAUABsAIQAuAD4AUwBsAIcApQDJAOQA5QDJAKUAhwBiACgA7f+2/4P/XP9A
/yr/Fv8T/yj/Rf9h/33/k/+m/7f/yv/X/+H/6v/z//j//v8AAAUACAALAAsADAAPAA8A
DgAQABIAEgASABIAEwAUABIAEwAUABQAEwAUABQAFAAXABcAGAAYABYAFwAZABkAGgAa
ABoAGgAbABsAGwAcABwAHAAcABwAIAAhACIAIgAhACIAIwAkACUAJgAmACcAKgArACwA
LAAvAC8AMQAyADQANAA1ADgANwA4ADsAPQA8AD4AQABBAEEAQwBFAEcASQBKAEwATgBQ
AFIAVABVAFQAVQBWAFcAVwBYAFgAWQBaAFoAWgBaAFsAWwBaAFoAWABYAFgAVwBXAFcA
VABTAFQAUQBOAEwASQBGAEMAQAA/ADwAOQA1ADIALgArACgAIgAhAB8AHAAZABcAFgAV
ABEAEQAQAA8ADgAMAAsACQAIAAcABwAHAAcABwAGAAYABAAEAAUABQAEAAQABAADAAMA
AwADAAMAAwADAAMAAwADAAMAAwADAAMAAwADAAMAAwABAAEAAQABAAEAAQABAP//////
/wAAAAAAAP////////////////3//f/9//3//f/9//7//v/7//v/+//7//n/+f/4//j/
+P/4//f/9v/2//b/9//3//T/9P/0//T/8v/w//D/8P/w/+7/7v/u/+7/7v/u/+7/7f/r
/+v/6//r/+n/6f/p/+j/6P/o/+j/6f/n/+f/5//m/+b/5v/m/+b/5v/m/+f/5//m/+b/
5//n/+j/6P/o/+j/5v/m/+b/6f/p/+r/6v/q/+n/6P/m/+T/4v/j/+T/5P/l/+X/5P/i
/97/2//b/9z/2v/Z/9n/2v/Y/9f/1v/W/9T/1f/W/9b/2P/Y/9f/1//W/9T/1P/U/9T/
1P/U/9T/1P/V/9X/1f/V/9X/1v/a/+H/6//8/xAAJwBEAGcAiQCjAKgAjwBrAFEANQAG
AM7/lf9c/yv/Bv/k/s7+xv7Z/vr+Gf83/1P/Z/96/4v/mP+h/6f/rv+1/7z/wP/E/8f/
yv/J/8n/yv/N/83/zv/Q/9L/0v/S/9L/0//U/9L/0//U/9T/1f/W/9b/1v/V/9X/1v/W
/9b/1//Z/9n/2v/a/9r/2v/d/93/3f/e/+D/4P/g/+D/5P/l/+b/5v/p/+r/6//s/+//
8P/w//H/9P/1//b/9v/3//f/+f/6//z//P/9/wAAAQACAAUABwAGAAgACgALAA0ADwAR
ABMAFQAWABgAGgAcAB4AIAAhACIAIwAkACUAJQAmACYAJwAoACgAKAAoACkAKQAoACgA
KgAqACoAKQAnACcAJAAjACQAIQAeABwAFwAUABEADgALAAgABQABAP7/+v/3//T/7v/t
/+v/6P/l/+P/4v/h/9//3//e/93/2//a/9r/2f/Y/9f/1//X/9f/1//W/9b/1P/U/9X/
1f/U/9T/1P/T/9P/0//T/9P/1f/V/9X/1f/T/9P/0//T/9P/0//T/9P/1f/T/9P/0//R
/9H/0f/R/9H/0f/R/9L/0v/S/9H/0f/R/9H/0f/R/9H/0f/R/9H/z//P/9D/0P/N/83/
zf/N/83/zf/M/8z/zP/M/8v/yv/I/8j/yf/J/8j/yP/I/8j/xv/G/8b/xv/G/8T/xP/E
/8T/xP/E/8T/w//D/8P/w//D/8P/w//D/8L/wP/A/8D/wf/B/8H/wf/A/8D/wP/A/8D/
vv++/7//v//C/8L/w//D/8L/wv/C/8L/wv/C/8L/xf/F/8b/xv/G/8f/xv/E/8L/wP/B
/8L/wv/F/8X/xP/C/77/u/+7/7z/vP+7/7v/vP+8/7v/uv+6/7r/u/+8/7z/uv+6/7n/
uf+6/7j/uP+4/7j/uP+4/7j/uP+5/7n/uf+5/7n/uv++/8P/y//a/+7/BQAkAEcAawCL
AJoAiQBpAE8ANQAMANj/nf9e/yf//P7U/rb+qv63/tj++/4b/zf/Tf9g/23/fP+F/43/
lP+b/6D/pv+s/6//sP+x/7H/sv+1/7X/tP+2/7j/uP+6/7r/u/+8/7r/u/+8/7z/vf++
/77/vv+//7//wP/A/8D/wf/D/8P/xP/E/8T/xP/F/8X/xf/G/8r/yv/K/8r/yv/L/8z/
zP/N/87/z//Q/9H/0v/S/9P/1f/X/9n/2v/d/93/3//g/+L/4v/j/+b/5//o/+v/7f/u
//D/8v/z//X/9//5//v///8AAAIABAAIAAoADAANAA4ADwAQABEAEwAUABQAFQAYABgA
GAAYABkAGQAYABgAGAAYABgAFwAZABkAFgAVABQAEQAOAAwACQAGAAMAAAD7//j/9f/x
/+7/6v/n/+T/3v/d/9v/2P/V/9P/0v/R/83/zf/M/8v/y//K/8r/yf/I/8f/x//H/8n/
yf/I/8j/yP/I/8n/yf/I/8j/yP/H/8n/yf/J/8n/yf/J/8n/yf/J/8n/yf/J/8f/x//H
/8f/yf/H/8f/x//J/8n/yf/J/8n/yf/J/8r/yP/I/8f/x//H/8f/x//H/8f/x//H/8f/
x//H/8j/yP/J/8n/yf/J/8n/yf/I/8j/yP/I/8f/xv/I/8j/yf/J/8j/yP/I/8j/yv/I
/8j/yv/I/8j/yP/I/8j/yP/I/8j/x//H/8f/x//H/8n/yf/J/8j/yP/I/8j/yf/J/8n/
yf/I/8j/yP/I/8j/yv/K/8v/y//M/8z/zf/N/87/zv/O/87/0P/Q/9D/0//T/9T/1P/U
/9P/0v/Q/87/0P/R/9L/0v/T/9P/0v/Q/8z/yf/J/8r/zP/L/8v/zP/K/8n/yP/I/8j/
yf/K/8r/zP/M/8v/y//I/8b/xv/G/8b/xv/G/8b/xv/H/8f/x//H/8f/yv/O/9f/4f/0
/woAJQBAAGEAhwClAKgAkQBvAFUAMwAAAMT/if9Q/yP//P7a/sL+wv7b/vr+F/8x/0v/
X/9w/4P/kP+Z/5//qP+x/7T/uP+8/7//wP/D/8X/xv/J/8n/yv/M/87/zv/Q/9D/0f/S
/9P/1f/X/9j/2//c/9z/3P/d/93/3v/e/97/3//h/+H/4P/g/+D/4P/h/+H/4f/i/+L/
4v/i/+L/4v/j/+T/5P/j/+T/5f/m/+f/6P/o/+n/6v/r/+z/7P/u/+3/7v/u//D/8P/x
//T/9f/2//n/+//8//7/AAABAAMABQAHAAkADQAOABAAEgASABQAFgAXABoAGwAcAB0A
GwAcABwAHQAcABwAHAAcABsAGwAaABoAGgAaABoAGQAXABcAFAATABAADQAKAAgABQAC
AP///P/5//b/8//v/+z/6P/l/+L/3v/d/9v/2P/V/9P/0v/R/8//z//O/83/zf/M/8z/
y//M/8v/y//L/8v/y//K/8r/yP/I/8n/yf/I/8j/yP/H/8f/x//H/8f/x//H/8f/x//H
/8f/x//H/8X/xf/F/8X/x//F/8X/xf/D/8P/w//D/8H/wf/B/8L/wP/A/7//v//B/8H/
wf+//w==
         </WaveFormData>
      </LeadData>
      <LeadData>
         <LeadByteCountTotal>10000</LeadByteCountTotal>
         <LeadTimeOffset>0</LeadTimeOffset>
         <LeadSampleCountTotal>5000</LeadSampleCountTotal>
         <LeadAmplitudeUnitsPerBit>4.88</LeadAmplitudeUnitsPerBit>
         <LeadAmplitudeUnits>��V</LeadAmplitudeUnits>
         <LeadHighLimit>2147483647</LeadHighLimit>
         <LeadLowLimit>268435456</LeadLowLimit>
         <LeadID>V3</LeadID>
         <LeadOffsetFirstSample>0</LeadOffsetFirstSample>
         <FirstSampleBaseline>0</FirstSampleBaseline>
         <LeadSampleSize>2</LeadSampleSize>
         <LeadOff>FALSE</LeadOff>
         <BaselineSway>FALSE</BaselineSway>
         <ExcessiveACNoise>FALSE</ExcessiveACNoise>
         <MuscleNoise>FALSE</MuscleNoise>
         <LeadDataCRC32>3285456922</LeadDataCRC32>
         <WaveFormData>
/P/7//v/+//8//7//v/+//7/+v/4//b/9P/0//P/8//1//b/9v/1//P/8v/x//H/8f/x
//D/8P/w/+7/7f/s/+7/7f/t/+3/7v/u/+7/7//v/+//8f/x//H/9P/6/wIAEAAfADMA
UQB0AJoAxADkAPIA9AD5APkA5gC/AIwASwAKAM7/j/9Y/zj/Mv8+/1f/b/+E/5b/pP+y
/7//x//N/9X/3P/h/+H/5f/o/+r/7P/u/+7/7v/u//D/8P/x//L/9P/1//X/9v/3//f/
9//5//n/+f/5//n//P/8//z//f//////AAAAAAIAAgACAAIAAQABAAEAAwAEAAQABQAF
AAcACQAJAAoACQAKAAsACwAMAA0ADgAPABIAEwAUABUAGAAZABoAHAAdAB8AIQAjACUA
JgAoACoALAAuADAAMgA0ADUANwA5AD4AQABDAEUASABJAEsATQBNAE4AUABSAFMAVABU
AFcAVwBYAFgAWQBYAFgAWQBZAFsAXABcAFwAWQBZAFgAVwBUAFIAUABMAEoARgBCAD8A
OwA5ADUALwAsACgAJAAgAB8AGwAZABcAFgAUABEAEAAPAA4ADAALAAoACgAJAAkACgAK
AAoACgAKAAkACQAJAAkACgAKAAoACgAKAAoACgAKAAoACgAKAAkACQAJAAkACwALAAsA
CwALAAsACwAKAAwADAAMAAwADAAMAAwADAAMAAsACwAKAAoACgAKAAoACgAJAAkACQAJ
AAgACAAIAAgACAAHAAcABwAHAAcABgAGAAYABgAGAAQABAAEAAQABAAEAAQABAAEAAQA
BQAFAAMAAwADAAMAAwADAAMAAwAEAAQABAAEAAQAAgACAAMAAwADAAMABAAEAAQAAwAF
AAUABQAGAAcABwAHAAcABwAIAAkACgALAAwADQANAA0ADAALAAsACwAOABAAEAAQAA4A
CgAIAAYABgAGAAUABQAFAAYABgAFAAMAAgABAAEAAQABAAAAAAAAAP7//f/8//z/+//7
//v//P/8//z//f/9//3//f/9//3/AAAGAA4AGAApAD0AVwB4AJwAwgDkAPIA8gDvAO8A
4AC7AIgASwAMANT/nf9o/0T/Ov9E/1n/cf+G/5j/qP+2/8X/z//X/93/4v/n/+n/6//u
//L/8v/0//T/9P/0//j/+P/5//r/+v/7//v//P/9//3//f//////////////AAAAAAAA
AQD/////AAAAAAIAAgACAAIAAwADAAMABQAEAAQABQAFAAUABwAHAAgACwAMAA0ADQAO
AA8AEAARABIAEwAUABUAFgAXABgAGgAZABsAHQAfACEAIgAkACYAJgAoACoALAAuAC8A
MQAzADYAOAA7AD0AQABBAEMARQBHAEgASgBMAE0ATgBOAFEATwBQAFAAUQBQAFAAUQBR
AFEAUgBSAFIATwBPAE4ATQBKAEgARgBCAEAAPAA4ADUAMQAvACsAJQAkACAAHAAYABcA
EwARAA8ADAAKAAcABgAFAAQAAgABAP7//v/9//3//P/8//z//P/8//v/+//7//3//v/+
//7//v/+//7//v/+//7//v/+//3//f/9//3//f/9//3//f/9//3//f/8//7//v/+//7/
/v/+//7//v/+//3//f/8//z//P/8//z//P/7//v/+//7//r/+v/6//r/+v/5//n/+f/5
//n/+P/2//b/9v/2//j/9//3//f/9//3//X/9v/2//b/9v/2//T/9P/0//T/9f/1//P/
8//z//P/8//z//P/8//0//T/8v/y//L/8P/w//H/8f/x//H/8v/y//L/9f/3//f/9//2
//f/9//3//n/+f/6//v/+v/7//z//f/9//3//P/7//v/+//+/wAA/v/+//z/+P/2//T/
9P/0//X/9f/1//b/9P/z//H/8P/x//H/8f/x//D/8P/w/+7/6//q/+r/6f/p/+n/6v/q
/+r/6//r/+v/7f/t/+//8v/4/wAADgAfADcAVQB4AJ4AwADWANgA2gDjAN8AxgChAGwA
KwDu/7L/cf9A/yr/Lv9E/13/d/+M/5z/qv+2/7//xf/L/9H/2P/b/93/3//g/+L/5P/k
/+T/5P/k/+j/6P/p/+r/6v/r/+v/7P/r/+v/6//t/+3/7f/t/+3/7v/u/+7/7//v/+//
8P/w//L/8v/y//L/8//z//P/9f/2//b/9//3//f/+f/5//r/+//8//3//f/+////AAAB
AAIAAwAEAAUACAAJAAoADAANAA8AEQATABMAFAAWABgAGgAcAB4AIAAkACUAJwApACwA
LgAxADMANgA3ADkAOwA/AEAAQgBEAEMARABEAEcASQBKAEoASwBKAEoASwBLAEsATABM
AEwASwBLAEoASQBHAEQAQQA8ADoANgAyAC8AKQAnACMAHQAYABQAEAAMAAkABQADAAEA
AAD+//v/+v/5//j/9v/1//T/9P/z//P/8v/y//L/8v/y//H/8f/x//H/8v/y//L/8v/y
//L/8v/y//L/8v/y//H/8f/x//H/8f/x//H/8f/x//H/8f/w//D/8P/w//D/8P/w//D/
8P/w/+//7//u/+7/7v/u/+7/7v/t/+3/7f/t/+z/7P/s/+z/7P/r/+v/6f/p/+n/6P/q
/+r/6v/q/+r/6f/p/+n/6f/p/+n/6f/o/+j/6P/o/+b/5v/n/+b/5v/m/+b/5v/m/+b/
5v/m/+f/5//l/+X/5f/l/+X/5f/j/+P/5P/k/+T/5P/k/+L/5P/l/+X/5f/l/+b/5v/m
/+f/6f/p/+n/6P/p/+n/6f/r/+v/7P/t/+7/7//w//H/8f/x//D/7//v/+//8v/0//T/
9P/y/+7/6v/o/+j/6P/n/+f/5//o/+j/5//l/+T/4//j/+P/4//i/+L/4v/g/+H/4P/g
/9//3//f/+D/4P/g/+H/4f/h/+H/4//l/+j/7P/0/wAAEwArAE0AcgCYAL4A1gDgAOgA
8wDvANoAtQB8ADcA9v+0/2n/NP8i/yr/QP9b/3P/iP+Y/6b/sP+5/7//w//J/87/0f/V
/9f/2v/a/9z/3P/c/9z/3P/e/97/3//g/+L/4//j/+T/4//j/+P/5f/n/+f/5//n/+b/
5v/m/+f/5//n/+j/6P/q/+r/6v/q/+3/7f/t/+//7v/u/+//7//v//H/8f/y//X/9v/3
//f/+P/5//r/+//8//3//v///wAAAQACAAQABQAHAAkACwANAA4AEAASABQAFgAYABoA
HAAdAB8AIQAkACYAKQArADAAMQAzADUANQA2ADgAOgA9AD4APgBBAEEAQgBCAEMARABE
AEUARQBDAEQARABEAEUARQBEAEMAQAA+ADwAOAA2ADIALgArACUAIwAfABkAFAAQAAwA
CAAHAAMAAQD///r/+P/1//T/9f/0//L/8f/w//D/7//v/+7/7v/u/+7/7v/t/+3/7f/t
/+7/7v/u/+z/7P/s/+z/7P/s/+z/7P/t/+3/7f/t/+v/6//r/+v/7f/t/+3/7P/s/+z/
7P/s/+z/7P/s/+z/7P/r/+v/6v/q/+r/6v/q/+r/6f/p/+n/6//q/+r/6v/q/+r/6f/p
/+n/6f/p/+j/6P/o/+j/6P/o/+f/5//n/+f/5//n/+f/5v/m/+b/5v/o/+j/5//n/+f/
5//m/+b/5v/m/+b/5v/m/+b/5v/n/+f/5f/l/+X/5f/l/+X/5f/l/+b/5v/m/+b/5v/k
/+b/5//n/+f/5//o/+j/6P/p/+v/6//r/+z/7f/t/+3/7f/t/+7/7//w//H/8v/z//X/
9f/0//P/8f/x//T/9v/4//j/9v/y/+7/7P/s/+z/7f/t/+3/7v/w/+//7f/s/+n/6f/p
/+n/6P/o/+j/5v/l/+T/5P/j/+P/4//k/+T/5P/l/+X/5f/l/+f/5//q/+7/9P/+/w0A
IwA/AGAAhgCwANQA5gDuAPMA+QDsAM0AoABhABwA3v+Z/1b/LP8k/zL/S/9j/3r/jv+e
/6r/t/+//8X/yf/Q/9X/1//Z/97/4P/i/+T/5P/k/+T/5P/k/+X/5v/o/+n/6f/q/+v/
6//r/+3/7f/t/+3/7f/u/+7/7v/v//H/8f/y//L/9P/0//T/9P/1//X/9f/3//b/9v/3
//f/+f/7//v//P/9//7//////wAAAQACAAMABAAFAAYABwAIAAkACgAMAA8AEQATABUA
FQAWABgAGgAcAB4AIAAiACYAJwApACsALgAwADMANQA4ADkAOwA9AD8AQABCAEQARQBG
AEYASQBLAEwATABNAE4ATgBPAE8ATwBQAFAAUABPAE8ATgBNAEwASgBIAEQARABAADwA
OQA1ADMALwApACYAIgAeABoAFwATABEADwAMAAoABwAGAAUABAACAAEAAAAAAP/////+
//7//v/+//7//f/9//3//f/+//7//v/+//7//v/+//7//v/+//7/////////////////
//////////////7//P/8//z//P/+//7//v/+//7//f/9//z//v/+//7//v/8//v/+//7
//v/+v/6//r/+v/6//n/+f/5//n/+f/4//j/+P/4//j/+P/3//f/9//3//f/9//3//b/
9v/2//b/9v/2//X/9f/1//T/9P/0//T/9P/0//T/9P/0//f/9//1//X/9f/1//X/9f/z
//P/9P/0//T/9P/0//L/9P/1//X/9f/1//b/9v/2//X/9//3//f/+P/5//n/+f/5//n/
+v/7//7///8AAAEAAQABAAAA////////AgAEAAQABAACAP7//P/6//r/+v/5//n/+f/6
//r/+f/3//b/9//3//f/9//2//b/9v/0//P/8v/y//H/8f/x//L/8v/y//P/8//z//P/
9f/5//z/AgAMABoALQBHAGcAigCyANgA8AD2APYA+wD1ANYAqQBwAC0A8P+0/3X/SP8y
/zj/TP9j/3v/jv+g/67/uv/H/8//1f/b/+D/4//n/+n/6v/s/+7/8P/w//D/8P/0//T/
9f/2//b/9//3//j/+f/5//n/+//7//v/+//7//z//P/8//3//f/9//7//v8AAAAAAAAA
AAEAAQABAAMABAAEAAUABQAHAAkACQAKAAkACgALAAsADAANAA4ADwASABMAFAAVABYA
FwAYABoAGQAbAB0AHwAhACIAJAAmACoALAAuADAAMgAzADUANwA6ADwAPwBBAEIAQwBF
AEcASQBKAEwATgBPAFAAUABTAFMAVABUAFUAVgBWAFcAVwBVAFYAVgBWAFUAVQBUAFMA
UABOAEwASABGAEIAPgA7ADkANwAzAC0AKgAmACIAHgAbABcAFQATABAADgALAAoACQAI
AAYABQAGAAYABQAFAAQABAAEAAQABAADAAMAAwADAAQABAAEAAQABAAEAAQABAAEAAQA
BAADAAMAAwADAAUABQAFAAUABQAFAAUABAAEAAQABAAEAAQABAAEAAQABAADAAMAAgAC
AAIAAgACAAIAAQABAAEAAQAAAAAAAAAAAAAA//////////////7//v/+//7//v/+//3/
/f/9//3//f/9//3//P/8//z//P/8//z/+//7//3/+//5//r/+v/6//r/+v/8//z//P/8
//3//f/7//v/+//7//v/+//5//n/+v/6//r/+v/6//j/+P/5//n/+f/7//z//P/8//v/
/f/9//3//v//////////////AAABAAIAAwAEAAUABQAFAAQAAwADAAMABgAIAAYABgAE
AAAA/v/8//z//P/9//3//f/+//z/+//5//j/9//3//f/9//2//b/9v/0//P/8v/y//H/
8f/x//L/8v/y//P/8//z//X/9f/1//r/AAAKABgAKwBBAGEAggCoAM4A5gDsAOgA6wDn
AMoAoQBsACkA7v+2/3v/Sv8y/zT/Rv9f/3X/iv+a/6r/uP/F/8v/0f/X/9z/3//j/+X/
6P/q/+r/7P/s/+z/7P/w//D/8f/y//L/8//z//T/8//z//P/9f/1//X/9f/1//b/9v/2
//f/9//3//j/+P/4//j/+P/4//n/+f/5//v/+v/6//v/+//9//////8AAP//AAABAAEA
AgADAAQABQAIAAkACgALAAwADQAOABAADwARABMAFQAZABoAHAAeACAAIgAkACYAJgAn
ACkAKwAuADAAMwA1ADgAOQA7AD0APwBAAEIARABDAEQARABHAEUARgBGAEcARgBGAEcA
RwBJAEoASgBKAEkASQBIAEcARABCAEAAPAA6ADYAMgAvAC0AKwAnACEAHgAaABYAEgAP
AAsACQAHAAQAAgD///7//f/8//r/+f/4//j/9//3//b/9v/2//b/9v/1//X/9f/1//b/
9v/2//b/9v/2//b/9P/0//T/9P/1//X/9f/1//X/9f/1//X/9f/1//X/9P/0//T/9P/0
//T/9P/0//T/9v/1//X/9P/y//L/8v/y//L/8f/x//H/8f/w//D/8P/w//D/7//v/+3/
7f/t/+z/7P/s/+z/7P/s/+v/6//r/+n/6f/p/+n/6v/q/+r/6v/q/+r/6f/p/+f/5//n
/+b/5v/m/+b/5v/m/+b/5v/m/+b/5v/m/+b/5v/m/+b/5v/n/+f/5f/l/+X/5f/l/+X/
4//j/+T/5P/k/+T/5P/i/+T/5f/l/+X/5f/m/+b/5v/n/+n/6f/p/+j/6f/p/+n/6f/p
/+r/6//s/+3/7v/v/+3/7f/s/+v/7f/t//D/8v/y//L/8P/s/+r/6P/o/+j/5//n/+f/
6P/o/+f/5f/k/+P/4//j/+P/4P/g/+D/3v/f/97/3v/d/93/3f/e/97/3P/d/93/3f/d
/9//4f/k/+j/8v8AABEAKQBJAHAAlgC6ANIA1gDcAOMA3wDKAKUAcAAtAO7/rv9n/zL/
HP8i/zb/Uf9r/4L/kv+g/6z/tf+7/7//xf/I/83/z//T/9b/2P/Y/9j/2P/Y/9j/2v/a
/9v/3P/c/93/3f/e/9//3//f/+H/4f/h/+H/4f/i/+L/4v/j/+P/4//k/+T/5P/k/+T/
5P/l/+X/5f/n/+j/6P/p/+n/6f/r/+v/7P/t/+7/7//v//D/8f/y//P/9P/1//b/9//6
//v//P/+//3///8BAAMABQAGAAgACgAMAA4AEAASABQAFQAXABkAHgAgACMAJQAmACcA
KQArAC8AMAAyADQANQA2ADYAOQA5ADoAOgA7ADwAPAA9AD0APQA+AD4APgA/AD8APgA9
ADoAOAA2ADIAMAAsACgAJQAjACEAHQAXABIADgAKAAYAAwD///3/+//2//T/8f/w/+//
7v/s/+v/6P/o/+f/5//m/+b/5v/m/+b/5f/l/+X/4//k/+T/5P/k/+T/5P/k/+T/5P/k
/+T/5f/l/+X/5f/l/+X/5f/l/+X/5f/l/+T/5P/k/+T/5P/k/+T/5P/k/+T/4//j/+L/
4v/i/+L/4v/i/+H/4f/h/9//3v/e/97/3v/e/93/3f/d/93/3f/c/97/3v/e/97/3v/d
/93/3f/b/9v/2//b/9r/2v/a/9r/2v/a/9n/2f/b/9v/2//a/9r/2v/a/9r/2v/a/9r/
2v/Y/9j/2P/Y/9j/1v/W/9b/1v/Z/9n/1//X/9f/1//X/9f/1//X/9j/2P/Y/9j/2P/W
/9j/2f/Z/9n/1//Y/9j/2P/Z/9v/2//b/9z/3f/d/93/3//f/+D/4f/i/+P/5P/l/+X/
5f/k/+P/4//j/+b/6P/o/+j/5v/i/97/3P/c/9z/3f/d/93/3v/e/93/2//a/9f/1//X
/9f/2P/Y/9j/1v/X/9b/1v/V/9P/0//U/9T/1P/V/9X/1f/X/9n/2//e/+L/7P/6/w0A
JwBHAG4AlgC+ANQA3ADkAOsA5wDMAKUAagAlAOT/oP9X/yb/FP8c/zb/T/9n/3z/jP+a
/6T/r/+z/7n/wf/E/8f/y//N/87/0P/S/9T/1P/U/9T/1v/W/9f/2P/Y/9n/2f/a/9v/
2//b/93/3f/d/93/3f/e/97/3v/f/+H/4f/i/+L/4v/i/+L/4v/l/+X/5f/n/+j/6P/p
/+n/6f/r/+v/7P/t/+7/7//v/+7/7//w//H/9P/1//b/9//6//v//P/+////AQADAAUA
BQAGAAgACgAOABAAEgAUABgAGQAbAB0AHgAgACMAJQAqACsALQAvADEAMgA0ADYANwA4
ADgAOwA7ADwAPAA9AD4APgA/AD8AQQBCAEIAQgBBAEEAQAA/AD4APAA6ADYANAAwACwA
KQAlACMAHwAZABYAEgAOAAoABQABAP///f/6//j/9f/0//P/8v/w/+//7v/u/+3/7f/q
/+r/6v/q/+r/6f/p/+n/6f/q/+r/6v/q/+r/6v/q/+r/6v/q/+r/6//r/+v/6//p/+n/
6f/p/+n/6f/p/+j/6v/q/+r/6v/o/+j/6P/o/+r/6f/p/+j/6P/o/+j/6P/m/+X/5f/l
/+f/5v/m/+b/6P/o/+f/5//p/+n/6f/o/+r/6v/q/+r/6P/n/+f/5//n/+f/5//n/+T/
5P/k/+T/5v/m/+X/5f/l/+X/5P/i/+L/4v/i/+T/5P/k/+T/4//j/+H/4f/h/+H/4f/h
/+H/4f/i/+L/4v/i/+L/4P/g/+H/4f/h/+H/4v/i/+L/5f/n/+f/5//o/+n/6f/p/+f/
5//o/+n/6v/r/+z/7f/t/+3/7P/r/+3/7f/w//L/8P/w/+7/6v/o/+b/5v/m/+f/5//n
/+j/5v/l/+P/4v/j/+P/4//j/+L/4v/i/+D/3f/c/9z/2//d/93/3v/e/97/3//f/9//
4f/j/+X/6P/s//j/BgAZADMAUwB4AKAAyADgAOgA5gDpAOMAxACTAFoAGwDe/6L/Zf82
/yL/JP82/03/Zf94/4r/mP+m/7P/u//B/8X/zP/P/9H/1f/Y/9j/2v/e/97/3v/e/+D/
4P/h/+L/4v/j/+P/5P/l/+X/5f/n/+n/6f/p/+n/6v/q/+r/6//r/+v/7P/s/+7/7v/u
/+7/8f/x//H/8//0//T/9f/1//X/9//3//j/+f/6//v/+//8//3//v///wIAAwAEAAUA
BgAHAAgACgALAA0ADwARABMAFAAWABgAGgAcAB4AIAAiACMAJQAnACwALgAxADMANgA3
ADkAOwA9AD4AQABCAEMARABEAEcARQBGAEYARwBKAEoASwBLAEsATABMAEwASwBLAEoA
SQBIAEYARABAAD4AOgA2ADMAMQAvACsAJQAkACAAHAAYABUAEQAPAA0ACgAIAAUABAAF
AAQAAgABAP7//v/9//3//P/8//z//P/+//3//f/9//3//v/+//7/AAAAAAAAAAAAAAAA
AAAAAAMAAwADAAMAAwADAAMAAwADAAMAAwACAAQABAAEAAQAAgACAAIAAgAEAAMAAwAC
AAIAAgACAAIABAADAAMAAwABAAAAAAAAAAIAAgABAAEAAQABAAEAAAACAAIAAgACAAIA
AQABAAEAAQABAAEAAQACAAIAAgACAAIAAgACAAIAAgACAAIAAgADAAMAAQABAAEAAQAB
AAEAAQABAAIAAgACAAIAAgAAAAIAAwADAAMAAwAEAAQABAAFAAcABwAHAAgACQAJAAkA
CQAJAAoACwAMAA0ADgAPABEAEQAQAA8ADQANABAAEgAUABQAEgAOAAwACgAKAAoACQAJ
AAkACgAMAAsACQAIAAcABwAHAAcABgAGAAYABAADAAIAAgABAAEAAQACAAIAAgADAAMA
AwADAAMABQAIAA4AFAAeAC0AQQBbAHwAoADEAOoA/gAAAfsA+wDyANEAoABlACQA7P+1
/4D/WP9E/0r/X/93/4z/oP+w/8D/y//Z/+H/5f/s//H/9f/3//z//v/+/wIAAgACAAIA
BAAEAAUABgAGAAcABwAIAAkACQAJAAsADQANAA0ADQAOAA4ADgAPAA8ADwAQABAAEgAS
ABIAEgATABMAEwAVABQAFAAVABUAFQAXABcAGAAZABoAGwAbABwAHQAeAB8AIAAhACIA
IwAkACUAJgAoACkAKwAtAC8ALwAwADIANAA2ADgAOgA8AD4APwBBAEMARABGAEkASwBO
AE8AUQBTAFUAVgBYAFoAWwBcAFwAXwBdAF4AXgBfAGAAYABhAGEAYQBiAGIAYgBhAGEA
YABfAGAAXgBcAFgAWABUAFAATQBJAEcAQwA9ADwAOAA0ADAAKwAnACUAIwAgAB4AGwAa
ABkAGAAWABUAEgASABEAEQAQABAAEAAQABAADwAPAA8ADQAOAA4ADgAOAA4ADgAOAA4A
DgAOAA4ADwAPAA8ADwAPAA8ADwAPABEAEQARABAADgAOAA4ADgAOAA4ADgAOAA4ADQAN
AAwADAAMAAwADAAMAAsACwALAAsACgAKAAoADAAMAAsACwAJAAkACQAIAAgACAAIAAgA
CAAHAAcABwAHAAcABwAHAAYABgAGAAYABgAEAAMAAwAEAAQABAAEAAQAAgACAAIAAgAD
AAMAAQABAAEAAQABAAEA/////wAAAAAAAAAAAAD+//7///////////8AAAAAAAABAAMA
AwADAAIAAwADAAMAAwADAAQABQAGAAcACAAJAAkACQAIAAcABQAFAAgACgAMAAwACgAG
AAIAAAAAAAAA////////AAD+//3/+//6//n/+f/5//n/+P/4//j/9v/1//T/9P/z//P/
8//0//T/9P/1//X/9f/1//f/9//6/wAACAAWACcAPwBfAIIApgDIAOAA5gDqAPMA8wDe
ALsAiABHAAoAzv+L/1T/Ov86/0z/Z/9//5T/pv+0/8L/y//R/9f/3f/i/+X/5//p/+z/
7v/u//D/8P/w//D/8v/y//P/9P/0//X/9f/2//f/9//3//n/9//3//f/9//4//j/+P/5
//n/+f/6//r//P/8//z//P/9//3//f///wAAAAABAAEA//8BAAEAAgADAAQABQAFAAYA
BwAIAAkACgALAAwADQAOAA8AEAASABEAEwAVABcAGQAaABwAHgAgACIAJAAmACgAKQAr
AC0AMAAyADUANwA6ADsAPQA/AEEAQgBEAEYARwBIAEgASwBLAEwATABNAEwATABNAE0A
TwBQAFAAUABNAE0ATABLAEoASABGAEIAQAA8ADgANQAxAC8AKwAlACAAHAAYABQAEQAN
AAsACQAEAAIA///+//v/+v/4//f/9v/2//X/9f/0//T/9P/0//L/8f/x//H/8f/y//L/
8v/w//D/8P/w//D/8P/w//D/8f/x//H/8f/x//H/8f/x/+//7//v/+7/7v/u/+7/7v/u
/+7/7v/u/+7/7f/t/+z/7P/s/+z/7P/s/+v/6//r/+v/6v/q/+r/6P/o/+f/5//n/+f/
5//m/+b/5v/m/+b/5v/l/+X/5f/j/+P/4//j/+L/4v/i/+L/4P/i/+H/4f/g/+D/4P/g
/+D/4P/g/+D/4P/f/9//3f/d/9//3//f/9//3f/d/97/3v/e/97/3v/c/9z/3f/d/93/
3f/e/97/3v/f/+H/4f/h/+D/4f/h/+H/4f/h/+L/4//k/+X/5v/n/+f/5//m/+X/5f/l
/+j/6v/s/+z/6v/m/+P/4P/f/97/3//f/9//4P/g/9//3f/c/9n/2f/Z/9n/2P/Y/9j/
1v/X/9b/1v/V/9P/0//U/9T/1P/V/9X/1f/V/9X/1f/Y/9z/4v/u//3/EQAvAFQAegCg
AL4AzADUAN0A4wDUALcAigBHAAIAxP97/zr/GP8U/yb/P/9Z/3D/gv+Q/5z/pf+t/7H/
tf+6/7//w//F/8j/yv/K/8r/yv/K/8r/zv/O/8//0P/Q/9H/0f/S/9H/0f/R/9P/0//T
/9P/0//U/9T/1P/V/9X/1f/W/9b/2P/Y/9j/2P/X/9f/1//Z/9r/2v/b/9v/3f/f/9//
4P/f/+D/4f/h/+L/4//k/+X/5v/n/+j/6f/q/+v/7P/u/+3/7//x//P/9f/2//j/+v/8
//7/AAACAAQABQAHAAkADAAOABEAEwAYABkAGwAdACEAIgAkACYAJwAoACgAKwArACwA
LAAtADAAMAAxADEAMQAyADIAMgAxADEAMAAvADAALgAsACgAJgAiAB4AGwAVABMADwAJ
AAYAAgD+//r/9f/x/+//7f/q/+j/5f/k/+H/4P/e/93/3P/c/9v/2//a/9r/2v/a/9r/
2f/Z/9n/1//Y/9j/2P/Y/9j/2P/Y/9j/2P/Y/9j/2f/Z/9n/2f/Z/9n/2f/Z/9f/1//X
/9b/2P/Y/9j/2P/Y/9j/2P/Y/9j/1//X/9b/1v/W/9b/1v/W/9X/1f/V/9X/1P/U/9T/
1P/U/9P/0//T/9P/0//S/9L/0v/S/9L/0v/R/9H/0f/R/9H/0f/R/9D/0P/Q/9D/0v/Q
/9H/0f/Q/9D/0P/Q/9D/0P/Q/9D/0P/P/8//zf/N/8//z//P/8//z//P/9D/0P/O/87/
zv/M/8z/zf/N/83/z//Q/9D/0P/R/9P/0//T/9T/1f/V/9X/1f/V/9b/1//Y/9n/2v/b
/93/3f/c/9v/2//b/97/4P/e/97/3P/Y/9b/1P/U/9T/1f/V/9X/1v/U/9P/0f/Q/8//
z//P/8//0P/Q/9D/zv/L/8r/yv/J/8n/yf/K/8r/zP/N/83/zf/N/83/z//U/9r/5P/y
/wcAIQBBAGYAjACyAMoA0gDUANcA0wC2AI0AVAARANL/lP9R/yD/Dv8W/yr/Qf9Z/2z/
fv+M/5j/o/+p/7H/t/+8/7//wf/B/8T/xv/I/8z/zP/M/8z/zv/O/8//0P/Q/9H/0f/S
/9P/0//T/9X/1f/V/9X/1f/W/9b/1v/X/9n/2f/a/9r/2v/a/9r/2v/b/9v/2//d/97/
3v/f/9//3//h/+H/4v/j/+T/5f/l/+j/6f/q/+v/7P/t/+7/7//w//H/8v/0//P/9f/3
//n/+//8//7/AAAEAAYACAAKAA4ADwARABMAFgAYABsAHQAgACEAIwAlACcAKAAqACwA
LQAuAC4AMQAxADIAMgAzADQANAA1ADUANQA2ADYANgA1ADUANAAzADIAMAAuACoAKAAk
ACAAHQAbABkAFQAPAAwACAAEAAAA+//3//X/8//y//D/7f/s/+v/6v/o/+f/5v/m/+X/
5f/k/+T/5P/k/+T/4//j/+P/4//k/+T/5P/i/+L/4v/i/+L/4v/i/+L/5f/l/+X/5f/l
/+X/5f/l/+X/5f/l/+T/5v/m/+b/5v/k/+T/5P/k/+T/4//j/+L/5P/k/+T/5P/m/+X/
5f/j/w==
         </WaveFormData>
      </LeadData>
      <LeadData>
         <LeadByteCountTotal>10000</LeadByteCountTotal>
         <LeadTimeOffset>0</LeadTimeOffset>
         <LeadSampleCountTotal>5000</LeadSampleCountTotal>
         <LeadAmplitudeUnitsPerBit>4.88</LeadAmplitudeUnitsPerBit>
         <LeadAmplitudeUnits>��V</LeadAmplitudeUnits>
         <LeadHighLimit>2147483647</LeadHighLimit>
         <LeadLowLimit>268435456</LeadLowLimit>
         <LeadID>V4</LeadID>
         <LeadOffsetFirstSample>0</LeadOffsetFirstSample>
         <FirstSampleBaseline>0</FirstSampleBaseline>
         <LeadSampleSize>2</LeadSampleSize>
         <LeadOff>FALSE</LeadOff>
         <BaselineSway>FALSE</BaselineSway>
         <ExcessiveACNoise>FALSE</ExcessiveACNoise>
         <MuscleNoise>FALSE</MuscleNoise>
         <LeadDataCRC32>3451489701</LeadDataCRC32>
         <WaveFormData>
9f/1//X/9v/4//n/+f/5//n/9//0//P/8P/w/+//7//x//L/8v/v/+7/7f/r/+r/6f/p
/+j/5//m/+b/5f/k/+P/4//j/+P/4//k/+T/5f/j/+X/5//n/+X/5v/q/+3/9P/9/w0A
IwBDAGUAigCtAMsA6AADARgBHQENAesAtQB9AEIA+v+8/53/jv+I/5H/n/+p/7T/wP/J
/87/0v/V/9n/3f/e/+D/4P/j/+X/5P/m/+b/5//n/+X/5v/m/+b/6P/p/+n/6f/p/+r/
6v/q/+v/6//r/+v/7P/t/+//8P/w//D/8P/w//L/8//z//P/8//y//H/8f/z//X/9f/1
//n/+f/5//n/+f/6//r/+//8//3//f/+/wEAAgADAAMABgAHAAgACQAKAAsADAAOABEA
EwAVABYAGQAbABwAHgAgACIAIwAlACkAKwAtAC8AMwA1ADcAOQA7AD0APwBBAEMARABG
AEYARQBHAEgASQBKAEsATABNAFAAUABRAFIAUABQAE8ATgBOAEwASgBHAEQAQQA+ADkA
NgAzAC8AKwAlACIAHwAcABsAFwAUABIADwANAAoACgAIAAcABQAFAAYABgAFAAQABgAF
AAUABQAFAAUABAAEAAQABQAFAAUABwAHAAcABgAGAAYABgAGAAgACAAIAAgABgAHAAgA
CAAIAAgACAAIAAgACAAIAAgACgAKAAoACgAIAAgACAAIAAgABwAHAAcACQAJAAkACQAH
AAcABwAGAAYABgAGAAYABgAFAAUABQAFAAQABAAEAAQABAAEAAQABAAEAAQABAAEAAQA
BAAEAAQAAwABAAIAAgABAAMAAwAEAAQAAgACAAIAAQADAAMAAwADAAUABgAGAAcABQAG
AAcACAAGAAYABwAHAAcACAAJAAoACQAKAAsADAAPAA8ADwAPAA8AEAASABMAEwATABEA
DwAMAAsACgAKAAsACwALAAwADAAJAAgABwADAAIAAQABAAIAAQAAAAAA/f/8//v/+//7
//v/+//8//z//f/9//3////9//3//v8AAAMACgATACEANwBVAHcAnADBAOEA+gARASYB
LwEhAQEBywCPAFYAFADU/63/nP+Y/5//q/+3/8L/zP/X/97/5P/p/+v/7f/w//L/8v/z
//X/9v/0//T/9f/1//f/+P/4//j/+P/5//n/+f/7//z//P/8//v/+//7//v/+//7//z/
/P/8//z//P/8//z//f/9//3//v/+//7//////wEAAQABAAMAAwADAAMABwAIAAgACQAI
AAkACQAKAAsADAANAA0ADgAPABAAEQAUABUAFgAYABcAGQAbABwAHQAfACAAIgAmACgA
KQArAC0ALwAxADMANQA3ADkAOwA9AD8AQQBDAEMARABGAEYARwBJAEoASwBMAE0ATgBP
AE4ATgBPAFAAUABQAE8ATgBMAEoASABFAEIAPwA8ADcANAAxAC0AKQAlACIAHwAcABkA
FQASABAADwANAAoACgAIAAcABQAFAAIAAgABAAAAAAD//////////////v/+/wAAAQAB
AAEAAQABAAEAAAAAAAAAAAAAAAAAAAAAAAAA/v///wAAAAAAAAAAAAAAAAAAAAAAAAAA
/v/+//7//v/+//7//v/+/wAA/////////f/9//3//f/9//3//f/8//z//P/8//z//P/7
//v/+//7//r/+v/6//r/+v/6//r/+v/6//n/+v/4//j/+P/4//j/+P/4//j/9v/2//b/
9f/1//b/9v/1//X/9f/2//b/9v/2//b/9f/z//P/8//z//P/9P/0//X/9//4//n/+v/4
//j/+f/5//n/+v/7//z//f/+////AAABAAEAAQABAAEAAgAEAAUAAwADAAEA///8//v/
+v/6//n/+f/5//r/+v/3//b/9f/z//L/8f/x//D/7//u/+7/7f/s/+v/6//r/+v/6//s
/+z/7f/t/+3/7f/t/+3/7v/w//P//P8FABUALQBNAG0AjgCtAMcA3gD7AAoBCQH5ANUA
nQBlACYA3v+q/5P/jP+O/5v/qf+1/8L/yv/R/9T/2P/Z/93/3//i/+D/4v/j/+P/5P/k
/+T/5f/l/+X/5v/m/+b/5v/n/+f/5//l/+b/5v/m/+n/6f/p/+n/6f/p/+r/6v/q/+r/
6v/q/+r/6//r/+v/7P/s/+z/7f/t/+//7//v//H/8f/x//H/8//0//T/9f/2//f/9//4
//n/+v/7//v//v///wAAAQAAAAEAAgAEAAUABwAJAAoADQAPABAAEgAUABYAFwAZAB0A
HwAhACMAJQAnACkAKwAtAC8AMQAzADMANAA2ADYANwA5ADoAOwA8AD0APgA/AEAAQABB
AEIAQgBCAEEAQAA/ADwAOQA1ADQAMQAuACkAJgAjAB8AGwAVABIADwAMAAkABQACAAAA
///9//r/+v/4//f/9f/1//T/9P/z//L/8v/x//H/8f/x//H/8P/w//D/8f/x//H/8f/x
//H/8P/w//D/8P/w//D/8P/w//D/8P/x//L/8v/w//D/8P/w//L/8v/y//L/8v/y//L/
8v/w//D/8P/w//D/7//v/+//7//v/+//7//t/+3/7f/s/+7/7v/u/+7/7P/r/+v/6//t
/+z/7P/s/+r/6v/q/+r/6v/q/+n/6f/p/+n/6f/p/+j/6P/o/+j/6P/o/+j/6P/o/+j/
6P/o/+b/5v/m/+X/5//o/+j/5//l/+X/5v/m/+b/5v/m/+X/5//n/+f/5//n/+j/6P/p
/+n/6v/r/+z/7P/s/+3/7f/t/+7/7//w//H/8v/z//T/9f/1//X/9f/1//b/+P/5//n/
+f/3//X/8P/v/+7/7v/t/+3/7f/u/+7/6//q/+n/5//m/+X/5f/k/+P/4v/i/+P/4v/h
/+H/4f/h/+H/4v/g/+H/4f/h/+H/4//l/+T/5v/p//D/+/8LACUAQwBlAIgAqQDFAOAA
+wAKAQkB/QDXAJ8AZQAiANT/oP+N/4j/jv+X/6X/tf/A/8j/zf/S/9T/1f/X/9v/2v/c
/97/3f/f/97/3v/e/9//3//f/+D/4P/g/+D/4f/h/+H/4//k/+T/5P/j/+P/4//j/+P/
4//k/+T/5P/k/+T/5P/k/+X/5f/l/+j/6P/o/+n/6f/r/+v/6//r/+v/6//r/+//8P/w
//H/8P/x//H/8v/1//b/9//3//j/+f/6//v//P/9//7/AAABAAMABQAGAAcACQAKAAwA
EAASABMAFQAXABkAGwAdAB8AIQAjACUAJwApACsALQAtAC4AMAAwADMANQA2ADcANgA3
ADgAOQA6ADoAOwA8ADwAPAA7ADoAOgA4ADYAMwAwAC0AKgAlACIAHwAbABcAFQASAA8A
DAAJAAUAAgAAAP3/+//4//j/9v/1//P/8//0//T/8//y//L/8f/x//H/7//v/+7/7v/u
/+//7//v/+//7//v/+7/7v/u/+7/7v/u/+7/7v/u/+z/7f/u/+7/7v/u/+7/7v/u/+7/
7v/u/+z/7P/s/+z/7P/s/+z/7P/s/+v/6//r/+v/6//r/+v/6//r/+v/6v/q/+r/6v/q
/+r/6f/p/+n/6f/o/+j/6P/o/+j/6P/o/+j/6P/n/+f/5//n/+f/5//o/+j/6P/o/+j/
5//o/+b/5v/m/+b/5v/m/+b/5v/m/+b/5v/l/+X/5v/m/+X/5f/l/+b/5v/m/+b/5v/l
/+f/5//n/+f/5//o/+j/6f/p/+r/6//s/+z/7P/t/+3/7f/u/+//8P/x//L/8//0//X/
9f/1//X/8//0//b/9//4//n/+P/3//L/8f/w//D/7//v/+//8P/y/+//7v/t/+n/6P/n
/+f/5v/l/+T/5P/j/+L/4f/h/+H/4f/h/+L/4v/j/+P/4//j/+X/5f/k/+b/6f/u//f/
BQAZADUAVQB6AJ0AuwDUAO8ABgENAQUB7QC9AIMATAAGAMD/l/+K/4j/j/+d/6n/tP/A
/8f/zv/U/9X/1//b/9z/3P/e/9//3//g/+D/4P/h/+H/4f/i/+L/4v/k/+X/5f/l/+P/
5P/k/+T/5f/l/+X/5f/l/+X/5v/m/+b/5v/m/+b/5//p/+r/6//s/+z/7P/t/+3/7//v
/+//7//v/+//7//x//L/8v/z//T/9f/1//b/9//4//n/+f/8//3//v///wAAAQACAAQA
BQAHAAkACgALAA0ADgAQABIAFAAVABcAGQAbAB0AHwAjACUAJwApACsALQAvADEAMwA0
ADYANgA5ADsAPAA9AD4APwBAAEEAQgBCAEMARABEAEQAQwBCAEQAQgBAAD0APAA5ADYA
MQAuACsAJwAjAB8AHAAZABYAEwAPAAwACgAHAAUAAgACAAAA///9//3//v/+//3//P/6
//n/+f/5//v/+//6//r/+v/7//v/+//7//v/+//6//z//P/8//z//P/8//z//P/6//v/
/P/8//r/+v/6//r/+v/6//r/+v/6//r/+v/6//z//P/8//z//P/7//v/+//6//n/+P/3
//f/9//3//b/9v/2//b/9v/4//f/9//3//X/9P/0//T/9v/2//b/9v/0//T/8//z//P/
8//z//P/9P/0//T/9P/0//L/8v/y//L/8v/y//L/8v/y//T/9P/0//P/8f/y//L/8f/x
//H/8v/y//L/8v/y//H/8//z//P/8//z//T/9P/1//X/9v/3//j/9v/2//f/9//3//j/
+f/6//3//v///wAAAwADAAMAAwABAAIABAAFAAcABwAFAAMA/v/9//z//P/7//v/+//8
//z/+f/4//f/9f/0//P/8//0//P/8v/y//H/8P/v/+//7f/t/+3/7v/u/+//7//v//H/
8f/z//b/+P/9/wQADwAjAD8AXwCBAKYAxwDjAPwAEwEiAR0BBQHZAJ8AZwAoAOL/sv+d
/5T/lv+h/63/t//E/87/1//c/+D/4//l/+f/6v/q/+r/6f/p/+r/7P/s/+3/7f/v//D/
8P/w//D/8f/x//H/8//0//T/9P/z//P/8//z//P/8//0//T/9P/0//T/9P/2//f/9//3
//j/+P/4//n/+f/7//v/+//9//3//f/9////AAAAAAEAAAABAAEAAgAFAAYABwAHAAoA
CwAMAA0ADAANAA4AEAATABUAFwAYABsAHQAeACAAIAAiACMAJQApACsALQAvADEAMwA1
ADcANwA5ADsAPQBBAEIARABEAEUARwBIAEkASABJAEoASwBMAEwATQBOAE4ATgBNAEwA
SgBIAEYAQwBAAD0AOgA1ADQAMQAtACkAJQAiAB8AHAAZABUAEgAQAA0ACwAIAAgABgAF
AAMAAwACAAIAAQAAAAIAAQABAAEAAQABAAAAAAAAAAEAAQABAAEAAQABAAAAAAAAAAAA
AAACAAIAAgACAAAAAQACAAIAAgACAAIAAgACAAIAAgACAAIAAgACAAIAAgACAAIAAgAA
AP///////////////////////////v/8//z//P/8//7//f/9//3//f/8//z//P/8//z/
/P/8//z//P/7//v/+//7//v/+//6//r/+v/6//r/+f/5//j/+v/6//r/+v/8//z//P/8
//r/+v/6//n/+f/6//r/+f/5//n/+v/6//r/+v/6//n/+f/5//n/+f/7//z//P/9//v/
/P/9//7//v/+///////9//7///8AAAEAAgADAAQABwAHAAcABwAHAAgACgALAAsACwAJ
AAcAAgABAAAAAAD///////8AAAAA/f/8//v/+f/4//f/9//2//X/9P/0//P/8v/x//H/
8//z//P/9P/0//X/9f/1//X/9f/z//b/+v/9/wQADwAhADsAWwB9AKAAwQDbAPQACwEc
ARcBAwHbAKMAawAyAOr/tv+f/5T/lP+f/63/t//C/8z/1f/c/+D/4//n/+n/6P/q/+r/
6//t/+z/7P/s/+3/7f/v//D/8P/w//D/8f/x//H/7//w//D/8P/v/+//7//v//H/8f/y
//L/8v/y//L/8v/y//P/8//z//T/9P/0//X/9f/3//f/9//5//n/+f/5//v//P/8//3/
/v//////AAABAAIAAwADAAQABQAGAAcACgALAAwADgANAA8AEQASABUAFwAYABoAGgAc
AB0AHwAhACMAJQAnACsALQAvADEAMQAzADUANwA5ADoAPAA8AD0APwBAAEEAQgBDAEQA
RQBGAEYARwBIAEgASABHAEYARgBEAEIAPwA+ADsAOAAzAC4AKwAnACMAHwAcABkAFgAV
ABEADgAMAAkABwAEAAQAAgABAP/////+//7//f/8//z/+//7//v/+//7//r/+v/6//v/
+//7//v/+//7//r/+v/6//r/+v/6//r/+v/6//j/+f/6//r/+v/6//r/+v/6//r/+v/6
//j/+P/4//j/+P/4//j/+P/4//f/9//3//X/9f/1//X/9f/1//X/9P/0//T/9P/0//L/
8f/x//H/8f/w//D/8P/w//D/8P/w/+7/7v/t/+3/7f/t/+3/7f/s/+z/7P/s/+z/6//r
/+v/6//r/+v/6//r/+v/6//s/+r/6v/q/+r/6v/q/+r/6v/q/+r/6v/p/+n/6v/q/+n/
5//n/+j/6P/q/+r/6v/p/+n/6f/p/+n/6f/q/+r/6//r/+z/7f/u/+7/7v/v/+//7//w
//H/8v/x//L/8//0//X/9f/1//X/9f/2//j/+f/7//v/+f/3//L/8f/w//D/7//v/+//
8P/u/+v/6v/p/+f/5v/l/+X/5v/l/+T/5P/j/+L/4f/h/+H/4f/h/+L/4P/h/+H/4f/h
/+H/4//m/+b/6f/w//v/CwAjAEMAYwCGAKcAwQDaAPMABAEDAfcA0wCbAGMAJADY/6D/
if+E/4j/k/+j/7H/vP/E/8v/0P/S/9P/1f/X/9j/2P/a/9v/3f/c/9r/2v/b/9v/3f/e
/97/3v/e/9//3//f/9//4P/g/+D/4f/h/+H/4f/f/9//4P/g/+L/4v/i/+L/4P/h/+H/
4f/i/+L/4v/j/+P/5f/l/+X/5//n/+f/5//p/+r/6v/r/+z/7f/t/+7/7//w//H/8f/y
//P/9P/1//j/+f/6//z/+//9////AAADAAUABgAIAAoADAANAA8AEQATABUAFwAZABsA
HQAfACEAIwAlACcAKQAqACwALAAtAC8AMAAxADIAMwA0ADUANgA2ADcAOAA4ADgANwA2
ADYANAAyAC8ALgArACgAIwAiAB8AGwAXABMAEAANAAoABwADAAAA/v/7//n/9v/2//L/
8f/v/+//7v/u/+3/7P/q/+n/6f/p/+n/6f/o/+j/6P/p/+n/6f/p/+n/6f/o/+r/6v/q
/+r/6P/o/+j/6P/o/+n/6v/q/+r/6v/q/+r/6v/q/+r/6v/q/+r/6v/q/+j/6P/o/+j/
6P/n/+f/5//n/+f/5//n/+X/5f/l/+T/5v/m/+b/5v/k/+P/4//j/+X/5P/k/+T/5P/k
/+T/5P/i/+L/4f/h/+H/4f/h/+H/4P/g/+D/4P/g/9//3//f/9//3//f/9//3//h/+H/
3//e/97/3v/e/97/3v/e/97/3v/e/97/3v/d/9v/3P/c/9v/3f/d/97/3v/e/97/3v/d
/9//3//f/9//3f/e/97/3//f/+D/4f/i/+T/5P/l/+X/4//k/+X/5v/n/+j/6f/q/+v/
6//r/+v/6//s/+7/7//v/+//7f/r/+b/5f/k/+T/5f/l/+X/5v/m/+P/4v/h/93/3P/b
/9v/3P/b/9r/2v/Z/9j/1//X/9f/1//X/9j/2P/Z/9n/2f/b/9v/2//c/97/4f/q//X/
BwAfAD8AYwCGAKcAwQDcAPcABAEBAe0AxQCNAFUAEADE/5L/f/96/4L/jf+b/6f/sv+8
/8H/xP/I/8v/zf/P/9D/0P/Q/9H/0f/S/9L/0v/T/9P/1f/W/9b/1v/U/9X/1f/V/9f/
2P/Y/9j/1//X/9f/1//X/9f/2P/Y/9j/2P/Y/9j/2P/Z/9n/2f/c/9z/3P/d/93/3//f
/9//4f/h/+H/4f/h/+L/4v/j/+T/5f/l/+b/5//o/+n/6f/s/+3/7v/v//D/8f/y//T/
8//1//f/+P/7//3//v8AAAQABgAHAAkACwANAA8AEQATABUAFwAZABkAGwAdAB8AIQAi
ACQAJAAnACkAKgArACwALQAuAC8AMgAyADMANAA0ADQAMwAyADIAMAAuACsAKgAnACQA
HwAcABkAFQARAA0ACgAHAAQA///7//j/9v/1//P/8P/w/+7/7f/r/+v/7P/s/+v/6v/o
/+f/5//n/+X/5f/k/+T/5v/n/+f/5//n/+f/5//m/+b/5v/m/+b/6P/o/+j/6P/m/+f/
6P/o/+T/5P/k/+T/5v/m/+b/5v/k/+T/5P/k/+T/5P/k/+T/5v/l/+X/5f/j/+P/4//j
/+P/4//j/+L/5P/k/+T/5P/k/+P/4//j/+X/5P/k/+T/5P/k/+T/5P/k/+T/4//j/+H/
4f/h/+H/4v/i/+L/4v/g/9//3v/e/97/3v/e/+D/4P/g/+D/4P/g/+D/3//d/97/3v/d
/93/3f/e/97/3v/e/97/3f/d/93/3f/d/93/3v/e/9//4f/i/+P/5P/k/+T/5f/l/+P/
5P/l/+b/5//o/+n/6v/t/+3/7f/t/+3/7v/w//H/8f/x/+//7f/o/+f/5v/m/+f/5//n
/+j/6P/l/+T/4//h/+D/3//f/97/3f/c/9z/2f/Y/9f/1//Z/9n/2f/a/9r/2//b/9v/
3f/d/93/3v/g/+X/7P/5/w0AKQBJAG0AkgC1ANEA6AABAQ4BCQHvAMMAiwBTABYA0P+g
/4v/gP+A/4v/l/+h/6z/tv+//8b/zP/N/8//0//U/9L/1P/V/9f/2P/Y/9j/2f/Z/9v/
3P/c/9z/2v/b/9v/2//d/97/3v/e/9//3//f/9//4f/h/+L/4v/i/+L/4v/i/+L/4//j
/+P/5v/m/+b/5//n/+n/6f/p/+3/7f/t/+3/7f/u/+7/7//w//H/8f/y//X/9v/3//f/
+P/5//r/+//8//3//v8AAAMABQAHAAgACQALAAwADgASABQAFQAXABsAHQAfACEAIwAl
ACcAKQArAC0ALwAxADUANgA4ADgAOAA5ADkAOQA8AD0APgA/AEIAQgBDAEQARgBGAEUA
RABCAEAAPgA7ADoANwA0AC8ALgArACcAIwAdABoAFwAUABEADQAKAAgABwAFAAIAAgAA
AP///f/9//z//P/7//r/+P/3//f/9//5//n/+P/4//r/+//7//v//f/9//3//P/+//7/
/v/+/wAAAAAAAAAAAAABAAIAAgAAAAAAAAAAAAAAAAAAAAAAAAAAAAAAAAAAAAAAAAAA
AAAA////////AQABAAEAAQD////////+/wAAAAAAAAAAAgABAAEAAQABAAAAAAAAAAAA
AAAAAAAAAAAAAP//////////AQAAAAAAAAAAAAAAAAAAAAAAAAAAAAAAAAD/////AAAA
AP//AQABAAIAAgAAAAAAAAD//wEAAQABAAEAAwAEAAQABQAFAAYABwAIAAgACAAJAAkA
CQAKAAsADAANAA4ADwAQABMAEwATABMAEwAUABYAFwAXABcAFQATABIAEQAQABAADwAP
AA8AEAASAA8ADgANAAsACgAJAAkACAAHAAYABgAFAAQAAwADAAMAAwADAAQABAAFAAUA
BQAFAAUABQAGAAgADQASABkAJwA7AFcAeQCeAMMA5QD8ABMBKgE3AS0BEQHhAKUAbgAw
AO7/wf+u/6b/qf+1/8H/zP/W/+H/6v/w//X/9//5//z//v/+/wEAAQAAAAIAAgADAAMA
BQAGAAYABgAGAAcABwAHAAcACAAIAAgACQAJAAkACQAJAAkACgAKAAoACgAKAAoADAAN
AA0ADQAOAA4ADgAPAA8AEQARABEAEwATABMAEwATABQAFAAVABYAFwAXABgAGQAaABsA
GwAeAB8AIAAhACIAIwAkACYAJQAnACkAKgAtAC8AMAAyADQANgA3ADkAOwA9AD8AQQBD
AEUARwBJAEsATQBPAFEAUQBSAFQAVABXAFkAWgBbAFwAXQBeAF8AXgBeAF8AYABgAGAA
XwBeAGAAXgBcAFkAWABVAFIATQBMAEkARQBBAD0AOgA3ADQALwArACgAJgAhAB8AHAAc
ABoAGQAXABcAFgAWABUAFAAUABMAEwATABEAEQAQABAAEAARABEAEQARABEAEQAQABAA
EAAQABAAEgASABIAEgAQABEAEgASABIAEgASABIAEAAQABAAEAAQABAAEAAQABAAEAAQ
ABAADgANAA0ADQANAA0ADQANAA0ADQANAAwADgAOAA4ADgAMAAsACwALAAsACgAKAAoA
CgAKAAoACgAKAAoACQAJAAcABwAHAAcABgAGAAYABgAGAAQABAAEAAQABAAEAAQABAAE
AAQABAADAAMABAAEAAMAAQABAAIAAgACAAIAAgABAP//////////AQACAAIAAwABAAIA
AwAEAAQABAAFAAUABQAGAAcACAAHAAgACQAKAAsACwALAAsACwAMAA4ADwAPAA8ADQAL
AAYABQAEAAQAAwADAAMABAAEAAEAAAD///3//P/7//v/+v/5//j/+P/3//b/9f/1//P/
8//z//T/9P/1//X/9f/1//f/9//4//j//f8EAA0AGwAzAE8AbQCOALEAywDkAP8AEAER
AQcB5QCxAHkAQAD2/7z/of+W/5j/of+v/73/yP/S/9n/3v/g/+P/5f/n/+j/6v/q/+v/
6//s/+z/7P/t/+3/7f/u/+7/7v/s/+3/7f/t/+3/7v/u/+7/7//v/+//7//v/+//8P/w
//D/8P/w//D/8P/x//H/8f/y//L/8v/z//H/8//z//P/9f/1//X/9f/3//j/+P/5//j/
+f/5//r/+//8//3//f/+////AAABAAIAAwAEAAYABwAJAAsADAANAA8AEAASABQAFgAX
ABkAGwAdAB8AIQAjACUAJwApACkAKwAtAC8ALwAwADIAMgA1ADcAOAA5ADoAOwA8AD0A
PgA+AD8AQABAAEAAPwA+AD4APAA6ADcANAAxAC4AKQAmACMAHwAbABcAFAARAA4ACwAH
AAQAAgD///3/+v/6//b/9f/z//P/8v/y//H/8P/w/+//7//v/+3/7f/s/+z/7P/t/+3/
7f/r/+v/6//q/+r/6v/q/+r/6v/q/+r/6v/o/+n/6v/q/+r/6v/q/+r/6v/q/+r/6v/o
/+j/6P/o/+b/5v/m/+b/6P/n/+f/5//l/+X/5f/l/+X/5f/l/+T/5P/k/+T/5P/i/+H/
4f/h/9//3v/e/97/3v/e/97/3v/e/97/3f/d/93/3f/d/93/3P/c/9z/2v/a/9r/2v/a
/9r/2v/a/9r/2v/a/9r/2v/Z/9n/2v/a/9n/1//X/9j/2P/Y/9j/2P/X/9f/1//X/9f/
1//Y/9j/2f/Z/9r/2//c/9r/2v/b/9v/2//c/93/3v/d/97/3//g/+P/4//j/+P/4f/i
/+T/5f/n/+f/5f/j/+D/3//e/97/2//b/9v/3P/e/9v/2v/Z/9X/1P/T/9P/0v/R/9D/
0P/P/87/zf/N/8v/y//L/8z/zP/N/83/zf/N/83/zf/O/9D/0f/U/93/7f8BAB8APwBi
AIMAnwC6ANUA6gDxAOsA0QCfAGUAKgDe/5z/e/9w/3D/ef+H/5X/oP+q/7H/tv+4/7v/
vf+//8D/wv/C/8P/w//C/8L/wv/D/8P/w//E/8T/xP/E/8X/xf/F/8X/xv/G/8b/x//H
/8f/x//F/8X/xv/G/8j/yP/I/8j/yP/J/8n/yf/I/8j/yP/J/8n/y//L/8v/zf/N/83/
zf/N/87/zv/P/9D/0f/R/9L/0//U/9X/1f/W/9f/2P/Z/9r/2//c/97/3f/f/+H/4v/j
/+X/5v/o/+r/7P/t/+//8//1//f/+f/7//3///8BAAMABQAHAAkACwAMAA4ADgAPABEA
EgATABIAEwAUABUAFgAWABcAGAAaABoAGQAYABoAGAAWABMAEgAPAAwABwAEAAEA/f/5
//X/8v/v/+z/5//j/+D/3v/b/9n/1v/W/9L/0f/P/8//zv/O/83/zP/M/8v/y//L/8v/
y//K/8r/yP/J/8n/yf/J/8n/yf/I/8j/yP/I/8j/yv/K/8r/yv/I/8n/yv/K/8j/yP/I
/8j/yP/I/8j/yP/I/8j/yP/I/8j/yP/I/8j/xv/F/8X/xf/F/8X/xf/F/8P/w//D/8L/
xP/E/8T/xP/E/8P/w//D/8P/wv/C/8L/wP/A/8D/wP/A/8D/v/+//8H/wf/B/8H/vv++
/77/vv++/7z/vP+8/7z/vv++/77/vv+8/7z/vP+7/73/vv++/73/u/+7/7z/vP+8/7z/
vP+7/7v/u/+7/7v/u/+8/7z/vf+9/77/v//A/8L/wv/D/8P/w//E/8X/xv/F/8b/x//I
/8v/y//L/8v/yf/K/8z/zf/P/8//zf/L/8b/xf/E/8T/w//D/8P/xP/E/8H/wP+//73/
vP+7/7v/vP+7/7r/uv+3/7b/tf+1/7X/tf+1/7b/uP+5/7n/uf+3/7f/t/+6/7z/v//I
/9X/5/8BACEARQBoAIcAoQC8ANMA4ADbAMUAmwBlAC0A7v+m/3b/Y/9e/2D/af91/4H/
jP+W/5//pP+o/6v/rf+v/7D/rv+u/6//r/+w/7L/sv+z/7P/sf+y/7L/sv+0/7X/tf+1
/7X/tv+2/7b/t/+3/7f/t/+3/7f/uP+4/7r/uv+6/7r/uv+7/7v/u/+8/7z/vP+9/73/
v/+//7//v/+//7//v//B/8L/wv/D/8b/x//H/8j/yf/K/8v/y//M/83/zv/P/9D/0f/S
/9T/1f/X/9n/2v/d/9//4P/i/+T/5v/n/+n/6//t/+//8f/1//f/+f/7//v//f///wEA
AwAEAAYABgAHAAkACgALAAwADQAOAA8AEgASABMAFAAUABQAEwASABIAEAAOAAsACgAH
AAQA///8//n/9f/x/+v/6P/l/+L/3//b/9j/1v/T/9H/zv/O/87/zf/L/8v/yv/K/8n/
yP/I/8f/x//H/8n/yf/I/8j/xv/H/8f/x//H/8f/x//G/8b/xv/G/8b/yP/I/8j/yP/I
/8n/yv/K/8b/xv/G/8b/yP/I/8j/yP/I/8j/yP/I/8b/xv/G/8b/yP/H/8f/x//J/8n/
x//H/w==
         </WaveFormData>
      </LeadData>
      <LeadData>
         <LeadByteCountTotal>10000</LeadByteCountTotal>
         <LeadTimeOffset>0</LeadTimeOffset>
         <LeadSampleCountTotal>5000</LeadSampleCountTotal>
         <LeadAmplitudeUnitsPerBit>4.88</LeadAmplitudeUnitsPerBit>
         <LeadAmplitudeUnits>��V</LeadAmplitudeUnits>
         <LeadHighLimit>2147483647</LeadHighLimit>
         <LeadLowLimit>268435456</LeadLowLimit>
         <LeadID>V5</LeadID>
         <LeadOffsetFirstSample>0</LeadOffsetFirstSample>
         <FirstSampleBaseline>0</FirstSampleBaseline>
         <LeadSampleSize>2</LeadSampleSize>
         <LeadOff>FALSE</LeadOff>
         <BaselineSway>FALSE</BaselineSway>
         <ExcessiveACNoise>FALSE</ExcessiveACNoise>
         <MuscleNoise>FALSE</MuscleNoise>
         <LeadDataCRC32>2943779061</LeadDataCRC32>
         <WaveFormData>
+v/6//r/+//7//z//f/9//v/+f/3//b/9f/1//X/9f/2//b/9v/z//L/8P/u/+v/6//r
/+n/6f/p/+j/5//m/+X/5f/l/+X/5f/l/+b/5v/m/+b/5v/m/+b/5//p/+r/6//w//X/
BQAeADkAVgB2AJgAuQDZAPMA/gD8AOoAxwCdAGwALQD4/97/zv/B/8L/x//K/8//1//b
/97/4P/h/+H/4//l/+T/5v/m/+b/5v/m/+b/5v/m/+b/5v/n/+f/5//n/+j/6P/q/+r/
6v/q/+v/6//r/+v/7f/t/+3/7f/t/+3/7v/v/+//7//v/+//7//w//D/8f/x//L/8v/y
//T/9P/0//X/9f/1//f/9//4//r/+//7//z//f/+//7/AAABAAIAAwAGAAYABwAIAAoA
DAANAA8AEAASABUAFgAXABoAHAAdACEAIwAlACcAKAApACsALQAtAC8AMQAzADcAOAA4
ADkAOwA8AD0APgA+AD8AQABAAEMARABGAEgASQBJAEgARwBEAEQAQAA+ADoANgAzADAA
LQAqACcAIwAeABoAFwAUABQAEQAPAAwACgAIAAYABQAEAAIAAgABAAMAAgACAAEAAgAB
AAEAAQD/////////////////////AQABAAAAAAABAAEAAQABAAMAAwADAAMAAQABAAEA
AQABAAEAAQABAAMAAwADAAMABAAEAAQABAACAAIAAgACAAEAAQABAAAAAgACAAIAAgAA
AAAAAAAAAAAAAAD////////////////+//7//v/+//7//v/8//z//P/8//z//P/8//z/
/P/8//z//P/8//z//P/8//3//f/+//7//P/8//v/+//7//v/+//7//3//v/+//7//v//
/wEAAgAAAAAA////////AQABAAEAAQACAAMABAAHAAgACAAIAAoACwANAA4ADwAPAA0A
CwAHAAYABQAFAAcABwAIAAgABgADAAIAAAD+//v/+//7//v/+//7//r/9//2//X/9f/3
//f/9//3//b/9v/2//b/+P/2//b/9//3//r/+//+/wUAEwAqAEUAZACEAKQAxQDjAPsA
CgEIAfQA0QCnAHgAPQAEAOb/1v/L/8j/z//U/9n/3//l/+r/8P/x//H/8f/z//L/8v/y
//L/8v/y//L/8v/y//L/8v/z//P/9f/1//b/9v/2//b/9v/2//f/9//3//f/9//3//f/
9//3//f/+P/5//n/+f/5//n/+f/6//r/+//7//z//P/8//7//v/+////AQABAAMAAwAC
AAQABQAFAAYABwAIAAgACAAJAAoACwAOAA4ADwAQABIAFAAVABcAFgAYABsAHAAdACAA
IgAjACUAJwApACsALAAtAC8AMQAzADUANwA5ADsAPAA8AD0AQQBCAEMARABEAEUARgBG
AEgASABJAEoASQBJAEgARwBEAEQAQAA+ADwAOAA1ADIALwAsACkAJQAiAB4AGwAYABYA
EwARAA4ADAAKAAgABwAGAAQABAADAAEAAAAAAP//AAD/////////////////////////
////AQABAAAAAAD///////////3//f/9//3//f/9//3//f//////////////////////
/v/+//7//v/8//z//P/8//3//f/9//z//P/8//z//P/6//r/+v/6//r/+v/5//n/+f/5
//n/+f/4//j/+P/4//r/+v/5//n/+f/5//f/+P/4//j/+P/4//b/9v/2//b/9v/2//b/
9v/0//T/9P/0//P/8//0//T/9P/0//P/8//z//P/8//z//X/9v/2//b/9v/3//n/+v/4
//j/9//3//f/+f/5//n/+//8//3//v///wAAAAAAAAAAAQADAAQAAwADAAEA///9//z/
+//7//v/+//8//z//P/5//j/9v/0//H/8f/x/+//7//v/+7/7f/s/+v/6//r/+v/6//r
/+z/7P/s/+z/7v/u/+z/7f/t/+7/7//0//3/DQAmAEEAXgB8AJoAuQDXAO0A9ADwANoA
tQCJAFIAFQDs/9b/yP/B/8b/zf/U/9n/3//j/+T/5P/l/+f/5//n/+b/5v/m/+b/5v/m
/+b/5v/m/+b/5v/n/+f/5//n/+j/6P/o/+j/6P/o/+n/6f/p/+n/6f/p/+n/6f/p/+n/
6v/r/+v/6//r/+v/6//s/+z/7f/t/+7/7v/u//D/8P/w//H/8f/x//P/8//y//T/9f/1
//b/9//4//j/+v/7//z//f/+//7///8AAAIABAAFAAcACAAKAA0ADgAPABIAFAAVABcA
GQAbAB0AHgAfACEAIwAlACcAKQArAC0ALgAuAC8AMQAyADMANAA2ADcAOAA4ADoAOgA7
ADwAOwA7ADoAOQA2ADYAMgAwADAALAApACYAIQAeABsAFwAUABAADQAKAAgABQADAAAA
AAD+//z/+//6//j/+P/3//X/9P/0//P/9P/z//P/8//z//P/8//z//P/8//z//P/8//z
//L/8v/z//P/8//z//P/8//z//P/8//z//P/8//z//P/8//z//P/8//z//P/8v/y//L/
8v/y//L/8v/y/+//7//v/+7/8P/w//D/8P/w//D/8P/w//D/8P/v/+//7f/t/+3/7f/u
/+7/7v/u/+z/7P/r/+v/6//r/+v/6//r/+r/6v/q/+r/6v/q/+r/6v/q/+r/6v/o/+j/
6P/o/+j/6P/o/+j/6P/o/+j/6P/n/+f/6P/o/+j/6P/n/+f/6f/p/+n/6f/p/+r/6v/q
/+r/6//t/+7/7P/s/+v/6//t/+//7//v/+//8P/x//L/9f/2//b/9v/2//f/+f/6//v/
+//5//f/9f/0//P/8//x//H/8v/y//L/7//u/+z/6v/n/+f/5//l/+X/5f/k/+P/4v/h
/+H/4//j/+P/4//k/+T/5P/k/+L/5P/k/+X/4//k/+X/6v/1/wUAHAA3AFQAdgCUALUA
0wDnAPIA8ADaALUAiwBSAA8A5v/S/8j/w//E/8v/0v/Z/9v/3f/g/+D/4f/h/+H/4f/i
/+L/4v/i/+L/4P/g/+D/4P/g/+D/4f/h/+P/4//k/+T/5P/k/+T/5P/l/+X/5f/l/+X/
5f/l/+X/4//j/+T/5f/l/+X/5f/l/+f/6P/o/+n/6f/q/+r/6v/q/+r/6v/r/+3/7f/v
/+//7//w//D/7//y//P/9P/0//T/9f/2//f/+v/6//v//P/+/wAAAQADAAIABAAHAAgA
CQAMAA4ADwAPABEAEwAVABgAGQAbAB0AHQAfACEAIwAlACYAJgAnACkAKgArACwALgAv
ADAAMAAyADIAMwA0ADUANQA0ADMAMgAyAC4ALAAqACYAIwAgAB0AGgAXABMAEgAOAAsA
CAAGAAMAAQD+//z/+v/4//f/9v/0//T/8//z//L/8v/x//L/8f/x//H/7//v/+//7//v
/+//7//v/+//7//u/+7/7//v/+//7//v/+//7//v/+//7//v/+//7//v/+//7//v/+//
7//v/+7/7v/u/+7/7v/u/+7/7v/t/+3/7f/s/+z/7P/s/+z/7P/s/+z/7P/s/+z/6//r
/+v/6//r/+v/6v/q/+r/6v/q/+r/6f/p/+n/6f/p/+n/6f/o/+j/6P/p/+r/6//s/+r/
6v/q/+r/6v/q/+r/6v/q/+r/6v/q/+r/6v/q/+j/6P/o/+j/6f/p/+r/6v/q/+r/6f/p
/+n/6f/p/+n/6f/q/+r/6v/q/+v/7f/u/+7/7v/t/+3/7//x//H/8f/x//L/8//0//X/
9v/2//b/9P/1//f/+P/6//v/+v/5//X/9P/z//P/8//z//T/9P/2//P/8v/w/+7/6//r
/+v/5//n/+f/5v/l/+T/4//j/+P/4//j/+P/5P/k/+T/5P/k/+b/5v/n/+f/6P/n/+r/
8f///xIALQBKAGgAiACpAMkA4wD0APgA7ADNAKUAdgA5AP7/3v/Q/8X/wv/H/8z/0//X
/93/4P/i/+P/4//l/+X/5P/i/+L/5P/k/+L/4v/i/+L/4v/i/+P/4//l/+X/5v/m/+b/
5v/m/+b/5//n/+f/5//n/+f/5//n/+f/5//o/+n/6//r/+v/6//r/+z/7P/t/+3/7v/u
/+7/8P/w//D/8f/x//H/8//z//L/9P/1//X/9v/3//j/+P/6//v//P/9/wAAAAABAAIA
AgAEAAUABwAGAAgACwAMAA0AEAASABMAFQAXABkAGwAeAB8AIQAjACUAJwApACsALQAu
AC4ALwAzADQANQA2ADgAOQA6ADoAPgA+AD8AQAA/AD8APgA9AD4APgA6ADgAOAA0ADEA
LgArACgAJQAhABwAGAAVABIAEAANAAsACAAGAAQAAgABAAAA/v/+//3//f/8//z/+//8
//v/+//7//v/+//7//v//f/9//3//f/9//3//P/8//v/+//7//v/+//7//v/+//7//v/
+//7//v/+//7//v/+f/5//n/+f/5//r/+//8//r/+v/6//r/+//7//v/+v/4//j/+P/4
//j/+P/4//j/+P/4//f/9//3//f/9//3//b/9v/2//b/9v/2//X/9f/1//X/9f/1//X/
9P/0//T/9v/2//b/9v/2//T/9P/0//T/9P/0//T/9P/0//T/9P/0//T/8v/y//L/8v/x
//H/8v/y//T/9P/z//P/8//z//P/8//z//T/9P/0//L/8//1//b/9v/2//X/9f/3//n/
+f/5//v//P/9//7///8AAAAAAAAAAAEAAwAEAAUABQADAAEA///+//3//f/9//3//v/+
//7/+//6//j/9v/z//P/8//x//H/8f/w/+//7v/t/+3/7f/t/+3/7f/u/+7/7v/u/+z/
7v/w//H/8f/y//X/+v8FABkAMgBPAGwAjACsAMsA6QD9AAIB+gDgALcAiwBUABcA8P/c
/87/x//K/8//0v/b/+H/5f/o/+r/7f/t/+3/7f/u/+z/6v/q/+z/7P/s/+z/7P/u/+7/
7//v/+3/7f/u/+7/8P/w//D/8P/x//H/8f/x//H/8f/x//H/8//z//T/9f/1//X/9f/1
//X/9v/2//f/9//4//j/+P/6//r/+v/7//v/+//9//3//P/+//////8CAAMABAAEAAQA
BQAGAAcACAAIAAkACgAMAA4ADwARABIAFAAXABgAFwAaABwAHQAhACMAJQAnACgAKQAr
AC0ALQAvADEAMwA3ADgAOAA5AD0APgA/AEAAQABBAEIAQgBEAEQARQBGAEcARwBGAEUA
QgBCAD4APAA6ADYAMwAwAC0AKgAnACMAIAAcABkAFgAUABEADwAMAAoACAAGAAUABAAC
AAIAAQABAAAAAAD//wAA/////////f/9//3//f/9//3//f/9//3//f/8//z/////////
//////////////////////////////////////////////7//v/+//7//v/+//7//v/9
//3//f/8//z//P/8//z/+v/6//r/+v/6//r/+f/5//n/+f/5//n/+v/6//r/+v/4//j/
9//3//f/9//3//f/9//2//b/9v/2//b/9v/2//b/9v/2//b/9v/2//b/9v/4//j/+P/4
//j/+P/4//j/9v/2//b/9v/3//f/+P/4//b/9v/1//X/9f/1//X/9f/1//b/9v/2//b/
9//5//r/+v/6//n/+f/5//v/+//7//v//P/9//7/AQACAAIAAgACAAMABQAGAAcABwAF
AAMAAQAAAP/////9//3//v/+//7/+//6//j/+P/1//X/9f/x//H/8f/w/+//7v/t/+3/
7//v/+//7//w//D/8P/w//D/8P/w//H/8//0//f/+v8DABUALgBJAGgAiACmAMUA4wD3
AP4A9gDeALcAjQBaABsA7v/a/8z/xf/I/8//0v/Z/9//4//o/+r/6//r/+v/6//q/+r/
6v/q/+z/7P/s/+z/7P/s/+z/7f/t/+3/7f/u/+7/7v/u/+7/7v/t/+3/7f/t/+//7//v
/+//7//v//D/8f/x//H/8f/x//H/8v/y//P/8f/y//L/8v/0//T/9P/1//X/9f/3//f/
+P/6//v/+//8//3//v/+//7///8AAAEABAAEAAUABgAGAAgACQALAAwADgARABIAEQAU
ABYAFwAZABsAHQAfACIAIwAlACcAKQArAC0ALwAxADIAMgAzADUANgA3ADgAOgA7ADwA
PAA+AD4APwBAAEEAQQBAAD8APgA+ADoAOAA4ADQAMQAuACkAJgAjAB8AHAAYABUAEgAQ
AA0ACwAIAAYABAACAAEAAAD+//7//f/9//z//P/7//r/+f/5//n/+f/5//n/+f/5//n/
+f/5//n/+f/4//j/9//3//f/9//5//n/+f/5//n/+f/5//n/9//3//f/9//3//f/9//3
//j/+P/4//j/+P/4//j/+P/3//f/9//2//b/9v/2//b/9P/0//T/9P/0//T/8//z//H/
8f/x//H/8P/w//D/8P/w//D/7//v/+//7//v/+//7//u/+7/7v/s/+z/7P/s/+z/7P/s
/+v/6//s/+z/6//t/+v/7P/s/+z/7P/s/+z/6v/q/+r/6v/q/+r/6v/q/+r/6v/q/+r/
6f/p/+r/6v/q/+r/6f/p/+v/6//r/+v/6//s/+z/7P/s/+3/7//w/+7/7v/t/+3/7//x
//H/8f/x//L/8//0//X/9v/2//b/+P/5//v//P/9//3/+//5//b/9P/y//H/8f/x//L/
8v/y/+//7v/s/+z/6f/p/+n/5//n/+f/5v/l/+T/4//j/+P/4//j/+P/4v/i/+L/4v/k
/+T/5P/l/+X/5v/n/+z/9f8HAB4ANwBUAHQAlACxAM0A4wDuAOwA2ACzAIsAVAARAOb/
0v/G/7//wP/J/9D/1f/Z/93/4P/g/9//3//h/+H/4P/g/+D/4P/g/97/3v/e/97/4P/g
/+H/4f/h/+H/4v/i/+D/4P/g/+D/4//j/+P/4//j/+P/4//j/+H/4f/i/+P/4//j/+P/
4//j/+T/5P/l/+X/5v/m/+b/6P/o/+j/6f/p/+n/6//r/+r/7P/t/+3/7v/v//D/8P/w
//H/8v/z//b/9v/3//j/+P/6//v//f/+/wAAAwAEAAMABgAIAAkACwANAA8AEQAUABUA
FwAZABkAGwAdAB8AIQAiACIAIwAnACgAKQAqACoAKwAsACwAMAAwADEAMgAzADMAMgAx
ADIAMgAuACwAKgAmACMAIAAdABoAFwATABAADAAJAAYABgADAAEA/v/6//j/9v/1//L/
8P/w/+//7//u/+7/7f/u/+3/7f/t/+3/7f/t/+3/7f/t/+3/7f/t/+3/7P/s/+v/6//r
/+v/6//r/+v/6//r/+v/6//r/+v/6//r/+v/6//r/+v/6//s/+z/7P/s/+r/6v/q/+r/
6f/p/+n/6P/o/+j/6P/o/+j/6P/o/+j/6P/o/+f/5//n/+f/5//n/+b/5v/m/+b/5v/m
/+X/5f/l/+X/5f/l/+X/5P/k/+T/4v/i/+L/4v/k/+T/5P/j/+H/4v/i/+H/4//j/+L/
5P/i/+L/4v/i/+L/4P/g/+D/4P/g/+D/4P/g/+D/4P/g/+D/4f/h/+L/4v/i/+L/4f/h
/+H/4f/h/+H/4//k/+T/5P/i/+P/5f/m/+j/6P/n/+f/5//p/+n/6f/p/+r/6//s/+//
8P/w//D/8P/x//P/9P/1//X/8//x/+3/7P/r/+v/6//r/+z/7P/s/+n/6P/m/+T/4f/h
/+H/4f/h/+H/4P/f/97/3f/d/93/3f/d/93/3P/c/9z/3P/e/97/4P/f/9//4P/j/+j/
8/8FABwAOQBWAHYAlgC3ANMA5wDwAOoA0gCrAH8ARgAFANz/yv++/7v/vv/F/8r/0f/V
/9n/2v/c/9v/3f/f/93/3P/c/9z/2v/a/9z/3P/c/9z/3P/c/93/3f/d/93/3v/e/97/
3v/e/97/3//f/9//3//f/9//3//f/9//3//g/+H/4f/h/+H/4f/h/+L/4v/j/+X/5v/m
/+b/5v/m/+b/5//n/+f/6f/p/+j/6v/r/+v/7P/t/+7/7v/v//H/8//1//b/9v/3//j/
+P/6//v//f/+/wAAAwAEAAUACAAKAAsADQAPABEAEwAUABUAFwAZABkAGwAdAB8AIwAk
ACQAJQApACoAKwAsACwALQAuAC4AMgAyADMANAA1ADUANAAzADIAMgAuACwAKwAoACYA
JAAhAB4AGwAXABIADgALAAgABAABAP///P/8//r/+P/3//b/9P/0//P/8f/w//D/7//w
/+//7//v/+//7//v/+//7f/t/+3/7f/t/+3/7P/s/+3/7f/t/+3/7//v/+//7//v/+//
7//v/+3/7f/t/+3/7f/t/+3/7f/s/+z/7P/s/+z/7P/s/+z/6//r/+v/6v/o/+j/6P/o
/+r/6v/q/+r/7P/s/+v/6//t/+3/7f/t/+z/7P/s/+z/6v/q/+n/6f/p/+n/6f/p/+n/
6P/o/+j/6P/o/+j/6P/o/+j/6P/m/+b/5v/m/+b/5v/m/+b/5v/m/+b/5v/k/+T/5P/k
/+X/5f/m/+b/5v/m/+X/5f/l/+X/5f/l/+P/5P/k/+T/5v/n/+n/6v/s/+z/6//r/+n/
6//r/+v/6//s/+3/7v/x//L/8v/y//T/9f/3//j/9//3//X/8//v/+7/7f/t/+//7//w
//D/8P/t/+z/6v/q/+f/5//n/+P/4//j/+L/3//e/93/3f/f/9//3//f/+D/4P/g/+D/
4v/i/+L/4f/j/+T/5f/q//f/CQAkAEMAZACEAKQAwQDdAPEA+ADsANIAqwB/AEgACwDi
/87/wP+5/7z/w//G/83/0//X/9r/3v/d/93/3//f/97/3v/g/+D/4P/g/+D/4P/g/+D/
4P/h/+H/4f/h/+L/4v/k/+T/5P/k/+X/5f/l/+X/5//n/+f/5//l/+X/5v/n/+n/6f/p
/+n/6f/q/+r/6//r/+z/7P/s//D/8P/w//H/8//z//X/9f/1//b/9v/1//b/9//4//j/
+v/7//z//f/+//7///8AAAQABgAHAAkACAAKAA0ADgARABQAFgAXABsAHQAfACEAIAAh
ACMAJQAnACkAKwAtADEAMgAyADMANQA2ADcAOAA8AD0APgA+AEAAQABBAEIARQBFAEQA
QwBAAEAAPAA6ADoANgAzADAALQAqACcAIwAeABoAFwAUABIADwANAAoACAAGAAQAAwAE
AAIAAgABAP///v/+//3//P/7//v/+//9//3//f/9//3//f/9//3///////7//v8BAAEA
AQABAAMAAwADAAMAAwADAAMAAwADAAMAAwADAAMAAwADAAMAAgACAAIAAgACAAIAAgAC
AAMAAwADAAIAAgACAAIAAgAAAAAAAAAAAAAAAAD/////AQABAAEAAQAAAAAAAAAAAAAA
AAD///////////////8BAAIAAgAAAAAAAAAAAAAAAAAAAAAAAAAAAAAAAAAAAAAAAAAA
AAAA/////wAAAAAAAAAA/////wEAAQABAAEAAQACAAIAAgACAAMABQAGAAYABgAFAAUA
BQAHAAcABwAJAAoACwAMAA8AEAAQABAAEAARABMAFAAVABUAEwARABEAEAAPAA8ADwAP
ABAAEAASAA8ADgAMAAoABwAHAAcABQAFAAUABAADAAIAAQABAAEAAQABAAEAAAAAAAAA
AAACAAIAAgADAAUABgAHAAoADwAdADAASwBoAIgAqgDLAOcAAQEUARYBBgHnAL8AkgBb
ACAA/v/q/9v/2P/d/+L/5//v//X/+P/8//////8BAAEAAgACAAIAAgAAAAIAAgACAAIA
AgACAAMAAwAFAAUABgAGAAYABgAGAAYABwAHAAcABwAHAAcABwAHAAcABwAIAAkACQAJ
AAkACQAJAAoACgALAAsADAAMAAwADgAOAA4ADwAPAA8AEQARABAAEgATABMAFgAXABgA
GAAYABkAGgAbAB4AHgAfACAAIAAiACMAJQAmACgAKwAsAC0AMAAyADMAMwA1ADcAOQA8
AD0APwBBAEMARQBHAEkASQBKAEoASwBPAFAAUQBSAFYAVwBYAFgAWgBaAFsAXABbAFsA
WgBZAFoAWgBWAFQAVABQAE0ASgBHAEQAQQA9ADoANgAzADAALQApACYAIgAeABwAGgAZ
ABgAFgAWABUAFQAUABQAEwASABEAEQARABEAEQARABEAEQARABEAEQAPAA8ADgAOAA0A
DQANAA0ADQANAA0ADQAPAA8ADwAPAA8ADwAPAA8ADwAPAA8ADwAOAA4ADgAOAAwADAAM
AAwADQANAA0ADAAMAAwADAAMAAoACgAKAAoACgAKAAkACQAJAAkACQAJAAgACAAIAAgA
CAAIAAcABwAHAAcABwAHAAUABAAEAAQABAAEAAQABAAEAAQABAAEAAQAAgACAAIAAgAC
AAIAAgACAAIAAgACAAIAAQABAAIAAgACAAIAAQABAP////////////8AAAAAAAD+////
AQACAAIAAgABAAEAAQADAAMAAwAFAAYABwAIAAkACgAKAAoACgALAA0ADgAPAA8ADQAL
AAcABgAFAAUABQAFAAYABgAGAAMAAgAAAP7/+//7//v/9//3//f/9v/1//T/8//z//P/
8//z//P/9P/0//T/9P/0//T/9P/1//X/9v/3//r/AwARACgAQwBeAH4AnAC7ANkA7wD6
APoA6ADDAJsAagApAPr/5P/U/8v/zv/V/9r/4f/n/+n/7P/s/+3/7//v/+//7v/u/+7/
7v/u/+z/7P/s/+z/7v/u/+//7//t/+3/7v/u//D/8P/w//D/7//v/+//7//v/+//7//v
/+//7//w//H/7//v/+//7//v//D/8P/x//H/8v/y//L/8v/y//L/8//1//X/9//3//b/
+P/5//n/+v/7//z//P/8//3//v///wAAAAABAAIAAgAEAAUABwAIAAoADQAOAA0AEAAS
ABMAEwAVABcAGQAcAB0AHwAhACEAIwAlACcAKQAqACoAKwAtAC4ALwAwADIAMwA0ADQA
NgA2ADcAOAA5ADkAOAA3ADYANgAyADAAMAAsACkAJgAhAB4AGwAXABYAEgAPAAwACAAF
AAMAAAD+//z/+v/5//b/9P/0//P/8//y//L/8f/w/+//7//v/+3/7f/t/+3/7f/t/+3/
7f/t/+3/7P/s/+v/6//r/+v/6//r/+v/6//r/+v/6//r/+v/6//r/+v/6//r/+v/6//q
/+r/6v/q/+j/6P/o/+j/5//n/+f/5v/m/+b/5v/m/+b/5v/m/+b/5v/m/+X/5f/j/+P/
4//j/+L/4v/i/+L/4P/g/9//3//f/9//3//f/9//3v/e/97/3v/e/97/3v/e/9z/3P/c
/9z/3P/c/9z/3P/c/9z/3P/c/9z/3P/c/9z/2//b/9z/3P/a/9r/2f/Z/9n/2f/Z/9n/
2f/a/9r/2v/a/9v/3f/e/97/3v/d/93/2//d/93/3f/f/+D/4f/i/+X/5v/m/+b/5P/l
/+f/6P/r/+v/6f/n/+P/4v/h/+H/4f/h/+L/4v/i/9//3v/c/9r/1//X/9f/0//T/9P/
0v/T/9L/0f/R/8//z//P/8//0P/Q/9D/0P/Q/9D/zv/P/8//0P/R/9T/2//p//7/FwAy
AFIAcACPAK8AyQDYANwA0ACxAIcAVgAVAOD/xP+0/63/rP+x/7b/vf/B/8X/yP/K/8n/
yf/J/8n/yv/I/8j/yv/I/8j/yP/I/8j/yP/I/8n/yf/J/8n/yv/K/8r/yv/K/8r/yf/J
/8n/yf/L/8v/y//L/8n/yf/K/8v/y//L/8v/y//J/8r/yv/L/83/zv/O/87/zv/O/87/
z//P/8//0f/R/9D/0v/T/9P/1P/V/9b/1v/W/9f/2P/Z/9r/2v/b/9z/3v/g/+H/4//i
/+T/5//o/+f/6v/s/+3/7//x//P/9f/4//n/+//9////AQADAAUABwAIAAgACQANAA4A
DwAQABAAEQASABIAFAAUABUAFgAZABkAGAAXABYAFgASABAAEAAMAAkABgADAAAA/f/5
//b/8v/v/+z/6v/n/+X/4v/g/97/3P/b/9j/1v/W/9X/1f/U/9T/0//S/9H/0f/R/9H/
0f/R/9H/z//P/8//z//R/9H/0P/Q/8//z//P/8//0f/R/9H/0f/P/8//z//P/83/zf/N
/83/zf/N/83/zf/O/87/zv/O/87/zv/O/87/zf/N/83/zP/M/8z/zP/M/8r/yv/K/8r/
yv/K/8n/yf/J/8n/yf/J/8r/yv/K/8r/yP/I/8f/x//H/8f/x//H/8f/xv/G/8b/yP/G
/8b/xv/G/8T/xP/E/8T/xP/E/8T/xP/E/8T/xP/E/8T/xP/E/8T/w//D/8T/xP/E/8T/
w//D/8P/w//D/8P/w//E/8T/xP/E/8X/x//I/8r/yv/J/8n/yf/L/8v/y//L/8z/zf/O
/9H/0v/S/9L/0v/T/9X/1v/X/9f/1f/T/8//zv/N/83/zf/N/87/zv/O/8v/yv/I/8b/
w//D/8P/wf/B/8H/wP+//77/vf+9/73/vf+9/73/vv++/77/vv++/77/vv+//7//vv/B
/8j/0//n/wAAHQA6AFoAegCZALUAywDQAMgArgCHAFkAIgDj/77/rP+g/5n/nP+f/6T/
q/+x/7f/uv+6/7v/u/+9/73/uv+6/7j/uP+4/7r/uv+6/7r/uv+6/7v/u/+7/7v/vP+8
/7z/vP+8/7z/vf+9/73/vf+//7//v/+//7//v//A/8H/v/+//7//v//B/8L/wv/D/8H/
wv/C/8L/xP/E/8T/xf/H/8f/yf/J/8j/yv/L/8v/zP/N/87/zv/O/8//0P/R/9T/1P/V
/9b/2P/a/9v/3f/c/97/4f/i/+P/5v/o/+n/6//t/+//8f/y//P/9f/3//v//f///wEA
AwAEAAQABQAHAAgACQAKAA4ADwAQABAAEgASABMAFAATABMAEgARABIAEgAOAAwACgAG
AAMAAAD7//j/9f/x/+7/6v/n/+T/4v/f/93/2v/Y/9b/1P/T/9L/0P/Q/8//zf/M/8z/
y//M/8v/y//L/8v/y//L/8v/yf/J/8n/yf/L/8v/yv/K/8v/y//L/8v/y//L/8v/y//L
/8v/y//L/8v/y//L/8v/y//L/8v/y//K/8r/yv/K/8r/yv/K/8r/yf/J/8n/yP/K/8z/
zP/K/w==
         </WaveFormData>
      </LeadData>
      <LeadData>
         <LeadByteCountTotal>10000</LeadByteCountTotal>
         <LeadTimeOffset>0</LeadTimeOffset>
         <LeadSampleCountTotal>5000</LeadSampleCountTotal>
         <LeadAmplitudeUnitsPerBit>4.88</LeadAmplitudeUnitsPerBit>
         <LeadAmplitudeUnits>��V</LeadAmplitudeUnits>
         <LeadHighLimit>2147483647</LeadHighLimit>
         <LeadLowLimit>268435456</LeadLowLimit>
         <LeadID>V6</LeadID>
         <LeadOffsetFirstSample>0</LeadOffsetFirstSample>
         <FirstSampleBaseline>0</FirstSampleBaseline>
         <LeadSampleSize>2</LeadSampleSize>
         <LeadOff>FALSE</LeadOff>
         <BaselineSway>FALSE</BaselineSway>
         <ExcessiveACNoise>FALSE</ExcessiveACNoise>
         <MuscleNoise>FALSE</MuscleNoise>
         <LeadDataCRC32>1585768803</LeadDataCRC32>
         <WaveFormData>
AAABAAIAAwACAAQABAADAAMAAgAAAP//AAAAAAAAAAD+//7//v/8//v/+f/2//T/8//y
//H/8f/v/+7/7f/s/+3/7f/t/+3/7f/t/+3/7f/t/+7/7v/u/+3/7P/t/+z/7P/t//D/
9/8GABsALgBEAGAAfACYAK4AwADNAMkAuwCkAIMAUQAmABMAAwDx/+r/6v/q/+z/8f/z
//P/8f/w/+//8f/x/+//7v/u/+3/7f/u/+3/7f/t/+z/7P/t/+3/7f/t/+3/7f/t/+7/
7v/u/+7/7v/u/+7/7v/u/+7/7v/w//D/8P/x//P/8//z//P/8//z//P/8//1//b/9v/2
//f/9//3//f/9v/3//j/+P/4//n/+f/7//v/+//8//z//v///wAAAQADAAQABAAFAAgA
CQAKAAoADQAOAA8AEAASABMAFQAWABkAGwAcAB0AIAAhACIAJAAmACYAKAArAC4ALwAw
ADEAMAAyADMAMwAzADQANQA2ADcAOgA8AD4APgA+AD4APQA7ADoAOQA4ADMAMAAsACoA
JwAlACMAIAAcABkAFgAUABQAEgAQAA8ACwAJAAgABgAFAAQAAwADAAUABAADAAMAAwAD
AAMAAgACAAIAAgABAAEAAgACAAIABAAEAAQABAAEAAQABAADAAMAAwADAAMAAwADAAMA
AwADAAMAAwADAAMAAwADAAMABQAFAAUABQAFAAQABAAEAAMAAwADAAMAAwADAAMAAwAB
AAEAAQABAAEAAQABAAAAAAD/////////////////////AAD+//7//v/+//7//f/9//3/
AAAAAAAA///+//7///////7//v///////f/+//7//v//////////////AAAAAAEAAQAC
AAMAAwACAAIAAgACAAIAAwADAAMABQAGAAYABwAKAAsADAANAA4ADwAQABIAEgARAA8A
DgAMAAsACgAKAAwADAAMAAwACgAIAAcABQACAAAA///+//3//f/9//z/+f/4//f/9//3
//f/9//3//n/+f/5//r/+P/4//f/+P/3//b/9P/1//j/AQAQACMAOABOAGoAiACiALoA
zgDXANMAwwCuAI0AXQAwABkACQD5//L/8P/w//T/9//5//v//f/+//v/+//7//n/+P/2
//X/9f/2//X/9f/1//T/9P/1//X/9//3//f/9//3//j/+P/4//j/+P/4//j/+P/4//j/
+P/4//j/+P/5//f/9//3//f/9//3//f/9//5//r/+v/6//v/+//7//v//P/9//7//v/+
//////8BAAMAAwAEAAQABQAFAAUABQAHAAgACAAJAAwADQAOAA4ADwAQABEAEgAUABUA
FwAYABkAGwAcAB0AIAAhACIAJAAmACYAKAArACwALQAuAC8AMAAyADMAMwAzADQANQA2
ADYAOAA5ADoAOgA6ADoAOQA3ADYANQA0ADEALgAqACgAJQAjACEAHgAaABcAFAASAA4A
DAAKAAkABwAFAAQAAgADAAIAAQABAP///v/9//3//f/9//3//P/8//z//P/7//3//v/+
//7//v/+//7//v/8//z//P/7//v/+//7//v/+f/5//n/+f/7//v/+//7//v/+//7//v/
+f/5//n/+f/5//j/+P/4//n/+f/5//n/+f/5//n/+f/5//n/+f/5//f/9//3//b/9v/1
//X/9f/1//X/9f/1//X/9P/0//T/9v/0//T/9P/0//T/9P/0//T/8//z//P/8v/y//L/
8f/y//L/8//z//D/8P/x//H/8//2//j/+v/3//f/9//3//f/+P/4//n/9//4//n/+f/6
//r/+v/6//r/+//7//v//f/+//7///8AAAEAAgADAAQABQAGAAgACAAHAAUABAAAAP//
/v/+/wAAAAAAAAAA/v/8//v/+f/2//T/8//y//H/8f/x//D/7//u/+3/7f/t/+3/7f/t
/+3/7f/t/+7/7v/u/+3/7P/r/+r/6v/r//D/+f8IABkALgBGAF4AeACUAKoAugDBALsA
qQCSAGkANwAWAAcA9//r/+r/6v/u//D/8f/z//P/8f/w/+//8f/v/+v/6v/q/+n/6f/q
/+n/6f/p/+j/6P/p/+n/6f/p/+n/6f/p/+r/6v/q/+r/6v/q/+r/6v/q/+r/6v/q/+r/
6v/r/+v/6//r/+v/7f/t/+3/7f/t/+7/7v/u/+//7//v/+//7v/v//D/8P/w//H/8f/z
//P/8//0//T/9v/3//j/+f/5//r/+v/7//z//f/+//7/AQACAAMABAAGAAcACQAKAA0A
DwAQABEAEgATABQAFgAYABgAGgAdAB4AHwAgACEAIgAkACUAJQAnACgAKQAqACoALAAt
AC4ALgAuAC4ALQArACoAKQAoACUAIgAeABwAGQAXABUAEgAQAA0ACgAIAAYABAACAAEA
/f/7//r/+P/5//j/9//3//f/9v/1//X/9f/1//X/9P/0//T/9P/z//X/9v/2//b/9v/2
//b/9v/2//b/9v/1//X/9f/1//X/8//z//P/8//1//X/9f/1//X/9f/1//X/8//z//P/
8//1//T/9P/0//P/8//z//P/8//z//P/8//x//H/8f/x//H/8f/x//D/8P/v/+//7//v
/+//7//v/+//7v/u/+7/7v/u/+7/7f/t/+3/7f/t/+3/7f/u/+7/7v/u/+7/7v/u/+3/
7f/t/+z/7P/s/+v/7P/s/+3/7f/s/+z/7f/t/+v/7P/s/+z/6//r/+v/6//t/+7/7v/v
/+//8P/x//H/8P/w//D/8P/w//H/8f/x//P/9P/0//X/+P/5//r/+//6//v//P/+//7/
/f/7//r/+P/3//b/9v/2//b/9v/2//b/9P/z//H/7v/s/+v/6v/p/+n/6f/o/+f/5v/l
/+X/5//n/+f/5//n/+f/5//o/+b/5v/n/+b/4//i/+L/4//q//P/AAATACYAPgBYAHIA
igCiALQAvwC7AKkAkABlADMAFAADAPf/6//o/+r/7P/w//P/8//x//H/7v/t/+v/6f/p
/+j/6P/n/+f/5v/l/+X/5f/k/+T/5f/l/+X/5f/l/+X/5f/m/+b/5v/m/+b/5v/m/+b/
5v/m/+b/5v/m/+b/5//p/+n/6f/p/+n/6f/p/+n/6f/q/+r/6v/r/+v/6//r/+z/7f/u
/+7/7v/v/+//8f/x//H/8v/y//L/8//0//X/9f/2//b/9//4//n/+v/6//v//P/9//7/
AAABAAMABAAFAAcACAAJAAwADQAOABAAEgASABQAFwAYABkAGgAbABwAHgAfAB8AHwAg
ACEAIgAkACYAJwAoACgAKAAoACcAJQAkACMAIgAhAB4AGgAYABcAFQATABAADAAJAAYA
BAACAAAA/v/9//v/+f/4//b/9//2//X/9f/3//b/9f/1//P/8//z//L/8v/y//L/8f/x
//L/8v/y//L/8v/y//L/8v/y//L/8f/x//H/8f/x//H/8f/x//H/8f/x//H/8f/x//H/
8f/x//H/8f/x//H/8f/w//D/8P/v/+//7//v/+//7//v/+//7//v/+//7//v/+//7//u
//D/7//v/+//7//v/+//7//v/+7/7v/u/+7/7v/u/+3/6//r/+v/6//s/+3/7f/u/+7/
7v/u/+7/7v/u/+7/7v/t/+3/7f/u/+7/7v/t/+z/7P/t/+3/7P/s/+3/7f/r/+z/7P/s
/+3/7f/t/+3/7f/u/+7/7//x//L/8//z//T/9P/0//T/9P/1//X/9f/3//j/+P/5//z/
/f/+////////////AAACAAEA///+//7//f/8//z/+v/6//r/+v/8//r/+f/3//L/8P/v
/+7/6//r/+v/6v/r/+r/6f/p/+n/6f/p/+n/6//r/+v/7P/q/+z/6//q/+n/5v/m/+f/
6v/x//z/DQAgADYATgBoAIQAngCyAMEAxQC5AKIAhQBXACgAEQADAPX/7P/s/+7/8P/z
//X/9//3//T/8//x/+//7f/s/+z/6//p/+r/6f/p/+n/6v/q/+v/6//r/+v/6//r/+v/
7P/s/+z/7P/s/+z/7P/s/+z/7P/s/+r/6v/q/+v/7P/t/+7/7//x//H/8f/x//H/8v/y
//L/8//z//P/8//0//X/9v/2//T/9f/1//f/9//3//j/+P/6//v//P/9////AAAAAAEA
AgADAAQABAAHAAgACQAKAAwADQAPABAADwARABIAEwAYABkAGgAcAB4AHgAgACMAJAAl
ACYAJwAqACwALQAtAC8AMAAxADIANAA2ADcAOAA4ADgAOAA3ADcANgA1ADQAMwAwACwA
KgAnACUAIwAgABwAGQAWABQAEgAQAA4ADQALAAkACAAGAAUABAADAAMABQAEAAMAAwAD
AAMAAwACAAIAAgACAAEAAQACAAIAAgACAAIAAgACAAIAAgACAAEAAQABAAEAAQABAAEA
AQABAAMAAwADAAMAAQABAAEAAQABAAEAAQABAAEAAAAAAAAAAQABAAEAAQD/////////
/////////////f/9//3//P/+//3//f/9//3//f/9//3//f/8//z//P/8//z//P/7//v/
+//7//v//f/9//z//P/8//z//P/8//z//P/8//v/+//7//z//P/8//v/+v/6//v/+//4
//j/+f/5//v//P/8//z/+//7//v/+//7//z//P/9//v//P/9//3//v/+//7//v/+////
/////wMABAAEAAUACAAJAAoACwAMAA0ADgAQABAADwANAAwACAAHAAYABgAGAAYABgAG
AAYABAADAAEAAAD+//3//P/7//v/+//6//n/+P/3//f/9//3//f/9//1//X/9f/2//j/
+P/3//j/9//2//T/9//+/wkAGAArAEAAWAB0AJAArADEANIA1QDPALsAoAB3AEcAKAAX
AAUA+f/2//T/9v/6//3//////wEAAAD9//3/+//7//r/+P/3//X/9f/1//b/9//4//j/
+f/5//f/9//3//f/9//4//j/+P/4//j/+P/4//j/+P/4//j/+v/6//r/+//9//3//f/9
//3//f/9//3//f/+//7//v////////////7///8AAAAAAgADAAMABQAEAAMAAwACAAIA
AwAEAAUABwAIAAgACQAKAAsADAAMAA0ADgAPABAAFAAVABcAGAAbAB0AHgAfACAAIQAi
ACQAJgAmACgAKwAuAC8AMAAxADIANAA1ADUANwA4ADkAOgA6ADwAPQA+AD4APgA+AD0A
OwA6ADkAOAA1ADIALgAsACkAJwAlACIAHgAbABgAFgAUABIAEAAPAAsACQAIAAYABwAG
AAUABQAFAAQAAwADAAMAAwADAAIAAgACAAIAAQABAAIAAgACAAAAAAAAAAAAAgACAAIA
AQABAAEAAQABAAEAAQABAAEAAQABAAEAAQADAAMAAwADAAMAAwADAAMAAwACAAIAAgAB
AAEAAQABAP/////////////////////////////+/wAA//////////////////////7/
/v/+//7//v/+//3//f/9//3//f/9//3//P/8//7//P/6//r/+v/6//r/+v/8//v/+//7
//z//P/8//v/+v/6//v/+//6//r/+//7//v//P/8//z/+//7//v/+//7//z//P/9//v/
/P/9//3//v/+//7//v8AAAEAAQABAAEAAgACAAMABgAHAAgACQAIAAkACgAMAA4ADQAL
AAoACAAHAAYABgAGAAYABgAGAAQAAgABAP///v/8//v/+v/3//f/9//2//X/9P/z//P/
8//z//P/8//z//P/8//0//L/8v/z//L/8//y//D/8f/4/wMAEgAlADgAUABsAIYAoAC4
AMgAzQDFALEAmABzAEEAIAAPAP//8//u/+7/8P/y//X/9//5//n/+P/3//X/9f/z//L/
8P/x//H/8P/v/+//7//y//T/9//5//f/9//3//f/9f/2//b/9v/0//T/9P/0//b/9v/2
//b/9v/2//b/9//3//f/9//3//f/9//3//f/9//4//j/+P/5//n/+f/5//r/+//8//z/
+v/7//v//f//////AAAAAAAAAQACAAMAAwAEAAQABQAGAAcACAAIAAsADAANAA4ADgAP
ABEAEgATABUAFgAXABoAGwAcAB4AIAAgACIAJQAmACcAKAApACoALAAtAC0ALwAwADEA
MgAyADQANQA2ADYANgA2ADUANQA0ADMAMgAvACwAKAAmACMAIQAfABwAGAAVABIAEAAO
AAwACgAJAAUAAwACAAAA///+//3//f////7//f/9//v/+//7//r/+v/6//r/+f/5//r/
+v/6//r/+v/6//r/+v/6//r/+f/5//n/+f/5//n/+f/5//n/+f/5//n/+f/3//f/9//3
//n/+f/5//n/+f/4//j/+P/3//f/9//3//f/9//3//f/9f/1//X/9f/1//X/9f/0//T/
8//z//P/8//z//P/8//z//L/8v/y//L/8v/y//H/7//v/+//7//v/+//7v/u/+7/7v/u
/+7/7v/u/+7/7v/u/+7/7v/u/+7/7v/u/+7/7v/t/+3/7f/u/+7/7v/t/+z/7P/t/+3/
7P/s/+3/7f/r/+z/7P/s/+3/7f/t/+3/7f/u/+7/7//v//D/8f/x//D/8P/w//D/8P/x
//H/8f/z//T/9P/1//b/9//4//n/+v/7//z//v/+//3/+//6//j/9//2//b/9v/2//b/
9v/0//L/8f/v/+7/7P/r/+r/6f/p/+n/6P/n/+b/5f/l/+X/5f/l/+X/4//j/+P/5P/m
/+b/5f/k/+P/4v/i/+P/6P/x/wAAEQAkADwAVABuAIgAoACwALkAtwCnAI4AZwA1ABIA
AQDz/+f/5P/m/+j/6v/t/+3/7f/t/+r/6f/p/+f/5f/k/+T/4//j/+L/4f/h/+H/4v/i
/+P/4//h/+H/4f/h/+H/4v/i/+L/5P/k/+T/5P/i/+L/4v/i/+L/4v/i/+P/4//j/+P/
4//j/+P/4//j/+X/5v/m/+b/5//n/+f/5//m/+f/6P/o/+j/6f/p/+v/6//r/+z/7P/s
/+3/7v/v//H/8v/y//P/9P/1//b/9v/3//j/+f/6//z//f///wAAAQADAAQABQAIAAkA
CgAMAAwADAAOABEAEgATABQAFQAWABgAGQAZABsAHAAdAB4AIAAiACMAJAAkACQAJAAj
ACMAIgAhACAAHwAcABgAFgAVABMAEQAOAAwACQAGAAQAAAD+//z/+//5//f/9v/0//P/
8v/x//H/8f/w/+//7//t/+3/7f/s/+z/7P/s/+v/6//s/+z/7P/s/+z/7P/s/+7/7v/u
/+3/7f/t/+3/7f/t/+3/7f/t/+3/7f/t/+3/7f/t/+3/7f/t/+3/7f/t/+3/7P/s/+z/
6//r/+v/6//r/+v/6//r/+n/6f/p/+n/6f/p/+n/6P/o/+f/5//n/+n/6f/p/+n/6f/o
/+j/6P/m/+b/5v/l/+X/5f/l/+X/5f/l/+T/5P/m/+b/5v/m/+T/5P/k/+T/5P/k/+T/
5P/k/+T/5P/k/+T/5P/j/+P/4//k/+T/5P/j/+L/4v/j/+P/4v/i/+P/4//j/+T/5P/k
/+X/5f/l/+X/5f/m/+b/5//l/+b/5//n/+j/6P/o/+j/6v/r/+v/6//t/+7/7v/v//D/
8f/y//P/9P/1//b/+P/4//f/9f/0//D/7//u/+7/8P/w//D/8P/u/+z/6//p/+j/5v/l
/+T/4//j/+P/4v/j/+L/4f/h/9//3//f/9//3//f/9//4P/g/+D/4f/g/9//3v/e/93/
5P/t//z/DQAkADwAVgBwAIoAogCyALkAswCfAIQAWQAnAAgA+//v/+X/4v/i/+b/6v/r
/+v/6//p/+j/5//n/+f/5f/k/+L/4f/h/+D/3//f/9//4P/g/+H/4f/h/+H/4f/h/+H/
4v/i/+L/4v/i/+L/4v/i/+L/4v/i/+L/4v/i/+P/4//j/+P/4//k/+X/5v/n/+f/6P/o
/+j/6f/p/+n/6f/o/+n/6v/q/+r/6//r/+3/7f/t/+7/7v/w//H/8v/z//X/9v/2//f/
9v/3//j/+P/7//z//f/+/wAAAQADAAQABQAHAAgACQAMAA0ADgAQABIAEgAUABcAGAAZ
ABoAGwAcAB4AHwAfACMAJAAlACYAJgAoACkAKgAqACoAKgApACkAKAAnACYAJAAiAB8A
HgAbABkAFwAUABIADwAMAAoABgAEAAIAAQD///3//P/6//n/+P/3//f/9//2//X/9f/1
//X/9f/0//T/9P/0//P/8//0//T/9P/0//T/9P/0//T/9P/0//P/9f/1//X/9f/1//X/
9f/1//P/8//z//P/8//z//P/8//z//P/8//z//P/8v/y//L/8f/x//H/8f/x//H/8f/x
//H/8f/x//H/8//z//P/8v/z//P/9P/1//P/8//z//P/8//y//L/8v/y//L/8v/x/+//
7//v/+//8f/x//D/8P/w//D/8P/u/+7/7v/u//D/7//v/+//8P/w//D/7//s/+z/7f/t
/+z/7P/t/+3/7f/u/+7/7v/t/+3/7f/t/+3/7v/u/+//7//w//H/8f/y//L/8v/y//L/
8//z//P/9f/2//b/9//4//n/+v/7//7///8AAAIAAAD///3//P/4//f/9v/2//f/+P/5
//r/+P/2//X/8//y//D/7//u/+v/6//r/+r/6f/o/+f/5//n/+f/5//n/+f/5//n/+j/
6P/q/+f/5v/n/+b/5P/n/+z/9/8KAB8ANABMAGgAhACeALYAxgDHAL8AqwCQAGcANwAY
AAkA9//p/+b/5v/o/+r/7f/v//H/8f/w/+3/7f/r/+n/6v/q/+n/6f/q/+n/6f/p/+j/
6P/p/+n/6f/p/+n/6f/p/+r/6v/q/+z/7P/s/+z/7P/s/+z/7P/s/+z/7P/t/+3/7f/t
/+3/7f/t/+3/7f/v//D/8P/w//P/8//z//P/9P/1//b/9v/2//f/9//5//f/9//4//j/
+P/5//r/+//9//7//v///wIAAwAEAAQAAwAEAAUABgAKAAsADQAOABEAEwAUABUAFgAX
ABgAGgAeAB4AIAAjACYAJwAoACkAKAAqACsAKwAvADAAMQAyADQANgA3ADgAOAA4ADgA
NwA1ADQAMwAyADEALgAqACgAJQAjACEAHgAaABcAFAASABAADgAMAAsACQAHAAYABAAF
AAQAAwADAAEAAAD//////////////v8AAAAAAAD/////AAAAAAAAAAAAAAAAAAAAAAAA
AAD//wAAAQACAAMAAwADAAMAAwADAAMAAwADAAMAAwADAAMAAQABAAEAAQADAAIAAgAC
AAEAAQABAAEAAQABAAEAAQD//////////wEAAQABAAAAAgABAAEAAQD/////////////
/v/+//7/AAAAAAAA//8BAAEAAQAAAAAAAAAAAAAAAAD////////+//7//v/9//3//v8A
AAEAAAAAAAEAAQD//wAAAAAAAP//////////AQACAAIAAwADAAQABQAFAAYABgAGAAYA
BgAHAAcABwAJAAoACgALAA0ADwARABMAEgATABQAFgAWABUAEwASABIAEQAQABAAEAAQ
ABAAEAAQAA4ADQALAAoACAAHAAYABQAFAAUABAADAAIAAQABAAEAAQABAAEAAQABAAEA
AgACAAIAAQACAAEAAAD+//3/AgAJABYAJwA8AFIAbACIAKQAvgDSAN8A3wDRALwAoQB3
AEYAKwAbAAkA/v/+//7//v8DAAUABwAJAAoACQAHAAcABQAEAAQAAwABAAIAAQABAAEA
AAAAAAEAAQADAAMAAwADAAEAAgACAAIABAAEAAQABAAEAAQABAAEAAQABAAEAAUABQAF
AAUABQAFAAUABQAFAAcACAAIAAgACQAJAAkACQAKAAsADAAMAAwADQANAA8ADwAPABAA
EAAQABEAEgATABMAFAAUABUAFgAXABgAGAAbABwAHQAeACAAIQAjACQAIwAlACYAJwAq
ACsALAAuADIAMgA0ADcANgA3ADgAOQA8AD4APwA/AEEAQgBDAEQARABGAEcASABIAEgA
SABHAEcARgBFAEQAQwBAADwAOgA3ADUAMwAwACwAKQAmACQAIQAeABsAGQAXABUAFAAS
ABMAFAAVABcAFQAUABMAEwATABMAEwASABAAEAAQAA8ADQAOAA4ADgAOAA4ADgAOAA4A
DgAOAA0ADwAPAA8ADwANAA0ADQANAA0ADQANAA0ADQANAA0ADQALAAsACwALAAsACgAK
AAoACQAJAAkACQAJAAkACQAJAAkACQAJAAkACQAJAAkACAAIAAcABwAHAAcABwAHAAcA
BwAGAAYABgAGAAYABgAFAAMAAwADAAMABQADAAIAAgACAAIAAgACAAIAAgABAAEAAQAA
AAAAAAD//wAAAAABAAEA/v/+/////////wAAAAAAAP3//f/9//3//f/+//7//////wAA
AQABAAAAAAAAAAAAAgADAAMAAwADAAQABAAFAAgACQAKAAsACgALAAwADgAOAA0ACwAK
AAgABwAGAAYABAAEAAQABAAEAAIAAQD///z/+v/5//j/9//3//f/9v/1//T/8//z//H/
8f/x//H/8f/x//H/8v/y//L/8f/w/+//7v/s/+3/8v/7/wgAGQAsAEQAXgB4AJIAqgC6
AMUAwwCzAJwAdwBFACAADwABAPP/7v/u//D/9P/3//f/9//3//b/8//x//H/8f/u/+7/
7f/t/+7/7f/t/+3/7P/s/+3/7f/r/+v/6//r/+v/7P/s/+z/7P/s/+z/7P/s/+z/7P/s
/+z/7P/s/+3/7f/t/+3/7f/v/+//7//v/+3/7v/u/+7/7//v/+//7//w//H/8v/y//D/
8f/x//P/8//z//T/9P/0//X/9v/3//n/+v/6//v/+v/7//z//P///wAAAQACAAIAAwAF
AAYABwAJAAoACwAOAA8AEAASABIAEgAUABcAGAAZABoAGwAcAB4AHwAfACMAJAAlACYA
JAAmACcAKAAoACgAKAAnACcAJgAlACQAIwAgABwAGgAVABMAEQAOAAwACQAGAAQAAAD+
//z/+//5//f/9v/0//P/8v/x//H/8f/w/+//7//t/+3/7f/s/+z/7P/s/+v/6//s/+z/
7P/q/+r/6v/q/+r/6v/q/+n/6//r/+v/6//r/+v/6//r/+n/6f/p/+n/6f/p/+n/6f/p
/+n/6f/p/+n/6P/o/+j/5//n/+f/5//n/+f/5//n/+X/5f/l/+X/5f/l/+X/5P/k/+P/
4//j/+H/4f/h/+H/4//i/+L/4v/g/+D/4P/f/9//3//f/9//3//f/97/3P/e/9z/3P/c
/9z/3v/d/93/3f/c/9z/3P/b/9z/3P/d/93/3P/c/93/3f/b/9z/3P/c/9v/2//b/9v/
2//c/9z/3f/d/97/3//f/97/3v/e/97/3v/f/9//3//h/+L/4v/j/+b/5//o/+n/6P/p
/+r/7P/s/+v/6f/o/+b/5f/k/+T/5P/k/+T/5P/k/+L/4f/f/9z/2v/Z/9j/1f/V/9X/
1P/V/9T/0//T/9H/0f/R/9H/0f/R/9H/0v/S/9D/z//Q/83/zP/K/8v/0P/X/+T/8/8E
ABoANABOAGgAggCWAKMApwCZAIQAYQAxAAYA8//j/9f/0P/Q/9L/1v/X/9f/1//X/9b/
0//R/9H/0f/O/87/zf/N/8z/y//L/8v/yv/K/8v/y//L/8v/y//L/8n/yv/K/8r/yv/K
/8r/yv/K/8r/yv/K/8z/zP/M/83/zf/N/83/zf/L/8v/y//L/83/zv/O/87/z//P/8//
z//O/8//0P/Q/9D/0f/R/9P/0f/R/9L/0v/S/9P/1P/V/9f/2P/Y/9n/2v/b/9z/3P/d
/97/3//g/+D/4f/j/+T/5//p/+r/6//u/+//8P/y//T/9P/2//n/+v/7//z//f/+/wAA
AQABAAEAAgADAAQABgAIAAkACgAKAAoACgAJAAkACAAHAAYABQACAP7//P/5//f/9f/y
//D/7f/q/+j/5P/i/+D/3//d/9v/2v/Y/9f/1v/V/9X/1f/U/9P/0//T/9P/0//S/9L/
0v/S/9H/z//Q/9D/0P/Q/9D/0P/Q/9L/0v/S/9H/z//P/8//z//P/8//z//P/83/zf/N
/83/z//P/8//z//P/8//z//P/8//zv/O/87/zf/N/83/zf/L/8v/y//L/8v/y//L/8v/
y//L/8v/yv/K/8n/yf/J/8n/yf/J/8n/yf/I/8j/yP/I/8j/yP/H/8f/x//H/8f/x//H
/8b/xv/G/8b/xv/G/8b/xv/F/8X/xf/G/8b/xv/F/8T/xP/F/8X/xP/E/8X/xf/D/8T/
xP/E/8P/w//D/8P/w//E/8T/xf/H/8j/yf/J/8j/yP/I/8j/yv/L/8v/y//N/87/zv/P
/9D/0f/S/9P/1P/V/9b/2P/Y/9f/1f/U/9D/z//O/87/0P/Q/9D/0P/O/8z/y//J/8b/
xP/D/8L/w//D/8P/wv+//77/vf+9/73/vf+9/73/vf+9/73/vv++/77/vf+8/7v/uP+6
/73/xP/P/+D/8f8GAB4AOABSAG4AhACUAJkAjwB9AGIAOQAHAOr/3f/P/8H/vP+8/77/
wv/H/8f/x//J/8j/xf/F/8P/wf++/77/vf+9/7z/u/+7/7v/vP+8/73/vf+9/73/vf+9
/73/vv++/77/vv++/77/vv++/77/vv++/77/vv++/7//v/+//7//v//B/8H/wf/B/8H/
wv/C/8L/w//D/8P/w//E/8X/xv/G/8b/x//H/8n/yf/J/8r/yv/K/8v/zP/N/8//0P/Q
/9H/0v/T/9T/1P/X/9j/2f/a/9z/3f/f/+D/4f/j/+T/5f/o/+n/6v/s//D/8P/y//X/
9P/1//b/9//4//r/+//7////AAABAAIAAgAEAAUABgAGAAYABgAFAAUABAADAAIAAQD+
//r/+P/z//H/7//s/+j/5f/i/+D/3P/a/9j/1//X/9X/1P/S/9H/0P/P/8//z//O/83/
zf/N/83/zf/M/8z/zP/M/8v/y//M/8z/zP/K/8r/yv/K/8z/zP/M/8v/y//L/8v/y//N
/83/zf/N/8v/y//L/8v/y//L/8v/y//L/8v/y//L/8n/yP/I/8j/yf/J/8n/yf/L/83/
y//J/w==
         </WaveFormData>
      </LeadData>
   </Waveform>
</RestingECG>
