# Supplementary material for: Detection of Left Atrial Enlargement Using a Convolutional Neural Network-Enabled Electrocardiogram
Source: Front Cardiovasc Med. 2020 Dec 17;7:609976. doi: 10.3389/fcvm.2020.609976 (PMC7773668; doi:10.3389/fcvm.2020.609976)
Supplement: Supplementary file 2 [file Data_Sheet_2.ZIP › normal1/1802010456_9333_0000000G.XML]

<?xml version="1.0" encoding="Windows-1252"?>
<!DOCTYPE RestingECG SYSTEM "restecg.dtd">
<RestingECG>
   <PatientDemographics>
      <PatientID>1802010456</PatientID>
      <PatientAge>78</PatientAge>
      <AgeUnits>Years</AgeUnits>
      <Gender>Female</Gender>
      <PatientLastName>chencizhen</PatientLastName>
   </PatientDemographics>
   <TestDemographics>
      <DataType>Resting</DataType>
      <Site>1</Site>
      <AcquisitionDevice>MAC55</AcquisitionDevice>
      <Status>Unconfirmed</Status>
      <Priority>Normal</Priority>
      <Location>2</Location>
      <AcquisitionTime>15:01:55</AcquisitionTime>
      <AcquisitionDate>08-08-2015</AcquisitionDate>
      <CartNumber>1</CartNumber>
      <AcquisitionSoftwareVersion>010B</AcquisitionSoftwareVersion>
      <XMLSourceVersion>MAC5000 v1.0</XMLSourceVersion>
   </TestDemographics>
   <RestingECGMeasurements>
      <VentricularRate>68</VentricularRate>
      <AtrialRate>68</AtrialRate>
      <PRInterval>156</PRInterval>
      <QRSDuration>82</QRSDuration>
      <QTInterval>390</QTInterval>
      <QTCorrected>414</QTCorrected>
      <PAxis>3</PAxis>
      <RAxis>36</RAxis>
      <TAxis>0</TAxis>
      <QRSCount>11</QRSCount>
      <QOnset>227</QOnset>
      <QOffset>268</QOffset>
      <POnset>149</POnset>
      <POffset>197</POffset>
      <TOffset>422</TOffset>
      <ECGSampleBase>500</ECGSampleBase>
      <ECGSampleExponent>0</ECGSampleExponent>
   </RestingECGMeasurements>
   <Diagnosis>
      <Modality>Resting</Modality>
         <StatementCount>4</StatementCount>
         <LabelText>12SL ��ϳ���</LabelText>
      <DiagnosisStatement>
         <StmtFlag>ENDSLINE</StmtFlag>
         <StmtText>�������</StmtText>
      </DiagnosisStatement>
      <DiagnosisStatement>
         <StmtText>ST����</StmtText>
      </DiagnosisStatement>
      <DiagnosisStatement>
         <StmtFlag>ENDSLINE</StmtFlag>
         <StmtText>T ���쳣���ɿ���Ϊǰ����ļ�ȱѪ</StmtText>
      </DiagnosisStatement>
      <DiagnosisStatement>
         <StmtFlag>ENDSLINE</StmtFlag>
         <StmtText>�쳣 ECG</StmtText>
      </DiagnosisStatement>
   </Diagnosis>
   <Waveform>
      <WaveformType>Rhythm</WaveformType>
      <WaveformStartTime>0</WaveformStartTime>
      <NumberofLeads>8</NumberofLeads>
      <SampleType>CONTINUOUS_SAMPLES</SampleType>
      <SampleBase>500</SampleBase>
      <SampleExponent>0</SampleExponent>
      <HighPassFilter>16</HighPassFilter>
      <LowPassFilter>150</LowPassFilter>
      <ACFilter>NONE</ACFilter>
      <LeadData>
         <LeadByteCountTotal>10000</LeadByteCountTotal>
         <LeadTimeOffset>0</LeadTimeOffset>
         <LeadSampleCountTotal>5000</LeadSampleCountTotal>
         <LeadAmplitudeUnitsPerBit>4.88</LeadAmplitudeUnitsPerBit>
         <LeadAmplitudeUnits>��V</LeadAmplitudeUnits>
         <LeadHighLimit>2147483647</LeadHighLimit>
         <LeadLowLimit>268435456</LeadLowLimit>
         <LeadID>I</LeadID>
         <LeadOffsetFirstSample>0</LeadOffsetFirstSample>
         <FirstSampleBaseline>0</FirstSampleBaseline>
         <LeadSampleSize>2</LeadSampleSize>
         <LeadOff>FALSE</LeadOff>
         <BaselineSway>FALSE</BaselineSway>
         <ExcessiveACNoise>FALSE</ExcessiveACNoise>
         <MuscleNoise>FALSE</MuscleNoise>
         <LeadDataCRC32>1149298170</LeadDataCRC32>
         <WaveFormData>
EgASABIAEgAQABAAEAAQABAAEAAQABAAEwAUABUAFgAWABYAFgAWABYAFgAWABYAFgAW
ABYAFgAYABgAGAAYABYAFgAWABYAFgAWABYAFgAWABYAFgAWABQAFAAUABQAFAAUABQA
FAAUABQAFAAUABIAEgASABIAEAAQABAAEAAPAA4ADQAMAA0ADgAPABAADgAOAA4ADgAM
AAwADAAMAA4ADgAOAA4ADQAMAAsACgAKAAoACgAKAAwADAAMAAwACgAKAAoACgAKAAoA
CgAKAAoACgAKAAoACgAKAAoACgAIAAgACAAIAAoACgAKAAoACAAIAAgACAAKAAkACQAJ
AAkACQAKAAsADAANAA8AEQAUABUAFQAVABcAFwAYABgAGAAYABkAGQAYABsAHwAiACkA
KQApACcAJAAkACYAJgAkACIAIQAhACEAHgAaABgAGgAaABgAFgASABAADQALAAgABwAE
AAQABAAEAAQAAwABAAAAAAAAAAAAAAD/////AQABAAEAAgAAAAAAAAAAAP////8AAAAA
/v/9//3//v/+//////////7//v8AAAEAAAAEAAoAEQAbAC0AQQBSAGMAeQCUAKkAsgCl
AIYAawBXAEQAOAA4ADUALwAoAB8AFgASABAACQAFAAUAAAD7//v/+v/8//z//P/8//z/
/P/6//r/+P/4//v/+//7//v//P/8//z//P/6//r/+v/6//r/+v/7//v/+f/5//j/+P/5
//r/+//8//r/+v/6//r/+P/4//r/+v/6//r/+v/6//r/+v/6//r//v/8//z//P/9//z/
+v/5//z//P/8//z//P/8//z//f/8//z//P/8//z//P/8//z//v/+//7///8AAAAAAQAC
AAAAAQACAAIAAgABAAEAAgAFAAYABgAGAAoACgAKAAoACwALAAwADQANAAwACwALAA0A
DQANAA0ADAAMAAwACwANAA4ADgANAAsACwALAAoADAANAA0ADQALAAsACwAMAAwACgAK
AAoACwALAAoACgALAAsACwAKAAoACgAKAAoABwAHAAgACAAIAAkACgAKAAgACAAIAAcA
BgAGAAYABgAIAAgABwAHAAYABgAGAAYABgAGAAYABgAGAAYABwAHAAcABwAHAAcABwAI
AAgACAAIAAkACQAJAAoACgALAAsADAAMAA0ADQAMAAwADAANAA0ADQANAA0ADwAPABAA
EAAOAA8ADwAOAAwADAAMAAwADAAMAAwADAAMAAwACwALAAkACQAJAAkACQAKAAoACwAJ
AAgACAAIAAgACAAIAAgABwAHAAcABwAIAAgACAAIAAgACAAHAAYABQAEAAMAAgADAAQA
BQAGAAUABQAFAAQABgAHAAcABwAFAAUABQAEAAQABAAEAAQAAgACAAIAAgACAAIAAgAC
AAIAAgACAAIABAAEAAQABAAEAAQABAADAAMAAwADAAMAAwABAAMABgAFAAQAAwACAAIA
AgACAAEAAQABAAEAAQAEAAUABgAHAAgACQALAAsADQANAA0ADQAOAA4ADgAOAA8ADwAQ
ABMAFwAaAB8AHwAhAB8AHgAeACAAIAAeABwAGgAZABgAFAASABAAEAAQAA4ADAAKAAgA
AwABAAAA///8//z//P/8//z/+//7//r/+v/6//r/+v/5//n/+f/5//f/+P/4//j/+P/4
//f/9//4//j/+P/3//f/+P/4//f/9//3//j/9v/4//f/+P8AAAoADQAXACUANQBIAFsA
bQB+AIsAlgCPAHQAVwBBACoAHAAeACMAGQAQAAsABgAEAAAA+//5//X/8v/1//f/9P/0
//b/9v/2//b/9v/2//b/9P/0//P/8//z//P/8P/w//D/8P/x//L/8//0//T/9P/1//X/
8//z//L/8v/0//T/9P/0//L/8v/y//L/8P/w//L/8v/y//L/8v/y//L/8v/y//L/9v/0
//T/9P/0//T/8//z//b/9v/2//b/9P/0//T/9f/0//T/9P/0//b/9v/2//b/9P/0//T/
9f/2//b/9//4//r/+//8//z//P/7//v//P/9//7//v/+//7//v/+//7//////wAAAQAC
AAIAAgADAAUABQAFAAUABQAEAAMAAQABAAIAAgABAAMAAwADAAIAAgADAAMAAwABAAEA
AQACAAQAAgACAAIAAQABAAAAAAABAAEAAQAAAAAAAAAAAAAAAQABAAIAAgAAAP///v/8
//z//P/8//v//P/8//z//P/8//z/+//7//r/+v/6//r//P/8//z//P/6//r/+//7//v/
+//7//v//f/+//7//v/+//////////7//v////////8AAAIAAwACAAIAAgADAAMAAwAD
AAMAAwADAAQABAAEAAUABQAEAAQABAAEAAQAAgACAAIAAgACAAIAAQABAAEAAQABAAEA
AAAAAP////////7//v/+/wAAAAAAAAAA/f/9//3//f/8//z//P/8//r/+v/5//j/+f/6
//v//P/6//r/+v/6//v/+//7//r/+P/5//n/+f/5//n/+f/4//j/+P/4//j/+P/4//j/
+P/4//j/+P/4//j/+P/4//j/9v/2//b/9v/2//b/9v/1//f/9//3//f/+f/3//f/9v/2
//b/9v/2//b/9v/2//X/9f/1//X/9f/2//f/+P/5//z///8DAAUAAwADAAMAAwAEAAQA
BAAEAAUABQAGAAkADQAQABUAFQAVABMAEgASABQAFAASABAADQANAA0ACgAIAAYABgAG
AAIAAAD+//z/+f/3//b/9f/z//T/9f/2//T/8//z//L/9P/0//T/9P/x//H/8f/x//H/
8v/y//L/8P/w/+//7//x//L/8//z//H/8v/y//H/7//x//L/9P/0//f/9v/2//7/CwAT
AB0ALwBCAFMAZQB2AIMAiAB7AFoAPwAvABwADgAQABMAEwAKAAEA+v/4//j/9f/x//H/
7v/p/+v/7v/u/+z/7P/s/+z/7P/s/+z/6v/q/+v/6//r/+v/7P/s/+z/7P/s/+z/7P/s
/+r/6v/r/+v/6//r/+r/6v/o/+j/6P/o/+r/6v/q/+r/6P/o/+r/6v/o/+j/6P/o/+j/
6P/o/+j/6v/o/+j/6P/q/+r/6f/p/+j/6P/o/+j/6v/q/+r/6//r/+r/6f/o/+n/6v/r
/+z/7P/s/+z/7f/s/+z/7f/u/+7/7//w//D/8P/v/+//8P/x//L/8v/y//T/9P/0//T/
8//z//T/9f/4//j/+P/5//j/9//2//X/+P/4//j/9//3//j/+P/3//n/+f/5//j/9v/3
//f/9//5//n/+f/6//j/9v/2//b/+f/5//j/+P/5//n/+f/4//j/+P/4//j/9f/1//b/
9v/1//X/9f/0//T/9P/0//P/9P/0//T/9P/2//b/9f/1//L/8v/y//L/8v/y//L/8v/y
//L/8//z//T/9f/2//f/9v/2//X/9P/0//X/9f/1//b/9v/3//f/9v/2//f/9//4//j/
+P/5//v/+//7//v/+//7//z//P/6//v/+//6//r/+v/6//r//P/8//z//P/6//r/+f/5
//n/+f/5//n/+P/4//f/9//4//j/+f/6//f/9v/1//T/9f/1//X/9f/0//T/9P/0//T/
9P/z//L/8v/y//L/8v/y//L/8v/y//L/8//0//T/8//z//L/8f/x//H/8f/w//D/8P/w
//D/8P/w//D/8P/w//D/8P/w//D/8P/w//D/8P/w//D/8P/y//L/8v/x//H/7//v/+//
8P/w//D/8P/w//D/8P/w/+//7//v/+//7//w//H/8v/z//P/9f/4//n/+f/5//n/+f/7
//z//f/+//7//f/9////BQAIAA0ADQANAAsACgAKAAoACgAIAAYABgAHAAgABgABAP7/
/f/8//r/+P/2//T/8//x//D/7//q/+r/6v/q/+z/6//r/+r/6P/o/+j/6P/p/+n/6f/p
/+f/6P/o/+j/6P/o/+f/5//o/+j/6P/n/+n/6v/q/+n/7f/t/+r/6v/s/+v/7P/s/+z/
9/8FABMAHwA0AEkAWQBsAIEAjACFAG4AVQA/ACgAGgAaABsAFQAOAAkAAAD8//j/8f/t
/+v/7P/r/+n/5P/i/+L/5P/k/+T/5P/k/+T/4v/i/+P/4//j/+P/4v/i/+L/4v/i/+L/
4v/i/+L/4v/j/+P/5f/l/+T/5P/i/+L/4v/i/+D/4P/g/+D/4P/g/+L/4v/i/+L/4v/i
/+D/4P/g/+D/5P/i/+L/4v/m/+b/5f/l/+T/5P/k/+T/5P/k/+T/5f/m/+b/5v/m/+f/
6P/p/+r/6P/o/+j/6f/q/+r/6//s/+r/6//s/+z/7P/r/+v/7P/t/+7/7v/u//D/8P/w
//D/8f/x//L/8//0//T/9P/1//f/9//3//f/9v/2//b/9f/1//b/9v/1//P/8//z//L/
8//1//b/9//2//X/9P/0//X/9P/1//b/9f/1//T/9P/z//P/8//y//P/9P/1//b/8//z
//T/9P/z//P/8//y//L/8v/y//H/8P/w//D/8P/w//D/7//v/+z/7P/s/+z/7v/u/+7/
7v/u/+7/7//v/+3/7f/t/+3/7//w//D/8P/w//H/8f/x//L/8v/z//P/8v/y//P/8//y
//L/8v/z//X/9f/1//X/9f/1//b/9v/2//f/9//2//T/9P/0//T/9f/2//f/+P/4//j/
9//3//T/8//y//H/8//0//T/9f/0//L/8f/w//L/8v/y//L/7//v/+//7//u/+7/7v/u
//D/8P/v/+7/7P/s/+z/7P/u/+7/7v/u/+v/6//r/+r/6v/r/+v/6//t/+3/7f/s/+r/
6v/q/+r/6v/q/+r/6v/r/+z/7f/u/+z/7P/s/+z/7P/s/+z/7P/q/+r/6v/p/+n/6f/t
/+v/6v/s/+z/7P/s/+z/7P/s/+v/6//r/+v/6//q/+v/7P/t//D/8//3//n/+f/5//n/
+f/8//z//P/8//v/+//8////AwAGAAsACwALAAkACAAIAAoACgAIAAYABQAFAAUAAgD8
//r/+v/6//j/9v/0//L/7f/r/+r/6f/m/+b/5v/m/+f/5//o/+j/5v/m/+b/5v/l/+X/
5f/l/+f/6P/o/+j/6P/o/+f/5//o/+j/6P/n/+f/6P/o/+f/5f/l/+T/5v/k/+P/6P/u
//T/+/8HABUAJwA6AFEAawCEAJUAmgCHAGgATQA3ACIAIAAiAB8AFwAQAAcA/v/8//j/
8f/v/+v/5v/l/+X/4v/i/+b/5P/k/+T/5P/k/+T/4v/i/+P/4//j/+P/4v/i/+L/4v/i
/+L/4v/i/+L/4v/j/+P/4//j/+L/4v/k/+T/5P/k/+b/5v/m/+b/4v/i/+T/5P/k/+T/
5P/k/+b/5v/m/+b/5//k/+P/4v/m/+b/5f/l/+b/5v/m/+b/5P/k/+T/5f/o/+j/6P/o
/+j/6P/o/+j/6P/o/+j/6f/q/+r/6//s/+7/7//w//D/7v/t/+3/7v/v//D/8P/w//L/
8v/y//L/8//z//T/9f/4//j/+P/5//f/9//3//f/+v/6//r/+f/5//r/+v/5//f/9//3
//b/+f/7//z//f/8//v/+v/6//r/+P/4//j/+//7//r/+v/6//n/+P/2//j/+P/4//j/
9//3//j/+P/3//f/9//2//b/9v/2//X/9P/0//T/9P/2//b/9f/1//P/8v/x//D/8f/y
//P/9P/0//T/9f/1//P/8//z//P/8//0//T/9P/y//P/8//z//T/9P/1//X/9f/2//j/
+f/6//r/+v/7//n/+f/5//n/+f/5//r/+v/6//v/+//6//r/+v/6//r/+v/6//r/+v/8
//z/+//7//n/+f/5//n/+v/6//n/+f/3//b/9v/2//j/+P/4//j/9f/1//X/9f/0//T/
9P/0//b/9v/1//T/9P/0//T/9P/z//L/8f/w//D/8f/y//L/8v/z//P/8//x//H/8f/w
//L/8v/y//L/8P/w//D/8P/w//D/8P/w//D/8P/w//D/7v/u/+7/7v/w//D/8P/v/+//
7//v/+//8f/v/+z/7//w//H/8v/w//D/8P/v/+//7//v/+//8P/x//L/8//3//n//P/9
/////////////v/+//7//v//////AAADAAUACAANAA0ADwANAAwADAAMAAwACgAIAAkA
CQAJAAYAAgAAAAAAAAD+//z/+v/4//X/8//y//H/7v/u/+7/7v/u/+3/7f/s/+z/7P/s
/+z/7f/t/+3/7f/t/+7/7v/u/+7/7v/t/+3/7P/s/+z/6//r/+z/7P/r/+n/6//s//D/
8P/v/+7/9v8CAAcADQAdAC0AQABVAGkAegCHAJQAiwBoAEkANQAgABYAFgAVAA8ADAAH
AAIA/v/2/+//7f/t/+z/7f/t/+z/7P/s/+r/6v/q/+r/7P/s/+r/6v/r/+v/6//r/+z/
7P/s/+z/6//q/+n/6P/o/+j/6f/p/+v/6//q/+r/6v/q/+r/6v/q/+r/6v/q/+n/6v/t
/+7/6//q/+n/6P/p/+r/6//s//D/7v/u/+7/7v/u/+3/7f/u/+7/7v/u/+z/7P/s/+3/
8P/w//D/8P/u/+7/7v/u//D/8P/w//H/8v/y//P/9P/z//P/8//y//P/8//0//b/9f/2
//b/9v/4//j/+P/4//r/+//9/////v/+//7///////////////7//v/+//3//v8AAAEA
AQD////////+//7/////////////////AAACAAAAAAAAAP/////+//7//////////v8A
AAAAAAAAAP3//f/+//7//f/9//3//P/8//z//P/7//r/+v/6//r/+v/6//n/+f/6//r/
+v/6//j/+P/4//j/+v/6//v/+//5//n/+f/5//n/+v/6//r//P/9//3//f/+//7/////
//z//P/9//3//v/+//7//////////////wEAAQACAAIAAAABAAEAAAACAAIAAgACAAQA
BAAEAAQAAgACAAEAAQADAAMAAwADAAAAAAD/////AAAAAAEAAgAEAAQABAAEAAAA///+
//3//f/+////AAD+//7//f/8//7//v/+//7/AAAAAAAAAAD9//3//f/8//7/////////
/v/9//z/+v/7//z//f/+//7//v/+//7//P/8//z//P/8//z//P/8//7//v/+//7//P/8
//z/+//9//3//f/9//v/+//7//v//f/5//j/+v/6//r/+v/7//z//f/9//v/+//7//v/
/v///wAAAQABAAMABgAHAAUABQAFAAUABwAIAAkACgALAAsADAAPABEAFAAZABkAGwAZ
ABgAGAAXABYAEwAQABAAEQASABAADAAKAAoACgAGAAQAAgAAAP///f/8//v/+v/6//r/
+v/3//X/9P/y//P/9P/1//b/9f/1//X/9f/3//j/+P/4//j/+P/3//f/9v/2//b/9f/3
//j/+P/3//f/9//4//j/+v/7//7/BgAMABEAGwAnADkATgBhAHMAggCRAJgAiQBqAE0A
NQAkACAAIgAhABsAFgANAAYABAACAP///f/7//j/9//3//b/9v/0//T/9P/0//T/9v/2
//T/9P/1//X/9f/1//T/9P/0//T/9P/0//T/9P/0//T/9f/1//X/9f/0//T/8v/y//L/
8v/z//T/9f/2//L/8v/0//T/9P/0//T/9P/2//b/9v/2//b/9P/0//T/9v/2//X/9f/2
//b/9v/2//j/+P/4//n/+P/4//j/+P/6//r/+v/6//r/+v/6//v/+v/6//v//P/8//3/
/v/+//////8AAAIAAQACAAIAAgAEAAQABAAEAAUABQAGAAcACAAIAAgACQAJAAkACQAJ
AAoACgAKAAkACwAMAAwACwAJAAkACQAIAAgACQAJAAkACwALAAsADAAKAAgACAAIAAcA
BwAGAAYACQAJAAkACAAKAAoACgAKAAcABwAIAAgABwAHAAcABgAGAAYABgAFAAYABgAG
AAYABgAGAAUABQAGAAYABgAGAAQABAAEAAQABAAEAAUABQADAAMAAwADAAUABgAGAAYA
CAAJAAkACQAKAAoACwALAAgACAAJAAkACgAKAAoACwALAAsACwALAAsACwAMAAwACgAL
AAsACgAMAAwADAAMAAoACgAKAAoADAAMAAsACwALAAsACwALAAwADAALAAsACwAKAAoA
CgAKAAoACgAKAAkACQAJAAkACgAKAAoACgAKAAoACQAIAAgACAAIAAgACAAIAAgACAAH
AAcABwAGAAQABQAFAAUABgAHAAgACAAGAAYABgAGAAQABAAEAAQABgAGAAYABgAEAAQA
BAAEAAQABAAEAAQABQAGAAcABwAFAAUABQAFAAMAAwADAAMABwAHAAgABQAEAAMAAgAD
AAQABQAFAAUABQAFAAUABAAFAAYABwALAA0AEAARAA8ADwAPAA8AEgASABIAEgARABEA
EgAVABsAHgAjACMAIwAhACAAIAAgACAAHgAcABsAGwAbABgAFAASABIAEgASABAADgAM
AAsACQAIAAcAAwACAAEAAAAAAP/////+////AAABAAIA/////////////wAAAAAAAAAA
AAD/////AAAAAAAA/////wAAAAD/////AwAEAAIAAAD//wAABAAMABMAGwAlADcATABd
AG8AggCPAJgAlwB+AF0ARwA4ACwAKgArACUAHgAXAAwABgAGAAcABQADAP7//f/9//z/
+P/2//f/+P/5//r//P/8//r/+v/7//v/+//7//j/+P/4//j/+P/4//j/+P/4//j/+f/5
//n/+f/4//j/+v/6//r/+v/4//j/+P/4//b/9v/4//j/+f/6//v//P/6//r/+v/6//r/
+P/4//j//P/8//v/+//6//r/+v/6//z//P/8//3//v/+//7//v/+//7//v/+/wAAAAAA
AAEAAAAAAAEAAgACAAMABAAEAAQAAwADAAQABQAGAAYABgAIAAgACAAIAAkACQAKAAsA
DAAMAAwADQANAA0ADQANAA4ADgAOAA0ACwAMAAwACwALAAsACwAKAAoACwALAAsACwAL
AAsADAAMAAoACgAKAAsACwAKAAoACwALAAsACgAKAAoACgAKAAkACQAKAAoACQAJAAkA
CAAKAAoACgAJAAcABgAFAAQABgAGAAUABQACAAIAAgACAAMABAAFAAYABAAEAAUABQAD
AAMAAwADAAUABgAGAAYABAAFAAUABQAHAAgACgALAAgACAAJAAkACgAKAAoACwAJAAkA
CQAJAAkACQAKAAoACgALAAsACgAMAAwADAAMAAoACgAKAAoACgAKAAkACQAJAAkACQAJ
AAoACgAJAAkACQAIAAgACAAIAAgACAAIAAUABQAFAAUABAAEAAQABAAEAAQAAwACAAIA
AgACAAIAAgACAAIAAgABAAEAAQAAAAAAAQABAAEAAQABAAEAAAACAAIAAgACAAEAAAD/
//7//v/+//7//v///wAAAQACAAEAAAD///7//v/+//7//f////////////v/+v/7//z/
/f/+//7//v/+//3//f/9//3//f8AAAEAAgADAAQABQAHAAcACgALAAwADQANAAwACwAK
AAkACQAKAA0AEwAWABsAGwAZABcAFgAWABkAGgAZABgAFQAVABUAEgAOAAwADAAMAAgA
BgAEAAIA///9//z/+//6//r/+v/6//j/9//3//b/9v/2//b/9v/1//X/9f/1//P/9P/0
//T/9P/0//P/8//0//T/9P/z//X/9v/2//X/9f/1//L/8v/0//f/+v/+/wAAAwAPAB8A
LwBCAFcAcQCIAJkApgCfAH4AYQBPADoALgAwADEAKwAkABkADgAIAAYAAwD9//f/9v/1
//X/9P/y//T/9P/0//T/9P/y//L/8P/w//H/8f/x//H/8P/w//D/8P/w//D/8P/w//D/
8P/x//H/7//v/+7/7v/w//D/8P/w//D/8P/w//D/7v/u//D/8P/w//D/8P/w//D/8P/w
//D/8v/w//D/8P/w//D/7//v//L/8v/y//L/8v/y//L/8//0//T/9P/0//L/8v/y//L/
9P/0//T/9f/4//j/+f/6//j/+f/6//r/+v/5//n/+v/9//7//v/+/wAAAAAAAAAAAQAB
AAIAAwAGAAYABgAHAAUABQAFAAUABgAGAAYABQAFAAYABgAFAAcABwAHAAYABAAFAAUA
BQAHAAcABwAIAAoACAAIAAgACAAHAAUABAAHAAcABwAGAAgACAAIAAgABQAFAAYABgAF
AAUABQAEAAIAAgACAAEAAgACAAIAAgAAAAAA//////7//v/+//7/AAAAAAAAAAD+//7/
////////////////AQACAAIAAgAAAAEAAQABAAIAAgADAAMAAAAAAAEAAQAEAAQABAAF
AAUABQAFAAUABQAFAAYABgAEAAUABQAEAAYABgAGAAYABAAEAAQABAAGAAYABQAFAAUA
BQAFAAUAAgACAAEAAQABAAAAAAAAAAAAAAAAAAAA///////////+//7//v/+//z//P/7
//r//P/8//z//P/8//z//P/8//v/+//7//r/+v/7//v/+//7//v/+//6//j/+P/4//j/
+v/6//r/+v/4//j/+P/4//j/+P/4//j/+P/4//j/+P/6//r/+v/5//f/9//3//f/+f/7
//v/9v/2//b/9v/2//b/9v/2//X/9//3//f/9//2//f/+P/5//v//f8AAAEAAwADAAMA
AwACAAIAAgACAAMAAwAEAAcADQAQABUAFQATABEAEAAQABIAEgAQAA4ADQANAA0ACgAG
AAQABAAEAAIAAAD+//z/+f/3//b/9f/y//L/8v/y//L/8f/x//D/7v/u/+7/7v/t/+3/
7f/t/+3/7v/u/+7/8P/w/+//7//w//D/8P/v/+3/7v/u/+3/7//t/+7/8v/0//H/8P/4
//7/AQANAB8AMwBGAFUAZwB8AI8AlgCJAGgATwA5ACQAGgAcABsAFQAOAAUAAAAAAPz/
9f/x/+//7P/r/+v/6v/q/+7/7P/s/+z/7P/q/+r/6P/o/+n/6f/p/+n/6v/q/+r/6v/q
/+r/6v/q/+j/6P/p/+n/6//r/+r/6v/q/+r/6v/q/+r/6v/q/+r/6f/q/+3/7v/t/+z/
6//q/+r/6v/q/+r/7v/s/+z/7P/u/+7/7f/t/+z/7P/s/+z/7v/u/+7/7//w//D/8P/w
//D/8P/w//D/8P/w//D/8f/y//L/8//0//b/9//4//j/9v/1//X/9v/1//b/9v/2//j/
+P/4//j/+f/5//r/+//8//z//P/9/////////////v/+//7//f/7//z//P/7//3//f/9
//z//P/9//3//f/9//3//f/+//7//P/8//z/+//7//r/+v/9//3//f/8//r/+v/6//r/
+//7//z//P/5//n/+f/4//r/+v/6//n/+P/4//j/+P/4//j/9//3//b/9v/2//b/9P/0
//T/9P/2//b/9//3//f/9//3//f/9//4//j/+P/4//n/+f/5//r/+v/7//v/+v/6//v/
+//8//z//P/9//3//f/9//3//f/9//7//v/+///////+//z//P/8//z//v/+//7//v/+
//7//f/9//3//f/9//3//P/8//v/+//7//r/+v/6//n/+P/3//b/+P/5//r/+//4//j/
+P/4//b/9v/1//T/9P/0//T/9P/2//b/9v/2//X/9f/1//T/9P/1//X/9f/1//X/9f/0
//T/9P/0//T/9P/0//T/9P/2//b/9v/2//P/8v/x//D/8f/y//P/9P/y//L/8v/x//P/
8//z//P/8f/x//H/8f/x//H/8//z//L/8v/y//L/8v/y//L/8v/x//P/8//z//P/8v/z
//T/9f/5//v//v//////////////AAAAAAAAAAABAAEAAgAFAAgACgAOAA0AEAAPAA8A
EAAQABAADgAMAAsACwALAAgABAACAAIAAgD+//z/+v/4//f/9f/0//P/8v/y//L/8v/w
/+//7//u//D/8P/w//D/7//v/+//7//v//D/8P/w//D/8P/v/+//8P/w//D/7//v//D/
8P/v//H/8//0//L/8v/z//j//v8EAAsAFwAlADcASgBZAGkAegCHAIQAawBKADUAIQAS
ABAAFAAVAA8ABgABAPz/+P/0//X/8//v//D/8f/t/+z/7v/u/+z/7P/s/+z/7P/s/+r/
6v/s/+3/7v/v/+z/7P/s/+z/7P/s/+z/7P/s/+z/7f/t/+3/7f/s/+z/7P/s/+z/7P/s
/+z/7P/s/+z/7P/u/+7/7v/u/+7/7v/u/+7/7v/u//D/7v/u/+7/7v/u/+3/7f/u/+7/
7v/u/+//8P/x//P/8v/y//L/8v/w//D/8P/w//L/8v/y//P/9P/0//X/9v/0//X/9v/2
//b/9f/1//b/9f/2//b/9v/6//r/+v/6//n/+f/6//v//P/8//z//f/9//3//f/9//z/
/P/8//v//f/+//7//f/9//3//f/8//z//f/9//3//f/9//3//v/+//z//P/8//v/+//6
//r//f/9//3//P/6//r/+v/6//v/+//8//z/+//7//v/+v/4//j/+P/3//j/+P/4//j/
+P/4//f/9//3//j/+f/6//r/+v/6//r/+f/4//j/9//5//n/+f/5//f/+P/4//j/+v/7
//v/+//6//r/+//7//z//P/9//3//v/+//7////9//3//f/9//////8AAAAAAAABAAEA
AAD+//7//v/+/wAAAAAAAAAA/v/+//3//f/9//3//f/9//z//P/7//v//f/8//z//P/8
//z//P/8//v/+//7//v/+v/6//r/+v/6//r/+f/4//j/+P/4//j/9v/2//b/9v/3//f/
9//2//b/9//3//f/9//3//f/9v/0//T/9P/0//T/9P/0//T/9v/2//b/9v/4//j/+P/4
//b/9v/2//b/9P/0//T/8//1//X/9f/1//X/9f/1//X/9f/1//X/9f/z//P/9P/0//T/
9P/0//T/8v/y//P/9f/1//b/9v/3//n//P/9//7/AQABAP//AAAAAAAAAAAAAAEAAgAD
AAQACAAKAAwADgAQABAAEAAQAA4ADgAOAA4ACwAKAAkACAAHAAYABQAEAAEAAAD///7/
/P/6/w==
         </WaveFormData>
      </LeadData>
      <LeadData>
         <LeadByteCountTotal>10000</LeadByteCountTotal>
         <LeadTimeOffset>0</LeadTimeOffset>
         <LeadSampleCountTotal>5000</LeadSampleCountTotal>
         <LeadAmplitudeUnitsPerBit>4.88</LeadAmplitudeUnitsPerBit>
         <LeadAmplitudeUnits>��V</LeadAmplitudeUnits>
         <LeadHighLimit>2147483647</LeadHighLimit>
         <LeadLowLimit>268435456</LeadLowLimit>
         <LeadID>II</LeadID>
         <LeadOffsetFirstSample>0</LeadOffsetFirstSample>
         <FirstSampleBaseline>0</FirstSampleBaseline>
         <LeadSampleSize>2</LeadSampleSize>
         <LeadOff>FALSE</LeadOff>
         <BaselineSway>FALSE</BaselineSway>
         <ExcessiveACNoise>FALSE</ExcessiveACNoise>
         <MuscleNoise>FALSE</MuscleNoise>
         <LeadDataCRC32>3491291738</LeadDataCRC32>
         <WaveFormData>
/v/+//7//v/+//7//v/+//3//P/7//r//f/+////AAD+//7//v/+//7//v/+//7//v/+
//7//v/+//7//v/+/wAAAAAAAAAAAAAAAAAAAAACAAIAAgACAAEAAAD///7/AAAAAAAA
AAAAAAAAAAAAAP7//v/+//7/AAAAAAAAAAD///7//f/8//7//v/+//7//v/+//7//v/8
//z//P/8//7//v/+//7//P/8//z//P/+//7//v/+/wAAAAAAAAAA///+//3//P/+//7/
/v/+//7//v/+//7//v/+//7//v/+//7//v/+/wAAAAAAAAAA/v/+//7//v/+//7//v/+
//7//v/+//7///8AAAAAAAAAAAAAAAAAAAIAAgACAAIAAgADAAMAAwABAAEABAAFAAgA
CAAIAAgABgAGAAcACQAMAA4ADgAPAA8AEQAOAAwACwALAAkABAAEAAMAAQD////////+
//7//P/9//3/+//9//3//f/9//v/+//6//r//f/9//3//f/9//z//P/8//z//P/8//z/
+v/6//r/+//9//z//P/4//f/8//v//H/8v/0//r/AwATACUAPgBZAHQAjgCtAMEAwwCx
AJQAbgBQADoAKAAUAAkABgAHAAcAAwD+//7/AAAAAAAA/f/7//r/+v/6//7//P/6//r/
+//5//n/+P/4//r/+v/6//n/+f/6//r/+v/7//v/+f/5//r/+//7//r/+P/4//n/+f/5
//n/+f/5//v/+v/6//r/+v/6//r/+v/6//r/+v/6//z//P/8//3//P/8//z//P/8//z/
/P/7//v//P/8//z//v/+//7//v/+//3/+//6//z//P/8//3//f/9//3///////7//v/+
//3//v/+//7//v/+//7///8BAAEAAAAAAAEAAQABAAEAAwADAAMAAwABAAEAAgACAAQA
BAAEAAQABAAEAAQAAwADAAQABAAEAAIAAgACAAAAAAAAAAEAAQAAAAAAAAAAAAEAAQAB
AAEAAQACAAIAAgACAAIAAgACAAQABAAEAAQAAgACAAMAAwAFAAUABQAFAAMAAwADAAMA
AgACAAAAAgAEAAMAAwADAAEAAQABAAEAAQABAAAAAAAAAAEAAQABAAAAAAAAAAAA/v8A
AAAAAAAAAAAAAQABAAIAAgACAAMAAwADAAMAAwADAAMAAwADAAMAAwADAAMABQAFAAUA
BgAEAAUABQAEAAQABAAEAAQABAAEAAQABQAFAAUABQAFAAUABQAFAAUABwAHAAcABwAG
AAQAAwACAAUABQAEAAQABAAEAAQABAAEAAQABAAFAAMAAwACAAEAAQABAAIAAgAEAAQA
BAAEAAMAAgACAAIAAgADAAMAAwADAAMAAwACAAIAAgADAAMAAQABAAEAAQADAAMAAwAD
AAEAAAAAAAAAAgACAAIAAgAEAAQABAAEAAUABQAFAAUABAAEAAQABgAFAAQAAwACAAIA
AgACAAIAAgACAAIAAgAEAAQABQAGAAQABAAGAAYABgAGAAYABgAGAAYABgAHAAcABwAH
AAcADAANAA4ADgAMAAwADAAMAA8AEQASABQAEgATABUAFwAVABQAFAAVABEADAAKAAkA
BwAFAAMAAwAAAAAAAAABAAMAAQABAAEAAQABAAEAAQD+//7///////////////7/AAAA
AAAAAAAAAAAAAAAAAAAAAQABAAAA/v/+//3/9//z//H/8v/8/wYACwAVACkAQABfAIIA
ogC7AM8A1QDJAK4AhABeAEYAMAAcABEADAALAAsADQAMAAQAAAAEAAQAAQAFAAYAAgAC
AAIAAAD+//7//////////v/+//7//v/+//3/+//8//z//P///////f/9/wAAAQABAAAA
/v/+//////////////////3//P/8//z//v/+//7//v/+//7//v/+//7//v/+////AAAA
AAAAAAAAAAAAAAD//wEAAgACAAIAAQAAAP///v8BAAEAAAAAAAIAAgACAAMAAwADAAMA
BQAEAAIAAQAAAAMABAAEAAQABAAEAAQABQAFAAUABAAEAAUABQAFAAUABwAHAAcABwAF
AAUABgAGAAYABgAGAAYABgAGAAYABQAFAAYABgAGAAQABAAEAAIAAgACAAMAAwACAAIA
AgACAAUABQAFAAUABQAGAAYABgAEAAQABAAEAAYABgAGAAYABgAGAAcABwAFAAUABQAF
AAcABwAHAAcABAAEAAIABAAFAAUABgAHAAYABQAEAAMABQAFAAQABAAEAAUABQAFAAIA
AgACAAIAAQAEAAUABgAEAAQABQAFAAMAAgABAAEAAgADAAQABQADAAMAAwADAAUABQAF
AAUABQAFAAUABgAGAAcABwAGAAYABgAGAAYABAAEAAQABQAHAAcABwAHAAUABQAFAAUA
BQAFAAUABQADAAIAAgACAAUABQAEAAQABgAGAAYABgAEAAQABAAFAAMAAwACAAEAAgAD
AAUABgAEAAQABAAEAAMAAgACAAIABAAFAAUABQADAAMAAwACAAAAAAABAAEAAQABAAEA
AQADAAMAAwADAAMAAgACAAIAAgACAAIAAgAAAAAAAAAAAAMAAwADAAMAAAAEAAQAAgAC
AAIAAgACAAQABAAEAAQAAgACAAIAAgACAAIAAwAEAAYABgAIAAgABgAGAAYABgAGAAYA
BgAHAAkACQAJAAkADAANAA4ADgAMAAwADAAMAA4AEQATABYAFAAVABcAGQAYABYAFQAV
ABAACgAHAAUABQADAAEAAQAAAAAAAAABAAEA////////AQABAAEAAQD+//7/////////
//////7//v/+//7//v/+//7//v/+//z//f/9//z//P/6//f/9f/v/+//8v/0//z/CwAb
ACsARgBnAIgAqADDANcA1wDHAKIAdgBUAD4AJgAQAAkACgAHAAUABQAAAP7/AAACAAIA
///5//z//v/8//j/+f/4//n/+//5//n/+P/4//j/+P/4//f/+f/6//r/+v/7//v/+f/5
//j/+f/5//j/+P/4//n/+f/5//n/+f/5//v/+v/6//r/+v/6//r/+v/4//j/+P/4//j/
+P/4//n//P/8//z//P/6//r/+v/5//f/+P/4//j/+v/6//r/+v/7//v/+v/6//z//P/8
//3/+//7//v//f/7//r/+v/6//3//v/+//7//P/8//z//f///////v/+////////////
//////////8AAAEAAwAEAAEAAAD///7///8AAAEAAQD//wAAAAAAAAIAAgACAAAA///+
//7//f/+//7//v/+//3//f/9//3//v8AAAEAAgAAAAAAAAAAAAAAAAAAAAAAAgACAAMA
AwABAAEAAQABAAEAAQABAAEAAgACAAAAAgAAAP////////3//f/9//3///////7//v/+
//////////7//v/+//7//P/+//7//v/+//7//////wAAAAAAAAEAAQABAAEAAQD/////
/////wEAAQABAAEAAwADAAMABAACAAMAAwACAAQABAAEAAQABAAEAAQABQADAAMAAwAD
AAMAAwADAAMABQAFAAUABQAFAAQABAAEAAMAAwACAAIAAgACAAIAAgACAAIAAgADAAMA
AwACAAEAAwADAAQABAADAAIAAQAAAAIAAgADAAQAAwADAAIAAQADAAMAAwACAAAAAAAB
AAEAAQABAAEAAQABAAEAAQABAAMAAgACAAIAAAAAAAAAAAAAAAAAAAAAAAMAAwABAP3/
AAACAAIAAgACAAIAAgACAAIAAgACAAIAAgAEAAQABQAGAAYABgAIAAgABwAGAAUABAAF
AAYABwAJAAcABwAHAAcACwANAA8AEAAOAA4ADgAOAA8AEQASABQAFgAXABkAGwAXABQA
EgARABEADAAKAAkABwAFAAMAAwAAAAAAAAABAAMAAQABAAEA///////////+//7/////
//////////7/AAAAAAAAAAAAAAAAAAAAAAAAAQABAAAAAAAAAPv/9//1//f/+v/4//j/
AwAXACcAOgBZAHoAlgCxAMkAzQC9AKQAggBcAEAALgAYAAkABgAFAAUABQACAAAA/v8A
AAAAAQABAAAA/v/+//7/AAD+//7////9//3//P/8//7//v/+//3/+//8//z//P//////
/f/9/wAAAQABAAAA/v/+///////9//3//f/9/////v/+//7//v/+//7//v/+//7//v/+
//7//v/+/////v/+//7//v///wAAAQABAP//AAAAAAAAAAAAAAAAAAABAAEAAAAAAAIA
AgACAAMAAwADAAMABQAFAAQABAAEAAQABAADAAIABAAEAAQABQAFAAUABAAEAAcABwAH
AAcABwAHAAcABwAFAAUABgAGAAgACAAIAAgACAAIAAgABwAHAAgACAAIAAcABgAFAAIA
BQAGAAgACQAHAAYABQAEAAcABwAHAAcABQAGAAYABgAIAAgACAAIAAgACAAIAAgACAAI
AAkACQAHAAcABwAHAAUABQAFAAUABgAGAAQABgAEAAMAAwADAAUABQAFAAUAAwADAAIA
AgAAAAEAAQABAAIAAgACAAIAAAACAAIAAgACAAIAAwADAAQABAAEAAUAAwADAAMAAwAF
AAUABQAFAAcABwAHAAcABgAFAAQABAAGAAcABwAGAAYABgAGAAYACAAIAAgACQAIAAcA
BgAFAAUABQAFAAUABQAFAAUABQAFAAQABAAEAAcABwAGAAYABAAEAAQABAAEAAQABAAF
AAUABQAEAAMAAwADAAQABAAEAAQABAAEAAMAAgACAAIAAAABAAEAAQADAAMAAwACAAIA
AgADAAMAAwADAAMAAwADAAMAAwADAAUABAAEAAQAAgACAAIAAgAAAAAAAAAAAAEABQAH
AAMAAAACAAIAAgACAAQABAAEAAQAAgACAAIAAgAAAAAAAQACAAMABAAHAAgACAAIAAgA
CAAIAAgACAAJAAkACQAJAAkACwALAAsACgAKAAoACgAKAA0ADwAQABIAEAARABMAFQAS
ABAADwAPAA8ACgAIAAcABQADAAEAAQAAAAAAAAABAAMAAQABAAEAAwADAAMAAwAAAAAA
AQABAAEAAQABAAAAAAAAAAAAAAACAAIAAgACAAAAAQABAAAAAAAAAPv/9f/1//X/+P/8
/wQAEQAfAC8ARgBjAIIAoAC5AMUAwQCtAIwAaABMADgAJgAWAAsACAAJAAkABwAEAAIA
AgAEAAQAAwADAAIAAAAAAAIAAAD+//7///8BAAEAAAAAAAAAAAAAAP////8AAAAAAAAB
AAEA/////wAAAQABAAAAAAAAAAEAAQABAAEAAQABAAIAAgADAAQAAgACAAIAAgACAAIA
AgACAAIAAgACAAMAAgACAAIAAgAEAAQABAADAAEAAgACAAIABAAEAAQABAAHAAcABgAG
AAQABAAEAAUABQAFAAUABwAJAAgACAAIAAkACgAKAAoACAAIAAgACQALAAsACgAKAA0A
DQANAA0ADQANAA0ADQANAA0ADgAOABAAEAAQABAADgAOAA4ADQAPABAAEAAQAA8ADgAN
AAoACwAMAA4ADwAOAA4ADgAOAA8ADwAPAA8ADwAQABAAEAAQABAAEAAQABAAEAAQABAA
EgASABMAEwARABEAEQARAA8ADwAPAA8ADgAOAAwADgAQAA8ADwAPAA0ADQANAA0ADwAP
AA4ADgAMAA0ADQANAA4ADgAOAA4ADAAOAA4ADgAOAA4ADwAPAA4ADgAOAA8ADwAPAA8A
DwAPAA8ADwAPAA8ADwAPAA8ADQANAA0ADgAPABEAEgASABIAEgASABIAEgASABIAEwAT
ABMAEwATABEAEQARABEAEwATABMAEwARABAAEAAQABMAEwASABIAEgASABIAEgARABAA
DwAPABEAEQAQAA8ADQANAA4ADgAOAA4ADgAOAA4ADgAPABAADwAPAA4ADQAPAA8ADwAO
AA4ADgAPAA8ADQANAA0ADQANAA0ADQANAA8ADgAOAA4ADAAMAAwADAAOAA4ADgAOAA0A
DQANAA0ADgAOAAoACwAMAA0ADgAMAAwADAAMAA4ADgAOAA4ADAAMAA0ADgAQABAAEgAS
ABIAEgASABIAEAAQABAAEQATABMAEwATABYAFwAYABgAFgAWABYAFgAZABsAHAAeAB4A
HwAhACMAHgAcABsAGwAbABYAFAATAA8ADQALAAsADAAMAAwADQAMAAkACAAHAAkACQAJ
AAkACAAIAAkACQAJAAkACQAIAAYABgAGAAYABAAEAAQABAAGAAcABwAGAAIAAgABAP3/
9//3//r/AAAIAA8AHQAxAEoAZwCGAKYAwQDRANkAywCsAIIAXgBIADYAIAAPAA4AEQAT
ABUAEAAIAAYABAAEAAUABQAEAAIAAAAEAAIAAAAAAAEAAQABAAAAAAAAAAAAAAD/////
AAAAAAAAAQABAP////8AAAEAAQAAAAAAAAABAAEA//////////////7//v/+/wAAAAAA
AAAA///+//3//P/9//7///8BAAEAAAD///7//P/8//z/+//9//7//v/+//z//P/8//z/
//////7//v/8//z//P/9//3//f/9/////f/8//z//P/7//z//P/8//7//v/+////////
//7//v///////////wEAAQABAAEA/////wAAAAAAAAAAAAAAAAAAAAAAAP////8AAAAA
AAD+//7//v/8//7//v///////P/8//z//P/9//3//f/9//3//v/+//7//v/+//7//v/+
//7//v/+//7//v/////////////////9//3//f/9//7//v/8//7//f/7//r/+f/7//v/
+//7//v/+//6//r/+P/5//n/+f/4//j/+P/4//b/+P/4//j/+P/4//n/+f/4//j/+P/5
//n/+f/5//n/9//3//f/9//3//f/9//3//n/+f/5//r/+P/5//n/+P/6//r/+v/6//z/
/P/8//3//P/7//r/+f/7//v/+//7//r/+f/4//f/+P/4//n/+v/7//v/+v/6//n/+P/3
//b/+P/4//j/+f/3//f/9v/1//X/9f/2//b/9v/2//b/9v/1//T/9P/0//b/9//3//f/
9v/1//T/8v/y//L/8//z//X/9f/1//X/8//z//P/8//z//L/8v/y//T/9P/0//T/8v/y
//L/8v/z//P/8//z//L/8v/y//L/8//x//D/8P/w//D/8P/x//L/8//0//L/8v/y//L/
8v/y//P/9P/y//L/9P/0//L/8v/y//L/8//0//X/9//1//X/9f/1//j/+f/6//r//P/8
//z//P/7//3//v8AAAAAAQADAAUAAgAAAP/////7//b/9P/z//H/7//t/+3/7P/s/+z/
7f/t/+v/6//r/+v/6//r/+v/6v/q/+v/6//p/+n/6f/o/+r/6v/q/+r/6v/q/+r/6v/o
/+n/6f/o/+r/6P/j/93/2//d/+L/5v/q//f/BQAXADAAUwB2AJIAqwC9AL0AqwCMAGAA
OAAkABQA/v/z//T/8//x/+//7v/s/+r/7v/u/+v/5//o/+j/6P/m/+b/5P/k/+X/5f/l
/+T/5P/m/+b/5v/l/+P/5P/k/+T/5f/l/+P/4//k/+X/5f/k/+b/5v/n/+f/5f/l/+X/
5f/m/+b/5//o/+f/5v/l/+T/5v/m/+b/5v/m/+b/5v/n/+b/5v/m/+b/5v/m/+b/5f/l
/+b/5v/m/+T/5P/k/+T/5v/n/+f/6P/o/+j/6P/p/+f/5//n/+n/6f/o/+j/6P/p/+r/
6v/q/+r/6v/q/+v/6//r/+r/6v/t/+3/7f/t/+3/7f/t/+3/7//v//D/8P/u/+7/7v/u
/+7/7v/u/+3/7f/u/+7/7v/u/+7/7v/s/+z/7P/t/+3/7P/s/+z/7P/t/+3/7f/t/+v/
7P/s/+z/7f/u/+//8P/u/+7/7v/u//D/8P/x//H/8f/x//H/8f/v/+//7//v//D/8P/u
//D/8P/v/+//7//v/+//7//v/+3/7f/s/+z/7v/v/+//7//s/+z/7P/s/+r/7P/s/+z/
7v/u/+//7//w//D/8P/x/+//7//v/+//7//v/+//7//x//H/8f/x//H/8f/x//L/8P/x
//H/8P/y//L/8v/y//T/9P/0//X/9P/z//L/8f/z//P/8//z//H/8f/x//H/8f/w//D/
8P/z//P/8v/y//D/8P/w//D/8v/y//L/8//z//P/8v/x//H/8f/y//L/8v/y//L/8v/x
//D/8P/w//D/8f/x//H/8f/x//H/8P/w//D/8f/x//H/8f/x//H/8f/x//H/8f/v/+7/
7v/u//D/8P/w//D/8P/w//D/8P/x//H/8f/x//D/8P/w//D/8f/x//L/8f/w/+//7v/w
//D/8P/w/+7/7v/u/+7/7v/u/+//8P/y//L/9P/0//T/9P/0//T/9v/2//b/9//1//X/
9f/1//r/+//8//z//P/8//z//P/9////AAACAAIAAwAFAAcABAACAAEAAQD9//j/9v/1
//P/8f/v/+//7P/s/+z/7f/v/+3/7f/t/+//7//v/+//7P/s/+3/7f/v/+//7//u/+z/
7P/s/+z/7P/s/+z/7P/s/+3/7f/s/+z/7P/r/+X/3//f/+L/5P/q//X/AQARACwATQBs
AIwAqQC9AMEAtwCcAHQATAAyABwACAD9//T/8//1//X/8v/w//D/8P/w/+//7//u/+7/
6v/q/+v/6v/r/+3/6//r/+r/6v/q/+r/6v/p/+n/6v/q/+r/6//r/+n/6f/q/+v/6//q
/+r/6v/r/+v/6//r/+v/6//t/+z/7P/s/+z/7P/s/+z/7P/s/+z/7P/s/+z/7P/t/+3/
7P/r/+r/7P/s/+z/6//t/+7/7v/u/+7/7v/u/+7/7f/t/+z/7P/u/+7/7v/v/+//7//v
//H/8f/w//D/8P/v//D/8P/w//D/8P/w//H/8//z//L/8v/z//P/8//z//X/9f/1//X/
9f/1//b/9v/2//b/9v/2//T/9P/0//P/8//0//T/9P/0//T/9P/y//D/8P/x//H/8f/y
//P/9P/0//P/8v/x//L/9P/1//b/9P/0//T/9P/0//T/9P/0//X/9v/4//n/9//3//f/
9//3//f/9//3//T/9P/y//T/9v/1//X/9f/z//P/8//z//P/8//y//L/8v/z//P/8//y
//L/8v/y//D/8v/y//L/8v/y//P/8//0//T/9P/1//P/8//z//P/9f/1//X/9f/z//P/
8//z//X/9f/1//b/9P/1//X/9P/2//b/9v/2//T/9P/0//X/9f/1//X/9f/1//X/9f/1
//P/8//z//P/9P/0//X/9v/1//X/9P/0//L/8v/y//L/9P/0//T/9f/1//X/9P/z//P/
8//0//T/9P/0//T/9P/y//D/7//u/+//8f/y//P/8f/x//H/8P/w//D/8f/x//H/8f/x
//H/7//v/+//7//w//D/8f/y//D/8P/w//D/8v/y//L/8v/x//H/8f/x/+7/7v/v//D/
8f/y//D/8P/w//D/8P/w//D/8P/w//D/8f/y//L/8v/0//T/9P/0//T/9P/0//T/9P/1
//X/9f/1//X/+v/7//z//P/7//r/+f/4//v//f/+/wAA/v///wEAAwAAAP7//f/9//3/
+P/2//X/8f/v/+3/7f/u/+7/7v/v//H/7//v/+//7f/t/+3/7f/s/+z/7f/t/+3/7f/t
/+z/7P/s/+z/7P/q/+r/6v/q/+r/6//r/+r/8P/u/+n/5f/j/+H/5P/o/+7/9/8DABcA
LABJAGQAgACbAKkAqwCfAIAAXAA+ACoAFAAAAPf/9P/z//H/7//q/+r/7v/w/+7/7f/t
/+7/7P/q/+7/7v/s/+z/7f/s/+v/6f/o/+n/6v/r/+v/6f/q/+r/6v/r/+v/6f/p/+z/
7f/t/+z/6v/q/+v/6//r/+v/6//r/+v/6v/q/+r/7P/s/+z/7P/s/+z/7P/s/+z/7P/s
/+3/7v/u/+7/7v/u/+7/7v/t/+3/7v/u/+7/7P/s/+z/7P/v/+//7v/u/+7/7v/u/+//
7//v/+//8f/x//D/8P/w//P/9P/0//T/8//y//H/8f/0//X/9f/2//X/9f/1//X/9//3
//f/9//3//f/+P/4//b/9v/2//b/+P/4//j/9//1//b/9v/2//b/9v/2//T/9v/2//f/
9//4//j/+P/4//n/+f/5//n/9//4//j/+P/6//r/+v/6//z//P/8//z/+v/6//v/+//7
//v/+//7//v/+//7//v/+v/6//j/+v/6//n/+f/5//f/9//3//f/+P/5//n/+v/5//n/
+P/3//b/9v/2//b/9f/4//n/+v/4//j/+f/5//j/+P/4//n/9//3//f/9//5//n/+f/5
//v/+//7//v/+//7//v//P/6//v/+//6//z//P/8//z//P/8//z//f/9//3//f/9//3/
/f/9//3//f/9//3//f////7//v/+//3//f/8//z//v/+//7//v/8//z//P/9//3//f/8
//v/+//7//z//P/8//z//P/8//3//P/8//z/+v/7//v/+//9//3//f/8//z//P/9//3/
/f/9//3//f/7//v/+//7//v/+v/6//r/+//8//3//v/8//z//P/8//v/+//7//v/+v/+
//7/+v/8//z//P/8//r/+v/6//r//P/8//z//P/6//r/+//8//7//v8AAAAAAAAAAAAA
AAD+//7//v///wEAAQABAAEABAAFAAYABgAEAAQABAAEAAcACQAKAAwACgALAA0ADwAO
AAwACwALAAkABAACAAEA///9//v/+//6//r/+v/7//3/+//7//v/+f/5//n/+f/4//j/
+f/5//n/+f/5//j/+v/6//r/+v/5//j/9//2//j/+f/5//j/+P/0//H/7//v/+v/7P/w
//b///8RACUAPgBfAHwAlgCzAMUAxQC3AJgAbgBMADgAJgAQAAUABAAFAAUAAQD+//z/
+v/6//7//f/5//T/9P/4//r/+P/2//b/9//3//f/9v/2//b/9v/2//X/9f/2//b/9v/1
//X/8//z//T/9f/1//T/9f/2//j/+f/5//n/+f/5//n/+P/4//j/+v/6//r/+v/4//j/
+P/4//r/+v/6//v/+v/6//r/+v/6//r/+v/5//n/+v/6//r/+v/6//r/+v/7//v/+v/6
//z//P/8//3//P/7//r/+//9//z//P/8////AAAAAAAA/v/+//7//////////v/+////
////////AQABAAEAAQABAAEAAgACAAIAAgACAAIAAAAAAAAA///9//7//v/+/wAAAAAA
AP7//v/+///////+//7//v/+//////////////8AAAAAAAACAAIAAgACAAIAAgACAAIA
AAAAAAEAAQABAAEAAQABAAEAAQABAAEAAAAAAP7/AAAAAP///////////////////f/9
//z//P/+//////////z//P/8//z//P/+//7//v/8//z//f/9//z//P/8//3/////////
///9//3//f/9////////////////////AAAAAAEAAQAAAP7//v/+//7/AAAAAAAAAQAB
AAEAAQABAAEAAQABAAEA//////////////7//v/+//3//f/8//z///8AAAEAAgABAAAA
///////////+//3//f/9//7//v/+//7//v/+/////v/+//7//P/9//3//f/9//3//f/8
//7//v///////f/9//3//f////////////7//P/7//r/+//8//3//v/+//7//v/+//3/
/f/9//3//P/8//z//P/9//3//f/9//7//P/8//z//P/8//z//P/8//z//P/8//z//v/+
////AAD+//7/AAAAAAIAAgACAAIAAAAAAAAAAQADAAMAAwADAAYABwAIAAgACgAKAAoA
CgAJAAsADAAOAA4ADwARABMAEAAOAA0ADQAJAAQAAgABAP///f/7//v//P/8//z//f/7
//n/+f/5//v/+//7//v/+P/4//n/+f/5//n/+f/4//r/+v/6//r/+P/4//j/+P/4//n/
+f/4//j/+P/z/+v/6//v//L/9v/+/wsAHQA1AFQAdwCUALAAyQDTAMsArwCGAFoAPAAo
ABQABAADAAIAAQADAAEA+P/4//z//P/4//f/9//4//r/9v/2//b/9P/0//X/9f/1//T/
9P/1//b/9//3//X/9v/2//b/9f/1//P/8//2//f/9//2//b/9v/3//f/9f/1//X/9f/2
//b/9//4//b/9v/2//b/9v/2//b/9v/2//b/9v/3//f/9v/1//T/9v/2//b/9f/3//j/
+P/4//j/+P/4//j/9//3//b/9v/2//b/9v/3//f/9//3//n/+//6//r/+v/5//r/+v/6
//r/+v/6//v/+//7//r/+v/9//3//f/9//v/+//7//v/+//7//z//P/+//7//v/+//3/
/P/7//n/+//8//z//P/6//r/+v/4//j/+P/5//n/+P/4//j/+P/5//n/+f/5//f/+P/4
//j/+v/6//r/+v/6//r/+v/6//r/+v/7//v/+//7//v/+//5//n/+f/5//r/+v/4//r/
+v/5//n/+f/5//n/+f/5//n/+f/4//j/9v/3//f/9//4//j/+P/4//b/+P/4//j/9v/2
//f/9//2//b/9v/3//n/+f/5//n/+//7//v/+//7//v/+//7//n/+f/5//r/+v/7//v/
+v/4//j/+P/4//r/+v/6//v/+//7//v/+//7//v/+//7//n/+f/5//n/+f/4//j/+P/5
//n/+P/4//b/9v/2//b/+P/4//j/+f/5//n/+P/3//f/9//4//j/9v/2//b/9v/3//b/
9v/2//b/9//3//f/9//3//f/9v/0//T/9f/1//f/9//3//f/9f/1//X/9f/1//T/9P/0
//b/9v/2//b/9P/0//T/9P/1//X/9f/1//T/9P/0//T/8//z//P/8//1//X/9f/1//X/
9f/1//X/8//z//P/9P/2//b/9f/1//j/+P/4//j/+P/6//r/+P/4//j/+P/4//r/+v/6
//r/+//8//3//v8AAAAAAAAAAAEAAgADAAQABQAGAAcACAAGAAYABgAGAAIAAAD+//z/
+P/2/w==
         </WaveFormData>
      </LeadData>
      <LeadData>
         <LeadByteCountTotal>10000</LeadByteCountTotal>
         <LeadTimeOffset>0</LeadTimeOffset>
         <LeadSampleCountTotal>5000</LeadSampleCountTotal>
         <LeadAmplitudeUnitsPerBit>4.88</LeadAmplitudeUnitsPerBit>
         <LeadAmplitudeUnits>��V</LeadAmplitudeUnits>
         <LeadHighLimit>2147483647</LeadHighLimit>
         <LeadLowLimit>268435456</LeadLowLimit>
         <LeadID>V1</LeadID>
         <LeadOffsetFirstSample>0</LeadOffsetFirstSample>
         <FirstSampleBaseline>0</FirstSampleBaseline>
         <LeadSampleSize>2</LeadSampleSize>
         <LeadOff>FALSE</LeadOff>
         <BaselineSway>FALSE</BaselineSway>
         <ExcessiveACNoise>FALSE</ExcessiveACNoise>
         <MuscleNoise>FALSE</MuscleNoise>
         <LeadDataCRC32>2183521440</LeadDataCRC32>
         <WaveFormData>
HgAeAB4AHgAeAB4AHgAeAB4AHgAeAB4AHgAeAB4AHgAcABwAHAAcABwAHAAcABwAHAAc
ABwAHAAcABwAHAAcABoAGgAaABoAGgAaABoAGgAaABoAGgAaABwAHAAcABwAGgAaABoA
GgAcABwAHAAcABwAHAAcABwAGgAaABoAGgAaABoAGgAaABoAGgAaABoAGgAaABoAGgAa
ABoAGgAaABoAGgAaABoAGAAYABgAGAAaABoAGgAaABoAGgAaABoAGAAYABgAGAAYABgA
GAAYABYAFgAWABYAFgAWABYAFgAYABgAGAAYABYAFgAWABYAFgAWABYAFgAWABYAFgAW
ABUAFAATABIAFAAVABYAFwAXABcAGAAYABoAGgAcABwAGwAbABsAGwAcABwAHAAbABoA
GAAWABMAFAAUABMAEQAMAAoACgAKAAgABwAHAAkACgAKAAoACwANAA0ADwARAA8ADwAP
AA8ADwAPAA4ADgAOAA8ADwAOAA4ADwAPAA8ADwAPAA8ADwAPAA8ADwAPAA8ADwAPAA8A
DQANAA0ADQANAA0ADgARABgAHwApAC8ALwAsACoAKgAqACkAJQAXAPT/yP+m/5b/lP+e
/6j/qP+i/5n/kf+V/5f/l/+V/5z/rP+8/8r/0v/d/+b/7v/z//f/+//9//n/+//8//z/
/f/+//7//v///wAAAAAAAAAAAgACAAIAAgADAAMAAwADAAIAAQAAAP//AAAAAAAAAQAB
AAEAAQABAAEAAQABAAIAAgACAAIAAgABAAEAAQABAAEAAQABAAEAAQABAAEAAQD+//7/
/////wAAAAAAAAAA/v/+//7//v/+//7//f/9//3//f/9//3/+//7//v/+//7//v/+//7
//n/+f/5//n/+f/5//n/+f/5//n/+f/5//f/9//3//f/9//2//b/9//3//b/9v/2//X/
9f/1//b/9v/2//b/9v/2//b/9v/2//T/9P/0//P/8//0//T/9P/0//T/9P/0//T/9P/0
//T/9P/0//T/9P/0//T/9P/0//T/9f/1//X/9f/1//X/9f/3//f/9//3//f/9//3//f/
9//3//f/9//3//f/9//3//f/9//3//j/+P/4//n/+f/4//j/+P/4//j/+P/6//r/+P/4
//j/+P/5//n/+f/5//n/+//7//v/+//7//r/+v/6//r/+v/6//n/+f/5//n/+P/3//f/
+P/4//f/9//3//f/9//3//f/9//2//X/9f/2//b/9v/2//P/8//0//T/9f/0//T/9f/1
//X/9f/1//X/9f/2//b/9f/1//X/9f/1//X/9v/2//j/9//3//f/9v/2//X/9f/1//X/
9f/1//X/9P/0//T/9f/1//X/9f/1//X/9f/0//T/9f/1//X/9f/0//T/9f/z//P/8//z
//X/9f/1//T/8v/z//P/8//0//T/9f/2//T/9P/0//T/9P/y//T/9v/0//T/9P/0//T/
9P/0//T/9P/0//T/9P/0//T/9P/1//b/9//5//n//P/8//z//P/+//7//f/9//3//f/+
//7//v/9//3//P/7//n/+f/4//b/8//w/+7/7v/u/+7/7f/t/+//8P/w//D/8f/x//H/
8//1//X/9f/1//X/9f/1//T/9P/0//X/9f/0//T/9f/1//X/9f/1//f/9//3//f/9//3
//f/9//3//f/9//3//f/9//3//f/+P/7/wAACQARABcAGwAYABYAFgAYABcAEwALAOz/
wP+a/4b/hP+K/5D/kP+M/4H/ef97/3//ff9//4b/lP+k/7L/wP/J/9L/2v/h/+X/6f/r
/+3/7f/u/+7/7//w//D/8P/x//L/8v/y//L/8v/y//L/8v/z//P/8//z//P/8//z//P/
9v/2//b/9//1//X/9f/1//f/9//3//j/+P/4//j/+P/5//n/+f/5//f/9//3//f/9//3
//f/9//2//b/9//3//b/9v/2//b/9v/2//b/9v/2//b/9f/1//f/9//3//f/9f/1//X/
9f/1//X/9f/1//X/9f/1//X/9f/1//X/9f/3//f/9//3//f/9//3//f/+f/4//j/+f/3
//b/9v/2//b/9//4//r/+P/4//j/+P/4//j/+P/4//j/+P/4//f/9//4//j/+P/4//j/
+P/4//j/+P/4//j/+P/4//j/+P/4//j/+P/4//b/9//3//f/9//3//f/9//3//f/9//3
//f/9//3//f/9//3//f/9//3//f/9//3//f/9//3//j/+P/4//n/+f/6//r/+v/6//j/
+P/6//r/+v/6//r/+v/5//n/+f/5//f/+f/5//n/+//7//r/+v/6//r/+v/6//n/+f/5
//n/+v/5//n/+v/6//n/+f/5//f/9//3//f/+f/4//f/9//4//j/+P/4//f/9//4//j/
9//2//b/9//3//f/9//3//f/9//4//j/+f/5//n/+f/3//f/+P/4//j/9//3//f/+P/4
//f/9//3//f/9//3//f/9v/2//b/9//3//f/9//3//f/9//2//b/9//3//f/+f/4//j/
+f/3//f/9//3//n/+f/5//j/9v/3//f/9//5//j/+P/4//j/+P/4//j/+v/2//j/+P/2
//b/9v/2//b/9v/2//b/+P/4//j/+P/6//r/+v/7//r/+//9//3//v/+//7//v8AAAAA
//////////8AAAAAAAD//////v/9//v/+//6//b/8//w/+7/7v/u/+7/7f/t/+//8P/w
//L/8//z//P/8//1//X/9f/3//f/9//3//b/9v/2//f/9//2//b/9//1//X/9f/1//f/
9//3//f/9//3//f/9//3//f/9//3//f/9//3//f/+P/9/wQADQAXAB0AGwAWABQAGgAY
ABUAEwAFAOL/tv+S/4L/hP+M/5b/mP+S/4f/f/+B/4f/g/9//4b/lv+o/7j/xP/L/9T/
3P/f/+P/6f/r/+3/7f/u/+7/7//y//L/8v/z//L/8v/y//L/8v/y//L/8v/1//X/9f/1
//X/9f/1//X/9v/2//b/9//1//X/9f/1//f/9//3//j/9v/2//b/9v/3//f/9//3//f/
9//3//f/+f/5//n/+f/2//b/9//3//T/9P/0//T/9f/2//f/+P/2//b/9f/1//b/9//4
//n/9//3//f/9//5//n/+f/5//n/+f/5//n/+f/5//n/+f/5//n/+f/5//n/+f/5//n/
+f/4//j/+f/7//r/+v/6//n/+f/5//r/+v/6//r/+v/6//r/+v/6//z//P/8//v/+//8
//z//P/6//r/+v/6//z//P/8//z/+v/6//r/+v/8//z//P/8//z//f/9//3//f/9//3/
/f/9//3//f/9/////////////f/9//3//f///////////////////wAAAAAAAAEAAQAC
AAIAAgACAAIAAgAEAAQABAAEAAQABAADAAMAAwADAAMABQAFAAUABQAFAAQABAAGAAYA
BgAGAAUABQAFAAUABgAFAAUABgAEAAMAAwADAAUABQAFAAUABQAEAAMAAwAEAAQABAAE
AAUABQAGAAYABQAEAAQABQAFAAUABQAFAAUABQAGAAYABQAFAAUABQADAAMABAAEAAYA
BQAFAAUABgAGAAUABQAFAAUABQAFAAUABAAEAAQABQAFAAUABQAFAAUABQAEAAYABwAH
AAcABwAGAAYABwAHAAcABwAHAAcABwAHAAYACAAJAAkACQAJAAgACAAIAAYABgAIAAgA
CAAIAAgACAAIAAgACAAIAAgACAAIAAgACAAIAAgACAAJAAoACwANAA0AEAAQABAAEAAS
ABIAEQARABEAEQASABIAEgARABEAEAARAA8ADwAOAAoABwAEAAIAAgACAAIAAQABAAMA
BAAEAAYABwAHAAcACQALAAsACwAJAAkACQAJAAoACgAKAAsACwAKAAoACwALAAsACwAL
AAsACwALAAsACwALAAsACwALAAsACwALAA0ADQANAA0ADgANABIAHQApADEAMQAuACgA
LAAsACkAIwAbAAIA2P+s/5T/kv+c/6r/sP+s/6H/mf+b/5//n/+b/6D/rv++/8z/0v/d
/+j/8v/1//n/AQADAAMAAwAEAAQABQAGAAYABgAHAAoACgAKAAoADAAMAAwADAALAAsA
CwALAAsACwALAAsADAAMAAwADQANAA0ADQANAA0ADQANAA4ADAAMAAwADAANAA0ADQAN
AA0ADQANAA0ADQANAA0ADQAOAA4ADwAPAAwADAAMAAwADgAOAA4ADgAMAAwACwALAAsA
CwALAAsACwALAAsACwALAAsACwALAAkACQAJAAkACwALAAsACwAJAAkACQAJAAkACQAJ
AAkACwAKAAoACwALAAoACgAKAAkACQAJAAoACAAIAAgACAAIAAgACAAIAAoACgAKAAkA
CQAKAAoACgAKAAoACgAKAAoACgAKAAoADAAMAAwADAAKAAoACgAKAAwADQANAA0ADQAN
AA0ADQAPAA8ADwAPAA8ADwAPAA8AEQARABEAEQARABEAEQARABEAEQARABIAEAAQABEA
EQARABIAEwAUABIAEgAUABQAFAAUABQAFAATABMAEwATABMAFQAVABUAFQAVABQAFAAW
ABYAFgAWABUAFQAVABUAFgAVABUAFgAUABMAEwATABMAEwATABMAEwASABEAEQASABIA
EgASABMAEwAUABQAFQAUABQAFQATABMAEwATABUAFQAWABYAEwATABMAEwATABMAFAAU
ABQAEwATABMAFAAUABMAEwAVABUAFQAVABMAEgASABIAEwATABMAEwAVABUAFQAUABQA
FQAVABUAEwASABIAEwAVABUAFQAVABUAFQAVABQAEwATABIAEQATABIAEgASABQAFAAU
ABQAFAASABIAEgASABQAFAAUABQAEgASABIAEgAQABAAEAARABQAFQAXABcAGAAYABgA
GAAcABwAGwAbABkAGQAaABoAGAAXABcAFgAXABUAFQAUABIADwAMAAoACAAIAAgABwAH
AAkACgAKAAwADQANAA0ADwARABEAEQAPAA8ADwAPABAAEAAQABEADwAOAA4ADwAPAA8A
DwAPABEAEQARABEADwAPAA8ADwAPAA8ADwAPABEAEQARABEAEgAVAB4AKQAxADMAMQAw
AC4ALgAsACkAIwARAOz/xP+k/5b/mv+m/67/rv+o/53/m/+f/6P/n/+f/6j/uP/K/9T/
2v/l//D/9P/5//3/AwADAAUABQAGAAYABwAIAAgACAAJAAgACAAIAAgACgAKAAoACgAL
AAsACwALAAkACQAJAAkACAAIAAgACQAJAAkACQAJAAkACQAJAAoADAAMAAwADAALAAsA
CwALAAkACQAJAAkACQAJAAkACQAIAAgACQAJAAgACAAIAAgABgAGAAYABgAGAAYABQAF
AAUABQAFAAUAAwADAAMAAwADAAMAAwADAAUABQAFAAUABAADAAIAAQABAAEAAQABAAEA
AQABAAEA///+//7///////7//v/+//3//f/9//7//P/8//z//P/8//z//P/8//z//P/8
//v/+//8//z//P/8//z//P/8//z//P/8//z//P/8//z//P/+//7//v/+/wAAAQABAAEA
//////////////////////////////////////////8BAAEAAQABAAEAAQABAAIAAAAA
AAEAAQACAAIAAgACAAEAAAABAAAAAAAAAAAAAAABAAEAAQABAP//AQABAAEAAwADAAIA
AgAAAAAAAAAAAP//////////AAD/////AAAAAP/////////////////////+//3//f/+
//7//v/+//v/+//8//z/+//6//r/+//7//v/+//7//v/+//8//z/+//7//v/+//7//v/
/P/8//z/+//7//v//P/8//v/+//7//v/+//7//3//P/8//z/+//7//v/+//9//3//f/8
//z//f/9//3/+//6//r/+//7//v/+//7//v/+//7//r//P/9//3//f////7//v/+//z/
/P/8//z//P/6//r//P/8//z//P/8//z//P/8//r/+v/6//r//P/8//z//f/+////AQAB
AAIAAgACAAIABAAEAAMAAwADAAMABAAEAAYABQAFAAQAAQD//////v/8//n/9v/0//T/
9P/0//P/8//1//b/9v/4//n/+f/5//n/+//7//v/+//7//v/+//8//z//P/9//3//P/8
//3//f/9//3//f/9//3//f/9//3//f/9//3//f/9//3//f/9//3//f/9/wAAAQAIABMA
GwAfAB8AHgAgACIAIAAdAB0AEQDy/8T/nv+O/47/lP+Y/5T/kP+J/4P/g/+F/4P/h/+Q
/57/sP++/8r/0//c/+b/6//t//H/9f/z//f/+P/4//n/+v/6//r/+//8//z//P/8//z/
/P/8//z//f/9//3//f/9//3//f/9//7//v/+//////////////8BAAEAAQACAAIAAgAC
AAIAAQABAAEAAQABAAEAAQABAP//////////AAAAAAEAAQAAAAAAAAAAAAAAAAAAAAAA
AgACAAEAAQABAAEAAQABAAEAAQABAAEAAwADAAMAAwABAAEAAQABAAMAAwADAAMABQAF
AAUABQADAAMAAwADAAUABAAEAAUABQAEAAQABAADAAMAAwAEAAQABAAEAAQABAAEAAQA
BAAEAAQABAADAAMABAAEAAQABAAEAAQABAAEAAQABAAEAAQABAAEAAQABAAEAAQABAAE
AAUABQAFAAUABQAFAAUABQAFAAUABQADAAMAAwADAAUABQAFAAUAAwADAAMAAwAFAAUA
BQAGAAQABAAFAAUABgAGAAYABgAGAAYACAAIAAoACgAKAAoACQAJAAkACQAHAAkACQAJ
AAkACQAIAAgACgAKAAoACgALAAsACwALAAoACQAJAAoACgAJAAkACQAJAAkACQAJAAcA
BgAFAAUABgAGAAYABgAHAAcACAAIAAUABAAEAAUABwAHAAcABwAHAAcACAAIAAUABQAF
AAUABwAHAAgACAAIAAcABwAHAAgACAAHAAcABwAHAAcABwAJAAgACAAIAAcABwAHAAcA
BwAHAAcABgAIAAkACQAJAAcABgAGAAcABwAHAAcABwAHAAcABwAGAAYABwAHAAcABwAG
AAYABgAGAAYABgAGAAYABgAGAAYACAAIAAgABgAGAAYABgAGAAYABgAGAAYABgAGAAYA
CAAIAAgACQAKAAsADQANAAwADAAMAAwADgAOAA0ADQAPAA8AEAAQABAADwAPAA4ACwAJ
AAkACAAEAAEA/v/8//7//v/+//3//f///wAAAAACAAMAAwADAAUABwAHAAcABwAHAAcA
BwAGAAYABgAHAAkACAAIAAkABwAHAAcABwAHAAcABwAHAAcABwAHAAcABwAHAAcABwAH
AAcABwAHAAgACwAUAB0AJQApACkAKAAmACgAJgAjACEAEwDw/8L/ov+W/5b/nv+k/6L/
mP+R/43/j/+T/5H/kf+Y/6j/uv/G/9L/2//m/+z/8f/1//n/+//7//3//v/+////AAAA
AAAAAQAAAAAAAAAAAAIAAgACAAIAAQABAAEAAQADAAMAAwADAAQABAAEAAUAAwADAAMA
AwADAAMAAwAEAAQABAAEAAQAAwADAAMAAwADAAMAAwADAAMAAwADAAMABAAEAAUABQAC
AAIAAgACAAIAAgACAAIAAgACAAEAAQABAAEAAQABAAEAAQABAAEAAwADAAMAAwABAAEA
AQABAAEAAQABAAEAAQABAAEAAQABAAEAAQABAAMAAgACAAMAAQAAAAAAAAD///////8A
AAAAAAAAAAAAAAAAAAAAAAACAAIAAgABAAEAAgACAAIAAAAAAAAAAAAAAAAAAAAAAAAA
AAAAAAAAAAAAAAAAAAAAAAEAAQABAP//////////AQABAAEAAQD/////////////////
//////////////8BAAEAAQACAAAAAAABAAEAAAAAAAAAAAACAAIABAAEAAIAAgACAAIA
AwADAAMAAwADAAUABQAFAAUABQAEAAQAAgACAAIAAgADAAMAAwADAAIAAQABAAIAAgAB
AAEAAQABAAEAAQABAP///v/9//3/AAAAAAAAAAD/////AAAAAP///v/+/////f/9//3/
/f/9//3//v/+//3//f/9//3//f/9//7//v/+//3//f/9//7//v/9//3//f/9//3//f/9
//z//P/8//3//f/9//3//f/9//3//P/8//3//f/9//v/+v/6//v/+//7//v/+//9//3/
/f/8//r/+//7//v//f/8//z//P/8//z//P/8//z//P/8//z/+v/8//7//f/8//v/+v/6
//r/+v/6//z//P/8//z//P/8//z//f/+////AQABAAAAAAAAAAAABAAEAAMAAwAFAAUA
BgAGAAYABQAFAAQAAwABAAEAAAD8//n/9v/0//b/9v/2//X/9f/3//j/+P/4//n/+f/5
//n/+//7//v//f/9//3//f/+//7//v////3//P/8//3//f/9//3//f//////////////
/////////////////////////////wAAAwAIABEAGwAjACUAIgAgACIAIgAfABsAEQD2
/87/qP+Q/4r/lP+e/6L/nv+V/43/jf+P/5H/j/+U/6D/sP/A/8z/1f/e/+T/6f/x//f/
9//5//n/+v/6//v//P/8//z//f/+//7//v/+//7//v/+//7///////////8BAAEAAQAB
AAIAAgACAAMAAwADAAMAAwADAAMAAwAEAAIAAgACAAIAAwADAAMAAwADAAMAAwADAAMA
AwADAAMAAgACAAMAAwACAAIAAgACAAIAAgACAAIABAAEAAMAAwABAAEAAQABAP//////
////AQABAAEAAQABAAEAAQABAAMAAwADAAMAAwADAAMAAwAFAAUABQAFAAMAAgACAAMA
AwACAAIAAgADAAMAAwAEAAIAAgACAAIABAAEAAQABAAEAAQABAADAAUABgAGAAYABAAE
AAQABAAEAAQABAAEAAQABAAEAAQABgAGAAYABgAGAAcABwAHAAcABwAHAAcABwAHAAcA
BwAHAAcABwAHAAUABQAFAAUABgAHAAgACQAHAAcABwAIAAgACAAJAAkACAAIAAgACAAI
AAgACgAKAAoACgAKAAoACwALAAsACwALAA0ADQANAAsACwAKAAoADAAMAAwADAALAAsA
CwALAAoACQAJAAoADAALAAsACwALAAsACwALAAsACgAJAAkACgAKAAoACgAJAAkACgAK
AAkACAAIAAkACgALAAwADQAMAAsACwAKAAsACwALAAsACQAJAAoACgAKAAkACQAJAAoA
CgAJAAkACQAJAAkACQALAAoACgAKAAkACQAJAAkACQAJAAkACAAKAAsACwALAAsACgAK
AAsACQAJAAkACQALAAsACwAKAAoACwALAAsACwAKAAoACgAKAAoACgAKAAoACgAMAAwA
DAAMAAoACgAKAAoACAAIAAgACAAKAAoACgALAAwADQAPAA8AEgASABIAEgAUABQAEwAT
ABMAEwAUABQAEgARABEAEAARAA8ADwAOAAoABwAEAAIAAgACAAIAAQD//wEAAgACAAQA
BQAFAAUACQALAAsACwALAAsACwALAAoACgAKAAsADQAMAAwADQANAA0ADQANAA0ADQAN
AA0ADQANAA0ADQALAAsACwALAA0ADQANAA0AEAARABgAIwArADEAMQAuACwALAAqACcA
IwAVAPb/zP+o/5b/lv+g/6z/rv+q/6H/m/+f/6P/of+f/6T/sv/C/9L/2v/j/+r/8P/3
//3///8BAAMABQAGAAYABwAIAAgACAAJAAoACgAKAAoACAAIAAgACAAJAAkACQAJAAoA
CwAMAA0ADAAMAAwADQANAA0ADQANAA0ADQANAA4ADAAMAAwADAANAA0ADQANAAsACwAL
AAsACwALAAsACwAJAAgACAAHAAgACAAIAAgACAAIAAgACAAKAAoACQAJAAcABwAHAAcA
BwAHAAcABwAFAAUABQAFAAcABwAHAAcABQAFAAUABQADAAMAAwADAAMAAwADAAMAAwAC
AAIAAwADAAIAAgACAAEAAQABAAIAAQAAAP///v8AAAAAAAAAAAAAAAAAAP///f/+//7/
/v/+//7//v/+//z//P/8//z//f/+////AAAAAAAAAAAAAAAAAQABAAEAAQABAAEAAQAD
AAMAAwADAAUABQAFAAUAAwADAAMAAwAFAAUABQAFAAUABQAFAAYABAAEAAUABQAGAAYA
BgAGAAQABAAGAAYABgAGAAYABgAFAAUABQAFAAUABwAHAAcABwAHAAYABgAGAAYABgAG
AAUABQAFAAUABAADAAMABAACAAEAAQABAAMAAwADAAMAAwACAAEAAQACAAIAAgACAAEA
AQACAAIA///+//7///////////////////8AAAAA//////////8BAAEAAgACAAAA////
/////v/+//3//f///////////////v/+//7//f/9//3//f/////////+//7/////////
/f/8//z//f/9//3//f/9//v/+//7//r//P/9//3//f/9//z//P/8//r/+v/6//r//P/8
//z/+v/6//r/+v/6//r/+v/6//r/+v/6//r/+v/6//r/+v/7//r/+//9//3/AAAAAAAA
AAAAAAAA//////////8AAAAAAgABAAEAAAD9//v/+//6//j/9f/y//D/8P/w//D/7//v
//H/8v/y//L/8//z//P/8//1//X/9f/1//X/9f/1//b/9v/2//f/9f/0//T/9f/3//f/
9//3//f/9//3//f/9f/1//X/9f/1//X/9f/1//X/9f/1//X/+P/5/wAACwATABUAFQAU
ABQAFAAUABUAEwAFAOD/sv+S/4b/hv+K/47/jP+E/3v/df95/33/e/97/4T/lv+o/7b/
vv/J/9D/2P/f/+P/5//p/+v/6//s/+z/7f/u/+7/7v/v//D/8P/w//D/8P/w//D/8P/v
/+//7//v//H/8f/x//H/8v/y//L/8//z//P/8//z//P/8//z//T/9P/0//T/9P/z//P/
8//z//X/9f/1//X/9f/1//X/9f/0//T/9f/1//L/8v/y//L/8P/w//D/8P/y//L/8f/x
//H/8f/x//H/8f/x//H/8f/x//H/8f/x//H/8f/x//H/8f/x//H/8f/x//H/8f/x//H/
8f/x//H/8f/w//D/8f/x//D/8P/w//H/8f/x//L/9P/0//T/9P/y//L/8v/y//T/9P/0
//P/8//0//T/9P/y//L/8v/y//L/8v/y//L/8v/y//L/8v/y//L/8v/y//L/8//z//P/
9f/1//X/9f/0//P/8v/x//P/8//z//P/8f/x//H/8f/z//P/8//z//P/8//z//T/8v/y
//P/8//z//T/9f/2//P/8v/z//L/9P/0//T/9P/1//X/9f/1//X/9//3//f/9//3//b/
9v/2//b/9v/2//X/9f/1//X/9v/1//X/9v/2//X/9f/1//X/9f/1//X/9f/0//P/8//0
//T/9P/0//H/8f/y//L/8//y//L/8//x//H/8f/x//P/8//0//T/8//z//P/8//x//H/
8v/y//L/8f/x//H/9P/0//P/8//z//P/8//z//P/8v/y//L/8f/x//H/8f/x//H/8f/w
//D/8f/x//H/8f/w//D/8f/x//H/8f/x//H/8f/x//D/8P/x//H/8f/z//L/8v/y//L/
8v/y//L/8P/w//D/8P/0//L/8v/y//D/8P/w//D/8P/w//D/8P/w//D/8P/w//D/8P/w
//D/8f/0//X/9//3//b/9v/2//b/9v/2//X/9f/3//f/+P/4//b/9f/1//T/8//x//H/
8P/s/+n/5v/k/+b/5v/m/+X/5//p/+r/6v/o/+n/6f/p/+v/7f/t/+3/6//r/+v/6//s
/+z/7P/t/+3/7P/s/+3/7f/t/+3/7f/r/+v/6//r/+v/6//r/+v/6//r/+v/6//r/+v/
6//r/+z/8//8/wcACwANAA0ADAAMAA4ADAAJAAEA6f++/5T/fP94/3z/hP+I/4T/ev9z
/3H/c/91/3P/ef+E/5T/ov+w/7z/w//K/9L/1//b/93/3f/d/9//4P/g/+H/4v/i/+L/
4//k/+T/5P/k/+T/5P/k/+T/5//n/+f/5//l/+X/5f/l/+T/5P/k/+X/5f/l/+X/5f/l
/+X/5f/m/+b/5v/m/+b/5//n/+f/5//m/+X/5P/j/+X/5f/l/+X/5P/k/+X/5f/k/+T/
5P/k/+L/4v/i/+L/4P/g/9//3//h/+H/4f/h/+H/4f/h/+H/4f/h/+H/4f/h/+H/4f/h
/+H/4f/h/+H/4f/h/+H/4f/h/+H/4f/h/+H/4P/g/+H/4f/g/+D/4P/f/9//3//g/+D/
4P/g/+D/4P/g/+D/4P/e/97/3v/d/9//4P/g/+D/4P/g/+D/4P/e/97/3v/e/97/3v/e
/97/3v/e/97/3v/e/9//3//f/93/3f/d/93/3f/d/93/3f/d/93/3f/d/93/3f/d/93/
3f/d/93/3f/d/93/3f/e/9z/3P/d/93/3P/c/9z/3P/c/9z/3v/e/97/3v/e/97/3f/d
/93/3f/d/9//3//f/93/3f/c/9z/3P/c/9z/3P/b/9v/2//b/9z/2//b/9z/2v/Z/9n/
2f/Z/9n/2f/Z/9n/2P/X/9f/1v/W/9b/1v/X/9f/2P/Y/9f/1v/W/9f/1//X/9f/1//V
/9X/1v/W/9f/1//X/9f/1f/V/9b/1v/W/9X/1f/V/9b/1v/V/9X/0//T/9P/0//V/9T/
1P/U/9X/1f/V/9X/1f/V/9X/1P/U/9X/1f/V/9X/1P/U/9X/1f/V/9X/1f/T/9P/0//S
/9T/1f/V/9X/0//S/9L/0v/U/9T/1P/U/9T/1P/U/9T/1P/U/9T/1P/U/9T/1P/U/9X/
1f/W/9b/1f/U/9T/1P/U/9X/1v/X/9f/2P/Z/9n/2//a/9r/3P/a/9r/2v/a/9v/3P/d
/97/3P/c/9z/3P/b/9r/2f/Y/9b/1P/S/9D/z//O/83/zP/M/8z/zP/M/83/zv/P/9D/
0f/S/w==
         </WaveFormData>
      </LeadData>
      <LeadData>
         <LeadByteCountTotal>10000</LeadByteCountTotal>
         <LeadTimeOffset>0</LeadTimeOffset>
         <LeadSampleCountTotal>5000</LeadSampleCountTotal>
         <LeadAmplitudeUnitsPerBit>4.88</LeadAmplitudeUnitsPerBit>
         <LeadAmplitudeUnits>��V</LeadAmplitudeUnits>
         <LeadHighLimit>2147483647</LeadHighLimit>
         <LeadLowLimit>268435456</LeadLowLimit>
         <LeadID>V2</LeadID>
         <LeadOffsetFirstSample>0</LeadOffsetFirstSample>
         <FirstSampleBaseline>0</FirstSampleBaseline>
         <LeadSampleSize>2</LeadSampleSize>
         <LeadOff>FALSE</LeadOff>
         <BaselineSway>FALSE</BaselineSway>
         <ExcessiveACNoise>FALSE</ExcessiveACNoise>
         <MuscleNoise>FALSE</MuscleNoise>
         <LeadDataCRC32>1440627461</LeadDataCRC32>
         <WaveFormData>
FAAUABQAFAAWABYAFgAWABYAFgAWABYAFgAWABYAFgAWABYAFgAWABgAGAAYABgAFgAW
ABYAFgAWABYAFgAWABQAFAAUABQAFAAUABQAFAASABIAEgASABIAEgASABIAEgASABIA
EgAQABAAEAAQAA4ADgAOAA4ADgAOAA4ADgAMAAwADAAMAAoACgAKAAoACgAKAAoACgAK
AAoACgAKAAgACAAIAAgACAAIAAgACAAIAAgACAAIAAgACAAIAAgABgAGAAYABgAGAAYA
BgAGAAQABAAEAAQABAAEAAQABAAEAAQABAAEAAQABAAEAAQAAgACAAEAAQADAAQABAAD
AAIAAgABAAAAAgADAAMABQAFAAUABQAFAAgACAAIAAkACQAIAAgACQAIAAkACgALAAkA
CQAIAAgABwAHAAUAAgAAAAAAAQADAAMAAwADAAMAAwADAAEAAAABAAAAAAAAAP7//f/8
//z//P/8//z//P/+//3//f/9//v//P/8//z//P/7//v//P/8//v/+//7//v/+//7//v/
/f/8//z//P/8//v/+////wQADwAZACMAKgAwADwAVABvAIkAoQCtAJIAXwA7ACgAFQD9
/9b/nv9q/0T/Jf8R/w//Gv8s/0D/X/9//5n/qf+4/8X/zv/U/9z/4//k/+P/5P/m/+f/
6P/p/+n/6v/r/+3/7v/v/+//8v/y//L/8v/x//H/8f/y//D/7//v//H/8//z//P/9P/0
//T/9P/0//T/9P/0//T/9P/0//X/9v/0//T/9P/0//b/9f/1//b/9v/2//b/9v/0//X/
9v/2//b/9f/1//b/9//3//b/9v/2//b/9//4//j/+f/5//n/+P/4//j/+P/6//v/+//7
//n/+//7//z//P/8//z//f///wAAAAAAAP7//v///////v/+//7//v/+//7//v/+//7/
/v/+//3/+//7//v/+v/6//n/+P/4//j/9//2//X/9v/1//X/9v/1//T/8//x//P/8//z
//T/9P/2//b/9v/5//n/+//7//v//f/9//3//f/+//7//f/9//3//////wEAAQABAAAA
/v/+//7//v///////v/+/wAAAAAAAAAA/v/+//7//v8AAAAAAAAAAP7//v//////////
/wAAAAAAAAAAAAAAAAIAAwAEAAQAAgADAAQABAAEAAQABAAEAAQABAAEAAQABAAEAAQA
BAAEAAQABAAEAAQABAAEAAQABAADAAMAAwABAAEAAQABAAEAAQACAAIAAgABAAAA////
/////////////////////v/+//7//v/9//3//f/9//3//f/9//3//f/8//v/+//7//v/
+//6//r/+v/5//n/+f/5//n/+f/5//n/+P/4//n/+f/5//n/+//5//n/+f/3//f/9//3
//f/9//3//f/9//3//f/+P/6//r/+f/5//f/9//3//f/9//3//f/+P/4//j/+P/4//X/
9f/1//b/9v/1//X/9v/2//b/9v/3//n/+//9//3//////wAAAAD//////v/8//z//f/+
////AAABAAEAAQACAAIAAQABAP///P/6//r/+//9//3//f/9//3//f/9//v/+v/5//j/
+P/4//j/9//2//b/9v/2//T/9P/0//P/9f/1//X/9v/2//b/9v/1//X/9v/2//X/9f/1
//X/9f/1//X/9f/0//T/9P/0//X/9f/5/wAACQATABsAIgAqADQATABpAIMAnQCxAJ4A
bQBFAC4AGwABANb/mv9e/zD/Ef/5/vf+Bv8a/y7/Tf9v/4v/of+w/73/yP/Q/9j/2//e
/9//4v/k/+X/5v/l/+X/5v/n/+n/6v/r/+v/7P/s/+z/7P/t/+3/7f/u/+7/7f/t/+//
7//v/+//8P/w//D/8P/w//D/8P/w//D/8P/w//H/8v/y//L/8v/y//L/8f/x//L/8v/y
//L/8v/y//P/9P/0//T/8//z//T/9f/1//T/9P/0//T/9f/2//b/9//3//f/+P/4//j/
+P/6//v/+//7//v//f/9//7//P/8//z//f///wAAAAAAAAAAAAABAAEAAgACAAIAAgAC
AAIAAgACAAIAAgACAAEAAQABAAEAAAAAAP///v/+//7//f/8//v/+v/5//n/+v/6//r/
+v/5//n/+f/5//r/+v/8//z//P/9//3///////7////+//3///8AAAAA////////AQAB
AAEAAQABAAAAAgACAAIAAgACAAEA///+//7//v/+//7//v/+//7//v/+//7//v/+/wAA
AAABAAEAAwADAAQABAACAAIAAgACAAAAAQACAAIABAAFAAYABgAEAAQABAAEAAYABgAG
AAYABgAGAAYABgAEAAQABAAEAAQABAAEAAQABAADAAMAAwADAAMAAwADAAMAAwAEAAQA
AgABAAAA//8BAAEAAQABAP///////////v/+//7//v/9//3//f/9//3//f/9//3//f/8
//v/+//9//3//f/8//z//P/7//v/+//7//v/+//7//v/+v/6//n/+f/5//n/+//5//n/
+f/5//n/+f/5//v/+//7//v/+f/5//n/+v/6//r/+f/5//f/9//3//f/+f/3//n/+v/4
//j/+P/4//n/+f/5//r/+v/5//n/+v/6//r/+v/7//v//f///////////wAAAAAAAAEA
AQAAAAAAAQACAAMABAAFAAUABQAEAAQAAwADAP///P/6//r//f/////////9//3//f/9
//v/+v/5//j/+v/6//r/+f/4//j/+P/4//b/9v/2//X/9f/1//X/9v/0//T/9P/z//X/
9v/2//X/9f/1//X/9f/1//X/9f/0//b/9v/2//f/9f/5/wIADQAZACMAKAAqADgAVgBx
AIcAowCxAJQAYQA7ACYAEQDz/8b/iv9U/yr/C//5/v/+Dv8c/zL/T/9x/4//pf+0/8H/
yv/O/9b/3f/g/+P/5P/m/+f/6P/p/+n/6v/r/+v/7P/t/+3/7P/s/+z/7P/t/+3/7f/u
//D/7//v//H/8f/x//H/8v/y//L/8v/y//L/8v/y//L/8v/y//P/9P/y//L/8v/y//T/
8//z//T/9P/0//T/9P/0//X/9v/2//b/9f/1//b/+f/5//j/+P/4//j/+f/6//r/+//7
//v//P/8//z//P/+//////////3//////wAAAgACAAIAAwADAAQABAAEAAQABAAFAAUA
BAAEAAQABAAGAAYABgAGAAUABAADAAEAAwADAAMAAgAAAP///v/+//7//f/8//v//P/7
//v//P/8//z//P/7//v/+//7//z//v8AAAAAAAD/////AQABAP//AQABAAEAAgAEAAUA
BQADAAMABQAFAAUABQAFAAQABAAEAAQABAAFAAUABAAEAAQABAAEAAQABAAEAAQABAAE
AAQABAAEAAQABAAFAAUABwAHAAgACAAIAAgACAAIAAgACQAKAAoACgALAAwADAAMAAwA
DAAMAAwADAAMAAwADAAMAAwADAAKAAoACgAKAAoACgAKAAoACgAJAAkACQAJAAkACQAJ
AAkACQAKAAoACgAJAAgABwAJAAkACQAJAAkACQAJAAkABgAGAAYABgAFAAUABQAFAAUA
BQAFAAUABwAGAAUABQAFAAUABQAEAAYABgAFAAUABQAFAAUABQADAAMAAgACAAMAAwAD
AAMAAwABAAEAAQABAAEAAQABAAMAAwADAAMAAQABAAEAAgAEAAQAAwADAAEAAQADAAMA
AgACAAIAAgACAAEAAQABAAIAAgABAAEAAgACAAIAAgADAAMABQAHAAcACQAJAAoACgAI
AAkACQAIAAoACwAMAA0ADgAPAA8ADwAOAA4ADQANAAsACAAGAAYABwAJAAkACQAJAAkA
CQAJAAUABAADAAIABAAEAAQAAwAAAAAAAAAAAAIAAgACAAEAAQABAAEAAgAAAAAAAAD/
////AAAAAP//AQABAAEAAQD////////+/wAAAAAAAAEAAQABAAYAEwAhACsAMgA2AD4A
UgBvAIMAmwCtAKIAcQBBACYAFwD//97/rP90/0r/Kf8T/w3/GP8o/zr/V/95/5X/p/+4
/8f/0v/a/+L/5//q/+3/7v/w//H/8v/z//P/9P/1//X/9v/3//f/+P/4//j/+P/5//n/
+f/6//r/+f/5//v/+//7//v//P/6//r/+v/6//v//P/9//7//P/8//3//v/+//7//v/+
//7//f/9//7//v/+//7//v/+////AAAAAAAA/////wAAAQABAAAAAAD+//7///8AAAIA
AwADAAMABAAEAAQABAAEAAUABQAFAAUABwAHAAgACAAIAAgACQAHAAgACAAIAAoACgAL
AAsACgAKAAoACgAKAAoACgAKAAoACgAKAAkABwAHAAcABgAGAAUABAAEAAQAAwACAAEA
AAD/////AAAAAAAAAAD//////////wAAAgAEAAQABAAFAAUABwAHAAcACQAJAAkACQAK
AAoACQAJAAkACwALAAsACwALAAoADAAMAAwADAANAA0ADAAMAAwADAAMAAwADAAMAAwA
DAAOAA4ADgAOAA4ADgAPAA8ADQANAA4ADgAOAA4ADgAOABAAEQASABIAEAARABIAEgAS
ABIAEgASABQAFAAUABQAEgASABIAEgAQABAAEAAQABIAEgASABIAEAAPAA8ADwAPAA8A
DwAPAA0ADQAOAA4AEAAPAA4ADQALAAsACwALAA0ADQANAA0ACgAKAAoACgALAAsACwAL
AAoACQAIAAcACQAIAAcABwAJAAkACQAIAAgACAAHAAcABwAHAAcABwAHAAcABgAGAAUA
BQAFAAUABQADAAMAAwAFAAUABQAFAAUABQAFAAUAAwADAAMABAAEAAQAAwADAAMAAwAF
AAMAAgACAAIAAgACAAMAAwADAAQAAgABAAEAAgAAAAAAAAABAAIABQAIAAkABwAHAAgA
CAAIAAkACQAIAAYABwAIAAkACAAJAAkACQAIAAgABwAHAAcABAACAAIAAQADAAMAAwAB
AAEAAQABAAEAAAD///7/AAAAAAAA///8//z//P/8//7//v/+//3/+//7//v//P/8//z/
/P/7//v//P/8//v/+//7//v/+//7//v/+//6//r/+v/6//v//f8BAAoAFQAfACUAKAAw
AEAAWgBzAIsAowClAIIATwAtABwACQDv/8T/jv9e/zr/H/8R/xX/Iv8y/0r/a/+J/53/
q/+8/8n/0P/W/9z/4//k/+X/5v/o/+n/6v/r/+v/7P/t/+3/7v/v/+//8P/w//D/8P/x
//H/8f/y//L/8f/x//P/8f/x//H/8v/y//L/8v/y//T/9P/0//T/8v/y//P/9P/0//T/
9P/0//T/8//z//T/9P/0//T/9P/0//X/9v/2//T/8//z//T/9f/1//T/9P/0//T/9f/2
//b/9//3//f/9v/2//b/9v/2//f/9//3//f/+f/5//r/+P/4//j/+f/7//z//P/8//z/
/P/9//3/+//6//n/+P/4//j/+P/4//j/+P/4//f/9f/1//X/9P/0//P/8v/y//L/8f/w
/+//7v/t/+3/7v/u/+7/7v/t/+3/7f/t/+7/8P/y//L/8v/z//P/9f/1//f/+f/5//n/
9//4//j/9//5//n/+//7//n/+f/5//j/+P/4//j/+P/7//v/+v/6//r/+v/6//r/+v/6
//r/+v/6//r/+v/6//r/+v/7//v//f/9//7//v/+//7//v/+//7///8AAAAAAAABAAIA
AgAAAAAAAAAAAAAAAAAAAAAAAAAAAAAAAAACAAIAAgACAAAAAAAAAAAAAAD/////////
//////////v/+//8//z//P/7//r/+f/5//n/+f/5//v/+//7//v/+v/6//r/+v/5//n/
+f/5//f/9//3//f/+f/4//f/9//3//f/9//2//j/+P/3//f/9f/1//X/9f/1//X/9P/0
//X/9f/1//X/9//1//X/9f/1//X/9f/1//X/9f/1//X/9f/1//X/9v/2//b/9f/1//X/
9f/1//X/9f/1//T/9v/2//b/9v/z//P/8//0//L/8f/x//L/9P/0//T/9f/3//n/+//7
//n/+f/6//r/+v/7//v/+v/6//v//P/9/wAAAQABAAEA/v/+//3//f/7//j/9v/2//f/
+f/5//n/+f/5//n/+f/5//j/9//2//b/9v/2//X/9P/0//T/9P/0//T/9P/z//P/8//z
//T/9P/0//T/8//z//T/9P/z//P/8//z//P/8//z//P/8v/y//L/8v/z//X/9//+/wkA
EwAbACAAKAA4AFIAbQCFAKEAswCaAGkAQwAuABsA///Q/5L/Wv8y/xP//f75/gj/Hv82
/1X/d/+R/6X/tv/D/8z/0v/W/9v/4P/h/+L/5P/l/+b/6f/p/+r/6//r/+z/7f/t/+7/
7v/u/+7/7//v/+//8P/w/+//7//x//P/8//z//T/8v/y//L/8v/0//T/9P/0//b/9v/3
//j/9v/2//b/9v/2//X/9f/2//b/9v/2//b/9v/3//j/+P/4//f/9//4//n/+f/4//j/
+v/6//v//P/8//3//f/9//7//v/+//7//v///////////wEAAQACAAQABAAEAAUABwAI
AAgACAAIAAgACQAJAAoACgAKAAoACgAKAAoACgAKAAoACgAJAAkACQAJAAgACAAHAAYA
BgAGAAUABAADAAIAAQABAAIAAAAAAAAA//8BAAEAAQACAAIABAAEAAQABQAFAAcABwAH
AAkACQAJAAcACAAIAAcABwAHAAkACQAJAAkACQAIAAgACAAIAAgABwAHAAYABgAGAAYA
BgAGAAYABgAGAAYACAAIAAgACAAIAAgACQAJAAsACwAMAAwACgAKAAoACgAKAAsADAAM
AAwADQAOAA4ADgAOAA4ADgAOAA4ADgAOAA4ADgAOAA4ADgAOAA4ADgAOAA4ADgAOAA4A
DQANAA0ADQANAA0ADQALAAsADAAMAAwACwAKAAkACwALAAsACwAJAAkACQAJAAgACAAI
AAgABwAHAAcABwAHAAcABwAHAAcABgAFAAUABQAFAAUABAAFAAYABgAHAAUABQAFAAUA
BQAFAAQABAAFAAUABQAFAAUAAwADAAMAAwADAAMAAwADAAMAAwADAAUABQAFAAYABAAE
AAMAAwADAAMAAwADAAMAAwADAAMABAACAAIAAgACAAIAAgADAAMAAwAEAAIAAQABAAIA
BAAEAAQABQAFAAcACQAJAAcABwAIAAgACgALAAsACgAMAA0ADgAPABAAEQARABEAEAAQ
AA8ADwAMAAgABQAEAAYACQAKAAsACwALAAsACwAJAAgABwAGAAQABAAEAAMAAgACAAIA
AgACAAIAAgABAAMAAwADAAQAAgACAAIAAQABAAIAAgABAAEAAQABAAEAAwADAAMAAgAA
AAAAAAABAAMABQAOABkAIwArADIAPABKAGIAewCTALEAvQCeAGsASQA2AB8A///Q/5L/
Wv82/xn/B/8L/xr/Lv9G/2X/hf+f/7P/wv/P/9j/3v/m/+v/7v/v//D/8v/z//T/9f/1
//b/9//3//j/+f/5//r/+v/6//r/+//7//v//P/8//v/+//9//3//f/9//7//v/+//7/
/v/+//7//v/+//7//v///wAA/v/+//7//v8AAP////8AAAAAAAAAAAAAAAABAAIAAgAC
AAEAAQACAAMAAwACAAIAAgACAAMABAAEAAUABQAFAAYABgAGAAYABgAHAAcABwAHAAkA
CQAKAAoACgAKAAsACwAMAAwADAAOAA4ADwAPAAwADAAMAAwADAAMAAwADAAMAAwADAAL
AAsACwALAAoACgAJAAgACAAIAAcABgAFAAIAAQABAAIAAgACAAIAAQADAAMAAwAEAAQA
BgAGAAYABwAHAAkACQAJAAsACwALAAsADAAMAAsACwALAA0ADQANAA0ADQAMAAwADAAM
AAwACwALAAoACgAMAAwADAAMAAwADAAMAAwADAAMAAwADAAOAA4ADwAPAA0ADQAOAA4A
DgAOAA4ADgAQABEAEgASABAAEQASABIAEgASABIAEgASABIAEgASABIAEgASABIAEgAS
ABIAEgASABIAEgASABAADwAPAA8AEQARABEAEQAPAA8AEAAQAA4ADQAMAAsACwALAAsA
CwANAA0ADQANAAoACgAKAAoACQAJAAkACQAJAAkACQAJAAkACAAHAAcABwAHAAcABgAG
AAYABQAFAAUABQAFAAUABwAHAAYABgAFAAUABQAFAAUAAwADAAMAAwADAAMAAwAFAAUA
BQAFAAMAAwADAAQABgAGAAUABQAFAAUABQAFAAMAAwADAAMABAAEAAQABAAEAAQABAAD
AAMAAwAEAAYABQAFAAYABgAGAAYABwAFAAcACQAJAAcABwAIAAgACQALAAwADAAMAA0A
DgAPABAAEQARABEAEgASABEAEQANAAoACAAIAAkACwALAAsACwALAAsACwAJAAgABwAG
AAYABgAGAAUABAAEAAQABAAEAAQABAADAAMAAwADAAQABAAEAAQAAwADAAQABAADAAMA
AwADAAMAAwADAAMAAgACAAIAAgADAAMABwAOABcAIwAtADQAOABEAFgAcwCLAKUAuQCu
AH8AUQA0AB8ABwDi/6r/cP9G/yX/C/8J/xb/KP88/1f/ef+X/6//wP/L/9T/3P/k/+3/
7v/x//L/9P/1//b/9//3//j/+f/5//r/+//7//z//P/8//z//f/9//3//v8AAP////8B
AP///////wAAAAAAAAAAAAACAAIAAgACAAAAAAABAAIAAgACAAIAAgACAAEAAQACAAIA
AgACAAIAAgADAAQABAAEAAMAAwAEAAUABQAEAAQABgAGAAcACAAGAAcABwAHAAgACAAI
AAgABgAHAAcABwAJAAsACwAMAA4ADgAOAA8ADwAQABAAEAAQABAAEQARABAAEAAQABAA
EAAQABAAEAAOAA4ADgANAA8ADwAPAA4ADAALAAoACgAKAAkACAAHAAcABwAIAAoACQAI
AAcABQAHAAcABwAIAAgACgAKAAoADQANAA8ADwANAA8ADwAPAA8AEAAQAA8ADwAPABEA
EQATABMAEwASAA8ADgANAAwAEAARABEAEgASABIAEgASABAAEAAQABAAEgASABIAEgAQ
ABAAEQARABEAEQASABIAFAAUABQAFAAUABUAFgAWABQAFQAWABYAGAAYABgAGAAYABgA
GAAYABYAFgAWABYAGAAYABgAGAAWABYAFgAWABYAFQAVABUAFQAVABUAFQATABMAFAAU
ABIAEQAQAA8AEAARABIAEwARABEAEQARABAAEAAQABAADQANAA0ADQANAA0ADQANAA0A
DAALAAsADQANAA0ADAAMAAwACwALAAsACwALAAsACwALAAoACgALAAsACwALAA0ACwAL
AAsACwALAAsACwALAAsACwALAAsACwALAAwACgAKAAkACQAJAAkACQAJAAkACAAKAAoA
CgAKAAsACwALAAwACwAJAAgACAAKAAoACgALAAsADQAPAA8ADwAPABAAEAAQABEAEQAQ
ABAAEQASABMAEgATABMAEwAUABQAEwATABEADgAMAAwADQAPAA8ADwANAA0ADQANAAsA
CgAJAAgACgAKAAoACQAGAAYABgAGAAgACAAIAAcABwAHAAcACAAGAAYABgAFAAcACAAI
AAcABwAHAAcABwAFAAUABQAEAAYABgAGAAcACwANABQAHwApADMAOAA8AEgAXgB5AI8A
pQCvAJoAZwA9ACYAFQD//9r/qP92/1D/M/8h/x//Kv84/0z/af+J/6X/tf/E/9H/2v/i
/+r/7f/w//P/9P/2//f/+P/5//n/+v/7//v//P/9//3//v/+//7//v////////8AAAAA
/////wEA////////AAACAAIAAgACAAAAAAAAAAAA/v/+////AAAAAAAAAAAAAAIAAQAB
AAIAAAAAAAAAAAD+////AAAAAAIAAQABAAIAAQABAAAAAAACAAIAAwAEAAIAAwADAAMA
BAAEAAQABAAEAAUABQAFAAMABQAFAAYABgAGAAYABwAFAAYABgAGAAYABgAHAAcABgAG
AAYABgAEAAQABAAEAAIAAgACAAEA/////////v/+//3//P/8//r/+f/4//f/+P/3//f/
+P/2//b/9v/1//X/9f/1//b/9v/4//j/+P/6//v//v//////AQABAAEAAQACAAIAAQAD
AAMABQAFAAUABQAFAAQABAAEAAQABAAFAAUABAAEAAQABAAEAAQABAAEAAQABAAGAAYA
BgAGAAYABgAHAAcABQAFAAYABgAGAAYABgAGAAYABwAIAAgABgAHAAgACAAIAAgACAAI
AAoACgAKAAoACAAIAAgACAAGAAYABgAGAAgACAAIAAgACAAHAAcABwAHAAcABwAHAAMA
AwAEAAQABAADAAIAAQADAAMAAwADAAEAAQABAAEAAgACAAIAAgABAAEAAQABAAAA///+
//3////+//3//f/9//3//f/8//z//P/7//v//f/9//3//f/7//v/+v/6//v/+//7//v/
/f/7//v/+//7//v/+//7//v/+//7//v/+//7//v//P/8//z/+//7//n/+f/5//n/+f/5
//n/+P/4//j/+P/4//f/9//3//j/+v/5//n/+v/6//r/+v/7//n/+//9//3//f/9//7/
/v8AAAEAAQAAAAAAAQACAAMABAAFAAUABQACAAIAAQABAP///P/6//r/+//9//3//f/9
//3//f/9//v/+v/5//j/+P/4//j/9//2//b/9v/2//b/9v/2//X/9//3//f/+P/2//b/
9v/1//f/+P/4//f/9f/1//X/9f/1//X/9f/0//b/9v/2//f/9//7/wIACwAXAB0AJAAs
ADwAVABxAIsApwCzAJQAYQA/ACwAGQD5/8r/jv9U/y7/D//9/v/+Dv8i/zr/W/99/5X/
p/+2/8P/zP/U/9r/3//i/+X/5f/m/+b/5v/n/+f/6P/p/+v/7P/t/+3/7P/s/+z/7P/t
/+3/7f/u//D/7//v//H/8f/x//H/8v/y//L/8v/y//D/8P/w//D/8v/y//P/9P/y//L/
8v/y//T/8//z//T/9v/2//b/9v/0//X/9v/2//b/9f/1//b/9//3//b/9v/2//b/9//4
//j/+f/5//n/+v/6//r/+v/4//n/+f/5//v//f/9//7//P/8//z//f///wAAAAAAAAAA
AAABAAEAAgACAAIAAgAAAAAAAAAAAAIAAgACAAEAAQABAAEAAAD+//3//P/8//z/+//6
//n/+v/5//n/+v/4//j/+P/3//f/9//3//j/+P/6//r/+v/7//v//f/9//3/////////
//8AAAAA///9//3///////////////7//v/+//7//v///////v/+/wAAAAAAAAAA/v/+
//7//v8AAAAAAAAAAP7//v//////AQABAAIAAgACAAIAAgACAAIAAwAEAAQABAAFAAYA
BgAEAAQABAAEAAQABAAEAAQABAAEAAQABAAGAAYABgAGAAQABAAEAAQABAADAAMAAwAD
AAMAAwADAAMAAwAEAAQAAgABAAAA/////////////wEAAQABAAEA/v/+//7//v//////
//////3//f/9//3////+//3//f/9//3//f/8//z//P/7//v/+//7//v/+//7//v/+v/6
//n/+f/5//n/+//5//n/+f/7//v/+//7//n/+f/5//n/+f/5//n/+v/6//r/+f/5//n/
+f/5//n/+f/5//n/+f/6//r/+v/5//r/+P/4//j/+P/3//f/9//4//r/+f/5//r/+P/4
//j/+f/7//3///////3//f/+//7//v///////v8AAAEAAgADAAIAAwADAAMABAAEAAMA
AwAAAPz/+f/4//v//f/9//3//f/9//3//f/5//j/9//2//j/+P/4//f/9v/2//b/9v/0
//T/9P/z//X/9f/1//b/9P/0//T/8//x//L/8v/x//P/8//z//P/9f/1//X/9P/y//L/
8v/z//f//f8GABEAGQAfACYAMgBGAGQAfQCVAK0ApQB2AEcALwAcAAEA2/+i/2b/Nv8U
//v+9f4B/xT/Kv9E/2X/g/+Z/6v/uv/D/8z/1P/Y/9v/3v/f/+D/4v/j/+T/4//j/+T/
5f/n/+j/6f/p/+r/6v/q/+r/6//r/+v/7P/q/+n/6f/r/+v/6//r/+z/7P/s/+z/7P/u
/+7/7v/u/+7/7v/v//D/7v/u/+7/7v/s/+v/6//s/+7/7v/u/+7/7P/t/+7/7v/u/+3/
7f/u//H/8f/w//D/8P/w//H/8v/y//P/8//z//L/8v/y//L/9P/1//X/9f/1//f/9//4
//j/+P/4//n/+f/6//r/+v/6//r/+//7//r/+v/6//r/+v/6//r/+v/4//j/+P/3//X/
9f/1//T/9P/z//L/8v/y//H/8P/v//D/7//v//D/8P/w//D/7//v/+//7//w//D/8v/y
//L/8//z//X/9f/z//X/9f/1//f/+P/4//f/9f/1//f/9//3//f/9//2//j/+P/4//j/
+f/5//j/+P/4//j/+P/4//j/+P/4//j/+P/4//j/+P/4//j/+f/5//n/+f/6//r/+v/6
//r/+v/6//v//P/8//r/+//8//z//P/8//z//P/8//z//P/8//7//v/+//7//P/8//z/
/P/8//z//P/8//r/+f/5//n/+f/5//n/+f/3//f/+P/4//b/9f/0//P/9f/1//X/9f/1
//X/9f/1//T/9P/0//T/8f/x//H/8f/x//H/8f/x//L/8v/y//P/8f/x//H/8P/y//L/
8f/x/+//7//v/+//7//v/+7/7v/t/+3/7f/t/+7/7f/u/+//7f/t/+3/7f/t/+3/7f/t
/+3/7f/t/+7/7v/u/+3/7f/t/+3/7f/t/+v/6//r/+v/7P/s/+z/6//r/+v/6//r/+3/
7f/u/+7/7f/s/+v/6v/t/+7/7v/v//H/8f/x//L/8v/z//T/9P/y//L/8v/y//P/9P/1
//b/+P/4//j/+P/4//j/+P/4//b/9P/y//D/8v/y//L/8v/w//D/8P/w/+7/7v/u/+7/
7v/u/w==
         </WaveFormData>
      </LeadData>
      <LeadData>
         <LeadByteCountTotal>10000</LeadByteCountTotal>
         <LeadTimeOffset>0</LeadTimeOffset>
         <LeadSampleCountTotal>5000</LeadSampleCountTotal>
         <LeadAmplitudeUnitsPerBit>4.88</LeadAmplitudeUnitsPerBit>
         <LeadAmplitudeUnits>��V</LeadAmplitudeUnits>
         <LeadHighLimit>2147483647</LeadHighLimit>
         <LeadLowLimit>268435456</LeadLowLimit>
         <LeadID>V3</LeadID>
         <LeadOffsetFirstSample>0</LeadOffsetFirstSample>
         <FirstSampleBaseline>0</FirstSampleBaseline>
         <LeadSampleSize>2</LeadSampleSize>
         <LeadOff>FALSE</LeadOff>
         <BaselineSway>FALSE</BaselineSway>
         <ExcessiveACNoise>FALSE</ExcessiveACNoise>
         <MuscleNoise>FALSE</MuscleNoise>
         <LeadDataCRC32>2878765542</LeadDataCRC32>
         <WaveFormData>
DgAOAA4ADgAQABAAEAAQAA4ADgAOAA4ADwAQABEAEgASABIAEgASABQAFAAUABQAEgAS
ABIAEgASABIAEgASABIAEgASABIAEAAQABAAEAAOAA4ADgAOABAAEAAQABAADgAOAA4A
DgAOAA4ADgAOAA0ADAALAAoACgAKAAoACgAIAAgACAAIAAYABgAGAAYABgAGAAYABgAG
AAYABgAGAAQABAAEAAQABAAEAAQABAACAAIAAgACAAIAAgACAAIAAAAAAAAAAAACAAIA
AgACAAAAAAAAAAAAAAAAAAAAAAAAAAAAAAAAAAAAAAAAAAAA/v/+//7//v/+//7//v/+
//z//f/9//3//////wEAAQADAAQABAAEAAQABQAFAAUABAAEAAQABAAGAAcACAAKAAoA
CwALAAsACgAJAAkABQADAAMAAwAFAAUABQAFAAUABQAFAAMAAgADAAEAAAAAAP7//P/8
//v/+v/6//r/+v/6//r/+v/6//r/+v/6//r//P/7//v//P/6//n/+f/6//r/+v/6//r/
+v/6//r/+v/4//j/+v/7////BgAOABUAHQApADgAUgBzAJUAvgDdAN8AzQDFAMMAuQCX
AFoABQC4/37/Uv8v/yf/Nv9G/1X/a/+H/5//rf+7/8f/zv/T/9n/4P/j/+L/4//j/+T/
5f/l/+f/5//n/+r/6v/r/+z/7P/s/+z/7P/t/+3/7f/t/+v/6//r/+z/7v/u/+7/7v/t
/+3/7f/t/+7/7v/t/+3/7//v/+//7//v/+//7//v/+//7//v/+//8P/w/+//7//t/+3/
7v/v/+//7v/u/+//8f/x//H/8f/w//D/8P/x//L/8v/y//L/8v/y//L/8//0//T/9P/0
//T/9f/2//f/9f/1//X/9f/3//f/9//3//X/9f/1//T/9P/0//T/9P/z//L/8v/x//H/
8P/w//D/7v/u/+7/7f/s/+v/6v/q/+r/6f/o/+f/5v/l/+X/5f/j/+P/4//j/+b/5v/m
/+f/6v/r/+z/7f/x//P/9P/0//X/+P/4//n/+v/7//z//P/9//3//v///wEAAQABAAEA
/////////////////////wAAAAAAAAAA/v/+//7//v/+//7//v////3//v/+//7/AAAA
AAAAAQACAAIAAwADAAMABAAEAAQAAwADAAMABAAGAAYABgAGAAgACAAHAAcABwAHAAgA
CAAIAAgACAAHAAcABwAHAAgACAAIAAcABgAEAAUABQAEAAYABgAFAAUABwAFAAUABQAE
AAMAAgABAAEAAQAAAAAAAAAAAP/////+//7//v/+//7//f/9//3//P/8//z//P/+//3/
/f/9//v/+//7//v/+//7//v/+v/6//n/+f/5//r/+v/6//r/+v/4//j/+f/5//n/+f/5
//n/+f/4//j/+P/4//j/+P/6//r/+v/6//j/9//3//f/9//3//X/+P/4//j/+P/4//b/
9v/2//b/9v/2//b/9//3//f/9//3//n/+f/7//z//v/+//7////9//3//v/+//z//P/+
////AgAEAAQABQAFAAUABAADAAMA///9//3//f////////////////////3//P/7//n/
+P/4//j/9v/2//X/9P/0//T/9P/0//T/9P/0//T/9P/0//T/9P/z//X/9v/2//X/8//0
//T/9P/0//T/9P/0//T/9P/0//T/9v/5//3/AgAIAA8AFwAhADAASgBpAIsAsADVAN8A
zwDHAMMAuQCdAGAABwCw/3L/Rv8j/xn/Kv88/0n/X/97/5X/qf+1/8H/yv/R/9X/2P/b
/97/3//f/+D/4f/h/+P/4//j/+b/5v/n/+j/5v/m/+b/5v/n/+f/5//n/+f/5//n/+j/
6v/q/+r/6v/p/+n/6f/p/+r/6v/p/+n/6//r/+v/6//r/+v/6//r/+v/6//r/+v/7P/s
/+v/6//r/+v/7P/t/+3/7P/s/+3/7f/t/+3/7f/s/+z/7P/t/+7/7v/u/+7/7v/u/+7/
7//w//D/8P/w//D/8f/y//P/8//z//P/8//1//X/9f/1//X/9f/1//T/9P/0//T/9P/x
//D/8P/v//H/8P/w//D/7v/u/+7/7f/u/+3/7P/s/+r/6f/o/+f/5P/j/+P/4//l/+X/
5f/l/+j/6P/o/+n/6v/r/+z/7f/v//H/8v/y//H/9P/0//X/+P/5//r/+v/5//n/+v/7
//3//f/9//3////////////+//3//P/7//z//P/8//z//P/8//z//P/8//z//P/9//3/
/v/+//7/AAAAAAAAAQABAAAAAAD/////AAAAAAAAAwADAAMABAAEAAQABAAEAAYABgAF
AAUABQAFAAYABgAGAAYABgAFAAUABQAFAAYABgAGAAUABAAEAAUABQAEAAYABgAFAAUA
BQADAAMAAwABAAEAAQABAAEAAQAAAAAAAAAAAP/////+//7//v/+//7//f/9//3//P/8
//z//P/8//v/+//7//v/+//7//v/+//7//v/+v/8//v/+//7//r/+v/6//r//P/6//r/
+//5//n/+f/5//v/+//6//r/+P/4//j/+P/4//j/+P/4//j/9//3//f/+f/3//n/+P/4
//j/+P/4//j/+P/4//j/+P/4//j/+f/5//n/+f/5//v/+//9//7//v/+//7/////////
AAAAAP7//v8AAAEABAAGAAYABwAHAAcABgAFAAMA///9//3///8BAAEAAQD/////////
//3//P/7//n/+v/6//r/+P/2//X/9P/0//T/9P/0//T/9P/0//T/9P/0//T/9P/z//X/
9v/2//X/8//0//T/9P/0//T/9P/0//b/9v/2//b/9v/5////CAAQABcAGwAjADYAUgBv
AI0AtADTANMAwQC5ALUAqQCDAD4A5/+a/2T/Ov8h/yP/NP9A/03/Y/9//5v/rf+5/8P/
yv/P/9X/2v/d/+D/4f/h/+L/4//j/+X/5f/l/+b/5v/n/+j/6P/o/+j/6P/n/+f/5//n
/+n/6f/p/+r/7P/s/+z/7P/r/+v/6//r/+z/7P/r/+v/6//r/+v/6//t/+3/7f/t/+3/
7f/t/+3/7v/u/+3/7f/t/+3/7v/v/+3/7P/s/+3/7//v/+//7//u/+7/7v/v//D/8P/w
//D/8v/y//L/8//0//T/9P/0//L/8//0//X/9//3//f/9//1//X/9f/1//f/9//3//b/
9v/2//b/9v/1//T/9P/z//H/8P/w//D/8P/w//D/7//s/+v/6v/q/+j/5//m/+X/5f/l
/+b/5//n/+f/5//n/+j/6P/o/+n/7P/t/+7/7//x//P/9P/0//X/+P/4//n/+v/7//z/
/P/9//3//v///////////////f/9//3//f////////////7//v/+//7/AAAAAAAAAAAA
AAAAAAABAP//AAAAAAAAAgACAAIAAwAEAAQABQAFAAUABgAGAAYABwAHAAcACAAIAAgA
CAAIAAoACgAJAAkACwALAAwADAAMAAwADAALAAsACwALAAwACgAKAAkACAAKAAsACwAK
AAoACgAJAAkACQAHAAcABwAHAAcABwAHAAcABwAGAAYABAAEAAMAAwACAAIAAgACAAIA
AQABAAEAAgACAAIAAgAAAP///////wEAAQABAAEAAQABAAEAAAAAAP///////wAAAAAA
AAAAAAD+//7////9//3//f/9//7//////wAA/v/+//7//v/+//7//v/+//7//f/9////
/v/+//7//v/+//z//P/8//z//v/+//7//////////////wEAAQADAAQABgAGAAYABwAG
AAUABQAEAAYABgAIAAkACgAMAAwADQAPAA8ADgANAA0ACQAHAAcABwAJAAkACQAJAAkA
CQAJAAYABAACAP//AAAAAAAA/v/+//3//P/8//7//v/+//7//P/8//z//P/8//z//P/7
//3//v/+//3/+//8//z//P/8//z//P/8//z//P/8//z//v/9/wEACgAUABsAIQApADYA
TgBrAIkAqgDPANsAyQC3ALMArQCTAF4AEQDA/4L/Vv8z/yf/Mv9C/1H/Zf9//5f/qf+3
/8P/zv/V/9v/4P/l/+j/6v/p/+n/6f/p/+v/6//r/+7/7v/v//D/8P/w//D/8P/x//H/
8f/x/+//7//v//D/8v/y//L/8v/x//H/8f/x//L/8v/x//H/8//z//P/8//1//X/9f/1
//T/8//y//H/9P/0//P/8//1//X/9v/3//X/9P/0//X/8//z//P/8//0//T/9P/1//b/
9v/2//b/+P/4//j/+f/5//j/9//2//j/+f/6//v/+f/5//n/+f/5//n/+f/5//v/+//7
//r/+v/6//r/+v/3//b/9v/1//f/9v/2//b/9P/0//T/8//w/+//7v/u/+7/7f/s/+v/
6v/p/+n/6f/p/+n/6f/p/+z/7P/s/+3/8P/x//L/8//1//f/+P/4//n//P/8//3//v//
/wAAAAABAAEAAgADAAMAAwADAAMABQAFAAUABQADAAMAAwADAAQABAAEAAQABAAEAAQA
BAAEAAQABAAFAAUABgAGAAYABAAEAAQABQAIAAgACQAJAAkACgAKAAoACQAJAAkACgAM
AAwADAAMAA4ADgANAA0ADQANAA4ADgAMAAwADAALAA0ADQANAA4ADAAMAAsACgAKAAsA
CwAKAAoACgAJAAkACwAJAAkACQAHAAcABwAHAAcABwAGAAYABgAGAAUABQAGAAYABgAG
AAQAAwADAAMAAgACAAIAAgAEAAMAAwADAAEAAQABAAEAAQABAAEAAAAAAP////////7/
/v/+//7//v/8//z//f/////////////////+//7//P/8//z//P/8//z//P/8//r/+//9
//3/+v/6//r/+v/6//z//P/8//z/+v/6//r/+//5//n/+f/5//3//f///wAAAAAAAAAA
AQABAAEAAgACAAAAAAACAAMABAAGAAYABwAHAAcABgAFAAUAAQD///////8BAAEAAQAB
AAEAAQABAP///v/9//v/+v/6//r/+P/4//f/9v/2//b/9v/2//b/9P/0//T/9P/0//T/
9P/z//X/9v/2//X/9f/2//b/9v/2//b/9v/2//b/9v/2//b/+P/5/wEACAAOABMAGwAn
ADwAWAB5AJsAwgDbANUAwwC5ALUApwB/ADwA6f+g/2z/RP8p/yn/OP9G/1X/b/+L/5//
q/+5/8X/zP/R/9f/3P/d/+D/4f/h/+L/4//j/+X/5f/l/+b/5v/n/+j/6P/o/+j/6P/p
/+n/6f/p/+n/6f/p/+r/6P/o/+j/6P/p/+n/6f/p/+z/7P/r/+v/6//r/+v/6//r/+v/
6//r/+v/6//r/+v/6v/q/+n/6f/r/+v/7P/t/+v/6v/q/+v/6//r/+v/6//s/+z/7P/t
/+z/7P/s/+z/7P/s/+z/7f/s/+z/7P/s/+7/7//w//H/7//v/+//7//x//H/8f/x//H/
8f/x//D/7v/u/+7/7v/t/+z/7P/r/+v/6v/q/+r/5v/m/+b/5f/k/+P/4v/i/+D/3//e
/93/3v/d/93/3f/d/93/3f/d/+D/4P/g/+H/5P/l/+b/5//p/+v/7P/s/+//8v/y//P/
8v/z//T/9P/3//f/+P/5//f/9//3//f/9f/1//X/9f/2//f/+P/5//j/+P/4//j/+P/4
//j/+P/4//j/+P/5//f/+P/4//j/+P/4//j/+f/6//r/+//7//v//P/8//z/////////
AAD+//7//v/+//7//v/9//3//////wAAAAACAAIAAgABAAEAAQABAAIAAAAAAP///v8A
AAEAAQAAAP7//v/9//3//f/7//v/+//7//v/+//7//v/+//6//r/+v/6//n/+f/4//j/
+P/4//b/9f/1//X/9v/2//b/9v/2//X/9f/1//X/9f/1//X/9f/1//X/9P/0//P/8//z
//T/9P/0//T/9P/y//L/8//z//P/8//z//P/8//y//L/8v/y//L/8v/0//T/9P/0//L/
8f/x//H/8//x//D/8v/y//L/8v/y//L/8v/y//D/8P/w//H/8//z//P/8//1//X/9//4
//j/+P/4//n/+f/5//r/+v/6//r//P/9/wAAAgACAAMAAQABAAAA//////v/+f/5//n/
+//7//v/+//7//v/+//7//r/+f/3//T/9P/0//L/8v/x//D/8P/w//D/8P/w//D/8P/w
//D/8P/w//D/7//x//L/8v/x/+//8P/w//D/8P/w//D/8P/w//D/8P/w//L/8//3/wAA
BgALABMAHwAyAE4AawCLALYA2QDfANEAyQDFAL0AmwBYAP3/qv9w/0T/I/8Z/yj/Ov9L
/2H/f/+X/6n/t//D/8j/zf/R/9b/2//c/9//3//g/+H/4f/j/+P/4//k/+T/5f/m/+b/
5v/m/+b/5//n/+f/5//n/+f/5//o/+r/6v/q/+r/6f/p/+n/6f/q/+r/6f/p/+r/6//s
/+3/7f/t/+3/7f/r/+v/6//r/+z/7P/r/+v/7f/t/+7/7//v/+7/7v/v/+3/7f/t/+3/
7f/u/+//8f/w//D/8P/w//D/8P/w//H/9P/0//T/9P/0//X/9v/3//f/9//3//f/+f/5
//n/+f/5//n/+f/4//j/+P/4//j/9//2//b/9f/3//b/9v/2//L/8v/y//H/8v/x//D/
8P/w/+//7v/t/+z/6//r/+v/6//r/+v/6//u/+7/7v/v//D/8f/y//P/9f/3//j/+P/5
//z//P/9//7///8AAAAA/////wAAAQABAAEAAQABAAEAAQABAAEAAwADAAMAAwACAAIA
AgACAAIAAgACAAIAAAAAAAAAAQABAAIAAgACAAMABAAFAAcABwAGAAYABQAFAAYABgAG
AAkACQAJAAoACgAKAAoACgAMAAwACwALAAsACwAMAAwADAAMAAwACwALAAsACwAMAAwA
DAALAAoACgALAAsACgAMAAwACwALAAsACQAJAAkACQAJAAkACQAJAAkACAAIAAgACAAH
AAcABgAGAAYABgAGAAUABQAFAAYABgAGAAYABAADAAMAAwAFAAUABQAFAAMAAwADAAIA
BAADAAMAAwACAAIAAgACAAQAAgACAAMAAQABAAEAAQABAAEAAAAAAAIAAgACAAIAAgAC
AAIAAgACAAEAAQABAAEAAQABAAEAAQAAAAAAAAAAAAAAAAAAAAAAAAAAAAAAAAAAAAEA
AwADAAMAAwAFAAUABwAIAAYABgAGAAcACQAJAAoACgAKAAoADAANABAAEgASABMAEwAT
ABIAEQAQAAsACAAHAAgACwAMAA0ADQANAA0ADQALAAoACQAHAAQABAAEAAIABAADAAIA
AgACAAIAAgACAAIAAgACAAIAAgACAAIAAQABAAIAAgABAAEAAgACAAIAAgACAAIAAgAA
AAAAAAAAAAIAAwALABQAGgAfACcANQBIAGAAfQCfAMYA5QDlANUAzQDJALsAkwBMAPP/
pP9w/0j/Lf8t/0D/UP9d/3X/kf+p/7v/x//R/9r/3//l/+r/6//u/+//7//w//H/8f/z
//P/8//0//T/9f/2//b/9v/2//b/9f/1//X/9f/3//f/9//4//j/+P/4//j/9//3//f/
9//4//j/9//3//n/+f/5//n/9//3//f/9//5//n/+f/5//r/+v/5//n/+f/5//r/+//5
//j/+P/5//v/+//7//v/+v/6//r/+//8//z//P/8//z//P/8//3//v/+//7//v/8//3/
/v////////////////////////8BAAEAAQAAAP7//v/+//7//f/8//z/+//7//r/+v/6
//j/+P/4//f/9v/1//T/9P/0//P/8v/x//D/7//v/+//7f/t/+3/7f/w//D/8P/x//T/
9f/2//f/+f/7//z//P/9/wAAAAABAAAAAQACAAIABQAFAAYABwAHAAcABwAHAAcABwAH
AAcABwAHAAcABwAGAAYABgAGAAYABgAGAAYACAAIAAgACQAHAAgACAAIAAgACAAIAAkA
CgAKAAsACwANAA4ADgAOAA0ADQANAA4ADgAOAA4ADgAQABAADwAPAA8ADwAQABAAEgAS
ABIAEQARABEAEQASABAAEAAPAA4AEAARABEAEAAOAA4ADQANAA0ACwALAAsACwALAAsA
CwALAAsACgAKAAoACgAJAAkACgAKAAoACgAKAAkACQAJAAgACAAIAAgABgAFAAUABQAF
AAUABQAFAAUABQAFAAQABgAFAAUABQAGAAYABgAGAAYABAAEAAUAAwADAAMAAwADAAMA
AgACAAIAAgACAAIABAAEAAQABAAEAAMAAwADAAEAAQABAAEAAwAEAAQAAgACAAIAAgAC
AAIAAgACAAQABAAEAAUABQAFAAUABQAHAAcACQAKAAgACAAIAAkACwALAAwADAAMAAwA
DgAPABAAEgASABMAFQAVABQAEwARAA0ACwALAA0ADwAPAA8ADQANAA0ADQANAAwACwAJ
AAYABgAGAAQABAADAAIAAgACAAIAAgACAAIAAgACAAIAAgACAAIAAQABAAIAAgABAP//
AAAAAAAAAgACAAIAAgACAAIAAgACAAIABwALABIAGgAhACcAMQBAAFgAdQCRALQA2QDl
ANcAyQDBALcAmwBiAA8AvP+C/1j/Nf8r/zr/TP9X/2v/hf+f/7X/w//N/9T/2//j/+r/
7f/u/+//7//w//H/8f/z//P/8//0//T/9f/2//b/9v/2//b/9//3//f/9//5//n/+f/6
//j/+P/4//j/+f/5//n/+f/4//j/9//3//n/+f/5//n/+f/5//n/+f/5//n/+f/5//r/
+v/5//n/+f/5//r/+//7//r/+v/7//v/+//7//v//P/8//z//f/8//z//P/8//z//P/8
//3//v/+//7//v/+////AAABAAEAAQABAAEAAQABAAEAAQADAAMAAwACAAAAAAAAAAAA
///+//7//f/9//z//P/8//r/+v/6//n/+P/3//b/9v/2//X/9P/z//T/8//z//P/8f/x
//H/8f/0//T/9P/1//b/9//4//n//f///wAAAAABAAQABAAFAAQABQAGAAYABwAHAAgA
CQALAAsACwALAAoACQAIAAcACAAJAAoACwAKAAoACgAKAAoACgAKAAoACgAKAAoACwAJ
AAoACgAKAAoACgAKAAsADAAMAA0ADQAPABAAEAAQABEAEQARABIAEgASABIAEgAUABQA
EwATABEAEQASABIAFAAUABQAEwARABEAEQASABIAEgARABAAEgATABMAEgASABIAEQAR
ABEADwAPAA8ADwAPAA8ADwANAA0ADAAMAAwADAALAAsACgAKAAoACgAMAAsACwALAAgA
CAAIAAgACAAHAAcABwAHAAcABwAHAAcABwAHAAYABgAFAAUABQAGAAYABgAGAAYABAAE
AAUABQAFAAUABQAFAAUABAAEAAYABgAGAAYABAAEAAQABAAGAAUABQAFAAMAAgAEAAQA
BAAEAAQABAAEAAQAAgACAAIAAwAFAAUABQAFAAcABwAJAAoACgAKAAoACwALAAsADAAM
AAwADAAOAA8ADgAQABAAEQATABMAEgARABEADQALAAsACwANAA0ADQANAA0ADQANAAkA
CAAHAAUABAAEAAQAAgACAAEAAAAAAAAAAAAAAAAAAAAAAAAAAAAAAAAAAAD/////AAAA
AP//AQACAAIAAgAAAAAAAAAAAAAAAAAAAAAABgAHAAsAEAAYAB8AJwAvAEAAWgB3AJkA
vgDdAN8AzQC/ALkArwCRAFQABQC8/4T/WP85/y//Ov9K/1f/bf+J/6P/tf/B/8v/0v/b
/+H/5P/n/+r/6//r/+z/7f/t/+//7//v//D/8P/x//L/8v/y//L/8v/x//H/8f/x//P/
8//z//T/8v/y//L/8v/1//X/9f/1//T/9P/z//P/9f/1//X/9f/1//X/9f/1//X/9f/1
//X/9v/2//X/9f/z//P/9P/1//X/9P/0//X/8//z//P/8//0//T/9P/1//T/9P/0//T/
9v/2//b/9//2//b/9v/2//b/9//4//n/9//3//f/9//3//f/9//3//f/9//3//b/9v/2
//b/9v/1//T/9P/z//H/8P/w//D/7P/s/+z/6//s/+v/6v/q/+j/5//m/+X/5P/j/+P/
4//j/+P/4//j/+T/5P/k/+X/6P/p/+r/6//v//H/8v/y//P/9v/2//f/+P/5//r/+v/7
//v//P/9//////////////////////////////////7//v/+//7//v/+//7//v8AAAAA
AAABAP//AAAAAAAAAAAAAAAAAQAAAAAAAQABAAMABAAEAAQAAwADAAMABAAEAAQABAAE
AAYABgAFAAUABQAFAAYABgAGAAYABgAFAAUABQAFAAYABgAGAAUABAAEAAUABQAEAAIA
AgABAAEAAwABAAEAAQABAAEAAQABAP/////+//7/AAAAAP/////+//7//v/+//z/+//7
//v//P/8//z//P/6//n/+f/5//n/+f/5//n/+//7//v/+v/6//n/+f/5//r/+v/6//r/
+v/4//j/+f/5//n/+f/5//f/9//2//b/+P/4//j/+P/4//j/+P/4//b/9f/1//X/9//3
//f/9v/2//b/9v/2//b/9v/2//b/+P/4//j/+f/3//f/9//3//n/+f/7//z//P/8//z/
/f/9//3//v/+//7//v8AAAEAAgAEAAQABQAFAAUABAADAAMA///9//3//f//////////
//////////3//P/7//n/+P/4//j/9v/2//X/9P/0//T/9P/0//T/9P/0//T/9P/0//T/
9P/z//P/9P/0//P/8//0//T/9P/0//T/9P/0//T/9P/0//T/9v/3//v/BAAKAA8AFwAl
ADgAUgBzAJUAvgDfAN8AzwDLAMcAuwCVAFAA9f+k/2r/Pv8f/x3/Lv8+/03/Z/+D/5v/
q/+3/8P/zP/R/9X/2v/d/97/3//f/+D/4f/h/+P/4//j/+b/5v/n/+j/5v/m/+b/5v/n
/+f/5//n/+f/5//n/+j/6v/q/+r/6v/r/+v/6//r/+r/6v/p/+n/6//r/+v/6//p/+n/
6f/p/+v/6//r/+v/7P/s/+v/6//r/+v/7P/t/+v/6v/q/+v/6//r/+v/6//q/+r/6v/r
/+z/7P/s/+z/7v/u/+7/7//u/+7/7v/u/+7/7//w//H/8f/x//H/8f/x//H/8f/x//H/
8f/x//D/8P/w//D/8P/v/+7/7v/t/+3/7P/s/+z/7P/s/+z/6//o/+f/5v/m/+b/5f/k
/+P/4v/h/+H/4f/h/+H/4f/h/+L/4v/i/+P/5v/n/+j/6f/r/+3/7v/u/+//8v/y//P/
9P/1//b/9v/1//X/9v/3//n/+f/5//n/9//3//f/9//5//n/+f/5//j/+P/4//j/+P/4
//j/+P/4//j/+P/5//f/+P/4//j/+v/6//r/+//6//r/+//7//3//v/+//7/////////
AAAAAAAAAAAAAAAAAAD/////AQABAAIAAgACAAIAAgABAAEAAQABAAIAAgACAAEAAAD+
///////+//7//v/9//3////9//3//f/7//v/+//7//v/+//6//r/+v/6//n/+f/4//j/
+P/4//j/9//3//f/9v/2//b/9v/2//X/9f/1//X/9f/1//X/9f/1//X/9P/0//P/8//z
//T/9P/0//T/9P/y//L/8//z//P/8//z//H/8f/w//D/8v/y//L/8v/y//L/8v/y//L/
8f/x//H/8f/x//H/8f/x//L/8v/y//L/8P/w//D/8P/w//D/8P/w//D/8P/w//H/8f/x
//H/8f/1//X/9//4//f/9v/1//X/9f/1//b/9v/4//j/+v/7//r//P/8//3///////7/
/f/8//f/9P/z//T/9//4//n/9//3//f/9//z//L/8f/v//D/8P/w/+7/7v/t/+z/7P/q
/+r/6v/q/+z/7P/s/+z/6v/q/+r/6f/p/+r/6v/p/+n/6v/q/+r/6v/q/+r/6v/q/+r/
6v/q/+z/8f/3//7/BgALABUAJQA6AFYAdQCXAL4AzQDBALEArQCnAI0AVwACAKv/bP9A
/x7/Ef8d/zD/Pv9R/2v/g/+X/6f/s/+7/8L/x//N/87/0f/U/9X/1f/W/9f/1f/X/9f/
1//Y/9j/2f/a/9r/2v/a/9r/2//b/9v/2//Z/9n/2f/a/9r/2v/a/9r/2//b/9v/2//c
/9z/2//b/93/3f/d/93/3f/d/93/3f/b/9v/2//b/9z/3P/b/9v/2//b/9z/3f/d/9z/
3P/d/9v/2//b/9v/3P/c/9z/3f/e/97/3v/e/97/3v/e/9//4P/g/+D/4P/e/9//4P/h
/+H/4f/h/+H/4f/h/+H/4f/f/9//3//e/+D/4P/g/+D/3//e/97/3f/d/9z/3P/c/9j/
2P/Y/9f/1P/T/9L/0v/S/9H/0P/P/87/zf/N/83/z//P/8//z//Q/9D/0P/R/9L/0//U
/9X/1//Z/9r/2v/d/+D/4P/h/+L/4//k/+T/4//j/+T/5f/l/+X/5f/l/+f/5//n/+f/
5f/l/+X/5f/m/+b/5v/m/+b/5v/m/+b/5v/m/+b/5//n/+j/6P/o/+j/6P/o/+n/6v/q
/+v/6//r/+z/7P/s/+v/6//r/+z/7v/u/+7/7v/u/+7/7f/t/+//7//w//D/7v/u/+7/
7f/t/+3/7f/u/+z/7P/r/+r/6v/r/+v/6v/q/+r/6f/p/+n/5//n/+f/6f/p/+n/6f/n
/+f/5v/m/+b/5v/l/+X/5P/k/+T/5P/i/+H/4f/h/+L/4v/i/+L/4P/f/9//3//f/9//
3//f/9//3//f/97/4P/f/9//3//e/97/3v/e/97/3P/c/93/3f/d/93/3f/d/93/3P/c
/9z/3P/c/9z/2v/a/9r/2v/c/9v/2//b/9n/2f/Z/9n/2f/a/9r/2v/Z/9n/2f/Z/9r/
2v/b/93/2v/Z/9n/2P/Z/9r/3P/c/97/3v/f/9//4P/g/+L/4v/h/+D/3//e/9//4P/h
/+L/5f/m/+f/6P/q/+r/6v/q/+j/5v/k/+L/4v/i/+L/4v/g/+D/4P/g/9//3v/d/9z/
2v/a/w==
         </WaveFormData>
      </LeadData>
      <LeadData>
         <LeadByteCountTotal>10000</LeadByteCountTotal>
         <LeadTimeOffset>0</LeadTimeOffset>
         <LeadSampleCountTotal>5000</LeadSampleCountTotal>
         <LeadAmplitudeUnitsPerBit>4.88</LeadAmplitudeUnitsPerBit>
         <LeadAmplitudeUnits>��V</LeadAmplitudeUnits>
         <LeadHighLimit>2147483647</LeadHighLimit>
         <LeadLowLimit>268435456</LeadLowLimit>
         <LeadID>V4</LeadID>
         <LeadOffsetFirstSample>0</LeadOffsetFirstSample>
         <FirstSampleBaseline>0</FirstSampleBaseline>
         <LeadSampleSize>2</LeadSampleSize>
         <LeadOff>FALSE</LeadOff>
         <BaselineSway>FALSE</BaselineSway>
         <ExcessiveACNoise>FALSE</ExcessiveACNoise>
         <MuscleNoise>FALSE</MuscleNoise>
         <LeadDataCRC32>2461774400</LeadDataCRC32>
         <WaveFormData>
DgAOAA4ADgAPABAAEQASABIAEgASABIAFAAUABQAFAAWABYAFgAWABgAGAAYABgAFgAW
ABYAFgAYABgAGAAYABYAFgAWABYAGAAYABgAGAAXABYAFQAUABYAFgAWABYAFgAWABYA
FgAVABQAEwASABAAEAAQABAAEgASABIAEgAQABAAEAAQAA4ADgAOAA4ADgAOAA4ADgAM
AAwADAAMAAwADAAMAAwACgAKAAoACgAKAAoACgAKAAoACgAKAAoACAAIAAgACAAIAAgA
CAAIAAYABgAGAAYACAAIAAgACAAGAAYABgAGAAYABgAGAAYABAAEAAQABAAGAAYABgAG
AAMAAwAEAAQABQAGAAYABwAJAAoACwALAAoACgALAAsACwALAAsACwAMAA4ADwARABIA
EgASABIAEgARABAADwAMAAwADAAOAA4ADgANAA0ADQANAAwACgAJAAYABQAFAAMAAQAA
AAAA///+//7//v8AAAAA//////3//f/9//3////////////9//3//f/+/wAA/////wAA
AAD////////9//3//v8AAP//AgAFAAoAEAAdAC4ARQBoAJAAvwDxABIBKQFBAVQBVAEu
AdcAZQACAMP/l/91/23/ev+F/4b/kv+m/7f/w//M/9P/2f/b/+D/5f/o/+f/5//p/+n/
6f/q/+r/6v/q/+v/7P/t/+3/7//v/+//7//v/+//7//v/+3/7f/t/+7/8P/w//D/8P/w
//D/8P/w/+7/7v/u/+//7//v/+//7//u/+7/7//v/+//7//v/+//7//v/+//7//v/+//
7//v/+//7//v/+//8f/x//H/8f/x//H/8f/x//L/8v/z//P/8f/x//H/8f/z//P/8//0
//T/9P/0//X/8//z//P/8//z//P/8v/y//L/8v/y//L/8f/x//H/8f/w/+7/7v/t/+3/
7P/r/+v/6v/p/+j/5//n/+b/5f/k/+P/4v/h/+H/4P/f/9//3//f/9//4P/g/+H/4f/i
/+X/5v/n/+j/6v/s/+7/8P/x//L/9P/1//b/9//4//r/+v/9//3//v////////8AAAAA
/f/9//7//v/+//7//v/+/wAA/////////v/+//7//v/+//7//v/+//7//v///////f/+
//7//v8AAAEAAQABAAIAAwADAAQAAgACAAMAAwADAAQABAAFAAUABQAGAAYABwAHAAkA
CQAJAAkACQAJAAcABwAHAAcACQAJAAkACAAGAAYABgAGAAcABwAHAAcABwAGAAUABQAD
AAQABAADAAIAAgACAAIAAQABAAEAAQACAAEAAQABAP///////////v/+//3//f//////
//////z//P/8//z//P/8//z//P/8//z/+//7//v/+//7//v/+v/6//r/+v/4//j/9//3
//f/9//3//f/9//3//f/9//5//n/+f/5//n/+f/5//n/9//1//X/9v/4//j/+P/4//b/
9v/2//b/9v/2//X/9f/2//b/9//4//j/+f/7//z///////7//v/9//3//f/9//3//f/+
/wAAAQADAAYABgAGAAYABgAFAAYABQACAAIAAAACAAIAAgABAAEAAQABAAIAAAD///z/
+f/5//n/9//2//b/9f/0//T/9P/0//T/8//z//P/8//z//P/8//z//P/8//z//P/8//0
//T/8//z//T/9P/z//P/8//z//P/9P/0//f/+P/7//7/BAARACQAOwBaAHwApQDTAPYA
CwEdASwBMAEUAcUAVQDu/63/hf9n/13/av93/3r/hP+W/6v/uf/C/8n/z//V/9j/2//c
/93/3//h/+H/4f/i/+L/4v/i/+P/5P/l/+X/5f/l/+X/5f/l/+X/5f/l/+X/5f/l/+b/
5v/m/+b/5v/k/+T/5P/k/+T/5P/k/+X/5//n/+f/5//m/+b/5//n/+f/5//n/+f/5f/l
/+X/5f/l/+X/5f/l/+f/5//n/+f/5//n/+f/5//n/+f/5//n/+b/5v/n/+f/5//n/+f/
5//n/+f/5//o/+r/6v/q/+v/6f/p/+n/6f/q/+v/6//s/+r/6v/q/+r/6f/p/+n/6f/o
/+b/5v/l/+X/5P/j/+P/4v/h/+D/3//f/97/3f/c/9v/2v/Z/9n/2P/X/9f/1//X/9f/
2P/Y/9n/2f/a/93/3v/f/+D/4v/k/+b/6P/p/+r/7P/t/+7/7f/u//D/8P/x//H/8v/z
//X/9f/2//b/9//3//j/+P/2//b/9v/2//T/8//z//P/9v/2//b/9v/2//b/9v/2//b/
9v/3//f/+f/6//r/+v/4//n/+f/5//r/+//7//z//P/8//3//f/9//7//v////////8A
AAAA/////wEAAQD//////////wEAAQABAAEAAQABAAEAAAAAAAAAAAAAAAEAAQABAAEA
///+//3//f/9//7//v/9//z//P/8//z/+//7//v/+//6//n/+f/5//n/+f/5//n/+P/4
//f/9//3//f/9//3//b/9v/2//b/9v/2//b/9v/2//b/9f/1//X/9f/1//X/9P/0//T/
9P/0//T/8//z//P/8//z//P/8//z//P/8//z//P/8//z//P/8//z//P/9f/x//H/8v/y
//L/8v/y//L/8v/y//L/8v/y//H/8f/y//L/8//0//b/9//5//r/+f/5//j/+P/5//n/
+f/5//n/+f/6//z//f///wIAAgACAAIAAgABAAAA///8//z//v8AAAAAAAD+//3//P/7
//z/+v/5//b/9f/1//X/8//y//L/8f/w//D/8P/w//D/7//v/+//7//v/+//7//v/+//
7//v/+//7//w//D/7//v//D/8P/v//H/8f/x//H/8P/y//X/+P/9/wIACAARACQAPwBc
AHoApQDPAOgA+QAHARQBFAHqAI8AIwDM/5n/df9f/2H/cP93/3r/hP+Y/6v/uf/C/8n/
zf/R/9T/2f/a/93/3f/f/9//3//g/+D/4P/g/9//4P/h/+H/4//j/+P/4//j/+P/4//j
/+X/5f/l/+b/5v/m/+b/5v/k/+T/5P/k/+b/5v/m/+f/5f/l/+X/5f/m/+b/5//n/+f/
5//n/+f/5//n/+f/5//n/+f/5//n/+X/5f/l/+X/5v/n/+j/6f/n/+f/5//n/+j/6P/p
/+n/6f/p/+n/6f/r/+v/6//s/+r/6v/q/+v/7f/t/+3/7f/r/+v/6v/q/+z/7P/s/+z/
6f/p/+n/6f/q/+j/6P/n/+X/5P/j/+P/5P/j/+L/4f/f/97/3f/c/9v/2v/Z/9n/2v/Z
/9n/2f/b/9v/3P/c/9z/2//b/93/4P/h/+L/5P/m/+j/6v/r/+r/7P/t/+7/8f/y//T/
9P/1//X/9v/3//f/9//4//j/9//3//j/+P/4//j/+P/4//j/9//3//f/+v/6//r/+v/4
//j/+P/4//j/+P/5//n/+//8//z//P/8//3//f/9//7//////wAAAAAAAAEAAQABAAIA
AgADAAEAAQACAAIAAgADAAYABwAFAAUABQAFAAUABQAFAAUAAwADAAMAAgAEAAQABAAE
AAMAAwADAAMAAwACAAEAAQABAAIAAgABAAIAAgACAAIA///////////+//3//f/9//3/
/f/9//3//v/+//3//f/7//v/+//7//z//P/8//z//P/8//z//P/8//z/+//7//v/+//7
//v/+P/4//j/+P/2//b/9f/1//j/+f/6//v/+f/5//n/+f/5//n/+f/5//n/+f/5//v/
+v/4//j/+P/4//j/+P/4//j/+v/6//n/+f/4//j/+f/6//r/+//9//7/AQABAAAAAAD/
/////////wAAAQADAAYABQAHAAoACgAMAAwADAALAAgABwAEAAQABAAGAAYABgAFAAUA
BQAFAAIAAAD///z//f/9//3/+//6//r/+f/4//r/+v/6//r/9//3//f/9//1//X/9f/1
//b/9//4//n/9//4//j/9//3//j/+P/3//f/9//3//f/+P/4//n//v8DAAYADAAVACQA
PQBaAHoAoQDRAPQABwEXASgBLgEWAc8AZwAAAL3/k/9z/2f/cv9//4T/jP+a/6v/uf/C
/8n/0//Z/+D/4//k/+f/5f/n/+f/5//o/+j/6P/o/+n/6v/r/+v/6//r/+v/6//t/+3/
7f/t/+v/6//r/+z/7v/u/+7/7v/t/+z/6//q/+z/7P/s/+3/7f/t/+3/7f/u/+7/7//v
/+3/7f/t/+3/7//v/+//7//x//H/8f/x/+//7//v/+//7//v/+//7//t/+3/7f/t//D/
8P/x//H/8f/x//H/8f/x//H/8f/y//T/9P/0//X/8//z//P/8//z//P/8v/y//L/8v/y
//L/8f/x//H/8f/u/+z/7P/r/+3/7P/r/+v/6v/p/+j/5//n/+b/5f/k/+P/4v/h/+H/
4P/f/9//3//d/93/3v/e/+H/4f/i/+X/6P/p/+r/7P/s/+7/8P/x//T/9v/3//j/+f/6
//z//P/9//3//v////////8AAAAAAQABAAIAAgAAAAAAAAAAAAIAAQABAAEAAAAAAAAA
AAAAAAAAAAAAAAIAAgADAAMAAQACAAIAAgAEAAUABQAFAAQABQAFAAYABgAGAAcABwAH
AAgACAAJAAsACwAMAAwACwALAA0ADQAMAAsACgAJAAwADQAOAA8ADQANAA0ADAAKAAoA
CgAKAAkACQAJAAkACQAIAAcABwAHAAgACAAHAAYABgAGAAYABQAFAAUABQAGAAUABQAF
AAMAAwADAAMABAAEAAMAAwADAAMAAwADAAAAAAAAAAAAAAAAAAAAAAAAAAAA////////
/////////P/8//z//P/9//7//v///////////////f/9//3//f/9//3//f/9//3//f//
//3//P/8//z//P/8//z//P/8//z//P/8//v/+//8//z//f/+/wAAAQADAAQAAwADAAIA
AgADAAMAAwADAAMAAwAEAAYABwAJAAwADAAKAAoACgAJAAgABwAEAAQABAAGAAYABgAH
AAcABwAHAAYABAADAAAA/f/9//3/+//6//r/+f/4//r/+v/6//r/+f/5//n/+f/3//f/
9//3//n/+f/5//n/+f/6//r/+f/3//j/+P/3//f/9//3//f/+P/6//v//v///wQACgAZ
ADAATQBuAJYAxwD1ABQBKQE/AVABSgEWAbUAQwDq/7H/h/9r/2v/ev+B/4b/lP+m/7X/
vf/I/9H/1//Z/9z/4f/i/+P/4//l/+X/5f/m/+b/5v/m/+f/6P/p/+n/6f/p/+n/6f/p
/+n/6f/p/+n/6f/p/+r/6v/q/+r/6v/q/+r/6v/q/+z/7P/s/+3/6//r/+v/6//q/+r/
6//r/+v/6//r/+v/6//r/+v/6//t/+3/7f/t/+v/6//r/+v/7f/t/+3/7f/r/+v/6//r
/+z/7P/t/+3/7f/t/+3/7f/r/+v/6//s/+7/7v/u/+//7v/t/+z/6//s/+3/7f/u/+z/
7P/s/+z/6f/p/+n/6f/q/+j/6P/n/+f/5v/l/+X/5P/j/+L/4f/f/97/3f/c/9n/2P/X
/9f/2P/X/9f/1//Z/9n/2v/a/9v/2//c/9//4P/h/+L/5P/m/+j/6v/r/+7/8P/x//L/
8f/y//T/9P/1//X/9v/3//f/9//4//j/9f/1//b/9v/4//j/+P/4//j/9//3//f/9v/2
//b/9v/2//b/9v/2//j/+P/5//n/+f/6//r/+v/6//v/+//7//r/+//7//z//P/8//3/
/f/9//7//v////////8AAAAA/////wEAAQABAAEAAQABAAEAAQABAAEAAQABAAEAAAAA
AAAAAAAAAP3//f/9//3//f/8//v/+//7//z//P/7//r/+v/6//r/+//7//v/+//6//n/
+f/5//f/9//3//f/9v/2//X/9f/3//f/9//3//b/9v/2//b/9P/0//T/9P/0//T/8//z
//P/8//z//P/8v/y//L/8v/0//T/8//z//P/8//z//P/8f/x//H/8f/z//P/8//z//H/
8f/x//H/8f/v/+7/7//w//H/8v/w//D/8P/w//D/8P/v/+//8P/w//H/8v/y//P/9f/2
//n/+f/4//j/9//3//f/9//3//f/+P/6//v//f8AAAAAAAAAAAAA///+//3/+v/6//r/
/P/8//z/+//7//v/+//8//r/+f/2//P/8//z//H/8P/w/+//7v/u/+7/7v/u/+3/7f/t
/+3/7f/t/+3/7f/t/+3/7f/t/+3/7v/u/+3/7f/u/+7/7f/t/+3/7f/t/+7/7v/v//L/
9f/4//7/DQAiADsAWAB8AKkA2QD8ABMBJwE2AToBGAHBAE8A6v+r/4P/Zf9Z/2b/cf94
/4L/lv+p/7X/wP/J/8//z//S/9f/2v/b/9v/3f/d/93/4P/g/+D/4P/f/+D/4f/h/+P/
4//j/+P/4//j/+P/4//j/+P/4//k/+T/5P/k/+T/5P/k/+T/5P/k/+T/5P/l/+f/5//n
/+f/5P/k/+X/5f/l/+X/5f/l/+X/5f/l/+X/5f/l/+X/5f/n/+f/5//n/+X/5f/l/+X/
5v/n/+j/6f/o/+j/6f/p/+n/6f/p/+n/6f/p/+n/6v/s/+z/7P/t/+3/7f/t/+3/7f/t
/+z/7P/s/+z/7P/s/+v/6//r/+v/6v/o/+j/5//p/+j/5//n/+b/5f/k/+P/4//i/+H/
4P/f/97/3f/d/9z/2//b/9v/2//b/9z/3P/d/93/3v/h/+L/4//k/+b/6P/q/+z/7f/u
//D/8f/y//P/9P/2//b/+f/5//r/+//5//n/+v/6//v/+//8//z/+v/6//r/+v/6//n/
+f/5//r/+v/6//r/+v/6//r/+v/6//r/+//7//3//v/+//7//P/9//3//f/+//////8A
AAAAAAABAAEAAQACAAIAAwADAAMABAAEAAUABQAHAAcABwAHAAcABwAHAAcABwAHAAcA
BwAHAAYABgAGAAYABgAFAAUABQAFAAUABAADAAMAAwAEAAQAAwAEAAQABAAEAAEAAQAB
AAEAAgABAAEAAQABAAEAAQABAAAAAAD//////f/9//3//f/+//7//v/+//z//P/8//z/
/v/+//3//f/9//3//f/9//z//P/8//z//P/8//v/+//7//v/+//7//3//f/9//3//f/9
//3//f/7//v/+//7//v/+//7//z/+//7//z//P/8//z//P/8//z//P/8//z//P/7//v/
/P/8//3//v8AAAEAAwAEAAMAAwACAAIAAwADAAMAAwAFAAUABgAIAAkACwAOAA4ADgAO
AA4ADQAKAAkABgAGAAgACgAKAAoACQAJAAkACQAIAAYABQACAP////////3//v/+//3/
/P/8//z//P/8//3//f/9//3//f/9//3//f/7//v/+//7//3//v/+//3/+//8//z/+//9
//3//f/9//7//v///wQABwAKABIAIQA0AEsAagCOALsA5wAEARMBIwEyAS4BAAGlADUA
3P+n/4X/bf9r/3z/hf+K/5T/pv+5/8X/0P/X/9v/3//k/+f/6v/r/+n/6//r/+v/7v/u
/+7/7v/v//D/8f/x//H/8f/x//H/8f/x//H/8f/x//H/8f/y//T/9P/0//T/9P/0//T/
9P/y//L/8v/z//P/8//z//P/8P/w//H/8f/z//P/8//z//P/8//z//P/8//z//P/8//z
//P/8//z//P/8//z//P/8//z//P/8//0//T/9f/1//X/9f/1//X/9f/1//X/9v/0//T/
9P/1//X/9f/1//X/9f/1//T/9P/0//T/9P/0//P/8//z//P/8v/w//D/7//v/+7/7f/t
/+z/6//q/+n/6f/o/+f/5v/n/+b/5f/l/+L/4f/h/+H/4f/h/+L/4v/l/+X/5v/p/+r/
6//s/+7/7v/w//L/8//0//b/9//4//n/+v/8//z//f/9//7/////////AAAAAP////8A
AAAAAAAAAAAAAAACAAEAAQABAAAAAAAAAAAAAAAAAAAAAAAAAAAAAQABAAEAAgACAAIA
AgADAAMAAwAGAAcABwAIAAYABgAHAAcABwAIAAgACQALAAsADAAMAAkACQALAAsADQAN
AA0ADQANAA0ADQANAAsACwALAAoADAAMAAwADAAJAAkACQAJAAkACAAHAAcABwAIAAgA
BwAIAAgACAAIAAUABQAFAAUABgAFAAUABQADAAMAAwADAAIAAgABAAEAAQABAAEAAQD+
//7//v/+/wAAAAAAAAAAAAAAAP///////////////wAAAAAAAAAA/v/+//3//f/9//3/
/f/9//v/+//7//v//f/9//3//f/9//3//f/9//v/+//7//z//f/9//7//P/8//z//P/6
//r/+v/6//v//P/8//3//P/8//3//v/+////AQACAAEAAQAAAAAAAwADAAMAAwAFAAUA
BgAIAAcACQAMAAwADgAOAA4ADQAMAAsACAAIAAoADAAMAAwACQAJAAkACQAIAAYABQAC
AP////////3//P/8//v/+v/8//z//P/8//v/+//7//v/+//7//v/+//7//v/+//7//n/
+v/6//n/+//8//z/+//7//v/+//7//r//P///wQABwAMABAAGwAsAEMAYAB+AKUA0QD0
AAcBFwEiASYBDAHDAFUA8v+1/4//cf9p/3b/gf+G/47/nP+v/73/yP/R/9f/2//i/+f/
6P/r/+n/6//r/+v/6v/q/+r/6v/t/+7/7//v/+//7//v/+//7f/t/+3/7f/u/+//8P/y
//L/8v/y//L/8v/y//L/8v/w//D/8P/x//H/8f/x//H/8v/y//P/8//x//H/8f/x//P/
8//z//P/8f/x//H/8f/z//P/8//z//P/8//z//P/8//z//P/8//0//T/9f/1//P/8//z
//P/8//z//P/9P/2//b/9v/3//f/9//3//f/9//3//b/9v/4//j/+P/4//X/9f/1//X/
9P/y//L/8f/x//D/7//v/+7/7f/s/+v/6//q/+n/6P/n/+b/5f/l/+b/5f/l/+X/4//j
/+T/5P/l/+X/5v/p/+r/6//s/+7/8v/0//b/9//4//r/+//8//v//P/+//7//////wAA
AQADAAMABAAEAAEAAQACAAIAAwAEAAUABgAEAAMAAwADAAIAAgACAAIABAAEAAQABAAE
AAQABQAFAAMABAAEAAQABgAHAAcABwAIAAkACQAKAAoACgALAAsACwAMAAwADQANAA0A
DgAOAA0ADQAPAA8AEQARABEAEQAPAA8ADwAPAA8ADwAPAA4AEAAQABAAEAAPAA8ADwAP
AA0ADAALAAsADQAOAA4ADQAKAAoACgAKAAkACQAJAAkACAAHAAcABwAJAAkACQAJAAYA
BgAFAAUABQAFAAUABQAGAAYABgAGAAQABAAEAAQABAAEAAMAAwAFAAUABQAFAAQABAAE
AAQABAAEAAMAAwADAAMAAwADAAMAAwADAAMAAwADAAMAAwADAAMAAwADAAEAAAACAAIA
AgACAAQABAAEAAQAAwACAAAA//8BAAIABAAGAAYABwAJAAoACQAJAAgACAALAAsACwAL
AAsACwAMAA4ADQAPABIAEgAUABQAFAATABIAEQAOAA4ADgAQABAAEAAPAA8ADwAPAA0A
CgAIAAQABQAFAAUAAwACAAIAAQAAAAIAAgACAAIAAQABAAEAAQD//////////wEAAQAB
AAEAAQACAAIAAQAAAAAA///9//7///8AAAEABgAIAAcACAAJAA4AFAAfADIASwBsAJIA
wQDvABABJQE5AUwBUgEuAdkAaQAIAMn/nf97/3H/ev+F/4j/kv+m/7n/x//Q/9f/2//h
/+j/6//s/+3/6//t/+3/7f/w//D/8P/w//H/8v/z//P/8//z//P/8//z//P/8//z//P/
8//z//T/9P/0//T/9P/2//b/9v/2//T/9P/0//X/9f/1//X/9f/0//T/9f/1//X/9f/1
//X/9f/1//X/9f/1//X/9f/1//X/9f/1//X/9f/1//X/9f/1//X/9f/1//T/9P/1//X/
9f/1//X/9f/1//X/9f/2//b/9v/2//f/9//3//f/9//3//f/9v/2//b/9v/2//b/9f/1
//X/9f/y//D/8P/v/+//7v/t/+3/6v/p/+j/5//p/+j/5//m/+X/5P/j/+P/4P/f/9//
3//f/9//4P/g/9//3//g/+P/5v/n/+j/6v/u//D/8v/z//T/9v/3//j/+f/6//z//P/9
//3//v///wEAAQACAAIAAQABAAIAAgACAAIAAgACAAIAAQABAAEAAAAAAAAAAAAAAAAA
AAAAAAAAAAABAAEA//8AAAAAAAACAAMAAwADAAQABQAFAAYABAAEAAUABQAFAAYABgAH
AAcABwAIAAgABwAHAAkACQAHAAcABwAHAAkACQAJAAkABwAHAAcABgAGAAYABgAGAAcA
BwAHAAcABwAGAAUABQAFAAYABgAFAAIAAgACAAIAAQABAAEAAQACAAEAAQABAP//////
/////v/+//3//f/9//3//f/9//z//P/8//z//P/8//z//P/8//z/+//7//v/+//7//v/
+P/4//j/+P/6//r/+f/5//n/+f/5//n/+f/5//n/+f/3//f/9//3//f/9//3//f/9//3
//f/9v/2//b/9v/2//b/9v/2//b/+P/4//f/9//4//j/+f/6//j/+f/7//z//f/9//z/
/P/9//3//f/9//3//f/+/wAAAwAFAAgACAAGAAYABgAFAAQAAwAAAAAAAAACAAIAAgAB
AAEAAQABAAAA/v/9//r/9//3//f/9f/2//b/9f/0//T/9P/0//T/8//z//P/8//z//P/
8//z//P/8//z//P/8f/y//L/8f/z//T/9P/z//P/8//z//P/9P/0//X/+P/7//7/BAAV
ACoAQQBiAIgAtwDnAAQBGwEvAUABPgEUAbkARwDk/6f/f/9h/13/bP93/3r/iP+e/6//
u//C/8v/0f/V/9j/2//c/9//3//h/+H/4f/i/+L/4v/i/+P/5P/l/+X/4//j/+P/4//j
/+P/4//j/+P/4//j/+T/5v/m/+b/5v/m/+b/5v/m/+T/5P/k/+X/5//n/+f/5//m/+b/
5//n/+X/5f/l/+X/5//n/+f/5//l/+X/5f/l/+X/5f/l/+X/5f/l/+X/5f/l/+X/5f/l
/+b/5v/n/+f/5//n/+f/5//l/+X/5f/m/+j/6P/o/+n/6f/p/+n/6f/p/+n/6P/o/+j/
6P/o/+j/5//n/+f/5//m/+T/5P/j/+P/4v/h/+H/4P/f/97/3f/b/9r/2f/Y/9n/2P/X
/9f/1v/V/9X/1f/V/9X/1v/W/9f/1//Y/9v/3P/d/97/4P/i/+T/5v/n/+j/6v/r/+z/
7f/u//D/8P/x//H/8v/z//P/8//0//T/8//z//T/9P/0//T/9P/0//T/8//z//P/8v/y
//L/8v/0//T/9P/0//T/9P/1//X/9f/2//b/9v/2//f/9//3//j/+f/5//r/+v/6//v/
+//5//r/+v/7//v/+//8//z//f/9/////////////////////////////f/9//3//P/8
//z//P/8//v/+//7//v//f/8//v/+//5//r/+v/5//j/+P/4//j/9//3//f/9//4//f/
9//3//X/9f/1//X/9P/0//P/8//1//X/9f/1//L/8v/y//L/8v/y//L/8v/w//D/7//v
//H/8f/x//H/8P/w//D/8P/w//D/7//v/+//7//v/+//7//v/+//7//v/+//7//v/+3/
7f/t/+3/7f/t/+3/7v/v/+//7//v/+7/7P/s/+z/7P/s/+z/7P/s/+7/7v/t/+3/7v/u
/+//8P/w//H/8//0//T/8//x//D/8//z//P/8//1//X/9v/4//f/+f/8//z//P/8//z/
+//4//f/9P/0//b/+P/4//j/9f/1//X/9f/y//D/7//s/+3/7f/t/+v/6v/q/+n/6P/m
/+b/5v/m/+f/5//n/+f/5//n/+f/5//n/+f/5//n/+f/6P/o/+f/5//o/+j/5//n/+f/
5//n/+j/6v/t//D/9f/6/wQAFQAqAEUAZACMALcA2QDsAPkACQEQAfwAtgBLAOX/ov97
/1//U/9f/27/c/94/4b/mP+p/7P/vP/B/8f/y//O/9H/0v/V/9P/1f/V/9X/1v/W/9b/
1v/X/9j/2f/Z/9f/1//X/9f/2f/Z/9n/2f/X/9f/1//Y/9j/2P/Y/9j/2P/Y/9j/2P/Y
/9j/2P/Z/9n/2f/Z/9n/2P/Y/9n/2f/X/9f/1//X/9f/1//X/9f/2f/Z/9n/2f/X/9f/
1//X/9f/1//X/9f/1//X/9f/1//Y/9j/2f/Z/9n/2f/Z/9n/2//b/9v/3P/a/9r/2v/b
/9v/2//b/9v/2//b/9r/2v/a/9r/2v/a/9f/1//X/9f/2P/W/9b/1f/T/9L/0f/R/9D/
z//O/83/y//K/8n/yP/J/8j/x//H/8b/xf/F/8X/xf/F/8b/xv/H/8f/yP/L/8r/y//M
/87/0P/S/9T/1f/W/9j/2f/a/93/3v/g/+D/3//f/+D/4f/h/+H/4v/i/+P/4//k/+T/
4v/i/+L/4v/i/+H/4f/h/+L/4v/i/+L/4v/i/+L/4v/k/+T/5f/l/+P/5P/k/+T/5P/l
/+X/5f/m/+f/5//o/+j/6P/p/+n/6f/q/+r/6//r/+v/7P/s/+v/6//t/+3/6//r/+v/
6//r/+v/6//r/+n/6f/p/+j/6P/o/+j/6P/p/+n/6f/p/+f/5v/l/+X/5f/m/+b/5f/m
/+b/5v/m/+P/4//j/+P/4v/h/+H/4f/h/+H/4f/h/+L/4v/h/+H/4P/f/97/3f/e/97/
3v/e/9z/3P/c/9z/3P/c/9v/2//b/9v/2//b/9z/3P/c/9z/3P/c/9v/2//Z/9n/2f/Z
/9v/2//b/9v/2f/Z/9n/2f/X/9f/1//X/9f/1//X/9j/1//X/9f/1//Y/9j/2P/X/9n/
2f/a/9r/2f/Y/9j/1//Y/9n/2v/a/9v/2//b/9v/3P/d/97/3v/c/9z/3P/c/97/3v/e
/97/4P/i/+T/5v/o/+j/6P/o/+X/5P/j/+L/4v/i/+L/4v/g/+D/4P/g/93/3P/b/9r/
2v/a/w==
         </WaveFormData>
      </LeadData>
      <LeadData>
         <LeadByteCountTotal>10000</LeadByteCountTotal>
         <LeadTimeOffset>0</LeadTimeOffset>
         <LeadSampleCountTotal>5000</LeadSampleCountTotal>
         <LeadAmplitudeUnitsPerBit>4.88</LeadAmplitudeUnitsPerBit>
         <LeadAmplitudeUnits>��V</LeadAmplitudeUnits>
         <LeadHighLimit>2147483647</LeadHighLimit>
         <LeadLowLimit>268435456</LeadLowLimit>
         <LeadID>V5</LeadID>
         <LeadOffsetFirstSample>0</LeadOffsetFirstSample>
         <FirstSampleBaseline>0</FirstSampleBaseline>
         <LeadSampleSize>2</LeadSampleSize>
         <LeadOff>FALSE</LeadOff>
         <BaselineSway>FALSE</BaselineSway>
         <ExcessiveACNoise>FALSE</ExcessiveACNoise>
         <MuscleNoise>FALSE</MuscleNoise>
         <LeadDataCRC32>370976988</LeadDataCRC32>
         <WaveFormData>
EAAQABAAEAARABIAEwAUABIAEgASABIAFAAUABQAFAAWABYAFgAWABgAGAAYABgAFgAW
ABYAFgAWABYAFgAWABYAFgAWABYAFgAWABYAFgAUABQAFAAUABUAFgAXABgAFgAWABYA
FgAUABQAFAAUABMAEgARABAAEgASABIAEgAQABAAEAAQAA4ADgAOAA4ADgAOAA4ADgAM
AAwADAAMAAwADAAMAAwACgAKAAoACgAKAAoACgAKAAoACgAKAAoACAAIAAgACAAIAAgA
CAAIAAYABgAGAAYABgAGAAYABgAGAAYABgAGAAYABgAGAAYABQAEAAMAAgADAAQABgAH
AAYABQAEAAMABQAFAAYABwAJAAoACgAJAAkACQAJAAkACQAJAAkACgAJAAsACwAMAA8A
EAAQABAAEAAPAA8ADgANAA0ADQAOAA8ADwAOAA4ADgAOAA0ACwAKAAYABQAFAAMAAQAB
AAAA/v/+//3//f8AAAAAAAAAAP////////7//v/+///////9//3//f/9/////v/+//7/
/v/+//7////9//3//P/8//n/9f/0//T/+f8GABUAKwBLAHUApgDfABcBSQF2AZIBlwFr
AQcBiAAiAOf/w/+n/5//q/+0/7X/vP/I/9D/1v/e/+P/5f/l/+n/7P/t/+3/7v/u/+7/
7//u/+7/7v/u/+//7//v//D/8P/w//D/8P/w//D/8P/w/+//7//v/+//8P/x//H/8f/x
//H/8f/x//H/8P/w//H/8//z//P/8//x//H/8f/x//H/8f/x//H/8//z//P/8//x//H/
8f/x//H/8f/x//L/9P/0//T/9P/z//P/8//z//P/8//z//P/8//z//P/8//z//P/8v/y
//L/8v/z//P/8//z//P/8//1//X/9f/1//T/8//y//H/8f/x//D/8P/u/+3/7P/s/+3/
7P/s/+v/6v/q/+n/6P/n/+f/5v/l/+T/4//j/+H/3//f/9//3v/g/+D/4f/h/+D/4f/h
/+T/5//o/+j/6f/s/+3/7v/v//D/8//z//T/8//0//T/9f/4//n/+v/6//j/+f/5//n/
+f/4//j/+P/5//n/+P/4//r/+v/6//r/+P/4//j/+P/2//b/9v/2//b/9v/2//b/9//3
//f/+P/4//j/+P/4//n/+v/6//v/+//7//v/+//7//v//P/9//3//v/+//7//v//////
//8BAAEAAgACAAAAAAAAAAAAAgACAAIAAgAAAAAAAAAAAAAAAAAAAP//AQD////////+
//7//v/+//z//P/8//z//P/7//v/+//7//r/+v/6//j/9//3//f/+f/4//j/+P/4//f/
9//3//X/9P/0//T/9f/1//X/9P/0//T/9P/0//T/9P/0//T/9f/0//T/9P/y//L/8v/y
//L/8v/x//H/8v/y//L/8v/y//L/8v/y//L/8f/x//H/8P/w/+7/8P/w//D/8P/w//D/
8P/w//D/7//v/+//7//v/+//7//v//L/8//1//b/+P/3//f/9//1//X/9f/1//P/9P/1
//f/9//4//v//P/8//z//P/7//3//P/7//v/+f/6//v/+//6//r/+v/6//v/+f/4//T/
8//z//H/7//v/+7/7v/u/+3/7f/u/+7/7P/s/+v/6//r/+r/6v/q/+v/6//r/+v/7f/t
/+3/7P/u/+7/7v/u/+z/7f/t/+3/7P/u/+3/6f/m/+b/6//4/wkAGwA3AFsAhgC7AO0A
FwE8AVgBYQFBAesAcgAKAMv/q/+R/4n/lf+e/6H/qP+2/8D/yP/O/9H/1f/Z/9v/3P/d
/93/3P/c/9z/3f/g/+D/4P/g/+H/4f/h/+L/4v/i/+L/4v/i/+L/4v/i/9//3//f/9//
4P/h/+H/4f/h/+H/4f/h/+H/4P/g/+H/4//j/+P/4//j/+P/4//j/+P/4//j/+P/4f/h
/+H/4f/h/+H/4f/h/+P/4//j/+T/5P/k/+T/5P/j/+P/4//j/+P/4//j/+P/5f/l/+X/
5f/l/+X/5P/k/+b/5v/n/+f/5//n/+f/5//n/+f/5//n/+f/5//n/+f/5//n/+b/5v/i
/+H/4P/g/+H/4P/g/9//3v/e/93/3P/b/9v/2v/Z/9j/1//X/9X/0//T/9P/0v/U/9T/
1f/V/9b/1//X/9r/2//c/9z/3f/e/9//4P/h/+L/5f/l/+b/6f/q/+r/6//q/+v/7P/s
/+7/7//v/+//8f/w//D/8P/w/+//7f/s/+z/7P/s/+z/7v/u/+7/7v/u/+7/7v/u//D/
8P/w//D/7//v/+//8P/w//D/8P/w/+//8P/w//H/8//z//P/8//z//P/9P/1//X/9v/2
//b/9v/3//f/9//3//f/+P/4//j/+P/4//j/+P/4//j/+P/4//j/+P/4//j/+P/4//f/
+f/3//f/9//2//b/9v/2//T/9P/0//T/9P/z//P/8//z//L/8v/y//L/8f/x//H/8f/w
//D/8P/w/+//7//v//H/8P/w//D/8f/x//H/8P/w//D/8P/w/+7/7v/u/+7/7//u/+7/
7v/s/+z/7P/s/+z/7P/r/+v/7P/s/+z/7P/s/+z/7P/s/+7/7f/t/+3/7v/s/+z/7P/q
/+r/6v/q/+z/7P/s/+z/6//r/+v/6//r/+v/6//r/+7/7//x//L/8v/x//H/8f/z//P/
8//z//L/8v/y//P/9f/2//n/+v/6//r/+v/5//n/+P/3//f/9//4//n/+f/2//b/9v/2
//X/8//y/+7/7f/t/+v/6f/r/+r/6v/q/+n/6f/q/+r/6P/o/+f/5//p/+j/6P/o/+f/
5//n/+f/6f/p/+n/6P/o/+j/6P/o/+j/6f/p/+n/5v/m/+f/5//m/+r/7f/2/wkAIwA9
AF8AjAC7AOkADwEwAUYBSQEdAbkAQgDq/7v/nf+L/43/mf+g/6P/qv+4/8L/yv/Q/9X/
1//Z/93/4P/h/+H/4P/g/+D/4f/k/+T/5P/k/+P/4//j/+T/5P/k/+T/5P/k/+T/5P/k
/+X/5f/l/+X/5v/n/+f/5//n/+f/5//n/+n/6P/o/+n/6f/p/+n/6f/n/+f/5//n/+n/
6f/p/+n/6f/p/+n/6f/p/+n/6f/p/+n/6f/p/+r/7P/s/+z/7P/r/+v/6//r/+3/7f/t
/+3/7//v/+//7//v/+//7v/u/+7/7v/v/+//8f/x//H/8f/v/+//7//v/+//7//v/+//
7//v/+7/7v/u/+3/7P/s/+n/6P/o/+f/5v/m/+X/5P/j/+P/4v/h/97/3f/d/9v/3f/d
/93/3P/e/97/3//f/97/3//f/+L/5f/m/+b/5//o/+n/6v/r/+z/7//v//D/8//0//T/
9f/2//f/+P/4//j/+f/5//n/+f/4//j/+P/7//v/+v/6//r/+v/6//r/+v/6//r/+v/4
//j/+P/4//j/+P/4//j/+//7//v//P/8//z//P/8//3//v/+////////////////////
AAABAAEAAgACAAIAAwAFAAYABwAFAAUABgAGAAYABgAGAAYABgAGAAYABgAGAAYABgAG
AAYABgAGAAUABwAFAAUABQAEAAQABAAEAAQABAAEAAQAAgABAAEAAQADAAIAAgACAAIA
AQABAAEAAwACAAIAAgABAP///v/9//7//v///wAAAQABAAEAAAD+//7//v/+//7//v/+
//7////+//7//v/8//z//P/8////AAAAAAEAAQAAAP///v/+//7//v/+//7/////////
AAD+//7//v/+//7//v/+//7//f/9//3//f///////////wAAAQADAAQABgAFAAUABQAD
AAMAAwADAAUABgAHAAkACQAKAA0ADgAOAA4ADgANAA0ADAALAAsACwAMAA0ADQAMAAwA
DAAMAAkABwAGAAIAAwADAAEA//8BAAAAAAAAAP////8AAAAA///+//z/+//7//r/+v/6
//3//f/9//3//f/9//3//P/+//7//v/+//z//f/9//3//v/8//v/+//6//r//f8GABMA
KQBDAGUAkADHAPsAKQFQAXABfwFjAQ0BlAAmAOX/wf+n/53/p/+y/7X/uv/C/8z/0v/Y
/9//4//n/+n/7P/v/+//7v/u/+7/7//u/+7/7v/u//H/8f/x//L/8v/y//L/8v/y//L/
8v/y//P/8//z//P/8v/z//P/8//x//H/8f/x//L/8v/z//X/8//z//P/8//1//X/9f/1
//P/8//z//P/9f/1//X/9f/1//X/9f/1//X/9f/1//b/9P/0//T/9P/1//X/9f/1//f/
9//3//f/9//3//f/9//5//n/+P/4//j/+P/5//n/+f/5//n/+f/5//n/+f/5//n/+f/5
//n/+f/5//j/+P/0//P/8v/y//P/8v/y//H/7v/u/+3/7P/t/+3/7P/r/+j/5//n/+X/
5f/l/+X/5P/k/+T/5f/l/+b/5//n/+r/7P/u/+//8f/0//X/9v/3//j/+//7//z//f/+
//7///8AAAEAAgACAAAAAQABAAEAAwACAAIAAgADAAMAAgACAAQABAAEAAQAAgACAAIA
AgACAAIAAgACAAQABAAEAAQABAADAAIAAgADAAQABQAGAAUABgAGAAcABwAHAAcABwAH
AAcACAAJAAsADAAMAAwACwALAAoACQAHAAcACAAIAAoADAAOABAADgAOAA4ADgANAAwA
CwAKAAwADAAMAAsACwAJAAkACQAIAAgACAAIAAYABgAGAAYABgAFAAUABQAHAAYABgAG
AAQAAwADAAMAAwACAAIAAgAEAAMAAwADAAEAAAAAAAAA/////////v/+//7//v/+/wAA
AAAAAAAA///+//7//v/+//7//v/+/wAAAAD////////+//3//P/8//z//P/8//7/////
//3/+v/6//r/+v/6//v//P/9//7//f/9//3//f/9//3//f/9/wAAAQADAAQABAADAAMA
AwAFAAUABQAFAAMABAAFAAcACQAKAA0ADgAMAAwADAALAAsACgAJAAkACQAKAAsACwAK
AAoACgAKAAsACQAIAAQAAQABAP///f/9//z//P/8//3//f/+//7//P/8//v/+//7//r/
+v/6//v/+//7//v//f/9//3//P/6//r/+v/6//r/+//7//v//v/8//n/9f/y//L/+f8G
ABkAMwBVAH8AtgDxACcBVwGAAZoBlQFZAekAbAAOANv/u/+j/6H/rf+0/7f/wP/K/9L/
2P/e/+P/4//l/+n/6v/t/+3/7P/s/+z/7f/u/+7/7v/u/+3/7f/t/+7/8P/w//D/8P/w
//D/8P/w/+//7//v/+//7v/v/+//7//v/+//7//v//H/8P/w//H/8f/x//H/8f/x//H/
8f/x//H/8f/x//H/8f/x//H/8f/x//H/8f/x//H/8f/x//L/8P/w//D/8P/x//H/8f/x
//P/8//z//P/8//z//P/8//z//P/8v/y//L/8v/z//P/8f/x//H/8f/y//P/9P/1//X/
9f/1//X/9P/z//H/8P/u/+3/7P/s/+3/7P/s/+v/6P/o/+f/5v/n/+f/5v/l/+L/4f/h
/9//3//f/9//3v/f/+D/4v/j/+T/5f/l/+j/6f/q/+r/6//s/+3/7v/v//D/8//z//T/
9f/2//b/9//4//n/+v/6//j/+f/5//n/9//2//b/9v/4//n/+f/6//j/+P/4//j/9v/2
//b/9v/2//b/9v/2//j/+P/4//j/9//3//f/+P/4//j/+P/4//f/+P/4//n/+f/5//n/
+f/7//v//P/9//v//P/8//z//P/9//3//f//////AAAAAAAAAAAAAAAA/v/+//7//v/+
//7//v/+//z//P/8//v//f/7//v/+//6//r/+v/6//j/+P/4//j/+P/3//f/9//5//j/
+P/4//b/9f/1//X/9f/0//T/9P/2//X/9f/1//X/9P/0//T/8//z//P/8v/y//L/8v/y
//D/8P/w//D/8f/w//D/8P/y//L/8v/y//D/8P/v/+//8P/w//D/8P/w//D/8P/w/+7/
7f/t/+3/7v/s/+z/7v/u/+7/7v/u/+7/7v/u/+3/7f/t/+3/7f/t/+3/7f/u/+//8f/y
//T/8//z//P/8//z//P/8//x//L/8//1//X/9v/5//r/+v/6//r/+f/5//j/9//3//f/
+P/5//n/+P/4//j/+P/3//X/9P/w/+//7//t/+v/6f/o/+j/6P/n/+f/6P/o/+j/6P/n
/+f/6f/o/+j/6P/p/+n/6f/p/+f/5//n/+b/5v/m/+b/5v/m/+f/5//n/+r/6P/l/+X/
4v/i/+f/9P8FABsANQBbAIoAwQD1ACMBSgFkAWsBRwHnAGwABgDJ/6n/kf+J/5P/nv+h
/6r/tP++/8T/yv/P/9P/0//V/9j/2f/Z/9r/2v/a/9v/3P/c/9z/3P/d/93/3f/e/+D/
4P/g/+D/4P/g/+D/4P/f/9//3//f/+D/4f/h/+H/3//f/9//3//h/+D/4P/h/+H/4f/h
/+H/4f/h/+H/4f/h/+H/4f/h/+H/4f/h/+H/4f/h/+H/4f/j/+P/4//k/+L/4v/i/+L/
5f/l/+X/5f/l/+X/5f/l/+X/5f/l/+X/5f/l/+T/5P/m/+b/5//n/+f/5//n/+f/5//n
/+f/5//n/+f/5//n/+f/5//m/+b/5v/l/+T/5P/j/+L/4v/h/+D/4P/f/97/3f/d/9z/
2//c/9v/2//Z/9f/1//X/9b/1v/W/9f/1//Y/9n/2f/c/9//4P/g/+H/5P/l/+b/5//o
/+v/6//s/+3/7v/u/+//8P/x//L/8v/y//P/8//z//X/9P/0//T/8//z//L/8v/y//L/
8v/y//D/8P/w//D/8P/w//D/8P/y//L/8v/y//X/9f/1//b/9v/2//b/9v/1//b/9v/3
//f/9//3//f/+f/5//r/+//7//z//P/8//z//f/9//3//f/9//7//v/+//7//v/+/wAA
AAAAAAAA/v/+//7//v/+//7//v/9/////f/9//3//v/+//7//v/8//z//P/8//z/+//7
//v/+//6//r/+v/6//n/+f/5//n/+P/4//j/+P/3//f/9//5//j/+P/4//f/9//3//b/
9v/2//b/9v/2//b/9v/2//f/9v/2//b/9v/2//b/9v/0//T/8//z//b/9v/2//b/9v/2
//b/9v/0//P/8//z//P/9P/1//b/9f/1//b/9v/2//b/9v/2//b/9v/2//X/9f/1//X/
9//3//f/9//4//n/+//8//z/+//7//v//f/9//3//f/9//7///8BAAEAAgAFAAYACAAI
AAgABwAGAAQAAgABAAMABAAFAAUABAAEAAQABAADAAEAAAD8//n/+f/3//X/9f/0//T/
9P/1//X/9v/2//j/+P/3//f/9//2//b/9v/1//X/9f/1//f/9//3//b/9v/2//b/9v/2
//f/9//3//b/9v/1//P/8v/y//n/BgAZAC0ASwBxAJ4A0wADASkBTAFkAWMBMQHLAFIA
9v/H/6v/l/+X/6P/rP+v/7j/wv/M/9L/2P/d/9//4//l/+b/6f/p/+r/6v/q/+v/7P/s
/+z/7P/r/+v/6//s/+z/7P/s/+z/7P/s/+z/7P/t/+3/7f/t/+7/7//v/+//7//v/+//
7//v/+7/7v/v/+3/7f/t/+3/7f/t/+3/7f/t/+3/7f/t/+//7//v/+//7//v/+//7//v
/+//7//w//D/8P/w//D/7//v/+//7//v/+//7//v//H/8f/x//H/8f/x//D/8P/w//D/
8f/x//H/8f/x//H/8f/x//H/8f/x//H/8f/x/+//7//u/+7/7v/t/+z/7P/r/+r/6v/p
/+j/6P/n/+b/4//j/+L/4f/h/+H/4v/h/9//3//f/97/3v/e/9//3//g/+H/4f/k/+X/
5v/m/+f/6v/r/+z/7f/u//H/8f/y//P/9P/0//X/9v/3//j/+P/4//n/+f/5//n/+P/4
//j/+f/5//j/+P/6//r/+v/6//j/+P/4//j/+v/6//r/+v/6//r/+v/6//v/+//7//z/
/P/8//z//P/9//7//v///////////////////wAAAQABAAIAAgACAAIAAwADAAMABQAF
AAYABgAGAAYABgAGAAQABAAEAAQABgAGAAYABgAFAAQAAwABAAEA////////AAAAAAAA
AAD//wAAAQACAAAA///////////+//7//v8AAP///////////v/+//7//v/9//3//f/7
//r/+v/6//v/+//7//r//P/8//z//P/6//r/+v/6//v/+v/6//r/+P/4//j/+P/6//r/
+f/5//j/+P/4//j/+v/6//r/+v/6//n/+f/5//j/+P/4//j/+//7//r/+P/4//j/+P/2
//b/9v/2//j/+f/6//v/+f/5//n/+f/8//3///8AAP7//f/9//3////////////9//7/
//8BAAMABAAHAAgACgAKAAoACQAHAAYABQAFAAcACAAJAAkABgAGAAYABgAFAAMAAgD+
///////9//v/+f/4//j/+P/5//n/+v/6//j/+P/3//f/+f/4//j/+P/3//f/9//3//f/
9//3//b/+P/4//j/+P/4//n/+f/5//b/+P/5//f/9v/4//v/BAAVACkARQBlAI4AwQDz
AB8BRAFcAWMBRwHzAHoAEADV/7X/nf+V/6H/rv+x/7b/wP/K/9L/2P/d/+H/4//p/+z/
7f/v//D/8P/w//H/8f/w/+//7v/v/+//7//w//L/8v/y//L/8P/w//D/8P/w//H/8v/z
//L/8//z//P/8//z//P/8//z//L/8v/z//X/9f/1//X/8//z//P/8//1//X/9f/1//f/
9//3//f/9v/1//T/8//1//X/9f/2//b/9v/2//b/9//3//f/9//3//f/9//3//f/9//3
//f/9//3//b/9v/3//j/+v/7//n/+f/5//n/+f/5//n/+f/7//v/+//7//n/+f/4//j/
+P/3//b/9v/1//T/9P/z//L/8v/x//D/7//v/+7/7f/s/+v/6//p/+v/6//r/+r/6f/o
/+j/5//q/+v/6//u/+//8P/w//H/9P/1//b/9//6//3//f/+////AAAAAAEAAAABAAIA
AgADAAUABgAHAAYABAADAAIABAAFAAUABgAGAAYABgAGAAQABAAEAAQABgAGAAYABgAG
AAYABgAGAAYABQAEAAQABQAGAAcACAAHAAgACAAJAAsACwALAAsACwALAAwADQANAA4A
DgAOAAwADQANAA0ADwAPABAAEAAQABAAEAAQABAAEAAQABAAEAAQABAAEAAQABAAEAAP
AA8ADQANAA0ADgAOAA4ADgAMAAwADAAMAAoACQAJAAkACQAIAAgACAAJAAkACgALAAkA
CAAIAAgACAAHAAcABwAFAAQABAAEAAcABwAHAAYABAAEAAQABAAGAAYABgAGAAcABgAG
AAYABgAGAAYABgAEAAQAAwADAAQABAAEAAQAAgACAAIAAgACAAEAAQABAAIAAgAEAAQA
BAAEAAIAAgACAAIAAQABAAEAAQADAAMAAwADAAYABwAJAAoACQAHAAYABQAGAAcACAAJ
AAkACgALAA0ADQAOABEAEgASABIAEgARAA8ADgANAA0ADwAQABEAEQAOAA4ADgAOAAsA
CQAIAAQAAwADAAEA//8BAAAAAAAAAP3//f/+//7/AAAAAP/////9//z//P/8////////
/////////////v/9//z/+//6//z//f/9//3/AgACAP//+f/2//T/9/8AABEAKQBNAHcA
qADhABcBSQF0AZIBmwFzAQ8BkAAoAOv/w/+n/5//p/+w/7P/uv/G/9L/2v/g/+P/5//r
/+3/7v/v/+//7//u/+3/7f/w//D/8P/w//P/8//z//T/8//y//H/8P/w//D/8P/w//H/
8f/x//H/8v/z//P/8//1//X/9f/1//P/8v/y//P/8f/x//H/8f/z//P/8//z//P/8//z
//P/9f/1//X/9f/z//P/8//z//P/8//z//T/8v/y//L/8v/1//X/9f/1//P/8//z//P/
9f/1//X/9f/1//X/9P/0//b/9v/3//f/9f/1//X/9f/3//f/9//3//X/9f/1//X/9f/1
//T/9P/y//H/8P/w/+//7v/u/+3/6v/q/+n/6P/p/+n/6P/n/+b/5f/l/+P/4//j/+P/
4v/g/+D/4f/h/+L/4//j/+b/5//o/+j/6f/u/+//8P/x//L/9f/1//b/9//4//j/+f/6
//v//P/8//z//f/9//3//f/8//z//P/9//3//P/8//z//P/8//z//P/8//z//P/6//r/
+v/6//r/+v/6//r/+f/5//n/+v/8//z//P/8//3//v/+////////////////////AAAB
AAEAAgACAAIAAgADAAMAAwABAAEAAgACAAQABAAEAAQAAgACAAIAAgACAAIAAgACAAIA
AgACAAEAAQD///////8AAAAAAAAAAP7//v/+//7//P/7//v/+//9//z//P/8//z/+//7
//v/+f/4//j/+P/4//f/9//3//f/9v/2//b/9//3//f/9v/2//b/9v/2//b/9v/2//b/
9f/0//T/9P/0//T/9P/0//T/9P/z//P/8v/y//L/8v/0//T/9P/0//T/8//z//P/8v/y
//L/8P/w//D/8P/w//L/8v/y//L/8f/x//H/8f/z//P/8//z//L/8//1//b/9v/1//X/
9f/3//f/9//3//f/+P/5//v//f/+/wEAAgAAAAAAAAD//////v/9//3//f/+///////+
//7//v/+//v/+f/4//T/8//z//H/7//v/+7/7v/u/+3/7f/u/+7/7v/u/+3/7f/t/+z/
7P/s/+3/7f/t/+3/7f/t/+3/7P/u/+7/7v/u/+z/7f/t/+3/7P/q/+n/5//m/+b/6//6
/wsAIQA/AGcAmADNAAEBKwFUAW4BbwFBAd0AZAAAAMf/p/+R/43/mf+e/6P/rP+6/8T/
zP/Q/9P/1f/X/9n/3P/d/93/3v/e/97/3//e/97/3v/e/9//3//f/+D/4P/g/+D/4P/g
/+D/4P/g/9//3//f/9//4P/h/+H/4f/h/+H/4f/h/+H/4P/g/+H/4f/h/+H/4f/h/+H/
4f/h/9//3//f/9//4f/h/+H/4f/h/+H/4f/h/+H/4f/h/+L/4P/g/+D/4P/h/+H/4f/h
/+H/4f/h/+H/4f/h/+H/4f/j/+P/4v/i/+L/4v/j/+P/4//j/+P/4//j/+P/4//j/+H/
4f/h/+H/3//f/97/3v/e/93/3P/c/93/3P/c/9v/2P/Y/9f/1v/V/9X/1P/T/9L/0f/R
/8//z//P/8//zv/O/87/z//P/9D/0f/R/9T/1f/W/9b/1//a/9v/3P/d/97/4f/h/+L/
4//k/+T/5f/k/+X/5v/m/+j/6f/p/+n/6f/o/+j/6P/p/+n/6P/o/+j/6P/o/+j/5v/m
/+b/5v/o/+j/6P/o/+j/6P/o/+j/6f/p/+n/6v/q/+r/6v/q/+v/7P/s/+3/6//r/+v/
6//r/+v/7P/t/+//8P/w//D/8P/x//H/8f/x//H/8v/y//L/8v/y//L/8P/w//D/8P/w
//D/8P/w/+7/7v/u/+3/7//t/+3/7f/s/+z/7P/s/+z/7P/s/+z/7P/r/+v/6//r/+r/
6v/q/+r/6f/p/+n/6f/o/+j/6P/o/+f/5//n/+f/5v/m/+b/5//n/+f/5v/m/+b/5v/m
/+b/5v/m/+b/5f/k/+T/5P/k/+T/5P/k/+T/5P/j/+P/5P/k/+T/5P/k/+T/5P/k/+T/
4//j/+P/5P/k/+T/5P/l/+X/5f/k/+T/5P/k/+T/5P/i/+L/4v/i/+P/4//j/+P/4//j
/+P/4//m/+f/6f/q/+n/5//m/+X/5//n/+f/5//p/+r/6//t/+3/7v/x//L/8v/y//L/
8f/v/+7/7f/t/+3/7v/v/+//7v/u/+7/7v/s/+n/5//i/+L/4//i/+H/4f/g/+D/4P/d
/93/3v/e/97/3v/d/93/3f/c/9z/3P/d/93/3f/d/9//3//f/97/3v/e/97/3v/c/93/
3f/d/9z/3v/b/9v/2v/e/+f/9v8JACUAQwBrAJoAyQDxABUBMAE+AScB2wBnAPz/vP+b
/4H/ef+F/5H/lP+Z/6L/rP+0/7z/wv/F/8f/yf/L/8z/zf/P/87/zv/O/8//zv/O/87/
zv/R/9H/0f/S/9D/0P/Q/9D/0v/S/9L/0v/R/9H/0f/R/9D/0f/R/9H/0f/R/9H/0f/R
/9D/0P/R/8//z//P/8//0f/R/9H/0f/P/8//z//P/8//z//P/8//0f/R/9H/0f/P/8//
z//Q/9D/0P/Q/9D/z//P/8//z//R/9H/0f/R/9H/0f/R/9H/0//T/9L/0v/Q/9D/0f/R
/9H/0f/R/9H/0f/R/9H/0f/P/8//z//P/8//z//O/87/zv/N/8z/zP/L/8r/yv/J/8b/
xv/F/8T/w//D/8L/wf/A/7//v/+9/7v/u/+7/7r/vP+8/73/vf+8/73/vf/A/8P/xP/E
/8X/yP/J/8r/y//K/83/zf/O/9H/0v/S/9P/0v/T/9T/1P/U/9X/1f/V/9f/1v/W/9b/
1f/V/9T/1P/W/9b/1v/W/9b/1v/W/9b/1v/W/9b/1v/W/9b/1v/W/9f/1//X/9j/1v/W
/9b/1v/X/9j/2P/Z/9v/2//b/9v/3f/d/97/3//d/97/3v/e/97/3//f/9//3f/d/97/
3v/e/97/3v/e/9z/3P/c/9z/3P/c/9z/3P/c/9z/3P/b/9n/1//X/9f/2P/Y/9j/2P/Y
/9j/2P/Y/9b/1f/V/9X/1f/U/9T/1P/U/9P/0//T/9P/0v/S/9L/0v/R/9H/0f/R/9D/
0P/Q/9H/0f/R/9D/zv/O/87/zv/O/87/zv/O/8//zv/O/87/zv/O/87/zv/M/8z/y//L
/8z/zP/M/8z/zP/M/8z/zP/M/8v/y//L/8j/yP/I/8j/yf/J/8n/yP/K/8r/yv/K/8r/
yv/K/8v/yf/J/8n/yf/K/8v/y//M/83/zf/O/87/0P/P/9D/0P/O/87/zv/O/9D/0P/Q
/9D/0//U/9X/1v/Y/9j/2P/Y/9f/1v/V/9T/1v/W/9b/1v/V/9T/0//S/8//zv/N/8z/
yv/K/w==
         </WaveFormData>
      </LeadData>
      <LeadData>
         <LeadByteCountTotal>10000</LeadByteCountTotal>
         <LeadTimeOffset>0</LeadTimeOffset>
         <LeadSampleCountTotal>5000</LeadSampleCountTotal>
         <LeadAmplitudeUnitsPerBit>4.88</LeadAmplitudeUnitsPerBit>
         <LeadAmplitudeUnits>��V</LeadAmplitudeUnits>
         <LeadHighLimit>2147483647</LeadHighLimit>
         <LeadLowLimit>268435456</LeadLowLimit>
         <LeadID>V6</LeadID>
         <LeadOffsetFirstSample>0</LeadOffsetFirstSample>
         <FirstSampleBaseline>0</FirstSampleBaseline>
         <LeadSampleSize>2</LeadSampleSize>
         <LeadOff>FALSE</LeadOff>
         <BaselineSway>FALSE</BaselineSway>
         <ExcessiveACNoise>FALSE</ExcessiveACNoise>
         <MuscleNoise>FALSE</MuscleNoise>
         <LeadDataCRC32>549513431</LeadDataCRC32>
         <WaveFormData>
CAAIAAgACAAKAAoACgAKAAgACAAIAAgACgAKAAoACgAKAAoACgAKAAwADAAMAAwADAAM
AAwADAAKAAoACgAKAAwADAAMAAwACgAKAAoACgAIAAgACAAIAAkACgALAAwACgAKAAoA
CgAIAAgACAAIAAcABgAFAAQABQAGAAcACAAKAAoACgAKAAkACAAHAAYABgAGAAYABgAG
AAYABgAGAAYABgAGAAYABAAEAAQABAAEAAQABAAEAAQABAAEAAQABAAEAAQABAAEAAQA
BAAEAAIAAgACAAIABAAEAAQABAAEAAQABAAEAAIAAgACAAIAAAAAAAAAAAACAAMAAwAD
AAMAAgABAAEAAgADAAMABAAFAAYABgAGAAYABgAGAAcABwAHAAcABwAIAAgACgALAA0A
DgAOAA4ADgAOAA4ADgANAA0ADQAPAA8ADwAOAA4ADgAOAA0ACwAJAAYABAAEAAIAAQAA
AAAA/f/9//7//v////////////3//f/9//z//v/+//7//v/8//z//P/8//7//v/+//3/
//////////////3//f/6//j/8//w//D/8v/6/wMAEAAmAEQAZgCPALwA5wAPASgBLAEQ
AdEAhABGAB8ACQD6//T/9P/3//X/8//w//D/8P/y//T/9P/y//P/8//1//T/9v/2//X/
9f/1//X/9f/1//P/9P/0//T/9P/0//T/9P/0//T/9P/0//T/9P/0//T/9P/0//T/9P/y
//L/8v/y//L/8v/y//L/8//0//b/9//2//b/9v/2//b/9//3//f/+v/6//r/+v/5//n/
+f/6//j/+P/4//j/+P/4//j/+P/2//b/9v/3//j/+P/4//j/+P/4//j/+f/7//v/+//6
//r/+v/7//z//P/8//z//P/9//3//P/8//3//f/9//3//f/9//z//P/8//v/+//7//v/
+//7//v/+v/6//n/+f/4//j/+P/3//f/9//1//X/9f/1//X/9f/0//T/9f/1//X/9v/2
//b/9v/3//f/+P/6//v/+//8//z//f/9//3/+//8//z//P/+//7//v/+//3//f/9//z/
/P/8//z//P/8//z//P/8//7//v/+//7//P/8//z/+//9//3//v/+//7//v/+//7//v/+
//7//v/+///////+//7///8AAAAA/v/+//7/////////////////AAAAAAAAAQABAAMA
AwACAAIAAgACAAEAAQABAAIABAAEAAMAAwACAAIAAgACAAAAAAAAAP//AQABAAAAAAAA
AAAAAAAAAAAAAAAAAAAA/v/+///////9//3//f/+//z/+//7//v//f/8//z/+//7//v/
+v/6//n/9//2//X/9f/1//X/9f/3//f/9v/2//b/9f/1//X/9v/2//X/9f/z//P/8//z
//H/8f/x//H/8P/w//D/8P/w//D/8f/x//L/8v/y//L/8v/v/+//8P/u/+7/7v/u//D/
8P/w//H/7//v/+//7v/t/+3/7v/v/+//8P/x//L/8v/y//L/8v/y//P/8//z//H/8f/y
//L/9v/3//n/+v/6//r/+v/6//r/+v/5//n/9//5//n/+f/2//b/9v/2//f/9f/z//D/
8P/w/+7/7f/q/+r/6f/p/+j/6P/n/+f/5//n/+f/5//n/+b/5v/m/+b/5v/m/+b/5v/m
/+b/5v/m/+X/5f/l/+X/5f/l/+X/5//m/+T/3//c/9r/3v/k/+///P8OACgARgBrAJIA
uQDbAPAA+gDmAK8AZAAmAP3/5f/a/9T/1v/Z/9f/1//a/9r/2v/c/9z/3P/e/93/3f/d
/97/3f/c/9r/2f/b/9v/2//b/93/3v/e/97/3P/c/9z/3P/a/9r/2v/a/9r/2v/a/9r/
2v/a/9r/2v/a/9r/2v/a/9r/2v/a/9r/3P/c/93/3f/e/97/3v/e/9z/3f/d/93/3v/e
/97/3v/d/93/3f/e/+D/4P/g/+D/4P/g/+D/4P/g/+D/4P/h/+L/4v/i/+L/5P/k/+T/
5f/j/+P/4//i/+L/4v/j/+T/5P/k/+T/5P/n/+f/5v/m/+f/5//n/+f/5//n/+b/5v/l
/+P/4v/h/+P/4//j/+P/5P/k/+P/4//i/+L/4v/h/9//3//d/93/2//b/9v/2//c/9z/
3f/d/93/3v/e/97/4P/h/+H/4v/i/+P/4//k/+L/4//j/+P/5f/m/+b/5v/m/+b/5v/m
/+f/5//n/+b/6P/o/+j/6P/m/+b/5v/m/+b/5v/m/+b/5v/m/+b/5f/l/+X/5v/m/+b/
5v/m/+b/5v/m/+b/5v/m/+f/5//m/+T/5f/m/+b/6P/o/+j/6f/p/+n/6f/p/+n/6v/q
/+r/6//r/+3/7f/q/+r/6v/q/+v/6//r/+z/6v/q/+n/6f/q/+r/6v/q/+z/7P/s/+v/
6//r/+r/6v/q/+r/6v/q/+r/6v/q/+r/6P/o/+n/6f/n/+f/5//o/+j/5//n/+f/6f/o
/+j/5//l/+X/5P/k/+b/5f/l/+X/5f/l/+X/5f/n/+f/5v/m/+T/4//j/+P/5P/k/+P/
4//j/+P/4//j/+P/4//j/+P/4v/i/+L/4v/i/+L/4//j/+L/4v/i/+L/5P/j/+P/4v/i
/+L/4v/i/+L/4v/i/+P/4//j/+P/4v/h/+H/4v/j/+P/5P/l/+b/5v/m/+b/5v/m/+f/
5//n/+f/5//o/+j/6v/r/+3/7v/u/+7/7v/u//D/8P/v/+//7//x//H/8f/u/+7/7v/u
/+v/6f/n/+T/5P/k/+L/4f/g/+D/3//f/+D/4P/f/9//3//f/9//3//f/97/3v/e/9z/
3P/c/9z/3v/e/97/3v/e/93/3f/d/93/3f/d/93/2//a/9r/1//U/9T/2P/e/+v//P8Q
ACgARgBpAI4AsQDRAOYA6ADKAIkAQAAIAOf/1f/M/8z/zv/P/83/z//Q/9L/1P/W/9b/
1v/U/9X/1//X/9b/2P/Y/9f/1//X/9f/1//X/9X/1v/W/9b/2P/Y/9j/2P/W/9b/1v/W
/9b/1v/W/9b/2P/Y/9j/2P/Y/9j/2P/Y/9j/2P/Y/9j/2P/Y/9n/2f/a/9r/2v/a/9r/
2//b/9v/3P/c/9z/3P/b/9v/2//c/9z/3P/c/9z/3v/e/97/3v/e/97/3v/f/+D/4P/g
/+D/4P/g/+D/4f/h/+H/4f/g/97/3v/f/+D/4P/g/+D/4P/f/9//3v/e/93/3f/d/93/
3v/f/9//4P/g/9//3//f/93/3f/d/93/3v/e/93/3f/a/9r/2v/Z/9n/2f/X/9f/1//X
/9f/1//U/9T/1f/V/9f/2P/Y/9j/3P/d/93/3v/c/93/3f/e/9z/3f/d/93/3//g/+D/
4P/i/+L/4v/i/+P/4//j/+L/4v/i/+L/4v/i/+L/4v/i/+L/4v/i/+L/5P/k/+T/4//h
/+H/4v/i/+D/4P/g/+D/4v/i/+L/4v/k/+X/5f/k/+L/4//k/+T/5v/m/+b/5//l/+X/
5f/l/+X/5v/m/+b/5//n/+n/6f/o/+j/6P/o/+f/5//n/+j/6P/o/+f/5//o/+j/6P/o
/+r/6v/q/+n/5//n/+b/5v/m/+b/5v/m/+b/5v/m/+b/5P/k/+X/5f/h/+H/4f/i/+L/
4f/h/+H/4//i/+L/4f/f/9//3v/e/9//3//g/+H/4//j/+P/4//h/+H/4P/g/+D/3//f
/9//4P/g/9//3//d/93/3f/d/9//3//f/9//3v/e/97/3v/e/97/3//f/+D/4P/g/97/
3v/c/9z/3P/c/9z/3P/c/93/2//b/9v/2v/b/9v/3P/d/93/3v/f/+D/4v/i/+L/4v/g
/+H/4f/h/+H/4f/i/+L/5v/n/+n/6v/q/+r/6v/q/+r/6v/p/+n/6f/r/+v/6//s/+z/
7P/s/+v/6f/n/+T/4P/g/97/3f/e/97/3f/d/97/3v/d/93/3P/b/9r/2f/b/9r/2v/a
/9z/3P/c/9z/3P/c/9z/3P/e/93/3f/d/93/3f/d/93/3f/c/9r/1//U/9D/0v/a/+P/
8v8EABwAPABjAJAAuQDdAPoACAH0AL0AcAAsAAEA6f/c/9T/1v/X/9f/1f/U/9L/0v/U
/9b/2P/a/9n/2//b/9r/2v/a/9n/2f/Z/9n/2f/Z/9n/2v/a/9r/2P/Y/9j/2P/a/9r/
2v/a/9r/2v/a/9r/2v/a/9r/2v/Z/9j/1//W/9f/2P/Z/9r/2P/Y/9n/2f/c/9z/3P/c
/9v/2//a/9n/2v/a/9r/2v/Z/9n/2f/a/9r/2v/a/9r/2v/a/9r/2v/a/9r/2v/b/9z/
3P/c/9z/3P/c/9z/3f/f/9//3//e/93/3P/c/9z/3f/e/9//4P/f/9//3v/e/+H/4f/h
/+H/4f/h/+D/4P/e/93/3f/d/93/3f/d/93/3P/c/9v/2//c/9z/3P/b/93/3f/b/9v/
2//b/9v/2//a/9r/2//b/93/3v/e/97/4P/h/+H/4v/k/+X/5f/m/+b/5//n/+f/5//o
/+j/6P/o/+j/6P/o/+f/5//n/+b/6P/o/+j/6P/o/+j/6P/o/+r/6v/q/+r/6P/o/+j/
5//m/+X/5f/k/+f/6P/p/+r/6v/q/+r/6v/s/+3/7f/s/+z/7f/u/+7/7P/s/+z/7f/t
/+3/7f/t/+7/8P/x//L/7v/t/+7/7f/u/+7/7v/u//L/8//0//b/9P/0//P/8//x//D/
7//u//H/8v/z//P/8v/x/+//7v/u/+7/7v/u//D/8P/w//D/7P/s/+3/7f/r/+v/6//s
/+7/7f/t/+3/6//q/+r/6f/p/+n/6P/o/+j/5//n/+f/6f/p/+n/6f/p/+n/6P/o/+j/
5//n/+f/6P/o/+f/5//p/+n/6f/p/+r/6//s/+3/7P/s/+z/7P/q/+r/6//r//D/8P/y
//D/7v/s/+z/7P/s/+7/7v/u/+//7f/t/+3/7P/t/+3/7v/v//H/8v/z//T/9P/0//T/
9P/0//X/9f/1//X/9f/2//b/+P/5//v//P/8//z//P/8//7//v/9//3/+//9//3//f/6
//r/+v/6//v/+f/3//T/8v/y//D/7//u/+7/7f/t/+7/7v/t/+3/7//v/+//7//v/+7/
7v/u/+7/7v/u/+7/8P/w//D/8P/u/+3/7f/t/+//7//v/+//7//s/+r/5f/i/+D/4v/s
//n/CgAiAEAAZACRAMAA6wAPASQBIgH8ALUAagAyAA8A+//u/+z/7v/t/+v/6//q/+b/
6P/q/+r/6v/q/+v/6//t/+7/7P/s/+v/6//t/+3/7f/t/+z/7P/r/+r/7P/s/+z/7P/u
/+7/7v/u/+7/7v/u/+7/7v/u/+7/7v/w//D/8P/w//D/8P/w//D/8P/w//H/8f/y//L/
8v/y//L/8//z//P/9P/0//T/9P/1//X/9f/2//b/9v/2//b/+P/4//j/+P/4//j/+P/5
//j/+P/4//j/+v/6//r/+//7//v/+//6//r/+v/7//z/+//6//n/+P/7//v/+v/6//v/
+//7//v/+//7//r/+v/6//n/+f/5//n/+f/5//n/+P/4//f/9//2//b/9v/1//P/8//x
//H/8//z//P/8//z//T/9v/3//X/9v/2//b/9v/3//f/+P/4//n/+f/6//r/+//7//v/
+f/6//r/+v/6//r/+v/6//v/+//7//r/+f/4//f/9v/3//j/+f/6//n/+P/3//b/9f/0
//P/8f/x//H/8v/y//T/9P/0//T/9P/0//T/9P/y//P/8//y//L/8//0//T/9P/0//T/
9f/1//X/9f/1//P/9P/0//T/8//z//X/9f/0//T/9P/0//P/8//z//T/8v/y//H/8f/y
//L/8v/y//D/8P/w/+//7//v/+7/7v/u/+7/7v/u/+z/7P/s/+z/7P/s/+3/7f/t/+3/
7f/u/+3/6//q/+n/6//q/+r/6f/r/+v/6v/q/+r/6f/p/+n/6P/n/+b/5f/l/+X/5P/k
/+b/5f/l/+X/5v/m/+X/5f/l/+X/5f/l/+P/4//j/+P/5P/k/+T/5P/i/+L/4//j/+L/
4v/i/+L/4v/h/97/4P/g/+D/4P/g/+D/4P/h/+H/4f/h/+D/3//f/+D/4f/h/+L/4//k
/+T/5P/k/+T/5P/l/+X/5f/j/+P/5P/k/+j/6f/r/+z/6v/q/+r/6v/q/+r/6f/p/+n/
6//r/+v/6P/o/+j/6P/p/+f/5f/i/+D/4P/e/93/2v/a/9n/2f/a/9r/2f/Z/9n/2f/Z
/9n/2f/Y/9j/2P/Y/9j/2P/Y/9j/2P/Y/9j/2P/X/9f/1//X/9f/1//X/9f/1v/U/9H/
zP/K/8z/1v/h/+7/AAAaADwAYwCOALcA2QDwAPYA4AChAFYAGADx/93/0v/M/8z/z//N
/8//0P/O/87/0P/Q/9D/0P/R/9H/0f/Q/9D/0P/P/8//z//P/8//z//P/9D/0P/Q/9L/
0v/S/9L/0v/S/9L/0v/S/9L/0v/S/9L/0v/S/9L/0v/S/9L/0v/S/9L/0v/S/9L/0v/T
/9P/1P/U/9T/1P/U/9X/1f/V/9T/1P/U/9T/1f/V/9X/1v/Y/9j/2P/Y/9f/1v/V/9T/
1v/W/9b/1//W/9b/1v/W/9b/1v/W/9f/1//X/9f/1v/Y/9j/2f/a/9r/2v/a/9r/2f/Z
/9j/2P/Z/9n/2f/Z/9n/2f/Y/9j/2P/X/9f/1//X/9f/1//X/9j/2P/X/9f/1P/U/9T/
0//T/9P/0f/R/9H/0f/R/9H/zv/O/8//z//R/9L/0v/S/9T/1f/V/9b/1v/X/9f/2P/W
/9f/1//X/9j/2v/b/9z/2v/a/9r/2v/b/9v/2//a/9z/3P/c/9z/2v/a/9r/2v/a/9r/
2v/a/9j/2P/Y/9f/2f/Z/9r/2v/a/9r/2v/a/9z/3P/c/9z/3P/d/93/3P/a/9v/3P/c
/9z/3P/c/93/3f/d/93/3f/e/+D/4f/i/9//3//h/+H/4P/g/+D/4P/h/+H/4f/i/+L/
4v/h/+H/4v/i/+L/4v/g/+D/4P/f/+H/4f/g/+D/4P/g/+D/4P/g/+D/4P/g/97/3v/f
/9//3//f/9//4P/e/93/3f/d/9//3v/e/93/3f/d/9z/3P/e/93/3f/d/93/3f/d/93/
3f/d/9z/3P/c/9v/2//b/97/3v/d/93/3f/d/93/3f/b/9v/2//b/9v/3P/d/97/3P/c
/93/3f/c/9z/3P/c/97/3f/d/93/3f/d/97/3v/e/97/3v/e/97/3v/f/9//3//f/97/
3//f/+D/4f/h/+L/4//k/+T/5P/k/+T/5P/l/+X/5f/l/+X/5v/m/+r/6//t/+7/7v/u
/+7/7v/s/+z/6//r/+3/7//v/+//7v/u/+7/7v/t/+v/6f/m/+T/5P/i/+H/4P/g/9//
3//i/+L/4f/h/+P/4//j/+P/4//i/+L/4v/g/+D/4P/g/+L/4v/i/+L/4v/h/+H/4f/h
/+H/4f/h/+H/3v/c/9v/2P/W/9r/5P/v//z/EgAuAE4AdQCeAMEA3wD2APYA1gCVAEoA
EADx/+H/2P/U/9b/2f/X/9X/1v/W/9j/2v/a/9r/2v/b/93/3f/e/9z/3P/b/9v/2//b
/9v/2//b/9z/3P/c/9z/3P/c/9z/2v/a/9r/2v/c/9z/3P/c/9z/3P/c/9z/3v/e/97/
3v/c/9z/3P/c/9z/3P/d/93/3v/e/97/3v/e/9//3//f/+L/4v/i/+L/4f/h/+H/4v/g
/+D/4P/g/+L/4v/i/+L/4v/i/+L/4//k/+T/5P/k/+T/5P/k/+X/5f/l/+X/5P/k/+T/
5f/m/+b/5v/m/+b/5//n/+b/5v/n/+f/5//n/+n/6f/o/+j/6P/n/+f/5//n/+f/5//n
/+b/5v/l/+X/5P/k/+T/4//k/+X/5P/l/+P/4//j/+P/4v/i/+P/4//j/+T/5P/k/+j/
6f/p/+r/6P/p/+n/6v/s/+3/7f/t/+3/7v/u/+7/8P/w//D/8P/v/+//7//u/+7/7v/u
/+7/7v/u/+7/7v/u/+7/7v/u/+7/7v/u/+3/7f/t/+7/7v/w//D/8P/w//D/8P/w//D/
8P/x//H/8P/x//P/9f/2//b/9v/2//f/9//3//f/9//3//j/+P/4//f/9//5//n/+v/6
//r/+v/7//v/+//8//r/+v/5//n/+v/6//r/+v/4//j/+P/3//f/9//2//b/9v/2//b/
9v/2//b/9v/2//b/9v/3//f/9//3//f/+P/2//X/9f/1//f/9v/2//X/9f/1//T/9P/y
//H/8f/x//P/8//z//P/8//z//L/8v/y//H/8f/x//L/8v/x//H/8f/x//H/8f/x//H/
8f/x//L/8v/y//L/8v/y//P/8//y//L/8v/y//L/8f/x//H/8//z//L/8P/w//D/8P/v
/+7/7f/t/+7/7//w//D/7//v//D/8f/z//T/9f/2//T/9P/0//T/9v/3//f/9//1//X/
9v/2//j/+f/7//z//v/+//7//v/+//7//f/9////AQABAAEA/v/+//7//v/7//n/9//0
//T/9P/y//H/8P/w/+//7//u/+7/7f/t/+3/7f/t/+3/7//u/+7/7v/u/+7/7v/u/+3/
7P/r/+r/6//r/+z/7f/v/+//7//v/+v/7P/s/+f/5P/m/+b/7P/3/wQAFAAsAEwAdQCe
AMUA5wD+AAYB9AC7AG4AKgADAO//4v/c/+D/5f/l/+X/5v/m/+T/5v/m/+T/5P/n/+n/
6//s/+7/7v/t/+3/7P/r/+r/6f/p/+r/6v/q/+z/7P/s/+z/6//q/+n/6P/r/+z/7f/u
/+7/7v/u/+7/8P/w//D/8P/w//D/8P/w//L/8v/z//P/8v/y//L/8v/0//X/9f/1//b/
9v/2//b/8//z//P/9P/0//T/9P/0//b/9v/2//b/9v/2//b/9//4//j/+P/4//j/+P/4
//n/+f/5//n/+P/4//j/+f/6//r/+v/6//r/+f/5//j/+P/5//n/+f/5//v/+//6//r/
+v/5//n/+f/3//f/9//3//j/+P/3//f/+P/4//j/9//1//X/8//z//P/8//z//P/8v/y
//P/8//z//T/9P/0//b/9//3//j/+P/5//n/+v/6//v/+//7//v//P/8//z/+v/6//r/
+v/7//v/+//6//r/+v/6//r//P/8//z//P/6//r/+v/6//j/+P/4//f/+f/5//r/+v/6
//r/+v/6//j/+P/4//j/+f/7//z//P/6//v//P/8//7//v/+/////////////////wAA
AAAAAP////8BAAEAAgACAAIAAgABAAEAAQACAAIAAgABAAEAAAAAAAAAAAABAAIAAwAD
AAIAAQD///7//P/8//z//P/6//r/+v/6//j/+P/5//n/9//3//f/+P/4//f/9//3//f/
9v/2//X/8//z//L/8v/w/+//7//v//H/8f/x//H/8f/x//D/8P/y//H/8f/x//L/8v/x
//H/8//z//P/8//x//H/8f/x//L/8v/y//L/8P/w//H/8f/w//D/8P/w//D/8P/y//L/
8v/y//D/8P/w//H/7//v/+//7v/v/+//8P/x//P/9P/1//b/8//y//H/8P/y//P/8//z
//X/9f/2//b/+P/5//v//P/+//7//v/+//z//P/7//v//f/////////+//7//v/+//v/
+f/3//T/8P/w/+7/7f/u/+7/7f/t/+7/7v/t/+3/7//v/+//7//t/+z/7P/s/+7/7v/u
/+7/8P/w//D/8P/u/+3/7f/t/+//7//v/+//8//0//D/6//k/+L/4v/o//H/AgAaADwA
YACHALQA3wAFAR4BKAEOAdEAggBCABkAAQDw/+r/6v/p/+n/5//m/+j/6v/s/+z/6v/s
/+3/7f/r/+z/6v/q/+n/6f/r/+v/6//r/+v/7P/s/+z/6v/q/+r/6v/s/+z/7P/s/+z/
7P/s/+z/7P/s/+z/7P/s/+z/7P/s/+7/7v/u/+7/7P/s/+3/7f/u/+7/7v/u/+z/7f/t
/+3/7v/u/+7/7v/t/+3/7f/u/+z/7P/s/+z/7v/u/+7/7v/u/+7/7v/v/+7/7v/u/+7/
7v/u/+7/7//v/+//7//u//D/8P/x//L/8P/w//D/8P/z//P/8v/y//H/8f/x//H/8//z
//L/8v/w/+//7//v//H/8f/x//H/7v/u/+3/7f/u/+7/7v/t/+//7//t/+3/7f/t/+3/
7f/u/+7/7//v/+3/7v/u/+7/8P/x//H/8v/y//P/8//0//b/9//3//f/9//4//j/+P/4
//j/+P/4//v/+//7//r/+P/4//j/+P/4//j/+P/4//j/+P/4//j/+v/6//r/+f/5//n/
+v/6//j/+P/4//j/+P/4//j/+P/6//v/+//6//r/+//8//z//P/8//z//f/9//3//f/9
//3//v/+//7//////wEAAQD+//7//v/+/////////wAA/v/+//3//f/8//z//P/8//z/
/P/8//v//f/9//z//P/8//z//P/8//v/+v/5//j/+P/4//n/+f/3//f/9//4//b/9f/1
//X/8//y//L/8f/z//P/8v/y//L/8f/x//H/8f/x//H/8f/x//H/8P/w//L/8f/x//H/
8P/w/+//7//t/+3/7f/t/+3/7f/t/+3/7P/s/+z/7P/u/+7/7//v/+7/7v/u/+7/7v/t
/+3/7P/s/+z/7P/s/+z/7P/s/+3/7f/t/+3/7P/r/+v/7P/t/+3/7v/v//D/8P/w//D/
8P/w//H/8f/x//H/8f/y//L/9v/3//n/+v/4//j/+P/4//b/9v/1//X/9//5//n/+f/4
//j/+P/4//X/8//x/+7/6v/q/+j/5//n/+j/6P/p/+j/6P/n/+f/5//n/+f/5//l/+T/
5P/k/+T/5P/k/+T/5P/k/+T/5P/m/+X/5f/l/+X/5f/l/+X/4//i/97/2//a/9j/2v/m
//H//v8SAC4AUAB5AKIAxwDrAAABBAHmAKcAXgAiAP3/5//a/9b/2P/X/9X/1//a/9z/
3P/e/97/3P/c/93/3f/d/97/3P/c/9v/2//b/9v/2//b/9v/3P/c/9z/3P/c/9z/3P/a
/9r/2v/a/9r/2v/a/9r/2v/a/9r/2v/a/9r/2v/a/9r/2v/a/9r/2v/a/9v/2//c/9z/
3P/c/9z/3f/d/93/3v/e/97/3v/d/93/3f/e/9z/3P/c/9z/3P/c/9z/3P/c/9z/3P/d
/9z/3P/c/9z/3P/c/9z/3f/b/9v/2//a/9r/2v/b/9z/3P/c/9z/3P/d/93/3P/c/9v/
2//b/9v/2//b/9r/2v/a/9n/2f/Z/9f/1//X/9f/1P/U/9P/0//S/9L/0v/R/9H/0f/P
/8//0f/R/9H/0f/O/87/z//P/8//0P/Q/9D/0P/R/9H/0v/S/9P/0//U/9T/1f/V/9X/
0//U/9T/1P/U/9T/1P/U/9f/1//X/9b/1v/W/9b/1v/U/9T/1P/U/9T/1P/U/9T/0v/S
/9L/0f/R/9H/0v/S/9L/0v/S/9L/1P/U/9T/1P/U/9X/1f/U/9T/1f/W/9b/1v/W/9b/
1//V/9X/1f/V/9f/2P/Y/9j/1//X/9n/2f/Y/9j/2P/Y/9n/2f/Z/9r/2P/Y/9f/1//W
/9b/1v/W/9b/1v/W/9X/1//X/9b/1v/U/9T/1P/U/9b/1v/W/9b/1P/U/9X/1f/T/9P/
0//U/9L/0f/R/9H/0//S/9L/0f/R/9H/0P/Q/9D/z//P/8//0f/R/9H/0f/P/8//zv/O
/87/zf/N/83/zP/M/8v/y//N/83/zf/N/8v/y//L/8v/yv/K/8r/yv/K/8r/y//L/8r/
yv/K/8r/yv/J/8n/yf/L/8n/y//J/8j/yP/I/8j/yP/G/8b/xv/H/8f/x//H/8b/x//H
/8j/yf/J/8r/y//M/8r/yv/K/8r/yv/L/8v/y//L/8v/zP/M/87/z//R/9L/0v/S/9L/
0v/Q/9D/z//P/8//0f/R/9H/zv/O/87/zv/L/8n/x//E/8T/xP/C/8H/wP/A/7//v/++
/77/vf+9/7//v/+//7//v/++/77/vv++/77/vv++/77/vv++/77/vv+9/73/vf+7/7v/
u/+7/7v/uv+4/7X/sv+0/7r/xP/R/+L/+v8WADYAXQCAAKEAuwDIALoAiAA/APz/0v+7
/63/qP+s/67/r/+t/6//rv+u/7D/tP+y/7T/tP+1/7P/s/+0/7T/tP+z/7P/sf+x/7H/
sf+x/7L/sv+y/7D/sP+w/7D/sv+y/7L/sv+y/7L/sv+y/7D/sP+w/7D/sP+w/7D/sP+w
/7D/sP+w/7L/sv+z/7P/tP+0/7T/tP+0/7X/tf+1/7b/tv+2/7b/t/+3/7f/uP+4/7j/
uP+4/7r/uv+6/7r/uP+4/7j/uf+8/7z/vP+8/7r/uv+6/7v/vf+9/73/vP+8/7z/vf++
/7z/vP+8/7z/vf+9/7z/vP+9/73/vf+9/73/vf+8/7z/vv+9/73/vf+7/7v/u/+7/7r/
uv+5/7n/tv+2/7b/tf+3/7f/tf+1/7P/s/+z/7P/sv+y/7P/s/+z/7T/tP+0/7b/t/+3
/7j/uP+5/7n/uv+6/7v/u/+7/73/vv++/77/vf+8/7v/uv+7/7v/u/+6/7z/vP+8/7z/
uv+6/7r/uv+6/7r/uv+6/7r/uv+6/7n/u/+7/7z/vP+6/7r/uv+6/7r/uv+6/7r/uP+5
/7n/uP+4/7n/uv+6/7z/vP+8/73/vf+9/73/vf+7/7z/vP+8/7n/uf+7/7v/uP+4/7j/
uP+7/7v/u/+8/7r/uv+5/7n/uP+4/7j/uP+4/7j/uP+3/7X/tf+0/7T/tP+0/7T/tP+0
/7T/tP+0/7L/sv+z/7P/r/+v/6//sP+u/63/rf+t/6//rv+u/63/rf+t/6z/rP+s/6v/
q/+r/6n/qf+p/6n/p/+n/6b/pv+o/6f/p/+n/6b/pv+l/6X/pf+l/6X/pf+j/6P/o/+j
/6L/ov+i/6L/ov+i/6P/o/+g/6D/oP+g/6D/n/+f/5//n/+f/5//n/+d/53/nf+d/5//
nv+e/57/nf+d/57/nv+e/5//n/+g/6D/oP+g/6H/of+h/6H/ov+h/6D/n/+e/6D/oP+g
/6D/o/+k/6X/pv+m/6b/pv+m/6b/pv+m/6b/pv+m/6b/pv+j/6L/of+g/53/nP+b/5r/
mv+a/w==
         </WaveFormData>
      </LeadData>
   </Waveform>
</RestingECG>
