# Supplementary material for: Detection of Left Atrial Enlargement Using a Convolutional Neural Network-Enabled Electrocardiogram
Source: Front Cardiovasc Med. 2020 Dec 17;7:609976. doi: 10.3389/fcvm.2020.609976 (PMC7773668; doi:10.3389/fcvm.2020.609976)
Supplement: Supplementary file 2 [file Data_Sheet_2.ZIP › normal1/1802010457_9337_0000000K.XML]

<?xml version="1.0" encoding="Windows-1252"?>
<!DOCTYPE RestingECG SYSTEM "restecg.dtd">
<RestingECG>
   <PatientDemographics>
      <PatientID>1802010457</PatientID>
      <PatientAge>66</PatientAge>
      <AgeUnits>Years</AgeUnits>
      <Gender>Male</Gender>
      <PatientLastName>hesenxian</PatientLastName>
   </PatientDemographics>
   <TestDemographics>
      <DataType>Resting</DataType>
      <Site>1</Site>
      <AcquisitionDevice>MAC55</AcquisitionDevice>
      <Status>Unconfirmed</Status>
      <Priority>Normal</Priority>
      <Location>2</Location>
      <AcquisitionTime>15:15:08</AcquisitionTime>
      <AcquisitionDate>08-08-2015</AcquisitionDate>
      <CartNumber>1</CartNumber>
      <AcquisitionSoftwareVersion>010B</AcquisitionSoftwareVersion>
      <XMLSourceVersion>MAC5000 v1.0</XMLSourceVersion>
   </TestDemographics>
   <RestingECGMeasurements>
      <VentricularRate>62</VentricularRate>
      <AtrialRate>62</AtrialRate>
      <PRInterval>162</PRInterval>
      <QRSDuration>96</QRSDuration>
      <QTInterval>394</QTInterval>
      <QTCorrected>399</QTCorrected>
      <PAxis>-12</PAxis>
      <RAxis>-5</RAxis>
      <TAxis>-10</TAxis>
      <QRSCount>11</QRSCount>
      <QOnset>208</QOnset>
      <QOffset>256</QOffset>
      <POnset>127</POnset>
      <POffset>182</POffset>
      <TOffset>405</TOffset>
      <ECGSampleBase>500</ECGSampleBase>
      <ECGSampleExponent>0</ECGSampleExponent>
   </RestingECGMeasurements>
   <Diagnosis>
      <Modality>Resting</Modality>
         <StatementCount>2</StatementCount>
         <LabelText>12SL ��ϳ���</LabelText>
      <DiagnosisStatement>
         <StmtFlag>ENDSLINE</StmtFlag>
         <StmtText>�������</StmtText>
      </DiagnosisStatement>
      <DiagnosisStatement>
         <StmtFlag>ENDSLINE</StmtFlag>
         <StmtText>���� ECG</StmtText>
      </DiagnosisStatement>
   </Diagnosis>
   <Waveform>
      <WaveformType>Rhythm</WaveformType>
      <WaveformStartTime>0</WaveformStartTime>
      <NumberofLeads>8</NumberofLeads>
      <SampleType>CONTINUOUS_SAMPLES</SampleType>
      <SampleBase>500</SampleBase>
      <SampleExponent>0</SampleExponent>
      <HighPassFilter>16</HighPassFilter>
      <LowPassFilter>150</LowPassFilter>
      <ACFilter>NONE</ACFilter>
      <LeadData>
         <LeadByteCountTotal>10000</LeadByteCountTotal>
         <LeadTimeOffset>0</LeadTimeOffset>
         <LeadSampleCountTotal>5000</LeadSampleCountTotal>
         <LeadAmplitudeUnitsPerBit>4.88</LeadAmplitudeUnitsPerBit>
         <LeadAmplitudeUnits>��V</LeadAmplitudeUnits>
         <LeadHighLimit>2147483647</LeadHighLimit>
         <LeadLowLimit>268435456</LeadLowLimit>
         <LeadID>I</LeadID>
         <LeadOffsetFirstSample>0</LeadOffsetFirstSample>
         <FirstSampleBaseline>0</FirstSampleBaseline>
         <LeadSampleSize>2</LeadSampleSize>
         <LeadOff>FALSE</LeadOff>
         <BaselineSway>FALSE</BaselineSway>
         <ExcessiveACNoise>FALSE</ExcessiveACNoise>
         <MuscleNoise>FALSE</MuscleNoise>
         <LeadDataCRC32>2543559616</LeadDataCRC32>
         <WaveFormData>
7f/t/+3/7f/r/+b/4f/Z/9H/zv/U/9//7v///w4AIgA5AFAAaACCAJ8AtwDJANsA7QD2
AOkA1ADGALcApACDAGMAUwBNAEIANwAxACwAJAAZABEACwAFAAAA/P/3//T/8v/w/+3/
7P/q/+n/6P/o/+f/5//l/+X/5f/l/+b/5v/n/+f/5//n/+f/5v/m/+f/5//n/+X/5f/l
/+X/5f/l/+b/5v/n/+f/5v/m/+j/6P/o/+j/6P/o/+j/6f/p/+n/6f/p/+n/6f/q/+r/
6v/q/+r/6//p/+n/6v/q/+z/7f/t/+3/7v/u/+//7//x//L/8v/0//T/9P/2//f/9//4
//n/+v/7//3///8AAAEAAgAEAAUABgAJAAkADAANAA4AEAASABEAEwAUABYAFwAYABoA
GgAaABsAGwAcABsAGwAbABsAHAAbABsAGgAaABgAFgAVABEAEAAOAAsABwAGAAQAAgAC
AAAA/v/8//z/+v/5//j/9v/2//T/8v/x//H/8P/v/+//7//v//D/7v/u/+7/7v/w//D/
8P/v/+3/7f/t/+3/6//r/+v/7P/u/+7/7v/u/+7/7v/u/+7/7v/v/+//7//v/+//7v/t
/+3/7v/u/+7/7//v/+//7//t/+3/7f/t/+3/7f/t/+3/7f/t/+3/7f/v/+//7//v/+7/
7//v/+//7//w//D/8P/w//D/8P/w/+7/7v/u/+3/7//v/+//7//v/+//7//v/+//7//v
/+//7f/t/+3/7f/t/+3/7f/t/+//7//v/+7/7v/t/+z/7P/s/+z/7P/s/+z/7f/t/+3/
7f/t/+z/7P/s/+z/7P/s/+r/6v/p/+n/6//r/+v/6//r/+v/6//r/+r/7P/s/+z/7P/s
/+v/6//r/+v/6//q/+r/6v/q/+r/7P/s/+z/7P/q/+r/6v/p/+f/5//n/+f/5v/m/+b/
5v/o/+f/5//n/+n/6f/p/+n/6f/p/+n/6f/p/+n/6f/o/+r/6v/r/+v/6f/p/+n/6f/r
/+v/6v/q/+r/6//r/+v/6//r/+v/6//p/+n/6f/q/+r/6v/q/+r/6P/o/+j/6P/o/+j/
6P/o/+j/6P/o/+j/6f/q/+v/7P/t/+7/7//w//L/8v/0//T/8v/y//L/8v/y//P/9f/2
//j/+f/6//r/+//7//j/+P/4//j/+P/6//z//v/7//v/+f/4//X/9P/w//D/8P/v/+//
7f/t/+z/6v/o/+j/5//k/+T/5P/k/+P/4v/h/9//4f/h/+H/4f/j/+P/4//j/+X/5f/j
/+P/4//k/+X/5f/l/+f/5f/i/9//2f/R/8r/yv/R/97/7//+/w4AIwA6AFIAbACHAJ0A
rwDBANUA4gDfANAAvgCvAJ4AhQBjAE0ARQA+ADUAKwAmACAAFwAPAAkAAwD+//r/9//0
//D/7v/r/+r/6P/n/+T/5P/j/+P/4//j/+P/4//k/+T/5f/l/+P/4//j/+L/4v/j/+P/
4//j/+P/4//j/+X/5f/m/+b/5//n/+b/5v/m/+b/5v/m/+j/6P/o/+n/5//n/+f/5//l
/+X/5v/m/+j/6P/o/+n/6f/p/+r/6v/q/+v/6//r/+r/6v/r/+v/6//s/+z/7v/u/+7/
8P/x/+//8P/x//L/8//1//f/+P/7//z//v///wEABQAGAAoACgAKAAsADAANAA8AEAAS
ABMAFAAWABYAGAAZABkAGgAbABsAGwAbABkAFwAWABQAFAASABAADwANAAwACgAHAAUA
BAACAAAAAAD+//z/+v/6//j/9//2//T/9P/y//D/7//v/+7/7f/u/+3/7P/s/+r/6v/q
/+r/6v/q/+r/6f/p/+n/6f/p/+f/5//n/+j/5v/m/+b/5v/m/+b/5v/m/+j/6f/p/+n/
6f/p/+j/5//n/+j/6P/o/+X/5f/l/+X/6P/p/+r/6//r/+v/6//r/+v/6//r/+v/7f/t
/+3/7f/t/+3/7P/r/+n/6v/q/+r/7P/s/+z/7P/t/+7/7//v/+//7//v/+//7v/t/+z/
6//r/+v/6//r/+v/6//r/+v/6//r/+v/6//r/+v/6//q/+z/6//q/+r/6P/o/+j/6P/q
/+v/6//r/+n/6f/o/+j/6P/o/+j/6P/o/+j/5//n/+n/6f/p/+n/6f/p/+n/6f/o/+r/
6v/q/+j/6P/n/+f/6f/p/+n/6P/o/+j/6P/o/+r/6v/q/+r/6P/o/+j/5//n/+f/5//n
/+j/6P/o/+j/6P/n/+f/5//l/+X/5f/l/+f/5//n/+f/5//n/+f/5v/k/+T/5f/l/+f/
5//n/+f/5//n/+b/5v/m/+f/5//n/+f/5//n/+f/5//n/+f/6P/o/+j/6P/o/+r/6v/q
/+r/7f/u/+//8P/y//L/8v/0//L/8v/y//L/8v/y//P/9f/2//j/+f/6//z//f/9//r/
/P/8//z//P/8//z//v/7//v/+//6//f/9v/0//T/9P/1//T/8f/w/+z/6v/o/+j/5f/k
/+T/5P/k/+T/5P/k/+X/5f/l/+X/4//j/+P/4//j/+P/4//h/+H/4f/i/+P/4//j/+P/
4//i/+H/3f/T/8r/yP/J/9L/4f/0/wQAFwAuAEYAXgB3AJMAqQC5AMsA3gDrAOIA0AC/
AK4AmwB9AFsARQA+ADcAKwAmACQAHwAVAA0ABwACAPz/+f/2//L/7v/r/+r/7P/p/+j/
6P/n/+f/5//n/+f/5//m/+b/5//n/+j/6f/q/+r/6v/r/+v/6//t/+3/7f/t/+3/7f/u
/+7/7//v/+7/7v/v//D/8f/y//L/8v/y//P/8f/x//H/8f/y//P/9f/2//T/9P/0//X/
9f/1//b/9v/2//f/9//3//r/+v/7//v/+//8//z//v/+//7/AAABAAMABAAFAAYABQAH
AAkACgAJAAoADAANABAAEwATABYAFwAYABoAHAAbAB0AHgAgACEAIgAkACQAJQAnACgA
KgArACsAKwArACoAKQApACgAKAAmACQAIwAhACAAHgAbABkAGAAWABQAEAAOAAwACgAK
AAgABwAGAAYABgAEAAIAAQABAAAA//8AAP///v/+//z//P/8//z/+v/6//r/+f/7//v/
+//7//n/+f/5//r/+v/6//r/+v/4//j/+P/4//j/+f/5//n/+f/5//j/9//3//j/+P/4
//j/+f/6//v/+//7//v/+//9//3//f/9//3//f/9//3/+//7//v/+//8//3//f/9//3/
/v/+//7//v/+//7//v/+//7//v/9//v/+//7//v//f/9//3//f/9//3//f/9//3//f/9
//3//f/9//3//f/9//3//f/8//z/+//6//r//P/8//z//P/8//3//f/9//3//f/8//z/
/P/8//z//P/6//r/+f/5//v/+//7//v/+//7//v/+//6//z//P/8//r/+v/5//n/+f/5
//n/+P/2//b/9v/2//b/9v/2//b/9v/2//b/9f/1//X/9f/1//j/+P/4//j/9v/1//X/
9f/3//f/9//3//f/9//3//f/9//3//f/9v/2//b/9//3//f/9//3//f/9//3//b/9v/4
//n/+f/5//f/9//3//f/9//3//n/+P/2//b/9v/2//b/9v/2//b/9P/0//T/9P/1//b/
9//4//v//P/9//7//v/+//7/AAAAAAAAAAAAAP7//v///wEABAAGAAcACAAKAAsACwAI
AAcABgAFAAQABgAGAAgABQAHAAcABgADAAIAAAAAAAAAAQAAAP3//P/4//b/9P/0//P/
8v/y//L/8v/y//L/8v/z//P/8//z//P/8//z//P/8//z//P/8f/x//H/8v/z//P/8//z
//P/8P/t/+X/3f/Y/9r/4//y/wEAEgAkADsAUABoAIIAnwC5AMsA3QDxAP4A9QDgAMwA
vwCuAJEAbwBbAFMATABBADkAMgAqACEAGQATAA0ACAAGAAMA/v/6//j/9//2//T/8f/w
//D/7//v/+//7//v/+//7v/u/+//7//x//H/8f/w//D/8f/x//H/8f/x//H/8f/x//H/
8v/y//H/8f/w//D/8v/y//L/8v/z//T/9f/3//X/9f/1//X/9//3//j/+P/2//b/9v/3
//b/9f/1//T/9v/3//f/9//2//b/9//3//f/+P/4//r/+v/6//z//f/9//7///8AAAEA
AwAFAAYACQAKAAwADQAOABEAEQAUABUAFgAYABoAHQAfACAAIgAjACQAJgAmACQAJQAl
ACYAJwAnACcAJwAmACUAJQAkACQAIgAgAB8AGwAaABgAFQAVABQAEgAQAA4ADAAKAAgA
BgAEAAMAAgAAAAAA/v/8//v/+//6//n/+v/5//j/+P/4//j/+P/4//j/+P/4//f/9//3
//f/9//3//f/9//4//b/9v/2//b/+P/4//j/+P/4//n/+f/5//f/9//2//X/9f/2//b/
9v/1//X/9f/1//X/9f/1//X/9//3//f/9//3//f/9//3//f/9//3//f/9v/3//f/9//3
//j/+P/4//b/9v/2//b/9v/2//b/9f/3//f/9//3//X/9f/1//X/9//3//f/9//3//f/
9//3//X/9f/1//X/9f/1//X/9P/0//P/8v/y//T/9P/0//T/9P/1//X/9f/z//P/8v/y
//T/9P/0//T/9P/0//P/8//z//P/8//z//P/8//z//P/8//0//P/8v/y//L/8f/x//H/
8f/x//D/8P/w//D/8P/y//L/8v/y//L/8v/y//H/8//z//P/8//y//L/8v/y//L/8f/x
//H/8f/x//H/8f/v/+//7//v//H/8f/x//D/7v/u/+//7//t/+3/7f/t/+3/7f/s/+z/
7P/t/+3/7f/t/+3/7f/t/+3/7f/t/+7/7v/u/+7/7v/s/+z/7P/s/+z/7P/s/+z/7P/s
/+z/7P/t/+7/7//w//H/8v/z//T/9v/2//b/9v/4//j/+P/4//b/9v/2//f/+f/6//z/
/f/+//7///////r/+v/6//r/+v/8//z//v/7//v/+//6//f/9v/0//T/8v/x//D/7f/s
/+r/6P/m/+b/5f/k/+T/5P/k/+T/5P/m/+X/5f/l/+f/5//n/+f/5v/l/+T/4//h/+H/
4f/i/+P/4//j/+P/4f/g/9v/0f/J/8b/yP/V/+L/8/8CABYAKwBCAFoAdgCRAKcAuwDN
AN8A5gDZAMYAtgCpAJYAdwBZAEcAPwA4AC0AJQAiABgADwAJAAEA+//2//L/7f/s/+r/
6P/n/+b/5v/j/+L/4v/h/+H/4f/h/+H/4f/e/97/3//f/93/3f/d/9z/3P/d/93/3f/f
/9//3//f/+H/4f/i/+L/4f/h/+D/4P/g/+D/4P/g/+D/4P/g/+H/3//f/9//3//h/+H/
4v/i/+L/4v/i/+P/4f/h/+L/4v/k/+X/5f/l/+b/5v/n/+f/5v/m/+X/5v/o/+j/6v/r
/+v/7P/t/+7/8f/z//X/9v/3//j/+v/7//r//f/9/wAAAQACAAQABgAJAAsADAAOAA0A
DgAQABAAEAARABEAEgATABMAEwATABQAEwATABIAEAAOAAwACwAJAAgABgADAAEAAAD+
//z/+v/4//b/9P/0//L/8f/w/+z/7P/q/+j/6f/p/+j/5//o/+f/5v/m/+T/5P/k/+T/
5P/k/+T/4//j/+P/4//j/+P/4//j/+T/5P/k/+T/5P/i/+L/4v/i/+T/5f/l/+X/4//j
/+L/4f/h/+L/4v/i/+H/4f/h/+H/4//j/+P/4//j/+P/4//j/+X/5f/l/+X/5//n/+f/
5//l/+X/5P/j/+X/5v/m/+b/5v/m/+b/5v/k/+T/5P/j/+X/5f/l/+X/4//j/+P/4//j
/+P/4//j/+P/4//j/+P/4//j/+P/4//h/+H/4f/g/+L/4f/g/+D/4//k/+X/5v/m/+f/
5//n/+n/6f/o/+j/6P/o/+j/6P/m/+b/5f/l/+f/5//n/+f/5f/l/+X/5f/k/+b/5v/m
/+b/5v/l/+X/5v/n/+j/6P/m/+b/5v/m/+X/5P/j/+L/4v/i/+L/4f/j/+P/4//j/+T/
5P/k/+T/5v/l/+X/5f/l/+X/5f/l/+X/5f/l/+X/4//j/+P/4v/i/+L/4//j/+H/4f/h
/+H/4f/h/+D/4P/i/+P/4//j/+P/4//j/+P/4//j/+P/4v/j/+T/5f/m/+f/6P/p/+r/
6v/q/+r/6v/s/+z/7P/s/+7/7v/u/+//7//w//L/8//y//L/8//z//H/8v/z//T/9v/4
//j/+v/3//f/9//2//P/8v/w//D/8P/v/+7/6//q/+j/5v/k/+L/4f/g/+D/4P/g/+D/
4P/e/93/3f/d/9v/2//b/9v/3f/d/93/3f/b/9v/2//c/93/3f/d/93/3//e/9v/1//P
/8T/vv+//8b/1f/o//j/CwAgADgAUABnAIMAmwCvAL8A0gDhANwAyAC3AKYAkwB1AFEA
OQAwAC0AJQAaABYAEwALAAMA/f/2//D/7//s/+b/4v/f/97/3P/b/9r/2v/Z/9n/1//X
/9f/1//Y/9j/2f/Z/9n/2f/Z/9j/1//X/9b/1f/V/9X/1f/V/9f/1//Y/9j/2f/Z/9j/
2P/W/9b/1v/W/9b/1v/W/9f/1f/V/9X/1f/V/9X/1v/W/9b/1v/W/9f/2f/Z/9r/2v/Y
/9n/2f/Z/9j/2P/Z/9n/2//c/9z/3v/c/9z/3v/f/9//4P/h/+L/4v/j/+T/5P/l/+b/
6P/p/+v/7//w//T/9f/2//j/+v/5//v//P/+//3//v8AAAAAAgADAAMABAADAAMAAwAD
AAQAAwADAAIAAgAAAP7//f/7//r/+P/1//X/9P/y//D/7v/s/+r/6P/m/+T/4//i/97/
3v/c/9r/2//b/9r/2f/W/9X/1P/U/9b/1v/W/9b/1P/U/9T/0//R/9H/0f/R/9H/0f/R
/9L/0v/S/9L/0v/S/9L/0v/S/9L/0//T/9P/0//T/9L/0f/R/9L/0v/S/9P/0//T/9P/
0//T/9P/0//U/9X/1v/X/9X/1f/V/9X/1f/V/9X/1f/U/9X/1f/V/9j/2v/b/9z/3v/e
/97/3v/g/+D/4P/f/+H/4f/h/+H/4f/h/+H/4f/h/+H/4f/h/9//3//f/9//4f/h/+H/
4f/h/+H/4f/g/+L/4f/g/+D/4P/g/+D/4P/g/+H/4f/h/+H/4f/g/+D/4v/i/+L/4v/g
/+D/3//f/9//3//f/9//3//f/9//3//i/+T/5P/k/+L/4v/h/+H/4f/h/+H/4P/i/+L/
4v/i/+L/4v/i/+L/5P/k/+T/4//h/+H/4f/h/+D/4P/g/+D/4v/h/+H/4f/j/+P/4//j
/+P/4//j/+P/4f/h/+H/4P/g/+D/4f/h/+H/4f/h/+H/4f/h/+D/4P/h/+P/5P/l/+X/
5f/l/+X/6f/p/+n/6v/s/+z/7P/s/+//8P/x//L/9P/0//T/9P/2//b/9v/2//b/9v/2
//f/+//8//7///8FAAgADAAPAA4ADgAOAA4ADAAOAA4AEAAPAA8ADwAOAAsACgAIAAgA
CAAHAAYAAwAEAAIAAAD+//7//f/8//z//P/8//z//P/8//v/+//7//n/+f/5//n/+f/5
//n/+f/1//X/9f/2//n/+f/5//n/9//2//H/5//f/9r/3v/p//r/CwAcAC4ARwBgAHYA
kgCvAMUA1wDrAPsAAgH3AOIA0ADBAK4AjwBvAGEAWQBQAEMAPQA4AC4AIwAfABkAFQAQ
AA4ACwAIAAQAAgD///7//P/5//r/+v/5//n/9//3//f/9//4//j/+f/5//n/+f/5//j/
+v/7//v/+//5//n/+f/5//n/+f/6//r//f/9//z//P/9//7///8AAAAAAAAAAAEA////
//////8AAAEAAwAEAAYABgAGAAcACQAJAAoACgALAA0ADgAPABAAEAARABEAEQASABIA
FAAWABYAGAAZABcAGAAZABoAHQAfACEAIgAkACYAKQArACwALwAvADIANQA2ADgAOgA5
ADsAPAA+AD8AQABCAEIARABFAEUARgBHAEcARwBHAEYARQBFAEQARABCAEAAPwA/AD4A
PAA5ADcANgA0ADIAMgAwAC4ALAAoACYAJQAkACQAJAAiACAAIAAhACEAIQAiACEAIAAg
ACAAIAAgACAAIAAgACAAHwAdAB0AHQAdABsAGwAbABwAGgAaABoAGgAcABwAHAAcABoA
GwAbABsAGwAbABoAGQAXABgAGAAYABcAFwAXABcAFwAXABcAFwAZABkAGQAZABcAFwAX
ABcAFQAVABUAFQAWABcAFwAXABcAGAAYABgAGgAaABoAGgAaABoAGgAZABcAFwAXABcA
FwAXABcAFwAXABcAFwAXABcAFwAXABcAFQAVABUAFQAVABUAFQAUABYAFQAUABQAFAAU
ABQAFAAUABUAFQAVABcAFwAWABYAFgAWABYAFgAWABYAFQAVABMAEwATABMAFQAVABUA
FQAUABYAFgAWABQAFAATABMAFQAVABUAFAASABIAEgASABIAEgASABIAFAAUABQAEwAV
ABUAFQAVABQAFAAUABQAFAATABMAEwATABMAEwATABEAEQARABEAEQARABEAEAAOAA4A
DwAPABEAEQARABEAEQARABAAEAAQABEAEQARABEAEQARABEAEQAPAA8AEAAQABAAEAAQ
ABIAEgASABIAFQAWABcAGAAYABgAGAAYABgAGgAaABoAGgAaABoAGgAbAB0AHgAgACMA
JAAkACUAIwAgACAAIAAeAB4AIAAgACAAHQAdAB0AHgAbABoAGAAYABgAFwAWABMAEgAQ
AA4ADAAMAAsACgAKAAoACgAKAAwADAALAAsACwALAAsACwAJAAkACQAJAAkABwAHAAcA
BgAHAAcABwAJAAcABAD///X/7//s/+7/+/8MABkAKgA8AFMAagCAAJwAtwDPAOEA8wAH
AQ4BAwHwAN4AzwC+AJ8AgQBzAG0AYgBTAEsARgA8AC8AKQAlAB8AGgAYABUAEgAOAAoA
CwAKAAgABQAEAAQAAwADAAMAAwADAAMAAgACAAMAAwADAAMAAwACAAIAAwADAAMABQAF
AAUABQAHAAcACAAIAAcABwAGAAYABAAEAAQABAAEAAQABAAFAAUABQAFAAUABQAFAAYA
BgAGAAYABgAHAAcABwAIAAgACAAJAAkACQAKAAoACwALAAsADAAMAA4ADAAMAA4ADwAR
ABIAEwAUABUAFwAZABoAGwAcAB4AHwAeACEAIQAkACcAKAAqACwALAAtAC0ALgAxADIA
NAA0ADQANQA1ADYANwA3ADcANwA2ADUANQA0ADQAMgAwAC8ALwAuACwAKQAlACQAIgAg
AB4AHAAaABgAFwAWABYAFgAUABQAEgAQAA8ADwAOAA0ADAALAAoACgAMAAwADAAMAAwA
DAAMAAsACwALAAsACwAJAAkACQAKAAgACAAIAAgACgAKAAoACgAIAAkACQAJAAkACQAI
AAcABwAIAAgACAAJAAkACQAJAAkACQAJAAkACQAJAAkACQAJAAkACQAJAAkACQAJAAkA
CAAJAAkACQAJAAoACgAKAAwADAAMAAwADAAMAAwACwANAA0ADQANAA0ADQANAA0ADQAN
AA0ADQALAAsACwALAAkACQAJAAkACwALAAsACgAKAAkACAAIAAoACgAKAAoACQAJAAgA
BwAHAAcABgAGAAYABgAGAAYACAAIAAcABwAHAAcABwAHAAkACQAJAAkACQAKAAkACAAI
AAgABwAHAAcABwAHAAYABgAGAAYABgAIAAgACAAIAAYABgAGAAUABQAFAAUABQAEAAQA
BAAEAAQAAwADAAMABQAFAAUABQADAAMAAwADAAMAAwADAAIAAgACAAMAAwADAAMAAwAD
AAUABQAEAAQABAAFAAUABQAFAAUABQAFAAUABwAHAAYABgAGAAYABgAGAAYABgAGAAQA
BAAEAAQABQAGAAcACAAKAAwADgAQABAAEAAQABIAEAAQABAAEAAQABAAEQATABYAGAAZ
ABoAGAAZABkAFgAYABgAGAAYABgAGAAaABcAFQAVABQAEQAQAA4ADgAOAA0ADAAJAAgA
BgAEAAIAAgADAAIAAgACAAIAAgACAAIA//////////////////////////////3//v//
/wEAAwABAAEAAQABAPr/8//r/+X/5v/u//n/CgAbACoAPgBXAG4AhgCiALsAzQDfAPMA
/wD6AOsA2gDKALsAoAB/AGsAYwBbAFAARwBDADwAMgApACMAHQAXABQAEAANAAgABgAG
AAUAAgACAAEAAAAAAP////////////////7//v///////f/9//3//P/+//////////3/
/f/9//3//////wAAAAABAAEAAAAAAAAAAAAAAAAAAAAAAAAAAQABAAEAAQABAAMAAwAE
AAQABAAEAAQABQADAAMABAAEAAQABQAFAAUABAAEAAUABQAHAAgACAAKAAgACAAKAAsA
CwAMAA0ADgARABMAFQAWABUAFgAYABkAGgAdAB0AIAAhACIAJAAmACUAJwAoACoAKwAs
AC4ALgAuAC8ALwAwADEAMQAxADEAMAAvAC8ALgAuACwAKgApACcAJgAkACEAHwAeABwA
GgAYABYAFAASABAADgANAAwACgAKAAgABgAHAAcABgAFAAYABQAEAAQABAAEAAQABAAG
AAYABgAFAAUABQAFAAUABQAFAAUABgAEAAQABAAEAAQABAAEAAQABAAFAAUABQAFAAUA
BAADAAMABAAEAAQAAwADAAMAAwAFAAUABQAFAAUABQAFAAUABQAFAAUABQAFAAUABQAF
AAYABwAHAAcABQAGAAYABgAGAAYABgAGAAYABgAGAAUABwAHAAcABwAFAAUABQAFAAUA
BQAFAAUABQAFAAUABQAFAAUABQAFAAUABQAFAAQAAgABAAAAAAD9//z/+//6//n/+f/4
//f/9//3//b/9v/4//j/+P/4//r/+v/5//n/9//3//f/9//1//X/9f/1//T/9v/2//b/
9P/0//P/8//1//X/9f/0//L/8v/y//L/8v/y//L/8v/y//L/8v/x//H/8f/x//H/8v/y
//L/8v/y//H/8f/x/+//7//v/+//8f/x//H/8f/x//H/8f/w//D/8P/x//H/7//v/+//
7//x//H/8P/w//D/8f/x//H/7//v/+//7//v/+//7//w//L/8v/y//L/9P/0//T/9P/2
//b/9v/2//j/+P/4//r//P/8//z//P/6//r/+//9//z//v///wAAAAABAAEA/v/+//7/
/v/+/wAAAAACAP//AQABAAAA/f/+//z//P/8//v/+v/3//b/8v/w/+7/7v/t/+z/7P/s
/+z/7P/s/+z/6f/p/+n/6f/r/+v/6//r/+v/6//r/+n/6f/p/+r/6//t/+3/7f/t/+z/
6f/h/9n/0v/Q/9P/3v/t//z/DAAfADYATgBkAH8AmQCvAMEA0wDmAO0A5ADUAMUAtACh
AIMAYwBRAEgAQQA1ACwAKAAhABcADwANAAgAAgD///z/9P/w/+3/7P/s/+v/6P/o/+f/
5//p/+n/6f/p/+b/5v/n/+f/5f/l/+X/5P/i/+P/4//j/+P/4//j/+P/5f/l/+b/5v/m
/+X/4//i/+H/4P/f/97/4P/g/+D/4f/h/+H/4f/h/+P/4//k/+T/4//i/+H/4f/h/+H/
4v/i/+L/4//j/+P/5P/k/+X/5f/l/+b/5v/o/+f/5v/n/+f/6f/q/+v/7P/v//H/8//0
//X/9v/4//n/+v/9//3/AAABAAIABAAGAAUABwAIAAoADQAOABAAEAASABMAEwAUABUA
FQAVABUAFAATABMAEgASABAADgANAAsACgAIAAUAAQAAAP7//P/8//r/+P/2//L/8P/v
/+7/7v/u/+z/6v/q/+v/6//r/+r/6f/o/+j/5//m/+X/5P/k/+T/5P/j/+P/4//j/+P/
4//j/+P/5P/k/+T/5P/k/+L/4v/i/+L/4P/h/+H/4f/j/+P/4v/h/+P/5P/k/+T/4//j
/+P/4//h/+H/4f/h/+P/4//j/+P/5f/l/+X/5f/l/+X/5f/l/+b/5//n/+f/5f/m/+b/
5v/m/+b/5v/m/+j/6P/o/+f/5f/l/+X/5f/l/+X/5f/l/+X/5f/l/+X/5//n/+f/5//l
/+X/5f/l/+P/4//j/+L/4//j/+P/5P/k/+T/5P/k/+b/5//n/+f/5f/l/+T/5P/i/+L/
4v/i/+L/4v/h/+H/4f/h/+H/4f/h/+H/4f/h/9//4P/f/97/3//g/+D/4f/h/+H/4f/g
/+L/4v/i/+L/4v/i/+L/4v/g/+D/4P/f/9//3//f/9//4P/g/+D/4P/g/9//3//f/9//
3//f/9//3//f/9//3//f/9//3//e/97/3v/f/9//3//f/9//3//h/+H/4P/g/+D/4f/h
/+H/4f/h/+H/4f/h/+H/4//i/+H/4P/f/97/3v/e/97/3v/f/+D/4f/i/+T/5P/k/+T/
5v/m/+b/6P/q/+r/6v/q/+r/6v/r/+3/7v/w//H/8v/y//P/8//w//D/8P/w//D/8v/y
//T/8f/z//P/8v/v/+z/6v/q/+r/6//q/+f/5v/k/+L/4P/g/93/3P/c/9z/3P/c/9z/
3P/b/9v/2//b/9v/2//b/9v/2//b/9v/2f/b/9v/3P/d/93/3f/d/93/3P/Z/9P/yf/C
/8L/yf/W/+f/9v8IAB0ANABKAGQAfwCbALEAwwDVAOQA5wDYAMYAtQCiAIcAZQBJAD0A
OAAtACMAHAAYAA8ABQD///v/9P/u/+v/6v/o/+T/4f/e/9z/2//c/9z/2//b/9v/2//b
/9v/2P/Y/9n/2f/Z/9n/2f/Y/9j/2f/Z/9n/2f/Z/9n/2f/X/9f/2P/Y/9r/2//b/9z/
2v/a/9r/2v/a/9r/2v/b/9n/2f/Z/9n/2f/Z/9r/2v/a/9r/2v/b/93/3f/e/97/3v/f
/9//3//e/97/3//f/9//4P/g/+L/4v/i/+T/5f/n/+j/6f/q/+v/7f/v//D/8f/y//T/
9f/0//f/9//6//v//P/+/wAAAQADAAQABgAHAAgACgAKAAoACwALAAwADQANAA0ADQAO
AA0ADQAMAAwACgAIAAcABAACAP//+//5//j/9v/0//P/8v/x//D/7v/s/+v/6v/q/+j/
5v/k/w==
         </WaveFormData>
      </LeadData>
      <LeadData>
         <LeadByteCountTotal>10000</LeadByteCountTotal>
         <LeadTimeOffset>0</LeadTimeOffset>
         <LeadSampleCountTotal>5000</LeadSampleCountTotal>
         <LeadAmplitudeUnitsPerBit>4.88</LeadAmplitudeUnitsPerBit>
         <LeadAmplitudeUnits>��V</LeadAmplitudeUnits>
         <LeadHighLimit>2147483647</LeadHighLimit>
         <LeadLowLimit>268435456</LeadLowLimit>
         <LeadID>II</LeadID>
         <LeadOffsetFirstSample>0</LeadOffsetFirstSample>
         <FirstSampleBaseline>0</FirstSampleBaseline>
         <LeadSampleSize>2</LeadSampleSize>
         <LeadOff>FALSE</LeadOff>
         <BaselineSway>FALSE</BaselineSway>
         <ExcessiveACNoise>FALSE</ExcessiveACNoise>
         <MuscleNoise>FALSE</MuscleNoise>
         <LeadDataCRC32>3861812436</LeadDataCRC32>
         <WaveFormData>
9//2//b/9v/2//T/9f/4//r/+v/9/wAABQAPAB4ALgA7AEsAWQBlAG4AdQB3AHMAaABV
AD8ALgAgABAA/P/x//H/8//x/+7/7f/s/+v/6//r/+v/7f/t/+7/8f/x//L/9P/0//P/
9P/0//T/9P/0//X/9v/0//T/9f/1//b/9v/2//b/9v/2//b/9v/2//b/9v/3//X/9f/1
//X/9v/2//b/9v/2//b/9v/2//b/9v/2//b/9v/2//b/+P/4//f/9//3//f/9//4//j/
9//3//f/9//3//f/9//3//n/+v/6//r/+v/6//v/+//7//v/+//8//3//f/9//3//f/+
//////8BAAIAAgACAAQABAAEAAQABgAHAAgACAAGAAYABwAHAAkACQAJAAoACgAKAAoA
CgAJAAkACQAJAAkACQAJAAgACAAIAAgACAAIAAgABgAGAAUABQAEAAMAAgACAAEAAAAA
AP///v/+//3//f/8//z/+f/5//j/+P/6//r/+v/6//r/+v/5//n/9//4//j/+P/6//r/
+v/5//n/+f/5//r/+P/4//j/+P/4//j/9//2//j/+P/4//j/+P/4//j/+P/4//j/+P/4
//j/+P/4//j/+P/4//j/+P/2//b/9v/3//f/9//3//f/9//3//f/9//5//n/+f/5//n/
+f/5//n/+f/5//n/+f/5//n/+f/5//n/+f/5//n/+f/5//r/+v/5//n/+f/5//n/+f/5
//n/+f/5//n/+f/5//n/+f/5//n/+f/5//n/+f/5//j/+P/5//n/+f/5//n/+f/5//n/
9//3//f/9//3//f/9//3//f/9//2//b/9v/2//b/9//3//f/9//3//n/+f/4//j/+P/4
//j/+P/2//b/9v/1//f/+P/4//j/+P/4//j/+P/4//j/+P/4//b/9v/2//b/9v/2//b/
9v/4//j/+P/4//j/+P/4//j/9v/1//X/9f/1//X/9P/0//b/9v/3//f/9v/2//b/9//3
//f/9//4//b/9v/2//b/9//3//j/+P/4//j/+P/4//j/+P/4//j/9v/2//b/9v/2//b/
9v/2//b/9v/2//b/+P/4//j/+P/6//r/+v/6//r/+v/6//r/+v/5//n/+f/5//n/+v/6
//r/+v/6//r/+v/6//n/+P/4//n/+//+//7//v/+//7//v/+//7//v/9//z/+//7//r/
+f/4//f/9f/1//b/9v/0//T/9f/1//T/9P/0//T/9v/1//X/9f/1//X/9f/1//f/9//3
//b/9P/1//X/9P/4//j/9v/2//f/+P/6//z/+//+/wMACwAYACYANwBHAFcAZQBwAHUA
dwB3AHAAYQBPADoAKAAYAAQA8//v//H/7f/s/+3/7P/p/+n/6//r/+v/7f/u/+//8//0
//b/9v/3//b/9v/4//b/9v/3//j/9v/2//f/9//4//j/+P/4//r/+v/6//r/+P/4//j/
+f/5//n/+f/5//r/+v/6//r/+v/6//r/+v/4//j/+P/4//j/+P/4//r/+v/5//n/+f/5
//n/+v/6//3//f/9//3//f/9//3//f/7//z//P/8//z//P/9//3//f/9//3//v//////
////////AAABAAEAAQACAAIAAgAEAAQABAAEAAYABwAIAAgACgAKAAsACwAJAAkACQAK
AAoACgAKAAoACwALAAsACwALAAsACwAKAAgACAAIAAgACgAKAAgACAAHAAcABgAFAAQA
BAADAAIAAgABAAAAAAD//////v/+//3//f/8//z//P/8//z//P/8//z/+//7//v//P/8
//z//P/8//z/+//5//n/+f/6//r/+v/6//r/+v/6//n/+P/6//r/+v/6//r/+v/6//r/
+v/6//r/+v/6//r/+v/6//r/+v/6//r/+v/6//r/+//7//v/+//7//v/+//7//v//f/9
//3//f/7//v/+//7//v/+//7//v//f/9//3//f/7//v/+//7//3//f/+//7//f/9//3/
/f/7//v/+//7//3//f/9//3//f/9//3//f/9//3//f/9///////+//7//v/9//z/+//9
//3//f/9//3//f/9//3/+//7//v/+//9//3//P/8//z//P/8//3//f/9//3//f//////
/v/+//7//v/+//7//v/+//7//f/7//z//P/8//7//v/+//7//v/+//7//v8AAAAAAAAA
AAAAAAAAAAAA/v/+//7//v/+//7//v/+//7//f/9//3///////7//v/8//z//f/9//z/
/P/8//3//f/9//3//v/+//7//v/+//3//f/+//7//v/+//7//v/+//7//v/+//7//v/+
//7//v/+//7//v8AAAAAAAAAAAAAAAD/////////////AAAAAAAAAAAAAAAAAAAAAP//
/v/+////AQAEAAQABAAEAAQABAAEAAQABAADAAIAAQADAAIAAQAAAP3/+//7//z//P/6
//r/+//7//z//P/8//z//P/7//v/+//7//v/+//7//v/+//7//j/+P/5//n/+P/4//j/
+P/6//v//P/+/wAA//8AAAMACQASAB4AKwA5AEkAVwBgAGUAbQBvAGoAYQBTAD4ALAAe
AA4A+f/t/+3/7//s/+n/5v/n/+n/6//r/+v/7f/u/+//8//0//b/9v/3//j/+v/8//r/
+v/7//z/+v/6//v/+//6//r/+v/6//z//P/8//z/+v/6//r/+//7//v/+//7//r/+v/6
//r/+v/6//r/+v/8//z//P/8//r/+v/6//z//P/7//v/+//7//v//P/8//3//f/9//3/
/f/9//3//f/9//7//v/+//7//v//////////////AAD//////////wEAAgADAAMAAQAC
AAIAAgAEAAQABAAEAAYABwAIAAgACAAIAAkACQAJAAkACQAKAAoACgAKAAoACwALAAsA
CwALAAsACwAKAAoACgAKAAoACgAKAAgACAAFAAUABAADAAQABAADAAIAAAD///7//v//
/////v/+//3//f/8//z/+v/6//r/+v/6//r/+f/5//n/+v/6//r/+v/6//r/+f/5//n/
+f/6//j/+P/4//j/+P/4//f/9v/4//j/+P/4//j/+P/4//j/+P/4//j/+P/2//b/9v/2
//b/9v/2//b/9v/2//b/9//5//n/+f/5//f/9//3//f/9//3//f/9//3//f/9//3//n/
+f/5//n/+f/5//n/+f/5//n/+f/5//f/9//4//j/+f/5//n/+f/5//n/+f/5//f/9//3
//f/+f/5//n/+f/3//f/9//3//f/9//2//b/+f/5//n/+f/3//f/9//3//f/9//3//f/
9//3//f/9//3//f/9v/2//b/9v/2//f/9//3//f/9//3//f/9v/2//b/9v/2//b/+P/4
//j/9//1//b/9v/2//b/9v/2//b/+P/4//j/+P/2//b/9v/2//j/+P/4//j/9v/2//b/
9v/2//b/9v/2//j/9//3//f/9//3//b/9v/2//b/9//3//b/9v/2//f/9f/1//X/9v/2
//b/9v/2//X/9f/2//b/9v/2//j/9v/2//b/9v/2//b/9v/2//b/9v/2//b/9v/2//b/
9v/2//b/9v/2//b/+P/4//j/+P/4//j/9//3//n/+f/5//r/+P/4//j/+P/6//r/+v/5
//b/9v/3//n//P/8//z//P/8//z//P/8//z/+//6//n/+f/4//f/9v/1//P/8//0//T/
8v/y//P/8//0//T/9P/0//T/8//z//X/9f/1//X/8//z//P/8//0//T/9f/1//T/9P/0
//T/9P/1//j/+v/6//v/AAADAAsAGgAoADcARQBTAF8AaABxAHMAbwBmAFcAQQAuACAA
EgACAPP/7//v/+3/7P/t/+z/6f/n/+f/6f/r/+v/7P/v/+//7v/w//L/8//0//T/8v/y
//L/8//0//T/9P/1//X/9v/2//b/9v/2//b/9v/2//b/9v/2//f/9f/1//X/9f/2//b/
9v/2//b/9v/2//b/9P/0//T/9P/2//b/9v/4//b/9f/1//X/9//3//j/+P/3//f/9//3
//f/9//3//f/9//4//j/+P/4//j/+f/5//n/+f/5//r/+//7//v/+//7//z//f/9//3/
/v/+//7/AAAAAAAAAAACAAMABAAEAAQABAAFAAUABQAFAAUABgAGAAYABgAGAAUABQAF
AAUABQAFAAUABAAEAAQABAAEAAQABAACAAIAAQABAAAA///+//7//f/8//z/+//6//r/
+f/5//j/+P/3//f/9v/2//b/9v/2//b/9v/2//X/9f/1//b/9v/2//b/9v/2//X/9f/1
//X/9v/2//b/9v/2//T/9P/z//L/9P/0//T/9P/0//T/9P/0//L/8v/y//L/9P/0//T/
9P/y//L/8v/y//T/9P/0//X/9f/1//X/9f/z//P/8//z//X/9f/1//X/9f/1//X/9f/1
//X/9f/1//P/8//z//P/9f/1//X/9f/z//P/9P/0//P/8//z//P/9f/1//X/9f/1//X/
9f/1//P/8//z//P/9f/1//X/9f/z//P/8v/y//P/8//z//P/8//z//P/8//z//P/8//z
//P/8//z//P/8//z//L/8v/y//L/8v/z//P/8//z//P/8//z//L/8v/y//L/8v/y//T/
9P/0//P/8f/y//L/8v/y//L/8v/y//L/8v/y//L/8v/y//L/8v/w//D/8P/w//L/8v/y
//L/8v/y//L/8v/y//H/8f/x//P/8//y//L/8v/y//P/8//y//L/8v/z//H/8f/x//L/
8P/w//D/8P/v/+//8P/w//D/8P/w//D/8P/w//D/8P/w//D/8P/w//D/8P/w//D/8P/w
//D/8P/w//D/8P/w//D/8P/w//D/8v/y//L/8v/y//L/8v/x//H/8f/x//H/8v/y//L/
8v/z//T/9f/2//T/8v/x//H/8//2//b/9v/2//b/9v/2//b/9v/1//T/8//z//L/8f/u
/+3/6//r/+7/7v/s/+z/7f/t/+7/7v/u/+7/7v/t/+3/7f/t/+3/7f/t/+3/7f/t/+z/
7P/t/+3/7P/s/+z/7P/s/+3/7v/w//D/8f/2//v/BQAUACQAMwBDAFEAWwBkAG0AbQBp
AF4ASwA1ACQAFgAGAPL/5//n/+f/5f/m/+P/4P/h/+H/4f/h/+H/4//k/+X/5f/o/+r/
6v/p/+z/7P/s/+r/6v/r/+z/7P/s/+3/7f/s/+z/7P/s/+z/7P/s/+z/7P/s/+z/7f/t
/+3/7f/t/+z/7P/s/+z/7P/s/+z/7P/s/+z/7P/s/+7/7v/u//D/7//t/+z/6//t/+3/
7v/u/+3/7f/t/+3/7//v/+//7//t/+7/7v/u/+7/7v/v/+//7//v/+//8P/x//H/8f/x
//H/8v/z//P/8//0//T/9P/2//b/9v/2//b/9//4//j/+v/6//v/+//7//v/+//8//z/
/P/8//z//f/9//3//f/9//3//f/8//r/+v/6//r/+v/6//j/+P/5//n/+P/3//T/9P/z
//L/8v/x//D/8P/v/+//7v/u/+3/7f/s/+z/7P/s/+z/7P/s/+z/6//r/+n/6v/q/+r/
7P/s/+z/6//p/+n/6f/q/+r/6v/q/+r/6v/q/+n/6P/o/+j/6P/o/+r/6v/q/+r/6P/o
/+j/6P/q/+r/6v/q/+j/6P/o/+j/6v/q/+r/6//q/+n/6P/n/+n/6f/p/+n/6f/p/+n/
6f/n/+f/5//n/+f/5//n/+f/6f/p/+n/6f/n/+f/5//n/+n/6f/q/+r/6f/p/+n/6f/p
/+n/6f/p/+n/6f/p/+n/6f/p/+n/6f/n/+f/5//n/+f/5//m/+b/5//n/+f/5//p/+n/
6f/p/+f/5//n/+f/6f/p/+n/6f/n/+f/5v/m/+b/5v/m/+f/5//n/+f/5//n/+f/5v/m
/+b/5v/m/+b/6P/o/+j/5//n/+j/6P/o/+b/5v/m/+b/5v/m/+b/5v/m/+b/5v/m/+b/
5v/m/+b/5v/m/+b/5v/m/+b/5v/m/+b/5f/l/+X/5//n/+b/5v/k/+T/5f/l/+b/5v/m
/+f/5f/l/+X/5v/k/+T/5P/k/+X/5f/m/+b/5v/m/+T/5P/m/+b/5v/m/+b/5v/m/+b/
5v/m/+b/5v/m/+b/5v/l/+X/5f/l/+X/5v/m/+b/5v/o/+j/6P/o/+X/5P/k/+X/5//q
/+r/6v/q/+r/6v/q/+r/6v/p/+j/6f/p/+j/5//k/+P/4f/h/+L/4v/g/+D/4f/h/+L/
4v/i/+L/4v/h/+H/4f/h/+H/3//f/9//3//h/+D/4P/h/9//3v/e/97/4v/i/+H/4v/k
/+b/5//m/+n/7f/0/wAADQAbACsAOQBCAEkATwBTAFAARwA3ACYAFgAGAPT/4f/P/8v/
0f/Q/83/zP/N/83/z//P/83/z//S/9P/0//W/9j/2v/b/9z/3P/c/9z/3P/d/97/3v/e
/9//3//e/97/3v/e/+D/4P/g/+D/3v/e/97/3//d/93/3f/d/97/3v/e/97/3v/e/97/
3v/e/97/3v/e/9z/3P/c/97/3v/d/93/3f/b/9v/3P/c/93/3f/d/93/3f/d/93/3f/d
/97/3v/e/97/3v/f/9//3//f/9//4P/f/9//3//f/+H/4v/j/+P/4f/i/+L/4v/k/+T/
5P/k/+T/5f/m/+b/6P/o/+n/6f/p/+n/6f/q/+r/6v/q/+r/5//n/+f/5//p/+n/6f/o
/+b/5v/m/+b/6P/o/+b/5v/j/+P/4v/h/+D/4P/f/97/4P/f/97/3v/d/93/3P/c/9v/
2//a/9r/2P/Y/9j/2P/Y/9j/1//X/9f/2P/Y/9j/1v/W/9b/1f/V/9X/1f/W/9b/1v/W
/9b/1P/U/9P/0v/U/9T/1P/U/9T/1P/U/9T/1P/U/9T/1P/S/9L/0v/S/9T/1P/U/9T/
0v/S/9L/0//T/9P/0//T/9X/1f/V/9X/0//T/9P/0//T/9P/0//T/9b/1//Y/9n/2//b
/9v/2//d/93/3f/d/93/3f/e/97/3f/d/93/3f/d/93/3f/d/93/3f/d/93/3f/d/93/
3f/d/93/3f/d/9//3//e/97/3f/d/93/3f/d/93/3f/d/9//3//f/9//3//f/9//3//f
/9//3v/e/97/3v/e/9//3f/d/93/3f/e/9//3//g/+D/4P/g/+D/4P/g/+D/3//f/+D/
4P/g/+D/4P/g/+D/4P/g/+D/4P/g/+D/4P/g/+D/4P/g/+D/4P/g/+D/4P/g/+D/4P/g
/+D/3//f/9//3//f/97/3v/g/+D/4f/h/97/3v/e/9//3//f/9//4P/i/+L/4v/i/+P/
4//k/+T/5v/m/+b/5v/m/+b/5v/m/+j/6P/o/+j/6P/o/+j/6P/q/+r/6v/p/+v/6//r
/+v/7v/u/+7/7v/x//T/9//6//v/+v/6//v/+//+//7//v8AAAAAAAAAAAAAAAD///7/
+//7//r/+f/6//n/9//3//j/+P/2//b/9//3//j/+P/6//r/+v/5//n/+f/5//n/9//3
//f/9//3//b/9v/3//f/9v/2//b/9v/4//n/+v/6//r//f8CAAkAEwAgADAAPwBPAFsA
ZQBuAHMAdQBxAGQAUwBBAC4AHgAMAPz/8//1//X/8//w/+//7v/v/+3/7f/t/+//7//y
//P/8//2//j/+P/5//j/+P/4//j/+P/5//r/+v/6//v/+//6//r/+v/6//r/+v/6//r/
/P/8//z//f/9//3//f/9//7//v/+//7/AAAAAAAAAAAAAAAAAAAAAAAAAAAAAAIABAAD
AAMAAwAFAAUABgAGAAgACQAKAAsACwALAAsACwAMAA4ADwAQABAAEAARABEAEQARABEA
EgAVABUAFQAVABcAGAAZABkAGQAaABoAGgAdAB4AHwAgACAAIQAiACIAJAAkACUAJQAj
ACMAIwAkACYAJgAmACYAJwAnACcAJwAnACcAJwAmACgAKAAoACgAKAAoACYAJgAnACcA
JgAlACYAJgAlACQAJAAjACIAIgAfAB8AHgAeAB0AHQAcABwAHAAcABwAHAAeAB4AHQAd
AB0AHgAeAB4AHgAeAB4AHQAdAB0AHQAeAB4AHgAeAB4AHgAeAB0AHAAcABwAHAAcABoA
GgAaABoAGgAaABoAGgAaABoAGgAaABoAGgAaABoAGAAYABgAGQAbABsAGwAbABkAGQAZ
ABkAGQAZABkAGQAbABsAGwAbABkAGQAZABkAGQAZABkAGQAZABkAGQAZABkAGQAaABoA
GQAZABkAGQAZABkAGQAZABkAGQAZABkAGQAZABkAGQAZABkAGQAZABsAGwAaABoAGQAZ
ABkAGQAZABkAGQAZABkAGQAZABkAGQAZABkAGQAZABkAGAAYABgAGAAYABkAGQAZABkA
GQAZABkAGAAYABgAGAAYABgAGAAYABgAFwAXABgAGAAYABgAGAAYABgAGAAYABgAGAAY
ABgAGAAYABgAGAAYABgAGAAYABgAGAAYABgAGAAYABYAFQAVABUAFwAXABYAFgAWABYA
FwAXABQAFAAUABUAEwATABMAFAAUABQAFAAUABUAFQAWABYAFgAWABYAFgAUABQAFAAU
ABQAFAAUABQAFAAUABQAFAAWABYAFgAWABgAGAAYABgAFQAVABUAFQAVABYAFgAWABYA
FgAWABYAFgAVABQAFAAVABcAGgAaABoAGgAaABoAHAAcABwAGwAZABcAFgAUABMAEgAR
AA8ADQAOAA4ADAAOAA8ADwAQABAAEAAQABAADwAPAA8ADwAPAA8ADwAPAA8ADwAOAA4A
DQANAAwADAAOAA4ADgANAA4AEgASABEAGAAfACcANABEAFUAZQBzAH0AhgCPAJEAiwCA
AG8AWwBIADgAJgAUAAkACQAJAAcABgAFAAIAAQD///////8DAAMAAgAFAAcACAAIAAgA
CQAKAAoACAAKAAoACwAMAAsACgAKAAkACgAKAAoACgAKAAoACgAKAAgACAAIAAkACQAJ
AAkACQAKAAoACgAKAAoACgAKAAoACgAKAAoACgAKAAoACgAMAAwACwALAAsACQAJAAoA
CgALAAsACwALAAsACwALAAsACwAMAAwADAAMAAwADQANAAsACwALAAwADQANAA0ADQAN
AA4ADwAPABEAEgASABIAFAAUABQAFAAUABUAFgAWABYAFgAXABcAFwAXABcAGAAYABgA
GAAYABkAGQAZABkAFwAXABcAFgAWABYAFgAWABYAFgAUABQAEwATABIAEQAQABAADwAO
AAwACwAKAAoACwALAAoACgAHAAcABgAGAAYABgAGAAYABgAGAAUABQAFAAYABgAGAAYA
BgAGAAUAAwADAAMABAAEAAQABAAEAAQABAADAAIAAgACAAIAAgACAAIAAgACAAIAAgAC
AAIAAAAAAAAAAAACAAIAAgACAAIAAgACAAMAAQABAAEAAQADAAMAAwADAAMAAwADAAMA
AwADAAMAAwADAAMAAwADAAMAAwADAAMAAwADAAMAAwADAAMABAAEAAUABQAFAAUABQAF
AAUABQAFAAUABQAFAAMAAwADAAMAAwADAAMAAwAFAAUABAAEAAMAAwADAAMAAwADAAMA
AwAFAAUABQAFAAMAAwADAAMAAwADAAIAAgACAAIAAgADAAMAAwADAAMAAwADAAIAAgAC
AAIAAgACAAIAAgACAAEA//8AAAAAAAACAAIAAgACAAIAAgACAAIAAAAAAAAAAAAAAAAA
AAAAAAAAAAAAAAAAAAAAAAAAAAACAAEAAQABAAEAAQAAAAAAAAAAAAEAAQD+//7//v//
/wEAAQABAAIAAAAAAAAAAAD/////AAAAAAAAAgACAAAAAAAAAAAAAAAAAAAAAAAAAAAA
AAAAAAAAAAAAAAAAAAABAAIAAwAEAAQABAAEAAQAAgACAAEAAQABAAEAAQACAAQABAAE
AAQABAAEAAQAAwACAAIAAwAFAAYABgAGAAYABgAGAAYABgAGAAUABAADAAEAAAD///7/
/f/7//v//P/+//z//P/9//3//v/+//7//P/8//v/+//9//3//f/9//v/+//7//v//P/8
//3//f/8//z//P/8//z//f8AAAAAAAADAAgADwAdACwAPABLAFsAZwBzAHwAfwB9AHcA
ZgBRAD8ALgAcAAgA+P/z//f/8//v//D/7//u/+3/7f/v/+//7//x//L/8//z//b/+P/4
//n/+P/4//r/+P/4//n/+v/4//j/+f/5//r/+v/6//r/+v/6//r/+v/6//r/+v/7//n/
+f/5//n/+v/6//r/+v/6//r/+v/6//j/+P/4//j/+P/4//j/+v/6//n/+f/5//n/+f/6
//r/+//7//v/+//7//v/+//7//v//P/8//z//P/8//3//f/9//3//f/+////////////
//8AAAEAAQADAAQABAAEAAQABAAEAAQACAAJAAoACgAIAAgACQAJAAsACwALAAwADAAM
AAwADAALAAsACwALAAsACwALAAoACgAKAAoACgAIAAgABgAGAAUABQAEAAMAAgACAAEA
AAAAAP///v/+//3//f/8//z/+//7//r/+v/6//r/+v/6//r/+v/5//n/9//4//j/+P/4
//j/+P/3//f/9//3//j/+P/4//j/+P/4//j/9//2//b/9v/2//b/9v/2//b/9v/2//b/
9v/2//j/+P/4//j/+P/4//j/+P/4//j/+P/5//f/9//3//f/9//3//f/9//5//n/+f/5
//n/+f/5//n/+f/5//n/+f/5//n/+f/5//n/+f/5//n/+f/5//r/+v/5//n/+f/5//v/
+//7//v/+f/5//n/+f/5//n/+f/5//n/+f/5//n/+f/5//j/+P/5//n/+f/5//n/+f/5
//n/+f/5//n/+f/5//n/+f/5//n/+f/4//j/+P/4//j/+f/5//n/+f/5//n/+f/4//j/
+v/6//r/+v/6//r/+v/5//n/+v/6//r/+P/4//j/+P/6//r/+v/6//r/+v/6//r/+v/6
//r/+v/4//j/+P/4//j/+P/4//j/+f/5//r/+//7//v/+v/6//j/+P/5//n/+P/4//j/
+f/3//f/9//4//j/+P/4//j/9//3//j/+P/4//j/+v/6//r/+v/6//r/+v/6//r/+v/6
//r/+v/6//z//P/8//z//P/8//v/+//7//v/+//8//7//v/+//7//v/+//7//f/8//z/
/f///wIAAgACAAIAAgACAAIAAgAAAP///v/9/////v/9//z/+f/3//f/+P/6//j/+P/5
//f/+P/4//j/+P/4//f/9//3//f/9//3//n/+f/5//n/9v/2//f/9//4//j/+P/4//j/
+f/6//r//P/9//7/AwAJABIAIAAvAD8ATQBbAGQAbQBzAHMAbgBjAE8APgAuAB4ACgD1
/+v/7f/v/+r/5//o/+X/5//p/+n/6f/t/+7/7//z//T/9P/2//f/9v/4//j/+P/4//n/
+v/6//r/+//7//r/+v/6//r//P/8//z//P/8//z//P/9//3//f/9//3//v/+//7//v/+
//7//v/+//z//P/8//z//v/+//7/AAAAAP////////////8AAAAA//////////8BAAEA
AQABAAEAAgACAAIAAgACAAMAAwADAAMAAwAEAAMAAwADAAMAAwAEAAUABQAHAAgACAAI
AAoACgAKAAoACgALAAwADAAOAA4ADwAPAA8ADwAPABAAEAAQABAAEAARABEAEQARABEA
EQARABAAEgASABIAEgARABAADQAMAA0ADQAMAAsACgAKAAkACAAGAAUABAAEAAUABQAE
AAQAAwADAAIAAgAAAAAAAAAAAAIAAgABAAEAAQACAAIAAgACAAIAAgABAP///////wAA
AAAAAAAAAAAAAAAA///+/wAAAAAAAAAA/v/+//7//v/+//7//v/+/wAAAAAAAAAAAAAA
AAAAAAD///7//f/9/////////////////////////////////wEAAQABAAEAAQABAAEA
AQABAAEAAQABAAMAAwADAAMAAQABAAIAAgABAAEAAQABAAEAAQABAAEAAwADAAMAAwAD
AAMAAwADAAEAAQABAAEAAwADAAIAAgABAAEAAQABAAMAAwADAAMAAQABAAEAAQABAAEA
AQABAAMAAwACAAIAAAAAAAAAAQABAAEAAQABAAEAAQAAAAAAAgACAAIAAgACAAIAAgAB
AAEAAgACAAIAAgACAAIAAgACAAIAAgACAAIAAgACAAIAAAAAAAAAAAAAAAAAAAAAAAIA
AgACAAIAAgABAAEAAQABAAEAAAAAAP7//v///////v/+//7///////////8AAAAAAAAA
AAAA/////wAAAAAAAAAAAAAAAP7//v/+//7//v/+//7//v8AAAAAAAAAAAAAAAAAAAAA
AAAAAAAAAAACAAIAAQABAAMAAwADAAQAAgACAAIAAgACAAIAAgABAAAAAAABAAMABAAE
AAQABAAGAAYABgAGAAYABQAEAAMAAwACAAEAAAD9//v/+//8//z/+v/6//v/+//8//z/
/P/8//z/+//7//3//f/9//3/+//7//v/+//6//r/+//7//z//P/8//z//P////7//v8A
AAEAAgAJAA8AGAAoADUAQwBTAF0AZgBvAHMAcwBoAFsASQA2ACYAGgAGAPP/7//z//H/
7P/t/+z/6//r/+3/7f/v/+//8v/z//P/9P/4//j/9//4//j/+v/4//j/+f/6//j/+P/5
//n/+v/6//r/+v/6//r/+v/6//r/+v/6//v/+f/5//n/+f/4//j/+P/4//r/+v/6//r/
+P/4//j/+P/6//r/+v/8//r/+f/5//n/+f/5//r/+v/5//n/+f/5//n/+f/5//n/+//8
//z//P/6//r/+//7//v/+//7//z/+//7//v/+//9//7//////wEAAgACAAIAAgACAAIA
AgACAAMABAAEAAYABgAHAAcABwAHAAcACAAIAAgACAAIAAcABwAHAAcACQAJAAkACAAI
AAgACAAIAAYABgAEAAQAAwADAAIAAQD+//7//f/8//7//f/8//z/+//7//r/+v/5//n/
+P/2/w==
         </WaveFormData>
      </LeadData>
      <LeadData>
         <LeadByteCountTotal>10000</LeadByteCountTotal>
         <LeadTimeOffset>0</LeadTimeOffset>
         <LeadSampleCountTotal>5000</LeadSampleCountTotal>
         <LeadAmplitudeUnitsPerBit>4.88</LeadAmplitudeUnitsPerBit>
         <LeadAmplitudeUnits>��V</LeadAmplitudeUnits>
         <LeadHighLimit>2147483647</LeadHighLimit>
         <LeadLowLimit>268435456</LeadLowLimit>
         <LeadID>V1</LeadID>
         <LeadOffsetFirstSample>0</LeadOffsetFirstSample>
         <FirstSampleBaseline>0</FirstSampleBaseline>
         <LeadSampleSize>2</LeadSampleSize>
         <LeadOff>FALSE</LeadOff>
         <BaselineSway>FALSE</BaselineSway>
         <ExcessiveACNoise>FALSE</ExcessiveACNoise>
         <MuscleNoise>FALSE</MuscleNoise>
         <LeadDataCRC32>1711478525</LeadDataCRC32>
         <WaveFormData>
CwALAAsACwAMAAwADgASABgAHwAnACkALAAtAC0ALQAqACIAGQAWAA4ABQD8//H/5//i
/+L/5P/e/9L/xv+3/6X/of+m/67/uP/F/8//1//g/+n/7//2//j//P///wEABAAHAAgA
CQALAAsACwALAAsADAAOAA4ADwAPAA0ADQANAAwADgAOAA4ADgAPAA8ADwAPAA8ADgAO
AA4ADgAOAA4ADgAOAA4ADgAOAA4ADgAOAA4ADgAOAA4ADQANAA0ADAAMAAwADAAMAAwA
DAAMAAwADAAKAAoACgAKAAwACwAKAAoACgAKAAoACQAJAAkACQAJAAkACAAIAAgACAAI
AAgACAAHAAcABgAFAAUABQAEAAMAAwADAAEAAQAAAAAAAAAAAP7//v/9//z//P/7//v/
+//6//r/+v/6//r/+v/6//n/+//7//z//f/8////AAABAAIABAAEAAUABgAIAAkACQAK
AAoACwAMAAwADAAMAA0ACwALAAsACgALAAsACwALAA0ADQAMAAwADAAMAAwADAAMAAsA
CwALAAsACwALAAwADAALAAsACwAJAAkACQAJAAsACwALAAsACwALAAsACwALAAsACwAL
AAoACgAKAAoADAAMAAwACwALAAwADAAMAAwADAAMAAwADAAMAAwADAAMAAwADAAMAAwA
DAAMAAwADAAMAAwADAAMAAwADAAMAAwADAAMAAwADAAMAAwADAALAAsACwALAAsACwAL
AAsACwAKAAoACgAKAAoACwALAAsACwALAAsACwAKAAoACwAJAAkACQAIAAgACAAIAAkA
CwAKAAoACgAKAAoACgAKAAoACgAKAAsACQAJAAgACAAKAAkACQAKAAoACgAKAAoACgAK
AAkACQAJAAkACgAKAAkACQAJAAkACQAJAAkACgAKAAoACgAKAAoACQAJAAkACQAJAAoA
CgAJAAkACQAKAAoACQAJAAgACgAKAAoACgAIAAgACAAIAAgACAAIAAgACAAJAAkACQAJ
AAkACAAIAAgACQAJAAkACQAJAAkACQAJAAkACAAIAAgACAAIAAgACgAKAAoACgAKAAoA
CgAKAAoACgAKAAoADAAMAAwADAAOAA4ADgAOAAwADAAMAAwADAANAA8ADwAPAA8ADwAO
AA0ADAAKAAkABgAFAAQAAwADAAIAAQAAAAAAAAD/////AQABAAIAAwADAAQABgAGAAYA
BgAGAAYABwAHAAYABgAGAAYABgAFAAUABQAFAAUACAAIAAgACAAIAAgACQAJAAcABwAH
AAcABwAHAAcABwAJAAkACAAGAAgADAASABkAHwAjACQAJwAlACUAJAAgABcAEgAQAAkA
AgD7/+3/5P/k/+z/6v/g/9b/y/+5/6n/pv+s/7T/vf/J/9P/2v/j/+v/8P/y//b/+f/9
/wAAAQACAAMABQAHAAUABQAFAAYABgAGAAcABwAHAAcABwAGAAgACAAIAAgABwAHAAcA
BwAHAAYABgAGAAYABgAGAAYABAAEAAQABAAGAAYABgAGAAQABAAEAAMABQAFAAQABAAE
AAQABAAEAAQABAAEAAQAAgACAAIAAgACAAEAAAAAAAIAAgACAAEAAQABAAEAAQABAAAA
AAAAAAAAAAAAAAAA//////7//f/9//3//P/7//n/+f/3//f/9v/2//b/9v/0//T/8//y
//L/8f/x//H/8P/w//D/8P/w//D/8P/v//H/8f/y//P/8v/1//b/9//4//r/+v/7//z/
/v//////AAAAAAEAAgACAAIAAgADAAMAAwADAAIAAgADAAQABQADAAMAAgACAAQABAAE
AAQABAADAAMAAwADAAMAAwAEAAQAAwADAAMAAwADAAMAAwADAAMAAwADAAEAAQABAAEA
AwADAAMAAwACAAIAAgACAAQABAAEAAMAAQACAAIAAgAAAAAAAAAAAAAAAAAAAAAAAgAC
AAIAAgACAAIAAgACAAAAAAAAAAAAAAAAAAAAAAAAAAAAAAAAAP7//v/+//7//f/9//3/
/f///////////////v/+//7//v/+///////9//3//f/9//3//P/8//3//f/9//3//P/8
//z//P/9//3//P/8//z//P/8//z//P/8//z//P/9//3//f/8//z//P/7//v//P/6//r/
+v/6//r/+v/5//n/+f/5//r/+v/7//v/+//7//n/+f/5//r//P/8//z//P/8//v/+//7
//v/+//8//z/+f/5//n/+v/8//v/+//6//r/+v/6//r/+v/6//r/+v/4//j/+P/4//j/
+f/5//n/+f/5//j/+P/2//f/9//3//n/+f/5//n/+f/3//j/+P/4//j/+P/4//r/+v/6
//r//P/8//z//P/7//r/+f/4//j/+P/5//v//f/9//3//f/8//v/+v/4//f/9v/1//T/
8//z//L/8f/u/+7/7v/t/+3/7f/t/+7/7//v//D/8v/y//L/8v/y//T/9f/1//T/8v/y
//L/8v/z//P/8//z//P/9P/0//T/9P/0//T/9f/1//X/9f/1//f/9//3//f/9//3//f/
+P/4//b/+P/6/wEABwANABIAEwAVABMAEgAQAAsABAD+//v/9v/x/+v/4v/a/97/5v/m
/+D/1//L/7n/qP+i/6j/rf+1/7//yP/P/9X/3P/i/+b/6f/t//D/8//0//f/9//3//f/
9//3//j/+P/4//n/+f/5//n/+f/4//j/+P/4//j/+f/5//n/+f/5//j/+P/4//j/+P/4
//j/+P/4//j/+P/2//b/9v/2//b/9v/2//X/9//3//b/9v/2//b/9v/2//T/9P/0//T/
9P/0//T/9P/2//X/9P/0//L/8v/y//H/8//z//P/8//z//L/8v/y//D/8P/w//D/8f/x
//D/7//v/+//7v/t/+3/7f/r/+v/7P/s/+z/7P/o/+j/5//m/+j/5//n/+f/5P/k/+T/
5P/k/+T/5P/j/+X/5f/m/+f/5v/p/+r/6//s/+7/7v/v//L/9P/1//X/9v/2//f/+P/4
//j/+P/5//v/+//7//r/+//7//v/+//7//v/+v/6//z//P/8//z//P/7//v/+//7//v/
+//8//z/+//7//v//f/9//3//f/9//3//f/9//3//f/9//3/+//7//v/+//+//7//v/+
//7//v/+//3//f/+//7//v/+//7//v/+//7//v/+//7//v/+//7//v/+//7//v/+//z/
/P/8//z//P/8//z//P/8//z//P/8//z//P/8//z/+//7//v/+//7//v/+//7//v/+v/6
//r/+v/6//v/+//7//v/+//7//v/+v/6//v/+//7//v/+v/6//r/+v/7//v/+v/6//r/
/P/8//z//P/6//r/+v/7//3//f/8//z//P/7//v//P/8//z//P/8//z//P/7//v/+//7
//z//P/9//3//f/9//3//f/9//7//P/8//z//P/8//v/+//7//3//f/+//7//f/9//3/
/v/+//3//f/8//7//v/+//7//v/+//7//v/8//z//P/8//7///////////////7//v/8
//3//f/9//3//f/9//3//f///wAA/v/+//7//v/+//7//v/+//7//v/+//7//v8AAAAA
AAAAAAIAAgACAAIAAgACAAIAAgACAAIAAwAFAAUABQAFAAUABAADAAIAAAD9//z/+//6
//v/+//6//n/+P/4//j/9//3//f/9//4//n/+f/6//z//P/8//z//P/+///////+//7/
/v/+//7//f/9//3//f/9//7//v/+//7//v/+////////////////////////////////
/wAAAgACAAQACgARABcAGwAgACEAIQAhACAAGAARAAoABAD7//L/6f/d/9b/1v/a/9b/
zP/A/7P/of+X/5z/pP+s/7f/w//L/9T/3f/l/+r/7v/y//X/+f/6//3/AAABAAEAAwAD
AAMAAwAEAAQABAAFAAUABQAFAAUABAAEAAQABAAEAAMAAwADAAMAAwACAAIAAgACAAIA
AgACAAIAAgACAAIAAgACAAIAAgAAAAAAAAD////////+//7/AAAAAAAAAAD+//7//v/+
/wAAAAAAAAAAAAD///7//v/+//7//v/9///////////////+//7//v/+//7//v/+//3/
/f/8//v/+//7//r/+f/5//n/9//3//b/9v/2//b/8v/y//H/8P/y//H/8f/x//D/8P/w
//D/7v/u/+7/7f/v/+//8P/x//L/9f/2//f/+P/6//r/+//6//z//f/9//7//v///wAA
AAAAAAAAAQABAAEAAQAAAAEAAQABAAEAAwADAAIAAgACAAIAAgACAAIAAQABAAEAAQAB
AAEAAgACAAEAAQABAAEAAQABAAEAAQABAAEAAQABAAEAAQABAAEAAQABAAEAAgACAAIA
AgACAAIAAgABAAEAAgACAAIAAgACAAIAAgACAAIAAgACAAIAAgACAAIAAgACAAIAAgAA
AAAAAAAAAAAAAAAAAAAAAAAAAAAAAAAAAAAAAAAAAAEAAQABAAEAAQABAAEAAQABAAAA
AAAAAAAAAAABAAEAAQABAAEAAQABAAAAAAABAAEAAQABAAAAAAAAAAAAAQABAAAAAAAA
AAAAAAAAAAAA/v/+//7///8BAAEAAAAAAAAA/////wAAAAAAAAAAAAAAAAAA////////
//8AAAAA//////////////////8AAAAAAAAAAAAAAAD/////////////AAAAAP//////
/wAAAAD//////v8AAAAAAAAAAAAAAAAAAAAAAAAAAAAAAAD+/////////wEAAQAAAAAA
AAABAAEAAQABAAEAAQABAAEAAQAAAAAAAAAAAAAAAAAAAAAAAAAAAAAAAAAAAAAAAAAA
AAAAAAACAAIAAgACAAQABAAEAAQAAgACAAIAAgACAAIAAgADAAUABQAFAAUAAwACAAEA
AAD+//3//P/7//r/+f/5//j/9//2//b/9v/3//f/9//3//r/+//7//z//P/8//z//P/8
//z//f/9//z//P/8//z//v/9//3//f/9//3//v/+//z//P/8//z//f/9//3//f//////
////////////////AAAAAAIABgAMABMAGwAfACAAIQAhACEAIAAYAA8ADAAGAP3/9P/r
/9//2v/c/97/1v/K/8D/sf+f/5n/oP+o/7D/u//F/83/1v/f/+f/7P/w//L/9//5//r/
/f/+//3///8BAAEAAQABAAIAAgACAAMAAwAFAAUABQAEAAQABAAEAAQABQAFAAUABQAF
AAQABAAEAAQABAAEAAQABAAEAAQABAAEAAQABAAEAAQABAAEAAMABQAFAAQABAACAAIA
AgACAAIAAgACAAIAAgACAAIAAgACAAEAAAAAAAAAAAAAAP////////////////7//v/+
//z//P/8//z/+//7//r/+f/7//v/+v/5//f/9//1//X/9P/0//T/9P/y//L/8f/w//D/
7//v/+//7v/u/+7/7v/s/+z/7P/r/+v/6//s/+3/8P/z//T/9f/2//j/+P/5//j/+v/7
//v//P/8//3//v/8//z//P/9//3//f/9//z//P/9//7///8BAAEAAAAAAP7//v/+//7/
/v/9//3//f/9//3//f/+//7//f/9//3////////////9//3//f/9//3//f/9//3//f/9
//3//f/+//7//v/+//7//v/+//3//f/+//7//v/8//z//P/8//7//v/+//7/AAAAAAAA
AAD+//7//v/+//7//v/+//7//f/8//v/+v/8//z//P/8//z//P/8//z/+//7//v/+//7
//v/+//7//v/+v/6//r/+v/6//v/+//7//v/+//7//n/+P/4//n/9//3//f/9v/2//b/
9v/3//f/9v/2//b/9P/0//T/9P/2//b/9v/3//X/9f/0//T/9P/z//P/9P/0//T/9P/0
//T/9P/z//P/8//z//T/9P/z//P/8//z//P/8//z//T/9P/0//T/9P/0//P/8//z//P/
8//0//T/8f/x//H/8v/y//H/8f/w//L/8v/y//L/8v/y//L/8v/y//L/8v/y//L/8//z
//P/8//z//L/8v/y//P/8//z//H/8f/x//H/8f/x//D/8P/w//D/8P/w//L/8v/y//L/
8v/y//L/8v/y//L/8v/z//P/8//z//P/9f/0//P/8v/w/+//7v/t/+z/6//r/+r/5//m
/+b/5v/l/+X/5f/l/+b/5//n/+j/6P/o/+j/6P/q/+r/6//r/+j/6P/o/+j/6v/p/+n/
6f/p/+n/6v/q/+r/6v/q/+r/6//r/+v/6//p/+n/6f/p/+n/6f/p/+n/6v/q/+r/6v/u
//P/+f///wIABQAHAAUAAgAAAP3/9P/u/+3/6v/l/+H/2P/S/9T/3v/i/+D/2f/R/7//
qP+c/57/of+n/7H/uv/B/8n/0P/U/9j/2//d/+D/4//m/+f/6f/p/+v/6//r/+z/7P/s
/+3/7f/t/+3/7f/s/+z/7P/s/+z/6//r/+v/6//r/+r/6v/q/+r/6v/q/+r/6v/q/+r/
6v/q/+r/6v/q/+j/6P/o/+f/6f/p/+j/6P/o/+j/6P/o/+j/6P/o/+j/5v/m/+b/5v/o
/+f/5v/m/+b/5v/m/+X/5f/l/+X/5f/l/+T/5P/k/+T/5P/k/+T/4//j/+L/4f/h/+H/
4P/f/93/3f/b/9v/2v/a/9r/2v/Y/9j/1//W/9j/1//X/9f/1v/W/9b/1v/U/9T/1P/T
/9X/1f/W/9f/1v/Z/9r/2//e/+D/4P/h/+T/5v/n/+f/6P/o/+n/6v/r/+z/7f/v/+//
7//v/+7/7//v/+//7//x//H/8P/w//D/8P/w//D/8v/x//H/8f/x//H/8f/y//L/8f/x
//H/8f/x//H/8f/x//H/8f/x//P/8//z//P/8//z//P/8//0//T/9P/0//T/9P/0//P/
8f/y//L/8v/y//L/8v/y//L/8v/y//L/8v/y//L/8v/y//L/8v/y//T/9P/0//T/9P/0
//T/9P/0//T/9P/0//T/9P/0//T/9f/1//X/9f/1//X/9f/1//X/9P/0//T/9P/0//X/
9f/1//X/9f/1//X/9P/0//X/9f/1//X/9P/2//b/9v/3//X/9P/0//T/9v/2//b/9v/0
//T/9P/1//f/9//2//b/9v/1//X/9v/2//b/9v/2//b/9v/1//X/9f/1//b/9v/3//f/
9//3//X/9f/1//b/9v/2//b/9v/2//X/9f/1//X/9f/2//b/9f/1//X/9v/2//X/9f/0
//b/9v/2//b/9v/2//b/9v/2//b/9v/2//b/9//3//f/9//3//b/9v/2//f/9//3//f/
9//3//f/9//3//b/9v/4//j/+P/4//n/+v/7//z/+v/6//r/+v/6//r/+v/7//3//f/9
//3////+//3//P/8//v/+v/5//j/9//3//b/9//2//b/9v/1//X/9f/1//b/9//3//j/
+v/6//r/+v/6//r/+//7//r/+v/6//r/+v/5//n/+f/5//n/+v/6//z//P/8//z/+//7
//v/+//9//3//f/9//3//f/9//3//v/+/wAABAAKABEAFwAbACAAHwAfAB0AHAAUAAsA
CAACAPn/8P/n/93/2P/c/97/2P/O/8L/tf+j/5v/nv+m/67/u//F/83/1v/f/+X/6v/u
//L/9f/3//r/+//+////AQABAAEAAQABAAIAAgACAAMAAwADAAMAAwACAAIAAgACAAIA
AwADAAMAAwADAAIAAgACAAQABAAEAAQABAAEAAQABAAEAAQABAAEAAQABAAEAAMABQAF
AAQABAAEAAQABAAEAAQABAAEAAQABgAGAAYABgAGAAUABAAEAAQABAAEAAMAAwADAAMA
AwAFAAQABAAEAAQABAAEAAQAAwADAAIAAQABAAEAAAD//wEAAQD//////v/+//7//v/8
//z/+//6//r/+f/5//n/9v/2//b/9v/4//j/+P/3//j/+f/7//3//P///wAAAQACAAQA
BAAFAAYACAAJAAkACgAKAAsADAAMAAwADAANAA8ADwAPAA4ADwAPAA8ADwAPAA8ADgAO
AA4ADgAOAA4ADgANAA0ADQANAA0ADQAOAA4ADQANAA0ADwAPAA8ADwANAA0ADQANAA8A
DwAPAA8ADwAPAA8ADwAQABAAEAAQABIAEgASABEAEQASABIAEgASABIAEgASABAAEAAQ
ABAAEAAQABAAEAASABIAEgASABAAEAAQABAADgAOAA4ADgAOAA4ADgAOABAAEAAQABAA
DwAPAA8ADwAPAA8ADwAPAA8ADgAOAA4ADgAOAA8ADwAPAA8ADwAPAA8ADgAOAA8ADwAP
AA8ADgAOAA4ADgAPAA8ADgAOAA4ADgAOAA4ADgAMAAwADAANAA8ADwAOAA4ADgANAA0A
DgAQABAAEAAQAA4ADgANAA0ADwAPABAAEAANAA0ADQANAAsACwALAAwADgAOAA4ADgAO
AA0ADQANAA0ADQAOAA4ADQANAA0ADgAOAA0ADQAMAA4ADgAOAA4ADgAOAA4ADgAMAAwA
DAAMAAwADQANAA0ADQANAAwADAAMAA0ADQANAA0ADQANAA0ADQANAA4ADAAOAA4ADgAO
AA4ADgAOAA4AEAAQABAAEAAQABAAEAAQABAAEAAQABAAEQATABMAEwATABMAEgARAA4A
DAALAAoACQAIAAcABwAGAAUABAAEAAQAAwADAAMAAwAEAAUABQAIAAoACgAKAAgACAAI
AAkACQAIAAgACAAKAAoACQAJAAkACQAJAAoACAAIAAgACAAIAAkACQAJAAsACwALAAsA
DQANAA0ADQANAAwADAAOABIAGgAhACcAKwAuAC0ALQAtACwAJgAdABgAEAAHAAAA9f/p
/+T/5v/o/+D/1v/M/73/q/+j/6r/sP+4/8X/0f/b/+L/6//z//j//P/+/wEABQAGAAkA
CgANAA0ADwANAA0ADQAOAAwADAANAA0ADwAPAA8ADgAOAA4ADgAOAA8ADwAPAA8ADwAO
AA4ADgAOAA4ADgAOAAwADAAMAAwADAAMAAwADAAOAA4ADgANAA0ADQAMAAwACgAKAAoA
CgAKAAoACgAKAAgACAAIAAgACgAJAAgACAAIAAgACAAHAAcABwAHAAcABwAGAAYABgAG
AAYABgAGAAUABQAEAAMAAwADAAIAAQABAAEA//////7//v/+//7//v/+//3//P/6//n/
+f/5//j/+P/4//j/+P/4//j/9//5//n/+v/7//r//f/+////AAACAAIAAwAEAAYABwAH
AAgACAAJAAoACgAKAAoACwALAAsACwAKAAkACQAJAAkACwALAAoACgAKAAoACgAKAAoA
CQAJAAkACQAJAAkACgAKAAkACQAJAAkACQAJAAkACQAJAAkACQAJAAkACQAJAAkACQAJ
AAkADAAMAAwADAAKAAoACgAJAAsADAAMAAwACgAKAAoACgAKAAoACgAKAAoACgAKAAoA
CgAKAAoACgAKAAoACgAKAAgACAAIAAgACAAIAAgACAAIAAgACAAIAAcABwAHAAcABwAH
AAcABwAHAAYABgAGAAYABgAHAAcABwAHAAcABwAHAAYABgAHAAcABwAHAAYABgAGAAYA
BwAHAAYABgAGAAYABgAGAAYABgAGAAYABwAHAAcABgAGAAgABwAHAAgABgAGAAYABgAG
AAYABQAFAAcABwAIAAgABwAHAAcABwAHAAcABwAIAAgACAAIAAgACAAHAAcABwAHAAcA
CAAIAAcABwAHAAgACgAJAAkACAAIAAgACAAIAAgACAAIAAgACAAIAAgACAAIAAkACQAJ
AAkACQAIAAgACAAJAAkACQAJAAkACQAJAAsACwAKAAoACgAKAAoACgAKAAoACgAKAAoA
CgAKAAoADAAMAAwADAAMAAwADAAMAAoACgAKAAoACwAMAA4AEQAQAA8ADgANAAoACQAI
AAYABQAEAAMAAgADAAMAAgABAAAAAAAAAP//////////AAADAAMABAAGAAYABgAGAAYA
BAAFAAUABAAEAAQABAAEAAMAAwADAAMAAwAEAAQABAAEAAQABAAFAAUABQAFAAUABwAH
AAcABwAFAAUABQAGAAYACgAQABYAHQAjACUAJgAnACcAJQAgABgAEQAOAAgAAQD4/+v/
4//k/+j/5v/e/9L/yP+z/6P/o/+q/7L/uv/H/9H/2f/g/+n/8f/0//b/+v/9////AgAD
AAQABQAFAAcABwAHAAcACAAIAAgACQAJAAkACQAJAAgACAAIAAgACAAHAAcABwAHAAkA
CAAIAAgABgAGAAYABgAIAAgACAAIAAgACAAIAAgACAAIAAgABwAHAAcABgAGAAYABgAG
AAYABgAGAAYABgAEAAQABAAEAAQAAwACAAIABAAEAAQAAwADAAMAAwADAAEAAAAAAAAA
AAAAAAAAAAD//////v/9//3//f/8//v/+//7//n/+f/4//j/+P/4//j/+P/3//b/9v/1
//X/9f/0//T/9P/0//b/9v/2//X/8//z//T/9f/2//n/+v/7//z//v/+////AgAEAAUA
BQAGAAYABwAIAAgACAAIAAkACQAJAAkACAAJAAkACQAJAAcABwAGAAYABgAGAAYABgAI
AAcABwAHAAUABQAFAAYABgAFAAUABQAFAAUABQAFAAUABQAFAAUABQAFAAUABQAFAAUA
BQAFAAYABgAGAAYABgAGAAYABQAFAAYABgAGAAQABAAEAAQABAAEAAQABAACAAIAAgAC
AAIAAgACAAIAAgACAAIAAgACAAIAAgACAAAAAAAAAAAAAAAAAAAAAAD/////////////
////////AQAAAAAAAAD+//7////////////////////+//7///8BAAEAAQAAAAIAAgAC
AAMAAwACAAIAAgAAAAAAAAAAAAAAAAAAAAEAAQABAAAAAAAAAP////8AAAAAAAAAAAAA
AAAAAP/////9//3//v/+//3//f/9//3//f/9//3//v/+//7//v/+//7//f/9//3/+//7
//z//P/5//n/+f/6//r/+f/5//j/+v/6//r/+v/4//j/+P/4//r/+v/6//r/+P/5//n/
+f/5//n/+P/4//j/+f/5//n/+f/5//n/+f/5//n/+P/4//j/+P/4//j/+v/6//r/+v/7
//z//f/+//3//P/7//r/+v/6//v//f/9//3//f/9//z/+//6//j/9//2//X/9P/z//P/
8v/x//D/8P/w/+//7f/t/+3/7v/t/+3/7v/w//L/8v/y//L/8v/z//P/8v/y//L/8v/y
//H/8f/x//H/8//0//T/9P/y//L/8v/z//P/8//z//P/8//z//P/8//x//H/8f/y//L/
8v/0//j//f8DAAkADAAPAA8ADQAMAAoABQD8//j/9//w/+3/5//c/9j/3v/m/+T/3P/T
/8f/s/+g/5z/pP+p/7H/uf/C/8n/0f/Y/97/4P/j/+f/6v/t/+7/7//x//P/8f/x//H/
8v/y//L/8//z//P/8//z//L/9P/0//T/9P/z//P/8//z//P/8v/y//L/8v/y//L/8v/y
//L/8v/y//T/9P/0//T/8v/y//L/8f/x//H/8P/w//D/8P/w//D/8P/w//D/8P/u/+7/
7v/u//D/7//u/+7/8P/w//D/7//t/+3/7f/t/+3/7P/s/+z/7P/s/+z/7P/p/+n/6P/n
/+f/5//m/+X/5//n/+X/5f/i/+L/4v/i/+D/4P/f/97/3v/d/93/3f/a/9r/2v/a/9j/
2P/Y/9f/2f/Z/9r/2//a/93/3v/f/+D/4v/i/+P/5f/o/+r/6//s/+z/7f/u//D/8P/w
//H/7//v/+//7v/u/+//8P/x//H/8f/w//D/8P/w//D/8P/y//H/8f/x//H/8f/x//L/
8v/x//H/8f/x//H/8f/x//H/8f/x//H/8f/x//H/8f/x//H/8f/x//L/8v/y//L/8v/y
//L/8f/x//L/8v/y//D/8P/w//D/8v/y//L/8v/w//D/8P/w/+7/7v/u/+7/7v/u/+7/
7v/u/+7/7v/u/+7/7v/u/+7/7v/u/+7/7v/v/+//7//v/+3/7f/t/+3/7f/s/+z/7P/s
/+z/7f/t/+3/7f/t/+3/7f/s/+z/7f/t/+3/7f/s/+z/7P/s/+3/6//q/+r/6v/s/+z/
7P/s/+z/7P/s/+3/7f/t/+z/7P/s/+v/6//s/+z/7P/s/+z/7P/s/+v/6//r/+v/7P/s
/+v/6//r/+v/6//r/+v/7P/s/+z/7P/s/+z/6//r/+v/6//r/+z/7P/r/+v/6//s/+z/
6//r/+r/7P/s/+z/7P/s/+z/7P/s/+z/7P/s/+z/7P/t/+3/7f/t/+3/7P/s/+r/6//r
/+v/6//r/+v/6//r/+n/6P/o/+n/6v/r/+z/7P/s/+z/7P/u/+7/7v/u//D/8P/w//D/
8P/w//D/8P/u/+7/7//x//H/8f/x//H/8P/v/+7/7P/r/+r/6f/o/+n/6f/o/+f/5v/m
/+b/5f/j/+P/4//k/+X/5f/m/+j/6P/o/+j/6P/o/+n/6f/o/+r/6v/q/+r/6f/p/+n/
6f/n/+j/6P/o/+r/6v/q/+v/6f/p/+n/6f/p/+n/6f/p/+v/6//r/+z/7P/s/+7/8v/5
/wEABwAKAAsADQALAAoABgD///j/8v/t/+b/3f/R/8j/xv/M/8z/xP+6/7H/n/+P/4z/
kv+a/6H/q/+z/77/xf/N/9T/2P/a/93/4f/k/+f/6P/p/+v/6//t/+3/7f/u/+z/7P/t
/+3/7//v/+//7v/u/+7/7v/u/+3/7f/t/+3/7f/s/+z/7P/s/+z/7P/s/+r/6v/q/+r/
6v/q/+r/6v/q/+r/6v/p/+v/6//q/+r/6P/o/+j/6P/m/+b/5v/m/+b/5v/m/+b/5v/l
/+T/5P/m/+b/5v/l/+X/5f/l/+X/4//i/+L/4v/k/+T/5P/k/+P/4//i/+H/3//f/97/
3f/d/93/2//b/9j/2P/Y/9j/2P/Y/9f/1v/U/9P/0//T/9L/0v/S/9L/0v/S/9L/0f/R
/9H/0v/T/9L/1f/W/9f/2v/c/9z/3f/c/97/3//f/+L/4v/j/+T/5P/k/+T/5f/j/+X/
5f/k/w==
         </WaveFormData>
      </LeadData>
      <LeadData>
         <LeadByteCountTotal>10000</LeadByteCountTotal>
         <LeadTimeOffset>0</LeadTimeOffset>
         <LeadSampleCountTotal>5000</LeadSampleCountTotal>
         <LeadAmplitudeUnitsPerBit>4.88</LeadAmplitudeUnitsPerBit>
         <LeadAmplitudeUnits>��V</LeadAmplitudeUnits>
         <LeadHighLimit>2147483647</LeadHighLimit>
         <LeadLowLimit>268435456</LeadLowLimit>
         <LeadID>V2</LeadID>
         <LeadOffsetFirstSample>0</LeadOffsetFirstSample>
         <FirstSampleBaseline>0</FirstSampleBaseline>
         <LeadSampleSize>2</LeadSampleSize>
         <LeadOff>FALSE</LeadOff>
         <BaselineSway>FALSE</BaselineSway>
         <ExcessiveACNoise>FALSE</ExcessiveACNoise>
         <MuscleNoise>FALSE</MuscleNoise>
         <LeadDataCRC32>2839093120</LeadDataCRC32>
         <WaveFormData>
/v/+//7//v8AAAAAAwAJABMAIQAwAD0ATQBfAHQAkQCmAK0ArACqAKIAlQCBAGIAOAAO
AOz/z/+w/4v/Z/9K/0H/RP9P/2L/ev+M/5z/qv+3/8L/zP/W/97/5f/r//H/9f/5//z/
/f/+/wAAAQACAAMAAwADAAQABQAFAAYABgAGAAcABwAGAAYABgAGAAYABgAGAAYABQAF
AAUABQAFAAUABQAFAAUABQAFAAUABQAFAAQABAAFAAUABQAFAAUABQAFAAUABQAFAAUA
BQAFAAYABgAGAAcABwAHAAcABwAHAAcACQAJAAkACQAKAAoACwALAAoACwALAAsADQAO
AA4ADgAMAA0ADQANAA8ADwAPAA8ADwAPAA8ADwAOAA4ADgAOAA4ADQANAAwACwAKAAkA
CAAJAAkACAAHAAUABAAEAAQABgAGAAcABwAJAAoADAANAAsADQANAA4ADgAOAA4ADQAN
AA0ADQAMAAoACQAIAAgABwAHAAYABQAEAAQABAAEAAQABAAEAAMAAQABAAEAAQAAAAAA
AAABAAEAAQABAAEAAQABAAEAAQABAAEAAQACAAIAAgACAAIAAQABAAIAAgACAAIAAgAC
AAIAAgACAAIAAgACAAMAAwADAAMAAgACAAQABQAFAAUAAwADAAMAAwADAAMABAAEAAQA
BAAEAAQABAAEAAQABAAGAAYABgAFAAUABQAFAAUAAwADAAMAAwADAAMAAwADAAMAAgAC
AAIAAgACAAIAAgACAAIAAgACAAIAAgACAAAAAAAAAAAAAAD+//7///////////////7/
AAAAAAAAAAAAAAAAAAAAAAAAAAAAAAAAAAAAAAAAAAAAAAAAAAAAAAAAAAAAAAAAAAAA
AAAAAAAAAP////////3//f/9//3//f/9//3//f//////////////////////////////
///9//3//f/9//3//f/9//3//f/8//z//P/8//z//P/9//3//P/8//3//f/9//3//P/6
//r/+//7//z//P/8//z//P/8//z//P/8//z/+//8//z//P/8//z//P/8//z//P/8//z/
/P/8//z//P/8//z//v/+//7//v8AAAAAAAAAAAAAAAAAAAEAAQABAAIAAgADAAMAAwAD
AAAAAAD+//z/+//5//j/9//3//X/9f/1//b/9v/2//b/9v/2//b/9v/5//n/+f/5//f/
9//3//f/9//1//X/9P/y//L/8v/y//L/8v/z//P/8//z//P/8//y//L/8v/y//L/8v/y
//L/8v/y//L/8v/y//T/9P/0//X/+/8DAA8AHAApADUARwBaAG8AiACZAJ4AnACaAJEA
gQBsAEYAHAD8/9//wP+d/3X/Uv8//zz/Qf9M/2L/eP+I/5b/o/+w/7z/xv/M/9P/2f/h
/+X/6f/s/+3/8P/y//P/9P/1//X/9f/2//f/9//2//b/9v/3//n/+P/4//j/+P/4//j/
+P/4//f/9//3//f/9//3//f/9f/1//X/9f/3//f/9//2//b/9//3//f/9//3//f/9//3
//f/9//3//n/+f/6//r/+P/5//n/+f/5//n/+f/5//v/+//7//v/+v/6//v/+//8//3/
/f/9//3//v/+//7//v///////////////////////////////v/+//7//v/+//3//f/8
//v/+v/5//j/9//3//b/9f/1//T/9P/0//b/9v/3//f/+f/6//z//f/7//3//f/+//7/
/v/+//3//////////v/8//v/+v/6//v/+//6//n/+P/4//j/+P/4//j/+P/3//X/9f/1
//X/9v/2//b/9//3//f/9//3//f/9//3//f/9//3//f/+P/4//j/+P/4//f/9//4//j/
+v/6//r/+v/4//j/+P/4//r/+v/7//v/+f/5//j/+P/4//n/+f/5//v/+//7//v/+//7
//z//P/8//z//P/8//z//P/8//z//P/8//z/+//7//v/+//7//v/+//7//v/+//7//v/
+//7//r/+v/6//r/+v/6//r/+v/6//r/+v/6//r/+v/4//j/+P/4//j/+P/4//n/+f/5
//n/+f/4//j/+P/4//j/+P/4//j/+P/4//j/+P/4//r/+v/6//r/+v/6//r/+v/4//j/
+P/4//j/+P/4//j/+P/3//f/9//5//n/+f/5//f/9//3//f/+f/5//n/+f/5//n/+f/5
//n/+f/5//n/+f/5//n/+f/5//n/+f/5//n/+P/4//j/+P/4//j/+f/5//j/+P/5//n/
+f/5//j/+P/4//n/+f/6//r/+v/6//r/+v/6//r/+v/6//n/+v/6//r/+v/6//z//P/8
//z//v/+//7//v/+//7//v/+/////////wAAAgADAAMAAwABAAAAAAD+//7//f/7//r/
+f/5//f/9//1//b/9v/2//b/9v/2//b/+P/5//n/+f/5//n/+f/5//n/+f/3//f/9v/2
//b/9v/2//b/9v/3//f/9//3//f/9//4//j/+P/4//j/+P/4//r/+v/6//r/+v/6//r/
+v/6//v///8FAA0AGgAnADMAPwBQAGMAdgCLAJoAngCcAJkAkQCCAGwARgAeAAMA7v/T
/7H/jP9p/1j/Vf9U/1z/bv+C/5T/o/+w/7z/xv/Q/9n/3//l/+3/8//2//n//P/+////
AAABAAEAAQACAAMAAwACAAIAAgADAAUABAAEAAQABAAEAAQABAAEAAMAAwADAAEAAQAB
AAEA///////////////////+//7///////////////////8BAAEAAQABAP////8AAAAA
AAABAAEAAQABAAEAAQABAAEAAQABAAEAAgACAAMAAwACAAMAAwADAAMABAAEAAQABAAF
AAUABQAFAAUABQAFAAUABQAFAAUABAAEAAQABAACAAEAAQAAAAEAAAD///7//f/9//z/
+//5//j/+P/4//r/+v/7//v/+f/6//z//f/9//////8AAAIAAgACAAEAAwADAAMAAgAC
AAEAAAAAAAEAAQAAAP///v/+//7//v/+//7//v/9//v/+//7//v/+v/6//r/+//7//v/
+//7//v/+//7//v/+//7//v//P/8//z//P/8//v/+//8//z//P/8//z//P/8//z//P/8
//z//P/9//3//f/9//z//P/8//3//f/9//3//f/9//3//f/9//7//v/+//7//v/+//7/
/v/+//7//v/+//7//f/9//3//f/9//3//f/9//3/+//7//v/+//9//z//P/8//r/+v/6
//r/+v/6//r/+v/6//r/+v/4//r/+v/6//r/+P/4//n/+f/5//n/+f/4//r/+v/6//r/
+P/4//j/+P/4//j/+P/4//j/+P/4//j/+P/4//j/+P/4//j/+P/4//j/+P/4//j/+P/3
//f/9//5//n/+f/5//n/+f/5//n/+f/5//n/+f/5//n/+f/5//f/9//3//f/9//3//f/
9//3//f/9//3//f/9v/2//b/+P/4//j/+f/5//j/+P/5//f/9//3//b/+P/4//n/+f/2
//b/9v/2//b/9v/2//b/9v/4//n/+P/4//j/+P/4//j/+P/4//j/+P/4//j/+P/6//r/
+v/6//v//P/9//7//v/+//7//v////////8AAAAAAQABAAEA///+//7//P/6//n/9//2
//X/9f/z//P/8//0//T/9P/0//T/9P/0//b/9//3//f/9//3//f/9//3//f/9f/1//T/
9P/0//T/8v/y//L/8//z//P/8//z//P/9P/0//T/9v/2//b/9v/2//b/9v/2//b/9v/2
//b/+P/5////CwAXACYAMwBBAFMAZgB/AJgAowCiAKAAmgCPAH8AYgA4AA4A7P/P/7L/
j/9p/0j/Of88/0X/VP9s/4L/kv+e/6v/tv/C/87/1v/b/+P/6f/t//H/9P/1//j/+v/7
//z//f/9//3//v//////AAAAAAAAAQABAAAAAAAAAAAAAAAAAAAAAAD/////////////
//////3//f/9//3//////////v/8//3//f/9//3//f/9//3/////////////////AAAA
AAAAAQABAAEAAwADAAMAAwADAAMAAwADAAQABAAFAAUABgAHAAcABwAJAAoACgAKAAgA
CQAJAAkACQAJAAkACQALAAsACwALAAgACAAIAAgACAAHAAcABgAHAAYABQAEAAMAAwAC
AAEAAQAAAAAAAAACAAIAAwADAAEAAgAEAAUABQAHAAcACAAGAAYABgAFAAUABQAFAAQA
BAADAAIAAgABAAEAAAD///7//v/+//7//P/8//z/+//7//v/+//7//r/+v/6//v/+f/5
//n/+f/7//v/+//7//v/+//7//z//P/8//z//P/7//v//P/8//z//P/8//z//v/+//7/
/v/+//7////////////+//7//v////////////////////////8AAAAAAAAAAAAAAAAA
AAAAAAAAAAIAAgACAAEAAQABAAEAAQABAAEAAQABAP/////////////+//7//v/+//7/
/v/+//7//v/+//7//v/+//7//P/8//z//P/8//z//P/9//3//f/9//3//P/8//z//P/8
//r/+v/6//r/+v/6//r/+v/8//z//P/8//r/+v/6//r/+v/6//r/+v/6//r/+v/6//r/
+f/5//n/+//7//v/+//7//v/+//7//n/+f/5//n/+f/5//n/+f/3//f/9//3//n/+f/5
//n/+f/5//n/+f/5//j/+P/4//j/+P/4//n/+//6//r/+//7//v/+//6//r/+v/7//v/
+v/6//r/+v/6//r/+v/6//r/+v/7//z/+v/6//r/+v/6//r/+v/6//r/+v/6//r/+v/6
//r/+v/8//z//P/8//3//v///wAAAAAAAAAAAAAAAAEAAQABAAIAAgADAAMAAQABAAAA
AAD+//z/+//5//r/+f/5//f/9//3//j/+P/4//j/+P/4//r/+v/7//v/+//7//v/+//5
//n/+f/3//f/9v/2//b/9v/2//b/9v/3//f/9//3//X/9f/2//b/+P/4//j/+P/6//r/
+v/6//r/+v/6//r/+v/6//3/BQAPAB0AKgA3AEUAVwBsAIcAngCnAKYApACeAJEAfwBe
ADYADADs/83/rP+H/2H/RP87/0D/Sf9e/3T/hv+W/6L/r/+6/8b/0P/W/93/4//p/+//
8f/0//X/9v/2//n/+v/7//v/+//8//3//f/+//7//v///////v/+//7//v/+//7//v/8
//v/+//7//v/+//7//v/+//7//v/+//7//v/+//6//r/+//7//v/+//7//v/+//7//v/
+//7//v/+//8//z/+v/7//v/+//9//3//f/9//3//f/9//3//v/+///////+////////
/wEAAgACAAIAAAABAAEAAQADAAMAAwADAAMAAwADAAMAAgACAAIAAgAAAP/////+//7/
/v/+//7/+//7//r/+f/7//r/+v/6//r/+v/7//v//f/+/wAAAQD//wEAAQACAAAAAAAA
AP//AQABAAEAAAD+//3//P/8//v/+//6//n/+v/6//r/+v/4//j/+P/3//f/9//3//f/
9v/2//b/9//3//f/9//3//f/9//3//f/+f/5//n/+v/4//j/+P/4//n/+f/6//r/+P/4
//j/+P/6//r/+v/6//r/+v/7//v//f/9//z//P/6//v/+//7//3//f/9//3/+//7//z/
/P/+//7//v/+//z//P/8//z//P/8//z/+//7//v/+//7//3//f/9//3/+//7//v/+//7
//r/+v/6//z//P/8//z//P/8//z//P/6//r/+v/4//j/+P/4//j/+P/4//n/+f/3//f/
9//2//b/9v/2//b/9v/2//b/9v/2//b/9v/2//b/9v/2//b/9v/2//b/9v/2//b/9v/2
//b/9v/2//b/9v/1//X/9f/3//f/9//3//f/9//3//f/9//3//f/9//3//f/9//3//f/
9//3//f/9//3//f/9//1//X/9f/1//f/9v/2//b/9v/2//b/9//1//T/9P/1//f/9//3
//b/9v/2//f/9//2//b/9v/2//b/9v/2//b/9v/2//X/9v/2//b/9v/2//f/+P/5//r/
+v/6//r/+v/6//v/+//7//z//P/9//3//f/9//z//P/8//r/+f/3//b/9f/1//P/8v/x
//H/8P/w//D/8P/w//D/8P/x//H/8//z//P/8//z//P/8//x//H/8P/w//D/8P/w//D/
8P/v/+//7//v//H/8f/y//L/8P/w//D/8P/w//D/8P/w//D/8P/w//D/8v/y//P/9f/5
/wMAEAAdACcAMwBCAFEAYgB5AIoAkgCSAJEAiQB8AGoASgAiAAcA+P/h/8H/nP93/2D/
V/9S/1T/ZP92/4b/lf+k/7L/vP/E/83/0//b/+H/5//s/+//8v/y//X/9v/3//f/9//4
//n/+f/6//r/+v/7//v/+v/6//r/+v/6//r/+v/6//n/+f/5//f/9//3//f/9//3//f/
9//5//n/+f/4//b/9//3//f/9//3//f/9//3//f/9//3//f/9//4//j/+P/5//n/+f/5
//n/+f/5//n/+f/5//n/+v/6//v/+//6//v/+//7//v//P/8//z//P/9//3//f/9//3/
/f/9//v/+//7//v/+v/6//r/+v/6//n/+f/4//f/9v/1//T/8//z//L/8f/x//D/8P/w
//D/8P/x//H/8f/y//T/9f/1//f/9//4//r/+v/6//n/+//7//v/+v/8//v/+v/6//v/
+//6//n/+P/4//j/+P/4//j/+P/3//f/9//3//f/9v/2//b/9//3//f/9//3//X/9f/1
//X/9f/1//X/9v/2//b/9v/2//f/9//4//j/9v/2//b/9v/4//j/+P/4//b/9v/3//f/
9//3//b/9v/2//f/9//3//f/9//3//f/9f/1//b/9v/2//b/9v/2//j/+P/4//j/+P/4
//j/9//5//n/+f/5//n/+f/5//n/9//3//f/9//3//b/9v/2//j/+P/4//j/+P/4//j/
+P/2//b/9v/0//b/9v/2//b/9P/0//X/9f/1//X/9f/0//T/9P/0//T/9P/0//T/9P/0
//T/9P/0//T/9P/0//T/9P/0//T/9P/0//T/9P/0//T/9P/0//T/9P/z//P/8//1//X/
9f/1//P/8//z//P/8//z//P/8//z//P/8//z//P/8//z//P/8//z//P/8//z//P/8//z
//P/8v/y//L/8v/y//L/8//z//L/8v/z//P/8//z//L/8v/y//P/8//0//T/9P/0//T/
9P/0//T/9P/0//P/9P/0//T/9P/0//X/9v/3//j/+P/4//j/+P/6//v/+//7//z//P/9
//3//f/9//z//P/7//r/+v/5//j/9//3//X/9f/1//b/9v/4//j/+P/4//j/+P/5//n/
+f/5//n/+f/3//f/9//1//X/9P/0//T/9P/0//T/9P/1//X/9f/1//X/9f/2//b/9v/2
//b/9v/2//b/9v/2//j/+P/4//j/+P/4//v/AwAPAB0AKgA3AEcAWQBsAIUAnAClAKIA
oACaAIsAeQBYAC4ABgDq/83/rv+L/2X/Sv8//0L/S/9e/3T/hv+W/6T/r/+8/8j/0P/Y
/9//5f/r//H/9f/2//n/+v/6//v//P/9//3//f/+//////8AAAAAAAABAAEAAAAAAAAA
AgACAAIAAgACAAEAAQABAP/////////////////////////////+/wAAAQABAAEAAQAB
AAEAAQADAAMAAwADAAMAAwAEAAQABAAFAAUABQAHAAcABwAHAAkACQAJAAkACgAKAAsA
CwAMAA0ADQANAA8AEAAQABAAEAARABEAEQARABEAEQARABEAEQARABEAEAAQABAAEAAQ
AA8ADwAOAA0ADAALAAoACwALAAoACQAJAAgACAAIAAoACgALAAsACwAMAA4ADwAPABEA
EQASABIAEgASABEAEQARABEAEAAOAA0ADAAMAAsACwAKAAkACgAKAAoACgAIAAgACAAH
AAcABwAHAAcABgAGAAYABwAHAAcABwAHAAcABwAHAAcABwAHAAcACAAGAAYABgAGAAcA
BwAIAAgACAAIAAgACAAIAAgACAAIAAgACAAJAAkACQAJAAgACAAKAAsACwALAAsACwAL
AAsACwALAAwADAAMAAwADAAMAAoACgAKAAoACgAKAAoACQALAAsACwALAAkACQAJAAkA
CQAJAAkACQAJAAgACAAIAAgACAAIAAgACAAIAAgACAAIAAgACAAGAAgACAAIAAgABgAG
AAcABwAHAAcABwAGAAYABgAGAAYABgAGAAYABgAGAAYABgAGAAYABgAGAAYABgAGAAYA
BgAGAAYABgAGAAYABgAGAAYACAAHAAcABwAFAAUABQAFAAUABQAFAAUABQAFAAUABQAF
AAUABQAFAAMAAwADAAMAAwADAAMAAwAFAAUABQAFAAUABAAEAAQABAAEAAQABQADAAIA
AgADAAUABQAFAAQABAAEAAUABQAEAAQABAAEAAQABAAEAAQABAAEAAMAAgAEAAQABAAE
AAQABAAEAAQABQAGAAcACAAIAAgACAAIAAoACgALAAsACwAMAAwADQALAAsACwAKAAoA
CAAGAAUAAwACAAEAAQD///////8AAAAAAAAAAAAAAAAAAAAAAQADAAMAAwADAAEAAQAB
AAEA//////7//v/8//z//P/8//7//////////f/9//3//v8AAAAAAAAAAAAAAAAAAAAA
AAAAAAAAAAAAAAAAAgAFAAsAFwAlADIAPwBPAGEAdACRAKgAsQCwAK4ApgCbAIkAaAA8
ABYA9v/X/7T/j/9p/0z/Qf9G/1H/ZP94/4z/nP+q/7f/xP/O/9b/3v/l/+3/8//3//v/
/v///wAAAgABAAIAAwADAAUABgAHAAcABgAGAAYABwAHAAYABgAGAAgACAAIAAgACAAH
AAcABwAFAAUABQAFAAcABwAHAAcABQAFAAUABAAGAAcABwAHAAcABwAHAAcABwAHAAcA
BwAHAAcACAAIAAgACQAJAAkACQAJAAkACQAJAAkACQAJAAoACgALAAsADAANAA0ADQAL
AAwADAAMAA4ADwAPAA8ADwAPAA8ADwAPAA8ADwAPAA4ADgAOAA4ADAALAAsACgALAAoA
CQAIAAUABQAEAAMAAwACAAIAAgAEAAQABQAFAAUABgAIAAkABwAJAAkACgAKAAoACgAJ
AAcABwAHAAYABgAFAAQABAADAAMAAgABAAAAAAAAAAAA/v/+//7//f/9//3//f/9//r/
+v/6//v/+//7//v/+//7//v/+//7//v/+//7//z//P/8//z//P/9//3//v/+//7//v/+
//7//v/+//7//v/+//7////////////+//7//v////////////////////////8AAAAA
AAAAAAAAAAAAAAAAAAAAAP7//v/+//3//f/9//3//f/9//3//f/9//3//f/9//3//f/8
//z//P/6//r/+v/6//r/+v/6//r//P/8//z/+v/6//r/+v/6//j/+P/5//n/+f/5//n/
+P/4//j/+P/4//j/+P/4//j/+P/4//j/+P/4//j/+P/4//j/+P/4//j/+P/4//j/+P/4
//j/+P/4//j/9//3//f/9f/1//X/9f/1//X/9f/1//f/9//3//f/9//3//f/9//3//f/
9//3//f/9//3//f/9//3//f/9//3//b/9v/2//b/9v/2//f/9//2//b/9//3//f/9//2
//b/9v/3//f/9v/2//b/9v/0//T/9P/0//T/9P/1//b/9P/0//T/9P/2//b/9v/2//b/
9v/2//b/9//4//n/+v/6//r/+v/6//r/+v/6//r//f/9//3//v/8//3//f/9//v/+v/6
//j/9v/1//P/8v/z//P/8f/x//H/8v/y//L/8v/y//L/8v/y//P/8//z//P/8//z//P/
8f/x/+//7//w//D/8P/w/+7/7v/u/+//7//v/+//7//v//D/8P/w//L/8v/y//L/8v/y
//L/8v/y//L/8v/y//T/+f8BAA8AHQAqADcARwBZAHAAiwCcAJ8AngCcAJQAhQBtAEYA
HAD6/97/vf+Y/3H/Tf84/zf/Ov9J/2D/dv+E/5T/ov+t/7r/xv/O/9T/2//h/+f/6//t
//D/8f/y//T/9f/2//f/9//3//j/+f/5//r/+v/6//v/+//6//r/+v/6//r/+v/6//r/
+f/5//n/+f/5//n/+f/5//n/+f/5//n/+f/5//j/9v/3//f/9//5//n/+f/5//f/9//3
//f/+f/5//r/+v/6//v/+//7//v/+//7//v//f/9//3//f/8//z//f/9//7/////////
//8AAAAAAAAAAAEAAQABAAEAAQABAAEAAQABAAEAAQAAAAAAAAAAAP7//f/9//z//f/8
//v/+v/5//n/+P/3//n/+P/4//j/9v/2//f/9//5//r//P/9//v//f/9//7//v/+//7/
/f/9//3//f/8//z/+//6//r/9//3//b/9f/2//b/9v/2//T/9P/0//P/8//z//P/8//y
//L/8v/z//P/8//z//P/8//z//P/8//z//P/8//0//T/9P/0//T/8//z//T/9P/2//b/
9v/2//T/9P/0//T/9P/0//X/9f/1//X/9P/0//T/9f/1//X/9f/1//X/9f/1//X/9v/2
//b/9v/2//b/9v/2//b/9v/2//b/9v/1//X/9f/1//X/9f/1//X/9f/1//X/9f/1//P/
8v/y//L/9P/0//T/9P/y//L/8v/y//L/8v/y//D/8v/y//L/8v/0//T/9f/1//P/8//z
//L/9P/0//T/9P/0//T/9P/0//T/9P/0//T/9P/0//T/9P/2//b/9v/2//b/9v/2//b/
+P/4//j/+P/2//X/9f/1//X/9f/1//X/9f/1//X/9f/1//X/9f/1//f/9//3//f/9f/1
//X/9f/1//X/9f/1//X/9f/1//X/9//2//b/9v/2//b/9v/3//f/9v/2//f/9//3//f/
9v/2//b/9//3//b/9v/2//b/9v/2//b/9v/2//j/9//2//b/9v/2//b/9v/2//b/9v/3
//j/+f/6//r/+v/6//r/+//7//v//P/+//////////3//P/8//r/+v/5//f/9v/1//X/
8//z//P/9P/0//T/8v/y//L/8v/0//X/9f/1//X/9f/1//X/9f/1//P/8//y//L/8v/y
//D/8P/w//H/8f/x//H/8f/x//L/8v/y//L/8v/y//L/8v/y//L/8v/0//T/9P/0//T/
9f/3////CwAWACMALQA7AEwAXQByAIkAmACcAJoAlwCNAH4AZAA8ABgAAQDq/83/qf+C
/1//UP9L/0z/VP9o/3z/jv+b/6j/tP/C/8r/0f/X/9//5//r//D/8//0//b/9//4//n/
+f/5//r/+//7//z//P/8//3////+//7//v/+//7//v/+//7//f/9//3/+//7//v/+//9
//3//f/9//3//f/9//z//P/9//3//f/9//3//f/9//3//f/9//3//f/9//7//v/+////
/////wEAAQABAAEAAQABAAEAAQAAAAAAAQABAAIAAwADAAMAAQACAAIAAgACAAMAAwAD
AAMAAwADAAMAAwADAAMAAwACAAIAAgACAAIAAQABAAAA///+//3//P/5//n/+P/3//f/
9v/2//b/9v/2//f/9//5//r//P/9//3//////wAAAAAAAAAA//8AAAEAAgACAAIAAQAA
AAAA//////7//f/+//7//v/+//7//v/+//3/+//7//v/+//8//z//P/9//v/+//7//v/
+//7//v/+//7//v/+//8//z//P/8//z//f/9//7//v/8//z//P/8//z//P/8//z//P/8
//3//f/9//3//P/8//z//f/9//3//f/9//3//f/9//3//v/+//7//v/+//7//v/+//7/
/v/+//7//v/9/////////////f/9//3//f/9//3//f/9//3//P/8//z//P/8//z//P/8
//z//P/8//z//P/8//r/+v/6//r/+v/6//r/+//7//v/+//7//r/+P/4//j/+P/6//r/
+v/6//r/+v/6//r/+v/6//r/+v/6//r/+v/6//r/+v/6//r/+v/6//r/+v/6//n/+f/5
//n/+f/5//n/+f/5//n/+f/5//n/+f/5//n/+f/5//n/+f/5//n/+f/5//n/+f/5//n/
+f/5//n/+f/4//j/+P/2//b/9v/3//f/9v/2//f/9//3//f/9v/2//b/9//3//b/9v/2
//b/9v/2//b/9v/2//b/9f/2//b/9v/2//b/9v/2//b/9v/4//j/+P/4//n/+v/7//z/
/v/+//7//v/9//3//f/+/wAAAQABAAEA///+//7//P/6//n/9//2//X/9f/z//P/8//0
//T/9P/0//T/9P/0//T/9f/1//X/9//3//f/9//1//X/8//z//L/8v/y//L/8v/y//L/
8//z//P/8//z//P/9P/0//T/9P/0//T/9P/0//T/9P/0//T/9P/0//T/9P/1//v/BQAR
AB4AKwA5AEkAXABxAIoAnQCgAJwAlgCNAH0AaABCABYA9P/b/77/nf95/1b/Qf88/0H/
Sv9c/3T/hv+U/6H/rv+6/8b/zP/T/9v/4f/p/+//8P/x//T/9v/3//j/+f/5//f/+P/5
//n/+v/6//r/+//7//r/+v/6//r/+v/6//r/+v/5//n/+f/5//n/+f/5//f/9//3//f/
9//3//f/9v/2//f/9//3//n/+f/5//n/9//3//f/9//3//f/+P/4//j/+f/5//n/+f/5
//n/+f/5//n/+f/5//r/+v/7//v/+v/7//v/+//9//7//v/+//7//////////f/9//3/
/f////////////z//P/8//z//P/7//v/+v/7//r/+f/4//f/9//2//X/9f/0//T/9P/0
//T/9f/1//X/9v/4//n/9//5//n/+v/6//r/+v/5//v/+//7//r/+P/3//b/9v/z//X/
9P/x/w==
         </WaveFormData>
      </LeadData>
      <LeadData>
         <LeadByteCountTotal>10000</LeadByteCountTotal>
         <LeadTimeOffset>0</LeadTimeOffset>
         <LeadSampleCountTotal>5000</LeadSampleCountTotal>
         <LeadAmplitudeUnitsPerBit>4.88</LeadAmplitudeUnitsPerBit>
         <LeadAmplitudeUnits>��V</LeadAmplitudeUnits>
         <LeadHighLimit>2147483647</LeadHighLimit>
         <LeadLowLimit>268435456</LeadLowLimit>
         <LeadID>V3</LeadID>
         <LeadOffsetFirstSample>0</LeadOffsetFirstSample>
         <FirstSampleBaseline>0</FirstSampleBaseline>
         <LeadSampleSize>2</LeadSampleSize>
         <LeadOff>FALSE</LeadOff>
         <BaselineSway>FALSE</BaselineSway>
         <ExcessiveACNoise>FALSE</ExcessiveACNoise>
         <MuscleNoise>FALSE</MuscleNoise>
         <LeadDataCRC32>60833288</LeadDataCRC32>
         <WaveFormData>
8f/x//H/8f/z//H/8//2//z/BgAVACcAPQBYAHkAoADGAOIA9QAHARUBGwETAfoA0gCm
AHsASwAaAOX/pv9u/1n/Xv9o/3b/iP+W/6D/p/+u/7T/vf/G/8r/0v/Y/93/4P/k/+X/
5//p/+r/6//s/+3/7v/v//D/8P/x//H/8v/z//P/8//z//T/9P/2//b/9v/3//X/9P/0
//T/9v/2//b/9v/2//b/9v/2//X/9f/1//X/9f/2//b/9v/2//b/9v/2//b/9v/2//b/
9//3//f/9//3//j/+P/5//n/+f/5//n/+v/6//r/+//9//7///8AAP7//v///wAAAwAE
AAQABAAEAAUABQAGAAcACAAJAAoACQAKAAsADAAOAA4ADgAOAA4ADgAPAA8ADwAPAA8A
DgAOAA0ADQANAA0ADAAMAAwADAAMAAwADAAOAA8ADwAPAA8ADwAPAA8ADQANAAsACgAI
AAcABwAHAAMAAgAAAP///v/+//3//P/7//v/+//6//n/+P/4//j/+P/2//b/9//3//f/
9//2//b/9v/1//X/9f/1//X/9v/2//b/9v/2//b/9v/2//b/9v/2//b/9v/2//X/9f/1
//b/9v/2//b/9v/2//b/9v/0//X/9f/1//f/9//3//f/9v/2//b/9v/4//j/+P/4//j/
+f/5//n/9//3//f/9//3//f/9//3//n/+f/5//n/9//3//f/9//3//f/9//3//X/9f/1
//X/9v/2//b/9v/0//T/8//z//X/9f/1//X/9P/0//T/8//y//L/8v/y//L/8v/y//H/
8f/x//L/8v/x//H/8f/x//D/8P/w//D/8P/v/+//7//x//H/8v/y//L/8v/y//L/8v/y
//L/8f/v/+//7//v/+//7//v/+//7//v/+//7//x//H/8f/x//H/8f/x//H/8f/x//H/
8f/x//H/8f/x//H/8f/x//H/8f/x//H/8f/v/+//7//v/+//7//w//D/7//v/+//7//v
/+//7//v/+//7//v/+//7//v/+//7//v/+//8P/w//D/8P/w//D/8P/w//D/8P/w//D/
8P/w//L/8v/y//L/9P/0//T/9P/2//b/9v/2//j/+P/4//j/+P/4//n/+f/7//v/+//8
//r/+v/5//n/+P/2//T/8//y//H/8f/y//P/8//z//P/8//z//L/8v/z//P/8//z//P/
8v/x//D/7//u/+3/7P/s/+z/7P/s/+r/6v/q/+r/7P/s/+z/7P/r/+v/6//r/+3/7f/t
/+3/6//r/+v/6//t/+//7f/t/+3/7v/0//z/BwAVACkARABfAIIAqADKAOEA8QADAQsB
CwH6ANwAtACPAGUANgADAMb/iP9l/2L/ZP9s/37/jv+Y/6H/qv+w/7f/wP/E/8j/zv/V
/9r/3v/f/+H/4//m/+X/5v/n/+j/6//s/+z/7f/r/+z/7f/t/+//7//w//D/8P/w//D/
8f/x//D/8P/w//D/8P/w//D/8P/w//D/8P/z//P/8//z//H/8v/y//L/8v/y//L/8v/w
//D/8P/w//L/8//0//X/8//0//T/9f/1//X/9f/1//j/+P/4//n/9//4//n/+v/6//r/
+//8//3//v/+//7/AAABAAEAAgADAAQABQAGAAcACAAJAAoACgAKAAoACgAMAAwADQAN
AAsACwALAAoACAAHAAcABwAJAAgACAAIAAgACAAIAAgACgALAAsACwALAAsACwALAAsA
CwAJAAgACAAHAAcABwADAAIAAAD///7//v/9//z/+//7//v/+v/5//j/+P/4//j/9v/2
//f/9//3//f/9v/2//b/9f/1//X/9f/1//b/9v/2//b/9v/0//T/9P/0//T/9P/0//T/
9f/1//b/9//2//b/9v/2//j/+P/4//j/9v/3//f/9//5//n/+f/5//r/+v/6//r//P/8
//z//P/6//v/+//7//3//f/9//3//f/9//3//f/9//3//f/9//3//f/9//3/+//7//v/
+//7//v/+//7//r/+v/6//r/+v/6//n/+f/5//n/+f/5//j/+P/4//f/+P/4//j/+P/4
//j/+P/3//f/9//4//j/9//3//f/9//2//b/9v/2//b/9f/1//X/9f/1//b/9v/2//b/
9v/2//T/9P/0//P/9f/1//X/9f/1//X/9f/1//X/9f/1//X/9f/1//X/9f/1//X/9f/1
//f/9//3//f/9f/1//X/9f/1//X/9f/1//X/9f/1//X/9f/1//X/9f/1//X/9v/2//X/
9f/1//X/9f/1//X/9f/1//X/9f/1//X/9f/1//X/9f/1//b/9v/2//b/9v/2//j/+P/4
//j/+v/6//r/+v/8//z//P/8//z//P/8//3///////////8AAAAAAAD//////v/8//r/
9//2//X/9f/2//f/9//3//f/9//3//b/+P/5//n/+f/5//n/+P/3//b/9f/0//P/8P/w
//D/8P/w//D/8P/w//L/8v/y//L/8v/z//P/8//z//P/8//z//X/9f/1//X/8//z//P/
8//1//P/9P/4//7/BwAVACUAOgBVAHAAkgC4ANcA7QD9AA0BEwEMAfoA1gCvAI0AaAA7
AAoAzP+P/3D/bP9q/3D/fv+Q/5v/pP+s/7P/vP/E/8r/0P/V/9z/4v/n/+n/6//s/+3/
7v/v//D/8f/y//L/8//z//T/9f/1//X/9f/2//b/9P/0//T/9f/1//T/9P/0//T/9P/0
//T/8v/y//L/8v/z//P/8//z//P/9P/0//T/9P/0//T/9P/0//T/9P/0//X/9f/1//X/
9f/2//b/9//3//f/9//3//j/+P/4//n/9//4//n/+v/6//r/+//8//3//v/+//7/AAAB
AAEAAgADAAQABQAGAAYABgAGAAYACAAIAAgACAAIAAgACQAJAAkACQAJAAgABgAFAAUA
BQAFAAQABAAEAAQABAAEAAQABAAFAAUABQAFAAUABQAFAAcABwAFAAQAAgABAAEAAQD/
//7//P/7//r/+v/5//j/9//3//f/9v/1//T/9P/0//T/8v/y//P/8f/x//H/8P/y//L/
8f/x//H/8f/x//L/8P/w//D/8P/w//D/8P/w//D/8P/w//D/8P/v/+//7//y//L/8v/y
//L/8v/y//L/8v/z//P/8//1//X/9f/1//b/9v/2//b/9v/2//b/9v/2//f/9//3//f/
9//3//f/9//3//f/9//1//X/9f/1//f/9//3//f/9f/1//X/9f/1//X/9f/1//T/9P/0
//T/9P/0//P/8//z//P/8//z//L/8v/y//H/8v/y//L/8v/w//D/8P/v/+//7//w//D/
8f/x//H/8f/w//D/8P/w//D/7//v/+//7//v//D/8P/w//D/8P/w//D/8P/w/+//7//v
/+//7//v/+//7//v/+//7//v/+//7//v/+//7//v/+//7//v/+//7//v/+//7//v/+//
7//v/+//7//v/+3/7f/t/+3/7f/t/+3/7f/t/+3/7v/u/+3/7f/t/+3/7//v/+//7//v
/+//7//v/+//7//v/+//7//v//D/7v/u/+7/7v/u/+7/7v/u/+7/7v/u/+7/7v/w//D/
8P/w//H/8v/z//T/9v/2//b/9v/2//b/9v/3//f/9//3//f/+P/4//j/9//3//b/9P/y
//H/8P/v/+//7v/v/+//7//v/+//7//u//D/8f/x//H/8f/x//D/7//u/+3/7P/r/+r/
6v/q/+r/6v/q/+r/6v/q/+r/6v/q/+r/6//r/+v/6//r/+v/6//r/+v/6//r/+3/7f/t
/+3/7f/v//D/9v8AAA0AHQAzAE4AawCQALoA2ADtAP0ADQEVARMB/gDaAK4AgwBTACQA
8f+y/3T/Vf9Y/2D/bP+A/47/lv+f/6b/rv+3/77/xP/K/9L/1//a/+D/4//l/+f/6P/p
/+r/6//s/+3/7v/u/+//7//w//H/8f/x//H/8v/y//L/8v/y//P/8//y//L/8v/y//L/
8v/y//L/8v/y//L/9f/1//X/9f/z//T/9P/0//T/9P/0//T/9P/0//T/9P/1//X/9f/1
//f/+P/4//n/+f/5//n/+f/6//r/+v/7//v//P/9//7//v/+////AAABAAIAAgACAAIA
AwADAAQABQAGAAcACAAJAAoACwAMAA4ADgAOAA4ADgAOAA8ADwARABEAEQAQAA4ADQAN
AA0ADQAMAAwADAAOAA4ADgAOAA4ADwAPAA8ADwAPAA8ADwANAA0ACwAKAAgABwAHAAcA
AwACAAAA///+//7//f/8//n/+f/5//j/+f/4//j/+P/4//b/9v/3//X/9f/1//T/9P/0
//P/8//1//X/9f/2//T/9P/0//T/9P/0//T/9P/0//T/9P/0//b/9f/1//X/9v/2//b/
9v/2//b/9v/2//b/9//3//f/9//3//f/9//4//j/+P/4//j/+P/4//j/+P/5//n/+f/5
//n/+f/5//n/+f/5//n/+f/5//n/+f/5//n/+f/5//f/9//3//f/9//3//f/9//2//b/
9v/2//b/9v/1//X/9f/1//X/9f/0//T/9P/z//L/8v/y//L/9P/0//T/8//x//H/8v/y
//H/8f/x//H/8v/y//L/8v/y//H/8f/x//H/8f/y//L/8v/y//L/8v/y//L/8v/x//H/
8f/x//H/8f/x//H/8f/v/+//7//v//H/8f/x//H/8f/x//H/8f/v/+//7//v//H/8f/x
//H/8f/x//H/8f/x//H/8f/x/+//7//v/+//7//v//D/8P/v/+//7//v/+//7//v/+//
7//v/+//7//v/+//7//v/+//8f/w//D/8P/w//D/8P/u/+7/7v/u/+7/7v/u/+7/7v/u
/+7/7v/w//D/8P/w//H/8v/z//T/9P/0//T/9P/0//T/9P/0//f/9//3//f/9//4//j/
+P/1//X/9P/y//D/7//u/+3/7f/u/+//7//v/+//7//v/+7/7v/v/+//7//v/+//7v/t
/+z/6//q/+n/6P/o/+j/6P/o/+j/6P/o/+j/6P/o/+j/6P/p/+n/6f/p/+n/6f/r/+v/
6//r/+v/6//r/+v/7f/t/+3/8P/0//7/DQAfADUAUABtAJYAvgDYAOsA/wANARMBDQH2
ANAApAB5AEkAGADj/6T/bP9V/1r/ZP90/4T/kP+a/6H/qP+u/7n/wP/E/8r/0P/V/9r/
3v/f/9//4f/i/+P/5P/l/+b/6f/q/+r/6//r/+z/7f/t/+3/7f/u/+7/7v/u/+7/7//t
/+z/7P/s/+7/7v/u/+7/7v/u/+7/7v/t/+3/7f/t/+//8P/w//D/8P/w//D/8P/w//D/
8P/w//H/8f/x//H/7//w//D/8f/x//H/8f/x//L/8v/y//P/8//0//X/9v/2//b/9//4
//v//P/8//z//P/9//3//v8BAAIAAwAEAAMABAAFAAYABgAGAAYABgAGAAYABwAHAAkA
CQAJAAgACAAHAAcABwAFAAQABAAEAAQABAAEAAQABgAHAAcABwAJAAkACQAJAAcABwAF
AAQAAgABAAEAAQD9//z/+v/5//j/+P/3//b/8//z//P/8v/z//L/8v/y//L/8P/w//H/
8f/x//H/8P/y//L/8f/x//H/8f/x//L/8P/w//D/8P/w//D/8P/w//D/8P/w//D/8P/v
/+//7//w//D/8P/w//L/8v/y//L/8v/z//P/8//z//P/8//z//T/9P/0//T/9P/0//T/
9P/0//X/9f/1//P/8//z//P/9f/1//X/9f/z//P/8//z//P/8//z//P/8//z//P/8//z
//P/8//z//L/8v/y//L/8v/y//H/8f/x//H/8f/x//L/8v/y//H/8P/w//D/8P/u/+7/
7v/t/+3/7f/u/+7/6//r/+v/6//u/+7/7v/u/+7/7f/t/+3/7f/t/+7/7v/u/+7/7v/u
/+z/7P/s/+v/6//r/+v/6//t/+3/7f/t/+v/6//r/+v/7f/t/+3/7f/r/+v/6//r/+3/
7f/t/+3/6//r/+v/6//r/+v/6//r/+v/6//r/+v/6//r/+v/6//r/+v/7P/s/+v/6//r
/+v/7f/t/+3/7f/t/+3/7f/t/+v/6//r/+v/6//r/+z/7P/s/+z/7P/s/+7/7v/u/+7/
8P/w//D/8P/y//L/8v/y//P/8//z//P/8//0//T/9P/z//P/8v/w/+7/7f/s/+v/6f/q
/+v/6//r/+v/6//r/+z/7P/t/+3/7f/t/+3/7P/r/+r/6f/o/+f/5v/m/+b/5v/m/+b/
5v/m/+b/5v/m/+b/5v/n/+f/5//n/+f/5//n/+f/5//n/+f/5//n/+f/5//n/+f/6P/s
//D/+f8HABUAKABBAFoAeACeAL8A1wDpAPcAAQH8AO4A0ACrAIsAbgBHABYA3P+b/3T/
aP9m/2b/cv+C/43/mP+g/6n/rv+2/7z/wv/J/9D/1v/b/9//3//g/+H/4v/j/+T/5f/m
/+b/5//p/+r/6//r/+v/6//s/+z/7P/s/+z/7f/t/+z/7P/s/+z/7P/s/+z/7P/s/+z/
7P/t/+3/7f/t/+v/7P/s/+z/7P/s/+z/7P/u/+7/7v/u/+3/7f/t/+3/7f/u/+7/7//x
//H/8f/x//L/8v/y//P/8f/y//P/9P/0//T/9f/2//f/+P/4//j/+P/5//n/+v/7//z/
/f/+//3//v///wAAAAAAAAAAAAACAAIAAwADAAMAAwADAAIAAAD////////9//z//P/8
//z//P/8//z//P/9//3//f///////////wEAAQD///7//v/9//3//f/7//r/+P/3//b/
9v/1//T/8//z//P/8v/x//D/8P/w//D/7v/u/+//7//v/+//7v/u/+7/7f/t/+v/6//r
/+z/7P/s/+z/7P/s/+z/7P/s/+z/7P/s/+z/7P/r/+v/6//u/+7/7v/u/+7/7v/u/+7/
7v/v/+//7//v/+//7//v//D/8P/w//D/8P/w//D/8P/u/+//7//v//H/8f/x//H/8//z
//P/8//z//P/8//z//P/8//z//P/8f/x//H/8f/x//H/8f/x//L/8v/y//L/8P/w/+//
7//v/+//7//v/+7/7v/u/+3/7v/u/+7/7v/u/+7/7v/t/+//7//w//D/7//v/+//7//u
/+7/7v/u/+7/7f/t/+3/7f/t/+7/7v/u/+7/7v/u/+7/7v/u/+3/7f/t/+3/7f/t/+3/
7f/t/+3/7f/t/+3/7f/t/+3/7f/t/+3/7f/t/+3/7f/t/+3/7f/t/+3/7f/t/+3/7f/t
/+3/7f/t/+3/7f/t/+3/7f/t/+3/7v/u/+3/7f/t/+3/6//r/+v/6//t/+3/7f/t/+3/
7f/t/+3/7f/t/+7/7v/u/+7/7v/u/+//8P/x//L/8v/y//L/8v/0//T/9P/0//f/9//3
//f/9//4//j/+P/4//n/+f/4//T/8//y//H/8//0//X/9f/1//X/9f/1//T/9P/1//X/
9f/1//X/9P/x//D/7//u/+3/7P/s/+z/7P/s/+z/7P/s/+z/7P/s/+z/7P/t/+3/7//v
/+//7//v/+//7//v//H/8f/x//H/7//v//H/9P/8/wYAFQAnAD8AWAB3AKAAxgDiAPMA
BQETARcBEQH2AM4ApAB5AE0AHADn/6b/bv9Z/17/ZP9y/4T/kP+a/6P/qv+y/7v/wv/I
/87/1P/Z/97/4v/l/+f/5//o/+n/6v/r/+z/7f/u/+7/7//v//D/8f/x//H/8f/y//L/
8v/y//L/8//1//T/9P/0//T/9P/0//T/9P/0//T/9P/1//X/9f/1//X/9v/2//b/9v/2
//b/9v/4//j/+P/4//n/+f/5//n/+//8//z//f/9//3//f/9//7//v/+//////8AAAEA
AgAEAAQABQAGAAcACAAIAAgACgALAAsADAANAA4ADwAQABEAEgATABQAFgAWABYAFgAW
ABYAFwAXABcAFwAXABYAFgAVABUAFQAVABQAFAAUABYAFgAWABYAFgAXABcAFwAXABcA
FwAXABcAFwAVABQAEgARABEAEQANAAwACgAJAAgACAAHAAYABQAFAAUABAADAAIAAgAC
AAIAAAAAAAEA/////////v8AAAAA/////////////wAAAAAAAAAAAAAAAAAAAAAAAAAA
AAAAAAAAAAD///////8AAAAAAAAAAAAAAAAAAAAAAgADAAMAAwADAAMAAwADAAQABAAE
AAQABAAEAAQABAAEAAUABQAFAAMAAwADAAMAAwADAAMAAwAFAAUABQAFAAUABQAFAAUA
AwADAAMAAwADAAMAAwADAAIAAgACAAIABAAEAAMAAwADAAMAAwADAAIAAgACAAEAAAAA
AAAAAAAAAAAAAAD///////8AAAAA//////////8AAAAAAAAAAAAA/////////////wAA
AAAAAAAAAAAAAAAAAAAAAP//////////////////////////////////////////////
//////////3//f/9//3//f/9//3//f/9//3//f/9//3//f/9//3//f/9//3//f/9//3/
/v/+//3//f/9//3//f/9//3//f/9//3//f/9//v/+//7//v//f/7//r/+v/8//z//P/8
//7//v/+//7/AAAAAAAAAAACAAIAAgACAAQABAAEAAQABAAFAAUABQAFAAUABgAGAAYA
BQAFAAQAAAD+//3//P/9//3//v///////////////f/8//z//f////////////z/+//6
//n/+P/3//b/9v/0//T/9P/0//b/9v/2//b/9P/0//T/9f/3//f/9//3//f/9//3//f/
+f/5//n/+f/5//n/+f/5//z/BAAOABsAKwBDAF4AfQCmAMwA6AD9ABEBHwElASEBCAHg
ALYAiwBbACgA8f+w/3j/Zf9q/3L/gP+Q/5z/pv+v/7b/vP/H/87/0v/Y/97/4//o/+r/
7f/v//H/8v/x//L/8//0//P/9P/0//X/9//4//n/+f/3//f/+P/4//j/+P/4//n/+f/4
//j/+P/2//b/9v/2//j/+P/4//j/9//3//f/9//3//j/+P/4//b/9v/2//b/+P/4//j/
+P/3//f/9//3//f/+P/4//n/+f/5//n/+f/6//r/+v/7//v//P/9//7//v/+////AAAB
AAIAAgACAAQABQAFAAYABwAIAAkACgALAAwADQAOAA4ADgAOAA4AEAAQABEAEQARABEA
EQAQABAADwAPAA8ADwAOAA4ADgAOAA4ADgAOAA4ADwAPAA8ADQANAA0ADQANAA0ACwAK
AAgABwAHAAcAAwACAAAA///+//7//f/8//n/+f/5//j/9f/0//T/9P/2//T/9P/1//P/
8//z//L/8v/y//H/8f/x//H/8f/y//L/8v/y//L/9P/0//T/9P/0//T/9P/0//b/9f/1
//X/9P/0//T/9P/0//T/9P/0//T/9f/1//X/9f/1//X/9f/2//b/9v/2//j/+P/4//j/
9v/3//f/9//3//f/9//3//f/9//3//f/9//3//f/9//1//X/9f/1//X/9f/1//X/9f/1
//X/9f/y//L/8v/y//L/8v/x//H/8f/x//H/8f/y//L/8v/x//D/8P/w//D/8P/w//D/
7//v/+//8P/w/+//7//v/+//8P/w//D/8P/w/+//7//v/+3/7f/u/+7/7P/s/+z/7P/u
/+7/7v/t/+3/7f/t/+3/7f/t/+3/7f/t/+3/7f/t/+3/7f/t/+3/7f/t/+3/7f/t/+3/
7f/t/+v/6//r/+v/6//r/+v/6//r/+v/6//r/+v/6//r/+v/6//r/+z/7P/p/+n/6f/p
/+n/6f/p/+n/6f/p/+n/6f/p/+n/6f/p/+n/6f/q/+r/6v/q/+r/6v/q/+r/6v/q/+j/
6P/o/+j/6//s/+3/7v/u/+7/7v/u//D/8P/w//D/8P/w//D/8f/x//H/8f/x//D/8P/w
/+//7f/s/+r/6P/p/+j/5//n/+r/6//r/+v/6f/p/+n/6P/q/+v/6//r/+n/6f/o/+f/
5v/l/+T/4//i/+L/4v/i/+L/4v/i/+L/4v/i/+L/4v/i/+P/4//j/+X/5f/l/+X/5f/l
/+X/5f/l/+X/5f/l/+f/5//s//T/AAAPACMAOwBYAHsAogDGAN4A8QABAQ0BCwH9ANoA
tACKAF8ALwD8/7//gP9a/1X/Wv9i/3T/hP+O/5j/n/+m/67/t/+8/8L/yP/O/9H/1v/a
/9v/2//d/97/3//g/+H/4v/j/+T/5P/l/+P/5P/l/+X/5f/l/+b/5v/m/+b/5v/n/+f/
5v/m/+b/6P/o/+j/6P/o/+j/6P/o/+f/5//n/+f/5//o/+j/6P/q/+r/6v/q/+r/6v/q
/+r/6//r/+v/6//p/+r/6v/r/+v/6//r/+v/7P/s/+z/7f/v//D/8f/y//L/8v/z//T/
9f/2//b/9v/2//f/9//4//n/+v/7//z//f/+////AAACAAIAAgACAAIAAgADAAMAAQAB
AAEAAAACAAEAAQABAAEAAAAAAAAA/v/+//7//v8AAAEAAQABAAEAAQABAAEA//////3/
/P/6//n/+f/5//f/9v/0//P/8P/w/+//7v/t/+3/7f/s/+v/6v/q/+r/6v/o/+j/6f/p
/+n/6f/o/+r/6v/p/+n/5//n/+f/6P/o/+j/6P/o/+j/6P/o/+j/6P/o/+j/6P/q/+n/
6f/p/+r/6v/q/+r/6v/q/+r/6v/o/+n/6f/p/+v/6//r/+v/7P/s/+z/7P/s/+z/7P/s
/+z/7f/t/+3/7f/t/+3/7f/t/+3/7f/t/+v/6//r/+v/6//r/+v/6//r/+v/6//r/+v/
6//r/+v/6v/q/+r/6v/q/+r/6f/p/+f/5//n/+f/5//o/+n/6f/p/+r/6//s/+r/6v/q
/+n/6//r/+z/7P/p/+n/6f/p/+r/6v/q/+r/6v/p/+n/6f/r/+v/7P/s/+z/7P/s/+z/
7P/s/+z/6//r/+v/6//r/+n/6f/p/+n/6//r/+v/6//t/+3/7f/t/+v/6//r/+v/6//r
/+v/6//r/+v/6//r/+v/6//r/+v/6//r/+v/6//r/+v/6//r/+v/6//s/+z/6//r/+v/
6//p/+n/6f/p/+n/6f/p/+n/6//r/+v/6//r/+v/6v/q/+r/6v/q/+r/7P/s/+z/7P/t
/+7/7//w//D/8P/w//D/8P/w//D/8f/z//P/8//z//T/9P/0//P/8//y//D/7v/t/+z/
6//r/+z/7f/t/+3/7f/t/+3/7P/q/+v/6//r/+3/7f/s/+v/6v/p/+j/5//m/+b/5v/m
/+b/5v/m/+b/5v/m/+b/5v/k/+X/5f/l/+X/5f/l/+X/5//n/+f/5//n/+f/5//n/+f/
5//o/+z/8v/7/wcAGQAwAEkAZgCIALAAzwDjAPMAAwEJAQIB7ADIAKcAhQBgADEA/P+8
/4H/Zv9i/2L/aP94/4j/kf+a/6L/qf+y/7r/wP/G/83/1P/Y/9v/3f/f/+D/4//k/+X/
5v/n/+j/6P/p/+n/6v/r/+v/7f/t/+7/7v/u/+7/7v/v/+//7v/u/+7/7v/u/+7/7v/u
/+7/7v/u/+//7//v/+//7//w//D/8P/w//D/8P/w//D/8P/w//D/8f/x//H/8f/x//L/
8v/z//P/8//z//P/9P/0//T/9f/z//T/9f/2//j/+P/5//r/+//8//z//P/8//3//f/+
//3//v///wAAAwAEAAUABgAGAAYABgAGAAgACAAJAAkABwAHAAcABgAFAAMAAgABAAMA
AgACAAIAAgACAAIAAgACAAMAAwADAAUABQAFAAUAAwADAAEAAAAAAP///////////v/8
//v/+P/4//f/9v/1//X/9f/0//P/8v/y//L/8P/u/+7/7//v/+//7//u//D/8P/v/+//
7f/t/+3/7v/u/+7/7v/u/+7/7v/u/+7/7v/u/+7/7v/u/+3/7f/t/+7/7v/u/+7/7P/s
/+z/7P/s/+3/7f/t/+//7//v/+//7v/u/+7/7v/s/+z/7P/s/+z/7f/t/+3/6//r/+v/
6//r/+v/6//r/+v/6//r/+v/6f/p/+n/6f/p/+n/6f/p/+f/5//n/+f/6P/o/+j/6P/o
/+j/5//n/+X/5f/l/+X/5P/k/+T/4//k/+T/5P/k/+T/5P/k/+P/4f/h/+L/4v/h/+H/
4f/h/+L/4v/i/+L/4v/h/+H/4f/h/+H/4v/i/+D/4P/g/+D/4P/g/+D/3//f/9//3//f
/9//3//f/9//3//f/9//3//d/93/3f/d/9//3//f/9//3f/d/93/3f/d/93/3f/d/93/
3f/d/93/3f/d/93/3f/d/93/3f/d/9v/2//c/9z/3f/d/93/3f/b/9v/2//b/9v/2//b
/9v/2//b/9v/2//b/9v/2v/a/9z/3P/c/9z/2v/a/9r/2v/c/9z/3P/c/93/3v/f/+D/
4P/g/+D/4P/g/+D/4P/h/+H/4f/h/+H/4v/i/+L/4f/h/+D/3v/c/9n/2P/X/9f/2P/Z
/9n/2f/Z/9n/2f/Y/9j/2f/Z/9n/2f/Z/9j/1//W/9X/1P/T/9L/0v/S/9L/0P/Q/9D/
0P/S/9L/0v/S/9L/0//T/9P/0f/R/9H/0f/R/9H/0f/R/9P/0//T/9P/0//T/9T/2v/i
/+////8TACwASQBqAJQAtgDNAN0A7QD3APUA6ADIAJ4AdQBLAB4A6/+y/27/Qf84/zz/
RP9S/2b/cv97/4T/jP+V/5z/ov+o/7D/t/+8/8L/xf/H/8n/yv/L/8z/zf/O/83/zv/O
/8//z//Q/9H/0f/R/9H/0v/S/9L/0v/S/9P/0//S/9L/0v/S/9L/0v/S/9L/0v/S/9L/
0f/R/9H/0f/R/9L/0v/S/9T/1P/U/9T/0v/S/9L/0v/T/9P/0//T/9P/1P/U/9X/0//T
/9P/0//U/9T/1P/V/9X/1v/X/9j/2P/Y/9n/2v/b/9z/3P/c/97/3//f/+D/3//g/+H/
4v/j/+T/5f/m/+b/5v/m/+b/6P/o/+n/6f/p/+n/6f/o/+j/5//n/+f/5f/k/+T/5P/k
/+T/5P/k/+T/5f/l/+X/5f/l/+X/5f/j/+P/4f/g/97/3f/d/93/2f/Y/9b/1f/U/9T/
0//O/w==
         </WaveFormData>
      </LeadData>
      <LeadData>
         <LeadByteCountTotal>10000</LeadByteCountTotal>
         <LeadTimeOffset>0</LeadTimeOffset>
         <LeadSampleCountTotal>5000</LeadSampleCountTotal>
         <LeadAmplitudeUnitsPerBit>4.88</LeadAmplitudeUnitsPerBit>
         <LeadAmplitudeUnits>��V</LeadAmplitudeUnits>
         <LeadHighLimit>2147483647</LeadHighLimit>
         <LeadLowLimit>268435456</LeadLowLimit>
         <LeadID>V4</LeadID>
         <LeadOffsetFirstSample>0</LeadOffsetFirstSample>
         <FirstSampleBaseline>0</FirstSampleBaseline>
         <LeadSampleSize>2</LeadSampleSize>
         <LeadOff>FALSE</LeadOff>
         <BaselineSway>FALSE</BaselineSway>
         <ExcessiveACNoise>FALSE</ExcessiveACNoise>
         <MuscleNoise>FALSE</MuscleNoise>
         <LeadDataCRC32>3551384248</LeadDataCRC32>
         <WaveFormData>
8P/w//D/8P/y//D/7f/t/+3/9P8AABEAKwBOAHYAqADdAAoBNAFcAX4BlgGeAYsBYgEv
AfcAuwB+AD0A7f+m/4n/jv+U/5//rP+y/7T/t/+6/7z/wv/G/8r/0P/W/9j/3P/e/+D/
4v/i/+P/5P/k/+X/5f/o/+j/6f/q/+n/6v/r/+z/7P/s/+z/7f/t/+3/7f/t/+3/7f/t
/+3/7f/t/+3/7v/u/+7/7v/v/+//7//v/+//7//v/+//7//v/+//7//v/+//7//w//H/
7//v/+//8P/y//L/8v/y//H/8f/x//L/8v/z//P/8//0//X/9f/1//f/9//4//n/+v/7
//z//f///wAAAQACAAIABQAFAAYABwAKAAoADAAMAAwADgAQABEAEQASABMAFQAVABYA
FgAWABYAFgAWABYAFQAVABUAFQAWABYAFQAVABUAFQAVABUAFAATABEAEAAPAA4ADAAK
AAkACAAHAAQAAgAAAP///v/9//v/+v/5//n/+P/4//j/9//2//b/9v/0//T/9P/0//T/
9P/z//P/8//y//L/8v/y//L/8//z//L/8f/x//H/8f/x//H/8f/x//H/8v/w//D/8P/w
//L/8v/y//L/8v/y//L/8v/y//L/8v/y//L/8v/z//T/9P/0//T/9P/1//X/9f/2//b/
9v/1//X/9v/2//b/9v/2//b/9v/2//f/9//3//f/9f/1//T/9P/2//b/9v/2//T/9P/0
//T/9P/0//T/9P/0//P/8//y//L/8v/y//H/8f/x//H/8f/x//H/8P/w//D/8P/w//D/
8P/w//D/7//v/+//7//w//D/8P/w//D/8P/w//D/8P/v/+//7//v/+//7//v/+//7//v
/+//7//v/+//7//v/+//7//v/+//7//v/+//7//x//H/8f/x/+//8P/w/+//8f/w//D/
8P/u/+7/7v/u/+7/7v/u/+7/7v/u/+3/7f/u/+7/7v/u//D/8P/w//D/7//v/+//7//v
/+//7//u/+z/7f/t/+3/7f/t/+z/7P/u/+3/7v/u/+7/7v/u/+7/7v/u/+7/7v/u/+7/
7v/u//D/8P/w//D/8f/y//P/9P/y//L/8v/y//P/9P/1//b/9v/2//b/9//3//f/+P/4
//b/9v/2//b/9v/1//T/8//z//L/8v/z//L/8v/y//L/9P/0//T/9P/0//T/9P/0//b/
9f/z//L/7//u/+3/7P/r/+v/6//r/+n/6f/q/+r/7P/s/+v/6//r/+v/6//r/+v/6//r
/+z/7P/s/+z/7P/u/+7/7P/s/+v/6f/p/+z/9P8DABsAOgBeAIoAvQDuABYBPgFiAYAB
jgGFAWQBOwELAdMAmABbABEAxP+X/47/kv+Z/6b/sP+0/7f/uv+8/8D/xv/I/8z/0v/W
/9r/3P/e/+D/4v/j/+L/4v/j/+P/5P/k/+X/5v/n/+j/6f/q/+z/7P/s/+3/6//r/+v/
6//t/+3/7f/t/+3/7f/t/+7/7P/s/+z/7f/t/+3/7f/t/+3/7f/t/+3/7f/t/+3/7f/t
/+3/7v/v/+//7//v//D/8v/y//L/8v/y//H/8P/w//L/8//z//P/9P/1//X/9f/1//X/
9v/3//r/+//8//3//f/+////AAACAAUABQAGAAcACgAKAAwADgAOABAAEgARABEAEgAT
ABUAFQAWABYAFAAUABQAFAAUABMAEwATABMAFAAUABMAFQAVABUAFQAVABQAEwARABAA
DwAOAAwACgAJAAgABwAEAAIAAAD///7//f/7//r/+//7//r/+v/6//n/+P/4//j/9v/2
//b/9P/0//T/8//z//P/8v/y//L/8v/y//P/8//y//H/8f/z//P/8//z//H/8f/x//L/
8v/y//L/8v/0//T/9P/0//T/9P/0//T/9P/0//T/9P/0//T/9f/2//b/9v/2//b/+f/5
//n/+v/4//j/9//3//j/+P/4//j/+v/6//r/+v/5//n/+f/5//n/+f/4//j/+P/4//j/
+P/4//j/+P/4//j/+P/4//j/+P/3//f/9v/4//j/+P/3//X/9f/1//X/9f/1//T/9P/2
//b/9v/2//b/9v/2//X/9f/1//X/9v/0//T/9P/0//T/9P/0//T/8//z//P/8//z//P/
8//z//P/8//z//P/8//z//P/8//z//P/8//z//P/8//z//P/8//z//P/8//z//T/9P/z
//X/9P/0//T/9P/0//T/9P/0//T/9P/0//L/8v/x//H/8v/y//L/8v/y//L/8v/y//H/
8f/x//H/8f/x//H/8P/y//P/8//z//P/8//y//L/8v/z//D/8P/y//L/8v/y//L/8v/y
//L/8//0//X/9v/2//b/9v/2//j/+P/4//j/+f/5//n/+v/6//r/+v/6//z//P/7//r/
9//1//T/9P/1//b/9v/2//b/9v/2//b/9P/0//T/9P/2//b/9f/z//L/8f/w/+//7P/r
/+v/6//r/+v/6//s/+z/7P/s/+v/7f/t/+3/7f/t/+3/7f/t//D/8P/w//D/8P/w//D/
8P/w/+//7f/t/+z/8v///w8AJgBIAHAAnQDOAAABLAFSAXYBkAGVAYYBYwE1AQUB0ACX
AFUABgC1/4z/iP+L/5D/mv+o/63/sv+0/7j/vP/C/8b/yv/O/9T/2v/e/+D/4P/j/+T/
5P/l/+X/5v/m/+f/6P/n/+j/6f/q/+r/6v/q/+v/6//r/+v/6//r/+v/6//r/+3/7f/t
/+7/7v/u/+7/7//t/+3/7f/t/+3/7f/t/+3/7f/t/+3/7f/v/+//8P/x/+//7//v//D/
8P/w//D/8P/x//H/8f/y//L/8//z//P/9P/1//X/9f/1//X/9v/3//b/9//4//n/+//8
//3//v8AAAMAAwAEAAUACAAIAAoADAAMAA4AEAARABEAEgATABUAFQAWABYAFAAUABQA
FAASABEAEQARABEAEgASABEAEwATABMAEwARABAADwANAA4ADQAMAAoACAAHAAYABQAC
AAAA/v/9//z/+//5//j/9//3//b/9v/0//P/8v/y//L/8P/w//D/8P/w//D/7//v/+//
7v/u/+7/7v/u/+//7//u/+3/7f/t/+3/7f/t/+//7//v//D/7v/u/+7/7v/w//D/8P/w
/+7/7v/u/+7/8P/w//D/8P/w//D/8f/y//L/8v/y//L/8//z//P/9P/0//T/8//z//T/
9P/0//T/9v/2//b/9v/1//X/9f/1//X/9f/0//T/9P/0//T/9P/0//T/9P/0//L/8v/y
//L/8v/x//H/8P/w//D/8P/v//H/8f/x//H/7//v/+7/7v/u/+7/7v/u/+7/7v/u/+3/
7f/t/+3/7v/u/+7/7v/u/+7/7v/u/+7/7f/t/+3/7f/r/+v/6//r/+z/7f/u/+//7//v
/+//7//t/+3/7f/t/+3/7f/t/+3/7f/t/+3/7f/t/+7/7v/t/+3/7P/s/+z/7P/s/+z/
7P/u/+7/7v/u/+z/7P/r/+v/7P/s/+z/7P/s/+z/7P/s/+3/7f/t/+3/7f/t/+3/7P/q
/+v/6//r/+v/6//q/+r/6P/p/+r/6v/q/+r/6v/q/+r/6v/q/+r/6v/q/+r/6v/s/+z/
7P/s/+3/7v/v//D/8P/w//D/8P/w//D/8P/w//H/8f/x//L/9P/0//T/9P/y//L/8f/w
/+//7f/s/+z/7f/u/+7/7v/u/+7/7v/u/+7/7v/u/+7/7v/u/+3/6//q/+n/6P/n/+b/
5f/l/+X/5f/l/+X/5v/m/+b/5v/l/+X/5f/l/+X/5//n/+f/5//o/+j/6P/o/+b/5v/m
/+b/6P/n/+X/5f/q//b/BQAbADwAZACUAMkA+AAiAUgBcAGOAZoBiwFoATkBAwHHAIoA
SwD//67/g/+C/4r/kf+e/6j/qv+v/7D/sv+4/77/wv/E/8r/zv/S/9b/2P/a/9z/3f/e
/97/3//f/+D/4P/h/+L/4f/i/+P/5P/k/+T/5P/l/+X/5f/l/+X/5f/l/+X/5f/l/+X/
5f/m/+b/5v/m/+f/5//n/+f/5//p/+n/6f/p/+f/5//n/+f/5//n/+j/6f/p/+n/6f/q
/+r/6v/q/+r/6//r/+v/7P/s/+3/7f/t/+7/7//v/+//8f/x//L/8//0//X/9v/3//f/
+P/5//r//P//////AAABAAQABAAGAAYABgAIAAoACwALAAwADQAPAA8AEAAQAA4ADgAO
AA4AEAAPAA8ADwAPABAAEAAPAA8ADwAPAA8ADwAOAA0ACwAIAAcABgAEAAIAAQAAAP//
/P/6//j/9//4//f/9f/0//P/8//y//L/8v/x//D/8P/w/+7/7v/u/+7/7v/u/+3/7f/t
/+z/7P/s/+z/7P/t/+3/7P/r/+v/6//r/+v/6//r/+v/6//s/+z/7P/s/+z/7P/s/+z/
7P/s/+z/7P/s/+z/7P/s/+z/7P/s/+3/7v/u/+7/7v/u/+//7//v//D/8P/w/+//7//w
//D/8P/w//L/8v/y//L/8f/x//H/8f/x//H/8P/w//D/8P/w//D/8P/w//D/8P/w//D/
8P/w//D/7//v/+7/8P/w//D/7//v/+//7//v/+//7//u/+7/7v/u/+7/7v/s/+z/7P/r
/+3/7f/t/+7/7P/s/+z/7P/s/+z/7P/s/+3/7f/t/+3/6//r/+v/6//r/+v/6//r/+v/
6//r/+v/6//r/+v/6//r/+v/6//r/+v/6//r/+v/6//s/+z/6//r/+r/6v/q/+r/6v/q
/+r/6v/q/+r/6v/s/+z/6//r/+r/6v/q/+r/7P/s/+z/7P/r/+v/6//r/+v/6//r/+r/
6v/r/+v/6//r/+v/6v/q/+r/6//s/+z/6v/q/+r/6v/q/+r/6v/q/+r/6v/q/+r/6v/q
/+r/6v/s/+z/7P/s/+3/7v/v//D/8P/w//D/8P/w//D/8P/w//D/8f/x//H/8v/y//L/
8v/w//D/8P/v/+7/7f/r/+r/6v/r/+z/7P/s/+z/7P/s/+7/7v/u/+7/7v/u/+7/7f/p
/+j/5//m/+X/5P/j/+P/4//j/+P/4//k/+T/5P/k/+P/4//j/+P/4//j/+P/4//l/+b/
5v/m/+b/5v/m/+b/5v/m/+X/4//j/+r/9P8HAB8AQABoAJoAzwD8ACYBTgF0AY4BlAGB
AVoBKwH1ALcAegA5AOv/pP+F/4b/jv+Z/6T/qv+s/6//sv+2/7z/wP/E/8j/zP/Q/9T/
1v/W/9j/2P/Z/9z/3P/d/93/4P/g/+H/4v/h/+L/4//k/+T/5P/k/+X/5f/l/+X/5f/l
/+X/5f/l/+X/5f/l/+b/5v/m/+b/5//n/+f/5//n/+n/6f/p/+n/6f/p/+n/6f/n/+f/
6P/p/+f/5//n/+j/6P/o/+j/6P/p/+n/6f/q/+z/7f/t/+3/7P/t/+3/7f/v/+//8P/x
//T/9f/2//f/9f/2//f/+P/6//3//f/+/wEABAAEAAYABgAGAAgACgALAAsADAANAA0A
DQAOAA4AEAAQABAAEAAOAA0ADQANAA0ADgAOAA0ADwAPAA8ADwAPAA4ADQALAAgABwAG
AAQAAgABAAAA///8//r/+P/3//b/9f/z//L/8f/x//D/8P/w/+//7v/u//D/7v/u/+7/
7v/u/+7/7f/t/+3/7P/s/+z/7P/s/+3/7f/s/+v/6//r/+v/6//r/+v/6//r/+z/6v/q
/+r/6v/s/+z/7P/s/+z/7P/s/+z/7v/u/+7/7v/s/+z/7f/u/+7/7v/u/+7/7//v/+//
8P/w//D/7//v/+7/7v/u/+7/7v/u/+7/7v/v/+//7//v/+//7//u/+7/7v/u/+7/7v/w
//D/8P/w/+7/7v/u/+7/7v/t/+3/7P/s/+z/7P/r/+v/6//r/+v/6//r/+r/6v/o/+j/
6P/o/+r/6v/q/+n/5//n/+f/6P/o/+j/6P/o/+b/5v/m/+b/5v/n/+j/6f/n/+f/5//n
/+f/5//n/+f/5//n/+f/5//n/+f/5//n/+f/5//n/+f/5//n/+f/5//l/+b/5v/l/+f/
5v/m/+b/5P/k/+T/5P/k/+T/5P/k/+b/5v/l/+X/5v/m/+b/5v/m/+b/5v/m/+X/5f/l
/+X/5//n/+f/5v/m/+f/5//n/+X/5f/k/+T/5v/l/+T/5P/m/+b/5v/m/+j/6P/o/+j/
6f/q/+v/7P/s/+z/7P/s/+z/7f/t/+3/7P/s/+z/7P/u/+7/7v/t/+z/6//p/+j/5v/n
/+j/6P/o/+j/6P/o/+j/6P/o/+j/6v/q/+r/6f/n/+b/5f/k/+P/4v/h/+H/3//f/9//
3//g/+D/4P/g/9//3//f/9//4f/h/+H/4f/h/+L/4v/i/+L/4v/i/+L/4v/i/9//4f/f
/+D/5v/v//3/EgAyAFYAgwC0AOYAEgE4AVwBeAGDAXYBVwEtAQEB0ACZAFsADAC5/4b/
gP+B/4L/jP+Y/5//ov+m/6r/rv+0/7j/vP/A/8b/zP/Q/9T/1P/V/9b/1v/X/9f/2P/Y
/9n/2v/b/9z/3f/e/+D/4P/g/+H/4f/h/+H/4f/f/9//3//f/9//3//f/+D/4v/i/+L/
4//h/+H/4f/h/+H/4f/h/+H/4f/h/+H/4f/h/+H/4v/j/+H/4f/h/+L/4v/i/+L/4v/l
/+X/5f/m/+b/5//n/+f/6P/p/+n/6f/p/+n/6v/r/+z/7f/u/+//7//w//H/8v/0//f/
9//4//f/+v/6//z//v/+/wAAAgADAAMABAAFAAUABQAGAAYABgAGAAYABgAEAAMAAwAD
AAMABAAEAAMAAwADAAMAAwADAAIAAQD//wAA///+//z//P/7//r/+f/2//T/8v/x//L/
8f/v/+7/6//r/+r/6v/q/+n/6P/o/+j/5v/m/+b/5v/m/+b/5f/l/+X/5P/k/+L/4v/i
/+P/4//i/+H/4f/h/+H/4f/h/+H/4f/h/+L/4v/i/+L/4v/k/+T/5P/k/+T/5P/k/+T/
5P/k/+T/5P/k/+T/5f/m/+b/5v/m/+b/5//n/+f/6P/o/+j/5//n/+r/6v/q/+r/6v/q
/+r/6v/r/+v/6//r/+3/7f/s/+z/7P/s/+z/7P/q/+r/6v/q/+z/7P/s/+z/6v/p/+n/
6P/o/+j/6P/n/+n/6f/p/+n/6f/p/+j/6P/o/+j/6P/o/+j/6P/o/+f/5//n/+f/6P/m
/+b/5v/m/+j/6P/o/+j/5//n/+f/5//n/+f/5//n/+f/5//n/+f/5//n/+f/5//n/+f/
5//n/+f/5//n/+f/5//n/+f/5//n/+j/6P/n/+n/6P/o/+j/5v/m/+b/5v/m/+b/5v/m
/+b/5v/l/+X/5v/m/+b/5v/m/+b/5v/m/+X/5f/l/+X/5//n/+f/5v/m/+f/5//n/+f/
5//m/+b/5v/n/+b/5v/o/+j/6P/o/+n/6v/r/+z/7P/s/+z/7P/u/+7/7v/u//D/8f/x
//H/8v/y//L/8v/0//T/9P/z//L/8f/v/+7/7v/v//D/8P/w//D/8P/w//D/8P/w//D/
8P/w//D/7//r/+r/6f/o/+n/6P/n/+f/5//n/+f/5//o/+j/6P/o/+f/5//n/+f/6f/p
/+n/6f/n/+j/6P/o/+r/6v/q/+r/6P/o/+f/5//p//D/+v8NACkASgByAKYA2wAKATIB
WgF+AZgBnAGHAVwBKwH1ALkAfAA5AOf/nP+B/4b/jP+V/6D/qP+s/6//sv+2/7r/wP/E
/8j/zv/S/9b/2v/c/9z/3v/f/97/3v/f/9//4v/i/+P/5P/j/+T/5f/m/+b/5v/m/+f/
6f/p/+n/6f/n/+f/5//n/+n/6f/p/+r/6v/q/+r/6//r/+v/6//r/+3/7f/t/+3/7f/t
/+3/7f/t/+3/7v/v/+//7//v//D/8P/w//D/8P/z//P/8//0//T/9f/1//X/9v/3//f/
9//5//n/+v/7//z//f/+////AQACAAMABAAGAAkACQAKAAsADgAOABAAEgASABQAFgAX
ABcAGAAZABsAGwAcABwAGgAaABoAGgAcABsAGwAbABsAHAAcABsAGwAbABsAGwAbABoA
GQAXABYAFQAUABIADgANAAwACwAKAAgABgAFAAIAAQD///7//f/9//z//P/6//n/+P/4
//j/9v/2//b/9v/2//b/9f/3//f/9v/2//b/9v/2//f/9f/0//P/8//1//X/9f/1//P/
8//z//T/9P/0//T/9P/0//T/9P/0//T/9P/0//T/9v/2//b/9v/2//b/9//4//j/+P/4
//j/9//3//f/+P/6//r/+f/5//j/+P/4//j/+v/6//r/+v/5//n/+f/5//v/+//6//r/
+v/6//r/+v/4//j/+P/4//r/+v/6//r/+v/5//n/+P/2//b/9v/1//f/9//3//f/9f/1
//T/9P/0//T/9P/0//T/9P/0//P/8//z//P/9P/0//T/9P/0//T/9P/0//T/9f/1//X/
9f/1//X/9f/1//X/9f/1//X/9f/1//X/9f/z//P/8//z//P/8//z//P/8//z//P/8//x
//L/8v/x//P/8v/y//L/8P/w//D/8P/y//L/8v/y//L/8v/x//H/8v/y//L/8v/w//D/
8P/w/+//7//v/+//7//v/+//7v/u/+//7//v/+//7//u/+7/7v/v/+7/7v/u/+7/7v/u
//D/8P/w//D/8v/y//L/8v/0//T/9P/0//b/9v/2//b/9P/0//X/9f/1//b/9v/2//b/
9v/2//b/8//y//H/7//w//D/8f/y//L/8v/y//L/8v/y//L/8v/y//L/8v/y/+//7f/s
/+v/6v/p/+j/5//n/+f/5//n/+f/6P/o/+j/6P/n/+f/5//p/+n/6f/p/+n/6f/q/+r/
6v/q/+r/6v/q/+r/6P/n/+X/5//s//b/CQAjAEQAbACgANMABAEuAVgBgAGaAaIBjQFm
ATcBAQHDAIQAQwDz/6r/jf+S/5r/of+s/7L/tv+7/7z/wP/G/8r/zv/S/9j/3P/g/+L/
4v/m/+b/5//m/+b/5//n/+r/6v/r/+z/6//s/+3/7v/u/+7/7v/v/+//7//v/+//8f/x
//H/8f/x//H/8f/y//L/8v/y//P/8f/x//H/8f/x//H/8f/x//H/8f/x//H/8f/x//L/
8//z//P/8//0//T/9P/0//T/9f/1//X/9v/2//f/9//3//j/+f/5//n/+//7//z//f/+
////AAABAAEAAgADAAQABgAJAAkACgALAA4ADgAQABIAEgAUABYAFwAXABgAGQAZABkA
GgAaABoAGgAaABoAHAAbABsAGwAZABoAGgAZABkAGQAZABkAGQAYABcAFQAUABMAEgAQ
AAwACwAKAAkABgAEAAIAAQAAAP///f/8//v/+//6//r/+v/5//j/+P/6//j/+P/4//j/
+P/4//f/9//3//b/9v/2//b/9v/3//f/9v/1//X/9f/1//X/9f/1//X/9f/2//T/9P/0
//T/9v/2//b/9v/2//b/9v/2//b/9v/2//b/9v/2//f/+P/4//j/+P/4//f/9//3//j/
+v/6//n/+f/4//j/+P/4//j/+P/4//j/9//3//f/9//3//f/9v/2//j/+P/4//j/9v/2
//b/9v/0//T/9P/0//T/8//z//L/8v/y//L/8f/z//P/8//z//P/8//y//L/8v/y//L/
8v/y//L/8v/x//H/8f/x//L/8v/y//L/8v/w//D/8P/w/+//7//v/+//7//v/+//7//v
/+//7//v/+//7//v/+//7//v/+//7//v/+//7//v/+3/7f/t/+3/7f/u/+7/7f/v/+7/
7v/u/+z/7P/s/+z/7v/u/+7/7v/u/+7/7f/t/+7/7v/u/+7/7v/u/+7/7v/r/+v/6//r
/+v/6//r/+r/6v/r/+v/6//r/+v/6v/q/+r/6//s/+z/7P/s/+z/7P/q/+r/6v/q/+r/
6v/q/+r/6//s/+3/7v/w//D/8P/w//D/8P/w//D/8P/w//D/8P/x//H/8f/y//L/8v/y
//L/8f/w/+7/7P/t/+v/6v/q/+v/7P/s/+z/7P/s/+z/7P/s/+z/7P/s/+r/6v/p/+f/
5v/l/+T/4//i/+H/4f/h/+H/4f/h/+L/4v/i/+L/4f/j/+P/4//j/+P/4//j/+P/4v/i
/+L/4v/i/+L/4v/i/+L/4f/h/+P/6v/4/w8ALQBQAH4AsgDlABABOAFgAX4BjgGGAWcB
OgEJAc8AkQBUAAsAu/+K/4H/iP+O/5n/ov+o/6z/rf+w/7T/uv++/8L/xv/K/87/0v/U
/9L/0v/U/9f/2P/Y/9n/2f/a/9r/2//c/93/3v/f/+D/3v/e/97/3//f/9//3//f/+H/
4f/h/+H/4f/h/+H/4v/g/+D/4P/h/+H/4f/h/+H/4//j/+P/4//j/+P/4//j/+P/4//k
/+X/4//j/+P/5P/m/+b/5v/m/+f/5//n/+j/6P/p/+n/6f/r/+3/7v/v//H/8f/y//P/
9P/1//b/9//5//r/+//8//7/AQABAAIABQAIAAgACgAMAAwADgAQABEAEQASABMAEwAT
ABQAFAAUABQAFAAUABQAEwATABMAEQASABIAEQARABEAEQARABEAEAAPAA0ADAALAAoA
CAAEAAMAAgABAP///v/9//3/+v/5//f/9v/3//f/9v/2//T/8//y//L/8v/w//D/8P/y
//L/8v/x//H/8f/w//D/8P/w//D/8f/x//D/7//v/+//7//v/+//7//v/+//8P/w//D/
8P/w//D/8P/w//D/8P/w//D/8P/y//L/8v/y//D/8P/x//L/8v/y//L/8v/1//X/9f/2
//b/9v/1//X/9v/2//b/9v/0//T/9P/0//X/9f/1//X/9f/1//T/9P/y//L/8v/y//L/
8v/y//L/8v/y//L/8v/y//H/8f/w//D/8P/w/+//8f/x//H/8f/z//P/8v/y//L/8v/y
//L/8v/y//L/8f/x//H/8f/y//L/8v/y//L/8v/y//L/8v/z//P/8//z//P/8//z//P/
8//z//P/8//z//P/8//z//P/8//z//P/8f/x//H/8f/z//P/8//z//H/8v/y//H/8//y
//L/8v/w//D/8P/w//L/8v/y//L/9P/0//P/8//y//L/8v/y//L/8v/y//L/8//z//P/
8//x//H/8f/w/+7/7//v/+//8f/x//D/8P/y//P/8v/y//L/8v/y//L/8v/y//L/8v/z
//T/9f/2//b/9v/2//b/+P/4//j/+P/3//f/9//4//r/+v/6//r//P/8//v/+v/4//X/
8//y//X/9v/2//b/9P/0//T/9P/0//T/9P/0//T/9P/z//H/8P/v/+7/7f/s/+v/6//r
/+v/6//r/+z/7v/u/+7/7f/r/+v/6//r/+v/6//r/+v/7P/s/+z/7P/s/+z/7P/s/+z/
6//r/+v/7P/w//v/DQAoAEoAcgChANQABgEwAVYBeAGUAZcBhAFdATMBAwHMAJEATQD8
/6//jv+O/5H/lP+g/6r/r/+y/7T/uP++/8L/xv/M/9L/2P/c/97/4P/i/+H/5P/k/+X/
5f/m/+b/5//o/+n/6v/r/+z/7P/s/+z/7f/v/+//7//v/+//7//v/+//7//v/+//8P/w
//D/8P/x//H/8f/x//H/8//z//P/8//z//P/8//z//H/8f/y//P/8//z//P/9P/0//T/
9P/0//X/9f/1//b/9v/3//f/9//4//n/+f/5//3//f/+/////v///wAAAQABAAIAAwAE
AAYACQAJAAoACwAOAA4AEAAUABQAFgAYABkAGQAaABsAGwAbABwAHAAbABoAGQAYABoA
GQAZABkAGQAaABoAGQAZABkAGQAZABkAGAAXABUAFAATABIAEAAOAA0ADAALAAoACAAG
AAUAAgABAP///v/9//3//P/8//z/+//6//r/+P/2//b/9v/2//b/9v/1//X/9f/0//T/
9P/0//T/9f/1//T/8//z//P/8//z//P/8//z//P/9P/y//L/8v/y//T/9P/0//T/8v/y
//L/8v/0//T/9P/0//b/9v/3//j/9v/2//b/9v/3//f/9//4//j/+P/3//f/+P/4//j/
+P/6//r/+v/6//v/+//7//v/+f/5//j/+P/4//j/+P/4//j/+P/4//j/+P/4//j/+P/4
//f/9//2//b/9v/2//X/9f/1//X/9f/1//X/9P/0//T/9P/0//T/9P/0//T/8//z//P/
8//0//T/9P/0//T/8v/y//L/8v/z//P/8//z//P/8//z//P/8//z//P/8//z//P/8//z
//P/8//z//P/8f/x//H/8f/x//H/8f/x//P/9P/0//P/8f/w//D/8P/w//D/8P/w//D/
8P/w//D/8P/w/+//7//w//D/8P/w//D/8P/w//D/8f/x//H/8f/x//H/8f/w/+7/7//v
/+//7//v/+7/7v/u/+//7v/w//D/8P/w//D/7v/u/+7/7v/w//D/8P/w//H/8v/z//T/
9v/2//b/9v/2//b/9v/2//f/9//3//j/9v/2//b/9v/2//b/9f/0//H/7//u/+7/8f/y
//L/8v/y//L/8v/y//L/8v/y//L/8v/y//H/7//u/+3/7P/r/+j/5//n/+f/5f/l/+X/
5v/o/+j/6P/n/+n/6f/p/+n/6f/p/+n/6f/o/+j/6P/o/+j/6P/o/+j/6v/p/+f/5//q
//T/AwAXADYAXACKAL8A9AAgAUYBbgGOAZ4BmQF8AU0BGwHhAKQAZQAbAMT/hf94/4D/
h/+S/57/pP+p/6z/sP+0/7j/vP/A/8j/zP/Q/9b/2P/a/9z/3f/c/9z/3f/d/97/3v/f
/+D/4f/i/+P/5P/k/+T/5P/l/+X/5f/l/+X/5f/l/+X/5f/l/+X/5f/m/+b/5v/m/+f/
5//n/+f/5//n/+f/5//n/+f/5//n/+f/5f/l/+b/5//n/+f/5//o/+j/6P/o/+j/6f/p
/+n/6v/o/+n/6f/p/+r/6//r/+v/7f/t/+7/7//y//P/9P/1//X/9v/3//j/+v/9//3/
/v///wIAAgAEAAYABgAIAAoACwALAAwADQANAA0ADgAOAA4ADgAOAA4ADgANAA0ADQAN
AA4ADgANAA8ADwAPAA8ADQAMAAsACQAIAAcABgAEAAAA///+//3/+v/4//b/9f/y//H/
8f/u/w==
         </WaveFormData>
      </LeadData>
      <LeadData>
         <LeadByteCountTotal>10000</LeadByteCountTotal>
         <LeadTimeOffset>0</LeadTimeOffset>
         <LeadSampleCountTotal>5000</LeadSampleCountTotal>
         <LeadAmplitudeUnitsPerBit>4.88</LeadAmplitudeUnitsPerBit>
         <LeadAmplitudeUnits>��V</LeadAmplitudeUnits>
         <LeadHighLimit>2147483647</LeadHighLimit>
         <LeadLowLimit>268435456</LeadLowLimit>
         <LeadID>V5</LeadID>
         <LeadOffsetFirstSample>0</LeadOffsetFirstSample>
         <FirstSampleBaseline>0</FirstSampleBaseline>
         <LeadSampleSize>2</LeadSampleSize>
         <LeadOff>FALSE</LeadOff>
         <BaselineSway>FALSE</BaselineSway>
         <ExcessiveACNoise>FALSE</ExcessiveACNoise>
         <MuscleNoise>FALSE</MuscleNoise>
         <LeadDataCRC32>1574729328</LeadDataCRC32>
         <WaveFormData>
6P/o/+j/6P/o/+b/4v/e/9n/2f/e/+3/AgAhAEUAcwCkANQABAExAVsBfAGKAYkBeQFa
AS4B+gDGAJMAWQAdAPX/5P/g/+L/3//b/9r/1v/R/8//0f/S/9P/1//Z/9v/2//c/93/
3f/c/97/3P/d/97/3v/g/+D/4P/g/97/4P/g/9//4f/i/+P/4//j/+T/5P/k/+b/5v/m
/+X/5f/l/+b/5v/m/+b/5v/m/+b/5v/l/+X/5f/m/+b/5v/m/+b/5f/l/+f/5//n/+f/
5f/l/+X/5f/n/+f/5//n/+f/5//n/+n/6f/p/+n/6f/r/+z/7P/s/+z/7f/t/+3/7//w
//H/8v/z//T/9f/4//f/+P/7//z///8AAAIAAwAEAAYACAAKAAoACwAMAA4ADwAPABAA
EQATABMAFAAUABQAFAAUABMAEwATABMAEwARABEAEAAPAA8ADgANAAsACgAIAAcABQAD
AAIAAAD9//7//f/7//r/9//2//X/8//z//P/8//y//T/9P/z//P/8//y//L/8v/x//H/
8f/x//H/8P/w//D/8P/w//D/8P/w//D/8P/u/+7/7v/u/+7/8P/v/+//8P/u/+7/7v/v
/+//7//v/+//8f/x//H/8f/x//H/8f/x//H/8v/y//L/8//z//P/8//z//P/8//0//T/
9P/0//T/9P/0//T/9P/0//X/9f/0//T/9f/1//X/9P/0//T/9P/0//T/9P/0//T/9P/z
//P/9P/0//T/8//z//P/8//z//P/8//z//P/8f/x//H/8f/x//H/8f/x//H/8f/x//H/
8f/x//H/8f/x//H/8f/y//L/8f/x//H/8f/w//D/8P/w//D/8P/w//P/8//z//P/8f/x
//H/8f/x//H/8f/w//D/8P/w//D/8f/x//L/8v/w//D/8f/x//H/8f/x//H/8//z//L/
8P/y//L/8v/y//L/8v/y//L/8P/x//H/8v/w//H/8f/x//P/8//z//P/8//z//P/8//x
//H/8f/x//H/8f/w//D/8v/y//H/8f/y//D/8P/w//D/8P/w//D/8v/y//L/8v/y//L/
8v/y//T/9P/0//T/9f/2//f/+P/4//j/+P/4//r/+v/6//r/+f/5//n/+f/5//r/+//7
//r/+//7//v/+//5//n/+f/6//r/+v/7//v//P/8//z//v/9//3//f/7//v/+//7//r/
+f/3//b/9P/z//L/8P/w//D/8f/y//H/8P/v/+//7//v/+//7//v/+//7//v//D/8P/w
//D/8P/w//D/8P/y//D/8P/u/+r/6P/j/+H/4v/t/wIAHQA/AGcAlgDGAPQAIwFPAXIB
iAGNAYEBagFEARQB4gCvAHUANwAFAOz/5P/m/+X/4//g/97/2f/X/9f/2P/Z/9v/3//f
/+H/4v/j/+P/5P/m/+X/5f/l/+T/5P/k/+T/5P/m/+j/6P/n/+f/6P/p/+n/5//o/+j/
6P/q/+r/6v/p/+n/6f/q/+r/6v/q/+r/6v/s/+z/6//r/+r/6v/p/+j/6v/q/+n/6f/r
/+v/6//r/+3/7f/t/+3/7//v/+//7//u/+3/7P/t/+3/7f/t/+3/7//w//D/8P/y//P/
8//z//X/9v/3//j/9//4//n//P/9//7/AQACAAMABAAGAAcACAAKAAwADgAMAA0ADgAQ
ABMAEwAUABUAEwATABQAFAAUABQAFAATABUAFQAVABUAFwAXABYAFQAUABIAEAANAAoA
CAAHAAUABQAEAAIA///+//3/+//6//f/9v/1//P/9P/1//b/9v/0//T/8//z//P/8v/y
//L/7//v/+//7//v/+7/7v/u/+7/7v/u/+7/8P/w//D/7v/u/+7/7v/u/+z/6//r/+z/
7v/u/+7/7//v/+//7//v/+//7//v/+//7f/t/+3/7f/v//D/8P/w//H/8f/x//H/8//z
//P/9P/x//D/7//u//D/8P/w//D/8f/z//T/9P/z//P/8v/x//D/8P/w//D/8v/y//L/
8v/y//L/8f/x//L/8v/y//H/7//v/+//7//v/+//7//v/+3/7f/t/+3/7f/t/+3/7f/v
/+//7//v/+3/7f/t/+3/7//v/+//8P/w/+//7//v/+7/7P/r/+r/6P/o/+j/6P/r/+v/
6//r/+3/7f/t/+3/6//r/+v/6v/q/+r/6v/q/+n/6f/q/+r/6f/o/+j/5//o/+n/6v/r
/+3/7f/s/+r/6v/q/+r/6v/q/+r/6v/q/+j/6f/p/+r/6P/p/+n/6f/p/+n/6f/p/+n/
6f/p/+n/5//n/+f/5//p/+n/6P/o/+j/6P/n/+f/6P/o/+j/6P/o/+j/6P/o/+r/6v/q
/+r/7P/s/+z/7P/s/+z/7P/s/+7/7f/t/+3/7f/t/+7/7//t/+7/7//v//D/8f/w//H/
8P/u/+3/7P/t/+3/7v/u//D/8P/v/+//7f/t/+3/7f/v/+7/7f/r/+r/6v/p/+j/5P/j
/+L/4v/k/+T/5P/k/+X/5f/l/+X/5f/l/+X/5f/j/+T/5P/k/+T/5P/k/+T/5P/k/+T/
5P/m/+L/4P/b/9X/1P/Z/+T/+f8ZAD8AbgCeANAABQE1AWIBhgGXAZcBhgFoATwBCAHT
AJsAWQAVAOT/zv/K/8v/yf/I/8r/yf/H/8f/yP/J/8n/zf/P/9H/1P/X/9f/2P/Y/9j/
2f/a/9r/2P/Y/9j/2P/a/9z/3P/b/9n/2v/b/9v/3f/e/97/3v/c/9z/3P/b/93/3f/e
/97/3P/c/9z/3P/e/97/3f/d/9//4P/g/+D/4P/g/9//3//f/9//3//f/9//3//f/9//
3//f/9//3//d/93/3f/f/+H/4f/h/+H/3//g/+D/4P/k/+X/5f/l/+X/5v/n/+j/6//s
/+3/8P/x//L/9f/2//X/9v/4//n/+v/8//7/AAABAAMABQAIAAkACQAKAAsACwALAAwA
DAAMAAwADAALAAsACwALAAsACwALAAoACQAHAAYABQADAAEAAAAAAP///f/8//r/9//2
//X/8//y//H/8P/v/+3/6//r/+v/6v/q/+r/6f/p/+n/6P/o/+j/5//n/+f/5//p/+j/
6P/o/+j/6P/o/+j/5v/m/+b/5P/m/+b/5v/m/+j/5//n/+j/5v/m/+b/5//n/+f/5//n
/+f/5//n/+f/6f/p/+n/6f/p/+r/6v/q/+v/6//r/+v/6//r/+v/7P/s/+z/7P/s/+z/
7P/s/+z/7v/v/+//7v/s/+3/7f/t/+z/7P/s/+z/7P/s/+z/7P/u/+7/7f/t/+z/7P/s
/+v/7f/t/+3/7f/r/+v/6//r/+v/6//r/+v/6f/p/+n/6f/p/+n/6f/p/+n/6f/p/+n/
6//r/+v/7P/s/+v/6//r/+n/6P/o/+j/6P/o/+j/6P/n/+f/5//n/+n/6f/p/+n/6f/p
/+n/6P/q/+r/6v/q/+n/6f/q/+r/6P/o/+n/6f/p/+n/6f/p/+n/6f/o/+b/6P/o/+j/
6P/o/+j/6P/o/+j/6f/p/+r/6P/p/+n/6f/p/+n/6f/p/+v/6//r/+v/6//r/+v/6//r
/+v/6v/q/+j/6P/n/+f/6P/q/+r/6v/q/+r/6v/q/+r/6v/q/+r/6v/q/+r/6v/s/+z/
7P/s/+7/7v/u/+7/8P/w//D/8P/y//H/8f/x//H/8f/y//P/8f/y//P/8//1//X/8//z
//H/8P/w//D/8f/x//L/8v/y//L/8f/x//H/8f/x//H/8f/w/+//7f/s/+z/6//q/+j/
5//m/+b/6P/o/+j/6P/p/+n/6f/p/+f/5//n/+f/5f/m/+b/5v/o/+j/6P/o/+j/6P/o
/+j/6P/k/+L/3f/b/97/6f/8/xkAPwBpAJgAygD6ACkBVQF4AY4BkQGFAWoBQAEMAdoA
pwBtAC0A/f/o/+D/4v/h/9v/2P/Y/9P/0f/R/9L/0//T/9f/2f/Z/9z/3f/f/97/4P/f
/9//3//e/+D/4P/g/+D/4P/i/+L/4f/h/+L/4//j/+P/5P/k/+T/5P/k/+T/4//j/+P/
5P/k/+T/5P/k/+T/5v/m/+X/5f/l/+b/5v/m/+X/5P/i/+H/4//j/+P/4//l/+X/5f/l
/+f/5//n/+f/5//n/+f/6f/n/+f/5//n/+n/6v/q/+r/7P/t/+3/7f/v//D/8f/y//H/
8v/z//b/9//4//v//P/9//7/AAABAAIABAAGAAgACAAJAAoADAANAA0ADgAPAA8ADwAQ
ABAAEgASABIAEQARABEAEQARAA8ADwAOAA0ADQAMAAsACQAGAAQAAwABAAEAAAD+//v/
+v/5//f/9v/3//b/9f/z//H/8f/x//D/8P/w/+//7//v/+7/7v/u/+3/7f/t/+3/7f/s
/+z/7P/s/+z/7P/s/+z/7P/s/+r/6v/q/+r/6v/q/+n/6f/q/+r/6v/q/+v/7f/t/+3/
7f/t/+3/7f/t/+3/7f/t/+3/7f/u/+7/7v/t/+3/7f/t/+3/7f/t/+7/8P/w//D/8P/w
//D/8P/w//D/8f/x//D/8P/x//H/8f/w//D/8P/w//D/8P/w//D/8P/w/+//7//u/+7/
7v/t/+3/7f/t/+3/7//v/+//7//t/+3/7f/t/+3/7f/t/+3/7f/t/+3/7f/t/+3/7f/t
/+v/6//r/+z/7v/t/+3/7f/v/+7/7v/u/+7/7v/u/+7/7f/t/+3/7f/v/+//7//v/+3/
7f/t/+z/7P/s/+z/7P/t/+3/7v/u/+z/7P/t/+3/7f/t/+3/7f/v/+//7v/s/+7/7v/u
/+7/7v/u/+7/7v/s/+3/7f/u/+z/7f/t/+3/7//v/+//7//v/+//7//v/+//7//v/+//
7//v/+7/7v/w//D/7//v//D/8P/w//D/7v/u/+7/7v/u/+7/7v/u/+7/7v/u/+7/8P/w
//D/8P/w//D/8P/w//H/8v/z//T/9P/0//T/9P/2//b/9f/1//X/9f/1//b/9//3//j/
+f/3//f/9//1//X/9f/0//T/9P/1//X/9v/2//b/9v/1//X/9f/1//X/9f/1//T/8//x
//D/8P/v/+7/7P/r/+r/7P/s/+z/7P/q/+v/6//r/+r/6f/o/+f/6f/p/+r/6v/r/+z/
7f/u/+z/7P/s/+z/7P/q/+j/4v/b/9v/4v/v/wYAJQBLAHcAqADYAAYBNQFfAYABkgGT
AYEBZAE4AQQB0gCdAGMAJwD//+z/6P/q/+n/4//i/97/2f/Z/9v/3P/d/9//3//f/+H/
4v/j/+P/4v/k/+b/5//o/+j/6P/o/+j/6P/o/+r/6v/p/+v/7P/t/+3/6//s/+z/7P/s
/+z/7P/r/+v/6//s/+z/6v/q/+r/6v/t/+7/7v/v/+//8P/w//D/8P/w/+//7//t/+3/
7f/t/+3/7f/t/+3/7f/t/+3/7f/t/+3/7f/v/+//7//v/+//7//w//D/8P/y//P/8//z
//f/+P/5//r/+f/6//v//v8BAAIABQAGAAcACAAKAAsACwAMAA0ADgAOAA8AEAASABUA
FQAWABcAGQAZABoAGgAYABgAGAAXABUAFQAVABUAFwAXABYAFQATABIAEQAPAA4ADAAL
AAkACQAIAAYAAwAAAP///f/8//v/+v/5//f/9//3//f/9v/2//b/9f/1//X/9P/0//T/
8//z//P/8//z//L/8v/y//T/9P/0//T/8//y//H/7v/u/+7/7v/u//D/7//v//D/8P/w
//D/8f/v/+//7//v//D/8f/y//P/8//z//P/8//x//L/8v/y//H/8f/x//H/8f/x//H/
8v/0//T/9P/0//L/8v/y//L/9P/1//X/9P/0//X/9f/1//L/8v/y//L/8v/y//L/8v/0
//T/8//z//P/8v/x/+//7//v/+//7//x//H/8f/x//P/8//z//P/8v/x//D/7//t/+3/
7f/t/+3/7f/t/+3/7f/t/+3/7v/t/+v/6v/p/+n/6P/o/+j/6f/q/+v/7P/r/+v/6//r
/+v/6//r/+v/6//r/+v/6v/q/+r/6v/q/+v/6//s/+z/6v/q/+v/6//r/+v/6//r/+n/
6f/o/+b/6P/o/+j/6P/o/+j/6P/o/+b/5//n/+j/6P/p/+n/6f/n/+f/5//n/+r/6//s
/+3/7f/t/+3/7f/r/+v/6v/q/+j/6P/n/+f/6P/o/+j/6P/o/+j/6P/o/+r/6v/q/+r/
6//s/+3/7v/u/+7/7f/t/+3/7f/t/+7/7//v//D/8f/x//H/8f/v/+3/7f/s/+z/7P/t
/+3/7v/w//D/8P/v/+3/7f/t/+3/6//r/+r/6f/p/+j/6P/n/+j/5v/l/+T/4//i/+H/
4P/g/+H/4f/h/+H/4f/h/+H/4//j/+T/5P/i/+L/4v/i/+D/4P/g/+D/3v/g/97/3v/b
/9f/1P/X/+D/8/8RADUAYACQAMQA+QApAVYBfAGRAZMBhAFoAT4BDAHZAJ0AWwAVAOL/
yP/E/8X/x//G/8b/xf/B/8H/wv/D/8X/x//J/8v/zv/R/9H/0v/S/9L/0//U/9T/1P/U
/9T/1P/U/9b/1v/V/9b/2P/a/9v/2f/a/9r/2v/a/9r/2v/Z/9n/2f/a/9r/3P/c/9z/
3P/c/9z/2//b/9n/2v/a/9r/2v/a/9n/2f/b/9v/2//b/9n/2f/Z/9n/2//b/9v/2//d
/93/3f/f/9//3//f/9//3f/e/97/3v/g/+H/4f/h/+X/5v/n/+j/5//o/+n/7P/t/+7/
8f/y//H/8v/0//X/9v/4//r//P/+////AAACAAMAAwAEAAUABwAHAAgACAAIAAgACAAH
AAcABwAHAAcABQAFAAQAAwABAAAA///9//v/+v/6//n/9//2//T/8f/w/+//7f/s/+3/
7P/r/+n/5//n/+f/5v/m/+b/5f/l/+P/4v/i/+L/4f/h/+H/4f/h/+D/4P/g/+D/4P/g
/+D/4P/g/+D/3v/e/97/3v/e/+D/3//f/+D/4P/g/+D/4f/h/+H/4f/h/+H/4f/h/+H/
3//f/9//3//g/+L/4//k/+X/5f/l/+X/5//n/+f/6P/m/+b/5v/m/+b/5v/m/+b/5//p
/+r/6v/q/+v/6//r/+z/7P/s/+z/6v/q/+r/6v/o/+j/5//n/+r/6v/q/+n/5//n/+f/
5//n/+f/5//n/+f/5//n/+f/5//n/+f/5//n/+f/5//n/+n/6f/p/+n/5//n/+f/6P/o
/+f/5//n/+n/6P/o/+j/5v/m/+b/5v/l/+X/5f/l/+X/5f/l/+X/5//n/+f/5v/m/+b/
5v/m/+X/5f/m/+b/5P/k/+X/5f/l/+X/5f/l/+f/5//m/+T/5P/k/+T/5P/k/+T/5P/k
/+L/4//j/+T/4v/j/+P/4//l/+X/5f/l/+X/5f/l/+X/5f/l/+X/5f/n/+f/5v/m/+b/
5v/l/+X/5v/o/+j/6P/q/+r/6v/q/+z/7P/s/+z/7P/s/+z/7P/t/+7/7v/v/+//7//v
//D/8f/x//L/8//2//f/+P/3//X/9f/0//T/9v/3//f/+P/4//j/+P/3//f/9//3//f/
9//3//b/9f/x//D/8P/v/+7/7P/r/+r/6//s/+3/7v/u/+//7//v/+3/7f/t/+3/7//v
//D/8P/w//D/8P/w//L/8v/y//L/8v/y/+7/6P/l/+P/6v/5/xAALwBXAIMAtgDoABYB
RQFxAZIBogGfAY0BagE+AQoB1gCfAGEAJQD9/+z/5v/o/+X/4//g/+D/2//b/9v/3P/d
/9//4//l/+f/6P/p/+n/6v/q/+j/6f/q/+r/7P/s/+z/7P/s/+7/7v/t/+//8P/x//H/
8//0//T/9P/0//T/9P/z//L/8f/x//D/7//u/+3/7P/t/+z/6v/p/+f/6P/o/+j/6P/o
/+f/5//n/+f/5//n/+f/5//n/+f/5//n/+f/5//p/+n/6f/r/+v/6//r/+v/6//s/+z/
7P/u/+//7//v//H/8v/z//T/9//4//n//P/9//7/AQACAAMABAAGAAcACgAMAA4AEAAQ
ABEAEgAUABUAFQAWABcAFwAXABgAGAAYABgAGAAXABcAFwAXABcAGQAZABgAFwAVABQA
EwARABAADgANAAsACwAKAAgABQAEAAMAAQAAAP///v/9//v/+f/5//n/+P/6//r/+f/5
//f/9v/2//b/9//3//f/9//5//j/+P/4//j/+P/4//j/9v/2//b/9P/2//b/9v/2//b/
9f/1//b/9P/0//T/9f/1//X/9f/1//f/9//3//f/9//3//f/9//5//r/+v/6//n/+f/5
//n/+//7//v//P/8//z//P/8//z//P/8//z//P/9//3//P/8//3//f/9//z//P/8//z/
+v/6//r/+v/6//r/+f/5//r/+v/6//n/+//7//v/+//7//v/+//7//v/+//7//v/+f/5
//n/+f/5//n/+f/5//n/+f/5//n/+f/5//n/+v/6//n/+f/5//v/+v/6//r/+P/4//j/
+P/5//n/+f/5//n/+f/5//n/+f/5//n/+P/4//j/+P/4//n/+f/6//r/+P/4//n/+f/5
//n/+f/5//f/9//2//T/9f/2//f/+P/4//j/+P/4//j/+f/5//r/+P/5//n/+f/3//f/
9//3//n/+f/5//n/+f/5//n/+f/5//n/+P/4//j/+P/3//f/+P/4//b/9v/2//b/9v/2
//j/+P/4//j/+f/6//v//P/8//z//P/8//7//v/+//3//f/9//3//f8AAAEAAQACAAEA
AQABAAEA/////////v8AAAAAAQABAAIAAgACAAIAAQABAAEAAQABAAEAAQAAAP///f/8
//z/+f/4//b/9f/2//b/9v/2//b/9v/3//f/9//3//f/9//3//f/9//4//j/+P/4//j/
+v/6//r/+v/6//r/+P/0//D/6//p/+7//f8UADEAVwCDALQA4gASAUEBbQGOAZ4BmwGN
AW4BQgEOAdwApwBtADEACQD4//b/9v/z/+3/7P/q/+f/5f/n/+j/6f/r/+3/7//x//L/
8//z//L/8v/y//P/9P/0//T/9P/0//T/9P/2//b/9f/z//T/9f/1//X/9v/2//b/+P/4
//j/9//3//f/+P/4//j/+P/4//j/+P/4//f/9//3//j/+P/4//j/+P/3//f/9//3//f/
9//3//f/9//3//f/9//3//f/9//3//f/+f/3//f/9//3//n/+v/6//r//P/9//3//f/9
//7///8AAP//AAABAAQAAwAEAAcACAAJAAoADAANAA4AEAASABQAFAAVABYAGAAZABkA
GgAbABsAGwAcABwAHAAcABwAGwAbABsAGwAbABkAGQAYABcAFQAUABMAEQAOAAwACwAJ
AAcABgAEAAEAAgABAP///v/9//z/+//5//n/+f/5//j/+P/4//f/9//3//b/9v/2//X/
9f/1//X/9f/0//T/9P/0//T/9P/0//T/9P/0//L/9P/0//T/9P/0//P/8//0//L/8v/y
//P/8//z//P/8//z//P/8//z//X/9f/1//X/9f/2//b/9v/3//f/9//3//n/+f/5//r/
+P/4//j/+P/4//j/+P/4//j/+f/5//j/+P/5//n/+f/4//j/+P/4//j/+P/4//j/+P/4
//f/9//2//b/9v/1//X/9f/1//X/9f/1//X/9f/1//X/9f/1//X/9f/1//X/9f/1//X/
9f/3//f/9//3//X/9f/1//b/9v/1//X/9f/3//b/9v/2//b/9v/2//b/9v/1//T/8//z
//P/8//z//P/8//z//L/9P/0//T/9P/1//X/9v/2//T/9P/1//X/9f/1//X/9f/3//f/
9v/0//b/9v/2//b/9v/2//b/9v/0//X/9f/2//b/9//3//f/9//3//f/9//3//f/9//3
//X/9f/1//X/9f/1//T/9P/0//T/8//z//T/9P/2//T/9P/0//T/9P/0//T/9P/0//T/
9P/0//T/9f/2//f/+P/4//j/+P/4//j/+P/4//j/+v/5//n/+f/5//n/+v/7//v//P/9
//3/+//7//n/+f/7//r/+v/6//v/+//8//z/+v/6//n/+f/3//f/9//3//f/9v/1//P/
8v/y//H/8P/w/+//7v/u//D/8P/w//D/7//v/+//7//v/+//7//v/+//8P/w//D/8P/w
//D/8P/w//D/8P/w/+z/6P/k/+H/4//s////GgA7AGMAlQDGAPYAJAFRAXkBjgGUAYkB
cwFMARwB6AC4AH8APwANAPP/6v/q/+r/5//l/+L/3v/b/9v/3f/e/9//4f/j/+X/5f/m
/+f/5//m/+j/5v/n/+j/6P/q/+r/6v/q/+r/7P/s/+v/6//s/+3/7f/t/+7/7v/u/+7/
7v/u/+3/7//v//D/8P/w//D/8P/w//L/8v/x//H/8f/y//L/8v/w//D/7//v/+3/7f/t
/+3/7f/t/+3/7f/t/+3/7f/t/+3/7f/t/+//8f/x//H/8f/z//T/9P/0//b/9//3//f/
9//4//n/+v/5//r/+//+/wEAAgAFAAYACQAKAAwADQAQABIAFAAWABgAGQAaABwAHQAd
AB4AHwAdAB0AHgAeACAAIAAgAB8AHQAdAB0AHQAbABsAGgAZABcAFgAVABMAEAAOAA0A
CwAJAAgABgADAAMAAwACAAIAAQAAAP///f/8//3//v/+//3//P/6//n/9v/0//P/8v/z
//P/8//z//P/8v/y//L/8v/y//L/8v/y//L/8v/w/+7/7v/u/+7/7v/t/+3/7v/w//D/
8P/x//H/8f/x//H/8f/x//H/8f/v/+//7//v/+3/7v/u/+7/7//v/+//7//x//H/8f/y
//T/9P/0//T/9P/0//T/9P/z//P/8v/w//L/8//z//P/8v/y//L/8v/y//L/8v/y//T/
9P/z//P/8v/y//L/8f/z//P/8//z//H/8f/x//H/8f/x//H/8f/y//P/9P/1//P/8//z
//P/8//z//P/8//y//H/8P/w//D/7//v/+//8f/w//D/8P/y//L/8v/y//H/8f/x//H/
8//z//P/8//x//H/8f/w//D/8P/w//D/7//v//D/8P/x//L/9P/1//T/8//y//H/7//v
/+7/7P/s/+z/7P/s/+3/7v/v//D/8v/z//P/9P/y//P/8//z//H/8f/x//H/8f/x//H/
8f/v/+//7//v/+//7//u/+7/8P/w/+//7//w//L/9P/0//T/9P/0//T/9P/0//T/9P/0
//T/9P/0//T/9P/0//T/9f/1//b/9//1//X/9v/3//j/+v/8//3//f/9//v/+//6//j/
9//2//n/+f/6//r//P/8//v/+//6//n/+P/3//n/+P/3//X/9P/0//P/8v/u/+3/7P/s
/+7/7v/u/+7/8f/x//H/8f/v/+//7//v/+3/7v/u/+7/7v/u/+7/7v/u/+7/7v/u/+7/
7v/q/+X/3//e/+P/8v8JACkAUQB+ALAA5AAXAUUBcgGWAaUBnwGOAW4BQgEOAdkAnQBX
ABEA4P/M/8j/x//D/77/uv+3/7X/s/+0/7P/s/+3/7n/vf++/73/vf+8/7z/vP+9/77/
vv+9/7z/u/+6/7j/uv+6/7n/u/+8/73/vf+9/77/vv++/77/vv++/73/vf+9/77/vv++
/77/vv++/8D/wP+//7//v//A/8D/wP/C/8L/wf/B/7//v/+//7//wf/B/8H/wf/D/8P/
w//D/8P/w//D/8X/xP/D/8L/wf/B/8L/wv/C/8b/x//H/8f/x//I/8n/yv/L/8z/zf/Q
/8//0P/T/9T/1f/W/9j/2f/b/97/4f/k/+b/5//o/+r/6f/p/+r/6//p/+n/6v/q/+z/
7P/s/+v/7f/t/+3/7f/q/+n/5//l/+X/5P/j/+H/3v/c/9v/2f/Z/9j/1v/T/9P/0//S
/9L/0P/O/8z/yf/H/8f/x//G/8j/yP/H/8f/x//G/8b/xv/E/8P/wv/B/8P/wv/C/8L/
wP/A/8D/wP/C/8L/wv/A/77/vv++/77/vv+9/73/vv++/77/vv+//7//v/+//7//v/+/
/7//v//B/8H/wf/B/8P/xP/E/8T/xP/D/8L/wf/D/8P/w//E/8b/xv/G/8b/xP/E/8T/
xP/G/8f/x//G/8b/x//H/8f/xP/E/8T/xP/E/8T/xP/E/8T/xP/D/8P/xv/G/8b/xf/F
/8X/xf/F/8P/w//D/8P/wf/B/8H/wf/D/8P/w//D/8H/wf/B/8H/wf/B/8H/wf/B/8H/
wf/C/8T/w//D/8P/w//C/8L/wv/C/8L/wv/C/8P/w//D/8P/wf/B/8H/wf/B/8H/wf/A
/8L/wv/C/8L/v/+//8D/wP/A/8D/wf/B/8P/w//D/8P/w//D/8L/wP/C/8L/wv/C/8L/
wv/C/8L/wP/B/8H/wv/B/8H/wP+//7//v/+//7//wf/B/8H/wf/B/8H/wf/B/8H/wf/A
/8D/wv/C/8H/wf/A/8D/wv/C/8L/wv/C/8L/wv/C/8L/wv/C/8L/wv/C/8P/xP/F/8b/
xv/G/8b/xv/I/8f/x//H/8f/x//I/8n/yf/K/8v/y//J/8n/x//H/8f/xv/G/8b/yf/J
/8r/yv/I/8j/x//H/8f/x//H/8f/x//G/8X/w//C/8L/wf/A/7z/u/+6/7r/vP+8/7z/
vP+9/73/vf+9/7//v/+//7//vf++/77/vv/A/8D/wP/A/77/vv++/77/vv+8/7r/s/+x
/7L/u//M/+f/CwA3AGYAmgDMAP0AKwFWAXABdwFrAVIBLAH6AMIAiwBPAAsA0f+y/6b/
pv+p/6f/pP+g/53/nf+d/57/n/+h/6X/qf+r/67/r/+v/7D/sP+u/6//sP+w/7D/sP+w
/7D/sv+0/7T/s/+z/7T/tf+1/7X/tv+2/7b/tv+2/7b/tf+1/7X/tv+2/7j/uP+4/7j/
uP+4/7f/t/+3/7j/uP+4/7j/uP+3/7f/uf+5/7n/uf+5/7n/uf+5/7n/uf+5/7n/uf+5
/7n/u/+5/7n/uf+5/7v/vP+8/7z/vv+//7//v//B/8L/w//E/8X/xv/H/8r/yf/K/83/
zv/R/9L/1P/V/9b/2P/a/9z/3v/f/+D/4v/h/+H/4v/j/+T/5f/n/+j/6P/o/+j/5//n
/+f/5//n/+X/5f/k/+P/4f/g/9//3f/a/9j/1//V/9X/1P/S/8//zP/L/8n/yP/H/8j/
x//D/w==
         </WaveFormData>
      </LeadData>
      <LeadData>
         <LeadByteCountTotal>10000</LeadByteCountTotal>
         <LeadTimeOffset>0</LeadTimeOffset>
         <LeadSampleCountTotal>5000</LeadSampleCountTotal>
         <LeadAmplitudeUnitsPerBit>4.88</LeadAmplitudeUnitsPerBit>
         <LeadAmplitudeUnits>��V</LeadAmplitudeUnits>
         <LeadHighLimit>2147483647</LeadHighLimit>
         <LeadLowLimit>268435456</LeadLowLimit>
         <LeadID>V6</LeadID>
         <LeadOffsetFirstSample>0</LeadOffsetFirstSample>
         <FirstSampleBaseline>0</FirstSampleBaseline>
         <LeadSampleSize>2</LeadSampleSize>
         <LeadOff>FALSE</LeadOff>
         <BaselineSway>FALSE</BaselineSway>
         <ExcessiveACNoise>FALSE</ExcessiveACNoise>
         <MuscleNoise>FALSE</MuscleNoise>
         <LeadDataCRC32>3188981051</LeadDataCRC32>
         <WaveFormData>
6f/o/+j/6P/q/+b/4//e/9r/1v/a/+P/8v8IACAAPQBeAIAAowDDAOMA+gALARMBFgEL
AfQA1AC1AJkAdgBSADIAIgAYABEABgD7//b/8v/s/+f/5v/m/+X/5//n/+b/5v/m/+b/
5v/l/+X/4//j/+L/4v/l/+X/5f/l/+P/5P/k/+T/5v/m/+b/5v/m/+b/5v/m/+b/5v/m
/+b/6P/o/+j/6P/p/+n/6P/o/+f/6P/p/+n/6f/p/+n/6P/o/+j/6P/o/+j/6P/o/+j/
6P/o/+j/6P/n/+j/6P/o/+r/6v/q/+r/6v/q/+z/7P/s/+z/7f/t/+//7//v//D/8v/y
//L/9P/1//b/9//4//r/+//8//7///8AAAEAAgAEAAYABwAJAAoACgALAAwADQAOABAA
EQATABQAFQAWABQAFAAUABMAEgASABIAEgARAA8ADgANAAwACgAJAAcABwAGAAMAAQAA
AP///f/7//v/+v/5//j/9v/1//X/9P/1//X/9f/0//T/9P/z//P/8//y//L/8f/x//H/
8f/x//H/8f/x//H/7//v/+//7//x//D/8P/w//D/7//u/+7/7v/u/+7/7v/u/+7/7//v
/+7/7//v/+//8f/x//H/8f/x//H/8f/x/+//7//v/+//8f/x//H/8f/x//H/8v/y//L/
8v/y//L/8v/y//L/8v/y//L/8v/y//T/9P/z//P/8f/x//H/8f/x//H/8f/x//H/8f/x
//H/8f/x//H/8P/w//H/8f/x//H/8f/x//D/8P/w//D/8P/y//H/8f/x//H/8f/x//H/
8f/w//D/8P/x//H/8f/x//H/8P/w//D/8P/w/+//7//v/+//7//v/+//7//v/+//7//v
/+//8P/y//L/8f/x//H/8f/x//H/8P/w//H/8f/v/+//7//v/+//7//v/+//8f/w//D/
7//x//H/8f/x/+//7//v/+//7//v/+//7//v/+//7//w//L/8v/y//L/8P/w/+//7//t
/+3/7f/t/+//7//u/+7/7v/u/+7/7v/u/+7/7v/u/+7/7v/u/+7/8P/w//D/8P/w//D/
8P/w//D/8P/w//D/8v/y//L/8v/y//L/8v/y//T/9P/0//T/8v/y//L/8v/0//b/9v/2
//X/9f/0//X/9v/2//b/9//1//X/9v/2//j/+f/5//n/+//7//r/+v/4//j/9//3//X/
9P/z//L/8f/v/+7/7f/v/+//7//v/+7/7f/s/+z/7P/q/+r/6v/s/+3/7f/t/+3/7f/t
/+3/7v/u/+3/7P/s/+r/6v/o/+f/5P/g/9z/2v/h//D/BAAaADUAVAB0AJcAuQDbAPQA
BwERARYBEQH+AOIAxQCpAIgAYAA8ACYAGgAVAAwAAQD6//T/7v/p/+j/6P/n/+f/5//o
/+r/6v/q/+r/6f/p/+f/5//m/+b/5f/l/+X/5f/l/+b/5v/m/+j/6P/o/+j/6P/o/+j/
6P/o/+j/6P/o/+r/6v/q/+r/6f/p/+j/6P/n/+j/6f/p/+f/5//n/+b/6P/o/+j/6P/o
/+j/6P/o/+n/6v/r/+z/7f/u/+7/7v/r/+r/6f/o/+r/6v/s/+z/7v/u/+//7//v/+//
7//w//L/8v/y//T/9f/2//f/+P/6//v//P/+////AAABAAIAAgAEAAUABwAIAAgACQAK
AA0ADgAQABEAEQASABMAFAASABIAEgARABAAEAAQABAAEQAPAA4ADQAMAAoACQAHAAMA
AgD///3//v/9//v/+f/4//b/9P/y//D/7//v/+7/7v/v//D/8P/w//D/7//v/+//7v/u
/+3/6//r/+v/6//r/+v/6//r/+v/6//r/+v/6//q/+r/6v/r/+v/6//s/+v/6v/p/+j/
6v/q/+v/6//s/+3/7f/t/+v/6//r/+v/6v/p/+j/5//o/+n/6v/r/+v/6//r/+v/7f/t
/+7/7v/s/+z/7P/s/+z/7P/s/+z/7f/u/+//8P/t/+z/6v/p/+n/6f/p/+n/6v/r/+z/
7f/s/+v/6v/p/+v/6//r/+r/6v/r/+v/6//p/+n/6f/o/+j/6P/o/+j/6P/n/+f/5//o
/+n/6v/r/+v/6v/q/+r/6//r/+v/6//p/+j/6P/o/+f/5v/k/+P/4f/h/+H/4f/k/+X/
5v/n/+f/5//n/+j/6P/o/+f/5//l/+X/5f/l/+T/5P/l/+X/5f/l/+X/5f/m/+f/6P/p
/+f/5v/m/+X/5f/l/+X/5f/l/+X/5f/l/+X/5f/l/+X/5f/l/+X/5v/k/+T/5P/k/+T/
5P/j/+P/5f/l/+X/5f/l/+X/5P/k/+L/4v/i/+L/4v/i/+L/4v/i/+L/4v/i/+P/5P/l
/+b/6P/o/+j/6P/m/+b/5v/m/+j/6P/o/+j/6P/o/+r/6v/q/+r/6//r/+//7//u/+3/
6//p/+n/6v/q/+z/7f/t/+3/7f/t/+z/6v/q/+r/6f/r/+n/6P/n/+b/5f/j/+L/4f/h
/+H/4f/f/9//3//f/+L/4v/g/+D/4v/i/+P/4//h/+H/4f/h/9//4P/g/9//4P/g/+D/
4P/i/+H/3v/a/9T/0P/P/9b/5v/8/xcANABWAHkAnQC/AN4A+QALARIBEwEMAfQA1QC3
AJQAbABCAB4ACAD///r/8f/o/+T/4P/d/9j/2P/X/9f/2f/a/9r/2v/c/9z/2//b/9v/
2//a/9r/2f/Z/9n/2f/Z/9r/2v/a/9j/2P/Y/9j/2v/a/9r/2v/Y/9j/2P/Y/9j/2P/Y
/9j/1//X/9b/1v/Z/9r/2//b/93/3f/d/9z/2v/a/9r/2v/a/9r/2v/a/9r/2v/a/9r/
2//c/9z/3P/c/9z/3P/c/9z/3P/e/97/3v/e/9//3//h/+H/4f/i/+L/4v/i/+T/5//o
/+n/6v/u/+//8P/y//H/8v/z//T/9v/4//n/+//+//7///8AAAEAAgAEAAUAAwAEAAUA
BgAGAAYABgAFAAYABgAGAAYAAwABAAAA///+//z/+//5//n/+P/1//P/9P/z//H/7//t
/+z/6//q/+j/5//n/+b/4//j/+P/4v/g/+D/3//f/+D/4P/h/+H/4f/h/+H/4f/h/+H/
4f/h/+H/4f/h/+H/3//e/97/3v/e/93/3P/c/93/3v/f/+D/4P/g/+H/4f/g/+H/4f/h
/9//3//f/9//4f/h/+H/4f/j/+P/4//j/+P/4//j/+P/4//j/+T/5P/i/+L/4v/i/+T/
5P/k/+T/5v/m/+b/5v/k/+T/4//j/+X/5f/l/+X/5f/l/+X/5f/l/+X/5f/l/+P/4//j
/+L/4v/j/+P/4//h/+H/4f/g/+L/4v/i/+L/4v/h/+H/4f/h/+H/4f/h/+H/4P/g/+D/
4f/h/+H/4f/h/+D/4P/g/+L/4v/h/+H/3//f/9//3//f/9//3//f/9//3//f/+D/4P/g
/9//3//h/+H/4f/h/+L/4v/j/+P/4//j/+P/4//h/+H/4f/h/+P/4v/i/+H/4f/h/+H/
4f/h/+H/4f/h/+H/4f/h/+H/4f/h/+H/4v/i/+L/4v/i/+L/4v/h/+H/4//j/+P/4//h
/+H/4P/g/+L/4v/i/+L/5P/k/+T/5P/i/+L/4v/i/+T/5P/k/+T/5P/k/+T/5P/k/+T/
5P/k/+b/5v/m/+b/6P/o/+j/6P/q/+r/6v/q/+j/6P/q/+r/7P/s/+3/7f/v/+//7v/t
/+v/6f/p/+r/6v/s/+3/7f/t/+3/7f/s/+7/7v/u/+3/7f/r/+r/6f/o/+f/5f/k/+P/
4//j/+P/5f/l/+X/5f/k/+T/4v/i/+T/5P/l/+X/4//j/+P/4//j/+T/5P/j/+T/5P/k
/+T/5P/h/9z/2P/U/9T/2//q//7/FgAxAFIAdACXALkA2QD0AAcBEQEUAQ8B+gDcAL8A
oQB+AFgAOAAiABYADwAGAPv/9P/w/+r/5f/k/+L/4f/h/+P/4v/i/+L/4v/i/+P/4f/h
/+H/4P/g/+P/4//j/+P/4//k/+T/5P/k/+T/5P/k/+T/5P/k/+T/5P/k/+T/5P/k/+T/
5P/k/+X/5f/k/+T/4//k/+X/5f/l/+X/5f/k/+T/5P/k/+T/5v/m/+b/5v/o/+j/6P/o
/+n/6v/q/+r/6v/q/+r/6v/q/+r/7P/s/+z/7P/t/+3/7//v/+//8P/0//T/9P/2//X/
9v/3//j/+v/7//z//v///wAAAQACAAQABgAHAAkACgAKAAsADAANAA4AEAARAA8AEAAR
ABIAFAAUABQAEwASABIAEgASABEADwAOAA0ACgAIAAcABQAFAAQAAQD///7//f/7//n/
+f/4//f/9v/2//X/9f/0//P/8//z//L/8v/y//H/8f/x//D/8P/v/+//7//v/+//7f/t
/+3/7f/t/+3/7f/t/+3/7P/s/+z/7P/r/+r/6v/q/+r/6v/q/+z/7P/t/+3/7v/v/+//
7//v/+//7//v/+//7//v/+//7f/t/+3/7f/t/+3/7f/t/+3/7f/u/+7/8P/w//D/8P/w
//D/8P/w//L/8v/y//L/8v/y//H/8f/x//H/8f/x/+//7//v/+//7//v/+//7//v/+//
7//u/+z/7f/t/+3/7//v/+//7v/u/+7/7v/u//D/7//v/+//7f/t/+3/7f/r/+r/6v/q
/+v/6//r/+v/7f/s/+z/7P/s/+z/6//r/+v/6//r/+v/7f/t/+3/7f/r/+v/6//s/+z/
7P/r/+v/6//r/+v/6//q/+r/6//r/+v/6//r/+v/6f/p/+n/6f/p/+j/6P/n/+n/6f/p
/+n/6f/p/+n/6f/p/+n/6f/p/+n/6f/p/+r/6v/q/+r/6v/q/+r/6f/p/+v/6//r/+v/
6v/p/+f/5v/m/+b/5v/m/+b/5v/m/+b/5v/m/+b/5v/m/+b/5v/m/+b/5v/m/+b/5v/m
/+b/5v/o/+j/6P/o/+r/6v/q/+r/6v/q/+r/6v/q/+r/6v/q/+j/6P/o/+r/7P/s/+z/
7f/r/+3/7f/s/+3/7f/r/+v/6v/q/+z/7f/t/+3/7f/t/+z/7P/s/+z/6//r/+n/6P/l
/+T/4//h/+L/4f/h/+H/4f/h/+H/4f/h/+L/4v/g/9//3v/d/93/3//f/9//3//h/+H/
4v/i/9//3v/e/97/3v/e/9v/1v/Q/9D/0v/d/+z/AAAaADcAWAB4AJsAvQDdAPYABwER
ARIBBwHuAM4AswCXAHQATgAyAB4AFAAPAAIA9//y/+z/5v/l/+L/4v/h/+H/4f/e/97/
3v/e/97/3//h/+H/4f/g/+D/4f/h/+H/4f/f/+D/4P/g/+L/4v/i/+L/4v/i/+L/4v/i
/+L/4v/i/+D/4P/g/+D/4f/h/+D/4P/j/+T/5f/l/+f/5//n/+b/5P/k/+T/5P/i/+L/
4v/i/+L/4v/i/+L/5f/m/+b/5v/k/+T/5P/k/+T/5P/m/+b/6P/o/+n/6f/r/+v/6//s
/+7/7v/u//D/8f/y//P/9P/4//n/+v/8//v//P/9//7//v8AAAEAAwAEAAQABQAGAAcA
CAAKAAsADQAOAA8AEAAOAA4ADgANAAoACgAKAAoACQAHAAYABQAGAAQAAwABAAEAAAD9
//v/+v/5//f/9f/z//L/8f/w/+7/7f/t/+z/6f/p/+n/6P/o/+j/5//n/+f/5v/m/+X/
5//n/+f/5//p/+n/6f/p/+n/6f/p/+n/5//m/+b/5v/k/+P/4v/i/+T/5P/k/+T/4v/i
/+P/4//i/+P/4//j/+T/5f/m/+f/5//n/+f/5//l/+X/5f/l/+P/4//j/+P/4//j/+T/
5P/m/+b/5v/m/+T/5P/k/+T/5v/m/+b/5v/m/+b/5f/l/+X/5f/l/+X/5f/l/+X/5f/l
/+X/5f/l/+P/4//j/+L/4v/j/+P/4//j/+P/4//i/+L/4v/i/+L/4P/f/9//3//f/9//
3//f/9//3v/e/97/4f/h/+H/4f/g/97/3f/c/97/3v/d/93/3//f/9//3//d/93/3f/d
/93/3f/d/97/3P/c/9v/2//b/9v/2//b/9z/3P/d/93/3f/d/93/3f/d/93/3f/d/9v/
2v/a/9n/2f/Z/9n/2f/Z/9n/2f/Z/9n/2f/Z/9n/2//b/9v/3P/b/9r/2f/Y/9v/3P/c
/93/2//b/9v/2//b/9v/2v/a/9r/2v/a/9r/2P/Y/9j/1v/Y/9j/2P/Y/9j/2P/Y/9j/
2f/a/9v/3P/c/9z/3P/c/9z/3P/c/97/3v/e/97/3//h/+P/4//i/+D/3//c/9v/2v/a
/9z/3f/f/9//3//f/+D/4P/g/+D/3f/d/9v/2v/b/9r/2f/X/9b/1f/V/9X/1P/T/9L/
0f/T/9T/1P/S/9L/0v/S/9P/0//T/9P/0//R/9H/0v/S/9H/0P/Q/9D/0P/Q/9H/0P/M
/8j/xP/D/8j/1v/o/wEAHgBAAGUAiwCtAMwA5wD3AAABBQH+AOYAxwCpAIgAYAA0ABAA
+P/t/+r/4//Y/9T/0P/N/8j/yP/J/8f/x//I/8j/yv/K/8r/y//L/8v/y//K/8r/y//L
/8v/y//L/8z/zP/M/8z/zP/M/8z/zv/O/87/zv/M/8z/zP/M/8r/yv/K/8r/zP/N/83/
zv/R/9L/0//T/9H/0f/R/9D/0P/Q/9D/0P/Q/9D/0P/Q/87/zv/O/87/z//Q/9D/0P/S
/9L/0v/S/9L/0v/U/9T/0v/S/9P/0//X/9f/1//Y/9z/3P/c/97/3f/e/9//4P/i/+P/
5P/m/+f/6P/p/+r/7P/u/+//8f/y//L/8//0//P/9P/2//f/+f/6//v//P/8//z//P/7
//r/+v/6//r/+f/3//b/9f/0//L/8f/v/+//7v/r/+n/6P/n/+X/4//h/+D/3//e/97/
3f/d/9z/2//b/9v/2v/a/9r/2f/Z/9f/1v/W/9X/1//X/9f/1//X/9f/1//X/9X/1f/V
/9X/1//W/9b/1v/W/9X/1P/U/9b/1v/W/9b/1P/U/9X/1f/W/9f/1//X/9f/1//X/9f/
1f/V/9X/1f/W/9f/2P/Z/9v/2//b/9v/2f/Z/9r/2v/a/9r/2v/a/9z/3P/c/9z/3P/c
/9z/3P/e/97/3f/d/93/3f/d/93/2//b/9v/2//Z/9n/2f/Z/9v/2//b/9r/2v/b/9v/
2//d/93/3f/c/9z/3P/c/9z/3P/b/9v/2//d/93/3f/d/93/3P/c/9z/3f/d/93/3f/d
/9z/3P/c/97/3v/d/93/2//b/9v/2//b/9v/2//b/9v/2//b/9z/3v/e/93/3f/d/93/
3f/d/9r/2v/b/9v/3f/d/93/3f/a/9n/2P/X/9j/2P/Z/9n/2f/Z/9n/2f/X/9f/1//X
/9f/1//X/9f/1//X/9f/2P/a/9r/2v/a/9j/2P/X/9f/2f/Z/9n/2f/b/9v/2v/a/9j/
2P/Y/9j/2P/a/9r/2v/c/9z/3P/c/9z/3P/c/9z/3P/c/9z/3P/e/97/3v/e/97/3v/e
/+D/4v/i/+L/4//k/+f/6P/o/+f/5//l/+X/5v/m/+j/6f/p/+n/6f/p/+j/6P/o/+j/
5//n/+X/5P/h/+D/3//d/97/3f/d/93/3//f/9//3//d/97/3v/c/9z/3P/c/93/3f/d
/93/3f/d/93/3v/e/9//3v/e/97/3v/c/9n/1P/Q/87/0P/Z/+j//v8YADUAWAB8AJ0A
vwDfAPgABwEPARABAwHoAMwArQCPAGoARAAmABIACgADAPj/7//q/+b/3v/b/9r/2v/Z
/9n/2f/a/9z/2v/a/9r/2//b/9v/2//a/9r/2//b/9v/2//b/9z/3P/c/9r/2v/a/9r/
3P/c/9z/3P/c/9z/3P/c/97/3v/e/97/3//f/97/3v/d/97/3//f/+H/4f/h/+D/4P/g
/+D/4P/i/+L/4v/i/+T/5P/k/+T/4//k/+T/5P/l/+b/5//o/+j/6P/q/+r/6P/o/+n/
6f/r/+v/6//s/+//8P/x//T/9f/2//f/+P/6//v//P/+////AAABAAIABAAGAAcACQAM
AAwADQAOAA8AEAASABMAEQASABMAFAAWABYAFgAVABQAFAAUABQAEwARABAADwAOAAwA
CwAJAAcABgADAAEAAgABAP///f/7//r/+f/4//b/9f/1//T/8//z//P/8v/0//T/8//z
//H/8P/w/+//8f/x//H/8f/z//P/8//z//H/8f/x//H/8f/w//D/8P/y//H/8P/w//D/
8P/w//D/7v/u/+//7//w//H/8f/x//P/8//z//P/8//z//P/8//1//X/9f/1//P/8//z
//P/8//z//T/9P/0//T/9P/0//T/9P/0//T/8v/y//L/8v/0//T/8//z//X/9f/1//X/
8//z//P/8//z//P/8//z//X/9f/1//T/9P/1//X/9f/1//X/9f/0//L/8v/y//L/8v/x
//H/8f/x//H/8f/x//H/8P/w//D/8f/x//H/8f/z//L/8v/y//L/8v/x//H/8f/x//H/
8f/x//H/8f/x/+//7//v//D/8v/y//H/8f/x//H/8f/x//D/8P/x//H/8f/x//H/8f/v
/+//7//v/+//7v/u/+3/7//v/+//7//v/+//7//v/+//7//v/+//7//v/+//8P/u/+7/
7v/u//D/8P/v/+//7//v/+//7//v/+//7v/u//D/8P/w//D/7v/u/+7/7P/s/+z/7P/s
/+7/7v/u/+7/7//w//H/8v/y//L/8v/y//T/9P/0//T/8v/y//L/8v/0//T/9P/0//X/
9f/3//f/9v/1//X/8//1//b/9v/4//f/9//3//f/9//2//b/9v/2//X/9f/z//L/8f/w
/+//7f/s/+v/6//r/+v/6//r/+v/6//s/+z/6v/q/+r/6v/p/+n/6f/p/+v/6//r/+z/
7P/r/+r/6v/s/+z/6v/n/+D/3P/a/9z/4//0/wgAIgA9AF4AgAChAMMA4wD8AAsBFQEW
AQ0B9ADWALcAmwB6AFQANgAkABoAEwAIAP//+v/2/+7/6f/q/+j/5//n/+f/6P/o/+j/
6P/o/+f/5f/l/+X/5P/k/+f/5//n/+f/5f/m/+b/5v/m/+b/5v/m/+b/5v/m/+b/5v/m
/+b/5v/m/+b/5v/m/+f/5//m/+b/5//o/+n/6f/n/+f/5//m/+b/5v/m/+b/5v/m/+b/
5v/o/+j/6P/o/+f/6P/o/+j/6v/q/+r/6v/q/+r/7P/s/+r/6v/r/+v/7f/t/+3/7v/u
/+7/7v/w//P/9P/1//b/+v/7//z//v8BAAIAAwAEAAQABgAHAAkACgAKAAsADAAPABAA
EgATABEAEgATABQAFAAUABQAEwASABIAEgASAA8ADQAMAAsACAAGAAUAAwADAAIA///9
//z/+//5//f/9//2//X/9P/y//H/8f/w//H/8f/x//D/7v/u/+3/7f/t/+z/7P/r/+3/
7f/t/+3/6//r/+v/6//r/+v/6//r/+v/6v/q/+r/6v/p/+j/6P/q/+r/6v/q/+j/6P/p
/+n/6P/p/+n/6f/p/+n/6f/p/+v/6//r/+v/6//r/+v/6//t/+3/7f/t/+3/7f/u/+7/
7v/u/+7/7v/u/+7/7v/u/+7/7v/u/+7/7v/u/+3/7f/r/+v/6//r/+n/6f/p/+n/6f/p
/+n/6f/n/+f/5//m/+b/5//n/+f/5//n/+f/5v/m/+b/5v/m/+b/5f/l/+X/5//n/+f/
5//p/+j/6P/o/+f/5//n/+f/5//m/+b/5v/m/+b/5f/l/+X/5f/l/+X/5f/l/+X/5f/l
/+X/5f/m/+T/5P/j/+P/4//j/+P/4//k/+T/5f/l/+X/5f/l/+X/5f/l/+X/5f/n/+b/
5v/l/+X/5f/l/+X/5f/l/+X/5f/l/+X/5f/l/+X/5f/l/+b/5P/k/+T/5P/k/+T/4//j
/+P/4//j/+P/5f/l/+T/5P/i/+L/4v/i/+L/4v/i/+L/4P/g/+D/4P/i/+L/4v/i/+T/
5P/k/+T/5v/m/+b/5v/o/+j/6P/o/+j/6P/o/+j/6P/o/+j/6P/o/+j/6v/q/+r/6v/r
/+v/6//r/+r/6f/r/+n/6f/q/+r/7P/t/+3/6//r/+v/6v/q/+r/6v/p/+n/5//m/+X/
5P/j/+H/4P/h/+H/4f/h/+H/4f/h/+H/4v/i/+D/4P/i/+L/4//j/+H/4f/h/+H/4f/i
/+L/4f/g/+D/4P/g/97/2f/S/9D/zv/U/+H/9P8KACYARQBoAIwArQDNAOsA/gALAQ8B
DAH5AN4AwACjAIMAXAA4ACIAFgAOAAUA+v/1//D/6P/i/9//4P/g/9//3//f/+D/4P/e
/97/3v/d/93/3f/d/9z/3P/d/93/3f/d/93/3v/e/97/3v/e/97/3v/e/97/3v/e/+D/
4P/g/+D/4P/g/+D/4P/h/+H/4P/g/9//4P/h/+H/4f/h/+H/4P/g/+D/4P/g/+D/4P/g
/+D/4P/g/+D/4P/j/+T/5P/k/+L/4v/i/+L/4v/i/+T/5P/m/+b/5//n/+n/6f/p/+r/
6//q/+n/6v/t/+7/7//w//T/9f/2//j/+//8//3//v8AAAIAAwAFAAgACAAJAAoADAAO
ABEAEwASABIAEgASABAAEAAQAA8ADgAOAA4ADgALAAkACAAHAAQAAgABAP/////+//v/
+f/4//f/9f/z//P/8v/x//D/8P/v/+//7v/t/+3/7f/s/+z/7P/r/+v/6f/o/+j/5//n
/+f/5//n/+f/5//n/+f/6f/p/+n/6f/n/+b/5v/m/+T/4//i/+L/4v/i/+L/4v/k/+T/
5f/l/+b/5//n/+f/5//n/+f/5//n/+f/5//n/+b/5f/k/+P/5f/l/+X/5f/l/+X/5v/m
/+b/5v/m/+b/5v/m/+b/5v/k/+T/5P/k/+b/5v/l/+X/5f/l/+X/5f/l/+X/5f/l/+f/
5//n/+f/5f/l/+X/5P/m/+f/5//n/+X/5f/l/+T/5v/m/+b/5v/n/+f/6P/p/+f/5//n
/+f/6f/o/+j/6P/n/+f/5//n/+f/5v/m/+b/6P/o/+f/5//p/+n/6f/p/+j/5//m/+X/
5//n/+f/6P/o/+j/5//n/+X/5f/l/+X/4v/i/+P/4//k/+X/5v/n/+X/5f/l/+X/5f/k
/+T/4//i/+H/4P/f/+H/4f/h/+H/4v/j/+T/5f/l/+X/5f/m/+T/5P/k/+T/5P/k/+P/
4//i/+H/4P/f/+H/4f/g/+D/4P/g/+D/4P/g/+D/4v/i/+L/4v/i/+L/4v/i/+L/4v/k
/+T/5P/k/+L/4v/i/+L/5P/k/+T/5P/i/+L/5P/k/+X/5v/o/+n/6f/p/+j/5//n/+X/
5f/m/+j/6v/r/+v/6//r/+v/6v/n/+b/5f/j/+T/4//j/+P/4P/f/93/3P/Z/9n/2f/Z
/9v/2//b/9v/3f/e/93/3v/d/9z/3P/b/9n/2f/Z/9n/2f/a/9r/2f/a/9r/2v/a/9r/
1//U/9D/yP/E/8f/0v/i//j/EQAuAFAAdQCZALsA3AD3AAUBDAELAQAB6ADNAK8AjABk
ADgAFgAEAPv/9P/p/+D/2v/W/9P/0v/Q/9H/0f/T/9T/1P/U/9T/1P/T/9P/0//T/9L/
0v/R/9H/0f/R/9P/1P/U/9T/1P/U/9T/1P/W/9b/1v/W/9b/1v/W/9b/1f/U/9P/0v/U
/9X/1f/W/9X/1v/X/9f/2f/Z/9n/2P/W/9b/1v/W/9b/1v/W/9b/2P/Y/9j/2P/X/9j/
2P/Y/9r/2v/a/9r/2P/Y/9r/2v/a/9r/2//b/93/3f/d/97/3v/e/97/4P/h/+L/4//k
/+T/5f/m/+j/6f/q/+v/7P/x//T/9v/5//r/+v/7//z//P/8//3//f/8//z//P/8//z/
/P/8//v/+//8//3//v/8//n/9//1//T/8v/x/+//7f/s/+n/5//m/+X/4//h/+P/4v/h
/+D/2//Z/9j/1v/U/9P/0v/Q/9P/1P/U/9X/1//W/9b/1f/T/9P/0//T/9L/0f/Q/8//
z//P/8//z//R/9D/0P/Q/9D/z//O/87/zP/M/8z/zP/K/8r/y//L/8r/y//L/8v/y//L
/8v/y//N/83/zf/N/8//z//P/8//zf/N/83/zf/L/8v/zP/M/87/zv/O/87/zP/M/8z/
zP/O/87/zv/O/87/zv/N/83/zf/N/83/zf/L/8v/y//L/8v/y//L/8v/zf/N/83/zP/K
/8v/y//L/8n/yf/J/8j/xv/G/8b/xv/I/8f/x//H/8f/x//H/8f/xf/E/8T/xP/F/8X/
xf/F/8f/xv/G/8b/xP/E/8P/w//F/8X/xf/F/8X/xf/F/8X/w//D/8P/xP/E/8T/w//D
/8H/wf/B/8H/wP/A/8H/wf/D/8P/w//D/8P/w//D/8P/w//C/8L/wf/D/8P/w//D/8H/
wf/B/8H/wf/B/8H/wf+//7//v//A/77/vv++/77/wP/A/7//v/+//7//v/+//7//v/++
/77/vP+8/7z/vP++/77/vv++/77/vv++/77/vP+8/7z/vP++/77/vv++/7//wP/B/8L/
wv/C/8L/wv/C/8L/wv/C/8D/wP/C/8L/wv/C/8P/w//D/8P/wv/B/8H/v/+//8D/wv/E
/8X/xf/D/8P/w//C/8L/wv/C/8H/wf+//77/vf+8/7v/uf+4/7b/tf+0/7P/tf+1/7X/
tf+4/7j/tv+2/7b/tv+3/7f/t/+3/7f/t/+1/7b/tv+1/7T/tP+0/7T/tP+z/67/qP+k
/6T/qf+0/8b/3v/7/xoAPgBjAIMApQDCANcA4QDoAOMA0gC2AJcAeQBWAC4ACADs/9z/
1f/O/8P/vP+4/7L/r/+s/6z/q/+r/6v/rP+u/7D/rv+s/63/rf+r/6v/qv+q/6n/qf+p
/6n/q/+s/6z/rP+q/6r/qv+q/6z/rP+s/6z/rP+s/6z/rP+q/6r/qv+q/6v/q/+q/6r/
q/+s/63/rf+r/6v/q/+q/6z/rP+s/6z/rP+s/6z/rP+s/6z/rP+s/6v/rP+s/6z/rP+s
/6z/rP+q/6r/rP+s/6z/rP+t/63/r/+v/6//sP+w/7D/sP+y/7P/tP+1/7b/uP+5/7r/
vP+9/77/v//A/8L/xP/F/8f/yP/I/8n/yv/L/8z/zv/P/8//0P/R/9L/0v/S/9L/0f/O
/87/zv/O/83/y//K/8n/yv/I/8f/xf/D/8L/v/+9/7r/uf+3/7X/tf+0/7P/sv+w/6//
r/+s/w==
         </WaveFormData>
      </LeadData>
   </Waveform>
</RestingECG>
