# Supplementary material for: Detection of Left Atrial Enlargement Using a Convolutional Neural Network-Enabled Electrocardiogram
Source: Front Cardiovasc Med. 2020 Dec 17;7:609976. doi: 10.3389/fcvm.2020.609976 (PMC7773668; doi:10.3389/fcvm.2020.609976)
Supplement: Supplementary file 2 [file Data_Sheet_2.ZIP › normal1/1802010469_9168_0000001D.XML]

<?xml version="1.0" encoding="Windows-1252"?>
<!DOCTYPE RestingECG SYSTEM "restecg.dtd">
<RestingECG>
   <PatientDemographics>
      <PatientID>1802010469</PatientID>
      <PatientAge>66</PatientAge>
      <AgeUnits>Years</AgeUnits>
      <Gender>Male</Gender>
      <PatientLastName>ruanjiasen</PatientLastName>
   </PatientDemographics>
   <TestDemographics>
      <DataType>Resting</DataType>
      <Site>1</Site>
      <AcquisitionDevice>MAC55</AcquisitionDevice>
      <Status>Unconfirmed</Status>
      <Priority>Normal</Priority>
      <Location>2</Location>
      <AcquisitionTime>16:13:16</AcquisitionTime>
      <AcquisitionDate>08-07-2015</AcquisitionDate>
      <CartNumber>1</CartNumber>
      <AcquisitionSoftwareVersion>010B</AcquisitionSoftwareVersion>
      <XMLSourceVersion>MAC5000 v1.0</XMLSourceVersion>
   </TestDemographics>
   <RestingECGMeasurements>
      <VentricularRate>72</VentricularRate>
      <AtrialRate>72</AtrialRate>
      <PRInterval>178</PRInterval>
      <QRSDuration>92</QRSDuration>
      <QTInterval>380</QTInterval>
      <QTCorrected>416</QTCorrected>
      <PAxis>-5</PAxis>
      <RAxis>-3</RAxis>
      <TAxis>7</TAxis>
      <QRSCount>12</QRSCount>
      <QOnset>225</QOnset>
      <QOffset>271</QOffset>
      <POnset>136</POnset>
      <POffset>201</POffset>
      <TOffset>415</TOffset>
      <ECGSampleBase>500</ECGSampleBase>
      <ECGSampleExponent>0</ECGSampleExponent>
   </RestingECGMeasurements>
   <Diagnosis>
      <Modality>Resting</Modality>
         <StatementCount>2</StatementCount>
         <LabelText>12SL ��ϳ���</LabelText>
      <DiagnosisStatement>
         <StmtFlag>ENDSLINE</StmtFlag>
         <StmtText>�������</StmtText>
      </DiagnosisStatement>
      <DiagnosisStatement>
         <StmtFlag>ENDSLINE</StmtFlag>
         <StmtText>���� ECG</StmtText>
      </DiagnosisStatement>
   </Diagnosis>
   <Waveform>
      <WaveformType>Rhythm</WaveformType>
      <WaveformStartTime>0</WaveformStartTime>
      <NumberofLeads>8</NumberofLeads>
      <SampleType>CONTINUOUS_SAMPLES</SampleType>
      <SampleBase>500</SampleBase>
      <SampleExponent>0</SampleExponent>
      <HighPassFilter>16</HighPassFilter>
      <LowPassFilter>150</LowPassFilter>
      <ACFilter>NONE</ACFilter>
      <LeadData>
         <LeadByteCountTotal>10000</LeadByteCountTotal>
         <LeadTimeOffset>0</LeadTimeOffset>
         <LeadSampleCountTotal>5000</LeadSampleCountTotal>
         <LeadAmplitudeUnitsPerBit>4.88</LeadAmplitudeUnitsPerBit>
         <LeadAmplitudeUnits>��V</LeadAmplitudeUnits>
         <LeadHighLimit>2147483647</LeadHighLimit>
         <LeadLowLimit>268435456</LeadLowLimit>
         <LeadID>I</LeadID>
         <LeadOffsetFirstSample>0</LeadOffsetFirstSample>
         <FirstSampleBaseline>0</FirstSampleBaseline>
         <LeadSampleSize>2</LeadSampleSize>
         <LeadOff>FALSE</LeadOff>
         <BaselineSway>FALSE</BaselineSway>
         <ExcessiveACNoise>FALSE</ExcessiveACNoise>
         <MuscleNoise>FALSE</MuscleNoise>
         <LeadDataCRC32>493466295</LeadDataCRC32>
         <WaveFormData>
9v/2//b/9v/z//L/8f/w/+//7v/t/+z/6v/q/+r/6v/o/+j/6P/o/+f/5v/l/+T/5v/m
/+b/5v/n/+j/6f/q/+j/6P/o/+j/6v/q/+r/6v/o/+j/6P/o/+v/7P/t/+7/6//q/+n/
6P/p/+r/6//s/+7/7v/u/+7/7v/u/+7/7v/w//D/8P/w//L/8v/y//L/8//0//X/9v/0
//T/9P/0//X/9v/3//j/+//8//3//v///wAAAQACAAMABAAFAAYABwAIAAkACgANAA4A
DwAQABIAEgASABIAEwAUABUAFgAUABQAFAAUABYAFgAWABYAEwASABEAEAAOAA4ADgAO
AAsACgAJAAgABgAEAAIAAAD///7//f/8//r/+v/6//r/+P/4//j/+P/2//b/9v/2//b/
9v/2//b/9P/0//T/9P/0//T/9P/0//T/9P/0//T/9P/0//T/9P/2//b/9v/2//T/9P/0
//T/9v/2//b/9v/0//T/9P/0//L/8v/y//L/8//0//X/9v/4//j/+P/4//r/+v/6//r/
9//2//X/9P/2//b/9v/2//T/9P/0//T/8v/y//L/8v/y//L/8v/y//T/9P/0//T/9P/0
//T/9P/y//L/8v/y//L/8v/y//L/8P/w//D/8P/y//L/8v/y//D/8P/w//D/8v/y//L/
8v/w//D/8P/w//L/8v/y//L/8P/w//D/8P/y//L/8v/y//L/8v/y//L/8P/w//D/8P/w
//D/8P/w//L/8v/y//L/8v/y//L/8v/0//T/9P/1//f/9//2//b/+f/5//n/+f/4//n/
+f/5//r/+v/8//z//P/8//z///8AAAAAAAAAAAEAAwAEAAYABQAFAAYABgAGAAUABAAD
AAMAAgABAP//+v/5//n/+f/5//r/+//8//r/+f/2//T/8f/v/+7/7v/u/+3/7f/s/+3/
7P/s/+3/7P/r/+f/6P/r/+v/6v/p/+n/6f/p/+n/6f/o/+j/6P/q/+n/6P/o/+L/3//e
/9r/1f/V/9z/5P/o/+v/9/8MACAAMQBGAF0AdQCJAJwAswDEAMEAsACbAIQAcwBkAFcA
QgAuACAAFAAJAAAA+P/1//X/9P/1//T/8f/x//D/8P/x/+3/7P/s/+z/6//r/+n/6f/p
/+n/6f/q/+r/6f/q/+r/6v/q/+r/6//r/+v/7f/t/+7/7v/s/+v/6//s/+z/7f/t/+3/
7f/t/+3/7f/u/+7/7v/v/+//8f/u//D/8v/y//L/8//z//P/8//z//P/8//z//X/9//3
//f/+f/3//f/+P/4//r/+//8//z//f/+////AAABAAMABAAFAAgACAAKAAsACQAKAAsA
DQARABIAEwATABMAFAAUABYAFAAVABYAFwAYABgAGAAYABgAGQAaABwAGwAZABcAFgAU
ABIAEQAQABAAEAAOAAwADAALAAgABgAGAAYABAAEAAQAAgAAAP3/+//8//z/+//6//r/
+f/5//r/+v/5//n/9//3//b/9v/3//j/+f/7//n/+f/5//n/+P/3//b/9P/2//f/9//3
//n/+f/5//n/9v/2//f/9//3//j/+P/3//n/+f/5//n/+P/4//f/9v/3//j/+f/6//r/
+v/6//r/+v/5//j/9//4//n/+v/7//v/+//6//r/+f/5//n/+v/6//n/+f/5//n/+f/5
//n/9//2//X/9f/3//f/9//3//f/9//4//j/+P/4//j/+P/3//f/+P/4//b/9v/2//X/
9f/1//X/9f/3//b/9v/3//X/9f/1//X/8v/y//H/8f/z//X/9v/3//b/9f/0//L/8v/y
//L/8v/0//T/9P/0//T/9P/0//T/9P/0//T/8//z//T/9v/2//T/9P/0//f/+P/5//r/
+P/5//n/+f/4//j/+f/5//f/9//4//n/+//7//z//P/8//z//P/8//7/AQACAAIAAAAA
AAEAAwAGAAgACQAJAAgACAAIAAcACAAHAAUABAABAP///P/7//3//f/8//z/+v/6//r/
+f/2//T/8f/v//D/8P/w/+//7f/s/+v/6v/q/+v/6//r/+j/6v/r/+v/6v/p/+n/6f/p
/+n/6f/o/+j/6P/o/+f/5v/m/+T/3//c/9r/1//X/9r/4v/q//P/AQASACYAOwBQAGcA
fwCRAKYAuwDAALUAoACNAH4AawBYAEsAOgAkABQACgD///r/9v/z//H/8v/z//L/7//v
//L/8P/t/+3/7v/t/+z/6v/p/+n/6f/p/+n/6f/q/+r/6f/q/+r/6v/q/+r/6//r/+v/
6//r/+z/7P/r/+n/6P/o/+n/6//s/+3/6//r/+v/6//u/+7/7v/v//H/8//w//L/8f/w
/+//7//w//H/8v/z//T/8//y//P/9f/1//X/9//1//X/9v/2//j/+f/6//r/+f/6//v/
/P/+/wEAAwAFAAYABgAIAAkACQAKAAsADQAPABAAEQARAA8AEAAQABIAFAAVABYAFwAW
ABYAFgAWABcAFwAXABgAFgAVABQAFAASABAADwAOAA0ADAAJAAYACAAHAAQAAgAEAAQA
AgACAAEA/v/7//f/+P/6//v/+//4//j/9//3//T/9P/z//P/8//z//L/8v/0//T/9P/1
//T/8//y//H/8v/z//T/9P/y//P/8//z//X/9f/1//X/8v/y//P/8//0//b/9//3//X/
9f/1//X/9f/2//b/9v/2//b/9v/2//T/9P/0//T/9v/3//j/+f/3//f/9//3//n/+f/4
//j/+P/3//b/9v/4//f/9//3//f/9//3//f/9//2//X/9f/z//P/8//z//P/8//0//T/
9P/0//T/9P/y//P/9f/2//T/9P/0//P/9f/1//X/9f/z//L/8v/z//H/8f/x//H/8v/y
//H/8f/y//P/8//z//P/8//z//L/8P/w//D/8P/w//D/8P/w//L/8v/y//L/9P/y//T/
9f/2//b/9v/2//b/+P/5//n/+f/4//j/+f/5//j/9//3//f/+f/5//r/+v/8//z//P/8
//z///8AAAAAAAAAAAEAAwAEAAYABwAHAAgACAAIAAcABAADAAEAAAD9//v/+P/3//n/
+f/4//j/+P/4//j/9//y//D/7f/r/+z/7P/s/+v/7f/s/+v/6v/o/+n/6f/p/+f/6v/s
/+3/6//p/+j/5//n/+f/5//m/+b/5v/m/+X/4P/e/97/3f/a/9T/0f/T/9r/4P/o//P/
AQAUACoAPwBUAGcAfQCTAKwAuwC0AKUAkgCBAHIAYwBSAD8ALAAaAAwA/v/z//D/8v/v
/+//8P/v/+7/7//t/+r/7P/t/+n/5v/o/+j/5//n/+f/5//n/+f/5f/m/+b/5f/m/+b/
5v/m/+T/5f/l/+X/5//n/+j/6P/o/+f/5//o/+r/6//r/+v/6v/p/+j/5//q/+r/6v/r
/+v/7f/q/+z/7P/s/+z/7f/v/+//7//v/+//7//v//H/8f/x//H/8//z//P/9P/0//b/
9//4//j/+f/6//v//P///wEAAgADAAIAAgAEAAUABQAGAAcACQALAAwADQANAAsADAAM
AA4AEAARABIAEwAUABQAFAAUABEAEQARABIAFAATABIAEgARAA4ADAAKAAsACgAHAAQA
AgABAP7//P/+//7//P/8//z/+v/4//X/9//4//j/9//2//b/9f/1//L/8v/x//H/8//z
//L/8v/y//L/8v/z//P/8//z//P/9P/1//b/9v/z//P/8v/x//H/8f/x//H/8f/y//T/
9f/z//T/9P/z//X/9f/1//X/8//0//T/9P/2//b/9v/2//T/9P/0//T/9f/1//X/9f/1
//X/9f/1//X/9f/0//T/9v/3//j/+v/5//f/9v/1//X/9f/1//X/8//y//H/8f/z//P/
8//z//P/8//0//T/9P/0//T/9P/z//P/9P/0//L/8v/y//H/8f/x//H/8f/x//D/8P/x
//H/8f/x//H/8P/w/+//7//w//H/8f/x//H/8f/x//D/8P/w//D/8P/w//D/8P/w//D/
8P/w//D/7v/w//D/7P/t/+7/7//w//L/8//z//P/9P/0//X/9f/1//X/9v/3//X/9f/2
//b/+v/6//r/+v/6//3//v/+//7//v///wEAAgAEAAUABQAEAAQABAADAAIAAQD///7/
/f/7//j/9//3//f/9v/2//f/+P/5//n/9f/y/+7/6//q/+r/6v/p/+v/6v/p/+j/6P/p
/+n/6f/m/+j/6f/p/+b/5f/l/+X/5f/l/+X/5P/m/+b/5v/l/+b/5v/k/+H/3v/Y/9P/
0//Y/9r/3P/l//P/BAAWAC0ARABVAGkAfwCYAK0AugC7AKgAjwCCAHkAagBVAEQANgAm
ABQABQD6//L/8f/x//D/7//y//H/7//s/+r/6//p/+r/6v/q/+n/6f/p/+n/6f/p/+n/
6v/q/+n/6P/o/+j/6P/m/+f/5//n/+f/5//o/+j/6v/p/+n/6v/o/+n/6f/p/+v/6//r
/+v/7P/s/+z/7f/t/+//7P/u/+7/7v/u/+//7f/t/+3/7f/w//H/8v/1//T/8//y//P/
9f/1//b/9v/4//n/+v/6//v//P/9//7///8BAAIAAwACAAIABAAFAAcACAAJAAsADQAO
AA8ADwAPABAAEAASABIAEwAUABUAFgAWABYAFgAVABUAFQAWABYAFQAUABQAFAASABEA
EAANAAwACQAGAAgABwAEAAIAAgACAAAAAAAAAP7//P/5//f/+P/4//f/+P/4//f/9//2
//b/9f/1//X/9f/0//T/8v/y//L/8//1//X/9f/1//X/9f/1//T/9P/1//X/9f/1//X/
9f/1//b/9v/3//f/9f/2//b/9f/z//P/8//z//T/9v/3//j/9v/2//b/9v/1//T/8//y
//T/9f/2//f/9//3//f/9//5//n/+P/4//f/9//3//j/+v/5//n/+f/4//f/9v/1//f/
9v/1//X/9f/1//X/9f/z//P/9P/0//L/8v/y//L/8P/x//P/9P/y//L/8v/x//P/8//z
//P/8f/w//D/8f/z//P/8//z//L/8v/x//H/8v/z//P/8//z//P/8//y//L/8v/y//L/
8P/w//D/8P/x//L/8//0//D/8P/y//T/9P/0//T/9v/3//f/9//4//j/+f/5//f/9//4
//n/9//3//j/+P/6//r/+v/6//r//f/+//7//P/8//3///8DAAYACAAJAAoACgAKAAkA
CAAHAAUABAABAP///P/7//v/+//6//r/+v/6//r/+f/2//T/8f/v/+7/7v/u/+3/6//q
/+n/6P/o/+n/6f/p/+j/6v/r/+v/6v/p/+n/6f/p/+n/6f/o/+r/6v/q/+n/5v/o/+b/
4f/g/97/2f/T/9T/3v/i/+P/6/8AABgAKwA4AEsAZwCBAJIAqQDEAMkAvgCpAJAAfQBw
AGEAUAA+ACwAGgALAAAA+v/3//f/9P/z//T/8f/x//D/8P/v/+//7P/q/+r/6f/p/+v/
6//r/+v/6v/q/+n/5//o/+j/6P/o/+r/6//r/+v/6//r/+z/7P/q/+n/6f/q/+j/6f/p
/+n/6v/r/+z/7f/u/+7/7v/v/+//8f/u//D/7v/u/+7/7//v/+//7//v//H/8f/x//P/
8f/x//H/8//0//X/9//4//n/+f/5//j/+v/8//7/AAD//wEAAgADAAIAAgAEAAUABgAI
AAoADQANAA4ADwAPABEAEgASABQAEgATABQAFQAWABYAFgAWABUAFQAVABYAFgAVABQA
FAAUABIAEQAQABEAEAANAAoACAAHAAQAAgAEAAQAAgACAAAA/v/8//n/+f/6//r/+f/6
//r/+f/5//j/+P/3//f/+P/5//n/+v/5//j/9//3//n/+f/5//n/9//3//f/9v/3//n/
+v/7//n/+f/5//n/9v/2//f/9//4//r/+//7//n/+f/5//n/+f/6//r/+v/8//z//P/8
//r/+v/6//r/+//7//v/+//7//v/+//7//3//f/8//z/+//7//v//P/8//v/+//7//v/
+//7//v/+//6//n/+f/6//v//P/9//r/+f/5//j/+v/6//r/+v/5//n/+v/6//r/+v/6
//n/+f/5//n/+f/5//j/+P/5//n/+f/5//n/9//2//T/8//2//f/9//3//f/9//3//b/
+P/4//j/+P/4//j/+P/4//b/9v/2//b/9v/2//b/9f/3//j/+v/6//r/+v/6//v/+//7
//r/+v/7//v/+//7//z//f//////AAAAAAAAAAAAAAAAAAADAAQABAAGAAYABwAJAAoA
DAANAA0ADAAMAAwACwALAAsACgAKAAcABQACAAEAAQABAAAAAAD///7//f/7//n/+P/2
//X/9P/0//T/8//z//L/8f/w//L/8//z//P/7f/u/+7/7f/t/+3/7v/v/+//7//v/+7/
7P/s/+z/6//u/+r/6v/r/+b/3P/Z/93/4P/i/+r/8////wwAIAA3AE4AYQB3AI0AogC3
AMoAxwC0AKEAkgCBAG4AWQBGADYAJAAWAAkAAgD8//v/+f/4//n/+v/3//f/9v/0//H/
8f/y//D/8P/v/+//7//v/+//7//v//D/8P/v/+7/7v/u/+7/7v/v/+//7//v/+//8P/w
//D/7//v//D/8P/x//H/8f/v/+//7//v//D/8P/w//H/8//1//L/9P/0//T/9P/1//P/
8//z//P/9f/1//X/9//5//n/+f/7//n/+f/6//r//v///wAAAAABAAIAAwAEAAUABwAI
AAkADAAMAA4ADwANAA4ADwARABEAEgATABMAFAAWABcAGgAYABkAGgAbAB4AHgAeAB4A
GwAbABsAHAAeAB0AHAAcABoAGAAXABYAFQAUABEADgAOAA0ACgAIAAYABgAEAAQABgAE
AAIA/////wAAAAD///7//v/9//3//P/8//v/+//5//n/+P/4//r/+v/6//v/+//7//v/
+//5//n/+f/4//j/+f/5//n/+f/5//n/+f/4//j/+f/5//n/+v/6//n/+f/5//n/+f/7
//z//P/8//r/+v/6//r/+v/6//r/+v/7//v/+//7//n/+f/5//n/+f/5//j/+P/7//v/
+//8//z/+//7//v/+//7//v/+//5//j/9//3//n/+f/5//n/9//3//j/+P/4//j/+P/4
//X/9f/2//b/9v/2//b/9f/3//f/9//3//b/9P/z//P/9f/1//X/9f/0//T/8//z//L/
8//z//P/9f/1//X/9P/y//L/8v/y//L/8v/y//L/9P/0//T/9P/y//L/8v/x/+//8P/y
//L/8v/y//L/8//w//L/8//0//X/9v/2//f/9//3//b/9v/3//f/+P/5//v//f/8//v/
+//6//z//P/8//z//P///wAAAAAAAAAAAQADAAQABgAHAAcABwAGAAUAAwAEAAMAAQAA
AAEA///8//v/+//7//r/+v/6//r/+v/5//T/8v/v/+3/7f/u/+//7//u/+z/6v/o/+j/
6f/p/+n/6P/q/+v/6//q/+n/6f/p/+n/6f/p/+j/6P/o/+j/5//m/+T/4v/f/9z/2P/X
/9n/3v/k/+r/8/8BABAAJgA9AFIAZQB5AI8ApgC7AMYAvQCkAI8AgABtAFwASwA4ACYA
GAAKAAEA+v/4//f/8//y//P/8v/t/+3/8P/y/+//7f/s/+z/7P/r/+v/6//r/+v/6//p
/+r/6v/p/+n/6v/r/+z/6v/r/+v/6//t/+3/7v/u/+z/6//r/+z/7P/t/+3/7f/t/+3/
7f/t//D/8P/w//H/8P/x/+3/7v/w//D/8P/x//H/8f/x//H/8f/x//H/8//1//X/9f/3
//f/9//4//j/+v/7//z//P/9//7///8AAAEAAwAEAAUABgAGAAgACQAJAAoACwANAA0A
DgAPAA8ADwAQABAAEgASABMAFAAVABYAFgAWABYAFQAVABUAFgAWABUAFAAUABQAEgAR
ABAADwAOAAsACAAGAAUAAgAAAAAAAAD+//7//v/8//r/9//4//r/+//7//n/+P/2//X/
9P/0//P/8//z//P/8v/y//L/8v/y//P/8//z//P/8//z//P/8//y//D/8f/x//H/8//z
//P/8//w//D/8f/x//P/9P/0//P/8//z//P/8//z//T/9P/0//L/8v/y//L/9P/0//T/
9P/z//P/8//z//P/8//z//P/9f/1//T/9P/z//P/8//0//L/8f/x//H/8//z//P/8//1
//T/8//z//P/8//z//P/8f/x//L/8v/y//L/8v/y/+//7//w//D/7v/u/+7/7f/u/+//
8P/x/+//7v/u/+//7//v/+//7//s/+z/6//r/+7/7//v/+//7f/t/+3/7P/u/+7/7v/u
/+z/7P/s/+z/7v/u/+7/7v/y//L/8v/y//L/8v/z//P/8//y//L/8//z//H/8f/y//P/
9f/1//b/9v/2//b/9v/2//b/+f/6//r/+v/6//v//f8AAAIAAwADAAEAAAD///3//P/7
//n/+P/1//P/8P/v//H/8f/w//D/8P/w//D/7//r/+j/5P/h/+D/4P/g/9//3//e/93/
3P/e/9//3//f/9z/3v/f/9//3v/d/93/3f/d/93/3f/c/9z/3P/c/9v/2v/a/9j/1f/Q
/8r/x//J/9L/2v/e/+n/9f8CABgAMwBIAFsAbQCFAJoArQCyAKMAjgB9AGwAWQBKADkA
JAAQAAYA+v/v/+r/5v/j/+H/4v/h/+L/4//f/+D/4P/b/9n/3P/e/97/3f/d/9z/2//a
/9n/2v/c/93/3f/a/9r/2v/a/9r/2//b/9v/2//b/9z/3P/c/9v/2//c/93/3//g/+H/
3v/d/9z/2//c/9z/3P/d/9//4f/e/+D/4P/g/+D/4f/h/+H/4f/h/+P/4//j/+X/4//j
/+P/5f/n/+f/6P/o/+r/6//s/+z/7f/u/+//8P/w//H/8f/x//T/9P/2//f/+f/6//v/
/f/9//7/////////AAAAAAIAAgADAAQABQAGAAYABgAGAAMAAwADAAQABAADAAIAAgAA
AP7//f/8//3//P/5//b/9v/1//L/8P/w//D/7v/u/+z/6v/o/+X/5f/m/+b/5f/k/+T/
4//j/+T/5P/j/+P/4f/h/+D/4P/g/+D/4P/h/9//3//f/9//3//f/9//3v/e/9//3//f
/9//3//f/9//4P/g/+H/4f/g/+D/3//d/97/3//g/+H/4f/i/+L/4v/h/+D/3//e/97/
3v/e/97/3//f/9//3//h/+H/4f/h/+D/3//d/9z/3f/d/93/3v/e/93/3f/d/93/3f/d
/93/3f/c/9v/2//b/9v/2//b/9v/2//c/9z/3P/c/9z/3P/X/9f/2P/Y/9r/2v/a/9n/
2f/Z/9n/2f/b/9r/2v/b/9v/2//b/9v/2P/Y/9f/1//Y/9n/2f/Z/9n/2f/Z/9j/2P/Y
/9j/2P/Y/9j/2P/Y/9j/2P/Y/9j/2v/a/9r/2f/Z/9b/2v/e/93/3P/b/9r/3P/d/93/
3f/d/97/4P/h/9//3//g/+H/3//f/+D/4P/i/+L/4v/i/+T/5//o/+j/6P/o/+n/6//q
/+z/7f/t//D/8P/w/+//8P/v/+3/7P/p/+f/5P/j/+H/4f/g/+D/4f/i/+P/4//e/9z/
2f/X/9j/2P/Y/9f/1f/U/9P/0v/U/9X/1f/V/9H/0v/S/9H/0f/R/9L/0//T/9P/0//S
/9T/1P/U/9P/0v/U/9T/zf/I/8b/w//B/8b/zP/Q/9f/5f/2/w4AJQA0AEcAYQB3AIoA
oQCuAK0AmgCDAHAAZQBWAEMAMgAcAAgA/P/1//D/6P/l/+P/4v/h/+D/3//f/+L/4v/f
/+H/4P/d/9z/2v/Z/9f/1//X/9f/2P/a/9v/2//c/9z/3P/c/9z/3f/d/93/3//f/+D/
4P/e/93/3f/e/9z/3f/d/93/4P/h/+L/4//i/+L/4v/j/+P/5f/i/+T/5P/k/+T/5f/n
/+f/5//n/+n/6f/p/+v/6//r/+v/7f/v/+//8P/w//D/8f/y//L/9f/2//f/+P/5//v/
/P/9/wAAAAACAAMAAwAEAAUABwAJAAoACwALAA0ADgAOABAAEAARABIAEwAUABQAFAAU
ABMAEwATABQAFQAVABUAFgAWABQAEwASABEAEAANAAoACgAJAAYABAAGAAYABAAEAAYA
BAACAP///f/+//7//f/8//z/+//7//z//P/7//v//f/9//z//P/9//7///8BAAAA///+
//3//v///wAAAAACAAMAAwADAAEAAQABAAEAAgACAAMAAwADAAQABAADAAUABQAFAAUA
BQAGAAYABgAGAAYABgAGAAYABgAGAAYABwAHAAcABwAIAAkACgALAAsACwAKAAoACgAJ
AAgACAAJAAkACgALAAkACQAJAAkACgAKAAoACwALAAsACwALAAsACwAMAAwADAAMAAwA
DAAJAAkACgAKAAoACgAKAAkACwALAAsACwANAAwADAANAA8ADwAPAA8ADQAMAAoACQAK
AAsACwALAAwADQAOAA4ADAAMAAwADAAOAA4AEAAOAA4AEAAQABAAEAAQABEAEQARABAA
EAARABEAEQARABIAEwAVABUAFgAWABcAFgAVABQAFAAXABgAGAAZABoAHAAfAB4AIAAh
ACEAIAAgACAAHwAgAB8AHQAcABsAGQAWABUAEwATABIAEgASABIAEgARABAADgALAAkA
BgAGAAYABQADAAIAAQAAAAEAAwAEAAUAAgAEAAUABQADAAEAAAD///////////7//v/+
//7//f8AAAIAAAD7//b/8P/r/+n/6v/0//7/BQANABwALgBDAFoAcwCJAJ0AsADHANgA
2wDKALMAogCVAIYAdQBiAFAAPgAsAB0AFAAQAA0ADQAMAAUAAgAHAAcAAgAAAAMAAQAA
AP7//v/9//3//f/9//3//f/7//z//P/7//z//P/8//z//P/9//3//f/9//3//v/+/wAA
/////wAA/v////////////////////7//v/+////AQADAAAAAgABAAAA/////wEAAQAB
AAEAAwADAAMABQAFAAUABQAHAAkACQAKAAoACgALAAwADAANAA4ADwAQABEAEwAUABUA
FwAYABsAHQAaABoAGgAbAB0AHgAfAB8AIQAiACIAJAAkACUAJgAnACoAKgAqACoAKAAn
ACYAJgAmACUAJAAkACQAIgAhACAAHwAeABsAGAAaABkAFgAUABMAEgAPAA4AEAAOAAwA
CQAHAAgACAAHAAcACAAIAAkABwAGAAQAAwAFAAUABAAEAAIAAgACAAMAAwADAAMAAwAD
AAMAAwACAAIAAwADAAMAAQABAAEAAQAAAAAAAQABAAMABAAEAAMAAQABAAEAAQABAAIA
AgACAAIAAgACAAIAAgACAAIAAgADAAMAAwADAAMAAwADAAMAAQABAAAAAAADAAMAAwAE
AAIAAQABAAEAAQABAAEAAQADAAIAAQABAP///////////////wAAAAD///7//f/8//r/
+//9//7//P/8//z/+//7//v/+//7//v/+v/6//v/+f/5//n/+f/5//r/+v/7//r/+//7
//v/+//7//v/+v/8//z//P/8//r/+v/6//r/+P/4//j/+P/8//r/+v/6//r/+v/6//r/
/P/9//3//f/+//7///////////8AAAEA/////wAAAAAAAAAAAAAAAAIABQAGAAYABQAE
AAQABQAIAAoACwALAAwADAAMAAsADAALAAkACAAFAAMAAAD////////+//7//v/+//7/
/f/6//j/9f/z//H/8P/v/+3/7//u/+3/7P/s/+3/7f/t/+r/7P/t/+3/7v/t/+3/7f/s
/+v/6v/o/+r/6v/q/+n/6v/s/+r/5f/e/9j/1f/X/9r/4P/q//H/+f8GABgALwBIAF8A
cwCFAJgAsQDCAMUAtgCfAIgAdwBmAFUARAA0ACIAFAAHAPz/9v/1//f/+P/3//T/8f/x
//D/7v/t/+v/6v/q/+r/6f/p/+n/6f/p/+n/6f/q/+r/6f/o/+j/6P/o/+j/6f/p/+n/
5//n/+j/6P/o/+f/5//o/+r/6//r/+v/6//r/+v/6//s/+z/7P/t/+v/7f/q/+z/7P/s
/+z/7f/v/+//7//v/+//7//v//H/7//v/+//8f/x//H/8v/y//b/9//4//j/+f/6//v/
/P/7//3//v///wIAAgAEAAUAAwAEAAUABwALAAwADQANAAsADAAMAA4ADgAPABAAEQAS
ABIAEgASABEAEQARABIAEgARABAAEAAQAA4ADQAMAAsACgAHAAQABAADAAAA/v/+//7/
/P/8//z/+v/4//X/9f/2//b/9f/y//L/8f/x//D/8P/v/+//7f/t/+z/7P/u/+7/7v/v
/+//7//v/+//7//v/+//7v/s/+3/7f/t/+3/7f/t/+3/7P/s/+3/7f/v//D/8P/v/+//
7//v/+//7f/u/+7/7v/u/+7/7v/u/+//8P/x//L/8v/x//D/7//v/+//7//v/+//7//u
/+7/8f/x//H/8v/w/+//7//v/+//7//v/+//8f/w/+//7//u/+3/7P/r/+3/7f/u/+7/
7v/u/+7/7v/p/+n/6v/q/+z/7P/s/+v/6//r/+v/6//p/+j/6P/p/+v/6//r/+v/7P/s
/+v/6//q/+v/6//r/+r/6f/o/+b/5//o/+n/6v/s/+z/7P/s/+v/6v/p/+j/6v/s/+j/
5v/n/+j/6f/q/+z/7f/t/+3/7v/u/+//7//t/+3/7v/v/+3/7f/u/+7/8v/y//L/8v/y
//X/9v/2//T/9P/1//f/+v/8//3//f/8//z//P/7//j/9//1//T/9f/z//D/7//x//H/
8P/w/+//7v/t/+v/6P/m/+P/4f/i/+L/4v/h/+H/4P/f/97/3v/f/9//3//c/97/3//f
/97/3f/d/93/3f/d/93/3P/c/9z/3P/b/9j/1v/U/9P/0v/M/8v/y//Q/9b/3v/n//f/
CgAeADUASgBdAHMAiQCgALEAsgChAIwAewBuAFsASAA3ACgAGAAGAPr/7//o/+r/6//n
/+L/4f/g/9//4f/g/9z/3f/f/9r/2v/a/9n/2f/a/9v/3P/d/9v/3P/c/9v/2P/Y/9j/
2P/Y/w==
         </WaveFormData>
      </LeadData>
      <LeadData>
         <LeadByteCountTotal>10000</LeadByteCountTotal>
         <LeadTimeOffset>0</LeadTimeOffset>
         <LeadSampleCountTotal>5000</LeadSampleCountTotal>
         <LeadAmplitudeUnitsPerBit>4.88</LeadAmplitudeUnitsPerBit>
         <LeadAmplitudeUnits>��V</LeadAmplitudeUnits>
         <LeadHighLimit>2147483647</LeadHighLimit>
         <LeadLowLimit>268435456</LeadLowLimit>
         <LeadID>II</LeadID>
         <LeadOffsetFirstSample>0</LeadOffsetFirstSample>
         <FirstSampleBaseline>0</FirstSampleBaseline>
         <LeadSampleSize>2</LeadSampleSize>
         <LeadOff>FALSE</LeadOff>
         <BaselineSway>FALSE</BaselineSway>
         <ExcessiveACNoise>FALSE</ExcessiveACNoise>
         <MuscleNoise>FALSE</MuscleNoise>
         <LeadDataCRC32>2885548231</LeadDataCRC32>
         <WaveFormData>
2P/Y/9j/2P/a/9z/3v/g/+L/5P/m/+j/6P/o/+j/6P/q/+r/6v/q/+r/6v/q/+r/7P/s
/+z/7P/u/+7/7v/u/+7/7v/u/+7/7v/u/+7/7v/u/+7/7v/u/+//8P/x//L/8f/w/+//
7v/w//D/8P/w//H/8v/z//T/9P/0//T/9P/y//L/8v/y//P/9P/1//b/+P/4//j/+P/6
//r/+v/6//z//P/8//z//f/+////AAACAAIAAgACAAQABAAEAAQABgAGAAYABgAHAAgA
CQAKAAgACAAIAAgACAAIAAgACAAGAAYABgAGAAQABAAEAAQAAwACAAEAAAD///7//f/8
//v/+v/5//j/9//2//X/9P/y//L/8v/y//D/8P/w//D/8P/w//D/8P/u/+7/7v/u/+7/
7v/u/+7/7v/u/+7/7v/s/+z/7P/s/+z/7P/s/+z/7P/s/+z/7P/s/+z/7P/s/+z/7P/s
/+z/7P/s/+z/7P/q/+r/6v/q/+z/7P/s/+z/7P/s/+z/7P/u/+7/7v/u/+7/7v/u/+7/
7P/s/+z/7P/u/+7/7v/u/+z/7P/s/+z/7v/u/+7/7v/s/+z/7P/s/+7/7v/u/+7/8P/w
//D/8P/t/+z/6//q/+v/7P/t/+7/7P/s/+z/7P/s/+z/7P/s/+z/7P/s/+z/7P/s/+z/
7P/s/+z/7P/s/+z/7P/s/+z/6v/q/+r/6v/s/+z/7P/s/+z/7P/s/+z/7P/s/+z/7P/s
/+z/7P/s/+z/7P/s/+z/7P/s/+z/7P/s/+z/7P/s/+z/7P/s/+z/7v/v/+//7//v/+//
7//v/+//7//v/+//7f/t/+7/7//v/+//7//v//D/8v/z//T/9v/3//f/+P/4//j/+P/4
//n/+f/4//j/9v/1//X/8//0//H/7v/u/+z/7P/r/+v/6v/q/+r/6//r/+r/6f/p/+r/
6v/q/+n/5//n/+b/5v/p/+n/6P/o/+j/5//n/+f/5//n/+f/6P/o/+f/5//n/+T/5//s
/+z/6v/q/+z/7f/u//L/+/8LABgAJAAyAEEAUwBmAGwAZwBYAEAAJQAKAPb/6f/g/9j/
0//U/9L/0P/Q/9L/1v/Z/9r/3P/e/97/4f/l/+T/5P/j/+P/5f/o/+j/6P/p/+n/6f/p
/+r/6v/p/+j/5//p/+n/6f/p/+r/6//r/+v/6//r/+v/6//q/+r/6v/r/+z/7f/t/+z/
6v/q/+r/6v/r/+z/7P/s/+//7//v/+//8P/w//D/8f/x//H/8v/z//H/8f/x//P/9v/2
//b/9v/0//T/9v/2//j/+f/6//r//P/9//3//f/7//3/////////AAABAAIAAAAAAAIA
AgADAAQABgAHAAUABQAFAAUABQAGAAcABwAHAAUABQAFAAYABgAGAAUAAwABAAAA////
//7//P/7//z//P/5//j/9v/1//P/8//1//T/8v/y//L/8f/w/+//7//u/+7/7v/u/+z/
7//t/+3/7f/r/+v/7P/s/+v/6//t/+3/7f/t/+7/7v/u/+7/7P/s/+z/7P/s/+z/7P/s
/+v/6//r/+r/7P/s/+3/7f/r/+v/6//r/+3/7v/u/+7/7f/s/+v/6v/s/+3/7v/v/+3/
7f/t/+3/7f/t/+3/7f/v/+//7//v/+3/7f/t/+3/7f/t/+7/7//v/+7/7v/u/+7/7v/u
/+3/7f/t/+3/7f/r/+v/6//r/+3/7f/t/+7/8P/w/+//7//t/+3/7f/s/+z/7f/t/+3/
7f/t/+3/7f/s/+z/7P/s/+3/7f/t/+7/7P/p/+n/6//t/+3/7f/t/+v/6v/q/+r/6v/r
/+v/6//t/+3/7f/t/+v/6//q/+r/7P/s/+z/7P/s/+z/7P/s/+z/7v/u/+7/7v/u/+7/
7P/s/+z/7P/s/+z/7P/t/+3/7f/t/+3/7f/t/+3/7f/v/+//7//v//D/8f/x//H/7//v
//D/8v/0//b/+f/7//n/+v/6//r/+v/6//v/+//6//r/+P/3//X/8//y/+//7P/s/+z/
7P/t/+3/7P/s/+z/7f/t/+z/6f/p/+r/6v/o/+f/5//n/+f/6P/q/+v/6P/o/+j/5//p
/+n/6f/p/+f/6P/o/+f/5//n/+r/6//s/+z/7P/o/+b/6//0//r/BQATACQAMgA+AE0A
ZQB0AHYAZwBUADoAGQACAPb/6f/c/9j/1//S/9L/0v/S/9j/2v/b/9z/4P/i/+T/4//l
/+b/5v/n/+f/5//q/+r/6v/r/+n/6f/p/+r/6f/p/+n/6f/r/+v/6//r/+z/7f/t/+3/
7f/t/+3/7f/q/+r/6v/r/+7/7//v/+7/7v/u/+7/7v/x//L/8v/y//P/8//z//P/8//y
//H/8f/z//P/9P/1//X/9f/1//f/+P/4//j/+P/4//j/+v/6//r/+//8//z//P/9//3/
/f/+/wEABAAFAAMABAAFAAYACAAIAAoACgAIAAgACQAJAAsACwALAAsACwAMAA0ADQAL
AAkACQAJAAoACgAKAAkABwAFAAQAAwADAAIAAAD///7//v/7//r/+v/5//f/9//5//j/
9v/2//T/8//y//H/8//y//L/8v/w/+7/8f/v/+//7//t/+3/7v/u/+3/7f/u/+//8P/x
//H/8P/v/+7/7f/u/+//8P/u/+7/7v/u//H/8f/x//D/8P/w//H/8f/v/+//7//v/+//
8P/w//D/8P/w//D/8P/x//H/8f/x/+//7//v/+//8f/x//H/8f/x//H/8f/x//P/8//z
//P/8f/x//L/8//z//L/8v/y//T/9P/0//P/8//z//P/8//x//H/8f/x//P/8//z//T/
8//y//D/7//x//H/8f/w//D/8f/x//H/8f/x//H/8f/w//D/8P/w/+//7//v//D/8v/v
/+//8f/z//P/8//z//H/8P/w//D/7v/v/+//7//v/+//7//v//H/8f/w//D/8v/y//L/
8v/y//L/8v/y//L/8v/y//L/8v/w//D/8P/x//H/8f/x//H/8//z//P/8//1//X/9f/1
//b/9//3//f/9//3//j/+v/7//z//v///wEAAgACAAIAAQAAAAAA///+//7//P/7//n/
9//2//P/8P/w//D/8P/v/+//7v/u/+7/7//v/+7/7//v//D/8P/u/+3/7f/t/+z/7P/t
/+3/7P/s/+z/6//r/+v/6//r/+3/7v/u/+3/6//r/+z/8f/y/+z/6v/s/+7/8f/6/wIA
DwAdACwAPABMAF8AcQB+AHwAawBOADAAFQAEAPj/6//g/9z/2//Y/9b/1P/U/9r/4P/h
/+L/5P/m/+b/5//p/+j/6P/r/+n/6f/s/+z/7P/t/+3/7f/t/+7/7f/t/+3/7f/v/+//
7//v/+7/7//v/+//8f/x//H/8f/w//D/8P/x//D/8f/x//D/8P/w//D/8P/z//T/9P/0
//P/8//z//P/9P/0//T/9f/3//f/+P/5//f/9//3//n/+v/6//r/+v/8//z//v/+////
//////7/AAABAAEAAQADAAUABwAHAAcACAAJAAoACAAIAAoACgAKAAoACwALAAsACwAL
AAsACwAMAA0ADQANAAsACwALAAoACgAKAAkACwAJAAgABwAGAAQAAQD///7//v/7//r/
+v/5//f/9//3//b/9P/0//T/8//y//H/8f/w//D/8P/w/+7/8f/v/+3/7f/r/+v/7f/u
/+7/7//t/+3/7f/t//D/8P/w//D/8P/w//D/8P/u/+7/7v/u/+3/7f/t/+z/7f/u//D/
8f/v/+//7//v/+//8P/w//D/8P/w//D/8P/v/+//7//v/+//7//v/+//7//v/+//7//v
/+//7//v/+//7//v/+//8f/x//L/8//y//D/7//u//D/8P/w/+//8f/x//H/8f/v/+//
7//v/+//7//v//D/8P/w/+//7//v/+//7//u/+7/7//v/+//7//v/+//7//u/+7/7v/u
/+//7//v//D/8P/t/+3/7//v/+//7//v//H/8P/w//D/7//v/+7/7f/u/+//8P/x/+//
7//u/+7/8P/y//D/7P/t/+7/7//w/+7/7v/u/+7/8P/w//D/8f/x//H/8f/x//H/8f/x
//H/8f/x//H/8f/y//P/8//z//P/8//0//b/+P/6//3////+//7//f/8//z//P/9//3/
/P/8//r/+f/3//X/9P/x//D/8P/w//D/7f/t/+z/7P/s/+3/7f/s/+3/7f/u/+7/7v/t
/+3/7f/q/+r/6//r/+j/6P/o/+f/5//n/+f/5//p/+r/6v/p/+v/6//q/+v/8P/w/+z/
6P/o/+v/7v/0//3/DwAeACoAPABNAFkAaAB2AHcAaABOAC0AEAD8/+//5P/c/9f/1v/U
/9D/0P/U/9j/2f/a/97/4v/k/+X/5//o/+j/5//p/+n/6P/o/+j/6f/r/+v/6//s/+v/
6//r/+v/7f/t/+3/7f/s/+3/7f/t/+3/7f/t/+3/7f/u/+//8f/x//H/8P/u//D/8P/w
//D/8f/y//L/8v/x//H/8f/x//L/8v/y//P/8//z//T/9f/3//f/9//5//j/+P/4//j/
+v/6//z//P/8//3//v/+//7/////////AQADAAUABQAFAAYABwAIAAgACAAKAAoACAAI
AAkACQALAAsACwALAAsADAANAA0ADQALAAsACwAIAAgACAAHAAkABwAGAAUAAwACAAAA
///+//7/+//6//z/+//5//n/9//2//T/9P/2//X/9P/z//H/8P/w//D/8v/w//P/8f/v
/+//7f/t//D/8P/v/+//7f/t/+3/7f/u/+7/7v/u/+7/7v/u/+7/7v/u/+7/7v/v/+//
7//u/+7/7v/v/+//7//v/+//7//t/+7/7v/u/+7/7v/u/+7/7f/t/+3/7f/t/+3/7f/t
/+//7//v/+//7f/t/+3/7f/v/+//7//v/+3/7f/u/+//8f/w//D/8P/u/+7/7v/t/+//
7//v/+//7f/t/+3/7f/t/+3/7f/u/+7/7v/t/+3/7//v/+//7v/s/+3/7f/t/+3/7f/t
/+3/7P/s/+z/7P/t/+3/7f/u/+7/6//r/+3/7f/t/+3/7f/t/+z/7P/s/+z/7f/t/+3/
7f/t/+3/7f/v/+//7v/u/+r/7P/u/+7/7v/u/+7/7v/u/+7/7v/u/+7/7v/v/+3/7f/t
/+3/7f/t/+3/7f/v/+//7//v//D/8f/x//H/7//v//D/8v/z//T/9v/3//n/+v/6//r/
+v/6//v/+//4//j/9v/1//f/9f/0//H/7P/s/+z/7P/r/+v/6v/q/+r/6//r/+r/5//n
/+j/6P/q/+n/6f/p/+b/5v/n/+f/5v/m/+b/5f/n/+f/5//n/+X/5v/m/+X/5f/n/+b/
5f/o/+z/6P/m/+b/5//q//D/8////xAAGgAkADMARQBWAGIAZwBeAEYALQAUAPj/6f/k
/9r/0f/Q/87/zP/O/87/0P/T/9j/2v/c/97/3//f/+D/4v/j/+X/4//i/+L/4v/j/+X/
5f/l/+b/5f/l/+X/5f/l/+X/5f/l/+b/5//n/+f/6f/p/+n/6f/m/+b/5v/n/+f/5//m
/+T/5f/m/+f/6P/p/+r/6v/q/+n/6f/p/+n/6v/q/+r/6//p/+n/6v/r/+v/6//r/+3/
7P/s/+z/7P/u/+7/8P/w//D/8f/y//L/8//1//b/9//1//f/+f/5//n/+v/7//z//P/8
//7//v/+//7///////////////////8AAAEAAQD///3//f/9//z//P/8//v/+//5//j/
9//3//b/9P/z//T/9P/x//D/7v/t/+v/6//t/+z/6v/q/+j/5//m/+X/5//m/+b/5v/m
/+T/5//l/+X/5f/j/+P/5P/k/+P/4//j/+P/4//j/+b/5v/m/+b/4v/i/+L/4v/k/+T/
5P/k/+X/5f/l/+T/4v/i/+P/4//l/+X/5f/l/+X/5v/m/+b/5P/k/+T/5P/j/+P/4//j
/+P/4//j/+P/5f/l/+X/5f/l/+X/5f/l/+X/5f/l/+X/4//j/+T/5f/n/+b/5v/m/+T/
5P/k/+P/4//j/+P/4//l/+X/5f/l/+T/4//i/+L/5P/k/+P/4//h/+H/4f/g/+H/4//k
/+X/4//j/+P/4//k/+T/5P/k/+X/5f/l/+b/5f/h/+D/4f/j/+P/4//j/+P/4v/i/+L/
5P/l/+X/5f/j/+P/4//j/+P/4//i/+L/5P/k/+T/5P/k/+T/5P/k/+T/5P/m/+b/5v/m
/+T/5P/k/+X/5f/l/+X/5f/n/+f/5//n/+X/5f/l/+X/6P/p/+n/6f/n/+f/6P/q/+v/
7P/u/+//7//w//D/8P/y//L/8//z//L/8v/w/+//7//t/+z/6f/k/+T/5P/k/+P/4//i
/+L/5P/l/+X/5P/h/+H/4v/i/+T/4//j/+P/4f/g/+D/3//f/+D/4f/h/9//3//f/9//
3//g/+D/3//f/9//4P/j/+D/3P/e/+D/3v/d/+T/7P/x//3/DAAaACoAOQBJAFgAYgBd
AE4ANgAZAAAA8P/l/9j/zv/J/8b/xP/E/8b/xv/M/9H/0P/S/9b/2P/X/9X/1v/Y/9n/
2f/Z/9r/2v/a/9v/2//b/9v/3P/b/9v/2//b/93/3f/d/93/3P/d/93/3f/d/93/3f/d
/9z/3P/c/93/3P/d/93/3P/e/97/3v/e/93/3v/e/97/3//f/9//3//e/97/3v/f/9//
3//g/+H/4f/h/+H/4//i/+L/4v/i/+T/5P/m/+b/5//n/+f/5v/o/+n/6f/p/+n/6//t
/+3/7//w//H/8v/x//D/8f/w//D/8P/x//H/8f/x//H/8f/x//L/8//z//P/8f/x//H/
8P/w//D/7//x/+//7v/t/+v/6v/o/+f/5v/m/+P/4v/k/+P/4f/h/9//3v/c/9z/3P/b
/9r/2f/Z/9j/2P/Y/9j/1v/Z/9f/1//X/9X/1f/W/9b/1f/V/9X/1f/V/9X/1v/W/9b/
1v/S/9L/0v/S/9T/1P/U/9T/0//T/9P/0v/S/9L/0//T/9H/0f/R/9H/0//U/9T/1P/U
/9T/1P/U/9P/0//T/9P/0//T/9P/0//T/9P/0//T/9H/0f/R/9H/0f/R/9H/0f/T/9P/
1P/V/9P/0v/S/9L/1P/U/9T/0//T/9P/0//T/9P/0//T/9P/0//T/9P/1P/U/9T/0//T
/9X/1f/V/9T/1P/V/9X/1f/X/9f/1//X/9b/1v/W/9b/1//X/9f/2P/a/9f/1//Z/9v/
2//b/9v/3f/c/9z/3P/a/9v/2//b/9v/2//b/9v/3P/d/93/3v/c/9z/3P/c/9z/3P/c
/9z/3v/e/97/3v/d/97/4P/g/+D/4P/e/97/3v/e/97/3v/e/9//4v/j/+T/5f/j/+P/
4//j/+P/4//j/+P/4v/j/+P/4//l/+X/5v/o/+v/7P/u/+//7//w//D/8P/w//D/8f/x
//L/8v/w/+//7//t/+z/6f/m/+b/5v/m/+f/5//m/+b/6P/p/+n/6P/l/+X/5v/m/+b/
5f/l/+X/5f/m/+j/6f/o/+j/6P/n/+n/6f/p/+n/5//o/+j/5//r/+v/6v/p/+7/7v/s
/+z/7P/v//b//v8FABUAJgA0AEYAVwBnAHQAeABtAFoAQAAhAAgA+P/t/+T/3v/b/9r/
2P/W/9r/3P/i/+X/5P/m/+j/6v/p/+v/7v/w/+3/7f/x//H/8P/v/+//8f/x//H/8v/z
//P/8//z//X/9f/1//X/9P/1//X/9f/3//f/9//3//j/+P/4//n/+P/5//n/+P/6//r/
+v/6//3//v/+//7//f/9//3//f8AAAAAAAABAAAA////////AQABAAEAAwACAAIAAgAC
AAIAAgAEAAQABgAHAAgACAAIAAkACQAJAAcACQALAAsACwAMAA0ADgAOAA4AEAAQABAA
EAARABEAEAAPAA4ADQANAA4ADwAPAA0ACwALAAsACgAKAAoACQAHAAUABAADAAMAAgAA
AP///P/8//n/+P/2//X/8//z//P/8v/w//D/7v/t/+z/6//t/+z/7P/s/+v/6P/q/+f/
5//n/+X/5f/m/+b/5f/l/+P/4//j/+P/5v/m/+b/5v/i/+L/4v/i/+H/4P/f/97/4f/h
/+H/4P/e/97/3//f/9//3//f/9//3v/e/93/3P/e/97/3v/e/9v/2//b/9v/2f/Z/9n/
2f/Z/9n/2f/Z/9n/2f/Z/9n/2f/Z/9n/2f/X/9f/2P/Z/9f/1v/W/9b/1v/W/9b/1f/X
/9f/1//X/9X/1f/V/9X/1f/V/9X/1v/V/9T/0v/R/9P/0//T/9L/0P/R/9H/0f/T/9P/
0//T/9H/0P/P/87/z//P/8//0P/Q/83/zf/P/8//z//P/8//zf/M/8z/zP/O/8//z//P
/87/zf/M/8v/zf/N/8r/yv/O/87/zv/O/87/zP/M/8z/zP/K/8r/yv/L/8v/y//L/8v/
y//L/8v/y//N/83/zf/N/8z/zf/N/83/zf/N/87/0P/T/9T/1v/X/9b/1v/V/9T/1f/W
/9j/2f/Y/9j/1v/V/9T/0f/P/8v/y//M/83/zv/N/83/zP/M/8r/y//L/8r/y//L/8z/
zP/O/83/zf/N/8r/yv/L/8v/zP/M/8z/y//N/83/zf/N/8z/zP/L/8n/y//N/87/z//Q
/87/zP/O/9D/0//Y/+L/7f/5/woAHgAwAD8ATwBeAF4AUQA4ABwA/f/m/9j/zf/E/77/
uf+2/7b/tP+2/7z/vv+//8L/xP/G/8j/y//L/8z/zv/L/8f/y//N/87/z//R/9H/0f/R
/9L/1f/V/9X/1f/S/9H/0P/P/9H/0//U/9X/1//X/9f/1//U/9T/1P/V/9j/2f/Z/9j/
2P/Y/9j/2P/Z/9r/2v/a/9v/2//b/9v/3v/e/97/3//d/93/3v/f/9//3//f/+H/4v/i
/+L/4v/i/+L/5P/k/+b/5//o/+j/6v/r/+v/6//q/+v/7P/r/+v/7P/t/+7/7v/u//D/
8P/u/+7/7//v/+//7//v/+//7f/u/+//7//x/+//7//v/+v/6v/p/+f/5//l/+T/4//j
/+L/4P/f/97/3v/b/9r/3P/b/9n/2f/Z/9j/1v/W/9b/1f/U/9P/1f/U/9T/1P/U/9L/
1f/T/9X/1f/T/9P/1v/W/9X/1f/T/9P/0//T/9T/1P/U/9T/1P/U/9T/1P/W/9b/1v/W
/9f/1//X/9b/1v/W/9f/1//X/9f/1//X/9X/1v/W/9b/2P/Y/9j/2P/X/9f/1//X/9n/
2f/Z/9n/2f/Z/9n/2f/Z/9n/2f/Z/9n/2f/Z/9n/2f/Z/9r/2//b/9r/2v/a/9z/3P/c
/9v/2//b/9v/2//b/9v/2//b/9v/2//b/9z/3v/e/93/3f/b/9v/2//a/9r/2//b/9v/
3P/d/97/3//c/9z/3P/c/93/3f/d/97/3v/b/9v/3f/b/9v/2//b/9v/2v/a/9r/2v/b
/9v/2//a/9n/2P/X/9f/1//W/9b/1v/W/9b/1v/U/9D/0v/W/9X/1P/T/9L/0v/S/9L/
0v/S/9L/0v/T/9T/1f/W/9f/1//X/9f/1//X/9f/1//X/9n/2//c/93/2//b/9z/3v/i
/+T/5//p/+v/7P/s/+z/6v/q/+v/6//s/+z/6v/p/+f/5f/k/+H/3v/e/97/3v/d/93/
3P/c/97/3//f/97/3f/d/97/3v/g/9//3//f/93/3P/c/9v/2//c/93/3f/d/93/3f/d
/93/3v/e/93/3f/h/+L/4f/g/+L/4v/i/+D/4//o/+7/9/8HABgAJgAyAEUAVwBoAHAA
awBWAD4AJQAGAO7/4//c/9T/z//M/8r/zP/Q/9T/1P/V/9b/2v/e/+D/3//j/+j/6P/l
/+f/6f/o/+j/6P/p/+n/6f/p/+r/7f/t/+3/7f/v/+//7//v//D/8f/x//H/8//z//P/
8//y//L/8v/z//T/9f/1//T/9f/2//f/+P/5//r/+v/6//r/+f/4//f/+f/6//v//f//
////AAABAAEAAQABAAMABAAEAAQABAAGAAYACAAIAAgACQAKAAoACwANAA4ADwARABMA
FQAVABUAFgAXABgAFgAWABgAGAAZABoAHAAdAB0AHQAdAB0AHwAgACEAIQAhAB8AHwAf
ACAAIAAgAB8AHwAdABwAGwAbABoAGAAXABgAGAAVABQAFAATABEAEQATABIAEAAQABAA
DwAOAA0ADQAMAAwADAAMAAoADQALAA0ADQALAAsADgAOAA0ADQANAA0ADQANAAwADAAM
AAwADQAOAA8AEAAOAA4ADgAOABAAEQASABIAEAAQABEAEQARABEAEQARABEAEgASABIA
FAAUABQAFAATABMAEwATABUAFQAVABUAFQAVABUAFQAWABcAGAAZABcAFwAXABcAFwAX
ABgAGQAbABoAGgAaABgAGAAYABcAGgAbABwAHQAbABsAGwAbABsAGwAbABwAHgAeAB0A
HQAbABsAGwAaABwAHQAdAB0AGwAbABsAGwAcABwAHAAcAB8AHwAfACAAHgAbABsAHQAb
ABsAGwAbABwAHAAdAB4AHgAfAB8AHwAfAB0AHwAhACAAHgAeAB4AHgAcABwAHAAcAB4A
HgAeAB8AHwAfAB8AHwAfAB8AHwAfAB0AHQAdAB0AHgAfAB8AHwAhACEAIgAkACMAJAAm
ACcAJQAmACYAJgAnACgAKgArACkAKAAlACMAJQAjACIAHwAcABwAHAAcABsAGwAaABoA
GAAZABkAGAAXABcAGAAYABoAGQAZABkAGAAYABkAGQAWABYAFgAVABUAFQAVABUAFQAW
ABYAFQAVABcAGAAVABYAGAAYABYAFgAZAB4AJAArADMAQABOAFwAawB7AIgAkACNAIAA
aABPADYAJAAXAAwABAD///7/AAD8//r//v8CAAUACAAIAAgACgANAA8ADgAQABEAEQAP
ABAAEAAQABEAEwATABMAFAATABMAEwATABEAEQARABEAFAAVABUAFQAVABUAFQAVABYA
FgAWABcAFgAXABcAFgAWABYAFgAWABUAFgAWABYAGQAZABkAGQAYABgAGAAZABcAFwAY
ABkAGwAbABsAHQAcABwAHAAcAB4AHgAgACAAIQAhACEAIAAgACEAIQAhACMAJQAnACcA
JwAoACkAKgApACgAKQAoACoAKgArACsAKQApACkAKQArACwALQAtAC8ALQAtAC0AKgAq
ACoAKQApACcAJgAlACUAJAAiACEAIAAgAB0AHAAcABsAGQAZABgAFgATABIAFAATABIA
EQARABAAEAAQABIAEAATABEAEAAPAAwACwAOAA4ADQANAA0ADQANAA0ADAAMAAwADAAM
AAwADAAMAAwADAAMAAwACwALAAsACgAKAAoACwALAAsACwALAAsACwAMAAwADAAKAAoA
CgAKAAoACwAMAA0ADQANAA0ADQALAAsACwALAAsACwALAAsACwALAAsACwALAAsADAAN
AAsACgAKAAoADAAMAAwACwANAA0ADQANAAsACwALAAsACwALAAsADAAKAAoACQAJAAsA
CwALAAoACgALAAsACwAJAAkACQAJAAgACAAIAAgABwAHAAcACAAJAAcACAALAAkACQAJ
AAkACQAIAAgACAAIAAkACQAJAAkACQAJAAkABwAHAAYABgAGAAoACAAGAAgACAAIAAgA
BgAGAAYABgAIAAgACAAJAAkACQAJAAkABwAHAAcABwAHAAcABwAHAAgACQAJAAkABwAH
AAgACgANAA4AEAARABEAEgASABIAFAAUABUAFQASABIAEAAPABEADwAOAAsACAAIAAgA
CAAGAAUAAwACAAIAAwADAAIAAQABAAIAAgACAAEAAQABAAAAAAABAAEAAAAAAAAA////
//////////3//v/+//3/AQADAAQAAwAAAP7/AAACAAAAAQAIAAwAEwAfACwAPABMAFsA
awB8AIgAhQB0AFwAQQAkABIABQD2/+7/6//q/+b/5v/q/+z/7P/v//L/9P/4//r//f/7
//j/+v/9//n/9//7//z//f///////////wAAAQABAAEAAQD//////////wAAAQABAAEA
AQABAAEAAQAAAAAAAAABAAIAAwADAAIABAAEAAQABAADAAQABAAEAAMAAwADAAMABAAE
AAQABQAHAAcACAAJAAcABwAHAAkACAAIAAgACAAKAAoADAAMAA4ADwAQABAAEAARABEA
EQARABMAFQAVABUAFgAXABgAFgAWABgAGAAaABoAGwAbAB0AHQAdAB0AHQAeAB8AHwAd
ABsAGwAbABwAHAAcABsAGwAZABgAFwAXABYAFAATABIAEgAPAA4ADAALAAkACQAJAAgA
BgAGAAgABwAGAAUABQAEAAQABAAEAAIABQADAAUABQADAAMAAgACAAEAAQABAAEAAQAB
AAIAAgACAAIAAAAAAAAAAAACAAIAAgACAAIAAQAAAP7///8AAAIAAwADAAMAAwADAAIA
AgABAAAAAAAAAAAAAAABAAEAAQABAAMAAwADAAMAAQABAAEAAQABAAEAAQABAAEAAQAB
AAEAAQABAAIAAwAFAAQABAAEAAQABAAEAAMABQAFAAUABQAEAAMAAgABAAEAAQABAAIA
BAAEAAMAAwABAAEAAQAAAAAAAQABAAEAAwADAAMAAwAAAAAAAAAAAAMAAwADAAQAAgD/
////AQABAAEAAQABAP///v/+//7/AAABAAEAAQADAAMAAwADAAIAAQD///7/AgAAAP7/
AAAAAAAAAAAAAAAAAAAAAAAAAgACAAIAAwADAAMAAwADAAEAAQABAAEAAwADAAMAAwAC
AAMAAwADAAUABQAGAAgACwAMAA4ADwANAA4ADgAOAAwADAANAA0ADAAMAAoACQAJAAcA
BgADAP7//v/+//7//f/9//z//P/8//3//f/8//v/+//8//z//v/9//3//f/6//r/+//7
//r/+v/6//n/+f/5//n/+f/3//j/+P/3//f/9//6//v//v/+//z/+v/6////CAAQABkA
JQA2AEgAWABpAHsAiACMAHsAXgBCACUADgACAPn/8P/q/+n/5v/g/+L/5P/m/+r/7//u
/+7/8v/y//P/+f/4//L/8//3//f/9v/2//b/9//4//n/+v/8//v/+//7//v/+f/5//n/
+f/6/w==
         </WaveFormData>
      </LeadData>
      <LeadData>
         <LeadByteCountTotal>10000</LeadByteCountTotal>
         <LeadTimeOffset>0</LeadTimeOffset>
         <LeadSampleCountTotal>5000</LeadSampleCountTotal>
         <LeadAmplitudeUnitsPerBit>4.88</LeadAmplitudeUnitsPerBit>
         <LeadAmplitudeUnits>��V</LeadAmplitudeUnits>
         <LeadHighLimit>2147483647</LeadHighLimit>
         <LeadLowLimit>268435456</LeadLowLimit>
         <LeadID>V1</LeadID>
         <LeadOffsetFirstSample>0</LeadOffsetFirstSample>
         <FirstSampleBaseline>0</FirstSampleBaseline>
         <LeadSampleSize>2</LeadSampleSize>
         <LeadOff>FALSE</LeadOff>
         <BaselineSway>FALSE</BaselineSway>
         <ExcessiveACNoise>FALSE</ExcessiveACNoise>
         <MuscleNoise>FALSE</MuscleNoise>
         <LeadDataCRC32>1128219468</LeadDataCRC32>
         <WaveFormData>
4v/i/+L/4v/n/+z/8f/2//j/+v/8//7/AQACAAMABAAGAAYABgAGAAYABgAGAAYACAAI
AAgACAAIAAgACAAIAAoACgAKAAoACgAKAAoACgAIAAgACAAIAAoACgAKAAoACgAKAAoA
CgAKAAoACgAKAAoACgAKAAoACgAKAAoACgAMAAwADAAMAAwADAAMAAwADgAOAA4ADgAQ
ABAAEAAQAA4ADgAOAA4AEAAQABAAEAAOAA4ADgAOAA4ADgAOAA4ADgAOAA4ADgAMAAwA
DAAMAAoACgAKAAoACAAIAAgACAAGAAYABgAGAAYABgAGAAYABgAGAAYABgAEAAQABAAE
AAYABgAGAAYABgAGAAYABgAGAAYABgAGAAUABAADAAIABAAEAAQABAACAAIAAgACAAIA
AgACAAIAAgACAAIAAgACAAIAAgACAAIAAgACAAIAAgACAAIAAgACAAIAAgACAAIAAgAC
AAIAAgACAAIAAgAEAAQABAAEAAQABAAEAAQABAAEAAQABAAGAAYABgAGAAQABAAEAAQA
BgAGAAYABgAGAAYABgAGAAYABgAGAAYACAAIAAgACAAGAAYABgAGAAYABgAGAAYABgAG
AAYABgAEAAQABAAEAAQABAAEAAQABAAEAAQABAAEAAQABAAEAAIAAgACAAIAAgACAAIA
AgACAAIAAgACAAIAAgACAAIAAgACAAIAAgACAAIAAgACAAAAAAAAAAAAAgACAAIAAgAA
AAAAAAAAAAAAAAAAAAAAAAAAAAAAAAABAAIAAwAFAAQABAAEAAQABwAHAAYABgAGAAYA
BgAGAAQABAAEAAQABgAFAAQAAgACAAIAAwADAP7//f/7//v//f/9//3/+//7//r/+P/4
//j/+P/3//f/9//4//n/+v/7//3//v///wAAAAD///7//v/+//7//v/8//z/+//7//3/
/f/9//3//f/9//3//f/9//3//f/9//7//v////////////////////7//v/+/wEAAgAH
AA4AFgAfACYAKAApACoALAAtAC0ALwAyADIAKAAZAAoA/P/v/+n/7P/z//X/7P/f/9j/
1v/U/9P/0f/S/9v/5v/r/+//8//3//n//f8BAAIAAQACAAUACAAHAAcACAAIAAgACAAI
AAgACAAIAAgACQAJAAkACQAIAAgACQAKAAoACgAKAAoACgAKAAoACgAKAAoACwALAAsA
CwALAAoACgALAAsACwALAAsACgAKAAoADAANAA0ADQALAAsADAANAA8ADgAOAA4ADwAQ
ABAADwAPAA8AEAAQABAAEAAQABAAEQARABEAEQARABAAEAARABEAEAAQABAAEAAPAA8A
DwAPAA8ADwAOAAoACgAKAAoACwALAAsACgAHAAcABwAHAAkACAAIAAgABwAHAAcABwAH
AAYABgAGAAYABgAGAAYABgAGAAUABQAHAAYABgAGAAQABAAFAAUABAAEAAQABAAEAAUA
BQADAAIAAgADAAMAAwADAAMAAwABAAEAAAAAAAIAAgACAAIABAAEAAQABAACAAMAAwAD
AAMAAwADAAIAAgADAAMAAwADAAMAAwAEAAQABAAEAAQABAAEAAMAAwAFAAUABQAFAAQA
BAAEAAQAAgACAAIAAgAEAAQABAAEAAQABAAEAAQABgAGAAYABgAFAAQAAwACAAIAAgAC
AAIABAAEAAQABAACAAIAAgACAAAAAAAAAAAAAgACAAIAAgAAAAAA/v/+/wEAAQABAAAA
AAAAAAEAAQD///7//v/+/wAAAAAAAAAAAAAAAAAAAAD+//7//v/+/wAAAAAAAP///f/9
//z//P/9//7///8AAP7//v/+//7//v/+///////9//3//f/9//7//v/+/wAAAAAAAAAA
AAABAAIAAgACAAIAAwADAAIAAgACAAIAAgACAAIAAgACAAIAAgABAAAA/v/+//7/////
//z/+//5//n/+f/5//n/9//3//b/9P/0//T/9P/1//X/9f/2//f/+P/5//v//P/9//7/
/v/7//r/+v/6//r/+v/6//r/+f/5//n/+f/5//n/+f/5//v/+//7//v//f/9//7//v/9
//3//f/9//////////7//P/+/wEABAAJAA4AFgAdACIAJAAlACgAKgApACkALQAwACoA
HAALAP7/8v/r/+n/8P/1/+//4v/V/9D/zv/O/8//z//W/9//5P/p/+//8//3//n//f/9
/wAAAQAEAAUACAAHAAcACAAIAAgACAAIAAgABgAGAAYABwAJAAkACQAIAAYABwAIAAgA
CAAIAAgACAAIAAgACAAIAAgACQAJAAkACwALAAoACgAJAAkACQAJAAsACgAKAAoACgAL
AAsACwALAAsADAANAA0ADAAMAAwADQAOAA4ADQAPAA8AEAAQAA4ADgAOAA4ADwAPAA8A
DwARABAAEAARAA8ADgAOAA4ADgANAA0ADQANAA0ADQAMAAoACgAKAAoACQAJAAkACAAH
AAcABwAHAAkACAAIAAgABwAHAAcABwAFAAQABAAEAAQABAAEAAQABgAGAAUABQAFAAQA
BAAEAAIAAgADAAMAAgACAAIAAgACAAMAAwABAAAAAAABAAEAAQABAAEAAQABAAEAAAAA
AAAAAAAAAAAAAgACAAIAAgAAAAEAAQABAAEAAQABAAAAAgADAAMAAwABAAEAAQACAAIA
AgACAAIABAAEAAMAAwADAAMAAwADAAQABAAEAAQABAAEAAQABAACAAIAAgACAAIAAgAC
AAIABAAEAAQABAAEAAQABAAEAAIAAgACAAIAAgACAAIAAgAAAAAAAAAAAAIAAgACAAIA
AAAAAAAAAAACAAIAAAAAAAEAAQABAAAAAAAAAAEAAQABAAAAAAAAAP7//v/+//7/AAAA
AAAAAAD+//7//v/+//7//v/+//3///////7//v/8//z//P/8//z//P/8//z//P/+//3/
/f/+/wAAAAAAAAAA/v///wAAAAACAAIAAwADAAAAAAAAAAAAAgACAAIAAgAAAAAAAAD/
//7//P/8//z/+//7//j/9//3//f/9//3//f/9f/1//T/9P/0//T/9P/z//P/8//0//f/
+P/5//v/+//7//v/+v/5//j/+P/4//j/+P/4//j/9//3//f/9//3//f/9//3//n/+f/5
//n/+f/5//r/+v/7//v/+//7//v/+//7//r//P/+//3/AAAHABAAGAAhACQAJAAlACgA
KgApACkAKwAuACYAFAAFAPz/8P/p/+v/9P/1/+v/3P/V/9L/0P/Q/8//z//U/9//5v/p
/+3/8//3//n/+//9//7///8CAAMABAADAAMABAAEAAYABgAGAAYABgAGAAYABwAJAAkA
CQAIAAYABwAIAAgACAAIAAgACAAIAAgACAAIAAYABwAHAAcACQAJAAgACAAJAAkACQAJ
AAkACAAIAAgACgALAAsACwAJAAkACgALAAsACgAKAAoADQAOAA4ADQANAA0ADgAOAA4A
DgAOAA4ADQANAA0ADQANAAwADAANAA0ADAAMAAwADAALAAsACwALAAsACwAKAAgACAAI
AAgABwAHAAcABgAFAAUABQAFAAUABAAEAAQABQAFAAUABQAFAAQABAAEAAQABAAEAAQA
BAAEAAMAAwADAAIAAgACAAAAAAABAAEAAAAAAAAAAAAAAAEAAQD///7//v//////AQAB
AAEAAQD//////v/+/wAAAAAAAAAA/v/+//7//v8AAAEAAQABAAEAAQABAAAAAAABAAEA
AQD///////8AAAIAAgACAAIAAgACAAEAAQABAAEAAQABAAIAAgACAAIAAgACAAIAAgAC
AAIAAgACAAIAAgACAAIAAgACAAIAAgACAAIAAgACAAAAAAAAAAAAAAAAAAAAAAAAAAAA
AAAAAAAAAAAAAAAAAAAAAAAAAAAAAAAA/v/+//////////7//v/+//////////7//v/+
//7//v/+//7//v/+//7//v/+//7//v/+/wAAAAAAAP///f/9//z//P/+//7//v/+//z/
/P/8//z/AAAAAP///v/+//7//v/+/wAAAQACAAIABAAEAAUABQACAAIAAgACAAIAAgAC
AAIAAgACAAIAAQD+//z//P/8//3//f/6//n/+f/5//n/+f/5//f/9//2//T/9P/0//T/
8//z//P/9P/1//b/9//5//z//f/+//7//f/8//z//P/6//r/+v/6//n/+f/5//n/+f/5
//n/+f/7//v/+//7//v/+//8//z//f/9//3//f/9//3//f/8//r//P/9/wAAAwAIABAA
GQAgACQAJQAmACgAKQAnACUAKgAuACYAEQAEAPz/9//v//D/9//9//T/5f/e/9r/1v/V
/9X/0v/X/+D/5//p/+//8//3//n/+f/8////AAABAAIABQAFAAYABgAGAAYABgAGAAYA
BgAGAAcACQAJAAkACAAHAAcABwAGAAgACAAIAAgABgAGAAYABgAGAAcABwAHAAcABwAG
AAYABwAHAAcABwAJAAgACAAIAAgACQAJAAkACQAJAAoACwAJAAgACAAIAAsADAAMAAsA
CwALAAwADAAMAAwADAAMAA0ADQANAA0ADQAMAAwADQANAAwADAAMAAoACQAJAAkABwAH
AAcABgAGAAYABgAGAAUABQAFAAQAAQABAAEAAQAEAAQABQAGAAYABQAEAAMAAwACAAIA
AgACAAIAAgACAAQABAADAAMABQAEAAQABAAEAAQABQAFAAMAAgABAAAAAAABAAEA//8A
AAAAAQABAAEAAQABAAEAAQABAAAAAAAAAAAAAAAAAAAAAAAAAAAAAAABAAEAAQABAAEA
AQAAAAAAAQABAAEAAwADAAMABAACAAIAAgACAAIAAgABAAEAAQABAAEAAQACAAIAAgAC
AAAAAAAAAAAAAAAAAAAAAAACAAIAAgACAAIAAgACAAIAAAAAAAAAAAAAAAAAAAAAAAAA
AAAAAAAA/v/+//7//v/+//7//v/+//7//v/+//7//v/+//z//P/9//3//f/8//z//P/9
//3//f/8//z//P/8//z//P/8//z//P/8//z//P/8//z//P/8//z//P/7//v/+//6//r/
/P/8//z//P/8//z//P/8//r/+P/4//n/+v/7//z//v///wAAAAAAAAAAAQABAP7//v/+
//7//v/+//7//v/+//7//v/9//z/+v/6//r/+//7//j/9//z//P/8//z//X/8//z//L/
8P/w//D/8P/v/+//7//w/+//8P/x//P/9v/3//j/+P/4//j/+f/6//n/+P/3//b/9f/1
//X/9f/1//X/9f/1//b/9//4//n/+f/5//r/+v/5//n/+f/5//n/+f/5//j/+v/6//v/
/P///wQACgATABwAIgAjACIAJAAnACcAJQAqAC4AKgAZAAgA/P/x/+f/5v/v//f/9v/p
/97/2v/W/9X/0//Q/9H/2v/l/+v/7f/x//X/9//5//j/+//+////AAADAAMABAAEAAQA
BAAEAAQABAAEAAQABQAFAAUABQAEAAQABQAGAAYABgAGAAYABgAGAAYABgAGAAYABwAH
AAcABwAHAAYABgAFAAUABQAFAAUABAAEAAQABAAFAAUABQAFAAUABgAHAAcABgAGAAYA
BwAIAAgABwAHAAcACAAIAAoACgAKAAoACQAJAAkACQAJAAgACAAJAAsACgAKAAoACgAJ
AAkACQAHAAcABwAGAAQABAAEAAQAAwADAAMAAgABAAEAAQABAAEAAAAAAAAAAQABAAEA
AQADAAIAAgACAAIAAgACAAIAAgACAAEAAQABAAAAAAAAAAIAAgADAAMAAAAAAAAAAAAA
AAEAAQD//wAAAAABAAEAAAD///7//f/+//////8AAAAAAAAAAAAAAAAAAAAAAAAAAAEA
AQABAAEAAQABAAAA/v////////8BAAEAAQACAAQABAAEAAQAAgACAAEAAQADAAMAAwAD
AAIAAgACAAIABAAEAAQABAAEAAQABAAEAAQABAAEAAQABAAEAAQABAAEAAQABAAEAAQA
BAAEAAQAAgACAAIAAgABAAIAAwAEAAIAAgACAAIAAgACAAIAAgACAAIAAAAAAAEAAQAB
AAAA/v/+//////8BAAAAAAAAAAAAAAAAAAAAAAAAAAAAAAD+//7//v/+/wAAAAAAAP//
//////7//v/+//7//v/+//7//v/+//7//P/8//3//f////7//v/+//7//v8AAAEAAgAC
AAAAAAABAAEAAAAAAAAAAAAAAAAAAAAAAAAAAAAAAP///v/8//z//P/9//3/+v/5//X/
9f/1//X/9v/1//b/9v/y//L/8v/y/+//7//v//D/8//0//X/9//6//v//P/8//n/+P/4
//j/+v/6//r/+v/3//f/9//3//f/9//3//f/+f/5//n/+f/3//f/+P/4//v/+//7//v/
+//7//v/+v/6//r/+//+/wEABgAOABUAHAAeACMAJAAmACcAJwArAC4ALgAiABMAAgD0
/+n/4//o/+//8f/o/9v/1P/Q/87/zf/N/87/1f/g/+f/6//t//H/9f/3//v//v8BAAIA
AQACAAUABQAGAAYABAAEAAQABAAGAAYABgAHAAcABwAHAAYABgAHAAgACAAIAAgACAAI
AAgACAAIAAgACAAJAAkACQAJAAkACAAIAAsACwALAAsACwAKAAoACgAKAAsACwALAAsA
CwAMAA0ADwAOAA4ADgANAA4ADgANAA0ADQAOAA4ADgAOAA4ADgAPAA8ADwAPABEAEAAQ
ABEAEQAQABAAEAAQAA8ADwAPAA8ADwAPAA4ADAAMAAwADAALAAsACwAKAAcABwAHAAcA
BwAGAAYABgAHAAcABwAHAAcABgAGAAYABgAGAAYABgAIAAgABwAHAAUABAAEAAQAAgAC
AAMAAwAEAAQABAAEAAQABQAFAAMAAgACAAMAAwADAAMAAwADAAMAAwACAAIAAgACAAIA
AgAEAAQABAAEAAQABQAFAAUAAwADAAMAAgACAAMAAwADAAMAAwADAAQABAAEAAQABAAG
AAYABQAFAAcABwAHAAcABgAGAAYABgAIAAgACAAIAAYABgAGAAYACAAIAAgACAAIAAgA
CAAIAAYABgAGAAYABgAGAAYABgAIAAgACAAIAAYABgAGAAYABgAGAAYABgAEAAQABAAE
AAYABgAEAAQABQAFAAUABAACAAIAAwADAAMAAgACAAIAAgACAAIAAgAAAAAAAAAAAAAA
AAAAAAAAAAAAAAAA//8BAAEAAAAAAAAAAAAAAAAA/v/+//7//v/+//7/////////////
/////v/+////AAD9//7/AAAAAAAAAAD+////AAAAAAIAAgADAAMAAgACAAIAAgAAAAAA
AAAAAAAAAAAAAP//AAD+//7//v/9//3/+v/5//f/9//3//f/9f/z//P/8v/y//L/8v/y
/+//7//v//D/8//0//X/9//4//n/+v/6//n/+P/4//j/+v/6//r/+v/4//f/9v/1//X/
9f/1//X/9v/3//j/+f/3//f/+P/4//f/9//3//f/+f/5//n/+P/6//r/+f/8/wEACAAQ
ABcAHgAgACEAIAAiACMAJQApACwAJAAUAAUA+P/q/+P/4//o/+3/5f/W/8v/yP/G/8b/
x//H/8z/1//g/+H/4//p/+v/7f/z//X/+P/5//z//f/8//v/+//8//z//v/+//7//v/+
//7//v////////////7//P/9//7//v8AAAAAAAAAAP7//v/+//7//v//////////////
/v/+///////////////+//7//v/+//////////////8AAAEAAQAAAAAAAAABAAIAAgAB
AAMAAwAEAAQAAgACAAIAAgADAAMAAwADAAUABAAEAAUABQAEAAQABAAEAAMAAwADAAMA
AwADAAIAAAAAAAAAAAD////////+//3//f/9//3//f/8//z//P/9//3//f/9//3//P/8
//z//P/8//z//P/8//z/+//7//v/+v/6//r/+v/6//v/+//6//r/+v/6//r/+//7//n/
+v/6//v/+//5//n/+f/5//v/+//6//r/+v/6//r/+v/6//r/+v/6//r/+//7//v/+//7
//v/+v/6//v/+//7//3//f/9//7//v/+//7//v8AAAAA/////////////////v/+//7/
/v8AAAAAAAAAAAAAAAAAAAAAAgACAAIAAgAAAAAAAAAAAP7//v/+//7//v/+//7//v8A
AAAAAAAAAP7//v/+//7//v/+//7//v/+//7//v/+/wAAAAD+//7//////////v/+//7/
/////////v/+//7//v/+//7//v/+//7//v/+//7//v/+//7//v/+//7//f///////v/+
//z//P/8//z//v/+//z/AAACAAIAAgACAAIAAQABAAEAAAACAAIAAwADAAIAAgACAAIA
AgACAAIAAgAEAAQABAADAAAA/v/+//7///////z/+//7//v/+//7//v/+f/5//j/+P/4
//j/+P/3//f/9//4//v//P/9////AAABAAIAAgD///7//v/+//z//P/8//z//f/9//3/
/f/9//3//f/9//v/+//7//v/+//7//z//P////////////////////7//v/8//3/AgAJ
AA4AGAAfACQAJgAnACoAKgApACkALQAwACYAGAAJAAAA9v/v//H/9v/3/+3/3v/V/9L/
0P/Q/8//0f/Y/+H/6P/r//H/9f/5//n/+//9//7/AQAEAAUABgAHAAcACAAIAAYABgAG
AAYABgAGAAYABwAFAAUABQAEAAYABwAIAAgABgAGAAYABgAGAAYABgAGAAYABwAHAAcA
BwAHAAYABgAJAAkACQAJAAkACAAIAAgABgAHAAcABwAHAAcACAAJAAkACAAIAAgACQAK
AAoACQAJAAkACgAKAAwADAAMAAwACwALAAsACwALAAoACgALAAsACgAKAAoACgAJAAkA
CQAHAAcABwAGAAUABgAHAAgABQAFAAUABAAFAAUABQAFAAMAAgACAAIABQAFAAUABQAF
AAQABAAEAAIAAgACAAIAAgACAAEAAQABAAAAAAAAAAAAAAABAAEA/v/+//7//v8AAAEA
AQD///7//v///////f/9//3//f/9//3//P/8//7//v/+//7//P/8//z//P/+////////
//3//f/9//z//P/9//3//f/9//3//f/+//7//v/+//7//v/+//3//f////////////7/
/v/+//7//P/8//z//P/+//7//v/+//7//v/+//7//P/8//z//P/+//7//v/+//7//v/+
//7//P/8//z//P/8//z//P/8//z//P/8//z/+v/6//r/+v/8//z/+v/6//v/+//7//r/
+v/6//v/+//5//j/+P/4//j/+P/4//j/+v/6//r/+v/6//r/+v/6//r/+v/6//n/+//7
//r/+v/8//z//P/8//z//P/8//z//P/8//3//f/9//v//f/+//7//v/+//7/AAABAAIA
AgACAAIAAwADAAAAAAAAAAAAAgACAAIAAgAAAAAAAAD///7//P/8//z/+//7//j/9//3
//f/9//3//X/8//z//L/8P/w//D/8P/x//H/8f/y//H/8v/z//X/+P/5//r/+v/5//j/
+P/4//b/9v/2//b/9//3//f/9//3//f/9//3//f/9//3//f/+f/5//r/+v/5//n/+f/5
//v/+//7//r/+P/4//n//P8BAAgADgAVABwAIAAhACAAJAAlACUAJQAoACoAHgALAPz/
9v/v/+v/8P/3//n/8v/j/9z/2P/W/9X/0//Q/9P/2v/h/+f/7f/x//P/9f/3//z///8A
AP//AgADAAMABAAEAAQABAAEAAQABAAEAAQABQADAAMAAwACAAIAAwAEAAQABAAEAAQA
BAAGAAYABgAGAAQABQAFAAUABwAHAAYABgAHAAcABwAHAAcABgAGAAYACAAJAAkACQAJ
AAkACgALAAkACAAIAAgABwAIAAgABwAIAAkACwAMAAwADAAMAAwADQANAA0ADQANAAwA
DAANAAsACgAKAAoACAAHAAcABwAJAAkACQAIAAYABgAGAAYABQAFAAUABAADAAMAAwAD
AAMAAgACAAIAAwADAAMAAwADAAIAAgACAAMABAAFAAYABAAEAAMAAwAFAAQABAAEAAMA
AgACAAEAAAAAAAAAAAAAAAEAAQD//wAAAAABAAEAAQABAAEAAQD//////v/+/wAAAAAA
AAAA/v/+//7//v8AAAEAAQABAP////////7//P/9//3//f/+////AAACAAIAAgACAAIA
AgACAAEAAQD//////////wIAAgACAAIAAAAAAAAAAAAAAAAAAAAAAAAAAAAAAAAAAAAA
AAAAAAAAAAAAAAAAAAAAAAAAAAAAAgACAAIAAgD+//7//v/+//z//P/8//z//v/+//7/
/v8AAAAA/v/+//3//f/9//z/+v/6//v/+//9//z//P/8//z//P/8//z//P/8//z//P/8
//z//P/8//r/+v/6//n/+//7//r/+v/6//z/+v/6//r/+v/6//r/+v/8//3//v/+//7/
/v///////v/+//7//v/8//z//P/8//z//P/8//v/+v/4//j/+P/5//n/9v/1//P/8//z
//P/8//x//H/8P/u/+7/7v/u/+3/7f/t/+7/7//w//H/8//0//X/9v/2//P/8v/y//L/
9P/0//T/9P/z//P/8//z//P/8//z//P/8f/x//H/8f/z//P/9P/0//P/8//z//P/9f/1
//X/9P/2//T/8//0//n//v8GAA8AFAAYAB0AHgAeAB0AHwAfACQAJgAeAA0A+v/u/+X/
3//k/+3/8f/o/9v/1v/U/9D/zf/L/8r/z//Y/9//4f/l/+n/7f/t/+//8P/z//b/9//4
//n/+f/6//r/+v/6//r/+v/8//z//P/9//v/+//7//r//P/9//7//v/9//z/+//6//z/
/P/8//z/+v/7//v/+//9//3//P/8//3//f/9//3/+//6//r/+v/7//3//v////3//f/+
////AQAAAAAAAAD//wAAAAD///////8AAAAAAAAAAAAAAAABAAEAAQABAP///v/+////
AQAAAAAAAAD+//3//f/9//v/+//7//r/+P/4//j/+P/3//f/9//2//f/9//3//f/9f/0
//T/9P/1//X/9f/1//X/9P/0//T/8v/y//L/8v/0//T/8//z//P/8v/y//L/8v/y//P/
8//w//D/8P/w/+7/7//v/+3/7v/u/+//7//x//H/8f/x//H/8f/w//D/7v/u/+7/7v/w
//D/8P/w//D/8f/x//H/8f/x//H/8P/w//H/8f/x/+//7//v//D/8v/y//L/8v/y//L/
8f/x//H/8f/x//H/8P/w//D/8P/y//L/8v/y//D/8P/w//D/8P/w//D/8P/w//D/8P/w
//D/8P/w//D/8P/w//D/8P/w//D/8P/w/+7/7v/u/+7/7v/u/+7/7v/s/+z/7P/s/+7/
7v/s/+z/6//r/+v/6v/s/+z/7f/t/+3/7P/s/+z/6v/q/+r/6v/o/+j/6P/o/+j/6P/o
/+j/6v/q/+r/6f/p/+n/6P/o/+r/6v/q/+r/6P/o/+j/6P/o/+r/6f/o/+r/6v/q/+r/
6v/r/+z/7P/s/+z/7f/t/+7/7v/u/+7/7f/s/+v/6v/s/+z/7P/r/+j/5v/m/+b/5//n
/+T/4//j/+P/4//j/+P/4f/h/+D/3v/e/97/3v/b/9v/2//c/93/3v/f/+H/5P/l/+b/
5v/j/+L/4v/i/+L/4v/i/+L/4//j/+P/4//h/+H/4f/h/+P/4//j/+P/4f/h/+L/4v/l
/+X/5f/l/+X/5f/l/+T/5v/m/+X/5v/p/+7/9P/9/wQACgANAAwADgARABEAEQAWABgA
EAD//+7/4P/V/8//0P/X/9n/zv/B/7r/uP+2/7f/t/+2/73/xP/L/9H/1//b/93/3//h
/+T/5f/m/+n/7P/r/+v/7P/s/+r/6v/q/+r/6v/q/+r/6//r/+v/6//q/+z/7f/u/+7/
7P/s/+z/7P/s/+z/7P/s/+z/7f/t/+3/7//v/+7/7v/v/+//7//v/+3/7P/s/+z/7v/v
/+//7//t/+3/7v/v//H/8P/w//D/7//w//D/7//v/+//8P/w//L/8v/y//L/8//z//P/
8//z//L/8v/z//H/8P/w//D/8P/v/+//7//v/+//7//u/+z/7P/s/+z/6//r/+v/6v/p
/+n/6f/p/+n/6P/o/+j/5//n/+f/5//n/+b/5v/m/+j/6P/o/+j/5v/m/+X/5f/l/+T/
5P/k/+L/4v/j/+P/4v/i/+L/4v/g/+H/4f/f/+D/4P/h/+H/3//f/9//3//f/9//3v/e
/97/3v/e/97/3v/e/97/3v/c/93/3f/d/93/3f/d/9z/3v/f/9//3//d/93/3f/e/97/
3v/e/97/3v/e/93/3f/d/93/3f/d/9z/3P/c/9z/3P/c/9z/3P/c/9z/3P/c/9r/2v/a
/9r/2v/a/9r/2v/a/9r/2v/a/9r/2v/a/9r/2P/Y/9j/2P/Y/9j/2P/Y/9b/1v/W/9b/
1v/W/9b/1v/U/9T/0v/S/9X/1f/V/9T/0v/S/9P/0//T/9L/0v/S/9L/0v/S/9L/0P/Q
/9D/0P/O/87/zv/O/87/zv/O/83/zf/N/8z/zP/M/8z/zP/M/8z/zP/M/8z/zP/K/8v/
zP/O/87/zv/O/8z/zf/O/87/zv/O/8//z//O/87/zv/O/87/zv/O/87/zv/O/87/zf/K
/8j/yP/I/8n/yf/G/8X/xf/F/8X/xf/D/8H/wf/A/7z/vP+8/7z/u/+7/7v/vP+//8D/
wf/D/8L/w//E/8T/w//C/8L/wv/A/8D/wP/A/7//v/+//7//v/+//7//v/+9/73/vf+9
/7//v//A/8D/v/+//7//v//B/8H/wf/A/77/wP/B/8b/y//S/9r/4f/i/+T/5//q/+r/
6f/p/+//8v/q/9j/yf++/7L/qf+r/7D/sf+n/5j/j/+O/4z/jP+J/4v/kv+d/6T/pf+p
/6//tf+3/7n/u/+8/73/vv/B/8L/wf/B/8L/wv/E/8T/xP/E/8L/wv/C/8P/wf/B/8H/
wP/C/w==
         </WaveFormData>
      </LeadData>
      <LeadData>
         <LeadByteCountTotal>10000</LeadByteCountTotal>
         <LeadTimeOffset>0</LeadTimeOffset>
         <LeadSampleCountTotal>5000</LeadSampleCountTotal>
         <LeadAmplitudeUnitsPerBit>4.88</LeadAmplitudeUnitsPerBit>
         <LeadAmplitudeUnits>��V</LeadAmplitudeUnits>
         <LeadHighLimit>2147483647</LeadHighLimit>
         <LeadLowLimit>268435456</LeadLowLimit>
         <LeadID>V2</LeadID>
         <LeadOffsetFirstSample>0</LeadOffsetFirstSample>
         <FirstSampleBaseline>0</FirstSampleBaseline>
         <LeadSampleSize>2</LeadSampleSize>
         <LeadOff>FALSE</LeadOff>
         <BaselineSway>FALSE</BaselineSway>
         <ExcessiveACNoise>FALSE</ExcessiveACNoise>
         <MuscleNoise>FALSE</MuscleNoise>
         <LeadDataCRC32>4243921055</LeadDataCRC32>
         <WaveFormData>
qv+q/6r/qv+2/8D/yv/U/9n/3v/j/+j/6//u//H/9P/3//j/+f/6//3//v///wAAAgAC
AAIAAgAEAAQABAAEAAYABgAGAAYABwAIAAkACgAMAAwADAAMAA0ADgAPABAAEgASABIA
EgAUABQAFAAUABUAFgAXABgAGwAcAB0AHgAfACAAIQAiACMAJAAlACYAKAAqACwALgAw
ADIANAA2ADgAOgA8AD4AQABCAEQARgBJAEoASwBMAE8AUABRAFIAUwBUAFUAVgBWAFYA
VgBWAFQAVABUAFQAUwBSAFEAUABNAEwASwBKAEgARgBEAEIAPgA8ADoAOAA1ADIALwAs
ACgAJgAkACIAIAAeABwAGgAYABYAFAASAA8ADgANAAwACwAKAAkACAAGAAYABgAGAAYA
BgAGAAYABgAGAAYABgAGAAYABgAGAAYABgAGAAYABgAGAAYABgAGAAYABgAGAAgACAAI
AAgACAAIAAgACAAKAAoACgAKAAwADAAMAAwADAAMAAwADAAOAA4ADgAOABAAEAAQABAA
EgASABIAEgASABIAEgASABQAFAAUABQAFAAUABQAFAAUABQAFAAUABIAEgASABIAFAAU
ABQAFAATABIAEQAQABIAEgASABIAEgASABIAEgAQABAAEAAQABAAEAAQABAAEAAQABAA
EAAOAA4ADgAOABAAEAAQABAAEAAQABAAEAAQABAAEAAQABAAEAAQABAAEAAQABAAEAAS
ABIAEgASABIAEgASABIAEgASABIAEgATABQAFgAXABcAFwAXABcAFgAXABcAFgAYABgA
FwAXABkAGQAZABkAGwAbABsAGwAZABkAGgAaABcAFwAXABgAGgAcAB0AHQAcABoAGQAY
ABoAGgAZABcAFwAXABcAGAAZABoAGwAbABsAGgAZABgAGQAYABgAGAAWABQAEwATABUA
FQAVABUAFQAVABUAFQAXABgAGAAYABgAGAAYABgAGgAaABoAGgAYABkAGQAaABwAIAAm
ADAAOgBEAE0AUgBcAGwAfgCXALcA4gAKAS0BPwE/AS0B/wC6AHUANQD7/9b/uP+X/4D/
ff+J/5j/qP+2/8X/2f/o//H/+/8HAA4AEgAZABwAHwAgACMAJwApACoALAAsADAAMQAx
ADIAMgAzADQANAA2ADcANwA3ADcAOQA6ADoAOQA8AD0APQA9AD4APgBAAEAAQABAAEEA
QgBCAEIAQgBGAEcASABIAEkASgBLAEsATABNAE4ATwBSAFMAVABWAFYAWABZAFoAXQBf
AGEAYQBlAGcAaABqAG4AcAByAHQAdwB4AHoAfAB+AIAAggCEAIYAhwCJAIkAigCLAIwA
jACOAI4AjwCPAI4AjgCOAI0AjQCMAIwAiwCJAIgAhgCFAIMAgQB/AH0AewB5AHYAcwBw
AG0AbABpAGcAZABiAF8AWwBaAFYAVQBSAFAATgBMAEsASQBHAEcARQBEAEMAQgBCAEEA
QQBBAD4APgA9AD0APQA9AD0APAA8ADwAPAA8AD4APgA+AD4AQABAAEAAQABAAEAAQQBB
AEEAQQBBAEEAQwBEAEQARABDAEMAQwBEAEUARQBFAEUARQBFAEUARgBIAEgASABIAEoA
SgBLAEsASwBLAEsASwBJAEkASQBKAEoASgBKAEoATABMAEsASwBJAEkASQBJAEsASwBL
AEsASwBKAEoASgBMAEsASwBKAEgASABIAEgASQBJAEkASQBIAEgARwBHAEcARwBHAEYA
SABIAEgARwBGAEUARABCAAwA0f+Z/2T/Zv9m/2b/Zf9m/2b/Zv9m/2f/Z/9n/2b/aP9o
/2j/Z/9m/2X/ZP9j/2P/Y/9j/2P/Zf9l/2X/Zf9m/2b/Z/9o/2f/af9q/2r/av9q/2r/
bP9t/27/b/9x/3H/cv9z/3X/dP90/3T/c/9z/3P/c/9x/2//bf9r/2j/Z/9k/2P/ZP9k
/2P/Y/9l/2b/Z/9o/2r/af9o/2b/Y/9i/2L/Yv9j/2H/Yf9h/2P/ZP9l/2b/Zf9l/2X/
ZP9l/2T/Y/9i/2L/Yv9i/2D/X/9f/1//X/9h/2H/Yf9h/2P/Y/9j/2T/Yv9i/2L/Yv9k
/2T/ZP9k/2b/Zv9m/2f/Zf9m/2r/cP94/4D/iP+S/5f/oP+u/8D/1P/x/xkAQgBqAIcA
kwCLAG0ALwDm/6P/Y/8x/xL/7v7P/sL+yf7X/uj+9P4E/xf/Kf80/z//S/9R/1b/XP9f
/2T/Z/9q/23/b/9z/3T/dv92/3j/ef95/3r/ev97/3z/fP9+/3//f/9//3//gf+C/4L/
gf+E/4X/hf+F/4b/hv+I/4j/iP+I/4n/jP+M/4z/jP+M/4v/iv+I/4n/iv+L/4v/jP+N
/47/j/+Q/5H/kv+U/5b/mP+Z/5r/nf+f/6H/of+l/6f/qP+q/67/sP+y/7T/t/+4/7r/
vP/A/8L/xP/G/8j/yf/L/8v/zv/P/9D/0P/P/87/zv/N/8z/zP/M/8v/zf/M/8z/y//J
/8j/xv/F/8T/w//C/8H/v/+9/7r/t/+z/6//rf+p/6n/pv+k/6H/oP+g/53/nf+d/5z/
m/+a/5r/mf+Y/5n/mP+Y/5j/mP+a/5n/mf+Z/5r/mv+Z/5n/m/+b/5v/mv+c/5z/nP+c
/5z/nP+c/5z/nf+e/5//oP+e/57/n/+f/6H/of+h/6H/o/+k/6T/pP+l/6X/pf+m/6f/
p/+n/6f/p/+n/6f/qP+o/6j/qP+o/6b/pv+n/6f/p/+n/6f/p/+p/6n/qf+q/6z/rP+s
/6z/rv+u/63/rf+t/63/rf+t/6//r/+v/6//sf+w/7D/sP+w/6//r/+u/7D/sP+w/7D/
r/+v/6//r/+w/7D/r/+v/7H/sf+x/7D/sP+w/7D/r/+v/6//r/+u/6//q/+q/6z/r/+w
/7H/sf+y/7L/sv+y/7P/s/+z/7L/tP+0/7T/s/+1/7X/tf+1/7X/tf+1/7X/tf+3/7f/
t/+4/7j/uP+4/7j/u/+7/7v/u/+7/7v/vP+9/73/vP+8/7z/vf+9/73/vf+//7//v/+/
/7//v/+9/73/vv++/73/vf++/8D/wv/E/8L/wf/A/77/vf+8/7z/vP+9/7v/u/+7/73/
vv+//8D/wf/B/8H/wP+//77/vf+8/77/vv++/7z/u/+7/7v/u/+9/73/vf+9/73/vf+9
/77/wP/A/8D/wP/A/8D/wP/A/8L/wv/C/8P/xf/G/8r/0P/Y/+L/7P/2//v/BgAWACoA
QABhAIkAtgDaAPUA9wDpAMMAfwA0APH/s/+J/2z/SP8t/yj/Mf9D/1D/Xv9s/4H/k/+e
/6f/sf+5/77/wv/H/8r/zf/Q/9P/1f/Z/9r/3P/c/+D/4f/h/+L/5P/l/+b/5v/o/+n/
6f/p/+v/7f/u/+7/7f/w//H/8f/x//L/8v/0//T/9P/0//X/+P/4//j/+P/6//v//P/8
////AAABAAEABAAFAAYABwAKAAsADAAOABAAEgATABQAFwAZABsAGwAfACEAIgAkACgA
KgAsAC4AMQAyADQANgA2ADgAOgA8AD4APwBBAEEARABFAEYARgBGAEYARwBHAEgASABI
AEcARQBEAEQAQwBBAEAAPgA9ADsAOQA3ADUAMwAxAC4AKwAoACUAJAAhAB8AHAAaABcA
EwASAA4ADQAKAAgABgAEAAMAAQD//////f/8//v/+v/6//n/+f/5//b/9v/1//X/9f/1
//X/9P/2//b/9v/2//T/9P/0//T/9P/0//T/9P/2//b/9//3//X/9f/1//X/9//4//j/
+P/5//n/+f/6//v/+//7//v//f/9//3//v/+//7//v/+/wAAAAABAAEAAQABAAEAAQAB
AAEAAQACAAIAAgACAAIAAgACAAEAAQADAAMAAwADAAEAAQABAAEAAQAAAAAAAAACAAEA
AQAAAP7//v/+//7///////////8AAAAA//////////////7//v/+//7//f/////////+
/wEA/f/8//7/AAAAAAAA///+//7//v/+/wEAAQABAAAA/v/+//7//f////////////3/
/f/9//3/AQABAP///v///wAAAQACAAUABQAFAAUABgAHAAkACwALAAoACgAKAAsACwAL
AAsADQANAA0ADQALAAsACQAJAAoACgAJAAkACwAMAA0ADgAQAA8ADgAMAAkACAAIAAgA
BQADAAMAAwADAAQABQAGAAkACQAJAAgABwAGAAUABAAEAAQABAACAP//////////////
//////////////8AAAAAAAAAAAAAAgACAAIAAgACAAIAAgADAAEAAgAEAAYADAAUABwA
JgAvADQAQABQAGAAdQCTAL4A6gAPAScBKQEZAfcAtgBtACsA7//G/6T/gf9m/1//Zf92
/4T/kP+f/7P/wv/N/9X/3//o/+z/8f/2//n//P///wEABQAGAAgACAAKAAsACwAMAAwA
DQAOAA4AEAARABEAEQAPABEAEgASABEAFAAVABUAEwAUABQAFgAWABYAFgAXABgAGAAY
ABgAGgAbABwAHAAdAB4AHwAfACAAIQAiACMAJgAnACgAKgAqACwALQAuAC8AMQAzADMA
NQA3ADgAOgA8AD4AQABCAEMARABGAEgATABOAFAAUgBSAFMAVQBVAFYAVwBYAFgAWABY
AFkAWQBYAFgAWABXAFcAVgBWAFUAUQBQAE4ATQBNAEsASQBHAEQAQQA9ADkAOAA1ADQA
MQAtACoAKAAlACEAIAAcABsAGAAWABQAEgARAA8ADQANAAkACAAHAAYABgAFAAUABQAC
AAIAAQABAAEAAQABAAAAAAAAAAAAAAAAAAAAAAAAAAAAAAAAAAAA/v/+////////////
////////AAAAAAAAAwADAAMABAADAAMAAwADAAEAAQABAAIABAAEAAQABAAEAAQABQAF
AAUABQAFAAUAAwADAAMABAAEAAQABAAEAAQABAADAAMAAwADAAMAAwABAAEAAQABAAEA
AAAAAAAA/v/9//3//P/+//7//v/+//v/+//7//v/+v/6//n/+f/5//n/+f/4//j/+P/4
//f/9//3//f/9v/3//P/8v/0//b/9v/2//X/9P/0//T/9P/1//X/9f/0//T/9P/0//P/
9f/1//X/9f/z//P/8//z//H/8f/w//L/8v/y//L/9f/1//X/9f/1//X/9v/3//X/9P/0
//T/9f/1//X/9f/1//X/9f/1//X/9f/z//P/9P/0//P/8//x//L/8//0//b/9f/0//L/
8f/w//D/8P/v/+3/7f/t/+v/7P/t/+7/8f/x//H/8P/v/+7/7f/s/+z/7P/s/+r/6f/p
/+n/6f/n/+f/5//n/+n/6f/p/+r/6P/o/+j/6P/o/+j/6P/o/+j/6P/o/+n/6//s/+z/
7P/y//r/AgAMABcAHAAkADIAQgBXAHEAlADAAOUAAQEHAfsA3wCkAF0AHQDl/7j/mv97
/1z/Tf9P/1r/av92/4H/k/+m/7P/u//F/9D/1v/b/97/4f/m/+n/6//t/+7/8P/w//L/
8//z//T/9v/3//j/+P/4//n/+f/5//n/+//8//z//P/+//7//f/9//7//v8AAAAAAAAA
AAEAAgACAAIAAgAEAAUABgAGAAcACAAJAAkACgALAAwADQAQABEAEgAUABQAFgAXABgA
GgAbABwAGwAfACEAIgAkACgAKgAsAC4ALwAwADIANAA2ADgAOgA8AD0APQA+AD0APwBB
AEMARABGAEYARwBHAEgASABIAEcARQBEAEQAQwBDAEIAQAA/ADsAOQA3ADUAMwAxAC4A
KwAqACcAJgAjAB8AHAAaABcAEwASAA4ADQAKAAgABgAEAAEA///9//3/+f/4//f/9v/4
//f/9//3//b/9v/1//X/9f/1//X/9P/0//T/9P/0//T/9P/0//T/9v/2//b/9v/2//b/
9//3//f/9//3//f/9f/2//b/9v/3//f/9//4//v/+//7//v/+//7//v//P/6//r/+v/6
//r/+v/7//v//f/9//3//f/7//v/+//8//z//P/8//z//P/8//v/+//9//3//f/9//v/
+//7//v/+f/4//j/+P/6//n/+f/4//b/9v/2//b/9f/1//X/9f/0//T/8//z//P/8//z
//L/8v/y//L/8f/z//P/8//y//T/7//t/+7/8P/w//D/7//u/+7/7v/u/+//7//v/+7/
7v/u/+7/7f/t/+3/7f/t/+3/7f/t/+3/6//r/+v/6//r/+r/7P/s/+z/7P/t/+3/7f/t
/+3/7f/u/+//7//u/+7/7v/t/+3/7f/t/+3/7f/t/+3/7//v/+3/7f/s/+z/6//r/+n/
6v/r/+z/7f/t/+3/7P/p/+j/6P/o/+f/5f/l/+X/5f/m/+f/6P/p/+n/6f/o/+X/5P/j
/+L/4v/i/+L/4P/f/9//3//f/9//3//f/9//3//f/9//4P/e/97/3v/e/+D/4P/g/+D/
4P/g/+D/4f/h/+D/4v/m/+z/9P/8/wgADwASAB4AMABCAFsAfQCmANAA8QAFAQUB8QDF
AIAAOQD5/8H/mv98/1n/RP8//0n/Wv9q/3b/hf+Z/6j/sf+7/8X/zv/S/9X/2P/f/+L/
4//l/+n/6v/s/+z/7P/t/+3/7v/u/+//8P/w//L/8//z//P/8f/z//T/9P/2//r//P/9
////AAAAAAIAAwAEAAUABwAIAAgACAAIAAoACwAMAAwADwAQABEAEQASABMAFAAVABYA
FwAYABoAGgAcAB0AHgAjACUAJwAnACoALQAvADIAMgA0ADYAOAA7ADwAPgBAAEIARABG
AEgASABJAEsASwBOAE8AUABQAFAAUABRAFEAUABQAFAATwBPAE4ATgBNAEsASgBIAEcA
RQBDAEEAPwA9ADsAOAA1ADIALwAuACsAKAAkACEAHQAdABwAGAAXABMAEAANAAoACQAH
AAUABQABAAAA///+/wAA/////////v/+//3//f/9//3//f/8//z//P/8//z/+v/6//r/
+v/8//z//P/8//z//P/9//3/+//7//v/+//7//z//P/8//v/+//7//z//f/9//3//f//
//////8AAAAAAAAAAAAAAAAAAAEAAQABAAEAAQABAAEAAQABAAIAAgACAAIAAgACAAIA
AQABAAEAAQABAAEA//////////////7//v/+//z/+//7//r/+v/6//r/+v/5//n/+f/5
//r/+v/5//n/+f/5//n/+P/2//b/9v/1//P/8//z//L/8//v/+7/8P/y//L/8v/x//L/
8v/y//L/8f/x//H/8P/w//D/8P/v//H/8f/x//H/7//v/+//7//s/+v/6v/p/+v/6v/q
/+r/6//r/+v/6//r/+r/6v/q/+r/6v/r/+v/6//r/+3/7f/u/+//7//u/+7/7v/t/+3/
7f/t/+3/7f/t/+3/7f/t/+v/6//s/+z/6//r/+v/7P/t/+7/7P/r/+r/6P/p/+j/6P/o
/+X/4//j/+P/4//k/+X/5v/p/+n/6f/o/+f/5v/l/+T/4v/i/+L/4P/f/9//3//f/9//
3//f/9//3//f/9//4P/g/+D/4P/g/+D/4P/g/+D/4P/g/+D/4f/j/+L/5P/o//L/+v8E
AAwAEQAaACoAOgBOAGsAkwC+AOQAAQELAQMB4wClAF4AGwDZ/6X/hP9i/0X/OP89/0v/
XP9s/3r/jf+f/6r/s/+9/8f/zv/S/9f/2v/d/97/4f/j/+b/5v/n/+b/6v/r/+v/7P/s
/+3/7v/u/+7/7//v/+//7//x//L/8v/y//T/9P/z//P/9P/0//b/9v/2//b/9//4//j/
+P/4//r/+//8//z//f/+//////8CAAMABAAFAAQABQAGAAgACgAMAA0ADgAPABEAEwAT
ABcAGQAaABwAHgAgACIAJAAnACgAKgAsACwALgAwADIANgA3ADkAOQA6ADsAPAA8AD4A
PgA/AD8APAA8ADwAOwA7ADoAOgA5ADUANAAyADEAMQAvAC0AKwApACcAJAAhAB0AGQAX
ABMAEQAOAAwACQAFAAQAAAD///7//P/6//j/9f/z//H/8f/v/+7/7f/s/+r/6f/p/+n/
6v/q/+n/6f/p/+n/6f/o/+j/6P/o/+j/6P/o/+j/6P/o/+j/6P/o/+j/6P/p/+n/6//r
/+v/6//t/+7/7v/u/+3/7f/t/+7/7//v/+//7//v/+//7//w//D/8P/w//D/8v/y//P/
8//z//P/8//z//P/8//z//T/9P/0//T/9P/y//L/8f/x//H/8f/x//H/8//z//P/8//1
//T/9P/0//b/9f/1//T/8v/y//L/8v/z//P/8//z//T/9P/z//P/8f/x//H/8P/w//D/
8P/v//H/8f/x//D/8v/t/+v/7P/t/+7/7//v//D/8P/w//D/8f/x//H/8P/y//L/8v/x
//H/8f/x//H/8f/z//P/8//0//b/9v/2//b/9f/1//X/9f/3//f/+P/5//n/+P/4//j/
9//3//f/9//6//v//P/9//7////+////AQACAAIAAwAFAAYABwAIAAoACQAIAAYABQAE
AAQABAAFAAMAAwADAAMABAAFAAYABwAHAAcABgADAAIAAQAAAAAAAAAAAP7/////////
//////////////3//f/9//7//v/+//7//v8AAAAAAAAAAAAAAAAAAAEAAwACAAQACgAS
ABoAIgAqADEAPABKAF4AdACTALsA5gAMASkBMQEnAQcBxwB+ADsA+f/J/6b/gv9l/17/
Zf9z/4L/kP+g/7P/w//O/9n/5f/r//D/9P/5//z///8AAAEAAwAJAAoADAAMAAwADQAN
AA4ADgAPABAAEAAQABEAEQARABEAEwAUABQAFAAWABYAFQATABQAFAAWABgAGAAYABkA
GgAaABoAGgAcAB0AHgAeAB8AIAAhACEAIgAjACQAJQAmACcAKAAqACwALgAvADAAMwA1
ADcANwA5ADsAPAA+AD8AQABBAEIAQgBCAEMARABIAEoATABOAFAAUQBTAFMAVgBXAFgA
WABYAFgAWQBZAFoAWgBaAFkAVwBWAFYAVQBTAFIAUABPAEsASQBHAEUAQwBBAD4AOwA2
ADMAMgAvACsAKAAmACMAHwAeABoAGQAWABQAEgAQAA8ADQALAAsACQAIAAcABgAEAAMA
AwADAAIAAgABAAEAAQABAAEAAAD+//7//v/+/wAAAAAAAAAA/v/+//7//v/+//7/////
//////////////8AAAAAAAABAAEAAQACAAEAAQABAAEAAwADAAMABAAEAAQABAAEAAQA
BAAFAAUAAwADAAMAAwADAAMAAwAEAAQABAAEAAQABAAEAAMAAwADAAMAAwADAAMAAwAD
AAMAAQAAAAAAAAAAAP/////+//7//v/+//7//P/7//r/+f/3//b/9P/z//P/8//z//L/
8v/y//L/8f/x//H/8f/w//H/7f/s/+7/7//w//H/8f/u/+7/7v/u/+//7//v/+7/7//w
//H/8f/x//H/8f/x//H/8f/x//H/8f/x//H/8f/v/+7/7P/u/+7/7v/u/+7/7//v/+//
7//v/+//8P/x//H/8P/w//D/7//v/+//7//t/+3/7f/t/+3/7f/r/+v/7P/s/+v/6//t
/+7/7//w//D/7//u/+z/6f/o/+j/6P/n/+X/5f/l/+T/5P/k/+T/5f/l/+X/5P/j/+L/
4f/g/97/3v/e/9z/2//b/9v/2//d/93/3f/d/93/3f/d/97/3v/e/97/3v/c/9z/3P/c
/97/3v/e/9//3//g/+L/5P/s//T//P8GAA0AFgAgADAARABdAIEAqgDSAPcACQEFAe8A
xQCAADkA+//B/5z/fv9b/0T/Qf9J/1r/Zv90/4H/k/+i/63/t//B/8j/zv/T/9j/2//e
/9//4//l/+b/6P/o/+z/7f/t/+7/7v/v//D/8P/w//H/8f/x//H/8//0//T/8//2//f/
9//5//r/+v/8//r/+v/6//v//P/8//z//P/+////AAAAAAEAAgADAAMABgAHAAgACQAK
AAsADAAOAA4AEAARABIAFQAXABkAGQAZABsAHAAeACIAJAAmACgAKwAsAC4AMAAyADQA
NgA4ADoAOwA9AD0APgA/AEAAQABAAEAAQQBBAEIAQgBCAEEAPwA+AD4APQA7ADoAOAA3
ADUAMwAxAC8AKwApACYAIwAiAB8AHgAbABkAFgAUABEADQAMAAgABwAEAAIAAAD+//v/
+f/3//f/9f/0//P/8v/y//H/8f/x//D/8P/v/+//7//v/+//7v/s/+z/7P/s/+z/7P/s
/+z/7P/s/+z/7P/q/+r/6//r/+3/7f/t/+3/6//s/+z/7P/v/+//7//w//H/8f/x//H/
8f/x//H/8v/w//D/8P/w//L/8v/z//P/8f/x//H/8f/x//H/8f/y//L/8v/y//L/9P/0
//P/8//z//P/8//z//H/8f/x//H/8f/w//D/8P/w/+//7//u/+z/7P/s/+z/6//r/+v/
6//q/+r/6f/p/+n/6f/p/+j/6P/o/+j/5//p/+n/6f/o/+j/4//h/+L/4//k/+X/5f/k
/+T/5P/k/+P/4//j/+L/5P/k/+T/4//j/+P/4f/h/+L/4v/i/+L/4v/l/+X/5f/l/+P/
4//k/+X/5//m/+b/5v/j/+P/4//j/+P/4//j/+P/4//j/+H/4f/i/+L/4f/h/9//4P/h
/+L/5P/j/+L/4P/f/97/3v/e/93/2//b/9v/2//c/93/3v/d/93/3f/c/9v/2v/Z/9j/
2P/Y/9j/1v/V/9X/1f/V/9X/1f/V/9X/1f/V/9X/1v/W/9b/1v/W/9b/1v/W/9b/2P/Y
/9j/2f/X/9b/2P/a/+L/6v/y//z/AwAKABYAJgA2AEkAaQCQALgA3QDzAPEA3QC1AHYA
LwDz/7//mP96/1v/QP83/z3/TP9c/2j/df+H/5j/o/+r/7X/vv/E/8f/zP/P/9T/1//X
/9n/2v/c/9z/3v/f/9//4P/i/+P/5P/k/+T/5f/l/+X/5//p/+r/6v/o/+r/6v/p/+n/
6v/q/+z/7P/s/+z/7f/u/+7/7v/u/+7/7//w//D/8//0//X/9f/2//f/+P/5//r/+//8
//7/AAACAAMABAAHAAkACwALAA0ADwAQABIAEgAUABYAGAAbABwAHgAgACIAJAAmACgA
KgArAC0ALQAuAC8AMAAwADAAMAAxADEALwAuAC0AKwArACoAKgApACcAJgAkACMAHwAd
ABsAGQAZABkAGAAXABcAFQAVABMAEwAQAA4ACwAMAAwACQAJAAgABgAEAAIAAQD///3/
/f/7//r/+f/4//b/9f/1//X/9P/0//P/8//z//P/8//y//L/8v/y//L/8P/w//D/8P/w
//D/8P/w//D/8P/x//H/8f/x//H/8f/x//L/8v/y//H/8f/x//L/8//z//P/8//z//P/
8//0//T/9P/0//T/9P/0//X/9f/1//X/9f/1//X/9f/1//b/9v/2//b/9v/2//b/9f/1
//X/9f/1//X/8//z//P/8//1//T/9P/0//L/8f/x//D/8P/w//D/8P/t/+3/7f/t/+7/
7v/t/+3/6//r/+v/6v/q/+r/6v/p/+n/6f/p/+j/6f/l/+T/5v/o/+j/6P/n/+b/5v/m
/+b/5//n/+f/5v/m/+b/5v/l/+f/5//n/+f/5f/l/+X/5f/n/+n/5//m/+j/6P/o/+j/
5//n/+f/5//p/+n/6v/r/+v/6v/q/+r/6f/p/+n/6f/p/+n/6f/p/+n/6f/n/+f/6P/o
/+f/5//n/+j/6f/q/+z/6//q/+j/5f/k/+T/5P/j/+H/4f/h/+H/4v/j/+T/5f/l/+X/
5P/j/+L/4f/g/+D/4P/g/97/3f/d/93/3f/d/93/3f/d/93/3f/d/97/3v/e/97/3v/e
/97/3v/e/97/3v/e/9//4f/i/+L/5P/q//L/+v8EAAsAEgAeAC4AQABZAHkAoADKAO8A
BwEJAfcAzQCKAEEA///D/5r/fP9Z/0D/O/9F/1b/ZP9y/4P/lf+k/6//t//B/8r/zv/T
/9j/2f/c/9//4f/j/+T/5v/m/+j/6f/p/+r/6v/r/+z/7P/s/+3/7f/t/+v/6//q/+j/
4//i/9//2//Z/9r/2v/c/97/3v/e/9//4P/g/+D/4P/i/+P/5P/k/+P/5P/l/+X/6P/p
/+r/6//s/+3/7v/w//D/8v/z//T/9f/3//n/+f/9////AAACAAQABgAIAAoADQAOABAA
EgASABQAFgAYABoAGwAdAB0AHgAfACAAIAAiACIAIwAjACIAIgAiACEAHwAeAB4AHQAd
ABwAGgAZABcAFQATABEADwANAAoABwAEAAEAAAD9//n/9v/0//H/7f/s/+j/5//k/+L/
4P/e/9v/2f/X/9f/1f/U/9P/0v/Q/8//z//P/87/zv/N/83/y//L/8v/yv/M/8z/zP/M
/8z/zP/M/8z/yv/K/8r/yv/K/8r/y//L/83/zf/N/83/zf/O/87/zv/N/83/zf/O/83/
zf/N/83/y//L/8v/zP/M/8z/zP/M/8z/zP/N/83/zf/N/83/zf/N/83/zf/O/8z/zP/M
/8z/zv/O/83/zf/N/83/zf/N/8v/y//L/8v/y//K/8r/yv/I/8f/x//G/8b/xv/G/8b/
xf/F/8X/xf/E/8T/w//D/8P/w//D/8L/wv/C/8L/wf/B/8H/wf/A/8H/vf+8/77/wP/A
/8D/v//A/8D/wP/A/8D/v/++/7z/vv++/77/vf+9/73/vf+9/73/vf+9/73/vf+9/73/
vv++/77/vv++/7//v/+//7//vf+9/77/v/+//77/vv++/7//v/+//7//v/+//7//v/+9
/73/u/+7/77/vv+9/73/u/+8/73/vv+8/7v/uv+4/7n/uP+4/7j/uf+3/7f/t/+3/7j/
uf+6/7v/u/+7/7r/uf+4/7f/tv+2/7b/tv+0/7H/sf+x/7H/s/+z/7P/s/+y/7H/sP+w
/7L/sv+y/7L/tP+0/7T/tP+0/7T/tP+1/7X/tv+4/77/xv/Q/9j/4P/l//D/AAAUACoA
SwB1AKAAyADjAOcA2wC3AHMAKADl/6X/d/9W/zT/Gf8Q/xv/Kf84/0b/Vv9p/3n/gv+N
/5f/of+m/6j/rf+w/7H/tP+3/7v/vP+8/73/vP/A/8H/wf/C/8D/wf/C/8L/wv/D/8P/
w//F/w==
         </WaveFormData>
      </LeadData>
      <LeadData>
         <LeadByteCountTotal>10000</LeadByteCountTotal>
         <LeadTimeOffset>0</LeadTimeOffset>
         <LeadSampleCountTotal>5000</LeadSampleCountTotal>
         <LeadAmplitudeUnitsPerBit>4.88</LeadAmplitudeUnitsPerBit>
         <LeadAmplitudeUnits>��V</LeadAmplitudeUnits>
         <LeadHighLimit>2147483647</LeadHighLimit>
         <LeadLowLimit>268435456</LeadLowLimit>
         <LeadID>V3</LeadID>
         <LeadOffsetFirstSample>0</LeadOffsetFirstSample>
         <FirstSampleBaseline>0</FirstSampleBaseline>
         <LeadSampleSize>2</LeadSampleSize>
         <LeadOff>FALSE</LeadOff>
         <BaselineSway>FALSE</BaselineSway>
         <ExcessiveACNoise>FALSE</ExcessiveACNoise>
         <MuscleNoise>FALSE</MuscleNoise>
         <LeadDataCRC32>69211147</LeadDataCRC32>
         <WaveFormData>
rP+s/6z/rP+2/77/xv/O/9L/1v/a/97/4P/i/+T/5v/p/+r/6//s/+3/7v/v//D/8v/y
//L/8v/y//L/8v/y//X/9v/3//j/+v/6//r/+v/6//r/+v/6//z//P/8//z//v/+//7/
/v8AAAAAAAAAAAEAAgADAAQABwAIAAkACgAMAAwADAAMAA8AEAARABIAFAAWABgAGgAd
AB4AHwAgACIAJAAmACgALAAuADAAMgA0ADYAOAA6AD0APgA/AEAAQQBCAEMARABFAEYA
RwBIAEYARgBGAEYARgBGAEYARgBFAEQAQwBCAD8APgA9ADwAOgA4ADYANAAvACwAKQAm
ACIAIAAeABwAGAAWABQAEgAOAAwACgAIAAYABAACAAAA///+//3//P/7//r/+f/4//j/
+P/4//j/9v/2//b/9v/2//b/9v/2//b/9v/2//b/9v/2//b/9v/2//b/9v/2//b/9v/2
//b/+P/4//j/+P/6//r/+v/6//r/+v/6//r//P/8//z//P/8//z//P/8//z//P/8//z/
/v/+//7//v/+//7//v/+/wAAAAAAAAAAAgACAAIAAgAAAAAAAAAAAP///v/9//z//P/8
//z//P/7//r/+f/4//j/+P/4//j/9v/2//b/9v/2//b/9v/2//T/9P/0//T/9P/0//T/
9P/z//L/8f/w//D/8P/w//D/7v/u/+7/7v/u/+7/7v/u//D/8P/w//D/8P/w//D/8P/u
/+7/7v/u/+7/7v/u/+7/7v/u/+7/7v/w//D/8P/w/+//7//v/+//8v/y//L/8v/y//L/
8v/y//D/8P/w//D/8f/x//H/8f/w//D/8f/x/+7/7v/x//P/9f/2//b/9P/z//H/8P/v
/+7/7f/s/+z/6//r/+v/6//s/+3/7f/t/+//7//t/+v/6f/o/+f/5v/m/+X/5P/j/+P/
4//j/+P/4//j/+P/4//l/+X/5f/l/+T/5P/k/+T/5v/m/+b/5v/m/+b/5//n/+j/6P/q
//D/8//5//7/AwAQACEAOQBZAIMAtQDpABkBRAFdAWQBTgEXAdIAiwBHABcA7/++/5v/
jf+M/4//lP+Z/6H/rf+5/7//yf/Q/9f/2v/e/+H/4v/j/+P/5v/q/+v/7P/t/+7/7v/u
/+//7v/v//D/8P/x//H/8P/w//L/8//0//X/9f/2//b/9v/2//b/9//5//n/+f/5//r/
+//7//v//P/+/////////wAAAQACAAMABAAEAAUABgAHAAgACQAKAA0ADgAPABAAEAAS
ABUAFQAVABgAGgAcACAAIQAiACQAJwApACsALgAyADMANQA4ADoAOwA9AD8APgA+AD8A
QQBDAEMARABEAEQARQBFAEQARABFAEUARABCAEAAPwA/AD8APgA8ADoANwA0ADMAMAAu
ACwAKgAnACIAIAAdABsAGAAVABIAEAANAAoABwAGAAQAAgABAP///P/6//r/+f/4//f/
9//2//b/9f/0//T/9P/0//T/8//z//P/8//z//P/8v/y//L/8v/z//P/8v/y//L/8v/y
//L/8//z//P/8//z//P/8//1//X/9f/2//b/9v/2//b/9f/1//X/9f/3//b/9v/3//j/
+P/4//n/9//3//b/9v/3//f/9//3//n/+f/5//j/+P/5//n/+f/5//n/+P/4//j/+P/4
//f/9//3//f/9//2//X/9f/1//P/8//y//L/9P/z//P/8//z//L/8v/x//H/8f/x//H/
8P/w//D/8P/w/+//7//v/+//7//v/+//7//w//D/7//t/+3/7f/t/+3/7f/s/+v/6//s
/+z/7P/s/+z/7P/s/+z/7f/t/+z/7v/u/+7/7//t/+3/7f/t/+3/7P/s/+z/7P/s/+z/
7v/u/+//7//v/+//8P/w//D/8P/w//D/8v/y//L/8v/y//L/8//z//P/8//y//L/8//z
//L/8v/z//X/9f/2//b/9P/z//H/8P/v/+7/7f/s/+z/6//r/+v/6//s/+3/7f/t/+3/
7f/r/+n/6f/o/+f/5v/m/+X/5P/j/+P/4//j/+P/4//j/+X/5f/l/+X/5f/l/+b/5v/m
/+b/5v/m/+b/5v/m/+b/5//p/+r/7P/u//L/8//5//7/BwAYAC0ASQBrAJkAywD/AC8B
UgFjAVwBNAHzAK4AZQAtAAUA1/+q/5P/i/+O/5P/lv+b/6f/s/+9/8X/zf/U/9f/2v/e
/+H/5P/l/+f/6v/s/+3/7v/v//H/8P/v/+//7v/v//D/8P/z//P/8v/y//L/8//0//X/
9f/2//b/9v/2//b/9//5//n/+f/5//r/+f/5//n/+v/8//3//f/9/wAAAQACAAMABAAE
AAUABgAJAAoACwAMAA8AEAARABIAEgAUABcAFwAZABwAHgAgACIAIwAkACYAKQArAC0A
MAAyADMANQA4ADoAOwA9AD8AQABAAEEAQwBDAEMARABEAEIAQwBDAEIAQgBDAEMAQgBA
AD4APQA9AD0APAA6ADgANQAyADEALgAqACgAJgAjACAAHgAbABkAFgATABAADgANAAoA
BwAGAAIAAAD///3//v/8//z/+//6//n/+f/4//b/9f/0//T/9P/0//T/8//1//X/9f/1
//X/9P/0//T/9P/1//X/9P/0//T/9P/0//T/9f/1//X/9//3//f/9//3//f/9//4//j/
+P/4//j/+f/5//n/+f/5//j/+P/5//r/+v/6//v/+//7//r/+v/7//v/+//7//v/+//7
//r/+v/7//v/+//9//3//P/8//r/+v/6//n/+f/5//n/+f/4//f/9//3//f/9//2//b/
9v/1//X/9f/1//T/9P/z//P/8//z//P/8v/y//L/8v/y//H/8f/x//H/8f/x//H/8f/y
//L/8f/x//H/8f/x//P/8//y//H/8f/y//L/8v/w//D/8P/w/+7/7//v/+7/8P/w//L/
8f/y//T/9P/0//T/9P/0//X/9f/3//f/+P/4//b/9v/2//b/+P/4//j/+P/4//j/+f/5
//n/+f/4//j/+f/5//j/+P/7//3//f/+//z/+v/5//f/9v/1//T/8//y//L/8f/x//P/
8//0//X/8//z//P/8//v/+3/7f/s/+3/7P/s/+v/6v/p/+n/6f/p/+n/6f/p/+v/6//r
/+v/6//r/+z/7P/s/+z/7P/s/+z/7P/s/+z/7f/t/+z/7v/y//T/+f///wYAEQAkADsA
VwB9AK8A4QAVAUEBXAFjAVQBIgHbAJQAUQAjAP3/z/+q/5f/lf+a/5//ov+n/7P/v//H
/8//1//c/9//4v/m/+f/6v/r/+3/7v/u/+//8P/x//T/9P/0//X/9v/3//j/+P/7//v/
+v/6//r/+//8//3/+//8//z//P/8//z//f///////////wAAAQABAAEAAgAEAAUABQAF
AAYABwAIAAkACgAKAAsADAANAA4ADwAQABEAEgATABQAFgAYABsAGwAbAB4AIAAiACQA
JQAmACgAKwAtAC8AMgAyADMANQA4ADoAOwA9AD8AQgBCAEMARQBFAEUARgBGAEQARQBF
AEQAQgBDAEMAQgBCAEAAPwA/AD0APAA6ADgANwA0ADMAMAAsACoAKAAlACIAIAAdABsA
GAAVABIAEAAPAAwACQAIAAYABAADAAEAAAD+//7//f/8//v/+//6//j/9//2//b/+P/4
//j/9//3//f/9//3//f/9v/2//b/9P/1//X/9P/2//b/9v/2//T/9f/1//X/9f/1//X/
9f/1//X/9f/2//b/9v/2//b/9//3//f/9//3//b/9v/3//j/+P/4//n/9//3//b/9v/3
//f/9//3//n/+f/5//j/9v/3//f/9//5//n/+P/4//j/+P/4//f/9//3//f/9//2//X/
9f/1//X/9f/0//T/9P/z//P/8//z//L/8v/x//H/8f/x//H/7v/u/+7/7v/v/+//8P/x
//H/8f/x//H/8f/y//L/8f/x//H/8f/x//P/8//y//H/7//w//D/8P/y//L/8v/y//D/
8f/x//D/9P/0//L/8v/0//T/9P/0//L/8v/z//P/9f/1//b/9v/2//b/9v/2//b/9v/2
//b/9v/2//f/9//3//f/9v/2//f/9//2//b/+f/7//v//P/9//z//P/7//j/9//2//X/
8v/y//H/8f/x//H/8v/z//X/9f/1//X/8f/v/+//7v/v/+7/7v/t/+z/6//r/+v/6f/p
/+n/6f/r/+v/6//r/+v/6//s/+z/7P/s/+z/7P/u/+7/7v/u/+3/7//u/+7/8P/y//X/
+f/+/wUAFAAlAD0AWwCBALEA5QAXAUABWQFiAVQBIwHeAJcAVQAnAP//0v+r/5n/lP+X
/5z/n/+l/7H/u//D/8v/0v/Z/9z/4P/j/+b/5//p/+r/7v/v//D/8f/y//L/8v/z//T/
9f/2//b/+f/5//j/+P/2//f/+P/5//v//P/8//z/+v/6//v//f/9//3//f/+////////
/wAAAgADAAMAAwAEAAUABgAHAAgACAAJAAoACwAMAA0ADgAPABAAEQASABYAGAAbABsA
GwAeACAAIgAkACUAJgAoACsALQAvADIANAA1ADcAOgA8AD0APwBBAEQARABFAEcARQBF
AEYARgBIAEkASQBIAEgASQBJAEgASABGAEUARQBDAEIAQAA+ADsAOAA3ADQAMgAwAC4A
KwAqACgAJQAjAB4AGwAYABYAEwAQAA0ADAAIAAYABQADAAQAAgACAAEAAAD//////v/8
//v/+v/6//z//P/8//v/+f/5//n/+f/7//r/+v/6//j/+f/5//j/+P/4//j/+P/2//f/
9//3//f/9//3//f/+P/5//r//P/6//r/+v/6//v/+//7//v//f/8//z//f/8//z//P/9
//3//f/8//z//f/9//3//f/9//3//f/8//7//////////f/9//z//P/8//z//P/7//v/
+//7//v/+v/5//n/+f/5//n/+P/4//j/9//3//f/9//2//b/9f/1//X/9f/1//L/8v/y
//L/8v/x//H/8f/z//P/8//z//P/9P/0//P/8//z//P/8//z//P/8v/x//H/8v/y//L/
8v/y//L/8v/w//H/8f/w/+7/7v/w//L/8v/y//L/8v/y//P/8//z//P/9P/0//T/9P/0
//T/8v/y//L/8v/y//L/8//z//X/9f/0//T/9f/1//T/9P/0//X/9P/0//f/9v/2//X/
9v/1//T/8//y//L/8f/x/+//7//w//H/8//z//P/8//x/+//7//u/+3/7P/s/+v/6P/n
/+f/5//l/+X/5f/l/+X/5f/l/+X/5//n/+j/6P/m/+b/5v/m/+j/6P/o/+j/5//p/+r/
6P/q/+z/7f/z//r//f8GABcALQBHAGsAmQDLAAEBLgFPAVwBVgEvAe4AqQBlAC0ABwDa
/6//lf+K/4n/jv+R/5X/n/+t/7f/v//G/8//1v/Y/9n/3P/f/+H/4v/k/+X/5v/n/+r/
6v/q/+v/7P/t/+7/7v/v/+//7v/u/+7/7//w//H/8f/y//L/8v/y//L/8//1//X/9f/1
//b/9//3//f/+P/4//n/+f/5//z//f/+/////v/+////AAADAAQABQAGAAcACAAJAAoA
CgAMAA8ADwARABQAFgAYABwAHQAeACAAIwAlACcAKgAsAC0ALwAyADQANQA3ADkAPAA8
AD0APwBBAEEAQgBCAEIAQwBDAEIAQgBDAEMAQgBCAEAAPwA/AD0APAA6ADgANQAyADEA
LgAsACoAKAAlACIAIAAdABsAFgATABAADgALAAgABQAEAAAA/v/9//v/+v/4//j/9//2
//X/9f/0//b/9f/0//T/8v/y//L/8f/z//P/8//z//P/8v/y//L/8v/z//P/8v/w//D/
8P/w//L/8//z//P/8f/x//H/8f/z//P/8//0//b/9v/2//b/9f/1//X/9f/1//T/9P/1
//b/9v/2//f/+f/5//j/+P/3//f/9//3//n/+f/5//j/9v/3//f/9//5//n/+P/4//b/
9v/2//X/9f/1//X/9f/2//X/9f/1//P/8//y//L/9P/z//P/8//z//L/8v/x//P/8//z
//P/8P/w//D/8P/w/+//7//v/+//7//v/+//7f/u/+7/7f/t/+3/7f/t/+//7//u/+3/
7f/u/+7/7v/s/+z/7P/s/+z/7f/t/+z/7P/s/+z/7f/r/+r/7P/s/+z/7P/u/+7/7//v
/+//7//w//D/8P/w//D/8P/w//D/8P/w//D/8P/x//H/8f/x//D/8P/x//H/8P/w//L/
8//y//L/9f/0//T/8//w/+//7v/t/+z/7P/r/+v/6//r/+z/7f/t/+3/7f/t/+v/6f/p
/+j/5//m/+b/5f/k/+P/4//j/+P/4//j/+P/5f/l/+X/5f/j/+P/5P/k/+b/5v/m/+b/
5v/m/+b/5v/n/+f/6P/q/+z/7P/v//X/+v///w4AIQA5AFkAgQC1AOcAGQFEAV0BYgFM
ARcB0ACJAEcAFwDt/8D/m/+L/4r/j/+U/5f/n/+t/7n/wf/J/9D/1//a/9z/3//i/+X/
5f/m/+r/6//s/+3/8P/w//D/8f/w//H/8v/y//X/9f/0//T/9P/1//b/9//1//b/9v/2
//j/+P/5//v/+//7//v//P/7//v/+//8//7/////////AgADAAQABQAGAAYABwAIAAkA
CgALAAwAEQASABMAFAAUABYAGQAZABkAHAAeACAAIgAjACQAJgApACsALQAwADIAMwA1
ADgAOgA7AD0APwBCAEIAQwBFAEUARQBGAEYASABJAEkASABGAEcARwBGAEYARABDAEMA
QQBAAD4APAA7ADgANwA0ADAALgAsACkAJAAiAB8AHQAcABkAFgAUABEADgALAAoABgAE
AAMAAQD+//z//P/7//z/+//7//r/+P/3//b/9v/4//j/+P/3//f/9//3//f/9//2//b/
9v/2//f/9//2//j/+P/4//j/9v/3//f/9//5//n/+f/5//f/9//3//j/+v/6//r/+v/7
//v/+//7//v/+v/6//v//P/8//z//f/9//3//P/8//3//f/9//3//f/9//3//P/8//3/
/f/9//3//f/8//z//P/8//z/+//9//3//f/9//z/+//7//v/+f/5//j/+P/4//f/9//3
//n/+P/4//f/9//3//f/9//0//T/9P/0//T/8//z//P/8//z//P/8//x//L/8v/x//P/
8//z//P/8f/x//D/7//v//D/8P/w//D/8P/w//D/7v/v/+//7v/u/+7/7v/v/+//7//v
/+//7//w//D/8P/v/+7/8P/w//D/8P/u/+7/7//v/+//7//w//D/8v/y//L/8v/y//L/
8v/y//L/8v/z//P/8f/x//D/8P/x//H/8P/w//H/8//z//T/9P/y//H/7//w/+//7v/t
/+r/6v/p/+n/6f/p/+r/6//t/+3/7f/t/+v/6f/p/+j/5//m/+b/5f/i/+H/4f/h/+H/
4f/h/+H/4f/h/+H/4f/h/+H/4v/i/+T/5P/k/+T/4v/i/+L/4v/l/+X/5P/m/+j/7P/v
//P/+P8DABQAJwBDAGUAlQDJAPsAKQFMAVsBVAEsAesApABdACUA+//N/6L/if+D/4b/
i/+Q/5f/o/+x/7n/vf/H/8z/0f/W/9j/2//e/9//4f/i/+L/4//k/+X/5v/m/+b/5//o
/+n/6v/q/+v/6//q/+r/6v/r/+z/7f/r/+z/7P/s/+7/7v/v//H/7//v/+//8P/x//H/
8f/y//T/9f/1//X/9v/3//j/+f/6//r/+//8//3//v///wAAAQACAAMABAAGAAgACwAL
AAsADgAQABIAFAAVABYAGAAdAB8AIQAkACQAJQAnACoALAAtAC8AMQA0ADQANQA3ADkA
OQA6ADoAOAA5ADkAOAA6ADsAOwA6ADoAOAA3ADcANQA0ADIAMAAvACwAKwAoACYAJAAi
AB8AGgAYABUAEwASAA8ADAAKAAcABAABAAAA/v/8//v/+f/4//b/9v/1//b/9f/1//T/
9P/z//L/8v/y//L/8v/x//H/8f/x//H/8f/w//D/8P/w//H/8f/w//D/8P/w//D/8v/z
//P/8//1//X/9f/1//X/9f/1//b/9v/2//b/9v/3//f/9//3//f/9v/2//f/+P/4//j/
+f/5//n/+P/4//f/9//3//f/+f/5//n/+P/4//n/+f/5//n/+f/4//j/9v/2//b/9f/3
//f/9//3//T/8//z//P/8//z//L/8v/y//H/8f/x//H/8P/w/+//8f/x//H/8f/u/+7/
7v/u//D/7//v/+//7//v/+//7//t/+7/7v/t/+7/7//w//H/8f/x//D/7//x//L/8v/y
//H/8P/v/+7/8P/v/+//8P/y//L/8v/y//L/8P/w//H/8f/z//P/9P/0//T/9P/0//T/
9P/0//T/9P/2//b/9//3//f/9//2//b/+f/5//j/+P/7//3//f/+//7//P/7//n/+P/3
//b/9f/0//T/8//z//P/8//0//X/9//3//f/9//0//H/8P/u/+3/7P/s/+v/7P/r/+v/
6//t/+3/7f/t/+v/6//r/+v/6//r/+z/7P/s/+z/7P/s/+z/7P/s/+z/7//v/+7/8P/y
//T/9//7/wIADwAeADUAUQB3AKUA2QALATcBVgFjAVgBLAHrAKQAXwArAAUA1f+u/5v/
l/+W/5v/oP+l/7H/v//F/83/1f/a/93/4P/k/+f/6P/r/+v/7v/w//H/8v/z//X/9P/z
//P/9P/1//b/9v/1//X/9P/0//b/9//4//n/+f/6//r/+v/6//r/+//9//3//f/9//7/
////////AAACAAMAAwADAAQABQAGAAcACAAIAAkACgAJAAoACwAMABAAEgAUABYAFgAY
ABsAGwAbAB4AIAAiACIAIwAkACYAKwAtAC8AMgA0ADUANwA6ADoAOwA9AD8AQABAAEEA
QwBDAEMARABEAEQARQBFAEQARABFAEUARABEAEIAQQBBAEEAQAA+ADwAOQA2ADUAMgAw
AC4ALAApACYAJAAhAB8AGgAXABQAEgAPAAwACQAIAAgABgAFAAMAAAD+//7//f/8//v/
+//6//z/+//6//r/+P/4//j/9//3//f/9//3//n/+P/4//j/+P/5//n/+P/4//j/+P/4
//j/+f/5//n/+f/5//n/+f/5//n/+f/6//r/+v/6//r//f/9//3//f/9//z//P/9//z/
/P/8//3//f/9//z//P/9//3//f/9//3//f/9//z//P/9//3//f/9//3//P/8//z//P/8
//v/+f/5//n/+f/4//f/9//3//f/9//2//b/+P/3//f/9//1//T/9P/z//X/9f/1//X/
9P/0//T/9P/y//H/8f/x//H/8f/x//H/8//0//T/8//x//H/8f/x//H/8f/w/+//8f/y
//L/8v/w//D/8P/w//L/8//z//L/8v/y//L/8//z//P/8//0//b/9v/2//b/+P/4//n/
+f/5//n/+v/6//j/+P/4//j/+P/4//j/+P/4//j/+f/5//n/+f/4//j/+f/5//j/+P/7
//3//f/+//7//P/7//n/9//1//P/8f/y//L/8f/x//H/8f/y//P/9f/1//X/9f/x/+//
7//u/+3/7P/s/+v/6v/p/+n/6f/r/+v/6//r/+n/6f/p/+n/6//r/+z/7P/s/+z/7P/s
/+z/7P/s/+z/7f/t/+7/7v/w//T/9f/5/wAACQAWACcAQQBjAI0AvwDvACEBRgFbAV4B
RgENAcYAgwBHAB0A9//K/6f/l/+U/5n/nv+h/6f/sf+9/8f/z//W/9v/3v/i/+f/6v/r
/+v/7v/w//H/8v/z//T/9P/0//X/9v/3//j/+P/5//n/+P/4//r/+//8//3//f/+//7/
/v8AAAAAAQADAAEAAQABAAIAAwADAAMABAAGAAcABwAHAAYABwAIAAkADAAMAA0ADgAR
ABIAEwAUABcAGAAZABoAHAAeACEAIQAhACQAJgAoACwALQAuADAAMwA1ADcAOgA8AD0A
PwBCAEQARQBHAEkASgBKAEsATQBPAE8AUABQAFIAUwBTAFIAUABRAFEAUABQAE4ATQBN
AEkASABGAEQAQwBAAD8APAA5ADgANwA1ADQAMgAvAC0AKgAnACQAIgAfABwAGQAYABYA
FAATABEAEAAOAA4ADQAMAAsACwAKAAoACQAIAAgABgAGAAYABQAFAAUABQAFAAUABAAE
AAQAAgADAAMAAgACAAIAAgACAAQABQAFAAUAAwADAAMAAwAFAAUABQAGAAgACAAIAAgA
CQAJAAkACQAJAAgACAAJAAoACgAKAAsACQAJAAgACAALAAsACwALAAsACwALAAoACgAL
AAsACwANAA0ADAAMAAoACgAKAAkACwALAAsACwAIAAcABwAHAAUABQAEAAQABgAFAAUA
BQAHAAYABgAFAAMAAwADAAMAAgACAAIAAgAEAAMAAwADAAEAAQABAAEAAQACAAIAAQD/
///////////////+//3///8AAAAAAAAAAAAAAAAAAAAAAAAAAAAAAAACAAIAAwADAAMA
AwAEAAQABAAEAAQABAACAAIAAgACAAIAAgADAAMAAwADAAIAAgAFAAUABAAEAAUABwAH
AAgACAAGAAUAAwAEAAMAAgABAP7//v/9//3//////wAAAQD///////////v/+f/5//j/
+f/4//j/9//0//P/8//z//P/8//z//P/8//z//P/8//x//H/8v/y//L/8v/y//L/9P/0
//T/9P/1//P/8v/0//j/+v/7/wEABgANABoALQBDAF8AhQC3AOsAGwFIAWEBZAFUASMB
3ACZAFkAKQADANT/rf+Z/5T/mf+c/6H/p/+z/7//x//P/9j/3f/i/+b/6f/s/+3/8f/y
//T/9f/2//f/+f/4//f/9//6//v//P/8//3//f/8//z//P/9//7//////wAAAAAAAAAA
AAABAAMAAwADAAMABAAFAAUABQAGAAcABwAGAAUACAAJAAoACwAMAAwADQAOAA8AEAAR
ABIAFQAWABcAGAAaABwAHwAfAB0AIAAiACQAKAApACoALAAxADMANQA4ADgAOQA7AD4A
QgBDAEUARwBGAEYARwBJAEkASQBKAEoASgBLAEsASgBKAEsASwBKAEoASABHAEcARQBE
AEIAQAA/ADwAOwA4ADQAMgAwAC0AKAAmACMAIQAcABkAFgAUABEADgALAAoACAAGAAUA
AwAAAP7//v/9//z/+//7//r/+P/3//b/9v/4//j/+P/3//X/9f/1//X/9f/0//T/9P/0
//X/9f/0//T/9P/0//T/8v/z//P/8//z//P/8//z//P/8//z//T/9P/0//T/9P/1//X/
9f/1//X/9P/0//X/9P/0//T/9f/1//X/9P/0//X/9f/1//X/9f/1//X/9P/0//X/9f/1
//P/8//y//L/8v/y//L/8f/z//P/8//z//L/8f/x//H/7//v/+7/7v/u/+3/7f/t/+3/
7P/s/+v/6f/p/+n/6f/o/+j/6P/o/+j/5//n/+f/5//n/+f/5//l/+b/5v/l/+X/5f/l
/+X/5f/l/+T/4//j/+T/5P/k/+T/5P/k/+T/4//j/+L/4P/i/+T/4v/g/+L/4v/i/+L/
4v/i/+P/4//j/+P/5P/k/+L/4v/i/+L/4v/i/+L/4v/i/+L/4//j/+H/4f/g/+D/4f/h
/+D/4P/h/+P/4//k/+X/5P/k/+P/4P/f/97/3f/c/9z/2//b/9n/2f/a/9v/3f/d/93/
3f/b/9n/2f/Y/9f/1v/W/9X/1P/T/9P/0//R/9H/0f/R/9H/0f/R/9H/0f/R/9L/0v/S
/9L/0v/S/9L/0v/S/9L/1f/X/9b/1P/U/9b/2//f/+T/6f/2/wcAIQA/AGcAlwDNAP0A
KgFFAUwBPAEHAcAAdwAzAAMA2/+q/4P/cf9w/3X/ev9//4n/lf+f/6f/r/+4/73/wP/E
/8f/yv/L/83/zv/Q/9H/0v/T/9X/1P/T/9P/0v/T/9T/1P/V/9X/1P/U/9b/1//Y/9n/
2f/a/9r/2v/a/9r/2//d/9v/2//b/9z/2//b/9v/3P/e/9//3//f/97/3//g/+H/5P/k
/+X/5v/l/+b/5//o/+v/7P/t/+7/8P/y//X/9f/1//j/+v/8//7///8AAAIABQAHAAkA
DAAOAA8AEQAUABYAFwAZABsAHgAeAB8AIQAjACMAJAAkACYAJwAnACYAJAAlACUAJAAm
ACQAIwAjAB8AHgAcABoAGQAWABUAEgAOAAwACgAHAAQAAgD///3/+v/3//T/8v/v/+z/
6f/o/+b/5P/j/+H/4v/g/+D/3//c/9v/2//a/9v/2//b/9z/2v/a/9r/2f/Z/9n/2f/Z
/9n/2P/Y/9j/1v/X/9f/1v/X/9j/2f/a/9r/2//b/9v/2//b/9v/2//Z/9n/2f/a/9r/
2v/a/9r/2//b/9v/2//b/9r/2v/b/97/3v/e/9//3f/d/9z/3P/d/93/3f/d/93/3f/d
/9z/3P/d/93/3f/d/93/3P/c/9z/3P/c/9v/2//b/9v/2//a/9n/2f/Z/9n/2f/Y/9j/
1v/V/9X/1f/V/9T/1P/T/9P/0//T/9P/0v/S/9L/0v/S/9H/0f/R/8//z//P/8//z//Q
/9D/z//N/83/zf/N/83/zf/M/8v/y//M/8z/zP/M/8z/zP/M/8r/y//L/8r/yP/I/8r/
yv/M/8z/zP/M/8z/zP/N/83/y//L/8z/zP/O/87/zv/O/8z/zP/M/8z/zP/M/83/zf/N
/83/zP/M/83/zf/M/8z/z//R/9H/0v/Q/87/zf/L/8r/yf/I/8f/xP/E/8P/w//D/8P/
xP/F/8X/xf/F/8X/wf+//7//vv+9/7z/vP+7/7r/uf+5/7n/uf+5/7n/uf+3/7f/t/+3
/7f/t/+4/7j/uP+4/7j/uP+2/7b/tv+2/7f/t/+2/7j/vP++/8H/xf/K/9f/6P///xsA
QwBzAKcA2wAHASIBLQEiAfAAqQBiAB8A6//B/5X/bv9Z/1f/Wv9d/2D/af91/4H/if+P
/5n/oP+j/6b/qP+r/6r/rf+v/7L/s/+z/7P/s/+2/7b/tv+3/7f/t/+3/7b/t/+3/7b/
tv+6/w==
         </WaveFormData>
      </LeadData>
      <LeadData>
         <LeadByteCountTotal>10000</LeadByteCountTotal>
         <LeadTimeOffset>0</LeadTimeOffset>
         <LeadSampleCountTotal>5000</LeadSampleCountTotal>
         <LeadAmplitudeUnitsPerBit>4.88</LeadAmplitudeUnitsPerBit>
         <LeadAmplitudeUnits>��V</LeadAmplitudeUnits>
         <LeadHighLimit>2147483647</LeadHighLimit>
         <LeadLowLimit>268435456</LeadLowLimit>
         <LeadID>V4</LeadID>
         <LeadOffsetFirstSample>0</LeadOffsetFirstSample>
         <FirstSampleBaseline>0</FirstSampleBaseline>
         <LeadSampleSize>2</LeadSampleSize>
         <LeadOff>FALSE</LeadOff>
         <BaselineSway>FALSE</BaselineSway>
         <ExcessiveACNoise>FALSE</ExcessiveACNoise>
         <MuscleNoise>FALSE</MuscleNoise>
         <LeadDataCRC32>1628750671</LeadDataCRC32>
         <WaveFormData>
vP+8/7z/vP/E/8r/0P/W/9r/3P/e/+D/4f/i/+P/5P/l/+b/5//o/+v/7P/t/+7/7v/u
/+7/7v/u/+7/7v/u//D/8P/w//D/8P/w//D/8P/y//L/8v/y//T/9P/0//T/9P/0//T/
9P/2//b/9v/2//f/+P/5//r//P/8//z//P/9//7///8AAAEAAgADAAQABwAIAAkACgAM
AA4AEAASABQAFgAYABoAHgAgACIAJAAnACgAKQAqACwALgAwADIAMwA0ADUANgA3ADgA
OQA6ADwAPAA8ADwAPAA8ADwAPAA7ADoAOQA4ADUANAAzADIAMAAuACwAKgAnACQAIQAe
ABoAGAAWABQAEAAOAAwACgAGAAQAAgAAAP7//P/6//j/9v/2//b/9v/1//T/8//y//L/
8v/y//L/8P/w//D/8P/w//D/8P/w//D/8P/w//D/7v/u/+7/7v/w//D/8P/w/+7/7v/u
/+7/8P/w//D/8P/w//D/8P/w//L/8v/y//L/8P/w//D/8P/y//L/8v/y//L/8v/y//L/
8v/y//L/8v/y//L/8v/y//T/9P/0//T/9P/0//T/9P/0//T/9P/0//L/8v/y//L/8v/y
//L/8v/x//D/7//u//D/8P/w//D/7v/u/+7/7v/u/+7/7v/u/+z/7P/s/+z/6v/q/+r/
6v/q/+r/6v/q/+r/6v/q/+r/6v/q/+r/6v/q/+r/6v/q/+r/6v/q/+r/6P/o/+j/6P/o
/+j/6P/o/+r/6v/q/+r/6P/o/+j/6P/q/+r/6v/q/+r/6v/q/+r/7P/s/+v/6//t/+3/
7f/t/+3/7f/t/+7/7v/v/+//7//t/+3/7v/u/+7/7v/v//H/9P/1//X/9P/z//L/8P/w
//D/7v/u/+3/7P/s/+z/7P/t/+7/7v/u//D/7//s/+v/6P/m/+b/5f/j/+L/4f/h/+P/
4v/i/+L/4v/i/+L/4v/i/+L/4v/i/+H/4f/i/+L/4v/i/+L/4v/h/+H/4f/h/+X/4//k
/+P/4//j/+X/6v/2/wcAIABAAGsAmwDOAAQBNQFbAXEBawFCAQUBwAB9AFEAKQD//93/
yv/A/7f/tP+y/7X/vP/D/8j/zP/U/9f/2//d/9//3v/g/+H/4v/l/+b/5v/n/+j/6P/p
/+n/6P/o/+j/6P/o/+j/6P/o/+r/6//r/+v/7f/u/+//7//t/+3/7v/u//D/8P/w//D/
7//v//D/8P/0//X/9f/1//T/9f/2//f/+P/5//n/+f/6//v//P/8/wAAAQABAAMABAAG
AAgACgAIAAsADAANABAAEgAUABUAGQAbAB0AIAAiACMAJQAoACoAKwAtAC8ALwAwADIA
MwA2ADYANwA4ADkAOQA5ADkAOwA7ADwAPAA5ADgAOAA4ADoANwA2ADQAMQAvACwAKgAn
ACUAIwAfAB4AHAAZABcAEwARAA8ADAAHAAUAAgABAP///f/9//v/+f/3//f/9f/1//X/
9f/0//P/8v/x//H/8v/y//L/8f/v/+//7v/u//D/8P/w//D/8P/w//D/8P/y//L/8v/y
//L/8v/z//P/8//z//P/8//z//P/8//0//T/9P/0//T/9P/0//T/9P/1//X/9f/1//T/
9P/0//T/9P/0//T/9P/2//b/9v/2//b/9v/2//b/9//3//b/9v/3//f/9v/2//T/9P/0
//T/8//z//P/8//1//T/9P/z//H/8f/x//H/8//z//P/8//x//D/7//u//D/8P/w//D/
7v/u/+7/7v/s/+z/7P/s/+//7//v/+//7//v/+//7v/s/+3/7f/t/+3/7f/t/+v/6//r
/+v/6//t/+3/7f/t/+3/7f/t/+3/7f/u/+7/7v/u/+7/7v/u/+3/7f/u/+7/7v/u/+7/
7v/u/+7/7v/w//D/8v/y//H/8f/x//H/8f/x//H/8f/z//T/9P/1//P/8//z//P/9P/0
//T/9P/1//f/+P/5//v/+v/5//j/9P/0//T/8v/y//H/8P/w/+7/7v/v//D/8P/w//D/
7//u/+3/7P/q/+r/6f/p/+j/5f/l/+X/5P/k/+T/5P/k/+b/5v/m/+b/5v/m/+X/5f/m
/+b/5v/m/+j/6P/p/+n/6f/p/+n/5//o/+X/4//l/+n/8P8AABUAMgBWAIMAtQDqAB4B
SwFpAXEBWQEkAeUAoABpAEUAGQDx/9n/yv/C/7v/uP+4/73/xv/N/9L/2P/c/93/3//h
/+P/5v/o/+n/6v/r/+z/7P/t/+7/7v/v/+//7v/u/+7/7v/w//D/8P/w//D/8f/x//H/
8f/y//P/8//z//P/9P/0//b/9v/2//b/9f/1//b/9v/6//v/+//7//r/+//8//3//P/9
//3//f8AAAEAAgACAAQABQAFAAcACAAKAAwADgAMAA8AEAARABQAFgAYABkAGwAdAB8A
IgAmACcAKQAsACwALQAvADEAMwA0ADYANwA4ADgAOQA6ADsAOwA7ADsAPQA9AD4APgA7
ADoAOgA6ADoANwA2ADQAMwAxAC4ALAArACkAJwAjAB4AHAAZABcAFQATABEADgANAAsA
CAAHAAQAAQAAAP3//f/7//v/+f/5//n/+f/4//f/9v/1//X/9v/2//b/9f/3//f/9v/2
//b/9v/2//b/9v/2//b/9v/2//b/9v/2//b/9v/3//f/9//3//f/9//3//f/9//4//j/
+P/4//j/+P/4//j/+P/5//n/+f/5//j/+P/4//j/+v/6//r/+v/6//r/+v/6//r/+v/6
//r/+//7//r/+v/7//v/+v/6//j/+P/4//j/+f/5//n/+f/5//j/+P/3//f/9//3//f/
9f/1//X/9f/1//T/8//y//T/9P/0//T/8v/y//L/8v/w//D/8P/w//P/8//z//P/8f/x
//H/8P/w//H/8f/x//H/8f/x/+//8f/x//H/8f/x//H/8f/x//H/8f/x//H/8f/y//L/
8v/y//L/8v/y//L/9P/0//T/9P/0//T/9v/2//X/9f/1//X/9f/1//X/9f/1//b/9v/3
//f/9//3//f/+P/4//j/+P/7//3//v////3//P/7//r/+P/4//j/9v/2//X/9P/0//T/
9P/1//b/9P/0//T/8//w/+//7v/s/+z/6//r/+r/6f/p/+n/6P/q/+r/6v/q/+r/6v/q
/+r/7P/s/+v/6//s/+z/7P/s/+z/7P/t/+3/7f/t/+v/6f/q/+n/6f/t//P//v8OACUA
RABoAJkAywD+ADABVQFpAWkBRQEMAcsAjABfADsAEwDv/9v/zv/I/8P/wP/A/8f/0P/V
/9r/3v/i/+X/5//p/+n/6v/s/+3/7v/v//D/8P/x//L/8v/z//P/9P/0//T/9P/0//T/
9P/0//T/9f/1//X/8//0//X/9f/3//f/+P/4//j/+P/4//j/+f/5//r/+v/8//3//f/9
//7///8AAAEAAgADAAMAAwAEAAUABgAGAAYABwAHAAkADAAOABAAEgAQABMAFAAVABgA
GgAcAB0AHwAhACMAJgAoACkAKwAuAC4ALwAxADMANwA4ADoAOwA6ADoAOwA8AD0APQA9
AD0AOwA7ADwAPAA9ADwAPAA8ADoANwA2ADQANQAzADAALgArACkAJwAjACIAIAAdABsA
FwAVABMAEAANAAsACAAHAAUAAwADAAEAAQD//////f/9//3//f/8//v/+v/5//n/+v/6
//r/+f/5//n/+P/4//j/+P/4//j/+P/4//j/+P/4//j/+P/4//b/9v/3//f/+f/5//n/
+f/5//n/+f/6//r/+v/6//r/+v/6//r/+v/7//v/+//7//z//P/8//z//P/8//z//P/6
//r/+v/6//z//P/8//z/+//7//r/+v/9//3//P/8//z//P/8//z/+f/5//n/+f/5//j/
+P/3//f/9//3//f/9//3//f/9//5//j/9//2//b/9v/2//b/8v/y//L/8v/0//T/9P/0
//P/8//z//P/8//z//P/8v/y//P/8//z//P/8//z//H/8f/x//H/8f/z//P/8//z//H/
8f/x//H/9f/0//L/8v/0//T/9P/0//T/9P/0//T/9P/0//b/9v/1//X/9f/1//X/9f/1
//X/9f/2//b/9//1//X/9f/1//j/+P/4//j/+//9//7///////7//f/8//j/+P/4//b/
9v/1//T/9P/y//L/8//0//b/9v/2//X/8v/x//D/7v/s/+v/6//q/+n/6f/p/+j/6P/o
/+j/6P/q/+r/6v/q/+z/7P/r/+v/6v/q/+r/6v/s/+z/7f/t/+v/6//r/+v/6v/p/+f/
5//p//D//P8PACYARgBrAJsAzgACAS8BUwFrAWsBSAENAcoAiwBfADkAEQDv/9r/zv/F
/8D/vP+9/8T/y//O/9T/2v/d/9//4f/l/+b/6P/p/+r/6//s/+z/7f/u/+7/7//v/+7/
7v/u/+7/8P/w//D/8P/y//P/8//z//P/9P/1//X/9f/1//b/9v/2//b/9v/2//f/9//4
//j/+P/5//n/+f/6//v//P/9//7/////////AAABAAIAAgAEAAUABQAHAAoADAAOABAA
DgARABIAEwAUABYAGAAZAB0AHwAhACQAJgAnACkALAAsAC0ALwAxADMANAA2ADcAOAA4
ADkAOgA9AD0APQA9AD0APQA+AD4AOwA6ADoAOgA8ADkAOAA2ADMAMQAuACwALQArACkA
JQAiACAAHQAbABcAFQATABAACwAJAAYABQADAAEAAQD//////f/9//v/+//7//v/+v/3
//b/9f/1//j/+P/4//f/9f/1//T/9P/2//b/9v/2//b/9v/2//b/9P/0//T/9P/0//T/
9f/1//P/8//z//P/9P/1//b/+P/4//j/+P/4//b/9v/2//b/9//3//f/9//4//j/+P/4
//j/+P/4//j/+P/4//j/+P/6//r/+v/6//n/+f/4//j/+f/5//j/+P/4//j/+P/4//f/
9//3//f/9f/0//T/8//1//X/9f/1//P/8//z//P/9f/0//P/8v/w//D/8P/w/+7/7v/u
/+7/7v/u/+7/7v/x//H/8f/x/+//7//v/+7/7v/v/+//7//v/+//7//t/+3/7f/t/+3/
7f/t/+3/7f/t/+3/7f/t/+n/6v/s/+7/7v/u/+7/8P/w//D/8P/y//L/9P/0//H/8f/x
//H/7//v/+//7//v//D/8P/x//P/8//z//P/9P/0//T/9P/0//X/9f/1//f/9v/1//T/
9P/0//T/8v/y//H/8P/w/+7/7v/v//D/8P/w//D/7//s/+v/6v/o/+j/5//n/+b/5f/l
/+X/5P/k/+T/5P/k/+b/5v/m/+b/6P/o/+f/5//m/+b/5v/m/+b/5v/n/+f/5//r/+v/
6f/o/+f/5f/l/+f/6v/y/wMAGAA2AFkAhQC6AO4AIwFPAW0BdwFeAScB5gCjAGkAQQAZ
APP/2v/K/73/uv+2/7P/uP/B/8b/zP/U/9n/3f/h/+H/4v/k/+X/5v/l/+b/5v/n/+r/
6v/r/+v/7v/u/+7/7v/u/+7/7v/u//D/8f/x//H/8f/y//P/8//x//H/8v/y//T/9P/0
//T/9//3//j/+P/4//n/+f/5//r/+//8//3//P/9//3//f8AAAEAAgACAAQABQAFAAcA
BgAIAAoADAAMAA8AEAARABYAGAAaABsAHQAfACEAJAAmACcAKQAsAC4ALwAxADMANwA4
ADoAOwA8ADwAPQA+AEEAQQBBAEEAQQBBAEIAQgBBAEAAQABAAD4AOwA6ADgANwA1ADIA
MAAtACsAKQAlACQAIgAfAB0AGQAXABUAEgANAAsACAAHAAUAAwADAAEA///9//3/+//7
//v/+//6//v/+v/5//n/+P/4//j/9//3//f/9v/2//j/+P/4//j/9v/2//b/9v/2//b/
9v/2//j/+P/5//n/9//3//f/9//5//n/+f/6//z//P/8//z/+v/6//r/+v/5//n/+f/5
//z//P/8//z//v/+//7//v/8//z//P/8//z//P/8//z//f/9//z//P///////v/+//z/
/P/8//z/+//7//v/+//7//r/+v/5//n/+f/5//n/+f/5//n/+f/5//j/9//2//j/+P/4
//j/9P/0//T/9P/2//b/9v/2//X/9f/1//X/8//z//P/8v/y//P/8//z//P/8//z//H/
8f/x//H/8f/x//H/8f/x//P/8//z//P/8v/y//H/8P/w//D/8v/y//L/8v/0//T/9P/0
//L/8v/0//T/8//z//P/8//z//P/8//z//X/9v/2//f/9//3//f/9//4//j/+P/4//f/
+f/6//v//f/8//v/+v/4//j/+P/2//T/8//y//L/8v/y//P/9P/0//T/9P/z//D/7//u
/+z/7P/r/+v/6v/p/+n/6f/o/+j/6P/o/+j/6v/q/+r/6v/o/+j/5//n/+j/6P/o/+j/
6v/q/+v/6//r/+v/6//r/+r/5//l/+f/6f/u//r/DQAmAEYAbwCjANYACgE7AWMBdwFx
AUoBDQHIAIcAVwAxAAUA5f/Q/8T/v/+8/7r/u//C/8n/zv/U/9z/3//h/+H/4//m/+j/
6f/q/+v/7P/s/+3/7v/u/+//7//u/+7/7v/u/+//8P/x//L/8v/z//P/8//z//T/9f/1
//X/9f/2//b/+P/4//j/+P/3//f/+P/4//r/+//7//v//P/9//7///8AAAEAAQABAAIA
AwAEAAQACAAJAAkACwAKAAwADgAQABAAEwAUABUAFgAYABoAGwAfACEAIwAmACgAKQAr
AC4AMAAxADMANQA3ADgAOgA7ADwAPAA9AD4APwA/AD8APwBBAEEAQgBCAEEAQABAAEAA
QAA9ADwAOgA5ADcANAAyADEALwAtACkAJgAkACEAHwAdABsAGQAWABEADwAMAAsABwAF
AAUAAwABAP/////9//3//f/9//z/+//6//n/+f/6//r/+v/5//n/+f/4//j/+v/6//r/
+v/4//j/+P/4//r/+v/6//r/+P/4//n/+f/5//n/+f/5//f/9//3//j/+v/6//r/+v/8
//z//P/8//v/+//7//v//P/8//z//P/+//7//v/+//7//v/+//7//v/+//7//v//////
/v/+///////+//7//v/+//7//v/7//v/+//7//v/+v/6//n/+f/5//n/+f/5//n/+f/5
//v/+v/5//j/+P/4//j/+P/2//b/9v/2//b/9v/2//b/9f/1//X/9f/1//X/9f/0//T/
9f/1//X/8//z//P/8f/x//H/8f/x//H/8f/x//H/8f/x//H/8f/v//D/8P/w//L/8v/y
//L/8f/x//H/8f/x//L/8v/y//L/8v/w//D/8P/w//D/8P/y//L/8//z//P/8//z//P/
8//z//H/8v/y//P/8//z//P/8//0//T/9P/0//X/9//4//n/9//2//X/9P/0//T/9P/y
//L/8f/w//D/7v/u/+//8P/y//L/8v/x/+7/7f/s/+r/6v/p/+n/6P/l/+X/5f/k/+b/
5v/m/+b/5P/k/+T/5P/k/+T/4//j/+T/5P/k/+T/5P/k/+X/5f/n/+f/5//l/+T/4//j
/+P/5//y/wAAEwAuAFQAfwCzAOgAHAFHAWUBbQFVASAB3wCaAGMAPQATAOv/0f/E/7r/
tf+y/7D/uf/A/8X/yP/Q/9b/1//b/9v/3f/e/+D/4f/i/+L/4v/h/+H/4v/i/+P/4//m
/+b/5v/m/+j/6P/o/+j/6f/p/+j/5//l/+b/5//n/+f/5//o/+j/6v/q/+r/6v/r/+v/
7P/s/+7/7//v/+//7v/v//D/8f/y//P/8//z//L/8//0//T/+P/5//n/+//8//7/AAAC
AAAAAwAEAAUABgAIAAoACwAPABEAEwAWABgAGQAbAB4AIAAhACMAJQAnACgAKgArAC4A
LgAvADAALwAvAC8ALwAxADEAMgAyADEAMAAwADAAMAAtACwAKgArACkAJgAkACEAHwAd
ABkAFgAUABEADwANAAsACQAGAAUAAwAAAP//+//5//n/9//3//X/9f/z//P/8//z//L/
8//y//H/8f/w//D/8P/v//H/8f/w//D/7v/u/+7/7v/u/+7/7v/u/+7/7v/u/+7/8P/w
//H/8f/x//H/8f/x//P/8//z//T/8v/y//L/8v/0//T/9P/0//P/8//z//P/9P/0//T/
9P/0//T/9P/0//T/9P/0//T/9v/2//b/9v/3//f/9v/2//f/9//2//b/9P/0//T/9P/1
//X/9f/1//P/8v/y//H/8//z//P/8//x//H/8f/x//P/8v/x//D/8P/w//D/8P/u/+7/
7v/u/+7/7v/u/+7/7//v/+//7//v/+//7//u/+7/7//v/+//7//v/+//7f/v/+//7//v
/+3/7f/t/+3/7//v/+//7//w//D/8P/w//D/8v/y//L/8v/y//L/9P/0//P/8//z//P/
8//z//P/8//1//b/9v/3//f/9//3//f/+P/4//j/+P/7//3//v////3//P/7//r/+P/4
//j/9v/2//X/9P/0//T/9P/1//b/9v/2//b/9f/y//H/8P/u/+7/7f/t/+z/6//r/+v/
6v/s/+z/7P/s/+r/6v/q/+r/6v/q/+n/6f/q/+r/6v/q/+r/6v/r/+v/7f/r/+n/6f/o
/+X/5f/n/+3/+P8GAB8AOgBeAIsAvQDyACIBSQFhAWUBSQEUAdMAlABlAEEAFQDx/93/
0P/G/7//vP++/8X/zP/R/9b/3v/g/+H/4//l/+f/6P/o/+f/6P/r/+z/7P/t/+z/7P/t
/+3/8P/w//D/8P/u/+7/7v/u//D/8f/x//H/8f/y//P/8//x//H/8v/y//L/8v/y//L/
9f/1//b/9v/2//f/9//3//j/+f/6//v//P/9//3//f/+////AAAAAAQABQAFAAcABgAI
AAoADAAKAA0ADgAPABAAEgAUABUAGQAbAB0AIAAiACMAJQAoACoAKwAtAC8ALwAwADIA
MwA0ADQANQA2ADcANwA3ADcANwA3ADgAOAA5ADgAOAA4ADgANQA0ADIAMQAvACwAKgAp
ACcAJQAhACAAHgAbABkAEwARAA8ADAAJAAcABAADAAMAAQABAP///f/7//v/+f/5//n/
+f/4//f/9v/1//X/9v/2//b/9f/1//X/9P/0//b/9v/2//b/9v/2//b/9v/0//T/9P/0
//T/9P/1//X/9f/1//X/9f/3//f/9//4//b/9v/2//b/9v/2//b/9v/3//f/9//3//b/
9v/2//b/+P/4//j/+P/4//j/+P/4//j/+P/4//j/+f/5//j/+P/5//n/+P/4//j/+P/4
//j/9//3//f/9//3//b/9v/1//X/9f/1//X/8//z//P/8//z//L/8f/w//L/8v/y//L/
8v/y//L/8v/x//D/7//u/+//7//v/+//8f/x//H/8P/u/+//7//v/+//7//v/+3/7//v
/+//7//v/+//7//v//H/8f/x//H/7//w//D/8P/w//D/8P/y//T/9P/0//T/9P/0//T/
9P/0//T/9v/2//X/9f/1//X/9f/1//X/9f/z//T/9P/1//X/9f/1//X/9P/0//T/9P/2
//n/+//9//v/+v/5//j/9P/0//T/8v/y//H/8P/w//D/8P/x//L/8v/y//L/8f/u/+3/
7P/q/+r/6f/p/+j/5//n/+f/5v/m/+b/5v/m/+b/5v/m/+b/6P/o/+f/5//o/+j/6P/o
/+b/5v/n/+f/5//p/+n/5//o/+f/5f/l/+n/8P/+/w0AJgBIAHMAowDWAAoBOQFXAWcB
XwEyAfUAtAB5AFEALQAFAOX/0v/G/7//vP+4/7v/wP/H/87/0v/W/9v/3f/f/+P/5v/m
/+X/6P/p/+r/6v/r/+z/7P/t/+3/7v/u/+7/7v/w//D/8P/w//H/8f/w/+//8f/y//P/
8//1//X/9v/2//b/9v/2//b/9//3//j/+P/4//n/+f/5//j/+f/6//v//v////////8C
AAMABAAEAAYABwAHAAkACgAMAA4AEAAOABEAEgATABYAGAAaABsAHwAhACMAJgAoACkA
KwAuADIAMwA1ADcAOAA4ADkAOQA6ADoAOwA8AD4APwBAAEEAPwA/AEAAQAA/AD4APgA+
AD4AOwA6ADgANwA1ADIAMAAvAC0AKwAnACYAJAAhAB8AGwAZABcAFAARAA8ADAALAAcA
BQAFAAMAAQD//////f/9//3//f/8//v/+v/5//n/+v/6//r/+f/5//n/+P/4//j/+P/4
//j/+P/4//j/+P/4//j/+P/4//j/+P/5//n/+f/5//n/+f/5//n/+f/6//r/+v/6//r/
/P/8//z//P/8//v/+v/5//z//P/8//z//P/8//z//P/+//7//v/+//7//v/+//7//f/9
//z//P/9//3//P/8//z//P/8//z/+//7//v/+//5//j/+P/3//f/9//3//f/9//3//f/
9//4//j/+P/4//b/9v/2//b/9P/0//T/9P/0//T/9P/0//P/8//z//P/8f/x//H/8P/w
//H/8f/x//P/8//z//H/8f/x//H/8f/x//H/8f/x//D/8v/y//L/8v/0//T/9P/0//T/
9P/2//b/9f/1//X/9f/z//P/8//z//P/9P/0//X/8//z//P/8//0//T/9P/0//X/9//4
//n/+f/4//f/9v/2//b/9v/0//L/8f/w//D/8v/y//P/9P/y//L/8v/x/+7/7f/s/+r/
6v/p/+n/6P/n/+f/5//m/+b/5v/m/+b/5v/m/+b/5v/k/+T/4//j/+T/5P/k/+T/5P/k
/+X/5f/l/+X/5f/l/+T/4//h/+H/4//o//b/CQAgAD4AZQCVAMgA/AAvAVcBawFpAUQB
CQHGAIcAVwAvAAUA4f/M/8D/uf+0/7D/sf+4/7//xP/M/9L/1//b/9v/3f/e/97/3//i
/+P/5P/k/+X/5P/k/+X/5f/n/+j/6f/q/+j/6P/o/+j/6v/r/+v/6//p/+r/6//r/+3/
7f/u/+7/7v/u/+7/7v/v/+//8P/w//L/8//z//P/9P/1//b/9//4//n/+f/5//r/+//8
//z/AAABAAEAAwAEAAYACAAKAAgACwAMAA0AEAASABQAFQAXABkAGwAeACAAIQAjACYA
KgArAC0ALwAvADAAMgAzADQANAA1ADYANwA3ADcANwA3ADcAOAA4ADkAOAA4ADgANgAz
ADIAMAAvAC0AKgAoACUAIwAhAB0AGgAYABUAEwAPAA0ACwAIAAUAAwAAAP//+//5//n/
9//3//X/9f/z//H/8f/x//D/7//u/+3/7f/u/+7/7v/t/+3/7f/s/+z/7P/s/+z/7P/s
/+z/7P/s/+z/7P/s/+z/7P/s/+3/7f/t/+3/7f/t/+3/7f/t/+7/7P/s/+z/7P/s/+z/
7P/s/+//7//v/+//7v/u/+7/7v/s/+z/7P/s/+3/7v/v//D/8P/w//D/8P/x//H/8P/w
/+//7//u/+7/7v/u/+7/7v/v/+//7//v/+//7v/u/+3/6//r/+v/6//r/+v/6//r/+v/
6v/p/+j/6P/o/+j/6P/o/+j/6P/o/+b/5v/m/+b/5//n/+f/5//n/+f/5//m/+T/5f/l
/+X/5//n/+f/5f/n/+f/5//n/+f/5//n/+f/5f/l/+X/5f/n/+b/5v/m/+b/5v/m/+b/
6P/o/+j/6P/o/+j/6v/q/+n/6f/p/+n/6f/p/+n/6f/p/+r/6v/r/+n/6f/p/+n/6v/q
/+r/6v/t/+//8P/x//P/8v/x//D/7P/s/+z/6v/q/+n/6P/o/+b/5v/n/+j/6v/q/+r/
6f/m/+X/5P/i/+T/4//j/+L/4f/h/+H/4P/g/+D/4P/g/+D/4P/g/+D/4P/g/9//3//g
/+D/4P/g/+D/4P/h/+H/4//l/+X/4//i/+H/3//f/+H/6P/y/wUAHAA8AGMAkwDIAP4A
MQFXAW0BawFGAQsBxgCFAFUALQADAN//yv/A/7n/tP+y/7X/vP/D/8r/zv/U/9f/2f/b
/9//4P/g/+P/5P/l/+b/5v/n/+j/6P/p/+n/6P/o/+j/6P/o/+j/6P/o/+z/7f/t/+3/
7f/u/+//7//v/+//8P/w//L/8v/y//L/8//z//T/9P/0//X/9f/1//T/9f/2//f/+v/7
//v/+//8//3//v/+/wIAAwADAAUABAAGAAgACgAKAA0ADgAPABQAFgAYABkAHQAfACEA
JAAkACUAJwAqACwALQAvADEAMwA0ADYANwA6ADoAOwA8AD8APwA/AD8APwA/AEAAQAA/
AD4APgA+AD4AOwA6ADgAOQA3ADQAMgAxAC8ALQApACgAJgAjACEAHQAbABkAFgATABEA
DgANAAkABwAHAAUABQADAAMAAQAAAP///v/8//z//P/8//3//P/8//z/+//7//v/+v/6
//r/+v/6//r/+P/4//j/+P/6//r/+v/6//r/+v/7//v/+//7//v/+//5//n/+f/6//z/
/P/8//z//P/8//z//P/7//v/+//7//z//P/8//z//P/8//z//P/+//7//v/+//z//P/8
//z//f/9//z//P/9//3//P/8//r/+v/6//r/+f/5//n/+f/5//j/+P/3//f/9//3//f/
9f/1//X/9f/1//T/8//y//T/9P/0//T/9P/0//T/9P/0//T/9P/0//P/8//z//P/8//z
//P/8v/w//H/8f/x//H/8f/x/+//7//v/+//7//v/+//7//v/+//7//v/+//7//w//D/
8v/y//L/8v/y//L/8v/y//L/8P/w//L/8v/z//P/8//z//P/8//z//P/8f/y//L/8//1
//X/9f/1//b/9v/2//b/9//5//r/+//7//r/+f/4//T/9P/0//L/8v/x//D/8P/w//D/
8f/y//L/8v/y//H/7v/t/+z/6v/q/+n/6f/o/+f/5//n/+b/5v/m/+b/5v/m/+b/5v/m
/+b/5v/l/+X/5v/m/+b/5v/m/+b/5//n/+f/5//l/+X/5v/j/+P/5f/p//T/BgAdADoA
YACNAMEA9gAoAU0BZQFpAUcBDAHNAIwAWwA3AA8A6f/V/8r/wv+7/7b/uP+9/8T/y//Q
/9b/3P/d/9//4f/h/+L/4v/l/+b/5f/m/+b/5//q/+r/6//r/+r/6v/q/+r/7P/s/+z/
7P/s/w==
         </WaveFormData>
      </LeadData>
      <LeadData>
         <LeadByteCountTotal>10000</LeadByteCountTotal>
         <LeadTimeOffset>0</LeadTimeOffset>
         <LeadSampleCountTotal>5000</LeadSampleCountTotal>
         <LeadAmplitudeUnitsPerBit>4.88</LeadAmplitudeUnitsPerBit>
         <LeadAmplitudeUnits>��V</LeadAmplitudeUnits>
         <LeadHighLimit>2147483647</LeadHighLimit>
         <LeadLowLimit>268435456</LeadLowLimit>
         <LeadID>V5</LeadID>
         <LeadOffsetFirstSample>0</LeadOffsetFirstSample>
         <FirstSampleBaseline>0</FirstSampleBaseline>
         <LeadSampleSize>2</LeadSampleSize>
         <LeadOff>FALSE</LeadOff>
         <BaselineSway>FALSE</BaselineSway>
         <ExcessiveACNoise>FALSE</ExcessiveACNoise>
         <MuscleNoise>FALSE</MuscleNoise>
         <LeadDataCRC32>3766993634</LeadDataCRC32>
         <WaveFormData>
2P/Y/9j/2P/b/97/4f/k/+b/5v/m/+b/5v/m/+b/5v/o/+j/6P/o/+n/6v/r/+z/7P/s
/+z/7P/s/+z/7P/s/+z/7P/s/+z/7v/u/+7/7v/u/+7/7v/u//D/8P/w//D/8P/w//D/
8P/y//L/8v/y//T/9P/0//T/9v/2//b/9v/4//j/+P/4//r/+v/6//r//f/+////AAAD
AAQABQAGAAcACAAJAAoADQAOAA8AEAASABQAFgAYABsAHAAdAB4AHwAgACEAIgAjACQA
JQAmACYAJgAmACYAJwAoACkAKgAqACoAKgAqACcAJgAlACQAIwAiACEAIAAcABoAGAAW
ABQAEgAQAA4ADAAKAAgABgAEAAIAAAD+//v/+v/5//j/9v/2//b/9v/0//T/9P/0//b/
9v/2//b/9P/0//T/9P/y//L/8v/y//L/8v/y//L/8v/y//L/8v/0//T/9P/0//T/9P/0
//T/9P/0//T/9P/0//T/9P/0//b/9v/2//b/9v/2//b/9v/2//b/9v/2//b/9v/2//b/
9v/2//b/9v/2//b/9v/2//b/9v/2//b/+P/4//j/+P/4//j/+P/4//j/+P/4//j/+P/4
//j/+P/2//b/9v/2//T/9P/0//T/9v/2//b/9v/2//b/9v/2//T/9P/0//T/9P/0//T/
9P/0//T/9P/0//T/9P/0//T/8v/y//L/8v/y//L/8v/y//L/8v/y//L/8v/y//L/8v/y
//L/8v/y//L/8v/y//L/8v/y//L/8v/z//T/9f/2//X/9v/1//T/9P/0//T/8//0//X/
9v/3//f/9//3//f/+P/3//b/9f/1//X/9//3//f/+P/6//v//////////v/9//z//P/7
//v/+//6//n/+P/4//j/+P/3//f/9v/2//b/9v/0//P/8f/w/+//7//v/+7/7f/t/+3/
7f/t/+3/7v/u/+z/7P/u/+3/7f/u/+z/6//r/+v/6//r/+v/6//r/+v/7P/s/+v/6f/n
/+X/4//h/+H/5P/r//j/CQAhAEAAYwCIAK0A1QD3ABMBIAEWAfsA0wCnAIYAawBKAC8A
GwAGAPT/6P/g/93/3f/i/+T/5P/o/+n/6v/s/+v/6//r/+v/7f/u/+7/7v/u/+7/7v/u
/+7/7f/t/+3/7f/t/+7/7v/u/+7/7v/v/+//7//v//D/8P/w//D/8f/x//H/8f/x//H/
8v/y//L/8v/1//X/9f/2//b/9v/2//f/9v/4//j/+P/5//n/+f/7//z//P/9//7/AAAB
AAIAAgABAAIAAwAEAAcACgAMAA0ADAAOAA8AEQASABQAFQAYABkAGQAcAB0AIAAgACEA
IwAmACcAJwAoACcAKAAoACkALAAsAC0ALQAtACwALAAsACsAKwArACoAJwAlACQAIgAi
AB8AHgAcABkAGAAXABMAEQAQAAwACgAJAAcABQAEAAMAAQD///7//P/6//n/+f/4//j/
+P/3//b/9v/2//b/+P/4//j/+P/3//f/9//3//X/9f/1//b/+P/4//j/9//3//j/+P/3
//X/9v/2//b/9//3//f/9//4//j/+P/4//r/+v/6//r/+f/4//f/9v/4//j/+P/5//n/
+f/5//n/9//4//j/+P/4//j/+P/4//n/+f/4//j/+P/4//j/+P/4//j/+P/4//b/9v/2
//b/+P/4//j/9//2//b/9v/2//b/9v/2//b/9v/2//b/9v/0//T/9P/z//X/9f/1//X/
8//y//L/8v/y//L/8f/x//T/9P/0//T/9P/0//T/8//x//L/8v/y//L/8v/y//L/8v/y
//H/8f/y//L/8v/y//L/8v/x//H/8v/y//P/8//x//H/8f/x//H/8P/u//D/8P/w//D/
8v/y//L/9P/0//T/9P/0//T/8//z//P/9f/1//X/9f/1//X/9//3//X/9f/1//X/9//3
//f/+P/6//v//f/9/////v/9//z/+v/5//n/+f/6//n/+P/4//f/9v/0//P/9P/0//T/
9P/y//H/7//u/+3/7f/t/+z/6f/p/+n/6f/n/+f/6P/o/+n/6v/r/+v/6f/q/+r/6f/p
/+n/6f/p/+n/6f/p/+n/6v/s/+n/5//l/+H/3f/b/93/5P/t//7/EwAtAEwAcQCYAL8A
5QAFARkBGgEGAecAvQCXAH4AXwA+ACcAEQD8/+z/5P/e/93/3//i/+b/6P/o/+f/6P/m
/+f/6f/r/+v/6//s/+z/7P/s/+z/7P/s/+z/6//r/+v/6//r/+z/7P/s/+7/7v/v/+//
7//v//D/8P/u/+7/7//v//H/8f/x//H/8v/y//L/8v/z//P/8//0//b/9v/2//f/9//4
//f/9v/3//f/9//5//r/+v/7//z//v///wAAAAABAAIAAwAEAAUACAAKAAsADAAOAA8A
EQASABQAFQAYABkAGQAcAB0AHgAeAB8AIQAkACUAJQAmACcAKAAoACkAKAAoACkAKQAp
ACgAKAAoACkAKQApACgAJQAjACIAIAAdABkAFwAUABIAEgASAA8ADQAMAAgABgAFAAMA
AQAAAP///f/7//r/+v/4//f/9//2//b/9v/1//T/9P/0//T/8v/y//L/8v/z//P/8//z
//P/8//z//T/9P/0//T/8//z//T/9P/z//P/9P/0//T/8//z//P/8//0//T/9P/0//T/
9P/0//T/9P/0//T/9P/0//T/9P/1//X/9f/1//X/8//0//T/9P/2//b/9v/2//f/9//2
//b/9v/2//b/9v/2//b/9v/2//T/9P/0//T/9v/2//b/9f/0//T/9P/0//T/9P/0//T/
8v/y//L/8v/y//L/8v/x//H/8f/x//H/8f/w//D/8P/w//D/7//v//D/8P/w//D/8v/y
//L/8f/x//L/8v/y//D/8P/w//D/8v/y//H/8f/u/+7/7v/u/+7/7v/t/+3/7v/w//H/
7//w//D/8P/w//D/8P/w//D/8v/y//L/8v/y//L/8f/x//H/8//z//P/8//z//P/9f/1
//X/9f/1//X/9//3//f/+P/4//n/+//7//v/+v/5//j/+P/3//f/9//2//X/9P/0//T/
9P/z//P/8v/y//L/8v/w/+//7f/s/+v/6//r/+r/6f/p/+n/6f/p/+n/6v/q/+r/6v/q
/+n/6f/q/+r/6f/p/+n/6f/p/+n/6f/p/+n/7P/q/+f/5f/h/9//3f/d/+H/6v/3/wYA
HQA3AFoAfwCmAM0A7QAJARkBFAH6ANUArQCNAHQAVwA6ACUADwD8/+7/5P/g/+H/4//m
/+j/6P/q/+n/6v/q/+v/6//r/+v/6//s/+z/7P/s/+z/7P/s/+z/7//v/+//7//v//D/
8P/w/+7/7v/v/+//7//v//D/8P/w//D/8f/x//H/8f/x//H/8v/y//L/8v/1//X/9f/2
//X/9P/z//P/8v/0//T/9P/1//X/9f/3//j/+P/5//r/+v/7//z//P///wAAAQACAAMA
BgAIAAkACgAMAA0ADwAQABIAEwAWABUAFQAYABkAHAAcAB0AHwAgACEAIQAiACUAJgAm
ACcAJgAmACcAJwAnACYAJgAmACUAJQAlACQAIwAhACAAHgAcABkAGAAWABEAEAAPAAsA
CQAIAAQAAgABAP///f/8//3/+//5//j/+P/2//X/9f/0//T/9P/z//L/8v/y//L/8v/y
//L/8v/x//H/8f/x//H/8f/x//L/8v/y//L/8f/x//L/8v/x//H/8v/y//L/8f/x//H/
8f/y//L/8v/y//T/9P/0//T/8v/y//L/8v/z//T/9f/3//f/9//3//f/9f/2//b/9v/2
//b/9v/2//f/9//2//b/9v/2//b/9v/2//b/9v/2//b/9v/2//b/9v/2//b/9f/0//T/
9P/0//T/9P/0//T/9P/0//T/9P/0//T/9P/z//P/8//z//P/8f/w//D/8P/y//L/8f/x
//D/8P/w//D/8P/w//D/7//x//L/8v/y//D/8P/w//D/8P/w/+//7//w//D/8P/w//D/
8P/v/+//8v/y//H/8v/y//L/8v/y//D/8P/w//L/9P/0//T/9P/0//P/8//z//P/8//z
//P/8f/x//P/8//1//X/9f/1//f/9//3//j/+v/7//3//f////7//f/8//r/+f/5//n/
+P/3//b/9v/0//T/8//z//P/9P/1//b/8v/x/+//7v/t/+3/7f/s/+3/7f/t/+3/6//r
/+z/7P/q/+r/6v/p/+n/6v/q/+n/6f/p/+n/6f/r/+v/6//r/+r/6v/r/+n/5f/j/9//
3f/d/+L/6//4/wkAHwA8AF0AhACpAM0A8QANAR4BGAH/ANcArwCOAHEAVAA5ACEACgD2
/+r/4v/f/9//4P/i/+b/6P/r/+r/6v/r/+v/6//r/+v/7P/s/+z/7P/s/+z/7P/s/+3/
7f/t/+3/7f/u/+7/7v/u/+7/7//v//H/8f/y//L/8P/w//H/8f/z//P/8//z//L/8v/y
//L/8//z//P/9P/0//T/9P/1//j/+v/6//r/+f/5//n/+//8//z//f/+/wAAAQACAAIA
AwAEAAUABgAFAAgACgALAA4AEAARABMAFAAWABcAGgAdAB0AIAAhACIAIgAjACUAJgAn
ACcAKAArACwALAAtAC4ALgAvAC8ALQAsACwALAAtAC0ALQAsACkAJwAmACQAJAAhACAA
HgAbABoAGQAVABEAEAAMAAoABwAFAAMAAgADAAEA///+/wAA/v/9//3//P/8//z/+//4
//j/+P/4//j/+P/4//j/9//3//f/9//3//f/9//4//j/+P/4//f/9//4//j/9//3//j/
+P/4//X/9f/1//X/+P/4//j/+P/6//r/+v/6//j/+P/4//j/+v/6//r/+//7//v/+//7
//n/+v/6//r//P/8//z//P/7//v/+v/6//r/+v/6//r//P/8//z//P/8//z//P/8//r/
+v/6//n/+P/4//j/+P/6//r/+v/6//r/+v/6//r/+P/4//j/9//5//n/+f/5//f/9v/2
//b/9v/2//X/9f/4//j/+P/4//b/9v/2//X/9f/2//b/9v/2//b/9v/2//b/9v/1//X/
9P/0//T/9P/0//T/8//z//T/9P/0//b/9v/2//b/9v/2//b/+P/6//r/+v/6//j/9//3
//f/9//3//f/9//3//f/+f/5//n/+f/5//n/+//7//v//P/9//3//v/9//3//P/7//r/
/P/7//v/+//8//v/+v/6//r/+v/5//n/+P/4//j/+P/4//f/9f/0//H/8f/x//D/7//v
/+//7//v/+//8P/w//D/8P/w/+//8f/y//L/8f/v/+//7//v/+3/7f/t/+3/7v/y//H/
7//t/+n/5f/j/+H/4v/p//T/BQAZADIAUQB2AJ0AxQDrAAsBIAEgAQkB5QC9AJYAdwBa
AD0AJwAQAPr/7P/k/93/2//e/+L/5v/o/+v/7v/u/+3/7f/v/+//7//u/+7/7v/u//D/
8P/w//D/8f/x//H/8f/x//L/8v/y//L/8v/z//P/8//z//T/9P/0//T/9f/1//X/9f/1
//X/9v/2//b/9v/3//f/9//4//r/+v/6//v/+v/8//z//P/9//3//f///wAAAAABAAIA
AgADAAQABAAFAAYABwAIAAkADAAOAA8AEAASABMAFQAWABgAGQAcAB0AHQAgACEAJgAm
ACcAKQAoACkAKQAqACsALAAsAC0AMAAwADEAMQAxADAAMAAwAC8ALwAvAC4ALQArACoA
KAAmACMAIgAgAB0AHAAbABcAFQAUABAADgALAAkABwAGAAUAAwABAAAAAgAAAP/////+
//7//v/9//z//P/8//z//P/8//z//P/7//v/+//7//v/+//7//z//P/8//z/+//7//z/
/P/7//v//P/8//z/+f/5//n/+f/6//r/+v/6//v//P/9//7//P/8//z//P/6//r/+v/7
//v/+//7//v//f/+//7//v/+//7//v/+///////+//7//P/8//z//P/+//7//v/+//7/
/v/+//7//P/8//z/+//8//z//P/8//r/+v/6//r/+v/6//r/+v/6//r/+v/5//v/+//7
//v/+f/4//j/+P/6//r/+f/5//j/+P/4//j/+P/4//j/9//1//b/9v/2//b/9v/2//b/
9v/2//X/9f/2//b/9v/2//j/+P/3//f/9//2//b/9f/z//T/9v/2//b/9v/4//j/+P/6
//j/+P/4//j/+P/3//f/9//3//f/9//3//n/+f/7//v/+f/5//n/+f/7//v/+//8//z/
/f//////AQAAAP///v/8//v/+//7//z/+//6//r/+v/6//n/+f/2//b/9v/2//b/9f/z
//L/8f/x//H/8P/t/+3/7f/t/+3/7f/u/+7/7v/u/+7/7f/r/+z/7P/r/+3/7f/t/+3/
7f/t/+3/7f/u/+7/7f/r/+n/4//f/93/3//i/+v/+v8LACEAQABlAIoArwDXAPkAEwEe
ARgB+wDTAKsAigBrAEwAMQAbAAYA9P/q/+L/3//h/+L/5P/m/+r/6//s/+z/7f/t/+3/
7f/t/+7/7v/u/+7/8P/w//D/8P/v/+//7//v//H/8v/y//L/8P/w//H/8f/x//H/8v/y
//L/8v/z//P/8//z//P/8//0//T/9P/0//X/9f/1//b/9v/2//b/9//4//r/+v/6//v/
+//7//3//v/+////AAAAAAEAAgACAAUABgAHAAgABwAKAAwADQAOABAAEQATABQAFgAX
ABoAHQAdACAAIQAkACQAJQAnACgAKQApACoAKwAsACwALQAuAC4ALwAvAC8ALgAuAC4A
LwAvAC8ALgArACkAKAAmACYAIwAiACAAGwAaABkAFQAVABQAEAAOAAsACQAHAAYABQAD
AAEAAAAAAP7//f/9//z//P/8//v//P/8//z//P/8//z//P/8//v/+//7//v/+f/5//n/
+v/6//r/+v/5//v//P/8//v/+f/6//r/+v/5//n/+f/5//r/+v/6//r//P/8//z//P/8
//z//P/8//z//P/8//3/+//7//v/+//9//7//v/+//7//v/+//7//f/9//z//P/8//z/
/P/8//z//P/8//z//v/+//7//v/8//z//P/7//r/+v/6//r/+v/6//r/+v/6//r/+v/6
//z//P/8//v/+//7//v/+//6//j/9//2//b/9v/1//X/+P/4//j/+P/4//j/+P/3//f/
+P/4//j/9v/2//b/9v/0//T/8//z//T/9P/0//T/9P/0//P/8//y//L/8//z//X/9f/1
//X/9f/0//T/9P/z//T/9P/0//T/9P/y//L/8v/0//b/9v/2//b/9v/1//X/9f/1//X/
9f/1//P/8//1//X/9f/1//X/9f/1//X/9f/2//j/+f/7//v/+//6//n/+P/6//n/+f/5
//b/9f/0//T/9P/0//P/8//0//T/9P/0//L/8f/v/+7/7f/t/+3/7P/p/+n/6f/p/+f/
5//o/+j/6P/o/+j/5//l/+b/5v/l/+f/5//n/+f/5//n/+f/5//o/+b/4//h/+H/3f/Z
/9n/2//i/+v/+v8PACkASgBvAJYAuwDfAP8AEwEWAQIB4QC3AJMAdgBXADgAHwAJAPb/
6P/e/9j/2f/b/9z/3v/g/+L/4//k/+L/4//j/+P/4//j/+L/4v/i/+L/5P/k/+T/5P/l
/+X/5f/l/+X/5v/m/+b/5P/k/+X/5f/j/+P/5P/k/+T/5P/l/+X/5f/l/+X/5f/m/+b/
5v/m/+f/5//n/+j/6v/q/+r/6//s/+7/7v/u/+3/7f/t/+//8v/y//P/9P/0//X/9v/2
//X/9v/3//j/+f/8//7///8CAAQABQAHAAYACAAJAAwADwAPABIAEwAWABYAFwAZABoA
GwAbABwAHQAeAB4AHwAiACIAIwAjACMAIgAiACIAHwAfAB8AHgAfAB0AHAAaABgAFQAU
ABIADQAMAAsABwAHAAYAAgAAAAEA///9//z/+//5//f/9v/2//T/8//z//L/8v/y//H/
8v/y//L/8v/y//L/8v/y//H/8f/x//H/7//v/+//8P/w//D/8P/v//H/8v/y//H/8f/y
//L/8v/x//H/8f/x//T/9P/0//T/8v/y//L/8v/0//T/9P/0//T/9P/0//X/9//3//f/
9//3//j/+P/4//j/+P/4//j/+f/5//j/+P/4//j/+P/4//r/+v/6//r/+P/4//j/+P/4
//j/+P/3//j/+P/4//j/9v/2//b/9v/0//T/9P/0//T/9P/0//P/9f/1//X/9f/z//L/
8v/y//T/9P/z//P/9P/0//T/9P/0//T/9P/z//P/9P/0//T/9P/0//T/9P/0//T/8//z
//T/9P/0//T/9P/y//P/8//0//T/9P/0//T/9P/0//T/9v/2//b/9v/2//j/9//3//f/
9//3//f/9//5//n/+//7//v/+//7//v//f/9//3//v8AAAEAAwADAAMAAgABAAAAAAD/
///////+//3//P/8//z//P/7//v/+v/6//r/+v/4//f/9f/0//P/8//z//L/8f/x//H/
8f/x//H/8v/y/+7/7v/u/+3/7f/u/+7/7f/v/+//7//v/+//7//v/+//8P/w/+3/7f/p
/+X/4f/h/+X/7v/5/wgAHQA3AFgAewCgAMcA6QAHARkBGAEEAeEAuQCZAH4AXwBCACsA
FwACAPL/6v/m/+X/5//q/+z/7v/w/+//7v/w//H/8f/x/+//7//w//D/8P/w//D/8P/w
//D/7//v/+//7//v//D/8P/w//L/8v/z//P/8f/x//L/8v/w//D/8f/x//P/8//z//P/
9v/2//b/9v/3//f/9//4//j/+P/4//n/+f/6//n/+P/5//n/+f/7//z//P/9//7/AAAB
AAIAAgADAAQABQAGAAUACAAKAAsADAAOAA8AEQAUABYAFwAaABsAGwAeAB8AIAAgACEA
IwAkACUAJQAmACkAKgAqACsAKgAqACsAKwAtACwALAAsACsAKwArACoAJwAlACQAIgAg
AB0AHAAaABcAFgAVABEADQAMAAgABgAHAAUAAwACAAMAAQD///7//v/8//v/+//6//r/
+v/5//b/9v/2//b/9v/2//b/9v/z//P/8//z//P/8//z//T/9P/0//T/8//z//T/9P/z
//P/9P/0//T/8//z//P/8//2//b/9v/2//T/9P/0//T/9P/0//T/9P/2//b/9v/3//X/
9f/1//X/8//0//T/9P/2//b/9v/2//b/9f/z//L/9P/0//T/9P/0//T/9P/0//T/9P/0
//T/8v/y//L/8f/w//D/8P/w//L/8v/y//L/8v/y//L/8v/x//D/7//t/+//7//v/+//
7//u/+7/7v/s/+z/6//r/+z/7P/s/+z/7P/s/+z/6//t/+7/7v/u/+z/7P/s/+z/7P/s
/+v/6//q/+r/6v/q/+v/7P/s/+3/7P/s/+3/7f/v/+3/7f/u//D/8P/w//D/8P/w//D/
8v/y//L/8v/y//D/7//v/+//8P/x//L/8//y//H/8v/x//H/8f/x//H/8//z//P/9P/4
//n/+//7//v/+v/5//j/9//1//T/8//y//H/8P/w//D/8P/v/+//8P/w//D/8P/s/+v/
6f/o/+f/5//n/+b/5//n/+f/5//l/+X/5v/m/+b/5v/m/+X/5f/m/+b/5f/l/+X/5f/l
/+X/5f/l/+X/5v/m/+X/4//h/93/2f/V/9f/3v/n//L/BQAfAD4AYQCGAKsA0wDzAA0B
FgEIAesAwwCbAH4AZQBGACsAFQD+/+7/5P/c/9f/1//a/9z/3v/g/+H/4v/i/+X/5//n
/+X/5//o/+j/6P/o/+j/6P/o/+j/6f/p/+n/6f/p/+r/6v/q/+j/6P/p/+n/6//r/+z/
7P/u/+7/7//v/+//7//v/+//7v/u/+7/7v/v/+//7//w//D/8P/w//H/8v/0//T/9P/1
//X/9f/3//r/+v/7//z//v///wAAAAD//wAAAQACAAMABgAIAAkACgAMAA0ADwASABQA
FQAYABsAGwAeAB8AHwAeAB4AHwAhACMAJAAmACkAKgAqACsAKgAqACsAKwAtACwALAAs
ACkAKQApACgAJwAlACQAIgAgAB0AHAAaABcAFgAVABEADwAOAAoACAAFAAMAAQAAAAEA
///9//z//P/6//n/+f/6//r/+v/5//b/9v/2//b/9v/2//b/9v/1//X/9f/1//X/9f/1
//b/9P/0//T/8//z//T/9P/z//X/9v/2//b/9f/1//X/9f/2//b/9v/2//b/9v/2//b/
+P/4//j/+P/2//b/9v/3//n/+f/5//n/9//4//j/+P/6//r/+v/6//v/+//6//r/+v/6
//r/+v/8//z//P/8//z//P/8//z/+v/6//r/+f/2//b/9v/2//b/9v/2//b/9v/2//b/
9v/4//j/+P/3//X/9f/1//X/9f/0//T/9P/2//b/9f/1//T/9P/0//T/9P/0//T/8//z
//T/9P/0//b/9v/2//b/9v/2//X/9f/2//b/9v/2//T/8v/y//L/8v/0//T/9P/2//T/
9P/0//T/9f/1//b/9//1//X/9f/1//X/9f/3//f/9//3//f/9//5//n/+f/6//r/+//9
//3////+//3//P/8//v/+//7//j/9//2//b/+P/4//f/9//2//b/9v/2//L/8f/v/+7/
7f/t/+3/7P/r/+v/6//r/+n/6f/q/+r/6v/q/+r/6f/p/+r/6v/p/+n/6f/p/+n/6//r
/+v/6//q/+j/6f/n/+X/4//d/9v/2//e/+f/9v8FABsAOABbAIAApQDLAO8ACQEYARAB
9QDPAKcAhABlAEYAKQATAAAA7v/k/9z/1//X/9r/3P/g/+T/5f/m/+b/5f/n/+f/5//n
/+j/6P/o/+j/6P/o/+j/6P/r/+v/6//r/+n/6v/q/+r/6v/q/+v/6//p/+n/6v/q/+r/
6v/r/+v/7f/t/+3/7f/u/+7/7v/u/+//7//v//D/8P/w//D/8f/w//L/8v/y//P/8//z
//X/+P/4//n/+v/6//v//P/8//3//v///wAA//8CAAQABQAGAAgACQALAAwADgAPABIA
FQAVABgAGQAaABoAGwAdAB4AHwAfACAAIQAiACIAIwAkACQAJQAlACUAJAAkACQAIwAj
ACMAIgAfAB0AHAAaABoAFwAWABQADwAOAA0ACQAHAAYAAgAAAP///f/7//r/+f/3//X/
9P/0//L/8f/x/+7/7v/u/+3/7P/s/+z/7P/s/+z/7P/s/+v/6//r/+v/6f/p/+n/6v/q
/+r/6v/p/+n/6v/q/+n/6f/q/+r/6v/p/+n/6f/p/+r/6v/q/+r/7P/s/+z/7P/q/+r/
6v/q/+r/6v/q/+v/6f/p/+n/6f/p/+r/6v/q/+r/6v/q/+r/7f/t/+z/7P/s/+z/7P/s
/+r/6v/q/+r/7P/s/+z/7P/q/+r/6v/p/+j/6P/o/+j/6P/o/+j/6P/o/+j/6P/o/+j/
6P/o/+f/5f/l/+X/5f/l/+T/5P/k/+T/5P/j/+P/5P/k/+T/5P/k/+T/5P/j/+H/4v/i
/+L/5P/k/+T/5P/k/+T/4//j/+T/5P/k/+T/4v/i/+H/4f/i/+T/4//i/+T/5P/k/+T/
5P/k/+T/5v/m/+b/5v/m/+b/5f/l/+X/5f/l/+X/5f/l/+X/5//n/+X/5f/l/+X/5//n
/+f/6P/q/+v/7f/t/+//7v/t/+z/7P/r/+v/6//q/+n/6P/o/+b/5v/l/+X/5v/m/+b/
5v/i/+H/3//e/9//3//f/97/3f/d/93/3f/b/9v/3P/c/9z/3P/c/9v/2f/a/9r/2f/b
/9v/2//b/9v/2//b/9v/3P/e/9//2//X/9P/0f/N/83/0v/Z/+T/9/8PACwATQByAJkA
wQDjAP8ADgEIAe0AxQCdAHwAXwA+ACEACwD2/+T/2P/S/8//zf/Q/9L/1P/W/9n/2P/Y
/9v/2f/Z/9n/2f/a/9r/2v/a/9z/3P/c/9z/2//b/9v/2//Z/9r/2v/a/9v/3P/e/9//
3//f/+D/4P/e/97/3//f/+H/4f/h/+H/4P/g/+D/4P/h/+H/4f/i/+L/4v/i/+P/5P/m
/+b/5v/n/+f/5//p/+z/7P/t/+7/7P/t/+7/7v/v//D/8f/y//P/9v/4//n/+v/8//3/
//8AAAIAAwAGAAcABwAKAAsADAAMAA0ADwASABMAEwAUABUAFgAWABcAGAAYABkAGQAZ
ABgAGAAYABcAFwAXABYAFQATABIAEAAQAA0ADAAKAAcABgAFAAEA///+//r/+P/3//X/
8//y/+//7f/r/+r/7P/q/+n/6f/m/+b/5v/l/+b/5v/m/+b/5P/k/+T/5P/j/+P/4//j
/+P/4//j/+T/5P/k/+T/4//j/+T/5P/j/+P/5P/k/+T/5f/l/+X/5f/k/+T/5P/k/+T/
5P/k/+T/5P/k/+T/5P/k/+T/5P/l/+X/5f/l/+X/4//k/+T/5P/k/+T/5P/k/+X/5f/k
/+T/4v/i/+L/4v/i/+L/4v/i/+L/4v/i/+L/4v/i/+L/4f/g/+D/4P/g/97/3v/e/97/
3v/e/97/3v/e/97/3v/d/9//3//f/9//3f/c/9z/3P/c/9z/2//b/9z/3P/c/9z/2v/a
/9r/2f/Z/9r/2v/a/9r/2v/a/9r/2v/a/9n/2f/Y/9j/2P/Y/9r/2v/Z/9n/2P/Y/9n/
2v/Y/9j/2P/Y/9j/2P/Y/9r/2P/Y/9j/2P/a/9n/2f/Z/9n/2f/Z/9n/1//X/9n/2f/Z
/9n/2f/Z/93/3f/d/97/3v/f/+H/4f/j/+L/4f/g/97/3f/d/93/2v/Z/9j/2P/Y/9j/
1//X/9j/2P/Y/9j/1P/T/9H/0P/R/9H/0f/Q/83/zf/N/83/zf/N/87/zv/K/8r/yv/J
/8v/zP/M/8v/y//L/8v/y//L/8v/y//L/8r/yv/H/8f/xf/B/73/vf+//8j/0//i//f/
EwA0AFkAggCnAMkA5wD5APQA2gC3AI8AbQBSADUAFgD//+v/2P/I/8D/vP+7/73/wP/A
/8T/xv/H/8j/xv/H/8f/x//H/8f/xv/G/8b/xv/I/8j/yP/I/8f/x//H/8f/x//I/8j/
yP/I/w==
         </WaveFormData>
      </LeadData>
      <LeadData>
         <LeadByteCountTotal>10000</LeadByteCountTotal>
         <LeadTimeOffset>0</LeadTimeOffset>
         <LeadSampleCountTotal>5000</LeadSampleCountTotal>
         <LeadAmplitudeUnitsPerBit>4.88</LeadAmplitudeUnitsPerBit>
         <LeadAmplitudeUnits>��V</LeadAmplitudeUnits>
         <LeadHighLimit>2147483647</LeadHighLimit>
         <LeadLowLimit>268435456</LeadLowLimit>
         <LeadID>V6</LeadID>
         <LeadOffsetFirstSample>0</LeadOffsetFirstSample>
         <FirstSampleBaseline>0</FirstSampleBaseline>
         <LeadSampleSize>2</LeadSampleSize>
         <LeadOff>FALSE</LeadOff>
         <BaselineSway>FALSE</BaselineSway>
         <ExcessiveACNoise>FALSE</ExcessiveACNoise>
         <MuscleNoise>FALSE</MuscleNoise>
         <LeadDataCRC32>3819890565</LeadDataCRC32>
         <WaveFormData>
6v/q/+r/6v/r/+z/7f/u//D/8P/w//D/8P/w//D/8P/w//D/8P/w//L/8v/y//L/8v/y
//L/8v/y//L/8v/y//L/8v/y//L/8v/y//L/8v/0//T/9P/0//T/9P/0//T/9v/2//b/
9v/2//b/9v/2//j/+P/4//j/+v/6//r/+v/6//r/+v/6//z//P/8//z//f/+////AAAB
AAIAAwAEAAYABgAGAAYABwAIAAkACgALAAwADQAOAA8AEAARABIAFAAUABQAFAAVABYA
FwAYABoAGgAaABoAGgAaABoAGgAcABwAHAAcABsAGgAZABgAFwAWABUAFAATABIAEQAQ
AA0ADAALAAoABwAGAAUABAADAAIAAQAAAP///v/9//z/+v/6//r/+v/4//j/+P/4//j/
+P/4//j/+P/4//j/+P/4//j/+P/4//b/9v/2//b/9v/2//b/9v/4//j/+P/4//j/+P/4
//j/+P/4//j/+P/4//j/+P/4//j/+P/4//j/+P/4//j/+P/6//r/+v/6//j/+P/4//j/
+v/6//r/+v/6//r/+v/6//r/+v/6//r/+v/6//r/+v/8//z//P/8//r/+v/6//r//P/8
//z//P/6//r/+v/6//r/+v/6//r/+v/6//r/+v/4//j/+P/4//j/+P/4//j/+P/4//j/
+P/4//j/+P/4//j/+P/4//j/+P/4//j/+P/4//j/+P/4//j/+P/4//j/+P/4//j/+P/2
//b/9v/2//j/+P/4//j/+P/4//j/+P/6//r/+v/6//j/+P/4//j/+v/7//v/+v/6//r/
+v/6//r/+v/6//r/+//7//v//P/6//r/+//8//z//P/+////AQABAAEAAQADAAIAAQAB
AAEAAQABAAAA//////7//v/+//z//P/8//r/+v/4//f/9f/0//T/8//1//T/8//z//X/
9f/0//T/9P/0//T/8//z//P/8//z//H/8f/x//H/8P/w//D/8P/y//L/8v/y//P/7//u
/+3/6f/o/+b/6f/u//b///8NACAANwBOAGYAfwCXAK4AugC4AK0AlgB7AGgAVQBBAC8A
IAARAAMA+f/x/+7/7v/t//D/7//w//D/8v/0//P/8f/y//L/8v/0//T/9P/0//P/8//z
//P/8//z//P/8//z//P/8//z//X/9f/1//X/9f/1//X/9f/1//X/9f/2//X/9f/1//X/
9//3//f/9//3//j/+P/4//j/+f/5//n/+P/4//j/+f/6//r/+//7//3//f/9//7//v//
////AAAAAAIAAgACAAQABQAFAAYABwAIAAkACgALAAwADQAPABAAEAARABIAEwAUABYA
FgAXABgAGQAaABoAGwAcABwAHAAdAB0AHgAcABsAGwAbAB0AHQAcABsAGQAYABYAFgAW
ABUAFQATABEAEAAOAA0ACwAJAAcABwAGAAUAAwACAAIAAQAAAAAA///+//3//f/6//r/
+v/6//v/+//6//r/+//7//v/+//6//r/+f/5//n/+f/5//r/+v/6//r/+v/6//r/+//7
//n/+f/5//n/+f/5//n/+P/4//j/+P/5//r/+v/6//r/+v/6//r/+v/6//r/+v/6//v/
+//7//v/+//7//v/+//7//v/+//7//v/+//7//v/+//7//v/+//7//v/+//7//v/+//7
//v/+//7//v/+v/6//r/+f/5//n/+f/5//n/+//7//r/+v/6//n/+P/3//n/+f/5//n/
+P/4//j/+P/2//b/9v/2//j/+f/5//n/+f/4//j/+P/4//j/+P/4//b/9v/2//X/9//3
//f/9//3//f/9//3//b/9v/2//X/9//3//f/9//3//f/9//4//b/9v/2//b/9v/2//b/
+P/4//j/+P/4//j/+P/5//n/+P/4//j/+P/4//j/+P/6//r/+//7//n/+v/6//r/+//8
//z//P8AAAEAAwADAAMAAwADAAIA//////////////7//f/9//z//P/8//r/+v/6//r/
+v/4//f/9f/0//b/9f/1//T/8f/x//P/8//w//D/8P/w//H/8f/y//P/8f/x//H/8f/x
//H/8P/w//L/8v/y//L/8v/y//H/7//u/+n/5f/k/+T/6f/u//j/BQAXACwAQwBaAHIA
jQClALYAvAC4AKUAjAB1AGQAUQA7ACsAGgALAP//9//x//D/8P/x//L/8//0//L/8v/y
//H/8//0//T/9P/0//T/9P/0//P/8//z//P/8//z//P/8//1//X/9f/1//X/9f/1//X/
9f/1//X/9f/1//X/9f/2//f/9//3//f/9//3//f/9//3//j/+P/4//r/+//7//v/+v/6
//r/+//8//z//f/9/////////wAAAAABAAEAAgAAAAIAAgACAAQABQAFAAYACQAKAAsA
DAANAA4ADwARABIAEgATABQAFQAWABgAGAAXABgAGQAaABoAGwAcABwAHAAdAB0AHgAc
ABsAGwAbAB0AHQAcABsAGQAYABYAFgAUABMAEwARABEAEAAOAA0ACwAJAAcABwAGAAUA
AwACAAAA///+//7//f/8//v/+//8//z//P/8//v/+//6//r/+f/5//n/+f/6//r/+f/5
//n/+f/5//r/+v/6//r/+v/4//j/+f/5//n/+f/5//n/+//7//v/+v/6//r/+v/7//r/
+v/6//r/+v/6//r/+v/6//r/+v/6//v/+//7//v/+//7//v/+//7//v/+//7//v/+//7
//v/+//7//v/+//5//n/+f/5//n/+f/5//n/+f/5//n/+P/4//j/9//3//n/+f/5//n/
9//3//b/9v/3//f/9//3//f/9//3//f/9v/2//b/9v/2//b/9v/2//b/9//3//f/9//2
//b/9v/2//b/9v/2//b/9v/2//X/9//3//f/9//1//X/9f/1//b/9v/2//X/9f/3//f/
9f/2//b/9v/2//b/9v/2//b/9v/4//j/+P/5//n/+P/4//j/+P/4//j/+P/4//j/+f/5
//n/+v/6//r/+//8//z//P/+////AQABAAEAAQABAAAA///////////9//z/+//7//r/
+v/6//j/+P/4//j/+P/2//X/8//y//T/8//z//L/7//v//H/8f/w//D/8P/w//D/7//v
/+//7//v/+//7//v/+//7v/u/+7/7v/u/+7/8P/w/+3/6//o/+f/5f/k/+j/6//y//7/
CwAbADIASQBiAHwAkwCpALoAvACyAJsAggBvAGAATQA5ACcAFgAJAP3/9f/v/+7/7v/x
//L/8f/w//D/8v/y//H/8f/w//D/8P/w//D/8P/w//H/8f/x//H/8//z//P/8//z//P/
8//z//P/8//z//P/8f/x//H/8f/z//P/8//0//P/8//z//P/9f/1//X/9f/1//b/9v/2
//b/9//3//f/+P/4//j/+f/6//r/+//7//v/+//7//z//v//////AAAAAAIAAgACAAQA
BQAFAAYABwAIAAkACgALAAwADQAPABAAEAARABIAEwAUABYAFgAVABYAFwAYABgAGQAa
ABoAGgAbABsAHAAcABsAGwAbABsAGwAaABkAGQAYABYAFgAUABMAEwARAA8ADgAMAAsA
BwAFAAMAAwACAAEA///+//7//f/8//z/+//6//n/+f/6//r/+v/6//n/+f/4//j/+f/5
//n/+f/4//j/9//3//f/9//3//j/+P/4//j/+P/2//b/9//3//X/9f/1//X/9//3//f/
9v/2//b/9v/3//b/9v/2//b/9v/2//b/9v/4//j/+P/4//n/+f/5//n/9//3//f/9//3
//f/9//3//f/9//3//f/9//3//f/9//3//f/9//3//f/9//3//f/9//3//f/9v/2//b/
9f/1//X/9f/1//X/9f/1//T/9P/1//X/9f/1//P/8//z//P/8v/y//L/8v/y//L/8v/y
//L/8//z//P/8//y//L/8v/y//L/8v/y//L/8v/y//H/7//v/+//7//x//H/8f/x//D/
8P/w/+//8//z//H/8P/y//L/8v/y//L/8v/y//L/9P/0//T/9f/z//L/8v/y//L/8v/y
//L/8P/w//H/8f/x//L/8v/y//X/9v/2//b/+P/5//v/+//7//v/+//6//n/+f/5//n/
+f/4//f/9//0//T/9P/y//T/9P/0//T/8v/x/+//7v/s/+v/6//q/+n/6f/r/+v/6v/q
/+r/6v/q/+n/6f/p/+n/6f/p/+n/6f/p/+j/6P/o/+j/6P/o/+j/6P/p/+f/5P/h/93/
3P/c/9//5v/s//f/BQAWAC0ARABaAHMAjQCkALQAuACrAJIAeQBkAFMAPwAtABwACwD7
//H/6//o/+b/5f/m/+f/6P/q/+r/6v/r/+n/6P/o/+j/6P/o/+j/6P/p/+n/6f/p/+n/
6f/p/+n/6f/p/+n/6f/p/+n/6f/p/+v/6//r/+v/6f/p/+n/6v/r/+v/6//r/+3/7f/t
/+3/6//s/+z/7P/s/+3/7f/t/+7/7v/u/+//8P/w//H/8f/x//H/8f/y//T/9f/1//b/
9v/4//j/+P/4//n/+f/6//v//P/9//7///8AAAEAAwAGAAYABwAIAAcACAAKAAoACwAM
AA0ADgAMAA0ADgAOAA8AEQASABQAEwARABAADwARABEAEAAPAA8ADgAMAAwACgAJAAkA
BwADAAIAAAD///3/+//5//n/+P/3//X/9P/0//P/8v/y//P/8v/x//H/8P/w//D/8P/v
/+//7v/u/+//7//v/+//7v/u/+3/7f/v/+//7//w/+7/7v/u/+7/7v/u/+//7//v/+//
7//v/+//7//v/+7/7//w//H/8//y//L/8v/y//D/8P/w//D/8v/y//L/8v/1//X/9f/1
//P/8//z//P/9f/1//X/9f/1//X/9f/1//X/9f/1//X/9//3//f/9//3//f/9//3//X/
9f/1//T/9v/2//X/9f/1//X/9f/1//f/9//2//b/9f/1//X/9f/1//X/9f/1//T/9P/0
//T/9P/0//T/9P/2//f/9//3//X/9P/0//T/9v/2//b/9v/2//b/9v/1//X/9f/1//X/
9f/1//X/9f/2//b/9v/1//X/9f/0//b/9v/2//b/9v/2//b/9v/4//j/+P/5//n/+P/4
//j/+P/4//j/+P/4//j/+f/5//n/+v/6//r/+//8//z//P/+////AQABAAEAAQABAAAA
//////////8BAAAA//////7//v/+//z//P/8//z//P/8//v/+f/4//b/9f/1//T/8//z
//X/9f/2//b/9v/2//b/9f/1//X/9f/1//X/9f/1//X/9P/0//T/9P/0//T/9P/2//X/
8//y/+//7f/q/+j/6f/u//T//f8LABoALQBEAFwAdQCNAKQAuAC+ALUAogCJAHAAXQBL
ADcAKAAZAAkA/f/3//D/7P/t//D/8//y//T/9v/2//X/9f/2//b/9v/2//b/9v/2//X/
9f/1//X/9f/1//X/9f/3//f/9//3//f/9//3//f/+f/5//n/+f/5//n/+f/6//n/+f/5
//n/+f/5//n/+f/7//z//P/8//z//f/9//3//v/+//7////+//7//////wEAAQABAAIA
AgADAAMABAAEAAYABgAGAAgACQAJAAoACwAMAA0ADgANAA4ADwARABQAFAAVABYAGQAa
ABwAHAAbABwAHQAeACAAIQAiACIAIgAjACMAJAAkACMAIwAjACMAIwAiACEAIQAgAB4A
HgAcABsAGwAZABcAFgAUABMAEQAPAA0ADQAMAAsACQAIAAgABwAGAAYABQAEAAMAAwAC
AAIAAgACAAMAAwACAAIAAwADAAMAAwACAAIAAQABAAEAAQABAAIAAgACAAIAAgACAAIA
AwADAAMAAwADAAMAAQABAAEAAAAAAAAAAAABAAQABAAEAAQAAgACAAIAAgACAAIAAgAC
AAEAAQABAAEAAwADAAMAAwADAAMAAwADAAMAAwADAAMAAwADAAMAAwADAAMAAwADAAUA
BQAFAAUAAwADAAMAAgAEAAQAAwADAAEAAQABAAEAAwADAAIAAgABAAEAAQABAAMAAwAD
AAMAAgACAAIAAgACAAIAAgACAAIAAwADAAMAAwACAAIAAgAAAAAAAAAAAAIAAgACAAEA
AQABAAEAAQABAAEAAQABAAIAAgACAAEAAQABAAEAAQABAAAAAgACAAIAAgAEAAQABAAE
AAIAAgACAAMAAwACAAIAAgAEAAQABAAEAAQABAAFAAUABQAGAAYABgAFAAYABgAGAAgA
CQALAAsADQANAA0ADAALAAsACwALAAsACgAJAAkACAAIAAgABgAEAAQABAAEAAQAAwAB
AAAAAAD//////v/9//3///////7//v/+//7//v/9//3//f/9//3//f/9//3//f/8//z/
/P/8//z//P/+//7//f/7//j/9f/z//D/8P/z//r/AgALABkALgBFAFwAcgCLAKUAuADE
AMYAuwCiAIkAdABhAE0AOwAqABsADwAFAP///P/6//v//P/9//7/AAAAAAAA//8BAAAA
AAD+/wAAAAAAAAAAAQABAAEAAQABAAEAAQABAAEAAQABAAEAAQABAAEAAQADAAMAAwAD
AAMAAwADAAQABQAFAAUABQADAAMAAwADAAMABAAEAAQABgAHAAcABwAGAAYABgAHAAgA
CAAJAAkACQAJAAkACgAKAAsACwAMAAwADgAOAA4ADgAPAA8AEAATABQAFQAWABkAGgAb
AB0AHgAeAB8AIAAfACAAIgAiACUAJgAnACgAJgAnACgAKAAoACkAKQAqACoAKQApACkA
KwArACoAKQAnACYAJAAkACQAIwAjACEAHQAcABoAGQAZABcAFQAVABIAEQAPAA4ADgAN
AAwADAALAAoACQAJAAgACAAIAAgABwAHAAYABgAHAAcABwAHAAgACAAHAAcABQAFAAUA
BgAGAAYABgAGAAgACAAJAAkABwAHAAcABwAHAAcABwAGAAgACAAIAAkACAAIAAgACAAK
AAoACgAKAAgACAAIAAgACQAJAAkACQAJAAkACQAJAAkACQAJAAkACQAJAAkACQAHAAcA
BwAHAAkACQAJAAkACQAJAAkACQAJAAkACQAIAAgACAAHAAcABwAHAAcABwAHAAcABgAG
AAcABwAHAAcABwAHAAcABwAEAAQABAAEAAQABAAEAAQAAgADAAMAAwAFAAQABAAEAAQA
BAAEAAQABAAEAAQAAwADAAMAAwADAAEAAQABAAEAAgACAAIAAQABAAEAAQABAAEAAQAB
AAIAAgACAAIAAgAAAAAAAAAAAAAAAAAAAAAAAAAAAAAAAAAAAAEAAwACAAIAAgACAAIA
AgACAAAAAAABAAEA//8AAAAAAAADAAQABAAEAAYABwAJAAkABwAHAAcABgAGAAcACAAJ
AAcABgAFAAUABAAEAAQAAgACAAIAAgACAAAA///9//z//P/7//v/+v/3//f/+f/5//j/
+P/4//j/+P/3//f/9//1//X/9f/1//f/9//2//b/9P/0//T/9P/2//b/8//x//L/7//r
/+j/6v/v//b//P8JABkALgBFAF4AdgCPAKcAugDAALoAqQCOAHcAZgBTAD0ALQAeAA0A
AQD5//X/8v/y//P/8v/z//b/9P/0//T/9f/z//L/9P/y//L/8v/y//L/8//z//P/8//z
//P/8//z//P/8//z//P/8//z//P/8//z//P/8//z//P/8//z//T/8//z//P/8//z//P/
8//z//X/9v/2//b/9P/1//X/9f/2//b/9v/3//j/+P/5//n/+f/5//n/+v/6//v/+//8
//z//v/+//7/AAABAAEAAgAFAAYABwAIAAcACAAJAAsADgAOAA8AEAATABQAFgAWABcA
GAAZABoAGAAZABoAGgAcAB0AHQAeAB4AHQAdAB0AHQAdABwAGwAdABwAGgAaABYAFQAV
ABMAEQAQAA4ADQALAAkABwAHAAgABwAFAAQABAADAAIAAgABAAAA//////7//v/+//7/
//////7//v/9//3//f/9//7//v/9//3//f/9//3//v/+//7//v/+//7//v///////f/9
//3//f/////////+/wAAAAAAAAEAAAAAAAAAAAAAAAAAAAAAAAAAAAAAAAAAAQABAAEA
AQABAAEAAQABAAEAAQABAAEAAwADAAMAAwABAAEAAQABAAMAAwADAAMAAQABAAEAAQAB
AAEAAQAAAAIAAgABAAEAAQABAAEAAQABAAEAAAAAAAEAAQABAAEAAQABAAEAAQAAAAAA
AAAAAAAAAAAAAAAAAAABAAEAAQABAAAAAAAAAAAAAAAAAAAAAAAAAAAA//8BAAEAAQAB
AP//////////AgACAAAAAQACAAIAAgACAAIAAgACAAIAAgACAAIAAgADAAMAAgACAAIA
AgACAAIAAgAEAAQABQAFAAUABgAGAAYABwAIAAgACAAKAAsADQANAA0ADQANAAwACwAL
AAsACwAJAAgABwAHAAYABgAGAAQABAAEAAQABAACAAEA///+//7//f/9//z/+//7//3/
/f/8//z//P/8//r/+f/5//n/+f/5//n/+f/5//n/+P/4//r/+v/6//r/+v/4//f/9f/0
/+//7f/s/+7/8//6/wQAEQAhADYATQBkAH4AlwCtAL4AxAC+AKkAkAB7AGwAWQBFADUA
JAATAAUA///5//j/+P/5//r/+f/6//j/+v/6//v/+//6//j/+P/6//r/+v/6//n/+f/5
//n/9//3//f/9//3//f/9//3//n/+f/5//n/+f/5//n/+f/5//n/+f/6//n/+f/5//n/
+//7//v/+//5//r/+v/6//r/+//7//v//P/8//z//f/8//z//f/9/////////wAAAAAB
AAEAAgACAAQABAAEAAQABQAFAAYACQAKAAsADAANAA4ADwARABIAEgATABQAFQAWABgA
GAAXABgAGQAaABwAHQAeAB4AHgAfAB8AIAAiACEAIQAhAB8AHwAeAB0AHQAcABoAGgAY
ABcAFwAVABMAEgAQAA8ACwAJAAcABwAGAAUAAwACAAIAAQAAAAAA///+//3//f/8//z/
/P/8//v/+//6//r/+//7//v/+//6//r/+f/5//n/+f/5//r/+P/4//j/+P/4//j/+f/5
//n/+f/5//n/9//3//f/9v/4//j/+P/5//j/+P/4//j/9v/2//b/9v/4//j/+P/4//n/
+f/5//n/9//3//f/9//3//f/9//3//f/9//3//f/9//3//f/9//3//f/9//3//f/9//3
//f/9//3//f/9v/0//T/8//z//X/9f/1//X/9f/1//T/9P/z//P/8//z//P/8//z//P/
8v/y//L/8v/w//D/8P/w//D/8f/x//H/8//y//L/8v/y//L/8v/y//L/8v/y//H/8f/x
//H/8f/x//H/8f/x//T/9P/0//P/8//z//P/8//z//P/8//0//T/9P/0//T/9v/2//b/
9v/2//b/9v/3//X/9P/0//T/9f/2//f/+P/2//b/9//3//X/9v/2//b/9//4//j/+P/8
//3///////////////7/+//7//v/+//5//j/9//3//b/9v/2//T/9P/0//T/9P/y//H/
7//u//D/7//v/+7/7f/t/+//7//u/+7/7v/u/+7/7f/t/+3/7f/t/+3/7f/r/+v/6v/q
/+r/6v/q/+r/6v/s/+v/6f/o/+X/4f/e/+D/4//q//D/+/8LACAANQBKAGQAfwCXAKoA
tgC2AKUAjgB1AGIAUQA9ACsAGgALAP3/9f/t/+j/5v/n/+r/6//q/+r/7P/s/+3/7//s
/+z/7v/u/+7/7v/u/+3/7f/t/+3/7//v/+//7//t/+3/7f/t/+3/7f/t/+3/7//v/+//
7//x//H/8f/y//H/8f/x//H/8//z//P/8//x//L/8v/y//D/8f/x//H/9P/0//T/9f/2
//b/9//3//n/+f/5//r/+v/7//v//P/8//7//v/+/wAAAQABAAIAAwAEAAUABgAJAAoA
CwANAA4ADgAPABAADwAQABIAEgATABQAFQAWABgAGQAaABoAGAAZABkAGgAaABkAGQAZ
ABkAGQAYABcAFwAWABQAFAASABEAEQAPAA0ADAAKAAkACQAHAAUABQACAAEA///+//7/
/f/8//z/+//6//n/+f/4//j/+P/4//n/+f/4//j/9//3//f/9//2//b/9f/1//X/9f/1
//b/9v/2//b/9v/0//T/9f/1//f/9//3//f/9//3//f/9v/2//b/9v/3//b/9v/2//b/
+P/4//j/+P/2//b/9v/2//n/+f/5//n/9//3//f/9//3//f/9//3//n/+f/5//n/+f/5
//n/+f/5//n/+f/5//n/+f/5//n/+f/5//n/+P/4//j/9//3//f/9//3//f/9//3//b/
9v/3//f/9//3//f/9//3//f/9P/0//T/9P/2//b/9v/2//b/9//3//f/9f/0//T/9P/0
//T/9P/0//b/9v/2//X/9f/1//X/9f/1//X/9f/1//T/9P/0//T/9P/0//T/9P/0//T/
9P/0//X/9//2//b/9v/0//T/9P/0//T/9P/1//X/9f/2//b/9v/3//j/+P/4//r/+//9
//3//f/9//3//P/9//3//f/9//v/+v/5//n/+P/4//j/9v/0//T/9P/0//L/8f/v/+7/
8P/v/+//7v/r/+v/7f/t/+z/7P/s/+z/7P/r/+v/6//r/+v/6//r/+v/6//q/+r/7P/s
/+z/7P/s/+r/6f/p/+j/5f/h/+D/3v/h/+b/8P/5/wUAFgAtAEQAWABxAIsAoACsAK4A
owCMAHUAXgBLADcAIwAUAAUA+f/v/+n/5P/k/+X/5P/n/+j/6v/q/+r/6f/p/+r/6v/q
/+j/6P/o/+j/6f/p/+n/6f/r/+v/6//r/+n/6f/p/+n/6//r/+v/6//r/+v/6//r/+n/
6f/p/+r/6//r/+v/6//t/+3/7f/t/+v/7P/s/+z/7v/v/+//7//w//D/8P/x//D/8P/x
//H/8f/x//H/8v/y//P/8//0//T/9v/2//b/9v/3//f/+P/7//z//f/+//3//v///wEA
BAAEAAUABgAHAAgACgAKAAkACgALAAwACgALAAwADAAOAA8ADwAQABAADwAPAA8ADwAP
AA4ADQALAAoACAAIAAYABQAFAAMAAQAAAP7//f/7//n/9//3//b/9f/z//L/8v/x//D/
8P/v/+7/7f/t/+r/6v/q/+r/6f/p/+j/6P/p/+n/6f/p/+j/6P/n/+f/5//n/+f/6P/o
/+j/6P/o/+b/5v/n/+f/6f/p/+n/6f/n/+f/5//m/+b/5v/m/+f/6P/o/+j/6P/m/+b/
5v/m/+b/5v/m/+b/5//n/+f/5//n/+f/5//n/+f/5//n/+f/5//n/+f/5//n/+f/5//n
/+X/5f/l/+X/5//n/+f/5//n/+f/5//m/+b/5v/l/+X/4//j/+P/4//l/+X/5P/k/+X/
5f/l/+X/4//j/+P/4//i/+L/4v/i/+L/4v/i/+L/4v/j/+P/4//h/+D/4P/g/+L/4v/i
/+L/4v/i/+L/4f/h/+H/4f/h/+H/4f/h/+H/4P/g/+D/3//h/+H/4f/g/+D/4P/g/+D/
4P/g/+D/4P/i/+L/4v/j/+H/4P/g/+D/4P/g/+D/4P/g/+D/4f/h/+H/4v/i/+L/4f/i
/+L/4v/m/+f/6f/p/+n/6f/p/+j/5//n/+f/5//n/+b/5f/l/+T/5P/k/+L/4P/g/+D/
4P/g/9//3f/c/9z/2//b/9r/2f/Z/9v/2//a/9r/2v/a/9r/2f/Z/9n/2f/Z/9n/2f/Z
/9n/2P/Y/9j/2P/Y/9j/2v/c/9v/1//U/9H/zf/K/8r/zf/S/9r/5f/z/wQAGQAwAEgA
YwB7AJAAngCgAJUAfgBlAFIAPwApABcACAD5/+n/3//Z/9b/1P/T/9b/1f/W/9j/1v/W
/9n/1f/W/9b/1v/W/9b/1v/W/9f/1//X/9f/1//X/9f/1//V/9X/1f/V/9b/1//Y/9n/
2f/Z/9n/2f/Z/9n/2f/a/9n/2f/Z/9n/2f/Z/9n/2f/Z/9r/2v/a/9r/2//b/9v/3P/c
/9z/3f/c/9z/3f/d/9//3//f/+D/4P/h/+H/4v/i/+T/5P/k/+b/5//n/+j/6f/q/+v/
7P/r/+z/7f/v//D/8P/x//L/8//0//b/9v/3//j/+f/6//r/+//8//z//P/9//3//v/+
//3//f/9//3//f/8//v//f/8//r/+v/4//f/9//1//P/8v/w/+//7f/r/+n/6f/o/+f/
5f/k/+L/4f/g/+D/3//e/93/3f/c/9z/3P/c/9v/2//a/9r/2f/Z/9n/2f/a/9r/2f/Z
/9n/2f/Z/9r/2P/Y/9j/2P/Y/9j/2f/Z/9n/2f/Z/9n/2f/Z/9n/2P/Y/9j/2P/Z/9j/
2P/Y/9j/2P/Y/9j/2P/Y/9j/2P/Y/9n/2f/Z/9n/1//X/9f/1//X/9f/1//X/9f/1//X
/9f/1f/V/9X/1f/X/9f/1//X/9X/1f/V/9X/1f/V/9X/1P/U/9T/0//T/9P/0//T/9P/
0//T/9L/0v/R/9H/0f/R/9H/0f/R/9H/0P/Q/9D/0P/Q/9D/0P/Q/87/z//P/8//z//O
/87/zv/O/87/zv/O/8z/zP/M/8v/zf/N/83/zf/N/83/zf/N/8z/zP/M/8v/zf/L/8v/
zv/M/8z/zP/M/8z/zP/M/8z/zP/M/8z/zf/N/8z/zP/M/8z/zP/M/8z/zP/M/83/zf/L
/8z/zP/M/8//0P/Q/9D/0P/R/9P/0//T/9P/0//S/9H/0f/R/9H/z//O/83/zf/M/8z/
zP/K/8r/yv/K/8r/yP/H/8X/xP/E/8P/w//C/7//v//B/8H/wP/A/8D/wP++/73/vf+9
/73/vf+9/73/vf+9/7z/vP+8/7z/vP+8/7z/vP+5/7n/uP+z/6//rv+w/7f/vv/G/9P/
4//4/xEAKgBEAFsAcQCCAIYAfABnAEwANwAoABUA///v/+D/0f/F/73/uf+2/7b/t/+4
/7f/uv+6/7r/uP+5/7f/tv+2/7j/tv+2/7b/tv+3/7f/t/+3/7f/t/+3/7f/tf+1/7X/
tf+1/w==
         </WaveFormData>
      </LeadData>
   </Waveform>
</RestingECG>
