# Supplementary material for: Detection of Left Atrial Enlargement Using a Convolutional Neural Network-Enabled Electrocardiogram
Source: Front Cardiovasc Med. 2020 Dec 17;7:609976. doi: 10.3389/fcvm.2020.609976 (PMC7773668; doi:10.3389/fcvm.2020.609976)
Supplement: Supplementary file 2 [file Data_Sheet_2.ZIP › normal1/1802010471_9376_0000001N.XML]

<?xml version="1.0" encoding="Windows-1252"?>
<!DOCTYPE RestingECG SYSTEM "restecg.dtd">
<RestingECG>
   <PatientDemographics>
      <PatientID>1802010471</PatientID>
      <PatientAge>74</PatientAge>
      <AgeUnits>Years</AgeUnits>
      <Gender>Male</Gender>
      <PatientLastName>duweijun</PatientLastName>
   </PatientDemographics>
   <TestDemographics>
      <DataType>Resting</DataType>
      <Site>1</Site>
      <AcquisitionDevice>MAC55</AcquisitionDevice>
      <Status>Unconfirmed</Status>
      <Priority>Normal</Priority>
      <Location>2</Location>
      <AcquisitionTime>16:44:50</AcquisitionTime>
      <AcquisitionDate>08-07-2015</AcquisitionDate>
      <CartNumber>1</CartNumber>
      <AcquisitionSoftwareVersion>010B</AcquisitionSoftwareVersion>
      <XMLSourceVersion>MAC5000 v1.0</XMLSourceVersion>
   </TestDemographics>
   <RestingECGMeasurements>
      <VentricularRate>75</VentricularRate>
      <AtrialRate>75</AtrialRate>
      <PRInterval>170</PRInterval>
      <QRSDuration>100</QRSDuration>
      <QTInterval>360</QTInterval>
      <QTCorrected>402</QTCorrected>
      <PAxis>-5</PAxis>
      <RAxis>94</RAxis>
      <TAxis>20</TAxis>
      <QRSCount>13</QRSCount>
      <QOnset>212</QOnset>
      <QOffset>262</QOffset>
      <POnset>127</POnset>
      <POffset>177</POffset>
      <TOffset>392</TOffset>
      <ECGSampleBase>500</ECGSampleBase>
      <ECGSampleExponent>0</ECGSampleExponent>
   </RestingECGMeasurements>
   <Diagnosis>
      <Modality>Resting</Modality>
         <StatementCount>3</StatementCount>
         <LabelText>12SL ��ϳ���</LabelText>
      <DiagnosisStatement>
         <StmtFlag>ENDSLINE</StmtFlag>
         <StmtText>�������</StmtText>
      </DiagnosisStatement>
      <DiagnosisStatement>
         <StmtFlag>ENDSLINE</StmtFlag>
         <StmtText>������ƫ</StmtText>
      </DiagnosisStatement>
      <DiagnosisStatement>
         <StmtFlag>ENDSLINE</StmtFlag>
         <StmtText>�ٽ� ECG</StmtText>
      </DiagnosisStatement>
   </Diagnosis>
   <Waveform>
      <WaveformType>Rhythm</WaveformType>
      <WaveformStartTime>0</WaveformStartTime>
      <NumberofLeads>8</NumberofLeads>
      <SampleType>CONTINUOUS_SAMPLES</SampleType>
      <SampleBase>500</SampleBase>
      <SampleExponent>0</SampleExponent>
      <HighPassFilter>16</HighPassFilter>
      <LowPassFilter>150</LowPassFilter>
      <ACFilter>NONE</ACFilter>
      <LeadData>
         <LeadByteCountTotal>10000</LeadByteCountTotal>
         <LeadTimeOffset>0</LeadTimeOffset>
         <LeadSampleCountTotal>5000</LeadSampleCountTotal>
         <LeadAmplitudeUnitsPerBit>4.88</LeadAmplitudeUnitsPerBit>
         <LeadAmplitudeUnits>��V</LeadAmplitudeUnits>
         <LeadHighLimit>2147483647</LeadHighLimit>
         <LeadLowLimit>268435456</LeadLowLimit>
         <LeadID>I</LeadID>
         <LeadOffsetFirstSample>0</LeadOffsetFirstSample>
         <FirstSampleBaseline>0</FirstSampleBaseline>
         <LeadSampleSize>2</LeadSampleSize>
         <LeadOff>FALSE</LeadOff>
         <BaselineSway>FALSE</BaselineSway>
         <ExcessiveACNoise>FALSE</ExcessiveACNoise>
         <MuscleNoise>FALSE</MuscleNoise>
         <LeadDataCRC32>3498835208</LeadDataCRC32>
         <WaveFormData>
8P/w//D/8P/z//T/9f/2//f/+P/5//r//P/8//z//P/+//3//P/6//n/+v/6//z//f/+
////////////AAACAAAAAAD///////////3//P/4//b/8//x/+7/7P/s/+r/5v/m/+b/
5v/l/+T/5P/k/+b/5v/m/+b/5P/k/+T/5P/k/+T/5P/j/+P/5P/k/+T/5v/m/+b/5v/m
/+b/5v/n/+X/5f/l/+X/5//m/+T/5v/q//D/9f/3//f/+P/6//v/+//8//7///8CAAcA
CgAKAA8AEgAMAAUA/f/q/9v/3f/X/8b/uv+5/7j/t/+z/7P/uP+8/8D/yP/Q/9r/5P/r
//D/8v/1//f/9f/1//f/+P/0//H/7//v/+//7//x//H/8f/x/+//7//v/+//7//v/+//
7//v/+//7//v//H/8f/x//H/7//w//D/8P/z//P/8//z//P/9P/0//T/9f/2//X/9P/1
//b/9//4//f/9//3//f/+v/7//z//P/8//7///8AAAEAAgAEAAUABgAHAAgACQANABAA
EAASABMAFQAXABgAGwAbAB4AIAAfAB8AIAAhACQAJgAmACcAKAApACkAKQApACkAKgAq
ACcAJgAlACUAIgAgAB8AHAAZABcAFAASABAADQALAAoABwADAAEAAAD+//z/+//5//j/
+P/3//b/8//z//P/8v/x//H/8f/w//D/8P/v/+7/8P/w//D/8P/u/+3/7f/u/+7/7v/u
/+3/7//v/+//7v/s/+z/7f/t/+3/7P/s/+3/7f/t/+z/7P/t/+3/7f/t/+3/7f/t/+3/
7f/t/+3/7f/t/+7/7v/u/+7/7v/u/+7/8P/w/+//7//x//H/8//0//L/8f/x//H/8f/x
//L/8v/0//T/9P/0//T/9P/0//X/9f/2//b/9f/z//P/8//z//P/8//z//L/8v/z//P/
8//z//P/8//z//T/8//y//L/8//z//L/8v/y//L/8v/y//D/8P/w//D/8P/x//H/8P/y
//H/8f/x/+//7//v/+//7//v//D/8P/u/+7/7//v/+//7//v/+7/7v/u//H/8f/x//L/
8//0//z/AAAAAP7//v/+//7//v/+//7//v/9//7//P/8//7//v8AAP///v8AAP///f/9
//7/AAAAAAAA//////3//f/9//z/+v/4//X/8//w/+7/7v/s/+r/6v/p/+j/5v/k/+X/
5v/n/+j/5v/m/+b/5v/o/+j/6P/o/+b/5f/l/+b/5v/m/+b/5v/o/+j/6P/o/+b/5//n
/+f/5//n/+f/6P/q/+j/6v/0//n/+f/5//r/+v/9/wMABgAGAAcADAARABIAEgAVABYA
EAALAAcA+P/n/9v/x/+y/6r/q/+s/63/rf+v/7b/uP+8/8T/zv/a/+b/7f/y//b/9//3
//f/9//1//T/8v/z//P/8//z//P/8f/x//H/8f/x//H/8f/x//H/8f/x//H/8f/x//H/
8f/y//P/9P/1//P/9P/0//T/9f/1//X/9f/1//b/9v/2//b/+P/4//j/+P/4//j/+P/5
//n/+f/5//r/+//8//z//P/+////AAD//wAAAgADAAQABQAGAAcACwAOAA4AEAATABUA
FwAYABcAFwAaABwAHQAdAB4AHwAiACQAJAAlACQAJQAlACUAJwAnACgAKAAnACYAJQAl
ACIAIAAfABwAGQAXABQAEgAQAA0ACwAKAAcAAwABAAAA/v/8//v/+f/6//r/+f/4//X/
9f/1//T/8//z//P/8v/0//T/8//y//L/8v/y//L/8v/x//H/8v/w//D/8P/v//H/8f/x
//D/8P/w//H/8f/x//D/8P/x/+//7//u/+7/7//v/+//7//x//H/8f/x//H/8f/x//H/
8//0//T/9P/y//L/8v/y//T/9P/z//P/8//z//X/9v/2//X/9f/1//X/9f/2//b/+P/4
//j/+P/4//j/+P/5//f/+P/4//f/9//3//f/9//5//n/+f/4//b/9//3//f/9//3//f/
9//4//f/9v/2//f/9//2//b/9P/0//T/9P/0//T/9P/0//T/9f/1//T/9P/z//P/8//z
//P/8//z//P/8//0//T/9P/0//X/9f/1//X/9f/0//b/+P/9////AwAEAAIABAAEAAQA
BAACAAIAAgABAAAA/v/+/wAAAwAGAAYABgAEAAMAAQABAAIABAAEAAQABQAFAAMAAwD/
//7//P/6//n/9//0//L/8v/w/+7/7v/u/+7/7f/s/+r/6v/q/+r/6v/q/+r/6v/q/+r/
6v/q/+z/6//r/+z/7P/s/+z/7P/s/+z/7P/s/+z/7f/t/+3/6//r/+v/7P/w/+7/7v/2
//3////9//7/AAABAAcACAAIAAsADgAPABAAFgAZABoAFgATAA0A/P/t/9//zf+6/7T/
t/+2/7P/tf+5/77/wv/G/9D/3P/m/+z/8//4//r/+//9/////f/9//r/9v/3//f/9//3
//f/+f/5//n/+f/3//f/9//3//f/9//3//f/9//3//f/9//5//n/+f/5//n/+v/6//r/
+f/5//n/+f/7//z//P/8//3//v/9//z//v/+//7//v8BAAEAAQABAAAAAQACAAIAAgAE
AAUABgAHAAgACgALAAwADQAOAA8AEwAWABYAGAAZABsAHQAeAB0AHQAgACIAJQAlACYA
JwAoACoAKgArAC4ALwAvAC8ALQAtAC4ALgAtACwAKwArACoAKAAnACQAIQAfABwAGgAY
ABUAEwASAA8ACwAJAAgACAAGAAUAAwACAAIAAQAAAP3//f/9//z/+//7//v/+v/8//z/
+//6//r/+v/6//r/+f/3//b/9v/2//b/9v/1//f/9//3//b/9P/0//X/9f/3//b/9v/3
//X/9f/0//T/9//3//f/9//3//f/9//3//n/+f/5//n/+f/6//r/+v/6//r/+v/6//r/
+v/5//n/+f/5//v//P/+//3//f/9//3//f/+//7//v/+//7//v/+//7//v//////AAAA
AP/////////////////////+//7////////////////////8//v/+v/6//3//f/8//z/
/P/8//z//P/8//z//P/8//z//f/9//z//P/7//v/+//7//v/+//7//n/+f/6//r/+v/6
//v/+//+////AAAAAAYABgAKAAgACAAIAAgACgAKAAoACQAGAAQABAAGAAcACgAKAAoA
DQANAAwADQANAA4ADQAMAA0ADQALAAsABwAGAAQAAgABAP///P/6//r/+P/2//b/9v/2
//X/9P/0//T/9P/0//T/9P/0//T/8v/y//L/8v/0//P/8//0//b/9v/2//b/9v/2//b/
9v/0//X/9f/1//f/9//3//j/+P/2//b/+v8DAAcABwAGAAgABwAJAAoADgANAAwADwAS
ABQAGQAgACAAGQAPAAAA9f/z/+3/3P/O/8n/yP/H/8P/xf/G/8r/0P/W/97/6P/y//n/
/v8CAAMAAwAFAAcABwAGAAYABQADAAMAAwADAAMAAwADAAMAAwADAAMAAwABAAEAAQAB
AAMAAwADAAMAAwADAAMAAwAFAAYABgAGAAUABQAFAAUABQAGAAYABgAGAAgACAAIAAoA
CgAKAAoACQAJAAkACQALAA0ADwAQAA8AEAAQABAAEwAUABYAFwAaABsAHAAdAB8AIgAi
ACQAJwApACsALAArACsALgAwADMAMwA0ADUANAA2ADYANwA6ADsAOwA7ADsAOwA8ADwA
OQA4ADcANwA0ADIAMQAuAC0AKwAoACYAJAAhAB8AHgAbABcAFQAUABQAEgARAA8ADAAM
AAsACgAJAAkACQAIAAcABwAHAAYABAAEAAMAAgAEAAQABAAEAAQAAwADAAQABAAEAAQA
AwADAAMAAwACAAAAAAABAAEAAQAAAAAAAQD//////v/+/wEAAQABAAEAAwADAAMAAwAD
AAMAAwADAAMABAAEAAQABAAEAAQABAAGAAYABQAFAAcABwAJAAoACAAHAAcABwAJAAkA
CgAKAAoACgAKAAoACAAIAAgACQAJAAoACgAJAAkACQAJAAkABwAHAAcABgAIAAkACQAJ
AAkACQAJAAkACAAHAAYABgAHAAcABgAGAAYABgAGAAYABgAGAAYABgAEAAUABQAEAAYA
BQAFAAUAAwADAAMAAwAFAAUABgAGAAIAAgADAAMABAAFAAYABgAKABAAEQAPABAAEgAS
ABIAEgASABIAEgARABAADgAOABAAEQAUABQAFAAUABMAEQARABIAFAAUABQAEwATABEA
EQANAAwACgAIAAcABQACAAAA/v/8//r/+v/6//r/+f/4//j/+P/4//j/+P/4//j/+P/4
//j/+P/4//j/9//3//j/+P/4//j/+P/2//b/9v/2//b/9//3//f/9//3//f/+P/+//r/
+P/+/wUACwALAAgACAAHAAsADgAUABMAEgAVABgAGgAdACAAHgAVAA8AAgDx/+n/3//M
/8L/wf/C/8H/v/+//8L/yP/M/9L/3P/o//L/+f8AAAQAAwABAAMABQAFAAQAAgD/////
////////////////////////////////////////AQABAAEAAQABAAEAAQABAAEAAgAC
AAIAAQABAAEAAQADAAQABAAEAAUABgAFAAQABgAGAAYABgAHAAcABwAHAAgACQAKAAoA
CgAMAA0ADgANAA4AEAARABQAFQAWABcAGQAcABwAHgAfACEAIwAkACcAJwAqACwALQAt
AC4ALwAwADIAMgAzADIAMwAzADMANQA1ADYANgA1ADQAMwAzADIAMAAvACwAKQAnACQA
IgAfABsAGAAWABUAEQAPAA4ADAAKAAkABwAGAAYABQAEAAEAAQABAAAAAQABAAEAAAD+
//7//f/8//z//P/8//z//P/7//v//P/6//r/+v/5//n/+f/5//j/+P/4//n/+f/5//j/
+P/5//n/+f/4//j/9//3//f/9//5//n/+f/5//n/+f/5//n/9//4//j/+P/6//r/+v/6
//z//P/7//v/+//7//3//v/8//v/+//7//v/+//8//z//P/8//z//P/8//z//P/9//3/
/v/+//3//f/9//3//f/9//3//f/8//z//f/9//3/+//7//v/+//8//v/+v/6//v/+//6
//r/+v/6//r/+v/6//r/+v/6//r/+//7//r/+P/3//f/9//3//f/9//3//f/9//4//j/
9v/2//f/9//3//f/9//2//T/9P/3//f/+f/6//v//P/+/wIAAgAAAAIAAwAEAAUABgAE
AAQABAADAAAA/v/+/wAAAwAGAAYABgAEAAMAAQABAAQABgAGAAYABQAFAAMAAwABAAAA
/v/8//n/9//0//L/8v/w/+7/7v/u/+7/7f/s/+z/7P/s/+z/7v/u/+7/7v/w//D/8P/w
//D/7//v//D/8P/w//D/8P/w//D/8P/w/+7/7//v/+//8f/x//H/8v/y//L/9P/6/wEA
AwABAAIAAgADAAcACgAKAAkAEAAXABYAGAAfACAAGgAVABEABADz/+f/1f/A/7j/uf+4
/7f/t/+5/77/wP/G/87/2v/m/+7/8//6//7///////////////7//P/7//v/+//7//v/
+//7//v/+//7//v/+//7//v/+//7//v//f/9//3//f/9//3//f/9//v//P/8//z//f/9
//3//f/9//7//v/+//7/AAAAAAAA/v/+//7//v8BAAEAAQABAAAAAQACAAIABAAGAAcA
CAALAAwADgAPAA4ADwAQABEAEwAWABYAGAAbAB0AHwAgAB8AHwAiACQAJwAnACgAKQAq
ACwALAAtAC4ALwAvAC8ALwAvADAAMAAvAC4ALQAtACwAKgApACYAIwAhAB4AHAAaABcA
FQAUABEADQALAAoACAAGAAUAAwAEAAQAAwACAAAA///+//z//P/9//7//v/8//z/+//6
//r/+v/6//r//P/7//v//P/6//r/+v/5//n/+f/5//j/+P/4//n/+f/5//j/+P/5//n/
+f/4//j/+f/5//n/+f/7//v/+//7//v/+//7//v/+f/6//r/+v/8//z//P/8//7//v/9
//3//v/9//7//v/+//3//f/9//////8AAAAA/v/+//7//v/+//7//v////3//v/+//3/
///////////9//3//f/8//z//f/9//3////////////+//3//P/8///////+//7//v/+
//7//v/8//z//P/8//z//f/9//z/+v/5//n/+f/7//v/+//7//n/+f/6//r/+v/6//v/
+//5//n/+f/4//r/+v/9//3/AAACAAQABgAIAAgACAAIAAgACAAIAAgACAAHAAYABAAE
AAYACQAMAAwADAAKAAkABwAHAAgACgAKAAoACQAJAAcABwAFAAQAAgAAAP3/+//4//b/
9v/0//L/8v/y//L/8f/w//D/8P/w//D/8P/w//D/8P/w//D/8P/w//D/7//v//D/8P/w
//D/8P/y//L/8v/y//L/8//z//P/8f/x//H/8v/0//T/9v/8/wEAAwADAAQAAgADAAcA
CgAKAAsACgANABAAEgAVABwAHgAZABEACAD7//P/5f/O/77/vf++/73/uf+7/8D/xv/K
/9D/2v/m/+z/8f/4/wAAAQABAAEAAQD//wAAAAD9//3//f/9//3/+//7//v/+//9//3/
/f/9//3//f/9//3/+//7//v/+//9//3//f/9//3//v/+//7//f/9//3//f/9//7//v/+
//7/AAAAAAAAAAAAAAAAAAADAAMAAwADAAIAAwAEAAQABAAGAAcACAAJAAoADAANABAA
EQASABMAEwAWABYAGAAbAB0AHwAgACMAIwAmACgAKQApACoAKwAqACwALAAtAC4ALwAv
AC8AMQAxADIAMgAzADIAMQAxAC4ALAArACgAJwAlACIAIAAeABsAGQAYABUAEQAPAA4A
DgAMAAsACQAHAAYABAACAAMAAwADAAIAAQABAAEAAAAAAAAA///+/wAAAAAAAAAAAAD/
////AAD+//7//v/9//3//f/9//z//P/8//3//f////7//v/////////+//7/////////
//////////////////////////8AAAAAAAACAAIAAgACAAIAAgABAAEAAQABAAMABAAG
AAUABQAFAAUABQAGAAYABgAGAAYABgAGAAYABgAHAAcACAAIAAcABwAHAAcABwAHAAcA
BwAGAAQABQAFAAUABQAFAAUABQAGAAUABAAEAAcABwAGAAYABgAGAAYABgAEAAQABAAE
AAQABQAFAAQABAADAAMAAwADAAMAAwADAAMAAwAEAAQAAgACAAMAAwAFAAUABQAEAAYA
CAANAA8AEQAQABAAEAAQABAAEgASABIAEQAOAAwADAAOABEAFAAUABQAFAATABEAEQAS
ABQAFAAUABIAEQAOAA0ADAAMAAsACgAHAAUAAgAAAAAA/v/8//z//P/8//v/+v/6//r/
+v/6//j/+P/4//j/+P/4//j/+P/4//f/9//4//j/+P/4//j/+P/4//j/+P/6//v/+//7
//v/+//7//z/9v/6/wAAAgAFAAkACwAIAAoACQAJAAwADgAJAAwAEQAUABgAHQAiACIA
GwATAAIA9f/1/+//3P/O/8v/zP/L/8X/wf/G/8z/0P/W/+D/6v/w//n//v8AAAMABQAF
AAUAAwAEAAIAAQD///////////3//f/9//3/////////////////////////////////
/f/9//3//f///wAAAAAAAAEAAQABAAEAAQACAAIAAgAEAAYABgAGAAQABAAEAAQABwAH
AAcABwAIAAkACgAKAAgACgALAAwADQAOABAAEQAUABUAFgAXABkAHAAcAB4AIQAjACUA
JgAoACkALQAwAC8ALwAwADEAMgA0ADQANQA2ADcANwA3ADcANwA4ADgANwA2ADUANQA0
ADIAMQAuACkAJwAkACIAIgAfAB0AHAAZABUAEwASAA4ADAALAAkACAAIAAcABgAFAAUA
BQAEAAMAAwADAAIAAAAAAP///v/+//7//v/+//7//f/9//7//v/+//7//f/9//3//f/8
//z//P/9//3//f/8//z//f/9//3//P/8//v/+//7//v//f/9//3//f/7//v/+//7//3/
/v/+//7//v/+//7//v8AAAAA/////wEAAQADAAQAAgABAAEAAQABAAEAAgACAAQABAAE
AAQAAwACAAEAAQABAAIAAgABAAEAAQABAAEAAwADAAMAAgAAAAEAAQABAAEAAQABAAEA
AgABAAAAAAABAAEAAAAAAAAAAAAAAAAAAAAAAAAAAAD+///////+//7//f/9//3//f/9
//3//f/7//v//P/8//z//P/9//3/+//7//v/+v/6//r//f/9//v//P/9//7/AQAEAAUA
CAAJAAoADAAMAAwADAAKAAoACgAJAAgABgAGAAgACQAMAAwADAAOAA0ACwALAAwADgAO
AA4ACwALAAkACQAFAAQAAgAAAP///f/6//j/+P/2//T/9P/0//T/8//y//L/8v/y//L/
8v/y//L/8v/y//L/8v/y//T/8//z//T/9P/0//T/9P/0//T/9P/0//L/8//z//P/9f/1
//X/9v/2//T/+P8AAAMABQAHAAYABgAHAAsADAAOAA8AEgAXABoAHAAfACIAHgAXABEA
AgDz/+v/2f/E/7r/vf/A/73/uf+7/8L/xP/I/9D/2v/k//D/9f/6//7/AwADAAEAAQAB
AAAAAAD///3//f/9//3//f/9//3//f///////////wEAAQABAAEAAQABAAEAAQABAAEA
AQABAAEAAgACAAIAAwADAAMAAwAFAAYABgAGAAcACAAHAAYACAAIAAgACAAJAAkACQAJ
AAwADQAOAA4ADAAOAA8AEAARABIAFAAVABgAGQAaABsAGwAeAB4AIAAhACMAJQAmACkA
KQAsAC4ALwAvADAAMQA0ADYANgA3ADgAOQA5ADkAOQA5ADoAOgA3ADYANQA1ADQAMgAx
AC4AKwApACYAJAAiAB8AHQAcABsAFwAVABQAEgAQAA8ADQAKAAoACQAIAAcABwAHAAYA
BQAFAAUABAACAAIAAQAAAAEAAgADAAQAAgABAAEAAgACAAIAAgABAAMAAwADAAIAAgAC
AAMAAwABAAAAAAABAAEAAQAAAAAAAQABAAEAAQD//////////wEAAQABAAEAAQACAAIA
AgAEAAQABAAEAAQABAADAAMAAwADAAUABgAGAAUABQAFAAUABQAGAAYABgAGAAYABgAG
AAYABgAHAAYABgAFAAMABQAFAAUABQAHAAcABwAGAAQABQAFAAUABQAFAAUABQAEAAMA
AgACAAEAAQAAAAAAAAAAAAAAAAAAAAAAAAAAAAIAAwADAAIAAAD///////8BAAEAAQAB
AAEAAQACAAIAAAAAAAEAAQABAAEAAQAAAAAAAAADAAMAAgACAAIAAgAGAAgACAAKAA0A
EAAQABAAEAASABIAEgASAA8ADgANAAsACwAKAAsADgAPABIAEgASABAADwANAA0ADgAQ
ABAAEAAPAA8ADQANAAkACAAGAAQAAQD///z/+v/8//r/+P/4//r/+v/5//j/9//2//X/
9P/2//b/9v/2//j/+P/4//j/+P/3//f/+P/2//b/9v/2//b/9v/2//b/9v/3//f/9//5
//n/+f/6//z//P8AAAYACwAHAAcACAAKAAsADwAQABAAEwAWABsAHgAgACEAIgAeABcA
DQACAPf/5f/N/8D/vv+9/7z/u/+9/8X/zP/M/9L/3P/o//L/+v/9/wIABAADAAEAAwAD
AAEAAAAAAP//////////////////////////////////////////////////////////
//////////8AAAAAAAADAAMAAwADAAEAAgACAAIAAgAEAAQABAAGAAYABgAGAAcABwAH
AAcACAAJAAoACgAKAAwADQAOAA8AEAASABMAEgATABQAFQAZABwAHAAeAB8AIQAjACQA
JwAnACoALAAtAC0ALgAvAC8AMAAvAC8AMgAzADMAMwAzADMANAA0ADEAMAAvAC8ALgAs
ACsAKAAlACMAIAAeABoAFwAVABQAEgAPAA4ADgAMAAoACQAHAAYABgAFAAQAAwADAAMA
AgD////////+/wAAAAD///7//v/+//7//v/+//3//f/+//z//P/8//v/+//7//v/+v/6
//r/+//7//n/+P/4//n/+//7//r/+v/7//v/+//7//v/+//7//v/+//7//v/+//5//r/
+v/6//z//P/8//z//v/+//3//f/+//3//v/+/wAA/////////////wAAAAAAAAAAAAAA
AAAAAAAAAAEA//8AAAAA//////////////////////7//v/////////9//3//f/9//7/
/f/8//z//f/9//z//P/8//z//P/8//r/+v/6//r/+v/7//v/+v/6//n/+f/5//n/+f/5
//n/+f/5//r/+v/4//j/+f/5//v/+//7//r/+P/4//v/+//7//z//f/+/wIABAAEAAYA
CQAGAAgACAAIAAgACAAIAAgACAAHAAYABAAEAAYABwAKAAoACgAIAAcABQAFAAgACgAK
AAoACAAHAAQAAwADAAIAAAD+//n/9//0//L/9P/y//D/8P/w//D/7//u/+7/7v/u/+7/
7v/u/+7/7v/u/+7/7v/u/+7/7f/t/+7/7v/u/+7/7v/s/+z/7P/s/+7/7//v/+//7f/t
/+3/7v/w//D/9P/8/////f///wAAAAD//wUABgAEAAUACgALAA4AFAAXABgAFAATAAkA
+v/x/+X/z//A/77/vf+6/7f/t/+7/8D/xP/K/9T/3v/m/+7/9//6//r/+f/7//n/+f/5
//r/+P/1//X/9f/1//X/9f/1//X/9f/1//X/9f/1//X/9f/1//X/9f/1//X/9f/3//f/
9//3//f/+P/4//j/9//3//f/9//3//j/+P/4//j/+v/6//r/+v/6//r/+v/9//3//f/9
//z//f/+//7//v8AAAEAAgADAAQABgAHAAgACQAKAAsACwAOAA4AEAATABUAFwAYABkA
GQAcAB4AHQAdAB4AHwAgACIAIgAjACQAJQAlACUAJQAlACYAJgAlACQAIwAjACIAIAAf
ABwAFwAVABIAEAAQAA0ACwAKAAcAAwABAAAA/v/8//v/+f/4//j/9//2//P/8//z//L/
8//z//P/8v/y//L/8f/w//D/8P/w//D/8P/v/+//8P/u/+7/7v/t/+3/7f/t/+z/6v/q
/+v/6//r/+r/6v/r/+v/6//q/+r/6//r/+v/6//t/+3/7f/t/+3/7f/t/+3/7f/u/+7/
7v/u/+7/7v/u/+7/7v/t/+3/7f/t/+//8P/w/+//7//v//H/8f/y//L/8P/w//D/8P/w
//D/8P/x//H/8v/y//H/7//v/+//7//v/+//7//u/+z/7f/t/+3/7f/t/+3/7f/u/+3/
7P/s/+3/7f/s/+z/7P/s/+z/7P/s/+z/7P/s/+r/6//r/+r/6v/p/+n/6f/r/+v/6//r
/+n/6f/q/+r/6v/q/+v/6//q/+n/6P/m/+f/6P/s/+3/8//0//X/9v/4//b/9v/2//b/
9v/2//b/9f/2//T/9P/2//X/+P/4//j/+v/5//f/9//3//j/9//2//X/9f/z//P/7//u
/+z/6v/p/+f/5P/i/+H/3v/b/9r/2//c/9z/3P/a/9r/2v/a/9r/2v/a/9r/2v/a/9r/
2v/a/9n/2f/a/9r/2v/a/9r/2v/a/9r/2v/a/9v/2//b/9n/2f/Z/9r/2v/c/97/4v/n
/+n/6f/o/+b/5//r/+7/7P/r/+z/8f/2//z/AQAEAAIA+//x/+T/2f/V/8v/uP+w/63/
rP+p/6X/o/+o/6z/sP+4/8b/zP/Q/9X/3v/i/+H/4f/h/+H/4f/i/+D/3f/d/93/3f/d
/9z/2//a/9n/2//b/9v/2//b/9v/2//b/93/3f/d/93/3P/b/9r/2f/Z/9r/2v/a/9v/
2//b/9v/2//c/9z/3P/c/97/3v/e/+D/4P/g/+D/3//f/9//3//g/+H/4v/i/+T/5v/n
/+j/5//o/+r/6//s/+3/7v/v//H/9P/0//b/+P/5//r/+v/9//3/AAACAAMAAwAEAAUA
BgAIAAgACQAKAAsACwALAAsACwAMAAwACwAKAAkACQAIAAYABQACAP3/+//4//b/9P/x
/+//7v/t/+n/5//m/+L/4P/f/93/2v/a/9n/2P/X/9f/1//W/9P/0//T/9L/0v/S/9H/
0P/S/9L/0v/S/9L/0f/R/9L/0f/Q/8//zf/N/83/zf/M/8z/zP/N/83/z//O/87/z//N
/83/zP/M/8//z//P/8//zf/N/83/zf/N/83/zf/N/8//0P/Q/9D/0P/Q/9D/0P/S/9L/
0f/R/9H/0f/T/9T/1P/T/9P/0//T/9P/1P/U/9T/1P/U/9T/0v/S/9L/0//V/9b/1v/V
/9X/1f/V/9X/0//T/9P/0v/S/9P/0//T/9P/0//T/9P/0v/R/9D/0P/R/9H/0P/Q/9D/
0P/Q/9D/0P/Q/9D/0P/Q/9H/0f/Q/9D/z//P/8//zf/N/83/zf/N/83/zv/O/8z/zP/N
/83/zf/N/83/zP/M/8z/z//P/9L/1P/W/9j/2v/a/9z/3P/c/9z/3P/c/9z/3P/b/9j/
1v/W/9j/2//e/97/3v/g/9//3f/d/9z/3v/e/97/2//b/9n/2f/X/9b/1P/S/8//zf/K
/8j/xv/E/8L/wv/C/8L/wf/A/8L/wv/C/8L/wv/C/8L/wv/C/8L/wv/C/8L/wf/B/8L/
wv/C/8L/wv/C/8L/wv/C/8L/w//D/8P/w//D/8P/xP/C/8b/zP/Q/9P/0//T/9T/2P/Z
/9v/3P/c/9//5P/n/+j/7P/x//D/6P/h/9P/xP+//7n/p/+a/5T/lf+S/4//jf+R/5T/
lP+a/6T/sP+4/8D/xf/K/8z/zf/N/8//z//N/8r/yv/J/8n/yf/J/8n/yf/J/8n/yf/H
/8f/x//H/8f/x//H/8f/yf/J/8n/yf/H/8f/x//H/8f/yP/I/8j/yf/J/8n/yf/L/8r/
yP/K/w==
         </WaveFormData>
      </LeadData>
      <LeadData>
         <LeadByteCountTotal>10000</LeadByteCountTotal>
         <LeadTimeOffset>0</LeadTimeOffset>
         <LeadSampleCountTotal>5000</LeadSampleCountTotal>
         <LeadAmplitudeUnitsPerBit>4.88</LeadAmplitudeUnitsPerBit>
         <LeadAmplitudeUnits>��V</LeadAmplitudeUnits>
         <LeadHighLimit>2147483647</LeadHighLimit>
         <LeadLowLimit>268435456</LeadLowLimit>
         <LeadID>II</LeadID>
         <LeadOffsetFirstSample>0</LeadOffsetFirstSample>
         <FirstSampleBaseline>0</FirstSampleBaseline>
         <LeadSampleSize>2</LeadSampleSize>
         <LeadOff>FALSE</LeadOff>
         <BaselineSway>FALSE</BaselineSway>
         <ExcessiveACNoise>FALSE</ExcessiveACNoise>
         <MuscleNoise>FALSE</MuscleNoise>
         <LeadDataCRC32>16516616</LeadDataCRC32>
         <WaveFormData>
9v/2//b/9v/3//j/+f/6//n/+P/3//b/+P/4//j/+P/4//n/+f/5//n/+f/6//z/+v/6
//r//P/9//7//////wEAAQABAAAA/////////v/8//r/+v/5//b/9f/1//T/9P/z//P/
8//z//L/8v/y//P/8//z//P/8v/y//L/8v/y//L/8v/y//D/8P/w//D/8v/y//H/8f/x
//H/8f/x//H/8f/y//L/8v/w//D/8P/t/+//8f/x//P//P8FAA0AFgAgAC4AOwBIAFQA
WgBaAFoAUgBEADgAKwAbAA0A///1//D/7v/u/+r/5f/e/9b/zv/K/8r/zv/Q/9b/3f/h
/+X/6f/u/+//7v/v//P/9v/1//P/8//z//T/9f/3//f/9//5//n/+P/4//j/+v/6//r/
+v/4//j/+f/5//v//P/8//z//P/8//z//P/9//3//f/9//////////////8AAAEAAQAB
AAIAAgACAAMAAwAEAAQABgAGAAcABwAHAAcACQAKAAoACwANAA8AEAAQABIAEwAUABYA
FwAXABoAHAAcAB0AHwAfACEAIwAhACEAIgAiACAAIQAhACEAIgAjACQAJAAiACIAIgAi
AB4AHAAbABoAGgAZABcAFgATABEADwAOAA4ADAALAAkABwAHAAQAAwADAAIAAQAAAAAA
AAD///7//f/9//z//P/7//v/+//7//v/+//5//n//P/8//z//P/8//v/+//7//v/+//7
//z//P/6//r/+v/4//j/+P/4//j/9//3//j/+P/4//f/9//4//j/+P/3//f/9//3//f/
9//3//f/9//6//r/+v/6//n/+f/6//r/+P/5//n/+f/7//z//P/8//z/+//7//z/+v/7
//z//P/9//z//P/8//r/+//7//z//P/8//z//P/9//3//f/9//3//f/9//3//f/9//3/
/f/9//3//f/9//3//f/9//3/+//7//v/+//7//v/+//7//v/+//7//v/+//7//v/+//8
//v/+//8//z//P/8//v/+//7//z//P/7//r/+f/4//b/9v/2//b/9//4//n/+v/4//j/
+P/4//z//P/8//r/+v/6//r/+v/4//j/+P/5//r/+//8//3//f/+//3//P/8//7///8A
AAMAAwADAAMAAwACAAEAAQABAAAA/v/8//z/+//4//f/9f/0//T/8//z//P/8//y//L/
8v/z//P/8//z//L/8v/0//T/9P/0//L/8v/y//L/8v/y//L/8v/x//H/8f/x//H/8f/x
//H/8v/y//L/8v/y//D/7//x//P/8//1//z/BQAPABoAJgA0AEMAUgBcAGIAZABeAFIA
SgBAADEAHwARAAMA+f/y/+z/7P/q/+f/3v/W/9D/yv/I/8z/0P/U/93/5f/p/+3/8P/x
//L/8//z//T/9f/3//f/9//4//n/+f/5//n/+//5//j/+P/4//r/+v/6//r/+v/6//v/
+//9//7//v/+//z//P/8//z//f/9//3//f////////////3//v//////AQACAAIAAgAB
AAEAAgACAAQABAAFAAUABQAFAAcACAAKAAsADQAPABAAEAASABMAFAAWABcAFwAaABwA
HAAdAB0AHQAfACEAHwAfACAAIAAhACMAJAAlACMAIwAjACIAIgAiACIAIgAgAB4AHQAc
ABgAFwAVABQAEQAPAA0ADAAKAAgABwAFAAEAAQD+//3//f/8//v/+v/6//r/+f/4//f/
9//2//b/9f/1//X/9f/3//f/9f/1//T/9P/0//T/9v/1//X/9f/z//P/8//0//b/9P/0
//T/8v/y//L/8v/y//H/8f/y//D/8P/v/+//8v/y//L/8f/z//P/8//z//H/8f/x//H/
9P/0//T/9P/z//P/9P/0//L/8//z//P/9f/2//b/9v/0//P/8//0//T/9f/2//b/9f/0
//T/9P/2//f/9//4//b/9v/2//b/9//3//f/9//3//f/9//3//X/9f/1//X/9f/1//X/
9f/1//X/9f/1//f/9//3//f/9//3//f/9//1//X/9f/1//X/9f/1//X/9P/z//P/9P/2
//b/9v/1//X/9f/2//b/9P/0//T/9P/0//T/9P/0//X/9v/3//j/+P/6//j/+P/4//j/
+P/2//b/9v/3//n/+f/5//n/+v/8//z//P/8//7///8AAAEAAQABAAEAAwACAAEAAQD/
//7//P/6//r/+f/2//X/8//y//L/8f/x//H/8f/w//D/8P/x//H/8f/x//D/8P/w//D/
8P/w//L/8v/y//L/8v/y//L/8v/x//H/8f/x//H/8f/x//H/8v/y//L/8v/y/+7/6//t
/+//7//z//z/BwAPABoALAA8AEsAWABgAGYAaABkAFgASgA+AC8AGQAJAP//8//s/+r/
6v/m/+H/2P/O/8j/xv/G/8r/0P/W/9v/4f/l/+n/7P/v//D/8f/z//L/7//x//P/8//0
//X/9//3//f/+f/3//b/9v/2//j/+P/4//j/+P/4//n/+f/5//r/+v/6//r/+v/6//r/
+//7//v/+//9//3//f/9//3//v////////8AAAAAAAABAAEAAgACAAQABAAFAAUABQAF
AAcACAAKAAsADQAPABAAEAASABMAFAAWABcAFwAYABoAGgAbAB0AHQAfACEAIQAhACIA
IgAiACMAIwAjACMAIwAjACIAIgAiACIAIgAgAB4AHQAcABgAFwAVABQAEQAPAA0ADAAK
AAgABwAFAAEAAQD+//3////+//3//P/6//r/+f/4//n/+f/4//j/9f/1//X/9f/1//X/
8//z//b/9v/2//b/9P/z//P/8//z//P/8//0//T/8v/y//L/8P/w//D/8P/y//H/8f/y
//L/8v/x//H/9P/0//T/8//z//P/8//z//H/8f/x//H/8v/y//L/8v/x//H/8v/y//T/
9f/1//X/9P/0//P/8v/0//P/8//0//T/9f/2//b/9f/0//T/9P/2//f/9//4//j/+P/4
//j/9//3//f/9//3//f/9//3//f/9//3//f/+f/5//n/+f/4//f/9v/1//f/9//3//f/
+f/5//n/+f/3//f/9//3//f/9//3//f/9v/1//X/9v/2//b/9v/1//X/9f/2//b/9v/2
//b/9v/3//j/+f/6//j/+P/6//n/+P/3//b/9//4//n/+//6//n/+P/3//r//P/8//z/
/v8AAAEAAgABAAEAAQABAAMAAgABAAEA///+//z/+v/8//v/+P/3//f/9v/2//X/8//z
//P/8v/0//T/9f/1//P/8//y//L/9P/0//T/9P/y//L/8v/y//T/9P/0//T/8//z//P/
8//z//P/8//z//T/9P/0//T/9v/0//P/8f/x//H/9//+/wcADwAYACQANgBHAFIAXgBo
AGoAZgBgAFgASgA5ACcAFwAHAP3/9v/w/+7/7v/p/+L/2v/S/8r/yv/M/87/1v/f/+P/
6f/t/+7/7//w//P/9f/2//n/9//1//X/9v/3//n/+f/5//v//f/8//z//P/8//z//P/8
//z//P/9//3/+//8//z//P/+//7//v/+//////////////////////8BAAIAAwADAAMA
BAAEAAQAAwADAAQABAAGAAYABwAHAAcABwAJAAoADAANAA8AEQAQABAAEgATABQAFgAX
ABcAGgAcABwAHQAbABsAHQAfAB8AHwAgACAAHgAfAB8AHwAhACEAIQAgACIAIgAiACIA
HgAcABsAGgAYABcAFQAUABMAEQAPAA4ADAAKAAkABwAFAAUAAgABAAEAAAD///7//v/+
//3//P/7//v/+v/6//n/+f/5//n/+f/5//f/9//6//r/+v/6//j/9//3//f/9//3//f/
+P/6//j/+P/4//j/+P/4//j/+P/3//f/+P/4//j/9//3//b/9v/2//X/9v/3//j/+f/5
//n/+f/5//r/+v/6//r/+f/5//r/+v/6//v/+//7//3//v/+//7//P/7//v//P/8//3/
/v/+/////v/+//7//f/9//z//P/8//z//P/8//3//f/9//3//f/9//3//f/9//3//f/9
//v/+//7//v//f/9//3//f/9//3//f/9//3//f/9//3//f/9//3//f/9//3//f/9//7/
/f/9//7//P/8//z/+//9//3//v/+//z//P/8//z//v/+//7//v/+/wAA/v/8//7//v/+
//7//v/+//7//v///////////////v8AAAAAAAACAAQABQAGAAcABwAHAAcABwAGAAUA
BQAFAAQAAgAAAAAA///8//v/+//6//r/+f/5//n/+f/4//j/+P/5//n/+f/5//j/+P/4
//j/+P/4//j/+P/4//j/9v/2//b/9v/1//X/9f/1//f/9//3//f/9v/2//b/9v/8//b/
8f/x//P/9f/5//z/AwANABgAJAA2AEUATgBaAGAAZABgAFgATABAADMAJQATAAMA+f/0
//D/7v/s/+f/4v/a/9L/zP/M/87/0P/W/9//5//r/+3/7P/t//D/9f/1//T/9f/1//f/
9//4//n/9//3//f/+f/7//r/+v/6//r/+v/6//r/+v/6//v/+//7//z//P/8//7//v/+
//7///////////////////////3//v//////AQACAAIAAgADAAMABAAEAAQABAAFAAUA
BwAHAAkACgAIAAkACwANABAAEAASABMAEgAUABUAFQAaABwAHAAdAB8AHwAhACMAIQAh
ACIAIgAiACMAIwAjACMAIwAjACIAIgAiACIAIgAiACAAHwAeABoAGQAXABYAFQATABEA
EAAMAAoACQAHAAcABwAEAAMAAwACAAEAAAD+//7//f/8//v/+//6//r/+//7//v/+//5
//n/9//3//j/+P/4//j/+v/5//n/+f/5//n/+f/6//j/9v/2//b/9v/2//b/9v/2//X/
9f/2//T/9P/z//P/9v/2//b/9f/1//X/9f/1//X/9f/1//X/9P/0//T/9P/1//X/9v/2
//b/9//3//f/9//4//j/+P/4//f/9//4//j/+f/6//r/+f/4//j/+P/2//f/9//4//j/
+P/4//j/9//3//f/9//3//f/9//3//f/9//3//f/9//3//f/9//1//X/9f/1//f/9//3
//f/9f/1//X/9f/1//X/9f/1//f/9//3//f/9P/z//P/9P/2//b/9v/1//X/9f/2//b/
9P/0//T/9P/y//L/8v/y//T/9P/0//T/9P/0//T/9P/0//b/9P/z//T/9v/2//b/9v/2
//b/9v/3//X/9f/1//X/+P/6//r/+v/4//r/+//8//3//f/9//3////+//3//f/9//z/
+v/4//j/9//0//P/8f/w//D/7//v/+//7//u/+7/7v/v/+//7//v/+7/7v/w//D/8P/w
/+7/7v/u/+7/7v/u/+7/7v/v/+//7//v/+3/7f/t/+3/7v/u/+7/7v/u/+7/6//p/+v/
7//x//j/AQALABYAIgAyAD8ATgBcAGIAZABmAF4ATgBCADMAHwAPAAEA9f/u/+z/6v/k
/+P/3P/S/8b/wv/E/8b/yv/Q/9n/3//j/+f/6v/r/+z/7//v//D/8f/x/+//7//w//H/
8f/x//H/8//1//T/9P/0//T/9P/0//T/9v/2//f/9//3//j/+P/4//b/9v/2//b/+f/5
//n/+f/5//n/+f/5//v//P/9//3/+//8//z//P//////AAAAAAEAAAAAAP//AQABAAMA
BAAGAAcACQALAAwADAAOAA8AEAASABMAEwAWABgAGAAZABkAGQAbAB0AHQAdAB4AHgAg
ACEAIQAhACEAIQAhACAAHgAeAB4AHgAeABwAGwAaABgAFwAVABQADwANAAsACgAKAAgA
BwAFAAMAAwAAAP///f/8//v/+v/6//r/+f/4//X/9f/0//T/9P/1//b/9//2//X/8v/x
//L/8v/y//L/8//z//T/9f/z//P/8//0//T/8v/y//L/8v/y//L/8v/0//P/8//0//L/
8v/x//H/8v/y//L/8f/z//P/8//z//P/8//z//P/8//y//H/8P/w//H/8//0//L/8//z
//P/8//0//T/9P/0//P/8//0//T/9f/2//b/9//2//b/9v/0//X/9f/2//b/9v/2//b/
9//3//f/9//1//X/9f/1//f/9//3//f/9//3//f/9//3//f/9//3//X/9f/1//X/9//3
//f/9//1//X/9f/1//X/9f/1//X/9v/1//X/9v/2//b/9v/1//P/8//0//T/9v/2//b/
9v/0//T/9P/0//b/9v/2//b/9v/2//b/9v/4//j/9v/2//b/9v/4//j/+P/5//f/9//3
//f/+P/6//r/+v/8//7///8AAP//////////AQAAAP////////7//P/6//j/9//0//P/
8f/w//D/7//x//H/8f/w//D/8P/x//H/8f/x//D/8P/w//D/8P/w//D/8P/w//D/8P/w
//D/8P/x//H/8f/x/+//7//v/+//7v/u/+7/7v/w/+7/7f/v/+//7//x//j///8JABQA
IAAwAEMATgBaAGQAagBoAGAAVgBKADkAJwAVAAcA+//w/+r/6P/o/+X/3P/Q/8r/yP/G
/8b/yv/Q/9f/2//h/+f/7P/t/+7/8f/x//T/8//x//P/8//0//X/8//z//P/9f/3//b/
9v/2//r/+v/6//r/+P/4//n/+f/5//r/+v/6//r/+v/6//r/+//7//v/+//9//3//f/9
//3//v////////8AAAAAAAADAAMABAAEAAQABAAFAAUABwAHAAkACgAIAAkACwANABAA
EAASABMAFAAWABcAFwAYABoAGgAbABwAHQAgACMAIQAhACIAIgAiACMAIwAjACQAJQAm
ACYAJQAkACMAIgAiACAAHwAeABwAGwAZABgAFQATABEAEAAQAA4ADQALAAcABwAEAAMA
AwACAAEAAAD+//7//f/8//3//f/8//z/+//7//v/+//7//v/+f/5//z//P/8//z/+v/5
//n/+f/5//n/+f/6//z/+v/6//r/+P/4//j/+P/6//n/+f/6//r/+v/5//n/+v/6//r/
+f/5//n/+f/5//n/+f/5//n/+P/4//j/+P/5//n/+v/6//j/+f/5//n/+//8//z//P/8
//v/+//8//z//f/+//7////+//7//v/8//3//f/+//7//v/+//7//f/9//3//f/9//3/
/f/9/////////////f/9//3//f/////////////////////////////////9//3//f/9
//3//f/9//3//v/9//3//v/+//7//v/9//3//f/+//7//v/+//7//v/+//7//v/+/wAA
AAAAAAAAAAD+//7//v/+//7/AAAAAAAAAQD//////////wAAAgACAAIABAAGAAcACAAH
AAcABwAHAAcABgAFAAUABQAEAAIAAAAAAP///P/7//v/+v/6//n/+f/5//n/+P/4//j/
+f/5//f/9//2//b/+P/4//j/+P/4//j/+P/4//j/+P/4//j/9//3//f/9//3//f/9//3
//j/+P/4//j/9P/2//n/9//1//f/+/8EAA0AEwAaACgAOABFAFIAXgBmAGoAZABaAFIA
RgA3ACUAFwAJAPv/9P/y//D/7v/r/+T/1v/O/87/zv/Q/9T/2v/f/+X/6//t/+7/8//0
//X/9//4//n/+f/3//f/+P/5//v/+//7//3/+//6//r/+v/8//z//P/8//7//v//////
/v/+//3//P/+//7//v/+//3//f/9//3///////////8BAAIAAwADAAEAAgACAAIABQAF
AAYABgAIAAgACQAJAAkACQALAAwADgAPABEAEwATABIAEwATABYAGAAZABkAGwAcABsA
GwAcAB0AIAAjACEAIQAiACIAIgAjACMAIwAjACMAIwAiACIAIgAiACIAIgAgAB8AHgAc
ABsAGQAYABUAEwARABAAEAAOAA0ACwAJAAkABgAFAAUABAADAAIABAAEAAMAAgABAAEA
AAAAAAEAAQABAAEAAQABAP/////+//7//v/+//7//f/9//3//f/9//3//v8AAP7//v/+
//7//v/+//7//v/9//3//v/8//z/+//7//z//P/8//v//f/9//3//f/9//3//f/9//7/
/v/+//7//f/9//7//v/+////////////AAAAAAAAAgABAAEAAgAAAAEAAgACAAMAAgAC
AAIAAAABAAEAAgACAAIAAgACAAMAAwADAAMAAwADAAMAAwADAAMAAwADAAMAAwADAAMA
AQABAAEAAQABAAEAAQABAAEAAQABAAEAAwADAAMAAwABAAEAAQABAAAA/////wAAAAAA
AAAA////////AAAAAAAAAAAAAAAA/v/+//7//v8AAAAAAAAAAAAAAAAAAAAAAgACAAIA
AQABAAIAAgACAAIAAgAAAAAAAAABAAMAAwADAAMAAgAEAAQABAAGAAgACQAKAAkACQAJ
AAkACwAKAAkACQAHAAYABAACAAIAAQD+//3//f/8//z/+//7//v/+//6//r/+v/7//v/
/f/9//z//P/6//r/+v/6//z//P/8//z/+v/6//r/+v/6//v//P/9//v/+//7//v//P/8
//z//P/6//b/+//9//n/+f8BAAYACwAXACAALAA+AE0AVABiAGoAagBiAFwAUgBEADcA
JQAVAAcA/f/2//L/9P/0/+//5P/c/9b/0P/Q/9L/1v/c/+P/6f/t//P/+P/3//b/9//5
//z//f/7//v/+//8//3//f/9//3///8BAAAAAAAAAAIAAgACAAIAAAAAAAEAAQABAAIA
AgACAAIAAgACAAIAAwADAAMAAwAFAAUABQAFAAUABgAHAAcACQAKAAoACgAJAAkACgAK
AAwADAANAA0ADQANAA8AEAASABMAFQAXABgAGAAaABsAGgAcAB0AHQAgACIAIgAjACMA
IwAlACcAJwAnACgAKAAoACkAKQApACkAKQApACgAKAAoACgAKAAmACQAIwAiACAAHwAd
ABwAGwAZABcAFgASABAADwANAA0ADQAKAAkABwAGAAUABAAEAAQAAwACAAEAAQAAAAAA
///////////9//3/+//7//7//v/+//7//P/7//v/+//9//3//f/+//7//P/8//z//v/+
//7//v/8//v/+//8//z//P/7//v//P/8//z/+//5//n/+f/5//v/+//7//v//P/8//z/
/P/7//v//P/8//z//f/9//3//f/+//7//v/+//3//f/+//z//f/+//7////+//7//v8A
AAEAAQACAAEAAAD///7///////////8BAAEAAQABAP/////////////////////9//3/
/f/9//3//f/9//3/+//7//v/+//9//3//f/9/////////////P/7//v//P/+//7//v/9
//v/+//8//z//P/8//z//P/8//z//P/8//z//P/8//z//P/8//z//P/+//7//v/9//3/
//8BAP///v8AAAAAAAAAAP7//v/+////AQABAAEAAQACAAQABAAEAAQABgAHAAgACQAJ
AAkACQAJAAgABwAHAAcABgAEAAIAAAD///z/+//7//r/+v/5//v/+//7//r/+f/4//j/
9//3//f/9v/2//b/9v/2//b/+P/4//j/+P/2//b/9v/2//X/9f/1//X/9f/1//X/9f/2
//b/9v/2//b/9v/z//X/9//3//3/CAAPABkAJgA4AEgAVQBgAGoAcABsAGAAVgBMADoA
JwAZAAsA/f/z//D/7P/q/+j/4f/W/9L/zv/K/8z/0P/U/9z/5f/n/+v/8f/w//H/8v/1
//X/9P/1//f/9//3//j/+f/3//f/9//5//v/+v/6//r//P/8//z//P/8//z//f/9//v/
/P/8//z/+v/6//r/+v/9//3//f/9/////////////f/+//////8BAAIAAgACAAMAAwAE
AAQABgAGAAcABwAJAAkACwAMAAwADQAPABEAEQAQABEAEQATABYAGAAZABoAHAAcAB0A
HQAdAB8AIQAhACEAIgAiACIAIwAjACMAIwAjACMAIgAgACAAIAAgACAAHgAdABwAGgAZ
ABcAFgARAA8ADQAMAAoACAAHAAUAAwADAAAA///9//z/+//6//r/+v/5//j/+f/5//j/
+P/1//X/9f/1//f/9//1//X/9P/0//T/9P/2//X/9f/1//P/8//z//T/9P/y//L/8v/y
//L/8v/y//L/8f/x//L/8v/y//H/8f/y//L/8v/x//H/8f/x//H/8f/x//H/8f/y//L/
8v/y//H/8f/y//L/8v/z//P/8//z//T/9P/0//b/9f/1//b/9v/3//j/+P/1//T/9P/0
//T/9f/1//b/9v/2//b/9v/z//P/8//z//X/9f/1//X/9f/1//X/9f/1//X/9f/1//X/
9f/1//X/9f/1//X/9f/1//X/9f/1//P/8//z//P/9f/1//X/9f/y//H/8f/y//L/8v/y
//H/8//z//T/9P/y//L/8v/y//L/8v/y//L/8v/y//L/8v/0//T/9P/0//b/9v/2//X/
+f/z//T/9v/2//b/9v/2//b/9v/3//X/9f/1//X/9v/4//j/+P/6//z//f/+////////
/////f/8//v/+//7//r/+P/2//T/8//w/+//8f/w//D/7//v/+//7//u//D/8P/x//H/
7//v/+7/7v/w//D/8P/w/+7/7v/u/+7/7v/u/+7/7v/t/+3/7f/t/+3/7f/t/+3/7v/u
/+7/7v/u/+z/6//t/+3/7//3/wIACQARAB4AMABAAE0AWgBiAGgAagBiAFIARgA+ACcA
EQADAPn/7//u/+z/6P/i/9v/0v/I/8T/wv/E/8j/zv/W/93/4//l/+f/6v/r/+r/7f/v
//L/8f/v//H/8f/y//P/8//z//P/9f/3//b/9v/2//f/9v/1//T/9v/2//f/9//3//j/
+P/4//r/+v/6//r/+f/5//n/+f/5//n/+f/5//v//P/9//3/+//8//z//P//////AAAA
AAIAAgADAAMAAQABAAMABAAGAAcACQALAA4ADgAQABEAEAASABMAEwAWABgAGAAZABsA
GwAdAB8AHgAdAB0AHAAeAB8AHwAfACEAIQAhACAAHwAeAB0AHAAcABoAGQAYABQAEwAR
ABAADwANAAsACgAGAAQAAwABAP/////8//v/+//6//n/+P/2//b/9f/0//P/8//y//L/
8//z//P/8//z//P/8f/x//L/8v/y//L/8v/x//H/8f/x//H/8f/y//L/8P/w//D/8P/w
//D/8P/w/+//7//w//D/8P/v/+//8P/w//D/7//x//H/8f/x/+//7//v/+//8v/y//L/
8v/x//H/8v/y//L/8//z//P/8//0//T/9P/0//P/8//0//T/9f/2//b/9f/0//T/9P/z
//P/8v/y//T/9P/0//T/8//z//P/8//1//X/9f/1//T/8//y//H/8//z//P/8//z//P/
8//z//P/8//z//P/8//z//P/8//z//P/8//z//H/8f/x//H/8v/x//H/8v/w//D/8P/v
/+//7//w//D/8P/w//D/8P/w//D/8P/w//L/8v/y//L/8v/w//D/9P/2//P/8v/x//D/
8v/y//L/8//1//X/9f/1//T/9v/2//b/9v/4//n/+v/5//n/+f/5//v/+v/5//n/9//2
//T/8v/y//H/7v/t/+3/7P/s/+v/7f/t/+3/7P/s/+z/7f/t/+v/6//q/+r/6v/q/+r/
6v/q/+r/6v/q/+z/7P/s/+z/6f/p/+n/6f/p/+n/6f/p/+j/6P/o/+j/6v/o/+f/5//n
/+f/7f/2////BwASAB4ALAA5AEYAUgBaAFoAVABMAEAAMgAlABUAAwD1/+3/5v/k/+L/
3v/Z/9L/yv/E/8D/vv/C/8j/zP/P/9X/2//h/+D/4//m/+X/5f/q/+v/6//p/+n/6v/r
/+n/6f/p/+v/7f/s/+z/7P/u/+7/7v/u/+7/7v/v/+//7f/u/+7/7v/w//D/8P/w//H/
8f/x//H/8//z//P/8//x//L/8//z//P/9P/0//T/9f/1//b/9v/4//j/+f/5//v/+//9
//7//f/9//7///8AAAAAAgADAAQABgAHAAcACQAKAAkACQALAAsADQAPAA8ADwAQABAA
DgAPAA8ADwARABEAEQAQAA4ADgAOAA4ADAAKAAkACAAIAAcABQAEAAMAAQD///7//P/6
//n/9//3//f/9P/z//P/8v/x//D/7v/u/+3/7P/r/+v/6v/q/+n/6f/p/+n/6//r/+n/
6f/q/+r/6v/q/+j/5//n/+f/5//n/+f/6P/o/+b/5v/m/+b/5v/m/+b/6P/n/+f/6P/m
/+b/5f/l/+b/5v/m/+X/5f/l/+X/5f/n/+f/5//n/+j/6P/o/+j/5//n/+j/6P/o/+n/
6f/p/+n/6v/q/+r/6v/p/+n/6v/q/+v/7P/s/+3/7P/s/+z/6v/r/+v/7P/s/+z/7P/s
/+v/6//r/+v/6f/p/+n/6f/r/+v/6//r/+n/6f/p/+n/6f/p/+n/6f/p/+n/6f/p/+n/
6f/p/+n/6f/p/+n/6f/p/+n/6f/p/+j/5//n/+j/6P/o/+j/5//n/+f/6P/o/+r/6v/q
/+r/6P/o/+j/6P/q/+r/6v/q/+r/6v/q/+r/6v/s/+z/7P/s/+z/7P/s/+z/7P/t/+v/
6//r/+v/7P/u/+7/7v/w//L/8//0//X/9f/1//X/9f/0//P/8//z//L/8P/u/+7/7f/q
/+n/6f/o/+j/5//p/+n/6f/o/+j/6P/p/+n/6f/p/+j/6P/o/+j/6P/o/+j/6P/o/+j/
5v/m/+b/5v/n/+f/5//n/+n/6f/p/+n/6P/o/+j/6P/q/+j/6f/n/+f/6f/x//r/AQAJ
ABQAIgAuAD0ASABOAFIAUABIADwAMgAkABUACQD///P/6//q/+j/5P/g/9v/1P/O/8j/
xP/E/8j/zP/S/9v/3//j/+f/6P/p/+r/6//r/+z/7f/t/+//7//w//H/8f/x//H/8//z
//L/8v/y//T/9P/0//T/9P/0//X/9f/1//b/9v/2//b/9v/2//b/9//3//f/9//7//n/
+f/5/w==
         </WaveFormData>
      </LeadData>
      <LeadData>
         <LeadByteCountTotal>10000</LeadByteCountTotal>
         <LeadTimeOffset>0</LeadTimeOffset>
         <LeadSampleCountTotal>5000</LeadSampleCountTotal>
         <LeadAmplitudeUnitsPerBit>4.88</LeadAmplitudeUnitsPerBit>
         <LeadAmplitudeUnits>��V</LeadAmplitudeUnits>
         <LeadHighLimit>2147483647</LeadHighLimit>
         <LeadLowLimit>268435456</LeadLowLimit>
         <LeadID>V1</LeadID>
         <LeadOffsetFirstSample>0</LeadOffsetFirstSample>
         <FirstSampleBaseline>0</FirstSampleBaseline>
         <LeadSampleSize>2</LeadSampleSize>
         <LeadOff>FALSE</LeadOff>
         <BaselineSway>FALSE</BaselineSway>
         <ExcessiveACNoise>FALSE</ExcessiveACNoise>
         <MuscleNoise>FALSE</MuscleNoise>
         <LeadDataCRC32>1098875134</LeadDataCRC32>
         <WaveFormData>
CAAIAAgACAAIAAgACAAIAAgACAAIAAgACQAKAAsACwALAAoACQAHAAQAAgABAP/////9
//z/+//5//v//f/+//7///8BAAIAAgACAAEAAQABAAEAAQACAAMABQAFAAQABAAEAAQA
BAAGAAYABQAFAAUABQAFAAYABAAEAAQABAAHAAcABwAHAAcACAAIAAkACQAIAAgACAAI
AAgACQAJAAgACAAJAAkACQAJAAoACgAKAAsACwAJAAYAAQD9//f/8//t/+v/7P/p/+L/
1f/J/8P/wP/C/8b/zv/X/9//3f/d/+X/6P/f/9H/z//c/+z/+/8EAAwAFgAcABoAFwAV
ABMAEAARABIAEAAQABEAEwAUABMAFgAWABYAFgAWABYAFwAXABcAFwAXABcAGQAZABkA
GgAaABkAGQAaABwAHAAcABsAGQAaABsAGwAdAB0AHQAdAB0AHQAdAB0AHwAfAB4AHgAe
AB4AHwAgAB4AHgAeAB4AIQAhACIAIgAiACIAIwAjACMAIwAjACMAIwAjACMAIwAjACMA
IgAiACAAIAAfAB4AIAAfAB8AHwAfAB0AHAAcAB4AHAAcABsAGAAXABcAFwAWABUAFAAT
ABIAEQAQAA8AEQARABIAEgASABIAEgASABMAEwATABMAEwATABUAFgAWABYAFgAWABcA
FwAXABcAFwAXABcAFwAXABgAGAAYABgAGAAYABgAGQAZABoAGgAaABoAGgAaABoAGgAa
ABoAHAAdAB0AHAAcABwAHAAcABwAHAAcABwAHgAeAB4AHgAgACAAIAAgACAAIAAgACAA
IAAfAB8AHwAfAB8AHwAfAB8AHwAfAB8AHwAfAB8AHgAeAB8AHwAfAB8AHwAdAB0AHgAe
AB4AHQAdAB0AHAAbAB0AHQAdAB0AHQAdAB0AHQAdAB4AHgAeAB4AHQAcABwAHgAdAB0A
HQAdAB0AHQAcAB4AHgAeAB4AHgAeAB4AHQAfAB8AHwAfAB0AHQAdAB0AHQAdAB0AHQAf
AB8AHwAfAB8AHgAeAB8AHwAfAB4AHgAeAB8AHwAfACEAIQAhACEAHwAfAB8AHwAhACEA
IQAiACIAIwAjACIAIwAkACUAJgAoACcAJwAmACUAIwAgAB4AHQAbABkAFwAUABMAEwAV
ABUAFgAWABcAGwAcABwAHAAbABsAGwAbABsAHAAdAB8AIQAgACAAIAAgACAAIAAgAB8A
HwAfAB8AIQAiACIAIgAiACIAIwAjACMAIwAjACQAJAAlACUAJAAmACYAJgAmACcAJwAm
ACYAJQAlACUAJQAoACgAKAArACsAJwAkAB8AGwATAA0ACQAHAAYAAwD6/+v/3//b/9r/
3P/e/+T/6//v//P/+/8BAP7/8f/n/+n/9P8AAAsAGAAkACwAMAAuAC0ALQAtAC4ALQAq
ACoALAAvADEAMgAzADQANAA0ADQANAA0ADUANQA1ADUANQA1ADUANQA1ADYANgA1ADUA
NgA4ADgAOAA3ADUANgA3ADcANwA3ADcANwA3ADcANwA3ADkAOQA4ADgAOAA4ADkAOgA4
ADgAOAA4ADsAOwA8ADwAPAA8AD0APQA9AD0APQA9AD0APQA9AD0AOwA7ADoAOgA6ADoA
OQA4ADYANQA1ADUANQAzADIAMgAyADAAMAAvAC4ALQAtAC0AKgApACgAJwAmACUAJAAj
ACMAIwAkACQAJAAkACQAJAAlACUAJQAlACUAJQAnACgAKAAoACgAKAApACkAKQApACkA
KQApACkAKQAqACoAKgAoACgAKAAoACcAJwAoACgAKAAoACgAKAAoACgAKAAoACgAKQAp
ACgAKAAoACgAKAAoACgAKAAoACgAKAAoACgAKAAoACgAKAAqACoAKgAqACoAKQApACkA
KQApACkAKQApACkAKQApACkAKQApACgAJgAnACcAJwApACkAJwAnACYAJgAmACUAJQAl
ACQAIwAjACMAIwAjACMAIwAjACMAIwAkACQAJAAkACMAIgAiACIAIQAhACEAIQAhACEA
IAAgACAAIAAgACAAIAAgAB8AHwAfAB8AHwAfAB8AHwAfAB0AHQAdAB0AHQAdAB0AHQAd
ABwAHAAdAB0AHQAcABwAGgAbABsAGwAbABsAGwAbAB0AHQAdAB0AHQAdABwAHgAeAB4A
HgAgAB8AHwAeABsAGQAWABQAEwARAA8ADQAMAAsACwANAA4ADgANAA0AEQASABIAEgAP
AA8ADwAPAA8AEAARABMAEwASABIAEgASABIAEgASABEAEQARABEADwAQABAAEAAQABAA
EQARABEAEQARABIAEAARABEAEAAQABAAEAAQAA8ADwAOAA4ADwAPAA8ADwAQABAADgAP
AA8ADQAIAAUA///5//P/7f/r/+r/5//c/83/w//B/8D/wP/E/8r/0f/V/9f/3//n/+D/
0f/L/8//2P/k/+//+v8EAAwAEAAOAAsACwALAAoACQAIAAYACAALAAsADAALAA4ADgAO
AA4ADAAMAA0ADQANAA0ADQANAA0ADQANAA4ADAALAAsADAAMAAwADAALAAsADAANAA0A
CwALAAsACwALAAsACwALAAsACwAKAAoACgAKAAsADAAKAAoACgAKAAsACwAMAAwACgAK
AAsACwALAAsACwALAAkACQAJAAkACQAJAAgACAAGAAYABQAEAAIAAQABAAEAAwABAAAA
AAD+//z//P/7//r/+f/5//n/+P/3//b/9f/0//P/8v/x//H/8f/y//L/8v/y//L/8v/1
//X/9f/1//X/9f/3//j/9v/2//b/9v/5//n/+f/5//n/+f/5//n/9//4//j/+P/4//j/
+P/4//n/+f/6//r/+P/4//j/+P/6//r/+v/6//j/+f/5//j/+v/6//r/+v/6//r/+v/6
//r/+v/6//r//P/8//z//P/6//r/+v/6//r/+f/5//n/+f/5//n/+f/5//n/+f/5//n/
+f/5//j/9v/3//f/9//3//f/9f/1//T/9P/0//P/9f/1//T/8//z//P/8//z//X/9f/1
//X/8//0//T/9P/0//P/8v/y//L/8f/x//H/8f/x//H/8P/w//D/8P/w//D/8P/w/+//
8f/x//H/8f/x//H/8f/x//H/8f/x//H/7//v/+//7//v/+7/7v/v/+//7//u/+7/7v/v
/+//7//v/+//7//v//H/8f/w//D/8P/w//D/8//z//T/9P/z//H/7v/s/+n/5//l/+P/
4v/h/+H/4//k/+T/4//j/+X/5v/m/+b/4//j/+P/4//l/+b/5//p/+n/6P/o/+j/6v/q
/+r/6v/n/+f/5//n/+n/6v/q/+r/6P/o/+n/6f/p/+n/6f/q/+r/6//r/+r/6v/q/+r/
6v/p/+n/6P/o/+v/6//r/+v/7P/s/+z/7f/t/+3/6P/j/93/2f/T/8//y//K/8f/xP+3
/6f/n/+e/57/ov+o/6//uf+5/7v/w//I/8H/s/+t/7r/yv/V/97/6P/w//b/+P/z/+//
7f/s/+3/7v/s/+z/7f/t//D/8f/w//D/8P/w//D/8P/x//H/8f/x//H/8f/x//H/8f/y
//L/8f/x//L/8P/w//D/7//x//L/8//z//P/8//z//P/8f/x//H/8f/z//P/8v/y//L/
8v/z//T/9P/0//T/9P/z//P/9P/0//T/9P/1//X/9f/1//X/9f/1//X/9f/1//f/9//2
//b/9P/0//P/8v/y//H/8f/x//H/7//u/+7/7v/s/+z/6//q/+n/6f/p/+b/5f/k/+P/
4v/h/+D/3//f/9//4P/g/97/3v/e/97/4f/h/+H/4f/f/9//4f/i/+L/4v/i/+L/4//j
/+P/4//j/+P/4//j/+H/4v/i/+L/4v/i/+L/4v/j/+P/5P/k/+L/4v/i/+L/4v/i/+L/
4v/k/+X/5f/k/+T/5P/k/+T/5P/k/+T/5P/i/+L/4v/i/+P/5P/l/+b/5v/m/+b/5v/m
/+X/5f/l/+P/4//j/+P/4//j/+P/4//j/+P/4//i/+L/4//j/+P/4//j/+H/4f/g/+D/
4P/f/+H/4f/g/9//3//f/9//3//f/9//3//f/9//4P/g/+D/4P/f/97/3v/g/9//3//f
/9//3//f/97/3v/e/97/3v/e/97/3v/d/9//3//f/9//3//f/9//3//f/9//3//f/9//
3//f/9//3//e/97/3//h/+H/4P/g/97/3//f/9//4f/h/+H/4f/h/+P/4f/h/+L/4v/i
/+L/4v/j/+P/5P/k/+P/4f/e/9z/3f/b/9n/1//V/9P/0v/T/9X/1v/W/9f/2//c/9z/
3P/Z/9n/2f/Z/9n/2v/b/93/3//e/97/3v/e/97/3v/e/9//3//f/9//3//g/+D/4P/g
/+D/4f/h/+H/4f/h/+L/4P/h/+H/4P/i/+L/4v/i/+P/4//i/+L/5f/l/+X/5f/m/+b/
5v/n/+n/5f/i/93/2f/T/83/yf/H/8b/xf/A/7H/o/+d/5z/nP+e/6T/rf+1/7X/uf/B
/8L/uf+r/6n/tv/C/83/2P/i/+z/8v/0//H/7f/t/+z/6//q/+r/6v/r/+3/7v/x//D/
8P/w//D/8v/y//P/8//z//P/8//z//P/8//z//T/9P/z//P/9P/0//T/9P/z//X/9v/3
//f/9f/1//X/9f/3//f/9//3//f/9//2//b/+P/4//n/+v/6//r/+v/6//v/+//8//z/
/P/8//3//f/9//3//f/9//3//f/9//3//f/9//z//P/8//z/+//6//r/+f/5//n/+f/3
//b/9v/4//b/9v/1//T/8//z//P/8P/v/+7/7f/s/+v/6v/p/+v/6//s/+z/7P/s/+z/
7P/t/+3/7f/t/+3/7f/v//D/8P/w//D/8P/x//H/8f/x//H/8f/x//H/8f/y//L/8v/y
//L/8v/y//H/8f/y//L/9P/0//T/9P/0//T/9P/0//T/9f/1//T/9v/2//b/9v/2//b/
9v/2//b/9v/2//b/+P/4//j/+P/4//j/+P/4//j/9//3//f/9//3//f/9//3//f/9//3
//f/9//3//b/9v/3//f/9//5//n/9//3//b/9v/2//X/9f/1//T/8//1//X/9f/1//X/
9f/1//X/9f/2//b/9v/2//X/9P/0//b/9f/1//X/9f/1//X/9P/0//T/9P/0//b/9v/2
//X/9f/1//X/9f/1//X/9f/1//X/9f/1//X/9f/1//X/9f/3//b/9v/3//f/9//2//b/
9v/3//f/9//3//f/9//3//f/9//3//f/9//3//f/+P/4//n/+f/3//b/9//4//n/+v/8
//v/+//6//v/+f/2//T/8f/v/+3/6//q/+n/6f/r/+v/7P/s/+3/7//w//D/8P/v/+//
7//v/+//8P/x//P/8//y//L/8v/y//L/8v/y/+//7//v/+//8f/y//L/8v/y//L/8//z
//P/8//z//T/9P/1//X/9P/0//T/9P/0//X/9f/0//T/8//z//P/8//2//b/9v/3//f/
9f/y/+3/5//h/9v/1//T/9L/0f/K/7v/rf+r/6j/qP+s/7D/uf+9/8H/x//P/9D/w/+1
/7X/wP/M/9X/4v/u//b/+v/8//n/+f/5//r/+f/2//T/9v/5//n/+v/9//z//P/8//z/
/v/+//////////////////3//f/9//7/AAD/////AAAAAAAAAAD///3//v//////////
//////8BAAEAAQABAAMAAwACAAIAAgACAAMABAAEAAQABAAEAAMAAwAEAAQABAAEAAUA
BQAHAAcABwAHAAcABwAHAAcABQAFAAQABAAEAAQAAwACAAIAAQABAAEAAQD///7//v/+
//z//P/7//r/+f/5//n/9v/1//T/8//0//P/8v/x//H/8f/y//L/8v/y//L/8v/1//X/
9f/1//X/9f/3//j/+P/4//j/+P/5//n/+f/5//n/+f/5//n/+f/6//r/+v/4//j/+P/4
//n/+f/6//r/+v/6//r/+v/6//r/+v/6//r/+//7//r//P/8//z//P/8//z//P/8//z/
/P/8//z//P/8//z//P/+//7//v/+/wAA/////////f/9//3//f//////////////////
//7//P/9//3//f///////f/9//z//P/8//v//f/9//z/+//7//v/+//7//v/+//7//v/
+//8//z//P/8//v/+v/6//z/+//7//v//f/9//3//P/6//r/+v/6//z//P/8//v/+//7
//v/+//7//v/+//7//3//f/9//3//f/9//3//f////7//v////3//f/8//z//P/9//3/
/f/9//3//f/9//3//f/9//3/////////AAAAAAAAAgACAAIAAgAEAAMAAwACAAMAAQD+
//z/+f/3//X/8//y//H/8f/z//P/9P/0//X/9//4//j/+P/3//f/9//3//f/+P/5//v/
/f/8//z//P/8//z//P/8//3//f/9//3//f/+//7//v/+//7//////wEAAQABAAIAAAAB
AAEAAAACAAIAAgACAAMAAwACAAIAAQABAAEAAQAEAAQABAAFAAUABQACAP3/9//z/+3/
6f/l/+L/3//a/8//wf+9/7z/uv+8/8D/yf/P/9H/1f/h/+T/2f/N/8n/0P/c/+X/8P/8
/wYADAAOAA0ACQAHAAoACwAKAAgACAAJAAsADAANABAAEAAQABAADgAOAA8ADwAPAA8A
DwAPAA8ADwAPABAAEAAPAA8AEAASABIAEgARAA8AEAARABEAEQARABEAEQARABEAEQAR
ABMAEwASABIAEgASABMAFAAUABQAFAAUABMAEwAUABQAFAAUABUAFQAVABUAFQAVABcA
FwAXABcAFQAVABQAFAAUABQAEwASABIAEQARABEAEQAPAA4ADgAOAAwADAALAAwACwAL
AAsACQAHAAUAAwAEAAMAAgABAAEAAQACAAIAAgACAAIAAgADAAMAAwADAAMAAwAFAAYA
BgAGAAYABgAFAAUABQAFAAcABwAHAAcABQAGAAYABgAGAAYABgAGAAUABQAGAAYABgAG
AAYABgAGAAYABgAGAAYABwAHAAYACAAIAAgACAAIAAgACAAIAAgACAAIAAgACgAKAAoA
CgAKAAoACgAKAAgABwAHAAcABwAHAAcABwAHAAcABwAHAAcABwAHAAYABgAHAAcABwAH
AAcABQAFAAYABgAGAAUABQAFAAQAAwAFAAUABQAFAAMAAwADAAMAAQACAAIAAgAEAAMA
AgACAAQAAwADAAMAAwADAAMAAgACAAIAAgACAAIAAgACAAEAAQABAAEAAQADAAMAAwAD
AAEAAQABAAEAAQABAAEAAQADAAIAAgADAAMAAwACAAIAAgADAAMAAwAFAAUABQAFAAUA
BQAFAAUABQAEAAYABgAGAAYABwAHAAgACAAHAAUAAgAAAP///f/7//n/9v/1//X/9//7
//z//P/9//3//v/+//7//f/9//3//f/9//7///8BAAMAAgACAAIAAgACAAIAAgABAAEA
AQABAAEAAgACAAIABAAEAAUABQADAAMAAwAEAAYABwAHAAYABgAGAAYABgAFAAUABAAE
AAcABwAHAAcACAAIAAoACwALAAcABAD///n/8//v/+v/6f/m/+P/4P/T/8X/wf++/7z/
wP/I/9X/3f/b/9v/4//m/9//0//P/9r/6v/5/wQADAASABoAGgAVABMAEQAQAA8ADgAO
AAwADQANABAAEQASABIAEgASABIAEgATABMAEwATABMAEwATABMAEwAUABYAFQAVABYA
FgAWABYAFQAVABYAFwAXABUAFQAVABUAFQAVABUAFQAXABcAFgAWABgAGAAZABoAGAAY
ABgAGAAZABkAGgAaABoAGgAbABsAGwAbABsAGwAbABsAGwAbABsAGwAaABoAGgAaABkA
GAAaABkAGQAZABcAFQAUABQAFQAUABUAFQAUABMAEwATABEADwANAAsACgAJAAgABwAJ
AAkACgAKAAgACAAIAAgACQAJAAkACQAJAAkACwAMAAoACgAKAAoADQANAA0ADQANAA0A
DQANAAsADAAMAAwADAAMAAwADAALAAsADAAMAA4ADgAOAA4ADgAOAA4ADgAOAA8ADwAO
AA4ADgAOAA4ADgAOAA4ADgAQABAAEAAQABAAEAAQABAADgAOAA4ADgAQAA8ADwAPAA8A
DwAPAA8ADQANAA0ADQANAA0ADQAMAAwADQANAA0ADQANAAsACwAMAAwADAALAAsACwAK
AAkACQAJAAkACQAHAAcABwAHAAcACAAIAAgACAAHAAYABgAIAAcABwAHAAcABwAHAAYA
BgAGAAYABgAGAAYABgAFAAUABQAFAAUABQAFAAUABQAFAAUABQAFAAUABQAFAAUABQAE
AAQABQAFAAUABAAEAAQABQAFAAUABQAFAAUABQAFAAUABQAFAAMAAwADAAQABAAFAAUA
BQAFAAYACAAIAAgACAAIAAcABwAGAAUAAwAAAP7//f/7//n/9//5//n/+v/9/wkAEgAa
ACMAIwAiACAAHgAaABkAGAAXABYAFgAWABcAFgAUABMAEgAQABAAEAAQAA8ADwAPAA8A
DQAOAA4ADgAOAA4ADwAPAA0ADQANAA4ADgAPAA8ADgAOAA4ADgAOAA0ADQAMAAwADQAN
AA0ADQAMAAwADAAPABEADQAKAAUA///5//P/7//r/+z/6f/g/9H/xf/B/8D/wv/G/8r/
0//X/9n/3//n/+T/2f/L/83/2P/m//H/+v8GAA4AFAASABEADwANAA4ADQAMAAoACgAN
AA8AEAARABIAEgASABIAEAAQABEAEQARABEAEQARABEAEQARABIAEgARABEAEgAQABAA
EAAPAA8AEAARABEAEQARABEAEQARABEAEQARABMAEwASABIAEAAQABEAEgAQABAAEAAQ
ABEAEQASABIAEgASABMAEwATABMAEwATABMAEwATABMAEwATABIAEgAQABAADwAOAA4A
DQANAA0ADQALAAoACgAKAAgACAAHAAYABQAFAAUABAADAAIAAQACAAEAAAD///////8A
AAAA/v/+//7//v8BAAEAAQABAP////8BAAIAAAAAAAAAAAABAAEAAQABAAEAAQABAAEA
//8AAAAAAAD+//7//v/+//////8AAAAA///+//3//P/8//z//P/8//z//f/9//z//v/+
//7//v/8//z//P/8//z//P/8//z//P/8//z//P/8//z//P/8//7//f/9//3/////////
//////////////////////7//P/9//3//f/9//3/+//7//z//P/8//v/+//7//r/+f/5
//n/+f/5//n/+f/5//n/9//4//j/+P/6//n/+P/4//j/9//3//f/9//3//f/9v/2//b/
9v/2//b/9v/2//X/9f/1//X/9f/1//X/9f/1//X/9f/1//X/8//z//P/8//z//L/8v/z
//X/9f/0//T/8v/z//P/8//z//P/8//z//P/8//z//P/8//z//P/9P/y//P/8//z//X/
9f/1//f/9v/4//j/+P/4//j/9//3//b/9f/z//D/7v/r/+n/5//l/+b/5f/l/+f/6f/q
/+r/6//r/+z/7P/s/+v/6//r/+v/7f/u/+//8f/x//D/8P/w/+7/7v/u/+7/7//v/+//
7//v//D/8P/w//D/8P/x//H/8f/x//H/8v/y//P/8//y//L/8v/y//L/8//z//L/8v/z
//P/8//z//T/9P/0//X/9f/v/+z/6f/j/93/1//T/9H/0P/J/7z/r/+p/6f/qP+q/6z/
tP+7/7//w//N/8//wv+1/7P/u//I/9L/3//s//T/+v/8//r/+f/5//n/+P/1//b/9v/4
//n/+//8//3//v/+//7//v/+//7/////////////////////////AAACAAEAAQACAAAA
AAAAAP////8AAAEAAQADAAMAAwADAAEAAQABAAEABQAFAAQABAAEAAQABQAGAAYABgAG
AAYABQAFAAYABgAGAAYABwAHAAcABwAHAAcABwAHAAcABwAHAAcABgAGAAYABgAFAAQA
BAADAAMAAwADAAEAAAAAAAAA/v/+//3//P/7//v/+//6//n/+P/3//b/9f/0//P/9f/1
//b/9v/2//b/9v/2//f/9//3//f/9//3//n/+v/6//r/+v/6//v/+//7//v/+//7//v/
+//5//r/+v/6//z//P/8//z/+//7//z//P/8//z//P/8//z//P/8//z//P/9//3//P/+
//7//v/+//7//v/+//7//v/+//7//v/+//7//v/+//7//v/+//7/AAD////////9//3/
/f/9//v/+//7//v/+//7//v/+v/4//n/+f/5//v/+//5//n/+v/6//r/+f/5//n/+P/3
//f/9//3//f/9//3//f/9//1//b/9v/2//j/9//2//b/+P/3//f/9//3//f/9//2//b/
9v/2//b/9v/2//b/9f/3//f/9//3//f/9//3//f/9//3//f/9//1//X/9f/1//X/9P/0
//X/9f/1//T/9P/0//X/9f/1//X/9f/1//X/9f/1//X/9f/1//X/9f/2//b/9//3//f/
9//3//j/+v/6//r/+v/6//n/+f/4//X/8//w/+7/7f/r/+n/5//m/+X/5f/n/+n/6v/q
/+v/6//s/+z/7P/t/+3/7f/t/+3/7v/v//H/8f/w//D/8P/w//D/8P/w/+//7//v/+//
7//w//D/8P/w//D/8f/x//H/8f/x//L/8v/z//P/8v/y//L/8v/y//P/8//y//L/8//z
//P/8//0//L/9P/3//X/8f/s/+f/4f/b/9f/0//P/87/y//A/7H/q/+p/6j/qv+u/7T/
u/+9/8H/zf/T/8r/u/+1/73/yP/S/93/6P/y//j/+v/4//f/9//3//b/9f/0//T/9P/3
//f/+P/5//r/+v/6//r/+v/6//v/+//7//v/+//7//v/+//7//z//P/7//v//P/8//z/
/P/7//n/+v/7//v/+//7//v/+//7//v/+//7//3//f/8//z/+v/6//v//P/8//z//P/8
//v/+//8//z//P/8//3//f/7//v/+//7//3//f/9//3//f/9//z//P/8//z/+//6//j/
9//3//f/9//1//T/9P/0//L/8v/x//D/7//v/+//7v/t/+z/6//q/+n/6P/n/+f/5//o
/+j/6P/o/+j/6P/p/+n/6f/p/+n/6f/r/+z/6v/q/+r/6v/r/+v/6//r/+v/6//r/+v/
6//s/+z/7P/s/+z/7P/s/+n/6f/q/+r/7P/s/+z/7P/u/+7/7v/u/+z/7f/t/+z/7P/s
/+z/7P/u/+7/7v/u/+7/7v/u/+7/7v/u/+7/7v/s/+z/7P/s/+7/7f/t/+3/7f/t/+3/
7f/t/+3/7f/t/+3/7f/t/+z/6v/r/+v/6//t/+3/6//r/+z/7P/s/+v/6//r/+r/6f/p
/+n/6f/p/+f/5//n/+f/5//o/+j/6P/o/+f/5v/m/+j/5//n/+f/6f/p/+n/6P/o/+j/
6P/o/+j/6P/o/+f/5//n/+f/5//n/+f/5//n/+f/5//n/+f/5//n/+f/5//l/+T/5P/l
/+f/5//m/+b/5P/l/+X/5f/l/+X/5f/l/+f/5//n/+f/5//n/+f/6P/m/+j/6P/o/+j/
6v/p/+n/6P/n/+X/4v/g/+H/3//d/9v/2v/Z/9n/2//c/9z/2//b/9//4P/g/+D/3//f
/9//3//f/+D/4f/j/+P/4v/i/+L/4v/i/+L/4v/j/+P/4//j/+P/5P/k/+T/4v/i/+P/
4//j/+P/4//k/+T/5f/l/+T/5P/k/+T/5P/l/+X/5P/k/+X/5f/l/+X/5v/m/+b/5//n
/+X/4v/d/9f/0f/N/8n/x//G/8P/vP+t/5//m/+a/5r/oP+m/6//t/+1/7f/wf/E/7n/
q/+t/7z/zP/X/+L/6v/w//b/9P/x/+//7f/q/+n/6v/q/+j/6f/r/+z/7f/w//D/8P/w
//D/8P/x//H/8f/x//H/8f/x//H/8f/y//D/7//v//D/8v/y//L/8f/x//L/8//z//H/
8f/x//H/8//z//P/8//z//P/8v/y//L/8v/z//T/9P/0//T/9P/1//X/9v/2//b/9v/3
//f/9//3//f/9//3//f/9//3//f/9//2//b/9v/2//X/9P/0//P/8//z//P/8f/w//D/
8P/u/+7/7f/s/+v/6//r/+r/6f/o/+f/5P/j/+L/4f/h/+H/4v/i/+D/4P/g/+D/4f/h
/+H/4f/h/+H/4//k/+L/4v/i/+L/4//j/+P/4//j/+P/4//j/+H/4v/i/+L/4v/i/+L/
4v/h/+H/4v/i/+T/5P/k/+T/5P/k/+T/5P/m/+f/5//m/+T/5P/k/+T/5v/m/+b/5v/k
/+T/5P/k/+b/5v/m/+b/5v/m/+b/5v/m/+X/5f/l/+P/4//j/+P/4f/h/+H/4f/j/+P/
4//i/+L/4//j/+P/4//j/+H/4f/g/+D/4P/f/+H/4f/g/9//4f/h/+H/4f/f/9//3//f
/93/3v/e/97/4P/f/97/3v/e/93/3f/d/93/3f/d/9z/3P/c/9z/3P/e/97/3v/d/93/
3f/d/93/3f/d/93/3f/d/93/3f/d/93/3f/d/93/2//a/9r/2//d/93/3P/c/9r/2//b
/9v/2//b/9v/2//b/9v/2//b/9v/2//b/9z/3P/b/9z/3v/e/97/3v/c/9v/2//a/9n/
1//U/9L/0f/P/83/y//M/8v/y//N/8//0P/Q/9H/0v/S/9H/0P/P/8//z//P/9H/0v/T
/9X/1f/U/9T/1P/S/9L/0v/S/9P/0//T/9P/0//U/9T/1P/S/9L/0//T/9X/1f/V/9b/
1P/V/9X/1P/U/9T/1P/U/9P/0//S/9L/0f/R/9H/0f/S/9T/1P/T/9P/z//K/8X/v/+5
/7X/sf+x/7D/q/+e/5H/h/+H/4T/hP+K/5L/m/+b/5v/of+n/6D/k/+P/5f/qP+2/7//
yP/Q/9r/3P/Y/9P/0f/R/87/zf/M/8r/yv/N/8//0P/R/9L/0v/S/9L/0P/Q/9H/0f/R
/9H/0f/R/9H/0f/R/9L/0v/R/9H/0v/Q/9D/0P/P/8//0P/R/9H/z//P/8//z//P/8//
z//P/w==
         </WaveFormData>
      </LeadData>
      <LeadData>
         <LeadByteCountTotal>10000</LeadByteCountTotal>
         <LeadTimeOffset>0</LeadTimeOffset>
         <LeadSampleCountTotal>5000</LeadSampleCountTotal>
         <LeadAmplitudeUnitsPerBit>4.88</LeadAmplitudeUnitsPerBit>
         <LeadAmplitudeUnits>��V</LeadAmplitudeUnits>
         <LeadHighLimit>2147483647</LeadHighLimit>
         <LeadLowLimit>268435456</LeadLowLimit>
         <LeadID>V2</LeadID>
         <LeadOffsetFirstSample>0</LeadOffsetFirstSample>
         <FirstSampleBaseline>0</FirstSampleBaseline>
         <LeadSampleSize>2</LeadSampleSize>
         <LeadOff>FALSE</LeadOff>
         <BaselineSway>FALSE</BaselineSway>
         <ExcessiveACNoise>FALSE</ExcessiveACNoise>
         <MuscleNoise>FALSE</MuscleNoise>
         <LeadDataCRC32>1974183726</LeadDataCRC32>
         <WaveFormData>
5P/k/+T/5P/m/+b/5v/m/+b/5v/m/+b/5//o/+n/6v/q/+n/6P/l/+P/4v/i/+H/4P/f
/9//4P/h/+H/4f/h/+H/4v/i/+P/5f/k/+D/4P/f/97/3v/e/97/3v/d/93/3v/d/9z/
3P/a/9r/2v/a/9z/3P/c/9z/3f/d/93/2//d/97/3v/e/9z/3P/c/93/3f/d/93/3f/f
/9//3//g/+D/4P/h/+H/4f/j/+P/4v/k/+f/6P/o/+n/7//4/wQAFQArAEkAaQB8AG4A
QQAQAOf/t/+H/2L/Qf8d//3+4v7T/tX+3/7c/tj+5f79/hn/Nf9P/2r/hf+e/7D/uv/E
/87/2v/j/+j/7P/x//f//f8AAAIAAwAGAAcACAAKAAsADAANAA4ADgAPABAAEgAUABQA
FQAXABgAGgAbAB0AHwAiACQAIgAkACYAKAApACsALQAvADEAMgA0ADYANwA5ADwAPgA/
AEEAQwBGAEcASgBMAE8AVABXAFoAXQBhAGQAaABrAG4AcgB1AHkAewB+AIEAhACHAIkA
jACOAJEAlACWAJYAlwCZAJsAnACcAJwAnACbAJoAmQCYAJUAkgCQAI0AhwCDAH4AeQBy
AG8AaABiAFwAWABSAEwARgBCADwANwAyADAAKwAnACMAHwAbABgAFgAUABMAEQAOAA0A
CwAKAAgABwAHAAUABAAFAAUABQAEAAUABQAFAAQABAAEAAQABAAGAAYABwAHAAcABwAH
AAcACQAJAAkACgAIAAgACAAIAAgACAAIAAgACgAKAAoACwALAAwADAAMAAwADAAMAAwA
DgAOAA4ADgAOAA8ADwAQABAAEQARABIAFAAUABQAFAAVABUAFQAVABQAFAATABMAEQAR
ABEAEQARABAADwAPAA4ADgAOAA0ADQANAA0ADAAOAA4ADgAOAA0ADQANAA0ADAAMAAwA
DAAKAAoACgAJAAkACAAIAAgACAAIAAcABwAJAAkACAAIAAcABwAHAAcABwAHAAcABwAH
AAYABgAGAAYABgAGAAYABgAGAAYABgAEAAQABAADAAUABQAFAAUABgAGAAYABgAHAAgA
CAAIAAoACwAMAAoADAAMAAwADAAOAA4ADgANAA4ACwAJAAgACAAHAAYABQADAAQABQAF
AAUABQAFAAYACAAJAAkACAAGAAYABQAEAAIAAgACAAIAAQABAAAA///+//7//v/+//7/
/v/+//7//v/+//////////3//f/+//7//v/+//7//v//////////////////////AAAA
AAAAAQABAAEAAQADAAQABAAFAAgABgAJAA8AGAAmADcAUQBxAI0AlAB8AEsAHADx/8H/
kf9m/zf/Cf/r/tj+0f7X/t/+2P7Y/u3+B/8f/z3/W/98/5n/sP/E/9L/4P/u//j///8E
AAgACwARABUAGgAaABsAHgAfACAAIAAhACIAIwAkACQAJQAmACoALAAsAC0ALQAuADAA
MQAyADMANQA2ADQANgA4ADoAPQA/AEEAQwBFAEYASABKAE0ATwBSAFQAVwBZAFsAXgBh
AGQAZgBpAGwAbwByAHUAeQB8AIAAgwCGAIoAjQCRAJMAlgCZAJwAoQCjAKYAqACpAKwA
rgCuAK8AsQCzALQAsgCyALIAsQCwAK8ArgCrAKcApACgAJkAkwCOAIkAggB7AHQAbgBo
AGIAXABWAFAASABCAD0AOAA0AC8AKwAnACEAHQAaABgAFAATABEADgALAAkACAAGAAcA
BwAFAAQAAQABAAEAAAD////////+//7//v/+//7//P/8//3//f/9//3//f/9//v/+//7
//z//P/8//z//P/8//z//P/8//r/+v/6//v/+//8//z//P/8//z//P/8//z//P/8//z/
/P/9//3//v/8//3//f/+/wAAAAAAAAAAAQABAAEAAQAAAAAA///////////////////+
//3//f/8//z//P/7//v/+//7//r/+v/6//r/+v/5//n/+f/5//j/+P/4//j/9v/2//b/
9f/3//b/9v/2//T/9P/z//P/8//z//L/8v/x//H/8f/x//H/8f/x//H/7//u/+7/7v/w
//D/8P/w/+7/7v/u/+7/7v/u/+7/7f/v/+//7//v//L/8v/y//L/9f/0//T/9P/0//T/
9P/2//b/9v/1//b/8//x//D/7v/t/+z/6//r/+z/7f/t/+v/6//r/+z/7v/v/+//7v/q
/+r/6f/o/+b/5v/m/+b/5f/l/+T/4//i/+L/4v/i/+L/4v/i/+L/4v/i/+P/4//j/+H/
4f/i/+L/4v/i/+L/4v/j/+P/4//j/+P/4//j/+P/5P/k/+T/5f/l/+X/5f/l/+T/5v/n
/+j/6P/t//P//v8OACEAOwBbAHcAfgBeAC0AAgDV/5//b/9C/xP/5/7J/rb+s/67/r/+
uv6+/tP+7f4H/yX/Q/9i/3//mP+o/7b/xP/S/9z/4//m/+z/8f/3//n//P/+/wEABAAF
AAYABgAHAAgACQAKAAoACwAMAA4AEAAQABEAEQASABQAFQAWABcAGQAaABoAHAAeACAA
HwAhACMAJQApACoALAAuAC8AMQA0ADYAOwA9AD8AQgBFAEgASgBNAFIAVQBYAFsAXwBi
AGYAaQBqAG4AcQB1AHcAegB9AIAAgwCFAIgAigCNAJAAkgCSAJMAlQCXAJgAlgCWAJYA
lQCUAJMAkgCPAIwAigCHAIEAewB2AHEAagBjAFwAVgBQAEoARAA+ADgAMgAsACcAIgAe
ABkAFQARAA0ACQAGAAQAAgABAP///P/7//n/+P/2//X/9f/z//L/7//v/+//7v/v/+//
7//u/+7/7v/u/+7/7v/u/+//7//v/+//7//v/+//7//v//D/8P/w//D/8P/w//D/8P/w
//D/8P/w//H/8f/y//L/8v/y//L/8v/y//L/8v/y//L/8v/z//P/9P/2//f/9//4//j/
+P/4//j/+f/5//n/+f/4//j/9//3//f/9//3//f/9//2//X/9f/0//T/9P/z//P/8//z
//L/8P/w//D/8P/v/+//7//v//D/8P/w//D/7v/u/+7/7f/t/+z/7P/s/+z/7P/r/+v/
6f/p/+j/6P/p/+n/6f/p/+n/6f/p/+n/6f/o/+j/6P/o/+j/6P/o/+j/6P/o/+j/6P/o
/+j/5//o/+n/6v/r/+z/7v/u/+7/7v/u/+7/8P/w//D/7//w/+3/6//q/+j/5//m/+X/
4//k/+X/5f/l/+X/5f/m/+j/6f/p/+j/5P/k/+P/4v/g/+D/4P/g/9//3//e/93/3v/e
/97/3v/c/9z/3P/c/9z/3P/d/93/3f/b/9v/3P/c/9z/3P/c/9z/3f/d/93/3f/d/93/
3f/f/+D/4P/g/+H/4f/h/+H/4//k/+T/5f/m/+b/6f/t//T/AAARACkASQBrAIIAfgBX
ACAA8//D/4//ZP9B/xn/9f7W/sP+xf7N/s7+yP7T/uv+B/8h/z3/WP9z/4z/ov+u/7j/
xP/Q/9f/3v/i/+n/7f/x//T/+v/7//7///8AAAIAAwAEAAUABAAEAAUABgAIAAoACgAL
AA0ADgAQABEAEgATABUAFgAYABoAHAAeAB8AIQAjACUAJQAmACgAKgArAC0AMAAyADMA
NQA3ADoAPQBAAEIARQBGAEkATABPAFEAVABYAFsAXgBiAGUAaQBtAHAAcwB2AHkAewB+
AIAAgwCGAIgAiACJAIsAjQCOAJAAkACQAI8AkACPAI4AiwCLAIoAiACDAIEAfAB3AHAA
awBkAF4AWABSAEwARgBAADwANgAxACwAKAAjAB8AGwAZABUAEgAQAAwACwAJAAYABQAD
AAIAAAD//////f/8//v/+//7//r/+f/5//n/+P/4//j/+P/4//j/+P/5//n/9//3//f/
9//5//n/+f/6//j/+P/4//j/+P/4//j/+P/4//j/+P/5//v//P/8//z//v/+//7//v/+
//7//v/+//z//f/9//7//v//////AAAAAAAAAAAAAP///////////v/+//3//f/9//3/
/f/9//v/+v/5//n/+P/4//j/9//3//f/9//2//j/+P/4//j/9//3//f/9//2//b/9v/2
//b/9v/2//X/9//2//b/9v/0//T/8//z//P/8//y//L/8f/x//H/8f/v/+//7//v//H/
8P/w//D/7v/u/+7/7v/u/+7/7v/u/+7/7v/u/+3/7//v/+//7//w//L/8v/w//D/8P/w
//D/8P/y//L/8v/x//D/7f/r/+r/6v/p/+j/5//l/+b/5//n/+f/5//n/+j/6v/r/+v/
6v/k/+T/4//i/+L/4v/i/+L/4f/h/+D/3//e/97/3v/e/97/3v/e/97/3v/e/9//3//f
/93/3f/e/97/3v/e/97/3P/d/93/3f/f/9//3//f/9//4P/g/+D/4f/h/+H/4f/j/+L/
4P/j/+b/5P/n/+v/8v/+/w8AJQBDAGUAeABsAD8ADADh/7H/ff9U/y3/Bf/h/sj+u/69
/sf+xP7C/s/+5/4B/xv/Of9W/3H/iv+g/6z/uP/G/9D/1//c/+L/5//r/+//8v/2//f/
+v/7//z//P/9//7///8AAAAAAQACAAIABAAEAAUABwAIAAoACwAMAA0ADwAQABAAEgAU
ABYAFwAZABsAHQAfACAAIgAkACcAKQAsAC4ALwAxADMANgA5ADwAPgBBAEQARwBKAE0A
UABUAFkAXQBeAGIAZQBpAGsAbgBxAHQAeQB7AH4AgACDAIYAiACIAIkAiwCNAI4AjgCO
AI4AjQCMAIsAigCHAIQAggB/AHkAdwByAG0AZgBhAFoAVABOAEYAQAA6ADQAMAAqACUA
IAAcABcAEwAPAAsABwAEAAIA/v/9//v/+P/1//P/8v/w/+//7//t/+z/6//r/+v/6v/p
/+n/6f/o/+j/6P/o/+j/6P/o/+n/6f/p/+n/6f/p/+f/5//n/+j/6P/o/+j/6P/q/+r/
6v/q/+r/6v/q/+v/6//s/+z/7P/s/+z/7P/s/+z/7P/s/+z/6v/r/+v/7P/u/+//7//w
//D/8P/w//D/8//z//P/8//y//L/8f/x//H/8f/x//H/8f/w/+//7//w//D/8P/v/+3/
7f/t/+z/7P/s/+z/7P/r/+v/6//r/+r/6v/q/+r/6v/q/+r/6f/r/+r/6v/q/+r/6v/p
/+n/6f/p/+j/6P/n/+f/5//n/+f/5//n/+f/5//m/+b/5v/o/+j/6P/o/+b/5v/m/+b/
5v/m/+b/5f/l/+X/5f/l/+b/5v/m/+b/6f/q/+r/6v/q/+v/7P/s/+z/7v/u/+7/7v/w
//D/8P/v//D/7f/r/+r/6v/p/+j/5//n/+j/6f/p/+f/5//n/+j/6v/r/+v/6v/m/+b/
5f/k/+T/5P/k/+T/5f/l/+T/4//i/+L/4v/i/+D/4P/g/+D/4P/g/+H/4f/j/+H/4f/i
/+D/4P/g/+D/4P/h/+H/4f/j/+P/4//j/+P/5P/k/+T/5f/l/+X/5f/n/+j/6P/p/+r/
6v/r//P//P8IABkAMQBRAG8AfgBsADsADgDj/6//e/9S/yP/9/7T/r7+tf65/sH+vv68
/s3+6f4B/xv/O/9c/3n/lP+o/7b/wv/S/97/5f/o/+z/8//3//v//v8CAAMABgAHAAgA
CgALAAwADQAQABAAEQASABIAFAAUABUAFwAYABoAGwAcAB0AHwAgACAAIgAkACYAJwAp
ACsALQAxADIANAA2ADkAOwA+AEAARQBHAEkATABPAFIAVABXAFoAXQBgAGMAZgBqAG8A
cwB0AHgAewB/AIMAhgCJAIwAkQCTAJYAmACbAJ4AoACgAKEAowClAKYApgCmAKYApQCk
AKMAogCfAJwAmgCXAJEAjQCIAIMAfAB3AHAAagBkAFwAVgBQAEoARAA+ADkANAAwACsA
JwAjAB8AGwAYABYAEgARAA8ADAALAAkACAAGAAUABQADAAIAAQABAAEAAAD////////+
/wAAAAAAAAAAAAAAAAEAAQABAAEAAQABAAEAAQABAAIAAgACAAIAAgAEAAQABAAEAAQA
BAAEAAUAAwAEAAQABAAEAAQABAAEAAYABgAGAAYABAAFAAUABgAIAAkACQAKAAoACgAK
AAoACQAJAAkACQAKAAoACQAJAAcABwAHAAcACQAIAAcABwAIAAgACAAHAAcABwAHAAYA
BgAGAAYABgAFAAUABQAFAAQABAAEAAQABAAEAAQAAwADAAIAAgACAAIAAgABAAEA////
//7//v/9//3//f/9//3//f/9//3//f/8//z//P/8//z//P/8//z//P/8//z//P/8//z/
+//7//v/+//7//z//P/8//z///8AAAAAAAAAAAAAAAAAAAAAAAABAAIAAwADAAIA///9
//z//P/7//r/+f/5//r/+//7//v/+//7//z//P/9//3//P/4//j/9//2//X/9P/z//L/
8f/x//D/7//w//D/8P/w/+7/7v/u/+7/7v/u/+//7//v/+3/7f/u/+7/7v/u/+7/7P/t
/+3/7f/t/+3/7f/t/+3/7v/u/+7/7//v/+//7//x//D/8P/z//T/9P/1//n/AAAKABsA
MQBPAG8AhgCCAFsAJgD7/83/l/9o/zv/D//n/s7+vf6//sf+xv7A/sv+4/79/hX/Nf9U
/3H/jv+k/7L/vv/O/9z/4//o/+z/8f/1//v//v8CAAMABgAHAAgACAAJAAoACwAOAA4A
DwAQABAAEgASABMAEwAUABYAFwAYABkAGwAcABoAHAAeACAAIQAjACUAJwApACoALAAu
ADEAMwA2ADgAOwA9AD8AQgBDAEYASABLAE4AUQBUAFcAWwBeAGIAZQBmAGoAbQBxAHUA
eAB7AH4AgQCDAIYAiACJAIwAjgCOAJEAkwCVAJYAlgCWAJYAlQCUAJMAkgCPAI4AjACJ
AIMAfwB6AHUAbgBpAGIAXABWAE4ASABCADwANgAwACsAJgAgABsAFwATAA8ACwAIAAYA
AgABAP///P/5//f/9v/0//H/8f/v/+7/7f/t/+3/7P/r/+v/6//q/+r/6v/q/+r/6P/o
/+n/6f/n/+f/5//n/+n/6f/p/+r/6v/q/+r/6v/q/+r/6v/q/+r/6v/q/+v/6//s/+z/
7P/s/+z/7P/s/+r/6v/q/+r/6v/r/+v/7P/s/+3/7f/u//D/8P/w//D/7//v/+//7//u
/+7/7f/t/+v/6//r/+v/6//q/+n/6f/o/+j/6P/n/+X/5f/l/+T/5P/k/+T/5P/h/+H/
4f/h/+L/4v/i/+L/4v/i/+L/4f/f/97/3v/e/97/3v/d/93/3f/d/9z/3P/d/93/3f/d
/9v/2//b/9v/2//a/9r/2v/c/9z/3P/c/9z/3P/c/9z/3P/c/9z/2//b/9v/2//b/97/
3v/e/97/3f/c/97/3v/e/97/4P/g/+D/3//e/9v/2f/Y/9b/1f/U/9P/0//U/9X/1f/V
/9X/1f/W/9j/2f/Z/9j/0v/S/9H/0P/Q/9D/0P/Q/8//z//O/83/zP/M/8z/zP/M/8z/
zP/M/8r/yv/L/8v/zf/L/8v/zP/K/8r/yv/K/8r/y//L/8v/y//L/8v/y//L/8z/zP/M
/83/zf/N/83/z//Q/9D/0//U/9T/0//Z/+D/7P/7/xMAMQBRAGYAYAA3AAIA2f+t/3n/
Uv8t/wv/6f7I/rX+t/6//r7+vP7H/t/++/4X/zP/TP9l/37/kv+c/6b/sv+8/8X/zP/Q
/9P/2f/d/+L/5P/p/+z/7f/u/+z/7f/u/+//8P/w//H/8v/y//T/9P/1//n/+v/8//3/
/v///wEAAgACAAQABgAIAAkACwANAA8AEQASABQAFgAXABkAHAAeAB8AIQAjACYAJwAq
ACwALwAyADUAOAA7AD0AQABEAEcASgBOAFEAVQBZAFwAXwBiAGcAaQBsAG4AcwB2AHgA
eAB7AH0AfwCAAIIAggCCAIEAgQCBAIEAfwB+AHwAeQBzAHEAbABnAGAAWwBUAE4ASABE
AD4AOAAyAC4AKAAjAB4AHAAXABMADwANAAkABgAEAAAA///9//r/+//5//j/9v/1//X/
8//y//H/8f/x//D/8f/x//H/8P/w//D/8P/w//D/8P/x//H/8f/x//H/8f/z//P/8//0
//T/9P/0//T/9P/0//T/9P/2//b/9v/3//n/+v/6//r/+P/4//j/+P/4//j/+P/4//j/
+f/5//r/+v/7//v//P/8//z//P/8//3//f/9//3//P/8//v/+//7//v/+//7//n/+P/3
//f/9v/2//b/9f/1//X/9f/0//T/9P/0//T/8//z//P/8//y//L/8v/y//D/8P/w/+//
8f/w//D/8P/w//D/7//v/+//7//u/+7/7f/t/+3/7f/r/+v/6//r/+3/7P/s/+z/7P/s
/+z/7P/q/+r/6v/q/+r/6v/q/+n/6f/p/+n/6f/o/+j/6P/o/+n/6v/q/+r/6v/r/+z/
7P/s/+z/7P/s/+z/7P/u/+7/7v/t/+z/6f/n/+b/5v/l/+T/4//j/+T/5f/l/+X/5f/l
/+b/6P/p/+n/6P/k/+T/4//i/+D/4P/g/+D/3//f/97/3f/e/97/3v/e/9z/3P/c/9z/
3P/c/93/3f/d/9v/2//c/9z/3P/c/9z/2v/b/9v/2//d/93/3f/d/9v/3P/c/9z/3//f
/9//3//d/97/4P/j/+T/5P/n/+3/9P8AABMAKwBLAGkAdABcACsA/v/T/6H/cf9I/x//
8/7T/r7+tf67/sP+vv6+/s/+6/4D/x3/O/9a/3X/jv+g/67/uv/G/9L/2//e/+L/5f/r
/+//8v/2//j/+v/6//r/+v/7//z//f8AAAAAAQACAAQABgAGAAcACQAKAAwADQAOAA8A
EQASABIAFAAWABgAGQAbAB0AHwAjACQAJgAoACkAKwAuADAAMwA1ADcAOgA9AEAAQgBF
AEYASQBMAE8AUQBUAFgAWwBeAGIAZQBpAG0AcABzAHYAewB9AIAAggCFAIgAigCKAIsA
jQCPAJAAjgCOAI4AjQCOAI0AjACJAIgAhgCDAH0AeQB0AG8AaABjAFwAVgBQAEoARAA+
ADgAMgAsACcAIgAcABcAEwAPAAsABwAEAAIA/P/7//n/9v/1//P/8v/w/+3/7f/r/+r/
5//n/+f/5v/n/+f/5//m/+b/5v/m/+b/5v/m/+f/5//n/+f/5//n/+f/5//n/+j/6P/o
/+j/6P/o/+j/6P/o/+j/6P/o/+n/6f/q/+r/6v/o/+j/6P/o/+j/6P/o/+j/6P/p/+n/
6v/q/+v/6//s/+z/7P/s/+z/7f/t/+3/7f/s/+z/6//r/+v/6//r/+v/6//q/+n/6f/o
/+j/6P/n/+f/5//n/+b/6P/o/+j/6P/l/+X/5f/l/+T/5P/k/+T/5v/m/+b/5f/l/+T/
5P/k/+L/4v/h/+H/4f/h/+D/4P/f/9//3//f/9//3//f/9//3//e/97/3v/c/9z/3P/c
/97/3v/e/97/3P/c/9z/2//b/9v/2//b/9z/3P/c/9z/2//c/9z/3P/c/93/3v/e/+D/
4P/g/+D/4P/i/+L/4v/i/+T/5P/k/+P/4v/f/93/3P/c/9v/2v/Z/9v/3P/d/93/2//b
/9v/3P/c/93/3f/c/9j/2P/X/9b/1v/W/9b/1v/X/9f/1v/V/9T/1P/U/9T/0v/S/9L/
0v/S/9L/0//T/9P/0f/R/9L/0v/S/9L/0v/S/9P/0//T/9X/1f/V/9X/1f/W/9b/1v/X
/9f/1//X/9n/2P/a/93/3v/c/+H/6//4/wgAHwA9AF0AbwBmADwACQDe/63/d/9J/xr/
6/7H/q/+ov6l/q/+rf6o/rb+0f7r/gX/Jf9F/2L/ff+S/6L/sP++/8z/0v/X/9z/4P/l
/+n/7f/u//D/8f/0//X/9v/4//n/+v/7//z//P/9//7/AAACAAIAAwAFAAYACAAJAAoA
CwANAA4ADgAQABIAFAAXABkAGwAdAB8AIAAiACQAJgApAC0AMAAzADUANwA6AD8AQgBE
AEcASgBNAFAAUwBVAFgAXABfAGIAZgBpAG0AbwByAHUAeAB9AH8AggCEAIcAigCMAIwA
jQCPAJEAkgCSAJIAkgCRAI4AjQCMAIkAhgCEAIEAewB1AHAAawBkAF8AWABSAEwARAA+
ADgAMgAuACgAIwAeABgAEwAPAAsABwADAAAA/v/6//n/9//0//P/8f/w/+7/7f/t/+v/
6v/p/+n/6f/o/+n/6f/p/+j/6P/o/+j/6P/o/+j/6f/p/+n/6f/p/+n/6f/p/+n/6v/q
/+r/6v/q/+r/6v/q/+r/7P/s/+z/7f/t/+7/7v/u/+z/7P/s/+z/7v/u/+7/7v/u/+//
7//w//D/8f/x//L/8v/y//L/8v/x//H/8f/x//L/8v/x//H/8f/x//H/8f/v/+7/7f/t
/+7/7v/u/+3/7f/t/+3/7P/s/+z/7P/s/+3/7f/t/+3/7P/s/+z/7P/q/+r/6v/p/+n/
6P/o/+j/6P/o/+f/5//l/+X/5P/k/+X/5f/l/+X/5f/l/+X/5f/l/+T/5P/k/+T/5P/k
/+T/5P/k/+T/5P/k/+T/5P/j/+P/4//j/+P/4v/i/+L/4v/j/+T/5P/k/+b/5//o/+j/
6P/o/+j/6v/q/+r/6v/q/+r/6v/p/+j/5f/j/+L/5P/j/+L/4f/h/+L/4//j/+P/4//j
/+T/4v/j/+P/4v/e/97/3f/c/9z/3P/c/9z/2//b/9r/2f/Y/9j/2P/Y/9j/2P/Y/9j/
2P/Y/9n/2f/Z/9f/1//Y/9j/2P/Y/9j/2P/Z/9n/2f/Z/9n/2f/Z/9v/3P/c/9z/3f/d
/93/3f/d/97/4P/h/+L/4v/l/+3/+P8IAB0AOQBbAHMAdABOABkA8P/B/4v/W/8w/wH/
2f69/qz+rf63/rf+sv66/tH+6/4H/yX/Q/9g/33/kv+k/7L/wP/M/9T/2//g/+T/6f/t
//H/9P/2//f/+v/7//z//P/9//7///8AAAAAAQACAAQABgAGAAcACQAKAAwADQAQABEA
EwAUABQAFgAYABoAGwAdAB8AIQAjACQAJgAoACoALQAxADQANwA5ADsAPgBBAEQARgBJ
AEoATQBQAFMAVwBaAF4AYQBiAGYAaQBtAHEAdAB3AHoAfQB/AIIAhACJAIwAjgCOAI8A
kQCTAJQAlgCWAJYAlQCUAJMAkgCPAIwAigCHAIEAfQB4AHMAbABlAF4AWABSAEoARAA+
ADgAMgAsACcAIgAeABkAFQARAA0ACQAGAAQAAAD///3/+v/5//f/9v/0//P/8//x//D/
7//v/+//7v/v/+//7//u/+7/7v/u/+7/7v/u/+//7//t/+3/7f/t/+3/7f/t/+7/7v/u
/+7/7v/u/+7/7v/u//D/8P/w//H/8f/y//L/8v/w//D/8P/w//D/8P/w//D/8v/z//P/
9P/0//X/9f/2//b/9v/2//b/9f/1//X/9f/2//b/9f/1//P/8//z//P/8//y//H/8f/w
//D/8P/v//H/8f/x//D/7v/u/+7/7v/t/+3/7f/t/+r/6v/q/+r/6v/q/+r/6f/r/+r/
6v/q/+r/6v/p/+n/6f/p/+j/6P/l/+X/5f/l/+f/5//n/+f/5f/k/+T/5P/k/+T/5P/k
/+T/5P/k/+T/5P/k/+T/4//j/+P/4//j/+b/5v/m/+b/6f/o/+j/6P/o/+j/6P/o/+j/
6P/o/+j/5//m/+P/4f/g/+L/4f/g/9//3//g/+H/4f/f/9//3//g/+D/4f/h/+D/3P/c
/9v/2v/a/9r/2v/a/9n/2f/Y/9f/1v/W/9b/1v/W/9b/1v/W/9b/1v/X/9f/1//V/9X/
1v/U/9T/1P/U/9L/0//T/9P/1f/V/9X/1f/V/9b/1v/W/9f/1//X/9f/1//Y/9j/2//c
/9z/3//l/+7/+v8LACUARQBlAHQAZAAzAAAA1/+l/3X/Tv8p/wP/4f7G/rn+v/7J/sT+
wv7R/u3+B/8j/z3/Vv9v/4j/mv+i/67/uv/E/8n/0P/U/9n/3f/h/+b/6P/t//D/8f/y
//D/8f/y//P/8v/y//P/9P/2//j/+P/5//v//P/+////AAABAAMABAAEAAYACAAKAAkA
CwANAA8ADwAQABIAFAAVABcAGgAcAB4AHwAgACIAIwAmACgAKwAsAC8AMgA1ADcAOgA+
AEEARABIAEsATwBRAFQAVwBaAF8AYQBkAGYAaQBsAG4AbgBxAHMAdQB2AHQAdAB0AHMA
cgBxAHAAbQBsAGoAZwBhAF0AWABTAEwARwBAADoANAAuACgAIgAcABYAEAALAAYAAgD9
//n/9f/z/+//7P/q/+b/5f/j/+D/3//d/9z/2v/Z/9n/1//W/9P/0//T/9L/0//T/9P/
0v/Q/9D/0P/Q/9D/0P/R/9H/0f/R/9H/0f/R/9H/0f/S/9D/0P/Q/9D/0P/Q/9D/0P/Q
/9D/0P/R/9H/0v/S/9L/1P/U/9T/1P/U/9T/1P/U/9T/1f/V/9b/1P/V/9X/1v/U/9T/
1P/U/9X/1f/V/9X/1P/U/9P/0//T/9P/0//T/9P/0v/R/9H/0P/Q/9D/z//P/8//z//O
/87/zv/O/87/zf/N/83/zf/O/87/zv/O/87/zv/O/83/zf/M/8z/zP/M/8z/y//L/83/
zf/M/8z/y//L/8v/y//L/8v/y//L/8v/yv/K/8r/zP/M/8z/zP/O/87/zv/O/87/zv/O
/83/zf/N/83/zf/O/87/zv/O/8//0P/Q/9D/0v/R/9L/0v/S/9L/0v/S/9L/0v/R/9L/
z//N/8z/zv/N/8z/y//L/8z/zf/N/8//z//P/9D/0P/R/9H/0P/M/8z/y//K/8z/zP/M
/8z/y//L/8r/yf/I/8j/yP/I/8r/yv/K/8r/yv/K/8v/y//L/8n/yf/K/8r/yv/K/8r/
yv/L/8v/y//N/83/zf/N/83/zv/O/87/z//P/8//z//R/9L/1P/V/9b/1P/Z/9//7P/6
/w0AKQBJAF8AWgA0AAMA2v+t/33/U/8w/w3/7f7P/r7+vf7F/sf+wv7K/uH+/f4Z/zP/
S/9m/3//lP+g/6r/tP++/8b/zf/S/9b/2f/f/+P/5v/q/+v/7v/v//D/8P/x//L/8//0
//T/9f/2//j/+v/6//v//v8AAAMABQAGAAcACQAKAAwADgAQABIAEQATABUAFwAZABoA
HAAeAA==
         </WaveFormData>
      </LeadData>
      <LeadData>
         <LeadByteCountTotal>10000</LeadByteCountTotal>
         <LeadTimeOffset>0</LeadTimeOffset>
         <LeadSampleCountTotal>5000</LeadSampleCountTotal>
         <LeadAmplitudeUnitsPerBit>4.88</LeadAmplitudeUnitsPerBit>
         <LeadAmplitudeUnits>��V</LeadAmplitudeUnits>
         <LeadHighLimit>2147483647</LeadHighLimit>
         <LeadLowLimit>268435456</LeadLowLimit>
         <LeadID>V3</LeadID>
         <LeadOffsetFirstSample>0</LeadOffsetFirstSample>
         <FirstSampleBaseline>0</FirstSampleBaseline>
         <LeadSampleSize>2</LeadSampleSize>
         <LeadOff>FALSE</LeadOff>
         <BaselineSway>FALSE</BaselineSway>
         <ExcessiveACNoise>FALSE</ExcessiveACNoise>
         <MuscleNoise>FALSE</MuscleNoise>
         <LeadDataCRC32>2120148233</LeadDataCRC32>
         <WaveFormData>
2P/Y/9j/2P/a/9r/2v/a/9r/2v/a/9r/3P/c/9z/2//b/9v/2v/Z/9f/1v/W/9f/1f/V
/9X/1f/X/9f/1//X/9X/1v/X/9f/2P/W/9T/0//S/9L/0f/Q/83/y//K/8r/yv/K/8j/
yP/G/8b/xf/F/8X/xv/G/8b/xv/G/8b/xv/G/8b/xv/G/8b/x//H/8f/x//H/8f/x//H
/8f/x//H/8X/xf/F/8X/x//H/8b/xv/K/8z/zv/T/93/7f8BAB0APQBkAJUAyQDtAPUA
2gCtAHkAMADb/43/QP/3/sT+pf6R/pH+mP6W/pX+pf67/tb+8f4N/yn/RP9e/3T/g/+R
/57/qv+y/7r/v//D/8n/zf/R/9P/1v/Y/9r/3P/d/9//4P/h/+X/5f/m/+j/6P/q/+v/
6//q/+v/7P/t/+7/7//w//H/8v/z//T/9v/3//j/+v/7//3//v///wEAAgAEAAYACAAK
AAwADgARABMAFgAYABsAHgAiACUAKAAqAC0AMgA1ADkAPgBCAEUASwBPAFIAVQBZAF0A
XwBhAGQAZwBpAGwAbgBwAHEAcgByAHMAcwBzAHMAcgBxAG8AawBqAGcAZABgAFwAWABT
AEwARQA/ADgANAAuACkAIwAbABUADwAJAAUA///7//b/8v/u/+r/5//k/+H/3v/b/9n/
1//U/9P/0v/R/8//z//O/83/zf/L/8r/yv/K/8n/yv/K/8r/yf/K/8n/yf/J/8n/yf/I
/8j/yP/I/8f/x//H/8f/yP/I/8f/x//I/8j/yP/I/8j/yP/J/8n/yf/J/8n/yf/K/8r/
zP/M/83/zf/N/83/zf/P/8//0P/Q/9D/0P/R/9L/0v/S/9L/0v/S/9L/0v/T/9P/0//U
/9T/1P/U/9T/1P/U/9b/1v/W/9b/1v/V/9X/1f/T/9P/0//T/9L/0v/S/9H/0v/S/9L/
0v/R/9H/0f/P/8//z//P/8//z//O/87/zf/N/83/zf/N/8v/y//K/8r/zP/M/8v/y//K
/8r/yv/K/8r/yv/K/8r/yP/I/8j/yP/I/8j/yP/I/8n/yf/K/8r/yP/J/8n/yf/M/8z/
zP/M/87/0P/R/9D/0P/Q/9D/0P/S/9H/0f/R/9D/z//P/87/zv/P/8//z//N/83/zf/N
/83/zf/N/87/0f/R/9D/zv/M/8v/yv/K/8n/yP/H/8X/xP/E/8T/xP/C/8L/wv/C/8H/
wf/B/8L/wv/C/8L/wv/C/8L/wv/C/8L/wv/C/8P/w//D/8P/w//F/8X/xf/F/8P/w//D
/8P/xf/F/8X/xf/G/8j/yP/M/9L/1f/f/+//BQAhAEMAagCfAM8A6wDrANAApQBtACIA
z/99/yj/2/6s/pH+g/6D/oj+hv6L/p/+t/7Q/u3+Df8t/0r/ZP94/4v/nf+s/7b/wP/G
/8n/zf/T/9f/2//d/+D/4v/k/+b/5//p/+r/6//t/+3/7v/w/+7/8P/x//H/9P/1//b/
9//6//v//P/9//7///8AAAIAAwAEAAYABwALAAwADQAPABIAFAAWABgAGgAcAB4AIQAj
ACYAKAArAC4AMgA1ADgAPAA/AEQARwBLAFAAVABXAF0AYQBkAGcAawBvAHEAcwB4AHsA
fQCAAH4AgACBAIIAhACFAIUAhQCDAIIAgQB/AH0AfAB5AHYAcABsAGgAYwBeAFcAUQBK
AEQAPgA5ADMAKwAlAB8AGQAVAA8ACwAGAAAA/P/4//X/8v/v/+z/6f/p/+f/5P/j/+L/
4f/f/9//3v/d/93/2//a/9r/2v/Z/9j/2P/Y/9f/2P/X/9f/1//V/9X/1P/U/9b/1v/V
/9X/0//T/9T/1P/V/9X/1v/W/9T/1P/U/9T/1f/V/9X/1f/V/9X/1v/W/9j/2P/Z/9n/
2f/Z/9n/2//b/9z/3P/c/9z/3f/e/97/3v/e/97/3v/e/97/3//f/+H/4v/i/+L/4v/i
/+L/4v/i/+L/4v/i/+L/4f/h/+H/4f/h/+H/4f/i/+L/4v/h/97/3v/e/97/3f/d/93/
2//d/93/3f/d/93/3P/c/9v/2//b/9v/2//b/9v/2v/a/9r/2v/Z/9n/2P/Y/9j/2P/Y
/9j/2P/Y/9j/2P/Y/9j/2P/Y/9j/2P/X/9f/2P/Y/9r/2//b/9v/3v/e/97/3v/e/97/
3v/g/9//3//f/97/3f/d/9z/3P/d/93/3f/d/93/3f/d/9v/2//b/9z/3//f/97/3P/Y
/9f/1v/W/9X/1P/T/9H/0P/Q/9D/0P/Q/9D/0P/Q/83/zf/N/87/0P/Q/9D/0P/Q/9D/
0P/Q/9D/0P/Q/9H/0f/R/9H/0f/R/9H/0f/R/9P/0//T/9P/0//T/9P/0//U/9b/1v/a
/+D/5f/v/wEAFwA1AFcAggC1AOEA/QD3ANYAqwBxACAAy/95/yb/4f64/p/+kf6V/pj+
lv6d/rH+y/7i/gH/H/89/1r/dP+K/5v/q/+6/8b/yv/Q/9X/2//f/+P/5f/p/+z/7v/w
//L/8//1//b/9//5//n/+v/8//z//v//////AAABAAIAAwAEAAUABgAHAAoACwAMAA4A
DwAQABIAEwAVABYAFwAZABoAHAAeACAAJAAmACgAKwAtADAAMgA1ADgAPAA/AEIARgBJ
AE4AUQBTAFgAXABfAGMAZwBqAG0AcwB3AHkAewB+AIEAgwCGAIQAhgCHAIgAigCLAIsA
iwCJAIgAhwCFAIMAggB/AHwAdgByAG4AaQBkAF0AVwBQAEgAQgA9ADcAMQArACUAHwAb
ABUAEQAMAAgABAAAAP3/+v/3//T/8f/v/+3/6v/p/+j/5//l/+X/5P/j/+P/4f/g/+D/
4P/f/+D/4P/g/9//3v/d/93/3f/d/93/3P/c/9r/2v/Z/9n/2f/Z/9r/2v/Z/9n/2v/a
/9r/2v/a/9r/2//b/9v/2//b/9v/3P/c/9z/3P/d/93/3//f/9//4f/h/+L/4v/i/+D/
4f/i/+L/5P/k/+T/5P/k/+T/5f/l/+X/5v/m/+b/5v/m/+b/5v/k/+T/5P/k/+b/5f/l
/+X/4//j/+P/4//i/+L/4v/h/+D/4P/g/+D/3//f/9//3f/d/93/3f/d/93/3P/c/9v/
2f/Z/9n/2f/b/9v/2v/a/9r/2v/Z/9n/1v/W/9b/1v/W/9b/1v/W/9b/1v/W/9b/1v/W
/9b/1v/W/9f/2f/a/9z/3f/c/9z/3P/c/9z/3v/d/93/3f/c/9v/2//a/9j/2f/Z/9n/
2f/Z/9n/2f/Z/9n/2f/a/9v/2//a/9j/1v/V/9T/1P/T/9L/0f/P/87/zv/O/87/zP/M
/8z/zP/L/8v/y//M/8z/zP/M/8z/yv/K/8r/yv/K/8r/yv/L/8v/y//L/8v/y//L/8v/
y//N/83/zf/N/83/zf/N/83/zv/O/9D/0v/W/93/5f/x/wUAIQBBAGYAlwDLAPcABwHw
AMMAkQBMAPf/pf9W/wv/0v6x/pv+l/6c/pr+l/6l/r3+1v7v/gv/Kf9E/17/eP+H/5P/
pP+w/7j/wP/F/8v/z//T/9f/2//e/+D/4v/k/+X/5//o/+n/6//r/+z/7v/u//D/8f/x
//L/8//0//X/9v/3//j/+f/6//v//P/+////AAACAAMAAwAEAAUABwAKAAwADgAQABAA
EgAUABcAGQAcAB4AIQAiACYAKQAsADAAMwA4ADsAPQBCAEYASQBPAFMAVgBZAF0AYQBj
AGUAaABrAG0AcABwAHIAcwB0AHQAdQB1AHUAdQB0AHMAcQBvAG4AawBoAGQAYABcAFcA
UgBLAEUAPgA4ADIALQAnACEAGwAVAA8ACQADAP//+v/0//D/7P/p/+b/4//g/93/2//Z
/9b/1f/U/9P/0f/R/9D/z//P/83/zP/M/8z/y//K/8r/yv/J/8r/yf/J/8n/x//H/8b/
xv/G/8b/xf/F/8X/xf/G/8b/xf/F/8b/xv/G/8b/xv/G/8f/x//H/8f/yf/J/8r/yv/K
/8r/y//L/8v/y//L/83/zf/O/87/zv/O/8//0P/Q/9L/0v/S/9L/0v/S/9P/0//T/9T/
1P/U/9T/1P/U/9T/1P/U/9T/1P/U/9P/0//T/9P/0//T/9P/0v/S/9L/0f/Q/9D/0P/Q
/8//z//P/83/zf/N/83/zf/N/8z/zP/L/8v/y//L/8v/y//L/8r/yv/K/8r/yf/J/8r/
yv/K/8r/yv/K/8r/yv/K/8r/yv/K/8r/yv/K/8r/yf/J/8r/yv/M/8//z//P/87/0P/Q
/9D/0P/S/9H/0f/R/9D/z//P/87/zv/P/8//z//P/8//z//P/8//z//P/9D/0//T/9L/
0P/O/83/zP/M/8v/yv/J/8f/xv/G/8b/xv/E/8T/xP/E/8P/w//D/8T/xP/E/8T/xP/E
/8T/xP/E/8b/xv/G/8f/x//H/8f/x//J/8n/yf/J/8n/yf/J/8n/yf/J/8n/yf/M/8z/
zP/Q/9T/2f/h/+//AQAbADsAYgCTAMkA7wD5AOAAtQCBADoA5f+T/0b/+f7G/qX+kf6P
/pb+lv6V/qX+vf7W/u/+C/8r/0j/Yv96/4v/m/+s/7j/vv/E/8v/0f/V/9n/3f/f/+T/
5v/o/+r/6//t/+7/7//x//H/8v/0//T/9v/3//f/+P/5//r/+//+////AAABAAIAAwAE
AAYABwAIAAoACwANAA4ADwARABIAFAAWABgAHAAeACAAIwAlACgAKgAtADAANAA3ADoA
PgBBAEYASQBNAFIAVgBZAF0AYQBkAGcAawBvAHEAcwB4AHsAfQCAAIAAggCDAIQAhACF
AIUAhQCFAIQAgwCBAH8AfgB7AHgAdABwAGwAZwBiAFsAVQBOAEgAQgA9ADcALwApACMA
HQAZABMADwAKAAQAAAD8//n/9v/z//D/7f/t/+v/6P/n/+T/4//h/+H/4P/f/9//3f/e
/97/3v/d/9z/3P/c/9v/3P/b/9v/2//b/9v/2v/a/9r/2v/Z/9n/2f/Z/9r/2v/X/9f/
2P/Y/9r/2v/a/9r/2f/Z/9n/2f/b/9v/3P/c/9z/3P/d/93/3//f/9//4f/h/+L/4v/i
/+D/4f/i/+L/5P/k/+T/5P/k/+T/5f/l/+X/5v/m/+b/6P/o/+j/6P/o/+j/6P/o/+j/
5//n/+f/5//n/+f/5//m/+b/5v/l/+T/5P/k/+T/4//j/+P/4f/h/+H/4f/h/+H/4P/g
/9//3//f/9//3//f/9//3v/e/+D/4P/f/9//3v/e/97/3v/e/97/3v/e/9z/3P/c/9z/
3P/c/9z/3P/b/9v/3P/c/9z/3f/d/93/3v/e/97/3v/g/+L/4//j/+T/5P/k/+T/5P/l
/+X/5v/n/+T/4//j/+L/4v/j/+P/4//h/+H/4f/h/+H/4f/h/+L/4//j/+L/4P/e/93/
3P/c/9v/2v/Z/9f/1v/W/9b/1v/U/9T/1P/U/9P/0//T/9T/1P/U/9T/1P/U/9T/1P/U
/9T/1P/U/9X/1f/V/9X/1f/V/9X/1f/V/9X/1f/V/9X/1f/V/9X/1f/W/9b/2P/c/+L/
5//v////EwAtAE0AdgCnANcA+wD/AOYAvwCJAEAA5/+X/0T/9/7G/qn+lf6V/pr+lv6Z
/qv+xf7e/vf+F/81/1T/cP+G/5n/qf+4/8T/zP/Q/9X/2//f/+P/5//p/+z/7v/w//L/
8//1//b/9//5//n/+v/8//z//v//////AAABAAIAAwAGAAcACAAJAAgACQAKAAwADwAQ
ABIAEwAVABYAFwAZABwAHgAgACIAIgAkACYAKQAtADAAMgA1ADYAOgA9AEAARABHAEwA
TwBTAFgAXABfAGMAZwBqAG0AcQB1AHcAeQB+AIEAgwCGAIQAhgCHAIgAigCLAIsAiwCJ
AIgAhwCFAIMAggB/AHwAeAB0AHAAawBmAF8AWQBSAEwARgBBADsANQAvACkAIwAdABcA
EwAOAAoABgACAP///P/5//b/8//z//H/7v/t/+r/6f/n/+f/5v/l/+X/4//i/+L/4v/h
/+L/4v/i/+H/4v/h/+H/4f/f/9//3v/e/97/3v/d/93/3f/d/97/3v/d/93/3v/e/97/
3v/e/97/3//f/9//3//h/+H/4v/i/+L/4v/j/+P/4//j/+P/5f/l/+b/5v/m/+b/5//o
/+j/6v/q/+r/6v/q/+r/6//r/+v/7P/s/+z/7P/s/+z/7P/s/+z/7P/s/+z/6//r/+v/
6//r/+v/6//q/+r/6v/p/+j/6P/o/+j/6f/p/+n/5//l/+X/5f/l/+f/5v/m/+X/5f/l
/+X/5f/j/+P/4v/i/+T/5P/j/+P/4v/i/+L/4v/i/+L/4v/i/+L/4v/i/+L/4v/i/+L/
4v/h/+H/4v/i/+L/4//j/+P/5v/m/+b/5v/o/+j/6v/q/+r/6v/s/+v/6//r/+r/6f/p
/+j/5v/n/+f/5//n/+f/5//n/+n/6f/p/+r/6//r/+r/6P/m/+X/5P/k/+H/4P/f/93/
3v/e/97/3v/c/9z/3P/c/9v/2//b/9z/3P/c/9z/3P/e/97/3v/e/97/3v/e/9//3//f
/9//3//h/+H/4f/h/9//3//f/9//3//f/9//3//g/+L/5P/m/+r/7//3/wMAFwAvAE0A
cgChANMA/QANAfwA1wCnAGQADwC7/2r/H//m/sX+rf6n/qr+qP6n/rP+y/7i/vv+G/85
/1j/dP+O/5//r//A/87/2P/c/+P/5//r/+//8//3//r//P/+/wAAAQADAAQABQAHAAcA
CAAKAAoADAANAA0ADgAPABAAEQAUABUAFgAXABgAGQAaABwAHQAeACAAIQAjACQAJQAn
ACgAKgAsAC4AMAAyADQANwA5ADwAPgBBAEQASABLAE4AUgBVAFoAXQBfAGQAaABrAG8A
cwB2AHkAfwCDAIUAhwCKAI0AjwCSAJIAlACVAJYAlgCXAJcAlwCXAJYAlQCTAJEAkACN
AIoAiACEAIAAewB2AG8AaQBiAFwAVgBRAEsARQA/ADkAMwAtACcAIwAeABgAFAAQAA0A
CgAHAAQAAQD///3/+v/5//b/9f/z//P/8v/x//H/7//w//D/8P/v/+z/7P/s/+v/7P/r
/+v/6//p/+n/6P/o/+j/6P/n/+f/5//n/+j/6P/n/+f/6P/o/+j/6P/o/+j/6f/p/+n/
6f/p/+n/6v/q/+j/6P/p/+n/6f/p/+n/6//r/+z/7P/s/+7/7//w//D/8P/w//D/8P/w
//D/8f/x//H/8v/y//L/8P/w//D/8P/w//D/8P/w//D/7//v/+//7f/t/+3/7f/s/+z/
7P/r/+r/6v/q/+r/6f/p/+n/5//l/+X/5f/l/+X/5P/k/+P/5f/l/+X/5f/l/+X/5P/k
/+T/5P/j/+P/4v/i/+L/4v/i/+L/4v/i/+D/4P/g/+D/4P/g/+D/4P/f/9//4P/g/+L/
4//j/+P/5P/k/+T/5P/k/+T/5v/l/+X/5f/i/+H/4f/g/+D/4f/h/+H/4f/h/+H/4f/h
/+H/4f/i/+P/4//i/+D/3v/d/9z/3P/b/9r/2f/X/9b/1v/W/9b/0v/S/9L/0v/R/9H/
0f/S/9L/0v/S/9L/0v/S/9L/0v/S/9L/0v/T/9P/0//T/9P/0//T/9P/0//T/9P/0//T
/9P/0//T/9P/0v/U/9j/2v/e/+P/6//5/w0AJwBHAHAAoQDVAP8ACwHyAMUAkwBMAPf/
pf9a/xH/2v61/qH+nf6k/qD+of6v/sX+4P77/hf/M/9O/2r/gP+P/53/rP+4/8L/yP/N
/9H/1f/b/9//4//k/+b/6P/q/+3/7//w//H/8//z//T/9v/2//j/+f/5//r/+//8//3/
/v///wAAAQACAAMABAAGAAUABgAIAAkACwAMAA0ADwARABIAEwAUABgAGgAcAB8AIQAk
ACYAKQAqAC4AMQA0ADYAOQA+AEEARQBKAE4AUQBVAFkAXABfAGMAZwBpAGsAbgBxAHMA
dgB2AHgAeQB6AHoAewB7AHsAewB6AHkAdwB1AHQAcQBuAGoAZgBiAF0AWABRAEsARABA
ADoANQAvACcAIQAbABUADwAJAAUAAAD8//j/9P/x/+7/6//o/+X/4//h/97/3f/c/9v/
2f/Z/9b/1f/V/9P/1P/U/9T/0//S/9L/0v/R/9L/0f/R/9H/0f/R/9D/0P/Q/9D/z//P
/8//z//Q/9D/z//P/9D/0P/Q/9D/0P/Q/9P/0//T/9P/0//T/9T/1P/U/9T/1f/V/9f/
1//X/9n/2f/a/9r/2v/c/93/3v/e/97/3v/e/97/3v/e/9//3//h/+L/4v/i/+D/4P/g
/+D/4P/g/+D/4P/g/9//3//f/9//3//f/9//3v/e/97/3f/c/9z/3P/c/9v/2//b/9n/
2//b/9v/2//b/9r/2v/Z/9n/2f/Z/9n/2f/Z/9j/2P/a/9r/2f/Z/9b/1v/W/9b/1v/W
/9b/1v/W/9b/1v/W/9b/1v/W/9b/1f/V/9b/1v/W/9f/1//X/9b/1v/W/9b/1//a/9z/
3f/e/97/3v/e/97/3v/g/9//3//f/97/3f/d/9z/2v/b/9v/2//b/9v/2//b/9v/2//b
/9z/3//f/97/3P/a/9n/2P/Y/9X/1P/T/9H/0v/S/9L/0v/Q/9D/0P/Q/8//z//P/9D/
0P/Q/9D/0P/Q/9D/0P/Q/9D/0P/Q/9H/0f/R/9H/0f/T/9P/0//T/9H/0f/R/9H/0//T
/9P/0//U/9T/1P/Y/97/4//r//v/EQArAE8AeACpANsA+wD9AN4AswB7ADAA3f+L/zr/
8f7C/qX+lf6X/pz+mP6d/q3+x/7g/vn+F/81/1L/bv+E/5P/o/+y/77/xv/M/9H/1f/Z
/93/4f/j/+j/6v/s/+7/7f/v//D/8f/z//P/9P/2//b/+P/5//n//P/9//7////+////
AAABAAQABQAGAAgABwAIAAoACwANAA4ADwARABQAFgAYABoAHAAeACAAIwAlACgAKgAt
ADAANAA3ADoAPgBBAEYASQBNAFIAVgBZAF0AYQBkAGcAawBvAHEAcwB2AHkAewB+AH4A
gACBAIIAggCDAIMAgwCDAIIAgQB/AH0AfAB5AHYAcgBuAGoAZQBgAFkAUwBMAEYAQAA7
ADUALQAnACEAGwAXABEADQAIAAQAAAD8//n/9v/z//D/7f/r/+n/5v/l/+T/4//h/+H/
4P/f/9//3f/c/9z/3P/b/9r/2v/a/9n/2v/Z/9n/2f/Z/9n/2P/Y/9j/2P/X/9f/1//X
/9j/2P/X/9f/2P/Y/9b/1v/W/9b/1//X/9f/1//Z/9n/2v/a/9r/2v/b/9v/3f/d/93/
3//d/97/3v/e/97/3//g/+D/4v/i/+L/4v/i/+L/4//j/+P/5P/k/+T/5v/m/+b/5v/m
/+b/5v/m/+b/5f/l/+X/5f/l/+X/5f/k/+T/5P/j/+L/4v/i/+L/4//j/+P/4f/h/+H/
4f/h/9//3v/e/93/3f/d/93/3f/f/9//3v/e/9z/3P/b/9v/3P/c/9z/3P/c/9z/3P/c
/9z/3P/c/9z/2v/a/9r/2v/b/9v/3P/c/9r/2//b/9v/2v/a/9r/2v/c/97/3//f/+D/
4P/g/+L/4v/i/+L/4v/i/+L/4f/h/+H/4P/f/9//3v/e/9//3//f/9//3//f/9//3f/d
/93/3v/f/9//3v/c/9r/2f/Y/9j/1f/U/9P/0f/S/9L/0v/S/9D/0P/Q/9D/z//P/8//
0P/Q/9D/0P/Q/9D/0P/Q/9D/zv/O/87/z//R/9H/0f/R/9H/0f/R/9H/z//P/8//z//R
/9H/0f/R/9L/0v/W/9r/4P/n//X/CQAjAEMAaQCYAMkA8QD9AOkAxACPAEkA9P+h/03/
/P7H/qj+kf6P/pP+kP6Q/p/+t/7R/ur+C/8p/0X/Yv96/4z/nf+t/7r/wv/G/8z/z//V
/9n/3f/f/+H/5P/m/+j/6v/r/+3/7v/v/+//7//w//L/8v/0//X/9f/2//f/+P/5//r/
+//8//3//v///wAAAgAFAAYACAAJAAsADAANAA8AEAASABQAFgAYABoAHAAfACMAJgAo
ACsALAAwADMANgA6AD0AQgBFAEcATABQAFMAVwBbAF4AYQBnAGsAbQBvAHAAcwB1AHgA
eAB6AHsAfAB6AHsAewB7AHkAeAB3AHUAcwByAG8AbABmAGIAXgBZAFQATQBHAEAAOgA0
AC8AKQAjAB0AFwARAAsABQABAPz/+P/0//D/7f/q/+f/5P/h/9//3f/a/9n/2P/X/9X/
1f/U/9P/0//R/9D/0P/Q/8//zv/O/87/zf/M/8v/y//L/83/zf/M/8z/yv/K/8n/yf/J
/8n/yv/K/8n/yf/K/8r/yv/K/8r/yv/J/8n/yf/J/8v/y//M/8z/zP/M/83/zf/P/8//
z//R/8//0P/Q/9D/0P/R/9L/0v/S/9L/0v/S/9L/0v/T/9P/0//U/9T/1P/W/9b/1v/W
/9T/1P/U/9T/1P/T/9P/0//T/9P/0//T/9D/0P/Q/8//0P/Q/9D/0P/P/8//z//N/83/
zf/N/83/zf/M/8z/y//L/8v/y//L/8v/y//K/8r/yv/K/8n/yf/K/8r/yv/K/8j/yP/I
/8j/yP/I/8j/yP/I/8j/yP/I/8f/x//I/8j/xv/H/8f/x//K/8r/yv/K/8r/zP/N/83/
0P/O/87/0P/Q/9D/0P/Q/8//z//P/87/zf/N/8z/zP/N/83/zf/N/83/zf/N/83/zf/N
/87/zf/N/8z/yv/I/8f/xv/G/8P/wv/B/7//wP/A/8D/wP++/77/vv++/73/vf+9/77/
vv++/77/vv++/77/vv++/77/vv++/7//v/+//7//v/+//7//v/+//8H/wf/B/8H/v/+/
/7//v//C/8L/xv/M/9D/1f/j//X/DQAtAFEAfACtANkA7QDhALoAiwBJAPb/of9T/wL/
x/6k/o/+h/6J/or+hv6R/qf+wf7a/vf+Ff8z/1D/aP98/4v/m/+q/7L/uP++/8H/x//L
/8//0//V/9b/2P/a/9z/3f/f/+D/4f/j/+P/5P/m/+b/6P/p/+n/6v/r/+z/7f/u/+//
8P/x//T/9f/2//j/+f/6//z//f///wAAAQADAAYACAAKAAwADgAQABIAFQAXABoAHAAf
ACIAJgApACwALgAxADYAOQA9AEIARgBJAE0AUQBUAFcAWwBfAGEAYwBoAGsAbQBwAG4A
cABxAHIAcgBzAHMAcwBxAHAAbwBtAGsAagBnAGQAYABcAFgAUwBOAEcAQQA6ADQALgAp
ACMAHQAXABEACwAHAAEA/f/4//L/7v/q/+f/5P/h/97/2//Z/9f/1P/T/9L/0f/P/8//
zv/N/83/y//K/8r/yv/J/8j/yP/I/8f/xv/F/8X/xf/F/8X/xP/E/8T/xP/D/8P/w//D
/8T/xP/D/8P/xP/E/8T/xP/E/8T/xf/F/8X/xf/F/8X/xv/G/8b/xv/H/8f/x//H/8f/
yf/L/8z/zP/M/8r/y//M/8z/zv/O/87/zv/O/87/z//P/83/zv/O/87/0P/Q/9D/0P/O
/87/zv/O/87/zf/N/83/zf/N/83/zf/K/8r/yv/J/8j/yP/I/8j/x//H/8f/xf/F/8X/
xf/F/8P/wv/C/8H/w//D/8P/w//B/8H/wP/A/8L/wv/B/8H/wP/A/8D/wP++/77/vv++
/77/vv++/77/vv++/77/vv+9/73/vv++/77/v/+//7//wv/C/8L/wv/C/8L/wv/C/8L/
xP/D/8P/w//C/8H/wf/A/8D/wf/B/8H/wf/B/8H/wf+//7//v//A/8P/w//C/8D/vP+7
/7r/uv+7/7r/uf+3/7T/tP+0/7T/sv+y/7L/sv+x/7H/sf+y/7L/sv+y/7L/sv+y/7L/
sv+w/7D/sP+x/7P/s/+z/7P/s/+z/7P/s/+x/7H/sf+x/7H/sf+x/7H/sv+y/7b/uv++
/8P/zf/f//X/DwAxAFwAjwDDAOUA5wDIAJsAYwAWAL//cf8k/9v+qv6N/n3+ff6E/oD+
f/6R/qv+xP7f/vv+Ff8y/0z/YP9v/33/jP+W/57/pP+p/6//s/+3/7n/vf/C/8T/xv/I
/8f/yf/K/8v/zf/N/87/0P/Q/9L/0//T/9L/0//U/9X/2P/Z/9r/2//a/9v/3P/e/9//
4P/i/+P/4//k/+X/5//o/+r/7P/u//D/8v/0//f/+f/8//7/AQAEAAgACwAOABAAEwAY
ABsAHQAiACYAKQAtADEANAA3AD0AQQBDAEUASABLAE0AUABQAFIAUwBUAFIAUwBTAFMA
UwBSAFEATwBLAEoARwBEAEIAPgA6ADUALgAnACEAGgAUAA4ACQADAP3/9//x/+v/5f/f
/9v/1v/S/87/yv/H/8L/v/+8/7n/t/+1/7L/sf+w/6//rf+t/6r/qf+p/6f/qP+o/6j/
p/+m/6b/pv+l/6T/o/+j/6P/o/+j/6L/ov+k/6T/o/+j/6H/of+i/6L/o/+j/6T/pP+i
/6L/ov+i/6P/o/+j/6P/pf+l/6b/pv+m/6b/p/+n/6f/p/+n/6n/p/+o/6j/qP+o/6n/
qv+q/6z/rP+s/6z/rP+s/63/rf+t/67/rv+u/67/rv+u/67/rv+u/67/rv+u/63/rf+t
/6v/q/+r/6v/qP+o/6j/p/+m/6b/pv+m/6X/pf+l/6P/o/+j/6P/o/+h/6D/oP+f/6H/
of+h/6H/n/+f/57/nv+g/6D/n/+f/5z/nP+c/5z/nP+c/5z/nP+c/5z/nP+c/5r/mv+a
/5r/mf+Z/5r/mv+a/5v/m/+b/57/nv+e/57/nv+e/57/nv+e/57/nv+g/5//n/+f/57/
nf+d/5z/mv+b/5v/m/+d/53/nf+d/53/nf+d/57/nf+d/5z/mv+Y/5f/lv+W/5f/lv+V
/5P/kv+S/5L/kv+Q/5D/kP+Q/4//j/+P/5D/kP+Q/5D/kP+Q/5D/kP+Q/5D/kP+Q/5H/
kf+R/5H/kf+R/5H/kf+R/5H/kf+R/5H/kf+R/5H/kf+S/5L/lv+a/57/pf+z/8f/3//9
/yMAUACDAK8AvQCrAIQAVQATAML/b/8h/9T+nf56/mP+Xf5l/mb+ZP5t/oP+n/64/tP+
7/4J/yT/Pv9M/1v/af90/37/hP+K/43/k/+X/5v/n/+h/6T/pv+o/6r/q/+t/67/r/+x
/7H/sv+0/7T/tv+3/7f/uP+5/7r/u/+8/73/vv+//8D/wf/C/8T/w//E/8b/x//L/8z/
zf/N/w==
         </WaveFormData>
      </LeadData>
      <LeadData>
         <LeadByteCountTotal>10000</LeadByteCountTotal>
         <LeadTimeOffset>0</LeadTimeOffset>
         <LeadSampleCountTotal>5000</LeadSampleCountTotal>
         <LeadAmplitudeUnitsPerBit>4.88</LeadAmplitudeUnitsPerBit>
         <LeadAmplitudeUnits>��V</LeadAmplitudeUnits>
         <LeadHighLimit>2147483647</LeadHighLimit>
         <LeadLowLimit>268435456</LeadLowLimit>
         <LeadID>V4</LeadID>
         <LeadOffsetFirstSample>0</LeadOffsetFirstSample>
         <FirstSampleBaseline>0</FirstSampleBaseline>
         <LeadSampleSize>2</LeadSampleSize>
         <LeadOff>FALSE</LeadOff>
         <BaselineSway>FALSE</BaselineSway>
         <ExcessiveACNoise>FALSE</ExcessiveACNoise>
         <MuscleNoise>FALSE</MuscleNoise>
         <LeadDataCRC32>47780247</LeadDataCRC32>
         <WaveFormData>
4P/g/+D/4P/h/+L/4//k/+T/5P/k/+T/5v/m/+b/5v/k/+T/4//j/+P/4//j/+P/5f/l
/+X/5v/m/+f/5//n/+X/5v/n/+f/5v/l/+T/4//j/+L/4f/g/97/3P/a/9r/2P/Y/9f/
1v/W/9b/1f/V/9f/1//X/9j/1v/W/9b/1v/W/9b/1v/W/9b/1v/W/9f/1//X/9f/1//X
/9f/1//X/9n/2f/Z/9r/2v/a/9r/2//e/+D/6P/y/wAAFgA0AFoAggCzAO4ALAFdAXUB
bAFHAQgBqQA+ANn/fv8t//n+3/7R/sv+0f7R/tP+3/7w/gP/Fv8s/0P/Wv9z/4f/l/+l
/7P/vf/G/8v/0f/U/9r/3f/g/+H/4//m/+f/6f/r/+z/7v/w//D/8P/x//L/9P/1//b/
9//2//b/9//4//j/+f/6//v/+//8//3//v8BAAIAAgADAAQABQAGAAcACAAJAAsADAAO
AA8AEQASABMAFQAYABoAHAAeACAAIgAmACkAKwAuADMANgA5ADsAPwBCAEUASABMAE8A
UgBVAFgAWwBeAF8AYQBiAGQAZQBoAGgAaABpAGoAagBpAGkAaQBoAGgAZgBkAGIAYABd
AFgAVQBRAE0ARwBDAD4ANwAxACsAJwAiAB4AGQAUABEADQAKAAYAAwABAP7//P/6//f/
9v/z//L/8P/v/+//7P/s/+v/6//q/+r/6f/o/+f/6P/o/+j/6P/n/+f/5//n/+b/5v/m
/+X/5f/l/+X/5P/k/+T/5P/j/+P/4//j/+P/4//i/+L/4//l/+X/5f/l/+X/5f/l/+X/
5P/l/+X/5f/o/+j/6P/p/+v/6//r/+v/7P/s/+3/7f/u/+7/7v/v/+//7//w//D/8P/w
//H/8f/x//L/8v/y//H/8f/x//H/8//z//P/8//y//L/8v/y//D/8P/w//D/8P/w//D/
7//v/+//7//v/+//7v/u/+3/7//u/+7/7v/u/+7/7v/t/+3/7f/s/+z/7P/s/+z/7P/s
/+v/6//r/+v/6//q/+r/6v/q/+r/6v/o/+j/6P/o/+r/6v/q/+v/6f/p/+n/6v/r/+v/
6//s/+//8f/x//D/8v/y//L/8v/y//L/8v/y/+//7//v/+//7//v/+//7//v//D/8P/x
//P/8//z//T/9f/1//T/8//y//H/7//u/+3/7P/q/+j/5v/m/+b/5v/j/+L/4v/i/+P/
4//j/+P/4//k/+T/5P/k/+T/5P/k/+L/4v/i/+L/4v/j/+P/4//l/+X/5f/l/+X/5f/l
/+X/5f/m/+b/5v/m/+f/6v/u//T//v8MACIAQABkAIwAvQD2AC4BVwFrAWABOwH4AJ0A
OADZ/4D/Mf8B/+f+1f7P/tP+1f7b/uv+/P4N/yL/OP9R/2r/g/+X/6n/uf/F/8//1v/b
/9//4v/m/+n/7P/v/+//8v/z//X/9f/2//j/+v/8//z//f/+//z//f/+////AAAAAAEA
AgAEAAUABgAHAAUABgAHAAgACQAKAAoACwAMAA0ADgAPABIAEwAVABYAGAAZABsAHAAd
AB8AIgAkACQAJgAoACoALgAxADMANgA5ADwAPwBBAEUASABLAE4AUABTAFYAWQBcAF8A
YgBjAGUAZgBoAGkAagBqAGoAawBuAG4AbQBtAGsAagBqAGgAZgBkAGIAXwBaAFcAUwBP
AEgARQBBADsANQAvACsAJgAkAB8AGgAXABEADgAKAAcAAwAAAP7//P/5//j/9f/0//T/
8//z//D/8P/v/+//7v/s/+v/6v/p/+r/6v/q/+r/5//n/+f/5//o/+j/6P/n/+f/5//n
/+b/5v/m/+b/5f/l/+X/5f/l/+X/5P/k/+X/4//j/+P/4//j/+P/4//j/+T/5f/l/+X/
5v/m/+b/5//n/+f/5//n/+r/6v/r/+v/7P/s/+z/7f/t/+3/7v/u/+7/7v/v/+//7//w
//D/8P/v/+//7//v//H/8f/x//H/8P/w//D/8P/w//D/8P/w/+7/7v/u/+3/7f/t/+3/
7f/t/+z/7P/r/+v/6v/q/+r/6v/q/+r/6f/r/+v/6v/q/+j/6P/o/+j/6P/n/+f/5//n
/+f/5v/m/+b/5v/m/+b/5v/m/+b/5v/m/+b/5v/n/+n/6f/p/+r/7f/r/+z/7P/s/+z/
7P/s/+z/7P/s/+v/6//r/+v/6//r/+v/6//r/+z/7P/t/+v/6//r/+z/7f/t/+z/6//o
/+f/5f/k/+P/4v/g/97/3P/c/9z/3P/d/9z/3P/c/9n/2f/Z/9n/2f/a/9r/2v/a/9r/
2v/a/9r/2v/a/9r/2v/b/9v/2//b/9v/2//b/9v/2//b/9v/2//c/9z/3P/e/9//4P/m
/+7/+P8GABwAOgBeAIgAuQDwACQBSQFTAUIBFwHSAHMAEgC5/2T/H//1/t3+z/7L/s3+
0f7X/uX+9v4J/x7/Nv9L/2b/f/+T/6P/sf+//8f/zP/R/9f/3P/e/+H/4v/l/+X/6P/p
/+v/6//s/+7/8P/w//D/8f/y//L/8//0//X/9v/2//f/+P/4//n/+v/7//v//P/9//7/
//8AAAAAAQAEAAUABgAHAAkACQAKAAoADAANAA8AEAARABMAFgAYABwAHgAgACIAJAAn
ACkALAAtADAAMwA1ADcAOgA9AEAARABHAEoATQBQAFMAVgBXAFcAWABaAFsAXgBeAF4A
XwBeAF4AXQBdAF0AXABcAFoAWABWAFQAUQBMAEkARQBBADoANwAzAC0AKQAjAB8AGgAW
ABEADAAJAAUAAgD+//v/9//0//L/8P/t/+z/6f/o/+b/5f/l/+L/4v/h/+H/4P/g/9//
3v/d/97/3v/e/97/3f/d/93/3f/a/9r/2v/Z/9n/2f/Z/9j/2P/Y/9j/1//X/9f/1//X
/9f/1v/W/9f/1//X/9f/1//V/9X/1f/V/9b/1//X/9f/2v/a/9r/2//b/9v/2//b/9z/
3P/d/93/3v/e/97/3//f/9//4P/g/97/3v/f/9//3//g/+D/4P/h/+H/4f/h/+H/4f/h
/+H/4P/g/+D/4P/e/97/3v/e/97/3v/e/93/3f/d/93/3f/b/9r/2v/Z/9v/2v/a/9r/
2P/Y/9j/1//Z/9n/2P/Y/9b/1v/W/9b/1v/V/9X/1f/V/9X/1P/U/9T/1P/U/9T/1P/U
/9T/1P/V/9b/1//Z/9n/2f/a/9r/2v/a/9r/3P/c/9z/3P/Z/9n/2f/Z/9n/2f/Z/9n/
2f/a/9r/2//b/9v/2//c/93/3f/c/9v/2P/X/9X/1P/V/9T/0v/Q/8z/zP/M/8z/y//K
/8r/yv/J/8n/yf/J/8n/yv/K/8r/yv/K/8r/yv/I/8j/yP/I/8j/yf/J/8n/y//L/8v/
y//L/8v/y//L/8v/zP/M/8z/zP/N/9D/0v/a/+T/8P8CAB4AQgBqAJkA0AAMAT0BWQFW
ATUB+gChADoA1/+C/zH/+f7d/sv+w/7D/sX+xf7R/uD+8f4E/xj/L/9G/13/df+F/5P/
o/+t/7T/uf+//8T/yP/L/87/0f/T/9b/1//Z/9n/2v/c/97/3v/e/9//4P/i/+P/5P/l
/+T/5P/l/+b/5v/n/+j/6f/p/+r/6//s/+3/7v/u/+//8P/x//L/8//0//X/9//4//r/
+//9//7///8BAAQABgAIAAoADAAOABAAEwAVABgAGwAeACEAIwAnACoALQAwADQANwA6
AD0APgBBAEQARQBHAEgASgBLAE4ATgBOAE8ATgBOAE0ATQBNAEwATABKAEgARgBEAEEA
PgA7ADcAMwAsACkAJQAfABsAFQARAAwABgABAPz/+f/1//L/7v/r/+n/5v/k/+L/3//e
/9v/2v/Y/9f/1//U/9T/0//T/9L/0P/P/87/zf/O/87/zv/O/83/zf/N/83/zP/M/8z/
y//L/8v/y//K/8r/yv/K/8n/yf/J/8n/yf/J/8j/yP/J/8v/y//L/8v/zf/N/83/zf/O
/8//z//P/9L/0v/S/9P/1f/V/9X/1f/W/9b/1//X/9j/2P/Y/9n/2f/Z/9r/2v/c/9z/
3f/d/9v/3P/c/9z/3f/d/93/3f/d/93/3f/d/97/3v/e/97/3P/c/9z/3P/c/9z/3P/b
/9v/2//b/9v/2//a/9r/2f/b/9r/2v/a/9r/2v/a/9n/2f/Z/9j/2P/W/9b/1v/W/9j/
1//X/9f/2f/Z/9j/2P/Y/9j/2P/Y/9j/2P/Y/9j/2v/a/9r/2//d/93/3//e/97/3v/e
/97/3v/g/+D/4P/g/9//3//f/9//3//f/9//3//f/+D/4P/h/+H/4f/h/+L/5f/l/+T/
4//i/+H/3//e/93/3P/a/9j/1v/W/9b/1v/V/9T/1P/U/9P/0//T/9P/0//U/9T/1P/U
/9T/1P/U/9T/1P/U/9T/1P/V/9X/1f/X/9f/1//X/9f/1//X/9f/1//Y/9j/2P/a/9n/
2v/g/+j/8P/8/xAAKgBOAHYApQDeABoBSQFjAVwBOwH+AKUAPgDb/4T/M//7/uH+0f7J
/s3+0f7R/t3+7v4B/xL/Kv9B/1j/b/+H/5f/pf+1/8H/xv/L/9H/1v/a/93/4P/h/+P/
5v/n/+n/6//s/+7/8P/w//D/8f/y//L/8//0//X/9v/2//f/+P/4//n/+v/7//3//v//
/wAAAQACAAIAAwAEAAUABgAHAAgACQALAAwADgAPABEAEgATABUAGAAaABwAHgAgACIA
JAAnACkALAAvADIANQA3ADsAPgBBAEQASABLAE4AUQBSAFUAWABZAF0AXgBgAGEAYgBi
AGIAYwBkAGQAYwBjAGMAYgBiAGAAXgBcAFoAVwBUAFEATQBJAEIAPwA7ADUAMQArACcA
IgAcABcAEgAPAAsACAAEAAEA/f/6//j/9v/z//L/7//u/+z/6//r/+j/6P/n/+f/5v/m
/+X/5P/j/+T/5P/k/+T/4//j/+P/4//i/+L/4v/h/+H/4f/h/+D/4P/g/+D/3//d/93/
3f/d/9//3v/e/9//3f/d/93/3f/f/9//3//f/97/3//f/9//4v/i/+L/4//l/+X/5f/l
/+T/5P/l/+X/5v/m/+b/5//p/+n/6v/q/+j/6P/p/+n/6//s/+z/7P/r/+v/6//r/+v/
6//r/+v/6v/q/+r/6v/q/+r/6v/q/+r/6v/q/+n/6f/p/+n/6f/p/+j/6P/n/+f/5v/m
/+b/5v/m/+b/5f/l/+X/5P/k/+T/5P/k/+T/5P/j/+P/4//j/+P/4v/i/+L/4v/i/+L/
4v/i/+L/4v/i/+L/4v/j/+H/4f/h/+L/4//j/+P/5P/n/+f/5//n/+j/6P/o/+j/6P/q
/+r/6v/q/+f/5//n/+f/5//n/+f/5//p/+r/6v/r/+n/6f/p/+r/6//r/+r/6f/o/+f/
5f/k/+H/4P/e/9z/3P/c/9z/3P/Z/9j/2P/Y/9n/2f/Z/9n/1//Y/9j/2P/Y/9j/2P/Y
/9j/2P/Y/9j/2P/Z/9n/2f/Z/9n/2f/Z/9n/2f/Z/9n/2f/a/9r/2v/c/93/3v/k/+r/
9P8AABYAMABSAHoAqQDeABYBQQFXAU4BLQHwAJUAMADV/4D/Mf///uP+z/7H/sv+zf7R
/t/+8v4D/xT/Kv9F/1z/df+L/53/q/+5/8P/yv/P/9P/2P/c/9//4v/j/+P/5v/n/+n/
6//s/+7/8P/w//D/8f/y//L/8//0//X/9v/2//f/+P/4//n/+v/7//v//P/9//7///8A
AAAAAQACAAMABAAFAAgACQALAAwADgAPABEAEgATABUAGAAaABoAHAAeACAAJAAnACkA
LAAtADAAMwA1ADgAPABAAEQARgBJAEwATwBSAFUAWABZAFsAXABeAF8AYABgAGAAYQBi
AGIAYQBhAGEAYABgAF4AXgBcAFoAVwBUAFEATQBJAEQAQQA9ADcAMQArACcAIgAeABkA
FAARAA0ACgAGAAMA///8//r/+P/3//b/8//y//D/7//v/+z/7P/r/+v/6v/q/+n/6P/n
/+j/6P/o/+j/5//n/+f/5//k/+T/5P/j/+X/5f/l/+T/5P/k/+T/4//j/+P/4//j/+X/
5P/k/+X/4//j/+P/4//j/+P/4//j/+T/5f/l/+X/5v/m/+b/5//p/+n/6f/p/+r/6v/r
/+v/7P/s/+z/7f/t/+3/7v/u/+7/7v/v/+//7//w//D/8P/x//H/8f/x//H/8f/x//H/
8P/w//D/8P/w//D/8P/w/+7/7v/u/+3/7//v/+//7//t/+z/7P/r/+3/7P/s/+z/7v/u
/+7/7f/r/+v/6v/q/+r/6v/q/+r/6v/p/+n/6f/r/+v/6v/q/+r/6v/q/+r/6v/q/+r/
6v/o/+j/6P/p/+v/6//r/+z/7//v/+//8P/x//D/8P/w//D/8P/y//L/8v/y//H/8f/x
//H/8f/x//H/8f/x//L/8v/z//P/8//z//T/8//z//L/8f/w/+//7f/s/+v/6v/o/+b/
5v/m/+b/5v/l/+T/5P/k/+P/4//j/+P/4//k/+T/5P/i/+L/4v/i/+T/5P/k/+T/5P/l
/+X/5f/l/+X/5f/l/+X/5f/l/+X/5f/m/+b/5v/m/+f/6v/u//T//P8IABoANABUAHgA
pQDYABABPwFbAVwBPwEMAbsAWAD7/6b/V/8d///+6f7d/t3+3/7h/uv+/P4L/xz/Mv9L
/2L/ff+V/6X/s//D/8//1v/b/+H/5P/o/+v/8P/x//P/9v/3//n/9//4//r//P/8//z/
/f/+/wAAAQACAAMAAgACAAMABAAEAAUABgAHAAkACgALAAwADQAOAA4ADwAQABEAEgAT
ABQAFQAXABgAGAAZABsAHAAfACEAJAAmACYAKAAqACwALgAxADMANgA3ADoAPQA/AEMA
RgBJAEwATgBRAFQAVwBYAFsAXgBfAGEAYgBkAGUAaABoAGgAaQBoAGgAZwBnAGcAZgBm
AGQAZABiAGAAXQBaAFcAUwBPAEoARwBDAD0AOQAzAC8AKgAkAB8AGgAXABMAEAAMAAkA
BQACAAAA/v/7//r/9//2//L/8f/x/+7/7v/t/+3/7P/s/+v/6v/p/+j/6P/o/+j/5//n
/+f/5//k/+T/5P/j/+P/4//j/+L/4v/i/+L/4f/h/+H/4f/h/+H/4P/g/+H/3//f/9//
3//h/+H/4f/h/+H/4f/g/9//4v/i/+L/4//l/+X/5f/l/+b/5v/n/+f/6v/q/+r/6//p
/+n/6v/q/+r/6v/r/+v/6//s/+z/7P/r/+v/6//r/+n/6f/p/+n/6P/o/+j/6P/o/+j/
6P/o/+j/6P/o/+f/5//n/+f/5//l/+T/5P/j/+X/5P/k/+T/5P/k/+T/4//j/+P/4v/i
/+D/4P/g/+D/4P/f/9//3//f/9//3v/e/97/3v/e/97/3v/e/97/3v/e/97/3v/f/+D/
4f/i/+T/5f/k/+T/5P/k/+T/5P/k/+T/5P/h/+H/4f/h/+P/4//j/+P/5f/m/+b/5//l
/+X/5f/m/+f/5//m/+X/5P/j/+H/4P/d/9z/2v/Y/9j/2P/Y/9j/1f/U/9T/1P/V/9X/
1f/V/9X/1v/W/9b/1v/W/9b/1v/W/9b/1v/W/9b/1//X/9f/1//X/9f/1//X/9f/1//X
/9f/2P/Y/9j/2P/b/9z/4v/o//L/AAAUADIAVgCAALEA7AAoAVsBdwFwAUsBDgGxAEQA
3/+G/zX///7h/tH+y/7P/s/+0f7d/uz+/f4S/yj/Pf9W/23/g/+T/6H/r/+7/8T/yf/N
/9L/1v/Z/9z/4f/h/+T/5f/n/+n/6v/s/+7/7v/u/+//8P/w//H/8v/z//T/9P/1//b/
9v/3//j/+f/5//r/+//8//3//v/+////AAABAAIAAwAEAAUABwAIAAwADQAPABAAEQAT
ABYAGAAYABoAHAAeACAAIwAlACgAKwAuADEAMwA3ADoAPQBAAEMARwBLAE8AUABTAFYA
VwBbAFwAXgBfAGAAYABgAGEAYgBiAGEAYQBhAGAAYABeAFwAWgBYAFUAUgBPAEsARwBE
AEEAPQA3ADEAKwAnACIAHgAZABQAEQANAAoABgADAAEA/v/8//r/9//2//P/8v/w/+//
7//s/+z/6//r/+r/6v/p/+j/5//o/+j/6P/o/+f/5//n/+f/5v/m/+b/5f/l/+X/5f/k
/+T/5P/k/+P/5f/l/+X/5f/l/+T/5P/l/+f/5//n/+f/5//n/+f/5//o/+n/6f/p/+z/
7P/s/+3/7//v/+//7//w//D/8f/x//T/9P/0//X/9f/1//b/9v/2//b/9//3//f/+P/4
//j/9//3//f/9//3//f/9//3//b/9v/2//b/9v/2//b/9v/2//b/9v/1//P/8//z//P/
9f/0//T/8//z//L/8v/y//L/8v/y//H/8f/x//D/8P/w//D/8P/w//D/7//v/+//7//v
/+7/7v/u/+7/7v/u/+7/7v/u/+7/7v/u/+7/7//v/+//7//w/+//7//v//D/8v/z//T/
9f/3//b/9v/2//b/9v/4//j/+P/4//f/9//3//f/9f/1//X/9f/3//j/+P/5//n/+f/5
//r/+//7//r/+f/4//f/9f/0//P/8v/w/+7/7P/s/+z/7P/t/+z/7P/s/+n/6f/p/+n/
6f/q/+r/6v/q/+r/6v/q/+r/6v/q/+r/6v/r/+v/6//t/+3/7f/t/+3/7f/t/+3/7f/u
/+7/7v/w/+//8v/2//7/CAAWAC4ATABuAJgAywAEAT4BaQF5AW4BSQEEAacAQgDh/4b/
O/8N//P+4f7f/uP+4/7n/vf+Bv8Z/yr/QP9Z/3L/i/+d/6//v//L/9X/3P/h/+X/6P/u
//H/8v/1//X/+P/5//v//f/+/wAAAgACAAIAAwAEAAIAAwAEAAUABgAGAAcACAAIAAkA
CgALAAkACgALAAwADQAOAA4ADwASABMAFAAVABYAFwAZABoAGgAbAB0AHgAfACEAJAAm
ACgAKgAsAC4AMAAzADUAOAA7AD4AQQBDAEcASgBNAFAAUgBVAFgAWwBcAF8AYgBjAGUA
ZgBoAGkAagBqAGoAawBsAGwAawBrAGsAagBqAGgAZgBkAGIAXwBaAFcAUwBPAEoARwBD
AD0ANwAxAC0AKAAkAB8AGgAXABMAEAAMAAkABQACAAAA/v/5//j/9f/0//L/8f/x/+7/
7P/r/+v/6v/q/+n/6P/n/+j/6P/o/+j/5//n/+f/5//m/+b/5v/l/+P/4//j/+L/4v/i
/+L/4f/h/+H/4f/h/+H/4P/g/+H/4f/h/+H/4f/h/+H/4f/h/+L/4//j/+P/5P/k/+T/
5f/l/+X/5f/l/+b/5v/n/+f/6P/o/+j/6f/n/+f/6P/o/+r/6v/r/+v/6//s/+z/7P/r
/+v/6//r/+n/6f/p/+n/6v/q/+r/6v/o/+j/6P/o/+j/6P/o/+f/5//n/+f/5//l/+T/
5P/j/+P/4v/i/+L/4v/i/+L/4f/j/+P/4v/i/+D/4P/g/+D/3v/d/93/3f/d/93/3P/c
/97/3v/e/97/3P/c/9z/3P/c/9z/3P/d/9v/2//b/9z/2//b/9v/3P/b/9v/2//b/9//
3//g/+D/4P/g/+D/4P/g/+D/4P/g/+D/3f/d/93/3f/e/9//4P/h/9//4P/g/+H/3//f
/9//4P/f/9//3v/d/9z/2//Z/9j/1//W/9T/0v/Q/9D/0P/Q/8//zv/O/87/zf/N/83/
zf/N/87/zv/O/87/zv/O/87/zv/O/87/zv/O/8//z//P/8//z//P/8//z//P/8//z//P
/9D/0P/Q/9L/1f/Y/97/5v/w/wQAIABCAGgAlADJAAABLgFHAUUBKAHvAJwAOQDc/4X/
NP/9/uH+y/7B/sH+w/7H/tP+4/70/gf/Hv80/03/Zv99/4//n/+t/7f/v//C/8f/y//O
/9L/1f/Y/9n/2f/c/93/3//h/+L/5P/m/+T/5P/l/+b/5v/n/+j/6f/q/+r/6//s/+z/
7f/u/+//8f/y//P/9P/1//b/9v/3//j/+f/6//v//v///wEAAgAEAAUABwAIAAkACwAO
ABAAEgAUABYAGAAaAB0AHwAiACUAKAArAC0ALwAyADUAOAA8AD8AQgBFAEYASQBMAE0A
TwBQAFIAUwBUAFQAVABVAFYAVgBVAFUAUwBSAFIAUABOAEwASgBHAEQAQQA9ADkANAAx
AC0AJwAjAB0AGQAUABAACwAGAAMA///8//j/9f/z//D/7v/s/+n/6P/l/+T/5P/j/+P/
4P/g/9//3//e/9z/2//a/9n/2v/a/9r/2v/Z/9n/2f/Z/9r/2v/a/9n/1//X/9f/1v/Y
/9j/2P/X/9f/1//X/9f/1//W/9b/1//X/9f/1//X/9n/2f/Z/9n/2P/Z/9n/2f/a/9r/
2v/b/93/3f/d/93/3v/e/9//3//g/+D/4P/h/+H/4f/i/+L/4v/i/+P/4//j/+T/5P/k
/+P/4//j/+P/4//j/+P/4//i/+L/4v/i/+L/4v/i/+L/4v/i/+L/4f/h/+H/4f/h/+H/
4P/g/9//3//e/97/3v/e/97/3v/d/93/3f/c/9z/3P/c/9z/3P/c/9v/2//b/9v/2//a
/9r/3P/c/9z/3P/a/9r/2v/a/9r/2v/a/9v/2f/Z/9n/2v/b/9v/2//c/9//3//f/9//
4f/h/+D/4P/g/+D/4P/i/+L/4v/i/9//3//f/9//4f/h/+H/4f/h/+L/4v/j/+H/4f/h
/+L/4f/h/+D/3//e/93/2//a/9f/1v/U/9L/0f/S/9P/1P/T/9L/0v/S/8//z//P/8//
z//Q/9D/0P/Q/9D/0P/Q/9D/0P/Q/9D/0P/R/9H/0f/P/8//z//P/9H/0f/R/9H/0f/S
/9L/0v/S/9P/2P/e/+b/8P8CABwAOgBgAIoAvQD0ACQBQwFDASoB9wCqAEkA7P+X/0b/
C//r/tf+yf7J/sv+y/7V/uP+9P4F/xz/Mv9J/2L/d/+L/5v/qf+1/7v/wP/F/8n/zv/Q
/9P/1v/X/9n/3P/d/9//3f/e/+D/4v/k/+T/5f/m/+T/5f/m/+f/6P/o/+n/6v/q/+v/
7P/t/+3/7v/v//D/8f/y//L/8//0//X/9v/3//j/+f/7//z//v///wEAAgABAAMABgAI
AAoADAAOABAAEgAVABcAGgAdACAAIwAlACcAKgAtADAAMgA1ADgAOwA8AD8AQgBDAEUA
RgBIAEkASABIAEgASQBKAEoASQBJAEcARgBGAEQARABCAEAAPQA4ADUAMQAtACgAJQAh
ABsAFwARAA0ACAAEAP//+v/3//P/8P/s/+n/5f/i/+D/3v/Z/9j/1f/U/9T/0//T/9D/
0P/P/8//zv/O/83/zP/L/8r/yv/K/8r/x//H/8f/x//G/8b/xv/F/8X/xf/F/8T/xP/E
/8T/w//D/8P/w//D/8P/wv/C/8P/w//D/8P/w//B/8H/wf/B/8T/xf/F/8X/xv/G/8b/
x//H/8f/x//H/8r/yv/L/8v/yv/K/8r/y//L/8v/zP/M/8z/zP/N/83/zf/O/87/zv/N
/83/zf/N/8v/y//L/8v/zP/M/8z/zP/K/8r/yv/K/8j/yP/I/8f/x//H/8f/x//H/8b/
xv/F/8X/xP/E/8T/xP/E/8T/w//D/8P/wv/C/8L/wv/C/8L/wv/B/8H/wf/B/8H/wP/A
/8D/wP/A/8D/wP/A/8D/wP/A/8D/wP/B/8H/wf/B/8L/x//F/8f/xv/E/8T/xP/E/8T/
xP/E/8T/xP/F/8X/xf/F/8X/xf/F/8X/xf/G/8b/x//F/8X/xf/G/8f/x//G/8X/xP/D
/8H/wP+//77/vP+6/7j/uP+4/7j/t/+2/7b/tv+1/7X/tf+1/7P/tP+0/7T/tP+0/7T/
tP+0/7T/tP+0/7T/tf+1/7X/tf+1/7X/tf+1/7X/tf+1/7f/uP+4/7j/uP+5/7z/wv/I
/9L/4v/6/xgAPgBoAJsA1gASAT0BTwFCARUB0ABxAAYAp/9Q/wX/1/6//rH+r/6x/rH+
s/7B/tL+4/72/gz/If86/1P/Zf9z/4H/j/+Z/6D/pf+p/67/tP+3/7r/u/+9/8D/wf/D
/8P/xP/G/8j/yP/I/8n/yv/K/8v/zP/N/8z/zP/N/87/zv/P/9D/0f/R/9L/0//U/9X/
1v/W/9f/2P/Z/9r/2//c/93/3//g/+L/4//l/+b/5//p/+z/7v/u//D/8v/0//b/+f/7
//7/AQAEAAcACQANABAAEwAWABgAGwAeACEAJAAnACoAKwAtAC4AMAAxADIAMgAyADMA
MgAyADEAMQAxADAAMAAuACoAKAAmACMAIAAdABkAFQASAA8ACwAFAP//+f/1//D/7P/n
/+L/3//Z/9b/0v/P/8v/yP/G/8T/wf/A/73/vP+6/7n/uf+2/7b/tf+1/7T/tP+z/7L/
sf+w/7D/sP+w/63/rf+t/63/rP+s/6z/q/+r/6v/q/+q/6j/qP+o/6f/qf+p/6n/qf+n
/6b/pv+n/6f/p/+n/6f/qf+p/6n/qf+q/6v/q/+r/6z/rP+s/63/r/+v/6//r/+w/7D/
sf+x/7T/tP+0/7X/tf+1/7b/tv+0/7T/tf+1/7X/tv+2/7b/tf+1/7X/tf+1/7X/tf+1
/7T/tP+0/7T/sv+y/7L/sv+y/7L/sv+x/6//r/+v/6//r/+u/67/rf+t/6z/rP+s/6z/
rP+s/6v/q/+r/6r/qv+q/6r/qv+q/6j/p/+n/6f/p/+n/6b/pv+m/6b/pv+m/6b/pv+m
/6b/pv+m/6b/p/+n/6f/p/+o/6n/qf+p/6r/q/+t/6z/rP+s/6z/rP+s/6z/rP+s/6v/
q/+r/6v/q/+r/6v/q/+r/6z/rP+t/63/rf+t/67/rf+t/6z/q/+q/6n/p/+m/6f/pv+k
/6L/oP+g/6D/oP+f/57/nv+e/5//n/+f/5//nf+e/57/nv+e/57/nv+e/6D/oP+g/6D/
nv+f/5//n/+h/6H/of+h/6H/of+h/6H/of+i/6L/ov+k/6X/qv+w/7b/xP/W//D/FAA8
AGwAowDgABQBMQEzARoB5QCQACkAwv9j/w7/0/6z/qP+m/6f/p/+of6p/rn+zP7d/vL+
Bv8f/zb/Tf9d/2v/d/+D/4v/kv+V/5n/nv+i/6X/qP+p/6v/rv+v/7H/r/+w/7L/tP+0
/7T/tf+2/7b/t/+4/7n/uv+6/7v/vP+8/73/vv+//7//wP/B/8L/w//E/8T/xf/I/8n/
yv/L/w==
         </WaveFormData>
      </LeadData>
      <LeadData>
         <LeadByteCountTotal>10000</LeadByteCountTotal>
         <LeadTimeOffset>0</LeadTimeOffset>
         <LeadSampleCountTotal>5000</LeadSampleCountTotal>
         <LeadAmplitudeUnitsPerBit>4.88</LeadAmplitudeUnitsPerBit>
         <LeadAmplitudeUnits>��V</LeadAmplitudeUnits>
         <LeadHighLimit>2147483647</LeadHighLimit>
         <LeadLowLimit>268435456</LeadLowLimit>
         <LeadID>V5</LeadID>
         <LeadOffsetFirstSample>0</LeadOffsetFirstSample>
         <FirstSampleBaseline>0</FirstSampleBaseline>
         <LeadSampleSize>2</LeadSampleSize>
         <LeadOff>FALSE</LeadOff>
         <BaselineSway>FALSE</BaselineSway>
         <ExcessiveACNoise>FALSE</ExcessiveACNoise>
         <MuscleNoise>FALSE</MuscleNoise>
         <LeadDataCRC32>953244109</LeadDataCRC32>
         <WaveFormData>
7P/s/+z/7P/t/+7/7//w//D/8P/w//D/8v/y//H/8f/z//P/8//y//D/8P/x//L/8//z
//T/9P/0//T/9P/1//X/9v/2//X/9P/0//T/8//w//D/7//u/+z/6f/o/+f/5//n/+b/
5f/j/+P/4//j/+P/4//j/+P/4//j/+P/4//i/+L/4//j/+P/4//j/+P/4//j/+T/5P/j
/+P/4//k/+T/5P/k/+T/5v/k/+T/5f/o/+v/8v/7/wgAHAA0AFMAdQCZAMgA9AAcATMB
NwElAfYArQBeABQA0P+P/17/Rf82/yv/J/8r/zD/N/8+/0X/Uf9d/2v/fP+O/57/rP+4
/8L/y//R/9b/2f/c/+D/5f/m/+X/5//o/+r/6//r/+v/7P/t/+3/7v/v//D/8v/y//T/
9P/0//T/9P/1//X/9v/3//f/9f/2//b/+P/5//n/+f/5//r/+v/7//v//f/9//7//v8B
AAIAAwAEAAMAAwAEAAUACAAJAAoACgALAA0AEAARABIAFQAXABgAGgAbAB0AHwAhACMA
JwAoACwALgAxADMANgA4ADkAOwA8AD0APgA+AD8AQABAAEEAQgBDAEQARABCAEEAQQBA
AD4APAA7ADgANAAyAC8ALAAmACIAHwAbABcAEgAQAAsACAAFAAMAAAD+//v/+f/3//b/
9P/y//H/8P/v/+7/7v/t/+z/7P/r/+r/6f/o/+f/6f/p/+n/6f/p/+j/6P/o/+f/5v/l
/+P/5f/l/+X/5P/k/+T/5P/j/+D/4P/h/+H/4f/h/+L/4v/i/+L/4v/i/+L/4v/i/+L/
4f/h/+H/4f/i/+T/5f/m/+j/6P/o/+j/6P/p/+n/6v/o/+n/6v/q/+r/6v/q/+r/6//s
/+z/7P/u/+7/7v/t/+//7//v/+//7//v/+//7//v/+//7//v/+7/7v/u/+7/7v/u/+7/
7f/t/+3/7f/s/+v/6//r/+v/6//r/+r/6v/r/+v/6v/p/+n/6f/p/+n/6f/p/+n/6P/o
/+j/6P/p/+n/6f/o/+f/6f/q/+r/6v/o/+j/6P/n/+n/6v/q/+r/6f/p/+n/6P/q/+r/
6//r/+3/7//v/+7/7v/u/+7/7v/v/+//7//v//H/8P/w//D/7//w//H/8f/y//L/8v/y
//D/8f/x//L/9P/z//L/8v/y//H/7v/u/+3/7P/q/+f/5v/l/+X/5f/k/+P/4//j/+P/
4//j/+P/4//j/+P/4//j/+P/4v/i/+P/4//j/+P/4//j/+P/4//k/+T/4//j/+P/5P/k
/+T/5P/k/+T/5P/m/+f/6v/v//b//f8KABwANABPAG8AlQC+AOQABAEZARsBAwHWAJMA
SAAGAMr/jf9g/0X/MP8j/yH/J/8u/zX/PP9H/1P/X/9v/4L/lP+k/7L/wP/K/9H/1f/a
/93/3v/i/+P/5v/l/+f/6P/q/+v/6//r/+z/7f/t/+7/7//w/+7/7v/w//D/8v/y//L/
8//z//T/9f/1//P/9P/0//b/+f/5//n/+f/6//r/+//7//3//f/+//7//f/+////AAAB
AAEAAgADAAYABwAIAAgACQALAA4ADwAOABEAEwAUABgAGQAbAB0AHwAhACUAJgAoACoA
LQAvADAAMgAzADUANgA3ADgAOAA7ADwAPAA9ADwAPQA+AD4AQAA/AD8APgA8ADoAOQA2
ADIAMAAtACoAJAAgAB0AGQAXABIAEAALAAgABQADAAAA/P/5//f/9f/2//T/8v/x//D/
7//u/+7/7f/s/+z/6//q/+n/6P/n/+f/5//n/+f/5//m/+b/5v/m/+b/5v/l/+X/5f/l
/+T/5P/k/+T/4//i/+L/4//j/9//3//g/+D/4P/g/+D/4P/g/+D/4P/g/+H/4f/h/+H/
4f/i/+L/4v/i/+L/4v/i/+T/5f/l/+b/5v/n/+j/6P/o/+j/6P/o/+n/6v/q/+r/6v/q
/+r/6f/p/+n/6f/p/+v/6//r/+v/6//r/+v/6//q/+r/6v/q/+j/6P/o/+f/6f/p/+n/
6P/n/+f/5//n/+f/5//m/+b/5//n/+b/5f/l/+X/5f/l/+f/5//n/+b/5P/k/+T/5f/l
/+X/5P/j/+P/5P/k/+T/5P/k/+T/4//j/+T/5P/k/+b/5//o/+j/6v/q/+z/7P/s/+z/
7P/p/+n/6f/p/+v/6v/q/+r/6//s/+3/7f/s/+z/7P/s/+z/7f/t/+7/8P/v/+7/7v/s
/+v/6P/o/+X/5P/i/9//4P/f/9//3//e/93/3f/d/93/3f/d/93/3f/d/93/3f/d/93/
3P/c/93/3f/d/93/3f/d/93/3f/e/97/3f/d/93/3v/e/97/3v/e/97/3v/g/+H/4v/n
//D/+f8EABYALgBLAGsAjwC2ANoA9gADAf8A5QCyAG0AKADs/7L/ef9S/zn/KP8b/xv/
I/8q/zH/OP9D/1H/Xf9r/37/kv+g/67/vP/E/8v/z//S/9X/2P/a/9v/3P/d/9//4P/i
/+P/4//j/+T/5f/l/+b/5//o/+j/6P/q/+r/6P/o/+j/6f/p/+r/6//r/+3/7v/u//D/
7//v/+//7//w//D/8f/x//P/8//0//T/9f/2//f/+P/5//n/+v/7//7///8AAAAAAQAD
AAYABwAGAAkACwAMAA4ADwARABMAFQAXABsAHAAeACAAIwAlACQAJgAnACkALAAtAC4A
LgAtAC4ALgAvADAAMQAyADIAMgAxADEAMAAuACwAKwAoACQAIgAfABwAGAAUABEADQAL
AAYABAD///7/+//5//b/9P/x/+//7f/s/+r/6P/n/+b/5f/k/+T/4f/g/+D/3//g/9//
3v/d/9//3//f/9//3f/c/9z/3P/a/9r/2v/Z/9n/2f/Z/9j/2P/Y/9j/1//W/9b/1//X
/9f/1//Y/9j/2P/Y/9j/2P/W/9b/1v/W/9f/1//X/9f/2f/a/9r/2v/a/9r/2v/a/9r/
2//b/9z/3P/d/97/3v/e/97/3v/e/93/3v/e/97/3//g/+H/4f/h/+H/4f/h/+P/4//j
/+P/4f/h/+H/4f/g/+D/4P/g/+D/4P/g/9//3//f/9//3v/d/93/3f/d/93/3f/c/9z/
3f/d/9z/2//d/93/3f/d/93/3f/d/9z/2v/a/9r/2//b/9v/2v/Z/9v/3P/c/9z/3P/c
/9z/2//d/97/3v/e/+D/4f/g/+D/4P/g/+D/4f/h/+H/4f/f/97/3v/e/+H/4v/j/+P/
5P/k/+T/5P/i/+P/4//k/+X/5f/l/+b/5P/j/+D/4P/d/9z/2v/X/9b/1f/V/9X/1v/V
/9X/1f/V/9X/1f/V/9X/1f/V/9X/1f/V/9T/1P/T/9P/0//T/9X/1f/V/9X/1v/W/9X/
1f/X/9j/2P/Y/9j/2P/Y/9j/2P/Z/9r/3f/k/+3/+P8GABwAOQBZAH8AqADSAPgADwEV
AQMB2gCZAEwABADG/4v/Wv8//y7/H/8Z/xv/IP8n/zD/Of9B/03/W/9q/3z/jv+c/6j/
sv+7/8H/xv/J/87/0P/R/9T/1//Y/9j/2f/Z/9v/2//c/93/3f/e/9//4P/g/+D/4v/i
/+L/4v/i/+P/4//k/+X/5f/l/+b/5v/o/+n/6f/p/+n/6v/q/+v/6//r/+v/7P/s/+v/
7P/t/+7/7//v//D/8f/0//X/9v/2//f/+f/8//3//P///wEAAgAGAAcACQALAA0ADwAT
ABQAFgAYABsAHQAeACAAIQAjACQAJQAmACYAJwAoACgAKQAqACsALAAsACoAKQApACgA
JgAkACMAIAAeABwAGQAWABIADgALAAcABQAAAP7/+f/0//H/7//s/+r/5//l/+P/4v/g
/97/3f/c/9v/2v/a/9n/2P/Y/9f/1v/V/9T/0//T/9P/0//T/9P/0v/S/9L/0P/Q/9D/
z//P/8//z//O/87/zv/O/83/zP/M/83/zf/J/8n/yv/K/8z/zP/M/8z/zv/O/87/zv/P
/8//z//P/9H/0v/S/9L/1P/U/9T/1P/U/9X/1f/W/9b/1//Y/9j/2P/Y/9j/2P/Z/9r/
2v/a/9r/2v/a/9n/2//b/9v/2//b/9v/2//b/9v/2//b/9v/2v/a/9r/2v/a/9r/2v/Z
/9n/2f/Z/9j/1//X/9f/1//X/9f/1v/W/9f/1//W/9X/1f/V/9X/1f/V/9X/1f/U/9T/
1P/U/9X/1f/V/9T/0//T/9T/1P/U/9T/1P/U/9P/1f/W/9b/1v/Y/9v/3P/a/9r/2v/a
/9r/2v/b/9v/2//b/9v/2v/a/9r/2//c/93/3f/c/9z/3P/c/93/3//g/+L/4//j/+P/
5P/m/+X/4v/i/+H/4P/e/9v/2P/X/9f/1//Y/9f/1//X/9f/1//X/9f/1//X/9f/1//X
/9f/1v/W/9f/1//X/9f/1//X/9f/1//Y/9j/1//X/9f/2P/Y/9j/2P/Y/9j/2P/a/9v/
3P/h/+j/8f/8/wwAIgA/AF8AgwCuANoA/gAVARsBCQHeAJsATgAIAMj/i/9a/z//Lv8f
/x3/If8m/y3/Nv8//0f/U/9h/3D/gv+W/6T/sP+8/8f/yf/M/9H/1P/Y/9n/2v/d/93/
3v/g/+H/4//j/+T/5f/l/+b/5//o/+b/5v/o/+j/6v/q/+r/6//r/+z/7f/t/+3/7v/u
//D/8f/x//H/8f/w//D/8f/x//P/8//0//T/9f/2//f/+P/7//v//P/9//7///8AAAAA
AQADAAYABwAIAAsADQAOABAAEQATABUAGQAbAB8AIAAiACQAJwApACoALAAtAC8AMAAx
ADIAMgA1ADYANgA3ADgAOQA6ADoAOAA3ADcANgA2ADQAMwAwACwAKgAnACQAIAAcABkA
FQARAAwACgAFAAIA///9//r/+P/1//P/8f/w/+7/7P/r/+r/6f/o/+j/5//m/+b/5f/m
/+X/5P/j/+P/4//j/+P/4//i/+L/4v/g/+D/4P/f/9//3//f/97/3v/e/97/3f/e/97/
3//f/93/3f/e/97/3v/e/97/3v/e/97/3v/e/9//3//f/9//4f/i/+L/4v/k/+T/5P/k
/+L/4//j/+T/5P/l/+b/5v/o/+j/6P/o/+f/6P/o/+j/6v/q/+r/6f/p/+n/6f/p/+n/
6f/p/+n/6f/p/+n/6f/o/+j/6P/o/+j/6P/o/+f/5//n/+f/5v/l/+X/5f/l/+X/5f/k
/+T/5f/l/+T/4//l/+X/5f/l/+X/5f/l/+T/4v/i/+L/4//l/+X/5P/j/+P/5P/k/+T/
5P/k/+T/4//h/+L/4v/i/+D/4f/i/+L/5P/k/+X/5f/n/+n/6f/p/+r/6v/q/+r/6v/p
/+n/6f/p/+n/6P/o/+j/6f/q/+v/6//s/+z/7P/s/+z/7f/t/+7/7v/t/+z/7P/q/+n/
5v/m/+f/5v/k/+H/4P/f/9//3//e/93/3f/d/9v/2//b/9v/2//b/9v/2//d/93/3P/c
/93/3f/d/93/3f/d/93/3f/e/97/3f/d/93/3v/e/97/3v/e/97/3v/e/9//4v/n/+7/
9/8AABIAKABDAGEAgwCqANIA8gAHAQkB9wDKAIkAQAAAAMj/jf9e/0P/Lv8d/xv/If8m
/y//OP9B/0v/V/9n/3j/jP+c/6r/uP/C/8v/z//S/9X/2P/a/9v/3v/f/9//4P/i/+P/
5f/l/+b/5//n/+j/6f/q/+j/6P/q/+r/6v/q/+r/6//r/+z/7f/t/+3/7v/u//D/8f/x
//H/8f/y//L/8//z//X/9f/2//b/9//4//n/+v/7//v//P/9//7///8AAAAAAQADAAYA
BwAIAAsADQAOABAAEQATABUAFwAZAB0AHgAgACIAJQAnACgAKgArAC0ALgAvADAAMAAz
ADQANAA1ADQANQA2ADYAOAA3ADcANgA0ADIAMQAuACwAKgAnACQAHgAaABcAEwARAAwA
CgAFAAIA///9//r/+v/3//X/8//y//D/7v/t/+r/6f/o/+j/6f/o/+j/5//m/+X/5P/j
/+P/4//j/+P/4//i/+L/4v/i/+L/4v/h/+H/4f/h/+D/3v/e/97/3f/e/97/3//f/93/
3f/e/97/3v/e/97/3v/e/97/3v/e/9//3//f/9//3//g/+D/4P/i/+L/4v/i/+L/4//j
/+T/5P/l/+b/5v/m/+b/5v/m/+f/6P/o/+j/6P/o/+j/5//p/+n/6f/p/+n/6f/p/+n/
6f/p/+n/6f/o/+j/6P/o/+j/6P/o/+f/6f/p/+n/6P/l/+X/5f/l/+f/5//m/+b/5//n
/+b/5f/l/+X/5f/l/+X/5f/l/+T/5P/k/+T/5f/l/+X/5P/j/+P/5P/k/+T/5P/k/+T/
4//j/+T/5P/k/+L/4//k/+T/5f/m/+j/6f/r/+r/6v/q/+r/6v/r/+v/6//r/+v/6v/q
/+r/6//s/+3/7f/u/+7/7v/u/+7/7//v//D/8P/v/+7/7v/u/+3/6v/q/+n/6P/m/+P/
4v/h/+H/4f/g/9//3//f/9//3//f/9//3//f/9//3//f/9//3v/e/9//3//f/9//3//f
/9//3//i/+L/4f/h/9//4P/g/+D/4P/g/+D/4P/i/+P/5v/r//D/9/8CABAAJgA/AFsA
fQCiAMgA6gD/AAkB+wDWAJsAVgAUANr/of9w/1H/PP8p/yH/Jf8s/zP/PP9D/03/Wf9n
/3r/jP+e/6z/uP/E/8//0//Y/9v/3v/g/+P/5P/l/+X/5v/o/+n/6f/p/+r/6//r/+z/
7f/u/+7/7v/w//D/8P/w//D/8f/x//L/8//z//X/9v/2//j/9//3//f/9//4//j/+f/5
//v/+//8//z//f/+////AAABAAEAAgADAAQABQAGAAYABwAJAAwADQAOABEAEwAUABYA
FwAZABsAGwAdACEAIgAkACYAKQArACwALgAvADEAMgAzADQANAA1ADYANgA3ADgAOQA6
ADoAPAA7ADsAOgA4ADYANQAyADAALgArACgAJAAgAB0AGQAXABIAEAALAAgABQADAAAA
AAD9//v/+f/2//T/8v/x//D/7//u/+7/6//q/+r/6f/q/+n/6P/n/+n/6f/p/+n/5//m
/+b/5v/m/+b/5v/l/+P/4//j/+L/4v/i/+L/4f/i/+L/4//j/+H/4f/i/+L/4v/i/+L/
4v/i/+L/4v/i/+H/4f/h/+H/4//k/+T/5P/m/+b/5v/m/+j/6f/p/+r/6P/p/+r/6v/q
/+r/6v/q/+v/7P/s/+z/7v/u/+7/7f/t/+3/7f/t/+3/7f/t/+3/7P/r/+r/6f/q/+r/
6v/q/+r/6v/q/+n/6f/p/+n/6P/n/+f/5//n/+f/5//m/+b/5//n/+b/5f/l/+X/5f/l
/+P/4//j/+L/5P/k/+T/5f/l/+X/5P/j/+P/5P/k/+T/5P/k/+T/4//j/+T/5P/k/+X/
5//p/+r/6v/o/+j/6P/o/+j/6f/p/+n/6f/n/+b/5v/m/+f/6P/p/+n/6//s/+3/7v/s
/+3/7f/u/+7/7f/s/+z/6v/p/+b/5v/l/+T/4v/f/97/3f/d/93/3P/b/9v/2//b/9v/
2//b/9v/2//b/9v/3f/d/9z/3P/b/9v/2//b/93/3f/d/93/3P/c/9v/2//b/9z/3P/c
/9z/3P/c/9z/3P/d/+L/5f/s//X/AgAUACwASwBrAJMAwADsABIBLQExAR0B8ACpAFgA
DADM/43/XP9B/zD/Jf8f/yH/Kv8v/zb/O/9H/1X/Yf9y/4T/lP+i/67/uv/D/8n/zv/R
/9T/1v/Z/9z/3f/d/97/4P/h/+H/4f/i/+P/5f/m/+f/6P/o/+j/6v/q/+z/7P/s/+3/
6//s/+3/7f/t/+7/7v/w//H/8f/x//H/8v/y//P/8//z//P/9P/0//f/+P/5//r/+//7
//z//f/+////AAAAAAEAAwAGAAcABgAJAAsADAAQABEAEwAVABcAGQAdAB4AIAAiACUA
JwAqACwALQAvADAAMQAyADIAMwA0ADQANQA0ADUANgA2ADYANQA1ADQANAAyADEALgAs
ACoAJwAkACAAHAAZABUAEwAOAAwABwAEAAEA///8//r/9//1//P/8v/w/+7/7f/q/+n/
6P/o/+f/5v/m/+X/5v/l/+T/4//j/+P/4//j/+P/4v/i/+L/4f/g/9//3f/f/9//3//e
/+D/4P/g/9//3v/e/9//3//f/9//4P/g/+D/4P/g/+D/4P/g/+D/4P/j/+P/4//j/+P/
5P/k/+T/6P/o/+j/6P/q/+v/6//s/+r/6//s/+z/7v/u/+7/7v/v//D/8P/w//D/8P/w
/+//7//v/+//7//v/+//7//v/+//7//v/+//8P/w//D/8P/w//D/8P/v/+//7//v/+7/
7//v/+//7//v/+//7v/u/+3/7f/s/+v/7f/t/+3/7f/t/+3/7f/s/+z/7P/s/+3/7f/t
/+z/6//r/+z/7P/s/+z/7P/s/+v/6//s/+z/7P/s/+3/7v/u/+7/7v/v/+//8f/x//P/
8//z//T/9P/0//T/9P/1//X/9f/1//X/9P/0//T/9f/2//f/9//4//j/+P/4//j/+f/5
//r//P/7//r/+v/4//f/9P/0//P/8v/w/+3/7P/r/+v/6//s/+v/6//r/+v/6//r/+v/
6//r/+v/6//r/+v/6v/q/+v/6//r/+v/6//r/+v/6//u/+7/7f/t/+v/7P/s/+z/7v/u
/+7/7v/w//H/8v/3/wAACQAWACgAQgBdAH8ApQDQAPgAGgEvATEBGQHmAKMAWAASANT/
l/9s/1P/QP8z/zP/N/88/0X/TP9V/1//a/95/4z/nv+u/7z/yP/S/9v/4f/k/+f/6P/s
/+3/8P/x//H/8v/0//X/9//3//j/+f/3//j/+f/6//r/+v/8//z//P/8//z//f/9//7/
////////AAAAAAIAAQABAAEAAQAEAAQABQAFAAcABwAIAAgABwAIAAkACgANAA0ADgAP
ABAAEQASABIAEwAVABgAGQAYABsAHQAeACIAIwAlACcAKQArAC8AMAAwADIANQA3ADoA
PAA9AD8AQABBAEIAQgBDAEQARABFAEYARwBIAEgASABHAEcARgBFAEIAQAA8ADoAOAA1
ADIALgAqACcAIwAfABoAGAATABAADQALAAgACAAFAAMAAQD+//z/+v/5//j/9//2//b/
9f/0//T/8//y//H/8P/v/+//7//v/+//7f/s/+z/7P/s/+z/7P/r/+v/6//r/+r/6v/q
/+r/6f/m/+b/5//n/+f/5//o/+j/6P/o/+j/6P/m/+b/5v/m/+f/5//n/+f/5//o/+j/
6P/o/+j/6P/o/+r/6//r/+z/7P/t/+7/7v/u/+7/7v/u/+3/7v/u/+7/8P/w//D/7//v
/+//7//v/+//7//v/+//7//v/+//7//u/+7/7v/u/+z/7P/s/+v/6//r/+v/6v/r/+v/
6//r/+n/6f/o/+j/5//n/+b/5f/n/+f/5//n/+f/5//n/+b/5v/m/+b/5//l/+X/5P/j
/+P/5P/k/+T/4v/i/+L/4f/h/+L/4v/i/+L/4//k/+T/4//i/+L/4f/j/+P/5f/l/+f/
5//n/+f/6P/o/+j/6P/o/+f/5//n/+f/5//m/+b/5v/n/+j/6f/p/+r/6v/q/+r/6P/p
/+n/6v/q/+n/6P/o/+b/5f/i/+L/3//e/9z/2f/Z/9n/2v/b/9r/2f/Z/9n/1//X/9f/
1//X/9f/1//X/9f/1//W/9b/1//X/9f/1//X/9f/1//X/9j/2P/X/9f/1f/W/9b/1v/Y
/9j/2P/Y/9r/2//g/+f/7v/3/wYAHAA4AFMAdQCbAMIA4gD6AP8A8QDHAIoARQAEAMr/
kP9f/0L/Lf8a/xP/F/8d/yb/L/82/0H/Tf9b/2v/gP+Q/6D/rv+4/8D/xf/H/8r/zf/Q
/9L/0//W/9f/1//Y/9r/2//b/9v/3P/d/9v/3P/d/97/3v/e/+D/4P/g/+D/4P/h/+H/
4v/j/+P/4f/i/+L/5P/n/+f/5//n/+j/6P/p/+n/6//r/+z/7P/r/+z/7f/u/+//7//w
//H/8v/z//T/9P/1//f/+v/7//z///8BAAIABAAFAAcACQALAA0AEQASABQAFgAZABsA
GgAcAB0AHwAgACEAIgAiACMAJAAkACUAJgAnACgAKAAmACUAJQAkACIAIAAfABwAGgAY
ABUAEgAOAAoABwADAAEA/P/6//X/8v/v/+3/6v/o/+X/4//h/+D/3v/c/9v/3P/b/9r/
2v/X/9b/1v/V/9X/1f/V/9X/1f/V/9X/1f/T/9L/0v/S/9L/0v/S/9H/0f/R/9H/0P/O
/87/zv/N/8z/zP/N/83/zf/N/87/zv/M/8z/zP/M/87/zv/O/87/z//P/8//z//P/9D/
0P/Q/9L/0v/S/9L/0P/R/9H/0v/S/9P/1P/U/9T/1P/U/9T/1f/W/9b/1v/W/9b/1v/V
/9X/1f/V/9X/1f/V/9X/1f/V/9X/1f/V/9T/1P/U/9T/1P/U/9T/0//T/9P/0//S/9H/
0f/R/9H/0f/R/9D/0P/R/9H/0P/P/8//z//P/8//z//P/8//zv/Q/9D/0P/R/8//z//O
/83/zf/O/87/zv/O/87/zv/N/83/zv/O/87/zP/N/87/zv/O/87/z//P/9H/0f/T/9P/
1f/V/9T/1P/U/9T/1P/T/9P/0//T/9P/0v/S/9L/0//U/9X/1f/W/9b/1v/W/9b/1//X
/9j/2P/X/9b/1v/U/9P/0P/Q/83/zP/K/8f/yP/H/8f/x//G/8X/xf/F/8X/xf/F/8X/
xf/F/8X/xf/F/8X/xP/E/8X/xf/F/8X/xf/F/8X/xf/G/8b/xf/F/8X/xv/G/8b/xv/G
/8b/xv/I/8n/zP/T/9z/5f/y/wgAIAA9AF0AgQCmAMoA4gDpAN0AuwCCAD0A/v/E/4z/
V/84/yP/EP8H/wv/Ef8Y/x//Jv8x/z//S/9b/2z/fv+O/5z/qP+w/7X/t/+8/7//wv/E
/8X/xv/H/8f/yP/K/8v/zf/N/87/z//N/87/z//Q/9D/0P/S/9L/0v/S/9L/0//T/9T/
1f/V/9f/2P/Y/9r/2f/Z/9n/2f/a/9r/2//b/93/3f/e/97/3//g/+H/4v/j/+P/5P/l
/+b/5//o/+j/6f/r/+7/7//w//P/9f/2//j/+f/7//3//f///wMABAAGAAgACwANAA4A
EAARABMAEgATABQAFAAVABYAFgAXABgAGQAaABoAGgAZABkAGAAWABQAEwAQAA4ADAAJ
AAYAAgD+//v/9//1//D/7v/p/+b/4//h/97/3P/Z/9f/1f/U/9L/0P/P/9D/z//O/87/
zf/M/8z/y//M/8v/yv/J/8f/x//H/8f/xf/E/8T/xP/E/8T/xP/D/8P/w//D/8L/wv/C
/8L/wf/A/8D/wf/B/8H/wf/C/8L/wP/A/8D/wP/A/8D/wP/A/8P/w//D/8P/w//E/8T/
xP/G/8b/xv/G/8b/x//H/8j/xv/H/8j/yP/I/8j/yP/I/8v/zP/M/8z/yv/K/8r/yf/L
/8v/y//L/8v/y//L/8v/y//L/8v/y//L/8r/yf/I/8j/yP/I/8f/x//H/8f/xv/F/8X/
xf/F/8X/xf/E/8T/xf/F/8T/w//D/8P/w//D/8P/w//D/8L/wv/C/8L/w//D/8P/wv/B
/8H/wv/C/8L/wP/A/8D/v/+9/77/vv++/8D/wf/C/8L/xP/G/8f/xf/E/8T/xP/E/8T/
w//D/8P/w//E/8T/xf/G/8X/xv/H/8f/yP/I/8j/yP/G/8f/x//I/8r/yf/I/8j/xv/F
/8L/wv/B/8D/vv+7/7r/uf+5/7n/uP+3/7f/t/+1/7X/tf+1/7X/tf+1/7X/tf+1/7T/
tP+1/7X/tf+1/7X/tf+1/7X/tv+2/7X/tf+1/7b/tv+2/7b/tv+2/7b/tv+3/7z/wf/G
/9H/3v/w/woAJwBJAHEAngDGAOgA+wD7AOEAsABpABwA1v+Y/1v/Lv8Z/wr///77/v/+
BP8L/xT/G/8l/zH/P/9Q/2L/cv9+/4j/lP+d/6H/pP+n/6z/sP+x/7L/s/+1/7b/uP+5
/7n/uf+6/7v/u/+8/73/vv+8/7z/vv++/77/vv++/7//v//A/8H/wf/B/8L/wv/E/8X/
xf/F/8X/xP/E/8X/xf/H/8f/yP/I/8f/yP/J/8r/zf/N/87/z//Q/9H/0v/S/9P/1f/Y
/9n/2P/b/93/3v/i/+P/5f/n/+n/6//v//D/9P/2//n/+//6//z//f////7///8AAAAA
AQACAAIAAwACAAMABAAEAAQAAwADAAIAAgAAAP///P/6//j/9f/y/+7/6v/n/+P/3//a
/9j/0//Q/83/y//I/8T/wf+//73/vP+6/7j/t/+2/7X/tP+0/7P/sv+y/7H/sv+x/7D/
r/+t/63/rf+t/6v/qv+q/6r/qv+q/6r/qf+p/6n/qf+o/6j/qP+o/6f/qP+o/6n/qf+l
/6X/pv+m/6b/pv+m/6b/qP+o/6j/qP+p/6n/qf+p/6n/qv+q/6r/rP+s/6z/rP+u/6//
r/+w/7D/sf+y/7L/sv+y/7L/sv+x/7L/sv+y/7T/tP+0/7P/s/+z/7P/s/+z/7P/s/+z
/7H/sf+x/7H/sP+w/7D/sP+w/7D/sP+v/6//r/+v/67/rf+t/63/rf+r/6v/qv+q/63/
rf+s/6v/q/+r/6v/q/+t/63/rf+s/6r/qv+q/6v/q/+r/6r/qf+p/6r/qv+q/6j/qP+o
/6f/p/+o/6j/qP+o/6n/qv+q/6z/rP+t/63/rf+t/67/rv+u/67/rv+t/63/rf+t/63/
rP+s/6z/rf+u/6//r/+w/7D/sP+w/7D/sf+x/7L/sP+v/67/rv+t/6v/p/+m/6f/pv+k
/6H/oP+f/5//n/+e/53/nf+d/5//n/+f/5//nf+d/53/nf+f/5//nv+e/53/nf+d/53/
n/+f/5//n/+e/57/nf+d/53/nv+e/57/nv+e/57/nv+g/6H/pP+p/7L/vf/M/+T/AgAj
AEcAcQCcAMQA4ADrAOEAvQCAADMA5v+k/2T/L/8O//3+8P7r/uv+7/72/v3+BP8N/xf/
I/8z/0L/VP9i/2z/eP+A/4f/i/+O/5H/lP+W/5f/mv+b/5v/nP+e/5//of+h/6L/o/+h
/6L/o/+k/6T/pP+m/6b/pv+m/6b/p/+n/6j/qf+p/6f/qP+o/6r/q/+r/6v/q/+s/6z/
rf+t/w==
         </WaveFormData>
      </LeadData>
      <LeadData>
         <LeadByteCountTotal>10000</LeadByteCountTotal>
         <LeadTimeOffset>0</LeadTimeOffset>
         <LeadSampleCountTotal>5000</LeadSampleCountTotal>
         <LeadAmplitudeUnitsPerBit>4.88</LeadAmplitudeUnitsPerBit>
         <LeadAmplitudeUnits>��V</LeadAmplitudeUnits>
         <LeadHighLimit>2147483647</LeadHighLimit>
         <LeadLowLimit>268435456</LeadLowLimit>
         <LeadID>V6</LeadID>
         <LeadOffsetFirstSample>0</LeadOffsetFirstSample>
         <FirstSampleBaseline>0</FirstSampleBaseline>
         <LeadSampleSize>2</LeadSampleSize>
         <LeadOff>FALSE</LeadOff>
         <BaselineSway>FALSE</BaselineSway>
         <ExcessiveACNoise>FALSE</ExcessiveACNoise>
         <MuscleNoise>FALSE</MuscleNoise>
         <LeadDataCRC32>751563661</LeadDataCRC32>
         <WaveFormData>
5v/m/+b/5v/p/+r/6//s/+z/7P/s/+z/7P/s/+z/7P/u/+3/7f/t/+v/6//s/+//8f/y
//L/8v/y//L/8v/z//P/9P/0//P/8v/y//L/8f/w/+7/7f/r/+n/5//l/+X/5f/l/+T/
5P/k/+P/4//j/+P/4//j/+P/4//j/+L/4v/g/+L/4v/i/+L/4v/i/+L/4v/i/+L/4v/i
/+P/4//i/+L/4//j/+P/4f/h/+H/4//k/+j/7P/x//f/AAANABwALQA/AFQAaAB5AIgA
kACOAIAAaABKACsACwDl/8P/sv+i/5T/jf+N/5H/kf+P/43/j/+S/5j/of+q/7b/v//H
/87/0//W/9r/3P/d/+D/4//i/+H/4//k/+X/5f/k/+X/5f/l/+f/6P/o/+j/6P/o/+j/
5//n/+j/6P/o/+r/6v/q/+r/6v/r/+z/7P/q/+r/6v/s/+z/7P/s/+3/7f/t/+3/7f/w
//D/8P/x/+//7//x//H/9P/1//b/9//4//n/+v/6//3//v/+////AwAEAAYABwAJAAwA
DgAQABIAEwAVABcAGgAcAB0AHgAfACAAIQAkACYAJwAnACgAKQAqACsAKwArACsAKwAr
ACkAKAAnACUAIwAiAB8AHAAYABQAEgAQAA4ACwAHAAYABAABAP///f/7//r/+P/2//X/
8//z//L/8v/x//D/7//v/+7/7f/t/+//7v/u/+7/7v/t/+3/7f/s/+z/7P/s/+v/6//r
/+v/6//r/+r/6v/q/+r/6v/p/+n/6f/p/+n/5//m/+b/5//p/+n/6f/o/+j/5//n/+f/
5f/m/+b/5v/o/+j/6f/p/+n/6f/p/+n/6v/r/+v/6//r/+z/7P/t/+3/7f/t/+3/7f/t
/+3/7v/u/+7/7v/u//D/8P/w//D/8P/w//D/8P/w//D/8P/w//L/8v/y//L/8P/w//D/
8P/y//H/8f/x//H/8P/w//D/8v/y//L/8v/y//L/8v/y//D/8P/w//D/7//v//D/8P/v
/+//7//v/+//7//v/+//7f/t/+3/7f/t/+3/7f/s/+3/7f/u/+7/7v/u/+7/7//w//D/
8f/x//P/9P/2//b/9v/2//b/9v/0//T/9P/z//X/9f/1//X/9f/3//b/9v/4//j/+P/4
//j/+f/5//r//P/7//r/+v/6//n/+P/2//X/8//x/+//7f/t/+3/7f/q/+r/6v/p/+v/
6//r/+v/6f/p/+n/6f/q/+r/6P/q/+j/6P/o/+j/6v/q/+r/6v/q/+r/6v/r/+v/6v/q
/+v/6//r/+v/6//r/+v/7v/y//b/+f8BAAoAFQAkADUARwBYAGgAeQCGAIwAiAB6AGQA
SAArAA8A6//L/7T/oP+Q/4n/jf+R/5P/lf+V/5n/nP+i/63/uP/C/83/1//e/+P/5P/o
/+r/6//q/+v/7P/t/+3/7v/v/+//8P/x//H/8f/z//T/9P/0//T/9P/0//P/8//0//T/
9P/2//b/9v/2//X/9f/1//T/9P/0//T/9v/2//b/9v/3//f/9//3//f/+v/6//r/+//5
//n/+//7//z//f/+////AAABAAIAAgAFAAYABgAHAAkACgAMAA0ADQAQABIAFAAYABkA
GwAdAB4AIAAhACIAIwAkACUAKAAoACkAKQAqACsALAAtAC0ALQAtAC0ALQAtACwAKwAp
ACUAJAAhAB4AHAAYABYAFAASAA8ACwAKAAgABQADAAEA/f/8//r/+P/5//f/9//2//T/
8//y//H/7//u/+3/7f/t/+z/7P/s/+z/6//r/+v/6v/q/+r/6v/p/+n/6f/p/+n/6f/o
/+j/6v/q/+r/6f/n/+f/5//n/+f/5v/m/+f/5f/l/+X/5P/m/+X/5f/l/+X/5v/m/+b/
5v/m/+f/5//n/+f/5//n/+b/5//n/+f/5//o/+j/6f/p/+n/6f/p/+v/6//r/+z/7P/s
/+z/7P/s/+z/7P/s/+7/7v/u/+7/7P/s/+z/7P/u/+7/7v/u/+z/7P/s/+z/7v/t/+3/
7f/t/+z/7P/s/+z/7P/s/+z/6v/q/+r/6v/q/+r/6v/q/+n/6f/q/+r/6f/p/+n/6f/p
/+n/6f/p/+n/6f/p/+n/6f/p/+n/6P/n/+f/6P/o/+n/6v/r/+3/8P/u/+7/7v/u/+7/
7v/u/+7/7v/t/+3/7f/t/+3/7v/x//H/8v/y//L/8v/y//L/8//z//T/9P/z//L/8v/y
//H/8P/u/+3/6//p/+f/5f/l/+X/5f/k/+T/5P/j/+H/4f/h/+H/4f/h/+H/4f/i/+L/
4P/i/+L/4v/i/+L/4v/i/+L/4v/i/+L/4v/j/+P/4v/i/+P/4//j/+P/4//l/+X/5P/o
/+7/8//3/wIADwAcAC0APwBQAGAAbwB4AHwAeABmAE4AMgAXAPv/1/+7/6b/kv+E/3//
hf+J/4v/if+N/5P/lv+c/6f/sv+8/8f/z//W/9v/3v/e/+D/4//i/+P/4v/j/+P/5P/l
/+X/5v/n/+f/5//n/+j/6P/o/+j/6P/o/+f/5//o/+j/6P/q/+r/6v/q/+j/6f/q/+r/
7P/s/+z/7v/s/+z/7P/t/+3/7f/t/+3/7v/u/+7/7//v/+//8f/x//L/8//0//X/9v/3
//j/+P/5//r/+v/7//3//v8AAAEAAwAGAAgACgAMAA0ADwARABAAEgATABQAFwAYABkA
HAAcAB0AHQAeAB8AIAAhACEAIQAhACEAIQAfAB4AHQAbABcAFgATABAADgAKAAgABgAE
AAEA/f/8//z/+f/3//X/8//y//D/7v/t/+v/6//q/+r/6f/o/+f/5f/k/+P/4//j/+L/
4v/i/+T/4//j/+P/5P/k/+T/5P/h/+H/4f/h/9//3//e/97/4P/g/+D/3//f/9//3//f
/9//3v/e/9//3f/d/93/3P/e/93/3f/d/93/3v/e/97/3P/c/93/3f/d/93/3f/d/97/
3//f/9//3//g/+D/4f/h/+H/4f/h/+H/4f/h/+L/4v/i/+L/4v/k/+T/5P/k/+T/5P/k
/+T/4v/i/+L/4v/i/+L/4v/i/+L/4v/i/+L/4v/h/+H/4f/h/+D/4P/g/+D/4P/g/+D/
3v/e/97/3v/e/97/3v/e/93/3f/e/97/2//b/9v/2//b/9v/2//b/9v/2//b/9v/2//b
/9v/2v/a/9v/3f/e/+D/4P/g/97/3v/e/97/4P/g/+D/3//f/9//3//f/+D/4//j/+T/
5P/k/+T/5P/k/+X/5f/m/+j/5//m/+b/5P/j/+L/4P/f/93/2//Z/9X/1f/V/9X/1P/U
/9T/0//V/9X/1f/V/9X/1f/V/9X/1P/U/9L/1P/T/9L/0f/Q/9D/0P/Q/9D/0v/S/9L/
0//V/9T/1P/V/9P/0//T/9P/1f/V/9T/2P/c/+H/5f/s//n/CAAZACkAPABQAGEAbgB2
AHYAagBUADgAGQD9/9n/t/+i/5T/gv95/3n/ff9//3//ff9//4T/iv+R/5r/pv+x/7n/
wP/F/8j/yv/M/8//0P/T/9T/1f/T/9T/1f/V/9j/2f/Z/9n/2f/a/9r/2v/a/9r/2v/Z
/9v/3P/c/9z/3f/e/9//4P/e/9//4P/g/+L/4v/i/+T/4v/i/+L/4//l/+X/5f/l/+b/
5v/m/+f/5//n/+n/6f/s/+3/7v/v//D/8f/y//L/9f/2//b/9//5//r//P/9////AgAE
AAYACAAJAAsADQAOABAAEQASABUAFgAXABoAGAAZABkAGgAbABwAHQAdAB8AHwAfAB8A
HQAcABsAGQAVABQAEQAOAA4ACgAIAAYABAABAP3//P/6//f/9f/z//H/8P/u/+z/6//p
/+n/6P/o/+f/5v/l/+f/5v/l/+X/5f/k/+T/5P/k/+P/4//j/+L/4v/i/+L/4//j/+P/
4//j/+P/4v/i/+T/5P/k/+P/4//j/+P/4//h/+D/4P/h/+P/4//j/+L/5P/j/+P/4//j
/+T/5P/k/+T/5P/l/+X/5//n/+f/5//o/+n/6f/p/+n/6v/q/+v/6//r/+v/6//r/+v/
6//s/+z/7P/s/+z/7P/s/+z/7P/u/+7/7v/u/+7/7v/u/+7/7v/u/+7/7v/s/+z/7P/s
/+z/6//r/+v/6//q/+r/6v/q/+r/6v/q/+r/6v/q/+r/6v/q/+r/6v/p/+n/6v/q/+n/
6f/p/+n/6f/p/+n/6f/p/+n/6f/p/+n/6f/p/+j/6f/p/+r/6v/s/+7/7v/v/+7/7v/u
/+7/7v/u/+7/7v/t/+3/7f/t/+3/7v/x//H/8v/y//L/8v/y//L/8//z//T/9v/1//T/
9P/y//H/8P/u/+3/6//p/+f/5f/l/+X/5f/i/+L/4v/h/+P/4//j/+P/4//j/+P/4//i
/+L/4P/i/+L/4v/i/+L/4v/i/+L/4v/g/+D/4P/h/9//3v/e/9//3//f/9//3//h/+H/
4P/m/+r/7//1//z/BwAWACcANwBIAFwAbQB6AIIAgAB0AF4AQAAjAAUA4//B/6z/mv+M
/4X/hf+J/4v/i/+L/43/jv+U/5v/pv+w/7v/xf/O/9P/1P/W/9j/2//c/93/3v/d/93/
3v/f/9//4P/h/+H/4f/h/+L/4v/i/+T/5P/k/+P/4//k/+T/5P/k/+T/5P/k/+T/5f/m
/+b/5v/m/+b/6P/o/+j/6P/p/+n/6f/p/+n/6v/q/+r/6//t/+3/7//v/+7/7//w//H/
8v/z//T/9P/3//j/+P/5//v//P/+//////8CAAQABgAKAAsADQAPABIAFAAVABYAFwAY
ABkAHAAeAB8AHwAgACEAIgAjACMAIwAjACMAIwAhACAAHwAdABsAGgAXABQAFAAQAA4A
DAAIAAUAAQAAAP7/+//5//f/9f/0//L/8P/v/+3/7f/s/+z/6//q/+n/6f/o/+f/5//n
/+b/5v/m/+b/5f/l/+X/5v/m/+b/5v/l/+X/5f/l/+P/4//i/+L/5P/k/+T/4//j/+P/
4//j/+P/4v/i/+P/4f/h/+H/4P/i/+H/4f/h/+H/4v/i/+L/4v/i/+P/4//l/+X/5f/l
/+T/5f/l/+X/5f/m/+b/5//n/+f/5//n/+f/5//n/+j/6P/o/+j/6P/o/+j/6P/o/+r/
6v/q/+r/6v/q/+r/6v/o/+j/6P/o/+j/6P/o/+j/6P/n/+f/5//n/+b/5v/m/+b/5v/m
/+b/5v/m/+b/5v/m/+b/5v/m/+X/5f/m/+b/5f/l/+X/5f/l/+X/5f/l/+X/5f/l/+X/
5f/l/+X/5P/j/+P/5P/k/+L/4v/i/+P/5P/k/+X/5f/n/+r/6v/q/+r/6v/q/+r/6v/q
/+r/6v/p/+n/6f/p/+n/6v/t/+3/7v/u/+7/7v/u/+7/7//v//D/8P/v/+7/7v/u/+3/
7P/q/+n/5//l/+P/4f/h/+H/4f/g/+D/4P/f/93/3f/d/93/3f/d/93/3f/e/97/3P/e
/9z/3P/c/9z/3v/e/97/3v/c/9z/3P/d/93/3P/c/93/3f/d/93/3f/f/9//4P/i/+b/
6//x//r/BQASACEAMwBEAFQAYwBwAHYAdABoAFIANAAbAAEA3f+9/6b/kv+A/3n/ff+B
/4H/g/+H/4n/jP+U/53/pv+y/7//x//O/9P/1v/W/9j/2f/c/93/3P/d/93/3v/f/9//
3v/f/9//3//h/+L/4v/i/+L/4v/i/+H/4f/i/+L/4v/i/+L/4v/i/+L/4//k/+T/5P/k
/+T/5v/k/+T/5P/l/+f/5//n/+f/6P/o/+j/6f/p/+n/6//r/+r/6//s/+3/7v/v//D/
8P/z//T/9P/1//f/+P/6//v/+//+/wAAAgAEAAUABwAJAAoADAANAA4ADwAQABEAFAAU
ABUAFQAWABcAGAAZABkAGQAZABkAGQAbABoAGQAXABUAFAARAA4ACgAGAAQAAgACAP//
+//6//j/9f/z//H/7//u/+z/6v/p/+f/5//m/+T/4//i/+H/4//i/+H/4f/h/+D/4P/g
/+D/3//f/9//3v/e/97/3v/f/9//3//f/9//3//e/97/3P/c/9z/2//d/93/3f/d/93/
3P/c/93/2//b/9v/2v/b/9v/3P/d/9v/3P/c/9z/2v/a/9v/2//d/93/3f/d/97/3//f
/9//3//g/+D/4f/h/+H/4f/h/+P/4//j/+T/5P/k/+T/5P/k/+T/5P/k/+T/5P/k/+T/
5P/k/+T/5P/k/+T/5P/k/+T/5P/k/+T/5P/j/+P/4//j/+L/4v/i/+T/5P/k/+T/4v/i
/+L/4v/i/+L/4v/i/+H/4f/i/+L/4f/h/+H/4f/h/+H/4f/h/9//3//f/9//4f/h/+H/
4P/f/9//4P/g/+L/4v/i/+P/5P/k/+X/5f/n/+b/5v/m/+b/5v/o/+j/6P/n/+f/5//n
/+f/6P/r/+v/7P/s/+z/7P/s/+z/7f/t/+7/7v/t/+z/7P/s/+v/6v/o/+f/5f/j/+H/
4f/h/+H/4f/e/97/3v/d/9//3//f/9//3f/d/93/3f/e/97/3P/e/9z/3P/c/9z/3P/c
/9z/3P/e/97/3v/f/9//3v/e/9//3f/d/93/3f/f/+H/5P/m/+r/7//1//r/BQAQAB8A
MQBAAFIAYQBuAHYAdgBsAFgAQAAlAAsA7f/L/7L/nv+K/3//gf+F/4f/if+J/4v/kP+W
/5//qv+2/7//x//Q/9f/2v/c/97/4f/i/+P/5P/j/+P/5P/l/+X/5P/l/+X/5f/n/+j/
6P/o/+r/6v/q/+n/6f/q/+r/6v/s/+z/7P/s/+r/6//s/+z/7P/s/+z/7v/u/+7/7v/v
/+//7//v/+//8v/y//L/8//1//X/9//3//b/9//4//n/+P/5//r/+v/9//7//v///wMA
BAAGAAcABwAKAAwADgAOAA8AEQATABQAFgAXABgAGQAaABsAHgAeAB8AHwAgACEAIgAj
ACMAIwAjACMAIwAjACIAIQAfAB8AHgAbABgAFgASABAADgAMAAkABQAEAAIA///9//v/
+f/4//b/9P/z//H/8f/w//D/7//u/+3/7f/s/+v/6//r/+r/6v/q/+z/6//r/+v/6P/o
/+j/6P/n/+f/5//n/+f/5//m/+b/5P/k/+T/4//l/+X/5f/l/+X/5P/k/+X/5f/l/+X/
5P/m/+X/5f/l/+P/5P/k/+T/5P/k/+X/5f/l/+X/5f/l/+j/6f/p/+n/6//s/+z/7f/s
/+v/6v/p/+n/6f/p/+r/7P/s/+z/7P/s/+z/7P/s/+z/7P/s/+z/6v/q/+r/6v/q/+r/
6v/q/+z/7P/s/+z/7P/r/+v/6//r/+r/6v/q/+r/6v/q/+r/6v/q/+r/6v/q/+r/6v/q
/+f/5//o/+j/5//n/+f/5//p/+n/6f/p/+n/6f/p/+n/6//r/+v/6v/p/+n/6v/q/+z/
7P/s/+3/8P/w/+7/7v/u/+7/7v/u/+7/7f/t/+3/7f/t/+7/8f/x//L/9P/0//T/9P/2
//f/9//4//j/9//2//b/9v/1//T/8v/v/+3/6//p/+f/5//n/+f/6P/o/+j/5//l/+X/
5f/l/+f/5//n/+f/6P/o/+b/6P/o/+j/6P/o/+j/6P/o/+j/6P/o/+j/6f/p/+j/6P/p
/+n/6f/p/+n/6f/r/+7/8P/y//n/AQAIABUAJAA1AEcAXABuAH8AkACYAJYAigByAFQA
NwAZAPX/0/++/7D/oP+X/5f/nf+d/5n/l/+b/57/ov+r/7b/wP/J/9X/3P/h/+b/6P/q
/+v/7P/t/+7/7//v//D/8f/x//D/8f/x//H/8//0//T/9P/2//b/9v/1//X/9v/2//b/
9v/2//b/9v/2//f/+P/4//j/+P/4//r/+v/6//r/+//7//v/+//7//3//v///wEAAwAD
AAUABQAGAAcACAAJAAgACQAKAAoADQAOAA4ADwATABQAFgAXABcAGgAcAB4AIAAhACMA
JQAoACoAKwAsACsALAAtADAAMAAxADEAMgAzADQANQA1ADUANQA1ADUANQA0ADMAMQAx
ADAALQAqACYAIgAgAB4AHAAZABUAFAASAA8ADQALAAkACAAGAAQAAwABAAEAAAAAAP//
/v/9//3//P/7//v/+//6//r/+v/4//f/9//3//j/+P/4//j/9//3//f/9//3//f/9v/2
//b/9v/2//X/8//z//P/8//1//T/9P/1//X/9f/1//T/9P/z//P/8//z//T/9P/0//T/
9P/1//X/9//3//f/9//4//n/+f/5//n/+v/6//v/+//7//v/+//9//3//f/+//z//P/8
//z//P/8//z//P/+//7//v/+//7//v/+//7/AAAAAAAAAAD+//7//v/+//7//f/9//3/
/f/8//z//P/8//z//P/8//z//P/8//z/+v/6//r/+v/5//n/+v/6//n/+f/5//n/9//3
//f/9//5//n/+f/5//n/+f/5//j/+f/5//r/+v/4//j/+P/5//r/+v/7//v/+//8//z/
/P/8//7//P/8//z//P/+//7//v/9//3//f/9//3//v8BAAEAAgACAAIAAgACAAIAAwAD
AAQABAADAAIAAgACAAEAAAD+//3/+//5//f/8//z//P/8//0//T/9P/z//P/8//z//P/
8//z//P/8//y//L/8P/y//L/8v/y//L/8v/y//L/8v/0//T/9P/1//P/8v/y//P/9f/1
//X/9f/z//P/9v/4//z/AQAJABIAHwAuAD0ATwBiAHQAhQCSAJgAkgCEAGwAUAAzABUA
8//T/8D/rP+c/5X/mf+d/53/nf+d/5//ov+o/7P/vv/I/9H/2f/g/+X/6P/q/+r/7f/u
/+//8P/x/+//8P/x//H/8v/z//P/8//z//T/9P/0//b/9v/2//X/9f/2//b/9v/0//T/
9P/0//b/9//4//j/9v/2//b/+P/4//j/+P/5//v/+//7//v/+v/6//r/+//7//v//f/9
//7///8AAAEAAAABAAIAAgAFAAYABgAHAAkACgAMAA0ADQAQABIAFAAYABkAGwAdAB4A
IAAhACIAIwAkACUAKAAmACcAJwAoACsALAAtAC0AKwArACsAKwArACoAKQAnACUAJAAh
AB4AHAAYABYAFAASAA8ACwAKAAYAAwABAP/////+//z/+v/5//f/9//2//T/8//y//H/
8f/w/+//7//v/+7/7v/u/+7/7f/t/+3/7P/s/+z/7P/r/+v/6//r/+v/6//q/+r/6v/q
/+r/6f/n/+f/5//n/+f/5v/m/+f/5//n/+f/5v/m/+X/5f/l/+X/5v/m/+b/5v/m/+f/
5//l/+X/5f/l/+b/5//n/+f/5//o/+j/6f/p/+n/6f/p/+n/6f/p/+r/6v/q/+r/6v/q
/+r/6v/q/+j/6P/o/+j/6P/o/+j/6P/o/+j/6P/o/+b/5v/m/+b/5v/l/+X/5f/l/+T/
5P/k/+T/5P/k/+T/4v/i/+L/4v/i/+L/4v/i/+H/4f/i/+L/4f/h/+H/4f/f/9//3//f
/9//3//f/9//3f/d/93/3P/d/93/3v/e/97/3v/e/9//3//e/97/3f/d/97/3v/e/+D/
4v/i/+L/4v/i/+L/4v/i/+D/4P/g/9//3//f/9//3//i/+X/5f/m/+T/5P/k/+T/5P/l
/+X/5v/m/+X/5P/k/+P/4f/f/9z/2//Z/9f/1f/V/9X/1f/V/9T/1P/U/9P/0//T/9P/
0//T/9P/0//T/9L/0v/Q/9L/0P/Q/9D/0P/S/9L/0v/S/9D/0P/Q/9H/0f/Q/9D/0f/R
/9H/0f/R/9H/0//W/9r/3v/j/+n/9v8DABIAIQAxAEIAUgBfAGgAaABaAEYALAASAPf/
2f+3/5//iv92/2z/bf9x/3P/df91/3n/f/+C/4r/lf+i/67/t/+9/8L/xf/G/8j/yv/L
/8r/y//M/83/zf/O/8//z//O/8//z//P/8//0P/Q/9D/0P/Q/9D/z//P/9D/0P/Q/9L/
0v/S/9L/0P/R/9L/0v/S/9L/0v/U/9T/1P/U/9X/1f/V/9X/1f/W/9b/1v/X/9f/1//Z
/9n/2P/Z/9r/2//c/93/3v/e/+H/4v/i/+P/5f/m/+j/6f/r/+7/8P/y//L/8//1//f/
+v/8//3//v/9//7///8CAAIAAwADAAQABQAGAAcABwAHAAcABwAHAAUABAADAAEA///+
//v/+P/2//L/8P/u/+r/5//j/+L/4P/d/9v/2f/Z/9j/1v/U/9P/0f/R/9D/0P/P/87/
zf/N/8z/y//L/8v/yv/K/8r/yv/J/8n/yf/I/8j/yP/I/8f/x//H/8f/x//H/8b/xv/G
/8b/xv/F/8X/xf/F/8X/xf/E/8T/xf/D/8P/w//C/8T/w//D/8P/w//E/8T/xP/D/8L/
wv/B/8P/w//D/8P/wv/D/8P/w//D/8T/xP/F/8X/xf/F/8X/xf/F/8X/xv/G/8b/xv/G
/8b/xv/G/8b/xv/G/8b/xv/G/8b/xv/G/8b/xv/G/8b/xv/G/8b/xv/E/8P/w//D/8X/
xP/E/8T/xP/E/8T/xP/E/8T/xP/E/8L/wv/C/8L/wf/B/8L/wv/B/8H/wf/B/8H/wf/B
/8H/v/+//7//v//B/8H/wf/A/7//v//A/8D/wP/A/8D/wf/A/8D/wf/B/8P/xP/E/8T/
xv/E/8b/xv/G/8b/xv/E/8T/xP/D/8P/w//D/8P/xP/H/8f/yP/I/8j/yP/I/8j/yf/J
/8r/yP/H/8b/xv/G/8X/xP/C/7//vf+7/7n/uf+5/7n/uf+4/7j/uP+3/7f/t/+3/7f/
tf+1/7X/tf+2/7b/tP+2/7b/tv+2/7b/tv+2/7b/tv+2/7b/tv+3/7X/tP+0/7X/t/+3
/7f/t/+3/7f/uv/A/8L/yf/P/9r/5//0/wMAEwAmADYAQQBIAEoAQAAuABYA/P/j/8X/
pf+L/3b/Yv9W/1f/W/9d/13/Xf9h/2f/aP9w/3v/iP+Q/5v/o/+o/6v/rP+w/7D/sf+0
/7X/tP+z/7X/tv+3/7f/uP+5/7n/uf+5/7r/uv+6/7r/uv+6/7n/uf+6/7r/uv+8/7z/
vP+8/7z/vf++/77/vP+8/7z/vv++/77/vv+//7//v/+//7//wP/A/8D/wf/B/8H/w//D
/8T/xf/G/8f/yP/J/8r/yv/L/8z/zP/N/8//0P/S/9P/0//W/9j/2v/c/93/3//h/+T/
5v/n/+j/5//o/+n/7P/s/+3/7f/u/+3/7v/v/+//8f/x//H/8f/v/+7/7f/r/+v/6v/n
/+T/5P/g/97/3P/Y/9X/0f/Q/87/y//J/8f/xf/E/8L/wP+//73/vf+8/7z/u/+6/7n/
u/+6/7n/uf+5/7j/uP+4/7f/tf+0/7P/sv+y/7L/sv+z/7P/s/+z/7H/sf+w/7D/sP+w
/7D/r/+v/6//r/+v/6//rv+u/6//r/+v/6//rv+w/6//r/+v/6//sP+w/7D/sP+w/7H/
sf+v/6//r/+v/7D/sf+x/7H/sf+y/7L/s/+z/7P/s/+z/7X/tf+1/7b/tP+0/7T/tP+y
/7L/sv+y/7L/sv+y/7L/sv+y/7L/sv+y/7L/sv+y/7D/sP+w/7D/sP+v/6//r/+v/67/
rv+u/6z/rP+s/6z/rv+u/67/rv+s/6z/rP+s/6v/q/+s/6z/q/+r/6v/q/+r/6v/q/+r
/6v/q/+r/6v/qf+p/6n/qP+n/6f/qP+o/6r/qv+q/6v/rv+w/7H/r/+u/6z/rP+s/6z/
rP+s/6z/q/+t/63/rf+t/67/sf+x/7L/sv+y/7L/sv+w/7H/sf+y/7L/sf+w/7D/sP+v
/67/rP+r/6n/p/+l/6P/o/+j/6P/ov+i/6L/of+f/5//n/+f/5//n/+f/5//nv+e/5z/
nv+e/57/nv+e/57/nv+e/57/nv+e/57/n/+f/57/nv+f/5//n/+f/5//n/+f/6L/pP+o
/63/tf++/8v/2P/p//3/EAAiADMAPgBEAEAAMgAaAP7/4f/D/5//gf9u/17/Tv9H/0n/
S/9N/0v/Sf9L/1D/VP9d/2j/cv97/4P/iv+P/5L/lP+W/5f/mv+b/5z/m/+b/5z/nf+d
/5z/nf+d/53/n/+g/6D/oP+g/6D/oP+f/5//oP+g/6D/oP+g/6D/oP+g/6H/ov+i/6T/
pP+k/6b/pP+k/6T/pf+m/6X/pP+j/6T/pP+k/6X/p/+n/6n/qf+q/6v/rP+t/67/r/+w
/7D/sf+y/7L/s/+1/7b/uP+5/7n/vP++/8D/xP/F/8f/yf/K/8z/zf/O/83/zv/P/9L/
0v/T/9P/1P/T/9T/1f/V/9X/1f/V/9X/0//S/9H/z//O/87/zP/K/8b/wv/A/77/uv+3
/7P/sv+w/63/q/+p/6X/pP+i/6D/of+f/5//nv+c/5v/mv+Z/5v/mv+Z/5n/mf+Y/5j/
mP+X/5X/lP+T/5L/kv+S/5L/kf+R/5H/kf+R/5H/kP+Q/5D/kP+Q/4//j/+P/4//j/+N
/4z/jP+N/43/jf+N/4z/jv+N/43/jf+N/47/jv+O/47/jv+P/4//j/+P/4//j/+S/5P/
k/+T/5P/lP+U/5X/k/+T/5P/k/+R/5H/kf+S/5T/lP+U/5T/lP+U/5T/lP+U/5T/lP+U
/5T/lP+U/5T/kv+S/5L/kv+S/5L/kv+S/5D/j/+P/4//j/+O/47/jv+N/4z/i/+K/4r/
iv+K/4r/iv+K/4r/iv+J/4n/iv+K/4f/h/+H/4f/h/+H/4f/h/+F/4X/hf+F/4P/g/+D
/4L/g/+D/4T/hP+E/4T/hP+F/4T/hP+F/4X/h/+G/4b/hv+G/4b/hv+G/4b/hv+F/4P/
g/+D/4P/hP+H/4f/iP+G/4b/hv+G/4b/h/+H/4j/hv+F/4T/hP+D/4H/f/98/33/e/95
/3f/df91/3X/df90/3T/dP9z/3H/cf9x/3H/cf9x/3H/cf9y/3L/cP9y/3D/cP9w/3D/
bv9u/27/bv9u/27/bv9v/23/bP9s/23/a/9r/2v/a/9t/23/bv9y/3j/ff+F/5D/n/+w
/8H/1f/o//j/BwASABQADAD4/9z/vP+d/33/W/9B/zL/Iv8Y/xf/Gf8b/xn/Ff8V/xf/
Gv8g/yn/Mv8+/0f/Tf9S/1X/Vv9Y/1r/W/9e/13/Xv9f/1//YP9h/2H/YP9h/2H/Yf9f
/2D/YP9g/2D/YP9g/1//X/9g/2D/YP9e/17/Xv9e/1z/Xf9e/17/Xv9e/17/YP9e/17/
Xv9f/w==
         </WaveFormData>
      </LeadData>
   </Waveform>
</RestingECG>
