# Supplementary material for: Detection of Left Atrial Enlargement Using a Convolutional Neural Network-Enabled Electrocardiogram
Source: Front Cardiovasc Med. 2020 Dec 17;7:609976. doi: 10.3389/fcvm.2020.609976 (PMC7773668; doi:10.3389/fcvm.2020.609976)
Supplement: Supplementary file 2 [file Data_Sheet_2.ZIP › normal1/1802010472_9177_0000001M.XML]

<?xml version="1.0" encoding="Windows-1252"?>
<!DOCTYPE RestingECG SYSTEM "restecg.dtd">
<RestingECG>
   <PatientDemographics>
      <PatientID>1802010472</PatientID>
      <PatientAge>67</PatientAge>
      <AgeUnits>Years</AgeUnits>
      <Gender>Female</Gender>
      <PatientLastName>zhumeie</PatientLastName>
   </PatientDemographics>
   <TestDemographics>
      <DataType>Resting</DataType>
      <Site>1</Site>
      <AcquisitionDevice>MAC55</AcquisitionDevice>
      <Status>Unconfirmed</Status>
      <Priority>Normal</Priority>
      <Location>2</Location>
      <AcquisitionTime>16:42:12</AcquisitionTime>
      <AcquisitionDate>08-07-2015</AcquisitionDate>
      <CartNumber>1</CartNumber>
      <AcquisitionSoftwareVersion>010B</AcquisitionSoftwareVersion>
      <XMLSourceVersion>MAC5000 v1.0</XMLSourceVersion>
   </TestDemographics>
   <RestingECGMeasurements>
      <VentricularRate>65</VentricularRate>
      <AtrialRate>65</AtrialRate>
      <PRInterval>144</PRInterval>
      <QRSDuration>100</QRSDuration>
      <QTInterval>408</QTInterval>
      <QTCorrected>424</QTCorrected>
      <PAxis>-10</PAxis>
      <RAxis>15</RAxis>
      <TAxis>-4</TAxis>
      <QRSCount>11</QRSCount>
      <QOnset>226</QOnset>
      <QOffset>276</QOffset>
      <POnset>154</POnset>
      <POffset>206</POffset>
      <TOffset>430</TOffset>
      <ECGSampleBase>500</ECGSampleBase>
      <ECGSampleExponent>0</ECGSampleExponent>
   </RestingECGMeasurements>
   <Diagnosis>
      <Modality>Resting</Modality>
         <StatementCount>2</StatementCount>
         <LabelText>12SL ��ϳ���</LabelText>
      <DiagnosisStatement>
         <StmtFlag>ENDSLINE</StmtFlag>
         <StmtText>�������</StmtText>
      </DiagnosisStatement>
      <DiagnosisStatement>
         <StmtFlag>ENDSLINE</StmtFlag>
         <StmtText>���� ECG</StmtText>
      </DiagnosisStatement>
   </Diagnosis>
   <Waveform>
      <WaveformType>Rhythm</WaveformType>
      <WaveformStartTime>0</WaveformStartTime>
      <NumberofLeads>8</NumberofLeads>
      <SampleType>CONTINUOUS_SAMPLES</SampleType>
      <SampleBase>500</SampleBase>
      <SampleExponent>0</SampleExponent>
      <HighPassFilter>16</HighPassFilter>
      <LowPassFilter>150</LowPassFilter>
      <ACFilter>NONE</ACFilter>
      <LeadData>
         <LeadByteCountTotal>10000</LeadByteCountTotal>
         <LeadTimeOffset>0</LeadTimeOffset>
         <LeadSampleCountTotal>5000</LeadSampleCountTotal>
         <LeadAmplitudeUnitsPerBit>4.88</LeadAmplitudeUnitsPerBit>
         <LeadAmplitudeUnits>��V</LeadAmplitudeUnits>
         <LeadHighLimit>2147483647</LeadHighLimit>
         <LeadLowLimit>268435456</LeadLowLimit>
         <LeadID>I</LeadID>
         <LeadOffsetFirstSample>0</LeadOffsetFirstSample>
         <FirstSampleBaseline>0</FirstSampleBaseline>
         <LeadSampleSize>2</LeadSampleSize>
         <LeadOff>FALSE</LeadOff>
         <BaselineSway>FALSE</BaselineSway>
         <ExcessiveACNoise>FALSE</ExcessiveACNoise>
         <MuscleNoise>FALSE</MuscleNoise>
         <LeadDataCRC32>2962931527</LeadDataCRC32>
         <WaveFormData>
8P/w//D/8P/u/+7/7v/u/+z/6v/o/+b/5P/k/+T/5P/m/+b/5v/m/+T/5P/k/+T/4//i
/+H/4P/h/+L/4//k/+P/4v/h/+D/4v/i/+L/4v/g/+D/4P/g/+D/4P/g/+D/4v/i/+L/
4v/h/+D/3//e/9//4P/h/+L/5P/k/+T/5P/k/+T/5P/k/+L/4v/i/+L/4f/g/9//3v/h
/+L/4//k/+T/5P/k/+T/5P/k/+T/5P/k/+T/5P/k/+L/4P/e/9z/3//g/+H/4v/g/+D/
4P/g/97/3v/e/97/3v/e/97/3v/h/+L/4//k/+L/4v/i/+L/5P/k/+T/5P/g/97/3P/a
/93/3v/f/+D/4P/g/+D/4P/g/+D/4P/g/97/3v/e/97/3f/c/9v/2v/c/9z/3P/c/93/
3v/f/+D/3//e/93/3P/d/97/3//g/97/3v/e/97/3v/e/97/3v/e/97/3v/e/97/3v/e
/97/3f/c/9v/2v/b/9z/3f/e/9z/3P/c/9z/3v/e/97/3v/b/9r/2f/Y/9n/2v/b/9z/
3P/c/9z/3P/e/97/3P/c/9r/2//b/9v/2v/a/9v/3f/d/93/3//h/+H/4f/h/+H/5P/m
/+b/5f/i/+L/4v/h/+H/5f/q/+7/9P/3//3//v/8//j/9v/1//P/9P/2//b/+f/6//r/
+//6//f/9P/v/+z/6v/m/+L/5f/k/+T/4//h/93/2//Z/9j/2P/Y/9j/1//W/9f/0//V
/9X/1//X/9b/1v/X/9n/2f/Y/9j/2P/Y/9b/1P/U/9X/0//X/9r/3P/f/+b/5f/m//P/
AAAGABAAJAA7AE8AZwCBAIwAegBfAEgAMAATAAYA+//n/9v/1v/L/8H/vf++/8b/1f/a
/9n/3f/d/9v/2f/T/9P/0v/S/9L/0//T/9P/0//T/9L/0v/R/9H/0f/R/9D/z//P/9D/
0P/Q/9L/0f/Q/8//zv/P/9D/0P/R/9L/0v/R/8//zv/N/8z/y//P/9D/0//U/9P/0v/S
/9L/0v/T/9P/0//V/9X/1P/U/9T/1P/V/9b/2P/X/9f/2f/Y/9f/1v/Y/9r/2//c/97/
3v/e/+H/5P/k/+H/4//m/+b/5v/m/+b/6//u/+z/7P/s/+//7//w//H/8v/0//b/9//2
//b/9f/4//n/+f/4//r/+//7//v/+v/5//j/9//2//f/+v/7//j/9//3//j/+P/2//X/
9P/w/+//7v/s/+3/7v/s/+z/7P/s/+z/6//o/+f/5//n/+f/4//j/+P/4v/i/+D/4P/h
/+D/4P/g/+D/3//e/97/3f/c/9v/2//d/9v/2f/Z/9v/3P/d/93/2v/a/9r/2v/c/93/
3v/g/+H/4P/e/9v/2//b/9z/3f/f/9//3//f/+H/4v/i/+L/4f/h/+D/4P/e/97/3v/e
/+D/4f/i/+P/4f/i/+L/4v/i/+L/4v/i/+H/4P/f/97/3//g/+H/4v/k/+T/5P/k/+H/
4f/h/+H/5P/k/+P/4//j/+P/4v/h/+P/5P/k/+P/4//k/+T/5P/h/+H/4P/f/+D/4f/j
/+b/4//i/+H/3//i/+P/5v/n/+X/4v/g/9//4P/g/+D/3//h/+L/4v/i/9//3//g/+D/
4f/i/+L/4//i/+H/4P/f/+L/4v/i/+L/5P/k/+T/5P/j/+L/4v/h/+D/3v/g/+H/4f/g
/+D/3//f/+H/4//h/+P/4//j/+P/4//l/+L/4f/g/9//3//f/9//3v/e/+L/4v/i/+L/
4v/j/+T/5f/m/+L/4v/i/+P/4//j/+L/4v/g/+H/4P/f/+P/5//p/+v/6v/p/+n/6v/q
/+n/6P/o/+f/5f/k/+f/8P/2//z/AQAHAAgACAAEAP///f/8//z/AAAAAAAAAAABAAEA
AQD///v/9//1//T/8f/u/+7/7P/r/+n/6f/l/+H/3//e/97/4P/i/+T/5v/m/+P/4//j
/+T/4//g/97/3v/f/9//3v/e/97/4P/i/+L/3v/d/93/3//g/+T/6//2//v/+v///woA
FAAeACoAQQBdAHUAjwCeAJQAgQBsAFAAMwAgABMA///v/+T/2//V/8//0P/U/93/5P/t
//P/8f/t/+v/6f/n/+T/4v/e/9//5f/j/+P/4//i/+D/3//f/9//4v/i/+L/4//j/+L/
4f/i/+L/4v/i/+L/4v/i/+H/4f/k/+T/4//h/+H/4f/h/+H/5P/k/+b/5v/j/+L/4v/i
/+X/5//o/+n/6f/p/+j/6P/n/+b/5v/m/+f/5//o/+v/6//r/+v/7v/t/+3/7f/u/+7/
7v/x//T/9//1//j//P/5//j/9//2//3/AAD+//7/AAADAAMABAAGAAYABwAIAAwADAAN
AA0ADAANAA0ADAAOAA8ADwAPABEAEQARABEADQANAA8ADwAMAAsACwAMAAkABgAEAAIA
AQADAAUABgAEAAQAAQAAAAAAAAAAAP//+v/5//n/+f/7//f/9//3//b/9v/0//T/8//y
//L/8v/0//P/8v/y//T/9P/0//X/9//1//P/8//z//L/8f/v//D/8P/w//D/8//z//P/
9P/0//T/8//x//P/8//0//X/8//z//P/8//z//T/9P/0//f/9//2//b/9v/2//b/9v/1
//X/9f/1//f/+P/4//j/+P/4//j/+P/6//r/+v/6//j/+P/4//j/9//2//X/9P/2//f/
+P/5//j/+P/3//f/9//3//b/9f/3//j/+P/3//X/9v/2//b/9f/1//T/8//0//X/9//6
//j/+P/4//f/9//3//n/+f/3//T/8v/x//T/9P/0//P/9v/4//n/+v/5//n/+v/6//j/
+P/3//f/9v/1//T/8//1//b/9//4//b/9v/2//b/9P/0//X/9f/1//T/9//5//f/9v/2
//X/8f/z//X/8//0//X/9v/3//f/+f/2//X/9v/1//X/9f/2//j/+f/6//j/+P/4//n/
8//2//T/9P/0//T/9f/2//f/+P/5//r/+//9//z/+//5//j/9v/3//b/9f/4//v//P/9
//3//f/+/wAAAQABAAEAAgABAP///v8BAAUACAALAA0AFAAWABcAFAATABMAFAAWABUA
FAATABIAEwATABMAEQAPAAsACQAIAAgABgAHAAYAAgD///7/+f/3//X/9P/0//b/9v/2
//b/9v/z//P/8//3//f/9f/0//L/8//z//L/9P/0//L/9P/y//L/8f/z//X/9v/6/wMA
CAALAA4AFQAiADAANgA+AFcAcwCLAKMAsACkAI8AegBcAD8AMAAhABEAAQD0/+v/4//d
/+L/6v/z//z/BQAFAAMA/f/5//v//f/6//b/+P/3//X/9f/1//X/9P/0//P/8//z//X/
9P/z//P/9P/0//T/9v/0//T/9P/0//T/9P/z//P/9P/0//P/8f/1//X/9f/1//b/9v/4
//j/+f/4//j/+P/2//f/9//3//j/9//1//T/9f/2//j/+v/6//n/+f/7//v/+//7//7/
////////AAD9//z//v8AAAMAAQAEAAgABgAGAAYABgANABAADgAOABAAEwATABQAFAAU
ABUAFgAWABYAFwAXABoAGwAbABoAGgAbABsAGwAdAB0AHQAdABsAGwAdAB0AGAAXABcA
GAAaABgAFwAWABMAEwATABIAEgASAA8ADgAOAA4ADgANAAoACQAJAAkABwADAAMAAwAG
AAYABAAEAAMAAgACAAIAAgABAAAAAAD///7//f/9/////f/7//v//f/+//////8AAAAA
AAAAAP///////wAAAgACAAEA////////AAABAAEAAQABAAEA//8AAAAAAAD//////v/+
////AAABAAIABQAFAAUABQACAAIAAQAAAAIAAgACAAIAAgACAAIAAgACAAIAAgACAAQA
BAAEAAQAAgABAAAA//8BAAIAAgADAAEAAQAAAP////8AAAAA//8BAAIAAgACAAIAAwAD
AAMAAgABAAEAAgAAAAAAAAD///////8BAAEAAgAAAP////8AAAAAAAD///3//v/+//7/
/f/9//7//v/+//7//f/9////////////AAAAAAAAAAD///7//f/8//7//v///////f/6
//v/+//9//z//P/7//n/+//9//v//v///wAAAQAAAAMAAQABAP7//f/9//3/+//6//j/
9v/4//r//P////v/AAAEAAIA///+//3//P/9//7///8AAPv/+v/5//n/+v/7//v//P/+
/wEAAgADAAQABQAEAAMAAwADAAQABgAFAAMAAQAAAAIAAwAFAAsADwASABUAFwAdAB4A
HgAaABgAFwAXABgAGgAaABoAGgAXABcAFwAVABMADwANAAwACQAGAAYABAAFAAMAAwD/
/////f/8//z/+//6//n/+P/6//f/9//3//v/+//5//j/+P/5//n/+P/8//T/9P/2//T/
8v/5//v/+f/4//7/BwAQABcAGgAfACgANABCAFIAYwB3AJMArwCyAJoAfwBsAFQAPwAw
AB0ADwAFAPj/7//r/+v/6v/0////AAD//wUABwADAP3//f/9//z/+v/+//3/+f/7//v/
+//6//j/9//3//f/+P/4//j/+f/5//j/9//4//r/+v/6//r/+v/6//n/+f/6//r/+f/3
//v/+//7//v/+v/6//z//P/7//r/+v/6//v//f/+//////////7//v/9//z//P/8//z/
+//7//3/////////AgAFAAUABQAGAAUABAAGAAgACQAHAAoADgAOAA4ADgAOABEAFAAS
ABIAFgAZABkAGgAZABgAGAAYABwAHAAdAB0AHgAfAB8AHgAcAB0AHQAdACAAIQAiACMA
HwAfACEAIQAgAB8AHwAgAB4AHAAbABoAFwAXABcAFgAUABQAEQAQABAAEAAQAA8ADAAL
AAsACwANAAkACQAJAAgACAAGAAYABwAGAAYABgAFAAMAAQAAAAMABAAFAAcABwAFAAMA
AwACAAIAAgABAAAAAAAAAAAAAgADAAQABgAHAAYABAABAAMAAwAEAAUABQAFAAUABQAF
AAYABgAGAAUABQAEAAQABwAIAAkACgAKAAkACAAHAAUABgAGAAYACAAIAAgACAAIAAgA
CAAIAAYABgAGAAYACAAIAAgACAAJAAkACQAJAAkACAAGAAUABwAHAAYABQAHAAgACAAH
AAUABgAGAAYABgAHAAcABwAGAAUABQAGAAQABAAEAAMABAAFAAgACQAIAAYABQAFAAgA
CAAIAAcABgAGAAUABAABAAEAAgACAAUABgAGAAcABgAFAAQAAwAEAAQABAAEAAUABgAH
AAgACAAIAAkACQAIAAYACAAJAAgABgAFAAMAAwAFAAcABQAFAAUABQAFAAYACQAHAAcA
BQADAAIAAQANABAADAAKAAoACgAKAAkACAAHAAYABgAGAAYABwAGAAUAAwACAAYACQAK
AAsACwANAA0ADQAPAA8AEAASABIAEQAQABAAEAAPAA8AEwAVABgAGwAdACQAJgAnACQA
JAAjACMAJAAmACYAJgAmACcAJwAnACUAIgAdABoAGAAVABIAEgAQAA0ACwALAAcABgAF
AAUABgAIAAgACAAIAAgABQAFAAUABQAFAAMAAgABAAEAAAD+/wIAAgACAAIABAAIAAcA
AwADAAgAEAAVABQAFwAgACkAMAA6AEwAXgBvAIUAowC5AL4AsACbAIQAZgBLAD4ALwAZ
AA0ACAD7//P/9f/2//z/BQAKAA8AEQATABEADQALAA0ACgAKAAwACwAHAAcABwAHAAYA
BwAHAAgACQAJAAgABwAHAAcABgAFAAYABgAGAAYABgAHAAgACAAJAAoACgAJAAcABwAH
AAcABwAKAAoADAAMAAsACgAKAAoADAANAA0ADQAPAA8ADgAOAAwADAANAA4ADgANAA0A
DwARABEAEQAUABMAEwATABQAFAAUABcAGgAbABkAHAAgAB4AHgAeAB4AJAAoACcAKAAp
ACsAKgAqACoAKgArACwALgAuAC8ALwAyADMAMwAyADAAMQAxADEAMQAxADEAMQAwADEA
NAA1ADIAMQAxADIAMAAuAC0ALAAnACcAJwAmACcAKAAmACYAJgAmACYAJQAiACEAIQAh
ACAAGwAaABkAGwAcABsAHAAaABgAFwAWABkAGQAZABoAGQAYABcAFwAbABkAFwAXABYA
FgAWABUAFgAWABYAFgAXABcAFwAYABgAGAAXABUAFQAVABYAFwAZABkAGQAZABgAGAAX
ABYAGAAZABkAGgAYABgAGAAYABsAGwAbABsAGgAaABkAGAAbABwAHQAeAB0AHAAbABoA
GAAYABgAGAAaABoAGgAaABkAGQAZABkAGQAYABYAFQAXABcAFgAVABYAGAAZABkAFwAW
ABQAEgATABUAFgAXABUAEwASABIAEwAUABUAFQAVABUAFwAXABYAFAATABMAEgASABIA
EQATABQAFAAUABMAEwAUABQAEgASABEAEQATABMAEwATABYAFgAWABYAFQAUABMAEgAT
ABQAFgAXABUAEgATABMAFQAUABQAEwARABMAFQATABMAEwATABMAFAAXABUAFQAWABEA
EgASABIAEgASABAAEAAQABAAEQASABMAFQATABMAEgASABMAFQAVABUAFQAXABcAFwAV
ABUAFgAYABoAGQAYABgAGAAXABcAGwAeACIAJgApADEAMgAyAC4AKgApACkAKgAsACwA
LAAsACkAKQApACcAJwAjACEAIAAdABoAGgAYABUAEwATAA8ADQALAAoACgAKAAoACgAK
AAwACQAJAAkACQAJAAcABgAGAAcABwAGAAYACAAKAAgAAgD+//3/AQAJAA4ADgAPABgA
HQAgACcALgA4AEYAWgBtAIEAmQC1AMQAugCjAIwAcgBVAEAAKwAZAA8ABgD5//H/7f/u
//L/+/8IABMAEwAPAA8ADQALAAsACAAGAAIAAQADAAEAAQABAAAAAgABAAEAAQABAAAA
/////wIAAgACAAQAAwACAAEAAAACAAIAAQABAAIAAgABAP//AQABAAEAAQAAAAAAAgAC
AAMAAgACAAIAAQABAAAA//8DAAMAAgACAAQABAAFAAYABAADAAMABQAFAAUABQAIAAcA
BwAHAAgACAAIAAsADgAOAAsADQAQABIAEgASABIAFgAYABUAFAAUABcAFwAYABoAGgAb
ABwAHgAeAB8AHwAiACMAIwAiACIAIwAjACMAJAAjACIAIQAfAB8AIQAhAB4AHQAdAB4A
HwAeAB4AHgAaABkAGAAWABQAFAARABAADgAOAA4ADQAMAAsACwALAAkABQAFAAUACAAI
AAYABgADAAIAAgACAAIAAQAAAAAAAAAAAAAAAQABAP///f/9//7//v/+//3//P/8//z/
/P/7//v/+//8//7//v/9//v/+f/5//r/+//+////AAABAAAAAAD///7//v/9//v/+v/7
//z//f/+/////////////v/+//3//P/6//r/+v/6//v//P/9//7//P/8//z//P/8//z/
/P/8//n/+f/5//n//f/+//7////+//3/+//5//n/+v/6//n/9//4//j/+P/4//n/+f/5
//j/9//3//j/+P/4//j/9//5//n/+//7//n/9v/0//P/9P/0//T/8//0//b/9//4//b/
9f/1//T/9P/0//P/8//1//X/9f/1//X/9P/z//L/8v/y//L/8v/x//D/8P/v//H/8P/z
//X/8//y//L/8f/v//H/8//x//H/8f/x//H/7//x/+7/7f/t/+3/7v/v/+//7v/w//L/
8v/x//D/7//u/+z/7P/s/+z/7P/s/+z/7f/r/+v/6v/q/+3/7//v/+//8//1//X/9f/y
//H/8f/y//P/8//z//T/8//x//D/8//5//7/AwAHAAsADAAMAAgACAAHAAcACAAJAAgA
BwAGAAIAAQAAAP3//f/7//v//P/5//b/9v/0//H/7//v/+v/6//p/+j/6P/n/+b/5f/k
/+f/5f/m/+f/6P/n/+T/4v/g/+H/4f/g/+b/6v/k/+D/4P/i/9//3//h/+L/6P/t//T/
9//6/wEADgAYAB4ALABBAFkAbwCDAJQAlgCFAGoATgAvABoADwABAPX/6v/f/9X/z//Q
/9L/1f/e/+v/7//t/+3/7f/n/+P/5P/i/+D/3//f/9//3//f/97/4P/f/9//3//d/9z/
2//b/93/3v/f/+L/3//e/93/3P/e/97/3f/d/9//4P/g/9//4P/f/97/3f/g/+D/4v/i
/9//3v/e/97/3v/f/9//3//f/9//3v/e/9//4P/i/+T/4//h/+D/4f/j/+P/4//m/+X/
5f/l/+b/5v/m/+n/7P/r/+f/6P/q/+z/7v/w//L/9P/2//P/8v/2//n/+f/6//r/+v/7
//z//v/+//////8AAAEAAQAAAAAAAQABAAEAAwADAAMAAwD/////AQABAP7//f/9//7/
/P/6//n/+P/4//n/+v/6//j/+P/1//T/8f/w/+//7f/r/+v/7P/t/+//6//r/+v/6v/q
/+j/6P/l/+T/5P/k/+b/5f/k/+T/5P/k/+T/5f/l/+P/4f/h/+T/5P/k/+P/5P/k/+T/
5P/k/+P/4v/i/+L/4v/h/9//4f/h/+L/4//j/+P/4//j/+X/5v/m/+b/5f/l/+T/5P/i
/+L/4v/i/+P/4//j/+P/4//k/+T/5P/m/+b/5v/m/+T/5P/k/+T/5f/m/+f/6P/n/+b/
5f/k/+H/4f/h/+H/4//k/+T/5f/l/+X/5P/j/+P/5P/k/+P/4f/i/+L/4v/i/+P/4//j
/+L/4f/h/+L/4P/g/+D/3//h/+H/4//j/+L/4P/f/9//4P/g/+D/3//d/97/3v/e/93/
3f/e/97/3P/c/9v/2//d/9//4f/j/+H/4P/f/97/3v/e/97/3v/e/97/3//f/9z/2v/c
/93/3//e/97/3f/d/9//4f/f/97/3f/c/9v/3P/f/93/3f/a/9n/2f/Z/+P/5P/i/+D/
3v/c/97/3v/e/97/3P/c/9z/3f/d/93/3P/c/9//4f/h/+H/4f/j/+P/4//l/+X/5v/o
/+b/5f/k/+T/4//h/+D/4//r//D/9f/5//7//v/9//j/9v/1//X/9v/4//j/+P/4//n/
+f/5//f/8//v/+3/7P/o/+T/4//g/+D/3//g/93/2//Z/9j/2P/W/9b/1v/W/9r/1//X
/9f/2//b/9n/2P/X/9f/1v/U/9T/2P/W/9L/0P/Q/9X/2f/Z/97/4v/n/+j/7//2//3/
AgAKACAAOABPAGMAewCLAIgAdgBjAEgALAAXAAgA8//h/9f/0P/F/8H/y//O/9D/1//g
/+X/5f/j/+P/3//X/9H/0P/S/9T/1//b/9r/2f/Y/9b/1v/V/9X/1f/X/9b/1f/V/9X/
1P/T/9T/0v/S/9L/0v/V/9b/1v/X/9j/2P/X/9X/1//X/9f/1//W/9b/2P/Y/9f/1v/W
/9b/1P/V/9X/1f/Y/9n/2f/a/9n/2P/Y/9j/2f/Z/9r/3f/b/9v/2//e/93/3f/d/97/
3//g/+T/6P/l/+H/4v/k/+X/5v/n/+j/7f/w/+7/7v/w//P/8//0//T/9P/1//b/9v/2
//f/9//6//v/+//6//r/+//7//v//f/9//3//f/7//v//f/9//r/+f/5//r/+P/0//H/
7v/t/+//8f/y//L/8v/v/+7/7f/s/+v/6f/o/+f/5//n/+j/5f/m/+f/5v/m/+T/5P/g
/97/3f/c/97/3//g/+L/4P/g/+D/4f/j/+H/3//f/97/3v/e/93/3f/e/9//4P/h/+H/
4f/i/+L/4v/h/9//4f/h/+L/4//i/+H/4P/f/+H/4v/i/+L/5f/l/+T/5P/h/+D/3//e
/+H/4f/h/+H/5P/m/+f/6P/m/+T/4v/g/+L/4v/i/+L/5P/k/+T/5P/i/+L/4v/i/+H/
4f/h/+H/4P/g/9//3//g/+H/4f/h/+P/5P/k/+P/4f/i/+L/4v/g/+H/4f/h/+D/3//f
/+D/4P/g/+D/3//f/9//4f/h/+L/4P/f/9//4P/g/+D/3//h/+L/4v/i/9//3//g/+D/
4P/g/9//3//h/+H/4f/h/+D/4P/g/+D/3v/e/97/3v/g/+D/4f/h/9//3P/d/93/3v/e
/9//3//d/9//4f/f/93/3f/d/93/4P/j/+H/4f/e/93/3f/d/9//5P/k/+D/3v/f/+D/
4f/i/+H/4P/f/97/3P/c/9z/3f/g/+H/4f/i/+H/4//j/+P/5f/n/+f/5//n/+f/6P/q
/+n/5//l/+T/5f/l/+b/6//w//T/+P/7/wMABAAEAAAA/P/7//v//P/8//z//P/8//z/
/f/+//3/+f/1//P/8v/t/+r/6v/o/+j/5//o/+X/4f/f/97/3v/e/97/3v/e/9//2//a
/9n/3P/d/9z/3P/e/9//3//e/9j/3P/g/97/2P/Y/9v/2//b/97/5P/t//L/9f/6/wMA
DAASACAANABNAF8AeQCXAJwAiAB1AGIAQgAlABIA///v/+P/3P/T/8//z//Q/9b/2//i
/+X/5//r/+v/5//n/+H/4P/g/+L/4f/f/93/3f/d/9z/3v/d/93/3f/b/9r/2f/Z/9v/
3P/d/+D/4P/g/+D/4P/e/97/3f/d/9//4P/g/9//3//f/9//3//e/97/4P/g/+L/4v/j
/+T/4v/j/+P/4//l/+X/5P/k/+T/5P/l/+b/5v/l/+X/5//q/+v/7P/w/+7/7f/s/+z/
7P/s/+//8v/y/+//8f/0//T/9P/0//T/+//+//z//P/+/wEAAQACAAAAAAABAAIABgAG
AAcABwAIAAkACQAIAAoACwALAAsACwALAAsACwAJAAkACwALAAYABQAFAAYABwAGAAYA
BgACAAEAAAD+/wAAAAD9//z//P/8//z/+//6//n/+f/5//n/9f/1//X/9P/0//L/8v/x
//D/8P/w/+7/7f/s/+z/7P/s/+z/7f/x/+//7f/t//D/8P/w/+//7v/u/+7/7v/v/+//
7//w//D/8P/v/+3/7//v//D/8f/v/+//7//v//H/8v/y//L/8//z//L/8v/0//T/9P/0
//T/8//y//H/8f/y//L/8v/z//T/9f/2//T/9P/0//T/9f/2//f/+P/1//T/8//y//L/
8//0//X/9v/2//X/9f/1//X/9P/z//P/9P/0//P/8//0//T/9P/0//X/9f/1//b/9f/1
//b/9P/0//T/8//z//P/9f/1//b/9P/z//P/8v/y//L/8f/z//T/9P/0//P/8//0//T/
9v/2//X/9f/z//P/8//z//L/8v/y//L/8v/y//L/8v/0//T/9f/1//b/9P/2//f/+f/4
//j/9//0//X/9v/z//P/8//z//P/9P/3//X/9f/0//P/8//z//X/9v/y//D/9P/1//b/
9//4//b/9v/2//b/9P/0//T/9f/3//f/9v/2//n/+//7//v//P/9//z/+//9//3//v8A
AAIAAQAAAAAA/v/9//3/AQAIAAwAEAATABcAGAAYABQAEgARABEAEgAWABYAFgAWABUA
FQAVABMAEQANAAsACgAJAAYABgAEAAIA///+//n/+f/3//b/9v/2//b/9v/2//r/9//3
//f/+f/5//f/9v/0//X/9f/0//D/9P/4//T/8v/4//n/8f/v//r/BAAJAA4ADQAQABsA
JgAyAEAAUABfAHMAlQCvAK4AmgCDAG4AUAA3ACoAGwAJAP3/+P/v/+n/6f/s/+7/9f/+
/wEA/f///wcABQD9//3//v/8//b/8//1//j/+f/6//r/+P/3//f/9//2//T/8v/x//P/
9P/1//j/+v/6//r/+v/5//j/9v/1//T/9P/z//H/9v/3//j/+f/4//j/+v/6//n/+P/4
//j/9v/3//f/9//3//f/9v/2//n/+v/8//7/AAD/////AQD+//3//P/+/////////wAA
AQACAAYACgAIAAUABwAKAAsADAANAA4AEQAUABIAEgASABUAFQAWABgAGAAZABoAHAAc
AB0AHQAeAB8AHwAeAB4AHwAfAB8AIQAhACEAIQAdAB0AHwAfABoAGQAZABoAGgAYABcA
FgAUABUAFgAWABQAFAARABAADgAOAA4ADQAKAAkACQAJAAkABQAFAAUABgAGAAQABAAE
AAQABQAGAAUAAwABAAAAAAAAAAAAAQADAAEA/////wAAAAAAAP///P/8//z//P8AAAEA
AgAEAAUABAACAP//AQABAAIAAwABAAEAAQABAAEAAgACAAIAAwADAAIAAgAEAAQABAAE
AAMAAwADAAMABQAGAAYABgAEAAQABAAEAAQABAAEAAQABgAGAAYABgAEAAQABAAEAAMA
AwADAAMABgAGAAUABQAFAAUABAADAAIAAgABAP//AAACAAMABAAEAAUABQAFAAMAAQAA
AAAAAgACAAIAAQABAAEAAwADAAQAAgABAAEAAQAAAP///f/+/wAAAQACAP////8AAAAA
AAAAAP/////9//3//f/9/wAAAAAAAAAAAAAAAAAAAAAAAAAAAQABAAAA/v8AAAEAAQAA
AAAA/////wEAAwABAAEAAQABAAEAAAADAAEAAQAAAP//////////AAAAAAAAAgACAAAA
AAACAAIAAgACAAAAAAAAAAAA//8AAAEAAwADAAMAAgACAAMABQAFAAUABwAJAAkACQAI
AAcABwAIAAoACQAIAAgACgAJAAkADQAUABgAHAAfACQAJAAjAB4AHAAbABsAHAAfACAA
IQAiACEAIQAhAB8AHAAXABQAEgASABAAEQAQAA4ACwAKAAUAAwABAAAAAAAAAAAAAAAA
AAQAAQABAAEAAwADAAEAAAD+///////+/wIAAgAAAP7//P/+//3/9f/x//r/CAARABQA
EwAaACMALAA2AEAATABbAHMAkQCvAL4AsACZAIYAbABPADwALQAVAAcABgD7//H/8//0
//j/AQAIAAsADQANAAkABwADAAMABAAEAAQABwAHAAQAAwACAAAAAAD///////8BAAAA
/////wIAAgACAAQAAgACAAIAAgAAAAAA/////wIAAgABAP//AgADAAQABQADAAIAAwAC
AP///v/+//7///8BAAIAAwAHAAcABgAGAAYABgAHAAgACgAJAAkACwAJAAkACQAMAAsA
DwARAA==
         </WaveFormData>
      </LeadData>
      <LeadData>
         <LeadByteCountTotal>10000</LeadByteCountTotal>
         <LeadTimeOffset>0</LeadTimeOffset>
         <LeadSampleCountTotal>5000</LeadSampleCountTotal>
         <LeadAmplitudeUnitsPerBit>4.88</LeadAmplitudeUnitsPerBit>
         <LeadAmplitudeUnits>��V</LeadAmplitudeUnits>
         <LeadHighLimit>2147483647</LeadHighLimit>
         <LeadLowLimit>268435456</LeadLowLimit>
         <LeadID>II</LeadID>
         <LeadOffsetFirstSample>0</LeadOffsetFirstSample>
         <FirstSampleBaseline>0</FirstSampleBaseline>
         <LeadSampleSize>2</LeadSampleSize>
         <LeadOff>FALSE</LeadOff>
         <BaselineSway>FALSE</BaselineSway>
         <ExcessiveACNoise>FALSE</ExcessiveACNoise>
         <MuscleNoise>FALSE</MuscleNoise>
         <LeadDataCRC32>2062833155</LeadDataCRC32>
         <WaveFormData>
BAAEAAQABAACAAIAAgACAP///v/9//z//P/8//z//P/+//7//v/+//7//v/+//7/+//6
//n/+P/6//z//v8AAP3//P/7//r/+//8//3//v/8//z//P/8//z//P/8//z//P/8//z/
/P/6//r/+v/6//v//P/9//7//v/+//7//v/+//7//v/+//z//P/8//z/+v/6//r/+v/9
//7///8AAP7//v/+//7/AAAAAAAAAAD+//7//v/+//v/+v/5//j/+//8//3//v/8//z/
/P/8//v/+v/5//j/+f/6//v//P/9//7///8AAP7//v/+//7//v/+//7//v/8//r/+P/2
//n/+v/7//z//P/8//z//P/8//z//P/8//r/+v/6//r/+P/4//j/+P/6//r/+v/6//z/
/P/8//z/+//6//n/+P/7//z//f/+//z//P/8//z//P/8//z//P/6//r/+v/6//r/+v/6
//r/+P/4//j/+P/5//r/+//8//r/+v/6//r//P/8//z//P/6//j/9v/0//b/+P/6//z/
/P/8//z//P/7//v/+v/6//j/+P/4//j/+v/6//r/+//7//v/+//7//v/+v/6//r//f/+
//7//P/7//r/+f/2//b/+P/7//3/AAACAAUACQALAAsACQAHAAYABwAHAAYABwAJAAwA
DgANAAwACwAKAAkABwADAP7//f/+////AAD9//3//P/6//j/+f/5//n/9//3//f/9f/2
//f/+v/7//v/+v/6//r//P/8//z//P/8//n/9P/2//X/9f/3//j/+P/9/wgADQAUACYA
NwBFAFsAcgB7AHgAdgB2AG4AYQBSAD8ALgAdABgAHAAVAAwADwAMAAcAAgAAAAQACgAG
AAEAAwACAPz//f////3/+P/3//v////8//r/+v/6//r/9v/2//f/9//5//j/+P/4//j/
+P/4//j/9//2//b/9f/3//f/9//3//f/9//3//f/9v/1//P/8v/1//f/+v/8//r/+v/4
//j/9//4//j/+P/6//v/+//7//n/+P/4//n/+f/5//n/+v/4//j/+P/5//v//P/8//3/
/f/9//7/AAD///////8AAAAA///+//7/BAAFAAUAAwAEAAQAAwACAAMABAAGAAcABgAF
AAQABQAGAAkACgAJAAsADAAMAAwACQAIAAcABgAHAAkACgALAAgACAAIAAkACgALAAoA
CwAHAAUABAAEAAcABwAGAAMABQAGAAYABAADAAMAAgACAAIAAgD///////////7//f/+
/////v/////////+//7//f/7//r/+//+//v/9//5//v//P/9//7//f/7//r/+f/8//3/
/v8AAP7//v/+//7//P/8//7//v/+//7//v/+//7////////////////////8//v/+//9
/wAAAAD/////////////AAD+//7//v/9//r/+v/7//v//P/9////AAD////////+//z/
/P/9//7//v/+//3//P/8//z//P/8//7///////7/AAAAAAIAAAD9//z/+//5//z//v//
/////v/9//z/+//9/wAAAQABAAAA/f/6//n//P/8//z//P/9//7//v/9//3//P/8//3/
/f/9//z//P/8//v/+v/3//r/+//8//3//v/+///////7//3//f/9//z/+//7//z/+v/6
//r/+v/5//v//P/8//3//f/9//3//P/8//v/+//5//n/+f/5//f/9f/2//r//P/8//z/
/P/+//7///////z//P/8//z/+v/6//r/+v/5//n/+P/3//n/+//9//7//P/8//3//v/8
//r/+v/6//f/9P/z//T/+f/9/wAABAAHAAsACwALAAcABQAFAAcABgAGAAUABQAIAAgA
CAAIAAYABgAGAAUABAAAAP7//v/+//7//f/9//r/+P/4//n/+v/7//z//f////3//f/9
//7//f/6//j/9v/2//b/9v/2//T/+v/7//r/9v/1//f/+f/6//r//f8KABMAFgAeAC0A
PwBTAFwAZQBuAGwAZgBiAFcARgA1ACQAGQAQAA4ADQAIAAMAAgADAAAA/P/8/wIAAgAF
AAkABAD+//3//f/9//r/9//1//f/+v/4//j/+P/4//T/9P/1//X/+P/4//n/+v/5//j/
9//2//j/+P/5//n/9//3//f/9//5//n/+f/5//f/9//2//b/+f/5//r/+v/4//j/9v/2
//j/+v/7//z//P/9//3//f/6//j/9//3//n/+f/5//r/+//8//3///////7//P/7//v/
+//8//7/AAABAAIABAABAP///f/8/wEAAwAEAAMAAwAEAAQABAAGAAYABwAHAAkACQAJ
AAsACAAJAAgABQAGAAgACQAKAAgACAAIAAgABgAHAAcABwAIAAgACAAJAAgABwAEAAMA
BAAFAAcACgAIAAcABQABAAMABAAEAAIA//////7//v8AAAAA/f/9///////+//3//f/9
//v/+//7//v/+v/6//v/+//8////AAD9//n/+//6//r/+v/6//r/+f/5//n/+//7//v/
/P/6//r/+v/6//j/+P/6//r/+P/4//j/+P/6//v/+//7//3//f/9//3//v/9//3/////
//7//P/7//3//f/9//7//P/8//z/+//8//z//f/9//v/+//8//z/+//7//v/+v/8//z/
/f/+//z//P/7//r/+v/6//r/+v/6//v/+//6//r/+v/8//r/+f/4//f/9f/3//r//P/9
//v/+//7//v/+v/8//z/+//6//f/9P/z//X/9v/3//j/+//8//z/+//7//r/+v/7//n/
+f/4//j/9//3//f/9f/4//n/+v/7//j/+P/5//n/9f/3//f/9//5//n/+v/8//n/+P/3
//b/8//1//b/9v/2//f/+P/5//j/+P/3//f/9//3//f/9//5//n/+P/4//j/+P/4//j/
9P/4//f/9v/1//T/9f/2//j/+f/6//r/+v/6//j/+P/4//j/9//3//b/9f/2//f/+P/4
//j/+P/5//r//P/6//r/+v/4//b/9v/4//r/+//7//z///8DAAMAAwADAAMABQAJAAYA
BAABAP//AgACAAIAAgAEAAQABAADAAEA/v/9//7//f/8//r/+f/4//b/9v/3//n/+f/5
//n/+P/1//T/8//2//f/9v/2//T/9P/0//T/9v/0//T/8//y//L/9f/5//n/9P/2/wEA
BAAFAA4AGgAtAEMAUwBgAGsAcgBuAGwAZgBbAFIARQAuABsAFgAWABEACAADAAYAAQD6
/wAAAgAAAAYACQAFAP7/+v/3//v//f/8//v/+f/1//T/9v/2//b/9v/0//T/9f/1//X/
9P/0//T/9P/0//T/9P/y//L/8//z//P/8//z//P/8f/x//H/8f/z//P/8v/y//X/9f/2
//b/9v/2//T/9P/z//T/9P/0//T/9f/1//X/9//2//b/9//3//f/9//4//j/+P/4//n/
+v/6//n/+f/2//X/9f/2//r/+//8//7//P/7//r/+v8AAAEAAQD//wEAAgACAAIABAAE
AAUABQAEAAMAAgADAAMABQAFAAMABQAGAAYABgAIAAgACAAIAAYABwAHAAcABAAEAAQA
BQAGAAcABgAHAAQAAwADAAQABQAFAAQAAQABAAIAAgAAAAEAAQAAAAAA///+//r/+f/9
//3//P/7//3//f/7//v/+//7//r/+v/5//f/9v/3//z/+f/1//f/+v/6//r/+v/6//n/
+f/5//v/+//7//z//v/+//7//v/7//r/+//6//z//P/8//z/+v/7//v/+//5//n/+f/5
//r/+f/5//v//f/+//7////9//v/+f/4//n/+v/7//v//P/8//3//f/7//v//P/8//v/
+//7//r/+P/4//n/+v/7//z//P/8//r/+v/6//r/+v/7//v/+v/6//r//P/6//v//P/9
//3/+//8//z/+//5//n/+f/5//r//P/8//v//P/7//r/+//7//r/+f/4//n/+v/6//n/
+f/4//j/+f/5//n/+P/4//v/+//7//n/+//7//v/+//5//j/+P/3//b/+f/6//v/+f/3
//b/9v/4//j/+P/4//X/9//4//j/+P/5//r/+//8//z/+//7//n/+f/5//n/9v/1//P/
8v/2//j/+v/8//b//P8DAP7/+//6//n/+P/6//r/+//7//f/9v/1//T/9f/2//f/+P/5
//v//P/9//v/+//7//r/+P/4//n/+v/5//b/9f/0//b/9v/4//z//f///wAAAgAFAAkA
CQAJAAUAAwADAAUABwAIAAgACQAIAAgACAAIAAgACAAIAAcAAwD+//v/+v/6//r/+f/5
//n/+P/5//v/+f/5//n/+f/5//f/9//3//n/+f/3//b/+P/4//j/+P/6//L/9P/1//D/
7v/5//n/9f/y//b/AQAKABMAGAAiADUATQBjAHQAeQB0AHQAdgBuAF0ATgA9AC4AIwAa
ABQAFQAQAAUABgAJAAYABAAGAAgAAgD//wMAAgD+//v/+//9//r/9//5//v/9v/4//j/
+P/4//X/9P/0//P/9P/0//X/9v/1//T/8//y//T/9P/1//X/9//3//f/9//1//X/9f/1
//f/9//2//b/9f/1//b/9v/2//b/9P/0//f/+P/4//j/9v/3//f/9//1//T/9P/1//X/
9f/1//b/9v/2//b/9//5//r/+v/7//r/+f/5//r//f/9//3//v8AAP///v/+/wAAAQAB
AP//AQACAAIAAgABAAAAAAD//wAAAQACAAUAAwAFAAUAAwABAAIAAgACAAUABgAHAAgA
BgAHAAcABwAIAAgACAAJAAcABwAFAAUAAgABAAEAAgABAAEAAAD9//7/AAABAAAA////
//7//v/+//7/+//7//v/+//6//n/+//7//n/+f/6//n/9//2//n/+f/6//3//v/7//f/
+f/5//j/9//2//f/9//4//n/+f/5//n/+v/4//j/+P/4//f/+P/7//z/+v/6//r/+v/4
//n/+f/5//n/+f/5//n/+//7//z///////7//P/7//n/+f/5//r/+v/6//r/+f/6//r/
+//7//n/+f/6//r/+//7//v/+v/8//z//f/+//v/+v/4//b/+P/4//j/+P/6//v/+//6
//j/+P/6//j/+P/4//j/9//5//r/+v/5//j/9//2//X/9v/4//j/9//5//f/9f/1//f/
+P/5//r/+v/6//n/9//1//T/9P/1//j/+f/5//r/+v/5//j/9f/1//X/9f/1//X/9v/4
//n/9//5//n/+f/4//f/9//4//b/9v/2//b/8//1//b/9v/1//X/9f/1//f/+P/4//n/
9//1//P/8f/7//3/+v/4//j/+P/4//b/9v/3//f/9v/2//b/9v/0//T/9P/0//X/9//4
//n/9//3//f/9v/4//j/+f/6//j/9v/2//b/9//2//f/+v/5//n/+P/4//7/AwAEAAUA
BQADAAMABQAGAAYABQAFAAYABgAGAAYABAAEAAQAAwD+//r/+P/4//r/+v/5//n/+P/2
//b/9//5//n/+f/5//j/9f/0//P/9f/1//P/8v/w//D/8P/w//L/9v/0//P/8v/0//f/
9f/z//L/+P8BAAIABwAYACQAKwA/AF0AbABnAGYAaABkAF4AUQA8AC0AHAAPAAoACgAD
AP7////+//v/+v/4//j/+v/4//n//f/+//j/9f/3//n/+P/1//f/+f/y//L/8v/y//L/
8f/y//T/9f/z//L/8v/y//L/8v/y//L/8P/w//H/8f/z//P/8//z//P/8//z//P/8f/x
//D/8P/z//P/9P/0//T/9P/y//L/9f/2//b/9v/0//X/9f/1//X/9P/0//X/9f/1//X/
9v/2//b/9v/3//b/9v/1//X/9f/1//b/+P/7//v/+//8//r/+f/4//j//f///wAA//8A
AAAA///+//7//v//////////////AQABAAMAAwABAAMABAAEAAQAAgACAAIAAgACAAMA
AwADAAQABAAEAAUABQAFAAMAAwABAP///v/+/wIAAwADAAEAAAAAAP///P/9//3//P/8
//v/+v/2//X/+f/5//j/9//1//X/8//z//b/9//3//j/9v/1//X/9//8//n/9f/3//j/
+P/4//j/9//1//T/8//1//X/9f/2//b/9v/2//b/9P/0//b/9v/4//j/+P/4//f/9//2
//X/9//3//f/9//2//X/9f/3//r/+v/5//n/9v/1//T/9P/3//j/+f/5//b/9v/3//f/
9v/1//X/9P/0//X/9v/2//b/9v/3//j/9v/2//X/9P/0//T/9P/0//b/9//3//b/9f/0
//X/8v/z//T/9f/1//P/9P/0//P/9P/1//b/9//3//j/9//1//f/9f/z//P/8v/y//L/
8v/z//T/9P/z//P/8v/y//P/8f/x//D/8P/y//P/9P/z//X/9f/1//X/8//y//L/8f/w
//P/9P/1//P/8f/w//D/8v/y//L/8v/v//H/8v/y//H/8f/x//H/8//0//T/9f/z//H/
8v/w//D/8P/w//D/8P/x//H/8v/y//L/8v/w//D/8P/w//L/8//z//P/9f/1//X/9P/z
//L/8v/y//P/8v/z//T/9P/y//L/9P/2//f/9//4//v//////////f/7//v//f/+//7/
/f/9//z//P/8//z//v/+//7//f/6//b/9P/0//T/9P/z//P/8v/w//D/8f/x//H/8f/x
//H/7//v/+//8f/x/+//7v/w//D/8P/w/+7/8P/0//H/6P/k/+n/7f/x//b/9P/3/wIA
BwAKABIAHwAvAEkAXABfAF4AYABgAFgATQBAAC0AHgATAAoABAABAAAA+//2//X/9P/0
//b/9v/8////+f/2//b/8//z//P/9P/z/+//7f/w/+//7v/t/+z/6//s/+7/7//t/+z/
7P/s/+3/7v/v//D/7v/u/+//7//v/+//7//v/+//7//v/+//7//v/+7/7v/t/+3/7v/u
//D/8P/u/+7/7f/u/+7/7v/w//H/8f/x//H/8P/w//H/7//v/+//8P/y//L/8v/z//T/
9P/z//P/8//z//T/9v/1//X/9f/2//j/9//2//b/+v/7//v/+f/5//r/+v/6//z//P/9
//3//f/9//3///8BAAMAAwABAP//AAAAAAAAAAAAAAAAAAAAAAEAAQABAP7//v/+////
AgADAAIAAwABAP///v/+//3//f/8//n/+f/6//r/+P/5//n/+P/4//j/+P/1//X/+P/5
//n/+f/3//f/9f/1//X/9f/0//T/9v/1//X/9//4//X/8f/z//T/9P/0//T/9P/z//P/
8//z//P/8//0//b/9v/2//b/8//y//P/8v/1//b/9//4//f/9//2//X/9f/1//X/9f/1
//X/9v/5//r/+v/5//n/9//3//f/+P/2//b/9v/1//X/9v/4//n/+P/3//f/9v/1//X/
9f/0//L/8v/z//T/9//4//j/+P/2//b/9v/2//b/9//3//b/9P/0//b/9P/1//b/9//3
//X/9v/2//X/9f/1//X/9f/4//r/+v/5//j/9f/y//H/9P/0//T/9P/3//j/+P/3//f/
9v/2//f/9f/1//T/9P/2//f/+P/3//j/9//2//X/9P/0//X/9f/x//P/8//z//T/9f/3
//r/+P/4//j/+P/z//X/9v/2//X/9f/1//X/9P/0//P/8//0//X/9v/3//X/8//0//j/
+v/3//b/9f/0//T/9P/1//X/9P/0//T/9P/0//T/9P/0//b/9//3//f/+f/5//n/+P/1
//T/9P/0//f/9v/3//j/9v/0//T/9v/5//v//P/+/wEABQAFAAUABQADAAMABQAEAAQA
AwADAAEAAAD///7/AAACAAQABQACAP7//P/8//r/+v/5//n/+v/4//j/+f/4//f/9v/1
//j/9//4//n/+v/5//b/9P/y//L/8v/y//j/+v/2//P/9P/y/+//8//1//D/8v/7/wIA
BwAQABwALQA9AE0AYgBvAHQAdgBuAGYAZwBeAEkAMgAjABoAFgAVABIADQAMAAsABAAC
AAAA/P/8/wMABQACAP7////9//n/+v/7//f/9//4//b/9v/2//b/9f/2//j/+f/2//T/
8//y//X/9v/3//j/9//2//b/9f/1//X/9f/1//f/9//3//f/9f/1//T/9P/3//f/+P/4
//b/9v/0//T/9f/2//b/9v/2//f/9//3//j/+P/5//v/+v/5//j/+P/6//r/+v/7//z/
/P/7//v//f/9//7/AAD///3/+//6//7///8AAAIAAwADAAIA//8DAAQABAAEAAIAAgAD
AAMABgAHAAgACwAKAAsACgAHAAcACAAIAAgACgAKAAoACgAIAAkACQAJAAoACgAKAAsA
CgAJAAYABQAHAAcACAAKAAkACQAIAAUABAAEAAMAAAAAAAEAAQACAAQABAABAAEAAwAD
AAIAAQAAAP///P/7//3//f/8//z//f/9//7/AQADAP//+v/7//7//v/+//7//////wAA
AQD+//3//P/8//7//v/+//7//P/8//7//v/+//7//v/+/wAAAQABAAEAAQABAAEAAQD+
//3//f////7//v/9//3/////////AAACAAIAAgABAP///v/+//3/AAABAAMABAACAAEA
AAD+//7//v///wAAAgACAAEAAAAAAAAAAAAAAAAAAQABAAAA/v/+/wAA/v///wAAAQAB
AAAAAAD///3////////////+/wAAAAD//wEA///9//3//v/+//7//v/9//7//v/9//3/
/P/8//3/+//7//r/+v/+////AAD//wAA///+//3//v/+///////7//3//f/9//z/+//7
//z//v/+//7//v/8////AQACAP7//f/8//v//P/8//v/+//6//n/+P/3/wMABgAEAAIA
AAD+//7//v///////P/8//z//P/8//z//P/8//7//////////f/9//3//P/9//7/AAAC
AAAA/v/+//7//f/6//n/+v8AAAMABQAIAAkADQANAA0ACQAHAAcACQAMAAwACwALAA0A
DgAPABAADgAOAA4ADQAHAAIA///+////AAAAAAEAAAD+//7////9//3//f/9/////f/9
//3/AQABAP///v/8//z//P/8//r//P/6//n/+P/4//v///8BAAAAAAAHAAoAFQAmADAA
OQBPAGkAeAB9AH4AdABsAGQAVwBGADUAJgAZABgAFAAJAAYACQAEAAMADAAMAAQAAgAG
AAkACwAIAAYABQABAPn/9v/5//v//f8AAP7//v/+//7//P/8//3//f/9//z//P/8//v/
+v/5//j/+P/4//n/+f/6//v//P/9//v/+//7//v/+//7//r/+v/7//v//P/8//z//P/6
//r/+f/6//r/+v/7//3//v////7//P/7//v//P/9//7/AAD///7//f/9/wAAAAD/////
AgADAAUACAAGAAMAAAD+/wAAAQACAAQABwAHAAYAAwAGAAgACQAKAAoACgALAAsACQAJ
AAkACwALAA0ADQALAAsADAAMAAwADAAMAAwADAAOAA8ADwAPAAwADAAMAA0ACgAJAAYA
BQAGAAcACQAMAA0ADQAMAAkABgAGAAUAAgADAAMAAgACAAMABAACAAMAAwADAAIAAQD+
//3/+v/5//7//////wAAAAD/////AQAEAAEA/f///////v/9//z//f/9//7////9//3/
/f/+//7//v/+//7//P/8//7//v/+//7//v/+/wAAAQABAAEAAQABAAEAAQD+//3//f//
/wAAAAD/////AgADAAQABgADAAIAAQD///7//v//////AQABAAIAAgABAAEAAQAAAAAA
AAABAAIAAQAAAP7//P/9//7///8AAAIAAwADAAIAAgACAAQAAgAAAAAAAAD//wEAAgAC
AAEAAQABAAEAAQABAAIAAQD//wEA///9//3//v/+//7//v8BAAIAAgABAP///v/+////
//////7//v8BAAEAAQD//////////////P/8//3//f/8////AAABAP3/+//6//r//f/+
////AAD7//3//v/+//v/+//7//v//P/8//v/+//9//3//f/9//3/AQAAAPz//P/+//7/
/v/+//z//P/9//3/+//6//n/+P/6//z//v8AAP3//f/8//v//f/9//3//P/8//z//f/+
//v/+P/3//b/+f/4//n//P///wEAAgAEAAcACwALAAsACQAHAAcACQAJAAgABgAFAAcA
CAAJAAoACgAKAAoACQAFAAAA/f/8////AAAAAAEA/v/8//z//f/7//v/+//7//v/+f/5
//n//f/9//v/+v/8//z//P/8//b/+v/8//n/8v/y//f/9//5//r/+v8DAAwAEQAaACYA
MwBBAFcAagBvAGoAbABsAGQAVQBIADsAKgAbABIADgALAAYABQAIAAkABAAEAAQA/v/+
//////8AAAQA///7//3//v////3/+//4//j/+P/4//j/+P/4//n/+f/2//T/8//y//T/
9v/4//r/+P/4//n/+f/4//f/9v/1//b/9//4//n/9//3//b/9v/1//X/9v/2//f/+P/3
//j/9//4//j/+P/6//v/+//7//r/+P/3//f/9//3//f/+P/5//r/+//9//z//P/7//v/
+//7//z//v/9//3//f/+//7//f/8//z/AgADAAMAAQADAAQABAAEAAIAAgADAAMABQAF
AAUABwAHAAkACQAHAAUABgAGAAYABgAGAAYABgAIAAkACQAJAAcABgAFAAUABgAHAAYA
BwAEAAMAAwAEAAUABQAEAAEAAgAEAAUABAABAAEAAAAAAAAAAAD9//3//f/9//z/+//9
//3/+//7//z/+//5//j/+v/5//n/+/8AAP3/+f/7//r/+v/6//r//P/7//v/+//5//n/
+f/6//z//P/8//z/+v/6//z//P/6//r/+v/6//r/+//7//v//f/9//3//f/6//n/+f/7
//r/+v/5//n/+f/5//n/+v/7//z//f/9//r/+v/7//v//P/9////AAD+//3//P/6//r/
+v/7//z//P/8//v/+v/6//r/+v/6//r/+//7//r/+v/6//z/+v/6//r/+v/5//v//P/8
//v/+f/5//n/+f/6//z//P/7//v/+f/3//f/9v/2//b/9v/3//j/+P/3//j/+P/5//v/
+//7//r/+v/5//n/+f/3//f/9//3//f/9v/2//f/9//3//n/+f/5//j/9//3//j/+v/6
//r/+v/2//f/9//2//X/9f/1//X/+P/4//f/9//3//f/9//3//v/+f/2//T/9v/2//b/
9v/2//b/9v/3//f/9P/0//T/9P/2//b/9v/2//j/+f/5//n/9v/1//T/8v/z//T/9v/4
//r/+P/4//j/9v/0//T/9v/5//v//P/+/wAAAwACAAEAAAD//wAAAwAGAAYABQAFAAYA
BgAGAAYABgAGAAYABQAAAPz/+v/6//j/+P/3//f/9v/0//T/9f/1//X/9f/1//f/9f/1
//X/9//3//X/9P/0//T/9P/0//D/8v/0//H/8P/y//P/8f/v//T/+P/9/wQACQAQACAA
MQBFAF8AdABvAGoAdAB2AGYAWQBOAD0AKAAbABYAFAANAAYABwAIAAUABAAEAAIA/v/8
//v/9//6/wAA///5//f/+v/5//P/7//w//P/9P/1//b/8v/y//P/8//w/+7/7f/s/+//
8P/x//L/9P/0//X/9f/0//P/8v/x/+//7//v/+//8v/z//P/9P/z//P/9P/0//T/9P/y
//L/8f/y//L/8v/x//H/8P/v//L/8v/z//X/9//3//f/+P/1//T/8//z//T/9P/z//P/
9P/1//f/+v/5//n/+f/6//z/+//6//r//f/9//z/+f/7//z//P/8//7//v//////AQAB
AAEAAwABAAMAAwABAAEAAgACAAIABAAEAAQABAACAAMAAwADAAAAAAAAAAEAAwADAAEA
AQACAAEAAQACAAEAAQAAAP3//f/+//7//P/6//n/9//2//f/+P/2//f/9//3//b/9f/4
//n/+P/5//r/+f/3//b/9P/z//P/9f/4//X/8f/z//b/9v/2//b/9P/z//P/8//0//X/
9v/4//b/9v/2//b/9P/0//b/9v/0//T/9P/0//T/9f/1//X/9f/1//X/9f/2//X/9f/3
//b/9v/1//X/9v/3//j/+v/5//j/9//1//b/9v/3//f/9//3//j/+P/1//X/9f/0//L/
8v/z//T/9f/2//b/9v/0//T/9P/0//L/8//z//L/9P/0//b/9P/1//b/9//3//b/9v/1
//P/8//z//P/8//0//b/9v/1//f/9f/z//P/8v/y//L/8v/z//T/9P/z//P/8v/y//P/
8f/x//D/8P/x//H/8f/v//P/8//z//P/8v/y//P/8//z//X/9f/1//L/8f/x//L/8P/w
//D/8P/v//H/8v/y//H/8f/x//H/8v/y//H/8f/v/+//7//v//H/8f/w//D/9P/y//D/
8P/w//D/8P/w/+7/7v/v/+//8P/w//D/8P/w//D/8P/w//L/8//z//P/8f/x//H/8P/u
/+7/7//w//L/8P/w//D/8P/u/+7/8P/z//X/9v/4//n//f/9//3/+//5//n/+//+//7/
/f/9//7//v/+//7//P/8//z/+//6//b/9P/0//T/9P/z//P/8P/u/+7/7//t/+3/7f/t
/+//7f/t/+3/8f/x/+//7v/s/+z/7P/s//D/8P/u/+v/6P/q/+3/5//f/+T/8P/5//z/
/f8KABgAJQA3AE0AWgBhAGQAaABoAGAAUwBCADUAJAATAAoAAgD7//j/+//8//X/+v/8
//b/+P/6//f/9f/2//L/6//t/+//7v/v/+//7f/u/+3/7P/r/+r/6v/q/+v/6//r/+r/
6v/q/+r/6v/q/+r/7P/s/+3/7f/s/+v/6v/p/+n/6f/p/+n/6v/r/+v/7P/s/+v/6//q
/+r/6v/o/+j/6f/q/+r/6v/s/+3/7f/t/+v/6v/q/+v/7f/t/+3/7v/s/+z/7P/t/+r/
8P/x/w==
         </WaveFormData>
      </LeadData>
      <LeadData>
         <LeadByteCountTotal>10000</LeadByteCountTotal>
         <LeadTimeOffset>0</LeadTimeOffset>
         <LeadSampleCountTotal>5000</LeadSampleCountTotal>
         <LeadAmplitudeUnitsPerBit>4.88</LeadAmplitudeUnitsPerBit>
         <LeadAmplitudeUnits>��V</LeadAmplitudeUnits>
         <LeadHighLimit>2147483647</LeadHighLimit>
         <LeadLowLimit>268435456</LeadLowLimit>
         <LeadID>V1</LeadID>
         <LeadOffsetFirstSample>0</LeadOffsetFirstSample>
         <FirstSampleBaseline>0</FirstSampleBaseline>
         <LeadSampleSize>2</LeadSampleSize>
         <LeadOff>FALSE</LeadOff>
         <BaselineSway>FALSE</BaselineSway>
         <ExcessiveACNoise>FALSE</ExcessiveACNoise>
         <MuscleNoise>FALSE</MuscleNoise>
         <LeadDataCRC32>3084413561</LeadDataCRC32>
         <WaveFormData>
EgASABIAEgASABIAEgASABAAEAAQABAAEAAQABAAEAAQABAAEAAQAA4ADgAOAA4ADAAM
AAwADAAMAAwADAAMAAoACgAKAAoACgAKAAoACgAKAAoACgAKAAgACAAIAAgACgAKAAoA
CgAKAAoACgAKAAwADAAMAAwADgAOAA4ADgAOAA4ADgAOAA4ADgAOAA4ADAAMAAwADAAM
AAwADAAMAA4ADgAOAA4ADgAOAA4ADgAOAA4ADgAOAAwADAAMAAwADAAMAAwADAAMAAwA
DAAMAAwADAAMAAwADAAMAAwADAAOAA4ADgAOAAwADAAMAAwADAAMAAwADAAKAAoACgAK
AAoACgAKAAoACgAKAAoACgAMAAwADAAMAAoACgAKAAoACAAIAAgACAAKAAoACgAKAAwA
DAAMAAwACwAKAAkACAAKAAoACgAKAAgACAAIAAgACAAIAAgACAAKAAoACgAKAAgACAAI
AAgACAAIAAgACAAKAAoACgAKAAwADAAMAAwACgAKAAoACgAIAAgACAAIAAkACgALAAwA
CgAKAAoACgAMAAwACwALAAkACgAKAAoACgAKAAoACgAKAAwADAANABAAEQARABEAEAAR
ABEAEAASABIAEQARABEAEQAUABQAFAASABIAEAAOAAwACgAKAAgACAAHAAYABQACAAEA
AAD+//3//f/9////AAABAAIABgAHAAcABgADAAMAAwADAAMAAgACAAMAAwADAAMAAwAD
AAMABAAEAAUABQAGAAYACAAIAAgACQAKAAsADQAQABMAFwAgACoAMAA5AEwAbgCZAMUA
zgCGAAoAqP+C/3v/bf9P/zD/F//8/uv+5f7p/un+7P7w/vP+9/4C/xP/JP84/1P/cP+I
/57/sv/J/9z/6f/x//r/AQAEAAUABwAIAAwADQAOAA4ADwAQABAAEgAUABQAFQAWABQA
FAAVABYAFgAWABcAFwAZABkAGQAZABkAGQAaABoAGAAYABgAGQAbABsAHAAcAB4AHgAe
AB4AHwAfAB8AHwAeAB4AHgAeAB4AHgAeAB8AHwAfACAAIQAhACEAIQAhACEAIQAiACUA
IwAiACIAJAAkACQAJQAmACgAJwAmACYAJwAoACgAKAAoACgAJwAnACcAJgAmACYAJAAk
ACMAIgAfAB8AHgAcAB4AHQAbABoAGAAYABcAFAATABMAEQARABIAEQARABAAEAAOAA4A
DgANAA4ADwAQABIAEgASABIAFAAVABUAFAASABMAEwAVABUAFQAUABQAEgASABIAEgAR
ABEAEQAQAA0ADQAMAAwADAAMAAsACwANAA0ADQANAA8ADwANAAwACwALAAsACwAMAAwA
DAANAAsACwAKAAoACAAIAAkACQALAAsACgAKAAoACgAKAAoACwAMAAwADQALAAsACwAM
AA4ADgAOAA4ADgAOAA4ADgAOAA4ADgAOAA0ADAAMAAsACwALAAwADAANAA0ADQANAA0A
DQANAA0ADAAMAAwADAAMAAwADAAMAA4ADgAOAA0ADgAOAA4ADQALAAwADAAMAA4ADwAP
AA8ADgANAAsACgAMAA0ADgAPAAwADAALAAsACwAMAAwADAAMAAwADAALAA0ADQANAA4A
DgANAA0ADQAKAAoACgAKAA0ADQANAA0ACwALAAsACwALAAsACwALAAsACwALAAsACgAK
AAoACgAKAAoACgAKAAoACgAKAAoACQAKAAoACgAMAAwADAAMAAoACQAKAAgACAAIAAgA
CAAJAAoACwAMAAsACwALAAwACgAKAAoACgAIAAgACAAKAAwADQAOAA8ADwAPABAAEQAR
ABAAEAAQAA0ADQAPAA8AEwAUABMAEgAQAA4ADAAKAAgACAAIAAgABwAGAAMAAAD///7/
/v/9//3//f///wAAAQACAAQABQAFAAQAAwADAAEAAQABAAAAAQADAAQABQADAAMAAwAD
AAQABAAFAAUACAAIAAgACAAIAAkACAALAA0AEAARABUAHAAkACwAMwBAAFgAfQCrAMQA
ogA+AND/mP+L/33/Yf9C/yf/Dv/7/vP+8/71/vj+Av8D/wH/Bv8T/yD/MP9J/2L/ev+S
/6j/vf/Q/+H/7f/2//3/AgABAAMACAAKAAsADAAMAAsADAAMAA4AEAAQABEAEgASABIA
EwAUABQAFAAVABUAFQAVABUAFQAVABUAFgAWABQAFAAUABUAFwAXABgAGAAYABgAGAAY
ABkAGQAZABkAGgAaABoAGgAaABoAGgAbABkAGQAaABsAGwAbABsAGwAbABsAHAAfAB8A
HgAeACAAIAAgACEAIgAgAB8AHgAeAB8AIAAgACAAIAAgAB8AHwAfAB4AHgAeABwAHAAb
ABoAFwAXABYAFAAWABUAEwASABIAEgARAA4ADQANAAsACwAKAAkACQAIAAgABgAGAAYA
BwAIAAkACgAMAAwADAAMAA4ADwAPAA4ADQANAAwADQANAA0ADAAMAA0ADgAPABAADQAN
AA0ADAALAAsACgAKAAwADAALAAsACQAJAAkACQAHAAcABQAEAAQABQAGAAcABgAGAAYA
BwAHAAcABgAGAAYABgAHAAcABQAFAAQABAAGAAYABgAGAAYABgAFAAUABQAFAAUABgAI
AAgACAAIAAYABgAGAAYABgAGAAYABgAGAAYABwAHAAkACQAKAAoABwAHAAcABwAJAAkA
CQAJAAgACAAIAAgABgAGAAYABgAIAAgACAAHAAgACAAIAAcABQAGAAYABgAIAAkACQAJ
AAcABwAGAAYABwAHAAcABwAGAAYABQAFAAUABgAGAAYABgAGAAYABQAFAAUABQAGAAQA
AwADAAMAAgACAAIAAgAEAAUABgAHAAUABQAFAAUABQAFAAUABQAFAAUABQAFAAYABgAG
AAYABAAEAAQABAAEAAQABAAEAAQABAADAAIABAAEAAQABAAEAAMAAgACAAIAAgACAAIA
AgACAAIAAgACAAIABAAEAAQABAAFAAUABQAGAAQABAAEAAQABAAEAAQABgAGAAcACAAJ
AAkACQAKAAsADQAMAAwADAAJAAkACwALAAwADAAKAAgACAAGAAQAAgACAAIAAgACAP//
/v/7//j/+f/4//j/9//1//X/9//4//r//P///wEAAAD+//z/+//7//v/+//6//z//f/9
//3//f/9//3//f/+//7///////7//v/+//7//v///wAAAwAHAAgACQAPABgAIAAmACsA
OgBYAIMAswDGAJIAHgCu/3r/cf9l/0n/Kv8R//b+4/7b/t/+3/7i/uj+7/7x/vj+B/8Y
/yr/Q/9g/3j/jv+k/7n/yv/b/+f/8P/1//j/+////wAAAAABAAIAAgADAAQABAAGAAgA
CAAJAAoACgAKAAsADAAMAAwADQANAA0ADQANAA0ADQANAA4ADgAOAA4ADgAPAA8ADwAQ
ABAAEAAQABAAEAAPAA8ADwAPABAAEAAQABAAEQASABMAFQATABMAFAAVABUAFQAVABUA
FQAVABYAGQAXABYAFgAYABoAGgAbABwAGgAZABgAGAAbABwAHAAcABwAHAAbABsAGQAY
ABgAGAAYABgAFwAWABUAFQAUABIAEAAPAA0ADAAMAAwACwAIAAcABwAFAAUABAADAAMA
AgAEAAIAAgACAAMABAAFAAYABgAGAAYABgAIAAkACQAIAAYABwAHAAkABwAHAAYABgAE
AAQABAAEAAMAAwADAAIAAwADAAIAAgACAAIAAQABAP//////////AQABAP///v//////
/////wAAAAAAAAEAAQABAAAAAAD///7//v/9///////+//7/AAAAAAAAAAAAAAAA////
/wEAAQABAAIAAgACAAIAAgAAAAAAAAAAAAIAAgACAAIAAAAAAAEAAQABAAEAAgACAAMA
AwADAAMAAgABAAAA//8CAAIAAgACAAIAAgACAAIAAgACAAIAAQAAAAAAAAD//wEAAgAC
AAIAAAABAAEAAQABAAEAAAAAAAEAAQABAAEAAgACAAEAAQD//wAAAAAAAAAAAAAAAP//
////////AAAAAP///////wAAAAAAAAAAAQABAAEAAQABAAEAAQABAP//////////////
//////8AAAAAAAAAAAAAAAAAAAAAAAAAAAAAAAABAAIAAgACAAAAAAAAAAAA/v/9//z/
/P/9//7///8AAAAAAAABAAIAAgACAAIAAgAAAAAAAAAAAP///////wAAAAAAAAAAAAAC
AAIAAgAEAAIAAwAEAAUABQAFAAYABwAHAAYABgAGAAYABwAKAAsADAAMAAoACAAHAAQA
AQD+//7//v/+//7//f/8//n/9v/1//T/9P/z//P/8//1//b/9//4//r/+//9//z/+//7
//v/+//7//r/+P/5//n/+f/7//v/+//7//7//v///////v/+//7//v8AAP//AAABAAMA
BgALAA8AFAAcACQALwBCAGgAlwC/AMAAdgD6/5j/cv9t/2H/Rf8m/wf/8P7f/tn+2/7b
/tz+4P7n/u3++P4J/x7/Mv9N/2r/gP+U/6r/wf/S/+H/6//y//X/+P/9//3//v8CAAMA
BAAEAAUABgAGAAgACgAKAAsADAAMAAwADQAOAAwADAANAA0ADwAPAA8ADwANAA0ADgAO
ABAAEAAQABEADwAPABAAEAASABIAEgASABUAFQAVABUAFQAUABMAEgASABIAEgATABUA
FQAWABcAFwAXABcAFwAZABkAGgAdABsAGgAaABwAGgAaABsAHAAdAB0AHQAeAB0AHgAe
AB4AHgAeAB0AHQAbABoAGgAaABoAGgAZABgAFwAXABYAFAASABEADwAOAA4ADgANAAoA
CQAJAAcABwAIAAcABwAGAAYABAAEAAQAAwAEAAUABgAEAAQABAAEAAYABwAHAAYABgAH
AAcACQAJAAkACAAIAAgACAAIAAgABwAHAAcABgAFAAUABAAEAAQABAADAAMAAwADAAMA
AwABAAEA///+//3//f/9//3//v/+//7///8BAAEAAAAAAAAAAAABAAEAAAD///3//P/8
//z//P/8//z//P/7//v//f/9//3//v/+//7//v/+//z//P/8//z//P/8//z//P/8//z/
/f/9//v/+//8//z/+//7//v/+//9//3//f/9//z//P/8//z/+v/6//r/+v/6//r/+v/5
//r/+v/6//n/+f/6//r/+v/4//n/+f/5//n/+f/4//j/+f/5//n/+f/4//j/9//3//f/
+P/4//j/+P/4//j/9//3//f/9//4//j/9//3//f/9P/0//T/9P/1//X/9f/1//f/9//3
//f/9f/1//X/9f/1//X/9f/1//L/8v/y//L/8v/y//L/8v/y//L/8v/y//H/8v/y//L/
8P/w//D/8P/2//X/9P/0//T/9P/0//L/8v/y//L/7//v/+//8P/w//D/8P/w//L/8v/y
//T/8v/z//T/9f/1//X/9v/3//n/+P/4//j/9//3//n/+f/7//r/9//0//L/8P/u/+z/
7P/s/+z/7P/r/+r/5//k/+P/4v/i/+H/4f/h/+P/5P/n/+j/6v/r/+r/6P/m/+X/5//n
/+f/5v/k/+X/5f/l/+X/5f/l/+X/5v/m/+f/5//o/+j/6P/o/+j/6f/o/+n/6//y//f/
+f8CAAoAEAATACIAQgBzAJ8AqgBsAPr/mP9u/2f/Wf87/xz/Af/o/tf+0/7T/tX+2P7c
/t/+3f7k/vH+Av8S/yv/SP9i/3j/jP+f/7T/w//N/9b/2//e/+P/4//i/+b/5//o/+j/
6//s/+z/7v/u/+7/7//w/+7/7v/v//D/8v/y//P/8//z//P/8//z//X/9f/2//b/9P/0
//T/9f/1//X/9v/2//b/9v/2//b/9//3//f/9//4//j/+P/4//b/9v/2//f/9//3//j/
+f/5//n/+f/5//f/9//4//v/+//6//r//P/+//7///8AAP7//f/8//z///8AAAAAAAAA
AAAA//////7//P/7//r/+P/4//f/9v/3//f/9v/0//T/8//x//D/8P/w/+//7P/t/+3/
6//r/+r/6f/p/+j/6P/m/+b/5v/n/+j/6f/q/+z/7P/s/+z/7v/v/+//7v/u/+//7//x
//D/7//t/+z/7v/u/+7/7v/r/+v/6//q/+z/7f/t/+7/7P/s/+v/6//t/+3/7f/t/+3/
7f/r/+r/6f/p/+n/6f/q/+r/6v/r/+v/6//q/+r/6P/o/+n/6f/q/+v/6//s/+r/6v/q
/+r/7P/s/+v/6//r/+v/6//s/+7/7v/u/+7/7P/s/+z/7P/u/+7/7v/u/+7/7v/v/+//
7f/t/+7/7v/r/+v/6//r/+3/7f/t/+3/8P/w//D/8P/u/+7/7v/u//D/8P/w/+//8P/w
//D/7//v//D/8P/w/+//7//u/+3/7//v/+7/7v/t/+3/7f/t/+7/7v/t/+3/7f/u/+7/
7v/u/+7/7v/t/+//7//v//D/7v/t/+3/7f/s/+z/7P/s/+3/7f/t/+3/6//r/+v/6//r
/+v/6//r/+v/6//r/+v/6v/q/+r/6v/s/+z/7P/s/+z/7P/s/+z/6//s/+z/7P/s/+z/
6v/s/+z/7P/s/+z/7P/s/+z/7f/t/+3/7v/u/+7/7v/u/+z/7P/s/+7/7v/v//D/8f/x
//H/8v/z//P/8v/y//L/8//z//X/9f/2//b/9P/y//L/8P/u/+z/6v/q/+r/6v/r/+r/
5//k/+P/4v/i/+H/4//j/+X/5v/l/+b/6P/p/+v/6v/p/+n/6f/p/+n/6P/o/+n/6f/p
/+n/6f/p/+n/7P/s/+3/7f/u/+7/7v/u/+7/8f/y//H/8//2//n///8IABAAFgAbACYA
QgBrAJcArACEABoAsP98/2//X/9D/yT/Df/0/uH+2/7d/t3+3v7m/uv+6/7y/gH/EP8g
/zn/VP9w/4j/mv+t/8L/0//f/+j/7f/u//H/9f/2//j/+f/6//r//P/+////AgACAAIA
AwAEAAQABAAFAAYABAAEAAUABQAHAAcABwAHAAcABwAIAAgACAAIAAgACQAJAAkACgAK
AAoACgAKAAoACwALAAsACwAMAAwADAAMAA4ADgAOAA8ADwAPABAAEQARABEAEQARAA8A
DwAQABMAEwASABIAFAAUABQAFQAWABgAFwAWABYAFQAWABYAFgAWABYAFQAVABUAFAAU
ABQAFAAUABMAEgARABEAEAAOAA4ADQALAAoACAAIAAcABAAFAAUAAwADAAQAAwADAAIA
BAACAAIAAgABAAIAAwAEAAQABAAEAAQABAAFAAUABAAGAAcABwAJAAkACQAIAAgACAAI
AAgACAAHAAcABwAGAAcABwAGAAYABgAGAAUABQADAAMAAwADAAUABQADAAIAAQABAAEA
AQAAAAAAAAABAAMAAwACAAIAAgACAAMAAwAFAAUABAAEAAQABAAEAAQABgAGAAUABQAH
AAcABwAIAAYABgAGAAYABgAGAAYABgAGAAYABgAGAAgACAAJAAkABwAHAAgACAAHAAcA
BwAHAAcABwAHAAcACgAKAAoACgAIAAgACAAIAAgACAAIAAcACAAIAAgABwAHAAgACAAI
AAgACQAJAAkACQAJAAgACAAHAAcABwAHAAgACAAHAAcABwAIAAgACAAKAAoACgAJAAcA
BwAHAAgACgAJAAkACQAKAAoACgAKAAkACQAJAAkACwALAAsACwAKAAkACAAHAAkACQAJ
AAkACgAKAAoACgAIAAgACAAIAAoACgAKAAoACQAKAAoACgAKAAoACgAKAAoACwAMAAwA
CgAKAAoACgAKAAoACgAKAAoACwALAAsADAAKAAoACgAKAAwADAAMAA4ADgAPABAAEQAP
AA8AEAARABMAEgASABIAEQARABMAEwAYABgAFgAUABIAEAAOAAwACgAKAAoACgAJAAgA
BQACAP///v/+//3//v///wIABAADAAQABgAHAAkACAAHAAcABwAHAAcABgAGAAcABwAH
AAkACQAJAAkACgAKAAsACwAKAAoACgAKAAwADQAOAA0ADwASABcAGwAgACoAMgA3AEIA
XACHALcA1gC0AEgA0P+O/3//df9d/z7/I/8K//P+5/7l/uf+6v7y/vf++/4C/xH/Iv82
/03/Zv+A/5j/qv+//9b/6f/z//7/AwAEAAkACwAOABIAEwAUABQAFQAWABYAGAAYABgA
GQAaABwAHAAdAB4AHAAcAB0AHQAdAB0AHQAdAB8AHwAgACAAHgAeAB4AHwAhACEAIgAi
ACAAIAAgACAAIQAhACEAIQAkACQAJAAkACQAJAAkACUAJQAlACYAJwApACkAKQApACcA
JwAoACsAKQAoACgAKgAqACoAKwAsAC4ALQAsACwALQAuAC4ALgAuAC4ALQAtAC0ALAAs
ACwALAAsACsAKgApACkAKAAmACQAIwAhACAAIAAgAB8AHAAbABsAGQAZABoAGQAZABgA
FgAUABQAFAAXABgAGQAaABoAGgAaABoAGgAbABsAGgAcAB0AHQAfAB0AHQAcABwAGgAa
ABoAGgAZABkAGQAYABkAGQAYABgAFwAWABQAEwATABMAEwATABMAEwARABAAEAARABIA
EwASABIAEgATABMAEwASABIAEgASABMAEwATABMAEgASABMAFAAVABYAFAAUABMAEwAT
ABMAEwAUABQAFAAUABQAFgAWABYAFgAYABgAGAAYABcAFgAWABUAFwAXABgAGAAXABcA
FwAXABUAFQAVABUAFgAWABYAFgAYABgAGAAYABgAGAAYABcAFgAWABYAFQAXABgAGAAY
ABYAFwAXABcAFwAXABYAFgAXABcAFwAXABYAFgAVABUAFQAWABYAFgAYABgAGAAXABUA
FQAVABYAFgAVABUAFQAVABYAFwAYABcAFwAXABcAGQAZABkAGQAXABcAFwAXABUAFQAV
ABUAFgAWABYAFgAYABgAGAAYABYAFgAWABYAFQAWABYAFgAWABYAFgAWABoAGgAYABgA
GAAYABYAFgAWABYAFQAVABUAFgAYABgAGAAYABgAGAAYABoAGgAbABwAHQAdAB0AHgAf
AB8AHgAeAB4AHQAdAB8AHwAiACIAIAAeABwAGgAYABYAFAAUABQAFAAVABQAEQAOAA0A
DAAMAAsADQANAA8AEAAPABAAEgATABMAEgARABEADwAPAA8ADgAQABEAEQARABMAEwAT
ABMAFAAUABUAFQAWABYAFgAWABYAFwAYABkAGwAeACMAKQAwADgAQABHAF4AhgC5AN8A
ygBsAPT/qP+O/4f/df9X/zj/H/8I//v++f77/vv+AP8G/wf/Cf8W/yX/OP9M/2n/gv+a
/7D/xP/Z/+z/9////wQACQAMAA8AEQAYABgAGQAaABoAGwAcABwAHgAeAB4AHwAgAB4A
HgAfACAAIAAgACEAIQAiACMAJAAlACMAIwAkACQAJAAkACQAJQAlACUAJgAmACYAJgAm
ACYAJQAlACUAJQAmACYAJgAmACYAJgAmACcAKQApACoAKwApACkAKQApACkAKQAqAC0A
LwAuAC4AMAAvAC4ALgAuAC4ALQAsACwALwAwADAAMAAwADAALwAvAC0ALAAsACwAKAAo
ACcAJgAnACcAJgAkACQAIwAhACAAIAAgAB8AHAAbABsAGQAZABgAFwAXABYAFgAUABQA
FAAXABgAGQAaABgAGAAYABgAGAAZABkAGAAYABkAGQAbABsAGwAaABoAGAAYABgAGAAV
ABUAFQAUABQAFQAVABYAFgAWABUAFQATABMAEwATABEAEQAPAA4ADgAPABAAEQAQABAA
EAARABEAEQAQABAAEAAQABEAEQARABEAEAAQABIAEgASABIAEgASABEAEQARABEAEQAS
ABAAEAAQABAAEgASABIAEgASABIAEgASABAAEAARABEADwAPABAAEAARABEAEQARABEA
EQARABEAEAAQABAAEAASABIAEgASABQAFAAUABMAEgASABIAEQARABIAEgASABIAEwAT
ABMAEQARABAAEAAPAA8ADwAPAA4ADgANAA0ADwAQABAAEAASABIAEgARAA8ADwAPABAA
EAAPAA8ADwAOAA4ADgAOAA8ADwAPAA8ADQANAA0ADQANAA0ADQANAA0ADQANAA0ADAAM
AAwADAAOAA4ADgAOAA0ADAALAAoADQAOAA4ADgAMAAwADAAMAA4ADwAQAA4ADgAOAA4A
DgAOAAwADAAMAAwACwALAAsADAAMAAwADAAMAAwADAAMAA4ADgAPABAAEQARABEAEgAT
ABEAEAAQABAAEQARABMAEwAUABQAEgAQABAADgAMAAoABgAGAAYABgAFAAQAAQD+////
/v/+//3//f/9////AAABAAIABAAFAAUABAADAAMAAwADAAMAAgACAAMAAwADAAMAAwAD
AAMABAAEAAUABQAIAAgACAAIAAgABwAIAAkACwAQABMAGQAgACYALgA1AEQAZACPALsA
wgCAAAoArP+K/33/bf9P/zD/Ff8A//P+6/7t/u/+8v76/v3+/f4I/xf/KP84/1P/bv+E
/5j/rP/D/9b/5f/x//b/+f/+/wMABwAIAAoACwAMAAwADQAOAA4AEAAOAA4ADwAQABAA
EAARABIAFAAUABUAFQATABMAEwATABUAFQAWABYAFAAUABQAFQAVABUAFgAWABYAFgAW
ABYAFwAXABcAFwAYABgAGAAYABgAGAAYABkAFwAXABgAGQAbABsAGwAbABkAGQAaAB0A
HQAcABwAHgAcABwAHQAeAB4AHQAcABwAHQAeAB4AHgAeAB4AHQAdABsAGgAaABoAGgAa
ABkAGAAXABcAFgAUABQAEwARABAADgAOAA0ACgAJAAkABwAHAAYABQAFAAQABQAEAAUA
BgAFAAYABwAIAAgACAAIAAgACgALAAsACgAIAAkACQALAAsACwAKAAoACgAKAAoACgAJ
AAkACQAIAAcABwAGAAYABgAGAAUABQADAAMAAwADAAMAAwABAAAA//////////8AAAAA
AAABAAEAAQAAAAAAAAAAAAEAAQABAAEAAAAAAAAAAAAAAAAAAgACAAEAAQABAAEAAQAC
AAEAAAD///7///8AAAEAAgACAAIAAgACAAIAAgADAAMABQAFAAYABgAEAAMAAgABAAMA
AwADAAMAAgACAAIAAgAAAAAAAAAAAAAAAAAAAP//AAAAAAAA/////wAAAAAAAAAAAQAB
AAEAAQABAAAAAAABAAEAAQABAAIAAgABAAEA//8AAAAAAAAAAAAAAAD///3//f/9//7/
AAD///////8AAAAAAAAAAAAA///+//3//////////////////////////////////v/+
//7//v/8//z//P/8//z//P/8//z//f/+//7//v/+//7//v/+//7////+//z//P/+//7/
/v/+//z//P/8//z/+//7//v//P/8//z//P/8//z//P/8//7//v///wAAAQABAAEAAgAD
AAEAAAAAAAAAAQABAAMAAwAGAAYABAACAAIAAAD+//z/+v/6//r/+v/5//j/9f/y//H/
8P/w/+//7//v//H/8v/z//T/9v/3//X/9P/z//P/8//z//P/8v/y//P/8//z//X/9f/1
//X/9v/2//f/9//4//j/+P/4//j/+f/8//v//f8CAAcACwASABwAJAAtAD4AYgCTAL0A
tgBiAOb/iv9q/2X/Vf85/xr///7k/tX+z/7T/tX+1v7c/t/+5/70/gf/Gv8w/0v/Zv98
/5D/pP+5/9L/3//l/+7/8f/y//P/9f/4//z//f/+//7///8AAAAAAgAAAAAAAQACAAQA
BAAFAAYABgAGAAcABwAHAAcABwAHAAUABQAGAAYABwAIAAkACwALAAsADAAMAAwADAAM
AAwADQANAA0ADQAMAAwADAAMAA4ADgAOAA8AEQARABIAEwASABEAEAAPABEAEQASABUA
EwASABIAFAAUABQAFQAWABgAFwAWABYAFQAWABYAFgAUABQAEwATABUAFAAUABQAEgAS
ABEAEAAPAA8ADgAMAAoACQAHAAYACAAIAAcABAADAAMAAQABAAAA//////7//v/8//z/
/P///wAAAQACAAAAAAAAAAAAAAABAAEAAAACAAMAAwAFAAMAAwACAAIAAgACAAIAAgAB
AAEAAQAAAP3//f/8//z//P/8//v/+//7//v/+//7//3//f/7//r/+f/5//n/+f/6//r/
+v/7//v/+//6//r/+P/4//n/+f/7//v/+v/6//z//P/8//z//P/8//v/+//9//3//f/+
//z//P/8//z/+v/6//r/+v/8//z//P/8//z//P/9//3/+//7//z//P/7//v/+//7//v/
+//7//v/+v/6//r/+v/6//r/+v/6//r/+v/6//n/+v/6//r/+f/5//r/+v/6//r/+//7
//v/+//7//r/+v/5//n/+f/5//r/+v/5//n/9//4//j/+P/4//j/+P/3//f/9//3//j/
+v/5//n/+f/2//b/9v/2//n/+f/5//n/9//3//f/9//5//n/+f/5//f/9//3//f/9v/2
//b/9v/2//b/9v/2//b/9v/2//b/9f/2//b/9v/2//b/9v/2//b/9f/0//T/9P/2//b/
9v/0//T/9P/0//T/9P/0//T/8//z//P/9P/0//T/9P/0//T/9P/0//b/9v/3//j/+f/4
//f/9//3//n/+P/4//j/9//3//n/+f/8//z/+v/4//b/9P/y//D/7v/u/+7/7v/t/+z/
6f/m/+f/5v/m/+X/4//j/+X/5v/n/+j/6v/r/+n/6P/n/+f/5//n/+f/5v/k/+X/5f/l
/+f/5//n/+f/6v/q/+v/6//r/+r/6f/o/+r/7f/u/+3/7//y//X/9//8/wYAEAAXACAA
NgBhAJUAsgCOACYAsv9w/1//Wf9D/yT/Bf/o/tX+zf7N/s3+zv7U/tf+2f7e/uv+/P4O
/yX/Qv9a/3D/hv+b/67/wf/L/9T/2//e/+H/4//m/+b/5//o/+j/6//s/+z/7v/u/+7/
7//w//D/8P/x//L/8v/y//P/8//z//P/8//z//H/8f/y//L/9P/0//T/9f/1//X/9v/2
//T/9P/0//T/9f/1//X/9f/0//T/9P/0//T/9P/0//X/9//3//j/+f/3//f/9//3//f/
+f/6/w==
         </WaveFormData>
      </LeadData>
      <LeadData>
         <LeadByteCountTotal>10000</LeadByteCountTotal>
         <LeadTimeOffset>0</LeadTimeOffset>
         <LeadSampleCountTotal>5000</LeadSampleCountTotal>
         <LeadAmplitudeUnitsPerBit>4.88</LeadAmplitudeUnitsPerBit>
         <LeadAmplitudeUnits>��V</LeadAmplitudeUnits>
         <LeadHighLimit>2147483647</LeadHighLimit>
         <LeadLowLimit>268435456</LeadLowLimit>
         <LeadID>V2</LeadID>
         <LeadOffsetFirstSample>0</LeadOffsetFirstSample>
         <FirstSampleBaseline>0</FirstSampleBaseline>
         <LeadSampleSize>2</LeadSampleSize>
         <LeadOff>FALSE</LeadOff>
         <BaselineSway>FALSE</BaselineSway>
         <ExcessiveACNoise>FALSE</ExcessiveACNoise>
         <MuscleNoise>FALSE</MuscleNoise>
         <LeadDataCRC32>1798473777</LeadDataCRC32>
         <WaveFormData>
CgAKAAoACgAKAAoACgAKAAkACAAHAAYABAAEAAQABAAEAAQABAAEAAIAAgACAAIAAAAA
AAAAAAAAAAAAAAAAAP7//v/+//7/AAAAAAAAAAAAAAAAAAAAAAIAAgACAAIAAgACAAIA
AgAEAAQABAAEAAYABgAGAAYACAAIAAgACAAKAAoACgAKAAoACgAKAAoACAAIAAgACAAK
AAoACgAKAAoACgAKAAoACQAIAAcABgAIAAgACAAIAAYABgAGAAYABgAGAAYABgAEAAQA
BAAEAAIAAgACAAIAAgACAAIAAgAEAAQABAAEAAIAAgACAAIAAgACAAIAAgABAAAA///+
/wAAAAAAAAAAAAAAAAAAAAAAAAAAAAAAAP7//v/+//7//P/8//z//P/+//7//v/+/wAA
AAAAAAAA/v/+//7//v/+//7//v/+//7//v/+//7//v/+//7//v/+//7//v/+//z//P/8
//z//v/+//7//v/+//7//v/+//7//v/+//7//v/+//7//v/8//z//P/8//7//v/+//7/
/v/+//7//v8AAAAA///+//7//////////f/9//3//f///wAAAAACAAIAAgACAAEAAQAE
AAQAAgAAAAAAAAAAAAIAAwAEAAYABwAIAAkACQAIAAcABgAFAAUABQAFAAUABgAEAAIA
AgABAAEAAAAAAP//////////AgACAAIAAQD///3//f/9//3//f/9//3/+v/6//r/+v/8
//z//f/9//3//f/9//7//v/+//7//////wEAAQAEAAsAFQAkADQASQBoAI4AuADnAB8B
SgFaAVEBPwExASQBCwHYAI0ANQDi/5//Z/9B/zT/NP8y/zT/O/9D/0v/V/9h/3P/iv+e
/6//wP/U/+T/7v/z//j//v8BAAEAAgAFAAYACAAJAAoACwALAAsADAAOAA4ADgAOAA4A
EAARABIAEgASABIAEgAVABUAFQAVABQAFAAUABQAFAAUABQAFQAYABgAGQAZABoAGgAZ
ABkAGQAaABsAHAAcABwAHAAcAB0AHQAdAB8AIQAiACIAJAAjACMAIwAlACYAJgAnACkA
KgAqACsALQAuAC4AMAAxADMAMwAzADQANQA2ADYANgA2ADYANgA2ADUANQA1ADUAMwAz
ADEAMAAvAC8ALgAqACoAKgApACcAJQAjACEAIQAeABwAHAAbABoAGAAYABgAGAAXABcA
FwAVABUAFQAVABYAFwAYABkAGQAaABoAGgAXABcAFwAXABkAGQAXABcAFQAUABQAFAAT
ABMAEQAQABAADwAPAA8ADQANAA0ADQANAA0ADAAMAA8ADwAOAA4ADgAOAA4ADgAPAA8A
DwAQABAAEAAQABAAEAAQABAAEgASABIAEgASABQAFAAVABUAFQAWABcAFwAVABUAFQAW
ABgAGAAYABgAFwAXABgAGAAYABkAGQAYABYAFgAWABYAFgAWABYAFgAXABcAFwAXABQA
FAAUABQAFgAUABQAFAAUABQAEwATABEAEQAQABAAEAAQABAAEAAQABAADwAPABEAEQAR
ABEADwAPAA4ADgAQABAAEAAQAA4ADQAMAAwADgAOAA4ADgAMAAwADAAMAAwADAAMAAwA
DgAOAA4ADgAMAAsACwALAA0ADQAOAA4ADQANAA0ADQAKAAoACwALAAoACgALAAsACgAK
AAoACQAJAAkACgAKAAwADAALAAsACgAKAAoACQALAAsACwALAAsACwANAAwACgAKAAoA
CgAMAAwADAAMAAsACgAKAAsACwALAAsACwAJAAkACQAKAAwADgAOAA4ADAALAAsADgAO
AAwADAAMAAwADAAMAA0AEAASABMAFAAVABUAFAATABAADwAPAA8ADQANAAwACgAKAAoA
CQAJAAYABgAHAAcABwAHAAgACAAKAAkABwAFAAUABQAFAAUABwAHAAYABgAGAAYABgAG
AAcABwAHAAcABwAIAAgACAAGAAcACQAJAA0ADgARABkAKAA2AEcAYgCKALAA2wANATgB
TAFBASMBDwH+AOUAuABzAB8A0P+P/1n/N/8o/yj/Lv80/zX/O/9F/0//W/9r/37/lP+n
/7r/zP/e/+z/9f/8/wIABQADAAQACQAKAAwADQAOAA0ADQANAA4AEgASABIAEgAQABIA
EwAUABQAFAAUABQAFwAXABcAFwAYABgAGAAYABgAGAAYABkAGAAYABkAGQAaABoAGQAZ
ABsAHAAdAB4AHgAeAB4AHgAdAB0AHQAfAB8AIAAgACIAIwAjACMAJQAmACYAJwApACoA
KgArAC0AMAAwADIAMwAzADMAMwA0ADUANgA2ADYANgA2ADYANgA1ADUANQA1ADMAMwAx
ADAALAArACkAJAAhAB4AGgAVABUAEwARABEADAAKAAoACQAIAAYABgAGAAQAAwADAAMA
BQAFAAUABQAFAAUABQAFAAMABAAEAAQAAwADAAMAAwADAAMAAQABAAEAAAAAAAAA/f/9
//v/+v/6//n/+f/5//n/+f/5//n/+f/5//j/+P/4//f/9f/0//T/9P/0//T/9f/1//X/
9v/2//b/9v/2//b/9v/2//j/+P/4//j/+P/4//j/+f/5//v//P/9//3//f/9//3//v/+
//7//v/+//3//f/+//7//P/9//3//P/+//7//v/+//7//v/+//7/+//7//v/+//8//z/
/P/8//z/+v/6//r/+P/4//f/9//5//n/+P/4//b/9v/2//b/9v/2//X/9f/3//f/9//3
//X/9f/0//T/9P/0//T/9P/0//P/8v/y//L/8v/y//L/9P/0//T/9P/y//L/8v/y//L/
8v/y//L/8P/v/+//7//x//H/8v/y//H/8f/x//H/8v/y//P/8//w//D/8f/x//L/8v/y
//H/7//v//D/8P/w//D/7//v//D/8P/w/+//7//v/+//7//v/+//7//v/+//7//v/+//
7f/u/+7/7v/u/+7/7v/u/+7/7v/v/+7/7v/v/+//7//v/+//7//v/+//8P/w//L/8v/y
//T/8//z//b/9v/0//T/9P/y//L/8v/z//L/9P/1//b/+f/5//j/9//4//f/9//3//b/
9f/z//D/8P/w/+//7//u/+7/7//v//H/8f/y//L/8P/v/+3/6//r/+v/6//r/+v/6//q
/+r/7P/s/+z/7P/t/+3/7f/t/+3/7v/u/+7/7v/v/+//8f/z//T/9////w4AHAAtAEgA
bgCYAMUA+QAoATwBMQEbAQkB/ADlALwAdwAjANT/j/9V/y//HP8Y/xz/IP8j/yn/M/8/
/0v/W/9w/4T/l/+o/7r/yP/U/9//6P/q/+n/7f/w//H/8P/y//P/9P/1//X/9f/2//j/
+P/4//j/+P/6//v//P/8//z//P/8//3//f/9//3//v/+//7//v8AAAAAAAABAAAAAAAB
AAEAAgACAAEAAQABAAIAAwAEAAQABAAEAAQABwAHAAcACQAHAAgACAAKAAsACwALAA0A
DgAOAA8AEQAQABAAEQATABUAFgAZABsAHAAbABoAGgAbABwAHAAcAB4AHgAeAB4AHQAd
AB0AHQAZABkAFwAWABUAFQAUABAAEQAQAA4ACwALAAkABwAHAAQAAgACAAEAAAD+//7/
/v/+//3//f/9//3//f/9//3//f/9//3//f///wAAAAAAAP3//f/9//3//f/9//v/+//7
//r/+v/6//n/+f/3//b/9v/1//X/9f/z//P/8//z//P/8//y//L/9f/1//T/9P/0//T/
9P/0//X/9f/1//b/+P/4//j/+P/3//b/9f/2//j/+P/4//j/+P/4//n/+f/5//r/+//7
//3//f/9//7//v/+//7//v/9//3//v/+//z//f/9//z//v/+//7//v/+//7//v/+//3/
/f/9//3/+//6//n/+P/5//j/+f/6//r/+v/5//n/+f/5//j/+P/4//j/+P/4//j/+P/3
//f/9//3//f/9//3//f/9v/2//b/9v/2//b/9v/1//T/9P/0//T/9P/0//T/9P/0//T/
8v/y//L/8v/y//L/8v/y//T/8//z//P/8f/x//L/8v/x//H/8f/x//D/8P/x//H/8P/w
//H/8f/y//L/8v/x/+//7//w//D/8v/y//H/8f/y//L/8v/x/+//7//v/+//7//v/+//
7//x//H/8f/x/+//8v/y//D/8P/w//D/8P/w//D/8P/w/+3/7P/s/+3/7//v/+//7//x
//H/8f/y//D/8v/y//L/8v/x//H/9P/0//L/8v/y//T/9P/0//X/+P/6//v//P/7//v/
+v/5//b/9f/1//X/9//3//b/9P/w//D/7//v/+7/7v/v/+//7//v//D/8P/w/+//7f/r
/+v/6//r/+v/6//r/+r/6v/q/+r/6v/q/+v/6//r/+v/6//s/+z/7P/u/+3/7f/t/+//
8v/5/wEADgAcADEAUAB6AKQA0wAHATABQgE7AScBGQEMAfcAxgB3AB0Azv+J/1H/L/8i
/xr/Gv8e/yP/K/81/0H/Tf9f/3j/iP+X/6r/vv/M/9b/3f/i/+T/5//r/+r/6//s/+7/
7//w//H/8f/x//L/8v/y//L/8v/y//T/9f/2//b/9v/2//b/9//3//f/9//4//j/+P/4
//j/+P/4//n/+v/6//v/+//8//z/+//7//3//v///wAA/v/+//7//v////////8BAAEA
AgACAAQABQAFAAUABwAIAAgACQALAAoACgALAA0ADgAOABAAEQATABMAEwAUABUAFgAW
ABYAGAAYABgAGAAWABUAFAATABEAEQAPAA4ADQANAAwACAAJAAgABgADAAUAAwABAAEA
AAD+//7//f/8//r/+v/6//r/+f/5//n/+f/5//n/+f/5//n/+f/5//n/+v/6//r/+f/5
//n/+f/5//n/9//3//n/+P/4//j/9//3//X/9P/y//H/8f/x//H/8f/x//H/8f/x//D/
8P/x//H/8P/w/+7/7v/u/+7/7//v/+//8P/y//L/8v/y//T/9P/0//b/9P/0//T/9P/2
//b/9//3//X/9v/3//f/+f/5//n/+v/6//r/+v/6//n/+f/6//r/+P/5//n/+P/6//r/
+v/6//r/+v/6//r/+f/5//n/+f/4//j/+P/4//b/9P/0//T/9P/0//P/8//1//X/9P/0
//T/9P/0//T/9P/0//P/8//x//H/8f/x//H/8f/w//D/8P/w//D/8P/w/+//7v/u//D/
8P/w//D/7v/u/+7/7v/u/+7/7v/u//D/8P/w//D/7v/t/+3/7f/r/+v/7P/s/+3/7f/t
/+3/7v/u/+//7//s/+z/7f/t/+z/7P/s/+v/6//r/+z/7P/s/+z/6//r/+z/7P/s/+v/
6f/p/+n/6f/v/+3/7v/s/+z/7P/s/+z/7P/s/+z/6//q/+r/6//r/+v/6//r/+3/7f/t
/+7/7P/u/+7/7v/u/+3/7f/w//D/7v/u/+7/7v/u/+7/7//u//D/8f/y//P/8//y//H/
8v/x//H/8f/x//H/8P/u/+r/6v/p/+n/6P/o/+n/6f/r/+v/7P/s/+v/6f/m/+P/5P/l
/+b/5//l/+X/5P/k/+b/5v/m/+b/5//n/+f/5//n/+j/6P/o/+j/5//l/+f/6f/w//f/
//8MABwAMwBOAHAAmgDLAP0AIgEqARcB/wDrANgAuwCGADcA4f+W/1f/Kf8P/wb/CP8M
/xL/Ff8Z/yH/Lf87/0v/YP94/4v/mv+u/77/yv/T/9r/3P/f/+X/5v/j/+b/6P/p/+r/
6//r/+v/7P/u/+7/7v/u/+z/7v/v//D/8v/y//L/8v/x//H/8f/x//T/9P/0//T/8v/y
//L/8//0//T/9f/1//b/9v/1//X/9f/2//f/+P/4//j/+P/4//n/+f/5//v/+//8//z/
/v////////8BAAAAAAABAAMABAAEAAUABwAKAAoADAANAA0ADQANAA4ADwAQABAAEAAS
ABIAEgASAA8ADwAPAA8ADQANAAsACgALAAsACgAGAAUABAACAP/////9//v/+//4//b/
9v/1//T/8v/y//L/8v/x//H/8f/v/+//7//v//H/8f/x//H/8f/y//L/8v/x//H/8f/x
//D/7//s/+v/7f/s/+z/7P/p/+n/5//m/+b/5f/l/+X/4//j/+P/4//j/+P/4v/i/+P/
4//i/+L/4v/i/+L/4v/l/+X/5f/m/+T/5P/k/+T/5P/k/+T/5v/m/+b/5v/m/+j/6P/p
/+n/6f/q/+v/6//r/+v/6//s/+z/7P/s/+z/6f/p/+r/6v/s/+3/7f/s/+z/7P/s/+z/
7P/s/+z/7P/p/+n/6f/p/+j/6P/o/+j/6P/m/+b/5v/m/+b/5f/l/+X/5f/k/+T/5v/m
/+b/5v/m/+b/5f/l/+T/4//i/+H/4v/j/+P/5P/k/+T/5P/k/+T/4//i/+L/4P/g/+D/
4P/g/+D/4P/g/+D/4P/g/+D/3v/e/97/3v/g/9//3//f/9//3//g/+D/3//f/9//3//e
/97/3//f/9z/3P/d/93/3P/c/9z/2//b/9v/3P/c/9z/3P/b/9v/3P/c/9z/2//d/9v/
2v/a/9r/2v/a/9r/2v/a/9r/2//a/9r/2//b/9v/2//b/93/3f/d/97/3P/e/97/3v/c
/9v/2//e/+D/3v/e/97/3v/e/97/3//g/+L/4//k/+X/5f/k/+P/4v/h/+H/4f/h/+H/
4P/e/9r/2v/Z/9n/2v/a/9v/2//b/9v/3P/c/9r/2f/X/9X/1//X/9f/1//Z/9n/2P/Y
/9j/2P/Y/9j/2f/Z/9n/2f/Z/9r/2v/a/9r/2//d/93/3f/e/+P/7f/8/wwAHQA4AFwA
hACvAOEACAEaAQkB7wDbAMoAsQCEAEEA7/+i/2H/K/8N//7+/P4E/wr/D/8T/x3/Jf8x
/0H/WP9u/4P/lP+k/7T/wv/N/9b/2P/Z/9n/3P/f/+D/4v/j/+T/5//n/+f/6P/q/+r/
6v/q/+j/6v/r/+z/7P/s/+z/7P/v/+//7//v//D/8P/w//D/7v/u/+7/7//y//L/8//z
//T/9P/z//P/8//0//X/9v/2//b/9v/2//n/+f/5//v/+f/6//r//P////////8BAAAA
AAABAAMABgAGAAcACQAKAAoADAANAA8ADwAPABAAEQASABIAEgASABIAEgASABEAEQAR
ABEAEQARAA8ADgANAA0ADAAIAAkACAAGAAMAAwABAP/////8//r/+v/5//j/9v/2//b/
+f/5//r/+//5//n/+f/5//n/+f/5//n/+f/6//r/+v/5//n/+f/5//n/+f/3//f/9//2
//b/9v/1//X/8//y//L/8f/x//H/8f/x//H/8f/v/+//7v/u//H/8f/w//D/8P/w//D/
8P/v/+//7//w//L/8v/y//L/8v/y//L/9P/2//b/9v/2//b/9v/3//f/9//4//n/+f/7
//v/+//8//z//P/8//z/+//7//z//P/8//3//f/8//z//P/8//z//P/8//z//P/7//v/
+//7//r/+v/6//r//P/6//r/+v/6//r/+f/5//n/+f/4//j/+P/4//j/+P/2//b/9f/1
//f/9//3//f/9//3//b/9v/2//b/9v/2//b/9f/0//T/9P/0//T/9P/2//b/9v/2//b/
9v/2//b/9P/0//T/9P/2//X/9f/1//P/8//0//T/9f/1//X/9f/0//T/9f/1//T/9P/1
//X/9v/2//b/9f/z//P/9P/0//T/9P/z//P/9P/0//T/8//1//X/9f/1//X/9f/1//f/
9v/0//T/9P/0//T/9P/0//T/9f/0//T/9f/1//X/9f/1//f/9//3//j/+P/6//r/+v/4
//f/9//6//r/+P/4//j/9v/2//b/9//6//z//f/+/wEAAQAAAP///P/7//v/+//7//v/
+v/4//T/9P/z//P/8//0//b/9//1//X/9v/2//j/9//1//P/8//z//P/8//z//P/8v/y
//T/9P/0//T/9f/1//X/9f/z//T/9P/0//b/9//1//X/9//6//3/AwAQACAAMQBIAGwA
lADBAPUAKAFGAUUBNQEjARYBBQHkAKUAUwAAALX/c/9D/yr/JP8m/yr/Lf8z/zv/R/9T
/2H/cv+I/5v/rP+8/87/3P/l/+z/8v/z//P/9v/3//j/+v/7//z/////////AAAAAAAA
AAAAAAIABAAFAAYABAAEAAQABAAFAAUABQAFAAgACAAIAAgACAAIAAgACQAKAAoACwAL
AAwADAALAAsACwAMAA0ADgAOAA4ADgAOAA8ADwAPABEAEQASABIAFAAVABUAFQAXABgA
GAAZABsAHAAcAB0AHwAeAB4AIAAhACMAIwAjACQAJQAmACYAJgAoACgAKAAoACUAJQAl
ACUAJQAlACMAIgAhACEAIAAcAB0AHAAaABcAFwAVABMAEwAQAA4ADgANAAoACAAIAAgA
CAAHAAcABwAHAAcABwAHAAkACQAJAAkACAAIAAcABgAGAAcACAAJAAsACwAJAAkABwAG
AAYABgAFAAUAAwACAAQAAwADAAMAAQABAAEAAQD//////v/+/wEAAQAAAAAAAAAAAAAA
AAD///////8AAAAAAAAAAAAAAgACAAIABAAEAAQABAAEAAgACAAJAAkABwAIAAkACQAJ
AAkACQAKAAoACgAKAAoACQAJAAoACgAKAAsACwAKAAoACgAKAAoACgAKAAoACgALAAsA
CwALAAgACAAIAAgACgAIAAgACAAIAAgABwAHAAcABwAGAAYABAAEAAQABAAEAAQAAwAD
AAMAAwADAAMAAwADAAIAAgAEAAQABAAEAAIAAQAAAAAAAgACAAIAAgACAAIAAgACAAAA
AAAAAAAAAAAAAAAAAAACAAEAAQABAAEAAQACAAIAAQABAAEAAQAAAAAAAQABAP7//v//
////AAAAAAAA//8BAAEAAgACAAAAAAD/////AAAAAAAA///9//3//f/9/wMAAgAAAAAA
AAAAAAAAAAAAAAAA///+//7//////////////////////wAAAAACAAIAAgADAAMABAAI
AAYABAAEAAQAAgACAAIAAwAFAAgACgAMAAsACwAKAAkABgAFAAUABQAHAAcABgAEAAIA
AgABAAEAAAAAAAEAAQD/////AAAAAAAA///9//v/+//7//v/+//7//v/+v/6//z//P/8
//z//f/9//3//f/9//7//v/+//7///8BAP////8GAA8AGQAmADgAUwByAJgAyAD7AC8B
TAFMATkBJQEVAQAB3QCeAEkA9f+s/23/Qf8t/yb/KP8s/y7/M/85/0X/U/9h/3H/iP+a
/63/vv/Q/+D/6v/v//T/+P/7//v//v8BAAAAAgADAAQABwAHAAcACAAIAAgACAAIAAgA
CgALAAwADAAMAAwADAAPAA8ADwAPAA4ADgAOAA4ADgAOAA4ADwAQABAAEQARABIAEgAR
ABEAEQASABMAFAAWABYAFgAWABcAFwAXABkAGQAaABoAHAAbABsAGwAdAB4AHgAfACEA
JAAkACUAJwAnACYAJwAnACsAKwArACwALwAwADAAMAAuAC4ALgAuAC0ALQAtAC0AKwAr
ACkAKAApACkAKAAkACMAIgAgAB0AHQAbABkAGQAWABQAFAATABIAEAAQABAADgANAA0A
DQAPAA8ADwAPAA8ADwAPAA8ADQAOAA4ADgANAA0ADQANAA8ADwANAA0ACwAKAAoACgAJ
AAkABwAGAAYABQAFAAUAAwADAAMAAwADAAMAAgACAAMAAwACAAIAAgACAAIAAgAFAAUA
BQAGAAYABgAGAAYACAAIAAgACgAIAAgACAAIAAgACAAJAAkACwAMAA0ADQANAA0ADQAO
AA4ADgAOAA4ADgAPABEAEgAQABEAEQAQAA4ADgAOAA4ADgAOAA4ADgANAA0ADQANAAwA
DAAMAAwACgAIAAgACAAKAAoACQAJAAsACwAKAAoACAAIAAgACAAIAAgABwAHAAcABwAH
AAcABQAFAAQABAAGAAYABgAGAAYABQAEAAQABAAEAAQABAAEAAQABAAEAAIAAgACAAIA
AgACAAIAAgAEAAMAAwADAAEAAQACAAIAAQABAAEAAQACAAIAAwADAAAAAAABAAEAAgAC
AAIAAQABAAEAAgACAAAAAAD/////AgACAAIAAQD//////////wEAAQADAAEAAAAAAAAA
AAAAAAAAAAAAAAAA///+//7///8BAAEAAQABAP///////wAAAAACAAIAAgAEAAMAAwAG
AAQAAgACAAIAAgACAAIAAwAEAAYABwAIAAkACQAIAAcABAADAAMAAwADAAMAAgAAAP7/
/v/9//3//P/8//3//f//////AAAAAAAA///9//v/+f/5//n/+f/5//n/+P/4//j/+P/4
//j/+//7//v/+//7//z//P/8//r//f/9//3///8CAAkAEwAgADAARQBkAIoAsADfAA8B
NAE+ASsBEwEBAfAA0QCeAFUAAQC2/3f/R/8r/x7/IP8m/yz/L/83/0P/Tf9Z/2n/fv+S
/6H/tP/K/9j/5P/v//T/9P/3//v//v////7/AAABAAIAAwADAAMABAAEAAQABAAEAAYA
CAAJAAoACgAKAAoACgALAAsACwALAAwADAAMAAwACgAKAAoACwAMAAwADQANAA4ADgAN
AA0ADQAOAA8AEAAQABAAEAAQABEAEQARABMAEwAUABQAFgAXABcAFwAZABoAGgAbAB0A
HgAeAB8AIQAgACAAIgAjACUAJQAlACYAJwAoACgAKAAqACoAKgAqACcAJwAnACcAJQAl
ACMAIgAhACEAIAAcAB0AHAAaABcAFwAVABMAEwAOAAwADAALAAoACAAIAAgACgAJAAkA
CQAHAAcABwAHAAcABwAHAAcABwAIAAgACAAHAAcABwAHAAcABwAFAAUABQAEAAQABAAD
AAMAAQAAAP7//f/9//3/+//7//v/+//7//v/+v/6//v/+//6//r/+v/6//r/+v/7//v/
+//8//7//v/+//7//v/+//7/AAAAAAAAAAAAAAAAAAABAAEAAQACAAMAAwAFAAUABQAG
AAUABAADAAIAAwADAAQABAAEAAUABQAEAAIAAgACAAIAAgACAAIAAgD//////////wAA
AAAAAAAAAAD+//7//v/+//7//f/9//v/+//6//r/+v/6//r/+v/6//r/+f/5//n/+f/5
//n/+f/5//j/+P/4//j/+P/4//r/+f/4//j/+P/4//j/+P/4//j/+P/4//f/9v/1//T/
9v/2//b/9v/2//X/9f/1//f/9//4//j/9f/1//X/9f/2//b/9//3//b/9v/3//f/9v/2
//b/9f/z//P/9P/0//T/9P/z//P/9v/2//b/9f/1//X/9f/1//P/8//z//H/8v/0//T/
9P/0//L/8v/y//L/8//y//L/8//1//X/9f/1//P/8//z//T/8v/0//T/9P/0//P/8//2
//b/9P/0//T/9P/0//T/9f/2//j/+f/6//v/+//6//n/9v/1//X/9f/3//f/9v/0//L/
8v/x//H/8P/w//H/8f/x//H/8v/y//D/7//t/+v/6//r/+v/6//r/+v/6v/q/+z/7P/s
/+z/7f/t/+3/7f/t/+7/7v/u/+z/7f/v/+//7//y//n///8MACAANQBUAHoApgDZAA0B
NAFCATcBJQEXAQoB8QDAAG8AFwDK/4f/Tf8r/x7/HP8c/x7/Jf8t/zn/Q/9P/2H/dv+I
/5n/qv+8/87/2v/d/+L/5P/n/+f/6P/r/+z/7v/v//D/8f/x//H/8v/y//L/8v/y//L/
9P/1//b/+P/4//j/+P/3//f/9//3//j/+P/4//j/+v/6//r/+//8//z//f/9//7//v/9
//3//f/+////AAAAAAAAAAAAAAEAAQABAAMAAwAEAAQABgAFAAUABQAHAAgACAAJAAsA
DAAMAA0ADwAOAA4AEAARABEAEQARABIAEwAUABQAFAASABIAEgASABMAEwATABMAEQAR
AA8ADgANAA0ADAAIAAcABgAEAAEAAwABAP/////6//j/+P/3//T/8v/y//L/9P/z//P/
8//z//P/8//z//P/8//z//P/8//0//T/9P/z//P/8//z//P/8//x//H/8f/w//D/8P/x
//H/7//u/+7/7f/t/+3/6//r/+v/6//t/+3/7P/s/+v/6//q/+r/6v/q/+r/6v/t/+3/
7f/u/+7/7v/u/+7/7v/u/+7/8P/y//L/8v/y//L/8v/z//P/8f/y//P/8//1//X/9f/2
//b/9v/2//b/9f/1//b/9v/0//X/9f/0//b/9v/2//b/9v/2//b/9v/z//P/8//z//T/
9P/0//T/8v/w//D/8P/w//D/7//v/+//7//u/+7/8P/w//D/8P/u/+7/7f/t/+3/7f/t
/+3/7f/t/+z/7P/s/+z/7P/s/+7/7f/s/+z/6v/q/+r/6v/q/+r/6v/q/+r/6v/q/+r/
6v/q/+r/6v/q/+n/6f/p/+n/6f/q/+r/6//r/+v/6//o/+j/6f/p/+j/6P/p/+n/6P/o
/+j/5//n/+f/6P/o/+j/6P/n/+f/6P/o/+j/5//n/+f/5//n/+f/5//n/+f/6f/n/+X/
5v/m/+b/5v/m/+b/5v/m/+b/5f/k/+T/5f/l/+X/5f/l/+f/5//n/+j/6P/q/+r/6v/o
/+f/5//q/+r/6P/o/+j/6P/o/+j/6f/q/+z/7f/u/+3/7f/s/+v/6v/p/+n/6f/r/+v/
6v/o/+T/5P/j/+P/4P/g/+H/4f/j/+P/5P/k/+T/4//h/9//3//f/9//3//d/93/3P/c
/9z/3P/c/9z/3//f/9//3//d/97/3v/e/+D/4f/h/+H/4//m/+n/7f/6/woAHwA8AF4A
ggCvAOUAFAEuASsBEwH7AOwA2QC0AG8AFwDE/33/Rf8d/wr/BP8G/wr/D/8V/x3/Kf8z
/0H/WP9s/33/kP+i/7T/wP/J/9L/1v/X/9n/3P/f/97/4P/h/+L/4//j/+P/5P/m/+b/
5v/m/+T/5v/n/+j/6v/q/+r/6v/r/+v/6//r/+r/6v/q/+r/6v/q/+r/6//s/+z/7f/t
/+7/7v/t/+3/7f/u/+//8P/w//D/8P/w//H/8f/x//P/8//0//T/9v/1//X/9f/3//b/
+P/5/w==
         </WaveFormData>
      </LeadData>
      <LeadData>
         <LeadByteCountTotal>10000</LeadByteCountTotal>
         <LeadTimeOffset>0</LeadTimeOffset>
         <LeadSampleCountTotal>5000</LeadSampleCountTotal>
         <LeadAmplitudeUnitsPerBit>4.88</LeadAmplitudeUnitsPerBit>
         <LeadAmplitudeUnits>��V</LeadAmplitudeUnits>
         <LeadHighLimit>2147483647</LeadHighLimit>
         <LeadLowLimit>268435456</LeadLowLimit>
         <LeadID>V3</LeadID>
         <LeadOffsetFirstSample>0</LeadOffsetFirstSample>
         <FirstSampleBaseline>0</FirstSampleBaseline>
         <LeadSampleSize>2</LeadSampleSize>
         <LeadOff>FALSE</LeadOff>
         <BaselineSway>FALSE</BaselineSway>
         <ExcessiveACNoise>FALSE</ExcessiveACNoise>
         <MuscleNoise>FALSE</MuscleNoise>
         <LeadDataCRC32>108970529</LeadDataCRC32>
         <WaveFormData>
CgAKAAoACgAMAAwADAAMAAoACgAKAAoACAAIAAgACAAIAAgACAAIAAgACAAIAAgABgAG
AAYABgAGAAYABgAGAAQABAAEAAQABgAGAAYABgAGAAYABgAGAAYABgAGAAYACAAIAAgA
CAAKAAoACgAKAAwADAAMAAwADAAMAAwADAAOAA4ADgAOAA4ADgAOAA4ADAAMAAwADAAN
AA4ADwAQABAAEAAQABAADwAOAA0ADAAOAA4ADgAOAAwADAAMAAwADAAMAAwADAAMAAwA
DAAMAAoACgAKAAoACgAKAAoACgAMAAwADAAMAAoACgAKAAoACgAKAAoACgAIAAgACAAI
AAgACAAIAAgACAAIAAgACAAIAAgACAAIAAgACAAIAAgACAAIAAgACAAIAAgACAAIAAgA
CAAIAAgABgAGAAYABgAIAAgACAAIAAgACAAIAAgACAAIAAgACAAIAAgACAAIAAYABgAG
AAYABgAGAAYABgAIAAgACAAIAAgACAAIAAgACAAIAAgACAAGAAYABgAGAAcACAAJAAoA
CgAKAAkACQAKAAoACQAJAAoACgAKAAoACAAIAAgACQALAAsACwAMAA8ADwAOAA0ACwAO
AA4ADAAMAAwADAAMAA4ADgARABMAFgAXABkAGQAXABUAFQAVABIAEgATABMAFAASABEA
EgAQAA8ADgAOAA4ADgAOAA4AEQARAA8ADQANAAwADAALAAsACwAKAAoACAAIAAgACAAI
AAgACQAJAAsACwALAAsADAAMAAwADAAMAA4ADgAPABEAGAAiAC4APwBaAHsAmQC+AO0A
GQE0AUMBSwFVAVgBUgE3AfwApwBSAA0A1P+r/5v/lf+N/4r/iv+K/4z/kv+Y/6b/tv/F
/9D/3v/r//f//f8BAAQACAAKAAwADQANAA4ADwAPABAAEQARABIAEwAUABQAEwATABUA
FQAVABYAFAAUABUAFgAYABgAGAAYABYAFgAWABYAFAATABQAFAAVABYAFwAYABgAFgAW
ABYAGAAYABkAGQAZABkAGQAaABoAGgAaABsAGwAbAB0AHQAeAB4AHgAfAB4AHgAeACMA
IQAhACMAJAAkACUAJgAnACcAJwAnACkAJwAnACcAJwAoACkAKQAqACgAKAAoACgAJgAl
ACUAJAAlACUAIwAiACIAIQAgAB8AHQAcABoAGQAXABYAFgAWABYAFQAVABUAFQAVABUA
FgAUABUAFgAXABoAGgAaABoAGgAcABwAHAAbABsAGwAbABwAHAAbABsAGwAbABsAGwAa
ABoAGAAYABcAFwAVABUAEwATABMAFAAUABQAFAAUABQAFAAUABMAEwATABMAEwAWABYA
FgAXABUAFQAVABUAFQAWABcAFwAYABcAFgAWABYAFwAYABkAGwAbAB0AHQAcABsAGQAY
ABsAGwAbABsAHAAcABwAHAAdAB0AHQAdABsAGwAbABsAGQAZABkAGQAaABoAGgAaABkA
GAAYABkAGQAZABgAGAAYABcAFwAXABcAFwAXABYAFgAXABcAFgAVABUAFgAWABgAGAAY
ABgAFgAWABYAFgAYABkAGQAZABYAFgAWABYAFgAWABYAFgAXABcAFwAXABYAFgAWABYA
FwAXABcAFwAVABUAFQAWABgAGAAYABgAFwAXABgAGAAWABYAFgAWABQAFAAUABQAFAAU
ABQAEwATABQAFAAUABUAFgAXABgAFgAWABYAFgAWABYAFgAWABYAFgAWABYAFAAUABQA
FAAVABUAFgAWABUAFQAWABYAFgAWABYAFgAUABUAFQAVABcAGAAZABkAGAAXABcAGgAa
ABgAGAAYABgAGAAYABgAGwAdAB4AHwAjACMAIwAhAB8AHwAeAB4AHQAdAB0AGgAYABgA
GAAXABYAFgAWABYAFgAWABcAFwAXABUAFQAUABQAEwATABMAFAAUABQAFAASABIAEgAS
ABMAEwATABMAEQARABIAEgASABIAFAAWABgAFwAZAB4AKAA0AEEAWgB9AJ0AwgDvAB0B
PgFNAVEBVwFcAVYBPQEEAbEAWgARANL/pf+R/43/i/+I/4T/gv+E/4r/kv+c/6z/vf/M
/9r/5//1////BwAKAA4AEAAQAA8AEwAUABUAFQAWABcAFwAYABkAGgAaABkAGQAZABkA
GQAaABoAGgAbABwAGgAaABoAGgAcABwAHAAcABkAGQAbABwAHgAeAB4AHgAeABwAHAAc
AB0AHgAgACEAHwAfAB8AIAAgACAAIAAhACEAIQAjACMAJAAkACQAJQAmACYAJgArACoA
KQAqACoAKgArACwALQAtAC0ALQAvAC8ALwAvAC8ALwAvAC4ALgAuAC4ALgAuACwAKwAr
ACoAKQApACcAJgAmACUAJAAjACMAIgAgAB8AHQAcABwAHAAaABkAGQAZABkAGQAZABoA
HAAdAB4AHwAeAB4AHgAeAB4AIAAgACAAHwAfAB8AHwAiACIAIQAhAB8AHwAfAB8AIAAg
AB4AHgAdAB0AGwAbAB0AHQAdAB4AHAAcABwAHAAaABoAGgAZABkAGQAZABkAHAAcABwA
HQAfAB8AHwAfAB4AHgAeAB0AEgAJAAAA+P/0//P/8v/x//H/8f/z//P/8//z//L/8v/z
//P/8//z//T/9P/0//T/8//z//P/8//1//X/9f/1//X/9f/1//X/8v/y//L/8v/z//L/
8v/z//P/8//y//L/9P/z//P/8//z//P/8//y//L/8//z//L/8f/x//L/8v/y//L/8v/y
//L/8v/y//L/8P/x//H/8f/w//D/8P/w//D/8P/w//D/8//z//P/8//y//L/8v/y//H/
8f/x//H/7//v/+//8P/y//L/8v/y//H/8f/y//L/8P/w//D/8P/w//D/8P/w//L/8v/y
//H/7//w//D/8P/o/+L/3P/W/9D/yv/E/77/vP+8/7z/vP+8/7z/vP+8/7r/uv+6/7r/
uv+6/7r/uv+6/7r/uf+5/7r/uv+5/7n/uv+6/7j/uP+4/7j/tv+3/7f/t/+3/7j/uf+5
/7r/uf+5/7z/vP+6/7r/uv+5/7j/t/+2/7f/uf+6/7v/v/+//7//vf+//7//vv++/7//
v/+//7z/vP+8/7z/u/+8/7z/vP+8/7z/vP+9/73/uf+3/7f/tv+2/7X/tf+1/7b/tv+2
/7b/tv+2/7b/tv+5/7n/uf+5/7f/t/+4/7j/uP+4/7r/vP+8/73/vf/C/8z/2P/l//7/
HQA9AGIAkQC/AN4A7QD1AP0ABgECAe0AuABlABIAyf+K/13/R/8//zv/Nv80/zT/Nv86
/0L/Tv9e/23/fP+K/5X/n/+n/6//tv+4/7b/uP+7/7v/vP+9/73/vv+//7//wP/B/8T/
xP/D/8P/xf/F/8X/xv/E/8T/xf/G/8b/xv/G/8b/yP/I/8j/yP/I/8n/zP/O/8z/zP/M
/8z/zf/M/83/zv/O/87/z//P/8//z//P/9D/0v/S/9L/0//R/9H/0//T/9b/1v/W/9f/
2P/Y/9j/3f/a/9n/2v/a/9v/3f/f/+H/3//f/9//4f/j/+P/4//j/+X/5f/k/+T/4v/i
/+L/4v/i/+H/4f/g/+H/4f/f/97/3P/b/9r/2f/b/9r/2P/X/9X/1P/U/9T/1P/T/9P/
0//T/9P/0//U/9L/0//U/9X/2P/Y/9j/2P/Y/9r/2v/a/9v/2//b/9v/2v/a/9n/2f/Z
/9n/2f/Z/9r/2v/Y/9j/2f/Z/9f/1//V/9X/1f/W/9T/1P/U/9T/1f/W/9f/1//X/9f/
1//X/9j/2P/Y/9n/2v/b/9z/3f/c/9z/3P/b/9v/2//b/9z/3f/d/93/3f/d/93/3//f
/+D/4f/h/+L/4f/h/+H/4f/i/+L/4v/i/+H/4f/h/+H/4//j/+P/4//h/+H/4f/h/+L/
4v/i/+L/3//e/97/3//f/9//3v/e/9v/2f/Y/9f/2f/Z/9n/2P/Y/9n/2f/Y/9f/1//Y
/9j/2P/Y/9j/2P/a/9r/2v/a/9j/2f/Z/9n/2v/a/9r/2v/a/9r/2v/a/9n/2f/Z/9n/
2P/Y/9j/2P/Z/9n/2f/Z/9n/2f/Z/9r/2v/a/9r/2v/Z/9n/2v/a/9r/2v/a/9r/2v/a
/9r/2v/c/9z/3P/b/9z/3v/f/+D/4P/g/+D/4P/i/+L/4v/i/+D/4P/g/+D/3v/e/97/
3v/f/+D/4f/i/+D/4//l/+L/4P/g/+D/4P/h/+H/4v/i/9//3//g/+D/4v/i/+L/4v/i
/+P/4//j/+P/5P/l/+X/5v/l/+X/6P/o/+b/5v/m/+j/6P/o/+j/6f/r/+z/7f/x//H/
8f/v/+3/7f/s/+z/7//v/+//7P/q/+r/6v/p/+j/6P/o/+j/5v/m/+f/5//n/+X/5f/k
/+T/4//j/+P/4v/i/+L/4v/k/+T/5P/k/+X/5f/l/+X/5f/l/+b/5v/m/+b/5P/k/+T/
5//r//L/+v8EABMALgBNAG8AlAC/AOcABAEVAR0BJQEqASYBCwHOAHkAKADj/6r/h/91
/2v/Zf9i/2L/Yv9m/2r/cP9+/5D/nf+o/7b/w//N/9P/2f/c/9z/4P/g/+H/4f/i/+P/
4//k/+X/5f/m/+f/6P/o/+f/5//n/+f/5//o/+r/6v/r/+z/7P/s/+z/7P/q/+r/6v/q
/+v/6//t/+7/7v/u/+7/7v/w/+7/7v/u//D/8P/x//H/7//v/+//8P/w//D/8P/x//H/
8f/z//P/9P/0//T/9f/2//b/9v/7//r/+f/6//r/+v/7//z//f/9//3//f//////////
////AAABAAEAAgABAAAA///+//7//f/9//z/+//7//n/+P/4//f/9v/1//X/9P/y//H/
8f/w//D/8P/s/+v/6//r/+3/7f/t/+7/7P/t/+7/7//w//D/8P/w//L/9P/0//T/8//z
//P/8//0//T/8//z//X/9f/1//X/9P/0//L/8v/v/+//7f/t/+//7//v//D/7v/u/+7/
7v/u/+7/7v/t/+3/7f/t/+3/8P/w//D/8f/x//H/8f/x//H/8v/z//P/9P/z//L/8v/z
//P/8//z//P/8//1//X/9//3//b/9v/1//X/9f/1//T/9P/0//T/8//z//P/8//1//X/
9f/1//P/8//z//P/9P/0//T/9P/z//L/8v/z//H/8f/w//D/8P/v/+//7//x//H/8f/w
//D/8f/x//D/7//v//D/8P/w//D/8P/w/+7/7v/u/+7/8P/x//H/8f/u/+7/7v/u/+7/
7v/u/+7/7f/t/+3/7f/s/+z/7P/s/+z/7f/u/+//7f/t/+3/7v/s/+z/7P/s/+v/6//s
/+z/7v/u/+7/7v/u/+7/7v/u/+z/7P/s/+v/7f/u/+7/7v/u/+7/7v/u//D/8P/w//D/
7//u/+3/7P/y//D/8P/u/+7/7v/u/+3/7f/u/+7/6//r/+z/7P/s/+z/7P/s/+3/7//w
//H/7//w//H/8f/y//H/8f/0//T/8v/y//L/8v/y//L/8v/0//X/9f/1//n/+f/5//f/
+f/5//j/+P/3//f/9//0//L/8v/y//H/8v/y//L/8v/y//L/8//z/+//7f/t/+z/7P/r
/+v/6//q/+r/6v/q/+r/6v/q/+r/6//r/+v/6//r/+v/7P/s/+z/7P/q/+r/7P/x//X/
+v8EABAAIwA8AFkAeQCkANEA+QAUAR0BIwEpASoBIAH7ALgAYQAQAMv/lP9z/2n/Y/9f
/17/XP9Y/1r/YP9o/3T/hv+X/6b/sv+//8v/0//Z/97/4P/k/+b/5//l/+b/5//n/+j/
6f/p/+r/6//s/+z/6//r/+v/6//r/+z/7f/u//D/8v/x//D/7//u/+//8P/x//L/7//v
//H/8v/w//D/8P/w//L/8P/w//D/8P/w//H/8f/x//H/8f/y//L/8v/y//P/8//z//X/
9f/2//b/9v/3//b/9v/2//v/+f/5//v//P/+////AAABAAAA///+////AAABAAIAAwAD
AAMAAgACAAEAAAD///7//v/9//3//P/9//3/+//6//n/9//1//P/8//y//D/7//t/+z/
7P/s/+r/6f/p/+n/6f/p/+n/6v/o/+n/6v/r/+z/7P/s/+z/7P/u/+7/7v/v/+//7//v
/+//7v/s/+v/6//r/+v/6//q/+r/6P/o/+n/6f/n/+f/5f/l/+X/5v/m/+b/5v/m/+T/
5P/k/+P/5f/l/+X/5f/m/+b/5v/n/+f/5//n/+f/5v/m/+b/5f/l/+X/5f/m/+f/5//n
/+f/5//n/+n/6f/p/+n/6P/o/+v/6//r/+v/6P/o/+j/6P/p/+n/6f/p/+n/6f/p/+n/
5//n/+f/5//m/+b/5v/m/+f/5v/m/+f/5f/l/+T/5P/k/+P/4//j/+P/4//j/+L/4P/h
/+H/4P/f/9//4P/g/97/3v/e/97/4P/g/+D/4P/e/9//3//f/97/3v/e/97/3P/c/9z/
3P/d/93/3f/d/9z/3P/c/9z/2f/Z/9n/2f/b/9v/2//c/9z/3P/c/9z/2f/Z/9r/2v/a
/9r/2v/a/9j/2P/Y/9j/2v/a/9r/2f/Z/9r/2v/a/9j/2P/Y/9j/2v/a/9r/2v/c/9r/
2v/a/9r/2v/a/9n/2f/a/9r/2f/Z/9r/2v/Y/9j/2P/Y/9r/2//b/9v/2//c/93/3f/c
/9v/2//e/97/3P/c/9z/3v/e/97/3v/h/+P/5P/l/+f/5//n/+X/5f/l/+T/5P/l/+X/
5f/i/+D/4P/g/9//3v/e/97/3v/c/9z/3f/d/9v/2f/Z/9j/2v/Z/9n/2f/Y/9j/2P/Y
/9j/2P/Y/9j/1//X/9f/1//Z/9n/2v/a/9j/2v/a/9r/2v/b/93/5P/w//z/CwAiAEEA
YwCKALcA4QAAAQ0BEwEZASABGgEBAcgAdQAeANP/lv9t/1n/Uf9P/07/Sv9M/07/Uv9W
/2L/dP+H/5j/pP+x/73/x//P/9T/1v/W/9j/2f/b/97/3//f/+D/3//f/+D/4f/k/+T/
4//j/+X/5f/l/+b/5P/k/+X/5v/o/+j/6P/o/+j/6P/o/+j/5//n/+n/6v/s/+z/7P/s
/+7/7P/s/+z/7P/s/+3/7f/v/+//7//w//L/8v/y//P/8f/x//P/8//2//b/9v/3//b/
9v/2//v/+f/5//v//P/8//3//v///wEAAQABAAMAAwADAAMAAwADAAMAAgACAAIAAgAC
AAIAAgABAAEAAAD//////f/8//r/+f/4//f/9f/0//L/8f/v/+7/7v/u/+z/6//r/+v/
7f/t/+3/7v/s/+3/7v/v//D/8P/w//D/8P/y//L/8v/x//H/8f/x//L/8v/x//H/8//z
//P/8//y//L/8P/w/+//7//t/+3/7//v/+//8P/u/+7/7v/u/+7/7v/u/+3/7f/t/+3/
7f/u/+7/7v/v/+//7//v/+//7//w//H/8f/z//P/8//0//X/9f/1//X/9f/1//f/9//5
//n/+P/4//n/+f/5//n/+P/4//j/+P/3//f/9//3//f/9//3//f/9//3//f/9//2//b/
9v/2//X/9P/0//X/9//3//b/9v/0//P/8//z//X/9f/1//T/8v/z//P/8v/z//P/9P/0
//T/9P/0//T/9P/0//T/9P/0//X/9f/1//L/8v/y//L/8v/y//L/8v/1//X/9f/1//b/
9v/2//b/9P/z//L/8f/x//H/8f/y//L/8v/y//L/8f/x//L/8v/y//L/8v/y//L/8v/y
//L/9P/0//T/8//x//L/8v/y//L/8v/y//L/8v/y//L/8v/0//T/9P/0//b/9P/2//b/
9v/1//T/8//y//P/8//0//T/8//z//T/9P/y//L/8v/y//T/9f/1//X/9f/2//f/9//2
//X/9f/4//r/+P/4//j/9v/2//b/9v/5//v//P/9//////////3//f/9//z//P/9//3/
/f/6//b/9v/2//X/9v/2//b/9v/2//b/9//3//f/9f/1//T/8v/x//H/8f/w//D/8P/w
//L/8v/y//L/8f/x//H/8f/x//H/8v/y//L/9P/0//L/8v/1//f/+v8EABAAGwAuAEsA
bQCQALsA6QAMASEBKQEzATwBPgEvAQQBuwBoABkA1v+j/4X/ff95/3T/cv9y/3L/dv9+
/4b/kv+j/7L/vv/L/9f/4f/n/+z/8P/w//D/8f/z//T/9f/1//b/+f/5//r/+//6//r/
+f/5//r/+//8//7//P/8//3//v/+//7//v/+/wAAAAAAAAAA/////wEAAgABAAAA///+
//n/8v/t/+j/6P/o/+n/6f/p/+n/6f/q/+r/6v/q/+v/6//r/+3/7f/u/+7/7v/v/+7/
7v/u//P/8f/x//P/9P/y//P/9P/1//X/9f/1//f/9//3//f/9//5//n/+P/4//b/9v/2
//b/9v/1//X/9P/1//X/8//y//L/8f/w/+//8f/w/+7/7f/r/+r/6v/q/+j/5//n/+f/
5//n/+f/6P/m/+f/6P/p/+z/7P/s/+z/6v/s/+z/7P/t/+3/7f/t//D/8P/v/+//7//v
/+//7//u/+7/7P/s/+3/7f/r/+v/6f/p/+n/6v/q/+r/6v/q/+r/6v/q/+n/6//r/+v/
6//q/+r/6v/r/+v/6//r/+v/6//s/+3/7f/t/+3/7f/u//D/8f/y//P/8f/x//P/8//z
//P/8v/y//P/8//z//P/8v/y//L/8v/1//X/9f/1//P/8//z//P/9P/1//b/9//4//j/
+P/4//f/9v/2//f/+f/5//j/+P/4//f/9//3//f/9//3//b/9v/3//f/9v/3//f/+P/4
//b/9v/2//b/9v/2//b/9v/4//n/+f/5//b/9v/2//b/9v/2//b/9v/3//f/9//3//b/
9v/2//b/9f/1//X/9f/3//f/9//4//j/+P/4//j/9//3//j/+P/2//b/9v/2//j/+P/4
//j/+P/4//j/9//5//r/+v/6//j/+P/4//j/+P/4//j/+P/4//j/+P/4//z//P/6//r/
+v/6//n/+f/6//r/9//3//j/+P/4//j/+P/4//n/+//8//3//f/+////////////AAAE
AAMAAAD///7//v/+//7//v8CAAUABwAJAAoACQAIAAUAAwADAAIAAgAFAAUABQACAAIA
AgACAAEAAAAAAAAAAAAAAAAAAQABAP///f/9//z//P/7//v/+//6//r/+v/6//z//P/8
//z/+//7//v/+//9//3//v/+//z//v8AAPz//P///wUADAAWACYAOwBYAHUAmQDGAPUA
GQEqATUBPwFFAUQBMgEFAbgAYwAWANX/pP+J/3//ef91/3T/cv9w/3j/gP+I/5T/pP+z
/77/zP/Z/+X/6//v//L/9v/4//j/+//9//z//f/9//7/AQABAAIAAwAEAAQAAwADAAUA
BQAFAAYABAAEAAUABgAIAAgACAAIAAYABgAGAAYABQAFAAcACAAIAAgACAAIAAoACAAI
AAgACAAIAAkACQALAAsACwAMAAoACgAKAAsADQANAA8ADwAQABAAEAARABAAEAAQABUA
FQAVABcAGAAXABcAFwAXABkAGQAZABsAHQAdAB0AHQAbABsAGgAaABoAGgAaABoAFgAV
ABUAFAAVABUAEwASABAADwAOAA0ADQAMAAoACQAJAAgACAAIAAYABQAFAAUAAwADAAMA
BAAGAAcACAAJAAoACgAKAAoACAAKAAoACgAJAAkACQAJAAoACgAJAAkACQAJAAkACQAG
AAYABAAEAAUABQADAAMABQAFAAUABgAEAAQABAAEAAIAAgACAAEAAwADAAMAAwAEAAQA
BAAFAAUABQAFAAUABwAIAAkACQAIAAcABgAGAAcABwAHAAcABwAHAAkACQAJAAkACAAI
AAkACQAJAAkACQAKAAsADAAMAAsACgAJAAcABwAHAAcABwAHAAcABwAGAAYABgAGAAcA
BgAGAAcABQAFAAQABAAGAAUABQAFAAUABQAFAAQABAAFAAUABAADAAMABAAEAAQABAAE
AAQAAgACAAIAAgAAAAEAAQABAAAAAAAAAAAAAAAAAAAAAAD///////////7//v/+//7/
/f/9//3//f/7//v/+//8//z//P/8//z/+//7//z//P/8//z//P/8//r/+v/6//r/+v/6
//r/+f/5//r/+v/6//j/+P/4//j/+v/6//r/+v/6//r/+v/6//r//P/6//r/+v/6//r/
+v/6//n/+f/6//r/9//3//j/+P/6//r/+v/6//j/+f/5//n/+f/6//v/+//8//v/+//+
//z/+v/6//r/+v/6//r/+v/9////AAABAAMAAwADAAEAAQABAAAAAAD////////8//z/
/P/8//v/+P/4//j/+P/4//j/+f/5//n/9//3//b/9P/z//P/8//y//L/8v/y//L/8v/y
//L/8//z//P/8//z//P/9P/0//T/9P/2//b/9P/3//v/AgAMABYAKQBEAGUAhQCsANkA
AwEgASkBMQE5AToBMgERAc4AdwAmAN//pv9//3H/bf9r/2b/Zv9o/2r/cP94/4T/kv+h
/67/vP/L/9f/3//n/+r/6P/s//D/8f/x//L/8//z//T/9f/1//b/9//2//b/9f/1//f/
9//3//j/+v/6//v//P/6//r/+v/6//r/+v/6//r/+f/5//v//P/8//z//P/8//7//P/8
//z//v/+//////////////8AAP7//v/+/////////wEAAQAEAAQABAAFAAQABAAEAAkA
CAAHAAgACAAGAAcACAAJAAkACQAJAAsACwALAAsACwANAA0ADAAMAAoACgAKAAoACgAJ
AAkACAAFAAUAAwACAAIAAQAAAP/////+//z/+//5//j/+P/4//T/8//z//P/9f/1//X/
9v/0//X/9v/3//j/+P/4//j/+P/6//r/+v/7//v/+//7//r/+v/5//n/+f/5//n/+f/4
//j/9v/2//f/9//1//X/8//z//P/9P/0//T/9P/0//T/9P/0//P/8//z//P/8//0//T/
9P/1//X/9f/1//X/9f/2//f/9//4//f/9v/2//b/9//4//n/+f/5//v/+//7//v/+v/6
//r/+f/4//f/+P/4//j/+P/5//n/+f/5//n/+f/5//n/+f/5//n/+f/3//b/9f/0//X/
9P/0//X/9f/1//T/9P/0//P/8//z//H/8f/x//D/8P/x//H/8P/v/+//8P/w//D/8P/w
//D/8P/w//D/8P/u/+//7//v/+7/7v/u/+7/7v/u/+7/7v/t/+3/7f/t/+r/6v/q/+r/
6//r/+v/6//r/+v/6//s/+r/6v/q/+r/6f/p/+r/6v/q/+r/6v/q/+r/6v/q/+r/6v/q
/+r/6f/n/+j/6P/o/+r/6v/q/+r/6v/q/+r/6v/o/+j/6P/o/+j/6P/m/+b/5v/o/+j/
6P/o/+f/5//o/+j/5f/l/+b/5v/o/+j/6P/o/+b/5//n/+f/5//o/+n/6f/o/+f/5//q
/+r/6P/o/+j/5v/m/+b/5v/p/+v/7P/t/+//7//v/+3/6//r/+r/6v/p/+n/6f/m/+T/
5P/k/+P/4v/i/+L/4v/g/+D/4f/h/93/2//b/9r/2v/Z/9n/2f/W/9b/1v/W/9j/2P/Y
/9j/2f/Z/9n/2f/X/9f/2P/Y/9b/2P/a/9j/2P/b/9//4v/s//r/CwAmAEMAYwCKALkA
3wD8AAsBEwEbASABGgH9ALwAZwAYANP/mP9x/2P/Xf9V/1L/Uv9U/1j/XP9i/3D/gP+N
/5j/pv+z/7//x//J/8z/zv/Q/87/z//R/9T/1f/V/9b/1v/V/9X/1f/W/9b/1f/V/9f/
1//X/9j/2v/a/9v/3P/a/9r/2v/a/9r/2v/a/9r/2//b/93/3v/e/97/3v/e/+D/3v/e
/97/3v/e/9//3//f/9//3//g/+D/4P/g/+H/4f/h/+P/4//i/+L/4v/j/+T/5P/k/+n/
5//n/+n/6v/o/+n/6v/r/+n/6f/p/+v/6//r/+v/6//r/+v/6v/q/+z/7P/s/+z/6v/p
/+n/6P/n/+f/5f/k/+T/4//i/+H/4//i/+D/3//d/9z/3P/c/9j/1//X/9f/1//X/9f/
2P/Y/9n/2v/b/9r/2v/a/9r/2v/c/9z/3P/d/93/3f/d/9z/3P/b/9v/2//b/9v/2//c
/9z/2v/a/9n/2f/X/9f/1//X/9f/2P/Y/9j/2P/Y/9j/2P/Y/9f/1//X/9f/1//Y/9j/
2P/Z/9n/2f/Z/9n/2f/a/9v/2//c/9v/2v/a/9v/2//b/9v/2//b/93/3f/d/93/3P/c
/93/3f/d/93/3P/c/9z/3P/b/9v/2//b/9v/2//b/9v/2//b/9v/2//a/9r/2v/a/9n/
2P/Y/9n/2f/Z/9j/2P/Y/9f/1//X/9n/2f/Z/9j/2P/Z/9n/2P/Z/9n/2v/a/9j/2P/Y
/9j/1v/W/9b/1v/W/9f/1//X/9j/2P/Y/9j/2//c/93/3v/h/+H/4f/h/+D/4P/g/+D/
4P/h/+L/4//i/+H/4P/g/+D/4P/g/+D/4f/h/+L/4v/g/+D/4P/g/+D/4P/g/+D/4P/g
/+D/3//f/+D/4P/g/+D/4P/g/+D/4P/g/+D/4P/g/+D/4P/g/+D/4P/g/+D/4P/i/+D/
4P/g/+D/4P/g/9//3//g/+D/3//f/+D/4P/g/+D/4P/g/+D/4f/h/+H/4f/i/+P/4//i
/+H/4f/k/+T/4v/i/+L/4v/i/+L/4v/l/+f/6P/p/+v/6//r/+n/5//n/+b/5v/p/+n/
6f/m/+T/5P/k/+P/4P/g/+D/4P/g/+D/4f/h/9//3f/d/9z/3P/b/9v/2//Y/9j/2P/Y
/9j/2P/Y/9j/2f/Z/9n/2f/Z/9n/2v/a/9r/3P/c/9r/3P/d/93/4P/o//T/BQAeADsA
VwB8AKkA1QD4AAsBEQEVARwBGgEJAdYAgwAsAOH/ov91/1//Vf9P/0r/Sv9K/0z/UP9W
/2D/cv+B/47/nP+p/7P/vf/D/8j/yv/M/87/z//R/9H/0f/Q/9D/0f/R/9L/0//U/9T/
0//T/9P/0//T/9T/1v/W/9f/2P/W/9b/1v/W/9T/1P/U/9T/1f/V/9f/2P/Y/9j/2P/Y
/9j/1v/W/9b/1v/W/9f/1//X/9f/1//Y/9j/2P/Y/9n/2f/Z/9v/2//a/9r/2v/b/9r/
3P/c/w==
         </WaveFormData>
      </LeadData>
      <LeadData>
         <LeadByteCountTotal>10000</LeadByteCountTotal>
         <LeadTimeOffset>0</LeadTimeOffset>
         <LeadSampleCountTotal>5000</LeadSampleCountTotal>
         <LeadAmplitudeUnitsPerBit>4.88</LeadAmplitudeUnitsPerBit>
         <LeadAmplitudeUnits>��V</LeadAmplitudeUnits>
         <LeadHighLimit>2147483647</LeadHighLimit>
         <LeadLowLimit>268435456</LeadLowLimit>
         <LeadID>V4</LeadID>
         <LeadOffsetFirstSample>0</LeadOffsetFirstSample>
         <FirstSampleBaseline>0</FirstSampleBaseline>
         <LeadSampleSize>2</LeadSampleSize>
         <LeadOff>FALSE</LeadOff>
         <BaselineSway>FALSE</BaselineSway>
         <ExcessiveACNoise>FALSE</ExcessiveACNoise>
         <MuscleNoise>FALSE</MuscleNoise>
         <LeadDataCRC32>1838483566</LeadDataCRC32>
         <WaveFormData>
CAAIAAgACAAIAAgACAAIAAYABgAGAAYABgAGAAYABgAGAAYABgAGAAYABgAGAAYABQAE
AAMAAgAEAAQABAAEAAIAAgACAAIAAgACAAIAAgACAAIAAgACAAIAAgACAAIABAAEAAQA
BAAEAAQABAAEAAYABgAGAAYABgAGAAYABgAIAAgACAAIAAYABgAGAAYABAAEAAQABAAG
AAYABgAGAAYABgAGAAYABAAEAAQABAAGAAYABgAGAAQABAAEAAQABAAEAAQABAACAAIA
AgACAAIAAgACAAIAAgACAAIAAgACAAIAAgACAAIAAgACAAIAAgACAAIAAgABAAAA///+
/wAAAAAAAAAAAAAAAAAAAAAAAAAAAAAAAP7//v/+//7//P/8//z//P/+//7//v/+/wAA
AAAAAAAA///+//3//P/+//7//v/+//7//v/+//7//v/+//7//v/8//z//P/8//z//P/8
//z//P/8//z//P/8//z//P/8//z//P/8//z//v/+//7//v/9//z/+//6//z//P/8//z/
/P/8//z//P/+//3//f/9//v/+//7//v/+f/6//r/+v/6//r/+//8//z//P/8//z//P/9
//3//P/6//r/+v/6//r/+v/+//7/AQADAAYABgAEAAIAAQABAAEAAQABAAEAAwADAAIA
AQD///3//f/9//3//f/7//v//f/9//v/+//4//f/9v/1//X/9f/1//T/9P/0//T/9P/0
//T/9P/0//T/9P/0//X/9f/0//T/9f/1//X/9f/1//b/+/8BAAoAFgAoAEAAWABxAJQA
twDSAOYA9gAEAQ0BDgECAdwAnQBeACgA9//S/8L/uv+v/6r/q/+n/6X/qP+r/7P/wP/L
/9H/2v/j/+3/7//w//L/9v/2//f/+P/6//n/+f/5//r/+//7//v//P/6//r/+v/6//v/
+//8//z//P/8//z//P/+//7//v/+//3//f/8//z/+v/6//r/+v/7//z///8AAP7//f/9
//7//v/+//////////7//v////7//v/+////AQABAAIAAwABAAIAAgACAAQAAgACAAQA
BQAFAAUABwAFAAUABwAHAAcABwAIAAgACgAKAAoACgAMAAwADAALAA0ADQAMAAwACgAK
AAoACgAMAAwADAALAAsACwAKAAoACAAHAAYABQAEAAQABAAEAAMAAwADAAMAAgACAAIA
AgAAAAEAAQABAAIAAgACAAIABAAEAAQABAACAAEAAQABAP///////////////////f//
///////+//z/+//7//v/+//7//v/+//7//r/+f/5//v/+//7//v/+//7//v/+//8//z/
/P/8//z//P/8//z/+v/6//r/+//9//z//P/8//3//f/////////////////9//7//v/+
//7//v/+//3///////////8AAAAA//////3//f/9//3//f/9//3//f////7//v/+//v/
+//7//z//P/8//v/+//7//v/+//7//v/+//7//n/+f/5//n/+f/4//j/+P/4//r/+v/7
//v/+f/5//n/+P/6//v/+//7//j/+P/4//j/+P/3//f/9v/4//j/+P/4//j/+P/4//j/
+P/6//r/+v/4//f/9//3//r/+v/6//r/+P/4//j/+P/4//j/+P/4//b/9f/1//T/9v/2
//b/9f/1//X/9f/1//j/+P/5//n/+P/3//b/9f/3//b/9v/3//f/9//3//b/9v/2//b/
9v/4//j/+P/3//f/9//3//f/9//3//f/+P/2//b/9v/2//n/+v/6//r/+v/6//r/+//7
//r/+v/6//r/+v/6//r//v/+////AQAGAAYABgAEAAEAAQABAAEAAQABAAEAAQD+//3/
/f/7//v/+//7//v/+f/5//n/+f/3//f/9v/1//T/8//z//P/9P/0//X/9v/1//T/8//y
//L/8v/y//L/8P/x//H/8P/y//P/8//z//P/8//0//f//f8GABAAJAA8AFYAbwCSALcA
1gDsAPoACAEVARYBDAHoAKkAZgAsAPX/zP+2/67/pf+c/5f/k/+P/5D/k/+b/6j/s/+/
/8j/0f/Z/+H/5v/o/+r/7P/r/+r/7v/v/+//7//w/+//7//v//D/8P/w//D/8P/v/+//
8P/w//H/8v/z//T/9P/0//T/9P/1//X/9P/0//T/9P/0//T/9P/0//b/9v/2//X/9f/2
//b/9v/3//f/9//2//b/9//2//b/9v/3//f/9//4//n/+f/6//r/+v/8//r/+v/8//3/
/f/9/////////wEAAQABAAEAAgACAAQABAAEAAQABAAEAAQAAwAEAAUABQAGAAYABgAG
AAYABAAEAAQAAwADAAMAAgACAAIAAQAAAP///P/8//z//P/7//v/+//7//r/+v/6//r/
+v/7//v/+//6//r/+v/6//z//P/8//z/+v/5//n/+f/7//v/+//7//n/+f/5//f/9//3
//f/9v/2//X/9f/1//f/9//3//f/9//2//X/9f/0//P/8v/x//H/8f/x//H/9P/0//T/
9P/0//T/9P/0//b/9v/2//f/9//2//b/9v/1//X/9//3//f/9//3//f/9//4//j/+P/4
//j/+P/3//f/9//3//f/+P/4//f/9//5//n/+f/5//f/9//3//f/9//2//b/9v/3//f/
9//4//b/9v/1//X/9//3//f/9//3//f/9//1//X/9f/1//X/9P/0//T/9P/0//T/9f/1
//P/8//z//L/8v/z//P/8//y//L/8v/y//T/8//z//L/9P/0//T/9P/0//T/9P/0//T/
9v/2//b/9P/z//P/8//2//b/9v/2//T/9P/0//T/9P/0//T/9P/0//P/8//y//T/9P/0
//P/8//z//P/8//y//L/8//z//P/8//z//P/8//y//L/8//z//P/8//z//T/9P/0//T/
8v/0//T/9P/0//T/9P/0//T/8//1//X/9f/1//P/8//z//T/9P/0//T/9P/1//b/9v/2
//j/+P/4//n/+//6//r/+v/5//j/9//2//r/+v/7//3/AgACAAIAAAD///////////3/
/f/9//3//v/9//3/+//5//n/+f/5//n/+f/5//n/9f/1//T/8//y//H/8f/x//P/8v/y
//L/8P/w//D/8P/y//L/8v/y//D/8f/x//D/8v/x//P/8//z//H/8v/3//3/BAAOACAA
OABQAGsAjACxANAA4gDwAAIBDwESAQoB6ACtAG4ANAD//9b/wP+2/63/pv+f/5v/mf+a
/53/pf+y/73/xf/Q/9n/3//h/+j/7P/s/+r/7f/u/+7/7//v/+//8P/x//H/8f/y//L/
8v/y//L/8//z//T/9P/y//L/8v/y//L/8v/y//L/8//z//L/8v/z//T/9f/2//T/9P/2
//b/9v/1//X/9v/2//b/9//3//f/9v/2//f/+v/6//r/+//5//n/+v/7//v//P/8//z/
/v/8//z//v/9//3//f///wEAAQADAAMAAwADAAQABAAGAAYABgAGAAgACAAIAAcACQAJ
AAgACAAGAAYABgAGAAYABgAGAAUABQAFAAQABAAEAAMAAgABAAAAAAAAAAAA////////
///+//7//v/+//z//f/9//3//v/+//7//v8AAAAAAAAAAP7//f/9//3//f/9//3//f/9
//3//f/7//v/+//7//r/+v/5//n/+f/3//f/9//3//f/9v/1//X/9v/3//j/+f/5//n/
+f/5//j/+P/4//j/+f/6//v//P/6//r/+v/7//3//P/8//z//P/7//z/+//7//v/+//7
//v//P/8//z//P/8//z/+//7//v/+//7//z//P/7//v//f/9//3//f/7//v/+//7//3/
/P/8//z/+f/5//n/+v/8//z/+//7//n/+f/5//n/+//7//v/+f/5//n/+f/5//j/+P/4
//j/+P/4//n/+f/5//n/+f/4//j/+f/5//n/+P/4//j/+P/6//n/+f/4//j/+P/4//j/
+P/4//j/+P/2//j/+P/4//j/9//3//f/+P/4//j/+P/2//b/9v/2//j/+P/4//j/+P/3
//f/9v/2//b/9v/1//X/9f/1//X/9v/2//f/9//3//f/9//3//f/9v/2//f/9//3//f/
9//3//j/+f/6//j/+v/9//r/+P/4//j/+P/4//j/+P/3//f/9//3//f/+f/5//n/+v/6
//r/+v/6//v//P/8//z//P/8//z//f/9//z//P/8//7//v/+//7/AgACAAMABQAGAAYA
BgAEAAMAAwADAAMABQAFAAUABQACAAEAAQD///3//f/9//3/+//7//v/+//5//n/+P/3
//b/9f/1//X/9f/0//T/9P/0//T/9P/0//T/9P/0//T/9v/3//f/9v/4//X/9f/1//X/
9f/4//3/AQAIABQAJgA+AFYAcwCSALMAzgDiAPIA/gAJAQwBAAHWAJcAXAAmAPf/1v/G
/7r/r/+q/6f/o/+h/6L/pf+v/7z/x//N/9b/3//l/+n/7P/s/+7/8P/x//D/8P/x//H/
8f/y//P/8//z//T/9P/0//T/9P/z//P/9P/0//b/9v/2//b/9v/2//b/9v/1//X/9P/0
//b/9v/2//b/9P/0//b/9v/4//f/9//4//j/+P/5//n/+f/4//j/+f/4//j/+P/5//n/
+f/6//v/+//8//z//P/+//z//P/+/////////wEA/////wEAAQABAAEAAgACAAQABAAE
AAQABgAGAAYABQAFAAUABAAEAAYABgAGAAYABAAEAAQAAwABAAEAAAAAAAIAAQAAAP//
/v/+//7//v/9//3//f/9//z//P/8//z/+v/7//v/+//6//r/+v/6//z//P/8//z//P/7
//v/+//5//n/+f/5//n/+f/5//f/+f/5//n/+P/2//X/9f/1//X/9f/1//X/9//2//X/
9f/1//X/9f/1//P/8//z//P/9P/0//T/9P/0//T/9P/0//T/9P/0//X/9//2//b/9v/1
//X/9//3//f/9//3//f/+f/6//r/+v/4//j/+P/3//f/9//3//f/+P/4//f/9//1//X/
9f/1//f/9//3//f/9//2//b/9v/1//X/9f/2//T/9P/z//P/8//z//P/8//z//P/8//x
//P/8//z//P/8v/y//L/8v/w//D/8f/x//H/8f/x//D/8P/x//H/8f/w//D/8P/w//D/
7//v/+7/7v/u/+7/7v/u/+7/7v/u/+z/7v/u/+7/7v/t/+3/7f/u/+7/7v/u/+7/7v/u
/+7/7v/u/+7/7v/u/+3/7f/s/+z/7P/s/+v/6//r/+v/6//s/+z/7f/t/+3/7f/t/+3/
6//q/+r/6//v/+//7v/s/+z/7P/s/+r/6v/q/+n/6f/p/+n/6f/p/+n/6f/q/+v/7P/t
/+7/7f/u/+7/7v/u/+7/7v/v/+//7v/u/+7/7v/u/+7/7v/w//D/8f/z//j/+P/4//b/
9//3//f/9//1//X/9f/1//T/8//z//H/7//v/+//7//v/+//7//v/+v/6//q/+n/6P/n
/+f/5//n/+b/5v/m/+b/5v/m/+b/5v/m/+b/5v/m/+f/5//m/+b/5//l/+X/5//p/+z/
7f/z//7/DAAeADQATABrAJAAsQDKAN4A7AD4AAEB/gDqALwAewA+AAYA1f+2/6j/oP+V
/5D/i/+H/4X/hv+L/5P/oP+t/7f/wP/J/9H/1f/a/97/4P/g/+P/4v/g/9//3//f/+D/
4//j/+P/5P/m/+b/5v/m/+b/5f/l/+T/5f/m/+f/6P/m/+b/5v/m/+n/6f/o/+j/5v/m
/+b/5v/m/+b/6P/o/+r/6f/p/+r/6P/o/+n/6f/p/+j/6P/p/+r/6v/q/+v/6//r/+z/
7f/t/+7/7v/u//D/7v/u//D/8//z//P/9f/1//X/9//3//X/9f/2//b/+P/4//j/+P/6
//r/+v/5//n/+f/4//j/9v/2//b/9v/4//j/+P/3//f/9//2//b/9P/z//L/8f/y//L/
8v/y/+//7//v/+//7v/u/+7/7v/s/+3/7f/t/+7/7v/u/+7/7v/u/+7/7v/w/+//7//v
/+7/7f/s/+v/7f/t/+3/6//p/+n/6f/o/+r/6f/p/+n/5//n/+f/5//p/+j/5//n/+X/
5f/l/+X/5//n/+f/5//o/+j/6P/o/+j/6P/o/+j/5v/m/+b/5//n/+b/5v/m/+f/5//p
/+n/6//r/+v/6//p/+r/6v/q/+r/6v/q/+n/6f/p/+n/6f/s/+z/6//r/+n/6f/p/+n/
5//n/+f/5//n/+b/5v/m/+f/5//n/+j/6P/o/+f/5//n/+f/5//n/+f/5//n/+X/5f/l
/+X/5f/m/+b/5v/m/+T/5P/l/+X/5//n/+f/5v/k/+X/5f/l/+T/5P/k/+T/5P/j/+P/
4v/k/+T/5P/k/+T/5P/k/+T/4//k/+P/4v/k/+P/4//j/+T/5P/k/+T/4v/i/+L/4v/i
/+L/4v/i/+L/4f/h/+D/4v/i/+L/4f/h/+H/4f/h/+L/4v/j/+P/4//j/+P/4//j/+L/
4v/i/+L/4v/i/+L/4v/i/+H/4f/h/+H/4f/f/9//3//g/+H/4v/j/+T/4//k/+T/5P/k
/+T/5P/l/+X/5P/k/+T/5v/m/+b/5v/q/+r/6//t//D/8P/w/+7/7f/t/+3/7f/t/+3/
7f/t/+z/6//r/+n/5//n/+f/5//l/+X/5f/l/+P/4//i/+H/4v/h/+H/4f/h/+D/4P/g
/+D/4P/g/+D/4P/g/+D/4P/g/+H/4f/g/+D/4//j/+H/4f/f/+L/5//t//b/AgASACoA
QgBhAIQApwDEANgA6AD4AAMBBgH6ANYAmQBWABoA5f+8/6j/nv+V/4z/h/+F/4X/gv+D
/43/mv+n/7X/vv/D/8v/0//a/9z/3P/c/93/4P/i/+H/4f/h/+L/4//j/+P/5P/k/+T/
5P/k/+X/5f/m/+b/5v/m/+b/5v/o/+j/6P/o/+f/5//m/+b/6P/o/+j/6P/m/+b/6P/o
/+j/5//n/+j/6P/o/+n/6f/r/+r/6v/r/+z/7P/s/+3/6//r/+z/7f/v//D/8P/w//D/
7v/u//D/8//z//P/9f/1//X/9//3//f/9//4//j/+v/6//r/+v/8//z//P/7//3//f/8
//z//P/8//z//P/8//z//P/7//n/+f/4//j/+v/5//j/9//2//b/9v/2//P/8//z//P/
9P/0//T/9P/y//P/8//z//T/9P/0//T/9P/0//T/9P/0//P/8//z//P/8//z//P/8//z
//P/8f/z//P/8//y//D/7//v/+//7//v/+//7//v/+7/7f/t/+//7//v/+//7//v/+//
7//w//D/8P/w//D/8P/w//D/8P/w//D/8f/z//L/8v/y//P/8//1//X/9f/1//X/9f/1
//b/9v/2//b/9v/2//X/9f/1//X/9f/2//b/9f/1//f/9//3//f/9f/1//X/9f/3//b/
9v/2//P/8//z//T/9v/2//X/9f/z//P/8//z//X/9f/1//P/8//z//P/8//0//T/9P/0
//b/9v/3//f/9//3//f/9v/0//X/9f/1//b/9v/2//b/9v/1//X/9P/2//b/9v/2//b/
9v/2//b/9P/2//b/9v/2//X/9f/1//T/9P/0//T/9v/2//b/9v/0//T/9P/0//b/9f/1
//T/9f/2//f/9//1//X/9f/1//b/9v/3//f/9//3//f/9//3//b/9v/3//f/9//3//n/
+P/2//b/9v/2//b/9v/2//X/9f/1//X/9f/z//P/8//0//X/9v/3//j/+f/6//r/+v/4
//j/+P/5//v/+v/6//r/+P/4//j/+P/+//7///8BAAQABAAEAAIAAQABAAEAAQABAAEA
AQABAP7//f/9//v//P/9//7////7//v/+//7//n/+f/4//f/9v/1//X/9f/1//T/9P/0
//b/9v/2//b/9v/2//b/9v/0//X/9f/0//b/9//3//X/9//5//j/+f///wgAEAAeADQA
TABjAIIAqQDIANwA7gD+AAsBEgEOAfQAwQCEAEoAEwDk/8j/wP+5/7D/qf+n/6P/pP+n
/6v/sv+//8v/1P/d/+X/6//u//D/8v/y//P/9P/0//X/9f/1//b/+f/5//n/+v/5//j/
9//2//n/+f/6//r/+v/6//r/+v/6//r/+v/6//3//f/8//z//P/8//z//P/8//z//v/+
//7//f/9//7//v/+//////////7//v///wAAAAAAAAEAAQABAAIAAwADAAQABAAEAAYA
BAAEAAYACQAJAAkACwAJAAkACwALAA0ADQAOAA4ADgAOAA4ADgASABIAEgARABEAEQAQ
ABAAEAAQABAAEAASABIAEgARAA8ADwAOAA4AEAAPAA4ADQAMAAwADAAMAAsACwALAAsA
CAAIAAgACAAIAAkACQAJAAoACgAKAAoACAAIAAgACAAKAAkACQAJAAkACQAJAAkACQAJ
AAkABwAHAAcABwAGAAgABwAHAAcABQAFAAUABQAFAAQAAwADAAUABQAFAAUABQAFAAUA
BQAEAAQABAAEAAQABAAEAAQABgAGAAYABwAHAAYABgAGAAkACQALAAsACQAJAAkACQAH
AAgACAAIAAoACgAKAAkACQAJAAkACQAKAAoACQAJAAcABwAHAAcACQAJAAkACQAJAAgA
CAAIAAcABwAHAAgACAAIAAcABwAJAAkACQAJAAkACQAJAAcABwAHAAcABwAGAAYABgAG
AAQABAAFAAUABQAFAAUABAAGAAcABwAHAAQABAAEAAQABgAFAAUABAAGAAYABgAGAAQA
BAAEAAQAAgAEAAQABAAGAAUABQAFAAYABgAGAAYABAAEAAQABAAEAAQABAAEAAQAAwAD
AAIABAAEAAQAAwAFAAUABQAFAAUABAAEAAMAAwADAAMAAwADAAIAAgADAAcABgAEAAQA
BAAEAAQABAAEAAMAAQABAAEAAQADAAMAAwAEAAQABAAEAAQABQAGAAYABgAIAAgACAAJ
AAcABgAGAAYABgAGAAYABgAMAAwADQAPABAAEAAQAA4ADQANAA0ADQAPAA8ADwAPAA4A
DQANAAsACQAJAAkACQAHAAcABwAHAAUABQAEAAMAAgABAAEAAQABAAAAAAAAAAAAAAAA
AAAAAAAAAAAAAAAAAAEAAQAAAAAAAwADAAEA//8BAAYACQAPABoAKgA+AFYAcACPALQA
0wDoAPwADAEYARsBGAH8AMgAhwBMABgA6f/Q/8T/uv+z/67/p/+l/6f/qv+v/7f/wv/N
/9f/4P/p//H/9f/2//b/+P/6//v//P/+//3//f/9//7/////////AAACAAIAAgACAAEA
AQACAAIAAAAAAAAAAAABAAIAAwAEAAMAAwACAAIAAgACAAIAAgACAAIABAAEAAQAAwAD
AAQABAAEAAUABQAHAAYABgAHAAYABgAGAAcABwAHAAgACQAJAAoACgAKAAwACgAKAAwA
DQANAA0ADwAPAA8AEQARABMAEwAUABQAFAAUABQAFAAWABYAFgAVABUAFQAUABQAFAAU
ABQAFAAUABQAFAATABEAEQAQABAAEAAPAA4ADQAMAAwADAAMAAsACwALAAsACAAIAAgA
CAAJAAsADAANAAwADAAMAAwACgAKAAoACgAKAAkACQAJAAsACwALAAsACQAJAAkABwAH
AAcABwAGAAYABQAFAAUABQAFAAUABQAHAAYABQAFAAMAAwADAAMAAwADAAMAAwAGAAYA
BgAGAAYABgAGAAYABgAGAAYABwAHAAYABgAGAAUABQAHAAcABwAHAAcABwAHAAgACAAI
AAoACgAKAAkACwALAAsACwAKAAoACQAJAAcABwAHAAcACQAJAAkACQAHAAYABgAGAAcA
BwAHAAgABwAGAAQAAwAFAAUABQAFAAUABQAFAAMAAwADAAMAAwAEAAQABAAEAAIAAgAD
AAMAAwADAAMAAgACAAMAAwADAAAAAAAAAAAAAgABAAEAAAACAAIAAgACAAAAAAAAAAAA
/v8AAAAAAAAAAP///////wAAAAAAAAAA/v/+//7//v8AAAAAAAAAAAAA//////7//v/+
//7//f///////////////v/+//3////////////9//z//P/9////AQABAP//AAD+//7/
/v/+//7//v/+//3//f/9//3//f/9//3//f/+//7//v/+//7///8AAAAAAAAAAAAAAAAB
AP///v/+//7/AAAAAAAAAAAEAAQABQAHAAoACgAKAAgACQAJAAkACQAHAAcABwAHAAYA
BQAFAAMAAwADAAMAAwABAAEAAQABAP/////+//3//P/7//v/+//7//r/+v/6//j/+P/4
//j/+v/6//r/+v/6//v/+//6//r/+f/7//v/+f/7//z/AQAHAA4AHgAyAEoAYgB/AKIA
xQDgAPQABAESARkBHAEOAd4AmwBcACQA7//M/7z/tP+r/6L/n/+d/53/nv+j/6n/tP+/
/8n/0v/f/+f/6//w//L/8P/y//X/9v/2//f/9//3//j/+f/5//n/+v/4//j/+P/4//n/
+f/6//r//P/8//z//P/6//r/+v/6//3//f/8//z//P/8//z//P/8//z//v/+//z/+//7
//z//P/8//3//f/9//z//P/9//z//P/8//3//f/9//7///8BAAIAAgACAAIAAAAAAAIA
AwADAAMABQAHAAcACQAJAAkACQAKAAoADAAMAAwADAAOAA4ADgANAA0ADQAMAAwADAAM
AAwADAAMAAwADAALAAsACwAKAAoACgAJAAgABwAEAAQABAAEAAMAAwADAAMABAAEAAQA
BAACAAMAAwADAAQABAAEAAQAAgACAAIAAgAEAAMAAwADAAMAAwADAAMAAwADAAMAAQAB
AAEAAQAAAAAA/////////f/9//3//f////7//f/9//3//f/9//3/+//7//v/+//+//7/
/v/+//7//v/+//7//v/+//7///////7//v/+//3//f////////////////8BAAIAAgAC
AAEAAAD///3///////////8AAAAA///////////////////////////9//z//P/8//v/
+//7//z//P/8//v/+//7//v/+//7//v/+//7//n/+f/5//n/+f/4//j/+P/4//j/+P/5
//n/+//7//v/+v/6//v/+//7//j/+P/4//j/+v/5//n/+P/4//j/+P/4//b/9v/2//b/
9v/4//j/+P/4//f/9//3//b/9v/2//b/9v/2//b/9v/2//b/9v/2//b/9f/1//T/9v/2
//b/9f/z//P/8//z//T/9P/1//X/9f/1//X/9f/1//T/9P/1//X/9f/z//H/8v/0//T/
9P/0//T/9P/0//P/8//z//P/8//1//X/9f/2//T/9P/0//T/8//0//T/9P/2//b/9v/3
//f/9v/2//b/9v/2//b/9v/6//r/+//9//7//v/+//z//f/9//3//f/9//3//f/9//z/
+//7//n/9//3//f/9//3//f/9//3//P/8//y//H/8P/v/+//7//v/+7/7v/u/+7/7v/u
/+7/7v/u/+7/7v/u/+//7//u/+7/7//x/+//7//x//T/8//5/wQAEgAkADoAUgBvAJIA
sQDMAOAA8AD8AAUBCgH8ANAAkQBUACAA7f/K/7z/tP+p/6D/nf+b/53/nv+f/6n/tP+9
/8f/zv/X/+H/5f/m/+b/6P/q/+n/6P/q/+3/7f/t/+7/7v/t/+z/7P/s/+z/7P/s/+3/
7f/u/+7/8P/w//D/8P/w//D/8P/w//H/8f/w//D/8v/y//L/8v/y//L/9P/0//T/8//z
//T/9P/0//X/9f/z//L/8v/z//b/9v/2//f/9//3//j/+f/3//j/+P/4//z/+v/6//z/
+//7//v//f/9//3///////////8AAAAAAgACAAIAAgACAAIAAgABAAMAAwACAAIABAAE
AAQABAACAAIAAgABAAEAAQAAAAAAAgABAAAA///8//z//P/8//n/+f/5//n/+P/4//j/
+P/6//v/+//7//r/+v/6//r//P/8//z//P/6//n/+f/5//n/+f/5//n/+f/5//n/9//5
//n/+f/4//j/9//3//f/9//3//f/9//5//j/9//3//X/9f/1//X/9f/1//X/9f/2//b/
9v/2//b/9v/2//b/+P/4//j/+f/5//j/+P/4//f/9//5//n/+f/5//n/+f/5//r/+v/6
//z//P/8//v/+//7//v/+//6//r/+f/5//v/+//7//v/+//7//v/+//5//j/+P/4//f/
9//3//j/+P/4//f/9//3//f/9//3//X/9f/1//P/9P/1//b/9//2//b/9v/2//b/9v/3
//f/9f/1//X/9P/0//X/9f/1//T/9P/0//T/9P/z//P/8v/0//T/9P/0//T/9P/0//T/
9P/2//b/9v/0//P/8//z//T/9P/0//T/9P/0//T/9P/y//L/8v/y//T/8//z//L/8v/y
//L/8f/x//H/8f/x//D/8P/x//H/8//z//P/8//z//L/8v/z//H/8f/x//H/8v/y//D/
8v/w//D/8P/w//D/8P/w/+//7//v/+//7//v/+//7//w//D/8P/w//D/8f/y//L/8v/y
//L/8v/z//X/9P/0//T/8//y//H/8P/2//b/9//5//r/+v/6//j/9//3//f/9//5//n/
+f/5//j/9//3//X/8//z//P/8//z//P/8//z//H/8f/w/+//7v/t/+3/7f/r/+r/6v/q
/+r/6v/q/+r/6v/q/+r/6v/q/+v/6//q/+z/7f/t/+3/7f/t/+7/7//z//z/CAAcADAA
RABfAIIApQDCANoA6AD0AP8ABgEAAeAApQBkACwA9//O/7j/rP+f/5b/lf+R/4//kP+T
/5n/pv+x/7v/xP/N/9X/2f/e/+L/5P/k/+X/5v/o/+j/5//m/+b/5//n/+f/6P/o/+j/
6P/o/+n/6f/q/+r/7P/s/+z/7P/s/+z/7P/s/+v/6//q/+r/6//s/+3/7v/s/+z/7v/u
/+7/7f/t/+7/7v/u/+//7//t/+z/7P/t//D/8P/w//H/8f/x//L/8//x//L/8v/y//L/
8v/0/w==
         </WaveFormData>
      </LeadData>
      <LeadData>
         <LeadByteCountTotal>10000</LeadByteCountTotal>
         <LeadTimeOffset>0</LeadTimeOffset>
         <LeadSampleCountTotal>5000</LeadSampleCountTotal>
         <LeadAmplitudeUnitsPerBit>4.88</LeadAmplitudeUnitsPerBit>
         <LeadAmplitudeUnits>��V</LeadAmplitudeUnits>
         <LeadHighLimit>2147483647</LeadHighLimit>
         <LeadLowLimit>268435456</LeadLowLimit>
         <LeadID>V5</LeadID>
         <LeadOffsetFirstSample>0</LeadOffsetFirstSample>
         <FirstSampleBaseline>0</FirstSampleBaseline>
         <LeadSampleSize>2</LeadSampleSize>
         <LeadOff>FALSE</LeadOff>
         <BaselineSway>FALSE</BaselineSway>
         <ExcessiveACNoise>FALSE</ExcessiveACNoise>
         <MuscleNoise>FALSE</MuscleNoise>
         <LeadDataCRC32>943946172</LeadDataCRC32>
         <WaveFormData>
EAAQABAAEAASABIAEgASABEAEAAPAA4ADgAOAA4ADgAOAA4ADgAOAAwADAAMAAwADAAM
AAwADAAMAAwADAAMAAwADAAMAAwADAAMAAwADAAMAAwADAAMAAwADAAMAAwADgAOAA4A
DgAOAA4ADgAOABAAEAAQABAAEAAQABAAEAAQABAAEAAQABAAEAAQABAADgAOAA4ADgAQ
ABAAEAAQABAAEAAQABAADgAOAA4ADgAOAA4ADgAOAAwADAAMAAwADgAOAA4ADgAMAAwA
DAAMAAwADAAMAAwADAAMAAwADAAMAAwADAAMAAwADAAMAAwADAAMAAwADAAKAAoACgAK
AAoACgAKAAoACgAKAAoACgAKAAoACgAKAAoACgAKAAoACAAIAAgACAAKAAoACgAKAAwA
DAAMAAwACwAKAAkACAAKAAoACgAKAAoACgAKAAoACgAKAAoACgAKAAoACgAKAAgACAAI
AAgACAAIAAgACAAIAAgACAAIAAgACAAIAAgACAAIAAgACAAGAAYABgAGAAgACAAIAAgA
CgAKAAkACQAHAAcABwAHAAcABwAIAAgABgAGAAcABwAJAAkACgALAAsACwALAAsACwAN
AA0ACwAJAAkACQAJAAsACwANAA8AEAATABQAFQATABEAEQAQABAAEAASABIAFAATABMA
EwARABEADwAOAA4ADgAMAAsADQAMAAwACwAIAAcABgAGAAMAAwADAAIAAgACAAIAAgAB
AAEAAgACAAIAAgACAAIAAgACAAEAAQADAAMAAgACAAEAAgAFAAwAEgAgAC8APQBRAGwA
hQCbAK8AwQDRANoA3gDdAMkApAB9AFkANAAWAAgA///x/+f/4//e/9r/2f/Z/93/5f/s
/+//8//7/////v/8//3///8BAP//AAABAAEAAQABAAEA////////AAACAAIAAgABAAEA
AQADAAMAAQABAAEAAQAEAAQAAwADAAMAAwADAAMAAQABAAIAAgADAAMAAwADAAMAAwAD
AAIAAgADAAMABAAEAAMAAwADAAMAAwADAAUABQAFAAUABgAFAAUABQAGAAgABwAHAAoA
CAAIAAkACwAJAAkACwAMAAwADAAMAA0ADwAPAA8ADwAQABEAEQASABIAEgATABMAEgAS
ABEAEQATABQAFAAUABQAFAATABMAEQASABIAEQAOAA4ADgAOAAwADAANAA0ACwAKAAoA
CgAKAAkACQAJAAkACQAIAAcABwAHAAcABgAFAAQABAAEAAQAAwACAAIAAQABAP////8B
AAAAAAAAAP3//P/8//z//v/9//3//v/8//z/+//7//7//v/+//3/+//7//v/+v/6//v/
+//7//v/+//7//v/+//7//v//P/6//r/+v/6//z//P/8//z//P/9//3//f/9//3//f/9
//3//f/9//3//f/9//3//f/+//7//f/9//v/+//7//v/+f/5//n/+f/7//r/+v/6//f/
9//3//j/+P/4//j/+P/4//j/+P/4//j/+P/4//f/9v/2//b/9v/2//b/9v/2//b/9//3
//b/9v/2//b/9v/2//f/9//2//T/9P/0//T/8v/y//L/8v/z//P/8//z//L/8v/y//L/
9P/0//T/9f/z//L/8v/y//L/8//z//P/8v/x//H/8f/x//L/8v/y//L/8f/x//H/7//v
/+//7v/w//D/8P/w//H/8f/x//H/7//v/+//7//v/+3/7f/t/+//7//v/+7/7v/u/+7/
7v/v/+//7//v/+//7//v/+//8P/w/+7/7v/t/+3/7f/t//D/8f/x//H/8f/x//H/8//z
//H/8f/x//D/7//u/+3/8f/z//T/9//6//v/+//5//n/+P/4//j/+P/4//j/9//1//X/
9f/1//X/9P/0//T/8v/x//H/8P/w/+//7v/t/+z/7P/r/+v/7f/s/+z/7P/s/+z/6//r
/+r/6v/q/+r/6P/o/+j/6P/n/+f/5//n/+j/5v/n/+j/7f/w//b/BAAVACUANQBOAGsA
hQCZAKsAuwDGAMwAywC5AJYAbQBHACIAAADs/+P/1//J/8H/vv+4/7P/tf+5/8H/yP/P
/9X/2//f/+D/4v/j/+X/5f/j/+L/5f/l/+X/5f/l/+X/5f/l/+b/5v/m/+b/5f/j/+P/
5f/l/+f/5//n/+f/6P/o/+f/5//n/+f/5//n/+f/5//o/+j/6f/p/+n/6f/n/+f/5//m
/+f/6f/q/+z/6v/p/+n/6f/p/+n/6f/r/+v/6//r/+z/7f/t/+3/7v/u/+3/7f/w/+7/
7v/v//H/8f/x//P/9P/y//L/8v/z//f/9//3//f/+P/5//n/+v/8//z//f/9//z//P/7
//v/+f/6//r/+v/8//z/+//7//v//P/8//v/+P/4//j/+P/2//b/9//3//P/8v/y//L/
9P/z//P/8//z//P/8v/x/+//7//v/+7/7f/s/+z/7P/u/+3/7P/s/+3/7f/r/+v/6//q
/+r/6v/p/+j/6P/o/+r/6f/p/+r/6P/o/+f/5//m/+b/5v/l/+X/5f/l/+T/5v/n/+f/
5//l/+X/5f/l/+f/5//n/+j/5v/m/+b/5v/o/+j/6P/o/+j/6f/p/+n/6f/p/+n/6f/p
/+n/6f/p/+n/6f/p/+n/6v/q/+n/6f/p/+n/6f/p/+n/6f/p/+n/5//m/+b/5v/n/+f/
5//o/+b/5v/m/+b/6P/o/+j/6P/o/+j/6P/n/+b/5v/m/+b/5P/k/+T/5P/m/+f/5//m
/+b/5v/m/+b/5P/l/+X/5P/i/+L/4v/i/+T/5P/k/+T/5f/l/+X/5f/k/+T/5P/k/+T/
5P/k/+X/4//i/+L/4v/k/+X/5f/l/+T/4//j/+P/4//k/+T/5P/k/+P/4//j/+P/4//j
/+L/4v/i/+L/4v/j/+P/4//j/+H/4f/h/+H/4//h/+H/4f/j/+P/4//j/+T/5P/k/+T/
4v/i/+L/4v/i/+L/4//j/+P/4//l/+X/5f/l/+T/5P/i/+L/4//j/+P/4//k/+X/5f/l
/+X/5f/l/+f/6f/n/+f/5//l/+X/5f/l/+f/6f/q/+3/7v/v/+//7f/v/+7/7v/u/+//
7v/t/+v/7f/t/+3/7f/r/+r/6v/q/+r/6f/p/+j/5v/l/+T/4//i/+L/4f/h/+P/4v/i
/+L/4v/i/+H/4f/i/+L/4v/i/+D/4P/g/+D/4f/h/+H/4f/i/+D/3//i/+f/6v/w//z/
CwAbAC0ARABdAHcAjQCdAK8AvADCAMEAtQCSAGkARQAgAAAA7P/h/9f/y//D/77/uv+3
/7f/uf/B/8r/z//V/9n/2//c/+D/5f/j/+H/4f/k/+P/4//j/+P/4//j/+P/4//k/+T/
5P/k/+P/5f/l/+f/5//m/+X/5P/j/+b/5v/l/+X/5f/l/+X/5f/n/+f/6P/o/+n/6f/p
/+n/6f/p/+n/6P/o/+n/6f/q/+r/6f/p/+n/6//r/+v/7f/r/+v/6//s/+//7//v//D/
8P/v/+//8v/x//D/8P/x//P/8//1//b/9v/2//b/9//7//v/+//7//z//f/9//7//v/+
///////+//7//f/9//3//v/+//7/AAAAAP///////wAAAAD///7//v/+//7//P/8//3/
/f/9//z//P/8//r/+f/5//n/+//7//r/+f/3//f/9//2//f/9v/2//b/9P/z//L/8v/1
//X/8//z//P/8v/y//L/8f/w//D/8P/u/+3/7f/u/+7/7v/t/+3/8P/w//D/7//x//H/
8f/w/+7/7//v/+//8P/x//L/8//x//H/8f/y//L/8v/y//L/8v/y//L/8v/y//P/8//z
//P/8//z//P/9f/1//X/9f/z//P/8//z//T/9P/z//P/9f/1//X/9f/z//P/8//z//X/
9P/0//T/8//z//P/9P/0//T/9P/0//L/8v/y//L/8v/y//L/8f/x//L/8//0//L/8v/y
//L/8v/z//P/8v/y//L/8v/y//L/8//z//L/8f/y//P/9P/0//T/9P/0//X/9f/1//X/
8v/y//L/8v/y//L/8v/z//P/8v/y//L/8v/z//P/8//y//H/8f/x//P/9P/0//T/9P/z
//P/8//1//X/9f/0//T/9P/0//T/9f/1//X/9f/1//X/9f/1//X/8//z//P/8f/x//H/
8f/0//T/9P/0//T/9f/3//b/9P/0//T/9P/1//X/9f/1//P/8//z//P/9v/2//T/9P/2
//f/+P/5//j/+f/5//n/+f/5//n/+//7//n/+f/5//v/+//7//v//f///wAAAwAEAAUA
BQADAAUABAAEAAQABgAGAAYABQADAAMAAwADAAEAAAAAAAAA/v/9//3//P/8//v/+v/5
//j/+P/3//f/+f/4//j/+P/4//j/9//3//j/+P/4//j/+P/4//j/+P/5//f/9//1//b/
9v/3//r//f8AAAgAFAAlADUARwBeAHUAjQCjALUAwQDMANIA0QC7AJQAbwBNACgADgAA
APX/6f/h/9v/1v/S/8//z//V/93/4v/l/+v/8f/z//T/9v/3//f/9//3//j/9//3//f/
9//3//f/9//3//j/+P/4//j/9//3//f/+f/5//n/+f/5//n/+P/4//f/9//3//f/9//3
//n/+f/6//r/+f/5//n/+f/7//v/+//6//r/+//7//z//P/7//v/+//7//v/+//9//v/
+//7//z//f/9//3//v8AAP////8CAAAAAAABAAMAAQABAAMABAAEAAQABAAFAAcABwAH
AAcACgALAAsADAAMAAwADQANAA4ADgANAA0ADQAOAA4ADgAMAAwACwALAA0ADgAOAA0A
CgAKAAoACgAIAAgACQAJAAkACAAIAAgACAAHAAcABwAFAAUABAADAAMAAwADAAIAAwAC
AAIAAgACAAEAAAAAAP/////9//3////+//7//v/7//r/+v/6//z/+//7//z//P/8//v/
+//8//z//P/7//n/+f/5//j/+v/7//v/+//5//n/+f/5//v/+//7//z//P/8//z//P/8
//z//P/8//r/+//7//v//f/9//3//f/9//3//f/9//3//f/9//3//v/+//3//f/7//v/
+//7//v/+//7//v//f/8//z//P/5//n/+f/6//r/+v/6//r/+v/6//r/+v/6//r/+v/5
//r/+v/6//r/+v/6//r/+v/4//n/+f/4//b/9v/2//b/9v/3//f/9v/2//b/9v/2//b/
9v/2//b/9f/1//X/9f/0//T/9P/0//b/9v/2//f/9f/0//T/9P/0//X/9f/1//b/9f/1
//X/9f/2//b/9v/2//X/9f/1//X/9f/1//T/9P/0//T/9P/z//P/8//z//X/9f/1//X/
8//x//H/8f/1//X/9P/0//T/9P/0//P/8//z//P/8//z//P/8//0//T/8v/y//T/9f/2
//f/9//3//b/9f/1//X/9f/3//f/9f/1//X/9f/1//X/9f/3//n/+v/9//7///////3/
///+//7//v/+//7//v/9//3//f/9//3/+//6//r/+v/4//f/9//2//T/8//y//H/8P/w
/+//7//x//D/8P/w//D/8P/v/+//7v/u/+7/7v/u/+7/7v/u/+//7//r/+3/7v/w//H/
8P/z//j/AgAOABsAKwBBAFwAdQCLAJ8AsQC9AMgAzADFAK0AhgBfADsAFAD4/+z/4//V
/83/x//C/7z/uf+5/7//x//O/9X/2f/f/+P/5v/m/+n/6f/p/+v/6v/p/+f/5//n/+f/
6f/p/+n/6v/s/+z/7P/r/+n/6f/r/+v/7f/t/+3/7f/s/+z/6//r/+3/7f/t/+3/6//r
/+z/7P/t/+3/7f/t/+//7//v/+7/7P/t/+3/7v/u/+3/7f/t/+v/6//r/+3/7//v/+//
8P/x//H/8f/y//D/7//v//L/8v/y//P/9f/1//X/9//4//b/9v/2//f/+//7//v/+//8
//3//f/+//z//P/9//3//v/+//3//f///wAAAAAAAAAAAAD//////v/+//3/+//8//z/
/P/8//j/+P/5//n/+f/4//j/+P/2//X/9f/1//P/8//y//H/8f/x//H/8P/v/+7/7v/u
/+z/6//q/+r/6//r/+n/6f/n/+b/5v/m/+f/5v/m/+b/5v/l/+X/5v/m/+b/5f/l/+T/
5P/k/+P/4//j/+P/4v/k/+X/5f/l/+P/4//j/+P/4//j/+P/5P/i/+L/4v/i/+T/5P/k
/+T/5P/l/+X/5f/j/+P/4//j/+X/5f/l/+X/4//j/+P/4//k/+T/4//j/+P/4//j/+P/
4f/h/+H/4f/j/+L/4v/i/+H/4f/h/+L/4P/g/+D/4P/g/+D/4P/g/+D/4P/g/9//4P/g
/+D/4P/g/+D/4P/g/97/3//f/97/4P/g/+D/4P/e/9//3//e/97/3v/e/97/3P/c/9z/
3P/d/93/3f/d/9z/3P/c/9z/2v/a/9r/2//d/9z/3P/c/9r/2//b/9v/2v/Z/9n/2f/Z
/9r/2v/a/9r/2f/Z/9n/2f/Z/9n/2P/Y/9j/2P/Y/9n/2f/Z/9n/2f/Z/9n/2f/Z/9n/
2P/Y/9j/2P/Y/9f/1//X/9f/1//X/9f/1//Y/9j/1v/W/9n/2f/Z/9n/2P/Z/9n/2f/Z
/9n/2f/b/9v/2f/Z/9n/2//b/9v/2//b/93/3v/h/+T/5f/l/+P/4//i/+L/4v/k/+T/
5P/j/+H/4f/h/+H/4f/g/+D/4P/e/93/3f/c/9r/2f/Y/9f/2P/Y/9f/1//X/9b/1v/W
/9b/1v/V/9X/1P/U/9T/1P/U/9T/1P/U/9X/1f/V/9X/1P/U/9P/1v/b/+D/5v/w////
EQAlADwAVwBvAIMAlwCnALIAtgC3AKcAhABbADUADgDu/9r/zf/B/7f/sf+s/6j/o/+h
/6f/r/+4/8H/x//J/8v/0P/S/9X/1f/V/9X/1P/V/9X/1f/V/9X/1f/V/9X/1v/Y/9j/
2P/X/9f/1//Z/9n/1//X/9f/1//a/9r/2f/Z/9n/2f/Z/9n/2f/Z/9r/2v/b/9v/2//b
/9v/2//b/9r/2v/b/9v/3P/c/9v/2//b/93/3f/d/9//3//f/9//4P/h/+H/4f/i/+D/
3//f/+L/4v/i/+P/5f/n/+f/6f/q/+r/6v/q/+v/6//r/+v/6//u/+//7//w//D/8P/x
//H/8v/y//H/8f/z//T/9P/0//T/9P/z//P/8//0//T/8//y//L/8v/y//D/8P/x//H/
8f/w//D/8P/u/+3/7f/t/+3/7f/s/+v/6//r/+v/6v/r/+r/6v/q/+r/6f/o/+j/6f/p
/+f/5//n/+b/5v/m/+f/5v/m/+b/5v/l/+X/5v/k/+T/4//j/+b/5v/m/+X/5f/l/+X/
5P/k/+X/5f/l/+f/5//n/+f/5f/l/+X/5v/o/+j/6P/o/+j/6P/o/+j/6P/p/+n/6f/r
/+v/6//r/+v/6//r/+v/6//r/+v/6//s/+z/6//r/+v/6//r/+v/6//r/+v/6//t/+z/
7P/s/+v/6//r/+z/7P/s/+z/7P/s/+z/7P/s/+z/7P/s/+v/6v/q/+r/6v/q/+r/6v/q
/+z/7f/t/+z/7P/s/+z/7P/s/+3/7f/s/+z/7P/s/+z/7P/s/+z/7P/t/+3/7f/t/+7/
7v/u/+7/7v/u/+7/7//v/+7/7v/u/+7/7//v/+//8P/v/+//7//t/+7/7v/u//D/7//v
/+//8f/x//H/8P/w//D/8P/w//H/8f/x//H/8f/x//H/8f/z//H/8f/x//H/8f/z//P/
8v/w//D/8P/w//H/8f/x//H/8//z//P/8//y//L/8P/w//L/8//0//X/9v/3//f/9//1
//X/9f/3//n/9//3//f/9f/1//X/9f/5//v//P///wIAAwADAAEAAQAAAAAAAAACAAIA
AgABAP///////////v/+////AAD8//v/+//6//r/+f/4//f/+P/4//f/9//1//T/9P/0
//b/9v/1//X/9v/2//b/9v/0//T/9P/0//f/9//1//P/9P/2//f/9v/5//7/AgAMABsA
KwA7AFAAawCFAJkArQC9AMoA0gDTAMkArgCJAGUAPgAaAAIA+//x/+f/3f/Y/9L/z//P
/9H/1f/e/+X/6f/t//P/9v/4//f/9//3//f/+P/3//n/+f/5//n/+//7//v//P/7//r/
+f/3//j/+f/8//3/+//7//v/+//8//z/+//7//3//f/9//3//f/9//7//v//////////
/wEAAQABAAAAAAABAAEAAgAEAAMAAwADAAMAAwADAAUAAwADAAMABAAFAAUABQAGAAYA
BQAFAAgACgAKAAsADQAMAAsADAAMAA0ADgAPABEAEQARABEAEQAUABUAFQAWABYAFgAX
ABcAGAAYABcAFwAZABoAGgAaABgAGAAXABcAGQAaABoAGQAYABgAGAAYABYAFgAXABcA
FQAUABQAFAAWABUAFQAVABUAFQAUABMAEQARABEAEAAQABAAEQASABQAEwASABIAEQAR
AA8ADwAPAA4ADgAOAA8ADgAOAA4ADAALAAsADAAMAAwACwALAA4ADgAOAA0ADQANAA0A
DAAKAAsACwALAA0ADQANAA0ADQANAA0ADgAOAA4ADgAOABAAEAAQABAAEAARABEAEQAP
AA8ADwAPABEAEQARABEAEQARABEAEQASABIAEQARAA8ADwAPAA8AEQARABEAEQARABAA
EAAQAA0ADQANAA4AEAAQABAAEAAOAA4ADgAOABAAEAAQAA8ADgAOAA4ADgAOAA4ADgAO
AAwADQANAAwADgAOAA4ADgAOAA8ADwAOAA4ADgAOAA4ADAAMAAwADAANAA0ADQANAA4A
DgAOAA4ADAAMAAwADQAPAA4ADgAOAA4ADwAPAA8ADgANAA0ADQALAAwADAAMAAwACwAL
AAsACwALAAsACgAMAAwADAAMAA0ADQANAA0ADQANAA0ADQANAAsACwALABEAEAAOAA4A
DgAOAA0ADQANAA0ACwALAAsACwAOAA4ADAAMAA8ADwAPAA8ADgAPAA8ADwARABEAEQAT
ABMAEQARABEAEQARABEAEQAVABcAGAAbABoAGwAbABkAFwAWABYAFgAaABoAGgAZABcA
FwAXABcAFQAUABQAFAAQAA8ADwAOAA4ADQAMAAsACgAKAAkACQAJAAgACAAIAAoACgAJ
AAkACgAKAAoACgAKAAoACgAKAAkACwALAAkABgAIAAkADAANABQAIAAuAD0ATQBlAH4A
lQCpAL8A0wDdAOIA5gDbALsAlgBxAE0AKgASAAYA+//v/+f/4f/c/9r/2//d/+H/6f/w
//X/+f///wMABAACAAEAAQADAAMABgAHAAUABQAFAAUABQAFAAUABgAIAAgACAAHAAUA
BQAHAAcABQAFAAUABQAIAAgABwAHAAUABQAFAAUABQAFAAYABgAHAAcABwAHAAcABwAH
AAYABgAHAAcACAAIAAcABwAHAAcABwAHAAkACQAJAAkACgALAAsACwAMAAwACwALAA4A
DAAMAA0ADwANAA0ADwAQABIAEgASABMAFQAVABUAFQAUABUAFQAWABYAFgAXABcAGAAY
ABcAFwAXABgAGAAYABgAGAAXABcAFwAYABgAFwAUABQAFAAUABIAEgATABMAEQAQABAA
EAASABEAEQARAA8ADwAOAA0ACwALAAsACgAJAAgACAAIAAoACQAIAAgABwAHAAUABQAD
AAIAAgACAAMAAgACAAIAAgABAAEAAgACAAIAAQABAAAAAAAAAP///////////v/+////
////////////////AQABAAEAAgAAAAAAAAAAAAAAAAAAAAAAAAABAAEAAQABAAEAAQAB
AAEAAQABAAEAAwADAAMAAwACAAIAAQABAP////////////////////8BAAAAAAAAAAEA
AQABAAIAAAAAAAAAAAAAAAAAAAAAAAAAAAAAAP///v/+//7//v/+//7//v/+//7/////
//7//P/8//z//P/8//3//f/8//r/+v/6//r/+v/6//r/+v/7//v/+//7//r/+v/6//r/
+v/6//r/+//5//j/+P/4//j/+f/5//n/+P/3//f/9//3//j/+P/4//j/9//3//f/9//3
//f/9v/2//b/9v/2//X/9f/1//X/9//3//f/9//3//X/9f/1//f/+f/5//f/9v/2//b/
9v/2//X/9f/1//X/8//z//P/8//0//T/8v/y//X/9f/1//X/9v/3//f/9//3//f/9//5
//f/9f/1//X/9f/1//X/9f/5//v//P///wAAAQABAP///f/8//z//P/8//z//P/7//3/
/f/9//3/+f/4//j/+P/2//X/9f/0//b/9f/0//P/8P/w/+//7//v/+7/7v/u/+7/7v/t
/+3/7v/u/+7/7v/u/+7/7v/u/+//7//v/+//7v/s/+3/8P/z//b/AAAOAB0ALQBBAFgA
cwCNAKEAswDDAMoAzgDNALUAjgBpAEMAGgD8/+z/4f/X/83/x//C/77/vf+9/8H/x//O
/9X/2f/f/+P/5v/o/+n/5//p/+v/7P/r/+v/6//r/+v/6//r/+v/7P/q/+r/6v/p/+n/
6f/r/+v/7f/t/+3/7f/s/+z/6//r/+3/7f/t/+3/6//r/+z/7P/t/+3/7f/t/+3/7f/t
/+z/7P/t/+3/7v/u/+3/7f/t/+3/7f/t/+//7f/t/+3/7v/x//H/8f/y//L/8f/x//T/
9P/0//X/9//1//X/9//4//j/+P/4//n/+//7//v/+//8//3//f/+//7//v//////AAAA
AP///////wAAAAAAAAAAAAD///////8AAAAA///8//z//P/8//r/+v/7//v/+v/6//v/
/P/6//n/+f/5//n/+f/4//f/9//3//f/9v/1//T/9P/0//T/8//y//L/8//z//H/8f/x
//D/8P/w/+//7v/u/+7/7v/t/+3/7v/s/+z/6//r/+z/7P/s/+v/6//r/+v/6v/s/+3/
7f/t/+//7//v/+//7//v/+//8P/w//D/8P/w/+7/7v/u/+7/7v/v/+//7//v/+//7//v
/+3/7f/t/+3/7//v/+//7//w//D/7//v/+//7//v/+//8f/x//H/8f/w/+7/7f/s/+3/
7f/t/+7/7P/s/+z/7P/s/+z/7P/s/+z/7P/s/+v/6v/q/+r/6v/q/+r/6v/q/+r/6//r
/+r/6v/q/+r/6v/q/+v/6//q/+r/6v/q/+r/6v/q/+r/6v/p/+n/6f/p/+j/6P/o/+j/
6P/o/+j/6f/p/+j/6P/o/+b/5//n/+f/6P/n/+f/5//l/+b/5v/m/+j/5//n/+f/5//n
/+f/5v/m/+b/5v/m/+f/5//n/+f/5//n/+f/5//n/+X/5f/l/+X/5f/l/+P/5P/m/+b/
5v/m/+X/5f/l/+X/4//j/+P/4//m/+b/5P/k/+f/5//n/+f/5v/n/+f/5//n/+f/5//p
/+n/5//n/+f/5//n/+f/5//r/+3/7v/x//D/8f/x/+//8f/w//D/8P/y//L/8v/x/+//
7//v/+//7//u/+7/7v/s/+v/6//q/+j/5//m/+X/5P/k/+P/4//j/+L/4v/i/+T/5P/j
/+P/4v/i/+L/4v/i/+L/4v/i/+H/4//l/+P/4v/k/+X/5P/n/+7/9v8EABMAIQAzAEwA
ZQB9AJMAowCxALwAwgC/AKkAggBdADsAFAD4/+r/4f/T/8v/xf/C/8D/vf+7/7//x//O
/9H/1f/b/+H/5P/i/+P/4//j/+H/4P/j/+X/5f/l/+X/4//j/+P/5P/m/+b/5v/l/+X/
5f/n/+f/6f/p/+n/6f/o/+j/5//n/+f/5//n/+f/6f/p/+r/6v/r/+v/6//r/+v/6//r
/+r/6v/r/+v/7P/q/+n/6f/p/+v/6//r/+3/7f/t/+3/7v/v/+//7//w//D/7//v//L/
8v/y//P/9f/z//P/9f/2//b/9v/2//f/9//3//f/9//4//n/+f/6//z//P/9//3//v/+
//3//f/9//7//v/+//7//v/9//3//f/+//7//f/8//z//P/8//j/+P/5//n/+f/4//j/
+P/4//f/9//3//f/9//2//X/9f/1//X/9P/z//L/8v/y//L/8f/w//D/8f/x/+//7//v
/+7/7v/u/+3/7P/s/+z/7P/r/+v/7P/s/+z/6//r/+z/7P/s/+v/6f/p/+n/6P/q/+v/
6//r/+v/6//r/+v/6//r/+v/7P/s/+z/7P/s/+z/7P/s/+z/6v/r/+v/6//t/+3/7f/t
/+3/7f/t/+3/6//r/+v/6//q/+r/6f/p/+v/6//r/+v/7f/t/+3/7f/s/+r/6f/o/+n/
6f/p/+r/6v/q/+r/6v/q/+r/6v/q/+j/6P/o/+f/6P/o/+j/6P/o/+j/6P/o/+b/5//n
/+b/5v/m/+b/5v/m/+f/5//m/+b/5v/m/+b/5P/k/+T/5P/l/+X/5f/l/+T/5P/k/+T/
5P/k/+T/5f/l/+T/5P/k/+L/4//j/+P/5P/j/+P/4//h/+L/4v/i/+L/4f/h/+H/4f/h
/+H/4P/g/+D/4P/g/+H/4f/h/+H/4f/h/+H/4f/h/9//3//f/9//3//f/9//4P/g/97/
3v/g/+D/4P/g/93/3f/d/93/3f/d/93/3f/e/97/3P/c/93/3f/d/93/3v/f/9//3//d
/93/3f/f/+H/3//f/9//3f/d/93/3f/f/+H/4v/l/+T/5f/l/+P/4//i/+L/4v/k/+T/
5P/j/+P/4//j/+P/3//e/97/3v/e/93/3f/c/9r/2f/Y/9f/1v/W/9X/1f/T/9L/0v/S
/9T/1P/T/9P/0v/S/9L/0v/Q/9D/0P/Q/9P/0//T/9P/0v/S/9H/0P/R/9b/4P/u//v/
BwAZADIASQBjAHkAiQCXAKIAqgCtAJ8AfABTAC8ADADq/9b/y/+9/7P/rf+m/6L/of+h
/6P/q/+y/7X/vf/B/8X/xv/I/8n/yf/J/8n/yv/L/8n/yf/J/8n/yf/J/8n/yv/M/8z/
zP/L/8n/yf/L/8v/y//L/8v/y//M/8z/y//L/8n/yf/J/8n/y//L/8z/zP/L/8v/y//L
/8v/y//L/8r/yP/J/8n/yv/K/8n/yf/J/8n/yf/J/8v/y//L/8v/zP/L/8v/y//M/8z/
zf/P/w==
         </WaveFormData>
      </LeadData>
      <LeadData>
         <LeadByteCountTotal>10000</LeadByteCountTotal>
         <LeadTimeOffset>0</LeadTimeOffset>
         <LeadSampleCountTotal>5000</LeadSampleCountTotal>
         <LeadAmplitudeUnitsPerBit>4.88</LeadAmplitudeUnitsPerBit>
         <LeadAmplitudeUnits>��V</LeadAmplitudeUnits>
         <LeadHighLimit>2147483647</LeadHighLimit>
         <LeadLowLimit>268435456</LeadLowLimit>
         <LeadID>V6</LeadID>
         <LeadOffsetFirstSample>0</LeadOffsetFirstSample>
         <FirstSampleBaseline>0</FirstSampleBaseline>
         <LeadSampleSize>2</LeadSampleSize>
         <LeadOff>FALSE</LeadOff>
         <BaselineSway>FALSE</BaselineSway>
         <ExcessiveACNoise>FALSE</ExcessiveACNoise>
         <MuscleNoise>FALSE</MuscleNoise>
         <LeadDataCRC32>1387709354</LeadDataCRC32>
         <WaveFormData>
GAAYABgAGAAYABgAGAAYABcAFgAVABQAEgASABIAEgASABIAEgASABIAEgASABIAEgAS
ABIAEgASABIAEgASABIAEgASABIAEgASABIAEgASABIAEgASABIAEgASABIAEgASABIA
EgASABIAEgASABQAFAAUABQAFAAUABQAFAAUABQAFAAUABQAFAAUABQAEgASABIAEgAU
ABQAFAAUABQAFAAUABQAEgASABIAEgAUABQAFAAUABMAEgARABAAEgASABIAEgASABIA
EgASABAAEAAQABAAEAAQABAAEAASABIAEgASABAAEAAQABAAEAAQABAAEAAOAA4ADgAO
AA4ADgAOAA4ADgAOAA4ADgAOAA4ADgAOAAwADAAMAAwADAAMAAwADAAMAAwADAAMAA4A
DgAOAA4ADAAMAAwADAAMAAwADAAMAAwADAAMAAwADAAMAAwADAAMAAwADAAMAAwADAAM
AAwACgAKAAoACgAKAAoACgAKAAoACgAKAAoADAAMAAwADAAKAAoACgAKAAwADAAMAAwA
DAAMAAwADAAMAAwACwALAAkACQAJAAkACQAJAAoACgAKAAoACgAKAAoACgAKAAoACgAM
AAwACwAJAAkACQAJAAsACwAMAA8AEAATABUAFQATABEAEQARABEAEgASABIAFAAUABQA
FAATABIAEAANAA0ADQAMAAsADAALAAoACQAJAAcABgAGAAUAAwACAAEAAAAAAAAAAAAB
AAEAAgACAAIAAgACAAIAAgACAAIAAgACAAIA/////////////wIABQANABUAGwAlADMA
QQBPAF0AbgB7AIUAjgCWAJQAhABwAF4ASwA3AC0AJQAZABAACwAFAAAA/P/6//7/BAAF
AAQABgAIAAgABQADAAIABAAEAAQAAwACAAIAAgADAAMAAQAAAAAAAAAAAAAA/////wEA
AQABAAIAAAD/////AAAAAAAAAAAAAAAAAAD//////v/+//7//v///wAAAQACAAAAAAAA
AAAAAgACAAIAAwABAAEAAQABAAEAAQABAAIAAgACAAIABAAEAAQABAAEAAUABQAFAAgA
CAAIAAgACQAIAAgACQAJAAsACwALAAsADwAQABAAEAARABIAEwATABMAEwAUABUAFQAV
ABYAFwAVABUAFQAVABYAFgAVABUAFQAWABYAFgAVABUAFQAVABUAFAAUABQAFAATABIA
EgASABEADwAOAA8ADgANAAwADQANAA0ADAAKAAoACAAIAAgACAAIAAgACAAIAAcABwAH
AAcABwAGAAYABgAFAAUABQAEAAQABQADAAMAAwADAAUABQAFAAQABAAEAAQABAAEAAUA
BQAFAAUABQAFAAUAAwADAAMAAwADAAMAAwADAAMAAwADAAMABQAFAAUABQAFAAUABgAG
AAQABAAEAAQABAAEAAQABAAEAAQABAADAAEAAgACAAIAAAAAAAAAAAACAAIAAgACAAIA
AgACAAIAAAAAAAAAAAD+//7//v/+//7///////7//v/+//7//v/8//3//f/9//3//f/9
//3/+//7//v/+//+//7//v/+//3//P/7//r/+v/6//r/+v/8//z/+//7//r/+v/6//r/
+v/6//n/+f/4//j/+P/4//r/+f/5//n/+f/4//j/+P/4//j/+P/4//j/+P/4//j/+P/2
//b/9v/3//f/9//3//f/9//3//j/+P/4//j/+P/3//b/9v/2//b/9v/4//b/9P/0//T/
9P/2//b/9v/2//X/9f/1//X/9f/1//X/9f/0//T/9P/0//X/9v/3//j/+P/4//j/+v/4
//f/9//3//b/9f/0//P/9f/5//v///8BAAEAAQD///3//f/9//7//v/+//7//v/8//z/
/P/8//3/+//7//v/+v/5//j/9//0//P/8//x//L/8v/y//H/8//z//L/8v/w//D/7//v
/+7/7v/u/+7/7v/u/+7/7v/u/+7/7v/u/+3/6//r/+v/6//s/+//9/8DAAkADwAbACsA
OwBLAFoAZwB1AHwAhACEAHYAYgBSAD0AJwAbABMABQD4//P/7f/m/+L/4v/k/+j/6//u
//L/9P/0//X/9f/y//L/8v/w/+//8v/w//D/8f/x//H/8P/w//D/8v/y//H/8f/v/+//
7//w//L/8f/x//L/8v/y//L/8v/y//L/8f/x//L/8v/y//L/9P/0//T/9P/0//T/9P/0
//b/9v/2//f/9f/1//X/9f/z//P/8//0//b/9v/2//j/+v/6//r/+v/5//n/+f/8//z/
/P/8//3//v/+/////////////////wMABAAEAAQAAwAEAAUABQAHAAcACAAJAAkACQAK
AAsACQAJAAkACQAMAAwACwALAAsADAAMAAwACwALAAsACwAJAAgACAAIAAgABwAGAAYA
BwAHAAYABgAFAAQAAwACAAEAAQABAAAAAAAAAP7//v/+//7//v/+//7//v/9//3//f/9
//3//P/8//z/+//7//3//P/8//3/+//7//v/+//5//n/+f/4//j/+P/4//j/+v/7//v/
+//7//v/+//7//v/+//7//v/+//7//v/+//7//v/+//7//3//f/9//3//f/9//7//v/+
//7//v/+//z//P/8//z//P/8//z/+//7//z//P/8//z//P/8//z/+v/6//r/+v/8//z/
/P/8//r/+v/6//r/+v/6//r/+v/8//3//f/8//r/+v/6//r/+P/5//n/+f/7//v/+//7
//n/+f/5//n/+v/6//r/+v/4//j/+P/4//r/+v/6//r/+v/6//n/+f/6//r/+v/6//r/
+v/5//n/+P/4//j/+P/6//n/+f/5//n/+P/4//j/+v/6//r/+v/6//r/+v/6//r/+P/4
//j/+f/5//n/+f/5//n/+f/6//j/+P/4//j/9//2//b/9v/4//j/+P/4//j/+P/5//n/
9//4//j/+P/4//j/+v/6//r/+v/7//v/+//7//n/+f/5//n/+v/6//r/+v/8//z//P/8
//z//P/8//7/AAD////////9//3//f/9//z///8AAAMABwAHAAcABQAFAAUABQAGAAQA
BAAEAAQABgAGAAYABgAFAAMAAwADAAQAAwACAAEA/v/9//3/+//6//r/+v/5//v/+//6
//r/+v/6//n/+f/4//j/+P/4//j/+P/4//j/+P/4//j/+v/5//f/9//3//n/+v/9/wMA
CwATABkAIwAzAEMAUwBiAHEAewCGAJAAkACAAG4AXgBLADcAKQAfABUACgABAPv/9v/y
//D/8v/2//v//v8AAAAA/v/7//3/AAD+//z//P/9//z/+v/6//v/+//7//r/+v/6//r/
+v/5//n/+f/5//n/+v/6//n/+f/6//r/+v/6//r/+v/6//n/+f/6//r/+v/6//r/+v/6
//r//P/8//z//P/8//z//P/9//3//f/9//3/////////AAD+//7//v8AAAAAAAAAAAAA
AQABAAEABAADAAIAAQABAAMABAAGAAcABwAHAAcABwALAAwADAAMAA0ADgAPAA8ADwAP
ABAAEQARABEAEgATABEAEQARABEAEgASABEAEQATABQAFAAUABMAEwATABMAEwASABIA
EgASABEAEAAQAA8ADwAOAA4ADwAOAA0ADAALAAsACwAKAAoACgAIAAgABgAGAAYABgAG
AAYABQAFAAUABQAFAAQABAAEAAMAAwADAAIAAgADAAMAAwADAAMABQAFAAUABAAEAAQA
BAAEAAIAAwADAAMABQAFAAUABQAFAAUABQAFAAUABQAFAAUABQAFAAUABQAFAAUABQAF
AAcABwAIAAgACAAIAAgACAAGAAYABgAGAAYABgAGAAUABwAIAAgACAAGAAYABgAGAAgA
CAAIAAgABwAGAAUABAAGAAYABgAGAAYABgAGAAYABAAFAAUABAAFAAYABwAIAAYABwAH
AAcABQAFAAUABQAFAAUABQAFAAYABgAGAAYABgAGAAYABgAGAAYABgAGAAYABgAFAAUA
BAAEAAQABAAGAAYABQAFAAQABAAEAAQABgAFAAUABQAFAAQABAAEAAQABAAEAAQABAAE
AAQABAAGAAQABAAEAAMAAwADAAMABQAFAAUABgAEAAQABAAEAAUABAAEAAQAAgACAAIA
AgAEAAQABQAFAAMABQAHAAQABAAEAAQABAAEAAQABAAEAAMAAwADAAMABQAFAAUABQAG
AAYABgAGAAYABgAGAAYABgAGAAYACAAGAAUABQAFAAcABwAHAAcACAALAAwADwARABEA
EQAPAA8ADwAPABAAEAAQABAAEAAOAA4ADgAOAA8ADQANAA0ACgAJAAgABwAHAAcACAAH
AAQABAAEAAMAAwADAAIAAgAEAAQAAwADAAIAAgACAAIAAgACAAIAAgAEAAIAAgAAAP//
AQABAAEAAwAEAAcADQAVAB0AIwAvAD0ASwBdAGwAdwB/AIwAkgCMAHwAbABcAEkAOQAv
ACUAGQASAAsAAwAAAPz/+v/+/wQABQAEAAYACAAIAAcABQAEAAQABAAEAAMAAgACAAIA
AwADAAMAAgACAAIAAgACAAEAAQABAAEAAQACAAIAAQABAAIAAAAAAAAAAAAAAAAA////
/wIAAgACAAIAAgACAAIAAgACAAIAAgACAAQABAAEAAUAAwADAAMAAwADAAMAAwAEAAQA
BAAEAAYABgAGAAYABgAJAAkACQAMAAoACgAKAAsACgAKAAsACwANAA0ADQANAA0ADgAO
AA4AEQASABMAEwATABMAFAAVABUAFQAWABcAFQAVABUAFQAUABQAEwATABUAFgAWABYA
FQAVABUAFQAVABQAFAAUABQAEwASABIAEQARABAAEAAPAA4ADQAMAAsACwALAAoACgAK
AAgACAAKAAoACgAKAAoACgAJAAkACwALAAsACgAIAAgABwAHAAkACAAIAAkACQAJAAkA
CQAJAAkACQAIAAYABgAGAAYABgAHAAcABwAFAAUABQAFAAcABwAHAAcABwAHAAcABwAF
AAUABQAFAAUABQAFAAUABwAHAAgACAAGAAYABgAGAAYABgAGAAYACAAIAAgABwAFAAYA
BgAGAAgACgAMAA4ADgAOAA4ADgAMAAwADAAMAAwADAAMAAwADAAMAAwADAAMAA0ADQAM
AAwADAAMAAwACgALAAsACwALAAsACwALAAkACQAJAAkACgAKAAoACgAIAAgACAAIAAoA
CgAKAAoACgAKAAkACQAIAAgACAAIAAoACgAJAAkACQAIAAcABgAIAAcABwAHAAcABgAG
AAYABgAGAAYABgAGAAYABgAGAAQAAgACAAIAAwADAAMAAwADAAMAAwAEAAQABAAEAAQA
AwACAAIAAgAEAAQABgAEAAQABAAEAAQABAAEAAQAAwADAAMAAwABAAEAAQABAAQABAAE
AAQABAAEAAQABAACAAIAAgAEAAQAAwADAAMAAwADAAMAAwAEAAcACAALAA0ADQANAAsA
CwALAAsADAAMAAwADAAMAAoACgAKAAoABwAFAAUABQAEAAMAAgABAAAA//////3//P/8
//z/+//7//v/+v/6//j/+P/3//f/+P/4//j/+P/4//j/+P/4//j/+P/2//T/9f/3//f/
9f/1//j//f8DAAkAEQAbACcANQBDAFMAZABxAHkAggCIAIIAcgBgAE4AOQAnAB8AFQAH
AP7/+f/z/+7/7P/q/+r/7P/x//T/9v/4//j/9//3//b/9v/2//b/9f/y//D/8P/x//H/
8//y//L/8v/y//L/8f/x/+//7//v//D/8v/x//H/8v/w//D/8P/w//D/8P/v/+//7v/u
/+7/7v/w//D/8P/w//D/8P/w//D/7v/u/+7/7//v/+//7//v/+//7//v//D/8P/w//D/
8v/y//L/8v/y//L/8f/w//L/8P/w//D/8f/0//T/9f/1//X/9f/1//X/+f/6//r/+v/5
//r/+//7//n/+f/6//v/+//7//z//f///////////wAAAAD//////v/+//3//P/7//v/
+//7//n/+P/4//j/+v/5//j/+P/4//f/9f/0//P/8v/x//D/8f/x//H/8P/w//D/7v/u
/+3/7P/r/+r/6v/q/+n/6f/o/+f/5v/k/+b/5v/l/+X/5f/k/+T/5f/l/+X/5f/l/+X/
5f/l/+T/5P/k/+T/5P/k/+X/5f/l/+X/5f/l/+X/4//j/+P/4//j/+P/4//j/+P/4//j
/+P/5f/l/+X/5f/j/+P/5P/k/+T/5P/k/+T/4v/i/+L/4v/k/+T/5P/j/+H/4v/i/+L/
4P/g/+D/4P/i/+L/4v/i/+L/4v/i/+L/4P/g/+D/4P/g/+D/4P/g/+D/4f/h/+D/4P/g
/+D/4P/g/+H/4f/h/9//3//f/9//3//f/9//3//g/+D/4P/g/+D/4P/g/+D/3v/e/97/
3v/e/97/3f/d/97/3v/e/97/3P/c/9v/2//c/9z/3P/c/97/3f/d/93/3f/c/9z/3P/c
/9z/3P/c/9z/3P/c/9z/3v/c/9z/3P/b/9v/2//b/9v/2//b/9z/3v/e/97/3v/f/97/
3P/e/97/3v/e/93/3P/b/9r/2//b/9v/2//b/9v/2//b/93/3v/f/+D/4P/g/+D/4P/e
/97/3v/g/+D/3//f/9//4f/h/+H/4f/i/+X/5v/p/+v/6//r/+n/6f/p/+n/6v/s/+z/
7P/s/+z/7P/s/+z/6f/n/+f/5//m/+X/5P/j/+L/4f/h/9//3v/e/97/3f/f/9//3v/e
/97/3v/d/93/3v/e/97/3v/e/97/3v/e/97/4P/g/97/3f/Z/9n/3f/f/+L/5f/p//H/
+f8DAA8AHQAtAD0ATgBdAGcAbgB2AHYAagBYAEYAMQAbAA0AAQD3/+7/5f/f/9r/1v/S
/9T/2P/f/+T/5P/k/+T/5f/l/+b/5v/k/+L/4//k/+T/5P/l/+X/4//i/+L/4v/i/+L/
4f/h/+P/4//j/+T/5P/j/+P/5P/m/+b/5v/m/+b/5v/l/+X/5v/m/+b/5v/m/+b/5v/m
/+b/5v/m/+b/6P/o/+j/6f/p/+n/6f/p/+v/6//r/+z/7P/s/+z/7v/u/+7/7v/u/+3/
7f/t//D/8P/w//D/8f/0//T/9f/1//f/9//3//f/+f/6//r/+v/7//z//f/9//////8A
AAEA/////wAAAQADAAMAAwADAAQABAADAAMAAwAEAAQABAAFAAUABQAFAAMAAgACAAIA
BAADAAIAAgABAAEAAAAAAP///v/9//z/+//7//v/+v/6//r/+P/4//j/+P/4//j/+v/6
//n/+f/3//f/9//2//b/9v/1//X/9//2//b/9//1//X/9f/1//f/9//3//b/9v/2//b/
9v/0//X/9f/1//X/9f/1//X/9f/1//X/9f/3//f/9//3//n/+f/5//n/+f/5//n/+f/5
//n/+v/6//r/+v/6//r/+P/4//j/+P/6//r/+v/5//n/+v/6//r/+v/6//r/+v/6//r/
+v/6//j/+P/4//j/+v/6//r/+v/6//r/+v/6//j/+f/5//j/+v/6//r/+v/4//n/+f/5
//v/+//7//v/+//7//v/+//6//r/+v/6//r/+v/6//r/+v/6//r/+v/8//z/+//7//r/
+v/6//r//P/8//v/+//8//z//P/8//z/+//7//v//f/8//z//P/8//z//P/8//z//P/8
//z//v/8//z//P/9//3//f/9//3//f/9//7//v/+//7//v////7//v/+//7//v8AAAAA
AAD+//7//v/+//7//v/+//7//////////////////////wIAAgACAAIAAgACAAIAAgAC
AAIAAgAEAAQAAwADAAMAAQABAAEAAQAEAAcACAALAA8ADwAPAA0ACwALAAsADAAOAA4A
DgAOAAwADAAMAAwADAALAAwADQAKAAkACAAHAAYABQAFAAMABAAEAAQAAwABAAEAAAAA
AAIAAgABAAEAAgACAAIAAgACAAIAAgACAAIABAACAAIAAwADAAMAAQADAAIABQALABMA
GQAfACsAOQBJAFcAZgB1AIEAigCSAJQAjAB+AGwAVwBBADMAKwAjABgAEQAJAAQA/v/8
//r//v8DAAYACAAIAAgACQAHAAYABgAGAAYABQACAAQABAAFAAUABQAEAAQABAAEAAQA
AwADAAUABQAFAAYABgAFAAUABgAEAAQABAAEAAYABgAFAAUABgAGAAYABgAGAAYABgAG
AAYABgAGAAYABgAGAAYABwAJAAkACQAJAAkACQAJAAoACAAIAAgACgAKAAoACgAKAAsA
CwALAA4ADgAOAA4ADwAQABAAEQARABMAEwATABMAFQAWABYAFgAXABgAGQAZABkAGQAa
ABsAGwAbABwAHQAdAB0AHQAdAB4AHgAdAB0AHwAgACAAIAAfAB8AHwAfAB0AHAAcABwA
HAAbABoAGgAbABsAGgAaABkAGAAXABYAFQAVABUAFAAUABQAEgASABQAFAAUABQAFAAU
ABMAEwASABEAEAAOABAAEAAPAA8ADQAMAAwADQANAA0ADQANAA4ADwAQABAAEAAQABAA
EAAOAA8ADwAPAA0ADQANAA0ADwAPAA8ADwAPAA8ADwAPABEAEQARABEAEQARABEAEQAP
AA8AEAAQABAAEAAQABAAEAAQABAAEAASABIAEgARAA8AEAAQABAAEAAQABAAEAAQABAA
EAAQABAAEAAQABAAEAAQABAAEAAQABAAEAAQAA8ADwAOAAwADAAMAAwADAAMAA0ADQAN
AA0ADQANAA0ACwALAAsACwAOAA4ADgAOAA4ADgAOAA4ADAAMAAwADAAMAAwACwALAAoA
CgAKAAoACgAKAAkACQAMAAwADAAMAAoACQAJAAkACQAIAAgACAAKAAoACgAKAAgACAAI
AAgACgAIAAgACAAJAAkACQAJAAcABwAHAAgACAAIAAgACAAHAAYABgAGAAoACAAIAAgA
CAAIAAYABgAGAAYABQAFAAUABQAFAAUABQAFAAYABgAGAAYACAAIAAgACAAIAAgACAAK
AAoACQAJAAkABwAHAAcABwAKAA0ADgARABMAEwATABEADwAPAA8AEAASABIAEgASABIA
EgASABIAEQAPAA8ADwANAAsACQAHAAYABQAFAAMABAAEAAQAAwADAAMAAgACAAIAAgAB
AAEAAAAAAAAAAAAAAAAAAAAAAAAAAgACAP7/+//9/////////wIACQAPABcAHQApADcA
RQBTAGMAdgCBAIcAkACQAIYAdgBmAFQAPQAvACUAGwARAAoAAQD7//j/+P/2//j//P//
/wIAAgACAAQAAQD///7//v/+//7///8AAP7//v///////f/8//z//P/+//7//f/9//3/
/f/9//7//P/7//v//P/+//7//v/+//z//P/7//v//v/+//7//v/8//z//P/8//z//P/8
//z//P/8//z//f/9//3//f/9//v/+//7//z//v/+//7/AAAAAAAAAAAAAP///////wIA
AgACAAIAAwACAAIAAwADAAUABQAFAAUABwAIAAgACAAJAAoACwALAAsACwAMAA0ACwAL
AAwADQAPAA8ADwAPABAAEAAPAA8ADwAQABAAEAAOAA0ADAALAAkACAAIAAgACgAJAAgA
CAALAAsACgAKAAkACAAHAAYAAwADAAMAAgACAAIAAAAAAAAAAAAAAAAA/v/+//3//f/7
//v/+//6//z//P/7//v/+//6//r/+//7//v/+//7//n/+f/5//j/+P/4//j/+P/4//n/
+f/5//n/+f/5//n/+f/5//n/+f/5//n/+f/5//n/+f/5//n/+f/5//n/+f/5//n/+v/6
//r/+v/6//r/+v/6//r/+v/4//j/+P/3//f/+P/4//j/+P/4//j/+P/4//j/+P/4//j/
+P/4//j/+P/4//j/+P/4//j/+P/4//j/+f/5//j/9v/2//b/9v/0//X/9f/1//f/9//3
//f/9f/1//X/9f/0//T/9P/0//T/9P/0//T/9P/0//T/9P/2//b/9f/1//T/9P/0//T/
9P/0//P/8//0//T/9P/0//b/9f/1//X/8//y//L/8v/w/+7/7P/q/+j/6P/o/+j/6v/o
/+j/6P/p/+n/6f/p/+f/5//n/+j/6v/q/+r/6v/p/+j/6P/o/+r/7P/s/+r/6v/q/+r/
6v/q/+r/6v/q/+r/6f/p/+n/6f/p/+n/6f/p/+r/6v/q/+r/7P/s/+z/7P/s/+z/7P/u
/+z/6//r/+v/7f/t/+3/7f/u//H/8v/1//X/9f/1//P/8//z//P/9P/0//T/9P/0//b/
9v/2//b/8//x//H/8f/u/+3/7P/r/+z/6//r/+n/6P/o/+j/5//n/+f/5v/m/+b/5v/l
/+X/5v/m/+b/5v/m/+b/5v/m/+b/5v/m/+b/5f/j/+P/5f/l/+b/6//z//v/AQAJABUA
JQA1AEcAWABlAG8AeAB+AHgAZgBWAEQAKwAXAAsAAwD5//D/6f/j/97/2v/a/9z/3v/h
/+T/5P/o/+j/5//p/+j/5v/m/+j/5//m/+T/5P/l/+X/5f/k/+T/5P/i/+L/4f/h/+P/
4//j/+T/5P/j/+P/5P/i/+L/4v/i/+T/5P/j/+P/5P/k/+T/5P/k/+T/5P/k/+T/5P/k
/+T/5P/k/+T/5f/n/+f/5//n/+f/5//n/+j/5v/m/+b/6P/q/+r/6v/q/+n/6f/p/+z/
7P/s/+z/7f/u/+7/7//v//H/8f/x//H/8//0//T/9P/1//b/9//3//f/9//4//n/+f/5
//r/+//7//v/+//7//z//P/7//v/+//8//z//P/7//v/+//7//f/9v/2//b/9//3//f/
+P/3//f/9v/2//f/9v/1//T/8//z//P/8v/y//L/8P/w/+7/7v/u/+7/7v/u/+3/7f/t
/+3/7f/s/+z/7P/r/+v/6//q/+r/6//p/+n/6f/p/+v/6//r/+r/6v/q/+r/6v/q/+v/
6//r/+v/6//r/+v/7f/t/+3/7f/r/+v/6//r/+v/6//r/+v/6//r/+v/6//t/+3/7v/u
/+z/7P/s/+z/7P/s/+z/7P/s/+z/7P/r/+v/7P/s/+z/7v/u/+7/7v/s/+z/7P/s/+z/
7P/s/+z/7v/u/+7/7v/u/+7/7v/u/+7/7//v/+7/7v/u/+7/7v/u/+//7//v/+//7//v
/+//7//v/+//7//w//D/8P/w/+7/7v/u/+7/7v/u/+7/7v/u/+7/7f/t/+z/7P/s/+z/
7v/u/+3/7f/u/+7/7v/u/+7/7f/t/+3/7f/s/+z/7P/s/+z/7P/s/+z/7P/s/+z/7v/s
/+z/7P/r/+v/6//r/+3/7f/t/+7/7v/u/+7/7v/t/+z/7P/s/+z/7P/s/+z/7P/s/+z/
7P/s/+z/7P/s/+z/6//r/+v/6//t/+3/7f/t/+7/7v/u/+7/7v/u/+7/7v/u/+7/7v/w
//D/7//v/+//7//v/+//7//y//X/9v/5//n/+f/5//f/9//3//f/+P/6//r/+v/6//j/
+P/4//j/+f/3//f/9//2//X/9P/z//L/8f/x/+//7v/u/+7/7f/r/+v/6v/q/+z/7P/r
/+v/6v/q/+r/6v/q/+r/6v/q/+r/6v/s/+r/5//r/+v/5//p/+z/8f/5////BQANABkA
JwA3AEkAVgBhAGsAeACAAHgAZgBWAEYAMQAdABMACQD///b/8f/t/+j/5v/i/+T/6P/r
/+r/7P/s/+7/7//r/+r/6v/q/+j/5//o/+r/6v/r/+v/6v/o/+f/5v/m/+b/5f/l/+f/
5//n/+j/6v/p/+n/6v/p/+j/5//m/+b/5v/l/+X/6P/o/+j/6P/o/+j/6P/o/+r/6v/q
/+r/6v/q/+r/6//p/+n/6f/p/+v/6//r/+z/7P/s/+z/7v/s/+z/7P/s/+3/7f/t//D/
8P/w//D/8f/w//D/8f/x//P/8//z//P/8//0//T/9P/1//b/9//3//n/+f/6//v/+//7
//z//f/9//3//f/9//z//P/7//v/+//8//z//P/7//v/+//7//f/9v/2//b/9P/z//L/
8v/1//X/9P/0//H/8P/v/+7/7//v/+//7v/s/+z/6v/q/+r/6v/q/+r/6v/q/+n/6f/n
/+f/5//m/+b/5v/l/+X/5f/k/+T/5f/l/+X/5f/l/+X/5f/l/+T/4v/i/+L/4v/k/+X/
5f/l/+X/5f/l/+X/5f/l/+X/5f/l/+X/5f/l/+P/4//j/+P/4//j/+P/4//j/+P/5P/k
/+T/5P/k/+T/4v/i/+L/4v/i/+L/4v/h/+H/4v/i/+L/4v/i/+L/4v/h/+D/3//e/+D/
4P/g/+D/4P/g/+D/4P/e/97/3v/e/9z/3f/d/9z/3v/e/97/3v/c/93/3f/d/9v/2//b
/9v/2//b/9v/2//c/9z/3P/c/9z/3P/c/9z/3P/c/9z/3P/e/97/3f/d/97/3v/e/97/
3v/e/93/3f/c/9z/3P/c/9z/2//b/9v/3f/c/9z/3P/c/9z/3P/c/9z/3P/c/9z/2v/Y
/9j/2P/Z/9n/2f/Z/9n/2f/Z/9r/2P/Y/9j/2P/Z/9j/2P/Y/9b/1v/W/9b/2P/Y/9f/
1v/W/9b/1v/W/9T/1P/U/9T/1f/V/9X/1f/V/9X/1f/V/9T/1P/U/9T/1P/U/9T/1P/U
/9T/1P/W/9b/1f/V/9X/0//T/9P/0//W/9n/2v/d/9//3//f/93/3P/b/9r/2v/c/9z/
3P/c/9z/3P/c/9z/2f/X/9f/1//W/9X/1P/T/9L/0f/R/8//zP/M/8z/y//L/8v/yv/K
/8r/yv/J/8n/yv/K/8r/yv/I/8j/yP/I/8r/yv/I/8j/x//H/8X/w//D/8b/y//T/9n/
3f/l//P/AQAPAB8ALAA5AEUATgBYAFgASgA2ACYAFQD9//H/6f/b/9D/y//F/77/vP+4
/7j/vP/B/8L/xP/G/8b/xf/D/8L/wv/C/8L/wf/C/8H/wP/A/7//wf/A/8D/wP/A/8D/
v/+//73/vf+9/77/vP+7/7v/vP++/77/vv++/73/vP+6/7n/vP+8/7z/vP+8/7z/vP+8
/7z/vP+8/7z/uv+6/7r/u/+5/7n/uf+5/7v/u/+7/7z/vP+8/7z/vv+8/7z/vP+8/7v/
vf+9/w==
         </WaveFormData>
      </LeadData>
   </Waveform>
</RestingECG>
