# Supplementary material for: Detection of Left Atrial Enlargement Using a Convolutional Neural Network-Enabled Electrocardiogram
Source: Front Cardiovasc Med. 2020 Dec 17;7:609976. doi: 10.3389/fcvm.2020.609976 (PMC7773668; doi:10.3389/fcvm.2020.609976)
Supplement: Supplementary file 2 [file Data_Sheet_2.ZIP › normal1/1802010477_10138_00000000.XML]

<?xml version="1.0" encoding="Windows-1252"?>
<!DOCTYPE RestingECG SYSTEM "restecg.dtd">
<RestingECG>
   <PatientDemographics>
      <PatientID>1802010477</PatientID>
      <PatientAge>67</PatientAge>
      <AgeUnits>Years</AgeUnits>
      <Gender>Female</Gender>
      <PatientLastName>liangguizhen</PatientLastName>
   </PatientDemographics>
   <TestDemographics>
      <DataType>Resting</DataType>
      <Site>1</Site>
      <AcquisitionDevice>MAC55</AcquisitionDevice>
      <Status>Unconfirmed</Status>
      <Priority>Normal</Priority>
      <AcquisitionTime>08:45:24</AcquisitionTime>
      <AcquisitionDate>09-15-2015</AcquisitionDate>
      <CartNumber>1</CartNumber>
      <AcquisitionSoftwareVersion>009C</AcquisitionSoftwareVersion>
      <XMLSourceVersion>MAC5000 v1.0</XMLSourceVersion>
   </TestDemographics>
   <RestingECGMeasurements>
      <VentricularRate>77</VentricularRate>
      <AtrialRate>77</AtrialRate>
      <PRInterval>180</PRInterval>
      <QRSDuration>94</QRSDuration>
      <QTInterval>398</QTInterval>
      <QTCorrected>450</QTCorrected>
      <PAxis>35</PAxis>
      <RAxis>70</RAxis>
      <TAxis>41</TAxis>
      <QRSCount>13</QRSCount>
      <QOnset>224</QOnset>
      <QOffset>271</QOffset>
      <POnset>134</POnset>
      <POffset>192</POffset>
      <TOffset>423</TOffset>
      <ECGSampleBase>500</ECGSampleBase>
      <ECGSampleExponent>0</ECGSampleExponent>
   </RestingECGMeasurements>
   <Diagnosis>
      <Modality>Resting</Modality>
         <StatementCount>2</StatementCount>
         <LabelText>12SL ��ϳ���</LabelText>
      <DiagnosisStatement>
         <StmtFlag>ENDSLINE</StmtFlag>
         <StmtText>�������</StmtText>
      </DiagnosisStatement>
      <DiagnosisStatement>
         <StmtFlag>ENDSLINE</StmtFlag>
         <StmtText>���� ECG</StmtText>
      </DiagnosisStatement>
   </Diagnosis>
   <Waveform>
      <WaveformType>Rhythm</WaveformType>
      <WaveformStartTime>0</WaveformStartTime>
      <NumberofLeads>8</NumberofLeads>
      <SampleType>CONTINUOUS_SAMPLES</SampleType>
      <SampleBase>500</SampleBase>
      <SampleExponent>0</SampleExponent>
      <HighPassFilter>16</HighPassFilter>
      <LowPassFilter>150</LowPassFilter>
      <ACFilter>NONE</ACFilter>
      <LeadData>
         <LeadByteCountTotal>10000</LeadByteCountTotal>
         <LeadTimeOffset>0</LeadTimeOffset>
         <LeadSampleCountTotal>5000</LeadSampleCountTotal>
         <LeadAmplitudeUnitsPerBit>4.88</LeadAmplitudeUnitsPerBit>
         <LeadAmplitudeUnits>��V</LeadAmplitudeUnits>
         <LeadHighLimit>2147483647</LeadHighLimit>
         <LeadLowLimit>268435456</LeadLowLimit>
         <LeadID>I</LeadID>
         <LeadOffsetFirstSample>0</LeadOffsetFirstSample>
         <FirstSampleBaseline>0</FirstSampleBaseline>
         <LeadSampleSize>2</LeadSampleSize>
         <LeadOff>FALSE</LeadOff>
         <BaselineSway>FALSE</BaselineSway>
         <ExcessiveACNoise>FALSE</ExcessiveACNoise>
         <MuscleNoise>FALSE</MuscleNoise>
         <LeadDataCRC32>887597295</LeadDataCRC32>
         <WaveFormData>
8P/w//D/8P/w//D/8P/w/+7/7v/u/+7/8P/w//D/8P/w//D/8P/w//D/8P/w//D/8v/y
//L/8v/y//L/8v/y//L/8v/y//L/9P/0//T/9P/2//b/9v/2//T/9P/0//T/9v/2//b/
9v/4//j/+P/4//b/9v/2//b/+P/4//j/+P/2//b/9v/2//j/+P/4//j/9v/2//b/9v/2
//b/9v/2//b/9v/2//b/9v/2//b/9v/0//T/9P/0//T/9P/0//T/9P/0//T/9P/0//T/
9P/0//L/8v/y//L/9P/0//T/9P/2//b/9v/2//T/9P/2//j/+v/7//v//P/9//7///8A
AAEAAgADAAQABgAHAAcACAAGAAUABQAFAAQABAAEAAQABAAEAAQABAAGAAQABAADAAIA
AgD///3//f/7//f/9f/0//T/8//z//X/9P/z//L/8v/x//H/8f/v/+//7//v/+7/7v/u
/+7/8P/w/+//7//v/+//7//v/+//7//v/+//7//v/+//7//t/+3/7f/t/+//8f/u/+7/
7v/q/+r/7P/u/+7/8f/5/wUAEQAdACwAPQBPAGUAeACGAI8AhwBjADgACgDZ/7f/pP+c
/5n/mP+d/6T/rf+3/8L/yv/O/9L/2P/d/+H/4//l/+j/6f/r/+z/7P/s/+7/7//v//D/
7v/u/+7/7//v/+//7//v//H/8v/y//L/8f/y//L/8v/y//L/8//z//P/8//y//L/9f/1
//X/9f/1//X/9f/1//T/9f/1//T/9P/1//b/9v/3//f/+P/5//f/9//3//j/+v/6//v/
+//5//r/+v/7//v//f/9//7/AAAAAAIAAgAAAAIAAgADAAQABQAFAAcACAAJAAoACwAO
AA8AEAARABAAEAAQABIAFAAUABUAFgAWABcAFwAXABUAFQAWABYAFgAWABYAFgAWABYA
FgAVABUAFQATABIAFAATABIAEAANAAsACQAIAAgABwAFAAMAAgABAAAA/v/9//z/+v/6
//v/+v/6//r/+f/4//j/+P/4//f/9//4//j/9//2//b/+P/4//j/+P/2//b/9v/2//P/
8//0//T/9f/1//X/9f/1//X/9f/1//X/9P/0//X/9f/1//X/9f/z//T/9P/0//T/9P/0
//T/9P/0//T/9P/0//T/9f/1//f/9//4//j/9//3//f/9//4//j/+P/4//n/+f/5//n/
+f/6//r/+v/4//j/+P/4//j/+P/4//j/+v/6//r/+f/3//j/+P/4//j/+P/4//j/9v/3
//f/9v/4//j/9//3//f/9//4//j/9v/2//f/9//2//b/9v/1//X/9v/2//T/8v/0//T/
9f/3//X/9f/2//X/9//3//X/9//4//j/+P/4//j/+P/6//z//P/9////AAABAAIAAQAC
AAMABAAHAAgACAAJAAsADAAMAAsACgAJAAcABgAGAAYABgAGAAYABgAGAAQABgAFAAQA
BAADAAEAAQD///v/+f/4//j/9f/1//X/9P/1//T/9P/z//H/8f/x//H/8f/x//D/8P/w
//D/8P/w/+//7//v/+//7//v/+//7//v/+//7//v/+//7//v/+//7//v/+//7//w/+7/
7v/u/+z/6v/s/+7/7//3/wUADwAbACwAPQBNAGMAegCKAJMAkQB3AE4AIADv/8X/rv+k
/5//nP+b/6L/rf+3/8D/yv/S/9b/2v/d/+H/5f/n/+j/6f/r/+z/7P/s/+z/7f/t/+7/
8P/w//D/8f/x//H/8f/x/+//8P/w//D/8f/y//L/8v/0//T/9f/1//P/8//y//L/8f/x
//H/8f/z//P/8//z//b/9//3//b/9P/1//b/9v/3//f/+P/5//f/9//3//j/+P/4//n/
+f/5//r/+v/7//v//f/9//7//v/+/wAAAAAAAAIAAgADAAQABQAFAAcABgAHAAgACQAK
AAsADAANAA4ADgAOABAAEAAQABEAEgASABMAEwATABUAFQAWABYAFgAWABYAFgAWABYA
FgAVABUAFQATABIAEgARABAADgANAAsACQAIAAoACQAHAAUABAADAAIAAAD///7//P/8
//n/+P/4//j/9//2//b/9v/4//f/9//4//j/9//2//b/9P/0//T/9P/2//b/9v/2//X/
9f/2//b/9f/1//X/9f/1//X/9f/1//f/9v/2//f/9f/1//X/9f/1//b/9v/2//T/9P/0
//T/9v/2//b/9v/2//b/9//3//f/9//4//j/9f/1//X/9f/4//j/+P/4//n/+f/5//n/
+f/6//r/+v/4//j/+P/4//r/+v/6//r/+P/4//j/9//3//j/+P/4//j/+P/4//j/+v/7
//v/+v/4//j/9//3//n/+f/6//r/+P/4//n/+f/4//j/+P/3//f/+P/4//b/9v/4//j/
+f/5//f/9//4//j/+f/4//X/9f/0//T/9f/2//j/+P/6//r/+v/6//z//v/+////AQAC
AAMABAAFAAYABwAIAAkACgAKAAsACwAMAAwACwALAAsACgAKAAoACgAKAAoACgAKAAoA
CAAKAAkACAAIAAUAAwADAAEA///9//z//P/5//n/+f/4//f/9v/2//X/8//z//P/8//z
//P/8v/y//L/8v/y//L/8f/x//H/8f/x//H/8f/x//H/8f/x//H/8//z//P/8//x//H/
8f/x//D/8P/y//D/7v/u/+7/8P/x//n/BQATAB8ALAA/AFEAZwB+AI4AmQCZAH8AVAAm
APH/yf+y/6b/n/+c/53/pP+t/7n/wv/K/9L/2P/c/93/4f/n/+v/7P/t/+3/7v/u/+7/
8P/x//H/8v/y//L/8v/z//H/8f/x//H/8//0//T/9P/z//T/9P/0//T/9P/1//X/9//3
//b/9v/1//X/9f/1//b/9//4//n/+P/5//n/+P/2//f/+P/4//n/+f/6//v/+//7//v/
/P/6//r/+//7//v//P/8//3/+//9//3//v/+//7/AAAAAAAAAgACAAMABgAHAAcACQAK
AAsADAANAA4ADwAQABEAEgASABIAFAAUABQAFQAWABYAFwAXABcAFQAVABYAFgAYABgA
GAAYABgAGAAYABcAGQAZABcAFgAWABUAFAASABEADwANAAwADAALAAkABwAGAAUABAAC
AP///v/8//z//f/8//z//P/7//r/+v/6//r/+f/5//r/+P/3//b/9v/4//j/+P/4//j/
+P/4//j/9//3//j/+P/3//f/9//3//f/9//3//f/9//2//b/9//3//f/9//3//f/+P/4
//j/+P/4//j/+P/4//j/+P/4//j/+P/5//n/+f/5//r/+v/5//n/+f/5//j/+P/4//j/
+f/5//n/+f/5//r/+v/6//r/+v/6//r/+v/6//r/+v/6//r/+v/5//n/+v/6//r/+v/6
//r/+v/6//v/+//6//r/+v/5//n/+f/5//r/+v/6//r/+//7//r/+v/6//n/+//8//z/
+v/4//r/+v/7//v/+f/5//r/+f/7//v/+f/5//r/+v/4//v//P/9//7//v8AAAAAAQAD
AAQABQAGAAcACAAJAAoACQAKAAoACwANAA4ADgANAAsACwAKAAoACgAKAAoACgAKAAoA
CgAIAAoACQAIAAgABQADAAMAAQD///3//P/8//v/+//7//r/9//2//b/9f/1//X/9f/1
//f/9//2//b/9f/0//P/8v/z//P/8//z//P/8//z//P/8//z//P/8//z//P/8//z//X/
9f/1//X/9P/y//T/9v/0//L/8v/0//f///8JABcAJwA2AEkAWwBvAIAAkACbAI8AawBC
ABIA3f+7/6r/nv+Z/5r/n/+m/7P/vf/G/87/1P/Y/9z/3//h/+X/6//u/+3/7f/y//L/
8v/y//P/8//0//T/9P/0//X/8//z//P/8//1//b/9v/2//f/+P/4//j/+P/4//n/+f/5
//n/+P/4//n/+f/5//n/+f/5//n/+f/6//v/+//6//j/+f/6//r/+v/7//3/////////
//8AAAAAAAABAAEA//8AAAAAAQABAAMAAwAEAAYABgAIAAgABgAIAAgACQAKAAsACwAN
AA4ADwAQABEAEgATABQAFQAWABYAFgAYABgAGAAZABoAGgAbABsAGwAbABsAHAAcABwA
HAAcABwAHgAeAB4AHQAbABsAGQAYABgAFwAWABQAFQATABEAEAAOAA0ACwAJAAgABwAG
AAQABQAEAAIAAgD///7//v/+//3//P/8//z//P/7//v//P/8//v/+v/6//r/+v/6//r/
/P/8//z//P/5//n/+v/6//n/+f/5//n/+f/5//n/+f/5//j/+P/5//n/+f/5//n/+f/6
//r/+v/6//r/+v/6//z//P/8//z//P/8//3//f/9//3//v/+//3//f/9//3//v/+//7/
/v//////////////AAAAAAAAAgACAAIAAgACAAIAAgACAAAAAAAAAP////8AAAAAAAAC
AAIAAgACAAEAAQAAAP7/AAAAAP/////9//3//v/+//7//v///////v/+//7//f/7//z/
/P/6//j/+v/6//v//f/7//v//P/7//3//f/7//v/+v/8//7//v/+//7//v8AAAAAAQAD
AAQABQAGAAcACAAJAAoACwAMAAwADQANAA4ADgANAAsACwAKAAoACgAKAAoACgAMAAwA
DAAKAAgABwAGAAYABQADAAMAAQD///3//P/8//n/+f/5//j/9//2//b/9f/3//f/9//3
//X/9f/0//T/9v/2//b/9v/3//f/9//3//f/9//3//f/+f/5//n/+f/7//v/+//7//v/
+//7//v/+v/6//z//P/8//r/+P/6////BQAPABsAJwA2AEcAWQBrAIAAkACZAJMAeQBO
ACAA7//J/7b/qv+l/6D/n/+m/7X/v//G/87/1v/a/97/4f/j/+f/6//s/+//7//w//L/
9P/z//P/8v/y//T/9P/0//X/8//z//P/8//z//T/9P/0//P/9P/0//T/8v/y//P/8//1
//X/9P/0//P/8//z//P/9f/1//X/9f/2//f/9//2//b/9//4//j/+f/5//r/+//5//n/
+f/6//z//P/9//3//f/+//7////9//////8AAAIAAgAEAAQABgAIAAgACQAMAA0ADQAP
ABAAEQASABMAFAAVABYAFwAYABgAGAAaABoAGgAbABwAHgAfAB8AHwAfAB8AIAAgAB8A
HgAdABwAHgAeAB4AHQAbABsAGQAYABgAFwAWABQAFAATABIAEgAQAA8ADQALAAoACQAI
AAYABQAEAAIAAgABAAAAAAAAAAEAAAAAAAAA///9//z//P/8//v/+v/6//z//P/8//z/
+v/6//r/+v/5//n/+v/6//f/9//3//f/9//3//f/9//3//b/9v/3//n/+f/5//n/+//8
//z//P/+//7//v/+////AAABAAIABAAEAAUABQAGAAcACQAKAAsACwALAAsADAAMAAwA
DAAOAA8AEAARABMAFAAUABQAFAAUABQAFAAWABYAFgAWABYAFgAWABUAFQAWABYAFgAW
ABYAFgAWABgAGQAZABgAGAAYABcAFwAXABcAGAAYABYAFgAXABcAFgAWABYAFQAUABQA
EwAQABEAFAAVABcAGAAVABQAFAAUABUAFAARABMAFAASABIAEgASABIAFgAYABgAGQAY
ABgAGAAYABsAHAAdAB4AHwAgACAAIQAgACAAHwAdABwAGwAZABgAGAAYABgAGAAWABYA
FgAUABIAEQAQABAACwAJAAkABwADAAEAAAAAAP7//f/8//r/+f/4//j/9//1//X/9f/1
//P/8//y//L/8P/w//D/8P/u/+3/7P/r/+3/7f/t/+3/7//v/+//7//u/+3/7P/r/+n/
6f/p/+n/7P/s/+r/6v/q/+b/5P/o/+3/8////w8AGQAmADkATQBjAHgAiACRAIsAawA+
AAwA2/+3/6T/mv+T/5L/k/+c/6n/s/+4/8L/yv/Q/9T/1//b/93/3f/e/+P/5f/k/+L/
5P/k/+X/5f/m/+j/6P/o/+n/5//n/+f/5//p/+r/6v/q/+n/6v/q/+r/6v/q/+v/6//t
/+3/7P/s/+//7//v/+//7//v/+//7//y//P/8//y//P/9f/3//j/9//3//j/+f/6//v/
/P/+//7//v//////AQACAAIAAwADAAUABQAGAAYABgAIAAgACgAMAAwADQAMAA0ADQAP
ABIAEwAUABUAFgAXABgAGQAaABoAGgAcABwAHAAdAB4AHAAdAB0AHQAdAB0AHgAeAB4A
HgAeAB4AHAAcABwAGwAbABsAGQAYABgAFwAWABQAFQATABEAEAAOAA0ACwAJAAcABQAD
AAAAAQAAAP7//v/9//z//P/8//r/+P/3//b/9v/1//X/9v/1//P/8f/w//L/8v/y//L/
8v/y//L/8v/v/+//8P/w//H/8f/x//H/7//v/+//7//t/+z/7P/t/+//7//v/+//7f/u
/+7/7v/s/+z/7P/s/+z/7P/s/+z/7P/s/+3/7f/r/+v/7P/s/+z/7f/u/+//7//u/+3/
7P/t/+3/7f/t/+v/7P/s/+z/7P/s/+z/7P/s/+z/7P/s/+z/7P/s/+v/7f/u/+7/7v/w
//D/8P/w/+//7//u/+z/7v/u/+3/7f/r/+v/7P/s/+z/7P/t/+3/8P/w//L/8P/y//L/
8v/y//b/+P/4//n/+//8//3//v8BAAIAAwAEAAUABgAGAAcABQAGAAYABQAHAAcABgAG
AAgACAAIAAgABwAGAAUAAgACAAEAAAAAAPv/+f/5//f/8f/v/+7/7v/v/+//7//u/+v/
6v/q/+n/6//r/+v/6//q/+n/5//m/+f/6P/p/+r/6//r/+v/6//t/+3/7f/t/+7/7//w
//H/8f/x//H/8f/z//P/8//z//D/8P/w/+z/6v/s/+z/7P/v//n/BQARAB8ALgA/AFcA
bwB+AIoAkwCFAF0ALgD+/8//r/+e/5L/j/+Q/5X/nP+p/7P/uv/E/8r/zv/S/9f/2//d
/9//4v/j/+P/5v/o/+j/5v/n/+f/6P/q/+r/6v/r/+n/6f/p/+n/6//s/+z/7P/r/+z/
7P/s/+7/7v/v/+//7//v/+7/7v/v/+//7//v//D/8f/y//P/8v/z//P/8v/0//X/9v/2
//P/8//0//X/9//3//f/+P/2//b/9//3//f/+P/4//n/+//9//3//v/+//7/AAAAAAAA
AgACAAMAAgADAAMABQAHAAkACwANAA4ADwAQABEAEAAQABAAEgATABQAFgAYABYAFwAX
ABcAGQAZABoAGgAaABoAGgAaABoAGgAaABkAGwAbABkAGAAWABUAFAASABMAEQAPAA4A
DgANAAsACQAIAAcABgAEAAUABAACAAIAAQAAAAAAAAD///7//v/+/wAA/////wAA/v/9
//z//P/+//7//v/+//z//P/8//z/+//7//z//P/7//v/+//7//v/+//7//v//f/8//z/
/f/7//v/+//7//n/+v/6//r//P/8//z//P/6//r/+v/6//r/+v/7//v/+//7//z//P/9
//3//f/9//7//v/+//7/AQABAAEAAQABAAIAAgACAAAAAAAAAAAAAAAAAAAAAAD+//7/
/v/9//v//P/8//z//P/8//7/AAAAAAAAAAAAAAAAAgACAAMAAwAEAAUABgAHAAgACQAK
AA0ADgAOAA8ADgAOAA0ACwALAAsACgAKAAwADAAMAAwADgAOAA4ADAAKAAkACAAIAAMA
AQABAP///f/7//r/+v/5//n/+f/4//f/9v/2//X/9f/1//X/9f/3//f/9v/2//T/9P/0
//T/9f/1//X/9f/z//P/8//z//X/9f/1//X/8//z//P/8//1//X/9f/1//T/9P/y//T/
8P/u//L/+P/7/wMAEQAdACsAOgBNAGMAeQCMAJoAnwCLAGEANAACANP/t/+o/6D/nf+c
/5//qv+3/7//yP/S/9b/2v/g/+P/5f/p/+v/8P/x//H/8v/y//T/9P/1//X/9v/1//T/
8//z//X/9f/1//X/9f/2//b/9v/1//b/9v/2//f/+P/6//v/+f/5//j/+P/3//f/9//3
//j/+f/6//v/+v/7//v/+v/8//3//v/+//v/+//8//3/////////AAAAAAAAAQABAAEA
AgACAAMAAQADAAMABAAEAAQABgAGAAgACgAKAAsADAANAA0ADwAOAA8AEAARABIAEwAU
ABUAFgAWABYAGAAYABgAGQAaABwAHQAdAB0AHQAdAB4AHgAeAB4AHgAeABwAHAAcABsA
GQAZABcAFgAYABcAFgAUABMAEQAPAA4ADgANAAsACQAGAAUABAACAAMAAgAAAAAA///+
//7//v/7//r/+v/6//z/+//7//z//P/7//r/+v/4//j/+P/4//r/+v/6//r/9//3//j/
+P/5//n/+f/5//f/9//3//f/9//2//b/9//5//n/+f/5//f/+P/4//j/+P/4//j/+P/6
//r/+v/6//r/+v/7//v/+//7//z//P/5//n/+f/5//z//P/8//z//f/9//3//f/9//7/
/v/+//7//v/+//7//P8AAP7//v/+//7/AAACAAIAAwABAAIAAwAEAAUABgAHAAgACwAM
AAwADQANAA4ADgANAA0ADQAMAAwADAAMAAwADAAMAAwADAAKAAoACQAIAAgABQADAAMA
AQD7//n/+P/4//j/+f/6//r/9//2//b/9f/z//P/8//z//P/8//y//L/9P/0//T/9P/z
//P/8//z//P/8//z//P/9f/1//X/9f/z//P/8//z//P/8//z//P/8v/w//L/9P/0//D/
8P/0//P/9/8BABEAIQAwAD8AUQBlAHgAiACTAJEAdQBMABwA6//F/6z/oP+d/5r/m/+k
/6//t//A/8z/1P/a/9z/3//j/+X/5//s/+//8f/y//L/8v/w//H/8f/y//L/8v/y//P/
9f/1//X/9f/1//b/9v/2//X/9v/2//b/9v/2//f/9//3//f/9v/2//n/+f/5//n/9//3
//f/9//4//n/+f/4//j/+f/6//r/+f/5//r/+//7//v/+//8//z//P/9//3//f/+//7/
/////wEAAQACAAIAAgAEAAQABAAGAAYABwAKAAsACwANAA4ADwAQABEAEAARABIAEwAU
ABQAFAAWABgAGAAZABoAGAAZABkAGQAXABcAGAAYABoAGgAaABoAGgAaABoAGQAXABcA
FQAUABQAEwASABAADwANAAsACgAKAAkABwAFAAQAAwACAAAA///+//z//P/9//z//P/8
//v/+v/6//r/+v/5//n/+v/8//v/+v/6//j/+P/4//j/9v/2//b/9v/1//X/9v/2//f/
9//3//f/9//3//f/9//5//j/+P/5//f/9//3//f/+f/6//r/+v/6//r/+v/6//r/+v/6
//r/+v/6//v/+//7//v//P/8//v/+//7//v/+v/6//r/+v/7//v/+//7//v//P/8//z/
/P/8//z//P/8//z//P/8//z//P/8//z//P/8//z/AAACAAIAAwABAAIAAwAEAAcACAAJ
AAoACwAMAAwADQANAA4ADgANAA0ADQAMAAwACgAKAAoACgAMAAwADAAKAAoACQAIAAgA
BQADAAMAAQD9//v/+v/6//n/+f/5//j/+f/4//j/9//1//X/9f/1//X/9f/0//T/9P/0
//T/9P/z//P/8//z//H/8f/x//H/8//z//P/8//z//P/8//z//P/8//z//P/8P/y//L/
8v/y//D/7v/w//X/+/8DAA8AFwAmADkASwBdAHQAhgCRAJEAfQBWACgA9f/N/7T/qP+h
/5z/m/+i/63/t//E/87/1P/W/9j/3f/h/+X/5//q/+n/7f/u//D/8P/u/+//7//w//D/
8P/w//H/8f/x//H/8f/x//L/8v/y//P/9P/0//T/9P/0//X/9f/1//X/9P/0//f/9//3
//f/9v/1//T/8//2//f/9//2//b/9//4//j/+f/5//r/+//5//n/+f/6//r/+v/7//v/
+//8//z//f/9//////8AAAAAAAACAAIAAgAEAAQABQAGAAcABwAJAAoACwAMAA0ADAAN
AA4ADwASABIAEgAUABIAEgATABQAFAAVABUAFQAXABcAGAAYABYAFgAWABYAFgAWABYA
FQAVABUAEwASABIAEQAQAA4ADQALAAkACAAGAAUAAwABAAIAAQAAAP7//f/8//r/+v/5
//j/+P/4//f/9v/2//b/9v/1//X/9v/0//P/8v/y//T/9P/0//T/9P/0//T/9P/z//P/
9P/0//P/8//z//P/8//z//P/8//1//T/9P/1//X/9f/1//X/8//0//T/9P/y//L/8v/y
//T/9P/0//T/9P/0//X/9f/1//X/9v/2//X/9f/1//X/9P/0//T/9P/3//f/9//3//f/
+P/4//j/+P/4//j/+P/2//b/9v/2//b/9v/2//X/9f/2//b/9v/2//b/9v/2//L/9f/2
//f/+P/5//r/+v/8//z//f/9//7///8AAAMABAAFAAYABQAGAAYABwAHAAgACAAHAAcA
BwAGAAYABgAGAAYABgAGAAYABgAEAAIAAQAAAAAA///9//3/+//1//P/8v/y//P/8//z
//L/8f/w//D/7//v/+//7//v/+//7//u/+7/7v/u/+7/7v/t/+3/7f/t/+3/7f/t/+3/
7f/t/+3/7f/v/+//7//v/+7/7f/s/+v/7v/u/+7/7P/s/+r/6v/q/+3/8f/7/wkAEwAi
ADEARQBbAHIAggCPAJMAgwBcACwA+f/P/7T/pP+b/5j/mf+c/6f/s/++/8b/0P/U/9j/
2//f/+H/4//m/+n/6f/s/+z/7P/q/+v/6//s/+7/7v/u/+//7f/t/+3/7f/v//D/8P/w
//H/8v/y//L/8v/y//P/8//z//P/8v/y//P/8//z//P/9f/1//X/9f/0//X/9f/0//L/
8//0//T/9f/1//b/9//1//X/9f/2//j/+P/5//n/+f/6//r/+//5//v/+//8//z//P/+
//7//v8AAAAAAQAAAAEAAQADAAQABQAGAAcACAAJAAoACwAOAA4ADgAQAA8ADgAOAA4A
EAARABEAEQATABMAFAAUABQAFAAUABQAFAAUABQAEwATABMAEQAQABAADwAOAAwACwAJ
AAcABgAEAAMAAQD//wAA///+//z/+//6//j/+P/5//j/+P/4//X/9P/0//T/8v/x//H/
8v/z//P/8//0//L/8v/y//L/8v/y//L/8v/x//H/8v/y//H/8f/x//H/8//z//P/8//x
//D/8P/x//H/8f/x//H/8f/y//L/8v/y//L/8v/y//L/8v/y//L/8v/y//P/8//z//P/
9P/0//P/8//z//P/8v/y//L/8v/1//X/9f/1//P/9P/0//T/9P/0//T/9P/0//T/9P/0
//T/9P/0//P/8//0//T/9P/y//L/8v/y//T/9f/1//T/8v/y//H/8f/x//H/8v/y//D/
8P/x//H/8v/y//L/8v/y//L/8v/y//b/+P/4//n/+f/6//v//P///wAAAQACAAMABAAE
AAUAAwAEAAQAAwADAAMAAgACAAIAAgACAAIABAAEAAQAAgAAAP///v/+//v/+f/5//f/
8f/v/+7/7v/t/+3/7f/s/+3/7P/s/+v/6//r/+v/6//p/+n/6P/o/+r/6v/q/+r/6f/p
/+n/6f/p/+n/6f/p/+f/5//n/+f/6f/p/+n/6f/n/+f/5//n/+b/5v/m/+b/5v/m/+T/
5v/p//H/+/8JABcAJAA1AEkAYQB0AIQAkwCRAHEARAAUAOH/t/+k/57/l/+Q/5H/mP+j
/63/tv/A/8j/zv/S/9X/2f/d/9//4v/j/+P/5P/m/+j/5v/n/+f/6P/o/+j/6P/p/+n/
6f/p/+n/6f/q/+r/6v/p/+r/6v/q/+z/7P/t/+3/7f/t/+z/7P/t/+3/7f/t/+3/7f/t
/+3/7v/v/+//7v/u/+//8P/w/+//7//w//H/8f/x//H/8v/w//D/8f/x//P/9P/0//X/
9f/3//f/+P/2//b/+P/4//j/+v/6//v//P/9//3///8AAAEAAgADAAQABQAGAAcACAAI
AAgACgAIAAgACQAKAAoACwALAAsADQANAA4ADgANAAwACwAKAAsADAANAA0ACwALAAkA
CAAKAAkACAAGAAUAAwABAAAAAAD///3/+//6//n/+P/2//X/9P/y//L/8f/w//D/8P/v
/+7/7v/u/+7/7f/t/+7/8P/v/+7/7v/s/+z/7P/s/+z/7P/s/+z/7f/t/+7/7v/r/+v/
6//r/+3/7f/t/+3/6//q/+r/6//r/+v/6//r/+v/7P/s/+z/6v/q/+r/6v/q/+r/6v/q
/+r/6v/r/+v/6//r/+z/7P/t/+3/7f/t/+z/7P/s/+z/7f/t/+3/7f/t/+7/7v/u/+z/
7P/s/+z/7P/s/+z/7P/q/+r/6v/p/+n/6v/q/+r/6v/q/+r/6v/o/+n/6f/o/+r/6v/p
/+n/6f/p/+r/6v/p/+j/6P/n/+j/6P/o/+f/5f/o/+j/6P/p/+r/6//s/+z/7v/u/+//
7f/u/+//8P/x//L/8//0//X/9v/2//f/+f/6//r/+f/5//n/+P/4//r/+v/6//r/+P/4
//j/9v/2//X/9P/0//P/8f/x/+//6//p/+j/6P/n/+f/5//m/+P/4v/i/+H/4//j/+P/
4//j/+P/4v/i/+L/4v/i/+L/4f/h/+H/4f/h/+H/4f/h/9//3//f/9//3//f/9//3//f
/9//3//f/+L/3v/g/+D/4P/e/97/3v/j/+v/9f///wsAHAAtAD8AUwBmAHYAgwB9AF0A
MgAAAM//p/+U/4r/g/+A/4X/jv+X/6H/rP+2/7z/wP/E/8f/yf/P/9X/1v/V/9n/3P/e
/97/3P/d/93/3v/c/9z/3P/d/93/3f/d/93/3f/e/97/3v/f/+D/4P/g/+L/4v/j/+P/
4f/h/+D/4P/h/+H/4f/h/+H/4f/h/+H/4P/h/+H/4P/i/+P/5P/k/+H/4f/i/+P/5f/l
/+X/5v/k/+T/5f/l/+X/5v/m/+f/5f/n/+f/6P/q/+r/7P/s/+z/7v/u/+//8P/x//H/
8//w/w==
         </WaveFormData>
      </LeadData>
      <LeadData>
         <LeadByteCountTotal>10000</LeadByteCountTotal>
         <LeadTimeOffset>0</LeadTimeOffset>
         <LeadSampleCountTotal>5000</LeadSampleCountTotal>
         <LeadAmplitudeUnitsPerBit>4.88</LeadAmplitudeUnitsPerBit>
         <LeadAmplitudeUnits>��V</LeadAmplitudeUnits>
         <LeadHighLimit>2147483647</LeadHighLimit>
         <LeadLowLimit>268435456</LeadLowLimit>
         <LeadID>II</LeadID>
         <LeadOffsetFirstSample>0</LeadOffsetFirstSample>
         <FirstSampleBaseline>0</FirstSampleBaseline>
         <LeadSampleSize>2</LeadSampleSize>
         <LeadOff>FALSE</LeadOff>
         <BaselineSway>FALSE</BaselineSway>
         <ExcessiveACNoise>FALSE</ExcessiveACNoise>
         <MuscleNoise>FALSE</MuscleNoise>
         <LeadDataCRC32>3478003973</LeadDataCRC32>
         <WaveFormData>
8v/y//L/8v/y//L/8v/y//D/8P/w//D/8v/y//L/8v/0//T/9P/0//L/8v/y//L/8v/y
//L/8v/0//T/9P/0//L/8v/y//L/8v/y//L/8v/0//T/9P/0//L/8v/y//L/9P/0//T/
9P/y//L/8v/y//L/8v/y//L/8v/y//L/8v/w//D/8P/w//L/8v/y//L/8v/y//L/8v/y
//L/8v/y//H/8P/v/+7/7v/u/+7/7v/u/+7/7v/u/+7/7v/u/+7/7P/s/+z/7P/s/+z/
7P/s/+r/6v/q/+r/6v/q/+r/6v/q/+r/6v/q/+v/7P/v//P/9//4//n/+v/4//j/+P/4
//j/+P/6//z/////////AAD+//3//P/7//v/+v/5//n/+v/6//r/+f/4//b/9P/y//L/
8v/x//D/8f/w/+3/6//o/+j/5//m/+X/5f/k/+P/4v/h/+H/4v/i/+L/4v/i/+D/4P/h
/+H/4//j/+P/4//h/+H/4f/h/+P/4v/i/+P/4//j/+P/4//h/+H/4f/h/+P/5f/h/+H/
4f/c/9j/2P/X/9f/2v/f/+P/6//z//b//v8MAB4ANABNAGcAfACIAJEAlwCOAHgAYQBU
AEkAPAAzACoAHAAPAAUA+//1//X/8//x//D/7v/s/+r/7P/u/+7/7v/s/+3/7P/r/+v/
6//r/+v/6v/q/+r/6v/q/+r/6v/q/+r/6P/o/+j/6P/p/+n/6v/q/+r/6f/p/+n/7P/s
/+z/7P/s/+z/7P/s/+r/6v/r/+v/6//r/+v/7P/u/+7/7//v//D/8P/w//D/8f/x//L/
8v/y//P/8//z//L/8v/0//X/9//4//n/+f/6//v//P/9//7//v8AAAAAAgAEAAUABgAI
AAoACgALAAwADQAOAA8AEAARABIAEwAUABUAFgAWABUAFgAXABcAGQAZABoAGgAaABoA
GgAaABsAGwAaABgAFwAWABYAFQATABIAEAAOAA0ACwAJAAcABgAFAAQAAgABAAAA///+
//3//f/8//v/+//6//r/+v/4//j/+P/4//j/+P/4//b/+P/4//j/9//3//n/+f/5//n/
+f/5//n/+P/4//j/+P/4//j/+P/3//n/+f/5//n/+v/6//r/+v/6//r/+v/6//r/+v/6
//r/+v/6//v/+//7//v/+//8//r/+v/6//r/+//7//v/+//7//v/+//7//v/+//7//v/
+//8//z/+//7//r/+v/6//j/+f/5//n/+f/5//j/+P/4//j/+P/4//j/+P/4//j/9v/3
//f/9//3//f/9//4//b/9v/2//b/9P/0//T/9P/0//T/9P/0//T/9P/0//T/8//z//P/
9P/0//L/8v/z//P/8//y//L/9P/0//T/9v/2//b/9v/4//v//f/+/wAAAgADAAQAAgAC
AAIAAgACAAQABQAFAAcACAAIAAcABAADAAMAAgABAAEAAgACAAIAAQD+//z//P/6//r/
+v/5//j/9//2//X/8//y//L/7//u/+3/7f/u/+3/7P/r/+v/7P/s/+z/6v/q/+j/6P/p
/+n/6f/p/+n/6f/p/+n/6f/p/+n/6P/o/+n/6f/p/+n/6f/p/+n/6f/p/+n/6f/p/+f/
5f/k/+D/3P/b/9v/3v/j/+n/8f/5//z/AgAMAB4AMABJAGMAdACCAI8AmQCUAH4AYQBS
AEkAPAAzACoAHgARAAcAAwD///3/+//3//T/9P/y//D/8P/w//D/7v/w/+//7v/t/+3/
6//r/+v/6v/q/+r/6v/q/+r/6v/q/+r/6v/q/+r/6v/r/+v/7P/s/+r/6f/p/+n/6v/q
/+r/6v/q/+r/6v/q/+r/6v/r/+v/7f/t/+3/7v/s/+z/7f/t/+7/7v/u/+7/7//v//D/
8P/w//H/8f/x//L/8v/0//X/9f/2//f/9//4//n/+v/7//r/+v/8//z//v8AAAEAAgAE
AAYABgAHAAgACQAKAAsADAANAA4ADwASABMAFAAUABUAFgAXABcAFwAXABgAGAAYABgA
GAAYABcAFwAWABQAFQAUABQAEwAPAA4ADAAKAAsACQAHAAUAAgABAAAA/v////7//f/8
//n/+f/4//f/9//2//b/9v/0//T/9P/0//T/9P/0//L/8v/y//L/8f/x//P/8//z//P/
8//z//P/9P/0//T/9P/0//T/9P/z//P/8//z//P/9P/0//T/9P/2//b/9v/2//T/9P/0
//T/9v/2//f/9//3//f/9//4//b/9v/2//b/9f/1//X/9f/1//X/9f/1//f/9//3//f/
9f/2//b/9f/1//T/9P/0//T/9f/1//X/8//z//L/8v/0//T/9P/0//T/9P/0//T/9P/1
//X/9f/0//P/8v/y//L/8v/y//L/8P/w//D/8P/u/+7/7v/u//D/8P/w//D/7//v/+//
8P/w/+7/7v/v/+//7//u/+7/7v/u/+3/7P/u/+//7v/v//D/8f/y//T/9//5//r//P/+
////AAD+//7//v/+/wAAAgADAAMAAwAEAAQAAwACAAEAAQAAAP3//f/+//7//v/9//r/
+P/2//T/9P/0//X/9P/z//L/8f/v/+7/7v/t/+z/6//r/+r/6f/o/+f/5//o/+j/6P/o
/+j/5v/m/+f/5//n/+f/5//n/+f/5//n/+f/5//m/+b/5//n/+f/6f/p/+n/6f/n/+f/
5//n/+f/5//n/+T/4P/e/9v/2//e/+P/6//x//n//v8EAA4AHgAuAEUAXQByAIIAjwCX
AJQAgABnAFQASQBAADUAKgAgABUADQAFAAEAAQD9//n/+P/2//b/9v/0//L/8v/y//D/
8f/w/+//7//t/+3/7f/s/+z/7P/s/+z/7P/s/+z/7P/s/+z/7P/s/+3/7f/u/+7/7v/t
/+3/7f/s/+z/7P/s/+7/7v/u/+7/7v/u/+//7//t/+3/7f/u/+7/7v/v/+//8P/w//D/
8P/x//H/8v/y//D/8f/x//H/9P/0//b/9//3//j/+f/5//j/+f/6//v//v/+/wAAAAAC
AAQABQAGAAgACgAKAAsADAANAA4ADwAQABEAEgATABYAFwAYABgAGQAaABsAGwAbABsA
HAAcABoAGgAaABoAGwAbABoAGAAXABYAFgAVABEAEAAOAAwADQALAAkABwAEAAMAAgAA
AP3//P/7//r/+//7//r/+f/5//j/+P/4//b/9v/2//b/9v/2//b/9P/0//T/9P/z//P/
9f/1//X/9f/1//X/9f/0//T/9P/0//b/9v/2//X/9f/1//X/9f/0//T/9P/0//b/9v/2
//b/9v/2//b/9v/2//b/9//3//f/9//3//j/+P/4//j/+P/5//n/+f/5//f/9//3//f/
9//3//f/9//3//j/+P/3//f/9v/2//b/9P/1//X/9f/1//X/9P/0//T/9P/0//T/8v/y
//L/8v/y//P/8//z//H/8f/x//L/8v/y//L/8v/y//L/8v/y//D/8P/w//D/8v/y//L/
8v/y//H/8P/w//L/8P/w//H/7//v/+7/7v/w//D/8f/w//P/9P/1//b/+v/9////AAD/
/wAAAAAAAP7//v/+//7/AgAEAAUABQAFAAYABgAFAAQAAwADAAIAAQABAAIAAgAAAP//
/P/6//r/+P/4//j/+P/4//j/+P/1//P/8v/y/+//7v/t/+3/7P/r/+r/6f/p/+r/6v/q
/+z/7P/q/+r/6f/p/+n/6f/p/+n/6f/p/+n/6f/p/+j/6P/p/+n/6f/p/+n/6f/p/+n/
6f/p/+n/6//p/+n/5v/i/97/3f/d/+L/5f/p//P/+/8AAAYAFgAkADYAUQBtAIAAiACT
AJkAkAB8AGUAVgBLAD4ANQAwACQAFQAJAP//+//5//f/9f/y//D/8P/w/+7/8P/0//b/
9P/x//D/7//v/+//7//v/+7/7P/s/+z/7P/u/+7/7v/u/+7/7v/u/+7/7//v//D/8P/w
/+//7//v//D/8P/w//D/7v/u/+7/7v/u/+7/7//v/+//7//v//D/8v/y//P/8//y//L/
8v/y//P/8//0//T/9P/1//X/9f/2//b/+P/5//v//P/9//3//v///wAAAQAAAAAAAgAC
AAQABgAHAAgADAAOAA4ADwAOAA8AEAARABIAEwAUABUAFgAXABgAGAAbABwAHQAdAB0A
HQAeAB4AHAAcABwAHAAbABsAGgAYABcAFgAWABUAFQAUABIAEAAPAA0ACwAJAAgABwAG
AAQAAwACAAEAAAD//////v/9//3//P/8//z/+v/6//r/+v/6//r/+v/4//j/+P/4//f/
9//5//n/+f/5//n/+f/5//j/+P/4//j/+P/4//j/9//5//n/+f/5//r/+v/6//r/+v/6
//r/+v/6//r/+v/6//r/+v/7//v/+//7//v//P/8//z//P/8//v/+//7//v//f/9//3/
/f/7//v/+//7//n/+v/6//n/+//6//r/+v/6//v/+//7//n/+f/4//j/+v/6//r/+v/6
//r/+v/6//n/+f/4//f/9//3//f/+P/4//j/+P/4//b/9v/2//b/9v/2//b/9v/0//T/
9P/0//P/8//z//T/9v/0//T/9f/z//P/8v/y//T/9P/2//j/+P/4//j//P///wEAAgAD
AAQABAAEAAIAAgACAAIABgAIAAkACQAHAAgACAAHAAYABQAFAAQABQAFAAYABgAGAAUA
AgAAAP7//P/8//z/+//6//n/+P/1//P/8v/y/+//7v/t/+3/7v/t/+z/6//r/+z/7P/s
/+z/7P/q/+r/6//r/+v/6//r/+v/6//r/+v/6//r/+r/7P/t/+3/7f/t/+3/7f/t/+//
7//v/+//7//v/+3/6v/m/+T/3//f/+T/6//x//f///8CAAoAFAAkADgAUQBpAH4AigCX
AJ0AmACEAG0AXABPAEQAOQAwACYAGQALAAUAAQD///3/+f/4//b/9P/y//L/8v/y//T/
9v/z//L/8f/x//H/8f/x//D/8P/w//D/8P/u/+7/7v/u//D/8P/w//D/7f/t/+7/7v/u
/+3/7f/t/+z/7P/s/+z/7v/u/+7/7v/s/+z/7f/t/+//7//v//D/8P/w//H/8f/y//L/
8v/y//P/8//0//T/9P/1//X/9f/2//b/+P/5//v//P/9//3//v///wAAAQAEAAQABgAG
AAgACgALAAwAEAASABIAEwAUABUAFgAXABgAGQAaABsAHAAdAB4AHgAfACAAIQAhACEA
IQAiACIAIAAgACAAIAAfAB8AHgAcABsAGgAaABkAGQAYABYAFAATABEADwANAAwACwAK
AAgABQAEAAMAAgADAAMAAgABAP///v/+//7//P/8//z//P/8//z//P/6//z//P/8//v/
+//9//3//f/7//v/+//7//v/+v/5//j/+P/4//j/9//3//f/9//3//b/9v/2//b/+P/4
//j/+P/4//j/+P/4//j/+P/5//n/+//7//v//P/+//7//v/+//3//f/9//3/////////
//8BAAEAAQABAAMABAAEAAMAAQAAAAAAAAAAAAEAAQABAAMAAwACAAIAAgACAAIAAgAA
AAAAAAAAAAAAAQABAAEAAQABAAEAAgAAAAAAAAAAAAAAAAAAAAAAAAAAAAAAAAD+//7/
/v/+/wEAAQABAAIAAgAAAAAAAQAAAP///f/8//7/AAAAAAIAAgACAAIABQAJAAwADgAN
AA4ADgAOAAwADAAMAAwADgAQABEAEQAPABAAEAAPAAwACwALAAoACQAJAAoACgAKAAkA
BgAEAAAA/v/+//7////+//3//P/3//X/9P/0//P/8v/x//H/8P/v/+7/7f/r/+z/7P/s
/+z/7P/q/+r/6//r/+v/6//q/+n/6P/n/+n/6f/p/+j/6P/p/+n/6f/n/+f/5//n/+X/
5f/l/+X/6f/p/+X/4v/i/9z/1//Z/97/4f/p//P/9//6/wIAEAAgADIASQBjAHYAhACN
AJMAjAB2AFsASgA/ADgALwAmABoADQADAP//+//7//n/9f/y//D/8P/u/+7/7v/u/+z/
6v/q/+r/6v/r/+v/6//r/+r/6P/o/+j/6P/o/+j/6P/o/+r/6v/q/+r/6f/p/+r/6v/q
/+n/6f/p/+z/7P/s/+z/6v/q/+r/6v/s/+z/7f/t/+3/7f/t/+7/7v/u/+//7//y//L/
8v/y//P/8//0//T/9v/3//f/9//4//j/+v/7//v//P/9//3//v///wAAAQAEAAQABgAG
AAYACAAJAAoACgAMAAwADQAPABEAEwAVABYAFwAYABkAGAAZABoAGgAbABwAHQAdAB0A
HQAeAB4AHgAeAB4AHgAdAB0AHAAaABcAFgAWABUAFQAUABIAEAANAAsACQAHAAQAAwAC
AAAA///+//3//P/5//n/+P/3//f/9v/2//b/9P/0//T/9P/y//L/8v/w//L/8v/y//H/
7//x//H/8f/v/+//7//v//L/8v/y//L/8P/w//D/7//v/+//7//v//D/8P/w//D/8P/w
//D/8P/w//D/8P/w//D/8P/x//H/7//v/+//8P/w//D/8P/w//H/8f/x//H/8P/v/+7/
7f/t/+3/7f/t/+3/7v/u/+3/7//u/+7/7v/s/+3/7f/t/+3/7f/s/+z/6v/q/+r/6v/s
/+z/7P/s/+r/6//r/+v/6f/p/+n/6v/o/+j/6P/o/+j/6P/o/+j/6P/o/+r/6v/s/+z/
7P/s/+//8//2//j/9//4//j/+P/6//r/+v/6//z//v////////8AAAAA///+//3//f/8
//3//f/+//7//P/7//j/9v/0//L/8v/y/+//7v/t/+z/6f/n/+b/5v/n/+b/5f/l/+T/
4//i/+H/4//k/+T/5P/k/+T/4v/i/+X/5f/l/+X/5f/l/+X/5f/l/+X/5f/k/+L/4//j
/+P/4//j/+P/4//l/+X/5f/l/+P/4//h/9z/2P/Y/9f/1//a/9//4//t//H/9P/+/xAA
IAAyAEkAYwB0AIAAiwCPAIQAaABNAEAANwAsACMAGAAMAAMA+//3//P/8f/v/+//7P/q
/+r/6v/q/+j/6P/o/+j/6f/o/+f/5//n/+f/5//m/+T/5P/k/+T/5v/m/+b/5v/m/+b/
5v/m/+f/5//o/+j/6P/n/+f/5//o/+j/6P/o/+j/6P/o/+j/6P/o/+n/6f/p/+n/6f/q
/+r/6v/r/+v/7P/s/+z/7P/t/+3/7v/u/+7/7//v/+//8P/w//L/8//z//T/9f/1//j/
+f/6//v//P/8//7//v8CAAQABQAGAAYACAAIAAkADAANAA4ADwAOAA8AEAARABIAEwAU
ABQAFwAYABkAGQAZABkAGgAaABoAGgAaABoAFwAXABYAFAATABIAEgARAA8ADgAMAAoA
CQAHAAUAAwAEAAMAAgAAAP///v/9//z/+f/5//j/9//3//b/9v/2//b/9v/2//b/9v/2
//b/9P/0//T/9P/z//H/8//z//P/9f/1//X/9f/0//T/9P/0//b/9v/2//X/9f/1//X/
9f/2//b/9v/2//b/9v/2//b/9v/2//b/9v/0//T/9f/1//X/9f/1//b/9v/2//b/9v/1
//X/9f/1//X/9f/1//X/9f/1//X/9f/1//b/9v/1//f/9v/2//b/9P/1//X/9f/z//P/
8v/y//L/8v/y//L/8v/0//b/9v/4//j/+P/4//r//f///wAAAQACAAIAAgACAAIAAgAC
AAQABgAHAAcABQAGAAYABQAGAAUABQAEAAMAAwAEAAQABAADAAAA/v/8//r/+v/6//j/
9v/0//L/7//t/+z/7P/t/+z/6//r/+r/6f/o/+f/5//o/+j/6P/o/+j/5v/m/+j/6f/q
/+v/6f/p/+n/6f/n/+f/5//m/+T/5f/l/+X/5//n/+f/5//n/+f/5//n/+f/5f/h/+D/
3P/a/9n/3f/g/+X/6//z//n//P8GABQAJgA8AFUAbQB8AIgAkwCVAIYAbABVAEgAQwA4
AC0AIgAWAAsAAwD///3/+f/3//X/8v/u/+7/8P/w//L/8v/w//D/7f/s/+v/6//t/+3/
7f/s/+r/6v/q/+r/7P/s/+z/7P/q/+r/6v/q/+n/6f/q/+r/6//r/+z/7f/t/+z/6//q
/+z/7P/s/+z/7P/s/+3/7f/t/+3/7f/u/+7/7v/v/+//8P/w//D/8P/v/+//8P/w//D/
8f/x//H/8v/y//T/9f/1//b/9//3//j/+f/6//v//P/8//7//v/+/wAAAQACAAYACAAI
AAkACAAJAAoACwAMAA0ADgAPABIAEwAUABQAFQAWABcAFwAXABcAGAAYABgAGAAYABgA
FQAVABQAEgARABAAEAAPAA0ADAAKAAgACQAHAAUAAwACAAEAAAD+//3//P/7//r/+f/5
//j/9//1//T/9P/0//b/9v/2//b/9P/0//T/8v/w//D/8P/v//H/8//z//P/8//z//P/
8//0//T/9P/0//L/8v/y//H/8f/x//H/8f/0//T/9P/0//T/9P/0//T/9P/0//T/9P/0
//T/9f/1//X/9f/1//b/9P/0//T/9P/z//P/8//z//P/8//z//P/9f/1//X/9f/z//T/
9P/z//P/8v/y//L/9P/2//T/9P/0//T/+P/7//3//v///wAAAAAAAAAAAAAAAAAAAgAE
AAUABQAFAAYABgAFAAQAAwADAAIAAQABAAIAAgACAAEA/v/8//z/+v/6//r/9//2//X/
9P/v/+3/7P/s/+3/7P/r/+v/6P/n/+b/5f/l/+b/5v/m/+b/5v/k/+T/5f/l/+X/5f/l
/+X/5f/l/+P/4//j/+L/5P/l/+X/5f/l/+X/5f/l/+f/5//n/+f/5f/h/9//4P/e/9j/
1f/V/9j/2f/d/+f/8f/2//r/BAAUACgAQwBfAHQAhACPAJUAkgCAAGcAVgBNAD4AMwAs
ACQAFQAHAP//+f/3//X/8//w/+7/6v/o/+j/6v/q/+z/7P/r/+r/6f/p/+n/6f/p/+j/
6P/o/+j/6P/o/+j/6P/o/+j/6P/o/+j/5f/l/+b/5v/m/+X/5f/l/+j/6P/o/+j/5v/m
/+b/5v/m/+b/5//n/+n/6f/p/+r/6v/q/+v/6//q/+r/6v/q/+3/7f/u/+7/7P/t/+3/
7f/u/+7/8P/x/+//8P/x//H/8v/z//T/9f/2//b/+P/4//j/+v/7//z//v8AAAAAAQAC
AAMABAAFAAYABwAIAAkACgALAAwADAALAAwADQANAA8ADwAQABAAEgASABIAEgAPAA8A
DgAMAAsACgAKAAkABwAGAAQAAgADAAEA///9//7//f/8//r/+f/4//f/9v/1//X/9P/z
//P/8v/y//L/8P/w//D/8P/y//L/8v/w//D/8P/w/+//7//x//H/8f/x//H/8f/x//L/
8v/y//L/8v/y//L/8f/z//P/8//z//T/9P/0//T/9P/0//T/9P/0//T/9P/0//T/9P/1
//X/8//z//P/9P/2//b/9v/2//P/8//z//P/8//z//P/8//z//P/8//z//X/9v/2//X/
9f/0//T/9P/y//P/8//z//P/9f/4//b/9v/2//b/+v/9////AAD//wAAAAAAAAAAAAAA
AAAAAgAEAAUABQAHAAgACAAHAAYABQAFAAQABQAFAAYABgAIAAcABAACAP7//P/8//z/
+//6//n/+P/1//P/8v/y//H/8P/v/+//7v/t/+z/6//p/+r/6v/q/+r/6v/o/+j/6f/p
/+n/6f/p/+n/6f/p/+f/5//n/+b/6P/p/+n/6f/p/+n/6f/p/+n/6f/p/+n/5//p/+n/
5v/i/+D/2//b/97/4//p/+//9f/4/wAACgAWACoARQBfAHIAggCPAJkAmACIAG0AWABN
AEAANQAsACAAEwALAAcAAQD///v/9//0//L/8P/w//D/8P/w//D/8P/v/+7/7f/t/+3/
7f/t/+z/7P/s/+z/7P/s/+z/7P/s/+z/7P/s/+z/6//r/+z/7P/s/+v/6//r/+z/7P/s
/+z/7P/s/+z/7P/u/+7/7//v/+//7//v//D/8P/w//H/8f/w//D/8P/w//H/8f/y//L/
8v/z//P/8//0//T/9v/3//f/+P/5//n/+v/7//z//f/+//7/AAAAAAIABAAFAAYABwAI
AAcABwAKAAsADAANAAwADQAOAA8AEAARABIAEgATABQAFQAVABcAFwAYABgAFgAWABYA
FgAVABUAFAASABEAEAAQAA8ADQAMAAoACAAHAAUAAwABAAIAAQAAAP7//f/8//v/+v/5
//n/+P/3//X/9P/0//T/9P/0//T/9P/0//T/9P/y//T/9P/0//P/8f/z//P/8//1//X/
9f/1//T/9P/0//T/9P/0//T/8//z//P/8//z//T/9P/0//T/9P/0//T/9P/0//T/9P/0
//T/9P/1//X/9f/1//X/9v/0//T/9P/0//P/8//z//P/8//z//P/8//z//P/8//z//H/
8v/y//H/8//y//L/8v/x//H/8P/v/+//7//u/+7/7v/u/+7/7v/u/+7/7v/u/+z/7f/w
//L/8v/y//L/9v/5//v//P/7//z//P/8//z//P/8//z//P/+//////8AAAIAAwADAAAA
//////7//f/9//7//v/+//3/+v/4//b/9P/0//T/8f/w/+//7v/r/+n/6P/o/+f/5v/l
/+X/5v/l/+T/4//h/+L/4v/i/+D/4P/e/97/4f/h/+H/4f/h/+H/4f/h/+H/4f/h/+D/
4P/h/+H/4f/f/9//3//f/+H/4f/h/+H/4f/h/+H/3v/a/9b/0//R/9T/2f/f/+X/7f/0
//b/AAAQACAAMwBLAGIAdACBAIkAjAB+AGEASAA9ADQAKwAgABQACwAFAP//+//5//X/
8//u/+7/7P/q/+r/6v/q/+r/6v/o/+b/5P/j/+X/5f/l/+T/5P/k/+T/5P/k/+T/5P/k
/+T/5P/k/+T/4f/h/+L/4v/k/+P/4//j/+T/5P/k/+T/4v/i/+L/4v/k/+T/5f/l/+X/
5f/l/+b/5v/m/+f/5//m/+b/5v/m/+n/6f/q/+r/7P/t/+3/7f/s/+z/7v/v/+//8P/x
//H/8P/x//L/8//2//b/+P/4//j/+v/7//z//P/+//7///8CAAMABAAFAAQABQAGAAcA
CAAJAAoACgALAAwADQANAA8ADwAQABAADgAOAA4ADgANAA0ADAAKAAkACAAIAAcABQAE
AAIAAAABAP///f/7//r/+f/4//b/8//y//H/8P/x//H/8P/v/+//7v/u/+7/7f/s/+v/
6v/s/+z/7P/q/+z/7P/s/+v/6f/r/+v/6//t/+3/7f/t/+z/7P/s/+z/7v/u/+7/7f/t
/+3/7f/t/+7/7v/u/+7/7v/u/+7/7v/u/+7/7v/u/+z/7P/t/+3/7f/t/+3/7v/u/+7/
7v/u/+//7//v/+//7f/t/+3/7f/v/+//7//v/+3/7v/u/+3/7f/s/+z/7P/q/+v/6//r
/+v/6//q/+r/7P/s/+z/7P/q/+r/6v/q/+j/6f/p/+n/5//n/+f/6P/o/+j/6P/o/+b/
5v/m/+b/6P/q/+r/6v/s/+z/7P/s//D/8//1//b/9//4//j/+P/4//j/+P/4//r//P/9
//3//f/+//7//f/6//n/+f/4//f/9//4//j/+v/5//b/9P/w/+7/7v/u/+v/6v/p/+j/
5f/j/+L/4v/j/+L/4f/h/+D/3//e/93/3f/e/97/3v/e/97/3P/c/9//3//f/9//3f/d
/93/3f/b/9v/2//a/9z/3f/d/93/3f/d/93/3f/b/9v/2//b/93/3f/d/9r/1v/U/8//
z//S/9n/3//l/+3/8P/0/wIAEAAgADkAVQBoAHQAfwCHAIQAbgBVAEgAOwAuACMAHAAS
AAUA+//z//P/8f/v/+v/6v/o/+b/6P/m/+b/5v/k/+b/5f/k/+P/4//h/+H/4f/g/+L/
4v/i/+L/4P/g/+D/4P/e/97/3v/e/97/3//h/+L/4P/f/9//3//g/+D/4P/g/+D/4P/g
/+D/4v/i/+P/4//h/+H/4f/i/+L/4v/j/+P/5P/k/+T/5P/j/+P/5P/k/+b/5//n/+f/
5v/m/+j/6f/p/+r/6//r/+r/6//s/+3/8P/w//L/8v/y//T/9f/2//j/+v/6//v/+v/7
//z//f/+////AAABAAIAAwAEAAQABQAGAAcABwAFAAUABgAGAAcACAAJAAoABwAHAAYA
BAAFAAQABAADAAEAAAD+//z/+//5//f/9f/2//X/9P/y/+//7v/t/+z/6//r/+r/6f/p
/+j/6P/o/+b/5v/m/+b/5P/k/+T/4v/k/+T/5P/j/+P/5f/l/+X/4//j/+P/4//k/+T/
5P/k/+b/5v/m/+X/4//j/+P/4//k/+T/5P/k/+T/5P/k/+T/4v/i/+L/4v/i/+L/4//j
/+H/4f/h/+L/4v/i/+L/4v/j/+P/4//j/+H/4f/h/+H/4f/h/+H/4f/h/+L/4v/h/+P/
4v/i/+L/4P/h/+H/4f/f/9//3v/e/97/3v/e/97/3v/e/97/3v/c/93/3f/d/93/3f/d
/97/3P/c/9z/3P/a/9r/2v/a/9r/2v/a/9r/2P/a/9z/3P/e/97/3v/e/+D/4//l/+b/
5//o/+j/6P/o/+j/6P/o/+r/7P/t/+3/7f/u/+7/7f/u/+3/7f/s/+v/6//s/+z/7P/r
/+j/5v/k/+L/4v/i/9//3v/d/9z/2f/X/9b/1v/V/9T/0//T/9D/z//O/83/zf/O/87/
zv/O/87/zP/M/83/zf/N/83/y//L/8v/y//L/8v/y//K/8r/y//L/8v/y//L/8v/y//J
/8n/yf/J/8v/yf/H/8b/wv++/7v/uf++/8P/x//P/9n/3P/i/+7//P8QACsASQBcAGYA
cQB5AHIAXABDADYAKQAaABMADgACAPH/5//h/9v/1//X/9P/0P/Q/9D/zv/M/87/0v/Q
/9D/zf/M/8v/y//L/8v/y//K/8r/yv/K/8r/yP/I/8j/yP/K/8r/yv/K/8n/yf/K/8r/
yP/H/8f/x//K/8r/yv/K/8j/yP/I/8j/yP/I/8n/yf/L/8v/y//M/8z/zP/N/83/zv/O
/87/zv/O/83/zf/M/87/z//P/8//zv/O/9D/0f/R/9L/0//T/9T/1f/W/9f/2P/Y/9r/
2v/a/w==
         </WaveFormData>
      </LeadData>
      <LeadData>
         <LeadByteCountTotal>10000</LeadByteCountTotal>
         <LeadTimeOffset>0</LeadTimeOffset>
         <LeadSampleCountTotal>5000</LeadSampleCountTotal>
         <LeadAmplitudeUnitsPerBit>4.88</LeadAmplitudeUnitsPerBit>
         <LeadAmplitudeUnits>��V</LeadAmplitudeUnits>
         <LeadHighLimit>2147483647</LeadHighLimit>
         <LeadLowLimit>268435456</LeadLowLimit>
         <LeadID>V1</LeadID>
         <LeadOffsetFirstSample>0</LeadOffsetFirstSample>
         <FirstSampleBaseline>0</FirstSampleBaseline>
         <LeadSampleSize>2</LeadSampleSize>
         <LeadOff>FALSE</LeadOff>
         <BaselineSway>FALSE</BaselineSway>
         <ExcessiveACNoise>FALSE</ExcessiveACNoise>
         <MuscleNoise>FALSE</MuscleNoise>
         <LeadDataCRC32>3676836934</LeadDataCRC32>
         <WaveFormData>
BAAEAAQABAACAAIAAgACAAIAAgACAAIAAgACAAIAAgACAAIAAgACAAIAAgACAAIAAgAC
AAIAAgACAAIAAgACAAIAAgACAAIAAAAAAAAAAAAAAAAAAAAAAAAAAAAAAAAAAAAAAAAA
AAD+//7//v/+//z//P/8//z//P/8//z//P/8//z//P/8//z//P/8//z//P/8//z//P/8
//z//P/8//z//P/8//z//P/8//z//P/6//r/+v/6//r/+v/6//r//P/8//z//P/8//z/
/P/8//r/+v/6//r/+v/6//r/+v/4//j/+P/4//v//P/+/wAAAAAAAAEAAQACAAIAAQAA
AAAAAAAAAAIABQAFAAUABAAEAAIAAQAAAP7//v/9//z/+//7//v/+v/5//n/+f/5//n/
+f/6//r/+//7//v/+//5//n/+f/5//v/+v/6//r/+v/6//r/+v/6//r/+v/6//r/+v/6
//r/+v/6//r/+v/6//r/+v/6//z//P/8//z//P/8//z//P/8//z//P/8//z//v/9//7/
//8AAAMACgAPABAADgAMAAoACgAOABEAFQAVABMADAAFAP//AQAFAAkACgAMAAgA///z
/+L/1P/L/8T/uf+1/7r/v//H/8//1P/X/9z/4//q/+7/8v/1//r//f/+////////////
//8AAAAAAAACAAIAAgACAAIAAgACAAIAAgACAAIAAgACAAIAAgACAAIAAgACAAIAAgAC
AAIAAgACAAIAAQABAAEAAQABAAEAAQABAAEAAQADAAIAAgACAAAAAAAAAAAAAAAAAAAA
AAAAAAAAAAAAAAAAAAAAAAAAAAAAAP////8AAAAA//////3//f/8//z//v/+//7//f/9
//z//P/7//v/+//7//v//P/8//v/+//7//v/+//7//v//P/8//v/+//7//v/+//6//v/
/P/8//z//P/+////AAABAAIAAwAFAAYABgAGAAgACAAIAAkACQAJAAkACgAMAAwADAAM
AAoACgAKAAoACgAKAAoACgAKAAkACQAJAAkACQAJAAgACAAJAAkACQAJAAgACAAIAAgA
CAAIAAgACAAIAAgACQAJAAkACQAJAAsACgAKAAsACwALAAoACgAKAAoACgAKAAoACwAL
AAsACgAJAAkACgAKAAoACgAKAAoACgAKAAoACwAKAAoACwAJAAkACQAIAAoACQAJAAoA
CAAIAAgACAAHAAcABwAHAAcABwAHAAcACQAJAAkACQAJAAkACQAJAAcACAAIAAcACQAJ
AAkACQAIAAkACQAJAAkACQAIAAgACAAIAAgACAAKAAgACAAIAAgACAAJAAkACgAKAAoA
CQAJAAkACAAIAAcABwAHAAgACAAIAAgACgAKAAoACgAMAA4ADwAQABEAEQASABIADwAO
AA4ADgAQABIAEwATABEAEAAQAA4ADwAOAAwADAAJAAgABwAHAAkACAAHAAcABQAFAAUA
BQAGAAYABwAHAAkACQAJAAkABwAHAAcABgAGAAYABgAGAAgACAAIAAgABgAGAAYABgAG
AAYABgAGAAgACAAIAAgABgAGAAYABgAIAAgACAAIAAgACAAIAAgACAAIAAgACAAJAAoA
CwAOABEAFgAZABwAHgAeABwAHAAeACEAJQAnACUAHAAVAA8ADQAPABEAFAASAAoA///z
/+b/3P/V/8z/w//D/8b/zf/V/93/4v/n/+z/8f/2//z/AgAFAAgACwAOAA0ADQANAA0A
DwAQABAAEAAQABAAEAAQABAAEAAQABAAEAAQABAAEAASABIAEgASABEAEAAPAA4AEAAQ
ABAAEAAQABAADwAPAA8ADwAPAA8ADwAPAA8ADwAPAA4ADgAOABAAEAAQABAADgAOAA4A
DgAOAA4ADgAOABAAEAAQABAADgAOAA0ADQAPABAAEAARAA8ADwAOAA4AEAAQABAADwAN
AAwADAALAAsACwALAAsADAAMAAsACwALAAsACwALAAsADAAMAAsACwALAAsACwAMAA0A
DgAOABAAEAASABMAEgATABQAFQAVABYAFgAWABgAGAAYABkAGQAZABkAGgAaABoAGgAa
ABoAGgAaABoAGAAYABgAGAAYABcAFwAXABcAFwAXABYAFgAXABcAFwAZABgAGAAYABYA
FgAWABYAFgAWABYAFwAXABcAFwAXABcAFgAWABcAGQAZABgAGAAYABgAGAAYABYAFwAX
ABcAGAAXABcAGAAYABgAGAAYABgAGAAYABgAGQAYABgAGQAXABcAFwAWABYAFQAVABYA
FgAWABYAFgAVABUAFQAVABUAFQAVABUAFQAVABUAFQAVABUAFQAVABMAFAAUABMAFQAV
ABUAFQAUABUAFQAVABUAFQAUABQAFAAUABQAFAAUABIAEgASABQAFAAVABUAFQAUABMA
EQATABMAEgASABMAEwATABQAFAAUABQAFAAUABQAEgAUABQAFAAUABcAGAAYABgAGQAZ
ABoAGgAbABoAGgAaABoAHAAdAB0AHQAcABwAGgAZABgAFgAWABMAEgARABEAEwASABEA
EQAPAA8ADwAPABAAEAARABEAEQARABEAEQAPAA8ADwAOABAAEAAQABAADgAOAA4ADgAQ
ABAAEAAQABAAEAAQABAADgAOAA4ADgAQABAAEAAQABAAEAAQABAAEAAQABAAEAAQABAA
EAAQAA8AEAATABQAFwAcACEAIgAkACQAIAAeACIAJQApACsAJwAgABcAEQARABUAGQAc
ABoAFAAJAP3/8P/k/93/0P/J/8n/zP/R/9v/5f/o/+n/7v/z//r/AAAEAAcADAAPABAA
EQARABEAEQATABQAFAAUABIAEgASABIAEgASABIAEgASABIAEgASABIAEgASABIAEgAS
ABIAEgASABIAEgASABIAEgARABEADwAPAA8ADwAPAA8ADwAPABEAEAAQABAAEAAQABAA
EAAQABAAEAAQAA4ADgAOAA4AEAAQABAAEAAQABAADwAPAA4ADgANAA0ADwAPAA4ADgAO
AA4ADgANAAsACgAKAAkACwALAAsACwAKAAoACQAJAAkACQAJAAkACQAKAAoACQAJAAkA
CQAJAAoACwAMAAwACgAKAAwADQAOAA8AEAARABEAEgASABIAFAAUABQAFQAXABcAFwAY
ABYAFgAWABYAFgAWABYAFgAUABQAFAAUABQAEwATABMAEwATABMAEgASABMAEwATABMA
EgASABIAEgASABIAEgAQABAAEAARABEAEQARABEAEQAQABAAEQARABEAEAAQABAAEAAQ
ABAAEAARABEAEQAQAA8ADwAQABAAEAAQABAADwAOAA0ADAALAAoACgALAAkACQAJAAgA
CAAHAAcACAAGAAYABgAGAAMAAwADAAMAAwADAAMAAwADAAMAAwADAAEAAQABAAEA//8A
AAAA//////////////7///////////////7//v/8//z//P/8//z/+v/6//r/+v/6//v/
+//8//z//P/7//v/+//6//r/+v/5//j/+P/4//b/9P/0//X/9v/3//j/+//8//z//P/7
//v//P/8//v/+v/6//r/+v/8//3//f/9//z//P/6//n/+P/2//b/9f/0//P/8//z//L/
8f/x//H/8f/x//H/8P/w//H/8f/z//P/8//z//P/8//z//L/8v/y//L/8v/x//D/7//u
//D/8P/w//D/8P/w//D/8P/y//L/8v/y//L/8v/y//L/8v/y//L/8v/y//L/8v/y//L/
8v/y//L/8//0//P/9v/3//r///8AAAIAAAD+//7/AAADAAUACQADAPr/9f/x//P/9//9
/wAAAAAAAPX/5//Y/8z/wf+6/7H/q/+s/6//uf/D/8j/y//O/9P/2v/e/+T/5//q/+//
8P/x//H/8f/x//H/8v/y//L/8v/y//L/8v/y//L/8v/y//L/8v/y//L/8v/y//L/8v/y
//L/8v/y//L/8v/y//L/8v/y//H/8f/x//H/8f/x/+//7//v/+//7//u/+7/7v/w//D/
8P/w//D/8P/w//D/8P/w//D/8P/u/+7/7v/u/+z/7P/r/+v/7v/u/+3/7f/t/+3/7P/s
/+r/6v/q/+n/6//q/+r/6f/n/+f/5//n/+b/5v/l/+X/5f/l/+X/5f/l/+b/5v/l/+f/
5//n/+f/5v/n/+j/6P/q/+r/7P/t/+z/7f/u/+//7//w//D/8P/y//L/8v/z//X/9f/1
//b/9v/2//b/9v/2//b/9v/2//b/9v/2//b/+P/3//f/9//1//X/9f/0//T/9f/1//X/
9f/0//T/9P/0//T/9P/0//T/9P/0//X/9f/1//X/9f/1//T/9P/1//X/9f/0//T/9P/0
//T/9P/0//X/9f/1//T/8//z//T/9P/0//T/9P/0//T/9P/0//X/9P/0//X/9f/1//X/
9P/y//H/8f/y//L/8v/y//L/8//z//P/8//x//H/8f/x//H/8f/x//H/8//z//P/8//x
//L/8v/x//P/8//z//P/8v/z//P/8//z//P/8v/y//L/8v/y//L/8//y//P/9P/y//L/
8//z//T/9P/0//P/9f/1//T/9P/z//P/8//0//T/9P/2//b/9v/2//b/+f/6//r/+v/7
//v//P/8//v/+v/6//r//P/+//////////7//v/8//v/+v/4//j/9//2//X/9f/1//T/
8//z//P/8//z//P/9v/2//f/9//1//X/9f/1//f/9//3//b/9P/0//T/9P/2//b/9v/2
//T/9P/0//T/9P/0//T/9P/2//b/9v/2//T/9P/0//T/9v/2//b/9v/0//T/9P/0//T/
9P/0//T/9f/2//f/+v/9/wIABQAGAAgACAAGAAYACAALABEAEwAPAAoAAwD9//3///8D
AAYABAD+//f/6f/Y/8r/w/+8/7P/sf+y/7n/v//J/87/0//W/93/4v/o/+7/8f/2//n/
+v/7//v/+//7//v//P/8//z//P/8//z//P/+//7//v/+//7//v/+//7//v/+//7//v/+
//7//v/+//7//v/+//7//v/+//3//f/9//3//f/9//3//f/9//3//f/8//z//P/8//z/
/P/8//z//P/8//z/+v/6//r/+v/6//r/+v/6//z//P/7//v/+v/6//n/+f/5//n/+P/4
//b/9v/2//X/9//2//b/9f/1//X/9f/1//b/9v/1//X/9f/1//X/9f/1//b/9v/1//f/
9//3//f/9v/3//j/+P/6//r//P/9//z//f/+////AQACAAIAAgAEAAQABAAFAAUABQAF
AAYABgAGAAYABgAGAAYABgAGAAYABgAGAAYABAADAAMAAwAFAAUABQAEAAIAAwADAAMA
BQAEAAQABAAEAAQABAAEAAYABgAGAAcABQAFAAUABQAHAAYABgAHAAcABwAGAAYABAAE
AAQABAAEAAUABQAFAAQAAwADAAQAAgACAAIAAgACAAIAAgACAAEAAAAAAAEAAQABAAEA
AAAAAP////8AAAAAAAAAAAAA/f/9//3//f/9//3//f/9//3//f/9//3//f/9//3//f/7
//z//P/7//v/+//7//v//P/9//3//f/7//v/+v/6//z//P/8//z//v/8//z//P/8//z/
/f/9//7//v/+//3//f/9//z//P/7//v/+//8//z//v/+/wAAAAAAAAAAAwAEAAQABAAF
AAUABgAGAAMAAgACAAIAAwAGAAgACQAHAAYABgAEAAMAAgAAAAAAAQAAAP////////7/
/f/9//3//f/9//3/AAAAAAEAAQD//////////wEAAQABAAAAAAAAAAAAAAD+//7//v/+
/wAAAAAAAAAAAAAAAAAAAAACAAIAAgACAAIAAgACAAIAAgACAAIAAgACAAIAAgACAAIA
AgACAAIABQAGAAcACgANABAAEwAWABQAFAAUABQAFgAbACEAIQAdABQACwAHAAcACQAN
AA4ADAAEAPn/6//e/9T/zf/E/7//v//C/8n/0f/X/9z/4f/k/+n/8P/2//j/+/8AAAEA
AgAFAAUABQAFAAUABgAGAAYABgAGAAYABgAGAAYABgAGAAQABAAEAAQABAAEAAQABAAG
AAYABgAGAAQABAAEAAQABAAEAAMAAwADAAMAAwADAAMAAwADAAMAAQAAAAAAAAAAAAAA
AAAAAAAAAAAAAAAAAAAAAAAAAAAAAAAAAAAAAAAAAAD/////AAAAAP////8BAAEAAAAA
AP7//v/+//3////+//7//f/9//3//f/9//z//P/7//v/+//7//v/+//7//z//P/7//v/
+//7//v//P/9//7//v/8//z//v///wAAAQACAAMABQAGAAYABgAGAAYABgAHAAkACQAJ
AAoACgAKAAoACgAKAAoACgAKAAoACgAKAAoACgAJAAkACQAJAAkACQAIAAgACQAJAAkA
CQAIAAgACAAIAAgACAAIAAoACgAKAAsACQAJAAkACQAJAAgACAAJAAkACQAIAAgACAAI
AAgACAAIAAkACQAJAAoACQAJAAoACgAKAAoACgAKAAoACgAKAAsACgAKAAsACQAJAAkA
CAAIAAcABwAIAAgACAAIAAgACQAJAAkACQAHAAcABwAHAAcABwAHAAcABwAHAAcABwAH
AAgACAAHAAcABwAHAAcABgAHAAcABwAJAAkACAAIAAYABgAGAAYABgAGAAYABgAGAAYA
BgAGAAkACgAKAAoACwALAAwADAALAAoACgAKAAoADAANAA0ACwAKAAoACAAFAAQAAgAC
AAMAAgABAAEAAQAAAP////8BAAEAAQABAAIAAgADAAMAAwADAAMAAwADAAMAAwACAAIA
AgACAAIAAAAAAAAAAAAAAAAAAAAAAAAAAAAAAAAA/v/+//7//v8AAAAAAAAAAAAAAAAA
AAAAAAAAAAAAAAAAAAAAAAAAAAEAAAADAAYACwAQABMAFgAWABQAEgASABYAGQAdAB0A
FwAOAAcAAwADAAcACwAOAAwAAgD3/+n/3v/W/83/wv+//8H/xP/N/9X/2f/c/+H/6P/t
//L/+P/8////AgABAAIABQAFAAUABQAFAAYABgAGAAQABAAEAAQABgAGAAYABgAGAAYA
BgAGAAYABgAGAAYABAAEAAQABAAEAAQABAAEAAQABAADAAMAAwADAAMAAwAFAAUABQAF
AAUABAAEAAQABAAEAAQABAAEAAQABAAEAAQABAAEAAQABAAEAAQABAAGAAYABQAFAAQA
BAADAAMAAwADAAIAAgACAAIAAgABAP///v/+//3//f/9//3//f/+//7//f/9//3//f/9
//3//f/+//7//f/9//3//f/9//7///8AAAAAAAAAAAIAAwAEAAUABgAHAAcACAAIAAgA
CAAIAAgACQALAAsACwAMAAoACgAKAAoACgAKAAoACgAKAAoACgAKAAgABwAHAAcACQAJ
AAkACAAIAAkACQAJAAcABgAGAAYACAAIAAgACAAIAAgACAAJAAkACQAJAAkACQAIAAgA
CQAJAAkACAAIAAgACAAIAAgACAAJAAkACQAIAAcABwAIAAoACgAKAAoACAAIAAgACAAH
AAYABgAHAAcABwAHAAYABgAFAAUABgAGAAYABgAGAAUABQAFAAUABQAFAAUABQAFAAUA
BQAFAAcABwAHAAcABwAGAAYABgAGAAYABgAGAAgACgALAAwADQANAA4ADgALAAoACgAK
AAoADAANAA0ADQAMAAwACgAJAAgABgAGAAUABAADAAMAAQAAAP////8BAAEAAQABAAIA
AgADAAMAAwADAAMAAwABAAEAAQAAAAAAAAAAAAAAAAAAAAAAAAAAAAAAAAAAAAAAAAAA
AAAAAAAAAAAAAAAAAAAAAAAAAAAAAAAAAAAAAgACAAIAAgACAAIAAgACAAMAAgAFAAgA
DQAQABMAFAASABAADgAQABQAGQAdABsAEwAMAAcAAwAFAAkADQAQAAwABAD3/+n/3P/U
/8v/wP+9/73/wv/J/9H/1//c/+H/5P/n/+7/9v/8//3/AAADAAQAAwADAAMAAwAFAAYA
BgAGAAQABAAEAAQABAAEAAQABAAEAAQABAAEAAQABAAEAAQABAAEAAQABAACAAIAAgAC
AAQABAADAAMAAwADAAMAAwADAAMAAwADAAMAAgACAAIAAgACAAIAAgAEAAQABAAEAAQA
BAAEAAQAAgACAAIAAgACAAIAAQABAAAAAAD///////////7//v/+//7//v/9/////v/+
//3/+//7//v/+//6//r/+f/5//n/+f/5//n/+f/6//r/+f/7//v/+//7//r/+//8//z/
/P/8//7///8AAAEAAgADAAUABgAGAAYABgAGAAYABwAHAAcABwAIAAgACAAIAAgACAAI
AAgACAAIAAgACAAIAAgABwAHAAcACQAJAAkACAAIAAkACQAJAAcABgAGAAYABgAGAAYA
BgAGAAYABgAHAAcABwAHAAcABwAGAAYABwAHAAcABgAGAAYABgAGAAYABAAFAAUABQAG
AAUABQAGAAQABAAEAAQABAAEAAQABAAFAAQABAAFAAMAAwADAAIAAgABAAEAAgAAAAAA
AAAAAAEAAQABAAEAAQACAAAAAAAAAAAAAwAEAAQABAAFAAUABgAGAAUABAAEAAQABAAG
AAcABwAJAAgACAAGAAMAAgAAAAAAAQAAAP/////9//z/+//7//3//f/9//3//v/+////
///+//3//P/7//3//f/9//z/+//6//n/+P/6//r/+v/6//r/+v/6//r/+v/6//r/+v/6
//r/+v/6//j/+P/4//j/+P/4//j/+P/4//j/+P/4//r/+v/6//r//f/8//3//v8BAAQA
BQAIAAoACAAEAAQACAALAA8AEQANAAgAAwD9//v/AQAHAAgACAAEAP3/8f/i/9L/yf/C
/7n/s/+y/7X/v//J/87/0f/Y/9v/4P/m/+r/7//0//n/+v/7//v/+//7//n/+v/6//r/
+v/6//r/+v/6//r/+v/6//r/+v/6//r/+v/6//r/+v/6//r/+v/6//r/+v/6//r/+v/6
//n/+f/5//n/+f/5//n/+f/5//n/+f/4//j/+P/4//j/+P/4//j/+P/4//j/+P/4//j/
+P/4//j/+P/4//j/+P/3//f/9v/2//X/9f/1//X/9P/0//L/8v/y//H/8f/w//D/7//v
/+//7//v/+7/7v/t/+3/7//v/+//7//v//D/8P/v/+3/7f/t/+3/7v/v//D/8P/y//L/
9P/1//b/9//4//n/+//8//z//P/+//7//v///////////wAAAAAAAAAAAAAAAAAAAAAA
AP7//v/+//7/AAD////////////////+//7////////////+//7//v/+//7//v/+/wAA
AAAAAAEA//////////8BAAAAAAABAAEAAQAAAAAA/v/+//7//v/+/////////wAA////
/wAA/v/+//7//v/+//7//v/+/////v/+/////f/9//3//P/+//3//f/+//7//v/+//7/
/f/9//3//f/7//v/+//7//3//f/+//7//v/+//7/AQACAAIAAgADAAMABAAEAAMAAgAC
AAIAAAACAAMAAwADAAIAAgAAAP///v/8//z//f/8//v/+//7//r/+f/5//n/+f/5//n/
+v/6//v/+//7//v/+//7//v/+//7//r/+P/4//j/+P/6//r/+v/6//r/+v/6//r/+v/6
//r/+v/8//z//P/8//r/+v/6//r//P/8//z//P/8//z//P/8//z//P/8//z//f/+//3/
AAABAAYACQAMAA4ADgAOAAwADAAPABUAGQAXABAACQADAAEAAQAFAAYABgAAAPf/6//e
/9L/yf/A/7f/s/+2/7v/xf/N/9L/1//c/+H/6P/u//T/9//6//v//P/+////AAABAAEA
AgACAAIAAgACAAIAAgACAAIAAgACAAAAAAAAAAAAAgACAAIAAgACAAIAAgACAAIAAgAC
AAIABAAEAAMAAwABAAEAAQABAAEAAQABAAEAAQAAAAAAAAACAAIAAgACAAIAAgACAAIA
AAAAAAAAAAACAAIAAgACAAIAAgABAAEAAgACAAEAAQABAAEAAAAAAAIAAgACAAEA///+
//7//f/9//3//f/9//7//v/9//3//f/9//3//f/9//7//v/9//3//f/9//3//v///wAA
AAAAAAAAAgADAAQABQAGAAcABwAIAAgACAAKAAoACgALAA0ADQANAA4ADAAMAAwADAAM
AAwADAAMAAwADAAMAAwADAALAAsACwALAAsACwAKAAwADQANAA0ACwAKAAoACgAMAAwA
DAAMAAwADAAMAA0ACwALAAsACwALAAoACgALAA0ADQAMAAwADgAOAA4ADgAMAA0ADQAN
AAwACwALAAwADAAMAAwADAAMAAwADAAMAAsACgAKAAsACwALAAsACgAKAAkACQAKAAoA
CgAKAAoACQAJAAkACQAJAAkACQAJAAkACQAJAAkACQAJAAkACQAJAAoACgAJAAsACQAK
AAoACgAKAAoADQAOAA4ADgAPAA8AEAAQAA8ADgAOAA4ADgAQABEAEQATABIAEgAQAA0A
DAAKAAoACQAIAAcABwAHAAYABQAFAAUABQAFAAUABAAEAAUABQAHAAcABwAHAAcABwAH
AAYABgAGAAYABgAGAAYABgAGAAYABgAGAAYABgAGAAYABgAGAAYABgAGAAYABgAGAAYA
BgAGAAYABgAEAAQABAAEAAYABgAGAAYABwAIAAkACgALABAAFQAYABoAGgAYABYAGAAb
AB8AIwAjABwAEwANAAsACQALAA4ADgAIAP3/8f/k/9j/0f/I/7//vf/E/8n/0f/X/97/
4//o/+v/8v/4//z///8EAAcACAAHAAcABwAHAAcACAAIAAgACgAKAAoACgAKAAoACgAK
AAoACgAKAAoACgAKAAoACgAKAAoACgAKAAoACgAKAAoACAAIAAcABwAJAAkACQAJAAkA
CQAJAAkACQAIAAgACAAIAAgACAAIAAgACAAIAAgACAAIAAgACAAIAAgACAAIAAYABgAF
AAUACAAIAAcABwAJAAkACAAIAAYABgAGAAUABwAGAAYABQAFAAUABQAFAAQABAADAAMA
AwADAAMAAwADAAQABAADAAUABQAFAAUABAAFAAYABgAGAAYACAAJAAgACQAKAAsADQAO
AA4ADgAQABAAEAARAA8ADwAPABAAEAAQABAAEAAQABAAEAAQABAAEAAQABAAEAAPAA8A
DwAPAA8ADwAOAA4ADwAPAA8ADwAOAA4ADgAOAA4ADgAOAA4ADgAOAA8ADwAPAA8ADwAP
AA4ADgAPAA8ADwAOAA4ADgAOAA4ADgAOAA8ADwAPAA4ADQANAA4ADgAOAA4ADgAOAA4A
DgAOAA0ADAAMAA0ADQANAA0ADAAMAAsACwAMAAwADAAMAAwACwALAAsACwALAAsACwAL
AAsACwALAAsACwALAAsACwALAAwADAALAAsACwALAAsACgALAAsACwALAAsACgAKAAoA
CgAKAAoACAAKAAoACgAKAAoACgAKAA0ADgAOAA4ADwAPABAAEAAPAA4ADgAOAA4AEAAR
ABEADwAOAA4ADAANAAwACgAKAAkACAAHAAcACQAIAAcABwAFAAUABQAFAAYABgAHAAcA
BwAHAAcABwAFAAUABQAEAAQABAAEAAQABgAGAAYABgAEAAQABAAEAAYABgAGAAYABgAG
AAYABgAGAAYABgAGAAYABgAGAAYABgAGAAYABgAEAAQABAAEAAcACAAJAAgADQAQABUA
GAAaABoAGAAWABYAGQAdACEAHQAUAA8ACQAJAAsADwASABIADAADAPf/6v/c/9P/yv/D
/8H/xP/J/9H/2//e/+H/5v/r//D/9v/8////AgAFAAgABwAHAAcABwAHAAgACAAIAAgA
CAAIAAgACAAIAAgACAAIAAgACAAIAAoACgAKAAoACAAIAAgACAAIAAgACAAIAAoACgAJ
AAkACQAJAAkACQAHAAcABwAHAAcABgAGAAYABgAGAAYABgAGAAYABgAGAAYABgAGAAYA
BAAEAAQABAAGAAYABQAFAAQABAADAAMAAwADAAIAAgAEAAQABAADAAMAAgACAAEA////
///////+//7//f/9/////////////f/+//7//f///////////wAAAQACAAIAAAAAAAIA
AwAEAAUABgAHAAcACAAIAAgADAAMAAwADQANAA0ADQAOAAwADAAMAAwADAAMAAwADAAM
AAwADAAMAAwACwALAAsACQAJAAkACAAKAAsACwALAAsACgAKAAoACgAKAAoACgAIAAgA
CAAJAAsACwALAAsADQAMAAwADQALAAsACgAKAAoACgAKAAoACAAJAAkACQAKAAkACQAK
AAgACAAIAAgACAAIAAgACAAJAAgACAAJAAkACQAJAAgACAAHAAcACAAGAAYABgAGAAUA
BQAFAAUABwAHAAcABwAHAAcABwAHAAcABwAHAAcABgAGAAUAAwAFAAUABQAFAAQABQAF
AAUABQAFAAQABAAEAAQABAAEAAYABAAEAAQABAAEAAUABAAEAAQABAAEAAcACAAIAAgA
CQAJAAoACgALAAoACgAKAAgACgALAAsACQAIAAgABgAHAAYABAAEAAMAAgABAAEAAQAA
AP///////////////wAAAAABAAEAAQABAAEAAQABAAEAAQAAAAAAAAAAAAAAAAAAAAAA
AAAAAAAAAAAAAAAAAAAAAAAAAAAAAAAAAAAAAAAAAAAAAAAAAAAAAAAAAAAAAAAAAAAA
AAAAAAAAAAEAAAABAAQABwAKAA8AEgASABAADgAOABIAFQAZABkAFQAOAAsABQADAAkA
EQAUABYAFAANAP//8P/g/9f/zv/D/73/vv/F/8n/0f/Y/9v/3v/l/+r/8P/0//n//v//
/wAAAwADAAMAAwADAAQABAAEAAQABAAEAAQABAAEAAQABAAEAAQABAAEAAQABAAEAAQA
BAAEAAQABAAEAAQABAAEAAQABAADAAMAAwADAAMAAwABAAEAAQABAAMAAgACAAIAAgAC
AAIAAgAAAAAAAAAAAAIAAgACAAIAAgACAAIAAgACAAIAAQABAAIAAgABAAEAAQABAAAA
AAAAAA==
         </WaveFormData>
      </LeadData>
      <LeadData>
         <LeadByteCountTotal>10000</LeadByteCountTotal>
         <LeadTimeOffset>0</LeadTimeOffset>
         <LeadSampleCountTotal>5000</LeadSampleCountTotal>
         <LeadAmplitudeUnitsPerBit>4.88</LeadAmplitudeUnitsPerBit>
         <LeadAmplitudeUnits>��V</LeadAmplitudeUnits>
         <LeadHighLimit>2147483647</LeadHighLimit>
         <LeadLowLimit>268435456</LeadLowLimit>
         <LeadID>V2</LeadID>
         <LeadOffsetFirstSample>0</LeadOffsetFirstSample>
         <FirstSampleBaseline>0</FirstSampleBaseline>
         <LeadSampleSize>2</LeadSampleSize>
         <LeadOff>FALSE</LeadOff>
         <BaselineSway>FALSE</BaselineSway>
         <ExcessiveACNoise>FALSE</ExcessiveACNoise>
         <MuscleNoise>FALSE</MuscleNoise>
         <LeadDataCRC32>2901185503</LeadDataCRC32>
         <WaveFormData>
/v/+//7//v/+//7//v/+//7//v/+//7//v/+//7//v/+//7//v/+//z//P/8//z//P/8
//z//P/8//z//P/8//z//P/8//z//P/8//z//P/8//z//P/8//z//P/8//z//P/8//z/
/P/8//z//P/8//r/+v/6//r//P/8//z//P/6//r/+v/6//r/+v/6//r/+v/6//r/+v/4
//j/+P/4//b/9v/2//b/+P/4//j/+P/2//b/9v/2//b/9v/2//b/9v/2//b/9v/0//T/
9P/0//T/9P/0//T/9P/0//T/9P/0//T/9P/0//X/9v/4//v//P/+//7///8AAAAAAAAA
AAAAAgADAAUABwAJAAoACwALAAsACQAIAAMAAwABAAAA/f/9//3//f/7//r/+f/4//j/
+P/4//j/+v/4//f/9v/z//P/8v/x//P/8v/x//H/8f/x//D/8P/u/+7/7v/u/+7/7v/u
/+3/7//v/+//8P/u/+3/7f/t/+//7//v/+//7//v/+//7//v/+//8P/w//D/8v/x//L/
9P/2//n/AQALABEAGwAoADcATQBqAJEAuQDbAPIA+wD+APoA3QCkAFgA/f+h/1v/L/8d
/xf/E/8V/xz/If8v/0P/V/9v/4b/lP+e/6r/uf/F/9H/2f/g/+f/7P/u/+//8f/x//L/
8v/y//P/9P/1//X/9f/1//j/+P/5//n/9//3//f/9//4//j/+P/4//r/+v/6//r/+P/5
//n/+f/5//r/+v/6//r/+v/6//v/+//7//v//P/8//z//P/9//3//f/+////AAABAAEA
AgACAAQABQAFAAYABwAHAAgACwAMAA0ADgANAA4ADgAPABAAEQASABMAFwAZABkAGgAb
ABwAHAAcABoAGwAcABwAHgAeAB4AHgAeAB4AHgAeABwAHAAcABwAHAAcABwAHAAcABwA
HAAcABwAHAAcABsAGwAbABsAGQAXABcAFQAUABUAFAATABEADgANAAwACwAMAAoACQAI
AAcABgAFAAQAAwADAAMAAQAAAAAAAAD////////+//3//f/9//3//f/8//z//P/8//r/
+v/6//r/+//7//v/+//7//v/+//7//v/+//7//v/+//7//v/+//7//v/+//7//v/+//7
//v/+//7//v/+//7//v/+//7//v/+//7//z//v/+//7//v/8//z//P/8//7//v/+//7/
/v/+//7//v/+//3//f/9//3//f/9//3//f/8//z//P/8//3//f/9//v/+//7//v/+//7
//v//P/6//r/+f/5//r/+v/6//r/+v/5//n/+P/4//j/+P/4//j/9//3//f/9//3//j/
+P/2//b/9v/2//b/9v/0//b/9v/4//j/+v/6//r/+v/9////AAACAAIAAwAEAAQAAgAC
AAIABAAHAAkACgALAA0ADQANAA0ACQAIAAUABQADAAIAAQABAAEAAQD///7/+//6//r/
+v/8//z//P/6//n/+P/3//f/9v/1//X/9P/z//P/8//z//T/9P/0//T/8v/y//L/8v/y
//H/8f/x//H/8v/y//H/8f/x//H/8f/z//P/8//z//H/8f/x//H/9P/0//T/9P/1//b/
+P/6//3/AQALABUAHQAoADkATwBsAI8AuwDfAPYA/QACAQIB7QC4AG4AFwC5/2n/Of8l
/x//Hf8d/yD/Kf85/03/Y/97/47/nP+o/7T/v//L/9f/3//o/+3/8v/2//X/9//3//j/
+v/6//v//P/9//3//f/9//7//v////////////////8AAAAAAAAAAP7//v/+//7/AAAB
AAEAAQABAAIAAgACAAIAAgACAAMAAwADAAMABAAEAAQABAAFAAMAAwAEAAUABgAHAAcA
CAAIAAoACwALAAwADQANAA4AEQASABMAFAAVABYAFgAXABgAGQAaABsAHQAfAB8AIAAh
ACIAIgAiACQAJQAmACYAJgAmACYAJgAmACYAJgAmACYAJgAmACYAJgAmACYAJgAkACQA
JAAkACYAJgAmACUAIwAjACMAIQAhACEAHwAeAB0AHAAbABkAFgAVABQAEwAUABIAEQAQ
AA0ADAALAAoACQAJAAkABwAGAAYABgAFAAUABQAEAAMAAwADAAMAAwACAAIAAgACAAIA
AgACAAIAAQABAAEAAQABAAEAAQABAAEAAQABAAEAAQABAAEAAQABAAEAAQABAP//////
////AQABAAEAAQABAAEAAQABAP///////wAAAAAAAAAAAAAAAAAAAAAAAAIAAgACAAIA
AgACAAIAAgAAAP///////wEAAQABAAEAAQAAAAAAAAD+////////////////////////
////AAD+//7//f/9//7//v/+//7//v/9//3//P/8//z//P/8//z/+//7//v/+f/5//r/
+v/6//r/+v/6//r/+v/4//r/+v/6//r/+f/6//r/+v/8//z//P/8////AQACAAQABgAH
AAgACAAGAAYABgAIAAsADQAOAA8ADwAPAA8ADwANAAwACQAJAAYABAACAAEAAwADAAEA
AAD9//z//P/8//7//v/+//z//f/8//v/+//4//f/9//2//X/9f/1//X/9P/0//T/9P/0
//T/9P/0//T/8//z//P/9f/2//b/9f/z//P/8//z//P/8//z//P/9f/1//X/9f/2//b/
9v/2//f/+P/4//r///8FAA0AFQAdACgANwBLAGgAiwC1ANkA8gD5APwA/gDtALwAcgAd
AMP/df9F/y//J/8h/x//IP8r/zv/Tf9j/33/kP+c/6b/tP+//8v/1//f/+b/6//w//T/
9f/3//f/+P/6//r/+//8//v/+//7//v//v/+//////////////////7//v/+//7/AAAA
AAAAAAAAAAEAAQABAP//AAAAAAAAAgACAAIAAwABAAEAAQACAAQABAAEAAUABQAFAAYA
BwAGAAcABwAIAAgACgALAAsADgAPAA8AEAAPABAAEQASABMAFAAUABUAGAAZABoAGwAc
AB0AHAAcAB0AHgAeAB4AIAAhACIAIgAiACIAIgAiACIAIgAiACIAIgAiACIAIgAiACIA
IgAiACIAIgAiACIAIgAiACIAIQAhACEAIQAfAB8AHwAdABwAGwAaABkAFwAWABUAFAAT
ABAADgANAAwADQAMAAsACgAHAAcABwAFAAQABAAEAAMAAwADAAIAAQABAAEAAQABAAAA
AAAAAAAAAAAAAAAAAAD9//3//f/9/////////////f/9//3//f/9//3//f/9//3//f/9
//3//f/9//3//f/9//3//f/9//3//f/9//3//f/9//3//v/8//z//P/8//7//v/+//7/
/P/8//z//P/8//z//P/8//7//f/9//3/+//7//v/+//9//z//P/8//r/+//7//v/+//7
//v/+//5//n/+f/6//r/+v/5//n/+P/4//j/+P/4//f/9//2//b/9v/2//b/9v/1//X/
9f/1//X/9v/2//b/9v/2//b/9P/0//L/9P/0//T/9P/y//P/9P/1//b/+P/7//3/AAD+
////AAAAAAAAAAAAAAIAAwAFAAYABwAJAAkACQAJAAUABAABAAEA/f/8//v/+//9//3/
+//6//f/9v/2//b/9v/2//b/9P/1//T/8//z//L/8f/x//D/7//v/+//7//s/+z/7P/s
/+7/7v/u/+7/7v/t/+3/7f/t/+7/7v/t/+3/7f/t/+3/7f/t/+3/7f/t/+3/7f/t/+7/
7v/u/+7/7//w//L/9P/3//3/BQAPABkAJAAzAEkAaACLALEA1QDoAPEA9gDyANMAmgBQ
APf/nf9b/zP/H/8Z/xX/Ff8a/yP/Lf8//1P/a/+C/5L/nP+q/7X/wf/N/9f/3v/l/+r/
7P/t/+//7//w//L/8v/z//T/8//z//P/8//2//b/9//3//f/9//3//f/9v/2//b/9v/2
//b/9v/2//b/9//3//f/9//4//j/+P/4//j/+P/5//n/+f/5//r/+v/6//r/+//9//3/
/v////7//////wAAAAACAAMAAwACAAMAAwAEAAUABgAHAAgACQAKAAoACwAMAA0ADgAP
ABEAEwATABQAFQAWABYAFgAWABcAGAAYABgAGAAYABgAFgAWABYAFgAYABgAGAAYABYA
FgAWABYAGAAYABgAGAAYABgAGAAXABcAFwAXABUAEwATABEAEAARABAADwANAAwACwAK
AAkACAAGAAUABAADAAIAAQAAAP////////3//P/8//z/+//5//n/+P/3//n/+f/5//n/
+P/4//j/+P/2//b/9v/2//f/9//3//f/9f/1//X/9f/1//X/9f/1//f/9//3//f/9//3
//f/9//3//f/9//3//X/9f/1//X/9//3//f/9//3//f/9//4//j/+P/4//j/+P/4//j/
+P/4//j/+P/4//j/+P/4//j/+v/5//n/+f/5//n/+f/5//f/9v/2//b/9v/3//f/9//3
//f/9//3//X/9f/1//b/9v/2//X/9f/0//T/9P/0//T/8//z//L/9P/0//T/9P/0//P/
8//z//P/8//0//T/9P/0//T/9P/y//L/8P/y//L/8v/0//T/9P/0//T/9//5//r//P/8
//3//v/+//7//v/+/wAAAwAFAAYABwAHAAcABwAHAAUABAABAAEA///+//3//f/9//3/
+//6//n/+P/4//j/+P/4//j/9v/3//b/9f/1//T/8//z//L/8f/x//H/8f/w//D/8P/w
//D/8P/w//D/8P/v/+//7//x//L/8v/x/+//7//v/+//7//v/+//7//x//H/8f/x//L/
8v/y//L/8//0//b/+P/9/wMACQARABsAKAA3AE0AbACRALkA3QDyAP0AAAEAAesAuABw
ABcAt/9r/zv/J/8h/x3/G/8e/yf/Nf9H/1v/df+M/5r/pP+w/73/yf/V/93/5P/p/+7/
8v/1//f/9//4//j/+P/5//r/+//7//v/+//8//z//f/9//3//f/9//3//v/+//7//v/+
//7//v/+//7///////////8AAAAAAAAAAAAAAAABAAEAAQABAAIAAgACAAIAAwADAAMA
BAAFAAQABQAFAAYABgAIAAkACQAKAAsACwAMAA8AEAARABIAEQASABIAEwAWABcAGAAZ
ABoAGwAaABoAHQAeAB4AHgAeAB8AIAAgACAAIAAgACAAIgAiACIAIgAiACIAIgAiACAA
IAAgACAAIgAiACIAIgAiACIAIgAhAB8AHwAfAB0AHQAdABsAGgAZABgAFwAVABQAEwAS
ABEAEAAOAA0ADAALAAoACQAIAAcABwAHAAUABAAEAAQAAwADAAMAAgABAAEAAQABAAEA
AgACAAIAAgACAAIAAgACAAEAAQABAAEA/////////////////////wEAAQABAAEAAQAB
AAEAAQABAAEAAQABAAEAAQABAAEA//////////8BAAEAAQACAAAAAAAAAAAAAgACAAIA
AgACAAIAAgACAAIAAgACAAIAAgABAAEAAQABAAEAAQABAAEAAAAAAAAAAAABAAEAAQD/
/////////////////wAAAAAAAP/////+//7//v/+//7//f/9//z//v/+//7//v/+//3/
/f/9//3//f/+//7//v/+//7//v/+//7//P/+//7//v/+/wAAAAAAAAAAAwAFAAYACAAG
AAcACAAIAAoACgAKAAwADQAPABAAEQARABEAEQARAA0ADAAJAAkACQAIAAcABwAHAAcA
BQAEAAMAAgACAAIABAAEAAQAAgABAAAA//////z/+//7//r/+f/5//n/+f/4//j/+P/4
//j/+P/4//j/+v/5//n/+f/4//j/9//1//f/9//3//f/9//3//f/9//5//n/+f/5//j/
+P/4//j/+//8//z/AAAFAAcADwAZACEALAA/AFcAdACZAMMA5wD4AP8AAgH+AOUArgBi
AAkAr/9p/z3/K/8l/yH/If8k/zH/Qf9V/23/g/+U/6L/sP+8/8f/0//d/+H/6P/v//T/
9v/5//v/+//8//z//P/9//7//f/9//3//f/+//7/////////////////AAAAAAAAAAAA
AAAAAAAAAAAAAQABAAEA//8AAAAAAAACAAIAAgADAAMAAwADAAQAAgACAAIAAwADAAMA
BAAFAAYABwAHAAgACgAMAA0ADQAOAA8ADwAQABEAEgATABQAFQAWABYAFwAYABkAGgAb
ABsAHQAdAB4AHwAgACAAIAAgACEAIgAiACIAIgAiACIAIgAiACIAIgAiACIAIgAiACIA
IgAiACIAIgAiACIAIgAiACIAIgAhAB8AHwAfAB0AHwAfAB0AHAAZABgAFwAVABQAEwAS
ABEAEgAQAA8ADgANAAwACwAKAAkACQAJAAcABgAGAAYABQAFAAUABAADAAMAAwADAAMA
AgACAAIAAgAAAAAAAAAAAAEAAQABAAEA////////////////////////////////AQAB
AAEAAQD///////////////////////////////8BAAEAAQACAAIAAgACAAIAAAAAAAAA
AAACAAIAAgACAAAAAAAAAAAAAAD//////////////////////v/+//7//P/9//3//f/9
//3//f/9//v/+//7//z//P/8//v/+//6//r/+v/6//r/+f/5//j/+v/6//r/+v/8//z/
/P/8//7/AQADAAYABAAFAAYABgAGAAYABgAIAAcACQAKAAsACQAJAAkACQAHAAYAAwAD
AAMAAgABAAEAAQABAP///v/9//z//P/8//r/+v/6//j/+f/4//f/9//2//X/9f/0//P/
8//z//P/8P/w//D/8P/w//D/8P/w//D/7//v/+//7f/u/+7/7f/v/+//7//v/+//7//v
/+//8f/x//H/8f/y//L/8v/y//P/9P/2//j//f8FAA0AFwAhACoAPQBVAHQAmQDDAOUA
8gD1APYA7gDLAIwAPgDj/4//T/8t/yH/Hf8b/xv/IP8v/z//Vf9v/4X/lP+g/6z/uP/F
/8//2f/h/+b/6//u//L/8//1//X/9v/2//b/9//4//n/+f/5//n/+v/6//v/+//7//v/
+//7//z//P/8//z/+v/6//r/+v/6//v/+//7//3//v/+//7//v/+//7///////////8A
AAAAAAAAAAEAAwADAAQABQAEAAUABQAGAAYACAAJAAkACAAJAAkACgANAA4ADwAQAA8A
EAAQABEAFAAVABYAFwAXABkAGQAaABkAGgAaABoAHAAdAB4AHgAcABwAHAAcABwAHAAc
ABwAHAAcABwAHAAcABwAHAAcABwAHAAcABwAHAAcABwAGwAdAB0AHQAbABsAGwAZABgA
FQAUABMAEQASABEAEAAPAA4ADAALAAoABwAGAAUABAAFAAUABQADAAAAAAAAAP//AQAB
AAAA//////////////7//v/+//7/AAAAAAAAAAD9//3//f/9//3//f/9//3//f/9//3/
/f/9//3//f/9//3//f/9//3//f/9//3//f/9//3//f/9//3//f/9//3//f/9//3//v/+
//7//v/+//z//P/8//z//P/8//z//P/+//7//v/+//7//f/9//3//f/9//3//f/9//z/
/P/8//z//f/9//3/+//9//3//v/+//7//v/+/wEAAwAEAAYABAAFAAYABgAIAAgACAAK
AAkACwAMAA0ACwALAAsACwALAAoABwAHAAUABAADAAMAAQABAP///v/9//z//P/8//7/
/v/+//z/+//6//n/+f/6//n/+f/4//X/9f/1//X/9P/0//T/9P/y//L/8v/y//L/8f/x
//H/8f/y//L/8f/z//P/8//z//P/8//z//P/8//z//P/8//0//T/9P/0//X/9P/2//z/
AQAHAA0AFwAhACwAPwBXAHgAnwDHAOMA8gD3APoA8ADJAIYANgDd/4n/Uf8z/yf/I/8h
/yH/Jv8z/0X/Wf9x/4f/lv+i/67/uv/F/8//2//j/+r/7f/y//T/9f/3//f/+P/4//j/
+f/6//n/+f/5//n/+v/6//v/+//7//v/+//7//7//v/+//7//v/+//7//v/8//3//f/9
////AAAAAAAAAAAAAAAAAQABAAEAAQACAAIAAgACAAMAAwADAAQABQAGAAcABwAIAAgA
CgALAAsACgALAAsADAAPABAAEQASABMAFAAUABUAFgAXABgAGQAaABsAGgAaAB0AHgAe
AB4AHgAfACAAIAAeAB4AHgAeAB4AHgAeAB4AHgAeAB4AHgAeAB4AHgAeAB4AHgAeAB4A
HgAeAB4AHQAdAB0AHQAbABsAGwAZABgAFwAWABUAEwASABEAEAAPAAwACgAJAAgACQAI
AAcABgAFAAUABQADAAIAAgACAAEA//////7//f////////////7//v/+//7//P/8//z/
/P/9//3//f/9//3//f/9//3//f/9//3//f/7//v/+//7//3//f/9//3//f/9//3//f/9
//3//f/9//v/+//7//v/+//7//v//P/8//z//P/8//z//P/8//z//P/8//z//P/8//z/
/P/8//z/+//7//v//f/8//r/+v/6//r//f///wAAAgACAAMABAAEAAIAAgACAAQABQAH
AAgACQAJAAkACQAJAAkACAAFAAUAAwACAAEAAQD//////f/8//3//P/8//z//P/8//z/
+v/3//b/9f/1//T/8//z//L/7//v/+//7//w//D/8P/w/+7/7v/u/+7/7v/t/+3/7f/t
/+7/7v/t/+3/7f/t/+3/7f/t/+3/7f/t/+3/7f/t/+7/7v/u/+7/7//w//L/9P/3//v/
AQALABUAHAAnAD0AWgB7AKEAxwDgAO0A9gD2AOEAsgBsABkAuf9r/zn/If8b/xX/Ff8Y
/x3/Kf85/0//af+A/47/mv+m/7P/vf/L/9X/3v/j/+j/7v/t/+//7//w//D/8P/x//L/
8//z//P/8//0//T/9f/1//X/9f/1//X/9v/2//b/9v/0//T/9P/0//b/9//3//f/9//4
//j/+P/4//j/+P/5//f/9//3//j/+v/6//r/+//5//n/+v/7//7//////wAA/v8AAAEA
AQAEAAUABQAGAAcACAAJAAoACwAMAAwADQAMAA0ADgAPAA8AEQARABIAEwAUABQAFAAU
ABUAFgAWABQAFAAUABQAFAAUABQAFAAUABQAFAAUABQAFAAUABQAFAAUABQAFAAUABQA
FAATABUAFQAVABMAEwATABEAEAAPAA4ADQALAAoACQAIAAcABgAEAAMAAgABAAAA///+
//3//f/9//v//P/8//z/+//7//v/+v/5//n/+f/5//n/+P/4//j/+P/4//j/+P/4//n/
+f/5//n/+f/5//n/+f/5//n/+f/5//n/+f/5//n/9//3//f/9//5//n/+f/5//n/+f/5
//n/+f/5//n/+f/5//n/+f/6//r/+v/6//r/+v/6//r/+v/6//r/+v/6//r/+v/6//r/
+P/3//f/9//3//f/9//3//f/+P/4//j/+P/4//j/+//9//7/AAAAAAEAAgACAAIAAgAC
AAQABAAFAAUABQAHAAcABwAHAAUABAABAAEA///+//3//f/9//3/+//6//n/+P/4//j/
+P/4//j/9v/1//T/8//z//T/8//z//L/7//v/+//7//w//D/8P/w//D/8P/w//D/8P/v
/+//7//t/+7/7v/t/+3/7f/t/+3/7f/t/+3/7f/t/+3/7f/t/+7/7v/u/+7/7//w//D/
8v/1//n/AQALABUAHgAtAD8AWgB9AKUAzQDoAPUA+gD6AO0AwAB6ACUAxf9z/zv/If8Z
/xX/Ff8W/x//K/8//1f/b/+G/5T/oP+s/7f/w//P/9n/4P/l/+r/7v/x//P/8//0//T/
9P/1//b/9//3//f/9//4//j/+f/5//n/+f/5//n/+v/6//r/+v/8//z//P/8//r/+//7
//v//f/+//7//v/+//7//v///////////wAAAAAAAAAAAQABAAEAAgADAAQABQAFAAYA
BgAIAAkACQAKAAsACwAMAA0ADgAPABAAEQASABIAEwAUABUAFgAXABcAGQAZABoAGwAc
ABwAHAAcAB0AHgAeAB4AHgAeAB4AHgAeAB4AHgAeAB4AHgAeAB4AHgAeAB4AHgAeAB4A
HgAeAB4AHgAdAB0AHQAdABsAGwAbABkAGAAXABYAFQATABIAEQAQAA8ADgAMAAsACgAJ
AAgABwAGAAUABQAFAAMABAAEAAQAAwADAAMAAgABAAEAAQABAAEAAAAAAAAAAAAAAAAA
AAAAAP//////////////////////////////////////////AQABAAEAAQABAAEAAQAB
AP//////////AQABAAEAAQABAAEAAQACAAIAAgACAAIAAgACAAIAAgACAAIAAgACAAIA
AgACAAIABAADAAMAAwADAAMAAwADAAMAAgACAAIAAAABAAEAAQABAAEAAQABAP////8A
AAIAAgACAAIAAwAFAAYACAAIAAkACgAKAAoACgAKAAwADQAPABAAEQARABEAEQARAA0A
DAAJAAkACQAIAAcABwAFAAUAAwACAAMAAgACAAIAAAAAAAAA/v/9//z/+//7//z/+//7
//r/+f/5//n/+f/4//j/+P/4//b/9v/2//b/+P/3//f/9//3//j/+P/3//f/9//3//f/
9f/1//X/9f/3//f/9//3//j/+P/4//j/+f/6//z//P///wMACwAVAB0AJgAzAEUAYACD
AKkA0QDuAPkA/AD+APMAygCGADUA2f+D/0n/Lf8j/yH/H/8g/yX/N/9L/2X/ff+S/6D/
qv+2/8P/z//Z/+H/6P/v//b/+P/3//n/+f/6//z//P/9//7///////////8AAAAAAQAB
AAMAAwADAAMAAgACAAIAAgACAAIAAgACAAQABQAFAAUAAwAEAAQABAAEAAQABAAFAAUA
BQAFAAYABgAGAAYABwAHAAcACAAJAAoACwALAAwADAAOAA8ADwAOAA8ADwAQABMAFAAV
ABYAGQAaABoAGwAaABsAHAAdAB0AHwAfACAAIQAiACIAIgAkACUAJgAmACQAJAAkACQA
JAAkACQAJAAkACQAJAAkACQAJAAkACQAJAAkACQAJAAkACQAJAAjACMAIwAjACEAIQAh
AB8AHgAdABwAGwAZABgAFwAWABUAFAASABEAEAARABAADwAOAAsACwALAAkACAAIAAgA
BwAHAAcABgAFAAUABQAFAAUABAAEAAQABAAEAAQABAAEAAMAAwADAAMAAwADAAMAAwAD
AAMAAwADAAMAAwADAAMAAwADAAMAAwADAAMAAwADAAMAAwADAAMAAwADAAMAAwADAAMA
AwAEAAQABAAEAAQABAAEAAQABAAGAAYABgAGAAQABAAEAAQAAgABAAEAAQADAAMAAwAD
AAEAAAAAAAAAAAABAAEAAQD//////////////////wAA/v/+//3//f/+//7//v/+//z/
+//7//r//P/+//7//v/+//7//v/+////AQACAAQABgAHAAgACAAIAAgACAAKAAsADQAO
AA8ADQANAA0ADQALAAoABwAHAAcABgAFAAUABQAFAAMAAgABAAAAAAAAAP7//v/+//z/
/f/8//v/+//6//n/+f/4//X/9f/1//X/9v/2//b/9v/0//T/9P/0//b/9f/1//X/9f/2
//b/9f/z//P/8//z//P/8//z//P/9f/1//X/9f/0//T/9P/0//f/9v/2//r//f8DAAkA
EwAdACgAOQBLAGYAhwCvANUA7AD1APoA+gDlALAAZgARALf/b/9D/zH/J/8h/yH/Iv8r
/zv/Tf9j/33/kv+e/6r/tP+//8v/1//f/+b/6//w//T/9f/3//f/+P/4//j/+f/6//v/
+//7//v//P/8//3//f/9//3//f/9//z//P/8//z//P/8//z//P/+////////////AAAA
AAAAAAAAAAAAAQABAAEAAQACAAIAAgACAAMAAwADAAQABQAGAAcABwAIAAYACAAJAAkA
DAANAA0ADgAPABAAEQASABEAEgASABMAFAAVABYAFwAZABsAGwAcABsAHAAcABwAHAAd
AB4AHgAcABwAHAAcABwAHAAcABwAHAAcABwAHAAaABoAGgAaABsAHAAdAB4AHAAcABwA
GwAdAB0AHQAbABsAGwAZABgAGQAYABcAFQASABEAEAAPAA4ADAALAAoACQAIAAcABgAF
AAUABQADAAIAAgACAAEAAQABAAAA/////////////wAAAAAAAAAA/v/+//7//v/9//3/
/f/9/////////////f/9//3//f/9//3//f/9/////////////f/9//3//f/9//3//f/9
//3//f/9//3//f/9//3//v/+//7//v/+//7//v/+//7//v/+//7//v/8//z//P/8//z/
+//7//v//f/9//3//f/7//r/+v/6//j/+f/5//n/+f/5//n/+f/3//f/9//4//j/+P/3
//f/+P/4//j/+P/2//X/9f/0//b/9v/2//b/9v/3//f/+P/4//j/+P/4//n/+//8//7/
/v///wAAAAACAAIAAgAEAAQABQAFAAUABwAHAAcABwAFAAQAAQABAP///v/9//3//f/9
//v/+v/5//j/+P/4//j/+P/4//b/9f/0//P/8//y//H/8f/w/+3/7f/t/+3/7v/u/+7/
7v/s/+z/7P/s/+7/7f/t/+3/7f/u/+7/7f/v/+//7//v/+3/7f/t/+3/7f/t/+3/7f/u
/+7/7v/u//H/8P/y//T/9//9/wMADQAXACAALQBDAF4AgQCnAMsA5ADzAPoA+gDjALIA
bgAZALv/c/9F/y3/Jf8h/x//Iv8l/y//Qf9X/23/hP+U/57/qv+5/8X/z//Z/+L/5//q
/+7/8f/z//P/9P/0//T/9f/2//f/9//3//f/+P/4//n/+f/5//n/+f/5//r/+v/6//r/
+v/6//r/+v/6//v/+//7//v//P/8//z//P/8//z//f/9//3//f/+//7//v/+////////
/wAAAQAAAAEAAQACAAQABgAHAAcACAAJAAkACgALAAwADQAOAA8AEAAQABEAEgATABQA
FQAVAA==
         </WaveFormData>
      </LeadData>
      <LeadData>
         <LeadByteCountTotal>10000</LeadByteCountTotal>
         <LeadTimeOffset>0</LeadTimeOffset>
         <LeadSampleCountTotal>5000</LeadSampleCountTotal>
         <LeadAmplitudeUnitsPerBit>4.88</LeadAmplitudeUnitsPerBit>
         <LeadAmplitudeUnits>��V</LeadAmplitudeUnits>
         <LeadHighLimit>2147483647</LeadHighLimit>
         <LeadLowLimit>268435456</LeadLowLimit>
         <LeadID>V3</LeadID>
         <LeadOffsetFirstSample>0</LeadOffsetFirstSample>
         <FirstSampleBaseline>0</FirstSampleBaseline>
         <LeadSampleSize>2</LeadSampleSize>
         <LeadOff>FALSE</LeadOff>
         <BaselineSway>FALSE</BaselineSway>
         <ExcessiveACNoise>FALSE</ExcessiveACNoise>
         <MuscleNoise>FALSE</MuscleNoise>
         <LeadDataCRC32>712168206</LeadDataCRC32>
         <WaveFormData>
+v/6//r/+v/6//r/+v/6//r/+v/6//r/+v/6//r/+v/8//z//P/8//r/+v/6//r//P/8
//z//P/8//z//P/8//z//P/8//z//P/8//z//P/8//z//P/8//z//P/8//z//P/8//z/
/P/8//z//P/8//z//P/8//z/+v/6//r/+v/6//r/+v/6//r/+v/6//r/+v/6//r/+v/4
//j/+P/4//j/+P/4//j/+P/4//j/+P/2//b/9v/2//b/9v/2//b/9v/2//b/9v/2//b/
9v/2//T/9P/0//T/9P/0//T/9P/0//T/9P/0//X/9v/5//v//P/+//7//v//////////
////AAABAAMABgAIAAgACAAIAAgABwAGAAMAAgABAAAAAAAAAAAAAAD+//3/+v/6//z/
/P/8//r/+v/5//j/9//0//P/8//y//P/8//y//H/7//u/+7/7//v/+7/7v/u/+7/7f/t
/+3/7//v/+//7//t/+3/7f/s/+7/7v/v/+//7//v/+//7//v/+//7//v//H/8P/u/+7/
7v/s/+v/7f/x//X//v8KABwAMgBOAGsAiwCuANEA8AAQASoBJgH8AMEAfQAyAOf/s/+i
/5z/k/+Q/5L/j/+N/5D/l/+i/67/uP+9/8L/yf/R/9j/3f/k/+n/6//u/+//8P/w//D/
8P/x//H/8f/w//D/8P/w//D/8P/w//D/8f/x//H/8f/z//P/8//z//P/8//z//P/9P/0
//T/9P/0//T/9P/0//T/9f/1//X/9f/1//b/9v/2//f/9//3//f/9//3//j/+P/5//r/
+v/6//v/+//8//z//f/+////AAABAAIAAgADAAQABQAGAAYABwAIAAkACwANAA4ADwAQ
ABEAEgASABMAFAAVABUAFwAXABgAGAAYABkAGQAaABoAGgAbABsAGQAZABoAGgAYABgA
GAAYABgAGAAYABcAFgAWABYAFAATABMAEgARAA8ADgANAA0ACwAKAAoACQAHAAYABQAE
AAUABAADAAMAAgABAAEAAQAAAAAAAAD////////+//3//f/9//3//f/9//3//f/9//3/
/f/9//3//f/9//3//f/9//3//f/9//3//f/9//7//v/+//7//f/9//3//v/+//7//v/+
//7//v/+//7//v/+//7/////////AAAAAAAAAQABAAEAAgAAAP///////wEAAQABAAEA
AQABAAEAAQABAAEAAQABAAAAAAAAAAAAAAAAAP/////+//////////7//v///////f/9
//3//f/+//3//f/9//v/+//7//v//f/9//z//P/6//r/+v/6//r/+v/6//r/+v/6//r/
+v/6//n/+f/5//n/+f/4//j/+P/6//r/+v/6//r/+v/+////AAACAAIAAgADAAMAAwAD
AAMABAAFAAcACAAKAAwADAAMAAwACQAIAAcABgAFAAQABAAEAAQABAACAAEA/v/+//7/
/v/+//z//P/7//z/+//6//n/9//2//X/9f/2//X/9f/0//L/8//z//L/8v/y//L/8f/x
//H/8f/x//H/8f/x//H/8//y//L/8v/x//H/8f/x//P/8//z//P/8//z//P/9P/0//T/
9P/y//H/8f/z//n/AAAMABwAMgBKAGUAgwCmAMUA4AD+ABgBHgH8AMUAhwBEAP3/x/+w
/6r/o/+e/5r/mf+b/57/p/+y/7r/wv/H/87/0//b/+D/5//s/+//8f/0//X/9v/2//b/
9v/3//f/9//2//b/9v/2//j/+P/4//j/+f/5//n/+f/5//n/+f/5//f/9//3//f/+v/6
//r/+v/6//r/+v/6//r/+//7//v/+//7//z//P/6//v/+//7//3//f/9//7//v///wAA
AAAAAAEAAQACAAIAAwAEAAUABgAHAAgACAAJAAoACwAMAAwADQAOAA8AEQATABQAFQAW
ABcAGAAYABkAGgAbABsAHQAdAB4AHgAeAB8AHwAgACAAIAAhACEAIQAhACIAIgAiACIA
IgAiACAAIAAgAB8AHgAeAB4AHAAbABsAGgAZABcAFgAVABUAEQAQABAADwANAAwACwAK
AAkACAAHAAcABgAFAAUABQAEAAQABAADAAMAAwACAAEAAQABAAEAAQABAAEAAQABAAEA
AQABAAEAAQABAAEAAQD//////////////////wAAAgACAAIAAQABAAEAAgACAAAAAAAA
AAAAAgACAAIAAgACAAIAAwADAAMABAAEAAQAAwADAAMABAAEAAMAAwADAAMAAwADAAMA
AwADAAMAAwADAAMAAwADAAIAAgACAAIAAgACAAEAAQAAAAEAAQABAAAAAAABAAEAAQAB
AAEAAQAAAP////////////////////////7//v/+//7//v/+//7//v/+//7//P/8//z/
/P/8//v/+//7//3//f/8//z//P/8//3//f/7//v/+v/7//z//f/+/wAAAQACAAQABgAG
AAcABwAHAAcABwAIAAkACwAMAA4AEAAQABAAEAANAAwACwAKAAcABgAGAAYABgAGAAQA
AwAAAAAAAAAAAAAA/v/+//3//v/9//z/+//5//j/9//3//j/9//3//b/9v/3//f/9v/2
//b/9v/1//P/8//z//P/9f/1//X/9f/1//T/9P/0//X/9f/1//X/9f/1//X/9f/1//X/
9f/2//T/9v/0//T/8//z//P/9/8AAAwAGgAuAEgAYwB/AKAAvwDaAPYAEgEYAfoAxQCL
AEoABwDR/7j/sP+p/6L/nv+d/5//ov+p/7T/vv/E/8n/0P/V/93/4v/n/+z/7//x//T/
9f/2//b/9v/2//f/9//3//j/+P/4//j/+P/4//j/+P/5//n/+f/5//n/+f/5//n/+f/5
//n/+f/6//r/+v/6//r/+v/6//r/+v/7//v/+//7//v//P/8//r/+//7//v//f/9//3/
/v/8//3//v/+//7//////wAAAAABAAIAAwACAAMABAAEAAUABgAHAAgACgALAAwADQAN
AA8AEAARABIAEwAUABQAFQAWABcAFwAZABkAGgAaABoAGwAbABwAHAAcAB0AHQAdAB0A
HgAeAB4AHgAeAB4AHgAeAB4AHQAcABwAHAAaABcAFwAWABUAEwASABEAEQAPAA4ADgAN
AAsACgAJAAgABwAGAAUABQAEAAMAAwADAAAAAAAAAP//AQABAAAA///9//3//f/9//3/
/f/9//3//f/9//3//f/9//3//f/9//3//f/9//3/+//7//v//P/8//z//P/7//v/+//8
//z//P/8//z//P/+//7//v/+//z//P/9//3/+//8//z//P/7//v/+//8//7//f/9//3/
+//7//v/+//9//3//f/9//3//f/9//3//P/8//z//P/8//z/+//7//r/+//7//v/+v/6
//v/+//7//v/+//7//r/+f/5//n/+f/5//n/+f/3//f/9v/2//b/9v/2//b/+P/4//j/
+P/2//b/9v/2//b/9f/1//X/9f/1//T/9P/2//T/9f/0//b/9v/2//b/+v/7//z//v/+
//7///////3//f/9//7/AQADAAQABgAIAAgACAAIAAUABAADAAIA///+//7//v/+//7/
/P/7//j/+P/4//j/+P/2//b/9f/0//P/8v/x//H/8P/v/+//8P/v/+//7v/u/+//7//u
/+7/7v/u/+3/7f/t/+3/7f/r/+v/6//r/+v/6v/q/+r/6//r/+v/6//r/+v/6//r/+3/
7f/t/+7/7v/u/+7/7P/p/+f/6f/x//r/BgAWAC4ASABlAIUAqADHAOYABgEeARgB7gC1
AHMAKgDj/7P/oP+c/5H/jv+Q/43/i/+M/5H/nP+q/7L/uf++/8X/zf/S/9n/3v/j/+f/
6v/p/+r/6v/q/+z/7f/t/+3/7P/s/+z/7P/u/+7/7v/u/+3/7f/t/+3/7f/t/+3/7f/t
/+3/7f/t/+7/7v/u/+7/8P/w//D/8P/u/+//7//v/+//7//w//D/8P/x//H/8f/x//H/
8f/y//L/8//0//T/9P/1//X/9v/2//f/+P/5//j/+f/6//r/+//8//3//v/+////AAAB
AAMABQAGAAcACAAJAAoACgALAAwADQANAA8ADwAQABAADgAPAA8AEAAQABAAEQARABEA
EQASABIAFAAUABQAFAASABIAEgARABAAEAAQAA4ADQANAAwACwAJAAgABwAHAAUABAAE
AAMAAQAAAP///v/9//z/+//7//r/+f/5//n/+P/4//j/9//3//f/9v/1//X/9f/1//X/
9f/1//X/9f/1//X/9f/1//X/9f/1//X/9f/1//X/9f/1//X/9f/2//T/9P/0//P/9f/1
//b/9v/2//b/9v/2//b/9v/2//b/9v/2//f/9//1//b/9v/2//f/9//3//j/+v/5//n/
+f/5//n/+f/5//n/+f/5//n/+f/5//n/+f/4//j/+P/4//j/+P/3//f/+P/5//n/+f/4
//j/+f/5//j/9//2//X/9v/1//X/9f/1//X/9f/1//X/9f/0//T/9v/2//b/9v/0//T/
9P/0//T/9P/0//T/9P/z//P/8//z//P/8v/y//L/9P/0//b/9v/2//b/+P/5//r//P/8
//z//f/9//3//f/9//7/AQADAAQABgAGAAYABgAGAAMAAgABAAAAAQAAAAAAAAAAAAAA
/v/9//r/+v/6//r/+v/4//j/9//2//X/9P/z//P/8v/x//H/8P/v/+//7v/u/+//7//u
/+7/7v/u/+3/7f/t/+3/7f/v/+//7//v/+//7v/u/+7/7//v/+//7//v/+//7//v/+//
7//v//D/8v/y//D/7v/v/+3/7//z//7/CgAaADAASABjAIUAqADHAOQAAgEeASIBAgHJ
AIkAQgD7/8P/rP+m/53/mP+W/5X/lf+Y/5//qv+0/7z/wf/I/8//1f/c/+P/5v/r/+3/
8P/x//L/8v/y//L/8//z//P/9P/0//T/9P/0//T/9P/0//P/8//z//P/9f/1//X/9f/1
//X/9f/1//b/9v/2//b/9v/2//b/9v/2//f/9//3//f/9//4//j/+P/5//n/+f/5//n/
+f/6//j/+f/6//r//P/9//3//v/+////AAABAAIAAwAEAAQABQAGAAcACAAIAAkACgAL
AAsADQAOAA8AEAARABIAEgATABQAFQAVABcAFwAYABgAGAAZABkAGgAaABoAGwAbABsA
GwAcABwAHAAcABwAHAAcABwAHAAbABoAGgAaABgAFwAXABYAFQATABIAEQARAA0ADAAM
AAsACwAKAAkACAAHAAYABQAFAAIAAQABAAEAAAAAAAAA/////////v/9//3//f/9//3/
/f/9//3//f////////////////////////////////////////8AAAAAAAAAAP//////
/wAAAAAAAAAAAAAAAAAAAAAAAAAAAAAAAAEAAQABAAIAAgACAAEAAQABAAIABAADAAMA
AwAFAAUABQAFAAUABQAFAAUAAwADAAMAAwAEAAQABAAEAAYABgAFAAUABQAFAAQAAwAC
AAIAAwADAAMAAwADAAMABAADAAMAAwABAAEAAQABAAEAAQAAAAAAAgACAAIAAgAAAAAA
AAAAAAIAAgACAAIAAgABAAEAAQABAAEAAAAAAAIAAgACAAQABAAEAAQACAAJAAoADAAK
AAoACwALAAsACwALAAwADwARABIAFAASABIAEgASABEAEAAPAA4ADQAMAAwADAAMAAwA
CgAJAAYABgAGAAYACAAGAAYABQAEAAMAAgABAP///v/9//3//v/9//3//P/8//3//f/8
//r/+v/6//n/+//7//v/+//5//n/+f/5//v/+v/6//r/+f/5//n/+f/5//n/+f/5//n/
+f/5//r//P/8//r/+v/5//f/+f///wgAFAAmADwAVABtAI8AsADNAOoABgEeARoB9AC9
AH8APgD7/8n/tP+w/6n/pP+g/5//of+m/6//uv/C/8j/zf/U/9v/4f/m/+v/7v/z//X/
9v/3//j/+P/4//j/+f/5//n/+v/6//r/+v/6//r/+v/6//v/+//7//v/+//7//v/+//7
//v/+//7//z//P/8//z/+v/6//r/+v/8//3//f/9//v/+//8//z//P/9//3//f//////
//8AAP7///8AAAAAAgADAAMABAAEAAUABgAHAAYABwAIAAgACwAMAA0ADgAOAA8AEAAR
ABEAEwAUABUAFgAXABgAGAAZABoAGwAbAB0AHQAeAB4AHgAfAB8AIAAeAB4AHwAfAB8A
HwAgACAAIgAiACIAIgAgACAAIAAfABwAHAAcABoAGQAZABgAFwAVABQAEwATABEAEAAQ
AA8ADQAMAAsACgAJAAgABwAHAAYABQAFAAUABAAEAAQAAwADAAMAAgABAAEAAQABAAEA
//////////////////////////////////////////////////8AAP7//v/+//3/////
/wAAAAD+//7//v/+//7//v/+//7//v/+/////////wAAAAAAAP///////wAAAAD/////
///////////////////////////////////+//7//v/+//7//v/9//3//P/9//3//f/9
//z//P/7//n/+f/5//n/+v/5//n/+f/5//n/+f/5//f/9//2//b/+P/4//j/+P/6//r/
+v/6//7///8AAAIAAAAAAAEAAQABAAEAAQACAAMABQAGAAgABgAGAAYABgAFAAQAAwAC
AAEAAAAAAAAAAgACAAAA///8//z//P/8//z/+v/6//n/9v/1//T/8//1//T/8//z//L/
8f/x//D/7v/v/+//7v/s/+z/7P/r/+3/7f/t/+3/6//r/+v/6//t/+z/7P/s/+v/6//r
/+v/6//r/+v/6//s/+3/7v/w/+z/7v/u/+z/6//r/+3/9f8AAAwAHgA0AE4AaQCJAKwA
yQDiAAABFAEGAdgAnwBhAB4A3f+z/6b/ov+b/5b/kv+T/5X/nP+n/7D/uP++/8X/yv/R
/9f/3P/h/+b/6f/p/+z/7f/u/+7/7v/u/+//7//v/+7/7v/u/+7/8P/w//D/8P/x//H/
8f/x//H/8f/x//H/8f/x//H/8f/y//L/8v/y//L/8v/y//L/8P/x//H/8f/z//P/9P/0
//T/9f/1//X/9f/1//X/9v/2//f/+P/4//b/9//3//j/+P/5//r/+//+////AAAAAP//
AAABAAIABAAFAAYABwAHAAkACgALAAoACwAMAAwADQAOAA8ADwARABEAEgASABIAEwAT
ABQAFAAUABUAFQAVABUAFgAWABYAFgAWABYAFAAUABQAEwAUABQAFAASABEAEQAQAA8A
DQAMAAsACwAJAAgACAAHAAUABAADAAIA///+//3//f/+//3//f/9//z//P/8//v//f/9
//z/+//7//v/+//7//n/+f/5//n/+//7//v/+//5//n/+f/5//n/+f/5//n/+f/5//n/
+v/6//r/+v/5//n/+f/6//r/+v/6//r/+v/6//r/+v/6//z//P/9//3/+//8//z//P/7
//v/+//8//z/+//7//v/+//7//v/+//9//3//f/9//3//f/9//3//P/8//z//P/8//z/
+//7//z//f/9//3//P/8//3//v/8//z//P/8/wAAAQACAAQAAgACAAMAAwAFAAUABQAG
AAUABwAIAAoACgAKAAoACgAJAAgABwAGAAcABgAGAAYABQAEAAEA///+//7//v/+//7/
/P/8//v/+P/3//b/9f/3//b/9f/1//T/8//z//L/8v/z//P/8v/y//L/8v/x//P/8//z
//P/8f/x//H/8f/x//D/8P/w//H/8f/x//H/8f/x//H/8f/x//H/8f/y//L/8P/y//L/
8f/x//P/+f8EABAAIgA6AFQAbwCPALAAzQDoAAYBFgEEAdIAmQBdABoA3/+7/7D/qv+l
/6D/nP+Z/53/ov+t/7b/wP/E/8v/0P/V/93/5P/p/+z/7//z//T/8//0//T/9P/2//f/
9//3//b/9v/2//b/+P/4//j/+P/4//f/9v/1//f/9//3//f/+f/5//n/+f/5//j/9//2
//j/+P/4//j/+P/5//n/+f/5//n/+v/6//r/+//7//v/+//7//v//P/+////AAAAAAAA
AQABAAIAAAABAAIAAwACAAMABAAEAAcACAAJAAoACgALAAwADQAOAA8ADwAPABEAEwAV
ABYAFQAWABcAFwAXABcAGAAYABYAFwAXABgAGAAYABkAGQAbABsAHAAcABoAGgAaABoA
GgAaABoAGQAYABgAGAAWABcAFwAWABUAEgAQAA4ADQANAAwADAALAAkACAAHAAYABwAG
AAUABQACAAEAAQABAAAAAAAAAP////////7//f////////////3//f/9//3//f/9//3/
/f/7//v/+//7//3//f/9//3//f/9//3//v/+//7//v/9//3//f/+//7//P/8//z//P/+
//7//v/+//7//v///////f/+//7//v/9//3//f/+//7//f/9//3/////////////////
//////3//f/9//3//v/+//z//P/8//z//v///wAAAgAEAAQABQAFAAUABQAFAAYABQAH
AAgACgAKAAoACgAKAAkACAAHAAYABQAEAAQABAAEAAQAAgABAAAAAAAAAAAAAAD+//7/
/f/6//n/+P/3//f/9v/1//X/8v/x//H/8P/w//H/8f/w//D/8P/w/+//7f/t/+3/7f/v
/+//7//v/+//7v/u/+7/7f/t/+3/7f/t/+3/7f/t/+//7//v//D/8v/w/+7/7v/t/+v/
6//v//r/BAAQACYAQABbAHcAmAC5ANoA/gAaASIBBAHPAI8ASAD//8X/qv+k/5v/lv+U
/5P/j/+Q/5f/ov+u/7j/vf/E/8v/z//U/9v/4P/l/+v/7v/t/+7/7v/u/+7/7//v/+//
7v/u/+7/7v/w//D/8P/w//H/8f/x//H/8//z//P/8//z//P/8//z//L/8v/y//L/9P/0
//T/9P/y//P/8//z//P/8//0//T/9P/1//X/9f/1//X/9f/2//b/9//4//j/+P/5//n/
+v/6//v//P/9//z//f/+//7/AQACAAMABAAEAAUABgAHAAgACQAJAAkACgALAAwADAAN
AA4ADwAPAA8ADwAQABAAEAARABEAEgAQABAAEQARABEAEQASABIAEgASABIAEgASABIA
EgARABAAEAAQAA4ADwAPAA4ADQALAAoACQAJAAcABgAGAAUAAwACAAEAAAABAAAA////
//7//f/9//3//P/8//z/+//7//v/+v/5//v/+//7//v/+//7//v/+//5//n/+f/5//v/
+//7//v/+//7//v/+//7//v/+//8//z//P/8//v/+//7//z//P/8//z//P/8//z//P/8
//z//P/8//3//f/9//7//v/+//3//f/9//7/AAD////////9//3//f/9//3//f/9//3/
/f/9//3//f/6//r/+v/6//r//P/8//z//P/8//z//v///wAAAgACAAIAAwADAAMAAwAD
AAQAAwAFAAYACAAKAAoACgAKAAkACAAHAAYABQAEAAQABAAEAAQAAgABAP7//v/+//7/
/v/8//z/+//4//f/9v/1//f/9v/1//X/9P/z//P/8v/w//H/8f/w//D/8P/w/+//7//v
/+//7//v/+//7//v/+//7v/u/+7/7//v/+//7//v/+//7//v/+//7//v//D/7v/w//D/
7v/t/+v/6//x//r/BAASACYAPgBXAHUAmAC5ANgA9gAWASIBCgHVAJcAUgALAM3/rP+k
/5//mP+W/5X/k/+Y/6H/rP+2/77/w//I/8//1f/c/+P/6P/r/+3/8P/x//L/8v/y//L/
8//z//P/9P/0//T/9P/2//b/9v/2//X/9f/1//X/9//3//f/9//3//f/9//3//j/+P/4
//j/+P/4//j/+P/4//n/+f/5//v/+//8//z/+v/7//v/+//7//v/+//8//7///8AAAAA
/v//////AAAAAAEAAgADAAQABQAGAAYABwAIAAkACgAMAA0ADgAPAA8AEQASABMAFAAV
ABYAFgAVABYAFwAXABcAFwAYABgAGAAZABkAGgAaABoAGwAbABsAGwAcABwAHAAcABwA
HAAcABwAHAAbABoAGgAaABgAFwAXABYAFQAVABQAEwATABEAEAAQAA8ADQAMAAsACgAJ
AAgABwAHAAYABQAFAAUABAAEAAQAAwADAAMAAgABAAMAAwADAAMAAQABAAEAAQADAAMA
AwADAAEAAQABAAEAAQABAAEAAQADAAMAAwAEAAIAAgACAAEAAQABAAIAAgACAAIAAgAC
AAIAAgACAAIABAAEAAUABQAFAAYABgAGAAUABQAFAAYABgAFAAUABQAFAAUABQAFAAUA
BQAFAAUABQAFAAUABQAEAAQABAAEAAQABAADAAMAAgADAAMAAwACAAIAAwADAAEAAQAC
AAIAAgACAAIABgAHAAgACgAIAAgACQAJAAkACQAJAAoACwANAA4AEAAQABAAEAAQAA0A
DAALAAoACwAKAAoACgAIAAgABgAFAAQABAAEAAQABAACAAIAAQAAAP///v/9//3//P/7
//v/+v/5//n/+P/4//n/+f/4//b/9v/2//X/9//3//f/9//3//f/9//3//f/9v/2//b/
9//3//f/9//3//f/9//3//f/9//3//j/+P/4//j/9v/1//P/9f/5/wAACgAYACgAQABZ
AHUAmAC3ANQA7gAKARgBBgHVAJsAXAAXANn/uP+u/6n/ov+e/5v/nf+i/6v/uP/A/8j/
zf/S/9n/3//m/+n/7v/z//X/+P/3//j/+P/4//j/+f/5//n/+v/6//r/+v/8//z//P/8
//v/+//7//v//f/9//3//f/7//v/+//7//z//P/8//z//P/8//z//P/8//3//f/9//3/
/f/+//7//v////////////////8AAAAAAQACAAIAAgADAAMABAAEAAUABgAHAAgACQAK
AAoACwAMAA0ADgAOAA8AEAARABEAEwAUABUAFgAXABgAGAAZABoAGwAbABsAGwAcABwA
HAAdAB0AHgAcABwAHQAdAB8AHwAgACAAIAAgACAAIAAeAB4AHgAdAB4AHgAeABwAGwAb
ABoAGQAZABgAFwAXABMAEgASABEADwAOAA0ADAALAAoACQAJAAgABwAHAAcABgAGAAYA
BQAFAAUABAADAAMAAwADAAMAAwADAAMAAwADAAMAAwADAAMAAwADAAMAAwADAAMAAwAD
AAMAAwAEAAQABAAEAAMAAwADAAQABAAEAAQABAAEAAQABAAEAAQABAAEAAUABQAFAAYA
BgAGAAUABQAFAAYABgAFAAUABQAFAAUABQAFAAMAAwADAAMAAwADAAMAAwACAAIAAgAC
AAIAAgABAAEAAAABAAEAAQAAAAAAAQABAP//////////AAD///////////////////3/
/f/8//z//v/+//7//v8AAAAAAAAAAAIAAwAEAAYABgAGAAcABwAHAAcABwAIAAkACwAM
AA4ADgAOAA4ADgANAAwACwAKAAkACAAIAAgACgAKAAgABwAEAAQABAAEAAIAAAAAAP//
/v/9//z/+//9//z/+//7//r/+f/5//j/9v/3//f/9v/2//b/9v/1//X/9f/1//X/9f/1
//X/9f/1//T/9P/0//X/9f/1//X/9//3//f/9//1//X/9f/2//b/+P/2//T/8//z//X/
+f8CAA4AHgAyAEgAYQB/AKAAvwDaAPYAEgEUAfIAuwCBAEAA///N/7r/sv+p/6L/oP+f
/5//ov+p/7b/vv/G/8v/0v/Z/9//5P/p/+7/8f/z//T/9f/2//b/9v/2//f/9//3//r/
+v/6//r/+P/4//j/+P/5//n/+f/5//v/+//7//v/+f/5//n/+f/6//r/+v/6//r/+v/6
//r/+v/7//v/+//7//v//P/8//z//f/9//3//f/9//3//v/+////AAAAAAAAAQABAAIA
AgADAAQABQAGAAcACAAIAAcACAAJAAoADAANAA4ADwAPABEAEgATABIAEwAUABQAFQAW
ABcAFwAXABcAGAAYABgAGQAZABoAGgAaABsAGwAZABkAGgAaABwAHAAcABwAHAAcABwA
GwAaABoAGgAYABkAGQAYABcAFQAUABMAEwARABAAEAAPAA0ADAALAAoACQAIAAcABwAG
AAUABQAFAAQABAAEAAMAAwADAAIAAQABAAEAAQABAAEAAQABAAEAAQABAAEAAQD/////
/////wEAAQABAAEAAQABAAEAAgAAAAAAAAD//wEAAQACAAIAAAAAAAAAAAAAAAAAAAAA
AAAAAAABAAEAAQACAAIAAgABAAEAAQACAAIAAQABAAEAAQABAAEAAQABAAEAAQABAP//
////////AAAAAAAAAAAAAAAA///////////+//3//P/8//3//f/7//v/+//7//z/+//7
//v/+//7//v/+//7//v/+v/6//r/+v/6//r/+v/8//z//P/8//z//P/8//7///8AAAIA
AgACAAMAAwAFAAUABQAGAAUABwAIAAoACgAKAAoACgALAAoACQAIAAcABgAGAAYABgAG
AAQAAwAAAAAAAAAAAAAA/v/+//3//P/7//r/+f/5//j/9//3//b/9f/1//T/9P/1//X/
9P/0//T/9P/z//P/8//z//P/8//z//P/8//z//L/8v/y//H/8f/x//H/8//z//P/8//z
//P/8//0//b/9P/0//T/8//x//P/9/8AAAwAHAAwAEgAYwCDAKQAxQDkAAQBIgEmAQgB
0QCRAEoAAwDL/7L/rP+l/6D/oP+d/5n/nP+j/6z/tv/A/8X/yv/R/9n/4P/l/+z/7//x
//T/9f/2//b/9v/2//f/9//3//j/+P/4//j/+P/4//j/+P/5//n/+f/5//n/+f/5//n/
+f/5//n/+f/4//j/+P/4//r/+v/6//r/+v/7//v/+//7//v//P/8//z//f/9//3//f/9
//3//v/+////AAAAAAIAAwADAAQABAAFAAYABwAGAAcACAAIAAkACgALAAwADAANAA4A
DwARAA==
         </WaveFormData>
      </LeadData>
      <LeadData>
         <LeadByteCountTotal>10000</LeadByteCountTotal>
         <LeadTimeOffset>0</LeadTimeOffset>
         <LeadSampleCountTotal>5000</LeadSampleCountTotal>
         <LeadAmplitudeUnitsPerBit>4.88</LeadAmplitudeUnitsPerBit>
         <LeadAmplitudeUnits>��V</LeadAmplitudeUnits>
         <LeadHighLimit>2147483647</LeadHighLimit>
         <LeadLowLimit>268435456</LeadLowLimit>
         <LeadID>V4</LeadID>
         <LeadOffsetFirstSample>0</LeadOffsetFirstSample>
         <FirstSampleBaseline>0</FirstSampleBaseline>
         <LeadSampleSize>2</LeadSampleSize>
         <LeadOff>FALSE</LeadOff>
         <BaselineSway>FALSE</BaselineSway>
         <ExcessiveACNoise>FALSE</ExcessiveACNoise>
         <MuscleNoise>FALSE</MuscleNoise>
         <LeadDataCRC32>2760778346</LeadDataCRC32>
         <WaveFormData>
+P/4//j/+P/4//j/+P/4//r/+v/6//r/+P/4//j/+P/6//r/+v/6//z//P/8//z//v/+
//7//v8AAAAAAAAAAAIAAgACAAIAAgACAAIAAgAEAAQABAAEAAIAAgACAAIAAgACAAIA
AgACAAIAAgACAAAAAAAAAAAAAAAAAAAAAAAAAAAAAAAAAP7//v/+//7//P/8//z//P/8
//z//P/8//v/+v/5//j/9v/2//b/9v/0//T/9P/0//T/9P/0//T/9P/0//T/9P/0//T/
9P/0//T/9P/0//T/9P/0//T/9P/2//b/9v/2//j/+P/4//v/////////AAD/////////
//3//f/+////AQABAAEAAgACAAIAAgABAAEAAQABAAAA/v/+//7//v/9//r/+P/4//r/
+v/6//j/+P/4//b/9f/0//L/8P/u//D/8P/v/+7/7v/u/+7/7v/s/+v/6//r/+z/7P/r
/+v/7f/t/+3/7f/r/+v/6//r/+n/6f/p/+n/6//r/+v/6//p/+n/6f/p/+n/7P/q/+r/
6v/o/+T/4v/h/+P/6//0/wAADwAhADQASABiAH4AnQC7ANgA4gDQALEAjwBkACwAAgD0
/+//5f/h/9//1//O/8r/yv/L/9H/1f/V/9n/3P/f/+H/5P/n/+n/7f/t/+3/7P/s/+z/
7P/t/+3/7f/u/+7/7//w//P/8//z//P/8v/x//H/8f/x//D/7//v//D/8P/w/+//7//w
//D/8P/w//H/8f/w//L/8//0//T/9f/2//f/+P/6//r/+v/6//r/+v/6//r//f/9////
////////AAAAAP////////////8AAAAAAwACAAIAAgACAAYABwAJAAoADAAMAA0ADgAO
AA8AEAARABIAEwAUABQAFgAXABgAGQAZABgAFwAXABkAGQAaABoAGgAaABoAGgAcABwA
HAAbABwAHAAbABkAGgAZABkAGAAWABUAFAATABEADwAPAA4ACgAJAAgABwAGAAQAAwAC
AAMAAgACAAAAAAABAAIAAwACAAIAAgACAAAA///+//3/+//7//v/+//8//v/+//6//z/
/P/8//3//f/8//z//f/8//z//P/8//r/+v/6//v/+v/6//n/+f/7//v/+//6//v/+//7
//v//f/+////AAABAAIAAwADAAIAAQAAAP/////+//7////9//3//f/9//7//v/+////
//////////////////////3//P/7//r/+P/4//j/+f/6//v//P/+/wAA///+//7//f/9
//3//f/+//3//f/9//v/+//9//3//P/8//z/+//7//v/+//7//n/+P/3//b/9//3//b/
9v/0//T/9P/0//P/8v/y//P/8//0//T/9v/2//b/9v/2//n/+//7//7/AAACAAMAAwAD
AAMAAwAEAAUABwAHAAcACAAIAAgACAAHAAUABQADAAIAAgACAAMABAAEAAIAAAAAAAAA
AAAAAP7//v/+//r/+f/5//j/9//2//b/9v/1//T/9P/0//T/9P/0//P/8//z//L/8v/x
//H/8f/x//P/8//z//P/8//z//P/8//z//P/8//z//P/8//z//P/8//z//P/8v/0//T/
8v/w/+7/6v/p/+3/8f/6/wgAFwAnADYASABgAHgAkQCvAMoA2ADMALcAmQB0AEIAGAAE
AP3/9f/t/+n/4//e/9z/3v/f/+P/5f/l/+f/6P/r/+3/8P/z//P/9f/3//f/9v/2//b/
9v/3//f/9//3//b/9v/2//f/9//3//f/9f/1//b/9//5//j/9//3//b/9v/2//X/9//4
//j/+P/2//f/9//2//j/+f/6//r/+v/6//r/+v/8//z//P/8//z//P/8//z//f/9////
///+//3//f/8//3///8BAAMAAwAEAAQABwAIAAgACAAIAAgACQALAAwADAAMAA0ADgAQ
ABEAEgATABYAFwAYABgAFgAXABgAGQAdAB4AHwAhAB8AHwAgACAAIgAiACIAIgAiACIA
IgAhACIAIgAhAB8AHAAbABsAGgAZABcAFQATABEADwAPAA4ACgAJAAgABwAGAAQAAwAC
AAMAAgACAAAA/f/9//3//f/+//7//v/+/wAAAQACAAMAAwADAAMAAwACAAEAAQAAAP7/
/v/+///////+//7///8CAAIAAgACAAQABAAEAAUABAAEAAMAAwAFAAUABQAEAAMAAwAD
AAMABAAEAAQABAADAAQABQAFAAMAAwADAAMABQAEAAQABQADAAMAAwADAAQABAAEAAUA
BQAFAAUABQADAAMAAwADAAAAAAAAAAAA/v/+//7///8BAAEAAQACAAEA///9//z//v//
/wAAAQD9//v/+v/5//r/+//+//////8AAAEAAQD//////////wAAAAAAAAAA//////7/
/v/8//z//P/8//3//P/8//3//f/8//z//P/+//7//P/9//7///8AAAAAAwAFAAUABQAG
AAcABwAHAAcABwAHAAgACQALAAsADQAOAA4ADgAMAAsACQAJAAkACAAIAAgACgAKAAkA
BgACAAIAAgACAAQAAgACAAIAAgABAAEAAAD9//z//P/8//v/+v/6//r/+v/6//r/+f/7
//v/+v/6//n/+f/5//n/+v/7//z//f/9//3//f/9//3//f/9//3/+//7//v/+//6//n/
+P/2//b/9v/y//D/8P/s/+v/7//3/wAACgAZACkAOABKAGIAegCTAK8AzADaANIAuQCf
AHwAUAAkAA4ABwABAPn/9f/v/+r/5v/o/+v/7//v/+//8f/0//f/+f/6//3///8BAAUA
BQAEAAQABAADAAMAAgABAAEAAAAAAAAAAQABAAEAAQD/////AAABAAEAAAD//////v/+
//7//f/9//7//v/+//7///////7//v///wAAAAAAAAAAAAAAAAIAAgACAAIABAAEAAQA
BAAFAAUABwAHAAYABQAFAAQABAAFAAYABwAEAAQAAwAFAAYABgAGAAYACAAJAAsADAAO
AA4ADwAQABMAFQAXABkAHAAdAB4AHgAeAB8AIAAhACIAIgAiACMAJQAlACYAJgAmACYA
JgAmACYAJgAmACUAJgAmACUAIwAiACEAIQAgAB4AHQAcABsAFwAVABUAFAASABEAEAAP
ABAADgANAAwACwAKAAoACAAJAAkACQAJAAgACAAIAAgABwAHAAcABwAGAAUABAADAAIA
AQABAAAAAAAAAAAAAQABAAAAAAABAAIAAgACAAIAAgACAAIAAwACAAIAAQABAAEAAQAB
AAAAAQABAAEAAQAEAAQABAAEAAMABAAFAAUABQAFAAUABQAFAAQABAAFAAUABQAFAAUA
BQAEAAMAAwAFAAUABQAFAAUABQAFAAUAAgACAAIAAgACAAIAAgADAAMAAwADAAQABAAD
AAIAAgABAAEAAQABAAIAAQABAAEAAAD//wAA///9//z/+//5//r/+//8//3/AAAAAAAA
AAABAAEAAAAAAP7//v/+//7//f/8//z//f////7//P/8//7/AAACAAQABgAJAAsACwAL
AAwADQANAAsACwALAAsADgAPABEAEQARABIAEgASABIAEQAPAA8ADQAMAAwADAAMAAwA
CwAIAAQABAAEAAQABQAEAAUABgAEAAMAAwACAP///v/+//7////+//7//v/8//z//P/7
//n/+f/4//j/9//3//f/9//2//X/9P/z//H/8f/x//H/8f/x//H/8f/x//H/8f/x//H/
8f/x//D/8v/w//D/7v/q/+b/5//p//H/+v8GABkAKwA8AFAAagCCAJ0AvwDaAOIA0AC1
AJMAZgAyAAoA+P/z/+n/4//h/9n/0v/O/8z/z//T/9f/2f/Z/97/4f/l/+j/6f/t//H/
8//x//D/8P/w//D/8f/x//H/8//y//L/8v/z//P/8//z//H/8f/y//P/8//y//H/8f/0
//T/9P/z//P/9P/0//T/9P/1//X/9P/0//X/9v/2//X/9P/z//L/9P/0//T/9P/z//L/
8f/w//D/7//w/+//8f/x//L/8v/y//P/9P/1//X/9v/2//n//P/8//z//P/+////AQAC
AAQABAAFAAYACAAJAAoACwAKAAsADAAMAAoACwAMAA0ADgAOAA4ADwAPAA8AEAAQABIA
EgASABIAEgASABIAEQASABIAEQAPAA4ADQANAAwACwAJAAcABQADAAEAAQAAAP7//f/8
//v/+v/4//f/9v/1//T/9P/y//P/8//z//P/8P/w//D/8P/v/+//7//v/+//7//v/+//
7//v//D/8P/w//D/8P/x//H/8P/w//H/8P/w//D/8P/u/+7/7v/v//D/8P/v/+//7//v
/+//7v/u/+//8P/x//D/8P/w//D/7//w//H/8f/x//H/8f/x//H/8P/w//H/8//z//P/
8//1//T/8//z//H/8f/x//H/8//z//P/8//y//L/8v/y//L/8v/y//P/8//z//P/9P/y
//H/8P/w/+//7//v/+//7//v//D/8f/v/+//8f/x//D/8P/w/+//8v/z//T/9f/0//T/
9P/0//X/9f/0//T/9v/2//b/9v/z//L/8v/z//P/8v/y//D/8P/w//D/8v/1//f/9//4
//r//P/9////////////AgADAAUABQADAAQABAAEAAQAAwABAAEAAwACAAIAAgAAAAAA
///8//r/+v/6//r/+v/4//j/+P/2//X/9f/0//L/8P/v/+7/6//q/+r/6v/r/+z/7f/t
/+7/7//v//D/7v/t/+z/6//r/+v/6//r/+3/7f/t/+3/7f/t/+3/7f/r/+v/6//r/+v/
6//r/+r/7P/s/+r/5v/k/+D/3f/f/+f/8v/8/wsAGwAsAEAAWAByAIsAqwDIANQAyACx
AJEAaAA2AAwA+P/x/+n/4//f/9n/0v/O/9D/0//X/9n/2f/b/97/4f/l/+z/7//v//H/
9f/0//L/8f/w//D/8f/x//H/8f/w//D/8P/x//H/8f/x//P/8//0//X/9//2//X/9f/0
//T/9P/z//P/9P/0//T/9f/3//j/+P/2//f/+P/4//j/+P/4//j/+v/6//r/+v/5//j/
9//2//X/9f/3//f/9//3//j/+P/2//f/+P/5//n/+v/6//3//v/+//7//v8AAAEAAwAE
AAYABgAHAAgACAAJAAoACwAOAA8AEAAQABAAEQASABMAFgAWABYAFwAYABkAGwAcABoA
GgAaABoAGgAaABoAGQAYABgAFwAVABQAEwATABIAFAATABIAEQAPAA0ADQAMAAgABwAG
AAUABAACAAEAAAD///7//v/8//v/+//7//v//f/+////AAABAAEAAQABAAAA///+//3/
/f/9//7//v8AAAAAAAABAAEAAAAAAAEAAAAAAAAAAAAAAAAAAAABAAEAAAD+//3//f/9
//3//P/8//3//v///wIABAAGAAgABwAIAAkACQALAAsACwALAAkABgAEAAMAAwADAAMA
AwAFAAQAAwADAAMAAwADAAMAAQABAAEAAQAAAAAAAAAAAP7//v/+/////f/9//3//v/+
//3//P/8//v/+//7//v/+//7//z//f/9//3///////7//v/+//3//f/9//3//f/8//z/
/P/8//3//f/8//z//P/8//z//P/8//z//f///wEA/v8AAAEAAgADAAQABgAJAAsACwAJ
AAoACwALAAsACwALAAsADgAPABEAEQAPABAAEAAQAA4ADQALAAsADQAMAAwADAAMAAwA
CwAIAAYABgAGAAYACAAGAAYABgAEAAMAAwACAAMAAgACAAIA///+//7//v/8//z//P/7
//v/+//6//r/+f/5//n/+f/7//v/+//7//3//f/9//3//f/9//3//f/7//v/+//7//n/
+f/5//j//P/8//b/9P/0//D/7f/x//f/AAAOACEAMQBAAFQAagCCAJ0AuQDSANoAzAC1
AJcAcABAABgACAADAPv/8//r/+X/4v/g/+L/5f/n/+n/6//r/+7/8f/z//T/9f/3//n/
+f/5//j/+P/4//b/9//3//f/9//2//b/9v/3//f/9//3//X/9f/2//f/9//2//X/9f/2
//b/9v/1//X/9v/2//b/9v/3//f/9v/4//n/+v/6//r/+v/6//r/+v/6//r/+v/8//z/
/P/8//v/+//9//3//v///wEAAgAAAAEAAgADAAUABgAGAAkACgAKAAoACgAOAA8AEQAS
ABAAEAARABIAEgATABQAFQAYABkAGgAaABoAGwAcAB0AIAAgACAAIQAjACMAJAAkACYA
JgAmACYAJgAmACYAJQAkACQAIwAhACAAHwAfAB4AHgAdABwAGwAZABcAFwAWABQAEwAS
ABEADgAMAAsACgALAAoACgAIAAUABQAFAAUAAgACAAIAAgACAAEAAAD/////////////
/////wAAAAD+//7//v////3//P/8//3//f/8//v/+v/8//z//P/9//7//v/9//3//f/9
//3//P/9//3//f/9//7//v/+//7//f/+/////////////////////v/+/////v/9//z/
+//9//z/+//7//v/+//7//v//f/9//3//f/6//r/+v/6//j/+P/4//n/+f/5//n/+v/4
//f/9v/2//b/9f/0//P/9P/z//P/8//x//H/8//z//H/8P/v/+3/7//v/+//8v/z//T/
9f/2//j/+//9//3/+//8//3//f/9//3//f/9//z//f///////f/+//7//v8AAP///f/9
//3//P/8//z//v/+//3/+v/4//j/+P/4//b/9P/0//T/8v/x//H/8P/x//D/8P/w/+//
7v/u/+7/7v/u/+7/7f/t/+3/7P/s/+v/6//r/+v/6f/p/+n/6f/r/+v/6//r/+n/6f/p
/+n/6//r/+v/6//r/+v/6//q/+r/7P/q/+b/4v/g/9//4//r//T/AAARACEAMABGAF4A
eACRAK8AxgDIALgAnwCBAFYAJgAGAPz/9//v/+n/4//d/9r/2P/c/+H/4//l/+f/5//o
/+v/7f/u/+//7//x//P/9f/0//T/9P/z//P/8v/x//P/8v/y//L/8//z//P/8//z//P/
9P/1//X/9P/z//P/9P/0//T/8//0//b/9//4//f/9//2//T/8v/z//T/9P/0//T/9P/0
//L/8v/y//L/8P/w//D/8P/z//P/9f/1//X/9f/2//b/+P/5//r/+//7//z//P///wIA
AgACAAIABAAFAAcACAAIAAgACQAKAAoACwAMAA0ADgAPABAAEAAQABEAEgATABYAFgAW
ABcAFwAXABgAGAAWABYAFgAWABYAFgAWABUAFAAUABMAEQAQAA8ADwAOAAwACwAKAAkA
BwAFAAUABAACAAEAAAD//////v/+//7/+//6//r/+P/5//n/+f/5//j/+P/4//j/+f/5
//n/+f/5//n/+f/5//r/+f/5//j/+P/4//j/+f/5//j/+P/5//j/+P/4//j/+P/4//j/
+f/6//r/+f/5//n/+f/5//j/+f/5//n/+f/4//j/+P/4//n/+v/7//v/+//7//v/+//7
//r/+v/7//v/+//7//v//f/8//v/+//9//3//f/9//3//f/9//3//P/8//z//P/6//r/
+v/7//v/+//7//z//P/9//z//P/+//7//v/+//7/AQADAAMAAQACAAMAAwAEAAUABgAH
AAYABwAJAAkACwAMAAwADAAMAAsACQAJAAcABgAGAAYABAAEAAMAAAAAAAAAAAAAAAIA
AAAAAAAA/P/7//v/+v/8//z//f/+/////v/+//7//v/+//7//f/7//v/+v/6//n/+f/5
//n/+//7//v/+//5//n/+f/5//n/+f/5//n/+v/7//z//f/7//v/+//6//z/+v/6//b/
8v/s/+v/7//5/wIADgAdAC8APgBUAGwAggCfALsAzgDOALwAowCFAFoALAAOAAQA///3
//H/6//j/97/3v/g/+P/5f/l/+f/6f/q/+v/8f/2//f/+f/7//v/+f/4//j/+P/4//n/
+f/5//v/+v/6//r/+//7//v/+//4//f/9//3//n/+P/3//f/+v/6//r/+f/3//j/+P/4
//j/+f/5//j/+P/5//r/+v/8//z//P/8//z//P/8//z//P/8//z//P/9//3//////wEA
AQACAAIAAgADAAQABQAFAAYABgAJAAsADAANAA4AEAARABMAFAARABAAEAAQABMAFQAX
ABkAGAAZABoAGgAcAB0AHgAfACAAIAAgACEAIQAhACIAIgAiACIAIgAiACMAJAAlACUA
IwAiACAAHQAeAB0AHQAcABwAGwAaABkAFQARAA8ADAAKAAkACAAHAAgABgAFAAQAAwAC
AAIAAAD///////////7//v/+//7////////////9//3//f/9//7//f/9//z//v/+//7/
///9//z//P/9//3//P/7//r/+v/6//r/+//8//z/+//7//v/+//7//r/+f/5//n/+f/6
//r/+v/6//v//P/9//3//P/7//r/+f/7//z//v8BAP/////////////+//3//f/7//v/
+//7//n/+f/5//n/+v/6//r/+v/6//r/+P/7//3//f/9//7//////wEAAQABAAEAAgAD
AAUABQAFAAYABgAGAAUAAwAAAP//AQAAAAAAAAACAAIAAQD+//7//v/+//7//P/6//r/
+v/4//f/9//2//P/8v/y//L/8f/w//D/8P/u/+7/7v/t/+3/7f/s/+z/6//r/+v/6//r
/+v/6//r/+z/7f/u/+//7//v/+//7//v/+//7//v//H/8f/x//D/8v/w//D/8P/s/+j/
4//l/+v/8P/6/wkAHQAsADwAUgBsAIsAqwDKANoA0gC7AJkAcABAABIA/P/1/+3/5f/j
/93/0v/O/9D/0//V/9f/2f/b/97/3//j/+b/6f/r/+3/8f/z//L/8v/y//L/8//z//P/
8v/w/+//7v/t/+3/7f/t/+3/7f/u/+//8f/w/+//7//x//L/8//z//H/8v/y//L/8f/x
//D/7v/v//H/8//0//L/8v/y//L/8v/y//L/8v/y//L/8v/y//P/8//1//X/8//z//T/
9P/2//f/+P/5//n/+v/6//3/AAAAAAAAAAACAAMABQAGAAYABgAHAAgACAAJAAoACwAK
AAsADAAMAA4ADwAQABEAEwASABEAEQARABEAEgASABIAEgASABIAEgASABIAEQASABIA
EQAPAA4ADQANAAwADAALAAoACQAHAAUABQAEAAQAAwACAAEAAAD+//3//P/7//r/+v/4
//X/9f/1//X/9P/0//T/9P/3//f/9//3//b/9f/0//P/9P/z//P/8v/0//T/9P/1//X/
9P/0//X/+P/4//j/+P/6//r/+v/7//r/+v/5//n/+f/5//n/+P/1//X/9f/1//b/9v/2
//b/9f/2//f/9//3//f/9//3//f/9v/2//f/9//3//f/9//5//j/9//3//f/9//3//f/
9f/1//X/9f/2//b/9v/2//b/+P/6//r/+v/6//r/+P/7//3//f/9//7///////3//f/9
//3/AAABAAMAAwADAAQABAAEAAQAAwABAAEAAQAAAAAAAAAAAAAA///8//r/+v/6//r/
+P/2//b/9v/0//P/8//y//P/8v/y//L/7//u/+7/7v/u/+7/7v/t/+//7//u/+7/7f/t
/+3/7f/t/+3/7f/t/+3/7f/t/+3/7//v/+//7//u/+3/7P/r/+3/7f/t/+z/7P/s/+r/
6P/m/+T/4f/j/+n/8v/8/wsAGwAqADoAUABqAIUAowDCANYA0gC9AJ0AeABKABwAAgD5
//H/6//l/9//2P/W/9b/2f/d/9//4f/j/+b/6f/t//D/8//z//X/9f/1//T/9P/0//T/
9f/1//X/9//2//b/9v/5//n/+f/5//f/9//4//n/+f/4//f/9//4//j/+P/3//n/+v/6
//r/+P/5//n/+P/4//n/+v/6//r/+v/6//r/+v/6//r/+v/8//z//P/8//3//f//////
/////wAAAAAAAAEAAgADAAMABAAEAAcACAAIAAgACAAIAAkACwAMAA4ADgAPABAAEAAR
ABIAEwASABMAFAAUABQAFQAWABcAGQAYABcAFwAZABkAGgAaABwAHAAcABwAHAAcABwA
GwAbABwAHAAbABwAGwAbABoAGQAXABUAEwARAA8ADwAOAAwACwAKAAkACgAIAAcABgAF
AAQABAACAAEAAQABAAEAAAAAAAAAAAAAAP///v/9//3//f/9//3//f/9//7//v8AAAAA
AAABAAEAAAAAAAEAAAAAAAAAAAAAAAAAAAABAAIAAgABAAEAAQABAAEAAAD/////////
/wAAAAAAAAAA//8AAAEAAQABAAEAAQABAAMAAgACAAMAAwADAAMAAwAFAAQAAwADAAEA
AQABAAEAAQABAAEAAQACAAIAAgACAAAAAAAAAAEA////////AAACAAEAAAAAAP////8A
AAIAAgACAAIABAAHAAkACQAJAAoACwALAAoACQAIAAcACAAJAAsACwANAA4ADgAOAAwA
CwAJAAkACwAKAAoACgAKAAoACQAGAAQABAAEAAQAAgAAAAAAAAD8//v/+//6//r/+v/7
//z/+//6//r/+v/4//j/+P/3//X/9f/0//T/9f/1//X/9f/3//f/9//3//X/9f/1//X/
9f/1//X/9f/z//P/8//z//P/8//z//L/9P/0//L/8v/u/+z/6f/p/+3/+P8AAA0AHQAu
ADwAUABqAIEAmwC2AMoAygC3AJ0AfgBSACQACAD///n/7//r/+X/4P/e/97/4f/j/+X/
6f/p/+z/7//z//T/9//5//n/+f/5//j/+P/4//r/+//7//v/+//6//r/+v/9//3//f/9
//v/+//8//3//f/8//v/+//+//7//v/9//3//v/+//7//P/9//3//P/8//3//v/+//7/
/v/+//7//v/+//7//v8AAAAAAAAAAAEAAQADAAMAAwADAAQABAAEAAUABgAHAAUABgAG
AAkADAAMAAwADAAOAA8AEQASABQAFAAVABYAGAAZABoAGwAcAB0AHgAeABwAHQAeAB8A
IAAgACAAIQAhACEAIgAiACQAJAAkACQAIgAiACIAIQAiACIAIQAfACAAHwAfAB4AHAAb
ABoAGQAVABMAEwASABIAEQAQAA8ADgAMAAsACgAJAAgACAAGAAUABQAFAAUABAAEAAQA
BAAFAAUABQAFAAUABQAFAAUABAADAAMAAgAEAAQABAAFAAMAAgACAAMABgAGAAYABgAG
AAYABgAHAAYABgAFAAUABQAFAAUABAAFAAUABQAFAAQABAAEAAQAAwAEAAUABQAFAAUA
BQAFAAcABgAGAAcABQAFAAUABQAFAAQAAwADAAMAAwADAAMAAwADAAMAAwACAAIAAgAC
AAIAAgACAAMABQAFAAUABgAEAAMAAgACAAMAAwADAAMAAgABAAEAAQABAAEAAwADAAAA
AAAAAP//AQABAAEAAgAEAAQABAAEAAQABwAJAAkACQAKAAsACwAJAAkACQAJAAoACwAN
AA0ADQAOAA4ADgAMAAsACQAJAAsACgAKAAoACgAKAAkABgAEAAQABAAEAAQAAgACAAIA
AAD//////v/9//z//P/8//v/+v/6//r/+v/6//r/+f/5//n/+P/4//f/9//3//f/9//3
//f/9//1//X/9f/1//f/9//3//f/9//3//f/9//1//X/9f/0//T/9P/y/+7/7P/o/+f/
6f/x//r/BgATACMAMgBCAFoAcgCJAKcAwgDOAMIAqwCRAG4AQAAaAAgA///3/+//6//l
/+D/3P/e/+H/4//l/+f/6f/q/+3/7//w//P/9f/1//f/+f/4//j/+P/2//f/9//3//n/
+P/4//j/9//3//f/9//3//f/+P/5//n/+P/3//f/9v/2//b/9f/3//j/+P/4//j/+f/5
//j/+v/7//z//P/8//z//P/8//z//P/8//z//P/8//z//P/9//3//////wEAAQACAAIA
AgADAAQABQAHAAgACAALAAoACgAKAAoACgALAA0ADgAQABAAEQASABIAEwAUABUAFAAV
ABYAFgAYABkAGgAbAB0AHAAbABsAHQAdAB4AHgAcABwAHAAcAB4AHgAeAB0AHgAeAB0A
GwAaABkAGQAYABYAFQAUABMAEQAPAA8ADgAOAA0ADAALAAgABgAFAAQAAwACAAIAAAAB
AAEAAQABAAAAAAAAAAAA//////////////////////7//f/9//z//v/+//7///////7/
/v////7//v/+//7/AAAAAAAAAQABAAAA/v/9//////////7///////////8CAAIAAgAC
AAEAAgADAAMAAwADAAMAAwAFAAQABAAFAAMAAwADAAMAAQAAAP////8BAAEAAQABAAMA
AwADAAMAAAAAAAAAAAAAAAAAAAABAP///////wAA/v/9//z//P/7//v/+//7//z/+//7
//v/+//7//3//f/6//r/+v/5//v/+//7//v//P/8//z//P/8//z//P/8//7/AQADAAMA
AQACAAMAAwAFAAUABQAFAAYABwAJAAkACQAKAAoACgAKAAkABwAHAAkACAAIAAgACAAI
AAcABAACAAIAAgACAAAA/v/+//7/+v/5//n/+P/5//j/+P/4//f/9v/2//b/9P/0//T/
8//z//P/8v/y//H/8f/x//H/8f/x//H/8f/x//H/8f/x//H/8f/x//H/8f/x//H/8f/z
//P/8//y//T/8v/y//D/7v/o/+f/6f/v//T/AAARACMANABGAFwAdACRALMA0gDgANYA
vQCfAHYAQgAYAAAA+f/x/+3/6//l/9z/1v/W/9f/2//f/+H/4f/m/+n/6//s/+//8f/z
//X/9f/0//T/9P/0//X/9f/1//X/9P/0//T/9f/1//X/9f/1//X/9v/3//n/+P/3//f/
9v/2//b/9f/1//b/9v/2//j/+f/5//j/9v/3//j/+P/6//r/+v/6//r/+v/6//r//P/8
//z//P/7//v//f/9//////8AAAAAAAABAAIAAwADAAQABAAHAAgACAAIAAgACAAJAAsA
DAAKAA==
         </WaveFormData>
      </LeadData>
      <LeadData>
         <LeadByteCountTotal>10000</LeadByteCountTotal>
         <LeadTimeOffset>0</LeadTimeOffset>
         <LeadSampleCountTotal>5000</LeadSampleCountTotal>
         <LeadAmplitudeUnitsPerBit>4.88</LeadAmplitudeUnitsPerBit>
         <LeadAmplitudeUnits>��V</LeadAmplitudeUnits>
         <LeadHighLimit>2147483647</LeadHighLimit>
         <LeadLowLimit>268435456</LeadLowLimit>
         <LeadID>V5</LeadID>
         <LeadOffsetFirstSample>0</LeadOffsetFirstSample>
         <FirstSampleBaseline>0</FirstSampleBaseline>
         <LeadSampleSize>2</LeadSampleSize>
         <LeadOff>FALSE</LeadOff>
         <BaselineSway>FALSE</BaselineSway>
         <ExcessiveACNoise>FALSE</ExcessiveACNoise>
         <MuscleNoise>FALSE</MuscleNoise>
         <LeadDataCRC32>1583259201</LeadDataCRC32>
         <WaveFormData>
/v/+//7//v/+//7//v/+//7//v/+//7/AAAAAAAAAAAAAAAAAAAAAP7//v/+//7//v/+
//7//v/+//7//v/+//7//v/+//7//v/+//7//v/+//7//v/+//7//v/+//7//v/+//7/
/v/+//7//v/+//z//P/8//z//P/8//z//P/8//z//P/8//z//P/8//z//P/8//z//P/8
//z//P/8//r/+v/6//r/+v/6//r/+v/6//r/+v/6//r/+v/6//r/+v/6//r/+v/6//r/
+v/6//j/+P/4//j/+P/4//j/+P/4//j/+P/4//n/+v/9////AAABAAEAAQAAAAAAAQAB
AAEAAQACAAMABgAHAAcABwAFAAUABQADAAUABQAFAAQAAgACAAIAAgABAP///v/9//7/
/v/+//3//P/8//v/+f/4//j/9//3//f/9//1//X/9f/1//X/9f/z//P/8v/y//L/8v/x
//H/8//z//P/8//x//H/8f/x//H/8f/x//H/8//z//P/8//z//P/8//z//P/8//z//H/
8f/u/+j/5v/k/+b/6f/x//j/AwAQABwAKgA+AFQAbACHAKIArgCsAKEAjwB0AE4ALAAe
ABgADwAKAAYA/f/0/+//7v/s/+z/7v/t/+z/7v/v/+//8f/y//T/9f/1//T/9P/0//T/
9P/0//T/9P/0//T/9P/0//T/8//z//T/9P/0//T/9P/0//T/9P/0//T/9P/0//T/9P/0
//T/9P/0//T/9P/0//X/9f/1//X/9f/1//X/9f/4//j/+P/4//f/9//3//f/+f/6//v/
+//7//v//P/8//z//f///wAAAAABAAIAAgADAAQABAAGAAUABQAGAAcACgALAAsADQAO
AA8AEAARABIAEwAUABQAFQAWABYAFwAYABgAGAAZABsAGwAbABsAHAAcABwAHAAcABwA
HAAcABsAGwAZABkAGAAXABYAFQAUABMAEAAOAA0ADAALAAoACAAHAAcABgAFAAQAAwAC
AAEAAAAAAP///v/+//7//f/9//3//f/9//3//f/8//z//P/9//3//f/9//z//P/8//7/
/v/+//7//P/8//3//f/9//3//f/9//3//f/9//3//f/9//3//f/9//3//v/+/wAAAAAA
AP///f/+//7//v8AAAAAAAAAAP7//v/+//7/AAAAAAAAAAAAAAAAAAAAAP////8AAAAA
AAAAAAAAAAAAAP///////////////////f/9//3//f/9//3//f/+//7//v/+//7//P/8
//z//P/8//v/+//8//z//P/8//v/+//7//v/+//7//v/+//7//v/+v/6//v/+v/6//r/
+f/7//r/+v/7//r/+v/5//j/+//7//r//P/8//z//P/+////AAABAAEAAQACAAIAAwAD
AAMAAwAEAAUABgAHAAkACQAJAAkABwAFAAUABQAFAAQABAAEAAQABAADAAEAAAD///7/
/v8AAP///v/+//3/+//6//r/9//3//f/9//1//X/9f/1//f/9//3//f/9P/0//T/9P/1
//X/9f/1//P/8//z//P/8//z//P/8//1//X/9f/1//X/9f/1//X/9f/1//X/9f/1//X/
9f/y/+7/6v/q/+r/7f/z//z/CQASABwAJgA4AEwAYAB5AJIAogCkAJ0AkQB8AFwAOgAq
ACIAGQASAAwABwAAAPv/+v/4//r/+P/3//b/9v/3//f/+f/6//r/+//7//r/+v/6//r/
+v/6//r/+v/4//j/+P/4//r/+f/5//r/+v/6//r/+v/6//r/+v/6//j/+P/4//j/+v/6
//r/+v/6//r/+v/6//v/+//7//v/+//7//v/+//8//z//P/8//3//f/9//3//f/+////
////////AAAAAP7///8BAAIAAgADAAQABAAHAAgACAAKAAkACQAKAAsADgAPAA8AEQAS
ABMAFAAVABYAFwAYABgAGQAaABoAGwAeAB4AHgAfAB8AHwAfAB8AIgAiACIAIgAiACIA
IgAiAB8AHwAdAB0AHgAdABwAGwAYABcAFAASABEAEAAPAA4ADAALAAsACgAHAAYABQAE
AAUABAAEAAMAAgACAAIAAQABAAEAAQABAP/////+//7//v////////////7//v/+/wAA
AAAAAAAAAAAAAAEAAQABAAEAAQABAAEAAQABAAEAAQABAAEAAQD/////AAAAAAAAAAAA
AP//AQACAAIAAgAAAAAAAAAAAAAAAAAAAAAAAAAAAAAAAAAAAAAAAAAAAAEAAQACAAIA
AAAAAAAAAAAAAP////////////////////////////////////8AAP7//v/+//7//v/+
//7//v/+//3//f/+//z//P/8//v/+//7//v/+//7//v/+//7//3//P/8//3//P/8//z/
+//7//r/+v/7//z//P/7//r/+//7//v/+//7//v/+v/8//z//P/8//7///8AAAEAAwAD
AAQABAADAAMAAwADAAYABwAIAAkACQAJAAkACQAHAAUABQAFAAUABAAEAAQABAAEAAMA
AQAAAP///v/+//7//f/8//z//f/7//r/+v/3//f/9//3//X/9f/1//X/9f/1//X/9f/0
//T/9P/0//P/8//z//P/9f/1//X/9f/1//X/9f/1//X/9f/1//X/9f/1//X/9f/1//X/
9f/1//X/8//z//D/7v/s/+j/6P/t//P/+v8FABAAGgAkADQASABcAHMAjACeAKAAmQCP
AHwAXAA8ACoAIgAbABIADAAFAAAA+//4//j/+P/4//X/9v/2//X/9//3//j/+v/5//n/
+P/4//j/+P/4//j/+P/4//j/+P/4//j/+P/3//f/+P/4//j/+P/4//r/+v/6//r/+v/6
//r/+v/4//j/+P/4//j/+P/4//j/+f/5//n/+f/5//n/+f/5//r/+v/6//r/+f/5//n/
+f/5//r/+//7//v/+//8//z//P/9////AAAAAAEAAgACAAEAAgACAAQABwAHAAgACQAK
AAsACwANABAAEQASABMAEgATABQAFAAXABgAGAAZABoAGgAaABsAGwAbABsAGwAeAB4A
HgAeAB4AHgAeAB4AHQAdABsAGwAaABkAGAAXABYAFQASABAADwAOAA0ADAAIAAcABwAG
AAUABAADAAIAAwACAAIAAQAAAAAAAAD///3//f/9//3//f/9//z//P/8//3//f/9//3/
/P/8//z//P/8//z//P/8//z//f/9//3//f/9//3/+//7//v/+//7//v/+//7//v/+//8
//z//P/8//z/+//7//z//P/8//z//P/8//z//P/8//z//P/8//z//P/8//z//P/8//z/
/f/9//7//v/8//z//P/8//7//f/9//3/+//7//v/+//7//v/+//7//v/+//7//z/+v/6
//r/+v/6//r/+v/6//r/+f/5//r/+v/6//r/+f/5//n/+f/5//f/9//3//f/+f/4//j/
+f/4//j/+P/3//f/9v/2//f/+P/4//f/9v/3//X/9//2//j/+P/4//j/+v/7//z//f//
////AAAAAAAA///+//3/AAABAAIAAwADAAMAAwADAAMAAQABAAEAAQAAAAAAAAAAAAAA
///9//z/+//6//r/+v/5//j/+P/3//X/9P/0//H/8f/x//H/8f/x//H/8f/x//H/8f/x
//D/8P/w//D/7//v/+//7//x//H/8f/x/+//7//v/+//7//v/+//7//v/+//7//v/+//
7//v/+//7//v/+3/6v/m/+L/4P/i/+f/7f/2/wMADgAYACQAOABMAGQAgQCcAKgApgCd
AI0AcABKACwAHgAWAA0ABgACAP3/9P/t/+j/6P/o/+j/5//o/+j/6f/p/+v/7v/w//H/
8f/w//D/8P/w//D/8P/w//D/8P/w//D/8P/y//H/8f/y//D/8P/w//D/8P/w//D/8P/w
//D/8P/w/+7/7v/u/+7/8P/w//D/8P/x//H/8f/x//H/8f/x//H/8v/y//L/8v/z//P/
8//z//H/8v/z//P/8//z//T/9P/0//X/9//4//j/+f/6//r/+//8//z//v//////AAAB
AAIAAwADAAUACAAJAAoACwAKAAsADAAMAA8AEAAQABEAEgASABIAEwAVABUAFQAVABYA
FgAWABYAFgAWABYAFgAVABUAEwATABAADwAOAA0ADAALAAgABgAHAAYABQAEAAAA////
//7//f/8//v/+v/5//j/+P/3//b/9v/2//X/9f/1//X/9f/1//X/9P/0//L/8//z//P/
8//y//L/8v/y//L/8v/y//T/9P/1//X/8//z//P/8//z//P/8//z//X/9f/1//X/9f/1
//b/9v/2//b/9v/1//P/9P/0//T/9P/0//T/9P/2//b/9v/2//b/9v/2//b/9v/2//b/
9v/3//f/+P/4//b/9v/2//b/+P/3//f/9//3//f/9//3//X/9f/1//X/9//3//f/+P/2
//b/9v/2//T/9P/0//T/9P/z//P/9P/0//T/9P/z//P/8//z//P/8//z//P/8//z//L/
8v/z//T/9P/0//P/8//y//L/8//0//T/8//y//P/8//0//T/9P/0//T/9v/3//j/+f/7
//v//P/8//v/+//7//v//P/9//7///8BAAEAAQABAAEA///////////+//7//v/+//7/
/f/7//r/+f/4//j/+P/3//b/9v/1//P/8v/y//H/8f/x//H/7//v/+//7//v/+//7//v
/+7/7v/u/+7/7f/t/+3/7f/v/+//7//v/+3/7f/t/+3/7//v/+//7//v/+//7//v/+//
7//v/+//8f/v/+//7P/q/+b/4v/i/+n/7//4/wMADgAYACQANgBKAGAAeQCUAKQApgCf
AJEAegBWADQAJAAcABMADAAIAAMA/P/1//L/8v/y//T/8//y//L/8f/z//P/9P/0//X/
9f/0//T/9P/0//T/9P/0//T/9P/0//T/9P/0//P/8//0//b/9v/2//b/9v/2//b/9v/0
//T/9P/0//b/9v/2//b/9v/2//b/9v/3//f/9//3//f/9//3//f/+P/4//j/+P/5//n/
+f/5//f/+P/5//n/+//7//z//P/6//v//f/+/wAAAQACAAIAAwAEAAQABgAHAAcACAAJ
AAoACwALAA0ADgAPABAAEQASABMAFAAUABUAFgAWABcAGgAaABoAGwAbABsAGwAbAB4A
HgAeAB4AHgAeAB4AHgAdAB0AGwAbABgAFwAWABUAFgAVABIAEAAPAA4ADQAMAAoACQAJ
AAgABwAGAAUABAADAAIAAgABAAAAAAAAAP///////////////////v/+//z//f/9//3/
///+//7//v8AAAAAAAAAAAAAAAABAAEA//////////8BAAEAAQABAAEAAQABAAEAAQAB
AAIAAgAAAAAAAAD//wEAAgACAAIAAgACAAIAAgAEAAQABAAEAAIAAgACAAIABAAEAAQA
BAADAAMABAAEAAQABAAEAAQABAADAAMAAwADAAMAAwADAAUABQAFAAUAAwADAAMABAAE
AAQABAAEAAQABAAEAAQABAADAAMABAAEAAQABAADAAMAAwADAAMAAwADAAMAAwADAAIA
AgADAAQABAAEAAMAAwACAAIAAwACAAIAAQAAAAMAAwAEAAQABAAEAAQACAAJAAoACwAL
AAsADAAMAAsACwALAAsADgAPABAAEQAPAA8ADwAPAA8ADQANAA0ADQAMAAwADAAMAAwA
CwAJAAgABwAGAAYACAAHAAYABgAFAAMAAgACAP/////////////////////9//3//f/9
//z//P/8//z/+//7//v/+//7//v/+//7//v/+//7//v/+//7//v/+//5//n/+f/5//v/
+//7//v/+//7//n/9v/0//D/7P/w//P/+f8EAA8AGAAgAC4AQABSAGgAgQCYAKYApgCf
AJEAegBYADgAKgAiABsAFAAQAAkAAgD9//z//P/8//r/+f/6//r/+f/5//v/+v/8//v/
+//8//z//P/8//r/+v/6//r/+v/6//r/+v/6//n/+f/6//r/+v/6//r/+v/6//r/+v/6
//r/+v/6//r/+v/6//r/+v/6//r/+v/7//v/+//7//v/+//7//v/+v/6//r/+v/9//3/
/f/9//3//v///////////wAAAAD+////AQACAAQABQAGAAYABQAGAAYACAALAAsADAAN
AA4ADwAPABEAEgATABQAFQAWABcAGAAYABkAGgAaABsAHgAeAB4AHwAfAB8AHwAfACAA
IAAgACAAIgAiACIAIgAhACEAHwAfAB4AHQAcABsAGgAZABYAFAARABAADwAOAAwACwAL
AAoACQAIAAcABgAFAAQABAADAAIAAgACAAEA/////////////////v/+//7/////////
///+//7//v/+//7//v/+//7//v///////f/9//3//f/9//3//f/9//3//f/9//3//f/9
//7//v/+//7//v/9//3//v/+//7//P/8//z//P/8//z//P/8//7//v/+//7//P/8//z/
/P/9//3//v/+//z//P/8//z//P/7//v/+//7//v/+//7//n/+f/5//n/+f/5//n/+v/4
//j/+P/4//j/+P/4//j/+P/3//f/+P/4//j/+P/3//f/9//3//f/9//3//f/9v/4//j/
+P/4//z//f/+/////////wAAAAD//////////wAAAQACAAMAAwADAAMAAwADAAEAAQAB
AAEAAAAAAAAAAAAAAP///f/8//v/+v/6//r/+f/4//j/9//1//T/9P/z//P/8//z//H/
8f/x//H/7//v/+//7//u/+7/7v/u/+3/7f/t/+3/7f/t/+3/7f/t/+3/7f/t/+3/7f/t
/+3/7//v/+//7//v/+//7//v/+3/7f/t/+r/5v/i/+D/5P/p/+//+P8FABAAGAAmADoA
TgBkAH0AlACcAJwAkwCDAGgARAAoAB4AFgAPAAgAAgD7//b/8//y//L/8v/w/+//8P/w
//H/8f/x//D/8P/x//H/8P/w//D/8P/w//D/8P/w//D/8P/w//D/8P/v/+//8P/w//D/
8P/w//L/8v/y//L/8v/y//L/8v/y//L/8v/y//D/8P/w//D/8f/x//H/8f/z//P/8//z
//T/9P/0//T/9f/1//X/9f/1//b/9//3//f/9//4//j/9v/3//n/+v/6//v//P/8////
AAAAAAIAAwADAAQABQAGAAcABwAJAAgACQAKAAsADgAPABAAEAARABIAEgATABQAFAAU
ABUAFwAXABcAFwAYABgAGAAYABgAGAAYABgAFQAVABMAEwAUABMAEgARABAADwAMAAoA
BwAGAAUABAAEAAMAAwACAAEAAAD///7/+//6//r/+f/6//r/+v/5//n/+f/5//n/+f/5
//j/+P/4//n/+f/5//n/+P/4//j/+v/6//r/+v/4//j/+f/5//n/+f/5//n/+f/5//n/
+f/7//v/+//7//v/+//8//z/+v/6//r/+f/5//r/+v/6//z//P/8//z//P/8//z//P/8
//z//P/8//z//P/8//z//f/9//7//v/8//z//P/8//z/+//7//v/+//7//v/+//7//v/
+//7//v/+//7//z//P/8//7//v/+//7//v/+/wAAAQACAAMAAwADAAQABAADAAMAAwAD
AAQABQAGAAcABwAHAAcABwAHAAUABQAFAAcABgAGAAYABAAEAAMAAQAAAP///v/+//7/
/f/8//z/+f/3//b/9v/3//f/9//3//X/9f/1//X/9f/1//X/9f/0//T/9P/0//P/8//z
//P/8//z//P/8//z//P/8//z//P/8//z//P/8//z//P/8//z//P/8//z//P/8f/x/+7/
7P/o/+j/6v/v//X//v8LABQAHgAsAD4AVABsAIcAmgCgAJ4AlQCFAGgARAAsACQAHgAX
ABAACAADAPz/+f/4//b/9v/2//X/9P/0//X/9//3//j/+P/5//v/+P/4//j/+P/4//j/
+P/4//j/+P/4//j/+P/3//f/+P/2//b/9v/2//b/9v/2//b/+P/4//j/+P/4//j/+P/4
//j/+P/4//j/+f/5//n/+f/5//n/+f/5//r/+v/6//r/+f/5//n/+f/7//z//f/9////
//8AAAAA/v///wEAAgACAAMABAAEAAUABgAGAAgABwAHAAgACQAKAAsACwANABAAEQAS
ABMAEgATABQAFAAVABYAFgAXABoAGgAaABsAGwAbABsAGwAcABwAHAAcABwAHAAcABwA
GwAbABkAGQAYABcAFgAVABQAEwAQAA4ADQAMAAsACgAIAAcABwAGAAUABAADAAIAAQAA
AAAA///+//7//v/9//3//f/9//3//f/9//z//P/8//3//f/9//3//P/8//z//v/+//7/
/v/8//z//f/9//v/+//7//v//f/9//3//f////////////3//f/+//7//v/+//7//f/9
//7//v/+//7//v/+//7//v/+//7//v/+//7//v/+//z//P/8//z//f/9//7//v/+//7/
/v/+//z/+//7//v//f/8//z//P/8//z//v///wAAAQABAAEAAgACAAMAAwADAAMAAgAD
AAQABQAHAAcABwAHAAcABQAFAAUAAwACAAIAAgAEAAQAAwABAAIAAQAAAAAA/v/9//z/
/P/7//n/+P/4//X/9f/1//X/8//z//P/8//x//H/8f/x//D/8P/w//D/7f/t/+3/7f/v
/+//7//v/+//7//v/+//7//v/+//7//t/+3/7f/t/+//7//v/+//7//v/+3/7P/o/+T/
4P/g/+X/6f/w//3/CgAUABwALABCAFwAdwCSAKQAqAChAJMAfABaADYAJAAcABMACgAG
AAEA+v/x/+z/7P/s/+z/6//s/+z/6//r/+3/7v/u//H/8//y//L/8v/y//D/8P/w//D/
8P/w//D/8P/w/+//7//w//D/8P/w//D/8P/w//D/8P/w//D/8P/w//D/8P/w//D/8P/w
//D/8P/x//H/8f/x/+//7//v/+//8P/w//D/8P/z//P/8//z//P/9P/1//X/9f/1//b/
9v/2//f/+f/6//r/+//8//z//f/+//7/AAD/////AAABAAIAAwADAAUACAAJAAoACwAK
AAsADAAMAA0ADgAOAA8AEAAQABAAEQATABMAEwATABQAFAAUABQAFAAUABQAFAATABMA
EQARABAADwAOAA0ADAALAAgABgAFAAQAAwACAAAA//////7//f/8//v/+v/7//r/+v/5
//j/+P/4//f/9//3//f/9//3//f/9v/2//T/9f/1//X/9//2//b/9v/2//b/9v/2//b/
9v/3//f/9//3//f/9//3//f/9//3//n/+f/5//n/9//3//j/+P/4//j/+P/3//f/+P/4
//j/+P/4//j/+P/4//j/+P/4//j/+P/4//j/+v/6//r/+v/5//n/+v/6//r/+v/6//r/
+v/5//n/+f/3//f/9//3//f/+f/6//r/+v/6//r//P/9//7////9//3//v/+////////
////AAABAAIAAwAFAAUABQAFAAUAAwADAAMAAwACAAIAAgACAAIAAQD///7//f/8//z/
/P/7//r/+v/3//X/9P/0//X/9f/1//X/8//z//P/8//z//P/8//z//D/8P/w//D/7//v
/+//7//v/+//7//v/+//7//v/+//8f/x//H/8f/x//H/8f/x//H/8f/x//H/7//v/+//
7P/q/+b/4v/i/+X/6//y//3/CAASABwALgBCAFYAbwCKAKAApACfAJMAgABgADwAJgAe
ABcADgAIAAEA/P/3//T/9P/0//T/8//0//T/8//z//X/9v/2//f/9//2//b/9v/2//b/
9v/2//b/9v/2//b/9v/4//f/9//4//b/9v/2//b/+P/4//j/+P/4//j/+P/4//b/9v/2
//b/+P/4//j/+P/5//n/+f/5//n/+f/5//n/+v/6//r/+v/7//v/+//7//v//P/9//3/
/f/9//7//v/+////AQACAAIAAwAEAAQABQAGAAYACAAJAAkACgALAAwADQANAA8AEAAR
ABIAEwAUABUAFgAWABcAGAAYABkAGAAYABgAGQAdAB0AHQAdAB4AHgAeAB4AHgAeAB4A
HgAdAB0AGwAbABoAGQAYABcAFgAVABIAEAAPAA4ADQAMAAwACwALAAoABwAGAAUABAAF
AAQABAADAAIAAgACAAEAAQABAAEAAQABAAEAAAAAAAAAAQABAAEAAQAAAAAAAAACAAIA
AgACAAAAAAABAAEAAQABAAEAAQADAAMAAwADAAEAAQABAAEAAQABAAIAAgACAAIAAgAB
AAEAAgACAAIAAgACAAIAAgAEAAQABAAEAAQABAAEAAQAAgACAAIAAgABAAEAAgACAAIA
AgACAAIAAgABAAEAAQABAAEAAQABAP//////////////////AAD+//7//v/+//7/AAAA
AAAAAAAAAAAAAgADAAQABQAFAAUABgAGAAUABQAFAAUABgAHAAgACQALAAsACwALAAsA
CQAJAAkACwAKAAoACgAIAAgABwAFAAQAAwACAAIAAgABAAAAAAD///3//P/8//v/+//7
//v/+f/5//n/+f/5//n/+f/5//j/+P/4//j/9//3//f/9//3//f/9//3//f/9//3//f/
9//3//f/9//3//f/9//3//f/9//3//f/9//3//X/9P/w/+z/6v/q/+3/8//6/wMADgAY
ACAALgBCAFYAawCEAJgAoACdAJUAhABoAEQALAAiAB0AFgAOAAkABAD///7//v/8//z/
+//6//r/+//7//v//P/+//3/+//6//r/+v/6//r/+v/6//r/+v/6//r/+v/8//v/+//8
//z//P/8//z/+v/6//r/+v/8//z//P/8//z//P/8//z//P/8//z//P/9//3//f/9//3/
/f/9//3//v/+//7//v//////////////AAABAAEAAQABAAIAAgACAAMABQAGAAQABQAG
AAYABwAIAAgACgANAA0ADgAPAA4ADwAPABEAEgATABQAFQAWABcAGAAYABkAGgAaABsA
HAAcABwAHQAfAB8AHwAfACAAIAAgACAAIAAgACAAIAAfAB8AHQAdABwAGwAaABkAGAAX
ABQAEgATABIAEQAQAA4ADQANAAwACQAIAAcABgAHAAYABgAFAAQABAAEAAMAAwADAAMA
AwADAAMAAgACAAIAAwADAAMAAwACAAIAAgACAAIAAgACAAIAAgADAAMAAwADAAMAAwAD
AAMAAwADAAMAAwADAAMAAwADAAQABAAEAAQABAADAAEAAgACAAIAAgACAAIAAgAEAAQA
BAAEAAIAAgACAAIAAgACAAIAAgABAAEAAgACAAIAAgACAAIAAgABAAEAAQABAAEAAQAB
AAEAAQABAAEAAQABAAEAAgAAAAAAAAAAAP7//v/+//7//v/9//3//v/+//7//v/9////
////////////////AAACAAIAAgACAAIAAwAEAAUABQAFAAYABgAHAAcABwAHAAgACQAK
AAsACwALAAsACwALAAkACQAJAAkACAAIAAgACgAKAAkABwAGAAUABAAEAAIAAQAAAAAA
///9//z//P/7//v/+//7//n/+f/5//n/+f/5//n/+f/4//j/+P/4//f/9//3//f/9//3
//f/9//3//f/9//3//f/9//3//f/9//3//f/9//3//f/9//3//f/9//1//L/8P/s/+r/
6v/v//f//v8HABIAGgAmADYASgBcAHUAjgCeAKAAlwCNAHgAWAA6ACwAIgAZABIADAAH
AAAA+//4//r/+v/4//f/9v/2//X/9//3//j/+P/5//n/+v/6//r/+v/4//j/+P/4//j/
+P/4//j/+P/3//f/+P/4//j/+P/4//j/+P/4//j/+P/4//j/+P/4//j/+P/4//j/+P/4
//j/+f/5//n/+f/5//n/+f/5//r/+v/6//r/+//7//v/+//7//z//f/9//////8AAAAA
/v///wEAAgACAAMABAAEAAUABgAGAAgACQAJAAoACwAMAA0ADQAPAA4ADwAQABEAEgAT
ABQAFAAXABgAGAAZABoAGgAaABsAGwAbABsAGwAaABoAGgAaABsAHAAdAB4AHQAdABsA
GwAaABkAGAAXABYAFQASABAADwAOAA0ADAAMAAsACwAKAAkACAAHAAYABQAEAAQAAwAC
AAIAAgABAAEAAQABAAEAAQABAAAAAAAAAAEAAQABAAEAAAAAAAAAAAAAAAAAAAAAAAAA
AQABAP//////////AQABAAEAAQABAAEAAQABAAEAAQACAAIAAgACAAIAAQABAAIAAgAC
AAAAAAAAAAAAAAAAAAAAAAAAAAAAAAAAAAAAAAAAAAAA/////wAAAAAAAAAAAAAAAAAA
///////////////////9//3//f/9//3//f/9//7//P/8//z//P/8//z//P/8//z/+//7
//z//P/8//z/+//7//v/+//7//v/+//7//v/+//8//z//v/+//7//v/+//7///8AAAEA
AQABAAIAAgAFAAUABQAFAAYABwAIAAkACQAJAAkACQAJAAcABwAHAAcABgAGAAYABgAG
AAUAAwAEAAMAAgACAAAA///+//7/+//5//j/+P/3//f/9//3//X/9f/1//X/9f/1//X/
9f/0//T/9P/0//X/9f/1//X/8//z//P/8//z//P/8//z//P/8//z//P/8//z//P/8//z
//P/8//z//X/8//x//D/7v/o/+b/6P/r//H/+P8FABAAGgAoADgATABiAH8AmgCqAK4A
pQCXAH4AWgA4ACgAIAAXABAADAAHAP7/9//0//L/9P/0//P/8v/0//X/9f/1//j/+P/5
//n/+P/4//j/+P/4//j/+P/4//r/+v/6//r/+v/5//n/+v/6//r/+v/6//j/+P/4//j/
+P/4//j/+P/6//r/+v/6//r/+v/6//r/+//7//v/+//7//v/+//7//z//P/8//z/////
/////////wAAAQABAAEAAQACAAIAAgADAAUABgAGAAcACAAIAAcACAAIAAoACwALAAwA
DQAOAA==
         </WaveFormData>
      </LeadData>
      <LeadData>
         <LeadByteCountTotal>10000</LeadByteCountTotal>
         <LeadTimeOffset>0</LeadTimeOffset>
         <LeadSampleCountTotal>5000</LeadSampleCountTotal>
         <LeadAmplitudeUnitsPerBit>4.88</LeadAmplitudeUnitsPerBit>
         <LeadAmplitudeUnits>��V</LeadAmplitudeUnits>
         <LeadHighLimit>2147483647</LeadHighLimit>
         <LeadLowLimit>268435456</LeadLowLimit>
         <LeadID>V6</LeadID>
         <LeadOffsetFirstSample>0</LeadOffsetFirstSample>
         <FirstSampleBaseline>0</FirstSampleBaseline>
         <LeadSampleSize>2</LeadSampleSize>
         <LeadOff>FALSE</LeadOff>
         <BaselineSway>FALSE</BaselineSway>
         <ExcessiveACNoise>FALSE</ExcessiveACNoise>
         <MuscleNoise>FALSE</MuscleNoise>
         <LeadDataCRC32>3761441117</LeadDataCRC32>
         <WaveFormData>
+P/4//j/+P/4//j/+P/4//j/+P/4//j/+v/6//r/+v/4//j/+P/4//j/+P/4//j/+P/4
//j/+P/4//j/+P/4//j/+P/4//j/+P/4//j/+P/4//j/+P/4//j/+P/4//j/+v/6//r/
+v/4//j/+P/4//j/+P/4//j/+P/4//j/+P/2//b/9v/2//b/9v/2//b/+P/4//j/+P/2
//b/9v/2//b/9v/2//b/9v/2//b/9v/2//b/9v/2//b/9v/2//b/9v/2//b/9v/2//b/
9v/2//b/9v/2//b/9v/2//b/9v/2//b/9v/2//j/+P/6//r//v//////////////AAAA
AP7//v/+/wAAAwAEAAQAAwADAAMAAwADAAEAAQABAAEAAQABAAEAAQD+//3//P/7//z/
/P/8//v/+v/5//j/9//2//b/9f/1//X/9f/0//T/9P/z//P/8//y//L/8v/y//L/8v/x
//H/8//z//P/8//x//H/8f/x//H/8f/x//H/8//z//L/8v/y//L/8v/y//T/9P/y//L/
8f/u/+n/6P/l/+X/6P/t//P/+v8AAAYADwAbAC0AQABYAG4AfgCDAIYAhAB4AF8ASAA9
ADYALAAmACIAGQAQAAoABAABAP///v/7//r/+P/4//b/9//3//j/+P/4//f/9//3//b/
9v/2//b/9v/4//j/9//3//f/9//3//f/9//3//f/9//3//f/9//3//f/9//3//f/9//3
//f/9//3//f/9//4//j/+P/4//j/+P/4//n/+f/5//n/+f/5//n/+v/6//r//P/8//3/
/f/7//z//P/8//3//f/+////AQABAAMAAwADAAMAAwAEAAUABgAHAAgACQAKAAoACwAO
AA8AEAARABIAEwAUABUAFgAWABYAFwAYABgAGQAZABcAGQAZABkAGgAaABoAGgAcABwA
HAAcABsAGwAaABkAGAAXABYAFQAUABMAEAAPAA4ADQAMAAsABwAGAAUABAADAAMAAgAB
AAIAAQABAAEA//////7//v/+//3//f/9//3//f/9//z//v/+//7//v/9//3//f/9//3/
/P/8//z//P/8//3//f/9//z//P/9//////////////////////////////////7//v/+
//7//v/+//7//v/+//7//v/+//7//v/+//////////7//v8AAAAAAAAAAP7//v//////
///////////////////////////+//7//v/+//7//v/8//3//f/9//3//f/9//3//P/8
//z//P/8//z/+//7//v/+//8//z//P/8//v/+//7//v/+//8//r/+v/6//n/+//7//v/
+//7//v/+//7//v/+//7//v/+//7//z//P/8//z//P/+//7/AAABAAMAAwADAAMAAgAC
AAIAAgACAAQABQAGAAgABwAHAAcABQAFAAMAAwADAAMAAwADAAMAAwACAAEAAAD///7/
/v/+//3//P/7//z/+//6//r/9//3//f/9//2//b/9v/1//f/9//2//b/9v/2//b/9v/1
//X/9f/1//X/9f/1//X/9//3//f/9//1//X/9f/1//b/9v/2//b/9v/2//b/9v/2//b/
9f/y/+3/6v/p/+n/6v/v//X//P8EAAgADQAZACcAOABMAGQAdAB7AIIAhAB8AGcATgBB
ADoAMgAsACYAHwAYABIADAAJAAcABgABAAAA/v/8//z//f/9//r//P/8//n/+f/5//j/
+v/6//r/+v/4//j/9//3//n/+f/5//n/+f/5//n/+f/5//n/+f/5//f/9//3//f/+f/5
//n/+f/5//n/+f/6//r/+v/6//r/+v/6//v/+//7//v/+//7//v//P/8//z//P/8//3/
/f/9//7//v/+//////8AAAEAAQABAAMAAwAFAAUABQAGAAcACAAJAAoACwAMAAwADQAQ
ABEAEgATABQAFQAWABcAFgAWABYAFwAaABoAGwAbABsAHQAdAB0AHgAeAB4AHgAcABwA
HAAcABsAGwAaABkAGAAXABYAFQAUABMAEAAPAA4ADQAMAAsACQAIAAcABgAFAAUABAAD
AAIAAQABAAEAAQABAAAAAAAAAP////////////////7//v/+//7//v/9//3//f/9////
/v/+//7//v/+//////////7//v///////////////////////////////////wAAAAAA
AAAAAAAAAAAAAAAAAAAAAAAAAP7//v/+//////////7//v/+//7//v/+/wAAAAABAAEA
///////////////////////////+//7//v/+//7//v/8//3//f/9//3//f/9//3//P/8
//z//P/8//z/+//7//n/+f/6//r/+v/6//n/+f/5//n/+f/6//r/+v/6//n/+f/5//n/
+f/5//n/+f/5//n/+f/5//n/9//3//f/9//3//n/+v/6//r/+v/6//z//P/+////AQAB
AAEAAQAAAAAAAAAAAAAAAgADAAQABgAFAAUABQAFAAUAAwADAAEAAQABAAEAAQABAAAA
///8//v/+v/6//z/+//6//n/+v/5//j/+P/3//f/9//3//b/9v/2//X/9f/1//T/9P/0
//T/9P/0//P/8//z//P/8//z//P/8//z//P/8//z//H/8f/x//H/8v/y//L/8v/y//L/
8v/y//L/8v/x//D/7f/q/+f/5//o/+3/8//4/wAABAAJABMAIQAyAEYAWgBuAHcAfAB+
AHoAZwBOAEEAOgAyACoAIgAbABQADgAKAAcABQACAP///P/8//r/+v/5//n/+v/4//j/
9//3//f/9v/2//b/9v/2//b/9v/1//X/9f/1//X/9f/1//X/9f/1//f/9//3//f/9f/1
//X/9f/1//X/9f/1//X/9f/1//b/9v/2//b/9v/2//b/9//3//f/9//3//f/9//4//j/
+P/4//j/+f/5//n/+v/6//r/+//7//z//f/9//3//////////////wAAAwAEAAUABgAH
AAgACAAJAAoACwAMAA0ADgAPABAAEQASABIAEgATABQAFAAVABUAFQAXABcAFwAYABgA
GAAYABgAGAAYABgAFwAXABYAFQAUABMAEgARABAADwAMAAsACgAJAAgABwAFAAQAAwAC
AP/////+//3//v/9//3//f/9//3//P/8//r/+f/5//n/+f/5//n/+P/4//j/+P/4//f/
9//3//f/+f/4//j/+P/4//j/+f/5//n/+P/4//n/+f/5//n/+f/5//n/+f/5//n/+f/5
//n/+P/4//j/+P/6//r/+v/6//j/+P/4//j/+P/4//j/+f/5//n/+P/4//j/+P/4//j/
+v/6//v/+//5//n/+f/5//f/9//3//f/9//3//b/9v/4//j/+P/4//b/9//3//f/9//3
//f/9//2//b/9v/2//b/9v/1//X/9f/1//b/9v/2//b/9f/1//P/8//z//T/9P/0//T/
8//z//P/8//z//P/8//z//P/8//z//P/8//z//P/8//y//T/9P/0//T/9v/2//j/+f/7
//v/+//7//r/+v/6//r/+v/8//3//v/+//3//f/9///////9//3/+//7//v/+//7//v/
+v/5//j/9//2//b/9v/1//T/8//y//H/8P/w/+//7//v/+//7v/u/+7/7f/t/+3/7P/s
/+z/7P/s/+z/7f/t/+3/7f/t/+3/7f/t/+v/6//r/+v/6//r/+v/6//s/+z/7P/s/+z/
7P/s/+z/7P/s/+n/5v/j/+D/2//d/+D/5f/r//L/+v/+/wUAEwAjADYATgBkAHQAewB+
AH4AbgBXAEAANQAuACYAIAAaABMACgAAAPr/9//1//T/8//w//D/8P/u/+3/7f/u//D/
8P/v/+//7//u/+7/7v/u/+7/7v/u/+3/7f/v/+//7//v/+3/7f/t/+3/7f/t/+3/7f/t
/+3/7f/t/+3/7f/t/+3/7f/t/+3/7v/u/+7/7v/u/+7/7v/v/+//8f/x//H/8f/v//D/
8P/w//D/8P/x//H/8f/y//L/8v/x//H/8v/z//P/8//1//X/+f/5//n/+v/7//z//f/+
////AAAAAAEAAgADAAQABQAGAAcACAAJAAoACgAKAAsADAAMAA0ADQANAA8ADwAPABAA
EAAQABAAEAAQABAAEAAPAA8ADgANAAwACwAKAAkACAAHAAQAAwACAAEAAAD///3//P/7
//r/+f/5//j/9//2//X/9f/1//P/8//y//L/9P/z//P/8//z//P/8//y//L/8v/y//L/
8f/x//H/8f/z//L/8v/y//L/8v/z//P/8//y//L/8//z//P/8//z//P/8//z//P/9f/1
//X/9f/0//T/9P/0//T/9P/0//T/9P/0//T/9P/0//T/9P/1//X/9f/0//T/9v/2//b/
9v/0//T/9f/1//X/9f/1//X/9//3//f/9//3//f/9v/2//T/9P/0//T/9v/3//f/9//1
//X/9f/1//T/9P/0//T/9P/0//P/8//z//P/9P/0//T/9P/z//P/8//z//P/9P/0//T/
9P/z//P/8//z//P/8//z//P/8//z//P/8//z//P/8//0//T/9P/0//T/9v/2//j/+f/5
//n/+f/5//r/+v/6//r/+v/8//3//v8AAP/////////////9//3//f/9//3//f/9//3/
/P/7//r/+f/4//j/+v/5//j/9//0//P/8v/y//H/8f/x//H/8P/w//D/7//v/+//7v/u
/+7/7v/u/+7/7//v/+//7//t/+3/7f/t/+//7//v/+//7f/t/+3/7f/u/+7/7v/u//D/
8P/w//D/8P/w/+//7P/p/+b/4//j/+b/6//v//b//v8CAAkAFQAjADYASgBgAHIAewCA
AIAAeABjAEoAPQA2AC4AJgAgABkAEgAKAAQAAQABAAAA/f/6//r/+P/4//f/9//2//b/
9v/1//X/9f/0//T/9P/0//T/9P/0//P/8//z//P/8//z//X/9f/1//X/9f/1//X/9f/1
//X/9f/1//X/9f/1//X/9f/1//X/9v/0//T/9P/0//T/9P/1//X/9//3//f/9//1//b/
9v/2//b/9v/3//f/+f/6//r/+v/5//n/+v/7//3//f//////AQABAAEAAgADAAQABQAG
AAcACAAIAAkACgALAAwADQAOAA8AEAARABIAEgASABMAFgAWABcAFwAXABkAGQAZABoA
GgAaABoAGAAYABgAGAAXABcAFgAVABQAEwASABEAEgARAA4ADQAMAAsACgAJAAcABgAF
AAQAAwADAAIAAQAAAP////////3//f/8//z//P/7//v/+//9//3//f/8//r/+v/6//r/
+//7//v/+//9//z//P/8//z//P/9//3////+//7/////////////////////////////
//////8AAAAAAAAAAAAAAAAAAAAAAAAAAAAAAAAAAAAAAAABAAEAAQAAAAAAAgACAAIA
AgACAAIAAwADAAEAAQABAAEAAQABAAEAAQABAAEAAAAAAAIAAgACAAIAAAABAAEAAQAB
AAEAAQABAAAAAAAAAAAAAAAAAP//////////AAAAAAIAAgABAAEA////////AAAAAAAA
AAD//wEAAQABAAEAAQABAAEAAQD//////////wEAAQAAAAIAAgACAAIABgAGAAgACQAH
AAcABwAHAAYABgAGAAYACAAKAAsADAAMAAsACwALAAsACwAJAAkACQAJAAkACQAHAAcA
BgAFAAYABQAEAAQABgAFAAQAAwAAAP///v/+//3//f/9//3//P/8//z/+//7//v/+v/6
//j/+P/4//j/+f/5//n/+f/5//n/+f/5//n/+f/5//n/9//3//f/9//4//j/+P/4//j/
+P/4//j/+v/4//X/9P/x/+z/6f/r/+7/8f/5/wAABgAIABEAHQArADwAUABkAHQAfQCC
AIIAegBjAEwAPwA6ADIALAAmAB8AGAAQAAwACQAHAAQAAQAAAP7//v/8//3/+//8//r/
+v/7//v/+//6//j/+P/4//j/+P/4//f/9//3//f/9//3//f/9//3//f/9f/1//X/9f/1
//X/9f/1//f/9//3//f/9f/1//X/9v/4//j/+P/4//b/9v/3//f/9//3//f/9//5//r/
+v/6//r/+v/7//v/+//8//z//P/9//3//v////////8BAAEAAQABAAEAAgAFAAYABwAI
AAkACgAKAAsADAANAA4ADwAQABEAEgATABIAEgASABMAFgAWABcAFwAXABkAGQAZABoA
GgAaABoAGgAaABoAGgAZABkAGAAXABYAFQAUABMAEgARAA4ADQAMAAsACgAJAAcABgAF
AAQAAwADAAIAAQAAAP////////3//f/8//z//P/7//v/+//7//v/+//6//r/+v/6//r/
+f/5//n/+f/5//j/+P/4//r/+v/7//v/+f/4//j/+f/5//n/+f/5//n/+f/5//n/+f/5
//n/+f/4//j/+P/4//j/+P/4//j/+P/4//j/+P/4//j/+P/5//n/+f/4//j/+P/4//j/
+P/4//j/+f/5//f/9//3//f/+f/5//n/+f/5//n/+P/4//r/+v/6//r/+P/5//n/+f/5
//n/+f/5//r/+v/6//r/+v/6//n/+f/3//f/+P/4//j/+P/3//f/9//3//f/+P/6//r/
+v/6//7//v8AAAEA//////////8AAAAAAAAAAAAAAgADAAQABAADAAMAAwADAAMAAQAB
AAEAAQABAAEAAQABAAAA//8AAP///v/+//z/+//6//n/+P/3//b/9v/1//X/9f/1//T/
9P/0//P/8//z//L/8v/y//L/8v/y//H/8f/x//H/8f/x//H/8f/x//H/8f/x//H/8f/x
//H/8P/w//D/8P/y//L/8v/y//L/8v/v/+z/6f/k/+P/5f/q/+3/8//8/wIABgANABsA
KwA8AFIAaAB0AH0AgAB+AHIAVwBCADkAMgAsACQAHAAVABAACgAIAAUAAQAAAP///P/6
//r/+P/3//f/9v/2//b/9f/1//X/9P/0//T/9P/0//T/9P/z//P/8//z//P/8//z//P/
8//z//X/9f/1//X/8//z//P/8//z//P/8//z//X/9f/1//b/9P/0//T/9P/2//b/9//3
//X/9f/1//X/9f/2//b/9v/2//b/9//3//n/+v/6//r/+f/5//r/+//7//v//f/9/wEA
AQABAAIAAQACAAMABAAHAAgACAAJAAgACQAKAAsADgAPABAAEQASABIAEgATABQAFAAV
ABUAFwAZABkAGQAYABgAGAAYABgAGAAYABgAFwAXABYAFQAUABMAEgARABAADwAMAAsA
CAAHAAYABQAFAAQAAwACAAEAAQAAAP///v/9//3//f/9//3//P/8//z/+//7//v/+//7
//v/+v/6//r/+v/6//n/+f/5//n/+v/6//v//P/8//z//f/9//3//P/8//3/+//7//v/
+//9//3//f/9//3//f/9//3//P/8//z//P/8//z//P/8//7//v/+//7//v/+//7/////
/////v/+//7//v/+//7//v/+//////////////////3//f/9//3//f/9//z//P/8//z/
/P/8//r/+//7//v/+//9//3//v/+//7//v/+/wAAAAACAAMAAwADAAMAAwACAAIAAgAC
AAQABgAHAAgACAAHAAcABwAHAAcABQAFAAcABwAHAAcABQAFAAQAAwACAAEAAAAAAP7/
/f/8//v/+v/5//j/+P/5//n/+f/5//b/9v/2//X/9f/1//T/9P/0//T/9P/0//P/8//z
//P/8//z//P/8//z//P/8//z//X/9f/1//X/9P/0//T/9P/0//T/9P/0//T/8v/x/+7/
7f/q/+f/5//s/+//9f/+/wIABgARAB0ALQBCAFgAagB2AH0AggCAAG4AVQBCADsANgAw
ACgAIAAZABAACgAIAAUAAwAAAP///P/6//r/+v/7//n/+v/6//r/9//3//f/9v/4//j/
+P/4//b/9v/1//X/9//3//f/9//1//X/9f/1//X/9f/1//X/9//3//f/9//3//f/9//3
//f/9//3//j/+P/4//j/+P/4//j/+f/5//f/9//3//f/9//4//j/+P/6//r/+//7//v/
/P/8//z/+//7//z//f//////AQABAAEAAQABAAIAAwAEAAUABgAHAAgACAAJAAoACwAM
AA0ADgAPABAAEQASABIAEgATABQAFAAVABUAFQAXABcAFwAYABgAGAAYABgAGAAYABgA
FQAVABQAEwASABEAEAAPAA4ADQAKAAkABgAFAAQAAwADAAIAAQAAAP/////+//3//P/7
//v/+//7//v/+v/6//r/+f/5//n/+f/5//n/+P/6//r/+v/6//n/+f/5//n/+//6//r/
+v/4//j/+f/5//f/9v/2//f/+f/5//n/+f/5//n/+f/5//n/+f/5//n/+P/4//j/+P/6
//r/+v/6//r/+v/6//r/+v/6//r/+//5//n/+P/4//r/+v/6//r/+P/4//n/+f/5//n/
+f/5//f/9//3//f/+f/4//j/+P/4//j/+v/6//z//f////////////7//v/+//7//v8A
AAEAAgACAAEAAQABAAMAAwABAAEAAQABAAEAAQABAAEAAAD///7//f/8//z//P/7//r/
+f/4//f/9v/2//X/9f/1//X/8v/y//L/8f/x//H/8P/w//D/8P/w//D/7f/t/+3/7f/t
/+3/7f/t/+//7//v/+//7//v/+//7//u/+7/7v/u/+7/7v/u/+7/7v/u/+3/6v/p/+T/
3//f/+L/5//p//L/+v8AAAUADQAdADIASABeAHIAfQCAAIIAegBjAEoAOwA0ACwAJAAg
ABsAEAAIAAIA///9//r/+f/2//T/8v/w/+//8f/y//T/9P/z//P/8//y//L/8v/y//L/
8P/w/+//7//x//H/8f/x//H/8f/x//H/8f/x//H/8f/x//H/8f/x//H/8f/x//H/7//v
/+//8P/w//D/8P/w//D/8P/x//H/8f/x//H/8f/x//L/8v/y//T/9P/1//X/9f/2//b/
9v/3//f/+P/5//n/+f/7//v/+//7//v//P/9//7///8AAAEAAgACAAMABAAFAAYABwAI
AAkACgALAAoACgAKAAsADAAMAA0ADQAPABEAEQARABIAEgASABIAEAAQABAAEAAPAA8A
DgANAAwACwAKAAkACgAJAAYABQAEAAMAAgABAP///v/9//z//f/9//z/+//6//n/+f/5
//f/9//2//b/9v/1//X/9f/3//f/9//2//b/9v/2//b/9//3//f/9//3//b/9v/2//j/
+P/5//n/+f/4//j/+f/5//n/+f/5//n/+f/5//n/+f/5//n/+f/6//r/+v/6//r/+v/6
//r/+P/4//j/+P/6//r/+v/7//n/+f/4//j/+v/6//r/+v/6//r/+//7//n/+f/5//n/
+f/5//n/+f/5//n/+P/4//j/+P/6//r/+v/6//r//P/8//7//////////////wAAAAAA
AAAAAAACAAMABAAEAAMAAwADAAMAAwABAAEAAwADAAMAAwADAAMAAgABAP7//f/8//z/
/P/7//r/+f/4//f/9v/2//X/9f/1//X/9P/0//T/8//z//P/8v/y//L/8v/y//L/8//z
//P/8//x//H/8f/x//P/8//z//P/8//z//P/8//y//L/8v/y//L/8v/y//L/8v/y//H/
8P/t/+j/4//j/+b/6f/v//b//P8CAAcAEQAfADAARgBcAHAAewCAAIIAfgBrAFAAPwA4
ADIAKgAkAB0AFgAQAAoABwAFAAQAAQAAAP7//v/8//v/+//6//r/+v/5//n/+f/4//j/
+P/4//j/+P/4//f/9//3//f/9//3//f/9//3//f/9//3//f/9//3//f/9//3//n/+f/5
//n/+f/5//n/+v/6//r/+v/6//r/+v/7//v/+//7//v/+//7//z//P/8//z//P/9//3/
/f/+//7//v//////AAABAAEAAQADAAMABQAFAAUABgAHAAgACQAKAAsADAAMAA0ADgAP
ABAAEQAQABEAEgATABQAFAAUABUAFgAWABcAFwAZABsAGwAbABwAHAAcABwAGgAaABoA
GgAbABsAGgAZABgAFwAWABUAFgAVABIAEQAOAA0ADAALAAsACgAJAAgABQAFAAQAAwAC
AAEAAQABAAEAAQAAAAAAAAD////////////////+/wAAAAAAAAAA//////////8BAAAA
AAAAAAAAAAABAAEAAQAAAAAAAQABAAEAAQABAAEAAQABAAEAAQABAAEAAQAAAAAAAAAA
AAAAAAAAAAAAAAAAAAAAAAAAAAAAAAABAAEAAQAAAAAAAAAAAAAAAAAAAAAAAQABAAEA
AQABAAEAAQABAAEAAQABAAEAAAAAAP7//v/+//7//v/////////9//3//f/9//7//v/+
//7//v/+//7/AAAAAAIAAwADAAMAAwADAAIAAgACAAIABAAGAAcACAAIAAcABwAHAAcA
BwAFAAUABQAFAAUABQADAAMAAgABAAAA///+//7//v/9//z/+//6//n/+P/4//f/9//3
//f/9P/0//T/8//z//P/8v/y//L/8v/y//L/8f/x//H/8f/x//H/8f/x//H/8f/x//H/
8f/x//H/8f/w//D/8P/w//D/8P/w//D/8P/w//H/7v/r/+b/5f/j/+T/6f/t//T/+v8A
AAMACwAZACgAOgBQAGIAbwB2AHwAegBpAE4APQA0AC4AJgAiABsAFAAOAAoABwADAAIA
///8//r/+v/4//f/9//4//b/9v/1//X/9f/0//L/8v/y//L/8v/y//H/8f/z//P/8//z
//P/8//z//P/8//z//P/8//z//P/8//z//X/9f/1//X/9f/1//X/9v/0//T/9P/0//T/
9P/1//X/9f/1//X/9f/1//b/9v/2//b/9v/3//f/9//4//j/+P/5//n/+v/7//v/+//9
//3/////////AAABAAIAAwAEAAUABgAGAAcACAAJAAoACwAKAAsADAANABAAEAAQABEA
EgASABMAEwATABUAFQAVABYAFgAWABYAFAAUABQAFAATABMAEgARABIAEQAQAA8ADgAN
AAoACQAIAAcABgAFAAUABAADAAIA//////7//f/+//3//f/9//v/+//6//r/+v/5//n/
+f/7//v/+//6//j/+P/4//j/+f/5//n/+f/5//j/+P/4//j/+P/5//n/+f/4//j/+f/3
//f/9//3//n/+f/5//n/+f/5//n/+f/4//j/+P/4//j/+P/4//j/+P/4//j/+P/4//j/
+P/5//n/+f/4//j/+P/4//j/+P/4//j/+f/5//f/9//3//f/9//3//f/9//3//f/9v/2
//b/9v/2//b/9v/3//f/9//2//X/9P/z//T/9P/0//T/9P/0//P/8//z//P/9P/0//T/
9P/z//P/9f/1//X/9P/2//b/9v/2//j/+P/6//v/+//7//v/+//8//z//P/8//z//v//
/wAAAAD//////////////f/9//3//f/9//3//f/9//z/+//4//f/9v/2//b/9f/0//P/
8v/x//D/8P/v/+//7//v/+7/7v/u/+3/7f/t/+z/7P/s/+z/7P/s/+3/7f/t/+3/7f/t
/+3/7f/r/+v/6//r/+v/6//r/+v/6v/q/+r/6v/q/+r/6v/q/+r/6v/n/+b/4//g/93/
3f/g/+X/6f/w//b/+v///wsAGQAoAD4AVABkAG0AcgB0AGwAVwBAADUALgAmAB4AGAAT
AAwABAACAP///f/6//f/9P/y//D/8P/v/+//8P/u//D/7f/t/+3/7P/s/+z/7P/s/+z/
7P/r/+v/6//r/+v/6//r/+v/6//r/+v/6//r/+v/6//r/+v/6//r/+v/6//r/+v/6//r
/+z/7P/s/+z/7P/s/+z/7f/t/+3/7f/t/+3/6//s/+z/7P/u/+7/7//v/+//8P/w//D/
8f/x//L/8//z//P/9f/1//X/9f/1//b/9//4//n/+v/7//z//P/9//7///8AAAEAAAAB
AAIAAwAEAAQABAAFAAYABgAHAAcABQAHAAcABwAIAAgACAAIAAgACAAIAAgACQAJAAgA
BwAGAAUABAADAAIAAQD+//3/+v/5//j/9//3//b/9f/0//P/8//y//H/8P/v/+//7//v
/+//7v/u/+z/6//r/+v/6//r/+v/6v/s/+z/7P/s/+v/6//r/+v/7f/s/+z/7P/q/+r/
6//r/+v/6v/q/+v/6//r/+v/6//r/+v/6//r/+v/6//r/+v/7P/s/+z/7P/q/+r/6v/q
/+r/6v/q/+r/6v/q/+r/6//r/+v/6v/q/+r/6v/q/+r/6P/o/+n/6f/p/+n/6f/p/+f/
5//n/+f/6f/p/+j/6P/m/+b/5v/m/+b/5//n/+f/5//n/+f/5//m/+b/5v/m/+b/5v/l
/+X/5f/l/+b/5v/m/+b/5f/l/+X/5f/l/+b/5v/m/+b/6P/m/+b/5v/m/+j/6P/q/+v/
6//r/+v/6//s/+z/7P/s/+z/7v/v//D/8P/v/+//7//x//H/7//v/+3/7f/t/+3/7//v
/+7/7f/s/+v/6v/q/+n/5//l/+P/5P/j/+L/4v/h/+H/4f/h/97/3v/e/93/3//f/97/
3v/e/97/3v/e/93/3f/d/93/2//b/9v/2//d/93/3f/d/93/3f/d/93/3P/c/9z/3P/c
/9z/3P/c/9z/3P/Z/9j/1f/Q/83/zf/Q/9P/2f/i/+r/7v/1////DwAgADgAUABgAGkA
bgBuAGQATQA0ACcAIAAYABIADgAFAPz/9P/w/+3/6f/o/+X/5P/i/+L/4P/f/9//4P/g
/+L/3//f/9//3v/e/97/3v/e/97/3v/d/93/3f/d/93/3f/d/93/3f/d/93/3f/d/93/
3f/d/93/3f/d/93/3f/d/9//3//f/+D/3v/e/97/3v/e/97/3//f/+H/4f/h/+H/4f/i
/+L/4v/i/+L/4//j/+H/4v/i/+L/5f/l/+b/5//n/+f/6f/p/+n/6f/p/+r/6//s/+3/
7v/t/w==
         </WaveFormData>
      </LeadData>
   </Waveform>
</RestingECG>
