# Supplementary material for: Detection of Left Atrial Enlargement Using a Convolutional Neural Network-Enabled Electrocardiogram
Source: Front Cardiovasc Med. 2020 Dec 17;7:609976. doi: 10.3389/fcvm.2020.609976 (PMC7773668; doi:10.3389/fcvm.2020.609976)
Supplement: Supplementary file 2 [file Data_Sheet_2.ZIP › normal1/1802010480_8707_00000013.XML]

<?xml version="1.0" encoding="Windows-1252"?>
<!DOCTYPE RestingECG SYSTEM "restecg.dtd">
<RestingECG>
   <PatientDemographics>
      <PatientID>1802010480</PatientID>
      <PatientAge>72</PatientAge>
      <AgeUnits>Years</AgeUnits>
      <Gender>Male</Gender>
      <PatientLastName>zhanghengkang</PatientLastName>
   </PatientDemographics>
   <TestDemographics>
      <DataType>Resting</DataType>
      <Site>1</Site>
      <AcquisitionDevice>MAC55</AcquisitionDevice>
      <Status>Unconfirmed</Status>
      <Priority>Normal</Priority>
      <AcquisitionTime>15:26:15</AcquisitionTime>
      <AcquisitionDate>08-01-2015</AcquisitionDate>
      <CartNumber>1</CartNumber>
      <AcquisitionSoftwareVersion>009C</AcquisitionSoftwareVersion>
      <XMLSourceVersion>MAC5000 v1.0</XMLSourceVersion>
   </TestDemographics>
   <RestingECGMeasurements>
      <VentricularRate>89</VentricularRate>
      <AtrialRate>89</AtrialRate>
      <PRInterval>154</PRInterval>
      <QRSDuration>88</QRSDuration>
      <QTInterval>344</QTInterval>
      <QTCorrected>418</QTCorrected>
      <PAxis>79</PAxis>
      <RAxis>86</RAxis>
      <TAxis>69</TAxis>
      <QRSCount>15</QRSCount>
      <QOnset>214</QOnset>
      <QOffset>258</QOffset>
      <POnset>137</POnset>
      <POffset>178</POffset>
      <TOffset>386</TOffset>
      <ECGSampleBase>500</ECGSampleBase>
      <ECGSampleExponent>0</ECGSampleExponent>
   </RestingECGMeasurements>
   <Diagnosis>
      <Modality>Resting</Modality>
         <StatementCount>2</StatementCount>
         <LabelText>12SL ��ϳ���</LabelText>
      <DiagnosisStatement>
         <StmtFlag>ENDSLINE</StmtFlag>
         <StmtText>�������</StmtText>
      </DiagnosisStatement>
      <DiagnosisStatement>
         <StmtFlag>ENDSLINE</StmtFlag>
         <StmtText>���� ECG</StmtText>
      </DiagnosisStatement>
   </Diagnosis>
   <Waveform>
      <WaveformType>Rhythm</WaveformType>
      <WaveformStartTime>0</WaveformStartTime>
      <NumberofLeads>8</NumberofLeads>
      <SampleType>CONTINUOUS_SAMPLES</SampleType>
      <SampleBase>500</SampleBase>
      <SampleExponent>0</SampleExponent>
      <HighPassFilter>16</HighPassFilter>
      <LowPassFilter>150</LowPassFilter>
      <ACFilter>NONE</ACFilter>
      <LeadData>
         <LeadByteCountTotal>10000</LeadByteCountTotal>
         <LeadTimeOffset>0</LeadTimeOffset>
         <LeadSampleCountTotal>5000</LeadSampleCountTotal>
         <LeadAmplitudeUnitsPerBit>4.88</LeadAmplitudeUnitsPerBit>
         <LeadAmplitudeUnits>��V</LeadAmplitudeUnits>
         <LeadHighLimit>2147483647</LeadHighLimit>
         <LeadLowLimit>268435456</LeadLowLimit>
         <LeadID>I</LeadID>
         <LeadOffsetFirstSample>0</LeadOffsetFirstSample>
         <FirstSampleBaseline>0</FirstSampleBaseline>
         <LeadSampleSize>2</LeadSampleSize>
         <LeadOff>FALSE</LeadOff>
         <BaselineSway>FALSE</BaselineSway>
         <ExcessiveACNoise>FALSE</ExcessiveACNoise>
         <MuscleNoise>FALSE</MuscleNoise>
         <LeadDataCRC32>2839327630</LeadDataCRC32>
         <WaveFormData>
+P/4//j/+P/4//j/+P/4//b/9v/2//b/+P/4//j/+P/6//r/+//7//j/9//3//j//P/8
//3//f/7//v/+//8//z/+//6//r/+v/6//v//P/8//z//P/7//z//f/9//7/AAAAAP7/
/P/6//n/+P/4//b/9v/1//X/9v/2//b/9f/z//P/8//z//T/9P/0//X/9f/1//X/9f/2
//b/9v/2//T/9P/0//T/9P/0//T/9f/z//L/8v/y//T/9f/z//L/+P/9/wAAAgAFAA8A
GAAZAB4AIwAhABsAGwAZABIA/v/q/9//2f/P/8r/zv/R/9P/1//Z/9j/3f/l/+b/5//r
/+7/8f/v/+3/8f/y//P/9f/4//r/9//3//b/9f/1//X/9v/3//n/+f/5//n/+f/5//n/
+v/5//n/+P/2//j/+P/4//j/+P/4//n/+f/7//v/+//7//3//f/+//7/+//6//n/+P/5
//r/+//8//z//P/9//3//f/+///////+//7///////3//v//////AQACAAIAAgADAAMA
BAAFAAQABAAEAAUABQAFAAUABwAHAAcABwAHAAoACgAKAAoACAAJAAkACQAHAAYABQAF
AAQABAAEAAMABAACAAEAAQD+//3//P/8//v/+//7//r//P/7//n/+f/3//f/9//3//f/
9//3//X/9f/1//X/9f/z//P/8//z//P/8//y//H/8//0//T/8//z//T/9P/0//T/9P/z
//P/8//z//P/8//x//L/8v/y//T/8//z//T/8//z//P/9P/1//T/9f/2//T/9P/0//X/
9//3//b/9v/5//n/+f/5//j/9//2//X/9//3//b/9v/4//b/9v/2//f/9//3//f/9f/1
//T/9P/0//T/9v/2//b/9v/2//b/9v/2//b/9v/0//T/9f/1//X/9f/1//X/9v/4//j/
+P/4//v/+//6//n/+P/4//n/+P/7//v/+//7//n/+v/6//n/+v/6//r/+v/9//7/AAAA
AP///f/8//v//f/+////AAD8//r/+v/5//j/+P/4//j/+f/5//r/+v/5//f/9v/1//f/
9//2//b/9P/1//X/9f/1//X/9P/0//X/9v/3//j/9v/2//b/9v/2//f/9//2//r/+v/2
//X/+f/6//r//f8EAAYACwAVABwAHwAgAB8AHwAfAB8AGwASAAAA6v/f/9n/0//S/9L/
1f/Z/9v/3f/i/+X/6f/s/+3/6//w//P/8f/x//X/9v/3//f/+P/2//b/9//3//f/+f/5
//r/+//7//v/+//7//v/+//7//z//P/9//3//P/8//z//P/8//z//P/9//3//f/9//3/
/f/9//3//v/+/wAAAAAAAAAAAgACAAIAAgACAAIAAwADAAMABAAFAAUABAAEAAUABQAF
AAYABwAHAAkACgAKAAoACwALAAwADQAPABAAEQATABEAEQARABMAFQAVABUAFQAWABYA
FgAWABYAFwAXABcAFwAWABUAFQAUABQAFAATABQAEgARABEAEAAPAA4ADgALAAsACwAK
AAsACwAKAAsACQAJAAkACQAJAAkACQAHAAcABwAHAAcABQAFAAUABQAGAAcABwAHAAUA
BgAGAAUABQAGAAYABgAGAAYABQAFAAcABwAHAAcABwAIAAgACAAKAAkACQAKAAoACQAI
AAgACAAGAAYABgAGAAYABgAHAAkACQAIAAgABwAHAAcABwAHAAcABwAHAAcABwAGAAYA
CgAIAAgACAAJAAkACQAJAAcABwAGAAYABAAEAAYABgAGAAYABgAGAAgACAAGAAgACAAI
AAgABwAHAAYABQAFAAYACAAIAAkACQAJAAkACQAKAAoACQAIAAgACAAIAAkACgAMAAwA
DAALAAsACwAKAAoACgAKAAcABAADAAEAAwAEAAUABgAEAAMAAwACAAAA////////AAAB
AAEAAgAAAAEAAQABAAEAAQAAAAAAAgACAAIAAgAAAAAAAAAAAAAAAQABAAAAAgACAAAA
//8BAAQACAANAAwADgAXACEAJgAtADIALwAvADEAMwAxACQACgD4//P/6f/h/+D/4P/h
/+H/5//v//D/8f/3//r/+f/3//r///////3///8GAAcAAQD8/wIAAgADAAMAAwAFAAUA
BgAHAAUABQAFAAUAAwADAAMABAAGAAcABwAGAAQABAAEAAQABgAGAAcABwAFAAUABQAF
AAUABQAGAAYABwAIAAkACgAHAAYABQAEAAYABgAHAAcABwAIAAkACQAIAAgACQAJAAkA
CgALAAsACQAKAAoACgAOAA8AEQATABMAEgARABEAEQARABEAEwARABEAEQARABQAFAAU
ABQAEgATABMAEwAVABQAEwATABIAEgASABEAEAAOAA0ADQAMAAsACgAKAAkACQAJAAgA
BgAFAAMAAwAFAAUABQAFAAUABQAFAAMAAwADAAMAAwABAAEAAQABAAMAAwACAAEAAwAE
AAQAAwABAAIAAgACAAQABAADAAMABQAFAAUABQAEAAQAAwACAAIAAQABAAIABQAFAAUA
BgAEAAIAAgACAAQABAAEAAUAAwADAAIAAgADAAMAAwADAAUABQAFAAUAAwADAAIAAgAG
AAQABAAEAAUABQAFAAUAAwADAAIAAgAEAAQABgAGAAIAAgACAAIAAgACAAIAAgACAAIA
AwADAAMAAwAFAAUAAgAEAAQABAAEAAMAAwACAAEABAAGAAkACgAIAAcABgAFAAcACAAI
AAcABgAGAAYABgAJAAoADAAMAAwACwALAAsACgAKAAoACgAIAAYABgAFAAQABAAEAAQA
AwADAAQABAACAAEAAQABAAEAAQAAAAAAAAABAAEAAQADAAMAAgACAAIAAgACAAIAAAAA
AAAAAAAAAAEAAQAAAAAAAgAEAAEAAQAEAAYAAwAGAAoADQARAB4AKwA0ADUANQAxAC0A
LwAuABoA/P/v/+n/4f/e/+D/3//h/+X/6f/s/+//8f/0//f/+f/4//n/+//9////AAD/
//3/+v/8//7/AQADAAUAAgABAAEAAQABAAEAAQABAAEAAQABAAIAAgADAAMAAgACAAIA
AgACAAAAAAABAAEAAwADAAMAAwADAAMABAAEAAQABAAEAAQABgAGAAYABgAEAAQABQAF
AAUABgAHAAcABgAGAAcABwAFAAYABwAHAAkACgAKAAoADQANAA4ADwAPAA4ADQANAA0A
DQANAA8ADwAPAA8ADwAQABAAEAAQABAAEQARABEAEwASABEAEQAQABAAEAAPABAADgAN
AA0ADAALAAoACgAHAAcABwAGAAQAAwABAAEAAwADAAMAAwABAAEAAQD//wEAAQABAAEA
AwADAAMAAwADAAMAAgABAP//AAAAAP//AAACAAMABAABAAAA/v/9/////////////v/+
//3//P/9//3//v8AAP///////wAAAgAAAAAAAAAAAAAAAAABAAEAAQAAAAAAAQABAAEA
AQAAAP///v/9//7//////wAAAAD+//7//v/////////////////+//7/AAAAAAIAAgD+
//7//v/+//7//v/+//7//v/+//////////////////////////////8BAP7/AAAAAAAA
AAABAAEAAAD/////AAACAAIAAQABAAEAAQADAAQABAADAAIAAgACAAIAAwAEAAYABgAG
AAUABQAFAAQABAAEAAQAAgAAAAAA///+//7//v/+//3//f/+//7//P/7//v/+//9//3/
/P/8//r/+//7//v//f/9//z//P/8//z//P/8//z//P/8//z//v///////v/8//r/+v//
/////P/+/wMABAAGAA0AFwAgACUAJgApACcAJQAjACEAGgAGAPD/5//n/9//1P/S/9f/
3//f/9//5v/p/+n/7v/z//H/8v/1//X/+f/9//r/+f/7//z//v/8//3//f/9//3//f/+
////AQABAAEAAQAAAP///v/+/wAAAQABAAAA/v/+//7//v8AAAAAAQABAAMAAwADAAMA
AwADAAQABAAEAAQABAAEAAIAAgACAAIAAAAAAAEAAQACAAQABgAHAAUABAAEAAMABAAG
AAgACQAHAAgACAAIAAkACQAKAAsADAAMAAwADQANAA0ADQAPABEAEQARABEAEAAQABAA
EAASABMAEwATABEAEAAPAA8ADAAMAAwACwAMAAoACQAJAAoACQAIAAgABQAFAAUABAAE
AAMAAQABAP///////////////////f////////////3//f/9//3///////7//f/7//z/
/P/7//3//v/+//7//v/+//3//f/7//v/+//7//3//v/+//7//////wAAAgACAAEAAAAA
AP7//P/8//z//f/+////AQD//////v/+//////////////////////8BAAEAAAAAAAEA
/v/9//z//v///wAAAQD//////v/+/wAAAAACAAIA/v/+//7//v/+//7//v/+/wAAAAAB
AAEA//////v/+v/9//7///8AAAEAAQAAAP///f/+/wAAAAABAAEAAQABAAMABAAEAAMA
AgACAAIAAgADAAQABgAGAAYABQAFAAUAAgACAAIAAgACAAAAAAD///z//P/8//z/+//7
//z//P/+//3//f/9//3//f/8//z/+v/7//v/+//7//v/+v/6//r/+v/6//r//P/8//z/
/P/7//v/+v/4//r/+P/6//v/+//6//z/AQAIAAgADQAVAB4AIQAkACUAJQAhAB0AHwAc
AAYA7v/p/+H/1//W/9j/1//b/9//3//i/+f/6f/s/+//8//2//X/9f/3//n/+P/5//n/
/P/8//z//f/9//3//f/9//7//////////////////////wAA/v///////v/+//7//v/+
/wAAAAABAAEAAQABAAEAAQD/////AAAAAAAAAAAAAAAAAgACAAIAAgAEAAQABQAFAAMA
BAAFAAUABAAEAAUABQAHAAgACQAJAAkACgAKAAoACwALAAwADQAMAAwADAANAA8ADwAP
ABEADwAPAA8ADwARABIAEwAUABMAEwASABEAEQAQAA8ADwAOAA4ADgANAAwACgAJAAkA
CgAJAAgACAAGAAUABAACAAMAAwACAAMAAwADAAMAAwABAAEAAQD//wEAAQABAAEA////
/////////////v/9//3//v/+//3/+//8//z//P///wAAAAABAP///////////f/+//7/
/v8AAP////8AAP///////wAAAAD+//7//v8AAAAAAAABAAEAAQAAAAAA//////////8B
AAEAAQABAAEAAQAAAAAAAgAAAAAAAAD//////////wEAAQAAAAAAAAAAAAIAAgD+//7/
/v/+//7/AgD+/wAAAAAAAAAAAwADAAIAAQD//wAAAgACAAMAAwADAAMABQAGAAYABQAC
AAIAAgACAAUABgAIAAgABwAFAAQAAwAEAAQABAAEAAIAAAAAAP///P/8//z//P/9//3/
/v/+//7//f/9//3//f/9//z//P/8//3//f/9//v/+//6//r//P/8//z//P/6//r/+v/6
//r/+//7//r//v/8//r//f////7/AAAFAAYABgAPABsAIAAfACIAJwArACsAKQAlABwA
CAD0/+v/5//h/9r/1v/Z/93/3f/h/+b/6f/r//D/8//x//D/9//9//v/+//8//3//f/8
//r/+v/7//v/+//7//v//P/9/////////////f/9//3//v/+///////+/wAAAAAAAAAA
///+//7//f////////////////8AAAAAAAAAAAAAAAAAAAAAAAAAAAAAAAABAAEAAQAC
AAMAAwACAAIAAwADAAMABAAFAAUABQAGAAYABgAJAAkACgALAAoACgAKAAsACwALAAsA
DQAPAA8ADwAPAA4ADgAOAA4ADAANAA0ADQAOAA4ADgAPAAwADAAMAAsADAAKAAkACQAG
AAUABAAEAAUABQAFAAQAAgABAP////////////////////////3//f/9//3//f/+////
AAABAP/////+//3//f/+//7//f/7//z//P/8//7//v/9//3//f/9//3//f/7//z//P/8
//z/+//7//z/+//7//v//P/+//z//P/8//z//P/8//3//f/9//z//P/9//3//f/9//3/
/f/9//3//f/9//z//P/+//z//P/8//v/+//7//v/+//7//r/+v/8//z//v/+//r/+v/6
//r/+v/6//r/+v/+//z//P/8//z//P/8///////+//3/+//8//7//v/9//3//f/9/wAA
AgADAAMAAQAAAP///v///wAAAgACAAIAAQABAAEAAAAAAAAAAAD+//z//P/7//z//P/8
//z/+f/5//r/+v/6//n/+f/5//n/+f/4//j/+P/5//n/+f/3//f/9v/2//f/+P/5//r/
+v/6//r/+v/4//n/+f/4//j/+P/8//3/+//+//7//f8CAAoADwAXACAAJQAmACUAJwAr
AC0AKwAcAAIA8v/r/93/1//a/9T/0//Z/+H/5//q/+n/6//w//P/9f/2//X/9f/1//X/
9v/3//v//v/8//r/+//7//v/+//7//z//f/7//v/+//7//3//f/9//7//v///////v/8
//z//P/8//7//v///////f/9//3//f//////AAAAAAAAAAAAAAAAAAAAAAAAAAAAAAAA
AQABAAEAAgADAAMAAgACAAMAAwABAAIAAwADAAUABgAGAAYABwAHAAgACQAKAAoACgAL
AAsACwALAA0ADAALAAoACQANAA4ADwAQAA8ADwAOAA0ADwAOAA0ADQAMAAwADAALAAgA
BgAFAAUABgAFAAQABAAFAAUABQAEAAIAAQD/////AQABAAEAAQD////////9//3//f/9
//3//f/9//3//f///////v/9//3//v/+//3/+//8//z//P/+//7//f/9////////////
/v/+//3//P/+//3//f/+//3//f/9//7//v/8//z//P/+//7//v/////////+//7/////
///////+//3//P/7//3///8AAAIAAgD+//z/+v/8//3//v/////////+//7//v/+/wAA
AAD8//z//P/8////AAABAAIAAAD8//3/AAD+//7//v/+///////+//3///8AAAIAAgAD
AAMAAwADAAMABAAEAAMAAgACAAIAAgABAAIABAAEAAQAAwADAAMAAgACAAIAAgACAAAA
AAD///7//v/+//7/+//7//z//P/8//v/+//7//v/+//6//r//P/9//3//f/7//v/+v/6
//r/+v/6//r/+v/6//r/+v/8//3//f/8//7/AAD+//v/+//8/wAAAwAGAAgAEwAdACIA
JQAmACMAIwAnACUAHwAUAP7/7v/p/9//0//W/9r/2f/Z/9v/3//m/+v/6//s/+//8//4
//v/+//5//v//v/9//n//P8AAP7//////////f/9//7//////////////////////wAA
AAABAAEAAAD+//7//v/+////AAACAAMAAQABAAEAAQABAAEAAgACAAIAAgACAAIAAgAC
AAIAAgAEAAQABQAFAAcACAAJAAkABwAGAAYABQAHAAgACQAJAAcACAAIAAgACwALAAwA
DQANAAwACwALAA0ADQANAA8AEQARABEAEQAQABAAEAAQABIAEwATABMAEgAQAA4ADQAO
AA4ADgANAAoACAAHAAcABwAHAAcACAAHAAcABwAGAAQAAwABAAEAAQABAAEAAQADAAMA
AwABAP/////////////////////9//3//P/7//3//v/+//3//f/+//7//v/8//z/+//7
//3//f/9//3//f/+//7//v/+//3//f/+//3//f/9//7//v/8//z//P/8//z//P/9//3/
/f/8//z//v///wAAAQAAAP///v/9///////+//7//v/8//z//P////////////3//f/8
//z//f/+/wEAAgD+//7//v/+/wAAAAAAAAAA+v/6//3//f/+//7//v/+//7//f/9//z/
+//9//7/AAAAAAMAAwADAAMAAQACAAIAAQAAAAAAAAAAAP//AAACAAIABAADAAMAAwAC
AAIAAgACAP7//P/8//v/+//8//3//v/8//v/+//6//r/+f/5//n/+f/5//j/+P/4//n/
+f/5//v/+//6//r/+P/4//j/+P/6//r/+v/6//r/+//7//r/+v/8//r/+//7//z/AAAB
AAIACgARABkAHgAjACIAIwAhAB8AHwAhABgA/P/m/+P/3//V/9D/0P/V/9v/3f/d/+L/
5//r/+z/7//z//b/9//1//H/9f/4//f/9//2//j/+P/5//n/+f/7//v//P/9//v/+//7
//v//f/9//3//v/8//3//f/8//z//P/8//z//v/+///////+//3//P/7//3//f/+//7/
/v/+//7//v8AAAAAAAAAAP7//v//////AQACAAMAAwAEAAQABQAFAAQABAAEAAMABQAG
AAYABgAFAAUABgAHAAgACAAIAAkACQAJAAkACwANAA0ADQANAAwADAAMAAwADgAPAA8A
DwANAAwACwALAAoACgAKAAkACAAGAAUABQAEAAMAAgACAAMAAwADAAIAAQD///z/+//8
//3//v////7//f/8//n/+v/7//z//f/7//v/+//7//n/+f/4//f/+f/6//r/+f/5//r/
+v/6//z//P/7//v/+f/5//n/+f/7//z//P/8//r/+f/5//r//f/9//3//v/+//z//P/8
//n/+P/3//f/+P/5//n/+v/7//v/+//7//v/+//7//v/+//7//r/+v/8//r/+v/6//n/
+f/5//n/+//7//r/+v/6//r//P/8//r/+v/6//r/9v/6//7/+v/6//z//P/8//z//f/9
//z/+//5//r//P/8/////////////f/+//7//f/+//7//v/+////AAACAAIAAgABAAEA
AQD+//7//v/+//7//P/8//v/+P/4//j/+P/5//n/+v/6//r/+f/5//n/9//3//b/9v/4
//n/+f/5//n/+f/4//j/+P/4//j/+P/2//b/9v/2//b/9//3//b/+v/6//b/9//7//z/
/P8BAAQABgALABMAHAAhACYAJQAlACkAKwAlABgAAgDw/+n/3f/X/9r/3P/V/9P/2f/d
/+T/6//t/+7/7//v//D/8//z//X/9f/2//n/+f/4//r/+P/5//n/+f/5//n/+v/7//v/
+//7//v//f/9//3//v/8//3//f/8//7//v/+//7//P/8//3//f/9//3//f/9//3//f/+
//7//v/+//7//v/8//z//P/8////AAACAAMAAwAEAAUABQABAAAAAAD//wEAAgADAAMA
AwAEAAQABAAFAAUABgAHAAYABgAGAAcABwAHAAcACQAKAAsADAANAA0ADAALAAoADAAN
AA0ADQALAAoACQAJAAoACgAKAAkACAAGAAUABQAEAAMAAgACAAMAAwADAAIAAAD///3/
/f/7//v/+//7//3//f/9//v/+//7//v/+//9//3//f/9//z/+//5//f/+f/6//r/+f/5
//r/+v/6//r/+v/5//n/9//3//f/9//5//r/+v/6//r/+f/5//r/+f/5//n/+v/7//r/
+//8//r/+v/6//v/+f/5//j/+P/7//v/+//7//v/+//7//v/+//7//r/+v/8//r/+v/6
//3//f/9//3/+//7//r/+v/6//r//P/8//r/+v/6//r/+v/6//r/+v/6//z//f/9//z/
+v/6//r/+v/9//3//P/7//3//v8AAAAA///////////9//7//v/9//7//v/+//7//f/+
/wAAAAAAAP///////wAAAAAAAAAA/v/8//z/+//6//r/+v/6//f/9//4//j/+P/3//f/
9//3//f/9v/2//b/9//3//f/+f/5//j/+P/2//b/9v/2//T/9P/0//T/9v/3//f/9v/y
//L/9P/1//v//P/6//n//v8CAAkAEwAeAB0AHAAlACcAJQApACsAIAAEAOz/5f/f/9f/
0v/S/9X/2f/b/93/4v/l/+f/6v/r/+3/7v/x//H/8f/x//T/+f/5//L/7v/w//P/9f/3
//X/9f/2//f/+f/5//n/+f/3//f/9//4//j/+f/5//j/+v/6//r/+v/4//j/+f/5//n/
+f/5//n/+f/5//r/+v/6//r/+v/6//z//P/8//z//P/8//3//f/9//7//////wAAAAAB
AAEA//8AAAEAAQD//wAAAAAAAAEAAQACAAMABgAGAAYABwAFAAUABQAHAAkACQAJAAkA
CAAIAAgACAAKAAsACwALAA0ADAALAAsABwAGAAUAAwADAAIAAgADAAAA///+//7//f/9
//3//P/8//v/+f/5//v/+//7//v/+//7//v/+f/3//f/9//3//n/+f/5//n/+f/5//j/
9//5//r/+v/5//j/+P/3//b/+P/4//f/9//3//f/9//3//f/+P/4//j/9//1//T/9P/1
//X/9f/2//j/9v/2//b/9v/2//b/9//1//X/9P/0//f/9//3//f/9//3//f/9//5//n/
+P/4//n/9v/1//T/9v/3//j/+f/5//n/+P/4//f/9v/3//b/9f/2//f/+P/4//j/+P/4
//b/9v/3//f/9//3//f/9//3//f/+v/6//r/+v/6//n/+f/4//f/9f/2//j/+P/5//n/
+f/5//r//P/9//3/+//6//n/+P/7//z//v/+/wAA/////////P/8//z//P/8//r/+v/5
//b/9v/2//b/9f/1//b/9v/2//X/9f/1//f/9//2//b/9v/3//f/9//3//f/9v/2//b/
9v/2//b/9P/0//T/9P/2//f/9//2//L/7v/2//n/9f/2//z/+//8/wAABwANABYAHQAi
ACEAIQAfAB0AHQAYAAoA9v/p/93/0//K/8j/0//d/9X/0f/a/+P/5f/o/+v/6//q/+//
8f/x//P/9P/1//f/+P/2//b/9//3//f/+f/5//r/+//6//n/+P/3//n/+f/5//r/+v/7
//v/+v/4//j/+P/4//r/+v/7//v/+//7//v/+//7//v//P/8//r/+v/6//r/+//8//3/
/v/9//z//P/7//3//v///////v/+/////////wAAAQABAAEAAgACAAIAAwADAAQABQAG
AAYABgAHAAcABwAHAAkACQAJAAkACQAKAAoACgAKAAwADQANAA0ADQAMAAsACwAIAAgA
CAAHAAgABgAFAAUAAgABAAAAAAD9//3//f/8//7//f/7//v/+//7//v/+//5//n/+f/3
//f/9//3//f/9//3//f/9//3//f/9v/1//X/9v/2//X/9f/2//b/9v/2//b/9f/1//X/
9f/1//X/8//0//T/9P/0//P/8//0//X/9f/1//b/+P/2//b/9v/2//b/9v/3//f/9//2
//b/9f/1//X/9f/2//f/+P/5//f/9//2//b/+P/2//b/9v/3//f/9//3//f/9//2//b/
9P/0//b/9v/1//b/9//4//b/9v/2//b/9v/0//T/9v/2//b/9v/5//n/+P/3//f/+P/6
//r/+//7//v/+//7//z//P/7//j/+P/4//j/+//8//7//v/8//v/+//7//r/+v/6//r/
+v/4//j/9//2//b/9v/2//P/8//0//T/9v/1//X/9f/0//P/8f/w//L/8//z//P/8v/x
/+//7v/v//D/8f/y//L/8v/y//L/9P/1//X/9P/y//L/8P/z//f/9P/0//n//P/8/wMA
DQAWABsAFgAXAB8AHwAbABkAFgAGAPD/3//X/9P/zv/M/8//0f/T/9f/3P/b/9//4v/l
/+n/7P/t/+3/7//v/+7/7//1//j/8v/y//P/8//z//P/8//0//X/9f/1//X/9f/3//f/
9//4//b/9//3//b/+P/4//j/+P/4//j/+f/5//f/9//3//f/9//3//j/+P/2//b/9v/2
//f/+P/5//r/+P/4//n/+f/7//z//f/9//r/+v/7//v//f/+///////9//7//v/+////
//8AAAEAAgACAAIAAwAFAAUABQAHAAYABQAEAAMABAAEAAQABAAEAAUABQAFAAUABAAD
AAMABAAEAAQAAwACAAAA//////7//f/8//z/+//7//v/+v/4//f/9f/1//X/9f/1//X/
9v/3//j/9//2//X/9P/z//X/9f/1//X/9P/z//H/7//w//L/8//z//P/9P/0//T/8v/y
//H/8f/x//H/8f/x//H/8v/y//L/8v/x//H/8v/x//H/8f/y//L/8P/w//D/8f/y//P/
9f/z//P/8v/y//P/8//z//P/8//z//P/8//z//P/8v/y//T/8v/y//L/8f/x//H/8f/z
//P/8v/y//L/8v/0//T/9P/0//T/8v/y//L/8v/z//P/8v/x//H/8v/0//T/8//z//P/
8//1//b/9v/1//T/9P/0//T/8//0//b/9v/2//X/9f/1//T/9P/0//T/8P/u/+7/7f/u
/+7/7v/u/+3/7f/u/+7/7P/r/+v/6//r/+v/6v/q/+r/6//r/+v/7f/t/+z/7P/q/+r/
6v/q/+z/7P/s/+z/7v/v/+//7v/k/+j/7P/t/+3/7v/u//H/9v/8/wMADQASABUAGAAZ
ABsAHQAbABUABADu/+D/1f/J/8n/0P/S/8//zf/R/9X/2P/f/+H/4P/h/+P/5P/l/+f/
6f/r/+r/6f/r/+z/6v/q/+v/6//r/+3/7f/u/+//7f/t/+3/7f/r/+v/6//s/+7/7//v
/+7/7v/u/+7/7v/u/+7/7//v/+3/7f/t/+3/7//v//D/8P/y//L/8v/y/+//7v/t/+z/
7f/u//D/8f/v//D/8f/x//L/8v/z//P/8f/y//P/8//z//T/9P/0//X/9f/2//f/+v/6
//r/+//5//n/+f/7//v/+//7//v//v/+//7//v/9//3//P/7//z//P/8//3/+v/6//r/
+f/2//T/8//z//T/8//y//L/7//v/+//7v/u/+3/6//r/+7/7//w//H/7v/t/+z/6f/q
/+v/7P/t/+v/6//r/+v/6f/p/+j/5//n/+j/6P/n/+f/6P/o/+j/6v/q/+n/6f/t/+v/
6f/p/w==
         </WaveFormData>
      </LeadData>
      <LeadData>
         <LeadByteCountTotal>10000</LeadByteCountTotal>
         <LeadTimeOffset>0</LeadTimeOffset>
         <LeadSampleCountTotal>5000</LeadSampleCountTotal>
         <LeadAmplitudeUnitsPerBit>4.88</LeadAmplitudeUnitsPerBit>
         <LeadAmplitudeUnits>��V</LeadAmplitudeUnits>
         <LeadHighLimit>2147483647</LeadHighLimit>
         <LeadLowLimit>268435456</LeadLowLimit>
         <LeadID>II</LeadID>
         <LeadOffsetFirstSample>0</LeadOffsetFirstSample>
         <FirstSampleBaseline>0</FirstSampleBaseline>
         <LeadSampleSize>2</LeadSampleSize>
         <LeadOff>FALSE</LeadOff>
         <BaselineSway>FALSE</BaselineSway>
         <ExcessiveACNoise>FALSE</ExcessiveACNoise>
         <MuscleNoise>FALSE</MuscleNoise>
         <LeadDataCRC32>502510977</LeadDataCRC32>
         <WaveFormData>
+P/4//j/+P/3//b/9f/0//b/9v/2//b/9v/2//b/9v/4//j/+//9////AAABAAQABQAF
AAQABAAEAAcACQANABAAEgASABIAFQAVABUAFQASABEAEQAPAA8ADQANAAwACgAIAAQA
AAD8//n/9v/0//X/9P/z//P/8P/v/+7/7v/s/+z/7P/s/+3/7f/t/+z/6v/q/+r/6v/q
/+r/6v/q/+r/6f/p/+n/5//n/+f/5//m/+b/5v/m/+j/6P/m/+b/5v/q/+7/9P///woA
GAAmADMAQgBYAGkAfACJAI8AfQBMABwADAAHAP//+//v/+T/3v/g/+L/6P/r/+r/7f/v
/+z/6f/r/+7/7v/s/+v/6f/r/+3/6//r/+v/6v/q/+r/6v/q/+z/7P/s/+z/6v/q/+r/
6//t/+7/7v/u/+7/7f/t/+7/7f/s/+3/7P/u/+7/7//v//H/8f/x//H/8f/w//D/7//v
/+//7//w//H/9P/1//b/9//2//X/9P/3//f/+f/6//r/+v/6//r/+//8//3//v/+/wAA
AQADAAMABwAHAAkACAAIAAgABwAHAAgACQAKAAwADAAMAA0ADgAQABIAEwASABIAEQAQ
ABEAEAAQAA8ADgALAAkABwAIAAYABAACAAMAAgABAAAA/f/7//n/+P/3//b/9f/1//X/
9P/z//P/8P/v/+//7//v/+//7//v//H/8P/w/+//7f/t/+3/7f/s/+z/7P/s/+//8P/w
//H/7//w//D/8P/v/+7/7f/s/+z/7P/s/+3/7//v//D/8P/y//L/8v/y//L/8//0//T/
9v/1//X/9f/0//P/8v/x//P/9P/0//P/8f/y//L/8f/z//T/9P/0//L/8f/v/+//8P/w
//D/8P/x//H/8v/y/+//7v/u/+7/7P/s/+3/7v/u/+7/7v/u/+7/7v/v//D/8v/z//T/
9f/2//j/+f/4//j/+//+//////8AAAAAAgAFAAUACQAMAA4AEAAQABEAEQARABEAEAAP
AA8ADQALAAkACQAIAAQAAgD8//j/9f/z//P/8v/y//D/7v/t/+z/6//s/+z/7P/s/+7/
7v/t/+3/7P/q/+n/6P/o/+j/6P/o/+j/6P/o/+f/6f/p/+n/6f/r/+v/6v/q/+j/6P/o
/+j/5v/k/+T/6P/w//r/BQAQABwAJgA1AEoAYABzAIIAjwCRAG0AMgAOAAgAAQD7//X/
6f/g/+D/4v/k/+b/6f/q/+3/7f/q/+n/6f/q/+r/6P/p/+n/6f/p/+f/5//n/+b/6P/o
/+j/6P/q/+r/6v/q/+j/6P/o/+n/5//o/+j/6P/q/+n/6f/q/+z/7P/u/+7/7v/u/+//
7//v/+//7//v//L/8v/z//P/8//z//P/9P/2//j/+P/4//r/+v/6//r/+//7//3//v//
/wAAAQACAAMABAAFAAYABgAIAAkACwANABEAEQATABEAEgATABMAFwAYABkAGgAaABoA
GgAbABsAHAAdAB0AIAAgAB8AHgAdABwAHAAbABwAGQAXABUAFAASABAADgAOAAwACgAI
AAgABwAGAAYAAwACAAEAAQADAAIAAQABAAAA/////////f/9//3//f////7//v/9//v/
+//7//v//P/8//z//P/8//z/+//7//3//v/+//7//v/+//7//v/+//7//v////////8A
AAAAAAAAAAAAAAD+////AAAAAAIAAQABAAEAAQABAAEAAQADAAQABAADAAEAAgACAAEA
AQACAAIAAgACAAEA/////wAAAAAAAAAA/////wAAAAD9//z//P/8//z//P/+////AAAB
AAIABwAJAAkACgALAA4ADwAPAA4ADgAQABMAFQAZABwAHgAcABwAHQAdABwAGwAZABcA
FwAVABMAEQARABAADAAKAAQAAAD9//v/+v/6//v/+v/2//X/9P/z//T/9P/0//T/8v/y
//H/8f/x//D/8P/w//D/8P/w//D/7v/u/+7/7f/v/+//7//v/+//7//u/+7/7v/u/+7/
7v/s/+r/7v/0//z/CAATACIALgA+AFEAZAB4AIsAmgClAJkAZQAqABIADAD///P/6//l
/+b/6v/w//L/9P/3//r/+//7//r/+f/3//b/9v/2//f/9f/z//P/8//z//P/8v/0//T/
9P/0//T/9P/0//T/9P/0//T/9f/1//b/9v/2//b/9f/1//b/9v/2//j/+P/4//j/+f/5
//n/+f/5//n/+v/6//v/+//7//v/+//8//7/AAAAAAAAAAAAAAAAAAABAAEAAwAEAAcA
CAAJAAoACQAKAAsADAAQABIAEwAVABUAGQAZABsAGwAcAB0AHQAhACIAIwAkACYAJgAm
ACcAJwAoACkAKQAqACoAKQAoACUAJAAkACMAIAAdABsAGQAWABQAEgAQABAADgAMAAoA
CwAJAAcABgAFAAQAAwADAAMAAgABAAEAAAD//////////////////////v/+//3//f/9
//3//f/+//7//v/+//7//v/9//3///8AAAAAAAD+//7//v/+//7//v/+////AQABAAIA
AgAAAAAAAAAAAAAAAQACAAIAAgABAAEAAQABAAEAAQABAAEAAgACAAEAAQACAAIAAQAB
AAIAAgACAAIAAQD/////AAAAAAAAAAD/////AAAAAP///v/+//7//v/+////AAD+//7/
/v/+//z//P/9//7//v8AAAAAAAAAAAQABwAIAAoACwAOAA8ADwAOAA4AEAATABcAGwAe
ACAAHgAeAB8AHwAfAB8AHgAdAB0AGwAZABcAFwAWABIAEAAMAAgABQADAAEAAAAAAP7/
/P/7//r/+f/4//j/+P/4//b/9v/1//X/9//2//b/9v/2//b/9v/2//b/9v/2//X/9//3
//f/9//1//X/9P/0//T/9P/2//T/8v/w//L/9v/8/wYAEwAeACwAOgBJAF4AdACJAJYA
owCnAIMARAAaABAABQD5//P/6//o/+z/8v/2//j/+f/+/wEA///+///////8//z//P/7
//v/+//5//n/+f/5//j/+v/6//r/+v/4//j/+P/4//j/+P/4//n/+f/6//r/+v/8//v/
+//8//3//v8BAAIAAQAAAAAA///9//3//f/9//7//v//////////////AAAAAAIAAgAC
AAIAAgACAAIABAAFAAgACgALAAwADQAOAA0ADgAPABAAFAAWABcAGQAZAB0AHQAfACEA
IgAjACMAIwAkACUAJgAnACgAKQArACsALAAtAC0ALAAsACsAKgArACoAKgApACgAJQAj
ACEAHgAcABoAGAAWABQAEgAQAA8ADQALAAoACQAIAAcABwAHAAYABQAFAAIAAQABAAEA
AQABAAEAAQD///7//v/9/wAAAQACAAMAAwACAAEAAAD+//7//f/9////AAAAAAAAAAAA
AAAAAAAAAAAAAAABAAEAAQACAAIAAwAEAAUABgAFAAUABQAEAAIAAQABAAEAAwADAAMA
AwABAAIAAgABAAMABAAEAAMAAwAEAAQABAACAAEA/////wIAAgACAAIAAwADAAQABAAA
AP7//f/8//3//v8AAAIAAAAAAAAAAAD//wAAAAAAAP7//////////f/8//7/AAAAAAAA
AAAGAAkACgAMAAoADAAMAAsACwAMAA8AEwATABcAGgAcAB4AHgAfAB8AIQAhACAAHwAd
ABsAGQAXABkAGAAUABIADwAMAAoACQAGAAQAAwAAAP3/+//5//f/+P/4//j/+P/6//r/
+f/5//f/9v/2//b/9//4//n/+v/4//j/+P/3//X/9f/1//X/9f/1//T/9P/0//b/+v/6
//b/8P/w//L/+P8CAA0AGgAmADIAPwBSAGgAeQCIAJcAnQCHAFAAIgAWAA8ACQADAPn/
8P/w//L/9P/2//f/+P/5//v/+v/5//v//P/8//r/9//1//f/+f/7//v/+//6//j/+P/4
//j/+v/6//r/+v/4//j/+P/5//f/+P/4//j/+v/5//n/+v/6//r//P/8//z//P/9//3/
/f/9//3//f/8//z//f/9//3//f/9//7//v8AAAAAAAACAAIAAgACAAEAAQADAAQABwAI
AAkACgALAAwADQAOAA4AEAARABMAEgAVABQAFQAWABgAGgAbABoAGgAaABoAHAAcABwA
HQAfACAAIQAhACAAIAAfAB4AHwAeAB4AHQAcABkAFwAVABYAFAASABAAEAAOAAwACgAJ
AAcABQAEAAEAAAD////////+//3//f/+//3//f/9//z/+//6//n/+f/4//j/9//3//f/
9//3//n/+v/7//z//P/8//v/+//7//z//P/8//7//v/+//7/+//6//n/+f/7//3/AAAC
AP///v/9//z//v///wAAAAD+//3//f/9//////////////8AAAAA/////wAAAAD//wAA
AgADAAQAAgABAP/////9//z/+//6//v//f8AAAIAAAD+//3//P/7//r/+v/6//z//P/8
//z//v/+/////v/8//z//P/8/wIABQAGAAgACgAOABAAEQAPAA4ADwARABIAFQAXABgA
GgAaABsAGwAbABsAGgAZABkAFwAVABMAFQAUABAADgAKAAYAAwABAP7//P/7//j/+P/3
//b/9f/2//b/9v/2//T/9P/z//P/9f/0//T/9P/0//T/9P/0//L/8v/y//H/8//z//P/
8//x//H/8P/w//L/8v/y//L/8v/w//D/8v/4/wAACwAYACYAMgA9AFAAZgB7AIoAlwCf
AI0AWAAoABgAEwALAAUA+//w/+7/8P/y//L/9f/4//v/+//6//f/9f/2//j/+v/5//n/
+f/5//f/9//3//b/+P/4//j/+P/4//j/+P/4//r/+v/6//v/+f/6//r/+v/6//n/+f/6
//r/+v/8//z//v/+//////////////////7//v//////AQABAAEAAgAAAAIAAgACAAYA
BgAGAAYABwAHAAkACgALAAwADQAOAA0ADgAPABAAEgAUABUAFwAVABkAGQAbABkAGgAb
ABsAHQAeAB8AIAAgACAAIAAhACEAIgAjACMAJgAmACUAJAAhACAAIAAfAB8AHQAcABsA
GgAYABYAFAAUABIAEAAOAA0ACwAJAAgABQAEAAMAAwADAAIAAQABAAAA////////////
//////8BAAAAAAD///3//f/9//3/AAAAAAAAAAD+//7//f/9////AAAAAAAAAAAAAAAA
AAAAAAAAAAABAAEAAQACAAIAAAAAAAAAAAAAAAEAAgACAAIAAQABAAEAAQABAAEAAQAB
AAIAAgABAP//AAAAAP////8AAAAAAAACAAEA//////7//v/+//7//////wAAAAD9//z/
/P/8//7//v/+////AAABAAIABwAJAAkACgALAA4ADwAPAA4ADgAQABMAFQAZABwAHgAe
AB4AHwAfAB0AHQAcABsAGwAZABcAFQAVABQAEAAOAAgABAABAP/////+//7//P/4//f/
9v/1//b/9v/2//b/9P/0//P/8//z//L/8v/y//L/8v/y//L/8v/y//L/8f/x//H/8f/x
//P/8//y//L/8P/w//D/8P/s/+z/7v/0//z/BgARAB4AKgA4AEkAXgB0AIcAmACjAJ8A
cQAyABQADgADAPf/7//n/+b/6v/w//L/9P/3//r/+//5//r/+f/3//b/9v/2//X/9f/1
//X/8//z//P/8v/y//L/8v/y//T/9P/0//T/9P/0//T/9f/1//b/9v/2//b/9f/1//b/
9P/0//b/9v/2//b/9//3//f/9//3//f/+P/4//n/+f/7//v/+//8//r//P/8//z/AAAA
AAAAAAD/////AQACAAUABgAHAAgACQAKAAsADAAQABIAEwAVABUAGQAZABsAGwAcAB0A
HQAhACIAIwAkACQAJAAkACUAJwAoACkAKQAoACgAJwAmACMAIgAiACEAIAAdABsAGQAW
ABQAEgAQAA4ADAAKAAgABwAFAAMAAgABAAAA/////////v/9//3//P/7//v/+//7//v/
+//7//v/+v/6//n/+f/5//n/+f/6//r/+v/6//r/+v/5//n/+f/6//r/+v/6//r/+v/6
//j/+P/4//n/+//7//z//P/6//r/+v/6//r/+//8//z//v/9//3//f/7//v/+//7//3/
/v/+//3/+//8//z/+//7//z//P/8//z/+//5//n/+v/6//r/+v/5//n/+v/6//f/9v/2
//b/9v/2//f/+P/4//b/9v/4//j/+P/4//7/AQACAAQAAwAGAAcABwAGAAYACAALAA8A
EwAWABgAFgAWABcAFwAXABcAFgAVABMAEQAPAA0ACwAKAAYABAAAAPz/+f/3//X/9P/0
//L/8v/x//D/7//s/+z/7P/s/+z/7P/r/+v/6//q/+r/6v/o/+j/6P/o/+r/6v/q/+n/
6f/p/+n/6f/p/+n/6P/o/+z/7P/o/+b/4v/i/+b/7v/4/wAADQAaACYANABDAFgAcACB
AJAAnQCRAFsAIAAIAAAA8f/p/+P/3//i/+b/6v/s/+7/7//y//P/9f/2//X/9f/y//L/
8P/v/+//7//v/+//7//v/+7/7v/u/+7/7v/u/+7/7v/u/+7/7v/u/+//7f/u/+7/7v/w
/+//7//w//D/8P/y//L/8v/y//P/8//1//X/9f/1//T/9P/1//X/9//3//f/+P/2//j/
+P/4//z//P/8//z//////wEAAgABAAIAAwAEAAYACAAKAAwADAAOAA8AEQATABcAFwAZ
ABkAGgAbABsAGgAaABoAGgAbABwAHQAfAB8AIAAhACEAIgAiACEAIAAfAB4AHgAdABoA
FwAVABMAFAASABAADgAKAAgABgAEAAEA///9//z//f/8//v/+//5//j/9//3//j/9//3
//f/9//3//f/9//1//T/9P/z//P/8//z//P/8v/y//L/8v/z//T/9P/1//P/9P/0//T/
8v/y//L/8v/0//T/9P/1//f/9//4//j/9//2//X/9P/0//X/9v/2//n/+f/6//v/+f/5
//n/+f/4//j/9//1//f/+P/4//f/9f/2//b/9v/3//f/9v/3//f/9v/1//T/8f/x//L/
8v/1//b/+P/6//j/9v/1//T/8v/w//D/9P/2//b/9v/2//v//f/9//7//f8AAAEAAQAC
AAIABAAHAAkADQAQABIAEgASABMAEwATABMAEgARAA8ADQALAAkACwAKAAYABAAAAPz/
+f/3//P/8v/y//D/8P/v/+7/7f/u/+7/7v/u/+z/7P/r/+v/6//q/+r/6v/q/+r/6v/q
/+r/6v/q/+n/6//r/+v/6//q/+n/5//m/+b/6P/o/+j/5v/m/+j/7v/0/wAADQAaACYA
MAA9AE4AYABvAHwAiQCLAGUALAAQAAoAAwD7//X/6f/i/+T/5P/m/+j/6//s/+//8f/w
/+//7//w//D/8P/v//H/7//v/+//7//v/+7/7v/u/+7/7v/t/+z/6//q/+3/7v/v//H/
8P/w/+//7v/s/+v/6//s/+3/7v/x//L/8v/y//P/8//z//P/8//z//T/9P/1//X/8//z
//P/9P/0//b/9v/2//j/+P/4//j/+f/5//v//P/9//7///8AAAEAAgADAAQABwAKAAwA
DwANAA8ADQANAA8AEAARABEAFQAWABcAGAAWABYAFgAXABcAGAAZABkAGgAaABkAGAAX
ABYAFgAVABYAEwARAA8ADwAOAA0ADAAMAAoACAAGAAQAAQD+//z//f/8//v/+//7//r/
+f/5//j/9//3//f/9//3//f/9//1//T/9P/z//P/8//z//P/9v/2//b/9v/0//T/8//z
//P/9P/0//T/9f/2//f/+P/3//b/9f/1//X/9f/2//b/9v/2//b/9v/3//n/+//8//z/
+//7//v/+//7//v/+//5//r/+v/5//f/+P/4//f/+P/6//v//P/8//v/+f/5//r/+v/6
//r/9//3//j/+P/3//b/9v/2//j/+P/5//r/+v/4//j/9v/2//f/+P/5//r/+//9//3/
/v/9/wAAAQABAAIAAgAEAAcACwAPABIAFAAUABQAFQAVABcAFwAWABUAEwARAA8ADQAO
AA4ACwAKAAQAAAD9//v/9//2//b/9P/0//P/8v/x//D/8P/w//D/8P/w/+//7//v/+7/
7v/u//D/8P/w//D/8P/w//D/7//v/+//7//v//H/8f/w//D/7v/u/+z/7P/q/+j/7P/y
//j/AgANABgAJAAwAD8AUgBmAHkAiACTAJcAewBAABoAEgAJAAMAAQD3/+z/6v/u/+7/
8P/x//T/9//3//b/9f/1//b/9v/2//X/9//3//f/9f/1//X/9P/2//b/9v/2//b/9v/2
//b/9P/0//T/9f/1//b/9v/2//j/9//3//j/9v/2//j/+P/4//j/+f/5//n/+f/5//n/
/P/8//3//f/7//v/+//8//7/AAAAAAAAAAAAAAAAAAD/////AQACAAUABgAHAAgACQAK
AAsADAANAA4ADgAPABEAFQAVABcAFQAWABcAFwAXABgAGQAaABoAGgAaABsAGQAaABsA
GwAeAB4AHQAcABsAGgAaABkAGgAXABUAEwASABAADgAMAAwACgAIAAYABwAFAAMAAgD/
//7//f/9//3//P/7//v/+v/5//n/+f/5//n/+f/5//n/+P/4//f/9//3//f/9//4//j/
+P/4//j/+P/3//f/9//4//j/+P/6//r/+v/6//r/+v/6//v/+//7//z//P/6//r/+v/6
//r/+//8//z//P/7//v/+//7//v/+//7//3//v/+//3/+//8//z/+//5//r/+v/6//z/
+//5//n/+P/4//j/+P/3//f/+P/4//f/9v/2//b/9v/2//f/+P/6//r/+v/6//r///8B
AAEAAgADAAYABwAHAAYABgAIAAsADwATABYAGAAYABgAGQAZABkAGQAYABcAFwAVABMA
EQAPAA4ACgAIAAIA/v/7//n/+f/4//j/9v/0//P/8v/x//L/8v/y//L/8P/w/+//7//v
/+7/7v/u/+7/7v/u/+7/7P/s/+z/6//t/+3/7f/t/+3/7f/s/+z/7P/u/+7/7P/q/+j/
6v/w//j/AgAPABoAKAA2AEUAWgBuAIEAkACfAJkAZwAsABIACgD///X/6//j/+L/6P/s
/+7/8P/z//b/9//3//b/9f/1//T/8v/y//P/8f/x//H/8f/x//H/8P/y//L/8v/y//D/
8P/w//D/8v/y//L/8//z//T/9P/0//L/8f/x//L/9P/0//b/9v/0//T/9f/1//X/9f/1
//X/9v/2//f/9//3//f/9//4//j/+v/6//r//P/8//z//P/9//3///8AAAEAAgADAAQA
BQAGAAcACAAMAA4ADwARABEAFQAVABcAGQAaABsAGwAbABwAHQAeACAAIAAgACEAIwAk
ACUAJQAlACQAIgAgAB8AHgAeAB0AHAAZABcAFQATABAADQAKAAoACAAGAAQAAQD///3/
/P/7//r/+f/5//n/+P/3//f/9v/1//X/9f/1//X/9f/1//X/9P/0//P/9f/1//X/9f/0
//T/9P/0//T/9P/z//P/9f/2//b/9v/2//b/9v/2//b/9v/2//f/9//3//j/+P/4//j/
+P/4//j/+f/6//r/+v/5//n/+f/5//n/+f/5//n/+v/6//n/+f/6//r/+f/5//r/+v/6
//r/+f/3//f/+v/6//r/+v/5//n/+v/6//n/+P/4//j/+P/4//n/+v/4//j/9v/2//j/
+v/6//r/+v/+/wEAAgAEAAUACAAJAAkACAAIAAoADQAPABMAFgAYABgAGAAZABkAGQAZ
ABgAFwAXABUAEwARABEAEAAMAAoABAAAAP3/+//7//r/+v/4//b/9f/0//P/8v/y//L/
8v/y//L/8f/x/+//7v/u/+7/8P/w//D/8P/u/+7/7v/t/+3/7f/t/+3/7//v/+7/7v/s
/+z/7P/q/+j/5v/q//D/+P8CAAsAFgAiADAAQQBWAGwAfwCOAJsAlwBpACwADgAEAPn/
7//n/+H/4P/k/+j/6v/s/+3/8P/1//X/9P/x//H/7v/s/+z/6//t/+3/6//r/+v/6//q
/+z/7P/s/+z/7P/s/+z/7P/q/+r/6v/r/+v/7P/s/+z/7v/t/+3/7v/s/+z/7v/u//D/
8P/x//H/8f/x//H/8f/y//L/8//z//H/8f/x//L/9P/2//b/9v/6//r/+v/6//n/+f/7
//z///8AAAEAAgADAAQABQAGAAYACAAJAAsADQARABEAEwAVABYAFwAXABkAGgAbABwA
HgAeAB4AHwAhACIAIwAjACIAIgAhACAAHQAcABwAGwAaABcAFQATABAADgAMAAoACAAG
AAQAAgABAP///f/8//v/+v/5//n/+f/4//f/9//2//X/9f/1//X/9f/1//X/9f/0//T/
8//x//H/8f/x//L/8v/y//L/8//0//T/9f/z//T/9P/0//L/8v/y//L/9P/0//T/9f/z
//P/9P/0//b/9v/2//b/8//z//P/8v/z//P/9P/1//X/9f/1//X/9v/4//n/+f/3//j/
+P/3//X/9v/2//b/+P/3//X/9f/0//T/9P/0//P/8//0//T/8//y//L/8v/y//L/8//0
//b/9v/2//b/9f/2//b/9v/z//H/8v/0//T/9P/0//j/+//8//7//v8AAAAA///8//z/
/v8BAAYACwAPABIAEAAQABEAEQATABMAEgARABQAEwASABEADwAMAAYAAgABAP7//P/7
//v/+v/6//j/8//x/+//7f/s/+z/7P/s/+r/6v/p/+n/6v/q/+v/7P/t/+7/7//w/+7/
7P/q/+f/6f/p/+n/6f/q/+v/6//s/+r/7P/s/+z/6v/o/+b/6P/u//b/AQAKABQAIgAv
AD4AUgBnAHoAhwCTAI8AZAAqABAACwABAP3/9//s/+b/6P/q/+j/5//o/+v/7f/u/+//
7//w//D/7P/n/+n/6f/n/+j/6f/q/+r/6P/o/+j/6P/o/+j/6P/o/+j/6P/o/+n/6P/o
/+f/5v/m/+X/5f/m/+b/5v/o/+j/6P/o/+n/6f/n/+f/5//n/+f/5v/m/+X/5//n/+f/
6P/q/+z/7P/s/+3/7P/r/+r/6//r/+3/7v/v//D/8f/y//D/8P/w//D/8v/0//X/9//4
//3//v8BAP7//v/+//3//f/+////AAABAAIAAwAFAAYACAAKAAsACgAIAAUAAgADAAIA
AgABAAIAAQABAAEAAAD+//z/+v/6//j/9v/0//L/7//s/+r/6//q/+n/6f/r/+r/6f/p
/+j/5//n/+f/5//n/+f/5//p/+j/6P/n/+f/5//n/+f/5//m/+X/5P/m/+b/5f/l/+j/
6v/r/+z/6//q/+n/6P/q/+r/6v/r/+v/6//s/+z/7v/u/+7/7v/v//H/8//0//P/8f/w
/+//7//v/+//7//x//L/8v/x//P/9P/0//P/8f/y//L/8v/y//H/7//v//L/8v/y//L/
8f/x//L/8v/x//D/8P/w//D/8P/x//L/8P/w/+7/7//w//H/8v/3//n/+f/6//v//v//
/////v/+/wAAAwAFAAkADAAOAA4ADgAPAA8AEQARABAADwAPAA0ACwAJAAsACgAGAAQA
/v/6//f/9f/x//D/8P/u/+7/7f/s/+v/6P/o/+j/6P/q/+r/6f/p/+n/6P/o/+j/6P/o
/+j/6P/o/+j/6P/n/+f/5//n/+f/6P/p/+n/6v/s/+z/7P/s/+r/6v/o/+z/9P/8/wcA
EgAcACgAMwBEAFoAcQCCAI8AmwCRAFwAJAASAA0ABQABAPn/7v/q/+r/6v/s/+//7v/x
//X/9P/z//H/8v/0//L/8f/x//H/8f/x//H/8f/w//D/8P/w//D/8P/w//D/8P/u/+7/
7v/v/+//8P/w//D/8v/x//H/8v/w//D/8v/y//L/8v/z//P/8//z//P/8//0//T/9f/1
//f/9//3//j/9//4//f/9v/4//j/+P/4//f/9//5//r/+//8//3//v///wAAAQACAAMA
BAAEAAUABQAJAAkACwAJAAoACwALAAoACgAKAAoADQAOAA8AEQAQABAAEAAPABIAEgAR
ABAADwAOAA4ADQAMAAkABwAFAAYABAACAAAA/v/8//r/+P/3//X/8//y/+//7v/t/+3/
7//u/+3/7f/s/+v/6//r/+n/6f/p/+n/6f/o/+j/5//n/+f/5//n/+b/5v/m/+b/5v/m
/+X/5f/l/+b/5v/m/+b/5v/m/+b/5v/m/+b/5//n/+f/6P/o/+r/6v/q/+r/6v/r/+z/
7P/s/+v/6//r/+v/6//r/+v/6//s/+z/6//t/+7/7v/t/+v/7P/s/+z/7f/t/+z/7f/s
/+z/7P/s/+3/7f/u/+7/7//u/+7/8P/w//D/8P/0//f/+P/6//v//v///////v/+/wAA
AwAGAAsADwASABEAEAAQAA8ADwAPAA4ADQANAAsACQAHAAUABAAAAP7/+v/2//P/8f/x
//D/8P/u/+7/7f/s/+v/6v/q/+r/6v/p/+j/5v/l/+f/5v/m/+b/5v/m/+b/5v/o/+j/
6P/n/+X/5f/l/+X/5f/l/+T/5P/m/+j/5v/k/+L/4v/m/+7/+P8EABEAHgAqADoATwBi
AHgAiQCYAJ8AhwBJABgACAAAAPH/5//h/93/4v/o/+z/7v/u/+//8P/x//H/8v/x/+//
7v/u/+7/7f/t/+v/7f/t/+3/7f/s/+7/7v/u/+7/7v/u/+7/7v/w//D/8P/x/+//8P/w
//D/8v/x//H/8v/y//L/9P/0//L/8v/z//P/9P/1//b/9//4//j/+f/5//z//f/+/wAA
AAACAAIAAgAEAAQABAAEAAUABQAHAAgACQAKAAsADAAPABAAEQASABIAFAAVABcAFwAb
ABsAHQAdAB4AHwAfACEAIgAjACQAJAAkACQAJQAlACYAJwAnACcAJgAkACIAHwAeAB4A
HQAZABUAEgAPAA4ADAAKAAgABQACAP///P/7//n/9//2//b/9v/2//f/9f/0//P/8//0
//P/8//z//H/8f/x//H/7//u/+7/7f/v/+//7//v/+7/7v/u/+7/7v/u/+3/7f/v/+7/
7v/u/w==
         </WaveFormData>
      </LeadData>
      <LeadData>
         <LeadByteCountTotal>10000</LeadByteCountTotal>
         <LeadTimeOffset>0</LeadTimeOffset>
         <LeadSampleCountTotal>5000</LeadSampleCountTotal>
         <LeadAmplitudeUnitsPerBit>4.88</LeadAmplitudeUnitsPerBit>
         <LeadAmplitudeUnits>��V</LeadAmplitudeUnits>
         <LeadHighLimit>2147483647</LeadHighLimit>
         <LeadLowLimit>268435456</LeadLowLimit>
         <LeadID>V1</LeadID>
         <LeadOffsetFirstSample>0</LeadOffsetFirstSample>
         <FirstSampleBaseline>0</FirstSampleBaseline>
         <LeadSampleSize>2</LeadSampleSize>
         <LeadOff>FALSE</LeadOff>
         <BaselineSway>FALSE</BaselineSway>
         <ExcessiveACNoise>FALSE</ExcessiveACNoise>
         <MuscleNoise>FALSE</MuscleNoise>
         <LeadDataCRC32>1434429687</LeadDataCRC32>
         <WaveFormData>
9v/2//b/9v/2//b/9v/2//b/9v/2//b/9v/2//b/9v/4//j/+f/6//v//f/9//3//f/8
//v/+v/8//v/+//6//f/9f/z//L/8f/x//H/8f/v/+7/7v/u//D/8f/y//P/8f/x//P/
8//1//X/9f/1//P/9f/1//X/9P/0//T/9f/1//X/9f/1//X/9f/1//X/9f/1//X/9f/1
//X/9f/1//X/9f/1//X/9f/1//X/9P/0//T/9P/0//L/8v/2//r//P/+/wAABwAPABoA
LQA9ADsAMAAoACEADgD0/9X/vv+6/7n/sf+p/6b/pP+j/6H/m/+Z/6D/qf+z/73/yP/P
/9j/3//l/+v/8f/0//f/+P/4//n/+v/7//v/+//8//z//f/9//3//v/+//7//v//////
////////AAAAAP///////////////wAAAAABAAEAAQABAAEAAAD/////AQADAAMAAwAB
AAMAAwADAAEAAgADAAQABQAGAAcABwAIAAgACAAIAAkACgAKAAwADAANAA0ADgAPAA8A
DwAPAA8ADwAPAA8ADwAPAA8ADwAQABAAEAAPAAwACwALAAoACwAKAAkACAAJAAcABwAF
AAUABAACAAEAAAAAAAAA//8AAP7//v/8//n/+P/3//X/9//2//b/9f/2//X/9P/z//X/
9f/1//X/9f/0//T/9P/0//T/9P/0//T/9P/0//T/9P/0//T/9P/0//T/9f/1//X/9f/1
//X/9f/1//X/9f/3//j/+P/4//b/9v/2//b/+P/4//j/+P/1//X/9v/2//j/+P/3//f/
9f/1//X/9f/1//X/9f/1//T/9P/0//T/9P/z//P/8//0//T/9P/0//T/9P/0//T/8v/y
//L/8v/x//H/8f/w//L/8//z//P/8//z//P/8//z//P/8//z//L/8v/y//H/8P/y//L/
8v/y//X/9v/3//n/+f/5//n/+P/3//b/9v/1//f/9v/z//H/7f/s/+v/6//p/+n/6f/o
/+n/6v/t/+//8P/x//H/8f/x//H/8f/x//H/8f/v//H/8f/x//D/8P/y//P/8//z//H/
8f/x//H/8//z//P/8//z//P/8//z//P/8//z//P/8//z//P/8//z//L/8v/y//L/8v/y
//T/9v/6//7//v8CAAkAFwAoADsAQwA7AC4AJAAVAP7/3v+7/6j/qv+l/5n/lf+W/5b/
l/+V/5H/k/+e/6n/tf/B/8r/0//c/+P/6//x//X/9v/5//r/+v/9//7/////////AAAA
AAEAAQD//wAAAAAAAAIAAwADAAMAAwADAAQABAAFAAUABQAFAAUABQAGAAYABwAHAAcA
BwAIAAgACAAJAAkACwALAAsACwANAA0ADQANAA4ADwAQABEAEgATABMAFwAYABkAGgAb
ABwAHAAeACAAIQAhACIAJQAlACUAJQApACkAKQApACkAKQApACkAKAAoACgAJwAmACUA
JQAkACMAIgAhACAAHwAdAB0AGwAZABgAFgAVABMAEgARAA8ADAAKAAoACAAHAAYABQAD
AAMAAgACAAEAAAD///7//f/9//3//f/9//3//P/8//z//P/8//z//P/8//z//P/8//z/
/P/8//z//P/8//3//f/9//3//f/9//////////////8AAAAAAAD+//7//v/+/wAAAAAA
AAAA/////wAAAAACAAIAAQABAP/////////////////////+//7//v/+//7//f/9//3/
/P/8//z//P/8//z//P/8//r/+v/6//r/+//7//v/+v/6//v/+//7//v/+//8//z//P/8
//z//v8AAAIABQADAAMAAwACAAEAAAAAAP/////+//v/+f/1//T/8//z//X/9f/1//T/
9v/2//j/+f/4//n/+f/5//3//f/9//3/+//7//n/+//7//v/+v/6//z//f/9//3/+//7
//v/+//7//v/+//7//v/+//7//v/+//7//v/+//7//v/+//7//v/+v/6//r//P/8//z/
/v8CAAgADAAOABYAJQA1AEQARwA1ACEAEAD6/9v/tP+I/2X/WP9Y/1f/Yf9v/3j/fP+B
/4P/if+X/6r/uf/H/9P/3P/l/+7/9f/5////AQAAAP//AgAGAAcABgAHAAcABwAGAAYA
BwAHAAcACAAIAAgACAAJAAkACQAJAAkACgAKAA0ADQANAA0ADQANAA4ADgARABEAEQAR
ABIAEgASABMAEQATABMAEwAUABcAGAAZABkAGgAbABwAHwAgACEAIQAjACQAJQAmACkA
KgAqACwAMAAxADEAMgAxADEAMQAxADMAMwAzADMAMwAzADMAMwAyADIAMgAxADAALwAv
AC4ALQAsACsAKgAoACUAJAAhAB8AHgAcABsAGAAWABQAEQAQAA4ADgAMAAkACAAHAAUA
BQAEAAQAAwAAAP///v/9//3//f/9//3//f/8//z//P/8//z//P/8//z//P/8//z/+v/6
//r/+v/8//z//f/9//3//f/9//3//f/9//3//f/9//7//v/+/wAAAAAAAAAA/v/+//7/
/v//////AAAAAAAAAAD///////////////////////////z//P/8//z//v/9//3//f/8
//z//P/8//z//P/8//z//P/8//z//P/7//v/+//6//r/+//7//v/+f/5//n/+f/5//n/
+f/5//j/+P/2//f/+v/4//j/+P/4//z//v8AAAMAAwADAAMAAgABAAAAAAD///3//P/5
//f/8//y//H/8f/z//P/8//y//L/8v/0//X/9v/3//f/9//5//n/+f/5//n/+f/3//n/
+f/5//j/+P/4//n/+f/5//v/+//7//v/+f/5//n/+f/5//n/+f/5//n/+f/5//n/+f/5
//n/+f/7//r/+v/6//r/+P/4//j//P8CAAgADAAQABsALQBAAEkAOwAjABAA/P/l/8T/
mv9v/1j/Vv9V/1n/Z/9y/3b/e/9//4H/i/+g/7H/v//L/9b/3//o//H/9//7//3//v8B
AAIABAAFAAQABQAFAAUABgAGAAcABwAJAAoACgAKAAgACQAJAAkACQAJAAoACgALAAsA
CwALAAsACwAMAAwADQANAA0ADQAQABAAEAARABEAEwATABMAFQAXABcAFwAXABgAGQAa
ABsAHAAdAB0AHwAgACEAIgAlACYAJgAoACoAKwArACwALQAtAC0ALQAvAC8ALwAvAC0A
LQAtAC0ALgAuAC4ALQAsACsAKwAqACkAKAAnACYAJQAjACMAIQAdABwAGgAZABcAFgAV
ABMAEAAOAA4ADAALAAoACQAHAAcABgAGAAUABAADAAIAAQABAAEAAQABAAEAAAAAAAAA
AAAAAAAAAAACAAIAAgACAAEAAAD///7//v/+//////8BAAEAAQABAAEAAQABAAEAAQAC
AAIAAgACAAIAAgACAAIAAgACAAIA/////wAAAAACAAIAAQABAAEAAQABAAEA////////
/////wAAAQACAAEA///+//3//v/+//7//v/+//7//v/+//7//v/+//7/+//7//v/+v/8
//3//f/9//v/+//7//v/+f/5//n/+f/8//z//P/9//v/+//8//z//P/8//z//P/8//z/
/P/9//7///8BAAIAAwAEAAQAAwACAAIAAQABAAAA/f/7//n/+P/3//f/9v/1//T/8v/0
//T/9v/3//r/+//7//v//P/7//r/+f/7//v/+f/7//3//f/8//z/+v/7//v/+//7//v/
+//7//v/+//7//v/+//7//v/+//5//n/+f/5//v/+//7//v/+//6//r/+v/6//r/+v/6
//r/AAAGAAYACAAPABsAJgA3AEcAQwA2ACoAHwAMAPL/0f+4/7b/s/+l/53/oP+k/6X/
of+b/5v/pP+v/73/x//Q/9n/4v/n/+//8//3//r//f8AAAAAAQAAAAEAAQABAAIAAgAD
AAMAAQACAAIAAgADAAUABgAHAAUABQAGAAYABwAHAAcABwAFAAUABgAGAAcABwAHAAcA
CAAIAAgACQAJAAsACwALAAkACwALAAsACQAKAAsADAANAA4ADwAPAA8AEAARABIAEgAS
ABEAEgAUABUAFQAWABcAFwAXABcAGQAZABkAGQAYABcAFgAVABYAFgAWABUAFAATABMA
EgARABAADwAOAA8ADQANAAsACwAKAAgABwAGAAYABgAFAAQAAgACAAAAAQAAAP///f//
//7//v/9//z/+//6//n/+//7//v/+//5//j/+P/4//r/+v/6//r/+v/6//r/+v/8//z/
/P/8//r/+v/7//v/+//7//v/+//7//v/+//7//n/+v/6//r//P/8//z//P/6//r/+v/6
//v/+//8//z/+v/6//n/+f/7//v/+//7//n/+f/5//n/+v/6//r/+v/6//n/+f/5//b/
9v/2//b/9v/2//b/9v/2//b/9v/2//f/9//3//b/+P/5//n/+f/3//f/9//3//f/9//3
//f/9v/0//b/+P/4//j/+P/4//f/+P/5//v/+//7//v/+v/7//r/+v/5//v/+v/3//X/
8//y//H/8f/v/+//7//u/+7/7v/w//H/9P/1//X/9f/1//X/9f/1//f/9//1//f/9f/1
//T/9P/0//X/9f/1//X/9f/1//X/9f/1//X/9f/1//X/9f/1//X/9f/1//X/8//z//P/
8//1//T/9P/0//b/9v/0//T/9P/6//7/AAAAAAcAEQAeADEAPwA/ADQAKgAhAA4A8P/N
/7T/sP+v/6P/n/+c/5z/nf+d/5f/l/+c/6f/s/+//8j/0f/Y/+H/5//t//P/9v/3//j/
+v/5//r/+//7//v//P/8//3//f/9//7//v/+//7/////////AQABAAIAAgABAAEAAQAB
AAEAAQACAAIAAwADAAMAAwAEAAQABAAFAAUABwAHAAcABwAJAAkACQAJAAoACwAMAA0A
DgAPAA8AEQASABMAFAAVABYAFgAYABoAGwAbABwAHwAfAB8AHwAjACMAIwAjACMAIwAj
ACMAIgAiACIAIQAgAB8AHwAeAB0AHAAbABoAGQAXABcAFQATABIAEAAPAA0ADAALAAkA
BgAEAAQAAgADAAIAAQD///3//P/8//v/+v/5//j/9//3//f/9//3//f/9v/2//b/9v/2
//b/9v/2//b/9v/2//b/9v/2//b/9v/2//f/9//3//f/9//3//f/9//3//f/+f/6//r/
+v/6//r/+v/6//j/+P/4//j/+f/5//r/+v/6//r/+f/5//n/+f/5//n/9//3//f/9//2
//b/9v/2//j/9//3//f/9v/2//b/9v/2//b/9v/2//b/9v/2//b/9f/1//X/9P/0//X/
9f/1//f/9f/4//j/+P/4//j/+//8//3////////////+//3//P/8//v/+f/4//X/8//x
//D/7//v//H/8f/x//D/8P/w//L/8//0//X/9f/1//f/9//3//f/9//3//X/9//3//f/
9v/2//b/9//3//f/9//3//f/9//3//f/9//3//f/9//3//f/9//3//f/9//5//n/+f/5
//n/+P/4//j/+P/4//j/+P/8/wIABgAIAA4AHQAtAD4ARQA5ACUAEgD8/9//vP+S/23/
Wv9W/1X/W/9p/3T/eP99/3//g/+R/6L/sf/B/83/1v/f/+j/7//z//n/+//8////AAAA
AAMAAgADAAMAAwAEAAQABQAFAAUABgAGAAYABgAHAAcABwAHAAcACAAIAAkACQAJAAkA
CQAJAAoACgALAAsACwALAA4ADgAOAA8ADwARABEAEQATABUAFQAVABcAGAAZABoAGwAc
AB0AHQAfACAAIQAiACUAJgAmACgAKgArACsALAAvAC8ALwAvADEAMQAxADEAMQAxADEA
MQAuAC4ALgAtAC4ALQAtACwAKQAoACcAJgAjACEAIQAfAB0AHAAaABkAFQAUABMAEQAQ
AA4ADgAMAAkACAAHAAUAAwACAAIAAQAAAP///v/9//3//f/9//3//f/8//z//P/6//r/
+v/6//r/+v/6//r/+v/6//r/+v/6//r/+//7//3//f/9//3//f/9//3//f/9//7//v/+
//7//v/+//7//v/+//7//v/9//3//v/+//7//v/9//3//f/9//3//f/9//3//f/9//z/
/P/8//z//P/7//v/+//8//z//P/8//z//P/8//z/+v/6//r/+v/5//n/+f/4//j/+f/5
//n/+f/5//n/+f/3//f/+v/6//r/+v/6//3//v///wEAAwADAAMAAgABAAAAAAD///7/
/P/4//X/9f/0//P/8//z//P/8//y//T/9P/2//f/+P/5//n/+f/5//n/+f/5//v/+//5
//v/+//7//r/+v/6//v/+//7//v/+//7//v//f/9//3//f/9//3//f/9//v/+//7//v/
+//7//v/+//9//z//P/8//7//P/8//7/AgAGAAwAEgAYACMANQBGAEkANwAfAAwA9v/X
/7L/hv9j/1b/Vv9V/1//b/92/3r/gf+D/4f/l/+q/7v/yf/V/97/5//u//f//f///wEA
BAAFAAYABgAHAAgACQAJAAkACgAKAAsACwANAA4ADgAOAAwADQANAA0ADwAPABAAEAAR
ABEAEQARABMAEwAUABQAEwATABMAEwAWABYAFgAXABcAGQAZABkAGwAdAB0AHQAdAB4A
HwAgACEAIgAjACMAJQAmACcAKAArACwALAAuADAAMQAxADIAMwAzADMAMwA1ADUANQA1
ADUANQA1ADUANgA2ADYANQA0ADMAMwAyADEAMAAvAC4ALQArACsAKQAlACQAIgAhAB0A
HAAbABkAFgAUABQAEgARABAADwANAA0ADAAMAAsACgAJAAgABwAHAAcABwAHAAcABgAG
AAYABgAGAAYABgAGAAYABgAGAAYABgAGAAYACAAIAAkACQAJAAkACQAJAAcABwAHAAcA
CQAKAAoACgAIAAgACAAIAAgACAAIAAgACQAJAAoACgAIAAgABwAHAAUABQAFAAUABQAF
AAUABQAGAAYABgAGAAQAAwADAAMAAwAEAAUABgAFAAQAAwACAAQABAAEAAQAAwADAAMA
AgAAAAEAAQABAAEAAQABAAEAAwADAAMAAgACAAIAAgACAAUABgAHAAkACQAJAAkACAAH
AAYABgAFAAcABgADAAEA///+//3//f/9//3//f/8//z//P/+////AAABAAEAAQABAAEA
AQABAAEAAQD//wEAAwADAAIAAgACAAMAAwADAAEAAQABAAEAAQABAAEAAQABAAEAAQAB
AAEAAQABAAEAAwADAAMAAwADAAIAAgACAAIAAAAAAAIABAAKAAwADgASABsAJQA0AEUA
SwBDADgAMAAhAAgA6P/F/7T/tP+r/5//n/+i/6T/p/+l/6P/p/+w/73/yf/T/9z/5f/s
//H/9////wEAAgAFAAgABgAFAAYABwAHAAcACgAKAAsACwALAAwADAAMAAoACwALAAsA
CwALAAwADAAPAA8ADwAPAA0ADQAOAA4ADwAPAA8ADwAQABAAEAARAA8AEQARABEAEQAT
ABMAEwARABIAEwAUABQAFAAUABMAFQAWABcAGAAXABgAGAAaABoAGwAbABwAHQAdAB0A
HQAfAB8AHwAfAB0AHQAdAB0AGgAaABoAGQAYABcAFwAWABcAFgAVABQAEwARABEADwAO
AA4ADQANAA0ADAALAAkACAAGAAYABAAEAAQABAADAAUABAAEAAMAAgABAAAA///9//3/
/f/9/////v/+//7//v/+//7//v/+//7//v/+/wAAAAAAAAAA/v/+////////////////
//////////////8AAAAAAAAAAAAAAAAAAAAAAAAAAAAA/////wAAAAD+//7//f/9////
/////////f/9//3//f/+//7//v/+//7//f/9//3//P/8//z//P/8//z//P/8//z//P/8
//z/+//7//v/+v/6//v/+//7//v/+//7//v/+//9//v/+//8//r/+v/6//r//f/+////
AQADAAMAAwACAP///v/+//3////+//v/+f/3//b/9f/1//X/9f/1//T/8v/y//T/9f/2
//f/9//3//v/+//7//v/+f/5//f/+f/5//n/+P/4//b/9//3//f/9v/1//T/8//x//H/
8f/x/+//7//v/+//7//v/+//7//v/+//7//v/+//7v/u/+7/7v/u/+7/8P/y//b/+P/6
//z/AQALAB4AMQA5ADUAKgAiABUA/v/g/73/rP+s/6f/mf+V/5T/lP+V/5H/jf+P/5b/
of+t/7n/wv/J/9L/2f/f/+f/6//s/+//8P/y//P/9P/1//X/9f/2//b/9//3//f/+P/4
//j/+P/5//n/+f/5//n/+v/6//n/+f/5//n/+f/5//r/+v/7//v/+//7//z//P/8//3/
+//9//3//f/9////////////AAABAAIAAwAEAAUABQAHAAgACQAKAA0ADgAOABAAEAAR
ABEAEgAVABUAFQAVABcAFwAXABcAFwAXABcAFwAWABYAFgAVABYAFQAVABQAEwASABEA
EAARAA8ADwANAAsACgAIAAcABQAEAAMAAQAAAP7//v/8//n/+P/3//X/9//2//b/9f/0
//P/8v/x//H/8f/x//H/8f/w//D/8P/w//D/8P/w//D/8P/w//D/7v/u/+7/7v/w//D/
8f/x//H/8f/x//H/8f/x//H/8f/x//L/8v/y//L/8v/y//L/8P/w//D/8P/v/+//8P/w
//L/8v/x//H/7//v/+//7//v/+//7//v/+7/7v/u/+7/7v/t/+3/7f/u/+7/7v/u/+7/
7v/u/+7/7P/s/+z/7P/t/+3/7f/s/+z/7f/t/+3/7//t/+v/6//u/+7/7v/u/+7/8f/y
//P/9f/1//X/9f/0//P/8v/y//H/7//u/+v/6f/n/+b/5f/l/+X/5f/l/+T/5v/m/+j/
6f/q/+v/6//r/+v/6//r/+v/7f/t/+v/7f/r/+v/6v/q/+r/6//r/+v/7f/t/+3/7f/t
/+3/7f/t/+3/7f/t/+3/6//r/+v/6//r/+v/6//r/+3/7P/s/+z/6v/s/+z/7v/w//b/
+v/+/wIADwAjADQAOwAvABsACgD4/9n/tP+M/2n/WP9W/1P/V/9l/2z/cP95/3v/e/+H
/5j/p/+z/7//yv/T/9z/4//p/+3/7//y//P/9P/0//X/9v/3//f/9//4//j/+f/5//v/
/P/8//z//P/9//3//f/9//3//v/+////////////AQABAAIAAgABAAEAAQABAAQABAAE
AAUABQAHAAcABwAJAAsACwALAAsADAANAA4ADwAQABEAEQAVABYAFwAYABkAGgAaABwA
IAAhACEAIgAjACMAIwAjACUAJQAlACUAJQAlACUAJQAiACIAIgAhACIAIQAhACAAHQAc
ABsAGgAZABcAFwAVABEAEAAOAA0ACwAKAAkABwAEAAIAAgAAAP///v/9//v/+//6//r/
+f/4//f/9v/1//P/8//z//P/8//y//L/8v/y//L/8v/y//L/8v/y//L/8v/y//L/8v/y
//L/8//z//P/8//z//P/8//z//P/8//z//T/9P/0//T/9P/0//T/9P/0//T/9P/z//P/
9P/0//T/9P/z//P/9f/1//X/9f/z//P/8//z//L/8v/y//L/8v/x//H/8f/w//D/8P/w
//D/8P/w//D/8P/w//D/8P/v/+//7//u/+7/7//v/+//7//v/+//7//x/+//7f/v//D/
8P/w//D/8P/z//T/9f/3//f/9//3//b/9f/0//T/8//z//L/7//t/+n/6P/n/+f/6f/p
/+n/6P/o/+j/6v/r/+z/7f/t/+3/7//v/+//7//v/+//7f/v/+//7//u/+7/7v/v/+//
7//x//H/8f/x/+//7//v/+//7//v/+//7//v/+//7//v/+//7//v/+//7//u/+7/7v/y
//D/8P/y//L/+P8AAAIACAATACUANgA9ADEAHQAIAPL/2f+2/4r/Y/9U/1T/T/9T/2P/
bv9y/3X/ef99/4v/mv+r/7n/xf/O/9f/4v/r/+//8//3//j/+f/6//7//////////v/9
/wAAAAABAAEAAQACAAIAAgACAAMAAwADAAMAAwAEAAQABwAHAAcABwAHAAcACAAIAAkA
CQAJAAkACgAKAAoACwALAA0ADQANAA8AEQARABEAEQASABMAFAAVABYAFwAXABsAHAAd
AB4AHQAeAB4AIAAiACMAIwAkACUAJQAlACUAJwAnACcAJwAlACUAJQAlACQAJAAkACMA
IgAhACEAIAAfAB4AHQAcABsAGQAZABcAFwAWABQAEwAQAA4ADAAJAAoACAAIAAYAAwAC
AAEA//8BAAAAAAD///z/+//6//n/+f/5//n/+f/5//j/+P/4//j/+P/4//j/+P/4//j/
+P/4//j/+P/4//r/+v/7//v/+f/5//n/+f/7//v/+//7//n/+v/6//r/+v/6//r/+v/8
//z//P/8//n/+f/6//r/+v/6//n/+f/5//n/+f/5//n/+f/5//n/+P/4//j/+P/4//f/
9//3//j/+P/4//j/9//2//X/9P/0//T/9P/0//X/9f/1//T/9P/1//X/9f/z//P/8//z
//H/8f/x//H/8v/y//L/8//z//P/9P/y//L/8v/y//X/9v/3//n/+//7//v/+v/5//j/
+P/3//f/9v/z//H/8f/w/+//7//u/+3/7P/q/+j/6P/q/+v/7f/v//D/8f/y//H/8P/v
//H/8f/v//H/8f/x//D/8P/w//H/8f/x//H/8f/x//H/7//v/+//7//v/+//7//v//H/
8f/x//H/8f/x//H/8f/v/+7/7v/u//D/8v/w//D/8P/y//b/+v/8////BwASACUAOQA7
ADIAJgAdAA4A9v/X/7j/sP+z/6n/n/+c/5z/mf+X/5f/l/+Y/6H/q/+3/8D/yf/Q/9f/
3f/l/+v/8P/z//T/9v/3//b/9//3//f/+P/4//n/+f/7//z//P/8//v/+//6//n/+//7
//z//P/9//3//f/9//3//f/+//7////////////+//7//v//////AQABAAEAAAABAAAA
//8BAAIAAwAEAAUABgAHAAcABwAIAAkACgAJAAoACgAMAAwADQANAA4ADwAPAA8ADwAQ
AA8ADgANAA4ADwAQABEADgAOAA4ADQAKAAkACQAIAAkACAAHAAYABwAFAAUAAwACAAIA
AQABAP///v/9//v//P/6//r/+P/5//j/9//1//f/9v/2//X/9P/z//L/8f/x//H/8f/x
//H/8P/w//D/8P/w//D/8P/w//D/8P/w//D/8P/w//D/8P/w//H/8f/v/+//7//v/+3/
7f/t/+3/7//w//D/8P/w//D/8P/w//D/8P/w//D/7f/t/+7/7v/s/+z/6//r/+3/7f/t
/+3/7f/t/+3/7f/q/+r/6v/q/+r/6f/p/+n/6v/q/+r/6v/q/+r/6v/q/+r/6v/q/+r/
6f/p/+n/6P/o/+n/6f/p/+n/6f/p/+n/6f/p/+j/6P/o/+j/6P/r/+z/7f/v/+3/7f/t
/+z/6//q/+r/6f/r/+r/5//l/+X/5P/j/+P/4v/h/+D/3v/e/97/4P/h/+T/5f/l/+X/
5//n/+f/5//n/+f/5f/n/+n/6f/o/+j/5//n/+b/5f/l/+X/5f/l/+f/5//n/+f/5//n
/+f/5//l/+X/5f/l/+X/5f/l/+X/5f/k/+T/5P/k/+T/5P/i/+T/6P/w//D/8P/3/wEA
DAAfAC8AMwAqABoADwD+/+L/v/+g/5j/mf+P/4P/gv+C/4X/h/+D/3//hP+P/53/qf+y
/7n/wv/L/9P/2f/f/+T/5f/m/+b/6f/q/+v/6//r/+z/7P/t/+3/7f/u/+7/7v/s/+3/
7f/t/+//7//w//D/7//v/+//7//x//H/8v/y//P/8//z//P/8v/y//L/8//x//P/8//z
//P/9f/1//X/9f/2//f/+P/5//r/+//7//3//v///wAAAQACAAIABAAGAAcABwAIAAsA
CwALAAsADQANAA0ADQAPAA8ADwAPABAAEAAQAA8ADgANAA0ADAALAAoACQAIAAcABQAF
AAMA///+//z/+//7//r/+f/3//T/8v/y//D/7//u/+3/6//p/+j/6P/n/+b/5f/k/+P/
4//j/+P/4//j/+L/4v/i/+L/4v/i/+L/4v/i/+L/4v/g/+D/4P/g/+D/4P/h/+H/4f/h
/+H/4f/j/+P/4//j/+H/4v/i/+L/4v/i/+L/4v/i/+L/4v/i/+P/4//k/+T/4//i/+D/
3//h/+H/4f/h/9//3//f/9//3v/e/97/3v/g/9//3//f/9z/3P/c/9z/3P/c/9z/3P/c
/9z/3P/c/9n/2f/Z/9j/2P/Z/9r/3P/c/9z/3P/f/+D/4f/j/+H/4f/h/+D/3//e/97/
3f/c/9r/1v/T/9H/0P/P/8//0f/R/9H/0P/Q/9D/0v/T/9T/1f/V/9X/1//X/9f/1//V
/9X/0//V/9X/1f/U/9T/1P/V/9X/1f/V/9X/1f/V/9X/1f/V/9X/1f/V/9X/1f/V/9X/
1f/V/9P/0//T/9P/0//S/9L/0v/U/9b/1P/U/9r/4P/k/+j/8P///xEAHgAZAAUA8f/e
/8b/pf9+/1T/N/8w/zD/Mf8//0v/Tv9S/1n/W/9j/3H/hP+R/53/qf+y/7v/xP/L/8//
0//V/9b/2f/Y/9b/1//a/9v/2//b/9r/2v/b/9v/2//c/9z/3P/c/93/3f/d/93/3f/e
/97/3//f/9//3//f/9//4P/g/+H/4f/h/+H/4v/i/+L/4//h/+P/4//j/+X/5//n/+f/
5f/m/+f/6P/r/+z/7f/t/+//8P/x//L/9P/2//f/+v/6//v/+//8//3//f/9//3//f/9
//3//f/9//3//f/9//z//P/8//v/+v/5//n/+P/3//b/9f/0//L/7//u/+v/6f/o/+b/
5f/j/+L/4f/f/9z/2v/a/9j/1//W/9X/0//T/9L/0v/R/87/zf/M/8v/zf/N/83/zf/M
/8r/yf/I/8j/yP/I/8j/yP/I/8j/yP/I/8j/yP/I/8r/yv/L/8v/yf/J/8n/yf/J/8n/
yf/J/w==
         </WaveFormData>
      </LeadData>
      <LeadData>
         <LeadByteCountTotal>10000</LeadByteCountTotal>
         <LeadTimeOffset>0</LeadTimeOffset>
         <LeadSampleCountTotal>5000</LeadSampleCountTotal>
         <LeadAmplitudeUnitsPerBit>4.88</LeadAmplitudeUnitsPerBit>
         <LeadAmplitudeUnits>��V</LeadAmplitudeUnits>
         <LeadHighLimit>2147483647</LeadHighLimit>
         <LeadLowLimit>268435456</LeadLowLimit>
         <LeadID>V2</LeadID>
         <LeadOffsetFirstSample>0</LeadOffsetFirstSample>
         <FirstSampleBaseline>0</FirstSampleBaseline>
         <LeadSampleSize>2</LeadSampleSize>
         <LeadOff>FALSE</LeadOff>
         <BaselineSway>FALSE</BaselineSway>
         <ExcessiveACNoise>FALSE</ExcessiveACNoise>
         <MuscleNoise>FALSE</MuscleNoise>
         <LeadDataCRC32>1776673599</LeadDataCRC32>
         <WaveFormData>
7v/u/+7/7v/u/+7/7v/u/+z/7P/s/+z/7P/s/+z/7P/u/+7/8P/x//L/9P/0//T/9P/0
//T/9P/2//b/9v/0//H/7//t/+v/6f/p/+v/7P/s/+z/7P/u/+3/7v/u/+//8f/x//H/
8P/u/+3/7P/s/+v/6//r/+v/6//q/+r/6v/q/+r/6v/q/+r/6v/q/+r/6v/q/+r/6v/q
/+r/6v/q/+r/6v/q/+n/6//r/+v/6//r/+v/6//r/+r/6//v//b///8IABUAKgBLAHQA
ngC2AKoAkgB9AGMAPAAFAK7/Pv/t/tv+3P7d/u7+BP8W/yb/MP86/0//Zv97/5L/pf+1
/8H/zf/X/9//6f/w//P/9v/4//v//P/+/wAAAAADAAQABQAGAAUABgAHAAgACAAIAAgA
CwALAAsADAANAA0ADwAPABAAEQASABIAEwAUABUAFgAXABYAFwAYABkAGgAbAB0AHgAf
AB8AIAAiACQAJgAoACoALAAvADEAMwA3ADkAPAA/AEAAQwBFAEkATgBRAFQAVgBZAFwA
XQBfAGAAYgBjAGQAZwBoAGgAaABqAGsAbABsAGoAaQBoAGUAZgBjAGEAXwBdAFgAVABQ
AEwARgBCAD0AOQA2ADEALQAoACMAHgAaABgAFAAQAA4ACwAIAAUABAACAAEA///9//z/
+//6//n/+f/3//b/9v/1//X/9f/0//T/9P/0//T/8//z//P/8//z//P/8//z//T/9P/0
//T/9v/3//f/9//5//r/+//7//v/+//7//v/+f/6//v//P/8//z//P/8//7//f/9//3/
+//7//v//P/9//3//f/9//z/+//7//r/+//7//v/+//5//n/+f/5//n/+P/3//f/9//2
//b/9f/2//b/9v/2//P/8//0//T/8//z//P/8v/y//L/8v/y//P/8//x//D/8P/y//L/
8v/y//T/9f/2//j/+P/4//j/+P/2//b/9v/2//j/9v/z//H/7f/r/+n/6f/r/+z/7P/s
/+z/7v/v//D/8v/z//P/8//x//D/7v/t/+7/7v/t/+3/6//r/+v/6v/s/+z/7P/s/+z/
7P/s/+z/7P/s/+z/7P/s/+z/7P/s/+r/6v/q/+r/7P/r/+v/6//r/+v/6//r/+v/6//s
/+//8//8/wUAEAAhADwAYwCMAK4AtACiAI4AdwBXACwA6f9+/w7/2f7V/tT+3f70/gr/
Hv8q/zT/QP9Z/3T/if+c/6v/uf/F/9H/3f/p/+//8v/1//j/+v/9//7/AAACAAIAAwAE
AAUABgAHAAgACQAKAAoACgAKAA0ADQANAA4ADwAPABEAEQASABEAEgASABMAFAAVABYA
FwAYABkAGgAbABwAHQAfACAAIQAhACIAJAAoACoALAAuADAAMwA1ADcAOQA7AD4AQQBG
AEkASwBPAFIAVQBYAFoAXwBiAGMAZQBqAGwAbQBuAHEAcgByAHIAcgBzAHQAdABxAHEA
cQBvAG4AawBpAGcAYwBeAFoAVgBQAEoARgBBADwAOAAyAC0AKAAjAB4AGgAYABQAEAAO
AAkABgADAAIAAAD///3/+//6//n/+P/3//f/9f/0//T/8//z//P/8v/w//D/8P/w/+//
7//v/+//8f/x//H/8f/y//L/8v/y//L/8//z//P/8//0//X/9f/1//X/9f/1//f/+P/5
//r/+v/6//r/+v/8//v/+//7//n/+f/5//r/+f/5//n/+f/6//n/+f/4//n/+f/5//n/
9//3//f/9//3//b/9f/1//X/9P/0//P/8v/y//L/8v/x//H/8v/y//P/8f/y//L/8v/y
//L/9v/3//j/+v/6//r/+v/6//j/+P/4//j/9v/0//H/7//v/+3/6//r/+3/7v/u/+7/
7v/w//H/8v/y//P/8//z//P/8v/w/+//7P/s/+v/6//r/+v/6//q/+z/7P/s/+z/6v/q
/+r/6v/q/+r/6v/q/+r/6v/q/+r/6v/q/+r/6v/q/+n/6f/p/+v/6//r/+v/6f/p/+z/
8f/1//7/CwAYAC0AUAB3AJYApgCeAJAAfgBlAEEADgC3/0D/zP6R/o/+ov69/tz+9v4I
/xr/Lv9K/2n/hP+b/6r/t//D/9H/3f/l/+3/7//y//X/+P/8//3//v8AAAIAAgABAAIA
AwAEAAUABgAHAAgACgAKAAoADQALAAsADAANAA0ADwAPABAAEQASABIAEwAUABUAFgAX
ABoAGwAcAB0AHgAfACEAIgAkACUAJwAqACwALgAwADIANAA3ADkAOwA/AEEARABHAEwA
TwBRAFUAWABbAF4AYABjAGYAZwBpAGoAbABtAG4AcQByAHIAcgB0AHUAdgB2AHMAcwBz
AHEAcABtAGsAaQBjAF4AWgBWAFEASgBFAD8AOAA0AC4AKQAkAB8AGgAWABAADAAIAAYA
AwAAAP3//P/6//n/9//1//L/8f/w/+//7//t/+z/7P/t/+3/7f/s/+r/6v/q/+r/6f/p
/+n/6f/r/+v/6//r/+r/6v/q/+r/6v/r/+v/6//r/+z/7f/t/+3/7f/t/+3/6//s/+3/
7v/u/+7/7v/u/+7/7f/t/+3/7//v/+//8P/v/+//7//v//D/7//v/+7/7f/t/+3/7f/t
/+3/7f/t/+v/6v/p/+n/6//q/+r/6f/o/+j/6P/o/+f/5//o/+j/6f/p/+n/6P/m/+b/
5v/m/+f/5f/j/+T/4v/j/+T/5f/m/+r/6//s/+7/7v/u/+7/7v/u/+7/7v/u/+z/6v/n
/+X/4//h/9//3//j/+T/5P/k/+T/5v/n/+j/6P/p/+n/6f/n/+b/5P/j/+L/4v/h/+H/
4//j/+P/4v/i/+L/4v/i/+L/4v/i/+L/4P/g/+D/4P/g/+D/4P/g/+D/4P/g/+D/4v/h
/+H/4f/h/+H/4f/h/+P/4f/g/+P/5//w//v/CAAZADQAWwCGAKAAngCOAH4AaQBJACAA
2/9y//T+nf6F/pD+p/7G/uL++P4I/xr/NP9T/3D/if+a/6n/tf/D/8//2f/f/+X/6P/r
//D/8v/1//X/9v/3//b/+f/6//v//P/9//7///8AAAAAAAAAAAMAAwADAAQABQAFAAcA
BwAIAAsADAAMAA0ADgAPABAAEQASABMAFAAVABYAFwAZABoAHQAdAB4AIAAkACYAKAAq
ACwALwAxADMANwA5ADwAPwBEAEcASQBNAE4AUQBUAFYAWQBcAF0AXwBiAGQAZQBmAGkA
agBqAGoAbABtAG4AbgBrAGsAawBpAGoAZwBlAGMAYABcAFkAVgBQAEoARgBBADoANgAw
ACsAJgAhABwAGAAUABAADAAKAAkABgADAAIA/P/7//n/9//2//X/9P/z//P/8f/w//D/
7//v/+//7v/w//D/8P/w/+3/7f/t/+3/7//v/+//7//y//L/8v/y//D/8f/x//H/8f/y
//P/8//z//P/8//z//H/8v/z//T/9P/0//T/9P/2//X/9f/1//X/9f/1//b/9f/1//X/
9f/2//X/9f/0//P/8//z//P/8f/x//H/8f/z//L/8f/x//P/8v/y//H/8P/w//D/8P/v
/+//8P/w/+3/7f/t/+z/7v/u/+7/7v/t/+3/7f/u/+z/7P/u/+7/7P/s/+7/7v/u/+7/
7v/w//H/8v/0//T/9P/0//T/9P/0//T/9P/1//T/8v/x/+3/6//p/+n/6f/q/+r/6v/q
/+z/7f/u/+//8f/y//P/8f/w/+7/7f/s/+z/6//r/+v/6//r/+r/7P/s/+z/7P/q/+r/
6v/q/+z/7P/s/+z/6v/q/+r/6v/q/+r/6v/q/+z/6//r/+v/6//r/+v/6//r/+v/7P/r
/+//+P8BAAwAFwAuAE8AeACiALYAqgCSAHsAXQA2AP//qP84/+n+1f7S/tX+6P4A/xT/
Iv8s/zj/Tf9q/4P/mP+n/7f/xf/P/9v/4//p/+7/9f/4//r/+//8//7/AAAAAAEAAgAD
AAQABQAGAAcACAAKAAoACgANAA0ADQAOAA8ADwARABEAEgARABIAEgATABYAFwAYABkA
GAAZABoAGwAeAB8AIQAiACEAIQAiACQAKAAqACwALgAwADMANQA3ADkAOwA+AEEARABH
AEkATQBQAFMAVgBYAFkAXABdAF8AYgBkAGUAZgBnAGgAaABoAGoAawBsAGwAawBrAGsA
aQBmAGMAYQBfAFwAWABVAFIATgBIAEQAPwA8ADgAMgAtACoAJQAgABwAGgAWABIAEAAN
AAoABwAGAAIAAQD///3//v/9//z/+//5//f/9v/2//f/9//3//b/9P/0//T/9P/0//X/
9v/3//X/9f/1//X/+P/4//j/+P/4//n/+f/5//f/+P/5//n/+//7//v/+//7//z//f/+
//7//v/+//7//P/7//v/+//8//3//v8AAP7//f/8//v//P/7//v/+v/7//v/+//7//n/
+f/5//n/+f/4//f/9//5//j/+P/3//b/9v/2//b/9f/1//b/9v/3//f/9//2//b/9v/2
//b/8//z//f/+P/3//b/9f/0//b/9//4//r/+v/6//r/+v/6//r/+v/6//z/+v/3//X/
8f/v/+3/7f/v//D/8P/w//D/8v/z//T/9v/3//f/9//3//b/9P/z//L/8v/x//H/7//v
/+//7v/u/+7/7v/u//D/8P/w//D/7v/u/+7/7v/u/+7/7v/u/+7/7v/u/+7/7P/r/+v/
6//t/+3/7f/t/+3/7f/u/+3/7//4/wEACgAZAC4AUQB4AKAAtACqAJQAfwBlAD4ABQCq
/zT/5f7T/tT+2f7q/gL/Fv8m/zD/Ov9N/2j/f/+U/6X/s//B/83/1//h/+n/7v/x//T/
+P/5//r//P/+//7///8AAAEAAgABAAIAAwAEAAQABAAEAAcACQAJAAoACwAJAAsACwAM
AA0ADgAOAA8AEAARABIAEwASABMAFAAVABgAGQAbABwAHQAdAB4AIAAgACIAJAAmACgA
KwAtAC8AMwA1ADgAOwA+AEEAQwBHAEwATwBSAFQAVwBaAFsAXQBiAGQAZQBmAGkAagBq
AGoAagBrAGwAbABpAGkAaQBnAGYAYwBhAF8AXQBYAFQAUABKAEQAQAA7ADYAMgAsACcA
IgAdABgAFAASAA4ACgAIAAMAAAD9//z/+v/5//f/9f/y//H/8P/v/+//7f/s/+z/6//r
/+v/6v/o/+j/6P/o/+n/6f/p/+n/6f/p/+n/6f/q/+r/6v/q/+r/6//r/+v/7f/u/+//
7//v/+//7//v/+//8P/x//L/8v/y//L/8v/y//H/8f/x//P/8//z//T/8//z//P/8//y
//H/8f/w/+//7//v/+//7//v/+//7//v/+7/7f/t/+3/7P/s/+v/6v/q/+r/6v/p/+n/
6v/q/+v/6f/q/+r/6v/q/+r/7P/t/+7/8P/w//D/8P/w//D/8P/w//D/7//s/+j/5f/j
/+H/3//f/+P/5P/k/+T/5v/o/+n/6v/q/+v/6//r/+n/6P/m/+X/5P/k/+P/4//j/+P/
4//i/+L/4v/i/+L/4v/i/+L/4v/i/+L/4v/i/+L/4v/i/+L/4v/i/+L/4v/k/+P/4//j
/+H/4f/h/+H/4f/h/+L/4//p//T///8MAB8APgBlAIoAngCaAIwAeABfAD0ADgDD/1D/
1v6R/ov+mP6v/s7+6P7+/gz/IP88/1v/eP+P/6D/q/+5/8f/0f/Z/+H/5//q/+3/8P/y
//X/9v/4//r/+v/7//z//f/+//3//v///wAAAgACAAIABQAFAAUABgAHAAcACQAJAAoA
CwAMAAwADQAOAA8AEAARABIAEwAUABUAFgAXABkAGgAdAB0AHgAgACQAJgAoACoALAAv
ADEAMwA3ADkAPAA/AEQARwBJAE0AUABTAFYAWABbAF4AXwBhAGQAZgBnAGgAawBsAGwA
bABsAG0AbgBuAGsAawBrAGkAaABlAGMAYQBcAFYAUQBMAEgAQgA+ADkAMwAuACcAIQAe
ABkAFAAQAAoABgACAAAA/f/6//f/9v/y//H/7//t/+7/7f/s/+v/6//p/+j/6P/l/+X/
5f/k/+b/5v/m/+b/5f/l/+X/5f/l/+X/5f/l/+T/5P/k/+T/5v/n/+f/5//n/+j/6f/p
/+n/6f/p/+n/5//o/+n/6v/q/+r/6v/q/+r/6f/p/+n/6//r/+v/7P/r/+v/6//r/+r/
6f/p/+j/5//n/+f/5//n/+f/5//n/+f/5v/l/+X/5//m/+b/5f/k/+T/5P/k/+P/4//k
/+T/4//j/+P/4v/i/+L/4v/i/+L/4v/i/+T/5f/m/+j/6P/o/+j/6P/o/+j/6P/o/+b/
5P/h/9//3//d/9v/2//f/+D/4P/g/+D/4v/j/+T/5P/l/+X/5f/l/+T/4v/h/97/3v/d
/93/3f/d/93/3P/e/97/3v/e/97/3v/e/97/3v/e/97/3v/e/97/3v/e/97/3v/e/97/
3v/d/93/3f/f/9//3//f/9//3//e/+H/5//w//3/DgAhAEAAaQCQAKAAmACIAHYAWQA1
AAIArf82/8L+hf6B/pj+s/7Q/ur+/v4M/yD/QP9h/3r/j/+g/6v/uf/H/9H/2f/f/+X/
6P/p/+z/7v/v//L/9P/2//b/9//4//n/+v/9//7///8AAAAAAAAAAAMAAwADAAQABQAF
AAcABwAIAAkACgAKAAsADAANAA4ADwASABMAFAAVABYAFwAZABoAHQAdAB4AIAAkACYA
KAAqACoALQAvADEANQA3ADoAPQBAAEMARQBJAEoATQBQAFIAVQBYAFkAWwBeAGAAYQBi
AGUAZgBmAGYAaABpAGoAagBpAGkAaQBnAGgAZQBjAGEAWwBWAFIATgBIAEIAPgA5ADQA
MAAqACUAIAAbABYAEgAOAAoABgAEAAMAAAD9//z/+P/3//X/8//y//H/8P/v//H/7//u
/+7/7f/t/+3/7P/s/+z/7P/s/+3/7f/t/+3/7//v/+//7//u/+7/7v/u/+7/7//v/+//
7//w//H/8f/x//H/8f/x//H/8v/z//T/8v/y//L/8v/0//P/8//z//P/8//z//T/9f/1
//X/9f/2//X/9f/0//H/8f/x//H/8//z//P/8//x//D/7//v//D/8P/x//H/8P/w//D/
8P/t/+3/7v/u/+//7//v/+7/7v/w//D/8P/w//D/8P/w//L/8//0//b/+P/4//j/+P/4
//j/+P/4//j/9v/z//H/7//t/+v/6//t/+7/7v/u/+7/8P/x//L/8v/z//P/8//z//L/
8P/v/+7/7v/t/+3/7f/t/+3/7P/s/+z/7P/s/+z/7P/s/+z/7P/s/+z/7P/s/+z/7P/s
/+7/7v/u/+7/8P/v/+//7//v/+//7//v/+//7f/u//H/9//+/wkAEgAlAEAAYwCMALIA
tgCkAI4AdwBVACgA4/98/xD/2f7L/sr+2f7u/gj/Gv8o/zT/RP9f/3r/kf+k/7X/wf/N
/9X/4f/t//H/9P/5//z//v///wAAAgAEAAQABwAIAAkACgAJAAoACwAMAAwADAAMAA8A
EQARABIAEwATABUAFQAWABUAFgAWABcAGAAZABoAGwAeAB8AIAAhACAAIQAjACQAJwAn
ACgAKgAsAC4AMAAyADQANwA5ADsAQQBDAEYASQBLAE0ATgBRAFYAWQBcAF4AXwBiAGMA
ZQBoAGoAawBsAG0AbgBuAG4AbABtAG4AbgBtAG0AbQBrAGoAZwBlAGMAYQBcAFgAVABS
AEwASABDAEAAPAA2ADEALAAnACIAHgAaABYAEgAQAA4ADAAKAAoABgAFAAMAAQD+//3/
/P/7//v/+f/4//j/+f/5//n/+P/2//b/9v/2//f/9//3//f/9//3//f/9//4//j/+P/4
//r/+//7//v/+//8//3//f/9//3//f/9//3//v///wAA/v/+//7//v8AAP////////3/
/f/9//7//f/9//3//f/+//3//f/8//v/+//7//v/+f/5//n/+f/5//j/9//3//n/+P/4
//f/+P/4//j/+P/1//X/9v/2//X/9f/1//T/9P/2//b/9v/0//T/9P/0//T/9v/3//j/
+v/8//z//P/8//r/+v/6//r//P/6//f/9f/z//H/7//v//H/8v/y//L/8P/y//P/9P/0
//X/9f/1//f/9v/0//P/8P/w/+//7//v/+//7//u/+7/7v/u/+7/7v/u/+7/7v/u/+7/
7v/u/+7/7v/u/+7/7v/u/+7/7v/u/+3/7f/t/+3/7f/t/+3/7f/r/+z/7//z//r/AwAO
AB0ANABXAIYArAC2AKYAjgB5AFkALgDr/4b/GP/d/tP+0P7Z/u7+BP8W/yb/Lv88/1H/
bP+D/5b/p/+3/8H/y//X/+P/6f/s/+//9P/2//f/+v/8//7//v///wAAAQACAAMABAAF
AAYABgAGAAYACQAHAAcACAAJAAkACwALAAwACwAMAAwADQAQABEAEgATABIAEwAUABUA
FgAXABkAGgAdAB0AHgAgACIAJAAmACgAKAArAC0ALwAzADUAOAA7AD4AQQBDAEcASgBN
AFAAUgBXAFoAWwBdAGAAYgBjAGQAZQBmAGYAZgBmAGcAaABoAGcAZwBnAGUAZABhAF8A
XQBbAFYAUgBOAEgAQgA+ADkANAAwACoAJQAiAB0AGAAUABAADAAIAAYAAwAAAP3//P/4
//f/9f/z//L/8f/w/+//7f/r/+r/6v/p/+n/6f/o/+j/6P/o/+j/5//n/+f/5//p/+n/
6f/p/+j/6P/o/+j/6v/r/+v/6//r/+z/7f/t/+3/7f/t/+3/7f/u/+//8P/w//D/8P/w
//L/8f/x//H/7//v/+//8P/x//H/8f/x//D/7//v/+7/7f/t/+3/7f/r/+v/6//r/+v/
6v/p/+n/6f/o/+j/5//o/+j/6P/o/+f/5//o/+j/6f/n/+X/5v/m/+b/5v/m/+b/6P/p
/+r/7P/s/+z/7P/s/+z/7P/s/+z/6v/o/+X/4//h/9//3f/d/9//4P/g/+D/4v/k/+X/
5v/m/+f/5//n/+X/5P/i/+H/4P/g/9//3//d/93/3f/c/97/3v/e/97/3v/e/97/3v/c
/9z/3P/c/9z/3P/c/9z/3P/c/9z/3P/c/9v/2//b/9v/2//b/9v/2//b/9z/3//j/+z/
+f8GABsAOABhAIYAnACYAIgAeABfAD0ADADB/07/2P6V/o3+mv6z/s7+6v7+/g7/Hv84
/1n/cP+F/5r/p/+x/73/y//T/9n/3//k/+f/6P/s/+3/7v/w//L/8v/1//b/9//4//f/
+P/5//r/+v/6//r//f//////AAABAAEAAwADAAQABQAGAAYABwAIAAkACgALAAwADQAO
AA8AEgATABUAFgAZABkAGgAcABwAHgAgACIAJAAnACkAKwAxADMANgA5ADwAPwBBAEUA
SABLAE4AUABTAFYAVwBZAFwAXgBfAGAAYwBkAGQAZABkAGUAZgBmAGUAZQBlAGMAYABd
AFsAWQBVAFAATABIAEIAPAA4ADMALAAoACIAHQAYABMADgAKAAYAAgD+//z/+f/2//P/
8v/u/+3/6//p/+j/5//m/+X/5f/j/+L/4v/f/9//3//e/+D/4P/g/+D/3//f/9//3//f
/9//3//f/97/3v/e/97/4P/h/+H/4f/f/+D/4f/h/+P/4//j/+P/4f/i/+P/5P/i/+L/
4v/i/+T/4//j/+P/5f/l/+X/5v/m/+X/5P/j/+T/4//j/+L/4f/h/+H/4f/h/+H/4f/h
/+H/4P/f/9//3//e/97/3f/c/9z/3P/c/9v/2//c/9z/2//b/9v/2v/c/9j/2P/a/9r/
2v/a/9r/2v/c/93/3v/g/+D/4P/g/+D/4P/g/+D/4P/g/97/2//Z/9f/1f/T/9P/1f/W
/9b/1v/W/9j/2f/a/9r/2//b/9v/2//a/9j/1//W/9b/1f/V/9X/1f/V/9T/1P/U/9T/
1P/U/9T/1P/U/9T/1P/U/9T/1P/U/9T/1P/U/9T/1P/U/9T/0//T/9P/0//T/9P/0//V
/9P/1P/X/9v/4v/v//7/EQAuAFUAfACUAJQAhgB0AF0APQAQAMX/Vv/c/o/+e/6K/qP+
wv7e/vD+Av8U/zD/Tf9o/3//kP+f/6v/t//D/8v/0//b/9z/3//i/+b/6f/o/+r/7P/s
/+//8P/x//L/8//0//X/9v/2//b/9v/5//v/+//8//3///8BAAEAAgABAAIAAgADAAQA
BQAGAAcACQALAA0ADwASABMAFQAWABkAGQAaABwAHgAgACIAJAAmACkAKwAtADMANQA4
ADsAPAA/AEEARQBIAEsATgBQAFUAWABZAFsAXABeAF8AYABjAGQAZABkAGQAZQBmAGYA
ZwBnAGcAZQBkAGEAXwBdAFkAVABQAEwASgBEAEAAOwA1ADAAKQAjACAAGwAWABIADgAK
AAYABAABAP7/+//6//b/9f/z//H/8P/v/+7/7f/t/+v/6v/q/+n/6f/p/+j/6P/o/+j/
6P/p/+n/6f/p/+n/6f/p/+n/6P/o/+j/6P/q/+v/6//r/+v/7P/t/+3/7f/t/+3/7f/r
/+z/7f/u/+7/7v/u/+7/7v/t/+3/7f/t/+3/7f/u/+//7//v/+//8P/v/+//7v/t/+3/
7f/t/+3/7f/t/+3/6//q/+n/6f/r/+r/6v/p/+r/6v/q/+r/6f/p/+r/6v/p/+n/6f/o
/+b/5v/m/+b/5//n/+f/6P/m/+b/6P/m/+b/5v/m/+j/6f/q/+z/7v/u/+7/7v/u/+7/
7v/u/+7/7P/p/+f/5v/l/+T/5f/m/+b/5f/k/+L/5P/l/+b/6P/p/+n/6f/r/+r/6P/n
/+T/5P/j/+P/4//j/+P/4v/k/+T/5P/k/+T/5P/k/+T/4v/i/+L/4v/i/+L/4v/i/+T/
5P/k/+T/5P/j/+P/4//h/+H/4f/h/+P/5f/k/+X/6f/s//P//P8JABoANwBeAIwArACq
AJYAgQBnAEQAFQDM/2D/+/7V/tD+0f7e/vL+BP8U/yb/MP89/1b/cf+G/5n/qf+3/7//
y//X/9//5v/r//D/8P/z//T/9v/4//j/+//8//3//v///wAAAQACAAAAAAAAAAMAAwAD
AAQABQAHAAkACQAKAAsADAAMAA0ADAANAA4ADwASABMAFAAVABYAFwAZABoAGQAZABoA
HAAgACIAJAAmACgAKwAtAC8AMQAzADYAOQA6AD0APwBDAEgASwBOAFAAUwBWAFcAWQBa
AFwAXQBeAGMAZABkAGQAZABlAGYAZgBjAGMAYwBhAGIAXwBdAFsAWABUAFEATgBLAEYA
QwA/ADkANAAtACcAIwAfABsAGAAWABIADgAMAAcABAABAAAA+v/5//f/9f/2//X/9P/z
//H/7//u/+7/7f/t/+3/7P/s/+z/7P/s/+v/6//r/+v/7f/t/+3/7f/t/+z/6//q/+r/
6//r/+v/7P/u//D/8f/v/+//7//v/+//8P/x//L/8P/w//D/8P/w/+//7//v//H/8f/x
//L/8f/x//H/8f/w/+//7//u/+3/7f/t/+3/7f/t/+3/7f/t/+z/6//r/+v/6v/q/+n/
6P/o/+j/6P/n/+f/6P/o/+f/5//n/+b/5v/m/+b/5v/m/+b/5v/m/+f/6P/q/+r/6v/q
/+r/6v/q/+r/6v/s/+r/5//l/+P/4f/f/9//4P/g/9//3v/e/+D/4f/i/+T/5f/l/+X/
5f/k/+L/4f/g/+D/3//f/9//3//f/97/3P/c/9z/3P/c/9z/3P/c/9z/3P/c/9z/3v/e
/97/3v/d/9z/2//a/9z/2//b/9v/2f/Z/9n/2f/b/9v/2v/Z/93/4v/r//T/AQAWADcA
XgCGAKAAoACMAHUAXQA6AAUAtP9A/9/+wf7A/r/+zv7m/vr+DP8Y/yD/Mf9M/2X/ev+L
/5n/p/+z/73/yf/T/9r/3f/e/+D/5f/m/+j/6v/q/+v/7P/t/+7/7//w//H/8v/y//L/
8v/1//P/8//0//X/9f/3//f/+P/3//j/+P/5//z//f/+/////v///wAAAQACAAMABQAG
AAcABwAIAAoACgAMAA4AEAASABUAFwAZAB0AHwAiACUAKAArAC0AMQA0ADcAOgA8AEEA
RABFAEcATABOAE8AUABRAFIAUgBSAFMAVQBXAFgAVQBVAFUAUwBUAFEATwBNAEkARABA
ADwANgAwACwAJwAgABwAFgARAA4ACQAEAAAA/P/4//T/8v/t/+r/5//m/+L/4f/f/93/
3P/b/9r/2f/Z/9f/1v/W/9P/0//T/9L/0v/S/9L/0v/P/8//z//P/8//z//P/8//0P/Q
/9D/0P/Q/9H/0f/R/9H/0v/T/9P/0//T/9P/0//T/9T/1f/W/9b/1v/W/9b/1v/V/9X/
1f/V/9X/1f/W/9X/1f/V/9X/1v/V/9X/1P/T/9P/0//T/9H/0f/R/9H/0f/Q/8//z//N
/8z/zP/L/8z/zP/M/8z/y//L/8r/zP/M/8z/zP/O/8//0P/S/9H/0P/P/87/zv/O/87/
zv/N/8r/xv/D/8P/wf+//7//w//E/8T/xP/C/8T/xf/G/8b/x//H/8f/xf/E/8L/wf/A
/8D/v/+//73/vf+9/7z/vv++/77/vv++/77/vv++/7z/vP+8/7z/vP+8/7z/vP+8/7z/
vP+8/7z/u/+7/7v/uf+5/7n/uf+9/73/uv+//8f/0v/f/+7/BQAqAFEAbgB2AG4AYABK
AC0ABwDM/2v/7v6E/l/+af5+/pf+sv7K/tz+7v4E/yT/Qf9Y/2v/fP+F/5H/of+r/7P/
t/+7/8D/w//E/8T/x//G/8j/yv/K/83/zv/P/9D/z//Q/9H/0v/S/9L/0v/V/9X/1f/W
/9f/1//Z/9n/2v/b/9z/3P/d/9z/3f/e/9//4P/h/+L/4//k/+X/5//o/+v/6//s/+7/
7v/w//L/9P/4//v//f///wMABQAIAAsADgARABMAFwAaAB0AIAAiACUAKAApACsALAAu
AC8AMAAzADQANAA0ADYANwA4ADgANQA1ADUAMwAwAC0AKwApACMAHgAaABYAEQAKAAUA
///4//T/7v/p/+T/3//a/9b/1P/Q/8z/yv/H/8T/wf/A/7r/uf+3/7X/tv+1/7T/s/+x
/6//rv+u/63/rf+t/6z/rP+s/6z/rP+t/63/rf+t/6v/q/+r/6v/rP+s/6z/rP+s/6v/
q/+r/w==
         </WaveFormData>
      </LeadData>
      <LeadData>
         <LeadByteCountTotal>10000</LeadByteCountTotal>
         <LeadTimeOffset>0</LeadTimeOffset>
         <LeadSampleCountTotal>5000</LeadSampleCountTotal>
         <LeadAmplitudeUnitsPerBit>4.88</LeadAmplitudeUnitsPerBit>
         <LeadAmplitudeUnits>��V</LeadAmplitudeUnits>
         <LeadHighLimit>2147483647</LeadHighLimit>
         <LeadLowLimit>268435456</LeadLowLimit>
         <LeadID>V3</LeadID>
         <LeadOffsetFirstSample>0</LeadOffsetFirstSample>
         <FirstSampleBaseline>0</FirstSampleBaseline>
         <LeadSampleSize>2</LeadSampleSize>
         <LeadOff>FALSE</LeadOff>
         <BaselineSway>FALSE</BaselineSway>
         <ExcessiveACNoise>FALSE</ExcessiveACNoise>
         <MuscleNoise>FALSE</MuscleNoise>
         <LeadDataCRC32>1750188451</LeadDataCRC32>
         <WaveFormData>
9v/2//b/9v/2//b/9v/2//T/9P/0//T/8v/y//L/8v/0//T/9v/3//j/+v/7//v/+//7
//r/+v/9//3//f/9//z/+//6//j/+P/4//j/+v/6//r/+v/7//n/+//7//v//P/7//z/
+v/4//b/9v/z//H/8f/x/+//7v/u/+//7//x//H/8f/x/+//7//u/+7/7v/t/+3/7f/t
/+3/7f/t/+3/7f/t/+3/7//v/+//7//v/+//7v/u/+//8f/y//X//P8KAB0AOgBhAJMA
yADrAPYA9gD0AOYAzQCcADwAp/8g/+r+4f7f/uv+Bf8Z/yn/Nf9B/1T/Z/98/4//oP+y
/7//yf/T/97/6f/v//H/9f/4//n/+//8//3//v8BAAMABAAFAAQABAAEAAYACAAIAAoA
CwAKAAoACgAMAA8ADwAPABEAEgASABIAFAAUABQAFAAWABYAFgAWABYAGQAaABsAHAAb
ABwAHQAeACEAIgAmACcAJgApACkAKwAwADMANQA2ADcAOgA8AEAARQBIAEsATQBPAFIA
VQBYAFoAXQBeAGAAYgBlAGcAZwBoAGoAbABsAGoAagBqAGkAaABoAGYAZQBkAGAAXQBa
AFQAUABKAEYARABAADsANQAwACsAJwAhABwAGAAVABEAEQAOAAsACAAGAAMAAgAAAP//
/f/9//z/+f/4//f/9v/z//P/8//y//H/8f/w/+//8f/x//H/8f/v/+//8P/w//D/7//u
/+7/8P/x//H/8f/y//P/9f/2//b/9v/3//f/9f/2//b/9v/3//f/9//3//r/+v/6//v/
+v/5//j/+P/6//r/+v/6//n/+f/5//n/+P/4//f/9//3//f/9v/2//b/9f/1//X/9f/1
//X/9P/y//L/8f/x//H/8f/x//H/8P/w//D/8P/u/+7/7v/u/+//8f/u/+7/7P/u/+7/
7v/u/+7/7//w//L/8//z//P/8//y//L/8//z//X/9f/0//P/8P/u/+7/7v/u//D/8P/w
//D/8f/x//P/8//z//P/8f/v/+z/6v/o/+j/5f/l/+X/5//l/+T/5P/l/+X/5f/l/+P/
4//j/+P/4v/i/+L/4f/j/+P/4//j/+H/4f/h/+H/4f/h/+H/4f/h/+H/4f/h/+D/4v/j
/+X/5P/p//T/BgAdAEAAbwCjAM4A5QDsAOoA5ADSALEAcAD2/1v/9P7Y/tH+0/7p/gH/
Ff8h/yv/O/9O/2X/ev+L/5z/qv+3/7//y//Y/93/4f/j/+f/6P/r/+3/7v/v//D/8f/z
//T/9f/2//b/9v/4//j/+P/6//v//P/8//z//v////////8BAAIAAgACAAQABAAEAAQA
BgAFAAYABwAIAAcACAAJAAoACwAMAA0ADgAPABAAFAAVABgAGwAbAB0AIAAjACUAJgAp
ACwALgAyADUAOAA7AD0APwBCAEUASABMAE8AUABSAFQAVwBZAFkAWABaAFwAXABeAF4A
XgBdAFwAXABaAFkAVgBSAE8ATABIAEQAPgA6ADQAMAArACUAIgAdABkAEwAQAAwACQAF
AAMAAAD9//r/+v/3//b/9P/z//H/8f/w/+//7v/t/+z/6//r/+v/6v/n/+f/5v/l/+f/
5//n/+f/5//n/+j/6P/o/+f/5v/m/+j/6f/p/+n/6f/p/+r/6v/q/+r/6//r/+z/7v/v
//D/8f/x//H/8f/y//L/8v/z//P/8//z//T/8v/y//L/8v/z//P/8//z//L/8v/x//H/
8f/x//D/8P/w/+//7//v/+//7//v/+7/7v/u/+3/7f/t/+3/7f/t/+z/7P/s/+z/7P/s
/+z/8P/x//L/9P/1//X/9f/1//b/9v/3//f/9f/1//T/8//w/+7/7v/u//D/8v/y//L/
8v/z//P/9f/z//P/8//x//H/7v/s/+r/6v/n/+f/5//n/+X/5P/k/+X/5f/l/+X/5f/l
/+X/5f/k/+T/5P/j/+P/4//j/+P/4//j/+P/4//j/+P/4//j/+X/5f/l/+X/5P/k/+f/
5//q//H//P8QACsAUgCBAK8A0gDlAOwA7gDmANQArQBcANL/Nf/S/rr+u/7L/uf+/f4P
/x//Nf9N/2b/f/+U/6P/rv+8/8f/0f/b/+D/4//l/+n/7f/u/+//8f/y//P/9P/1//f/
+P/5//r/+v/6//z//P/8//7////+//7//v8AAAMAAwADAAUABgAGAAYACAAIAAgACAAK
AAsADAANAA4ADQAOAA8AEAATABQAFQAWABcAGAAcAB0AHgAhACEAIwAmACkAKwAsADEA
NAA2ADoAPQBAAEMARQBHAEoATQBQAFIAVQBWAFgAWgBdAF8AXwBgAGIAZABkAGYAZgBm
AGUAZABkAGIAYQBeAFoAVwBUAE8ASgBDAD4AOAA0AC8AKQAkAB8AGwAVABIADgALAAcA
BQACAP///P/6//f/9v/0//H/7//v/+7/7//u/+3/7P/r/+v/6//q/+v/6//q/+n/5//n
/+f/5//p/+n/6v/q/+r/6f/o/+j/6P/p/+n/6f/p/+n/6v/q/+r/6v/r/+v/6f/q/+r/
6v/t/+3/7f/t/+z/7P/s/+3/7f/t/+3/7v/u/+7/7v/u/+//7//v/+//8P/w/+//7//v
/+//7v/u/+7/7f/t/+3/7f/t/+3/7P/s/+z/6//r/+v/6//r/+v/6v/q/+r/6v/q/+r/
6v/q/+n/6f/o/+j/6P/q/+r/6v/q/+7/7//w//L/8f/x//H/8f/y//L/8//z//P/8//y
//H/7v/s/+z/7P/u//D/8P/w//D/8f/x//P/8//z//P/8f/x/+7/7P/q/+r/5//n/+f/
5//l/+T/5P/l/+X/5f/l/+X/5f/l/+X/5P/k/+T/4//j/+P/4//j/+P/4//j/+P/4//j
/+P/4//j/+P/4//j/+T/5P/l/+X/5v/p//L/BAAZADwAaQCbAMQA2wDoAO4A7ADcAMEA
hAAUAHn/+P7C/r3+xf7d/vf+B/8X/yn/Qf9a/3P/iv+b/6j/tP/B/83/1f/c/+H/4//n
/+n/7P/t/+3/7v/v//D/8//1//b/9//4//j/+P/6//r/+v/8//3//P/8//z//v//////
//8BAAQABAAEAAYABAAEAAQABgAJAAoACwAMAAsADAANAA4ADwAQABEAEgAUABYAGwAd
ABwAHwAfACEAJAAnACkAKgAtADAAMgA2ADkAPAA/AEEAQwBGAEkATABOAFEAUgBUAFYA
WQBbAFsAXABeAGAAYABgAGAAYABfAF8AYABfAF8AXQBaAFgAVgBUAFAASgBGAEAAPAA3
ADEALAAnACMAHQAaABYAEwAPAA8ADAAJAAYAAgD///7//P/7//n/+f/4//f/9v/1//T/
8//z//P/8v/z//P/8v/x/+//7//v/+//7//v//D/8P/x//H/8f/y//D/8f/x//H/8//z
//T/9P/y//L/8//z//X/9v/2//b/9//3//f/9//6//r/+v/7//v/+//7//z/+v/6//r/
+v/7//v/+//7//r/+v/5//n/+f/5//j/+P/6//n/+f/5//n/+f/5//j/9v/2//X/9f/3
//f/9//3//b/9v/2//b/9v/2//b/9v/1//X/9v/2//b/9//2//X/9f/1//b/9P/0//T/
9P/4//n/+v/8//3//f/9//3//P/8//3//f/+//////////z/+v/6//r/+P/6//r/+v/6
//v/+//9//7///8AAP///v/6//f/9P/2//P/8//z//X/8//y//L/8f/x//H/8f/v/+//
7//v/+//8P/x//H/7//v/+//7//v/+//7//v//H/8f/x//H/7//v/+//7//u/+7/7//x
//L/+f8AAAwAHwA8AGcAlwDKAO0A+gD6APQA5gDJAJgAOACj/yL/7v7h/t3+7/4H/xv/
J/8z/0H/Vv9t/4T/l/+o/7j/w//N/9n/4v/p/+//9f/3//r/+//9//7///8AAAEAAwAE
AAUABgAGAAYACAAKAAoADAANAA4ADgAOABAADwAPAA8AEQASABIAEgAUABYAFgAWABgA
FwAYABkAGgAdAB4AHwAgACAAIAAgACAAIQAiACYAJwAqAC0ALQAvADQANwA5ADoAOwA+
AEAARABHAEoATQBPAFEAVABXAFoAWgBdAF4AYABiAGUAZwBnAGgAagBsAGwAbABsAGwA
awBoAGgAZgBlAGMAYABeAFwAVgBSAEwASABGAEIAPQA3ADIALQApACMAIgAeABsAFwAT
ABAADQAKAAgABQAEAAIAAQD//////v/7//r/+f/4//X/9f/1//T/8//z//L/8f/z//P/
8//z//H/8f/y//L/9P/z//L/8v/0//X/9f/1//X/9f/2//b/+P/4//n/+f/5//r/+v/6
//v/+//7//v//P/8//z//f////////8AAP///v/9//z/+//7//v/+//6//r/+f/5//n/
+f/4//j/+P/3//f/9//5//n/+f/4//f/9v/0//P/8//z//P/8//y//L/8v/y//L/8v/y
//L/7//v//L/9P/y//L/8v/y//L/8//0//b/9//3//f/9//2//b/9//3//j/+f/5//n/
9//0//P/8v/y//T/9P/0//T/9f/1//f/9//3//f/9f/1//L/8P/u/+7/6//r/+v/6//p
/+j/6P/n/+f/5//n/+f/5//n/+f/5v/m/+b/5f/l/+X/5f/l/+X/5f/l/+X/4//j/+P/
4//j/+P/4//j/+L/4v/j/+P/5P/p//L//v8TADIAWwCNAL4A3wDqAOgA4gDUAL0AigAm
AI3/CP/W/s3+y/7d/vX+Cf8Z/yP/Mf9E/1n/bv+B/5L/ov+v/7v/x//Q/9f/3f/h/+P/
5v/n/+n/6v/r/+z/7//x//L/8//0//T/9P/2//b/9v/4//n/+v/6//r//P/7//v/+//9
//7//v/+/wAAAAAAAAAAAgADAAQABQAGAAUABgAHAAgACQAKAAsADAANAA4AEgATABQA
FwAXABkAGgAdAB8AIAAlACgAKgAuADEANAA3ADkAOQA8AD8AQgBGAEkASgBMAE4AUQBT
AFMAVABWAFgAWABWAFYAVgBVAFQAVABSAFEATgBKAEcARABCAD4AOAA0AC4AKgAlAB8A
GgAVABEACwAKAAYAAwD///3/+v/3//T/8v/v/+7/7P/r/+n/6f/o/+f/5v/l/+T/4f/h
/+H/4P/f/9//3v/d/93/3f/d/93/3f/d/97/3v/e/93/3P/c/97/3//f/9//4f/h/+L/
4v/i/+L/4//j/+X/5v/m/+b/5//n/+f/5//o/+j/6P/p/+n/6f/p/+r/6v/q/+r/6v/p
/+n/6f/p/+r/6v/p/+n/6f/p/+j/6P/o/+f/5//n/+X/5f/l/+T/5v/m/+X/5f/l/+X/
5f/l/+b/5P/m/+b/5v/m/+b/6P/p/+r/7P/t/+3/7f/t/+z/7P/t/+3/7f/t/+z/6//o
/+b/5v/m/+b/6P/o/+j/6v/r/+v/7f/t/+3/7f/r/+v/6P/m/+T/5P/h/+H/4f/h/9//
3v/e/93/3f/d/93/3f/d/93/3f/e/97/3v/d/93/3f/d/93/3f/d/93/3f/d/93/3f/d
/93/3f/d/93/3P/c/9//3//g/+f/8v8CABsAQABvAJ8AxADbAOQA5gDeAMwArQBmAOj/
Rf/Y/rj+tf6//tv+9/4F/xX/Kf9B/1r/c/+I/5n/pv+y/7//yf/R/9j/2//f/+P/5f/m
/+n/6//s/+3/7v/v//H/8v/z//T/9P/0//b/9v/2//j/+f/6//r/+v/8//v/+//7//3/
AAAAAAAAAgACAAIAAgAEAAUABgAHAAgABwAIAAkACgANAA4ADwAQABEAEgAWABcAFgAZ
ABkAGwAgACMAJQAmACkALAAuADIAMwA2ADkAOwA/AEIARQBIAEoATQBOAFAAUgBVAFcA
VwBYAFoAXABcAF4AXgBeAF0AXABcAFoAWQBUAFAATQBKAEYAQgA8ADgAMgAuACkAIwAg
ABsAFwARAAwACAAFAAEA///8//n/9v/0//H/8P/u/+3/6//r/+r/6//q/+n/6P/l/+X/
5f/k/+P/4//i/+H/4//j/+P/4//j/+P/5P/k/+T/4//i/+L/4v/j/+P/4//j/+P/5P/k
/+T/5P/l/+X/5f/m/+b/5v/n/+f/5//n/+b/5v/m/+f/6f/p/+n/6v/o/+j/6P/o/+n/
6f/p/+n/6v/q/+n/6f/p/+n/6P/o/+j/5//n/+f/5//n/+f/5v/m/+b/5f/l/+X/5f/l
/+X/5P/k/+T/5P/i/+T/5P/k/+T/5P/k/+j/6f/q/+z/7f/t/+3/7f/u/+7/7//v/+7/
7f/r/+n/6P/m/+b/5v/o/+r/6v/q/+r/6//r/+3/7//v/+//7f/t/+r/6P/m/+T/4f/h
/+H/4//h/+D/4P/f/9//3//f/+H/4f/h/+H/4P/g/+D/3//f/9//3//f/9//3//f/9//
3//f/9//3//f/9//3//f/+D/4v/f/+H/4v/n//T/CgAjAEYAdwCrAMwA3wDoAOoA4ADM
AKUAVADO/zP/0v66/r3+y/7l/v3+Df8d/zP/S/9k/3v/kP+f/6z/uP/D/8//1//c/9//
4//l/+X/6P/r/+3/7v/v//D/8f/z//T/9f/2//b/9v/4//j/+P/6//v//P/8//z//v//
//////8BAAIAAgACAAQABAAEAAQABgAHAAgACQAKAAsADAANAA4ADwAQABEAEgATABQA
GAAZABoAHQAdAB8AIgAlACcAKAApACwALgAyADMANgA5ADsAPQBAAEMARgBIAEsATABO
AFAAUwBVAFUAWABaAFwAXABcAFwAXABbAFwAXABaAFkAWABUAFEATgBIAEQAPgA6ADYA
MgAtACcAIAAbABcAEQAOAAoABwADAAMAAAD9//r/9v/z//L/8P/v/+3/7f/s/+3/7P/r
/+r/6f/p/+n/6P/p/+n/6P/n/+n/6f/p/+n/6f/p/+r/6v/q/+n/6P/o/+j/6f/p/+n/
6//r/+z/7P/u/+7/7//v/+3/7v/u/+7/8f/x//H/8f/x//D/7//v/+//7//v//D/8f/y
//P/9P/z//P/8//z//L/8v/x//H/8v/z//P/9P/y//H/8f/x//P/8//z//L/8v/y//H/
8f/v/+//7//v//D/8P/w//D/8P/y//D/8P/y//L/8v/y//L/8//0//b/+f/5//n/+f/4
//j/+f/5//v/+//6//n/+P/2//b/9v/2//j/+P/4//j/+f/5//v/+f/5//n/9//4//b/
9f/0//T/8f/x//H/7//t/+z/7P/r/+v/6//r/+3/7f/t/+3/7P/s/+z/6//r/+v/6//r
/+3/7f/t/+3/6//r/+v/6//t/+3/7f/t/+z/6v/r/+3/7v/z//7/DgAnAEoAdQCnANgA
8wD4APgA8ADcALcAcgD4/1//+v7e/tf+3f7z/g3/Hf8r/zf/Sf9g/3f/jP+f/7D/vv/H
/8//2f/m/+v/6//v//X/9v/1//n/+v/7//z///8BAAIAAwAEAAQABAAGAAQABAAGAAcA
CAAIAAgACgAMAA0ADgARABEAEAAPABAAEgASABIAFAAVABYAFwAYABcAGAAZABoAHQAe
AB8AIAAfACAAJAAlACgAKwArAC0AMgA1ADcAOAA5ADwAPgBCAEUASABLAE0ATQBQAFMA
VgBZAF0AXwBiAGIAZQBnAGcAZgBoAGoAagBoAGgAaABnAGgAaABmAGUAYABcAFkAVgBU
AFAASgBGAEIAPgA5ADMALgApACUAHwAaABYAEwAPAA4ADAAKAAgABgADAAIAAAD9//v/
+//6//n/+P/3//b/9f/1//X/9P/x//H/8P/v//H/8f/x//H/8f/x//L/8v/0//P/8v/y
//T/9f/1//X/9f/1//b/9v/4//j/+f/5//n/+v/6//r/+//7//v/+//8//z//P/9//3/
/f/9//7//P/8//z//P/9//3//f/9//7//v/9//3/+//7//r/+v/6//n/+f/5//n/+f/5
//j/+v/6//n/+f/3//f/9//3//T/9P/0//T/9P/0//T/9P/2//T/9P/0//T/+P/5//r/
/P/9//3//f/9//r/+v/7//v//f/9//z/+//4//b/9v/2//b/+P/4//j/9v/3//f/+f/7
//v/+//5//n/9v/0//L/8v/v/+//7//v/+3/7P/s/+v/6//r/+v/6//r/+v/6//q/+r/
6v/p/+n/6f/p/+n/6f/p/+n/6f/n/+f/5//n/+f/5//n/+f/6P/o/+n/6//s//H/+v8K
AB8APgBrAKEA0gDtAPIA8gDqANoAtwB4AAIAZ//8/tz+0/7V/un+A/8V/yP/Lf89/1D/
Zf96/43/nv+q/7f/wf/N/9j/3//j/+X/5//q/+3/7//w//H/8v/x//P/9P/1//j/+P/4
//r/+P/4//r/+//8//z//P/+/////////wEAAAAAAAAAAgAEAAQABAAGAAUABgAHAAgA
BwAIAAkACgANAA4ADwAQAA8AEAAUABUAFgAZABkAGwAeACEAIwAkACcAKgAsADAAMQA0
ADcAOQA9AEAAQwBGAEgASwBMAE4AUABTAFUAVQBUAFYAWABYAFoAWgBaAFkAVgBWAFQA
UwBQAEwASQBGAEQAQAA6ADYAMAAsACcAIQAeABkAFQAPAAoABgADAP/////8//n/9v/y
/+//7v/s/+3/6//r/+r/5//m/+X/5P/j/+P/4//i/+H/4f/g/9//3f/d/93/3f/f/9//
4P/g/+D/3//e/97/4P/h/+H/4f/j/+P/5P/k/+b/5v/n/+f/5//o/+j/6P/p/+n/6f/p
/+z/7P/s/+3/6//r/+v/7P/s/+z/7P/s/+v/6//r/+v/6v/q/+n/6f/r/+v/6v/q/+r/
6f/p/+n/5//n/+f/5v/m/+b/5f/l/+X/5f/l/+X/5v/k/+T/5P/k/+T/5P/k/+T/5v/n
/+j/6v/r/+v/6//r/+r/6v/r/+v/6//r/+r/6f/m/+T/5P/k/+b/6P/o/+j/6P/p/+n/
6//r/+v/6//p/+f/5P/i/+D/4v/f/9//3//f/93/3P/c/9v/2//b/9v/3f/d/93/3f/c
/9z/3P/b/9v/2//b/9v/2//b/9v/2//b/9v/2//b/9v/2//b/9v/2v/a/93/3f/e/+P/
8P8CAB0AQABvAKEAyADdAOYA6gDiANAArQBmAOT/Rf/c/rz+u/7H/t/++f4L/xv/K/9B
/1r/cf+E/5f/pP+w/73/x//P/9T/2f/d/9//4//k/+f/6f/q/+v/7P/t/+//8P/x//L/
8v/y//T/9P/0//b/9//4//j/+P/6//n/+f/5//v//P/8//z//v/+//7//v8AAAEAAgAD
AAQABwAIAAkACgALAAwADQAOAA0ADgASABMAFAAXABcAGQAeACEAIwAkACcAKgAsADAA
MQA0ADcAOQA9AEAAQwBGAEgASwBMAE4AUABTAFUAVQBUAFYAWABYAFkAWgBbAFsAWgBa
AFgAVwBUAFAATQBKAEYAQgA8ADgAMwAuACgAIQAeABkAFQAPAAoABgADAP/////8//n/
9v/y/+//7v/s/+v/6f/p/+j/5//m/+X/5P/l/+X/5f/k/+X/5f/k/+P/4f/h/+H/4f/f
/9//4P/g/+L/4f/g/+D/4P/h/+H/4f/h/+H/4v/i/+L/4v/j/+P/4//k/+T/5P/l/+X/
5f/l/+b/5v/m/+f/5//n/+f/6P/o/+j/6P/o/+n/6f/p/+n/6P/o/+f/5//p/+n/6P/o
/+b/5f/l/+X/5f/l/+X/5P/m/+b/5f/l/+X/5f/l/+X/5P/k/+T/5P/k/+T/4v/i/+L/
5P/k/+T/5P/m/+f/6P/q/+v/6//r/+v/6v/q/+v/6//r/+v/6v/p/+b/5P/k/+T/5v/o
/+j/6P/o/+n/6f/r/+v/6//r/+n/6//o/+b/5P/i/9//3//f/9//3f/c/9z/3f/d/93/
3f/d/93/3f/d/9z/3P/c/9v/2//b/9v/2//b/9v/2//b/93/3f/d/93/2//b/9v/2//e
/97/3f/f/97/4f/s/wAAGQA8AGkAmwDGAN0A7ADuAOgA2gC3AHIA+v9d/+j+vv65/sX+
3/75/gf/F/8p/0P/XP9z/4b/l/+k/7D/u//H/8//1v/b/93/4f/j/+b/6//r/+z/7f/u
/+//8f/y//P/9P/0//T/9v/2//b/+P/5//r/+v/6//z//f/9//3////+//7//v8AAAIA
AgACAAQABwAIAAkACgALAAwADQAOAA8AEAARABIAFQAWABoAGwAcAB8AHwAhACQAJwAp
ACoALQAwADIANgA3ADoAPQA/AEIARgBKAE4AUABTAFQAVgBYAFsAXQBdAF4AYABiAGIA
YwBkAGUAZQBkAGQAYgBhAGAAXABZAFYAVABQAEoARgBBADwANgAvACwAJwAjAB0AGgAW
ABMADwANAAoABwAEAAIA///+//z/+//5//n/+P/3//b/9f/0//P/8//z//L/8//z//L/
8f/z//P/8//z//H/8f/y//L/8P/v/+7/7v/v//H/8v/z//L/8f/x//D/8v/y//P/8//z
//T/9P/0//P/8//z//P/9v/2//b/9//1//X/9f/2//j/+P/4//j/9//3//f/9//4//j/
9//3//n/+f/4//j/9//1//T/8//1//X/9f/0//b/9v/1//X/8//z//P/8//0//T/9P/0
//L/8v/y//L/7//v//D/8P/x//P/9P/y//L/8v/y//L/8//0//b/+P/5//r/+//4//j/
+f/5//n/+f/4//f/9//2//f/+P/3//j/9//2//T/9f/1//f/+v/7//z/+//7//j/9v/0
//P/7//u/+3/7v/t/+3/7v/v/+//7//v/+3/7f/t/+3/7P/s/+z/6//r/+v/6//r/+v/
6//r/+v/6//r/+v/6//p/+n/6f/p/+r/7v/t/+3/8P/v//L//P8PACwATwB9ALQA4QD0
APgA+ADuANcAsgBoAOH/SP/0/uH+2/7j/vn+Df8d/y3/O/9K/13/dP+H/5r/qv+5/8H/
y//W/+H/6f/t//H/8v/1//f/+P/5//r//f///wAAAQAEAAQABAAGAAUABAAFAAUACAAI
AAgACgALAAsACwANABAAEAAQABIAEAAQABAAEgATABQAFQAWABcAGAAZABoAGQAaABsA
HAAfACAAJAAlACYAKQApACsALgAxADMANAA3ADoAPABAAEMARgBJAEsATwBSAFUAWABY
AFsAXABeAGIAZQBnAGcAaABqAGwAbABsAGwAbABrAGwAbABqAGkAaABkAGEAXgBaAFYA
UABMAEcAQgA8ADUAMQAtACoAJQAgABwAGQAVABMAEAANAAoABwADAAEA/v/9//v/+//6
//f/9v/1//T/9f/1//X/9P/z//P/8v/x/+//7//v/+//7//v//D/8P/u/+3/7P/s/+z/
7f/t/+3/8P/x//P/9P/y//L/8//z//P/9P/0//T/9f/1//X/9f/0//T/9P/1//f/9//3
//j/+P/4//j/+P/3//f/9//3//b/9v/1//X/9//3//b/9v/2//X/9f/1//T/8//y//D/
8v/y//H/8f/v/+//7//v/+7/7v/u/+7/7P/u/+7/7v/u/+7/7v/u/+//8P/y//H/8f/x
//H/8P/w//H/8f/z//P/8v/x//D/7v/u/+7/7f/u/+3/7P/s/+3/7f/v/+//7//v/+3/
7v/s/+v/6v/o/+X/5f/l/+X/4//i/+L/4v/h/+D/3//f/9//3//f/+D/4P/g/9//3//f
/9//3//d/93/3f/d/93/3f/d/93/3f/d/93/3f/e/97/3f/b/9z/4f/m//L/BQAiAEkA
eQCsANMA5gDqAOYA3ADFAJoARAC3/yT/4P7R/sf+0/7r/gH/Ef8d/yn/OP9P/2T/d/+I
/5b/pf+v/7n/xP/P/9X/2f/Z/9z/3//h/+L/4//k/+X/5//o/+n/6v/q/+r/7P/s/+z/
7v/v//D/8P/w//L/8//z//P/9f/0//T/9P/2//j/+P/4//r/+f/6//v//P/9//7///8A
AP//AAABAAIAAwAEAAgACQAKAA0ADQAPABIAFQAXABgAGQAcAB4AIgAlACgAKwAtADEA
NAA3ADoAPgBBAEIARABGAEkASwBLAE4AUABSAFIAUgBSAFIAUQBQAFAATgBNAEwASABF
AEIAPAA4ADIALgAqACYAIQAbABYAEQANAAcABAAAAP3/+f/1//L/7//s/+z/6f/o/+b/
4//h/+H/4P/h/+D/3//e/9v/2//b/9r/2f/Z/9j/1//X/9f/1//X/9X/1f/W/9b/2P/X
/9b/1v/W/9f/1//X/9f/1//Y/9j/2v/a/9v/2//b/9z/3P/c/93/3f/d/93/3v/e/97/
3//f/9//3//g/+D/4P/g/+D/4f/h/+H/4f/g/+D/3//f/9//3//e/97/3v/d/93/3f/b
/9v/2//a/9r/2v/Z/9n/2f/Z/9j/2v/a/9r/2v/c/93/3v/g/9//3//f/9//4P/g/+H/
4f/g/9//3f/b/9r/2P/Y/9j/2v/c/9z/3P/a/9v/2//d/93/3f/d/9v/2f/W/9T/0v/S
/8//z//P/8//zf/M/8z/zf/N/83/zf/N/83/zf/N/8z/zP/M/8v/y//L/8v/y//L/8v/
y//L/8n/yf/J/8n/yf/J/8n/yf/M/8z/y//N/9D/2f/o//z/GQBEAHUAowDCANEA2gDY
AMoAtACDACAAiP/1/q7+ov6p/rv+0/7n/vn+C/8h/zv/VP9n/3r/i/+U/6D/rf+3/7//
xP/H/8v/zf/P/9D/0//V/9b/1//Y/9f/2f/a/9v/3P/c/9z/3v/c/9z/3v/f/+D/4P/g
/+L/4//j/+P/5f/m/+b/5v/o/+j/6P/o/+r/6f/q/+v/7P/r/+z/7f/u//H/8v/z//T/
8//0//j/+f/6//3//f///wQABwAJAAoADQAQABIAFgAXABoAHQAfACMAJgApACwALgAx
ADIANAA2ADkAOwA7AD4AQABCAEIAQgBCAEIAQQBCAEIAQAA/ADsANgAyAC4AKAAkAB4A
GgAUABAACwAFAAAA+//3//H/7v/q/+f/4//j/+D/3f/a/9b/0//S/9D/0f/P/8//zv/N
/8z/y//K/8n/yf/J/8j/yf/J/8j/x//F/8X/xf/F/8X/xf/G/8b/xv/F/8T/xP/E/8X/
xf/F/w==
         </WaveFormData>
      </LeadData>
      <LeadData>
         <LeadByteCountTotal>10000</LeadByteCountTotal>
         <LeadTimeOffset>0</LeadTimeOffset>
         <LeadSampleCountTotal>5000</LeadSampleCountTotal>
         <LeadAmplitudeUnitsPerBit>4.88</LeadAmplitudeUnitsPerBit>
         <LeadAmplitudeUnits>��V</LeadAmplitudeUnits>
         <LeadHighLimit>2147483647</LeadHighLimit>
         <LeadLowLimit>268435456</LeadLowLimit>
         <LeadID>V4</LeadID>
         <LeadOffsetFirstSample>0</LeadOffsetFirstSample>
         <FirstSampleBaseline>0</FirstSampleBaseline>
         <LeadSampleSize>2</LeadSampleSize>
         <LeadOff>FALSE</LeadOff>
         <BaselineSway>FALSE</BaselineSway>
         <ExcessiveACNoise>FALSE</ExcessiveACNoise>
         <MuscleNoise>FALSE</MuscleNoise>
         <LeadDataCRC32>2685218483</LeadDataCRC32>
         <WaveFormData>
7v/u/+7/7v/u/+7/7v/u/+z/7P/s/+z/6v/q/+r/6v/s/+z/7v/v//L/8//0//T/8v/y
//L/8v/0//T/9f/1//P/8v/x//D/8f/z//T/9//1//X/9f/1//T/9P/1//X/9v/2//b/
9P/y//H/8f/v/+3/6//q/+j/6P/o/+j/6P/q/+r/6v/q/+n/6f/p/+n/5//n/+f/5//p
/+j/6P/o/+j/6P/o/+j/6v/q/+r/6v/o/+j/6P/o/+r/6//t/+//8v/8/xAAKgBMAHgA
qADMANwA5ADoAOUA0gCuAF8A3/9m/y//Gf8P/xb/KP84/0P/T/9a/2j/eP+H/5b/pf+z
/7//yP/Q/9n/4//o/+r/7v/x//H/8P/x//L/9P/4//n/+f/6//n/+v/6//v//f/9//3/
/v/9//3//v8AAAAAAAABAAEAAgAEAAUABwAHAAcACAAIAAcACAAIAAcACgANAA4ADwAP
ABAAEAAQABMAFAAVABUAFgAYABoAGwAgACAAIgAlACQAJQAmACgAKwAvADQAOAA5ADsA
PQBAAEIARABHAEkATQBQAFEAUwBTAFMAVABWAFcAVwBXAFcAVQBVAFUAVABUAFEATwBN
AEgARQBAADwAOgA3ADMAMAAqACYAIgAgABoAGAAUABEADwAMAAoACAAHAAUAAwACAP//
/v/9//z/+v/5//j/+P/3//b/9f/1//P/8//z//P/9f/0//T/9P/z//P/8//z//H/8f/x
//H/8//z//P/8//1//X/9f/1//b/9//5//r/+v/6//n/9//5//n/+f/5//v//P/8//z/
/P/8//v/+v/6//v//f/+//z//P/8//z//v/9//3//v/8//z//P/8//r/+v/6//r/+//5
//n/+v/5//n/9//3//f/9//3//b/+P/4//f/9//1//X/9f/1//f/9//2//T/9P/2//b/
9v/2//j/+f/6//v//P/8//z//P/6//r/+v/6//3//f/9//z/+P/2//X/9f/1//f/9//3
//f/9//4//j/+f/5//n/+P/1//L/7v/t/+3/6//q/+n/6f/o/+j/6P/o/+j/6P/o/+j/
6P/n/+f/5//n/+f/5//n/+f/5//m/+b/5v/m/+b/5P/k/+T/5P/m/+b/5v/m/+T/5v/o
/+n/5//p//L/AgAWADYAYACQALgA0gDeAOIA5ADZAMQAkgArAKX/Rv8l/xP/Df8c/y7/
PP9F/0//XP9s/37/jf+c/6n/tf+9/8b/0P/Z/9//4P/k/+b/6f/r/+z/7f/u//D/8P/x
//H/8v/1//b/9v/3//f/9//3//j/9//3//j/+v/8//z//f/9//v//P/8//3//////wAA
AAAAAAIAAwADAAEAAwADAAMABAAGAAcACAALAAwADQANAA4AEAASABMAFgAWABgAGwAe
AB8AIAAiACQAJwArAC4ALwAxADMANgA4ADoAPQA/AEEARABFAEcARwBHAEgASgBLAEsA
SwBLAEsASwBLAEoASABFAEMAQQA+ADsANgAyAC8AKwAmACIAHgAaABYAFAAQAA4ACgAH
AAUAAgAAAP7//f/7//n/+P/3//b/9f/0//T/8//y//L/8f/w/+//7//t/+3/7f/t/+3/
7P/s/+z/6//r/+v/6//r/+v/6//r/+3/7f/t/+3/7//v/+//7//v/+//8P/w//H/8v/y
//H/8v/z//T/9f/1//b/9v/2//X/9v/2//b/9//3//j/+P/2//b/9v/2//b/9f/1//b/
9P/0//T/9P/0//T/9P/0//X/8//z//T/8//z//H/8f/z//P/8//y//L/8v/0//L/8v/y
//L/9v/3//j/+f/6//r/+v/6//r/+v/6//r/+//7//v/+v/5//j/+P/5//n/+//7//v/
+//7//z//P/9//3//f/8//n/9v/y//H/8f/v/+7/7f/v/+7/7v/u/+7/7v/u/+7/7P/s
/+v/6//t/+3/7f/t/+3/7f/t/+z/7P/s/+z/7P/s/+z/7P/s/+z/7P/s/+z/7P/s/+7/
7//x//P//P8OACQARgBuAJoAvADSAOAA5gDoAN8AxgCKAB0Al/86/xn/Df8R/yT/Mv8+
/03/X/9y/4T/mP+p/7T/v//L/9P/3P/i/+f/6f/q/+7/8P/z//P/9P/1//b/+P/4//n/
+f/6//v//P/8//3/////////AAD/////AAACAAIAAgADAAMAAwAEAAQABQAHAAcACAAI
AAYACAAJAAkACQALAAsACwAMAA4ADwAQABEAEgATABMAFAAWABgAGQAcABwAHgAhACQA
JQAmACgALAAvADMANgA4ADkAOgA8AD4AQABDAEUARwBKAEsATQBPAE8AUABSAFMAUwBT
AFMAUwBTAFMAUgBQAE0ASwBJAEQAQQA8ADgAMwAvACoAJgAiAB4AGgAYABQAEgAOAAsA
CQAGAAQAAgABAP///f/8//n/+P/3//b/9v/1//T/9P/1//T/8//z//P/8//z//P/8f/w
//D/8P/x//H/8f/x/+//7//v/+//7//v/+//7//v/+//7//v//H/8f/y//L/8v/y//H/
7//w//H/8v/z//P/9P/0//T/8//0//T/9P/1//X/9v/2//b/9v/2//b/9v/1//X/9v/2
//b/9v/2//b/9v/2//b/9f/z//P/9P/z//P/8f/x//P/8//z//L/9P/0//P/8//z//P/
8//z//P/8f/w//D/8P/y//L/8v/y//b/9//4//n/+v/6//r/+v/6//r/+v/6//v/+//7
//r/+f/4//j/+f/5//v/+//7//3//f/+//7//f/9//3//P/7//j/9P/z//P/8f/w/+//
7//u/+7/7v/u/+7/7v/u//D/8P/v/+//7f/t/+3/7f/t/+3/7f/s/+z/7P/s/+z/7P/s
/+z/7P/s/+z/7P/s/+7/7P/u/+3/7f/v//b/AgAWADIAWgCIAK4AyADYAOQA6ADhANIA
qgBTANP/Yv8r/xf/Ef8e/zD/PP9H/1f/av9+/5L/o/+w/7v/xf/P/9j/3v/l/+f/6v/s
//D/8//z//L/8//0//b/+P/5//n/+v/7//z//P/9//3//f/9//7//f/9//7/AAD+//7/
////////AAAAAAEAAQABAAIAAgAEAAYABwAHAAUABwAHAAcACAAKAAsADAAPABAAEQAR
ABIAFAAWABcAGAAYABoAHQAgACEAIgAkACYAKQAtADAAMQAzADUAOAA4ADoAPQA/AEEA
RABFAEcASQBJAEoATABLAEsASwBLAEwATQBOAE4ATQBLAEoASQBGAEMAPgA6ADcAMwAu
ACoAJgAiAB4AHAAWABQAEAANAA0ACgAIAAYAAQD///3//P/7//r/+f/4//j/9//2//b/
9//2//X/9f/1//X/9f/1//T/8v/x//D/7//v/+//7//w//H/8v/z//H/8f/x//H/8f/x
//H/8f/x//H/8v/y//H/8v/y//H/8//z//P/8//0//b/9//4//f/+P/4//j/9f/1//b/
9v/4//j/+P/4//b/9f/1//b/9P/0//T/9P/2//b/9v/2//f/9f/1//b/9f/1//P/8//1
//X/9f/0//T/9P/z//P/8//z//P/8//z//P/9P/0//P/8v/y//L/8v/y//T/8v/y//L/
8v/0//X/9v/3//j/+P/4//j/+P/4//j/+P/6//v//P/8//v/+v/6//v/+v/7//r/+f/7
//v//P/8//////////7//P/4//P/8f/y//H/8f/x//H/8P/w//D/7v/u/+7/7v/u/+7/
7f/t/+//7//v/+//7f/t/+3/7P/s/+z/7P/s/+z/7P/s/+z/7P/s/+z/7P/s/+z/7v/v
/+//8//4/wIAEgAsAFIAfgCsANIA4gDqAO4A5QDSAKoAXQDf/2r/Nf8d/xP/HP8u/z7/
Rf9P/1z/bP+A/5H/oP+v/7v/w//M/9b/3//l/+r/7v/w//H/8//2//f/+P/6//r/+//7
//z//f/+//7///8BAAEAAQACAAMAAwAEAAYABAAEAAUABQAFAAYABgAHAAkACQAKAAoA
CAAKAAsACwAMAA8AEAARABAAEgATABQAFQAWABcAFwAaABwAHgAfACIAIgAkACcAKAAp
ACoALAAwADMANwA6ADwAPQA+AEAAQgBEAEcASQBJAEwATQBPAFAAUQBTAFYAVwBXAFcA
VwBWAFUAVABSAFEATwBOAE0ASgBHAEIAPgA7ADcAMgAuACoAJgAiACAAHgAcABgAFQAR
AA4ADAAKAAcABQADAAIAAQAAAP///v/8//v/+v/6//n/+P/3//f/9f/1//X/9f/1//T/
9P/0//P/8//z//P/8//z//P/8//z//P/8//z//X/9f/1//X/9//3//j/+P/3//j/+P/3
//n/+f/5//n/+f/6//r/+v/9//7//v/+//v/+//8//z//P/8//z//P/8//v/+//8//v/
+v/5//j/+v/6//r/+v/6//n/+v/8//z/+//4//f/9//3//f/9v/4//j/9//3//X/9f/1
//X/8f/z//b/+v/5//j/9//2//f/9//3//f/+v/6//r/+v/6//r/+v/6//z//f/+//7/
/P/6//n/+f/5//v/+//7//3//f/+//7//////////v/9//r/9v/1//X/8//y//H/8f/w
//D/8P/u/+7/7v/u/+7/7v/t/+3/7f/t/+3/7f/t/+3/7f/s/+z/7P/s/+z/6v/q/+r/
6v/q/+r/6v/q/+r/7P/s/+v/6//t//D//P8OACoAUAB+AKoAygDYAOAA4ADZAMoApABT
ANH/Wv8j/w//B/8Q/yT/Mv89/0X/VP9i/3T/g/+S/6H/q/+3/8D/yv/T/9n/3v/g/+L/
5f/n/+b/5//o/+r/7v/v/+//8P/v//D/8P/x//H/8f/x//L/8//z//T/9v/0//T/9f/1
//f/+P/4//n/+f/5//r/+v/6//z//f/9//3//////////v8AAAEAAgADAAQABQAFAAgA
CgAMAA0ADgAOABAAEwAWABcAGAAaAB4AIQAlACgAKgArACwALgAwADIANQA3ADkAPAA9
AD8AQQBBAEIARABEAEMAQgBBAEEAQQBBAEAAQAA9ADsAOQA0ADEALAAoACcAIwAeABoA
FgASAA4ADAAKAAgABAABAP///P/6//j/9f/z//H/8P/v/+7/7f/s/+r/6f/o/+j/5//m
/+X/5f/j/+P/4//j/+P/4v/i/+L/4//j/+P/4//h/+H/4f/h/+P/4//j/+P/4//j/+P/
4//l/+X/5v/m/+f/6P/o/+f/6f/p/+n/6f/p/+r/6v/q/+v/7P/s/+z/7f/t/+7/7v/s
/+z/7P/s/+z/6//r/+z/7P/s/+z/7P/q/+r/6v/q/+v/6f/p/+r/6f/p/+f/5//p/+n/
6f/o/+j/6P/o/+j/6P/o/+j/6v/r/+z/7f/u/+7/7v/u/+7/7v/u/+7/7//v/+//7v/r
/+r/6v/r/+3/7//v/+//8f/x//L/8v/x//H/8f/w/+3/6v/m/+X/5//l/+T/4//j/+L/
4v/i/+L/4v/i/+L/4v/i/+H/4f/h/+H/4f/h/+H/4f/h/+D/4P/g/+D/4P/g/+D/4P/g
/+D/4P/g/+D/4P/i/+T/4//j/+X/7v/8/xIAMgBaAIQAqgDCANAA2ADYANEAvACKACkA
of88/xX/Bf8D/xb/KP8y/z//Uf9k/3j/iv+Z/6j/sf+9/8f/zv/U/9v/3f/e/+L/5P/n
/+n/6P/p/+r/7P/u/+//7//w/+//8P/w//H/8v/z//T/9v/1//X/9v/4//j/+P/5//n/
+f/6//r/+//7//v//P/8//z//v////////8BAAEAAQACAAQABQAGAAcACAAJAAkACgAM
AA4ADwASABIAFAAXABoAGwAcAB4AHgAhACUAKAArAC0ALwAyADQANgA5ADsAPQBAAEEA
QwBDAEMARABGAEcARwBHAEcARwBHAEcARgBEAEEAPwA9ADoANwAyAC4AKQAlACAAHAAa
ABYAEgAQAAoACAAEAAEA///8//r/+P/3//X/8//y//H/8P/v/+7/7v/t/+z/7P/r/+r/
6f/p/+n/6f/p/+n/6f/o/+j/6P/n/+f/5//n/+n/6f/p/+n/5//n/+f/5//n/+f/5//n
/+f/5//o/+j/6f/q/+r/6f/r/+v/6//r/+v/7P/s/+z/6//s/+z/7P/r/+v/7P/s/+z/
7P/s/+z/7v/t/+3/7v/s/+z/7P/s/+z/7P/s/+z/7f/r/+v/7P/r/+v/6f/p/+v/6//r
/+r/6v/q/+n/6f/p/+n/6v/q/+r/6v/q/+7/7//w//H/8v/y//L/8v/w//D/8P/w//H/
8f/x//D/7//u/+7/7//x//P/8//z//P/8//0//T/9f/1//X/9P/z//D/7P/r/+v/6f/o
/+f/5//m/+b/5v/m/+b/5v/m/+b/5v/l/+X/5f/l/+X/5f/n/+f/5//m/+T/5P/k/+T/
5P/k/+T/5P/m/+b/5v/m/+b/6P/m/+X/5//n//T/BgAaADgAYgCQALIAxgDUANwA2gDR
ALgAfgAVAJP/OP8X/wv/D/8g/zD/PP9J/1n/bP+A/5L/o/+w/7n/wf/L/9T/2v/f/+P/
5v/o/+j/6f/r/+z/7f/u//D/8P/x//H/8v/1//b/9v/3//f/9//3//j/+f/5//r//P/8
//z//f/9//3//v/+/////////wAAAAD+/wAAAQABAAMABQAFAAUABAAGAAcACAALAAwA
DQANAAwADgAQABEAFAAUABYAGQAaABsAHAAeAB4AIQAlACgAKQArAC0AMAAyADQANwA5
ADkAPAA9AD8AQABBAEMARgBHAEcARwBHAEkASQBJAEgARABBAD8APQA8ADkANAAwAC0A
KQAkACAAGgAWABIAEAAMAAoABgADAAMAAAD+//z/+f/3//X/9P/z//L/8f/w//L/8f/w
//D/7//u/+3/7f/t/+3/7f/t/+3/7P/s/+z/6//r/+v/6//r/+v/6//r/+v/6//r/+v/
7f/t/+3/7f/v/+//8P/w/+//8P/w/+//8f/x//H/8f/v//D/8P/w//H/8v/y//L/8//z
//T/9P/0//T/9P/0//T/8//z//T/9P/0//T/9P/y//L/8v/y//L/8f/y//T/8//z//H/
8f/v/+//7//u/+//8P/w//H/8f/z//P/9P/0//T/9P/0//X/9f/1//X/+P/4//j/+P/4
//j/+P/4//v/+//7//r/+f/4//j/+f/7//3//f/9//v/+//8//z/+//7//v/+v/7//j/
9P/z//X/8//y//H/7//u/+7/7v/u/+7/7v/u//D/8P/v/+//7f/t/+3/7f/t/+3/7f/s
/+z/7P/s/+z/7P/s/+z/7P/t/+7/7//w/+7/6v/s/+3/7f/v//j/CAAeADoAYACQALwA
2ADkAO4A7gDhAMYAkgArAKf/SP8j/xX/E/8i/zT/Qv9L/1n/Zv94/4z/m/+q/7n/w//J
/9D/2v/j/+f/6P/s//D/8f/x//L/8//0//b/+v/7//v//P/9//7//v////3//f/9//7/
AQABAAIABAAGAAYABwAHAAUABgAGAAcABwAHAAgACAAKAAwADQANAAsADQANAA0ADgAQ
ABEAEgARABIAEwATABUAGAAbAB0AIAAgACIAJQAoACkAKgAsAC4AMQA1ADgAOQA7AD0A
QABEAEYASQBLAE0AUABRAFMAUQBRAFIAVABTAFMAUwBTAFUAVQBVAFQAUQBNAEoARwBF
AEMAPwA8ADsANwAyAC4AKQAkAB8AHAAYABYAEgAPAA8ADAAKAAgABQADAAEAAAD9//z/
+//6//r/+f/4//j/9//2//X/9f/0//P/8v/x//P/8v/y//L/8f/x//H/8f/z//P/8//z
//P/8//z//P/8//z//P/8//0//X/9//4//n/+v/6//n/+f/5//n/+f/5//r/+v/6//n/
+v/6//r/+f/5//r/+v/6//r/+v/6//r/+f/5//r/+P/4//j/+P/4//j/+P/4//n/9//3
//j/+f/5//f/9//3//f/9//2//T/9P/z//P/9f/1//X/9f/2//T/9P/0//T/+P/5//r/
+//8//z//P/8//r/+v/6//r//P/9//7//v/7//r/+v/7//v//f/9//3/+//7//z//P/9
//3//f/8//3/+v/2//X/8//x//D/7//v/+7/7v/u/+7/7v/u/+7/7v/u/+3/7f/t/+3/
7f/t/+3/7f/t/+z/6v/q/+r/6v/q/+r/6v/q/+r/6v/q/+r/6v/q/+z/7f/t/+//9P8C
ABYAMgBaAIoAuADUAOAA5gDmAN0AxgCUADMArf9I/yH/D/8J/xj/LP86/0P/Tf9a/2j/
ev+L/5r/p/+z/7v/xP/O/9n/3f/g/+L/5v/n/+n/6v/r/+z/7v/u/+//7//w//H/8v/y
//P/9f/1//X/9v/1//X/9v/4//j/+P/5//n/+f/6//r/+//7//v//P/8//z//v//////
//8BAAEAAQACAAQABQAGAAUABgAHAAcACAAKAAwADQAQABAAEgAVABgAGQAaABwAHgAh
ACUAKAApACsALQAwADIANAA3ADkAOwA+AD8AQQBBAEEAQgBEAEUARQBFAEUAQwBDAEMA
QgBCAD8APQA7ADYAMwAuACoAKQAlACAAHAAYABQAEAAOAAgABgACAP/////8//r/+P/1
//P/8f/w//H/8P/v/+7/7f/r/+n/6P/n/+b/5f/l/+X/5f/l/+X/4//i/+L/4v/j/+P/
4//j/+P/4//j/+P/5f/l/+X/5f/l/+X/5f/l/+b/5//p/+r/6f/q/+r/6f/r/+v/6//r
/+3/7v/u/+7/7v/u/+3/7P/t/+3/7v/u/+z/7P/s/+z/7P/r/+v/7P/s/+z/7P/s/+z/
7P/s/+z/6//p/+n/6v/r/+v/6f/p/+n/6f/p/+j/6v/o/+f/6f/o/+j/6P/o/+j/6v/r
/+z/7f/u/+7/7v/u/+7/7v/u/+7/7//v/+//7v/t/+z/7P/t/+3/7//v/+//7//v//D/
8P/z//P/8//y/+//7P/o/+f/5//l/+T/4//j/+L/4v/i/+L/4v/i/+L/5P/k/+P/4//h
/+H/4f/h/+H/4f/h/+D/4v/i/+L/4v/i/+L/4v/i/+L/4v/i/+L/4v/i/+T/4//j/+X/
7v/+/xQANABcAIoAsADGANQA3gDgANUAvgCMACcAof9A/xv/C/8L/xr/LP84/0X/U/9m
/3j/iv+Z/6j/s/+7/8X/zv/U/9v/3//g/+L/5P/n/+n/6v/r/+z/7v/u/+//7//w//H/
8v/y//P/8//z//P/9P/1//X/9v/4//j/+P/5//n/+f/6//r/+//7//v//P/8//z//v//
////AQADAAMAAwAEAAYABwAIAAcACAAJAAkACgAMAA4ADwASABIAFAAXABoAGwAcAB4A
IAAjACcAKgArAC0ALwAyADYAOAA7AD0APQBAAEEAQwBFAEUARgBIAEkASQBJAEkARwBH
AEcARgBGAEMAQQA/ADwAOQA0ADAAKwAnACIAHgAaABYAEgAQAAwACgAGAAMAAQD+//z/
+v/5//f/9f/0//P/8v/x//D/8P/v/+7/7v/t/+z/6//r/+v/6//r/+v/6//q/+r/6v/p
/+n/6f/p/+n/6f/p/+n/6f/p/+n/6f/p/+n/6f/p/+n/6f/q/+r/6//s/+z/6//r/+v/
6//r/+v/7P/s/+z/7f/u/+7/7v/t/+3/7v/u/+7/7v/u/+7/8P/v/+//8P/w//D/8P/w
/+7/7v/u/+7/7//t/+3/7v/t/+3/6//r/+3/7f/t/+z/7P/s/+v/6//t/+v/6//r/+z/
7P/s/+z/7P/u/+//8P/x//L/8v/y//L/8v/y//L/8v/1//X/9f/0//H/8P/w//H/8f/z
//P/8//1//X/9v/2//f/9//3//b/9f/y/+7/7f/t/+v/6v/p/+n/6P/o/+j/5v/m/+b/
5v/o/+j/5//n/+f/5//n/+f/5f/l/+X/5P/m/+b/5v/m/+b/5v/m/+b/5v/m/+b/5v/q
/+j/6P/p/+f/5//w/wAAFgAyAFoAhgCuAMoA2gDiAOQA3wDKAJoAPwC9/1L/I/8R/xH/
IP8y/zr/R/9X/2r/fP+O/53/qv+1/7//x//Q/9j/3f/h/+T/5v/o/+3/7//u/+//8P/y
//L/8//z//T/9f/2//b/9//3//f/9//4//n/+f/6//z//v/+///////9//7//v//////
//8AAAAAAgAEAAUABQAFAAcABwAHAAYACAAJAAoACwAMAA0ADQAOABAAEgATABYAFgAY
ABsAHAAdAB4AIAAkACcAKwAuADEAMwA1ADgAOAA6AD0APwBBAEQARQBHAEcARwBIAEoA
TABNAE4ATwBNAE0ATQBMAEwASQBHAEUAQgA/ADoANgAyAC0AJwAiAB4AGgAWABQAEAAO
AAoABwAHAAQAAgAAAP3/+//5//j/9//2//X/9P/y//H/8P/w/+3/7P/r/+v/7f/t/+3/
7f/v/+7/7v/u/+v/6//r/+v/6f/p/+n/6f/q/+v/7P/t/+v/6//r/+v/6//r/+z/7P/r
/+z/7P/r/+3/7f/t/+3/7//w//D/8P/v//D/8P/w//H/8f/y//L/8P/w//D/8P/w/+//
7//w//L/8v/y//L/8f/w/+//7v/u/+3/7v/w/+//7//t/+3/7//v/+//7v/w//D/7//v
/+7/7f/s/+v/6f/p/+r/6v/s/+z/7v/s/+z/7P/s/+z/7f/u/+//8f/y//P/9P/y//L/
8v/y//P/8//z//L/8v/y//P/9f/y//P/8v/x/+//7//w//D/8//1//f/+P/3//T/8P/v
/+7/6//p/+f/6f/o/+j/6P/q/+r/6v/q/+j/6P/n/+f/5//n/+f/5//n/+f/5//m/+j/
6P/o/+j/5v/m/+b/5v/m/+b/5v/m/+b/6v/q/+v/6//p/+j/8P8CABwAPABoAJgAwgDa
AOQA7ADnANoAwACDABMAjP87/x//D/8Q/yL/MP87/0v/Vv9i/3L/gf+S/6H/sf+7/8L/
yP/R/9v/4v/o/+j/6f/r/+7/7//w//L/9v/3//f/+P/7//z//P/9//z/+//6//r//f/9
//7/AAAAAAAAAQABAAMABAAEAAUAAwADAAQABAAGAAgACQAJAAkACwALAAsACwAMAAwA
DAAPABAAEQARABIAFAAWABcAGgAaABwAHwAhACMAJQAoACoALQAxADQANwA5ADsAPgA+
AEAAQwBFAEkATABNAE8ATwBPAFAAUgBTAFMAUwBTAFUAVQBVAFQAVABRAE8ATQBKAEcA
QgA+ADoANQAvACoAKAAkACAAHgAaABgAFAARAA0ACgAIAAYAAQD///3//P/7//r/+f/4
//f/9f/z//L/8//y//H/8f/v/+//7//v/+3/7P/s/+z/7f/t/+3/7f/s/+v/6v/p/+n/
6f/p/+n/7P/t/+7/7//v/+//8P/w//H/8v/y//H/7//v/+//7//v//D/8P/w//H/8v/y
//L/8v/z//X/9v/1//T/8//y//L/8f/x//L/9P/0//T/9P/y//L/8v/y/+//7f/t/+7/
8f/x/+//7//v/+//7//u/+z/7P/r/+v/6//r/+z/7P/s/+z/7P/s/+3/7v/v//D/8P/w
//D/8P/w//D/8P/z//P/8//y/+//7v/u/+//7f/v/+//7//t/+3/7v/u//H/8f/x//D/
8f/u/+r/6f/n/+X/5P/j/+P/4v/i/+L/4f/g/9//3v/g/+D/3//f/93/3f/d/93/3f/d
/93/3P/a/9r/2v/a/9r/2v/a/9r/2v/a/9r/2v/a/9r/2v/Z/9n/2//e/+j/+v8SADYA
YgCQALQAygDUANgA1QDIAKgAZQDv/27/Kf8R/wH/BP8Y/yb/Mf89/0b/Uv9k/3X/hP+R
/53/qf+w/7r/w//L/9D/1P/U/9f/2f/a/9v/3P/e/+D/4f/h/+L/4//k/+T/5f/l/+X/
5f/m/+f/5//o/+r/6P/o/+n/6f/p/+r/6v/r/+3/7f/u/+7/7P/u/+//7//v//H/8f/x
//D/8v/z//T/9//4//n/+f/6//z//v///wAAAAACAAUACAAJAAoADAAOABEAFQAYABsA
HQAfACIAJAAmACkAKwAtADAAMQAzADQANQA3ADoAOQA5ADkAOQA5ADkAOQA4ADYAMwAx
AC8ALAApACQAIAAdABkAFAAQAAwACAAEAAIA/v/8//j/9f/z//D/7v/s/+n/5//l/+T/
4//i/+H/4P/e/93/3P/c/9v/2v/Z/9n/2f/Z/9n/2f/Z/9j/2P/Y/9X/1f/V/9X/1//X
/9f/1//X/9f/1//X/9n/2f/Z/9n/2f/Z/9r/2v/b/9z/3P/b/9v/2//b/9v/2//c/9z/
3P/d/97/3v/e/93/3f/e/97/3v/e/97/3v/e/93/3f/e/9z/3P/c/9z/3P/c/9z/3P/b
/9n/2f/a/9v/2//Z/9n/2f/Z/9r/2v/a/9r/2v/c/93/3v/f/97/3v/e/97/3v/e/97/
3v/d/93/3f/c/9v/2v/a/9v/2//d/93/3f/d/93/3v/e/93/3f/d/9z/2//Y/9T/0//T
/9H/0P/P/8//zv/O/87/zv/O/87/zv/O/87/zf/N/83/zf/N/83/zf/N/83/zP/M/8z/
zP/M/8z/zP/M/8z/yv/K/8r/yv/O/87/zP/N/8//0//g//L/CgAuAFoAhACkALgAxADK
AMYAuQCYAFAA1f9T/w7/+f7v/vf+Bv8U/yD/Mf9D/1b/av94/4f/lP+d/6f/r/+4/77/
w//F/8j/yv/M/83/zf/Q/9H/0v/U/9T/1f/V/9b/1//Y/9j/2f/Z/9n/2f/a/9n/2f/a
/9z/3P/c/93/3f/b/9z/3P/d/93/3f/e/97/3v/g/+H/4f/f/+H/4f/h/+L/5P/l/+b/
5f/m/+f/5//o/+r/7P/t//D/8P/y//X/+P/5//r//P/+/wEABQAIAAsADQAPABIAEgAU
ABcAGQAbAB4AHwAhACIAIwAlACgAKQApACkAKQApACkAKQAoACQAIQAfAB0AGgAXABIA
DgAJAAUAAAD8//j/9P/w/+7/6v/o/+T/4f/f/9z/2v/Y/9X/0//R/9D/0f/Q/8//zv/M
/8v/yv/K/8v/yv/J/8n/yf/J/8n/yf/H/8b/xv/G/8f/x//H/8f/xf/F/8X/xf/F/8X/
xf/F/w==
         </WaveFormData>
      </LeadData>
      <LeadData>
         <LeadByteCountTotal>10000</LeadByteCountTotal>
         <LeadTimeOffset>0</LeadTimeOffset>
         <LeadSampleCountTotal>5000</LeadSampleCountTotal>
         <LeadAmplitudeUnitsPerBit>4.88</LeadAmplitudeUnitsPerBit>
         <LeadAmplitudeUnits>��V</LeadAmplitudeUnits>
         <LeadHighLimit>2147483647</LeadHighLimit>
         <LeadLowLimit>268435456</LeadLowLimit>
         <LeadID>V5</LeadID>
         <LeadOffsetFirstSample>0</LeadOffsetFirstSample>
         <FirstSampleBaseline>0</FirstSampleBaseline>
         <LeadSampleSize>2</LeadSampleSize>
         <LeadOff>FALSE</LeadOff>
         <BaselineSway>FALSE</BaselineSway>
         <ExcessiveACNoise>FALSE</ExcessiveACNoise>
         <MuscleNoise>FALSE</MuscleNoise>
         <LeadDataCRC32>3426489187</LeadDataCRC32>
         <WaveFormData>
AAAAAAAAAAAAAAAAAAAAAP7//v/+//7//v/+//7//v8AAAAAAQADAAQABQAGAAYAAwAD
AAIAAgAEAAcABwAHAAUABQAEAAQABwAIAAoADAAKAAsACwALAAsACwAKAAkACgAJAAkA
BwAGAAQAAwADAAEA///9//z/+//7//v/+//8//3//f/+//3//P/7//r/+P/3//f/9//4
//n/+v/7//n/+f/5//n/+v/7//v//P/6//r/+v/6//v/+//7//v//f8DABAAIQA4AFYA
cwCKAJYAngCkAKgAqACcAHcAMQDj/7X/l/+A/3r/gf+F/43/lP+e/6b/r/+1/7//yf/U
/9z/4v/m/+3/9P/5//r//P/+//7//////////v8BAAIAAwAEAAIAAwAEAAQABQAGAAcA
CAAGAAcABwAHAAgACAAIAAgADAANAA4AEAAOAA4ADwAPAA4ADgANAAwADgAPABEAEgAR
ABEAEQASABQAFgAWABYAFgAXABcAGAAbAB0AHgAfAB4AHwAgACIAJAAmACkALQArAC0A
LwAxADMANQA1ADcAOgA8ADwAPQBAAEEAQgBDAEIAQgBDAEMARABEAEQARABDAEIAQQBA
AD4APAA6ADYANwAzADEALgApACgAJAAiAB0AHAAaABgAGAAWABUAEwAQAA4ADAAMAAsA
CgAKAAkACAAGAAUABAADAAMAAwADAAIAAgABAAAAAAAAAAEAAQACAAIAAgACAP7//f/9
//z///////////8AAAEAAgACAAQABQAGAAYABQAEAAMAAgADAAMAAwAEAAcABwAGAAYA
BQAEAAQAAwAEAAUABgAHAAUABgAGAAYABgAGAAYABgAFAAQABAAFAAUABQAGAAYAAwAD
AAMAAwADAAMAAwADAAIAAgACAAIAAAAAAAAA//////7//v/+/wAAAQD//////v8AAAAA
AAAAAP//AQACAAMABAAEAAMAAwACAAIAAgAFAAcABwAHAAcABAAEAAQABAAHAAgACAAJ
AAkACQAKAAsACwALAAsACQAHAAMA///8//3//f/8//v/+v/6//n/+f/5//n/+f/5//j/
+P/4//j/+P/4//j/9//5//n/+f/5//f/9//3//f/9//3//f/9//4//j/+P/4//b/9v/5
//n/9//3//3/BQASACcAQgBiAH0AjgCYAJ4ApACkAKAAjgBZAAkAyf+n/4n/ev98/4P/
hf+L/5L/nP+m/6//uf/D/8v/1P/Y/97/5v/t//D/8f/y//T/9v/2//j/+f/6//r/+v/6
//r/+v/6//v//P/8//z//P/8//z//P/9//3//f/+//7//v/+/////////wAAAAAAAAEA
AQABAAIAAgACAAMAAwAEAAQABQAFAAUABgAGAAgACAAIAAoACwALAAwADQAPABAAEQAS
ABMAFAAWABcAGAAaAB0AHQAfACEAIwAlACcAJwApACwALgAuAC8AMAAxADIAMwAyADIA
MwAzADIAMgAyADIAMwAyADEAMAAuACwAKgAmACMAHwAdABoAFwAWABIAEAAPAA4ADAAK
AAYABAADAAEAAgAAAP7//v/9//z//P/7//n/+P/4//j/9//3//f/9//0//T/8//y//L/
8v/z//P/9P/0//T/9P/z//P/9P/0//P/8//z//P/9f/1//X/9P/y//P/9P/0//b/9v/2
//b/9//3//f/+P/5//n/+P/4//j/+P/5//n/9//3//f/9//1//b/9v/2//j/+P/4//j/
9//2//b/9//1//X/9v/2//X/9f/1//X/9f/1//X/9f/0//T/9P/0//T/9P/2//b/9v/2
//b/9//5//r/+//8//z/+//7//r/+v/6//3//f/9//3//f/8//z//P/8//3//v/+////
/////wAAAQD////////9//z/+f/2//T/8//z//L/8f/w//D/7//v/+//7//v/+//7P/s
/+z/7P/u/+7/7v/t/+3/7f/t/+3/7f/t/+3/7f/t/+3/7f/t/+z/7P/s/+z/7P/s/+3/
7f/t/+//8//9/wwAIQA6AFgAcQCAAIgAkgCaAJwAmACCAEsA9/+1/5X/ff9y/3T/ef99
/4f/kv+c/6b/s/+9/8X/y//S/9j/3v/k/+f/5v/l/+j/6v/s/+7/7v/v//D/8P/w//D/
8P/w//L/8//0//T/9P/0//T/9P/0//X/9f/1//b/9v/2//b/9//3//f/+P/4//j/+f/5
//n/+v/6//r/+f/5//r/+v/7//v/+//8//7/AAAAAAAAAAABAAEAAgADAAUABgAHAAoA
CwAMAA4ADwAQABIAFQATABUAFwAZABsAHQAdAB8AIgAkACQAJQAoACkAKgArACwALAAt
AC0ALgAuAC4ALgAtACwAKwAqACYAJAAiAB4AHQAZABcAFAARABAADAAKAAUABAACAAAA
AAD+//3/+//6//j/9v/2//X/9P/0//P/8//y//L/8v/x//H/8f/x//D/8P/v/+7/7v/u
/+//7//u/+7/7v/u/+3/7f/u/+7/7f/t/+3/7f/t/+3/7f/s/+z/7f/u/+7/7P/s/+z/
7P/v/+//7//w/+//7//u/+7/8P/w//H/8f/v/+//7//v/+//8P/w//D/8P/w//D/8P/x
//D/8P/x/+//7//w//D/8f/x//H/8f/v/+//7//v//D/8P/w//D/8P/w//D/7//v/+7/
7v/u/+7/7f/t/+3/7v/u/+7/7v/u//H/8//0//X/9P/0//P/8//0//T/9P/3//f/9//3
//f/9v/2//b/9v/3//j/+P/5//v/+//8//3/+//7//v/+f/4//X/8v/w/+3/7f/s/+v/
7P/s/+v/6//r/+v/6//r/+r/6v/q/+r/6v/q/+r/6f/n/+f/5//n/+f/5//n/+f/6f/p
/+n/6f/o/+j/6P/o/+r/6P/p/+n/6f/p/+v/9f8AABEAKgBIAGMAdACAAIoAkgCYAJoA
jgBnAB0Az/+j/4n/dv9y/3f/ef99/4r/lv+i/63/t/+//8f/zP/U/9r/3v/h/+T/5f/o
/+r/7P/u/+3/7f/t/+z/7v/u/+7/7v/u/+//8P/w//L/8v/y//L/8P/x//H/8f/y//L/
8v/y//P/8//z//T/9P/0//X/9f/1//b/9v/2//f/9//4//j/+f/5//n/+v/8//7//v/+
//7//////wAA//8BAAIAAwAGAAcACAAKAA0ADgAQABMAEwAVABcAGQAbAB0AHQAfACAA
IgAiACMAJgAnACgAKQAoACgAKQApACwALAAsACwALAAsACwALAAqACgAJgAiACEAHQAb
ABgAFQAUABAADgALAAoACAAGAAYABAADAAEAAAD+//z//P/7//r/+v/5//v/+v/6//r/
+f/5//n/+f/4//j/9//2//X/9P/0//P/8//0//X/9v/2//f/+f/6//r/+f/4//f/9//3
//f/9v/0//X/9v/2//b/9v/2//b/9//3//f/+P/6//v/+//8//z//P/9//3/+//7//v/
+//9//7//v/+//z//P/8//z/+//6//r/+//9//3//v/+//3//f/9//3//f/9//3//f/+
//7//v/+//3//P/7//n/+//6//r/+v/6//v/+//7//n/+f/6//r/+//4//r/+v/6//r/
+v/7//3//v///wAAAAD/////AAAAAAAAAwADAAMAAwADAAQABAAEAAQABAAEAAMAAwAD
AAMABAAFAAgACQAKAAkABwADAP///P/9//3//P/7//r/+v/5//n/9//3//f/9//2//b/
9v/2//j/+P/4//f/9//3//f/9//3//f/9//3//f/9//3//f/9v/2//b/9v/2//b/+f/5
//v//f///wUAEAAfADYAVAB1AI4AmgCiAKYApgCiAJYAdQAvAOP/t/+b/4L/fP+D/4f/
i/+S/5z/pv+x/7v/xf/P/9j/4P/k/+r/7//0//f/+v/8//7//v8AAAEAAgACAAIAAgAC
AAIABAAFAAYABgAIAAgACAAIAAgACQAJAAkACAAIAAgACAAJAAkACQAKAAsADAAOAA8A
DwAQABAAEAATABMAFAAUABQAEwASABIAEgAUABQAFAAYABkAGQAaAB0AHwAgACEAIAAh
ACIAJAAnACgAKgAtACsALQAvADEAMwA1ADUANwA4ADoAOgA7AD0APwBBAEMARABEAEUA
RQBEAEQARABEAEUARABDAEIAPgA8ADoANgA1ADEALwAsACsAKgAmACQAIwAiACAAHgAb
ABgAFgATABIAEAAOAA4ADwAOAA4ADQAMAAoACQAIAAcABwAHAAcABgAGAAUABAAEAAQA
BQAFAAQABAAEAAQAAwADAAQABAADAAMAAwADAAUABQAFAAQABgAHAAgACAAGAAYABgAG
AAcABwAHAAgACQAJAAgACAAJAAoADAANAAwACwAKAAkACQAKAAoACgAKAAoACgAKAAgA
BgAFAAUABQAFAAYABgAGAAcACAAJAAgABwAGAAUABgAGAAYABgAGAAYABgAFAAcABgAG
AAYAAAABAAUACgAJAAgABwAGAAQABQAFAAUACAAIAAcABwAGAAYABgAJAAoACwAMAA0A
CwAKAAkACAALAAwADAANAA0ADQAOAA8ADwAPAA8ADQAMAAkABgAEAAMAAwACAAEAAAAA
AP/////9//3//f/9//7//v/+//7//P/8//z/+//7//v/+//7//v/+//7//v/+v/5//j/
9//4//j/+P/4//j/+v/5//f/9//5//v/AQAOACEAOABYAHUAigCUAJwAogCkAKIAlgBv
ACUA2f+r/4//ev94/3//g/+J/5D/mP+i/6v/tf+//8f/0P/W/97/5P/p/+7/8f/y//T/
9P/2//b/9//4//j//P/8//z//P/6//v//P/8//z//P/8//z//P/9//3//f/8//z//P/8
//3//f/9//7//v/+/////////wAAAAAAAAEAAQACAAIAAwADAAMABAACAAQABAAEAAYA
BwAHAAgABwAJAAoACwAMAA0ADgAQABEAEgAUABcAFQAXABkAGwAfACEAIQAjACQAJgAm
ACcAKAApACoAKwAqACoAKwArACwALAAsACwAKwAqACkAKAAmACQAIgAeAB0AGQAXABQA
EQAQAAwACgAHAAYABAACAAAA/v/9//v/+v/4//b/9v/1//T/9P/z//H/8P/w//D/7//v
/+//7//s/+z/6//q/+r/6v/r/+v/7P/s/+z/7P/p/+n/6v/q/+v/6//r/+v/7f/t/+3/
7P/q/+v/7P/s/+z/7P/s/+z/7f/t/+3/7v/t/+3/7P/s/+7/7v/v/+//7//v/+//7//v
//D/8P/w//D/8P/w//D/7//u/+7/7//t/+3/7v/u/+3/7f/t/+3/6//r/+v/6//s/+z/
7P/s/+7/7P/s/+z/7P/s/+z/7f/v//D/8f/w//D/7//v//D/8P/w//P/8f/x//H/8f/w
//D/8P/w//H/8v/y//P/9f/1//b/9//1//X/9f/z//D/7f/q/+j/6f/p/+j/5//m/+b/
5f/l/+P/4//j/+P/5P/k/+T/5P/i/+L/4v/h/+H/4f/h/+H/4f/h/+H/4f/h/+H/4f/h
/+D/4P/g/+D/4P/i/+P/4f/h/+P/5//v//z/DwAqAEYAXwByAHwAhACKAIwAigB8AE0A
+/+z/4//df9k/2j/b/9x/3f/hP+Q/5r/pf+v/7n/vf/E/8z/0P/U/9n/2v/b/97/3v/e
/+D/4v/j/+T/5P/m/+b/5v/m/+b/5//o/+j/6P/o/+j/6P/o/+n/6f/p/+j/6P/o/+j/
6//r/+v/7P/s/+z/7f/t/+3/7v/u/+7/8f/x//L/8v/z//P/8//0//T/9v/2//b/9v/3
//f/+P/5//v//P/9//7///8AAAIAAwAEAAYACQAJAAsADQAPABEAEwATABUAGAAaABoA
GwAcAB0AHgAfACAAIAAhACEAIgAiACIAIgAhACAAHwAeABwAGgAYABQAEQANAAsACAAH
AAYAAgAAAPv/+v/4//b/9v/0//P/8f/w/+7/7P/s/+3/7P/s/+v/6//q/+r/6v/n/+f/
5//n/+j/6P/n/+b/5v/m/+f/5//m/+b/5v/m/+X/5f/m/+b/5f/l/+X/5f/l/+X/5f/k
/+T/5f/m/+b/5v/m/+b/5v/p/+n/6f/q/+n/6f/o/+j/6P/o/+n/6f/p/+n/6f/p/+n/
6v/q/+r/7P/s/+z/7P/r/+r/6v/r/+v/6//s/+z/6//r/+v/6//p/+n/6f/p/+r/6v/q
/+r/6v/q/+r/6f/r/+r/7P/s/+z/7P/s/+3/7//w//H/8P/w/+//7//w//D/8P/z//P/
8//z//P/8v/y//L/8v/z//T/9P/1//X/9f/2//f/9//3//f/9f/0//H/7v/s/+v/6//q
/+n/6P/o/+f/5//n/+f/5//n/+j/6P/o/+j/6P/o/+j/5//p/+n/6f/p/+f/5//n/+f/
5//n/+f/5//m/+b/5v/m/+j/6P/n/+f/5//n/+3/+/8GABcAMgBQAGcAeACEAIwAkgCU
AI4AegBHAPX/s/+T/3//cP9w/3f/e/+B/47/mv+k/6//u//D/8f/zv/U/9r/3v/h/+L/
5f/m/+b/6P/q/+r/6//s/+z/7v/u/+7/7v/w//H/8v/y//D/8P/w//D/8P/x//H/8f/0
//T/9P/0//P/8//z//T/9P/0//X/9f/1//b/9v/2//f/9//4//j/+//7//v//P/6//z/
/P/8//z//f/9//7///8BAAIAAwAEAAUABgAIAAkACgAMAA8ADQAPABEAEwAVABcAFwAZ
ABwAHgAeAB8AIgAjACQAJQAmACYAJwAnACgAKAAoACgAJwAmACUAJAAiACAAHgAaABsA
FwAVABIADQAMAAgABgAFAAQAAgAAAP7//P/7//n/+P/2//T/9P/1//T/9P/z//P/8v/y
//L/8f/x//H/8f/y//L/8f/w//D/8P/x//H/8v/y//L/8v/x//H/8v/y//H/8f/x//H/
8//z//P/8v/0//X/9v/2//T/9P/0//T/9//3//f/+P/4//f/9f/0//b/9v/3//f/+P/5
//r/+//5//r/+v/6//r/+v/6//r/+v/6//v//f/8//v/+//6//r/+//8//3//f/9//3/
/f/7//r/+f/4//n/+v/7//v//f8AAP7//v/+//7//v/+//3///8AAAEABAAEAAMAAwAC
AAIAAgAFAAcABwAHAAcACAAIAAgACAAJAAoACgALAAsACwAMAA0ADAALAAoABwAHAAUA
AwACAAEAAQAAAP///P/8//v/+//7//v/+//7//v//P/9//7//P/8//z/+//9//3//f/9
//3//f/9//3/+//7//v/+//7//z//f/+//7/+v/7//3//f/9/wEACwAaAC0ARABkAIEA
lACeAKgArgCsAKQAkgBfAA8Ay/+l/43/fv+A/4f/i/+R/5r/pP+u/7n/xf/P/9n/3v/i
/+b/7P/z//b/9f/6//z//v/8//7///8AAAAABAAEAAQABAAGAAcACAAIAAcABgAFAAQA
BQAHAAgACQAMAAwADAAMAAwACwAKAAoADAAMAA0ADQANAA4ADgAOABEAEQASABIAEwAT
ABMAFAASABQAFAAUABYAFwAXABgAGwAdAB4AHwAgACEAIgAkACMAJAAmACkAKQArAC0A
LwAyADUANgA5ADoAPAA8AD0APAA9AD4APwBAAEAAQQBBAEIAQgBCAEIAQAA+ADwAOgA5
ADgANwA0ADUAMQAvACwAJwAmACIAIAAbABoAGAAWABYAFAATABEADgAMAAoACgAHAAYA
BgAFAAUABAAEAAQAAwADAAMAAwAAAAAA///+//7//v///////v/+//7//v//////AAAA
AAEAAQABAAEA/////////v///wEAAwAEAAQABAAEAAQAAwADAAMABAAFAAUABAAEAAQA
BAAFAAUAAwADAAMAAwAFAAYABgAGAAYABgAGAAYAAwACAAIAAwADAAMABAAEAAEAAQAB
AAEAAgADAAQABQACAAIAAgACAAEAAAD///3///8AAAAAAAACAAAAAAAAAAAAAQADAAQA
BQAIAAgABwAHAAQABAAEAAcACAAJAAoACwAIAAgACAAIAAkACgAKAAsACQAJAAoACwAJ
AAkACQAHAAgABQACAAAA//////7//f/8//z/+//7//v/+//7//v/+P/4//j/+P/4//j/
+P/3//f/9//3//f/9//3//f/9//3//f/9//3//b/9v/2//b/9v/2//f/9//3//f/+f8D
ABAAIQA8AFwAeQCMAJYAngCiAKQAngCKAFsACwDJ/6P/h/92/3j/f/+D/4f/jv+Y/6D/
q/+1/7//x//O/9T/2v/i/+f/7P/t/+7/8P/y//L/8v/z//T/9P/2//b/9v/2//j/+f/6
//r/+v/6//r/+v/6//v/+//7//z//P/8//z/+//7//v//P/8//z//f/9//3//v/+//7/
/f/9//7//v8BAAEAAQACAAIABAAEAAQABAAFAAUABgAHAAkACgALAA4ADwAQABIAEQAS
ABQAFwAXABkAGwAdAB8AIQAhACMAJgAoACgAKQAoACkAKgArACwALAAtAC0ALAAsACwA
LAAtACwAKwAqACgAJgAkACAAHwAbABkAFgATABIADgAMAAcABgAEAAIAAgAAAP///f/6
//j/9v/2//f/9v/2//X/8//y//L/8v/v/+//7//v/+7/7v/t/+z/7P/s/+3/7f/s/+z/
7P/s/+v/6//s/+z/7f/t/+3/7f/t/+3/7f/s/+z/7f/u/+7/7v/u/+7/7v/v/+//7//w
//H/8f/w//D/8P/w//H/8f/x//H/8f/x/+//8P/w//D/8P/w//D/8P/v/+7/7v/v/+//
7//w//D/7//v/+//7//t/+3/7f/t/+7/7v/u/+7/7v/u/+z/7f/u/+7/7v/u/+7/7f/v
//D/8f/y//L/8f/x//D/8P/w//P/8//z//P/8//y//L/8v/y//P/9P/0//X/9f/1//b/
9//3//f/9//1//L/7//s/+r/6//r/+r/6f/m/+b/5f/l/+X/5f/l/+X/5v/m/+b/5v/k
/+T/5P/j/+P/4//j/+P/4//j/+P/4//j/+P/4//j/+T/5P/k/+T/4v/k/+X/5f/j/+P/
5//x//7/EQAsAEoAYwB2AIAAigCQAJIAkACAAE0A+/+3/5P/e/9s/2z/cf91/33/iP+S
/5z/p/+x/7v/wf/G/8z/0v/Y/9n/3P/d/+D/4v/i/+T/5P/l/+b/5v/o/+j/6P/o/+j/
6f/q/+r/6v/q/+r/6v/s/+3/7f/t/+z/7P/s/+z/7//v/+//8P/w//D/8f/x//H/8v/y
//L/8//z//T/9P/1//X/9f/2//T/9v/2//b/+P/5//n/+v/9////AAABAAAAAQACAAQA
BQAGAAgACwANAA8AEQATABUAFwAXABkAHAAeAB4AHwAeAB8AIAAhACQAJAAlACUAJAAk
ACQAJAAjACIAIQAgAB4AHAAaABYAFQARAA8ADAAJAAgABAACAP3//P/6//j/9v/0//P/
8f/y//D/7v/u/+3/7P/s/+v/6//q/+r/6v/p/+n/6f/p/+r/6v/p/+j/6P/o/+n/6f/o
/+j/6P/o/+f/5//o/+j/5//n/+f/5//n/+f/5//m/+b/5//o/+j/6P/o/+j/6P/n/+f/
5//o/+n/6f/o/+j/6f/q/+z/7f/r/+v/6//r/+n/6v/q/+r/6v/q/+r/6v/r/+r/6v/r
/+v/6//s/+z/6//r/+v/6//r/+v/6//r/+r/6v/q/+r/6v/q/+r/6f/r/+r/6v/q/+z/
7P/s/+z/7P/r/+3/7v/v//D/8P/v/+//7v/u/+7/8f/x//H/8f/x//D/8P/w//D/8//0
//T/9f/1//X/9v/3//f/9//3//X/9P/x/+7/7P/r/+v/6v/p/+j/6P/n/+f/5f/l/+X/
5f/m/+b/5v/m/+b/5v/m/+X/4//j/+P/4//l/+X/5f/l/+X/5f/l/+X/5P/k/+T/5P/m
/+b/5//l/+P/4//p//P/AAARACoASABhAHYAhACMAJIAmACUAIYAWwAPAMX/nf+D/3D/
cP91/3f/e/+I/5T/nv+p/7P/u//D/8j/zP/U/9j/2//g/+H/4v/k/+j/6v/r/+v/6//q
/+r/6v/q/+r/6v/r/+z/7P/s/+z/7P/s/+7/7//v/+//8v/y//L/8v/x//H/8f/y//D/
8P/x//H/8//0//T/9P/2//f/+f/6//n/+f/5//r/+v/8//z//P8AAAEAAQACAAMABQAG
AAcABgAHAAgACgANAA4AEAATABQAFwAaAB0AHQAfAB8AIQAkACYAJgAnACYAJwAoACkA
KwAsAC4ALwAuAC4ALgAuAC8ALgAtACwALAAqACgAJAAiAB0AGgAWABUAFAAQAA4ACwAK
AAgABgAGAAQAAwABAAAA/v/8//z//f/8//z/+//5//j/+P/4//f/9//3//f/+P/4//f/
9v/4//j/+f/5//b/9v/2//b/8//z//T/9P/3//f/9//3//X/9f/1//T/9v/3//j/+P/4
//j/+P/4//f/9//3//j/+//7//r/+v/4//j/+f/5//n/+f/5//n/+f/6//r/+v/8//z/
/P/8//3//P/8//3//P/7//v/+v/6//v//P/9//v/+//7//v/+v/6//r/+v/8//z//P/7
//n/+P/4//j/+P/5//n/+f/5//v//v/9//z/+//6//n/+//8//3///8AAAAAAQD+//7/
/v8BAAEAAQABAAEAAQACAAMABAAEAAQAAwADAAEAAQACAAMABgAHAAgABwAGAAMAAAD+
//r/+f/3//X/9f/2//b/9//5//n/+f/5//j/+P/4//j/9v/2//b/9f/1//X/9f/1//f/
9//3//f/9f/1//X/9f/0//T/9P/0//T/9v/3//n/+f/3//P/9/8EABUAKgBIAGkAhACU
AJwApACmAKQAnACHAEsA+f+7/53/hP94/33/gf+D/4z/lv+c/6n/tf+9/8f/0P/W/9r/
3v/l/+z/8//4//j/+P/4//r/+//8//z///8AAAEAAgAEAAUABgAGAAMAAgABAAAAAQAD
AAQABQAGAAYABgAGAAkACQAJAAoACAAIAAkACQALAAwADAAMAA8ADwAQABAADwAPAA8A
EAAQABIAEgASABQAFQAVABYAFwAZABoAGwAcAB0AHgAgACIAJAAnACsAKQArAC0ALwAv
ADEAMQAzADgAOgA6ADsAPgA/AEAAQQBCAEIAQwBDAEQARABEAEQARQBEAEMAQgBAAD4A
PAA4ADYAMQAuACoAKAAoACUAJAAhACAAHgAcABoAGAAXABUAEgAQAA4ADgALAAoACgAJ
AAcABgAGAAYABQAFAAUABQAGAAYABQAEAAMAAgACAAEAAgACAAIAAgAAAP/////+//3/
/f/9//3/AAABAAIAAgAAAAEAAgACAAIAAgACAAIAAQABAAEAAgADAAMAAgACAAIAAgAD
AAMABQAFAAUABQADAAQABAAEAAIAAgACAAIAAgACAAMABQADAAMABAAEAAIAAQAAAP//
AQABAAEAAQAAAAAAAAAAAP7//v/+//3//f/+//7//v/+//7//v/9////AAABAAIAAgAB
AAEAAAAAAAAAAwAFAAUABQAFAAQABAAEAAQAAwAEAAQABQADAAMABAAFAAcABwAHAAUA
BgADAAAA/v/9//3//P/7//r/+v/5//n/+P/3//b/9f/2//b/9v/2//T/9P/0//P/9f/1
//X/9f/0//P/8v/x//H/8f/x//H/8P/w//D/8P/y//L/8f/x//H/8f/z//f/AgARACgA
RgBjAHwAjgCWAJoAoACgAJYAeQA7AOn/tf+Z/37/dP95/33/gf+I/47/lv+h/63/t/+/
/8b/zv/U/9j/3//k/+f/6v/q/+r/7v/u/+//8P/w//L/8v/y//L/9P/1//b/9v/0//T/
9P/0//b/9//3//f/9v/2//b/9v/3//f/9//4//j/+P/5//n/+f/6//r/+v/5//n/+v/6
//n/+f/5//r//P/+//7//v/+//////8AAAEAAwAEAAUABgAHAAgACgALAAwADgARABEA
EwAVABcAGQAbABsAHQAgACIAIgAjACYAJwAoACkAKgAqACsAKwAqACoAKgAqACkAKAAn
ACYAJAAiACAAHAAbABcAFQASAA8ADgAKAAgABQAEAAIAAAD8//r/+f/3//b/9P/y//L/
8f/w//D/7//v/+7/7v/u/+v/6//r/+v/7P/s/+v/6v/o/+j/6f/p/+j/6P/o/+j/6f/p
/+r/6v/p/+n/6f/p/+n/6f/p/+j/6P/p/+r/6v/q/+r/6v/q/+v/6//r/+z/6//r/+r/
6v/q/+r/6//r/+n/6f/p/+n/6//s/+z/7P/q/+r/6v/q/+v/6v/q/+v/6f/p/+r/6v/p
/+n/6f/p/+f/5//n/+f/5v/m/+b/6P/o/+j/6P/p/+v/7P/t/+z/7P/r/+v/7P/s/+z/
7//u/+3/7P/r/+r/6v/q/+r/7f/u/+7/7//t/+3/7v/v/+//7//v/+3/6v/n/+T/4v/h
/+H/4P/f/97/3v/d/93/3f/d/93/3f/e/97/3v/e/9z/3P/c/9v/2//b/9v/2//d/93/
3f/d/9v/2//b/9v/2v/a/9r/2v/e/9z/2//b/93/3//l//H//v8VADIATgBlAHQAgACG
AIoAjACEAGgAJQDP/5n/f/9r/2L/ZP9l/2v/d/+C/4z/mP+j/63/tf+5/8D/xv/K/87/
0//U/9X/2P/Y/9j/2v/a/9v/3P/c/9z/3P/c/9z/3v/f/+D/4P/g/+D/4P/g/+D/4f/h
/+H/4P/g/+D/4P/j/+P/4//k/+L/4v/j/+P/4//k/+T/5P/k/+P/4//i/+X/5f/l/+b/
5P/m/+b/5v/o/+n/6f/q/+v/7f/u/+//8P/x//L/9P/3//j/+v/9//3///8BAAMABQAH
AAcACQAOABAAEAARABIAEwAUABUAFgAWABcAFwAYABgAGAAYABUAFAATABIAEAAOAAwA
CAAHAAMAAQD+//v/+v/2//T/8f/w/+7/7P/s/+r/6f/n/+b/5P/i/+L/4//i/+L/4f/f
/97/3v/e/93/3f/d/93/3v/e/93/3P/a/9r/2//b/9r/2v/a/9r/2f/Z/9r/2v/b/9n/
2//Z/w==
         </WaveFormData>
      </LeadData>
      <LeadData>
         <LeadByteCountTotal>10000</LeadByteCountTotal>
         <LeadTimeOffset>0</LeadTimeOffset>
         <LeadSampleCountTotal>5000</LeadSampleCountTotal>
         <LeadAmplitudeUnitsPerBit>4.88</LeadAmplitudeUnitsPerBit>
         <LeadAmplitudeUnits>��V</LeadAmplitudeUnits>
         <LeadHighLimit>2147483647</LeadHighLimit>
         <LeadLowLimit>268435456</LeadLowLimit>
         <LeadID>V6</LeadID>
         <LeadOffsetFirstSample>0</LeadOffsetFirstSample>
         <FirstSampleBaseline>0</FirstSampleBaseline>
         <LeadSampleSize>2</LeadSampleSize>
         <LeadOff>FALSE</LeadOff>
         <BaselineSway>FALSE</BaselineSway>
         <ExcessiveACNoise>FALSE</ExcessiveACNoise>
         <MuscleNoise>FALSE</MuscleNoise>
         <LeadDataCRC32>2243042017</LeadDataCRC32>
         <WaveFormData>
BgAGAAYABgAEAAQABAAEAAIAAgACAAIAAgACAAIAAgADAAQABgAIAAsADAANAA0ACgAJ
AAcABgAJAAsACwALAAoACgAKAAoADQAOABAAEgASABIAEgASABAAEAAQABEAEQAPAA4A
CwAJAAkACAAHAAQABAADAAIAAQABAAEAAQADAAMAAwADAAAAAAAAAAAA/v/9//3//f8A
AAEAAQACAAAA///9//z//f///wAAAAD+//7//v/+//7//v8AAP7//v8BAAoAFQAlADkA
SwBaAGEAZQBvAHcAfgCAAHcAUwAhAPv/3//I/73/u/+7/73/w//H/83/0P/R/9b/3v/m
/+z/8P/z//b//P/+////AgADAAEAAAD//wAAAAABAAIABAAGAAUABAADAAMABAAEAAUA
BgAGAAYABQAEAAQABAAEAAQABgAIAAoADQALAAsADAAMAAkACAAHAAYACAALAAwADQAL
AAsADAAMAA4ADgAPAA8AEQARABEAEgATABUAFQAVABMAFAAWABcAGgAbABwAHQAdAB4A
HwAhACIAIwAkACUAJwApACsAKwAtAC4ALwAwAC8AMAAvAC8AMQAxADEAMQAyADAALwAv
AC0ALQArACgAKAAnACYAIwAfAB4AHQAaABYAFQAUABIAFAATABIAEAANAAwACwALAAwA
CwAKAAoACAAHAAUABAAEAAQABAACAAIAAgAAAAAAAwADAAQABAADAAMAAwACAAEA///+
//3/AAAAAAAA/v/9//7///8AAAIAAwAEAAQAAQAAAP///v8AAAAAAAD//wEAAgACAAIA
AgABAAAA/////wAAAQADAAMAAgABAP/////////////+//7//v///wEAAAAAAAAA/f/9
//3//f/8//z//f/9//z//P/8//v//f/7//r/+v/4//n/+f/5//r/+//7//n/+P/6//r/
+v/6//n/+v/7//z/+//7//v/+//6//r/+//9//////8AAAAA/v/+//7//v///wAAAAAA
AAIAAgACAAIAAAABAAEA///8//n/9f/1//T/8//y//L/8f/w/+//7//v/+//7//v/+3/
7f/s/+z/7f/u/+//7//v/+//7//v/+z/7P/t/+3/7P/s/+z/7f/t/+z/7P/s/+z/7P/u
/+7/7P/s//D/9f/8/wkAGQAtAD8ATABVAFsAYwBpAG4AbABVACcA+//d/8P/sP+r/6v/
qf+r/6//tf+5/77/xf/K/87/1P/Y/9r/4f/m/+b/6P/n/+j/5//n/+n/6f/r/+z/6v/q
/+v/7P/s/+z/7P/t/+//7v/u/+7/7f/u/+7/7v/u/+7/7v/u/+7/7v/u/+//7//v//D/
8P/w//D/8P/w/+//8f/x//H/8f/x//L/8v/0//T/9f/1//X/9f/1//b/9//5//n/+f/5
//r//P/9//7///8AAAEAAQACAAMABQAGAAcACAAJAAsADQAPAA8ADQAOAA8AEAAQABIA
EgATABMAEwATABMAFAASABEAEQAPAA8ADQAKAAoACQAIAAUAAwACAAEA/v/8//v/+v/4
//b/9f/0//L/8f/w/+//7//w/+//7v/u/+3/7f/s/+z/7P/s/+z/6v/q/+r/6P/o/+n/
6f/q/+r/6f/p/+n/6P/q/+n/6f/p/+r/6v/q/+j/5//o/+n/6v/o/+n/6v/q/+r/6v/q
/+r/7P/s/+z/6//r/+z/7P/s/+3/7f/t/+3/7P/s/+z/7f/s/+z/7P/r/+3/7f/t/+3/
7v/u/+7/7//t/+z/7P/s/+v/6//r/+v/7P/s/+3/7f/s/+z/7P/r/+3/6//s/+z/7P/s
/+z/7//w//H/8v/x//H/8f/x//D/8P/x//P/8//z//T/9P/0//T/9P/0//X/9v/2//b/
9v/2//b/9v/0//X/9f/z//T/8f/t/+3/7P/r/+r/6v/p/+j/5//n/+f/5//n/+f/5f/l
/+T/5P/k/+T/5P/j/+X/5f/l/+X/5P/k/+X/5f/k/+T/5P/l/+X/5P/k/+T/5v/k/+b/
5v/m/+b/6P/v//j/BQAVACcAOQBGAE0AVQBfAGkAbgBqAFEAHQDt/9P/vf+u/6n/qf+n
/6v/sf+3/73/xP/L/9D/0v/W/9r/3P/f/+L/5P/i/+P/5v/n/+f/5//n/+n/6v/o/+j/
6f/q/+r/6v/q/+v/6//q/+r/6v/r/+z/7P/s/+z/7P/s/+z/7P/s/+z/7f/t/+3/7v/u
/+7/7v/u/+7/7v/v/+7/7f/u/+//8f/y//L/8v/z//P/9f/1//X/9v/1//f/9//3//n/
+v/8//3//v///wAAAQD//wAAAQADAAYABwAIAAkACwANAA8ADwAPABAAEQASABIAFAAU
ABUAFQAVABUAFQAWABQAEwATABEAEQAPAAwACgAJAAgABQADAAIAAQD+//z/+//6//j/
+P/3//b/9P/z//L/8f/x//D/7//u/+7/7f/t/+z/7P/s/+z/7P/q/+z/7P/q/+r/6f/p
/+r/6v/r/+v/6//q/+r/6f/p/+n/6v/q/+r/6P/o/+j/6P/o/+j/6f/q/+r/6P/o/+j/
6P/q/+r/6v/p/+n/6v/q/+r/6f/p/+n/6f/q/+r/6v/r/+r/6v/q/+n/6//r/+v/6//q
/+r/6v/r/+3/7P/s/+z/6//r/+v/6//q/+r/6//r/+z/7P/s/+v/7f/r/+r/6v/q/+v/
6//r/+z/6//r/+v/6v/q/+r/6v/q/+3/7v/v//D/7//v/+//7//w//D/8f/z//P/8//0
//T/9P/0//T/9P/3//j/+P/4//j/+P/4//j/+P/5//n/9//2//P/7//v/+7/7f/s/+z/
6//q/+n/6f/p/+n/6f/p/+n/6f/o/+j/6P/o/+j/5//n/+f/5//n/+b/5v/n/+f/5v/m
/+b/5//n/+b/5v/m/+j/5v/m/+j/5v/k/+b/7f/0////DwAjADMAPgBJAFEAWwBnAG4A
cgBjADcAAwDh/8v/tv+t/6v/qf+p/7H/t/+9/8T/y//Q/9T/1v/a/97/4f/i/+T/5P/l
/+j/6f/p/+f/5//p/+r/6v/q/+v/7P/s/+z/7P/t/+3/7P/s/+z/6//s/+z/7P/q/+r/
6v/q/+z/7P/s/+3/7f/t/+7/7v/u/+7/7v/u/+//8f/x//H/8f/x//L/8v/0//T/9f/1
//f/9//3//j/+f/7//v/+//7//z//v///wAAAQACAAMABQAGAAcACQAKAAsADAANAA0A
DwARABEAEgAUABYAGAAXABgAFwAXABgAGQAaABsAGwAaABoAGwAbABsAGQAWABQAEwAS
AA8ADwAOAA0ACgAIAAcABgAEAAIAAQAAAP7//f/8//v/+//8//v/+v/6//v/+//6//r/
/P/8//z/+v/6//r/+P/4//j/9//3//b/9v/3//j/+P/7//v//P/9//z//P/8//r/+v/6
//r/+v/6//v//P/8//r/+v/6//r//P/8//z/+//+/wAAAQACAAMAAwADAAMAAAAAAAAA
AQACAAIAAgABAAAA///+//3//v/+//7///8AAAAAAQACAAEAAQABAAEAAAAAAAEAAQAB
AAIAAwADAAMAAQAAAAAAAgADAAMAAwAEAAUABQAFAAMAAwADAAUABQAEAAQABAAEAAQA
BAAFAAYABwAIAAoACwAMAA0ADAAMAA0ADwAQABEAEwAUABUAFgAXABgAGQAaABoAGgAa
ABoAGgAaABsAHQAeAB0AGQAVABAADwAPAA8ADwAQABEAEAAPAA8ADQANAA0ADQALAAsA
CgAKAAsADAANAA0ACwALAAsACwAKAAoACwALAAoACgAKAAsACwAKAAoACgAIAAgACgAK
AAoADAAOAA8AFgAhAC8AQwBXAGYAbwB1AH0AgQCEAIYAfQBbACsABwDr/9T/yf/J/8f/
xf/L/9H/1f/a/+H/5v/u//b/+P/8////AgAEAAYACQAIAAkACQAJAAkACwAMAAoACgAL
AAwADAAMAAwADQAPAA4ADgAOAA8AEAAQABAADgAOAA4ADgAOAA4ADgAPABAAEQATABQA
EgASABIAEgAVABcAFwAXABYAFQAVABQAFAAUABUAFQAZABkAGQAaABsAHQAdAB0AGwAc
AB4AHwAiACMAJAAlACMAJAAlACcAKAApACoAKwAsAC0ALgAtADAAMgA0ADYANgA4ADgA
OQA4ADcANgA1ADYANAAzADMAMgAxAC4AKgApACkAKQAnACUAJAAjACAAIAAfAB4AHAAa
ABkAGAAWABQAEgAQAA8ADwAPAA8AEAANAA0ADAAMAAoACgAKAAgACgAKAAgACAAHAAcA
CAAIAAcABwAHAAYACAAHAAcABwAGAAYABgAEAAQABgAIAAoACAAJAAoACgAIAAgACAAI
AAoACgAKAAkACQAKAAoACgAMAA0ADgAPAA0ADAALAAsADAAMAAwACwALAAsACwALAAkA
CAAHAAcABwAGAAYABgAIAAkACgALAAkACAAIAAcACAAIAAgABwAIAAcABwAIAAgACQAJ
AAkABAAFAAkACgAIAAgACAAIAAgACAAIAAgACQAJAAkACQAIAAgACQALAA4ADwARABIA
DwAOAA0ADAANAA4ADgAOABAAEAAQABAAEAARABEADwAOAAsABwAHAAQAAwACAAIAAQAA
AP/////9//3//f/9///////+//7//P/8//z/+//7//v/+//7//r/+v/7//v/+f/4//f/
9//5//j/+P/4//b/+P/4//b/8v/0//b/+f8AAA0AHQAvAEMAUgBZAF0AZQBvAHQAdABl
AD8ADQDp/8//uv+z/7H/r/+v/7P/uf+9/8L/yf/O/9T/2P/e/+L/5//o/+r/7P/t/+7/
7f/v/+3/7f/v//D/8v/y//P/9P/y//L/8v/z//P/8v/y//L/8//0//T/9P/y//L/8v/y
//T/9P/0//X/8//z//T/9P/0//T/9P/0//P/9f/1//X/9f/1//b/9v/4//j/+f/5//n/
+f/5//r/+f/7//v/+//9//7/AAABAAIAAwAEAAUABQAGAAcACQAIAAkACgALAA0ADwAR
ABEAEQASABMAFAASABQAFAAVABUAFQAVABUAFgAUABMAEwATABMAEQAOAAwACwAKAAcA
BQAEAAMAAAAAAP///v/8//r/+f/4//b/9f/0//P/8//y//H/8P/w/+//7//u/+7/7v/u
/+7/7P/u/+7/7P/s/+v/6//s/+z/6//r/+v/6v/s/+v/6//r/+z/7P/s/+r/6f/q/+v/
7P/q/+v/7P/s/+z/7P/s/+z/7P/s/+z/6//t/+7/7v/u/+//7//v/+//7v/u/+7/7//u
/+7/7v/t/+//7//v/+//7v/u/+7/7//v/+7/7v/u/+v/6//r/+v/6v/q/+v/6//s/+z/
7P/r/+3/6//s/+z/7P/s/+z/7f/u/+//8P/v/+//7//v/+7/7v/v//H/8f/x//L/8v/y
//L/8v/y//P/9P/0//T/9v/2//b/9v/0//X/9f/z//L/7//r/+v/6v/p/+j/6P/n/+b/
5f/l/+X/5f/l/+X/5f/l/+T/5P/k/+T/5P/j/+X/5f/l/+X/4v/i/+P/4//k/+T/5P/l
/+X/5P/k/+T/5P/m/+b/5v/k/+T/5v/p//L///8RACEAMwBAAEkAUQBbAGEAagBsAFcA
JwDz/9f/v/+q/6f/p/+l/6f/r/+3/73/wv/J/9D/0v/W/9r/3P/f/+L/4v/k/+X/5P/l
/+f/5f/l/+f/6P/o/+j/6f/q/+j/6P/o/+n/6//q/+r/6v/r/+z/7P/s/+r/6v/q/+r/
6v/q/+r/6//r/+v/7P/s/+z/7P/s/+z/7f/v/+//7//v/+//8P/w//L/8v/z//P/8//z
//P/9P/1//f/9//3//f/+P/6//v//P/9//7//////wAAAQADAAYABwAIAAkACQALAA0A
DQANAA4ADwAQABAAEgASABMAEwATABMAEwAUABIAEQARAA8ADwANAAoACAAHAAYAAwAB
AAAA///8//r/+f/4//b/9v/1//T/8v/x//D/7//v//D/7//u/+7/7f/t/+z/7P/s/+z/
7P/q/+z/7P/q/+r/6//r/+z/7P/r/+v/6//q/+z/6//r/+v/6v/q/+r/6P/p/+r/6//s
/+r/6//s/+z/6v/q/+r/6v/q/+r/6v/p/+v/7P/s/+z/7f/t/+3/7f/s/+z/7P/t/+z/
7P/s/+v/7f/t/+3/7f/s/+z/7P/t/+3/7P/s/+z/7f/t/+3/7f/t/+z/7P/r/+z/7P/s
/+v/7f/r/+r/6v/q/+v/7v/s/+z/7P/s/+3/7v/v//D/7//v/+//7//w//D/8f/z//P/
8//0//T/9P/0//T/9P/3//j/+P/4//j/+P/4//j/+P/5//n/9//0//H/7f/t/+z/6//q
/+r/6//q/+n/6f/n/+f/5//n/+f/5//m/+b/5v/m/+b/5f/n/+f/5//n/+b/5v/n/+f/
5v/m/+b/5//n/+b/5v/m/+j/6P/m/+j/5v/k/+j/8f/4/wEAFQAnADcAQgBNAFcAXwBn
AGwAagBTAB8A7//X/8H/rv+p/6n/qf+r/7P/uf+//8j/z//S/9b/2P/a/+D/4//i/+T/
5P/n/+b/5//n/+f/5//p/+r/6v/q/+v/7P/s/+z/7P/t/+3/7P/s/+z/7f/u/+7/7v/w
//D/8P/w/+7/7v/u/+//7//v//D/8P/w//D/8P/w//H/8//z//P/8//z//T/9P/0//T/
9f/1//X/9f/1//b/+f/7//v/+//5//r//P/9//z//f/+////AQACAAMABQAGAAcACAAJ
AAsADQAPAA8AEQASABMAFAAUABYAFgAXABkAGQAZABkAGgAYABcAFwAXABcAFQASABAA
DwAOAAsACQAIAAcABAAEAAMAAgAAAAAA///+//z/+//6//n/+f/6//n/+P/4//n/+f/4
//j/+P/4//j/9v/3//j/9//4//n/+f/6//r/+//7//v/+v/6//n/+f/5//r/+v/6//j/
+f/6//v//P/8//3//v/+//z//P/8//z//v/+//7//f/7//z//P/8//3//f/9//3//f/+
////AQAAAAAAAAD//wEAAQABAAEAAAAAAAAAAQAAAP7//f/8//3///8BAAMAAwACAAIA
AQD+//7//v/9/wAA/////wAAAgADAAMABAACAAIAAgACAAIAAgACAAIABAAFAAYABwAE
AAQABQAHAAkACQAKAAoADAAMAAwADAANAA4ADgAOAA4ADgAOAA4ADQANAAwACQAJAAcA
BAAFAAQAAwACAAIA///+//3//f/9//3//f/9///////+//7//P/8//z/+//9//3//f/9
//z//P/9//3//v/+//7///8BAAAAAAAAAP7//P/8//z//P/8//7/BQAOABkAKQA9AE8A
XABjAG8AdwB7AH4AfgBpADkABwDp/9H/wP+5/7n/t/+5/8H/x//N/9T/2//g/+b/6v/s
/+7/8f/2//j/+P/5//r/+//7//v/+//9//7/AAAAAAEAAgAEAAQABAAFAAQAAgABAAAA
AwAEAAQABAAGAAYABgAGAAQABAAEAAUABQAFAAYABgAGAAYABgAGAAcACQAJAAkACwAL
AAwADAAKAAoACwALAA0ADQANAA4AEQATABMAEwARABIAFAAVABQAFQAWABcAFwAYABkA
GwAdAB8AIQAjACUAJwApACkAKAAoACgAKAAoACoAKgArAC0ALQAtAC0AKwAoACYAJQAm
ACcAJgAkACQAIwAiAB8AHAAaABgAFAASABEAEAAOABAADwAOAAwACQAIAAcABwAGAAUA
BAAEAAMAAwACAAIAAgACAAIAAAACAAIAAAAAAP////8AAAAA/f/9//3//P//////AAAB
AAAAAAAAAP7//v/+//7//v8AAAEAAgACAAIAAgACAAIAAgACAAIAAQABAAIAAgACAAEA
AQABAAEAAAAAAAAAAQAEAAQABAADAAMAAwADAAMAAAAAAAAAAQABAAAAAAAAAP//////
////AgACAAMAAwACAAIAAgABAP///f/8//z//v////////8AAP7//v/+//7/AQACAAMA
BAAFAAUABQAFAAIAAgADAAUABwAHAAgACAAGAAYABgAGAAcACAAIAAgABgAGAAYABgAG
AAcABwAFAAYAAwD//////v/9//z//P/7//r/+f/5//n/+f/5//n/9//3//b/9v/2//b/
9v/1//f/9//3//f/9P/0//X/9f/2//b/9v/3//X/9P/0//T/9v/0//T/9v/2//b/9v/7
/wQADQAdADMARQBSAFkAYQBrAHEAdAByAF0AMwAHAOX/yf+2/7H/sf+v/7H/tf+5/7//
xv/L/9L/2P/c/+D/4v/n/+z/7v/u/+3/7v/v//H/8f/x//P/9P/y//L/8//0//T/9P/0
//X/9//2//b/9v/1//b/9v/2//b/9v/2//b/9v/2//b/9//5//n/+v/6//j/+P/4//j/
9//5//n/+f/7//v//P/8//z//P/9//3/////////AAD//wEAAQABAAMABAAGAAcABgAH
AAgACQALAAwADQAPABAAEQASABMAEwAVABcAFwAXABgAGQAaABgAGgAaABsAHQAdAB0A
HQAeABwAGwAbABkAGQAXABQAEgARABAADQALAAoACQAGAAIAAQAAAP7/AAD///7//P/5
//j/9//3//j/9//2//b/8//z//L/8v/y//L/8v/w//L/8v/w//D/7//v//D/8P/x//H/
8f/w//D/7//v/+//8v/y//L/8P/w//D/8P/w//D/8f/y//L/8P/w//D/8P/y//L/8v/x
//P/9P/0//T/8//z//P/8//0//T/9P/1//T/9P/0//P/8//z//P/8//0//T/9P/1//P/
8v/y//L/8//z//P/8//y//L/8//z//L/8v/y//H/8//x//D/8v/y//L/8v/y//L/8//0
//X/9v/3//f/9//3//b/9v/3//n/+f/5//r/+v/6//r/+v/6//v//P/8//z//P/8//z/
/P/8//3//f/7//j/9f/x//H/8v/x//D/8P/t/+z/6//r/+3/7f/t/+3/7f/t/+z/7P/s
/+z/7P/r/+v/6//r/+v/6v/q/+v/6//q/+r/6v/r/+v/6v/q/+r/6v/q/+z/6v/o/+r/
7P/x//r/BwAXACsAOwBIAFEAWwBlAGsAcgByAF0AKwD5/93/x/+0/63/q/+r/6//tf+7
/8H/xv/N/9L/1v/a/97/4v/j/+b/5v/m/+f/6v/r/+v/6f/p/+v/7P/s/+z/7f/u/+7/
7v/u/+//7//u/+7/7v/v//D/8P/w//D/8P/w//D/8P/w//D/8f/x//H/8v/y//L/8v/y
//L/8//1//X/9f/1//X/9v/2//b/9v/3//f/9//3//f/+P/7//3//f/9//3//v8AAAEA
AgADAAQABQAFAAYABwAJAAwADQAOAA8ADwARABMAEwATABQAFQAWABYAGAAYABkAGQAZ
ABkAGQAaABgAFwAXABUAFQATABAADgANAAwACQAHAAYABQACAAAA///+//z//P/7//r/
+P/3//b/9f/1//T/8//y//L/8//z//L/8v/w//D/8P/u/+//8P/v//D/7//v//D/8P/v
/+//7//u/+7/7f/t/+3/8P/w//D/7v/u/+7/7v/u/+7/7//w//D/8P/w//D/8P/w//D/
8P/v/+//8P/w//D/8f/x//H/8f/w//D/8P/x//L/8v/y//H/8f/x//H/8f/y//L/8v/z
//H/8P/w//D/8f/x//H/8f/y//L/8//z//L/8v/y//H/8//x//D/8P/w//H/8f/x//L/
8v/y//L/8v/z//T/9f/2//X/9f/1//X/9P/0//X/9//5//n/+v/6//j/+P/4//j/+f/6
//r/+v/8//z//P/8//r/+//7//n/+P/1//H/8f/w/+//7v/u/+3/7P/r/+v/6//r/+v/
6//r/+v/6v/q/+r/6v/q/+n/6f/p/+n/6f/o/+j/6f/p/+j/6P/o/+n/6f/o/+j/6P/s
/+z/7P/q/+j/5v/q//H/+P8DABMAJQA1AEQAUQBZAGMAawByAHIAYwA1AAEA4//L/7j/
sf+v/6v/q/+1/7v/vf/E/8v/0P/U/9j/2v/e/9//4v/k/+b/5//q/+v/7f/r/+v/7f/u
/+3/7P/s/+z/7P/s/+z/7f/v/+7/7v/u/+3/7v/u/+7/8P/w//D/8P/y//L/8v/z//L/
8f/x//D/8v/y//L/8v/1//f/9//3//f/9//4//j/+P/4//n/+f/7//v/+//8//v//f/9
//3//f/+/wAAAQAEAAUABgAHAAkACgALAA0ADgAPABAAEQARABMAFQAVABMAFAAVABYA
GAAaABoAGwAZABkAGQAZABsAGgAaABsAGQAZABcAFAAQAA8ADgALAAkACAAHAAQAAgAB
AAAA/v/+//3//P/6//n/+P/3//f/9v/1//T/9P/z//P/8v/y//L/8v/y//D/8f/y//H/
8v/x//H/8v/y//H/8f/x//D/8P/v/+//7//y//L/8v/w/+7/7v/u/+7/7v/v//D/8P/w
//D/8P/w//D/8P/w/+//8f/y//L/8v/x//H/8f/x//L/8v/y//P/8v/y//L/8f/z//P/
8//z//T/9P/0//X/9P/y//H/8P/w//H/8v/z//P/8v/y//H/8v/y//L/8f/z//H/8P/w
//D/8f/x//H/8P/x//H/8f/x//H/9P/y//L/8v/y//H/8v/z//T/9//3//f/9//0//T/
9f/3//f/9//4//j/+f/6//v//P/8//z/+//6//r/+v/6//r/+//9//7//f/+//v/9//3
//T/8f/u/+z/7P/s/+z/7f/u/+//8P/x/+//7//u/+7/7v/u/+7/7f/t/+3/7f/t/+z/
7P/t/+3/7P/s/+z/7f/r/+r/6v/q/+r/7v/u/+7/8P/u/+r/6//0////CwAfADUARgBP
AFcAXwBnAGoAbABpAE8AHQDx/9X/vv+v/63/qf+n/6v/s/+3/77/xf/K/9D/1P/Y/9r/
2//g/+b/7P/t/+7/7f/r/+v/6//t/+7/8f/y//T/9v/2//b/9v/3//T/8v/x//D/8//0
//T/9P/0//T/9P/0//X/9v/3//n/+P/3//f/9v/3//j/+f/6//v//f/9//3//P/7//v/
+v/6//r/+//7//3//f/9//7///8BAAEAAQADAAQABgAHAAoACwAMAA0ACwAMAA0ADwAO
AA8AEAARABQAFwAaABsAGQAaABsAHAAcAB4AHgAfAB8AHwAfAB8AHwAeAB4AHwAfAB8A
HQAaABcAFQATAA8ADgAOAA4ADAAIAAcABgAEAAQAAwACAAAA/f/8//v/+//6//n/+P/4
//X/9f/0//T/9P/0//T/8v/z//T/8//0//L/8f/x//D/8v/z//T/9P/z//H/8P/v//D/
8P/w/+7/7v/w//L/9P/z//P/8//y//L/8v/y//L/8v/y//L/8f/v//D/8P/w//P/8//z
//P/9P/0//T/9f/0//T/9P/z//H/8f/x//H/8f/y//P/9f/1//T/9P/0//H/8f/x//H/
8v/y//P/8//y//L/8v/x/+//7f/s/+z/7v/v//D/8P/w//D/8P/w//D/8P/w/+//7//v
/+//7v/u/+//8f/z//P/9P/0//T/9P/0//T/9P/0//P/8v/0//T/9P/0//T/9f/1//P/
9P/x/+3/7f/s/+v/6v/q/+n/6P/n/+f/5f/l/+X/5f/l/+X/5P/k/+L/4v/i/+H/4//j
/+P/4//g/+D/4f/h/+D/4P/g/+H/4f/g/+D/4P/g/+L/4P/g/97/3v/e/+H/6P/x////
EQAlADYAQQBLAFEAVwBeAGIAWQA7AAkA4f/J/67/n/+f/53/m/+f/6X/p/+s/7P/uv++
/8T/yP/M/8//0v/W/9j/2f/Y/9n/3f/b/9v/3f/e/9z/3P/d/97/3v/e/97/3//f/97/
3v/e/9//4P/g/+D/4P/g/+D/4P/g/+D/4P/h/9//3//g/+D/4v/i/+L/4v/i/+P/4v/h
/+H/4f/i/+L/5P/k/+X/5f/l/+X/5f/m/+f/6f/p/+n/5//o/+r/6//s/+3/7v/v//H/
8v/z//X/9v/3//j/+f/5//v//f/9//7/AAACAAQAAgAEAAQABQAFAAUABQAFAAYABAAD
AAMAAQABAP///P/6//n/+P/1//P/8v/x/+7/7P/r/+r/6P/m/+X/5P/i/+P/4v/h/+H/
4P/f/97/3v/d/93/3P/c/9r/2v/a/9j/2v/a/9j/2P/Z/9n/2v/a/9f/1//X/9b/2P/X
/9f/1//Y/9j/2P/W/9X/1v/X/9j/1v/X/9j/2P/Y/9j/2P/Y/9j/2P/Y/9f/1//Y/9j/
2P/X/9f/1//X/9j/2P/Y/9n/2v/a/9r/2f/X/9f/1//X/9j/2P/Y/9n/2f/Y/9j/2P/V
/9X/1f/V/9T/1P/V/9X/1P/U/9b/1v/W/9b/1v/X/9j/2f/a/9n/2f/Z/9n/2P/Y/9n/
2//Z/9n/2v/a/9r/2v/a/9r/3f/e/97/3v/c/9z/3P/c/9z/3f/d/9v/2P/V/9H/0f/Q
/8//zv/O/83/zP/L/8v/zf/N/83/zf/N/83/zP/M/8r/yv/K/8n/yf/J/8n/yf/K/8r/
y//L/8r/yv/K/8v/yf/I/8j/yP/M/8z/yv/K/8r/zP/Q/9X/3v/r////EQAhACwANwA/
AEcATwBUAEwAKQDx/8n/s/+d/5D/if+H/4f/j/+X/5v/of+m/63/sv+2/7j/vP++/8H/
xP/E/8T/xf/E/8X/x//F/8X/x//I/8j/yP/J/8r/yP/I/8j/yf/L/8r/yv/K/8r/yv/J
/8j/yP/I/8j/yP/G/8b/xv/H/8f/x//I/8j/yP/I/8j/yP/I/8n/yP/H/8f/x//I/8j/
yP/I/8n/yf/L/8v/y//M/8v/zf/N/83/z//Q/9L/0//U/9X/1v/X/9f/2P/Z/9v/3P/d
/97/3//j/+X/5//n/+f/6P/p/+r/6v/s/+z/7f/t/+3/7f/t/+z/6v/p/+n/6f/p/+f/
5P/i/+H/4P/d/9v/2v/Z/9b/1P/T/9L/0P/Q/8//zv/M/8n/yP/H/8f/yP/H/8b/xv/F
/8X/xP/E/8T/xP/E/8L/xP/E/8L/wv/B/8H/wv/C/8P/w//D/8L/wv/B/8H/wf/A/8D/
wv/A/w==
         </WaveFormData>
      </LeadData>
   </Waveform>
</RestingECG>
