# Supplementary material for: Detection of Left Atrial Enlargement Using a Convolutional Neural Network-Enabled Electrocardiogram
Source: Front Cardiovasc Med. 2020 Dec 17;7:609976. doi: 10.3389/fcvm.2020.609976 (PMC7773668; doi:10.3389/fcvm.2020.609976)
Supplement: Supplementary file 2 [file Data_Sheet_2.ZIP › normal1/1802010481_8710_00000016.XML]

<?xml version="1.0" encoding="Windows-1252"?>
<!DOCTYPE RestingECG SYSTEM "restecg.dtd">
<RestingECG>
   <PatientDemographics>
      <PatientID>1802010481</PatientID>
      <PatientAge>65</PatientAge>
      <AgeUnits>Years</AgeUnits>
      <Gender>Female</Gender>
      <PatientLastName>zengxingmei</PatientLastName>
   </PatientDemographics>
   <TestDemographics>
      <DataType>Resting</DataType>
      <Site>1</Site>
      <AcquisitionDevice>MAC55</AcquisitionDevice>
      <Status>Unconfirmed</Status>
      <Priority>Normal</Priority>
      <AcquisitionTime>15:38:26</AcquisitionTime>
      <AcquisitionDate>08-01-2015</AcquisitionDate>
      <CartNumber>1</CartNumber>
      <AcquisitionSoftwareVersion>009C</AcquisitionSoftwareVersion>
      <XMLSourceVersion>MAC5000 v1.0</XMLSourceVersion>
   </TestDemographics>
   <RestingECGMeasurements>
      <VentricularRate>60</VentricularRate>
      <AtrialRate>60</AtrialRate>
      <PRInterval>172</PRInterval>
      <QRSDuration>76</QRSDuration>
      <QTInterval>418</QTInterval>
      <QTCorrected>418</QTCorrected>
      <PAxis>1</PAxis>
      <RAxis>-24</RAxis>
      <TAxis>42</TAxis>
      <QRSCount>10</QRSCount>
      <QOnset>227</QOnset>
      <QOffset>265</QOffset>
      <POnset>141</POnset>
      <POffset>194</POffset>
      <TOffset>436</TOffset>
      <ECGSampleBase>500</ECGSampleBase>
      <ECGSampleExponent>0</ECGSampleExponent>
   </RestingECGMeasurements>
   <Diagnosis>
      <Modality>Resting</Modality>
         <StatementCount>3</StatementCount>
         <LabelText>12SL ��ϳ���</LabelText>
      <DiagnosisStatement>
         <StmtFlag>ENDSLINE</StmtFlag>
         <StmtText>�������</StmtText>
      </DiagnosisStatement>
      <DiagnosisStatement>
         <StmtFlag>ENDSLINE</StmtFlag>
         <StmtText>�������� T ���쳣</StmtText>
      </DiagnosisStatement>
      <DiagnosisStatement>
         <StmtFlag>ENDSLINE</StmtFlag>
         <StmtText>�쳣 ECG</StmtText>
      </DiagnosisStatement>
   </Diagnosis>
   <Waveform>
      <WaveformType>Rhythm</WaveformType>
      <WaveformStartTime>0</WaveformStartTime>
      <NumberofLeads>8</NumberofLeads>
      <SampleType>CONTINUOUS_SAMPLES</SampleType>
      <SampleBase>500</SampleBase>
      <SampleExponent>0</SampleExponent>
      <HighPassFilter>16</HighPassFilter>
      <LowPassFilter>150</LowPassFilter>
      <ACFilter>NONE</ACFilter>
      <LeadData>
         <LeadByteCountTotal>10000</LeadByteCountTotal>
         <LeadTimeOffset>0</LeadTimeOffset>
         <LeadSampleCountTotal>5000</LeadSampleCountTotal>
         <LeadAmplitudeUnitsPerBit>4.88</LeadAmplitudeUnitsPerBit>
         <LeadAmplitudeUnits>��V</LeadAmplitudeUnits>
         <LeadHighLimit>2147483647</LeadHighLimit>
         <LeadLowLimit>268435456</LeadLowLimit>
         <LeadID>I</LeadID>
         <LeadOffsetFirstSample>0</LeadOffsetFirstSample>
         <FirstSampleBaseline>0</FirstSampleBaseline>
         <LeadSampleSize>2</LeadSampleSize>
         <LeadOff>FALSE</LeadOff>
         <BaselineSway>FALSE</BaselineSway>
         <ExcessiveACNoise>FALSE</ExcessiveACNoise>
         <MuscleNoise>FALSE</MuscleNoise>
         <LeadDataCRC32>1432811429</LeadDataCRC32>
         <WaveFormData>
+v/6//r/+v/4//j/+P/4//j/+P/4//j/+P/4//j/+P/6//r/+v/6//r/+v/6//r/+P/4
//j/+P/4//j/+P/4//f/+P/4//j/+P/4//j/+P/4//r//P/6//r//f/+////AgADAAUA
BwAJAAgACAAJAAoACgAJAAcABwAHAAYABgAHAAYABgAGAAYABAAEAAUABgAGAAYABAAB
AP///f/7//n/9//1//T/9f/3//j/+f/4//f/9v/z//P/9P/0//T/8v/y//D/8P/y//L/
8f/x//T/9P/y//L/8f/y//L/8v/0//T/9f/1//T/9P/0//T/8v/z//D/8P/y//T/+P8G
ABkALABCAFoAcgCLAKIArgCxAKQAfgBRADgAIQD7/+D/3P/Z/8//0P/W/9z/5P/t//D/
8//2//n/+f/5//j/+P/5//n/+P/4//j/+P/4//j/+P/4//n/9//2//b/9v/4//n/+v/7
//n/+f/6//r/+//7//r/+v/6//r/+v/6//r/+v/6//r/+//8//z//f/8//v//P/7//r/
+v/6//n/+v/9//7/AAD///7//f/8/////////////v/9//3//P/+//7//v/+//7/AAAA
AAAA/v/+//7//v8AAAAAAQABAAIAAwAFAAYABwAIAAgABwAFAAYABwAIAAgACQAJAAoA
DAAMAAwADAALAAwACwAKAA4ADgAOAA8AEQARABEAEQARABIAEgASABAAEQARABEADQAN
AA0ADQAOAA8AEAAPAA4ADgAOAA0ADAAKAAkACAALAAsACwALAAoACQAIAAcABgAFAAQA
AgABAAEAAAAAAP///v/9//3//v/+//7//v/8//r/+f/4//r/+//8//3//P/8//v/+v/4
//f/9v/2//f/+P/5//r/+P/6//z//P/7//n/+P/2//f/+P/5//r/9//3//n/+f/4//j/
+f/7//r/9v/1//X/9//5//v//v/7//n/+P/6//z/+//6//r/+//8//z/+//9//3//v//
/////v/9//3//f/8//v/+f/7//v/+//9//7//v///wAA/v/+//3//f/9//3//f/9//7/
/f/9//3/+//7//3//f/7//v/+//6//j/+f/5//j/+v/7//v/+//8//3//v////z//P/8
//z//P/8//z//P/+//7//v/+//z/+//6//n/+f/5//n/+f/6//v//f////3/+//7//v/
+//7//v/+//5//v/+//7//r/+v/6//r//P/8//r/+v/6//r/+v/6//z//P/8//z//P/7
//r/+f/5//n/+f/5//v/+f/4//r/+v/6//r/+P/4//j/+P/6//r/+v/6//z//P/8//z/
+v/6//r/+v/4//j/+P/4//n/+v/7//z//P/8//z//P/8//z//P/8//z//P/8//z/+v/6
//r/+v/6//r/+v/6//n/+v/6//r//P/8//z//P/+/wAAAgAAAP//AQABAAEAAgADAAUA
BwAKAAoACwANAA0ADgAOAA0ACwALAAoACgAJAAgACAAIAAYABAAEAAUABwAIAAkACAAF
AAMAAQD///3/+//5//j/+P/5//n/+f/5//n/+f/3//f/+P/4//j/+P/4//b/9v/4//j/
9//3//X/9P/x//D/9P/2//f/+P/4//j/+f/5//f/9v/1//T/7v/x//T/9v/2//T/+P/8
/wUAFAAoAEIAWgB1AI4ApgC3ALwAsgCRAGQARQAvAA4A6v/Z/9f/0P/M/9L/3P/n//D/
9//6//3////9//z/+v/7//v/+v/8//z//P/8//r/+v/6//v/+//6//r/+v/7//v/+//7
//v/+//8//z//f/9//z//P/6//r/+v/6//3//v///wAA/v/+//3//f/7//v//f/9//3/
/v///////f//////AAAAAAAAAAAAAAEAAQABAAEAAQABAAIAAgACAAIAAgACAAIABAAE
AAQABAAEAAQABAAEAAQABQAFAAMAAwAEAAQABwAIAAgABwAJAAoACwAMAAoACwALAAwA
DAAMAAwADAALAAwACwAKAA8AEAARABMAEQARABEAEQATABQAFAAUABIAEwATABMAEgAT
ABQAFQATABMAEwARABIAEgASABEAEAAOAA0ADAAOAA0ADAALAAoACQAIAAcABwAHAAcA
BgAFAAUABAAEAAEAAAD//////v/+//7//v/+//7///8AAP3//f/9//3//f/+//7//v/+
//3//P/8//7//v/+//7/+//8//3//P/8//v/+//6//z//P/8//z/+f/5//v/+//8//z/
/f///wEA/v/+/////v/9//z//P/6//n/+f/8//3//f/9//7//f/+//7//f/9//3//v//
//3//P/7//v//f/+//////8AAAEAAgAFAAIAAAD///7//v/+//3//f8AAAEAAgADAAIA
AQABAAEAAAD//wAA///9//3//f/8//7///////7//v/////////9//3//f/9//7//v/+
//7//v/+//7//v/8//z//P/8//n/+f/5//n/+v/7//z//f/8//v/+//7//z/+//8//3/
+f/5//n/+f/7//3//f/9//7//v/+//7//P/8//r/+v/6//r/+v/6//r/+v/6//r/+//7
//v/+//7//v/+//7//n/9//0//b/+P/6//z//P/8//z//P/8//z//P/8//z//P/8//z/
/P/8//z//P/8//z//P/8//r/+v/6//r//P/8//z//P/6//r/+v/6//z//P/8//z//v/+
//7//v/8//z//P/9//7//v/+//7//v/+//7//v/+/wAA/v/+/wMABAAFAAYABQAHAAkA
CQAGAAYABwAJAAsADAAMAA0ACwAKAAoACQAKAAoACgAKAAYABgAHAAgACAAIAAYABQAB
AP///f/7//v/+f/4//j/+f/5//n/+f/3//f/9f/1//j/+P/4//j/9v/0//T/9P/1//X/
9v/4//f/9P/z//P/9P/0//T/9P/2//f/9//2//T/9v/2//T/8//2//T/8v/2//7/CAAZ
AC4ASABkAHwAlQCuALwAvwCsAIAAVQA4AB0A9//c/9T/0f/N/8r/0P/c/+L/5//u/+//
8P/1//f/+f/6//j/+f/5//j/+P/4//j/+P/4//j/+P/5//v/+v/6//r/+f/5//n/+f/3
//f/+P/4//v/+//6//r//P/8//z//P/9//z/+//6//z//P/7//v/+f/5//v/+//8//z/
/P/7//3//////wAA/v/+//7//v///////////wEAAQACAAIAAgACAAIAAgABAAIAAQAA
AAIAAgACAAIAAAAAAAEAAQACAAMABQAGAAcACAAIAAcABgAGAAYABgAHAAkACgAMAAwA
DAAMAAwADAAOAA4ADgAQABAAEAARAA8ADwAPAA8AEQASABIAEgAQABEAEQARAA8ADwAP
AA8ADgANAAwACQAIAAgACAAHAAoACgALAAwACgAJAAgABwAGAAUABAADAAUABQAFAAQA
AQABAAAAAAD///7//f/9//z//P/8//z/+//6//r/+v/5//n/+f/5//f/+P/4//j/+v/5
//j/+P/2//b/9v/2//L/9P/2//b/9v/1//X/9P/0//T/9P/0//X/9f/3//f/+P/4//n/
+//7//j/+P/5//n/+f/5//r//P/7//v//v/7//n/9//2//n/+v/6//n/+//7//z//f/9
//z/+//7//z//P/8//v/+//7//v//f/8//r/+f/4//v//P/8//3//v/9//z/+//6//n/
+f/5//n/+f/7//v/+//7//v/+v/4//n/+f/4//X/9f/0//P/9v/3//j/+f/6//r/+v/6
//r/+v/6//r/+f/4//f/9v/1//X/9f/1//b/9//4//n/+f/5//r/+//7//n/+f/5//f/
9//3//f/9f/3//f/9//2//b/9v/2//f/+P/3//j/9//2//X/9P/2//b/9v/2//b/9f/0
//P/9v/3//j/+f/9//f/9P/2//b/9v/2//f/+P/5//r/+f/4//f/9v/2//b/9v/2//b/
9v/2//b/+P/4//j/+P/3//b/9v/2//b/9v/2//b/9v/2//b/+P/6//j/+P/7//7///8A
AAEAAQADAAMAAgAEAAUABwAIAAoACQAJAAkABQAEAAIAAAAAAAAAAAD+//z//f/+//7/
///+//7//f/9//v/+f/3//P/8v/y//P/9f/1//X/9f/1//P/8//0//P/8v/x//D/8P/w
//D/8P/w//H/8//0//H/8P/w//D/8v/y//L/8v/x//H/8P/w//L/9P/w/+v/7P/w//D/
9P/6/wYAFQAoAEAAWABuAIsAogCqAK0AngB0AEsAMgAVAPH/2P/S/9f/0//O/9L/2v/g
/+f/8P/z//T/9f/3//f/9P/0//X/9f/0//P/8v/x//D/8//0//X/9//3//b/9v/2//f/
9//3//f/9//3//j/+P/5//n/+P/4//j/+P/4//j/+P/4//j/+P/6//r/+f/5//n/+f/7
//v/+v/6//r/+f/7//3//f/+//z//P/8//z/+//7//v/+//9//3//v/+//z//P/8//z/
/v8AAAAAAAAAAAAAAAAAAAAAAAABAAEAAQABAAIAAgABAAIAAgABAP//AAABAAIAAwAF
AAYACAAGAAYABgAGAAcACgALAAwACwAKAAkACQALAAsACwALAA0ADgAOAA4AEAARABEA
EQANAA0ADQANAA0ADQANAAsACgAKAAoACQAHAAYABgAGAAYABQAEAAMAAwADAAMAAwAA
AP///v/8//z//f/9//7////+//3//f/6//r/+v/6//n/+P/4//j/9//3//f/9//6//z/
/f/+//v/+f/3//b/9P/0//T/9P/z//b/+f/6//r/+f/5//j/9v/2//b/9v/3//f/+f/5
//X/9P/0//X/+P/2//f/+f/4//f/9v/2//f/9//4//z//P/7//r/+v/7//z//P/7//j/
9//3//f/+v/6//r/+//9//7///////z/+//6//v//P/8//3//v/8//z/+//7//v/+//7
//v/+v/5//n/+f/7//v//f/9//v/+//7//r//P/9//3//P/7//v/+v/5//v/+//7//v/
+f/4//f/9v/3//j/+f/6//r/+v/6//r/+f/5//n/+f/5//n/+f/5//n/+f/6//v/+f/3
//f/9//1//X/9f/1//f/+f/5//n/+P/4//j/+P/6//r/+P/4//r/+v/6//r/+f/4//f/
9v/5//n/+f/5//n/+f/5//n/+f/5//j/+P/4//j/+P/4//j/+P/4//j/+P/4//j/+v/6
//r/+v/4//j/+P/4//f/9v/1//T/9f/2//f/+P/4//j/+P/4//f/9v/1//T/9//4//n/
+v/6//r/+v/6//j/+P/3//b/9//4//n/+v/4//r//P/6//r//f/+////AQADAAYACQAH
AAYABgAHAAcACAAIAAcABwAHAAYABgAFAAQABAAEAAYABAAEAAUABAAEAAQAAgD///3/
+//5//n/+f/5//r/9//3//b/9f/3//f/9//1//f/+P/4//j/9//2//P/8v/y//L/8f/x
//L/8v/w//D/8f/y//L/8v/y//L/8//z//L/8v/y//L/7v/r/+z/7v/u//D/+v8EAA8A
IgBAAFwAdgCNAKYAtgC3AK4AigBfAEQALQAJAOj/1v/R/8//0P/U/9r/4v/r//D/9f/6
//v/+//7//b/9f/1//T/8v/1//b/9//4//b/9v/2//f/+f/4//j/+P/5//n/+f/5//n/
+f/6//r/+//7//r/+v/6//r/+v/6//z//P/8//z/+v/6//n/+f/6//v//v////3//P/7
//n/+f/7//v//P/9//7///8AAAEAAQABAAEA/////wAAAAAAAAAAAAAAAAIABAAEAAQA
AwACAAEAAAAAAAAAAQABAAMAAwAEAAQABQAGAAYABQAFAAYABwAIAAgACQAJAAoACAAI
AAgACAAKAAwADAAMABAAEAAQABEAEAAPAA4ADQANAA4ADgAOABAAEQARABEAEQARABEA
EQAPAA8ADwANAAoACgAKAAkACwAKAAoACgAIAAcABgAFAAQAAwACAAEAAwADAAMAAgAB
AAEAAAAAAP///v/9//3//v/+//7//v/7//r/+v/6//v/+//7//v/+f/6//r/+v/8//v/
+v/6//j/+P/4//j/9v/4//r/+v/6//n/+f/4//b/9v/2//b/9v/3//r/+//6//r/+//9
//3/+v/6//v/+//7//v//P/6//n/+f/8//z/+//6//r//f/+//7//f/7//v//P/9//z/
+v/4//f/+f/6//v/+//9//3//f///////v/+//7/AAAAAP////////////////z/+//7
//v//f/9///////7//v/+//6//v//f/+//7//f/9//z/+//7//v/+//7//j/+P/4//j/
+f/6//v//P/7//r/+f/4//r/+//8//3//P/7//r/+f/7//v//P/9//v/+f/5//n/+f/5
//n/+f/7//3//f/9//3//P/7//r//P/8//r/+v/6//r/+v/6//j/+P/4//j/+//7//v/
+//5//n/+f/5//3//f/8//v/+v/5//j/+v/6//r/+v/4//j/+P/4//j/+P/4//j/+v/6
//r/+v/4//j/+P/4//r/+v/6//r/+v/6//r/+v/5//j/9//2//f/+P/5//r/+P/4//j/
+f/8//z//P/8//r/+v/6//r//v8AAP7//v///wAAAQACAAMABQAHAAcABgAGAAcACQAK
AAoACQAJAAkACAAIAAcACAAIAAgACAAGAAYABwAIAAgACAAGAAUAAgD///z/+f/5//f/
9v/2//f/9//3//f/9//3//X/9f/2//b/9v/2//j/9v/2//b/9f/z//L/8v/0//L/8v/z
//T/9P/0//T/9P/1//X/9P/2//b/8v/w//P/8P/u//L/9v/2//7/DwAiADgAVgBwAIsA
qAC8AMMAugCWAGUAQgArAAkA5v/Y/9X/0//O/9D/1v/c/+f/7v/z//j/+f/3//X/+P/4
//n/+f/4//j/+P/4//j/9v/2//b/9//5//j/+P/4//v/+//7//v/+f/5//r/+v/7//v/
+v/6//z//P/8//z//P/8//z//P/6//r/+f/5//r/+//+////AAAAAAAA///+/////v/+
//7//v/+//7/////////////////AAAAAAAAAAAAAAAAAAACAAIAAgAAAAAAAAAAAAIA
AgADAAMABQAFAAYABgAGAAYABQADAAQABgAIAAoACgALAAsADAAKAAoACgAKAAoADAAM
AAwADgAOAA4ADwAPAA8ADwAPAA8AEAAQABAAEAARABEAEQARABEAEQARAA8ADwAPAA0A
DgAOAA4ADQALAAoACgAKAAwACwAKAAkABgAFAAQAAwADAAMAAwACAP/////+//7//f/8
//v/+//8//z//P/8//n/+P/4//j/9//3//f/9//5//r/+v/6//n/9//1//T/9//4//n/
+v/2//j/+v/6//r/+f/5//j/+P/4//j/+P/2//X/9v/1//X/9v/4//v//f/6//r/+//6
//n/+P/4//j/9//3//r/+v/5//j/+P/7//z//P/7//n/+f/6//v//P/8//z//f/9//z/
+//5//n/+f/5//v//f/8//z//P/7//r/+P/3//v/+//7//v/+//7//z//f/7//v//f/9
//v/+//7//r/+f/5//j/9v/3//n/+v/7//n/+f/5//n/+v/6//r/+v/5//j/9//2//f/
+P/5//r/9//3//f/9//5//n/+f/5//n/+f/6//v/+v/3//b/9f/1//X/9f/1//X/9//3
//f/+v/6//r/+v/4//j/9v/2//T/9P/0//T/9f/2//f/+P/4//f/9v/1//f/9//3//f/
+f/3//j/+v/6//r/+v/4//j/+P/4//j/+P/4//j/+P/4//j/+P/4//j/+P/4//b/9v/2
//b/+P/5//r/+v/5//j/9//2//j/+P/6//z/+v/6//3//v/9//7///8BAAEAAQAAAAAA
AgAFAAcACAAIAAkACgAKAAgABwAGAAYABQAEAAEAAAABAAIAAgACAAAA///9//v//P/7
//r/+f/1//T/9P/z//P/8//z//P/8f/x//L/8v/w//D/8P/u//H/8v/z//P/8f/y//L/
8P/w//H/8v/y//T/9P/0//X/9P/y//H/8P/0//L/7f/u/+z/7P/y//r/AgARACYAPgBW
AGwAgQCcALAAswCcAHAASQAwABUA9f/i/9r/0//P/87/zv/S/9r/5f/u//H/8P/z//n/
+f/0//L/8//z//L/8//0//X/9v/2//b/9v/3//n/+P/4//j/+P/3//b/9f/1//X/9v/2
//n/+f/4//j/+P/4//j/+P/6//r/+v/6//r/+v/5//n/+//7//3//f/7//r/+f/3//X/
9//3//j/+f/6//v//P////////////3//f/+//7//v/+//7//v/+/wAAAAAAAAAAAAAA
AAAAAgACAAMAAwADAAMABAAEAAMABAAEAAMAAwAEAAUABgAIAAkACQAKAAkACAAHAAYA
BgAIAAgACAAKAAoACgALAAwADQAOAA8ADQAOAA4ADgAQABEAEQARAA4ADQAMAAsADQAN
AA0ACwAIAAgACAAHAAkACAAIAAgACgAJAAgABwAEAAMAAgABAP////////7///////7/
/v/9//z/+//7//r/+v/6//r/+f/4//j/+P/1//X/9f/1//f/+P/4//j/+v/5//j/+P/3
//b/9f/0//P/9v/5//r/+v/5//n/+P/3//b/9f/0//P/8//1//X/9v/2//f/+f/6//j/
+f/7//n/+f/5//r/+P/3//f/+v/7//v/+//8//v//P/8//v/+//7//z//f/9//z/+//7
//7//v/+//3//P/7//r/+//7//r/+v/6//z//P/7//v/+//7//v/+//8//v/+//7//n/
+f/7//v/+//7//v/+v/4//n/+f/4//r/+//7//v/+//7//v/+//6//r/+v/6//r/+v/6
//r/+v/6//r/+v/3//f/9//3//f/9//3//f/+f/5//r/+//7//n/+f/5//f/9//3//f/
+f/7//v/+//7//r/+f/4//r/+v/4//j/+//8//3//v/9//z/+//6//r/+f/4//f/9//3
//f/9//7//f/9P/2//b/9v/2//j/+P/4//j/9v/2//b/9v/4//j/+P/4//j/+P/4//j/
9v/2//b/9v/4//j/+P/4//j/+P/4//j/+v/6//r/+v/4//j/+f/6//j/+P/4//j/+P/4
//j/+v/+//z//P///wAAAQACAAMAAwAFAAUABAAEAAUABwAIAAoACQAJAAkABgAGAAUA
BAAGAAYABgAEAAIAAwAEAAQABAACAAEA///9//v/+f/3//X/9P/0//X/9//3//f/9//3
//X/9f/2//j/+P/4//j/9P/y//D/7v/w//H/8//0//T/9P/1//b/9f/0//P/8v/z//P/
8v/y//T/9P/y/+//7P/q/+z/7v/y//z/BwAUACgAPgBWAHEAkACqALcAuACqAIMAVgA7
ACMA/P/c/9P/z//M/8r/1P/c/+X/7v/z//b/9f/3//n/+v/4//n/+f/4//f/9v/1//T/
9f/2//f/+f/3//b/9v/2//f/9//3//f/+f/5//r/+v/6//n/9//2//j/+P/4//j/+v/6
//r/+v/8//z/+//7//n/+f/7//v/+P/4//j/9//3//n/+f/6//v//P/9//7//P/7//r/
+f/6//v//f/+//7//v/+//7//v8AAAAAAAAAAAAAAAAAAP7//v///////////wAAAAAB
AAIAAgABAAMABAAFAAYABAAFAAUABgAGAAYABgAGAAcACgALAAwADQAMAAsACwALAAsA
CwALAAsADAAMAAwADgAPAA8ADwALAAsACwALAA0ADQANAAsACgAKAAoACQAHAAYABgAG
AAYABQAEAAMAAgABAAAA//8BAAEAAQAAAP/////+//7//f/8//v/+//4//j/+P/4//j/
+P/5//r/+f/5//n/+f/3//j/+P/4//r/+f/4//j/9v/2//b/9v/2//j/+v/6//j/9//3
//b/9P/0//T/9P/2//f/+v/7//j/+P/5//v/+f/2//b/9//5//n/+f/6//r/+f/5//z/
+v/5//j/+P/3//j/+P/3//n/+f/6//v/+//6//n/+f/6//r/+v/5//n/+f/5//v/+f/4
//j/+P/4//j/9//3//v/+//7//v/+v/5//n/+f/5//n/+//7//f/9//3//b/+P/5//n/
+P/4//n/+f/5//f/9//3//f/9//4//n/+v/6//r/+v/6//j/+P/4//j/+f/5//n/+f/3
//f/9//3//f/9//4//n/9//1//X/9f/1//X/9f/1//X/9//3//f/+P/4//j/+P/3//b/
8//y//P/9P/1//b/9P/0//T/9P/2//f/+P/5//f/9//3//f/8//1//j/+v/6//r/+v/5
//j/9//2//X/9P/z//L/9f/2//f/+P/2//b/9v/2//T/9P/0//T/9v/2//b/9v/2//b/
9v/2//j/+P/4//j/9//2//X/9P/2//b/9//4//b/9v/2//b/+P/4//j/+v/8//r/+v/9
//z//f/+////AQADAAMAAgACAAMABQAGAAYABQAFAAUABAAEAAMAAgACAAIAAgAAAAIA
AwAEAAQAAgAAAP///f/7//n/9//1//H/8P/w//H/8v/z//T/9f/0//H/8P/w//L/8v/y
//L/8P/w//D/8P/x//H/8v/y/+//7v/u/+7/8P/w//D/8P/x//H/8P/w//D/8v/w/+//
7v/q/+r/7v/2/wAADQAeADIASABkAH0AlgCsALcAtACYAGkARAAvAAsA4v/S/8//y//K
/8r/0P/a/9//4v/p/+7/7//x//P/9P/2//f/9//2//T/9P/0//T/9v/2//b/9//2//T/
8//y//X/9f/1//X/9f/1//b/9v/3//f/9v/2//b/9v/2//b/+P/4//j/+P/4//j/9//3
//X/9f/3//f/+P/4//j/9//3//n/+f/6//r/+v/6//r/+v/5//j/9//5//v//v8AAP7/
/v/+//7//f/+//3//P/8//z//P/8//7//v///////////wAAAAABAAIAAgABAAEAAgAD
AAQABgAHAAcACAAHAAYABQAEAAYACAAIAAgACgAKAAoACwALAAsACwALAAsADAAMAAwA
DgAPAA8ADwALAAsACwALAAkACQAJAAcACAAIAAgABwAFAAQABAAEAAYABQAEAAMAAAD/
//7//f/9//3//f/8//3//f/8//z/+f/4//f/9//4//j/+P/4//n/+P/4//j/9v/1//T/
8//1//b/9v/2//T/8//y//L/9P/0//T/9P/y//T/9v/2//T/8//z//L/8v/y//L/8v/y
//P/9v/3//X/9P/0//X/8//w//D/8f/x//H/8f/y//P/8//0//j/9v/1//T/9P/3//j/
+P/3//n/+f/6//v/+f/4//f/9//4//j/+P/3//f/9//3//n/+f/4//j/+P/4//j/9//3
//f/9//3//f/9v/1//X/9f/1//X/9//3//X/9f/1//T/9P/1//X/9P/0//X/9f/1//X/
9f/1//X/8v/y//L/8v/0//T/9P/0//b/9v/2//b/9f/1//X/9f/0//P/8v/x//T/9f/3
//n/9//1//X/9f/x//H/8f/x//H/8//z//P/9f/2//f/+P/3//b/8//y//L/8v/y//L/
8v/y//L/8v/z//P/8//z//P/8//z//P/8//3//j/9f/0//P/8v/y//L/8v/y//L/8v/y
//L/8v/y//L/8v/0//T/9P/0//T/9P/0//X/9f/0//P/8v/z//T/9f/2//b/+P/2//b/
+f/6//v//P/9////AQABAAAAAAABAAMAAgACAAEAAQABAAAAAAD/////AAABAAIAAAAA
AAEAAgACAAIAAAD///3/+//5//f/9f/z//L/8v/x//H/8f/x//P/8//x//H/8f/w/+//
7v/v/+7/7//w//D/7//v//D/8P/u/+7/7//t/+z/6//q/+3/7//w//D/8P/y//L/8P/t
/+z/6v/q/+z/8P/4/wcAHgA2AE4AZgB7AJYAqgCvAKgAhgBZADgAIwABAOD/1v/V/83/
yP/M/9T/2v/f/+j/7f/s/+3/7f/v//L/8//1//b/9v/0//T/9P/0//L/8v/y//P/8f/w
//D/8P/x//H/8f/x//T/9f/3//j/+f/5//j/+P/3//b/9f/0//T/9P/0//T/9P/0//P/
8//2//f/+v/7//n/+P/3//X/9//5//n/+v/3//b/9f/0//j/+f/6//v/+//7//z//P/7
//r/+f/4//n//P/9//7//P/8//z//P/+//7///////3//f/+//7//f/+//7//f///wAA
AQACAAIAAwADAAQABgAGAAYABgAEAAYABgAGAAgACAAIAAkACQAJAAkACQAJAAoACgAK
AAkACQAIAAcABwAHAAcABwAIAAkACgAJAAYABgAGAAUABQAEAAQABAACAAEAAAD//wAA
///+//3//////////v/7//v/+v/6//n/+P/3//f/9v/2//b/9v/z//L/8v/y//H/8f/x
//H/8v/0//X/9v/1//P/8f/w//D/8P/w//D/8P/y//T/9P/0//P/8//y//H/8P/v/+7/
7//v//H/8f/w//D/8f/z//X/8v/y//P/8//z//P/9P/z//H/8P/y//T/8//y//L/8//0
//T/8//z//P/9P/1//f/9v/1//X/9v/2//b/9f/y//H/8P/x//L/8v/z//T/9v/2//X/
9f/1//X/9f/1//L/8f/x//H/8//z//X/9f/z//P/8//y//P/9f/2//b/9P/1//X/9f/0
//P/8v/x//L/8v/y//L/8P/w//D/8P/x//L/8//0//H/8f/x//H/7//v/+//7//t/+3/
7v/v//D/7//w//H/8f/x//H/8f/v//H/8f/x//L/8v/y//L/8v/y//D/8P/w//D/8P/w
/+7/7v/u/+7/8f/x//H/8f/x//H/8f/x//H/8f/u//D/8P/w//D/7v/u/+7/7v/u/+7/
7v/u/w==
         </WaveFormData>
      </LeadData>
      <LeadData>
         <LeadByteCountTotal>10000</LeadByteCountTotal>
         <LeadTimeOffset>0</LeadTimeOffset>
         <LeadSampleCountTotal>5000</LeadSampleCountTotal>
         <LeadAmplitudeUnitsPerBit>4.88</LeadAmplitudeUnitsPerBit>
         <LeadAmplitudeUnits>��V</LeadAmplitudeUnits>
         <LeadHighLimit>2147483647</LeadHighLimit>
         <LeadLowLimit>268435456</LeadLowLimit>
         <LeadID>II</LeadID>
         <LeadOffsetFirstSample>0</LeadOffsetFirstSample>
         <FirstSampleBaseline>0</FirstSampleBaseline>
         <LeadSampleSize>2</LeadSampleSize>
         <LeadOff>FALSE</LeadOff>
         <BaselineSway>FALSE</BaselineSway>
         <ExcessiveACNoise>FALSE</ExcessiveACNoise>
         <MuscleNoise>FALSE</MuscleNoise>
         <LeadDataCRC32>318492271</LeadDataCRC32>
         <WaveFormData>
9P/0//T/9P/y//L/8v/y//T/9P/0//T/9v/2//b/9v/1//T/8//y//L/8v/y//L/8v/y
//L/8v/0//T/9P/0//T/9f/1//T/8v/y//L/8f/x//H/8//x//H/8v/1//X/+P/4//n/
+v/8//z/+//7//r//P/8//v//f/+//////8BAAAAAAD///v/+P/1//X/8//z//P/9P/y
//H/8f/v//H/8f/w/+//8f/x//D/8P/u/+3/7f/t/+3/7f/u/+7/7f/s/+v/6f/r/+z/
7P/s/+3/7f/t/+7/7//w//D/7v/z//T/9P/0//L/8f/x//P/9P/3//v/AAAEAAUABQAL
ABAAFQAaACQALwBAAE0AQwAjAAcAAAAHAAkA///y/+3/7f/m/9b/yP+8/7b/uv/D/8z/
1f/e/+n/7//x//P/8v/z//X/8//z//T/9P/1//X/9f/1//b/9v/1//X/9f/3//f/9//4
//f/9v/1//X/9v/3//j/+f/5//n/+f/6//n/+f/5//n/+//7//r/+v/5//r/+v/6//f/
9//3//f/+v/7//z//f/8//3//f/9//3//v/+//7//f/8//z//f////3//f/9/wAAAQAD
AAMAAQABAAEAAQADAAYABgAGAAgACgALAAsADQAOAA4ADgAPABEAEAAQABEAEwATABMA
FAAVABcAGAAXABgAGQAZABoAGwAcAB0AIAAhACEAIQAhACMAJAAkACIAIwAjACMAIQAh
ACEAIQAjACMAIwAjACIAIQAhAB8AHAAbABoAGQAZABoAGgAYABgAGAAWABQADwAOAAsA
CgAKAAkACQAHAAUAAgAAAP7////+///////7//v/+//6//3//f/9//7//P/7//r/+f/6
//j/+P/4//r/+v/5//n/9//4//j/+P/5//n/+P/3//j/+f/6//v/+//8//z/+//5//f/
+v/6//j/9//3//f/+v/7//3//v/7//r/+f/4//v/+//6//r/+v/6//r/+f/6//v//f/+
//3//f/9//3//P/7//r/+v/6//r/+v/7//z//P/9/wAAAAD+//7//v////////////z/
/P/8//z//v/+//7//f/8//z//P/8//z//P/7//j/+f/5//r/+v/8//z//P/8//7//v/9
//3//f/9//3//f/7//v/+//8//r/+P/4//j/+v/6//r/+v/5//r//v////7//f/8//n/
+v/6//r/+//7//z//f/9//z/+v/5//j/+P/5//r/+//9//3//f/9//r/+f/5//v/+v/5
//j/9//5//n/+v/6//z/+v/4//r/+v/6//r/+P/4//j/+P/6//r/+v/6//r/+v/6//r/
+v/6//r/+v/4//j/+P/4//r/+v/6//r//P/8//z//P/6//r/+v/6//z//P/8//z/+v/6
//r/+v/8//z//P/8//r/+//7//r/+v/6//r/+f/7//v//f/7//r/+v/8//v//v/+////
AAABAAIAAgADAAEABAAFAAUABQAGAAcABwAFAAQABAADAAEA/v/7//v/+//7//v//P/6
//n/+f/3//f/9//2//X/9//3//b/9v/4//f/9//3//X/9f/2//b/+P/4//j/9//1//b/
9v/2//X/8//x//D/9P/2//f/9v/3//j/+P/4//b/9f/1//f/9P/3////BgAKAA0AEQAR
ABIAEwAYACIAKwA0AEMATQBHACsACgD//wcACQD+//X/8f/s/+L/0v/C/7j/uv/D/87/
2f/g/+v/9f/3//f/+P/5//v/+f/7//z//P/9//z/+//6//r//P/7//v/+//9//3//f/+
//z//P/8//3//f/9//3//f/7//v/+//8//7///8AAAEAAQABAAAAAAD+//7//f/8//z/
/f/+////AQABAAEAAQAAAAEAAQABAAMABAAEAAQAAgACAAMABQAFAAMAAwADAAIAAwAF
AAUABwAHAAcABwAFAAgACAAIAAgACgALAAsADQAOAA4ADgAQABMAEwAUABUAFwAXABcA
FwAXABgAGAAXABgAGQAZAB0AHwAhACMAIgAjACMAIwAhACMAJAAkACQAJQAlACUAJwAn
ACcAJwAnACcAJwAnACYAJQAlACMAIgAhACAAHwAgACAAHwAcABkAGAAVABIAEgASABAA
EAAMAAsACwAJAAoACAAHAAYABAACAAIAAQAAAAEAAgACAAAA///+//7//f/9//3//f/8
//r/+v/6//z//P/7//v/+v/6//n/+P/7//v/+v/5//n/+f/5//n/+f/6//r/+f/4//f/
+//8//7//f/9//3/+//7//z//P/7//r/+f/4//z//f/9//7//v/+//7//f/9//3//v/+
//v/+//7//v//P/9//7/AAACAAIAAgADAAIAAAD//wAA/v/8//z//P8AAAEAAgADAAAA
AAAAAAAAAAAAAAAA///+//7//v/+////AAAAAP7/+//7//z//P/8//z//P/8//7//v/9
//3//f/9//3//f/7//v/+//8//z/+v/6//r/+v/6//r/+v/4//j/+//7//3//f/9//v/
+f/4//f/9//3//j/+f/5//v/+v/6//r/+//7//v/+//5//n/+f/5//j/9//3//n/+f/5
//n/+f/3//f/+P/4//b/9P/0//X/9v/3//j/+v/6//r/+v/4//j/+P/4//b/9v/2//b/
+P/4//j/+P/6//r/+v/6//j/+P/4//j/+P/4//j/+P/2//b/9v/2//j/+P/4//j/+P/4
//j/+P/6//r/+v/6//v/+//6//r/+f/4//b/9f/1//f/9f/1//f/+//8//7//P/9//7/
/v/+//3//f/9/wIAAwADAAMABAAFAAUABQAEAAQAAwD///n/9f/0//H/8//z//T/9P/1
//X/8//1//X/9P/z//P/8//y//L/8v/v/+//7//v/+//8P/w//D/8v/y//H/8f/w//D/
8P/w/+3/7P/s/+3/8P/w/+7/8f/0//T/9P/0/+//8f/1//T/+f///wIABAAFAAcACQAM
AA0AFgAkAC8AOgBDADcAEwD5//r/BQAHAP//+P/z/+3/5v/a/8z/wP+8/7z/wf/K/9P/
3P/l/+v/7//x//L/8//1//P/8f/y//L/8//0//X/9v/4//b/9f/1//X/9f/1//X/9v/0
//T/9P/1//f/9//3//f/+f/5//n/+v/6//n/+P/3//f/9//2//b/9f/2//b/9v/3//f/
9//3//j/+f/6//v/+//7//r/+f/5//r/+v/6//v//P/+/wEAAQD////////9//3//v/9
/wAAAQACAAMAAAACAAEAAAACAAQABQAFAAgACgALAAwADQAPAA4ADgAPABEAEQARABEA
EQASABIAEAASABQAFQAYABkAGgAbABoAGwAbABsAHQAfACAAIAAgACEAIQAhAB8AHwAf
AB8AHQAdAB0AHQAaABkAGQAXABkAGQAZABkAFwAWABQAEAAOAA4ADAAKAAkACgAJAAoA
CAAHAAcABQACAAAA///+//7//P/8//v/9//3//f/9v/2//X/9P/0//X/9f/1//X/9f/0
//X/9v/0//T/8//z//H/8v/y//L/9f/1//T/8//z//P/8//z//L/9P/1//X/9f/z//b/
9v/2//X/9f/1//X/9f/2//b/+P/4//j/+P/3//X/8v/w//P/9P/1//X/9//3//j/+P/3
//f/9//3//b/9f/0//T/9v/2//b/9//1//T/9P/2//f/9v/3//j/+P/3//b/9f/1//b/
9//4//j/+P/4//f/9v/2//b/9v/2//b/9f/y//D/7//v/+7/8f/y//P/9P/2//b/9f/1
//P/8//z//P/8f/x//H/8v/y//D/8P/w//H/8v/z//T/8P/w//P/8//z//P/8//x//D/
8P/w//H/8f/y//P/8//x//D/8P/w//H/8f/x//H/7//v/+//7//w/+//7//x/+7/7f/s
/+v/7f/v//L/9P/2//L/7v/x//L/8//0//L/8v/y//L/8P/w//D/8P/y//L/8v/y//D/
8P/w//D/8v/y//L/8v/y//L/8v/z//P/8v/y//L/8P/v/+//7//x/+//7//w//T/9f/3
//j/+P/4//f/9v/3//f/9//6//z//f/+/wAA/v/9//z/+v/6//n/9f/y/+3/7f/r/+v/
7P/u/+//7//x/+//8f/x/+7/7f/t/+3/7v/u/+7/7f/r/+v/6//r/+r/6v/q/+r/6v/p
/+n/6v/t/+7/7//v/+z/7P/t/+7/7P/q/+3/7v/s/+z/7P/r/+//8//w/+3/8//8//7/
/////wMABgAJABQAIAAtAD4ATQBFACMABQACAAkABwD///T/7//t/+j/3v/M/7r/tP+0
/73/yv/V/9z/5f/r/+//8f/v/+//8P/t/+v/7P/s/+3/8P/x//L/9P/y//H/8f/x//P/
8//z//T/9P/0//T/9f/1//X/9f/1//X/9f/1//b/9f/1//X/9f/3//f/9v/2//X/9v/2
//b/9//3//f/9//3//f/9//3//j/+f/5//n/9//4//j/+P/4//j/+f/7//v/+f/5//n/
/P/9////////////////////AgACAAIAAgAEAAUABQAFAAYABgAGAAcACQAIAAgACgAN
AA4ADwAPAA8AEAAQABEAFAAXABkAFwAXABcAFwAaABsAGwAbABsAHQAeAB4AHwAhACIA
IwAiACEAIAAfAB8AHwAfAB8AHAAbABsAGQAYABcAFgAVABQAFAATABAADwAQAA8ADgAJ
AAgABQAEAAMAAwAEAAMAAgAAAP///v/+//z//P/7//n/+f/5//j/9v/1//T/9P/3//n/
+//9//v/+P/3//b/9P/0//P/8//0//b/9//4//n/+f/4//f/9f/1//X/9f/2//j/+f/5
//b/8//1//T/9//3//j/+f/4//f/9//2//j/+P/4//j/+f/5//j/+P/6//r/+v/5//j/
9//3//b/9v/3//j/+f/8//3//v8AAP3//P/7//v//f/8//z//v/8//r/+v/6//3//f/9
//3//P/8//z//P/6//r/+v/5//n/+v/7//z/+//8//z/+v/7//v//P/8//z//P/8//z/
+f/4//b/9f/2//f/+P/5//v/+//7//z/+v/4//j/+P/4//j/+P/4//j/+P/7//v/+v/5
//j/9f/2//b/9v/3//f/+P/5//n/+f/4//j/+P/4//n/+v/7//n/+f/5//n/+P/3//f/
+f/7//v/+//7//v/+//8//z//P/+//z/+//6//n/+P/6//r/+v/6//r/+v/6//r/+v/6
//r/+v/6//r/+v/6//j/+P/4//j/+v/6//r/+v/6//r/+v/6//j/+P/4//j/+//8//3/
/v/9//z/+//6//j/+f/5//j/+f/6//v/+//5//n/+//5//n/+v/9//3///8AAAIABAAC
AAIAAQABAAAAAgACAAEAAwAEAAUABQADAAIAAgABAAAA/v/8//3/+v/5//j/+P/2//X/
9f/z//f/+f/6//v/+P/3//X/9P/2//X/9f/1//X/9f/2//b/9P/0//T/8//z//T/9P/0
//T/8//y//L/9f/2//b/9P/3//j/+P/4//b/9f/1//f/+P/7////BAAIAAsADQAPABAA
FQAgACwAMQA8AE8ASwArAA8ABAALABEABwD6//f/8f/i/9T/yP+8/7j/vv/J/9T/4f/s
//P/+f/7//f/9f/1//b/8//2//j/+f/7//r/+f/4//j/+f/5//r/+//7//v/+//8//z/
/P/8//3//f/9//3//f/9//3//f/+/////////////v/9//v/+v/8//7///8AAP3//f/9
//3//f/9//3//f///wEAAgADAAMABAAEAAQAAwACAAIAAwAFAAMAAwADAAcACQAMAA0A
CwAJAAcABQAFAAgACAAIAAkADAAOAA8AEQASABIAEgASABUAFQAWABcAGQAZABkAFwAX
ABgAGAAYABoAHAAdAB8AIQAjACUAJQAlACQAIwAjACUAJgAmACQAJQAlACUAJgAnACgA
KQAoACcAJgAlACQAIwAjACEAIgAhACAAHwAeAB4AHQAaABgAGAAWABQAEgASABAAEAAO
AA0ADQALAAwACgAJAAgACgAIAAgABwAEAAMAAgAAAAIAAQAAAAAA///////////+//z/
/P/8//z//P/7//v/+//8//z//P/7//v/+v/5//v/+//7//v//P/+///////9//v//v/+
/wAA/////////f/9//7//v/+//7//v/+///////+//7/AAAAAAAA//8BAAEAAgACAAAA
///+//3//f/9//3//v///wAAAQADAAEAAAAAAAIAAwACAAMABAAEAAMAAgABAP7//v/+
//7/AAAAAAAA///+//7//v/+/wEAAgACAAAA/f/9//7//v8AAAAAAAAAAP///v/8//v/
/v///wAAAQD+//3//P/8/////v///wAA///+//3//P/6//r//f/9//3//f/9//v//P/8
//z//f/9//7//////////v/+//7////////////9//3//f/9//z/+//7//3/////////
///+//3//f/8//7/AAAAAP///v/9//z//v/+//7//v/+//7//v/+//7//v/+//7//v/+
//7//v/8//z//P/8//7//v/+//7//P/8//z//P/6//r/+v/6//3//v///wAA///+//3/
/P/+//////8AAP7//v/9//3///8BAP/////+/wEAAQACAAIAAwAEAAQABAADAAMAAwAI
AAkACQAJAAkACQAIAAcABgAGAAUAAQAAAP3//f/7//3//f/+//7/+v/5//b/9//4//j/
+P/5//f/9v/2//b/8//z//P/8//1//b/9v/2//j/+P/3//f/9//2//X/9P/2//b/9//5
//n/+P/1//f/9v/2//b/9v/5//n/+f/8/wEAAwAEAAoADwALAAkACgANABYAIAApADgA
SQBFACkADwACAAUABwADAP7/+//3/+7/4v/S/8b/vP+2/73/zv/Z/+D/6f/x//P/9f/4
//n/+//5//f/+P/4//n/+P/3//b/9v/5//n/+v/7//v/+//7//z/+//6//n/+f/5//n/
+f/5//r/+//8//7//v/9//z/+//7//v/+v/6//z//v///wAA///////////9//3//f/9
//7//////////f/+//7//v/8//z//f///wIAAQACAAMAAgADAAUABQADAAMAAwADAAMA
BgAGAAYABwAKAAwADQAMAAwACwAKAAwADwAPABAAEwAVABUAFQATABMAFAAUABYAGAAa
ABsAHAAdAB4AHwAgACEAIQAhACEAIwAkACQAJAAlACUAJQAjACMAIwAjACMAIwAjACMA
JAAjACMAIQAeAB0AHAAbABwAHAAbABgAFgAWABQAEgAQABAADgAOAAsACQAIAAUABgAE
AAMAAgADAAIAAwADAAAA///+//z/+v/5//j/+P/5//n/+f/5//j/9v/2//b/9//4//j/
+f/3//j/+P/4//f/9//2//X/9//3//f/9//3//j/+P/3//f/9f/4//j/+f/5//r/+//6
//n/+f/4//j/+P/4//j/9//3//b/9v/5//r/+//7//n/+f/6//r/+//7//v/+//6//n/
+P/4//j/+P/4//n/+//6//r//P/5//b/9f/0//f/9//3//f/9//4//n/+v/6//r/+v/5
//b/9v/2//b/9v/2//X/8v/y//P/9f/2//T/9P/0//T/9v/2//X/9f/0//P/8v/x//P/
8//z//T/9P/y//L/8v/y//L/8v/y//L/8v/1//X/8v/x//D/7f/u/+7/7v/v/+//8P/x
//H/9P/0//X/9v/y//H/8P/v/+3/7f/t/+3/7//v//D/8//y//H/8P/v/+3/7f/u/+7/
8P/w//D/8P/w//D/8P/u/+7/7v/u/+7/7v/u/+7/8P/w//D/8P/u/+7/7v/u/+z/7P/s
/+z/7//w//L/8//w//D/8P/w/+3/7f/t/+//7//v//D/8//y//L/8f/x//D/8P/w/+//
8v/z//f/+f/6//v//f////3//f/8//z/+v/1//H/7f/t/+v/6//r/+z/7P/r/+v/7P/v
//D/8P/s/+v/6v/o/+j/6P/n/+f/5f/l/+X/5v/m/+b/5v/m/+b/5//p/+r/6v/q/+n/
6P/o/+n/6v/q/+j/6//s/+z/6v/q/+n/6f/v/+7/7f/x//T/9v/7//3//f8CAAkAEAAY
ACMAMABDAEUAJwABAPb/AQAHAAMA/P/3//H/6P/a/87/wP+0/7D/uf/I/9H/1v/h/+n/
6//r/+r/6//t/+v/7P/u/+//8f/x//H/8f/y//T/8//z//P/8v/x//D/8P/w//D/8P/x
//H/8f/x//H/8//z//P/9P/z//P/8//z//X/9f/0//T/9f/2//b/9v/z//P/8//z//P/
8//z//P/9P/1//X/9f/2//j/+f/6//n/+P/4//n/+f/3//f/9//2//f/+f/5//n/+f/5
//n/+//+//7//v/+/wAAAQABAP//AAAAAAAABAAHAAcACAAJAAsACwALAAsACwAMAAwA
CgAMAA4ADwAOAA8AEAARABUAFwAYABkAGQAbABwAHAAcAB0AHQAdABsAGwAbABsAHQAd
AB0AHQAaABkAGQAXABYAFQAUABMAEwAUABQAEgAOAA4ADAAKAAYABgAEAAQABAADAAMA
AQAAAP7//f/8//7//P/8//v/+//7//v/+v/5//f/9f/0//b/9//4//n/+v/4//j/+P/2
//b/9f/1//f/+P/4//j/+v/7//v/+//5//n/+f/5//j/+v/7//v/+v/5//3//v8AAP//
//////////8AAAAA/v/+//7//v8AAAEAAQACAAIAAgACAAEA/////wAAAAABAAEAAQAB
AAIAAwAEAAYAAwACAAEAAQADAAIAAgAEAAYABAAEAAQAAwADAAMAAwACAAIAAgACAAAA
AAAAAP////8AAAEAAgACAAIAAQD+//7///8BAAIAAAAAAAAAAAAAAAAA////////////
/////f/9//3//v/+//z//P/8//z//P/8//z/+//8/wAAAQD////////9//z//P/8//3/
/f/+//////////7//v/+////////////AQABAAEAAQD///3//P/9//z/+//6//n/+v/7
//3//v8CAPz/+P/6//r/+v/6//z//P/8//z/+//6//n/+P/6//r/+v/6//z//P/8//z/
+v/6//r/+v/6//r/+v/6//r/+v/6//r/+//8//3//v/9//z/+//7//v/+v/6//r//P/7
//v/+//9//v/+//8//3//f/+//7/AQACAAIAAgABAAEAAQAEAAUABQAFAAYABgAFAAQA
AgADAAMAAAD+//n/+f/3//f/9//4//j/9//3//X/9//3//T/8//z//P/9P/0//T/8//x
//H/8f/x//P/9P/1//b/8//x//D/8P/x//L/8//z//P/9P/2//j/9//0//b/9v/2//b/
9v/1//f/+f/6//v/+//6//7/AwAJAA0AEAARABQAGgAhAC4AQwBTAEsALQAQAAMABwAJ
AP7/8//v/+r/3v/Q/8L/vP+8/8P/zv/X/97/6f/z//X/9//2//f/+f/3//X/9v/2//f/
+P/5//r//P/7//n/+P/3//n/+f/5//r//P/8//z//f/8//v/+v/5//n/+f/5//r/+//7
//v/+//9//3//P/8//3//v/+//7//P/7//r/+f/7//v/+//7//3///8AAAEAAAAAAP//
/v8AAAAAAQADAAMAAQABAAEAAgADAAUABQAFAAUABQAFAAMABgAGAAYABAAGAAcABwAH
AAgACAAIAA0AEQASABQAEgATABIAEQASABMAFQAWABcAGgAdAB8AHQAdAB0AHQAcAB0A
HQAdAB8AIQAiACIAJAAlACUAJQAkACMAIgAhACIAIwAkACUAIgAhACEAHwAgAB8AHgAd
ABwAHAAbABgAFgAWABQAEgASABIAEAAQAA4ADQANAAsACAAGAAUABAACAAAAAAD/////
//////7/AAD///7//v/+//3//P/7//v/+v/7//z/+//6//j/9//5//r/+v/6//n/+f/4
//f/+f/5//n/+f/6//z//f/9//z/+////wAA/f/7//r/+f/7//v//P/8//z//P/8//z/
/f/9//z//P/8//z//P/7//3//f/+//7////////////9//3//f/+//7//v/+///////+
//7/AAD+//z//P/8//3//f/9//3//v/+//7//v8AAAAAAAD///z//P/8//z//f/+//7/
/P/7//v//P/8//z//P/8//z//v/+//3//f/7//v/+//7//v/+//7//z//v/8//z//P/6
//r/+v/6//r/+v/9//3/+//7//v/+f/4//j/+P/5//n/+v/7//v/+//6//r/+v/3//f/
9//3//n/+f/5//n/9v/1//X/9//6//v//P/9//z/+//7//r/9P/2//r/+v/6//r/+v/5
//j/9//2//T/9P/0//T/9f/2//f/+P/4//j/+P/4//b/9v/2//b/+P/4//j/+P/2//b/
9v/2//f/+P/5//r/9//2//X/9P/1//b/9//5//n/+P/4//j/+P/3//f/9//7//n/+f/6
//z/+//7//r//f/+//7//v/9//3//f8AAAEAAQABAAIABQAFAAUABAACAAEA/f/6//n/
+f/3//f/9v/2//X/8//z//H/8//z//L/8f/x//H/8f/y//P/8//y//H/8P/v//L/8v/y
//L/8P/v/+//8P/y//L/8v/x/+//7v/u/+7/8P/u//H/8v/0//T/9P/z//f/9//4//n/
+//+//7/AwAJAAsADAANABAAFgAjAC4APQBFADMAEQD6/wEADwAPAAIA9//z/+7/5v/Y
/8r/wv/A/73/wv/N/9j/4f/p/+3/7//x//P/9v/1//P/9P/0//X/9v/3//j/+v/5//f/
9v/1//f/9//3//j/+v/6//r/+//5//n/+f/5//f/9//3//j/+f/5//n/+f/5//n/+P/4
//f/+P/4//j/+P/5//r/+//5//n/+f/5//r/+//7//v/+v/6//n/+P/6//z///8DAAMA
AQABAAEAAQABAAIAAQABAAEAAQABAAMABgAGAAYABAAGAAcABwAJAAoACgAKAAwADwAP
ABAADwARABEAEQARABEAEgASABMAFgAZABsAGgAbABwAHQAcAB0AHQAdAB0AHwAgACAA
IQAjACQAJQAkACMAIgAhACEAIQAhACEAIQAhACIAIQAeAB0AHAAbABoAGgAZABYAEwAS
AA8ADAAMAAwACgAKAAgABwAHAAUABAACAAEAAAD+//z//P/7//z//f/+//7//f/7//n/
+P/3//f/9//3//f/9v/3//j/9v/2//X/9f/1//b/9v/2//f/9//2//X/9f/1//X/9f/4
//r/+//7//j/9f/3//b/+P/3//f/9//2//X/9f/0//f/+P/5//r/+f/5//j/+P/4//j/
+P/3//j/+f/7//z/+f/5//n/+f/3//f/9//4//j/+P/4//n/+f/4//j/+v/6//j/+P/4
//n/+f/5//n/9v/2//b/9v/2//b/9v/1//X/9v/3//j/9//4//j/9v/2//f/+f/6//f/
9v/1//T/8v/y//H/8f/y//P/9P/1//b/9//4//r/+f/2//X/9P/y//L/8v/y//L/8v/1
//X/9f/1//X/8//y//L/8v/z//H/8v/z//P/9P/0//X/9v/1//X/9f/1//P/8//z//P/
9P/z//P/9f/1//X/9f/1//P/8//0//T/8v/0//b/9f/0//P/8v/y//L/8v/y//L/8v/y
//L/8v/y//L/8v/0//T/9P/0//b/9v/2//b/9v/1//P/8v/z//T/9P/1//X/9//1//X/
9P/3//f/+P/2//f/+P/4//r/+f/5//n/+v/7//v/+//8//3//f/9//3//v/+//v/+P/1
//X/8//z//P/9P/0//P/8//x//P/8f/w/+//7//v/+7/7v/u/+//7//v/+//7f/u/+7/
7v/w//D/7//v//D/8P/w//D/7//u/+7/7//t/+z/6f/r/+3/7v/v//D/8f/x//X/+P/5
//n/+v/+/wEA/////wYADQAWACIAKwA4AEkAUQA3ABUABgALAAsABwD+//X/8f/u/+L/
zP++/7j/tv+5/8b/z//Y/9//5f/p/+//8f/z//b/9f/1//b/9v/3//X/9f/1//b/9f/z
//L/8f/z//P/8//0//X/9v/3//n/+f/5//n/+f/4//f/9v/2//n/+f/5//n/9//3//b/
9v/6//z//f/+//z/+//6//n/+f/5//n/+f/4//n/+f/5//r//P/9//7//v/+////AQAA
AP3//P/7////AQAEAAUAAwADAAMAAwADAAYABgAGAAQABgAHAAcABwAIAAgACAAIAAsA
CwAMAA8AEQARABEAEwATABQAFAAUABYAGAAZABkAGQAZABkAHAAdAB0AHQAdAB8AIAAg
AB8AHwAeAB0AHwAfAB8AHwAhACEAIQAhACAAHwAfAB0AGgAZABgAFwAVABQAEgAOAA0A
DgANAAwADAAMAAoACgAGAAUABQADAAIAAAD///7//v/8//z/+//5//n/+f/4//j/9//2
//b/+f/5//n/+f/3//T/8//y//T/9P/z//P/8//0//T/9P/2//f/9//3//X/8//x/+//
8P/y//P/8//0//P/9//4//b/9f/1//X/9//3//j/+P/2//b/9v/2//f/9//2//b/9v/2
//b/9f/3//f/+P/4//f/9//3//f/9//3//f/+P/1//T/8//z//T/9P/1//j/+v/4//j/
+P/3//f/9//3//T/9P/0//T/9v/2//b/9f/2//b/9v/2//n/+v/6//j/9f/1//b/9v/2
//b/9v/2//T/9P/z//P/8//z//P/8//1//X/9f/2//T/8v/y//L/8v/y//L/8v/v/+7/
8P/v//D/8f/y//H/8P/w//D/8f/z//T/9f/1//T/8v/x//D/8f/x//H/8f/x//H/8f/x
/+7/7f/t/+//8f/x//H/8f/x//H/8v/y//L/8v/u//D/8P/w//D/8P/w//D/8P/u/+7/
7v/u/w==
         </WaveFormData>
      </LeadData>
      <LeadData>
         <LeadByteCountTotal>10000</LeadByteCountTotal>
         <LeadTimeOffset>0</LeadTimeOffset>
         <LeadSampleCountTotal>5000</LeadSampleCountTotal>
         <LeadAmplitudeUnitsPerBit>4.88</LeadAmplitudeUnitsPerBit>
         <LeadAmplitudeUnits>��V</LeadAmplitudeUnits>
         <LeadHighLimit>2147483647</LeadHighLimit>
         <LeadLowLimit>268435456</LeadLowLimit>
         <LeadID>V1</LeadID>
         <LeadOffsetFirstSample>0</LeadOffsetFirstSample>
         <FirstSampleBaseline>0</FirstSampleBaseline>
         <LeadSampleSize>2</LeadSampleSize>
         <LeadOff>FALSE</LeadOff>
         <BaselineSway>FALSE</BaselineSway>
         <ExcessiveACNoise>FALSE</ExcessiveACNoise>
         <MuscleNoise>FALSE</MuscleNoise>
         <LeadDataCRC32>1291044455</LeadDataCRC32>
         <WaveFormData>
AgACAAIAAgAAAAAAAAAAAAAAAAAAAAAAAAAAAAAAAAACAAIAAgACAAIAAgACAAIAAAAA
AAAAAAAAAAAAAAAAAAEAAQABAAEAAQABAAEAAQABAAMABAAEAAQABAAEAAQABAAFAAUA
BQAFAAQABAADAAIAAAD+//z/+v/4//j/9v/2//j/+f/5//n/9//3//b/+P/4//n/+v/4
//n/+//8//3//f/9//3//v/+//7//v/+//7//v/9//3//f/9//7//v///////v/+////
//8AAAIAAgACAAIAAQAAAP///v///wAAAgADAAAAAAABAAEABQAJAA4AEgAUABQAGQAd
ACAAIwAnACgAMQA/AEUASwBWAGcAdABzAGIASgAuABIA/v/x/+j/4v/g/97/4f/q/+//
8P/1//r//v8BAAAAAAAAAAAA/////////////wAAAAAAAAAA//////7//v8AAAAAAAAA
AAAAAAAAAAAAAAAAAAAAAAD+//7//v/+//7//v/+/////////////v/+//7//v/+//7/
/v/+//3///8AAAAA//////////////3//f/9//z//P/8//z//P/8//z//P/8//z/+//7
//n/+f/5//n/+f/4//j/+P/4//j/+P/4//j/9v/2//b/9f/1//X/9f/1//L/8v/y//L/
8v/x//H/8P/v/+//7v/u/+7/7v/s/+z/7P/s/+z/6v/o/+f/5//n/+b/5v/l/+T/4//j
/+T/5P/m/+b/5v/m/+b/5v/m/+b/5//n/+n/6v/r/+z/7P/u/+//8P/w//H/8//0//X/
9v/5//r/+//8//z//P/8//3//f/9//3//f/+//7//v///wEAAQACAAIAAAAAAAAAAQAB
AAEAAQABAAEAAQABAAEAAwADAAMAAwABAAIAAgABAAMAAwADAAMAAwADAAMAAwADAAMA
AwADAAEAAQABAAEAAwADAAMAAwACAAEA///+/wAA////////AQABAAEAAgAAAAAA////
/wAAAAD///////////////////////////7//v/+//7///////7//v/+//7//v/+////
///+//7////////////9//3//f/9//3//P/8//3//f/9//3//f////7//v//////////
/////v/+//7//f////////////3//f/9//7//v/9//3//f///wAAAAAAAP7//v/+//7/
/v/9//3//f8AAAAAAAAAAP3//f/9//7//v/+//3//f///////////////////wAAAAAA
AAAAAAD+//7//v///////v/+/wAAAAAAAAAA/v/+//7//v/+//7//v/+/wAAAAAAAAAA
AAAAAAAAAAD+//7//v/+//7//v/+//7//v/+//7//v8AAAAAAAAAAP7//v/+//7//v/+
//7//v/+//7//v/+////////////AQABAAEAAQABAAMABAAEAAIAAgACAAIABAAFAAUA
BQAFAAQABAADAAIAAAD+//z/+v/4//j/9v/0//b/9//3//n/9//3//b/9v/2//f/+P/2
//f/+f/6//v/+//7//v//v/+//7//v/8//z//P/7//v/+//7//z//P/9//3//P/+////
//8AAP7//v/+//7/AAAAAAAAAAD+//7///////7//v////////8BAAYADAASABQAFQAZ
AB4AHQAhACYAKwAxAD0ARQBIAE8AXgBrAHAAYABCACYADgD7/+r/4v/e/9z/1//c/+X/
6v/t//L/+P/9//7//v/+//7//f/9//3//f/9//z//P/8//z//f/9//z//P/8//z//P/8
//z//P/8//z//P/8//z//P/8//z//P/8//7//v/+/////f/9//3//P/+//7//v/+//z/
/P/8//v/+//8//z/+//9//3//f/9//3//f/9//z//P/8//z//P/8//z//P/8//r/+f/5
//f/+f/5//n/+f/6//r/+v/6//j/+P/4//j/9v/2//b/9f/3//f/9//3//T/9P/0//T/
9P/z//P/8v/v/+//7v/u//D/8P/u/+7/7P/s/+z/6v/s/+v/6//r/+j/6P/n/+b/5//n
/+j/6P/o/+j/6P/o/+j/6P/o/+j/5//n/+n/6v/p/+r/6v/s/+//8P/w//H/8//0//X/
9v/1//b/9//4//r/+v/6//v//f/9//3//f/+//7//v////////8AAAAAAAAAAAAAAQAB
AAEAAQABAAMAAwADAAMAAgABAAAA//8BAAIAAgABAAEAAQABAAEAAQABAAEAAQABAAEA
AQABAAEAAQABAAEAAQABAAEAAQABAAEAAAAAAAAA////////////////AAAAAAAA////
//7//v/9//3///////////8BAAEAAQABAAAAAAAAAAAAAAD///3//P/9//7///8AAAAA
///9//z//////////////////////wEAAAAAAAEA//////////////7//v//////////
////AgACAAIAAQD//////////////////wAAAQABAAIAAwABAAIAAgACAAIAAgACAAIA
AgABAAEAAQAAAAAAAAAAAAAAAQACAAQAAgACAAEAAQABAAEAAQABAAEAAQABAAIAAgAC
AAIAAgACAAIAAgADAAEAAgACAAIAAgACAAIAAgACAAIAAgACAAIAAgACAAQABAAEAAQA
AgACAAIAAgACAAIAAgACAAIAAgACAAIABAAEAAQABAACAAIAAgACAAIAAgACAAIAAgAC
AAIAAgACAAIAAgADAAMAAwADAAMABQAFAAUABQAHAAgACAAIAAgACAAIAAgACQAJAAkA
CQAGAAYABQAEAAIAAAD+//z//P/8//r/+v/6//v/+//7//v/+//6//r/+v/7//z//P//
/wEAAgADAAEAAQABAAIAAgACAAIAAgAAAAAA/////wEAAQACAAIAAwADAAIAAgADAAMA
BAAEAAQABAAEAAQABAAEAAQABAAEAAUABQAEAAQABQAHAAkADQASABYAFgAWABsAHwAg
ACEAIwAmACsAMwA7AEEAUABhAHQAewBwAF4ARAAkAAoA/f/y/+r/5P/i/+X/7P/x//L/
9f/8/wAAAwAGAAQABAAEAAMAAwADAAMAAwACAAIAAgACAAMAAwACAAIABAAEAAQABAAD
AAIAAQAAAAIAAgACAAIAAgACAAIAAgAAAAAAAAABAAMAAwADAAIAAgACAAIAAgAEAAQA
BAADAAEAAgACAAEAAQABAAEAAQABAAEAAQAAAAAAAAAAAAAA/v/+//7//v/+//3//f/7
//v/+//7//v/+v/6//r/+v/6//r/+v/6//r/+v/6//n/+P/3//b/9f/1//b/9//4//b/
9f/1//T/8//z//L/8v/y//L/8P/w/+7/7v/u/+z/7P/r/+v/6//q/+r/6f/o/+n/6f/q
/+r/6P/o/+j/6P/o/+j/6P/o/+v/6//t/+7/7//w//D/8v/z//T/9P/1//f/+P/5//r/
+//8//3//v/+//7//v///wEAAQABAAEABAAEAAQABQADAAMABAAEAAQABAAEAAUABQAF
AAUABQAHAAcABwAHAAcABwAHAAcABwAIAAgABwAHAAcABwAHAAcABwAHAAcABwAHAAcA
BwAFAAUABQAFAAUABQAFAAUABwAHAAYABgAEAAMAAwADAAMAAwADAAQABgAGAAUABQAE
AAQAAwADAAMAAwADAAMAAwADAAMAAwACAAIAAgACAAUABQAEAAQABAAEAAQABAADAAMA
AgACAAMAAwADAAMAAwADAAMAAwADAAIAAgADAAMAAwADAAMABQAEAAQABQADAAMAAwAD
AAQABAAEAAMABQAFAAUABQADAAMAAwAEAAYABQAFAAUAAwAEAAQABAAGAAYABgAGAAYA
BQAFAAUABAAEAAQABAADAAMAAwAEAAQABAADAAMAAwADAAMAAwADAAMAAwAEAAIAAgAC
AAIABAAEAAQABQAHAAQAAgACAAIAAgACAAMABAAFAAYABAAEAAQABAAEAAQABAAEAAQA
BAAEAAQABAAEAAQABAACAAIAAwADAAUABQAFAAUAAwADAAMABQAEAAQABAAEAAYABgAG
AAcABwAHAAcABgAIAAcABgAEAAIAAAD+//z/+v/4//j/+v/9//3//f/7//r/+P/3//b/
+f/6//r/+////wAAAQABAP////8AAAAAAAAAAAAAAAACAAEAAQABAAAAAAD/////AQAA
AAAAAQADAAQABAAEAAIAAgACAAIAAgACAAIAAgADAAMAAgACAAUABQAJAA0AEgAWABgA
GAAbAB0AHgAjACUAKAAxAD8ARwBLAFYAawB6AHkAaABQADYAGAAAAPX/7P/k/+D/3v/l
/+7/8//0//f//P8CAAMAAgACAAIAAgABAP//////////AAAAAAAAAAABAAEAAAAAAAIA
AgACAAIAAgACAAIAAgAAAAAAAAAAAAAAAAAAAAAAAAAAAAAAAQABAAEAAQAAAAAAAAAA
AAAAAAAAAAAA/////wAAAAD//////////////f/9//3//P/+//7//v/+//z//P/8//z/
/v/9//3/+//7//v/+//7//r/+v/6//r/+v/6//r/+v/4//j/+P/3//X/9f/1//X/9P/0
//T/9P/y//H/8f/w//H/8f/w//D/7v/u/+z/7P/s/+z/7P/q/+r/6f/p/+n/6P/o/+f/
5v/n/+f/6P/o/+b/5v/m/+b/5v/m/+b/5v/n/+f/6f/q/+3/7v/u//D/8f/y//L/8//z
//T/9f/2//f/+P/5//r//P/8//z//f/9//3//f/9//7//v/+/////////wAAAAABAAIA
AwAFAAQAAwACAAEAAQABAAEAAQADAAMAAwADAAMABAAEAAMAAwADAAMAAwABAAEAAQAB
AAEAAQABAAEAAwADAAMAAwABAAEAAQABAAEAAQAAAAAAAgABAAEAAQD///////8AAP7/
/v/9//3/AAAAAP////8BAAEAAQABAP///////////v/+//7//v///////v/+//7//v/+
//7//f/9//z//P/////////////////////////+//7//////////////////v/+////
/f/9//3//f/+//7//v/9////////////////////AAAAAP////////3//v/+//7//v/+
//7//v/+//3//f/9//7//v/+//7/////////AAAAAAAA////////////////////////
AAD+//7//v/+//7//v/+/////f/+//7//v/+//7//v/+//7//v/+//7//v/+//7/AAAA
AAAAAAD+//7//v/+//z//P/8//z//v/+//7//v/+//7//v/+//z//P/8//z//v/+//7/
/v8AAAAAAAAAAP///////////////////////wEAAgACAAIAAgACAAIAAgADAAMAAwAD
AAIAAgABAP7//P/6//j/9v/0//T/8v/0//b/9//3//n/9//3//b/9P/0//X/9v/0//X/
9//4//r/+//8//3//f/8//v/+v/8//z//P/7//3//f/9//7//P/9//3//P/8//3//f/+
//7//v/+//7//v/+//7//v/+//7///////7//v//////AQAFAAoAEAAUABQAFwAbAB4A
IwAnACwAMwA/AEMARwBQAF8AbABvAF4AQAAkAAwA+P/r/+L/3v/Y/9j/3f/k/+n/7v/z
//r//v8BAP7//P/8//z/+//9//3//f/9//z//P/8//z/+//7//r/+v/6//r/+v/6//z/
/P/8//z//v/+//7//v/+//7//v/+//z//P/8//3//f/9//3//P/8//z//P/8//z//P/8
//v/+//8//z/+//9//3//f/9//v/+//7//r/+v/6//r/+v/6//r/+v/6//r/+f/5//f/
9//3//f/9//4//j/+P/4//b/9v/2//b/9v/2//b/9f/1//X/9f/1//L/8v/y//L/8v/x
//H/8P/v/+//7v/u/+7/7v/s/+z/6v/q/+r/6P/q/+n/6f/p/+r/6v/p/+j/6f/p/+r/
6v/p/+j/5//m/+j/6P/o/+j/5//n/+n/6v/r/+z/7P/u/+//8P/w//H/8//0//X/9v/3
//j/+f/6//r/+v/6//v/+//7//v/+//8//z//P/9//3//f/+//7//v/+//7/////////
/////////////////////////////wAAAAD///3//f/9//3/////////////////////
/////////////////////////////v/+//7//f/9//3/////////AAD///7//P/7//z/
/P/7//v//f/9//3//f/9//3//f/9//7//v/+//7///////7//v/+//7//v/+//3//f/8
//z//f/9//3//f/9//3//f/9/////v/+/////f/9//3//f/9//z//P/9//3//f/9//3/
/v/+//7//f/9//3//f/9/////////wAA/v/9//3//f/9//7//v/+//7//v/+//7//v/9
//3//f/+//7//v/+//3//f/9//7//v/+//3//f/9//3//f/9//3//f/9//7/AAAAAAAA
AAD+//7//v///////v/+//7//v/+//7//v/+//7//v/+//7//v/+//7//v/+//7//v/+
//7//v/+//7//v/+//7//v/+//7//v/+//7//v/+//7//v/+//7//v/+//7//v/+//7/
//8BAAEAAQABAAEAAQABAAEAAwAEAAQABAAEAAQABAAEAAUABQAFAAUABAAEAAMAAgD+
//z/+v/4//j/+P/2//b/+P/5//n/+f/5//n/+P/4//b/9//4//j/9//5//r/+//9//3/
/f/+/wAAAAAAAAAA/v/+//3//f//////AAAAAAEAAQAAAAAA/////wAAAAAAAAAAAAAA
AAIAAgACAAIAAAABAAEAAAACAAMAAwAFAAkADAAQABQAFgAXABsAHAAfACMAJAApADUA
PwBBAEgAWQBsAHUAagBWAD4AIAAGAPX/7P/m/+T/3v/f/+b/7f/y//X/+P/+/wEAAAAA
AAAAAAD//wEAAQABAAEA/v/+//7//v8BAAEAAAAAAAAAAAAAAAAAAAAAAAAAAAD+//7/
/v/+/wAAAAAAAAAA/v/+//7////////////+/wAAAAAAAAAAAgACAAIAAQD//wAAAAD/
/////////////////////v/+//7//v/+//z//P/8//z//P/7//v/+f/7//v/+//7//z/
/P/8//z/+v/6//r/+v/4//j/+P/3//f/9//3//f/9v/2//b/9v/0//P/8//y//P/8//y
//L/8P/w/+7/7v/u/+7/7v/s/+z/6//r/+v/7P/s/+v/6v/n/+f/6P/o/+j/6P/o/+j/
6v/q/+r/6v/r/+v/7f/u/+3/7v/u//D/8f/y//L/8//1//b/9//4//n/+v/7//z//P/8
//z//f8BAAEAAQABAAIAAgACAAMAAwADAAQABAAEAAQABAAFAAUABQAFAAUABwAHAAcA
BwAFAAUABQAFAAUABgAGAAUAAwADAAMAAwAFAAUABQAFAAUABQAFAAUABQAFAAUABQAD
AAMAAwADAAMAAwACAAIABAADAAMAAwADAAMAAwAEAAIAAgABAAEABAAEAAMAAwADAAMA
AwADAAEAAQABAAEAAgACAAIAAgABAAEAAAAAAAIAAgACAAIAAQABAAAAAAADAAMAAwAD
AAMAAwADAAMAAQAAAAAAAQADAAMAAwADAAUABAAEAAUABQAFAAUABQAEAAQABAADAAMA
AwADAAMAAwADAAMABAAGAAUABQAFAAMABAAEAAQABAAEAAQABAAEAAMAAwADAAQABAAE
AAQABQAFAAUABgAEAAQAAwADAAUABQAFAAUABQAFAAUABgAEAAQABAAEAAQABAAEAAUA
BwAGAAYABgAGAAYABgAGAAYABgAGAAQABAAEAAQABAAEAAQABAAEAAQABAAEAAQABAAE
AAQABAAFAAUABQAHAAcABwAHAAcABwAJAAoACAAIAAgACAAIAAgACQAJAAkACQAIAAgA
CQAIAAYABAACAAAA/v/+//z//P/+/////f/9//v/+//6//r/+v/7//z//P/9////AQAD
AAQABQAEAAQAAwACAAIAAgACAAIAAQABAAEAAQACAAIAAwADAAQABAAFAAUABAAEAAQA
BAAEAAQABAAEAAQABAAEAAUABQAEAAQABQAFAAcACwAQABQAFgAWABsAHQAeACEAJQAm
ACkANQBBAEcAUABlAHYAewBwAGAASgAoAA4A/f/y/+r/5v/i/+P/7P/z//T/9f/6/wAA
AwAEAAIAAgACAAEAAQABAAEAAQACAAIAAgACAAMAAwACAAIAAAAAAAAAAAAAAAAAAAAA
AAIAAgACAAIAAQAAAP///v8AAAAAAAABAAEAAQABAAAAAgACAAIAAgABAAAA///9//3/
/v/+//3////////////////////+//7//v/+//7//v/+//7//v/+//3//f/7//v/+//7
//v/+v/6//r/+v/6//r/+v/6//j/+P/4//f/9f/1//X/9f/0//T/9P/0//T/8//z//L/
7//v/+7/7v/w//D/7v/u/+7/7v/u/+z/6v/p/+n/6f/q/+r/6f/o/+f/5//o/+j/6P/o
/+j/6P/o/+j/6P/o/+f/5//p/+r/6//s/+z/7v/x//L/8v/z//P/9P/1//b/9//4//n/
+v/8//z//P/9////////////AAAAAAAAAQD/////AAAAAAIAAgACAAMAAwADAAMAAwAB
AAEAAQABAAMAAwADAAMAAwAEAAQAAwABAAEAAQABAAEAAQABAAEAAQABAAEAAQABAAEA
AQABAP////////////////7//v8AAP////////3//f/9//7//v/+//3//f/+//7//f/9
//3//f/9//3/+//7//v/+//8//z//P/8//3//f/8//z//P/8//z//P/9//3//P/8//3/
/f/9//3//f/9//3//f/9//z//P/9//3//f/9//3////+//7////9//3//f/9//7//v/+
//3//f/9//3//f/9//3//f/+//7//f/9//3//f/+//7//v/+//7//v/+//7//f/9//3/
/v/+//7//v/9//3//f/+//7//v/9//3///////////////////8AAP7//v/+//7//v/+
//7//////wAA/v/+//7//v/+//7//v/+//7//v/+//7//v/+//7//v/+//7//v/+//7/
/v/+//7//v/+//7//v/+/wAAAAAAAAAAAAAAAAAAAAD+//7/////////////////////
////AQAEAAQABAAEAAQABAAEAAUABQAFAAUABAACAAEAAAD+//7//P/6//j/+P/2//b/
+P/5//n/+f/3//f/9v/2//b/9//4//j/+f/6//r/+v/5//r/+//9//7//v/+//7//v/+
//3//f/9//3//v/+/////f/8//z//f/9//7//v/+/wAAAAAAAAAAAAAAAAAAAAABAAEA
AAAAAP//AQADAAUACgAOABAAFAAXABsAHgAhACMAKAApADMAQQBHAEoAUwBiAG0AbgBc
AEAAJAAMAPf/6v/k/+L/3v/b/97/5//s/+//9P/6////AAAAAAAAAAD///3//f/9//3/
/v/+//7//v/9//3//P/8//z//P/8//z//P/8//z//P/8//z//P/8//z//P/8//z//v/+
//7////9//3//f/8//z//P/8//z//v/+//7//f/7//z//P/7//3//f/9//3/+//7//v/
+v/8//z//P/8//z//P/8//z//P/7//v/+f/5//n/+f/5//b/9v/2//b/9v/2//b/9v/2
//b/9v/1//X/9f/1//X/9P/0//T/9P/y//H/8f/w//H/8f/w//D/7v/u/+z/7P/s/+z/
7P/q/+r/6f/p/+n/6P/o/+f/5v/l/+X/5v/m/+b/5v/m/+b/5v/m/+b/5v/n/+f/6f/q
/+n/6v/q/+z/7//w//D/8f/z//T/9f/2//f/+P/5//r/+P/4//j/+f/7//v/+//7//z/
/P/8//3//////wAAAAD+//7//v///wEAAQABAAEA////////////////////////AAAA
AP/////////////////////////////////////////////////////////////+//7/
/v/9//3//f/7//v/+//8//7//v/9//3/AAAAAP/////9//3//f/9//3//f/9//3//P/8
//z//P/7//v/+v/6//v//P/9//7///////7//v/9//3//f/9//3//f/9//3////+//7/
///9//3//f/9//3//P/8//3////////////+//7//v/9//3//f/9//3/////////AAD+
//3//f/9//3//v/+//7//v/+//7//v8AAP////////7//v/+//7/////////AAD+//7/
/f/9////////////////////AAAAAAAAAAAAAAAAAAAAAAEA///+/wIAAgACAAIAAgAA
AAAAAAAAAAAAAAAAAAAAAgACAAIAAgACAAIAAgACAAAAAAAAAAAAAgACAAIAAgAAAAAA
AAAAAAIAAgACAAIAAAAAAAAAAAAAAAAAAQABAAEAAQABAAEAAwADAAMABQAGAAYABgAG
AAYABgAGAAcABQAFAAUABAAGAAUABAACAAAA/v/8//r/+P/2//b/+P/7//v/+//5//f/
9v/2//b/9//4//j/+f/9//7///////3//f/+//7/AAAAAAAAAAAAAP//////////AAAA
AAEAAQAAAAAAAQABAAIAAgACAAIAAgACAAIAAgACAAIAAgABAAEAAAAAAAMAAwAFAAcA
DAASABQAFgAZAB0AHgAfACMAJAAnAC0ANwA/AEYAVQBmAHUAdgBmAFIANgAWAAEA9v/s
/+b/5P/j/+T/6//w//H/9v/8/wEAAgAEAAQABAADAAEAAQABAAEAAAAAAAAAAAD/////
/v/+/wAAAAAAAAAAAAAAAAAAAAAAAAAAAAAAAAAAAAAAAAAAAAAAAAAAAQABAAEAAQAA
AAAAAAAAAAAAAAAAAAAA//8BAAIAAgABAAAA///+//3//f/9//3//P/+//7//v/+//7/
/v/+//7//v/9//3/+//7//v/+//7//r/+v/6//r/+v/6//r/+v/4//j/+P/3//f/9//3
//f/9v/2//b/9v/0//P/8//y//H/8f/w//D/8P/w/+7/7v/u/+7/7v/s/+z/6//r/+v/
7P/s/+v/6v/n/+f/6P/o/+j/6P/o/+j/6P/o/+j/6P/p/+n/6//s/+3/7v/u//D/7//w
//D/8f/z//T/9f/2//n/+v/7//z//v/+//7///8BAAEAAQABAAIAAgACAAMAAQABAAIA
AgAEAAQABAAFAAUABQAFAAUABQAFAAUABQAHAAcABwAHAAUABgAGAAUABQAFAAUABQAH
AAcABwAHAAUABQAFAAUAAwADAAMAAwADAAMAAwADAAUABQAEAAQABAADAAMAAwADAAMA
AwAEAAQABAADAAMAAgACAAEAAQABAAEAAQABAAMAAwADAAMAAgACAAIAAgADAAMAAgAC
AAIAAgACAAIAAwADAAIAAgADAAMAAwADAAMAAwADAAMAAwACAAIAAwABAAEAAQABAAMA
AgACAAMAAwADAAMAAwACAAIAAgABAAMAAwADAAMAAwADAAMABAACAAEAAQABAAIABAAF
AAYABQAEAAMAAgACAAEAAQABAAIAAgACAAIAAwADAAMABAAEAAQAAwADAAMAAwADAAMA
AwADAAMABAACAAIAAgACAAIAAgACAAMAAwAEAAQAAgACAAIAAgACAAIAAgACAAIAAgAC
AAIAAgACAAIAAgACAAIAAgACAAIAAgACAAMAAwADAAMAAwADAAMAAwADAAUABgAGAAYA
BgAGAAYABgAHAAcABwAHAAYABgAFAAQAAgAAAP7//P/6//r/+P/4//r/+//7//v/+//7
//r/+v/4//n/+v/6//n/+//8//3/////////AAD+//7//v/+//7//v/9//3//////wAA
AAABAAEAAAAAAP////8AAAAAAAAAAAAAAAAAAAAAAAAAAAIAAwADAAIAAAABAAMABQAH
AAwAEAASABQAFwAZABoAHwAlACgAKwA3AEEARwBOAF8AcgB3AGoAVgBAACAABAD3/+7/
5v/g/97/3//o/+//8v/z//b//P///wIAAAAAAAAA//////////////7//v/+//7//f/9
//z//P/8//z//P/8//3//v///wAAAAAAAAAAAAD+//7//v/+//7//v/+/////f/9//3/
/P/+//7//v/+//7//v/+//3//f/+//7//f/7//v/+//7//3//f/9//z//P/8//z//P/6
//r/+v/6//z/+//7//n/+f/5//n/+f/4//j/+P/4//b/9v/2//b/9P/0//T/8//z//P/
8//z//L/8v/y//L/8P/v/+//7v/t/+3/7P/s/+z/7P/q/+r/6v/q/+r/6P/o/+f/5//n
/+T/5P/j/+L/4//j/+T/5P/m/+b/5v/m/+T/5P/k/+T/5f/l/+f/6P/p/+r/6v/s/+//
8P/w//H/8//0//X/9v/3//j/+f/6//r/+v/6//v//f/9//3//f/+//7//v////3//f/+
//7/AAAAAAAAAQD//////////wEAAQABAAEAAQABAAEAAQD//wAAAAD/////////////
AQABAAEAAQABAAEAAQABAAEAAQABAAEA/////////////////v/+//7//f/9//3//f/9
//3//v/+//7//f/9//7//v/9//3//f/9//3//f/7//v/+//7//v//P/9//7//f/9//z/
/P/8//z//P/8//3//f/8//z//f/9//3//f/9//3//f/9/////v/+///////////////9
//z//P/9//3//f/9//3//v/+//7//f///////////////////wAA///9//z/+//7//z/
/P/8//7//v/+//7/AAD////////+//7//v/+/////////wAAAAAAAP//////////////
//3//f/9//7//v/+//7//v8AAAAAAAABAAEAAAD+//7//v/+//7//v/+//7//v/+//7/
/v/+/w==
         </WaveFormData>
      </LeadData>
      <LeadData>
         <LeadByteCountTotal>10000</LeadByteCountTotal>
         <LeadTimeOffset>0</LeadTimeOffset>
         <LeadSampleCountTotal>5000</LeadSampleCountTotal>
         <LeadAmplitudeUnitsPerBit>4.88</LeadAmplitudeUnitsPerBit>
         <LeadAmplitudeUnits>��V</LeadAmplitudeUnits>
         <LeadHighLimit>2147483647</LeadHighLimit>
         <LeadLowLimit>268435456</LeadLowLimit>
         <LeadID>V2</LeadID>
         <LeadOffsetFirstSample>0</LeadOffsetFirstSample>
         <FirstSampleBaseline>0</FirstSampleBaseline>
         <LeadSampleSize>2</LeadSampleSize>
         <LeadOff>FALSE</LeadOff>
         <BaselineSway>FALSE</BaselineSway>
         <ExcessiveACNoise>FALSE</ExcessiveACNoise>
         <MuscleNoise>FALSE</MuscleNoise>
         <LeadDataCRC32>2585721450</LeadDataCRC32>
         <WaveFormData>
/P/8//z//P/8//z//P/8//r/+v/6//r//P/8//z//P/8//z//P/8//z//P/8//z/+v/6
//r/+v/6//r/+v/6//z//P/9//7//P/8//z//P/8//7///8AAAAAAAACAAQABQAFAAcA
BwAHAAcABwAHAAcABwAHAAcAAgD///7//P/8//z//f/9//z/+P/2//b/9f/1//b/9v/2
//b/9v/2//b/9v/2//X/9f/0//T/9P/0//T/9P/z//X/9f/1//X/8//0//T/9P/0//T/
9P/0//b/9v/3//f/9f/1//X/9f/3//f/9//3//f/9//5//r/+////wUADAARABkAKAA6
AFEAcgCaAMUA9wAtAU8BRgEpAQMBygB+AD4ACwDP/43/ZP9W/1X/YP9v/4T/mf+x/8T/
0v/d/+n/8v/2//f/+v/6//r/+//7//v/+//8//z//P/9//3/+//8//z//P/+//7/////
/////////wAA/v/+//7//v8AAAAAAQABAAEAAQABAAEAAgACAAIAAgADAAMAAwADAAEA
AQABAAEAAwADAAQABAAEAAQABAAEAAIAAgADAAMAAwADAAMAAwADAAMABAAEAAQABAAD
AAMAAwADAAMAAwADAAMAAwAEAAUABQAGAAcABQAFAAUABQADAAMAAgACAAEAAQABAAEA
AgABAAEAAQD+//z//P/8//7//v/9//z//P/8//r/+v/4//f/9v/1//T/9P/z//H/8v/x
//D/8P/v/+7/7v/t/+3/7P/s/+z/7P/s/+z/7P/v/+//8f/y//P/9P/0//X/9f/2//f/
+P/7//z//f/+//z//f/+//7///8AAAAAAAAAAAEAAQACAAIAAgACAAIAAAAAAAAAAAAA
AAAAAAAAAAAAAAAAAAAAAQACAAQABQACAAIAAgACAAIAAgACAAIAAgAAAAIAAgACAAIA
AwADAAEAAQABAAEAAwADAAMAAwABAAEAAQABAAEAAQABAAEAAgACAAMAAwADAAIAAgAC
AAIAAgACAAIAAgACAAIAAgACAAIAAgACAAIAAgACAAIAAQABAAEAAQADAAMAAgACAAAA
AAAAAAAAAAAAAP///////////v/9//3//f/+//7//v/+//7//v/9//3//f/9//3//f/9
//3//f/9//3//P/+//7//v/+//z//P/8//z//P/7//v/+//7//v/+//7//z//P/8//z/
/P/8//v/+//7//v/+//7//n/+f/5//r//P/7//v/+//7//v/+//7//v/+//7//v/+//7
//v/+//6//r/+f/5//v/+v/6//z//P/8//z/+v/6//r/+v/6//r/+v/6//r/+v/6//r/
+v/6//r/+v/6//r/+v/6//r/+v/6//r/+P/4//j/+P/6//r/+v/6//r/+v/6//r/+v/6
//r/+v/4//j/+P/4//j/+P/5//r//P/8//z//P/8//7///8AAAAAAAACAAQABQAFAAcA
BwAHAAcABwAHAAcABwAHAAcABAABAAAA/v/8//z//f/9//z/+P/2//b/9//3//j/+P/2
//b/9v/2//b/9v/2//X/9f/0//T/9P/0//T/9P/z//P/8//z//P/8//0//T/9P/0//T/
9P/0//L/8v/z//P/9f/1//X/9f/z//P/8//z//P/8//1//b/9//3//v/AgAJAA8AGAAm
ADUASABqAJcAwwD1ACsBSgE/ARsB9AC8AHYAOQAJAM3/iv9c/0n/Sv9X/2j/e/+R/6r/
wP/R/93/6P/w//X/9v/2//b/9//3//f/9//4//j/+P/5//n/+//8//z//P/6//r/+//7
//v/+//7//z//P/8//z//P/8//z//f/9/////////////v/+//7//v///////////wEA
AQABAAEAAQABAAIAAgACAAIAAgACAAIAAgADAAMAAwADAAMAAwADAAMABAAEAAQABAAD
AAMAAwADAAMAAwADAAMAAwAEAAQAAwADAAMAAwADAAMAAwADAAMAAgACAAEAAQABAAEA
AgABAAEAAQD///z/+//6//v//P/8//z//P/8//r/+v/6//n/+P/3//T/9P/z//H/8f/x
//H/8v/v/+7/7v/t/+3/7P/s/+z/6v/q/+r/6v/r/+v/7f/u//H/8v/y//P/8//0//X/
9v/3//j/+f/6//r/+//8//z//f/+//7//v/+//////8AAAAAAAAAAAAAAAAAAAAAAAAA
AAAAAAAAAAAAAAAAAAAA/v/+//////8AAAAAAAAAAAAAAAAAAAAAAAD+/wAAAAAAAAAA
AQABAAEAAQABAAEAAQABAAEAAQD//////////wEAAQABAAEAAAAAAAEAAQABAAAAAAAA
AAAAAAAAAAAAAgACAAIAAgACAAIAAgACAAAAAAAAAAAA//////////8BAAEAAAAAAP7/
/v/+//7/AAAAAP/////9//3//P/7//3//f/+//7//P/8//z//P/9//3//f/9//3//f/9
//3/+//7//v/+v/6//r/+v/6//z//P/8//z//v/9//3//f/7//v/+//7//z//P/8//z/
/P/8//v/+//7//v/+//7//v/+//7//z/+v/5//n/+f/7//v/+//7//v/+//7//v/+//7
//v/+//8//z/+//7//v/+v/6//z//P/8//z//P/8//z//P/8//z//P/8//z//P/8//z/
/P/8//z//P/6//r/+v/6//r/+v/6//r//P/8//z//P/6//r/+v/6//z//P/8//z//P/8
//z//P/8//z//P/8//z//f/+//7/AAAAAAAAAAACAAMABAAEAAIABAAGAAcABwAJAAkA
CQAHAAcABwAHAAcABwAHAAQAAwACAAAA/v/+///////+//r/+P/4//f/9//4//j/+P/4
//j/+P/4//j/+P/3//f/9v/2//b/9v/0//T/8//z//P/8//z//P/9v/2//b/9v/2//b/
9v/2//b/9//3//f/9f/1//X/9f/3//f/9//3//f/+f/6//v/AQAJAA4AEQAbACgAOABL
AGoAlAC/AOsAHQFDAUIBIwH7AMQAfgA+AA0A0/+R/2b/Wv9b/2D/bf+A/5f/q/++/87/
2//l//D/9P/5//r/+v/6//v/+//7//v//P/8//z//f/9//3//v/+//7//v/+///////9
//3//f/+/wAAAAAAAAAAAAAAAAEAAQD//////////wIAAgACAAIAAQABAAEAAQADAAMA
AwADAAMAAwAEAAQAAgACAAIAAgAEAAQABQAFAAUABQAFAAUAAwADAAQABAAEAAQAAwAD
AAMAAwADAAMAAwADAAMABAAEAAMAAwADAAMAAwADAAMAAQABAAAAAAABAAEAAQABAAAA
////////AAD+//7//v/8//z/+//6//r/+v/4//j/9v/1//T/8//0//T/8//x//D/7//u
/+7/7f/s/+z/6//p/+j/6P/o/+n/6v/r/+z/6//r/+3/7v/v//D/8P/x//P/9P/1//b/
9//4//n/+v/4//n/+v/6//3//v/+//7//v//////AAAAAAAAAAAAAAAAAAAAAAAAAAAA
AAAAAAAAAAAAAAAAAAAAAAABAAEAAAAAAAAAAAAAAAAAAAAAAAAA/v8AAAAAAgACAAMA
AwADAAMAAwADAAEAAQABAAEAAgADAAQABQADAAMAAwADAAQABAAFAAUABwAGAAYABgAE
AAQABAAEAAQABAAEAAQABAAEAAQABAAEAAQABAAEAAMAAwADAAMAAwADAAIAAgACAAIA
AgACAAIAAgABAAEAAwADAAIAAQD/////AAAAAP7//v/+//7//v///wAAAQD/////////
/wEAAQABAAAAAAAAAAAAAAD+//7//v/+/wAA///////////////////+//7//v/+//7/
/v/9//3//f/9//3//f/7//v/+//8//7//f/9//3/+//7//v/+//9//3//f/9//v/+//7
//v//v/+//3//f////z/+v/8//z//P/8//7//v/+//7//P/8//z//P/8//z//P/8//z/
/P/8//z//v/+//7//v/8//z//P/8//3//v/+//7//P/8//z//v8BAAIAAgACAAIABAAF
AAUACQAJAAkACQAJAAkACQAJAAkACQAGAAMAAAD+//z//P///////v/6//b/9v/1//X/
+P/4//j/+P/4//j/+P/4//j/9//3//b/9v/2//b/9v/2//X/9f/1//P/8//z//T/9P/0
//T/9P/2//b/9v/2//X/9f/1//X/9f/1//X/9f/1//X/9f/1//n/+v/7/wEABwAMABMA
HQAqADgATwBwAJgAwwD1ACsBTQFGAScBAQHIAIAAPgALAM//jf9k/1r/W/9g/2//hP+b
/7H/xP/S/93/5//w//b/9//4//j/+P/5//n/+f/5//r//P/8//3//f/9//7//v/+//7/
/v//////////////AAAAAAAAAAAAAAAAAAABAAEA//////////8AAAAAAAAAAAMAAwAD
AAMAAQABAAEAAQADAAMABAAEAAIAAgACAAIAAgACAAMAAwADAAMAAwADAAEAAQACAAIA
BAAEAAMAAwADAAMAAwADAAMAAwADAAQABAADAAMAAwADAAMAAwADAAEAAQAAAAAAAQAB
AAEAAQD+//3//f/9//7//P/8//z/+v/6//n/+P/6//r/+P/4//b/9f/0//P/9P/0//P/
8f/y//H/8P/w/+3/7P/s/+v/6//q/+r/6v/q/+r/6v/q/+v/6//t/+7/7//w//D/8f/z
//T/9f/2//f/+P/5//r//P/9//7//v/9//7//v/+/wAAAQABAAIAAAAAAAAAAAACAAIA
AgACAAAAAAAAAAAAAAAAAAAAAAACAAIAAwADAAAAAAAAAAAAAAAAAAAAAAACAAAAAgAC
AAEAAAAAAP//AQABAAEAAQD//////////wEAAQABAAEAAQABAAEAAQACAAIAAwADAAEA
AAAAAAAAAgACAAIAAgACAAIAAgACAAAAAAAAAAAAAAAAAAAAAAD////////////////+
//7//v/+//7//v8AAAAA//////3//f/8//v//f/9//7//v/8//z//P/8//3//f/9//3/
+//7//v/+//9//3//f/8//z//P/8//z//P/8//z//P/8//v/+//7//v/+//7//v/+v/6
//r/+v/6//r/+f/5//v/+//7//v/+f/5//n/+v/8//v/+//7//v/+//7//v/+f/5//n/
+f/5//n/+f/5//r/+v/5//n/+f/4//r/+P/4//j/+P/4//j/+P/4//j/+P/4//j/+v/6
//r/+v/4//j/+P/4//j/+P/4//j/+P/4//j/+P/4//j/+P/4//j/+P/4//j/+v/6//r/
+v/6//r/+v/6//j/+P/5//r/+v/6//r/+v/6//z//f/+//7//v8AAAIAAwADAAUABQAF
AAUABQAFAAUABQAFAAUAAAD9//z/+v/6//r/+//7//r/9v/0//T/8//z//T/9P/y//L/
8v/y//P/9P/1//X/9P/y//H/8P/y//L/8v/x//H/8f/x//H/8f/y//L/8v/y//L/8v/y
//L/8v/z//P/8//z//P/8//z//P/8//z//P/8//1//b/9f/7/wEABgAPABcAJAA2AEsA
bgCaAMkA+wAvAUkBOgEZAfEAtgBwADYABQDH/4X/WP9I/0v/WP9p/37/k/+p/77/0P/f
/+n/8v/4//X/9P/0//T/9f/3//f/9//4//j/+P/5//n/+f/6//r/+v/6//r/+//7//v/
+//7//z//v/+//7//v/+//7/////////////////AAAAAAAAAAD/////////////////
/////////wAAAAACAAIAAgACAAIAAgADAAMAAwADAAMAAwABAAEAAgACAAQABAADAAMA
AQABAAEAAQADAAMAAwAEAAIAAQABAAEAAwADAAMAAwABAAEAAAAAAP//////////AAD/
///////+//z//P/8//z//P/7//r/+v/6//j/+P/2//X/9P/z//P/9P/0//P/8v/x//D/
8P/t/+z/7P/r/+v/6v/q/+r/6v/q/+r/6v/r/+v/7f/u/+//8P/w//H/8//0//X/9v/3
//j/+f/6//r/+//8//z//f/+//7//v/+//////8AAP7//v/+//7/AAAAAAAAAAD+//7/
/v/+//7//v/+//7//v/+///////+//7//v/+//7//v/+//7//v/8//7//v8AAAAAAQAB
AP////////////////////////////////3//f/9//3/AAAAAAEAAQD///7//v/+//7/
/v/+//7/AAAAAAAAAAAAAAAAAAAAAAAAAAAAAAAA/////////////////v/+//7//v/+
//7//v/+//3//f/9//3//P/7//v/+//8//z//P/8//z//P/7//v/+//7//v/+//7//v/
+//7//v/+v/6//r/+v/6//r/+v/6//r/+P/3//f/9//4//n/+v/7//r/+v/6//r/+P/4
//f/9//5//n/+f/5//n/+f/5//r/+v/5//n/+f/5//n/+f/5//f/9//3//f/+f/5//n/
+f/6//r/+f/5//n/+v/4//j/+P/4//j/+P/4//j/+P/4//j/+P/4//j/+P/4//j/+P/4
//j/+P/4//j/+P/4//j/+P/4//j/+P/4//j/+P/2//b/9v/2//j/+P/4//j/+P/4//j/
+P/6//v//P/8//r/+v/6//r//v///wAAAAAAAAIABAAFAAUABwAHAAcABQAFAAUABQAF
AAUABQACAP///v/8//r/+v/7//v/+v/4//b/9v/1//X/9v/2//b/9P/0//T/9P/2//b/
9f/1//T/9P/0//T/8v/y//H/8f/z//P/8//z//T/9P/0//T/8v/y//L/8v/y//P/8//z
//X/9f/1//X/9f/1//X/9f/1//f/+P/5//3/AQAGAA0AFwAgAC4AQQBgAIoAswDfABUB
QQFCASUB/QDKAIYARAATANv/mf9m/1L/Uf9a/2f/eP+N/6X/uv/M/9n/4//s//T/9//4
//j/+P/5//n/+f/5//r/+P/4//n/+f/7//z//P/8//z//P/9//3//f/9//3//v/8//z/
/P/8//7//v/////////////////+//7//v/+/wEAAQABAAEAAwADAAMAAwABAAEAAgAC
AAIAAgACAAIAAgACAAMAAwAFAAUABQAFAAMAAwAEAAQABAAEAAMAAwADAAMAAwADAAMA
AwADAAQABAADAAMAAwABAAEAAQABAAEAAQAAAAAAAAABAAIAAwAAAP////////7//P/8
//z//P/8//v/+v/6//r/+P/4//j/9//2//X/9P/0//P/8f/w/+//7v/u/+3/7P/s/+v/
7f/s/+z/7P/s/+z/7P/s/+v/6//t/+7/7//w//D/8f/1//b/9//4//n/+v/7//z/+v/7
//z//P///wAAAAAAAAAAAQABAAIAAgACAAIAAgAEAAQABAAEAAMAAgABAAAAAQACAAMA
BAACAAIAAwADAAIAAgACAAIAAAAAAAAAAAACAAAAAgACAAIAAgADAAMAAwADAAMAAwAD
AAMAAwADAAMAAwADAAMAAwADAAMAAwAEAAQABQAFAAUABAAEAAQABgAGAAYABgAEAAQA
BAAEAAIAAgACAAIAAgACAAIAAgABAAEAAQABAAEAAQAAAAAAAgACAAIAAgACAAIAAQAB
AAMAAwACAAEAAAD//////v8AAAAAAAAAAP/////////////////////9//3//f/8//7/
/v/+//7//v/+//7//v/+//3//f/9//3//f/9//3//P/8//z//P/+//7//f/9//3//f/9
//3//f/9//3//v/+//3//f/9//3//f/9//3//f/9//3//f/9//3//f/9//7//v/9//3/
///+/wAAAAAAAAAAAAD+//7//v/+//7//v/+//7//v/+//7//v/8//z//P/8//7//v/+
//7//v/+//7////+//7//v/+/wAAAAACAAMAAgACAAIABAAGAAcABwAJAAkACQAJAAkA
CwALAAsACwALAAgABQAEAAQAAgACAAMAAgAAAPv/+P/6//n/+f/6//r/+v/6//r//P/8
//z//P/6//n/9//2//b/9v/2//b/9//3//f/9//1//X/9v/2//j/+P/4//j/9v/2//b/
9//5//n/+f/5//n/+f/5//n/9//3//f/+f/6//3/AQAHAAwAEwAdACoAOABJAGgAkAC5
AOMAGQFHAUwBMQELAdYAkgBMABkA4/+j/3L/YP9d/2L/b/+C/5f/rf/C/9D/2//l/+7/
9v/7//r/+v/6//v//f/9//3//v/+//7/////////AAAAAAAA/v/+//////////////8A
AAIAAgACAAIAAAAAAAEAAQADAAMAAwADAAIAAgACAAIABQAFAAUABQADAAMAAwADAAMA
AwAEAAQABAAEAAQABAAEAAQABQAFAAUABQAFAAUABQAFAAYABgAGAAYABQAFAAUABQAF
AAUABQAFAAUABgAIAAcABwAHAAYABQAEAAMABQAFAAQABAABAAEAAQABAAAA////////
/v/8//z//P/8//z/+//6//r/+v/4//j/+P/3//b/9f/0//T/8//x//D/7//u/+7/7f/s
/+z/6//r/+r/6v/q/+r/6v/q/+r/7f/t/+//8P/x//L/8v/z//X/9v/3//j/9//4//n/
+v/8//3//v/+////AAAAAAAAAAABAAEAAgAAAAAAAAAAAAIAAgACAAIAAgACAAIAAgAA
AAAAAAAAAAIAAgADAAMAAgACAAIAAgAAAAAAAAAAAAAA/v8AAAAAAAAAAAEAAQABAAEA
AQABAP////////////////////8BAAEAAQABAAAAAAABAAEAAQAAAAAAAAAAAAAAAAAA
AAAAAAAAAAAAAAAAAAAAAAD+//7//v/+//////////////////7//v/+//7//v/+//7/
/v/9//3//f/9//z/+//7//v//P/8//z//P/8//z//P/9//7////+//3//P/7//3//f/9
//z/+v/6//r/+v/6//r/+v/6//r/+f/5//n/+f/5//n/+f/6//r/+v/6//r/+v/5//n/
+f/5//n/+f/5//n/+f/6//r/+f/5//n/+f/5//n/+f/5//n/+f/5//n/+f/5//n/+P/4
//f/9//7//r/+P/4//j/+P/4//r/+v/6//r/+P/4//j/+P/6//r/+v/6//j/+P/4//j/
+v/6//r/+v/4//j/+P/4//r/+v/6//r/+v/6//r/+v/4//j/+P/4//n/+v/6//r/+v/6
//r//P///wAAAAAAAAIABAAFAAUABwAHAAcABwAHAAcABwAHAAcABwAEAAEAAgAAAP7/
/v///////v/6//b/9v/1//X/9v/2//b/9v/0//T/9P/0//b/9f/1//T/9P/0//T/9P/0
//P/8//z//P/8//z//T/8v/y//L/8v/0//T/9P/0//X/9f/1//X/9f/1//X/9f/1//X/
9f/1//X/+P/5//v///8EAAkAEQAcACgAOQBOAHIAnwDNAP8ANQFOATkBFQHsALAAagAx
AP//v/9+/1T/Sf9O/1v/bv+B/5f/sP/E/9P/3//q//L/9//4//j/+P/5//n/+f/5//r/
+v/6//v/+//7//z//P/8//z//P/9//3//f/9//3//v/+//7//v/+//7//v//////////
//////8AAAAAAAAAAP//////////AQABAAEAAQD/////AAAAAAIAAgACAAIAAAAAAAEA
AQADAAMAAwADAAMAAwAEAAQABAAEAAMAAwADAAMAAwADAAMAAwADAAQABAADAAMAAwAB
AAEAAQABAAMAAwACAAIAAQABAAEAAQAAAP///////wAA/v/+//7//P/8//v/+v/6//r/
+P/4//j/9//2//X/9P/0//P/8f/y//H/8P/w/+//7v/u/+3/6//q/+r/6v/q/+r/6v/q
/+n/6f/r/+z/7f/u/+7/7//x//L/8//0//f/+P/5//r/+P/5//r/+v/7//z//P/8//7/
/////wAAAAAAAAAAAAD+//7//v/+/wAAAAAAAAAA/v/+//7//v/+//7///////7//v/+
//7//v/+//7//v8AAP7/AAAAAP7//v//////AQABAAEAAQD/////////////////////
///////////+//7//////wEAAAAAAAAAAgACAAIAAgACAAIAAgACAAAAAAAAAAAA/v/+
//7//v/9//3//f/9///////+//7/AAAAAAAAAAD+//7//f/9//3//f/8//v//f/9//7/
/v/8//z//P/8//v/+//7//v//f/9//3//f/7//v/+//6//r/+v/6//r//P/8//z//P/6
//n/+f/5//v/+//7//v/+v/6//r/+v/6//r/+f/5//n/+f/5//n/+//7//v//P/6//n/
+f/5//v/+//7//v/+f/5//n/+f/7//v/+//7//r/+v/5//n/+f/6//z//P/8//z//P/6
//r/+v/6//r/+v/6//r//P/8//z//P/6//r/+v/6//r/+v/6//r//P/8//z//P/6//r/
+v/6//r/+v/6//r/+v/6//r/+v/6//r/+v/6//v//P/8//z//P/8//z//v///wAAAAAA
AAIABAAFAAUABwAHAAcABwAHAAcABwAHAAcABwAEAAEAAAD+//z//P/9//3//P/4//b/
9v/1//X/9v/2//b/9v/2//b/9v/2//b/9f/1//T/9P/0//T/9P/y//H/8f/x//P/8//z
//T/8v/y//L/8v/0//T/9P/0//X/9f/1//X/9f/1//X/9f/1//X/9f/1//f/9v/3//v/
AQAIAA0AEwAgAC4APQBUAHgAowDNAP0ALwFIATkBEQHiAKYAZAApAPX/t/96/1r/Vf9Y
/2H/cv+H/5v/sP/C/8//2//o//D/9f/4//j/+P/5//n/+f/5//r/+v/6//v/+//7//z/
/P/8//z//P/9//3//f/9//3//v/+//7//v/+/wAAAAABAAEA//////////8AAAAAAAAA
AP//////////AQABAAEAAQADAAMABAAEAAIAAgACAAIAAgACAAMAAwAFAAUABQAFAAMA
AwAEAAQABAAEAAMAAwADAAMAAwADAAMAAwADAAQABAADAAMAAwADAAMAAwADAAMAAwAC
AAIAAQABAAEAAQAAAP////////7//P/8//z//P/8//v/+v/6//r/+P/4//j/9//2//X/
9v/2//X/8//w/+//7v/u/+3/7P/s/+v/6//q/+r/6v/q/+r/6v/q/+n/6f/r/+z/7f/u
/+7/7//x//L/8//0//f/+P/5//r/+v/7//z//P/9//7//v/+//7//////wAAAAAAAAAA
AAAAAAAAAAAAAAIAAgACAAIAAgACAAIAAgACAAIAAwADAAAAAAAAAAAAAAAAAAAAAAAC
AAAAAgACAAIAAgADAAMAAQABAAEAAQABAAEAAQABAAIAAwAEAAUAAwADAAMAAwAEAAQA
BQAFAAcABgAGAAYABAAEAAQABAAEAAQABAAEAAQABAAEAAQABAAEAAQABAADAAMAAwAD
AAMAAwACAAIAAgACAAIAAgACAAIAAQABAAMAAwACAAEAAQABAAIAAgAAAAAAAAAAAAEA
AQABAAEA///////////////////+/wAAAAAAAAAA/v/+//7//v/+//3//f/9//7///8A
AAEAAQAAAP///v/+//7//f/9//3//f/9//3/////////AAD+//3//f/9//3//f/9//3/
/f/9//3//f/7//v/+//7//z//P/7//v//f/+//z//P/8//z//P/8//z//P/8//r/+v/6
//r/+v/6//r/+v/8//z//P/8//z//P/8//z/+v/7//z//P/8//z//P/8//7///8AAAAA
AgAEAAYABwAFAAcABwAHAAcABwAHAAcABwAHAAcABAADAAIAAAD+//z//f/9//z/+v/4
//j/9//3//j/+P/4//b/9v/2//b/+P/4//f/9//2//b/9v/2//T/9P/z//P/9f/1//X/
9f/2//b/9v/2//T/9P/0//T/9v/3//f/9//3//f/9//3//n/+f/5//n/9//5//r/+f/9
/wUADAAPABcAJAAyAEMAYACMALcA4QAVAUMBTgEzAQ8B4ACaAFIAHQDp/6X/bv9a/1v/
Xv9p/3z/k/+n/77/0P/Z/+P/7P/2//n/+v/6//r/+//7//v/+//8//z//P/9//3//f/+
//7//v/8//z//f/9//7///8AAAIAAgACAAIAAgAAAAAAAQABAAEAAQABAAEAAAAAAAAA
AAADAAMAAwADAAMAAwADAAMAAQABAAIAAgACAAIAAgACAAQABAAFAAUAAwADAAMAAwAB
AAEAAgACAAQABAADAAMAAwADAAMAAwAFAAUABQAGAAQAAwADAAMAAwADAAMAAwADAAMA
AgACAAEAAQABAAEAAAD////////+//z//P/8//r/+v/5//j/+v/6//j/+P/2//X/9P/z
//L/8v/x/+//7v/t/+z/7P/s/+z/7f/t/+v/6v/q/+r/6v/q/+r/6v/r/+v/7f/u/+//
8P/w//H/8//0//X/9v/5//r/+//8//r/+//8//z///8AAAAAAAD+//////8AAAAAAAAA
AAAAAgACAAIAAgAAAAAAAAAAAAAAAAAAAAAAAAAAAAEAAQAAAAAAAAAAAAAAAAAAAAAA
AgAAAAIAAgAAAAAAAQABAAEAAQABAAEAAQABAAEAAQADAAMAAwADAAEAAQABAAEABAAE
AAUABQADAAIAAgACAAQABAAEAAQABAAEAAQABAACAAIAAgACAAQABAAEAAQAAwADAAMA
AwABAAEAAAAAAAAAAAAAAAAAAgACAAEAAQADAAMAAgABAAEAAQACAAIAAgACAAIAAgAA
AP///v/9/////////////////////v8AAAAAAAAAAP7//v/+//7//P/7//v/+//7//v/
+//7//7//v/+//7//v/+//3//f/9//3//f/9//3//f/9//7//v/9//3//f/9//3//f/9
//3//f/9//3//f/9//3//f/+//7//f/9/////v/8//z//P/8//z//P/8//z//P/8//z/
/P/8/w==
         </WaveFormData>
      </LeadData>
      <LeadData>
         <LeadByteCountTotal>10000</LeadByteCountTotal>
         <LeadTimeOffset>0</LeadTimeOffset>
         <LeadSampleCountTotal>5000</LeadSampleCountTotal>
         <LeadAmplitudeUnitsPerBit>4.88</LeadAmplitudeUnitsPerBit>
         <LeadAmplitudeUnits>��V</LeadAmplitudeUnits>
         <LeadHighLimit>2147483647</LeadHighLimit>
         <LeadLowLimit>268435456</LeadLowLimit>
         <LeadID>V3</LeadID>
         <LeadOffsetFirstSample>0</LeadOffsetFirstSample>
         <FirstSampleBaseline>0</FirstSampleBaseline>
         <LeadSampleSize>2</LeadSampleSize>
         <LeadOff>FALSE</LeadOff>
         <BaselineSway>FALSE</BaselineSway>
         <ExcessiveACNoise>FALSE</ExcessiveACNoise>
         <MuscleNoise>FALSE</MuscleNoise>
         <LeadDataCRC32>549879750</LeadDataCRC32>
         <WaveFormData>
/v/+//7//v/+//7//v/+//3//P/7//r//P/8//z//P/8//z//P/8//z//P/8//z//P/8
//z//P/6//r/+v/6//z//P/8//3//f/9//3//f/9////AAAAAAAAAAACAAMABAAFAAYA
BgAGAAYABgAHAAcABwAHAAcABAADAAIA//8BAAIAAgACAP//+//5//n/+f/5//n/+f/3
//f/9v/2//f/9//2//X/9f/0//T/9P/2//b/9f/1//P/8//z//P/8//z//T/9P/1//X/
9f/1//f/9//3//j/9v/2//f/9//3//f/9//3//f/9//4//n//P/9/wEABgAOABcAJAA2
AEwAagCNALUA5QAXATkBPAEgAfIAuwCFAFQAIADg/6L/e/9t/2v/b/91/4D/kv+p/7//
zv/Z/+T/7v/z//X/9v/2//f/+P/4//j/+P/5//n/+v/6//v/+f/5//n/+v/8//z//f/9
//3//f/+//7//v/+//7///////////////////////////////////8CAAIAAgACAAAA
AQABAAAAAgADAAMAAwABAAIAAgACAAIAAgACAAMAAwADAAMAAwADAAMAAwADAAIAAgAC
AAEAAwADAAQABAAEAAQABAAFAAcABwAHAAcABQAFAAUABQAFAAUABQAFAAMAAgACAAIA
BAADAAMAAwADAAMAAgACAAAAAQABAAAAAgAAAP7//v/8//z/+//6//n/+P/3//b/8//y
//H/8P/w//D/8P/w/+//7v/t/+3/7f/s/+z/7P/u/+7/7//x//D/8P/x//L/8//0//X/
9//4//n/+v/6//r//P/9//7//v///wAAAAD+/////////wEAAQABAAEAAQAAAP///v/9
//3//f/9////////////AQABAAEAAQD//////////wAAAAAAAAAAAAAAAAAAAAD/////
//////7//v/+//7///8AAAEAAgAAAAAAAQABAAEAAQABAAEAAgACAAIAAgACAAIAAgAB
AAEAAgACAAIAAgACAAMAAwADAAMAAwADAAIAAgACAAIAAgACAAIAAgACAAIAAgABAAEA
AQABAAEAAQABAAEAAAAAAAAAAAAAAP/////////////////////////////+//7//v/+
//7//v/+//7//v/9//3//f/+//z/+//7//v//f/8//z//P/8//z//f/9//3//f/8//z/
/P/8//z//P/8//z//P/8//r/+v/6//r//P/8//z//P/7//v//P/8//z//P/8//z//P/8
//z/+//7//v/+//7//v/+//6//z//P/8//z/+v/6//r/+v/8//z//P/8//z//P/8//z/
+v/6//r/+v/6//r/+v/6//r/+v/6//r/+v/6//r/+v/8//z//P/8//r/+v/6//r/+v/6
//r/+v/6//r/+v/6//r/+v/6//v//f/9//3//f/9////AAAAAP7//v8AAAEAAgADAAQA
BAAGAAYABgAHAAcABwAHAAcABgAFAAQAAQD//wAAAAAAAP3/+f/3//f/9//3//f/9//3
//f/9v/2//f/9//2//X/9//2//b/9v/0//T/8//z//P/8//z//P/8//z//T/9P/1//X/
9f/1//P/8//z//T/9P/0//X/9f/1//X/9f/1//X/9f/2//f/9v/3//v/AAAGAA0AGAAk
ADAAQgBfAIUArQDZAAcBKgEqAQ4B3wCnAHQASgAaANz/of95/2X/Zf9t/3L/fP+P/6n/
vv/N/9z/5v/t//H/9P/0//X/9v/2//b/9v/3//f/+P/4//n/+f/5//n/+v/6//r/+//7
//v/+//8//z//P/8//z//f/7//v/+//7//3//f/9//3//f/9//3//f/+//7//v/+//7/
//////7//v///////////wAAAAAAAAAAAAAAAAEAAQABAAEAAQABAAEAAQABAAIAAgAC
AAEAAQABAAIAAgACAAIAAgADAAMAAwADAAMAAwADAAMAAwADAAMAAwADAAMAAgACAAIA
BAADAAMAAwD//////v/+//7///////7/AAD+//z//P/8//z/+//6//n/+P/3//b/9f/0
//P/8v/z//L/8f/w/+//7v/t/+3/6//q/+r/6v/q/+r/6//t/+7/7v/v//D/7//w//H/
8//0//X/9v/2//b/+P/5//r/+v/7//z//P/8//3//f/9//3//f/9//3//P/8//z//P/9
//3//f/9//3//f/9//3/+//7//v/+//7//v/+//7//z//P/8//z/+v/6//r/+v/9//3/
/f/9//7//v/+//7//v/+//7//v/8//z//f/9//3//f/9//3//v/+//7//v8AAAAAAAD/
////AAAAAAAAAAAAAAEAAQABAAEAAQABAAAAAAAAAAAA/v/+//7//v8AAAAAAAD///3/
/f/9//3//////////v/8//z//P/8//3//f/9//3//f/9//3//f/9//3//f/8//z//P/8
//z//P/8//z//P/5//n/+f/6//r/+f/5//n/+//6//r/+v/6//r/+//7//n/+f/4//j/
+v/6//r/+v/6//r/+v/6//r/+v/6//r/+P/4//j/+P/5//n/+v/6//j/+P/4//j/+v/6
//r/+f/5//n/+f/5//f/9//4//r/+v/6//r/+v/6//r/+v/6//r/+v/6//r/+v/6//r/
+v/6//r/+v/4//j/+P/4//r/+v/6//r/+v/6//r/+v/4//j/+P/4//r/+v/6//r/+v/6
//r/+v/6//r/+v/6//r/+v/7//v/+//7//v/+//9//7//v/+//7/AAABAAIAAwAEAAQA
BAACAAIAAwADAAUABQAFAAQABQAEAAEAAQAAAAAAAAD9//n/9//3//f/9//3//f/9//3
//b/9v/3//f/9v/1//X/9P/0//T/9P/0//P/8//z//P/8//z//P/8//0//T/8//1//X/
9f/1//X/9f/2//b/9P/1//X/9f/1//X/9f/1//f/+P/5//r//f8DAAoADgAZACQAMgBE
AF4AgwCrANMA/wAhASYBBgHWAKMAdQBIABoA4P+m/4H/df91/3f/ef+C/5L/o/+3/8j/
1f/g/+r/8f/1//b/9v/3//j/+P/4//j/+f/5//r/+v/7//3//f/9//7//P/8//3//f/7
//v//P/8//7//v/+///////////////9//3//f/9////////////AAAAAAAAAAAAAAEA
AQAAAAAAAQABAAEAAQACAAIAAgAEAAQABAAFAAMAAwADAAMABQAFAAUABQAEAAQABAAD
AAMAAwAEAAQAAgACAAIAAwAFAAUABQAFAAUABQAFAAUAAwADAAMAAwAEAAQABQAGAAQA
AwADAAMAAwADAAIAAgABAAEAAAD+/wAA/v/8//z/+v/6//n/+P/3//b/9f/0//X/9P/z
//L/7//u/+3/7P/r/+r/6f/p/+v/6v/q/+r/7P/s/+3/7//u/+7/7//w//P/9P/1//f/
9v/3//j/+P/4//r/+//8//7///8AAAAAAAABAAEAAQABAAEAAQABAAIAAgACAAIAAQAB
AAEAAQABAAEAAQABAAEAAQABAAEA//////////8AAAAAAAAAAAAAAAAAAAAAAQABAAEA
AQAEAAQABAAEAAQABAAEAAQABAAEAAUABQADAAMAAwADAAQABAAEAAQABgAGAAYABQAF
AAYABgAGAAQABAAFAAUABwAHAAcABwAEAAQABAAEAAQABAAEAAQABAAEAAQAAwADAAMA
AwADAAMAAwADAAIAAgACAAIAAgABAAEAAQABAP//////////AQABAAEAAAAAAAAAAAAA
AAIAAgACAAIAAQABAAEAAgAAAP///////wEAAAAAAAAAAAAAAAEAAQABAAEAAAAAAP7/
/v/+//7//v/+//7//v/+//7//v/+//7//v/+//7//f/9//7//v/+//7//v/+//z//P/8
//v//P/9//7///////v//P/+//7//v/+//7//v/+//7//v/+//7//v/8//z//P/8//z/
/P/8//z//P/8//z//P/8//z//P/8//z//f/9//3//f/9//3////+//7//v/+/wIAAwAE
AAUABgAGAAYABgAGAAcABwAHAAcABwAGAAUABAABAAEAAgAEAAQAAQD9//r/+f/4//f/
+f/5//n/+f/4//j/+f/5//j/9//3//b/9v/2//b/9v/3//f/9//3//b/9f/0//P/9v/2
//X/9f/3//f/9//3//X/9v/2//b/9//3//f/9//3//f/9//3//r/+//8////AwAKABAA
GwAmADQASgBoAI8AuQDnABkBPwFAASIB8gC9AIkAWAAiAOD/oP97/2//cf9z/3f/gP+S
/6n/v//O/9n/5v/u//P/9f/2//b/9//4//j/+P/4//n/+f/6//r/+//7//v/+//8//z/
/P/9//3//f/9//7//v/8//z//P/9/////////////f/9//3//f///////////wAAAAAA
AAAA/v///////v8AAAEAAQABAP//AAAAAAAAAAAAAAAAAQABAAEAAQABAAEAAQABAAEA
AgACAAIAAQADAAMABAAEAAIAAgACAAMAAwADAAMAAwADAAMAAwADAAEAAQABAAEAAwAC
AAIAAgACAAEAAQABAAEAAQAAAAAA//////7//P/+//z/+v/6//j/+P/3//b/9f/0//P/
8v/z//L/8f/w/+//7v/t/+z/6//q/+n/6f/p/+j/6P/o/+r/6v/r/+3/7P/s/+3/7v/v
//D/8f/z//T/9f/2//b/+P/6//v//P/6//v//P/8//7///////////////////8AAAAA
AAAAAP3//f/9//3//f/9//3//f////////////3//f/9//3//v/+//7//v/+//7//v/+
//3//f/9//3//v/+//7//v/+//7//v/+/wAAAAABAAEAAQABAAEAAQAAAAAAAAAAAAAA
AAAAAP//AQACAAIAAgACAAIAAwADAAEAAQABAAEAAgACAAIAAgAAAAAAAAAAAAAAAAAA
AP///f/9//3//f/////////+//7//v/+//7//f/9//3//f/9//3//f/9//3//f/9//z/
/P/8//z//P/8//z//P/8//v/+//7//z//P/7//v/+//9//z//P/8//r/+v/7//v//f/9
//z//P/6//r/+v/6//r/+v/6//r/+v/6//r/+v/8//z//P/8//n/+f/6//r/+v/6//r/
+v/8//z//P/7//v/+//7//v/+f/5//z/+v/6//r/+v/6//r/+v/6//r/+v/6//r/+v/6
//r/+v/6//r/+v/6//j/+P/4//j/+v/6//r/+v/4//j/+P/4//j/+P/4//j/+v/6//r/
+v/6//r/+v/6//j/+P/4//n/+//7//v/+//7//3//v/+//7//v8AAAEAAAABAAIAAgAE
AAQABAAFAAMAAwADAAMAAgABAAAA/f/9//7//v/+//v/9//1//X/9f/1//X/9f/1//X/
9P/0//f/9//2//X/8//y//L/8v/0//T/8//z//P/8//z//P/8f/x//L/8v/x//H/8f/x
//H/8f/x//L/9P/0//X/9f/z//P/8//z//P/8//0//X/+P/7////BAAMABcAIgAwAEQA
ZACHALEA3wALASsBKgEOAd4ApQBzAEoAGADY/57/df9l/2f/bf9x/37/kv+n/7v/zv/d
/+j/8P/z//P/8v/y//P/9P/2//b/9v/3//f/+P/4//n/+f/5//n/+v/6//r/+//7//v/
+//8//z//P/8//z//f/9//3//f/9//3//f/9//3//f/9//3//f/+//7//v/+//7/////
//7//P/9//3//f///wAAAAAAAAAAAAAAAAEAAQABAAEAAQABAAEAAQABAAIAAgACAAEA
AQABAAIAAgACAAIAAgADAAMAAwADAAMAAwADAAMAAwADAAMAAwADAAMAAgACAAIAAgAB
AAEAAQABAAEAAAAAAP7///////7//v/8//r/+v/6//r/+f/4//f/9v/1//T/9f/0//P/
8v/v/+7/7f/s/+3/7P/r/+v/6//q/+r/6v/o/+j/6f/r/+z/7P/t/+7/8f/y//P/9f/0
//X/9v/2//b/+P/5//r/+v/7//z//P/8//3//f/9//3//f/9//3//v/+//7//v/9//3/
/f/9//3//f/9//3//f/9//3//f/9//3//f/9//z//P/8//z//P/8//z//P//////////
//7//v/+//7/AAAAAAAAAAD+//7///////3//f/9//3/AAAAAAAAAAD+//7//v/9//3/
/v/+//7/AAAAAAEAAQABAAEAAQABAAIAAgACAAIAAgACAAIAAgAAAAAAAAD/////////
/////////////v/+//7//v/+/////////////f/9//3//f/9//3//f/8//z//P/8//z/
/P/8//z//P/5//n/+f/6//z/+//7//v/+f/4//j/+P/6//r/+//7//v/+//6//r/+v/6
//r/+v/6//r/+v/6//r/+v/6//r/+v/6//r/+v/5//n/+v/6//j/+P/4//j/+v/6//r/
+f/5//n/+f/5//n/+f/4//j/+P/4//j/+P/4//j/+P/6//r/+v/6//j/+P/4//j/+P/4
//j/+P/4//j/+P/4//r/+v/6//r/+P/4//j/+P/2//b/9v/2//j/+P/4//j/+P/4//j/
+P/6//r/+//7//n/+f/5//n//f/+//7//v/+/wAAAQACAAMABAAEAAQABAAEAAUABQAD
AAMAAwACAAEAAAD9//3//v/+//7/+//5//f/9//3//X/9f/1//X/9f/0//T/9f/3//b/
9f/1//T/9P/0//T/8v/x//H/8f/y//P/9P/1//X/9v/2//X/8//z//P/8//z//P/9P/0
//T/9f/1//X/9f/1//X/9f/3//j/9//4//v///8EAAwAFQAeACoAPABWAHkAnwDHAPMA
GwEkAQoB3gCrAHsATgAgAOr/rv+D/2//b/9z/3f/fv+M/6H/t//K/9f/4v/q/+//8//0
//T/9f/2//j/+P/4//n/9//4//j/+f/7//v/+//8//z//P/9//3/+//7//z//P/8//z/
/P/9/////////////f/9//3//f/9//3//f/9/wAAAAAAAAAAAgADAAMAAgAAAAEAAQAB
AAEAAgACAAIAAgACAAIAAwAFAAUABQAFAAMAAwADAAMABAAEAAQAAwADAAMABAAEAAQA
BAAEAAUABQAFAAUABQAFAAUABQAFAAMAAwADAAMABAAEAAUABgAEAAMAAwADAAEAAQAA
AAAA/v///////v8AAP7//P/8//z//P/7//r/+f/4//f/9v/1//T/8//y//H/8P/v/+7/
7//u/+3/7f/t/+z/7P/s/+z/7P/t/+//8P/w//H/8v/z//T/9f/3//j/+f/6//r/+P/6
//v//P/+////AAAAAAAAAQABAAEAAQABAAEAAQACAAIAAgACAP//////////AAABAAIA
AwABAAEAAQABAAMAAwADAAMAAAAAAAAAAAAAAAAAAAAAAAEAAQABAAEABAAEAAQABAAC
AAIAAgACAAQABAAFAAUAAwADAAMAAwAGAAYABgAGAAQABAAEAAMABAAGAAcACAAHAAYA
BgAFAAUABQAFAAUABAAEAAQABAAEAAQABAAEAAQABAAEAAMAAwADAAMAAwADAAMAAwAC
AAIAAgACAAIAAQABAAEAAQABAAEAAQABAAEAAQABAAAAAAAAAAAAAAAAAAAAAAAAAP//
/////wAAAAD///////8BAAAAAAAAAP7//v////////////7//v/+//7//v/+//7//v/+
//7/AAAAAAAAAAD+//7//v/+//////8AAAAAAAAAAAAAAAD+//7//v/9//3//f/9//3/
AQD//wAAAAAAAAAAAAD+//7//v/+//7//v/+//7//v/+//7//v/+//7//v/+//7//v/+
//7/AAAAAAAAAAABAAEAAQABAP////8BAAIAAgACAAIABAAFAAYABwAIAAgACAAIAAgA
CwALAAsACwALAAoACQAIAAcABwAIAAgABwADAP7/+//7//v/+//7//3//f/9//z//v//
/////v/8//v/+f/4//j/+P/4//f/9//3//f/9//3//f/9//4//r/+f/5//n/+f/5//n/
+f/6//r/+v/7//v/+//7//v/+//7//v//P/9//z///8DAAoAEAAdACgANABIAGQAiQCx
ANsACwE3AUIBJgH4AMUAkwBgADAA8v+0/4v/d/91/3f/e/+C/5L/pf+5/8r/1//i/+z/
8//5//j/+P/5//r/+v/6//r/+//9//7//v///////////wAA/v/+////////////AAAA
AAAAAAAAAAEAAQABAAEAAQABAAEAAQABAAEAAQABAAEABAAEAAQABAACAAMAAwACAAIA
AwADAAMAAwAEAAQABAAGAAYABgAHAAUABQAFAAUABQAFAAUABQAGAAYABgAFAAUABQAG
AAYACAAIAAgACQAHAAcABwAHAAUABQAFAAUABwAHAAcABwAHAAYABgAGAAQAAwADAAMA
AQABAAAAAAD+///////+/wAA/v/8//z/+v/6//n/+P/3//b/9f/0//P/8v/x//D/7//u
/+3/7P/r/+r/6f/p/+n/6P/o/+j/6v/q/+v/7f/u/+7/7//w//H/8v/z//X/9v/3//j/
+P/4//r/+//8//7///8AAAAA/v///////////////////wAAAAAAAAAAAQABAAEAAQD/
/////////wEAAQABAAEA///////////+//7//v/+//7//v/+//7///////////8AAAAA
AAAAAP7//v/+//7//v/+//////8BAAEAAQABAAAAAAAAAAAAAAAAAAAA/////wAAAAAA
AAAAAAABAAEAAQABAAEAAQAAAAAAAAAAAAAAAAAAAAAAAAAAAAAA////////////////
//////7//v/+//7//v/9//3//f/9/////////////////////v/8//z//P/8//z//P/8
//z/+//7//v//P/8//v/+//7//v/+v/6//r/+v/6//v/+//7//v/+v/6//r/+v/6//r/
+v/6//r/+v/6//r/+v/6//z//P/8//z/+f/5//r/+v/8//z//P/8//r/+v/6//n/+f/5
//n/+f/7//v/+v/6//r/+v/6//z//P/8//z/+v/6//r/+v/6//r/+v/6//r/+v/6//r/
+v/6//r/+v/6//r/+v/6//z//P/8//z//P/8//z//P/8//z//P/8//z//f/9//3/+//7
//v//f8AAAAAAAAAAAIAAwAEAAUABgAGAAYABgAEAAUABQAFAAcABwAGAAUABAABAAEA
AgAEAAQAAQD9//n/+f/5//n/+f/5//n/+f/2//b/9//3//j/9//3//b/9v/2//b/9v/z
//P/8//z//X/9f/1//X/9P/0//P/8//1//X/9f/1//X/9v/2//b/9//3//f/9//3//f/
9//3//b/+f/6//v//f8CAAYADwAaACYANABKAGkAjQC1AOMAEQEwASoBCgHZAKEAcABE
ABAA0v+Z/3P/Zf9n/2//dP+C/5X/rf/C/9H/3v/o/+//9f/2//b/9//4//b/9v/2//f/
9//4//j/+f/7//v/+//8//r/+v/7//v/+//7//z//P/8//z//P/9//3//f/9//3/////
///////9//3//f/9//7//v/+//7//v///////v/+////////////AAAAAAAAAAAAAAAA
AQABAAEAAQABAAMAAwADAAMAAgACAAIAAQABAAEAAgACAAIAAgACAAMAAwADAAMAAwAD
AAMAAwADAAMAAwADAAMAAwACAAIAAgACAAEAAQABAAEAAQAAAAAA/v///////v/+//z/
+v/6//r/+v/5//j/9//2//X/9P/z//L/8f/w//H/8P/v/+7/6//q/+n/6f/p/+j/6P/o
/+j/6P/p/+v/7P/s/+3/7v/v//D/8f/z//T/9f/2//b/9P/2//f/+P/4//n/+v/6//z/
/f/9//3//f/9//3//f/8//z//P/8//3//f/9//3/+//7//v/+//7//v/+//7//v/+//7
//v/+v/6//r/+v/8//z//P/8//v/+//7//v//P/8//z//P/8//z//P/8//7//v//////
/f/9//3//f/+//7//v/+//7//v/+//3///8AAAAAAAAAAAAAAQABAP///////////v/+
//7//v/+//7//v/+/wAAAAAAAP/////////////9//3//f/8//7//v/+//7//f/9//3/
/f/7//v/+//7//v/+//7//r/+v/6//r/+v/6//r/+v/6//n/+f/5//r/+v/5//n/+f/7
//r/+v/6//r/+v/7//v/+f/5//j/+P/4//j/+P/4//j/+P/4//j/+v/6//r/+v/4//j/
+P/4//n/+f/6//r/+P/4//j/+P/6//r/+v/5//n/+f/5//n/+f/5//r/+v/6//r/+v/6
//r/+v/6//j/+P/4//j/+v/6//r/+v/6//r/+v/6//j/+P/4//j/+v/6//r/+v/4//j/
+P/4//r/+v/6//r/+P/4//j/+P/6//r/+v/6//r/+//7//v/+//7//v//f/+//7//v/+
/wAAAQACAAMAAgACAAIAAgACAAMAAwADAAUABQAEAAMAAgD/////AAAAAAAA/f/5//X/
9f/1//X/9f/1//X/9f/2//b/9//3//b/9f/1//T/9P/0//T/9P/x//H/8f/x//P/8//z
//P/9P/0//P/8//z//P/8//z//P/9P/0//T/9f/1//X/9f/1//X/9f/1//b/9//4//v/
//8EAAgAEQAcACgANgBOAG0AkwC5AOMADwEqAR4B9gDBAJEAaAA6AAQAyP+T/3f/cf9z
/3X/fP+G/5f/q/++/83/2v/k/+3/8f/0//T/9f/2//b/9v/2//f/9//4//j/+f/5//n/
+f/6//r/+v/7//v/+//7//z//P/8//z//P/9//3//f/9//3//f/9//3//f/9//3//f/9
//7//v/+//7//v///////v8AAAEAAQABAP//AAAAAAAAAAAAAAAAAQABAAEAAQABAAMA
AwADAAMAAgACAAIAAQABAAEAAgACAAQABAAEAAUAAwADAAMAAwADAAMAAwADAAMAAwAD
AAMAAwACAAIAAgACAAEAAQABAP/////+//7//v///////v/+//z/+v/6//r/+v/5//j/
9//2//X/9P/z//L/8f/w/+//7v/t/+z/6//q/+n/6f/p/+j/6P/o/+j/6P/p/+v/6v/q
/+v/7P/v//D/8f/z//T/9f/2//b/9v/4//n/+v/6//v//P/8//z//f/9//3/////////
///+//7//v/+/////////////////////////////////////////////v/+//7//v/+
//7//v/+/wEAAQABAAEAAQAAAP///v8AAAAAAAAAAAAAAAABAAEAAQABAAEAAQACAAIA
AgACAAQABAAEAAMAAQACAAIAAgACAAIAAwADAAMAAwADAAMAAgACAAIAAgACAAIAAgAC
AAIAAgACAAEAAQABAAEAAQABAAEAAQAAAAAAAAAAAAAA////////////////////////
//////7//v/+//7//v/+//7//v/+//3//f/9//7//v/9//3//f/9//z//P/8//7//v//
/////f/9//z//P/8//z//P/8//z//P/8//z//P/8//z//P/8//z//P/8//v/+//8//z/
/P/8//z//P/6//r/+v/5//v/+//7//v/+//7//z/+v/6//r/+v/6//r/+v/6//r/+v/6
//r/+v/6//r/+v/8//z//P/8//r/+v/6//r/+P/4//n/+f/7//v/+//7//v//P/8//z/
/v8AAAEAAgADAAQABAAEAAQABAAFAAUABQAFAAUABAADAAIA/////wAAAAAAAP3/+f/3
//f/9//3//f/9//3//X/9P/0//X/9//2//X/9f/y//L/8v/y//L/8f/x//H/8//z//P/
8//z//T/9P/z//P/8//z//P/8//z//T/9P/0//X/9f/1//X/9f/1//X/8//2//f/9v/5
//3/AgAIABEAHAAqADwAWAB/AKcA0QD/AC0BPgEoAf4AywCVAGQAMgD2/7T/g/9v/23/
bf9v/3j/iP+b/7P/xv/R/9z/5v/v//P/9P/0//X/9v/2//b/9v/3//f/+P/4//n/9//3
//f/+P/4//j/+f/5//v/+//8//z//P/8//z//f/7//v/+//7//v/+//7//v/+//7//v/
+//8//z//P/8//z//f/9//z//P/9//3//f/7//z//P/8//7//v/+/////f/9//3//f/9
//3//f/9/wAAAAAAAP///////wAAAAAAAAAAAAABAP////////////////////8BAAEA
AQABAAEAAAAAAAAA/v/9//3//f/7//v/+v/6//r/+//7//r/+v/4//b/9v/2//b/9f/0
//P/8v/x//D/7//u/+3/7P/t/+z/6//q/+f/5v/l/+X/5f/k/+T/5P/k/+T/5f/n/+j/
6P/p/+r/7f/u/+//8f/y//P/9P/0//T/9v/3//j/+P/5//r/+v/6//v/+//7//n/+f/5
//n/+v/6//r/+v/5//n/+f/5//n/+f/5//n/+f/5//n/+f/5//n/+f/5//j/+P/4//j/
+v/6//r/+v/7//v/+//7//z//P/8//z//P/8//z//P/6//r/+//7//3//f/9//3//v/+
//7//v/8//z//P/7//3//v/+//7//v/+///////+//3//P/7//v//P/9//7//v/+//7/
/v/8//z//P/7//v/+//7//v//f/9//3//P/8//z//P/8//v/+//7//v/+//7//v/+//5
//n/+f/4//j/+P/4//j/+P/4//j/+P/5//n/+f/6//j/9//3//f/9//2//b/9v/0//T/
9f/1//b/9//3//j/+P/4//j/+P/2//b/9v/2//b/9v/2//b/9v/2//b/9v/1//X/9v/2
//b/9v/2//b/9v/2//b/9f/3//f/9//3//n/9//2//b/9v/2//b/9v/2//b/9v/2//b/
9v/2/w==
         </WaveFormData>
      </LeadData>
      <LeadData>
         <LeadByteCountTotal>10000</LeadByteCountTotal>
         <LeadTimeOffset>0</LeadTimeOffset>
         <LeadSampleCountTotal>5000</LeadSampleCountTotal>
         <LeadAmplitudeUnitsPerBit>4.88</LeadAmplitudeUnitsPerBit>
         <LeadAmplitudeUnits>��V</LeadAmplitudeUnits>
         <LeadHighLimit>2147483647</LeadHighLimit>
         <LeadLowLimit>268435456</LeadLowLimit>
         <LeadID>V4</LeadID>
         <LeadOffsetFirstSample>0</LeadOffsetFirstSample>
         <FirstSampleBaseline>0</FirstSampleBaseline>
         <LeadSampleSize>2</LeadSampleSize>
         <LeadOff>FALSE</LeadOff>
         <BaselineSway>FALSE</BaselineSway>
         <ExcessiveACNoise>FALSE</ExcessiveACNoise>
         <MuscleNoise>FALSE</MuscleNoise>
         <LeadDataCRC32>1620270110</LeadDataCRC32>
         <WaveFormData>
/v/+//7//v/8//z//P/8//r/+v/6//r//P/8//z//P/+//7//v/+//7//v/+//7//P/8
//z//P/6//r/+v/6//z//P/8//3//f/9//3//f/9////////////AAAAAAIAAgADAAMA
BAAGAAYABgAGAAYABwAIAAgABQAFAAMAAgAEAAQABAAEAAEA/f/8//z/+v/6//r/+//5
//j/+P/4//r/+v/6//j/9f/1//b/9v/3//f/9//2//T/9P/0//T/9P/0//T/9P/2//b/
9v/2//X/9f/1//X/9f/1//b/9v/4//j/+P/4//j/+P/4//j/+f/7//v/AQAIABQAIAAx
AEgAZQCJALEA4wAYAT8BRAEiAeAAmQBlAD0ADwDZ/67/mv+R/4//j/+R/5X/o/+1/8X/
0//f/+n/7v/z//b/9//3//j/+P/4//j/+P/6//r/+v/6//v/+//7//v//P/8//z//f/9
//3//f/9//7//P/8//z//P/+//7//v////3//f/9//3//f/+//7//v8AAAEAAQABAP//
////////AQABAAEAAgAAAAAAAAAAAAMABAAEAAQAAgACAAIAAgAEAAUABQAFAAMABAAE
AAQABgAGAAYABgAGAAcACAAIAAgACQAJAAkACQAJAAkACgAKAAsACwAKAAgACQAJAAkA
CQAKAAoACQALAAsACwALAAsACwALAAsACwAKAAgACAAIAAgABgAGAAUABQAEAAMAAQAA
AP///v////7//f/8//v/+v/5//j/+P/3//f/9//3//f/9//3//j/+P/3//f/+P/5//n/
+v/6//r/+//7//v/+//8//z//P/9//3//v/8//z//P/8//7//v/9//3//P/8//z//P/5
//n/+f/4//r/+v/5//n/+//8//z//P/6//r/+v/6//z//P/8//z//P/7//v/+//5//r/
/P/8//v/+//7//z//v/+//7//v/+//7//v/+//7/////////AAAAAAAAAAAAAAAAAQAB
AAEAAgACAAIAAAABAAEAAQADAAIAAgACAAIAAgADAAMAAAAAAAAAAAACAAIAAgACAP//
//////////////7//v///////v/9//3//f/9//3//P/8//3//f////7//v/+//3//f/8
//z//P/8//z//P/+//7//v/+//z/+//7//v/+f/5//n/+f/7//v/+//7//v/+//7//v/
+v/6//r/+v/8//z//P/8//v/+v/5//j/+v/6//r/+v/4//j/+P/4//r/+v/6//n/+f/6
//r/+v/6//r/+v/6//r/+P/4//r/+v/6//r/+P/4//j/+P/6//r/+v/6//r/+v/6//r/
+P/4//j/+P/4//j/+P/4//j/+P/4//j/+P/4//j/+P/6//r/+v/6//r/+v/6//r/+v/6
//r/+v/4//j/+P/4//j/+P/4//n/+//7//v/+//7//3//f/9//3//v/+/wAAAgADAAMA
BAAEAAQABAAEAAQABQAGAAYABQAFAAMAAgACAAIAAgACAP//+//6//r/+v/6//r/+//5
//j/+P/4//b/9v/2//T/8//z//T/9P/z//P/8//y//T/9P/0//T/8v/y//L/8v/0//T/
9P/0//P/8//z//P/9f/1//b/9v/0//T/9P/0//T/9P/0//T/9f/1//f/+/8AAAYAEgAf
ACwAPQBbAH0ApQDQAAEBKAEwARABzwCFAFEAMQAHANb/rP+V/4v/if+J/4n/j/+f/7P/
xf/T/9//6P/v//L/8//z//T/9P/0//T/9P/2//b/9v/2//f/9//3//f/+P/4//j/+f/5
//n/+f/5//r/+v/6//r/+v/6//r/+v/7//3//f/9//3/+//8//z//P/6//v/+//7//3/
/f/9//3//f/9//3//v/+//7//v/+//3//v/+//7/AAAAAAAAAAAAAAEAAQABAAEAAgAC
AAIAAgACAAIAAgACAAMABAAEAAQABQAFAAUABQAFAAUABgAIAAkACQAIAAgACQAJAAkA
BwAIAAgABwAFAAUABQAFAAcABwAHAAcACQAIAAYABgAGAAYABAAEAAMAAwACAAEAAwAC
AAEAAAD///7//f/8//v/+v/5//j/9v/1//X/9f/z//P/8//z//b/9v/1//X/9P/1//X/
9v/4//j/+f/5//f/9//4//j/+P/5//n/+v/6//r/+v/6//r/+v/5//n/+P/4//j/+P/5
//n/+f/4//j/+P/3//f/9f/2//b/9v/4//j/+P/4//b/9v/2//b/9v/1//X/9f/3//j/
+v/6//n/+f/5//r/+v/6//r/+v/6//r/+v/6//r/+//7//v//P/8//z//P/8//z//f/9
//v//P/8//z//v////////8BAAAAAAAAAP7//v///////P/8//z//P/+//7//v/+//3/
/f/9//3//f/9//z//P/7//v/+v/5//v/+//7//v/+P/4//n/+f/7//r/+v/6//v/+//6
//r/+P/4//j/+P/2//b/9v/2//j/9//3//f/+f/5//n/+f/3//f/9//3//f/9//3//f/
+P/4//j/+P/4//j/+P/4//j/+P/4//j/9v/2//b/9v/2//b/9v/2//b/9v/2//X/9//4
//j/+P/2//b/9v/2//b/9v/0//b/9v/2//b/+P/4//j/+P/2//b/9v/2//b/9v/2//b/
9v/2//b/9v/2//b/9v/2//b/9v/2//b/9v/2//b/9v/2//b/9v/2//j/+P/4//j/+P/4
//j/+P/4//j/+P/4//j/+P/5//n/+f/5//n/+f/7//v/+//7//z//P/+/wAAAQABAAIA
AgAAAAAAAAAAAAMABAAEAAMAAwABAAAAAAD+//7//v/7//f/9v/2//T/9v/2//f/9//0
//T/9P/0//b/9v/0//P/8//0//T/8//x//H/8P/w//D/8P/w//D/8v/y//L/8v/0//T/
9P/1//P/8//z//P/8//0//T/9P/y//L/8v/y//L/9v/2//X/9//7////BgAQABwALQBA
AFkAfQClAM8A/AAjASYBAAG+AH0ATwAtAAUA1f+w/5z/lf+X/5X/k/+V/6H/r//B/83/
2f/h/+r/7f/y//P/8//0//T/9P/0//T/9v/2//b/9v/3//n/+f/5//r/+P/4//n/+f/5
//n/+f/6//r/+v/6//r//P/8//z//f/7//v/+//7//v//P/8//z//v////////8BAAEA
AQABAP///////wAA/v/+//7//v///wAAAAAAAAAAAAAAAAAAAgADAAMAAwADAAQABAAE
AAQABAAEAAQAAgADAAQABAAGAAcABwAHAAcABwAHAAgABgAHAAcABgAIAAkACQAJAAkA
CgAKAAkACQAJAAkACQAHAAcABwAHAAkACAAGAAYABgAGAAQABAADAAMAAgABAAMAAgAB
AAAA/v/8//r/+P/5//j/9//2//j/9//3//f/9f/1//X/9f/0//T/8//z//b/9//3//j/
+P/4//n/+f/5//n/+v/6//r/+//7//z//P/8//z//P/8//z/+//7//7//v/+//7//f/9
//3//P/8//z/+//7//v//P/8//z/+v/6//r/+v/6//r/+v/6//z/+//7//v/+//8//7/
/v////////8AAP7//v/+//7/AAAAAAAAAAD+/////////wIAAgACAAIAAgACAAMAAwAB
AAIAAgACAAIAAwADAAMABQAEAAQABAACAAIAAwADAAIAAgACAAIABAAEAAQABAABAAEA
AQABAAEAAQAAAAAAAQABAAAA//////////////z//P/9//3//v/+////AAD//////v/+
/wAAAAAAAAAA/v/+//7//v/+//3//f/9//////////////////////////////////z/
/P/8//z//P/8//z//P/8//z//P/8//z//P/8//z//P/8//z//P/8//z//P/7//n/+v/6
//r/+//8//3//v/+//z/+v/8//z//P/8//7//v/+//7//P/8//z//P/8//z//P/8//z/
/P/8//z//P/8//z//P/8//z//P/8//z//f/9//3/+//7//v//f////////8AAAAAAgAE
AAUABQAGAAYABgAGAAYABgAHAAgACAAHAAcAAwACAAIAAgAEAAQAAQD9//r/+v/4//j/
+v/7//v/+v/6//r/+v/6//j/9v/1//X/9v/2//X/9f/3//b/9v/2//T/9P/0//T/9v/2
//b/9v/4//j/+f/5//f/9//3//f/9v/2//b/9v/2//b/9v/2//j/+P/5//n/+/8BAAgA
FAAgAC8ARgBlAIsAtQDnABwBRQFKASQB5ACdAGkAQQARANn/rP+Y/5X/lf+T/5H/lf+j
/7f/x//V/9//5//u//H/9P/1//X/9v/2//b/9v/2//j/+v/6//r/+//7//v/+//8//z/
/P/9//3//f/9//3//v/+//7//v/+//7//v/+/////f/9//3//f/9//7//v/+/wAAAQAB
AAEA//////////8BAAEAAQACAAIAAgACAAIAAgACAAEAAAACAAIAAgACAAIAAwADAAMA
AwAEAAQABAAGAAYABgAGAAQABQAGAAYABgAHAAcABwAHAAcABwAIAAYABwAHAAYABgAH
AAcABwAHAAgACAAHAAkACQAJAAkABwAHAAcABwAJAAgABgAGAAYABgAEAAQAAwADAAIA
AQABAAAA///+//v/+v/5//j/+f/4//f/9v/0//P/8//z//X/9f/1//X/9P/0//P/8//0
//X/9f/2//b/9v/3//f/+f/5//r/+v/6//v/+//8//z//P/8//z//P/8//v/+//8//z/
/P/8//n/+f/5//j/+P/4//f/9//5//r/+v/6//r/+v/6//r/+v/6//r/+v/6//n/+f/5
//f/+P/6//r/+//7//v//P/8//z//P/8//z//P/8//z//P/9//3//f/+//7//v/+//z/
/P/9//3///8AAAAAAAAAAAEAAQABAAEAAAAAAAAAAAAAAAEAAQD+//7//v/+//7//v/+
//7//f/9//3//f///////v/+//3//f/8//v//f/9//3//f/8//z//f/9//3//P/8//z/
+//7//r/+v/6//r/+v/6//r/+v/6//r/+v/5//n/+f/5//n/+f/5//n/+f/5//n/+f/5
//n/+f/4//j/+P/4//r/+v/6//r/+P/4//j/+P/6//r/+v/6//j/+P/4//j/+P/4//j/
9//5//r/+v/6//r/+v/6//r/+P/4//r/+v/6//r/+v/4//j/+P/4//j/+P/4//j/+v/6
//r/+v/6//r/+v/6//j/+P/4//j/+v/6//r/+v/4//j/+P/4//b/9v/2//b/+P/4//j/
+P/4//j/+P/4//j/+P/4//n/+f/5//n/+f/5//v/+//7//v//P/8//7/AAABAAEAAgAC
AAIAAgACAAIAAwAEAAQAAQABAP///v8AAAAAAAAAAP3/+f/4//j/9v/2//b/9//1//T/
9P/0//X/9v/3//b/9P/z//P/8v/z//P/8//y//T/9P/0//T/8v/y//L/8v/y//L/8v/y
//P/8//z//P/8//z//T/9P/0//T/9P/0//T/9P/0//T/9f/3//n//f8EABAAHAArAEAA
XwCBAKkA1wAGAS0BMgEQAc4AhQBVADMABwDV/6r/kv+L/4v/i/+J/5H/of+z/8X/1f/h
/+n/8P/z//L/8f/x//L/8v/z//T/9f/4//b/9v/2//f/9//3//f/+P/4//j/+f/5//n/
+f/5//r//P/8//z//P/8//z//P/9//v/+//7//v/+//8//z//P/8//3//f/9//3//f/9
//3//f/9//3//v8AAAAAAAAAAP//AAAAAAAAAAAAAAAAAAACAAMAAwADAAEAAgACAAIA
AgACAAIAAgACAAMABAAEAAQABQAFAAUABwAHAAcACAAGAAcABwAGAAYABwAHAAcABwAI
AAgABwAHAAcABwAHAAcABwAHAAcABwAGAAQABAAGAAYABAAEAAMAAwACAAEAAwACAAEA
AAD+//z/+v/4//n/+P/3//b/9v/1//X/9f/z//P/8//z//T/9P/z//P/9v/3//f/+P/4
//j/+f/5//n/+f/6//r/+v/7//v//P/6//r/+v/6//z//P/7//v/+v/6//r/+v/5//n/
+f/4//r/+v/5//n/+f/6//r/+v/4//j/+P/4//j/+P/4//j/+v/5//n/+f/3//j/+v/6
//n/+f/5//r//P/8//z//P/8//z//P/8//r/+//7//v//v/+//7//v/8//z//f/9//3/
/v/+//7/AAABAAEAAQD///7//v/+//7//v//////AAAAAAAAAAAAAAAAAAAAAP3//f/9
//3//f/9//z//P/9//3//P/7//3//f/9//3//P/8//3//f/9//z//P/8//v/+//6//r/
/P/8//z//P/6//r/+v/6//z/+//7//v/+f/5//n/+f/7//v/+//7//n/+f/5//n/+P/4
//j/+P/6//r/+v/6//j/+P/4//j/+P/4//j/+P/4//j/+P/4//j/+P/4//f/+f/6//r/
+v/6//r/+v/6//r/+P/4//j/+P/4//j/+P/4//j/+P/4//j/+P/4//j/+P/4//j/+P/4
//j/+P/2//b/9v/2//j/+P/4//j/+P/4//j/+P/2//b/9v/2//j/+P/4//j/+P/4//j/
+P/4//j/+f/5//n/+f/5//n//f/9//3//f/+//7/AAACAAEAAQACAAIAAgACAAIAAgAD
AAQABAADAAMAAQAAAAAAAAAAAAAA/f/5//j/+P/2//b/9v/3//f/9P/0//T/9P/2//b/
9P/z//P/9P/0//P/8f/x//D/8P/y//L/8v/y//T/9P/0//T/8v/y//L/8//z//P/8//z
//P/9P/0//T/9P/0//T/9P/0//T/9P/1//f/+f/9/wQADgAYACMANgBRAHEAlwDBAO4A
GQEoAQoBzgCJAFMAMQANAN3/tP+c/5P/kf+T/5H/kf+b/6v/v//P/9n/4//s//H/9P/1
//X/9v/2//b/9v/2//j/9v/2//b/9//3//f/9//4//j/+P/5//n/+f/5//n/+v/6//r/
+v/6//z//P/8//3//f/9//3//f/7//z//P/8//7///////////////////////////8A
AAAAAAAAAAAA//8AAAAAAAACAAIAAgACAAIAAwADAAMAAwAEAAQABAAEAAQABAAEAAIA
AwAEAAQABgAHAAcABwAHAAcABwAIAAYABwAHAAYABwAJAAoACwAJAAoACgAJAAkACQAJ
AAkABwAHAAcABwAHAAYABAAEAAUABgAFAAYABQAFAAQAAwABAAAA///+//3//P/7//r/
+f/4//f/9v/2//X/9f/1//X/9f/1//X/9v/2//X/9f/2//f/9//4//r/+v/7//v/+f/5
//r/+v/8//3//f/+//7//v/+//7//v/+//3//f/+//7//v/+//v/+//7//r/+//8//z/
/f/8//z/+//6//z//P/8//z/+v/6//r/+v/6//n/+f/5//v//P/+//7/////////AAD+
//7//v/+/wAAAAAAAAAA/v////////8AAAAAAAAAAAAAAAABAAEAAwAEAAQABAADAAMA
AgABAAMAAgACAAIAAgACAAMAAwACAAIAAgACAAAAAAAAAAAAAQABAAEAAQABAAEAAAAA
AAEAAQAAAP/////////////+//7//////////v/+//7//f/9//z//P/+//7//v/+//7/
/v/+//7//v/9//3//f/9//3//f/9//3//f/9//3//f/9//3//f/8//z//P/8//z//P/8
//z//v/+//7//v/9//z/+//6//v//P/9//7/AAAAAAAA///8//z/+//6//z//P/8//z/
/v/+//7//v/+//7//v/8//z//P/8//z//P/8//z//P/8//z//P/8//z//P/8//z//P/8
//z//v/+//7//v////////////////8BAAEA/////wAAAAACAAQABQAFAAYABgAGAAYA
BgAGAAcACAAIAAcABwAFAAYABgAGAAYABQABAPz/+v/8//r/+v/6//v/+//6//r//P/8
//z//P/4//f/9//4//j/9//3//f/9v/2//b/9v/4//j/+P/4//j/+P/4//j/+P/5//n/
+f/5//n/+f/6//r/+v/6//r/+v/6//r/+v/6//n/+//9/wEACAAWACIALwBCAF8AhQCv
ANsADgE9AUoBKgHoAKMAbwBHABsA5/+8/6T/m/+Z/5n/l/+X/5//sf/D/9H/2//n/+7/
9f/4//n/+f/6//r/+v/6//r//P/8//z//P/9//3//f/9//7//P/8//3//f////////8A
AAAAAAAAAAAA/v/+//7///8BAAEAAQABAAEAAgACAAIABAAFAAUABQADAAMAAwADAAMA
AwADAAQABAAEAAQABAAFAAYABgAGAAYABgAGAAYABgAHAAcABwAHAAgACAAIAAoACgAK
AAoACAAJAAoACgAKAAsACwALAAsACwALAAwACgALAAsACgAMAA0ADQANAAsADAAMAAsA
CwALAAsACwALAAsACwALAAsACgAIAAgACAAIAAYABgAFAAUABAADAAEAAAD///7////+
//3//P/5//j/9//2//b/9f/1//X/9//3//f/9//4//j/9//3//b/9//3//j/+P/4//n/
+f/6//v//f/+//7//////wAA/v/+//7//v/+//7//f/9/wAAAAAAAAAA/////////v/8
//z/+//7//3//v/+//7//P/8//z//P/8//z//P/8//r/+f/5//n/+f/6//z//P/9//3/
/f/+//z//P/8//z//P/8//z//P/+//////////7//v/+//7//v/+/////////wAAAAAA
AP7////////////+//7//v/+//7//////wAAAAAAAAAA/v/+//7//v/9//3//f/9////
///+//7//f/9//z/+//7//v/+//7//z//P/9//3////+//7//v/9//3//P/8//z//P/8
//z//P/8//z//P/6//n/+f/5//n/+f/5//n/+//7//v/+//7//v/+//7//r/+v/6//r/
+v/6//r/+v/6//r/+v/6//r/+v/6//r/+v/6//r/+v/6//r/+v/5//n/+v/6//r/+v/6
//r/+v/8//r/+v/6//r/+v/6//r/+v/6//r/+v/6//r/+v/6//r/+v/6//j/+P/4//j/
+P/4//j/+P/4//j/+P/4//r/+v/6//r/+v/6//r/+v/6//r/+v/6//r/+//7//v/+f/5
//n/+//9//3//f/+//7/AAACAAMAAwAEAAQABAACAAIAAgADAAYABgAFAAUAAwACAAIA
AgAEAAQAAQD9//r/+v/4//j/+P/5//n/+P/2//b/9v/2//f/9v/2//f/9v/2//X/9f/1
//T/9P/0//b/9v/2//b/9P/0//T/9P/0//T/9f/1//f/9//3//f/9v/2//b/9v/2//b/
9v/2//b/9v/5//n/+f/7//7/CAAUAB8AMABFAGMAhQCtANwADQEyATIBDAHJAH8ATwAt
AAEAzv+o/5P/i/+L/4v/jf+T/6P/t//J/9f/4//s//H/9P/3//f/+P/4//b/9v/2//j/
+P/4//j/+f/7//v/+//8//z//P/9//3/+//7//v//P/8//z//P/8//r/+v/6//v//f/9
//3//f/9//7//v/+//z//f/9//3//f/9//3//f/9//3//f/+/wAAAAAAAAAA//8AAAAA
AAACAAIAAgACAAIAAwADAAMAAwAEAAQABAAEAAQABAAEAAQABQAGAAYABgAHAAcABwAF
AAUABQAGAAgACQAJAAgACAAJAAkACQAHAAgACAAHAAkACQAJAAkACQAJAAkACQAHAAYA
BAAEAAYABgAEAAQAAwADAAIAAQABAAAA///+//3//P/7//r/+f/4//f/9v/2//X/9f/1
//P/8//z//P/9P/0//P/8//0//X/9f/2//j/+P/5//n/9//3//j/+P/4//n/+f/6//r/
+v/6//r/+v/6//n/+f/6//r/+v/6//n/+f/5//j/+P/4//f/9//3//j/+P/4//j/+P/4
//j/9v/2//b/9v/3//f/+P/5//f/+P/6//r/+f/5//n/+v/6//r/+v/6//z//P/8//z/
+v/7//v/+//8//z//P/8//z//P/9//3///8AAAAAAAD+/////////////v/+//7//v/+
///////+//7//v/+/wAAAAAAAAAA///////////9//3//P/8//3//f/8//v/+//7//v/
+//6//r/+//7//v/+v/6//r/+//7//r/+v/6//r/+v/6//r/+v/6//r/+v/5//n/+f/5
//n/+f/5//v/+//7//v/+v/5//j/9//4//j/+P/4//j/+P/4//j/+P/4//j/+P/2//b/
9v/2//j/+P/4//j/+P/4//j/9//5//r/+v/6//j/+P/4//j/9v/2//j/+v/6//r/+v/4
//j/+P/4//b/9v/2//b/+P/4//j/+P/4//j/+P/4//j/+P/4//j/+v/6//r/+v/4//j/
+P/4//j/+P/4//j/+P/4//j/+P/4//j/+P/4//j/+f/5//n/+f/5//n/+//7//v/+//8
//z//v8AAAEAAQACAAIAAgACAAIAAgADAAQABAADAAMAAQAAAAAAAAAAAAAA/f/5//b/
9v/0//T/9P/1//X/9P/2//b/9v/2//b/9P/z//P/9P/0//P/8//x//D/8P/w//L/8v/y
//L/8v/y//L/8v/y//L/8//z//P/8//z//P/9P/0//T/9P/y//L/8v/y//T/9P/1//f/
+f/9/wAACgAWACEAMABJAGkAjQC1AOIAEQEuASAB7AClAGsARwAjAPX/xv+k/5f/lf+V
/5P/k/+X/6P/tf/F/9P/3f/m/+3/8v/z//P/9P/0//T/9P/0//b/9v/2//b/9//3//f/
9//4//j/+P/5//n/+//7//v//P/6//r/+v/6//v//P/9/////f/9//3//f/9//7//v/+
//z//f/9//3///////////8BAAEAAQACAAAAAAAAAAAA//8AAAAAAAACAAIAAgACAAIA
AwADAAMAAwAEAAQABAAEAAQABAAEAAQABQAGAAYABAAFAAUABQAHAAcABwAIAAYABwAH
AAYABgAHAAcABwAJAAoACgAJAAcABwAHAAcABwAHAAcABwAHAAYABAAEAAYABgAEAAQA
AwADAAIAAQABAAAA///+//v/+v/5//j/9//2//X/9P/0//P/8//z//P/8//z//P/9P/0
//P/8//0//X/9f/2//j/+P/5//n/+f/5//r/+v/6//v/+//8//z//P/8//z//P/8//v/
+//8//z//P/8//3//f/9//z//P/8//v/+//7//z//P/8//z//P/8//z/+v/6//r/+v/8
//v/+//7//3//v8AAAAA/f/9//3//v/+//7//v/+/wAAAAAAAAAAAAABAAEAAQACAAIA
AgACAAQABAAFAAUAAwAEAAQABAACAAMAAwADAAUABAAEAAQAAgACAAMAAwACAAIAAgAC
AAIAAgACAAIAAQABAAEAAQABAAEAAAAAAAMAAwACAAEA//////////8AAAAAAQABAAEA
AAAAAAAAAAD///3//P/+//7//v/+//7//v/+//7//v/9//3//f/9//3//f/9////////
/////f/9//3//f/8//z//P/8//z//P/8//z//v/+//7//v/+//7//v/+//7//v/+//7/
/P/8//z/+//7//z//P/8//z//P/8//z//v/+//7//P/8//z//P/8//z//P/8//z//P/8
//z//P/8//z//P/8//z//P/8//z//P/8//z//P/8//3//f/9//3//f/9////////////
AAAAAAIABAAFAAUABgAGAAYABgAGAAYABwAIAAgABwAJAAcABgAGAAQABAAEAAEA///+
//7//P/8//z//f/9//z//P/8//z//P/8//r/+f/3//j/+P/3//f/9//2//b/+P/4//j/
+P/4//j/+P/4//b/9v/2//f/9//3//f/9//3//j/+P/4//r/+v/6//r/+P/8//z/+f/7
//3///8EABAAHAAnADoAVwB9AKcA0wAEATUBSgE0AfoAsQB3AE0AJQDv/77/oP+X/5f/
k/+R/5H/nf+t/8H/0f/b/+X/7v/z//b/+f/5//r/+v/4//j/+P/6//r/+v/6//v/+//7
//v//P/8//z//f/9/////////wAAAgACAAIAAgAAAAAAAAABAAEAAQABAAEA//8AAAAA
AAACAAMAAwADAAMAAwADAAMAAwADAAMABAACAAIAAgACAAUABgAGAAYABAAEAAQABAAE
AAUABQAFAAUABgAGAAYABgAGAAYABgAIAAkACgAKAAgACQAJAAkACQAJAAkACgAKAAsA
CwAKAAoACwALAAsACwAMAAwACwAJAAkACQAJAAkACQAJAAkACwAKAAgACAAIAAgABgAG
AAMAAwACAAEAAQAAAP///v////7//f/8//n/+P/3//b/9v/1//X/9f/1//X/9f/1//b/
9v/1//X/+P/5//n/+v/6//r/+//7//v/+//8//z//P/9//3//v/+//7//v/+//7//v/9
//3//v/+//7//v/9//3//f/8//z//P/7//v/+//8//z//P/8//z//P/8//z//P/8//z/
/P/7//v/+//9//7/AAAAAP3//f/9//7//v/+//7//v/+//7//v/+//7/////////AgAC
AAIAAgAAAAAAAQABAAMABAAEAAQABAAFAAUABQADAAIAAgACAAQABAAFAAUABAAEAAQA
BAACAAIAAgACAAEAAQABAAEAAQABAAAAAAABAAEAAAD//wEAAQABAAEAAAAAAAEAAQD/
//7//v/+///////+//7//v/+//7//v8AAAAAAAAAAP7//f/9//3//f/9//3//f/9//3/
/f/9/////////////v/+//7//v/+//7//v/+//7//v/+//7//v/+//7//v/+//7//v/+
//z//P/8//v//f/+//7//v/+//7//v/+/wAA/v/8//z//P/8//z//v/+//7//v/8//z/
/P/8/w==
         </WaveFormData>
      </LeadData>
      <LeadData>
         <LeadByteCountTotal>10000</LeadByteCountTotal>
         <LeadTimeOffset>0</LeadTimeOffset>
         <LeadSampleCountTotal>5000</LeadSampleCountTotal>
         <LeadAmplitudeUnitsPerBit>4.88</LeadAmplitudeUnitsPerBit>
         <LeadAmplitudeUnits>��V</LeadAmplitudeUnits>
         <LeadHighLimit>2147483647</LeadHighLimit>
         <LeadLowLimit>268435456</LeadLowLimit>
         <LeadID>V5</LeadID>
         <LeadOffsetFirstSample>0</LeadOffsetFirstSample>
         <FirstSampleBaseline>0</FirstSampleBaseline>
         <LeadSampleSize>2</LeadSampleSize>
         <LeadOff>FALSE</LeadOff>
         <BaselineSway>FALSE</BaselineSway>
         <ExcessiveACNoise>FALSE</ExcessiveACNoise>
         <MuscleNoise>FALSE</MuscleNoise>
         <LeadDataCRC32>1565496628</LeadDataCRC32>
         <WaveFormData>
/P/8//z//P/6//r/+v/6//j/+P/4//j/+v/6//r/+v/8//z//P/8//z//P/8//z/+v/6
//r/+v/4//j/+P/4//r/+v/6//r/+v/7//v/+//7//z//P/8//z//f/9////AAAAAAEA
AgAEAAQABAAEAAMAAwAFAAUAAwADAAEAAQACAAIAAwADAAAA/f/7//r//P/8//z//f/8
//v/+P/3//f/9//1//X/9//1//X/9v/4//j/9v/2//X/9f/1//X/9f/1//X/9f/1//X/
9f/1//X/9f/1//X/8//z//T/9P/2//b/9v/2//b/9v/2//b/9P/2//b/+P8AAAkAFQAj
ADgAVAB0AJgAwgDwABIBGwH7ALsAdwBHACUAAQDX/7v/sf+y/6//qv+r/6//uP/G/9L/
3v/m/+7/8f/0//X/9v/2//b/9v/3//f/9//3//j/+f/5//n/+P/4//j/+P/7//v/+//7
//v/+//8//z/+//7//v/+//9//3//f/9//7//v/+//7///////////////////8AAP7/
/v/+//3//v8AAAEAAgAAAAEAAQABAAEAAgACAAMAAwADAAMAAwADAAMABAAEAAMAAwAD
AAMABAAEAAQABAAGAAYABwAIAAoACgAJAAkACgAKAAsADAAMAAwADAAMAA0ADQANAA8A
DwAPABAAEQARABEAEQARABMAEwATABMAEwATABMAEwATABMAEwATABIAEgASABIAEgAQ
AA8ADwARABAADwAOAAsACwAKAAkACAAHAAYABQAGAAYABgAGAAUAAwADAAIAAAAAAAAA
AAAAAAAA///+//7//v/+//7//P/8//z//P/8//v/+//5//v/+//6//r/+v/6//r/+v/5
//j/9//2//j/9//3//f/+f/5//n/+f/3//f/9//3//n/+f/4//j/+P/4//j/+P/3//f/
+P/4//j/+P/4//j/+//7//v/+//7//v/+//6//z//P/8//3//v/+//7//v/+//7//v/+
//7/////////////////////////AAAAAAAAAAAAAAAAAAAAAAAAAAAAAAAAAAAAAAAA
///+//7//v/////////+//7//v/+//3//f/9//3//f/9//3//f/9//3//f/9//7//v/9
//z/+v/6//r/+v/8//z//P/8//r/+v/5//n/+f/5//n/+f/5//n/+v/6//r/+v/6//n/
+v/6//r/+v/7//v/+//7//n/+P/4//j/+P/4//j/+P/4//j/+P/4//r/+v/6//r/+v/6
//r/+//5//n/+f/5//r/+P/4//r/+v/6//r/+P/4//j/+P/4//j/+P/4//r/+v/6//r/
+P/4//j/+P/4//j/+P/4//r/+v/6//r/+P/4//j/+P/4//j/+P/4//j/+P/4//j/+P/4
//j/+P/4//j/+P/4//j/+P/4//j/+v/7//v/+//7//z//P/8//z//f/9/////v/+////
AAACAAIAAgACAAMAAwAFAAUABQAFAAMAAwAAAAAAAQABAP7/+//5//j/+v/6//r/+//5
//n/9//3//f/9//1//X/9//1//X/9v/0//T/8v/y//P/8//z//P/9f/1//X/9f/1//X/
9f/1//P/8//z//P/8//z//T/9P/0//T/9P/0//T/9P/0//T/9P/0//T/9v/6////CQAT
ACAAMABKAGgAjACyANwA/wALAe0AsQBrADsAHwD9/9f/u/+u/6v/qP+n/6f/qv+2/8b/
0v/e/+b/7f/w//P/9P/0//T/9P/1//X/9f/1//b/9//3//f/+P/4//j/+P/5//n/+f/5
//n/+f/6//r/+//7//v/+//5//n/+f/5//v//P/9//7//f/9//3//f/9//3//f/+//7/
/v/+//3//f/+//7//v/+////////////AAAAAAEAAQABAAEAAQABAAEAAgACAAMAAwAD
AAMABAAEAAQABAAEAAQABQAGAAgACAAHAAcACAAIAAkACgAKAAoACgAKAAsACwALAA0A
DQANAA4ADwANAA0ADQANAA8ADwAPAA8AEQARABEAEQARABEAEQARABAAEAAQABAAEgAQ
AA8ADwAPAA4ADQAMAAsACwAKAAkABgAFAAQAAwACAAIAAgACAAMAAQABAAAA/v/+//7/
/v/+//7//f/8//r/+v/6//r/+v/6//r/+v/6//n/+f/3//n/+f/4//j/+P/4//j/+P/2
//b/9v/2//b/9f/1//X/9f/1//X/9f/1//X/9f/1//X/9f/0//T/9v/2//b/9v/3//f/
+P/4//j/+P/4//j/9//3//f/9//3//f/9//2//j/+P/4//n/+v/6//r/+v/6//r/+v/6
//r/+//7//v//f/9//3//f/9//3//v/+//z//P/8//z/+v/6//r/+v/8//z//P/8//z/
+//6//r/+v/7//v/+//4//j/+P/4//j/+f/6//v/+f/5//n/+f/5//n/+f/5//r/+v/5
//j/+P/4//j/+P/2//b/9v/2//j/+P/3//f/+f/5//n/+f/5//n/+v/6//j/+P/4//f/
9v/2//b/9v/3//f/9//3//n/+P/4//j/9v/2//b/9v/2//b/9v/2//b/9v/2//b/+P/4
//j/+f/3//f/9//3//b/9v/2//b/9v/2//b/+P/4//j/+P/4//j/+P/4//b/9v/2//b/
9v/2//b/9v/2//b/9v/2//b/9v/2//b/9v/2//b/9v/2//b/9v/2//b/9v/2//b/9v/2
//b/9v/4//j/+P/4//b/9v/2//b/+f/5//n/+f/6//r/+v/6//v/+//9//7//v///wAA
AAAAAAAAAAABAAEAAwADAAMAAwABAAEAAAD+///////8//v/+f/4//j/+P/4//n/+f/3
//X/9f/1//f/9f/1//X/8//z//T/9P/0//L/8v/z//H/8f/x//H/8//z//P/8//z//P/
8//z//P/8//z//P/8f/y//L/8v/0//T/9P/0//T/9v/2//T/9P/2//j//v8JABMAIQA0
AEwAagCQALYA3gAAAQMB3wCdAF0ANQAZAPX/0f+5/7H/sP+x/7D/rf+v/7b/wP/O/9j/
4P/m/+3/8P/z//T/9P/0//T/9f/1//X/9f/2//f/9//3//r/+v/6//r/+f/5//n/+f/3
//f/+P/4//n/+f/5//n/+//7//v/+//6//r/+v/6//3//f/9//3//f/9//3//v/+//7/
/v/9//3//v/+//7//v///////////wAAAAABAAEAAQABAAEAAwADAAQABAADAAMAAwAD
AAQABAAEAAQABAAEAAUABgAIAAgABwAHAAoACgALAAwACgAKAAoACgANAA0ADQAPAA0A
DQAOAA8ADwAPAA8ADwARABEAEQARABEAEQARABEAEQARABEAEQAQABAAEAAQABIAEAAP
AA8ADgAMAAoACAAHAAcABgAFAAUABQAFAAUABAAEAAQABAABAP/////+/wAAAAAAAAAA
/v/+//3//P/8//z//P/8//z//P/8//z//P/7//v/+f/7//v/+v/6//r/+v/6//r/+v/6
//r/+v/4//f/9//3//f/9//3//f/9//3//f/9//3//f/9v/2//j/+P/4//j/+f/5//r/
+v/8//z//P/8//v/+//7//v//f/9//3//P/8//z//P/9//7//v/+//7//v/+//7//v/+
/////////wEAAQABAAEAAQABAAIAAgAAAAAAAAAAAAAAAAAAAAAAAAAAAAAAAAAAAP//
/v/+//7//////////v/+//7//v/9//3//f/9//v/+//7//v//f/9//3//f/+//7//f/8
//7//v/+//7//P/8//z//P/8//z/+//7//3//f/9//3/+//7//z//P/8//z//P/7//r/
+v/6//r/+//7//v/+//7//r/+v/6//r/+v/6//r/+v/6//r/+v/8//z//P/8//v/+v/5
//n/+v/7//z//f/+//r/+v/6//r/+v/6//z//P/8//z//P/8//z//P/8//z//P/8//r/
+v/6//r/+v/6//r/+v/6//r/+v/6//z//P/8//3//P/7//r/+v/8//z//P/9//3///8A
AAAAAQACAAIAAgACAAIAAwADAAUABQAFAAUAAwADAAIAAgADAAMAAAD9//v/+v/6//r/
+v/7//v/+//5//n/+f/5//f/9//3//X/9f/2//b/9v/0//T/9f/1//P/8//z//P/9f/1
//X/9f/3//f/9//3//X/9f/1//X/9v/2//b/9v/2//b/9v/2//j/9v/2//b/9v/4/wAA
CwAVACMAOABUAHQAnADIAPQAGgEhAf0AvQB7AEsAKQADANf/uf+z/7L/s/+w/63/r/+6
/8j/1P/e/+T/6v/x//T/9f/2//b/9v/2//f/9//3//f/+P/5//n/+f/8//z//P/8//v/
+//7//v/+//7//z//P/9//3//f/9//3//f/9//3//P/8//z//P/9//3//f/9////////
/wAA/v/+//7//f///wAAAAAAAAAAAQABAAEA//8AAAAAAQABAAEAAQABAAEAAQACAAIA
BQAFAAUABQAGAAYABgAGAAQABAAFAAYACAAIAAcABwAIAAgACQAKAAgACAAIAAgACwAL
AAsADQALAAsADAANAA4ADwAQABEAEgARABAADwARABEAEQARABEAEQARABEADgAOAA4A
DgAQAA4ADQANAAsACgAJAAgABwAHAAYABQAEAAMAAgABAAIAAgACAAIAAQD//////v/+
//7//v/+//z//P/7//r/+v/6//r/+v/6//r/+v/6//r/+f/5//f/+f/5//j/+P/6//r/
+v/6//n/+P/3//b/9v/1//X/9f/3//f/9//3//f/9//3//f/9//3//b/9v/4//j/+P/4
//j/9//3//b/+P/4//j/+P/3//f/9//3//v/+//7//r//P/8//z//f/8//z//P/8//z/
/P/8//z//P/9//3//f////////////7//f/9//z//v/+//7//v/8//z//P/8//z//P/8
//z//P/7//r/+v/8//3//f/9//r/+v/6//r/+//7//v/+//5//n/+f/5//n/+f/5//n/
+P/4//f/9v/4//j/+P/4//j/+P/4//j/+v/6//n/+f/5//n/+f/5//n/+f/6//r/+v/6
//r/+f/4//j/+P/4//n/+f/5//n/+f/4//j/+P/6//r/+v/6//j/+P/4//j/9v/2//b/
9v/4//j/+P/5//f/9//3//f/9v/2//j/+P/4//j/+P/2//b/9v/2//b/9v/2//b/+P/4
//j/+P/4//j/+P/4//f/9v/1//T/9v/2//b/9v/2//b/9v/2//b/9v/2//b/+P/4//j/
+P/4//j/+P/4//b/9v/2//b/9v/3//f/9//3//j/+P/4//r/+//7//3//P/8//3//v8A
AAAAAAAAAAEAAQADAAMAAQABAP/////+//7///////7/+//5//j/9v/2//b/9//1//X/
8//z//b/9//2//f/9P/x//D/8P/x//L/8f/y//P/8//z//P/8f/x//H/8f/x//H/8f/x
//H/8f/x//H/8//z//T/9P/y//L/8v/y//L/8v/y//L/8v/y//T/9v/8/wUAEQAdADIA
TABsAJAAtgDgAAIBCwHrAK0AawA9ACEA/f/V/7v/r/+q/6n/qP+n/6v/uP/C/9D/3P/m
/+z/8//0//P/8v/y//L/8v/1//X/9f/1//b/9//3//f/9v/2//b/9v/3//f/9//3//n/
+f/6//r/+//7//v/+//7//v/+//7//r/+v/6//r//f/9//3//f/9//3//f/+//z//P/8
//v/+//8//z//P/+//////////3//v/+////AQABAAEAAQD/////AAAAAAMAAwADAAMA
AgACAAIAAgAEAAQABQAGAAYABgAFAAUACAAIAAkACgAKAAoACgAKAAkACQAJAAsADQAN
AA4ADwANAA0ADQANAA8ADwAPAA8ADwAPAA8ADwAPAA8ADwAPABAAEAAQABAAEAAOAA0A
DQALAAoACQAIAAkACQAIAAcABgAFAAQAAwAAAAAAAAAAAP///f/9//z//v/+//7//v/+
//7//f/8//z//P/8//z/+v/6//r/+v/8//v/+//5//n/+f/4//j/+P/4//j/+P/4//j/
+P/4//j/9//3//f/9f/1//X/9f/1//X/9f/1//X/9f/0//T/9v/2//b/9v/3//f/+P/4
//j/+P/4//j/+f/5//n/+f/7//v/+//6//j/+P/4//n//P/8//z//P/6//r/+v/6//r/
+//7//v//f/9//3//f/9//3//v/+//7//v/+//7//v/+//7//v/+//7//v/+//z/+//6
//r/+v/7//v/+//6//r/+v/6//v/+//7//v/+//7//v/+//7//v/+//7//r/+v/5//j/
+f/6//v//P/7//r/+f/4//r/+v/5//n/9//3//f/9//5//n/+v/6//r/+v/6//n/9v/2
//b/9v/3//f/9//3//f/9v/2//b/9v/2//b/9v/4//j/+P/4//b/9v/2//b/9//4//n/
+//6//n/+P/3//j/+P/2//b/9v/2//b/9v/2//b/9v/4//j/+P/4//b/9v/2//b/9v/2
//b/9v/0//T/9P/0//b/9v/2//b/9v/2//b/9v/0//T/9P/0//b/9v/2//b/9v/2//b/
9v/4//j/+P/4//f/9//3//f/+v/6//r/+v/7//v//f/+//7///8AAAAAAAAAAAAAAQAB
AAMAAwADAAEA//////7//v///////P/7//n/+P/4//j/+P/5//n/+P/1//T/8//1//P/
8//z//P/8//0//T/8v/w//D/8f/x//H/8f/x//H/8f/x//H/8f/x//H/8f/x//H/8f/x
//P/9P/0//T/9P/0//T/9P/0//T/9P/y//T/9P/2//z/BwAPABcAKABCAF4AgACmAM4A
9gAFAecArwBrADkAGQD9/9n/vf+x/67/rf+s/6v/q/+y/77/zP/a/+D/5v/t//D/8//0
//T/9P/0//X/9f/1//X/9P/1//X/9f/2//b/9v/2//n/+f/5//n/9//3//j/+P/5//n/
+f/5//v/+//7//v/+v/6//r/+v/7//v/+//7//3//f/9//7//v/+//7//f/9//7//v/+
//7///////////8AAAAAAQABAAEAAQABAAEAAQACAAIAAwADAAMAAwACAAIAAgACAAIA
AgADAAQACAAIAAcABwAIAAgACQAKAAoACgAKAAoADQANAA0ADwANAA0ADgAPAA0ADQAN
AA0ADwAPAA8ADwARABEAEQARABEAEQARABEAEAAQABAAEAAQAA4ADQANAA0ADAALAAoA
CQAJAAgABwAGAAUABAADAAIAAgACAAIAAQD//////v/+//7//v/+//7//v/9//z/+v/6
//r/+v/6//r/+v/6//z/+//7//n/+f/5//j/+P/4//j/+P/4//b/9v/2//b/9//3//j/
+f/3//f/9//3//f/9//3//f/9//3//b/9v/2//b/9v/2//f/9//4//j/+v/6//r/+v/5
//n/+f/5//v/+//7//r/+v/6//r/+//+//7//v/+//7//v/+//7//v/////////9//3/
/f/9//3//f/+//7//v/+//7//v/+//7//v/+//7//v/+//7//v/9//z//P/8//3//f/9
//z//P/8//z/+//7//v/+//9//3//f/9//v/+//7//v//P/8//v/+v/6//r/+v/6//r/
+v/6//r//P/8//v/+//7//v/+//7//n/+f/6//r/+v/6//r/+f/4//j/+P/4//v/+//7
//v/+//6//r/+v/4//j/+P/4//r/+v/6//r//P/8//z//P/7//r/+f/5//n/+f/5//n/
/P/8//z//P/8//z//P/6//r/+v/6//r/+v/6//r/+v/6//r/+v/6//r/+v/6//r/+v/6
//r/+v/6//r/+v/6//r/+//7//v/+//8//z//P/8//3//f///wAAAAABAAIAAgACAAIA
AgADAAMABQAFAAUABQADAAUABAAEAAUABAAAAPz/+f/6//r/+v/6//v/+//7//n/+//7
//v/+f/3//f/9f/1//b/9v/2//T/9P/1//X/9f/1//X/9f/1//f/9//3//f/9//3//f/
9//3//f/9//4//j/+P/4//j/+P/4//j/+P/4//b/9P/2//j//v8JABUAIQA0AFAAcACW
AL4A6gAWASEBAwHDAH8ATQArAAcA3f/B/7f/tP+z/7L/r/+v/7b/wv/Q/9r/4P/o/+//
9P/3//b/9v/2//b/+f/5//n/+f/6//v/+//7//z//P/8//z/+//7//v/+//7//v//P/8
//3//f/9//3//f/9//3//f/+//7//v/+////////////AQABAAEAAgAAAAAAAAD/////
AAAAAAAAAgADAAMAAwADAAQABAAFAAUABQAFAAUABQAFAAYABgAHAAcABwAHAAgACAAI
AAgACAAIAAkACgAMAAwACwALAAoACgALAAwADgAOAA4ADgAPAA8ADwARAA8ADwAQABEA
EQARABEAEQATABMAEwATABMAEwATABMAEwATABMAEwASABIAEgASABIAEAAPAA8ADwAO
AA0ADAAJAAkACAAHAAgABwAGAAUABAAEAAQABAADAAEAAQAAAP7//v/+//7//v/+//3/
/P/+//7//v/+//7//v/+//7//v/9//3/+//7//v/+v/6//r/+v/6//r/+v/6//r/+v/6
//n/+f/5//n/+f/5//n/+f/5//n/+f/5//n/+P/4//b/9v/2//b/+f/5//r/+v/6//r/
+v/6//n/+f/5//n/+f/5//n/+P/5//r/+//9//z//P/8//z//P/8//z//P/8//3//f/9
//3//f/9//3//f/9//7//v/8//z//P/8//7//v/+//7//P/8//z//P/+//3//P/8//z/
/f/9//3/+v/6//r/+v/7//v/+//7//v/+//7//v//f/9//3//f/8//z/+//6//r/+v/6
//r/+v/6//r/+v/6//r/+f/5//n/+f/5//n/+f/5//r/+v/6//r/+v/5//j/+P/4//j/
+f/5//n/+f/5//j/+P/4//r/+v/6//r/+v/6//r/+v/6//r/+v/6//j/+P/4//n/9//3
//f/9//4//j/+P/4//j/+P/4//r/+v/6//r/+P/4//j/+P/6//r/+v/6//j/+P/4//j/
+v/6//r/+v/4//j/+P/4//r/+v/6//r/+v/6//r/+v/6//r/+v/6//r/+v/6//v/+//7
//v//P/8//z//P/9////AQACAAIAAQACAAIAAgACAAIAAwADAAUABQAFAAUABQAFAAQA
BAAFAAUAAgD///3//P/8//z//P/9//3//f/6//n/+P/3//b/9//4//f/9//4//j/+P/2
//b/9//3//f/9//3//f/9v/1//T/8//1//X/9f/1//f/9//3//f/9v/2//b/9v/2//b/
9v/2//b/9v/4//j/9v/2//j/AQALABcAJAA2AFIAcgCUALwA6AALAQ8B6wCpAGUAOQAd
APn/0/+5/7D/rf+s/6v/q/+w/7r/yv/W/+D/6P/v//T/9//4//j/+P/4//f/9//3//f/
+P/5//n/+f/6//r/+v/6//v/+//7//v/+//7//z//P/7//v/+//7//v/+//7//v//v/+
//7//v////////////3//f/9//7/AAAAAAAA/////wAAAAAAAAAAAQABAAEA//8AAAAA
AQADAAMAAwADAAMAAwAEAAQABQAFAAUABQAGAAYABgAGAAQABAAFAAYACAAIAAcABwAI
AAgACQAKAAwADAAMAAwADQANAA0ADwANAA0ADgAPABEAEQARABEAEQARABEAEQATABMA
EwATABEAEQARABEAEAAQABAAEAASABAADwAPAA8ADgANAAwACwALAAoACQAIAAcABgAF
AAQABAAEAAQAAwABAAEAAAAAAAAAAAAAAP7//v/9//z//P/8//z//P/8//z//P/8//7/
/f/9//v//f/9//z//P/6//r/+v/6//r/+v/6//r/+P/3//f/9//1//X/9f/1//f/9//3
//f/9//3//b/9v/4//j/+P/4//f/9//4//j/+v/6//r/+v/5//n/+f/5//v/+//7//r/
+v/6//r/+//6//r/+v/6//z//P/8//z//v/////////9//3//f/9//3//f/+//7//v/+
//7//v/8//z//P/8//7//v/+//7//v/9//z//P/8//3//f/9//z//P/8//z//f/9//3/
/f/7//v/+//7//v/+//7//v//P/8//v/+v/6//r/+v/6//r/+v/6//r/+v/6//n/+f/7
//v/+//7//v/+//8//z/+//6//n/9//4//j/+P/4//n/+f/5//n/+f/4//j/+P/2//b/
9v/2//j/+P/4//j/+P/4//j/+P/4//j/+P/5//n/+f/5//n/+P/4//j/+v/6//r/+v/4
//j/+P/4//b/9v/2//b/9//4//n/+v/4//j/+P/4//j/+P/4//j/+v/6//r/+v/4//j/
+P/4//r/+v/6//r/+P/4//j/+P/4//j/+P/4//j/+P/4//n/+f/5//n/+v/6//r/+v/7
//v//f/+//7///8AAAAAAAAAAAAAAQABAAMAAwADAAMAAQABAAAAAAABAAEA/v/7//f/
9v/2//b/9v/3//f/9//3//f/9//3//P/8//z//H/8//0//T/9P/w//D/8f/x//P/8//z
//P/8//z//P/8//z//P/8//z//P/8//z//P/9P/0//T/9P/y//L/8v/y//T/9P/0//T/
9P/2//j/AQANABcAJgA8AFoAegCgAMYA8AALAf8AywCHAE0ALQAPAOn/x/+1/7D/sf+w
/63/rf+w/7r/xP/S/9z/5P/r//D/8//0//T/9P/0//X/9f/1//X/9v/3//f/9//4//j/
+P/4//n/+f/5//n/+f/5//r/+v/7//v/+//7//3//f/9//3//P/8//z//P/9//3//f/9
//3//f/9//7//v/+//7//f///wAAAAAAAAAAAQABAAEA//8AAAAAAQADAAMAAwADAAMA
AwAEAAQAAwADAAMAAwAEAAQABAAEAAYABgAHAAgACAAIAAcABwAIAAgACQAKAAoACgAK
AAoADQANAA0ADwANAA0ADgAPAA8ADwAPAA8AEQARABEAEQARABEAEQARABEAEQARABEA
EgASABIAEgAQAA4ADQANAA0ADAALAAoACQAJAAgABwAGAAUABAADAAQABAAEAAQAAQD/
/////v/+//7//v/+//7//v/9//z//P/8//z//P/8//z//P/8//7//f/9//v/+//7//r/
+v/6//r/+v/6//j/+P/4//j/+P/3//f/9//5//n/+f/5//n/+f/5//n/+f/5//j/+P/6
//r/+v/6//v/+//8//z/+v/6//r/+v/7//v/+//7//3//f/9//z//v/+//7///8AAAAA
AAAAAAIAAgACAAIAAAABAAEAAQABAAEAAQABAAEAAQACAAIAAgACAAIAAgAAAAAAAAAA
AAAAAAAAAAAAAgABAAAAAAAAAAEAAQABAAAAAAAAAAAA////////////////////////
/////////v/+//3//P/+//7//v/+//7//v/+//7//v/+//3//f/9//3//f/9//////8A
AAAA/v/+//7//f/8//z//P/8//3//f/9//3////+//7//v/+//7//v/+//7//v/+//7/
/P/8//z//P/8//z//P/9//v/+//7//v//v/+//7//v/+//7//v/+//7//v/+//7//v/+
//7//P/8//z//P/+//7//v/+//7//v/+//7//v/+//7//v////////////7//v/+//7/
AQABAAMABAAEAAUABgAGAAYABgAGAAcABwAJAAkACQAJAAcABwAGAAYABwAHAAQAAwAB
AAAAAAD+//7//////////f/9//3////9//3//f/5//n/+v/6//r/+P/4//n/+f/5//n/
+f/5//n/+f/5//n/+f/5//n/+f/5//n/+f/5//r/+v/6//r/+v/6//r/+v/8//z/+v/4
//r/+v/+/wkAEwAdADAATABuAJIAugDkABABJQERAdkAkQBZADcAFQDr/8f/t/+4/7f/
tP+v/7H/uP/C/9L/3v/m/+z/8//4//n//P/8//z//P/7//v/+//7//7//////////v/+
//7//v///////////wEAAQACAAIAAwADAAMAAwABAAEAAQABAAIAAgACAAIAAwADAAMA
AwAFAAUABQAGAAQABAAEAAMABQAGAAYABgAEAAUABQAFAAcACAAIAAkABwAHAAcABwAH
AAcACAAIAAsACwALAAsADAAMAAwADAAMAAwADQAOAA4ADgANAA0ADgAOAA8AEAAQABAA
EAAQABMAEwATABUAEwATABQAFQAVABUAFQAVABcAFwAXABcAFwAXABcAFwAXABcAFwAX
ABYAFgAWABYAFgAUABMAEwAVABQAEwASAA8ADwAOAA0ADAALAAoACQAIAAgACAAIAAcA
BQAFAAQABgAGAAYABgAEAAQAAwACAAIAAgACAAIAAgACAAIAAgACAAEAAQD////////+
//7/AAAAAAAAAAD+//7//v/+//7//f/9//3//f/9//3//f/9//3//f/9//3//f/8//z/
/v/+//7//v//////AAAAAAAAAAAAAAAAAQABAAEAAQADAAMAAwACAAIAAgACAAMABAAE
AAQABAAEAAQABAAEAAQABQAFAAUABwAHAAcABwAFAAUABgAGAAgACAAIAAgABgAGAAYA
BgAGAAYABgAGAAYABQAEAAQABAAFAAUABQAGAAYABgAGAAUABQAFAAUABQAFAAUABQAD
AAMAAwADAAQABAADAAIABAAEAAQABAAEAAQABAAEAAQABAADAAMAAQABAAEAAQABAAEA
AgACAAQABAAEAAMABAAEAAQABAADAAMAAwADAAMAAgACAAIABAAEAAQABAACAAIAAgAC
AAIAAgACAAIAAgACAAIAAwADAAMAAwADAAQABAACAAIAAgACAAIAAgACAAIAAgACAAIA
AgACAA==
         </WaveFormData>
      </LeadData>
      <LeadData>
         <LeadByteCountTotal>10000</LeadByteCountTotal>
         <LeadTimeOffset>0</LeadTimeOffset>
         <LeadSampleCountTotal>5000</LeadSampleCountTotal>
         <LeadAmplitudeUnitsPerBit>4.88</LeadAmplitudeUnitsPerBit>
         <LeadAmplitudeUnits>��V</LeadAmplitudeUnits>
         <LeadHighLimit>2147483647</LeadHighLimit>
         <LeadLowLimit>268435456</LeadLowLimit>
         <LeadID>V6</LeadID>
         <LeadOffsetFirstSample>0</LeadOffsetFirstSample>
         <FirstSampleBaseline>0</FirstSampleBaseline>
         <LeadSampleSize>2</LeadSampleSize>
         <LeadOff>FALSE</LeadOff>
         <BaselineSway>FALSE</BaselineSway>
         <ExcessiveACNoise>FALSE</ExcessiveACNoise>
         <MuscleNoise>FALSE</MuscleNoise>
         <LeadDataCRC32>4139579870</LeadDataCRC32>
         <WaveFormData>
/P/8//z//P/6//r/+v/6//j/+P/4//j/+v/6//r/+v/6//r/+v/6//z//P/8//z/+v/6
//r/+v/6//r/+v/6//r/+v/6//r/+//7//v/+v/6//v//P/8//z//P/9//7///8AAAEA
AgACAAIAAgACAAIABAAFAAUAAwADAAIAAgADAAMAAwADAAEA/v/9//3//P/8//z//P/6
//n/+P/4//r/+v/5//j/9//3//f/9//3//f/9//2//b/9v/2//b/9v/2//b/9v/2//b/
9v/2//b/9v/2//b/9P/0//X/9f/3//f/9//3//f/9//3//f/9//3//f/+f/+/wYADgAZ
ACgAPgBUAG0AjQCuAMoAzACwAH8AUAAwABoAAADl/9T/0P/O/8n/xP/B/8P/yP/T/93/
5v/s//H/9P/2//j/+P/4//n/+f/3//f/9//4//r/+v/6//v/+//7//v//P/8//z//P/8
//7//v/+//7//f/9//3//f///////////////////wAA/v/+//7//////wAAAAAAAAAA
////////AQABAAIAAgABAAEAAQABAAEAAgACAAIAAgADAAMABAAEAAQABAAFAAUABQAF
AAYABgAGAAYABwAHAAcACQAJAAsACwAMAAwACwALAAwADQANAA4ADgAOABAAEAAQABIA
EgASABQAFAAWABcAFwAXABcAGAAYABgAGgAaABkAGQAZABoAGgAaABwAHAAcAB0AGwAa
ABoAGQAbABsAGgAZABgAGAAXABYAEwASABEAEAARABAADwAPAA4ADQAMAAsACAAHAAYA
BgAFAAQAAwACAAMAAgACAAIA///////////+//3//P/7//v/+//7//v/+//6//r/+v/4
//f/9//3//f/9//3//b/+P/4//n/+f/5//j/+P/4//j/+P/4//j/+P/5//n/+f/5//n/
+f/6//j/+P/4//j/+v/7//v/+v/6//v/+//7//v/+//7//z//f/9//3//f/8//z//f/9
//3//f/9//7//P/8//z//P/+//7//v/+//7//v/+//7//v/+//7//v/+//7//v/+//7/
/v/9//3//f/9//3//f/9//3//f/8//r/+v/6//r/+v/6//r/+v/8//z//P/8//3//f/8
//v/+//7//v/+//8//z//P/7//v/+//7//r/+P/4//j/+P/6//v/+//7//n/+f/5//j/
+P/4//j/+P/6//r/+v/6//j/+P/4//j/+P/4//j/+P/5//n/+f/5//r/+v/6//r/+v/6
//r/+v/6//r/+v/6//r/+P/4//r/+v/6//r/+P/4//j/+P/4//j/+P/4//r/+v/6//r/
+P/4//j/+P/4//j/+P/4//r/+v/6//r/+v/6//r/+v/6//r/+v/6//r/+v/6//r/+v/6
//r/+v/4//j/+P/4//j/+P/4//j/+//7//v/+v/6//v//P/8//r/+v/7//z//f/+////
AAAAAAAAAAAAAAAAAgADAAMAAwADAAIAAgABAAEAAQABAP///P/7//v//P/8//z//P/6
//n/+P/4//j/+P/3//b/9f/1//X/9f/1//X/9f/0//T/9P/0//T/9P/0//T/9P/2//b/
9v/2//T/9P/0//T/9v/2//f/9//3//f/9//3//X/9f/1//X/9f/1//X/9//6//7/BgAP
ABYAJAA2AEsAYwCAAJ4AugDAAKcAdgBEACYAFAD9/+T/1P/M/8n/xv/B/73/vv/H/9P/
3P/k/+3/8v/0//b/9v/2//f/9//3//f/9//4//j/+P/4//n/+f/5//n/+v/6//r/+v/6
//r/+v/6//r/+//7//v/+//7//v/+//7//v/+//7//z//P/8//z//f/7//z//P/8//7/
/f/9//3//f/9//7//v//////////////AAAAAAAAAAABAAEAAgACAAIAAgADAAMAAwAD
AAQABAAEAAQABQAFAAUABwAHAAcABwAIAAgACQAJAAoACwANAA4ADgAOAA4ADgAOABAA
EAAQABIAEgAQABEAEQARABUAFgAWABYAGAAYABcAFwAZABoAGgAaABgAGAAYABkAGwAa
ABoAGQAZABkAGAAXABYAFgAVABQAEQAQAA8ADgANAAwACwALAAwACwAKAAkACAAHAAYA
BgADAAIAAQAAAP///v/+//7//f/9//3//f/8//v/+v/5//n/+f/5//n/+f/4//j/+P/4
//f/9//3//f/9//3//b/9v/2//f/9//3//b/9v/2//b/9v/2//b/9P/1//X/9f/3//f/
9//4//j/+P/4//j/+P/5//n/+P/4//n/+f/5//n/+f/5//r/+f/5//n/+f/6//r/+//7
//n/+f/5//r//P/8//z//P/8//z//P/8//r/+v/6//r/+v/6//r/+v/8//z//P/8//r/
+v/5//n/+//7//v/+//5//n/+f/4//r/+v/6//r/+P/4//j/+P/6//r/+v/6//n/+f/4
//f/+f/5//n/+f/4//j/+P/3//f/9//3//b/+P/4//j/+P/2//f/9//3//n/+f/5//j/
+P/4//j/+P/4//j/+P/4//r/+v/6//r/+P/4//j/+P/3//f/9//3//b/9v/2//b/+P/4
//j/+P/4//j/+P/4//b/9v/2//j/+P/4//j/+P/4//j/+P/4//j/+P/4//b/9v/2//b/
+P/4//j/+P/4//j/+P/4//j/+P/4//j/+P/4//j/+P/4//j/+P/4//j/+P/4//j/+P/4
//j/+P/4//j/+P/4//j/+P/4//n/+f/5//j/+P/5//r/+v/6//r/+//8//3//v///wAA
AAAAAAAAAAAAAAIAAwADAAMAAwACAAIAAQABAAEAAQD///z/+//7//r/+v/6//r/+v/5
//j/+P/4//j/9//2//X/9f/1//X/9f/1//X/9P/0//T/9P/0//T/9P/0//T/9P/2//b/
9v/2//T/9P/0//T/9P/1//X/9f/1//X/9f/1//X/9//3//X/9f/3//n//v8GAAwAFwAk
ADYATABnAIMAoAC6ALoAmgBnADoAIAAOAPb/3//S/87/zP/L/8b/wf/D/8j/z//X/+D/
5v/r//D/8v/2//b/9v/3//f/9//3//f/+P/4//j/+P/5//n/+f/5//r/+v/6//r/+v/4
//j/+P/4//v/+//7//v/+//7//v/+//7//v/+//8//z//P/8//3//f/+//7//v8AAP//
//////3//f/+//7//////////////wAAAAAAAAAAAQABAAIABAAEAAQABQADAAMAAwAE
AAQABAAEAAUABQAFAAcABwAJAAkACgAKAAsACwAMAA0ADAAMAAsACgAOAA4ADgAQABAA
EAASABIAEgATABMAEwAVABYAFgAWABgAGAAXABcAFwAYABgAGAAYABgAGAAZABkAGAAY
ABcAFQAVABQAEwASABIAEQAQABAAEAAQABAADQAMAAsACwAKAAkACAAHAAYABQAEAAQA
AQAAAP///v/9//z//P/8//3//f/9//3//P/7//r/+f/5//n/+f/5//n/+P/4//j/+P/3
//f/9//3//f/9//2//b/9v/3//f/9//2//b/9v/2//b/9v/2//b/9//3//f/+f/5//n/
+v/6//r/+v/6//j/+f/5//j/+v/7//v/+//5//n/+f/6//v/+//7//v//P/8//3//f/9
//3//f/+//7//v/+//7//v/+//7//v/8//z//P/8//z//P/8//z//v/+//7//v/8//z/
+//7//v/+//7//v//f/9//3//P/6//r/+v/6//r/+v/6//r/+v/6//r/+v/7//v/+v/5
//v/+//7//v//P/8//z/+//5//n/+f/4//r/+v/6//r/+P/5//n/+f/7//v/+//6//r/
+v/6//r/+v/6//r/+v/4//j/+P/4//j/+P/4//j/9//3//f/9//4//j/+P/4//b/9v/2
//b/9//4//n/+v/6//j/+P/4//j/+P/4//r/+v/6//r/+v/6//r/+v/4//j/+P/4//j/
+P/4//j/+P/4//j/+P/4//j/+P/4//j/+P/5//n/+f/4//j/+f/6//r/+v/6//v//P/9
//7///8AAAAAAAAAAAAAAAACAAMAAwADAAMAAAAAAP////8BAAEA///8//n/+f/4//j/
+v/6//r/+f/6//r/+v/6//f/9v/1//X/9f/1//X/9f/1//T/9P/0//L/8v/y//L/9P/0
//T/9P/2//b/9v/2//T/9P/0//T/9f/1//X/9f/1//X/9f/1//X/9f/z//P/9f/3//z/
BgAOABcAJgA6AFIAbwCPALIAzgDQALIAfwBSADQAHgACAOX/0v/O/87/y//G/8H/w//I
/9H/3f/k/+r/7//y//T/9v/2//b/9//3//X/9f/1//b/+P/4//j/+f/5//n/+f/6//j/
+P/4//j/+v/6//r/+v/5//n/+f/5//v/+//7//v/+f/5//n/+v/8//z//P/9//3//v/+
//7//v/9//3//f/9//3//v/+//3//f/9//3//f/+//7//v/+//////8AAAAAAAAAAAEA
AwADAAMABAACAAIAAgADAAMAAwAFAAUABwAHAAgACAAHAAcACAAJAAkACgAKAAoADAAM
AAwADgAOAA4AEAAQABEAEwAUABUAFgAWABUAFAAYABgAFwAXABUAFgAWABYAFgAWABYA
FwAXABYAFgAVABUAFQAUABMAEgASABEAEAAPAA4ADQAMAAsACgAJAAkABgAFAAQAAwAC
AAEAAAAAAP///v/9//z//f/8//z//P/5//n/+f/5//r/+f/4//f/9//3//f/9//5//j/
+P/4//b/9f/1//X/9f/1//X/9P/2//b/9//3//f/9v/2//b/9P/0//T/9P/0//X/9f/1
//P/8//z//T/9v/2//b/9v/2//f/9//2//b/9//3//f/9//3//f/+P/5//n/+f/5//j/
+P/5//n/+f/5//n/+v/8//z//P/8//r/+v/6//r//P/8//z//P/6//r/+v/6//j/+P/4
//j/+P/4//f/9//5//n/+f/5//n/+f/5//j/+P/4//j/+P/4//j/+P/4//j/+P/4//j/
9//3//b/9f/3//f/9//3//j/+P/4//f/9//3//f/9v/2//b/9v/2//b/9//3//f/9//3
//f/9v/2//b/9v/2//b/9v/2//b/9v/2//b/9v/4//j/+P/4//X/9f/1//X/9P/0//T/
9P/2//b/9v/2//b/9v/2//b/9v/2//b/9v/2//b/9v/0//T/9P/0//T/9P/0//T/9f/2
//f/+P/2//b/9v/2//T/9P/0//T/9v/2//b/9v/2//b/9v/2//b/9v/2//b/9v/2//b/
9v/2//b/9v/2//T/9P/0//T/9//3//f/9v/0//X/9v/2//b/9v/3//j/+f/6//v//P/+
//7//v/+//z//v////////////7//v/9//3//f/9//v/+P/3//f/9v/2//b/9v/2//X/
9P/0//b/9v/1//T/8f/x//H/8f/z//P/8//y//L/8v/y//L/8P/w//D/8P/w//D/8P/w
//L/8v/y//L/8v/y//P/8//x//H/8f/x//H/8f/x//H/8//z//P/9f/6/wIACgATACIA
NABKAGUAgQCeALgAvgCkAHMAQgAmABQA+v/h/9D/yv/I/8X/wP+9/73/xP/N/9n/4v/q
/+//9P/2//T/8v/y//P/8//1//X/9f/2//b/9v/2//f/9//3//f/+P/2//b/9v/2//j/
+P/4//j/+f/5//n/+f/5//n/+f/5//n/+f/5//r/+v/6//r/+//5//r/+v/6//r/+f/5
//n/+f/5//r/+v/9//3//f/9//3//v/+//7//v//////AAD+//7//v///wEAAQABAAIA
AAAAAAAAAQABAAEAAwADAAUABQAGAAYABwAHAAgACQAHAAgACAAIAAoACgAKAAwADgAO
ABAAEAAQABEAEQARABMAFAAUABQAFAAUABMAEwAVABYAFgAWABYAFgAWABcAFwAWABYA
FQATABMAEgARABIAEgARABAADwAOAA0ADAAJAAgABwAHAAgABwAGAAUABAADAAIAAgAB
AAAA///+//3//P/8//z/+f/5//n/+f/6//n/+P/3//f/9//3//f/9//2//b/9v/2//X/
9f/1//X/9f/1//T/9P/0//X/9f/3//b/9v/2//T/9P/0//T/9P/1//X/9f/1//X/9f/2
//b/9v/2//b/+P/5//n/+P/2//f/9//3//f/9//3//j/+f/5//n/+f/4//j/+f/5//n/
+f/5//r//P/8//z//P/6//r/+v/6//z//P/8//z//P/8//z//P/8//z//P/8//r/+v/5
//n/+f/5//n/+f/5//n/+f/4//r/+v/6//r/+P/4//j/+P/4//j/+P/4//n/+f/4//f/
+f/5//n/+f/4//j/+P/3//n/+f/5//j/9v/2//b/9v/4//n/+f/5//n/+f/5//j/9v/2
//b/9v/4//j/+P/4//b/9v/2//b/9v/2//b/9v/3//f/9//3//b/9v/2//b/+P/4//j/
+P/4//j/+P/4//j/+P/2//b/9v/2//b/9v/2//b/9v/2//b/9v/2//b/9v/2//b/9v/2
//b/9v/0//T/9P/0//b/9v/2//b/9v/2//b/9v/2//b/9v/2//b/9v/2//b/9v/2//b/
9v/2//b/9v/3//f/9//2//b/9//4//j/+P/4//n/+v/7//z//f/+//7//v/+//7//v8A
AAEAAQABAP///v/+//3//////////f/6//n/+f/4//j/+P/4//j/9v/0//P/8v/0//P/
8v/x//P/8//z//P/8f/x//D/8P/y//L/8v/y//L/8v/y//L/8v/y//L/8v/y//L/8v/y
//T/9f/1//X/8//z//P/8//z//P/8//x//P/8//z//r/AgAGAA0AHAAuAEIAWwB1AJIA
sAC6AKAAcwBEACIAEAD8/+P/0v/M/8r/x//E/8H/v//C/8v/1//g/+b/7f/y//T/9P/0
//T/9f/1//X/9f/1//b/9P/0//T/9f/3//f/9//4//j/+P/4//j/+P/4//j/+P/3//f/
9//3//j/+f/6//v/+f/5//n/+v/6//r/+v/7//v//P/8//z//v/9//3//f/9//3//v/+
//3//f/9//3//f/+//7//v8AAAEAAQACAAAAAAAAAAEAAQABAAEAAgACAAIAAgADAAMA
AwAFAAUABQAFAAYABgAHAAcACAAJAAkACgAKAAoADgAOAA4AEAAOAA4AEAAQABIAEwAT
ABMAEwAUABQAFAAWABYAFQAVABcAGAAYABgAGAAYABgAGQAXABYAFgAVABcAFwAWABUA
FAAUABMAEgARABAADwAOAA0ADAALAAsACgAJAAgABwAGAAUABAAEAAMAAgABAAAA/f/8
//z//P/7//v/+//7//z/+//6//n/9//3//f/9//5//j/+P/4//b/9f/1//X/9v/3//j/
+P/3//b/9v/1//f/9v/2//b/9v/2//b/9v/2//f/9//3//f/9//3//j/+P/4//j/+P/4
//n/+f/4//j/+f/5//n/+f/5//n/+v/7//v/+//7//r/+v/7//v//f/9//3//v/8//z/
/P/8//r/+v/6//r//P/8//z//P/8//z//P/8//z//P/8//z//P/8//v/+//7//v/+//7
//v/+//7//r/+v/6//r/+v/6//r/+v/6//r/+v/6//r/+//7//r/+f/5//n/+f/5//r/
+v/6//n/+f/5//n/+P/6//r/+v/6//r/+//7//v/+f/5//n/+P/4//j/+P/4//j/+P/4
//j/+P/4//j/+P/4//j/+P/4//n/+f/5//n/+v/6//r/+v/4//j/+P/4//j/+P/4//j/
+v/6//z//P/8//z//P/7//r/+f/4//j/+P/4//j/+P/4//j/+P/4//j/+P/4//r/+v/6
//r/+v/6//r/+v/4//n/+f/5//r/+v/7//z/+v/6//r/+//8//3//v///wAAAAAAAAAA
AgACAAQABQAFAAUABQAEAAYABQAFAAUABAABAP3/+//7//r/+v/6//z//P/7//r/+v/6
//r/+f/2//X/9f/1//X/9f/1//X/9P/0//T/9P/0//T/9P/0//b/9v/2//b/9v/2//b/
9v/2//b/9v/3//f/9//3//f/9f/1//X/9f/1//X/9f/1//f//P8GAA4AFwAmADgAUgBt
AIsArADMANQAuACHAFYANAAeAAYA6f/Y/9T/0P/N/8r/xf/B/8b/0f/b/+L/6P/v//T/
9v/4//j/+P/5//n/+f/5//n/+v/6//r/+v/7//3//f/9//7//f/8//v/+v/8//z//P/8
//3//f/9//3/+//7//v/+//9//3//f/+//7//v/+//////8AAAAAAAD+//3//f/9////
//8AAAAAAQABAAEAAQADAAQABAAEAAQABQAFAAYABgAGAAYABwAHAAcABwAIAAgACAAI
AAkACQAJAAsACwALAAsADAAMAAsACwAMAA0ADwAQABAAEAAQABAAEAASABIAEgAUABQA
FAAVABUAFQAXABgAGAAYABwAHAAbABsAGQAaABoAGgAaABoAGgAbABkAGAAYABcAGQAZ
ABgAFwAWABYAFQAUABMAEgARABAADwAOAA0ADQAKAAkACAAHAAYABQAEAAQAAwACAAEA
AAABAAAAAAAAAP///////////P/7//r/+f/5//n/+f/5//v/+v/6//r/+v/5//n/+f/3
//f/9//2//j/+P/5//n/+f/4//j/+P/2//b/9v/2//b/9//3//f/9//3//f/+P/4//j/
+P/4//j/+f/5//j/+P/5//n/+f/7//v/+//8//v/+//7//v//P/8//3//f/7//v/+//8
//z//P/8//z/+v/6//r/+v/6//r/+v/6//r/+v/6//r/+v/6//r/+v/6//r/+f/5//v/
+//7//v/+f/5//n/+P/4//j/+P/4//r/+v/6//r/+v/6//r/+v/5//n/+P/3//n/+f/5
//n/+P/4//j/9//5//n/+f/4//j/+P/4//j/+P/5//n/+f/5//n/+f/4//b/9v/2//b/
+P/4//j/+P/4//j/+P/4//j/+P/4//j/9//3//f/9//4//j/+P/4//j/+P/4//j/9v/2
//b/9v/4//j/9v/2//b/9v/2//j/+P/4//j/9v/2//b/9v/4//j/+P/4//j/+P/4//j/
+P/4//j/+P/4//j/+P/4//r/+v/6//r/+v/6//r/+v/4//j/+P/4//j/+P/5//n/+f/4
//j/+f/8//z//P/8//3//v///wAA//8AAAAAAAD+//7//v8AAAMAAwADAAMABAAEAAMA
AwADAAMAAQD+//v/+//6//r//P/8//z/+//5//j/9//2//f/9v/1//X/9f/1//X/9f/1
//T/9P/0//b/9v/2//b/9f/0//P/8v/0//T/9P/0//b/9v/2//b/9//3//f/9//1//X/
9f/1//f/9//3//f/9//3//j//v8IAA8AGAAmADoATwBpAIYApgDCAMQApQByAEAAJgAS
APn/4P/S/8z/y//G/8P/wf/C/8v/1f/g/+j/7f/y//b/+P/4//j/+f/5//f/9//3//j/
+v/6//r/+//5//n/+f/6//r/+v/6//r/+v/6//r/+v/7//v/+//7//v/+//7//v//f/9
//3//v/8//z//P/9//3//v/+//7//v/9//3//f/9//3//v/+/////////////f/+//7/
/v8AAAEAAQACAAIAAgACAAMAAwADAAMABAAEAAQABAAFAAUABQAHAAcABwAHAAgACAAH
AAcACAAJAAsADAAMAAwADgAOAA4AEAAQABAAEgASABIAEwATABMAFQAWABYAFgAWABYA
FQAVABcAGAAYABgAGAAYABgAGQAZABgAGAAXABcAFwAWABUAFAAUABMAEgARABAADwAO
AA0ADAALAAsACgAJAAgABwAGAAUABAAEAAMAAgABAAAA///+//7//v/7//v/+//7//z/
+//6//n/+f/5//n/+f/5//j/+P/4//j/9//3//f/9f/1//X/9P/2//b/9//3//f/9v/2
//b/9v/2//b/9v/2//f/9//3//f/9//3//j/+P/4//j/+P/4//n/+f/4//j/+f/5//n/
9//3//f/+P/5//n/+f/5//r/+v/7//v/+//7//v//P/8//z//P/8//z//P/8//z//P/8
//z//P/6//r/+v/6//z//P/8//z//P/8//v/+//5//n/+f/5//n/+f/5//j/+v/6//r/
+v/6//r/+v/6//j/+P/4//j/+f/5//j/9//5//n/+f/5//j/+P/4//f/9//3//f/9v/4
//j/+P/4//j/+f/5//n/9//3//f/9v/2//b/9v/2//j/+P/4//j/+P/4//j/+P/2//b/
9v/2//f/9//3//f/9v/2//b/9v/4//j/+P/4//b/9v/2//b/9v/2//j/+P/4//j/+P/2
//b/9v/2//b/9v/2//b/+P/4//j/+P/4//j/+P/4//b/9v/2//b/9v/2//b/9v/2//b/
9v/2//j/+P/4//j/9v/2//b/9v/2//b/9v/2//b/9v/3//f/+f/4//j/+f/4//j/+P/4
//n/+v/7//z//f/+//7//v/8//z//P/+/wEAAQABAAEAAAAAAP///////////f/6//n/
+f/4//j/+P/4//j/9//2//b/9v/2//X/9P/z//P/9f/1//X/9f/0//L/8f/w//D/8P/w
//D/8v/y//L/8v/y//L/8v/y//L/8v/y//L/8//z//P/8//z//P/8//z//P/8//z//P/
8//1//b//v8GAA0AGAAqAD4AVQBxAI4ArgDAALQAiQBUAC4AGgAGAOv/1v/M/8r/yf/G
/8P/v//A/8f/0f/a/+D/5//s//D/9P/0//T/9f/1//P/8//z//T/9v/2//b/9//3//f/
9//4//j/+P/4//j/+P/4//j/+P/3//f/9//3//n/+f/5//n/+f/5//n/+v/6//r/+v/7
//n/+v/6//r/+v/5//n/+f/7//v//P/8//v/+//7//v/+//8//z//P/+//////8AAAAA
AAAAAAEAAQABAAEAAgACAAIAAgADAAMAAwAFAAUABQAFAAYABgAHAAcACAAJAAkACgAK
AAoADAAMAAwADgAOAA4AEAAQABAAEQARABEAEwAUABQAFAAUABQAEwATABUAFgAWABYA
GAAYABgAGQAXABYAFgAVABUAFQAUABMAFAAUABMAEgARABAADwAOAA0ADAALAAsACAAH
AAYABQAEAAMAAgACAAEAAAD///7//f/8//z//P/7//v/+//7//z/+//6//n/9//3//f/
9//5//j/+P/4//b/9f/1//X/9f/1//X/9P/2//b/9//3//f/9v/2//b/9v/2//b/9v/2
//f/9//3//f/9//3//j/+P/4//j/+P/4//n/+f/4//j/+f/5//n/+f/5//n/+v/7//v/
+//7//z//P/9//3/+//7//v//P/8//z//P/8//7//v/+//7//P/8//z//P/8//z//P/8
//z//P/8//z//P/8//v/+//9//3//f/9//3//f/9//z/+v/6//r/+v/6//r/+v/6//r/
+v/6//r/+//7//r/+f/5//n/+f/5//r/+v/6//n/+f/5//n/+P/4//j/+P/4//n/+//8
//3//P/7//r/+P/4//j/+P/4//j/+P/4//j/+v/6//r/+v/6//r/+v/6//n/+f/5//n/
+P/4//j/+P/2//b/9v/2//j/+P/4//j/+v/6//r/+P/4//j/+P/4//j/+P/4//j/+P/4
//j/+P/4//j/+P/6//r/+v/6//j/+P/4//j/+P/4//j/+f/5//n/+P/4//n/+v/6//r/
/P/9//7///8AAAEAAgACAAAAAAAAAAAAAgADAAMAAwAFAAQABAADAAMAAwADAAEA/v/9
//3//P/8//z//P/8//v/+v/6//r/+v/5//j/9//3//f/9//3//f/9//2//b/9v/2//b/
9v/4//j/+P/4//b/9v/2//b/9v/2//b/9v/0//X/9f/1//f/9//3//f/9//3//f/9//1
//X/9//6/wIACgARAB4AMgBMAGkAgwCiAMQA1ADAAJMAYAA8ACQADgDv/9r/0P/Q/8//
yv/D/8H/xP/N/9n/5P/o/+3/9P/4//r/+v/6//v/+//5//n/+f/6//r/+v/6//v/+//7
//v//P/6//r/+v/6//v//P/9//7////////////9//3//f/9//3//f/9//7//v/+//7/
/////wAAAAAAAAIAAQABAAEAAQABAAIAAgABAAEAAQABAAMABAAEAAQAAgADAAMABAAE
AAQABAAFAAcABwAHAAgABgAGAAYABwAJAAkACwALAAkACQAKAAoACQAJAAoACwANAA4A
DgAOABAAEAAQABIAEgASABQAFAAUABUAFQAVABcAGAAYABgAGgAaABkAGQAZABoAGgAa
ABoAGgAaABsAGwAaABoAGQAbABsAGgAZABYAFgAVABQAEQAQAA8ADgANAAwACwALAAwA
CwAKAAkACAAHAAYABgAFAAQAAwACAAEAAAAAAAAA///////////+//3//P/7//v/+//7
//v//f/8//z//P/6//n/+f/5//f/9//3//b/+P/4//n/+f/5//j/+P/4//j/+P/4//j/
+P/5//n/+f/5//n/+f/6//r/+v/6//r/+v/7//v/+v/6//v/+//7//3//f/9//7//f/9
//3//f/+//7//////////////wAAAAAAAAAAAAD+//7//v/+/wAAAAAAAAAA/v/+//7/
/v/+//7//v/+//7//v/9//3//f/9//3//f/////////+//7//v/+//7//v/+//7//v/8
//z//P/8//3//f/8//v//f/9//3//f/+//7//v/9//3//f/9//z/+v/6//r/+v/6//v/
+//7//3//f/9//z//P/8//z//P/8//z//P/8//z//P/8//z//P/8//z//P/9//3//f/9
//3//P/7//r//P/8//z//P/8//z//P/8//7//v/8//z//P/8//z//P/8//z//P/8//z/
/P/8/w==
         </WaveFormData>
      </LeadData>
   </Waveform>
</RestingECG>
