# Supplementary material for: Detection of Left Atrial Enlargement Using a Convolutional Neural Network-Enabled Electrocardiogram
Source: Front Cardiovasc Med. 2020 Dec 17;7:609976. doi: 10.3389/fcvm.2020.609976 (PMC7773668; doi:10.3389/fcvm.2020.609976)
Supplement: Supplementary file 2 [file Data_Sheet_2.ZIP › normal1/1802010483_9179_0000001O.XML]

<?xml version="1.0" encoding="Windows-1252"?>
<!DOCTYPE RestingECG SYSTEM "restecg.dtd">
<RestingECG>
   <PatientDemographics>
      <PatientID>1802010483</PatientID>
      <PatientAge>68</PatientAge>
      <AgeUnits>Years</AgeUnits>
      <Gender>Female</Gender>
      <PatientLastName>liangyizhen</PatientLastName>
   </PatientDemographics>
   <TestDemographics>
      <DataType>Resting</DataType>
      <Site>1</Site>
      <AcquisitionDevice>MAC55</AcquisitionDevice>
      <Status>Unconfirmed</Status>
      <Priority>Normal</Priority>
      <Location>2</Location>
      <AcquisitionTime>16:47:50</AcquisitionTime>
      <AcquisitionDate>08-07-2015</AcquisitionDate>
      <CartNumber>1</CartNumber>
      <AcquisitionSoftwareVersion>010B</AcquisitionSoftwareVersion>
      <XMLSourceVersion>MAC5000 v1.0</XMLSourceVersion>
   </TestDemographics>
   <RestingECGMeasurements>
      <VentricularRate>74</VentricularRate>
      <AtrialRate>74</AtrialRate>
      <PRInterval>180</PRInterval>
      <QRSDuration>92</QRSDuration>
      <QTInterval>402</QTInterval>
      <QTCorrected>446</QTCorrected>
      <PAxis>6</PAxis>
      <RAxis>63</RAxis>
      <TAxis>35</TAxis>
      <QRSCount>13</QRSCount>
      <QOnset>227</QOnset>
      <QOffset>273</QOffset>
      <POnset>137</POnset>
      <POffset>194</POffset>
      <TOffset>428</TOffset>
      <ECGSampleBase>500</ECGSampleBase>
      <ECGSampleExponent>0</ECGSampleExponent>
   </RestingECGMeasurements>
   <Diagnosis>
      <Modality>Resting</Modality>
         <StatementCount>3</StatementCount>
         <LabelText>12SL ��ϳ���</LabelText>
      <DiagnosisStatement>
         <StmtFlag>ENDSLINE</StmtFlag>
         <StmtText>�������</StmtText>
      </DiagnosisStatement>
      <DiagnosisStatement>
         <StmtFlag>ENDSLINE</StmtFlag>
         <StmtText>�������� ST ���쳣</StmtText>
      </DiagnosisStatement>
      <DiagnosisStatement>
         <StmtFlag>ENDSLINE</StmtFlag>
         <StmtText>�쳣 ECG</StmtText>
      </DiagnosisStatement>
   </Diagnosis>
   <Waveform>
      <WaveformType>Rhythm</WaveformType>
      <WaveformStartTime>0</WaveformStartTime>
      <NumberofLeads>8</NumberofLeads>
      <SampleType>CONTINUOUS_SAMPLES</SampleType>
      <SampleBase>500</SampleBase>
      <SampleExponent>0</SampleExponent>
      <HighPassFilter>16</HighPassFilter>
      <LowPassFilter>150</LowPassFilter>
      <ACFilter>NONE</ACFilter>
      <LeadData>
         <LeadByteCountTotal>10000</LeadByteCountTotal>
         <LeadTimeOffset>0</LeadTimeOffset>
         <LeadSampleCountTotal>5000</LeadSampleCountTotal>
         <LeadAmplitudeUnitsPerBit>4.88</LeadAmplitudeUnitsPerBit>
         <LeadAmplitudeUnits>��V</LeadAmplitudeUnits>
         <LeadHighLimit>2147483647</LeadHighLimit>
         <LeadLowLimit>268435456</LeadLowLimit>
         <LeadID>I</LeadID>
         <LeadOffsetFirstSample>0</LeadOffsetFirstSample>
         <FirstSampleBaseline>0</FirstSampleBaseline>
         <LeadSampleSize>2</LeadSampleSize>
         <LeadOff>FALSE</LeadOff>
         <BaselineSway>FALSE</BaselineSway>
         <ExcessiveACNoise>FALSE</ExcessiveACNoise>
         <MuscleNoise>FALSE</MuscleNoise>
         <LeadDataCRC32>541813322</LeadDataCRC32>
         <WaveFormData>
EAAQABEAEgASABIAEwAUABMAFAAWABgAGgAaABoAGgAYABYAGAAaAB0AHQAdAB0AHAAc
ABsAGgAYABMADQAKAAUABQAGAAYABgAGAAQAAwABAP///v/8//v/+v/4//f/9P/0//T/
9P/1//X/9f/1//X/9f/2//b/8//z//P/8//z//P/8//z//P/8//z//P/9f/1//X/9f/z
//L/8f/w/+//9v/4//T/+P8AAAcACwARABMAEQAUACAAJgAsADcASABVAGMAcwBxAGYA
WgBHADUAJwAaAAwA/P/z//D/8f/w//L/9v/8/wIA///7//r/9v/y//P/9P/y//L/8v/x
/+//7v/u/+3/7//w//H/8v/x//D/7//t/+v/6//r/+z/7f/u/+//8P/v/+3/7P/r/+3/
7f/t/+7/7P/s/+z/7P/u/+7/7//v/+//7//v/+//7v/t/+v/6v/s/+7/7//w//D/7//v
/+//7//w//H/8v/x//D/7//u/+//7//w//H/7//x//L/8v/w//D/8f/x//P/9P/1//b/
9v/3//j/+P/3//f/+f/5//j/+P/5//v/+v/6//v//P/8//v/+//7//3//f/9//3//f/+
/////////////////wAAAAD//////v////////////7//v//////////////////////
//////////////7//f/7//r//P/7//z//f/9//z/+v/4//j/+P/3//f/9v/2//f/9//2
//b/9v/2//j/9//3//b/9P/0//X/9f/1//X/9f/2//f/+P/5//n/+f/5//n/+f/4//j/
9//3//n/+f/5//r/+v/6//r/+v/8//z//P/8//v/+//7//r/+P/4//j/+P/6//r/+f/5
//r/+v/6//r/+v/6//r/+f/4//f/9f/0//X/9v/3//j/9//3//f/9//2//X/9P/z//T/
9f/2//f/9v/2//X/9f/1//X/9P/0//T/9P/z//P/9P/0//T/9P/0//T/9P/z//P/8//z
//P/8//0//T/9P/0//T/9P/0//H/8//2//j/+P/4//j/+//7//v//P/9//7/AAACAAAA
AQACAAQAAgADAAQABQAGAAgACgAMAA4ADgAOAAwACgAMAA4ADwAPAA8ADwAQAA4ADQAM
AAoABwABAP7/+//7//z//P/7//j/9f/z//H/7f/s/+r/6v/r/+v/7P/s/+z/7P/s/+v/
6//r/+v/6//p/+r/6v/p/+v/6//r/+v/6//r/+v/6//r/+v/6//r/+v/6//r/+r/6v/q
/+r/6//s/+7/8P/2//z/AQADAAkACQAHAA4AGgAiACgALwA+AE8AXQBjAF8AWgBOADsA
KQAdABAAAgDy/+n/7v/t/+r/7v/0//b/9v/3//X/9P/0//L/7f/s/+z/7P/s/+n/6v/q
/+v/6//s/+z/7P/s/+r/6v/q/+n/6//r/+v/7P/q/+r/6v/q/+z/6//r/+v/6//r/+v/
7P/s/+z/7P/s/+r/6v/r/+v/7f/t/+3/7f/v/+//7v/u/+3/7v/u/+7/8P/v/+//7//v
//D/8f/y//L/8v/y//L/7//v//D/8f/z//X/9v/2//T/9P/1//X/9v/2//b/9v/4//n/
+v/6//v/+//9//3//v/+////AQD///7//v/+/wAA/////////////////////wAAAQAB
AAEAAQABAAEABAAEAAMAAwAEAAUABQAFAAMAAgACAAMABAAFAAYABwAFAAUABQAFAAUA
BQAFAAUAAwADAAIAAgADAAEAAQABAAIAAgABAAAA/v/+//3//f/+//7//////wIAAgAC
AAIAAAD//////v/+//7//////wEAAQABAAIAAAAAAAAA//8AAAEAAgADAAEAAgACAAMA
AwADAAMABAAEAAQABAAEAAYABgAGAAYABwAHAAcABgAGAAYABgAGAAgACAAHAAcACAAI
AAgACAAIAAgACAAHAAUABQAEAAQABAAEAAQABAAEAAUABgAHAAUABQAFAAUAAwADAAMA
AwAGAAYABQAFAAcABwAGAAYABAAEAAMAAwAEAAQABAAEAAYABgAGAAUABQAFAAUABQAF
AAYABgAGAAQABAAEAAQABQAFAAUABgAGAAcABwAHAAoACAAIAAgACAANAA0ADQAOABEA
EgAUABYAFQAVABUAFgAUABUAFgAXABgAGgAcAB4AIAAgACAAHgAcAB4AIAAhAB8AHwAf
ACAAIgAhACAAHgAZABMAEAANAAsADAAMAAsACwAJAAgABwAFAAQAAgACAAQAAwADAAIA
AgACAAIAAQAAAP///v/9//7/AAABAAEA/////////////////////wEAAQABAAEAAwAD
AAMAAgAAAAAAAAABAAQABAAEAAwAFgAbABsAHQAbABkAIgAsADIAOABFAFQAYwBzAHcA
cwBsAGAATQA/ADEAJAAWAAYA//8EAAUABAAIAAwADAAOAA0ACwAKAAgABgAFAAQAAgAC
AAIAAwABAAAAAAD//wAAAAAAAAAA/v/+//7//f////////8AAAAAAAAAAAAAAgABAAEA
AQD///////8AAP7//v/+//7//P/8//3//f/////////////////+//7//f/+//7//v8A
AP///////wEAAgADAAQAAgACAAIAAgABAAEAAgADAAMABQAGAAYABgAGAAcABwAGAAYA
BgAGAAYABwAIAAgACQAJAAsACwAIAAgACQALAAoACgALAAwADAALAAsACwANAA0ADQAN
AAsADAANAA0ADwAPAA8ADwAQABAADwAPAA4ADwAPAA8AEQAQABAAEQAPAA8ADwAPAA8A
DwAPAA8ADQANAA0ADQALAAsACgAKAAoACQAKAAsACwAKAAgABgAIAAgABwAHAAYABgAH
AAcABgAGAAYABgAEAAMAAwACAAQABAAFAAUABQAFAAUABgAGAAYABgAFAAUABQAFAAUA
AwAEAAQABQAHAAcABwAIAAYABgAGAAYACAAIAAgACAAIAAcABgAEAAUABgAHAAgABgAG
AAUABQAEAAQABAAEAAYABgAGAAUABQAFAAQABAACAAIAAgACAP//////////AQABAAEA
AQABAAEAAQABAAAAAAD///////////7//v8AAAAA//////7//v/+//7//v/+//7//f/9
//3//f/9//v//P/8//z//f/+////AAD+//3//P/8//r/+//7/////f/9//z//P/3//j/
+v/8//z//P/8/////////wAAAQACAAQABgAEAAUABgAIAAgACQAKAAsACgAMAA4AEAAS
ABIAEgAQAA4AEAASABMAEgARABAAEAAQAA8ADgAMAAcAAQD+//v/+//8//z/+//8//n/
9//1//H/8P/u/+7/7v/t/+3/7P/s/+z/7P/r/+n/6f/p/+n/6f/q/+r/6f/p/+n/6f/p
/+n/6f/p/+n/6//r/+v/6//p/+n/6f/o/+r/6v/q/+v/7P/q/+j/7P/2//3/AQABAAMA
BQAKAA4AFAAeACkAPABRAFsAXQBbAFQARAAzACcAHQAOAP7/8v/v//D/8//w//L/9v/4
//b/8f/t/+z/6v/q/+v/7P/o/+j/6P/l/+T/5P/l/+X/5P/k/+T/5P/m/+b/5v/l/+X/
5f/l/+b/5P/k/+T/5P/k/+P/4//j/+X/5f/l/+b/5v/m/+b/5v/k/+T/5f/l/+P/4//j
/+P/4//j/+L/4v/l/+b/5v/m/+j/5//n/+f/5f/m/+f/6P/m/+b/5v/m/+f/5//o/+n/
5//p/+r/6v/q/+r/6//r/+z/7P/s/+z/7v/v//D/8P/x//H/8//z//T/9v/5//3//v/+
////AAACAAEAAQABAAMAAwADAAMAAwAEAAUABQADAAMAAwADAAQABAADAAMABgAHAAcA
BwAHAAYABgAHAAcABwAHAAcABQAFAAUABQAFAAUABQAFAAUABQAEAAQAAwABAAEAAQAC
AAIAAQAAAP7//v/9//3//v/+///////+//7//v/+//7//f/9//z//v/+///////9//3/
/f/+/wAAAAAAAP///////////////wAAAAABAAEAAQABAAIAAAAAAAAAAAACAAIAAgAC
AAMAAwADAAIAAAAAAAAAAAACAAIAAQABAAEAAAD///7///8AAAEAAQD//////v/+//7/
/v/+//7//f/9//3//f/9//3//f/9//3//f/9//3//f/8//r/+f/7//v/+v/6//r/+v/5
//n/+v/6//r/+v/6//r/+v/5//n/+f/5//n/9//4//j/+P/2//b/9v/2//n/+P/6//r/
+v/6//3//f/9//7///8AAAIABAACAAMABAAGAAYABwAIAAkADAAOABAAEgASABIAEgAQ
AAwADgAQABEAEQARABEAEgAQAA8ADgAMAAkAAwAAAP3///8AAAAA///9//n/9v/z//P/
8v/w//D/7v/t/+3/7P/u/+7/7v/t/+3/7f/t/+3/7f/u/+7/7f/r/+v/6//r/+n/6f/p
/+n/7P/t/+7/7//u/+3/7P/q/+r/6v/q/+v/7P/y//L/9P/4//3/AQAFAAcACQAMABYA
IgAqADMARgBZAGcAawBpAGQAUAA3ACkAHwAQAAQA9P/t//T/8//s/+7/9v/4//b/9//1
//T/8v/u/+v/6v/q/+r/7P/r/+j/6P/p/+n/5//m/+X/5P/l/+b/5//n/+j/6f/q/+z/
6//q/+n/6P/q/+n/6f/p/+v/6//r/+z/6v/q/+r/6v/o/+j/6f/p/+v/6//r/+v/6f/p
/+j/6P/n/+j/6P/o/+n/6f/q/+v/6v/q/+r/6v/s/+z/7P/s/+v/6//s/+3/6//t/+7/
7v/w//D/8f/x//D/8P/w//D/8v/z//T/9P/z//P/9f/1//L/8v/z//X/9v/2//f/+P/6
//n/+f/5//n/+f/5//n/+f/6//v/+//9//3//f/9//7//v/9//3//P/9//3//f/+//7/
//8BAP///////////f/9//3//f/7//v/+//7//z//f/9//7/+//5//n/+f/6//r/+f/4
//r/+v/5//n/9v/2//f/9//2//b/9v/2//b/9f/1//T/9f/2//j/+f/4//f/9v/2//b/
9v/2//X/+P/5//r/+//5//r/+v/7//v/+//7//z/+v/6//r/+v/6//r/+v/6//n/+f/5
//j/+v/6//r/+v/6//r/+f/5//j/+P/4//j/+f/6//v/+//5//n/+P/4//b/9v/2//b/
9v/3//j/+f/3//f/9//3//n/+f/5//n/+P/4//f/9//1//X/9P/0//b/9v/1//X/9v/2
//b/9v/2//b/9v/1//X/9f/1//X/9f/2//b/9v/4//b/9v/4//n/+v/7//z//v/9//z/
/P///wAAAgAEAAMAAwADAAQABAAFAAYABwAIAAoADAAOAAwADAAMAAoACQAMAA8AEQAR
ABEAEQASABAADwAOAAwABwABAP7/+//9//7//v/9//v/9//0//H/8P/w/+//8P/w/+//
7//u/+3/7P/r/+n/6//r/+v/6//t/+7/7v/t/+v/6//r/+v/6f/p/+n/6f/r/+v/6//r
/+v/6//r/+r/6v/q/+r/6//u/+7/8P/y//r/AQAFAAcABwAHAAoAFAAeACQALwBCAFUA
YwBnAGMAWgBKADUAJQAbABIABADw/+v/8v/z/+7/8v/2//T/9P/3//f/9v/0//L/7//u
//D/7v/q/+n/6v/q/+v/6//q/+r/6v/q/+r/6v/q/+n/6//r/+v/7P/s/+z/7P/s/+v/
6f/o/+f/6P/p/+r/7P/q/+r/6v/q/+z/7P/t/+3/6//r/+v/6//r/+v/6v/q/+z/7v/v
//D/8P/v/+//7//v//D/8f/y//H/8P/v/+7/7//v//D/8f/x//P/9P/0//T/9P/1//X/
9f/2//f/+P/1//X/9f/0//j/+f/8//3/+v/6//v//f/8//z//f/+//7//f/9//3//f/9
//3//f/9//7//////////////////v/+//3//f///wEAAgADAAEAAAAAAAEA////////
//8AAAEAAgADAAIAAQAAAP////////7//v/9//v/+//7//3//v/+//7//v/+//3//f/8
//z//f/9//z//P/8//z//v/9//3//P/7//r/+v/5//v/+//7//z//P/8//z/+//7//v/
+//7//n/+v/6//v/+//7//v//P/8//z//P/8//r/+v/6//r//v///wAAAAD+//7//v/+
//7//v/9//3/AAAAAAAAAAD+//7//v/9//3//f/8//z//P/8//z//P/5//n/+f/5//n/
+f/5//n/+//7//v/+//+//7//f/9//v/+//6//r/+v/6//n/+f/4//j/+P/4//r/+v/6
//n/+//7//v/+//6//r/+f/4//r/+v/6//r/+f/7//n/9v/5//r/+//8/wEAAQABAAIA
AwAEAAYACAAGAAcACAAKAAgACQAKAAsACgAMAA4AEAASABIAEgAQAA4AEAASABMAFQAV
ABUAFgAVABMAEQAOAAsABQACAP//AQACAAIAAQD+//v/+f/3//f/9v/0//T/8//x//D/
7v/v//D/8f/x//P/8//z//P/8v/y//H/7//v/+//7//v//D/8f/y//P/8f/x//H/8f/z
//P/8//y//L/8v/y//P/8v/y//L/9P/6/wMABwAJAAsACwAQABoAIgAkAC0AQABTAGEA
ZQBhAFwAUgA/AC8AIwAWAAgA+P/v//b/9f/w//L/+v/+//7//f/7//z/+P/2//P/7v/w
//T/8v/x//D/8P/x//H/8P/w//D/8P/u/+7/7v/t/+3/7f/t/+7/8P/w//D/8P/w/+//
7//v/+//7//v//D/8P/w//D/8P/y//L/8//z//H/8f/x//H/7//v/+7/7v/w//L/8//0
//T/8//z//P/8v/y//L/8v/0//T/9P/0//H/8f/y//P/8//1//b/9v/4//j/+f/5//j/
+P/4//j/+P/5//r/+v/7//v//f/9//z//P/9/////v/+////AAAAAP//////////////
//////8AAAEAAQABAAEAAQABAAAAAAD/////AQADAAQABQADAAIAAgADAAMAAwADAAMA
BQAFAAUABQADAAMAAwADAAEAAQAAAAAAAAD//wAAAQAAAAAA///+//z//P/7//v/+//8
//7///8AAAAAAAAAAP7//f/9//z//v/+///////9//3//f/+//7//v/+//3/////////
/////wAAAAABAP///////wAAAgACAAIAAgAAAAAAAAAAAAEAAQABAAAA/v/+//7//v8A
AAAA/////wAAAAAAAAAAAAAAAAAA///9//3//P/8//7//v/+//7//f/9//3//f/7//v/
+//7//v/+//7//v//v/+//3//f/7//v/+v/6//r/+v/5//n/+//8//3//v/8//z//P/7
//v/+//7//v/+f/6//r/+v/8//z/+v/4//v//P/9//7/AwADAAMABAADAAQABgAIAAoA
CwAMAA4ADAANAA4ADwAPABAAEQASABQAFAAUABIADgAQABIAEwATABMAEwAUABQAEwAS
ABAACwAFAAIA///9//7//v/9//z/+f/3//X/9f/0//L/8v/y//H/8f/w/+7/7v/u/+3/
7//v/+//7//t/+7/7v/t/+3/7f/t/+3/6//r/+v/6//u/+//8P/x//H/8f/x//D/7//u
/+3/7f/w//D/8v/4//7/AwAHAAsACQAHAAwAFgAaAB4AKwA8AE0AXQBlAGcAXgBQAD8A
MwApABwAEAAGAPv/+v////7/+v/+/wIAAAD7//v//P/8//b/9f/2//b/9P/y//P/8v/y
//P/8//0//T/9P/0//L/8v/y//H/8f/x//H/8v/y//L/8v/y//L/8f/x//H/8//z//P/
9P/0//T/9P/0//b/9v/3//f/9v/1//T/8//2//f/9//4//j/+P/3//b/9//3//j/+f/5
//r/+//8//z//P/8//z/+//7//z//f/9////AAAAAAAAAAABAAEAAAAAAAAAAAABAAMA
BQAGAAcABwAJAAkACAAIAAkACwAKAAoACwAMAA4ADQANAA0ACwALAAsACwANAA4ADwAP
ABEAEQARABEAEAAQAA8ADwAQABEAEQARABMAEgASABMAFQAVABUAFQATABMAEwATABUA
FQAVABUAFQAVABQAFAATABEAEQARABQAFAATABIAEgASABEAEQAPAA4ADgANABAAEAAQ
ABAAEgARABEAEAAQABAAEQARAA8ADwAPABAAEgASABIAEQATABMAEwATABMAFAAUABUA
EwATABMAFAAUABQAFAAUABUAFgAXABgAFwAXABcAFgAWABYAFgAWABYAFgAVABUAFgAW
ABYAFgAUABQAFAATABYAFwAXABgAFgAWABYAFgAVABUAFQAVABUAFQAVABUAFQAVABUA
FQAWABYAFQAVABUAFQAUABQAFAAUABMAEwAUABQAFAAUABQAFAAUABMAEwATABMAEwAT
ABQAGAAaABoAGgAaAB0AHQAdAB4AHQAeACAAIgAgACEAIgAkACYAJwAoACkAKgAsAC4A
MAAwADAAMAAuACoALAAuAC8ALwAvAC8AMAAwAC8ALgAsACcAIQAeABsAGwAcABwAGwAa
ABcAFQATABEAEAAOAA4ADgANAA0ADAAOAA4ADgANAA0ADQANAA0ADAAMAAsACQALAAsA
CwALAA0ADQANAA0ACwALAAsACwALAAsACwAKAAwADAAMAA0ADgAOABAAGAAeACEAJQAl
ACMAIwAoADgAQgBGAFEAZAB3AIMAhwCFAH4AbgBbAEkAPwAyACIAFgATABgAGwAWABQA
GgAcABoAFwAZABQAEgAQAAsADAAOAA4ADAALAAoACgALAAsACgAKAAoACgAKAAoACgAJ
AAcABwAHAAgACAAIAAgACAAKAAkACQAJAAkACQAJAAoACgAKAAoACgAIAAgACQAJAAkA
CQAJAAkACwALAAoACgALAAwADAAMAAoACQAJAAkACQAKAAsADAAMAAwADAAMAAsACwAM
AA0ADQAPABAAEAAOAA4ADwAPABAAEAAQABAAEgATABQAFAAUABMAFAATABEAEAAQABEA
FAAUABUAFgAWABUAFQAVABMAEwATABMAFQAWABcAFwAXABcAFwAXABYAFgAVABUAGAAZ
ABkAGQAXABYAFgAXABYAFQAUABMAFAAVABYAFwAXABcAFwAXABUAFQAUABQAFQATABMA
EwASABIAEQAQAA4ADgANAA0ADAAMAA0ADQAMAAwADAAMAA4ADQANAAwACgAKAAsACwAL
AAsACwAMAAwADAAMAAsADAANAA4ADwANAA4ADgAPAA4ADQAMAAwADgAOAA4ADgAOAA4A
DgAOABEAEQARABAADwAOAA0ADAAMAAwACwALAAwADAAMAAwADgAOAA4ADQALAAsACgAK
AAoACgAKAAoACQAJAAkACQAJAAkACQAJAAcABwAHAAcABgAGAAUABQAHAAcABgAGAAQA
BAADAAMABgAGAAYABgAGAAYABgAFAAMAAwADAAMAAwAEAAQABAACAAIAAgACAAUABAAC
AAIAAgACAAcABwAHAAgACQAKAAwADgANAA0ADQAOABAAEQASABMAFAAWABgAGgAaABoA
GgAYABQAFgAYABkAGQAZABkAGgAaABkAGAAWABEACwAIAAUAAwAEAAQAAwAEAAEA///9
//n/+P/2//b/9v/1//X/9P/0//T/9P/z//X/9f/1//X/9P/0//P/8f/x//H/8f/x//H/
8f/x//H/8f/x//H/8f/v/+//7//u//D/8P/w//H/8P/y//T/9v/8/wEABwAPAA8ADQAS
ABoAJAAoADEAQgBVAGMAawBpAGIAVABBAC8AIQAYAAwA/P/t//D/9f/w/+7/9v/8//r/
+f/5//b/9v/2//P/7v/s//D/7P/t/+7/7v/v/+//7P/s/+z/7P/s/+z/7P/r/+v/6//r
/+z/7P/s/+z/7P/u/+3/7f/t/+3/7f/t/+7/7P/s/+z/7P/u/+7/7//v/+3/7f/t/+3/
6//r/+r/6v/t/+7/7v/u/+z/6//r/+v/6//s/+3/7v/w//D/8P/w/+3/7f/u/+//7f/v
//D/8P/w//D/8f/x//D/8P/w//D/8P/x//L/8v/1//X/9//3//X/9P/0//X/9v/2//f/
+P/6//n/+f/5//n/+f/5//n/9//4//n/+f/7//v/+//7//z//P/7//v/+v/7//v/+//7
//r/+v/7//3//f/9//3/+//7//v/+//7//v/+//7//v/+//6//r/9//1//X/9f/2//b/
9f/0//b/9v/1//X/9P/0//X/9f/0//T/9P/0//T/8//z//L/9P/0//X/9f/z//P/8//0
//T/9P/0//P/8//z//P/8//z//T/9P/1//f/9//3//j/9v/2//b/9v/2//b/9v/2//n/
+f/5//j/9v/2//b/9v/2//b/9f/1//b/9v/2//b/9P/0//T/8//1//X/9P/0//L/8v/y
//L/8v/z//T/9f/z//P/8//z//P/8//z//P/9P/0//P/8//x//H/8P/w//L/8v/x//H/
8v/y//L/8v/y//L/8v/x/+//7//v/+//8f/y//L/8v/w//D/8P/w//P/8f/w//L/8v/y
//L/9//3//f/+P/5//r//P/+//z//f/+/wAAAAABAAIAAwAGAAgACgAMAAsACgAJAAYA
BAAGAAgACQAJAAkACQAKAAwACwAKAAgAAwD9//r/9//1//b/9v/1//b/8//x/+//7//u
/+z/7P/r/+n/6P/m/+b/5v/m/+X/5//n/+f/5//l/+b/5v/l/+f/5//n/+f/5//n/+f/
5//n/+f/5//n/+X/5f/l/+T/5v/m/+b/5//u/+z/6v/s//T//f8BAP//AQADAAYAEAAa
AB4AJQAwAD8ATwBbAF0AWgBQAD0ALQAfABIACAD4/+f/6P/t/+r/6P/u//L/9P/z//P/
8P/s/+r/6//q/+z/7P/q/+X/5P/k/+X/5f/m/+b/5v/m/+b/5v/m/+X/5//n/+f/6P/q
/+r/6v/q/+j/5//n/+f/6f/p/+n/6v/o/+j/6P/o/+j/6P/p/+n/6f/p/+n/6f/q/+v/
6//s/+v/7P/s/+z/6v/p/+n/6f/p/+r/6//s/+7/7v/u/+7/7v/v//H/8//y//P/8//y
//D/8P/x//H/8P/w//D/8P/y//P/9P/0//X/9f/3//f/9v/2//f/+f/4//j/+f/6//r/
+f/5//n/+//7//v/+//7//z//f/9//3//f/9//3/AAAAAP/////+/////////////v/+
////AQABAAEAAQD/////////////////////AQABAAAAAAD///3//f/9//7//v/9//z/
+v/6//n/+f/5//r//P/9//3//P/7//r/+//7//z//P/7//r/+v/5//n/+f/5//r//P/8
//z/+//9//3//f/9//v//P/8//3//f/9//3//v8AAAAAAAAAAP7//v/+//7/AQABAAEA
AAAAAAAAAAAAAAIAAgABAAEAAAAAAAAAAAD+//7//v/9///////+//7/AAAAAAAAAAD/
//////////3//f/9//3////////////+//7//f/9///////+//7//v/+//3//f/+//7/
/v/+/wAAAAAAAP///////////v///wAAAQACAAUABQAFAAYACAAKAA0AEAANAA0ADQAO
AA8AEQATABUAFgAYABoAHAAaABoAGgAYABgAGgAcAB0AHwAfAB8AIAAfAB0AGwAYABMA
DQAKAAcABQAGAAYABQAFAAMAAgABAAEAAAD+//7//v/9//3//P/8//z//P/7//n/+f/5
//n/+f/6//r/+f/5//n/+f/5//v/+//7//v/+f/5//n/+f/5//n/+f/4//j/+P/4//n/
/v8AAPz//v8GAA8AFQAXABUAEwAWABwAIgAqADcASABbAGkAbQBtAGgAXgBNAD0AMwAo
ABgABgABAAYABQAAAAAACAAOAAoABQAFAAYAAgD+//n/+P/8//7//v/7//r/+v/7//v/
+v/6//r/+v/8//z//P/7//v/+//7//z//P/8//z//P/+//3//f/9//z/+//6//r//P/8
//z//P/8//z//f/9/////////////f/9//z//P/9//7//v/+/wAA//////////8AAAEA
AgABAAAA///+//////8AAAEA//8BAAIAAgAEAAQABQAFAAYABgAGAAYABAAFAAYABgAF
AAUABwAHAAkACgAMAA8ADwAOAA4ADgAMAAsACwALAA4ADwAQABEAEQASABMAEwASABEA
EAAPABIAEgARABEAEgATABMAEwAVABQAFAAVABMAEwATABMAEQARABEAEQARABEAEQAR
ABIAEwATABQAEwARABEAEQAQABAADwAOAA4ADgANAA0ADAAMAA0ADQAQABAAEAAQABIA
EQARABAADgAOAA8ADwANAA0ADQAOAA8AEAARABEADwAPAA8ADwAQABIAEwAVABQAEwAS
ABIAEwAUABUAFgAVABQAEwASABQAFQAWABYAGAAYABgAGAAXABYAFAATABUAFgAXABgA
GAAYABgAFwAWABUAEwASABMAFAAVABYAEwATABMAEwATABMAEwATABQAFQAWABcAFwAW
ABQAEwAVABUAFAAUABQAFAATABMAFAAUABQAFAAUABQAFAATABEAEwAVABoAGAAYABgA
GAAdAB0AHQAeAB0AHgAgACIAIgAjACQAJgAoACkAKgArACsALAAtAC4ALwAwADEAMAAs
AC4AMAAxADEAMQAxADIANAAzADIAMAApACMAIAAdAB8AIAAgAB8AHAAZABcAFQATABIA
EAAQABIAEQARABAAEAAQABAADwARABEAEQARABEAEgASABEAEQARABEAEQASABMAFAAV
ABMAEwATABMAEwATABMAEgAUABQAFAAVABQAGAAYABwAIgApAC8AMwAxACsALgA8AEYA
SABTAGgAfQCNAJcAlQCMAIAAbQBdAFEARgA2ACYAHQAgACMAIgAgACYAKAAmACEAIQAi
AB4AHAAbABoAGgAYABoAGQAYABgAGQAZABgAGAAYABgAGAAYABgAFwAVABUAFQAWABoA
GgAcAA==
         </WaveFormData>
      </LeadData>
      <LeadData>
         <LeadByteCountTotal>10000</LeadByteCountTotal>
         <LeadTimeOffset>0</LeadTimeOffset>
         <LeadSampleCountTotal>5000</LeadSampleCountTotal>
         <LeadAmplitudeUnitsPerBit>4.88</LeadAmplitudeUnitsPerBit>
         <LeadAmplitudeUnits>��V</LeadAmplitudeUnits>
         <LeadHighLimit>2147483647</LeadHighLimit>
         <LeadLowLimit>268435456</LeadLowLimit>
         <LeadID>II</LeadID>
         <LeadOffsetFirstSample>0</LeadOffsetFirstSample>
         <FirstSampleBaseline>0</FirstSampleBaseline>
         <LeadSampleSize>2</LeadSampleSize>
         <LeadOff>FALSE</LeadOff>
         <BaselineSway>FALSE</BaselineSway>
         <ExcessiveACNoise>FALSE</ExcessiveACNoise>
         <MuscleNoise>FALSE</MuscleNoise>
         <LeadDataCRC32>932345191</LeadDataCRC32>
         <WaveFormData>
AgACAAIAAgACAAMABAAFAAMAAwAFAAUACAAIAAoACwALAAsADAAOAAwADAAPABEAEQAQ
AA8ADwARAA8ADQANAAsACwALAAsACwAKAAkABwAHAAQAAQAAAPz//P/8//z/+f/5//j/
9//5//n/+f/5//f/9//3//f/+f/4//j/+P/4//j/+P/4//j/+P/4//j/+P/4//j/+P/3
//f/9//3//X/+f/3//P/9/8AAAgAEAAfAC8APABMAGUAegCRALAAzADcAPMAAAHwAMUA
mABpAEAAKAAaABEADgAKAAMA/v/9//r/+v/8////+v/1//X/9f/y//L/9f/1//L/9P/y
//D/7//v/+7/7//x//L/8//x//D/8P/w//D/8P/w//D/8//z//P/8//x//H/8f/w//L/
8//z//P/8f/x//H/8P/x//P/9P/1//P/8//z//P/8v/x//D/7//w//L/9P/1//X/9f/1
//X/9f/1//X/9v/0//T/9P/0//b/9v/2//b/9//5//n/+f/3//j/+f/5//r/+//9//7/
/f///////////wEAAQABAAEAAgADAAMAAwAEAAQABQAHAAcACAAIAAYABgAGAAYACQAJ
AAoACgAMAAwADAANAAsACgAKAAsACwALAAwADAAKAAkACQAJAAkACQAJAAkACQAJAAkA
CAAIAAcABgAGAAQAAwADAAMAAwADAAMABAACAAIAAAAAAAAAAAD+//7//v/+//7//v/+
//7//v/+//7//v/+//3/+//7//z//P/6//r/+v/6//v//P/9//3//f/+//7//v/9//z/
+//6//v//P/9//7//P/9//3//v8AAP///////wAA///+//z//P/8//z//P/9//7///8B
AP///v/+///////////////+//3//P/7//3//v8AAAEA///+//7//v/8//z//P/8//7/
/v/+//7//v/+//3//f/8//z/+//6//z//P/8//z/+v/6//v/+//9//3//f/9//v/+//7
//v/+//7//v//P/6//r/+v/6//r/+v/8//7//v/+//7//P/8//z//v8BAAEAAAAAAAAA
AAAAAAAAAQACAAMAAwABAAMAAwAEAAUACAAKAAsACQAKAAwADAAOABEAEwATABIAEQAR
ABEADQALAAsACwALAAsACwAJAAgABwAFAAMA/v/7//r/+P/6//r/+v/5//n/+P/3//f/
+f/5//n/+f/4//f/9v/1//b/9v/2//b/+P/4//j/+P/2//b/9v/2//b/9v/2//X/8//z
//P/8f/x//P/9f/7/wIACAASACMALQA8AFIAawCEAJ8AvADWAPAAAwEIAfIAzQCeAGsA
QgAqABoAEwASAA4ABwAAAP3//P/6//j/9f/0//H/8f/z//L/8P/v/+//8P/w/+7/7//v
//D/8P/u/+//7//v//H/8P/w//D/8P/w//D/8P/v/+//7//v//H/8f/x//D/7v/v/+//
7//v/+//7//u/+7/7//v/+//7//v/+//7//x//H/8f/x/+//8P/x//H/8//z//P/8//z
//P/8//0//L/8v/y//L/8v/y//L/8v/z//X/9f/1//X/9v/3//f/9//3//j/+P/5//v/
+//7//3/////////AQACAAMAAwAEAAQAAwADAAUABQAGAAYABgAGAAYABgAHAAcACAAI
AAgACAAIAAkACwAKAAoACwAJAAkACgAKAAoACQAJAAkACwALAAsACwAKAAkACAAGAAcA
BwAHAAgABgAFAAUABQAEAAMAAgACAAIAAgAAAAAAAAAAAP7//v/+//7//v/+/wAAAAAA
AAAA/v/+//7//f/9//3//v/+//7//v/+//7//P/8//z/+//7//z//P/8//z//P/8//z/
/P/8//z//P/8//3//f/+/wAA/////////////////v/+//7//v/+//7//v/+///////+
//7///8BAAEAAQABAP///////////v/+//////8BAAAAAAAAAP///v/9//z//v/+//7/
/v/+//7//f/9//7//v/9//z//v/+//7//v/+//7/////////////////+//7//v/+//9
//3//f/+//z//P/8//z/+v/6//r/+v/9//3/+//8/wAA///+//3//P/8//z//P/+////
///+//7/AAAAAAAAAAD//wAAAQABAAMABQAFAAYABgAIAAkACQALAAwADgAOAA4AEQAT
ABMAEgARABEAEQANAAsACwALAAsACwALAAkACAAHAAUAAwAAAP3//P/6//r/+v/6//n/
+f/4//f/9//1//X/9f/1//b/9//4//n/9v/2//b/9v/2//b/9v/2//b/9v/2//b/9v/2
//b/9f/z//P/8//x//H/8f/x//v/BgAOABYAIwAxAEAAVgBtAIQAoQDEAN4A9gALAQwB
8gDJAJgAYQA4ACAAEgANAAwACAABAP7//f/8//j/+P/3//T/8//z//H/8v/y//H/7//s
/+7/8P/t/+3/7v/u//D/8f/x//H/7//u/+7/7v/w//D/8P/w//H/8f/x//H/8f/x//H/
8P/u/+//7//v/+//7//v/+7/7v/v/+//7//x//H/8f/x//H/8f/x//H/7//w//H/8f/x
//H/8f/x//P/8//z//T/8v/y//L/8v/y//L/8v/y//P/9f/1//X/9f/2//f/9//3//f/
+P/4//n/+//7//v//f///////////wAAAQABAAMABAAEAAUAAwADAAQABAAGAAYABgAG
AAUABQAGAAYACAAIAAgACQAJAAgACAAJAAsACwAMAAwADAALAAsACwAJAAkACQAJAAkA
CQAJAAgACAAHAAYABgAGAAUABQAFAAYABQAEAAQAAgACAAAAAAAAAAAA/v/+//7//v/+
//7//v/+//7//v/8//z//P/7//v/+//8//z//P/8//z//P/8//z//P/7//n/+v/6//r/
+v/6//r/+v/7//z//f/+//3//f/8//z//f/9//7///8AAP///v/8//7//v/+//7//v/+
//7///////7//v////3//f/9//3////////////+//7//////////v/+//7//v/+//7/
/v/+//7//v/+//z//P/7//v//P/8//v/+v/8//z//P/8//7//v///////v/9//z/+//5
//n/+f/5//n/+f/5//r//P/8//z//P/7//r/+f/4//n/+f/5//r/+v/6//r/+//5//r/
+v/6//r/+v/6//z//P/8//7/AQABAAAAAAD+//7//v/+/wEAAgADAAMAAQADAAMABAAE
AAYABwAHAAkACgAMAAwACwANAA4ADQAOAA0ADQANAAsACQAJAAkACQAJAAkABwAGAAUA
AwABAAAA/f/8//r/+P/4//j/9//5//j/9//3//X/9f/1//X/9//3//f/9//0//T/9P/0
//T/9P/0//T/9P/0//T/9P/0//T/9P/z//X/9f/1//P/8f/v//H/9/8CAAoAEgAhADMA
RABWAGkAggCjAMAA1gDsAPkA8ADOAJ8AbgBBACAADgAEAAMABAD+//f/9P/1//T/8v/y
//X/9P/r/+n/7f/u//D/8//x/+7/8v/y/+//7//w//D/7v/v/+//7//x//D/8P/w//D/
8P/w//D/8f/x//H/8f/x//H/8f/w/+7/7//v/+//8f/x//H/8P/w//H/8f/x/+//7//v
/+//7//v/+//7//x//L/8//z//P/8//z//P/8//z//P/9P/2//b/9v/2//b/9v/2//b/
9f/3//f/9//3//j/+f/5//f/9//4//j/+//9//3//f/7//3//f/9////AAABAAEAAQAC
AAIAAwADAAMABAAEAAYABgAGAAYABwAHAAgACAAGAAYABgAHAAcABgAGAAcABwAHAAgA
CAAIAAcABwAHAAcABwAHAAcABQAFAAUABAAEAAMAAgACAAIAAQABAAEAAgABAAAAAAAA
AAAA/v/+//3//P/5//j/+v/6//r/+v/6//r/+v/6//j/+P/4//f/9//3//j/+P/2//b/
9v/2//j/+P/4//f/9//4//j/+P/4//j/+P/4//j/+P/4//j/+P/5//n/+v/6//n/+f/5
//3//f/9//z/+v/6//r/+v/8//z//P/9//v/+v/6//v//f/9//3//f/7//v/+//7//r/
+v/7//v/+f/4//j/+P/5//r/+//8//r/+v/6//r/+P/4//f/9//6//r/+f/4//j/+P/4
//j/+P/4//n/+f/5//n/+f/5//f/9//3//f/9//3//f/+P/2//b/9v/2//b/+P/2//b/
9v/2//j/+P/4//r/+f/5//j/+P/6//r/+v/6//n/+v/7//v//P///wAAAgAAAAIAAwAD
AAEAAgAEAAQABgAJAAsACwAIAAcABwAHAAcABQAFAAUABQAFAAUAAwABAP///P/5//f/
9f/1//T/9P/0//T/8//z//L/8f/x//H/8f/x//H/8f/x//H/8f/w//D/8P/w/+7/7v/u
/+7/8f/y//P/9P/x//D/7//t/+//7//v/+3/6f/v//P/9f/6/wAACAAVACUAMgBAAFcA
dACPAKQAugDSAOUA4gDKAKUAdgBHACgAFgAKAAUABAACAPv/+P/1//L/9P/0/+//7P/t
/+3/7f/s/+z/6//n/+j/7P/u/+r/6f/p/+j/5v/n/+f/5//n/+b/5v/m/+n/6v/r/+z/
7P/r/+r/6f/q/+v/7P/s/+r/6//r/+v/6//r/+v/6v/q/+v/6//r/+3/7f/t/+3/6//r
/+v/6//r/+z/7f/t/+3/7f/t/+3/6//r/+v/7P/t/+7/7//w/+7/7v/u/+7/7//x//H/
8f/z//T/9f/1//X/9f/2//b/9f/3//f/9//3//n/+f/5//n/+v/7//v//f/+//7/////
////AAAAAAIAAgACAAIAAQABAAIAAgAEAAQABAAFAAUABAAEAAUAAwADAAQABAAEAAMA
AwADAAMAAwADAAMAAQABAAEAAAAAAP///v/+/wAA/////////P/7//r/+v/6//r/+P/4
//r/+v/4//j/9v/2//b/9v/0//T/9P/0//T/9P/0//P/8v/z//X/9v/1//T/8//y//T/
9P/0//P/9f/2//b/9v/0//T/9P/0//T/9P/0//T/9P/1//X/9v/2//X/9f/1//f/9//3
//b/+P/4//j/+P/2//b/9v/3//f/9v/2//f/9//3//f/9//3//f/9//3//T/9P/1//X/
9//2//b/9v/4//j/+P/4//f/9v/1//T/9v/2//X/9f/2//b/9f/0//T/9P/0//T/9v/2
//f/9//2//X/9P/z//L/8//0//X/8//z//P/9P/2//b/9v/2//j/+P/4//j/9v/2//b/
+P/5//n/+P/4//r/+v/6//r/+//8//3//f/9//////8AAP7/AAABAAEAAwAEAAYABgAG
AAkACwALAAoACQAJAAkABwAFAAUABQAFAAUABQADAAAA///9//v/+P/1//T/8v/y//L/
8v/x/+//7v/t/+3/7//v/+//7//x//H/8f/x//D/8P/w//D/7v/u/+7/7v/w//D/8P/w
/+7/7v/u/+3/7//v/+//7f/v/+3/6//v//j/BAAOABkAKQA6AEwAXwB4AJMAsADKAOQA
9QD2ANgAqwB6AEkAJgAUAA4ABQAAAP7//f/6//X/9P/y//D/7//u/+3/7//v/+z/7P/t
/+3/7P/q/+j/6f/p/+r/6v/o/+n/6f/p/+n/6P/o/+j/6f/q/+v/7P/r/+v/6//r/+n/
6f/p/+j/6v/r/+v/6//p/+n/6f/o/+n/6//s/+3/6//r/+v/6//r/+v/6//r/+v/7P/t
/+3/7f/t/+3/7f/v/+//7//w/+//7v/t/+z/7v/u/+7/7v/v//H/8f/x//P/9P/1//X/
9f/1//b/9v/1//X/8//x//X/+f/7//3/+//8//3//f///wAAAAABAAEAAQACAAIAAgAC
AAIAAgADAAMABAAEAAQABAAEAAUAAwACAAIAAwAEAAUABwAIAAcABQAEAAMAAQABAAEA
AQACAAMABAAEAAIAAQAAAAAAAAD////////8//v/+v/6//v//P/7//z//P/8//r/+v/4
//j/+P/4//j/+P/4//j/+P/4//j/9//1//X/9v/2//j/+P/4//j/+P/4//j/9//1//b/
9v/2//b/9v/2//b/9v/2//b/9v/2//f/9//4//b/9f/1//X/+v/7//z//P/7//r/+f/4
//j/+P/4//n/+//6//r/+//5//n/+f/5//n/+f/5//n/+v/6//v/+//5//j/+P/4//j/
+P/4//j/+v/6//r/+v/8//z/+//7//v/+v/4//b/+P/4//j/+P/2//b/9//3//n/+f/5
//n/9//3//f/9//2//X/9P/0//f/+P/5//r/9v/4//b/9P/3//j/+f/6//r/+v/6//z/
+//7//r/+v/8//z//P/8//v//P/9//3//f//////AAACAAQABQAFAAUABgAIAAgACQAN
ABAAEQAPAA0ADAALAAkABwAHAAcACQAJAAkABwAFAAMAAAD9//z/+f/4//b/9P/0//T/
8//1//T/8//z//X/9f/1//X/9P/z//L/8f/y//L/8v/y//T/9P/0//T/8v/y//L/8v/y
//L/8v/x//H/8f/x/+//7//v/+3/7//2/wIADAAbAC0APABOAGcAggCbALgA1gDwAAMB
BgHqAL8AkABbADAAGgAOAAkABAAAAP3/+P/z//L/9P/2//X/8v/v//H/8f/w/+7/6//r
/+7/7P/u/+3/7f/u/+7/7P/t/+3/7f/s/+r/6f/o/+r/6v/q/+r/6//r/+v/6//t/+3/
7f/s/+r/6//r/+v/7f/t/+3/7P/s/+3/7f/t/+3/7f/t/+3/7P/r/+r/6f/s/+7/8P/x
/+//7//v/+//7f/t/+3/7v/w//D/8P/w/+7/7v/u/+7/8f/z//P/8//y//L/8v/x//L/
8//1//b/9f/3//f/9//3//n/+f/5//r//P/+////AAAAAP//////////AAAAAAIAAgAC
AAIAAQABAAIAAgAEAAQABAAFAAMAAgACAAMABQAFAAYABgAGAAUABQAFAAUABQAFAAUA
BQAFAAUABAAEAAMAAgACAAIAAQABAAEAAgABAAAAAAD///7/+//6//r/+v/4//j/+v/6
//r/+v/7//z//f/+//v/+v/5//f/9v/3//n/+v/5//j/9//2//j/+P/4//f/+f/6//r/
+v/6//r/+v/6//r/+v/6//r//P/9//3//v/9//v/+v/5//v/+//7//r//P/8//z//P/8
//z//P/9//3//P/8//3//f/9//3//f/7//v/+//7//z//P/9//3/+//6//r/+v/6//r/
+v/6//r/+v/6//r//P/8//v/+//6//r/+f/4//b/9v/2//b/9//4//r/+//6//n/+P/3
//b/9//4//n/9//3//f/+P/6//r/9v/0//f/+P/5//r/+v/6//r//P/7//v/+v/6//3/
/v///wAA//8AAAEAAQD//wEAAQACAAQABgAHAAcABgAGAAcABgAIAAsADQANAAwACwAL
AAsACwAJAAkACQAHAAcABwAFAAQAAwABAP///P/5//j/9v/0//T/9P/z//P/8v/x//H/
8v/z//T/9f/z//P/8//z//L/8v/y//L/8f/w/+//7v/x//L/8//0//L/8v/y//H/8f/x
//H/7//v/+3/7//1//z/BAAOABsAKwA6AEwAYQB6AJkAtADMAOQA+QD+AOAArwB8AE8A
KAAQAAIAAQAEAAAA9//0//P/8P/u/+7/7//u/+3/7//x//D/7v/v//H/7P/s/+7/7f/t
/+7/7v/s/+3/7f/t/+//7v/u/+7/7v/u/+7/7v/t/+3/7f/t/+//7//v/+7/8P/x//H/
8f/v/+//7//u//D/8f/x//H/7//v/+//7//w//H/8v/z//L/8v/y//H/8//z//P/8//z
//P/8//0//T/9P/0//T/9P/0//T/9P/1//f/9//3//X/9v/3//f/9//3//j/+P/7//3/
/f/9//3//////////f/+//////8BAAIAAgADAAUABQAGAAYABAAEAAQABAAFAAUABgAG
AAgACAAIAAkABwAGAAYABwAHAAcACAAIAAYABQAFAAUABgAHAAgACQAHAAcABwAGAAYA
BQAEAAQABAADAAMAAwAAAP///v/+/wAAAAD+//7//v/+//z//P/7//r/+f/4//r/+v/6
//r/+v/6//r/+f/3//f/+P/4//j/+P/4//j/+v/6//r/+f/5//r/+v/6//z//P/8//z/
/v/+//7//v/8//3//f/+/wAA////////AAD///7//P/8//z//P/8//7//v/+///////+
//7////+//3//P/7//z//f/+/////P/8//3//f////7//v/+//z//P/8//z/+v/6//r/
+v/8//z/+//7//z//P/7//r/+v/6//r/+v/6//r/+//7//v/+//7//v/+f/5//n/+f/3
//v//v/8//z//P/8//z//P/8//7///////7//v/+//7//v/+////AAABAAEAAQADAAMA
BAAGAAgACQAJAAgACAAJAAgACAALAA0ADQAOAA0ADQANAAsACQAJAAkACQAJAAkABwAI
AAcABQADAP//+//5//b/+P/4//j/9//5//j/9//3//X/9f/1//X/9f/1//X/9f/0//T/
9P/0//b/9v/2//b/9f/0//P/8v/0//T/9P/z//X/9f/1//P/8//x//X//f8EAAoAEgAf
AC8APABOAGsAhgCdALYAzADeAOsA4AC8AI8AZAA7ABwADgAIAAMAAAD8//n/+P/1//L/
8v/2//P/8v/z//H/8f/w/+7/8f/x//L/8P/s/+z/7f/v//D/7v/v/+//7//x//D/8P/w
/+7/7v/u/+7/7//v/+//7//v/+//7//u//D/8f/x//H/7//v/+//7v/w//H/8f/x//H/
8f/x//H/8f/x//H/8f/x//L/8//z//H/8f/x//H/8//z//P/9P/0//T/9P/0//T/9P/0
//T/9f/3//f/9//3//j/+f/5//v/+//8//z//f/////////9//////////3//v//////
AgAEAAUABwAFAAUABgAGAAYABgAGAAYABwAHAAgACAAKAAoACgALAAkACAAIAAkACQAJ
AAoACgAIAAcABwAHAAUABQAFAAUABwAHAAcABgAIAAcABgAGAAYABQAFAAUAAgABAAAA
AAACAAIAAAAAAP7//v/8//z//P/8//z//P/6//r/+v/6//r/+v/6//n/9//3//j/+P/4
//j/+P/4//j/+P/4//f/+f/6//r/+v/6//r/+v/6//r/+v/6//r//P/9//3//v/8//v/
+//7//////////7//P/8//z//P/8//z//P/9//3//P/8//3//f/9//3//f/9//3//f/9
//z//P/9//3//f/8//z//P/8//z//P/8//r/+v/6//r/+v/6//n/+f/7//z//P/8//v/
+v/5//j/+v/6//v/+//5//n/+f/5//j/+f/6//v/+f/5//n/+v/4//j/+P/4//z//P/7
//r/+f/4//r/+v/6//z//f/9//z//P/8//z//P/8////AAABAAEA//8BAAEAAgAEAAYA
BwAHAAUABgAIAAgACgANAA8ADwAOAA0ADQANAAsACQAJAAkACQAJAAkABwAGAAUAAwAB
AP7/+//6//j/+P/4//j/9//3//b/9f/1//X/9f/1//X/9f/1//X/9f/0//T/9P/0//L/
8v/y//L/8v/y//L/8v/w//D/8P/v//D/8f/y//H/7f/v//H/8//4/wAADAAbACsAOABI
AF8AeACRAK4AygDkAPkA/gDsAMUAlgBnADwAIAAUABEADAAEAP3//P/5//T/9P/2//P/
8v/x/+3/7//y//L/7f/t/+7/6v/s/+3/7f/u/+7/7f/t/+z/6//t/+z/7P/s/+z/7P/s
/+z/7f/t/+3/7f/t/+3/7f/s/+z/7f/t/+3/7f/t/+3/7P/s/+3/7f/t/+3/7f/t/+3/
7f/t/+3/7f/t/+7/7//v/+3/7f/t/+3/7f/t/+3/7v/v//D/8f/y//D/8P/w//D/8f/z
//P/8//z//T/9f/1//P/8//0//T/9f/3//f/9//5//v/+//7//r/+v/6//n//f/+//7/
////////AAAAAAEAAgADAAQABAADAAMAAgAEAAQABAAFAAUABAAEAAUAAwADAAQABAAE
AAMAAwADAAUABQAFAAUAAwADAAMAAgAEAAMAAgACAAQAAwADAAMAAAD///7//v/8//z/
+v/6//z//P/6//r/+v/6//r/+v/4//j/+P/4//r/+v/6//n/+f/5//r/+v/4//j/+P/4
//r/+v/6//n/9//4//j/+P/4//j/+P/4//r/+v/6//r/+P/5//n/+v/6//n/+f/5//3/
/f/9//z/+v/6//r/+v/8//z//P/9//v/+v/6//v/+f/5//n/+f/6//v//P/9//v/+v/6
//n/+//6//r/+v/6//r/+v/6//j/+P/4//j/+f/6//r/+//7//r/+P/2//f/+P/5//r/
+P/4//n/+f/7//v/+//7//f/9//3//f/9//3//f/+P/4//j/+P/4//r/9v/0//f/+P/5
//r/+P/4//j/+v/9//3//P/8//z//P/8//z//f/+//////8BAAMAAwAEAAQABgAHAAcA
BQAGAAgACAAKAA0ADwAPABAADwAPAA8ADAAJAAgABwAHAAcABwAFAAQAAwABAP///v/7
//r/+P/3//b/9f/z//X/9P/z//P/8//z//P/8//z//P/8//z//L/8v/y//L/9P/0//T/
9P/y//L/8v/y//D/8P/w/+//8P/x//L/8f/z//H/7//z//r/BgAKABMAJQA4AEgAYQB8
AJEArADIAN4A+QAGAfoA2QCsAHUARgAmABQADwAOAAYAAQD+//n/9v/2//b/8//w//H/
8f/t/+z/7v/t/+//8v/w/+z/6//r/+z/7P/q/+v/6//r/+3/7P/s/+z/6v/q/+r/6v/s
/+3/7v/v/+7/7f/s/+r/7P/t/+3/7f/r/+v/6//q/+r/6//r/+v/6//r/+v/6//s/+3/
7v/v/+3/7v/v/+//7f/t/+3/7f/v/+//7//w//D/8P/w//D/8P/w//D/8P/x//P/8//z
//P/9P/1//X/8//z//T/9P/1//f/9//3//n/+//7//v/+//8//3//f///wAAAAABAAEA
AQACAAIAAQAAAP///v8AAAEAAwAEAAQABAAEAAUABwAGAAYABwAFAAUABgAGAAYABQAF
AAUABQAFAAUABQADAAMAAwACAAIAAQAAAAAAAQABAAIAAwAAAP///v/+//7//v/8//z/
+v/6//j/+P/7//z//f/+//3//P/7//r//P/8//z/+//4//f/9//2//j/+P/4//j/+P/4
//j/9//3//j/+P/4//j/+P/4//j/9v/2//b/9v/3//n/+v/8//v/+f/4//f/+//7//v/
+v/8//z//P/8//z//P/8//3/+//6//r/+//5//n/+f/5//v/+//7//v/+v/6//v/+//7
//r/+v/6//r/+v/6//r/+v/6//r/+v/6//r/+f/5//j/+P/3//b/+P/4//j/+P/4//j/
+f/5//n/+f/5//n/+f/3//f/9v/4//j/+P/4//r/+v/6//z//f/9//z//P/+//7//v/+
/wEAAgADAAMAAwAFAAUABgAFAAYABgAFAAUABgAIAAgACgANAA8ADwAMAAsACwALAAkA
BwAHAAcABgAFAAQAAQABAAEAAAD///r/9//2//T/9P/0//T/8//1//T/8//z//P/8//z
//P/9f/1//X/9f/y//L/8v/y//L/8v/y//L/8v/y//L/8v/0//T/9P/z//H/8f/x/+//
8//x/+//8f/8/wYAEAAdAC8APABKAGEAegCZALgA0ADoAPcA+ADeALEAggBRACgAEAAI
AAMA/v/+//v/9P/t//D/9P/0//H/8P/v/+//8f/u/+z/7f/x//D/8v/y//D/7//v/+7/
7P/t/+3/7f/v/+7/7v/u/+z/7P/s/+z/7//v/+//7//x//H/8f/w/+//7//u/+3/7//v
/+//7v/w//H/8f/x//H/8f/x//H/7//v/+//7//x//L/8//z//H/8f/x//H/8//z//P/
9P/0//T/9P/0//L/8v/y//L/9f/3//f/9//5//r/+//7//n/+f/6//r/+//9//3//f/9
/////////wEAAgADAAMAAwAEAAQABQADAAMABAAEAAUABgAHAAgACQAJAAoACgAIAAgA
CAAJAAsACgAKAAsACgAJAAkACAAKAAkACQAJAAkACQAJAAkABwAHAAcABgAGAAUABAAE
AAYABQAFAAUABAADAAIAAgAAAAAA/v/+//7//v/8//z//P/8//z//P/8//z//P/8//z/
/P/8//v/+f/5//r/+v/6//r/+v/6//r/+v/6//n/+f/6//r/+v/7//z//f/+//3//P/7
//r//P/9//3//v/+//3//f/9/wEAAQABAAAAAAAAAAAAAAD///7//f/9//7//v///wEA
//////////////////////7//v/////////+//7//v/8//z//P/8//3//v///wAA/v/+
//3//f/+//7//f/8//7//v/+//7//P/8//3//f/7//v/+//7//v//f/9/wAA/v/+//7/
/v/+//7//v8AAP/////+//7/AAAAAAAAAAADAAQABQAFAAMABQAFAAYACAAKAAsACwAJ
AAoADAAMAAsADQAOAA0ADQANAA4ADwALAAkACQAJAAsACwALAAkACAAHAAUAAwAAAP3/
/P/6//r/+v/6//n/+f/4//f/9//5//n/+f/5//f/9//3//f/9v/2//b/9v/2//b/9v/2
//b/9v/2//b/9P/0//T/8//0//X/9v/1//P/9f/1//n//v8EABAAHwApADIARABhAHoA
jwCsAMgA3ADtAPAA1gCtAIAAUwAuABoAEAAHAAQAAAD7//j/9//2//r/+v/1//D/8f/z
//P/8P/w//H/8//w/+7/7v/u/+//8f/y//L/8//z//P/8f/w//D/8P/u/+7/7v/u//P/
9f/1/w==
         </WaveFormData>
      </LeadData>
      <LeadData>
         <LeadByteCountTotal>10000</LeadByteCountTotal>
         <LeadTimeOffset>0</LeadTimeOffset>
         <LeadSampleCountTotal>5000</LeadSampleCountTotal>
         <LeadAmplitudeUnitsPerBit>4.88</LeadAmplitudeUnitsPerBit>
         <LeadAmplitudeUnits>��V</LeadAmplitudeUnits>
         <LeadHighLimit>2147483647</LeadHighLimit>
         <LeadLowLimit>268435456</LeadLowLimit>
         <LeadID>V1</LeadID>
         <LeadOffsetFirstSample>0</LeadOffsetFirstSample>
         <FirstSampleBaseline>0</FirstSampleBaseline>
         <LeadSampleSize>2</LeadSampleSize>
         <LeadOff>FALSE</LeadOff>
         <BaselineSway>FALSE</BaselineSway>
         <ExcessiveACNoise>FALSE</ExcessiveACNoise>
         <MuscleNoise>FALSE</MuscleNoise>
         <LeadDataCRC32>4220247617</LeadDataCRC32>
         <WaveFormData>
EwATABMAEwATABIAEgASABIAEgAQAA4ADwAPAA0ADAAKAAoACgAKAAwACwAJAAkACAAH
AAcABwAHAAUAAgACAAIAAgADAAQABgAGAAYABgAEAAUABwAJAAoACgAKAAkACQAKAAoA
CgAKAAoACgAKAAoACgALAAsACwALAAsADAAMAAwADAALAAsACwAMAAwADAAMAAwADAAM
AAwADAAMAA0AEAASABQAFwAYABkAHQAhACUAJQAaAAgA8v/X/7n/oP+Q/3z/Zv9X/0j/
P/9B/0D/Pf9B/1D/Yv95/5T/rP/B/8v/0P/W/97/5v/s//P/+v8BAAcACgALAAwADgAP
AA8ADwAQABAAEgASABIAEwAUABQAFAAUABIAEwATABQAFQAWABcAGwAZABkAGQAaABoA
GgAaABoAGgAaABoAGgAaABoAGgAcABwAGwAbABsAGwAbABsAHAAfAB8AHwAfAB4AHgAe
AB4AIAAiACIAIgAhACEAIQAhACEAIQAhACIAIgAiACMAIwAjACMAJQAlACQAJAAkACQA
JQAlACYAJwAlACUAJAAkACMAIwAjACMAIQAhACEAIQAjACMAIgAhAB8AHgAeAB0AHgAe
AB0AGwAaABkAGQAaABoAGAAYABgAFgAWABUAFQAVABUAFAATABMAEwATABMAEQAQAA8A
DwARABAADwAPAA8ADgANAAwADgANAA0ADQAMAAwADAAMAAsACwAKAAoACgAKAAsACwAM
AAwADAAMAAsACwALAAsACQAKAAoACgAIAAgACAAIAAoACgAKAAoACgAKAAoACgAIAAgA
BwAHAAkACAAIAAkACQAJAAgACAAJAAkACQAJAAcABwAHAAcACAAIAAgACAAIAAgACAAI
AAgACAAHAAYABgAGAAYABgAGAAYABQAEAAYABgAHAAcABQAFAAQABAAEAAQABAAEAAYA
BgAGAAYABQAFAAUABQAFAAUABQAEAAQABAAEAAMABQAFAAUABQAFAAUABQAFAAMAAwAE
AAQABAAEAAQABAACAAIAAgACAAIAAAACAAQABAAEAAQACAAIAAgACgAIAAkACgALAA0A
DQANAA0ACgAKAAoACgAMAAoACAAHAAUAAwACAAIAAgACAAIAAgABAP/////+//3//f/9
//3/+f/2//b/9v/4//n/+v/6//z//P/8//z/+//9////AAACAAIAAQABAAAAAAAAAAAA
AAAAAAAAAAAAAAEAAQABAAEAAQACAAIAAgACAAEAAQABAAIAAgACAAQABAAEAAQAAgAC
AAIAAwAEAAgACgANABAAEQAVABsAHwAbAA4A+v/k/8f/p/+S/4D/aP9S/0P/NP8t/y//
Lv8v/zf/SP9a/3P/kP+o/7v/w//I/9D/1v/e/+T/6//0//n//f8AAAMABAAEAAMABgAH
AAkACgAKAAoACgALAAoACgAKAAoADAANAA0ADgAOAA4ADgARABEAEQARABIAEgASABIA
EgAQABAAEAAQABAAEAAQABIAEgARABEAEQATABMAEwAUABMAEwATABMAFgAWABYAFgAU
ABYAFgAWABcAFwAXABcAFwAXABcAGAAaABoAGwAbABkAGQAbABsAHAAcABwAHAAbABsA
HAAdABsAGwAaABoAGwAbABsAGwAbABsAGwAbABkAGQAYABcAFwAWABYAFQAWABYAFQAT
ABIAEQARABIAEgAQABAAEAAQABAADwAPAA0ADQAMAAsACwALAAsACwALAAoACQAJAAkA
CAAHAAcACAAIAAgACAAGAAUABQAFAAQABAAEAAQAAwADAAIAAgAAAAAAAQABAAIAAgAC
AAIAAwADAAMAAwABAAIAAgACAAIAAgACAAIAAAAAAAAAAAACAAIAAgACAAIAAgABAAEA
///+//7///8BAAEAAAAAAAMAAwADAAMAAQABAAEAAQAAAAAAAAAAAAAAAAAAAAAAAAAA
AP///v8AAAAAAAAAAAAAAAD///7/AAAAAAEAAQD//////v/+//7//v/+//7//P/8//z/
/P/9//3//f/9//v/+//7//r//P/8//z/+//9//3//f/9//v/+//7//v/+//7//z//P/6
//r/+v/6//r/+v/6//r/+v/6//v/+//6//v/+//7//z//P/8//z//P/+//7//v8AAAIA
AwAEAAUABQAFAAUABQAEAAQABAAEAAQAAgAAAP///v/7//n/+P/4//j/+P/4//f/9f/1
//T/9f/1//X/9f/x/+7/7v/u//D/8f/y//L/9P/0//T/9P/0//X/9v/2//j/+P/3//f/
+P/4//j/+P/2//b/9v/2//j/+f/5//n/9//3//j/+P/6//r/+f/5//f/+P/4//j/9v/2
//b/9v/4//j/+P/5//z/AAACAAUABgAJAAsADQAPAA8AAgDw/9z/v/+f/4j/dv9g/0z/
O/8w/yv/Lf8q/yf/L/8+/1L/a/+I/57/sf+7/8L/yP/Q/9b/3P/j/+z/8f/1//j/9//4
//r/+//8//3///8AAAIAAgACAAMAAgACAAIAAgAEAAUABQAGAAYABgAGAAkABwAHAAcA
CAAIAAgACAAIAAoACgAKAAoACgAKAAoADAAKAAkACQAJAAsACwALAAwACwALAAsACwAO
AA4ADgAOAAwADgAOAA4ADwAPAA8ADwARABEAEQASABIAEgATABMAEQARABMAEwASABIA
EgASABMAEwAUABUAFQAVABQAFAATABMAEwATABMAEwATABMAEwATABIAEQARABAAEAAP
ABAAEAAPAA0ADAALAAsADAAKAAgACAAIAAgACAAHAAcABQAFAAQAAwAFAAUABQAFAAUA
BAADAAMAAwACAAEAAQAEAAQABAAEAAIAAQABAAEAAAAAAAAAAAD//////v/+//7//v//
////AAAAAAAAAAD/////////////AAAAAAAA///+//3//P/9//7///8AAAAAAAAAAAAA
AAAAAP////////7//v////3//f/8//z////////////9//3//f/9//7//v/+//7//v/+
//7//v/+//7//f/8//7//v/+//7//v/+//3//P/+//7////////////+//7//P/8//z/
/P/8//z//P/8//3//f/9//3//f/9//3//P/+//7//v/9//3//f/9//3//f/9//3//f/9
//3//v/+//7//v/+//7/AAAAAAAAAAD+//7///////7//////wEAAQABAAEAAQD///3/
/v///wAAAQACAAYABgAGAAgABgAHAAgACQAJAAkACQAJAAoACgAKAAoACgAIAAYABQAD
AAEAAAAAAAIAAgACAAIAAwABAAEAAAD///////////v/+P/4//j/+v/7//z//P/+//7/
/v/+//3///8BAAIAAgACAAEAAQADAAQABQAGAAYABgAGAAYABgAHAAcABwAHAAcACAAI
AAcABgAEAAMABAAGAAcACAAKAAoACgAKAAgACAAIAAkADgASABQAEwAWABkAHQAdAB8A
IQAYAAYA8P/V/7X/ov+W/4T/eP9t/2T/Xf9b/1b/T/9R/17/cP+H/57/sv/D/8//2P/g
/+b/7P/y//v/AgAHAAsADgAPAA4AEAAPABAAEQATABQAEgASABIAEwAWABYAFgAWABYA
FwAXABgAFgAWABYAGQAXABcAFwAYABgAGAAYABgAGAAYABgAGAAaABoAGgAcABoAGQAZ
ABkAGwAbABsAHAAbABsAGwAbABwAHAAcABwAHAAeAB4AHgAfAB8AHwAfAB8AHwAfACAA
IAAgACEAIQAfAB8AIQAhACAAIAAgACAAHwAfACAAIQAeAB0AGwAaABcAFwAXABcAFQAV
ABUAFQATABMAEgARAA8ADgAOAA0ADgAOAA0ACwAIAAcABwAIAAYABAAEAAQABAAEAAMA
AwACAAEA///9///////////////+//3//f/9//z/+//7//r/+v/6//r/+v/5//n/+f/6
//r/+v/6//n/+f/4//j/+P/4//n/+f/4//j/+P/4//f/9//3//f/9f/2//b/9v/2//b/
9v/2//T/9P/0//T/9P/0//T/9P/0//T/8//z//P/8v/y//P/8//z//L/8v/1//X/9f/1
//X/9f/1//X/8v/y//L/8v/0//T/9P/0//T/9P/z//L/9P/0//T/9P/0//T/8//y//L/
8v/z//P/9f/1//T/9P/y//L/8v/y//T/9P/0//T/8//z//P/8//z//P/8//y//L/8v/y
//H/8f/x//H/8f/x//H/8f/x//H/8f/y//L/8v/y//L/8v/y//L/8v/y//L/8v/y//L/
8v/y//b/9v/2//j/+P/5//r/+//7//v/+//7//z//P/8//z/+v/4//b/9f/1//P/8v/y
//T/9P/0//T/8//x//H/8P/x//H/8f/x/+3/6v/q/+r/6v/r/+z/7P/s/+z/7P/s/+v/
7f/v//D/8P/w/+//7//w//D/8P/w//L/8v/y//L/8v/z//P/8//x//H/8v/y//T/9P/z
//P/8//0//T/9P/0//T/9P/0//T/9P/0//X/9v/4//z//f/+/wEABQAHAAkACQD+/+r/
1v+9/5//iP92/2L/UP9B/zj/Mf8z/zD/Lf8z/0L/Vv9v/4r/nP+r/7P/vP/C/8r/0v/Y
/9//6P/t/+//8v/z//T/9v/3//j/+f/7//z/+v/6//r/+//+//7//v/+/wAAAQABAAIA
AAAAAAAAAwADAAMAAwAEAAQABAAEAAQABQAGAAcACAAHAAYABQAGAAcABwAIAAkACQAJ
AAkACgAJAAkACQAJAAsADAANAA4ADQAOAA0ADAAPAA8ADwAPABEAEQARABIAEgASABMA
EwATABMAFQAVABQAFAAUABQAFQAVABYAFwAVABUAFAAUABMAEwATABMAEwATABMAEwAT
ABMAEgARABMAEgASABEAEAAQAA8ADQAOAA0ADQAOAA4ADAAMAAwACgAKAAkACQALAAsA
CgAJAAcABwAHAAcACQAIAAcABwAHAAYABQAFAAYABgAGAAYABgAFAAUABQAGAAYABgAG
AAUABQAEAAQABAAEAAUABQAGAAYABgAGAAMAAwADAAMABQAGAAYABgAEAAQABAAEAAQA
BAAEAAQABgAGAAYABgAEAAQAAwADAAUABAAEAAUAAwADAAIAAgADAAMAAwADAAMAAwAD
AAMAAgACAAIAAgACAAIAAgACAAQABAADAAIABAAEAAQABAACAAIAAQAAAAAAAAABAAEA
AwADAAIAAgAAAAAAAAAAAAIAAgACAAIAAQABAAEAAQADAAMAAwACAAIAAgACAAEAAQAB
AAEAAQD//////////wEAAQACAAIAAgACAAIAAgACAAAAAAACAAIAAgACAAIABAAEAAQA
BgAIAAkACgALAAkACQAJAAkACAAIAAgACAAIAAYABAADAAEA///+//7/AAAAAAAAAAD/
//3//f/8//n/+f/5//n/9//0//T/9P/0//X/9v/2//j/+P/4//j/+f/7//3//v/+//7/
/f/9//z//P/8//z//v/+//7//v8AAAEAAQABAP////8AAAAAAAAAAP////8BAAIAAgAC
AAAAAAAAAAAAAAAAAAAAAQAEAAYACAALAAwADwATABkAGwAXAAoA+P/i/8f/p/+S/4L/
bv9c/0//Pv85/z3/OP81/z//UP9g/3n/lP+s/73/xf/K/9D/1v/e/+b/7f/0//v///8C
AAMABAAEAAUABgAHAAkACgAIAAgACAAJAAoACgAKAAoADAANAA0ADgAMAAwADAAPAA0A
DQANAA4AEAAQABAAEAAQABAAEAAQABAAEAAQABIAEgARABEAEQARABEAEQASABMAEwAT
ABMAEgASABIAEgASABQAFAAUABUAFQAVABUAFwAXABcAGAAaABoAGwAbABkAGQAbABsA
GgAaABoAGgAZABkAGgAbAB0AHQAcABwAGwAbABsAGwAZABkAGQAZABkAGQAYABcAGQAY
ABgAFwAWABYAFQATABMAEwAUABYAFQASABEAEAASABIAEQARAA8ADwAOAA0ADQANAA0A
DQAPAA4ADQANAA0ADAALAAsADAAMAAwADAAMAAsACwALAAoACgAKAAoACQAJAAgACAAI
AAgACQAJAAoACgAKAAoACQAJAAkACQAJAAoACgAKAAoACgAKAAoACAAIAAgACAAKAAoA
CgAKAAwADAALAAsACQAIAAgACQALAAsACgAKAAkACQAJAAkACwALAAsACwAIAAgACAAI
AAgACAAIAAgACAAIAAcABgAIAAgACAAIAAYABgAFAAQABgAGAAcABwAHAAcABgAGAAYA
BgAGAAYABgAGAAYABgAHAAcABwAHAAcABwAHAAYABgAGAAYABQAFAAUABQAFAAUABQAF
AAUABwAHAAgACAAHAAYABQAEAAYABgAGAAYABAAGAAUABgAIAAgACAAIAAgACAAIAAoA
CgALAAwADQANAA0ADQANAAwADAAMAAwADAAKAAgABwAHAAUABAAEAAQABAAEAAQAAwAB
AAEAAAD9//3//f/9//3/+v/6//r/+v/7//z//P/8//z//P/8//v//f///wAAAAAAAP//
//8CAAIAAgACAAIAAgACAAIAAAABAAEAAQADAAMABAAEAAYABgAFAAUABAAEAAMAAgAE
AAQABAAEAAQABAAEAAUACAAKAAoADQAQABEAFQAZABsAGQAQAPz/6P/N/63/mP+K/3T/
YP9T/0j/Qf9B/0D/Of89/0z/Xv91/5D/qP+3/8H/yP/Q/9r/3v/k/+v/9P/7//3//v8B
AAIABAAFAAQABQAHAAgACAAIAAgACQAKAAoACgAKAAgACQAJAAoACgAKAAoADQAPAA8A
DwAQAA4ADgAOAA4ADAAMAAwADAAOAA4ADgAQAA4ADQANAA0ADQANAA0ADgAPAA8ADwAP
AA4ADgAOAA4AEAASABIAEgAVABUAFQAVABMAEwATABQAFAAUABUAFQAVABUAFwAXABQA
FAAUABQAFQAVABYAFwAXABcAFgAWABcAFwAXABcAFwAXABcAFwAXABcAFgAVABMAEgAS
ABEAEQASABIAEQAQAA8ADwAQAA4ADAAMAAwADgAOAA0ADQANAA0ADAALAAsACwALAAsA
CwAKAAkACQALAAoACQAJAAgACAAIAAgACAAHAAcABwAIAAgACAAIAAcABwAGAAYABAAE
AAUABQAIAAgACAAIAAcABwAHAAcABwAIAAgACAAIAAgACAAIAAYABgAGAAYABgAGAAYA
BgAGAAYABQAFAAUABAAEAAUABQAFAAQABAAFAAUABQAFAAUABQAFAAUAAgACAAIAAgAE
AAQABAAEAAIAAgABAAAAAgACAAIAAgAAAAAA///+//7//v//////AQABAAAAAAACAAIA
AgACAAAAAAAAAAAAAwADAAMAAwACAAEAAAD+//7//v/+//3/////////////////////
//3//f/+//7/AAAAAAAAAAACAAIAAAACAAIAAgACAAIABAAEAAQABgAEAAUABgAHAAkA
CQAJAAkABgAGAAYABgAGAAQAAgABAAMAAQAAAAAA/v/+//7//v////3//f/8//v/+//7
//v/+f/2//b/9v/4//n/+v/6//r/+v/6//r//f///wEAAgAAAAAA//////7//v/+//7/
AAAAAAAAAAD+/////////wAAAQADAAQABAAEAAMAAwADAAQABAAEAAQABAAEAAQABAAE
AAQABQAIAAoADgAPABAAEQATABMAFQAVABIABADu/9X/u/+k/5L/gv92/23/Yv9X/1P/
Tv9H/0P/TP9e/3P/jP+i/7X/wf/I/9D/2P/g/+T/7f/0//f//f8CAAMAAgACAAUABAAF
AAcACAAGAAYABgAHAAgACAAIAAgACgALAAsADAAKAAoACgANAAsACwALAAwACgAKAAoA
CgAMAAwADAAMAAwADAAMAA4ADAALAAsACwALAAsACwAMAAsACwALAAsACgAKAAoACgAM
AA4ADgAOAA0ADQANAA0ADQANAA0ADgAQABAAEQARAA8ADwARABEAEAAQABAAEAARABEA
EgATABEAEQAQABAADwAPAA8ADwANAA0ADQANAA0ADQAMAAsACwAKAAoACQAIAAgABwAF
AAYABQAFAAYABgAEAAQABAADAAIAAAD//wEAAQAAAP//AQABAAEAAQABAAAA/////wEA
AAD/////AAAAAAAAAAACAAEAAQABAAIAAgACAAIAAQABAAAAAAAAAAAAAQABAAIAAgAC
AAIAAQABAAEAAQD//wAAAAAAAAAAAAAAAAAAAgACAAIAAgAAAAAAAAAAAAAAAAD/////
AQAAAAAAAQD//////v/+/////////////f/9//3//f/+//7//v/+//7//v/+//7/AAAA
AP///v/8//z//P/8//7//v/9//z//P/8//3//f///////v/+//z//P/8//z//P/8//z/
/P/9//3//f/9//v/+//7//r//P/8//z/+//7//v/+//7//v/+//7//v/+f/5//r/+v/6
//r//P/8//z//P/8/wAAAAAAAAIAAAABAAIAAwABAAEAAQABAAAAAAAAAAAA/v/8//r/
+f/5//f/9v/2//j/+P/4//j/9//1//X/9P/z//P/8//z//H/7v/u/+7/7v/v//D/8P/y
//L/8v/y//P/9f/3//j/+P/4//f/9//2//b/9v/2//b/9v/2//b/+P/5//n/+f/3//f/
+P/4//r/+v/5//n/+f/6//r/+v/4//j/+P/4//r/+v/6//v//P8AAAIABQAGAAcACwAN
AA0ACwAAAPD/3P+//6H/jP9+/27/Yv9b/1L/S/9H/0D/N/87/0j/Wv9z/4z/oP+v/7n/
wP/G/87/1v/c/+X/7P/x//P/9P/1//b/+P/5//r/+//9//7//P/8//z//f8AAAAAAAAA
AP7//////wAAAAAAAAAAAwADAAMAAwAEAAQABAAEAAQABAAEAAQABAACAAIAAgAEAAYA
BQAFAAUABQAFAAUABgAFAAUABQAFAAYABgAGAAYABQAGAAUABAAHAAcABwAHAAkACQAJ
AAoACAAIAAkACQAHAAcACQAJAAoACgAKAAoACQAJAAoACwAJAAkACAAIAAcABwAHAAcA
CQAJAAkACQAHAAcABgAFAAUABAAEAAMABAAEAAMAAQAAAP////8AAP7//P/8//z//P/8
//v/+//8//3//f/9//3//f/9//3////+//3//f/9//z/+//7//z//P/8//z//v/9//3/
/f/8//z//P/8//v/+//6//r//P/8//3//f/8//z//P/8//v/+//7//v/+//8//z//P/8
//z//P/8//z//P/8//z//v/+//7//v/8//z/+//7//v/+v/6//v/+//7//r/+v/7//v/
+//7//v/+//7//v/+v/6//r/+v/8//z//P/8//r/+v/5//j/+v/6//r/+v/6//r/+f/4
//r/+v/7//v/+f/5//j/+P/6//r/+v/6//r/+v/6//r/+//7//v/+//7//v/+//6//r/
+v/6//n/+//7//v/+//7//v/+//7//n/+f/6//r/+v/6//r/+v/6//r/+v/6//r/+v/6
//r/+v/6//7//v/+/wAAAAABAAIAAwADAAMAAwADAAIAAgACAAIAAAD+//z/+//7//n/
+P/4//j/+P/4//j/+f/3//f/9v/z//P/8//z//H/7v/u/+7/8P/x//L/8v/y//L/8v/y
//H/8//1//b/+P/4//f/9//4//j/+P/4//r/+v/6//r/+P/5//n/+f/5//n/+v/6//r/
+v/5//n/+//8//z//P/6//r/+v/6//r/+v/6//v//v8CAAQABQAGAAcACwARABMAEwAM
APr/5v/L/63/lP+E/3D/WP9L/zz/M/8z/zL/Lf8x/0D/UP9l/4L/nv+v/7v/wv/I/87/
1v/c/+P/7P/z//f/+P/7//z//v/9//7///8BAAIAAgACAAIAAwAEAAQABAAEAAQABQAF
AAYABgAGAAYACQAHAAcABwAIAAgACAAIAAgACAAIAAgACAAJAAoACwAOAAwACwALAAsA
CwALAAsADAANAA0ADQANAA4ADgAOAA4ADAAOAA4ADgAPAA8ADwAPAA8ADwAPABAAEgAS
ABMAEwATABMAFQAVABQAFAAUABQAEwATABQAFQAVABUAFAAUABMAEwATABMAEQARABEA
EQATABMAEgARABMAEgASABEAEAAQAA8ADQAOAA0ADQAOAAwACgAKAAoACgAKAAkACQAJ
AAkACAAHAAcABwAHAAcABwAGAAUABQAFAAQAAwADAAQABAAEAAQAAgABAAEAAQACAAIA
AgACAAEAAQAAAAAAAAAAAAEAAQACAAIAAgACAAEAAQABAAEAAwAEAAQABAAEAAQABAAE
AAIAAgACAAIABAAEAAQABAACAAIAAQABAAEAAAAAAAEAAwADAAIAAgABAAEAAQABAAMA
AwADAAMAAAAAAAAAAAAAAAAAAAAAAAIAAgABAAAAAgACAAIAAgACAAIAAQAAAAAAAAAB
AAEAAQABAAAAAAD+//7//v/+//7//v/+//7/AQABAAEAAQD////////+/wAAAAAAAP//
//////////////////////////8AAAAAAAAAAAAAAAAAAAAAAAAAAAIAAAAAAAAAAAAA
AAAABAAEAAQABgAEAAUABgAHAAkACQAJAAkABgAGAAYABgAGAAQAAgABAAEA///+//7/
/v/+//7//v/7//n/+f/4//n/+f/5//n/9//0//T/9P/2//f/+P/4//j/+P/4//j/9//5
//v//P/8//z/+//7//z//P/8//z//P/8//z//P/8//3//f/9//3//f/+//7/AAAAAP//
///9//7//v/+//7//v/+//7/AAAAAAAAAQAEAAQABAAHAAgACwAPABEAEwAXABAAAADs
/9H/s/+Y/4b/cv9c/0n/PP8x/zH/Mv8t/zH/Pv9O/2P/gP+a/6//u//E/8r/0v/a/97/
5f/q//H/9//8//3//v/+/////v///wEAAgACAAIAAgADAAYABgAGAAYABgAHAAcACAAI
AAgACAALAAkACQAJAAoADAAMAAwADAAKAAoACgAKAAwADAAMAA4ADAALAAsACwANAA0A
DQAOAA0ADQANAA0ADgAOAA4ADgAOABAAEAAQAA8ADwAPAA8AEQARABEAEgASABIAEwAT
ABUAFQAXABcAFgAWABYAFgAVABUAFgAXABcAFwAWABYAFQAVABUAFQAVABUAFQAVABUA
FQAUABMAFQAUABQAEwASABIAEQAPAA4ADQANAA4AEAAOAA4ADgAMAAwACwALAAsACwAK
AAkACQAJAAkACQAHAAYABQAFAAUABAADAAMABAAEAAQABAAEAAMAAwADAAIAAgACAAIA
AQABAAAAAAAAAAAAAQABAAAAAAAAAAAAAQABAAEAAQABAAIAAgACAAIAAgACAAIAAgAC
AAIAAgAAAAAAAAAAAAAAAAD/////AQAAAAAAAQADAAMAAgACAAIAAQAAAP//AQABAAEA
AQAAAAAAAAAAAAAAAAAAAAAAAAAAAP///v/+//7//v/+//z//P/7//r/+v/6//v/+//8
//3//f/+//3//P/7//r/+v/6//r/+v/7//v/+//7//v/+//7//r//P/8//z/+//5//n/
+f/5//v/+//7//v/9//5//r/+v/8//z//P/8//z//P/8//7//v///wAAAQD/////////
//7//v/+//7//v/8//r/+f/5//f/9v/2//b/9v/2//b/9f/z//P/8v/v/+//7//v/+3/
6v/q/+r/6v/r/+z/7P/u/+7/7v/u/+//8f/z//T/8v/y//H/8f/0//T/9P/0//T/9P/0
//T/8v/z//P/8//z//P/9P/0//T/9P/z//P/9f/2//b/9v/2//b/9v/2//T/9P/0//X/
/P/8//z//f/+////BQAHAAcABQACAPL/3v/F/6n/kv+A/3D/YP9X/0z/Q/9D/0D/N/83
/0L/Uv9l/37/lP+n/7P/vP/C/8r/0P/Y/9//5P/r/+//8P/z//b/+P/3//j/+f/7//z/
/P/8//z//f/8//z//P/8//z//f/9//7//P/8//z////9//3//f/+//z//P/8//z//f/+
////AAD+//7//v8AAP7//f/9//3//f/9//3//v///////////wAAAAAAAAAAAAACAAIA
AgABAAEAAQABAAEAAQABAAIABAAEAAUABQADAAMABQAFAAYABgAGAAYAAwADAAQABQAF
AAUABAAEAAMAAwADAAMAAQABAAEAAQD//////v/9/////v/+//3//P/8//v/+f/6//n/
+f/6//r/+P/4//j/+P/4//f/9//5//n/+P/3//X/9f/1//X/8//y//H/8f/z//L/8f/x
//T/9P/0//T/9P/z//P/8//y//L/8v/y//L/8//z//T/8v/y//P/8//y//L/8v/y//P/
8//z//P/8f/y//L/8v/w//D/8P/w//L/8v/y//L/8v/y//L/8v/w//D/7//v//H/8P/w
//H/8f/x//D/8P/w/+//7v/t/+//7//v/+//7v/u/+7/7v/s/+z/7P/s/+7/7v/t/+z/
7v/u/+7/7v/u/+7/7f/s/+z/7P/t/+3/7f/t/+z/7P/s/+z/7P/s/+r/6v/q/+r/7f/t
/+3/7f/t/+3/7f/s/+r/6v/q/+n/6f/p/+n/6f/r/+v/6//r/+n/5//q/+z/6v/q/+r/
6v/s/+z/7P/u/+7/7//w//H/7//v/+//7//u/+7/7v/u/+z/6v/o/+f/5//l/+T/5P/k
/+T/5P/k/+X/4//j/+L/4f/h/+H/4f/d/9r/2v/a/9r/2//c/9z/3P/c/9z/3P/b/93/
3//g/+D/4P/f/9//4P/g/+D/4P/e/97/3v/e/97/3//f/9//3//f/+D/4P/e/97/3f/d
/9v/3P/c/9z/3v/e/97/3v/e/97/3v/f/+D/4v/k/+X/5v/p/+3/7f/v/+//6v/a/8b/
rf+P/3j/Zv9W/0b/O/8w/yf/Jf8i/xn/Ff8g/y7/Q/9e/3b/if+V/5z/ov+q/7D/tv+9
/8T/y//R/9T/1f/U/9T/0//W/9f/2f/a/9r/2v/a/9v/2v/a/9r/2v/a/9v/2//c/97/
3v/c/w==
         </WaveFormData>
      </LeadData>
      <LeadData>
         <LeadByteCountTotal>10000</LeadByteCountTotal>
         <LeadTimeOffset>0</LeadTimeOffset>
         <LeadSampleCountTotal>5000</LeadSampleCountTotal>
         <LeadAmplitudeUnitsPerBit>4.88</LeadAmplitudeUnitsPerBit>
         <LeadAmplitudeUnits>��V</LeadAmplitudeUnits>
         <LeadHighLimit>2147483647</LeadHighLimit>
         <LeadLowLimit>268435456</LeadLowLimit>
         <LeadID>V2</LeadID>
         <LeadOffsetFirstSample>0</LeadOffsetFirstSample>
         <FirstSampleBaseline>0</FirstSampleBaseline>
         <LeadSampleSize>2</LeadSampleSize>
         <LeadOff>FALSE</LeadOff>
         <BaselineSway>FALSE</BaselineSway>
         <ExcessiveACNoise>FALSE</ExcessiveACNoise>
         <MuscleNoise>FALSE</MuscleNoise>
         <LeadDataCRC32>715838665</LeadDataCRC32>
         <WaveFormData>
/f/+///////+//7//f/9//7//v/+//7//v/+//3//f/9//3//f/+/wAAAQABAAEAAAAA
AP/////+//j/9P/z//P/8//1//X/9P/z//L/8v/v/+//7//w//P/8//x//D/8P/w//H/
8f/v/+//8P/w//D/7//v/+//7//v/+//7//v/+//8P/w//L/8v/y//L/8P/w//D/8P/w
//D/7//v/+//8P/1//z/CQAbADEATABrAIQAjQCKAIUAfABkAEUAMAAjABEA8f/D/4z/
XP8y/wb/4P7Q/t3+/f4g/0T/ZP97/4j/kv+c/6f/r/+6/8P/0P/a/+P/5v/o/+v/7f/u
/+7/8P/w//H/8//z//P/9P/2//f/+P/4//b/9//3//f/+f/6//r//P/6//r/+v/7//3/
/f/9//3/+//7//z//f////////8AAAAAAAAAAAEA/////wAAAAADAAQABAAEAAUABgAG
AAcACQAKAAsADAALAAwADQAOAA8AEAARABIAFAAVABYAFwAZABsAHAAdAB4AHwAgACEA
IQAjACQAJQAnACkAKgAqACoAKgArACsAKwArACsAKwAsACwALAAsACoAKQApACgAKQAo
ACcAJgAlACQAJAAkACMAIQAgAB8AHQAcABwAHAAbABoAGQAYABcAFgAWABYAEwASABEA
EAAPAA8ADgANAAwACgAIAAYABwAGAAUABQAEAAMAAgABAAEAAAAAAP///f/9//3//f//
//7//v/+//z//P/8//z/+v/7//v/+//7//v/+//7//z//P/8//z//P/8//z//P/7//z/
/P/9////////////AAAAAAAAAQACAAIAAQABAAEAAgACAAIAAgACAAEAAQADAAMAAwAD
AAEAAQABAAEAAQABAAEAAAAAAAAA/////wEAAAAAAAEA//////3//f/9//3//P/6//7/
/v/9//3//f/9//3//f/9//3//P/7//v/+//7//v/+//7//v/+//7//v/+//7//n/+f/5
//n/+f/5//n/+P/6//r/+v/6//n/+f/6//r/+v/6//r//P/9//3////9/////////wAA
AQABAAIAAgABAAEAAgAEAAQABAAEAAQAAwADAAMAAwADAAQABAAFAAUABQAEAAIAAQAB
AAAA+v/2//X/9f/1//f/9//2//X/9P/0//P/8f/x//L/8//0//P/8//0//L/8//z//H/
8f/y//L/8v/x//H/8f/x//H/8f/x//H/8f/y//L/8v/y//L/8v/y//T/9P/0//T/8v/x
//H/8f/y//f/AgARACUAOwBWAHUAjACRAI4AjQCCAGYASQA4ACsAFQDz/8P/jP9a/yz/
/v7Y/s7+3/7//iT/SP9o/33/iv+U/57/qf+z/7r/xf/S/97/4//o/+r/6//p/+z/7v/w
//D/8f/1//X/9f/2//b/9//4//j/+P/5//n/+f/5//r/+v/8//r/+v/6//v//f/9//3/
/f/9//3//v////3//f/9//7/AAAAAAAAAQABAAEAAgACAAMABAAEAAQABQAGAAYABwAH
AAgACQAKAAsADAANAA4ADwAQABEAEgAWABcAGAAZABcAGQAaABsAHgAfACAAIQAhACMA
JAAlACUAJwAoACgAKgAqACsAKwArACsAKwArACwALAAsACwAKgApACkAKAAnACYAJQAk
ACUAJAAkACQAIwAhACAAHwAfAB4AHgAeABwAGgAYABYAFQAUABQAFAATABIAEQAQAA8A
DwAOAA0ADQAMAAsACgAHAAYABQAFAAQAAwACAAEA///+//7//f/9//3//f/9/////v/+
//7//P/8//z//P/6//v/+//7//v/+//7//v//P/8//z//P/8//z//P/8//3//v/+////
/f/9//3//f/+//7//v///wAAAAD///////8AAAAAAAAAAAAA/////wEAAQABAAEA////
//////8BAAEAAQAAAP7//v/9//3////+//7//////////f/9//3//f/8//r/+v/6//n/
+f/5//n/+f/5//n/+f/4//f/+f/5//n/+f/3//f/9//3//X/9f/1//X/9f/1//X/9f/1
//X/9f/0//T/9P/0//T/9f/1//X/9f/1//X/9f/2//b/9P/0//T/9P/2//f/9//5//n/
+//7//v//P/9//3//v/+//3//f/+//7//v/+//7//v/9//3//f/9//3//v/+////////
//7//v/9//3//P/0//D/7//v/+//8f/x//D/7//u/+7/7f/t/+3/7v/v/+//7f/s/+z/
7P/t/+3/6//r/+z/7P/s/+3/7f/t/+3/6//r/+v/6//r/+z/7P/s/+z/7P/s/+z/6v/q
/+r/6v/q/+n/6f/p/+z/8f/6/wsAHwA1AFAAbQCEAIkAhgCDAHgAXAA9ACgAGQABANv/
qf90/0T/GP/o/sb+vv7T/vf+HP9E/2L/d/+E/5D/mv+l/63/tP/B/87/2P/d/+D/4v/j
/+f/6P/q/+z/7P/t//H/8f/x//L/8P/x//L/8v/0//X/9f/1//X/9v/2//j/9v/2//b/
9//5//n/+f/5//n/+f/6//v/+//7//v//P/8//z//P/9//3//f/+//7///8AAAAAAAAD
AAQABAAFAAUABgAHAAgACQAKAAsADAALAAwADQAOABAAEQASABMAFQAXABgAGQAaABsA
HAAdAB0AHwAgACEAIwAlACYAJgAkACQAJQAlACcAJwAnACcAKAAoACgAKAAmACUAJQAk
ACUAJAAjACIAHwAeAB4AHgAdABsAGgAZABkAGAAYABgAFwAWABUAFAATABIAEgASAA8A
DgANAAwACwALAAoACQALAAoACQAIAAUABAADAAMABAADAAIAAQD///7//v/9//3//f/9
//3////+//7//v/9//z/+//6//j/+f/5//n/9//3//f/9//4//j/+P/4//j/+P/4//j/
+//8//z//f/7//v/+//7//r/+v/6//v//v/+//3//f/9//7//v/+//7//v/9//3/////
///////9//3//f/9//3//f/9//z//v/+//3//f/9//z//P/9//3//f/7//v/+//7//r/
+P/6//r/+f/5//n/+f/5//n/9//3//b/9f/3//f/9//3//f/9//3//f/9v/1//T/8//1
//X/9f/1//X/9f/1//T/9v/2//b/9v/1//X/9f/1//X/9f/1//b/9P/1//b/9v/0//L/
9P/2//b/9v/2//b/9//3//n/+f/7//v/+//6//v/+//8//3//f/+/wAAAAAAAAAAAAAA
AP////////////8AAAAA/////////v8AAP/////+//j/9P/z//P/8//1//X/9P/z//L/
8v/x/+//7//w//H/8//x//D/8P/y//P/8//x/+//8P/w//D/8f/x//H/8f/x//H/8f/x
/+//8P/w//D/8v/y//L/8v/y//L/8v/y//L/8f/x//H/8v/3/wIADwAhADcAUgBvAIQA
jQCOAIsAggBqAEkAMgAjAAsA4/+t/3T/SP8c//T+2P7U/un+Cf8s/0z/Zv95/4j/mP+k
/63/tf++/8v/2P/g/+f/7P/s/+3/7//u//D/8v/y//P/9f/1//X/9v/2//f/+P/4//j/
+f/5//n/9//4//j/+v/4//j/+P/5//v/+//7//v/+//7//z//f/9//3//f/+//7//v/+
/////////wAAAAABAAIAAgACAAMABAAEAAUABQAGAAcACAAHAAgACQAKAA0ADgAPABAA
EgATABQAFQATABUAFgAXABkAGwAdAB8AIQAjACQAJQAkACUAJQAkACIAIgAjACMAIQAh
ACEAIQAgACAAIAAgAB4AHQAdABwAGwAaABkAGAAVABQAFAAUABMAEQAQAA8ADwAOAA4A
DgALAAoACQAIAAkACAAIAAgACQAIAAcABgAHAAcABgAFAAcABgAFAAQAAwACAAEAAQAA
AP///v/9//3//P/8//v/+//7//v/+//7//r/+v/6//r/+v/6//r/+v/7//v/+//5//n/
+f/5//r/+v/6//r/+v/6//r/+v/9//7//v//////////////AAAAAAAAAQACAAIAAQAB
AAEAAgACAAIAAgACAAEAAQADAAMAAwADAAEAAQABAAEAAwADAAMAAgAAAAAA////////
/v/+//////////3//f///////v/8//7//v/9//3/+//7//v/+//7//v/+v/5//n/+f/5
//n/+//7//v/+//5//n/+f/5//n/+f/5//n/+f/5//n/+P/4//j/+P/4//v/+P/6//r/
+v/6//r/+//7//3//f////////8AAAEAAQACAAIAAQABAAIAAAAAAAAAAAACAAEAAQAB
AAEAAQACAAIABQAFAAUABAAEAAMAAwACAPr/9v/1//X/9//5//n/+P/1//T/9P/z//P/
8//0//X/9//1//T/9P/y//P/8//x//H/8v/y//L/8//z//P/8//x//H/8f/x//H/8v/y
//L/8v/y//L/8v/y//L/8v/y//D/7//v/+//8v/3/wAADQAdADMATABpAH4AhQCAAHkA
cABYADkAIgATAP//2/+t/3r/TP8k//z+4P7Y/u3+Df8y/1b/cP+D/47/mP+i/63/t/++
/8v/2P/i/+f/6v/s/+3/7f/w//D/8v/y//P/9f/1//X/9v/2//f/+P/4//r/+//7//v/
+f/6//r//P/8//z//P/9//3//f/9//3//////wAAAQAAAP///v/+/wAAAAAAAAEAAQAB
AAIAAgABAAIAAgACAAUABgAGAAcABQAGAAcACAALAAwADQAOAA0ADgAPABAAFAAVABYA
FwAXABkAGgAbABwAHQAeAB8AHwAhACIAIwAjACUAJgAmACYAJgAnACcAKQApACkAKQAo
ACgAKAAoACYAJQAlACQAJQAkACMAIgAhACAAIAAgAB8AHQAcABsAGQAYABgAGAAXABYA
FQAUABEAEAAQABAAEQAQAA8ADgALAAsACgAJAAkACAAHAAYABQAEAAMAAwACAAEAAAD/
/////v/+//3/+//7//v/+//9//z//P/8//r/+v/6//r/+v/7//v/+//7//v/+//7//r/
+v/6//r/+//8//3//v/9//7//v///////////////v/+//7///8CAAIAAQABAP//AAAA
AAAAAgACAAEAAQABAAEAAQABAAEAAQABAAEAAQABAAEAAAD+//7//f/9//3//P/8//3/
//////3//f/7//v/+v/4//z//P/7//v/+//7//v/+//7//v/+v/5//n/+f/5//n/+f/5
//n/+f/5//n/+f/5//n/+f/5//n/+f/5//n/+P/6//j/+P/4//j/+P/4//j/+v/7//v/
/f/7//3//f/9//7//////wAAAgABAAEAAgAAAAAAAAAAAAAA////////AQABAAIAAgAD
AAMAAwACAAAA//////7/+P/0//P/8//1//f/9//2//P/8v/y//H/8f/x//L/8//1//P/
8v/y//H/8f/w/+3/7//w//D/8P/x//H/8f/x//H/8f/x//H/8f/y//L/8v/0//T/9P/0
//L/8v/y//L/8v/x//H/8f/2//n/AgAPACMAOQBUAHEAhgCLAIQAfwB2AFwAPQAoABkA
AwDd/6n/cv9G/xr/8P7S/tD+5f4H/yz/Uv9w/4P/jv+Y/6L/rf+1/77/y//Y/+D/5f/q
/+z/6//r/+7/8P/y//L/8//1//X/9f/2//b/9//4//j/+v/7//v/+//5//r/+v/8//r/
+v/6//v//f/9//3//f/9//3//v///////////wAAAAAAAAAAAQABAAEAAgACAAMABAAE
AAQABQAGAAYABwAHAAgACQAKAAsADAANAA4ADwAQABEAEgAUABUAFgAXABcAGQAaABsA
HAAdAB4AHwAfACEAIgAjACMAJQAmACYAJgAmACcAJwApACkAKQApACgAKAAoACgAJgAl
ACUAJAAjACIAIQAgACEAIAAgACAAHQAbABoAGQAbABoAGgAaABcAFgAVABQAEwASABIA
EgATABIAEQAQAA0ADQAMAAsACwAKAAkACAAHAAYABQAFAAQAAwACAAEAAQAAAAAA////
/////////////v/+//7//v/+//7//v/+////////////////////AAAAAAAAAAAAAAAA
AAAAAAEAAgACAAMAAQABAAEAAQAEAAQABAAFAAYABgAFAAUABQAGAAYABgAGAAYABQAF
AAUABQAFAAUABQAFAAUABQADAAMAAwACAAIAAgABAAEAAwACAAIAAwABAAEA/////wEA
AQAAAP7/AgACAAEAAQD////////////////+//3//f/9//3//f/9//3//f/9//3//f/9
//3//f/9//3//f/7//v/+//6//z//P/8//z/+//7//v//P/+//7//v/+//7//////wEA
AQADAAMAAwAEAAUABQAGAAQAAwADAAQABgAGAAYABgAGAAUABQAFAAUABQAGAAYABwAH
AAcABgAEAAMAAwACAP7/+v/5//n/+f/7//v/+v/5//j/+P/3//f/9//4//n/9//1//T/
9P/0//X/9f/z//P/9P/0//T/8//z//P/8//1//X/9f/1//X/9v/2//b/9P/0//T/9P/2
//b/9v/2//b/9f/1//X/9v/7/wIADwAhADkAVABxAIgAkQCQAIsAhABqAEsANgAnAA8A
6f+3/4D/UP8k//b+0v7I/t3+//4k/0r/aP99/4r/lv+i/6//t/++/8v/2P/i/+f/6v/s
/+//8f/w//D/8v/y//P/9//3//f/+P/4//n/+v/6//j/+f/5//n/+f/6//r//P/+//7/
/v////3//f/9//3//f/9//7///////////8AAAIAAgACAAMAAQABAAIAAgADAAQABAAE
AAUABgAGAAcACQAKAAsADAANAA4ADwAQAA8AEAARABIAFAAVABYAFwAZABsAHAAdABwA
HQAeAB8AHwAhACIAIwAjACUAJgAmACYAJgAnACcAKQApACkAKQAmACYAJgAmACYAJQAl
ACQAJQAkACMAIgAhACAAIAAgAB4AGwAZABcAGAAYABkAGgAXABYAFQAUABUAFAAUABQA
EQAQAA8ADgAPAA8ADgANAA0ADAALAAoACwAKAAkACQAIAAcABgAFAAMAAgACAAEAAQAB
AAEAAQADAAIAAgACAAAAAAAAAAAAAAABAAEAAQABAAEAAQABAAIAAgACAAIAAgACAAIA
AgADAAQABAAFAAUABQAFAAUABgAGAAYABwAGAAYABQAFAAcACAAIAAgACAAIAAcABwAH
AAcABwAHAAUABQAFAAUABQAFAAUABAAEAAQAAwADAAEAAAAAAAEAAwADAAEAAQADAAMA
AgAAAAAAAAD/////AQABAAEAAQD//////v/9////////////////////////////////
//3//f/9//3//////////v/+/wAA/v/+//7//v/+//7//v//////AQABAAMAAwADAAYA
BwAHAAgACAAHAAcACAAIAAgACAAIAAoACQAJAAkACAAHAAcABgAIAAkACgAKAAgABwAH
AAYAAAD8//v/+//7//3//f/8//v/+v/6//n/+f/5//r/+//7//n/+P/4//j/+f/5//f/
9//4//j/+P/3//f/9//3//n/+f/5//n/+f/6//r/+v/6//r/+v/6//j/+P/4//j/+P/3
//f/9//6////BgARACEANwBOAGkAggCRAJIAjwCIAHgAWwBAACsAFwD3/8X/iv9W/yr/
/v7e/tL+3/79/iD/RP9i/3f/hv+U/6L/sf+5/8L/z//c/+T/6f/u//D/7//x//L/9v/4
//j/+f/6//n/+P/4//n/+//9//7//v/////////9//7//v8AAAAAAAAAAAEAAQABAAEA
AQD/////AAABAAMAAwADAAQAAgACAAIAAwAFAAUABgAGAAUABgAGAAYABQAGAAYABwAJ
AAoACwAMAA0ADgAPABAADwAQABEAEgAUABUAFgAXABcAGQAaABsAGgAbABwAHQAdAB8A
IAAhACEAIwAkACQAIgAiACMAIwAjACMAIwAjACQAJAAkACQAIwAhACAAHgAbABoAGQAY
ABcAFgAWABYAFQATABIAEQARABAAEAAQAA8ADgANAAwADQAMAAwADAALAAoACQAIAAcA
BwAGAAUABQAEAAMAAgADAAIAAQABAAAA///+//3////+//7//f/7//v/+//7//n/+P/4
//j/+P/4//j/+P/4//n/+f/5//n/+f/5//n/+v/6//r/+v/6//r/+v/6//3//v/+////
///////////+//7//v///wAAAAD///////8AAAAAAAAAAAAA/////////////////f/9
//3//f/7//v/+//6//z//P/7//v/+f/4//j/+f/7//v/+f/5//f/9//2//T/9v/2//X/
9f/1//X/9f/1//X/9f/0//P/8//z//P/8//z//P/8//z//P/8//z//P/8f/x//H/8f/x
//H/9P/0//T/9P/0//T/9f/1//f/9f/3//f/9//2//f/9//4//r/+f/5//r/+P/4//j/
+P/4//f/9//3//f/9//4//j/+f/5//n/+P/4//f/9//2//D/7P/r/+v/7f/v/+//7v/t
/+z/7P/r/+n/6f/q/+v/6//p/+j/6P/o/+n/6f/n/+f/6P/o/+j/6f/p/+n/6f/p/+n/
6f/p/+n/6v/q/+r/6P/o/+j/6P/o/+j/6P/o/+j/5//n/+f/7P/z//z/BwAZAC8ASgBl
AHgAfQB4AHUAbgBUADMAHAALAPH/y/+V/2D/Nv8M/+T+yv7M/uP+Bf8o/0r/Yv91/4T/
jv+a/6X/r/+6/8X/0v/a/93/3v/g/+H/4//k/+b/6P/o/+n/6//r/+v/7P/s/+3/7v/u
/+7/7//v/+//7//w//D/8v/y//L/8v/z//P/8//z//P/8f/x//L/8//z//P/8//0//T/
9P/0//X/9f/1//b/9v/5//r/+v/6//n/+v/6//v//f/+////AAD//wAAAQACAAMABAAF
AAYACAAJAAoACwAJAAsADAANABAAEQASABMAEwAVABYAFwAXABkAGgAaABgAGAAZABkA
GwAbABsAGwAaABoAGgAaABgAFwAXABYAFwAWABUAFAARABAAEAAQAA0ACwAKAAkACQAI
AAgACAAHAAYABQAEAAUABAAEAAQABQAEAAMAAgABAAEAAAD//////v/9//z//f/8//v/
+//6//n/+P/3//f/9v/2//X/9f/1//X/9f/1//T/9P/0//T/9P/0//T/9P/1//X/9f/1
//X/9f/1//b/9v/2//b/+P/4//j/+P/3//j/+P/5//n/+f/5//n//P/8//z//f/8//z/
+//7//v//P/8//z//v/+//3//f/7//v/+//7//v/+//7//v/+//7//v/+v/6//r/+f/5
//n/+P/4//n/9//3//X/9f/3//f/9v/0//b/9v/1//X/9f/1//X/9f/3//f/9v/1//P/
8//z//P/9f/1//X/9f/z//P/8//z//P/8//z//P/8//z//P/8v/y//L/8v/y//P/9P/y
//L/8v/y//T/9f/1//f/9//5//n/+f/6//v/+//8//z/+//7//z//P/8//z//P/8//v/
+//7//v/+//8//z//f/9//3//P/8//v/+//6//T/8P/v/+//7//x//H/8P/v/+7/7v/t
/+v/6//s/+3/7//t/+z/7P/s/+3/7f/r/+v/7P/s/+z/6//r/+v/6//r/+v/6//r/+v/
7P/s/+z/7v/u/+7/7v/u/+7/7v/u/+z/6//r/+v/7P/z//r/BwAXAC0ASABlAH4AiQCI
AIMAfgBoAEkAMgAlABEA7//B/4r/WP8s//7+2v7I/tX+8/4W/zz/Xv91/4L/jP+Y/6P/
q/+0/7//zP/W/93/4v/k/+X/5//m/+j/6v/q/+v/7f/t/+3/7v/u/+//8P/w//D/8f/x
//H/8f/y//L/9P/y//L/8v/z//X/9f/1//X/8//z//T/9f/3//f/9//4//j/+P/4//n/
+f/5//r/+v/7//z//P/8//3//v/+//////8AAAEAAgADAAQABQAGAAcACAAJAAoACgAL
AAwADQAPABEAEgATABQAFQAWABcAFwAZABoAGwAdAB8AIAAgAB4AHgAfAB8AHwAfAB8A
HwAgACAAIAAgAB4AHQAdABwAHQAcABsAGgAZABgAGAAYABUAEwASABEAEQAQABAAEAAP
AA4ADQAMAAsACgAKAAoACQAIAAcABgAFAAUABAADAAMAAgABAAAA///+//3//f/+//3/
/P/7//v/+v/6//n/+f/5//n/+f/3//b/9v/2//b/9v/2//b/9v/3//f/9//5//n/+f/5
//b/9v/2//b/+P/4//j/+P/3//j/+P/5//n/+f/5//n/+v/6//r/+//8//z/+//7//v/
/P/8//z//P/8//v/+//7//v/+//7//v/+//7//v/+f/5//n/+P/6//r/+f/5//n/+P/4
//n/+f/5//f/9//3//f/9v/0//b/9v/1//X/9f/1//X/9f/z//P/8v/x//P/8//z//P/
8f/x//H/8f/x//H/8f/x//H/8f/x//H/8f/x//H/8P/y//L/8v/y//P/8//y//L/8v/y
//L/8v/z//P/9f/1//f/9//3//j/+f/5//r/+P/3//f/+P/6//r/+v/6//r/+f/5//n/
+f/5//r/+v/7//v/+//6//r/+f/5//j/8P/s/+v/6//r/+3/7f/s/+v/6v/q/+n/6f/p
/+r/6//r/+n/6P/o/+b/5//n/+X/5//o/+j/6P/n/+f/5//n/+f/5//n/+f/5//o/+j/
6P/m/+b/5v/m/+b/5v/m/+b/5v/l/+X/5f/o/+v/8P/9/w0AJQA+AFkAdACDAIQAfwB4
AGQARQAqABsABwDp/7v/iP9U/yb/+P7Q/rr+w/7h/gT/LP9Q/2n/eP+E/47/mf+j/6z/
tf/C/87/1//a/9z/3f/d/+D/4P/i/+L/4//n/+f/5//o/+j/6f/q/+r/6v/r/+v/6//r
/+z/7P/u/+z/7P/s/+3/7//v/+//7//t/+3/7v/v//H/8f/x//L/8P/w//D/8f/z//P/
9P/0//X/9v/2//b/9//4//j/+f/5//r/+//8//v//P/9//7///8AAAEAAgAEAAUABgAH
AAkACwAMAA0ADgAPABAAEQARABMAFAAVABUAFwAYABgAGgAaABsAGwAbABsAGwAbABoA
GgAaABoAGgAZABkAGAAXABYAFQAUABEAEAAQABAAEQAPAA4ADQALAAoACgAKAAkACAAH
AAYABwAGAAYABgADAAIAAQAAAP/////+//3//f/8//v/+v/5//j/9//3//T/8//y//H/
8f/w//D/7//v/+//7//v/+//7v/u/+7/7v/u/+7/7v/s/+3/7f/t/+//7//v/+//7v/u
/+7/7v/s/+z/7P/s/+3/7v/u/+//7//v/+//7//y//L/8v/z//L/8v/x//H/8f/y//L/
8v/y//L/8f/x//H/8f/x//H/8f/x//H/8f/v/+//7//u/+z/7P/r/+v/7f/s/+z/7f/t
/+3/6//r/+v/6//q/+j/6v/q/+n/6f/n/+f/5//n/+f/5//m/+X/5//n/+f/5//l/+X/
5f/l/+X/5f/l/+X/5f/l/+X/5P/m/+b/5v/m/+T/5f/l/+f/6f/r/+v/6//q/+v/6//s
/+z/6//r/+z/7P/s/+z/7P/q/+n/6f/p/+n/6f/q/+r/6//r/+v/6v/o/+f/5//m/+D/
3P/b/9v/2//d/93/3P/b/9r/2v/Z/9n/2f/a/9v/2f/X/9b/1v/Y/9n/2f/X/9f/2P/Y
/9j/1//X/9f/1//V/9X/1f/V/9f/2P/Y/9j/2P/Y/9j/2P/Y/9j/2P/Y/9b/1f/V/9X/
2P/d/+L/7f/9/xEALgBLAGIAbQBuAGsAZABQADEAFgAFAO3/y/+Z/17/MP8G/9r+tv6s
/r3+2/7+/iD/Pv9V/2b/dP+A/4v/lf+c/6n/tv/A/8f/yv/M/83/z//O/9D/0v/S/9P/
1f/V/9X/1v/W/9f/2P/Y/9j/2f/Z/9n/2f/a/9r/3P/a/9r/2v/b/9n/2f/Z/9n/2f/Z
/9r/2//d/93/3f/e/9z/3P/c/93/3f/d/97/3v/f/+D/4P/g/+H/4v/i/+P/4//k/+X/
5v/l/+b/5//o/+n/6v/r/+z/7v/v//D/8f/x//P/9P/1//b/9//4//n/+f/7//z//f/7
//3//v/+//7//v///////f/9//3//f/+//7//v/+//z/+//7//r/9//2//X/9P/z//L/
8v/y//H/7//u/+3/6//q/+r/6v/p/+j/5//m/+f/5v/m/+b/4//i/+H/4P/f/9//3v/d
/9//3v/d/9z/2//a/9n/2f/W/9X/1P/T/9X/1P/U/9P/0f/R/9H/0f/P/87/zv/O/87/
zv/O/87/zv/P/8//z//O/83/zP/L/83/zv/P/9D/0P/Q/9D/0P/P/9D/0P/R/9H/0f/R
/9H/0v/S/9L/0//S/9L/0f/R/9H/0v/S/9L/0v/S/9H/0f/P/8//z//P/8//z//P/8//
zf/N/83/zP/M/8z/y//L/8v/yv/K/8v/yf/J/8f/x//H/8f/xv/E/8b/xv/F/8X/xf/F
/8X/xf/F/8X/xP/D/8H/wf/B/8H/wf/B/8H/wf/B/8H/wf/B/7//vf+//8D/wP/A/8D/
wP/A/8H/wf/D/8H/w//D/8P/wv/D/8P/xP/E/8P/w//E/8L/wv/C/8L/wP+//7//v/+/
/7//wP/A/8H/wf/B/8D/wP+//7//vv+2/7L/sf+x/7H/s/+z/7L/sf+w/7D/r/+v/6//
sP+x/6//rf+s/6z/rP+t/63/q/+p/6r/qv+q/6v/q/+r/6v/q/+r/6v/q/+p/6r/qv+q
/6j/qP+o/6j/qv+q/6r/qv+p/6f/pv+l/6j/q/+y/73/y//h//r/FQAuADsAOgA5ADIA
HgD9/+T/0f+9/5//cf82/wT/3P6y/o7+gP6P/qv+zv7y/hD/Jf84/0L/TP9X/2H/av91
/4D/iv+T/5j/mP+X/5n/mv+c/57/nv+f/6H/of+h/6L/ov+j/6T/pP+i/6P/o/+j/6X/
pv+m/w==
         </WaveFormData>
      </LeadData>
      <LeadData>
         <LeadByteCountTotal>10000</LeadByteCountTotal>
         <LeadTimeOffset>0</LeadTimeOffset>
         <LeadSampleCountTotal>5000</LeadSampleCountTotal>
         <LeadAmplitudeUnitsPerBit>4.88</LeadAmplitudeUnitsPerBit>
         <LeadAmplitudeUnits>��V</LeadAmplitudeUnits>
         <LeadHighLimit>2147483647</LeadHighLimit>
         <LeadLowLimit>268435456</LeadLowLimit>
         <LeadID>V3</LeadID>
         <LeadOffsetFirstSample>0</LeadOffsetFirstSample>
         <FirstSampleBaseline>0</FirstSampleBaseline>
         <LeadSampleSize>2</LeadSampleSize>
         <LeadOff>FALSE</LeadOff>
         <BaselineSway>FALSE</BaselineSway>
         <ExcessiveACNoise>FALSE</ExcessiveACNoise>
         <MuscleNoise>FALSE</MuscleNoise>
         <LeadDataCRC32>2384153632</LeadDataCRC32>
         <WaveFormData>
7P/s/+3/7f/t/+7/7//v/+3/7f/t/+7/8f/x//H/8f/v/+//7//w//P/8//1//X/9P/z
//P/8//w/+r/5f/k/+T/5P/l/+X/5//m/+X/5P/g/9//3//f/+H/3//e/97/3v/e/97/
3f/f/97/3v/e/97/3f/d/93/3f/e/97/3v/c/93/3f/d/9//3//f/9//3//f/9//3//d
/93/3P/b/93/3//j/+3//f8VADAAUABzAJIAogCuALwAyADFALsAtQCzAKcAhQBHAPz/
uf96/zX/+P7U/tf+8v4R/y//S/9c/2f/c/+C/4//mf+j/67/uf/F/83/0P/R/9L/1f/U
/9X/1//Y/9n/3P/c/93/3f/f/+D/4f/h/+D/4P/f/+D/4v/i/+L/4v/i/+P/5P/k/+b/
5v/m/+b/5P/k/+T/5v/m/+b/5v/n/+f/5//n/+f/6P/o/+j/6P/q/+v/6//r/+z/7P/t
/+3/7v/v//D/8f/x//H/8v/0//T/9f/1//b/+f/6//v//P/9//7///8AAP//AAABAAEA
BAAEAAUABgAHAAgACAAIAAoACgAKAAoACgAKAAoACgAMAAwACwALAAoACgAJAAkACQAJ
AAgABwAIAAcABwAGAAcABgAFAAUAAwADAAMAAwADAAMAAwADAAIAAgACAAIAAAAAAAAA
AAAAAAAAAAAAAP///v/9//z//P/7//r/+f/5//j/9//2//X/9f/1//X/9P/z//P/8v/y
//L/8v/y//H/8P/w//D/7v/v/+//7//u/+7/7v/u//D/8f/x//H/7//v/+//7//w//H/
8f/x//P/8//z//T/9P/1//X/9f/1//b/9v/2//b/9v/2//b/9v/2//b/9v/4//f/9//3
//f/9//3//f/9//3//f/9v/0//P/8//y//T/9P/0//T/9P/0//T/9P/y//H/8f/x//P/
8//z//L/8f/x//H/8f/w//D/8P/w/+7/7v/u/+7/7v/u/+7/7v/u/+7/7f/t/+//7//v
/+//7f/t/+3/7f/t/+z/7P/t/+3/7f/u/+7/7v/u/+7/7//v/+//8f/x//L/8v/y//T/
9f/1//X/9P/1//X/9f/2//f/+f/7//v/+//7//v/+//7//z//f/9///////+//v/+//7
//j/9P/v/+7/7v/u/+//7//v/+z/6//q/+j/5//n/+f/6f/p/+j/6P/o/+j/6P/n/+f/
5v/m/+b/5v/l/+X/5f/l/+b/5v/m/+b/5//n/+f/5//l/+X/5f/l/+f/5//n/+f/5f/k
/+P/4//n/+//+f8JACEAPgBeAIEAmgCqALYAyADQAMcAvwC7ALcAqQCDAEMA/P+5/3j/
M//4/tz+5f4A/x//P/9Z/2j/cf9//4z/mf+j/6v/tv/B/83/0//W/9f/2P/Z/9r/2//d
/97/3//i/+L/4//j/+P/5P/l/+X/5f/m/+b/6P/m/+b/5v/m/+b/5//o/+j/6P/o/+j/
6P/q/+r/6v/s/+r/6v/q/+v/6//r/+v/6//u/+7/7v/u/+7/7//v/+//8P/w//H/8f/w
//H/8v/z//P/8//0//b/+P/5//n/+v/7//z//f/+//3//v///wAAAQACAAMAAwAGAAYA
BwAIAAkACgAKAAoADAAMAAwADAAMAAwADAAMAAwADAALAAsACgAKAAkACQAJAAkACAAH
AAgABwAHAAYABQAEAAMAAwAFAAUABQAFAAMAAwADAAMAAgACAAIAAgAAAAAAAAAAAAAA
AAAAAAAA/v/+//7//v/8//v/+v/5//n/+P/3//b/8//z//P/8//0//P/8//y//T/9P/0
//T/8f/w//D/8P/u/+//7//v//D/8P/w//D/7v/v/+//7//x//H/8f/x//D/8f/x//H/
8f/x//H/8v/y//P/8//z//P/9P/0//T/9P/0//T/9P/0//T/9P/0//b/9f/1//X/9f/1
//X/9f/1//X/9f/0//T/8//z//L/9P/0//T/9P/y//L/8v/y//D/7//v/+//7//v/+//
7v/t/+3/7f/t/+z/7P/s/+z/7P/s/+z/7P/s/+z/7P/s/+z/7P/r/+v/6//r/+v/6//r
/+v/6//r/+n/6P/o/+n/6//r/+v/6//p/+n/6//q/+z/7P/s/+z/7P/t/+3/7f/v//H/
8v/y//L/8v/z//P/8//0//X/9f/1//f/9//4//n/9//3//f/9//3//f/+P/5//n/+//7
//r/+f/5//n/9v/u/+n/6P/o/+r/6//r/+v/6v/p/+j/5v/l/+X/5f/n/+X/5P/k/+T/
5P/k/+P/4//i/+L/4v/i/+P/4//j/+P/4v/i/+L/4v/j/+P/4//j/+P/4//j/+P/4//j
/+P/4//j/+L/4f/h/+X/6f/z/wcAHwA8AFoAewCUAKIArgC8AMQAuwCvAKkAowCRAGcA
JQDg/6H/ZP8h/+r+0v7f/vr+Hf89/1f/ZP9x/33/jP+Z/6P/q/+0/8H/y//P/9T/1f/W
/9f/2v/b/93/3v/f/+L/4v/j/+P/4f/i/+P/4//l/+b/5v/o/+j/6P/o/+j/5v/n/+j/
6P/q/+r/6v/q/+r/6v/q/+z/7P/s/+z/7f/t/+3/7f/t//D/8P/w//D/8P/x//H/8f/y
//L/8//z//T/9f/2//f/9//3//j/+v/6//v/+//8//3//v///wAAAwAEAAUABgAFAAYA
BwAHAAoACgALAAwADwAQABAAEAAQABAAEAAQABAAEAAQABAAEgASABEAEQAOAA4ADQAN
AA0ADQAMAAsADAALAAsACgAJAAgABwAHAAcABwAHAAcABwAHAAcABwAIAAgACAAIAAYA
BgAGAAYABgAGAAYABgAGAAYABgAGAAQAAwACAAEAAQAAAP///v/9//3//f/9//z/+//7
//r//P/8//z//P/5//j/+P/4//r/+//7//v/+P/4//j/+P/4//n/+f/5//n/+f/5//n/
/P/9//3//f/9//3//f/+//z//f/9//3//v8AAAEAAgAAAAAAAAAAAAIAAgACAAIABAAD
AAMAAwABAAEAAQABAAEAAQABAAAAAQABAAIAAgAAAAAAAAAAAAAAAAAAAAAAAAD/////
///9//3//f/8//z//f/+/////P/8//z//P/6//r/+v/6//r/+v/6//r/+P/4//f/9//5
//n/+f/5//n/+f/5//n/+//6//r/+//5//n/+f/5//n/+f/5//r/+//7//v//P/3//f/
+P/5//r/+//8//v/+//7//3///8AAAAAAAAAAAEAAQABAAQABQAFAAUABQAFAAYABwAH
AAcABwAHAAcABwAIAAkABwAJAAkACAAIAAkACgAIAAAA+//6//r/+v/7//v/+//6//n/
+P/2//X/9f/1//f/9f/0//T/9P/2//b/9f/1//L/8v/y//L/8//z//P/8//0//T/9P/0
//X/9f/1//X/9f/1//X/9f/1//X/9f/1//X/9P/z//P/9f/7/wcAGwAzAFAAcACPAKoA
ugDGANgA4gDdAM8AxwDBAKsAeQAxAOT/pf9k/yX/9v7k/vH+DP8r/0f/Xf9q/3n/if+Y
/6f/sf+9/8j/1f/d/+X/5v/n/+j/6f/q/+v/7f/u/+//8P/w//H/8f/x//L/8//z//P/
9P/0//b/9v/2//b/9v/0//X/9v/2//b/9v/2//b/9v/2//b/+P/4//j/+P/5//n/+f/5
//n/+P/4//j/+P/4//n/+f/5//z//P/9//3//P/9//7////9//3//v8AAAIAAwADAAQA
BQAGAAcACAAHAAgACQAKAAsADAANAA0ADgAOAA8AEAAQABAADwAOAAwADAAMAAwACgAK
AAoACgAIAAgABwAHAAQABAADAAMAAwADAAIAAQD+//3//f/8//v/+v/5//n/+f/5//n/
+f/3//f/9//3//r/+v/6//r/+v/6//r/+v/8//z//P/8//z//P/8//z//P/7//r/+f/5
//j/9//2//X/9f/1//X/9P/z//P/8v/y//L/8v/y//H/8P/w//D/8P/x//H/8f/u/+7/
7v/u//D/8f/x//H/8f/x//H/8f/0//X/9f/1//X/9f/1//b/9v/3//f/9//5//r/+v/6
//r/+v/6//r/+v/6//r/+v/6//n/+f/5//n/+f/5//n/+f/5//n/+P/2//X/9f/0//T/
9P/0//T/9P/0//T/9P/y//H/8f/x//H/8f/x//D/8f/x//H/8f/w//D/8P/w/+7/7v/u
/+7/8P/w//D/8P/w//D/7//v/+//7//v/+//7//v/+//7//v/+7/7v/v/+//7v/u/+7/
7v/u//H/8f/x//P/8//0//T/9P/0//X/9f/1//b/9//3//f/9//3//j/+f/5//n/+f/5
//n/+f/6//v/+//9//3//P/9//3//f/6//T/7//u/+7/7v/v/+//7//s/+v/6v/o/+n/
6f/p/+v/6f/o/+j/6P/o/+j/5//n/+T/5P/k/+T/5f/l/+X/5f/m/+b/5v/m/+f/5//n
/+f/5//n/+f/5//l/+X/5f/l/+X/5P/j/+P/5f/t//f/BQAbADoAXAB9AJgAqACyAMIA
zgDJAL0AtwC1AKMAeQA3AO7/q/9o/yX/7v7U/uH+/v4f/0H/V/9m/3H/ff+M/5n/pf+v
/7j/xf/N/9P/1v/X/9j/2f/a/9v/3f/e/9//3v/e/9//3//h/+L/4//j/+P/5P/k/+b/
5v/m/+b/5v/m/+f/6P/o/+j/6P/o/+j/6v/q/+r/7P/r/+r/6f/p/+v/6//r/+v/7P/s
/+z/7P/s/+3/7f/t//D/8P/x//H/8f/x//H/8f/y//P/9f/4//b/9//3//j/+f/6//v/
/P///wAAAQACAAMABAAFAAUABgAGAAcACAAJAAoACgAKAAoACgAKAAoADAAMAAwADAAM
AAwACwALAAoACgAJAAkABwAHAAYABQAGAAUABQAEAAUABAADAAMAAQABAAEAAQABAAEA
AQABAAAAAAAAAAAAAAAAAAAAAAD+//7//v/+//7//v/+//7//P/7//r/+f/5//j/9//2
//X/9f/1//X/8v/x//H/8P/y//L/8v/y/+//7v/u/+7/8P/x//H/8f/u/+7/7v/u//D/
8f/x//H/8//z//P/8//y//P/8//z//X/9f/1//b/9P/1//X/9f/3//j/+P/4//b/9v/2
//b/+P/4//j/+P/4//f/9//3//f/9//3//f/+f/5//n/+P/2//X/9f/0//T/9P/0//T/
9v/2//b/9v/0//P/8//z//P/8//z//L/8f/x//H/8f/y//L/8v/y//D/8P/w//D/8P/w
//D/8P/w//D/7//v/+//7//v/+//7//v/+//7//x//D/8P/w//D/8P/w//D/8f/x//H/
8//1//b/9v/2//b/9//3//f/+P/5//n/+f/5//n/+v/7//v/+//7//v/+//7//z//f//
/wEAAQAAAP3//f/9//r/9P/v/+7/7v/w//H/8f/x/+7/7f/s/+r/6//r/+v/7f/r/+r/
6v/q/+j/6P/n/+f/6P/o/+j/6P/p/+n/6f/p/+j/6P/o/+j/6f/p/+n/6f/r/+v/6//r
/+r/6f/o/+f/6P/o/+j/6f/r//H/+/8LACUAQgBiAIUAngCoALQAxADOAMUAuQC1AK8A
mwBvACsA4v+h/2L/If/s/tj+5/4E/yX/Sf9f/2z/ef+F/5L/n/+p/7P/wP/L/9P/2f/c
/93/3v/d/+D/3//h/+L/4//m/+b/5//n/+n/6v/r/+v/6//s/+z/7v/s/+z/7P/s/+r/
6//s/+z/7v/u/+7/7v/u/+7/7v/w//L/8v/y//P/8//z//P/8//y//L/8v/y//T/9f/1
//X/9v/2//f/9//4//n/+v/7//v/+//8//7//v//////AAADAAQABQAGAAUABgAHAAgA
CQAKAAsACwAMAAwADQAOABEAEgASABIAEgASABIAEgAUABQAFAAUABIAEgARABEAEgAS
ABEAEQAPAA8ADgANAA4ADQANAAwACwAKAAkACQALAAsACwALAAkACQAJAAkACgAKAAoA
CgAKAAoACgAKAAoACgAKAAoACAAIAAgACAAGAAUABAADAAUABAADAAIA//////////8A
AP/////+//7//v/+//7//f/8//z//P/8//3//f/9//7//v/+//7//v//////////////
/////wAAAQABAAEAAQABAAEAAgACAAMAAwADAAMABAAEAAQABgAGAAYABgAGAAYABgAG
AAYABQAFAAUABQAFAAUABQAFAAUABQAEAAQAAwADAAIAAgACAAIAAgAAAAAAAAAAAAIA
AQABAAEAAQABAAEAAAD///////////7//v/+//7//v/+//7//v/8//z//P/8//7//v/9
//3/+//7//v/+//5//n/+f/5//v/+v/6//v/+f/7//v/+v/8//z//P/8/////////wEA
AQACAAIAAgACAAMAAwADAAQABQAFAAUABwAHAAgACQAJAAkACQAJAAkACQAKAAsACwAN
AA0ADAAJAAkACQAGAAAA+//6//r//P/9//3//f/6//n/+P/2//f/9//3//n/9f/0//T/
9P/2//b/9f/1//T/9P/0//T/8f/x//H/8f/y//L/8v/y//P/8//z//P/8//z//P/8//z
//P/8//z//P/8v/x//H/9f/5/wMAEQApAEYAZACFAKAAsAC8AMoA1ADPAMEAuwC3AKUA
ewA5APT/tf92/zP//P7k/u/+Cv8p/0v/Y/9w/33/i/+a/6f/sf+7/8b/0//b/9//4v/j
/+b/5//o/+f/6f/q/+v/7v/u/+//7//v//D/8f/x/+//8P/w//L/9P/0//T/9P/0//X/
9v/2//T/9P/0//T/9P/0//T/9v/2//b/9v/3//f/9//3//f/9v/2//b/9v/4//n/+f/5
//r/+v/7//v//P/9//7///8BAAEAAgAEAAIAAwADAAQABQAGAAcACAALAAwADQAOAA0A
DgAPAA8AEAAQABEAEgATABQAFAAUABYAFgAWABYAFAAUABQAFAASABIAEQARABEAEgAS
ABMAEQARABAADwAOAA0ADQAMAAsACgAJAAkACwALAAsACwALAAsACwALAAwADAAMAAwA
DAAMAAwADAAMAAwADAAMAAwADAAMAAwADAALAAoACQAJAAgABwAGAAUABQAFAAUABAAD
AAMAAgAEAAQABAAEAAEAAAAAAAAAAgADAAMAAwACAAIAAgACAAIAAwADAAMAAwADAAMA
AwAEAAUABQAFAAcABwAHAAgACAAJAAkACQAHAAgACAAIAAoACgAKAAoACgAKAAoACgAK
AAkACQAJAAkACQAJAAkACQAJAAkACAAIAAcABwAGAAYABgAGAAYABAAEAAQABAAGAAUA
BQAFAAMAAwADAAIAAwADAAMAAwACAAIAAgACAAAAAAAAAAAAAAAAAAAAAAAAAAAA////
//////////////////////8BAAAA/v/+/wAAAAAAAAAAAQABAAEAAwAFAAYABgAGAAYA
BwAHAAcACAAJAAkACQAJAAkACgALAA0ADQANAA0ADAALAAsACwANAA8ADwAOAA0ADQAN
AAoABgABAAAAAAD+//////////7//f/8//r/+f/5//n/+//5//j/+P/4//b/9v/1//X/
9v/2//b/9v/1//X/9f/1//b/9v/2//b/9//3//f/9//3//f/9//3//f/9//3//f/9f/0
//P/8//5//3/BQATACkARABgAIEAngCyAL4AzADaANkAzQDDALsAqwCHAEcA+v+1/3T/
M//8/uD+5f4A/x3/O/9X/2b/cf+B/5T/o/+t/7f/xP/R/9n/3//k/+X/5P/l/+j/6f/r
/+z/7f/s/+z/7f/t/+//8P/x//H/7//w//D/8v/y//L/8v/y//T/9f/2//b/9P/0//T/
9P/0//T/9P/2//T/9P/0//X/9f/1//X/9f/2//b/9v/2//b/9//3//f/9v/2//f/9//6
//v//P/9//3//f/+/wAA/v//////AAABAAIAAwAEAAMABAAFAAYABwAIAAkACQAKAAoA
CwAMAA0ADgAOAA4ADAAMAAwADAAOAA4ADgAOAAwADAALAAsACAAIAAcABwAFAAUABAAD
AAIAAQABAAAA///+//3//f/7//v/+//7//3//f/9//3//v/+//7//v/+//7//v/+/wAA
AAAAAAAA/v/+//7//v/+//3//P/7//v/+v/5//j/+f/5//n/+f/2//X/9f/0//T/9P/0
//T/8//y//L/8v/y//P/8//z//L/8v/y//L/8v/z//P/8//z//P/8//z//b/9//3//f/
9//3//f/+P/4//n/+f/5//v//P/8//z/+v/6//r/+v/6//r/+v/6//r/+f/5//n/9//3
//f/9//3//f/9//2//b/9f/1//T/9P/0//T/9P/y//L/8v/y//D/7//v/+//7//v/+//
7v/t/+3/7f/t/+z/7P/s/+z/7P/s/+z/7P/q/+r/6v/q/+r/6v/p/+n/6f/p/+n/6f/p
/+n/7P/s/+z/7P/s/+3/7f/t/+//7//w//D/8P/w//H/8f/x//L/8//z//P/8f/x//L/
8//z//P/8//z//X/9f/2//f/9f/3//f/9v/1//X/9f/y/+z/5//m/+b/6P/p/+n/6f/m
/+X/5P/i/+H/4f/h/+P/4f/g/+D/4P/g/+D/3//f/97/3v/e/97/3//f/9//3//e/97/
3v/e/9//3//f/9//3//f/9//3//f/9//3//f/9//3v/d/93/4f/p//X/BQAfADwAXgB/
AJYAogCwAMIAzADFALcArwCpAI8AWQAPAMb/h/9G/wX/2v7M/tv++v4Z/zn/Tf9Y/2f/
df+E/5P/n/+p/7b/wf/J/8v/zv/P/9D/0f/S/9P/1f/W/9f/2P/Y/9n/2f/b/9z/3f/d
/9v/3P/c/97/3v/e/97/3v/g/+H/4v/i/+L/4v/i/+L/4v/i/+L/5P/k/+T/5P/l/+P/
4//j/+P/5v/m/+b/5v/m/+f/5//n/+j/6P/p/+n/6v/r/+z/7f/t/+3/7v/w//D/8f/x
//L/8//0//X/9v/1//b/9//4//v//P/9//3//v/+////AAABAAIAAgACAAIAAgACAAIA
AgACAAIAAgACAAIAAQABAP7//v/9//3//f/9//z/+//6//n/+f/4//n/+P/3//f/9f/1
//X/9f/3//f/9//3//j/+P/4//j/+v/6//r/+v/6//r/+v/6//r/+v/6//r/+v/5//j/
9//3//b/9f/0//P/8//z//P/8v/x//H/8P/w//D/8P/w//H/8P/w//D/7v/v/+//7//w
//D/8P/w//D/8f/x//H/8//z//P/8//0//X/9f/1//X/9f/1//b/+P/5//n/+f/3//j/
+P/4//r/+v/6//r/+v/6//r/+v/4//f/9//3//f/9//3//f/9f/1//X/9P/0//P/8//y
//T/9P/0//T/8v/y//L/8v/y//H/8f/x//H/8f/x//D/7//v/+//7//w//D/8P/w/+7/
7v/u/+7/7v/u/+7/7v/u/+7/7f/t/+3/7f/t/+3/7f/t/+3/7f/t/+z/7P/t/+//7v/u
/+7/7v/u/+//7//v//H/8f/y//L/8v/0//X/9f/1//b/9//3//f/9//3//j/+f/5//n/
+f/5//n/+f/6//v/+//9//3//P/7//v/+//4//L/7f/s/+z/7P/t/+3/7f/s/+v/6v/o
/+f/5//n/+n/6f/o/+j/6P/m/+b/5f/l/+b/5v/m/+b/4//j/+P/4//k/+T/5P/k/+X/
5f/l/+X/5f/l/+X/5f/l/+X/5f/l/+X/5P/j/+P/5f/r//X/AwAZADQAVAB1AJIApgCw
AL4AzgDLAMEAuwC5AKsAiQBLAAIAv/+A/z3/AP/c/t/++P4V/zX/U/9i/2v/ef+I/5X/
nf+n/7L/v//L/9H/1P/X/9j/1//Y/9n/2//c/93/3v/e/9//3//h/+L/4//j/+P/5P/k
/+b/5P/k/+T/5P/k/+X/5v/m/+b/5v/m/+b/5v/m/+b/6P/o/+j/6P/p/+n/6f/p/+n/
6v/q/+r/6v/q/+v/6//r/+z/7P/t/+3/7v/v//D/8f/x//H/8v/0//T/9f/1//b/9//4
//n/+v/7//z//f/+////AAABAAEAAgACAAMABAAFAAYABgAGAAYABgAGAAYABgAGAAYA
BgAGAAYABQAFAAQABAADAAMAAwADAAIAAQD+//3//f/8//3//P/7//v/+//7//v/+//7
//v/+//7//r/+v/6//r/+v/6//r/+v/8//z//P/8//r/+v/6//r/+v/5//j/9//3//b/
9f/0//P/8//z//P/8v/x//H/8P/u/+7/7v/u/+//7v/u/+7/7v/v/+//7//w//D/8P/w
/+7/7//v/+//7//v/+//7//u/+//7//v//H/8f/x//L/8v/z//P/8//x//L/8v/y//T/
9P/0//T/9P/0//T/9P/0//P/8//z//P/8//z//P/8//z//P/8v/w/+//7//u//D/8P/w
//D/7v/u/+7/7v/s/+v/6//r/+v/6//r/+r/6//r/+v/6//q/+r/6v/q/+j/6P/o/+j/
6P/o/+j/6P/o/+j/5//n/+X/5f/l/+X/5//n/+f/5//n/+b/5v/n/+f/5//o/+b/5v/m
/+b/6f/p/+n/6//r/+z/7P/s/+7/7//v/+//7v/v/+//7//x//H/8v/z//P/8//z//P/
8f/x//L/8//z//X/9f/0//P/8//z//D/6v/l/+T/5P/k/+X/5f/l/+L/4f/g/97/3f/d
/93/3//d/9z/3P/c/9z/3P/b/9v/3P/c/9z/3P/b/9v/2//b/9r/2v/a/9r/2//b/9v/
2//b/9v/2//b/9v/2//b/9v/2//a/9n/2f/d/9//5f/z/wcAIgBEAGMAgACSAKAArgC6
ALkArQCjAJ8AkwB1AD8A+P+3/3j/Nf/4/tD+zf7k/gH/If9B/1T/X/9r/3j/h/+T/53/
pv+x/7v/w//I/8n/yv/L/8z/y//N/87/z//S/9L/0//T/9P/1P/V/9X/1f/W/9b/2P/Y
/9j/2P/Y/9b/1//Y/9j/2v/a/9r/2v/Y/9j/2P/a/9r/2v/a/9v/2f/Z/9n/2f/b/9z/
3f/e/9z/3f/d/93/3v/e/9//3//g/+H/4v/j/+P/4//k/+b/5v/n/+f/6P/p/+r/6//s
/+3/7v/v//D/8f/y//P/8//0//T/9f/2//f/+P/4//j/+P/4//j/+P/6//r/+v/6//j/
+P/3//f/+P/4//f/9//2//X/8//x//D/7//v/+7/7//u/+3/7f/t/+3/7f/t/+3/7f/t
/+3/7v/u/+7/7v/s/+z/7P/s/+z/7P/s/+z/6v/q/+r/6v/q/+n/6P/n/+f/5v/l/+T/
4//j/+P/4//i/+H/4f/g/+D/4P/g/+D/3//e/97/3v/e/9//3//f/97/3v/e/97/3P/d
/93/3f/d/93/3f/d/97/3//f/9//4f/h/+H/4v/g/+H/4f/h/+H/4v/i/+L/4v/i/+L/
4v/i/+L/4v/i/+L/4f/h/+H/4f/h/+H/4f/h/+H/4f/g/97/3f/d/9z/3P/c/9z/3P/c
/9z/3P/c/9r/2f/Z/9n/2f/Z/9n/2P/X/9f/1//X/9b/1v/W/9b/1v/W/9b/1v/U/9T/
1P/U/9T/1P/T/9P/0//V/9X/1P/U/9T/1P/U/9X/1f/V/9f/2f/a/9r/2v/a/9v/2//b
/9r/2//b/9v/3f/d/97/3//d/93/3f/d/93/3f/e/9//3//h/+H/4P/e/93/3P/Y/9L/
zf/M/8z/zv/P/8//z//M/8v/yv/I/8n/yf/J/8v/x//G/8b/xv/G/8b/xf/F/8T/xP/E
/8T/w//D/8P/w//C/8L/wv/C/8P/w//D/8P/xf/F/8X/xf/F/8X/xf/F/8P/wv/B/8H/
xf/L/9P/3//1/xAAMABTAG4AfgCMAJoApgCjAJUAjQCHAHcATQALAMD/f/9A//3+yP6s
/rP+zv7p/gn/Jf80/0H/Uf9i/2//ef+D/5D/n/+p/63/sP+x/7T/tf+2/7X/t/+4/7n/
uv+6/7v/u/+7/7z/vf+9/73/vv++/8D/wP/A/8D/wP++/7//wP/A/77/vv++/77/wP/A
/8D/wv/C/8L/wv/D/8H/wf/B/8H/wv/C/8L/wv/E/8X/xf/F/8T/xP/F/8X/xv/H/8j/
yf/J/8n/yv/M/8z/zf/N/87/z//Q/9H/0v/T/9T/1f/W/9X/1v/X/9f/2P/Y/9n/2v/b
/9z/3P/c/9z/3P/c/9z/3P/c/9z/3P/c/9z/2//b/9j/2P/X/9f/1f/V/9T/0//U/9P/
0//S/8//zv/N/83/zf/N/83/zf/N/83/zf/N/87/zv/O/87/zP/M/8z/zP/M/8z/zP/M
/87/zv/O/87/zP/L/8r/yf/H/8b/xf/E/8X/xf/F/8X/wv/B/8H/wP++/77/vv++/7//
vv++/77/vv+//7//v/+9/7z/u/+6/7v/vf++/7//v/+//7//v/++/7//v/+//7//v/+/
/8D/wv/D/8P/w//B/8L/wv/C/8T/xP/E/8T/xP/E/8T/xP/C/8H/wf/B/7//v/+//7//
v/+//7//vv++/73/vf+8/7r/uv+6/7r/uP+4/7j/uP+4/7f/t/+3/7X/tf+1/7T/s/+z
/7P/s/+y/7L/sv+y/7D/sP+w/7D/sP+w/7D/sP+w/7D/r/+v/63/rf+v/67/rv+u/67/
rv+v/6//r/+x/7H/sv+y/7L/sv+z/7P/s/+0/7X/tf+1/7P/s/+0/7X/tf+1/7X/tf+z
/7P/tP+1/7X/t/+3/7b/t/+3/7f/tP+s/6f/pv+m/6T/pf+l/6X/pP+j/6L/oP+f/5//
n/+h/53/nP+c/5z/nP+c/5v/m/+a/5r/mv+a/5n/mf+Z/5n/mP+Y/5j/mP+X/5f/l/+X
/5X/lf+V/5X/lf+V/5X/lf+V/5T/k/+T/5X/mf+h/6//xf/g/wAAIQBAAFIAXgBuAH4A
fQBvAGcAYQBTADEA7/+e/1v/HP/X/p7+fv6B/pr+uf7Z/vP+BP8R/x//LP87/0f/Uf9c
/2f/cf95/3z/ff9+/3//gP+B/4P/hP+F/4b/hv+H/4f/h/+I/4n/if+I/4j/h/+I/4r/
iv+K/w==
         </WaveFormData>
      </LeadData>
      <LeadData>
         <LeadByteCountTotal>10000</LeadByteCountTotal>
         <LeadTimeOffset>0</LeadTimeOffset>
         <LeadSampleCountTotal>5000</LeadSampleCountTotal>
         <LeadAmplitudeUnitsPerBit>4.88</LeadAmplitudeUnitsPerBit>
         <LeadAmplitudeUnits>��V</LeadAmplitudeUnits>
         <LeadHighLimit>2147483647</LeadHighLimit>
         <LeadLowLimit>268435456</LeadLowLimit>
         <LeadID>V4</LeadID>
         <LeadOffsetFirstSample>0</LeadOffsetFirstSample>
         <FirstSampleBaseline>0</FirstSampleBaseline>
         <LeadSampleSize>2</LeadSampleSize>
         <LeadOff>FALSE</LeadOff>
         <BaselineSway>FALSE</BaselineSway>
         <ExcessiveACNoise>FALSE</ExcessiveACNoise>
         <MuscleNoise>FALSE</MuscleNoise>
         <LeadDataCRC32>2702086973</LeadDataCRC32>
         <WaveFormData>
/P/8//3//f///wAAAAABAAEAAgACAAMAAwADAAMAAwADAAMAAwAEAAcACAAKAAoACQAJ
AAgACAAFAAAA+v/5//n/+f/6//r/+//6//n/9//z//L/8v/y//X/9f/z//P/8f/w//D/
8P/v/+//7//u/+7/7v/u/+7/7v/v/+//7//w//D/8P/w/+//8P/w//D/8P/w//D/8P/w
/+7/7v/t/+//8f/1//z/CwAlAEIAYQB/AJsArgC/ANgA8QD8AAABCQETAQ8B8QCvAF4A
FADP/4//W/86/zX/Rf9Y/2v/fP+C/4j/kf+g/6z/tP++/8b/zv/X/93/4f/g/+H/5f/k
/+L/5P/l/+X/6f/p/+r/6v/t/+3/7f/s/+r/7P/s/+3/7f/t/+3/7f/t/+3/7f/t/+7/
7//v//D/7v/w//D/8P/w//D/8P/w//H/8f/x//H/8f/x//H/8f/y//P/8//y//L/8//z
//T/9P/0//T/9v/2//b/9//3//n/+f/6//v/+//9//3//f/7//z//v/+/wAAAQABAAEA
AgADAAMAAwADAAMABQAFAAUABQAFAAUABwAHAAcABwAHAAYABgAGAAYABgAGAAYABQAF
AAUABQAGAAYABgAGAAYABgAGAAYABAAFAAUABQAIAAgACAAJAAoACgAKAAoACAAJAAoA
CgAMAA0ADQANAA0ADAALAAoACwALAAsACgAIAAcABQADAAMAAwADAAMAAgABAAEAAQAB
AAEAAQAAAAIAAQABAAEA/v/+///////+//7//////wAAAAAAAAAAAAAAAAAAAAAAAAEA
AQABAAEAAwADAAMAAwAEAAQABAAFAAUABgAHAAUABQAFAAUABQAFAAUABQAFAAYABwAI
AAgACAAIAAgACAAIAAgABwAFAAUABQAEAAQABQAGAAcABwAGAAYABgAEAAQABAADAAQA
BAAEAAQAAgACAAEAAQADAAMAAgACAAAAAAAAAAAAAQABAAEAAQAAAP//////////AAAA
AAAAAAAAAAAAAAAAAAAAAAAAAP7//v8AAAAAAAAAAAAAAgACAAMAAwAFAAYABgAGAAYA
BwAHAAcABgAGAAcABwAKAAoACwANAA8ADwAPAA8ADQANAA4ADwAQABIAEgARABEAEAAQ
AA0ACAACAAEAAQABAAIAAgABAAAA///9//v/+v/6//r/+//9//v/+//7//r/+v/6//n/
+f/5//j/+P/2//b/9v/2//n/+f/5//j/9v/2//b/9//4//j/+P/4//j/+P/4//j/9v/2
//X/9f/5////BgAXAC8ATABpAIcAnwCuAMEA2gDtAPIA9gD9AAUB/QDbAJkAUAAIAMf/
jf9d/0D/Q/9R/2T/ef+I/47/lP+f/6z/tv/A/8j/0P/Y/+H/5f/n/+j/6f/r/+r/7P/u
/+//7//x//H/8v/y//H/8f/x//D/8v/0//T/9f/z//P/8//z//P/8//z//P/9f/1//T/
9P/y//T/9P/0//T/9P/0//T/9f/1//X/9f/1//X/9f/1//b/9//3//b/+P/5//n/+v/4
//j/+P/6//z//P/9//3//f/9//7//////wEAAQABAP//AAACAAIABAAFAAUABQAGAAcA
BwAHAAcABwAJAAkACQAJAAkACQAJAAkACQAJAAkACAAIAAgACAAIAAgACAAHAAcABwAH
AAYABgAGAAYACAAIAAgACAAIAAkACQAJAAoACgAKAAsADAAMAAwADAAKAAsADAAMAAwA
DQANAA0ADgAOAA4ADgALAAsACwAKAAoACQAHAAUABQAFAAUABQAEAAMAAwADAAMAAwAD
AAIAAgABAAEAAQAAAAAAAQABAAAAAAABAAEAAQAAAP///v8AAAAAAAAAAAAAAQABAAEA
AQADAAMAAwADAAQABAAEAAUABQAGAAcABwAHAAcABwAHAAcABwAHAAYABgAGAAYABgAG
AAYABgAGAAYABgAFAAUABQAFAAQABQAFAAUABQADAAIAAgACAAIAAgACAAEAAAAAAAAA
AAAAAAAA///////////+//7//v/+//7//v/9//3//f/9//7//f/9//3//f/+//7//v/8
//z//P/8//r/+v/6//r//P/8//z/+//7//z//P/8//z//P/8//z//P/+//7/////////
AAAAAAAAAgADAAMAAwAEAAQABQAFAAYABgAHAAkACQAJAAkACQAHAAcACAAJAAoADAAM
AAsADQAMAAwACQACAPz/+//7//v//P/8//v//P/7//n/9//2//b/9v/3//f/9f/1//X/
9P/0//T/8//z//P/8v/y//T/9P/0//T/9P/z//L/8P/w//D/8P/x//D/8P/w//D/8P/w
//D/8P/v//D/8P/x//P/+f8CABMAKwBEAGEAfQCTAKIAswDKANsA4ADiAOcA6wDhALsA
eQAyAPL/s/99/0//Nv85/0n/Xv91/4T/hv+O/5n/pv+y/7r/wv/K/9L/2//f/+H/4v/j
/+H/4v/k/+b/5//n/+n/6f/q/+r/6//r/+v/6v/q/+z/7P/t/+v/6//r/+v/7f/t/+3/
7f/t/+3/7P/s/+z/7v/u/+7/7v/u/+7/7v/t/+3/7f/t/+//7//v/+//7v/v/+//7v/w
//H/8f/y//L/8v/y//T/8v/y//P/8//z//P/9P/1//f/+f/5//n/+f/6//z//P/8//3/
/f/9//7/////////AQABAAMAAwABAAEAAQABAAEAAQABAAEAAwACAAIAAgAAAAAAAAAA
AP///////////v/+//7//v/+//7//v/+//7/////////AgACAAIAAwACAAIAAgACAAIA
AwAEAAQABAAFAAUABQAGAAYABgAGAAUABQAFAAQABAADAAEA//////////////7//f/9
//3//f/9//3//P/6//n/+f/5//n/+v/8//3//P/8//3//f/8//z//P/8//z//P/8//z/
/P/9//3//f/9//////////3//v/+//7/AAABAAMABQAEAAMAAgABAAMAAwADAAMABAAE
AAQABAACAAIAAgACAAIAAgACAAEAAwADAAMAAgD//////////wEAAAAAAAAA/v/+//7/
/f/8//z//P/8//7//v/9//3/+//7//r/+v/8//z//P/8//v/+//7//v/+P/3//f/9//5
//r/+v/6//j/+P/4//j/+v/6//r/+v/4//j/+P/3//f/+P/6//r/+f/5//n/+v/3//f/
+P/6//r/+v/6//r/+v/7//v//f/+//7//v/+/////////wAAAAABAAEAAwAEAAYACQAJ
AAkACQAJAAcABwAIAAkACAAKAAoACQAKAAoACwAJAAIA/P/7//v/+//8//z/+//6//n/
9//1//T/9P/0//X/9f/z//P/8//y//L/8v/x/+//7//u/+7/8P/w//D/8P/x//H/8f/w
//D/8P/w//H/8v/y//L/8v/y//L/8v/y//D/8P/v/+//8//3/wAAEwAtAEoAaQCHAJ8A
sgDHAN4A8wD+AAABBwENAf8AzQB9AC4A5v+j/2//Sf80/zX/Q/9Y/2v/dP94/4D/kf+g
/6z/tv++/8j/0v/Z/93/4f/i/+P/4//i/+T/5v/n/+f/5//n/+j/6P/p/+n/6f/o/+j/
6v/q/+v/6//r/+v/6//p/+n/6f/p/+v/6//q/+r/6v/s/+z/7P/s/+z/7P/s/+3/7f/t
/+3/7f/t/+3/7f/u/+//7//u/+7/7//v//D/8P/w//D/8v/w//D/8f/x//P/8//0//X/
9f/3//f/9//3//j/+v/6//r/+//7//v//P/9//3//f/8//v//P/7//n/+f/5//n/+f/5
//n/+f/3//b/9v/2//T/9P/0//T/8//z//P/8//w//D/8P/w//D/8P/w//D/8v/z//P/
8//y//L/8v/z//b/9v/2//b/+P/5//r/+v/8//3//f/9//7//v/+//7//f/9//3//P/+
//3/+//5//n/+f/5//n/+P/3//f/9//3//f/9//2//j/9//3//f/9v/2//f/9//0//T/
9f/1//b/9v/2//b/9v/2//b/9v/4//n/+f/5//n/+//7//v/+//8//z//P//////AAAB
AAEAAQABAAEAAQABAAEAAQAAAAAAAAAAAP7//v/+//7/AAAAAAAA///9//3//f/8//v/
+//7//v//f/8//z//P/6//r/+v/5//r/+v/6//r/+v/6//n/+f/3//f/9v/2//b/9v/2
//b/+f/5//n/+f/4//f/9//3//f/+P/4//j/9v/2//b/9v/2//b/9v/2//j/9v/4//j/
+P/4//j/+P/5//n/+//8//z//P/+/////////wAAAAABAAEAAAAAAAEAAwAFAAUABQAF
AAcABwAIAAkACAAKAAoACQALAAoACgAHAAIA/P/7//v/+//8//z/+//6//n/9//1//T/
9P/0//X/9f/z//P/8//y//L/8v/x/+//7//u/+7/7v/u/+7/7v/v/+//7//u//D/8P/w
//H/8P/w//D/8P/w//D/8P/w/+7/7v/t/+3/7//1//7/DwAnAEYAZwCHAKEAtADHAOQA
/QAIARABGQEhARcB7QCjAFIABAC7/3n/R/8u/zH/Q/9a/3H/fv+A/4j/k/+g/6z/tv++
/8j/0P/Z/9v/3f/e/9//4f/i/+L/5P/l/+X/5f/l/+b/5v/n/+f/5//m/+j/6v/q/+v/
6f/p/+n/6f/r/+v/6//r/+v/6//q/+r/6v/s/+z/7P/q/+r/6v/q/+3/7f/t/+3/7f/t
/+3/7f/s/+3/7f/s/+7/7//v//D/7v/u/+7/8P/y//L/8//z//P/8//0//X/9f/3//f/
9//3//j/+v/6//r/+//7//v//P/9//3//f//////AQABAAEAAQABAAEAAQABAAEAAQAB
AAAAAAAAAP7//v/+//7//f/9//3//f/+//7//v/+//7//v/+//7//v////////8AAAAA
AAABAAAAAAAAAAAAAgADAAQABAAEAAUABQAFAAYABgAGAAYAAwADAAMAAgAEAAMAAQD/
/////////////v/9//3//f/9//3//f/8//z/+//7//v/+v/6//v/+//4//j/+f/5//r/
+v/6//r//P/8//z//P/8//3//f/9//3//////////f/+//7//v8BAAEAAgADAAEAAQAB
AAEAAwADAAMAAwACAAIAAgACAAIAAgACAAIAAgACAAIAAQABAAEAAQAAAP//////////
AAAAAAEAAgABAAAA///9//7//v/+//7//v/+//3//f/9//3//P/8//r/+v/6//r/+//7
//v/+//8//v/+//7//n/+v/6//r/+v/6//r/+v/8//z/+v/8//z//P/8//z//v/+////
//8BAAIAAgACAAIAAwADAAMABAAEAAUABQAGAAYABwAJAAkACQAJAAkACwALAAwADQAO
ABAAEAAPAA0ADAAMAAkABAD+//3//f///wAAAAD///z/+//5//f/+P/4//j/+f/5//f/
9//3//T/9P/0//P/8//z//L/8v/0//T/9P/0//X/9f/1//T/9P/0//T/9f/0//T/9P/0
//T/9P/0//T/8//0//T/9f/3//v/BAAVAC8ATABpAIkAnwCuAL8A2gDvAPYA+gABAQcB
+wDPAIUAOgD0/7H/d/9N/zj/O/9N/2L/e/+I/4z/kv+b/6j/tP+8/8b/0P/a/9//4//n
/+j/5//n/+j/6P/q/+v/6//t/+3/7v/u/+//7//v/+7/8P/y//L/8//x//H/8f/x//H/
8f/x//H/8//z//L/8v/y//T/9P/0//T/9P/0//T/9f/1//X/9f/1//X/9f/1//b/9//3
//b/9v/3//f/+P/4//j/+P/6//r/+v/7//v/+//7//z//f///wEAAQABAP//AAACAAIA
AgADAAMAAwAEAAUABQAFAAcABwAJAAkABwAHAAcABwAJAAkACQAJAAkACAAIAAgACAAI
AAgACAAFAAUABQAFAAQABAAEAAQABAAEAAQABAAGAAcABwAHAAgACAAIAAkACgAKAAoA
CgAMAA0ADgAOAAwADQANAA0ADgAOAA4ADgALAAsACwAKAAwACwAJAAcABwAHAAcABwAG
AAUABQAFAAUABQAFAAQABgAFAAUABQAEAAQABQAFAAQABAAFAAUABgAGAAYABgAGAAYA
BgAGAAgACQAJAAkACQALAAsACwALAAwADAAMAAsACwAMAA0ADwAPAA8ADwANAA0ADQAN
AA4ADgAOAA4ADAAMAAwADAAMAAwADAALAAsACwALAAoACwALAAsACwAJAAgACAAIAAgA
CAAIAAcACAAIAAgACAAIAAgABwAHAAcABwAGAAYABgAGAAYABgAGAAUABAADAAMAAwAE
AAUAAwAEAAQABAACAAIAAgACAAQABAAEAAQAAgACAAIAAgAEAAQABAAEAAYABgAHAAcA
CQAKAAoACgAKAAsACwALAAwADAANAA0AEAAQABEAEwARABEAEQARABEAEQASABMAFAAW
ABYAFQATABIAEgAPAAoABAADAAMAAwAEAAQAAwAEAAMAAQD///7//v/+/////f/7//v/
+//6//r/+v/5//v/+//6//r/+P/4//j/+P/5//n/+f/4//r/+v/6//v/+//6//n/+P/6
//r/+v/6//r/+v/5//n/+////wYAEwArAEgAZQCBAJkAqgC5ANAA5QDqAOwA8wD5AO8A
xwCHAEAAAAC//4X/W/9C/0P/U/9m/33/iv+O/5T/of+s/7r/xP/K/9T/3v/j/+f/6f/q
/+v/7f/u/+z/7v/v/+//8f/x//L/8v/x//H/8f/w//D/8v/y//P/9f/1//X/9f/1//X/
9f/1//X/9f/0//T/8v/0//T/9P/0//T/9P/0//X/9f/1//X/9f/1//X/9f/2//f/9//2
//b/9//3//j/+P/4//j/+v/6//r/+//7//v/+//8//3//f///////////wAAAgACAAAA
AQABAAEAAgADAAMAAwAFAAUABwAHAAUABQAFAAUABQAFAAUABQADAAIAAgACAAQABAAE
AAQAAwADAAMAAwAAAAAAAAAAAP7//v/+//7///8BAAIAAwACAAIAAgADAAYABgAGAAYA
BgAHAAgACAAIAAkACQAJAAoACgAKAAoACwALAAsACgAKAAkABwAFAAUABQAFAAUABAAD
AAMAAwADAAMAAwACAAIAAQABAAEAAgACAAMAAwAAAAAAAQABAAIAAgACAAIABAAEAAQA
BAAGAAcABwAHAAUABwAHAAcABwAIAAgACAAJAAkACgALAAsACwALAAsACwALAAsACwAK
AAoACgAKAAoACgAKAAoACgAKAAoACQAJAAkACQAIAAUABQAFAAUABQAEAAQABAAEAAQA
BAADAAIAAgACAAIABAAEAAMAAwABAAEAAAAAAAAAAAAAAAAAAQABAAEAAQAAAP//////
////AAAAAAAAAAAAAAAAAAAAAP7//P/+/wAAAAAAAAAAAgACAAMAAwAFAAYABgAGAAgA
CQAJAAkACgAKAAsACwAKAAoACwANAA8ADwAPAA8ADQANAA4ADwAQABIAEgARABEAEAAQ
AA0ACAACAAEAAQABAAIAAgABAAIAAQD///3/+v/6//r/+//7//n/+f/5//b/9v/2//X/
9//3//b/9v/2//b/9v/2//f/9//3//b/9v/2//b/9//4//j/+P/4//j/+P/4//j/9v/2
//X/9f/5//3/BAATACcAQgBfAHsAlwCqALsA1ADpAPYA+gD/AAMB/QDZAJcARgD+/7n/
f/9V/zr/N/9F/1b/af96/4D/hP+P/6D/rv+2/77/yv/Y/93/4f/j/+T/4//l/+j/5v/o
/+n/6f/p/+n/6v/q/+3/7f/t/+z/6v/s/+z/7f/t/+3/7f/t/+//7//v/+//7f/t/+z/
7P/s/+7/7v/u/+z/7P/s/+z/7f/t/+3/7f/v/+//7//v/+//7//u/+z/7v/v/+//8P/w
//D/8P/y//D/8P/x//H/8f/x//L/8//z//X/9f/1//X/9v/4//j/+P/5//n/+f/6//v/
+//7//r/+f/6//n/+f/5//n/+f/5//n/+f/5//f/9v/2//b/9P/0//T/9P/z//P/8//z
//D/8P/w//D/8P/w//D/8P/w//H/8f/x//L/8v/y//P/9v/2//b/9v/4//n/+v/6//r/
+//7//v//P/8//z//P/7//v/+//6//z/+//5//f/9//3//f/9//0//P/8//z//P/8//z
//L/8v/x//H/8f/y//L/8//z//D/8P/x//H/9P/0//T/9P/0//T/9P/0//b/9//3//f/
9//5//n/+f/7//z//P/8//3//f/+/////v/9//z/+//5//n/+f/5//r/+v/6//r/+v/6
//r/+v/4//j/+P/3//n/+f/5//j/9f/1//X/9f/1//T/9P/0//T/9P/0//P/8v/y//L/
8v/y//L/8f/x//H/8f/w//D/8v/y//L/8v/y//H/8P/v//D/7//v/+//7f/u/+7/7v/u
/+7/8v/y//L/8v/y//L/8v/z//P/9f/2//b/9v/2//f/9//3//r/+v/7//v/+v/6//v/
/f/7//v/+//7//z//f///wEAAQACAAEA//8BAAAAAAD9//j/8v/x//H/8f/y//L/8f/u
/+3/6//p/+j/6P/o/+n/6f/n/+f/5//o/+j/6P/n/+f/5//m/+b/5v/m/+b/5v/l/+X/
5f/k/+b/5v/m/+f/5v/m/+b/5v/k/+T/5P/k/+T/5P/j/+P/5//t//j/CwAlAEQAZQCB
AJkAqgDBAN4A9wD+AAIBCwEPAfsAwwBxACIA2v+T/1v/N/8k/yn/O/9Q/2X/cP90/3r/
h/+U/6L/rv+2/8D/yv/R/9P/0//U/9X/1//Y/9b/2P/Z/9n/2//b/9z/3P/f/9//3//e
/97/4P/g/+H/3//f/9//3//h/+H/4f/h/+H/4f/g/+D/4P/i/+L/4v/i/+L/4v/i/+P/
4//j/+P/4//j/+P/4//k/+X/5f/k/+T/5f/l/+b/5v/m/+b/6P/o/+j/6f/p/+n/6f/q
/+v/6//t/+3/7f/t/+7/8P/w//L/8//z//P/9P/1//X/9f/1//X/9//3//b/9f/0//P/
9f/1//X/9f/1//T/9P/0//T/9P/0//T/8//z//P/8//w//D/8P/w//D/8P/w//D/8v/z
//P/8//y//L/8v/z//b/9v/2//b/9//5//v//P/8//3//f/9//7//v/+//7//f/9//3/
/P/+//3/+//5//n/+f/5//n/+P/3//f/9//3//f/9//2//b/9f/1//X/9v/2//f/9//2
//b/9//3//b/9v/2//b/+P/4//j/+P/6//v/+//7//n/+//7//v//f/+//7//v/9//3/
/v//////////////AQABAAEAAQD+//7//v/+//7//v/+//7//v/+//7//f/9//3//f/8
//v/+//7//v/+//6//r/+v/8//z//P/7//r/+v/6//r/+v/6//n/+f/5//n/+P/4//b/
9v/2//b/9//3//f/9//4//f/9//3//X/9v/2//b/9v/2//b/9v/2//b/9v/2//j/+P/2
//b/9v/2//f/+P/6//v/+//8//z//P/+/////////wAAAAABAAEAAgACAAMABQAFAAUA
BQAFAAUABQAGAAcACAAKAAoACQAJAAgACAAFAAAA+v/5//n/+f/6//r/+f/4//f/9f/z
//L/8v/y//P/8//x//H/8f/y//L/8v/x/+//7//u/+7/7v/u/+7/7v/v/+//7//u/+7/
7v/u/+//8P/w//D/8P/w//D/8P/w/+7/7v/t/+3/7//1//z/CQAfADwAWQB3AJMApAC1
AMwA5QDwAPQA/QADAQEB4QChAFgAEADL/43/W/88/zf/Rf9W/23/fv+E/4j/kf+g/6r/
tP+8/8b/0P/Z/93/3//g/+H/4f/i/+T/5v/n/+f/5//n/+j/6P/p/+n/6f/o/+j/6v/q
/+v/6//r/+v/6//r/+v/6//r/+3/7f/s/+z/6v/s/+z/7P/s/+z/7P/s/+3/7f/t/+3/
7f/t/+3/7f/u/+//7//u/+7/7//v//D/8v/y//L/9P/0//T/9f/1//P/8//0//X/9f/3
//f/9//5//r//P/8//z//f/9//3//P/9//3//f//////AQABAP//////////////////
//////7//v/+//7//v/+//7//f/9//3//f/8//z//P/8//r/+v/6//r/+v/7//v/+//8
//z//P/9//7//v/+//7/AAABAAIAAgACAAMAAwADAAYABgAGAAYABQAFAAUABAAEAAMA
AQD/////////////AAD////////9//3//f/8//z/+//7//v//P/8//3//f/8//z//f/9
//z//P/8//z//v/+//7//v/+//////////3/////////AQACAAIAAgACAAEAAQABAAMA
AwADAAMAAwADAAMAAwACAAIAAgACAAIAAgACAAIAAAAAAAAA///////////+////////
///////+//7//v/8//z//P/7//r/+v/6//r/+v/6//n/+f/5//n/+P/4//j/+P/4//j/
+f/5//n/+f/4//f/9//3//X/9v/2//b/9v/2//b/9v/2//b/9v/2//j/+P/4//j/+P/4
//j/+v/6//v/+//7//z//P/8//7/////////AAAAAAEAAQACAAIAAwAFAAUABQAFAAUA
BQAFAAYABwAGAAgACAAHAAcABgAGAAMA/v/4//f/9//1//b/9v/1//b/9f/z//H/8P/w
//D/8f/x/+//7//v/+7/7v/u/+3/7//v/+7/7v/s/+z/7P/s/+3/7f/t/+z/7v/u/+7/
7//u/+7/7v/u/+z/7P/s/+z/7P/s/+v/6//v//H/9v8DABcANABRAG0AhQCYAKcAvADT
AN4A4ADjAOkA6QDRAJsAVAAOAM3/j/9d/zr/M/89/07/Zf96/4L/hv+N/5r/pv+y/7r/
wv/K/9H/1//b/9z/3f/d/97/3v/g/+H/4f/j/+P/5P/k/+X/5f/l/+T/5P/m/+b/5//n
/+f/5//n/+X/5f/l/+X/5//n/+b/5v/k/+b/5v/m/+b/5v/m/+b/5f/l/+X/5f/m/+f/
6P/p/+j/6f/p/+j/6P/p/+n/6v/q/+r/6v/s/+z/7P/t/+3/7f/t/+7/7//v//H/8f/x
//H/8v/0//T/9P/1//X/9f/2//f/9//3//X/9f/3//f/9//3//f/9//3//f/9//3//f/
9v/2//b/9P/0//T/9P/x//H/8f/x//L/8v/y//L/8v/y//L/8v/y//P/8//z//T/9P/0
//X/9v/2//b/9v/2//f/+P/4//j/+f/5//n/+v/6//r/+v/5//n/+f/4//j/9//1//P/
8//z//P/8//0//P/8//z//H/8f/x//D/8P/v/+//7//u/+7/7//v/+7/7v/v/+//8P/w
//D/8P/w//D/8P/w/+7/7//v/+//8f/z//P/8//z//T/9P/0//X/9f/2//f/9f/1//X/
9f/1//X/9f/1//T/9P/0//T/9P/0//T/9P/0//T/9P/z//H/8f/x//D/8f/x//H/8f/x
//D/8P/w/+7/7v/u/+3/7v/u/+7/7v/u/+7/7f/t/+v/6//q/+r/6v/q/+r/6v/p/+n/
6f/p/+r/6f/p/+n/6f/q/+r/6P/q/+r/6v/q/+z/7P/t/+3/7//w//D/8P/w//H/8f/x
//L/8v/z//P/9P/0//X/9//2//X/9P/z//X/9f/2//f/+P/6//r/+f/3//b/9v/z/+z/
5v/l/+X/5//o/+j/5//k/+P/4f/f/+D/4P/g/+H/4f/f/9//3//e/97/3v/d/93/3f/c
/9z/3P/c/9z/3P/c/9v/2v/Y/9n/2v/b/93/3v/e/97/3v/c/9z/3P/c/9r/2v/Z/9n/
3f/j/+j/9/8NACoASQBnAH8AkACjALoA0QDaAOAA5wDrAOMAvQB3ACwA5P+f/2H/N/8e
/xv/J/86/0//YP9m/2r/d/+I/5L/nP+o/7L/vP/F/8f/yf/K/83/zf/M/8z/zv/P/8//
0f/R/9L/0v/R/9H/0f/Q/9L/1P/U/9X/1f/V/9X/1f/T/9P/0//T/9P/0//S/9L/0v/U
/9T/1P/U/9T/1P/U/9X/1f/V/9X/1f/V/9X/1f/U/9X/1f/U/9T/1f/V/9b/2P/Y/9j/
2v/Y/9j/2f/Z/9n/2f/a/9v/3f/f/9//3//d/97/4P/g/+D/4f/h/+H/4v/j/+P/4//h
/+H/4//j/+X/5f/l/+X/5P/j/+L/4f/j/+L/4v/i/+D/4P/g/+D/3//f/9//3//c/9z/
3P/c/9z/3P/c/9z/3P/d/93/3f/e/97/3v/f/+L/4v/i/+L/4P/h/+L/4v/i/+P/4//j
/+b/5v/m/+b/4//j/+P/4v/k/+P/4f/f/9//3//f/9//3v/d/93/3f/b/9v/2//a/9z/
2//b/9v/2P/Y/9n/2f/Y/9j/2f/Z/9r/2v/a/9r/2P/Y/9j/2P/a/9v/2//b/9v/3f/d
/93/3f/e/97/3v/d/93/3v/f/9//3//f/9//4f/h/+H/4f/e/97/3v/e/9z/3P/c/9z/
3P/c/9z/2//b/9v/2//a/9n/2f/Z/9n/1//W/9b/1v/W/9b/1v/V/9b/1v/W/9b/1P/U
/9P/0//T/9P/0v/S/9D/0P/Q/9D/0f/R/9H/0f/S/9H/0f/R/83/zP/O/9D/0P/Q/9D/
0P/S/9L/0//T/9P/1P/U/9T/1P/V/9X/1f/W/9b/1//X/9j/2P/Z/9v/2f/Z/9n/2f/Z
/9n/2v/b/9r/3P/c/9v/3f/c/9z/2f/S/8z/y//L/8v/zP/M/8v/yv/J/8f/xf/E/8T/
xP/F/8T/wf/A/7//vv++/77/vf+//7//vv++/7z/vP+8/7z/u/+7/7v/uv+6/7r/uv+7
/7r/uv+6/7r/uv+6/7r/uv+6/7r/uf+5/7v/vf/E/9P/6f8IACcARwBhAHgAiQCmAMEA
zADQANkA4QDfAL0AdQAgANL/i/9L/xn//P71/gH/FP8r/z7/RP9I/0//XP9q/3b/fv+I
/5L/m/+h/6P/pP+l/6X/pv+m/6j/qf+p/6v/q/+s/6z/rf+t/63/rP+q/6z/rP+t/6//
r/+t/w==
         </WaveFormData>
      </LeadData>
      <LeadData>
         <LeadByteCountTotal>10000</LeadByteCountTotal>
         <LeadTimeOffset>0</LeadTimeOffset>
         <LeadSampleCountTotal>5000</LeadSampleCountTotal>
         <LeadAmplitudeUnitsPerBit>4.88</LeadAmplitudeUnitsPerBit>
         <LeadAmplitudeUnits>��V</LeadAmplitudeUnits>
         <LeadHighLimit>2147483647</LeadHighLimit>
         <LeadLowLimit>268435456</LeadLowLimit>
         <LeadID>V5</LeadID>
         <LeadOffsetFirstSample>0</LeadOffsetFirstSample>
         <FirstSampleBaseline>0</FirstSampleBaseline>
         <LeadSampleSize>2</LeadSampleSize>
         <LeadOff>FALSE</LeadOff>
         <BaselineSway>FALSE</BaselineSway>
         <ExcessiveACNoise>FALSE</ExcessiveACNoise>
         <MuscleNoise>FALSE</MuscleNoise>
         <LeadDataCRC32>3621696274</LeadDataCRC32>
         <WaveFormData>
+P/5//n/+f/6//r/+v/8//z//P/9//7///8AAAAAAAAAAAAAAAACAAUABgAHAAcABwAH
AAUABQAEAP//+//5//n/+f/6//r/+v/5//j/9v/z//L/8v/y//P/8//y//H/7//u/+7/
7f/t/+3/7f/t/+7/7v/u/+7/7v/u/+7/7v/u/+7/7v/u/+//7//v/+//7//v/+//7//v
/+7/7v/s/+z/7//y//b/AQAXADIASwBmAH8AkgCpAMYA5AD8ABABJAE3AT8BKAHmAJQA
RgAAAMj/n/+G/4D/hv+O/5r/o/+k/6b/rv+3/8D/xf/N/9P/2f/f/+P/5f/l/+X/5f/m
/+f/5//n/+f/6P/o/+j/6P/r/+z/7P/s/+r/6v/r/+z/7v/t/+3/7f/t/+3/7v/u/+7/
7v/u/+7/7v/u/+//7//v/+//7//v/+//7//v/+//7//v/+//7//w//L/8P/w//L/8//z
//P/8//z//P/9f/1//T/9P/0//b/9//4//j/+f/5//n/+v/4//r/+//7//z//P/9//3/
/f/+/////////wAAAAAAAAAAAAAAAAEAAwADAAMAAwAEAAQABAAFAAUABAAEAAUABwAG
AAYABgAGAAYABgAGAAYABgAGAAYABQAGAAgACAAKAAoACgALAAsACwALAAsACwAMAAwA
DAANAA0ADQAOAA0ADQAMAAwADQANAA0ADAAKAAgABwAGAAgACAAIAAcABQAFAAUABAAG
AAYABgAGAAUABAADAAMAAgACAAMAAwADAAMAAwADAAQABAAEAAQAAgACAAIAAgACAAMA
AwADAAUABQAGAAYABwAHAAcACAAIAAoACgAKAAgACAAIAAgACAAIAAkACQALAAoACgAK
AAoACgAKAAoACgAKAAoACgAIAAgABwAHAAYABwAJAAoACgAKAAkACQAGAAYABgAGAAcA
BgAGAAcABwAGAAYABwAJAAcABgAGAAYABgAGAAYABQAFAAUABQAEAAQABAADAAMAAwAE
AAQAAwADAAMABAAEAAMAAwADAAMAAwACAAQABAAEAAQABQAFAAYABwAJAAoACwAMAAwA
CwAKAAoACAAIAAoACgALAA0ADwARABIAEgASABIAEAAQABIAEwAUABUAFQAVABcAFQAV
ABQADwALAAkACQAHAAgACAAIAAcABgAEAAEAAAAAAAAA//8AAAAAAAABAP7//v/9//3/
/f/9//3//P/8//z//P/8//z//P/8//z//P/8//z//f/9//3//f/9//3//f/9//3//P/8
//r/+v/9/wAABgATACcAQABZAHIAiQCaAK8AzADmAPYACAEaASsBLQESAdQAiABAAAAA
zv+r/5T/kv+W/6D/rv+1/7b/uP/A/8f/zv/X/9v/4f/p/+3/7//v//H/8f/x//L/9f/1
//X/9f/2//b/9v/2//X/9v/2//b/9v/2//f/+P/4//f/9//3//f/9//4//j/+P/4//j/
+P/4//j/+f/5//n/+f/5//n/+f/5//n/+f/5//n/+f/5//r//P/6//r/+v/7//v/+//7
//v/+//9//3//P/8//z//P/9//7//v////////8AAP7/AAABAAEAAgACAAMAAwADAAQA
BQAFAAUABgAGAAYACAAIAAgACQAHAAcABwAHAAgACAAIAAkABwAGAAYABwAJAAgACAAI
AAgACAAIAAgACAAIAAgACAAHAAgACgAKAAoACgAKAAsADQANAA0ADQALAAwADAAMAA0A
DQANAA4ADwAPAA4ADgANAA0ADQAMAAwACgAJAAgACAAIAAgABwAHAAcABwAGAAYABgAG
AAYAAwACAAEAAQAAAAAAAQABAAEAAQABAAEAAAAAAAAAAAACAAIAAgACAAIAAwADAAMA
AQABAAIAAgADAAMAAwAEAAIABAAEAAQABAAEAAQABAAEAAQABQAFAAUABAAEAAQABAAE
AAQABAAEAAQABAAEAAQABAADAAMAAwADAAQABAAEAAQAAwADAAIAAgACAAIAAQAAAAAA
AQABAAAAAAABAAEA///+//7//v/+//7//v////////////7//v/+//3//f/9//7//v/9
//3//f/+//z/+//7//v/+//7//z//P/8//z//P/7//z//P/8//z//P/9//3//v//////
AAABAAIAAQABAAEAAgACAAIABAAEAAYABwAIAAkACAAIAAgACAAIAAgACgALAAwADQAN
AA0ADwANAA0ADAAFAAEA//////3//v/+//7////+//z/+f/4//j/+P/3//f/9v/1//X/
9v/2//X/9f/z//P/8//y//T/9P/0//T/8v/y//L/8v/y//L/8v/z//H/8f/x//H/8f/x
//H/8f/x//L/8f/y//H/9P/8/wkAHwA2AE0AZgB7AIoAnwC8ANQA5ADyAAQBEQETAfIA
sgBqACYA6v+8/5n/hv+C/4j/lP+i/6n/qv+s/7T/vf/G/8v/0f/X/93/4f/j/+X/5f/l
/+f/5v/n/+f/5//n/+r/6v/q/+r/6f/q/+r/6v/s/+z/7f/u/+z/6//r/+v/6//r/+z/
7P/s/+z/7P/s/+z/7P/t/+3/7f/t/+3/7f/t/+3/7f/t/+//7//v/+//7v/w/+7/7v/w
//H/8f/x//H/8f/x//P/8f/w//D/8P/w//H/8v/y//P/8//z//T/9P/2//f/9//2//b/
9//3//f/+P/5//n/+//8//z//P/8//z//P/9//3//f/9//3//P/8//z//f/9//z//P/9
//3//P/8//z//P/8//z//P/8//z//P/8//3//v8AAAAAAAAAAAAAAQADAAMAAwADAAMA
BAAEAAQABQAFAAUABgAHAAcABgAGAAUABQAFAAQAAgAAAP///v/+//7//v/9//v/+//7
//r/+v/6//r/+v/7//r/+f/5//n/+v/8//3/+//7//v/+//6//r/+v/6//r/+v/6//r/
/P/9//3//f/7//v//P/8//v/+//7//z//f8AAAEAAgAAAAAAAAAAAAIAAgADAAMAAwAC
AAIAAgAAAAAAAAAAAAAAAAAAAAAAAAAAAP/////9//3//v/+//7//v/9//3//P/8//z/
/P/9//z//P/9/////v/+/////v/7//n/+P/6//r/+v/6//n/+f/5//n/+P/4//j/9//3
//f/+P/4//f/9//3//j/+P/3//f/9//1//X/9v/2//b/9v/2//f/+P/5//n/+f/2//f/
9v/4//j/+P/4//f/9//4//n/+//8//3//v/+//3//P/8//z//P/+//7///8BAAMABQAG
AAYABgAGAAQABAAGAAcABgAHAAcABwAIAAcACAAIAAEA/f/7//v/+//8//z//P/5//j/
9v/z//T/9P/0//P/8//y//H/8f/w//D/7//v/+3/7f/t/+z/7v/u/+7/7v/u/+7/7v/u
/+7/7v/u/+//7//v/+//7//v/+//7//v/+z/7P/q/+r/6//w//T/BQAdADgAUwBwAIcA
mgCxANAA7gAEARQBKAE5ATUBBgG2AGAAEgDS/6j/i/96/3b/fP+G/5L/l/+W/5r/pv+x
/7r/wf/F/83/0//Z/93/3//f/9//3//g/+H/4f/h/+H/4v/i/+L/4v/j/+T/5P/k/+L/
4v/j/+T/5P/j/+P/4//h/+H/4v/i/+T/5P/k/+T/5P/k/+X/5f/j/+P/4//j/+X/5f/l
/+X/4//j/+P/4//k/+b/5P/k/+b/5//n/+f/5f/l/+X/5//n/+b/5v/m/+j/6f/q/+r/
6//r/+v/7P/q/+z/7f/t/+7/7v/v/+//7//w//H/8f/w//D/7//u/+z/7P/s/+3/7f/t
/+3/7f/s/+z/7P/t/+3/7P/s/+3/7f/s/+z/7P/s/+z/7P/s/+r/6v/q/+r/6//s/+7/
7v/u/+7/7v/v//H/8f/x//H/8//0//T/9P/3//f/9//4//n/+f/4//j/9f/1//X/9P/2
//T/8//y//D/8P/w/+//7//v/+//7v/u/+7/7v/u/+//7v/t/+3/7P/s/+3/7f/r/+v/
6//r/+z/7P/s/+z/7v/u/+7/7v/u/+//7//v//H/8f/y//L/9f/1//X/9v/2//j/+P/4
//j/+P/4//j/+P/4//n/+f/5//j/+P/4//j/+P/4//j/+P/4//j/+P/3//b/9P/z//P/
8//0//T/9v/2//X/9f/0//T/9P/0//P/8v/y//P/8f/w//D/8f/z//H/8P/w//D/8P/w
//D/8f/x//H/8f/y//L/8v/x//H/8f/y//L/8f/x//H/8v/w/+//7//v//H/7v/w//D/
8P/w//H/8f/y//P/9f/2//f/+P/3//f/9//4//r/+v/8//z/+v/7//z//f/+//7//v/+
/wAAAAACAAMABAAFAAUABQAFAAMAAwACAP3/+f/3//f/9//4//j/+P/1//T/8v/v//D/
8P/w/+//7//u/+3/7f/u/+7/7f/t/+v/6//r/+r/6v/q/+r/6v/q/+r/6v/q/+r/6v/q
/+v/6//r/+v/6//r/+v/6//r/+j/6P/m/+b/5//s//L///8VADAATQBoAIMAmACxANIA
9AAMASIBOAFLAU0BJgHaAIQAMgDo/7D/i/94/3b/fv+K/5j/n/+e/6L/qv+x/7r/w//H
/83/1f/b/93/3f/d/93/3//e/9//3//f/9//4P/g/+D/4P/h/+L/4v/i/+L/4v/j/+T/
5P/j/+P/4//l/+X/5v/m/+T/5P/k/+T/5v/m/+f/5//l/+X/5f/l/+X/5f/l/+X/5f/l
/+X/5f/m/+j/5v/m/+j/6f/p/+n/6P/n/+b/5//o/+j/6f/q/+r/6//s/+z/7f/t/+3/
7v/u//D/8f/x//D/8P/x//H/8f/y//P/8//z//T/9P/0//T/9P/0//X/9//3//f/9//2
//b/9v/3//f/9v/2//f/9//2//b/9v/4//j/+P/4//r/+v/6//r/+v/6//v/+v/8//z/
/P/9//3//f/9//3///8AAAAAAAABAAEAAQACAAEAAQAAAAAA/////////v8AAP7//f/8
//z//P/8//v/+f/5//n/+P/4//j/+P/4//f/9v/1//X/9v/2//f/9//1//X/9f/1//b/
9v/2//b/+P/4//j/+P/4//n/+f/5//n/+f/6//r/+f/5//n/+v/8//7//v/+//z//P/8
//z//v/+//////////7//v/+//7//v/+//7//v/+//7//v/8//z/+//7//v/+//8//z/
/v/+//3//f/6//r/+v/6//v/+v/6//v/+//6//r/+//9//v/+v/6//j/+P/4//j/+//7
//v/+//6//r/+v/5//n/+f/6//r/+f/5//n/+v/6//n/+f/6//r/+v/6//r//f/9//7/
/////wAAAQACAAIAAQAAAAAAAgACAAQABAAEAAUABgAHAAYABgAGAAYACAAIAAoACwAM
AA0ADQANAAsACQAJAAgAAwD///3//f///wAAAAAAAP3//P/6//f/9v/2//b/9f/1//T/
8//z//L/8v/x//H/8//z//P/8v/0//T/9P/0//T/9P/0//T/8v/y//L/8//z//P/8//z
//P/8//z//P/8v/y//D/8P/x//T/+v8HAB8AOABRAGwAgQCUAKsAygDmAPoACgEeAS8B
LQEGAbwAbAAiAOL/sv+T/4L/gP+G/5L/ov+p/6j/qv+0/7v/wv/J/9H/1//d/+H/4//l
/+X/5f/l/+b/5f/l/+X/5f/o/+j/6P/o/+n/6v/q/+r/6v/q/+v/7P/s/+v/6//r/+n/
6f/q/+r/7P/s/+z/7P/s/+z/7f/t/+3/7f/t/+3/7//v/+//7//t/+3/7f/t/+7/8P/u
/+7/7P/t/+3/7f/v/+//7//x//H/8P/w//D/8P/x//L/8v/1//X/9f/2//T/9v/3//f/
+P/4//n/+f/3//j/+f/5//v//P/8//z//P/8//z//f/9//3//f/9//z//P/8//3//f/8
//z//f/9//z//P/8//z//P/8//z//P/8//z//P/9//7/AAAAAAAAAAAAAAEAAwADAAMA
AwAFAAYABgAGAAcABwAHAAgACQAJAAgACAAFAAUABQAEAAYABAADAAIAAgACAAIAAQAB
AAEAAQAAAAAAAAAAAAAAAQAAAP/////+//7/////////////////AAAAAAAAAAAAAAAA
AAAAAAIAAwADAAMAAwADAAQABAAFAAUABQAGAAQABgAGAAYACAAIAAgACAAGAAYABwAH
AAcABgAGAAYABgAGAAYABgAEAAQABAAEAAQABAADAAMAAwADAAQABAACAAIAAQABAAIA
AgACAAIAAwACAAIAAwABAAAAAAABAAMAAQAAAAAAAAAAAAAAAAD//////////wAAAAAA
AP///////wAAAAD9//3//f/+//7//f/9//3//f/9//7/AAAAAAAAAAAAAAEAAQACAAMA
AwAEAAUABgAHAAcABwAIAAcABgAHAAYACAAJAAoACwAOAA4ADgAOAAwADAAOAA8AEgAT
ABMAEwARAA8ADwAOAAkABQADAAMAAwAEAAQABAABAAAA/v/7//z//P/8//v/+//6//n/
+f/6//r/+f/5//n/+f/5//j/9v/2//b/9v/4//j/+P/4//j/+P/4//n/9//3//f/9//5
//n/+f/5//j/+P/2//b/+f/8//7/CwAfADYATwBoAH8AkACjAMAA3ADqAPoADAEdARsB
/AC8AHQAMADw/8D/of+M/4r/kP+a/6j/r/+u/7D/uv/D/8z/0f/X/93/4//p/+n/6f/r
/+3/7f/u/+//7//v/+//8P/w//D/8P/v//D/8P/w//D/8P/x//L/9P/z//P/8//z//P/
9P/0//L/8v/y//L/8v/y//P/8//z//P/8//z//H/8f/x//H/8//z//P/8//0//b/9P/0
//L/8//z//P/9f/1//X/9//5//j/+P/4//b/9//4//j/+f/5//n/+v/4//r/+//7//r/
+v/7//v/+//8//3//f///wAAAAAAAP7//v/+/////f/9//3//f/+//7//v///////v/+
////AQAAAAAAAAD+//7//v/+//7//v/+//7///8AAAIAAgACAAIAAgADAAMAAwADAAMA
BQAGAAYABgAHAAcABwAIAAkACQAIAAgACQAJAAkACAAGAAQAAwACAAIAAgACAAEAAQAB
AAEAAAAAAAAAAAAAAP///v/9//3//v/+///////9//3//f/9/wAAAAAAAAAAAgACAAIA
AgAAAAEAAQABAAEAAQACAAIAAwADAAMABAAEAAYABgAGAAYABgAGAAYABgAGAAcABwAH
AAYABgAGAAYABgAGAAYABAAEAAQABAAEAAQAAwADAAEAAQACAAIAAgACAAEAAQAAAAAA
AAAAAP///v/+///////+//7///////3//P/8//7//v/+//7////////////8//z//P/7
//v/+//8//z/+//7//v//P/8//v/+//6//z//P/8//z//////wAAAQABAAIAAwAEAAMA
AwADAAQABAAEAAYABgAEAAUABgAHAAgACAAIAAgACAAIAAoACwAMAA0ADQANAA0ACwAL
AAoABQABAP///////wAAAAAAAP///v/8//n/+P/4//j/9//3//b/9f/1//L/8v/x//H/
8//z//P/8v/y//L/8v/y//L/8v/y//L/8P/w//D/8f/z//P/8//z//H/8f/x//H/8P/w
/+7/7v/x//T/+P8DABcALgBHAGIAeQCMAKMAwADeAPQABgEaASkBLQEQAc4AegAqAOb/
sv+T/4D/ev+A/4j/lP+b/5z/nP+k/7H/uv+//8X/z//X/9v/3//h/+H/3//h/+L/4//j
/+P/4//i/+L/4v/i/+P/5P/k/+T/4v/i/+P/5P/m/+X/5f/l/+f/5//o/+j/5//m/+X/
5P/i/+L/4//j/+X/5f/l/+X/5//n/+f/5//n/+f/5//n/+X/5v/j/+L/4v/j/+P/4//k
/+X/5v/p/+n/6P/o/+j/5v/n/+j/6P/n/+f/5//o/+b/6P/p/+n/6v/q/+v/6//r/+z/
7f/t/+v/7P/s/+z/7v/u/+7/7//v/+//7//v/+z/7P/s/+3/6//q/+r/6//r/+r/6v/q
/+r/6v/q/+r/6v/q/+r/6v/r/+z/7v/u/+z/7P/s/+3/8f/x//H/8f/x//L/8v/y//P/
8//z//T/9f/1//T/9P/z//P/8//y//T/8v/x//D/8P/w//D/7//u/+3/7P/q/+r/6v/q
/+r/6//q/+n/6f/o/+j/6f/p/+n/6f/p/+n/6v/q/+r/6v/q/+r/6v/q/+z/7f/t/+3/
7f/t/+7/7v/x//H/8f/y//L/9P/0//T/8v/y//L/8v/w//D/8f/x//H/8P/w//D/8v/y
//L/8v/x//D/7//u//D/8P/v/+//6//r/+z/7P/s/+z/6//r/+z/7P/s/+z/6//q/+r/
6//p/+j/6P/p/+v/6f/o/+j/6P/o/+j/6P/n/+f/5//n/+b/5v/m/+X/5f/l/+b/5v/n
/+f/6v/o/+j/6P/o/+v/6//s/+3/6//s/+3/7v/t/+3/7f/u//D/8P/y//L/8P/x//L/
8//0//T/9P/0//T/9P/2//f/+P/5//n/+f/7//n/+f/4//H/7f/r/+v/7f/u/+7/7v/r
/+r/6P/l/+T/5P/k/+P/4//i/+H/4f/g/+D/3//f/9//3//f/97/4P/g/+D/4P/g/+D/
4P/g/+D/4P/g/+H/4f/h/+H/4f/h/+H/4f/h/+D/4P/e/97/3//k/+z/+/8TAC4ASQBk
AH0AkACtANIA8gAIARoBMAE/ATMB/ACmAFIABgDE/5b/e/9u/2z/dP+A/4z/j/+Q/5T/
nP+l/7D/t/+9/8X/zf/R/9P/0//T/9P/0//S/9X/1f/V/9X/2P/Y/9j/2P/Z/9r/2v/a
/9j/2P/Z/9r/2v/Z/9n/2f/b/9v/3P/c/9z/3P/c/9z/3P/c/93/3f/d/93/3f/d/93/
3f/d/93/3f/d/93/3f/g/+L/4P/g/97/3//f/9//3//f/9//4f/j/+L/4v/i/+L/4//k
/+T/4//j/+P/5P/k/+b/5//n/+f/6P/q/+v/6f/q/+v/6//t/+7/7v/u/+z/7P/s/+3/
7//v/+//7//w//D/8P/x//H/8P/w//H/8f/w//D/8P/u/+7/7v/u/+7/7v/u/+7/7//w
//L/8v/y//L/8v/z//X/9f/1//X/+P/6//v//P/9//3//f/+//3//f/8//z/+//7//v/
+v/8//r/+f/4//j/+P/4//f/9//3//f/9v/0//T/9P/0//T/9P/0//X/9P/0//X/9f/1
//X/9f/1//T/9P/0//T/9f/2//f/+P/4//n/+f/5//n/+f/6//r//f/9//3//v/8//7/
/v/+//7//v/+//7//v/+//////////7//v/+//7//v/+//7//v/+//7//v/8//z/+//7
//v/+//8//z//P/8//v/+//6//r/+v/6//v/+v/6//v/+//6//r/+//9//v/+v/6//j/
+P/4//j/+f/5//n/+f/6//r/+v/5//n/+f/6//r/+f/5//n/+v/6//n/+f/5//n/+v/4
//j/+P/4//v/+//8//3/+//8//3//v////////8AAAIAAgAEAAQAAgADAAQABQAGAAYA
BgAGAAgACAAKAAsADAANAA0ADQAPAA0ADQAMAAUAAQD///////8AAAAAAAD///7//P/5
//j/+P/4//f/9//2//X/9f/2//b/9f/1//P/8//z//L/8P/w//D/8P/y//L/8v/y//L/
8v/y//P/8//z//P/8//x//H/8f/x//L/8v/w//D/8//2//z/BQAXADAASwBiAHsAjgCh
ALwA3ADyAAQBFgEpATEBGgHcAI4ARAD+/8j/pf+M/4b/iP+S/6D/qf+q/6r/sP+7/8L/
x//N/9X/3f/h/+X/5f/l/+f/5//o/+n/6f/p/+n/6v/q/+r/6v/p/+r/6v/q/+r/6v/r
/+z/7P/r/+v/6//r/+v/7P/s/+z/7P/s/+z/7P/s/+3/7f/t/+3/7f/t/+3/7f/t/+3/
7f/t/+3/7f/u//D/7v/u/+7/7//v/+//7//v/+//8f/x//D/8P/w//D/8f/y//L/8//z
//P/9P/2//j/+f/5//j/+P/5//n/9//4//n/+f/7//z//P/8//r/+v/6//v/+//7//v/
+//8//z//P/9//3//P/8//3/+//6//r/+v/6//r/+v/6//z//P/8//z/+//8//7//v/+
//7//v///wEAAQABAAEAAwAEAAQABAAFAAUABQAGAAcABwAGAAYABQAFAAUABAAGAAQA
AwACAAAAAAAAAP///////////v/+//7//v/+/////v/9//3//v/+///////9//3//f/9
//7//v/+//7//v/+//7//v/+/////////wEAAQACAAIAAwADAAMABAADAAQAAwACAAQA
BAAEAAQABAAEAAUABQAFAAQABAAEAAQABAAEAAQABAAEAAQABAACAAIAAQABAAEAAQAC
AAIAAAAAAP////8AAAAAAAAAAP///v/+///////+//7///////3//P/8//7//v/+//7/
/f/9//3//f/+//7//v/9//v/+//8//z/+//7//v//P/8//v/+//7//v/+//6//z//P/8
//z//f/9//7////9//7///8AAAEAAQABAAIAAgACAAQABAAEAAUABgAHAAgACAAIAAgA
CAAIAAoACwAMAA0ADQANAA8ADQANAAwABQABAP/////9//7//v/+/////v/8//n/+P/4
//j/9//3//b/9f/1//T/9P/z//P/8//z//P/8v/w//D/8P/w//D/8P/w//D/8v/y//L/
8//z//P/8//z//P/8//z//P/8v/y//D/8P/z//T/+P8BABEAKgBDAFoAbwCEAJUArgDM
AN4A7gD+AA0BFwEKAdYAjgBGAAQAzP+l/4z/hP+G/4z/mv+n/6r/qv+w/7f/wP/J/8//
0//Z/9//4//l/+X/5f/n/+b/5f/l/+X/5f/m/+b/5v/m/+n/6v/q/+r/6P/o/+n/6v/s
/+v/6//r/+r/6f/p/+j/6P/o/+j/6P/o/+j/6f/p/+n/6f/p/+n/6f/p/+n/6f/r/+v/
6//r/+r/7P/q/+r/6v/r/+v/6//r/+v/6//t/+3/7P/s/+z/7P/t/+7/7v/v/+//7//w
/+7/8P/x//H/8v/y//P/8//z//T/9f/1//P/9P/0//T/8v/y//L/8//1//X/9f/1//T/
9P/0//X/8//y//L/8//z//L/8v/y//T/9P/0//T/9P/0//T/9P/0//T/9f/0//b/9v/2
//f/9//3//f/9//3//j/+P/4//f/9//3//j/+//7//r/+v/5//n/+f/4//j/9v/1//T/
9P/0//T/8//1//X/9f/0//P/8v/x//D/8f/w/+//7//u/+7/7//v/+//7//v/+//7v/u
/+7/7v/u/+7/7v/u/+7/7//v/+//8f/x//L/8v/z//P/8//0//L/9P/0//T/9P/0//T/
9P/y//L/8//z//H/8P/w//D/8v/y//L/8v/w//D/8P/w/+7/7v/t/+3/7P/t/+//8P/w
//D/7//v/+z/7P/s/+z/6//q/+r/6//r/+r/6v/r/+n/5//m/+b/6P/o/+j/6P/n/+f/
5//n/+j/6P/o/+f/5//n/+j/5v/o/+j/6P/o/+f/5//o/+n/5//o/+n/6v/r/+v/6//s
/+z/7P/u/+7/7v/v//D/8f/x//D/7//u//D/8P/y//P/9P/1//X/9f/1//P/8//y/+z/
5//k/+P/4//k/+T/5P/h/+D/3v/b/9z/3P/c/9v/2//a/9n/2f/a/9r/2f/Z/9f/1//X
/9b/2P/Y/9j/2P/X/9b/1f/U/9T/1P/U/9X/1//X/9f/1//V/9X/1f/V/9T/1P/S/9L/
1f/W/9r/5//9/xYALwBKAGEAcgCJAKgAxgDaAO4AAgETARMB9ACuAF4AEADK/5b/df9i
/1z/YP9o/3b/gf+A/4L/iv+X/57/pf+r/7P/u//B/8P/xf/F/8f/xf/E/8f/x//H/8f/
yP/I/8j/yP/H/8j/yP/I/8r/yv/L/8z/yv/J/8n/yf/H/8f/yP/I/8b/xv/G/8b/xv/G
/8f/x//J/8n/yf/J/8n/yf/J/8n/yf/J/8n/yf/I/8r/yP/I/8j/yf/J/8n/yf/J/8n/
y//L/8r/yv/K/8r/y//M/8z/zf/N/83/zv/M/87/z//P/9D/0P/R/9H/z//Q/9H/0f/P
/9D/0P/Q/9H/0v/T/9X/1P/T/9L/0f/S/9L/0v/T/9P/0v/S/9P/0//S/9L/0v/Q/9D/
0P/Q/9L/0v/S/9L/0v/S/9P/0v/T/9T/1f/X/9f/1//X/9f/1//Y/9j/2P/Z/9n/2f/a
/9v/2//a/9r/1//X/9f/1v/W/9T/0//S/9L/0v/S/9H/0f/R/9H/0P/Q/9D/0P/Q/8//
zv/N/83/zP/M/83/zf/L/8v/y//L/87/zv/O/87/zP/M/8z/zP/M/83/zf/N/8//z//Q
/9D/0f/R/9H/0v/R/9L/0f/Q/9H/0v/T/9T/1P/U/9X/1f/U/9L/0f/Q/9D/0P/Q/9D/
0P/Q/9D/0P/O/87/zf/N/83/zf/O/87/zf/M/8r/yf/K/8r/yv/K/8v/yv/K/8v/yf/I
/8j/yf/J/8f/xv/G/8b/xv/G/8b/x//H/8f/x//G/8b/xv/F/8P/w//E/8b/xP/E/8T/
xP/H/8f/yP/J/8f/yP/J/8r/yf/J/8n/yv/M/8z/zv/O/8z/zf/O/8//zv/O/87/zv/O
/87/0P/R/9L/0//T/9P/1f/T/9P/0v/L/8f/xf/F/8X/xv/G/8b/w//C/8D/vf+8/7z/
vP+7/7v/uv+5/7n/uP+4/7f/t/+3/7f/t/+2/7b/tv+2/7b/tP+0/7T/tP+y/7L/sv+z
/7H/sf+x/7H/s/+z/7P/s/+0/7T/sv+y/7H/tP+4/8P/1//y/w8AKgBDAFgAbwCSALQA
ygDeAPYACwERAfYArABUAAAAuP9+/1n/Qv84/z7/Rv9U/1//YP9g/2b/b/96/4H/h/+N
/5P/mf+f/5//n/+f/5//oP+j/6P/o/+j/6T/pP+k/6T/pf+m/6b/pv+l/6T/pP+k/6b/
p/+n/w==
         </WaveFormData>
      </LeadData>
      <LeadData>
         <LeadByteCountTotal>10000</LeadByteCountTotal>
         <LeadTimeOffset>0</LeadTimeOffset>
         <LeadSampleCountTotal>5000</LeadSampleCountTotal>
         <LeadAmplitudeUnitsPerBit>4.88</LeadAmplitudeUnitsPerBit>
         <LeadAmplitudeUnits>��V</LeadAmplitudeUnits>
         <LeadHighLimit>2147483647</LeadHighLimit>
         <LeadLowLimit>268435456</LeadLowLimit>
         <LeadID>V6</LeadID>
         <LeadOffsetFirstSample>0</LeadOffsetFirstSample>
         <FirstSampleBaseline>0</FirstSampleBaseline>
         <LeadSampleSize>2</LeadSampleSize>
         <LeadOff>FALSE</LeadOff>
         <BaselineSway>FALSE</BaselineSway>
         <ExcessiveACNoise>FALSE</ExcessiveACNoise>
         <MuscleNoise>FALSE</MuscleNoise>
         <LeadDataCRC32>378644477</LeadDataCRC32>
         <WaveFormData>
9//3//j/+P/2//j/+P/5//n/+f/6//r//P/8//3//f/9//z//P///wAAAQACAAIABAAE
AAQABAADAP///f/7//n/+f/5//n/+f/4//f/9v/2//X/8v/x//H/8f/x//D/7//u/+7/
7f/t/+z/7P/s/+z/7P/s/+z/7v/u/+7/7//t/+z/7P/s/+z/7P/s/+z/7P/s/+z/6//t
/+3/7f/t/+z/7P/u/+//9f8DABUAJAA3AEoAWgBvAIsApQC9ANUA7gAFARUBDgHhAKQA
aQA2AA0A8f/f/9b/0f/R/9T/1v/S/9D/0//W/9v/3f/h/+H/4v/k/+b/5v/m/+f/5//n
/+b/5f/k/+T/5v/m/+b/5v/o/+j/6P/o/+f/5//o/+n/6f/p/+n/6f/n/+f/5//n/+n/
6f/p/+n/6f/p/+n/6f/p/+n/6f/q/+r/6v/q/+n/5//n/+f/5//o/+n/6f/p/+v/6//r
/+v/6//s/+z/7f/r/+v/6//r/+3/7f/t/+7/7v/v/+//7//v//D/8f/x//P/8//z//T/
8v/y//T/9P/0//X/9v/2//b/+P/4//j/+P/5//n/+f/6//v//P/9//3//v/+//7//v//
/////v8AAAAAAQACAAAAAAABAAEA//8AAAEAAQACAAIAAQABAAEAAQACAAIAAgABAAEA
AQABAAEAAQABAAEAAQABAAEAAAD////////+//7//v/8//z//P/7//v/+v/6//r/+v/6
//r/+v/6//r/+v/5//j/+P/4//j/9//3//j/+P/4//v/+//6//r/+P/4//j/+f/5//n/
+f/5//z//P/8//3//P/8//z//f///////////////////////v/+//7//v8AAAAA////
/wEAAQABAAEAAQABAAEAAQD////////+/wAA///////////////////////////+//7/
//////////////7//v8AAAAA///+//z//f/9//3//P/8//z//P/+//7//v/+//3//f/+
//7/+//7//v/+//7//v/+//7//v/+//6//z//P/8//z//v/+//////8BAAEAAQABAP//
AAAAAAAAAAAAAAEAAQADAAQABAAGAAgACQAJAAkABgAGAAkACgALAAwADAAMAAwADAAM
AAsACQAHAAUABQADAAMAAwADAAAA///+//z//f/6//n/+f/7//v/+v/5//b/9v/1//X/
9v/2//b/9v/0//T/9P/0//T/9P/1//X/9v/2//b/9v/0//T/9P/0//T/9P/z//P/8//z
//P/8v/y//L/9f///w0AHQAsAD0AUABeAHEAiwClALcAzQDkAPkABQH6AM8AmABhADAA
DQD1/+f/3v/Z/9n/3v/g/9z/3P/f/+D/4//n/+n/6//s/+7/7P/s/+z/7f/t/+3/7f/t
/+3/7v/u/+7/7v/u/+7/7v/u/+7/7//v//D/8f/v/+//7//v/+//7//v/+//7//v/+//
7//v/+//7//v/+//7//v//D/7v/u/+7/7f/v/+//7//v//D/8f/x//H/8f/x//H/8f/v
//D/8P/x//P/8//z//P/8f/x//H/8v/y//P/8//z//P/9P/1//X/9f/1//X/9v/4//j/
+v/6//r/+//8//z//P/+//7//v/+//////////////////////8AAAAAAAACAAMAAwAC
AAAAAAABAAIAAgACAAMAAwADAAQABQAFAAQABAADAAMABQAFAAYABgAEAAMAAwADAAMA
AwADAAMABQAFAAUABQAEAAMAAwADAAAAAAAAAP7//v/+//3//f/+//7//v/+//z//P/8
//z//P/8//v/+v/6//r/+v/5//v//P/8//z//P/7//n/+P/5//r/+//9//3//f/9//3/
/P/8//z//f/8//z//P/9//3//f/9//3///////////////7//f/8//z//P/7//v//f/9
//3//f////////////3//f/9//z//v/9//3//f/9//3//f/9//v/+//7//r/+P/5//n/
+f/5//n/+P/4//r/+v/5//j/9v/3//f/9//4//j/+P/4//j/+P/4//j/9//3//j/+P/1
//X/9f/1//X/9f/1//X/9f/1//X/9f/0//T/9f/1//b/9v/2//b/9v/2//b/9//3//v/
+//7//v/+//8//z//P/8//z//f/9//3//v/+/wAAAAABAAEAAQAAAAAAAwAEAAUABgAG
AAYABgAGAAYABQD///3/+//7//v/+//7//v/+v/5//j/9v/3//T/8//z//H/8f/w/+//
8P/w/+//7//u/+7/7v/u/+7/7v/u/+7/7P/s/+3/7f/u/+7/7v/u/+z/7P/s/+z/7P/s
/+v/6//r/+v/6//q/+z/7P/v//n/BwAXACQANQBGAFQAaQCDAJsArQDDANgA6wD3AOYA
uQCCAE0AIAD//+f/1//Q/83/0f/W/9b/0v/S/9f/2v/d/9//4f/h/+L/4v/i/+L/5P/l
/+f/5//n/+f/5//o/+b/5v/m/+b/5v/m/+b/5v/n/+f/6P/p/+n/6f/p/+n/6f/p/+n/
6f/o/+f/5v/l/+X/5f/l/+X/5v/n/+j/6v/q/+r/6v/p/+n/6f/p/+n/6v/r/+v/6//r
/+v/6//r/+n/6v/q/+v/6//r/+v/6//r/+v/6//s/+z/7f/t/+3/7f/u/+//7//t/+3/
7f/u//D/8P/y//L/8//1//f/+P/2//j/+P/4//j/+f/5//n/9//3//f/9//5//r/+v/6
//r/+//7//r/+v/6//v//P/8//z//f/9//3//v//////AAAAAP////8BAAEAAgACAAIA
AQABAAEA//////////8BAAEAAQABAAAA/////////v/+//7//P/8//z/+//7//j/+P/4
//j/+v/6//r/+v/4//j/9//2//f/+P/5//n/+f/6//r/+v/5//n/+P/4//j/+P/4//n/
+//7//v/+//6//r/+v/7//v/+v/5//n/+v/7//z//f/9//3//f/9/wAAAAAAAAAAAAAA
AP/////9//3//f/9//3//f/9//3//////////v/+//3//f/9//v/+//7//v/+//7//v/
+v/8//3//f/9///////+//7//f/8//r/+P/4//n/+f/5//r/+v/6//r/+f/4//f/9v/3
//f/+P/4//n/+f/5//n/+f/5//n/+f/3//f/9//3//b/9v/3//f/+f/6//r/+v/4//b/
9v/4//j/+P/4//r/+v/7//v/+//7//v/+//5//r/+v/6//r/+v/7//v//f/+//7/AAAA
AAEAAQABAAAAAAADAAQABQAGAAYABgAIAAgACAAHAAMAAQD//////f/9//3//f/8//v/
+v/4//n/9v/1//X/9P/z//H/7//w//D/7//v/+7/7v/u/+7/7v/u/+7/7v/u/+7/7//v
/+7/7v/u/+7/7v/u/+7/7v/u/+7/7f/t/+v/6//r/+r/6P/q/+v/9f8HABsALgBBAFQA
ZAB7AJcAtQDLAOMAAAEZAR0BAAHFAIIARQAWAPX/4f/R/8j/x//J/8z/zP/I/8r/0f/W
/9n/2//d/9//4P/i/+b/6P/o/+n/6f/p/+n/6f/p/+r/6P/o/+j/6P/o/+j/6P/o/+f/
5//o/+n/6f/p/+n/6f/n/+f/5//n/+j/6f/q/+v/6f/p/+n/6f/p/+n/6f/q/+r/6v/q
/+n/6f/p/+n/6f/q/+v/6//r/+v/6//r/+v/6//s/+z/7f/r/+v/6//r/+3/7f/t/+7/
7v/v/+//7//v//D/8f/x//H/8f/x//L/9P/0//b/9v/1//X/9f/0//L/9P/0//T/9P/1
//X/9f/1//X/9f/1//f/+P/4//j/+P/5//n/+P/2//b/9//4//j/+P/5//n/+f/6//v/
+//8//z/+//7//v/+//8//z//f/9//7////9//3//f/9//v/+//7//v/+v/5//n/+f/4
//j/+P/2//b/9v/1//X/9P/0//T/9P/0//T/9P/0//L/8v/x//D/8P/w//D/7//v//D/
8P/w//H/8f/w//D/8P/w//D/8f/z//P/8//z//X/9v/3//n/+P/4//j/+f/5//n/+f/5
//n/+f/5//n//P/8//z//P/8//z/+//7//v/+//7//v/+//7//v/+//5//n/+f/4//r/
+f/5//n/+f/5//n/+f/5//n/+f/4//b/9//3//f/9//3//b/9v/4//j/9//2//T/9f/1
//X/9v/2//b/9v/2//b/9v/2//f/9//4//j/9f/1//X/9f/1//X/9f/1//P/9P/2//b/
9v/2//j/+P/5//n/+f/5//n/+f/5//r/+v/6//7//v///////f/+//7/AAACAAMAAwAD
AAAAAAADAAQABwAIAAgACAAIAAgACAAHAAMAAQD////////////////8//v/+v/4//n/
9v/1//X/8//z//L/8f/w//D/7//v/+7/7v/u/+7/7v/u/+7/7v/u/+7/7//v/+7/7v/u
/+7/8P/w//D/8P/w//D/7//v/+3/7f/t/+z/6v/s/+//9/8FABcAKAA9AFAAYgB3AJUA
swDNAOkABAEdASkBFAHfAKAAYwAqAAUA7f/d/9T/0f/T/9j/2P/S/9L/1f/Y/93/3//h
/+P/5v/o/+j/6P/o/+f/5//l/+X/5f/l/+b/5P/k/+T/5P/m/+b/5v/m/+f/5//o/+n/
6f/p/+n/6f/p/+n/6f/p/+f/5//n/+f/6f/p/+n/6f/p/+n/6f/q/+r/6v/q/+n/6f/p
/+n/6f/p/+n/6P/n/+j/6f/q/+v/6f/q/+r/6//t/+3/7f/t/+3/7f/t/+7/7v/v/+//
7//x//L/8//z//P/8//z//T/9P/0//b/9v/0//X/9v/2//b/+P/4//j/+v/7//v/+//7
//v/+//7//v//P/8//z//v///////v/+//7///8AAAAAAAABAAEA//8AAAEAAQACAAIA
AQABAAEAAQACAAIABAADAAMAAwADAAMAAwADAAMAAwADAAMAAAD////////+//7//v/8
//7//v/9//3//P/8//z//P/6//r/+v/6//r/+v/5//j/+P/4//j/9//3//j/+P/4//n/
+f/4//j/+f/6//v//f/7//v/+//7//z//P/8//3//P/8//z//f/9//3//f/9//3//f/9
//3/AAAAAAAAAAAAAAAA///////////////////////////9//3//f/8//z/+//7//v/
/P/9//7////7//v/+//6//z//f/9//3//f/9//z//P/8//z/+//6//r/+//7//v/+v/6
//r/+v/6//r/+v/6//f/9//4//j/+f/5//n/+f/5//n/+f/8//r/+v/6//r//P/8//3/
/f////////////3//v/+//7/AAAAAAEAAQABAAIAAgAEAAQABQAFAAUABAAEAAcACAAJ
AAoACgAKAAoACgAKAAkABQADAAEAAQADAAMAAwADAAAA///+//z/+//4//f/9//3//f/
9v/1//L/8v/x//H/8v/y//L/8v/y//L/8v/y//L/8v/z//P/9P/0//T/9P/y//L/8v/y
//L/8v/x//H/8//z//P/8v/y//L/9f/9/w0AHQAuAD8AUgBgAHUAkwCtAMMA2wDyAAkB
EwH+AMcAjABVACIA///r/93/1v/T/9X/3P/c/9j/2P/b/97/3//j/+X/5//q/+r/6v/s
/+z/6f/p/+n/6f/p/+n/6v/q/+r/6v/q/+z/7P/s/+z/6//r/+z/7f/t/+3/7f/t/+v/
6//r/+v/6//r/+v/6//r/+v/6//r/+3/7f/t/+7/7v/u/+7/7f/t/+3/7f/t/+z/7f/t
/+3/7f/t/+3/7f/t/+7/7v/v/+//7//v/+//7//v/+//8P/y//P/8//z//H/8v/z//P/
8//z//P/9P/0//T/9v/2//b/9//4//j/+P/6//r/+v/8//3//f/9//3//f/9//3//f/+
//7//v/+///////+/wAAAAABAAIAAAAAAAEAAQABAAIAAwADAAQABAADAAMAAwADAAQA
BAAGAAUABQAFAAUABQAFAAUABQAFAAUABQACAAEAAQABAAIAAgACAAAAAAAAAP/////+
//7//v/+//7//v/+//7//v/+//3//P/8//z//P/7//3//v/+//7///////7//v/+//7/
/v//////////////AAAAAAAAAQACAAIAAgADAAEAAQABAAEAAwADAAMAAwAEAAQABAAE
AAQABAADAAMAAwADAAMAAwADAAMAAwADAAEAAQABAAAAAQABAAIAAwABAAEAAQABAP//
//////7///8BAAIAAwABAAEAAAAAAAIAAgABAAAA/v/////////+//7//v/+//7//v/+
//7//////wAAAAD9//3//f/9//3//f/9//3//f/9//3//v8AAAAAAAAAAAAAAAABAAEA
AwADAAMAAwAFAAYABgAGAAcABgAGAAUABwAIAAgACgAKAAsACwALAAoACgANAA4ADwAQ
ABAAEAAOAA4ADgANAAsACQAHAAcABwAHAAcABwAEAAMAAgAAAP///P/7//v/+//7//r/
+f/6//r/+f/5//j/+P/4//j/9v/2//b/9v/2//b/9//3//b/9v/2//b/9v/2//b/9v/2
//b/9f/1//f/9//3//b/9v/2//X//f8LABsALAA9AE4AXABxAIsApQC3AMsA5AD7AAUB
8gDFAI4AWwAqAAcA8f/j/9z/2f/Z/+D/4P/c/9r/3//k/+X/5//p/+3/8P/w/+7/7v/w
//H/7//v/+//7//v//D/8P/w//D/8P/w//D/8P/w/+//7//w//H/8f/x//H/8f/x//H/
8f/x//H/8f/x//H/8f/x//H/8f/x//H/8f/y//L/8v/y//H/8f/x//H/8f/y//P/8//z
//P/8//z//P/9f/2//b/9//3//f/9//3//X/9f/1//b/9v/3//f/9//1//b/9//3//f/
9//3//j/+v/6//z//P/8//3//v/+//z//v/+//7//v//////////////////////AAAA
AAAAAAABAAEAAAACAAIAAwAEAAIAAgADAAMABQAGAAcABwAGAAYABQAFAAUABQAGAAYA
BgAFAAUABQAHAAcABwAHAAkACQAJAAkACAAHAAcABwAEAAQABAACAAIAAgABAAEAAgAC
AAIAAgAAAAAAAAAAAP7//v/9//z//v/+//7//f/7//z//P/8//7//////wAAAAAAAAAA
AQAAAP///v/9/wAAAAAAAAEABAAEAAQABQAEAAMAAgABAAEAAQABAAEAAgACAAIAAgAE
AAQAAwADAAEAAQABAAEAAwADAAMAAwADAAMAAwACAAAA///////////////////9//3/
/f/8//z//f/9//3//f/9//z//P/6//r/+f/4//j/+f/5//n/+f/6//v//P/7//r/+f/4
//f/9//4//j/+f/5//n/+f/3//n/9//2//j/+P/4//j/+v/6//v/+//7//v/+//7//3/
/v/+//7//v/+///////9//7//v8AAAIAAwADAAMAAgACAAUABgAHAAgACAAIAAYABgAG
AAUAAwABAP////8AAAEAAgADAAAA///+//z/+f/2//X/9f/1//X/9P/z//L/8v/x//H/
8v/y//L/8v/y//L/8v/y//D/8P/x//H/8P/w//D/8P/y//L/8v/y//L/8v/x//H/8f/x
//H/8P/w/+7/7//1/wMAFQAmADkATABeAHEAjwCrAMEA2wD2AA0BGQEMAdkAmgBdACgA
///p/9v/0P/N/8v/0P/S/87/zP/P/9b/2//d/9//4//m/+b/5v/o/+j/5//p/+v/6f/p
/+n/6v/o/+j/6P/o/+r/6v/q/+r/5//n/+j/6f/p/+n/6f/p/+v/6//r/+v/6f/p/+n/
6f/n/+f/5//n/+j/6f/q/+z/6//q/+n/5//p/+n/6f/p/+j/6f/p/+n/5//n/+f/5//p
/+r/6v/r/+v/6//r/+v/6f/p/+n/6v/q/+v/6//r/+v/7P/t/+3/7f/t/+3/7v/u/+7/
8P/w/+//7//v/+7/7//y//P/9P/0//X/9f/1//P/8//z//P/8f/y//L/8v/y//P/8//y
//L/8v/z//T/9P/0//X/9f/3//j/+f/5//n/+P/2//X/+P/5//v//P/8//v/+//7//n/
+f/5//n/+f/5//n/+f/2//X/9f/1//b/9v/2//T/8v/y//H/8f/u/+7/7v/u/+7/7v/u
/+7/8P/w/+//7v/u/+7/7v/t/+3/7v/u/+7/8f/x//D/8P/w//D/8P/x//H/8f/x//H/
8v/y//L/8//0//T/9P/1//P/8//z//P/8//z//P/8//0//T/9P/0//T/9P/z//P/9f/1
//X/9f/1//X/9f/1//P/8//z//L/8P/v/+//7//x//H/8f/x//H/8f/x//D/7v/v/+//
7//t/+3/7P/s/+7/7v/t/+z/7v/v/+//7//s/+z/7P/s/+r/6v/q/+r/6//r/+z/7P/r
/+v/7P/s/+z/7P/s/+7/7v/v/+//8f/x//H/8f/x//L/8v/y//L/8v/z//P/8f/y//L/
9P/2//f/9//3//j/+P/7//z/+//8//z//P/8//z//P/7//f/9f/z//P/9f/1//X/9f/y
//H/8P/u/+3/6v/p/+n/5//n/+b/5f/m/+b/5f/l/+T/5P/k/+T/5v/m/+b/5v/m/+b/
5//n/+b/5v/m/+b/5v/m/+b/5v/m/+b/5f/l/+X/5f/l/+T/4v/k/+f/8f8BABMAJAA5
AEoAXAB5AJkAtwDPAOkABgEbAR0B+AC7AHoAQQAOAO3/2//N/8b/xf/F/8j/xv/E/8T/
yf/O/9H/0//X/9n/3P/e/97/3v/e/93/3f/d/93/3f/d/97/3v/e/97/3v/g/+D/4P/g
/9//3//g/+H/3//f/9//3//h/+H/4f/h/+P/4//j/+P/4f/h/+H/4f/f/9//3//g/+L/
4v/i/+H/4//j/+P/4//i/+P/4//j/+H/4f/h/+H/4//k/+T/5f/l/+X/5f/l/+X/5f/l
/+b/5P/l/+X/5f/n/+j/6f/p/+v/6//r/+z/7P/s/+7/7v/u/+//8P/w/+7/8P/w//D/
8v/z//P/8//1//X/9f/1//X/9v/2//b/9v/3//f/9v/4//j/+f/6//j/+P/5//n/+f/6
//v/+//6//r/+f/5//v/+//8//z//f/9//7///////////////3//f/9//3/+v/5//n/
+f/4//j/+P/2//b/9v/1//X/9v/2//b/9v/0//T/9P/0//b/9v/1//T/9v/2//b/9f/1
//b/9v/2//X/9f/0//T/9f/2//f/+f/5//n/+f/5//r/+v/6//v/+v/6//r/+//7//v/
+//7//3//f/9//3//P/8//z//P/8//z/+//7//3//f/9//3//f/9//3//f/8//v/+v/4
//r/+f/5//n/+f/5//n/+f/4//n/+v/6//j/+f/5//n/+f/5//j/+P/4//j/9//2//T/
9f/1//X/9v/2//b/9v/2//b/9v/2//X/9f/2//b/9f/1//X/9f/1//X/9f/1//f/+P/3
//b/9f/0//b/9v/3//f/+f/5//n/+f/7//z//P/8//z//P/9//3///8AAAAAAgACAAMA
AwADAAIAAgAFAAYABwAIAAgACAAIAAgACAAHAAEA///9//3////////////8//v/+v/4
//f/9P/z//P/9f/1//T/8//y//L/8f/x//D/8P/w//D/7v/u/+7/7v/u/+7/7//v//D/
8P/w//D/7v/u/+7/7v/u/+7/7f/t/+//7//v/+7/7v/w//P/9/8DABMAJAA1AEYAVABn
AIMAnQCzAMsA4gD5AAkBAgHZAJ4AZwAyAAsA8f/h/9j/0//R/9b/2P/W/9L/1f/a/9v/
3f/h/+P/5v/m/+j/5v/m/+f/5//l/+f/5//n/+j/6P/o/+j/6P/o/+j/6P/o/+f/5//o
/+n/5//n/+f/5//n/+f/5//n/+f/5//n/+f/5//n/+f/5//n/+f/5//o/+j/6P/o/+f/
6f/p/+n/6f/o/+n/6f/p/+v/6//r/+v/6f/q/+r/6//r/+v/6//r/+v/6//r/+z/7P/t
/+3/7f/t/+7/7//v/+//7//v//D/8P/w//L/8v/y//P/9P/0//L/9P/0//T/9P/1//X/
9f/1//X/9f/1//X/9v/2//b/9v/3//f/9v/2//b/9//4//j/+P/5//n/9//4//n/+f/8
//z/+//7//v/+//8//z//P/7//v/+//9//3//f/9//3//f/9//3//P/7//v/+//6//r/
+v/4//j/+P/3//f/9v/2//b/9v/0//T/9P/0//b/9v/1//T/9v/2//b/9f/1//b/9v/2
//X/9f/0//T/9P/0//T/9f/1//X/9f/1//b/9v/2//f/+P/4//j/+f/3//f/9//3//n/
+f/5//n/+P/4//j/+P/4//j/9//3//n/+f/5//n/+f/5//n/+f/3//f/9//2//b/9f/1
//X/9f/1//X/9f/1//X/9f/0//L/8//z//P/8//z//L/8v/y//L/8f/w//L/8//z//P/
8v/y//L/8v/y//L/8v/y//H/8f/y//L/8f/x//H/8f/x//H/8f/x//H/8f/w//L/8v/y
//L/8v/y//P/8//1//X/9f/1//X/9v/2//b/9v/2//f/9//3//j/+P/6//z//f/9//3/
/P/8////AAD//wAAAAAAAAIAAgACAAEA+//5//f/9//3//f/9//3//b/9f/0//L/8f/u
/+3/7f/t/+3/7P/r/+r/6v/p/+n/6P/o/+j/6P/o/+j/6P/o/+j/6P/p/+n/6v/q/+r/
6v/q/+r/6v/q/+r/6v/p/+n/6f/p/+n/6P/q/+r/6//v//n/CwAaACkAOABIAFsAcwCN
AKEAtQDKAN8A8QDwANEAnABlADIACQDt/93/0v/N/8n/zv/S/9D/zv/R/9T/1f/Z/9v/
3f/c/97/4v/i/+L/4//h/+H/3//f/9//4P/g/+D/4P/g/+L/4v/i/+L/3//f/+D/4f/j
/+P/4//j/+L/4f/g/9//3//f/9//3//f/9//3//f/+H/4f/h/+L/4v/i/+L/4f/h/+H/
4f/h/+L/4//j/+P/4f/h/+H/4f/h/+L/4v/j/+H/4f/h/+H/4//j/+P/5P/k/+X/5f/l
/+X/5v/n/+f/5//n/+f/6P/o/+j/6v/q/+j/6f/q/+r/6P/q/+r/6v/s/+3/7f/t/+3/
7f/t/+3/6//s/+z/7P/s/+3/7f/s/+z/7P/t/+7/7v/u/+//7//t/+7/7//v//L/8v/x
//H/8f/x//L/8v/y//H/8f/x/+//7//v/+//8f/x//H/8f/w/+//7//v/+7/7v/u/+z/
7P/s/+v/6//q/+r/6v/q/+j/6P/o/+j/6P/o/+f/5v/m/+b/5v/l/+X/5v/m/+b/5//n
/+b/5v/m/+b/5v/n/+f/5//n/+f/6P/o/+j/6f/q/+r/6v/r/+v/6//r/+v/6//r/+v/
6//q/+r/6v/q/+r/6v/p/+n/6f/p/+n/6f/n/+f/5//n/+b/5f/k/+L/4P/f/9//3//f
/9//3//f/9v/2//b/9r/2P/Z/9n/2f/Z/9n/2P/Y/9j/2P/X/9b/1v/X/9f/1//W/9b/
1v/W/9T/1P/U/9T/1f/V/9b/2P/Y/9j/2P/Y/9j/2P/Z/9n/2f/Z/9n/2f/Z/9r/2v/a
/9z/3P/d/93/3f/e/97/4P/f/9//3v/d/97/3v/h/+L/5f/m/+b/5v/l/+T/4//h/9z/
2f/W/9X/1//X/9f/1//U/9P/0v/Q/8//zP/L/8v/zf/N/8z/y//K/8r/yf/J/8r/yv/K
/8r/yP/I/8j/yP/G/8b/x//H/8b/xv/G/8b/yP/I/8j/yP/G/8b/xf/F/8X/xf/F/8T/
xv/G/8f/zf/b/+v//P8PACQANABJAGUAfwCXAK8AyADhAO0A3gCtAG4AMQD8/9P/u/+t
/6T/of+h/6b/qP+k/6T/p/+u/6//sf+z/7f/vP+8/7z/vP++/7//v/+//77/vf+8/7z/
vP+8/7z/vP++/77/vv++/7//v//A/8H/v/+//7//v/+//7//v/+//73/vf+9/73/v/+/
/7//v/+//7//v//A/8L/wv/C/8H/wf/B/8H/wf/A/8H/wf/B/7//v/+//7//v//A/8D/
wf/B/8H/wf/B/8H/wf/B/8L/xP/F/8X/xf/E/8T/xP/D/8X/xf/F/8b/xv/G/8j/yP/G
/8f/yP/I/8j/yv/K/8r/zP/N/83/zf/L/8v/y//L/8z/zv/P/9D/zv/P/8//zv/O/87/
z//Q/87/zv/P/8//zf/O/8//z//R/9L/0v/T/9P/0//U/9T/0v/R/9H/0f/P/8//z//P
/9H/0f/R/9H/zv/N/83/zf/K/8r/yv/I/8r/yv/J/8n/yP/I/8j/yP/G/8b/xv/G/8b/
xv/F/8T/xP/E/8T/w//B/8L/wv/C/8P/w//C/8L/xP/E/8T/xf/D/8P/w//D/8T/xP/E
/8X/xv/G/8b/x//H/8f/x//H/8n/yf/J/8n/yP/I/8j/yP/G/8b/xf/F/8X/xf/F/8X/
xf/F/8X/xf/F/8X/xf/E/8T/w//D/8P/wf/B/8H/wf/B/8H/wf/A/8D/wf/B/8H/v/+/
/77/vv++/77/vf+8/7r/u/+7/7v/u/+8/73/vv+8/7z/vP+8/7v/uf+6/7z/uv+6/7r/
uv+8/7z/vf+9/73/vf+9/73/vf++/77/vv/A/8D/wf/B/8H/wv/C/8T/wv/D/8P/w//E
/8T/x//I/8n/yv/K/8r/yv/K/8r/yf/D/8H/v/+//73/vf+9/73/vP+7/7r/uP+3/7T/
s/+z/7P/s/+y/7H/sP+w/6//r/+u/67/rv+u/67/rv+u/67/rP+s/63/rf+q/6r/qv+q
/6j/qP+o/6j/qf+q/6r/q/+r/6v/q/+q/6j/qP+p/6//u//P/+L/8/8KABoALQBNAGsA
gwCbALgA0wDjANgApQBgACMA6v+//6X/lf+K/4X/hf+K/4z/iP+I/4n/jP+P/5H/lf+X
/5j/mv+c/5z/nP+d/5v/m/+b/5v/m/+c/57/nv+e/57/nv+e/57/nv+c/5v/m/+b/53/
nf+d/w==
         </WaveFormData>
      </LeadData>
   </Waveform>
</RestingECG>
