# Supplementary material for: Detection of Left Atrial Enlargement Using a Convolutional Neural Network-Enabled Electrocardiogram
Source: Front Cardiovasc Med. 2020 Dec 17;7:609976. doi: 10.3389/fcvm.2020.609976 (PMC7773668; doi:10.3389/fcvm.2020.609976)
Supplement: Supplementary file 2 [file Data_Sheet_2.ZIP › normal1/1802010490_9889_00000017.XML]

<?xml version="1.0" encoding="Windows-1252"?>
<!DOCTYPE RestingECG SYSTEM "restecg.dtd">
<RestingECG>
   <PatientDemographics>
      <PatientID>1802010490</PatientID>
      <PatientAge>68</PatientAge>
      <AgeUnits>Years</AgeUnits>
      <Gender>Female</Gender>
      <PatientLastName>yuruohe</PatientLastName>
   </PatientDemographics>
   <TestDemographics>
      <DataType>Resting</DataType>
      <Site>1</Site>
      <AcquisitionDevice>MAC55</AcquisitionDevice>
      <Status>Unconfirmed</Status>
      <Priority>Normal</Priority>
      <AcquisitionTime>09:51:28</AcquisitionTime>
      <AcquisitionDate>09-06-2015</AcquisitionDate>
      <CartNumber>1</CartNumber>
      <AcquisitionSoftwareVersion>009C</AcquisitionSoftwareVersion>
      <XMLSourceVersion>MAC5000 v1.0</XMLSourceVersion>
   </TestDemographics>
   <RestingECGMeasurements>
      <VentricularRate>64</VentricularRate>
      <AtrialRate>64</AtrialRate>
      <PRInterval>228</PRInterval>
      <QRSDuration>96</QRSDuration>
      <QTInterval>416</QTInterval>
      <QTCorrected>429</QTCorrected>
      <PAxis>37</PAxis>
      <RAxis>64</RAxis>
      <TAxis>18</TAxis>
      <QRSCount>10</QRSCount>
      <QOnset>222</QOnset>
      <QOffset>270</QOffset>
      <POnset>108</POnset>
      <POffset>167</POffset>
      <TOffset>430</TOffset>
      <ECGSampleBase>500</ECGSampleBase>
      <ECGSampleExponent>0</ECGSampleExponent>
   </RestingECGMeasurements>
   <Diagnosis>
      <Modality>Resting</Modality>
         <StatementCount>4</StatementCount>
         <LabelText>12SL ��ϳ���</LabelText>
      <DiagnosisStatement>
         <StmtText>�������</StmtText>
      </DiagnosisStatement>
      <DiagnosisStatement>
         <StmtFlag>ENDSLINE</StmtFlag>
         <StmtText>��һ�ȷ��Ҵ�������</StmtText>
      </DiagnosisStatement>
      <DiagnosisStatement>
         <StmtFlag>ENDSLINE</StmtFlag>
         <StmtText>�������� T ���쳣</StmtText>
      </DiagnosisStatement>
      <DiagnosisStatement>
         <StmtFlag>ENDSLINE</StmtFlag>
         <StmtText>�쳣 ECG</StmtText>
      </DiagnosisStatement>
   </Diagnosis>
   <Waveform>
      <WaveformType>Rhythm</WaveformType>
      <WaveformStartTime>0</WaveformStartTime>
      <NumberofLeads>8</NumberofLeads>
      <SampleType>CONTINUOUS_SAMPLES</SampleType>
      <SampleBase>500</SampleBase>
      <SampleExponent>0</SampleExponent>
      <HighPassFilter>16</HighPassFilter>
      <LowPassFilter>150</LowPassFilter>
      <ACFilter>NONE</ACFilter>
      <LeadData>
         <LeadByteCountTotal>10000</LeadByteCountTotal>
         <LeadTimeOffset>0</LeadTimeOffset>
         <LeadSampleCountTotal>5000</LeadSampleCountTotal>
         <LeadAmplitudeUnitsPerBit>4.88</LeadAmplitudeUnitsPerBit>
         <LeadAmplitudeUnits>��V</LeadAmplitudeUnits>
         <LeadHighLimit>2147483647</LeadHighLimit>
         <LeadLowLimit>268435456</LeadLowLimit>
         <LeadID>I</LeadID>
         <LeadOffsetFirstSample>0</LeadOffsetFirstSample>
         <FirstSampleBaseline>0</FirstSampleBaseline>
         <LeadSampleSize>2</LeadSampleSize>
         <LeadOff>FALSE</LeadOff>
         <BaselineSway>FALSE</BaselineSway>
         <ExcessiveACNoise>FALSE</ExcessiveACNoise>
         <MuscleNoise>FALSE</MuscleNoise>
         <LeadDataCRC32>2905646291</LeadDataCRC32>
         <WaveFormData>
+v/6//r/+v/6//r/+v/6//z//P/8//z//P/8//z//P/+//7//v/+/wAAAAAAAAAAAgAC
AAIAAgADAAQABQAGAAYABgAGAAYACAAIAAgACAAIAAgACAAIAAYABgAGAAYABgAGAAYA
BgAGAAYABgAGAAYABgAGAAYABAAEAAQABAAEAAQABAAEAAIAAgACAAIAAAAAAAAAAAD+
//7//v/+//7//v/+//7//P/8//z//P/8//z//P/8//r/+v/6//r/+v/6//r/+v/4//j/
+P/4//b/9v/2//b/9v/2//b/9v/2//b/9v/2//j/+P/4//j/+P/4//j/+P/4//j/+P/4
//j/+P/4//j/+v/6//r/+v/6//r/+v/6//r/+v/6//r/+v/6//r/+v/8//z//P/8//z/
/P/8//z//v/+//7//v/8//z//P/8//z//P/8//z//v/+//7//v/8//z//P/8//7//v/+
//7//P/8//z//P/8//z//P/8//z//P/8//z//P/8//z//P/8//z//P/8//z//P/8//z/
+v/6//r/+v/8//z//P/8//r/+v/6//r//P/8//z//P/6//r/+v/6//r/+v/6//r/+v/6
//r/+v/6//r/+v/6//r/+v/6//r/+v/6//r/+v/6//r/+v/6//r/+v/6//r/+v/6//r/
+v/8//z//P/8//z//P/8//z//P/8//z//P/8//z//P/8//7//v/+//7/AQACAAMABAAG
AAYABgAGAAQABAAEAAQABgAGAAYABgAGAAYABgAEAAYABQAEAAMAAgABAP///v/7//v/
+v/5//n/+f/5//n/+f/5//n/+f/5//n/+P/4//j/+P/4//f/9//4//j/9//3//f/9//3
//f/9//3//f/9//3//f/9//3//f/9//3//f/9//3//f/9//3//f/9//3//f/9//3//n/
+f/5//n/9//3//f/9//4//j/+f/5//v//P/9//3//v8FAA0AGQAmADMAQQBMAFgAZwB1
AHwAfAB7AHEAYgBXAEkANAAfABYAGgAWABAACwAGAP///P/5//T/8P/u/+7/7//y//H/
8v/0//L/8P/z//X/8//z//P/9P/0//T/9P/0//T/9P/0//T/9P/0//X/9f/1//X/9f/0
//T/9f/1//X/9f/1//X/9f/1//X/9f/1//X/9f/1//b/9v/2//b/9v/1//X/9P/0//T/
9P/2//b/9v/2//b/9v/2//b/9v/2//b/9v/3//f/9//3//f/9//3//f/9//4//j/+P/5
//n/+f/5//n/+f/5//r//P/8//z//P/7//v//P/8//7//////////v/+//////8AAAAA
AgADAAMAAwADAAQABAAFAAYABgAGAAYABgAGAAUABQAFAAUABwAHAAcABwAEAAQABAAE
AAYABgAGAAUABQAFAAUABQADAAIAAgACAAQAAwADAAMAAgABAAEAAQAAAAAA/v/+//7/
/v/+//7//v/9//z//P/8//z//P/7//v/+f/5//r/+v/6//r/+f/5//n/+f/5//n/+f/4
//j/+P/4//f/9//3//f/9//3//f/9//3//f/9//3//f/9//3//f/9//3//n/+f/6//r/
+v/6//r/+//7//v/+//8//z//P/8//z/+//7//v/+//8//z//P/8//3//f/9//3//f/9
//7//v/+//7///////7//v/+//7//v/+//7//v8AAAAAAAAAAP7//v/+//7//v/+//7/
/v/+//7//v/+//7//v/+//7//v/+//7//v/+//7//f/9//3//f/9//3//f/9//3//f/9
//3//f/9//3//f/9//3/+//7//v/+//9//3//f/9//z//P/8//z//P/8//3//f/9//z/
/P/8//3//f/8//z//P/8//3//f/7//v/+//7//v//P/8//z/+v/7//v/+//7//v/+//7
//r/+//9//7//f8AAAAAAAAAAAAA/v/+//7//v/+//7//v/+/wEAAgADAAQABQAGAAcA
CAAGAAYABgAGAAYABgAGAAYABgAGAAYABgAGAAQABAADAAIAAQAAAP///f/8//v/+//6
//n/+f/5//n/+f/5//n/+f/5//n/+f/4//j/+P/4//j/9//3//j/+P/3//f/9//3//f/
9//3//f/9//3//f/9//3//f/9//3//f/9//3//f/9//3//f/9//3//f/9//3//f/9//3
//f/9//3//f/9//3//j/+P/3//f/+f/6//v/+//8/wEACwAVACIAMQA/AEwAVgBlAHMA
fAB8AHsAcwBmAFkATQA6ACEAFgAWABQADgALAAYA///6//X/8P/s/+r/7P/t//D/8f/y
//L/8v/y//P/9f/1//X/8//0//T/9P/0//T/9P/0//T/9P/0//T/9f/1//X/9f/1//T/
9P/1//X/9f/1//X/9f/1//X/9f/1//X/9f/1//X/9v/2//b/9v/2//X/9f/2//b/9v/2
//b/9v/2//b/+P/4//j/+P/4//j/+P/4//f/9//3//f/+f/5//n/+f/3//j/+P/4//n/
+f/5//n/+f/5//n/+v/6//r/+v/6//v/+//8//z//P/9//3//f/+//7//////wAAAAAC
AAMAAwADAAMABAAEAAUABgAGAAQABAAEAAQABwAHAAcABwAFAAUABQAFAAYABgAGAAYA
BgAGAAYABQADAAMAAwADAAMAAgACAAIAAgABAAEAAQACAAEAAQABAAAAAAD+//7//v/+
//7//v/+//3//P/8//z//P/8//v/+//5//n/+v/6//r/+v/5//f/9//3//f/+f/5//j/
+P/2//b/9f/1//f/9//3//f/9//3//f/9//3//f/9//3//f/9//3//f/9//3//j/+P/6
//r/+v/7//n/+f/5//r/+v/6//r/+v/9//3//f/9//z//P/8//z//f/9//3//f/9//3/
/v/+//7//v///////v/+//7//v/+//7//v/+//7//v/+//7//v/+//7//v/+//7//v/+
//7//v/+//7//v/+//7//v/8//z//P/8//3//v/+/////f/9//3//f/9//3//f/9//3/
/f/9//3//f/9//3//f/9//3//f/9//3//f/9//3//P/8//z//P/8//z//f/9//3//P/8
//z//f/9//z//P/8//z//f/9//3//f/9//3//f/+//7//v/+////////////////////
/v///wEAAgABAAQABgAGAAYABgAGAAYABgAGAAQABAAEAAQABgAGAAYABgAGAAYABAAE
AAUABAADAAIA///9//z/+//9//z/+//7//v/+//7//v/+f/5//n/+f/7//r/+v/6//r/
+v/5//n/+v/6//n/+f/5//n/+f/5//n/+f/5//n/+f/5//n/+f/5//n/+f/5//n/+f/5
//n/9//3//f/9//5//n/+f/5//n/+f/5//n/+f/5//n/+v/4//n/+//7//z//f/9/wAA
BQANABkAJgAzAEEATABWAGMAbwByAHIAbQBlAFgATQA/ACoAFwAQABAADgAIAAUAAgD9
//r/9f/w/+z/7P/u/+//8v/z//L/9P/0//T/9f/1//f/9f/z//T/9P/0//b/9v/2//b/
9v/2//b/9v/3//f/9//3//f/9v/2//f/9f/1//X/9f/3//f/9//3//f/9//3//f/9//4
//j/+P/4//j/9//3//j/+P/4//j/+P/4//j/+P/4//j/+P/4//j/+P/4//j/+f/5//n/
+f/5//n/+f/5//n/+v/6//r/+//7//v/+//7//v/+//8//z//P/8//z//f/9//7//v/+
/////////wIAAgADAAMAAgACAAQABQAFAAUABQAGAAYABwAIAAgACAAIAAgACAAJAAkA
CQAJAAkACQAJAAkACAAIAAgACAAIAAgACAAHAAcABwAHAAcABwAGAAYABgAGAAUABQAF
AAQAAwADAAMAAgACAAAAAAAAAAAAAAAAAAAA///+//7//v/+//7//f/9//v/+//8//z/
/P/8//v/+//7//v/+//7//v/+v/6//r/+v/5//n/+f/5//n/+f/5//n/+f/5//n/+f/5
//n/+f/5//n/+f/5//n/+v/6//r/+v/6//v/+//7//v//P/8//z//P/8////////////
AAAAAAAAAAD//////////wEAAQACAAIAAAAAAAEAAQACAAIAAgACAAIAAgACAAIAAAAA
AAAAAAAAAAAAAAAAAAAAAAAAAAAAAAAAAAAAAAACAAIAAgACAAAAAAAAAAAAAAAAAP//
/////////////wEAAQABAAEAAQABAAEAAQABAAEAAQABAAEAAQABAAEA//////////8A
AAAAAAAAAAAAAAABAAEAAQAAAAAAAAD//////v/+//7//v///////////////////wAA
AAAAAAAAAQABAAEAAQABAAEAAQACAAMABQAGAAMAAgACAAIAAgACAAQABAAEAAQABwAI
AAkACgAKAAoACgAKAAgACAAIAAgACgAKAAoACgAKAAoACgAKAAoACgAJAAgABQAEAAMA
AQAAAP/////+//3//f/9//3//f/9//3//f/9//3//f/8//z//P/8//z/+//7//z//P/7
//v/+//7//v/+//7//v/+//7//v/+//7//v/+//7//v/+//7//v/+//7//v/+//7//v/
+//7//v/+//7//v/+//7//v/+//7//z//P/7//3/+//8//3/AQAEAAkAFQAhAC4AOwBH
AFIAXgBvAHkAegB8AHkAbQBeAFMARQAuAB0AGgAcABYAEAANAAgAAQD8//f/9P/w//D/
8v/1//b/9//4//j/9v/4//f/9//3//n/9//4//j/+P/4//j/+P/4//r/+v/6//r/+f/5
//n/+f/5//j/+P/5//n/+f/5//n/+f/5//n/+f/5//n/+f/5//n/+v/6//r/+v/6//n/
+f/6//r/+v/6//r/+v/6//r/+v/6//r/+v/6//r/+v/6//v/+//7//v/+//7//v/+//7
//z//P/8//3//f/9//3//f/9//3//v/+//7//v/+//////8AAAAAAAABAAEAAQAEAAQA
BQAFAAQABAAGAAcABwAHAAcACAAIAAkACgAKAAoACgAKAAoACQAJAAkACQAJAAkACQAJ
AAgACAAIAAgACgAKAAoACQAJAAkACQAJAAkACAAIAAgACAAHAAcABwAEAAMAAwADAAQA
BAACAAIAAAAAAAAAAAACAAEAAAAAAAAAAAAAAP/////9//3//v/+//7//v/9//3//f/9
//3//f/9//z//P/8//z/+//7//v/+//7//v/+//7//v/+//7//v/+//7//v/+//7//v/
+//7//z//P/8//z//P/9//3//f/9//7//P/8//z//P///////////wAAAAAAAAAA////
//////8BAAEAAgACAAAAAAABAAEAAAAAAAAAAAACAAIAAgACAAAAAAAAAAAAAgACAAIA
AgAAAAAAAAAAAAAAAAAAAAAAAAAAAAAAAAAAAAAAAAAAAAAAAAD/////////////////
/////////////////////////////////////////////////////v/+//7//v/+//7/
/////////v/+//7///////7//v/+//7///////////////////8AAAAAAAAAAAEAAQAB
AAEAAQABAAEAAAABAAMABAADAAYACAAIAAgACAAKAAoACgAKAAgACAAIAAgACAAIAAgA
CAAKAAoACgAIAAoACQAIAAcABgAFAAMAAgD//////v/9//v/+//7//v/+f/5//n/+f/6
//v/+//8//r/+v/6//n/+f/6//r/+f/5//n/+f/5//n/+f/5//n/+f/5//n/+f/5//n/
+f/5//f/9//3//f/+f/5//n/+f/5//n/+f/5//n/+f/5//n/+f/5//n/+f/6//r/9//3
//v//P/7//3//v8DAAsAGQAoADUAQQBOAFgAaQB5AH4AfgB9AHUAaABbAE8AOAAjABgA
GgAYABIADQAIAAUA/v/5//L/7v/s/+7/8f/y//P/9P/2//b/9P/1//P/9f/1//X/9v/2
//b/9v/2//b/9v/2//b/9v/2//f/9//3//f/9//2//b/9//3//f/9//3//f/9//3//f/
9//3//f/9//3//j/+P/4//j/+P/3//f/9v/2//b/9v/4//j/+P/4//b/9v/2//b/9v/2
//b/9v/3//f/9//3//n/+f/5//n/9//4//j/+P/5//n/+f/5//v/+//7//z//P/8//z/
/P/7//v//P/8//z//f/9//3/AAAAAAEAAQACAAIABAAFAAMAAwADAAQABgAHAAgACAAG
AAYABgAGAAcABwAHAAcACQAJAAkACQAIAAgACAAIAAYABgAGAAUABwAHAAcABwAHAAYA
BgAGAAQAAwADAAMAAgABAAEAAQAAAAAA/v/+/wAAAAAAAAAAAAD///7//v/8//z//P/7
//v/+f/5//r/+v/6//r/+f/5//n/+f/5//n/+f/4//j/+v/6//n/+f/3//f/9//3//f/
9//3//f/9//3//f/9//5//n/+f/5//n/+f/6//r/+P/4//j/+f/7//v/+//8//r/+v/6
//r/+//7//v/+//+//7//v/+//3//f/9//3//////wAAAAD+//7//////wAAAAAAAAAA
AAAAAAAAAAAAAAAAAAAAAP7//v/+//7//v/+//7//v8AAAAAAAAAAP7//v/+//7//v/+
//7//v8AAAAA//////3//f/9//3/////////////////////////////////////////
///9//3//f/9//7//v/+//7//v/+///////9//z//P/8///////+//7//v/+//////8B
AAEAAQABAAEAAgACAAIAAAABAAEAAQADAAMAAwADAAgACQALAAoACgAIAAgACAAIAAgA
CAAIAAgACAAIAAgACAAIAAgACAAGAAYABQAEAAMAAgABAP///v/9//3//P/7//v/+//7
//v/+f/5//n/+f/7//v/+v/6//r/+v/6//n/+f/6//r/+f/5//n/+f/5//n/+f/5//n/
+f/5//n/+f/3//f/9//3//f/9//3//f/+f/5//n/+f/5//n/+f/5//n/+f/5//n/+f/5
//n/+f/4//j/9//5//n//P/9//3//v8DAAkAEwAgAC8APQBIAFIAXQBrAHYAdABxAGkA
XgBTAEcANAAfABAAEAAQAAoABwAEAP3/+P/1//D/7P/s/+7/7//w//H/8v/0//T/9P/z
//X/9f/1//X/9v/2//b/9v/2//b/9v/2//b/9v/2//X/9f/1//X/9//2//b/9//1//X/
9f/1//f/9//3//f/9//3//f/9//3//j/+P/4//j/+P/3//f/+P/4//j/+P/4//j/+P/4
//j/+P/4//j/+P/4//j/+P/5//n/+f/5//n/+f/5//n/+f/6//r/+v/7//v/+//7//v/
+//7//z//v/+//7//v/9//3//v/+//7/////////AgACAAMAAwACAAIABAAFAAcABwAH
AAgABgAHAAgACAAKAAoACgAKAAkACQAJAAkACQAJAAkACQAIAAgACAAIAAgACAAIAAcA
BwAHAAcABwAHAAYABgAGAAYABQAFAAUAAgABAAEAAQACAAIAAAAAAAAAAAAAAAAAAAD/
//7//v/8//z//P/7//3/+//7//z/+v/6//r/+f/5//n/+f/5//n/+f/4//j/+P/4//f/
9//3//f/9//3//f/9//3//f/9//3//f/9//3//f/9//3//f/9//4//j/+P/4//j/+f/5
//n/+f/6//z//P/8//z//f/9//3//f/8//z//P/8//3//f/9//3//f/9//7//v/+//7/
/////wAAAAAAAAAA/v/+//7//v8AAAAAAAAAAP7//v/+//7/AAAAAAAAAAD+//7//v/+
//7//v/+//7//v/+//7//v/+//7//f/9//3//f/9//3//f/9//3//f/9//3//f/9//3/
/f/9//3//f/9//3//f/7//v/+//7//z//P/8//z//P/8//3//f/9//z//P/8//3//f/8
//z//P/8//3//f/9//3//f/9//3//v/+//7/AAABAAEAAQABAAEAAQABAAEAAQACAAIA
AwAEAAUABgAHAAgACgAKAAoACgAIAAgACAAIAAgACAAIAAgACAAIAAgACAAIAAgACAAG
AAYABQAEAAMAAAD///3//P/9//3//P/7//3//f/9//3/+//7//v/+//7//v/+v/6//r/
+v/6//n/+f/6//r/+f/5//n/+f/5//n/+f/5//n/+f/5//n/+f/5//n/+f/5//n/+f/5
//n/+f/5//n/+f/5//n/+f/5//n/+f/5//n/+f/5//n/+f/6//r/+f/7//v//P/9////
AgAJABEAHQAqADcAQwBQAFwAawB5AHwAfAB5AG0AXgBVAEcAMgAdABgAGgAWABAACwAG
AAEA/v/5//L/7v/w//D/8f/0//X/9P/0//b/9v/1//f/9f/1//X/9v/2//b/9v/2//b/
9v/2//b/9v/2//f/9//3//f/9//2//b/9//3//f/9//3//f/9//3//f/9f/1//X/9f/1
//b/9v/2//j/+P/3//f/9v/2//b/9v/4//j/+P/4//j/+P/4//j/9v/2//b/9v/3//f/
9//3//f/9//3//f/+f/6//r/+v/6//n/+P/3//n/+f/5//r/+v/6//r/+v/7//v//P/8
//z//f/9//3//v/+//////8AAAAAAgADAAMAAwADAAQABAAFAAYABgAGAAYABgAGAAUA
BQAFAAUABwAHAAcABwAGAAYABgAGAAYABgAGAAUABQAFAAUABQAFAAQABAAEAAQAAwAD
AAMAAgABAAEAAQAAAAAA/v/+//7//v/+//7//P/7//r/+v/8//z//P/7//v/+f/5//r/
+v/6//r/+f/5//n/+f/5//f/9//2//b/+P/4//f/9//1//X/9f/1//X/9f/1//X/9f/1
//X/9f/1//X/9f/1//f/9//4//j/9v/2//b/9//3//f/9//4//j/+P/4//j/+f/5//n/
+f/6//r/+v/6//v/+//7//v/+//7//z//P/8//z//f/9//7//v/+//7//v/+//7//v/+
//7//v/+//z//P/8//z//v/+//7//v/8//z//P/8//7//v/+//7//P/8//z//P/8//z/
+//7//v/+//7//v/+//7//v/+//7//v/+//7//v/+//7//v/+//7//v/+//7//v/+//7
//r/+v/6//r/+v/6//v/+//7//r/+v/6//v/+//6//r/+v/6//v/+//7//v/+//7//3/
/v/+//7//P/9//3//f///////////wIAAwAFAAYABwAGAAYABgAGAAYABAAEAAQABAAG
AAYABgAGAAYABgAGAAYABAAEAAIAAgD///7//f/8//v/+f/4//f/+f/4//f/9//3//f/
9//3//f/9//3//f/9//2//b/9v/2//b/9f/1//b/9v/1//X/9f/1//X/9f/1//X/9f/1
//X/9f/1//X/9f/1//X/9f/1//X/9f/1//X/9f/1//X/9f/1//X/9f/1//X/9f/1//X/
9f/1//b/9P/1//X/9//4//n/+f/8/wMADwAbACoANwBDAE4AXABvAHsAfgB+AHsAbQBe
AFUARQAuABsAFgAYABQADgAJAAQA///4//P/7v/q/+r/7P/t/+7/7//w//D/8P/y//H/
8f/z//P/8f/y//L/8v/y//L/8v/y//L/8v/y//L/8//z//P/8//z//L/8v/z//H/8f/x
//H/8//z//P/8//z//P/8//z//P/9P/0//T/9P/0//P/8//0//T/9P/0//L/8v/y//L/
9P/0//T/9P/0//T/9P/0//X/9f/1//X/9f/1//X/9f/1//b/9v/2//f/9//3//f/9//3
//f/+P/6//r/+v/6//n/+f/6//r//P/9//3//f/8//z//f/9/wAAAAACAAMAAwADAAMA
BAAEAAUABgAGAAYABgAGAAYABwAHAAcABwAFAAUABQAFAAQABAAEAAQABgAGAAYABQAF
AAUABQAFAAMAAgACAAIAAgABAAEAAQACAAEAAQABAAAAAAD+//7//v/+//7//v/8//v/
+v/6//z//P/8//v/+//5//n/+v/6//r/+v/5//f/9//3//f/+f/5//j/+P/4//j/9//3
//f/9//3//f/9//3//f/9//3//f/9//3//f/9//3//f/9f/1//b/9v/2//b/9v/3//f/
9//3//j/+P/4//j/+P/5//n/+f/5//r/+v/6//r//f/9//3//f/7//v//P/8//z//P/9
//3//P/8//z//P/8//z//P/8//7//v/+//7//v/+//7//v/8//z//P/8//z//P/8//z/
/P/8//z//P/8//z//P/8//z//P/7//v//f/9//3//f/7//v/+//7//3//f/9//3//f/9
//3//f/7//v/+//7//3//f/9//3//P/8//z//P/8//z//f/9//3//P/8//z//f/9//z/
/P/8//z//f/9//////////////8AAAAAAAD+/////////wAAAQACAAMABgAHAAkACgAJ
AAgABgAGAAYABgAGAAYABgAGAAYABgAGAAYABgAGAAYABgAEAAQAAwACAP///v/9//v/
/P/7//v/+v/5//n/+f/5//n/+f/5//n/+f/5//n/+P/4//j/+P/4//f/9//4//j/9//3
//f/9//3//f/9//3//f/9//3//f/9//3//f/9//3//f/9//3//f/9//3//f/9//3//f/
9//1//X/9f/1//f/9//3//f/9//4//j/9//3//n/+v/7//v//v8FAA0AGQAoADcAQwBO
AFgAaQB3AHoAegB1AGsAXgBTAEMALgAZABIAEgAQAAwABwAAAPv/+P/z/+7/7P/s/+z/
7f/w//P/9P/0//T/9P/1//X/9f/1//X/9v/2//b/9P/0//T/9P/2//b/9v/2//X/9f/1
//X/9//2//b/9//1//X/9f/1//X/9f/1//X/9//3//f/9//3//j/+P/4//j/+P/3//f/
+P/4//j/+P/4//j/+P/4//j/+P/4//j/+P/4//j/+P/3//f/9//3//f/9//3//f/9//4
//j/+P/5//n/+f/5//v/+//7//z//P/8//z//P/9//3//v/+//7/////////AgACAAMA
AwACAAIABAAFAAUABQAFAAYABgAHAAgACAAIAAgACAAIAAkACQAJAAkACQAJAAkACQAI
AAgACAAIAAgACAAIAAcABwAHAAcABwAHAAYABgAGAAYABQAFAAUABAADAAMAAwACAAIA
AAAAAAAAAAAAAAAAAAD///7//v/+//7//v/9//3/+//7//z/+v/6//r/+f/5//n/+f/5
//v/+//6//r/+v/6//n/+f/5//n/+f/5//n/+f/5//n/+f/5//n/+f/5//n/+f/5//n/
+f/6//r/+v/6//r/+//9//3//f/+//z//P/8//z//f/9//3//f/+//7//v/+/wEAAQAB
AAEAAQABAAIAAgAAAAAAAQABAAIAAgACAAIAAgACAAIAAgACAAIAAgACAAIAAgACAAIA
AgACAAIAAgACAAIAAgACAAAAAAAAAAAAAAAAAAAAAAAAAAAA////////////////////
//////8BAAEAAQABAP///////////////////////////////wAAAAAAAAAA/v/+////
//8BAAAAAAAAAP/////+//7//v/+/////////////////wEAAgACAAIAAgADAAMAAwAB
AAEAAQABAAIAAwAFAAYABwAIAAoACgAKAAoACAAIAAgACAAIAAgACAAIAAgACAAIAAgA
CAAIAAgACAAIAAYABgAFAAIAAQAAAP/////+//3//f/+//3//f/9//3//f/9//3/+//7
//v/+//6//r/+v/6//z/+//7//z/+v/5//n/+f/7//v/+//7//n/+f/5//n/+f/5//n/
+f/7//v/+//7//n/+f/5//n/+//7//v/+//7//v/+//7//v/+//7//v/+//7//z//P/7
//3//f8AAP//AQAEAAkAEQAdACoANwBDAFAAXABpAHcAfAB6AHcAbQBgAFUASQA0ACEA
GgAaABgAEgAPAAgAAQAAAPv/9v/0//T/9P/z//T/9//4//j/+P/6//v/+f/5//n/+f/6
//r/+v/4//j/+P/4//r/+v/6//r/+f/5//n/+f/7//r/+v/7//v/+//7//v/+//7//v/
+//7//v/+//7//v//P/8//z//P/8//v/+//8//z//P/8//z//P/8//z//P/8//z//P/8
//z//P/8//3//f/9//3//f/9//3//f/9//7//v/+////////////////////AAAAAAAA
AAAAAAMAAwAEAAQAAgADAAMAAwAGAAYABwAHAAYABgAIAAkACQAJAAkACgAKAAsADAAM
AAwADAAMAAwADQANAA0ADQANAA0ADQANAA4ADgAOAA4ADAAMAAwACwANAA0ADQANAAsA
CgAKAAoACgAJAAkACQAIAAcABwAHAAgACAAGAAYABgAGAAYABgAEAAMAAgACAAIAAgAC
AAEAAwABAAEAAgAAAAAAAAD///////////////////7//v8AAAAA////////////////
/f/9//3//f///////////////////////f/9//7//v8AAAAAAAABAAEAAQABAAIAAgAC
AAIAAgADAAMAAwADAAQABAAEAAQABQAFAAUABQAFAAUABgAGAAgACAAJAAkACAAIAAgA
CAAGAAYABgAGAAgACAAIAAgABgAGAAYABgAIAAgACAAIAAgACAAIAAgABgAGAAYABgAI
AAgACAAIAAYABgAFAAUABwAHAAcABwAFAAUABQAFAAUABQAFAAUABQAFAAUABQAFAAUA
BQAFAAUABQAFAAUABgAGAAYABgAEAAQABQAFAAcABgAGAAYABQAFAAQABAAGAAYABwAH
AAkACQAJAAkACQAKAAoACgAKAAsACwALAAsACwALAAsADgAPABEAEgATABIAEgASABIA
EgAQAA==
         </WaveFormData>
      </LeadData>
      <LeadData>
         <LeadByteCountTotal>10000</LeadByteCountTotal>
         <LeadTimeOffset>0</LeadTimeOffset>
         <LeadSampleCountTotal>5000</LeadSampleCountTotal>
         <LeadAmplitudeUnitsPerBit>4.88</LeadAmplitudeUnitsPerBit>
         <LeadAmplitudeUnits>��V</LeadAmplitudeUnits>
         <LeadHighLimit>2147483647</LeadHighLimit>
         <LeadLowLimit>268435456</LeadLowLimit>
         <LeadID>II</LeadID>
         <LeadOffsetFirstSample>0</LeadOffsetFirstSample>
         <FirstSampleBaseline>0</FirstSampleBaseline>
         <LeadSampleSize>2</LeadSampleSize>
         <LeadOff>FALSE</LeadOff>
         <BaselineSway>FALSE</BaselineSway>
         <ExcessiveACNoise>FALSE</ExcessiveACNoise>
         <MuscleNoise>FALSE</MuscleNoise>
         <LeadDataCRC32>2941292556</LeadDataCRC32>
         <WaveFormData>
9v/2//b/9v/4//j/+P/4//j/+P/4//j/+v/6//r/+v/6//r/+v/6//r/+v/6//r/+//8
//3//v/+//7//v/+/wAAAAAAAAAAAgACAAIAAgAEAAQABAAEAAQABAAEAAQABgAGAAYA
BgAIAAgACAAIAAgACAAIAAgACAAIAAgACAAIAAgACAAIAAYABgAGAAYABgAGAAYABgAE
AAQABAAEAAIAAgACAAIAAgACAAIAAgAAAAAAAAAAAAAAAAAAAAAAAAAAAAAAAAAAAAAA
AAAAAAAAAAAAAAAAAAAAAAAAAAAAAAAAAAAAAAAAAAAAAAAAAAAAAAAAAAAAAAAAAAAA
AAIAAgACAAIAAgACAAIAAgACAAIAAgACAAQABAAEAAQABAAEAAQABAAEAAQABAAEAAQA
BAAEAAQABAAEAAQABAAEAAQABAAEAAIAAgACAAIAAgACAAIAAgACAAIAAgACAAIAAgAC
AAIAAAAAAAAAAAD+//7//v/+//7//v/+//7//v/+//7//v/+//7//v/+//7//v/+//7/
/v/+//7//v/8//z//P/8//z//P/8//z//P/8//z//P/8//z//P/8//r/+v/6//r/+v/6
//r/+v/6//r/+v/6//z//P/8//z//P/8//z//P/6//r/+v/6//r/+v/6//r/+v/6//r/
+v/7//z//f/+////AAABAAIABAAEAAQABAAEAAQABAAEAAYABgAGAAYABgAGAAYABgAI
AAgACAAIAAcABQADAAEAAwACAAIAAQAAAP///f/9//3//f/9//3//f/9//3//f/7//r/
+f/5//n/+f/4//j/+P/3//b/9v/2//b/9v/2//b/9v/1//X/9v/2//b/9v/0//T/9P/0
//b/9f/1//X/9f/1//X/9P/0//T/9P/0//X/9f/0//T/9P/0//T/9P/0//T/9P/0//T/
9P/0//T/9P/0//X/9f/3//X/9f/z//L/7f/q/+b/5v/m/+3/9v8AAA8AIQA0AEwAbgCJ
AJ4AswDKAOIA+gAHAf4A4gDKALsAqACQAHkAYABIADMAKAAcAA0ABgACAAIAAQABAAAA
/v/9//z/+//9//7/+f/5//b/9f/1//X/9P/0//T/9P/0//T/8//z//L/8v/y//L/8f/x
//H/8f/y//L/8v/y//L/8v/y//L/8v/y//H/8f/x//H/8f/x/+//7//v/+//8P/w//D/
8P/u/+7/7v/t/+//7v/u/+7/8P/w//H/8f/v/+//7//v//H/8f/x//H/7//v/+//8P/y
//L/8v/y//L/8v/y//P/8//z//P/8//x//H/8f/x//L/8v/y//P/8//z//T/9P/1//X/
9f/2//n/+f/6//r/+//7//z//P/7//z//f/9//v/+//8//3//f/9//3//v/+//7//v/+
//////8AAAEAAQABAAEAAQADAAMAAwADAAEAAQABAAEAAQAAAAAAAAAAAAAAAAD+//7/
/f/9//z/+v/6//r/+f/7//r/+v/6//j/+P/4//j/+P/4//j/+P/4//j/+P/4//r/+v/6
//r/+v/6//r/+v/4//j/+P/4//j/+P/4//n/+f/5//n/+f/7//v/+//7//v/+//8//z/
/v/+//7//v/+//7///////3//f/9//3/+//7//z//P/9//3//f/8//z//P/8//z//P/9
//3//v/8//z//P/8//z//P/7//v//f/9//3//f/7//v/+//6//r/+v/6//v/+//6//r/
+v/8//v/+//7//n/+f/5//j/+P/3//f/9//3//j/+P/4//f/9//3//f/9//3//b/9v/2
//b/9v/2//b/9v/2//b/9v/2//b/9v/4//j/9//3//X/9f/1//X/9f/1//X/9f/1//X/
9P/0//T/9P/0//T/9P/0//X/9f/0//T/9P/2//b/9f/1//X/9P/0//P/8v/1//X/9f/1
//j/+f/5//n/+v/8//z//P/8//z//P/8//z//P/+//7//v/+////AAABAAIAAgACAAIA
AgAAAAAAAAD///7//f/9//z//P/7//r/+f/3//f/9//3//X/9f/1//X/9//3//X/9P/x
//H/8f/x//D/8P/w/+//7v/u/+7/7v/u/+7/7v/u/+3/7f/u/+7/7v/u/+7/7v/u/+7/
7v/t/+3/7f/t/+3/7f/s/+z/7P/s/+z/7f/t/+z/7P/s/+z/7P/s/+z/7P/s/+z/7P/s
/+z/7P/s/+z/7f/t/+3/7f/v/+v/6P/l/+L/3v/e/97/4f/q//b/AwAVACQAPABcAHsA
jgClALwA1ADsAP0A+gDiAMgAuQCoAJIAfQBmAEwANQAmABgACQD+//r/+P/5//n/+v/6
//n/+P/3//X/9P/z//H/8P/v/+//7//u/+7/7v/u/+7/7v/t/+3/7v/u/+7/7v/v/+//
7//v/+7/7v/u/+7/7v/u/+7/7v/s/+z/6//r/+v/6//r/+v/6//r/+v/6//s/+z/7P/s
/+z/7P/s/+v/7f/s/+z/7P/s/+z/7f/t/+3/7f/t/+3/7f/t/+3/7f/t/+3/7f/u/+z/
7P/s/+z/7v/u/+7/7//v/+//7//v/+//7//v/+//8v/y//L/8//x//H/8v/y//P/8//z
//T/9f/1//b/9v/5//n/+v/6//n/+v/7//v/+f/5//r/+//9//3//f/+//7//v/+//7/
/////wAAAQABAAEAAQABAAEAAQABAAEAAQABAAEAAQABAAAAAAAAAAAAAAAAAP7/AAD/
/////v/8//z//P/7//v/+v/6//r/+v/6//r/+v/6//r/+v/6//j/+P/4//j/+v/6//r/
+v/6//r/+v/6//r/+v/6//r//P/8//z//f/7//v/+//7//v/+//7//v/+//7//z//P/+
//7//v/+//7//v//////////////////////AAAAAAEAAQABAAAAAgACAAIAAgAAAAEA
AQACAAIAAgACAAIABAAEAAMAAwADAAMAAwADAAEAAQABAAAAAAAAAAAAAQABAAAAAAAA
AP7//f/9//3//////////v/+//3//f/9//3//v/+//7//f/9//3//f/7//v/+v/6//r/
+v/6//r/+v/6//r/+v/8//z//P/8//z//P/7//v/+//7//v/+//5//n/+f/5//n/+f/4
//j/+v/6//r/+v/4//j/+f/5//z//P/8//7//////wAAAQABAAIAAgACAAMAAwADAAMA
BAAFAAUABQAIAAgACAAIAAgACAAIAAgACAAIAAUABAADAAMABAAEAAMAAgD///3//f/9
//3//f/9//3/+//7//v/+f/6//n/+f/5//f/9v/2//b/9f/0//T/9P/2//b/9v/2//T/
8//z//T/9P/0//T/9P/2//b/9v/2//P/8//z//P/8//z//L/8v/0//T/9P/1//P/8v/y
//L/8v/y//L/8v/0//T/9P/0//T/9P/0//T/9P/1//X/9f/1//X/8//w/+v/6P/k/+T/
5P/n//D//P8LAB0ANABOAHAAiwCiALkA0ADqAP4ABwH8AOIAyAC1AKIAjAB1AFwAQgAt
ACAAFAAHAAAA/P/8//v//f/+//z/+//8//v/+//6//n/9f/0//P/8//z//T/9P/0//T/
8v/y//H/8f/0//T/9P/0//H/8f/x//H/8v/y//L/8v/y//L/8v/y//D/8P/v/+//7//v
/+//7//x//H/8f/x//D/8P/w//D/8P/w//D/7//v/+7/7v/u/+7/7v/v/+//7//v/+//
7//v/+//7//v//H/8f/x//L/8P/w//D/8P/w//D/8P/x//H/8f/x//H/8f/x//H/8f/y
//L/8v/z//P/8//0//T/9f/1//X/9v/3//f/+P/4//n/+f/6//r/+//8//3//f/9//3/
/v///////////wAAAAAAAAAAAAABAAEAAgADAAMAAwADAAMABQAFAAUABQADAAMAAwAD
AAMAAgACAAIAAAAAAAAA/v/+//3//f/8//7//v/+//3//f/8//z//P/8//z//P/8//r/
+v/6//r//P/8//z//P/8//z//P/8//r/+v/6//r/+v/6//r/+v/6//r/+v/7//v/+//7
//v/+//7//v/+//7//v//P/8//z//P/8//z//P/8//3//f/9//3//f/9//////8AAAAA
AQABAAEAAAD+//7//v/+//7//////wAAAAAAAAAAAAAAAAAA////////////////////
/////v/+//7//v////3//P/8//z//v/9//3//f/9//3//f/8//z/+//7//v/+//8//z/
/P/7//v/+//7//n/+f/4//j/+P/4//j/+P/6//r/+v/6//j/+P/4//j/+P/4//f/9//3
//f/9//3//f/9//3//f/9//3//b/9v/2//b/9v/2//b/9v/3//f/9v/2//b/+P/4//f/
9//3//f/+P/4//j/+//7//v/+//+/////////wAAAAAAAAAAAAAAAAIAAgACAAIABAAE
AAQABAAGAAYABgAGAAUABAACAAAA//////7//v/9//z/+//5//n/+f/5//n/+f/5//n/
+f/7//n/+P/3//X/9f/1//T/9P/0//P/8v/w//D/8P/w//L/8v/y//H/8f/y//L/8v/y
//L/8v/y//L/8v/x//H/8f/x//H/8f/y//L/8v/y//L/8//z//L/8P/w//D/8P/w//D/
8P/w//D/8P/w//D/8v/y//L/8//z//P/8//z//H/7P/n/+T/5v/m/+b/7f/2/wIAEwAl
ADgAVgB2AI8ApAC7ANQA7AACAQUB8ADUAMAAsQCcAIQAbQBUAD4ALQAgABIABQAAAP7/
/v///////v/8//v/+v/7//n/+P/3//X/8v/x//H/8f/w//D/8P/w//L/8v/x//H/8v/y
//L/8v/v/+//7//v/+7/7v/u/+7/7v/u/+7/7v/u/+7/7f/t/+//7//v/+//7//v/+//
7//u/+7/7v/u/+7/7v/u/+3/7P/q/+n/6P/o/+j/6f/p/+n/6f/p/+n/6f/p/+n/6f/p
/+n/6f/q/+r/6v/q/+r/6v/q/+r/6//p/+n/6f/p/+v/6//r/+v/6v/q/+r/6//t/+3/
7v/u/+//7//v//D/8f/x//L/8v/z//P/9P/0//f/+P/5//n/+f/5//r/+//7//v/+//8
//z//P/8//z//f/9//7///////////////////////////////////////7//v/+/wAA
AAAAAP7//P/7//v/+v/6//r/+v/5//n/+P/4//j/+P/4//j/+P/2//b/9v/2//b/9v/2
//b/+P/4//j/+P/4//j/+P/4//r/+v/6//r/+P/4//j/+f/5//n/+f/5//n/+f/5//n/
+//7//z//P/6//r/+v/6//r/+v/7//v/+//7//v/+//9//3//v/+//3//f/9//z//v/+
//7//v/+//////8AAP7//v/+//7//v/+//3//f/9//3//f/9//3//f/9//z//v/+//7/
///9//z//P/8//7//f/9//3/+//7//v/+v/8//v/+//7//v//P/8//z/+//7//v/+//7
//v/+v/6//r/+v/6//r/+v/6//r/+v/6//r/+v/6//r/+v/5//n/+f/5//n/+f/5//n/
+f/5//n/+f/4//j/+P/4//j/+P/4//j/+f/5//r/+v/6//z//f/9//7//////wAAAAAA
AAMAAwADAAMAAgADAAMAAwAEAAQABgAGAAYABgAIAAgACAAIAAcABQADAAEAAQAAAAAA
//8AAP///f/9//z/+//6//n/+f/5//n/+f/4//j/+P/5//f/9//2//b/9v/1//T/9P/0
//T/9P/0//P/8v/w/+//7v/u/+7/7v/u/+7/7v/u//D/7//v/+//7//v/+//7v/u/+7/
7v/u/+//7//u/+7/7v/u/+7/7v/w//D/8P/w/+7/7v/u/+7/7v/u/+//7//v/+//7//t
/+z/6f/k/+L/4P/g/+X/7v/6/wkAGQAqAEIAYgB/AJQAqQDAANgA8gABAfgA4ADIALcA
pACMAHcAXgBEADEAJAAYAAkAAAD8//r/+//7//r/+v/5//j/9//1//T/8//z//D/7//v
/+//7v/u/+7/7v/u/+7/7f/t//D/8P/w//D/7f/t/+3/7f/u/+7/7v/u/+z/7P/s/+z/
7P/s/+v/6//r/+v/6//r/+v/6//r/+v/6v/q/+r/6v/s/+z/7P/r/+3/7P/s/+z/6//q
/+r/6f/r/+v/6//r/+3/7f/t/+3/6//r/+v/7P/s/+z/7P/s/+7/7v/u/+//7//v/+//
7//t/+3/7f/t/+7/7v/u/+//8f/x//L/8v/z//P/8//0//X/9f/2//b/9//3//j/+P/5
//r/+//7//v/+//8//3/////////AAACAAIAAgACAAEAAQACAAMAAwADAAMAAwAFAAUA
BQAFAAUABQAFAAUAAwACAAIAAgAAAAAAAAD+/wAA//////7//v/+//7//f/9//z//P/8
//z//P/8//z//P/8//z//P/8//z//P/8//z//P/8//z//P/8//z//P/8//z//P/8//z/
/P/8//3//f/9//3//f////////////////8AAAAAAAAAAAAAAAAAAAAAAQABAAMAAwAD
AAMAAwADAAQABAADAAMAAwACAAQABAAEAAQABAAFAAUABgAEAAQABAAEAAQABAADAAMA
BQAFAAUABQAFAAUABQAEAAQABAAEAAUABQAEAAQABAACAAEAAQABAAMAAwADAAIABAAD
AAMAAwABAAIAAgACAP//////////AAABAAEAAgAAAAAAAAAAAAIAAgACAAIAAgACAAIA
AgACAAIAAQABAAEAAQABAAEAAQABAAEAAQABAAEAAAAAAAAAAAAAAAAAAgACAAMAAwAG
AAYABgAIAAkACQAKAAsACwAMAAwADAAPAA8ADwAPABIAEwATABMAEgAQABAAEAAQABAA
DwAOAA0ADQAMAAwACwAKAAkABwAHAAUABQAFAAUAAwADAAMAAwABAAAA///////////+
//7//v/9//z//P/+//7//v/+//z//P/7//v//P/8//z//P/8//z//P/8//z/+//7//v/
+f/5//n/+P/4//j/+P/4//v/+//6//r/+v/6//r/+v/4//j/+P/4//j/+P/4//j/+P/4
//n/+f/5//n/+f/3//T/8f/s/+r/6P/o/+v/8v/8/wkAGwAsAEQAZACFAJwAsQDKAOAA
+AALAQoB8gDWAMMAsgCeAIUAbgBUADsAKgAgABEABgACAAAAAQABAAAAAgABAAAA////
/wAA/f/7//r/+f/5//n/+P/4//j/+P/2//b/9f/1//b/9v/2//b/9f/1//X/9f/0//T/
9P/0//T/9P/0//T/9P/0//P/8//z//P/8//z//P/8//z//P/9P/0//T/9P/y//L/8v/x
//P/8v/y//L/8v/y//P/8//z//P/8//z//P/8//z//P/8//z//P/9P/0//T/9P/0//T/
9P/0//X/8//z//P/8//1//X/9f/1//b/9v/2//f/9//3//j/+P/3//f/9//4//v/+//8
//z/+//7//z//P/9//7//////wEAAQACAAMAAwADAAMABAAGAAYABgAGAAcABwAIAAkA
CQAJAAkACQAJAAkACQAJAAkACQAJAAkABwAGAAYABgAGAAYABgAEAAQAAwADAAIAAgAC
AAIAAQABAAAAAAAAAAAAAAAAAAAAAAAAAAAAAAAAAAAAAAAAAAAAAAAAAAAAAAAAAAAA
AAD+//7//v/+/wAAAAAAAAEAAQABAAEAAQABAAEAAQABAP////8AAAAAAAAAAAAAAAAC
AAIAAwADAAMAAwADAAMAAwADAAQABAADAAMAAwACAAQABAAEAAQABAAFAAUABgAEAAQA
BAAEAAYABgAFAAUAAwADAAMAAwADAAMAAwACAAIAAgACAAMAAwACAAIAAgACAAEAAQAB
AAEAAQABAAAAAgABAAEAAQD//wAAAAAAAP///////////f/9//z//P/+//7//v/+//7/
/v/+//7//v/+//7//v/8//z/+//7//v/+//7//v/+//7//v/+//7//v/+v/6//z//P/8
//z/+v/6//v/+//8//z//P/+//3//f/+////AQACAAIAAgADAAMAAwADAAMAAwACAAEA
AAAAAAEAAgADAAQABAAEAAQABAADAAIAAQAAAAAA///+//3/+//6//r/+f/6//n/9//3
//f/9//3//f/9f/1//X/9f/1//T/8//z//P/8//y//L/8v/x//D/8P/w//D/8P/w//D/
8P/v/+//8P/w//D/8P/w//D/8P/w//D/7//v/+//7//v/+//7v/w//D/8P/w/+//7//u
/+7/7v/u/+7/7v/u/+7/7v/u/+7/7v/u/+7/7v/u/+//7//v/+3/7f/t/+r/5f/i/+D/
4P/i/+f/8P/8/wsAHQAwAEwAbgCJAJwAswDKAOQA+gABAfAA1ADAALEAmgCCAG0AVgA8
ACsAIAAQAAUA/v/8//r/+f/5//r/+P/3//b/9f/z//L/8f/v/+7/7f/t/+3/7P/s/+z/
7P/s/+z/6//r/+r/6v/q/+r/6//r/+v/6//q/+r/6v/q/+r/6v/q/+r/6v/q/+n/6f/p
/+n/6f/p/+n/6f/p/+n/6P/o/+j/6P/q/+r/6v/p/+n/6P/o/+j/5v/m/+f/5//n/+f/
5//n/+f/5//n/+f/6f/p/+n/6v/o/+j/6P/o/+j/6P/o/+n/6f/p/+n/6f/p/+n/6f/p
/+r/6v/q/+v/6//r/+z/7P/t/+3/7f/u/+//7//w//D/8f/x//L/8v/z//T/9f/1//X/
9f/2//f/9//3//f/+P/4//j/+P/4//f/9//4//n/+//7//v/+//9//3//f/9//3//f/9
//3/+//6//r/+v/6//r/+v/4//r/+f/5//j/9v/2//b/9f/3//b/9v/2//b/9v/2//b/
9v/2//b/9v/2//b/9v/2//b/9v/2//b/+P/4//j/+P/2//b/9v/2//b/9v/2//f/9//3
//f/9//3//f/9//3//f/9//4//j/+P/4//j/+P/4//j/+f/5//f/9//3//f/9f/1//b/
9v/3//f/9//2//j/+P/4//j/9v/3//f/+P/4//j/+P/4//j/+P/3//f/+f/5//n/+f/3
//f/9//2//T/9P/0//X/9//2//b/9v/2//X/9f/1//X/9f/1//T/9P/z//P/8//z//T/
9P/0//H/8f/x//H/8//z//L/8v/y//L/8v/y//L/8v/y//L/8P/w//D/8P/y//L/8f/x
/+//7//v/+//8f/x//H/8f/x//H/8P/w//D/8P/w//D/8P/w//H/8f/0//T/9P/2//f/
9//4//n/+f/6//r/+v/5//n/+f/5//r/+//7//v//P/+//z//P/8//z/+//6//n/+P/3
//b/9f/1//L/8v/x//D/8f/v/+//7//x//H/8f/x/+//7//v/+3/7v/t/+3/7f/t/+z/
7P/s/+v/6v/q/+r/6v/q/+r/6v/q/+n/6f/q/+r/6v/q/+r/7P/s/+z/7P/r/+v/6//r
/+n/6f/o/+j/6P/o/+j/6f/p/+j/6P/o/+j/6P/o/+j/6P/o/+j/6P/q/+r/6v/q/+j/
6f/p/+n/6f/p/+n/5P/f/9z/3P/a/9z/4//s//j/CQAZACwASABsAIMAlgCtAMgA4AD0
APkA6ADOALoAqQCWAIAAaQBOADYAJwAaAAoA///4//b/+P/3//f/9P/y//H/8P/x/+//
7v/t/+v/6v/p/+n/6f/o/+j/6P/o/+r/6v/p/+n/6P/o/+j/6P/n/+f/5//n/+b/5v/m
/+b/6P/o/+j/6P/m/+b/5f/l/+f/5//n/+f/5f/l/+X/5f/k/+T/5P/k/+H/4P/f/93/
3f/c/9z/3P/e/97/3//f/9//3//f/9//3//f/9//3//h/+H/4f/i/+L/4v/i/+L/4v/i
/+L/4//j/+P/4//j/+X/5f/l/+X/5v/m/+b/5//n/+f/6P/o/+n/6f/p/+r/6//r/+z/
7P/t/+3/7v/u/+//8P/x//H/8//z//T/9f/1//X/9f/2//b/9v/2//b/9//3//j/+f/3
//f/9//3//f/9//3//f/9//3//f/9//3//b/9v/2//T/9P/0//L/9P/z//P/8v/y//L/
8v/x//H/8P/w//D/8P/w//D/8P/w//D/8P/w//D/8P/w//D/7v/u/+7/7v/w//D/8P/w
//D/8P/w//D/8P/w//D/8f/x//H/8f/x//P/8//z//P/8f/x//L/8v/y//L/8v/y//L/
8v/z//P/8//z//P/8//z//P/9P/0//X/9f/1//T/9v/2//b/9v/2//f/9//4//b/9v/2
//b/9v/2//X/9f/1//X/9f/1//X/9f/1//T/9v/2//b/9//1//T/9P/0//T/8//z//P/
8//z//P/8v/y//H/8f/x//P/9P/0//T/8//z//P/8//x//H/8P/w//D/8P/w//D/8v/y
//L/8v/w//D/8P/w//L/8v/x//H/8f/x//H/8f/v/+//7//v//H/8f/w//D/8v/y//L/
8v/y//L/8//z//X/9v/3//r/+f/5//r/+//5//r/+v/6//3//f/9//3//v////////8C
AAIAAQAAAP///v/9//z/+v/4//f/9//2//b/9f/0//P/8f/z//P/8//z//P/8//z//P/
8//x//D/7//t/+3/7f/s/+7/7v/t/+z/7P/s/+z/7P/s/+z/7P/r/+3/7v/u/+7/7P/s
/+z/7P/s/+z/6//r/+3/7f/t/+3/7P/s/+z/7P/s/+3/7f/s/+7/7v/u/+7/7v/u/+7/
7v/s/+z/7P/s/+z/7P/s/+3/7//v/+//7//p/+b/4f/e/9z/3P/e/+P/7P/6/wsAGwAs
AEgAagCDAJgArwDIAOAA9gD/APIA2ADCALMAoACKAHMAXABAAC0AHgASAAUA/v/6//j/
+f/7//r/9v/1//T/9f/1//T/8f/x//L/8f/x//H/8P/w//D/8P/u/+7/7f/t/+z/7P/s
/+z/7P/t/+7/7//u/+7/7v/u/+3/7P/r/+r/6//s/+z/7f/r/+v/6//r/+v/6//r/+v/
6v/q/+r/6v/s/+z/7P/r/+3/7P/s/+z/7P/s/+3/7f/r/+v/6//r/+v/6//r/+v/6//r
/+v/7P/s/+z/7P/s/+z/7P/s/+3/7f/t/+3/7f/v/+//7//v/+7/7v/u/+//8f/x//L/
8v/x//H/8f/y//X/9f/2//b/9//3//j/+P/3//j/+f/5//n/+f/6//v/+//7//v//P/+
//7//v/+//////8AAAEAAwADAAMAAwABAAEAAQABAAEAAQABAAEAAwACAAIAAgACAAIA
AgAAAAAA//////7//v/+//7//f/9//z//P/8//7//v/+//7//v/+//7//v/8//z//P/8
//7//v/+//7//v/+//7//v/+//7//v/+//7//v/+//////////////8BAAEAAQABAAEA
AQACAAIAAAAAAAAAAAACAAIAAwADAAMAAwADAAMAAQABAAIAAgABAAEAAQAAAAIAAgAC
AAIAAgADAAMABAACAAIAAgACAAIAAgABAAEAAQABAAEAAQABAAEAAQAAAAIAAgACAAMA
AQAAAAAAAAAAAP////////////////7/AAD////////9//7//v/+//3//f/9//3//f/9
//z//P/8//z//P/8//z//P/8//z//P/8//z//P/8//z/+//7//v/+//7//v/+//7//v/
+//7//v/+v/6//r/+v/6//r/+P/4//n/+f/8//z//P/+//////8AAAEAAQACAAIAAgAD
AAMAAwADAAQABQAFAAUABgAGAAgACAAIAAgACAAIAAgACAAHAAYABQADAAAA//////7/
/P/7//r/+f/4//n/+v/7//v/+//7//v/+f/5//f/9v/1//X/9f/1//T/9P/0//P/9P/0
//T/9P/0//T/9P/0//P/8//0//T/9P/0//T/9P/y//L/8v/x//H/8f/x//H/8f/w//D/
8P/w//D/8f/x//D/8P/w//D/8P/w//D/8P/y//L/8v/y//D/8P/w//D/8//z//P/8//x
/+//7P/p/+T/4v/i/+T/5//w//z/CwAdADAASgBsAIkAnACzAMoA4gD6AAMB+ADcAMQA
tQCiAIoAdQBcAEIALQAiABQABwAAAPz//P/7//v/+v/6//n/9v/3//f/9v/z//P/8v/x
//H/8f/w//D/8P/w//D/8P/v/+//7v/u/+7/7v/v/+//7//v/+7/7v/u/+7/7P/s/+z/
7P/s/+z/6//r/+v/6//r/+v/6//r/+v/6//q/+r/6v/q/+z/7P/s/+v/6//q/+r/6v/q
/+r/6//r/+v/6//r/+v/6//r/+v/6//r/+v/6//s/+z/7P/s/+z/6v/q/+r/6//r/+v/
6//r/+3/7f/t/+3/7P/s/+z/7f/t/+3/7v/u/+//7//v//D/8f/x//L/8v/z//P/9P/0
//X/9v/3//f/9//3//j/+f/5//n/+f/6//r/+v/6//r/+f/5//r/+//9//3//f/9//v/
+//7//v/+//7//v/+//7//r/+v/6//r/+v/6//j/+P/3//f/9v/2//b/9v/1//f/9v/2
//b/9v/2//b/9v/0//T/9P/0//L/8v/y//L/8v/y//L/8v/y//L/8v/y//L/8v/y//L/
8v/y//L/8//z//P/8//z//X/9f/1//X/8//z//T/9P/0//T/9P/0//T/9P/1//X/9f/1
//X/9f/1//X/9v/2//X/9f/1//T/9v/2//b/9v/0//X/9f/2//b/9v/2//b/9v/2//X/
9f/1//X/9f/1//X/9f/1//T/9P/0//T/9f/1//T/9P/0//T/8//z//P/8f/x//H/8P/y
//H/8f/x/+//8P/w//D/8f/x//H/8f/v/+//7v/u/+7/7v/u/+7/7v/u/+7/7v/u/+7/
7v/u/+7/7v/t/+3/7f/t/+3/7f/r/+v/6//r/+3/7f/s/+z/7P/s/+z/7P/u/+7/7//v
//L/8v/y//T/9f/1//b/9//3//j/+P/4//n/+f/5//n/+P/5//n/+f/8//z/+//6//n/
+P/3/w==
         </WaveFormData>
      </LeadData>
      <LeadData>
         <LeadByteCountTotal>10000</LeadByteCountTotal>
         <LeadTimeOffset>0</LeadTimeOffset>
         <LeadSampleCountTotal>5000</LeadSampleCountTotal>
         <LeadAmplitudeUnitsPerBit>4.88</LeadAmplitudeUnitsPerBit>
         <LeadAmplitudeUnits>��V</LeadAmplitudeUnits>
         <LeadHighLimit>2147483647</LeadHighLimit>
         <LeadLowLimit>268435456</LeadLowLimit>
         <LeadID>V1</LeadID>
         <LeadOffsetFirstSample>0</LeadOffsetFirstSample>
         <FirstSampleBaseline>0</FirstSampleBaseline>
         <LeadSampleSize>2</LeadSampleSize>
         <LeadOff>FALSE</LeadOff>
         <BaselineSway>FALSE</BaselineSway>
         <ExcessiveACNoise>FALSE</ExcessiveACNoise>
         <MuscleNoise>FALSE</MuscleNoise>
         <LeadDataCRC32>978366313</LeadDataCRC32>
         <WaveFormData>
FgAWABYAFgAYABgAGAAYABoAGgAaABoAHAAcABwAHAAeAB4AHgAeAB4AHgAeAB4AHgAe
AB4AHgAcABwAHAAcABwAHAAcABwAGQAYABcAFgAVABQAEwASABEAEAAPAA4ACwAKAAkA
CAAHAAYABQAEAAMAAgABAAAA/v/+//7//v/8//z//P/8//z//P/8//z/+v/6//r/+v/6
//r/+v/6//r/+v/6//r/+v/6//r/+v/6//r/+v/6//z//P/8//z/+v/6//r/+v/6//r/
+v/6//z//P/8//z//v/+//7//v/+//7//v/+/wAAAAAAAAAAAAAAAAAAAAACAAIAAgAC
AAIAAgACAAIAAgACAAIAAgAEAAQABAAEAAQABAAEAAQAAgACAAIAAgAEAAQABAAEAAIA
AgACAAIAAgACAAIAAgAAAAAAAAAAAAAAAAAAAAAAAAAAAAAAAAD+//7//v/+//7//v/+
//7//v/+//7//v/+//7//v/+//z//P/8//z//P/8//z//P/6//r/+v/6//z//P/8//z/
+v/6//r/+v/6//r/+v/6//z//P/8//z/+v/6//r/+v/6//r/+v/6//r/+v/6//r/+v/6
//r/+v/6//r/+v/6//r/+v/6//r/+P/4//j/+P/6//r/+v/6//r/+v/6//r/+v/6//r/
+v/8//z//P/8//7//v/+//7/AAAAAAAAAAABAAIAAwAEAAQABAAEAAQAAgAAAP7//P/7
//r/+f/4//b/9v/1//X/8//z//T/9P/2//b/9v/2//T/9P/0//T/9f/1//f/9//5//r/
+v/6//r/+f/5//n/9//3//f/9//3//f/9//3//f/9//3//f/+f/5//n/+f/5//n/+f/5
//n/+f/5//n/+f/5//n/+f/5//n/+f/5//n/+f/5//n/+f/5//n/+f/5//n/+f/5//n/
+f/5//n/+P/4//j/+P/6//r/+v/6//z/AAAHABIAHQAmACsALQAyADAAKAAgABYA///l
/9D/v/+q/5P/g/94/2r/XP9L/zD/G/8a/yX/NP9E/1T/Yv93/47/qP+7/8n/1P/c/+T/
6f/s//L/9v/5//z//v8CAAMABQAFAAYABwAHAAcACAAKAAoACgALAAwADAAMAAwACgAL
AAsACwALAAsADAAMAAwADAAMAAwADwAPAA8ADwANAA0ADgAOAA4ADgAPAA8AEAAQABAA
EQAPABAAEAAQABIAEgASABIAEAAQABEAEQARABEAEQASABIAEwATABMAEwAUABQAFQAV
ABYAFgAXABcAGAAYABoAGQAZABkAGQAbABwAHAAcABwAHAAdAB0AHQAeAB4AHgAeAB4A
HgAeAB0AHAAcABsAGgAZABgAGAAWABUAFAATABMAEwARABAADwAOAA0ADAALAAoACQAG
AAUABAADAAIAAQAAAP///v/+//7//f/8//z//P/8//z//P/8//z//P/8//z//P/8//z/
/P/8//z//P/8//z//P/7//v/+//7//v/+//7//v/+//7//v/+v/8//z//P/8//z//P/8
//z//P/8//3//f/9//3//f/+//7/////////AAAAAAAAAAD//////////wEAAQACAAIA
AgACAAIAAwADAAMAAwADAAQABAAFAAUAAwAEAAQAAwADAAIAAgACAAIAAwADAAIAAgAC
AAIAAQABAAEAAQABAAIAAgACAAIAAgABAAEAAQD//////v/+//7//v/+//7/////////
///9//3//P/8//7//v/+//7//v/9//3//v/+//3//f/9//3//f/9//z//P/8//z//P/8
//z//P/8//z//P/8//v/+//7//v/+//7//v/+//7//3//f/9//3/+//7//v/+//9//3/
/f/9//v/+//7//v/+v/6//v/+//7//v/+//8//z//P/9//3//v/9//z/+//7//z//f/+
/wAA/v/9//z/AAACAAIAAgACAAIAAwAEAAUABgAGAAYABgAGAAUABAADAAIA///+//3/
/P/7//r/+f/4//f/9//3//f/+v/6//r/+v/4//j/+P/4//r/+v/7//v/+//7//v//P/8
//z//P/7//3//f/9//3//f/9//3//f/9//3//f/9//3//f/9//3//f/9//3//f/9//3/
/f/9//v/+//7//v//f/9//3//f/9//3//f/9//3//f/9//3//f/9//3//f/9//3//f/9
//3//f/+//7//v/+//7//v/+//7/AAAEAAsAFAAfACgAKwAtADAAMgAsACQAHAAJAPH/
2v/H/7b/of+N/4L/eP9s/1v/QP8p/yD/J/82/0b/WP9m/3f/jv+m/7n/x//S/9z/5P/p
/+7/9P/6//3/AAACAAQABwAJAAkACgALAAsACwAMAAwADAAMAA0ADAAMAAwADAAOAA8A
DwAPAA0ADQAOAA4ADgAOAA4ADgAPAA8ADwAPABEAEQASABIAEAAQABEAEQASABIAEgAT
ABEAEgASABIAEgASABIAEgASABIAEwATABUAFQAVABYAFgAXABcAFwAXABgAGAAZABkA
GgAaABsAGwAcABwAHgAdAB0AHQAdAB8AIAAgACAAIgAiACMAIwAjACQAJAAkACQAJAAk
ACQAIwAiACIAIQAgAB8AHgAeABwAGwAaABkAFwAXABUAFAAVABQAEwASABEAEAAPAAwA
CwAKAAkACAAJAAgABwAGAAQABAADAAIAAAAAAAAAAAAAAAAAAAAAAAAAAAAAAAAAAAAA
AAAAAAAAAAAAAAAAAAEAAQABAAEAAQABAAEAAQD////////+/wAAAAAAAAAAAAAAAAAA
AAACAAIAAwADAAEAAQABAAIAAgADAAMAAwAEAAQABAAEAAUABQAFAAUABQAFAAYABgAG
AAYABgAHAAcABwAHAAcACAAIAAkACQAJAAoACgAJAAkACAAIAAgABgAHAAcABgAIAAgA
CAAHAAcABwAHAAcABAAEAAQABAAGAAUABQAFAAUABQAEAAQABAAEAAQABAADAAMAAwAD
AAEAAQAAAAAAAgACAAIAAgACAAEAAQACAAIAAQABAAEA/////////v8AAAAAAAAAAAIA
AgACAAIAAAAAAAAA////////////////////////////////////////////////////
//////////////8AAAAAAQABAAMAAwADAAQABAAEAAUABQAFAAUABQAFAAYACAAKAAwA
CgAIAAcABgAIAAYAAwACAAEAAAD///7//f/8//z/+//7//v/+//8//z//P/+//7//v/+
//z//P/8//3///8BAAEAAQAAAAAAAAAAAAEAAQABAAEA/////////////////////wEA
AQABAAEA/////////////////////wEAAQABAAEA////////////////////////////
/////////////////////////////////wAAAAAAAAAAAAAAAAAAAgAEAAoAEQAeACkA
MAAzADUAOgA6ADIAKAAeAAcA6//W/8P/rv+V/4H/eP9y/2z/W/9C/y//LP83/0b/Vv9m
/3T/gf+W/67/v//L/9j/4v/o/+//8v/4//7/AQACAAYACAAJAAsACwAMAA0ADQANAA4A
DgAOAA4ADwAQABAAEAAQABAAEQARABEAEQARABIAEgASABIAEgASABMAEwATABMAFQAV
ABYAFgAUABQAFQAVABQAFAAUABUAFQAWABYAFgAWABYAFgAWABYAFgAXABcAFwAXABcA
GAAYABkAGQAZABkAGgAaABsAGwAcABwAHQAdAB4AHgAgACEAIQAhACEAIQAiACIAIgAk
ACQAJQAlACcAKAAoACgAJgAmACYAJgAlACQAJAAjACIAIQAgACAAHgAdABwAGwAZABkA
FwAWABUAFAATABIAEQAQAA8ADAALAAoACQAIAAcABgAFAAQABgAGAAUABAACAAIAAgAC
AAIAAgACAAIAAgACAAIAAgACAAIAAgACAAIAAgACAAIAAQABAAEAAQABAAEAAQABAAEA
AQABAAAAAAAAAAAAAAAAAAAAAAAAAAAAAAABAAEAAQABAAEAAgACAAMAAwADAAQABAAE
AAQABQAFAAUABQAFAAUABgAGAAYABgAGAAcABwAHAAcABwAGAAYABwAHAAUABgAGAAUA
BwAGAAYABgAGAAcABwAGAAYABgAGAAUABQAFAAUABQAEAAQABAAEAAQAAwADAAMAAwAD
AAIAAgACAAIAAgACAAEAAQABAAEAAQABAAAAAAACAAIAAgACAAAA/////wAAAAD/////
//8BAAEAAQAAAAAAAAAAAAAA/v/+//7//v/+//7//v/9////////////////////////
//////////3//f/9//3//f/9//3//f/9//3//f/9//z//P/9//3//f/9//3//v/8//z/
/f/9/////////////f/+////AAADAAIAAgACAAQABAAGAAYABgAGAAYABgAGAAYAAwAC
AAEAAAD9//z/+//6//j/+P/4//f/9//3//f/+P/6//r/+v/6//j/+P/4//j/+v/7//v/
/f/7//v//P/8//z//P/7//v//f/9//3//f/7//v/+//7//v/+//7//v/+//7//v/+//9
//3//f/9//v/+//7//v/+//7//v/+//7//v/+//7//v/+//7//v/+//7//v/+//9//3/
/f/9//3//f/9//3/+//8//z//P/8//z//P/8//7/AgAIABMAHAAnAC4AMQA1ADgANAAq
ACIAFAD5/+H/zP+3/6D/if97/27/Yv9U/z//Jv8Z/x7/Lf88/07/XP9s/4P/nP+y/8H/
zf/Y/+D/5v/r//D/9v/6//3/AAACAAQABQAHAAcACAALAAsACwAMAAwADAAMAA0ADAAM
AAwADAAMAA0ADQANAA8ADwAQABAAEAAQABAAEAARABEAEQARABEAEQASABIAEAAQABEA
EQAQABAAEAARABMAFAAUABQAFAAUABQAFAAWABYAFwAXABUAFQAVABYAFgAXABcAFwAX
ABgAGAAZABkAGgAaABsAGwAcABwAHgAfAB8AHwAfAB8AIAAgACAAIgAiACMAIwAjACQA
JAAkACIAIgAiACIAIQAgACAAHwAeAB0AHAAcABoAGQAYABcAEwATABEAEAAPAA4ADQAM
AAsACgAJAAYABwAGAAUABAADAAIAAQAAAAAAAAD///7//v/+//7//v/+//7//v/+//7/
/v/+//7//v/+//7//v/+//7//v/+//3//f/9//3//f/9//3//f/9//3//f/8//z//P/8
//z//v/+//7//v/8//z//f/9/////////wAAAAABAAEAAQACAAIAAgACAAEAAQABAAEA
AwADAAQABAAEAAQABAAFAAUABQAFAAUABgAGAAcABwAFAAYABgAFAAUABAAEAAQABAAF
AAUABAAEAAQABAADAAMAAwADAAMAAgACAAIAAgACAAEAAQABAAEAAQAAAAAAAAAAAAAA
AAD////////////////+//7//v/+//7//v/+//3//f/+//z/+//7//v/+//7//v/+v/8
//z//P/8//z//P/8//z//P/8//z/+//7//v/+//7//v/+//7//v/+//7//v/+//7//v/
+//7//v/+//7//v/+//7//v/+//6//r/+//7//v/+//7//z//P/8//3//f//////////
/wEAAgADAAQABgAEAAMAAgAEAAIAAQAAAP///v/7//r/+f/4//j/+P/3//f/9f/1//b/
9v/4//j/+P/4//b/9v/2//b/9//3//n/+f/5//r/+v/6//z/+//7//v/+f/5//n/+f/5
//n/+f/5//v/+//7//v//f/9//3//f/9//3//f/9//v/+//7//v/+//7//v/+//9//3/
/f/9//3//f/9//3/+//7//v/+//7//v/+//7//3//f/9//3//v/+//7//v/+//7//P/+
/wAABAANABYAIQAqAC8AMwA2ADQALAAkABwABwDt/9j/xf+w/5n/h/98/3D/Yv9R/zj/
If8c/yn/Nv9G/1b/Zv93/5D/qP+7/8n/1v/g/+b/6f/u//T/+P/7//7/AgAGAAUABwAH
AAgACwALAAsADAAMAAwADAANAA4ADgAOAA4AEAARABEAEQARABEAEgASABIAEgASABIA
EQARABEAEQARABEAEgASABIAEgATABMAFAAUABQAFQATABQAFAAUABYAFgAWABYAFgAW
ABcAFwAXABcAFwAYABgAGQAZABkAGwAcABwAHQAbABwAHAAdAB0AHgAeACAAHwAfAB8A
HwAjACQAJAAkACQAJAAlACUAJQAmACYAJgAmACYAJgAmACUAJAAkACMAIgAhACAAIAAe
AB0AHAAbABkAGQAXABYAFQAUABMAEgAPAA4ADQAKAAsACgAJAAgABwAGAAUABAACAAIA
AQAAAAIAAgACAAIAAgACAAIAAgACAAIAAgACAAAAAAAAAAAAAAAAAAAAAAABAAEAAQAB
AAEAAQABAAEA/////////v8AAAAAAAAAAAAAAAAAAAAAAAAAAAEAAQABAAEAAQACAAAA
AQABAAEABAAEAAQABAADAAMAAwADAAUABQAGAAYABgAGAAYABwAHAAcABwAHAAYABgAH
AAcABwAIAAgABwAJAAgACAAIAAYABwAHAAYABgAGAAYABQAFAAUABQAFAAYABgAGAAYA
BAADAAMAAwADAAMAAgACAAIAAgACAAIAAQABAAEAAQABAAEAAAAAAAAAAAAAAAAAAAD/
////AAAAAP////////////////7//v/+//7//v/8//z//P/8//7//v/+//3//f/9//3/
/f/7//v/+//7//3//f/9//3//f/9//3//f/9//3//f/9//3//f/9//3//v/+//////8B
AAEAAQACAAQABAAFAAUABQAFAAUABQAFAAYABwAIAAYABAADAAAA/v/8//z//P/8//z/
/P/7//v/+//7//z//P/6//r/+v/6//r/+v/6//r//f/9///////9//7//v/+//7//f/9
//3//f/9//3//f/9//3//f/9//3//f/9//3//f/9//3//f/7//v/+//7//3//f/9//3/
/f/9//3//f/7//v/+//7//v/+//7//v//f/9//3//f/9//3//f/9//3//f/9//3//v/+
//7//v/+//7/AAAAAAAABAANABYAIQAsADEAMQA0ADgANAAqACIAEQD1/9z/yf+0/5//
if96/3T/cP9l/0z/Nf8q/y//PP9M/1z/av93/4r/ov+1/8X/0v/c/+T/6f/u//T/+P/7
//7/AgAEAAcACQAJAAoACwALAAsADAAMAAwADAANAA4ADgAOAA4ADgAPAA8ADwAPAA8A
EAAQABAAEAAQABAAEQARABEAEQARABEAEgASABIAEgATABMAFAAUABQAFQATABQAFAAU
ABQAFAAUABQAFAAUABUAFQAVABUAFQAWABgAGQAZABkAGQAaABoAGwAbABwAHAAdABsA
HAAcAB4AHwAfAB8AHwAhACIAIgAiACIAIgAjACMAIwAkACQAJAAkACQAJAAkACMAIgAi
ACEAIAAfAB4AHgAcABsAGgAZABcAFwAVABQAEwASABEAEAAPAA4ADQAKAAkACAAHAAYA
BQAEAAMAAgACAAIAAQAAAAAAAAAAAAAA/v/+//7//v/+//7//v/+//7//v/+//7//v/+
//7//v/9//3//f/9/////////////f/9//3//P/+//7//v/+//z//P/8//z//P/8//3/
/f////////8AAP7/////////AAAAAAAAAAABAAEAAQABAAEAAQACAAIAAgACAAIAAwAD
AAMAAwADAAQABAAFAAUAAwAEAAQAAwAFAAQABAAEAAQABQAFAAQABAAEAAQAAwADAAMA
AwADAAIAAgACAAIAAgABAAEAAQABAAEAAAAAAAIAAgACAAIAAQABAAEAAQD//////v/+
//7//v/+//7//v/9//3//v8AAP////////////////7//v/+//7//v/+//7//v/+//z/
/P/8//v//f/9//3//f/9//3//f/9//3//f/9//3//f/9//3//f/7//v/+//7//3//f/9
//3//P/8//3//f/9//3//f/+//7//v//////AQABAAEAAQADAAQABQAGAAcABgAGAAYA
CAAGAAUABAADAAIA///+//3//P/6//r/+v/6//r/+v/5//n/+//7//z//P/6//r/+v/6
//r/+v/6//r/+//7//3//f/9//7//v/+//7//f/9//3//f/9//3//f/9//3//f/9//3/
/f/9//3//f/9//3//f/9//3//f/9//3//f/9//3//f/9//3//f/9//3//f/9//3//f/9
//3//f/9//3//f/9//3//f/9//3//f/9//3//v/+//7//v8AAP7//v8AAAQACAARABwA
JQAuADEANQA6ADYALAAmABoA///l/9L/vf+o/5H/g/94/2j/Wv9J/yz/G/8g/y//PP9M
/1z/bP+B/5r/sv/B/8//2v/i/+j/7f/y//b/+v/9/wAABAAIAAcACQAJAAoACwALAAsA
DAAOAA4ADgAPAA4ADgAOAA4ADgAPAA8ADwAPAA8AEAAQABAAEAAQABAAEQARABEAEQAR
ABEAEgASABIAEgATABMAEgASABIAEwARABIAEgASABQAFAAUABQAFAAUABUAFQAVABUA
FQAWABYAFwAXABcAFwAYABgAGQAZABoAGgAbABsAHAAcAB4AHwAfAB8AHwAhACIAIgAi
ACIAIgAjACMAIwAkACQAJAAkACQAJAAkACMAIgAiACEAHgAdABwAHAAcABsAGgAZABcA
FwAVABQAEwASABEAEAAPAA4ADQAKAAkACAAHAAYABQAEAAMAAgACAAIAAQAAAP7//v/+
//7/AAAAAAAAAAAAAAAAAAAAAAAAAAAAAAAAAAAAAAAAAAD/////////////////////
/////////v/+//7//v/+//7//v/+//7//P/8//3//f////////8AAAAAAQABAAEAAgAC
AAIAAgADAAMAAwADAAMAAwAEAAQABAAEAAQABQAFAAUABQAFAAYABgAHAAcABwAIAAgA
BwAJAAgACAAIAAYABwAHAAYABgAGAAYABQAFAAUABQAFAAQABAAEAAQABAADAAMAAwAD
AAMAAgACAAIAAgACAAIAAQABAAEAAQABAAEAAAAAAAAAAAAAAAAAAAD/////AAD+//3/
/f/9//3//f/9//z//v/+//7//v/+//7//v/+//7//v/+//3//f/9//3//f/9//3//f/9
//v/+//7//v/+//7//v/+//9//3//f/9//3//f/9//3//v/+//////8BAAEAAQACAAIA
AgADAAMABQAFAAUABQAFAAYABwAIAAcABAACAAAA/v/8//r/+v/6//r/+P/4//j/+P/6
//n/+f/5//n/+v/6//r/+P/4//j/+P/6//r/+v/7//v//f/9//3//P/8//z//P/7//v/
+//7//v/+//7//v/+//7//v/+//7//v/+//7//v/+//7//v/+//7//v/+//7//v/+//7
//v/+//7//v/+//7//v/+//7//v/+//7//v/+//7//v//f/9//3//f/9//3//f/+//z/
/P/8//z//P/+//7/AAAGAA8AGAAjACoALwAzADYAMAAmACAAEgD7/+P/0P+//6j/lf+H
/3r/av9c/0X/Kv8b/x7/Lf88/0z/XP9s/4H/mv+w/8H/zf/Y/+L/5v/r//D/9v/4//3/
AAACAAQABQAHAAcACAAJAAkACQAKAAoACgAKAAsACgAKAAoACgAMAA0ADQANAAsACwAM
AAwADgAOAA4ADgAPAA8ADwAPAA8ADwAQABAADgAOAA8ADwAQABAAEAARABMAFAAUABQA
FAAUABQAFAAUABQAFQAVABMAEwATABQAFAAVABUAFQAXABgAGAAZABkAGgAaABsAGwAc
ABwAHgAdAB0AHQAdAB8AIAAgACAAIAAgACEAIQAhACIAIgAiACIAIgAiACIAIQAgACAA
HwAeAB0AHAAcABgAFwAWABUAEwATABEAEAARABAADwAOAAsACgAJAAYABwAGAAUABAAD
AAIAAQAAAAAAAAD///7//v/+//7//v/+//7//v/+//7//v/+//7//v/+//7//v8AAAAA
AAAAAP///////////f/9//3//f/////////+//7//v/+//7/AAAAAAAAAAD+//7/////
/////////wAAAAABAAEAAQACAAIAAgACAAMAAwADAAMAAwADAAQABAAGAAYABgAHAAcA
BwAHAAcABgAGAAcABwAJAAoACgAJAAcABgAGAAYABgAHAAcABgAGAAYABgAFAAUABQAF
AAUABAAEAAQABAAEAAMAAwADAAMAAwACAAIAAgACAAIAAgABAAEAAQABAAEAAQAAAAAA
AAAAAAAAAAD+//3//f/+//7//f/9//3//f/9//3//P/+//7//v/+//7//v/+//7//v/+
//7//f/7//v/+//7//v/+//7//v//f/9//3//f/7//v/+//7//v/+//7//v/+//7//v/
+//+//7//////wEAAQABAAIAAgACAAMAAwAFAAUABQAFAAMABAAFAAYAAwAAAP7//P/6
//j/+v/6//r/+v/5//j/9//1//b/9//4//r/+P/4//j/+P/4//j/+P/4//j/+f/5//v/
+f/5//r/+v/6//r/+f/5//n/+f/5//n/+f/5//n/+f/7//v/+//7//n/+f/5//n/+//7
//v/+//7//v/+//7//v/+//7//v/+//7//v/+//7//v/+//7//v/+//7//v/+//7//v/
+//9//3//f/9//v//P/8//z//P/8//z//P/+/wAABgAPABoAJQAsAC0ALwA0ADYALAAk
ABgA///n/9T/wf+s/5f/hf98/3L/av9X/zr/Kf8o/zP/Qv9S/2L/cP+B/5b/rP+9/83/
1v/g/+j/7f/y//j//P///wIABAAGAAcACQAJAAoACwALAAsADAAMAAwADAANAA4ADgAO
AA4ADAANAA0ADQAPAA8AEAAQAA4ADgAOAA4ADwAPAA8ADwARABEAEgASABAAEAARABEA
EgASABIAEwARABIAEgASABIAEgASABIAEgASABMAEwATABMAEwAUABQAFQAVABUAFwAY
ABgAGQAXABgAGAAZABkAGgAaABwAHwAfAB8AHwAfACAAIAAgACAAIAAhACEAIQAiACIA
IgAiACIAIgAiACEAIAAgAB8AHgAdABwAHAAaABkAGAAXABUAFQATABIAEwASABEAEAAN
AAwACwAIAAcABgAFAAQAAwACAAEAAAAAAAAA///+//z//P/8//z//P/8//z//P/+//7/
/v/+//z//P/8//z//P/8//z//P/9//3//f/9//v/+//7//v/+//7//v/+v/8//z//P/8
//z//P/8//z//P/8//3//f/7//v/+//8//7//////////v/+//7//v//////////////
//8AAAAAAgACAAIAAwABAAEAAQABAAIAAgADAAMAAwAEAAQAAwADAAIAAgACAAIAAwAD
AAIAAgACAAIAAQABAAEAAQABAAAAAAAAAAAAAAD//////////////v/+//7//v/+//7/
/f/9//3//f/9//3//P/8//z//P/8//z//P/7//v//P/8//v/+//7//v/+//7//r/+v/6
//r/+v/6//r/+v/6//r/+v/6//n/+f/5//n/+f/5//n/+f/5//n/+f/5//n/9//3//f/
9//3//f/9//3//n/+f/5//n/+P/4//n/+f/5//n/+f/6//z//P/9//3///////////8B
AAIAAwAEAAQAAgABAAAA/v/8//v/+v/5//j/9//2//X/9P/y//L/8v/y//L/8//0//X/
9P/0//T/9P/0//T/9P/0//b/9v/3//f/9//3//f/+P/4//j/+P/3//X/9f/1//X/9f/1
//X/9f/1//X/9f/1//X/9f/1//X/9f/1//X/9f/3//f/9//3//X/9f/1//X/9f/1//X/
9f/3//f/9//3//f/9//3//f/9f/1//X/9f/1//X/9f/1//X/9f/2//b/9v/2//b/9v/2
//b/+v/+/wcAEAAbACQAKQArADAAMAAoACAAFAD9/+H/yv+3/6L/if93/2z/Yv9W/0f/
LP8Z/xj/Jf80/0T/VP9i/3X/jP+k/7X/w//O/9b/3P/j/+j/7P/y//X/+P/6//z//f//
////AAADAAMAAwAEAAQABAAEAAUABgAGAAYABgAEAAUABQAFAAUABQAGAAYABgAGAAYA
BgAJAAkACQAJAAkACQAKAAoACgAKAAsACwAKAAoACgALAAkACgAKAAoACgAKAAoACgAK
AAoACwALAAsACwALAAwADAANAA0ADQANAA4ADgAPAA0ADgAOAA8ADwAQABAAEgATABMA
EwATABUAFgAWABYAFgAWABcAFwAXABgAGAAYABgAGAAYABgAFwAWABYAFQAUABMAEgAS
ABAADwAOAA0ACwALAAkACAAJAAgABwAGAAUABAADAAAA///+//3//P/7//r/+f/4//j/
+P/3//b/9v/2//b/9v/2//b/9v/2//b/9v/2//b/9v/2//b/9v/2//b/9v/2//X/9f/1
//X/9f/1//X/9f/1//X/9f/0//b/9v/2//b/9v/2//b/9v/2//b/9//3//f/9//3//j/
+P/5//n/+f/6//r/+v/6//v/+//7//v/+//7//z//P/8//z//P/9//3//f/9//3//v/+
/////////wAAAAD//////v/+//7//v///////v/8//z//P/7//3//f/9//3//P/8//z/
/P/8//v/+//7//v/+//6//r/+v/6//r/+v/7//v/+//7//n/+f/4//j/+P/4//j/+P/4
//f/9//4//j/9//3//f/9//3//f/9v/2//b/9v/2//b/9v/2//b/9v/2//b/9f/3//f/
9//3//X/9f/1//X/9f/1//X/9f/1//X/9f/1//X/9f/1//X/9//3//f/9//2//b/9//3
//j/+f/6//z//P/8//3//f//////////////AAABAAIA///8//r/+P/2//T/9P/0//T/
9P/y/w==
         </WaveFormData>
      </LeadData>
      <LeadData>
         <LeadByteCountTotal>10000</LeadByteCountTotal>
         <LeadTimeOffset>0</LeadTimeOffset>
         <LeadSampleCountTotal>5000</LeadSampleCountTotal>
         <LeadAmplitudeUnitsPerBit>4.88</LeadAmplitudeUnitsPerBit>
         <LeadAmplitudeUnits>��V</LeadAmplitudeUnits>
         <LeadHighLimit>2147483647</LeadHighLimit>
         <LeadLowLimit>268435456</LeadLowLimit>
         <LeadID>V2</LeadID>
         <LeadOffsetFirstSample>0</LeadOffsetFirstSample>
         <FirstSampleBaseline>0</FirstSampleBaseline>
         <LeadSampleSize>2</LeadSampleSize>
         <LeadOff>FALSE</LeadOff>
         <BaselineSway>FALSE</BaselineSway>
         <ExcessiveACNoise>FALSE</ExcessiveACNoise>
         <MuscleNoise>FALSE</MuscleNoise>
         <LeadDataCRC32>2280328089</LeadDataCRC32>
         <WaveFormData>
8v/y//L/8v/z//T/9f/2//j/+P/4//j/+//8//3//v///wAAAQACAAUABgAHAAgACQAK
AAsADAANAA4ADwAQABIAEgASABIAEAAQABAAEAAOAA4ADgAOAAsACgAJAAgABgAEAAIA
AAD9//z/+//6//n/+P/3//b/9f/0//P/8v/y//L/8v/y//D/8P/w//D/7v/u/+7/7v/s
/+z/7P/s/+r/6v/q/+r/6P/o/+j/6P/n/+b/5f/k/+L/4v/i/+L/4P/g/+D/4P/e/97/
3v/e/9z/3P/c/9z/3P/c/9z/3P/c/9z/3P/c/9z/3P/c/9z/3f/e/9//4P/i/+L/4v/i
/+T/5P/k/+T/5f/m/+f/6P/p/+r/6//s/+3/7v/v//D/8v/y//L/8v/z//T/9f/2//b/
9v/2//b/+P/4//j/+P/4//j/+P/4//j/+P/4//j/9v/2//b/9v/0//T/9P/0//T/9P/0
//T/9P/0//T/9P/y//L/8v/y//D/8P/w//D/8P/w//D/8P/u/+7/7v/u/+z/7P/s/+z/
7v/u/+7/7v/u/+7/7v/u/+7/7v/u/+7/7P/s/+z/7P/q/+r/6v/q/+r/6v/q/+r/6v/q
/+r/6v/q/+r/6v/q/+r/6v/q/+r/6v/q/+r/6v/o/+j/6P/o/+j/6P/o/+j/6v/q/+r/
6v/s/+z/7P/s/+7/7v/u/+7/7v/u/+7/7v/w//D/8P/w//L/8v/y//L/9P/0//T/9P/0
//T/9P/0//L/8f/v/+7/8P/x//H/8f/z//H/8P/v/+3/7P/s/+z/7P/s/+z/7P/t/+z/
6//r/+v/6v/p/+n/6f/o/+j/6P/m/+b/5v/m/+b/5v/m/+b/5v/m/+b/5v/m/+b/5v/l
/+f/5//n/+f/5//n/+f/5//n/+f/5//n/+X/5f/l/+X/5f/l/+X/5f/n/+f/5//n/+f/
5//n/+f/5//n/+j/6P/q/+n/6f/p/+v/7v/x//b/AwAWADAAVgCLAL8A7wAiAWIBngHV
AQsCPQJQAjMC+AG9AXEB8AAtAGf/B//9/vb+/v4Y/yz/O/9P/2j/e/+M/5n/pP+w/7n/
wP/F/8r/zP/R/9X/2f/b/97/3//f/+D/4f/i/+P/5P/k/+T/5P/k/+f/5//n/+f/5v/n
/+f/5//p/+n/6f/p/+n/6f/q/+r/6v/q/+v/6//p/+n/6f/p/+n/6f/p/+n/6//r/+v/
6//r/+v/6//r/+r/6v/r/+v/6//r/+z/7P/s/+z/7P/t/+3/7f/t/+//7v/u/+7/7//x
//L/8v/y//L/8//0//X/+P/4//n/+//8//3//v//////AAACAAQABQAGAAgACAAJAAsA
DAANAAwADQAOAA4ADgAOAA4ADgAMAAsACgAJAAgABwAGAAQAAgAAAP7//f/9//v/+f/3
//b/9P/0//P/8v/x//D/7//v/+//7//t/+//8P/w//D/8P/w/+//7f/u/+//7//w/+//
7//v/+7/7f/t/+v/6v/q/+n/6P/n/+f/5v/l/+X/5f/l/+X/4//l/+T/4//i/+H/4f/g
/9//3//f/9//3v/g/+D/4P/g/+D/4P/h/+H/4f/h/+H/4f/h/+H/4f/i/+T/5f/l/+b/
5//n/+j/6f/s/+3/7f/v//D/8f/y//P/9P/1//b/9//2//f/+P/4//b/+P/5//n/+f/5
//r/+v/6//r/+//7//n/+f/5//n/+f/4//j/+P/6//n/+P/4//j/+P/4//f/9//2//b/
9f/2//b/9v/1//P/8//z//L/8v/y//L/8f/x//H/8f/x//H/8P/w//D/8P/v/+//7//x
//D/8P/w/+7/7v/u/+7/7v/t/+3/7f/t/+3/7P/s/+7/7v/u/+7/7v/u/+7/7v/u/+3/
7f/t/+v/6//r/+v/7f/t/+3/7v/u/+7/7v/u/+7/7v/v/+//7//v/+7/7f/t/+3/7f/t
/+7/7v/v/+//7//y//L/8v/y//L/8v/y//L/8v/0//T/9P/0//b/9v/2//b/+P/4//j/
+P/2//b/9f/1//L/8v/0//X/9//3//f/9f/y//H/8f/w//D/8P/w//D/8P/w/+//7v/t
/+3/7f/s/+v/6//r/+r/6v/q/+r/6v/s/+z/7P/s/+r/6v/q/+r/6v/q/+r/6v/q/+n/
6f/p/+n/6f/p/+n/6f/p/+n/6f/p/+n/6f/p/+n/6f/p/+n/6f/p/+n/6f/p/+n/6f/p
/+n/6f/p/+n/7P/s/+z/7f/t/+3/7//y//X/+P8DABQALgBQAIEAuwDtACABXAGaAdMB
CQI9AloCRwISAtkBkQEcAWEAjf8R//3++P76/hL/Kv85/0v/ZP95/4j/l/+k/7D/uf/C
/8f/zP/S/9f/2//d/9//5P/l/+X/5v/n/+j/6f/q/+r/6v/q/+r/6//r/+v/6//s/+3/
7f/t/+//7//v/+//7f/t/+7/7v/u/+7/7//v//H/8f/x//H/7//v/+//7//v/+//7//v
/+//7//v/+//8P/w//H/8f/x//H/8v/y//L/8v/y//P/8//z//P/9f/2//b/9v/3//n/
+v/6//r/+v/7//z//f8AAAAAAQADAAQABQAGAAcACQAKAAwADgAPABAAEgASABMAFQAW
ABcAGgAbABwAHAAeAB4AHgAeAB4AHQAcABsAGgAZABgAFgAUABIAEAAPAA0ACwAJAAcA
BgAEAAQAAwACAAEAAAD///3//f/9//v/+f/6//r/+v/8//z/+//5//f/9//2//b/9f/1
//X/9P/z//P/8f/w//D/7//u/+3/7f/s/+v/6//r/+v/6//p/+n/6P/n/+b/5f/l/+T/
4//l/+X/5f/k/+T/5P/k/+T/4v/i/+P/4//l/+X/5f/l/+X/5f/l/+b/6P/p/+n/6v/r
/+v/7P/t/+7/7//v//H/9P/1//b/9//4//n/+v/7//r/+//8//z/+v/8//3//f//////
AAAAAP7//v////////////////8BAAAAAAAAAAIAAQAAAAAA/v/+//7//f/9//z//P/7
//r/+v/6//n/+f/5//n/+P/4//j/+P/3//n/+f/5//n/9//2//b/9v/4//f/9//3//f/
9v/2//b/9v/2//b/9v/2//X/9f/1//X/9f/0//T/9v/2//b/9v/0//T/9P/0//T/8//z
//P/9P/1//b/9//1//X/9f/2//b/9v/2//b/+P/4//n/+f/4//n/+f/5//n/+f/5//n/
+v/6//v/+//9//z//v/+//7//v/+//7//v/9//z/+v/5//r//f/9//3//f/9//z/+//7
//j/+P/4//j/+P/4//j/9//2//X/9f/1//T/8//z//P/9P/0//T/9P/0//T/9P/0//T/
9P/0//T/8v/y//L/8v/y//L/8f/x//H/8f/x//H/8f/x//H/8f/x//H/8f/x//H/8f/x
//H/8f/x//H/8f/x//H/8f/x//H/8f/x//H/7//w//D/8P/x//H/8//3//z/AQAKABkA
MABOAHYArQDnABsBTAGCAbIB3wELAi8CMgILAs4BjQExAaQA4/85//X+8/72/gb/IP8y
/0H/U/9o/3v/iv+b/6j/tP+//8b/y//S/9j/3f/h/+P/5f/o/+n/6f/q/+v/7P/t/+7/
8P/w//D/8P/x//H/8f/x//L/8//z//P/8f/x//H/8f/x//H/8v/y//L/8v/z//P/8//z
//P/8//z//P/8//z//P/8//z//P/9f/1//X/9f/0//T/9f/1//X/9f/2//b/9v/2//b/
9//3//f/9//5//r/+v/6//v//f/+//7//v8AAAEAAgADAAQABAAFAAcACAAJAAoACwAN
AA4AEAASABUAFgAYABgAGQAbABwAHQAeAB8AIAAgACIAIgAiACIAIgAhACAAHwAeAB0A
HAAaABgAFgAUABMADwANAAsACQAIAAYABgAFAAQAAwACAAEA/////////f/7//z//P/8
//r/+v/5//f/9//3//b/9v/z//P/8//y//H/8f/v/+7/7v/t/+z/6//r/+r/6f/p/+f/
5//n/+X/5f/k/+P/4v/h/+H/4P/f/9//3//f/97/3v/e/97/3v/e/97/3//f/9//3//f
/9//4f/h/+H/4v/m/+f/5//o/+n/6f/q/+v/7v/v/+//8f/y//P/9P/1//j/+f/6//v/
/P/9//7//v/+/wAAAQABAAEAAQACAAIAAAAAAAEAAQABAAEAAQABAAEAAAAAAAAAAAD/
//7//v/8//z//P/7//v/+v/6//n/+v/6//r/+f/3//f/9//2//b/9v/2//X/9f/1//X/
9f/1//T/9P/0//T/8//z//P/9f/0//T/9P/y//L/8v/y//T/8//z//P/8f/x//D/8P/w
//D/8P/w//D/8P/w//D/8P/v/+//7//x//H/8f/x/+//7//v//D/8P/w//D/8P/u/+7/
7//v//D/8f/x//H/8f/x//H/8f/0//T/9f/1//X/9P/0//T/9P/0//b/9v/2//b/+P/4
//j/+P/4//j/+P/4//b/9f/1//T/8v/0//X/9f/3//f/9f/0//P/8//y//L/8v/y//L/
8v/y//H/8P/v/+//7//u/+3/6//r/+r/6v/q/+r/6v/q/+r/6v/q/+r/7P/s/+z/7P/q
/+r/6v/q/+n/6f/p/+n/6f/p/+n/6f/p/+n/6f/p/+n/6f/p/+n/6f/p/+n/6f/p/+n/
6f/p/+n/6f/p/+n/6f/p/+n/6v/q/+r/6//r/+3/8f/0//f/AAARACgARgB0AK0A3QAN
AUYBhAG8Ae8BIwJLAkoCGwLeAZ0BPQGeAM3/L/8B//3+/P4M/yj/OP9H/1//dP+F/5T/
of+u/7j/v//E/8n/zv/S/9f/2//f/+H/4v/j/+P/5P/l/+b/5//o/+j/6P/o/+j/6f/p
/+n/6f/q/+v/6//r/+3/7f/t/+3/7f/t/+7/7v/s/+z/7f/t/+3/7f/t/+3/7f/t/+3/
7f/r/+v/6//r/+z/7f/u/+//8P/w//H/8f/x//H/8v/y//L/8v/y//P/8f/x//H/8//0
//T/9P/1//f/+P/4//j/+v/7//z//f/+//7///8BAAIAAwAEAAUABwAIAAoADAANAA4A
EAAQAA8AEQASABMAFAAVABYAFgAWABYAFgAWABYAFQAUABMAEgARABAADgAMAAoACAAH
AAUAAwABAP///v/8//z/+//6//n/+P/3//f/9//3//X/9f/2//b/9v/2//b/9f/z//X/
9f/0//T/8//z//P/8v/x//H/7//u//D/7//u/+3/7f/s/+v/6//p/+n/6f/n/+n/6P/n
/+b/5f/l/+T/4//j/+P/4//i/+L/4v/i/+L/4v/i/+P/4//j/+P/4//j/+P/4//j/+T/
5P/l/+X/5v/p/+n/6v/r/+7/7//v//H/8f/x//H/8f/0//X/9v/3//b/9//4//j/+P/6
//v/+//5//n/+v/6//r/+v/7//v/+//7//v/+//7//r/+v/6//r/+f/4//j/+P/4//j/
9//3//b/9v/1//T/9P/0//P/9f/1//X/9P/y//L/8v/x//H/8f/x//H/8//y//L/8v/w
/+//7//v/+//7v/u/+7/8P/w//D/8P/u/+3/7f/t/+//7//u/+7/7v/u/+7/7v/s/+z/
7P/s/+7/7f/t/+3/6//r/+v/6//r/+v/6//s/+z/7P/s/+z/7v/u/+//7//u/+//7//v
//H/8f/x//H/8P/w//H/8f/x//T/9P/0//T/9P/0//T/9P/0//H/8f/w//D/8f/x//D/
7//y//H/8f/x/+//7v/u/+7/7P/s/+z/7P/t/+z/6//r/+v/6v/p/+n/6f/o/+j/6P/o
/+j/6P/o/+j/6P/o/+j/6P/o/+j/6P/o/+j/6P/n/+f/5//n/+f/5//n/+f/5//n/+f/
5//n/+f/5//n/+f/5//n/+f/5//n/+f/5//n/+f/5//n/+f/5//n/+j/6P/q/+v/6f/r
/+3/8P/z//b/AQAWADAAVACHALsA6wAiAWABngHVAQ0CQQJYAj0CBgLNAYEBBAE/AHH/
C////vj+/P4W/yz/Of9N/2b/ef+I/5f/pP+w/7n/wP/H/8r/zv/T/9f/2//d/+D/4f/h
/+L/4//k/+X/5v/m/+b/5v/m/+f/5//n/+f/6P/p/+n/6f/p/+n/6f/p/+n/6f/q/+r/
6v/q/+v/6//r/+v/6//r/+3/7f/t/+3/7f/t/+3/7f/r/+v/6//r/+z/7P/t/+3/7f/t
/+7/7v/u/+7/7v/v/+//7//v//H/8v/y//L/8//z//T/9P/0//b/9//4//n/+v/6//v/
/f8AAAEAAgADAAMABAAGAAgACQAKAAwADAANAA8AEAARABIAEwAUABQAFgAWABYAFgAW
ABUAFAATABQAEwASABAAEAAOAAwACwAHAAUAAwABAAIAAAAAAP///v/9//z/+//7//v/
+//5//f/+P/4//j/+P/4//f/9f/3//f/9v/2//P/8//z//L/8f/x/+//7v/u/+3/7P/r
/+v/6v/p/+n/5//n/+f/5f/n/+b/5f/k/+X/5f/k/+P/4f/h/+H/4P/g/+D/4P/g/+D/
4P/h/+H/4//j/+P/4//h/+H/4f/i/+L/4//j/+T/5//n/+j/6f/q/+v/6//t/+z/7f/u
/+//8v/z//T/9f/0//X/9v/2//T/9v/3//f/+f/5//r/+v/6//r/+//7//v/+//7//v/
+//6//r/+v/8//v/+v/6//j/+P/4//f/+f/4//j/9//4//j/+P/3//f/9//3//b/9P/0
//T/8//z//P/8//z//P/8v/y//L/9P/z//P/8//x//D/8P/w//D/8P/w//D/8v/x//H/
8f/x//H/8P/w//D/8P/w//D/8P/w//D/8P/w/+//7//v/+//7//v/+//8f/x//H/8v/0
//T/9P/0//T/9P/1//X/9P/1//X/9f/3//f/9//3//r/+v/7//3//P/6//r/+v/6//f/
9//2//b/+v/7//v/+//5//f/9v/1//X/9P/0//T/9P/0//T/9P/z//L/8f/x//H/8P/v
/+//7//u/+7/7v/s/+z/7P/s/+7/7v/u/+7/7v/u/+7/7v/u/+7/7v/t/+3/7f/t/+3/
7f/t/+3/7f/t/+3/7f/t/+3/7f/t/+3/7f/t/+3/7f/t/+3/7f/t/+3/7f/t/+3/7//v
//D/8P/w//H/8f/x//X/+P/9/wIADwAkAD4AXgCRAM0ABQE4AW4BogHRAf8BKQJAAi0C
9gG3AWsB9ABBAHn/A//v/vT++P4S/yr/N/9J/17/c/+E/5X/ov+u/7n/wP/H/9D/1P/Z
/9//4//l/+j/6f/p/+r/6//s/+3/7v/u/+7/7v/u//H/8f/x//H/8P/x//H/8f/z//P/
8//z//P/8//0//T/8v/y//P/8//z//P/8//z//X/9f/1//X/9f/1//X/9f/1//X/9f/1
//T/9P/1//X/9f/1//b/9v/2//b/9v/3//f/9//3//n/+v/6//r/+//9//7//v/+/wAA
AQACAAMABgAGAAcACQAKAAsADAANAA8AEAASABQAFQAWABgAGAAbAB0AHgAfACIAIwAk
ACQAJAAkACQAJAAmACUAJAAjACAAHwAeABwAHAAaABgAFwATABEADwANAAwACgAKAAkA
BgAFAAQAAwABAAEAAQD///3//v/+//7//P/8//v/+f/7//v/+v/6//f/9//3//b/9f/1
//P/8v/w/+//7v/t/+3/7P/r/+v/6//r/+v/6f/p/+j/5//m/+P/4//i/+H/4f/h/+H/
4P/g/+D/4P/g/97/3v/f/9//3//f/9//3//h/+H/4f/i/+T/5f/l/+b/5//n/+j/6f/s
/+3/7f/v//D/8f/y//P/9v/3//j/+f/4//n/+v/6//r//P/9//3//////wAAAAAAAAAA
AQABAP//////////AQAAAAAAAAD+//3//P/8//z//P/8//v/+//6//r/+f/4//j/+P/3
//f/9//3//b/9v/2//b/9f/1//X/9f/1//X/9P/0//T/9P/z//P/8//z//L/8v/y//L/
8v/y//L/8v/x//H/8f/x//H/8P/w//D/8P/w//D/8P/w//D/8P/w/+//7//v/+//7//v
/+//7//v/+//8P/w//D/8P/w//D/8P/x//H/8v/z//P/8//1//X/9f/1//T/9P/1//X/
+f/6//r/+v/6//r/+v/6//r/+v/5//j/9//2//f/9//2//b/+P/5//n/+f/4//X/8//x
//H/8P/w//D/8P/w//D/8P/x//D/7//v/+3/7P/r/+v/6//q/+r/6v/q/+r/6v/q/+r/
6v/q/+r/6v/q/+r/6v/q/+r/6v/p/+n/6f/p/+n/6f/p/+n/6f/p/+n/6f/p/+n/6f/p
/+n/6f/p/+n/6f/p/+n/6f/p/+n/6f/p/+n/6//r/+z/7P/s/+v/7f/t//H/9P/3//7/
CwAgAD4AaAChANMAAwE8AXwBtAHpAR8CSwJQAiUC7AGvAVUBwgDz/0H/Af///vr+CP8i
/zb/Q/9b/3T/hf+S/5//qv+2/73/xP/J/87/0v/V/9n/3f/f/+L/4//j/+T/5f/m/+f/
6P/o/+j/6P/o/+n/6f/p/+n/6v/r/+v/6//r/+v/6//r/+v/6//s/+z/7P/s/+3/7f/t
/+3/7f/t/+3/7f/t/+3/6//r/+v/6//t/+3/7f/t/+7/7v/v/+//7//v//D/8P/w//D/
8P/x/+//7//v//H/8v/y//L/8//z//T/9P/0//b/9//4//n/+v/6//v//f/+////AAAB
AAMABAAGAAgABwAIAAoACgALAA0ADgAPABAAEQASABIAEgASABIAEgASABEAEAAPAA4A
DQAMAAoACAAGAAQAAwABAP///f/7//r/+P/4//f/+P/3//b/9f/1//X/9f/z//P/9P/0
//T/8v/y//H/7//x//H/8P/w/+//7//v/+7/7f/t/+v/6v/s/+v/6v/p/+n/6P/n/+f/
5f/l/+X/4//l/+T/4//i/+H/4f/g/9//3//f/9//3v/e/97/3v/e/97/3v/f/9//3//f
/9//3//f/9//3//g/+L/4//j/+T/5f/l/+b/5//m/+f/5//p/+z/7f/u/+//8P/x//L/
8//y//P/9P/0//T/9v/3//f/9//3//j/+P/4//j/+f/5//f/9//3//f/+f/4//j/+P/6
//n/+P/4//b/9v/2//X/9f/0//T/8//y//L/8v/x//P/8//z//L/8P/w//D/7//v/+//
7//v/+//7v/u/+7/8P/v/+//7//v/+7/7v/u/+7/7v/u/+7/7v/t/+3/7f/t/+3/7P/s
/+z/7P/s/+z/6v/q/+r/6v/s/+v/6//r/+v/6//r/+v/7f/t/+3/7v/u/+7/7v/u/+7/
7v/v/+//8P/x//H/8f/z//P/8//z//T/9P/1//X/9f/2//T/9P/0//T/8//y//H/7//x
//D/8P/y//H/8f/x//H/7f/s/+v/6//s/+z/7P/s/+z/7P/s/+v/6v/p/+n/6f/o/+f/
5//n/+b/5v/m/+b/5v/m/+b/5v/m/+b/5v/m/+b/5v/m/+b/5v/m/+X/5f/l/+X/5f/l
/+X/5f/l/+X/5f/l/+X/5f/l/+X/5f/l/+X/5f/l/+X/5f/l/+X/5f/n/+f/5//n/+f/
6P/o/+j/5//p/+n/7f/u/+//9v8FABoAOABiAJkAzQD7ADgBegG4AfEBKwJXAloCLwL0
AbcBWwHAAOf/N/8B//3+9v4E/yL/Mv9B/1n/cv+B/5D/nf+q/7T/vf/C/8f/yv/O/9P/
1//b/93/3v/f/9//4P/h/+L/4//k/+T/5P/k/+T/5f/l/+X/5f/m/+f/5//n/+f/5//n
/+f/5//n/+j/6P/o/+j/6f/p/+n/6f/p/+n/6f/p/+n/6f/p/+n/6f/p/+v/6//r/+v/
7P/s/+3/7f/r/+v/7P/s/+z/7P/s/+3/7f/t/+3/7//w//D/8P/x//H/8v/y//L/9P/1
//b/9//4//j/+f/7//z//f/+////AQACAAQABgAFAAYACAAIAAkACwAMAA0ADAANAA4A
DgAOAA4ADgAOAA4ADQAMAAsACgAJAAgABgAEAAIAAAD///3/+//5//f/+P/2//b/9f/2
//X/9P/z//P/8//z//H/8f/y//L/8v/0//T/8//x//H/8f/w//D/7//v/+//7v/t/+3/
6//q/+r/6f/o/+f/5//m/+X/5f/l/+X/5f/j/+X/5P/j/+L/4//j/+L/4f/h/+H/4f/g
/+D/4P/g/+D/3v/e/9//3//f/9//3//f/+H/4f/h/+L/4v/j/+P/5P/l/+X/5v/n/+j/
6f/p/+v/6v/r/+z/7f/w//H/8v/z//L/8//0//T/9P/2//f/9//3//f/+P/4//j/+P/5
//n/9//3//f/9//3//b/9v/2//j/9//2//b/9P/0//T/8//1//T/9P/z//T/9P/0//P/
8f/x//H/8P/w//D/8P/v/+3/7f/t/+3/7f/s/+z/7P/u/+3/7f/t/+3/7P/s/+z/7v/u
/+7/7v/s/+v/6//r/+v/6//q/+r/6v/q/+r/6v/s/+z/7P/s/+z/6//r/+v/6//r/+v/
6//t/+3/7f/u/+7/7v/u/+7/7v/u/+//7//w//H/8f/x//P/8//z//P/8v/y//P/8//z
//T/8v/y//L/8v/w/+//7//u//D/8v/z//P/8v/x/+7/7P/r/+v/6v/q/+z/7P/s/+z/
7P/r/+r/6f/n/+f/5v/l/+X/5f/k/+T/5P/k/+T/5P/k/+T/5P/k/+T/5P/k/+T/5P/k
/+T/5P/j/+P/4//j/+P/4//j/+P/4//j/+P/4//h/+H/4f/h/+P/4//j/+P/4//j/+P/
4//j/+P/4//j/+X/5f/l/+b/5P/k/+X/5f/n/+v/8P/z//r/CwAgADoAZACdANcADQFE
AX4BtgHrAR8CRwJMAiUC7AGvAVEBvADp/zP/8f7x/vD+/P4a/yz/Of9P/2L/df+G/5X/
oP+s/7f/vP/D/8r/zv/T/9f/2f/b/97/3//f/+D/4f/i/+P/5P/k/+T/5P/k/+f/5//n
/+f/5v/n/+f/5//n/+f/5//n/+f/5//o/+j/6P/o/+n/6f/p/+n/6f/p/+n/6f/p/+n/
6//r/+v/6//r/+v/6//r/+r/6v/r/+v/6//r/+z/7P/u/+7/7v/v/+3/7f/t/+//8P/w
//D/8f/z//T/9P/0//b/9//4//n/+v/6//v//f8AAAEAAgADAAMABAAGAAgACQAKAAwA
DAAPABEAEgATABYAFwAYABgAGAAYABgAGAAYABcAFgAVABQAEwASABAAEAAOAAwACwAH
AAUAAwABAAAA/v/+//3/+v/5//j/9//3//f/9//1//P/9P/0//T/8//y//D/7f/v/+//
7v/u/+v/6//r/+r/5//n/+X/5P/k/+P/4v/h/+H/4P/f/9//3f/d/93/2//b/9r/2f/Y
/9n/2f/Y/9f/1f/V/9X/1P/U/9T/1P/U/9L/0v/T/9P/1f/V/9X/1f/X/9f/1//Y/9j/
2f/Z/9r/3f/d/97/3//g/+H/4f/j/+b/5//o/+n/6v/r/+z/7f/u/+//8P/w//D/8v/z
//P/8//z//T/9P/0//T/9f/1//X/9f/1//X/9f/0//T/9P/0//P/8v/y//L/8v/y//H/
7//u/+7/7f/s/+z/7P/r/+v/6//r/+r/6v/q/+r/6f/p/+n/6f/p/+n/6P/o/+j/5v/l
/+X/5f/n/+b/5v/m/+b/5v/m/+b/5v/l/+X/5f/l/+X/5P/k/+L/4v/i/+L/4v/i/+L/
4v/i/+H/4f/h/+H/4f/h/+H/4f/h/+H/4v/g/+D/4P/g/+H/4v/k/+X/5v/n/+f/5//l
/+X/5f/l/+T/5P/l/+X/5f/m/+j/6P/o/+j/5v/m/+b/5v/l/+T/4v/h/+H/4v/l/+f/
5v/l/+T/4f/g/9//3//e/+D/4P/g/+D/4P/g/9//3v/d/93/3f/c/9n/2f/Z/9j/2v/a
/9r/2v/a/9r/2v/a/9j/2P/Y/9j/2P/Y/9j/2P/Y/9f/1//X/9f/1//X/9f/1//X/9f/
1//X/9f/1//X/9f/1//X/9f/1//X/9f/1//V/9X/1f/V/9X/1f/V/9X/1v/W/9b/1//X
/9f/2//g/+P/6v/3/w4AKgBSAIcAvwDxACQBXgGWAckB+QElAi4CCwLQAZEBOwGyAO3/
N//p/uP+5P7u/gr/HP8p/z3/VP9n/3b/g/+Q/5z/pf+q/6//tP+6/7//w//F/8n/yv/L
/8v/zP/N/87/z//Q/9D/0P/Q/9D/0f/R/9H/0f/S/9P/0//T/9P/0//T/9P/0f/R/9L/
0v/U/9T/1f/V/9P/0//T/9P/0//T/9P/0//V/9X/1f/V/9P/0//T/9P/0v/S/9P/0//T
/9P/1P/U/9T/1P/U/9X/1f/V/9X/1//Y/9j/2P/Z/9n/2v/a/9r/3P/d/97/3//e/97/
3//h/+L/4//k/+X/5//o/+r/7P/t/+7/8P/w//H/8//0//X/9P/1//b/9v/4//j/+P/4
//j/9//2//X/8v/x//D/7v/s/+r/6P/n/+X/4//h/9//3v/c/9z/2//a/9n/2P/X/9f/
1//X/9X/0//U/9T/1P/U/9T/0//R/9P/0//S/9L/z//P/8//zv/N/83/y//K/8r/yf/I
/8f/x//G/8X/xf/F/8X/xf/D/8P/wv/B/8D/v/+//77/vf+9/73/vf+8/7z/vP+8/7z/
uv+6/7v/u/+7/7v/u/+7/73/vf+9/77/vv+//7//wP/B/8H/wv/D/8T/xf/F/8f/yP/J
/8r/y//M/83/zv/P/87/z//Q/9D/0v/U/9X/1f/V/9X/1v/W/9T/1P/V/9X/1f/V/9X/
1f/T/9L/0v/S/9L/0f/Q/9D/0P/Q/9D/z//P/87/zv/N/8z/zP/M/8v/y//L/8v/yv/K
/8r/yv/J/8n/yf/J/8n/x//G/8b/xv/G/8X/xf/F/8X/xP/E/8T/xP/E/8T/xP/E/8P/
w//D/8P/w//C/8L/wv/C/8L/wv/A/8D/wP/A/8D/v/+//7//v/+//7//v/+//7//v//A
/8L/wv/C/8L/xP/E/8X/xf/F/8X/xP/D/8X/xf/F/8X/xv/G/8f/x//H/8j/yP/I/8j/
yP/H/w==
         </WaveFormData>
      </LeadData>
      <LeadData>
         <LeadByteCountTotal>10000</LeadByteCountTotal>
         <LeadTimeOffset>0</LeadTimeOffset>
         <LeadSampleCountTotal>5000</LeadSampleCountTotal>
         <LeadAmplitudeUnitsPerBit>4.88</LeadAmplitudeUnitsPerBit>
         <LeadAmplitudeUnits>��V</LeadAmplitudeUnits>
         <LeadHighLimit>2147483647</LeadHighLimit>
         <LeadLowLimit>268435456</LeadLowLimit>
         <LeadID>V3</LeadID>
         <LeadOffsetFirstSample>0</LeadOffsetFirstSample>
         <FirstSampleBaseline>0</FirstSampleBaseline>
         <LeadSampleSize>2</LeadSampleSize>
         <LeadOff>FALSE</LeadOff>
         <BaselineSway>FALSE</BaselineSway>
         <ExcessiveACNoise>FALSE</ExcessiveACNoise>
         <MuscleNoise>FALSE</MuscleNoise>
         <LeadDataCRC32>1525485146</LeadDataCRC32>
         <WaveFormData>
+P/4//j/+P/4//j/+P/4//r/+v/6//r//P/8//z//P/+//7//v/+/wAAAAAAAAAAAAAA
AAAAAAACAAIAAgACAAIAAgACAAIAAAAAAAAAAAD+//7//v/+//z//P/8//z/+f/4//f/
9v/0//T/9P/0//T/9P/0//T/9v/2//b/9v/4//j/+P/4//r/+v/6//r//P/8//z//P/8
//z//P/8//r/+v/6//r/+v/6//r/+v/4//j/+P/4//b/9v/2//b/9P/0//T/9P/0//T/
9P/0//L/8v/y//L/8P/w//D/8P/w//D/8P/w//D/8P/w//D/8v/y//L/8v/0//T/9P/0
//b/9v/2//b/9//4//n/+v/8//z//P/8//3//v///wAAAAAAAAAAAAACAAIAAgACAAIA
AgACAAIABAAEAAQABAACAAIAAgACAAQABAAEAAQABAAEAAQABAACAAIAAgACAAAAAAAA
AAAAAAAAAAAAAAAAAAAAAAAAAP7//v/+//7//v/+//7//v/8//z//P/8//r/+v/6//r/
+v/6//r/+v/6//r/+v/6//r/+v/6//r/+P/4//j/+P/4//j/+P/4//j/+P/4//j/9v/2
//b/9v/2//b/9v/2//b/9v/2//b/9v/2//b/9v/0//T/9P/0//b/9v/2//b/9v/2//b/
9v/4//j/+P/4//n/+v/7//z//P/8//z//P/8//z//P/8//7//v/+//7/AAAAAAAAAAAA
AAAAAAAAAP3//P/8//3//f/9//3//f/9//z/+v/5//n/+f/3//n/+f/5//n/+P/6//j/
+P/3//f/9v/1//X/8//z//P/8v/y//L/8v/y//L/8v/y//L/8P/w//D/8P/w//D/8P/w
//H/8f/x//H/8f/x//H/8f/z//P/8//z//P/8//z//P/8//z//P/8//z//P/8//z//P/
8//z//T/9P/0//T/9f/z//P/8//z//H/8P/t/+v/8P/6/woAJQBKAHYAoADSABEBVgGS
AcYB+QEYAhAC6wG8AXsBGAGRAAcAvv+t/6D/k/+T/5P/k/+c/6X/rf+3/7//xv/M/9P/
1//Z/9z/3v/h/+X/6P/o/+r/6v/r/+z/7P/s/+z/7f/t/+3/7v/u//D/8P/x//H/8P/w
//D/8P/w//H/8f/x//H/8f/y//L/8v/y//L/8v/z//P/8//z//P/8//z//P/8//z//P/
8v/w//H/8f/w//L/8v/y//L/8v/y//L/8v/w//D/8P/w//H/8f/x//H/8v/y//L/8v/z
//P/8//z//L/8v/z//P/9f/1//X/9f/4//j/+f/5//f/+P/4//n/+f/6//v/+//7//v/
+//8//z//f/9//3//P/8//v/+v/6//r/+f/3//j/+P/3//f/9v/1//T/8//y//H/8P/v
//H/8P/w//D/8P/w//D/8f/x//H/8f/z//b/9v/2//j/+P/4//j/+P/7//v/+//6//z/
/P/8//z/+v/6//n/+f/5//j/+P/4//j/+P/4//j/9v/2//X/9f/3//b/9f/1//P/8v/x
//H/8f/x//H/8f/y//L/8v/x//P/8v/y//L/8//z//P/9P/y//L/8v/z//P/8//1//X/
9f/3//f/+P/5//n/+//8//z//f/9//3///8AAAAAAAABAAEAAQACAAAAAAABAAEAAQAB
AAIAAgACAAIAAgACAAIAAgACAAIAAgACAAIAAgACAAEAAQABAP///v/+//7///////7/
/v/+//7//f/9//3//f/9//z//P/8//v/+//7//r/+v/6//r/+f/5//n/+f/5//n/+f/4
//j/+P/4//r/+v/6//r/+P/4//j/+P/2//X/9f/1//b/9//3//j/+P/5//n/+f/3//f/
9//3//f/9//3//f/9v/2//f/9//2//b/9//3//f/9//4//j/9//4//j/+P/2//b/9v/3
//n/+f/6//r/+f/8//z//P/8//z//P/8//z//P/+//7//v/+/wAAAAAAAAAAAgACAAIA
AgABAAAA/v/8//z//f/9//3//f/9//3//P/6//n/+f/5//f/+f/5//n/+f/4//j/9v/2
//X/9f/0//P/8//z//P/8//y//L/8v/y//L/8v/y//L/8v/y//L/8v/y//L/8v/y//L/
8f/x//H/8f/x//H/8f/x//H/8f/x//H/8f/x//H/8f/x//H/8f/x//H/8f/x//H/8f/x
/+//8P/w//D/8v/z//P/8//z//P/8f/w/+3/6//s//b/BgAfAEIAbgCaAMgAAwFIAYoB
wAHzARoCGgL5Ac4BkQE0Aa0AGwDE/6//ov+R/43/jf+P/5b/n/+n/6//uf/A/8j/z//T
/9f/2v/c/+H/5f/m/+j/6P/o/+n/6v/s/+z/7P/t/+v/6//s/+z/7P/s/+3/7f/u/+7/
7v/u/+7/7//v/+//7f/t/+7/7v/u/+7/7v/u/+//7//v/+//7//v/+//7//v/+//7//u
/+z/7f/t/+z/7v/u/+7/7v/u/+7/7v/u//D/8P/w//D/9P/1//b/9//4//j/+P/4//f/
9//3//f/+P/4//n/+f/7//v/+//7//z//P/9//3//f/+//7//////wAAAQABAAEAAQAB
AAIAAgADAAMAAwADAAQABAAEAAIAAgABAP//AAAAAP/////8//v/+v/5//j/9//2//X/
9f/0//T/9P/0//T/9P/1//P/8//z//X/9v/2//b/+P/6//r/+v/6//n/+f/5//j/+v/6
//r/+v/6//r/+f/5//n/+P/4//j/9P/0//T/9P/0//T/8//z//X/9P/z//P/8f/w/+//
7//x//H/8f/x//D/8P/w/+//7f/s/+z/7P/v/+//7//w//D/8P/w//H/8f/x//P/8//z
//X/9f/2//X/9f/3//j/+f/7//z//f///wAAAAAAAP///////wAAAgACAAMAAwADAAMA
BAAEAAQABAAEAAQABAAEAAQABAAEAAQABAAEAAQAAwADAAMAAwACAAIAAgABAAEAAAAA
AAAAAAD//////////////v8AAAAA/////////v/+//7//P/7//v/+//9//3//f/9//7/
/v/+//7//v/+//7//v/8//z//P/8//z/+//7//v//f/9//z//P/8//3//f/9//v/+//7
//v//f/9//3//f/+//7///////7//v///////////wAAAAABAAIAAgACAAIAAgACAAMA
AwADAAQABAAHAAYABgAGAAYABgAIAAgACAAHAAQABAAFAAUABQAFAAUABQAGAAQAAwAD
AAEA//8BAAEAAQABAAAAAAD+//7//f/9//z/+//7//v/+//7//r/+v/6//r/+v/6//r/
+v/6//r/+v/6//r/+v/4//j/+P/3//f/9//3//f/9//3//f/9//3//f/9//3//n/+f/5
//n/+f/5//n/+f/3//f/9//3//f/9//4//j/+P/4//n/+f/5//n/+f/5//j/9f/1//r/
CAAaADkAYgCSAMYA+gA7AYABwAH4ASsCRAI0AgcCzgF9AQgBbwDn/6z/o/+Y/4//jf+L
/4v/lP+d/6X/r/+5/8D/yv/R/9f/2//g/+T/5//p/+z/7v/w//D/8f/y//L/8v/y//P/
8//z//T/9P/2//b/9//3//b/9v/2//b/+P/5//n/+f/3//f/+P/4//j/+P/4//j/+f/5
//n/+f/5//n/+f/5//n/+f/5//j/+v/7//v/+v/6//r/+v/6//r/+v/6//r/+v/6//r/
+v/7//v/+//7//r/+v/6//r//f/9//3//f8AAAAAAQABAAEAAQABAAEAAgACAAMAAwAF
AAYABgAHAAcACAAJAAkACQAJAAkACgAKAAsACwALAAsADAAMAAwADAAMAAsACQAIAAgA
BwAHAAYABQAEAAMAAgABAAAA//////7//v/+//z//P/8//3//f/9//3///8AAAAAAAAC
AAQABAAEAAQABQAFAAUABAAEAAQABAAEAAIAAgABAAEAAQAAAAAAAAD+//7//v/+//z/
/P/7//v/+//6//n/+f/5//j/9//3//X/9f/1//X/9P/0//T/8//1//T/9P/0//X/9f/1
//b/9v/2//b/9//3//f/+f/5//n/+//7//z//////wEAAgACAAMAAwADAAUABgAGAAYA
BwAHAAcACAAKAAoACwALAAkACQAKAAoACgAKAAoACgAMAAwADAAMAAoACgAKAAoACgAJ
AAkACQAHAAYABgAGAAcABwAGAAYABgAGAAUABQAFAAUABQAEAAIAAgABAAEAAQAAAAAA
AAAAAP//////////////////AAAAAAAAAAD+//7//v/+//7//v/+//7//v/9//3//f/9
//3//P/8//z//f/9//3/+//7//v/+//9//3//f/9//r/+v/7//v//P/8//3//f/8//v/
+//6//v//P/8//z//P/8//z//f//////AAAAAAEAAAAAAAAAAAAAAAIAAgACAAIABAAE
AAQABAAEAAQABAAEAAIAAQAAAAAA//////////8BAAEAAAD+//3//f/9//v//f/9//3/
/f/+//7//P/8//n/+f/4//f/9//3//f/9//2//b/9v/2//b/9v/2//b/9v/2//b/9v/0
//T/9P/0//T/8//z//P/8//z//P/8//z//P/8//z//P/8//z//P/8//z//P/8//z//P/
8//z//P/8//z//P/9P/0//T/9P/1//X/9f/1//P/8f/w/+//7//2/wIAGAA5AGQAjgC6
APIANQF4AbQB6gEXAiYCDALhAaoBWwHiAFEA3f+0/6f/mP+R/5H/k/+X/6D/p/+v/7f/
v//I/87/0//X/9v/3v/g/+P/5f/m/+j/6v/q/+v/7P/s/+z/7P/t/+3/7f/u/+7/7v/u
/+//7//u/+7/7v/u//D/8f/x//H/8f/x//L/8v/y//L/8v/y//H/8f/x//H/8f/x//H/
8f/x//H/8f/w//L/8//z//L/8v/y//L/8v/y//L/8v/y//L/8v/y//L/8//z//P/8//0
//T/9P/0//X/9f/1//X/9v/2//f/9//5//n/+f/5//r/+v/7//v/+//8//z//f/7//z/
/f/9//3//f/9//7/AAABAAEAAQD//wAAAAAAAP7//v/9//v/+v/6//n/+f/4//f/9v/1
//T/8//y//H/8//y//L/8v/y//L/8v/z//P/8//z//X/9P/0//T/9v/2//b/9v/2//f/
9//3//b/+P/4//j/+P/4//j/9//3//f/9v/2//b/9P/0//T/9P/0//T/8//z//P/8v/x
//H/8f/w/+//7//v/+//7//v/+7/7v/u/+3/7//u/+7/7v/t/+3/7f/u//D/8P/w//H/
7//v//H/8f/x//P/8//0//P/8//1//b/9v/3//f/9//5//r/+v/6//v/+//7//z//P/8
//3//f/7//v//P/8//z//P/8//z//P/8//z//P/8//z//P/8//r/+f/5//n/+//6//r/
+v/3//f/9v/2//b/9v/1//X/9//3//f/9v/2//b/9f/1//X/9P/0//T/9P/z//P/8//1
//X/9f/1//T/9P/0//T/8v/y//L/8v/y//L/8v/y//L/8f/x//H/8f/x//D/8P/u/+//
7//v//H/8f/x//H/8f/x//H/8f/w//D/8f/x//D/8P/x//H/8f/x//L/8v/z//T/9P/0
//T/9P/0//X/9f/1//b/9v/3//b/9v/2//b/9v/4//j/+P/4//X/9P/0//X/8//z//P/
8//2//b/9f/1//T/8//w//H/8f/x//H/8P/y//D/8P/v/+//7v/t/+3/7f/t/+3/7P/q
/+r/6v/q/+z/7P/s/+z/7P/s/+z/7P/s/+z/7P/s/+v/6//r/+v/6//r/+v/6//r/+v/
6//r/+v/6//r/+v/6//r/+v/6//r/+v/6//r/+v/6//r/+z/7P/s/+z/7f/t/+3/6//r
/+v/6v/n/+X/6v/y/wQAHQBCAGwAlgDIAAUBSAGIAb4B7wEQAgoC5wG6AXkBGAGPAAMA
uP+n/5r/jf+L/4v/jf+U/53/pf+t/7X/vv/G/8v/0f/T/9b/2v/d/9//4P/i/+T/5P/l
/+b/6P/o/+j/6f/n/+f/6P/o/+j/6P/p/+n/6v/q/+r/6v/q/+v/6//r/+v/6//s/+z/
7P/s/+z/7P/t/+3/7f/t/+3/7f/t/+3/7f/t/+3/7P/s/+3/7f/s/+z/7P/s/+z/7P/s
/+z/7P/s/+z/7P/s/+3/7f/t/+3/7v/u/+7/7v/v/+//7//v/+7/7v/v/+//8f/x//H/
8f/y//L/8//z//P/9P/0//X/9f/2//f/9//3//f/9//4//r/+//7//v/+f/6//r/+v/6
//r/+f/3//j/+P/3//f/9v/1//T/8//w/+//7v/t/+//7v/u/+7/7v/u/+7/7//v/+//
7//x//L/8v/y//T/9P/0//T/9P/1//X/9f/0//T/9P/0//T/8v/y//H/8f/x//D/8P/w
/+7/7v/u/+7/7v/u/+3/7f/t/+z/6//r/+3/7P/r/+v/6//r/+v/6//q/+r/6v/p/+n/
6P/o/+j/6f/p/+n/6v/o/+j/6P/p/+n/6f/r/+v/7f/v/+//8P/x//H/8//0//T/9f/1
//X/9//4//j/+P/5//n/+f/6//r/+v/7//v/+//7//z//P/8//z//P/8//z//P/8//z/
/P/8//z//P/8//v/+//7//v/+v/6//r/+f/5//j/+P/4//j/9//3//f/9//3//b/9v/2
//X/9f/1//T/9P/0//T/8//z//P/8//z//P/8//y//L/8v/y//L/8v/y//L/8v/y//L/
8v/y//H/8f/x/+//7//u/+7/8P/x//H/8f/x//H/8f/x//H/8f/x//H/8v/y//P/8//0
//T/9f/1//f/9//4//j/+P/4//f/9v/4//j/+P/5//3//f/+//7//v/8//z//P/8//n/
+P/4//n/+//7//v/+//5//j/9v/1//X/9f/z//X/9f/1//X/9P/0//L/8v/x//H/8P/v
/+//7//v/+//7v/u/+7/7v/u/+7/7v/u/+7/7P/s/+z/7P/s/+z/7P/s/+3/7f/t/+3/
7f/t/+3/7f/t/+3/7f/t/+3/7f/t/+3/7f/t/+3/7f/t/+3/7f/t/+3/7f/t/+7/8P/w
//D/8f/x//H/8f/x//H/8P/t/+v/8P/6/wgAHwBGAHQAqADaABUBWAGcAdYBDQI0AjYC
EwLgAZsBNgGrABEAsv+b/5L/h/+F/4X/g/+I/5P/m/+j/63/tv/A/8f/zf/R/9b/2v/d
/+H/5P/m/+b/5v/n/+j/6v/q/+r/6//r/+v/7P/s/+z/7P/t/+3/7v/u/+7/7v/u/+//
7//v/+//7//w//D/7v/u/+7/7v/v/+//7//v/+//7//v/+//7//v/+//7v/u/+//7//u
//D/8P/w//D/8P/w//D/8P/u/+7/7v/u/+//7//v/+//8P/w//D/8P/x//H/8f/x//L/
8v/z//P/9f/1//X/9f/2//b/9//3//n/+v/6//v/+//8//3//f/9//3//f/+//7/////
//////8AAAAAAAAAAAAA///9//z//P/7//v/+v/5//j/9//0//P/8v/x//H/8P/w//D/
8P/w//D/8f/x//H/8f/z//L/8v/y//T/9P/0//T/9P/1//X/9f/0//T/9P/0//T/9P/0
//P/8//x//D/8P/w/+7/7v/u/+7/7v/u/+3/7f/r/+r/6f/p/+n/6P/n/+f/5//n/+f/
5//m/+b/5v/l/+X/5P/k/+T/4//j/+P/5P/k/+T/5P/l/+f/5//p/+n/5//p/+n/6v/r
/+v/7f/u/+7/7//v/+//8f/y//L/8v/1//X/9f/2//j/+P/5//n/+f/5//r/+v/6//r/
+v/6//r/+v/6//r/+v/6//r/+v/6//n/+f/5//n/+P/4//j/9//3//b/9v/0//T/8//z
//P/8//z//L/9P/0//P/8//z//L/8v/y//L/8f/x//H/8f/x//H/8f/y//L/8v/y//D/
8P/w//D/8P/w//D/8P/w/+//7//v//H/8f/w//D/8P/x//H/8f/v/+//7//v/+//7//v
/+//7v/u/+//7//w//D/8f/x//H/8f/y//L/8//0//T/9P/2//b/9v/3//f/9//4//j/
+f/8//z//P/8//z//P/8//z//P/7//r/+f/4//n/+P/4//n/+f/5//n/+f/3//b/9P/z
//P/8//x//P/8//z//P/8v/y//D/8P/v/+//7v/t/+3/7f/t/+3/7P/u/+7/7v/u/+z/
7P/s/+z/7P/s/+z/7P/s/+z/7P/s/+v/6//r/+v/7f/t/+3/7f/t/+3/7f/t/+3/7f/t
/+3/7f/t/+3/7f/t/+3/7f/t/+v/6//r/+z/7v/u/+7/7//v/+//7//t/+3/6v/p/+n/
7v/4/wwAKwBUAIAArADiACMBZgGiAdYBBwIcAgYC3wGsAWEB8ABfAOP/rv+j/5T/i/+L
/43/kf+a/6X/rf+z/7v/xP/M/9H/1f/X/9r/3v/h/+P/5P/k/+b/5v/n/+j/6P/o/+j/
6f/r/+v/7P/s/+z/7P/t/+3/7P/s/+z/7P/u/+//7//v/+//7//w//D/8P/w//D/8P/x
//H/8f/x//H/8f/x//H/8f/x//H/8P/w//H/8f/w//D/8P/w//D/8P/w//D/8P/w//D/
8P/w//H/8f/x//H/8v/y//L/8v/z//P/8//z//T/9P/1//X/9//3//f/9//4//j/+f/5
//v//P/8//3/+//8//3//f/9//3//f/+//z//f/9//3//f/+//7//v/+//7//f/7//r/
+v/5//n/9v/1//T/8//0//P/8v/x//H/8P/w//D/8v/y//L/8//z//P/8//1//b/9v/2
//j/+P/4//j/+P/5//n/+f/4//j/+P/4//j/+P/4//f/9//3//b/9v/2//T/9P/0//T/
9P/0//P/8//x//D/7//v//H/8P/v/+//7f/t/+3/7f/u/+7/7v/t/+//7v/u/+7/7f/t
/+3/7v/u/+7/7v/v/+//7//x//H/7//x//H/8v/x//H/8//0//b/9//3//f/+f/6//r/
+v/7//v/+//8//z//P/9//3//f/9//7//v/+//7//v/+//7//v/+//7//v/+//7//v/8
//v/+//7//v/+v/6//r/+//7//r/+v/6//r/+f/5//n/+f/5//j/+P/4//f/9//3//b/
9v/2//b/9f/1//X/9//3//f/9//2//b/9v/2//b/9v/2//b/9v/2//b/9v/2//X/9f/1
//X/9f/0//T/9P/1//X/9f/1//X/9f/1//X/9f/1//X/9v/2//f/9//4//j/+f/5//n/
+f/6//r/+//8//z//P/8//z//P/9//////8AAAAAAQAAAAAAAAAAAAAA///+//3/+//7
//z//v////3//f/9//3/+v/4//f/9//5//f/+f/5//n/+f/4//j/9v/2//X/9f/y//H/
8f/x//P/8//y//L/8v/y//L/8v/w//D/8P/w//D/8P/w//D/8P/w//D/7//x//H/8f/x
//H/8f/x//H/8f/x//H/8f/v/+//7//v//H/8f/x//H/8f/x//H/8f/x//H/8v/y//L/
8v/z//P/8//z//P/8f/u/+v/6//y//7/EgAxAFgAgACsAOIAIQFkAaAB0gH/ARAC+gHT
AaIBVQHmAFUA3/+y/6n/mP+P/5H/k/+V/57/p/+v/7f/v//I/87/0//X/9v/3P/e/+H/
5f/m/+b/6P/o/+n/6v/q/+r/6v/r/+3/7f/u/+7/7P/s/+3/7f/u/+7/7v/u/+7/7//v
/+//7//v//D/8P/w//D/8P/w//H/8f/x//H/8f/x//H/8f/x//H/8f/w//L/8//z//L/
8v/y//L/8v/y//L/8v/y//L/8v/y//L/8//z//P/8//0//T/9P/0//X/9f/1//X/9v/2
//f/9//3//f/9//3//r/+v/7//v/+//8//z//f/7//z//f/9//3//f/9//7//v//////
///9//7//v/+//7//v/9//v//P/8//v/+//6//n/+P/3//b/9f/0//P/8//y//L/8v/0
//T/9P/1//f/9//3//n/+P/4//j/+v/8//z//P/8//3//f/9//z//P/8//z//P/8//z/
+//7//n/+P/4//j/+P/4//j/+P/4//j/9//3//f/9v/1//X/9f/0//P/8//z//P/8//z
//L/8v/y//H/8f/w//D/8P/x//H/8f/y//D/8P/w//H/8f/x//P/8//z//X/9f/2//f/
9//5//r/+v/7//v/+//7//z//P/8//3//f/9//7//v/+////////////AAAAAAAAAAAA
AAAAAAAAAAAAAAAAAAAAAAAAAAAA///////////+//7//v/9//3//P/8//z//P/7//v/
+//7//v/+v/6//r/+f/5//v/+v/6//r/+P/3//f/9//5//n/+f/5//j/+P/4//j/+P/4
//j/+P/4//j/+P/4//b/9f/1//X/9//3//b/9v/2//f/9//3//f/9//3//f/9//3//f/
9//2//b/9//3//r/+v/7//v/+//7//z//P/7//z//P/8//7//v/+/////////wAAAAAB
AAAAAAAAAAAAAAD+//3//P/8//3//f/9//3/+//7//r/+P/5//n/+f/3//n/+f/5//n/
+P/4//b/9v/3//f/9v/1//X/9f/1//X/9v/2//b/9v/2//b/9v/2//T/9P/0//T/9P/0
//T/9P/0//P/8//z//X/9f/1//X/9f/1//X/9f/z//P/8//z//X/9f/1//X/9f/1//X/
9f/1//X/9f/1//b/9v/2//b/9//3//f/9//1//X/9P/x//H/+P8CABQAMwBeAIwAvADy
ADEBdgG0AewBGwIyAh4C8wHAAXEB/gBnAOP/sP+n/5r/kf+P/4//kf+a/6P/q/+z/7v/
xP/O/9P/2f/b/+D/5P/n/+n/7P/u/+//7v/u/+7/8P/w//D/8f/x//H/8v/y//L/8v/z
//P/9P/0//T/9P/0//X/9f/1//X/9f/2//b/9v/2//b/9v/3//f/9//3//X/9f/1//X/
9f/1//X/9P/0//X/9f/0//T/9P/0//T/9P/0//T/9P/0//T/9P/0//X/9f/1//X/9v/2
//b/9v/3//f/9//3//j/+P/5//n/+//7//v/+//8//z//f/9//3//v/+//////8AAAEA
AQABAAEAAQACAAIAAwADAAMAAwAEAAQABAAEAAQAAwABAAIAAgABAAEAAAD///7//f/8
//v/+v/5//f/9v/2//b/9v/2//b/9//5//n/+f/7//r/+v/6//z/+v/6//r/+v/9//3/
/f/8//z//P/8//z/+v/6//n/+f/5//j/+P/4//T/9P/0//T/9P/0//P/8//x//D/7//v
//H/8P/v/+//7f/t/+3/7f/u/+7/7v/t/+3/7P/s/+z/7//v/+//8P/u/+7/7v/v/+//
7//x//H/8f/z//P/9P/1//X/9//4//r/+//7//v///8AAAAAAAABAAEAAQACAAQABAAF
AAUAAwADAAQABAAEAAQABAAEAAQABAAEAAQABAAEAAQABAAEAAMAAwADAAMAAgACAAIA
AQABAAAAAAD+//7//f/9//3//f/9//z//P/8//v/+//7//r/+v/6//r/+f/5//n/+//7
//v/+//6//r/+v/6//r/+v/6//r/+v/6//r/+v/6//n/+f/5//n/+f/4//j/+P/5//n/
+f/3//f/9//3//n/+f/5//n/+P/4//n/+f/4//j/+f/5//v/+//8//z//f/+//7//v/+
//7//v////////8AAAAAAQAAAAIAAgACAAIAAgACAAIAAgABAAAA/v/8//3///8AAAEA
AAD///7//P/8//v/+//7//v//f/9//3/+//6//r/+P/4//f/9//2//f/9//3//f/9f/0
//T/9P/0//T/9P/0//L/8v/y//L/9P/0//T/9P/2//b/9f/1//X/9f/1//X/9f/1//X/
9f/z//P/8//z//P/8//z//P/9f/1//X/9f/1//X/9f/1//P/9P/0//T/9P/1//X/9f/3
//f/9f/0//H/8f/2/wIAFAAzAFwAigC4AOwAKwFwAa4B5gEZAjQCJAL7AcgBfQEQAX8A
9/+4/6v/oP+V/5X/k/+V/57/p/+x/7f/wf/K/9D/1//b/9//4v/m/+n/7f/u//D/8v/y
//P/9P/0//T/9P/1//X/9f/2//b/9v/2//f/9//4//j/+P/4//j/+f/5//n/+f/5//r/
+v/6//r/+v/6//v/+//7//v/+//7//v/+//7//v/+//6//r/+//7//r/+v/6//r/+v/8
//z//P/8//r/+v/6//r/+//7//v/+//+//7//v/+////////////AAAAAAEAAQABAAEA
AQABAAQABAAFAAUABQAGAAYABwAHAAgACQAJAAsACwALAAwACgALAAsACwALAAwADAAM
AAwADAALAAkACgAKAAkACQAIAAcABgAFAAQAAwACAAEAAQAAAAAAAAAAAAAAAAABAAEA
AQABAAMABAAEAAQABgAIAAgACAAIAAkACQAJAAgACAAIAAgACAAIAAgABwAHAAkACAAI
AAgABgAGAAYABgAGAAYABQAFAAUABAADAAMAAwACAAEAAQABAAEAAQABAAAAAAAAAP//
AQAAAAAAAAD///////8AAAIAAgACAAMAAwADAAUABQADAAUABQAGAAcABwAJAAoACgAL
AAsACwANAA4ADgAOAA8ADwAPABAAEAAQABEAEQARABEAEgASABIAEgASABIAEgASABIA
EgAQABAAEAAQABAADwAPAA8ADwAOAA4ADgAPAA8ADgAOAA4ADgANAA0ACwALAAsACgAK
AAoACQAJAAkACAAIAAgACgAJAAkACQAHAAcABwAHAAgACAAIAAgACAAIAAgACAAIAAgA
CAAIAAgABwAHAAcABwAHAAYABgAEAAUABQAFAAUABQAFAAUABwAHAAcABwAGAAYABwAH
AAoACgALAAsACwALAAwADAALAAwADAAMAAwADAAMAA0ADwAPABAAEAAPABAAEAAQABAA
EAAPAA==
         </WaveFormData>
      </LeadData>
      <LeadData>
         <LeadByteCountTotal>10000</LeadByteCountTotal>
         <LeadTimeOffset>0</LeadTimeOffset>
         <LeadSampleCountTotal>5000</LeadSampleCountTotal>
         <LeadAmplitudeUnitsPerBit>4.88</LeadAmplitudeUnitsPerBit>
         <LeadAmplitudeUnits>��V</LeadAmplitudeUnits>
         <LeadHighLimit>2147483647</LeadHighLimit>
         <LeadLowLimit>268435456</LeadLowLimit>
         <LeadID>V4</LeadID>
         <LeadOffsetFirstSample>0</LeadOffsetFirstSample>
         <FirstSampleBaseline>0</FirstSampleBaseline>
         <LeadSampleSize>2</LeadSampleSize>
         <LeadOff>FALSE</LeadOff>
         <BaselineSway>FALSE</BaselineSway>
         <ExcessiveACNoise>FALSE</ExcessiveACNoise>
         <MuscleNoise>FALSE</MuscleNoise>
         <LeadDataCRC32>160810139</LeadDataCRC32>
         <WaveFormData>
8P/w//D/8P/w//D/8P/w//L/8v/y//L/8v/y//L/8v/y//L/8v/y//L/8v/y//L/9P/0
//T/9P/1//b/9//4//j/+P/4//j/+P/4//j/+P/2//b/9v/2//T/9P/0//T/9P/0//T/
9P/0//T/9P/0//T/9P/0//T/9v/2//b/9v/4//j/+P/4//j/+P/4//j/9v/2//b/9v/4
//j/+P/4//b/9v/2//b/9v/2//b/9v/0//T/9P/0//T/9P/0//T/8v/y//L/8v/w//D/
8P/w//D/8P/w//D/8P/w//D/8P/w//D/8P/w//D/8P/w//D/8v/y//L/8v/0//T/9P/0
//b/9v/2//b/+P/4//j/+P/4//j/+P/4//j/+P/4//j/+v/6//r/+v/6//r/+v/6//r/
+v/6//r//P/8//z//P/6//r/+v/6//r/+v/6//r/+v/6//r/+v/4//j/+P/4//j/+P/4
//j/+P/4//j/+P/4//j/+P/4//b/9v/2//b/9v/2//b/9v/0//T/9P/0//T/9P/0//T/
9v/2//b/9v/2//b/9v/2//T/9P/0//T/9P/0//T/9P/0//T/9P/0//T/9P/0//T/9P/0
//T/9P/y//L/8v/y//L/8v/y//L/8v/y//L/8v/y//L/8v/y//L/8v/y//L/8v/y//L/
8v/0//T/9P/0//b/9v/2//b/9v/2//b/9v/2//b/9v/2//j/+P/4//j/+f/6//v//P/8
//z//P/8//r/+P/3//f/9//3//b/9v/4//f/9v/1//L/8v/y//P/8//z//L/8f/z//L/
8f/w//D/8P/v/+//7f/t/+z/7P/u/+7/7v/u/+z/7P/s/+z/7P/s/+z/7P/t/+3/7f/t
/+3/7f/t/+3/7f/t/+3/7f/t/+3/7f/t/+3/7f/t/+3/6//r/+r/6v/r/+v/6//r/+v/
6//r/+v/7f/t/+3/7f/s/+z/7P/q/+j/5P/g/93/3//l//H/BAAdADwAWgB+AK0A4QAR
ATcBWAF0AX8BdQFeATMB9ACpAGgAPQAlAA8A+v/m/9n/0//R/83/y//N/9L/1f/Y/9z/
3v/g/+L/4//l/+b/5//o/+f/5//n/+f/5//n/+f/5//o/+j/6P/o/+j/6P/o/+j/6v/q
/+v/6//r/+v/6//r/+r/6v/q/+r/6v/q/+r/6v/s/+z/7P/s/+z/7P/s/+z/7P/s/+v/
6//r/+v/6//r/+z/7P/s/+v/6//r/+v/6//r/+v/6//r/+v/6//r/+v/7P/s/+z/7P/s
/+z/7P/s/+r/6v/q/+v/6//r/+v/6//t/+3/7f/u/+z/7P/t/+3/7f/u/+7/7v/u/+7/
7//v/+//7//v//D/8P/w//D/8P/w//D/8P/w//D/8P/w//D/7v/u/+3/7f/v/+//7//v
/+//7//v/+//8P/w//H/8f/y//L/8v/z//X/9f/2//b/9v/2//b/9v/3//f/9//3//b/
9v/3//f/9//2//b/9f/1//X/9f/0//T/9P/0//T/8//z//P/8//z//P/8//y//L/8v/y
//L/8v/x//H/8P/w//D/8P/w//H/8v/y//L/8f/x//H/8v/y//L/8v/y//L/8v/z//P/
8//0//X/9f/2//b/9v/2//b/9//4//j/+f/5//n/+v/6//r/+v/6//v/+//7//v/+//7
//v/+//+//7//v/+//7//v/+//7//v/+//7//v/9//3//f/8//7//f/8//z/+v/6//r/
+v/6//r/+f/5//n/+P/4//j/9//3//f/9//2//b/9v/2//b/9v/2//b/9f/0//T/9P/0
//T/9P/0//b/9v/2//b/9f/1//X/9f/0//T/9P/0//T/9P/0//T/9P/0//T/9P/2//X/
9f/1//X/9f/1//X/9f/1//X/9f/1//T/8//z//H/8v/z//T/9P/0//T/9P/0//T/9P/1
//b/9v/2//j/9f/2//j/+P/4//j/+v/6//r/+v/6//r/+v/6//z//P/8//z//v/+//7/
/v/+//7//f/8//r/+//7//v//P/8//z/+//4//f/9v/2//b/9//3//f/9v/1//X/9P/z
//L/8v/y//H/8f/x//H/8P/w//D/8P/w//D/8P/w//D/8P/w//D/8P/w/+//7//v/+//
7//v/+//7//v/+//7//v/+//7//v/+//7//v/+3/7f/t/+3/7v/u/+//7//v/+//7//v
/+//7//v/+//7//v//D/8P/u/+7/7P/q/+b/4f/h/+X/7/8AABkAOABYAHgAoQDZAAsB
MwFUAXIBgQF9AWoBQwEEAbkAcgBFAC0AGQAAAOr/2f/R/83/yf/J/8v/zv/T/9j/2v/c
/97/4v/j/+X/5v/l/+b/5//n/+f/5//p/+n/6f/p/+r/6v/q/+r/6v/q/+r/6v/o/+j/
6f/p/+n/6f/p/+n/6v/q/+r/6v/q/+r/6v/q/+r/6v/q/+r/6P/o/+j/6P/q/+r/6f/p
/+n/6f/p/+n/6v/q/+r/6f/p/+n/6f/p/+n/6f/p/+n/6f/p/+n/6f/o/+j/6P/o/+j/
6P/o/+j/6P/o/+j/6f/p/+n/6f/p/+v/6//r/+z/7P/s/+3/7f/r/+z/7P/s/+z/7P/t
/+3/7f/t/+3/7v/u/+7/7v/u/+7/7v/u/+7/7v/u/+7/7v/u/+7/7f/t/+3/7f/t/+3/
6//r/+v/6//u/+7/7//v/+7/7v/u/+//8f/x//L/8v/0//T/9P/0//P/8//z//P/8P/w
//H/8f/x//D/8P/v/+//7//v/+7/8P/w//D/8P/v/+//7//v/+//7//v/+7/7P/s/+z/
7P/u/+3/7f/s/+z/7P/s/+z/6//s/+z/7P/t/+3/7f/u/+7/7v/u/+7/7v/u/+//7//t
/+7/7//v//D/8P/w//D/8P/x//L/8v/1//X/9f/2//b/9v/2//b/9//3//f/9//3//f/
9//3//j/+P/4//j/+P/4//j/+P/4//j/+P/4//f/9//3//b/+P/3//b/9v/2//b/9v/2
//T/9P/z//P/8//y//L/8v/z//P/8//z//D/8P/w//D/7v/u/+7/7v/v/+7/7v/u//D/
8P/w//D/8P/w//D/8P/v/+//7//v/+7/7v/u/+7/7v/u/+7/7v/s/+z/7P/s/+z/6//r
/+v/7f/t/+3/7f/t/+3/7f/t/+7/7v/u/+//7//w//H/8v/y//L/8v/y//L/8v/y//P/
8v/y//L/9P/1//T/9P/0//T/9P/2//b/9v/1//L/8v/z//P/9f/0//T/9P/z//L/8f/w
//D/8P/x//H/8f/w/+//7//s/+v/6v/q/+r/6f/p/+n/6f/o/+j/6P/o/+j/6P/o/+j/
6P/o/+j/6P/o/+j/5//l/+X/5f/l/+X/5f/l/+X/5f/l/+X/5f/l/+X/5f/l/+X/5f/l
/+X/5f/k/+T/5f/j/+P/4//j/+X/5f/l/+X/5f/l/+X/5v/m/+T/5P/i/97/2v/X/9n/
3//r/wAAHQBAAGQAjAC9APUAKQFRAXYBkAGTAYUBZgEvAeIAkQBOACcAEwD//+j/1P/D
/7v/uf+z/7P/t/+8/8H/yP/M/9D/0P/S/9X/2f/a/9v/3P/d/93/3f/d/9//3//f/9//
3v/e/97/3v/g/+D/4P/g/+D/4P/h/+H/4f/h/+H/4f/g/+D/4P/g/+D/4P/g/+D/4P/g
/+D/4P/g/+D/4P/g/+D/4P/f/9//3//f/9//3//j/+T/5f/l/+f/5//n/+f/5//n/+f/
5//n/+f/5//n/+j/6P/o/+j/6P/o/+j/6P/q/+r/6v/r/+v/6//r/+v/7f/t/+3/7v/u
/+7/7//v/+//8P/w//D/8P/w//H/8f/x//H/8f/y//L/8v/y//L/8v/y//L/8v/y//L/
8v/y//D/8P/v/+//7//v/+//7//v/+//7//v//D/8P/x//H/8v/y//L/8//1//X/9v/2
//T/9P/0//T/9f/1//X/9f/0//T/9f/1//P/8v/y//H/8//z//P/8v/w//D/8P/w/+//
7//v/+//7f/t/+3/7P/s/+z/7P/s/+z/6//r/+r/6v/q/+r/6v/p/+r/6v/q/+n/6f/p
/+r/6v/q/+r/6v/q/+r/6//r/+3/7v/v/+//8P/w//D/8P/w//H/8v/y//P/8//z//T/
9v/2//b/9v/1//X/9f/1//X/9f/1//X/9v/2//b/9v/0//T/9P/0//T/9P/0//T/8//z
//P/8v/w/+//7v/u//D/8P/w//D/8P/w/+//7//v/+7/7v/u/+3/7f/t/+3/7P/s/+z/
7P/s/+z/7P/s/+v/6v/q/+r/6v/q/+r/6v/q/+r/6v/q/+n/6f/p/+n/6P/o/+j/6P/o
/+j/6P/o/+j/6P/o/+j/6P/n/+f/5//l/+X/5f/l/+X/5f/l/+X/5P/k/+T/5f/j/+T/
5f/m/+T/5P/k/+T/5P/k/+T/5f/o/+j/6P/q/+n/6P/s//D/9P/4//3/AgAHAAwADgAO
AA4ADgAOAA4ADgAOAAwACwAKAAoACwALAAsACgALAAwADAAMAAsACgAKAAoACQAJAAkA
CAAJAAkACAAHAAQABAAEAAMAAwADAAMAAgAAAAAAAAAAAAAAAAAAAAAAAAAAAAAAAAAA
AP///////////////////f/9//3//f/9//3//f/9//3//f/9//3//f/9//3//P/6//v/
+//7//3//f/9//3/+//7//v/+//9//7//v/+//r/+P/0//D/7//z//n/CQAgAD0AXAB8
AKQA1wAPATkBXQGAAZQBkwGDAWQBLQHkAJkAYgBBACsAFQAAAO7/4//d/9v/2f/Z/9v/
4P/l/+j/7P/w//L/8v/z//X/9v/1//b/9f/1//X/9f/1//X/9f/1//b/9v/2//b/9v/2
//b/9v/2//b/9//3//f/9//3//f/+P/4//j/+P/4//j/+P/4//b/9v/2//b/9v/2//b/
9v/2//b/9f/1//f/9//3//f/+P/4//j/9//3//f/9//3//f/9//3//f/9//3//f/9//6
//r/+v/6//j/+P/4//j/+P/4//j/+f/5//n/+f/5//v/+//7//z/+v/6//v/+//7//z/
/P/8//z//P/9//3/+//7//v//P/8//z//P/8//z//P/8//z//P/8//z//P/8//z/+//7
//v/+//7//v//f/9//3//f/8//z//f/9/wAAAAAAAAEAAQABAAIAAgACAAIAAgACAAEA
AQABAAEAAAAAAAEAAQABAAAAAAD///////////7//v/+//7//v/9//3//f/9//3//f/9
//z/+v/6//r/+v/6//n/+f/4//r/+v/6//r/+f/6//r/+v/5//n/+f/6//r/+v/6//r/
+v/6//v/+//7//z//f/9//7//v/+//7//P/9//7//v////////8AAAAAAAAAAAAAAQAB
AAEAAQABAAEAAQABAAIAAgACAAIAAAAAAAAAAAAAAAAAAAAAAP////////7//v/9//z/
/P/8//z//P/8//z//P/7//v/+//6//r/+v/5//n/+f/5//r/+v/6//r/+P/4//j/+P/5
//j/+P/4//j/+P/4//j/9v/2//b/9v/1//X/9f/1//b/9v/2//b/9v/2//b/9v/2//b/
9v/2//b/9f/1//X/9f/1//X/9f/1//X/9f/1//T/9P/0//X/9f/2//f/+P/4//j/+P/4
//r/+v/6//v//v/+//7/AAANAAgABwAGAAUABAAEAAQABAAEAAEAAAAAAAEA//////7/
/v////////////z//P/8//3//f/9//z/+//9//z/+//6//j/+P/3//f/9//3//b/9v/2
//b/9v/2//b/9v/2//b/9P/0//T/9P/1//X/9f/1//X/9f/1//X/9f/1//X/9f/1//X/
9f/1//X/9f/1//X/9f/1//T/9P/3//f/9//3//X/9f/1//X/9f/1//X/9f/4//j/9v/2
//T/8P/s/+n/6f/v//v/DAAlAEIAYgCEAK8A5wAXATsBXgF4AYMBfQFoAT0B/gCzAHIA
RwAvABsABADw/+P/2f/X/9P/0f/T/9j/3f/i/+b/6P/q/+r/7f/v//D/7//w//H/8f/x
//H/8v/z//T/9f/0//T/9P/0//L/8v/y//L/8v/y//P/8//z//P/8//z//b/9v/2//b/
9v/2//b/9v/0//T/9P/0//b/9v/2//b/9P/0//P/8//1//X/9f/1//T/9P/0//P/8//z
//P/8//z//P/8//z//P/8//z//P/9P/0//T/9P/y//L/8v/y//L/8v/y//P/8//z//P/
8//1//X/9f/2//T/9P/1//X/9f/2//b/9v/2//b/9//3//f/9//3//j/+P/4//j/+P/6
//r/+v/6//j/+P/4//j/+P/4//f/9//3//f/9//3//f/9//3//f/+P/4//n/+f/6//r/
+v/7//v/+//8//z//P/8//z//P/7//v/+//7//j/+P/5//n/+f/4//j/9//5//n/+f/4
//r/+v/6//r/+f/5//n/+f/5//n/+f/4//j/+P/4//j/+P/3//f/9v/0//T/9P/0//P/
9P/0//T/9f/1//X/9v/2//b/9v/2//b/9v/3//f/9//4//n/+f/6//r/+v/6//z//f/+
//7//f/9//3//v/+//7//v/+/wEAAQABAAEAAQABAAEAAQAAAAAAAAAAAAIAAgACAAIA
AAAAAAAAAAABAAEAAQAAAAIAAQAAAAAA/v/+//7//v/+//7//f/9//3//P/8//z/+//7
//v/+//6//r/+v/6//r/+v/6//r/+//6//r/+v/4//j/+P/4//r/+v/6//r/+f/5//n/
+f/4//j/+P/4//j/+P/4//j/9v/2//b/9v/4//f/9//3//f/9//3//f/9//3//f/9//6
//r/+v/7//v//P/9//7//P/8//z//P/+//7//v///wAAAgACAAQABAADAAIAAQAAAP//
/v/+//////////7//v/+//3//P/7//j/+P/4//n/+f/5//j/9//5//j/9//2//T/9P/z
//P/8//z//L/8v/y//L/8v/y//L/8v/y//L/8v/y//L/8v/x//H/8f/x/+//7//v/+//
7//v/+//7//v/+//7//v/+//7//v/+//8P/x//H/8v/z//P/8//z//X/9f/1//X/9f/1
//X/9f/2//b/9v/2//T/8v/s/+f/5//r//P/BAAfAEAAZACIALMA6wAjAU8BdAGUAaMB
mwGEAVkBFAHDAHYARQAtABkAAgDu/9v/z//L/8n/xf/H/8z/0f/W/9z/4P/i/+T/5//p
/+r/7f/u/+//7//v/+//7f/t/+3/7f/u/+7/7v/u//D/8P/w//D/8P/w//H/8f/x//H/
8f/x//D/8P/w//D/8P/w//D/8P/w//D/8P/w//D/8P/w//D/8P/w/+//7//x//H/8f/x
//D/8P/w/+//8f/x//H/8f/v/+//7//v/+//7//v/+//8P/w//D/8P/y//L/8v/y//P/
9P/1//f/9f/1//X/9f/1//X/9f/2//b/9v/3//f/9f/2//b/9v/4//j/+f/5//n/+f/5
//r/+v/6//r/+v/6//r/+v/6//r/+v/6//r//P/8//v/+//7//v/+//7//v/+//7//v/
/P/8//3//f8AAAAAAAABAAEAAQACAAIAAgACAAIAAgADAAMAAwADAAAAAAABAAEAAQAA
AAAA///9//3//f/8//z//P/8//z/+//7//v/+//7//v/+//6//r/+v/6//r/+v/5//n/
+P/4//j/+P/4//f/+P/4//j/9//3//f/+P/4//j/+P/4//j/+P/5//n/9//4//n/+f/6
//r/+v/6//r/+//8//z//f/9//3//v8AAAAAAAAAAAEAAQABAAEAAQABAAEAAQACAAIA
AgACAAIAAgACAAIAAAAAAAAAAAD////////+/wAA///+//7//P/8//z//P/8//z/+//7
//n/+P/4//j/+f/5//n/+f/4//j/+P/4//b/9v/2//b/9//2//b/9v/2//b/9v/2//T/
9P/0//T/8//z//P/8//y//L/8v/y//L/8v/y//L/8v/y//L/8v/y//H/8f/x/+//7//v
/+//7//v/+//7//w//D/8P/x//H/8v/z//T/9P/0//T/9P/2//b/9v/3//b/9v/2//j/
+f/6//z//P/8//z//P/8//z//P/6//r/+v/6//n/+P/4//n/+f/5//j/+P/3//X/8//x
//L/8v/y//P/8//z//L/8f/x//D/7//u/+7/7v/t/+3/7f/t/+z/7P/s/+z/7P/s/+z/
7P/s/+z/7P/s/+z/7P/r/+v/6//r/+v/6//r/+v/6//r/+v/6//p/+n/6f/p/+r/6//s
/+3/7v/v/+//8P/v/+//7//v/+//7//v/+//8f/x//H/8f/y//L/8P/u/+z/6P/k/+P/
5f/r//n/DgApAEgAagCOAL8A9wAjAUcBagGAAYMBdQFaASkB4gCXAFwAOQAjAA0A9v/m
/9v/1f/R/8//z//P/9T/2f/e/+D/4v/k/+b/5//p/+r/6f/s/+v/6//r/+v/6//r/+v/
6//s/+z/7P/s/+z/7P/s/+z/7P/s/+3/7f/t/+3/7f/t/+7/7v/u/+7/7v/u/+7/7v/u
/+7/7v/u/+7/7v/u/+7/7P/s/+v/6//t/+3/7f/t/+z/7P/s/+v/7f/t/+3/7f/r/+v/
6//r/+v/6//r/+v/7P/s/+z/7P/s/+z/7P/s/+7/7v/u/+//7f/t/+3/7f/t/+3/7f/u
/+7/7v/v/+//7//w//D/8P/w//D/8f/x//H/8f/x//L/8v/y//L/8v/y//L/8v/y//L/
8v/y//L/8v/y//H/8f/x//H/8f/x//H/8f/x//H/8v/y//P/8//0//T/9P/1//X/9f/2
//b/9P/0//T/9P/1//X/9f/1//T/9P/1//X/9//2//b/9f/1//X/9f/0//T/9P/0//T/
8//z//P/8//x//H/8f/w//D/8P/w//D/8v/x//H/8P/w//D/8P/w/+//8P/w//D/7//v
/+//8P/w//D/8P/w//L/8v/z//P/8//0//X/9f/0//T/9P/0//T/9f/2//b/9//3//f/
+P/6//r/+v/6//n/+f/5//n/+//7//v/+//6//r/+v/6//r/+v/6//r/+v/6//r/+v/5
//n/+f/4//r/+f/4//j/+P/4//j/+P/2//b/9f/1//f/9v/2//b/8//z//P/8//0//T/
9P/0//L/8v/y//L/8//y//L/8v/y//L/8v/y//L/8v/y//L/8//z//P/8//y//L/8v/y
//L/8v/y//L/8v/y//L/8v/y//H/8f/x//H/8f/x//H/8f/x//H/8f/0//T/9P/1//X/
9v/3//j/+P/4//j/+P/4//j/+P/5//z//P/8//7//f/+//7//v/+//7//f/8//v/+f/5
//r//P/9//3//P/8//z/+//6//n/+P/5//r//P/9//3//P/7//v/+v/5//j/+P/4//f/
9//3//n/+P/4//j/+P/4//j/+P/4//j/+P/4//j/+P/4//f/9//3//f/9//3//f/9//3
//f/9//3//f/+P/5//r/+//7//v/+//7//v/+v/6//v/+//7//v/+//9//3//f/9//3/
/f/9//7//v/+//z/+P/2//L/7//z//3/DQAkAD0AXAB6AJ4AzQADAS0BTwFwAYQBhwF7
AWIBLQHqAKEAZgBHADEAGwAEAPT/6//n/+P/4f/h/+P/6P/r//D/8v/0//b/9v/3//n/
+v/7//r/+//7//v/+//7//v/+//7//z//P/8//z//P/8//z//P/+//7///////3//f/9
//3//P/8//z//P/+//7//v/+//7//v/+//7//P/8//z//P/8//z/+//7//3//f/9//3/
/v/+//7//f/9//3//f/9//3//f/9//3//f/9//3//f/+//7//v/+//7//v/+//7//v/+
//7//////////////////////wAA/v/+//////8BAAIAAgACAAIAAgADAAMAAwADAAMA
BAACAAIAAgACAAIAAgACAAIAAgACAAIAAgACAAIAAQABAAEAAQABAAEAAwADAAMAAwAE
AAQABQAFAAYABgAGAAcABQAFAAYABgAIAAgACAAIAAcABwAHAAcABgAGAAcABwAHAAYA
BgAFAAUABQAFAAQABAAEAAQABAADAAMAAwADAAMAAwADAAIAAgACAAIAAgACAAEAAQAA
AAIAAgACAAIAAQACAAIAAgABAAEAAQACAAIAAgACAAIAAgACAAMAAwADAAQABQAFAAYA
BgAGAAYABgAHAAgACAAJAAkACQAKAAoACgAKAAoACQAJAAkACQALAAsACwALAAoACgAK
AAoACgAKAAoACgAIAAgACAAIAAkACQAJAAgACgAJAAgACAAIAAgACAAIAAgACAAHAAcA
BwAGAAYABgAFAAUABQAFAAQABAAEAAQABAAEAAQABAAFAAQABAAEAAIAAgACAAIAAgAC
AAIAAgABAAEAAQABAAAAAAAAAAAAAgACAAIAAgACAAIAAgACAAIAAQABAAEAAQABAAEA
AQADAAMAAwADAAQABAAEAAUAAwAEAAUABgAGAAYABgAGAAgACAAIAAkACAAIAAgACgAL
AAoACAAIAAgACAAIAAcABgAGAAcABwAHAAYABAAEAAMAAgADAAIAAgACAAMAAwADAAIA
AQABAAAA///+//7//v/9//////////7//v/+//7//v/+//7//v/+//7//v/+//7//P/7
//v/+//7//v/+//7//3//f/9//3/+//7//v/+//7//v/+//7//v/+//7//r/+v/7//v/
+//7//v/+//7//v/+//7//v/+//8//z//P/6//j/9P/y/+//8f/1/wEAGAA1AFYAeACe
AM0ABQE3AVsBfgGWAZkBiwFuATkB8gClAGYAQwAvABsABADw/+H/2//X/9P/0//V/9r/
3//k/+j/6v/s/+7/8f/z//T/9f/2//f/9//3//f/9//3//f/9//4//j/+P/4//j/+P/4
//j/+P/4//n/+f/5//n/+f/5//r/+v/6//r/+v/6//r/+v/6//r/+v/6//j/+P/4//j/
+P/4//f/9//3//f/9//3//j/+P/4//f/9//3//f/9//3//f/9//3//f/9//3//f/9v/2
//b/9v/2//b/9v/2//j/+P/4//n/+f/5//n/+f/5//n/+f/6//r/+v/7//v/+//8//z/
/P/8//z//f/9//3//f/9//7//v/+//7//v/+//7//v/+//7//v/+//7//v/+//3//f/9
//3//f/9//v/+//7//v//v/+///////+//7//v////////8AAAAAAAAAAAAAAAABAAEA
AQABAAAAAAABAAEAAQAAAAAA///////////+//z//P/8//z/+//7//v/+//7//v/+//6
//r/+v/6//r/+v/5//n/+P/2//b/9v/2//f/+P/4//j/+f/5//n/+v/6//r/+v/6//r/
+v/7//v/+//8//3//f/+//7//v/+/wAAAQACAAIAAwADAAMABAAGAAYABgAGAAcABwAH
AAcABwAHAAcABwAIAAgACAAIAAgACAAIAAgACAAIAAgACAAHAAcABwAGAAYABQAEAAQA
BAAEAAQABAAEAAQAAwADAAMAAgACAAIAAwADAAMAAwACAAIAAgACAAIAAgACAAIAAQAA
AAAAAAAAAAAAAAAAAAAAAAAAAAAA///////////+//7//v/+//7//v/+//7//v/+//7/
/v/+//3//f/9//3//f/9//3////////////+//7//v///wEAAgADAAQABgAGAAYABgAE
AAQABAAFAAgACAAIAAoAEQASABQAFAAUABQAFAAUABQAFAAUABQAEwASABQAFQAVABUA
EgASABIAEQASABEAEAAQABAAEQARABEAEAAPAA8ADgANAAwADAAMAA0ADQANAA0ADgAO
AA4ADgAOAA4ADgAOAAwADAAMAAwADgAOAA0ADQALAAsACwALAA0ADwARABMAFQAVABUA
FQATABMAEwATABUAFQAVABUAEgASABMAEwATABMAEwATABUAFQAVABUAFQAVABYAFgAU
ABIAEgAOAAoABwAJAA0AGwAwAEsAbACOALQA4wAbAU0BcQGUAa4BtQGnAYwBWwEWAckA
hgBhAEkAMwAeAAwA/f/1//P/7//t//H/9P/5//7/BAAIAAgACAALAA0ADgAPABAAEQAR
ABEAEQARABEAEQARABAAEAAQABAAEgASABIAEgAQABAAEQARABMAEwATABMAEgASABIA
EgASABIAEgASABIAEgASABIAEgASABIAEgASABIAEQARABEAEQARABEAEAAQABAADwAR
ABEAEQARABEAEQARABEAEwATABMAEwASABIAEgASABIAEgASABIAEgASABIAEwARABEA
EQARABEAEQARABIAEgASABMAEwAUABYAFwAYABgAGAAZABkAGQAZABkAGgAaABoAGgAa
ABoAGgAaABoAGgAaABoAGgAaABoAGQAZABcAFwAXABcAGQAZABkAGQAaABoAGwAbABoA
GgAaABsAGwAbABwAHAAeAB4AHgAeAB0AHQAdAB0AHAAcAB0AHQAdABwAHAAbABsAGwAb
ABoAGgAaABoAGgAZABkAGQAZABkAGQAZABgAGAAYABgAGAAYABcAFwAWABgAGAAYABgA
FwAYABgAGAAXABcAFwAYABgAGAAYABgAGAAYABkAGQAZABoAGwAbABwAHAAcABwAHAAd
AB4AHgAfAB8AHwAgACAAIAAgACAAIQAhACEAIQAhACEAIQAhACIAIgAiACIAIgAiACIA
IgAiACIAIgAiAB8AHwAfAB4AIAAfAB4AHgAgACAAIAAgAB4AHgAdAB0AHwAeAB4AHgAb
ABsAGwAbABwAHAAcABwAHAAcABwAHAAbABoAGgAaABoAGgAaABoAGgAaABoAGgAbABsA
GwAbABoAGgAaABoAGgAaABoAGgAYABgAGAAYABgAFwAXABcAGQAZABkAGQAbABsAGwAb
ABwAHAAcAB0AGwAcAB0AHgAeAB4AHgAeACAAIAAgACEAIAAgACAAIgAjACIAIgAiACIA
IgAgAA==
         </WaveFormData>
      </LeadData>
      <LeadData>
         <LeadByteCountTotal>10000</LeadByteCountTotal>
         <LeadTimeOffset>0</LeadTimeOffset>
         <LeadSampleCountTotal>5000</LeadSampleCountTotal>
         <LeadAmplitudeUnitsPerBit>4.88</LeadAmplitudeUnitsPerBit>
         <LeadAmplitudeUnits>��V</LeadAmplitudeUnits>
         <LeadHighLimit>2147483647</LeadHighLimit>
         <LeadLowLimit>268435456</LeadLowLimit>
         <LeadID>V5</LeadID>
         <LeadOffsetFirstSample>0</LeadOffsetFirstSample>
         <FirstSampleBaseline>0</FirstSampleBaseline>
         <LeadSampleSize>2</LeadSampleSize>
         <LeadOff>FALSE</LeadOff>
         <BaselineSway>FALSE</BaselineSway>
         <ExcessiveACNoise>FALSE</ExcessiveACNoise>
         <MuscleNoise>FALSE</MuscleNoise>
         <LeadDataCRC32>4024988550</LeadDataCRC32>
         <WaveFormData>
6P/o/+j/6P/o/+j/6P/o/+j/6P/o/+j/6P/o/+j/6P/q/+r/6v/q/+r/6v/q/+r/7P/s
/+z/7P/u/+7/7v/u//D/8P/w//D/8v/y//L/8v/y//L/8v/y//T/9P/0//T/9P/0//T/
9P/0//T/9P/0//b/9v/2//b/+P/4//j/+P/4//j/+P/4//j/+P/4//j/9v/2//b/9v/0
//T/9P/0//T/9P/0//T/8v/y//L/8v/w//D/8P/w//D/8P/w//D/8P/w//D/8P/u/+7/
7v/u//D/8P/w//D/8P/w//D/8P/w//D/8P/w//D/8P/w//D/8P/w//D/8P/y//L/8v/y
//L/8v/y//L/9P/0//T/9P/2//b/9v/2//b/9v/2//b/9v/2//b/9v/4//j/+P/4//j/
+P/4//j/+P/4//j/+P/4//j/+P/4//j/+P/4//j/+P/4//j/+P/4//j/+P/4//j/+P/4
//j/9v/2//b/9v/2//b/9v/2//T/9P/0//T/9P/0//T/9P/y//L/8v/y//L/8v/y//L/
8v/y//L/8v/y//L/8v/y//L/8v/y//L/8v/y//L/8v/y//L/8v/y//L/8v/y//L/8P/w
//D/8P/w//D/8P/w//D/8P/w//D/8P/w//D/8P/w//D/8P/w//L/8v/y//L/8P/w//D/
8P/y//L/8v/y//T/9P/0//T/9v/2//b/9v/2//b/9v/2//b/9v/2//b/9//4//n/+v/8
//z//P/8//n/+P/4//n/+f/5//n/+f/5//f/9v/2//T/9P/0//T/9v/2//b/9P/z//P/
8v/x//H/8P/w//D/7v/u/+7/7f/t/+3/7f/t/+3/7f/t/+3/7v/u/+7/7//t/+3/7f/s
/+7/7v/u/+7/7v/u/+7/7v/u/+7/7v/u/+7/7v/t/+3/7f/t/+3/7f/t/+3/7f/t/+z/
7P/s/+z/7P/s/+z/7P/u/+7/7v/r/+r/5f/g/9z/2v/b/+T/8f8FABwANABRAHUAowDO
AO4ADQEsAUEBSwFJATIBCQHeALwAnwCHAG4AVgA7ACUAFAAIAPr/8P/s/+r/6v/r/+v/
6//r/+n/6f/r/+v/6f/r/+v/6//r/+r/6P/o/+j/6f/r/+v/6v/q/+r/6v/q/+v/6//r
/+v/6//r/+v/6v/q/+j/6P/o/+j/6v/p/+n/6f/p/+n/6f/p/+n/6P/o/+n/6f/o/+j/
6P/o/+j/6P/o/+j/6P/o/+j/6P/o/+j/6P/o/+j/6P/o/+j/6P/o/+n/6f/p/+j/6P/m
/+b/5v/m/+b/5//n/+f/6f/p/+n/6v/q/+r/6v/q/+r/6v/q/+v/6f/p/+n/6v/s/+z/
7f/t/+7/7v/u/+7/7//w//D/8f/x//H/8v/y//L/8//z//P/8//0//T/9P/0//T/9P/1
//X/9f/1//b/9v/2//f/9//3//j/+P/4//j/+P/4//f/9//3//f/9v/2//b/9f/1//b/
9v/2//X/9f/1//T/9P/0//T/9P/0//P/8//z//P/8//z//L/8v/y//L/8v/y//L/8f/x
//H/7//w//D/7//w//D/8P/w//D/8f/x//H/8f/x//H/8v/y//L/8v/y//P/8//z//P/
9f/1//b/9v/2//b/9v/3//f/9//4//j/9//4//j/+P/4//n/+f/5//v/+//8//z/+v/6
//v/+//5//j/+P/4//n/+f/5//n/+//6//r/+v/6//r/+v/6//r/+v/5//n/9//3//f/
9v/4//j/+P/3//f/9//3//f/9//3//b/9v/2//b/9v/2//X/9f/1//X/9f/1//X/9f/1
//X/9f/0//T/9P/0//T/9P/0//T/9P/0//T/9P/z//X/9f/1//X/8//z//P/8//z//P/
8//z//P/8//z//P/8//z//P/9P/y//L/8//0//T/9P/0//T/9P/0//T/9P/0//X/9f/2
//T/9P/0//b/9v/4//j/+P/4//j/+v/6//r/+v/6//r/+v/6//z//P/8//z//f/+////
AAD+//7//f/8//z//f/9//3//f/9//3/+//6//r/+v/6//r/+v/6//r/+v/4//f/9//2
//X/9f/0//T/9P/0//T/9P/z//P/8//z//P/8//z//P/8//y//L/8P/x//H/8f/z//L/
8v/y//L/8v/y//L/8v/y//L/8v/y//L/8v/y//P/8//z//P/8f/x//H/8f/z//P/9P/0
//L/8v/y//L/9P/0//T/9P/0//H/8P/t/+j/5P/g/+P/6P/1/wcAHgA4AFEAcwCfAM4A
7gAPAS4BRQFTAVUBQgEbAfAAyACtAJUAfABiAEcALQAcABAAAAD2//D/7v/u/+//7//x
//H/8//x//H/8//x//H/8f/x//H/8P/y//L/8v/z//H/8f/w//D/8P/w//D/8f/x//H/
8f/x//H/8f/w//D/8P/w//D/8P/y//H/8f/x/+//7//v/+//7//u/+7/7//v/+7/7v/u
//D/8P/w//D/8P/w//D/8P/w//D/8P/w//D/8P/w//D/7v/u/+7/7//v/+//7v/u//D/
8P/w//D/7v/v/+//7//v/+//7//w//L/8v/y//L/8v/y//L/8//z//P/8//0//T/9P/1
//X/9v/2//b/9v/3//j/+P/5//n/+f/6//r/+v/7//v/+//7//z//P/8//z//P/8//3/
/f/9//3//v/+//7/////////AAAAAAAAAgACAAIAAQABAAEAAQAAAAAAAAD//////v/+
//7//f/9//3//P/8//z//P/8//z/+//7//v/+//7//v/+v/6//r/+v/6//r/+v/5//n/
+f/7//z//P/7//z//P/8//z//P/9//3//f/7//v/+//8//z//P/8//z//f/9//3//f//
////AAAAAP7//v/+/////////wAAAAACAAQABQAGAAQABQAFAAUABQAFAAYABgAIAAgA
CQAJAAkACAAIAAgABwAHAAcABwAJAAgACAAIAAgACAAIAAgACAAIAAcABwAFAAUABQAE
AAQABAAEAAMABQAFAAUABQAHAAcABgAGAAQABAAEAAQAAwADAAMAAwADAAMAAwADAAUA
BQAFAAQABAAEAAQABAADAAIAAQAAAAAAAAAAAP//AQABAAEAAQABAAEAAQABAAEAAQAB
AAEAAQABAAEAAQACAAMABAAGAAQABAAFAAYABgAGAAYABgAIAAgACAAIAAYABwAHAAgA
BgAGAAYACAAKAAoADAAMAAwADAAMAAwADAALAAoACgALAAsACwALAAsACwALAAoACgAK
AAgACAAIAAgACAAIAAYABQADAAIAAQABAAIAAgACAAIAAgACAAEAAQABAAEAAQABAAEA
AQABAAAAAAAAAAEAAQD//////v/+//7//v/+//7//v/+//7//v/+//7//v/+//7//f/9
//3//f/9//3//f/9//3//f/+//7//v/+//7//v/+//7//v/+//7/+//4//X/8P/s/+z/
7//4/wcAHQA2AFIAbwCVAMcA9AAUATUBUgFlAW0BZQFGARUB5gDCAKkAkQB4AF4AQQAr
ABoADAAAAPT/8P/y//L/8//1//f/9//3//f/+f/5//f/9//3//f/9//2//j/+P/4//n/
9//3//b/9v/2//b/9v/3//f/9//3//f/9//3//b/9v/0//T/9P/0//b/9f/1//X/9f/1
//X/9f/1//T/9P/1//X/9P/0//T/9P/0//T/9P/0//T/9P/0//T/9P/0//T/9P/0//T/
9P/y//L/8v/z//P/8//y//L/8v/y//L/8v/y//P/8//z//P/8//z//T/9v/2//b/9v/2
//b/9v/3//f/9//3//j/+P/4//n/+f/6//r/+v/6//n/+v/6//v/+//7//z//P/8//3/
/f/9//v//P/8//z//v/+//7///////////8AAAAAAAABAAEAAQACAAIAAgAAAAAAAAD/
//////////7//v/+//3//f/8//z//P/7//v/+//6//r/+v/6//r/+v/5//n/+f/5//f/
9//2//b/9v/2//b/9v/2//X/9f/1//P/9P/0//P/9P/0//T/9P/0//X/9f/1//X/9f/1
//b/9v/2//b/9v/3//f/9//3//X/9f/2//b/+P/4//j/+f/5//n/+v/6//v//P/8//z/
/P/9//3//f/9//3//v/+//7//v/////////+//7//v/9//3//f/9/////v/+//7//P/8
//z//P/8//z/+//7//v/+//7//r/+v/6//r/+f/5//n/+f/5//n/+f/4//j/+P/4//j/
+P/3//f/9//3//f/9//3//f/9//3//f/9v/2//b/9v/2//b/9v/2//b/9v/2//b/9f/1
//X/9f/1//X/9f/1//X/8//z//P/8//z//P/8//z//P/8//z//T/8v/y//P/9P/y//L/
8v/y//T/9P/0//T/9P/1//X/9v/4//j/+P/6//j/+P/4//j/+P/4//r/+v/6//r//P/8
//z//P/8//z//P/8//z/+//6//r/+f/5//n/+f/5//n/9//2//b/9v/2//b/9v/2//b/
9v/2//X/9f/0//P/8//y//L/8P/w//D/8P/v/+//7//v//H/8f/x//H/8f/w//D/8P/v
/+//7//v/+7/7v/u/+7/7v/u/+7/7v/u/+7/7v/u/+7/7v/u/+3/7f/t/+3/7f/t/+3/
7f/t/+3/7v/u/+7/7v/u/+7/7v/u/+7/7v/u/+v/6P/j/97/3P/c/9//6v/9/xMAKgBE
AGMAjQC7AOAAAgEhATwBTQFRAUcBKAH7ANAAsgCZAIEAaABMADMAHwASAAQA9v/u/+r/
6v/s/+3/7f/t/+3/6//r/+v/6//r/+v/6//r/+v/6v/s/+z/7P/t/+v/6//q/+r/6v/q
/+r/6//p/+n/6f/p/+v/6//q/+r/6v/q/+r/6v/o/+f/5//n/+n/6f/p/+n/6f/o/+j/
6f/p/+j/6P/o/+j/6P/o/+j/6P/o/+j/6P/q/+r/6v/q/+r/6v/q/+r/6v/q/+r/6//p
/+n/6P/o/+j/6P/o/+j/6P/p/+n/6f/r/+v/6//s/+z/7P/s/+z/7P/s/+z/7f/t/+3/
7f/u/+7/7v/v/+//8P/w//D/8P/x//L/8v/z//P/8//0//T/8v/z//P/8//z//T/9P/0
//T/9P/0//X/9f/1//X/9v/2//b/9//3//f/+P/4//j/+P/4//j/9//3//f/9//2//b/
9v/1//X/9P/0//T/8//z//P/8v/y//L/8v/y//L/8f/x//H/8f/x//H/8P/w//D/8P/w
//D/8P/v/+//7//v//D/8P/v/+7/7v/u/+7/7v/v/+//7//v/+//7//w//L/8v/y//L/
8f/x//H/8f/x//H/8v/y//L/8v/y//P/8//z//T/9P/1//b/9v/2//b/9//3//f/9f/1
//b/9v/2//b/9//3//f/9v/2//b/9//3//f/9//5//j/+P/4//b/9v/2//b/9v/2//X/
9f/1//X/9f/0//T/9P/0//P/8//z//P/8//z//P/8v/y//L/8v/y//L/8f/x//H/8f/x
//H/8f/x//H/8f/x//D/8P/w//D/8P/w//D/8P/w//D/8P/w/+//7//v/+//7//v/+//
7//v/+//7//v/+//7//v/+//7//t/+3/7f/u/+z/7P/t/+7/8P/w//D/8P/y//L/8v/y
//L/8//z//T/8v/y//L/9P/0//T/9v/2//b/9v/4//j/+P/4//X/9P/0//X/9f/1//X/
9f/3//X/9P/0//L/8v/y//L/8v/y//L/8P/x//H/8P/v/+//7v/u/+7/7v/u/+7/7f/r
/+v/6//r/+v/6//r/+v/7P/s/+z/7f/t/+3/7f/s/+z/7P/s/+z/7P/s/+z/7P/s/+z/
7P/s/+r/6v/p/+n/6f/p/+n/6f/r/+v/6//r/+z/7P/s/+z/7P/s/+z/7P/u/+7/7P/r
/+r/5f/e/9r/2v/b/+L/8f8BABgAMgBNAG8AnQDIAOoACwEoAT0BSQFJATIBCwHeALwA
nwCHAG4AVAA7ACMAFAAGAPr/7v/q/+j/6v/r/+v/7f/r/+v/6//r/+v/6//r/+v/6//r
/+r/6v/q/+r/6//p/+n/6P/o/+r/6v/q/+v/6//r/+v/6//r/+v/6v/q/+r/6v/q/+r/
6v/p/+n/6f/p/+n/6f/p/+v/6v/q/+v/6//q/+r/6v/q/+r/6v/q/+j/6P/o/+j/6v/q
/+r/6v/q/+r/6v/q/+r/6v/q/+v/6//r/+r/6v/q/+r/6v/q/+j/6f/p/+n/6//r/+v/
7P/s/+z/7P/s/+z/7P/s/+3/7//v/+//8P/w//D/8f/x//D/8P/w//D/8f/y//L/8//1
//X/9v/2//b/9//3//f/9//4//j/+P/4//j/+P/5//n/+f/5//r/+v/6//v/+//7//z/
/P/8//z//P/8//v/+//7//v/+v/6//r/+f/5//j/+P/4//f/9//3//b/9v/2//b/9v/2
//X/9f/1//X/9f/1//T/9P/0//T/9P/0//b/9f/1//X/8//0//T/8//0//T/9P/0//T/
9f/1//X/8//z//P/9P/0//T/9P/0//f/9//3//f/9//3//j/+P/4//j/+P/5//n/+f/6
//r/+f/6//r/+v/8//3//f/9//3//f/+//7//v/+//////////7//v/+////////////
///+//7//v/+//7//v/+//7//v/9//3//f/9//3//P/8//z//P/7//v/+//7//v/+//7
//r/+v/6//r/+v/6//n/+f/5//n/+f/5//n/+f/5//n/+f/4//r/+v/6//r/+v/6//r/
+v/6//r/+v/5//f/9//3//f/+f/5//n/+f/5//n/+f/5//n/+f/5//n/+f/5//n/+v/8
//z//f/+//7//v/+//7/AAAAAAAAAAD+//////8AAAQABAAGAAYACAAGAAYABgAGAAMA
AgACAAMABQAFAAUABQAFAAMAAgACAAAAAAAAAAAAAAAAAAAA/v/9//3//P/7//n/+P/4
//j/+P/4//j/9//5//n/+f/5//n/+f/5//n/+v/6//r/+//5//n/+f/4//r/+v/6//r/
+P/4//j/+P/4//j/+P/4//j/+P/3//f/9//3//f/9//5//n/+f/5//j/+P/4//j/+P/4
//j/+P/6//r/+v/5//j/9f/u/+r/6P/n/+7/+f8NACYAQABdAIEArQDcAAIBIwFCAVsB
ZwFnAVIBKQH4AM4AsQCZAIAAZgBNADEAHgASAAIA9v/w//D/8P/z//X/9f/1//f/9//3
//f/9//3//f/9//3//b/9v/2//b/9//3//f/9v/2//b/9v/2//f/9//3//f/9//3//f/
9v/2//b/9v/2//b/9v/1//X/9f/z//P/8//z//X/9P/0//X/9f/0//T/9P/2//b/9v/2
//T/9P/0//T/8v/y//L/8v/y//L/8v/y//L/8v/y//P/9f/1//T/9P/0//T/9P/0//T/
9f/1//X/9f/1//X/9v/2//b/9v/2//T/9P/0//X/9//3//f/+P/4//j/+f/5//r/+v/6
//r/+//8//z//f/9//3//v/+//7///////////8AAAAAAAAAAAAAAAABAP///////wAA
AgACAAMAAwADAAQABAAEAAIAAgACAAEAAQABAAEAAAD+//7//f/9//7//v/+//3//f/9
//z//P/6//r/+v/6//f/9//3//f/9//3//b/9v/2//b/9v/2//b/9f/1//X/9f/2//b/
9f/2//b/9v/2//b/9//3//f/9//3//f/+P/4//j/+P/4//n/+f/5//n/+f/5//r/+v/6
//r/+v/7//n/+f/6//r/+//8//z//P/8//3//f/9//3//f/+//7//v/+//////////7/
/v/+///////////////+//7//v/+//7//v/+//7//v/9//3//f/9//3//P/6//r/+v/5
//v/+//7//v/+//7//r/+v/4//j/+P/4//f/9//3//f/9//3//f/9//3//f/9//2//b/
9v/2//b/9v/2//b/9v/2//b/9v/1//X/9f/1//X/9f/1//X/9f/1//X/9f/1//X/9f/1
//X/9f/1//X/9v/0//T/9f/2//b/9v/2//b/+P/4//j/+P/4//n/+f/6//j/+P/4//r/
/P/+/wAAAAAAAAAAAAAAAAAAAAD+//7//v/+//3//P/8//3//f/9//3//f/7//n/+P/4
//r/+v/6//r/+P/4//j/9v/1//X/9P/z//P/8v/y//L/8v/y//L/8f/x//H/8f/x//H/
8f/x//H/8v/y//L/8//x//H/8f/w//D/8P/w//D/8P/w//D/8P/w//D/8P/w//D/8P/v
/+//7//v/+//7//v/+//7//v//D/8P/w//D/8P/w//D/8P/w//D/8P/v/+z/5//k/+D/
3v/h/+r/+f8PACYAPgBdAIUAtQDcAPwAHQE4AUsBUQFLAS4BAwHaALgAnQCFAGwAUgA5
ACMAFgAIAPr/8P/s/+z/7P/t/+3/7f/t/+3/7f/t/+3/7f/t/+3/7f/t/+z/7P/s/+z/
7f/r/+v/6v/q/+r/6v/q/+v/6//r/+v/6//t/+3/7P/s/+z/7P/s/+z/6v/p/+n/6f/p
/+n/6f/p/+n/6P/o/+n/6f/o/+j/6P/q/+r/6v/q/+r/6v/q/+r/6P/o/+j/6P/q/+r/
6v/q/+j/6P/o/+n/6f/p/+j/6P/o/+j/6P/o/+j/6f/p/+n/6f/p/+n/6v/q/+r/6v/q
/+r/6v/q/+v/7f/t/+3/7v/s/+z/7f/t/+7/7v/u/+7/7//w//D/8f/x//H/8v/y//L/
8//z//P/8f/y//L/8v/0//T/9P/1//f/9//3//j/+P/4//n/+f/5//r/+v/6//j/+P/4
//f/9//3//f/9v/2//b/9f/1//T/9P/0//P/8//z//L/8v/w//D/8P/w/+//7//v/+//
7//v/+7/7v/w//D/8P/w/+7/7f/t/+3/7f/u/+7/7f/u/+7/7v/u/+7/7//v/+//7//v
/+//8P/w//D/8P/w//H/8f/x//H/8f/x//L/8v/y//L/8v/z//P/8//0//T/9f/2//b/
9v/2//f/9//3//f/9//4//j/9v/2//f/9//3//b/9v/2//f/9//3//f/+f/4//j/+P/4
//j/+P/4//b/9v/1//X/9//3//f/9v/2//b/9v/1//X/9f/1//X/9f/1//T/9P/0//T/
9P/0//P/8//z//P/8//z//P/8//z//P/8//y//D/8P/w//D/8v/y//L/8v/y//L/8v/x
//H/8f/x//H/8f/x//H/8f/x//H/8f/x//P/8//z//P/8//z//P/9P/0//T/9f/2//b/
9v/2//b/9v/2//b/9v/2//f/9//4//j/+P/4//r//P/8//r/+v/6//r/+P/4//j/9//4
//j/+f/5//f/9//3//f/9//2//b/9v/2//b/9v/2//T/9P/y//H/8f/w/+//7//u/+7/
7v/u/+7/7v/t/+3/7f/t/+3/7f/t/+3/7f/s/+z/7P/t/+3/7f/t/+z/7P/s/+z/7P/s
/+z/7P/s/+z/7P/s/+z/7P/s/+v/6//r/+v/6//r/+v/7f/t/+3/7v/s/+z/7P/s/+7/
7v/u/+7/7v/u/+v/6P/j/97/2v/a/93/6P/3/wsAIgA8AFkAgQCvANYA9AATAS4BQQFH
AUEBJAH3AM4ArgCVAH0AZABKADEAHwASAAQA9v/u/+r/6v/s/+3/7f/t/+3/6//r/+v/
7f/r/+v/6//r/+v/6v/q/+r/6v/r/+v/6//q/+r/6v/q/+r/6//r/+v/6//r/+n/6f/o
/+j/6P/o/+j/6P/o/+f/5//n/+n/6f/p/+n/6f/o/+j/6f/p/+j/6P/o/+r/6v/q/+r/
7P/s/+z/7P/q/+r/6v/q/+r/6v/q/+r/6v/q/+r/6//r/+v/6v/q/+z/7P/s/+z/6v/r
/+v/6//r/+v/6//s/+z/7P/s/+z/7P/s/+z/7f/v/+//7//w//D/8P/x//H/8v/y//L/
8v/x//L/8v/z//P/8//0//T/9P/1//X/9f/1//b/9v/2//j/+P/4//n/+f/5//n/+v/6
//r/+//7//v//P/8//z//P/8//z/+//7//v/+//6//r/+v/5//n/+P/4//j/9//3//f/
9v/2//b/9v/2//b/9f/1//X/9f/1//X/9P/0//T/9P/0//T/9P/z//P/8//1//b/9v/1
//b/9v/2//b/9P/1//X/9f/1//X/9f/2//T/9P/0//T/9//3//f/9//5//n/+v/6//r/
+v/6//v/+f/5//r/+v/7//z//P/8//z//f/9//3//////wAAAAAAAAAAAQABAAEAAAAA
AAAAAQABAAEAAQABAAAAAAAAAAAAAAAAAAAAAAAAAP////8BAAEAAQAAAP7//v/+//3/
/f/9//3//f/9//3//P/8//z//P/8//z/+//7//v/+//7//v/+//7//v/+//7//r/+v/6
//r/+v/8//z//P/8//r/+v/6//n/+//7//v/+//7//v/+//7//v/+//7//v/+//7//v/
+//7//v/+//8//z//P/9//7/AAAAAAAAAAAAAAAAAAAAAAIAAwADAAQABAAEAAQABgAI
AAYABAAEAAQABAAEAAMAAgACAAMAAwADAAMAAQABAP///v8AAAAAAAAAAAAAAAAAAAAA
/v/9//3//P/7//v/+v/6//r/+v/6//r/+f/5//n/+f/7//v/+//7//v/+v/6//r/+f/5
//n/+f/4//j/+P/4//r/+v/6//r/+v/6//r/+v/6//r/+v/5//n/+f/5//n/+f/5//n/
+f/5//r/+v/6//r/+v/6//r/+v/6//r/+v/5//b/8//u/+r/6P/r//T/BQAZADIATABp
AI8AvwDqAAwBKwFIAVsBYQFbATwBDwHkAMAApwCRAHgAXABBACsAGgAMAP7/9v/y//L/
9P/1//f/9//3//n/+f/5//n/+//5//n/+f/5//j/+P/4//j/+f/5//n/+P/4//j/+P/4
//n/9//3//f/9//3//f/9v/2//b/9v/2//b/9//3//j/+f/3//f/9//3//f/9v/2//f/
9//2//b/9v/2//b/9v/2//T/9P/0//T/9v/2//b/9v/2//b/9v/2//b/9v/2//f/9f/1
//T/9P/2//b/9v/2//b/9//3//f/9//3//f/+P/4//j/+P/4//r/+v/6//v/+f/5//n/
+v/6//r/+//7//z//P/8//z/+//8//z//f//////AAAAAAAAAQABAAEAAQACAAIAAgAC
AAIAAgADAAMAAwADAAQABgAGAAcABwAFAAYABgAGAAYABgAGAAUAAwADAAMAAgAEAAQA
AwADAAIAAgACAAEAAQABAAAAAAAAAAAAAAAAAP3//f/9//3//f/9//z//P/8//z//P/8
//z/+//7//v/+//8//z/+//8//z//P/8//z//f/9//3/+//7//v//P/8//z//P/8////
////////AQABAAIAAgAAAAAAAAABAAEAAQACAAIABQAGAAYABgAGAAcABwAHAAcABwAI
AAgACgAKAAsACwALAAoACgAKAAkACQAJAAkACQAIAAgACAAIAAgACAAIAAgACAAHAAcA
BwAHAAcABgAGAAYABgAFAAMAAwADAAMAAwADAAIAAgACAAIAAgACAAMAAwADAAMAAwAD
AAMAAwADAAMAAwACAAIAAgACAAIAAAAAAAAAAAAAAAAAAAD/////////////////////
//////////////3//f/9//3//f/9//3//v/+//7///8AAAIAAgACAAIAAgACAAIAAgAA
AAEAAQACAAIAAgACAAQABAAEAAYABgAGAAYABAAEAAQABAAEAAQAAwACAAQABQAFAAUA
BAADAAIA///+//7//v/+/wAAAAAAAAAA/v/8//v/+//6//n/+f/4//j/+P/4//j/+P/3
//f/9//3//f/9//3//f/9//2//b/9P/1//X/9f/1//T/9P/0//T/9P/0//T/9P/0//T/
9P/0//T/9P/0//P/8//z//P/8//z//P/8//z//P/9P/0//T/9P/0//T/8v/y//L/8v/y
//H/7v/r/+T/3v/e/+H/6v/5/w0AJgBCAF8AhQCzAOAAAAEhATwBUQFZAVUBOgEPAeAA
vgClAIsAcgBYAD0AJQAWAAoA/P/w/+z/7P/s/+v/7f/t/+3/6//t/+3/7f/t/+3/7f/t
/+3/7P/s/+z/7P/t/+3/7f/s/+z/7P/s/+z/7f/r/+v/6//r/+v/6//q/+r/6v/q/+r/
6v/s/+v/6//r/+n/6f/p/+n/6f/o/+j/6f/p/+j/6P/o/+j/6P/o/+j/6P/o/+j/6P/o
/+j/6P/o/+b/5v/m/+b/5v/m/+b/5//n/+f/5v/m/+b/5v/m/+b/5v/n/+f/5//n/+f/
5//o/+b/5v/m/+b/6P/o/+j/6f/p/+n/6f/q/+r/6v/r/+v/7P/s/+z/7P/t/+7/7v/v
/+//7//w//D/7v/v/+//7//v//D/8P/w//D/8P/w//H/8f/x//H/8v/y//L/8//z//P/
9P/0//T/9P/0//T/8//1//X/9f/0//L/8v/x//H/8P/w//D/7//v/+//7v/u/+z/7P/s
/+z/6//r/+v/6//r/+v/6v/q/+z/7P/s/+z/7P/r/+v/6//r/+z/7P/r/+z/7P/s/+z/
6v/r/+v/6//r/+v/6//s/+z/7P/s/+z/7f/t/+3/7f/t/+3/7v/u/+7/7v/u/+//7//v
//D/8P/x//L/8v/y//D/8f/x//H/8//z//T/9P/0//T/9f/1//X/9P/0//T/9f/1//X/
9f/z//L/8v/y//L/8v/y//L/8v/y//H/8f/x//H/8f/w//D/8P/w/+//7//v/+//7//v
/+//7v/u/+7/7v/u/+7/7//v/+//7//t/+3/7f/t/+3/7f/t/+z/7P/s/+z/7P/u/+7/
7v/u/+7/7v/u/+3/7f/t/+3/7f/t/+3/7f/t/+3/7f/t/+3/6//r/+v/6//t/+3/7f/u
/+7/7v/v//D/7v/u/+7/7v/w//D/8P/w//D/8f/x//L/8v/y//L/9P/2//b/9v/2//b/
9v/1/w==
         </WaveFormData>
      </LeadData>
      <LeadData>
         <LeadByteCountTotal>10000</LeadByteCountTotal>
         <LeadTimeOffset>0</LeadTimeOffset>
         <LeadSampleCountTotal>5000</LeadSampleCountTotal>
         <LeadAmplitudeUnitsPerBit>4.88</LeadAmplitudeUnitsPerBit>
         <LeadAmplitudeUnits>��V</LeadAmplitudeUnits>
         <LeadHighLimit>2147483647</LeadHighLimit>
         <LeadLowLimit>268435456</LeadLowLimit>
         <LeadID>V6</LeadID>
         <LeadOffsetFirstSample>0</LeadOffsetFirstSample>
         <FirstSampleBaseline>0</FirstSampleBaseline>
         <LeadSampleSize>2</LeadSampleSize>
         <LeadOff>FALSE</LeadOff>
         <BaselineSway>FALSE</BaselineSway>
         <ExcessiveACNoise>FALSE</ExcessiveACNoise>
         <MuscleNoise>FALSE</MuscleNoise>
         <LeadDataCRC32>3628006981</LeadDataCRC32>
         <WaveFormData>
7P/s/+z/7P/s/+z/7P/s/+z/7P/s/+z/7P/s/+z/7P/u/+7/7v/u/+7/7v/u/+7/8P/w
//D/8P/y//L/8v/y//L/8v/y//L/8//0//X/9v/2//b/9v/2//j/+P/4//j/+P/4//j/
+P/4//j/+P/4//r/+v/6//r//P/8//z//P/8//z//P/8//r/+v/6//r/+P/4//j/+P/2
//b/9v/2//b/9v/2//b/9P/0//T/9P/0//T/9P/0//T/9P/0//T/8v/y//L/8v/y//L/
8v/y//L/8v/y//L/8v/y//L/8v/y//L/8v/y//L/8v/y//L/8v/y//L/8v/0//T/9P/0
//b/9v/2//b/9v/2//b/9v/2//b/9v/2//j/+P/4//j/+P/4//j/+P/4//j/+P/4//j/
+P/4//j/+P/4//j/+P/4//j/+P/4//j/+P/4//j/+v/6//r/+v/4//j/+P/4//j/+P/4
//j/+P/4//j/+P/4//j/+P/4//b/9v/2//b/9v/2//b/9v/2//b/9v/2//b/9v/2//b/
9P/0//T/9P/0//T/9P/0//T/9P/0//T/9P/0//T/9P/0//T/9P/0//T/9P/0//T/9P/0
//T/9P/y//L/8v/y//T/9P/0//T/9P/0//T/9P/0//T/9P/0//T/9P/0//T/8v/y//L/
8v/z//T/9f/2//j/+P/4//j/+P/4//j/+P/4//j/+P/4//r/+v/6//r//P/8//z//P/+
//7//v/+//z/+//7//z/+v/6//r/+v/7//v/+f/5//n/+f/5//r/+v/5//f/9v/2//X/
9f/1//X/9P/0//P/8//z//P/8//x//H/8f/x//H/8f/x//D/8P/w//D/8P/w//D/8P/w
//L/8v/y//L/8P/w//D/8P/y//L/8v/y//L/8v/y//L/8v/y//H/8f/x//H/8f/x//H/
8f/x//H/8f/x//H/8f/x//H/8f/v/+7/6f/k/+D/4P/g/+b/7//7/w4AIQA0AFAAdACW
AK8AyADjAPkACQENAQIB6QDRAL4ArQCZAIMAbABUAEEAMAAhABEABQD///v/+v/5//n/
9//1//T/8//0//L/8f/x//H/8f/w//D/8P/w//D/8P/w/+//7v/u//D/8P/w//D/8P/w
//D/8P/u/+7/7v/u/+7/7v/u/+7/7v/u/+7/7v/t/+3/7f/t/+3/7P/s/+z/7v/u/+7/
7//t/+3/7f/t/+3/7f/t/+3/7f/t/+7/7v/u/+7/7f/t/+3/7f/t/+3/7f/t/+3/7f/t
/+3/7P/s/+7/7v/u/+//7v/u/+7/7v/w//D/8P/w//D/8f/x//H/8P/w//H/8f/x//H/
8f/y//L/8//z//X/9f/1//b/9v/4//j/+f/5//n/+f/6//r/+v/6//r/+//6//r/+v/6
//v/+//8//z//P/8//z//f/9//3//f/9/////v/9//3//f/8//z//P/7//v/+v/6//n/
+P/4//j/+P/4//j/9v/4//j/+P/4//b/9v/2//b/9v/2//b/9f/1//X/9f/1//X/9f/1
//T/9P/0//T/9P/0//T/9P/0//b/9v/2//b/9v/2//b/9v/2//b/9v/3//X/9v/2//b/
+P/4//j/+P/5//n/+f/5//n/+f/6//r/+P/6//r/+v/6//r/+v/6//z//f/9//3/+//7
//v/+//7//v/+//7//3//f/9//3/+//7//v/+//7//v/+//7//v/+//7//v/+v/6//r/
+v/6//r/+f/5//n/+f/5//n/+P/4//j/+P/4//j/+P/4//j/+P/4//j/9v/2//b/9v/4
//f/9//3//f/9//3//f/9//2//b/9v/2//b/9v/2//b/9v/2//b/9v/2//b/9v/2//b/
9v/2//b/9v/2//b/9v/3//f/9//3//f/+P/5//f/9//3//f/9//4//j/+P/4//j/+P/4
//f/9//3//n/+v/6//z//P/8//z//P/8//z//P/8//z//P/8//7//v/+//7///8AAAEA
AgAAAAAAAAD///3//v/+//7/AAAAAP/////9//3//f/9//v//P/8//v/+//6//r/+f/3
//f/9//2//b/9f/1//X/9f/1//X/9f/1//X/9f/1//X/9P/0//T/9P/0//T/9P/0//T/
9P/0//b/9v/2//b/9P/0//T/9P/0//T/9P/0//T/9P/0//T/8//z//P/8//1//X/9f/1
//P/8//z//P/8//z//P/8//z//P/8v/v/+r/5v/k/+T/6v/x//3/DAAfADIATABuAJIA
rQDGAN8A9wAJAREBCgHzANcAxACzAKEAiwB0AFoARQA0ACUAFQAHAP///f/8//n/+f/3
//n/+P/3//j/9v/1//X/8//z//L/8v/y//L/8v/y//T/8//y//L/8P/w//D/8P/w//D/
8P/w//D/8P/w//D/8v/y//L/8v/y//L/8v/y/+//7//v/+//7//u/+7/7v/u/+7/7v/v
/+//7//v/+//7//v/+//7//v/+//8P/w//D/8P/v/+//7//v/+//7//v/+//7//v/+//
7//u/+7/7v/u/+7/7//w//D/8P/w//L/8v/y//L/8v/z//P/8//y//L/8//z//X/9f/1
//b/9v/3//f/+f/5//n/+v/6//r/+v/7//v/+//7//z//P/6//r/+v/7//z//P/8//z/
/f/9//7//v8AAAAAAAABAP//////////AQAAAP////////7//v/+///////+//7/+//6
//r/+v/6//r/+v/4//j/+P/4//j/+P/4//j/+P/4//j/+P/3//n/+f/5//n/+f/5//n/
+P/4//j/+P/4//r/+v/6//r/+P/4//j/+P/4//j/+P/4//r/+v/6//v/+f/6//r/+v/8
//z//P/8//v/+//7//v//f/9//7//v/+/wAAAAAAAAAAAAAAAAAAAAABAAEAAQADAAMA
AwADAAMAAwADAAMAAQABAAEAAQADAAMAAwADAAMAAwADAAMAAQABAAEAAQAAAAAAAAAA
AAIAAgABAAEA///////////+//7//v/+/wAAAAAAAAAAAAAAAAAAAAACAAIAAgACAAIA
AQABAAEA///////////9//z//P/8//z//P/8//z//f/+////AAD+//7//v/+/wAAAAAA
AAAAAAAAAAAAAAACAAMAAwADAAEAAQACAAMAAwADAAMAAwAFAAYABgAGAAQABAAEAAQA
AwADAAMABQAGAAYACAAIAAgACAAKAAoACgAKAAcABwAIAAgACgAKAAoACQAJAAcABwAH
AAcABwAIAAgABwAFAAQABAABAAEAAQABAAIAAgABAAEA////////////////////////
///+//7//v/+//7//v/+//7//v/+//7//v/+//7//v/+//7//v/8//z//P/8//z//P/8
//z//P/7//v/+//9//3//f/9//3//f/9//3/+//7//v/+//7//v/+f/4//P/8P/s/+r/
6v/y//3/CwAeADEASABkAIoArADHAOAA+QANARsBGwEKAe0A0wDAAK8AmwCFAG4AVAA9
ADAAIQARAAUA//////7//f/7//3//f/8//v//P/6//n/+f/5//n/+P/4//j/+P/4//j/
+P/3//b/9v/2//b/9v/2//b/9v/2//b/9v/2//b/9v/0//T/9P/0//T/9P/0//T/9f/1
//X/9f/1//T/9P/0//T/9P/0//X/8//z//P/8//1//X/9f/1//P/8//0//T/9P/0//P/
8//z//P/8//z//P/8//z//P/8//z//L/8v/y//L/8v/z//T/9P/0//T/9v/2//b/9v/2
//f/9//3//b/9v/3//f/+f/5//n/+v/6//v/+//9//3//f/+//7//v/+///////9//3/
/v/+//7//v/+////AgACAAIAAgADAAMABAAEAAIAAgACAAMAAwADAAMAAwADAAIAAQAB
AAEAAAAAAAAA//////7//v/9//z//P/8//z//P/8//r/+v/6//r/+v/6//r/+v/6//j/
+P/4//f/9//3//f/9//3//f/9//2//b/9v/2//b/9v/2//b/9v/2//b/9v/2//b/9v/2
//b/9v/2//b/9//3//j/+P/4//r/+v/6//r/+f/5//n/+f/7//v//P/8//r//P/8//z/
/v/+//7//v/+/////////////////////f/9//3//f/9//3//f/9//3//f/9//3//f/9
//3//f/9//3//f/9//z//P/8//z//P/8//v/+//7//v/+//7//r/+v/6//r/+v/6//r/
+v/6//r/+v/6//r/+v/6//r/+v/5//n/+f/3//f/9//3//f/9v/2//b/+P/4//j/+P/4
//j/+P/4//j/+P/4//j/+P/4//j/+P/4//j/+P/4//b/9//3//f/9//3//j/+f/4//f/
9v/1//X/9v/2//b/9//4//n/+v/7//v/+//9//z//P/8//z//P/8//z//P/8//z//v/+
//7//v8AAAAAAAAAAAAAAAD//////v/+//7//v/8//v/+//5//v/+//7//v//P/8//v/
+f/6//r/+f/5//j/9//1//T/9f/1//X/9f/z//P/8//z//X/9f/1//X/9P/0//T/9P/0
//T/9P/0//T/9P/0//T/9P/0//T/9P/0//T/9P/0//T/9P/0//T/8v/y//L/8f/x//H/
8f/x//P/8//z//P/8f/x//H/8f/x//H/8f/x/+//7P/n/+T/4P/g/+L/6v/3/wcAGAAr
AEIAYACEAKQAvQDYAPEAAwEPAQ0B+gDfAMkAuACpAJMAewBkAEwAOwAsABsACwABAP3/
+//6//n/9//3//f/9P/z//T/9P/z//P/8//z//L/8v/w//D/8P/w//L/8f/w//D/8P/w
//D/8P/u/+7/7v/u//D/8P/w//D/7v/u/+7/7v/u/+7/7v/u/+3/7f/t/+3/7//u/+7/
7v/u/+7/7v/v/+//7//v/+//7//v/+//7//v/+//8P/w//D/8P/v/+//7//v/+//7//v
/+//7//v/+//7//u/+7/7v/u/+7/7//w//D/8P/w//L/8v/y//L/8P/x//H/8f/y//L/
8//z//X/9f/1//b/9v/3//f/+f/3//f/+P/4//j/+P/5//n/+f/5//r/+v/6//r/+v/7
//z//P/8//z//f/9//7//v/+//7//v///////////////f/8//v/+//7//r/+v/6//v/
+//6//r/+f/4//j/+P/4//j/+P/2//b/9v/2//b/9v/2//b/9v/2//b/9v/1//X/9f/1
//X/9f/1//X/9P/0//T/9P/0//T/9P/0//T/9v/2//b/9v/0//T/9P/0//b/9v/2//f/
9f/2//b/9v/2//b/9v/2//f/9//3//f/9//3//j/+P/4//r/+v/6//r/+v/6//r/+v/7
//v/+//5//n/+f/5//n/+f/5//n/+//7//v/+//7//v/+//7//v/+//7//v/+f/5//n/
+f/4//j/+P/4//j/+P/3//f/9//3//f/9//2//b/9v/2//b/9v/2//b/9v/2//b/9v/2
//b/9v/2//b/9f/1//X/9f/1//X/9f/3//b/9v/2//b/9v/2//b/9v/2//b/9v/0//T/
9P/0//b/9v/2//b/9v/2//b/9v/0//X/9f/1//P/8//0//X/9f/1//X/9f/3//j/+P/4
//j/+P/4//j/9//3//f/+f/6//r//P/8//z//P/+//7//v/+//7//f/9//7//P/8//z/
/P/7//v/+f/5//n/+f/5//r/+v/5//f/9v/2//X/9f/1//X/9P/0//P/8f/x//H/8f/z
//P/8//z//P/8//z//L/8v/y//L/8v/0//T/9P/0//L/8v/y//L/8v/y//L/8v/y//L/
8v/y//L/8v/y//L/8P/w/+//7//x//H/8f/x//H/8f/x//H/8//z//P/8//z//P/8//x
/+7/6//m/+D/4P/g/+T/7//7/wwAHwAyAEwAcACUAK0AxgDhAPUABwENAQIB6QDRAL4A
rQCbAIMAbABUAEEAMgAjABEABQD///v/+v/7//n/+f/3//b/9f/0//T/8//z//H/8f/w
//D/8P/w//D/8P/w/+//7v/u/+7/7v/u/+7/7v/u/+7/7v/u/+7/7v/u/+7/7v/u/+7/
7v/u/+7/7v/t/+3/7f/t/+3/7P/s/+z/7v/u/+7/7//t/+3/7f/t/+3/7f/t/+3/7f/t
/+7/7v/u/+7/7f/t/+3/7f/t/+3/7//v/+//7//t/+3/7P/s/+z/7P/s/+3/7v/u/+7/
7v/u/+7/7v/u/+7/7//v/+//8v/y//P/8//x//H/8f/y//L/8//z//X/9f/1//b/9v/2
//b/9//3//n/+f/6//r/+v/6//r/+//6//r/+v/6//v/+//8//z//P/8//z//f/9//3/
/f/9//3//P/7//v/+//6//r/+v/7//v/+v/6//n/+P/4//j/+P/4//j/9v/0//T/9P/0
//b/9v/2//b/9v/2//b/9f/1//X/9f/1//P/8//z//L/9P/0//T/9P/0//T/9P/0//T/
9P/0//T/9v/2//b/9v/0//T/9P/1//X/9v/2//b/9v/2//b/9v/3//f/9//3//f/9//4
//j/+P/6//r/+v/6//r/+v/6//r/+//7//v/+//7//v/+//9//3//f/9//3//f/9//3/
+//7//v/+//7//v/+//7//v/+//7//v/+v/6//r/+v/6//r/+f/5//n/+f/5//n/+P/4
//j/+P/4//j/+P/4//j/+P/4//j/+P/4//j/+P/4//f/9//3//f/9//3//f/+f/4//j/
+P/4//j/+P/4//b/9v/2//b/+P/4//j/+P/4//j/+P/4//j/+P/4//j/+P/5//n/+f/5
//n/+v/7//3//f/9//3/+//8//z//P/8//z//P/8////AQABAAMAAgACAAIAAgACAAAA
/////wAAAgACAAIAAgABAAEA//////3//f/9//7//v/9//v/+v/6//n/+f/5//f/9v/2
//X/8//z//P/8//0//X/9v/3//f/9//3//b/9v/2//b/9v/2//b/9v/2//j/+P/4//j/
9v/2//b/9v/2//b/9v/2//b/9v/2//b/9v/2//X/9f/3//f/9//3//f/9//3//f/9f/1
//X/9f/1//f/9//1//T/8f/s/+j/5v/m/+r/8f///xAAJQA6AFIAdACaALcA0ADrAAEB
EQEZARAB9wDZAMQAswChAI0AdgBeAEUAMgAlABUABQD///3//P/7//v/+//7//j/9//2
//b/9f/1//X/9f/0//T/9P/0//T/9P/2//X/9P/0//T/9P/0//T/9v/2//b/9v/0//T/
9P/0//T/9P/0//T/8v/y//L/8v/x//H/8f/x//P/8v/y//L/8v/y//L/8//z//P/8//z
//H/8f/x//H/8f/x//L/8v/y//L/8f/x//P/8//z//P/8f/x//H/8f/x//H/8P/w//L/
8v/y//P/9P/0//T/9P/y//L/8v/y//L/8//z//P/9P/0//X/9f/3//f/9//4//b/9//3
//n/+//7//z//P/8//z//f/9//3//f/+//7//v/+//7///8AAAAAAAAAAP////8AAAAA
AgACAAIAAwADAAMAAwADAAMAAgABAAEA///+//7//v/9//3//P/8//v/+v/6//r/+v/6
//r/+P/4//j/+P/4//b/9v/2//b/9v/2//b/9f/1//X/9f/1//X/9f/1//T/9P/0//T/
9P/2//b/9v/2//b/9v/2//b/9v/2//b/9v/2//b/9v/3//X/9v/2//b/9v/2//b/9v/5
//n/+f/5//f/9//4//j/+P/6//r/+v/8//z//P/8//z//f/9//3//f/9//3//f/7//v/
+//7//v/+//7//v//f/9//3//f/7//v/+//7//v/+//7//v/+v/6//r/+v/6//r/+f/5
//n/+f/5//n/+P/4//j/+P/4//j/+P/4//b/9v/2//b/+P/4//j/+P/4//f/9//3//f/
9//3//f/9//2//b/9v/2//b/9v/2//b/9v/2//b/9v/2//b/9v/2//b/9v/2//T/9P/0
//T/9P/1//X/9f/1//X/9v/3//f/9//3//f/9//4//j/+P/4//j/+P/4//n/+f/5//v/
/P/+/wAAAAAAAAAAAAAAAAAAAAD+//7//v/+//7//f/9//7//P/8//z//P/9//3/+//7
//n/+f/5//r/+v/5//f/9v/2//X/9f/1//X/9P/0//P/8//z//P/8//z//P/8//z//P/
8//z//L/8v/y//L/8v/y//L/8v/y//L/8v/y//L/8v/y//L/8v/y//L/8v/y//L/8v/y
//L/8v/y//H/8f/z//P/8//z//H/8f/x//H/8f/x//H/8f/x//H/8f/x/+7/6f/m/+L/
4P/g/+b/8f8BABIAJQA6AFgAfgCeALcA0gDpAP8ADQENAfwA4wDLALoAqQCTAH0AaABQ
AD0ALgAfAA8AAwD9//v/+P/3//f/9//1//T/8//y//L/8f/x//H/8f/w//D/8P/w//D/
8P/w/+//7v/u/+7/7v/u/+7/7v/u/+7/7v/u/+7/7v/u/+7/7v/u/+7/7P/s/+z/7P/t
/+3/7f/t/+v/6v/q/+r/7P/s/+z/7f/r/+v/6//r/+3/7f/t/+3/7f/t/+7/7v/u/+7/
7f/t/+3/7f/t/+3/6//r/+v/6//t/+3/7P/s/+z/7P/s/+3/7v/u/+7/7v/s/+z/7P/s
/+7/7//v/+//8P/w//H/8f/x//H/8f/y//L/8//z//X/8//z//T/9P/2//b/9//3//f/
9//4//j/+P/4//j/+f/6//r/+v/6//v/+//8//z//P/8//z//f/7//v/+//7//v/+v/5
//n/+f/4//j/+P/3//f/9v/2//X/9P/0//T/9P/0//T/8v/y//L/8v/y//D/8P/w//D/
8v/y//L/8f/x//H/8f/x//H/8f/x//D/8P/w//D/8P/w//D/8P/w//D/8P/w//D/8v/y
//L/8v/y//L/8v/z//H/8v/y//L/8v/y//L/8v/z//P/8//z//P/8//0//T/9P/2//b/
9v/2//b/9v/2//b/9//3//f/9//3//f/9//3//f/9//3//f/9//3//f/9//3//f/9//3
//f/9//3//f/9//3//f/9v/2//b/9v/2//b/9f/1//X/9f/1//X/9P/0//T/9P/0//T/
9P/0//T/9P/0//T/9P/0//T/9P/0//P/8//z//X/9f/1//X/8//y//L/8v/y//L/8v/y
//D/8P/w//D/8v/y//L/8v/y//L/8v/y//T/9P/0//T/9P/1//X/9f/1//X/9v/3//f/
9//3//f/9//4//j/+P/4//j/+P/4//v/+//7//3//P/8//z//P/8//z/+v/6//r/+v/7
//v//P/8//r/+v/6//n/+f/3//f/9//3//f/+P/4//f/9f/0//T/8//z//P/8//y//L/
8f/x//H/8f/x//H/8f/x//H/8f/x//H/8P/w//D/8P/w//D/8P/w//D/8P/u/+7/7v/u
//D/8P/w//D/8P/w//D/8P/w//D/8P/w//D/7//v/+//7//v/+//7//x//H/8f/x//H/
8f/x//H/8f/x/+//7P/n/+L/3v/e/+D/5v/z/wEAEgAjADgAWAB8AJoAswDMAOUA+QAH
AQkB9gDdAMUAtACjAI8AeQBgAEoAOQAqABsACwABAP3/+f/4//f/9//1//X/8v/x//L/
8v/x//H/8f/x//D/8P/u/+7/7v/u/+7/7f/s/+z/7v/u/+7/7v/s/+z/7P/s/+z/7P/s
/+z/7P/s/+z/7P/s/+z/7P/s/+v/6//r/+v/6//q/+r/6v/s/+z/7P/t/+3/7f/t/+3/
7//v/+//7//t/+3/7v/u/+7/7v/t/+3/7f/t/+3/7f/t/+3/7f/t/+//7//u/+7/7v/u
/+7/7//u/+7/7v/u//D/8P/w//D/8P/x//H/8f/y//L/8//z//P/8//z//T/8v/z//P/
9f/1//X/9v/2//b/9v/3//f/9//3//j/+P/4//j/+P/5//z//P/8//z//f/9//7//v/+
//7//v/////////////////+//3//f/9//z//P/8//v/+//6//r/+f/4//j/+P/2//b/
9v/0//b/9v/2//b/9P/0//T/9P/2//b/9v/1//X/9f/1//X/9f/1//X/9P/2//b/9v/2
//b/9v/2//b/9v/2//b/9v/2//b/9v/2//T/9P/0//X/9f/2//b/9v/4//j/+P/4//n/
+f/5//n/9//3//j/+P/4//r/+v/6//r/+v/6//r//P/9//3//f/9//3//f/9//v/+//7
//v//f/9//3//f/7//v/+//7//v/+//7//v//f/9//3//f/8//z//P/8//r/+v/5//n/
+f/5//n/+f/4//j/+P/4//j/+P/4//j/+P/4//j/+P/4//j/+P/4//j/9//3//f/+f/5
//n/+f/5//j/+P/4//j/+P/4//j/9v/2//b/9v/4//j/+P/4//j/+P/4//j/+P/4//j/
+P/4//n/+f/5//v/+//8//3//f/9//3//f/7//z//P/8//7//v/+//7/////////AQAC
AAIAAAAAAAAAAAAAAAAA/////wAAAAAAAAAAAAD//////f/9//3//f/9//7//v/9//v/
+P/4//f/9//3//f/9v/2//X/9f/1//X/9f/1//X/9f/3//f/9//3//b/9v/2//b/9v/2
//b/9v/2//b/9v/2//b/9v/2//b/9v/2//b/9v/2//b/9v/2//b/9v/2//X/9f/1//X/
9f/1//X/9f/1//X/9f/1//X/9f/1//X/9f/1//L/7//q/+b/5P/m/+z/9/8FABgAKwA+
AFwAggCkAL0A2ADxAAcBEwEVAQIB5wDNAL4ArQCXAIMAagBSAD0ALgAdAA8AAwD///v/
+v/7//v/+//5//r/+f/4//j/9//3//f/9//2//b/9P/0//T/9P/0//P/8v/y//T/9P/0
//T/9P/0//T/9P/0//T/9P/0//T/9P/0//T/9P/0//T/9P/z//P/8//z//P/8v/y//L/
8v/y//L/8//z//P/8//z//H/8f/x//H/8f/x//L/8v/0//T/8//z//P/8//z//P/8//z
//P/8//z//P/8v/y//L/8v/y//P/8v/y//L/8v/0//T/9P/0//T/9f/1//X/9P/0//X/
9f/3//f/9//4//b/9//3//n/+f/5//r/+v/8//z//f/9//3//f/+//7//v/+//7///8A
AAAAAAAAAAEAAQACAAIAAgACAAIAAwADAAMAAwADAAEAAAD////////+//7//v/9//3/
/P/8//3//P/8//z//P/8//z/+v/6//r/+v/6//j/+P/4//j/+P/4//j/9//3//f/9//3
//f/9//3//b/9v/2//b/9v/2//b/9v/2//T/9P/0//T/9P/0//T/9P/2//b/9v/3//f/
+P/4//j/+v/6//r/+v/5//n/+f/5//n/+f/6//r//P/+//7//v/+//7//v/+/wAAAQAB
AAEAAQABAAEAAQABAAEAAQABAAEAAQABAAEAAQABAAEAAQD/////////////////////
AAAAAAAAAAAAAAAA//////3//f/9//3//P/8//z//P/8//z//P/8//z//P/8//z//P/8
//z//P/+//3//f/9//3//f/9//3//f/8//z//P/8//z//P/8//z//P/8//z/+v/6//r/
+v/6//r/+v/6//r/+v/6//r/+v/7//v/+//7//v//P/9//3//f/9//3//f/+//7//v/+
//7//v/+/////////wEAAgACAAQABAAEAAQABAAEAAQABAACAAIAAgABAAEAAgACAAIA
AAAAAP/////9//3//f/9//3//v/+//3//f/8//z/+//5//n/+f/4//j/9//3//f/9//3
//f/9//3//f/9//3//f/9v/2//b/9v/2//b/9v/2//b/9v/2//b/9v/2//b/9v/2//b/
9v/2//b/9v/2//b/9v/2//b/9f/1//X/9f/1//X/9f/1//X/9f/1//X/8//z//P/8//z
//H/8P/r/+b/4v/g/+L/6P/z/wMAFAApAD4AWgB+AKAAuQDUAO0AAQEPARMBBAHpAM8A
vgCvAJkAhQBuAFQAPwAwACEADwADAP3/+//6//n/+f/3//f/9v/1//T/9P/x//H/8f/x
//D/8P/w//D/8P/w//L/8f/w//D/8P/w//D/8P/w//D/8P/w/+7/7v/u/+7/7v/u/+7/
7v/u/+7/7v/u/+3/7f/t/+3/7f/s/+z/7P/u/+7/7v/v/+3/7f/t/+3/7f/t/+3/7f/r
/+v/7P/s/+z/7P/r/+v/7f/t/+3/7f/v/+//7//v/+//7//u/+7/7v/u/+7/7//v/+7/
7f/s/+7/7v/u/+7/7v/v/+//7//w//D/8f/x//H/8f/x//L/8v/z//P/9f/1//X/9v/2
//b/9v/3//f/9//3//j/+P/4//j/+P/5//j/+P/4//j/+f/5//r/+v/6//r/+v/7//v/
+//7//v/+//6//n/+f/5//j/+P/4//f/9//2//b/9//2//b/9v/0//T/9P/y//L/8v/y
//L/8v/y//L/8v/y//L/8v/x//H/8f/x//H/8//z//P/8v/y//L/8v/y//L/8v/y//L/
8v/y//L/8v/y//L/8v/y//L/8v/y//P/8f/y//L/8v/0//T/9P/0//X/9f/1//X/9f/1
//b/9v/2//j/+P/4//j/+P/4//j/+P/5//n/+f/5//n/+f/5//n/+f/5//n/+f/5//n/
+f/5//n/+f/5//f/9//3//f/9//3//f/9//2//b/9v/2//j/+P/3//f/9//3//f/9//2
//b/9v/2//b/9v/2//b/9v/2//b/9v/0//T/9P/0//T/8//z//P/8//z//P/8//1//T/
9P/0//T/9P/0//T/9P/0//T/9P/0//T/9P/0//L/8v/y//L/9P/0//T/9P/0//X/9f/1
//X/9f/2//f/9//3//f/9//3//j/+P/4//j/+P/4//j/+f/5//n/+//8//z//P/8//z/
/P/6/w==
         </WaveFormData>
      </LeadData>
   </Waveform>
</RestingECG>
