# Supplementary material for: Detection of Left Atrial Enlargement Using a Convolutional Neural Network-Enabled Electrocardiogram
Source: Front Cardiovasc Med. 2020 Dec 17;7:609976. doi: 10.3389/fcvm.2020.609976 (PMC7773668; doi:10.3389/fcvm.2020.609976)
Supplement: Supplementary file 2 [file Data_Sheet_2.ZIP › normal1/1802010492_9871_0000000M.XML]

<?xml version="1.0" encoding="Windows-1252"?>
<!DOCTYPE RestingECG SYSTEM "restecg.dtd">
<RestingECG>
   <PatientDemographics>
      <PatientID>1802010492</PatientID>
      <PatientAge>74</PatientAge>
      <AgeUnits>Years</AgeUnits>
      <Gender>Female</Gender>
      <PatientLastName>liangmeifang</PatientLastName>
   </PatientDemographics>
   <TestDemographics>
      <DataType>Resting</DataType>
      <Site>1</Site>
      <AcquisitionDevice>MAC55</AcquisitionDevice>
      <Status>Unconfirmed</Status>
      <Priority>Normal</Priority>
      <AcquisitionTime>08:41:30</AcquisitionTime>
      <AcquisitionDate>09-06-2015</AcquisitionDate>
      <CartNumber>1</CartNumber>
      <AcquisitionSoftwareVersion>009C</AcquisitionSoftwareVersion>
      <XMLSourceVersion>MAC5000 v1.0</XMLSourceVersion>
   </TestDemographics>
   <RestingECGMeasurements>
      <VentricularRate>87</VentricularRate>
      <AtrialRate>87</AtrialRate>
      <PRInterval>140</PRInterval>
      <QRSDuration>92</QRSDuration>
      <QTInterval>400</QTInterval>
      <QTCorrected>481</QTCorrected>
      <PAxis>66</PAxis>
      <RAxis>77</RAxis>
      <TAxis>44</TAxis>
      <QRSCount>14</QRSCount>
      <QOnset>211</QOnset>
      <QOffset>257</QOffset>
      <POnset>141</POnset>
      <POffset>189</POffset>
      <TOffset>411</TOffset>
      <ECGSampleBase>500</ECGSampleBase>
      <ECGSampleExponent>0</ECGSampleExponent>
   </RestingECGMeasurements>
   <Diagnosis>
      <Modality>Resting</Modality>
         <StatementCount>2</StatementCount>
         <LabelText>12SL ��ϳ���</LabelText>
      <DiagnosisStatement>
         <StmtFlag>ENDSLINE</StmtFlag>
         <StmtText>�������</StmtText>
      </DiagnosisStatement>
      <DiagnosisStatement>
         <StmtFlag>ENDSLINE</StmtFlag>
         <StmtText>���� ECG</StmtText>
      </DiagnosisStatement>
   </Diagnosis>
   <Waveform>
      <WaveformType>Rhythm</WaveformType>
      <WaveformStartTime>0</WaveformStartTime>
      <NumberofLeads>8</NumberofLeads>
      <SampleType>CONTINUOUS_SAMPLES</SampleType>
      <SampleBase>500</SampleBase>
      <SampleExponent>0</SampleExponent>
      <HighPassFilter>16</HighPassFilter>
      <LowPassFilter>150</LowPassFilter>
      <ACFilter>NONE</ACFilter>
      <LeadData>
         <LeadByteCountTotal>10000</LeadByteCountTotal>
         <LeadTimeOffset>0</LeadTimeOffset>
         <LeadSampleCountTotal>5000</LeadSampleCountTotal>
         <LeadAmplitudeUnitsPerBit>4.88</LeadAmplitudeUnitsPerBit>
         <LeadAmplitudeUnits>��V</LeadAmplitudeUnits>
         <LeadHighLimit>2147483647</LeadHighLimit>
         <LeadLowLimit>268435456</LeadLowLimit>
         <LeadID>I</LeadID>
         <LeadOffsetFirstSample>0</LeadOffsetFirstSample>
         <FirstSampleBaseline>0</FirstSampleBaseline>
         <LeadSampleSize>2</LeadSampleSize>
         <LeadOff>FALSE</LeadOff>
         <BaselineSway>FALSE</BaselineSway>
         <ExcessiveACNoise>FALSE</ExcessiveACNoise>
         <MuscleNoise>FALSE</MuscleNoise>
         <LeadDataCRC32>2261680842</LeadDataCRC32>
         <WaveFormData>
RABEAEQARABJAE4AUwBYAEEALAAXAAIA7f/Y/8P/rv+1/7z/w//K/9H/2P/f/+b/6f/s
/+//8v/1//b/9//4//r/+v/6//r/+//8//3//v/9//z/+//6//z//v8AAAIAAgACAAIA
AgAAAAAAAAAAAAIAAgACAAIAAAAAAAAAAAACAAIAAgACAAQABAAEAAQAAwACAAEAAAAE
AAYACAAKAAkACAAHAAYABwAIAAkACgAKAAoACgAKAAoACgAKAAoADAAMAAwADAAMAAwA
DAAMAA0ADgAPABAAEQASABMAFAAWABYAFgAWABgAGAAYABgAGQAaABsAHAAcABwAHAAc
ABwAHAAcABwAHgAgACIAJAAiACIAIgAiACIAIgAiACIAIwAkACUAJgAjACIAIQAgAB0A
HAAbABoAGQAYABcAFgAUABIAEAAOABAAEAAQABAADwAOAA0ADAALAAoACQAIAAcABgAF
AAQABgAGAAYABgAGAAYABgAGAAQABAAEAAQAAgACAAIAAgADAAQABQAGAAQABAAEAAQA
AgACAAIAAgAEAAQABAAEAAQABAAEAAQABwAIAAkACgAKAAoACgAKAAgACAAIAAgACAAI
AAgACAAIAAgACAAIAAgACAAIAAgABgAGAAYABgAGAAYABgAGAAYABgAGAAYABAAEAAQA
BAAEAAQABAAEAAQABAAEAAQABAAFAAcACQAHAAcABwAIAAYABQAFAAUAAwAEAAQABQAE
AAQAAwACAAYACgAMAA4AEAAQABIAEwAUABUAFwAXABYAFQAUABMAEgARAA0ACwAJAAcA
BAACAP///////wAA/v/+//z//P/9//3//f/8//z//P/8//z/+//6//r/+f/5//n/+f/6
//r//f////z/+v/6//r/+//9/////f/9/wUAFQAjAC4AOgBIAFcAYABkAF0ATwA/ACUA
BADe/7z/qP+j/6f/tf/G/9D/1v/b/+L/5P/m/+j/7v/z//X/+P/6//r/+//6//n/+f/8
//z//P/8//z//f/9//3//v/+////AAAAAAAAAAAAAP7//f/9//3//f/9//3//v///wAA
AgADAAIAAAD/////AAAAAAAAAAAAAAAAAAAAAAEAAgADAAQAAwADAAMAAwADAAMAAwAE
AAQABAADAAMABAAEAAUABwAFAAUABgAGAAgACQAKAAoACQALAAsACwALAAwADAANAA8A
DwARABIAEgASABIAEwATABMAEwAVABgAGAAYABgAGQAZABoAGgAaABoAHAAcABoAGgAa
ABoAGgAbABwAHQAdABwAHAAcABwAGgAZABkAGgAZABcAFwAUABMAEAAPAA0ADQAMAAsA
BwAHAAcABwAHAAYABgAEAAMAAAD///7/AAD9//3//v/+//3//P/8//z//P/8//z/+v/6
//r/+v/6//r/+v/6//r/+v/6//r//P/7//v//P/8//v/+v/5//v/+//7//v/+//7//v/
+v/6//v/+//7//j/+P/5//r/+v/6//r/+v/6//v/+//7//j/+P/5//n/+//7//v/+v/4
//n/+f/3//n/+v/6//r/+v/5//j/9//4//f/9//3//X/8//z//T/9v/2//b/9v/3//f/
+P/6//n/+f/5//n/+v/6//n/+f/3//f/+P/4//v/+//8//z/+v/6//z//P/+//7//v8A
AAMABAAFAAcABwAHAAcABwAGAAUABAAAAP3/+//5//b/9P/w/+//7v/w//D/8P/u/+z/
7f/t/+3/7P/s/+z/7P/t/+7/7//x/+//7//v/+//7v/u/+3/7f/s/+z/7P/q/+3/7f/r
/+//9f/9/wcAFQAiAC4APgBPAFYAVABPAEEAKQAPAO7/yP+m/5z/of+l/6v/tP/A/8r/
0f/W/9r/3P/g/+L/5f/n/+b/5v/o/+3/7v/r/+v/7v/u/+7/7v/w//H/8f/x//D/8P/x
//L/8v/y//L/8v/w/+//7//v/+//7//v//D/8P/w//H/8f/x//D/8P/x//D/8P/w//D/
8v/y//L/8v/0//T/9P/0//P/8//z//P/9f/1//X/9v/2//b/9f/1//j/+P/5//v/9//3
//j/+P/6//v//P/8//v//f/9//3//f/+//7///8BAAEAAwAEAAQABAAEAAUABwAHAAcA
CQAKAAoACgAKAA0ADQAOAA4ADAAMAA4ADgAQABAAEAAQABAAEQASABMAEQAQABAAEAAS
ABAADwAPAAwACwAJAAkACgAJAAYABQADAAMAAgABAP3//f/9//3/+//6//r/+P/4//b/
9v/2//b/8//z//T/9P/z//L/8v/y//L/8v/y//T/9P/0//T/9P/0//T/9P/0//T/9P/0
//T/8//z//T/8//z//P/8//z//P/8//z//P/8//z//L/9P/1//X/9f/2//b/9//4//b/
9v/2//b/+P/5//n/+f/2//b/9//3//f/9//3//b/9v/3//f/9f/1//b/9v/2//f/9//3
//f/9v/1//X/9f/z//P/9P/2//b/9v/2//b/9f/1//b/9//3//f/9//4//j/9//3//j/
+f/7//z/+//7//z//P/6//r//P/8//z//P/8//7/AAACAAQABwAHAAcABwAHAAcABwAH
AAQAAgD///z/+P/2//L/8f/w/+7/7v/u/+z/7v/v/+//7//t/+z/6//q/+v/7P/t/+//
8f/x//H/8f/y//L/8f/x//D/8P/s/+r/6//t/+3/7//z//v/BwAXACIALAA+AFEAVgBU
AE0AQQAtABUA8v/M/6z/nP+b/6H/p/+w/8L/zP/P/9T/2v/g/+b/6P/n/+f/6P/o/+z/
7//w/+//8f/y//L/8v/y//D/8f/x//H/8v/y//P/9P/y//L/8v/y//T/8//z//P/9f/1
//X/9v/0//T/9f/1//X/9P/0//X/9v/2//b/9v/3//j/+f/6//j/+P/4//j/+//7//v/
+//5//n/+f/6//v/+v/4//f/+v/6//v//f/9//3//v/+/wAAAQACAAIAAQADAAMAAwAF
AAYABgAHAAcABwAJAAoADAAMAAwADQANAA0ADQAPABAAEAAQABAAEQARABIAEgAQABAA
EgASABQAFAAUABQAEgATABQAFQAXABYAFgAWABQAEgARABEAEAAPAA0ADQAKAAkABgAF
AAQABQAFAAUAAQABAAEAAQAAAP7//f/6//r/+P/4//j/+v/3//f/+P/4//f/9v/2//b/
9v/2//b/9v/2//b/9v/2//b/9v/2//j/+P/4//j/+P/3//f/+P/5//n/+f/5//f/9//3
//f/+f/5//n/+P/4//n/+f/5//j/+P/5//r/+P/4//j/+P/6//v/+//7//j/+P/5//n/
+//7//v/+v/4//n/+f/3//f/+P/4//j/+f/5//n/+f/6//n/8//z//b/9P/0//T/9P/2
//f/+f/8//3//f/9//3//P/8//v/+//6//n/+f/4//r/+//9//7//P/8//7//v/+//7/
/v8AAAEAAgADAAUABQAFAAUABQAFAAUABQACAAMAAQD///z/+v/2//X/9P/y//L/8v/w
//L/8//z//P/8v/y//L/8v/w//D/8P/x//P/8//z//P/8v/y//H/8f/w//L/8P/w//H/
8f/x//H/8//3////CwAYACYANgBDAFAAUgBNAEMANQAjAAoA6P/I/67/n/+h/6f/rv+6
/8b/zf/U/9z/4P/i/+b/6f/r/+r/7P/w/+//6v/r//H/8v/y//L/8v/y//P/8//z//L/
8v/z//T/9P/0//T/9P/0//P/8//z//P/8//z//T/9v/2//f/9//1//T/9P/1//f/+P/5
//r/+f/4//f/9v/3//j/+f/6//n/+f/5//n/9//3//f/+P/8//z/+//7//z//P/9////
/f/9//7//v8AAAEAAgACAAIAAwACAAEAAgAEAAUABwAGAAUABgAGAAgACAAIAAkADQAN
AA0ADwAQABAAEAAQABEAEQASABIAEAAQABIAEgAQABAAEAAQABMAFQAXABkAFwAWABYA
FgAUABIAEQARABAADwANAA0ADgANAAoACQAFAAUABAADAAMAAwADAAMAAQAAAAAA/v/8
//r/+v/6//z/+f/5//r/+P/3//b/9v/2//b/9v/2//b/9v/2//b/+P/4//j/+P/2//b/
9v/2//j/9//3//j/+f/5//n/+f/7//v/+//7//v/+//7//r//P/9//3//f/7//r/+v/6
//r/+v/6//r/+//9//7////9//z//P/7//v/+//7//r//P/9//3/+//5//r/+v/6//3/
/f/9//3//v/5//n/+f/4//j/+P/4//j/+f/5//r//P/9//3//f/9//z//P/7//v/+//7
//z//P/9//3//v/+//7//v8AAAAA/v/+//7/AAABAAIAAwAFAAcABwAHAAcACQAJAAkA
BgAFAAMAAQD+//z/+P/3//b/9P/0//T/8v/y//P/8//z//T/9P/0//T/9P/0//T/9f/3
//f/9//3//X/9P/y//H/9P/y//L/9v/z//H/8//3//n/AQALABkAJgAuADYARQBQAFAA
SwBFADUAGwD+/97/vP+o/6P/pf+x/77/yP/Q/9f/3P/g/+T/5v/o/+n/6//u//D/9P/z
//T/9//1//T/9P/0//T/9v/3//f/9//3//b/9v/2//j/+P/4//j/+v/5//n/+f/3//f/
9//4//j/+P/5//n/+f/4//j/+f/8//z//P/8//3//v///wAA/f/8//v/+v/5//n/+f/5
//z//f/+/wAAAQAAAP7//f8AAAAAAQADAAMAAwAEAAQAAgADAAQABAAFAAcABwAHAAkA
CgAKAAsACQAJAAsADAAOAA4ADgAPABEAEQARABMAFAAUABQAFAAVABUAFgAWABYAFgAY
ABgAGQAaABsAHAAbABsAGwAbABkAGAAYABgAGgAYABcAFwAWABUAEwATABIAEQAOAA0A
DQANAAwACwAHAAcABwAHAAYABAADAAAAAQAAAAEAAgACAP////8AAAAA///+//7//P/8
//z//P/+//7//v/+//z//P/8//z//P/8//z//P/+//3//f/+//3//f/9//3//f/9//3/
/f/////////+//z//f/9//3//P/8//3//v/+//7//v/+/wAAAQABAAEAAAAAAAEAAQD/
///////+//7///////3/+//8//z//P8AAAEAAgADAAAA///8//7//v/+//7/AAD/////
AAD//////////wIAAgABAAEAAQABAAIAAgABAAEAAgACAAQABAAGAAYABQAEAAMABAAH
AAgACQALAAsACwALAAsACwALAAsACAAJAAcABQACAP7/+v/5//j/+P/4//j/9v/4//n/
+f/5//j/+P/4//j/9v/2//b/9//5//n/+f/5//r/+v/5//n/+P/2//T/9P/1//X/+f/9
////CQAXACUALgA6AEwAWwBeAF4AVQBHADMAFwD2/9T/uP+s/63/s/+9/8r/1P/Y/9v/
4v/o/+r/7P/w//H/8//0//T/9P/5//r/9//3//j/+P/4//j/+v/7//v/+//6//r/+//8
//z//P/8//z//P/7//v/+//7//v/+//8//z//P/9//3//f/8//z//f/8//z//P/8//3/
/v///wAA///+//3//P///////////////////wAABAAEAAMAAwADAAIAAgADAAEAAQAC
AAIAAgADAAQABAAHAAkACQAJAAkACgAKAAsACQAJAAsADAAQABAAEAARABMAEwATABUA
FAAUABQAFAAXABcAGAAYABYAFgAYABgAGAAYABgAGAAaABsAHAAdABsAGgAaABoAGgAY
ABcAFwAWABUAEwATABIAEQAOAA0ACwALAAoACQAFAAUABQAFAAcABgAGAAQAAgAAAAAA
AAACAP////8AAAIAAQAAAAAA/v/+//7//v/+//7//v/+//7//v/+//7//v/+//7//v/9
//v/+v/6//3//f/9//3////////////9//3//f/8//z//f/9//3//P/8//3//v/+//7/
/v/+//7//////////v/+//////8BAAEAAQAAAAAAAQABAP////8AAAAAAAD/////////
/wAAAQAAAP7//v/+//7//v/9//3//v8BAAEAAQABAAAAAAD/////AQABAAIAAgABAAEA
AgACAAQABAAGAAYABQAEAAMABAAGAAgACgANAA0ADQANAA0ADQANAA0ACgAJAAcABQAC
AP7/+v/5//j/9v/2//b/9P/1//f/+P/5//j/+P/4//j/9v/2//b/9//3//f/9//3//b/
9v/1//X//P/6//b/8v/z//f/9f/1//f//f8HABcAJgAyAEAATQBaAF4AXQBVAEUALwAQ
AOj/xv+w/6n/q/+1/8D/yv/U/9f/2v/g/+b/6v/q/+n/6//u//D/7v/x//L/9f/3//b/
9v/2//b/+P/5//n/+f/6//r/+//8//v/+v/5//j/+v/5//n/+f/5//n/+f/6//r/+v/7
//v//f/8//z//f/9//z/+//6//v//P/9//7//f/8//v/+v/9//3//f/9//v/+//7//z/
AAAAAP/////+//7///8BAP////8AAAAAAAABAAIAAgAFAAcABwAHAAcACAAIAAkACQAJ
AAsADAALAAoACQAJAA4ADwAQABMAFAAUABQAFAAVABUAFgAWABUAFAAVABQAFgAWABYA
FgAWABcAGAAZABkAGAAYABgAGQAYABgAGQAWABUAEwATABIAEQAOAA0ACwALAAoACQAH
AAcABwAHAAkACAAIAAYABQACAAEAAAACAP////8AAP3/+//5//j/+v/8//7/AAD///7/
/f/8//z//P/8//z//v/+//7//v/+//3//f/+//3//f/9//3//f/9//3//f/7//v/+//6
//r/+//7//v//P/8//3//v/+//7//v/+//z//f/9//3//f/+/wAAAQAAAP///v/8//3/
//8AAP///f/+//7//v////////////7//f/7//r//f/+////AAD+//3//f/+/wEAAQAB
AAEA///+//z/+//7//v//P/8////AQAEAAYABAAEAAYABgAGAAYABgAIAAcACAAJAAsA
CwALAAsACwALAAsACwAIAAUAAwABAP7//P/4//f/9v/3//j/+f/4//b/9//3//f/9f/0
//P/8v/0//T/9P/1//j/+f/6//v/+//6//j/9//6//j/9v/0//X/9f/1//f/+f///wkA
FQAkADIAQABTAFwAWgBXAE0AOQAhAAYA4P+6/6b/o/+p/6//uP/E/8z/0//a/+L/5P/o
/+z/7f/t/+7/8v/y//H/9P/3//f/9//2//X/9P/0//X/9f/1//j/+P/5//r/+v/6//r/
+v/6//n/+f/5//v/+//7//z/+v/6//v/+//5//j/+P/5//r/+v/6//r/+v/6//r/+v/7
//z//f/+//7//f/8//v//f/9//3//v8CAAIAAQABAAAAAAABAAMAAwADAAQABAACAAMA
BAAEAAUABwAHAAcABwAIAAgACQAJAAkACwAMAA4ADgAOAA8AEQARABEAEwAUABQAFAAU
ABUAFQAWABYAGAAYABoAGgAYABgAGAAYABgAGQAaABsAGQAYABgAGAAaABgAFwAXABQA
EwARABEAEAAPAAwACwAJAAkACAAHAAUABQAFAAUABAACAAEA/v8AAP7//v/+//7/+//7
//z//P/7//r/+v/4//j/+P/4//r/+v/6//r/+v/6//r/+v/6//r/+v/6//z/+//7//z/
+//7//v/+//9//3//f/9//3//f/9//z//P/9//3//f/8//z//f/+/wAAAAAAAAAA/v//
///////9//z//P/7//v/+//7//r//f///wAA///+//7//f/8//3//f/9//3//v/9//3/
/f////v//P/8//z//P/8//7//f/9//7//f/9//3//f/8//z/+//7//v/+//8//z//v//
/wEAAgAAAAAAAgACAAEAAAD//wAAAgAEAAYACQAJAAkACQAJAAkACQAJAAYABwAFAAMA
AAD8//j/9//2//b/9v/2//T/9v/3//f/9//2//b/9v/2//b/9v/2//f/9v/1//T/8//1
//b/9v/3//b/9v/0//L/8f/1//H/8f/5////BQANABgAJgA2AEkAWABaAFUASwA7ACkA
EgD0/9D/tP+n/6X/rf+0/77/yv/R/9b/3v/m/+r/6v/r/+//8P/u/+7/8//2//P/8f/y
//L/8v/y//P/9f/2//f/9//2//b/9v/4//j/+P/4//j/9//3//f/9//3//f/+P/4//j/
+f/5//n/+P/4//n/+//8//3//v/9//z/+//6//z//P/8//z//P/7//r/+f/7//v/+//8
//7//v/9//3/AAAAAAEAAwD/////AAAAAP7///8AAAAAAQADAAMAAwAFAAYABgAHAAcA
BwAJAAoADgAOAA4ADwAPAA8ADwARABEAEAAPAA4AEAARABMAFAAWABYAGAAYABgAGAAY
ABgAFgAXABgAGQAYABYAFQAUABcAFgAWABcAFAATABEAEQASABEADgANAAsACwAKAAkA
BQAFAAUABQACAAAA///8/////v///wAA/v/7//v//P/6//n/+P/4//r/+v/6//r/+v/6
//r/+v/6//r/+v/6//z//P/8//z/+v/5//n/+v/5//n/+f/5//n/+f/5//n/+//7//v/
+v/7//3//v////3//P/8//z//v/+//7//v/9//3//P/7//z//P/9//3//f/9//3//P/8
//3//f/7//v//P/8//z/+//7//v/+//6//n/+f/5//n/+P/6//r/+v/6//z/+//7//z/
/f/9//3//f/+//7//f/9//////8AAAAAAQABAAIAAgABAAAAAQAAAAIAAgACAAQABQAG
AAcACQAHAAcABwAHAAkACQAJAAYABQADAAEA/v/8//j/9//2//j/+P/4//b/9v/3//f/
9//0//T/9P/0//L/8v/y//P/9P/1//b/9//2//b/9f/1//b/9P/4//z/+f/1//P/8f/3
/wEACQATACIALgA4AEUATgBSAE8ASQA7ACcADgDu/87/tv+r/6f/rf+2/8L/zv/X/9r/
4P/m/+j/7v/z/+3/6v/y//L/7//w//P/9//3//b/9f/0//L/8//z//P/9f/2//j/+v/6
//r/+v/6//r/+f/5//n/+f/5//n/+v/6//r/+//7//v/+v/6//v//P/8//z//P/7//r/
+f/4//n/+v/7//z////////////+//3//P/8//7//v/9//3/AAAAAAEAAwD/////AAAA
AAEAAwAFAAYABgAHAAYABQAFAAYABgAHAAcABwAJAAoADgAOAA4ADwARABEAEQATABYA
FgAWABYAFwAXABgAGAAWABYAGAAYABYAFgAWABYAGAAZABoAGwAcABwAHQAeAB0AGgAY
ABcAGAAXABUAFQASABEADgANAA0ADQAMAAsACwALAAsACwAKAAgABwAEAAIAAAAAAAAA
AAD9//3//v8BAAEAAQACAP///v/9//z//P/8//z//P/+//7//v/+//7//v/+//7//P/7
//v//P/7//v/+//7//z//f/+////AQABAAEAAAD//////v/9//z//P/9//7/AAAAAAAA
AAD//////v/9//3//v8AAAEA/////////v8AAAEAAQD///3//v/+//7//f/9//3//f/9
//3//v///wEA/f/+/wAAAAAAAAAAAAD/////AAABAAEAAQABAAIAAgABAAEA/////wAA
AAADAAMABAAEAAQABAAGAAYABgAGAAYACAAIAAgACAAJAAkACQAJAAkACgALAAwACgAL
AAkABwAEAAAA/P/7//r/+v/6//r/+P/2//f/9//3//j/+P/4//j/+P/4//j/+f/3//f/
9//3//r/+v/5//n/+P/4//b/9P/z//P/9f/5//3/AwALABkAJgAyAD4AUQBgAGAAVwBL
ADkAIQAGAOL/wv+w/6v/r/+5/8j/0P/U/9f/3v/k/+b/6v/u/+//7//y//L/8v/1//j/
9//1//T/9P/0//T/9v/3//f/9//6//r/+//8//r/+v/6//r/+v/5//n/+f/7//v/+//8
//z//P/9//3/+//6//r/+//8//z//P/8//z//P/8//z/+v/6//r/+v/5//n/+f/5//r/
+//8//7//v/+//3//f/8//z//f////7///8BAAIAAgADAAQABAADAAUABQAFAAcACAAI
AAkACAAHAAgACAAMAA4AEAATABMAEQAPAA8AEgASABIAEgAUABUAFwAYABYAFAAUABIA
EwAUABUAFgAWABcAGAAZABkAGAAYABgAGgAYABcAFwAWABUAEwATABIAEQAOAA0ACwAL
AAoACQAHAAcABwAHAAUABAAEAAIABAACAAIAAgAEAAEAAQACAAIAAQAAAAAAAAAAAAAA
AAD+//7//v/+//z//P/8//z//P/8//z//P/6//n/+f/6//3//f/9//3/+//7//v/+//9
//3//f/8//7//////////f/8//z//P/8//z//P/8//7//////////v/+///////9//3/
/f/8//3///8AAP///v/+//3//P/9//3//f/9//z/+//7//v////9/wAA/v/+//7//v/8
//v/+//8//7///8AAAEAAAAAAP////8AAAEAAwAEAAIAAQABAAAAAQACAAUABgAGAAYA
BgAIAAkACgALAA0ADQANAA0ADQALAAsACwAIAAUAAwABAP7////8//z//P/6//r/+v/4
//b/9//3//f/+P/4//j/+P/4//j/+P/5//n/+f/5//n/+v/6//n/+f/4//j/9v/y//H/
8//1//X//f8HABEAHwAuADoARgBXAGIAYABXAE0APQAjAP7/2v++/6z/qf+x/73/xv/Q
/9j/3f/i/+T/5v/q/+z/7//z//T/8v/y//X/9v/3//X/+P/4//j/+P/6//v/+//7//r/
+v/7//z//v/+//7//v/+//3//f/9//v/+//7//z/+v/6//v/+//9//z//P/9/wAAAAAA
AAAA/v/+//7//v/+//7//v/+/wEAAQABAAEA////////AAACAAIAAQABAAIAAgADAAUA
BQAFAAYABgAEAAUABgAGAAkACwALAAsACQAKAAoACwANAA0ADwAQABAAEAAQABEAEwAT
ABMAFQAUABQAFAAUABUAFQAWABYAGAAYABoAGgAcABwAHAAcABwAHQAeAB8AHQAcABwA
HAAcABoAGQAZABgAFwAVABUAFgAVABIAEQAPAA8ADgANAAsACwALAAsACQAIAAgABgAG
AAQABAAEAAYAAwADAAQAAgABAAAAAAACAAIAAgACAAIAAgACAAIAAgACAAIAAgAAAAAA
AAAAAAIAAQABAAIAAwADAAMAAwADAAMAAwADAAMAAwADAAIAAAABAAEAAQABAAIABAAG
AAUABAADAAIABAAFAAUABQACAAIAAwADAAMAAwADAAIABAAFAAUAAwAFAAYABgAGAAYA
BQAEAAMAAgABAAEAAQADAAMAAQACAAIAAgACAAIAAwADAAQABgAGAAUABAADAAYABgAF
AAUAAwADAAQABAAHAAcACAAIAAoACgAMAAwACgAKAAoADAAPABAAEQATABMAEwATABMA
EwATABMAEAANAAsACQAGAAQAAAD///7//v/+//7//P/8//3//f/9//z//P/8//z//P/8
//z//f////////////7//v/9//3/+v/6//z//P/7//3/+//5////BQAPAB0AKgA0AEYA
WQBgAF4AXQBZAEsALQAMAOb/xP+u/6f/q/+z/77/zP/a/9//4v/o/+r/7P/w//H/8f/y
//b/+P/1//b//f8BAP///v/9//z//P/9//3//f/+//7///8AAAAAAAAAAAAAAAD/////
//////////8AAAAAAAABAAEAAQAAAAAAAQACAAIAAgACAAAAAAAAAAAAAgACAAIAAgAB
AAEAAQABAAIAAwAEAAYABgAGAAUABQAIAAgACQALAAgABwAHAAYABgAHAAgACAALAA0A
DQANAA8AEAAQABEAEQARABMAFAAUABQAFAAVABUAFQAVABcAGgAaABoAGgAZABkAGgAa
ABsAHAAfACAAHgAeAB4AHgAdAB0AHQAdAB4AHgAfACAAIAAeAB0AHQAcABsAGQAZABoA
GQAWABUAEQARABAADwAPAA8ADwAPAA0ADAAMAAoADAAKAAoACgAHAAMAAgACAAIAAQAA
AAAAAwAEAAUABgAFAAQAAwACAAAAAAAAAAAAAAAAAAAAAAABAAEAAgAEAAMAAwADAAMA
BQAFAAUABQADAAMAAwACAAIAAwADAAMABAAEAAUABgAIAAgACAAIAAcABwAGAAUABgAG
AAcABwAFAAUABQAEAAQABQAFAAMAAwAEAAQABAAFAAUABQAFAAQAAwADAAMAAwADAAMA
AwAFAAgABgAGAAYABgAFAAMAAgACAAMAAwADAAMABQAGAAYABwAHAAcACAAIAAkACQAK
AAoADAAMAA4ADgAOAA4ADgAQABIAFAAWABkAFgAVABQAEwATABMAEwAQAA4ACwAIAAQA
AwAAAAAAAAAAAAAAAAD+//7//////////v/+//7//v/8//z//P/9//3//f/9//3///8A
AAAAAQAEAAAA/v8AAP3/+////wUACQATACEALQA6AEYAVABfAGIAXgBTAD8AJwAJAOb/
wv+s/6j/r/+1/7v/xv/S/97/4f/m/+7/8v/w//D/9f/5//7/AAD+//3//P/9/wMAAgAC
AAIAAgAAAAEAAQABAAIAAgADAAQAAgACAAIAAgADAAMABAAFAAMAAwADAAQABAAEAAUA
BQAFAAQABAAFAAUABAADAAIABAAEAAQABAAHAAgACQAKAAkACQAJAAkACQAJAAkACgAM
AAwACwALAAwADAANAA8ADwAPABAAEAAQABEAEgASABMAFQAVABUAEwAUABQAFQAWABcA
GgAcAB0AHAAbABsAHwAfAB8AIQAiACIAIgAiACEAIQAiACIAIgAiACQAJAAmACYAJgAm
ACQAJQAmACcAKQAoACgAKAAqACgAJwAnACQAIwAhACEAIAAfABwAGwAXABcAFgAVABEA
DwARAA==
         </WaveFormData>
      </LeadData>
      <LeadData>
         <LeadByteCountTotal>10000</LeadByteCountTotal>
         <LeadTimeOffset>0</LeadTimeOffset>
         <LeadSampleCountTotal>5000</LeadSampleCountTotal>
         <LeadAmplitudeUnitsPerBit>4.88</LeadAmplitudeUnitsPerBit>
         <LeadAmplitudeUnits>��V</LeadAmplitudeUnits>
         <LeadHighLimit>2147483647</LeadHighLimit>
         <LeadLowLimit>268435456</LeadLowLimit>
         <LeadID>II</LeadID>
         <LeadOffsetFirstSample>0</LeadOffsetFirstSample>
         <FirstSampleBaseline>0</FirstSampleBaseline>
         <LeadSampleSize>2</LeadSampleSize>
         <LeadOff>FALSE</LeadOff>
         <BaselineSway>FALSE</BaselineSway>
         <ExcessiveACNoise>FALSE</ExcessiveACNoise>
         <MuscleNoise>FALSE</MuscleNoise>
         <LeadDataCRC32>4011679446</LeadDataCRC32>
         <WaveFormData>
MAAwADAAMABKAGQAfgCYAIUAcgBfAEwAOgAoABYABAAIAAoADAAOAAkABAD///r/+f/4
//f/9v/2//b/9v/2//X/9P/z//L/9P/0//T/9P/z//L/8f/w//H/8v/z//T/9P/0//T/
9P/y//L/8v/y//X/9v/3//j/9//2//X/9P/2//b/9v/2//T/9P/0//T/9P/0//T/9P/2
//b/9v/2//T/9P/0//T/9//4//n/+v/4//j/+P/4//n/+v/7//z//P/8//z//P/+//7/
/v/+/wEAAgADAAQABQAGAAcACAAKAAoACgAKAAsADAANAA4ADwAQABEAEgAUABQAFAAU
ABIAEgASABIAFQAWABcAGAAYABgAGAAYABgAGAAYABgAGgAcAB4AIAAeAB4AHgAeAB0A
HAAbABoAGAAYABgAGAAWABYAFgAWABgAGAAYABgAFQAUABMAEgAQAA4ADAAKAAgACAAI
AAgABgAGAAYABgAIAAgACAAIAAgACAAIAAgABwAGAAUABAAGAAYABgAGAAUABAADAAIA
AwAEAAUABgAGAAYABgAGAAYABgAGAAYACAAIAAgACAAGAAYABgAGAAYABgAGAAYABAAE
AAQABAAEAAQABAAEAAIAAgACAAIAAgACAAIAAgACAAIAAgACAAIAAgACAAIAAQAAAP//
/v///wAAAQACAAAAAAAAAAAAAgAEAAYABwAIAAkACwAOAA0ADgAPABAAEwAUABUAFwAX
ABcAFgAXABkAGgAdAB4AIAAeACAAIgAiACIAIAAdABgAFQASAA8ACQAHAAQAAwADAAMA
AQD9//3//P/6//j/9v/0//T/8//y//L/8f/w//D/8P/w//H/7//v/+//7//v/+//7//v
/+3/8P/0//D/6//q/+7/7//x//H/8//z//T/+v8DAA4AIAA3AE4AaACEAKAAtACrAHUA
NQAWAAsA/v/z//f/AwALAAwABwADAPz/9v/0//T/9P/0//f/9f/z//X/9f/x/+7/8P/v
/+//7//v//H/8v/y//H/8f/y//L/8v/y//L/8v/y//L/8v/y//P/8//z//P/8//1//X/
9f/1//P/8//0//T/9P/0//T/9P/0//T/9P/0//T/9f/1//X/9f/1//X/9f/1//X/9f/1
//j/+P/4//n/+f/5//r/+v/7//v/+//8//3///8AAAAAAAAAAAEAAQADAAQABQAHAAYA
BgAGAAcABwAKAAoACgAMAA0ADQAMAAwADgAPAA8AEAAQABAAEAARABEAEgASABAAEQAS
ABIAEQARABMAFAAUABQAFAATABUAFQAUABQAFAAUABQAFAASABAADwAPAA4ADQALAAoA
CQAIAAcABgAHAAcABwAGAAMAAwACAAIAAgACAAIAAQADAAIAAgACAAAAAAAAAP//////
//////////7//v/+//3//v/+//3//f/9//3//P/8//z//v/+//7//v/+//7//v/+//7/
/v/+//7//v/+//z//f/9//v/+//8//z//P/6//v/+//6//z//P/6//r/+//7//v/+//5
//n/+f/5//n/+P/4//j/+v/6//r/+v/6//r/+v/6//f/9f/1//b/9//4//n/+v/4//j/
+v/8//v//P/9////AgADAAQABQAIAAkACgALAAsADAANAA0ADQAOAA4AEAAQABAADgAQ
ABIAEgASABAADQAKAAcABAABAP3/+//4//f/9f/1//P/7//t/+z/6v/q/+r/6P/o/+f/
5v/m/+X/5P/k/+T/5P/j/+P/4//j/+P/4//j/+P/5f/l/+T/5P/i/+H/3v/c/9//4f/h
/+P/5f/m/+z/9f8EABoAMQBIAGQAhACcAKoAkwBTABsABAD7/+7/6f/v//n/AQAAAP3/
9//w/+r/6v/s/+z/7P/p/+f/5//n/+f/5f/k/+T/4//j/+P/4//j/+T/5P/j/+P/5P/k
/+T/4v/i/+L/4v/k/+T/5P/l/+P/4//j/+P/4//j/+P/4//j/+P/5P/k/+P/4v/h/+D/
4v/i/+L/4v/i/+P/4//j/+P/4//j/+P/5f/l/+X/5f/m/+b/5v/n/+f/5//o/+j/5//n
/+f/6P/r/+3/7v/u/+7/7v/v/+//8f/y//P/9f/4//j/+P/5//f/+v/6//r/+v/7//v/
+v/7//7/AAABAAAAAAAAAAAA/////wAAAAAAAAEAAgACAAMAAwAFAAYABAAEAAQAAwAG
AAcABwAIAAUABAADAAIAAgAAAP/////+//3/+//6//r/+v/6//r/+f/5//n/+P/3//f/
9v/2//b/9v/2//X/9f/0//T/9P/y//L/8v/x//P/8//z//P/8//y//L/8v/z//T/9P/z
//P/8//z//L/8v/y//T/9P/y//L/8v/y//L/8v/y//L/8v/y//L/8v/y//P/8//x//H/
8v/y//L/8v/z//P/8v/0//T/8v/y//H/8f/x//H/8//z//P/8//z//L/8v/y//L/8v/y
//L/8v/y//L/8v/x//P/9P/y//L/8v/y//L/8v/0//b/9f/2//f/+f/+////AAABAAIA
AwAEAAUABwAIAAkACQAMAA4ADwASABEAEAANAA4AEAAQABAADgAJAAYAAwAAAP//+//5
//b/8//x//H/7//r/+n/6P/m/+b/5v/k/+T/5f/k/+T/4//g/+D/4P/g/+H/4f/h/+H/
3//f/9//3//h/+H/4P/g/97/2//Y/9j/1//Z/93/4f/j/+T/6P/v//z/FAAtAEYAYAB8
AJQAogCRAFkAJQAOAAMA9v/x//X/+/////7/+//3//D/6P/o/+7/7v/s/+v/6f/n/+X/
5f/l/+T/5v/l/+X/5f/l/+T/5P/j/+H/4v/k/+X/5v/m/+b/5v/m/+T/5P/k/+X/4//j
/+P/4//k/+X/5v/n/+X/5f/m/+b/6P/o/+j/6P/q/+r/6v/q/+r/6//r/+v/6//r/+v/
6//r/+v/6//r/+7/7v/u/+//7f/t/+7/7v/t/+3/7f/u/+//8f/y//L/8//0//b/9//5
//r/+//9//z//P/8//3/+//+//7//v/+///////+////AgAEAAUABgAGAAYABgAHAAcA
CAAIAAYABwAIAAgABgAFAAYABgAIAAgACAAHAAoACwALAAwACgAKAAoACgAIAAYABQAF
AAQAAwABAAAAAAAAAAAAAAD+//3//P/6//r/+//7//z//P/8//z/+//4//b/9f/0//X/
9v/3//f/+f/5//n/+f/4//b/9f/0//f/+P/4//f/9f/1//X/9P/1//b/+f/6//j/+P/4
//j/+P/4//j/+P/6//r/+v/6//j/+f/5//f/+f/6//r/+v/5//n/+P/2//b/9v/0//T/
9//3//f/9//5//n/+f/5//n/+P/4//j/9//2//X/9P/y//T/9v/4//r/9//2//X/9P/2
//b/+P/6//3//v///wEAAgADAAQABQAEAAUABgAHAAsADAANAA0ADwAQABAAEgAUABQA
EgAUABgAGAAYABYAEgAOAAoABgAFAAEA///8//r/9//2//P/8P/v/+//7v/q/+r/6P/o
/+f/5v/m/+X/5P/k/+T/5P/l/+X/5f/l/+X/5f/l/+X/5f/l/+T/5P/e/9//3v/c/93/
4f/j/+H/3f/e/+T/6f/0/wgAIwA+AFoAeACYALIAtwCVAFUAKAATAAIA9f/1//f/+/8A
AAEA///8//b/8P/y//T/8v/v/+//7f/r/+n/6f/o/+b/5//n/+f/5//l/+b/5v/l/+X/
5v/m/+b/5v/m/+b/5v/m/+b/5v/n/+f/5//n/+f/6f/p/+n/6f/n/+f/6P/o/+n/6v/r
/+z/7P/s/+z/7P/q/+v/6//r/+v/6//r/+v/7//v/+//7//w//D/8P/x//P/8//0//T/
9f/1//X/9v/1//f/+P/4//j/+P/5//n/+f/6//v//f///wAAAQADAAAAAgABAAAABQAH
AAgACAAGAAgACQAJAAoACgAKAAoACwALAAwADAAMAA0ADgAOAAsACwANAA4ADgAOAA4A
DQAOAA8ADwAQAA8ADgANAAwADgAMAAsACwAKAAkABwAGAAUABAADAAIAAQABAAEAAAD/
/////v/+//7//v/+//3//P/6//n/+P/6//r/+v/5//n/+f/5//n/+f/4//j/+P/3//j/
+P/3//n/+f/5//j/+P/4//r/+v/6//r/+v/6//z//P/8//z/+v/6//r/+v/8//3//f/7
//v//P/8//z//P/9//3//P/8//z/+v/6//n/+f/5//n/+//7//v/+//7//r/+v/6//r/
+v/6//r/+P/4//j/+P/6//j/+P/4//j/+f/6//3/AAD//wAAAQADAAgACQAKAAsACwAL
AAsACwANAA4ADwAPABMAFAAUABYAFwAYABcAGgAbABoAGQAWABMAEAANAAoABwADAAEA
/v/9//v/+//5//X/8//y//D/7f/s/+n/6P/o/+j/6f/p/+j/6P/o/+j/5//n/+f/5//n
/+f/5//n/+f/5//m/+b/5v/l/+T/4v/j/+H/3//f/+P/6v/u//X/BAAaADMATABoAIYA
pgC8ALEAeQA5ABgACQD6/+//8f/5/wEABgAFAAEA+v/y//D/8v/y//L/8f/v/+3/7f/t
/+v/6v/q/+n/6f/p/+n/6//s/+z/6//p/+r/6v/q/+j/6P/o/+j/6v/q/+r/6//r/+v/
6//r/+3/7f/t/+3/6//r/+z/7P/u/+7/7v/u/+z/7P/s/+z/7P/t/+3/7f/t/+3/7f/t
//H/8f/x//H/8P/w//D/8f/x//H/8v/y//X/9f/1//b/9f/3//j/+P/6//r/+//7//v/
/P/9////AgACAAIAAwADAAYABgAGAAYABwAHAAYABgAIAAkACQAKAAoACgAKAAsACwAM
AAwADAANAA4ADgANAA0ADwAQAA4ADgAOAA0ADQANAAwADAAOAA4ADgAOAA4ADAALAAsA
CgAJAAcABgAHAAYABQAEAAEAAQABAAAA//////7//v/+//7//v/9//3//P/8//z//P/8
//z/+//7//v/+//7//v/+v/6//r/+//8//z/+//7//v/+//6//v//P///wAA/f/8//v/
+v/6//r/+v/6//r/+v/6//r//P/9//3/+//9//7//v/+//z//f/9//z//v/+//z//P/9
//3//f/9//3//f/9//3/+//6//r/+v/6//r/+v/6//r/+v/6//r/+v/6//r/+v/6//z/
/v8BAAIAAwAFAAgACQAKAAsADgAPABAAEQARABIAEwATABUAFgAWABgAFgAWABQAFgAY
ABgAGAAWABEADgALAAgABwADAAEA/v/9//v/+//5//X/8//y//D/7v/u/+z/7P/p/+j/
6P/n/+j/6P/o/+j/6f/p/+n/6f/p/+n/6f/p/+n/6f/o/+j/5v/j/+T/5P/j/+X/5//p
/+v/7v/0//3/DAAiAD0AWAB2AJQAsgC+AJ0AWQAjABAAAwD0//H/+f8FAA0ADgAJAP//
9v/w/+7/8v/2//T/8f/v/+//7f/r/+v/6v/s/+3/7f/t/+3/6//s/+z/6//p/+r/6v/q
/+z/7P/s/+z/7P/s/+z/7f/t/+3/7f/t/+v/6//r/+v/6//r/+z/7P/s/+z/7P/s/+7/
7v/u/+7/7v/v/+//7//v/+//7//v//H/8f/x//H/8v/y//L/8//z//P/9P/0//X/9f/1
//b/9f/3//j/+P/6//r/+//7//3//v///wEAAAAAAAAAAQADAAYABgAGAAgACQAJAAgA
CAAKAAsACwAMAAwADAAMAAsACwAMAAwADgAPABAAEAAPAA8AEQASABAAEAAQAA8ADwAP
AA4ADgAMAAwADAAMAA4ADAALAAsACgAJAAcABgADAAIAAQAAAP////////7/+//7//r/
+v/7//z//f/9//3//P/8//z//P/8//z/+//5//n/+f/5//v/+v/6//r/+f/6//r/+f/7
//v/+//6//j/+P/6//r/+v/6//r/+v/6//r/+v/6//z//P/8//z/+v/7//v/+f/5//r/
+v/6//r/+//7//r/+v/6//j/+P/5//n/+f/5//n/+f/5//n/+//6//r/+v/6//r/+v/6
//r/+P/4//j/+P/4//j/9v/2//j/+v/7//z//f///wIAAwAEAAUACAAJAAoACwANAA4A
DwAPABEAEgASABQAEgASABAAEgAWABYAFgAUABEADgALAAgABQABAP///P/7//n/+f/3
//H/7//u/+z/6v/q/+j/6P/p/+j/6P/n/+j/6P/o/+j/5//n/+f/5//l/+X/5f/l/+f/
5//m/+b/5v/l/+L/3v/f/+P/5f/j/+X/5P/m/+3/+v8OACUAPgBcAHoAmACyALMAgwA/
ABQABwD6/+v/6//3/wMABgADAP//+P/u/+r/7P/u/+z/6//p/+f/5//n/+f/5v/m/+X/
5f/l/+X/5//o/+j/5//p/+r/6v/q/+j/6P/o/+j/6P/o/+j/6f/p/+n/6f/p/+f/5//n
/+f/6f/p/+r/6v/q/+r/6v/q/+r/6v/q/+r/6v/r/+v/6//p/+n/6f/p/+n/6f/p/+n/
7P/s/+z/7f/t/+3/7v/u/+//7//v//D/7//x//L/8v/z//T/9v/3//j/+P/4//n/+v/6
//r/+//7//7//v/+/wAAAQABAAAAAgAEAAUABQAGAAYABgAGAAcABwAIAAgABwAHAAcA
BgADAAMABQAGAAgACAAIAAcABwAHAAYABgAIAAgACAAIAAoACAAHAAcABAADAAEAAAAB
AAAA///+//////////7//f/9//z//P/6//r/+v/5//f/9v/2//b/9//4//n/+f/5//n/
+f/5//n/+P/4//j/+f/6//r/+f/5//n/+f/4//r/+v/8//z/+//6//n/+P/6//r/+v/6
//j/+P/4//j/+P/5//n/9//5//r/+v/6//r/+//7//r/+v/6//j/+P/3//f/9//3//n/
+f/5//n/9//2//b/9v/2//b/9v/2//b/9P/0//b/+P/4//j/+P/2//b/+P/6//v//P/9
////AgADAAQABQAGAAcACAAJAAsADAANAA0ADQAOAA4AEAAQABAADgAQABQAFAAUABIA
EQAOAAsACAAFAAEA///8//r/9//2//P/8f/v/+7/7P/q/+r/6P/o/+f/5v/m/+X/5P/k
/+T/5P/l/+X/5f/l/+f/5//n/+f/5v/l/+P/4v/k/+H/3v/e/+H/5f/l/+P/5f/m/+r/
8/8AABIAKQBCAFwAdACSAKoAoQBtADMAFgALAAAA+f/7/wEABwAKAAcAAQD4/+7/6v/s
/+z/7P/p/+n/6f/p/+f/6//s/+r/5//n/+f/5//m/+b/5f/j/+X/5v/m/+b/5v/m/+b/
5v/o/+j/6P/p/+f/5//n/+f/5v/l/+T/4//k/+X/5//o/+b/5v/m/+b/6P/o/+j/6P/o
/+n/6f/p/+v/6//r/+v/6//r/+v/6//s/+z/7P/t/+//7//w//D/7//v/+//8P/x//P/
9P/0//T/9P/1//X/9//4//n/+//8//z//P/9//3/AAAAAAAAAgADAAMAAgABAAIAAgAB
AAQABAAEAAQABwAHAAgACAAGAAcACAAIAAUABQAHAAgACQAKAAsACwALAAsACgAKAAoA
CgAKAAoACAAGAAUABQAGAAUAAwACAP///v/9//z//f/9//3//P/7//v/+v/6//j/+P/4
//f/+f/4//j/+P/3//b/9f/z//T/9f/2//f/9f/0//T/9P/3//j/+P/3//f/9//3//b/
9P/0//b/9v/4//j/+P/4//j/+P/4//j/+v/6//r/+v/6//v/+//5//f/+P/4//j/+v/7
//v/+v/6//r/+P/4//f/9//3//f/+f/5//n/+f/3//b/9v/2//b/9v/2//b/9v/2//b/
9v/1//X/9P/y//L/8v/y//P/9P/3//r/+//8//3///8CAAMABAAFAAYABwAIAAkADAAO
ABAAEQASABIAEQASABIAEgAQABIAFQAWABcAFgARAA4ACwAIAAcAAwABAP7/+//5//n/
9//y/+//7f/q/+v/7P/r/+z/6v/o/+f/5f/i/+L/4v/i/+T/5f/m/+f/5v/l/+T/4//j
/+P/4v/i/+T/5f/i/+D/4f/h/+H/3f/d/+L/6P/v//j/CAAfADgAUgBuAI4ArgC7AJ0A
XwAuABcACAD7//f/+/8BAAYABwABAPr/8P/s//D/9P/y//H/8f/v/+v/6//t/+r/5v/l
/+X/5f/l/+f/6P/o/+f/5P/k/+P/4v/j/+T/5f/m/+b/5v/m/+f/5//n/+f/5//l/+X/
5f/l/+f/5//o/+j/6v/q/+r/6v/q/+r/6v/q/+v/7f/u/+//7v/t/+z/6//t/+3/7f/t
//D/8P/w//H/8f/x//L/8v/1//X/9f/2//X/9//4//j/+P/4//n/+f/7//z//f///wAA
AAAAAAEAAQAEAAQABAAGAAcABwAGAAYACAAJAAkACgAKAAoACgANAA0ADgAOAAwADQAO
AA4ACwALAA0ADgAQABAAEAAPABAAEQARABIAEQAQAA8ADgAQAA4ADQANAAoACQAHAAYA
BwAGAAUABAADAAMAAwACAAEAAQAAAAAA///+//3/+//9//z//P/8//z//P/8//v/+//7
//v/+//9//z//P/8////AAAAAP///f/9//3//P/8//z//v/+//z//P/8//z///8AAAEA
AgACAAIAAgACAAAAAQABAP//AQACAAIAAgACAAMAAwACAAQABAACAAIAAQABAAEAAQD/
/////////wEAAAAAAAAAAAAAAAAAAAAAAAAAAAAAAAMAAAD+//7//v/+/wAAAAACAAQA
AwAEAAUABwAKAAsADAANAA8AEQATABUAFwAYABkAGQAZABoAGgAcAB0AHgAdACAAIAAg
ACAAHgAdABoAFwAUABEADQALAAgABQADAAMAAQD9//v/+v/4//b/9v/0//T/8v/w/+//
7f/s/+z/7P/s/+v/6//r/+v/7P/t/+7/7//v/+//7v/u/+r/6f/m/+b/5//n/+f/5f/n
/+7/9P/7/wYAGAAtAEYAYAB+AJ4AvADFAKEAYQAqABcACgD///n//f8HABIAEwAPAAYA
/P/2//b/+P/4//X/9f/1//H/8f/x//L/8v/v/+//7//v/+7/7v/t/+v/7P/u/+//8P/w
//D/8P/w//L/8v/y//P/8f/x//H/8f/v/+//7//v//H/8f/y//L/8v/y//L/8v/x//D/
7//u/+7/7//v/+//8f/x//H/8f/z//P/8//z//b/9v/2//f/9v/1//X/9P/3//f/9//4
//v//f/+//7//P/8//3//f///wAAAQADAAQABAAEAAUAAwAGAAYABgAKAAsACwAKAAwA
DgAPAA8AEAAQABAAEAAPAA8AEAAQAA4ADwAQABAAEgATABYAGAAWABYAFgAVABMAEwAS
ABIAEgASABIAEgASABAADwAPAA4ADQALAAoACwAKAAkACAAHAAcABwAGAAUABQAEAAQA
BAAEAAQAAwADAAIAAgACAAAAAAAAAP///f/9//3//f////7//v/+/wAAAgADAAMAAQAB
AAEAAAAAAAAAAgACAAIAAgACAAIABAAEAAQABAACAAIAAgACAAIAAwADAAEAAQACAAIA
AgAEAAUABQAEAAQABAACAAIAAwADAAMAAwADAAMAAwADAAEAAAAAAAAAAAAAAAAAAAAB
AAIAAwAEAAEA//8AAAAAAAAAAAAAAAAAAAIABAAFAAYABwAJAA4ADwAQABEAEgATABQA
FQAXABgAGQAZABkAGgAaABwAHAAcABoAHAAcABwAHAAaABcAFAARAA4ADAAJAAgABgAD
AAEAAQD///n/9//2//T/8v/y//D/8P/v/+7/7v/t/+7/7v/u/+7/7//v/+//7//t/+3/
7f/t/+3/7f/s/+z/6v/n/+b/5P/n/+n/6f/p/+3/7v/0//3/CgAcADUAUABsAIgApgC+
AK8AdQA5ABwAEQACAPX/9/8DAA8AEgALAAMA/P/2//T/9v/2//T/8f/v//H/8f/x/+//
7v/u/+3/7f/t/+3/7//w//D/7//v//D/8P/w//D/8P/w//D/7//u/+3/7f/v/+//7//v
/+//7//v/+//7//v//D/8P/u/+7/7v/u/+7/7v/u/+7/7P/t/+3/7f/v/+//7//v//H/
8f/x//H/8v/y//L/8//x//H/8v/y//X/9f/1//b/9f/3//j/+P/5//r//P/9//3//v//
/wEAAgACAAIAAwAEAAgACQAKAAoACwALAAoADAAOAA8ADwAQABAAEAAQABEAEQASABIA
EAARABIAEgATABMAFQAWABQAFAAUABMAFQAVABQAFAAWABYAFgAWABQAEgARABEAEAAP
AA0ADAANAAwACwAKAAkACQAJAAgABwAHAAYABgAGAAYABgAFAAMAAgACAAIABAAEAAQA
AwABAAEAAQABAAIAAgADAAQAAwAEAAQAAwADAAMAAwACAAAAAAACAAIAAgACAAIAAgAC
AAIAAgACAAIAAgACAAIAAgADAAMAAQD//wAAAAAAAAEAAwAEAAQABgAGAAQABAADAAMA
AwADAAMAAwADAAMABQAEAAQABAACAAIAAgACAAAAAAAAAAAAAQADAAQAAgACAAIAAgAC
AAIABAAGAAcACAAJAAsADgAPABAAEQATABUAFwAZABoAGgAaABkAHQAeAB4AIAAeAB4A
HAAeAB4AHgAeABwAGwAYABUAEgAPAAsACQAGAAUAAwADAAEA+//5//j/9v/0//T/8v/y
//H/8P/w/+//8P/w//D/8P/x//H/8f/x//P/8//z//P/8//z//L/8v/s/+n/6P/m/+X/
5f/p/+//8//2//z/AwAOACIAOwBWAHQAkgCuAL4AqQBrADEAGgANAP7/9f/9/wkAEQAS
AA8ABwD+//b/9P/2//b/9v/1//P/8f/x//H/8//y/+7/7v/v//D/8f/x//L/8v/x//H/
8v/y//L/9P/0//T/9P/y//L/8v/z//P/8//z//P/8f/x//H/8f/x//H/8v/y//L/8v/y
//L/8v/y//L/8v/y//P/8//z//X/9f/1//X/9f/1//X/9f/4//j/+P/5//f/9//4//j/
+f/5//n/+v/5//v//P/8//3//v8AAAEAAwAEAAUABwAGAAYABgAHAAcACgAKAAoADAAN
AA0ADAAOABAAEQARABIAEgASABIAEwATABQAFAAUABUAFgAWABUAFQAXABgAGAAYABgA
FwAXABcAFgAWABYAFgAWABYAFgAUABMAEwASABEADwAOAA8ADgANAAwACQAJAAkACAAH
AAcABgAGAAgACAAIAAcABQAEAAQABAAEAAQABAADAAQABQAGAAcABwAGAAYABgAGAAYA
BQADAAMAAwADAAIAAgACAAQABAAEAAQABAAEAAIAAgACAAIABAAEAAQABAAGAAcABwAF
AAUABgAGAAYABAAFAAUABAACAAIAAAAAAAEAAQABAAEAAwADAAMAAwABAAAAAAAAAAAA
AAAAAAAAAAAAAAAAAAD////////+//7//v/+//7//v/+/wAAAgADAAQABQAHAAwADQAO
AA8ADgAPABAAEQATABQAFQAVABkAGgAaABwAGwAaABcAGAAbABwAHQAcABsAGAAVABIA
DQAJAAcABAABAP/////9//z/+//7//r/9v/2//T/9P/z//L/8v/x//D/8P/w//D/7v/t
/+z/6//u/+//8P/x/+//7//u/+7/6v/p/+r/6v/r/+v/6//r/+//8v/2//3/CgAaAC8A
SgBiAH4AmgC0ALEAgQA/ABoADwAAAPP/8//7/wcADAALAAcA/v/2//T/9P/y//D/7//t
/+//7//v/+//8P/u/+v/6//r/+v/6//s/+z/6//r/+z/7P/s/+7/7v/u/+7/7v/u/+7/
7//u/+3/7P/r/+v/6//r/+v/6v/p/+n/6P/o/+j/6P/o/+r/6v/q/+r/6//t/+7/7//u
/+3/7P/r/+//7//v/+//7v/u/+7/7//x//H/8v/y//P/8//z//T/8v/z//P/8v/0//T/
9f/1//X/9v/3//n/+P/4//j/+f/5//z//P/8//z//f/9//z//v8AAAEAAQAEAAQABAAE
AAUABQAGAAYABAAFAAYABgAFAAUABwAIAAgACAAIAAcACQAJAAgACAAIAAgACAAIAAgA
BgAFAAUABQAFAAQABAADAAIAAQAAAP////////7///////7//v/9//z/+//5//n/+P/4
//j/+f/6//v/+//5//n/+f/5//n/+P/4//j/9//4//j/9//5//n/+f/4//j/+P/6//r/
/P/8//z//P/7//r/+f/4//r/+v/6//r/+v/7//v/+f/5//r/+v/6//j/+f/5//j/+v/6
//j/+P/3//f/9//3//f/9//3//f/9//2//b/9v/4//j/+P/4//b/9v/2//b/8//z//P/
8v/0//T/9v/2//b/9v/4//j/+v/8//3//v///wEABAAFAAYABwAGAAcACAAJAAsADAAN
AA0ADQAOAA4AEAASABIAEAASABQAFAAUABIADQAKAAcABAABAP3/+//4//f/9f/1//P/
7//t/+z/6v/p/+r/6f/q/+n/6P/o/+f/5v/m/+b/5v/l/+X/5f/l/+f/5//n/+f/5//n
/+b/5v/k/+H/4P/g/+P/5f/l/+X/5//s//T///8QACQAOwBWAHIAjACiAKAAcwA1ABEA
BAD7//L/8//3////AwACAP3/9//w/+z/7v/u/+7/7P/t/+v/6//p/+v/6f/m/+r/6f/p
/+n/6f/n/+j/6P/n/+f/6P/o/+j/6P/o/+j/6P/q/+r/6v/r/+r/6f/o/+f/6f/r/+3/
7//v/+//8P/w//D/8P/w//D/8v/y//L/8v/0//X/9f/1//P/8//z//P/9f/1//X/9f/2
//b/9v/3//X/9f/2//b/+f/5//n/+v/6//v/+//6//z//P/9//3//v/+//7///8AAAAA
AAABAP//AgACAAIABAAFAAUABAAGAAgACQAJAAkACAAHAAYACAAJAAsADAAMAA0ADgAO
AA0ADQAPABAAEgASABIAEQATABMAEgASABIAEgASABIAEwASABIAEwARAA8ADAAKAAsA
DAALAA==
         </WaveFormData>
      </LeadData>
      <LeadData>
         <LeadByteCountTotal>10000</LeadByteCountTotal>
         <LeadTimeOffset>0</LeadTimeOffset>
         <LeadSampleCountTotal>5000</LeadSampleCountTotal>
         <LeadAmplitudeUnitsPerBit>4.88</LeadAmplitudeUnitsPerBit>
         <LeadAmplitudeUnits>��V</LeadAmplitudeUnits>
         <LeadHighLimit>2147483647</LeadHighLimit>
         <LeadLowLimit>268435456</LeadLowLimit>
         <LeadID>V1</LeadID>
         <LeadOffsetFirstSample>0</LeadOffsetFirstSample>
         <FirstSampleBaseline>0</FirstSampleBaseline>
         <LeadSampleSize>2</LeadSampleSize>
         <LeadOff>FALSE</LeadOff>
         <BaselineSway>FALSE</BaselineSway>
         <ExcessiveACNoise>FALSE</ExcessiveACNoise>
         <MuscleNoise>FALSE</MuscleNoise>
         <LeadDataCRC32>3847860105</LeadDataCRC32>
         <WaveFormData>
ggCCAIIAggBmAEwAMgAYAO//xv+d/3T/XP9G/zD/Gv8n/zL/Pf9I/2L/ev+S/6r/s/+8
/8X/zv/V/9r/3//k/+f/6v/t//D/8P/w//D/8P/y//L/8v/y//P/9P/1//b/9v/2//b/
9v/4//j/+P/4//n/+v/7//z//v/+//7//v8AAAAAAAAAAAAAAAAAAAAAAQACAAMABAAE
AAQABAAEAAQABAAEAAQABQAGAAcACAAIAAgACAAIAAkACgALAAwADwAQABEAEgATABQA
FQAWABcAGAAZABoAGwAcAB0AHgAfACAAIQAiACUAJgAnACgAKgAqACoAKgAsACwALAAs
ACoAKgAqACoAKgAqACoAKgAoACgAKAAoACUAJAAjACIAIAAgACAAIAAeABwAGgAYABUA
FAATABIADwAOAA0ADAAKAAgABgAEAAIAAgACAAIAAQAAAP///v/9//z/+//6//z//P/8
//z/+v/6//r/+v/6//r/+v/6//z//P/8//z//P/8//z//P/+//7//v/+//7//v/+//7/
AAAAAAAAAAD+//7//v/+//7//v/+//7//v/+//7//v/+//7//v/+//7//v/+//7//v/+
//7//v/8//z//P/8//r/+v/6//r/+v/6//r/+v/4//j/+P/4//j/+P/4//j/9v/2//b/
9v/4//j/+P/4//j/+P/4//j/+v/6//r/+//5//r/+//8//z//P/+//7///8BAAEAAQAB
AP///f/6//X/9f/1//b/+P/1//D/8P/w/+//7f/s/+z/7f/v/+//7v/q/+j/5//o/+r/
7P/v/+7/7v/u/+7/7//v/+//7//x//H/8f/x/+//7//v/+//7//v/+//7//u/+7/7v/u
/+7/8v/0//T/9P/6//3/AAADAAwAHAAxAEoAZgCDAI4AjACLAIEAZgBDABgA2v+g/4H/
b/9R/yz/Ev8O/xH/GP8p/0f/af+D/5v/tv/G/8v/zP/V/9z/4f/k/+v/7v/u//H/8v/0
//X/9v/2//b/9//4//n/+f/5//n/+f/5//r/+v/6//v//f/9//3//////wAAAAD+//7/
AAABAAEAAgACAAIAAgACAAIAAgAFAAUABQAFAAQABQAFAAUACAAJAAkACgAKAAoACwAL
AA0ADQAPABAADgAPAA8AEQAPABEAEgATABYAFwAXABgAGgAaABsAHQAeAB8AHwAgACMA
JQAnACgAJwAqACoAKgAsAC4AMAAxAC8AMAAxADIAMgAxADEAMQAxADEAMAAvAC8ALgAt
AC0ALQAsACsAKgAoACcAJgAkACMAIgAgACAAHAAZABcAFQAVABMAEQAPAA0ACwAJAAkA
BwAFAAQAAwD///7//f/8//z//P/9//7//P/8//v/+//7//v/+//7//n/+f/5//n/+//7
//v/+//7//v//P/8//z//P/8//z/+//7//v/+//7//z//P/8//z//P/9//3//f/9//3/
/f/7//v/+//7//v/+//7//r/+v/6//r/+f/5//n/+f/5//v/+v/6//n/9//3//f/9//3
//b/9v/2//P/8//z//P/9f/0//T/9P/0//T/9P/0//T/9v/2//b/9P/0//T/9P/0//T/
9P/0//X/9f/2//f/+P/4//j/+v/8//3///////3//f/7//n/+P/1//X/9f/0//T/8f/s
/+z/7P/r/+n/6P/o/+n/6//r/+v/6P/n/+n/6f/q/+v/6//s/+z/7P/s/+3/7f/t/+3/
7f/t/+3/7//v/+//7//t/+3/7f/t/+3/7v/u/+7/7v/u/+7/7v/w//L/9P/5//z/AQAM
AB4ANQBSAHAAhwCOAIwAhwB3AFgAMwD+/7z/iP9t/1n/Of8W/wL/Av8J/xb/Lf9P/23/
h/+f/7b/xP/H/8z/0//Y/9//5P/n/+j/6v/t//D/8f/x//H/8P/w//H/8v/z//X/9f/1
//X/9f/2//b/9v/3//n/+f/5//n/+f/6//r/+v/6//z//f/9//7//v/+/wAAAAAAAAAA
AQABAAEAAQAAAAEAAQABAAQABQAFAAYABgAGAAcABwAHAAcACQAKAAoACwALAA0ADQAP
ABAAEQAQABEAEQASABYAFgAXABkAHAAdAB0AHgAdAB8AIQAiACMAJgAmACYAKQAqACsA
KwArACwALQAuACwAKwArACsALQAtACwAKwApACgAJwAnACcAJgAlACQAJAAjACIAIAAe
ABwAGQAYABgAFQATABEADQALAAkABwAFAAMAAQABAP///f/8//v/+//6//n/+P/5//j/
+P/4//b/9v/1//X/9f/1//X/9f/3//f/9//3//f/9//3//f/9//3//j/+P/4//j/+P/4
//n/+f/5//n/+f/6//r/+v/6//r/+//7//v/+//7//v/+f/5//n/+f/3//f/9//2//j/
+P/4//f/9f/1//X/9f/3//b/9v/1//X/9f/1//X/9f/0//T/9P/1//X/9f/1//P/8v/y
//L/9P/0//T/9P/0//L/8v/0//T/9P/0//L/8v/y//L/9f/1//b/9//2//b/9v/4//j/
+f/7//v/+//7//n/9//2//P/8//z//T/9P/x/+z/7P/s/+v/6f/o/+j/6f/r/+n/6f/m
/+X/5//n/+j/6f/r/+z/7P/s/+z/7f/t/+3/7f/t/+3/7f/v/+//7//v/+3/7f/t/+3/
7f/u/+7/7v/u/+7/7v/u/+7/8P/2//n/+v8BAAoAGgAxAEoAZgCBAI4AjACHAHsAYgBD
ABwA5P+u/4//e/9b/zT/Hv8a/xv/IP8z/0//bf+J/6H/tP/C/8f/zP/T/9j/3//k/+f/
6P/q/+3/8P/w//H/8v/y//T/9f/2//f/9//3//f/9//5//r/+v/6//n/+//7//v/+//7
//z//P/+//7/AAABAP//AAAAAAAAAgACAAIAAgABAAEAAQABAAIAAwADAAMAAgADAAMA
BAAGAAYABwAHAAkACQALAAwADAANAA0ADwANAA8AEAARABIAEwATABQAFgAWABcAGQAa
ABsAGwAcABsAHQAfACAAIQAkACQAJAAlACYAJwAnACcAKAApACoAKgApACkAKQApACkA
KAAnACcAJgAlACUAJwAmACUAJAAiACEAIAAeAB8AHgAcABwAHAAZABcAFQAVABMAEQAP
AA8ADQALAAsACQAHAAYABQAFAAQAAwACAAEAAAAAAAAAAAAAAP////8BAAEAAQABAAEA
AQABAAEAAQABAAEAAQABAAEAAgACAAIAAgACAAIAAwADAAMAAwABAAIAAgACAAIAAgAD
AAMAAwADAAMAAwABAAEAAQABAAMAAwADAAIAAAAAAAAA/////////////////v/+//3/
/f/9//3//f/9//z//P/8//v/+//7//v//f/8//z//P/8//z//P/6//r//P/8//z//P/6
//r/+v/6//v/+//8//3/AAAAAAAAAgACAAMABQAFAAUABQADAAEA/v/7//v/+//+//7/
+//2//T/9P/z//H/7v/u/+//8f/y//P/8f/x//D/7//v/+//8//0//T/9P/0//X/9f/1
//X/9f/1//X/9f/1//X/9f/1//X/9f/1//X/9v/2//b/9v/2//b/9v/4//r//P/9/wIA
BQAMABgAKwBCAFoAdwCOAJAAiQCDAHIAUwAwAAQAyv+d/4v/e/9c/z7/Mv8x/y7/N/9N
/2f/gf+b/7L/xP/N/9D/1//c/+P/5v/r/+7/8v/1//j/+P/5//r/+v/8//3//v///wEA
AQABAAEAAQACAAIAAgABAAMAAwADAAUABQAGAAYABgAGAAgACQAHAAgACAAIAAYABgAG
AAYACAAJAAoACwAMAA0ADQANAA4ADwAPABAADgAOAA8ADwAPAA8AEQASABIAEwATABUA
EwAVABYAFwAYABkAGQAaABwAHAAdAB8AIAAhACEAIgAjACUAJwAoACkALAAsACwALAAs
ACwAKwAtAC4ALwAwADAALwAvAC8ALwAvAC4ALQAtACwAKwArACsAKgApACgAKAAnACYA
JAAlACQAIgAiACEAHwAeAB0AHQAbABkAFwAVABMAEQARABEADwAOAA0ACwAKAAkACAAH
AAYABgAGAAYABgAFAAUABQAFAAUABQAFAAUABQAFAAcABwAHAAcABwAHAAgACAAIAAgA
CAAIAAkACQAJAAkACQAKAAoACgAIAAgACQAJAAkACQAJAAkABwAHAAcABwAJAAkACQAI
AAgACAAIAAcABQAFAAUABQAHAAYABgAFAAUABQAFAAUABQAEAAQABAADAAMAAwADAAEA
AAAAAAAAAAACAAIAAAAAAAIAAgACAAIAAgACAAIAAgABAAEAAgADAAQABAAEAAYACAAJ
AAsACwALAAsACQAHAAQAAQABAAEAAgACAP//+v/4//j/9//1//b/9v/3//n/+f/5//b/
9f/1//X/9v/3//n/+v/6//r/+v/7//v/+//7//v/+//7//v/+//7//v/+f/5//n/+f/5
//r/+v/6//r/+v/6//r//P/+/wIAAwAGAA0AFgAkADkAUgBwAIsAlgCQAI0AhQBqAEcA
HADg/6j/jf+B/2n/RP8s/yb/J/8q/zn/Vf91/5H/qf/C/87/0//Y/9//5P/p/+7/7//y
//b/+f/8//z//f/+//7//v///wAAAQADAAMAAwADAAMABAAEAAQABQAHAAcABwAHAAcA
CAAIAAYABgAIAAkACQAKAAoACgAKAAoACgAKAAsACwALAAsADAANAA0ADQAOAA8ADwAQ
ABAAEAARABEAEwATABUAFgAUABUAFQAXABUAFwAYABkAGgAbABsAHAAeAB4AHwAhACIA
IwAjACQAJwApACsALAArAC4ALgAuADEAMgAzADMAMQAyADMANAA0ADMAMwAzADMAMwAy
ADEALwAuAC0ALQAvAC4ALQAsACwAKwAqACgAJQAkACIAIgAiAB8AHQAbABsAGQAXABUA
EQAPAA0ADQANAAsACgAJAAcABgAFAAQAAwACAAIAAgAAAAAA////////////////AQAB
AAEAAQABAAEAAQABAAEAAQACAAIAAgACAAIAAgADAAMAAwADAAMABAAEAAQABAAEAAUA
BQAFAAUABQAFAAcABwAHAAcABQAFAAUABAAEAAQABAADAAMAAwADAAMABQAEAAQAAwAD
AAMAAwADAAMAAgACAAIAAQABAAEAAQD///7//v/+/wAA/v8AAAAAAAAAAAAAAAAAAAAA
AAABAAEAAgADAAQABAAEAAYABgAHAAkACQAJAAkABwAFAAAA/f/9//3/AAAAAP3/+P/2
//b/9f/z//T/9P/1//f/9f/1//L/8f/v/+//8P/x//X/9v/2//b/9v/3//f/9//3//f/
9//3//f/9//3//f/+f/5//n/+f/5//r/+v/6//j/+P/4//j//P/+/wIABQAIAA8AHAAu
AEcAZACCAJUAlgCSAIsAdwBUACkA6v+o/3z/Zf9T/zP/Fv8K/w7/F/8m/z3/X/99/5X/
r//E/9D/0//a/9//5P/p/+7/8f/y//b/+f/6//r/+//8//z//P/9//7/////////////
/wEAAgACAAIAAQADAAMAAwAFAAUABgAGAAYABgAIAAkABwAIAAgACAAKAAoACgAKAAkA
CQAJAAkACgALAAsACwAMAA0ADQAOAA4ADgAPAA8ADwAPABEAEgATABUAFgAZABkAGwAc
AB0AHgAfAB8AIAAgACAAIQAjACUAJwAoACoAKwAtAC8AMAAxADQANAA0ADcAOAA5ADkA
OQA6ADsAPAA8ADsAOwA7ADsAOwA6ADkANwA2ADUANQAzADIAMQAwAC4ALQAsACoAJwAm
ACQAJAAiAB8AHQAbABkAFwAVABMAEQAPAA0ADQAJAAcABgAFAAUABAADAAIAAQAAAAAA
AAAAAAAA//////3//f/9//3//f/9//3//f/9//3//f/9//3//f/+//7//v/+//7//v8B
AAEAAQABAAEAAgACAAIAAAAAAAEAAQADAAMAAwADAAUABQAFAAUABQAFAAUABAAEAAQA
BAADAAMAAwADAAMAAwACAAIAAQADAAMAAwADAAMAAgACAAIAAQABAAEAAQABAAAAAAAA
AP7//v8AAAAAAAAAAAAAAAAAAAAAAAABAAEAAgADAAQABAAEAAYABAAFAAcABwAJAAkA
BwAFAAIA/////////v/+//v/9v/4//j/9//1//L/8v/z//X/9f/1//L/8f/x//H/8v/z
//f/+P/4//j/9v/3//f/9//3//f/9//3//f/9//3//f/9//3//f/9//3//j/+P/4//r/
+v/6//r/+P/6//7/AwAEAAkAEgAiADUAUABwAIsAmgCWAJMAiQBuAEkAGADW/5T/b/9d
/0f/Jv8M/wj/D/8a/yn/R/9p/4X/nf+2/8r/0f/U/9v/4P/l/+z/7//y//T/+f/6//r/
+//8//z/+v/7//z//f/9//3//f/9//3//v/+//7///8BAAEAAQABAAEAAgACAAAAAAAC
AAMAAQACAAIAAgAEAAQABAAEAAUABQAFAAUABgAHAAcABwAGAAcABwAIAAoACgALAAsA
CwALAA0ADgAQABEAEQATABEAEwAUABUAFgAXABcAGAAcABwAHQAfACAAIQAhACIAIwAl
ACcAKAApACwALAAsAC0ALgAvAC8ALwAwADEAMgAyADEAMQAxADEAMQAwAC8ALwAuAC0A
LQArACoAKQAoACYAJQAkACIAHwAeABwAHAAaABcAFQATABMAEQAPAA0ACwAJAAcABwAF
AAMAAgABAAEAAAD///7//f/8//z//P/6//r/+f/5//v/+//7//v/+f/5//n/+f/5//n/
+f/5//n/+f/6//r/+v/6//r/+v/9//3//f/9//3//v/+//7/AAAAAAEAAQABAAEAAQAB
AAEAAQABAAEAAQABAAEAAAAAAAAAAAD////////////////+//7//f////////////3/
/P/8//z//f/9//3//f/7//r/+v/6//z//P/8//z/+v/6//r/+v/8//z//P/8//3//f/+
////AAAAAAAAAgACAAMABQAFAAUABQADAAEA/v/7//v/+//8//z/+f/0//T/9P/z//H/
8P/w//H/8//z//P/8P/v/+//7//w//H/8//0//T/9P/0//X/9f/1//X/9f/1//X/9//3
//f/9//3//f/9//3//X/9v/2//b/9v/2//b/9v/4//r//P8BAAQABwAQAB4AMQBKAGgA
hQCUAJIAjwCHAHAAUQAoAPD/uP+T/4H/Z/9C/yj/Iv8j/yj/Nf9R/2//i/+j/7r/yv/P
/9L/2f/e/+X/6v/v//L/9P/z//b/+v/7//z//P/8//3//v////////////////8AAAAA
AAABAAMAAwADAAUABQAGAAYABAAEAAYABwAFAAYABgAGAAYABgAGAAYACQAJAAkACQAK
AAsACwALAAwADQANAA4ADgAOAA8ADwAPAA8AEQASABAAEQARABMAEwAVABYAFwAYABkA
GQAaAB4AHgAfACEAIgAjACMAJAAlACcAKQAqACkALAAsACwALQAuAC8ALwAxADIAMwA0
ADIAMQAxADEAMQAxADAALwAxADAALwAvAC8ALgAtACwALAArACoAKAApACgAJgAmACQA
IQAfAB0AGwAZABcAFQAVABMAEQARABEADwAOAA0ACwAKAAkACAAHAAYABgAGAAYABgAF
AAUABwAHAAcABwAHAAcABwAHAAcABwAHAAcABQAFAAYABgAGAAYABgAGAAkACQAJAAkA
CQAKAAoACgAIAAgACQAJAAsACwALAAsACwALAAsACwALAAsACwAKAAoACgAKAAkACQAJ
AAkACQALAAoACgAJAAkACQAJAAkABwAGAAYABgAFAAUABQAFAAUABAAEAAQABAAEAAQA
BAAEAAQABAAGAAYABgAGAAYABgAGAAYABQAFAAYABwAIAAgACAAKAAoACwANAA0ADwAP
AA0ACwAIAAUABQAFAAYABgADAP7/AAAAAP///f/6//r/+//9///////8//v/+//7//z/
/f///wAAAAAAAAIAAwADAAMAAwADAAMAAwADAAMAAwADAAEAAQABAAEAAwAEAAQABAAE
AAQABAAEAAYABgAIAAsADgARABYAIgAzAEgAYAB/AJgAnACTAIsAgABlAEIAFgDe/63/
l/+L/27/UP9C/z3/PP9D/1X/cf+N/6f/vv/O/9f/3v/j/+j/7f/0//n/+v/8/wEABAAG
AAcACAAIAAYABwAIAAkACAAHAAYABQADAAQABAAEAAMABQAFAAUABQAFAAYABgAEAAQA
BgAHAAUABgAGAAYABgAGAAYABgAHAAcABwAHAAYABwAHAAcACAAJAAkACgAIAAgACQAJ
AAkACQALAAwADAANAA0ADwANAA8AEAARABAAEQARABIAEgASABMAFQAWABcAFwAYABsA
HQAfACAAHwAiACIAIgAjACQAJQAlACUAJgAnACgAJgAlACUAJQAlACUAJAAjACUAJAAj
ACMAIQAgAB8AHgAgAB8AHgAcAB0AHAAaABoAGgAXABUAEwASABEAEAAPAA8ADQALAAsA
CQAHAAYABQAFAAQAAwACAP///v/+//7//v/+//3//f/9//3//f/9//3//f/9//3//f/9
//3//f/7//v//P/8//7//v/+//7//////////////wAAAAAAAAAAAAABAAEAAQABAAEA
AQABAAEAAQABAAEAAQABAAAAAAAAAAAA//////////////3//P/8//v//f/9//3//f/7
//r/+v/6//n/+f/5//n/+//6//r/+v/4//j/+P/4//r/+P/2//b/9v/2//b/9v/2//b/
+f/5//r/+//6//r/+v/8//z//f////////////3/+//2//P/8//z//b/9v/z/+7/7v/u
/+3/6//q/+r/6//t/+3/7f/q/+n/6f/p/+r/6//t/+7/7v/u/+7/7//v/+//7//v/+//
7//x//H/8f/x/+//7//v/+//7f/u/+7/7v/w//D/8P/w//L/9P/0//f/+v///wQAEAAj
ADoAVABzAIgAigCBAHsAbABNACgA9P+4/4//f/9t/0z/Lv8g/x3/HP8j/zv/Wf91/4//
qP++/8X/yP/P/9b/2f/e/+P/5v/o/+v/7P/w//H/8v/y//L/8//0//X/9//3//f/9//3
//j/+P/4//f/+f/5//n/+//7//z//P/6//r//P/9//3//v/+//7//v/+//7//v8BAAEA
AQABAAAAAQABAAEAAgADAAMABAAEAAQABQAFAAUABQAHAAgACgALAAsADQANAA8AEAAR
ABEAEQAQABAAEgASABMAFQAYABkAGQAaABsAHQAfACAAIQAkACQAJAAlACYAJwAnACcA
KAApACoALAArACsAKwArACsAKgApACkAKAAnACcAJwAmACUAJAAiACEAIAAeAB0AHAAa
ABoAGgAXABUAEwATABEADwANAAsACQAHAAcAAwABAAAA//////7//f/8//v/+v/6//r/
+P/4//f/9//3//f/9//3//f/9//3//f/9//3//f/9//3//f/+P/4//r/+v/6//r/+f/5
//n/+f/7//z//P/8//r/+v/7//v/+//7//v/+//9//3//f/9//3//f/9//z/+v/6//r/
+f/5//n/+f/5//n/+P/4//f/+f/5//n/+f/3//b/9v/2//X/9f/1//X/9f/0//T/9P/2
//b/9v/2//T/8v/y//L/8v/y//L/8v/y//L/8v/z//P/9P/1//b/9v/2//j/+v/7//3/
/f/7//v/+f/3//T/8f/x//H/8P/w/+3/6P/q/+r/6f/n/+b/5v/n/+n/6f/p/+b/5f/l
/+X/5v/n/+n/6v/q/+r/7P/t/+3/7f/t/+3/7f/t/+v/6//r/+v/6//r/+v/6//r/+z/
7P/s/+z/7P/s/+z/7P/w//T/9//6////CgAaADEATABqAIcAjACIAIUAeQBYADEAAAC+
/4T/Z/9Z/z//HP8G/wT/Df8U/yf/R/9n/3//l/+y/8L/x//K/9H/1P/Z/+D/5f/o/+r/
6//u//D/8f/y//L/8v/z//T/9f/z//P/8//z//X/9v/2//b/9//5//n/+f/5//n/+v/6
//z//P/+/////f/+//7//v/+//7//v/+/wEAAQABAAEAAgADAAMAAwAEAAUABQAGAAgA
CAAJAAkACQAJAAsADAAMAA0ADQAPAA0ADwAQABEAEgATABMAFAAYABgAGQAbAB4AHwAf
ACAAIQAjACUAJgAnACoAKgAqAC0ALgAvAC8ALwAwADEAMgAyADEAMQAxADEAMQAwAC8A
LQAsACsAKwArACoAKQAoACgAJwAmACQAIQAgAB4AHgAcABkAFwAVABEADwANAAsACQAH
AAUABQADAAEAAAD//////v/9//z/+//6//r/+v/4//j/9//3//f/9//3//f/+f/5//n/
+f/3//f/9//3//n/+f/6//r/+v/6//r/+v/7//v/+//7//v//P/8//z//P/8//3//f/9
//3//f/9//3//f/9//3//f/9//3//P/6//r/+v/5//v/+//7//v/+f/4//j/9//5//n/
+f/5//f/9v/2//b/9//3//f/9//3//b/9v/2//T/9P/0//T/8v/0//T/8v/y//L/8v/0
//T/9P/0//P/8//0//X/9v/2//b/+P/6//v//f/9//v/+//5//f/9P/x//H/8f/w//D/
7f/o/+r/6v/p/+f/5v/m/+f/6f/p/+n/5v/l/+f/5//o/+n/6v/q/+n/6P/q/+v/6//r
/+v/6//r/+v/6//r/+v/6//r/+v/6//r/+v/7P/s/+z/7P/s/+z/7P/u//D/9P/3//r/
//8KABwANwBUAHIAhwCKAIgAhQBzAFIAKwD0/67/ev9h/0//L/8M//r+/P4H/xL/Kf9L
/2n/g/+b/7b/xP/H/8z/0//Y/93/4P/j/+b/6v/r/+z/7v/v//D/8P/y//P/9P/1//X/
9f/1//X/9f/2//b/9v/3//n/+f/5//n/+f/6//r/+v/6//z//f/7//z//P/8//7//v/+
//7///////////8AAAEAAQABAAAAAQABAAIABAAEAAUABQAHAAcACQAKAAgACQAJAAsA
CwANAA4ADwASABMAEwAUABcAGAAaAB0AHgAfAB8AIAAhACMAJQAmACcAKgAqACoAKwAs
AC0ALQAvADAAMQAyADIAMQAxADEAMQAxADAALwAtACwAKwArACkAKAAnACYAJAAjACIA
IAAdABwAGgAaABgAFQATABEADwANAAsACQAHAAUAAwADAAEA///+//3/+//6//n/+P/5
//j/+P/4//j/+P/3//f/9f/1//X/9f/1//X/9f/1//X/9f/1//X/9//3//j/+P/4//j/
+P/4//f/9//3//f/9//4//j/+P/4//j/+f/5//f/9//3//f/+f/5//n/+f/3//f/9//2
//b/9v/2//X/9//3//f/9//3//b/9v/1//P/8//z//P/9f/0//T/9P/x//H/8f/x//P/
8v/y//L/8v/y//L/8v/w//D/8v/w/+7/7v/u/+7/8P/w//D/8P/x//H/8v/z//T/9P/0
//b/+P/5//v/+//5//n/9//1//L/7//v/+//8P/w/+3/6P/o/+j/5//l/+L/4v/j/+X/
5f/l/+L/4f/h/+H/4v/j/+b/6P/p/+r/6f/p/+j/5//n/+f/5//n/+f/5//n/+f/5//n
/+f/5//p/+r/6v/q/+j/6P/o/+j/6v/s/+7/8//0//f/AAAQACMAPABcAHkAiACEAIMA
eQBgAD0AEADU/5b/c/9f/0f/Iv8G//7+A/8K/xn/N/9Z/3X/jf+o/7r/wf/E/8n/zv/T
/9r/3//i/+b/6f/q/+r/6//s/+z/7P/t/+7/7//t/+3/7f/t/+//8P/w//D/8f/z//P/
8//z//P/9P/0//b/9v/4//n/9//4//j/+P/6//r/+v/6//n/+f/5//n/+v/7//v/+//8
//3//f/+//7//v///////////wEAAgACAAMAAwAFAAMABQAGAAcACAAJAAkACgAOAA4A
DwARABQAFQAVABYAFwAZABsAHAAdACAAIAAgACMAJAAlACUAIwAkACUAJgAoACcAJwAn
ACUAJQAkACMAIwAiACEAIQAhACAAHwAeABwAGwAaABgAFwAWABQAFAASAA8ADQALAAkA
BwAFAAMAAQD///3//f/5//f/9v/1//X/9P/z//L/8f/w//D/8P/w//D/7//v/+//7//v
/+//7f/t/+3/7f/t/+3/7f/t/+//7//w//D/8P/w//D/8P/v/+//7//v//H/8v/y//L/
8P/w//H/8f/v/+//7//v/+//7//v/+//7//v/+//7v/w//D/8P/v/+3/7f/t/+3/7f/s
/+z/6//r/+v/6//r/+v/6v/q/+r/6f/p/+n/6f/p/+j/6P/o/+j/6P/o/+j/6P/o/+j/
6P/o/+b/6P/o/+j/6P/o/+j/6P/o/+v/6//s/+3/7v/u/+7/8P/u/+//8f/x/+//7//t
/+v/6v/n/+f/5//m/+b/4//e/+D/4P/f/93/3P/c/93/3//d/93/2v/Z/9v/2//c/93/
3//g/+D/4P/g/+H/4f/h/+H/4f/h/+H/3//f/9//3//f/9//3//f/+H/4v/i/+L/4P/g
/+D/4P/g/+T/6P/p/+7/9/8EABgAMQBOAGoAewB6AHoAdQBhAEAAHQDo/6z/hP9t/1H/
K/8K//7+/v4F/xL/Lf9N/2n/g/+b/6z/tP+7/8D/xf/K/9H/1P/Z/9z/3v/f/+D/4v/j
/+T/5P/i/+P/5P/l/+X/5f/l/+X/5//o/+j/6P/n/+n/6f/p/+n/6f/q/+r/6v/q/+z/
7f/s/+z/6//q/+z/7P/s/+z/7f/t/+3/7f/u/+//7//v/+7/7//v//D/8P/w//H/8f/z
//P/9f/2//b/9//3//n/+f/7//z//f/+//////8AAAIAAgADAAUACAAJAAkACgALAA0A
DwAQABEAFAAUABQAFQAWABcAFwAXABgAGQAaABoAGQAZABkAGQAZABgAFwAXABYAFQAV
ABMAEgARABAADgANAAwACgALAAoACAAIAAQAAQD///3/+//5//f/9f/z//H/7//v/+//
7//s/w==
         </WaveFormData>
      </LeadData>
      <LeadData>
         <LeadByteCountTotal>10000</LeadByteCountTotal>
         <LeadTimeOffset>0</LeadTimeOffset>
         <LeadSampleCountTotal>5000</LeadSampleCountTotal>
         <LeadAmplitudeUnitsPerBit>4.88</LeadAmplitudeUnitsPerBit>
         <LeadAmplitudeUnits>��V</LeadAmplitudeUnits>
         <LeadHighLimit>2147483647</LeadHighLimit>
         <LeadLowLimit>268435456</LeadLowLimit>
         <LeadID>V2</LeadID>
         <LeadOffsetFirstSample>0</LeadOffsetFirstSample>
         <FirstSampleBaseline>0</FirstSampleBaseline>
         <LeadSampleSize>2</LeadSampleSize>
         <LeadOff>FALSE</LeadOff>
         <BaselineSway>FALSE</BaselineSway>
         <ExcessiveACNoise>FALSE</ExcessiveACNoise>
         <MuscleNoise>FALSE</MuscleNoise>
         <LeadDataCRC32>40890562</LeadDataCRC32>
         <WaveFormData>
zADMAMwAzACqAIgAZgBEAPr/sv9q/yL/8P7A/pD+YP6E/qj+zP7w/hj/Pv9k/4r/mP+m
/7T/wv/J/9D/1//e/+P/5v/p/+z/7f/u/+//8P/x//L/8//0//X/9v/3//j/+v/6//r/
+v/8//z//P/8//3//v///wAAAgACAAIAAgAEAAQABAAEAAYABgAGAAYABwAIAAkACgAM
AAwADAAMAA4ADgAOAA4AEQASABMAFAAVABYAFwAYABsAHAAdAB4AIQAiACMAJAAlACYA
JwAoACwALgAwADIANQA2ADcAOAA6ADwAPgBAAEIARABGAEgASwBMAE0ATgBQAFAAUABQ
AFAAUABQAFAAUgBSAFIAUgBRAFAATwBOAE0ATABLAEoASABIAEgASABEAEIAQAA+ADsA
OAA1ADIALQAqACcAJAAgABwAGAAUABAADgAMAAoACAAGAAQAAgD///7//f/8//z//P/8
//z/+v/6//r/+v/4//j/+P/4//r/+v/6//r/+//8//3//v8AAAAAAAAAAAIAAgACAAIA
BAAEAAQABAAGAAYABgAGAAYABgAGAAYABgAGAAYABgAGAAYABgAGAAYABgAGAAYABAAE
AAQABAADAAIAAQAAAAAAAAAAAAAA/v/+//7//v/8//z//P/8//z//P/8//z/+//6//n/
+P/4//j/+P/4//j/+P/4//j/+P/4//j/+P/3//f/9//3//n/+v/6//r/+v/8//z//P/6
//n/9//2//f/9//3//j/+P/2//b/9//3//X/9P/z//X/9f/5//n/9f/y//H/7//t/+3/
7P/s/+v/6//o/+j/6P/o/+j/6P/q/+r/6f/p/+f/5//n/+f/6f/p/+r/6//p/+n/6f/p
/+n/7P/u/+3/7//y//b/+P/6/wIAEwAuAFYAiACxAMQAxgDNAMsArQB6AEIA+f+o/2L/
J//W/nX+Qv5R/nj+l/7A/vr+K/9S/3f/mf+v/7f/uv/C/87/1v/a/+D/5v/n/+n/6//v
//H/8v/y//T/9f/2//f/9//4//n/+v/6//r/+v/6//v//f/9//7//P/8//7//v/+//7/
AAABAAEAAgADAAMABQAFAAUABgAHAAcACAAKAAkACgALAAwADgAOAA8AEQASABIAFAAV
ABUAFgAXABkAGgAaABsAHQAbABwAIAAiACYAJgAnACsAKQAsAC4AMAAzADQAOAA4ADoA
PQA/AEEAQQBDAEYASABMAE4ATwBQAE8AUABRAFIAUgBSAFIAUgBSAFIAUgBSAFAATgBO
AE4ATgBOAEwASwBKAEkASABHAEUAQwBBAD8AOwA4ADUAMQAtACkAJgAiAB8AGwAYABYA
EwAPAA0ACwAHAAYABAACAAIAAAD///7/+//6//n/+f/5//n/+f/4//j/+P/4//j/+f/5
//n/+f/5//r/+v/7//v/+//7//z//P/9//7//v/+//////8AAP7//////wEAAQABAAIA
AgACAAIAAgACAAMAAwACAAIAAgACAAIAAgD//////////wAAAAD+//7//v/9//v/+f/7
//v/+f/5//f/9v/2//b/+P/2//b/9v/0//T/9P/z//P/9f/2//T/8v/y//L/8v/y//L/
8v/y//L/8//z//P/8//z//T/9P/0//T/9v/2//j/+P/3//X/9P/z//P/8//0//T/8v/y
//P/8//x//D/7//v/+//8//x/+//7P/r/+v/6f/p/+j/5v/n/+f/5P/k/+T/5P/k/+T/
5P/k/+P/5f/l/+X/5f/j/+P/4//k/+X/5f/l/+X/5f/l/+T/5P/n/+n/7P/u//D/9P8C
ABUANABiAJYAuQDEAMYAywC/AJsAZgAoAN3/jP9I/wf/rP5T/jT+Uf54/p3+zv4G/zP/
VP95/5n/q/+x/7j/wP/I/9D/1v/a/97/4f/n/+n/6v/r/+v/6v/s/+3/7v/v/+//8P/x
//L/9P/0//T/9P/1//f/9//4//j/+P/6//r/+v/6//z//f/9//7//////wEAAQABAAIA
AwADAAQABgAFAAYABwAIAAoACgALAA0ADgAOABAAEQARABIAEwAVABgAGAAZABsAGwAc
ACAAIgAkACQAJQApACkALAAuADAAMQAyADYANgA4ADsAPQA/AEMARQBIAEoASgBMAE0A
TgBPAFAAUQBSAFQAVABUAFQAUgBSAFIAUgBSAFAAUABQAFAAUABOAE0ATgBNAEwASwBI
AEUAQgA/ADsAOAA1ADEALQApACYAIgAfABsAGAAWABEADQALAAkABwAGAAQAAgACAAAA
///+//v/+v/5//n/+f/5//n/+P/4//j/+P/4//n/+f/5//n/+f/6//r/+//7//v/+//8
//7///8AAAAAAAABAAEAAgACAAMAAwAFAAUABQAGAAYABAAEAAQABAADAAMAAgACAAIA
AgACAAIAAQABAAEAAQACAAIAAAAAAP/////+//3//f/9//v/+//9//z//P/8//r/+P/4
//j/+P/4//j/9//3//f/9v/4//j/+P/4//b/9v/2//b/9v/3//f/9//3//f/+P/4//j/
+P/6//r/+v/6//n/9//4//f/9//3//b/9v/0//T/9//3//X/9P/z//P/8//3//X/8//w
/+//7//t/+3/7P/q/+v/6//o/+r/6v/q/+r/6v/q/+r/6f/p/+n/6f/p/+n/6f/p/+r/
6f/p/+n/6f/p/+n/6P/o/+v/7f/w//L/9v/8/wYAGQA4AGIAlAC9AM4A0ADVANEArQB2
ADwA8/+i/1z/G//E/mf+Rv5d/n7+nf7I/vz+L/9Y/3v/mf+r/7X/vv/G/87/1P/c/+D/
4v/n/+n/6//t/+//8P/w//T/9f/2//f/9//4//n/+v/6//r/+v/6//v//f/9//7//P/8
//7//v8AAAAAAgADAAEAAgADAAMABQAFAAUABgAHAAcACAAKAAkACgALAAwADAAMAA0A
DwAQABAAEgATABUAFgAXABkAGgAaABsAHQAfACAAJAAmACcAJgAmACkAKQAsAC4AMAAz
ADQAOAA4ADgAOwA9AD8AQQBDAEYASABIAEoASwBMAE0ATgBPAFAAUABQAFAAUABQAFAA
UABQAE4ATABMAEwATgBOAEwASwBKAEkASABHAEUAQwBBAD8APQA6ADcAMwAvACsAKAAk
ACEAHQAaABgAEwAPAA0ACwALAAoACAAGAAQAAgABAAAA///+//3//f/9//3//f/8//7/
/v/+//7//////////////wAAAAABAAEAAQABAAIABAAFAAYABgAGAAcABwAIAAYABwAH
AAkABwAHAAgACAAIAAgACAAIAAcABwAGAAYABgAGAAYABgAFAAUABQAFAAIAAgAAAAAA
AwADAAIAAQD//////f/9//3//P/8//z//v/8//z//P/8//r/+v/5//j/+P/4//j/+P/2
//b/9v/2//b/9//3//f/+f/5//r/+v/6//r//P/8//r/+v/5//f/+P/3//f/9//4//j/
9v/2//X/9f/z//L/8f/x//H/9f/2//X/8//z//H/7//v/+7/7v/v/+//7P/s/+z/7P/s
/+z/7P/s/+v/6f/p/+n/6f/p/+n/6f/q/+3/7f/t/+3/7f/t/+z/7P/v/+//8P/y//T/
+v8CAA8AJgBKAHYApQDGAMgAwwDJALkAigBUABcAzv+E/03/Fv/D/nL+Yf58/pf+tv7k
/hX/Qv9p/4v/pf+z/7r/wP/I/9D/1v/c/+D/5f/n/+v/7f/v//D/8P/0//X/9v/3//f/
+P/5//r/+v/6//r/+v/7//3//f/+//7//v8AAAAAAAAAAAIAAwADAAQABQAFAAMAAwAD
AAQABwAHAAgACgAKAAoACgAKAAwADAANAA8ADgAOABAAEQARABIAEwAVABgAGAAZABsA
GwAcACAAIgAiACIAIwAnACcAKgAsAC4ALwAwADQANAA2ADkAOwA9AEEAQwBGAEgARwBI
AEgASABKAEwATgBQAE4ATgBOAE4AUABQAFAAUABSAFAAUABQAE4ATgBMAEsATABLAEoA
SQBHAEUAQwBBAD8APAA5ADUAMwAvACwAKAAlACEAHgAcABsAFwAVABMAEAAOAAsACAAG
AAQAAwACAAEAAAD//////////////v/8//z//P/8//3//f/9//3//f/+//7/////////
//8AAAAAAQACAAIAAgADAAMABAAEAAUABQAHAAUABQAGAAYABgAGAAYABgAHAAcABgAG
AAYABgAGAAYAAwADAAMAAwAEAAQAAgACAAEAAQAAAP//AQABAP////////7//v/+//7/
/P/8//z/+v/8//r/+f/6//r/+v/6//r/+P/4//j/+P/4//n/+f/5//n/+f/6//r/+v/6
//z//P/8//z/+//5//j/9//3//f/+P/4//b/9v/1//X/8//y//H/8f/x//X/9v/1//P/
8//x/+//7//u/+7/7//v/+z/7P/s/+z/7P/q/+r/6v/p/+v/6//r/+v/6f/p/+n/6v/r
/+v/6//r/+3/7f/s/+z/7f/t//D/8v/2//z/BgAVADIAWgCMALUAxADCAMUAwQCfAGoA
MADt/6L/Zv81/+7+k/5c/mX+hP6f/sb+/P4v/1b/e/+b/63/tf++/8b/zP/U/9j/3P/g
/+X/5//r/+3/7//w//D/8v/z//T/9f/1//b/9//4//r/+v/6//r/+//9//3//v/8//z/
/v/+//7//v8AAAEA//8AAAEAAQADAAMAAwAEAAMAAwAEAAYABwAIAAkACgAKAAoACwAN
AAwADAAOAA8AEQASABMAFQAUABQAFQAXABcAGAAcAB4AIgAiACMAJwAnACoALAAuAC0A
LgAyADIANAA3ADkAOwA9AD8AQgBEAEYASABJAEoASwBMAE0ATgBQAFAAUABQAFAAUABQ
AFAATgBMAEwATABOAE4ATABLAEoASQBIAEcAQwBBAD8APQA5ADYAMwAvACsAJwAkACAA
HQAZABYAFAATAA8ADQALAAcABgAEAAIAAAD+//3//P/7//r/+f/5//f/9//3//b/9v/2
//b/9v/3//f/9//3//X/9v/2//f/9//3//f/+P/2//f/+P/4//r/+//7//z/+v/7//v/
/f/9//3//v/+/wAAAAAAAAAAAQABAAAAAAAAAAAAAAAAAP///////////v/+//z//P//
/////v/9//3//f/7//v/+//6//r/+v/4//b/9v/2//b/9v/2//T/9P/0//T/9P/0//T/
9P/0//X/9f/1//X/9f/2//b/9v/2//j/+P/6//r/+f/3//T/8//z//P/9v/2//T/9P/z
//P/8f/w/+//7//v//P/9f/z//D/7//r/+n/6f/o/+j/6f/p/+b/5v/m/+b/5v/m/+b/
5v/l/+f/5//n/+f/5f/l/+X/5v/n/+f/5//n/+f/5//m/+b/6f/t//D/8P/0//z/CAAd
AEIAcgCiAL0AwgDGAMkAuQCRAFoAGADN/4D/QP8B/6j+V/5E/mf+jP6t/tz+FP8//2D/
g/+h/6//t/++/8b/zP/U/9r/3v/g/+P/5//p/+v/7f/u/+7/7v/v//D/8f/z//T/9f/2
//b/9v/2//b/9f/3//f/+P/6//r//P/8//r/+v/8//3//f/+//////8BAAEAAQACAAEA
AQACAAQABwAIAAkACgAKAAoACwANAAwADAAOAA8ADwAQABEAEwAWABYAFwAZABkAGgAe
ACAAIgAiACMAJwAlACgAKgAsAC4AMAA1ADYAOgA9AD8AQQBDAEUASABKAEwATgBPAFAA
UQBSAFMAVABWAFYAVgBWAFYAVgBWAFYAVgBUAFQAVABSAFIAUABPAEwASwBKAEkARgBD
AEAAPQA5ADYAMwAvACsAJwAkACAAGwAXABQAEgAPAAsACQAHAAUABAACAAAA/v/8//v/
+v/7//r/+f/5//X/9f/1//T/9P/0//T/9P/x//H/8f/x//P/9P/0//X/9f/1//X/9v/2
//f/+P/4//b/9//3//j/+P/5//n/+//9//3//v/+//7//v/+//7/AQABAAAAAAAAAAAA
AAAAAP//////////AAAAAP7//v///////v/9//3//f/7//v/+//6//r/+v/8//r/+v/6
//j/+P/4//j/+P/4//j/9v/2//b/9v/2//f/9//3//f/9//4//j/9v/2//j/+P/6//r/
+f/3//b/9f/1//X/9P/0//L/8v/1//X/8//y/+//7//v//P/8//x/+7/7f/t/+v/6//q
/+r/6//r/+j/5v/m/+b/5v/m/+b/5v/l/+X/5f/l/+X/5f/l/+X/5v/n/+f/5//n/+f/
5//m/+b/5//n/+r/7P/w//L//P8LACQASgB8AKkAvgDCAMUAxwCvAIAARgD//6z/Yv8l
/97+f/5A/kP+bP6R/rj+7v4h/0j/af+L/6X/sf+4/8D/xv/M/9T/2v/g/+P/5f/p/+n/
6//s/+z/7v/v//D/8f/x//L/8//0//T/9P/0//T/9f/3//f/+P/4//j/+v/6//r/+v/8
//3/+//8//3//f////////8AAAEAAQACAAQABQAGAAcACAAIAAgACQALAA4ADgAQABEA
EQASABMAFQAYABgAGQAbABkAGgAeACAAIgAiACMAJwApACwALgAwADEAMgA2ADYAOgA9
AD8AQQBDAEUASABKAEoATABNAE4AUQBSAFMAVABWAFYAVgBWAFYAVgBWAFYAVgBUAFQA
VABUAFQAUgBRAFAATwBOAE0ASgBHAEQAQQA/ADwAOQA1AC8AKwAoACQAIQAdABoAGAAV
ABEADwANAAsACgAIAAYAAgAAAP///v/9//z/+//7//n/+f/5//j/9v/2//b/9v/3//f/
9//3//X/9v/2//f/9//3//f/+P/4//n/+v/6//r/+//7//z//P/9//3/////////AAAA
AAAAAAAAAAAAAwADAAIAAgACAAIAAgACAAEAAQABAAEAAAAAAP7//v///////v/9////
///9//3//f/8//z//P/8//r/+v/6//r/+v/8//r/+f/4//f/9v/3//j/+f/6//r/+//7
//v/+//7//z//P/6//r//P/8//7//v/9//v/+P/3//f/9//4//j/9v/2//f/9//1//T/
9f/1//X/+f/5//f/9P/z//H/7//v/+7/7P/t/+3/6v/o/+j/6P/o/+r/6v/q/+n/6//r
/+v/6//r/+v/6//s/+v/6//r/+v/6//r/+r/6v/t/+3/8P/y//T/+v8CABEALABUAIYA
tQDKAMgAzQDRALUAggBIAAMAsP9o/yv/3P5//kz+Wf58/pn+wP70/if/UP91/5f/rf+1
/7z/xP/M/9T/3P/g/+T/5//r/+3/7//x//L/8v/0//X/9v/3//n/+v/7//z/+v/6//r/
+v/5//v/+//8//7//v8AAAAA/v/+/wAAAQABAAIAAwADAAQABQAGAAgABwAHAAgACgAL
AAwADQAOABAAEAARABMAEwASABMAEwATABQAFQAXABgAGAAZABsAGwAcACAAIgAkACQA
JQApACkALAAuADAAMQAyADYANgA4ADsAPQA/AEEAQwBGAEgASgBMAE0ATgBPAFAAUQBS
AFQAVABUAFQAUgBSAFIAUgBUAFIAUgBSAFAAUABOAE0ATQBNAE0ATQBJAEcARQBDAD0A
OgA3ADMALwArACgAJAAjAB8AHAAaABcAEwARAA8ACwAKAAgABgACAAAA///+/////v/9
//3//f/9//3//P/8//z//P/8//v/+//7//v/+//8//z//f/9//3//f/+////AQADAAQA
BAAFAAUABgAEAAUABQAHAAcABwAIAAgACgAKAAoACgAJAAkACAAIAAgACAAIAAgACQAJ
AAkACQAIAAgABgAGAAUABQAEAAMAAwADAAEAAQD///7//v/+//7//P/8//z//P/8//z/
+//7//n//P/6//r/+v/6//j/+P/4//j/+v/7//v/+//7//v//P/8//z//P/+//7//v/+
//3/+//6//n/+f/5//j/+P/2//b/+f/5//f/9v/z//P/8//3//j/9//1//X/8f/v/+//
7v/u/+//7//s/+7/7v/u/+7/7P/s/+z/6//r/+v/6//r/+v/6//r/+z/7f/t/+3/7f/t
/+3/7P/s/+3/7//u//T/+P/6/wAADQAgAEAAbACdAMIAyADBAMcAvwCWAGAAJQDe/5L/
V/8k/9X+gP5j/nr+lf6y/uD+E/9A/2f/if+h/6//uP/A/8j/0P/Y/97/4P/j/+n/6//v
//H/8v/y//T/9f/2//f/9//4//n/+v/6//r/+v/6//v//f/9//7/AAAAAAIAAgABAAAA
AQABAAMABAAFAAUABQAFAAUABgAFAAUABgAIAAcACAAJAAoADAAMAA0ADwAOAA4AEAAR
ABEAEgATABUAFgAWABcAGQAXABgAHAAeACAAIAAhACUAIwAmACgAKgArACwAMAAwADAA
MwA1ADcAOQA7AD4AQABCAEQARQBGAEkASgBLAEwATABMAEwATABKAEoASgBKAEwASgBK
AEoASABIAEYARQBFAEUARQBFAEUAQwBBAD8APQA6ADcAMwAvACsAKAAkACMAHwAcABoA
FwATABEADwANAAwACgAIAAQAAgABAAAA///+//3//f/7//v/+//6//r/+v/6//r/9//3
//f/9//3//j/+P/5//n/+f/5//r/+v/7//z//P/8//3//f/+//7//////wEAAQABAAIA
AgACAAIAAgACAAMAAwACAAIAAgACAAIAAgADAAMAAwADAAAAAAD+//7///////7//f/9
//3/+//7//v/+v/6//r/+v/4//j/+P/2//b/9v/1//f/9v/0//T/9P/0//T/9P/0//T/
9P/1//X/9f/1//X/9v/2//T/9P/2//b/+P/4//f/9f/y//H/8f/x//T/9P/y//L/8f/x
/+//7v/t/+3/7f/x//P/8f/u/+3/6//p/+n/6P/o/+n/6f/m/+b/5v/m/+b/5v/m/+b/
5f/n/+f/5//n/+X/5f/l/+b/5//n/+f/5//p/+n/6P/o/+n/6//s/+7/8P/0//z/BwAc
AEAAbgCdALwAwAC7AL8AsQCEAEwADwDG/4D/S/8U/8H+cP5X/m7+i/6q/tj+D/86/13/
g/+h/6//tP+8/8T/yv/S/9j/3P/f/+P/5//p/+v/7P/s/+7/7//w//H/7//w//H/8v/0
//T/9P/0//P/9f/1//b/+P/4//r/+v/4//j/+v/7//v//P/9//3//f/9//3//v8BAAEA
AgAEAAQABAAEAAQABgAGAAcACQAIAAgACgALAAkACgALAA0ADwAQABIAFQAVABYAGgAc
AB0AHAAcAB8AHwAiACQAJgApACoALgAuAC4AMQAzADUAOQA7AD4AQABCAEQARQBGAEcA
SABJAEoATABMAEwATABMAEwATABMAE4ATABMAEwATABMAEoASQBIAEcARgBFAEMAQQA/
AD0AOQA2ADMALwAsACkAJwAkAB8AGwAYABYAEQANAAsACQAHAAYABAACAP7//P/7//r/
+f/4//f/9//1//X/9f/0//T/9P/0//T/8//z//P/8//z//T/9P/1//X/9f/1//b/9P/1
//b/9v/2//f/9//4//b/9//3//n/+//7//z//P/8//z//P/8//3//f/8//z//v/+//7/
/v/9//3//f/9//z//P/6//r//f/9//z/+//7//v/+f/5//n/+P/4//j/+P/2//b/9v/2
//b/9v/1//X/8//y//L/8v/y//L/8v/y//L/8v/y//P/8//z//P/8//0//T/9P/0//b/
9v/2//b/9f/z//D/7//v/+//8P/w/+7/7v/v/+//7f/s/+v/6//r/+//8f/v/+z/6//p
/+f/5//m/+T/5f/l/+L/5P/k/+T/5P/k/+T/5P/j/+P/4//j/+P/4//j/+P/5P/l/+X/
5f/l/+X/5f/k/+T/5f/n/+r/7P/u//T//v8PACwAVgCKALMAwgDCAMkAwwChAHAANgDt
/6D/XP8j/9T+ef5E/lP+fP6b/sT++v4r/07/b/+T/6v/s/+4/77/xP/K/9L/2P/c/9//
4//l/+f/6f/q/+r/7P/t/+7/7//t/+7/7//w//L/8v/y//L/8f/z//P/9P/2//b/+P/4
//j/+P/6//v/+//8//3//f/9//3//f/+//////8AAAIAAQACAAMABAAGAAYABwAJAAgA
CAAKAAsACwAMAA0ADwASABIAEwAVABMAFAAYABoAHAAcAB0AIQAhACQAJgAoACkAKgAu
AC4AMAAzADUANwA7AD0AQABCAEQARgBHAEgASQBKAEsATABMAEwATABMAE4ATgBOAE4A
TABKAEoASgBMAEwASgBJAEYARQBEAEMAPwA9ADsAOQA1ADIALwArACcAIwAgABwAGQAV
ABIAEAALAAcABQADAAEAAAD+//z/+v/4//f/9v/1//T/8//z/+//7//v/+7/7P/s/+z/
7P/r/+v/6//r/+3/7v/u/+//7f/t/+3/7v/u/+//8P/w//D/8f/x//L/9P/1//X/9//3
//f/+P/4//j/+P/4//j/+f/5//j/+P/2//b/9v/2//f/9//3//f/+P/4//b/9v/3//f/
9v/1//P/8//x//H/8//y//L/8v/y//D/8P/w/+7/7v/u/+3/6//t/+z/7P/s/+z/7P/s
/+z/7P/s/+z/7f/t/+3/7f/t/+7/7v/u/+7/8P/w/+7/7v/t/+v/7P/r/+v/6//s/+z/
6v/q/+v/6//p/+j/5//n/+f/6//r/+n/5v/l/+X/4//j/+L/4f/h/+D/3P/e/97/3v/e
/97/3v/e/93/3f/d/93/3f/d/93/3f/e/9//3//f/9//3//f/97/3v/h/+P/5P/m/+j/
7v/4/wsALABaAIwArwC6ALwAwwC7AJcAaAAsAN//jv9M/w3/tP5X/jT+T/54/pn+yP4A
/y3/Tv9z/5P/pf+t/7T/vP/E/8r/0P/S/9b/2//d/9//4f/j/+T/5P/m/+f/6P/p/+v/
7P/t/+7/7P/s/+z/7P/t/+//7//w//D/8P/y//L/8v/y//T/9f/z//T/9f/1//b/9//4
//r/+f/5//r//P/9//7///8AAAAAAAABAAMABAAEAAYABwAJAAoACwANAAwADAANAA8A
DwAQABQAFgAYABgAGQAdAB8AIgAkACYAKQAqAC4ALgAuADEAMwA1ADcAOQA8AD4AQABC
AEMARABFAEYARwBIAEoASgBKAEoASABIAEgASABIAEYARgBGAEYARgBEAEMAQgBBAEAA
PwA7ADkANwA1ADEALgArACcAJQAhAB4AGgAVABEADgAMAAkABQADAAEA/f/8//r/+P/2
//T/8//y//P/8v/x//H/7f/t/+3/7P/s/+z/7P/s/+v/6//r/+v/6//s/+z/7f/v/+//
7//w/+7/7//w//D/8v/z//P/9P/y//P/8//1//f/9//4//j/+P/4//j/+P/3//f/9v/2
//b/9v/2//b/9//3//f/9//2//b/9P/0//P/8//y//H/8//z//H/8f/v/+7/7v/u//D/
7v/u/+7/7P/s/+z/6//r/+v/7P/q/+j/6P/o/+j/6P/o/+j/6P/q/+v/6//r/+v/6//s
/+z/7P/s/+7/7v/s/+z/6//p/+r/6f/p/+n/6P/o/+b/5v/p/+n/5//m/+P/4//j/+f/
6f/n/+T/4//f/93/3f/c/97/3//f/9z/2v/a/9r/2v/a/9r/2v/Z/9n/2f/Z/9n/1//X
/9f/2P/b/9v/2//b/9v/2//a/9r/2//d/+L/4v/i/+b/8P///xgAPgBwAJ0AtAC2ALsA
vQCjAHIAOgDz/6T/XP8f/9T+c/4y/jn+YP6B/qr+4P4V/zz/X/+D/5v/pf+q/7L/uv/C
/8r/zv/S/9X/2//d/93/3//g/+D/4v/j/+T/5f/l/+b/5//o/+j/6P/o/+j/6f/r/+v/
7P/s/+z/7v/u//D/8P/y//P/8//0//X/9f/1//X/9f/2//f/9//4//r/+f/6//v//P/8
//z//f///wIAAgAEAAUAAwAEAAUABwAJAAoADAAPAA0ADgASABQAFAAUABUAGQAZABwA
HgAgACMAJAAoACgALAAvADEAMwA1ADcAOgA8ADwAPgA/AEAAQQBCAEMARABGAEYARgBG
AEUARABDAEIARABCAEIAQgBEAEQAQgBBAD4APQA8ADsAOwA5ADcANQAxAC4AKwAnACMA
HwAcABgAEwAPAAwACgAFAAEA///9//v/+v/4//b/8v/w/+//7v/v/+7/7f/t/+v/6//r
/+r/6P/o/+j/6P/p/+n/6f/p/+n/6v/q/+v/6//r/+v/7P/s/+3/7v/u//D/8f/x//L/
8P/x//H/8//z//P/9P/0//L/8v/y//L/8//z//L/8v/w//D/8P/w/+//7//v/+//7v/u
/+z/7P/t/+3/7P/r/+v/6//p/+n/6f/o/+j/6P/o/+b/5v/m/+T/5P/k/+P/4//j/+T/
5P/i/+L/4v/i/+L/4v/i/+L/4v/i/+L/4//j/+P/5f/l/+b/5v/k/+T/5v/m/+b/5v/l
/+P/5P/j/+P/4//i/+L/4P/g/+P/4//h/+D/3//f/9//4//i/9//2//Z/9f/1f/V/9T/
1P/V/9X/0v/S/9L/0v/S/9L/0v/S/9H/0//T/9P/0//T/9P/0//U/9P/0//T/9P/0//T
/9L/0v/V/9f/2P/a/+D/6v/2/w8ANgBoAJYArwCwALQAtwCfAG0ANADw/5//VP8U/8f+
ZP4j/ij+Tf5u/pX+zP4C/y3/UP91/43/l/+f/6j/rv+2/77/wv/I/87/z//R/9X/1f/X
/9j/2P/Y/9n/2v/b/9v/3P/d/97/3v/e/97/3v/f/+H/4f/i/+L/4v/k/+T/5P/k/+b/
5//m/+b/5v/l/+b/5//o/+r/6f/p/+r/7P/t/+7/7//w/+7/7v/v//H/8v/y//T/9f/3
//j/+f/7//z//P/9//////8AAAQABgAIAAgACQANAAsADgAQABIAFQAWABoAGgAcAB8A
IQAjACUAJwAqACwALQAuAC4ALgAvADAAMQAyADIAMgAyADIAMgAyADIAMgAwAC4ALgAu
AC4ALgAsACsAKgApACgAJwAlACMAIQAfABsAGAAVABEADQAJAAYAAgD9//n/9v/0//P/
8f/t/w==
         </WaveFormData>
      </LeadData>
      <LeadData>
         <LeadByteCountTotal>10000</LeadByteCountTotal>
         <LeadTimeOffset>0</LeadTimeOffset>
         <LeadSampleCountTotal>5000</LeadSampleCountTotal>
         <LeadAmplitudeUnitsPerBit>4.88</LeadAmplitudeUnitsPerBit>
         <LeadAmplitudeUnits>��V</LeadAmplitudeUnits>
         <LeadHighLimit>2147483647</LeadHighLimit>
         <LeadLowLimit>268435456</LeadLowLimit>
         <LeadID>V3</LeadID>
         <LeadOffsetFirstSample>0</LeadOffsetFirstSample>
         <FirstSampleBaseline>0</FirstSampleBaseline>
         <LeadSampleSize>2</LeadSampleSize>
         <LeadOff>FALSE</LeadOff>
         <BaselineSway>FALSE</BaselineSway>
         <ExcessiveACNoise>FALSE</ExcessiveACNoise>
         <MuscleNoise>FALSE</MuscleNoise>
         <LeadDataCRC32>3571851444</LeadDataCRC32>
         <WaveFormData>
8gDyAPIA8gD1APYA9wD4AKwAYAAUAMj/hv9E/wL/wP7d/vr+F/80/1P/cv+R/7D/vP/G
/9D/2v/g/+b/7P/y//X/+P/7//7///8AAAEAAgAEAAQABAAEAAYABgAGAAYABgAGAAYA
BgAGAAYABgAGAAcACAAJAAoADAAMAAwADAANAA4ADwAQABAAEAAQABAAEQASABMAFAAS
ABIAEgASABMAFAAVABYAFwAYABkAGgAbABwAHQAeACAAIAAgACAAIQAiACMAJAAlACYA
JwAoACsALAAtAC4ALwAwADEAMgA1ADYANwA4ADkAOgA7ADwAPQA+AD8AQABAAEAAQABA
AEAAQABAAEAAPgA+AD4APgA8ADwAPAA8ADsAOgA5ADgAOgA6ADoAOgA4ADYANAAyAC4A
LAAqACgAJAAiACAAHgAbABgAFQASAA4ADAAKAAgABgAEAAIAAAD9//z/+//6//j/+P/4
//j/9//2//X/9P/0//T/9P/0//T/9P/0//T/9P/0//T/9P/2//b/9v/2//b/9v/2//b/
+P/4//j/+P/6//r/+v/6//r/+v/6//r/+v/6//r/+v/6//r/+v/6//j/+P/4//j/9v/2
//b/9v/0//T/9P/0//L/8v/y//L/8P/w//D/8P/u/+7/7v/u/+z/7P/s/+z/6//q/+n/
6P/o/+j/6P/o/+j/6P/o/+f/5//o/+j/6P/o/+j/6f/q/+r/6v/q/+r/6v/s/+z/7P/q
/+r/6v/o/+j/6P/o/+j/6v/q/+r/6v/q/+n/5v/l/+f/5//p/+n/5v/i/9//2//c/9r/
2v/Z/9j/1//V/9T/1P/T/9P/0//S/9H/0f/R/8//zv/O/87/0P/Q/9H/0f/S/9L/0v/S
/9L/1P/W/9T/0//T/9X/1v/Y/9z/6P/7/xkAQABoAIYAogDBAN4A5wDfANMArwBoAAAA
lv8p/7z+e/6F/qT+v/7j/hH/Ov9X/3P/j/+h/6f/qf+w/7j/v//B/8f/y//M/8//0f/U
/9b/2P/Y/9n/2//b/9z/3f/e/9//3//e/97/3v/f/+D/4P/h/+L/4f/i/+P/4//j/+P/
5P/l/+f/5//o/+j/6f/q/+r/6v/s/+3/7v/v/+//8P/x//L/8//0//T/9v/3//j/+f/6
//v//P/9//7///8AAAIAAwABAAIABAAGAAgACgALAAwADQAPABIAEwATABUAFgAYABgA
GgAcAB0AHwAhACIAIgAlACYAJwApACgAKAAoACgAKQApACoAKgAqACoAKQAoACYAJgAl
ACUAJAAkACQAIwAjACMAIgAiACIAIAAeAB0AHQAaABcAFAARAA8ADQAKAAkABgADAAAA
///+//v/+P/0//L/8P/u/+3/7P/t/+7/7P/q/+n/6v/p/+j/5//m/+X/5f/l/+X/5//n
/+b/5v/k/+T/5P/k/+b/5v/n/+f/5v/m/+f/5//n/+j/6P/p/+n/6f/p/+r/6P/o/+n/
6f/q/+r/6v/q/+r/6v/q/+r/6v/q/+r/6v/o/+j/6P/n/+j/5//n/+f/5v/l/+L/4f/i
/+L/4v/g/+D/3//f/9//3//f/97/3v/c/9z/3P/c/9z/3P/e/97/3P/c/9z/3P/b/9v/
3P/c/9z/3P/c/93/3v/e/97/3v/g/+D/4v/i/+L/4v/i/+L/4P/g/+D/4P/g/+D/4P/g
/+H/4v/i/+D/3f/d/93/3//d/9v/2P/W/9X/1P/S/9L/0f/Q/8//zf/M/8z/y//L/8v/
yv/J/8n/y//L/8r/yv/K/8r/yv/L/8v/zP/M/8z/yv/K/8r/yv/M/8v/yf/L/8z/0P/Y
/+T/+/8dAEYAbgCKAKQAxQDcAN8A1wDFAJkARgDa/27///6a/m/+g/6k/sH+6/4Z/zz/
V/9z/4v/mf+f/6X/qv+w/7f/vf/B/8P/xv/L/8v/yv/M/87/zv/R/9P/0//U/9X/1v/X
/9f/2P/Y/9j/2f/a/9r/2//c/93/3v/f/9//3//f/+D/4f/j/+P/5P/k/+f/6P/o/+j/
6v/r/+z/7f/v//D/8f/y//X/9v/2//j/+f/6//v//P/9//7///8AAAEAAgAEAAUABwAI
AAoADAAOABAAEQASABMAFQAYABkAGQAbABwAHgAeACAAIgAjACcAKQAqACoAKwAsAC0A
LwAwADAAMAAwADMAMwA0ADQAMgAyADEAMAAxADIAMgAzADYANgA2ADUANgA3ADcAOAA2
ADQAMgAxADMAMAAtACoAKAAnACYAJAAiACAAHgAcABsAGgAXABQAEwASABEAEAAQAA4A
DgAOAAsACgAKAAwACgAKAAoACgAJAAkACQAJAAkACQAIAAgACAAIAAgACAAJAAoADAAN
AAwADAANAA0ADQAOAA4ADwAPAA8ADwAQABAAEAARABEAFAAUABQAFAASABIAEgASABIA
EgASABIAEAAQABAADwAQAA8ADwAPAA8ADwANAA0ADAAMAAwACgAMAAsACwALAAkACQAI
AAgACAAIAAgACAAIAAYABgAGAAYABgAGAAUABQAGAAYABgAGAAYABwAGAAYABgAGAAYA
BgAIAAgACAAIAAgACAAGAAYABgAGAAgACAAIAAgACAAIAAcABAABAAEAAQADAAMAAQD+
//z/+//6//j/+P/1//T/8//x//D/8P/v/+//7//u/+3/7f/v/+//7v/u/+z/7P/s/+3/
7f/u/+7/7v/u/+7/7v/u/+7/7f/v/+//8P/2//7/DAAjAEMAbACUALIAzgDtAAQBBQH5
AOUAuQBmAP7/lP8n/8D+lf6n/sT+3/4D/y//Vv93/5X/rf+9/8X/y//Q/9j/3f/j/+X/
6f/s/+//8f/y//T/9v/2//j/+//8//7//f/+//////8AAAAAAAABAAAAAAABAAIAAQAC
AAMAAwAEAAUABwAJAAkACQAKAAoADQAOAA4ADgAOAA8AEAARABMAFAAVABYAFwAYABgA
GgAZABoAGwAcAB0AHgAfACAAHwAgACIAIwAlACYAKAAqACoALAAtAC4ALQAvADIAMwAz
ADUANgA4ADoAPAA+AD8AQQBDAEQARABFAEYARwBJAEoASgBKAEoASgBJAEkASABKAEoA
SQBIAEgASABHAEcASABIAEgARwBHAEcARgBGAEYARABCAEEAQwBAAD0AOgA1ADMAMQAu
AC0AKgAnACQAHwAeABsAGAAXABYAFQAUABQAEgASABIADwAOAA4AEAAOAA4ADgAOAA8A
DwAPAA8AEAARABEAEgASABIAEgASABQAFAAVABUAGAAYABkAGQAbABwAHAAdAB0AHQAd
AB4AHgAeAB8AHwAgACAAIAAgACAAIAAgACAAHgAeAB4AHgAeAB4AHgAdABwAGwAbABsA
HQAdABsAGwAaABoAGgAYABYAFQAVABUAFQAVABQAFAASABIAEgASABAAEgASABIAEgAQ
AA8ADwAOAA4ADgAOAA8AEgASABIAEgASABIAFAAUABIAEgASABIAEAAQABAAEAASABIA
EgASABAAEAAPAAwACwALAAsADQAPAA0ACgAIAAUABAACAAIA///+//3/+//4//j/9//3
//f/9v/1//X/8//z//L/8v/y//L/8v/z//P/9P/0//T/9P/0//T/9P/0//P/8//z//L/
9v/8/wQAEwAxAFYAgACmAL4A1wD4AA0BBQH3AOEArABUAPT/lf8g/7P+kf6s/sf+4/4N
/zr/Xf99/5v/r/+7/8H/xv/M/9H/2f/d/9//5P/n/+n/7P/u//D/8P/x//P/8//0//X/
9v/3//f/+P/4//j/+f/6//r/+//8//v//P/9//3//v///wEAAwAGAAcACQAKAAkACgAK
AAoADgAPABAAEQARABIAEwAUABUAFgAWABgAGQAaABsAHAAdAB4AHwAgACEAIgAkACUA
JwAoACoALAAuADAAMQAyADMANQA4ADkAPQA/AEAAQgBCAEQARgBHAEsATQBOAE4ATwBQ
AFEAUwBWAFYAVgBWAFcAVwBYAFgAWABYAFcAVgBWAFYAVQBVAFQAVABUAFMAUQBRAFAA
UABPAE4ATQBNAEsASABFAEIAPQA7ADkANgAxAC4AKwAoACUAJAAhAB4AGwAYABUAEgAO
AAwADAAMAAoACAAHAAgABQAEAAMAAgD////////////////+//7//P/8//z//P/6//r/
+//7//z//P/9//3/+//8//z//f/9//3//f/+//z//P/9//3//P/8//z//P/8//z//P/8
//z//P/8//z/+//6//n/9//4//f/9//3//X/9f/z//P/8v/y//L/8P/w/+//7//v/+7/
7f/r/+r/6P/o/+r/6v/o/+b/5v/m/+b/5f/l/+b/5v/m/+b/5v/n/+b/5v/m/+b/6P/o
/+r/6v/q/+r/6v/q/+j/6P/o/+j/6P/o/+j/6P/n/+b/5P/g/+H/4f/h/+P/4//h/97/
3P/b/9r/2P/Y/9X/1P/T/9H/0v/S/9H/0f/R/9D/z//P/8//z//O/87/zv/O/87/z//N
/87/zv/O/9D/0P/Q/9D/0P/R/8//z//Q/9b/2v/k//n/GwBEAHAAkACoAMcA5ADpAOEA
0wC1AHIAEgCw/0P/yv55/nn+mv6z/tP+B/8w/0//bf+J/5f/nf+j/6z/sP+1/7n/vf/B
/8T/x//L/8r/zP/O/87/z//R/9H/0v/T/9T/1f/V/9T/1P/U/9X/1P/U/9X/1v/X/9j/
2f/Z/9n/2f/a/9v/2//b/9z/3P/d/97/3v/e/97/3//g/+H/4f/i/+P/5P/j/+T/5P/m
/+X/5v/n/+j/6f/q/+v/7P/r/+z/7v/v/+//8P/y//T/9P/2//f/+P/5//v//v//////
AQACAAQABgAIAAoACwANAA8AEAAQABMAFAAVABcAGAAYABgAGAAZABkAGgAaABoAGgAZ
ABgAGAAYABcAFwAYABgAGAAXABUAFQAUABQAFAASABAADwANAAoABwAEAAEA///9//r/
9f/y/+//7P/r/+r/5//k/+L/4P/e/9z/2P/W/9b/1v/a/97/4//q//H/+P///wYABQAF
AAUABQAFAAUABAAEAAIAAgACAAIAAAAAAAEAAQAAAAAAAQABAAEAAgACAAMAAwADAAMA
BAACAAIAAwADAAQABAAEAAQABAAEAAQABAACAAIAAgACAAIAAgACAAEAAAD/////////
/////f/9//z//P/8//r/+v/5//n/+f/3//f/9v/2//b/9v/2//T/9P/0//T/8f/x//L/
8v/0//T/9P/1//b/9v/2//b/9P/0//b/9v/4//j/+P/4//T/9P/0//T/9P/0//T/9P/0
//T/8//w/+//7//v//H/8f/v/+z/6v/l/+T/4v/i/+H/4P/f/93/3P/c/9v/2//Z/9j/
1//X/9n/2f/Y/9j/2v/a/9r/2//b/9z/3P/c/9r/2v/a/9r/2v/Z/9n/2f/a/+D/6P/2
/w8ANQBgAIYAogC+AN0A9AD5APMA3wCvAFgA6v98/wf/oP59/pf+uP7V/v3+Lf9M/2f/
hf+b/6f/rf+z/7r/vv/D/8v/zf/P/9L/1//Z/9r/3P/e/97/3f/f/9//4P/h/+L/4//j
/+T/5P/k/+X/5f/k/+T/5P/l/+b/5//n/+f/5//o/+n/6f/p/+r/6v/t/+7/7v/u/+//
7//v/+//8f/y//P/9P/z//T/9P/2//f/+P/5//r/+f/6//v//P/+/wAAAwAFAAUABgAI
AAoACgAMAA0ADgANAA8AEgATABcAGQAaABwAHgAgACIAIwAnACkAKgAqAC8AMAAxADMA
NAA0ADQANAA3ADcAOAA4ADgAOAA3ADYANgA2ADUANQA0ADQANAAzADMAMwAyADIALgAs
ACoAKQAnACQAIQAeABkAFwAVABIADwAMAAkABgAFAAQAAQD+//z/+v/4//b/9P/y//L/
8v/v/+7/7v/w/+3/7P/r/+r/5//n/+f/5//l/+X/5P/k/+b/5v/m/+b/5v/m/+f/5//o
/+j/6f/p/+f/6P/o/+n/6f/p/+n/6v/r/+z/7v/v//D/8P/w//D/8v/y//L/8v/w//D/
8P/w//D/8P/w/+//8P/v/+//7//v/+//7f/t/+z/7P/s/+r/6v/p/+n/6f/p/+n/6P/o
/+j/6P/o/+b/5v/m/+b/5f/l/+b/5v/m/+b/5v/n/+r/6v/q/+r/6v/q/+z/7P/s/+z/
7P/s/+r/6v/q/+r/6v/q/+r/6v/s/+z/6//o/+X/5f/l/+f/5//l/+L/4P/d/9z/2v/a
/9v/2v/Z/9f/1v/W/9X/1f/V/9T/0//T/9H/0f/Q/9D/0v/S/9L/0//T/9T/1P/U/9T/
1P/U/9T/1P/T/9H/0f/U/9b/2v/i//P/EwA6AGIAhACeAL0A3ADtAO0A4QDFAIYAIgC0
/0f/1v6D/n3+oP69/t3+C/80/1P/bf+H/5v/pf+r/7D/tv+7/8P/x//L/87/0f/T/9T/
1v/Y/9j/2f/b/9v/3P/d/97/3//f/97/3v/e/9//4P/g/+H/4v/j/+T/5f/l/+X/5f/m
/+f/5//n/+j/6P/p/+r/6v/q/+z/7f/u/+//8f/y//P/9P/1//b/9v/4//v//P/9//7/
//8AAAEAAgAFAAYACAAJAAkACgAMAA4ADgAQABEAEgAVABcAGgAbAB0AHwAgACIAJAAm
ACgAKQAtAC8AMAAwADMANAA1ADcAOgA6ADoAOgA8AD0APwBAAEIAQgBBAEAAQQBCAEIA
QwBCAEIAQgBBAD8APwA+AD4APgA8ADoAOQA5ADYAMwAwAC0AKwApACYAIwAgAB0AGgAZ
ABgAFQASABAADgAMAAoACAAGAAYABgAEAAIAAQACAAAAAAAAAAAA/v/9//z/+//7//v/
+v/6//z//P/8//z/+v/6//v/+//+//7/////////AAAAAAEAAQABAAEAAgAEAAQABQAF
AAYABgAGAAYABAAEAAQABAAGAAYABgAGAAQABAAEAAMAAgABAAEAAQABAAEA/////wAA
AAAAAP7//v/9//3//f/9//3//P/8//r/+v/6//r/+P/4//j/+P/5//n/+v/6//z//P/8
//3//v/+//7//v/+//7/AAAAAAAAAAAAAAAA/v/+//7//v/+//7//v/+/wAAAAD///z/
+//7//v//f/9//v/+P/2//P/8v/w//D/7//u/+3/6//o/+j/5//n/+n/6P/n/+f/6f/p
/+j/6P/q/+r/6v/r/+n/6v/q/+r/6P/o/+j/6P/s/+v/6//t/+7/8P/2/wIAFQAzAFwA
hgCoAMAA3wD8AAUB+wDtAMsAggAaALD/Rf/W/pf+n/6+/tn++f4n/1L/cf+P/6n/u//D
/8f/zv/W/93/4//n/+n/7v/v//P/9v/4//r/+v/7//3//f/+/wEAAgADAAMAAgACAAIA
AwACAAIAAwAEAAYACAAKAAsADQANAA4ADwARABEAEgASABMAFAAUABQAFAAVABYAFwAZ
ABoAGwAcABsAHAAcAB4AHQAeAB8AIAAhACIAIwAkACUAJgAoACkAKQAqACwALgAuADAA
MQAyADUANwA6ADsAPAA9AD0APgBAAEIARABFAEcASQBKAEoATQBOAE8AUQBSAFIAUgBS
AFUAVQBWAFYAVABUAFMAUgBSAFIAUQBRAFAAUABQAE8AUQBRAFAAUABOAEwASgBJAEcA
RABBAD4AOQA3ADUAMgAxAC4AKwAoACMAIgAfABwAGgAYABYAFAASABAAEAAQAA4ADAAL
AAwACgAKAAoACgAJAAkACQAJAAcABwAGAAYACAAIAAgACAAKAAoACwALAA4ADgAPAA8A
EQASABIAEwARABEAEQASABQAFAAVABUAGAAYABgAGAAWABYAFgAWABYAFgAWABYAGAAY
ABgAFwAWABUAFQAVABUAFQATABMAEgASABIAEAAOAA0ADQANAA8ADwAOAA4ADAAMAAwA
DAAKAAoACgAKAAoACgAKAAcABwAIAAgACAAIAAgACQAMAAwADAAMAAwADAAOAA4ADgAO
AA4ADgAMAAwADAAMAAoACgAKAAoADAAMAAsACAAFAAUABQAHAAgABwAFAAQA///+//z/
/P/7//r/+f/3//b/9v/1//X/9f/0//P/8//x//H/8P/w/+7/7v/u/+//7//w//D/8P/y
//L/8v/y//T/8f/t/+//8v/y//b//v8LACUATAB4AJ4AtgDPAPIACQEHAf0A6wDAAGoA
BACn/zb/w/6R/qb+w/7d/gf/Nv9b/3v/l/+r/7f/v//G/8z/0f/X/93/4f/k/+f/5//q
/+z/7v/u//H/8//z//T/8//0//X/9f/2//b/9v/3//b/9v/3//j/+//8//3//f/7//v/
/P/9//7///8BAAIAAwAEAAQABAAEAAUABgAHAAkACgALAAwADQAOAA4AEAARABIAEwAU
ABMAFAAVABYAGQAaABwAHQAbABwAHgAgAB4AIAAhACIAIwAlACgAKQApACsALAAuAC4A
MAAyADMANwA5ADoAOgA/AEAAQQBDAEQARABEAEQARQBFAEYARgBGAEYARQBEAEYARgBF
AEUARABEAEQAQwBFAEUARABEAEIAQAA+AD0APwA8ADkANgAxAC8ALQAqACcAJAAhAB4A
GQAYABUAEgAQAA4ADAAKAAcABAADAAIAAAD+//3//v/7//r/+f/4//X/9f/1//X/8//z
//L/8v/y//L/8v/y//L/8v/z//P/9P/0//X/9f/1//b/9v/3//f/9//3//j/+v/6//v/
+//6//r/+v/6//r/+v/6//r/+P/4//j/+P/4//j/+P/3//b/9f/1//X/8//z//H/8f/w
//D/8P/u/+z/6//r/+v/7f/t/+z/7P/o/+j/6P/o/+j/5v/m/+b/5v/m/+X/5f/m/+b/
5v/m/+b/5//q/+r/6v/q/+j/6P/q/+r/6v/q/+r/6v/o/+j/6P/o/+j/6P/o/+j/6P/o
/+f/5P/j/+P/4//l/+X/4//g/97/3f/c/9r/2v/X/9b/1f/T/9T/1P/T/9P/0f/Q/8//
z//P/8//zv/O/87/zv/O/8//zf/O/87/zv/Q/9D/0P/Q/87/z//P/83/zv/Q/9b/3P/r
/wUALABWAHwAlgCxANIA5wDlANsAyQCcAEgA5P+B/wz/m/5x/ob+o/69/un+GP87/1f/
d/+P/5n/n/+m/67/sf+3/7v/wf/E/8f/yf/M/87/0P/Q/9H/0//T/9T/1f/W/9f/1//W
/9b/1v/X/9j/2P/Z/9r/2//c/93/3f/d/93/3v/f/+D/4f/j/+T/4//k/+T/5P/m/+f/
6P/p/+r/6v/q/+r/6//s/+z/7v/t/+7/7//w//D/8P/w//D/8//0//b/9//3//j/+v/8
//z//v///wAA//8BAAQABQAHAAkACgAMAAwADgAQABEAFQAXABgAGAAdAB4AHwAhACIA
IgAiACIAJQAlACYAJgAoACgAJwAmACYAJgAlACUAJAAkACQAIwAhACEAIAAgACAAHgAc
ABsAGwAYABUAEgARAA8ADQAKAAUAAgD///z/+f/4//X/8v/w/+7/7P/q/+j/5v/m/+b/
4//i/+L/5P/h/+D/3//e/93/3f/d/93/2//b/9r/2v/a/9r/2v/a/9z/3P/d/93/3P/c
/93/3f/d/97/3v/f/9//3//f/+D/4v/i/+P/4//k/+T/5P/k/+b/5v/m/+b/5v/m/+b/
5v/o/+j/6P/n/+b/5f/l/+X/5f/l/+P/4//i/+L/4v/g/+D/3//f/9//3//f/97/3v/e
/97/3v/e/9z/2v/a/9j/2P/Y/9j/1//X/9j/2P/a/9r/2v/b/9z/3P/c/9z/3P/c/97/
3v/e/97/3v/e/9z/3P/c/9z/3P/c/9z/3P/c/9z/2//Y/9f/1//X/9n/2f/X/9T/0v/P
/87/zP/M/8v/yv/J/8f/yP/I/8f/x//F/8T/w//D/8X/xf/E/8T/wv/C/8L/w//F/8b/
xv/G/8T/xP/E/8T/xP/D/8X/xf/E/8j/zv/Y/+3/DwA4AGIAggCcALsA2ADjAOEA1QC1
AG4ACACc/y3/uP5x/nP+mP6z/tX+Bf8q/0X/Yf9//5H/l/+b/6D/pv+p/6//tf+5/7r/
vf/B/8L/xP/G/8b/xf/H/8f/yP/J/8r/y//L/8z/zP/M/83/zP/M/83/zv/N/87/z//P
/9H/0f/S/9P/0//T/9T/1P/V/9b/1v/W/9b/1//Y/9n/2f/a/9v/3P/f/+D/4P/i/+H/
4v/j/+T/4//k/+X/5v/n/+j/6v/r/+n/6v/s/+7/7v/w//H/8v/z//X/+P/5//n/+//8
//7//v8AAAIAAwAHAAkACgAKAA0ADgAPABEAEgASABIAEgARABEAEgASABQAFAATABIA
EgASABEAEQAQABAAEAAPAA0ADQAMAAwADAAKAAgABwAJAAYAAwAAAP///f/7//j/9f/y
/+//7P/r/+r/5//k/+T/4v/g/97/3P/a/9r/2v/Y/9b/1f/W/9P/0v/R/9D/zf/N/83/
zf/L/8v/yv/K/8z/zP/M/8z/zP/M/83/zf/O/87/z//P/8//0P/Q/9H/0f/R/9H/0v/U
/9T/1f/V/9T/1P/U/9T/1v/W/9b/1v/Z/9r/2//c/9z/3P/c/9v/2v/Z/9n/2f/Z/9n/
1//X/9T/1P/U/9L/0//T/9T/1f/T/9P/0v/S/87/zv/O/87/zv/Q/9D/zv/O/87/zv/N
/83/zv/O/87/zv/O/8//0P/Q/9D/0P/S/9L/1P/U/9T/1P/U/9T/0v/S/9L/0v/Q/9D/
0P/Q/9H/0v/S/9D/zf/N/83/z//R/8//zP/K/8f/xv/E/8T/wf/A/7//vf++/77/vf+9
/73/vP+7/7v/vf+9/7z/vP+8/7z/vP+9/7//wP/A/8D/vv++/77/vv++/7//vf+9/77/
wv/I/9T/7f8RADwAYAB8AJoAuwDWAN8A2wDNAKMAVADo/3z/Cf+e/mv+ff6g/rv+4/4R
/zT/T/9r/4X/k/+Z/5//pv+s/7H/tf+5/7v/wP/D/8P/xP/G/8j/yP/J/8v/y//M/83/
zv/P/8//zv/O/87/z//Q/9D/0f/S/9H/0v/T/9P/0//T/9T/1f/X/9f/2P/Y/9n/2v/a
/9r/2v/b/9z/3f/d/97/3//g/+H/4v/i/+T/5f/m/+f/6P/p/+r/6//s/+v/7P/u/+//
7f/u//D/8v/y//T/9f/2//n/+//+////AQADAAQABgAGAAgACgALAAsADQAOAA4AEQAS
ABMAFQAWABYAFgAWABkAGQAaABoAGAAYABcAFgAWABYAFQAVABYAFgAWABUAFQAVABQA
FAASABAADgANAA0ACgAHAAQAAwABAP///P/5//b/8//w/+3/7P/p/+b/5P/i/+D/3v/e
/9z/3P/c/9n/2P/Y/9r/1//W/9X/1P/T/9P/0//T/9P/0//S/9L/1P/U/9T/1P/U/9T/
1f/V/9T/1P/V/9X/1f/W/9b/1//Z/9n/2f/a/9r/2v/b/9v/3P/c/9z/3P/a/9r/2v/a
/9z/3P/c/9z/3P/c/9z/2//a/9n/2f/Z/9v/2//Z/9n/2v/a/9r/2P/Y/9f/1//X/9f/
1//W/9b/1P/U/9T/1P/U/9T/1P/S/9D/0P/Q/9D/z//P/9D/0P/S/9L/0v/T/9L/0v/S
/9L/1P/U/9b/1v/U/9T/1P/U/9L/0v/S/9L/0v/S/9L/0v/U/9T/0//Q/83/zf/N/8//
z//N/8r/yP/F/8T/wv/C/8P/wv/B/7//vP+8/7v/u/+7/7r/uf+5/7n/uf+4/7j/tv+2
/7b/t/+5/7r/uv+6/7r/uv+6/7r/uv+5/7n/uf+4/7r/wP/K/9v/+f8gAEgAaACEAKEA
vgDLAMkAvQCfAF4A/P+S/yX/tv5p/mX+hv6j/sP+8f4a/zn/V/91/4v/lf+Z/6b/sv+5
/8H/x//J/87/0f/T/9b/2P/a/9r/3f/f/9//4P/f/+D/4f/h/+L/4v/i/+P/5v/m/+f/
6P/r/+z/7f/t/+7/7//x//P/8//z//T/9P/3//j/+P/4//n/+f/5//n///8CAAUACAAL
AAwADAAOABEAEgATABQAFQAWABcAGAAZABoAHAAdAB0AHgAgACIAIgAkACUAJgAnACkA
LAAtAC8AMQAyADQANgA4ADoAOwA9AD8AQABAAEMARABFAEcASABIAEgASABJAEkASgBK
AEkASABGAEQARABEAEMAQwBGAEYARgBFAEUARQBEAEQAQwBCAEEAQQBBAD4AOwA4ADcA
NQAzADAALQAqACcAJAAhACAAHQAaABkAGAAXABYAEgAQABAAEAANAAwADAAOAAsACgAJ
AAgABQAFAAUABQAFAAUABAAEAAYABgAGAAYABAAEAAUABQAEAAQABQAFAAcACAAIAAkA
BwAHAAcACAAIAAgACQAJAAgACAAIAAgABgAGAAYABgAGAAYABgAGAAQABAAEAAMAAgAB
AAEAAQD//////f/9//7//v/+//z/+v/5//n/+f/5//n/+P/4//b/9v/2//b/9P/0//T/
9P/y//D/8P/w//D/8P/v/+//8P/w//L/8v/y//P/8v/y//L/8v/y//L/9P/0//L/8v/y
//L/8v/y//L/8v/y//L/8v/y//L/8v/x/+7/6//r/+v/7f/s/+n/5f/i/9//3v/c/9z/
3f/c/9v/2f/Y/9j/1//X/9X/1P/T/9P/1f/V/9T/1P/U/9T/1P/V/9X/1v/W/9b/1P/U
/9T/1P/S/9H/0f/R/9b/3P/k//b/FQA7AGIAhACaALYA1wDiANsAywCtAG0ACgCe/zT/
xf6A/nv+mf60/tX+Af8t/07/af+F/5f/of+n/63/sv+4/7//w//H/8v/zP/N/8//0P/S
/9T/1P/T/9X/1f/W/9X/1v/X/9f/1v/W/9b/1//W/9b/1//Y/9f/2P/Z/9n/2f/Z/9r/
2//Z/9n/2v/a/93/3v/e/97/3//f/9//3//h/+L/4//k/+P/5P/k/+b/5f/m/+f/6P/p
/+r/6//s/+v/7P/u/+//7//w//L/9P/y//T/9f/2//f/+f/8//3//f///wAAAgACAAQA
BgAHAAkACwAMAAwADAAMAAwADQAOAA4ADgAOAA8ADwAQABAADgAOAA0ADAAMAAwACwAL
AAsACgAJAAcACQAJAAgACAAIAAYABAADAAEA/v/7//j/9f/z//H/7v/r/+j/5f/i/+P/
4P/d/w==
         </WaveFormData>
      </LeadData>
      <LeadData>
         <LeadByteCountTotal>10000</LeadByteCountTotal>
         <LeadTimeOffset>0</LeadTimeOffset>
         <LeadSampleCountTotal>5000</LeadSampleCountTotal>
         <LeadAmplitudeUnitsPerBit>4.88</LeadAmplitudeUnitsPerBit>
         <LeadAmplitudeUnits>��V</LeadAmplitudeUnits>
         <LeadHighLimit>2147483647</LeadHighLimit>
         <LeadLowLimit>268435456</LeadLowLimit>
         <LeadID>V4</LeadID>
         <LeadOffsetFirstSample>0</LeadOffsetFirstSample>
         <FirstSampleBaseline>0</FirstSampleBaseline>
         <LeadSampleSize>2</LeadSampleSize>
         <LeadOff>FALSE</LeadOff>
         <BaselineSway>FALSE</BaselineSway>
         <ExcessiveACNoise>FALSE</ExcessiveACNoise>
         <MuscleNoise>FALSE</MuscleNoise>
         <LeadDataCRC32>1400544729</LeadDataCRC32>
         <WaveFormData>
rgCuAK4ArgC+AMwA2gDoAKcAaAApAOr/tv+E/1L/IP8z/0b/Wf9s/4L/lv+q/77/x//O
/9X/3P/g/+T/6P/s//D/8v/0//b/+P/4//j/+P/4//j/+P/4//n/+v/7//z//P/8//z/
/P/8//z//P/8//3//v///wAAAgACAAIAAgAEAAQABAAEAAIAAgACAAIAAwAEAAUABgAG
AAYABgAGAAcACAAJAAoADAAMAAwADAANAA4ADwAQABEAEgATABQAFgAWABYAFgAXABgA
GQAaABsAHAAdAB4AIAAgACAAIAAhACIAIwAkACUAJgAnACgAKgAqACoAKgAsACwALAAs
ACoAKgAqACoAKgAqACoAKgAqACoAKgAqACoAKgAqACoALAAsACwALAAqACoAKgAqACgA
JgAkACIAHwAeAB0AHAAYABYAFAASAA8ADgANAAwACwAKAAkACAAHAAYABQAEAAQABAAE
AAQAAwACAAEAAAAAAAAAAAAAAAAAAAAAAAAAAAAAAAAAAAACAAIAAgACAAIAAgACAAIA
AwAEAAUABgAIAAgACAAIAAgACAAIAAgACAAIAAgACAAKAAoACgAKAAgACAAIAAgACAAI
AAgACAAHAAYABQAEAAQABAAEAAQAAgACAAIAAgAAAAAAAAAAAAAAAAAAAAAA///+//3/
/P/8//z//P/8//z//P/8//z//v/+//7//v/9//3/////////////////AQACAAIAAgAB
AAEAAQABAAEAAQABAAIAAgACAAMABAAEAAQAAgABAAAAAAAAAAAA/P/5//f/9v/0//T/
8//w//L/8f/v/+7/7v/t/+z/7P/s/+z/7P/s/+n/6f/p/+n/6//r/+v/6//q/+r/6f/p
/+v/7f/t/+r/6f/o/+f/5//q/+3/8/8BABYAMABNAGoAiACnAMYA3QDkAOkA2wCkAD8A
0/98/zf/Dv8P/yT/Nf9M/2r/g/+V/6n/u//I/87/zv/R/9j/3P/e/+L/5f/k/+T/5v/p
/+r/6//s/+7/7v/u/+//8P/w//H/8f/w//D/8P/w//D/8P/x//H/8v/z//P/8//x//H/
8f/z//X/9f/1//X/9v/3//j/+P/4//j/+f/5//v/+//8//3//v/+//7///////////8B
AAEAAQACAAMABAAGAAYABgAGAAYABwAIAAsADAAMAA0ADAANAA8AEAARABMAFAAVABUA
FwAYABkAGAAaABsAHAAcAB4AHgAfAB0AHgAeAB4AHQAdAB0AHQAeAB8AHwAfAB0AHAAc
ABwAHAAcAB0AHQAdAB0AHQAdAB4AHgAdABsAGwAaABkAFgAUABIAEQAQAA4ADAAJAAcA
BgAFAAQAAwABAAAA/v/9//3//f/8//v/+P/3//b/9f/1//X/9P/0//T/9P/0//P/9f/1
//T/9P/0//X/9f/1//X/9f/1//b/9v/2//f/+P/2//b/9//3//f/+P/4//j/+f/5//r/
+v/4//j/+f/5//n/+v/6//r/+v/6//r/+f/5//n/+f/5//n/+f/4//f/9f/1//X/9f/2
//X/9f/1//L/8v/y//L/8f/x//H/8f/v/+//7//u//D/8f/x//D/7v/u/+7/7v/u/+7/
7v/u/+7/7//v//H/8f/x//H/8f/z//P/9P/0//T/9f/1//X/9f/1//X/9f/2//b/9v/3
//j/+P/4//b/9f/0//T/9P/y//D/7f/r/+r/6P/o/+f/5P/k/+P/4f/g/+D/3//e/+D/
4P/g/+D/4P/f/9//3//d/93/3f/d/9//4P/g/9//3f/d/93/3f/c/9n/2P/X/9n/3P/h
/+v/+f8QAC4ASwBmAIIAowDAANMA2gDbAMUAfgATAKn/Wv8b//7+Bf8a/y3/Sv9q/3//
j/+h/7H/vP++/8L/x//I/8z/0v/U/9X/1v/a/9z/2//c/93/3v/e/97/3v/f/+D/4P/h
/+H/4v/i/+L/4v/k/+T/5f/l/+T/5f/l/+X/5f/l/+X/5//p/+n/6f/p/+r/6//s/+z/
7P/s/+3/7f/x//H/8v/z//T/9P/0//X/9//3//f/+f/3//f/+P/5//r//P/8//z/AAAA
AAEAAgAFAAYABgAHAAgACQALAAwADQAPABAAEQARABMAFAAVABQAFgAXABgAGAAaABoA
GwAbABwAHAAcAB0AHQAdAB0AHAAdAB0AHQAdABwAHAAcABwAHAAdAB0AHgAfACAAIQAg
ACAAHwAdAB0AHAAbABgAFgAUABMAEgASABAADQALAAkABwAFAAMAAgACAAEAAQABAAEA
AAD//wAA///+//3//f/9//z//P/8//z//P/7//v/+//6//r//P/9//3//f////////8A
AAIAAgADAAQABgAGAAcABwAJAAoACgAKAAsACwAMAAwADAAMAA0ADQALAAwADAAMAAwA
DAAMAAsACwALAAsACwALAAsACgAJAAkACQAJAAkACAAHAAcABwAIAAgACAAIAAUABQAF
AAUAAwADAAMAAgAEAAMABAAEAAQABAAEAAYABgAGAAYABAAFAAUABwAHAAcABwAHAAcA
BwAIAAgACAAJAAkACQAJAAkACQAJAAoACgAKAAsADgAOAA4ADAAJAAgACAAIAAgABgAD
AAEAAgAAAAAA///6//r/+f/3//b/9v/1//T/9P/0//T/9P/2//X/9f/1//P/8//z//P/
8//0//T/8//z//P/8//z//L/8f/w/+//7//0//v/AwAVACoARABhAH4AnAC9ANoA6wDu
AO0A1wCQACUAwf9w/zH/Ev8b/y7/Qf9Y/3T/jf+j/7f/x//S/9j/2v/d/+L/5v/q/+z/
7f/w//L/9P/z//T/9f/2//j/+P/4//n/+v/6//v/+//8//z//P/8//7//v//////////
//7//f/+////AAADAAEAAQABAAEABAAFAAYABgAGAAYABwAHAAkACQAKAAsADAAMAAwA
DQAPAA8ADwARABEAEQASABMAFAAWABYAFgAaABoAGwAcAB0AHgAeAB8AHgAfACEAIgAh
ACMAJAAlACUAJwAoACkAKgAsAC0ALgAuADAAMAAxADEAMgAyADIALwAvAC8ALwAyADMA
MwAzADEAMAAwADAAMgAyADMAMwAzADMAMwAzADAAMAAvAC0ALwAuAC0AKgAoACYAJQAk
ACAAHgAbABkAFwAVABMAEQAQABAADwAPAA0ADQAMAAsACgAJAAgABwAHAAcABgAGAAgA
CAAIAAcACQAJAAgACAAIAAkACQAJAAkACQAJAAoADAAMAA0ADgAOAA4ADwAPAA8AEAAQ
ABAAEQARABIAEgASABIAEwATABEAEgASABIAEAAQABAADwAPAA8ADwAPAA8ADwAOAA0A
DwAPAA8ADwAOAA0ADQANAAoACgAKAAoACwALAAsACwALAAkACQAIAAYABwAIAAkACgAJ
AAgABwAGAAYABwAHAAkACgALAAwADQANAA0ADgAOAAwADQANAA0ADQANAA0ADQAQABAA
EAARABAAEAAQAA4ADQAMAAwADAANAAwACgAJAAYABAAEAAMAAAAAAP///f/8//z/+//6
//r/+v/6//r/+P/3//f/9//5//n/+f/5//n/+v/6//n/+f/5//n/+f/6//f/9v/1//P/
9v/7/wEACwAeADoAVwB2AJIArwDWAPUAAAEDAf8A3ACNACcAzP93/yr/D/8e/zH/Qv9g
/3//lf+r/7//zP/U/9r/3f/g/+T/6v/u/+//8v/0//b/9//4//n/+v/8//z//P/9//7/
/v//////AAAAAAAAAAAAAAAAAQABAAIAAwADAAMAAwADAAMABQAIAAkACgALAAkACQAJ
AAgACQAKAAwADQAOAA0ADQANABAAEAAQABEAFQAVABUAFwAZABkAGgAbABoAHAAcABwA
HgAeAB8AIAAjACQAJAAlACgAKQArACwALQAvADAAMQAxADMANAA1ADgAOgA7ADwAPQA+
AD0APQA/AEAAQABAAEEAQQBBAEEAQgBDAEMAQwBFAEQARABEAEIAQgBDAEMAQwBDAEMA
QwBEAEQAQwBBAD8APgA9ADoAOAA2ADUANAAwAC4AKwApACkAJwAlACMAIAAeABsAGQAX
ABcAFgAVABQAEwASABEAEQARABAAEAAOAA4ADgANAA8ADwAOAA4ADAANAA0ADQALAAsA
CwAMAA0ADgAQABIAEQAQABAADwAPABAAEAAQAA8ADwAQABAAEAAQABEAEQARABIAEgAS
ABIAEgASABEADwAPAA8ADwANAA0ADAALAAsACwALAAsACgAJAAkACQAIAAgACAAIAAcA
BwAHAAcABQAFAAUABgAGAAQABAAEAAQABAAEAAQABAAEAAUABQAHAAUABQAFAAUABwAH
AAgACAAGAAcABwAHAAkACQAJAAkACAAIAAgACQAIAAgACAAGAAcABgAGAAYACAAGAAMA
AQD+//z//P/7//r/+v/5//f/9v/2//X/9P/y//L/8v/y//L/8f/x//H/8f/x//H/8f/v
//D/8P/v//H/8f/x//H/8P/v/+7/6f/r//D/8f/3/wUAHgA6AFsAegCaALsA3gDxAPoA
/wD1AMAAXwD1/5j/Rf8M/wn/Hv8t/0b/aP+F/5f/rf/B/8r/zv/S/9f/2v/c/+D/4v/l
/+b/6P/q/+v/7P/t/+7/7v/u/+7/7//w//D/8f/x//L/8v/y//L/8v/y//P/8//0//X/
9f/1//X/9f/1//f/9//3//f/9//2//f/+P/4//j/+P/5//n/+//7//z//f/+//7//v//
/wAA///+////AQABAAIAAwACAAQABAAEAAYABgAHAAgACQAKAAoACwAOAA8AEQASABIA
EwATABMAFQAXABgAGQAaABwAHQAeAB4AIAAgACEAIQAiACIAIgAjACMAIwAjACQAJQAl
ACUAIwAiACIAIgAiACIAIwAjACMAIwAjACMAIgAiACEAHwAfAB4AHQAaABgAFgAVABQA
EAAOAAsACQAJAAcABQADAAMAAgAAAP///P/7//n/9//2//X/9P/z//P/8//y//L/8v/y
//L/8f/x//H/8P/w//D/8f/x//H/8f/x//H/8v/y//L/8//0//T/9P/1//X/8//0//T/
9P/1//X/9v/2//b/9v/3//f/9//4//j/+P/4//j/+P/3//f/9//3//f/9//3//b/9f/3
//f/9//3//b/9f/1//X/9P/0//T/9P/x//H/8f/x//H/8f/y//D/8P/w//D/8P/w//D/
8P/w//H/8f/z//P/8//z//P/9f/1//b/9v/2//f/9//3//X/9f/1//X/9v/2//b/9//4
//j/+P/2//P/8v/y//L/9P/y/+//7f/q/+j/6P/n/+b/5v/l/+P/4v/i/+H/4P/e/97/
3v/e/+D/3//f/9//3//f/9//3//f/+D/4P/f/9//3//f/9//3v/d/9r/2f/b/97/4//r
//3/FgA2AFUAcgCQALMA0gDlAPAA8QDXAIgAFwCx/17/Gf/+/gv/IP8x/07/bP9//5P/
pf+1/7z/wP/E/8f/zP/Q/9T/1v/X/9j/2v/c/93/3v/f/+D/3v/e/97/3//i/+L/4//j
/+T/5P/k/+T/4v/i/+P/4//k/+X/5f/l/+X/5f/l/+f/5//n/+f/5//o/+n/6v/q/+r/
6v/r/+v/7f/t/+7/7//u/+7/7v/v/+//7//v//H/8f/x//L/8//2//j/+P/4//r/+v/7
//z//f/+//7////+////AQACAAMABQAGAAcABwAJAAoACwAOABAAEQASABIAFAAUABUA
FQAWABYAFgAWABcAGAAZABgAGQAZABkAFwAWABYAFgAWABYAFwAXABcAFwAXABcAFAAU
ABMAEQARABAADwAMAAoACAAHAAYABAACAP///f/7//n/9//1//X/9P/y//H/7//v/+7/
7f/u/+3/7P/r/+n/6f/o/+j/5v/m/+b/5f/l/+X/5P/k/+b/5//n/+f/5//n/+f/6P/o
/+j/6f/q/+j/6P/p/+n/6f/q/+r/6v/t/+3/7v/u/+7/7v/v/+//8f/y//L/8v/w//D/
8P/v/+//7//v/+//7//v/+7/7f/v/+//7//v/+7/7f/t/+3/7P/s/+z/7P/t/+3/7f/t
/+v/6//q/+r/6v/q/+r/6v/q/+r/6v/q/+v/6//t/+3/7f/t/+3/7f/t/+7/7v/u/+//
7//v/+//7//v/+//8P/w//D/8f/y//L/8v/w/+3/7P/s/+z/7v/s/+n/5//m/+T/5P/j
/+L/4v/h/9//3P/c/9v/2v/a/9r/2v/a/9r/2f/Z/9n/2f/Z/9n/2f/Z/9r/2v/Z/9v/
2//b/9v/2P/X/9b/0//T/9b/2f/f/+n//P8YADUAVABwAI0AsADNANwA4wDbALIAVQDl
/4T/Of8G//n+Dv8h/zb/VP9x/4P/lf+l/7L/uv++/8H/xP/I/8z/0P/T/9T/1v/W/9f/
2P/Z/9r/3P/c/9z/3f/e/97/3//f/97/3v/e/97/4P/g/+H/4f/i/+P/4//j/+H/4f/h
/+P/4//j/+P/4//k/+X/5v/m/+b/5v/n/+f/6//r/+z/7f/u/+7/7v/v//H/8f/x//P/
8f/x//L/8//2//j/+P/4//r/+v/7//z//f/+//7///8AAAEAAwAEAAcACQAKAAsACwAN
AA4ADwARABQAFgAYABkAGgAZABkAGwAcABwAHAAcAB0AHgAfAB4AHwAfAB8AIQAgACAA
IAAgACAAIQAhACEAIQAhACEAIgAiACEAHwAfAB4AHQAaABgAFgAVABQAEgAQAA0ACwAK
AAkACAAHAAcABgAEAAMAAQABAAAA///+//3//P/7//v/+//6//r/+P/4//j/9//5//n/
+P/4//j/+f/5//n/+f/5//n/+v/6//r/+//8//z//P/9//3///8AAAAAAAD/////AAAA
AAAAAAABAAEAAwAEAAQABAAEAAQABAADAAMAAwADAAMAAwADAAIAAQADAAMAAwADAAIA
AQABAAEAAAAAAAAAAAD//////////////f/9//7//P/8//z//P/9//7///8AAAAAAQAB
AAMAAwADAAMAAwADAAMABAAEAAQABQAFAAUABQAFAAUABQAEAAQABAAFAAgACAAIAAYA
BwAGAAYABgAEAAIA///9//7//P/8//v/9v/2//X/8//w//D/7//u//D/8P/w//D/8v/x
//H/8f/x//H/8f/x//H/8v/y//H/7//v/+//7//y/+//7P/t/+3/7v/z//n/BQAcADYA
VQByAIoArQDQAOMA6gDtAOEAqABDANf/gP87/w7/D/8k/zf/TP9q/4f/m/+t/7//yv/Q
/9T/1//c/+L/5v/o/+n/7P/u/+7/8f/y//P/9P/0//T/9P/1//b/9v/3//f/+P/4//j/
+P/4//j/+f/5//r/+//7//v//f/9//3//////////////wAAAQACAAIABAAEAAUABQAH
AAcACAAJAAoACgAKAAsADQANAA0ADwAPAA8AEAARABIAFAAUABQAFgAWABcAGAAZABoA
GgAbAB4AHwAhACIAIwAlACYAJwAnACkAKgArACoALAAtAC4AMAAyADIAMwAxADIAMgAy
ADQANQA2ADcANgA3ADcANwA1ADQANAA0ADQANAA1ADUANwA3ADcANwA2ADYANQAzADMA
MgAxAC4AKwAoACYAJAAkACIAHwAdABsAGQAXABUAEQAQAA4ADQAJAAkACAAHAAcABwAH
AAcABwAHAAYABgAGAAYABgAFAAUABQAEAAQABAAFAAUABQAHAAcABwAIAAoACgALAAwA
CgAKAAsACwALAAwADAAMAA0ADQAOAA4AEAAQABEAEQAPABAAEAAQABAAEAAQAA8AEQAR
ABEAEQARABEAEAAPAA8ADwAPAA8ADAALAAsACwAIAAgACAAIAAgACQAKAAsACQAJAAkA
CAAGAAUABgAGAAYABgAGAAQABAAEAAQABAAFAAUABwAJAAkACQAJAAkACQAKAAoACgAL
AAsACwALAAsACwALAAwADAAMAA0ADgAOAA4ADAALAAoACgAKAAsACgAIAAcABQACAAEA
///+//7//f/7//j/+P/3//b/9v/2//b/9v/2//X/9f/1//X/9f/1//X/8//0//T/8//0
//X/9v/3//j/9f/w/+//8f/w//P/+f8DABQAMABPAGwAhgClAMwA6wD8AAMBBQHsAJ8A
MwDU/4H/MP8J/xb/Kf86/1j/d/+P/6X/uf/G/87/1v/d/+D/4v/m/+j/6//u//L/8P/x
//L/8//0//X/9v/3//n/+P/4//n/+f/8//z//P/8//r/+v/7//v//P/9//3//f/9//3/
/f///wEAAQABAAEAAgADAAQABAAEAAQABQAFAAcABwAIAAkACgAKAAoACwANAA0ADQAP
AA0ADQAOAA8AEgAUABQAFAAUABQAFQAWABcAGAAYABkAGgAbAB0AHgAfACEAIgAjACUA
JwAoACkAKgAsAC0ALgAyADQANAA1ADUANgA2ADYANQA1ADUANQA0ADUANQA1ADUANAA0
ADQANAA0ADUANQA3ADcANwA3ADQANAAzADEAMwAyADEALgArACgAJgAkACIAIAAdABsA
GwAZABcAFQATABIAEAAPAAwACwAJAAcABgAFAAQAAwABAAEAAAAAAAAAAAAAAP///f/9
//z//P/8//3//f/9//v/+//7//z//v/+////AAAAAAAAAQABAP//AAAAAAAAAwADAAQA
BAACAAIAAwADAAMABAAEAAQABAAEAAQAAwADAAMAAwADAAMAAwACAAEAAQABAAEAAQAA
AP////////z//P/8//z//f/9//3//f/7//v/+//6//j/9v/4//j/+P/4//j/+P/4//j/
+P/5//n/+//7//v/+//7//v/+//8//z//v/////////9//3//f/9//7//v/+////AAAA
AAAA/v/9//z//P/8//7//P/5//f/9v/0//T/8//u/+7/7f/r/+z/7P/r/+r/6P/o/+j/
6P/o/+f/5//n/+f/5//n/+f/5//o/+j/5//n/+f/5//n/+b/5//k/+H/4f/k/+f/6//1
/wgAIgA/AGAAfACbAMAA3wDsAPUA9wDeAJEAJQDC/2v/IP///gr/G/8s/0z/a/+B/5P/
q/+8/8T/yP/L/9D/1P/W/9j/3f/e/97/4P/j/+T/5f/m/+b/5v/m/+f/6P/o/+n/6f/q
/+r/6v/q/+r/6v/r/+v/7P/t/+3/7f/t/+3/7f/v//H/8f/x//H/8f/x//H/8P/y//L/
8//z//P/8//0//X/9v/2//b/9//3//f/9//5//f/9//4//n//P/+//7//v8CAAIAAwAE
AAMABAAEAAUABAAFAAcACAAJAAsADAANAA0ADwAQABEAFAAWABcAGAAaABwAHAAdAB0A
HgAeAB4AHwAfAB8AHwAgACEAIQAhACMAIgAiACIAIAAgACEAIQAhACEAIQAhACAAIAAf
AB0AHQAcABsAGAAYABYAFQAUABEADgAKAAcABwAFAAMAAQD///7//P/7//n/+f/4//f/
9P/z//L/8f/x//H/8P/w//D/8P/w/+//7//v/+7/7v/s/+3/7f/t/+3/7f/t/+7/7v/u
/+//8P/w//D/8f/x//H/8v/y//L/8//z//T/9P/2//b/9//3//f/+P/4//j/+P/4//j/
9//5//n/+f/5//f/9//2//X/9//3//f/9//2//X/9f/1//L/8v/y//L/8//z//P/8//z
//P/8//y//L/8f/w/+7/7v/u/+7/7v/u/+7/7v/w//H/8f/z//P/8//z//P/9f/1//b/
9v/0//X/9f/1//P/8//z//P/9P/0//T/9f/2//b/9v/0//P/8v/y//L/9P/y/+//7f/s
/+r/6v/p/+b/5v/l/+P/5P/k/+P/4v/g/+D/4P/g/+D/3//f/9//3//f/9//3//h/+L/
4v/h/9//3//f/9//3v/d/9z/2f/Z/97/4f/p//f/DgAsAEsAaACCAKUAxgDfAOwA8QDn
ALAASwDf/4b/O/8I/wX/Gv8t/0L/Yv97/4v/nf+x/7z/wv/E/8f/zP/O/9L/1v/X/9j/
2v/c/93/3v/f/+D/4v/i/+L/4//i/+L/4//j/+T/5P/k/+T/5P/k/+X/5f/m/+f/5//n
/+n/6f/p/+v/6//r/+v/6//q/+v/7P/s/+7/7v/v/+//7//v//D/8f/0//T/9P/1//f/
9//3//n/+//7//z//f/+/wAAAAAAAAAAAAABAAIAAwAEAAQABQAIAAkACwAMAAsADQAO
AA8ADQAPABAAEQAUABYAFwAYABoAHAAcAB0AHQAeAB4AHgAdAB0AHQAdAB4AHwAfAB8A
HwAeAB4AHgAeAB4AHwAfAB0AHQAdAB0AHAAcABsAGQAZABgAFwAUABIAEAAPAA4ADAAK
AAcABQAFAAMAAQD//////v/8//v/+f/5//j/9//2//X/9P/z//H/8f/w//D/8P/w//D/
7//t/+3/7P/s/+7/7//v/+//7//v/+//8P/u/+7/7//w//D/8P/x//H/8//0//T/9P/1
//X/9v/2//T/9P/1//X/9f/2//b/9v/2//b/9v/1//f/9//3//f/9//3//b/9f/1//X/
9f/1//T/8//z//P/8v/y//L/8v/x//H/8f/x/+//7//v/+7/7v/x//D/7v/u/+7/7v/u
/+7/7v/u//D/8f/x//P/8f/x//H/8f/z//P/9P/0//T/9f/1//X/9f/1//X/9f/0//T/
9P/1//j/+P/4//b/9f/0//T/9P/0//L/7//t/+z/6v/q/+n/5P/k/+P/4f/i/+L/4f/g
/+D/4P/g/+D/4P/f/9//3//f/9//3//f/9//4P/g/9//3//f/9//3//g/93/3P/Z/9n/
3P/h/+f/9/8QACwASQBmAIQApQDGANsA6ADrANcAlgArAMH/bP8n/wT/Cf8e/zH/TP9q
/3//j/+j/7P/vP/A/8b/yf/M/9D/1P/U/9f/2v/c/9z/3f/e/9//4P/i/+L/4v/j/+T/
5P/l/+X/5P/k/+T/5P/k/+T/5f/l/+b/5//n/+f/5f/l/+X/5//n/+f/5//n/+r/6//s
/+z/7P/s/+3/7f/t/+3/7v/v//D/8P/w//H/8//z//P/9f/1//X/9v/3//j/+v/6//r/
+v/6//v//P/9//7//v///wIAAwAFAAYABwAJAAoACwAJAAsADAANAA4AEAARABIAEgAU
ABQAFQAVABYAFgAWABYAFwAYABkAGAAZABkAGQAXABYAFgAWABYAFgAXABcAGQAZABkA
GQAYABgAFwAVABUAFAATABAADgAMAAsACgAIAAYAAwABAAAA///+//3/+//6//j/9//1
//X/9P/z//T/8//y//H/7//v/+7/7v/u/+7/7v/t/+3/7f/s/+z/7v/v/+//7//v/+//
7//w/+7/7v/v//D/8P/w//H/8f/z//T/9P/0//X/9f/2//b/9v/2//f/9//1//b/9v/2
//b/9v/2//X/9//3//f/9//3//f/9v/1//X/9f/1//X/9P/z//P/8//y//L/8v/y//H/
8f/x//H/8f/x//H/8P/u/+//8f/u/+7/7v/u/+7/7v/u/+7/7v/w//H/8f/z//H/8f/x
//H/8f/x//L/8v/y//P/8//z//P/8//z//P/9P/0//T/9f/4//j/+P/2//P/8v/y//L/
9P/y/+//7f/q/+j/6P/n/+b/5v/l/+P/4P/g/9//3v/e/97/3v/e/9z/2//b/9v/2//b
/9v/2//d/97/3v/d/93/3f/d/93/3P/d/9z/2f/X/9r/3//l/+//AgAeADsAWAByAJEA
sADJANYA2wDTAKQARwDX/37/Nf8E///+Ev8j/zr/WP9z/4X/mf+r/7j/vv/C/8X/yv/O
/9L/1P/X/9r/3P/c/93/3v/f/+D/4v/i/+L/4//i/+L/4//j/+T/5P/k/+T/5P/k/+X/
5f/m/+f/5//n/+n/6f/p/+v/6//r/+v/6//s/+3/7v/u/+7/7v/v/+//8f/x//L/8//0
//T/9P/1//n/+f/5//v/+//7//z//f8AAAIAAgACAAQABAAFAAYABwAIAAgACQAKAAsA
DQAOAA8AEQASABMAFQAXABgAGQAYABoAGwAcABwAHgAeAB8AHQAeAB4AHgAeAB8AIAAh
ACAAIQAhACEAIQAgACAAIAAgACAAIQAhAB8AHwAfAB8AHwAgACAAHwAhACAAHwAcABoA
GAAXABYAEgAQAA0ACwALAAkABwAFAAQABAADAAMA//////7//f/+//3//P/7//n/+f/4
//j/9v/2//b/9f/3//f/9v/2//b/9//3//f/9//3//f/+P/4//j/+f/6//r/+v/7//v/
+//8//z//P/9//3//v/+//z//P/9//3//f/+//7//v/+//7//v/9//v/+//7//v/+//7
//r/+f/5//n/+f/5//j/9//3//f/9v/2//b/9v/1//X/9f/1//P/8//z//L/8v/z//P/
8v/y//D/8P/w//D/8P/y//L/8v/y//L/8//z//X/9f/1//X/9f/1//X/9v/2//b/9//3
//f/9//3//f/9//4//j/+P/5//r/+v/6//j/9//2//b/9v/0//L/7//t/+r/6P/o/+f/
5v/m/+X/4//i/+L/4f/g/+D/4P/g/+D/4P/f/9//3//f/9//3//f/+H/4v/i/+H/3//f
/9//3//c/9v/2v/Z/93/4v/n//P/BwAgAD4AWwByAJAAsQDGAM8A0ADFAJcAOgDN/3P/
Lv8B//z+C/8e/zP/Uv9w/4X/l/+p/7X/vP/C/8T/x//K/87/0P/U/9f/2v/a/9z/3f/e
/9//4P/e/97/3v/f/+D/4P/h/+H/4v/i/+L/4v/i/+L/4//j/+L/4//j/+P/4//j/+P/
5f/j/+P/4//j/+T/5f/m/+b/5v/m/+f/5//n/+f/6P/p/+r/6v/q/+v/6//r/+v/7f/v
/+//8P/x//L/9P/0//T/9P/0//X/9v/3//j/+P/5//r/+//9//7///8BAAIAAwADAAUA
BgAHAAYACAAJAAoACQAKAAkACQAJAAoACgAKAAsACwALAAsACgALAAsACwALAAoACgAK
AAgACAAJAAkACwALAAsACwAMAAwACwAJAAcABgAFAAIAAAD+//3//P/6//j/9f/z//X/
8//x/w==
         </WaveFormData>
      </LeadData>
      <LeadData>
         <LeadByteCountTotal>10000</LeadByteCountTotal>
         <LeadTimeOffset>0</LeadTimeOffset>
         <LeadSampleCountTotal>5000</LeadSampleCountTotal>
         <LeadAmplitudeUnitsPerBit>4.88</LeadAmplitudeUnitsPerBit>
         <LeadAmplitudeUnits>��V</LeadAmplitudeUnits>
         <LeadHighLimit>2147483647</LeadHighLimit>
         <LeadLowLimit>268435456</LeadLowLimit>
         <LeadID>V5</LeadID>
         <LeadOffsetFirstSample>0</LeadOffsetFirstSample>
         <FirstSampleBaseline>0</FirstSampleBaseline>
         <LeadSampleSize>2</LeadSampleSize>
         <LeadOff>FALSE</LeadOff>
         <BaselineSway>FALSE</BaselineSway>
         <ExcessiveACNoise>FALSE</ExcessiveACNoise>
         <MuscleNoise>FALSE</MuscleNoise>
         <LeadDataCRC32>101665716</LeadDataCRC32>
         <WaveFormData>
aABoAGgAaAB6AIoAmgCqAIIAWgAyAAoA5//E/6H/fv+H/5D/mf+i/6z/tv/A/8r/0P/U
/9j/3P/g/+L/5P/m/+f/6P/p/+r/6v/q/+r/6v/s/+z/7P/s/+3/7v/v//D/7v/u/+7/
7v/u/+7/7v/u//D/8P/w//D/8v/y//L/8v/0//T/9P/0//L/8v/y//L/8//0//X/9v/2
//b/9v/2//j/+P/4//j/+v/6//r/+v/8//z//P/8//7//v/+//7///8AAAEAAgAEAAQA
BAAEAAYABgAGAAYACAAIAAgACAAJAAoACwAMAA4ADgAOAA4AEAAQABAAEAAQABAAEAAQ
ABAAEAAQABAAEgASABIAEgASABIAEgASABIAEgASABIAFAAUABQAFAAUABQAFAAUABEA
EAAPAA4ADAAMAAwADAAJAAgABwAGAAMAAgABAAAA/v/+//7//v/9//z/+//6//r/+v/6
//r/+P/4//j/+P/4//j/+P/4//j/+P/4//j/+P/4//j/+P/6//r/+v/6//r/+v/6//r/
+//8//3//v/+//7//v/+//7//v/+//7/AAAAAAAAAAACAAIAAgACAAAAAAAAAAAAAAAA
AAAAAAAAAAAAAAAAAP7//v/+//7//v/+//7//v/8//z//P/8//z//P/8//z/+v/6//r/
+v/6//r/+v/6//r/+v/6//r//P/9//3//f/8//z//P/+/wAAAAAAAAAAAAACAAIAAgAA
AAEAAQABAAEAAQABAAEAAwADAAUABwAHAAcABQAEAAIAAgACAAIAAAD+//z/+//5//n/
+P/1//T/9P/y//H/8P/w//D/8P/y//H/8f/x/+//7//v/+//8f/x//H/8f/w//D/8P/v
/+//8f/x//D/7v/t/+z/7P/t/+//8//8/wgAFwAqAD4AVQBuAIcAnACrALcAtQCWAFEA
AADF/53/gv99/4b/jv+b/67/uf/C/83/1//f/+H/4f/j/+j/6v/p/+v/7v/t/+7/7//w
//H/8f/x//L/9P/1//b/9v/3//f/+P/2//b/9v/2//b/9//3//f/9//3//j/+P/4//j/
+P/5//n/+f/6//r/+v/6//r/+//7//v/+//8//z//P/9//3//v/+//7//v//////////
/wAAAAAAAAAAAQACAAIAAgABAAEAAwAEAAQABAAFAAcABwAHAAgACQAKAAsADAAMAAwA
DQAOAA8ADwAQABIAEgASABMAFAAUABIAEgATABMAEwAUABQAFAAUABQAFAAVABUAFQAV
ABUAFQAVABUAFQAUABQAFAAUABYAFgAVABUAFAATABIAEQAQAA4ADQALAAoACQAIAAYA
BwAGAAUABAADAAIAAQAAAAEAAAD//////P/7//v/+v/6//r/+v/6//r/+v/6//n/+f/5
//n/+P/6//r/+v/7//n/+f/5//n/+f/6//r/+v/6//r/+//7//v/+//7//z//P/8//z/
/f/8//z//P/8//7//v/+//7//P/8//z//P/8//z//P/8//z//P/8//z/+//7//v/+//7
//v/+v/6//f/9//3//f/9//3//f/9//4//j/+P/4//j/+P/4//j/+P/4//j/+P/2//b/
9//3//n/+v/6//r/+v/6//r/+v/8//z//v/+//7//v////////////////////////8B
AAMAAwADAAEA/v/+//7//v/+//z/+v/4//f/9f/1//T/8//y//L/8P/v/+7/7v/u/+7/
7v/t/+3/7f/t/+3/7f/r/+v/6//r/+v/7P/s/+z/6//r/+v/6//s/+j/5f/m/+b/5//r
/+//+P8GABkALgBCAFkAcACJAJ4AqwC1AK8AggA1AOj/s/+N/3j/ef+C/5D/n/+u/7n/
wv/L/9X/2f/b/93/3//g/+L/5f/n/+j/6f/q/+v/6v/r/+v/6//t/+7/7v/u/+7/7//v
//D/8P/w//D/8P/w//H/8f/x//H/8f/y//L/8v/y//L/8//z//P/9P/0//T/9P/0//X/
9f/1//X/9v/2//b/9//3//j/+P/4//j/+//7//v/+//8//z//P/8//v//P/8//z//f/9
////AAAAAAAAAQADAAMAAwAEAAUABgAHAAgACAAIAAkACgALAAkACgAMAAwADAANAA4A
DgAOAA4ADwAPAA8AEAAQABAADgAOAA4ADwARABEAEQARAA8ADwAPAA8AEQASABMAFAAS
ABIAEQARABAADwAOAA0ADAAKAAkABwAGAAUABAACAAEAAAD///7//f/8//v/+v/7//r/
+f/5//j/9//3//b/9v/2//b/9v/2//b/9v/1//X/9f/1//T/9P/0//T/9f/1//X/9f/1
//f/+P/4//j/+P/4//n/+f/5//n/+f/6//r/+v/6//v/+v/6//r/+v/6//r/+v/6//r/
+v/6//r/+v/6//r/+v/6//r/+v/6//n/+f/5//n/+f/5//j/+P/3//f/9//3//f/9//3
//f/9v/2//b/9v/2//b/9v/2//b/9v/2//j/+P/5//n/9//4//j/+P/6//r/+v/6//r/
+v/8//z//P/8//3//f/9//3//f/9/////////wEAAwADAAMAAQD+//7//v/+//7//P/6
//j/+f/3//f/9v/z//L/8v/w/+//7v/u/+7/7P/s/+v/6//s/+3/7v/v/+7/7f/s/+v/
6//s/+z/7P/r/+v/6//r/+r/6v/p/+j/6P/r/+//8//8/woAGwAuAEQAWQByAIsAngCp
ALEAqwCAADUA7P+1/4//eP95/4L/jP+Z/6j/tf/A/8v/0//Z/93/3//h/+L/5v/n/+n/
6v/r/+z/7f/s/+3/7f/t/+//8P/w//D/8P/x//H/8v/y//L/8v/y//L/8//z//P/8f/x
//L/8v/0//T/9P/1//P/8//0//T/9v/2//b/9//3//f/9//4//b/9v/3//f/+v/6//r/
+v/5//n/+f/5//z//P/8//z//f/+//7//v8BAAEAAwAEAAIAAgADAAUABQAFAAYABwAI
AAkACgAKAAoACwAMAA0ADQAOABAAEAAOAA8AEAAQABIAEgATABMAEwAUABQAFAAUABQA
FAAVABUAFQAVABUAFwAXABcAFwAWABYAFgAWABYAFgAVABUAFAATABIAEQAQAA4ADQAL
AAoACQAIAAYAAwACAAEAAAD///7//f/8//v/+v/5//n/+P/3//f/9v/4//j/+P/4//j/
+P/4//f/9//3//f/9v/4//j/+P/5//f/9//3//f/+f/6//r/+v/6//r/+//7//n/+f/5
//r/+v/6//r/+//8//z//P/8//r/+v/6//r/+v/6//r/+v/4//j/+P/4//j/+P/4//j/
+f/5//n/+f/5//n/+P/4//f/9//3//f/9//3//f/9//2//T/9P/0//T/9v/2//b/9v/0
//T/9f/1//X/9v/2//b/+v/6//r/+v/6//r//P/8//z//P/9//3//f/9//3//f//////
//8BAAMAAwADAAEAAAAAAAAAAAAAAP7//P/6//n/9//3//b/8//y//L/8P/v/+7/7v/u
//D/8P/v/+//7f/t/+3/7f/v/+//7//v/+3/7v/u/+7/7//v/+//7//u/+z/6//o/+b/
6f/t//H/9v8CABEAJAA6AE8AZgCDAJ4ArwC5AMEAsgB9ADQA8f+5/4r/df94/4D/i/+c
/63/uP/D/8//1f/b/93/4f/k/+b/6f/r/+z/7f/u/+//8P/x//H/8f/x//L/8v/y//L/
8//z//T/9P/0//T/9P/0//X/9f/1//f/9//4//j/9v/2//b/9//5//n/+v/6//n/+P/3
//f/+f/5//n/+v/4//j/+f/5//r/+v/6//r//f/9//3//f8AAAAAAAAAAP//AAAAAAAA
AQABAAMABAAEAAQABQAHAAcABwAIAAkADAANAA4ADgAMAA0ADgAPABEAEgAUABQAEgAT
ABQAFAAWABYAFwAXABkAGgAaABoAHAAcABwAHQAdAB0AHQAdAB0AHQAdAB0AHgAeAB4A
HgAeAB4AHQAdABwAGwAaABkAGAAWABUAEwAQAA8ADgAMAAsACgAJAAgABQAEAAMAAgAB
AAAA/////wAA//////7//v/+//7//v/+//7//v/9//3//f/9//z//P/8//z//f/7//v/
+//7//z//v///wAAAAAAAAEAAQABAAEAAQACAAIAAgACAAMAAgACAAIAAgADAAQABQAG
AAYABgAGAAYABgAGAAYABgAEAAQABAAEAAUABQAFAAUABQAFAAQABAAFAAUABQAFAAMA
AwADAAMAAgACAAQABAACAAIAAgACAAIAAgACAAMAAwADAAQABAAEAAQABAAEAAQABgAG
AAgACAAIAAgACQAJAAkACQAJAAkACQAJAAkACwALAAsACwAJAAoACgAKAAoACgAIAAYA
BAADAAEAAQAAAP3//P/8//r/+f/4//j/+P/4//j/9//3//f/9//3//f/9f/1//X/9f/z
//T/9P/0//X/9f/1//X/9v/0//H/7v/u//P/9f/3//7/DgAhADYATABjAIAAmwCuAL0A
yQDJAKoAZwAYANn/pf+C/3v/hP+M/5n/rv+9/8b/0f/b/9//4//n/+n/6v/u/+//7//w
//P/9P/1//T/9f/1//X/9f/2//b/9v/4//n/+f/6//j/+P/4//j/+v/7//v/+//7//v/
/P/8//z//P/8//3//f/9//7//v/+//7//v////3//f/9//7/AAAAAAEAAQACAAIAAgAC
AAMAAwADAAMABAAEAAQABAAFAAYABgAGAAUABQAHAAgACgAKAAsADQAPAA8AEAARABAA
EQASABIAFAAVABYAFwAXABgAGgAaABoAGwAcABwAHAAcAB0AHQAfACAAIAAgACAAIAAg
ACEAHwAfAB8AHwAfAB8AHwAfACAAIAAgACAAIAAgAB8AHwAeAB0AHAAbABoAGAAXABUA
EgARABAADgAPAA4ADQAMAAsACgAJAAgABQAEAAMAAwACAAEAAQAAAP7//v/+//7//v/+
//7//f/////////+//7//v/+/////f/9//3//f/9//7//v/+/wAAAAABAAEA////////
AAAAAAAAAAABAAIAAgACAAIABAAEAAQABAACAAIAAgACAAIAAgACAAIAAgACAAIAAgAD
AAMAAwADAAMAAwACAAIAAQABAAEAAQD//////////wAAAAACAAAAAAAAAAAAAAAAAAEA
AQABAAIAAgACAAQABAAEAAQABAAEAAYABgAGAAYABwAHAAcABwAHAAcABwAHAAcACQAJ
AAkACQAHAAYABgAGAAYACAAGAAQAAgD///3//f/8//n/+P/4//b/9f/0//T/9P/y//L/
8f/x//P/8//z//P/9f/1//X/9f/z//T/9P/0//P/8//z//P/9P/w/+//7v/u//H/9f/5
/wIAEgAlADoAUABnAIIAnQCyAMEAywDDAJAAPwD0/7//lf+A/4P/jv+Y/6f/uP/B/8r/
1f/b/9//4//l/+f/6v/s/+//7//u//H/8v/z//L/8//z//P/8//0//T/9P/0//X/9f/2
//j/+P/4//j/9v/3//f/9//3//f/+P/4//j/+P/4//n/+f/5//r/+v/6//r/+v/7//v/
+//7//z//v/+///////+//7//v/+/////////////v/+//7//v8AAAIAAwAEAAUABQAH
AAgABgAGAAcACQAJAAkACgALAAwADQAOAA4ADgAPABAAEQATABQAFgAWABYAFwAYABgA
GgAaABsAGwAbABwAHAAcABwAHAAcAB0AGwAbABsAGwAdAB0AHQAdAB4AHgAeAB4AHAAc
ABsAGwAaABkAGAAXABYAFAATABEAEAAPAA4ADAALAAoACQAIAAcABgAFAAQAAwACAAEA
AQAAAP/////+//z//P/8//z//P/8//z/+//7//v/+//6//z//P/8//3/+//7//v/+//9
//7//v/+//7//v///////f/9//3//v8AAAAAAAABAAIAAgACAAIAAgACAAIAAgACAAIA
AgACAAIAAgACAAIAAgACAAIAAgADAAMAAwADAAMAAwACAAIAAQABAAEAAQABAAEAAQAB
AAAAAAAAAAAAAAAAAAAAAAAAAAEAAQABAAIAAgACAAQABAAEAAQABAAEAAYABgAGAAYA
BwAHAAcABwAHAAcABwAHAAcACQALAAsACwAJAAgACAAIAAgABgAEAAIAAAD///3//f/8
//v/+v/6//j/9//2//b/9v/2//b/9f/1//X/9f/1//X/9f/1//X/9f/1//b/9v/2//X/
9f/1//X/8v/y/+//7v/u/+//8//1//z/CAAXACwAQABVAGwAhwCiALMAvwDFAK4AcQAg
ANv/rf+M/4H/iP+S/5//sP+9/8b/z//X/93/4//l/+f/6v/s/+3/7//w//H/8v/1//T/
9f/1//X/9f/2//b/9v/2//f/9//4//j/+P/4//j/+P/5//n/+f/5//n/+v/6//r/+v/6
//v/+//7//z//P/+//7//v////3//f/9//7/AAAAAAEAAQAAAAAAAAAAAAMAAwADAAMA
AgACAAIAAgAFAAYABgAGAAUABQAHAAgABgAGAAcACQAJAAkACgALAAwADQAOAA4ADgAP
ABAAEQATABQAFgAWABYAFwAYABgAGAAYABkAGQAZABoAGgAaABgAGAAYABkAGQAZABkA
GQAZABkAGQAZABoAGgAaABoAGgAaABkAGQAWABUAFAATABIAEAAPAA0ADAALAAoACAAJ
AAgABwAGAAUABAADAAIAAQAAAP/////+//3//f/8//z//P/8//z/+//6//n/9//5//n/
+f/4//j/+P/4//n/9//3//f/9//3//j/+P/4//r/+v/7//v/+f/5//n/+v/6//r/+v/7
//z//P/8//z//v/+//7//v/+//7//v/+//z//P/8//z//P/8//z//P/9//3//f/9//3/
/f/8//z/+//7//v/+//5//n/+f/5//r/+P/4//j/+P/4//j/+P/6//r/+//7//v//P/8
//z//v/+//7//v/+//7/AAAAAAAAAAABAAEAAQABAAEAAQABAAEAAQADAAUABQAFAAMA
AgACAAIAAgAAAP7//P/6//v/+f/5//j/9f/0//T/8v/v/+7/7v/u/+7/7v/t/+3/7f/t
/+3/7f/v/+//7//v/+//8P/w//D/7f/t/+3/7f/u/+z/6f/o/+r/6//t/+//9v8CABMA
KAA+AFEAagCHAJoApwCxALMAlABNAP7/w/+Z/37/ef+C/4z/l/+m/7P/vv/J/9H/2f/d
/9//4f/k/+b/5//p/+r/6//s/+v/7P/t/+3/7f/t/+7/7v/u//D/8f/x//L/8P/w//D/
8P/w//H/8f/x//P/8//0//T/9P/0//T/9f/1//X/9v/2//T/9P/0//X/9f/1//X/9v/2
//b/9//3//j/+P/4//j/9//3//f/9//6//r/+v/6//n/+v/6//r/+//7//3//v8AAAAA
AQADAAMAAwAEAAUABgAHAAgACAAIAAkACgALAAsADAAOAA4ADgAPABAAEAASABIAEwAT
ABUAFgAWABYAFgAWABYAFwAVABUAFQAVABUAFQAVABUAGAAYABgAGAAWABYAFQAVABQA
EwASABEADwAMAAoABwAIAAcABgAEAAMAAgABAAAA/f/8//v/+v/5//j/9//3//j/9//3
//b/+P/4//j/+P/2//b/9v/1//X/9f/1//T/9P/0//T/9f/1//X/9f/1//f/+P/4//j/
+P/4//n/+f/3//f/9//4//j/+P/4//n//P/8//z//P/8//z//P/8//z//P/8//z//v/+
//7//v/+//7//v/+//3//f/9//3/+//7//r/+v/3//f/9//3//n/+f/5//n/+P/4//j/
+P/4//j/+P/4//j/+P/4//b/9v/3//f/9//4//j/+P/8//z//P/8//z//P/+//7//v/+
/////////////////////////wEAAQABAAEA//8AAAAAAAAAAAEAAAD///7//P/5//j/
9v/z//L/8v/w/+//7v/u/+7/7P/s/+v/6//r/+v/6//r/+3/7f/t/+3/6//s/+z/7P/t
/+3/7f/t/+7/7v/p/+j/6P/n/+n/7f/y//z/DwAiADYASwBiAH8AmgCtALsAxQC8AIsA
PAD1/7//jv91/3b/gP+J/5r/q/+4/8P/zf/T/9f/3f/h/+L/5P/n/+n/6v/t/+7/7f/s
/+3/7f/t/+//8P/w//D/8P/x//H/8v/0//T/9P/0//L/8//z//P/9f/1//b/9v/0//T/
9P/1//f/9//4//j/+P/4//j/+f/3//f/9//4//r/+v/7//v/+v/6//r/+v/7//v/+//7
//z//P/8//z//f/+//7//v//////AQACAAAAAAABAAMABQAFAAYABwAIAAkACgAKAAwA
DQAOAA8ADwAQABIAEgATABUAFwAYABgAGAAZABkAFwAYABgAGAAYABgAGAAZABsAGwAb
ABsAGwAbABsAGwAcABwAHAAcABwAHAAbABsAHAAbABoAGQAXABQAEgAPABAADwAOAAwA
CwAKAAkACAAFAAQAAwACAP///v/9//3//P/7//v/+v/6//r/+v/6//j/+P/4//f/9//3
//f/9v/4//j/+P/5//f/9//3//f/+f/6//r/+v/6//r/+//7//v/+//7//z//P/8//z/
/f/+//7//v/+//7//v/+//7//v/+//7//v8AAAAAAAAAAP7//v/+//7//f/9//3//f/9
//3//P/8//v/+//7//v//f/9//3//f/6//r/+v/6//r/+P/4//j/+P/4//r/+v/7//v/
+f/6//r/+v/8//z//P/8//z//P/+//7/AAAAAAEAAQD//////////wEAAQABAAMABQAF
AAUAAwACAAIAAgACAAIAAAD+//z/+//5//n/+P/1//T/9P/y//H/8P/w//D/8P/w/+//
7//v/+//7//v/+//7//v/+//7//w//D/8P/x//H/8f/x//D/8P/t/+r/6v/r/+3/7//2
/wAAEQAkADoAUQBoAIMAnACvAL0AyQC+AIsAPgD1/73/kP95/3r/gv+L/5z/rf+2/8H/
zf/X/93/3//h/+T/5v/n/+n/7P/t/+z/7f/w//H/8f/x//H/8v/y//L/8v/z//P/9P/0
//T/9P/0//T/9f/1//X/9f/1//b/9v/0//T/9P/1//f/9//4//j/9v/2//b/9//5//n/
+f/6//r/+v/7//v//P/8//z//P/7//v/+//7//z//P/8//z///8AAAAAAAADAAMABQAG
AAQABAAFAAcABwAHAAgACQAKAAsADAAMAAwADQAOAA8AEQASABQAFAAUABUAFgAWABgA
GAAZABkAGQAaABoAGgAcABwAHAAdABsAGwAbABsAHQAdAB0AHQAeAB4AHgAeABwAHAAb
ABsAHAAbABoAGQAYABYAFQATABAADwAOAAwACwAKAAkACAAFAAQAAwACAAMAAgABAAEA
/v/9//3//P/6//r/+v/6//r/+v/6//n/+f/5//n/+P/4//j/+P/5//n/+f/5//n/+f/6
//r/+v/6//r/+//7//v/+//7//z//P/8//z//f/+//7//v/+//7//v/+//7//v/+//7/
/v/+//7//v/+//7//v/+//7//////////////////v/+//v/+//7//v//f/9//3//f/8
//z//P/8//z/+v/6//r/+v/6//r/+v/6//v/+//7//z//P/8//7//v/+//7//v/+/wAA
AAAAAAAAAQABAAEAAQABAAEA////////AQAFAAUABQADAAAAAAAAAAAAAgAAAP7//P/7
//n/+f/4//X/9P/0//L/8f/w//D/8P/w//D/7//v/+//7//v/+//7f/t/+3/7f/t/+7/
7v/u/+3/7f/t/+3/6v/q/+n/5v/m/+v/7f/x//r/CAAZAC4AQgBXAHAAjQCiALEAwQDD
AKIAXQAOANH/o/+C/3v/hv+Q/53/rP+3/77/yf/T/9v/3f/f/9//4P/i/+X/5//o/+n/
6v/r/+z/7f/t/+3/7f/u/+7/7v/u/+//7//w/+7/7v/u/+7/8P/x//H/8f/x//H/8v/y
//L/8v/y//P/8//z//T/9P/0//T/9P/1//X/9f/1//b/9v/2//f/9//4//j/+P/4//n/
+f/5//n/+v/6//r/+v/7//z//P/8//v/+//9//7//v/+////AQADAAMABAAFAAQABQAG
AAYABgAHAAgACQAJAAoADAAMAA4ADwAQABAAEAAQABEAEQAPABAAEAAQABIAEgASABMA
EQARABEAEQATABMAEwATABIAEgASABIAEgASABEAEQAQAA8ADgANAAwACgAJAAcABgAF
AAQAAgABAAAA///+/////v/9//z/+f/4//f/9//2//X/9f/0//L/8v/y//L/8v/y//L/
8f/x//H/8f/w//L/8v/y//P/8f/x//H/8f/x//L/8v/y//L/8v/z//P/8//z//P/9P/2
//b/9v/3//b/9v/2//b/9v/2//b/9v/2//b/9v/2//b/9v/2//b/9v/2//b/9v/3//f/
9//3//X/9f/0//T/9f/1//X/9f/1//X/9f/1//L/8v/y//L/8v/0//T/8v/y//L/8v/0
//T/9f/1//P/9P/0//T/9v/2//b/9v/2//b/+P/4//j/+P/5//n/+f/5//n/+f/5//n/
+f/7//3//f/9//v/+v/6//r/+v/6//j/9v/0//X/8//z//L/7v/s/+v/6P/p/+j/6P/o
/+j/6P/n/+f/5//n/+f/5//n/+f/5//n/+f/6P/o/+j/5//n/+f/5//m/+T/4f/g/+L/
4//l/+n/9P8CABUAKAA6AFEAbACHAJwAqwC5ALMAigA/APL/uf+R/3j/d/+A/4z/mf+q
/7X/vP/F/83/0//X/9n/2//e/+D/3//h/+L/5f/k/+P/5P/l/+X/5f/n/+j/6P/o/+j/
6f/p/+r/6v/q/+r/6v/q/+v/6//r/+v/6//s/+z/7P/s/+z/7f/r/+v/7P/s/+7/7v/u
/+//7//v/+//8P/w//D/8f/x//D/8P/w//D/8//z//P/8//0//T/9P/0//P/9P/0//T/
9f/1//f/+P/4//j/+f/7//3//f/+/////v///wAAAAAAAAEAAgADAAMABAAGAAYABgAH
AAgACAAIAAgACQAJAAkACgAKAAoADAAMAAwADQALAAsACwALAAsACwALAAsADAAMAAwA
DAAMAAwACwALAAoACQAIAAcABgAEAAMAAQAAAP///v/8//3//P/7//r/+f/4//f/9v/1
//T/8//z//T/8//z//L/8P/w//D/8P/w//D/8P/v/+//7//v/+7/7v/u/+7/7//v/+//
7//v/+3/7v/u/+7/8P/w//H/8f/z//P/8//0//L/8v/y//P/9P/0//T/9P/0//T/9P/0
//T/9P/0//T/9P/0//T/9P/0//T/9P/0//P/8//z//P/9f/1//T/9P/z//P/8//z//H/
8f/x//H/8P/w//D/8P/w//D/8v/w//D/8P/w//D/8P/w//H/8f/x//L/8v/y//T/9P/0
//T/9P/0//b/9v/2//b/9//3//f/9//3//f/9//3//f/+f/9//3//f/7//j/+P/4//j/
+P/2//T/8v/x/+//7//u/+v/6v/q/+j/5//m/+b/5v/m/+b/5f/l/+P/4//j/+P/4//j
/+P/4//l/+b/5v/m/+X/5f/l/+X/5P/i/+H/4P/e/9//4//n/+7/+P8JABwALgBDAFoA
dQCKAJsApwCrAJIAUwACAMP/l/94/2//eP+C/4//nv+r/7T/vf/J/8//0//V/9f/2P/a
/93/3//g/+P/5P/j/+T/5f/l/+X/5f/m/+b/5v/m/+f/5//o/+j/6P/o/+j/6P/p/+n/
6f/p/+n/6v/q/+r/6v/q/+v/6//r/+z/7P/s/+z/7P/t/+v/6//r/+z/7P/s/+3/7f/u
/+7/7v/u//H/8f/x//H/8P/w//D/8P/z//T/9P/0//P/8//1//b/9v/2//f/+f/3//f/
+P/5//r/+//8//z//v///wAAAQD//wAAAgACAAAAAQACAAIAAgACAAMAAwADAAQABAAE
AAQABAAEAAUAAwADAAMAAwAFAAUABQAFAAQABAAEAAQABgAGAAUABQAEAAMAAgABAAAA
/v/9//v/+v/5//j/9v/1//T/8//y//P/8v/x//D/7f/s/+v/6//q/+n/6f/o/+j/6P/o
/+j/5v/m/+b/5f/l/+X/5f/k/+b/5v/m/+f/5f/l/+X/5f/l/+b/5v/m/+j/6P/p/+n/
5//n/+f/6P/o/+j/6P/p/+j/6P/o/+j/6v/q/+r/6v/q/+r/6v/q/+j/6P/o/+j/6P/o
/+j/6P/n/+f/5//n/+X/5f/k/+T/5f/l/+X/5f/l/+X/5f/l/+T/5P/k/+T/5P/k/+T/
4//j/+L/4v/i/+L/4v/k/+T/5f/l/+X/5v/m/+b/6P/o/+j/6P/m/+b/6P/o/+j/6P/p
/+n/6//r/+v/6//t/+3/7f/v/+//7//v/+3/6v/q/+r/6v/o/+b/5P/i/+H/3//f/97/
3f/c/9z/2v/Z/9j/2P/Y/9j/2P/X/9f/2f/Z/9n/2f/Z/9n/2f/Z/9f/2P/Y/9j/1//X
/9f/1//U/9L/z//Q/9L/1//Z/9//7P/8/w8AIgA0AEsAZgB7AIgAkQCTAHsAPADr/6r/
gf9l/17/Zf9w/3z/jf+c/6X/sP+5/7//w//H/8n/yf/M/87/z//R/9T/1f/U/9X/1v/X
/9f/1//X/9j/2P/Y/9b/1//X/9j/2P/Y/9j/2P/Y/9n/2f/Z/9n/2f/a/9r/2v/a/9r/
2//Z/9n/2v/a/9r/2v/a/9v/2f/Z/9n/2v/a/9r/2//b/9z/3P/c/9z/3f/d/93/3f/g
/+D/4P/g/+H/4v/i/+L/4//j/+X/5v/k/+T/5f/n/+f/5//o/+n/6v/r/+z/7P/s/+3/
7v/v//H/8v/0//T/8//z//P/8v/0//T/9f/1//X/9v/2//b/9P/0//T/9f/z//P/8//z
//P/8//z//P/9P/0//T/9P/2//b/9f/1//L/8f/w/+//7v/s/+v/6f/o/+f/5v/k/+X/
5v/j/w==
         </WaveFormData>
      </LeadData>
      <LeadData>
         <LeadByteCountTotal>10000</LeadByteCountTotal>
         <LeadTimeOffset>0</LeadTimeOffset>
         <LeadSampleCountTotal>5000</LeadSampleCountTotal>
         <LeadAmplitudeUnitsPerBit>4.88</LeadAmplitudeUnitsPerBit>
         <LeadAmplitudeUnits>��V</LeadAmplitudeUnits>
         <LeadHighLimit>2147483647</LeadHighLimit>
         <LeadLowLimit>268435456</LeadLowLimit>
         <LeadID>V6</LeadID>
         <LeadOffsetFirstSample>0</LeadOffsetFirstSample>
         <FirstSampleBaseline>0</FirstSampleBaseline>
         <LeadSampleSize>2</LeadSampleSize>
         <LeadOff>FALSE</LeadOff>
         <BaselineSway>FALSE</BaselineSway>
         <ExcessiveACNoise>FALSE</ExcessiveACNoise>
         <MuscleNoise>FALSE</MuscleNoise>
         <LeadDataCRC32>3072403358</LeadDataCRC32>
         <WaveFormData>
SgBKAEoASgBaAGoAegCKAHEAWAA/ACYACwDy/9n/wP/F/8j/y//O/9P/2P/d/+L/5v/o
/+r/7P/v//D/8f/y//T/9P/0//T/9P/0//T/9P/0//T/9P/0//b/9v/2//b/9v/2//b/
9v/2//b/9v/2//j/+P/4//j/+v/6//r/+v/6//r/+v/6//r/+v/6//r//P/8//z//P/8
//z//P/8//z//P/8//z//P/8//z//P/+//7//v/+/wAAAAAAAAAAAgACAAIAAgAEAAQA
BAAEAAYABgAGAAYACAAIAAgACAAKAAoACgAKAAwADAAMAAwADgAOAA4ADgAOAA4ADgAO
AA4ADgAOAA4AEAAQABAAEAASABIAEgASABAAEAAQABAAEQASABMAFAASABIAEgASABEA
EAAPAA4ADQAMAAsACgAJAAgABwAGAAUABAADAAIAAAAAAAAAAAD+//7//v/+//7//v/+
//7//P/8//z//P/8//z//P/8//z//P/8//z//P/8//z//P/+//7//v/+//7//v/+//7/
AAAAAAAAAAAAAAAAAAAAAAAAAAAAAAAAAgACAAIAAgACAAIAAgACAAIAAgACAAIAAgAC
AAIAAgACAAIAAgACAAAAAAAAAAAAAAAAAAAAAAAAAAAAAAAAAAAAAAAAAAAA/v/+//7/
/v8AAAAAAAAAAP7//v/+//7/AAAAAAAAAAABAAEAAQADAAIAAgACAAIABAAEAAUABQAD
AAQABAAEAAQABAAFAAUABQAGAAgACQAJAAkACAAHAAYABgAGAAYABAADAAIAAQAAAP//
/v/7//r/+v/4//f/9//3//f/9//3//b/9v/2//T/9P/0//T/9v/2//b/9v/0//T/9P/0
//T/9v/4//b/8//y//H/8f/y//T/9P/4/wAACQAXACgANwBLAGIAdQCDAJIAlgCEAFYA
HgD0/9f/wv+9/8D/xf/M/9X/2f/c/+L/5//q/+7/7f/u//L/8//x//T/9f/z//T/9v/2
//f/9//4//r/+v/6//r/+v/6//v/+//7//v/+//7//n/+v/6//v/+//7//v/+//7//v/
+//7//v/+//8//z//P/8//z//P/9//3//f/9//3//v/+//7//v///////////wAAAAAA
AAAAAQABAAEAAQACAAMAAwABAAEAAgACAAUABQAFAAYABQAFAAYABwAJAAkACgALAAsA
CwAMAA0ADAANAA4ADgAOAA8ADwAPAA0ADwAQABAAEAAQABAAEQARABEAEQARABEAEQAR
ABIAFAAUABQAFAATABMAEwATABMAEwASABIAEgASABAADwAOAA0ACwAKAAoACQAIAAcA
CAAHAAcABwADAAMAAgABAAEAAQACAAIAAAAAAP///v/+//////////3//f/8//z//P/8
//v/+//7//z//P/7//v/+//7//v/+//8//z//P/8//z//f/9//7//v/+//7//f/9//3/
/v/+//7//v/+//7//////////v/+//7//v/+//7//v/+//////////7//P/8//z//P/+
//7//f/9//3//f/8//z/+v/6//r/+v/6//r/+v/6//v//f/9//7//P/8//z//P/8//z/
/P/8//z//f/9//3//f/+//7//v8AAAAAAAABAAEAAQACAAIAAgACAAIAAwADAAMABAAG
AAcABwAHAAYABQAEAAQABAACAAAA///+//3//P/7//r/9//2//b/9P/1//X/9f/1//X/
9f/0//T/9P/0//T/9P/y//L/8v/y//T/9P/0//T/8v/y//L/8v/y//H/7v/t/+3/7v/w
//L/9v/+/wsAGwAqAD0ATwBkAHcAhwCSAJQAeABEAA4A6P/N/7z/t/++/8X/zv/V/9n/
3P/e/+P/5v/o/+n/6v/s/+3/7//w//H/8f/y//L/8P/x//H/8v/0//T/9P/0//T/9P/1
//X/9f/1//X/9f/1//b/9v/3//f/9//3//f/9//3//f/9//3//f/+P/4//b/9v/2//b/
+f/5//n/+f/5//r/+v/6//r/+//7//v/+//8//z//P/8//3//f/9//3//v//////////
/wAAAAABAAEAAQACAAEAAQACAAMABQAFAAYABwAHAAcACAAJAAgACQAKAAoACgALAAsA
CwALAA0ADgAOAA4ADgAOAA8ADwAPAA8ADwAPAA8ADwAQABAAEAAQABAAEwATABMAEwAS
ABEADwAOABAAEAAOAA0ADgANAAsACgAKAAkACAAHAAUAAwACAAEAAQABAAAA//8AAP//
///+//z//P/7//r/+v/7//v/+//9//3//P/8//r/+v/5//n/+f/6//r/+f/7//v/+//7
//v//P/8//z//P/8//3//f/8//z//P/8//3//f/9//7//v/+//7//v/8//3//f/9//7/
/v/+//7//v/+//7//v/////////+//7//v/+//7//P/8//v/+//8//3//f/+//z//P/8
//z//P/8//z//P/9//3//P/8//z//P/8//z//P/8//z//P/9//3//f///wAAAAAAAAAA
AAAAAAEAAQABAAIAAgACAAIAAgADAAUABQAGAAgACQAJAAkACAAHAAYABgAGAAQAAgAB
AAAAAQAAAP///v/7//r/+v/4//X/9f/1//X/9//3//b/9v/2//b/9v/2//T/9P/0//T/
9P/0//T/9P/0//T/9P/0//L/8f/w//H/8f/y//b/+P/+/wYAEQAdAC4AQQBTAGYAeQCH
AJIAkgB6AEgAFADu/9H/wP+9/8L/x//M/9P/2f/g/+T/5//q/+7/7//u//L/9f/1//b/
9//3//j/+P/2//f/9//4//r/+v/6//r/+v/6//v/+//5//n/+f/5//n/+v/6//v/+//7
//v/+//7//v/+//7//n/+f/6//r//P/8//z//P/7//v/+//7//v//P/8//z//v//////
/////wAAAAAAAAAAAQABAAEAAQACAAMAAwAFAAUABgAGAAUABQAFAAYABwAHAAgACQAJ
AAkACgALAAsACwAMAA0ADgAPABAAEAAQABEAEQARABEAEwAUABQAFAAUABQAFQAVABUA
FQAVABUAFQAVABYAGAAYABgAGAAXABcAFwAXABUAFQAUABQAFgAWABQAEwASABEADwAO
AA0ACwAJAAcABgAFAAUABQADAAMAAgABAAAA//////7/AAAAAP///v/8//3//f/9//3/
/f/8//z//v/+//3//f/9//7//v/9//v/+//7//v//f/+//7//v/+//7///////7//v/+
//7//f/9//3//v8AAAAAAAAAAP7//////////v/+//7//v/+//7//v/+//3//f/9//z/
/v/+//7//v/8//z/+//7//v/+//6//r//P/8//z//P/6//r/+v/4//j/+f/6//v//P/6
//r/+v/6//r/+//7//v///8AAAAAAAD+//7//v////////8AAAAAAgACAAIAAwABAAEA
AgAEAAUABQAFAAQAAwACAAIAAgAEAAIAAQAAAP///v/9//z/9//2//b/9P/z//P/8//z
//X/9f/0//T/8v/y//L/8v/y//L/8v/y//L/8v/y//L/8v/y//L/8v/y//H/7v/r/+v/
7P/w//L/9v/8/wUAEQAgADEAQwBaAG8AfwCMAJYAkAByAEIAEgDr/8j/t/+0/7f/vv/H
/8//1P/a/9//4v/k/+f/6P/q/+v/7f/u/+//8f/y//L/8P/x//H/8v/y//L/8v/y//L/
8v/z//P/8//z//P/8//1//b/9v/3//X/9f/1//X/8//z//P/8//0//X/9//4//X/9P/z
//L/9f/1//X/9f/1//b/9v/2//b/9//3//f/9//4//j/+P/6//v/+//7//n/+v/7//v/
+//7//z//P////////8AAAEAAQACAAMABQAFAAYABwAGAAUABQAFAAcACQALAAwACgAL
AAsACwALAA0ADgAOABAAEAAQABEAEQARABEAEQARABEAEQASABQAFAAUABQAFQAVABUA
FQATABMAEgASABIAEgAQAA8ADgANAAsACgAIAAcABgAFAAQAAwADAAMAAQABAAAA///+
//3//f/8//r/+v/5//j/+v/7//v/+//5//n/+P/4//r/+v/5//n/+f/6//r/+f/3//f/
9//3//j/+v/7//z//P/8//3//f/8//z//P/8//3//f/9//7//P/8//z//P/+////////
/wAAAAAAAAAA/v/+//7//v/////////+//7//v/+//7//v/+//3//f///////v/+//7/
/v/+//7//P/+//7//P/6//z//P/8//z//P/8//z//P/8//3//f/9//3//v/+//7/AAAA
AAAAAQABAAEAAgACAAIAAgACAAMAAQABAAIABAAFAAUABQAEAAQABAAFAAYABAACAAEA
AAD///7//f/8//n/+P/4//b/9f/1//X/9f/1//X/9P/0//T/9P/0//T/8v/y//L/8v/w
//D/8P/w//L/8v/y//L/8v/x/+7/6//t//D/8P/w//T//v8LABkAKAA7AFEAaAB5AIkA
lgCcAIoAXgAoAPr/1f++/7X/uP+7/8T/z//X/9r/3v/j/+b/6P/p/+r/7P/t/+//8P/x
//P/8v/y//L/8//z//T/9P/0//T/9P/0//T/9f/1//X/9f/1//X/9f/2//b/9//3//f/
9//3//f/9//3//f/9//3//j/+P/4//j/+P/4//f/9//3//f/+P/6//v//P/8//3//f/9
//v//P/8//z//P/9//3//f/9//7///////////8AAAAAAwADAAMABAAFAAUABgAHAAUA
BQAGAAcABwAHAAgACQAKAAsADAAMAA4ADwAPAA8ADQAPABAAEAASABIAEgATABMAEwAT
ABMAEwATABMAFAAUABQAFAAUABUAFQAVABUAEwATABIAEgASABIAEAAPAA4ADQALAAoA
CgAJAAgABwAGAAUABQAFAAMAAwACAAEAAAD//////v/8//z/+//6//r/+//7//v/+//7
//r/+v/6//r/+f/5//n/+v/6//n/+f/5//n/+f/5//r/+v/6//r/+v/7//v/+v/6//r/
+v/7//v/+//8//z//P/8//z//P/9//3//f/8//z//P/8//z//P/8//z//f/9//3//P/8
//z//P/8//7//v/9//3//f/9//z//P/8//z//P/8//z//P/8//r/+v/6//r//P/8//z/
/P/+////////////AAAAAAAAAAAAAAAAAQABAAEAAgACAAIAAgACAAMAAwADAAQABgAH
AAcABwAGAAMAAgACAAIAAgAAAP///v/7//r/+f/4//f/9v/2//T/9f/1//X/9f/z//P/
8v/y//L/8v/y//L/9P/0//T/9P/0//T/9P/0//T/9P/0//T/8v/x/+7/7f/v//D/8P/y
//j/AgAPAB8AMABBAFcAbAB/AI8AnACaAHoARgASAOz/z/++/7v/wP/H/87/1f/Z/97/
4v/l/+b/6v/r/+z/7v/t/+//8P/x//H/8v/y//L/8//z//T/8v/y//L/8v/0//T/9f/1
//X/9f/1//X/8//0//T/9f/1//X/9f/1//f/9//3//f/9//3//j/+P/4//j/+P/4//f/
9//3//f/+f/6//r/+v/4//n/+f/5//n/+v/6//r/+P/5//n/+f/7//z//f/9//////8A
AAAA////////AAABAAEAAgADAAMAAwAEAAUABQAFAAYABwAIAAkACgAKAAoACwALAAsA
DQAPABAAEAAQABAAEAARABEAEQARABEAEQARABEAEgASABIAEgASABMAEwATABMAEQAR
ABAAEAAQABAADgANAA4ADQALAAoACAAHAAYABQAEAAMAAwADAAEAAQAAAP///v/9//3/
/P/+//7//f/8//r/+//7//v/+//7//r/+v/6//r/+f/5//n/+v/6//n/+//7//v/+//7
//z//P/8//r/+v/7//v/+v/6//r/+v/7//v/+//8//z//P/8//z//P/9//3//f/+//7/
/v/+//7//v/+//7//f/9//3//P/+//7//v/+//7//v/9//3///////7//v/8//z//P/8
//z//P/8//z//P/8//z//v/+//7//v/+////////////AAAAAAAAAAAAAAAAAQABAAEA
AgACAAIAAgACAAMAAwADAAQABgAJAAkACQAIAAUABAAEAAQABAACAAEAAAABAAAA///+
//v/+v/6//j/9f/1//X/9f/1//X/9P/0//T/9P/0//T/9P/0//T/9P/0//T/9P/0//T/
9P/0//T/8v/x//D/7//v//D/8v/0//b//v8HABUAJAA1AEcAXABxAIMAkACaAJAAaAAw
AAIA4f/K/7//vv/D/8z/1f/b/97/4P/j/+b/6v/t/+7/7v/v//H/8v/z//X/9P/2//T/
9f/1//b/9v/2//b/9v/0//T/9f/1//X/9f/1//X/9//4//j/+f/5//n/+f/5//n/+f/5
//n/+f/5//r/+v/6//r/+v/6//v/+//7//v/+//8//z//P/8//3//f/9//3//v/+//7/
/P/9//3//f///wAAAQABAP////8AAAAA////////AAADAAMABAAFAAUABQAGAAcABwAH
AAgACQAMAA0ADgAOAA4ADwAPAA8ADQAPABAAEAASABIAEgATABEAEQARABEAEQARABEA
EgASABIAEgASABMAEwATABMAEwATABIAEgAQABAADgANAAwACwAJAAgACAAHAAYABQAG
AAUABQAFAAMAAwACAAEAAAD//////v/+//7//f/8//z//f/9//3/+//7//r/+v/8//z/
+//7//n/+v/6//n/+f/5//n/+f/5//r/+v/6//r/+v/7//v/+v/6//r/+v/7//v/+//8
//z//P/8//z//P/9//3//f/+//7//v/+//z//P/8//z//f/9//3//P/+//7//v/+//7/
/v/9//3//f/9//z//P/8//z//P/8//z//P/8//z/+v/6//r/+v/8//z//P/8//7/////
//////8AAAAAAAAAAAAAAAABAAMAAwAEAAQAAgACAAIAAwADAAMABAAGAAcABwAHAAYA
BQAEAAQABAAEAAIAAQAAAP///v/9//z/+f/4//j/9v/z//P/8//z//P/8//y//L/9P/0
//T/9P/0//T/9P/0//b/9v/2//b/9f/0//P/8v/0//H/8P/v/+//8P/w//D/9P/6/wUA
FQAmADcASwBiAHMAfwCOAJQAggBUAB4A9P/V/8L/u/++/8H/yP/P/9X/2v/g/+P/5v/q
/+v/7P/u/+//8f/w//H/8//y//L/8v/z//P/9P/y//L/8v/y//P/9P/2//f/9f/1//X/
9f/z//T/9P/1//f/9//3//f/9//3//f/9//3//f/+P/4//b/9v/2//b/+f/5//n/+f/5
//r/+v/6//r/+//7//v/+f/6//r/+v/8//3//f/9//v//P/9//3//f/9//7//v8BAAEA
AQACAAUABQAGAAcABQAFAAYABwAJAAkACgALAAsACwALAAoACwANAA4ADwAPABEAEgAS
ABIAEgASABMAEwATABMAEwATABMAEwAUABIAEgASABIAFQAVABUAFQAVABUAFAAUABIA
EgAQAA8ADAALAAkACAAKAAkACAAHAAYABQAFAAUAAQABAAAA///+//3//f/8//z//P/7
//r//P/9//3//f/7//v/+v/6//r/+v/5//n/+f/6//r/+f/5//n/+f/5//v//P/8//z/
/v/+///////9//z/+//6//v/+//7//z//f/+////AAD+//////////7//v/+//7//v/+
//7//v/////////+//7//v/+//7//P/8//v/+//5//n/+P/4//n/+v/7//z/+v/6//r/
+v/5//n/+v/6//r/+v/6//j/+P/4//j/+P/5//n/+f/9//7//v/+//z//P/8//3//f/9
//7//v8AAAAAAAABAP////8AAAIAAQABAAEAAAAAAAAAAQACAAIAAAD///7/+//6//n/
+P/1//T/9P/y//H/8f/x//H/7//v/+7/7v/w//D/8P/w/+7/7v/u/+7/7v/u/+7/7v/w
//D/8P/w/+7/7f/q/+n/6f/o/+r/7P/u//T///8LABgAKQA9AFIAawB9AIoAlgCUAHYA
QAAQAOv/yP+z/7D/tf+6/8P/zf/U/9b/2f/c/+D/5f/m/+b/5//p/+r/6//r/+7/7P/q
/+v/6//s/+7/7v/u/+7/7v/u/+//7//x//H/8f/x/+//8P/w//H/8f/x//H/8f/x//H/
8f/x//H/8f/y//L/8P/w//D/8P/x//H/8f/x//P/9P/0//T/8v/z//P/8//z//T/9P/0
//T/9f/1//X/9//4//n/+f/5//n/+v/6//n/+f/5//r/+//7//z//f/9//3//v///wEA
AQACAAMABAAFAAYABgAIAAkACQAJAAkACwAMAAwADAAMAAwADQALAAsACwALAA0ADQAN
AA4ADAAMAAwADAAPAA8ADwAPAA0ADQAMAAwADAAMAAoACQAIAAcABQAEAAYABQAEAAMA
AAD////////9//3//P/7//j/9//3//b/9v/2//X/9P/y//P/8//z//P/8//y//L/8v/y
//H/8f/v//D/8P/v//H/8f/x//H/8f/y//L/8v/y//L/8//z//L/8v/y//L/9f/1//X/
9v/2//b/9v/2//b/9//3//f/9P/0//T/9P/2//b/9v/2//X/9f/1//T/9v/2//b/9v/0
//T/8//z//P/8//y//L/8//0//X/9v/1//T/8//y//P/8v/y//L/8v/y//T/9P/0//T/
8v/z//P/8//1//b/9v/2//b/9v/2//f/+f/5//r/+v/4//j/+P/5//f/9//4//r//f/9
//3//P/9//z//P/8//r/+P/3//b/9//2//X/9P/x//D/8P/u/+3/7f/t/+3/6//r/+r/
6v/s/+z/7P/s/+r/6v/q/+r/6v/q/+r/6v/s/+z/7P/s/+z/6//o/+f/5//o/+j/6v/u
//L/+/8JABgAKQA7AFAAZwB3AIYAlACQAHIAPgAMAOX/xP+z/7D/sf+2/7//yf/K/9D/
1f/c/+D/4f/i/+T/5f/n/+b/6f/p/+r/6v/q/+v/6//s/+r/6v/q/+r/7P/s/+3/7f/t
/+3/7f/t/+3/7v/u/+//7//v/+//7//t/+3/7f/t/+//7//w//D/8P/w//D/8P/x//H/
8f/x//H/8v/y//L/8v/z//P/8//z//T/9P/0//T/9f/1//X/9//4//n/+f/5//n/+v/6
//n/+f/5//r/+//7//z//f/9//3//v////////8AAAEAAgADAAQABAAGAAcABwAHAAcA
CQAKAAoACgAKAAoACwANAA0ADQANAA0ADQANAA4ADgAOAA4ADgAPAA8ADwAPAA8ADwAO
AA4ADgAOAAwACwAMAAsACQAIAAcABQADAAEA/v/9//3//f/7//v/+v/5//r/+f/5//j/
9v/2//X/9P/y//P/8//z//P/8//y//L/9P/0//P/8//z//T/9P/z//P/8//z//P/8//0
//T/9P/y//L/8//z//T/9P/0//T/8//z//P/9P/2//b/9v/2//T/9f/1//X/9v/2//b/
9v/2//b/9v/2//X/9f/1//T/9v/2//b/9v/2//b/9f/1//X/9f/0//T/9v/2//b/9v/2
//b/9v/2//X/9f/0//L/8v/y//L/9P/0//T/9P/2//f/9//3//f/+P/4//j/+P/4//j/
+f/5//n/+v/6//r/+v/6//v/+f/5//r//P/////////+//3//P/8//z//P/6//n/+P/5
//j/9//2//H/8P/w/+7/7//v/+//7//t/+3/7P/s/+7/7v/u/+7/7v/u/+7/7v/u/+7/
7v/u/+z/7P/s/+z/6v/p/+j/5//n/+r/6v/u//L/+v8FABMAIgAzAEcAXgBxAIEAkACY
AIYAWAAgAPb/1/++/7f/vP+//8b/z//T/9T/2P/d/+L/5P/l/+b/5v/l/+f/6P/p/+n/
6v/s/+z/7f/t/+7/7P/s/+z/7P/s/+z/7f/t/+3/7f/t/+3/7f/u/+7/7//v/+//7//v
/+//7//v/+//7//v//D/8P/w//D/8P/w//H/8f/x//H/8f/y//L/8v/0//X/9f/1//X/
9v/2//b/9P/1//X/9f/1//b/9//3//X/9f/2//b/+f/5//n/+v/7//v//P/9//v/+//8
//3/+//7//z//f/+////AAAAAAIAAwADAAMAAwAFAAYABgAEAAQABAAFAAYABwAIAAkA
BwAHAAcACAAIAAgACAAIAAcABwAHAAcABwAHAAYABgAGAAYABAADAAQAAwABAAAA/v/9
//z/+//6//n/+f/5//n/+f/4//f/9v/1//X/9P/y//L/8f/w//D/8f/x//H/8f/x//D/
8P/u/+7/7f/t/+//8P/w/+//7//v/+//7//t/+7/7v/u//D/8P/x//H/8v/y//L/8v/x
//H/8f/y//L/8v/y//L/8P/x//H/8f/y//L/8v/y//L/8v/y//L/8//z//P/8v/y//L/
8v/y//L/8v/x//H/8//z//L/8v/y//L/8v/y//D/8P/w//D/7//z//L/8P/w//D/8P/y
//L/8v/y//L/8//z//P/9f/2//b/9v/2//b/9v/3//f/9//4//j/+P/4//j/+f/5//n/
+v/8//3//f/9//z//f/8//z//P/6//j/9//2//f/9v/1//T/7//u/+7/7P/r/+v/6//r
/+v/6//q/+r/6v/q/+r/6v/q/+r/6v/q/+z/7P/s/+z/7P/s/+z/7P/q/+n/5v/j/+P/
5v/m/+j/7v/4/wMAEQAgADMARwBcAHEAgQCOAJAAeABGABAA6P/L/7j/tf+4/73/xv/P
/9P/1v/Y/9v/4P/i/+X/5v/m/+f/5//o/+f/6f/q/+j/6v/r/+v/7P/s/+z/7P/s/+z/
7P/t/+3/7f/t/+3/7f/t/+7/7v/v/+//7//v/+//7//v/+//7//t/+3/7v/u//D/8P/w
//D/8f/x//H/8f/x//L/8v/y//D/8f/x//H/8//0//T/9P/0//X/9f/1//X/9v/3//f/
+f/5//r/+v/5//n/+f/6//3//f/+/////////wAAAQD/////AAABAAIAAwAEAAQAAgAD
AAMAAwADAAUABgAGAAgACAAIAAkACQAJAAkACQAJAAkACQAKAAgACAAIAAgACQAJAAkA
CQAJAAkACAAIAAoACgAIAAcABgAFAAMAAgACAAEAAAD///7//f/9//3/+//7//r/+f/4
//f/9//2//b/9v/1//T/9P/1//X/9f/1//X/9P/0//T/9P/z//P/8//0//T/8//z//P/
8//z//H/8v/y//L/8v/y//P/8//0//T/9P/0//X/9f/1//b/9v/2//b/9v/0//X/9f/1
//b/9v/2//b/+P/4//j/+P/3//f/9//2//b/9v/2//b/+P/4//f/9//3//f/9v/2//T/
9P/0//T/9P/0//T/9P/z//P/9f/0//L/8v/y//L/9P/0//T/9P/0//X/9f/1//X/9v/2
//b/+P/4//j/+f/5//n/+v/6//r/+v/6//v/+f/5//r//P/////////+//v/+v/6//r/
+v/4//f/9v/1//T/8//y/+//7v/u/+z/6//r/+v/6//p/+n/6P/o/+j/6P/o/+j/6P/o
/+j/6P/q/+r/6v/q/+r/6v/q/+r/6P/n/+b/4//j/+T/5v/o/+r/8v/7/wkAGAAnADkA
TgBjAHMAgACIAHoAUgAcAPD/z/+4/6//sv+3/77/x//N/9D/0v/X/9z/3v/f/+D/4v/j
/+X/5v/n/+f/6P/o/+j/6f/p/+r/6v/q/+r/6v/q/+r/6//r/+v/6//r/+v/6//s/+z/
7f/t/+3/7f/t/+3/7f/t/+3/7f/t/+7/7v/w//D/8P/w/+//7//v/+//7//w//D/8P/w
//H/8f/x//P/9P/0//T/8v/z//P/8//z//T/9f/1//X/9f/2//b/9//3//f/+P/5//n/
+v/7//v/+//8//3//////wAAAQAAAAEAAgACAAIAAwADAAMAAQADAAQABAAEAAQABAAF
AAcABwAHAAcABwAHAAcACAAKAAoACgAKAAkACQAJAAkACwALAAoACgAKAAoACAAHAAYA
BQADAAIAAAD///7//f/8//v/+//7//v/+//6//n/9v/1//X/9P/1//b/9v/2//T/9f/1
//X/8//z//L/8v/0//T/8//z//H/8v/y//H/8f/x//H/8f/x//L/8v/y//L/8v/z//P/
8v/y//L/8v/z//P/8//0//T/9P/0//T/8v/z//P/8//0//T/9P/0//T/9P/0//T/9f/1
//X/9P/y//L/8v/y//L/8v/x//H/8f/x//D/8P/w//D/8P/w//D/8P/w//D/8f/x//H/
8v/w//D/7v/u/+7/7v/v//D/8f/y//L/8//z//P/9P/0//P/8v/y//L/8v/z//P/8//0
//T/9v/2//b/9//3//f/+P/6//v/+//7//r/+f/4//j/+P/2//T/8//y/+//7v/t/+z/
6v/q/+v/6v/n/+f/5//n/+f/5//m/+b/5v/m/+b/5v/m/+b/5v/m/+j/6P/o/+j/5v/m
/+b/5v/i/+H/4P/f/+H/5P/m/+j/7v/6/wcAFQAkADUASwBgAG0AdwB+AHIASgASAOT/
xv+x/6j/q/+w/7n/wv/H/8n/0P/U/9X/2v/e/93/3v/e/+H/4f/i/+X/4//k/+b/5P/l
/+X/5v/m/+b/5v/m/+b/5v/n/+f/5//n/+f/5//l/+b/5v/n/+f/5//n/+f/5//n/+f/
5//l/+X/5v/m/+b/5v/m/+b/5//n/+f/5//n/+j/6P/o/+b/5//n/+f/5//o/+j/6P/q
/+v/6//r/+v/7P/t/+3/7f/t/+7/7v/v/+//7//w/+//7//w//H/8//z//T/9f/1//X/
9v/3//j/+f/6//r/+P/5//n/+f/5//v//P/8//7//v/+/////f/9//3//f/9//3//f/+
//z//P/8//z//f/9//3//f///////v/+//z//P/6//n/+P/3//X/9P/0//P/8v/x//D/
8f/v/w==
         </WaveFormData>
      </LeadData>
   </Waveform>
</RestingECG>
