# Supplementary material for: Detection of Left Atrial Enlargement Using a Convolutional Neural Network-Enabled Electrocardiogram
Source: Front Cardiovasc Med. 2020 Dec 17;7:609976. doi: 10.3389/fcvm.2020.609976 (PMC7773668; doi:10.3389/fcvm.2020.609976)
Supplement: Supplementary file 2 [file Data_Sheet_2.ZIP › normal1/1802010493_9869_0000000K.XML]

<?xml version="1.0" encoding="Windows-1252"?>
<!DOCTYPE RestingECG SYSTEM "restecg.dtd">
<RestingECG>
   <PatientDemographics>
      <PatientID>1802010493</PatientID>
      <PatientAge>74</PatientAge>
      <AgeUnits>Years</AgeUnits>
      <Gender>Female</Gender>
      <PatientLastName>liangcaixin</PatientLastName>
   </PatientDemographics>
   <TestDemographics>
      <DataType>Resting</DataType>
      <Site>1</Site>
      <AcquisitionDevice>MAC55</AcquisitionDevice>
      <Status>Unconfirmed</Status>
      <Priority>Normal</Priority>
      <AcquisitionTime>08:31:25</AcquisitionTime>
      <AcquisitionDate>09-06-2015</AcquisitionDate>
      <CartNumber>1</CartNumber>
      <AcquisitionSoftwareVersion>009C</AcquisitionSoftwareVersion>
      <XMLSourceVersion>MAC5000 v1.0</XMLSourceVersion>
   </TestDemographics>
   <RestingECGMeasurements>
      <VentricularRate>78</VentricularRate>
      <AtrialRate>78</AtrialRate>
      <PRInterval>132</PRInterval>
      <QRSDuration>90</QRSDuration>
      <QTInterval>372</QTInterval>
      <QTCorrected>424</QTCorrected>
      <PAxis>60</PAxis>
      <RAxis>63</RAxis>
      <TAxis>66</TAxis>
      <QRSCount>12</QRSCount>
      <QOnset>212</QOnset>
      <QOffset>257</QOffset>
      <POnset>146</POnset>
      <POffset>188</POffset>
      <TOffset>398</TOffset>
      <ECGSampleBase>500</ECGSampleBase>
      <ECGSampleExponent>0</ECGSampleExponent>
   </RestingECGMeasurements>
   <Diagnosis>
      <Modality>Resting</Modality>
         <StatementCount>2</StatementCount>
         <LabelText>12SL ��ϳ���</LabelText>
      <DiagnosisStatement>
         <StmtFlag>ENDSLINE</StmtFlag>
         <StmtText>�������</StmtText>
      </DiagnosisStatement>
      <DiagnosisStatement>
         <StmtFlag>ENDSLINE</StmtFlag>
         <StmtText>���� ECG</StmtText>
      </DiagnosisStatement>
   </Diagnosis>
   <Waveform>
      <WaveformType>Rhythm</WaveformType>
      <WaveformStartTime>0</WaveformStartTime>
      <NumberofLeads>8</NumberofLeads>
      <SampleType>CONTINUOUS_SAMPLES</SampleType>
      <SampleBase>500</SampleBase>
      <SampleExponent>0</SampleExponent>
      <HighPassFilter>16</HighPassFilter>
      <LowPassFilter>150</LowPassFilter>
      <ACFilter>NONE</ACFilter>
      <LeadData>
         <LeadByteCountTotal>10000</LeadByteCountTotal>
         <LeadTimeOffset>0</LeadTimeOffset>
         <LeadSampleCountTotal>5000</LeadSampleCountTotal>
         <LeadAmplitudeUnitsPerBit>4.88</LeadAmplitudeUnitsPerBit>
         <LeadAmplitudeUnits>��V</LeadAmplitudeUnits>
         <LeadHighLimit>2147483647</LeadHighLimit>
         <LeadLowLimit>268435456</LeadLowLimit>
         <LeadID>I</LeadID>
         <LeadOffsetFirstSample>0</LeadOffsetFirstSample>
         <FirstSampleBaseline>0</FirstSampleBaseline>
         <LeadSampleSize>2</LeadSampleSize>
         <LeadOff>FALSE</LeadOff>
         <BaselineSway>FALSE</BaselineSway>
         <ExcessiveACNoise>FALSE</ExcessiveACNoise>
         <MuscleNoise>FALSE</MuscleNoise>
         <LeadDataCRC32>533486947</LeadDataCRC32>
         <WaveFormData>
0v/S/9L/0v/Y/97/5P/q/+z/7v/w//L/9P/0//T/9P/y//L/8v/y//D/8P/w//D/8f/y
//P/9P/0//T/9P/0//T/9P/0//T/9P/0//T/9P/2//b/9v/2//b/9v/2//b/9v/2//b/
9v/2//b/9v/2//b/9v/2//b/+P/4//j/+P/2//b/9v/2//n/+v/7//z/+v/6//r/+v/7
//z//f/+//7//v/+//7/AAAAAAAAAAACAAIAAgACAAMABAAFAAYACAAIAAgACAAIAAgA
CAAIAAYABgAGAAYABgAGAAYABgAGAAYABgAGAAYABgAGAAYABAAEAAQABAADAAIAAQAA
AAAAAAAAAAAA/f/8//v/+v/8//z//P/8//v/+v/5//j/9v/2//b/9v/4//j/+P/4//j/
+P/4//j/9v/2//b/9v/4//j/+P/4//b/9v/2//b/+P/4//j/+P/2//b/9v/2//j/+P/4
//j/+P/4//j/+P/4//j/+P/4//r/+v/6//r/+P/4//j/+P/6//r/+v/6//r/+v/6//r/
+P/4//j/+P/6//r/+v/6//r/+v/6//r/+v/6//r/+v/4//j/+P/4//n/+v/7//z/+v/6
//r/+v/4//j/+P/4//r/+v/6//r/+v/6//r/+v/6//r/+v/6//z//P/8//z//P/8//z/
/P/6//r/+v/6//r/+v/6//r/+P/4//j/+P/5//r/+//8//r/+v/6//r/+v/6//r/+v/4
//j/+P/4//n/+v/7//z//P/8//z//P/6//r/+v/6//z//P/8//z//f///wAAAQABAAIA
AgACAAAAAQABAAIABAAFAAcABwAJAAsACwANAA8AEQASABIADwAOAAwACwAHAAYAAwAC
AAMAAAD//////v/8//r/+v/8//3//f/9//z/+//7//v/+f/5//n/9//3//j/+P/2//b/
9v/2//b/9v/2//b/9v/2//j/+v/6//z//v8AAAQABQAJABcAKQA5AE0AYQBxAHsAeQBu
AF0ASgAwAA0A7//g/9P/yP/K/9n/4v/m/+z/9P/4//n/9v/3//X/9f/z//X/9//1//T/
8v/1//j/9v/2//b/9v/0//T/9P/0//X/9f/1//X/8//0//T/9P/1//f/+P/5//n/+f/5
//n/+f/6//v/+//5//n/+f/6//z//P/8//z//P/8//z//P/6//r/+//9//3//f/9//z/
/f///wEAAgAAAAAAAAAAAAEAAQABAAIAAQABAAIAAgAEAAQABgAHAAoACgAKAAoACgAL
AAsACwAMAA0ADQAPABEAEQAQABAADgANAA0ADgAMAAwACgAKAAoACgAKAAoACwAMAA0A
DgANAAsACQAIAAcABwAFAAUAAwABAAEAAAACAAEAAQABAAEAAQD///7/AAD///7//v/9
//3/+//7//v/+//7//z//P/8//z//P/8//v/+//7//3//f/9//3/+//7//z//P/5//n/
+f/5//r/+//8//3/+//7//v//P/8//z//P/8//z//P/8//z////9//3//f//////////
//3//f/9//7//P/7//v//P/9//7///8AAP///v/9//z//P/9////AAAAAAAAAAAAAP7/
/v///////f/9//3//f/+//7//v/////////+//7//P/9//3//f/9//3//f/9//3//f/9
//3////+//7//v/9//3//f/9//z//P/8//z//v/+//7//v/////////+//7//v/+//7/
/P/8//z//P/+//7//v/+//z//v/8//z//P/8//7//v/+//7//P/8//z//P/8//3//f/9
/wEAAgACAAIAAAABAAEAAgAEAAUABwAHAAUABwAHAAkADQAPABAAEAASABIAEQARAA0A
DAAJAAgABgACAAAA///8//r/+P/4//n/+//8//3//P/7//v/+//5//n/+f/3//f/+P/4
//b/9v/2//b/9v/2//b/9v/2//b/+v/8//z//P/8/wAABAAHAA0AFQAfAC8ARQBbAG0A
dwB3AG4AXwBQADYAEQDv/+D/0//I/8j/1f/e/+L/6P/w//b/+f/4//f/9//3//f/+f/3
//X/9P/0//H/9v/4//j/+P/4//b/9v/2//b/9//3//f/9//3//j/+P/4//j/+f/5//n/
9//3//f/9//4//r//P/9//v/+//7//z//v/+//7//v/9//z/+//6//v//P/+/wEA////
/////v8AAAEAAgACAAIAAgACAAIAAwADAAMABAADAAMABAAEAAYABgAIAAkADAAMAAwA
DAAOAA8ADwAPAA4ADwAPABEADwAPAA4ADgAQAA8ADwAQABAAEAAOAA4ADgAOAA4ADgAM
AAwADAAMAAoACQAIAAgACQAJAAcABwAHAAUABQAEAAQAAwADAAMAAgABAP7//P//////
//8AAAEAAQD//////f/9//3//v/+//7//v/+//z/+//7//v//f/9//3//f/9//3//v/+
//3//f/9//3////////////9//3//f/+//7//v/+//7//v/+//7//v8BAP///////wEA
AQABAAEAAQABAAEAAgAAAP////8AAAIAAgACAAIAAAAAAAAAAAD/////AAAAAP7//v/+
//7/AAAAAAEAAQD///////////7//v/+////AQABAAAAAAD+////////////////////
/f/9//3//f/+//7///8AAP///////////v/+//7//v8AAAAAAAAAAP////////7//P/8
//z//P/8//z//P/8//7//v/+//7//P/8//j/+f/6//v//P/8//z//P/8//r/+v/6//r/
+//9//7//////wAAAAAAAAAAAQABAAIAAgADAAUABQAFAAcABwAJAAkACwAMAAwADgAO
AA0ADQAJAAgABQAEAAEA/v/9//3/+v/4//b/9v/0//X/9f/1//b/9f/1//X/9f/1//X/
8//z//T/9P/y//L/8v/y//L/8v/y//L/8v/y//L/8v/0//j/+v/8//7/AwAHAA8AGwAt
AEEAVwBpAHMAcwBoAFUARAAqAAMA4//a/9H/wv++/83/2v/g/+T/7P/y//X/9P/z//P/
8f/v//H/8f/x//D/8v/z//L/8P/w//D/8P/y//L/8v/y//P/8//z//P/8//0//T/9P/0
//X/9f/1//P/8//z//P/9P/2//j/+f/5//n/+f/6//r/+v/6//r/+v/6//r/+v/8//z/
/f////3//f/9//z//v///wAAAAD+//7//v/+/wEAAQABAAIAAQABAAIAAgAEAAQABgAH
AAYABgAGAAYACQALAAwADQAMAA0ADQAPAA0ADQAMAAwADAALAAsADAAOAA4ADAAMAAoA
CgAKAAoACQAKAAsADAAKAAkACAAIAAkACQAHAAcABwAFAAUABAAEAAMAAwADAAEAAQD/
//7/AAD///7//v///////f/9//v/+//7//z//P/8//z//P/+//3//f/9//v/+//7//v/
+//7//z//P/7//v/+//7//3//f/9//3/////////AAD///7//f/8//7//v/+//7/AQD/
///////9//3//f/9/////////wAAAgABAAEAAgABAAAA///+/wAAAAAAAAAA/f/9//7/
/v8AAAAAAAAAAP7//v/////////////////8//z//P/9//3//f/8//z//P/9//3//f/9
//3//f/9//3//f/9//3//f/8//z//P/9//3//f/9//z//P/8//z//P/8//z//P/9//3/
/f/8//7//v/+//7//P/8//z//P/8//z//P/8//z//P/+//z//P/8//z//f/+////AAD+
//7//v/+/wAAAQABAAEAAQACAAIAAgABAAEAAAAAAAMABQAIAAkACQALAAsADQAPABEA
EgASABIAEgARABEADQAMAAkACAAHAAQAAwADAP7//P/6//r/+v/7//v/+//8//v/+//7
//n/+f/5//f/+f/6//r/+P/6//r/+v/6//j/+P/4//j/9v/4//r/+v/8/wAAAgACAAkA
DwAXACMANQBJAF0AbwB1AHMAaABXAEIAJAD//+P/2P/P/8j/yP/T/97/4v/q//L/+P/5
//j/9f/1//f/9//3//f/9//y//L/9f/2//T/9P/0//T/9v/2//b/9v/1//X/9f/1//f/
+P/4//j/+P/5//n/+f/5//n/+f/5//f/+P/5//n/+//7//v//P/6//r/+v/6//z//P/8
//z/+v/6//v//f/9//3//f/8//z//f/+//7//v/+//7//v8BAAEAAQACAAEAAQACAAIA
BAAEAAYABwAGAAYABgAGAAoACwALAAsACgALAAsADQALAAsACgAKAAwACwALAAwACgAK
AAgACAAIAAgACAAIAAYABgAGAAYABgAFAAQABAAFAAUAAwADAAEA//////7//v/9//3/
/f///////f/8//z/+//6//r/+//7//n/+f/3//f/9//4//j/+P/4//j/+v/5//n/+f/5
//n/+f/5//f/9//4//j/+f/5//n/+f/3//f/9//3//f/9//3//j/+f/6//v//P/7//r/
+f/4//n/9//3//f/+P/5//r/+//9//3//f/+//3/+//6//r/+v/6//r/+v/6//r/+v/6
//n/+f/6//r//P/8//z//P/6//r/+//7//n/+f/5//n/+P/4//j/+f/7//v/+v/6//j/
+f/5//n/9//3//f/9//5//n/+f/5//f/9v/2//b/9//3//f/9//4//j/+P/4//r/+v/6
//r/+f/5//n/+P/2//b/9v/2//f/+P/5//r/+P/4//j/+P/2//b/9v/2//j/+P/4//j/
+P/4//j/+P/4//n/+f/5//n/+v/6//r/+//9//7/AAD/////AAD///3//////wEAAwAF
AAYABgAHAAgACAAJAAcABgADAAIA///8//v/+//5//j/9//4//b/9//3//f/9P/z//P/
8//1//X/9f/z//H/8v/y//D/8v/y//L/8v/w//D/8P/w//L/7v/y//b/+P/8//7//v8B
AAcADwAVACEANQBHAFkAZQBnAGQAVQBEADQAFQDx/9r/0f/G/77/xf/Q/9b/2v/g/+T/
6f/q/+n/6//t/+3/7f/t/+3/7v/u/+//8v/0//T/9P/0//L/8v/y//L/8//z//P/8//z
//T/9P/0//T/9f/1//X/9f/1//X/9f/3//j/+f/5//f/9//3//j/9v/2//b/9v/3//j/
+f/6//j/+P/5//v/+//7//v/+v/8//3//v/+//7//v/+//7/////////AAABAAEAAgAC
AAAAAAACAAMABQAGAAcACAAIAAkACQAJAAoACwALAA0ACwALAAoACgAMAAsACwAMAA4A
DgAMAAwACgAKAAoACgAGAAYABgAGAAgABwAGAAYACQAJAAcABwAHAAUABQAEAAMAAQAA
AP//AQABAP///v/8//v/+v/6//3//f/7//v/+//7//v//P/7//r/+f/4//n/+f/6//v/
+//7//v/+//6//n/+f/4//n/+f/5//n/+//7//v/+//7//v/+//8//z//P/8//z/+v/6
//r/+v////3//f/9//3//f/9//3/+//7//v//P/+//3//f/+/wAAAAAAAAAA/v/+//7/
/v/9//3//v/+//7//v/+//7//P/8//3//f/9//3//f/9//3//v///wEAAAD///3//P/8
//3//f/9//3//f/9//3//f/9//3//f/9//z//P/8//v/+//7//v//P/8//z//P/8//z/
/P/8//v/+//7//r//P/8//z//P/6//r/+v/6//z//P/8//z//v/+//z//P/8//z//P/6
//r/+v/6//z//P/8//z//v///////////wAAAAAAAAAAAQABAAIAAAABAAMAAwADAAUA
BQAHAAsADQAOAA4ADgAOAA0ADQANAAwACQAIAAUAAgABAAEAAAD+//z//P/6//v/+//7
//z/+//7//v/+v/5//j/9f/3//j/+P/2//b/9v/2//b/9P/0//T/9P/2//r/9v/2//r/
/v8CAAIABQALABMAHwAxAEUAXQBvAHcAdQBuAF8ATgA0AA8A7//c/9H/yv/O/93/5P/i
/+j/9P/6//f/9v/1//X/9//3//X/8//x//T/9v/1//T/9P/0//T/9P/2//b/9v/2//f/
9//3//f/9//4//j/+P/3//f/9v/1//b/9//4//n/+f/6//v/+//5//n/+f/6//r/+v/6
//r/+P/4//j/+P/5//r//P////////////7//v///wAAAAD+//7//v/+/wEAAQABAAIA
AwADAAQABAAEAAQABgAHAAYABgAGAAYACgALAAsACwAMAA0ADQAPAA8ADwAOAA4ADAAL
AAsADAAOAA4ADAAMAAoACgAKAAoACgAKAAoACgAIAAcABgAGAAcABwAFAAUABgAFAAYA
BgAEAAMAAwADAAEAAQD///7/AAD///7//v///////f/9//3//f/9//7//P/8//z//P/+
//3//f/9//3//f/9//3//f/9//7//v/7//v/+//7//v/+//7//v//f/9//3//v/8//z/
/P/8//z//P/8//z////9//3//f/7//v/+//7//3//f/9//7//v/9//3//v/+//7//v/+
//7//v/+//7//////wAAAAD+//7//v/+//7//v/////////////////8//z//P/9//3/
/f/8//z//v/////////9//3//f/9///////////////+//7//v/9//3//f/9//z//P/8
//z//P/8//z//P/9//3//f/8//z//P/8//z//v/+//7//v/+//7//v/+//7//P/6//z/
/v/+//7//v/+//7//v/+//7//v/+//7//P/9//3//f8AAAIAAwAEAAYABwAHAAgABwAH
AAgABwAHAAkACQALAA0ADwAQABAAEQASABIAEwAQAA4ACgAIAAkABgAFAAUAAQD+//v/
+v/7//3//v////3/+//6//n/+v/7//z/+//5//r/+v/4//j/+P/4//j/+P/4//j/+P/4
//r/+v/6//7/AAACAAQABwAPABsAKQA7AFEAZQBxAHkAdwBqAFsASAAoAAMA6//g/9X/
zP/Q/9v/4P/i/+z/+P/6//n/+v/5//f/9f/z//X/9f/1//T/9P/5//r/+f/4//f/9v/2
//b/9v/2//n/+f/5//n/9//4//j/+P/4//n/+f/5//f/9//3//f/+f/6//v/+//9//3/
/f/+//3//P/7//r//P/8//z//P/8//z//f////////////7///8BAAMABAACAAIAAgAC
AAEAAQABAAIABQAFAAYABgAIAAgACgALAAoACgAKAAoADAANAA0ADQAOAA8ADwARABEA
EQAQABAAEAAPAA8AEAASABIAEAAQAA4ADgAOAA4ADgAOAA4ADgAMAAsACgAKAAsACwAJ
AAkACQAHAAcABgAGAAUABQAFAAUABQADAAIAAgABAAAAAAD//////f/9/////////wAA
AAAAAAAAAAAAAP///////////////////////wAAAAD9//3//f/9//3//f/9//3/+//7
//v//P///wAAAQACAAAAAAAAAAAAAQD//////////////////////////wAAAAD/////
AAAAAAAAAAAAAAIAAgACAAIAAQABAAIAAgAAAAAAAAAAAAAAAAABAAEAAQABAAEAAQAC
AAIAAgADAAEAAQAAAAAAAAABAAEAAQABAAEAAQABAP//////////AQAAAAAAAAABAAEA
AQABAAAAAAAAAAAA/v/+//7//v8BAAEAAQAAAAAAAAAAAAAAAAAAAAAAAAD+//7//v/+
/wIAAgAAAAAAAAAAAAIAAgACAAIAAgACAAIAAgAEAAUABQAFAAUABgAGAAYABgAHAAcA
CAAKAAsADQANAA0ADwAPABEAEQATABQAFAAUABQAEwATAA8ADgALAAoACwAIAAcABwAE
AAIAAAAAAP7/////////AAD///////8BAAEAAQD///3//v/+//z//P/8//z//P/8//z/
/P/8//7/AAAAAAAAAgAGAAgACgAPABUAHwAvAEMAWQBpAHcAgQB/AHAAXwBMACgAAQDr
/+D/1f/M/9D/2//k/+z/8v/2//z/AQAAAP3/+f/5//v//f/7//v//P/6//v//P/6//r/
+v/6//r/+v/6//r//f/9//3//f/9//7//v/+//z//f/9//3/+//7//v/+//9//7/////
/////////wAAAAAAAAAAAAACAAIAAgACAAAAAAABAAMAAQABAAEAAAAAAAEAAgACAAMA
BAAFAAYABQAFAAUABgAFAAUABgAGAAQABAAGAAcACQAKAAsADAAQABEAEQARABEAEQAQ
ABEAEgATABMAFAASABEAEQASABIAEgAQABAADgAOAA4ADgAMAAwADAAMAAwACwAKAAoA
CwALAAkACQALAAkACQAIAAcABQAEAAMABQAFAAMAAgAEAAMAAgACAAEAAQD/////////
////AAAAAAAAAAAAAAAA/////////f/9//3//f/9//3//v/+//v/+//7//v//f/9//3/
/f////////8AAAAAAAAAAAAAAAAAAAAAAAADAAEAAQABAP//////////////////AAAC
AAEAAQACAAAAAAAAAAAAAgACAAIAAgAAAP/////+/wAAAAAAAAAAAgACAAMAAwADAAMA
AwADAAAAAAAAAAEAAQABAAAAAAD+/////////wEAAQABAAEA//////////8BAAAAAAAA
AP///////////v/+//7//v///wAAAQACAAEAAQABAAAAAAAAAAAAAAD+//7//v/+/wAA
AAD+//7//v/+//7//v/+//7/AAAAAAAAAAD+////////////AAAAAAAAAQADAAQABgAE
AAUABwAHAAcACQAJAAsACwANAA4ADgAQABAADwAPAA0ADAAJAAgABQACAAEAAQAAAP7/
/P/8//7//////////P/7//v/+//7//v/+//5//v//P/8//r/+P/4//j/+P/2//b/9v/2
//7//P/6//7/AgACAAQABgAHAAsAEQAXACEAMQBHAFkAZwBrAGYAWQBKADoAHQD7/+T/
2f/O/8b/yf/U/9z/4P/k/+j/7//w/+//7//v//H/9//7//f/9P/2//n/+v/4//j/+P/4
//j/+P/4//j/+f/5//n/+f/7//z//P/8//v/+//6//n/+//7//v/+//7//z//f/9//3/
/f/9//7//P/8//z//P/+//7//v/+//z//P/9////AQABAAEAAAD+////AAAAAAIAAgAC
AAIAAwADAAMABAAFAAUABgAGAAQABAAGAAcACgAKAAoACgAKAAsACwALAAwADQANAA8A
EQARABAAEAAOAA0ADQAOABAAEAAOAA4ADAAMAAwADAAMAAwADAAMAAsACQAHAAYACAAJ
AAgACQAIAAUABAACAAQAAwADAAMAAwADAAEAAAD+//3//P/8//7////+/////v/9//z/
/P/+//7//v/+//7//f/9//3/+//7//v/+//7//v//P/8//3//f/9//3//f/9//3//f/9
//3//f/+//7//v/+//7//P/8//z//P8AAP//AAABAP//////////////////AAAAAP//
//8AAAAAAAAAAAAAAAAAAAAAAAD/////AAAAAAAAAAAAAAAAAAAAAAEAAQD/////////
//7//v/+////AQABAAAAAAD+/////////wEAAQABAAEA//////////////7//v/+/wEA
AQABAAEA/v/+//7//v8AAAAAAAAAAP////////7//P/8//z//P/+//7//v/+/wIAAgAE
AAAA/v/+//7//v/+//7//v/+//7//v/+//7/AAABAAEAAQABAAIAAgACAAAAAQABAAIA
AgADAAUABQAFAAcABwAJAAoACwALAAoACwAMAAwADQALAAoABwAGAAYABAAEAAUABAAC
AAAAAAD//////v/9//z/+//7//v//f/9//3/+//9//7//v/8//7//v/+//7/+//6//n/
+P/6//z//v/+//7/AAAGAAgABQADAAsAEQAZACUAMQA/AFMAXQBcAFMARgA8ADEAGQD8
/+n/3P/W/9P/0v/Y/+L/6P/o/+v/8P/1//f/8//x//P/+//7//T/9P/9//7//f/8//v/
+v/8//z//P/8//v/+//7//v//P/+////AAD+//////////////////////8AAAEAAQD/
//////8AAAIAAgACAAIAAgACAAIAAgACAAIAAwAFAAMAAwADAAIABAAFAAYABgAEAAQA
BAAEAAUABQAFAAYABwAHAAgACAAIAAgACgALAAoACgAKAAoADgAPAA8ADwAQABEAEQAT
ABMAEwASABIAEgARABEAEgASABIAEAAQABIAEgASABIAEAAQABAAEAASABEAEAAQAA8A
DwANAA0ADQALAAsACgAIAAcABwAHAAkACQAHAAYACAAHAAYABgAFAAUAAwADAAUABQAF
AAYABAAEAAQABAAEAAMAAwADAAMAAwADAAMAAwADAAQABAAFAAUABQAFAAUABQAFAAUA
AwADAAMABAAEAAQABAAEAAQABAAEAAQACQAHAAcABwAFAAUABQAFAAUABQAFAAYABgAF
AAUABgAGAAYABgAGAAQABAAEAAQABQAFAAYABgAEAAQABAAEAAIAAgADAAMAAQABAAEA
AQACAAIAAgADAAEAAQAAAAAAAgADAAMAAwADAAMAAwADAAEAAQABAAEA///+//7//v8B
AAEAAQABAAAAAAAAAAAAAgACAAIAAgABAAEAAQAAAAAAAAAAAAAAAAAAAAAAAAACAAIA
AgACAAIAAgACAAIAAQAAAAIAAgACAAIAAAAAAAAAAAACAAIAAgACAAIAAwADAAMABQAG
AAYABgAEAAUABQAGAAQABQAHAAcACQALAAsADQAPABEAEgASABIAEgARABEAEQAQAA0A
DAAJAAYABQAFAAQAAgAAAAAAAgADAAMAAwACAAEAAQABAAEAAQABAP///f/+//7//P/9
//7///8AAAAAAAAAAAAAAAD+//7//v8AAAIABAAGAAsADwATABUAHQAvAEMAUwBhAGcA
ZABdAFIARAA1ABsA/v/t/+b/2v/V/9z/6P/u//D/9v/7//z/+//7////AQABAP////8C
AAIA///+//7//v/+//7/AAAAAAAAAAD/////////////AAAAAAAAAAABAAEAAQD/////
////////AAABAAEAAwADAAMABAAEAAQABAAEAAQABAAEAAQABAAEAAUABwAHAAcABwAG
AAYABwAIAAgABgAGAAYABgAJAAkACQAKAAkACQAKAAoACAAIAAoACwAOAA4ADgAOABAA
EQARABEAEQARABAAEQASABMAEwAUABQAEwATABQAFgAWABQAFAASABIAEgASABIAEgAS
ABIAEAAPAA4ADgAPAA8ADQANAA8ADQANAAwADAALAAsACwALAAsACQAIAAgABwAGAAYA
BwAHAAUABQAHAAcABwAIAAYABgAGAAYABgAFAAUABQAFAAUABQAFAAcABwAIAAgABQAF
AAUABQAFAAUABQAFAAUABQAFAAYABgAGAAYABgAIAAgACAAIAAkABwAHAAcABwAHAAcA
BwAHAAcABwAIAAgABwAHAAgACAAIAAgACAAKAAoACgAKAAcABwAIAAgACAAIAAgACAAK
AAoACwALAAcABwAHAAcACAAIAAgACQAHAAcABgAGAAgACQAJAAkACQAJAAkACQAHAAcA
BwAHAAcABgAGAAYACAAJAAoACwAIAAgACAAIAAgACAAIAAgACwALAAsACgAIAAgACAAI
AAoACgAKAAoACAAIAAgACAAIAAgACAAIAAcABwAJAAkACwAKAAoACwANAAwACgAKAAoA
CgAKAAoACgAKAAoACgAKAAoACgALAAsACwAPABAAEAAQABAAEQARABIAEgATABUAFQAT
ABUAFQAXABkAGwAcABwAHAAcABsAGwAZABgAFQAUABQAEgASABMADgAMAAoACgAKAAsA
CwALAAoACQAJAAkACQAJAAkABwAHAAgACAAGAAYABgAGAAYABAAEAAQABAAIAAoACAAK
AAwAEAAQABIAEwAXAB8AKwA5AE0AYQBzAH0AgQB8AG8AYgBOADEADQD4/+3/5v/i/+f/
9P/8/wAABAAKAAsACgAHAAcABwAHAAkABwAHAAgACAAHAAYABgAGAAYABgAIAAgACAAI
AAkACQAJAAkACwAMAAwADAAMAA0ADQANAAsACwALAAsACwAMAA0ADQANAA0ADQAOAA4A
DgAOAA4ADgAOAA4ADgAQABAAEQATABEAEQARABAAEAARABIAEgAUABQAFAAUABUAFQAV
ABYAFQAVABYAFgAYABgAGgAbABsAGgAZABgAHAAdAB0AHQAfACEAIgAlACMAIwAiACIA
IgAhACEAIgAiACIAIAAgACIAIgAiACIAIAAgACAAIAAgAB8AHgAeAB8AHwAdAB0AHwAd
AB0AHAAcABsAGwAbABkAGQAXABYAFwAXABcAGAAZABkAFwAXABcAFwAXABgAFgAWABYA
FgAUABMAEwATABUAFQAVABUAFQAVABYAFgAXABcAFwAXABcAFwAXABcAFwAXABcAGAAW
ABYAFgAWABYAFgAWABYAGwAZABkAGQAbABsAGwAbABsAGwAbABwAHAAbABsAHAAaABoA
GgAaABwAHAAcABwAGwAbABwAHAAcABwAHAAcABwAHAAdAB0AGwAbABsAGwAcABwAHAAd
AB0AHQAcABwAGgAbABsAGwAdAB0AHQAdAB4AHwAgACEAHwAeAB4AHgAfAB8AHwAfAB4A
HgAeAB4AHwAgACEAIgAhACEAIQAgACAAIAAgACAAIAAgACAAIAAiACIAIgAiACIAIgAi
ACIAIQAhACMAIwAhACAAIAAhACMAIwAjACMAIwAjACUAJQAjACQAJAAkACYAJwAoACgA
JgApACkAKQApACoALAAtAC0ALQAvAC8AMQAxADAALgAvADIANQA3ADYAOAA5ADgANgA1
ADQANQAzADIAMAAuACwAKgApACgAJwAmACYAJgAmACYAJgAmACYAJgAmACYAJgAmACYA
JgAmAA==
         </WaveFormData>
      </LeadData>
      <LeadData>
         <LeadByteCountTotal>10000</LeadByteCountTotal>
         <LeadTimeOffset>0</LeadTimeOffset>
         <LeadSampleCountTotal>5000</LeadSampleCountTotal>
         <LeadAmplitudeUnitsPerBit>4.88</LeadAmplitudeUnitsPerBit>
         <LeadAmplitudeUnits>��V</LeadAmplitudeUnits>
         <LeadHighLimit>2147483647</LeadHighLimit>
         <LeadLowLimit>268435456</LeadLowLimit>
         <LeadID>II</LeadID>
         <LeadOffsetFirstSample>0</LeadOffsetFirstSample>
         <FirstSampleBaseline>0</FirstSampleBaseline>
         <LeadSampleSize>2</LeadSampleSize>
         <LeadOff>FALSE</LeadOff>
         <BaselineSway>FALSE</BaselineSway>
         <ExcessiveACNoise>FALSE</ExcessiveACNoise>
         <MuscleNoise>FALSE</MuscleNoise>
         <LeadDataCRC32>1607591835</LeadDataCRC32>
         <WaveFormData>
7P/s/+z/7P/p/+j/5//m/+n/7P/v//L/9f/2//f/+P/3//b/9f/0//L/8v/y//L/9P/0
//T/9P/0//T/9P/0//T/9P/0//T/9P/0//T/9P/2//b/9v/2//f/+P/5//r/+f/4//f/
9v/4//j/+P/4//r/+v/6//r//P/8//z//P/8//z//P/8////AAABAAIAAgACAAIAAgAF
AAYABwAIAAoACgAKAAoADQAOAA8AEAATABQAFQAWABkAGgAbABwAHwAgACEAIgAkACQA
JAAkACQAJAAkACQAJQAmACcAKAAnACYAJQAkACYAJgAmACYAJAAkACQAJAAhACAAHwAe
AB0AHAAbABoAFgAUABIAEAAPAA4ADQAMAAkACAAHAAYAAwACAAEAAAD+//7//v/+//7/
/v/+//7//P/8//z//P/6//r/+v/6//r/+v/6//r/+v/6//r/+v/4//j/+P/4//r/+v/6
//r/+v/6//r/+v/8//z//P/8//7//v/+//7//P/8//z//P/9//7///8AAP7//v/+//7/
/v/+//7//v/+//7//v/+//z//P/8//z//P/8//z//P/6//r/+v/6//z//P/8//z/+//6
//n/+P/2//b/9v/2//j/+P/4//j/+P/4//j/+P/4//j/+P/4//b/9v/2//b/9v/2//b/
9v/2//b/9v/2//T/9P/0//T/8v/y//L/8v/0//T/9P/0//L/8v/y//L/8v/y//L/8v/w
//D/8P/w//H/8v/z//T/9P/0//T/9P/0//X/9f/1//f/+f/7//3///8BAAIABAAGAAkA
CgAMAA0ADgANAAsACgANABAAFAARABEAEAAPABAAEAAQABAADQAKAAUAAwACAP//AAAD
AAEA+//2//P/8P/t/+r/5//q/+v/7P/t/+v/6//r/+v/6f/p/+f/5//n/+f/5//m/+b/
5v/m/+b/5f/l/+X/5f/l/+f/5f/j/+T/5v/q/+v/6f/s//T/BAAcADoAWwB0AIUAlgCm
AK0AlABkAEMANwAkAAkA8P/j/+D/4f/c/9z/4f/n/+r/6f/p/+v/6v/o/+r/6v/q/+j/
5v/m/+r/5//n/+f/5//l/+X/5f/l/+X/5v/m/+b/5v/n/+f/5//o/+n/6v/r/+n/6f/q
/+r/7P/s/+3/7v/t/+3/7f/t/+//7//w//D/8P/w//D/8f/w/+//8P/w//L/8v/y//T/
9//3//f/9//4//n/+f/7//r/+//8//z//P/9////AAABAAMABQAJAAsADAANAA8AEQAT
ABMAFAAWABcAGAAaABoAGgAaABoAHAAcABwAHAAbABsAGwAZABcAFwAXABcAGAAaABsA
HAAXABYAFgAWABQAEgAPAA0ADQALAAkACQAKAAgABgAFAAIAAQD+//z/+v/3//f/9//4
//f/9v/1//T/8//z//P/8//z//L/8v/w//D/8P/v//H/8f/x//H/8f/y//L/8v/y//H/
8f/x//L/8v/y//L/8v/z//T/9P/2//X/8//w//L/8v/z//T/9f/1//T/9P/1//X/9f/1
//X/9f/1//X/8//z//P/8//0//X/9v/4//f/9f/0//P/8//z//T/9f/2//f/9//3//X/
9f/0//T/8v/y//L/8v/x//H/8f/x//H/8f/x//H/7//v/+//7//x//H/8f/x//H/8f/v
/+//8f/y//L/8v/x//D/7//u/+z/7P/s/+3/7//v/+//7//x//H/8v/y/+7/7v/v/+//
7//u/+7/7//w//D/8P/v//H/8P/u/+7/7v/u//D/8f/x//H/8f/x//H/8f/0//f/+f/8
//7/AQACAAQABQAGAAUAAwACAAUACAAMAAoACQAHAAUABQAGAAcACAAKAAgABAADAP//
+//7//3/+//3//T/8//w/+3/6v/n/+j/6f/q/+v/6f/p/+n/6f/n/+f/5f/l/+f/5//n
/+b/5v/m/+b/5v/l/+X/5f/l/+P/5f/n/+X/5P/m/+j/7f/t//D/9P/8/wwAKgBLAGQA
cwCEAJgApQCcAHIARwA3AC4AFwD8/+v/5v/h/9z/2v/d/+H/5v/n/+n/6f/q/+r/6v/o
/+b/6P/m/+T/6P/o/+n/6v/r/+r/6f/o/+f/6f/q/+r/6v/o/+n/6f/p/+v/6//r/+v/
6//r/+z/7P/u/+7/7//w/+//7//v/+//8f/x//L/8v/x//D/7//v//D/8f/0//b/9v/2
//b/+P/5//n/+f/5//r/+//7//3//P/9//7//v8AAAEAAwAEAAYABwAIAAsADQAOAA8A
EQATABUAFQAWABgAGQAaABwAHQAcABsAGgAcABwAHAAcAB0AHQAdABsAHQAdAB0AHQAc
ABwAGwAaABkAGAAYABgAGAAWABMAEQATABEADwAPAA4ADAAKAAkABgAFAAIAAAABAP//
AAABAP7//f/8//v/+P/3//f/9//5//n/+P/4//b/9v/2//X/9//3//f/9//3//j/+P/4
//j/9//3//f/+v/6//r/+v/4//n/+v/6//v/+//6//j/+P/4//n/+v/7//v/+v/6//v/
+//7//v/+//7//v/+//5//n/+f/5//v/+//7//z//P/7//v/+//8//v/+//7//n/+f/4
//f/+P/5//n/+v/2//b/9v/2//f/9//3//f/+f/5//n/+f/5//n/+f/5//f/9//3//f/
9//3//X/9f/3//j/+P/4//b/9v/2//b/9P/0//T/9f/1//X/9f/1//X/9f/2//b/9P/0
//X/9f/1//T/9P/1//T/9P/0//P/8//z//L/8//0//X/9v/2//f/9//3//X/9f/1//X/
+P/7//3/AAABAAUABwAKAAsADAALAAkACQALAA0AEAAOAA8ADwAPAAwADAAMAAwADAAK
AAYABQAFAAEAAQADAAMA///8//v/+v/3//T/8f/w/+//7v/t/+3/7f/t/+3/7//v/+3/
7f/t/+3/7f/s/+r/6v/q/+r/6//r/+v/6//r/+n/5//n/+r/7P/w//H/8//0//b//v8S
ADAAUwBsAHkAiACcAKcAmABuAEkAPQA0AB8AAADr/+j/6f/k/+D/3//j/+j/7f/t/+3/
7P/s/+z/7v/u/+z/7v/w/+7/6//r/+v/6//t/+3/7f/t/+3/7v/u/+7/7P/t/+3/7f/v
/+//7//v/+3/7f/u/+7/7v/u/+//8P/z//P/8//z//P/8//0//T/8v/y//L/8//1//X/
9//4//j/+P/4//r/+//7//v/+//8//3//f////7///8AAAAAAAABAAMABAAFAAcACQAN
AA0ADgAPABEAEwAVABUAFgAYABkAGgAcABwAHAAcABwAHAAcABwAHAAfAB8AHwAdABsA
GwAbABsAHQAeAB4AHgAZABgAGAAYABgAFgATABEAEQAPAA0ADQAMAAoACAAHAAYABQAC
AAAAAAD9//3//f/6//n/+P/3//b/9f/1//X/9f/1//T/9P/2//b/9v/1//P/8//z//P/
8//0//T/9P/2//X/9f/1//b/9v/2//b/9v/3//j/+P/5//n/+P/2//j/+P/5//r/+//7
//r/+v/4//f/9v/1//f/9//3//f/+f/5//n/+f/4//f/9v/2//b/9f/1//X/9P/z//P/
8//2//f/9//3//X/9f/0//T/9P/0//T/9P/z//P/8//z//P/8//z//P/9f/1//X/9f/z
//P/8//z//X/9f/z//P/8f/y//L/8v/0//T/9P/0//L/8v/y//P/8f/x//H/8f/z//P/
9P/0//T/9P/1//X/8//y//L/8//0//T/9P/z//P/9f/4//f/9v/1//T/9P/1//X/9f/1
//X/9f/1//f/+f/6//z//f8BAAMABgAHAAgABwAFAAYACQAMABAADwAPAA4ADQAOAA4A
DgAOAA4ADAAIAAcABQABAAEAAwADAP///P/7//f/8//v/+v/7P/t/+7/7//v/+//7//v
/+3/7f/r/+v/7P/t/+7/7v/u/+7/7v/u/+3/7f/t/+3/7f/t/+v/6//u//D/8P/x//X/
+P/6/wQAGgA6AF0AdACBAJAApgCzAKIAdgBVAEcANgAbAAQA7//k/9//3P/c/93/3//k
/+f/6f/r/+7/8P/u/+7/8P/u/+7/7v/u/+3/7f/t/+3/7f/t/+3/7f/t/+7/7v/u/+7/
7//v/+//8f/x//H/8f/x//H/8v/y//L/8v/z//T/9//3//f/9//3//f/+P/4//j/+P/4
//n/+f/5//v//P/8//z//P/+/////////////v//////AQADAAUABwAIAAgACQALAAwA
DQAPABEAFQAWABYAFgAXABkAGwAbABwAHgAfACAAIgAkACQAJAAkACYAJgAmACYAJgAl
ACQAIQAkACUAJgAnACQAJAAjACIAIAAgACEAIgAiACAAHQAbABkAFwAVABUAFAASABAA
DwAPAA8ADQAMAAwACQAJAAkACAAHAAYABQADAAEAAAD//wEAAQAAAAAAAQACAAMAAwAB
AAEAAQABAP//AAAAAAAAAgABAAEAAQAAAAAAAAAAAP7///8AAAAABQAFAAQAAgACAAIA
AwAEAAMAAwACAAIAAwADAAMAAwAFAAUABQAFAAMAAwADAAMAAwADAAMABAAEAAMAAwAD
AAIAAQABAAEAAgADAAMAAwAFAAUABAAEAAEAAAD///7//f/9//3//f/+////AAABAP//
/////////f/9//3//f/+/////v////3//v/+//7//v/+//7//v/+//7//v//////////
/////f/9//7//v/8//z//f/9//7//v///wEAAAD+//z//P/+//7//v/+//z//f/9//3/
/f/9//3//f/9////AAACAAMABwAJAAwAEQAUABUAFQASABMAFAAWABgAGQAZABkAFgAW
ABYAFgAYABYAEgARABEADQANAA8ADwALAAgABwAEAAEA/v/7//r/+f/4//f/9//3//f/
9//1//X/8//z//X/9f/1//T/9v/2//b/9v/z//P/8//z//P/8f/z//P/9P/2//j/9//7
/wAABAAIABYAMABVAHgAjQCcAK4AwwDIAKwAfQBfAEwANQAaAAEA9v/z//L/7v/t/+//
8v/3//f/+f/+//7/+v/2//T/9P/2//b/9v/3//f/9//3//f/9//3//f/9v/2//X/9P/y
//P/8//z//T/9f/2//f/9f/1//b/9v/2//b/9//4//n/+f/5//n/9//3//j/+P/5//r/
+//9//z/+//8//z//v/+//7/AAABAAEAAQABAAAAAQABAAMABgAHAAgACAAIAAkACwAM
AAoACwAMAA8AEQASABMAFQAVABcAFwAYABwAHQAeACAAIQAgAB8AHgAeAB4AHgAeACEA
IQAhAB8AHwAfAB8AHwAcABwAGwAaABgAGAAZABoAHAAaABcAFQAVABMAEQARABAADgAM
AAsADAALAAgABgAEAAEAAQABAAIAAQAAAP///v/9//3//f/7//v/+v/6//r/+v/6//n/
+//7//v/+//5//r/+v/6//r/+f/5//n//P/8//z//P/8//3//v/+/wAA///9//r/+v/6
//v//P/9//3//P/8//3//f/9//3/+//7//v/+//7//v/+//7//3//f/9//7//P/7//v/
+//6//n/+f/5//r/+//7//v/+f/5//j/+P/4//j/+P/4//n/+f/5//n/9//3//f/9//1
//X/9f/1//X/9f/1//X/9//3//X/9f/1//b/9v/2//X/9P/z//L/8v/y//L/8//x//H/
8f/x//H/8f/y//L/8P/w//H/8f/v/+7/7v/v//D/8P/w/+//8//z//L/8P/w//D/8P/u
/+//7//v//H/8f/x//H/8f/z//T/9v/5//3///8CAAIABAAEAAMA//8BAAMABgAIAAkA
CQAJAAgACAAIAAgACAAGAAIAAQD///v/+//9////+//4//f/9P/x/+7/6//p/+n/6f/p
/+j/6f/q/+v/6v/p/+b/5f/n/+f/5//m/+b/5v/m/+b/4//j/+P/4//l/+f/5f/h/+T/
6P/q/+v/7f/w//T//v8SADAAVQByAIEAjACeAK0AngBwAEkANwAoAA8A+P/r/+j/4f/a
/9r/3//h/+T/5//n/+f/6v/s/+r/6P/m/+r/7P/q/+j/5f/l/+X/5f/n/+f/5//n/+f/
6P/o/+j/6P/p/+n/6f/n/+f/5//n/+j/6f/r/+z/6v/q/+v/7P/r/+v/6//r/+3/7f/u
/+7/7f/s/+v/6//s/+3/8P/y//L/8v/y//T/8//z//P/8//0//X/9f/3//j/+f/6//r/
/P/9////AAAAAAEAAgAFAAcACAAJAAsADQAPAA8AEAASABMAFAAWABgAGAAYABgAGAAY
ABgAGAAZABkAGQAXABUAFQAVABUAFQAWABYAFgATABIAEgASABIAEAANAAsADQALAAkA
CQAIAAYABAADAAAA///8//r/+v/3//f/9//2//X/9P/z//T/8//z//P/8f/x//D/8P/y
//L/8v/x/+//7//v/+//8f/y//L/8v/y//H/8f/x//T/9P/0//T/9v/3//j/+P/5//n/
+P/2//j/+P/5//r/+//7//r/+v/3//f/9//3//n/+f/5//n/+//7//v/+//7//v/+//8
//r/+f/5//n/+f/5//r/+//6//v/+//7//v/+//6//r/+v/6//r/+v/3//f/9//3//f/
9//3//f/+f/5//n/+f/3//f/9//3//n/+f/3//f/9f/2//b/9v/2//b/9v/2//b/9v/2
//f/9f/1//X/9f/1//X/9v/2//b/9v/3//f/9//2//b/9//4//j/+P/3//X/8//0//T/
9v/2//b/9v/2//f/9//3//f/9//3//f/9f/3//j/+v/+/wMABgAKAAwADgAOAA0ACQAL
AA0AEAAOAA8ADwAPAA4ADgAOAA4AEAAOAAoACQAGAAEAAAABAAIA///9//3/+f/1//H/
7f/w//H/8v/z//D/7//u/+3/7//v/+3/7f/r/+v/6//q/+z/7P/s/+z/6//r/+v/6//r
/+v/6f/n/+j/7v/w/+//7//0//z/CAAeAEAAXwByAIEAkgCoAK0AkgBgAEMAOQAqABEA
+v/r/+j/5f/e/+D/5f/p/+z/7f/t/+3/7v/u/+7/7v/u/+7/7v/y//T/8P/v/+7/7f/t
/+3/7f/t/+//8P/w//D/8P/x//H/8f/x//H/8f/x/+//7//w//D/8v/y//P/9P/3//f/
9//3//X/9f/2//b/9v/2//b/9//3//f/+f/6//z//P/8//7/AQABAAEAAQAAAAEAAQAD
AAIAAwAEAAQABgAHAAkACgALAA0ADwATABMAFAAVABcAGQAbABsAHAAcAB0AHgAgACAA
IAAgACAAIQAiACMAJAAjACMAIwAhACEAIQAhACEAHwAgACAAIAAfAB4AHgAeABwAGgAX
ABUAFQATABEAEQAQAA4ADAALAAoACQAGAAQABAABAAEAAQD///3/+//5//r/+f/5//n/
+v/7//v//P/6//r/+v/5//n/+f/5//n/+f/6//r/+v/4//f/9//3//j/+P/4//j/9v/3
//j/+P/9//3//P/6//r/+v/7//z/+//7//r/+v/7//v/+//7//v/+//7//v/+//7//v/
+//5//n/+f/6//r/+f/5//n/+v/5//n/+f/5//n/+P/3//f/9//2//b/9v/2//b/9v/z
//P/8//z//P/8//z//P/8//z//P/8//z//P/8//z//H/8f/v/+//8f/y//L/8v/y//L/
8v/y//D/8P/w//H/7//v/+//7//x//H/8v/y//D/8P/x//H/8f/w//D/8f/x//D/7//t
/+//8P/w//D/8P/w//D/8f/x//H/8f/x//H/8f/z//X/9v/4//v///8BAAQABAAGAAYA
BQADAAUABwAKAAgACQAJAAkACAAIAAgACAAIAAYAAgABAAEA/f/9///////7//j/9//y
/+//7P/p/+f/5//n/+f/5//n/+f/5//o/+n/6P/p/+f/5//n/+b/5v/m/+b/5v/l/+X/
5f/l/+f/5f/h/+H/5P/o/+r/6//r/+7/9P8EAB4APgBdAHAAfwCSAKYArQCQAGAAQwA5
ACYACwDy/+P/3P/Z/9r/1v/X/93/5v/n/+X/5//m/+b/6P/o/+j/5v/m/+j/6P/l/+X/
5f/l/+X/5f/l/+X/5//o/+j/6P/o/+n/6f/p/+n/6f/p/+n/5//n/+j/6P/q/+r/6//s
/+3/7f/t/+3/6//r/+z/7P/u/+7/7v/v//H/8f/z//T/8//y//H/8v/1//X/9f/1//j/
+f/5//v/+v/7//z//P/8//3///8AAAAAAQACAAUABwAIAAkACwAPABEAEQASABIAEwAU
ABYAGgAaABoAGgAYABgAGAAYABkAGQAZABcAFQAVABUAFQAVABYAFgAWABUAFAAUABQA
FAASAA8ADQAPAA0ACwALAAkABgADAAEAAgABAP7//P/+//v/+//7//n/9//1//P/9P/z
//P/8//1//X/9P/0//P/8v/x/+//7//v/+//7//x//L/8v/y//D/7//v/+//8P/w//D/
8P/y//P/9P/0//X/9f/0//L/9P/0//X/9v/3//f/9v/2//X/9f/1//X/9//3//f/9//3
//f/9//3//f/9//3//j/+P/3//f/9//0//P/8//z//T/9f/1//X/9v/3//f/+P/2//b/
9v/2//P/8//z//P/8//z//P/8//z//P/8//z//P/8//z//P/8//z//H/8f/x//L/8v/y
//L/8v/y//L/8P/w//D/8f/v/+//7//v/+//7//w//D/7//w//L/8//y//D/7//v//D/
8P/u/+7/7v/u/+7/7//v/+//8f/x//H/8f/v//H/8v/0//X/+f/7//7/AwAGAAcABwAE
AAUABgAIAAkACwAMAA0ADAAMAAwADAAMAAoABgAFAAUAAQABAAMAAQD9//r/+f/4//X/
8v/v/+3/7f/t/+3/6//r/+v/6//t/+3/6//r/+v/6//r/+r/6P/o/+j/6P/n/+f/5//n
/+3/7f/r/+v/6v/s/+7/7f/t//L/8v/4/wYAHgBFAG4AhwCUAKYAvwDMALYAgwBdAEYA
LQAOAPX/5v/j/+D/3v/d/93/4v/n/+n/6//s/+7/8v/y/+7/7P/q/+z/7v/r/+v/6//r
/+n/6f/p/+n/6f/q/+r/6v/r/+3/7v/v/+7/7f/s/+v/7f/t/+7/7v/u/+7/7//w//H/
8f/x//H/7//v//D/8P/w//D/8P/x//H/8f/z//T/9P/0//T/9v/3//f/9//3//j/+f/5
//v//v///wAAAAAAAAEAAwAEAAIAAwAEAAcACQAKAAsADQANAA8ADwAQABIAEwAUABYA
GAAYABgAGAAaABoAGgAaABsAGwAbABkAGAAXABYAFQAXABgAGAAYABMAEgASABIAFAAS
AA8ADQAPAA0ACwALAAsACgAJAAkACAAHAAQAAgAAAP3//f/9//3//f/9//3/+v/5//n/
+f/7//v/+v/6//r/+v/6//n/+P/3//b/9f/3//j/+P/4//n/+f/6//v/+v/6//r/+v/4
//n/+v/6//7///////7/+//6//r/+v/8//3//f/+///////////////////////9//3/
/f/9/////////wAAAgABAAEAAQAAAP/////////////+//3///////7//v/+//7//v/+
//7///8AAAEA///////////9//3//f/9//7///8AAAEAAQABAP/////9//7//v/+/wAA
AAAAAAAA/v/+//7///////////////////8AAAAA/v/+///////9//z//P/9/wAAAgAC
AAAAAAAAAAAAAAD//////v/9//7///8AAAEAAAABAAEAAgADAAcACQAMABAAEgASABEA
EQATABUAGAAbAB0AHgAfAB4AHgAeAB4AIQAgAB0AHQAYABMAEgATABMADwAMAAsACQAH
AAUAAwAAAP///v/9//v/+//7//v/+//7//n/+f/7//v/+//6//r/+v/6//r/+P/3//b/
9f/5//v/+//5//b/+P/+//////8AAAQACAAMABoAMQBYAIMApACyAMEA1ADmAN0ArwB4
AFMANAAZAPz/5f/e/+D/3//d/+D/5//x//f/+v/6//z/AAD8//r//v8CAAAA/P/7//r/
+f/6//v//P/9//v//P/8//z//v/////////9//3//f/9//3//f/+//7/AAAAAAEAAgAD
AAMAAwADAAMAAwAEAAQAAgACAAIAAwAFAAUABwAIAAYABgAGAAgACwALAAsACwAKAAsA
CwANAAwADQAOAA4ADgAPABEAEgASABMAFAAXABkAGgAbAB0AHwAhACEAIgAkACUAJgAo
ACwALAAsACwALAAsACwALAArACsAKwApACoAKwAsAC0AKwAsACwALAApACgAKAAoACoA
KAAlACMAJQAjACEAIQAgAB4AHAAbABwAGwAYABYAGAAVABUAFQAUABMAEgARABIAEQAR
ABEADwAPAA4ADgAOAA4ADgANAA0ADQANAA0ADQAOAA4ADgAOAA0ADQANABAAEAAQABAA
DwAPAA8ADgATABMAEgAQAA4ADgAPABAAEwATABIAEgATABMAEwATABEAEQARABEAEQAR
ABEAEQATABMAEwAUABQAEwATABMAFAATABMAEwASABEADwANAA4ADwAPABAADAAMAAwA
DAALAAsACwALAAsACwALAAsADQANAA0ADQALAAsACwALAA0ADQALAAsACgAKAAkACAAK
AAoACgAKAAYABgAGAAcACQAJAAkACQAJAAkACgAKAAgACAAJAAkABwAGAAYABwAIAAgA
CAAHAAkACQAIAAcACQAKAAgACAAIAAgACAAJAAkACQAJAAkACQAJAAgACQAJAAoADwAT
ABUAGAAbAB4AHwAfABwAHQAeACAAIwAlACYAJwAnACgAKQAqACgAJgAiACEAHQAZABkA
GwAaABUAEQAPAA4ACwAIAAUAAwADAAMAAwD////////////////9//3/+//7//v/+v/8
//z//P/8//3//f/9//3/+//7//n/9//2//j//v//////BAAGAAgAEAAkAEMAagCPAKYA
sADBANQA1gC1AIEAUAAzAB4A///i/9n/2v/W/9X/3f/k/+n/8f/1//j/+v/8//z//P/+
//7//v/8//n/+f/5//n/+f/5//n/+f/5//r/+v/6//r/+//7//v//f/9//3//f/8//v/
+//6//r/+v/7//z//f/9//3//f//////AAAAAAAAAAAAAAEAAQABAAMABAACAAIAAgAE
AAUABQAFAAUABAAFAAUABwAKAAsADAAMAA4ADwARABIAEQARABEAEwAVABYAFwAZAB0A
HwAfACAAIAAhACIAJAAoACgAKAAoACoAKgAqACoAKwArACsAKQAnACcAJwAnACcAKAAo
ACgAJQAkACQAJAAmACQAIQAfACEAHwAdAB0AGgAYABYAFQAWABUAEgAQAA4ACwALAAsA
CAAHAAYABQAEAAMAAwADAAEAAQAAAAAAAAAAAAAA////////////////AAAAAAAAAAD/
//////////7//f/8//7///8AAAAAAgABAP///P/9//7/AAACAAEAAQAAAAAA////////
//8BAAEAAQABAAEAAQABAAEAAQABAAEAAgAEAAMAAwADAAAA/////////v////////8B
AAEAAAAAAAAAAAAAAAAA/f/9//3//f/7//v/+//7//z//f/+/////f/9//3//f/9//3/
+//7//r/+v/5//j/+f/6//v//P/6//r/+v/7//n/+f/5//n/+f/5//r/+v/4//j/+f/5
//n/+P/4//n/+P/4//j/9//3//f/9v/1//X/9v/4//j/+f/5//n/+f/7//r/+P/4//j/
+P/4//n/+f/5//f/9//3//f/9//5//r//P8AAAUACAAMABAAEgASABEADQAPABEAFAAW
ABcAFwAXABQAFAAUABQAEwAQAAsACQAHAAMAAwAFAAYAAwABAAEA/P/5//b/8//x//H/
8f/x/+//7//v/+//7f/t/+v/6//q/+n/6P/m/+T/5P/k/+T/4//j/+P/4//l/+f/4//h
/+L/5P/k/+X/5f/o/+7/9P8EACIARwBoAH8AkACgAK8ArACEAE0ALQAgAAsA8P/b/9D/
z//Q/9T/1//b/+D/4//j/+P/5P/k/+L/4P/i/+L/4P/e/+D/3//f/9//3//d/93/3f/d
/93/3v/e/97/3v/f/9//3//h/+H/4f/h/9//3//g/+D/3v/e/9//4P/j/+P/4//j/+H/
4f/i/+L/5P/k/+T/5f/l/+X/5//o/+j/6P/o/+r/6f/p/+n/6f/q/+v/6//t/+z/7f/u
/+7/8P/x//P/9P/2//f/+P/7//z//P/8//3/AAADAAQABgAJAAsADQAQABAAEAAQABAA
EAAQABAAEAARABEAEQAPABEAEQARABEADwAQABAAEAAPAA4ADgAOAA4ADAAJAAcACQAH
AAUABQACAAAA/v/9//r/+f/2//T/9v/z//P/8//y//H/8P/v/+z/6//r/+v/6//r/+r/
6v/o/+j/6P/n/+n/6f/p/+n/5//o/+j/6P/q/+n/6f/p/+r/6v/q/+r/6v/r/+z/7P/u
/+3/6//o/+r/6v/r/+z/7//v/+7/7v/t/+3/7f/t/+v/6//r/+v/6//r/+v/6//r/+v/
6//s/+z/6//r/+v/7P/r/+v/6//q/+v/6//r/+v/6//q/+r/6P/o/+j/6P/n/+f/5//n
/+f/5//n/+f/5f/l/+X/5f/n/+f/5//n/+f/5//l/+X/5f/m/+b/5v/m/+b/5v/m/+T/
5P/k/+X/5//n/+f/5//m/+X/5f/k/+T/5P/l/+X/4//i/+L/4//k/+T/5P/j/+T/5f/l
/+X/5P/k/+X/5P/j/+P/4//j/+P/4//l/+f/5//m/+b/5//p/+n/6P/m/+b/6P/o/+r/
8P/z//P/8f/1//f/+P/6//r/+v/7//v/+v/8//3//v/+//7//v/+//3/+//6//j/9//2
//X/9f/1//T/8v/w/+7/7P/o/+b/5P/i/+D/4P/g/+D/3v/e/97/3v/g/+D/4P/g/97/
3v/e/w==
         </WaveFormData>
      </LeadData>
      <LeadData>
         <LeadByteCountTotal>10000</LeadByteCountTotal>
         <LeadTimeOffset>0</LeadTimeOffset>
         <LeadSampleCountTotal>5000</LeadSampleCountTotal>
         <LeadAmplitudeUnitsPerBit>4.88</LeadAmplitudeUnitsPerBit>
         <LeadAmplitudeUnits>��V</LeadAmplitudeUnits>
         <LeadHighLimit>2147483647</LeadHighLimit>
         <LeadLowLimit>268435456</LeadLowLimit>
         <LeadID>V1</LeadID>
         <LeadOffsetFirstSample>0</LeadOffsetFirstSample>
         <FirstSampleBaseline>0</FirstSampleBaseline>
         <LeadSampleSize>2</LeadSampleSize>
         <LeadOff>FALSE</LeadOff>
         <BaselineSway>FALSE</BaselineSway>
         <ExcessiveACNoise>FALSE</ExcessiveACNoise>
         <MuscleNoise>FALSE</MuscleNoise>
         <LeadDataCRC32>2922065186</LeadDataCRC32>
         <WaveFormData>
Jv8m/yb/Jv8+/1b/bv+G/5z/sP/E/9j/4P/o//D/+P/9/wAAAwAGAAkACgALAAwADwAQ
ABEAEgAUABQAFAAUABQAFAAUABQAFQAWABcAGAAYABgAGAAYABoAGgAaABoAHAAcABwA
HAAeAB4AHgAeACAAIAAgACAAIQAiACMAJAAmACYAJgAmACkAKgArACwALwAwADEAMgA0
ADYAOAA6ADsAPAA9AD4AQABCAEQARgBHAEgASQBKAEsATABNAE4AUABQAFAAUABOAE4A
TgBOAEwATABMAEwASgBKAEoASgBJAEgARwBGAEMAQgBBAEAAPgA8ADoAOAA1ADIALwAs
ACgAJgAkACIAHgAcABoAGAAVABQAEwASABAADgAMAAoACQAIAAcABgAFAAQAAwACAAAA
AAAAAAAAAAAAAAAAAAD+//7//v/+//7//v/+//7//v/+//7//v/+//7//v/+//7//v/+
//7//v/+//7//v/8//z//P/8//z//P/8//z//P/8//z//P/8//z//P/8//z//P/8//z/
+v/6//r/+v/6//r/+v/6//r/+v/6//r/+v/6//r/+v/6//r/+v/6//r/+v/6//r/+P/4
//j/+P/2//b/9v/2//j/+P/4//j/9v/2//b/9v/2//b/9v/2//j/+P/4//j/9v/2//b/
9v/2//b/9v/2//b/9v/2//b/9P/0//T/9P/2//b/9v/2//b/9v/2//b/9P/0//T/9P/0
//T/9P/0//b/9v/2//b/9v/2//b/9v/2//b/9v/2//f/+P/4//n//P/9//7/AAABAAEA
AQABAP///v/9//v/+P/1//L/8f/x//D/7f/r/+n/6v/r/+z/7f/t/+7/7v/w//H/9P/2
//P/8v/x//D/8P/w//D/8P/w//D/8P/w//L/8v/y//P/8f/x//L/8v/0//T/9P/1//P/
8//z//T/9P/0//T/9P/2//b/+f/9//3//f8CAAoAEgAUABwAJwAjAAYA3P+2/5z/fv9T
/yT/BP/1/uf+3P7W/tz+8v4L/yD/OP9W/2//gv+f/7r/yv/X/+L/5v/q//D/9f/3//r/
/P///wIAAwAEAAYABwAGAAcABwAHAAcABwAIAAgACAAJAAkACwANAA0ADgAPAA8ADwAP
AA8ADwAQABAAEAARABEAEQASABIAEwAVABUAFgAWABYAGAAYABkAGgAbAB4AHwAgACIA
IwAkACUAJgAnACkAKgArACwAMAAyADIANQA3ADgAOwA7AD0APwA/AD8AQQBCAEIAQwBE
AEQARQBFAEUARQBFAEUARABEAEQAQwBDAEIAQQBAAEAAPwA/ADwAOwA6ADgAOAA4ADYA
NQAzADAALQApACcAJQAhACAAHQAZABgAFgAUABIAEAAOAAwACgAIAAYABgAFAAQAAwAC
AAEAAAD///7//v/9//3//v/9//3//f/7//v/+//7//v/+//7//r/+v/6//r/+//7//v/
+//7//v//P/8//z//P/8//v/+//7//v/+//6//r/+//7//v/+//7//n/+//7//v/+//7
//v/+v/6//r/+P/4//j/+P/6//r/+v/6//n/+P/3//b/9//3//n/+f/5//n/+f/3//j/
+P/4//j/+P/4//j/9//2//b/9f/1//X/9f/1//X/9//2//b/9v/2//b/9f/1//X/9P/0
//T/9v/2//b/9v/0//P/8//z//P/8//0//T/9f/1//X/9f/0//T/9P/1//X/9P/0//T/
9P/0//T/9P/0//P/8//z//P/8v/y//L/8v/y//T/9P/0//T/9v/2//X/9f/4//n/+v/8
//z//f/+///////+//3/+//4//X/8v/x/+//7v/r/+n/5v/m/+b/5v/p/+n/6v/q/+r/
6//u//D/8P/w//D/8P/u/+7/7v/u/+7/7v/u/+7/8P/w//D/8f/x//H/8v/y//L/8v/y
//P/8//z//P/9P/0//T/9P/0//T/9v/5//v/+//7//7/CAAQABQAGAAhACUAFgDy/8r/
rv+U/3H/Rv8k/xH///7s/uD+3v7s/gX/Gv8u/0j/Zf96/43/qP/A/8//2P/i/+j/7P/v
//P/9v/4//n//P/9//7/AAABAAIAAwADAAMABQAFAAYABgAEAAUABQAHAAcABwAIAAkA
CQAJAAkACQALAAwADAAMAA8ADwAPABAADgAPABEAEQAQABAAEAASABQAFQAWABcAGAAZ
ABoAHAAdAB4AHwAgACEAIwAkACUAJAAoACoAKgArAC0ALgAxADMANQA3ADcAOQA7ADwA
PAA9AD4APgA/AD0APQA9AD0APQA8ADwAPAA9AD0APAA7ADoAOgA5ADkAOAA3ADYANAAz
ADIALwAtACwAKgAoACUAIwAhAB0AHAAZABUAFAASABAADgAMAAoABgAEAAIAAAABAAEA
AQABAP7//f/8//v/+v/6//n/+f/4//f/9//3//f/9//3//f/9//3//f/9v/2//b/9v/3
//f/9//3//f/9//4//j/+P/4//j/9//3//f/9//3//b/9v/3//f/9//5//n/9//5//f/
9//3//f/9//2//b/9v/2//b/9v/2//j/+P/4//j/9//2//X/9P/1//X/9//3//X/9f/1
//P/9P/0//T/9P/0//T/9P/z//T/9P/z//P/8//z//P/8//z//L/8v/y//T/9P/z//P/
8//y//L/8v/0//T/9P/0//T/8//z//P/8//z//T/9P/z//P/8//z//L/8v/y//P/8f/w
//D/8P/y//L/8v/y//L/8f/x//H/8//x//L/8v/y//L/8v/0//T/9P/0//L/8v/x//H/
9P/1//b/+P/6//v//P/9//7//v/+//3/+f/3//X/9f/0//L/7v/r/+j/6P/o/+j/6f/p
/+r/6v/s/+3/8P/y//L/8v/y//L/8P/w//D/8P/w//D/8P/w//D/8P/w//H/8f/x//L/
8v/y//L/8v/z//P/8//z//T/9v/2//b/9v/2//j/+/////////8CAAoAFAAWABoAJQAn
ABYA8P/M/7L/mv93/07/Mv8f/wn/9P7q/uj+9P4L/x7/Mv9Q/23/fv+R/6r/wv/R/97/
5v/q//D/9f/5//r//v8BAAIAAQACAAQABQAGAAcABwAHAAkACQAKAAoACgALAAsADQAM
AAsACwALAAsACwALAAsACwAMAAwADAANAA0ADQAOAAwADQAPAA8AEgASABIAFAAUABUA
FgAXABYAFwAYABoAGwAcAB0AHgAfACEAIgAjACQAKAAqACoAKwAtAC4AMQAxADMANQA1
ADcAOQA6ADoAOwA8ADwAPQA7ADsAOwA7ADsAOgA6ADoAOQA5ADgANwA4ADgANwA3ADQA
MwAyADAAMQAwAC0AKwAoACYAJAAhACEAHwAbABoAFwATABIAEAAMAAoACAAGAAYABAAC
AAAAAAD///7//f/8//v/+v/5//j/+P/3//f/+P/3//f/9//1//X/9f/1//X/9f/1//T/
9P/0//T/9f/1//X/9f/1//P/9P/0//T/9P/0//P/8//z//P/8//y//L/8//z//P/8//z
//H/8//z//P/8//z//P/8v/y//L/8v/y//L/8v/0//T/9P/0//P/8v/x//D/7//v//H/
8f/x//H/8f/v//D/8P/w//D/8P/w//D/7//u/+7/7f/t/+//7//v/+//7//u/+7/7v/s
/+z/6//r/+v/6v/q/+r/6v/q/+r/6v/q/+n/6f/p/+n/6f/q/+r/6//r/+v/6//o/+j/
6P/p/+v/6v/q/+r/6v/q/+r/6v/q/+n/6f/p/+n/6f/q/+r/6v/q/+r/6v/q/+r/6v/q
/+r/6f/p/+z/7f/u//D/8v/z//T/9f/2//b/9v/1//P/8f/v/+//7v/s/+j/5f/i/+L/
4v/i/+H/4f/i/+L/5v/n/+r/7P/s/+z/7P/s/+r/6v/q/+r/6P/o/+j/6P/q/+r/6v/r
/+n/6f/q/+r/7P/s/+z/7f/v/+//7//w/+7/7v/u/+7/7v/w//P/9f/3//f/+v8EAAoA
DgASABkAGQAGAOL/wP+o/5D/bf9K/zT/J/8R//r+6v7q/vr+E/8i/zT/Uv9v/4D/kf+m
/77/zf/a/+T/6P/s//H/9f/2//r/+//8//3//v8AAAEAAgADAAMAAwAFAAUABgAGAAYA
BwAHAAkACQAJAAoACwALAAsACwALAA0ADgAOAA4ADwAPAA8AEAAOAA8AEQARABIAEgAS
ABQAFAAVABYAFwAWABcAGAAaABsAHAAdAB4AIQAjACQAJQAkACgAKgAqACsALQAuADEA
MQAzADUANQA3ADkAOgA6ADsAPAA8AD0AOwA7ADsAOwA9ADwAPAA8ADsAOwA6ADkAOAA4
ADcANwA2ADUANAAyADEAMAAtACsAKgAoACYAIwAjACEAHQAcABsAFwAWABQAEAAOAAwA
CgAJAAgABwAGAAYABQAEAAMAAgABAAAA//8AAAAA//////7//f/9//3/////////////
///////+//7//v/+///////////////9//7//v/+/wAAAAD/////AQABAAEAAAAAAAEA
AQABAP/////9//////////////8BAAAAAAAAAAAAAAAAAAAAAAAAAAAAAAABAAAA///+
//////8BAAEAAQABAAEA//8AAAAAAAAAAAIAAgACAAEAAAAAAP////8BAAEAAQABAAEA
AAAAAAAAAgACAAEAAQABAAAAAAAAAAAAAAAAAAAAAAD///////8BAAEAAgACAAEAAQAB
AAEAAgACAAIAAwABAAAAAAAAAAIAAgACAAIAAgADAAMAAgACAAIAAgACAAIAAgACAAIA
AgACAAEAAQACAAMABAAGAAgACQAKAAsADgAOAA4ADQANAAsACQAJAAYABAAAAP3/+v/6
//r/+v/7//v//P/8//7///8CAAQABAAEAAQABAACAAIAAgACAAIAAgACAAIAAgACAAIA
AwADAAMABAAEAAQABAAEAAUABQAFAAUABgAGAAYABgAGAAgACAALAA8AEwAVABoAJgAy
ADQALgArACcAEgDm/7j/oP+S/3n/Vv84/zH/L/8g/xD/Dv8Y/y3/Pv9M/17/df+M/53/
sP/E/9P/4P/s//T/+v8BAAUACgAOABEAEgATABQAFgAXABgAGQAZABkAGwAbABwAHAAa
ABsAGwAdAB8AHwAgACEAHwAfAB8AHwAhACIAIgAiACEAIQAhACIAIgAjACUAJQAmACYA
JgAoACgAKQAqACsALAAtAC4AMAAvADAAMQAyADMANQA2ADcAOAA8AD4APgA/AEEAQgBF
AEUARwBJAEkASwBNAE4ATgBPAFAAUABRAE8ATwBPAE8ATwBOAE4ATgBNAE0ATABLAEgA
SABHAEcARABDAEIAQAA/AD4AOwA5ADgANgA0ADEAMQAvACsAKgApACUAJAAiACAAHgAc
ABoAGAAWABQAEgASABEAEAAPAA4ADQAMAAsACgAKAAkACQAKAAkACQAJAAkACQAJAAkA
BwAHAAcABgAIAAgACAAJAAkACQAJAAkABwAIAAgACAAKAAoACQAJAAcABwAHAAYABgAH
AAcABwAHAAcABQAHAAUABQAFAAUABQAEAAQABAAGAAYABgAGAAYABgAGAAYABQAEAAMA
AgABAAEAAwADAAMAAwADAAEAAgACAAIAAgACAAIAAgABAAIAAgABAAEAAQABAAEAAQAB
AAAAAAAAAAAAAAD////////+//7//v8AAAAAAAAAAP7//f/9//3//f/9//7//v/9//3/
/f/9//z//P/8//3//f/8//z//P/6//r/+v/6//z/+//7//v/+//7//z/+v/6//r/+v/6
//r/+v/6//r/+v/5//n/+v/7//z//v8AAAEAAgADAAQABAAEAAMAAwABAP/////8//r/
9v/z//D/8P/w//D/7//v//D/8P/w//H/9P/2//j/+P/4//j/9v/2//b/9v/2//b/9v/2
//b/9v/2//f/9//3//j/+P/4//j/+P/5//n/+f/5//r/+v/6//r/+v/4//r//f//////
//8EAA4AFgAaAB4AJwAnABIA7v/I/6z/kv9t/0D/IP8N//v+7P7g/uD+8P4L/yD/NP9O
/2v/fv+T/67/xP/T/97/5P/q/+7/8f/1//r//P///wIAAQACAAQABQAGAAcABwAHAAcA
BwAIAAgACAAJAAkACwAJAAkACgALAA0ADQANAA0ADwAQABAAEAARABEAEQASABIAEwAV
ABUAFAAUABQAFgAWABcAGAAZABoAGwAcAB4AHwAgACEAIgAjACUAJgAnACgALAAuAC4A
MQAzADQANwA1ADcAOQA5AD0APwBAAEAAPwBAAEAAQQBBAEEAQQBBAEEAQABAAEAAPwA/
AD4APQA8ADwAOwA7ADoAOQA4ADYANQA0ADEALwAsACoAKAAlACUAIwAfAB4AHQAZABgA
FgATABAADQAKAAgABgAEAAIAAgABAAAA///+//3//P/7//r/+v/5//n/+P/3//f/9//1
//X/9f/1//X/9f/1//T/9P/0//T/9f/1//X/9f/1//P/9P/0//T/9v/2//X/9f/z//P/
8//y//L/8//z//P/8//z//H/8//z//P/8//z//P/8v/y//L/8v/y//L/8v/y//L/8v/y
//P/8v/x//D/7//v//H/8f/v/+//7//t/+7/7v/u/+7/7v/u/+7/7f/s/+z/6//r/+v/
6//r/+v/6//q/+r/6v/s/+z/6//r/+v/6v/q/+r/6v/q/+r/6v/q/+n/6f/p/+n/6f/q
/+r/6f/p/+n/6f/o/+j/6P/p/+n/6P/o/+j/6P/o/+j/6P/o/+f/5//n/+f/5//n/+b/
6P/o/+j/6P/m/+b/5v/m/+b/5v/l/+X/5v/n/+j/6v/s/+3/7v/v//L/8v/y//H/8f/v
/+3/7f/o/+b/4v/f/9z/3P/c/9z/3f/d/97/3v/e/9//4v/k/+b/5v/m/+b/4v/i/+L/
4v/i/+L/4v/i/+L/4v/i/+P/4//j/+T/5P/k/+T/5P/l/+X/5f/l/+b/5v/m/+b/5v/m
/+j/6//v/+3/7//0//7/BAAIAA4AFwATAPb/zv+q/5L/dv9N/yT/DP/5/uX+1v7Q/tT+
6P4B/xT/KP9G/1//cv+L/6T/uP/D/87/1P/a/97/4//n/+j/6v/t//D/7//w//L/8//0
//X/9f/1//f/9//4//j/+P/5//n/+//5//n/+v/7//v/+//7//v/+//8//z//P/9//3/
/f/+//z//f//////AAAAAAAAAgAEAAUABgAHAAgACQAKAAwADQAOAA8AEAARABMAFAAV
ABQAGAAaABoAGwAdAB4AIQAhACMAJQAlACcAKQAqACoAKQAqACoAKwApACkAKQApACsA
KgAqACoAKQApACgAJwAmACYAJQAlACQAIwAiACAAHwAeABsAGQAYABYAFAARAA0ACwAH
AAYAAwD///7//P/6//j/9v/0//L/8P/u/+z/7P/r/+r/6f/o/+f/5v/l/+T/5P/j/+P/
4v/h/+H/4f/h/+H/4f/h/+H/4f/h/+D/4P/g/+D/4f/f/9//3//f/9//4P/g/+D/4P/g
/9//3//h/+H/4f/g/97/3//f/9//3//f/93/3//f/9//3//f/9//3v/e/97/3P/c/9z/
3P/c/9z/3P/c/9z/3P/c/9z/2//b/93/3f/b/9v/2//Z/9r/2v/a/9r/2v/a/9r/2f/a
/9r/2f/Z/9n/2f/Z/9n/2f/Y/9j/2P/Y/9j/1//X/9n/2P/Y/9j/1v/W/9b/1v/Y/9f/
1//X/9f/1//Y/9j/1//X/9f/1//W/9b/1v/X/9f/1v/W/9b/1v/W/9b/1v/W/9X/1f/V
/9P/1P/U/9T/1P/U/9T/1P/U/9T/1v/W/9X/1f/W/9f/2P/a/9r/2//c/93/4P/g/+D/
3//f/93/2//b/9j/1v/S/8//zP/M/8z/zP/L/8v/zP/M/8z/zf/Q/9L/1P/U/9T/1P/S
/9L/0v/S/9D/0P/Q/9D/0v/S/9L/0//T/9P/1P/U/9T/1P/U/9X/1P/T/9L/0v/U/9T/
1P/U/9b/2P/Z/9v/3f/d/+L/6v/y//T//P8FAP//4v+8/5r/hP9q/0P/Hv8I//f+3/7O
/sb+yv7e/vX+BP8a/zr/Vf9k/3v/lP+o/7X/wP/G/8z/0P/V/9f/2v/c/9//4v/l/+b/
6P/p/+3/7//w//H/8v/z//X/9v/2//f/9//5//n/+f/6//v/+//7//v/+//9//7//v/+
/////////wAAAgADAAUABQAHAAgACQAMAA4ADwAQABEAEAARABIAFAAXABgAGQAaAB0A
HwAgACEAIAAkACYAJgAnACkAKgAtACsALQAvAC8AMwA1ADYANgA1ADYANgA3ADcANwA3
ADcANQA0ADQANAA1ADUANAAzADIAMgAxADEAMAAvAC4ALAArACoAJwAlACQAIgAgAB0A
GwAZABUAFAAUABEAEQAQAAwACgAIAAYABgAEAAIAAAAAAP///v/9//z/+//6//n/+v/6
//n/+f/4//f/9//3//f/9//3//f/9//3//f/9v/2//b/9v/3//f/9//3//f/9//4//j/
+P/6//r/+f/5//f/9//3//b/9v/3//f/9//5//n/9//5//f/9//3//f/9//2//b/9v/2
//b/9v/2//b/9v/2//b/9v/2//b/9v/1//X/9//3//f/9//3//X/9f/2//f/+P/4//j/
+P/3//j/+P/3//f/9f/1//X/9f/3//b/9v/2//b/9v/1//X/9//2//b/9v/0//T/9P/0
//b/9f/1//X/9//3//j/+P/3//f/9//3//b/9v/2//f/9//2//b/9v/2//b/9v/2//j/
+P/4//j/+P/4//b/9v/2//b/+P/4//f/9//2//f/+P/6//z//f/+////AQACAAMAAwAB
AP///f/9//z/+v/2//P/7//u/+3/7P/v/+//8P/w//L/8//2//j/+P/4//j/+P/4//j/
+P/4//j/+P/4//j/+P/4//j/+f/5//n/+v/6//r/+v/6//v//f/9//3//v/8//z//P/8
//z//P/9/wMABwALAAwAFgAiACgAIAAbABkACADg/7L/kv+E/3P/Uv80/yn/K/8k/xb/
Dv8Y/yv/QP9M/1j/b/+G/5n/qv+8/8v/2P/k/+7/9P/7////BAAGAAcACgANAA4AEAAR
ABIAEwATABMAEwATABQAFAAWABcAFwAZABkAGQAaABsAGwAbABsAGwAbABwAHAAcAB0A
HQAdAB4AHgAfACEAIQAiACIAIgAkACQAJQAmACcAKgArACwALgAtAC4ALwAwADMANQA2
ADcAOAA8AD4APgA9AD8AQABDAEMARQBHAEcASwBNAE4ATgBNAE4ATgBPAFEAUQBRAFEA
TwBOAE4ATgBNAE0ATABLAEwATABLAEsASgBJAEgARgBFAEQAQQA/ADwAOgA4ADUANQAz
AC8ALgAtACkAKAAmACYAJAAiACAAHgAcABoAGAAYABcAFgAVABUAFQAVABUAFgAWABUA
FQAUABMAEwATABMAEwATABMAFQAVABUAFAAUABQAFAAVABcAFwAXABcAFQAWABYAFgAY
ABgAFwAXABcAFwAXABYAGAAZABkAGQAbABsAGQAbABkAGQAZABkAGQAYABgAGAAYABgA
GAAYABoAGgAaABoAGwAaABkAGAAZABkAGwAbAB0AHQAdABsAGgAaABoAGgAYABgAGAAX
ABcAGAAYABkAGQAZABkAGQAZABgAGAAYABgAGAAXABcAGAAYABkAGgAaABoAGgAaABoA
GQAZABkAGQAZABoAGgAZABkAGQAZABoAGgAaABsAGQAYABgAGAAaABoAGgAaABoAGwAb
ABoAGgAaABoAGgAcABwAHAAcABoAGgAZABkAGgAbABwAHgAeAB8AIAAhACQAJAAkACMA
JAAjACIAIwAgAB4AGgAXABEAEAAPAA4ADwAPABAAEAATABUAGQAcABwAHAAcABwAHAAc
ABwAHAAcABwAHAAcABwAHAAcAB0AHQAdAB4AHgAcABwAHAAdAB4AHwAgACIAIAAgACAA
IAAgACAAIQAjACcAKQAuADIAOABCAEQAOQAvACgAEADm/7r/oP+V/4b/aP9J/z3/Rv9K
/0L/QP9N/2T/eP+C/4//pv+7/9D/4P/n//D//v8KABIAFwAdACIAJgApACwALQAuADAA
MQAyADMAMwAzADMAMwA0ADQANgA3ADcAOQA3ADcAOAA5ADkAOQA5ADkAOQA6ADoAOgA7
ADsAOwA8AD4APwBBAEEAQABAAEAAQgBCAEMARABFAEYARwBIAEoASwBMAE0ATgBPAFEA
UgBTAFQAWABaAFoAWwBdAF4AYQBhAGMAZQBlAGcAaQBqAGoAbQBuAG4AbwBvAG8AbwBv
AG0AbABsAGwAawBrAGoAaQBoAGgAZwBnAGYAZQBkAGIAYwBiAF8AXQBaAFgAVgBTAFEA
TwBLAEoARQBBAEAAPgA+ADwAOgA4ADgANgA0ADIAMAAvAC4ALQAsACsAKgApACgAKAAn
ACcAKAAnACcAJwAlACUAJQAlACcAJwAnACYAJgAmACYAJwAlACUAJQAlACUAJgAmACYA
KAAoACcAJwAnACcAJwAmACQAJQAlACUAJQAlACMAJQAlACUAJQAlACcAJgAmACYAJAAk
ACQAJAAkACQAJAAkACEAIAAfAB4AHwAfACEAIQAhACEAIQAfAB4AHgAeAB4AHgAeAB4A
HQAaABoAGQAZABsAGwAbABsAGQAYABgAGAAaABoAGQAZABcAFgAWABYAFAAUABQAFAAW
ABUAFQAVABMAEwAUABQAEwATABMAEwAQABAAEAARABEAEAAQABAAEAAQABAAEAAQAA8A
DwAPAA0ADQANAA0ADQAOAAwADAAMAAwADAAMAAwADAAMAAwACwALAAsACwALAAwADAAN
AA4ADwASABIAEgARABEADwANAA0ACAAGAAIA///7//r/+f/4//v/+//8//z/AAABAAQA
BgAGAAYABgAGAAIAAgACAAIAAgACAAIAAgAAAAAAAAABAAEAAQACAAIAAgACAAIAAwAD
AAMAAwAEAAIAAgACAAIAAgAAAAMABQAHAAkACAAGAA4AGAAYABcAHwAkABAA5v+6/5r/
g/9m/0D/G/8L/wr/Bv8A//7+D/8q/zr/Sv9l/4L/l/+m/7j/y//a/+r/9P/2//f/+/8A
AAIAAwAGAAcACAAKAAsADAANAA0ADQANAA0ADgAOAA4ADwAPABEADwAPABAAEQARABEA
EQARABEAEgASABIAEQARABEAEgAUABUAFwAXABYAFgAWABgAGAAZABoAGwAcAB0AHgAg
ACMAJAAlACYAJwApACoAKwAqAC4AMAAwADMANQA2ADkAOQA7AD0APQBBAEMARABEAEUA
RgBGAEcARwBHAEcARwBHAEYARgBGAEUARQBEAEMAQgBCAEEAQQBAAD8APgA8ADsAOgA3
ADUANAAyADAALQAtACsAJwAmACEAHQAcABoAFwAUABEADgAOAAwACgAIAAYABQAEAAMA
AAD///7//f/8//z/+//7//r/+f/5//n/+P/3//b/9f/1//X/9f/0//T/9P/0//X/8//z
//P/8//1//b/9v/2//b/9v/1//X/9f/1//X/9P/0//X/9f/1//X/9f/z//X/9f/1//X/
9f/1//T/9P/0//T/9P/0//T/8v/y//L/8v/z//L/8f/w/+//7//x//H/8f/x//H/7//w
//D/8P/w/+7/7v/u/+3/7v/u/+3/7f/t/+3/7f/t/+//7v/u/+7/7P/s/+v/6//t/+z/
7P/s/+r/6v/q/+r/7P/r/+v/6//r/+v/7P/s/+v/6//r/+v/6P/o/+j/6f/p/+j/6P/o
/+r/6v/q/+r/6v/p/+n/6f/n/+f/5//n/+f/5//o/+j/6P/o/+j/6P/p/+j/6P/o/+j/
6P/m/+b/5v/m/+j/6P/n/+f/5v/n/+j/6v/s/+3/7v/v//L/8v/y//H/7//t/+v/6//n
/+T/3//b/9r/2v/a/9r/2//b/9z/3P/e/9//4v/k/+b/5v/m/+b/4v/i/+L/4v/i/+L/
4v/i/+D/4P/g/+H/4//j/+T/5P/m/+b/5v/n/+f/5//n/+j/5v/m/+b/5v/m/+j/6//t
//H/8f/y//j/BAAKAAwAFQAbAAoA4P+y/47/cP9P/x7/8v7b/tX+zP7E/sT+1P7t/gb/
Gv82/1P/aP9//5r/tP/B/8r/0v/Y/9z/4f/n/+z/7v/v//L/8//0//b/9//4//n/+f/5
//n/+f/6//r//P/9//3/////////AAABAAEAAQABAAEAAQACAAIAAgADAAMAAwAEAAQA
BQAHAAcACAAIAAgACgAMAA0ADgAPAA4ADwAQABIAEwAUABUAFgAXABkAGgAbAB4AIgAk
ACQAJQAnACgAKwAtAC8AMQAxADMANQA2ADYANwA4ADgAOQA7ADsAOwA7ADsAOgA6ADoA
OQA5ADgANwA2ADYANQA1ADQAMwAyADAALwAuACsAKQAmACQAIgAfABsAGQAVABQAEQAN
AAwACgAHAAQAAQD+//z/+v/4//b/9P/z//L/8f/u/+3/7P/r/+r/6v/p/+n/6P/n/+f/
5//l/+X/5f/l/+X/5f/l/+T/5P/k/+T/5f/l/+X/5f/l/+X/5v/m/+b/5v/m/+X/5f/j
/+P/4//i/+L/4//j/+P/5f/l/+P/5f/j/+P/4//j/+P/4v/i/+L/4v/i/+L/4v/i/+L/
4v/i/+P/4v/h/+D/3//f/+H/4f/f/9//3//d/93/3v/f/+D/3v/e/97/3f/e/97/3f/d
/9v/2//b/9v/3f/c/9z/3P/c/9z/2//b/93/3P/c/9z/2v/a/9r/2v/c/9v/2//b/9n/
2f/a/9r/2f/Z/9n/2f/Y/9j/2P/Z/9v/2v/a/9r/2v/a/9r/2v/a/9n/2f/Z/9n/2f/Z
/9n/2f/Z/9r/2v/Y/9j/2P/Y/9f/1//X/9j/1//Y/9r/3P/a/9r/2f/X/9j/2P/W/9X/
1//X/9n/2//e/97/3v/e/97/3v/f/+D/3v/c/9j/1v/R/9H/0P/P/8//z//O/83/zf/O
/8//0P/U/9T/1P/U/9T/1P/S/9L/0v/S/9L/0v/S/9L/0v/S/9L/0v/S/9L/0v/S/9T/
1P/U/w==
         </WaveFormData>
      </LeadData>
      <LeadData>
         <LeadByteCountTotal>10000</LeadByteCountTotal>
         <LeadTimeOffset>0</LeadTimeOffset>
         <LeadSampleCountTotal>5000</LeadSampleCountTotal>
         <LeadAmplitudeUnitsPerBit>4.88</LeadAmplitudeUnitsPerBit>
         <LeadAmplitudeUnits>��V</LeadAmplitudeUnits>
         <LeadHighLimit>2147483647</LeadHighLimit>
         <LeadLowLimit>268435456</LeadLowLimit>
         <LeadID>V2</LeadID>
         <LeadOffsetFirstSample>0</LeadOffsetFirstSample>
         <FirstSampleBaseline>0</FirstSampleBaseline>
         <LeadSampleSize>2</LeadSampleSize>
         <LeadOff>FALSE</LeadOff>
         <BaselineSway>FALSE</BaselineSway>
         <ExcessiveACNoise>FALSE</ExcessiveACNoise>
         <MuscleNoise>FALSE</MuscleNoise>
         <LeadDataCRC32>1644884289</LeadDataCRC32>
         <WaveFormData>
tv62/rb+tv7f/gb/Lf9U/2//iP+h/7r/wf/I/8//1v/b/97/4f/k/+f/6P/p/+r/7f/u
/+//8P/x//L/8//0//T/9P/0//T/9//4//n/+v/8//z//P/8//7//v/+//7///8AAAEA
AgAFAAYABwAIAAkACgALAAwADQAOAA8AEAATABQAFQAWABoAHAAeACAAIgAkACYAKAAt
ADAAMwA2ADkAPAA/AEIARgBKAE4AUgBXAFoAXQBgAGQAaABsAHAAdAB2AHgAegB8AHwA
fAB8AHwAfAB8AHwAewB6AHkAeAB2AHQAcgBwAGwAagBoAGYAYgBeAFoAVgBQAEwASABE
AD8AOgA1ADAALAAoACQAIAAcABgAFAAQAAsACAAFAAIAAAD+//z/+v/5//j/9//2//X/
9P/z//L/8P/w//D/8P/w//D/8P/w/+7/7v/u/+7/8P/w//D/8P/u/+7/7v/u//D/8P/w
//D/7v/u/+7/7v/w//D/8P/w//D/8P/w//D/8P/w//D/8P/w//D/8P/w//D/8P/w//D/
8P/w//D/8P/y//L/8v/y//L/8v/y//L/8v/y//L/8v/w//D/8P/w//D/8P/w//D/7v/u
/+7/7v/u/+7/7v/u/+7/7v/u/+7/7P/s/+z/7P/s/+z/7P/s/+z/7P/s/+z/6v/q/+r/
6v/q/+r/6v/q/+r/6v/q/+r/6P/o/+j/6P/q/+r/6v/q/+r/6v/q/+r/6P/o/+j/6P/m
/+b/5v/m/+f/6P/p/+r/6v/q/+r/6v/q/+r/6v/q/+v/7P/t/+7/8f/y//P/9P/2//b/
9f/1//T/8//y//D/7v/u/+7/7P/u/+z/6f/n/+j/6f/s//D/8f/w/+//7//v/+//8P/x
/+7/6//n/+T/5P/i/+P/5P/k/+T/5P/k/+b/5v/m/+b/5v/m/+b/5v/m/+b/5v/n/+X/
5f/m/+b/6P/o/+j/6P/q/+3/8//7/wMACgAVACQAOQBTAH4AuADkAPMA+QADAQwB/ACy
AE4AAgCy/0f/5f6i/nX+a/6R/sb+7/4Y/0D/Z/+K/6f/uP/C/83/0v/W/9r/3v/h/+X/
6P/q/+7/7//w//L/8v/z//T/9v/2//f/+f/6//r/+P/5//r/+//9//3///8AAAAAAAAB
AAIAAwAEAAUABgAGAAgACQAJAAwADgAOABAAEQASABMAFQAUABYAGAAaABsAHgAgACEA
JQAnACkAKwAvADMANgA3ADoAPQBAAEQASQBMAFEAVABYAF0AYABlAGkAbQBxAHQAeAB7
AH4AfwCBAIMAgwCGAIcAhwCHAIcAhwCHAIUAhACAAH8AfQB7AHoAeAB2AHQAcABtAGoA
ZwBgAFsAVwBTAE4ASABEAD4AOQA0AC8AKwAoACIAHwAaABYAEwAOAAsACQAGAAMAAQAA
AP3/+//6//f/9f/1//T/9P/0//T/9f/z//P/8//y//L/8v/y//L/8v/y//L/8//x//H/
8f/x//T/9P/0//T/9P/0//T/9P/z//P/8//0//T/9P/0//T/9f/1//X/9f/z//P/8//z
//P/8//z//P/8//z//P/8//z//P/8//z//P/8//z//P/8//z//P/8v/y//L/8v/y//L/
8v/y//H/8f/w//D/8P/x//H/8f/x/+7/7v/u/+7/7v/u/+3/7f/t/+3/7f/s/+z/7P/s
/+z/7v/u/+3/7f/t/+3/7P/s/+z/7P/s/+z/7P/s/+z/7P/q/+n/6f/p/+n/6f/p/+n/
6f/o/+j/6P/q/+r/6v/q/+r/6P/o/+j/6P/o/+j/6P/o/+j/6v/q/+r/6v/t/+7/7//w
//H/8v/y//P/8f/x//H/8P/w//D/8P/u/+7/7P/p/+f/5//n/+n/7P/s/+z/7P/t/+3/
7f/u/+//7f/r/+j/5v/l/+L/4v/i/+T/5P/k/+T/4v/i/+L/4v/k/+T/5P/k/+T/5P/k
/+X/4//j/+T/5P/m/+b/5v/m/+b/6f/v//f//f8EAA8AIAA1AEsAbACgANYA7wDxAO8A
+ADyALwAXgAMAL7/Wf/3/rD+ef5f/nn+rv7Z/v7+Kv9T/3T/k/+q/7r/xf/Q/9T/2P/a
/93/4f/k/+b/6P/r/+z/7v/u/+3/7v/w//D/8f/z//T/9P/0//X/9v/3//f/9//5//r/
+v/6//v//P/9//7///8AAAIABAAFAAUABgAIAAgACgAJAAoACwANAA4AEAASABQAFwAa
ABwAHQAfACEAIwAlACcAKwAuAC8ANAA3ADoAPgBBAEQASQBMAFAAVQBYAF0AYwBnAGsA
bgByAHUAeAB5AHsAfQB9AIAAgQCBAIEAgQCBAIEAfwB+AHwAewB5AHcAdgB0AHIAcABq
AGcAZABhAFwAVwBTAE8ATABGAEIAPAA3ADIALQApACQAHgAbABYAEgAPAAoABwAFAAIA
///9//r/9//1//T/9f/z//P/8v/v/+7/7f/t/+//7//v/+7/7v/u/+7/7v/u/+7/7v/v
//H/8f/x//H/8P/w//D/8P/w//D/8P/w/+//7//v//D/8P/w//D/8P/x//H/8f/x//H/
8f/x//H/8f/x//H/8f/x//H/8f/x//H/8f/x//H/7//v/+//7//v/+//7//u/+7/7v/u
/+7/7v/u/+7/7f/v/+7/7v/u/+3/7f/t/+3/7P/s/+z/7P/q/+r/6f/p/+n/6f/p/+j/
6P/o/+j/6P/q/+r/6f/p/+n/6f/o/+j/6P/o/+j/6P/m/+b/5v/m/+j/5//n/+f/5f/l
/+X/5f/n/+b/5v/m/+b/5v/m/+b/5v/l/+b/5v/m/+b/5v/m/+b/5v/m/+b/5v/m/+b/
6f/q/+v/7P/v//D/8P/x//H/8f/x//D/7v/u/+7/7P/u/+z/6f/n/+X/5f/n/+r/7P/s
/+z/7f/r/+v/7P/t/+3/6//o/+b/5f/i/+L/4v/i/+L/4v/i/+L/4v/i/+L/5P/k/+T/
5P/i/+L/4v/j/+P/4//k/+T/5P/k/+T/5P/o/+v/8f/5////BgARACIANQBNAG4ApgDY
AO0A6QDnAO4A5gCqAEwA/v+w/0f/6f6m/nP+X/55/q7+2/4C/yz/U/90/5P/rP+8/8f/
0P/U/9j/3P/f/+H/5P/o/+j/6//s/+7/7v/v//D/8v/y//H/8//0//T/9v/3//j/+f/3
//f/+f/6//z//P/9//7//f/+////AAACAAQABQAFAAYACAAIAAoACwAMAA0ADwAQABIA
FAAWABcAGgAcAB0AHwAhACMAJQAnACsALgAvADQANwA6AD4AQwBGAEsATgBSAFcAWgBf
AGMAZwBrAG4AcgB1AHgAeQB7AH0AfQCAAIEAgQCBAIEAfwB/AH0AfAB8AHsAeQB3AHQA
cgBwAG4AbABpAGYAYwBcAFcAUwBPAEwARgBCADwANwAyAC0AKQAmACAAHQAYABQAEQAM
AAkABwAEAAEA///+//v/+f/4//X/8//z//L/8f/w/+//7//v/+//7//u//D/8P/w//D/
8P/w//D/8f/x//H/8f/x//L/8v/y//L/8v/y//L/8v/z//P/8//0//T/9P/0//T/8//z
//P/8//z//P/8//z//P/8//z//P/9f/1//X/9f/1//X/9f/1//P/8//z//P/8//z//P/
8v/y//L/8v/y//L/8v/y//H/8f/w//D/8P/t/+3/7f/t/+7/7v/u/+7/7P/s/+v/6//r
/+v/6//q/+r/6v/q/+r/6v/q/+n/6f/p/+n/6P/o/+j/6P/o/+j/6P/o/+j/6P/o/+f/
5//n/+f/5//n/+f/6f/o/+j/6P/n/+b/5f/k/+T/5f/m/+b/5v/m/+b/5v/m/+b/5v/m
/+b/5v/m/+f/6P/p/+r/7f/u/+7/7//v/+//7//u/+7/7v/u/+z/6v/o/+X/4//i/+P/
5v/q/+v/6v/p/+n/6f/p/+r/6//r/+n/5v/k/+H/3v/e/97/3v/e/97/3v/g/+D/4P/g
/97/3v/e/97/4P/g/+D/4f/h/+H/4v/i/+D/4P/g/+D/4v/n/+3/9f/7/wIADQAeADEA
SQBsAKAAzADdANcA1wDgANIAkAA0AO7/nv8x/9X+mv5t/mP+h/64/t/+Bv8y/1X/dP+R
/6j/uP/F/9D/1v/Y/9z/4f/h/+L/5P/m/+n/6v/s/+z/7f/u//D/8P/x//P/9P/0//L/
8//0//X/9f/1//f/+P/4//j/+f/6//v//P/9//7//v8AAAEAAQAEAAYABgAIAAcACAAJ
AAsADAAOABAAEgATABYAGAAZABsAHQAfACEAIwAnACoAKwAwADMANgA6ADsAPgBDAEYA
SgBPAFIAVwBbAF8AYwBmAGgAawBuAG8AcQBzAHMAdgB1AHUAdQB1AHUAdQBzAHIAcABv
AG0AawBoAGYAZABiAF4AWwBYAFUAUgBNAEkARQBCADwAOAAyAC4AKgAmACMAHgAYABUA
EAANAAsABwAFAAMAAAD9//v/+v/3//X/9P/z//H/8f/w//H/8P/v/+//7//v/+//7v/u
/+7/7v/u/+z/7P/s/+3/7f/t/+3/7f/u/+7/7v/u/+7/7v/u/+7/7v/v//D/8v/y//L/
8v/y//H/8f/x//H/8//z//P/8//z//P/8//z//P/8//z//P/8//z//P/8//z//P/8//z
//P/8//z//L/8v/y//L/8v/y//L/8v/x//H/8P/w//D/7//v/+//7//u/+7/7v/u/+7/
7v/t/+3/7f/t/+3/7P/s/+z/7P/s/+r/6v/p/+n/6//r/+r/6v/s/+z/7P/s/+r/6v/q
/+r/6v/p/+n/6f/p/+n/6f/p/+v/6v/q/+r/6v/q/+j/6P/q/+r/6v/q/+j/6P/o/+j/
6v/q/+r/6v/p/+r/6//s/+//8P/w//H/8//z//P/8v/y//L/8v/w//D/7v/r/+n/5f/l
/+f/6v/u/+7/7v/v/+//7//w//H/8f/v/+z/6v/p/+b/5v/m/+b/5v/m/+b/5v/m/+b/
5v/m/+b/5v/m/+b/5v/m/+f/5//n/+j/6P/o/+j/6P/o/+j/6//z////CQASABsAJgAx
AD8ATABkAIgAmQCNAIMAjACUAHQAJgDc/6r/Zf8H/7r+jf51/nv+ov7J/uj+CP8t/0z/
a/+E/5b/pf+0/8D/yv/S/9n/4f/m/+j/7P/v//D/8v/y//T/9v/5//r/+f/7//z//P/8
//3//v////////8BAAIABAAEAAUABgAHAAgACQAKAAoADAANAA0ADgAQABAAEgATABQA
FQAXABgAGgAcAB4AIQAkACYAJwApACsALQAvADEANQA4ADkAPgBBAEQASABLAE4AUwBW
AFgAXQBgAGUAawBvAHMAdgB4AHsAfgB/AIEAgwCDAIYAhQCFAIUAhQCDAIMAgQCAAH4A
fQB7AHkAdAByAHAAbgBoAGUAYgBfAFoAVQBRAE0ASgBEAEAAOgA1ADAAKwAnACQAHgAb
ABYAFAARAAwACQAFAAIA///9//z/+f/3//b/9f/z//P/8v/x//D/7//v/+//7//v/+7/
7v/u/+7/7v/u/+7/7v/v/+//7//v/+//7v/u/+7/7v/w//D/8P/w//H/8f/x//L/8P/w
//D/8P/x//H/8f/x//H/8f/x//H/8f/x//H/8f/z//P/8//z//P/8//z//P/8//z//P/
8//x//H/8f/w//L/8v/y//L/8P/w//D/7//v/+7/7v/u/+3/7f/t/+3/7P/s/+z/7P/s
/+z/6//r/+v/6//r/+r/6v/q/+r/6v/q/+r/6f/p/+f/5//m/+b/6P/o/+j/6P/o/+j/
6P/o/+j/5//n/+f/5//n/+f/5//n/+b/5v/m/+b/5v/m/+b/6P/p/+j/5v/m/+b/5v/m
/+b/5v/m/+j/6P/o/+j/5//o/+n/6v/t/+7/7v/v/+//7//v/+7/8P/w//D/7v/u/+z/
6f/n/+X/5f/n/+r/6v/q/+r/6//r/+v/7P/t/+//7f/q/+j/5f/i/+L/4v/i/+L/4v/i
/+L/4v/i/+L/4v/i/+L/4v/k/+T/5P/l/+P/4//k/+T/5P/k/+T/5P/k/+n/7//3//3/
BAARACAANQBNAHAApADWAOkA6wDvAPwA9gC6AFwADAC+/1f/8f6o/nf+Zf6D/rj+4f4E
/y7/V/96/5f/rv+6/8X/zP/S/9T/2P/b/+H/5P/k/+j/6f/q/+z/7P/t/+7/8P/w//H/
8//0//T/9P/1//b/9//1//X/9//4//n/+v/8//7//f/+////AAAAAAIAAwADAAQABgAG
AAgACQAKAAsADQAOABAAEgAUABUAGAAaABsAHwAhACMAJQAlACkALAAtADIANQA4ADwA
PwBCAEcASgBMAFEAVABZAF0AYQBlAGgAbABvAHIAcwB3AHkAeQB8AH0AfQB9AH0AewB7
AHkAeAB4AHcAdQBzAHIAcABuAGwAaABlAGIAXwBaAFUAUQBNAEoARABAADoANwAyAC0A
KQAkAB4AGwAWABIADwAKAAcABQACAP///f/6//f/9f/0//P/8f/x//D/8f/w/+//7//t
/+3/7f/s/+r/6v/q/+r/6v/q/+r/6//r/+v/6//r/+r/6v/q/+r/7P/s/+z/7P/r/+v/
6//s/+r/6v/q/+r/6//r/+v/6//r/+v/6//r/+3/7f/t/+3/7f/t/+3/7f/t/+3/7f/t
/+3/7f/t/+3/6//r/+v/6v/q/+r/6v/q/+r/6v/q/+n/6f/o/+j/6P/n/+f/5//n/+b/
5v/m/+b/5v/m/+X/5f/l/+X/5f/k/+b/5v/m/+b/5P/k/+P/4//j/+P/4v/i/+L/4v/i
/+L/4v/i/+L/4v/i/+H/4f/h/+H/4f/h/+H/4f/g/+D/4P/g/+D/4P/g/+D/4f/h/+L/
4v/i/+L/4v/i/+L/4v/i/+L/4v/i/+L/4f/i/+P/5P/p/+r/6v/r/+3/7f/t/+z/6v/q
/+r/6P/m/+T/4f/f/9//3//h/+T/5v/m/+b/5//l/+X/5v/n/+n/5//k/+L/3//c/9z/
3P/c/9z/3P/c/9z/3P/c/9z/3v/e/97/3v/e/97/3v/f/9//3//g/+D/3v/e/97/3v/g
/+X/7f/z//v/AgAPACAANwBTAH4AtgDcAOUA5QDpAPIA2gCKAC4A5v+Q/yX/zf6Q/mX+
Y/6L/r7+5f4K/zb/Xf9+/5n/rP+6/8X/yv/O/9L/1P/Z/93/4P/i/+b/5//o/+r/6v/r
/+z/7v/u/+3/7//w//D/8f/z//X/9//3//f/+f/6//r/+v/7//z//f/+////AAAAAAIA
AwADAAYACAAIAAoACwAMAA0ADwAQABIAFAAWABcAGgAcAB0AIQAjACUAJwAnACsALgAv
ADQANwA6AD4AQQBEAEkATABSAFcAWgBfAGEAZQBpAGwAcABzAHYAdwB7AH0AfQCAAH8A
fwB/AH8AfwB/AH0AfAB8AHsAeQB3AHYAdAByAHAAagBnAGQAYQBeAFkAVQBRAEwARgBC
ADwANwAyAC0AKQAkAB4AGwAWABQAEQAMAAkABwAEAAEA///8//n/9//2//P/8f/x//D/
8f/w/+//7//v/+//7//u/+7/7v/u/+7/7v/u/+7/7//v/+//7//v//D/8P/w//D/7v/u
/+7/7v/u/+//8P/y//D/8P/w//D/8f/x//H/8f/x//H/8f/x//H/8f/x//H/8f/x//H/
8f/x//H/8f/x//P/8//z//P/8//z//P/8v/w//D/8P/w//D/8P/w/+//7//u/+7/7v/t
/+3/7f/t/+z/7P/s/+z/7P/s/+v/6//r/+v/6//q/+r/6v/q/+r/6v/q/+n/6f/r/+v/
6v/q/+r/6v/q/+r/6P/o/+j/6P/o/+f/5//n/+n/6f/p/+n/5//m/+b/5v/m/+b/5v/m
/+b/5v/m/+b/5v/m/+b/5v/m/+b/6P/o/+j/6P/p/+r/6//s/+3/7v/u/+//8f/x//H/
8P/y//L/8v/w/+7/7P/p/+f/5//n/+n/7P/s/+z/7P/t/+v/6//s/+3/7//t/+r/6P/l
/+L/4v/i/+L/4v/i/+L/5P/k/+T/5P/i/+L/4v/i/+L/4v/i/+P/4//j/+T/5P/k/+T/
5P/k/+j/6//x//n/AQAIABcAKAA9AFcAggC6AOAA5wDjAOcA8ADWAIQALADm/4z/H//L
/pL+af5p/pP+xv7r/hb/Pv9h/4L/n/+w/77/yf/S/9b/2v/e/+H/4//m/+j/6v/r/+z/
7v/u/+//8P/y//L/9f/3//j/+P/4//n/+v/7//n/+f/7//z//P/8//3//v///wAAAQAC
AAIABAAFAAUABgAIAAgACgANAA4ADwARABIAFAAWABgAFwAaABwAHQAhACMAJQAnACsA
LwAyADMANgA5ADwAQABDAEYASwBOAFAAVQBYAF0AYwBnAGsAbgBwAHMAdgB3AHkAewB7
AH4AfwB/AH8AfwB9AH0AewB6AHoAeQB3AHUAcgBwAG4AbABoAGUAYgBfAFwAVwBTAE8A
TABGAEIAPAA5ADQALwArACYAIAAdABgAFQATAA8ADQAJAAYAAwABAAAA/f/7//r/+//5
//n/+P/1//T/8//z//X/9f/1//T/9P/0//T/9P/0//T/9P/1//P/8//z//P/9P/0//T/
9P/2//b/9v/2//f/9//3//j/9v/2//b/9v/5//n/+f/5//n/+f/5//n/+f/5//n/+f/5
//n/+f/5//f/9//3//f/+f/5//n/+f/3//f/9//2//b/9v/2//b/9v/2//b/9f/3//b/
9v/2//X/9f/1//X/9P/0//T/9P/0//T/8//z//P/8//z//L/8v/y//L/8v/y//L/8f/x
/+//7//u/+7/8P/w//D/8P/w//D/8P/w//D/7//v/+//8f/x//H/8f/v/+7/7v/u//D/
8P/w//D/8P/w/+7/7v/u/+7/8P/w//D/8P/v//D/8f/y//X/9v/2//f/+f/5//n/+P/4
//j/+P/2//b/9P/x/+//7f/t/+//8v/0//T/9P/1//f/9//4//n/+f/3//T/8v/x/+7/
7v/u/+7/7v/u/+7/7v/u/+7/7v/s/+z/7P/s/+z/7P/s/+3/7//v//D/8P/w//D/8P/w
//L/8//5/wMAEQAcACMALAA1AEEATgBiAIIAlwCRAIcAigCWAIAAOADm/7D/c/8d/9D+
o/6P/pH+sP7X/vT+FP81/1b/df+O/6D/sf/A/8z/1v/g/+f/7f/y//T/+P/9//7/AAAA
AAMABAAGAAYABQAHAAgACAAKAAsADAANAA0ADQAPABAADgAOAA8AEAARABIAEwAUABYA
GAAZABkAGAAaABoAHAAfACAAIQAjACIAJAAmACgAKwAuADAAMQAzADUANwA5ADsAPwBC
AEMASABLAE4AUgBVAFgAXQBgAGMAZwBpAG0AcQB1AHkAfAB+AIEAhACFAIcAiQCJAIwA
iwCLAIsAiwCJAIkAhwCGAIYAhQCDAIEAfgB8AHoAeAByAG8AbABpAGQAXwBbAFcAVABO
AEoARAA/ADoANQAxAC4AKAAlACAAHgAbABYAEwATABAADQALAAoABwAFAAQABQADAAMA
AgABAAAA//////////////7//P/8//z//P/8//z//P/9//3//f/9//3//v/+//7//v8A
AAAAAAAAAP///////wAA/v/+//7//v8BAAEAAQABAAEAAQABAAEAAQABAAEAAQD/////
/////wEAAQABAAEAAQABAAEAAQADAAMAAwACAAIAAgACAAIAAgACAAIAAQAAAP7//f/8
//3//f/9//3//P/8//z//P/8//z/+//7//v/+//7//r/+v/6//r/+v/6//r/+f/5//n/
+f/4//j/+P/4//j/+P/2//b/9v/2//j/9//3//f/9f/1//X/9f/3//b/9v/2//b/+P/4
//b/9v/2//b/9v/0//T/9P/0//T/9P/0//T/8//0//X/9v/5//r/+v/7//3//f/9//z/
/P/8//z/+v/6//j/9f/z//D/7//w//L/9P/0//T/9f/4//n/+//9//3/+//4//b/9f/y
//L/8v/w//D/8P/w//D/8P/w//D/8P/w//D/8P/u/+7/7v/v//D/8f/z//T/8v/y//L/
8v/w//P/9f/5/wUAEAAZAB4AIwArADgAQABMAGUAcwBvAGoAbgByAFoAEgC+/4v/Xf8c
/+H+v/6x/rr+1/74/hb/L/9M/2v/iP+a/6f/tP/C/9L/2v/h/+f/7P/y//b/+f/6//z/
/P/9//7/AAAAAAEAAwAEAAQABgAHAAgACQAHAAcACQAKAAgACAAJAAoACwAMAA0ADgAM
AA4ADwAPABIAFAAUABYAFQAWABcAGQAYABoAHAAeAB0AIAAiACMAJQAnACkAKwAsAC8A
MQAxADYAOQA8AEAAQgBEAEgASgBLAE8AUQBVAFcAWwBfAGIAZABnAGoAawBvAHEAcQB0
AHMAcwBzAHMAdQB1AHMAcgByAHEAbwBtAGwAagBoAGYAZABhAF4AWwBYAFMATwBLAEgA
QgA+ADgANQAwACsAJwAkAB4AGwAWABUAEwAPAA0ACQAGAAMAAQACAP///f/8//v/+f/5
//j/+f/4//f/9//1//X/9f/0//b/9v/2//b/9P/0//T/9f/1//X/9f/1//b/9v/2//b/
9v/2//b/9v/3//f/9//4//j/+P/4//j/9//3//f/9//5//n/+f/5//n/+f/5//n/+f/5
//n/+f/5//n/+f/5//f/9//3//f/9//3//f/9v/4//j/+P/4//b/9v/2//X/9//2//b/
9v/z//P/8//z//L/8v/y//L/8v/y//H/8f/x//H/8f/w//D/8P/w//D/7v/u/+3/7f/v
/+//7v/u/+7/7v/u/+7/7P/s/+z/7P/s/+v/6//r/+v/6//r/+v/6//q/+r/6v/q/+r/
6v/q/+r/6f/p/+n/6//s/+r/6v/q/+r/6P/o/+j/6P/q/+r/6v/q/+r/6v/q/+r/7f/u
/+7/7//x//H/8f/w//D/8P/w/+7/7P/q/+f/5f/h/+H/4//m/+r/6v/q/+v/7P/t/+//
8f/v/+3/6v/o/+f/5P/k/+T/5P/k/+T/5P/k/+T/5P/k/+T/5P/k/+T/5P/k/+T/5f/l
/+X/5v/m/+T/5P/k/+T/5P/l/+n/7//1//7/AwAIABUAKQA6AFAAeACjALkAvQDAAMYA
wgCOAC4A2v+Z/0//AP/F/qf+n/6y/tf+AP8o/0v/bv+L/6T/tv/D/9L/2v/e/97/3//j
/+T/5v/m/+n/6v/s/+z/7//w//L/8v/x//P/9P/0//L/8//0//X/9f/1//f/+P/4//j/
+f/6//n/+v/7//z/+v/8//3//f/+/wAAAAACAAMABAAFAAcABgAIAAoADAALAA4AEAAR
ABMAFQAXABkAGgAdAB8AHwAjACUAJwAqACsALgAzADYAOQA9AD8AQwBGAEkATABOAFIA
VQBYAFkAXQBfAF8AYgBjAGMAYwBjAGMAYwBhAGAAXwBfAF4AXQBcAFoAWABWAFMAUQBP
AE0ASQBFAEIAPwA9ADgANQAwAC0AKAAjAB8AHgAYABUAEAAOAAsABgADAAEA/v/7//n/
+P/1//P/8v/x/+//7//u/+3/7P/r/+v/6f/p/+n/6P/q/+r/6v/q/+r/6v/q/+v/6f/p
/+n/6f/q/+r/6v/q/+z/7P/s/+z/6//r/+v/7P/s/+z/7P/s/+3/7f/t/+3/6//r/+v/
6//r/+v/6//r/+3/7f/t/+3/7f/t/+3/7f/t/+3/7f/t/+v/6//r/+r/7P/s/+z/7P/s
/+z/7P/r/+v/6v/q/+r/6f/p/+n/6f/o/+j/6P/o/+j/6P/n/+f/5//n/+f/5v/m/+b/
5v/m/+b/5v/l/+X/5f/l/+T/5P/k/+T/5P/k/+T/5P/k/+T/5P/j/+P/4//j/+P/4//j
/+P/4v/i/+L/4v/i/+L/4v/i/+H/4f/h/+P/4//j/+P/4//k/+T/5P/k/+T/5P/k/+T/
5P/i/+L/4v/i/+L/4v/i/+L/4//k/+X/5v/r/+z/7P/t/+3/7f/t/+z/7P/s/+z/6v/o
/+b/4//h/9//3//h/+T/6P/o/+j/6f/p/+n/6v/r/+3/6//o/+b/4//g/+D/4P/g/+D/
4P/g/+D/4P/g/+D/4v/i/+L/4v/i/+L/4v/j/+X/5f/m/+b/5v/m/+b/5v/m/+n/7f/1
////BgAPABwALwBFAGIAkgDIAOcA8wD5AAgBDgHqAIwALADi/4f/Gf/C/o/+d/6F/rL+
4f4I/zL/Wf98/5v/sv/A/8f/zv/S/9b/2v/d/+P/5v/o/+r/7f/u//D/8P/x//L/9P/0
//X/9//4//j/+v/7//z//f/9//3///8AAAAAAAABAAIAAwAEAAUABgAGAAgACQAJAAoA
DAAMAA4ADwAQABEAEwAUABYAGAAaABkAHAAeAB8AIwAlACcAKQArAC8AMgAzADYAOQA8
AEAAQQBEAEkATABOAFMAVgBbAF0AYQBlAGgAbABvAHIAcwB2AHkAegB+AH8AfwB/AH8A
fwB/AH0AfAB8AHsAeQB3AHYAdAByAHAAbgBrAGgAZQBhAF0AWgBXAFIATABIAEIAPwA6
ADUAMQAsACYAIwAeABoAFwASAA8ACwAIAAUAAwAAAP3/+//6//v/+f/5//j/9f/0//P/
8//z//P/8//y//L/8v/y//L/8v/y//L/8//z//P/8//z//T/9P/0//T/8v/y//L/8v/x
//H/8f/y//L/8v/y//L/9f/1//X/9f/z//P/8//z//X/9f/1//X/9f/1//X/9f/1//X/
9f/1//X/9f/1//X/9f/1//X/9P/0//T/9P/0//b/9v/2//X/8//y//L/8v/x//H/8f/x
//D/8P/w//D/8v/y//H/8f/x//H/8f/w//D/8P/w//D/8P/w/+//7//v/+//7v/u/+7/
7v/u/+7/7v/u/+7/7v/u/+3/7f/t/+3/7f/t/+3/7//u/+7/7v/u/+7/7v/u//D/7//v
/+//7//v/+//7//t/+7/7v/u/+z/7P/t/+3/7f/u/+//8f/x//D/8P/v//D/7//v/+//
8f/y//P/9P/1//b/9//2//b/+P/6//r/9//3//b/9f/0//L/8f/w//H/8v/z//P/9P/0
//T/9f/3//b/8//y//H/8P/t/+z/6//q/+z/7P/s/+z/7P/s/+z/7P/s/+z/7P/s/+7/
7v/u/w==
         </WaveFormData>
      </LeadData>
      <LeadData>
         <LeadByteCountTotal>10000</LeadByteCountTotal>
         <LeadTimeOffset>0</LeadTimeOffset>
         <LeadSampleCountTotal>5000</LeadSampleCountTotal>
         <LeadAmplitudeUnitsPerBit>4.88</LeadAmplitudeUnitsPerBit>
         <LeadAmplitudeUnits>��V</LeadAmplitudeUnits>
         <LeadHighLimit>2147483647</LeadHighLimit>
         <LeadLowLimit>268435456</LeadLowLimit>
         <LeadID>V3</LeadID>
         <LeadOffsetFirstSample>0</LeadOffsetFirstSample>
         <FirstSampleBaseline>0</FirstSampleBaseline>
         <LeadSampleSize>2</LeadSampleSize>
         <LeadOff>FALSE</LeadOff>
         <BaselineSway>FALSE</BaselineSway>
         <ExcessiveACNoise>FALSE</ExcessiveACNoise>
         <MuscleNoise>FALSE</MuscleNoise>
         <LeadDataCRC32>3172911958</LeadDataCRC32>
         <WaveFormData>
uv66/rr+uv7X/vT+Ef8u/0T/Wv9w/4b/kP+a/6T/rv+z/7j/vf/C/8T/xv/I/8r/y//M
/83/zv/Q/9D/0P/Q/9L/0v/S/9L/1P/U/9T/1P/V/9b/1//Y/9n/2v/b/9z/3f/e/9//
4P/h/+L/4//k/+f/6P/p/+r/6//s/+3/7v/x//L/8//0//b/+P/6//z///8AAAEAAgAG
AAgACgAMABAAEgAUABYAGwAeACEAJAApACwALwAyADcAOgA9AEAARABGAEgASgBLAEwA
TQBOAE4ATgBOAE4ATQBMAEsASgBIAEYARABCAD8APgA9ADwAOAA2ADQAMgAtACoAJwAk
ACEAHgAbABgAEwAQAA0ACgAGAAQAAgAAAP3/+v/3//T/8P/u/+z/6v/o/+j/6P/o/+f/
5v/l/+T/5P/k/+T/5P/k/+T/5P/k/+P/4v/h/+D/4P/g/+D/4P/e/97/3v/e/97/3v/e
/97/3v/e/97/3v/g/+D/4P/g/+L/4v/i/+L/5P/k/+T/5P/k/+T/5P/k/+T/5P/k/+T/
5v/m/+b/5v/o/+j/6P/o/+j/6P/o/+j/6P/o/+j/6P/m/+b/5v/m/+j/6P/o/+j/5v/m
/+b/5v/k/+T/5P/k/+b/5v/m/+b/5P/k/+T/5P/i/+L/4v/i/+T/5P/k/+T/4v/i/+L/
4v/i/+L/4v/i/+L/4v/i/+L/4v/i/+L/4v/k/+T/5P/k/+X/5v/n/+j/6P/o/+j/6P/m
/+b/5v/m/+f/6P/p/+r/7P/s/+z/7P/t/+3/7f/t/+7/7v/u/+//8f/y//P/9P/1//f/
+P/4//f/9//3//f/8//1//f/9//3//f/9f/z//L/9f/2//r/+P/3//f/+P/4//j/+P/4
//X/8v/t/+r/6f/o/+f/6P/p/+n/6f/p/+n/6f/p/+n/6v/q/+r/6f/p/+n/6v/q/+j/
6P/o/+j/6v/q/+r/6v/s/+7/8f/0//v/BwAWACUAPABZAIoAzQAWAVwBmgHEAdYB0QGp
AWEBEAGlAB8Anv8///P+xP7L/vP+Ef8o/0n/aP+F/5r/qP+y/77/x//N/9P/2v/e/+L/
5v/n/+r/7P/u//D/8P/v//H/8v/z//T/9f/1//X/8//0//X/9f/3//j/+f/5//f/+f/6
//v/+//9//7////+////AAABAAQABQAGAAcACAAJAAoACwALAAwADQAPABEAEgAUABYA
GAAaABoAHQAhACMAJQAnACkALQAwADIANgA4ADsAPgBDAEcASwBOAFMAVgBaAF0AYABj
AGcAagBtAG4AcABxAHMAcwByAHAAcABwAHAAcABuAGwAagBpAGcAZgBkAGEAYQBfAFwA
WABVAFIATwBMAEcARAA/ADwAOAA1ADEALgAqACYAIgAfABwAGgAYABYAEQAOAAwACgAK
AAgABgAGAAUABAADAAEAAgACAAIAAwADAAIAAgAAAAIAAQABAAAA/v//////AAAAAP//
///+////AAAAAAAAAAAAAP////8BAAEAAQABAAAAAQABAAEAAwADAAMAAwADAAIAAgAC
AAMAAwACAAIAAgACAAIAAgAFAAUABAAEAAIAAgACAAMAAwADAAMAAwAEAAMAAwADAAEA
AQABAAEAAQABAAEAAAAAAP///v/+//z//P/9//3//f/9//7/AAD+//7//v/9//v/+//7
//v//P/8//z//P/7//v/+//7//v/+//7//v/+//7//r/+v/6//r/+v/6//n/+f/4//j/
+f/5//j/+P/4//j/+P/4//j/+P/2//b/9v/2//f/9//3//f/+P/4//j/+f/7//z//f/+
////AQACAAIAAQABAAEAAQD9////AQABAAAA///8//n/+f/7//v//v/+//3//f/+//z/
/P/8//z//P/6//b/9P/w/+7/7P/s/+z/7f/u/+//7//v/+//7//s/+z/7P/r/+3/7f/u
/+7/7f/s/+v/6v/s/+z/7P/s/+r/7v/x//T/9/8BAA4AHQAwAE0AcgCtAPYAPAF6AaQB
uAG7AaEBXwEQAa8AMQCy/1P/A//G/r3+4f4B/xb/M/9U/2//hv+a/6b/sv+9/8X/y//Q
/9T/2P/c/93/4P/i/+T/5v/m/+X/5//o/+n/7P/t/+3/7f/r/+z/7f/t/+3/7v/v/+//
7f/v//D/8f/x//P/9P/1//b/9//4//n/+v/7//z//f8AAAEAAgADAAUABgAHAAkACQAK
AAwADgAOABAAEAATABUAFwAZABsAHQAhACQAJgAoACoALQAwADUAOQA9AEAARQBIAEwA
TwBSAFUAWQBcAF8AYABiAGMAZQBlAGQAYgBiAGIAYgBiAGIAYABeAF0AXQBcAFoAVwBV
AFMAUABMAEsASABFAEIAPQA6ADUAMgAuACsAJwAkACAAHAAYABUAEQAOAAsACAAHAAQA
AgAAAP7//P/6//r/+f/4//f/9f/2//b/9v/3//f/9v/2//T/9v/1//X/9P/2//f/9//4
//v/+//8//z/+//8//z//P/8//z/+//7//v/+//7//v//P/9//3//f/9//3//f/9//3/
/P/8//z//f/9//z//P/8//z//P/8//3//f/8//z//P/8//z//f/8//v/+v/5//r/+f/5
//n/+f/5//n/+f/5//n/+f/4//j/9//2//b/+P/4//n/+f/7//v//P/+//7//v/+//3/
///////////+//7//v/+/////////////////////////////v/+//7//v/+//7/+//7
//r/+v/7//v/+v/6//r/+v/6//r/+v/8//z//P/8//z//P/9//3//f/9//z//P/8//3/
//8AAAEAAgAFAAcACAAIAAoACwAMAA0ADgARABQAFQAVABUAEwARAA0ADwAPABIAFAAT
ABMAFAAUABQAFAAUABQAEgAOAAwACgAIAAYABgAHAAcABwAHAAUABQAFAAUABgAGAAYA
BQAFAAUABgAGAAYABgAGAAYABgAGAAYABgAGAAgACwAOABMAHwAsADsATgBrAJIAzQAW
AVwBlgG6AcwBywGrAWkBHAG3ADcAvP9h/xP/2v7X/vv+G/8y/03/bP+H/6D/sv/A/8z/
1//d/+P/6P/s//D/8v/1//j/+f/6//v/+v/9////AAABAAAAAQABAAEAAQACAAMAAwAD
AAQABQAFAAUABwAIAAkABwAJAAoACwAMAA0ADgAPABAAEQASABMAFAAVABYAFwAZABoA
GwAdAB0AHgAgACIAIgAkACQAJwApACsALQAvADEANQA4ADoAPAA+AEEARABJAE0AUQBU
AFcAWgBeAGEAZABnAGsAbgBvAHAAcgBzAHUAdQB0AHIAcwByAHEAcABwAG4AbABrAGkA
aABmAGMAYwBhAF4AWgBXAFQAUQBOAEkARgBBAD4APAA5ADUAMgAuACoAJgAjAB4AHAAa
ABgAFQASABAADgAOAAwACgAKAAcABgAFAAMABAAEAAQABQADAAIAAgAAAAIAAQABAAAA
AAABAAEAAgACAAEAAQAAAAEAAgACAAIABAAEAAMAAwADAAMAAwADAAIAAwADAAMAAwAD
AAMAAwADAAIAAgACAAMAAwACAAIAAgACAAIAAgADAAMAAgACAAAAAAAAAAEAAQABAAEA
AQAAAP///////////////////////////v8AAP///v/+/wAAAAABAAEA/////wAAAgAA
AAAAAAD//////////////P/8//z//P/9//3//f/9//3//f/9//3//f/9//z//P/8//z/
/P/8//3//f/8//z//f/9//z//P/7//r/+f/4//j/+v/6//j/+P/4//j/+f/5//n/+f/4
//j/+P/5//v//P/9//7///8BAAIAAgADAAMAAwADAAMABQAHAAcABQAFAAMAAQD//wEA
AQAEAAIAAQABAAIAAgACAAIAAgAEAAIA/v/8//n/9v/z//L/8//z//P/8//z//P/8//z
//L/8v/y//H/8f/x//L/8v/0//T/9P/0//L/8v/y//L/8v/0//f//P8FAA8AHgAtAEIA
XwCIAMcAEAFWAY4BsAHEAcUBnwFdARIBqwAfAKD/Rf/7/sj+z/71/hP/Kv9J/2T/ff+W
/6r/uv/I/9P/2//h/+b/7P/w//L/9f/4//j/+v/8//z///8BAAIAAwAEAAUABQAFAAMA
BAAFAAUABQAGAAcABwAJAAsADAANAAsADQAOAA8AEAARABIAEwAUABUAFgAXABYAFwAY
ABkAGwAcAB0AHwAfACAAIgAkACYAKAAoACsAKwAtAC8AMQA1ADkAPAA+AEAAQgBFAEgA
SwBPAFMAVgBbAF4AYgBlAGgAawBvAHIAdAB0AHUAdQB1AHUAdAByAG8AbgBtAGwAbABq
AGgAZwBjAGIAYABdAF0AWwBYAFQAUQBOAEsASABHAEQAPwA8ADgANQAxAC4AKgAmACIA
HwAcABoAGAAWABMAEAAOAAwACgAIAAYABgAFAAQAAwABAAAAAAAAAAEAAQAAAAAA/v/8
//v/+//6//j/+f/5//r/+v/5//n/+P/3//j/+P/4//j/+P/3//f/+P/5//r/+//6//v/
+//7//n/+f/5//n/+//6//r/+v/7//v/+v/6//r/+v/6//r/+f/5//j/+P/4//j/+P/5
//f/9//3//f/9v/1//X/9f/1//X/9f/1//X/9f/1//T/8v/x//D/8P/w//D/8f/x//D/
7//v//D/7//u/+3/6//r/+v/6//r/+r/6v/q/+r/6//r/+v/6//r/+v/6//r/+n/6f/o
/+j/6P/o/+j/6P/n/+f/5v/m/+f/5//m/+b/5v/m/+b/5v/k/+T/5P/k/+P/4//j/+P/
5P/k/+T/5f/j/+T/5f/m/+n/6//s/+z/7//v/+//7//s/+3/7v/t/+3/7f/r/+n/5f/n
/+f/6v/s/+v/6//s/+z/7P/s/+z/7P/q/+b/5P/g/97/3P/c/9v/2//b/9v/2//b/9v/
2//a/9r/2v/Z/9f/1//Y/9j/2P/Y/9j/2P/Y/9j/2P/Y/9j/2v/d/+T/7f/3/wQAEQAi
ADsAWgCFAMIAAgE+AXIBmAGrAaEBbwEwAeMAawDS/1H//f68/p3+sf7X/u7+B/8m/0H/
Wv9w/37/jv+b/6f/r/+2/7z/wv/G/8n/zP/O/9D/0v/S/9P/1f/W/9f/2P/Z/9n/2f/Z
/9r/2//b/93/3v/f/9//3f/f/+D/4f/j/+X/5v/n/+j/6f/q/+v/7P/t/+7/7//w//H/
8v/z//P/9P/1//f/+f/6//z//v/+/wAAAAADAAUABwAJAAsADwATABYAGAAaABwAHwAi
ACUAKQAtADAAMwA2ADoAPQBAAEMARwBKAE0ATgBQAFEAUQBRAFAATgBPAE4ATQBMAEwA
SgBIAEcAQwBCAEAAPQA5ADcANAAwAC8ALAApACYAJQAiAB0AGgAUABEADQAKAAgABAAA
AP3/+v/4//b/9P/x/+7/7P/q/+r/6P/m/+b/4//i/+H/3//e/97/3v/f/93/3P/c/9r/
3P/b/9v/2v/c/93/3f/e/97/3f/d/9z/2//c/9z/3P/d/97/3v/f/9//3//f/9//4P/h
/+H/4f/h/+H/4f/h/+H/4P/g/+D/4f/h/+D/4P/g/+D/4P/g/+P/4//i/+L/4v/i/+L/
4//h/+H/4f/h/+L/4f/h/+H/3//f/9//3//f/9//3//e/+D/3//e/97/3v/e/9//3//e
/93/3f/e/9z/3P/c/9v/2//b/9v/2//a/9r/2v/a/9n/2f/Z/9n/2f/Z/9n/2f/b/9v/
2v/a/9r/2v/a/9r/1v/V/9P/0v/K/8X/v/+6/7r/uv+6/7r/vv+8/7z/vP+8/7z/vP+9
/73/vf+9/77/vv++/7//v//A/8H/wv/F/8f/yP/I/8n/yf/J/8n/yf/L/83/zf/R/9P/
0//T/8//0f/R/9T/0v/R/9H/0v/Q/9D/0P/Q/9D/zv/K/8j/xv/E/8L/wv/B/8H/wf/B
/7//v/+//7//wP/A/8D/v/+//7//wP/A/8D/wP/A/8D/wP/A/8D/wP/C/8T/x//S/93/
6//8/w0AIgA/AGoApwDwADgBeAGmAbwBvwGhAWEBEgGxACkAoP85/+3+tP6v/tX+8f4I
/yX/Rv9h/3r/iv+W/6D/qf+x/7f/vP/C/8b/yv/L/87/zv/Q/9L/0v/T/9X/1v/X/9r/
2//b/9v/2//c/93/3f/d/97/3//f/+H/4//k/+X/5//r/+7/8f/y//P/9P/1//b/9//4
//n/+P/5//r/+//+/wAAAgAFAAkACgAMAA4AEAASABIAFQAXABkAGwAdACEAJQAoACoA
LgAwADMANgA5AD0AQQBEAEkATABQAFMAVgBZAF0AYABjAGQAZgBnAGgAaQBpAGgAaQBo
AGcAZgBoAGYAZABjAGEAYABeAFsAVwBVAFIATgBNAEoARwBEAD8APAA3ADQAMgAvACsA
KAAnACQAIQAfABwAGgAYABYAEwAQAA4ADAAMAAoACAAIAAcABgAFAAMAAAAAAAAAAQAB
AAAAAAD+/wAA//////7//v//////AAAAAP/////+//7//v/9//z//v/+//3//f//////
//////7/////////AQABAAEAAQADAAIAAgACAAMAAwACAAIABAAEAAQABAADAAMAAgAC
AAQABAAEAAUABQAFAAUABQAEAAMAAwADAAMAAwADAAMAAwADAAMAAgAEAAMAAgACAAAA
AAABAAEA/////wAAAgABAAAA///9//3//f/9//3//P/8//z//P/7//v/+//7//v/+//7
//v/+//7//r/+v/6//r/+v/6//v/+//6//r/+//7//r/+v/6//r/+v/6//r/+v/7//r/
+v/6//r/+v/5//n/+f/5//r/+v/6//v/+f/6//v//P///wEAAgACAAUABQAFAAUAAQAD
AAUABQAFAAUAAwABAP3//////wIABAADAAMABAADAAIAAQAAAAEAAAD9//z/+P/2//T/
9P/1//X/9f/1//X/9f/1//X/9v/2//b/9f/1//X/9v/2//j/+P/4//j/+P/4//j/+P/4
//r//f8CAAkAFQAiADMASgBtAJwA3wAoAWoBoAHCAdABxwGZAVMBAgGRAAkAlP89//P+
zP7b/v/+F/8u/03/bv+H/57/rP+4/8L/y//T/9n/3v/k/+j/6v/t//D/8P/y//T/9P/z
//X/9v/3//j/+f/5//n/+f/6//v/+//5//r/+//7//v//f/+//////8BAAIAAwAEAAUA
BgAHAAYABwAIAAkACgALAAwADQARABIAEwAVABkAGgAcAB4AIAAiACIAJQAnACkAKwAt
AC0AMQA0ADYAOgA8AD8AQgBHAEsATwBSAFUAWABcAF8AYgBlAGkAbABtAG4AcABxAHMA
cwByAHAAcABwAHAAcABwAG4AbABrAGkAaABmAGMAYQBfAFwAWABVAFIATwBMAEkARgBB
AD4AOAA1ADEALgAsACgAJAAhAB4AHAAaABgAFQASABAADgAMAAoACAAIAAUABAADAAEA
AgACAAIAAwABAAAAAAD+/wAA//////7//v//////AAD/////AAAAAP//AAAAAAAAAAAA
AP////8AAAEAAgADAAIAAwADAAMAAwADAAMAAwAFAAQABAAEAAUABQAEAAQABAAEAAQA
BAAFAAUABAAEAAQABAAEAAUABwAHAAcABwAEAAMAAwADAAMAAwADAAMAAwADAAMAAgAC
AAEAAAAAAAIAAgADAAMAAgABAAEAAgACAAIAAgABAAEAAQABAAEA/v/+//7//v//////
/////////////////f/9//z//P/+//7//v/+//3//f/8//z//f/9//z//P/8//z//P/8
//z/+v/6//r/+v/6//v/+//7//v/+v/6//r/+//7//z//f/+/wEAAwAEAAQABQAFAAUA
BQAFAAcACQAJAAcABwAFAAMAAQADAAMABgAGAAUABQAGAAQABAAEAAQABQAEAAEAAAD8
//r/+P/4//f/9//3//f/9//3//f/9//2//b/9v/1//X/9f/2//b/9v/2//b/9v/4//j/
+P/4//r//v///wQADQAZACgAOQBQAHEAogDlACwBcAGkAcYB2AHPAZ0BVQEGAZEABQCQ
/zv/8f7K/tv+//4Z/zT/U/9u/4n/ov+y/7z/yP/T/9n/4f/m/+r/7v/w//P/9P/2//j/
+v/6//v//f/+////AAABAAEAAQABAAIAAwADAAMABAAFAAUAAwAFAAYABwAJAAsADAAN
ABAAEQASABMAEgATABQAFQAYABkAGgAbAB0AHgAfACEAIQAiACQAJgAqACwALAAvADEA
MwA1ADcAOQA9AEAAQgBHAEoATgBSAFUAWQBdAGAAZQBoAGwAbwB0AHcAewB+AH8AgACC
AIMAhACFAIUAhACFAIQAgwCCAIIAgAB+AH0AeQB4AHYAcwBzAHEAbgBqAGkAZgBjAGAA
WwBYAFMAUABOAEsARwBEAD4AOgA2ADMAMgAwAC4ALAAnACQAIgAgACAAHgAcABwAGwAa
ABkAFwAWABYAFgAXABkAGAAYABYAFgAVABUAFAAUABUAFQAWABYAFQAVABQAEwAUABQA
FAAWABYAFQAVABcAFwAXABcAFgAXABcAFwAZABkAGQAZABkAGAAYABgAGwAbABoAGgAc
ABwAHAAcABsAGwAaABoAGgAaABoAGwAZABkAGQAZABoAGQAZABkAGQAZABkAGQAXABcA
FwAWABgAFwAWABYAFQAUABQAEwARABEAEgAUABIAEgASABEAEQARABEAEQAOAA4ADgAO
AAsACwALAAsADAANAA4ADwANAA0ADAAMAAoACgAKAAoACwALAAoACgAJAAkACAAIAAoA
DAAKAAoACgAKAAcABwAHAAcACAAIAAgACQAHAAgACQAKAAsADQAOAA4AEQARABEAEQAN
AA8AEQARAA8ADwANAAsACQALAAsADgAQAA8ADwAQABAAEAAQABAAEAAOAAoACAAEAAIA
AAAAAP/////////////////////8//z//P/7//v/+//8//z//v/+//7//v/8//z//P/8
//z//P///wQADQAZACgANQBCAFcAdgCdANYAFgFQAYgBsgHNAcsBoQFgARkBqwAQAIH/
I//e/rf+w/7n/gL/F/82/1X/bv+I/5j/qP+5/8P/y//U/9z/4v/m/+n/6v/u//D/8v/y
//X/9//4//n/+P/5//n/+f/5//r/+//7//v//P/9//3/+//9//7////9////AAABAAIA
AwAEAAUABgAHAAgACQAKAAsADAANAA0ADgAPABEAFQAWABgAGgAbABwAGwAdACEAIwAl
ACcAKQAtADAAMgA4ADoAPQBAAEMARwBLAE4AUQBUAFgAWwBeAGEAZQBoAG0AbgBwAHEA
cwBzAHIAcABwAHAAcABwAHAAbgBsAGsAaABmAGMAXwBdAFsAWABUAFEATgBLAEgARQBC
AD0AOgA0ADEALQAqACYAIgAeABsAFgAUABIAEAANAAoACAAGAAQAAgAAAAAAAQAAAP//
/f/8//z//P/9//3//P/8//r/+P/3//f/9v/0//X/9f/2//X/9f/2//b/9v/2//X/9P/2
//b/9f/1//X/9f/1//X/9P/1//X/9f/2//f/+P/5//f/9v/2//b/+f/5//j/+P/2//b/
9v/2//f/9//2//b/9//4//n/+//5//n/+f/5//j/9//3//f/9//3//f/9//0//P/8v/w
//D/7//u/+7/7v/u/+//7//u/+3/7f/u/+3/7P/r/+n/6f/p/+n/6f/o/+j/6P/o/+f/
5//n/+f/5v/l/+T/4//h/+H/4P/g/+L/4v/i/+L/3//f/97/3v/f/9//3v/e/97/3v/e
/97/3P/c/9z/3P/d/93/3f/d/93/3P/b/9v/2f/a/9v/3P/e/9//3//e/+D/4f/i/+P/
3//h/+P/4//j/+P/4f/f/93/3//f/+L/4v/h/+H/4v/j/+T/5f/m/+b/5P/g/97/2v/Y
/9b/1v/T/9P/0//T/9P/0//T/9P/0v/S/9L/0f/P/8//0P/Q/9L/0v/S/9L/0P/Q/9D/
0P/O/9D/0//W/93/5//y/wEADAAbADQATQBsAJ4A2gAUAUoBeQGZAZUBXgEXAdMAcgDh
/1H/6v6p/ov+k/62/tP+7P4H/yj/RP9a/2z/ff+L/5v/qP+w/7j/vv/B/8b/yP/K/8z/
zP/N/8//0P/R/9L/0//T/9P/1f/W/9f/1//V/9b/1//X/9n/2//c/93/2//d/97/3//g
/+H/4v/j/+b/5//o/+n/6P/p/+r/6//r/+z/7f/v/+//8P/y//T/9v/4//j/+//7//3/
//8BAAMABwAKAAwAEAASABUAGAAZAB0AIQAkACkALAAwADMAOAA7AD8AQgBHAEgASgBL
AE0ATQBMAEoASwBMAE0ATgBMAEoASABHAEUARABCAD8APwA9ADoANgAxAC4AKwAoACMA
IAAbABgAFAARAA0ACgAEAAAA/P/5//b/9P/y//D/7P/o/+X/4v/i/+D/3v/e/9v/2v/Z
/9f/1v/W/9b/1//V/9T/1P/S/9P/0//U/9T/0v/T/9P/1P/T/9P/1P/U/9X/1v/W/9b/
1P/U/9P/0//T/9P/0//T/9T/1f/V/9X/1f/V/9X/1f/T/9L/0v/S/9X/1f/U/9T/0v/S
/9L/0v/T/9P/0v/S/9D/0P/Q/9H/z//P/8//z//Q/8//z//P/87/zf/M/8v/zf/N/83/
zP/M/8v/yv/K/8r/yv/L/8v/yv/J/8n/yv/J/8j/x//F/8X/xf/F/8X/xP/E/8T/xP/D
/8P/w//D/8P/w//D/8P/w//D/8L/wv/C/8L/wv/C/8H/wf/A/8D/wf/B/8D/wP/A/8D/
wP/A/8D/wP+//7//v//A/8D/wP/A/8D/vf+9/73/vf/A/8D/wP/B/7//wP/B/8L/w//F
/8b/xv/I/8n/yv/L/8f/yf/L/8v/yf/J/8f/xf/D/8X/xf/I/8r/yf/J/8r/zP/M/8z/
zP/M/8r/xv/E/8L/wP++/77/u/+7/7v/u/+8/73/vv+//7//wP/B/8H/wf/B/8L/wv/E
/8T/xP/E/8T/xP/E/8T/wv/C/8f/yv/P/9f/4v/x/wIAFwAwAFEAhgDMABABTAGEAa0B
uwGfAVwBEQG9AD4Apf8h/87+l/5//pn+wP7d/vj+F/84/1L/Zv94/4n/l/+f/6b/rP+0
/7r/u/++/8D/wv/E/8T/x//J/8r/y//O/8//z//P/8//0P/R/9H/0f/S/9P/0//V/9f/
2P/Z/9n/2//c/93/3v/f/+D/4f/i/+P/5P/l/+b/5//o/+n/6f/q/+v/7f/x//L/9P/2
//v//v///wMABQAHAAkACwALAA8AEgAUABgAGgAdACAAJQApAC0AMAA3ADoAPgBBAEQA
RwBLAE4AUgBUAFcAWQBcAF0AXQBcAF4AXgBeAF4AYABeAFwAWwBZAFgAVgBTAFMAUQBO
AEoASQBGAEMAQAA/ADwANwA0ADAALQApACYAIgAeABoAFwAUABIAEAAOAAkABgAEAAIA
/v/8//r/+v/3//b/9f/z//L/8v/y//P/8f/w//D/7v/w/+//7//u/+7/7//v//D/7//v
//D/8P/v//D/8P/w//D/8P/v/+//8f/x//H/8f/y//P/8//z//P/8//z//P/8//y//L/
8v/z//P/8v/y//L/8v/y//L/8//z//L/8v/y//L/8v/z//H/8f/x//H/8v/x//H/8f/z
//P/8//z//P/8//z//L/8v/x//D/8P/w//D/8f/x//D/7//v//D/7v/u/+7/7f/t/+3/
7f/t/+z/7P/s/+z/7f/t/+3/7f/t/+3/7f/t/+3/7f/s/+z/7P/s/+z/7P/t/+3/7P/s
/+3/7f/s/+z/7P/s/+z/7P/t/+7/7v/v//H/8f/x//H/8//0//T/9P/0//T/8v/y//L/
8v/x//H/8f/x//L/8v/y//P/8//0//X/9v/5//v//P/8/////////////f///wEAAQD/
/////f/7//n/+//7//7//v/9//3//v/+//7//v/+/wAA/v/6//j/9v/0//L/8v/x//H/
8f/x//H/8f/x//H/8v/y//L/8f/x//H/8v/y//L/8v/y//L/9P/0//T/9P/2//j/+f/8
/wMADwAcACsAPgBXAHoArwD2AD4BggG+AeYB9QHjAaUBVAH9AH8A5v9p/xf/2v7B/tv+
Af8e/zn/Xv97/5L/pv+0/77/yf/R/9f/3v/k/+j/7P/t/+7/8P/y//T/9P/1//f/+P/5
//r/+//7//v//f/+//////8BAAIAAwADAAMABQAGAAcABQAHAAgACQAKAAsADAANABAA
EQASABMAFgAXABgAGQAdAB4AHwAhACUAJgAoACoALAAuAC4AMQAxADMANQA3ADsAPwBC
AEQARgBIAEsATgBRAFUAWQBcAF8AYgBmAGkAbABvAHMAdgB5AHoAfAB9AH4AfwB/AH4A
fgB+AH4AfgCAAH4AfAB7AHsAegB4AHUAdQBzAHAAbABqAGgAZgBkAGEAXgBZAFYAUwBR
AE4ATABIAEQAQAA9ADoAOAA2ADQAMQAuACwAKgAmACQAIgAiACEAIAAfAB0AHgAeAB4A
HwAdABwAHAAaABwAGwAbABoAGgAbABsAHAAbABsAHAAcAB0AHgAeAB4AHgAeAB0AHQAd
AB0AHQAdABwAHQAdAB0AHwAfAB8AHwAfAB4AHgAeACEAIQAgACAAIAAgACAAIAAhACEA
IAAgACAAIAAgACEAIQAhACEAIQAgAB8AHwAfACEAIQAhACEAHwAfAB8AHgAgAB8AHgAe
AB4AHgAfAB8AHQAdAB4AIAAeAB4AHgAdAB0AHQAdAB0AHAAcABwAHAAdAB0AHQAdAB0A
HQAdAB0AHQAdABwAHAAaABoAGgAaABoAGwAbABwAHQAdABwAHAAcABwAHAAcABwAHAAb
ABsAGwAbABsAGwAbABwAHAAcABoAGgAaABsAGgAbAB0AHgAcABwAHAAbABwAHQAeACAA
IwAkACQAJQAoACcAKAAqACgAKAApACkAKwArACsAKwAnACcAJgAmACgAJwAmACcAJwAn
ACcAJwAsACoAJwAmACUAJAAhACAAHwAeAB4AHgAeAB4AHAAcABwAHAAcABwAHAAcAB4A
HgAeAA==
         </WaveFormData>
      </LeadData>
      <LeadData>
         <LeadByteCountTotal>10000</LeadByteCountTotal>
         <LeadTimeOffset>0</LeadTimeOffset>
         <LeadSampleCountTotal>5000</LeadSampleCountTotal>
         <LeadAmplitudeUnitsPerBit>4.88</LeadAmplitudeUnitsPerBit>
         <LeadAmplitudeUnits>��V</LeadAmplitudeUnits>
         <LeadHighLimit>2147483647</LeadHighLimit>
         <LeadLowLimit>268435456</LeadLowLimit>
         <LeadID>V4</LeadID>
         <LeadOffsetFirstSample>0</LeadOffsetFirstSample>
         <FirstSampleBaseline>0</FirstSampleBaseline>
         <LeadSampleSize>2</LeadSampleSize>
         <LeadOff>FALSE</LeadOff>
         <BaselineSway>FALSE</BaselineSway>
         <ExcessiveACNoise>FALSE</ExcessiveACNoise>
         <MuscleNoise>FALSE</MuscleNoise>
         <LeadDataCRC32>3013882576</LeadDataCRC32>
         <WaveFormData>
LP8s/yz/LP89/07/X/9w/3//jv+d/6z/s/+6/8H/yP/N/9D/0//W/9n/2v/b/9z/3f/e
/9//4P/i/+L/4v/i/+T/5P/k/+T/5f/m/+f/6P/o/+j/6P/o/+r/6v/q/+r/7P/s/+z/
7P/t/+7/7//w//L/8v/y//L/8//0//X/9v/4//j/+P/4//v//P/9//7///8AAAEAAgAE
AAYACAAKAAwADgAQABIAFQAYABsAHgAgACIAJAAmACkALAAvADIANgA4ADoAPAA+AD4A
PgA+AD4APgA+AD4APAA8ADwAPAA5ADgANwA2ADMAMgAxADAALQAsACsAKgAmACQAIgAg
ABwAGgAYABYAEwAQAA0ACgAIAAYABAACAP7//P/6//j/9f/0//P/8v/x//D/7//u/+7/
7v/u/+7/7P/s/+z/7P/s/+z/7P/s/+r/6v/q/+r/6v/q/+r/6v/q/+r/6v/q/+z/7P/s
/+z/7P/s/+z/7P/u/+7/7v/u/+7/7v/u/+7/8P/w//D/8P/w//D/8P/w//L/8v/y//L/
8v/y//L/8v/y//L/8v/y//L/8v/y//L/8v/y//L/8v/y//L/8v/y//L/8v/y//L/8P/w
//D/8P/u/+7/7v/u//D/8P/w//D/7//u/+3/7P/s/+z/7P/s/+7/7v/u/+7/7P/s/+z/
7P/s/+z/7P/s/+r/6v/q/+r/6v/q/+r/6v/q/+r/6v/q/+r/6v/q/+r/6v/q/+r/6v/o
/+j/6P/o/+r/6v/q/+r/6v/q/+r/6v/q/+r/6v/q/+v/7P/t/+//8f/y//P/9P/0//X/
9v/4//f/9v/1//T/9v/2//j/+f/3//b/9f/0//X/9v/5//v/+v/4//f/9v/1//X/9f/2
//T/8P/r/+f/5v/j/+P/5P/l/+X/5f/l/+X/5f/l/+X/5f/l/+X/5P/l/+X/5v/m/+T/
5P/k/+T/5P/k/+T/5P/m/+b/5f/l/+z/8//8/wgAGAAvAFEAhgDHAA4BTAFzAYABfwFs
AUAB/gCgADUA2f+V/1j/Kv8o/z3/T/9c/3H/hv+X/6f/sP+0/77/w//I/8z/0f/V/9b/
2f/c/93/3//f/+D/4v/g/+H/4f/h/+L/4//j/+T/5P/l/+X/5f/n/+f/6P/o/+f/5//n
/+j/6v/q/+v/7P/q/+r/7P/t/+//7//x//H/8P/x//L/8//z//T/9f/2//f/+P/5//v/
/P/9//7///8CAAMABgAGAAcACQALAA0AEAASABQAFwAbAB0AIQAkACUAJwAqACsAMAA0
ADUANwA5ADsAPAA9ADwAPQA9ADwAPAA8ADoAOQA5ADcANwA2ADMAMgAxAC8ALwAvAC4A
LQApACcAJQAjACEAHwAdABoAFQATABEADgALAAgABgAEAAIA/v/9//v/+f/3//X/8//y
//L/8P/v/+z/6//r/+v/6v/q/+v/7P/q/+n/6f/p/+v/6//r/+r/6P/o/+n/6f/p/+n/
6f/p/+v/6//r/+z/7f/t/+3/7f/r/+z/7P/s/+7/7v/u/+//7//v/+//7//v/+//7//v
//D/8P/w//D/8P/w//D/8P/w//D/8P/x//H/8P/w//D/8P/w//D/8P/w//D/8P/w//D/
7//v/+//7//u/+7/7v/t/+3/7f/t/+3/7f/s/+z/7P/s/+z/7P/r/+v/6//r/+v/6//r
/+r/6v/q/+r/6v/q/+r/6v/p/+n/6f/p/+n/6f/p/+n/6P/o/+j/6P/o/+j/6P/o/+j/
5v/m/+b/5v/o/+j/6P/n/+f/5v/m/+b/5v/m/+j/6P/o/+j/6P/o/+j/6f/r/+z/7f/u
/+7/7//w//L/8v/y//L/8v/y//L/9P/1//P/8v/x//D/8P/w//L/8//1//T/9P/0//H/
8f/x//L/8f/u/+r/5//l/+H/4P/g/+H/4f/h/+H/4//j/+P/4//h/+H/4f/g/+H/4f/i
/+L/4P/g/+D/4P/i/+L/4v/i/+D/4v/l/+X/5P/r//b/AgAQACUAQwBwAKsA8AAwAV0B
bAFtAWABPAEAAaoAQQDj/5//ZP8w/x7/M/9F/1D/Yf94/4n/mf+m/67/tv+//8T/xv/J
/83/0v/V/9b/1//Z/9n/2v/c/9r/2//b/9v/3v/f/9//4P/e/9//3//f/+H/4f/i/+L/
4f/h/+H/4v/k/+T/5f/m/+b/5v/o/+n/6f/p/+v/6//q/+v/7P/t/+3/7v/v//D/8f/y
//P/9f/2//f/+P/5//z//f8AAAAAAQADAAUABwAKAAwADgARABMAFQAZABwAIQAjACYA
JwAqAC4ALwAxADMANQA2ADcAOAA5ADkAOAA4ADgANgA1ADcANQA1ADQAMQAwAC8ALQAs
ACsAKQAnACcAJQAjACEAHQAbABkAFgATABEADwAMAAkABgAEAAIAAAD8//v/+f/5//f/
9f/z//D/8P/u/+3/7v/t/+3/7f/r/+r/6v/q/+r/6f/p/+n/6f/p/+n/6P/o/+j/6f/p
/+v/6//r/+v/6//r/+v/7P/r/+v/6//r/+v/7P/s/+z/7v/u/+7/7//v/+//7//v/+3/
7f/t/+3/7v/u/+7/7v/u/+7/7v/u/+7/7v/u/+//7//u/+7/7v/u/+7/7v/u/+7/7v/u
/+7/7v/t/+3/7f/t/+z/7P/s/+v/6//r/+v/7f/t/+z/7P/q/+r/6v/q/+n/6f/p/+n/
6f/p/+n/6P/q/+r/6v/q/+j/6P/o/+f/6f/p/+n/6f/p/+n/6f/o/+j/6P/o/+j/5v/m
/+b/5v/o/+j/6P/o/+j/6P/o/+f/5//n/+j/6P/o/+j/6P/o/+j/6P/o/+j/6P/o/+n/
6//s/+3/7v/w//H/8v/0//T/9P/0//T/9P/0//b/9//3//b/9f/0//L/8v/0//X/9//2
//b/9v/1//X/9f/2//b/9P/x/+//7f/p/+j/6P/n/+f/5//n/+f/5//n/+f/5//n/+f/
5v/l/+X/5v/m/+b/5v/m/+b/5v/m/+b/5v/o/+j/5//p/+z/9f/+/woAGAAtAEkAeAC3
APwAOgFhAW4BbQFeATYB+gCgADcA3f+f/2T/Mv8m/zn/Tf9Y/2n/fP+P/5//rP+2/7z/
xf/K/87/0//V/9j/2//e/93/3f/d/97/4P/g/+H/4f/h/+T/5f/l/+b/6P/p/+n/6f/p
/+n/6v/q/+n/6f/p/+r/6v/q/+v/7P/s/+z/7v/v/+//7//x//H/8v/z//T/9f/2//j/
+v/8//3//v///wEAAgADAAQABQAGAAcACgAKAA0ADwARABMAFgAYABoAHQAfACEAJQAo
ACsALQAwADEANAA4ADkAOwA9AD8AQABBAEAAQQBBAEAAQgBCAEAAPwA/AD0APQA8ADsA
OgA5ADcAOAA3ADUAMwAvAC0AKwApACcAJQAjACAAHQAbABkAFgAVABIAEAAOAAoABgAF
AAMAAQD///3/+//6//r/+P/3//b/9f/1//X/8//y//L/8v/y//H/8f/x//H/8f/x//D/
8v/y//P/8//z//P/8//z//X/9f/1//b/9//3//f/9//1//b/9v/2//b/9v/2//f/9f/1
//X/9f/3//f/9//3//b/9v/2//b/9v/2//b/9v/4//j/+P/5//f/9v/2//b/9v/2//b/
9v/2//b/9v/2//b/9f/1//X/9f/0//T/9P/x//H/8f/x//H/8f/w//D/8P/w//D/8P/v
/+//7//v/+3/7f/t/+z/7P/s/+z/7P/s/+z/7P/r/+3/7f/t/+3/6//r/+v/6v/q/+r/
6v/q/+r/6v/q/+r/7P/s/+z/7P/q/+r/6v/p/+n/6f/s/+r/6v/q/+r/6P/o/+j/6P/o
/+j/6P/p/+n/6v/r/+z/7v/v//D/8v/y//L/8v/y//L/8v/0//X/9f/0//P/8v/y//L/
9P/1//P/8v/y//L/8f/x//H/8v/0//L/7//t/+n/5f/k/+T/5f/l/+X/5f/l/+X/5f/l
/+P/4//j/+L/4//j/+T/5P/m/+b/5v/m/+T/5P/k/+T/4v/k/+X/5//s//X/AAAKABwA
MwBTAIQAxwAOAUoBbwF+AX8BbAFCAQQBpAAxANH/j/9S/yT/IP81/0X/Uv9l/3j/h/+Z
/6b/rv+6/8P/yP/O/9P/1//Y/9f/2v/b/93/3f/e/+D/4P/h/+H/4f/k/+X/5f/m/+T/
5f/l/+X/5//n/+j/6P/p/+n/6f/q/+r/6v/r/+z/7P/s/+7/7//v/+//8f/x//L/8//0
//X/9f/2//f/+P/5//r/+//9//z//f/+////AgADAAYABgALAA0ADwARABIAFAAWABkA
GwAdACEAJAApACsALgAvADIANgA3ADkAOQA7ADwAPQA+AD8APwA+AD4APgA8ADsAOwA5
ADkAOAA1ADQAMwAxADAALwAtACsAKwApACcAJQAjACEAHwAcABkAFwAVABIADQAKAAgA
BgAGAAIAAQD//////f/7//n/9//2//P/8f/y//H/8f/x/+//7v/u/+7/7v/t/+3/7f/t
/+3/7f/s/+z/7P/t/+3/7//v/+//7//v/+//7//w//H/8f/x//H/8//0//T/9P/0//T/
9P/1//P/8//z//P/8//z//P/8//2//b/9v/2//b/9v/2//b/9v/2//b/9//1//T/9P/0
//T/9P/0//T/9P/0//T/9P/0//P/8//z//X/9P/0//T/8f/x//H/8f/z//P/8v/y//D/
8P/w//D/8f/x//H/8f/v/+//7//u/+7/7v/u/+7/7v/u/+7/7f/v/+//7//v/+3/7f/t
/+z/7P/s/+z/7P/u/+7/7v/u/+z/7P/s/+z/7P/s/+z/7P/s/+z/7P/s/+z/7P/s/+z/
7P/s/+z/7f/t/+7/7//w//L/8//0//b/9//4//n/+v/5//j/+f/5//r/+v/6//r/+P/4
//r/+//9//z//P/8//v/+//7//z//P/6//f/9f/x/+3/7P/s/+v/6//r/+v/7f/t/+3/
7f/t/+3/7f/s/+v/6//s/+z/7P/s/+z/7P/s/+z/7P/s/+z/7P/v//H/9v///woAFAAg
ADUATwB0AKkA7gAyAW0BkAGdAZYBfAFOAQgBnQAfALv/ev9A/xz/Jf8//0z/Xf9y/4P/
k/+i/6z/uP/D/8r/zv/T/9n/3P/f/+L/4//l/+X/5v/o/+r/6//r/+v/6v/r/+v/7P/s
/+3/7f/t/+//7//w//D/8f/x//H/8v/y//L/8//0//T/9P/2//f/9//3//n/+f/6//v/
/P/9//3//v///wAAAwAEAAUABwAGAAcACAAJAAwADQAQABAAEQATABUAFwAaABwAHgAh
ACEAIwAnACoALQAvADIAMwA2ADoAOwA9AD8AQQBCAEMAQgBDAEMAQgBCAEIAQAA/AD8A
PQA9ADwAOQA4ADcANQAzADEALgArACoAKQAoACcAJQAjACEAHgAbABkAFwAUABMAEAAO
AAwACgAGAAUAAwABAP///f/7//r/+v/4//f/9v/1//X/9f/z//L/8v/y//T/8//z//P/
8f/x//H/8P/y//L/8//z//P/8//z//P/8//z//P/9P/1//X/9f/1//X/9v/2//b/9v/2
//b/9//3//f/9//3//f/9//3//f/9v/2//b/9v/4//j/+P/4//j/+P/4//n/+f/4//j/
+P/2//b/9v/2//b/9v/2//b/9v/1//X/9f/1//T/9P/0//P/8//z//P/9f/1//T/9P/y
//L/8v/y//H/8f/x//H/7//v/+//7v/w//D/8P/w/+7/7v/u/+3/7//v/+//7//v/+//
7//u/+7/7v/u/+7/7v/u/+7/7v/s/+z/7P/s/+z/7P/s/+v/7f/t/+z/7P/s/+z/7P/s
/+z/7P/s/+z/7P/s/+3/7f/u/+//8P/y//P/9P/2//b/9v/2//b/9P/0//b/9//5//j/
9//2//b/9v/4//n/+f/4//j/+P/1//X/9f/2//j/9v/z//H/7//r/+r/6v/p/+n/6f/p
/+n/6f/p/+n/5//n/+f/5v/n/+f/6P/o/+j/6P/o/+j/6P/o/+j/6P/o/+r/6f/r/+7/
9/8EAA4AHAAzAFMAgAC/AAYBSgF3AYgBiQF8AVYBGgHAAFMA7f+l/2j/Nv8m/zv/Tf9Y
/2v/gv+T/6P/rv+2/77/xf/K/87/0f/V/9r/3f/e/+H/4f/h/+L/5P/k/+X/5f/l/+b/
5//n/+j/6P/p/+n/6f/p/+n/6v/q/+v/6//r/+z/7v/u/+//8P/u/+7/8P/x//H/8f/z
//P/8v/z//T/9f/3//j/+f/6//v//P/9////AAABAAIAAwAEAAUACAAIAAsADQAPABEA
FAAWABgAGwAdAB8AIwAmACkAKwAuAC8AMgA2ADcAOQA7AD0APgA/AEAAQQBBAEAAQABA
AD4APQA9ADsAOwA6ADkAOAA3ADUANgA1ADMAMQAvAC0AKwApACcAJQAjACAAHQAbABkA
FgATABAADgAMAAoABgAFAAMAAQD///3/+//6//r/+P/3//T/8//z//P/8f/w//D/8P/w
/+//7//v/+//7//v/+7/7v/u/+//7//v/+//7//v/+//7//v//D/8f/x//H/8f/v//D/
8P/w//D/8P/w//H/8f/x//H/8f/x//H/8f/x//T/9P/0//T/9P/0//T/9P/0//T/9P/1
//X/9P/0//T/9P/0//T/9P/y//L/8v/y//T/8//z//P/8f/w//D/8P/v/+//7//v/+//
7//u/+7/7v/u/+7/7v/v/+//7//v/+3/7f/t/+z/7P/s/+z/7P/s/+z/7P/r/+v/6//r
/+v/6//r/+v/6v/q/+r/6v/q/+r/6v/q/+r/6v/q/+r/6v/q/+r/6v/p/+n/6f/p/+r/
6v/q/+r/6v/q/+r/6v/q/+r/6v/q/+v/6//s/+3/7v/w//H/8v/0//b/9v/2//b/9P/0
//b/9//3//b/9f/0//L/8v/0//X/9//2//b/9v/z//P/8//0//b/9P/x/+//6//n/+b/
5v/n/+f/5//n/+X/5f/l/+X/5//n/+f/5v/l/+X/5v/m/+b/5v/m/+b/5v/m/+b/5v/m
/+b/5//p/+7/9/8AAAwAHgA5AF0AkADTABgBUgFxAXoBdwFgATIB7gCKAB8Ay/+P/1T/
LP8u/0P/Uf9c/3H/hv+X/6f/sP+4/77/xf/K/9D/0//X/9r/2//c/9//3//f/+D/4v/i
/+P/4//j/+T/5f/l/+b/5v/n/+f/5//n/+f/6P/o/+n/6f/p/+r/6v/q/+v/7P/s/+z/
7v/v/+//7//x//H/8P/x//L/8//1//b/9//4//n/+v/7//3//v///wAAAQACAAMABgAG
AAcACQALAA0AEgAUABYAGQAbAB0AIQAkACUAJwAqACsALgAyADMANQA3ADkAOgA7ADwA
PQA9ADwAPgA+ADwAOwA7ADkAOQA4ADcANgA1ADMAMAAvAC0AKwArACkAJwAlACMAIQAf
ABwAFwAVABMAEAANAAoACAAGAAQAAAD///3//f/7//n/9//0//T/8v/x//D/7//v/+//
7f/s/+z/7P/u/+3/7f/t/+3/7f/t/+z/7P/s/+3/7f/t/+3/7f/t/+3/7f/t/+7/7f/t
/+3/7f/v//D/8P/w//D/8P/w//H/8f/x//H/8f/x//H/8f/x//D/8P/w//D/8P/w//D/
8P/y//L/8v/z//P/8v/y//L/8v/y//L/8v/w//D/8P/w//D/7//v/+//7//u/+7/7v/t
/+3/7f/t/+3/7f/s/+z/7P/s/+z/7P/r/+v/6//r/+v/6//r/+r/6v/q/+r/6v/s/+z/
7P/r/+n/6f/p/+n/6f/p/+n/6P/q/+r/6v/q/+j/6P/o/+j/6v/q/+r/6v/o/+j/6P/n
/+f/6P/o/+j/6P/o/+j/6P/o/+j/6P/o/+j/6f/p/+r/6//s/+7/7//w//L/8v/y//L/
8v/y//L/9P/1//X/9P/z//L/8v/y//T/9f/1//T/9P/0//P/8//z//T/9P/y/+//7f/r
/+f/5v/m/+P/4//j/+P/5f/l/+X/5f/l/+X/5f/k/+P/4//k/+T/5P/k/+T/5P/k/+T/
5P/k/+b/5v/l/+f/7v/3/wIADgAeADcAXQCUANcAHAFUAXMBgAF7AWIBMgHsAIgAGwDH
/4n/Tv8m/yj/Pf9L/1r/bf+A/5P/o/+s/7T/vP/D/8j/zv/T/9X/1v/Z/9z/3f/d/93/
3v/g/+D/4f/h/+H/5P/l/+X/5v/m/+f/5//n/+n/6f/q/+r/6v/p/+j/6P/q/+r/6//s
/+7/7v/w//H/8P/v//D/7//y//P/9P/1//X/9v/3//j/+f/6//v//f/+////AAABAAQA
BQAIAAgACQALAA0ADwAUABYAGAAbAB0AHwAjACYAKwAtADAAMQA0ADgAOQA7ADsAPQA+
AD8AQABBAEEAQABAAEAAPgA9ADsAOQA5ADgANwA2ADUAMwAyADEALwAtACsAKQAnACUA
JQAjACEAHgAbABkAFwAUABEADgAMAAoACAAEAAMAAQD///3/+//5//j/+P/2//X/9P/z
//P/8//x//D/8P/w//D/7//v/+//7//v/+//7v/w//D/8f/x/+//7//v/+//7//v/+//
8P/x//H/8f/x//P/9P/0//T/9P/0//T/9f/1//X/9f/1//X/9f/1//X/+P/4//j/+P/4
//j/+P/4//b/9v/2//f/9//2//b/9v/2//b/9v/2//b/9v/2//b/9v/1//X/9f/3//b/
9v/2//X/9f/1//X/8//z//L/8v/y//L/8v/y//H/8f/x//H/8f/x//H/8P/w//D/8P/w
/+7/7v/u/+3/7v/v//D/8f/v/+//7//u/+7/7v/u/+7/8P/w//D/8P/w//D/8P/w//L/
8v/w//D/8P/w/+7/7v/u/+7/8P/w//D/8f/x//L/8//0//b/9//4//r//P/8//z//P/7
//r/+//7//3//P/7//r/+P/4//r/+//9//z//P/8//v/+//7//z//P/6//f/9f/1//H/
8P/w/+3/7f/t/+3/7//v/+//7//u/+3/7P/q/+v/6//s/+z/7P/s/+z/7P/s/+z/7P/s
/+z/7P/v//H/9v8BAAwAFgAgADEASwBuAKEA4gAoAWkBkgGnAaYBkAFmASgBwQA/AM3/
gP9E/xj/F/8x/0D/Tf9i/3f/i/+a/6j/tP+9/8T/yv/T/9n/3P/f/+L/4//n/+f/6P/q
/+z/7f/t/+3/7P/t/+3/7v/w//H/8f/x//P/8//0//T/8//z//P/9P/2//b/9//4//r/
+v/8//3/+//7//3//f/8//3//v///wEAAgADAAQABwAIAAkACwAKAAsADAANABAAEQAU
ABQAFwAZABsAHQAgACIAJAAnACkAKwAvADIANQA3ADoAOwA+AEIAQwBFAEkASwBMAE0A
TABNAE0ATABNAE4ATQBNAE0ASwBLAEoASABGAEQAQQBAAD8APQA7ADkANwA1ADMAMQAv
AC0AKgAmACMAIAAcABsAGAAWABQAEgAOAA0ACwALAAkABwAFAAMAAgD///3//f/9//7/
///9//z//P/8//z/+//7//v/+f/5//n/+P/4//j/+f/5//r/+//8//3/+//7//v//P//
//////////7//v/9//z//P/8//z//f//////////////////////AAAAAAAAAAD+//7/
/v/+/wAAAAAAAAEAAgACAAMABAACAAIAAgACAAAAAAAAAAAAAQABAAIAAwACAAAA///+
//3//f/9//3///////7//v/+//7//v/+//3//f/9//3/+//7//v/+v/8//z//P/8//7/
/v/+//3//P/7//r/+f/5//n/+f/4//j/+P/4//j/+P/4//j/+P/4//j/+P/4//j/+v/6
//r/+P/4//j/+P/4//j/+P/4//j/+P/4//n/9//4//n/+v/6//v//P/+/wEAAgADAAQA
AgACAAQABQAFAAQAAwACAAIAAgAEAAUABQAEAAQABAAEAAUABgAIAAYABAABAP/////7
//r/+v/3//f/9//3//X/9f/1//X/9f/1//X/9P/z//P/9P/0//T/9P/0//T/9P/0//T/
9P/y//T/9f/1//j/AQAKABQAHgApAD8AWgB3AKgA5gArAW4BnwG6AboBmAFmASsBzwBL
AMz/cv8y/wf/Bf8g/zX/RP9Z/3H/hP+W/6T/r/+6/8b/0f/Z/+D/5f/o/+v/7f/t/+7/
8P/u/+//7//v//D/8f/x//L/8f/x//D/7//u/+3/7f/s/+7/7//w//L/8v/y//P/9P/0
//T/9v/3//f/9//5//n/+P/5//r/+//7//z//f/+//3//v///wEABAAFAAYABwAIAAkA
DAAMAA8AEQATABUAGAAaABwAHwAgACEAJAAmACsALQAwADEANgA6ADsAPQBBAEMARABF
AEYARwBHAEYASQBKAEkASQBHAEUARQBEAEMAQgBBAD8APgA9ADsAOQA1ADMAMQAvAC0A
KwApACYAIQAfAB0AGgAXABQAEgAQAA4ACgAJAAcABQADAAEA///+//7//P/7//j/9//3
//f/9//2//b/9v/0//P/8//z//X/9f/1//T/8v/y//P/8//1//X/9f/1//f/9//3//j/
9//3//f/9//3//j/+P/4//b/9v/2//f/+f/5//n/+f/3//f/9//3//r/+v/6//r/+P/4
//j/+P/4//j/+P/5//f/9v/2//b/+P/4//j/+P/6//r/+v/6//n/9//2//X/9v/2//f/
+P/3//f/9//3//f/9//2//b/9v/2//b/9v/z//P/8//z//P/8//z//L/8v/y//L/8v/y
//L/8v/x//H/8f/x//H/8f/x//H/8P/w//D/8P/w/+7/7v/u/+7/7v/u/+7/7v/u/+7/
7v/t/+3/7f/t/+3/7//w/+7/7v/u/+7/7P/s/+z/7P/u/+7/7v/v/+3/7v/v//D/8P/x
//L/9P/1//b/9//4//f/9v/3//f/+f/4//f/9v/2//b/+P/5//n/+P/4//j/+P/5//r/
/P/6//j/9f/z//H/7f/s/+z/6//r/+v/6//p/+n/6f/p/+n/6f/p/+j/6f/p/+r/6v/q
/+r/6v/q/+r/6v/q/+r/6v/o/+v/6//s//P//P8IABQAIwA5AFQAfwC+AAQBSQGCAacB
tAGkAXwBSAEBAY8ACQCc/1b/HP/9/gn/Jv83/0j/Yf93/4r/mv+o/7P/vv/E/8f/zf/U
/9n/2P/b/93/3f/e/+D/4f/j/+T/5f/m/+f/5//o/+j/6f/p/+n/6f/p/+r/6v/t/+3/
7f/u/+7/7v/v//D/7v/u//D/8f/x//H/8//z//L/8//0//X/8//0//X/9v/3//j/+f/7
//z//f/+////AAABAAQABAAFAAcACQALAAwADgAQABMAFQAXABsAHgAjACUAKAApACoA
LgAvADEANQA3ADgAOQA8AD0APQA8AD4APgA8ADsAPQA7ADsAOgA3ADYANQAzADIAMQAv
AC0ALQArACkAJwAlACMAIQAeABkAFwAVABIAEQAOAAwACgAIAAQAAwABAP3/+//5//f/
9P/0//L/8f/y//H/8f/x/+//7v/u/+7/7P/r/+v/6//r/+v/6//q/+r/6v/r/+v/6//r
/+v/6//t/+3/7f/u/+3/7f/t/+3/6//s/+z/7P/s/+z/7P/t/+//7//v/+//7f/t/+3/
7f/w//D/8P/w//D/8P/w//D/8P/w//D/8f/x//D/8P/w/+7/7v/u/+7/8P/w//D/8P/w
/+//7//v//H/8P/w//D/7f/t/+3/7f/t/+3/7P/s/+z/7P/s/+z/7f/t/+3/7f/r/+v/
6//q/+r/6v/q/+r/6v/q/+r/6f/p/+n/6f/p/+n/6f/p/+j/6P/o/+j/6P/o/+j/6P/o
/+j/6P/o/+j/6P/o/+j/5//n/+f/5//n/+f/5//n/+f/5//n/+f/5//n/+j/5v/m/+b/
5v/m/+b/5v/m/+b/5v/m/+f/5//o/+n/6v/s/+3/7v/w//L/8v/y//L/8P/w//L/8//z
//L/8f/w//D/8P/y//P/8//y//L/8v/x//H/8f/y//L/8P/t/+v/6f/l/+T/5P/j/+P/
4//j/+H/4f/h/+H/4//j/+P/4v/j/+P/5P/k/+T/5P/k/+T/5P/k/+T/5P/k/+b/5f/n
/+r/8f/8/wYAFAAnAEEAaACjAOYALAFnAYoBlQGMAW4BOgHuAIMACwCv/3D/OP8W/yP/
Pf9M/1//eP+J/5n/pv+u/7T/u//A/8T/yf/P/9L/0//U/9X/2f/Z/9r/3P/c/93/3f/d
/97/3//f/+D/4v/j/+P/4//j/+P/5P/k/+X/5f/l/+b/5v/m/+f/6P/o/+j/6v/r/+n/
6f/r/+v/7v/v//D/8f/x//L/8//0//P/9P/1//f/+P/5//r/+//8//3/AAAAAAMABQAH
AAkACgAMAA4AEQATABUAGQAcAB0AHwAiACMAJgAqACsALQAxADMANAA1ADYANwA3ADYA
NgA2ADQAMwA1ADMAMwAyADEAMAAvAC0ALAArACkAJwAnACUAIwAhAB0AGwAZABYAFQAT
ABEADgANAAoACAAGAAQAAAD///3/+f/3//X/8//y//L/8P/v/+7/7f/t/+3/6f/o/+j/
6P/o/+f/5//n/+f/5//n/+b/6P/o/+n/6f/n/+f/5//n/+f/5//n/+j/6f/p/+n/6f/n
/+j/6P/o/+r/6v/q/+v/6//r/+v/6//r/+v/6//r/+z/7P/s/+z/7P/s/+z/7P/s/+z/
7P/t/+3/7P/s/+z/7P/s/+z/7P/s/+z/7P/s/+z/6//r/+v/6//q/+r/6v/r/+v/6//r
/+v/6//q/+r/6v/q/+r/6v/p/+n/6f/p/+n/6f/p/+j/6P/o/+j/6P/o/+j/6P/n/+f/
5//n/+f/6f/p/+n/6P/m/+b/5v/m/+j/6P/o/+j/6P/o/+j/6P/o/+j/6P/n/+f/5//n
/+f/5//n/+f/5//n/+f/5//n/+X/5v/m/+f/5v/n/+j/6f/q/+r/6f/o/+r/6v/q/+v/
7f/t/+3/7f/w//D/8f/x/+//8f/y//L/8//z//P/8//y//H/8f/x//H/8v/y//L/8f/x
//H/8v/0//T/8f/w/+//7v/s/+r/6P/m/+T/5P/k/+T/5P/k/+T/5P/k/+T/5P/k/+T/
5P/k/w==
         </WaveFormData>
      </LeadData>
      <LeadData>
         <LeadByteCountTotal>10000</LeadByteCountTotal>
         <LeadTimeOffset>0</LeadTimeOffset>
         <LeadSampleCountTotal>5000</LeadSampleCountTotal>
         <LeadAmplitudeUnitsPerBit>4.88</LeadAmplitudeUnitsPerBit>
         <LeadAmplitudeUnits>��V</LeadAmplitudeUnits>
         <LeadHighLimit>2147483647</LeadHighLimit>
         <LeadLowLimit>268435456</LeadLowLimit>
         <LeadID>V5</LeadID>
         <LeadOffsetFirstSample>0</LeadOffsetFirstSample>
         <FirstSampleBaseline>0</FirstSampleBaseline>
         <LeadSampleSize>2</LeadSampleSize>
         <LeadOff>FALSE</LeadOff>
         <BaselineSway>FALSE</BaselineSway>
         <ExcessiveACNoise>FALSE</ExcessiveACNoise>
         <MuscleNoise>FALSE</MuscleNoise>
         <LeadDataCRC32>3025722420</LeadDataCRC32>
         <WaveFormData>
jP+M/4z/jP+S/5j/nv+k/6v/sv+5/8D/xf/I/8v/zv/R/9L/0//U/9b/1v/W/9b/1//Y
/9n/2v/c/9z/3P/c/97/3v/e/97/3v/e/97/3v/g/+D/4P/g/+L/4v/i/+L/4v/i/+L/
4v/k/+T/5P/k/+b/5v/m/+b/6P/o/+j/6P/q/+r/6v/q/+v/7P/t/+7/8P/w//D/8P/z
//T/9f/2//n/+v/7//z//v8AAAIABAAHAAgACQAKAA4AEAASABQAFwAYABkAGgAaABoA
GgAaABoAGgAaABoAHAAcABwAHAAaABoAGgAaABkAGAAXABYAFQAUABMAEgAQABAAEAAQ
AA4ADAAKAAgABQAEAAMAAgD///7//f/8//n/+P/3//b/8//y//H/8P/u/+7/7v/u//D/
8P/w//D/7v/u/+7/7v/w//D/8P/w/+7/7v/u/+7/8P/w//D/8P/u/+7/7v/u/+7/7v/u
/+7/8P/w//D/8P/y//L/8v/y//L/8v/y//L/9P/0//T/9P/2//b/9v/2//T/9P/0//T/
9P/0//T/9P/2//b/9v/2//b/9v/2//b/9v/2//b/9v/0//T/9P/0//b/9v/2//b/9P/0
//T/9P/0//T/9P/0//T/9P/0//T/9P/0//T/9P/0//T/9P/0//T/9P/0//T/8v/y//L/
8v/y//L/8v/y//D/8P/w//D/8P/w//D/8P/w//D/8P/w//D/8P/w//D/8P/w//D/8P/v
/+7/7f/s/+7/7v/u/+7/7//w//H/8v/w//D/7//v//H/8f/z//P/9P/3//j/+f/6//v/
/f/+//7//f/8//v/+//8////AQAAAAAAAAD//wAAAQAEAAUABAADAAEAAAD+//7/AAAA
AP3/+v/2//P/8//x/+//7f/u/+//8P/x//H/8f/x//H/8f/x//H/8P/u/+7/7f/t/+v/
6//s/+z/7f/t/+3/7f/v/+//7f/s/+7/8//5//3/BQAQACQARAByAKQA1ADzAAEBCQEL
AfwA1ACUAFIAHwD3/87/qf+f/6f/r/+y/7z/xf/N/9P/1f/X/9v/3v/h/+L/5f/m/+r/
7P/t/+7/7f/u/+7/7v/t/+z/7P/r/+z/7P/s/+7/8P/w//H/8f/x//L/8v/y//L/8v/z
//P/9f/2//f/9//1//X/9f/2//j/9//3//j/+P/4//n/+f/6//r/+v/8//z//P/9//7/
AQACAAMABAADAAUABgAIAAwADQANAA4ADgAQABMAEwAWABgAGQAbAB0AIAAjACQAJQAo
ACgAKQArACsALAAtACwALAAtAC0ALQAtAC4ALgAvAC8ALQAtACoAKgAqACkAKQApACkA
KQAnACYAJAAjACEAIQAgAB8AHAAaABkAFwAXABUAEwASAA8ADAAKAAkABgAFAAUABAAE
AAMAAgAAAP///v/+//3//f/9//3//f/+//7//v/9//3//f/9//3/+//8//3//f/7//v/
+//7//7//v/9//3//v/+//3//f/9//3//f/+//z//P/7//v//f/9//7//v/+////////
//3//f/+//7//f/8//z//P/+//7///8AAAEAAQABAAAAAgACAAEA////////////////
/////////f/9//3//f/6//r/+v/7//3//P/8//v//f/9//3//P/6//r/+v/8//r/+f/5
//n/+v/7//z//f/6//r/+v/6//j/+P/3//f/+v/6//r/+v/5//n/+f/5//n/+f/6//r/
+f/5//n/+f/5//n/+f/4//r/+P/4//j/+P/4//j/+P/3//f/+f/5//v/+//9////////
//7///8BAAIAAgABAAAA//8AAAAAAgADAAIAAgACAAEA/////wEAAQABAAEAAAAAAAAA
AAACAAIAAAD+//v/+f/3//X/8//x//P/8//z//P/8//z//P/8//x//H/8f/w//L/8v/x
//H/8P/v/+//7v/v/+//7//v/+//7//v/+7/7v/x//n//f8FAA4AHgA2AFwAjgDAAOMA
8wD7AP8A+gDcAKIAXAApAAMA2P+v/5//o/+r/67/tP+9/8X/y//R/9P/1//c/9//4P/h
/+L/5P/m/+X/5v/p/+r/6v/q/+r/6v/r/+v/6v/q/+r/7P/q/+r/6//r/+z/7v/v//D/
7//u/+7/7f/r/+z/7f/t/+//7//v//D/8v/x//H/8v/y//L/8//z//T/9P/0//b/9P/0
//X/9v/4//r//P/+//3///8AAAIABAAFAAUABgAGAAgACwALAA0AEAASABUAFQAYABsA
HAAbAB4AHgAfACMAIwAkACUAJgAmACcAJwAlACUAJgAmACcAJwAlACUAJgAmACYAJQAi
ACEAIAAfAB8AHgAcABsAGQAZABgAFwAWABQAEwARAA0ACwAJAAgABQACAAAA//8AAP//
///+//z/+//6//j/+f/4//j/9//1//X/9f/1//T/9P/0//P/9f/1//X/9f/z//T/9f/1
//X/9f/1//X/+P/4//f/9//4//j/9//3//f/9//3//j/+P/4//f/9//3//f/+P/4//r/
+//7//v/+f/5//r/+v/5//j/+P/4//j/+P/5//r/+v/5//j/9v/2//b/9f/z//X/9f/1
//X/9//3//f/9//1//X/9f/1//T/9P/0//X/9f/0//T/8//x//H/8f/w//D/8P/w//L/
9P/z//P/8//z//P/8//z//D/8P/w//D/8v/y//H/8f/0//T/9P/0//P/8//z//P/8f/x
//L/8v/z//P/8//z//H/8f/x//D/8P/w//D/8v/y//L/8v/0//T/8//z//H/8f/z//P/
8//1//X/9f/3//n//P/+//7//f/8//v//P/8//7///8AAAAAAAD///////8BAAEA////
//7//v/8//z//v/+/wAA/v/7//n/9f/z//H/7//x//H/8f/x//H/8f/x//H/8f/x//H/
8P/w//D/7//v//H/8f/y//L/8f/x//H/8f/v/+//7//u//D/9f/7/wEACwAWACQAPgBm
AJgAyADnAPUA/QABAfgA2ACcAFYAJQABANr/sf+f/6X/q/+u/7T/v//J/9H/1//Z/93/
4v/j/+T/5//o/+j/6v/r/+7/7f/u/+7/7v/u/+7/7//v/+7/7v/u//D/8v/y//P/8//z
//T/9P/0//T/9P/1//X/8//0//X/9f/1//X/9f/2//j/9//3//j/+P/4//n/+f/6//r/
+v/8//z//P/9//7/AQACAAMABAADAAUABgAIAAoACwALAAwAEAASABUAFQAWABgAGQAb
AB0AIAAjACQAIwAmACYAJwAqACsALQAvAC4ALgAvAC8ALQAtAC4ALgAvAC8ALQAtACwA
LAAsACsALAArACoAKQArACoAKAAnACYAJQAjACEAHAAaABkAFwAXABUAEwASABEADgAM
AAsACAAHAAcABgAGAAUABAACAAEAAAAAAP///f/9//3//f/+//7//v/9////////////
//8AAAEAAQD//////////wEAAgACAAMAAgACAAEAAQABAAEAAQACAAQABAADAAMAAwAD
AAQABAADAAMAAgABAAMAAwAEAAQABQAEAAQABAACAAIAAwAEAAUABQAFAAQABAAEAAMA
AQABAAEAAQABAAEAAQABAAEAAwADAAMAAwABAAAA/////wEAAAAAAP///////////v/8
//z//P/+//z/+//7//v//f/9//3//f/8//z//P/8//7//v/9//3//f/8//v/+v/7//v/
+//7//n/+f/6//r/+//7//v/+//5//n/+f/4//j/+v/8//v/+v/5//j/+v/6//n/+f/3
//f/+f/5//v//f/9//3//P/9////AAD/////////////AAADAAUABQAEAAMAAQABAAEA
AwADAAMAAwACAAIA/v/+/wAAAAAAAP7/+//5//f/9f/z//H/8f/x//H/8f/v/+//7//v
/+//7//v/+7/7v/u/+3/7f/t/+3/7v/u/+//7//v/+//7f/r/+v/6v/u//P/+f///wcA
FgAmAEQAcACkANQA8QD/AAUBCQH8ANgAlgBQABsA8//I/6H/lf+Z/5//ov+q/7P/u//F
/8v/z//V/9j/2//c/9//4P/g/+L/4//m/+b/5v/l/+T/5P/k/+X/5f/m/+b/5v/o/+j/
6P/p/+n/5//o/+j/6P/q/+r/6//r/+n/6v/r/+v/6f/p/+n/6v/q/+n/6f/q/+r/6v/r
/+v/7v/u/+7/8P/w//D/8f/y//H/8v/z//T/9f/3//j/+v/8//3//f/+/wAAAgAFAAUA
BgAIAAkACwAPABIAFQAWABUAGAAYABkAGwAbABwAHQAcABwAHQAdAB0AHQAeAB4AHQAd
ABsAGwAYABgAGAAXABgAFwAWABUAFQAUABIAEQAPAA8ADgANAAoACAAHAAUAAQD///3/
/P/9//r/+P/3//T/8//z//L/7v/t/+z/6v/r/+r/6v/p/+n/6f/p/+n/6P/o/+j/5//p
/+n/6f/p/+j/6P/o/+f/6f/p/+n/6f/q/+r/6f/p/+r/6v/p/+n/6//r/+v/7P/q/+r/
6f/p/+f/5//o/+j/6v/r/+v/6//r/+v/7P/s/+v/6v/q/+r/6v/q/+v/7P/r/+v/6//q
/+r/6v/p/+f/6f/p/+n/6f/n/+f/5//n/+n/6f/p/+n/5v/m/+b/5//l/+T/5P/j/+P/
4//j/+L/4v/i/+L/5P/i/+H/4f/h/+H/4f/h/+H/4P/g/+D/4P/i/+L/4f/h/+D/4P/g
/+D/3//f/9//3//d/93/3v/e/93/3f/d/93/3f/d/93/3v/e/97/3v/e/9z/3P/b/9v/
3f/d/9//3//d/9//3//f/+D/4f/j/+T/5//n/+f/5//k/+T/5v/n/+j/6P/o/+f/5//n
/+n/6f/r/+v/6v/q/+j/6P/q/+r/6v/o/+X/4//f/93/2//Z/9n/2f/Z/9n/2//b/9v/
2//Z/9n/2f/Y/9j/2P/X/9f/2f/Z/9r/2v/X/9f/1//X/9n/2f/X/9j/3P/f/+X/6//x
//7/DgAiAEQAdACoANUA7wD9AAMBAAHsAMAAdgArAPP/yv+d/3v/e/+H/47/lP+d/6X/
rf+1/7n/vf/C/8X/yP/L/87/0P/Q/9H/0P/R/9L/0v/S/9P/1P/W/9f/2P/Y/9j/2v/Y
/9j/2f/Z/9v/3P/c/9z/3P/c/93/3f/b/9z/3f/d/93/3f/d/97/4P/f/9//4P/e/97/
3//f/+L/4v/i/+T/5P/k/+X/5v/l/+b/5//o/+v/7f/u//D/8v/z//P/9P/0//b/+f/5
//z//v///wEAAwAGAAkACgALAA4ADgAPABEAEQASABMAFAAUABUAFQATABMAFAAUABMA
EwARABEAEgASABIAEQAOAA0ADAALAAsACgAIAAcACQAJAAgABwAEAAIAAQD///3/+//5
//j/+f/2//T/8//w/+//7//u/+7/7f/s/+r/6v/q/+v/6//p/+n/6f/p/+j/6P/o/+f/
6f/p/+n/6f/r/+z/7f/t/+3/7f/t/+3/7v/u/+3/7f/u/+7/7f/t/+//7//v//D/8P/w
/+//7//v/+//8P/w//D/8f/x//H/8//z//T/9P/z//L/8v/y//L/8v/z//T/8//z//P/
8v/0//T/8//x//H/8f/x//H/8f/x//H/8f/z//P/8//z//L/8v/y//P/8//y//L/8f/x
//H/8f/w//L/8v/y//T/8v/x//H/8f/x//H/8f/x/+7/7v/u/+7/7//w//D/8f/w//D/
8P/w/+//7//v/+//7//v//D/8P/v/+//7//v//H/8f/x//D/8P/y//D/7v/u/+7/7v/w
//D/7//v/+//7//x//H/7//x//H/8f/0//X/9//4//v/+//7//v/+P/4//r/+//+//7/
/v/9//3//f//////AQABAAAAAAD8//z//v/+//7//P/5//f/9f/z//H/7//t/+3/7f/t
/+//7//v/+//7f/t/+3/7P/u/+7/7f/t/+3/7f/u/+7/7//v/+//7//t/+3/7f/s/+z/
8//7////BwAUACQAPABmAJgAzgDzAAUBCwEPAQYB5gCoAGAAJwD//9b/r/+d/6P/q/+s
/7D/vf/H/8//1//Z/9v/3v/h/+L/4//k/+b/6P/p/+r/6//s/+z/7P/s/+z/7f/t/+7/
7v/u//D/7v/u/+//7//x//L/8v/y//P/9P/2//f/9v/2//b/9f/z//P/8//0//T/8//z
//T/9P/0//X/9f/3//j/+f/8//7//v///wAA//8AAAEAAgABAAMABAAGAAkACwAMAA4A
DgAQABMAEwAWABgAGQAbABsAHgAhACIAIwAmACYAJwArACsALAAtAC4ALgAvAC8ALQAt
AC4ALgAvAC8ALQAtACwALAAsACsAKgApACgAJwAnACYAJAAjACEAIQAgAB8AHgAcABsA
GQAXABUAEwASAA8ADAAKAAkABgAFAAUABAACAAEAAAD+/wAAAAABAAEAAAD///7//f/9
//z/+//5//v/+//7//v/+f/6//v/+//9//3//f/9//z//P/7//v//P/8//v/+//7//v/
+//8//7//v/9//3//f/9//7//v/8//3//f/9//3//f/+//7//f/8//z//P/8//z//f/+
//////////7//v/+//3/+//7//v/+//7//v/+//7//v/+//7//v/+//6//r/+v/7//v/
+v/6//n/+f/5//n/+P/4//j/+P/6//z/+//7//v/+f/5//n/+f/4//j/+P/4//j/+P/3
//f/+P/4//j/+P/3//f/9//3//n/+f/6//r/9//3//f/9//3//f/9//2//b/9v/3//b/
+P/4//j/+P/4//j/9//3//f/9//5//n/+f/7//v/+//+////AQACAAMAAwADAAMAAgAC
AAQABQAGAAYABgAFAAUABQAHAAcACQAJAAgACAAFAAQABQAEAAcABgAEAAMA/v/7//j/
9f/3//f/9//3//f/9//3//f/9//3//f/9v/2//b/9f/1//X/9f/2//b/9f/1//X/9f/1
//X/9f/2//r/AQAFAAkAEwAgADIAUgB+ALQA4AD7AAUBDQENAf4A0gCOAE4AIQD7/9L/
r/+n/6//s/+2/77/yf/T/9f/2//f/+P/6P/r/+z/7f/w//L/8v/z//T/8//0//T/9P/0
//T/9f/1//T/9P/0//b/9v/2//f/9//3//j/+P/4//j/+P/5//n/+//8//3//f/9//3/
/f/+//z/+//7//z//P/8//3//f/+//7//v8AAAAAAAABAAIAAwAEAAUABgAHAAkACgAM
AA4ADwAPABAAEgAUABcAFwAaABwAHQAfACEAJAAnACgAKQAsACwALQAvAC8AMAAxADAA
MAAxADEAMQAxADIAMgAzADMAMQAxADAAMAAwAC8AMAAvAC4ALQAtACwAKgApACcAJwAm
ACUAIAAeAB0AGwAZABcAFQAUABMAEAAOAA0ADAALAAsACgAIAAcABgAEAAMAAgACAAEA
AQABAAEAAQACAAIAAgABAAEAAQABAAEAAwAEAAUABQAFAAUABQAFAAQABAADAAMABAAE
AAMAAwAFAAUABQAGAAYABgAFAAUABQAFAAYABgAGAAcABwAHAAUABQAGAAYABgAGAAcA
CAAIAAgACQAKAAkACQAJAAgACgAKAAkABwAHAAcABwAHAAcABwAHAAcABwAHAAcABwAE
AAQABAAFAAUABAAEAAMAAwADAAMAAgACAAIAAgAEAAYABQAFAAUABQAFAAUABQAEAAQA
BAAEAAQABAADAAMAAgACAAIAAgADAAMAAwADAAEAAQACAAIAAwADAAMAAwAFAAUABQAE
AAIAAgAAAAAAAAAAAAIAAgABAAEAAQABAAMAAwADAAUABQAFAAgACQALAAwACwALAAsA
CwAMAAwADgAPAA4ADgAOAA0ACwALAA0ADQANAA0ADAAMAAoACgAMAAwADAAKAAcABQAD
AAEA///9//3//f/9//3//f/9//3//f/9//3//f/8//z//P/7//v//f/9//7//v//////
///////////9//7/AgAHAA0AEQAbACgAPABcAIoAwADqAAUBEwEbARkBCAHcAJgAVgAn
AAEA1v+z/6v/sf+3/7z/xP/N/9f/3//j/+X/6f/s/+//8v/1//b/+P/4//n/+v/5//r/
+v/6//r/+v/7//v//P/8//z//v/8//z//f/9////AAAAAAAAAAAAAAEAAQABAAIAAwAD
AAMAAwADAAQAAgABAAEAAgAEAAQABQAFAAYABgAGAAgABgAGAAcACAALAAwADQAOAA8A
EQASABQAFAAVABUAFgAaABwAHwAfAB4AIAAhACMAJwAqAC0ALgAtADAAMAAxADMAMwA0
ADUANgA2ADcANwA1ADUANgA2ADUANQAzADMAMgAyADIAMQAwAC8ALgAtAC0ALAAqACkA
JwAnACYAJQAkACIAIQAfABsAGQAXABYAFwAUABIAEQAPAA0ADAAKAAoACQAIAAYABQAE
AAQAAwABAAEAAQABAAIAAgACAAEAAQABAAEAAQD//wAAAQABAP//////////AAAAAP//
//8CAAIAAQABAAEAAQABAAIABAAEAAMAAwADAAMABAAEAAQABQAFAAUAAwADAAQABAAE
AAQABQAGAAYABgAHAAgACAAHAAYABAAEAAQAAwABAAEAAQABAAEAAQABAAEAAQABAAEA
AQABAAIAAgACAAMAAgAAAP///f/9//3//f/8//z//P/8//7//P/7//v/+//5//n/+f/5
//j/+P/4//j/+v/6//n/+f/4//j/+P/4//f/9//3//f/+f/5//r/+v/7//v/+//7//v/
/P/6//r/+v/6//j/+P/3//f/9f/1//f/9//3//n/+f/5//r/+//9//7/AQABAAEAAQD+
//7/AAABAAMABAAFAAUABQAFAAcABwAHAAcABgAGAAQABAAGAAYABAACAP///f/9//v/
+f/3//X/9f/1//X/9f/1//X/9f/0//P/8v/w//L/8v/x//H/8//z//T/9P/x//H/8f/x
//H/8f/x//D/9P/5/wEABQAJABQAIgA2AFYAggC6AO0ADQEdASMBIAEUAewApABTABMA
5v+5/5P/if+V/5z/oP+p/7X/vf/H/8//0//Y/9v/3v/j/+b/6P/o/+n/6v/r/+z/7P/s
/+z/7P/t/+3/7P/s/+z/7v/w//D/8f/x/+//8P/w//D/8P/w//H/8f/v//D/8f/x//P/
8//z//T/9P/z//P/9P/0//T/9f/1//b/9v/2//j/+v/6//v//P/8//z//P/8//3///8A
AAIAAgADAAMABAAFAAYACAAHAAgACgALAA0ADQAQABMAFAATABYAFgAXABkAGQAaABsA
HAAcAB0AHQAdAB0AHgAeAB0AHQAbABsAGAAYABgAFwAWABUAFAATABMAEgAQAA8ADQAN
AAwACwAGAAQAAwABAP///f/7//r/+//4//b/9f/1//X/9v/2//T/8//y//D/8f/w//D/
7//v/+//7//v//D/8P/w/+//7f/t/+3/7f/r/+z/7f/t/+//7//v/+//7v/u/+3/7f/v
//D/8P/x//D/7//u/+7/8P/w/+//7//w//H/8//0//P/8//y//H/8f/x//L/8v/v/+7/
7v/u/+z/7P/t/+7/8f/x//H/8P/u/+7/7f/r/+v/6//r/+v/7f/t/+3/7f/s/+v/6v/p
/+b/5v/m/+f/6f/o/+j/5//l/+X/5f/k/+b/5v/m/+j/6v/p/+n/6f/r/+v/6//r/+r/
6v/q/+r/6f/o/+b/5f/k/+T/5P/k/+H/4f/h/+H/4f/h/+L/4v/j/+P/4//j/+P/4//l
/+T/5P/k/+T/5P/k/+T/4//j/+P/4//l/+X/4//l/+X/5f/m/+f/6f/q/+3/7f/t/+3/
6v/q/+z/7f/u/+7/7v/t/+3/7f/v/+//7//v/+7/7v/u/+7/8P/w/+7/7P/p/+f/5v/l
/+T/4//h/+H/4f/h/9//3//f/9//4f/h/+H/4P/e/97/3f/d/9//3//g/+D/3f/d/93/
3f/b/9v/2//a/9r/3f/l/+3/8f/4/wYAFgAmAEQAcAClANcA/QAPARIBBgHwAM4AkQA9
APL/u/+N/2n/X/9s/3b/ff+H/5P/nf+n/63/tP+7/8L/yf/M/9D/1P/V/9b/1//Y/9j/
2P/W/9b/1//X/9j/2P/Y/9r/3f/e/+D/4f/g/+D/3//e/+D/4P/h/+H/3//g/+H/4f/j
/+P/4//k/+T/4//j/+T/5P/k/+X/5f/m/+b/5v/o/+b/5v/n/+j/6//s/+3/7v/t/+//
8P/y//T/9f/1//b/+P/6//3//f/8//7///8BAAMABgAJAAoACwAOAA4ADwASABMAFQAX
ABYAFgAXABcAGAAZABsAHAAZABkAFwAXABYAFgAWABUAFAATABIAEQAQAA4ACwAJAAkA
CQAIAAcABAACAAEA///7//n/9//2//f/9P/y//H/8P/v/+//7v/s/+v/6v/o/+n/6P/o
/+f/5f/l/+X/5f/m/+b/5v/l/+f/5//n/+f/5f/m/+f/5//l/+X/5f/l/+j/6P/n/+f/
6P/o/+f/5//n/+f/5//o/+j/6P/n/+f/6f/p/+r/6v/p/+n/6P/n/+n/6f/q/+r/6f/o
/+j/6P/o/+j/6f/q/+r/6f/o/+b/6P/o/+f/5f/n/+f/5//n/+X/5f/l/+X/5f/l/+X/
5f/k/+T/5P/l/+X/5P/k/+P/4//j/+P/4v/g/+D/4P/i/+L/4f/h/+H/3//f/9//3//e
/97/3v/e/+D/4P/f/9//3v/e/97/3v/d/93/3f/d/9v/2//c/9z/2//b/9v/2//b/9v/
2//a/9z/3P/d/93/3f/e/97/3v/e/97/3P/c/9v/2//d/93/3//f/93/3//f/9//3//f
/+D/4P/j/+P/4//j/+D/4P/i/+P/5v/m/+b/5f/n/+f/6f/p/+n/6f/o/+j/6P/o/+r/
6v/o/+b/4//h/+H/3//d/9v/2f/Z/9n/2f/X/9f/1//X/9X/1f/V/9T/1v/W/9X/1f/V
/9X/1v/W/9X/1f/V/9X/1f/T/9P/1P/U/9f/3f/l/+v/9P8AABAAKABOAIAAswDdAPcA
AwEAAfQA3ACuAGMAEQDU/6n/ff9f/2H/cP92/33/i/+X/6H/q/+x/7r/v//C/8X/yP/M
/87/z//Q/9H/0v/S/9L/1P/U/9X/1f/W/9b/1v/Y/9j/2P/Z/9n/2f/a/9r/2v/a/9r/
2//b/9v/3P/d/93/3f/d/93/3v/e/93/3f/e/97/3v/f/9//4P/g/+D/4v/i/+L/4//k
/+X/5v/n/+j/6f/r/+z/7v/u/+//7//w//L/9P/3//f/+P/6//v//f///wIABQAGAAcA
CgAKAAsADwAPABAAEQAUABQAFQAVABUAFQAWABYAFwAXABUAFQASABIAEgARABIAEQAQ
AA8ADwAOAAwACwALAAsACgAJAAYABAADAAEA///9//v/+v/7//j/9v/1//L/8f/x//D/
7v/t/+z/6v/r/+r/6v/p/+f/5//n/+f/5v/m/+b/5f/l/+X/5f/l/+X/5v/n/+f/5//n
/+f/5//o/+j/5//n/+r/6v/p/+n/5//n/+f/6P/q/+r/6f/p/+n/6f/q/+r/6v/r/+v/
6//t/+3/7v/u/+//7v/u/+7/7P/s/+3/7v/t/+3/7f/s/+7/7v/t/+v/7P/t/+7/7//v
/+//7//v/+//7//v/+//7v/u/+7/7//t/+z/7P/r/+3/7f/t/+z/7P/s/+z/7v/u/+3/
7f/t/+3/7f/t/+3/7v/u/+7/7v/u/+7/7f/t/+z/7P/s/+z/6//r/+v/6//r/+v/7P/s
/+3/7f/t/+3/7f/t/+3/7P/s/+z/7f/t/+3/7f/t/+3/7f/t/+3/7f/t/+7/7v/u/+7/
7v/u/+7/7f/t/+3/7f/v/+//7//x//H/8f/z//X/+P/6//v/+//7//v/+v/6//z//f/8
//z//P/7//3//f////////////7//v/8//z//v/+/wAA/v/7//n/9//1//P/8f/x//H/
8f/x/+//7//v/+//8f/x//H/8P/y//L/8f/x//H/8f/y//L/8//z//P/8//z//P/8//y
//T/+f///wUACwAUACQAOABaAIgAvADnAAMBDwETAQ4B+ADGAIAAOwAJAOL/t/+b/5v/
p/+u/7b/wf/L/9H/2f/d/9//4v/n/+r/7f/w//L/8v/z//T/9f/2//b/9v/4//j/+f/5
//r/+v/6//z//P/8//3//f/9//7//v/+/wAAAAABAAEA//8AAAEAAQADAAMAAwAEAAIA
AQABAAIABAAEAAUABQAGAAYABgAIAAgACAAJAAoACwAMAA0ADgANAA8AEAASABQAFQAV
ABYAFgAYABsAGwAeACAAIQAjACMAJgApACoAKwAuAC4ALwAyADMANQA3ADYANgA3ADcA
NwA3ADgAOAA5ADkANwA3ADYANgA2ADUANgA1ADQAMwAxADAALgAtACsAKwAqACkAKAAm
ACUAIwAhAB8AHQAcABsAGAAWABUAEgARABEAEAAQAA8ADgAMAAsACgAKAAkACQAJAAkA
CQAIAAgACAAHAAcABwAHAAcABwAIAAkACQAJAAkACQAJAAwADAALAAsADAAMAAsACwAL
AAsACwAMAAwADAALAAsADAANAA8AEAAOAA8ADwAPAA8ADwAQABAAEQAQABAAEAAOAA4A
DwAQABEAEQARABAAEgASABEADwARABEAEQARABEAEQARABEAEQARABEAEQAQABAAEAAR
ABEAEAAQAA8AEQARABEAEAAQABAAEAASABIAEQARABEAEQARABEAEQASABIAEgASABAA
EAAPAA8AEgASABIAEgAPAA8ADwAPABEAEQASABIAEQARABEAEQARABEAEQAQABIAEgAT
ABMAEwATABMAEwARABEAEQARABMAEgASABMAFQAUABMAFAATABMAEwATABUAFQAVABYA
GQAaABoAGgAcAB0AHQAeABwAHQAeAB4AHwAhACMAIwAjACMAIwAjACQAJAAkACMAIQAg
AB8AHgAiACIAHwAeAB0AHAAaABgAFgAUABQAFAAUABQAEgASABIAEgAQABAAEAAQABAA
EAAQAA==
         </WaveFormData>
      </LeadData>
      <LeadData>
         <LeadByteCountTotal>10000</LeadByteCountTotal>
         <LeadTimeOffset>0</LeadTimeOffset>
         <LeadSampleCountTotal>5000</LeadSampleCountTotal>
         <LeadAmplitudeUnitsPerBit>4.88</LeadAmplitudeUnitsPerBit>
         <LeadAmplitudeUnits>��V</LeadAmplitudeUnits>
         <LeadHighLimit>2147483647</LeadHighLimit>
         <LeadLowLimit>268435456</LeadLowLimit>
         <LeadID>V6</LeadID>
         <LeadOffsetFirstSample>0</LeadOffsetFirstSample>
         <FirstSampleBaseline>0</FirstSampleBaseline>
         <LeadSampleSize>2</LeadSampleSize>
         <LeadOff>FALSE</LeadOff>
         <BaselineSway>FALSE</BaselineSway>
         <ExcessiveACNoise>FALSE</ExcessiveACNoise>
         <MuscleNoise>FALSE</MuscleNoise>
         <LeadDataCRC32>3818725506</LeadDataCRC32>
         <WaveFormData>
5v/m/+b/5v/o/+j/6P/o/+r/7P/u//D/8f/y//P/9P/2//b/9v/2//b/9v/2//b/+P/4
//j/+P/4//j/+P/4//j/+P/4//j/+v/6//r/+v/6//r/+v/6//r/+v/6//r//P/8//z/
/P/8//z//P/8//7//v/+//7//v/+//7//v/+//7//v/+/wAAAAAAAAAAAAAAAAAAAAAA
AAAAAAAAAAIAAgACAAIAAwAEAAUABgAHAAgACQAKAA0ADgAPABAAEwAUABUAFgAYABgA
GAAYABoAGgAaABoAGgAaABoAGgAZABgAFwAWABYAFgAWABYAFQAUABMAEgARABAADwAO
AA0ADAALAAoABwAGAAUABAADAAIAAQAAAP3//P/7//r/+f/4//f/9v/0//T/9P/0//T/
9P/0//T/8v/y//L/8v/y//L/8v/y//L/8v/y//L/8v/y//L/8v/y//L/8v/y//L/8v/y
//L/9P/0//T/9P/0//T/9P/0//b/9v/2//b/9v/2//b/9v/2//b/9v/2//T/9P/0//T/
9P/0//T/9P/0//T/9P/0//b/9v/2//b/9P/0//T/9P/0//T/9P/0//T/9P/0//T/8v/y
//L/8v/y//L/8v/y//L/8v/y//L/8v/y//L/8v/w//D/8P/w//L/8v/y//L/8v/y//L/
8v/w//D/8P/w//D/8P/w//D/8P/w//D/8P/w//D/8P/w//D/8P/w//D/8P/w//D/8P/u
/+7/7v/u//D/8P/w//D/8P/w//D/8P/w//D/8P/w//L/8v/z//P/9f/2//f/9//3//j/
+v/6//n/+f/5//n/+//7//3//f/+///////+/wAAAAACAAMAAAD+//z/+v/6//r/+v/5
//f/9f/y//H/7//t/+z/6v/r/+z/7f/u/+z/7P/r/+v/6//r/+v/6//r/+v/6//r/+v/
6//r/+v/6//r/+r/6v/q/+r/6f/n/+n/7f/v//P/9P/7/wQAFQAwAFEAdgCOAJsApwCw
ALEAmgByAEwAMgAcAAEA5v/Z/9v/3f/b/97/4f/k/+b/5v/k/+X/5f/l/+j/6P/p/+f/
6P/q/+r/6v/q/+r/6v/o/+j/6P/o/+v/6//r/+z/7P/t/+3/7f/v/+//7//w//D/8P/w
//D/8P/x//H/8f/w//D/8P/w//H/8v/z//T/9f/1//X/9f/1//b/9v/2//b/9v/2//f/
9//3//j/+f/5//n/+v/7//z//P/8//3//v///wAAAgAEAAQABQAHAAcACAAJAAoADgAP
ABAAEQASABMAFAAUABYAFwAXABgAFgAWABcAFwAVABUAFQAVABUAFAATABMAFQAVABUA
EwATABIAEgASABAADwAPAA4ACwAJAAgABwAIAAUABQAEAAMAAQAAAP///v/9//3//P/7
//r/+v/5//b/9v/3//f/+P/4//j/9//3//f/9//3//f/9//3//b/9f/1//b/9//3//f/
9//3//j/+P/4//j/9//3//f/9//3//f/9//3//n/+f/5//n/+v/6//r/+v/6//r/+v/6
//r/+v/6//r/+v/5//n/+f/6//r/+v/6//r/+f/5//n/+f/5//n/+f/5//n/+f/5//n/
+f/5//j/9//3//j/+P/4//b/+P/4//b/9v/2//b/+P/3//f/9//3//f/9v/2//b/9v/2
//b/9f/1//X/9f/1//X/9f/1//X/9f/1//X/9P/0//X/9f/1//X/9f/1//X/9f/0//T/
9P/0//T/9P/0//T/9P/0//P/9P/y//L/8v/y//T/9P/0//T/9P/0//X/9f/3//j/+f/5
//n/+v/8//z/+//7//v/+//7//v//f/9//7///////7//v/+/wAAAQABAAAA///+//7/
/v/+//3//f/7//j/9//z//H/8P/u//D/8P/w//D/8P/w/+//7//v/+//7//v/+//7//v
/+//7f/t/+3/7f/t/+3/7P/s/+z/7P/t/+v/6//t//P/9f/4//3/BAARACgARwBsAIYA
lQChAKwAsQCkAH4AVAA6ACYADQDw/9//3f/d/9v/3P/f/+L/5P/m/+T/5f/n/+n/6v/o
/+n/6f/q/+r/6v/q/+r/6v/q/+r/6v/q/+r/7f/t/+3/7v/t/+3/7P/r/+3/7f/t/+7/
7P/s/+z/7P/u/+//7//v//D/8P/w//D/8P/w//D/8P/x//H/8f/x//H/8v/y//L/8v/y
//L/8//z//P/9P/1//f/9//4//n/+P/4//j/+f/6//v//P/+/wAAAAABAAMABQAGAAcA
CAAKAAsADAANAA4ADwAQABAAEAARABEAEgASABIAEwATABMAEwATABMAEwASABEAEQAR
ABEAEQAPAA8ADgAOAA4ADAALAAsACgAJAAcABgAFAAQAAQABAAAA///9//z/+//6//n/
+f/4//f/9v/2//X/9P/0//X/9f/0//T/9P/z//P/8//z//P/8//z//P/8v/x//H/8v/z
//P/8//z//P/9v/2//b/9v/1//X/9f/1//X/9f/1//X/9//3//f/9//4//j/+P/4//b/
9v/2//b/+P/4//j/+P/4//f/9//3//b/9v/2//b/9v/1//X/9f/1//X/9f/1//X/9f/1
//X/9f/1//X/9P/z//P/9P/0//T/8v/0//T/9P/0//T/9P/0//P/8//z//P/8//y//L/
8v/y//L/8v/x//H/8f/x//H/8f/x//H/8f/x//H/8f/w//D/8f/x//H/8f/x//H/8f/x
//D/8P/w//D/8P/w//D/8P/w//D/7//v/+7/8P/w//D/8P/w//D/8P/w/+7/7v/v/+//
8f/y//P/8//1//b/+P/4//f/9//3//f/+f/5//v/+//8//3//f/8//r/+v/8//3////+
//3//P/6//r/+v/5//v/+f/2//X/8//x//D/7v/u/+7/7v/u/+7/7v/t/+3/7f/t/+3/
7f/t/+3/7f/t/+3/7f/t/+3/7f/t/+z/7P/u/+z/6//r/+v/7//x//X/+P/9/wQAEQAq
AE0AbgCGAJMAnwCqAK0AngB2AE4ANAAiAAkA7P/b/9v/3f/b/9r/2//e/+L/5P/k/+P/
5f/n/+j/6P/p/+n/6v/q/+r/6v/q/+r/6v/q/+r/6v/q/+n/6f/p/+r/6v/r/+v/6//r
/+v/6//s/+z/7P/s/+z/7P/t/+3/7f/s/+z/7P/s/+7/7v/u/+7/7//v/+//7//v//D/
8P/w//D/8P/w//H/8f/x//L/8//1//X/9v/3//j/+P/4//n/+v/7//z//v8AAAAAAQAD
AAMABAAFAAYACAAJAAoACwAMAA0ADgAOAA4ADwAPABAAEAAQABEAEQARABEAEQARABEA
EAAPAA8ADwAPAA8ADQANAAwADAAMAAoACQAJAAgABwAFAAQAAwACAP/////+//3/+//6
//n/+P/3//f/9v/1//T/9P/z//D/8P/x//H/8P/w//D/7//v/+//7//v/+//7//v/+7/
7//v//D/8f/x//H/8f/x//D/8P/w//D/8f/x//H/8f/x//H/8f/x//P/8//z//P/9P/0
//T/9P/y//L/8v/y//L/8v/y//L/8v/x//H/8f/y//L/8v/y//L/8f/x//H/8f/x//H/
8f/x//H/8f/x//H/8f/x//D/7//v//D/8P/u/+z/7v/u/+7/7v/u/+7/7v/t/+3/7f/t
/+3/7P/s/+z/7P/s/+z/6//r/+v/6//r/+v/6//r/+3/7f/t/+3/6v/q/+v/6//p/+n/
6f/p/+v/6//q/+r/7P/s/+z/7P/q/+r/6v/q/+n/6//s/+r/6v/q/+r/7P/s/+z/7P/q
/+r/6//r/+3/7v/v/+//7//w//L/8v/z//P/8//z//X/9f/3//f/+P/5//n/+P/4//j/
+v/7//n/+P/3//b/9v/2//b/9f/3//X/8v/x/+3/6//q/+j/6P/o/+j/6P/q/+r/6f/p
/+n/6f/p/+n/5//n/+f/5//p/+n/6f/p/+n/6f/o/+j/6P/o/+f/5//p/+3/8f/z//j/
/f8EABUAMABTAHYAjgCbAKcAsgCzAJ4AdgBOADIAHAABAOb/1//X/9f/1f/W/9f/2v/e
/+L/4v/j/+f/5//o/+j/6f/p/+r/6v/q/+r/6v/q/+r/6v/q/+r/6v/r/+v/6//s/+z/
7f/t/+3/7//v/+//8P/w//D/8P/w//D/8f/x//H/8v/y//L/8v/y//L/8v/y//P/8//z
//P/8//0//T/9P/0//T/9P/1//X/9f/2//f/9//3//j/+f/7//z//f////7///8AAAIA
AgACAAMABQAJAAoACwAMAA4ADwAQABEAEAARABIAEgAUABUAFQAWABYAFgAXABcAFQAV
ABUAFQAVABQAEwATABEAEQARAA8AEQAQABAAEAAOAA0ADQAMAAsACQAIAAcABAABAAEA
AAABAP///v/9//z/+//7//r/9//2//b/9f/0//T/9f/1//T/9P/0//P/8//z//P/8//z
//P/8//y//H/8f/y//P/9f/1//X/9f/0//T/9P/0//X/9f/1//X/9//3//f/9//5//n/
+f/5//j/+P/4//j/+v/6//r/+v/8//z//P/8//z/+//7//v//P/8//z//P/8//v/+//7
//n/+f/5//n/+//7//v/+//5//n/+f/4//j/+f/7//z/+//4//n/+P/6//r/+v/6//r/
+f/5//n/+//7//r/+v/6//r/+v/6//n/+f/5//n/+f/5//n/+f/7//v/+//7//r/+v/7
//v/+//7//v/+//5//n/+P/4//r/+v/6//r/+v/6//r/+P/6//r/+v/6//j/+P/4//j/
+v/6//v/+//5//r/+//7//3//v8AAAAAAwADAAMAAwABAAEAAwADAAYABwAHAAYABgAG
AAgACQALAAoACQAIAAgACAAIAAcABwAFAAIAAQABAP///v/8//r/+v/6//r/+v/6//n/
+f/7//v/+//7//n/+f/5//n/+f/5//n/+f/7//v/+v/6//z/+v/7//v/+////wEABQAI
AA0AFAAfADIAUQB2AJgArQC5AMQAywDEAKgAfABQADYAHQAAAOf/4f/l/+X/5v/p/+r/
7v/w//L/8//1//X/9v/4//f/9//4//j/+P/4//j/+P/4//r/+v/6//r/+f/5//n/+v/6
//v/+//7//3//f/9//7//P/8//z//P/+//////////7//v/+//7//v/+//7//v//////
//////3//v/+//7/AAAAAAAAAQABAAEAAgADAAEAAQACAAMABAAEAAQABQAGAAcACAAK
AAoACgALAA0ADwAQABEAEgAUABUAFgAXABgAGQAaABoAGgAbABsAHAAcABwAHQAdABsA
GwAbABsAGQAYABcAFwAXABcAFwAVABUAFAAUABQAFAATABMAEgARAA8ADgANAAwACQAJ
AAgABwAFAAQAAwACAAEAAQAAAP///v/+//3//P/8//3//f/8//z//P/7//v/+//7//v/
+//7//v/+v/5//n/+v/7//3//f/9//3//v/+//7//v//////////////////////////
//////8AAAAAAAAAAAAAAAAAAAAAAAAAAAAAAAAAAP///////wAAAAAAAAAAAAD/////
/////////////////////////f/9//3//P/9//3//v/+//7//P/+//7//P/8//z//P/8
//v/+//7//v/+//6//r/+v/6//r/+v/7//v/+//7//n/+f/5//n/+f/5//n/+f/4//j/
+f/5//f/9//3//f/9//3//b/9v/2//b/9v/2//j/+P/4//j/9//5//j/9v/2//b/9v/2
//b/9v/2//b/9v/3//f/9//4//n/+f/7//z//v/+/////////////f/9//////8CAAMA
AwACAAIAAgAEAAUABQAEAAMAAgACAAIAAgABAAMAAQD+//3/+//5//j/9v/0//T/9P/0
//T/9P/z//P/8//z//P/8//z//P/8//z//H/8f/x//H/8f/x//D/8P/w//D/8f/v/+//
8//3//n//P8DAAoAFwAwAFEAeACSAJ8AqwC2ALsAqgCEAFoAPAAmAA0A8P/h/+H/4f/f
/+D/5f/o/+r/6v/q/+v/7f/t/+z/7P/t/+3/7v/u/+7/7v/u/+7/7v/u/+7/7v/u/+//
7//v//D/8P/x//H/8f/v/+//7//w//H/8v/z//T/9P/1//X/9f/0//T/9P/0//T/9P/0
//T/9f/1//X/9f/1//b/9v/2//b/9v/2//f/9//3//j/+f/5//n/+v/7//7//v/+////
/v///wAAAgACAAIAAwAFAAcACAAJAAoADAANAA4ADwAQABEAEgASABQAFQAVABYAFAAU
ABUAFQAVABUAFQAVABUAFAATABMAEwATABMAEQARABAAEAAQAA4ADQANAAwACwAJAAgA
BwAGAAMAAwACAP///f/8//v//P/7//v/+v/3//b/9v/1//T/9P/1//X/9P/0//T/8//z
//P/8//z//P/8//z//L/8f/x//L/8//z//P/8//z//L/8v/y//L/9f/1//X/9f/1//X/
9f/1//X/9f/1//X/9P/0//T/9P/0//T/9P/0//T/9P/0//T/9P/z//P/8//0//T/9P/0
//T/8//z//P/8//z//P/8//x//H/8f/x//P/8//z//L/8f/x//L/8v/y//D/8v/y//D/
8P/w//D/8P/v/+//7//v/+//7v/u/+7/7v/u/+7/7//v/+//7//t/+3/7f/t/+3/7f/t
/+3/7v/u/+//7//t/+3/7f/t/+3/7f/s/+z/7P/s/+z/7P/s/+z/7P/s/+v/7f/t/+z/
7P/s/+z/7P/s/+z/7P/s/+r/6v/r/+v/6//s/+3/7f/v//D/8v/y//X/9f/1//X/8//z
//X/9f/4//n/+f/4//j/+P/6//v//f/8//v/+v/4//j/+P/3//n/9//0//P/7//t/+z/
6v/q/+r/6v/q/+r/6v/p/+n/6f/p/+n/6f/p/+n/6f/p/+n/6f/p/+n/6f/p/+j/6P/o
/+j/5//n/+n/7f/v//H/9v/7/wQAFwAyAFcAeACMAJcAowCsAKsAkgBqAEQALAAYAP3/
5P/Z/9v/2f/V/9j/3f/g/+D/4v/i/+H/4//j/+T/5P/l/+f/5v/m/+j/5v/m/+b/5v/k
/+T/5P/k/+X/5f/l/+b/5v/n/+f/5//n/+f/5//o/+j/6P/o/+j/5v/n/+f/5//o/+j/
6P/o/+r/6v/q/+r/6f/p/+n/6f/r/+z/7P/s/+z/7P/s/+3/7f/t/+7/7//v/+//8P/x
//D/8P/w//H/9P/1//b/+P/4//j/+f/7//3//v///wAAAgADAAQABQAGAAcACAAIAAgA
CQAJAAoACAAIAAkACQAJAAkACQAJAAkACAAHAAcABwAHAAcABQAFAAQABAAEAAAA////
//7//f/7//r/+f/4//X/9f/0//P/8f/w/+//7v/t/+3/7P/r/+r/6v/p/+j/6P/p/+n/
6P/o/+j/5//n/+f/5//n/+X/5f/l/+T/5P/l/+f/6f/n/+f/5//n/+j/6P/o/+j/5//n
/+f/5//p/+n/6f/p/+n/6f/p/+n/6v/q/+r/6v/q/+r/6v/q/+r/6v/q/+r/6v/p/+n/
6f/o/+j/6P/o/+r/6f/p/+n/6//r/+v/6//p/+n/6f/p/+n/6f/p/+j/5//n/+j/6P/m
/+T/5v/m/+b/5v/m/+b/5v/l/+X/5f/n/+f/5v/m/+b/5v/m/+b/5f/l/+X/5f/n/+f/
5//n/+f/5//n/+f/5v/m/+f/5//l/+X/5f/l/+X/5f/k/+T/5P/k/+T/5P/k/+T/5P/k
/+X/5P/k/+T/5P/k/+T/5P/k/+T/5v/m/+f/5//n/+j/6f/p/+v/7P/u/+7/7//v/+//
7//v/+//8f/x//L/8//z//L/8v/y//T/9f/z//L/8f/w//D/8P/w/+//8f/v/+z/6//p
/+f/5v/k/+L/4v/i/+L/5P/k/+P/4//j/+P/4//j/+P/4//j/+P/4//j/+P/4//h/+H/
4P/g/+L/4v/f/9//4f/l/+n/6//w//f/AAARAC4AUwByAIgAlQChAKwAqQCQAGQAQAAo
ABIA9f/a/8//z//P/8//0P/T/9b/3P/c/9z/3f/d/9//3v/g/+H/4f/g/+L/4v/g/+D/
4P/g/+L/4v/i/+L/4//j/+P/5P/k/+X/5f/l/+X/5f/l/+b/5v/m/+b/5v/m/+f/5//n
/+r/6v/q/+r/6v/q/+r/6v/p/+n/6f/p/+v/7P/s/+z/6v/q/+r/6//t/+3/7v/v/+//
7//w//H/8v/y//L/8//2//f/+P/6//j/+P/5//v///8AAAEAAgAEAAUABgAHAAgACQAK
AAoADAANAA0ADgAMAAwADQANAA0ADQANAA0ADQAMAAsACwALAAsACwAJAAkACAAIAAgA
BAADAAMAAgADAAEAAAD///z/+f/5//j/+f/3//b/9f/0//P/8//y//H/8P/w/+//7v/u
/+//7//s/+z/7P/r/+v/6//r/+v/6//r/+v/6v/r/+v/7P/t/+3/7f/t/+3/7v/u/+7/
7v/v/+//7//v//H/8f/x//H/8f/x//H/8f/y//L/8v/y//L/8v/y//L/8v/y//L/8v/0
//P/8//z//T/9P/0//T/9P/z//P/8//z//P/8//z//H/8f/x//H/8//z//P/8v/z//P/
9P/0//T/8v/0//T/8v/y//L/8v/y//H/8f/x//P/8//y//L/8v/y//L/8v/x//H/8f/x
//H/8f/x//H/8//z//P/8//0//T/9f/1//T/8//y//H/8//z//L/8v/y//L/8v/y//L/
8v/0//T/9P/0//L/8v/y//L/8P/w//H/8f/z//T/9f/1//f/+P/6//r/+//7//v/+//7
//v//f/9/wAAAQABAAAAAAAAAAIAAwAFAAQAAwACAAAAAAAAAP/////9//r/+f/5//f/
9v/0//T/9P/0//T/8v/y//H/8f/v/+//7//v//H/8f/x//H/8//z//P/8//z//P/8v/y
//L/8v/x//P/8//1//v//f/+/wUADgAXACgAQwBqAJAApwCzAL4AxQDCAK4AggBUADIA
GQD8/+H/1f/Z/9v/3P/d/+D/5P/o/+r/7f/v/+//7v/w//H/8//0//T/9P/0//T/9P/0
//b/9v/2//b/9//3//f/+P/6//v/+//7//v/+//7//z//P/8//z//P/8//3//f/9/wAA
AAAAAAAAAAAAAAAAAAABAAEAAQABAAEAAgACAAIAAwAEAAUABwAFAAUABgAHAAcABwAI
AAkACgAKAAoACwAOAA8AEAASABIAEgATABUAFwAYABkAGgAaABsAHAAdACAAIQAiACIA
JAAlACUAJgAkACQAJQAlACUAJQAlACUAJQAkACMAIwAjACMAIwAhACEAIAAgACAAIAAf
AB8AHgAbABkAGAAXABgAFQAVABQAEwARABAADwAOAA0ADQAMAA0ADAAMAAsACgAKAAsA
CwAKAAoACgAJAAkACQAJAAkACwALAAsACgAJAAkACgALAA0ADQANAA0ADAAMAAwADAAP
AA8ADwAPAA0ADQANAA0ADQANAA0ADQAPABAAEQASABAAEAAQABAAEAAQABAAEAARABEA
EgATABIAEgASABIAEwATABQAFQAVABUAFQAVABUAFQAVABUAFwAXABcAFgAVABUAFgAW
ABQAEgAUABQAFQAWABcAGAAWABUAFQAVABUAFQAUABQAFgAWABYAFgAXABcAFwAXABcA
FwAXABcAGQAZABkAGQAaABoAGwAbABoAGQAYABcAGQAZABgAGAAaABoAGgAaABwAHAAc
ABwAGgAaABoAGgAYABgAGAAYABoAGgAbABsAGQAaABsAGwAbABwAHgAeACAAIQAiACMA
IgAhACIAIQAiACMAIwAiACQAJAAmACcAKQAoACcAJgAkACQAJAAjACUAIwAgAB8AHwAd
ABwAGgAYABgAGAAYABgAGAAXABcAGQAZABkAGQAYABcAFgAVABYAFwAYABkAGQAZABgA
GAAWABgAFwAVABcAGQAdACEAJAAnAC4ANwA+AFEAbACOAK8AywDYAN0A3gDaAMwApABy
AEsALAAPAPX/6//v//T/8//2//z/AgAEAAcACwANABAAEgATABUAGAAYABgAGAAYABgA
GAAYABgAGAAYABkAGQAZABoAHAAdAB0AHQAcABsAGgAaABoAGgAaABoAGAAZABkAGQAc
ABwAHAAcAB4AHgAeAB4AHQAdAB0AHQAdAB4AHgAeABwAHAAcAB0AHgAfACEAIwAhACEA
IgAjACQAJAAkACUAJgAnACgAKgAoACgAKQArACsALAAtAC4AMAAxADIAMwA2ADcAOAA4
ADYANwA3ADgAOQA6ADwAPQA8ADsAOgA5ADsAOgA5ADkAOQA5ADkANwA1ADQANAA0ADQA
MwAzADIAMQAvAC4ALQAsACkAKQAoACcAJQAkACMAIgAhACEAIAAhACAAIAAfAB4AHgAf
AB8AHgAeAB4AHQAbABsAGwAbAB0AHQAdABwAGwAbABwAHQAbABsAGwAbABwAHAAcABwA
GwAbABsAGwAdAB0AHQAdAB0AHQAdAB0AHgAeAB4AHgAcABwAHAAcAB4AHgAeAB4AHgAd
AB0AHQAgACAAIAAgAB4AHQAdAB0AHQAdAB0AHQAfAB8AHwAfAB0AHQAdABwAHQAdAB4A
HgAeABwAHgAeABwAHAAcABwAHgAdAB0AHQAbABsAGgAaABoAGgAaABoAGQAZABkAGQAb
ABsAGwAbABsAGwAbABsAGAAYABkAGQAaABsAHAAdAB0AHQAcABwAHAAcABwAHAAcABwA
HAAcABsAGwAbABsAGQAaABoAGgAaABoAGAAYABgAGAAaABoAGwAbABkAGgAbABsAHQAe
ACAAIAAhACEAIQAhAB8AHwAhACEAJAAlACUAJAAmACYAKAApACcAJgAlACQAJAAkACQA
IwAjACEAHgAdABsAGQAYABYAFAAUABQAFAAUABQAEwATABEAEQARABEAEQARABEAEQAR
ABEAEQARABEAEQAQABAAEAAOAA8ADQANAA8AEwAXABoAHwAmAC0AOABPAG4AkACvAMMA
zADRANIAygCwAIIAVAAzABoA+//l/+H/5//o/+n/7v/0//r//v8BAAUABwAIAAgABwAL
AAwADAAKAAoACgAKAAoADAAMAAwADAALAAsACwAMAAwADQANAA0ADQANAA0ADgAOAA4A
DgAOABAAEQARABEAEAAQABAAEAAQABAAEAAQABEAEQARABEAEQASABIAEgAUABQAFAAV
ABMAEwAUABUAFQAVABYAFwAWABYAFgAXABgAGQAaABwAHAAcAB0AHwAfACAAIQAiACQA
JQAmACcAKAApACoAKgAsAC0ALQAuACwALAAtAC0ALQAtAC0ALQArACoAKQApACkAKQAp
ACcAJwAmACYAJgAmACUAJQAkACMAIQAgAB8AHgAbABsAGgAZABcAFgAVABQAEwATABIA
EQAQABAADwAMAAwADQANAAwADAAMAAsACQAJAAkACQAJAAkACQAIAAcABwAIAAkACQAJ
AAkACQAKAAoACgAKAAsACwALAAsACwALAAsACwALAAsACwALAAwADAAMAAwADAAMAAwA
DAAMAAwADAAMAA4ADQANAA0ADAAMAAwADAAMAAsACwALAAsACwALAAsACwALAAsACwAL
AAsACwAKAAkACQAKAAoACgAIAAoACgAIAAgACAAIAAgABwAHAAcABwAHAAYABgAGAAYA
BgAGAAMAAwADAAMABQAFAAUABQADAAMAAwADAAQABAAFAAUAAwADAAMAAwADAAMAAgAC
AAIAAgACAAIAAAAAAAAAAAD/////////////AAAAAAAAAAAAAAAAAAAAAAAAAAAAAAAA
AAD+//7//v/+//7//v///////f/+//////8DAAQABgAGAAcABwAHAAcABQAFAAcABwAI
AAkACQAIAAgACAAKAAsACwAKAAkACAAIAAgACAAHAAcABQACAAEA///9//z/+v/4//j/
+P/4//j/+P/3//f/9//3//f/9//3//f/9//3//f/9//3//f/9//3//b/9v/4//j/9f/1
//f/+f/9////AAAHAA4AGQAsAEkAbgCMAJ0AqwC0ALkAtACWAGgAQgAoABEA9v/f/9v/
3//h/+L/5//s/+z/7v/u/+//7//x//D/8P/z//P/8P/w//L/8P/w//D/8P/w//D/8P/w
//H/8f/x//L/8v/z//P/8//z//P/8//0//T/9P/0//T/8v/z//P/8//0//T/9P/0//T/
9P/0//T/9f/1//X/9f/1//b/9v/2//b/9v/2//f/9//3//j/+f/5//n/+v/7//r/+v/6
//v//P/9//7/AAAAAAAAAQADAAMABAAFAAYACAAJAAoACwAOAA8AEAAQABIAEwATABQA
EgASABMAEwARABEAEQARABMAEgARABEAEQARABEADwAPAA4ADgAOAAoACQAJAAgACQAH
AAYABQAEAAEAAQAAAP///f/8//v/+v/5//n/+P/3//b/9v/1//L/8v/z//P/8v/y//L/
8f/x//H/8f/x//H/8f/x//D/8f/x//L/8//x//H/8f/x//L/8v/y//L/8//z//P/8//z
//P/8//z//P/8//z//P/9v/2//b/9v/2//b/9v/2//b/9v/2//b/9v/1//X/9f/2//b/
9v/2//b/9f/1//X/9f/1//X/9f/1//X/9f/1//f/9//3//b/9f/1//b/9v/2//T/9v/2
//T/9P/0//T/9P/z//P/8//1//X/9P/0//b/9v/2//b/9f/1//X/9f/1//X/9f/1//X/
9f/1//X/9P/0//X/9f/z//P/8//z//P/8//y//L/9P/0//T/9P/0//T/9P/0//P/8//z
//P/8//0//T/9P/y//L/8v/y//L/8v/y//P/9f/1//X/9f/1//T/9P/z//T/9P/1//b/
+P/5//r/+//9//3//f/9//v//P/9//3/AAAAAAAAAQADAAMAAwADAAQABAADAAAA////
////AAACAAIA///+//3//P/6//j/9v/0//T/9P/0//T/9P/0//T/9P/0//T/9P/0//T/
9P/0/w==
         </WaveFormData>
      </LeadData>
   </Waveform>
</RestingECG>
