# Supplementary material for: Detection of Left Atrial Enlargement Using a Convolutional Neural Network-Enabled Electrocardiogram
Source: Front Cardiovasc Med. 2020 Dec 17;7:609976. doi: 10.3389/fcvm.2020.609976 (PMC7773668; doi:10.3389/fcvm.2020.609976)
Supplement: Supplementary file 2 [file Data_Sheet_2.ZIP › normal1/1802010496_9872_0000000N.XML]

<?xml version="1.0" encoding="Windows-1252"?>
<!DOCTYPE RestingECG SYSTEM "restecg.dtd">
<RestingECG>
   <PatientDemographics>
      <PatientID>1802010496</PatientID>
      <PatientAge>67</PatientAge>
      <AgeUnits>Years</AgeUnits>
      <Gender>Male</Gender>
      <PatientLastName>mashangzhi</PatientLastName>
   </PatientDemographics>
   <TestDemographics>
      <DataType>Resting</DataType>
      <Site>1</Site>
      <AcquisitionDevice>MAC55</AcquisitionDevice>
      <Status>Unconfirmed</Status>
      <Priority>Normal</Priority>
      <AcquisitionTime>08:44:33</AcquisitionTime>
      <AcquisitionDate>09-06-2015</AcquisitionDate>
      <CartNumber>1</CartNumber>
      <AcquisitionSoftwareVersion>009C</AcquisitionSoftwareVersion>
      <XMLSourceVersion>MAC5000 v1.0</XMLSourceVersion>
   </TestDemographics>
   <RestingECGMeasurements>
      <VentricularRate>62</VentricularRate>
      <AtrialRate>62</AtrialRate>
      <PRInterval>198</PRInterval>
      <QRSDuration>92</QRSDuration>
      <QTInterval>376</QTInterval>
      <QTCorrected>381</QTCorrected>
      <PAxis>58</PAxis>
      <RAxis>49</RAxis>
      <TAxis>34</TAxis>
      <QRSCount>10</QRSCount>
      <QOnset>220</QOnset>
      <QOffset>266</QOffset>
      <POnset>121</POnset>
      <POffset>178</POffset>
      <TOffset>408</TOffset>
      <ECGSampleBase>500</ECGSampleBase>
      <ECGSampleExponent>0</ECGSampleExponent>
   </RestingECGMeasurements>
   <Diagnosis>
      <Modality>Resting</Modality>
         <StatementCount>2</StatementCount>
         <LabelText>12SL ��ϳ���</LabelText>
      <DiagnosisStatement>
         <StmtFlag>ENDSLINE</StmtFlag>
         <StmtText>�������</StmtText>
      </DiagnosisStatement>
      <DiagnosisStatement>
         <StmtFlag>ENDSLINE</StmtFlag>
         <StmtText>���� ECG</StmtText>
      </DiagnosisStatement>
   </Diagnosis>
   <Waveform>
      <WaveformType>Rhythm</WaveformType>
      <WaveformStartTime>0</WaveformStartTime>
      <NumberofLeads>8</NumberofLeads>
      <SampleType>CONTINUOUS_SAMPLES</SampleType>
      <SampleBase>500</SampleBase>
      <SampleExponent>0</SampleExponent>
      <HighPassFilter>16</HighPassFilter>
      <LowPassFilter>150</LowPassFilter>
      <ACFilter>NONE</ACFilter>
      <LeadData>
         <LeadByteCountTotal>10000</LeadByteCountTotal>
         <LeadTimeOffset>0</LeadTimeOffset>
         <LeadSampleCountTotal>5000</LeadSampleCountTotal>
         <LeadAmplitudeUnitsPerBit>4.88</LeadAmplitudeUnitsPerBit>
         <LeadAmplitudeUnits>��V</LeadAmplitudeUnits>
         <LeadHighLimit>2147483647</LeadHighLimit>
         <LeadLowLimit>268435456</LeadLowLimit>
         <LeadID>I</LeadID>
         <LeadOffsetFirstSample>0</LeadOffsetFirstSample>
         <FirstSampleBaseline>0</FirstSampleBaseline>
         <LeadSampleSize>2</LeadSampleSize>
         <LeadOff>FALSE</LeadOff>
         <BaselineSway>FALSE</BaselineSway>
         <ExcessiveACNoise>FALSE</ExcessiveACNoise>
         <MuscleNoise>FALSE</MuscleNoise>
         <LeadDataCRC32>525425507</LeadDataCRC32>
         <WaveFormData>
7P/s/+z/7P/u/+7/7v/u/+z/7P/s/+z/7v/u/+7/7v/s/+z/7P/s/+z/7P/s/+z/7P/s
/+z/7P/s/+z/7P/s/+z/7P/s/+z/7v/u/+7/7v/s/+z/7P/s/+7/7v/u/+7/7v/u/+7/
7v/u/+7/7v/u/+7/7v/u/+7/7v/u/+7/7v/w//D/8P/w/+7/7v/u/+7/7v/u/+7/7v/u
/+7/7v/u//D/8P/w//D/8P/w//D/8P/w//D/8P/w//D/8P/w//D/8P/w//D/8P/y//L/
8v/y//D/8P/w//D/8P/w//D/8P/w//D/8P/w//D/8P/w//D/8P/w//D/8P/w//D/8P/w
//D/8P/w//D/8P/w//D/8P/w//D/8P/w/+7/7v/u/+7/8P/w//D/8P/w//D/8P/w//D/
8P/w//D/8P/w//D/8P/w//D/8P/w//L/8v/y//L/8v/y//L/8v/w//D/8P/w//D/8P/w
//D/8P/w//D/8P/y//L/8v/y//L/8v/y//L/8v/y//L/8v/0//T/9P/0//T/9P/0//T/
9P/0//T/9f/5//r/+//7//r/+//9////AAACAAMAAwACAAEAAAD+/////f/7//n/9//1
//X/9f/0//T/9P/z//L/8v/y//L/8v/y//L/8f/z//P/8//z//P/8//y//L/8v/x//H/
8f/x//H/8P/w//D/8P/w//D/8P/w//D/8P/w//D/8P/w//H/8f/w//D/8P/x//H/8f/z
//P/8//z//P/8//z//H/8P/w//L/+P8BAAcADQAZACYAMwBAAE4AXgBwAHQAaQBZAEsA
NgAkABYABwD2//H/8v/w/+//7f/u//H/8f/y//b/9v/0//X/8//1//X/9f/1//T/9P/1
//X/9f/0//T/9P/1//X/9f/3//f/9//3//X/9f/1//X/9v/2//b/9v/3//f/9//3//n/
+f/6//r/+P/4//j/+P/4//j/+f/5//v//P/8//z/+v/6//v/+//7//v//P/8//z//P/9
//3//v/+//////8AAAEAAgACAAMABAAFAAYABgAHAAgACQAHAAgACgALAA4ADgAPABAA
EQASABMAFAATABQAFAAVABcAFwAXABkAGQAZABoAGgAaABoAGwAbABkAGQAZABkAGQAX
ABYAFQAUABMAEgARABAADgAOAA0ADQAMAAsACAAGAAUABAADAAQAAwACAAIA///+//7/
/v/+//3//P/8//z//P/8//z//P/7//v/+//7//v/+//7//v/+v/6//r/+v/6//r/+v/8
//z//P/8//r/+v/6//r/+v/6//r/+v/6//r/+v/6//r/+v/6//r/+v/6//r/+v/8//z/
/P/8//r/+v/6//r//P/8//z//P/6//r/+v/6//r/+//7//v/+v/6//r/+v/6//r/+v/6
//r/+v/6//r/+v/6//r/+v/8//z//P/8//r/+v/6//r//P/8//z//P/6//r/+v/6//r/
+v/6//r/+v/6//r/+v/8//z//P/8//r/+v/6//r/+v/6//r/+v/5//n/+v/6//v/+//7
//v/+f/6//r/+f/5//n/+f/5//n/+f/5//n/+P/4//j/+f/5//n/+P/4//n/+f/5//j/
+P/4//j/+P/6//r/+v/6//r/+v/6//r/+P/4//j/+P/6//r/+v/5//n/+v/6//n/+f/5
//n/+f/5//n/+f/5//n/+f/5//j/+P/4//j/+P/4//j/+P/4//n/+f/5//n/+P/4//j/
+P/4//j/+v/6//r/+v/4//j/+P/4//r/+v/6//r/+v/6//r/+v/8//z//P/8//z//P/8
//z//f///wAAAQADAAQABQAHAAkACgAMAA0ADQAMAAsACgAIAAcABQADAAEAAQD/////
///+//7//v/7//r/+v/6//z//P/8//z/+//7//v/+//7//v/+//6//r/+v/5//n/+f/5
//n/+P/4//j/+P/4//j/+P/4//j/+P/4//j/+P/4//n/+f/4//j/+P/5//n/+//7//v/
+//5//n/+f/5//f/9v/4//r//v8DAA0AFQAfACoANwBEAFQAZAB2AIAAewBrAFkARgAy
ACIAFQAEAP3/+v/4//X/9f/0//X/9//6//z//P/+////AQD///v/+//9//7//P/7//3/
/f/8//z//P/9//3//f/9//3//f/9//3//f/9//3//v/+//7//v////////////////8A
AAAAAAAAAAAAAAD+//7/////////AAAAAAAAAAAAAAEAAQABAAEAAgACAAIAAgADAAMA
BAAEAAUABQAGAAcACAAIAAkACgALAAwADAANAA4ADwAPABAAEgATABQAFAAVABYAFwAY
ABkAGgAbABwAHAAdAB0AHQAdAB8AIQAhACIAIgAgACAAIQAhACEAIQAhACEAIQAfAB4A
HQAcABsAGgAZABgAFgAWABUAEwASABEADgAOAA0ADAALAAoACQAIAAgABQAEAAQABAAE
AAMAAgACAAIAAgACAAIAAgABAAEAAQABAAEAAQABAAEAAAAAAAAAAAAAAAAAAAAAAAAA
AAAAAAAAAAAAAAAAAgACAAIAAgAAAAAAAAAAAAAAAAAAAAAAAAAAAAAAAAAAAAAAAAAA
AAAAAAAAAAAAAAAAAAAAAAAAAAAAAAAAAP7//////////v/+//7//v8AAAAAAAAAAP7/
/v/+//7/AAAAAAAAAAAAAAAAAAAAAAAAAAAAAAAAAAAAAAAAAAAAAAAAAAAAAAAAAAAA
AAAAAAAAAAAAAAAAAAAAAAAAAAAAAAAAAAAAAAAAAAAAAAD/////AAAAAP//////////
//8AAAAA////////////////////////AAAAAAAAAQD//////v/+//////////7//v/+
//7//v/+//7//v/+//7//v/+//7/AAAAAAAAAAD+//7//v/9////AAAAAP//////////
///9//3//f/9//3//f/9//z//v/+//7//v/+//7//v/+//3//f/9//3//v/+//7//v/+
//7//v/+//7//v/8//z//P/8//7//v/+//7//P/8//z//P/+//7//v/+/wAAAAAAAAAA
AAAAAAAAAAAAAAAAAAAAAAAAAAAAAAEAAwAEAAUABQAIAAkACwANAAwADgAPAA8ADQAL
AAkABgAHAAUAAwABAAEA/////////v/+//7//f/8//z//P/8//z//P/8//v/+f/5//n/
+f/5//n/+P/4//j/9//3//f/9//3//b/9v/2//b/9v/2//b/9v/2//b/+P/4//j/+P/3
//f/9v/2//b/9//3//f/9//3//f/9//5//f/9f/3//b/+P/8/wIACwATABsAJwA2AEEA
TgBaAG4AeABwAF0ATwA9ACgAGgAMAP3/9v/1//L/8P/v/+3/8P/x//X/+P/4//b/+P/3
//f/9//3//n/+f/2//b/+f/3//f/9v/2//b/9//3//f/9//3//f/9//3//f/9//3//j/
+P/4//j/9//3//f/9//3//f/+P/4//j/+P/4//j/+P/4//n/+f/5//r/+v/6//j/+P/5
//n/+//7//z//P/8//z//f/9//7//v//////AAABAAIAAgADAAQABQAGAAYABwAIAAkA
CQAKAAwADQAOAA4ADwAQABEAEgATABQAEwAUABQAFQAXABcAFwAZABkAGQAaABoAGAAY
ABkAGQAXABcAFwAXABcAFQAUABMAEgARABAADwAOAAwADAALAAkACAAHAAQABAADAAIA
AQACAAEAAAAAAP3//P/8//z//v/9//z//P/8//z//P/8//r/+f/5//n/+f/5//n/+f/5
//j/+P/4//j/+P/4//j/+P/4//j/+P/4//j/+P/4//j/+P/4//j/+P/4//j/+P/4//j/
+P/4//j/+P/4//j/+P/4//j/+P/4//j/+P/4//j/+P/4//j/+v/6//r/+v/4//n/+f/5
//j/+P/4//j/+P/4//j/+P/4//j/+P/4//j/+P/4//j/9v/2//b/9v/4//j/+P/4//j/
+P/4//j/+P/4//j/+P/4//j/+P/4//j/+P/4//j/+P/4//j/+P/4//j/+P/4//j/+P/4
//j/9//3//j/+P/3//f/9//3//f/+P/4//f/9//3//f/9//3//f/9//3//b/9v/2//f/
9//3//b/9v/3//f/9//2//b/9v/2//b/9v/2//b/9v/2//b/9v/2//T/9P/0//T/9v/2
//b/9f/1//b/9v/1//X/9f/1//X/8//z//P/8//z//P/8//y//L/8v/y//L/8P/w//D/
8P/u/+7/7v/u/+7/7v/u/+7/7//w//D/8P/v//D/8f/z//X/9P/2//f/9//2//X/9P/y
//H/7//t/+v/6//p/+n/6f/o/+j/6P/n/+T/5P/k/+T/5v/m/+b/5f/l/+X/5f/l/+P/
4//i/+L/5P/j/+P/4//j/+P/4v/i/+L/4v/i/+L/4v/i/+L/4v/i/+L/4v/i/+P/4//i
/+L/4v/j/+P/4//j/+P/4//j/+P/4//h/+H/4v/k/+j/6v/z//v/AwANABgAIwAsADgA
RgBSAFAAQQAxACEADgD+//L/5//e/93/3v/c/9v/2f/a/93/4f/i/+T/5P/k/+X/4//j
/+P/5f/l/+T/5P/l/+X/5f/k/+T/5P/l/+X/5f/j/+P/4//j/+X/5f/l/+X/5v/m/+b/
5v/n/+f/5//n/+f/5//o/+j/6P/o/+j/6P/q/+r/6//r/+n/6v/q/+r/7P/s/+3/7f/v
/+//8P/w//L/8v/z//P/9P/0//X/9f/4//n/+v/6//v//P/9//7//v///wAAAQABAAIA
BAAFAAYABgAHAAgACwAMAA0ADgARABIAEgATABMAEwATABUAFwAXABgAGAAWABYAFwAX
ABcAFwAXABcAGQAXABYAFQAUABMAEgARAA4ADAAMAAsACwAKAAkABgAGAAUABAADAAIA
AQAAAAAA///+//7//v/+//3//P/8//z//P/8//z//P/7//v/+//7//v/+//7//3//P/8
//z//P/8//z//P/8//z//P/8//z//P/8//z//P/8//z//P/8//z//P/8//z//P/8//z/
/P/8//z//P/8//z//P/8//z//P/8//z//P/8//z//P/+//7//v/+//z//f/9//3//v/+
//7//v/+//7//v/+//z//P/8//z//P/8//z//P/+//7//v/+//z//P/8//z//v/+//7/
/v/8//z//P/8//7//v/+//7//v/+//7//v/+//7//v/+//z//P/8//z//P/8//z//P/9
//3//v/+//3//f/9//3//f/+//7//f/9//3//f/9//v/+//7//v//P/8//z//f/9//3/
/P/8//v/+//7//r//P/8//z//P/8//z//P/8//z//P/8//z//P/8//z//P/8//z//P/7
//v//P/8//v/+//7//v/+//7//v/+//7//v/+//7//r//P/8//z//P/8//z//P/8//v/
+//7//v//P/8//z//P/6//r//P/8//z//P/8//z//P/8//7//v/+//7//v/+//7//v/+
//7//v/+////AQACAAMAAwAEAAUABwAJAAoADAANAA0ADAALAAoACAAHAAUAAwABAAEA
/////////v/+//7//f/8//z//P/8//z//P/8//v/+//7//v/+//7//v/+v/6//r/+f/5
//n/+f/5//j/+P/4//j/+P/4//j/+P/4//j/+P/4//j/+P/5//n/+P/4//j/+f/5//n/
+f/5//n/+//5//f/+f/3//b/+P/6/wAACQARABkAIwAyAEEATABaAGwAegB4AGkAWQBH
ADQAJAAWAAcA/P/5//j/9P/z//X/+P/3//f/+v/8//r/+v/7//v/+//7//v/+//6//r/
+//7//v/+v/6//r/+//7//v/+//7//v/+//9//3//f/9//7//v/+//7//f/9//3//f//
////AAAAAAAAAAAAAAAAAgACAAMAAwAFAAYABgAGAAYABgAHAAcABwAHAAgACAAKAAoA
CwALAA4ADgAPAA8AEAARABIAEgARABIAEwAUABQAFQAWABcAGQAaABwAHQAeAB4AHwAg
ACEAIgAjACQAIwAkACQAJQAnACcAJwApACkAKQAqACoAKgAqACsAKwApACkAKQApACkA
JwAmACUAJAAjACIAIQAgAB4AHgAdABsAGgAZABYAFgAVABQAEwASABEAEAAQAA8ADgAO
AA4ADgANAAwADAAMAAwADAAMAAwACwALAAsACQAJAAkACQALAAoACgAKAAoACgAKAAoA
CgAKAAoACgAKAAoACgAKAAoACgAKAAoACgAKAAoACgAKAAoACgAKAAoACgAKAAoACgAK
AAoACgAKAAoACgAKAAwADAAMAAwADAAMAAwADAAMAA0ADQANAAwADAAMAAwADgAOAA4A
DgAOAA4ADgAOAA4ADgAOAA4ADAAMAAwADAAMAAwADAAMAAwADAAMAAwADAAMAAwADAAM
AAwADAAMAAwADAAMAAwADAAMAAwADAAMAAwADAAMAAwADAAMAAwACwALAAwADAALAAsA
CwALAAkACgAKAAkACQAJAAkACQAJAAkACQAJAAgACAAIAAkACQAJAAgACAAJAAkACQAI
AAgACAAIAAgACAAIAAgACAAIAAgACAAIAAgACAAIAAgACAAIAAgABwAHAAgACAAHAAkA
CQAJAAkABwAHAAcABwAHAAcABwAGAAYABgAGAAYACAAIAAgACAAFAAUABQAFAAYABgAG
AAYABgAGAAYABgAGAAYABgAGAAYABgAGAAYABgAGAAQABAAEAAQABgAGAAYABgAGAAYA
BgAGAAgACAAIAAgABgAGAAYABgAGAAcACQAKAA0ADQAOAA8AEQATABQAFgAVABUAFAAT
ABIAEAAPAA0ACwAJAAkABwAHAAcABgAGAAYABQAEAAQABAAEAAQABAAEAAMAAwADAAMA
AwADAAMAAgACAAIAAQABAAEAAQABAAAAAAAAAAAAAAAAAAAAAAACAAIAAgACAAAAAAAB
AAEAAgACAAIAAwADAAMAAwADAAMAAwABAAMAAQD//wAAAgAGAAwAEwAbACUAMQA+AE0A
XABqAHwAiACEAHEAXwBPADwAKgAaAAsAAgABAP7//P/7//3//P///wEABAACAAIABAAF
AAMABQAFAAMAAwACAAIAAwADAAMAAgACAAIAAwADAAMAAwADAAMAAwADAAMAAwADAAQA
BAAEAAQABQAFAAUABQAFAAUABgAGAAYABgAGAAYABAAEAAUABQAFAAYABgAGAAgACAAJ
AAkABwAHAAgACAAIAAgACQAJAAoACgALAAsADAANAA4ADgAPABAAEQASABIAEwAUABUA
FQAWABgAGQAaABoAGwAcABsAHAAdAB4AHwAgACAAIQAhACEAIQAjACMAIwAkACQAIgAi
ACMAIwAjACMAIwAjACUAIwAiACEAIAAfAB4AHQAaABgAGAAXABUAFAATABAAEgARABAA
DwAOAA0ADAAMAAsACgAKAAoACgAJAAgACAAGAAYABgAGAAYABQAFAAUABQAFAAUABQAF
AAQABAAEAAYABgAGAAYABAAEAAQABAAEAAQABAAEAAQABAAEAAQABAAEAAQABAAGAAYA
BgAGAAYABgAGAAYABAAEAAQABAAEAAQABAAEAAYABgAGAAYABAAEAAQABAAEAAUABQAF
AAYABgAGAAYABgAGAAYABgAGAAYABgAGAAQABAAEAAQABgAGAAYABgAGAAYABgAGAAQA
BAAEAAQABAAEAAQABAAGAAYABgAGAAQABAAEAAQABAAEAAQABAAEAAQABAAEAAQABAAE
AAQAAwADAAQABAADAAMAAwADAAEAAgACAAEAAwADAAMAAwADAAMAAwADAAAAAAAAAAEA
AwADAAIAAgABAAEAAQAAAAAAAAAAAAAAAAAAAAAAAAAAAAAAAAAAAAAAAAAAAAAAAgAC
AAIAAQD//wAAAAD////////////////////////////////+/wAAAAAAAAAA/v/+//7/
/v/9//3//f/9//7//v/+//7//P8AAP7//v/+//7//v/+//7//v/+//7//v/+//7//v/+
//7/AAAAAAAAAAAAAAAAAAAAAAAAAAABAAMABAAFAAUABgAHAAkACwAMAAwADQANAAwA
CwAKAAgABwAFAAMAAQABAP////////7//v/+//3//P/8//z//P/8//z//P/7//v/+//7
//v/+//7//r/+v/6//n/+f/5//n/+f/4//j/+P/4//j/+P/4//j/+P/4//j/9v/2//b/
9//5//j/+P/4//n/+f/5//n/+f/5//n/+f/3//f/9//4//j//P8EAAsAEQAXACMAMAA9
AEoAVABiAGoAZABVAEMALQAcABAAAgD1/+7/7//u/+z/6//r/+z/7f/v//L/9P/2//T/
8f/x//X/9f/1//P/8v/0//X/8//z//L/8v/0//X/9f/1//P/8//z//P/8//z//P/8//0
//T/9P/0//X/9f/1//X/9f/1//b/9v/0//T/9P/0//T/9P/1//X/8//0//T/9P/y//L/
8//z//P/8//0//T/9P/0//X/9f/2//b/9//3//j/+f/6//r/+//8//3//v/8//3//v//
////AAACAAMABAAEAAUABgAHAAgACQAKAAkACgAKAAsACwALAAsADQALAAsADAAMAAwA
DAANAA0ADQANAA0ADQALAAkACAAHAAgABwAGAAUAAgAAAAAA///9//z/+//4//r/+f/4
//f/9v/1//T/9P/z//L/8v/y//L/8f/w//D/8P/w//D/8P/w/+//7//v/+//7//v/+//
7//u/+7/7v/u/+7/7v/u/+z/7P/s/+z/7P/s/+z/7P/s/+z/7P/s/+z/7P/s/+z/7P/s
/+z/7P/s/+z/7P/s/+z/7P/s/+z/7P/s/+z/7P/s/+z/7P/s/+z/7P/s/+z/7P/t/+3/
7f/s/+z/7P/s/+7/7v/u/+7/7v/u/+7/7v/s/+z/7P/s/+z/7P/s/+z/7P/s/+z/7P/s
/+z/7P/s/+z/7P/s/+z/7P/s/+z/7P/s/+z/7P/s/+z/7P/s/+z/7P/s/+z/7P/u/+7/
7v/u/+z/6//r/+r/6//r/+v/6//r/+z/7P/r/+v/6//r/+v/6//r/+v/6//q/+r/6v/r
/+v/6//q/+r/6//r/+v/6v/q/+r/6v/q/+z/7P/s/+z/6v/q/+r/6v/o/+j/6P/o/+r/
6v/q/+n/6f/q/+r/6f/p/+n/6f/p/+n/6f/p/+n/6f/p/+n/6P/q/+r/6v/q/+r/6v/q
/+r/6f/p/+n/6f/q/+r/6v/q/+r/6v/s/+z/7P/s/+z/7P/s/+z/6//t/+7/7//x//L/
8//1//X/9v/4//n/+f/4//f/9v/0//P/8f/v/+//7//t/+3/7f/s/+z/7P/p/+j/6P/o
/+j/6P/o/+j/6f/p/+n/6f/r/+v/6//q/+j/6P/n/+f/5//n/+f/5v/o/+j/6P/o/+j/
6P/o/+j/6P/o/+j/6P/q/+v/6//q/+r/6v/r/+v/6//r/+v/6//r/+v/6//p/+n/6v/s
//D/9P/9/wkAEwAfAC4AOQBEAFAAYABqAGQAUwBDADEAIAAWAAgA9//w//P/8v/u/+//
7//s/+//9f/2//b/9v/2//f/9//1//X/9//3//b/9v/3//n/+f/4//j/9v/3//f/9//3
//f/9//3//n/+f/5//n/+P/4//j/+P/5//n/+f/5//n/+f/6//r/+v/6//r/+v/8//z/
/f/9//v//P/8//z//v/+////////////AAAAAP7//v//////AAAAAAEAAQAEAAUABgAG
AAcACAAJAAoACgALAAwADQAPABAAEgATABQAFAAVABYAFwAYABkAGgAbABwAHAAdAB0A
HQAdAB8AHwAfACAAIAAgACAAIQAhACEAIQAhACEAIQAfAB4AHQAcABsAGgAZABYAFAAU
ABMAEwASABEADgAOAA0ADAALAAwACwAKAAoACQAIAAgACAAIAAcABgAGAAYABgAGAAYA
BgAFAAUABQAFAAUABQAFAAcABgAGAAYABgAGAAYABgAGAAYABgAGAAQABAAEAAQABgAG
AAYABgAEAAQABAAEAAQABAAEAAQABAAEAAQABAAEAAQABAAEAAQABAAEAAQABgAGAAYA
BgAEAAQABAAEAAQABQAFAAUABAAEAAQABAAEAAQABAAEAAQABAAEAAQABgAGAAYABgAF
AAQAAwACAAQABAAEAAQABAAEAAQABAAEAAQABAAEAAQABAAEAAQABAAEAAQABAACAAIA
AgACAAQABAAEAAQABAAEAAQABAADAAMABAAEAAMAAwADAAMAAwAEAAQAAwADAAMAAwAD
AAEAAQABAAEAAgACAAIAAwADAAMAAgACAAMAAwADAAIAAgACAAIAAgACAAIAAgACAAIA
AgACAAIAAgACAAIAAgACAAIAAgABAAEAAgACAAEAAwADAAMAAwADAAMAAwADAAMAAwAD
AAIAAgACAAIAAgAEAAQABAAEAAMAAwADAAMAAgACAAIAAgAEAAQAAgACAAIAAgACAAIA
AgACAAIAAgACAAIABAAEAAQABAAEAAQABAAEAAQABAAEAAQABgAGAAYABgAGAAYABgAG
AAYABgAHAAkACgALAAsADAALAA0ADwAQABIAEwATABIAEwASABAADwAPAA0ACwALAAcA
BwAHAAYABgAGAAUABAAEAAQABAAEAAQABAADAAMAAwADAAMAAwADAAIAAgACAAEAAQAB
AAEAAQAAAAAAAAAAAAAAAAAAAAAAAAAAAAAAAAAAAAAAAQABAAAAAAAAAAEAAQABAAEA
AQABAAEAAQABAAEAAQAAAAAAAAACAAsAEwAbACUAMAA/AE4AXABqAH4AiAB/AG0AWwBK
ADYAJgAXAAgAAQAAAP7/+//7//r/+////wAAAgAEAAQAAwADAAMAAwADAAMAAAAAAAMA
AwADAAIAAgACAAMAAwADAAUABQAFAAUAAwADAAMAAwAEAAQABAAEAAUABQAFAAUABQAF
AAYABgAGAAYABgAGAAYABgAHAAcABwAIAAgACAAIAAgACQAJAAkACQAKAAoACAAIAAkA
CQAMAAwADQANAAwADQAOAA4ADwAQABEAEgAUABUAFgAXABcAGAAaABsAGgAaABsAHAAf
ACAAIQAiACEAIgAiACMAJQAlACUAJwAnACcAKAAoACgAKAApACkAKQApACkAKQApACcA
JgAlACYAJQAkACMAIAAeAB4AHQAdABwAGwAYABgAFwAWABUAFAATABIAEgAPAA4ADgAO
AA4ADQAMAAwADAAMAAwADAAOAA0ADQANAA0ADQANAA0ADQAMAAwADAAMAAwADAAMAAwA
DAAMAAwACgAKAAoACgAKAAoACgAKAAoACgAKAAoACgAKAAoACgAMAAwADAAMAAoACgAK
AAoADAAMAAwADAAKAAoACgAKAAoACgAKAAoACgALAAsACwAMAAwADAAMAAoACgAKAAoA
CgAKAAoACgAKAAoACgAKAAwADAAMAAwADgAOAA4ADgAOAA4ADgAOAA4ADgAOAA4ADgAO
AA4ADgAOAA4ADgAOAA4ADgAOAA4ADgAOAA4ADgAOAA4ADgAOAA0ADQAOAA4ADQANAA0A
DQANAA4ADgANAA8ADwAPAA8ADQANAA0ADQAMAAwADAANAA8ADwAOAA4ADQANAA0ADAAM
AAwADAAMAA4ADgAOAA4ADgAOAA4ADgAOAA4ADgAOAA4ADgAOAA0ADQAOAA4ADQAPAA8A
DwAPAA0ADQANAA0ADwAPAA8ADgAOAA4ADgAOAA4ADgAOAA4ADwAPAA8ADwAOAA4ADgAO
ABAADgAOAA4ADgAOAA4ADgAOAA4ADgAOAA4ADgAOAA4ADgAOAA4ADgAOAA4ADgAOAA4A
DgAOAA4ADgAOABAAEAAQABAAEAAQABAAEAAQABAAEAAQABIAEgASABIAEAAQABEAEwAU
ABUAFQAWABkAGwAdAB4AIAAhACEAIAAfAB4AHAAbABsAGQAXABcAEwATABMAEgASABIA
EQAQAA4ADgAOAA4ADgAOAA0ADQAPAA8ADwAPAA8ADgAOAA4ACwALAAsACwALAAoACgAK
AAoACgAKAAoACgAKAAoACgAKAAoACgALAAsACgAKAAoACwALAAsACwALAAsACwALAAsA
CwALAAgACAAMABAAFwAhACkAMQBAAFEAXgBsAHwAjgCQAIMAcwBhAE4APAAsABsADgAL
AAgABgAFAAUAAgAFAAcACgAKAAoACgALAA0ADwANAAsACwAKAAoACwAJAAkACAAIAAgA
CQAJAAkACwALAAsACwALAAsACwALAAwADAAMAAwADQANAA0ADQALAAsADAAMAA4ADgAO
AA4ADgAOAA8ADwANAA4ADgAOAA4ADgAPAA8ADwAPABAAEAASABIAEwATABQAFAAVABUA
FgAXABgAGAAYABgAGAAYABoAGwAcAB0AHQAeACAAIQAiACIAIwAkACMAJAAlACYAJwAo
ACgAKQApACkAKQArACsAKwAsACwALAAsAC0ALQAtAC0ALQAtAC0AKwAqACkAKAAnACYA
JQAmACQAJAAjACEAIAAfABwAHAAbABoAGQAYABcAFgAWABUAFAAUABQAFAATABIAEgAS
ABIAEgASABIAEQARABEADwAPAA8ADwARABAAEAAQABAAEAAQABAAEAAQABAAEAAQABAA
EAAQABAAEAAQABAAEAAQABAAEAAQABAAEAAQABAAEAAQABAAEAAQABAAEAAQABAAEAAQ
ABIAEgASABIAEAAQABAAEAAQABEAEQARAA4ADgAOAA4ADAAMAAwADAAKAAoACgAKAAoA
CgAKAAoADAAMAAwADAAOAA4ADgAOAAwADAAMAAwACgAKAAoACgAMAAwADAAMAAoACgAK
AAoADAAMAAwADAAMAAwADAAMAAoACgAKAAoACQAJAAoACgAJAAkACQAJAAsADAAMAAsA
CQAJAAkACQALAAsACwALAAgACAAIAAkACwALAAoACgALAAsACwAKAAoACgAKAAoACgAK
AAoACgAKAAoACgAKAAgACAAIAAgABgAGAAYABQADAAQABAADAAUABQAFAAUAAwADAAMA
AwADAA==
         </WaveFormData>
      </LeadData>
      <LeadData>
         <LeadByteCountTotal>10000</LeadByteCountTotal>
         <LeadTimeOffset>0</LeadTimeOffset>
         <LeadSampleCountTotal>5000</LeadSampleCountTotal>
         <LeadAmplitudeUnitsPerBit>4.88</LeadAmplitudeUnitsPerBit>
         <LeadAmplitudeUnits>��V</LeadAmplitudeUnits>
         <LeadHighLimit>2147483647</LeadHighLimit>
         <LeadLowLimit>268435456</LeadLowLimit>
         <LeadID>II</LeadID>
         <LeadOffsetFirstSample>0</LeadOffsetFirstSample>
         <FirstSampleBaseline>0</FirstSampleBaseline>
         <LeadSampleSize>2</LeadSampleSize>
         <LeadOff>FALSE</LeadOff>
         <BaselineSway>FALSE</BaselineSway>
         <ExcessiveACNoise>FALSE</ExcessiveACNoise>
         <MuscleNoise>FALSE</MuscleNoise>
         <LeadDataCRC32>1219926485</LeadDataCRC32>
         <WaveFormData>
+v/6//r/+v/6//r/+v/6//r/+v/6//r/+v/6//r/+v/6//r/+v/6//r/+v/6//r/+v/6
//r/+v/4//j/+P/4//j/+P/4//j/+P/4//j/+P/4//j/+P/4//r/+v/6//r/+v/6//r/
+v/6//r/+v/6//r/+v/6//r/+v/6//r/+v/6//r/+v/6//r/+v/6//r/+P/4//j/+P/4
//j/+P/4//j/+P/4//j/+P/4//j/+P/4//j/+P/4//b/9v/2//b/9v/2//b/9v/0//T/
9P/0//T/9P/0//T/9P/0//T/9P/0//T/9P/0//L/8v/y//L/9P/0//T/9P/y//L/8v/y
//L/8v/y//L/8v/y//L/8v/y//L/8v/y//D/8P/w//D/8P/w//D/8P/w//D/8P/w//D/
8P/w//D/8P/w//D/8P/u/+7/7v/u/+7/7v/u/+7/8P/w//D/8P/w//D/8P/w/+7/7v/u
/+7/7v/u/+7/7v/u/+7/7v/u/+//8P/x//L/9P/0//T/9P/1//b/9//4//r/+v/6//r/
+v/7//v//f/9//3//v8AAAIABQAFAAUABAAEAAUABQADAAAA/f/5//j/9//1//X/9f/0
//P/8v/w/+//7v/u/+7/7v/u/+3/7P/r/+r/6v/q/+r/6v/p/+n/6f/p/+n/6f/p/+j/
6P/o/+j/5//n/+f/5//n/+f/6f/p/+n/6f/p/+n/6f/p/+f/5//n/+f/6f/p/+n/6f/p
/+n/6v/q/+r/6v/q/+z/7v/u//H/9v/8/wcAEwAeAC8ASABjAHsAkQCfAKAAjABoAEYA
MAAmACQAGwAIAPb/6//l/+H/4f/l/+v/7v/z//f/9f/0//P/8v/y//H/7//s/+r/6P/o
/+j/6P/o/+f/5//n/+b/5v/m/+b/5v/m/+b/5v/l/+X/5f/l/+X/5f/m/+b/5v/m/+b/
5v/m/+b/5v/m/+b/5v/o/+j/6P/o/+j/6f/q/+r/6v/q/+r/6v/r/+v/6//s/+v/6//r
/+v/7//v/+//8P/v//D/8P/x//T/9f/2//f/+P/5//r/+//8//3//v8AAAEAAwADAAQA
BQAHAAgACQAKAAwADQAPABAAEAARABEAEgATABQAFQAVABUAFgAWABkAGQAZABkAGQAZ
ABkAFwAVABQAEwASAA8ADgANAAwACwAKAAcABQADAAMAAgABAP///v/9//z/+//6//n/
+P/3//b/9f/1//X/9f/1//X/9P/0//P/8//z//P/8//z//P/9P/0//P/8//z//P/8//z
//P/8//z//H/8f/x//H/8v/y//P/8//z//P/8//y//L/8v/z//P/8//z//P/8v/y//L/
8v/z//H/8f/x//H/8//z//P/8//z//P/8//z//P/8//z//L/8v/y//L/8v/y//L/8v/y
//L/8v/y//L/8v/z//P/8//y//L/8v/y//L/8v/y//L/8v/y//L/8v/y//L/8v/y//T/
9P/0//T/9P/z//P/8//z//P/8//z//H/8f/x//H/8f/x//D/8P/y//L/8v/y//L/8v/y
//L/8P/w//D/8P/y//L/8v/y//L/8v/y//L/8f/x//H/8f/x//H/8f/x/+//7//v/+//
8f/x//D/8P/w//H/8f/x//H/8f/x//H/7//v/+//7//w//D/8P/w//D/8P/w//D/8P/w
//D/8P/w//D/7//v//D/8f/x//H/8P/w//D/8P/w//D/8P/w/+7/7v/u/+7/7v/v/+//
7//v/+7/7v/u/+7/7v/v//D/8f/y//T/9P/0//T/9v/2//b/9v/3//j/+f/6//r/+v/7
//v//f/9//3//v/+/wAAAwADAAMAAgACAAMABQAFAAIA///7//j/9//1//X/9f/0//P/
9P/0//P/8v/w//D/8P/w/+//7v/t/+z/7P/s/+z/7P/r/+v/6//r/+v/6//r/+r/6v/q
/+r/6f/p/+n/6f/p/+n/6f/p/+n/6//r/+v/6//r/+v/6//r/+n/6f/p/+n/6f/p/+n/
6v/q/+r/6v/q/+r/7P/y//X/9v/6/wMADwAaACcAPABZAHUAiQCZAKAAlAByAFAANgAq
ACgAIwAUAAIA8//r/+X/4//l/+v/8P/1//n/+f/4//X/9P/0//P/7//u/+7/7v/s/+z/
7P/s/+v/6//r/+r/6v/q/+r/6v/q/+j/6P/n/+f/6f/p/+n/6f/o/+j/6P/o/+j/6P/o
/+j/6v/q/+r/6v/o/+j/6P/o/+j/6f/q/+r/7P/s/+z/7P/t/+3/7f/u/+//7//v/+//
8f/x//H/8v/z//T/9P/1//T/9f/2//f/+P/5//r/+//+////AAACAAEAAwADAAQABwAJ
AAoACwAMAA4ADwARABIAEgATABMAFAAVABYAFwAZABkAGgAaABsAGwAbABsAGwAbABsA
GQAXABYAFQAUABMAEgARABAADQAMAAkABwAHAAcABgAFAAMAAgABAAAA///+//3//P/7
//r/+f/5//n/+f/5//n/+P/4//f/9//3//f/9//3//f/+P/4//f/9//3//f/9//3//f/
9//3//X/9f/1//X/9v/2//f/9//3//f/9//2//T/9P/1//X/9f/1//X/9P/2//b/9v/3
//X/9f/1//X/9f/1//X/9f/3//f/9//3//X/9f/1//T/9v/2//b/9v/2//b/9v/2//T/
9P/0//T/9P/1//X/9f/0//T/9P/0//T/9P/0//T/9P/0//T/9P/0//T/9P/0//T/9P/0
//T/9P/z//P/8//1//X/9f/1//X/9f/1//X/9f/1//T/9P/0//T/9P/0//L/8v/y//L/
9P/0//T/9P/0//T/9P/0//L/8v/y//L/8f/x//H/8f/x//H/8f/x//P/8//z//P/8//z
//L/8v/w//H/8f/x//P/8//z//P/8//z//P/8//y//L/8v/y//D/8P/w//D/8P/w//D/
8P/w//D/7//v//D/8f/x//H/8P/w//D/8P/y//L/8v/y//L/8v/y//L/8v/z//P/8//x
//L/8P/w//D/8P/w//D/8P/w//D/8P/w//D/8P/w//D/8P/x//L/8//0//X/9v/3//j/
+v/6//r/+v/6//r/+v/6//z//f/9/////////wAAAgAEAAcABwAHAAYABgAHAAcABgAC
AP7/+f/4//f/9f/1//X/9P/z//L/9P/z//L/8v/y//L/8v/x//D/7//u/+7/7v/u/+7/
7f/r/+v/6//r/+3/7f/s/+z/7P/s/+v/6//t/+3/7f/t/+v/6//r/+v/7f/t/+3/7f/r
/+v/6//r/+3/7f/t/+3/6//r/+z/7P/s/+z/7P/u//D/9P/3//r/BAAPABkAKAA9AFoA
dQCLAJ0AowCWAHgAWgBAADAALAAqAB0ADAD+//P/6f/l/+f/6//v//T/+f/7//n/9v/3
//b/9v/1//P/8P/w//D/8P/u/+7/7v/t/+3/7f/s/+z/7P/s/+z/7P/q/+r/6f/p/+v/
6//r/+v/7P/s/+z/7P/s/+z/7P/s/+r/6v/q/+r/7P/s/+z/7P/u/+//8P/w/+//7v/t
/+z/7v/v//D/8v/z//P/8//z//P/8//z//T/9f/2//b/9//6//v//P/9//7///8AAAEA
BAAFAAYACAAJAAsACwAMAA8AEQASABMAEwAUABQAFQAYABgAGQAZABoAGwAcAB0AHQAd
AB4AHgAfAB8AHwAfAB0AHQAdABsAHQAcABsAGgAXABYAFQAUABMAEgAPAA0ADQANAAwA
CwAJAAgABwAGAAUABAADAAIAAwACAAEAAQABAAEAAQABAAAAAAD////////////////9
//7//v/9//////////////////////////////////z//P/9//3//f/9//3//P/8//z/
/f/9//////////7//v/+//7////9//3//f/9///////////////////////////////+
//7//v/+//7//v/+//7//v8AAAAAAAAAAAAAAQABAAEAAAAAAAAAAAAAAAAAAAAAAAAA
AAAAAAAAAAAAAAAAAAAAAAAAAAAAAAAA///////////////////9//3//f/9//7/////
/wAAAAAAAAAAAAD+//7//v/+/wAAAAAAAAAA/v/+//7//v8AAAAAAAAAAP3//f/9//3/
///////////////////////////+//7//P/9//3//f/9//3//f/9/////////////v/+
//7//v/+//7//v/+//7//v/+//7//v/+//3//f8AAAEAAQABAAEAAgADAAQABAAEAAQA
BAAGAAYABgAGAAYABgAHAAcACQAJAAkACgAMABAAEwATABMAEgASABMAEwARAA4ACwAH
AAQAAwABAAEAAwACAAEAAAAAAP///v/+//7//v/+//3//P/7//r/+v/6//r/+v/5//f/
9//3//f/9//3//b/9v/2//b/9f/1//X/9f/1//X/9f/1//X/9f/1//X/9f/1//X/9f/1
//X/9f/1//X/9f/1//X/9v/2//T/9P/0//b/9v/4//3/AgAMABkAJQAyAEMAYAB7AJEA
pQCxAKwAlAB0AFYAQAA6ADgALQAaAAwAAQD1/+3/7f/v//X/+v///wMAAwAAAP//AAD+
//3/+//6//j/9v/2//T/9P/0//P/9f/1//T/9P/y//L/8v/y//L/8v/x//H/8//z//P/
8//y//L/8v/y//L/8v/y//L/8v/y//L/8v/0//T/9P/0//T/9f/2//b/9v/2//b/9v/1
//X/9f/2//n/+f/5//n/+f/5//n/+v/7//z//P/9//7///8AAAEAAgADAAQABQAGAAcA
CAAKAAsADQANAA4ADwARABIAEwAUABYAFwAZABoAGgAbABsAHAAdAB4AHwAfAB8AIAAg
AB8AHwAfAB8AIQAhACEAHwAdABwAGwAaABsAGgAZABgAFQAUABEADwANAA0ADAALAAkA
CAAHAAYABQAEAAMAAgADAAIAAQABAP////////////8AAAAAAQABAAEAAQABAAMABAAE
AAMAAwADAAMAAwABAAEAAQABAAEAAQABAAEAAgACAAMAAwABAAEAAQAAAAIAAgADAAMA
AwADAAMAAgACAAIAAgADAAMAAwADAAMAAQABAAEAAQADAAMAAwADAAMAAwADAAIAAgAC
AAIAAgAEAAQABAAEAAIAAgACAAIAAgADAAMAAwAEAAQABAAEAAIAAgACAAIABAAEAAQA
BAACAAIAAgACAAIAAgACAAIAAgABAAEAAQABAAEAAQABAP////////////////7//v8A
AAAAAAAAAP7//v/+//7/AAAAAAAAAAAAAAAAAAAAAP7//v/+//7////////////9//3/
/f/9//////////////////7//v/8//3//f/9/////////////f/9//3//f/+//7//v/+
//7//v/+//7//v/+//7//v/+//7//f/9//z//f/9//3//P/8//z//P/+//7//v/+//7/
/v/+//7//P/9//3//f/9//z//v/+//7//v8BAAIAAwAEAAYABgAGAAYACAAIAAgACAAK
AAoACwALAAsACwALAAwADgAQABMAEwATABIAEgATABMAEwAQAA0ACQAGAAUAAwADAAMA
AgABAAAAAAD///7//v/+//7//v/9//z/+//6//r/+v/6//r/+f/5//n/+f/5//n/+f/4
//j/+P/4//f/9//3//f/9//3//f/9//3//f/9//3//f/9//3//f/9//3//f/9//3//f/
9//3//j/+P/4//j/+P/4//r//v8BAAQADgAbACUAMgBFAGAAfQCTAKUArwCmAIgAZABI
ADYAMAAsACEADgD+//X/7//t//H/+f/9/wAABQAFAAMAAAABAAAA/v/9//v/+P/2//b/
+P/2//b/9v/1//X/9f/0//T/9P/0//T/9P/0//T/8//z//X/9f/1//X/9P/0//T/9P/0
//T/9P/0//T/9P/0//T/9v/2//b/9v/2//f/+P/4//j/+P/4//j/9//3//f/+P/7//v/
+//7//v/+//7//z//f/+//7///8AAAEAAgADAAQABQAGAAcACgALAAwADgANAA8ADwAQ
ABMAFQAWABcAGAAaABsAHQAcABwAHQAdACAAIQAiACMAIwAjACQAJAAjACMAIwAjACMA
IwAjACEAIQAgAB8AHgAdABwAGwAaABkAGAAVABMAEQARABAADwANAAwACwAKAAkACAAH
AAYABQAEAAMAAwADAAMAAwADAAIAAgABAAEAAQABAAEAAQD//wAAAAD//wEAAQABAAEA
//////////////////////7//v///////////////v/+//7///////////////7//v/+
//7////////////////////////////////////////////+//7//v/+//7/AAAAAAAA
AAAAAAAAAAAAAP7//////////v/+//7//v/+//7//v/+//7//v/+//7//v/+//7//v/8
//z//P/8//7//f/9//3//f/9//3//f/7//v/+//7//v/+//6//r//P/8//z//P/6//r/
+v/6//r/+v/6//r/+v/6//r/+v/6//r/+v/6//v/+//7//v/+//7//v/+//7//v/+//7
//v/+//6//r/+P/5//n/+f/5//n/+f/5//n/+f/5//n/+P/4//j/+P/4//j/+P/4//j/
+P/4//j/+P/4//f/9//4//n/+f/5//j/+P/4//j/+P/4//j/+P/2//b/9v/2//b/9//3
//f/+f/4//j/+P/4//j/+P/4//j/+P/4//j/+P/4//j/+P/4//j/+//8//3//v/+//7/
/v/+/wEAAgADAAQAAgACAAIAAwADAAUABQAFAAYACAAKAA0ACwALAAoACgALAAsACwAI
AAUAAQD+//3//f/9//3//P/7//r/+v/5//j/+P/4//j/+P/3//b/9f/0//T/9P/0//T/
8//z//P/8//z//P/8//w//D/8P/w//H/8f/x//H/8f/x//H/8f/v/+//7//v/+//7//v
/+//7//v/+//7//x//H/8f/x//L/8v/y//L/8v/y//b/+P/7/wAACAAVACEALABBAFwA
dwCNAJ8ApwCcAHwAWAA8ADAALgAqABsACAD6//H/6//p/+v/7//1//r///////3/+v/7
//r/+P/3//X/8v/y//L/8v/w//D/8P/v/+//7//u/+7/7v/u/+7/7v/s/+z/6//r/+3/
7f/t/+3/7P/s/+z/7P/u/+7/7v/u/+7/7v/u/+7/7v/u/+7/7v/u/+//8P/w/+7/7v/u
/+7/7//v/+//8P/x//H/8f/x//P/8//z//T/9f/2//b/9//4//n/+v/7//z//f/+////
AAABAAIABAAFAAcABwAIAAcACQAKAAsADAAOAA8AEQASABIAEwATABQAFQAWABcAGQAZ
ABoAGgAbABsAGwAbABkAGQAZABcAFwAWABUAFAATABIAEQAQAA8ADgALAAkACQAJAAgA
BwAFAAQAAwACAP///v/9//z//f/8//v/+//5//n/+f/5//j/+P/3//f/9//3//f/9//1
//b/9v/1//f/9//3//f/9f/1//X/9f/1//X/9f/1//b/9v/3//f/9//3//f/9v/2//b/
9//3//X/9f/1//T/9P/0//T/9f/1//X/9f/1//f/9//3//f/9//3//f/9//3//f/9//2
//b/9v/2//b/9v/2//b/9v/2//b/9v/2//T/9f/1//X/9P/0//T/9P/2//b/9v/2//T/
9P/0//T/9P/0//T/9P/0//T/9P/0//T/8//z//P/8//z//P/8//z//P/8//z//H/8f/w
//D/8v/y//L/8v/y//L/8v/y//D/8P/w//D/8v/y//L/8v/w//D/8P/w//H/8f/x//H/
8//z//P/8//x//H/8f/x//H/8f/w//D/7v/v/+//7//v/+//7//v//H/8f/x//H/8P/w
//D/8P/w//D/8P/w//D/8P/w//D/8v/y//H/8f/w//H/8f/x//D/8P/w//D/7//u/+3/
7P/s/+z/7P/s/+7/7//v/+//7f/u/+7/7v/u/+7/8P/w//D/8P/y//L/8v/y//P/9P/1
//b/+P/4//j/+P/4//j/+P/4//v/+//9//3//f/+/wAAAgAFAAUABQAEAAIAAwADAAMA
AAD9//n/9v/1//P/8//z//L/8f/w//D/8f/w//D/8P/w//D/7//u/+v/6v/q/+r/6v/q
/+n/6f/p/+n/6f/p/+v/6v/q/+r/6P/n/+f/5//n/+f/5//n/+n/6f/p/+n/6f/p/+n/
6f/p/+n/6f/p/+n/6f/p/+n/6f/q/+r/6v/q/+r/6v/s/+7/8f/4/wIADQAZACgAPwBc
AHUAiwCbAKEAlgB6AFwAQAAyADAALAAdAAoA/v/x/+X/4f/j/+f/6//w//X/9//1//L/
8//y//L/8f/v/+z/7P/s/+r/6v/q/+r/6f/r/+v/6v/q/+j/6P/o/+j/5v/m/+X/5f/n
/+f/5//n/+j/6P/o/+j/6P/o/+j/6P/o/+j/6P/o/+r/6v/q/+r/6P/p/+r/6v/q/+r/
6v/q/+3/7f/t/+7/7//v/+//7//x//H/8f/y//H/8v/y//P/9P/1//b/9//4//n/+v/7
//7///8AAAIAAwAFAAUABgAHAAkACgALAAoADAANAA8AEAAQABEAEQASABMAFAAVABUA
FQAWABYAFQAVABUAFQAVABUAFQATABUAFAATABIAEQAQAA8ADgANAAwACQAHAAcABwAG
AAUAAwACAAEAAAD///7//f/8//3//P/7//v/+f/5//n/+f/4//j/9//3//f/9//3//f/
9f/2//b/9f/3//f/9//3//f/9//3//f/9f/1//X/9f/0//T/9f/1//X/9f/1//T/9P/0
//X/9f/1//X/9f/0//T/9P/0//X/9f/1//X/9f/1//X/9f/1//X/9f/1//X/9f/1//X/
9P/2//b/9v/2//b/9v/2//b/9P/0//T/9P/0//X/9f/1//T/9P/0//T/9P/0//T/9P/0
//T/9P/0//T/9P/0//T/8v/y//L/8v/0//P/8//z//P/8//z//P/8//z//P/8//x//H/
8P/w//D/8P/w//D/8P/w//D/8P/w//D/8P/w//D/8P/w//D/8P/w//D/8P/v/+//7//v
/+//7//v/+//7//v/+//7//v/+//7v/u//D/8f/x//H/7//v/+//7//v/+//7//v/+7/
7v/u/+7/7v/u/+7/7v/u/+7/7v/u/+7/7v/t/+3/7v/v/+//7//u/+7/7v/u/+7/7v/u
/+7/7//w//H/8v/0//X/9f/1//X/9v/4//j/+P/4//j/+P/5//n/+//7//v//P/+/wAA
AwADAAMAAgACAAMAAQABAP7/+//3//T/8//x//H/8f/w/+//7v/u/+3/7P/s/+z/7P/s
/+v/6v/p/+j/6P/o/+j/6P/n/+f/5//n/+f/5//n/+b/5P/k/+T/4//l/+X/5f/l/+X/
5f/l/+X/5//n/+f/5//n/+f/5//n/+X/5f/l/+X/5f/l/+X/5v/m/+b/5v/m/+j/6v/s
//H/9v8CABEAHwAuAEcAYgB7AJMAowCpAJwAfgBcAEAANAAwACwAHQAKAPz/8f/p/+f/
6f/t//H/9v/7//3/+//4//f/+P/2//P/8//y//D/8P/w//D/8P/w/+//7f/t/+z/7P/u
/+7/7v/u/+7/7v/t/+3/7f/t/+3/7f/u/+7/7v/u/+7/7v/u/+7/7v/u/+7/7v/u/+7/
7v/u/+7/7//w//D/8P/w//D/8P/x//H/8f/y//P/8//z//P/9f/1//X/9v/3//j/+P/5
//r/+//8//3//v///wAAAQACAAMABAAGAAcACQAJAAoACwANAA4ADwAQABIAEwAVABYA
FgAXABcAGAAZABoAGwAbABsAHAAcAB0AHQAdAB0AHQAdAB0AGwAbABoAGQAYABcAFgAV
ABQAEQAQAA0ACwALAAsACgAJAAcABgAFAAQAAwACAAEAAAABAAAA//////3//f/9//3/
/v/+//3//f/9//3//f/9//v//P/8//v/+//7//v/+//7//v/+//7//v/+//7//v/+v/6
//v/+//7//v/+//6//z//P/9//3/+//7//v/+v/8//z//P/9//v/+//7//v/+//7//v/
+//9//3//f/9//3//f/9//z//P/8//z//P/8//z//P/8//z//P/8//z//P/9//3//f/8
//z//P/8//z//P/8//z//P/8//z//P/8//z//P/8//r/+v/6//r//P/7//v/+//7//v/
+//7//n/+f/5//n/+f/5//j/+P/4//j/+P/4//j/+P/4//j/+P/4//j/+P/4//j/+P/4
//j/+P/4//j/9//3//f/9//3//f/9//3//f/9//3//f/9//3//b/9v/2//f/9//3//f/
9//3//f/9f/1//X/9f/2//b/9v/2//b/9v/2//b/9v/2//b/9v/2//b/9f/1//b/9//3
//f/+P/4//j/+P/2//b/9v/2//b/9v/2//b/9v/3//f/9//3//b/9v/2//b/9v/2//b/
9v/2//b/9v/2//b/9v/2//b/9v/3//j/+f/6//v//P/9//7/AAAAAAAAAAACAAIAAgAC
AAMAAwAFAAUAAwAEAAYACAANAA0ADQAMAAwADQANAA0ADAAJAAUAAgD///3//f/9//z/
+//6//r/+f/4//j/+P/4//j/9//2//X/9P/0//T/9P/0//P/8//z//P/8//z//P/8v/y
//L/9P/z//P/8//x//H/8f/x//H/8f/x//H/8f/x//H/8f/x//H/8f/x//H/8f/x//H/
8f/y//L/8v/w//L/9P/2//b/+f/8/wIACwAXACIAMQBIAGMAfQCRAKEApgCWAHQAUgA6
ADAALgAnABgABAD5//H/6//r/+//8//4//3/AQABAP7/+//6//r/+f/3//T/9P/y//D/
8P/w//D/7//v/+//7v/u/+7/7v/u/+7/7v/u/+3/7f/v/+//7//v/+7/7v/u/+7/8P/w
//D/8P/u/+7/7v/u/+7/7v/u/+7/7v/v//D/8P/w//D/8P/w//P/8//z//T/9f/1//X/
9f/3//f/9//4//n/+v/6//v//P/9//7///8AAAEAAgADAAIAAwAEAAYABwAJAAkACgAN
AA8AEAARABAAEgATABUAFgAWABcAFwAYABkAGgAbAB0AHQAeAB4AHwAfAB8AHwAfAB8A
HwAdAB0AHAAbABoAGQAYABcAFgAVABQAEQAPAA0ADQAMAAsABwAGAAUABAAFAAQAAwAC
AAEAAAD//////f/9//3//f/8//z/+//7//3//f/9//3/+//8//z/+//7//v/+//7//v/
+//7//v/+//7//v/+//6//r/+//7//v/+//7//r/+v/6//v/+//9//3//f/8//r/+v/6
//v/+//7//v/+//7//v/+//7//v/+//7//v/+//7//v/+v/8//z//P/8//r/+v/6//r/
+v/6//r/+v/6//v/+//7//z//P/8//z/+v/6//r/+v/6//r/+v/6//r/+v/6//r/+v/6
//r/+v/6//n/+f/5//n/+f/5//n/+f/5//n/+f/5//n/+P/4//j/+P/4//j/+P/4//j/
+P/2//b/9v/2//b/9v/2//b/9v/2//b/9v/1//X/9f/1//f/9//3//f/9//3//f/9//1
//X/9P/0//T/9f/1//X/9f/1//X/9f/1//X/9f/1//b/9v/2//b/9v/2//b/9v/2//b/
9v/2//b/9v/1//X/9v/3//f/9//2//b/9v/2//b/9v/2//b/9v/2//b/9v/2//f/9//3
//X/9v/0//T/9P/0//b/9v/2//b/9P/0//T/9P/2//b/9v/2//b/9v/2//b/9v/2//b/
9v/2//b/9v/2//f/+P/5//r//P/8//z//P/+//7//v/+/wAAAAAAAAAAAQABAAMAAwAB
AAIABAAGAAsACwALAAoACgALAAsACwAIAAUAAQD+//v/+f/5//n/+P/3//b/9v/1//T/
9P/0//T/9P/z//L/8f/w//D/8P/w//D/7//v//H/8f/x//H/7//u/+7/7v/u/+3/7f/t
/+//7//v/+//7f/t/+3/7f/t/+3/7f/t/+3/7f/t/+3/7f/t/+3/7f/t/+7/7v/u/+z/
7P/u//D/8v/1//j//v8JABUAIAAxAEoAZQB/AJUAoQCeAIoAagBKADQALAAsACMAEgAC
APX/6//l/+X/6f/t//L/9f/5//n/9v/1//j/+P/1//H/8P/u/+z/7P/s/+z/7P/r/+n/
6f/o/+j/6v/q/+r/6v/q/+r/6f/p/+n/6f/p/+n/6P/o/+j/6P/o/+j/6P/o/+r/6v/q
/+r/7P/s/+z/7P/q/+v/7P/s/+z/7P/s/+z/6//r/+v/7P/v/+//7//v/+//7//v//D/
8f/y//L/8//0//X/9v/3//r/+//8//3//P/9//7/AAD//wEAAQACAAUABwAIAAkACgAM
AA0ADwAPAA4ADgANABAAEQASABMAFQAVABYAFgAXABcAFwAXABcAFwAXABUAFQAUABMA
EgARABAADwAOAA8ADgALAAkABQAFAAQAAwADAAIAAQAAAP3//P/7//r/+//6//n/+f/3
//f/9//3//b/9v/1//X/9f/1//X/9f/1//b/9v/1//X/9f/1//X/8//z//P/8//1//X/
9f/1//T/9P/1//X/9f/1//X/9P/0//T/9f/1//P/8//z//L/9P/0//T/9f/z//P/8//z
//P/8//z//P/8//z//P/8//1//X/9f/0//T/9P/0//T/9P/0//T/9P/0//T/9P/0//L/
8//z//P/9P/0//T/9P/0//T/9P/0//T/9P/0//T/8v/y//L/8v/0//T/9P/0//L/8f/x
//H/8f/x//H/8f/x//H/8f/x//H/8f/w//D/8P/w//D/8P/u/+7/7v/u/+7/7v/u/+7/
7v/u/+7/7v/w//D/8P/w//H/8f/x//H/7//v/+//7//t/+3/7f/t/+//7//u/+7/7P/t
/+3/7f/t/+3/7f/t/+3/7f/t/+3/7P/s/+z/7P/u/+7/7v/u/+z/7P/s/+z/7P/s/+v/
6//s/w==
         </WaveFormData>
      </LeadData>
      <LeadData>
         <LeadByteCountTotal>10000</LeadByteCountTotal>
         <LeadTimeOffset>0</LeadTimeOffset>
         <LeadSampleCountTotal>5000</LeadSampleCountTotal>
         <LeadAmplitudeUnitsPerBit>4.88</LeadAmplitudeUnitsPerBit>
         <LeadAmplitudeUnits>��V</LeadAmplitudeUnits>
         <LeadHighLimit>2147483647</LeadHighLimit>
         <LeadLowLimit>268435456</LeadLowLimit>
         <LeadID>V1</LeadID>
         <LeadOffsetFirstSample>0</LeadOffsetFirstSample>
         <FirstSampleBaseline>0</FirstSampleBaseline>
         <LeadSampleSize>2</LeadSampleSize>
         <LeadOff>FALSE</LeadOff>
         <BaselineSway>FALSE</BaselineSway>
         <ExcessiveACNoise>FALSE</ExcessiveACNoise>
         <MuscleNoise>FALSE</MuscleNoise>
         <LeadDataCRC32>636533374</LeadDataCRC32>
         <WaveFormData>
CAAIAAgACAAIAAgACAAIAAgACAAIAAgACAAIAAgACAAIAAgACAAIAAgACAAIAAgACgAK
AAoACgAIAAgACAAIAAoACgAKAAoACgAKAAoACgAMAAwADAAMAAoACgAKAAoACgAKAAoA
CgAKAAoACgAKAAoACgAKAAoACgAKAAoACgAIAAgACAAIAAgACAAIAAgACAAIAAgACAAG
AAYABgAGAAYABgAGAAYABgAGAAYABgAGAAYABgAGAAYABgAGAAYABgAGAAYABgAGAAYA
BgAGAAYABgAGAAYABAAEAAQABAAEAAQABAAEAAQABAAEAAQABAAEAAQABAAEAAQABAAE
AAQABAAEAAQABAAEAAQABAAEAAQABAAEAAQABAAEAAQABAAEAAQABAAEAAQABAAEAAQA
BAAEAAQABAAEAAQABAAEAAQABAAEAAQABAAEAAQABAAEAAQABAAEAAQABAAEAAQABAAE
AAQABAAEAAQABAAEAAQABAAEAAUABgAHAAgACgAKAAoACgALAAwADQAOAA4ADgAOAA4A
EgASABEADQALAAcABAADAAEA///9//v/+f/5//r//P/8//z//P/7//3//f/9/////v/+
//7//v/9//3//f/9/wAAAAAAAAAAAAAAAAAAAAAAAAAAAAAAAAIAAgACAAIAAAABAAEA
AQACAAIAAgACAAIAAgACAAIABAAEAAQABQADAAMAAwACAAIAAwADAAIAAgACAAIAAgAB
AAEAAgACAAIABQAJABAAGQAjACcAKQAhABsAHQAcAAsA6f/B/6D/eP9F/yb/Jf8i/xD/
BP8B/wX/DP8X/yL/Mf9E/1b/Zv94/5D/q/++/8z/2f/k/+z/8P/z//b/+////wMABQAI
AAgACQAKAAsACgALAAwADQAQABAAEAARAA8ADwAQABAAEgASABIAEwATABMAEwATABMA
FAAUABQAFAAUABQAFQAVABUAFQAVABUAFQAVABUAEwAUABQAFAAVABUAFgAWABYAFwAX
ABYAFgAWABYAFgAWABYAFgAWABcAFwAXABYAFgAWABYAFgAVABUAFQAVABMAEwATABIA
EwATABMAEwARABAAEAAPAA8ADwAOAA4ADQANAA0ADQAMAAwACwALAAsACgAKAAkACQAI
AAgACAAJAAkACQAIAAgACAAIAAgACAAHAAcABwAHAAcABwAHAAcABwAHAAcABwAHAAYA
BgAGAAYABgAGAAUABQAGAAYABgAFAAUABQAFAAUABQAFAAUABQAFAAUABQAFAAUABQAF
AAUABQAFAAUABQAFAAUABQAFAAUABQAFAAUABQAFAAUABQAFAAYABgAGAAYABgAGAAYA
BgAGAAYABgAGAAYABgAGAAcABwAHAAcABwAIAAgABwAHAAgACAAIAAgACAAIAAgACAAI
AAgACAAIAAgACAAIAAgACAAGAAYABgAGAAcABwAHAAcABwAHAAYABgAGAAYABgAGAAQA
BAAEAAQABAADAAMAAwADAAMAAwADAAMAAwACAAIAAgACAAIAAgACAAIAAgACAAIAAgAB
AAEAAQABAAEAAQABAAEAAQABAAEAAQABAAAAAgACAAIAAgACAAIAAgACAAIAAgACAAIA
AgACAAIAAgACAAIAAQABAAIAAgABAAEAAQACAAIAAgACAAIAAgACAAAAAAAAAAAAAgAC
AAIAAgACAAIAAQABAAEAAQABAAEAAQABAAEAAQAAAAAAAAAAAAAAAQABAAEAAQABAAEA
AQADAAIAAAAAAAAAAAACAAIAAgACAAMABAAFAAYACAAIAAgACAAJAAoACwAMAA4AEAAQ
AA8ACwAJAAUAAgABAP///f/7//n/9//3//j/+v/6//r/+v/5//n/+f/5//v//P/8//z/
/P/7//v/+//7//7//v/+/wAAAAAAAAAA/v/+//7//v/+//7//v/+/wAAAAABAAEAAQAC
AAIAAgACAAIAAgACAAIAAgACAAIAAQABAAEAAQAAAAAAAQABAAAAAAAAAAAAAAD/////
AAAAAAIAAwAHAA4AFQAfACcAKQAjABsAGwAeABMA9//P/67/iv9X/y7/J/8m/xj/CP8D
/wX/Cv8T/xz/Kf8+/1D/YP9w/4T/n/+2/8b/0f/e/+j/7P/v//T/+f/7////AwAEAAYA
BwAIAAkACgALAAwADQAOAA4ADgAPAA8ADwAQABAAEAAQABAAEQARABEAEQARABEAEgAS
ABIAEgASABIAEwATABMAEwATABMAEwATABMAEwAUABQAFAATABMAFAAUABQAFQAVABQA
FgAWABYAFgAUABQAFAAUABUAFQAVABQAFAAUABQAFAATABMAEwATABMAEwATABIAEQAR
ABEAEQARABAAEAAPAA8ADwAOAA4ACwALAAsACwAMAAwACwALAAkACAAIAAcACQAIAAgA
CAAHAAcABwAGAAYABgAGAAYABgAFAAUABQAFAAUABQAFAAUABQAFAAUABQAFAAQABAAE
AAQABAAEAAMAAwAEAAQABAADAAMAAwADAAMAAwADAAMAAwADAAMAAwADAAMAAwADAAMA
AwADAAMAAwADAAMAAwADAAMAAwADAAMAAwADAAMAAwADAAQABAAEAAQABAAGAAYABgAG
AAQABAAEAAQABgAGAAcABwAFAAUABQAGAAYABQAFAAYABgAGAAYABgAIAAgACAAIAAYA
BgAGAAYABgAGAAYABgAGAAYABgAGAAUABQAFAAUABQAFAAQABAAEAAQABAAEAAQABAAE
AAQABgAFAAUABQADAAMAAwADAAMAAwACAAIABAAEAAQABAAEAAQABAAEAAQABAADAAMA
AwADAAMAAwADAAMAAwADAAMAAwADAAIAAgACAAIAAgACAAIAAgACAAIAAgACAAIAAgAC
AAIAAgACAAIAAQABAAIAAgABAAEAAQACAAIAAgACAAIAAgACAAAAAAAAAAAAAgACAAIA
AgACAAIAAQABAAMAAwADAAMAAQABAAEAAQACAAIAAgACAAIAAwADAAMAAwADAAMAAwAD
AAQAAgACAAIAAgACAAIAAgACAAIAAgACAAIABAAEAAQABAAGAAYABgAGAAgACAAIAAgA
CQAKAAsADAANAA4ADwAQABIAEgARAA0ACQAFAAIAAQAAAP///v/9//v/+//8//7//v/+
//7//f/9//3//f///wAAAAAAAAAA//////////8CAAIAAgACAAAAAAAAAAAAAgACAAIA
AgACAAIAAgACAAIAAwADAAMABAAEAAQABAAGAAYABgAGAAQABAAEAAUAAwADAAMAAgAE
AAUABQAEAAYABgAGAAYABQAFAAYABgAGAAkAEQAYACEAJwArACUAHQAdACEAGgD//9v/
vf+c/27/Rf86/z//Nv8o/yD/Hf8f/yb/Lf82/0f/Wv9o/3T/hv+e/7X/yP/U/9//6P/u
//L/9//6//3/AQAFAAkACAAKAAsADAANAA4ADwAQABEAEgASABIAEwATABMAFAAUABQA
FAAUABUAFQAVABUAFQAVABYAFgAWABYAFgAWABcAFwAXABcAFwAXABcAFwAXABcAGAAY
ABgAFwAXABgAGAAYABkAGQAYABoAGgAaABoAGAAYABgAGAAZABkAGQAYABgAGAAYABgA
GQAZABkAGQAXABcAFwAWABUAFQAVABUAFQAUABQAEwATABMAEgASABEAEQARABEAEAAQ
AA8ADwAPAA4ADgANAA0ADAAMAAwACwALAAsACgAKAAoACgAKAAwACwALAAsACQAJAAkA
CQAJAAkACQAJAAkACQAIAAgACAAIAAgACAAHAAcACAAIAAoACQAJAAkACwALAAsACwAJ
AAkACQAJAAkACQAJAAkACQAJAAkACQAJAAkACQAJAAkACQAJAAkACwALAAsACwALAAsA
CwAMAAoACgAKAAoADAAMAAwADAAMAAwADAAMAAoACgALAAsACwALAAsADAAMAAsACwAM
AAwADAAMAAwADAAMAAwADAAMAAwADAAMAAoACgAKAAoACgAKAAoACgALAAsACwALAAsA
CwAKAAoACgAKAAoACgAMAAwADAAMAAwACwALAAsACwALAAsACwALAAsACgAKAAoACgAK
AAoACgAKAAoACgAKAAoACQAJAAkACQAJAAkACQAJAAkACQAJAAkACQAIAAoACgAKAAoA
CAAIAAgACAAIAAgACAAIAAoACgAKAAoACgAKAAkACQAKAAoACQAJAAkACgAKAAoACgAK
AAoACgAKAAoACgAKAAgACAAIAAgACgAKAAkACQALAAsACwALAAwADQAOAA8AEAAQABAA
EgAUABYAFgAWABYAGAAYABcAEwARAA0ACgAJAAkABwAFAAMAAQABAAIABAAEAAQABAAD
AAMAAwADAAUABgAGAAYABgAFAAUABQAFAAoACgAKAAoACAAIAAgACAAIAAgACAAIAAoA
CgAKAAoACgALAAsACwAMAAwADAAMAAoACgAKAAoACgAKAAoACwALAAsACwAKAAoACwAL
AAoACgAKAAoACgAJAAkACgAKAAoADQATABoAIwApAC0AKwAjAB0AIQAeAAsA7f/P/7T/
iv9f/0r/Tf9O/0T/Ov81/zP/NP85/0D/Tf9e/2z/eP+I/5z/s//G/9T/3//q//L/+P/7
//7/AQAFAAcACwAMAAwADQAOAA8AEgATABQAFQAUABQAFAAVABUAFQAWABYAFgAWABYA
FwAXABcAFwAXABUAFgAWABYAGAAYABgAGQAXABcAFwAXABcAFwAXABcAFwAYABgAGAAV
ABUAFgAWABYAFwAXABYAGAAYABgAGAAWABYAFgAWABcAFwAXABYAFAAUABQAFAAVABUA
FQAVABUAFQAVABQAEQARABEAEQAPAA4ADgANAA0ADQAMAAwACwALAAsACwAKAAoACQAJ
AAkACAAIAAcABwAGAAYABgAFAAUABQAEAAQABAAEAAQABAADAAMAAwADAAMAAwADAAMA
AwADAAMAAwADAAIAAgAEAAQABAAEAAMAAwAEAAQABAADAAMAAwADAAMAAwADAAMAAwAD
AAMAAwADAAMAAwADAAMAAwADAAMAAwADAAMAAwADAAMAAwADAAMAAwADAAMAAwADAAQA
BAAEAAQABAAEAAQABAAEAAQABAAEAAQABAAEAAUABQADAAMAAwAEAAYABQAFAAYABAAE
AAQABAAEAAQABAAEAAQABAAEAAQABAAEAAQABAAEAAQABAAEAAMAAwADAAMAAwADAAIA
AgACAAIAAgACAAIAAgACAAIAAgABAAEAAQABAAEAAQABAAEAAQAAAAAAAAAAAAAAAAAA
AAAAAAAAAAAAAAD//////////////////////////wEAAQABAAAAAAAAAAAAAAAAAAAA
AAAAAAAAAAAAAAAAAAAAAAAAAAAAAAAA/////wAAAAD///////8AAAAAAAD+//7//v/+
//7//v/+//7//v/+//7//v/+//7//f/9///////////////////////+//7//v/+//7/
/////////////////////wAAAAAAAAAAAAABAAIAAwAEAAYABgAGAAYABwAIAAkACgAM
AA4ADgANAAsACQAFAAIA///9//v/+f/3//X/9f/2//j/+P/4//j/9//3//f/9//5//r/
+v/6//r/+f/5//n/+f/8//z//P/8//z//P/8//z//P/8//z//P/8//z//P/8//z//f/9
//3//v/+//7//v/+//7//v/+//7//v/+/////////////v/+///////+//7//v/+//7/
/f/9//7//v8AAAMACQASABsAIQAnACUAGwAXABsAFAD5/9H/rf+O/17/Mf8g/yP/Fv8E
//7+//4D/wz/F/8k/zX/SP9Y/2j/fv+Y/7H/wv/O/9v/5v/q/+z/8f/0//n/+////wEA
AgAEAAUABgAHAAgACQAKAAsADAAMAAwADQANAA0ADgAOAA4ADgAOAA8ADwAPAA8ADwAP
ABAAEAAQABAAEAAQABEADwAPAA8ADwAPAA8ADwAPAA8AEAAQABAAEQARABIAEgAQABEA
EQAQABAAEAAQABAAEAAQABAAEAARABEAEQAQABAAEAAQABAADwAPAA8ADwAPAA8ADwAO
AA8ADwAPAA8ADQAMAAwACwALAAsACgAKAAkACQAJAAkACAAIAAcABwAHAAYABgAFAAUA
BAAEAAQAAwADAAMAAgACAAIAAgACAAIAAQABAAEAAQABAAEAAQABAAEAAQABAAEAAQAA
AAAAAAAAAAAAAAD/////AAAAAAAA////////////////////////////////////////
//////////////////////////////////////////////////8AAAAAAAAAAAAAAAAA
AAAAAAAAAAAAAAAAAAAAAAABAAEAAQABAAEAAgAEAAMAAwAEAAIAAgACAAIAAgACAAIA
AgACAAIAAgACAAIAAgACAAIAAgACAAIAAgABAAEAAQABAAEAAQAAAAAAAAAAAAAAAAAA
AAAAAAAAAAAA/////////////////////////v/+//7//v/+//7//v/+//7//v/+//7/
/f/9//3//f/9//3//f/9//3//f/9//3//f/8//z//P/8//z//P/8//z//P/8//z//P/8
//z//P/8//z//P/8//v/+//8//z/+//7//v//P/8//z//P/8//z//P/8//z//P/8//z/
/P/8//z//P/8//v/+//7//v/+//7//v/+//7//v/+v/6//r/+v/6//v/+//7//v/+//7
//v/+//8//z//P/8//z/+v/6//r/+v/6//r/+v/6//z//P/8//z//f/+////AAACAAIA
AgACAAMABAAFAAYACAAIAAoACgAJAAUAAwD///z/+//5//f/9f/z//H/8f/0//b/9v/2
//T/8//z//P/9f/3//j/+P/2//b/9f/1//X/9f/4//j/+P/4//j/+P/4//j/+P/4//j/
+P/4//j/+v/6//r/+//5//n/+v/6//r/+v/6//r/+v/6//r/+v/6//v/+//7//n/+P/4
//n/+//6//r/+v/6//r/+f/5//r/+v/6//3/BQAOABUAHQAhABsAEwATABUADADv/8n/
p/+G/1b/Kf8g/yH/FP8C//r++/4D/wz/Ff8k/zX/SP9W/2b/fP+W/63/vv/K/9f/4P/k
/+j/7f/w//P/9//7//3//v8AAAEAAgADAAQABQAGAAcACAAIAAgACQAHAAcACAAIAAoA
CgAKAAsACwALAAsACwALAAwADAAMAAwADAAMAA0ADQANAA0ADQAPAA8ADwAPAA0ADgAO
AA4ADwAPABAAEAAQABEAEQAQABAAEAAQABAAEAAQABAAEAARABEAEQAQABIAEgASABIA
DwAPAA8ADwAPAA8ADwAOAA8ADwAPAA8ADwAOAA4ADQANAA0ADAAMAAsACwALAAsACAAI
AAcABwAHAAYABgAFAAUABAAEAAQAAwADAAMAAgACAAIAAgACAAIAAQABAAEAAQABAAEA
AQABAAEAAQABAAEAAQAAAAAAAAAAAAAAAAABAAEAAgACAAIAAQABAAEA////////////
//////////////////////////////8BAAEAAQABAP//////////AQABAAEAAQABAAEA
AQACAAAAAAAAAAAAAgACAAIAAgACAAIAAgACAAIAAgADAAMAAwADAAMABAAEAAMAAwAE
AAQABAAEAAQABAAEAAQABAAEAAQABAAEAAQABAAEAAQABAAEAAQABAADAAMAAwADAAMA
AwACAAIAAgACAAIAAgACAAIAAgACAAIAAQABAAEAAQABAAEAAQADAAMAAgACAAIAAgAC
AAIAAgACAAIAAgACAAIAAQABAAEAAQABAAEAAQABAAEAAQABAAEAAQAAAAIAAgACAAIA
AAAAAAAAAAAAAAAAAAAAAAAAAAAAAAAAAgACAAEAAQACAAIAAQABAP//AAAAAAAAAgAC
AAIAAgACAAIAAgACAAIAAgACAAIAAgACAAEAAQABAAEAAQABAAEAAQABAAEABAAEAAQA
BAAEAAUABQAFAAMAAwADAAMAAwACAAQABAAEAAQABAAEAAQABAAFAAYABwAIAAoACgAK
AAoADAAMAAwADAANAA4ADwASABIAEQANAAsABwAEAAMAAQABAP///f/7//v//P/+//7/
/v/+//3//f/9//3///8AAAAAAAAAAP//////////AgACAAIAAgACAAIAAgACAAIAAgAC
AAIAAgACAAIAAgACAAMAAwADAAQABAAEAAQABAAEAAQABAAEAAQABAAFAAUAAwADAAIA
AgAFAAUABAAEAAQABAAEAAMAAwAEAAQABAAJABEAGgAhACcAJwAjAB0AGwAfABgA/f/b
/7//ov94/0//RP9H/0D/Nv8u/yv/K/8u/zX/Pv9P/2L/bv96/4r/ov+3/8j/1P/f/+r/
8v/2//n//P///wUACQAJAAoADAANAA4ADwAOAA8AEAARABQAFAAUABUAFQAVABYAFgAW
ABYAFgAXABcAFwAXABcAFwAYABgAGAAYABgAGAAZABkAGQAZABkAGQAZABkAGQAZABoA
GgAaABkAGQAaABoAGgAbABsAGgAcABwAHAAcABoAGgAaABoAGQAZABkAGAAYABgAGAAY
ABcAFwAXABcAGQAZABkAGAAXABcAFwAXABcAFgAWABUAFQAVABQAFAARABEAEQARABIA
EgARABEAEQAQABAADwAPAA4ADgAOAA0ADQANAAwACgAKAAoACgAMAAsACwALAAsACwAL
AAsACwALAAsACwAJAAkACAAIAAoACgAKAAoACQAJAAoACgAMAAsACwALAAsACwALAAsA
CQAJAAkACQAJAAkACQAJAAsACwALAAsACwALAAsACwALAAsACwALAAsACwALAAsACwAL
AAsADAAMAAwADAAMAAwADAAMAAwADAAMAAwADAAMAAwADQANAA0ADQANAA4ADAALAAsA
DAAMAAwADAAMAAwADAAMAAwADAAMAAwADAAMAAwADAAMAAoACgAKAAoACwALAAsACwAL
AAsACgAKAAoACgAKAAoACgAKAAoACgAKAAkACQAJAAkACQAJAAkACQAJAAgACAAIAAgA
CAAIAAgACAAIAAgACAAIAAcABwAHAAcABwAHAAcABwAHAAcABwAHAAcABgAGAAYABgAG
AAYABgAGAAYABgAGAAYABgAGAAYABgAGAAYABgAFAAUABgAGAAUABQAFAAYABgAGAAYA
BgAGAAYABgAGAAYABgAGAAYABgAGAAYABgAFAAUABQAFAAUABQADAAMAAwADAAQABAAE
AAQABQAHAAgACQAJAAkACQAJAAsADAAMAAwADAAMAA0AEAARABEADQALAAcABAABAP//
/f/7//v/+f/5//r/+v/6//r/+v/7//v/+//7//3//v/+//7//v/9//3//f/9/wAAAAAA
AAAAAAAAAAAA/v/+//7//v/+//7//v/+//7//v////////8AAAAAAAAAAAAAAAAAAAAA
AAAAAAAAAQABAAEAAQAAAAAAAQABAP7//v/+//7//v/9//3//v/+/wAABQALABIAGwAh
ACMAHwAZABcAGQAQAPf/0f+z/5T/ZP89/zT/Of8w/yL/Gv8V/xn/IP8p/zL/Q/9W/2T/
cP+G/57/tf/G/9T/3f/m/+z/8P/z//j/+////wEABQAGAAYABwAIAAkACgALAAwADQAO
AA4ADgAPAA8ADwAQABAAEAAQABAAEQARABEAEQARABEAEgASABIAEgASABIAEwATABMA
EwATABMAEwATABMAEwAUABQAFAATABMAFAAUABQAFQAVABQAFAAUABQAFAASABIAEgAS
ABMAEwATABIAEgASABIAEgARABEAEQARABEAEQARABAADwAPAA8ADwANAAwADAALAAsA
CwAKAAoACQAJAAkACQAIAAgABwAHAAcABgAGAAUABQAEAAQABAADAAMAAwACAAIAAgAC
AAIAAgABAAEAAQABAAEAAQABAAEAAQABAAEAAQABAAAAAAAAAAAAAAAAAP////8AAAAA
AAD///////////////////////////////////////8BAAEAAQABAAEAAQABAAEA////
//////8BAAEAAQABAAEAAQABAAIAAAAAAAAAAAACAAIAAgACAAIAAgACAAIAAgACAAMA
AwADAAMAAwAEAAIAAQABAAIAAgACAAIAAgACAAIAAgACAAIAAgACAAIAAAAAAAAAAAAC
AAIAAgACAAEAAQABAAEAAQABAAAAAAAAAAAAAAAAAP7//v/+//7/AAD/////////////
///////////+//7//v/+//7//v/+//7//v/+//7//v/9//3//f/9//3//f/9//3//f/9
//////////7//v/+//7//v/8//z//P/8//z//P/8//z//P/8//z//P/+//7//f/9//7/
/v/9//3//f/+//7//v/8//z//P/8//z//P/8//z//P/8//z//P/8//z/+//7//3//f/9
//3//f/9//3//f/8//z//P/8//z//f/9//3//f/9//3//f/9//z//P/8//z//P/8//z/
/P/8//z//P/8//z//P/8//z//P/+//7//v/+/wAAAAAAAAAAAQACAAMABAAGAAYABgAI
AAkACQAGAAUAAwAAAP///f/5//f/9f/z//H/8v/0//T/9P/0//P/8//z//P/9f/2//b/
9v/2//X/9f/1//X/+P/4//j/+P/4//j/+P/4//j/+P/4//j/+P/4//j/+P/4//n/+f/5
//r/+v/6//r/+v/6//r/+v/6//r/+v/7//v/+//7//r/+v/7//v/+v/6//z//P/8//v/
+//8//z//P/9/wEACAARABkAHwAhAB0AFQAVABYACwDr/8P/pP+A/03/KP8h/yL/Ev8C
//3+//4G/w//GP8n/zr/TP9c/2z/gv+d/7L/wv/N/9r/4v/m/+v/8P/z//X/+f/9//7/
AAABAAIAAwAEAAUABgAHAAgACAAIAAkACwALAAwADAAMAAwADAANAA0ADQANAA0ADQAO
AA4ADgAOAA4ADgAPAA0ADQANAA0ADwAPAA8ADwAPABAAEAAQAA8ADwAQABAAEAARABEA
EAAQABAAEAAQABAAEAAQABAAEQARABEAEAAQABAAEAAQAA8ADwAPAA8ADwAPAA8ADgAP
AA8ADwAPAA8ADgAOAA0ACwALAAoACgAJAAkACQAJAAgACAAHAAcABwAGAAYABQAFAAQA
BAAEAAMAAwADAAIAAgACAAIAAgACAAEAAQABAP///////////////////////////v/+
/wAAAAAAAAAA/////wAAAAD+//3//f/9///////////////////////9//3//f/9////
///////////////////9//3//f/9////////////////////AAAAAAAAAAAAAP7//v/+
//7/AAAAAAAAAAAAAAAAAQABAP///////wAAAgABAAEAAgAAAAAAAAAAAAIAAgACAAIA
AgACAAIAAgAAAAAAAAAAAAAAAAAAAAAA/////////////////v/+//7//v/+//7//v/+
//7//v/+//3//f/9//3//f/9//3//f/9//z//P/8//z//P/8//z//P/8//z//P/8//v/
+//7//v/+//7//v/+//7//v/+//7//v/+v/6//r/+v/6//r/+v/6//r/+v/6//r/+v/6
//r/+v/6//r/+v/5//n//P/8//v/+//5//r/+v/6//r/+v/6//r/+v/6//r/+v/6//r/
+v/6//r/+v/5//n/+f/5//n/+f/3//f/9//3//j/+P/4//j/+P/5//n/+f/3//f/9//3
//f/+P/4//j/+P/4//j/+P/4//j/+P/4//j/+P/4//j/+P/4//j/+P/4//j/+P/4//j/
+P/4//j/+P/4//r/+v/6//r/+//8//3//v8AAAAAAAAAAAIAAgACAAQABQAFAAIAAQD/
//z/+//5//f/9f/z//H/8P/w//H/8P/y//L/8f/x/+//7//x//L/8v/y//L/8f/x//H/
8f/0//T/9P/0//T/9P/0//T/9P/0//T/9P/0//T/9P/0//T/9//3//f/+P/4//j/+P/4
//j/+P/4//j/+P/4//n/+f/5//n/+P/4//f/9//2//b/9v/2//b/9f/3//j/+P/4//n/
//8GABEAGwAfAB8AFwAPABEAFAADAOH/vf+g/3r/R/8o/yf/Iv8S/wT///4B/wr/E/8c
/yv/Pv9O/1z/bP+E/53/tP/C/83/2P/g/+T/5//q/+//9f/5//v//P/+////AAABAAIA
AwAEAAUABgAGAAYABwAHAAcACAAIAAoACgAKAAsACwALAAsACwALAAwADAAMAAoACgAK
AAsADQANAA0ADQANAA0ADQANAA0ADgAOAA4ADQANAA4ADgAMAA0ADQAMAA4ADgAOAA4A
DgAOAA4ADgAPAA8ADwAOAA4ADgAOAA4ADwAPAA8ADwAPAA8ADwAOAA0ADQANAA0ADQAM
AAwACwALAAsACgAKAAkACQAJAAkACAAIAAcABwAHAAYABgAFAAUABAAEAAQAAwADAAMA
AgAAAAAAAAAAAAAA///////////////////9//3//f/9///////+//7//P/8//z//P/9
//3//v/+//7//f/9//3/+//7//v/+//9//3//f/9//v/+//7//v//f/9//3//f/7//v/
+//7//v/+//7//v/+//7//v/+//7//v/+//8//z//P/8//z/+v/6//r/+v/8//z//P/8
//z//P/9//3//f/9//3//v/8//v/+//8//z//P/8//z//v/+//7//v/8//z//P/8//z/
/P/8//z//P/8//z//P/7//v/+//7//v/+//6//r/+v/6//r/+v/6//r/+v/6//r/+f/5
//n/+f/5//n/+f/5//n/+P/4//r/+v/6//r/+P/4//j/+P/4//j/9//3//f/9//3//f/
9//3//f/9//1//X/9f/0//b/9v/2//b/9v/2//b/9v/2//b/9v/2//T/9P/0//T/9P/0
//P/8//2//b/9f/1//f/+P/4//j/+P/4//j/+P/4//j/+P/4//j/+P/4//j/+P/4//f/
9//3/w==
         </WaveFormData>
      </LeadData>
      <LeadData>
         <LeadByteCountTotal>10000</LeadByteCountTotal>
         <LeadTimeOffset>0</LeadTimeOffset>
         <LeadSampleCountTotal>5000</LeadSampleCountTotal>
         <LeadAmplitudeUnitsPerBit>4.88</LeadAmplitudeUnitsPerBit>
         <LeadAmplitudeUnits>��V</LeadAmplitudeUnits>
         <LeadHighLimit>2147483647</LeadHighLimit>
         <LeadLowLimit>268435456</LeadLowLimit>
         <LeadID>V2</LeadID>
         <LeadOffsetFirstSample>0</LeadOffsetFirstSample>
         <FirstSampleBaseline>0</FirstSampleBaseline>
         <LeadSampleSize>2</LeadSampleSize>
         <LeadOff>FALSE</LeadOff>
         <BaselineSway>FALSE</BaselineSway>
         <ExcessiveACNoise>FALSE</ExcessiveACNoise>
         <MuscleNoise>FALSE</MuscleNoise>
         <LeadDataCRC32>98760768</LeadDataCRC32>
         <WaveFormData>
+P/4//j/+P/2//b/9v/2//b/9v/2//b/9v/2//b/9v/2//b/9v/2//b/9v/2//b/9v/2
//b/9v/4//j/+P/4//j/+P/4//j/+P/4//j/+P/6//r/+v/6//r/+v/6//r//P/8//z/
/P/8//z//P/8//z//P/8//z//v/+//7//v/+//7//v/+//z//P/8//z//P/8//z//P/6
//r/+v/6//r/+v/6//r/+P/4//j/+P/4//j/+P/4//b/9v/2//b/9v/2//b/9v/0//T/
9P/0//T/9P/0//T/8v/y//L/8v/y//L/8v/y//D/8P/w//D/8P/w//D/8P/w//D/8P/w
//D/8P/w//D/8P/w//D/8P/u/+7/7v/u//D/8P/w//D/8P/w//D/8P/u/+7/7v/u/+7/
7v/u/+7/7v/u/+7/7v/u/+7/7v/u/+7/7v/u/+7/7v/u/+7/7v/u/+7/7v/u/+7/7v/u
/+7/7P/s/+z/7P/s/+z/7P/s/+7/7v/u/+7/8P/w//D/8P/y//L/8v/y//T/9P/0//T/
9f/1//X/9f/x//D/8P/w/+3/7f/u/+//8P/x//L/8v/z//D/7v/q/+j/6P/o/+n/6f/o
/+b/5f/l/+b/5v/m/+b/5v/m/+b/6P/o/+f/5//n/+b/5v/m/+b/5v/m/+b/5v/m/+b/
5//n/+f/5//n/+X/5f/l/+X/5f/m/+b/5v/o/+j/6P/o/+j/6P/o/+j/6P/o/+j/6P/o
/+j/6P/o/+j/6f/u//v/CAAWACUANgBGAFIAXQBgAEoAFgDh/8H/rf+X/4T/c/9e/0T/
L/8j/xb///7o/uz+Cf8o/zv/Tf9k/37/mf+w/8H/y//V/97/3//h/+X/6P/r/+//8v/0
//X/9//3//j/+v/7//3//v///wAAAQABAAIAAgACAAQABAAFAAYABgAIAAgACQAJAAkA
CQALAAwADwAPABAAEQAQABEAEwAUABUAFgAXABgAGQAaABsAHAAfACAAIgAjACQAJgAp
ACkALAAuAC8AMQAzADUANwA5ADsAPQA/AEIARgBIAEoATABOAFEAUwBVAFcAWQBbAF0A
XwBgAGEAYgBjAGQAZQBmAGkAaQBpAGkAaQBpAGkAaQBpAGcAZgBlAGEAXwBdAFsAWABW
AFMATgBKAEUAQgA+ADoANQAxACwAKQAlACEAHQAaABcAFAARAA4ACwAIAAcABQADAAEA
///+//3//P/7//r/+f/5//f/9v/1//X/9f/0//T/9P/0//P/8//z//P/8v/y//L/8f/x
//H/8f/x//H/8f/x//H/8f/x//H/8f/x//H/8f/x//P/8//z//P/9P/0//T/9f/1//X/
9f/1//f/9//4//j/+v/6//r/+//7//v//P/8//z//P/8//z//P/9//3//f/9//7//v/+
//7//v/+//7//v/+//7//v/8//z//P/8//7//P/8//z//P/8//v/+//7//r/+v/6//j/
+P/4//j/9//3//f/9v/1//X/9f/1//X/9f/1//T/9v/1//T/9P/0//T/9P/0//L/8v/x
//H/8//z//P/8v/y//L/8v/y//L/8v/y//H/8f/x//H/8f/x//H/8P/w//D/8P/w//D/
8v/y//L/8v/y//L/8v/y//L/8v/y//L/8v/y//L/8v/y//L/8v/y//L/8v/y//L/9P/0
//P/8//x//H/8f/x//H/8f/x//H/8//y//L/8v/y//L/8v/y//L/8v/y//L/8v/y//P/
8//z//L/8v/y//L/8v/0//T/9P/0//b/9v/2//b/+P/4//j/+P/4//j/+P/4//r/+//7
//v/+//5//j/+P/4//f/9//4//f/+P/5//r//P/7//j/9v/y//D/8P/w//H/8f/w/+7/
7f/t/+7/7v/s/+7/7v/u//D/8P/w/+//7//v/+7/7v/s/+z/7P/s/+z/7P/s/+z/7f/t
/+3/7f/t/+3/7f/t/+//7//w//D/8P/w//D/8P/w//D/8P/w/+7/7v/u/+7/7v/u/+7/
7v/w//D/8f/0//3/CgAYACkAOABIAFQAYwBuAGQAOgAFAN3/x/+x/5z/i/92/1z/Rf81
/yr/Ff/4/uz+Bf8m/z3/Tf9g/3r/lf+u/8H/zf/Z/+D/4//l/+n/7P/v//P/9v/6//n/
+//7//z/AAABAAMABAADAAQABQAFAAYABgAGAAgACAAJAAoACgAMAAwADQANAA8ADwAR
ABIAEwATABQAFQAUABUAFwAYABkAGgAbABwAHQAeAB8AIAAjACQAJgAnACgAKgAtAC0A
LgAwADEAMwA3ADkAOwA9AD8AQQBDAEYASABKAEwATgBQAFMAVQBXAFkAWwBdAF8AYQBi
AGMAZABlAGYAZwBoAGsAawBrAGsAaQBpAGkAaQBrAGkAaABnAGUAYwBhAF8AXABaAFcA
UgBOAEkARgBCAEAAOwA3ADIALQApACUAIQAeABsAGAAVABQAEQAOAA0ACQAHAAUAAwAC
AAEAAAD///7//f/9//v//P/7//v/+//4//j/+P/4//f/9//3//f/9v/2//b/9f/1//X/
9f/1//X/9f/1//X/9f/1//X/9f/1//X/9f/1//X/9f/1//X/+P/4//j/+f/5//n/+f/5
//n/+f/6//r/+v/6//r/+//7//v//P/8//z//P/8//z//v/////////9//7//v/+//7/
/v/+//7//v/+//7//v/+//7//v/+//7//P/8//z//v/+//3//f/7//r/+v/6//r/+v/6
//r/+f/5//n/+P/3//f/9//3//f/9//3//b/9v/1//T/9P/0//T/9P/0//T/9P/z//P/
8f/x//H/8P/y//L/8v/y//D/8P/w/+//8f/x//H/8f/x//H/8P/w//D/8P/w//D/8P/w
//D/8P/u/+7/7v/u/+7/7v/u/+7/7v/u/+7/7v/w//D/8P/w/+7/7v/u/+7/8P/w/+//
7//v/+//7//v//H/8f/x//H/7//u/+7/7v/u/+7/7v/u//D/8P/w//D/7v/u/+//7//v
//D/8P/w//D/8P/w//D/8P/w//D/8P/w//D/8P/w//D/8P/y//L/8v/y//T/9P/0//T/
9v/2//b/9v/2//b/9v/2//f/9//3//f/9f/0//T/9P/1//X/9v/3//j/+f/6//r/+P/0
//H/7P/s/+z/7P/t/+3/7P/q/+n/6f/q/+r/6v/s/+z/7P/s/+z/7P/r/+v/6//q/+r/
6v/s/+z/7P/s/+z/7P/s/+3/6//r/+v/6//r/+v/6//r/+v/7P/s/+z/7P/s/+z/7P/u
/+7/7v/u/+7/7v/u/+7/7v/u/+7/7v/u//P//P8JABgAKAA3AEYAVABkAG8AaABAAAwA
4f/D/6n/k/+A/2v/VP9A/zX/K/8Y//n+7v4E/yP/Ov9N/13/dP+O/6f/vP/L/9P/3f/i
/+X/6f/t//D/8//3//r/+v/9//////8AAAAAAQADAAQABQAGAAcABwAKAAoACgAMAAoA
CwAMAAwADgAOAA8ADwARABEAEwAUABUAFQAWABcAFgAXABkAGgAZABoAGwAcAB8AIAAh
ACIAIwAkACYAJwAoACoALQAtADAAMgAzADUANwA5ADsAPQBBAEMARQBIAEoATABOAFAA
UgBVAFcAWQBbAF0AXwBhAGMAZABlAGYAZwBoAGkAagBrAGsAawBrAGsAawBrAGsAawBp
AGgAZwBjAGEAXwBdAFoAWABVAFAATABHAEQAQAA8ADcAMwAuAC0AKQAlACEAHgAbABgA
FQASAA8ADAALAAkABwAFAAMAAgABAAAA///+//3//f/7//z/+//7//v/+v/6//r/+v/5
//n/+f/5//j/+P/4//f/9//3//f/9//3//f/9//3//f/9//3//f/+f/5//n/+f/7//v/
+//7//r/+v/6//v//f/9//3//f/9//3//v/+//7//v/+/////////wAAAAAAAAAAAAAA
AAAAAQABAAEAAQACAAIAAgACAAIAAgACAAIAAgACAAIAAAAAAAAAAAACAAAAAAAAAAAA
AAD////////+//7//v/8//z//P/8//3//f/9//z/+//7//v/+//7//v/+//6//j/9//2
//b/+P/4//j/+P/4//j/9//3//f/9//3//b/9v/2//b/9v/2//b/9v/1//X/9f/1//X/
9f/1//T/9P/0//T/9P/0//T/9P/0//T/9P/0//T/9P/0//T/9P/0//T/9P/0//T/9P/0
//T/9P/0//T/9P/0//T/9P/z//P/8//z//P/8//z//P/8//z//T/9P/1//b/+P/4//j/
+P/6//r/+v/6//r/+//7//v/+//3//b/9v/2//f/9//4//n/+P/5//r/+v/7//j/9v/y
//D/8P/w//H/8f/w/+7/7f/t/+7/7v/u//D/8P/w//D/8P/w/+//7//x//D/8P/w//D/
8P/w//D/8P/w//D/8f/x//H/8f/x/+//7//v/+//7//w//D/8P/w//D/8P/w//D/8P/w
//D/8P/w//D/8P/y//L/8v/y//L/9f/8/wkAGAAoADcASABUAGIAbQBqAEgAEgDf/7v/
nf+D/2z/V/9E/zb/K/8j/xr/Af/w/gD/H/82/0v/W/9u/4j/of+4/8n/0//b/+T/5//r
/+3/8P/1//f/+v/8//3//////wAAAgADAAUABgAHAAgACQAJAAoACgAKAAwADAANAA4A
DgAOAA4ADwAPABEAEQATABQAEwATABQAFQAUABUAFwAYABkAGgAbABwAHQAeAB8AIAAh
ACIAJAAlACQAJgApACkALAAuAC8AMQAzADUANwA5ADsAPQA/AEIARgBIAEoATABOAFEA
UwBVAFUAVwBZAFsAWwBcAF0AXgBfAGAAYQBiAGMAYwBjAGMAYQBhAGEAYQBfAF0AXABb
AFkAVwBVAFMATgBMAEkARABAADsAOAA0ADAAKwAnACIAHwAbABcAEwASAA8ADAAJAAgA
BQACAAEA///9//v/+f/6//n/+P/3//b/9f/1//P/9P/z//P/8//w//D/8P/w/+//7//v
/+//7v/u/+7/7f/t/+3/7f/t/+3/7f/t/+3/7f/t/+3/7f/t/+3/7f/t/+3/7f/t/+3/
7v/u/+7/7//v/+//7//v//H/8f/y//L/8v/y//L/8//z//P/9P/0//b/9v/2//b/9v/3
//f/9//1//b/9v/2//b/9v/2//b/9v/2//b/9v/2//b/9v/2//b/9P/0//T/9P/0//P/
8//z//L/8v/y//L/8v/y//L/8f/x//H/8P/v/+//7//v/+//7//v/+7/7v/t/+z/7P/s
/+z/7P/s/+z/7P/r/+v/6//r/+v/6v/q/+r/6v/q/+r/6v/q/+n/6//r/+v/6//r/+v/
6v/q/+r/6v/q/+r/6v/q/+r/6v/o/+j/6P/o/+r/6v/q/+r/6v/q/+r/6v/q/+r/6v/q
/+r/6v/q/+r/6v/q/+n/6f/p/+n/6f/p/+v/6//r/+v/6//q/+r/6v/q/+r/6v/q/+r/
6v/q/+r/6v/q/+v/6//r/+r/7P/s/+z/7P/u/+7/7v/u//D/8P/w//D/8v/y//L/8v/y
//P/8//z//P/8f/w//D/7v/t/+3/7v/v//D/8f/y//L/8f/u/+z/6v/o/+j/6P/p/+n/
6P/m/+P/4//k/+T/5P/m/+b/5v/o/+j/6P/n/+X/5f/k/+T/5v/m/+b/5v/m/+b/5v/m
/+f/5//n/+f/5//n/+f/5//n/+f/6P/o/+j/6P/o/+j/6P/o/+j/6P/o/+j/6P/o/+j/
6P/o/+j/6P/q/+//9v8DABAAIAAvAD4ASgBWAGEAXAA2AAAA1f+9/6n/k/+C/3H/WP8+
/y//I/8S//X+5v74/hn/NP9F/1n/cv+M/6f/uv/H/9H/2//g/+P/5//r/+z/7//z//b/
+P/5//v/+//8//7///8BAAIAAQACAAMAAwAEAAQABAAGAAYABwAIAAgACgAKAAsACwAN
AA0ADwAQAA8ADwAQABEAEgATABUAFgAVABYAFwAYABkAGgAbABwAHwAgACIAIwAkACYA
KQApACwALgAvADEAMwA1ADcAOQA7AD0APwBCAEYASABKAEwATABPAFEAUwBXAFkAWwBd
AF8AYABhAGIAYwBkAGUAZgBnAGcAZwBnAGcAZwBnAGcAZQBjAGIAYQBfAF0AWwBZAFQA
UgBPAEoASABDAEAAPAA4ADMALwAqACcAIwAfABsAGAAVABIADwAMAAkABgAFAAMAAQD/
//3//P/7//r/+f/4//f/9//1//b/9f/1//X/9P/0//T/9P/z//P/8//z//D/8P/w/+//
8f/x//H/8f/x//H/8f/x/+//7//v/+//8f/x//H/8f/x//H/8f/x//L/8v/y//P/8//z
//P/8//z//P/9P/0//T/9P/0//X/9f/1//b/9v/2//b/9v/2//j/+f/5//n/9//4//j/
+P/4//j/+P/4//j/+P/4//j/+P/4//j/+P/4//b/9v/2//b/9v/1//X/9f/0//T/9P/y
//L/8v/y//H/8f/x//D/7//v/+//7//v/+//7//u/+7/7f/s/+z/7P/s/+z/7P/s/+z/
6//r/+v/6//r/+r/6v/q/+r/6v/q/+r/6v/p/+n/6f/p/+n/6f/p/+j/6P/o/+j/6P/o
/+r/6v/q/+r/6v/q/+r/6v/o/+j/6P/o/+j/6P/o/+j/6P/o/+j/6P/o/+j/6P/o/+j/
6P/n/+f/6f/p/+n/6f/n/+f/5//n/+n/6P/o/+j/6P/o/+j/6P/o/+j/6P/o/+j/6P/p
/+n/6f/q/+j/6P/o/+j/6P/o/+j/6P/o/+j/6P/o/+r/6v/q/+r/7P/s/+z/7P/u/+7/
7v/u/+7/7v/u/+7/8P/w//H/8f/x//H/7//u/+7/7v/t/+3/7v/v//D/8f/y//L/8f/u
/+z/6P/m/+b/5v/n/+f/5v/k/+P/4//k/+T/5P/m/+b/5v/m/+b/5v/l/+X/5f/k/+T/
5P/k/+T/5P/k/+T/5P/i/+P/4//j/+X/5f/l/+X/5f/l/+X/5v/k/+T/5P/k/+T/5P/k
/+T/5v/m/+b/5v/m/+b/5v/m/+b/5v/o/+n/8v///wwAHAAtADwASgBaAGUAXgA2AAAA
2f/B/63/mf+G/3H/Wv9A/y//Jf8Q//P+5v76/hv/Mv9D/1f/cP+K/6X/uP/F/8//1//c
/9//4f/l/+j/6//v//L/8v/1//f/9//4//j/+f/7//z//f/+//////8AAAAAAAACAAQA
BQAGAAYABgAGAAcABwAJAAkACwAMAA0ADQAOAA8ADgAPABEAEgATABQAFQAWABcAGAAZ
ABoAHQAeACAAIQAiACQAJwAnACoALAAtAC8AMwA1ADcAOQA5ADsAPQBAAEQARgBIAEoA
TABPAFEAUwBTAFUAVwBZAF0AXgBfAGAAYQBiAGMAZABlAGUAZQBlAGUAZQBlAGUAYwBh
AGAAXwBdAFsAWQBXAFIAUABNAEgARgBBAD4AOgA4ADMALwAqACUAIQAdABkAGAAVABIA
DwAOAAsACAAHAAMAAQD///3//v/9//z/+//7//v//P/7//r/+f/5//n/+P/4//j/+P/3
//f/9//3//j/+P/4//f/9f/1//X/9f/1//X/9f/1//X/9f/1//X/9//3//f/9//3//f/
9//3//j/+P/4//n/+f/5//n/+f/5//n/+v/6//z//P/8//3//f/9//7//v/+//7//v/+
//7///////////8AAAAAAAAAAAAAAAAAAAAAAAAAAAAAAAAAAAAAAAAAAP7//v/+//7/
/v/9//3//f/8//z//P/8//z//P/8//v/+//7//r/+f/5//n/+f/5//n/+f/4//j/9//2
//b/+P/4//j/+P/2//b/9f/1//X/9f/1//T/9P/0//T/9P/0//T/9P/z//X/9f/1//X/
8//z//L/8v/0//T/9P/0//T/9P/0//T/9P/0//T/9P/0//T/9P/0//L/8v/y//L/9P/0
//T/9P/0//T/9P/0//T/9P/z//P/8//z//P/8//z//P/8//z//P/8v/y//L/9P/0//T/
9P/0//T/9P/0//L/8v/z//P/8//y//L/8v/y//L/9P/0//T/9P/2//b/9v/2//j/+P/4
//j/+P/4//j/+P/6//r/+v/7//n/+f/5//f/9v/2//b/9f/3//j/+f/6//v//P/8//v/
+P/2//L/8P/w//D/8f/x//D/7v/t/+3/7v/u/+7/8P/y//L/8v/y//D/7//v/+//7v/u
/+7/7v/u/+7/7v/u/+7/7v/v/+//7//v/+//7//x//H/8f/x//D/8P/w//D/8v/y//L/
8v/y//L/8v/y//D/8P/w//D/8P/w//D/8P/3/wAADQAcACwAPQBMAFoAagB1AGoAQgAM
AN//wf+n/5H/ev9j/07/QP8z/y3/HP///vj+Dv8r/0D/U/9j/3j/kv+r/8D/z//X/9//
5v/r/+3/7//y//f/+//8//7///8BAAEAAgAEAAUABwAIAAkACgALAAsADAAMAAwADgAO
AA8AEAAQABIAEgATABMAEwATABUAFgAVABUAFgAXABgAGQAbABwAHQAeAB8AIAAhACIA
IwAkACcAKAAqACsALAAuADEAMQA0ADYANwA5ADsAPQA/AEEAQwBFAEcASgBMAE4AUABS
AFQAVwBZAFsAWwBdAF8AYQBjAGQAZQBmAGkAagBrAGwAbQBtAG0AbQBrAGsAawBrAGkA
ZwBmAGUAZQBjAGEAXwBaAFgAVQBQAE0ARwBDAD4APAA3ADMALgArACcAIwAfABwAGQAW
ABMAEgAPAAwACwALAAkABwAFAAQAAwACAAEAAAD//////f/8//v/+//7//r/+v/6//r/
+f/5//n/+f/4//j/+P/3//f/9//3//f/9//3//f/9//3//f/9//3//f/9//3//f/+f/5
//n/+f/4//j/+P/5//v/+//7//v/+//7//z//P/8//z//P/9//3//f/+//7//v/+//7/
/v/+////////////AAAAAAAAAAAAAAAAAAD+//7//v/+//7//v/+//7//v/8//z//P/8
//z/+//7//v/+v/6//r/+P/4//j/+P/3//f/9//2//X/9f/1//X/9f/1//X/9P/0//P/
8v/y//L/8v/y//L/8v/y//H/8f/x//H/8f/w//D/8P/w//D/8P/w//D/7//v/+//7//v
/+//7//u/+7/7v/u/+7/7v/u/+7/7v/u/+7/7v/u/+7/7v/u/+7/7v/s/+z/7P/s/+z/
7P/s/+z/7P/s/+z/7P/s/+z/6//r/+v/6//r/+v/6//r/+v/6//r/+r/6v/q/+r/6v/q
/+r/6//s/+3/7v/u/+7/7//v/+//8P/u/+7/7v/u/+7/7//v/+//7//t/+z/7P/s/+v/
6//s/+v/7P/t/+7/7v/t/+r/6P/m/+T/5P/k/+P/4//i/+D/4f/h/+L/4v/i/+T/5P/k
/+T/5P/k/+P/4f/h/+D/4P/g/+D/4P/g/+L/4v/i/+L/4f/h/+H/4f/h/+H/4f/h/+H/
4f/i/+L/4v/i/+L/4v/i/+L/4v/i/+L/4v/i/+L/4v/i/+L/4v/i/+T/5//y////DAAa
ACsAOgBIAFYAXwBSACYA7v/B/6f/j/95/2b/U/8+/y7/If8Z/wT/7f7o/gD/Hf80/0f/
Wf9w/4r/o/+4/8P/y//V/9r/3f/f/+P/5v/p/+3/8P/y//P/9f/1//b/9v/3//n/+v/7
//z//f/9//7//v/+/wAAAAABAAIAAgAEAAQABQAFAAUABQAHAAgACQAJAAoACwAKAAsA
DQAOAA8AEAARABIAEwAUABUAFgAXABgAGgAbABwAHgAhACEAJAAmACcAKQArAC0ALwAx
ADMANQA3ADoAPAA+AEAAQgBGAEkASwBNAE0ATwBRAFMAVQBWAFcAWABXAFgAWQBaAFsA
WwBbAFsAWwBbAFsAWwBZAFcAVgBVAFMAUQBPAE0ASABGAEMAPgA6ADUAMgAuACoAJQAh
ABwAGwAXABMADwAMAAkABgADAAIA///8//v/+f/3//X/8//y//H/8P/v/+7/7f/t/+v/
7P/r/+v/6//q/+r/6v/q/+f/5//n/+f/6P/o/+j/5//n/+f/5//n/+f/5//n/+f/5//n
/+f/5//n/+f/5//n/+f/5//n/+f/6P/o/+j/6f/r/+v/6//r/+3/7f/u/+7/7v/u/+7/
7//v/+//8P/w//D/8P/w//D/8P/x//H/8f/x//L/8v/y//D/8P/w//D/8P/w//D/8P/y
//L/8v/y//L/8P/w//D/7v/u/+3/7f/t/+z/7P/s/+z/7P/s/+z/6f/p/+n/6P/p/+n/
6f/p/+n/6f/p/+j/6P/n/+b/5v/m/+b/5v/m/+b/5v/l/+X/5f/l/+X/5P/k/+T/5P/k
/+T/5P/k/+P/4//j/+P/4//j/+P/4v/i/+L/4v/i/+L/4v/i/+L/4v/i/+L/4v/i/+L/
4v/i/+L/4v/i/+L/4v/i/+L/4v/i/+L/4v/i/+L/4v/i/+H/4f/h/+H/4f/h/+H/4f/h
/+H/4//i/+L/4v/g/+D/4P/g/+L/4v/i/+L/5P/k/+X/5f/l/+T/5P/k/+T/5P/k/+T/
5P/k/+T/5P/k/+T/5P/k/+T/5P/m/+b/5v/m/+j/6P/o/+j/6v/q/+r/6v/q/+r/6v/r
/+3/7f/t/+v/6v/q/+r/6f/n/+j/6f/q/+v/7P/s/+v/6f/o/+X/5P/j/+L/4v/h/+L/
4P/f/9//3//e/93/3v/e/97/3v/e/+D/3//f/9//3v/e/97/3v/e/97/3v/e/97/3v/f
/9//3f/d/93/3f/f/9//3//f/97/3v/e/97/3v/e/97/3v/g/+D/4P/g/97/3v/e/97/
4P/g/+D/4P/f/+T/7f/6/wgAGQAqADoARgBVAF4AUAAgAOv/x/+x/5v/iP93/2L/Sv8x
/yP/Fv///uT+4P73/hj/Lf8//1T/bP+J/6D/s/+9/8n/0P/T/9X/2f/c/9//4//o/+j/
6//t/+3/7v/u/+//8f/y//P/9P/1//X/+P/4//j/+v/4//n/+v/6//z//P/9//3//f/9
////AAABAAEAAgADAAQABQAHAAgACQAKAAsADAANAA4ADwAQABEAEgAUABUAFgAYABsA
GwAeACAAIQAjACUAJwApACsALwAxADMANgA2ADgAOgA8AEAAQwBFAEcASQBLAE0ATwBR
AFIAUwBUAFUAVgBXAFgAWQBZAFkAWQBZAFkAWQBZAFkAVwBWAFUAUwBRAE8ATQBMAEoA
RwBCAD4AOQA2ADIAMAArACcAIgAdABkAFQARAA4ACwAIAAUAAgD///z/+//5//f/9f/z
//T/8//y//H/8P/v/+//7f/u/+3/7f/t/+r/6v/q/+r/6f/p/+n/6f/o/+j/6P/n/+f/
5//n/+f/5//n/+f/5//n/+f/5//n/+n/6f/p/+n/6f/p/+n/6f/o/+j/6P/p/+n/6f/p
/+n/6//r/+z/7P/s/+z/7P/t/+3/7f/u/+7/7v/u/+7/7v/u/+//7//v/+//8P/w//D/
8P/w//D/8P/u/+7/7v/u/+7/7v/u/+7/7v/s/+z/7P/s/+z/6//r/+v/6v/q/+r/6P/o
/+j/6P/n/+f/5//m/+X/5f/l/+X/5f/l/+X/5P/k/+P/4v/i/+L/4v/i/+L/4v/i/+H/
4f/h/+H/4f/g/+D/4P/g/+D/3v/e/97/3f/f/9//3//f/9//3//e/97/3v/e/97/3v/e
/97/3v/e/97/3v/e/97/3v/e/97/3v/c/9z/3P/c/9z/3P/c/9z/3P/c/9z/3P/c/9z/
2//b/9v/2//b/9v/2//b/9v/2//b/9r/2v/a/9r/2v/a/9r/2v/a/9r/2v/a/9r/2//b
/9v/2v/a/9r/2v/a/9j/2P/Y/9j/2v/a/9r/2v/Y/9j/2P/Y/9j/2P/Y/9j/2P/Y/9j/
2P/Y/9j/2P/Y/9r/2v/a/9r/3P/c/9z/3P/e/97/3v/e/97/3v/e/9//3//f/9//3f/e
/97/3v/d/9v/3P/d/97/3//g/+D/3//e/9z/2P/W/9T/1P/V/9X/1P/S/9H/0f/Q/9D/
0P/S/9T/1P/U/9T/0v/R/9H/0f/Q/9D/0P/Q/9L/0v/S/9L/0v/S/9P/0//R/9H/0f/R
/9H/0f/R/9H/0v/S/9L/0v/S/9L/0v/S/9L/0v/S/9L/0v/S/9L/0v/S/9L/0v/S/9X/
3P/l//T/BAATACQAMgBAAE8AVgBEABQA4f/B/6n/k/+A/2v/VP88/yf/Gf8O//P+1v7a
/vf+FP8l/zf/TP9m/4H/mP+p/7P/u//C/8f/y//N/9D/1f/Z/9z/3v/d/9//3//g/+L/
4//l/+b/5//o/+n/6f/s/+z/7P/u/+z/7f/u/+7/8P/w//H/8f/x//H/8//0//P/8//0
//X/9v/3//n/+v/7//z//f/+/wEAAgADAAQAAwAEAAYABwAKAAwADwAPABAAEgATABUA
FwAZABsAHQAhACMAJQAoACgAKgAsAC4AMgA1ADcAOQA7AD0APwBBAEMARABFAEYASQBK
AEsATABNAE0ATQBNAE0ATQBNAE0ATQBLAEoASQBHAEUAQwBBADwAOgA3ADIAMAArACgA
JAAgABsAFwASAA8ACwAHAAMA/v/7//j/9f/y/+//7P/r/+n/5//l/+P/4P/f/97/3f/c
/9v/2//Z/9j/1//X/9f/1v/W/9b/1v/T/9P/0//T/9T/1P/U/9P/0f/R/9H/0f/R/9H/
0f/R/9H/0f/R/9H/0f/R/9H/0f/R/9H/0f/R/9L/0v/S/9P/0//T/9P/0//T/9P/1P/U
/9T/1P/U/9X/1f/V/9b/1v/W/9b/1v/W/9b/1//X/9f/1//Y/9j/2P/Y/9j/2P/Y/9j/
2P/Y/9j/1v/W/9b/1v/W/9T/1P/U/9T/1P/T/9P/0f/Q/9D/0P/Q/9D/0P/Q/8//z//P
/87/y//L/8v/y//L/8v/y//K/8r/yf/I/8j/yP/I/8j/yP/I/8j/x//H/8f/x//H/8b/
xP/E/8T/xP/E/8T/xP/D/8P/w//D/8P/w//D/8L/wv/C/8L/wv/C/8D/wP/A/8D/wP/A
/8D/wP/A/8D/wP/A/8D/wP/A/8D/wP/A/8D/wP/A/8D/wP/A/8D/wP+//7//v/+//7//
v/+//w==
         </WaveFormData>
      </LeadData>
      <LeadData>
         <LeadByteCountTotal>10000</LeadByteCountTotal>
         <LeadTimeOffset>0</LeadTimeOffset>
         <LeadSampleCountTotal>5000</LeadSampleCountTotal>
         <LeadAmplitudeUnitsPerBit>4.88</LeadAmplitudeUnitsPerBit>
         <LeadAmplitudeUnits>��V</LeadAmplitudeUnits>
         <LeadHighLimit>2147483647</LeadHighLimit>
         <LeadLowLimit>268435456</LeadLowLimit>
         <LeadID>V3</LeadID>
         <LeadOffsetFirstSample>0</LeadOffsetFirstSample>
         <FirstSampleBaseline>0</FirstSampleBaseline>
         <LeadSampleSize>2</LeadSampleSize>
         <LeadOff>FALSE</LeadOff>
         <BaselineSway>FALSE</BaselineSway>
         <ExcessiveACNoise>FALSE</ExcessiveACNoise>
         <MuscleNoise>FALSE</MuscleNoise>
         <LeadDataCRC32>2183964496</LeadDataCRC32>
         <WaveFormData>
8P/w//D/8P/w//D/8P/w/+7/7v/u/+7/7v/u/+7/7v/u/+7/7v/u/+7/7v/u/+7/7v/u
/+7/7v/u/+7/7v/u/+7/7v/u/+7/7v/u/+7/7v/u/+7/7v/u/+7/7v/u/+7/8P/w//D/
8P/w//D/8P/w//L/8v/y//L/8v/y//L/8v/y//L/8v/y//D/8P/w//D/8P/w//D/8P/u
/+7/7v/u/+7/7v/u/+7/7P/s/+z/7P/s/+z/7P/s/+z/7P/s/+z/6v/q/+r/6v/q/+r/
6v/q/+j/6P/o/+j/6P/o/+j/6P/m/+b/5v/m/+b/5v/m/+b/5P/k/+T/5P/k/+T/5P/k
/+L/4v/i/+L/4v/i/+L/4v/i/+L/4v/i/+L/4v/i/+L/4P/g/+D/4P/g/+D/4P/g/+D/
4P/g/+D/4P/g/+D/4P/e/97/3v/e/97/3v/e/97/3v/e/97/3v/e/97/3v/e/97/3v/e
/97/3v/e/97/3v/e/97/3v/e/+D/4P/g/+D/4v/i/+L/4v/i/+L/4v/i/+L/4v/i/+L/
4v/i/+L/4//j/+P/4v/i/+P/5P/k/+X/5P/m/+b/5v/l/+P/4f/d/9z/3P/c/93/2//b
/9n/2P/Z/9n/2f/Z/9f/2P/Y/9j/2f/Z/9r/2//c/9z/3P/c/9z/3P/c/9z/3P/c/9z/
3P/c/9z/3P/c/9z/3P/c/9z/3P/c/9z/3P/c/9z/2//b/9z/3f/d/93/3f/d/9z/3P/e
/97/3v/f/9//4f/i/+j/8v/6/wcAGAAqAEEAXQB3AIcAkQCeAK8AwQDPAMwAqgB4AEIA
EQDl/7v/f/9E/zL/Rf9a/2b/cv+D/5X/qP+6/8T/zf/T/9f/2f/b/9z/3v/e/+D/4v/k
/+P/5P/l/+b/5//n/+j/6P/o/+j/6v/q/+r/6//r/+z/7P/t/+3/7f/u/+7/7//w/+7/
7v/w//D/8v/y//P/9P/y//T/9P/1//f/+P/4//n/+v/7//z//f/+////AQACAAMABAAF
AAYABwAJAAoADAANAA8AEQASABUAFwAZABsAHwAgACIAJAAmACgAKgAsAC4AMAAyADQA
OAA6ADoAPAA9AD8APwBBAEQARABEAEQARQBGAEYARgBGAEYARgBGAEYARQBCAEAAPwA+
ADsAOAA3ADQAMAAsACcAIwAfABwAFwATABAADQALAAgABQACAP7//P/6//j/9v/0//L/
8v/w//D/7//u/+//7v/t/+3/8v/1//j/+//8//3//P/9//////////7//v/9//3//f/9
//3//f/9//3//f/9//3/+//7//v/+//7//v/+//7//3//f/9//3//f/9//3//f/8//z/
/P/8//z//f/9//3//f/9//7//v/+//7//v/+//7//////////f/+////////////////
////////////AQABAAEAAQAAAAEAAQAAAAIAAgACAAIAAgACAAIAAQACAP3//v///wEA
/////////v///wAAAAD///7//v/+//3//f/9//3/+//7//v/+//7//v/+//7//j/+P/4
//j/+P/4//j/+P/4//j/+P/4//f/9//3//f/9//3//j/+P/4//j/+P/4//j/+P/4//j/
+v/6//n/+f/5//n/+f/5//r/+v/6//r/+v/6//r/+v/6//r/+v/6//r/+v/7//v/+f/5
//j/+P/6//n/+f/5//n/+f/5//n/+f/5//n/+f/3//j/+P/4//j/9//2//X/9f/1//X/
9f/2//b/9v/2//b/9v/4//j/+P/4//r/+v/6//r//P/8//z//P/+//7//v/+//7//v/+
//7//////////v///wEAAwAEAAUABgAIAAgACgAJAAcABQD///z//P/8//3//f/9//v/
+v/5//n/+f/7//v//P/8//z//P/7//v/+f/4//j/+P/4//j/+P/4//j/+P/4//j/+v/6
//r/+v/6//r/+v/6//r/+v/6//r/+v/6//r/+f/5//r/+//7//v/+//7//r/+v/6//r/
+v/7//v//f/+/wIACgAUAB8ALgA+AFMAbwCLAJ8ArQC4AMkA2wDnAOoA1ACkAG4AOwAP
AOn/tf94/1T/W/9y/4D/iv+Z/6n/vP/O/9z/5f/r//H/8//z//b/+P/6//z//v/+//3/
/v///wAAAQABAAIAAgAEAAQABgAGAAQABQAFAAYACAAJAAkACQAIAAgACQAKAAoACgAM
AAwADgAOAA8AEAAQABIAEgATABMAFAAUABUAGAAZABoAGwAaABsAHQAeAB8AIAAhACIA
IwAlACYAKAApACsALQAuADEAMwA1ADcAOQA6ADwAPgBCAEQARgBIAEoATABOAFAAUgBU
AFQAVgBZAFsAWwBdAGAAYABgAGAAYQBiAGIAYgBiAGIAYgBiAGIAYQBeAFwAXABcAFoA
WABVAFIATgBKAEkARQBBAD4AOwA3ADQAMQAtACoAJwAkACAAHgAcABoAGAAWABQAFAAQ
ABAADwAOAA8ADgANAA0ADAALAAoACQAJAAkABwAHAAcABwAHAAYABgAFAAUABQAFAAUA
BQAFAAUABQAFAAUAAwADAAMAAwADAAMAAwADAAMAAwADAAMAAwADAAMAAwAEAAQABAAE
AAQABQAFAAUABQAFAAYABgAGAAYABgAGAAYABwAHAAcABwAIAAkACQAJAAkACQAJAAkA
CQAJAAkACwALAAsACwAKAAsACwAKAAoACgAKAAoADAAMAAwACwAMAAcACAAJAAsACQAJ
AAkACAAJAAoACgAJAAgACAAIAAcABwAHAAcABwAHAAcABwAFAAUABQAFAAYABgAGAAYA
BwAIAAkACgAKAAoACgAKAAkACQAJAAkABwAHAAgACAAIAAgACAAIAAgACAAIAAgACAAI
AAcABwAHAAcABwAHAAgACAAIAAgACAAIAAgACAAKAAoACgAKAAgACAAJAAkACQAJAAgA
CAAJAAkACgALAAsACwALAAsACwALAAsACwALAAwADAAMAAsACwALAAsACwALAAsACwAM
AAwADAAMAAwADAAMAAwADAAMAAoACgAKAAoADAAMAAwADAAOAA4ADgAOAA4ADgAOAA4A
DwAQABEAEgASABIAEgASABIAEgASABMAEwATABIAEgATABQAFAAVABYAGAAYABgAFQAT
ABEADQAKAAoACgALAAsACwAJAAgACQAJAAkACQAJAAoACgAKAAkABwAGAAUABgAGAAYA
BgAGAAYABgAGAAYABgAGAAYABgAGAAYABgAEAAQABAAEAAQABAAEAAQABAAEAAMAAwAE
AAUABQAFAAUABQAEAAQABgAGAAYABwAFAAcADAAUABwAKAA5AEoAXgB5AJUAqQC3AMMA
zgDbAOcA6QDSAKQAcgBCABcA8/+//3//XP9k/3v/hv+Q/5z/rf+//9D/4P/q/+//9f/3
//n/+//8//7/AAACAAQABgAFAAYABwAIAAkACQAKAAoADAAMAA4ADgAOAA8ADwAQAA4A
DwAPAA8AEAAQABEAEgASABIAFAAUABQAFAAVABYAFAAWABYAFwAZABoAGgAbABwAHQAe
AB8AIAAhACMAJAAlACYAJwAoACsALQAuADAAMQAzADUANgA5ADsAPQA/AEEAQgBEAEYA
SgBMAE4AUABSAFQAVgBYAFoAXABcAF4AYQBjAGMAZQBmAGYAZgBmAGQAZABjAGIAVwBM
AEEANgAzAC8AKQAkACIAIAAcABgAGAAWABMAEAATABUAFwAaABsAGQAYABcAFAASABAA
DgAOAAwACgAIAAgABgAEAAQAAgACAAEAAAABAAAA//////////////////////3//f/9
//3//f/8//3//f/+/////v/9//z/+//9//3//f/9//3//f/9//3/////////////////
////////////////AAAAAAAAAAAAAAEAAQABAAEAAQACAAIABAAEAAQABAAEAAUABQAF
AAUABgAHAAcABwAHAAcABwAHAAcABwAHAAcABwAHAAcABgAHAAcABgAIAAgACAAIAAYA
BgAGAAUABQABAAMABQAFAAMAAwADAAIAAwAEAAQAAgACAAMABAAEAAMAAgABAP//////
///////////////+//7//v/+//7//v/+//7//P/8//z//P/7//v/+//7//3//f/+//7/
/P/8//z//P/8//z//P/8//z//P/7//v/+//7//v/+//6//r/+v/6//r/+v/6//r/+v/6
//r/+v/4//j/+f/5//n/+f/4//j/+P/3//f/9//5//n/+f/5//v/+//7//v//f/8//7/
/v/+//7//v/+//7//v/+//7//////////v/+////AAAAAAEAAAACAAIAAgADAAEA///7
//b/9v/2//f/9//3//X/9P/z//P/8//z//X/9v/2//b/9P/z//P/8//y//L/8v/y//L/
8v/y//L/9P/0//T/9P/y//L/8v/y//L/8v/y//L/8v/y//L/8v/y//L/8f/x//D/8f/x
//H/8f/x//D/8P/y//L/8v/z//P/8//4//7/CAASACEANABIAGEAfQCVAJ8ApwCuALkA
wwDHALgAkABgADAAAQDb/6//cf9E/0b/W/9q/3b/gv+R/6H/tv/G/9L/2f/f/+X/5//p
/+r/7P/u//D/8v/0//X/9v/3//j/9//3//j/+P/6//r//P/8//r/+//7//z//P/9//3/
/f/+//7///8AAP7//v8AAAAAAAAAAAEAAgACAAQABAAFAAcACAAIAAkACgALAAwADQAM
AA0ADwAQABEAEgATABQAFQAXABgAGgAbAB0AHwAgACEAIwAlACcAKQAqACwALgAyADQA
NgA4ADoAPAA+AEAAQABCAEIARABFAEcARwBJAEoASgBKAEoASwBMAEwATABKAEoASgBK
AEgARwBEAEIAQQBAAD0AOgA3ADQAMAAsACkAJQAhAB4AGwAXABQAEQANAAoABwAEAAIA
AAD+//z/+v/4//b/9v/y//L/8f/w/+3/7P/r/+v/6f/p/+n/6f/p/+n/5//n/+f/5//n
/+b/6P/n/+f/5//l/+X/5f/l/+P/4//j/+P/4//j/+P/4//j/+P/4//j/+P/4//j/+P/
4//j/+P/4//k/+T/5P/k/+T/5f/l/+X/5f/l/+b/5v/o/+j/6P/o/+b/5//n/+f/5//o
/+n/6f/p/+n/6f/p/+n/6f/p/+n/6v/r/+z/7f/s/+3/7f/s/+7/7v/u/+7/8P/w//D/
7//w/+v/7P/t/+7/7f/u/+//7//v/+//7v/u/+7/7//w//D/7//u/+3/7f/t/+3/7f/r
/+v/6//r/+r/6v/q/+r/6v/q/+r/6v/q/+r/6v/q/+n/6f/p/+n/6f/p/+r/6v/o/+j/
6P/o/+j/6P/o/+j/6P/o/+f/5//n/+f/5//n/+j/6P/o/+j/5v/m/+b/5v/m/+b/5v/m
/+b/5v/n/+f/5//n/+b/5v/o/+f/5//n/+f/5//n/+f/5f/l/+X/5f/l/+b/5v/m/+f/
5//n/+f/5//n/+f/5//m/+b/5v/m/+b/5v/n/+j/6f/q/+z/7P/s/+z/7P/s/+z/7P/u
/+7/7v/u/+//7//v/+7/8P/x//L/8v/y//L/8//y//L/8f/v/+3/6f/m/+b/5v/n/+f/
5//l/+b/5f/l/+X/5f/l/+b/5v/k/+T/4//j/+P/4v/i/+L/4v/i/+L/4v/i/+L/4v/i
/+L/4v/i/+L/4v/i/+L/4v/i/+L/4v/i/+T/5P/k/+P/4//k/+X/5f/l/+X/5f/k/+T/
5P/k/+T/5f/l/+f/7P/y//r/BAATACQAOABRAGsAgwCNAJcAqAC7AM0A0wDEAJoAZgAy
AAMA2/+r/2v/PP8+/1X/Zv9y/4D/kf+j/7b/xv/Q/9f/3f/f/+H/4f/k/+b/6P/q/+z/
7P/t/+7/7//w//H/8f/y//L/8v/y//T/9P/0//X/9f/2//b/9//3//f/+P/4//n/+v/4
//j/+v/6//r/+v/7//z//P/+//7//////wAAAAABAAIAAwAEAAUABgAHAAkACgALAAwA
DQAOABEAEwAUABYAFQAXABkAGgAdAB8AIQAjACUAJgAoACoALgAwADIANAA2ADgAOgA8
AEAAQgBCAEQARQBHAEcASQBMAEwATABMAE0ATgBOAE4ATgBOAE4ATgBLAEkARQBCAEMA
QgA/ADwAOgA4ADUAMgAxAC0AKQAmACMAHwAcABkAFQASAA8ADAAKAAgABgAEAAIAAAD+
//7//P/8//v/+v/3//b/9f/1//P/8//z//P/8//z//H/8f/x//H/8f/w//L/8f/x//H/
8f/x//H/8f/x//H/8f/x//H/8f/x//H/8f/x//H/8f/x//H/8f/x//H/8f/x//H/8P/w
//D/8P/w//H/8f/x//H/8f/y//L/8v/y//L/8v/y//P/8//z//P/9P/1//X/9f/1//X/
9f/1//X/9f/1//X/9f/1//X/9P/1//X/9P/0//T/9P/0//T/9P/0//P/9P/v//D/8f/y
//H/8v/z//L/8//0//T/8v/y//P/9P/0//P/8v/x//H/8f/x//H/8f/x//H/8f/w//D/
8P/w/+7/7v/u/+7/8P/w//D/8P/v/+//7//v/+//7//w//D/7v/u/+7/7v/u/+7/7v/u
//D/8P/v/+//7//v/+//7//u/+7/7v/u/+7/7v/u/+7/7v/u/+7/7v/w//D/8f/x/+//
7//u/+7/7f/r/+r/6f/m/+X/5P/j/+P/4//j/+P/5P/m/+f/6P/p/+n/6f/p/+v/6//r
/+v/7P/s/+z/7P/s/+z/7P/s/+z/7P/u/+7/7v/u//D/8P/w//D/8v/y//L/8v/z//T/
9f/2//j/+P/4//j/+P/4//j/+P/6//v/+//7//r/+v/7//z//P/9//7/AAD+//7//f/7
//n/9f/y//L/9P/1//X/9f/x//D/7//v/+//7//v//D/8P/w//D/7//v/+//7v/u/+7/
7v/u/+7/7v/u/+7/7v/u/+7/7v/u//D/8P/w//D/7v/u/+7/7v/u/+7/7v/u/+3/7f/u
/+//7//v/+//7//w//D/8P/w/+7/7//x//H/9v/8/wYAEgAhADIASABjAH8AkwChAKsA
vADNAN0A3wDMAKAAbAA2AAkA4/+z/3P/TP9S/2n/eP+C/5D/of+z/8T/0v/c/+H/5//p
/+v/7f/u//D/8v/0//T/9v/3//j/+f/6//v/+//8//z//P/8//7//v/+//////8AAAAA
AQABAAEAAgACAAMABAAEAAQABgAGAAYABgAHAAgACAAKAAoACwANAA4ADgAPABIAEwAU
ABUAFgAXABkAGgAbABwAHQAeACEAIwAkACYAJwApACsALAAvADEAMwA1ADcAOAA6ADwA
NwA0ADEALgAuAC4ALgAuAC4AMAAwADIAOQA/AEMASQBLAEwATQBOAFAAUgBTAFQAVgBW
AFYAVgBYAFcAVABSAFMAUgBPAEwASgBIAEUAQgBAAD0AOgA4ADcAMwAwAC0AKwAoACUA
IgAgAB4AHAAaABgAFgAUABQAEAAQAA8ADgAPAA4ADQANAAsACwALAAsACwALAAkACQAL
AAsACwAKAAcABQAEAAMABQAFAAUABQAHAAcABwAHAAcABwAHAAcACQAJAAkACQAJAAkA
CQAJAAkACQAJAAkACgAKAAoACgAKAAsACwALAA0ADQAOAA4ADgAOAA4ADgAOAA8ADwAP
AA8AEAARABEAEQARABEAEQARABEAEQARABEAEQARABEAEgATABMAEgASABIAEgASABAA
EAAQAA8AAwDz/+n/3//f/93/3f/d/+L/5//s//D/8v/0//f/+v/7//v/+//7//z//f/+
////AQABAAEAAQAAAAAAAAAAAAAAAAAAAAAA///+//3//P/9//3//f/9//3//f/+//7/
/v/+//7//v8AAAAAAAAAAAAAAAD////////////////+//7//v/+//7//v/+//7///8A
AAEAAgAAAAAAAQABAAEAAQAAAAAAAgABAAEAAQABAAEAAQABAAEAAQABAAEAAQACAAIA
AgABAAEAAQABAAAA///+//3//v/+//7//v/+//7/AAAAAAAAAAACAAIAAgACAAQABAAE
AAQABgAGAAYABgAGAAYABgAGAAYABgAHAAcABwAGAAYABwAKAAoACwAMAAwADAAMAAsA
CQAHAAMAAAACAAIAAwADAAMAAQAAAP///f/9//3//f8AAAAAAAAAAP////////7//v/+
//7//v/8//z//P/8//z//P/8//z//P/8//z//P/8//z//P/8//z//P/8//z//P/7//v/
/P/7//v/+//7//v/+v/6//r//P/8//3//f///wQADgAWACIAMQBEAFoAdwCTAKUAswC9
AMYA0QDdAN0AxACUAGIANAAJAOX/r/9x/1T/YP9z/4D/jP+Y/6f/uf/K/9r/5P/p/+v/
8f/1//f/9v/4//r//P/+//7///8AAAEAAgAFAAUABgAGAAYABgAIAAgACAAJAAkACgAK
AAsACwALAAwADAANAA4ADgAOABAAEAAQABAAEQASABAAEgASABMAFwAYABgAGQAYABkA
GgAbAB0AHwAiACQAIwAkACUAJgApACsALAAuAC8AMQAzADQANQA3ADkAOwA/AEAAQgBE
AEYASABKAEwATgBQAFIAVABWAFgAWABaAFsAXQBdAF8AYgBiAGIAYgBjAGQAZABkAGIA
YgBiAGIAZABjAGAAXgBbAFoAVwBUAFEATgBKAEYAQwA/ADsAOAA1ADEALgArACcAJAAh
AB4AHAAaABgAFgASABAADgAOAAwADAALAAoACQAIAAcABwAGAAUABAADAAMAAwABAAEA
AwADAAMAAgACAAEAAQABAAEAAQABAAEA//////////////////////3//f/9//3//f/9
//3//f/9//3//f/9//z//P/8//z//v//////////////AAAAAP7//v/+//7//v//////
///9//7///////////////////////////////////////7///////7/AAAAAAAAAAD+
//7//v/9//7/+f/6//v/+//5//n/+f/4//n/+v/6//n/+P/4//j/9//3//f/9//1//X/
9f/1//X/9f/1//X/8v/y//L/8v/y//L/8v/y//L/8v/y//L/8f/x//H/8f/v/+//8P/w
//D/8P/w//D/8P/w//D/8P/w//D/7//v/+//7//v/+//7v/u/+7/7v/s/+z/7P/s/+z/
7P/s/+z/7P/s/+3/7f/r/+v/6v/q/+z/6//r/+v/6//r/+v/6//p/+n/6f/p/+n/6v/q
/+r/6//r/+v/6//t/+3/7f/t/+z/7P/u/+7/7v/u/+7/7v/u/+7/7f/t/+3/7P/s/+3/
7v/u/+//8P/y//L/8P/v/+3/6//n/+T/5P/k/+X/5f/l/+P/4v/h/+H/4f/j/+P/5P/k
/+L/4v/h/+H/3//e/97/3v/g/+D/4P/g/97/3v/e/97/3v/e/97/3v/e/97/3v/e/97/
3v/e/97/3v/e/97/3f/b/9z/3f/d/93/3f/d/9z/3v/e/97/3v/f/9//4f/m/+7/9v8A
ABEAJAA6AFUAcQCFAJEAmQCkALMAvwDBAKgAfABKABoA6//D/43/T/8y/z7/U/9i/27/
ev+L/5//sP++/8j/zf/R/9X/1//Z/9z/3v/e/+D/4v/i/+P/5P/l/+b/5f/l/+b/5v/o
/+j/6v/q/+r/6//r/+z/7P/t/+3/7f/s/+z/7f/u//D/8P/y//L/8v/y//P/9P/0//b/
9v/3//n/+v/6//v//P/9//7////+////AQACAAUABgAHAAgACQALAAwADgAPABEAEwAU
ABcAGQAbAB0AHwAgACIAJAAmACgAKgAsAC4AMAAyADQANgA4ADgAOgA9AD8APwBBAEIA
QgBCAEIAQwBEAEQARABEAEQARABEAEQAQwBAAD4APQA8ADkANgAzADAALAAoACUAIQAd
ABoAFwATABAADQAJAAYAAwAAAP7//P/6//j/9v/0//L/8v/w//D/7//u/+//7v/t/+3/
6//r/+v/6//r/+v/6f/p/+n/6f/p/+j/6P/n/+f/5//p/+n/6f/p/+f/5//n/+f/5//n
/+f/5//n/+f/5//n/+f/5//n/+f/5//n/+f/5//o/+j/6P/o/+r/6//r/+v/6//r/+z/
7P/s/+z/7P/s/+z/7f/t/+3/7f/u/+//7//v/+//7//v/+//7//v/+//7//v/+//7//u
/+//7//u/+7/7v/u/+7/7v/u/+7/7f/u/+n/6v/r/+3/6//r/+v/6v/r/+z/7P/q/+r/
6//s/+z/6//q/+n/6f/p/+n/6f/p/+n/6f/p/+j/6P/o/+j/6P/o/+j/6P/o/+j/6P/o
/+n/6f/p/+n/5//n/+j/6P/q/+r/6v/q/+j/6P/o/+j/6v/q/+n/6f/p/+n/6f/p/+r/
6v/q/+r/6v/q/+r/6v/q/+r/6v/q/+r/6v/r/+v/6//r/+r/6v/q/+n/6f/p/+v/6//r
/+v/6f/p/+n/6f/n/+j/6P/o/+n/6f/p/+n/6f/p/+n/6f/q/+r/6v/q/+r/6v/q/+r/
6v/q/+r/6v/q/+r/6v/q/+r/6v/s/+z/7P/s/+7/7v/u/+7/8P/w//D/8P/x//L/8//0
//T/9P/1//X/9f/0//T/9f/2//b/9//4//r/+v/6//n/+f/3//P/8P/u/+7/7//v/+//
7f/s/+v/6//r/+v/6//u/+7/7v/u/+3/7f/t/+z/6v/q/+r/6v/q/+r/6v/q/+r/6v/q
/+r/6v/q/+r/6v/q/+r/6v/q/+r/6v/q/+r/6v/p/+n/6v/r/+v/6//r/+v/6v/q/+r/
6v/q/+v/6//r/+7/8v/6/wIADwAgADIARwBhAH8AkwCdAKoAuwDLANkA2AC+AJAAXAAn
APv/1f+f/2D/Qv9P/2b/cv9+/43/n/+w/8L/0P/X/93/4//l/+f/6P/q/+r/7v/y//L/
8f/y//P/9P/1//X/9v/2//b/9v/4//j/+v/7//v//P/8//3//f/9//7//v///wAAAAAA
AAIAAgACAAIAAwAEAAQABgAGAAcACQAKAAoACwAMAA0ADgAPABAAEQATABQAFQAWABcA
GAAZABsAHAAeACEAIwAlACYAJwApACsALQAlAB4AGAASAAkAAAD3/+7/7P/s/+z/7P/r
/+z/6//s//j/AQAIABEAGgAgACYALAAnACIAHAAWAA0ABgD///j/+v/7//r/+v8CAAoA
EAAWAAoA/v/x/+T/3v/Z/9T/0P/O/8v/yf/H/8r/zP/O/9D/1v/a/97/4v/k/+T/5P/m
/+X/5v/m/+b/5f/k/+P/4//W/8n/vP+v/6v/p/+h/53/nP+b/5r/mP+W/5X/lf+V/5T/
k/+S/5H/kf+R/5H/kf+P/4//j/+P/5X/m/+h/6f/rf+z/7n/v//D/8f/y//P/9T/1v/Y
/9r/0//N/8b/v/+4/7H/q/+k/6T/pP+k/6T/qP+t/7H/tf+y/7D/rv+r/6j/p/+m/6X/
o/+j/6P/o/+l/6X/pf+l/6//t/++/8T/wf++/7v/uP++/8T/yv/P/8//y//N/8//0f/R
/9P/1f/Y/9v/3v/g/+P/5P/m/+j/6//r/+v/6//t/+3/7f/t/+//7//v/+//7//w//H/
8v/y//L/8v/y//T/9P/0//T/9f/1//X/9f/1//X/9v/2//b/9v/2//b/+P/4//j/+P/6
//r/+f/5//v/+//7//v//P/8//z//P/+//7//v/+//7//v/+//7//v/+//////8BAAEA
AAAAAAIAAQABAAEAAQABAAEAAQADAAMAAwADAAUABgAGAAYABwAHAAcABwAJAAkACQAJ
AAoACgAKAAoACgAKAAoACgAKAAoACgAKAAoACgAKAAoACgAKAAoACgAKAAoACgAKAAoA
CgAMAAwADAAMAA4ADgAOAA4AEAAQABAAEAASABIAEgASABIAEgASABIAEgASABMAEwAV
ABQAFAAVABYAFgAXABgAGgAaABoAGQAZABcAEwAQAA4ADgAPAA8ADwANAAwACwANAA0A
DQANAA4ADgAOAA4ADQANAA0ADAAMAAwADAAMAAwADAAMAAwADAAMAAwADAAMAAwADAAM
AAwADAAMAAwADAAMAAwADAAOAA0ADQAOAA8ADwAPAA8ADwAOAA4ADgAOAA4ADwAPABEA
FAAaACIALAA5AEoAXgB1AJEAqwC9AMcA1gDlAPUA/wD4ANYApABwAD8AFwDx/7X/fP9s
/33/jv+Y/6T/s//H/9j/6v/2//v/AQAFAAcABwAIAAoADAAQABIAEgATABQAFQAWABcA
FwAYABgAGgAaABwAHAAeAB8AHwAgAB4AHwAfAB8AIAAgACEAIgAiACIAJAAkACYAJgAn
ACgAKAAqACoAKwAtAC4ALgAvADAAMQAyADMANAA1ADcAOAA7ADwAPQA+AD0APwBAAEIA
QwBFAEcASABLAE0ATwBRAFMAVABWAFgAXABeAGAAYgBkAGYAaABqAG4AcABwAHIAdQB3
AHcAeQB6AHoAegB6AH0AfgB+AH4AfgB+AH4AfgB+AH0AegB4AHkAeAB1AHIAcABuAGsA
aABlAGEAXQBaAFcAUwBQAE0ASwBIAEUAQgA+ADwAOgA4ADQAMgAwADAALAAsACsAKgAp
ACgAJwAnACUAJQAlACUAJQAlACMAIwAjACMAIwAiACIAIQAhACEAIQAhACEAIQAhACEA
IQAhAB8AHwAfAB8AHwAfAB8AHwAfAB8AHwAfAB8AHwAfAB8AIAAgACAAIAAgACEAIQAh
ACEAIQAiACIAIgAiACIAIgAgACEAIQAhACMAJAAlACUAJQAlACUAJQAlACUAJQAlACUA
JQAlACUAJAAlACUAJAAiACIAIgAiACQAJAAkACMAIgAdAB4AHwAgAB8AIAAhACEAIQAh
ACAAHgAeAB8AIAAgAB8AHgAdAB0AHQAdAB0AHQAdAB0AHQAeAB4AHgAeABwAHAAcABwA
GgAaABoAGgAZABkAGQAZABcAFwAYABgAGAAYABgAGAAYABgAGAAYABgAGAAXABcAFwAX
ABcAFwAYABgAGAAYABgAGAAYABgAGAAYABgAGAAYABgAGQAZABcAFwAWABYAFwAXABgA
GQAZAA==
         </WaveFormData>
      </LeadData>
      <LeadData>
         <LeadByteCountTotal>10000</LeadByteCountTotal>
         <LeadTimeOffset>0</LeadTimeOffset>
         <LeadSampleCountTotal>5000</LeadSampleCountTotal>
         <LeadAmplitudeUnitsPerBit>4.88</LeadAmplitudeUnitsPerBit>
         <LeadAmplitudeUnits>��V</LeadAmplitudeUnits>
         <LeadHighLimit>2147483647</LeadHighLimit>
         <LeadLowLimit>268435456</LeadLowLimit>
         <LeadID>V4</LeadID>
         <LeadOffsetFirstSample>0</LeadOffsetFirstSample>
         <FirstSampleBaseline>0</FirstSampleBaseline>
         <LeadSampleSize>2</LeadSampleSize>
         <LeadOff>FALSE</LeadOff>
         <BaselineSway>FALSE</BaselineSway>
         <ExcessiveACNoise>FALSE</ExcessiveACNoise>
         <MuscleNoise>FALSE</MuscleNoise>
         <LeadDataCRC32>1644850741</LeadDataCRC32>
         <WaveFormData>
1P/U/9T/1P/U/9T/1P/U/9T/1P/U/9T/0v/S/9L/0v/U/9T/1P/U/9L/0v/S/9L/0v/S
/9L/0v/S/9L/0v/S/9L/0v/S/9L/0v/S/9L/0v/S/9L/0v/S/9L/0v/S/9L/1P/U/9T/
1P/U/9T/1P/U/9T/1P/U/9T/1P/U/9T/1P/W/9b/1v/W/9T/1P/U/9T/1v/W/9b/1v/W
/9b/1v/W/9b/1v/W/9b/1v/W/9b/1v/W/9b/1v/W/9T/1P/U/9T/1P/U/9T/1P/U/9T/
1P/U/9T/1P/U/9T/1P/U/9T/1P/U/9T/1P/U/9T/1P/U/9T/1P/U/9T/1P/U/9T/1P/U
/9T/1P/U/9T/1v/Y/9r/3P/c/9z/3P/c/97/3v/e/97/3v/e/97/3v/e/97/3v/e/97/
3v/e/97/3v/e/97/3v/e/97/3v/e/97/3v/e/97/4P/g/+D/4P/e/97/3v/e/97/3v/e
/97/4P/g/+D/4P/e/97/3v/e/+D/4P/g/+D/4f/i/+P/5P/m/+b/5v/m/+j/6P/o/+j/
6P/o/+n/6f/p/+j/5//n/+r/6v/r/+z/7P/u/+7/7v/t/+z/6f/n/+X/5f/l/+X/5v/m
/+T/4//j/+L/4v/i/+T/5P/k/+T/5P/j/+P/4//i/+L/4v/h/+H/4f/h/+H/4//j/+P/
4//j/+P/4//j/+P/4//j/+L/5P/k/+X/5f/j/+P/4//j/+X/5f/l/+X/5v/m/+b/5v/o
/+j/6P/o/+j/6P/o/+r/7v/z//z/CQAeADkAVQBxAJEAuQDfAAYBJQE8ATkBEQHTAJQA
VgAmAAEA0f+d/4n/kP+Y/5z/o/+t/7n/xf/R/9r/4P/k/+b/6P/o/+n/6v/p/+r/6//t
/+v/6//s/+z/7P/u/+7/7v/w//D/8P/x//H/8f/x//H/8f/x//L/8v/0//T/9f/1//T/
9P/0//T/9//3//f/+P/5//r/+v/6//v//P/8//z//////wAAAAAAAAEAAQACAAMABAAF
AAYACQAKAAsADAANAA4ADwAQABIAEwAUABUAGgAcAB0AHwAhACMAJQAnACoALAAuADAA
MgA0ADUANgA5ADwAPAA+AD8AQABBAEIARQBFAEYARgBGAEcARwBHAEgASABGAEUARQBE
AEMAQAA/AD0APAA6ADcANAAxAC8AKwArACsAKQAkACEAHgAdABkAFwAWABQAEgAQAA8A
DgANAAwACwAJAAgABwAHAAYACAAHAAcABwAGAAYABgAGAAYABgAGAAYABQAFAAUABQAF
AAQABAAEAAQABAAEAAQABAAEAAQABAAEAAMAAwADAAQABAAEAAQAAgACAAIAAgACAAIA
AgACAAMAAwADAAMAAwADAAMAAwADAAMAAwAEAAQAAwADAAMAAwADAAQABAAEAAQABAAE
AAQABAAEAAQABAAEAAQABAACAAMAAwADAAUABgAGAAUAAwAEAAQAAwADAAMAAwADAAQA
AwADAAMAAwACAAIAAgACAAIAAgACAAIAAQAAAAAAAQABAAEAAQABAAEAAQABAP/////+
//7/AAAAAP////8BAAEAAAAAAAAAAAAAAP//AQAAAAAAAAAAAAAAAAAAAAAAAAAAAAAA
////////////////////////////////AAAAAAEAAQD///////////////////////8A
AAAAAAAAAAAAAAAAAAAAAAABAAEA///////////+////////////////////////////
/////wAA/v/+//7//v8AAAAAAAAAAAIAAgACAAIABAAEAAQABAAGAAYABgAGAAYABgAG
AAcABwAIAAgACAAJAAoACgALAAwADAAOAA4ADAALAAoABwAFAAEAAQABAAEAAgACAAAA
//////7//v/+//7//v/+//7//v/9//3//f/8//z//P/9//3//f/9//3//f/9//3//f/9
//3//f////////////7//v/+//////////////////////////3//v/+//7//v/+//7/
/v/+//7//v/+/wAABAAJABAAHQAsAEMAXwB7AJsAvQDlAAoBKwFEAUsBKwHxALQAdgBE
ACEA+f/F/6X/pv+s/7D/tf+9/8n/1f/h/+z/8v/2//j/+v/6//v/+v/7//z//f/9//v/
+//8//z//P/+//7//v/+//7//v///wEAAQABAAEA/////wAAAAACAAIAAwADAAQABAAE
AAQABQAFAAUABgAHAAgACAAIAAkACgAKAAoACwALAAwADAAOAA8ADwAQABEAEgATABQA
EwAUABUAFgAXABgAGQAaAB4AHwAgACEAIgAkACUAJwApACsALQAvADIANAA2ADgAOAA6
ADsAPAA/AEIAQgBEAEUARgBHAEgASQBJAEoASgBMAE0ATQBNAE4ATgBMAEsASwBKAEkA
RgBFAEMAQgBAAD0AOgA3ADUANQA1ADUAMwAwAC0AKgApACcAJQAkACIAHgAcABsAGgAZ
ABgAFwAVABYAFQAVABQAEgARABEAEQAQABAAEAAQABAAEAAQABAADwAPAA8ADwAPAA4A
DgAOAA4ADgAOAA4ADgAOAA4ADgAOAA0ADQANAAwADAAMAAwADgAOAA4ADgAOAA4ADgAO
AA0ADQANAA0ADQANAA0ADQAPAA8ADwAQAA4ADQANAA0ADwAPABAAEAAQABAAEAAQABAA
EAAQABAAEAAQABAAEAAQABEAEQARAA8AEAAQAA8ADwAQABAADwAPAA8ADwAPABAADwAP
AA8ADwAOAA4ADgAOAA4ADgAOABAADwAOAA4ADQANAA0ADQANAA0ADQANAA0ADQAMAAwA
CgAKAAkACQAJAAkACAAIAAgACAAIAAcACQAIAAgACAAGAAYABgAGAAYABgAGAAYABQAF
AAUABQAFAAUABQAFAAcABwAHAAcABgAGAAcABwAHAAcABwAHAAcABwAHAAcABQAGAAYA
BgAIAAgACAAIAAgACAAJAAkABwAHAAcABwAIAAkACQAJAAkACQAJAAkACQAJAAkACQAL
AAoACAAIAAgACAAIAAgACAAIAAgACAAIAAgACgAKAAoACgAMAAwADAAMAAwADAAMAAwA
DQAOAA8AEAAOAA4ADgAOABAAEAARABEAEAAQABAAEQASABIAEwAUABQAFgAWABYAEwAS
AA8ADQAJAAkACQAJAAoACgAIAAcABwAGAAYABgAGAAYABgAGAAQAAwADAAMAAgACAAIA
AQADAAMAAwADAAEAAQABAAEAAQABAAEAAQABAAEAAQAAAAAAAAABAAEAAQABAAEAAQD/
/////////wAAAAAAAAAAAgACAAIAAgAAAAIAAgAGAAoAEwAgADEASABhAH8AnQDBAOcA
CwEoAUEBSAErAfMAtQB6AEgAJAD5/8X/qf+p/7D/tP+2/7v/xf/R/9//6f/w//T/9v/4
//j/+P/5//j/+f/8//3//f/9//3//v/+//z//v/+//7//v/+//7/////////////////
//8AAAAAAAAAAAEAAQACAAIAAgACAAMAAwADAAQAAwAEAAQABAAFAAYABgAGAAkACQAK
AAoACgALAAsADAALAAwADQAOABEAEgATABQAFQAWABcAGAAcAB0AHgAfACAAIgAjACUA
JwApACsALQAuADAAMgA0ADQANgA3ADgAOwA+AD4AQAA/AEAAQQBCAEMAQwBEAEQARABF
AEUARQBEAEQAQgBBAEEAQAA/ADwAOQA3ADYANAAxAC4AKwApACYAJQAkACEAHAAZABYA
FQATABEAEAAOAAwACgAJAAgABQAEAAMAAQACAAEAAQAAAP7//f/9//3//P/8//z//P/6
//r/+v/6//n/+f/5//n/+P/2//X/9P/2//b/9v/2//X/9P/z//L/9P/z//P/8//y//L/
8v/y//L/8v/y//L/8v/y//L/8v/y//H/8P/v//H/8f/x//H/8//z//P/9P/y//H/8f/x
//H/8f/y//L/8v/y//L/8v/w//D/8P/w//L/8v/y//L/8f/x//D/7//x//L/8v/x//D/
8P/v/+3/7f/t/+3/7f/s/+v/6//r/+v/6v/q/+r/6v/q/+r/6v/q/+n/6P/o/+j/5//m
/+X/5f/l/+X/5f/l/+X/5P/k/+T/5P/j/+P/4f/h/+D/4P/g/+D/4P/f/+H/4P/g/+D/
3v/e/97/3v/e/97/3v/e/93/3f/d/93/3f/d/93/3f/b/9v/2//b/9r/2v/b/9v/2f/Z
/9n/2f/X/9f/1//X/9f/2P/Y/9j/2P/Y/9j/2P/Y/9j/2f/Z/9n/2f/Z/9n/2v/b/9v/
2//c/9z/3P/c/9z/2v/a/9v/2//c/9z/3P/d/97/3v/f/+D/3v/g/+D/4P/f/97/2//Z
/9X/1f/V/9X/1v/W/9T/0//R/9D/0P/Q/9L/0v/S/9L/0P/P/8//z//O/87/zv/N/8//
z//P/8//z//P/8//z//N/83/zf/N/83/zf/N/8z/zP/M/83/zf/N/83/zf/N/83/zf/N
/83/zP/M/8z/zP/O/87/zv/O/8z/zP/O/9D/1P/b/+b/9/8OACkARwBlAIcArQDRAPAA
CwEcAQ0B3QCdAGAAJgD4/8//mf9x/2v/dP94/3z/g/+L/5f/pf+x/7r/vP/A/8T/xv/G
/8f/yP/J/8r/y//L/8v/y//M/8z/zP/O/87/zv/O/87/zv/P/8//z//P/8//0f/R/9L/
0v/Q/9D/0f/R/9L/0v/S/9L/0//T/9P/1P/V/9b/1v/W/9f/2P/Y/9j/2f/Z/9r/2v/c
/93/3f/e/9//4P/h/+L/4//k/+X/5v/n/+j/6f/q/+z/7f/u/+//8v/0//X/9//7//3/
//8BAAIABAAGAAgACAAKAAsADAAPABIAEgAUABMAFAAVABYAFQAVABYAFgAYABkAGQAZ
ABgAGAAWABUAFQAUABMAEAAPAA0ADAAKAAUAAgD///3/+v/5//j/9f/w/+3/6v/p/+X/
4//i/+D/4P/e/93/3P/d/9z/2//Z/9j/1//X/9b/1v/V/9X/1f/U/9T/1P/U/9T/1P/U
/9T/0//T/9P/0//T/9L/0v/S/9D/0P/Q/9D/0P/Q/9D/0P/S/9H/0f/R/87/zv/O/87/
0P/Q/9D/0P/Q/9D/0P/Q/9H/0f/R/9H/0//T/9P/0//R/9H/0f/S/9T/0//T/9P/0//T
/9T/1P/S/9L/0v/S/9T/1P/U/9T/1v/W/9b/1v/U/9X/1f/V/9P/1P/U/9P/0//U/9T/
0//V/9X/1f/V/9T/0//T/9P/1f/U/9T/1P/U/9T/1P/U/9b/1f/U/9T/1f/V/9X/1f/T
/9P/0//T/9P/0//S/9L/1P/U/9P/0//T/9P/0v/S/9L/0v/S/9H/0//S/9L/0v/U/9T/
1P/U/9T/1P/U/9T/1f/V/9X/1f/T/9P/0//T/9X/1f/V/9X/1P/U/9X/1f/V/9X/1f/V
/9X/1f/V/9X/1//Y/9j/2P/Y/9j/2P/Y/9j/2P/Z/9n/2//b/9v/2//c/93/3f/d/93/
3f/d/93/2//b/9v/2//d/9z/3v/e/97/3v/g/+D/4P/g/+L/4v/i/+L/5P/k/+T/5P/m
/+b/5v/n/+X/5v/m/+b/5//o/+j/6f/q/+r/7P/s/+7/7f/s/+n/5//j/+P/4//j/+T/
5P/i/+P/4//i/+L/4v/i/+L/4v/i/+L/4f/h/+H/4P/g/+D/4f/h/+H/4f/h/+H/4f/h
/+H/4f/h/+H/4//j/+P/4//i/+L/4v/j/+P/4//j/+P/4//j/+P/4//m/+j/6f/q/+r/
6v/q/+r/6v/s/+z/7P/w//L/9/8CABMAKgBDAGEAfwChAMcA7wASAS8BPgEpAfMAtQB4
AEAAFgDv/7v/k/+N/5b/nv+i/6v/tf/B/83/2f/e/+L/6P/s//D/8v/x//L/9f/2//f/
9//3//f/+P/4//j/+v/6//r//P/8//z//f/9//3//f/9//v/+//8//z//P/8//3//f8A
AAAAAAAAAAEAAQABAAIAAQACAAIAAgADAAQABAAEAAUABQAGAAYACAAJAAkACgALAAwA
DQAOAA8AEAARABIAEwAUABUAFgAaABsAHAAdAB4AIAAhACMAJQAnACkAKwAuADAAMgA0
ADYAOAA5ADoAOwA+AD4AQABBAEIAQwBEAEUARQBGAEYASABJAEkASQBKAEoASABHAEcA
RgBFAEIAPwA9ADwAOgA5ADYAMwAxAC4ALQAsACkAJgAjACAAHwAbABkAGAAWABQAEgAR
ABAADwAOAA0ACwAKAAkACQAIAAgABwAHAAcACAAIAAgACAAGAAYABgAGAAcABwAHAAcA
BwAGAAYABgAGAAYABgAGAAQABAAEAAQABAADAAMAAwAEAAQABAAEAAYABgAGAAYABgAG
AAYABgAFAAUABQAFAAUABQAFAAUAAwADAAMABAAGAAUABQAFAAUABQAGAAYABgAGAAYA
BgAGAAYABgAGAAYABgAGAAYABgAHAAcABwAHAAgACAAHAAcACAAIAAcABwAHAAcABwAG
AAUABQAFAAcABgAGAAYABAAEAAQABAAGAAUABAAEAAMAAwADAAMAAwADAAMAAwADAAMA
AgACAAQABAADAAMAAwADAAIAAgACAAIAAgABAAMAAgACAAIAAgACAAIAAgAAAAAAAAAA
AAEAAQABAAEAAQABAAEAAQABAAEAAQABAAAAAAABAAEAAQABAAEAAQABAAEAAQABAAEA
AgACAAIAAgACAAIAAgAAAAAAAQABAAEAAQABAAEAAAABAAEAAQABAAEAAQABAAEAAQAB
AAEAAQACAAIAAgACAAIAAgACAAIAAgACAAIAAgACAAQABAAEAAQABgAGAAYABgAGAAYA
BgAGAAgACAAIAAgACAAIAAgACAALAAsADAAMAAwADQAOAA4ADwAQABAAEgASABIAEQAQ
AAsACQAFAAUABwAHAAgACAAGAAUABQAEAAQABAAEAAQAAgACAAIAAQABAAEAAAAAAAIA
AQABAAEAAQABAAEAAQD/////////////////////AQAAAAAAAAD/////////////////
////AQABAAIAAgAAAAAAAAAAAAAAAAAAAAAAAgAEAAoAEQAcAC0ARABhAH0AmQC9AOMA
BwEoAUMBSgExAfcAuwB+AEoAJgABAM//rf+r/7L/tP+6/8P/zf/Z/+X/7//2//r//P/+
/wAAAgADAAQABQAGAAcABwAHAAcACAAIAAYACAAIAAgACAAIAAgACQAJAAkACQAJAAkA
CQAKAAoACgAKAAsACwAMAAwADAAMAA0ADQANAA4ADwAQABAAEAARABIAEgASABMAEwAU
ABQAFgAXABcAGAAZABoAGwAcAB0AHgAfACAAIwAkACUAJgAmACcAKAApACwALgAvADEA
MwA1ADcAOQA6ADwAPgBAAEIARABFAEYARwBKAEoATABNAE4ATwBQAFEAUQBSAFIAUgBT
AFMAUwBUAFQAUgBRAFEAUABPAEwASwBJAEgARgBFAEIAPwA9ADoAOQA4ADUAMgAvACwA
KwApACcAJgAkACIAIAAfAB4AHQAcABsAGQAaABkAGQAYABYAFQAVABUAFAAUABQAFAAS
ABIAEgASABMAEwATABMAEQAQABAAEAASABIAEgASABAAEAAQABAAEgARABEAEQAOAA4A
DgAOABAAEAAQABAAEAAQABAAEAARABEAEQARABEAEQARABEADwAPAA8AEAASABEAEQAR
ABEAEQASABIAEAAQABAAEAAQABAAEAAQABAAEAAQABAAEAARABEAEQARABIAEgARABEA
EgASABEAEQARABEAEQAQAA8ADwAPAA8ADgAOAA4ADgAOAA4ADgAOAA0ADAAMAA0ADQAN
AA0ADwAPAA8ADwANAA0ADAAMAAwADAALAAsADQANAAwADAAKAAoACgAJAAkACAAIAAgA
CAAIAAgACAAIAAgACAAIAAcABwAHAAcABwAHAAcABwAHAAcABwAHAAYABgAHAAcABwAH
AAcABwAHAAcABwAHAAUABgAGAAYABgAGAAYABgAEAAQABQAFAAUABQAFAAUABAAFAAUA
BQAFAAUABQAFAAUABQAFAAUABQAEAAQABAAEAAQABgAGAAYABgAGAAYABgAGAAYABgAG
AAYACAAIAAgACAAIAAgACAAIAAYABwAHAAgACAAIAAkACgAMAA0ADgAOAA8ADgANAAsA
CgAHAAUAAQABAAEAAQACAAIAAAD//////P/8//z//P/+//7//v/+//v/+//7//r/+P/4
//f/9//5//n/+f/5//f/9//3//f/9//3//f/9//3//f/9v/2//T/9f/1//X/9f/1//X/
9f/1//X/9f/2//T/9P/0//T/9P/0//T/9P/0//b/+v/8/wMAEAAjADoAVwB3AJUAuQDf
AAEBHgE3ATwBHQHhAKMAaAA2ABIA5f+v/5f/m/+g/6L/pv+t/7X/wf/P/9n/4P/i/+T/
6P/q/+r/6f/o/+n/6v/r/+v/6//r/+z/7P/s/+7/7v/u/+7/7v/u/+//7f/t/+3/7f/v
/+//8P/w/+7/7v/v/+//7v/u/+7/7v/v/+//7//w/+//8P/w//D/8//0//T/9P/1//X/
9v/2//j/+f/5//r/+//8//3//v///wAAAQACAAEAAgADAAQABgAHAAgACQAMAA4ADwAR
ABEAEwAVABcAGAAaABwAHgAgACIAIwAkACMAJgAmACgAKQAqACsALAArACsALAAsACwA
LQAtAC0ALgAuACwAKwApACgAJwAkACEAHwAeABwAGQAWABMAEQAOAA0ADAAJAAUAAQD9
//v/+f/3//b/9P/y//D/7//u/+3/7P/r/+n/6v/p/+n/6P/n/+X/5P/j/+L/4v/i/+L/
4P/g/+D/4P/f/9//3//f/9//3v/e/97/3P/c/9z/3P/a/9r/2v/a/9r/2f/Z/9n/2P/Y
/9j/2P/W/9b/1v/W/9b/1v/W/9b/1//X/9f/1//V/9X/1f/V/9X/1f/V/9b/1v/V/9X/
1f/V/9X/1v/W/9b/1v/W/9b/1v/W/9b/1v/U/9T/1P/U/9T/1f/V/9X/0//U/9T/0//R
/9L/0v/R/9P/0//T/9P/0v/R/9H/0f/P/87/zv/O/87/zv/O/87/zP/L/8r/yv/L/8v/
y//L/8v/y//L/8v/yf/J/8j/yP/I/8j/x//H/8f/x//G/8b/yP/I/8j/x//H/8b/xv/G
/8b/xv/G/8b/xP/E/8T/xP/D/8P/w//D/8P/w//D/8P/w//D/8P/w//C/8L/w//D/8P/
w//D/8P/w//D/8P/w//B/8L/wv/C/8L/wv/C/8L/wv/C/8P/w//B/8H/wf/B/8L/w//D
/8P/xf/F/8X/xf/F/8X/xf/F/8X/xv/G/8b/xv/G/8b/xv/G/8f/x//I/8j/yP/J/8r/
yv/L/8z/zP/O/87/zP/L/8r/x//F/8H/wf/B/8H/wv/C/8D/v/+//77/vv/A/8D/wP/A
/77/vv+9/73/vf+8/7z/vP+7/7v/u/+7/7v/u/+7/7v/u/+7/7v/u/+7/7v/u/+7/7r/
uv+6/7v/u/+7/7v/u/+7/7v/u/+7/7v/vP+8/7z/vP+8/7z/vP+8/7z/vP++/8L/xv/N
/9j/7f8GACMAQQBhAIUArQDRAPAACwEUAfMAuwB9AEAACgDi/7P/ff9h/2X/bP9w/3b/
f/+L/5f/o/+t/7T/uP+6/7r/vP++/7//wP/B/8D/wf/B/8P/w//E/8T/wv/E/8T/xP/G
/8b/xv/H/8f/x//H/8f/x//H/8j/yP/I/8j/yf/J/8r/yv/K/8r/zf/N/83/zv/P/9D/
0P/Q/9H/0v/S/9L/0//T/9T/1P/W/9f/1//Y/9n/2v/b/9z/3f/e/9//4P/j/+T/5f/m
/+r/6//s/+3/8P/y//P/9f/3//n/+//9//7/AAACAAQACAAKAAsADAALAA4ADgAQABMA
FAAVABYAFwAXABgAGAAYABkAGQAZABoAGgAYABcAFwAWABUAEgARAA8ADgAMAAkABgAD
AAEA/v/9//z/+f/2//P/8P/v/+//7//w//D/8P/w//H/8v/x//D/7//t/+7/7f/t/+z/
7v/t/+3/7f/s/+z/7P/s/+z/7P/s/+z/6//r/+v/6//t/+z/7P/s/+r/6v/q/+r/6v/q
/+r/6v/s/+v/6//r/+r/6v/q/+r/6v/q/+r/6v/s/+z/7P/s/+3/7f/t/+3/6//r/+v/
6//t/+3/7f/u//D/7//v/+//7//v//D/8P/y//L/8v/y//L/8v/y//L/9P/0//T/9P/y
//P/8//z//P/9P/0//P/8//0//T/8//z//P/8//z//L/8f/x//H/8//y//L/8v/0//T/
9P/0//T/8//y//L/8//z//P/8//x//H/8f/x//H/8f/w//D/8v/y//H/8f/v/+//7v/u
//D/8P/w/+//8f/w//D/8P/y//L/8v/y//D/8P/w//D/8f/x//H/8f/x//H/8f/x//H/
8f/x//H/8v/y//P/8//x//H/8f/x//H/8f/x//H/8f/y//L/8v/y//L/8v/y//L/8v/z
//P/8//z//P/8//y//P/8//z//P/8//z//P/8//z//P/8//z//T/9P/0//T/9P/0//T/
9P/0//T/9P/0//T/9v/2//b/9v/2//b/9v/2//j/+P/4//j/+v/6//r/+v/8//z//P/8
//z//f/9//7//P/8//3//v8AAAEAAgACAAQABAAEAAMABAABAP//+//5//n/+f/6//r/
+P/3//f/9v/2//b/9v/2//b/9v/2//f/9//3//b/9v/2//X/9f/1//X/9f/1//P/8//z
//P/8//z//P/8//z//P/8v/y//T/9f/1//X/9f/1//X/9f/1//X/9f/2//b/9v/2//b/
9v/2//b/9v/2//j/+v/+/wEACgAXACoAQQBdAHsAmwC9AOUACAEpAUIBRQEjAecAqABq
ADoAFwDt/7f/nf+g/6j/rP+z/7v/xf/R/9//6P/u//D/8v/0//b/9f/2//f/+P/7//n/
+f/5//r/+v/6//z//P/8//z//P/8//3//f/9//3//f/9//3//v/+//7//v//////AAAA
AAAAAAABAAEAAQACAAMABAAEAAQABQAGAAYABgAHAAcACAAIAAoACwALAAwADQAOAA8A
EAARABIAEwAUABUAFgAXABgAGgAbABwAHQAeACAAIQAjACMAJQAnACkALAAuADAAMgA0
ADYANwA4ADkAPAA8AD4APwBAAEEAQgBFAEUARgBGAEYARwBHAEcASgBKAEgARwBJAEgA
RwBEAEUAQwBCAEAAPQA6ADcANQAxADEAMQAvACwAKQAmACUAIwAhACAAHgAcABoAGQAY
ABkAGAAXABUAFAATABMAEgASABEAEQARAA4ADgAOAA4ADgAOAA4ADgAPAA8ADwAPABEA
EAAQABAAEAAQABAAEAAQABAAEAAQABIAEQARABEAEAAQABAAEAAQABAAEAAQABAAEAAQ
ABAADwAPAA8ADwARABEAEQARABEAEQARABIAEgARABEAEQARABEAEgASABIAEgASABIA
EgASABIAEgAUABQAFAAUABQAFQAVABUAFQAWABYAFQAVABYAFgAVABUAFQAVABUAFgAV
ABUAFQAVABQAFAAUABQAFAAUABQAFgAVABQAFAATABMAEwATABMAEwATABMAEwATABIA
EgASABIAEQARABMAEwASABIAEgASABIAEQATABIAEgASABIAEgASABIAEgASABIAEgAR
ABEAEQARABEAEQARABEAEQARABEAEQAQABAAEQARABEAEQARABEAEQARABEAEQAPABAA
EAAQABAAEAAQABAAEAAQABEAEQARABEAEQARABAAEQARABEAEQARABEAEQARABEAEQAR
ABEAEgASABIAEgASABIAEgASABIAEAAQABAAEAAQABAAEAAQABAAEAAQABAAEgASABIA
EgASABIAEgASABIAEgASABIAFAAUABQAFAAVABYAFwAYABYAFgAWABYAFgAXABcAGAAY
ABgAGQAaABoAGwAcABwAHgAeAB4AHQAcABkAFwATABMAEwATABQAFAASABEAEQAOAA4A
DgAOAA4ADgAOAA4ADQANAA0ADAAMAAwACwALAAwADQAOAA8ADQANAA0ADQANAA0ADQAN
AAsACwAKAAoADAANAA0ADQANAA0ADQANAA0ADQANAA4ADAAMAAwADAAOAA4ADgAOAA4A
DAAQABYAHQAkADMARgBfAHsAmQC5AN0AAwEkAUEBVgFPASMB6QCqAHAARgAlAPf/yf+5
/77/wv/E/8n/0f/d/+n/9f/+/wAABAAGAAYABgAHAAYABwAKAAsACwALAAsADAAMAA4A
EAAQABAAEAAQABAAEQAPAA8ADwAPAA8ADwAQABAAEAAQABEAEQAQABAAEAAQABEAEQAR
ABIAEwAUABQAFAAVABYAFgAWABkAGQAaABoAGgAbABsAHAAdAB4AHwAgAB8AIAAhACIA
IwAkACUAJgAoACkAKgArACwALgAvADEANQA3ADkAOwA6ADwAPgBAAEIARABFAEYARwBK
AEoATABLAEwATQBOAE8ATwBQAFAAUgBTAFMAUwBUAFQAUgBRAE8ATgBNAEoASwBJAEgA
RgBDAEAAPQA7ADgANwA2ADMAMAAtACoAKQAlACMAIgAgABwAGgAZABgAFwAWABUAEwAS
ABEAEQAQABAADwAPAA8ADAAMAAwADAAKAAoACgAKAAkACQAJAAkABwAGAAYABgAGAAYA
BgAGAAQABAAEAAQAAgABAAEAAQAAAAAAAAAAAAAAAAAAAAAA/v/+//7//v/9//3//f/9
////////////////////AAAAAP////////////8AAAAAAAAAAAAAAAAAAAAAAAAAAP7/
/v/+//7//v/////////9//7//v/9//3//v/+//3//P/7//r/+f/5//n/+v/7//n/+P/4
//j/+P/4//j/+P/2//X/9P/0//X/9f/1//X/9f/1//X/9f/1//X/9P/0//T/9P/z//P/
8f/x//D/8P/w//D/8P/v/+//7v/u/+7/7P/s/+z/7P/s/+z/7P/s/+v/6//r/+v/6//r
/+v/6//r/+v/6//r/+r/6v/r/+v/6//r/+v/6//r/+v/6//r/+n/6v/q/+r/6v/q/+r/
6v/q/w==
         </WaveFormData>
      </LeadData>
      <LeadData>
         <LeadByteCountTotal>10000</LeadByteCountTotal>
         <LeadTimeOffset>0</LeadTimeOffset>
         <LeadSampleCountTotal>5000</LeadSampleCountTotal>
         <LeadAmplitudeUnitsPerBit>4.88</LeadAmplitudeUnitsPerBit>
         <LeadAmplitudeUnits>��V</LeadAmplitudeUnits>
         <LeadHighLimit>2147483647</LeadHighLimit>
         <LeadLowLimit>268435456</LeadLowLimit>
         <LeadID>V5</LeadID>
         <LeadOffsetFirstSample>0</LeadOffsetFirstSample>
         <FirstSampleBaseline>0</FirstSampleBaseline>
         <LeadSampleSize>2</LeadSampleSize>
         <LeadOff>FALSE</LeadOff>
         <BaselineSway>FALSE</BaselineSway>
         <ExcessiveACNoise>FALSE</ExcessiveACNoise>
         <MuscleNoise>FALSE</MuscleNoise>
         <LeadDataCRC32>3373020224</LeadDataCRC32>
         <WaveFormData>
7v/u/+7/7v/s/+z/7P/s/+7/7v/u/+7/7P/s/+z/7P/s/+z/7P/s/+r/6v/q/+r/6v/q
/+r/6v/q/+r/6v/q/+r/6v/q/+r/7P/s/+z/7P/q/+r/6v/q/+z/7P/s/+z/7P/s/+z/
7P/s/+z/7P/s/+z/7P/s/+z/7v/u/+7/7v/u/+7/7v/u/+7/7v/u/+7/7v/u/+7/7v/s
/+z/7P/s/+7/7v/u/+7/7v/u/+7/7v/u/+7/7v/u/+7/7v/u/+7/7P/s/+z/7P/s/+z/
7P/s/+z/7P/s/+z/7P/s/+z/7P/s/+z/7P/s/+z/7P/s/+z/6v/q/+r/6v/q/+r/6v/q
/+r/6v/q/+r/7P/s/+z/7P/s/+z/7P/s/+z/7P/s/+z/7P/s/+z/7P/s/+z/7P/s/+r/
6v/q/+r/7P/s/+z/7P/q/+r/6v/q/+z/7P/s/+z/7P/s/+z/7P/s/+z/7P/s/+z/7P/s
/+z/7P/s/+z/7P/s/+z/7P/s/+7/7v/u/+7/8P/w//D/8P/y//L/8v/y//T/9P/0//T/
9P/0//T/9f/1//T/8//0//f/+P/5//r/+//7//v/+//7//r/+f/2//X/8//z//T/9P/0
//P/8//y//H/8P/w//D/8P/w//D/8P/v/+7/7v/u/+7/7f/t/+//7//v/+//7f/t/+3/
7f/t/+3/7f/t/+//7//u/+7/7v/u/+7/7v/u/+7/7//v/+//7//v/+//8f/x//H/8f/v
/+//7//v/+//8P/v/+3/7//v//L/+/8KAB0AMQBGAGMAhgCrAM4A7QAGAQcB7ADAAJIA
aABEAC0ADwDv/9v/1P/Q/83/z//T/9f/3v/m/+v/7P/t/+7/8P/u/+3/7f/u/+7/7v/u
/+3/7f/t/+3/7f/u/+7/7v/u/+7/7v/u/+7/7v/u/+7/7//v/+//7//w//D/8P/w//D/
8P/x//H/8//z//P/8//z//T/9P/0//T/9P/1//b/9v/4//j/9//3//f/9//6//r/+v/7
//z//f/9//3//v///wAAAQACAAMABAAFAAYABwAIAAoADAAOAA8AEAARABUAFgAYABkA
GwAbAB0AHgAfACEAIwAkACQAJQAmACYAKQAqACsALAAuAC4ALgAvAC0ALgAuAC4ALwAu
ACwAKwAoACcAJgAjACEAHwAeABwAGgAXABUAFAASABAADgANAAsACQAHAAcABgAGAAUA
BAADAAIAAQAAAP7//v/9//3//f/8//z/+v/8//z//P/7//3//f/9//3/+//7//v/+v/7
//z//P/9//v/+//6//r//P/8//z/+//7//v/+//7//v/+//7//v/+//6//r/+v/6//r/
+v/6//r/+v/6//r//P/8//z//P/6//r/+v/7//v/+//7//v/+f/5//n/+v/6//r/+v/6
//r/+v/6//n/+//7//v/+//7//v/+//7//v/+//8//z/+//7//v/+//7//v/+//8//r/
+f/5//n/+//7//r/+v/6//r/+//7//v/+//6//r/+v/6//r/+v/6//r/+v/6//j/+P/5
//n/+f/5//n/+P/4//j/9//3//j/+P/4//j/+P/4//j/+P/5//n/+f/4//f/9//3//f/
9//3//f/9//5//n/+f/5//n/+P/3//b/+P/4//j/+P/3//b/9v/3//b/9v/2//b/9v/2
//X/9f/1//X/9f/1//f/9//3//f/9v/2//b/9v/2//X/9f/1//b/9v/2//b/+P/3//f/
+P/4//j/9v/2//b/9v/4//j/+P/4//r/+v/6//r//P/8//z//P/8//z//P/8//r/+v/6
//r//f/+//7//v8AAAEAAgADAAQABQAFAAUABQAFAAQAAwAAAP3/+//7//z//P/8//v/
+f/4//f/9v/4//j/+P/4//b/9v/1//T/9v/2//b/9f/1//X/9f/1//X/9f/1//X/9f/1
//X/9f/1//X/9f/0//T/9P/0//T/9P/0//T/9f/1//X/9f/1//X/9f/1//X/9f/1//X/
9f/1//X/9v/1//P/8f/1//j//f8KABsALwBEAF0AgAClAMgA5wAEAQ0B+gDQAKQAegBU
AD0AIwABAOn/4P/c/9f/1//Z/9//5v/q/+//8v/z//b/9P/0//X/9f/0//T/9P/0//P/
8//z//P/8//0//T/9P/0//T/9P/0//T/9P/0//T/9f/1//X/9f/2//b/9v/2//b/9v/3
//f/9//3//f/9//3//j/+P/4//j/+P/5//r/+P/6//r/+f/7//v/+//+//7//v///wAA
////////AAADAAQABQAGAAcACAAJAAoACwAMAA4AEAASABMAFAAVABUAFgAYABkAHQAd
AB8AIAAhACMAJQAmACgAKQAqACoAKwAsAC0ALgAwADAAMAAxAC8AMAAwADAALwAuACwA
KwAsACsAKgAnACUAIwAiACAAHgAbABkAGAAUABIAEAAPAA8ADQALAAsACAAIAAcABgAF
AAQAAwACAAIAAgABAAEAAQAAAAAA/v/8//z//P/7//3//f/9//3//f/9//3//P/8//z/
+//7//3//f/8//z//P/8//z/+//7//v/+//7//v/+//7//v/+//6//r/+v/6//r/+v/6
//z//P/8//z//P/8//z//P/8//z//P/9//3//f/9//3//f/9//3//v/+//7//v/+//7/
/v/+//3///////////////////////3//f/+//7////////////9//3//f/+//7//f/9
//3///////7//v/8//z//f/9//3//f/8//z//P/8//z//P/8//z//P/8//z//P/9//3/
+//7//v/+v/8//z/+//7//r/+v/6//r/+v/6//r/+v/7//v/+//6//n/+f/5//n/+f/5
//n/+f/7//v/+//7//r/+v/6//r/+v/6//r/+v/7//r/+v/7//r/+v/6//r/+v/6//n/
+f/5//n/+f/5//v/+//7//v/+v/6//r/+v/8//v/+//7//r/+v/6//r/+v/5//n/+v/8
//z/+v/6//r/+v/6//r/+v/6//r/+v/6//r/+v/6//r/+v/8//z//P/8//7//v/+//7/
AAAAAAAAAAACAAIAAgACAAAAAAAAAAEAAgACAAIABAAHAAgACQAKAAkACQAJAAkABwAG
AAUAAgABAP////8AAAAAAAD//////v/9//z//P/8//z//P/8//r/+f/4//j/+P/4//f/
9//4//n/+v/7//n/+f/5//n/+f/5//n/+f/5//n/+P/4//j/+P/4//j/9v/2//f/9//3
//f/9//3//n/+f/5//n/+f/5//n/+f/3//j/9//3//n/+/8CAA8AIAA1AEkAYgCDAKoA
ywDmAAMBDgH5ANIAqAB8AFgAQAAlAAMA6//j/+D/3P/Z/9n/3f/j/+r/8P/1//b/9//2
//T/9P/1//X/9P/2//b/9v/3//f/9//3//b/9v/1//T/9v/2//b/9v/2//b/9v/2//X/
9f/1//X/9P/0//T/9P/2//b/9//3//n/+f/5//n/9//4//j/+P/4//j/+f/6//r//P/8
//v/+//7//v//v/8//z//f/+/wAAAQACAAQAAwAEAAUABgAHAAgACQAKAAsADAAOABAA
EAARABIAEwAVABYAGAAZAB0AHQAfACAAIQAjACUAJgAmACcAKAAoACcAKAApACoALAAs
ACwALQArACwALAAsAC0ALAAqACkAKAAnACYAIwAhAB8AHgAcABgAFQATABIAEAAOAAwA
CwAJAAcABQAFAAQABAADAAIAAQAAAP///v/8//z/+//7//v/+v/6//j/+v/6//r/+f/5
//n/+f/5//n/+f/5//j/+P/4//f/9//5//n/+P/4//b/9v/2//X/9//3//f/9//1//X/
9f/1//f/9v/2//b/9v/2//b/9v/0//T/9P/0//b/9v/2//b/+P/4//j/+f/3//f/9//3
//f/9//3//j/9v/2//b/9v/2//b/9v/1//X/9f/1//X/9f/1//X/9f/3//f/+P/4//X/
9f/1//X/9f/1//X/9v/2//X/9f/1//f/9//2//b/9P/0//X/9f/1//X/9P/0//L/8v/y
//L/8v/y//L/8v/y//L/8//z//P/8//z//L/8P/w/+//7//u/+7/7v/u/+//8P/x//L/
8v/x//D/7v/v/+//7//v/+//7//v/+//7f/t/+3/7f/u/+7/7v/u/+7/7v/u/+7/7//u
/+7/7//v/+7/7f/s/+z/7P/r/+v/7f/t/+3/7f/t/+3/7f/t/+7/7v/u/+7/8P/x//H/
7//w//L/8v/y//L/8P/w//D/8f/0//T/9P/2//f/+P/5//r/+f/5//n/+f/5//j/9//0
//P/8f/x//L/8P/w/+//7//u/+3/7P/s/+7/7v/u/+7/7P/r/+r/6v/q/+r/6f/p/+v/
6//r/+v/6//r/+v/6//p/+n/6f/p/+n/6f/o/+j/6P/o/+j/6P/o/+j/6f/p/+n/6f/p
/+n/6f/p/+n/6f/r/+v/6//r/+n/6P/n/+f/5//p/+7/+f8KAB0AMwBMAG0AkgC1ANQA
7wACAfkA2ACsAH4AUgAyABkA+f/d/9P/zv/K/8f/yf/N/9P/2P/e/+P/5P/l/+b/6P/o
/+n/5//m/+b/5v/m/+f/5//n/+f/5//o/+j/6P/o/+j/6P/o/+j/6P/o/+j/6f/p/+n/
6f/q/+r/6v/q/+r/6v/r/+v/6f/p/+n/6f/r/+z/7P/s/+z/7P/t/+7/7v/w//D/7//v
/+//7//y//L/8v/z//T/9f/1//X/9v/3//j/+f/6//v//P/9//7///8AAAIABAAGAAcA
CAAJAAsADAAOAA8ADwAPABEAEgATABUAFwAYABgAGQAaABoAGwAcAB0AHgAeAB4AHgAf
AB0AHgAeAB4AHQAcABoAGQAYABcAFgATABMAEQAQAA4ADAAJAAcABgACAAAA/v/9//v/
+f/3//f/9v/2//X/9P/1//T/8//y//D/8P/v/+//7//u/+7/7P/u/+7/7v/t/+v/6//r
/+v/7f/t/+3/7P/s/+z/6//r/+3/7f/s/+z/6//q/+n/5//p/+n/6f/p/+f/5//n/+f/
6f/o/+j/6P/o/+j/6P/o/+j/6P/o/+j/6P/o/+j/6P/o/+j/6P/p/+n/6f/p/+n/6//r
/+v/7P/q/+r/6v/q/+z/7P/s/+v/6//r/+v/6//p/+n/6f/p/+v/6//s/+z/6//r/+v/
6//p/+n/6f/q/+r/6f/p/+n/6//r/+r/6v/o/+j/6f/p/+n/6f/o/+j/6v/q/+r/6v/q
/+r/6v/q/+j/6P/p/+n/6f/p/+n/6P/m/+b/5f/l/+j/6P/o/+j/6P/o/+j/6P/r/+v/
6//q/+n/6f/p/+n/6f/p/+n/6f/p/+n/6f/p/+r/6v/q/+r/6v/q/+r/6v/r/+r/6v/r
/+v/6v/p/+j/6v/q/+n/6f/p/+n/6f/p/+n/6f/p/+n/6v/q/+r/6v/s/+v/6//r/+r/
6v/q/+r/7P/r/+v/7P/s/+r/7P/s/+z/7P/u/+7/7v/u//D/8P/w//D/8v/y//L/8v/w
//D/8P/w//H/8v/y//L/8v/z//T/9f/2//f/9//3//n/+f/4//f/9P/x/+//7//w//D/
8P/v/+3/7P/r/+r/6v/q/+r/6v/q/+r/6f/o/+j/6P/o/+f/5//n/+f/5//n/+f/5//n
/+f/5//n/+f/5//n/+f/5v/m/+b/5v/m/+j/6P/o/+n/5//n/+f/5//n/+f/5//n/+n/
6f/p/+n/6f/p/+j/5f/l/+X/5f/s//f/CAAbADEASABpAJAAswDSAO8AAAHzAM4AogB2
AE4AMgAbAPn/3f/R/87/yv/J/83/0f/X/9z/4v/l/+T/5f/o/+j/6P/n/+f/5v/m/+j/
6P/n/+f/5//n/+f/6P/o/+j/6v/q/+r/6v/o/+j/6P/o/+n/6f/p/+n/6v/q/+r/6v/q
/+r/6//r/+3/7f/t/+3/6//s/+z/7P/s/+z/7f/u/+z/7v/u/+3/7f/t/+3/8P/y//L/
8//0//P/8//z//T/9f/2//f/+P/7//z//f/+////AAACAAQABAAFAAYABwAJAAoADAAN
AA8ADwARABIAFQAXABkAGgAaABsAHAAcAB8AIAAhACIAIgAiACIAIwAlACYAJgAmACcA
JgAkACMAJAAjACIAHwAdABsAGgAYABYAEwARABAADAAKAAgABwAFAAMAAQABAP7//v/9
//z//f/8//v/+v/6//r/+f/5//n/+P/4//b/+P/4//j/9//3//f/9//3//f/9//3//b/
+P/4//f/9//3//f/9v/2//b/9v/2//X/9f/1//X/9f/1//X/9f/1//f/9v/2//b/9P/0
//T/9P/0//T/9P/0//T/9P/0//T/9P/0//T/9f/1//X/9f/1//X/9f/1//b/9v/2//b/
9v/0//T/9P/z//X/9f/1//X/9f/1//X/9f/1//X/9v/2//X/9f/1//X/8//z//P/9P/0
//P/8//z//P/8//y//L/8v/y//P/8//1//X/9P/0//L/8v/y//L/8v/y//L/8v/y//L/
8//z//P/8//z//L/9P/0//P/8//0//T/9P/0//L/8v/y//L/8f/x//H/8P/x//H/8f/x
//P/8//z//P/8//z//P/8//0//T/9P/0//L/8v/y//L/8//y//L/8//0//T/9P/0//b/
9v/1//X/8//z//P/8//z//P/8//z//T/9P/0//T/9v/1//X/9f/1//T/8//y//T/8//z
//T/9P/2//T/9P/0//T/9P/0//T/9P/0//T/9P/0//b/9v/2//b/+P/4//j/+P/4//j/
+P/4//r/+v/6//r/+v/6//r/+v/6//v//P/8//z//v///wAAAQACAAMAAwADAAMAAwAC
AAAA/P/4//X/9v/4//n/+v/5//n/+P/3//b/9v/2//b/9P/0//T/8//0//T/9P/0//X/
9f/1//X/8//z//P/8//z//P/8//z//P/8//z//P/9P/0//T/9P/0//T/9P/0//P/8//z
//P/9f/1//X/9f/1//X/9f/1//X/9f/1//T/8//z//P/9f/8/wkAHAAvAEEAWgB7AKAA
wwDiAP0ACgH3ANAApgB6AFYAPgAnAAUA6//h/97/2v/X/9n/3//l/+r/8P/z//T/8//0
//b/9v/1//X/9v/2//T/9P/1//X/9f/1//P/9P/0//T/9v/2//b/9v/2//b/9v/2//f/
9//3//f/9v/2//b/9v/2//b/9//3//f/9//3//f/9//4//j/+P/6//r/+//8//r//P/8
//v//f/9//3/AAAAAAAAAQACAAMAAwADAAQABQAGAAcACAAJAAoACwAMAA0ADgAQABIA
EgATABQAFQAXABgAGgAbAB8AHwAhACIAIwAlACcAKAAoACkAKgAqAC0ALgAvADAAMAAw
ADAAMQAvADAAMAAwADEAMAAuAC0ALAArACoAJwAnACUAJAAiAB4AGwAZABgAGAAWABQA
EwARAA8ADQANAAoACgAJAAgACQAIAAcABgAGAAYABQAFAAUABAAEAAIAAgACAAIAAQAB
AAEAAQABAAMAAwADAAIAAgACAAEAAQADAAMAAgACAAAAAAAAAP//AQABAAEAAQABAAEA
AQABAP///v/+//7/AAAAAAAAAAACAAIAAgACAAIAAgACAAIAAQAAAP////8BAAEAAQAB
AAMAAwADAAQAAgACAAIAAgACAAIAAgABAAEAAQABAAEAAQABAAEAAQABAAEAAgACAAEA
AQABAAEAAQABAAEAAgAAAP///////wEAAQAAAAAAAgACAAMAAwACAAEA///+//7//v/+
//7//v/+//7//v/+//7///////3//f/9//z//v/+//3//f/+//7//v/+//z//P/8//z/
/f/9//3//P/9//3//f/9//3//f/9//3//f/9//3//f/9//z/+//6//r/+v/6//r/+v/6
//v//f/+//7//v/+//7//v/9//3//f/9//3//f/7//v/+//7//r/+v/6//r/+//7//z/
/f/8//z//P/8//z/+//7//z//v/+//z//P/8//z//v/+//7//v/+//7//v/+//7//v/+
//7/AAAAAAAAAAD+//7//v/+/wAAAAABAAIAAAAAAAIAAwAFAAcACQALAAoACQAIAAcA
BAADAAAA/f/8//3///8AAP7//f/9//z/+f/4//j/+P/5//r/+//8//n/+P/4//j/+P/3
//f/9//1//X/9f/1//X/9f/1//X/8//z//P/8//1//T/9P/0//T/9P/0//T/8v/z//P/
8//1//X/9f/1//X/9f/1//X/9f/1//X/9f/0//X/8//z//X//P8LAB4AMwBHAGIAhQCq
AMkA6AABAQoB9QDOAKAAdABOADQAGQD5/+P/3f/a/9b/1f/X/9n/3//m/+7/8f/y//H/
8v/y//L/8f/x//D/8v/y//L/8f/x//H/8f/x//L/8v/y//T/9P/0//T/8//y//H/8P/z
//P/8//z//T/9P/0//T/8v/y//P/8//z//P/8//z//H/8v/y//L/9f/2//j/+v/6//z/
/P/7//v/+//7//7//P/8//3//v8BAAEAAQACAAMABAAFAAYABQAGAAcACAAJAAoADAAO
AA4ADwAQABEAFQAWABgAGQAbABsAHQAeAB8AIQAjACQAJgAnACgAKAAnACgAKQAqACoA
KgAqACsALQAuAC4ALgArACoAKAAnACUAIwAhAB0AHAAbABsAGgAaABcAFQAUABAADgAM
AAsACwAJAAcABwAEAAQAAwACAAMAAgABAAAAAAAAAP////////7//v/8//z//P/8//v/
+//7//v/+//5//n/+f/4//r/+v/5//n/+f/5//j/+P/4//j/+P/3//f/9//3//f/9f/1
//X/9f/z//L/8v/y//L/8v/y//L/9P/0//T/9P/y//L/8v/y//L/8v/y//P/8f/x//H/
8f/z//P/8//0//T/9P/0//T/9P/0//T/8//z//P/8//z//P/8//z//P/8//z//T/9P/z
//P/8//z//P/8//z//T/9P/z//P/8//y//H/7//u//D/8P/x//H/8f/x//D/8P/w//D/
8P/w//D/8P/w//D/7//u/+7/7f/t/+3/7f/s/+z/7P/r/+v/7P/s/+z/7P/s/+z/7P/s
/+3/7f/t/+z/6//r/+v/6//p/+n/6f/p/+n/6f/p/+n/6v/q/+r/6v/q/+r/6v/q/+v/
6v/q/+v/7v/u/+7/7v/t/+z/6v/p/+v/6//r/+v/6f/p/+n/6f/q/+r/6v/q/+z/6//r
/+v/7P/s/+z/7P/u/+3/7f/u/+7/7v/u/+7/7v/u/+7/7v/u/+7/7//w//D/8P/y//P/
9P/1//b/9//3//f/9//3//b/9f/y/+//7f/t/+7/7v/u/+3/7f/s/+v/6v/q/+r/6v/q
/+z/7P/r/+r/6P/o/+j/5//p/+n/6f/p/+n/6f/p/+n/5//n/+f/5//n/+f/5//m/+b/
5v/m/+b/5v/m/+b/5//n/+f/5//n/+f/5//n/+f/5//n/+f/5//n/+f/5v/l/+X/5f/n
//D//f8QACUAOwBYAHsAoADBAOIA/QAIAfMAygCeAHIASgAwABMA8f/Z/9P/0P/M/8n/
zf/T/9v/3v/i/+f/6P/p/+r/6v/q/+n/6f/o/+j/6P/o/+n/6f/p/+n/6//s/+z/7P/q
/+r/6v/q/+r/6v/q/+r/6//r/+v/6//s/+z/7P/s/+z/7P/t/+3/7//v/+//7//v//D/
8P/w//D/8P/x//L/8P/y//L/8f/z//P/8//2//T/9P/1//b/+f/5//n/+v/5//r/+//8
//3//v///wAAAQACAAQABgAGAAcACAAJAAsADAAOAA8AEQARABMAFAAXABkAGwAcAB0A
HQAdABwAHwAgACEAIgAiACIAIgAjACMAJAAkACQAIQAgAB4AHQAcABsAGgAXABcAFQAU
ABIADgALAAkACAAIAAYABAADAAEA///9//3//P/8//v/+v/5//j/9//2//b/9v/1//X/
9//2//b/9P/y//L/8v/x//P/8//z//P/8//z//P/8v/v/+7/7P/r/+v/6//q/+r/6P/o
/+j/5//p/+n/6f/p/+n/6f/p/+n/6f/o/+j/6P/q/+r/6v/q/+r/6v/q/+r/6P/o/+j/
6P/q/+r/6v/r/+n/6f/p/+n/6//r/+v/7P/q/+r/6v/q/+z/7P/s/+v/6//r/+v/6//r
/+v/6//r/+v/6//s/+z/6//r/+v/6//r/+v/6//s/+z/6//r/+v/6//r/+r/6v/q/+r/
6//r/+v/6//q/+r/6v/q/+r/6v/q/+r/6v/q/+r/6v/r/+v/6//r/+v/6v/q/+r/6f/p
/+r/6v/q/+r/6v/q/+r/6v/r/+v/6//q/+n/6f/p/+n/6//r/+v/6//p/+n/6f/p/+z/
7P/s/+z/7P/s/+z/7P/r/+r/6v/r/+z/7P/s/+z/7P/s/+v/6//r/+v/6//r/+v/6//r
/+v/7P/s/+z/7P/s/+v/6//r/+z/7P/s/+z/7P/r/+v/7P/s/+z/7P/s/+z/7P/s/+z/
7P/s/+z/7P/s/+z/6v/q/+r/6v/r/+z/7f/u/+7/7v/u/+7/8P/w//D/8P/y//L/8v/y
//D/8P/x//L/8v/y//T/9f/2//f/+P/5//n/+f/5//n/+P/3//T/8f/x//H/8v/y//L/
8f/x//D/7//u/+7/7v/s/+z/7P/s/+3/7P/s/+z/6v/p/+n/6f/p/+n/6f/p/+n/6f/p
/+n/6f/p/+n/6f/p/+j/6P/o/+r/6v/q/+r/6v/r/+v/6//p/+n/6f/p/+v/6//r/+v/
6//r/+v/6//q/+n/6f/p/+v/7P/1/wIAEwApAD4AWQB8AKEAxADhAPwAAQHsAMIAlgBo
AEQALQAVAPX/3f/U/9D/zf/N/8//1f/c/+L/5f/o/+v/6v/s/+z/6//r/+r/7P/s/+r/
6f/p/+n/6f/p/+r/6v/q/+r/6v/q/+r/7P/s/+z/7P/r/+v/6//r/+7/7v/u/+7/7v/u
/+//7//t/+3/7f/t/+//8P/w//D/8P/w//H/8v/y//T/9P/z//H/8f/x//T/9v/2//f/
+P/5//n/+f/6//v//P/9//7//f/+////AAABAAIABAAGAAgACQAKAAsADQAOABAAEQAT
ABMAFQAWABcAGQAbABwAHAAdAB4AHgAhACIAIwAkACQAJAAkACUAJQAmACYAJgAnACYA
JAAjACQAIwAiAB8AHQAbABoAGAAWABMAEQAQAA4ADAAKAAkACQAHAAUABQACAAIAAQAA
AP///v/9//z//P/8//v/+//5//j/+P/2//j/+P/4//f/9f/1//X/9f/z//P/8//y//L/
8v/x//H/8//z//L/8v/y//L/8v/x//H/8f/x//H/8f/x//H/8f/z//L/8v/y//L/8v/y
//L/8P/w//D/8P/w//D/8P/w//L/8v/y//P/8//z//P/8//y//H/8P/w//L/8v/y//L/
8v/y//L/8f/x//H/8f/x//H/8f/x//H/8f/x//L/8v/x//H/8f/x/+//7//v//D/8v/x
//H/8f/v/+//7v/u/+7/7v/v/+//7//v/+7/7v/u/+7/7v/u/+7/7v/u/+7/7v/u/+//
7//t/+3/7f/s/+7/7v/t/+3/7v/u/+7/7v/s/+z/7P/s/+//7//v/+7/6//r/+v/6//r
/+v/6//r/+v/6//r/+v/7P/s/+z/7P/s/+z/7P/s/+v/6v/q/+v/7P/s/+z/7P/s/+z/
6//r/+v/6//r/+v/6//r/+v/6//s/+z/7P/s/+z/6//r/+v/6v/q/+r/6v/s/+v/6//s
/+z/7P/s/+z/7P/s/+z/7P/s/+z/7P/s/+z/7P/s/+z/7P/s/+z/7P/s/+z/7v/u/+7/
7v/s/+z/7P/s/+7/7v/u/+7/7v/u/+7/7v/v//D/8f/y//D/8P/w//D/8P/w//H/8v/y
//L/9P/1//b/9//4//n/+//7//v/+//4//f/9P/x/+//7//w//D/8P/v/+//7v/r/+r/
6v/q/+z/7P/s/+z/6f/o/+j/6P/q/+n/6f/p/+n/6f/p/+n/5//n/+f/5//n/+f/5//n
/+f/5v/m/+b/5v/m/+b/5v/m/+f/5//n/+f/5//n/+f/5f/l/+X/5f/n/+f/5//n/+b/
5f/l/+f/6f/u//f/BgAXACsAQABdAIAApQDGAOMA+AD3ANoArgCCAFgAOAAlAAkA6//Z
/9L/yv/H/8f/y//R/9b/3P/j/+T/4//k/+T/4v/h/+H/4v/i/+L/4v/j/+P/4//j/+P/
5P/k/+T/5P/k/+T/5P/i/+L/4v/i/+P/4//j/+P/5P/k/+T/5P/k/+T/5f/l/+P/4//j
/+P/5f/m/+b/5v/k/+T/5f/m/+b/6P/o/+f/6f/p/+n/7P/s/+z/7f/u/+7/7f/s/+z/
7//w//H/8v/x//L/8//0//P/9P/2//j//P/9//7//////wAAAgADAAcABwAJAAoACQAL
AA0ADgAOAA8AEAAQABEAEgATABQAFgAWABYAFwAXABgAGAAYABUAFAASABEAEQARABEA
DwALAAkACAAGAAQAAQD///7//v/8//r/+f/1//P/8f/x/+7/7v/t/+z/6//q/+n/6P/o
/+j/5//n/+n/6P/o/+b/5v/m/+b/5f/l/+X/5f/l/+P/4//j/+L/4v/i/+H/4f/f/9//
3v/e/+D/4P/g/9//3//f/9//3//f/9//3//f/93/3P/c/9z/3P/c/9z/3P/c/9z/3P/c
/9z/3P/c/9z/3P/c/9z/3f/d/93/3f/d/9//3//f/+D/3v/e/97/3v/d/9z/2//Z/9v/
2//b/9v/3f/d/93/3f/b/9v/3P/c/9v/2//b/9v/2f/Z/9n/2v/c/9v/2//b/9r/2f/X
/9b/2P/Y/9n/2f/Y/9f/1f/U/9b/1v/W/9b/1P/U/9T/1P/V/9b/2P/Z/9j/1//W/9T/
0v/S/9H/0f/S/9L/0v/S/9D/0P/Q/9D/0//T/9P/0v/R/9H/0f/R/9H/0f/R/9H/z//P
/8//z//Q/9D/0P/Q/9D/0P/Q/9D/0f/Q/9D/0f/R/9D/z//O/87/zv/N/83/zv/P/9D/
0f/R/w==
         </WaveFormData>
      </LeadData>
      <LeadData>
         <LeadByteCountTotal>10000</LeadByteCountTotal>
         <LeadTimeOffset>0</LeadTimeOffset>
         <LeadSampleCountTotal>5000</LeadSampleCountTotal>
         <LeadAmplitudeUnitsPerBit>4.88</LeadAmplitudeUnitsPerBit>
         <LeadAmplitudeUnits>��V</LeadAmplitudeUnits>
         <LeadHighLimit>2147483647</LeadHighLimit>
         <LeadLowLimit>268435456</LeadLowLimit>
         <LeadID>V6</LeadID>
         <LeadOffsetFirstSample>0</LeadOffsetFirstSample>
         <FirstSampleBaseline>0</FirstSampleBaseline>
         <LeadSampleSize>2</LeadSampleSize>
         <LeadOff>FALSE</LeadOff>
         <BaselineSway>FALSE</BaselineSway>
         <ExcessiveACNoise>FALSE</ExcessiveACNoise>
         <MuscleNoise>FALSE</MuscleNoise>
         <LeadDataCRC32>2564251949</LeadDataCRC32>
         <WaveFormData>
7P/s/+z/7P/q/+r/6v/q/+j/6P/o/+j/6v/q/+r/6v/q/+r/6v/q/+r/6v/q/+r/6P/o
/+j/6P/q/+r/6v/q/+r/6v/q/+r/6v/q/+r/6v/p/+j/5//m/+n/6v/r/+z/6v/q/+r/
6v/q/+r/6v/q/+r/6v/q/+r/6P/o/+j/6P/p/+r/6//s/+v/6v/p/+j/5v/m/+b/5v/p
/+r/6//s/+v/6v/p/+j/6P/o/+j/6P/o/+j/6P/o/+j/6P/o/+j/5v/m/+b/5v/m/+b/
5v/m/+b/5v/m/+b/5v/m/+b/5v/m/+b/5v/m/+b/5v/m/+b/5f/k/+P/4v/k/+T/5P/k
/+T/5P/k/+T/5v/m/+b/5v/k/+T/5P/k/+T/5P/k/+T/5v/m/+b/5v/k/+T/5P/k/+T/
5P/k/+T/5v/m/+b/5v/m/+b/5v/m/+T/5P/k/+T/5v/m/+b/5v/k/+T/5P/k/+b/5v/m
/+b/5v/m/+b/5v/o/+j/6P/o/+j/6P/o/+j/6v/q/+r/6v/q/+r/6v/q/+z/7P/s/+z/
6//r/+r/6v/q/+r/6//s/+7/8f/z//T/9P/1//X/9f/1//T/8f/v/+z/7P/s/+z/7v/t
/+z/7P/q/+n/6f/p/+n/6f/o/+f/6P/n/+f/5//n/+f/5//n/+f/5//n/+f/5f/l/+X/
5P/m/+b/5v/m/+f/5//n/+f/5v/l/+X/5P/j/+P/4//j/+X/5f/l/+X/5P/k/+X/5f/n
/+b/5v/m/+f/5f/k/+P/4f/f/+D/5v/y/wEAEAAgADYAVQB0AJAAqADAAMMArwCSAHQA
VAA6ACoAFgAAAPD/5v/e/9r/2P/b/97/4P/k/+f/6P/o/+j/6P/o/+X/5f/l/+b/5v/k
/+T/5P/k/+P/4//j/+T/5P/h/+H/4v/i/+D/4P/g/+D/4v/k/+b/6P/o/+j/6P/p/+j/
5//m/+X/5//o/+j/6P/o/+n/6f/p/+f/5//n/+j/6P/p/+n/6f/q/+r/6//t/+3/7f/t
/+7/7v/u/+//7//x//H/8v/z//P/8//1//b/9//3//f/+f/6//v//P/9////AAABAAMA
BAAFAAYABwAIAAkACgALAA0ADQAPABAAEAAQABAAEAASABIAEgAUABYAFgAWABUAFAAU
ABQAFAAQAA8ADgANAA0ACwAJAAcABAAAAP7//P/8//z//P/8//n/+P/2//b/9P/z//L/
8f/w/+//7//v/+7/7v/u/+//7f/r/+r/6f/q/+v/7f/u/+z/7P/s/+z/6//r/+v/6//s
/+z/7P/s/+//7//v/+7/7v/u/+7/7v/u/+3/7f/t/+3/7f/s/+z/7v/u/+7/7v/u/+7/
7v/u/+7/7v/u/+7/7P/u/+//7//v/+//7f/t/+v/6//r/+v/7v/u/+7/7v/w//D/8P/w
//D/8P/w//D/7//u/+3/7P/u/+//7//v/+//7//v/+7/7v/t/+3/7f/r/+z/7f/t/+3/
7f/t/+z/7f/u/+//8P/x//H/8f/x//H/8f/x//H/8v/y//H/8P/x//H/8f/y//H/8f/x
//D/8f/x//D/8P/w//D/8f/z//L/8v/x//H/8P/v/+7/7f/u/+7/7//x/+//8P/w//D/
8f/x//H/8f/v/+//7//v//D/8P/w/+//8P/x//L/8//z//P/8v/y//L/8v/y//L/8v/y
//L/8v/y//L/8f/x//H/8f/y//L/8P/w//D/8P/w//D/8P/w//D/8P/v/+//8P/w//D/
8P/0//T/8v/y//L/8v/0//T/9P/0//T/9P/0//T/9v/2//b/9v/0//T/9P/0//T/9P/1
//X/+P/4//j/+f/6//v//f/+//z//P/9//3//v///////f/5//j/+P/4//r/+v/5//j/
9v/2//X/9f/1//X/9f/0//P/8v/x//H/8f/x//H/8f/x//H/8f/x//H/8f/x//H/8v/y
//L/8v/w/+//7//v//H/8f/x//L/8f/v/+7/7f/w//H/8v/z//H/8v/y//P/8//z//L/
8v/0//P/8f/u/+3/7f/x//T/9v/+/wsAGgAqADwAVwB2AJQAsADGANMAxwCoAIoAagBQ
AEAAMAAYAAIA+P/2//D/7P/t//D/8v/2//n/+v/6//z//P/6//n/+f/3//j/+P/4//j/
+P/4//f/9//3//j/+P/3//f/+P/4//j/+P/4//j/+P/4//j/+P/6//r/+v/7//n/+f/5
//n/+f/6//r/+v/6//v/+//7//v/+//7//z//P/9//3//f/+//7///8BAAEAAQABAAIA
AgACAAMAAwAFAAUABgAHAAkACQALAAwADQANAA0ADwAOAA8AEAARABYAGAAaAB0AHgAf
ACAAIQAkACUAJgAnACcAJwApACoAKgAqACoAKgAuAC4ALgAwADAAMAAwAC8ALAAsACwA
LAAsACsAKgApACcAJQAjACEAHwAcABsAGgAXABYAFQAUABMAEgAQABAADgANAAwACwAM
AAsACwALAAgACAAIAAkACQAHAAYABQADAAMABAAEAAUABgAHAAgABQAFAAUABQAHAAgA
CQAKAAkACQAJAAgACAAIAAgACAAIAAcABwAHAAcABwAGAAYABgAGAAYABgAGAAYABgAG
AAYABgAGAAYABAAGAAcABwAJAAkABwAHAAUABQAFAAUABwAIAAkACgAKAAoACgAKAAgA
CAAIAAgACAAIAAgACAAGAAcABwAHAAgACQAKAAoACgAJAAkACQAIAAgACAAHAAcABwAH
AAYABwAIAAkACgAJAAkACQAJAAcABwAHAAcACgAKAAkACAAHAAcABwAIAAcABwAHAAYA
BgAHAAcACAAGAAYABwAJAAkACAAGAAUABwAHAAcABwAIAAYABQAFAAUABgAGAAYABQAF
AAUABQADAAMAAwADAAYABgAGAAUABwAHAAcABwAJAAkACAAIAAYABgAGAAYABgAGAAYA
BgAEAAQAAwADAAUABwAKAAwACwAKAAkACAAKAAoACgAKAAoACgAJAAkACAAIAAgACAAI
AAgACAAIAAgACAAGAAYABgAGAAgACAAIAAgABgAGAAYABgAIAAgACAAIAAoACgAKAAoA
DAAMAAwADAAOAA4ADgAOAAwADQANAA4ADgAOAA8AEAARABMAFAAUABIAEwATABMAEQAQ
AA0ACwAKAAoACgAKAAsACwALAAwACgAJAAkACQAJAAkACAAHAAQAAwADAAMABQAFAAUA
BQAFAAUABQAFAAUABQAFAAQABAAEAAQABAADAAMAAwADAAMAAwAEAAQAAQABAAEAAQAB
AAEAAQABAAIAAgADAAMABQAEAAQABAADAAMAAgABAAEAAwAIABAAHAArADoATABqAIkA
pAC+ANQA3gDTALcAmgB8AGIAUABAACgAFAAIAAIA/P/2//T/9//6//7/AgADAAIAAAAA
AAAAAgAHAAcABQAEAAQABAAEAAQABAADAAEAAQACAAIAAQABAAIAAgACAAIAAgACAAAA
AAAAAAAAAQACAAMABQAFAAUABQAFAAcACAAIAAgABwAHAAYABQAHAAcABwAIAAYABwAH
AAcABgAGAAcACQAHAAcABwAIAAkACgAMAA0ADwAPABAAEQARABEAEwAUABMAEwATABUA
GAAZABoAGwAdAB4AHwAhACAAIQAiACMAJAAlACYAJwArACsALQAuAC4ALgAuAC4AMAAw
ADAAMgAxADAALwAtACoAKgAqACoAKQApACkAKQAlACMAIQAfAB8AHAAbABoAGAAWABQA
EgATABIAEAAQAA4ADQAMAAsACgAJAAkACQAIAAgACAAJAAkABwAGAAUABQAFAAYABgAE
AAQABAAEAAEAAQABAAEABAAEAAQABAAFAAUABQAEAAQABAAEAAQABAADAAMAAwABAAEA
AAAAAAIAAgACAAIAAAAAAAAAAAD+//7//v/+//z//v//////AAABAAAAAQABAAEAAQAB
AAAAAAAAAAAAAgACAAIAAgD///7//f/8////AAABAAIAAAABAAEAAQABAAEAAQAAAAAA
/////////f/+///////+////AAAAAAAAAAAAAAAAAAD///7//f////////////7//v/9
//z//f/9//3//v/////////+///////+//7//f/8//z//f/8//z/+//7//3//f/9//3/
/P/6//n/+f/5//r/+v/6//v/+//7//v/+f/5//n/+f/4//j/+P/3//f/9//3//f/+f/5
//j/+P/2//b/9v/2//b/9v/2//b/9v/2//X/9f/z//P/9P/0//X/9v/3//j//P/8//j/
+P/6//j/+P/4//j/+P/5//n/+v/8//z//f/+////AQACAAIAAAABAAEAAQABAAAA/f/7
//r/+v/6//r/+v/5//j/+P/2//X/9f/1//f/9//2//X/9P/z//P/8//z//P/8//z//H/
8f/x//H/8//z//P/8v/x//D/7//u/+7/7//w//H/8f/x//L/8v/x//H/8f/x/+//7//v
/+//8v/y//P/8//x//D/8P/w/+//7//w/+//7f/r/+7/9v8EABUAJAA4AFAAbwCKAKQA
vADMAMkAsQCSAHIAVAA+AC4AFgACAPb/8P/o/+L/4P/j/+b/6P/s/+//8P/w//L/8v/w
/+3/7f/t/+7/7v/w//D/8P/w/+//7f/t/+7/7v/v/+//8P/w//D/8P/w//D/8P/w//D/
8P/w//D/8P/x/+//7//v/+//7f/u/+7/7v/v//H/8v/z//H/8f/x//L/8v/z//P/8//0
//T/9f/3//X/9f/1//b/9P/0//X/9f/5//n/+v/7//v/+//9//7/////////AQACAAMA
BAAFAAYABgAGAAcACQALAA0ADwAQABEAEgATABMAEwAVABYAFAAUABQAFAAWABYAFgAY
ABgAGAAYABcAFgAWABYAFgASABEAEAAPAAsACQAHAAUABAACAAIAAgD///7//f/8//v/
+v/4//j/9v/1//T/8//0//P/8//z//D/8P/w//H/7//t/+z/6//r/+v/7P/s/+z/7P/s
/+z/7f/t/+3/7f/s/+z/7P/s/+v/6//r/+r/6v/q/+r/6v/q/+n/6f/p/+n/6f/o/+j/
6P/o/+j/6P/o/+j/6P/o/+j/6P/o/+j/6P/q/+v/6//r/+v/6f/p/+n/6f/p/+n/6P/o
/+j/6P/q/+r/6v/q/+r/6v/q/+r/6P/o/+j/6P/q/+v/6//r/+n/6f/p/+j/6f/p/+r/
6//r/+z/7f/t/+v/6//r/+r/7P/s/+z/7P/r/+v/6//r/+v/6//r/+v/7P/s/+v/6v/p
/+n/6f/q/+v/6//r/+r/6f/p/+j/6P/m/+b/5//p/+z/7P/r/+v/6//r/+v/6//s/+r/
6f/p/+n/6v/q/+r/6v/p/+j/5//o/+n/6v/r/+v/6v/p/+f/5//n/+f/5//p/+n/6P/o
/+j/6P/o/+j/6P/o/+j/6P/o/+j/5//n/+f/5//o/+j/6P/o/+j/6P/o/+j/6P/o/+r/
6v/p/+n/6P/o/+j/6P/m/+b/5//o/+n/6v/s/+z/7P/s/+z/7P/s/+z/7P/s/+z/7P/s
/+z/7f/t//D/8P/w//H/8v/z//X/9v/0//T/9f/1//f/9//2//P/8f/w//D/8P/u/+7/
7f/s/+7/7v/t/+3/6//r/+v/6v/r/+r/6f/p/+f/5//n/+f/5//n/+f/5//n/+f/5//n
/+b/5v/m/+b/5P/j/+P/4//l/+X/5f/m/+b/5f/l/+X/5f/l/+X/5f/j/+T/5P/l/+b/
5//n/+j/6P/p/+f/5v/j/+H/4f/m//D//v8LABgALABIAGcAhACcALYAxgC/AKUAhgBm
AEgANgAoAA4A9v/q/+T/3v/c/9z/3f/e/+L/5v/p/+j/6v/s/+r/6v/r/+n/5//o/+j/
5v/k/+T/5P/j/+X/5f/m/+b/5//n/+j/6P/q/+r/6v/q/+r/6v/q/+r/6P/o/+j/6f/p
/+n/6f/p/+f/6P/o/+j/6v/r/+v/6//p/+n/6f/q/+r/6//r/+v/7P/s/+3/7//t/+3/
7f/u//D/8P/x//H/8//z//T/9f/3//f/+f/6//n/+f/5//v//P/9//7///8BAAIAAwAF
AAcACQALAA0ADAANAA4ADwAPAA8AEQASABQAFAAUABQAFgAWABYAGAAYABgAGAAXABgA
GAAYABgAFAATABIAEQARAA8ADQALAAsACAAHAAYAAwACAAEAAAD///7//P/8//r/+f/4
//f/9//3//j/+f/2//b/9v/3//f/9f/0//P/8//z//T/9P/0//T/9P/0//P/8//z//P/
9v/2//b/9v/1//X/9f/0//T/9P/0//T/9P/z//P/8//z//P/8v/y//L/8v/y//L/8P/w
//D/8P/x//L/8//0//H/8v/y//H/8v/z//L/8//z//P/8//z//P/8v/x//D/8P/w//D/
8P/y//L/8v/y//T/9P/0//T/8v/z//P/8//z//P/8//y//L/8f/x//H/7//w//H/8f/x
//H/8f/w//D/8P/w//D/8f/x//H/8f/x//H/8f/x//D/8P/v/+7/7//v/+//8P/v/+//
7//u/+7/7//v//D/7//u/+7/7//y//L/8f/x/+//7//v/+//8P/u/+3/7f/v//D/8P/w
/+//7//v/+//7f/t/+3/7f/w//D/8P/v/+//7//v/+//7f/t/+z/7P/t/+7/7//w/+7/
7v/u/+7/7v/u/+3/7f/t/+3/7v/u/+7/7v/u/+7/7P/s/+z/7P/u/+7/7f/t/+7/7v/u
/+7/7v/u/+7/7v/u/+7/7v/u/+7/7v/s/+z/7P/s/+3/7v/v//D/7v/u/+7/7v/v//D/
8f/y//T/9P/0//T/9v/2//b/9//1//b/9v/2//n/+v/7//3//P/8//z//f/9//3//f/8
//j/9f/z//L/8//0//X/9f/0//T/9P/z//P/8//z//P/8P/v/+7/7f/u/+//8P/x//H/
8f/x//H/8f/x//H/8f/x//D/8P/w//D/8P/v/+//7f/t/+3/7f/w//D/7//v//H/8f/x
//H/8f/x//L/8v/x//H/8f/w//L/8P/v/+//8P/v/+3/7//0//z/CAAZACgAOgBUAHMA
kACqAMIAzgDDAKkAigBqAE4APgAwABgABgD8//T/7P/o/+j/7f/y//T/9v/5//r/+v/6
//j/+P/3//f/9//2//b/9P/0//T/9P/z//X/9f/2//b/9f/1//b/9v/2//b/9v/2//b/
9v/2//b/9v/2//b/9//1//X/9f/1//f/+P/4//j/9v/3//f/9//3//f/9//4//v//f/+
/////P/8//3///////////8AAAAAAAABAAEAAwADAAQABQAFAAUABwAIAAkACQAJAAsA
CwALAAsACwAOABAAEgAVABYAFwAYABkAHAAdAB4AHwAfAB8AIQAiACIAIgAiACIAJAAk
ACQAJgAmACYAJgAlACYAJgAmACYAJAAjACIAIQAdABsAGQAXABYAFAAUABQAEwASABEA
EAANAAwACgAKAAgABwAGAAUABgAFAAUABQAEAAQABAAFAAUAAwACAAEA/////wAAAAAC
AAIAAgACAAMAAwADAAMAAgACAAIAAgABAAEAAQAAAAIAAgACAAIAAAD///////8BAAEA
AAAAAAAAAAAAAAAAAgACAAIAAgACAAIAAgACAAEAAgACAAEAAQABAP////8AAAEAAgAD
AAIAAgACAAIAAgACAAIAAgACAAIAAgACAAAAAAAAAAAAAAABAAEAAQABAAEAAQAAAAIA
AQABAAEA//8AAAEAAQD9//3//f/8////AAABAAIAAQABAAEAAQD//////////wAAAAD/
//7/////////AAD////////+///////+//7//v/+////AQABAAAA/v/9////////////
AAD+//3//f///wAAAAAAAP///////////f/9//3//f/8//z//P/7//3//f/9//3//v//
////AAABAAIAAwAEAAIAAgACAAIAAgACAAEAAQD/////AAAAAAAAAAAAAAAAAgACAAIA
AgACAAIAAQABAAAAAAAAAAAAAgACAAAAAAAAAAAAAAAAAAAAAAACAAIAAgACAAIAAgAC
AAIABAAEAAQABAACAAIAAgACAAUABQAGAAYABgAHAAgACQALAAwADAAMAAsACwALAAsA
DAAJAAcABgAGAAYABgAGAAQAAgABAAAA//////////8AAAAAAAAAAP///////////v/9
//z/+//9//3//f/9//3//f/8//z//P/8//z/+//8//3//v////3//v/+//3//f/9//3/
/f////////8AAP7//////////v/+//7//f////7/+//7//v/AAAKABoAKQA4AEoAZgCD
AJ4AugDUAN4AzwCzAJQAdABYAEYANAAcAAwABAD8//T/8v/w//P/9v/6//7/AwACAAAA
AAAAAAAA///9//3//v/+/wAA/v/+//7//f/7//v//P/8//3//f/+//7//P/8//z//P/+
//7//v/+//7//v/+/////f/9//3//f/7//z//P/8//r/+//7//v//v///wAAAgACAAMA
AwADAAAAAAABAAMAAwADAAMABAAEAAQABQAFAAkACQAKAAsACgAJAAoACgALAAsACwAN
AA4ADwAQABEAEgASABIAEwAWABcAGAAZABoAGwAcAB0AHwAfACEAIgAiACIAIgAiACIA
IgAiACQAJAAkACQAIwAgACAAIAAgAB4AHQAcABsAGQAXABUAEwASABAAEAAQAA0ADAAL
AAoABwAGAAQABAACAAEAAAD//wAA/////////v/+//7///////3//P/7//v/+//8//z/
+v/6//r/+v/3//f/9//3//n/+v/7//z//f/9//3//P/8//z//P/8//r/+f/5//n/9//3
//b/9v/4//j/+P/4//j/+P/4//j/+P/4//j/+P/3//j/+P/3//f/9//1//X/9f/1//X/
9f/2//b/9v/2//b/9v/2//b/9v/2//b/9v/2//b/9v/2//T/9f/1//X/9f/1//X/9P/0
//P/8//z//P/9P/1//X/8//z//P/8v/w//D/8P/w//L/8//0//X/9f/1//X/9f/z//L/
8P/u//D/8f/y//T/8//z//P/8v/x//H/8P/w//D/8P/x//P/8v/y//H/8f/v/+//7//v
/+7/7P/r/+v/7P/u/+//8P/w/+//7v/t/+3/7f/t/+3/7v/u/+7/7f/t/+3/7f/t/+3/
7f/s/+z/7v/u/+7/7v/s/+z/7P/s/+3/7v/u/+//7v/t/+3/7P/u/+7/7v/u/+7/7v/u
/+7/7v/u/+3/7f/w//D/8P/w//D/7v/w//D/8P/w//D/8P/x//H/8P/w//D/8f/w//H/
8//0//X/9v/4//n/9//3//b/8//x//D/8P/w//L/8v/x//D/7v/u/+3/7f/r/+v/6//q
/+n/6P/n/+f/5//n/+f/5//p/+n/6f/p/+n/6f/p/+n/5v/m/+b/5v/m/+X/5f/l/+P/
4//j/+T/5v/l/+X/5f/l/+X/5f/l/+f/6P/o/+n/6P/n/+X/5P/m/+f/5f/i/+H/3//h
/+b/8v8CAA8AHgA0AFIAcQCMAKYAwADIALsAnQB+AF4ARAAyACAACgD2/+z/5P/e/9r/
2v/d/97/4P/k/+n/6v/q/+r/6P/o/+n/6f/p/+r/6P/o/+j/6P/o/+f/5//n/+j/6P/l
/+X/5v/m/+b/5v/m/+b/5v/m/+b/5v/m/+b/5v/n/+f/5//n/+f/5//o/+j/6P/m/+f/
5//n/+n/6f/p/+r/6P/p/+n/6f/q/+r/6//t/+3/7f/t/+7/7P/s/+3/7f/v/+//8P/x
//P/8//1//b/9//3//f/+f/4//n/+v/7//3//v///wEAAgADAAQABQAGAAcACAAJAAoA
CQAKAAoADQAOAA8AEAARABAADwAQABEAEgATABMAEQAQAA8ADgAKAAkACAAHAAcABQAD
AAEAAQD+//3//P/5//j/9//2//f/9v/0//T/9P/z//L/8f/w/+//7//v/+7/7v/u/+//
7//t/+z/6//r/+v/7P/s/+z/7P/s/+z/6//r/+v/6//s/+z/7P/s/+3/7f/t/+z/7P/s
/+z/7P/s/+v/6//r/+v/6//q/+r/6v/q/+r/6v/q/+r/6v/q/+j/6P/o/+j/6f/s/+7/
7//t/+3/6//r/+v/6//r/+v/7P/s/+z/7P/s/+z/7P/s/+7/7v/u/+7/7P/s/+z/7P/s
/+3/7f/t/+3/7f/t/+z/7P/r/+v/6//t/+7/7//v/+v/6//r/+r/6v/q/+r/6v/t/+3/
7f/t/+v/6//r/+v/7P/s/+v/6v/p/+n/6f/q/+v/6//r/+r/6f/p/+j/6P/q/+r/6//t
/+z/7P/r/+v/6//r/+v/6//q/+j/5//n/+n/6v/q/+r/6f/p/+n/6f/p/+n/6f/p/+r/
6v/q/+n/6f/p/+n/6f/p/+n/6P/o/+j/6P/o/+j/6P/o/+j/6P/o/+j/5//n/+n/6f/q
/+r/6v/q/+r/6v/q/+r/6v/q/+r/6v/p/+n/6v/q/+r/6v/q/+j/6P/o/+j/6P/q/+r/
6v/q/+n/6P/n/+b/5//o/+n/6v/s/+z/7P/s/+z/7P/s/+z/7v/u/+7/7v/u/+7/7v/u
/+//7//w//D/7//v/+//7//z//T/9P/0//P/8//z//P/9P/z//P/9P/z//L/8f/w/+//
7v/u/+7/7f/t/+3/7f/r/+r/6f/o/+n/6f/p/+n/5//n/+f/5//p/+n/6f/p/+f/5//m
/+b/5v/m/+b/5f/l/+X/5f/l/+f/6P/o/+f/5//n/+f/5//l/+X/5f/m/+j/6f/p/+n/
5v/m/+b/5f/n/+b/5f/j/+P/5v/s//b/AwASACAANABRAG4AigCiALwAwwCzAJgAeABY
AEAAMgAgAAgA8v/o/+D/3P/a/9v/3v/g/+T/5//o/+r/6v/q/+r/6f/l/+H/4v/i/+L/
4//k/+X/5f/n/+f/6P/o/+X/5f/m/+b/5v/m/+b/5v/m/+b/5v/m/+b/5v/m/+f/6P/p
/+r/6//r/+z/7P/s/+z/7f/t/+3/7f/t/+3/7v/u/+//7//v/+7/7v/v//H/8f/x//H/
8v/y//L/8//z//T/8//z//P/9P/1//j/+v/7//v/+//9/wAAAQACAAMAAwAEAAUABwAI
AAkACgALAAwADQAOAA8AEQARABMAFAAWABYAFgAWABgAGAAYABoAGAAYABgAFwAZABoA
GwAcABgAFwAWABUAFQATABEADwAPAAwACwAKAAcABgAFAAQAAwACAAAAAAD+//3//P/7
//z/+//7//v/+P/4//j/+f/7//n/+P/3//X/9f/2//b/9v/2//b/9v/1//X/9f/1//T/
9P/0//T/9f/1//X/9P/0//T/9P/0//T/8//z//P/9f/1//T/9P/0//T/9P/0//b/9v/2
//b/9v/2//b/9v/0//b/9//3//f/9//1//X/9P/z//L/8f/z//T/9f/2//f/+P/5//r/
+P/4//j/+P/4//j/+P/4//b/9//3//f/9//3//f/9v/2//X/9f/1//P/9P/1//X/9P/1
//b/9v/0//T/9P/0//X/9f/1//X/9f/1//X/9f/0//T/8//y//P/8//z//T/8//z//P/
8v/y//P/8//0//T/9P/1//f/9f/0//L/8f/y//P/9P/1//b/9P/z//P/8//0//T/9P/1
//X/9f/1//X/9f/1//X/9f/0//P/8f/z//P/8//z//X/9f/0//T/9P/0//T/9P/y//L/
8v/y//T/9P/z//P/8//z//T/9P/0//T/9P/0//L/8v/y//L/9P/0//P/8//0//T/9P/0
//T/9P/0//T/9P/0//L/8v/y//L/8//0//X/9v/0//T/9P/0//T/9P/0//T/9v/2//b/
9v/0//T/9P/0//T/9P/0//T/9v/2//b/9v/4//j/+P/4//j/+P/4//j/+f/5//r/+v/6
//v//P/9////AAAAAAAAAwADAAMAAwACAP///f/8//r/+v/6//r/+f/4//j/+P/3//f/
9//3//f/9v/1//T/8//z//P/8//x//H/8f/x//H/8f/x//H/8//z//L/8v/y//L/8v/x
//H/8f/x//H/7//w//D/7//x//H/8f/x/+//7//v//D/7v/v/+//7//w//D/8P/v/+//
7v/t/+3/7//w//b/AgAPAB4ALgBEAGEAgACaALIAxgDJALUAlgB4AFoAQgA2ACIADAD8
//D/5v/e/97/4//o/+z/7v/x//D/8P/w//D/7v/t/+3/7//u/+7/7v/u/+7/7v/t/+3/
7f/u/+7/7f/t/+7/7v/u/+7/7v/u/+z/7P/s/+z/7P/s/+z/7f/v/+//7//v/+3/7v/u
/+7/7v/v/+//7//v/+//7//w/+7/7//v/+//8P/w//H/8//z//P/8//0//T/9P/1//X/
9//3//j/+f/5//n/+//8//v/+//7//3/AAABAAIAAwADAAQABQAHAAgACQAKAAsADAAN
AA4ADwAPAA8AEQASABIAEgASABIAEgASABIAFAAWABYAFgAVABIAEgASABIAEAAPAA4A
DQALAAkABwAFAAUAAgABAAAA/f/8//v/+v/4//b/8//y//H/8f/x//H/7v/t/+3/7f/u
/+7/7v/v/+//7f/s/+v/6//r/+z/7P/r/+r/6f/o/+n/6f/p/+n/6P/o/+j/6P/n/+f/
5//m/+j/6P/o/+j/6P/n/+f/5//n/+f/5v/m/+T/5P/k/+T/5v/m/+b/5v/k/+T/5P/k
/+P/5P/k/+P/5f/l/+P/4//l/+X/5f/l/+T/5P/k/+T/4v/i/+L/4v/k/+T/5P/k/+b/
5v/m/+b/5P/l/+X/5f/l/+X/5f/k/+T/4//j/+P/4f/i/+P/4//g/9//3v/c/9//4P/h
/+L/4f/h/+H/4f/f/9//3//f/+D/4P/f/97/3//f/9//4P/h/+H/4f/g/9//3//e/97/
3v/e/9//4f/h/+D/3v/d/93/3f/d/93/3f/c/9z/3f/b/9z/3P/c/9//3//f/9//3v/d
/9z/2//e/97/3v/d/9//3//f/9//3f/d/9z/3P/c/9z/3P/c/97/3v/e/97/3v/e/93/
3f/f/w==
         </WaveFormData>
      </LeadData>
   </Waveform>
</RestingECG>
