# Supplementary material for: Detection of Left Atrial Enlargement Using a Convolutional Neural Network-Enabled Electrocardiogram
Source: Front Cardiovasc Med. 2020 Dec 17;7:609976. doi: 10.3389/fcvm.2020.609976 (PMC7773668; doi:10.3389/fcvm.2020.609976)
Supplement: Supplementary file 2 [file Data_Sheet_2.ZIP › normal1/1802010499_9875_0000000Q.XML]

<?xml version="1.0" encoding="Windows-1252"?>
<!DOCTYPE RestingECG SYSTEM "restecg.dtd">
<RestingECG>
   <PatientDemographics>
      <PatientID>1802010499</PatientID>
      <PatientAge>68</PatientAge>
      <AgeUnits>Years</AgeUnits>
      <Gender>Male</Gender>
      <PatientLastName>liminqiang</PatientLastName>
   </PatientDemographics>
   <TestDemographics>
      <DataType>Resting</DataType>
      <Site>1</Site>
      <AcquisitionDevice>MAC55</AcquisitionDevice>
      <Status>Unconfirmed</Status>
      <Priority>Normal</Priority>
      <AcquisitionTime>08:57:45</AcquisitionTime>
      <AcquisitionDate>09-06-2015</AcquisitionDate>
      <CartNumber>1</CartNumber>
      <AcquisitionSoftwareVersion>009C</AcquisitionSoftwareVersion>
      <XMLSourceVersion>MAC5000 v1.0</XMLSourceVersion>
   </TestDemographics>
   <RestingECGMeasurements>
      <VentricularRate>83</VentricularRate>
      <AtrialRate>83</AtrialRate>
      <PRInterval>164</PRInterval>
      <QRSDuration>90</QRSDuration>
      <QTInterval>366</QTInterval>
      <QTCorrected>430</QTCorrected>
      <PAxis>66</PAxis>
      <RAxis>81</RAxis>
      <TAxis>71</TAxis>
      <QRSCount>14</QRSCount>
      <QOnset>227</QOnset>
      <QOffset>272</QOffset>
      <POnset>145</POnset>
      <POffset>196</POffset>
      <TOffset>410</TOffset>
      <ECGSampleBase>500</ECGSampleBase>
      <ECGSampleExponent>0</ECGSampleExponent>
   </RestingECGMeasurements>
   <Diagnosis>
      <Modality>Resting</Modality>
         <StatementCount>2</StatementCount>
         <LabelText>12SL ��ϳ���</LabelText>
      <DiagnosisStatement>
         <StmtFlag>ENDSLINE</StmtFlag>
         <StmtText>�������</StmtText>
      </DiagnosisStatement>
      <DiagnosisStatement>
         <StmtFlag>ENDSLINE</StmtFlag>
         <StmtText>���� ECG</StmtText>
      </DiagnosisStatement>
   </Diagnosis>
   <Waveform>
      <WaveformType>Rhythm</WaveformType>
      <WaveformStartTime>0</WaveformStartTime>
      <NumberofLeads>8</NumberofLeads>
      <SampleType>CONTINUOUS_SAMPLES</SampleType>
      <SampleBase>500</SampleBase>
      <SampleExponent>0</SampleExponent>
      <HighPassFilter>16</HighPassFilter>
      <LowPassFilter>150</LowPassFilter>
      <ACFilter>NONE</ACFilter>
      <LeadData>
         <LeadByteCountTotal>10000</LeadByteCountTotal>
         <LeadTimeOffset>0</LeadTimeOffset>
         <LeadSampleCountTotal>5000</LeadSampleCountTotal>
         <LeadAmplitudeUnitsPerBit>4.88</LeadAmplitudeUnitsPerBit>
         <LeadAmplitudeUnits>��V</LeadAmplitudeUnits>
         <LeadHighLimit>2147483647</LeadHighLimit>
         <LeadLowLimit>268435456</LeadLowLimit>
         <LeadID>I</LeadID>
         <LeadOffsetFirstSample>0</LeadOffsetFirstSample>
         <FirstSampleBaseline>0</FirstSampleBaseline>
         <LeadSampleSize>2</LeadSampleSize>
         <LeadOff>FALSE</LeadOff>
         <BaselineSway>FALSE</BaselineSway>
         <ExcessiveACNoise>FALSE</ExcessiveACNoise>
         <MuscleNoise>FALSE</MuscleNoise>
         <LeadDataCRC32>3916561187</LeadDataCRC32>
         <WaveFormData>
+P/4//j/+P/4//j/+P/4//j/+P/4//j/+P/4//j/+P/6//r/+v/6//r/+v/6//r/+v/6
//r/+v/6//r/+v/6//r/+v/6//r//P/8//z//P/6//r/+v/6//r/+v/6//r/+v/6//r/
+v/4//j/+P/4//j/+P/4//j/+v/6//n/+f/5//n/+f/6//j/+P/5//v/+//8//3//f//
/wAAAAAAAAEAAQABAAEA//8BAAQABgAGAAcABwAHAAcABwAHAAcABwAHAAcABwAFAAQA
AwACAAEAAAD9//v//f/8//r/+v/3//b/9v/2//j/+P/4//j/9f/1//X/9P/2//X/9f/1
//X/9f/0//T/9P/0//T/9P/1//X/9P/0//T/9P/0//T/9P/0//T/9P/0//b/+P/5//z/
AAABAAQACAANABMAGgAiACkAMgA6ADsANwAwACcAGgAJAPr/7P/g/9v/3//k/+v/8f/u
/+r/6P/q//H/9f/1//P/9P/2//b/9//5//n/9//5//f/+P/4//j/+P/5//n/+f/5//n/
+v/6//r/+v/7//v/+//8//z//P/8//z//P/8//3//f/9//3//v/+//7//v//////////
//////8AAAAAAgACAAIAAgACAAMAAwADAAQABAAEAAQABwAHAAgACgAJAAkACQAKAAoA
CwAMAA0ADQAOAA4ADgARABEAEQATABEAEQASABIAEgASABIAEwAVABUAFQAVABUAFQAV
ABUAEwASABIAEgATABMAEwARAA8ADwAOAA0ADgANAA0ADAAJAAgABwAHAAYABQAEAAMA
AwACAAEAAAAAAP///////////f/9//3//f/8//z//P/9//3//f/8//z//P/8//z//P/8
//v/+//7//v/+//7//n/+f/4//j/+P/4//j/+f/5//n/+P/4//r/+v/6//r/+P/5//n/
+f/5//n/+f/5//v/+//7//v/+//7//v/+//6//r/+v/6//r/+v/6//r/+v/6//r/+v/8
//z//P/8//z//P/9//3//f/8//z//P/8//z//P/8//z//P/9//3//f/8//z//P/8//z/
/P/8//z//P/8//z//P/8//z//P/8//z//P/8//7//v/9//3/+//7//v//P/8//z//f//
////AAABAAEAAQACAAIAAgADAAMAAwADAAUABwAKAAwACgALAAsACwALAAsACwALAAsA
CwALAAsACQAIAAcABgAFAAQAAQD///3//P/6//r/+//6//r/+v/4//j/+P/4//f/9//3
//b/+P/3//f/9//3//f/9v/2//b/9v/2//b/9//3//b/9v/2//b/9v/2//b/9v/2//b/
9P/0//b/+//+/wAA//8CAAYADQATABoAJAAtADQAOgA/AEEAOgAxACQAEwAEAPb/6v/l
/+n/7v/z//X/8v/s/+z/8v/3//f/9f/1//b/9v/2//f/9//3//n/+//5//r/+v/6//r/
+//7//v/+//7//z//P/6//r/+//7//v//P/8//z//v/+//7//v///////////wAAAAAA
AAAAAQABAAEAAQABAAEAAgACAAIAAgACAAIAAgADAAMAAwAGAAYABgAGAAUABQAGAAgA
CQAJAAkACgAKAAsADAANAA0ADgAOAA4ADwAPAA8AEQARABEAEgASABQAFAAUABUAFQAV
ABUAFQATABMAEwATABMAEgASABIAEwATABMAEQARABEAEAAPAA4ADQANAAwACwAKAAkA
CQAGAAUABAADAAUABAADAAIAAgABAAEAAQD///3//f/9//3//P/8//z/+//7//v/+v/8
//z//P/8//z//P/7//v/+//7//v/+//7//v/+v/6//r/+v/6//v/+//7//r/+v/6//r/
+v/6//j/+f/5//n/+f/5//n/+f/5//n/+f/5//n/+f/5//n/+v/6//r/+v/6//r/+v/6
//r/+v/6//r/+v/6//r/+v/4//j/+f/5//v/+v/6//r/+v/6//r/+v/6//r/+//7//v/
+v/6//r/+v/6//r/+v/6//r/+v/6//r/+v/6//v/+//6//r/+v/6//r/+v/6//z//P/7
//v/+f/5//n/+v/6//r/+//9//3//v////////8AAAAAAAADAAMAAwADAAMABQAIAAoA
CgALAAsACwALAAsACwALAAkACQAJAAkABwAGAAUABAAFAAQAAQD///3//P/6//r/+f/4
//j/+P/4//j/+P/4//f/9//3//b/9v/1//X/9f/1//X/9P/0//T/9P/0//T/9f/1//T/
9P/0//T/9P/0//T/9P/0//T/9P/2//b/+f/8//7///8EAAgACwATABwAJAAtADgAQABD
AEEAOAAvACQAEwAEAPT/6P/n/+n/7v/z//P/8P/s/+7/9P/5//n/+f/3//b/9v/2//f/
+f/7//n/9//3//j/+P/4//r/+//7//v/+//7//z//P/8//z//f/9//v//P/8//z//v/+
//7//v///////////wAAAAAAAAAAAQABAAEAAQABAAEAAgACAAQABAAEAAQABAAFAAUA
BQAGAAYABgAGAAcABwAIAAoACQAJAAkACgAKAAsADAANAA0ADgAOAA4ADwAPAA8AEQAR
ABEAEgASABIAEgASABMAFQAVABUAFQAVABUAFQAVABUAFAAUABQAEQARABEADwARABEA
EAAPAAwACwALAAoACwAKAAkACQAGAAUABAADAAUABAADAAIAAgABAAEAAQD///3//f/9
//3//P/8//z/+//7//v/+v/6//r/+v/6//r/+v/5//n/+f/5//n/+f/5//n/+P/4//j/
+P/4//n/+f/5//j/+P/4//j/+P/4//j/+f/5//n/+f/5//n/+f/5//n/+f/5//n/+f/5
//n/+P/4//j/+P/4//j/+P/4//j/+P/4//j/+P/4//j/+P/4//j/+f/5//n/+P/4//j/
+P/4//j/+P/4//j/+f/5//n/+P/4//j/+P/4//j/+P/4//j/+P/4//j/+v/4//j/+P/4
//j/+P/3//f/9//3//f/+P/4//j/+f/7//v//P/9//3///8AAAAAAAD/////////////
AQAEAAYABgAHAAcABwAHAAcABwAHAAcABwAHAAcAAwACAAEAAAD///7/+//5//n/+P/2
//b/9//2//b/9v/2//b/9v/2//X/9f/1//T/9P/z//P/8//z//P/8v/y//L/8v/y//L/
8//z//L/8v/y//L/8v/y//L/8v/y//L/8v/y//T/9//8//z//f8CAAYACwAPABgAIAAr
ADQAOAA5ADcAMAAjABQAAwD2/+b/2v/X/93/5P/r/+3/6v/m/+b/6v/v//X/9f/x//D/
8v/0//X/9//3//f/8//1//b/9v/2//b/9//3//f/9//3//j/+P/4//j/+f/5//f/+P/4
//j/+v/6//r/+v/7//v/+//7//z//P/8//z//f/9//3//f/9//3//v/+/wAAAAAAAAAA
AAABAAEAAQAEAAQABAAEAAMAAwAEAAYABwAHAAcACAAIAAkACgALAAsADAAMAAwADQAN
AA0ADwAPAA8AEAAQABAAEAAQABEAEQARABEAEQARABEAEQARAA8ADgAOAA4ADQANAA0A
CwALAAsACgAJAAgABwAHAAYABQAEAAMAAwAEAAMAAgABAP///v/9//z//P/7//v/+//7
//n/+f/5//n/+P/4//j/9//3//f/9v/2//b/9v/2//b/9v/1//X/9//3//f/9//3//f/
9v/2//b/9v/2//f/9//3//b/9v/2//b/9v/2//b/9//3//f/9f/1//X/9f/3//f/9//3
//f/9//3//f/+P/4//j/+P/2//b/9v/2//j/+P/4//j/+P/4//j/+P/4//j/+f/5//f/
9v/2//b/+P/4//j/+P/4//j/+f/5//n/+P/4//j/+v/6//r/+v/4//j/+P/4//j/+P/4
//j/+P/4//f/9//3//f/9//4//j/+P/5//v/+//8//3//f///wAAAAAAAAAA///+//3/
//8BAAQABgAGAAcABwAHAAcABwAHAAcABwAHAAcABwADAAIAAQAAAP///v/7//n/+//6
//j/+P/3//b/9v/2//b/9v/2//b/9f/1//X/9P/0//P/8//z//P/8//y//L/8v/y//L/
8v/x//H/8P/w//D/8P/w//D/8v/y//L/8v/0//T/9v/5//z//v8BAAQACAANABEAGgAk
ACsAMAA2ADkAMwAqAB8AEAABAPL/5v/c/9n/3//k/+n/7f/s/+j/6P/s//H/8//1//P/
8v/0//b/9//3//f/9//3//X/9v/2//b/+P/5//n/+f/3//f/+P/4//r/+v/7//v/+//8
//z//P/8//z//P/8//v/+//7//v//P/8//z//P/9//3//f/9//////8AAAAAAgACAAIA
AgAAAAEAAQABAAQABAAEAAQABQAFAAYACAAHAAcABwAIAAoACwAMAA0ADQAOAA4ADgAP
AA8ADwARABEAEQASABIAEgASABIAEwARABEAEQARABEAEQARABEAEwASABIAEgAPAA8A
DwANAA8ADwAOAA0ADAALAAsACgAJAAgABwAHAAQAAwACAAEAAwACAAEAAAAAAP//////
/////f/9//3//f/8//z//P/7//v/+//6//r/+v/6//r/+v/6//n/+f/5//n/+f/5//v/
+//6//r/+P/4//j/+f/5//n/+P/4//r/+v/6//r/+P/5//n/+f/5//n/+f/5//n/+f/5
//n/+//7//v/+//6//r/+v/6//r/+v/6//r/+v/6//r/+v/6//r/+v/6//r/+v/7//v/
+//6//r/+v/6//r/+v/6//j/+P/5//n/+//6//r/+v/6//r/+v/6//r/+v/6//r//P/6
//r/+//6//r/+v/6//r/+v/6//n/+f/7//v/+//8//r/+v/7//3//f/+/////////wAA
AAAAAAEAAQABAAEAAwAFAAgACgAIAAkACQAJAAkACQAJAAkACQAJAAkACQAHAAYABQAE
AAMAAgD///3//f/8//r/+v/5//j/+P/4//j/+P/4//j/9//3//f/9v/2//X/9f/1//X/
9f/0//T/9P/0//T/9P/1//X/9P/0//T/9P/0//T/9v/2//b/9v/2//b/+P/7//z//v8B
AAYACgANABMAHAAmAC8AOAA+AEEAPwA2ACsAHAANAP7/8P/m/+f/6f/u//P/8//u/+z/
7v/2//n/9//1//X/9v/2//b/9//3//f/9//3//f/+P/4//j/+P/5//n/+f/5//n/+v/6
//r/+v/7//v/+//8//z//P/8//z//P/8//3//f/9//3//v/+//7//v//////////////
//8AAAAAAgACAAIAAgACAAMAAwADAAQABAAEAAQABQAFAAYACAAHAAcABwAIAAgACQAK
AAsADQAOAA4ADgAPAA8ADwARABEAEQASABIAFAAUABQAFQAVABUAFQAVABUAFQAVABUA
EwASABIAEgARABEAEQAPAA8ADwAOAA0ADAALAAsACgAJAAgABwAHAAYABQAEAAMAAwAC
AAEAAAAAAP///////////f/9//3//f/8//z//P/9//3//f/8//r/+v/6//r/+v/6//n/
+f/7//v/+//7//n/+f/4//j/+P/4//j/+f/5//n/+P/4//j/+P/4//j/+P/5//n/+f/5
//n/+f/5//n/+f/5//n/+f/5//n/+f/6//r/+v/6//r/+v/6//r/+v/6//r/+v/6//r/
+v/6//r/+v/7//v/+//6//r/+v/6//r/+v/6//r/+v/7//v//f/8//z//P/6//r/+v/6
//z//P/8//z/+v/6//r/+//7//r/+v/8//z/+v/6//r/+v/6//r/+f/5//v/+//7//z/
+v/6//v//f/9//7/////////AAAAAAAAAwADAAMAAwACAAMABQAGAAcACQAKAAsACwAL
AAsACwAJAAkACQAJAAkACAAHAAYABwAGAAMAAQD///7//P/8//n/+P/4//j/+v/6//r/
+v/5//n/+f/4//j/9//3//f/9f/1//T/9P/0//T/9P/0//X/9f/0//T/9v/2//b/9v/0
//T/9P/0//T/9v/4//v//P/+/wEAAgAGAA0AEwAcACYALwA6AEAARQBBADgALwAiAA8A
AADy/+j/5//r//D/9f/1//D/7v/w//b/+f/5//f/9f/2//j/+P/5//v/+f/5//n/+f/6
//r/+v/4//n/+f/5//v/+//8//z/+v/6//v/+//9//7//v/+//7//v/+//7//f/9//3/
/f/+//7//v/+/////////////////wAAAAAEAAQABAAEAAIAAwADAAMABgAGAAYABgAH
AAcACAAKAAkACQAJAAoACgALAAwADQANAA4ADgAOAA8ADwAPABEAEQARABIAEgASABIA
EgATABUAFQAVABUAEwATABMAEwAVABQAFAAUABEAEQARAA8ADwAPAA4ADQAMAAsACwAK
AAkACAAHAAcABgAFAAQAAwADAAIAAQAAAAAA///////////9//3//f/9//z//P/8//v/
+//7//r//P/8//z//P/6//r/+f/5//n/+f/5//n/+//7//r/+v/6//r/+v/7//v/+//6
//r/+P/4//j/+P/6//v/+//7//v/+//7//v/+//7//v/+//7//v/+//7//z//P/8//z/
+v/6//r/+v/8//z//P/8//z//P/8//z//P/8//3//f/9//z//P/8//z//P/8//z//P/8
//3//f/9//z//P/8//z//P/8//z//P/8//z//P/8//z//P/8//z/+//7//v/+//7//z/
/P/8//3////9//7//////wEAAgACAAIAAwADAAMAAwABAAMABgAIAAoACwALAAsACwAL
AAsACwALAAsACwALAAcABgAFAAQABQAEAAEA//////7//P/8//v/+v/6//r/+P/4//j/
+P/3//f/9//2//b/9f/1//X/9//3//b/9v/2//b/9v/2//f/9//2//b/9P/0//T/9P/0
//T/9P/0//T/9P/2//n//P8AAAEABAAGAAkADQAUAB4AKQAyADgAOwA9ADgALQAgAA8A
AADy/+L/2//d/+T/6//v//D/7P/q/+z/7//z//f/9//2//j/+P/3//f/+f/5//n/+f/6
//r/+v/4//n/+f/5//n/+f/6//r/+v/6//v/+//7//z//P/8//z//P/8//z//f/9//3/
/f/+//7//v/+//3//f/9//3//////wAAAAACAAIAAgACAAIAAwADAAMABAAEAAQABAAF
AAUABgAIAAcABwAHAAgACgALAAwADQANAA4ADgAOAA8ADwAPABEADwAPABAAEAASABIA
EgATABEAEQARABEAEQARABEAEQARABAAEAAQAA8ADwAPAA0ADwAPAA4ADQAMAAsACwAK
AAcABgAFAAUABgAFAAQAAwABAAAA///+/wAA/////////f/7//v/+//7//r/+v/6//v/
+//7//r/+v/6//r/+v/6//r/+f/5//n/+f/5//n/+f/5//j/+P/2//b/9v/3//f/9//2
//b/9v/2//b/9v/2//f/9//3//f/9//3//f/9//3//f/9//3//f/9//3//j/+P/4//j/
+P/4//j/+P/6//r/+v/6//j/+P/4//j/+P/4//n/+f/5//j/+P/4//r/+v/6//r/+v/6
//v/+//5//j/+P/4//r/+v/4//j/+P/4//j/+P/4//j/9//3//f/9//3//j/+P/4//n/
+//7//z//f/9//3//v/+//7//////////////wEABAAGAAYABwAHAAcABwAHAAcABwAH
AAcABwAHAAUABAADAAIAAQAAAP3/+//7//r/+P/4//f/9v/2//b/9v/2//b/9v/1//X/
9f/0//T/8//z//P/8//z//L/8v/y//L/8v/y//P/8//y//L/8v/y//L/8v/y//L/8v/y
//T/9P/2//n//P/+////AgAGAAsAEwAcACQALQAyADYAOQAzACoAHwAQAAEA8v/k/97/
3f/h/+b/7f/v/+z/6P/q//D/8//1//P/9f/2//T/9P/1//f/9f/1//f/9//4//j/+P/4
//n/+f/5//n/+f/6//r/+P/4//n/+f/7//z//P/8//z//P/8//z//f/9//3//f/8//z/
/P/8////////////AQABAAIAAgACAAIAAgACAAIAAwADAAMABAAEAAQABAAFAAUABgAI
AAcABwAHAAgACAAJAAoACwANAA4ADgAOAA0ADQANAA8ADwAPABAAEAASABIAEgATABMA
EwATABMAEwATABMAEwATABIAEgASAA8ADwAPAA0ADQANAAwACwAMAAsACwAKAAcABgAF
AAUABAADAAIAAQABAAAA///+//7//f/9//3//f/7//v/+//7//r/+v/6//n/+f/5//j/
+v/6//r/+v/4//j/9//3//n/+f/5//n/+f/5//j/+P/4//j/+P/5//n/+f/4//j/+P/4
//j/+P/4//n/+f/5//n/+f/5//n/+f/5//n/+f/5//n/+f/5//r/+v/6//r/+P/4//j/
+P/6//r/+v/6//r/+v/6//r/+v/6//v/+//7//r/+v/6//r/+v/6//r/+v/6//v/+//5
//j/+P/4//r/+v/6//r/+v/4//r/+v/6//r/+v/6//r/+v/5//n/+f/5//n/+v/6//r/
+//9//v//P/9//3///8AAAAAAAADAAMAAwADAAEAAwAGAAgACAAJAAkACQALAAsACwAL
AAkACQAJAAkACQAIAAcABgAFAAQAAQD///3//P/6//r/+f/4//j/+P/4//j/+P/4//f/
9//3//b/9v/1//X/9f/1//X/9P/0//T/9P/0//T/9f/1//T/9P/0//T/9P/0//T/9P/0
//T/9P/0//b/+f/8//z//f8AAAQACQARABgAHgApADQAOgA9AD8AOgAvACYAFwAGAPj/
6v/l/+f/7P/v//H/8P/s/+z/8v/3//f/8//1//b/9P/2//X/9f/3//f/9//3//j/+P/4
//b/9//3//f/+f/5//r/+v/6//r/+//7//v//P/8//z//P/8//z//P/9//3//f/9//7/
/v/+//7/////////////////AAAAAAIAAgACAAIAAgADAAMAAwAEAAQABAAEAAUABQAG
AAgACQAJAAkACgAKAAsADAANAAsADAAMAAwADwAPAA8AEQARABEAEgASABIAEgASABMA
EwATABMAEwATABMAEwATABMAEgASABIAEQARABEADwAPAA8ADgANAAwACwALAAoACQAI
AAcABwAGAAUABAADAAMAAgABAAAAAAD///////////3//f/9//3//P/8//z/+//7//v/
+v/8//z//P/8//r/+v/5//n/+//7//v/+//7//v/+v/6//r/+v/6//v/+//7//r/+v/6
//r/+v/6//j/+f/5//n/+//7//v/+//7//v/+//7//n/+f/5//n/+v/6//r/+v/8//z/
/P/8//r/+v/6//r/+v/6//r/+v/6//r/+//7//v/+v/6//r//P/8//z//P/8//z//f/9
//v/+v/6//r//P/8//z//P/6//r/+v/6//z//P/8//v//P/8//z//P/8//z//P/7//v/
+//7//v//P/6//r/+//9//3//v//////AQACAAIAAgADAAMAAwADAAMABQAIAAoADAAN
AA0ADQALAAsACwALAAsACwALAAsACwAKAAkACAAHAAYAAwABAP///v/8//z/+//6//r/
+v/6//r/+v/6//n/+f/5//j/+P/3//f/9//3//f/9v/2//j/+P/4//j/9//3//b/9v/2
//b/9v/2//b/9v/2//b/9v/2//j/+//+/wAAAwAEAAgADQAVAB4AKAAxADoAQABDAEMA
PAAzACQAEwAGAPb/6P/l/+v/8P/z//X/8P/u//D/9P/5//n/9//5//j/9v/4//v/+//5
//n/+//7//z//P/8//r/+//7//v/+//7//z//P/+//7///////3//v/+//7//v/+//7/
/v8BAAEAAQABAAAAAAAAAAAAAQABAAEAAQADAAMABAAEAAQABAAEAAQABAAFAAUABQAG
AAYABgAGAAcABwAIAAoACwALAAsADAAMAA0ADgAPAA8AEAAQABAAEQARABEAEwAVABUA
FgAWABQAFAAUABUAFQAVABUAFQATABMAEwATABMAEgASABIAEwATABMAEQARABEAEAAP
AA4ADQANAAwACwAKAAkACQAIAAcABgAFAAUABAADAAIAAgABAAEAAQABAP////////3/
/P/8//z//f/9//3//P/8//z//P/8//z//P/7//v/+//7//v/+//5//n/+P/4//r/+v/6
//v/+//7//r/+v/6//r/+v/6//r/+//7//v/+//7//v/+//7//v/+//7//v/+//7//v/
/P/8//z//P/8//z//P/8//z//P/8//z//P/8//z//P/8//z//f/9//3//P/8//z/+v/6
//r/+v/6//r/+//7//v/+v/6//r/+v/6//r/+v/6//z//v/6//r/+v/6//r/+v/6//n/
+f/5//n/+f/6//r/+v/7//3//f/+/////////wAAAAAAAAEAAQABAAEAAQADAAYACAAI
AAkACQAJAAsACwALAAsACQAJAAkACQAHAAYABQAEAAMAAgD///3//f/8//r/+v/5//j/
+P/4//j/+P/4//j/9//3//f/9v/2//X/9f/1//X/9f/0//T/9v/2//b/9v/1//X/9P/0
//T/9P/0//T/9P/0//T/9P/0//b/+P/7//7/AAABAAQACAANABMAGgAkAC8ANgA6AD0A
OwAyACcAGAAFAPT/6P/c/9n/3//k/+f/7f/u/+j/6P/s//H/9f/3//X/9P/0//b/9//3
//n/+f/5//f/+P/4//j/+P/5//n/+f/5//n/+v/6//r/+v/7//v/+//8//z//P/8//z/
/P/8//3//f/9//3//v/+//7//v////////////////8AAAAAAgACAAIAAgAEAAUABQAF
AAYABgAGAAYABwAHAAgACgAKAAkACAAIAAoACwAMAA0ADQAOAA4ADgAPAA8ADwARAA8A
DwAQABAAEgASABIAEwATABMAEwATABEAEQARABEAEQAQABAAEAAPAA8ADwANAA0ADQAM
AAsACgAJAAkACAAHAAYABQAFAAQAAwACAAEAAQAAAP///v/+//3//f/9//3/+//7//v/
/f/8//z//P/5//n/+f/4//j/+P/4//j/+v/6//n/+f/3//f/9//3//n/+f/4//j/+P/4
//j/+f/5//n/+P/4//j/+P/4//j/+P/5//n/+f/5//n/+f/5//v/+//7//v/+//7//v/
+//6//r/+v/6//r/+v/6//r//P/8//z//P/6//r/+v/6//z//P/9//3/+//6//r/+v/6
//r/+v/6//r/+v/7//v/+//6//r/+v/6//r/+v/6//r/+P/6//r/+v/6//r/+v/5//n/
+f/5//n/+v/6//r/+//9//3//v//////AQACAAIAAgABAAEAAQABAAMABQAIAAoACAAJ
AAkACQAJAAkACQAJAAkACQAJAAkABwAGAAUABAADAAIA///9//3//P/6//r/+f/4//j/
+P/4//j/+P/4//f/9//3//b/9v/1//X/9f/1//X/9P/0//T/9P/0//T/9f/1//T/9P/2
//b/9v/2//T/9P/0//T/9v/4//j/+//+/wAAAwAGAAoADwAXAB4AKAAzADoAPgA/ADkA
LgAhABAAAQDy/+T/4P/h/+f/7v/z//H/7v/q/+z/8v/3//f/9f/1//b/9P/2//n/+f/3
//n/+f/3//j/+P/4//r/+//7//v/+//7//z//P/8//z//f/9//3//v/+//7//v/+//7/
/v////////////7//v/+//7/AQABAAEAAQADAAMABAAEAAQABAAEAAQABAAFAAUABQAG
AAYABgAGAAcABwAIAAoACQAJAAkACgAKAAsADAANAA8AEAAQABAAEQARABEAEwATABMA
FAAUABQAFAAUABUAEwATABMAEwAVABUAFQAVABUAFAAUABQAEwATABMAEQARABEAEAAP
AA4ADQANAAwACwAKAAkACQAIAAcABgAFAAUABAADAAIAAgABAAEAAQABAP////////3/
/P/8//z//f/9//3//P/8//z//P/8//z//P/7//v/+//7//v/+//7//v/+v/6//r/+v/6
//v/+//7//r/+v/8//z//P/8//r/+//7//v/+//7//v/+//7//v/+//7//3//f/9//3/
/P/8//z//P/8//z//P/8//z//P/8//z//P/8//z//P/+//7///////3//P/8//z//v/+
//7//v/8//z//f/9/////v/+//7//v/8//z//v/+//7//v/+//7//v/+//3//f/7//v/
+//8//z//P/9//////8AAAEAAQABAAIAAgACAAMAAwADAAMAAwAFAAgACgAMAA0ADQAN
AA0ADQANAA0ADQANAA0ADQALAAoACQAIAAcABgADAAEA///+//z//P/7//r/+v/6//r/
+v/6//r/+//7//v/+v/6//n/+f/5//f/9//2//b/9v/2//b/9v/3//f/9v/2//b/9v/2
//b/9v/2//b/9v/4//b/+P/7//7/AAADAAQACAALABEAGgAkAC0ANgA+AEMAQwA8ADUA
KAAXAAgA+v/s/+f/6f/u//H/9f/y/+z/7P/y//f/+//5//f/9v/4//r/+f/5//n/+f/5
//v//P/8//z/+v/7//v/+//7//v//P/8//z//P/9//3//f/+//7//v/+//7//v/+////
////////AgACAAIAAgABAAEAAQABAAMAAwAEAAQABAAEAAQABAAGAAcABwAHAAYABgAG
AAYACQAJAAoADAALAAsACwAMAA4ADwAQABEADwAQABAAEAATABMAEwAVABUAFQAWABYA
FgAWABYAFwAVABUAFQAVABUAFQAVABUAFwAWABYAFgAVABUAFQATABMAEwASABEAEAAP
AA8ADgANAAwACwALAAoACQAIAAcABwAGAAUABAACAAEAAQABAAMAAQABAAEAAQAAAAAA
AAD9/w==
         </WaveFormData>
      </LeadData>
      <LeadData>
         <LeadByteCountTotal>10000</LeadByteCountTotal>
         <LeadTimeOffset>0</LeadTimeOffset>
         <LeadSampleCountTotal>5000</LeadSampleCountTotal>
         <LeadAmplitudeUnitsPerBit>4.88</LeadAmplitudeUnitsPerBit>
         <LeadAmplitudeUnits>��V</LeadAmplitudeUnits>
         <LeadHighLimit>2147483647</LeadHighLimit>
         <LeadLowLimit>268435456</LeadLowLimit>
         <LeadID>II</LeadID>
         <LeadOffsetFirstSample>0</LeadOffsetFirstSample>
         <FirstSampleBaseline>0</FirstSampleBaseline>
         <LeadSampleSize>2</LeadSampleSize>
         <LeadOff>FALSE</LeadOff>
         <BaselineSway>FALSE</BaselineSway>
         <ExcessiveACNoise>FALSE</ExcessiveACNoise>
         <MuscleNoise>FALSE</MuscleNoise>
         <LeadDataCRC32>2166961885</LeadDataCRC32>
         <WaveFormData>
6v/q/+r/6v/q/+r/6v/q/+r/6v/q/+r/6P/o/+j/6P/q/+r/6v/q/+r/6v/q/+r/6v/q
/+r/6v/q/+r/6v/q/+j/6P/o/+j/6P/o/+j/6P/o/+j/6P/o/+b/5v/m/+b/5v/m/+b/
5v/k/+T/5P/k/+L/4v/i/+L/4//j/+P/4//l/+X/5v/n/+f/6f/s/+//8P/y//T/9v/2
//j/+P/5//n/+P/4//z/AgAFAAcACgALAA4AEAARABMAEgAQAA0ADAAKAAUA///7//r/
+v/5//b/8//u/+r/6//q/+j/5//j/+P/4v/h/+H/3//f/9//3v/e/93/3P/e/97/3v/e
/9z/3P/a/9r/2v/a/9r/2v/a/9n/2f/Z/9n/2f/Z/9n/2//b/9v/2//a/9r/2P/N/8H/
uf+y/67/s//D/9n/8v8QADkAcACsANkA/wArAU8BTQEsAQEByQCDAEwAKQAVAAkA/P/p
/9z/1v/a/+H/6f/o/+T/4v/i/93/2//d/97/3f/f/9//3//e/97/3P/c/93/3f/d/97/
3//g/97/3v/e/9//3//f/9//4P/g/+D/4P/h/+H/4v/i/+L/4//j/+P/4//l/+X/5//o
/+f/5//n/+j/6v/q/+v/7P/t/+7/7//x//L/8//1//b/+f/6//z///8BAAIABAAGAAoA
CwANABAAFgAZABsAHgAfACAAIwAnACkALAAtADAANAA2ADgAOgA6ADsAPAA/AD8APwBA
AEEAPwA/AD8AQABCAEEAQQA/ADwAOwA6ADYAMwAxAC4AKwAnACQAIQAeAB0AGQAXABQA
DwAMAAkABQACAAAA///8//r/+P/2//X/9f/0//P/8f/w/+//7//v/+z/7P/s/+z/7P/s
/+v/6//s/+z/7P/q/+z/7P/s/+z/6v/q/+r/6v/q/+v/6//q/+r/6v/q/+v/6//q/+r/
6//r/+v/6//r/+3/7f/s/+z/7P/s/+z/7P/q/+v/6//r/+3/7P/s/+z/7P/s/+z/7P/s
/+z/7P/s/+z/6//r/+v/7f/t/+3/7f/r/+v/6v/q/+r/6v/q/+n/6//r/+v/6//o/+j/
5//n/+f/5//n/+f/5//n/+f/5v/k/+T/5P/k/+T/5f/m/+f/5f/l/+b/5//p/+v/7v/x
//L/9P/2//j/+v/8//z//f/7//r/+v/+/wQABwAJAAwADwASABQAFQATABIAEAANAAoA
CAADAP3/+v/6//v/+//2//P/7v/q/+v/6v/o/+f/5f/l/+T/4//h/9//3//f/97/3v/d
/9z/3v/e/97/3v/c/9z/2v/a/9r/2v/a/9r/2v/Z/9n/2f/b/9v/2//b/9v/2//b/9v/
3P/W/9T/zf/B/7f/sP+s/7P/w//X/+z/CgA1AHIAsADfAA0BPQFjAWMBQAETAdcAjQBU
ADcAIwATAAIA8f/o/+z/9v/3//H/7P/q/+b/5P/f/9v/2f/c/9//3f/d/93/3P/c/97/
3v/f/9//3f/c/9v/2v/c/9z/3P/d/93/3f/d/97/3v/e/97/3//f/+D/4P/g/+P/4//j
/+P/4//j/+X/5v/p/+n/6f/q/+r/6v/r/+z/7f/u/+//8f/y//P/9f/2//X/9v/4//v/
//8AAAIABAAGAAcACQAMABIAFQAXABoAHQAeACEAJQApACwALQAwADAAMgA0ADYAOAA5
ADoAPQA/AD8AQABBAEEAQQBBAEIAQgBBAEEAPwA+AD0APAA4ADUAMwAwAC0AKwAoACUA
IgAdABkAFwAUABEADgALAAcAAgAAAP///P/8//r/+P/3//P/8v/x/+//8P/v/+//7//s
/+z/7P/s/+z/7P/r/+v/6v/q/+r/6P/s/+z/7P/s/+r/6v/q/+r/7P/t/+3/7P/s/+z/
7P/t/+3/7P/s/+3/6//r/+v/6//r/+v/6v/q/+r/6v/q/+r/7P/t/+3/7f/t/+z/7P/s
/+r/6v/q/+r/6v/q/+r/6v/s/+v/6//r/+v/6//r/+v/6f/p/+j/6P/q/+r/6v/p/+n/
6f/p/+n/6P/o/+f/5//l/+X/5f/l/+f/5//l/+f/5//k/+L/5v/m/+b/5v/m/+P/4//j
/+P/4//j/+T/5f/n/+n/7P/v/+7/8P/y//T/+P/6//r/+//7//r/+v/+/wAAAwAFAAgA
CQAMAA4ADwAPAA4ADAAJAAYABAD///n/9v/2//f/9//1//P/7//s/+n/6P/m/+X/4//j
/+L/4f/h/9//3//f/+D/4P/f/97/3P/c/9z/3P/c/9z/2v/a/9z/3P/c/9z/3P/b/9v/
2//b/9v/2//b/9v/2//b/9v/3P/Y/9L/y/+//7X/rv+u/7f/x//b//L/EAA/AH4AugDr
ABkBSQFnAV0BOAEJAccAgwBSADUAIQAVAAQA8f/q//L/+P/5//X/8P/s/+j/5P/h/+H/
4f/g/+P/4f/h/+H/4P/g/97/3v/f/9//3//g/+H/4v/g/+D/4P/h/+H/4f/h/+L/4v/i
/+L/4//l/+b/5v/m/+n/6f/p/+n/6v/p/+r/6v/t/+3/7f/u//D/8P/x//L/9f/2//f/
+f/6//v//f/+////AAACAAUACQAKAAwADgASABMAFQAYABoAHQAfACIAJwAoACsALwAz
ADYANwA6ADoAPAA+AEAAQABBAEIARQBGAEcASQBLAEsASwBLAEwASwBJAEgARQBGAEUA
RABAAD8APQA6ADcAMQAuACsAKAAlACEAHwAcABoAGAAWABMADQAKAAgABAACAAAA/v/9
//z//P/8//v/+v/5//n/+f/4//j/+P/4//j/+P/3//f/9v/2//b/9P/2//b/9v/2//b/
9v/2//b/9P/1//X/9P/2//b/9v/3//X/9P/0//X/9f/1//X/9f/z//P/8v/y//L/8v/y
//L/9P/1//X/9f/z//L/8v/y//L/8v/y//L/8v/y//L/8v/0//P/8//z//X/9f/1//X/
9P/z//H/8P/y//L/8v/x//H/8f/x//H/8P/w/+//7//t/+3/7f/t/+3/7v/u/+7/7v/u
/+3/7f/t/+3/7f/t/+7/7//t/+//8v/1//j/+v/8//7//v8AAAAAAQADAAIAAgAGAAoA
DQAPABIAFQAYABoAGwAZABgAFgATABEADgAIAAEAAAAAAAEAAQD9//n/8//u/+//7v/s
/+v/6v/r/+v/6//q/+f/5v/l/+T/5P/j/+L/4v/i/+L/4v/i/+L/4P/g/+D/4P/g/+D/
4v/h/+H/4f/h/+H/4f/h/+P/4//j/+P/4P/e/9r/0f/F/7v/tv+4/8P/0//n//7/HgBL
AIQAugDpABUBPQFRAUUBJgH5ALsAeQBMAC0AGQARAAAA6//e/9z/4v/r//H/8P/s/+z/
6v/l/+P/4//m/+n/6f/n/+f/5v/m/+T/5P/l/+X/5v/m/+b/5v/o/+j/6P/p/+f/5//n
/+j/6v/q/+r/6//q/+r/6f/o/+r/6//s/+3/7f/t/+//8P/x//H/8f/y//T/9P/1//b/
+f/6//v//f/+////AQACAAUABgAIAAsACwAMAA4AEAAWABcAGQAcAB4AIQAjACYAKQAq
AC0AMQAxADQANQA4ADwAPgBAAEIARABFAEYASQBIAEcARwBHAEkASQBJAEoASgBJAEkA
RwBEAEMAQgA+AD0AOwA4ADUAMQAuACsAKAAnACMAIQAeABoAFgASAA0ACwAKAAoACAAI
AAYABAADAP///v/9//v/+v/5//n/+f/5//r/+//8//v/+v/4//f/+P/4//j/9v/2//b/
9v/2//b/9v/2//b/+P/5//n/+P/6//r/+v/7//j/9v/1//X/9//3//f/9//4//n/+f/6
//n/+P/3//b/9v/3//f/9//3//b/9v/2//b/9v/2//b/+P/4//j/+P/2//X/9f/1//X/
9f/1//X/9//3//b/9v/0//T/9P/z//P/8//z//P/8v/y//H/8f/z//P/8//0//L/8v/y
//L/7//v/+//7//x//H/8v/z//P/9f/4//v//v8AAAIABAAFAAYABQAFAAUABAAEAAgA
DgARABMAFgAXABoAHAAdAB0AHAAaABcAFgAUAA8ACQAFAAQABAADAAAA/f/4//T/8//y
//D/7//t/+3/7P/r/+v/6f/p/+n/5v/m/+X/5P/m/+b/5v/m/+b/5v/k/+T/5P/k/+T/
5P/k/+P/4//j/+H/4f/h/+H/4//j/+P/4//k/+L/3v/T/8n/wf+6/7z/x//X/+3/CAAs
AFkAkADGAPEAHQFFAVcBSQEiAfMAsQBtAEAAJwAXAAsA/P/p/97/4P/k/+v/7//s/+r/
7P/q/+X/4//j/+b/5//n/+f/5//m/+b/5P/k/+X/5f/m/+b/5v/m/+b/5v/m/+f/5//n
/+f/6P/m/+b/5v/n/+f/6P/o/+j/6//r/+v/6//t/+3/7//w/+//7//v//D/8v/y//P/
9P/3//j/+f/7//z//f///wAAAQACAAQABwAJAAoADAAOABQAFQAXABoAHgAhACMAJgAn
ACgAKwAvADEANAA1ADgAOgA8AD4AQAA+AD8AQABDAEUARQBGAEcARQBFAEUARgBGAEUA
RQBDAEIAQQBAADwAOQA3ADQAMQAtACoAJwAkAB8AGwAZABYAEwAQAA0ACQAIAAYABQAC
AAAA/v/8//v/+//6//n/9//2//X/9f/1//L/8v/y//L/8v/y//H/8f/w//D/8P/u//D/
8P/w//D/8P/w//D/8P/w//H/8f/w/+7/7v/u/+//8f/w//D/8f/v/+//7//v//H/8f/w
//D/8P/w//D/8P/w//H/8f/x//H/8P/w//D/8P/w//D/8P/w//D/8P/w//L/8f/x//H/
8f/x//H/8f/x//H/8P/w/+7/7v/u/+3/7f/t/+3/7f/s/+z/6//r/+v/6//r/+v/7f/r
/+v/6//s/+r/6v/q/+r/6f/p/+n/6f/p/+n/6v/r/+z/7//z//f/+P/6//z//v/+/wAA
AAABAAMAAgACAAYACgANAA8AEgAVABgAGgAbABkAGAAWABMAEAAOAAkAAwABAAAAAAD/
//r/9//y/+7/7f/s/+r/6f/n/+f/5v/l/+X/4//j/+P/4v/i/+H/4P/g/+D/4P/g/97/
3v/c/9z/3v/e/97/3v/e/93/3f/d/93/3f/d/93/2//b/9v/2//a/9j/1P/J/73/tf+u
/7L/vf/N/+H//P8eAFEAkADIAPcAJwFVAWsBVwEsAfkAtQBxAEQALQAfAA8A/P/t/+z/
9P/+//3/9f/u/+r/5v/k/+H/3f/f/+D/4f/j/+H/4f/g/+D/4P/g/+H/4f/e/97/3v/e
/+D/4P/g/+H/4f/h/+H/4v/g/+D/4P/h/+H/4v/i/+L/5f/l/+X/5f/l/+X/5//o/+n/
6f/p/+r/7P/s/+3/7v/x//L/8//1//T/9f/3//j/+f/6//z///8DAAQABgAIAAwADQAP
ABIAFAAXABkAHAAfACAAIwAnACkALAAtADAANAA2ADgAOgA6ADsAPAA/AEEAQQBCAEMA
QwBDAEMARABEAEMAQwBBAD4APQA8ADgANwA1ADIALwApACYAIwAgAB0AGQAXABQADwAM
AAkABQAEAAIAAQD+//z/+v/4//f/9f/0//P/8f/w/+//7//v/+7/7v/u/+7/7v/u/+3/
7f/u/+7/7v/s/+z/7P/s/+z/7v/u/+7/7v/u/+//7//u/+z/7P/s/+3/7f/s/+z/7f/t
/+3/7f/t/+//7//u/+7/7P/s/+z/7P/u/+//7//v/+//7v/u/+7/7v/u/+7/7v/u/+7/
7v/u/+z/6//r/+v/6//r/+v/6//r/+v/6v/q/+r/6v/q/+n/6f/p/+n/6f/o/+j/5//n
/+n/6f/p/+n/5//n/+X/5//p/+j/5v/m/+b/5v/m/+b/5v/l/+X/5f/l/+X/5f/m/+f/
5f/n/+r/7f/u//D/8v/0//f/+v/7//3//f/8//z/AAABAAMABAAGAAsADgAQABEAEQAQ
AA4ACwAKAAgAAwD9//v/+v/6//n/9//1//H/7v/r/+r/6P/n/+X/5f/k/+P/4//h/+H/
4f/g/+D/3//e/97/3v/e/97/3v/e/9z/3P/a/9r/2v/a/9z/2//b/9v/2//b/9v/2//b
/9v/2//b/9j/1v/Q/8f/vf+1/7D/sP+7/8v/3f/0/xYASwCMAMQA8wAjAVEBaQFZAS4B
+QC3AHMARgAxACEADwD8/+//7P/2//z/9//x/+7/6v/m/+L/3f/b/93/4P/f/9//3f/d
/9z/3P/a/9r/2//b/9v/3P/d/97/3P/c/9z/3f/d/93/3f/e/+D/4P/g/+H/4f/i/+L/
4v/h/+H/4f/h/+P/4//l/+b/6f/p/+n/6v/s/+z/7f/u/+3/7v/v//H/8v/z//X/9v/5
//r//P//////AAACAAQACAAJAAsADgAUABcAGQAcAB0AHgAhACUAJwAqACsALgAyADQA
NgA4ADgAOQA6AD0AOwA7ADwAPQA/AD8APwBAAEAAPwA/AD0AOgA5ADgANAAzADEALgAr
ACUAIgAfABwAGgAXABYAFAAQAAwACAADAP///P/6//b/9//2//X/9f/z//L/8f/v/+z/
6//r/+v/7P/s/+z/7P/u/+7/7f/t/+r/6v/q/+j/6v/q/+r/6v/q/+r/6v/q/+z/7f/t
/+z/6v/q/+r/6//r/+r/6v/r/+v/6//r/+v/6//r/+r/6v/s/+z/7P/s/+r/6//r/+v/
6//q/+r/6v/o/+j/6P/o/+r/6v/q/+r/6v/p/+n/6f/n/+f/5//n/+n/6f/o/+j/6f/q
/+v/6//p/+n/6f/p/+X/5P/i/+H/4//l/+j/5//m/+X/5P/l/+X/5f/l/+X/5f/m/+f/
5//p/+z/7//u//D/8v/0//j/+v/6//v/+f/4//j//P8AAAMABQAIAA0AEAASABMAEwAS
ABAADQAOAAwABwABAPv/+v/6//n/9v/z/+7/6v/n/+b/5P/j/+P/4//i/+H/3//d/93/
3f/e/97/3f/c/9r/2v/a/9r/2v/a/9j/2P/a/9r/2v/a/9j/1//X/9f/2f/Z/9n/2f/b
/9v/2//b/9r/1v/U/8//w/+5/7T/sP+z/73/zf/k//7/IQBSAI4AwwDxABsBPwFHASwB
BQHVAJMAVgAxABsACwAAAO//3P/U/9b/2//j/+b/5v/i/97/3f/Z/9n/2v/Z/9n/2f/Z
/9j/2P/Z/9r/3P/d/9r/2v/a/9r/2v/a/9r/2//d/93/3f/e/9z/3P/c/93/3f/e/97/
3v/f/9//3//f/+H/4f/j/+T/5//n/+f/6P/p/+j/6P/o/+r/7P/u//H/8v/z//X/9v/1
//b/+P/7//v//P/+/wAABgAHAAkADAAQABMAFQAYABkAGgAdACEAIwAmACcAKgAsAC4A
MAAyADAAMQAyADUANgA3ADkAOwA7ADsAOwA8ADoAOQA5ADcAOAA3ADYAMgAvAC0AKgAn
ACMAIAAdABoAGQAVABMAEAANAAoABwADAAAA/v/9//r/+P/2//T/8//x//D/7//t/+z/
6//r/+v/6v/q/+r/6v/q/+r/6f/p/+b/5v/m/+T/6P/o/+j/6P/m/+b/5v/m/+j/6f/p
/+j/5v/m/+b/5//n/+b/5v/n/+n/6f/p/+n/5//n/+b/5v/o/+j/6P/o/+b/5//n/+f/
6f/o/+j/6P/m/+b/5v/m/+j/6P/o/+j/6P/n/+f/5//l/+X/5f/l/+b/5//n/+j/5//m
/+X/4//j/+P/4//j/+T/5P/h/+D/4P/g/+D/4P/f/9//3//f/+H/4f/i/+P/4f/j/+b/
6f/q/+z/7v/w//L/9P/0//X/9f/0//T/+P/8////AQAEAAcACgAMAA0ADwAOAAwACQAG
AAQA///5//f/9v/2//X/8P/t/+j/5P/j/+L/4P/f/93/3f/c/9v/2f/X/9f/1//Y/9j/
1//W/9b/1v/W/9b/1v/W/9T/1P/W/9b/1v/W/9b/1f/V/9X/0//T/9P/0//U/9X/1v/X
/9T/0v/M/8P/t/+v/6r/rP+3/8v/3//4/xoASQCCALYA5QARATcBRwE1AQwB1wCTAFMA
KgARAAMA+f/o/9f/zv/S/9z/4//h/9z/3P/c/9j/1f/T/9X/2P/X/9f/1//X/9b/1v/W
/9b/1//X/9b/1v/W/9b/1v/W/9b/1//Y/9n/2v/c/9r/2v/a/9v/2f/a/9r/2v/d/93/
3f/d/9//3//h/+L/4//j/+P/5P/m/+b/5//o/+n/6v/r/+3/7v/v//H/8v/z//T/9v/5
//v//P/+/wAABAAFAAcACgAOABEAEwAWABkAGgAdACEAIwAmACcAKgAsAC4AMAAyADIA
MwA0ADcANwA3ADgAOQA5ADkAOQA6ADoAOQA5ADcANAAzADIALgAtACsAKAAlACEAHgAb
ABgAFwATABEADgAJAAYAAwD///z/+v/5//b/9P/y//D/7//v/+7/7f/r/+r/6f/p/+n/
6P/o/+j/6P/m/+b/5f/l/+X/5v/n/+b/5v/m/+b/5v/m/+b/5v/m/+b/5//n/+b/6P/o
/+j/6f/p/+j/6P/p/+f/5//n/+f/6f/p/+j/6P/o/+j/6P/o/+j/6f/p/+n/6f/o/+j/
6P/o/+j/6P/o/+j/6P/o/+j/6P/n/+f/5//n/+f/5//n/+f/5//m/+b/5v/m/+b/5f/j
/+P/4//j/+P/5P/k/+X/5f/j/+P/4v/i/+L/4v/i/+P/4//j/+P/4f/h/+L/4//l/+f/
6v/t/+3/7v/v//D/8//2//f/+f/5//j/+P/8//7/AQADAAYACQAMAA4ADwARABAADgAL
AAwACgAFAP//+v/4//f/9f/z//H/7f/q/+j/5v/j/+H/4f/h/+D/3//f/93/3f/d/9z/
3P/b/9r/2P/Y/9j/2P/Y/9j/1v/W/9b/1v/W/9b/1v/V/9X/1f/V/9X/1f/V/9X/1f/V
/9X/1P/U/9D/yf+//7P/qv+m/63/u//N/+L//P8lAGAAoADVAAEBMQFZAV0BPAEPAdMA
jQBSADEAIQARAP7/7//o/+z/9P/1/+//6v/m/+T/4P/b/9f/1//Y/9n/2//Z/9n/2P/Y
/9b/1v/X/9f/1v/W/9b/1v/W/9b/1v/X/9n/2f/Z/9r/2v/a/9r/2//Z/9r/2v/a/93/
3f/d/93/3//f/+H/4v/h/+H/4f/i/+b/5v/n/+j/5//o/+n/6//s/+3/7//w//P/9P/2
//n/+//8//7/AAACAAMABQAIAAoADQAPABIAFwAYABsAHwAhACQAJQAoACoALAAuADAA
MAAxADIANQA3ADcAOAA5ADkAOQA5ADoAOgA5ADkANwA2ADUANAAwADEALwAsACkAJQAi
AB8AHAAXABMAEQAOAAsACAAFAAEA/v/8//v/+P/2//T/8v/x/+//7v/t/+v/6v/p/+n/
6f/o/+j/6P/o/+b/5v/l/+X/5f/m/+f/5v/m/+b/5v/m/+b/5v/m/+b/6P/p/+n/6P/m
/+b/5v/n/+n/6P/o/+n/5//n/+f/5//n/+f/5v/m/+b/5v/m/+b/5v/n/+f/5//n/+b/
5v/m/+b/5v/m/+b/5v/m/+b/5v/k/+P/4//j/+X/5f/l/+X/4//j/+L/4v/i/+L/4v/h
/+H/4f/h/+H/4f/i/+L/4//h/+H/4f/h/+H/4f/f/9//4v/g/+D/4P/g/9//3//f/9//
3f/d/97/3//f/+H/5P/n/+j/6v/s/+7/8v/0//T/9f/1//T/9P/4//v//f/+/wAABQAI
AAoACwANAAwACgAHAAYABAD///n/9//2//b/9f/0//H/7P/o/+X/5P/i/+H/3//f/97/
3f/d/9v/2//b/9r/2v/Z/9j/2P/Y/9j/2P/Y/9j/1v/W/9j/2P/Y/9j/1v/V/9X/1f/V
/9X/1f/V/9f/1//X/9f/2P/U/9D/yf+9/7H/qv+q/7H/v//R/+b/BgA1AHQArgDfAA0B
OwFXAU0BKAH7AL0AeQBIAC0AHQARAP7/6//k/+r/9P/3/+//6v/q/+b/4P/d/93/2//c
/93/3f/b/9v/2v/a/9r/2v/b/9v/2v/a/9r/2v/a/9r/2v/b/9v/2//b/9z/3v/e/97/
3//d/97/3v/e/+H/4f/h/+H/5f/l/+f/6P/n/+f/5//o/+r/6v/r/+z/6//s/+3/7//x
//P/9v/4//n/+v/8////AAAAAAEAAgAIAAkACwAOABIAFQAXABoAGwAcAB8AIwAnACoA
KwAuADAAMgA0ADYANgA3ADgAOwA7ADsAPAA9AD8APwA/AEAAPgA9AD0AOwA8ADsAOgA2
ADMAMQAuACsAKQAmACMAIAAfABsAGQAWABEADgALAAcABAACAAEA/v/8//r/+P/3//b/
9v/2//X/9P/z//P/8//y//L/8v/y//L/8v/x//H/8v/y//L/8P/x//D/7//u/+//8P/x
//L/8v/z//P/8v/w//D/8P/x//L/8v/z//X/9f/1//X/9f/0//P/8f/w//L/8v/y//L/
8v/z//P/8//z//L/8v/y//D/8P/w//D/8v/y//L/8v/y//H/8f/x//H/8f/x//H/8f/x
//D/8P/w//D/8P/v/+//7//v/+//7v/u/+3/7f/t/+3/7f/u/+7/7v/u/+7/6//r/+v/
6//r/+v/7P/t/+//8f/0//f/+P/6//z//v8AAAIAAgADAAEAAAAAAAQACgANAA8AEgAV
ABgAGgAbABsAGgAYABUAFAASAA0ABwADAAIAAgABAP7/+//2//L/8f/w/+7/7f/r/+v/
6v/p/+v/6f/p/+n/5v/m/+X/5P/k/+T/5P/k/+T/5P/i/+L/4P/g/+D/4P/h/+H/4v/j
/+H/4f/h/+H/4f/h/+H/4f/e/97/3P/V/8n/v/+4/7j/v//N/+H/+v8YAEUAfgC0AOMA
DQE1AUkBPQEYAe0AswB5AEoALQAbAA0A/P/r/+D/3v/i/+3/8f/w/+7/7P/o/+f/5f/l
/+b/5f/j/+T/5f/l/+b/5v/m/+f/5//k/+T/5P/k/+b/5v/m/+f/6f/p/+n/6v/q/+r/
6v/r/+n/6v/q/+r/7f/t/+3/7f/t/+3/7//w//H/8f/x//L/9P/0//X/9v/5//r/+//9
//z//f///wAAAwAEAAYACQAJAAoADAAOABQAFQAXABoAHAAfACEAJAAlACYAKQAtAC8A
MgAzADYAOAA6ADwAPgA+AD8AQABDAEMAQwBEAEUARQBFAEUARgBGAEUARQBDAEIAQQBA
ADwAPQA7ADgANQAxAC4AKwAoACUAIQAfABwAGQAWABMADwAOAAwACwAIAAYABAACAAEA
AQAAAP///f/8//v/+//7//r/+v/6//r/+v/6//n/+f/6//r/+v/4//r/+v/6//r/+v/6
//r/+v/6//v/+//6//r/+v/6//v/+//6//r/+//7//v/+//7//v/+//6//r/+v/6//r/
+v/6//v/+//7//3//P/8//z//P/8//z//P/6//r/+v/6//j/9//3//f/9//3//f/9//3
//f/9v/2//j/+P/4//f/9f/1//X/9f/0//T/8//z//X/9P/y//L/8v/y//P/8//z//P/
8f/x//L/8//2//n//f8BAAEAAgADAAQABgAIAAgACQAJAAgACAAMABIAFQAXABoAGwAe
ACAAIQAhACAAHgAbABkAFgAQAAkABQAEAAQAAwACAP//+v/2//P/8v/w/+//7f/t/+z/
6//r/+n/6f/p/+r/6v/p/+j/6P/o/+j/6P/m/+b/5P/k/+T/5P/k/+T/5P/j/+P/4//j
/+P/4//j/+H/4f/h/+H/4P/g/9r/zf/B/7n/tP+4/8X/1//r/wYALABhAJwAzgD3ACMB
RQFLATEBCgHVAJEAWQA4ACMAFQAHAPT/5f/i/+b/8v/5//P/7v/s/+b/4v/j/+P/4//i
/+X/5f/j/+P/4v/i/+D/4P/h/+H/4P/g/+D/4P/i/+L/4v/j/+H/4f/h/+L/5P/k/+T/
5f/j/+T/5P/k/+X/5f/l/+X/6f/p/+v/7P/r/+v/6//s/+7/7v/v//D/8f/y//P/9f/0
//X/9//4//n/+v/8////AQACAAQABgAKAAsADQAQABIAFQAXABoAHwAgACMAJwAnACoA
KwAuAC4AMAAyADQANAA1ADYAOQA7ADsAPAA9AD0APQA9AD4APAA7ADsAOQA4ADcANgAy
AC8ALQAqACcAIwAgAB0AGgAXABMAEQAOAA0ACgAHAAMAAAD+//3/+v/4//b/9P/z//H/
8P/v/+3/7v/t/+3/7f/q/+r/6v/q/+r/6v/p/+n/6v/q/+r/6P/q/+r/6v/q/+r/6v/q
/+r/6v/r/+v/6v/q/+r/6v/r/+n/6P/o/+n/6f/p/+n/6f/p/+n/6P/o/+j/6P/o/+j/
6P/p/+n/6f/n/+b/5v/m/+j/6P/o/+j/6P/o/+j/6P/o/+f/5//n/+X/5f/l/+X/5f/l
/+T/5P/k/+T/5P/j/+P/4//j/+P/4v/g/+H/4f/g/+L/4v/i/+L/4f/h/+H/4f/h/+H/
4v/j/+H/4//m/+n/6v/s/+7/8P/y//T/9P/1//X/9P/0//j/+v/9////AgAHAAoADAAN
AA8ADgAMAAkACAAGAAEA+//2//T/8//x/+//7f/p/+b/5P/i/9//3f/b/9v/2v/Z/9n/
1//X/9f/2P/Y/9f/1v/U/9T/1P/U/9T/1P/S/9L/0v/S/9L/0v/Q/8//z//P/8//z//P
/8//0f/R/9H/0f/Q/87/yv/D/7f/rf+m/6L/pf+x/8P/2v/y/xkAVACUAMcA9wAlAUkB
TQEuAQEBywCFAE4AKwAXAAkA+v/n/9r/3v/o/+3/6f/m/+L/3P/W/9H/z//P/87/0f/T
/9H/0f/Q/9D/zv/O/8//z//O/87/zv/O/9D/0P/Q/9H/z//P/8//0P/Q/9D/0P/R/9H/
0v/S/9L/1f/V/9X/1f/V/9X/1//Y/9n/2f/Z/9r/3P/c/93/3v/d/97/3//h/+L/4//l
/+b/5//o/+r/7f/v//D/8v/0//b/9//5//z/AAADAAUACAALAAwADwATABMAFgAXABoA
HAAeACAAIgAiACMAJAAnACcAJwAoACkAKQApACkAKgAqACkAKQAnACYAJQAkACAAIQAf
ABwAGQAVABIADwAMAAkABQADAAAA/f/6//f/8//w/+7/7f/q/+b/5P/i/+H/4f/g/9//
3f/a/w==
         </WaveFormData>
      </LeadData>
      <LeadData>
         <LeadByteCountTotal>10000</LeadByteCountTotal>
         <LeadTimeOffset>0</LeadTimeOffset>
         <LeadSampleCountTotal>5000</LeadSampleCountTotal>
         <LeadAmplitudeUnitsPerBit>4.88</LeadAmplitudeUnitsPerBit>
         <LeadAmplitudeUnits>��V</LeadAmplitudeUnits>
         <LeadHighLimit>2147483647</LeadHighLimit>
         <LeadLowLimit>268435456</LeadLowLimit>
         <LeadID>V1</LeadID>
         <LeadOffsetFirstSample>0</LeadOffsetFirstSample>
         <FirstSampleBaseline>0</FirstSampleBaseline>
         <LeadSampleSize>2</LeadSampleSize>
         <LeadOff>FALSE</LeadOff>
         <BaselineSway>FALSE</BaselineSway>
         <ExcessiveACNoise>FALSE</ExcessiveACNoise>
         <MuscleNoise>FALSE</MuscleNoise>
         <LeadDataCRC32>445763646</LeadDataCRC32>
         <WaveFormData>
AgACAAIAAgAEAAQABAAEAAQABAAEAAQABgAGAAYABgAEAAQABAAEAAQABAAEAAQABAAE
AAQABAACAAIAAgACAAIAAgACAAIAAgACAAIAAgACAAIAAgACAAAAAAAAAAAAAAAAAAAA
AAAAAAAAAAAAAAAAAAAAAAAAAAAAAAAA////////////////AAABAAIAAwADAAQABQAI
AAkACQAJAAcABwAIAAgACAAEAAIAAAD8//r/+v/9///////9//r/+f/4//f/9v/3//f/
+P/4//r/+v/5//n/9//3//f/+f/5//n/+f/5//n/+f/4//j/+v/7//v/+//5//r/+v/7
//v/+//7//v/+f/6//r/+v/6//r/+v/6//j/+P/4//j/+f/5//n/+f/6//v///8IABYA
JQA0AEEASQBQAFcAWQBSAEcAOAAsABwAAADY/6r/hP9q/1r/Vv9T/zz/Gv8C//3+Af8K
/yD/PP9a/3f/l/+x/8T/0f/a/+L/6f/v//H/9v/6//v//P/+////AAABAAIAAwAGAAYA
BgAHAAUABwAHAAcABwAHAAgACAALAAsADAAMAAoACwALAAsACwAMAAwADAANAA0ADQAN
AA8AEAAQABAAEQARABEAEQASABIAEwATABMAFAAVABYAFwAXABcAFwAYABgAGQAaABoA
GgAbABsAGwAcABwAHAAcABwAHAAcABwAHAAbABoAGQAZABgAFgAVABQAEwASABEAEQAQ
AA8AEAAOAA4ADAANAAwACwAKAAoACgAKAAoACgAKAAoACgAJAAkACQAJAAoACgAIAAgA
BgAGAAYABQAFAAMAAgABAAEAAQABAP///////////////////v/+//7//f/9//z//v/+
//7//v/+//7//v//////////////AAAAAAAAAAAAAAAAAAAAAAEAAQABAAIAAgACAAIA
AgAFAAUABQAFAAQABAAFAAUABQAFAAUABQAFAAYABwAIAAYABgAHAAcABwAGAAYABgAI
AAcABwAHAAcABwAHAAcABgAGAAYABgAIAAcABwAHAAUABQAFAAQABAAEAAQABAAEAAQA
BAADAAMAAwADAAMAAwADAAMABAACAAIAAgACAAIAAgACAAEAAwADAAMAAwAHAAgACQAK
AAsACwAMAA0ADgAPAA8ADwAPAA8AEAAQAA4ACgAIAAYABAACAAIABQADAAMAAQD+/wAA
AAAAAAAA/////wAAAAAAAAAA/////////////wEAAQABAAEAAQABAAEAAAAAAAAAAQAB
AAEAAQACAAIAAwADAAMAAwADAAUABgAGAAYABAAEAAQABAAGAAYABgAGAAUABQAFAAUA
CAAJAA0AFgAmADkASgBXAGEAagBzAHUAcABjAEwANAAUAOj/sv98/0j/LP8i/xr/Df/6
/uj+6P7t/vP+Bv8q/07/cv+V/7H/w//O/9n/5P/u//X/+//9/wIABAAJAAoADAANAA4A
DwAQABEAEgASABIAEwATABUAFQAVABUAFQAWABYAFwAXABgAGAAaABsAGwAbABsAHAAc
ABwAHQAdAB0AHQAdAB4AHgAeAB8AHwAfAB8AIgAiACMAIwAjACQAJQAmACcAJwAnACcA
KgAqACsALAAsACwALQAtAC0ALgAuAC4ALgAuAC4ALgAsACwAKwAqACkAKQAoACYAJQAk
ACMAIgAhACEAIAAfABwAGgAaABgAGQAYABcAFgAWABYAFgAWABQAFAAUABQAEwATABMA
EwAQABAADgAOAA4ADgAOAA0ADQALAAoACQAJAAkACQAHAAcABwAHAAcABQAFAAQABAAE
AAMAAwACAAQABAAEAAQABAAEAAQABQADAAMAAwADAAQABAAEAAQABAAEAAQABAAFAAUA
BQAGAAYABgAGAAYABwAHAAcABwAIAAgACQAJAAcABwAHAAcACAAIAAgACAAIAAgACQAJ
AAkACAAIAAgABgAFAAUABQAFAAUABQAFAAQABAAEAAQABAADAAMAAwABAAEAAQAAAAIA
AgACAAIAAAAAAAAA////////////////////////AAAAAAAAAAAAAAAAAAAAAAAAAAAA
AP///////////////wAAAQACAAUABQAGAAcACgALAAsACwAJAAkACgAKAAoABgAEAAIA
AAD+//7/AQD//////f/6//v//P/9//7//P/7//v/+v/4//j/9//3//n/+f/5//v/+//7
//v/+//7//v/+v/6//r/+//7//v/+//8//z//f/9//3//f/9//3//v/+//7//v/+//7/
/v/+//7//v/+////////////AAADAAkAFAAkADcASABTAF0AZgBrAGsAZgBXAEAAJgAC
ANL/nP9m/zj/IP8W/xD/Af/u/uT+6P7r/vP+Dv8w/1L/dv+Z/7H/wf/M/9n/4v/q//H/
9f/5//7/AAADAAQABgAHAAgACQAKAAsADAAMAAwADQANAA8ADwAPABEAEQASABIAEQAR
ABIAEgAQABEAEQARABMAFAAUABQAEwATABMAEwAVABYAFgAWABkAGQAZABkAGAAYABkA
GQAZABoAGwAcAB0AHQAdAB0AHgAeAB8AIAAgACAAIQAhAB8AIAAgACAAIAAgACAAIAAe
AB4AHQAcABsAGwAaABgAFwAWABUAFAARABEAEAAPAAwACgAKAAgACQAIAAcABgAEAAQA
BAAEAAQABAAEAAQABQAFAAUABQACAAIAAAAAAP7//v/+//3/AAD////////9//3//f/7
//v/+//7//v/+//7//r/+v/6//n/+f/4//j/+P/4//j/+P/4//j/+f/3//f/9//3//r/
+v/6//r//P/8//z//P/7//v/+//8//z//P/8//z//f/9//3//f/+//7/////////////
////AAAAAAAAAAD+//7//////////v/+//7//v/9//3//f/7//v/+//7//z//P/8//z/
/v/9//3//f/7//v/+//6//r/+v/6//r//P/8//z/+//7//v/+//7//v/+v/6//r/+v/6
//r/+v/6//n/+//7//v/+//9//7///8AAAEAAQACAAMABAAFAAUABQADAAMABAAEAAIA
/v/8//r/+P/2//b/+f/5//n/9//0//T/9P/0//T/8//z//T/9P/0//T/8//z//H/8f/x
//P/8f/x//H/8f/y//P/8//0//T/9f/1//X/9f/2//b/9//1//X/9f/1//f/+P/4//j/
+P/4//j/+P/4//j/+P/4//n/+f/5//n//P/9/wEADAAaACkAOABDAEkAUABXAFUATgBD
ADQAKAAYAPj/zv+k/4T/bP9e/1z/Vf86/xr/CP8D/wf/Fv8s/0j/ZP+D/5//uf/K/9f/
3v/k/+v/8f/1//j/+v/9//7/AAABAAIAAwAEAAUABAAEAAQABQAFAAcABwAHAAkACQAK
AAoACQAJAAoACgAMAA0ADQANAAsADAAMAAwACwALAAsACwALAAwADAAMAA0ADQANAA0A
DAAMAA0ADQAPABAAEQASABEAEQARABEAEgASABMAFAASABIAEwATABMAFAAUABQAFAAU
ABQAFAASABIAEQAQABEAEQAQAA4ADQAMAAsACgALAAsACgAJAAYABAAEAAIAAQAAAP//
/v8AAAAAAAAAAAAAAAAAAAAA//////////8AAAAA/v/+//7//v/+//3////9//z/+//7
//v/+//5//v/+//7//v/+//7//r/+v/4//f/9//2//j/+P/4//j/+P/4//j/+f/7//v/
+//7//r/+v/6//r/+v/6//r/+v/7//v/+//8//7//v/+//7////////////+//7/////
////////////AAAAAAAAAAD+//7//////wEAAAAAAAAAAAD//////////////////wAA
AAAAAAAA/v/9//3//f/9//3//f/8//z//P/8//z//P/8//z/+//7//v/+f/6//z//P/8
//z/+v/6//r/+f/6//v//P/9//3//v///wAAAQABAAIAAwAEAAUABQAFAAcABwAIAAgA
BgACAAAA/v/6//j/+P/7//v/+//5//b/+P/4//j/+P/1//X/9v/2//b/9v/1//X/9f/1
//X/9//5//n/+f/5//n/+f/4//j/+P/5//n/+f/5//r/+v/7//v/+//7//v/+f/6//r/
+v/8//z//P/8//z//P/8//z/+//7//v/+//+/wEABQAOAB4ALwA+AEcATwBWAFsAWQBS
AEUANgAqABYA9v/I/5z/ev9k/1b/Vv9N/y7/Dv8A/wH/B/8W/zD/TP9q/4n/p/+//9D/
2f/i/+r/8f/1//n//P/+/wEAAgAEAAUABgAHAAgACQAKAAoACgALAAsADQANAA0ADQAN
AA4ADgAPAA8AEAAQABAAEQARABEAEQASABIAEgATABMAEwATABMAFAAUABQAEwATABMA
EwAUABQAFQAVABUAFgAXABgAGwAbABsAGwAcABwAHQAeABwAHAAdAB0AHwAgACAAIAAe
AB4AHgAeACAAIAAfAB4AHQAdABwAGgAZABgAFwAWABUAFQAUABMAEgAQABAADgAPAA4A
DQAMAAwADAAMAAwADAAMAAwADAALAAsACwALAAoACgAIAAgACAAIAAgABwAHAAUABAAD
AAUABQAFAAMAAQABAAEAAQD//////v/+/wAA//////7//v/+//7//v/+//7//v////3/
/f/9//3/AAAAAAAAAAAAAAAAAAAAAAMAAwADAAQAAgACAAIAAgADAAMAAwADAAQABAAF
AAUABQAFAAUABQAEAAQABAAEAAYABgAHAAcABQAEAAQABAAGAAUABQAFAAUABQAFAAUA
BAAEAAQABAAEAAMAAwADAAMAAwADAAIAAgACAAIAAgACAAIAAgABAAEAAQABAAEAAQAB
AP//AQAAAAAAAAAAAAAAAAAAAAAA/////////////wMABAAFAAYABwAHAAgACQAIAAkA
CQAJAAsACwAMAAwACwAGAAMAAAD+//z//P/////////9//r/+v/6//r/+v/7//v//P/8
//r/+v/5//n/+//7//v//f/9//3//f/9//v/+//6//r//P/9//3//f/9//7//v//////
//////////8AAAAAAAAAAAAAAAAAAAAAAAAAAAAAAQABAAEAAQAEAAcADQAYACoAPQBM
AFcAYQBqAHEAbwBmAFUAPAAgAPr/yP+Q/1r/Mv8g/xr/EP///ur+4v7m/uv+9f4S/zb/
Wv+A/5//t//F/9D/2//m//D/9//7////AgAGAAcACAAKAAsADAANAA4ADwAQABAAEAAR
ABEAEwATABMAFQAVABYAFgAXABcAGAAYABgAGQAZABkAGQAaABoAGgAbABsAGwAbAB0A
HgAeAB4AHwAfAB8AHwAgACAAIQAhACEAIgAjACQAJwAnACcAJwAoACgAKQAqACoAKgAr
ACsAKwAsACwALAAsACwALAAsACwALAArACoAKQApACgAJgAlACQAIwAiAB8AHwAeAB0A
HAAaABoAGAAXABYAFQAUABQAFAAUABQAEgASABIAEgAPAA8ADwAPABAAEAAOAA4ADAAM
AAwACwANAAsACgAJAAkACQAJAAcABwAHAAcABwAFAAUABAAEAAQAAwADAAIAAgACAAIA
AgACAAIAAgADAAMAAwADAAMABAAEAAQABAAEAAQABAAEAAUABQAFAAYABgAGAAYABgAH
AAcABwAHAAYABgAHAAcABwAHAAcABwAGAAYABgAGAAYABgAHAAcABwAGAAYABgAGAAUA
BQAFAAUABQAFAAUABgAGAAYABgAGAAUABQAFAAUABQAFAAQABAAEAAQABAAEAAQABAAD
AAMAAwADAAMAAQABAAEAAQAAAAAAAgACAAIAAAAAAAAAAAAAAAAAAAD//wEAAQABAAEA
AQACAAMABAAFAAUABgAHAAoACwALAAsACQAJAAoACgAMAAgABgAEAP7//P/8////////
//3/+v/8//z//P/8//v/+//8//z/+v/6//n/+f/7//v/+//9//3//f/9//3/+//7//r/
+v/8//3//f/9//3//v/+/////////////////wAAAAAAAAAAAAAAAAAAAAAAAAAAAAAB
AAEAAQABAAIABwALABYAKAA7AEoAVQBfAGgAbQBtAGQAUQA6AB4A+P/E/47/WP8u/xr/
FP8K//v+6v7k/uj+7f73/hb/Ov9c/4D/of+1/8P/0P/b/+b/7v/z//f/+/8AAAQABQAG
AAgACQAKAAsADAANAA4ADgAOAA8ADwARABEAEQARABEAEgASABMAEwAUABQAFAAVABUA
FQAVABYAFgAWABcAFwAXABcAGQAaABoAGgAbABsAGwAbAB4AHgAfAB8AHQAeAB8AIAAh
ACEAIQAhACQAJAAlACYAJgAmACcAJwAmACYAJQAkACYAJgAmACYAJAAkACMAIgAfAB8A
HgAcABsAGgAZABgAGQAZABgAFwAUABIAEgAQAA8ADgANAAwADAAMAAwADAAMAAwADAAM
AAsACwALAAsACAAIAAYABgAIAAgACAAHAAkABwAGAAUAAwADAAMAAQABAAEAAQABAAEA
AQAAAAAAAAD//////v/+//7//v/+//7//v/+//////////////8AAAAAAAAAAAAAAAAA
AAAAAgADAAQABgAEAAQABAAEAAUABQAFAAUABgAGAAcABwAFAAUABQAFAAQABAAEAAQA
BgAGAAcABwAFAAQABAAEAAIAAQABAAEAAwADAAMAAwAEAAQABAAEAAIAAQABAAEAAQAB
AAEAAAAAAAAAAAAAAAIAAgACAAEAAwABAAAAAAAAAAAAAAAAAAAAAAD/////////////
AQACAAMABAAFAAUABgAHAAgACQAJAAkACwALAAwADAAMAAgABgAEAP7//P/8////AQAB
AP///P/6//r/+v/6//n/+f/6//r/+v/6//n/+f/5//n/+f/7//3//f/9//3/+//7//r/
+v/8//3//f/9//3//v/+/////f/9//3//f/9//7//v/+/wAAAAAAAAAA/v/+//7//v//
/////////wIABQAFAAoAFAAjADQAQwBNAFQAXQBhAF4AUQBCADYAKgASAOz/wv+c/4L/
bv9i/1//Uv8y/xb/C/8L/xT/Iv88/1j/d/+X/7P/yv/X/+D/6P/v//X/+//+/wIABQAG
AAgACQAIAAkACgALAA4ADgAOAA8ADQAPAA8ADwAPAA8AEAAQABMAEwAUABQAFAAVABUA
FQATABQAFAAUABUAFQAVABUAFQAWABYAFgAXABcAFwAXABYAFgAXABcAFwAYABkAGgAd
AB0AHQAdAB4AHgAfACAAHgAeAB8AHwAdAB4AHgAeACAAIAAgACAAIAAgAB8AHgAdAB0A
HAAaABkAGAAXABYAEwATABIAEQASABAAEAAOAA8ADgANAAwADAAMAAwADAAMAAwADAAM
AAsACwALAAsACgAKAAgACAAKAAoACgAJAAkABwAGAAUABQAFAAUAAwAFAAUABQAFAAUA
BQAEAAQAAgABAAEAAAACAAIAAgACAAIAAgACAAMAAwADAAMAAwACAAIAAgACAAMABAAF
AAYABwAHAAcACAAIAAgACAAIAAkACQAJAAkACgAKAAsACwAJAAkACQAJAAgACAAIAAgA
CAAIAAkACQAJAAgACAAIAAoACQAJAAkACQAJAAkACQAGAAYABgAGAAYABQAFAAUABwAH
AAcABgAGAAYABgAGAAYABgAGAAYABgAGAAYABgAGAAYABgAFAAUABQAFAAUABwAIAAkA
CgALAAsADAANAA4ADwAPAA8ADwAPABAAEAAQAAwACgAIAAIAAAAAAAMABQAFAAMAAAAA
AAAAAAAAAP////8AAAAAAgACAAEAAQD///////8BAAEAAQABAAEAAQABAAAAAAAAAAEA
AQABAAEAAgACAAMAAwADAAMAAwADAAQABAAEAAIAAgACAAIABAAEAAQABAADAAMAAwAD
AAYACQAPABoAKgA7AEoAVQBbAGIAZwBlAFwATwBAADIAGgDy/8L/lP9y/1z/VP9U/0X/
Jv8K/wL/A/8L/x7/OP9Y/3j/mf+1/8v/2P/h/+r/8v/5//3/AQAEAAYACQAKAAwADQAM
AA0ADgAPABAAEAAQABEAEQATABMAEwATABMAFAAUABUAFQAWABYAGAAZABkAGQAZABoA
GgAaABsAGwAbABsAGwAcABwAHAAdAB0AHQAdAB4AHgAfAB8AHwAgACEAIgAjACMAIwAj
ACYAJgAnACgAKAAoACkAKQApACoAKgAqACoAKgAqACoAKgAqACkAKAAnACcAJgAkACUA
JAAjACIAHwAfAB4AHQAcABoAGgAYABkAGAAXABYAFgAWABYAFgAVABQAEwASABEAEQAR
ABEAEAAQAA4ADgAOAA4ADgANAA0ACwAKAAkACwALAAsACQAHAAcABwAHAAcABwAGAAYA
BgAFAAUABAAEAAQABAAEAAQABAAEAAUABQAFAAUABQAGAAYABgAGAAYABgAGAAYACQAJ
AAkACgAKAAoACgAKAAkACQAJAAkACgAKAAsACwALAAsACwALAAoACgAKAAoADAAMAA0A
DQANAAwADAAMAAwACwALAAsACwALAAsACwAIAAgACAAIAAgABwAHAAcABwAHAAcABgAG
AAYABgAGAAYABgAGAAUABQAFAAUABAAEAAQABAAEAAQABAAEAAMAAwADAAMAAwAFAAYA
BwAIAAkACQAKAAsADgAPAA8ADwAPAA8AEAAQABIADgAMAAoABgAEAAQABwAFAAUAAwAA
AAAAAAAAAAAA/////wAAAAD+//7//f/9/////////wEAAQABAAEAAQABAAEAAAAAAAAA
AQABAAEAAQACAAIAAwADAAMAAwADAAEAAgACAAIABAAEAAQABAAEAAQABAAEAAMAAwAD
AAMABgAHAAkAEgAkADUARgBVAF8AZgBvAHMAbgBhAEoAMAAQAOT/sP94/0L/Iv8Y/xD/
A//w/uL+5P7p/u/+Bv8s/1D/cv+V/6//wf/O/9n/5P/u//X/+f///wIABgAJAAoADAAN
ABAAEQASABMAFAAUABQAFQATABUAFQAVABUAFQAWABYAFwAXABgAGAAaABsAGwAbABsA
HAAcABwAHQAdAB0AHQAdAB4AHgAeAB8AHwAfAB8AIgAiACMAIwAjACQAJQAmACcAJwAn
ACcAKgAqACsALAAsACwALQAtAC0ALgAuAC4AMAAwADAAMAAuAC4ALQAsACsAKwAqACgA
JwAmACUAJAAhACEAIAAfAB4AHAAcABoAGwAaABkAGAAYABgAGAAYABYAFgAWABYAEwAT
ABMAEwASABIAEAAQABAAEAAQAA8ADQALAAoACQAJAAkACQAHAAcABwAHAAcABwAHAAYA
BgAGAAUABQAEAAQABAAEAAQABAAEAAQABQAFAAUABQAFAAYABgAGAAYABgAGAAYABgAH
AAcABwAIAAgACAAIAAgACQAJAAkACQAIAAgACQAJAAkACQAJAAkACAAIAAgACAAIAAgA
CQAJAAkACAAIAAgACAAHAAcABwAHAAcABwAHAAYABgAGAAYABgAFAAUABQAFAAUABQAE
AAQABAAEAAQABAAEAAQAAwADAAMAAwADAAMAAwADAAMABAACAAIAAgACAAIAAgACAAEA
AwADAAMAAwADAAQABQAGAAcABwAIAAkADAANAA0ADQALAAsADAAMAA0ACgAJAAgAAgAA
AAAAAwADAAMAAQD+//7//v/+//7//f/9//7//v/8//z/+//7//3//f/9////////////
/////////v/+//7//////////f/+//7/////////////////AAAAAAAAAAAAAAAAAAAC
AAIAAgACAAIAAQAAAP//AgAFAAkAFAAkADcASABTAFsAZABrAG0AZgBXAEAAJgAEANb/
ov9u/0D/KP8c/xT/Cf/0/ub+6P7v/vf+EP82/1j/eP+Z/7H/wf/O/9n/5P/s//P/+f/9
/wAABAAFAAYACAAJAAgACQAKAAsADgAOAA4ADwANAA8ADwAPAA8ADwAQABAAEQARABIA
EgASABMAEwATABMAFAAUABQAFQAVABUAFQAXABgAGAAYABsAGwAbABsAGgAaABsAGwAb
ABwAHQAeAB8AHwAfAB8AIAAgACEAIgAiACIAIwAjACMAJAAkACQAIgAiACIAIgAgACAA
HwAeAB0AHQAcABoAGwAaABkAGAAVABUAFAATABAADgAOAAwADQAMAAsACgAIAAgACAAI
AAgACAAIAAgABQAFAAUABQAEAAQAAgACAAQABAAEAAMABQADAAIAAQD////////9//3/
/f/9//3//f/9//z//P/8//v/+//6//r/+v/6//r//P/8//z//f/9//3//f/9//3//P/7
//r/+//8//3//v////////8AAAAAAAAAAAAA//////////8AAAAAAQABAAEAAQABAAEA
/v/+//7//v/+//7//////////v/+//7//v/9//3//f/7//v/+//7//z//P/8//z//v/9
//3//f/7//v/+//6//r/+v/6//r/+v/6//r/+f/7//n/+f/6//r/+v/6//r/+v/6//r/
+f/7//v/+//7//v//P/9//7//////wAAAQAEAAUABQAFAAMAAwAEAAQABgACAAAA/v/4
//b/9v/5//v/+//5//b/9P/0//T/9P/z//P/9P/0//b/9v/1//X/8//z//P/9f/1//X/
9f/1//X/9f/0//T/9P/1//X/9f/1//b/9v/3//n/+f/5//n/+f/6//r/+v/4//j/+P/4
//j/+P/4//j/+f/5//n/+f/6//v///8IABYAJwA0AD8ARQBOAFUAUwBKADsALgAkABIA
9P/M/6T/hv9w/2D/Wv9V/zz/HP8I/wX/C/8Y/yz/RP9g/3//nf+3/8j/0//c/+T/6//x
//X/+P/6//z//P/9//3/AAABAAIAAwAEAAQABAAFAAMABQAFAAUABQAFAAYABgAJAAkA
CgAKAAgACQAJAAkABwAIAAgACAALAAsACwALAAsADAAMAAwACwALAAsACwAKAAoACwAL
AAsADAANAA4AEQARABEAEQASABIAEwAUABIAEgATABMAEwAUABQAFAAUABQAFAAUABQA
FAATABIAEQARABAADgAPAA4ADQAMAAkACQAIAAcABgAEAAQAAgADAAIAAQAAAAAAAAAA
AAAAAAAAAAAAAAD//////////wAAAAD+//7//v/+//7//f////3//P/7//v/+//7//n/
+f/5//n/+f/3//f/9v/2//j/9//3//b/9v/2//b/9v/2//b/9v/3//f/9//3//f/+P/4
//j/+P/6//r/+v/6//n/+f/5//r//P/8//z//P/9//3//f/9//z//P/9//3//f/9//3/
/f/8//z//P/8//z//P/9//3//f/8//z//P/8//v/+//7//v/+//7//v//P/8//z//P/8
//v/+//7//v/+//7//r/+v/6//r/+v/6//r/+v/5//n/+v/4//j/+P/4//j/+P/4//f/
+f/5//n/+f/7//z//f/+//////8AAAEAAAABAAEAAQADAAMABAAEAAMA/v/7//j/9f/0
//X/+f/3//f/9f/y//D/8P/w//D/8f/x//L/8v/y//L/8f/x//P/8//z//X/8//z//P/
8//z//P/8v/y//T/9f/1//X/9f/2//b/9//3//f/9//3//f/+P/4//j/+P/4//j/+P/4
//j/+P/4//n/+f/5//n//P///wcAFAAkADcARABLAFMAXABfAFsAUABBADAAHAD8/8z/
mv9w/1D/Pv82/zT/I/8E//D+7P7x/vn+EP8w/1L/dP+T/63/v//M/9X/4P/q/+//9f/5
//z//v///wAAAgADAAYABwAIAAkACAAIAAgACQAJAAsACwALAA0ADQAOAA4ADQANAA4A
DgAOAA8ADwAPAA8AEAAQABAAEQARABEAEQATABQAFAAUABUAFQAVABUAFgAWABcAFwAX
ABgAGQAaAB0AHQAdAB0AHgAeAB8AIAAgACAAIQAhACEAIgAiACIAIgAiACIAIgAiACIA
IQAgAB8AHwAeABwAGwAaABkAGAAVABUAFAATABIAEAAQAA4ADwAOAA0ADAAKAAoACgAK
AAoACgAKAAoACQAJAAkACQAIAAgABgAGAAQABAAEAAMAAwABAAAA//8BAAEAAQD/////
/////////f/9//z//P/8//v/+//6//z//P/8//z//P/8//z//f/7//v/+//7//7//v/+
//7//v/+//7//v////////8AAAAAAAAAAAAAAQABAAEAAQAAAAAAAQABAAEAAQABAAEA
AgACAAIAAgAAAAAAAQABAAEAAAAAAAAAAAD///////////////////7//v/+//7//v/9
//3//f/9//3//f/8//z//P/8//z//P/8//z/+//8//r/+v/6//r/+v/6//r/+f/7//v/
+//7//3//v///wAAAQABAAIAAwAEAAUABQAFAAcABwAIAAgABgACAAAA/v/6//j/+P/7
//v/+//5//b/9P/0//T/9P/1//X/9v/2//T/9P/z//P/8//z//P/9f/1//X/9f/1//X/
9f/0//T/9v/3//f/9//1//b/9v/3//n/+f/5//n/+f/6//r/+v/6//r/+v/6//r/+v/6
//r/+//7//v/+//8//3/AQAKABgAKQA6AEcAUQBaAGMAZQBgAFUAQAAoAAwA4v+s/3j/
SP8m/xr/Ev8J//T+4v7e/uP+5/76/hz/QP9i/4P/of+1/8L/zf/Y/+T/6//v//X/+v/8
////AAACAAMABAAFAAYABwAIAAgACAAJAAkACwALAAsACwALAAwADAANAA0ADgAOAA4A
DwAPAA8ADwAQABAAEAARABEAEQARABEAEgASABIAFQAVABUAFQAWABYAFwAXABcAGAAZ
ABoAGQAZABkAGQAcABwAHQAeACAAIAAhACEAIQAiACIAIgAgACAAIAAgACAAIAAfAB4A
HQAdABwAGgAZABgAFwAWABMAEwASABEAEAAOAA4ADAANAAwACwAKAAgACAAIAAgABgAG
AAYABgAFAAUABQAFAAQABAACAAIAAgACAAIAAQADAAEAAAD///////////3//f/9//3/
/f/5/w==
         </WaveFormData>
      </LeadData>
      <LeadData>
         <LeadByteCountTotal>10000</LeadByteCountTotal>
         <LeadTimeOffset>0</LeadTimeOffset>
         <LeadSampleCountTotal>5000</LeadSampleCountTotal>
         <LeadAmplitudeUnitsPerBit>4.88</LeadAmplitudeUnitsPerBit>
         <LeadAmplitudeUnits>��V</LeadAmplitudeUnits>
         <LeadHighLimit>2147483647</LeadHighLimit>
         <LeadLowLimit>268435456</LeadLowLimit>
         <LeadID>V2</LeadID>
         <LeadOffsetFirstSample>0</LeadOffsetFirstSample>
         <FirstSampleBaseline>0</FirstSampleBaseline>
         <LeadSampleSize>2</LeadSampleSize>
         <LeadOff>FALSE</LeadOff>
         <BaselineSway>FALSE</BaselineSway>
         <ExcessiveACNoise>FALSE</ExcessiveACNoise>
         <MuscleNoise>FALSE</MuscleNoise>
         <LeadDataCRC32>1463204501</LeadDataCRC32>
         <WaveFormData>
+v/6//r/+v/8//z//P/8//7//v/+//7///8AAAEAAgACAAIAAgACAAIAAgACAAIAAgAC
AAIAAgACAAIAAgACAAIAAgACAAIAAgACAAIAAgAAAAAAAAAAAP7//v/+//7//v/+//7/
/v/8//z//P/8//z//P/8//z//P/8//z//P/5//n/+f/6//r/+//7//3//v/+////AAAB
AAIAAwADAAMAAwADAAMAAwAEAAQAAwABAAEAAQADAAMAAwABAAAA///+//7//f/8//z/
/P/8//z/+v/2//P/8v/y//P/8//z//P/8//y//L/8v/x//H/8f/x//H/8f/x//H/8f/x
//H/8f/x//H/8f/x//H/8f/z//P/8//z//H/8f/x//H/8f/x//H/8v/z//b//f8OACcA
QABXAG0AggCVAKwAwgDPANMAzwDHALoAjQA/AOb/mf9f/zb/Cv/f/sT+v/7E/tT+7v4G
/xr/Mv9R/3j/mP+u/73/yP/R/9z/5v/t//D/9P/5//n//P/9////AQACAAQABQAIAAgA
CQAKAA0ADgAPABAADwAQABIAEwAVABYAFwAZABgAGQAaABsAHAAdAB0AHgAeAB8AIAAh
ACMAJAAlACcAKQAqACsALAAuAC8AMgAyADMANgA4ADkAOwA9AD8AQQBBAEMARQBHAEkA
TABNAE8AUQBRAFQAVgBXAFgAWQBaAFoAWgBaAFoAWQBZAFgAVwBVAFQAUgBQAE4ATABK
AEgARgBDAEEAQAA+ADsAOQA2ADQAMgAvACwAKQAmACUAIwAiAB8AHAAaABgAFQASAA4A
DQALAAkACAAGAAQAAgABAAAA/v/9//v/+//6//n/+P/3//b/9f/1//T/8//z//P/8f/x
//H/8P/w//D/8P/w//D/8P/w//D/7//v/+//7//v//D/8P/w//H/8//z//P/8f/y//L/
8//z//T/9P/0//T/9f/1//X/+P/5//n/+f/6//r/+v/6//v/+//7//v/+//7//v/+//7
//r/+v/6//r/+v/6//r/+v/5//n/+f/5//j/+P/4//j/9//2//b/9v/2//b/9f/1//X/
9f/0//T/9P/z//P/8//z//L/8v/y//L/8v/y//D/8P/w//D/7//v/+//8P/y//P/8//1
//b/9v/3//j/+f/6//v/+//5//n/+f/5//n/+v/6//n/+f/5//n/+//7//v/+f/4//f/
9v/2//X/9P/0//T/9P/0//L/7v/r/+r/6v/r/+v/6f/p/+n/6P/q/+r/6f/p/+n/6f/p
/+n/5//n/+f/5//p/+n/6f/p/+f/5//n/+f/5//n/+f/5//n/+f/5//n/+X/5f/l/+b/
6f/s//P/BAAdADYATQBhAHYAjQCoAMAA0wDbANcA0QDAAJMASwD6/6v/Z/80//7+xf6o
/qn+tv7K/uL++P4U/zj/Xf+A/5j/pP+v/7z/yf/U/97/4//m/+r/7f/x//T/9f/3//n/
+v/8//3/AAAAAAEAAgADAAQABQAGAAcACAAKAAsACwAMAA0ADwAOAA8AEAARABIAEwAT
ABQAFgAXABgAGQAbABwAHQAfACEAIgAjACQAJgAnACoAKgAtADAAMgAzADUANwA5ADsA
PQA/AEEAQwBFAEgASQBLAE0ATQBQAFIAUwBUAFUAVgBWAFYAVgBWAFUAVQBUAFMAUwBS
AFAATgBMAEoASABGAEQAQQA/AD4APgA7ADkANgAyADAALQAqACcAJAAjACEAHgAbABgA
FgATABEADwAMAAkABwAFAAQAAAD+//z/+//6//j/9//1//P/8v/x//D/7//u/+3/7f/u
/+3/7f/t/+v/6//r/+r/6v/q/+r/6v/s/+z/7P/s/+v/6//r/+v/6//s/+z/7P/t/+//
7//v/+3/7v/u/+//7//w//D/8P/w//H/8f/x//D/8f/x//H/8v/y//L/8v/z//P/8//z
//P/8//z//P/8//y//L/8v/w//D/8P/w//L/8f/x//H/8f/w//D/8P/w/+//7v/u/+7/
7v/u/+3/7f/t/+3/7P/s/+z/6//r/+v/6//q/+r/6v/s/+z/6v/q/+r/6v/q/+r/6v/q
/+r/6f/p/+n/6v/q/+v/6//t/+7/7v/v//D/8//0//X/9f/z//P/8//z//P/9P/0//P/
8//z//P/9f/1//X/8//y//H/8P/w/+//7v/u/+7/7v/u/+z/6P/l/+T/5P/l/+X/5f/l
/+X/5P/k/+T/4//j/+P/4//j/+P/4//j/+P/4//j/+P/4//j/+P/4//j/+P/4//j/+P/
4//j/+P/4//j/+P/4//j/+T/5//q//P/BAAfADYATQBjAHYAjQCoAL4AzwDVANUAzwC2
AIMAOwDu/5//X/8q/+7+t/6k/qv+uv7O/uT+/v4a/z7/Zf+G/5j/pv+z/77/y//U/9z/
3//k/+j/6//t//D/8f/z//f/+P/6//v//P/8//3//v8BAAIAAwAEAAUABgAIAAkACQAK
AAsADQAMAA0ADgAPABIAEwATABQAFAAVABYAFwAZABoAGwAdAB8AIAAhACIAJAAlACgA
KAApACwALgAvADEAMwA1ADcAOQA7AD0APwA/AEIAQwBFAEkASQBMAE4ATQBOAE8AUABQ
AFAAUABQAFEAUQBQAE8ASwBKAEgARgBEAEIAQAA+ADwAOQA3ADYANAAxAC8ALAAqACgA
JQAiAB8AHAAbABkAFgATABAADgANAAsACQAGAAMAAQD///7//v/8//r/+f/2//T/8//x
/+//7v/t/+z/6//q/+n/6f/q/+n/6f/p/+n/6f/p/+j/6P/o/+j/6P/o/+j/6P/o/+n/
6f/p/+n/6//s/+z/7P/r/+3/7f/t/+3/7v/u/+//7//w//D/8P/w//H/8f/x//L/8//z
//P/8v/y//L/8v/z//P/8//z//P/8//z//P/8//y//L/8v/w//D/8P/w//D/7//v/+//
8f/w//D/8P/w/+//7v/u/+7/7v/u/+3/7f/t/+3/7P/u/+7/7f/t/+3/7P/s/+z/7P/s
/+r/6v/q/+r/6//r/+v/7P/u/+//7//x//D/8P/x//L/8//0//X/9f/1//X/9f/1//P/
9P/0//P/9f/1//X/9//1//X/8//y//P/8v/y//H/7v/u/+7/7v/u/+z/6P/l/+b/5v/n
/+f/5//n/+f/5v/o/+j/5//n/+f/5//n/+f/5//n/+f/5//n/+f/5//n/+f/5//n/+f/
5//n/+f/5//n/+f/5//n/+f/5//n/+j/6f/u//f/CAAfADgATwBlAHgAjQCkALYAwwDJ
AMUAvQCsAHsAKwDU/4v/V/8s//z+z/66/rf+wP7S/u7+Bv8a/zL/U/92/5b/qv+5/8T/
zf/Y/+D/5//s/+7/8f/x//T/9f/3//n/+v/8//3/AAAAAAEAAgADAAQABQAGAAcACAAK
AAsACQAKAAsADQAQABEAEgATABQAFQAVABYAFgAXABgAGQAZABoAGwAdAB8AIAAhACIA
JAAlACgAKAApACwALgAvADEAMwA1ADcAOQA7AD0APwA/AEIAQwBFAEcARwBKAEwATQBO
AE8AUABQAFAAUABQAE0ATQBMAEsASQBIAEYARABCAEAAPgA8ADoANwA1ADQAMgAvAC0A
KgAoACYAIwAgAB8AHAAbABkAGAAVABIAEAANAAsACQAGAAQAAwACAAIA/v/8//r/+f/6
//j/9//1//T/9P/0//T/8f/w/+//7//u/+3/7f/t/+3/7f/t/+z/6v/q/+r/6v/s/+z/
7P/s/+v/6//r/+v/6//s/+z/7P/t/+//7//v//H/8v/y//P/8//0//T/9P/0//X/9f/1
//j/+f/5//n/+v/6//r/+v/7//v/+//7//v/+//7//v/+//6//r/+v/8//z//P/8//r/
+f/5//n/+f/4//j/+P/4//f/9v/2//b/9v/2//X/9//3//f/9v/2//b/9f/2//T/9P/0
//T/8v/y//L/8v/z//P/8//0//T/9f/1//f/+P/4//n/+v/7//z//f/9//v/+//7//v/
+//8//z/+//7//v/+//9//3//f/7//r/+//6//r/+f/2//b/9v/2//b/9P/w/+3/7P/s
/+3/7f/t/+3/7f/s/+r/6v/p/+n/6//r/+v/6//r/+v/6//r/+n/6f/p/+n/6f/p/+n/
6f/p/+n/6f/p/+n/6f/p/+n/6f/p/+n/6v/t//D/+/8OACkAQgBZAG0AgACXAK4AwADJ
AMkAwQC3AKAAZQANALb/b/89/xb/6v7F/rb+tf7A/tb+8P4G/x7/OP9b/4D/nP+u/73/
xv/R/9r/5P/p/+z/8P/z//X/+P/5//v//f/+/wAAAQACAAIAAwAEAAUABgAHAAgACQAK
AAwADQANAA4ADwARABAAEQASABMAFAAVABUAFgAYABkAGgAbAB0AHgAfACEAIQAiACMA
JAAmACcAKgAqACsALgAwADEAMwA1ADcAOQA7AD0APwBBAEEARABFAEcASQBJAEwATgBN
AE4ATwBQAFIAUgBSAFIAUQBRAFAATwBLAEoASABGAEYARABCAEAAPAA5ADcANgA0ADEA
LwAsACoAKAAlACIAIQAeAB0AGwAYABUAEgAQAA0ACwAJAAYABQADAAEAAAD+//z/+v/5
//j/9v/1//P/8//y//H/8P/v/+7/7f/t/+7/7f/t/+3/6//r/+v/6v/q/+r/6v/q/+r/
6v/q/+r/6//r/+v/6//r/+z/7P/s/+v/7f/t/+3/7f/u/+7/7//v//D/8P/w//D/8f/x
//H/8P/v/+3/6//q/+r/6v/q/+v/6//r/+v/6//r/+v/6//r/+r/6v/q/+z/7P/s/+z/
7P/r/+v/6//p/+j/6P/o/+j/5//m/+b/6P/o/+j/5//n/+f/5//m/+T/5P/j/+P/5f/j
/+T/5P/i/+L/4v/i/+L/4v/i/+L/4v/h/+H/4f/i/+T/5f/l/+f/6P/o/+n/6v/p/+r/
6//r/+v/6//r/+v/6//s/+z/6//r/+v/6//t/+v/6//p/+j/5//m/+b/5f/k/+T/5P/k
/+L/4P/c/9n/2f/a/9z/3f/d/93/3f/c/9z/3P/b/9v/3f/d/93/3f/b/9v/2//b/9v/
2//b/9v/3f/d/93/3f/d/93/3f/d/93/3f/d/93/3f/d/93/3v/h/+T/7/8EAB8ANgBN
AGEAeACPAKoAwADNANEAzwDFAKoAbQAfAM7/g/9H/xT/2v6p/p7+pf62/s7+4v76/hr/
QP9l/4L/lP+i/63/uv/F/9D/1v/b/+D/4v/l/+f/6v/r/+3/8f/y//T/9f/4//j/+f/6
//v//P/9//7///8AAAIAAwADAAQABQAHAAgACQAKAAsADAANAA0ADgAQABEAEgATABUA
FgAXABkAGwAcAB0AHgAgACEAJAAkACUAKAAqACsALwAxADMANQA3ADkAOwA9AD8AQgBD
AEUARQBFAEgASgBNAE4ATwBQAFAAUABQAFAATwBPAE4ATQBLAEoASABGAEQAQgBAAD4A
PAA5ADcANgA0ADEALwAsACoAKAAlACIAHwAcABsAGQAYABUAEgAQAA4ACwAIAAQAAwAB
AP///v/6//j/9v/1//T/8v/x/+//7//u/+3/7P/r/+r/6f/p/+j/5//n/+f/5//n/+f/
5v/o/+j/6P/o/+j/6P/o/+j/5//n/+f/5//p/+r/6v/q/+n/6//r/+v/6//s/+z/7f/t
/+7/7v/u/+7/7//v/+//7v/v/+//7//w//D/8P/w/+//7//v/+//7//v/+//7//v/+7/
7v/u/+7/7v/u/+7/8P/v/+//7//v/+7/7v/u/+7/7f/s/+z/7P/s/+z/6//r/+v/6//q
/+z/7P/r/+v/6//r/+r/6v/q/+r/6v/q/+r/6P/o/+j/6P/o/+j/6P/o/+f/5//n/+j/
6P/p/+n/6//s/+z/7f/u/+//8P/x//H/8//z//P/8//z//T/9P/z//H/8f/x//P/8//z
//H/8P/x//D/8P/v/+7/7v/u/+7/7v/s/+j/5f/m/+b/5//n/+X/5f/l/+T/5P/k/+P/
4//l/+X/5f/l/+X/5f/l/+X/5f/l/+X/5f/l/+X/5f/l/+X/5f/l/+X/5f/l/+X/5f/l
/+X/5f/m/+n/7v/5/wwAIwA8AFMAZwB8AJMArgDGANMA1wDVAM0AsgB5ADEA4P+V/1n/
JP/k/rP+qP6x/sL+2v7w/gj/KP9M/3H/jv+g/6r/uf/E/9H/2v/g/+P/6P/s//H/8//2
//f/+f/7//z//v///wIAAgADAAQABwAIAAkACgAJAAoADAANAA0ADgAPABEAEgATABQA
FQAWABcAFwAYABoAGwAcAB0AHwAgACEAIwAlACYAJwAoACwALQAwADAALwAyADQANQA3
ADkAOwA9AEEAQwBFAEcARwBKAEsATQBPAE8AUgBUAFUAVgBXAFgAVgBWAFYAVgBVAFUA
VABTAFEAUABOAEwATABKAEgARgBCAD8APQA8ADoANwA1ADIAMgAwAC0AKgAnACQAIwAh
AB4AGwAYABYAFAARAA4ACgAIAAcABgAGAAQAAgAAAP///P/6//n/9//3//b/9f/0//X/
9P/z//P/8v/x//H/8f/x//H/8f/w//L/8v/y//L/8v/y//L/8v/z//P/8//z//P/9P/0
//T/9f/3//f/9//3//j/+P/5//f/+P/4//j/+P/5//n/+f/4//n/+f/5//r/+v/6//r/
+//7//v/+//7//v/+//7//v/+v/6//r/+v/6//r/+v/6//n/+f/5//n/+P/4//j/+P/3
//b/9v/2//b/9v/1//b/9//4//j/+P/2//b/9P/0//T/9P/0//T/9P/0//X/9f/1//b/
9v/3//f/+f/6//r/+//8//v//P/9//3////////////9//7//v/9//3//f/9////AAAB
AAAAAAD9//z//P/7//r/+v/6//r//P/6//b/8//y//L/8//z//P/8//z//L/8v/y//H/
8f/x//H/8f/x//P/8//z//P/8//z//P/8//x//H/8f/x//P/8//z//P/8//z//P/8//x
//H/8f/y//X/9v/7/wYAGwA2AE0AYwB2AIsAogC4AMcA0wDVAM8AxgCtAG8AHADL/4n/
Vv8m//H+zP7B/sL+zv7o/gT/Gv8u/0v/bv+S/6z/vf/K/9P/3v/m/+//9v/6//////8C
AAMABQAFAAYACAAJAA4ADgAPABAAEQASABMAFAAVABYAGAAZABkAGgAbAB0AHAAdAB4A
HwAiACMAIwAkACUAJQAlACUAJgAoACoALQAtAC4ALwAwADAAMQA0ADQANwA6ADwAPQA/
AEEAQwBFAEUARwBJAEsATQBQAFEAUwBVAFUAWABaAF0AXgBfAGAAXgBeAF4AXgBdAF0A
XABbAFkAWABWAFQAUgBQAE4ATABKAEcARQBEAEIAPwA9ADoAOAA2ADMAMAAvACwAKwAp
ACYAIwAgAB4AGwAZABcAFAASABEAEAAQABAADgAMAAsACAAGAAUAAwACAAIAAgACAAEA
AAD//////v/9//3//f/7//v/+//6//r/+v/6//r/+v/6//r/+v/5//n/+f/5//n/+v/6
//r//f///////////wAAAAABAAEAAgACAAIABAAFAAUABQAGAAcABwAHAAgACAAIAAgA
BwAHAAcABwAJAAkACQAJAAkACAAIAAgACAAIAAgACAAIAAcABwAHAAcABgAGAAYABgAF
AAQABAAEAAQABAADAAMAAwADAAIAAgACAAIAAgAAAAAAAAAAAP///////wAAAAABAAEA
AwAEAAQABQAGAAUABgAHAAcACQAJAAkACQAJAAoACgAJAAcABwAHAAkACQAJAAcABgAH
AAYABgAFAAIAAgACAAIAAgAAAPz/+f/4//j/+f/5//v/+//7//r/+P/4//f/9//3//f/
9//3//f/9//3//f/9f/1//X/9f/1//X/9f/1//X/9f/1//X/8//z//P/8//z//P/8//0
//X/+v8HABwANQBMAGMAdwCKAJ8AtgDIANUA0wDNAMUAqgBpAA0AuP9x/0H/GP/q/sP+
tv65/sb+3v76/g7/JP9E/2n/jP+m/7b/w//O/9f/4v/q/+3/8v/2//n/+f/8//3/////
/wAAAgADAAYABgAHAAgACQAKAAsADAALAAwADgAPABEAEgATABUAFAAVABYAFwAWABcA
FwAYABoAGwAcAB0AHwAgACEAIwAlACYAJwAoACoAKwAuAC4ALQAwADIAMwA1ADcAOQA7
AD0APwBBAEMARQBIAEkASwBNAE0AUABSAFMAVABVAFYAVgBWAFYAVgBTAFMAUgBRAE8A
TgBMAEoASABGAEQAQgA+ADsAOQA4ADYAMwAxAC4ALAAqACcAJAAhAB4AHQAbABgAFQAS
ABAADwANAAsACAAHAAUAAwACAAAA/v/8//v/+v/4//f/9f/z//L/8f/w//H/8P/v/+//
7v/t/+3/7f/r/+v/6//q/+r/6v/q/+r/6v/q/+r/6v/r/+v/6//r/+v/7P/s/+z/6//t
/+3/7f/v//D/8P/x/+//8P/w//D/8v/z//P/8//y//P/8//z//T/9P/0//T/9f/1//X/
9f/1//X/9f/1//X/9P/0//T/9P/0//T/9P/0//P/8//z//P/8v/y//L/8v/x//D/8P/w
//D/8P/v/+//7//v/+7/7v/u/+3/7v/u/+7/7v/u/+z/7P/s/+z/6//r/+v/7P/s/+3/
7f/v//D/8P/x//L/8//0//X/9f/3//f/9//3//f/+P/4//f/9f/1//X/9//5//n/9//2
//X/9P/0//P/8P/w//D/8P/y//D/7P/p/+b/5v/n/+f/5//n/+f/5v/m/+b/5f/l/+X/
5f/l/+X/5f/l/+X/5f/l/+X/5f/l/+X/5f/l/+X/5f/l/+X/5f/n/+f/5//n/+X/5f/l
/+b/5//q//H/AAAZADAARQBdAHIAhQCeALgAywDVANUA0QDCAJkAVQAIALf/b/86/wD/
wf6i/qP+sv7I/t7+9v4U/zj/X/+A/5b/pP+v/7z/x//S/9z/4f/k/+j/7f/v//L/8//1
//n/+v/8//3/AAAAAAEAAgABAAIAAwAEAAcACAAKAAsACQAKAAsADQAOAA8AEAARABIA
EwATABQAGAAZABoAGwAbABwAHQAfAB8AIAAhACIAJgAnACoAKgArAC4AMAAxADMANQA3
ADkAOwA9AD8AQQBDAEYARwBJAEsASwBOAFAAUQBSAFMAVABUAFQAVABUAFMAUwBSAFEA
UQBQAE4ATABKAEgARgBEAEIAPwA9ADwAOgA3ADUAMgAwAC4AKwAoACUAIgAhAB8AHAAZ
ABYAFAARAA8ADQAKAAcABQADAAIAAAD+//z/+//4//b/9f/z//P/8v/x//D/7//u/+3/
7f/u/+3/7f/t/+v/6//r/+r/6v/q/+r/6v/s/+z/7P/s/+3/7f/t/+3/7f/u/+7/7v/v
//H/8f/x/+//8P/w//H/8f/y//L/8v/y//P/8//z//T/9f/1//X/8v/y//L/8v/z//P/
8//z//P/8//z//P/8//y//L/8v/y//L/8v/y//L/8f/x//H/8//y//L/8v/y//H/8P/w
//D/8P/w/+//7//v/+//7v/u/+7/7f/t/+3/7f/u/+7/7P/s/+z/7P/s/+z/7P/s/+z/
6//r/+v/7P/s/+3/7f/v//D/8P/x//L/8//0//X/9f/1//X/9f/1//f/+P/4//f/9f/1
//X/9//5//n/9//2//X/9P/0//P/8v/y//L/8v/y//D/7P/p/+b/5v/n/+f/6f/p/+n/
6P/o/+j/5//n/+f/5//n/+f/5//n/+f/5//n/+f/5//n/+X/5f/l/+X/5//n/+f/5//n
/+f/5//n/+f/5//n/+j/6f/s//X/BgAfADYATQBhAHIAiQCiALgAywDTANEAzQC4AIcA
QwD0/6X/Z/8y//L+u/6s/rH+wP7W/uz+BP8i/0b/a/+M/57/qv+3/8b/z//a/+L/5f/q
//D/8//1//j/+f/7//3//v8AAAEABAAEAAUABgAJAAoACwAMAA0ADgAQABEAEQASABMA
FQAWABcAGAAZABoAGwAbABwAHAAdAB4AHwAhACIAIwAlACcAKAApACoALAAtADAAMAAx
ADQANgA3ADkAOwA9AD8AQQBDAEUARwBJAEwATQBPAE8ATwBSAFQAVQBWAFcAWABYAFgA
WABYAFUAVQBUAFMAUwBSAFAATgBKAEgARgBEAEIAPwA9ADwAOAA1ADMAMAAuACwAKQAm
ACQAIgAiACEAHgAbABgAFgATABEADwAMAAoACQAIAAgACAAGAAQAAwAAAP7//f/7//n/
+P/3//b/9f/0//P/8//y//H/8f/x/+//7//v/+7/8P/w//D/8P/y//L/8v/y//P/8//z
//P/9f/2//b/9v/1//f/9//3//f/+P/4//n/+f/6//r/+v/6//v/+//7//r/+//7//v/
+v/6//r/+v/7//v/+//7//v/+//7//v/+//6//r/+v/4//j/+P/4//j/9//3//f/9//2
//b/9v/2//X/9P/0//T/9P/0//P/9f/1//X/9P/0//L/8//y//L/8v/y//L/8v/y//L/
8v/z//P/8//0//L/8//z//X/9v/2//f/+P/5//r/+//7//v/+//7//v/+//8//z/+//7
//v/+//9///////9//z/+f/4//j/9//2//b/9v/2//b/9P/w/+3/7P/s/+3/7f/t/+3/
7f/s/+7/7v/t/+3/6//r/+v/6//t/+3/7f/t/+3/7f/t/+3/6//r/+v/6//r/+v/6//r
/+v/6//r/+v/7f/t/+3/7v/t//L/+f8KACMAPABTAGcAegCPAKYAtgDBAMcAxQC/AK4A
gQAzAN7/lf9f/zD/+P7L/rz+uf7C/tr+9P4M/x7/Nv9T/3j/mv+w/73/yP/R/9z/5v/t
//L/9v/3//j/+v/6//v//f/+/wAAAQAEAAQABQAGAAkACgALAAwACwAMAA4ADwAPABAA
EQATABIAEwAUABUAFgAXABcAGAAaABsAHAAdAB8AIAAhACMAIwAkACUAJgAoACkALAAs
AC8AMgA0ADUANQA3ADkAOwA9AD8AQQBDAEMARgBHAEkASwBLAE4AUABPAFAAUQBSAFIA
UgBSAFIATwBPAE4ATQBLAEoASABGAEQAQgBAAD4AOgA3ADUANAAyAC8ALQAqACgAJgAj
ACAAHwAcABsAGQAYABUAEgAQAA8ADQALAAgABwAFAAMAAgACAAAA/v/9//z/+v/5//f/
9//2//X/9P/z//L/8f/x//D/7//v/+//7f/t/+3/7P/s/+z/7P/s/+z/7P/s/+z/7//v
/+//7//v//D/8P/w/+//8f/x//H/8//0//T/9f/3//j/+P/4//j/+f/5//n/+v/7//v/
+//6//r/+v/6//v/+//7//v/+//7//v/+//7//r/+v/6//r/+v/6//r/+P/3//f/9//3
//b/9v/2//b/9f/0//T/8v/y//L/8f/w/+//7v/s/+z/7P/q/+r/6v/q/+j/6P/o/+j/
5//n/+f/6P/q/+v/6//t/+z/7P/t/+7/7f/u/+//7//v/+//7//v/+3/7v/u/+3/7//v
/+//8f/v/+//7f/s/+v/6v/q/+n/6P/o/+j/6P/m/+T/4P/d/9z/3P/d/93/3f/d/93/
3P/c/9z/2//b/9v/2//b/9v/2//b/9v/2//b/9v/2//b/9v/2//b/9v/2//b/9v/2//b
/9v/2//b/9v/2//b/9z/3//k//P/CAAhADgATQBhAHQAiQCgALAAuQC3ALMArQCMAEUA
8f+i/1//K//4/sL+of6a/qH+sP7K/uL+8v4M/zD/Vf90/4r/lv+j/7D/uf/E/8z/0f/U
/9j/2f/b/97/3//h/+P/5P/m/+f/6v/q/+v/7P/t/+7/7//w//H/8v/0//X/8//0//X/
9//4//n/+v/7//z//f/9//7/AAABAAIAAwAFAAYABwAJAAsADAANAA4AEAARABQAFAAV
ABgAGgAbAB0AHwAhACMAJQAnACkAKwAtADAAMQAzADUANQA4ADoAOwA8AD0APgA8ADwA
PAA8ADsAOwA6ADkANQA0ADIAMAAuACwAKgAoACYAIwAhACAAHAAZABcAFAAUABIADwAM
AAkABgAFAAMAAgD///z/+v/7//n/9//0//P/8f/v/+7/7P/q/+j/5//m/+T/4//h/+H/
4P/f/97/3f/c/9v/2//a/9n/2f/Z/9n/2f/Z/9j/2P/Y/9j/2P/a/9r/2v/a/9v/2//b
/9v/3f/e/97/3v/d/9//3//f/9//4P/g/+H/4//k/+T/5P/i/+P/4//j/+T/5f/l/+X/
5v/m/+b/5v/l/+X/5f/l/+X/5f/l/+X/5f/k/+T/5P/i/+L/4v/i/+L/4f/h/+H/4f/g
/+D/4P/i/+H/4P/g/97/3v/e/93/3//f/93/3v/e/9z/3P/c/9z/3P/c/9z/3P/b/9v/
2//c/9z/3f/d/9//4P/g/+H/4v/j/+T/5f/l/+X/5f/l/+X/5f/m/+b/5f/l/+X/5f/n
/+n/6f/n/+b/4//i/+L/4f/g/+D/4P/g/+D/3v/a/9f/1v/W/9f/1//X/9f/1//W/9b/
1v/V/9X/1//X/9f/1//V/9X/1f/V/9X/1f/V/9X/1//X/9f/1//V/9X/1f/V/9f/1//X
/9f/1//X/9f/2P/X/9r/3//u/wUAHAAzAEkAXgBxAIgAogC1AMEAwQC9ALIAiwBJAPr/
q/9l/zD/9v65/pj+mf6k/rj+0P7k/v7+IP9H/2r/hv+U/5//rP+3/8T/zP/R/9b/2v/d
/+H/5P/l/+f/6f/q/+z/7f/u/+7/7//w//P/9P/1//b/9//4//r/+//7//z//f////7/
//8AAAEABAAFAAUABgAIAAkACgALAAsADAANAA8AEQASABMAFAAWABcAGgAaAB0AIAAi
ACMAJQAnACkAKwAtAC8AMQAzADUAOAA5ADsAOwA7AD4AQABBAEIAQwBEAEQARABEAEQA
QQBBAEAAPwA/AD4APAA6ADYANAAyADAALgArACkAKAAmACMAIQAeAB4AHAAZABYAEwAQ
AA8ADQAKAAcABAACAAEA///9//r/+f/3//X/9P/w/+7/7P/r/+r/6P/n/+X/5f/k/+P/
4v/h/w==
         </WaveFormData>
      </LeadData>
      <LeadData>
         <LeadByteCountTotal>10000</LeadByteCountTotal>
         <LeadTimeOffset>0</LeadTimeOffset>
         <LeadSampleCountTotal>5000</LeadSampleCountTotal>
         <LeadAmplitudeUnitsPerBit>4.88</LeadAmplitudeUnitsPerBit>
         <LeadAmplitudeUnits>��V</LeadAmplitudeUnits>
         <LeadHighLimit>2147483647</LeadHighLimit>
         <LeadLowLimit>268435456</LeadLowLimit>
         <LeadID>V3</LeadID>
         <LeadOffsetFirstSample>0</LeadOffsetFirstSample>
         <FirstSampleBaseline>0</FirstSampleBaseline>
         <LeadSampleSize>2</LeadSampleSize>
         <LeadOff>FALSE</LeadOff>
         <BaselineSway>FALSE</BaselineSway>
         <ExcessiveACNoise>FALSE</ExcessiveACNoise>
         <MuscleNoise>FALSE</MuscleNoise>
         <LeadDataCRC32>3510578105</LeadDataCRC32>
         <WaveFormData>
6v/q/+r/6v/s/+z/7P/s/+3/7v/v//D/8v/y//L/8v/0//T/9P/0//T/9P/0//T/9v/2
//b/9v/0//T/9P/0//b/9v/2//b/9P/0//T/9P/y//L/8v/y//L/8v/y//L/8P/w//D/
8P/u/+7/7v/u//D/8P/w//D/7v/u/+7/7f/t/+3/7f/t/+3/7//w//H/8P/x//L/8//0
//X/9v/2//b/9v/2//f/+P/4//j/+f/5//n/+//+//7//f/7//r/+f/4//b/9f/z//P/
8//z//L/7//r/+n/5//n/+f/5//n/+f/5//l/+T/5P/k/+T/5P/k/+T/5P/k/+T/5P/k
/+T/5P/k/+T/5P/k/+T/4//j/+P/4//j/+P/4//j/+P/4//j/+P/4//k/+X/6v/z/wEA
EQAgADMASgBkAIEAogDEAOQAAQEXASUBIwEOAeQAnQBHAPT/kf8h/97+zv7O/tb+7/4C
/xD/J/9E/2T/gf+V/6T/sP+7/8X/zv/V/9j/3v/k/+T/5f/n/+n/7P/t//D/8f/x//P/
8//0//X/9v/4//n//P/8//3//v/9//7///8AAAEAAgADAAQABQAGAAcACAAJAAoACwAM
AA4ADwAQABIAFAAWABcAGAAaABwAHQAfACEAIwAlACcAKQArAC0AMAAwADIANAA3ADoA
PQBBAEQARgBJAEsATgBQAFIAVABUAFUAVwBYAFgAWgBaAFoAWQBYAFcAVgBVAFQAUwBS
AFAASwBJAEcARQBEAEIAQAA9ADgANgA0ADEALgArACgAJAAfAB0AGgAXABQAEQAPAAwA
BwAFAAIA//////3/+//4//b/9f/z//L/7//u/+3/6//t/+3/6//q/+r/6f/p/+n/5v/l
/+X/5P/k/+T/5P/k/+L/4v/i/+L/4v/i/+P/4//j/+P/4//k/+L/4//j/+P/4v/j/+P/
5P/l/+X/5v/m/+b/5//n/+f/5//o/+j/6P/o/+j/6P/o/+j/6P/o/+j/6f/p/+n/6f/p
/+n/6f/p/+v/6//r/+v/6f/p/+n/6f/p/+j/6P/o/+f/5//n/+f/5//m/+b/5v/m/+b/
5f/l/+T/5P/k/+T/5P/k/+L/4v/i/+L/4v/i/+L/4v/i/+H/4f/h/+H/4f/h/+P/5P/l
/+b/5//o/+n/6P/p/+r/6v/s/+z/7P/t/+7/7v/u/+//7//v//H/9P/z//H/7v/s/+3/
7P/q/+n/5//n/+f/5//m/+P/3//d/9v/2//b/9v/2f/Z/9n/1//W/9b/1v/W/9j/2P/Y
/9j/1v/W/9b/1v/W/9b/1v/W/9b/1v/W/9X/1f/V/9X/1f/T/9P/0//T/9P/0//T/9P/
1v/X/9r/4f/v//v/CgAZAC4ASABpAI4AsgDYAPkAFwEpASsBHgH+ALsAXwAAAI3/F//W
/sz+0P7g/vH+Av8U/zP/VP9w/4P/j/+a/6T/r/+5/8L/x//K/87/0P/U/9X/1//Z/9z/
3f/g/+H/4//l/+X/5v/n/+j/6v/r/+z/7P/t/+7/7//w//H/8v/z//T/9f/2//n/+v/7
//z//f/+////AAAEAAUABgAIAAoADAANAA4AEgAUABUAFwAbAB0AHwAhACMAJQAnACoA
LAAuADAAMwA3ADkAPAA+AEAAQwBFAEgATABOAFAAUABRAFMAVABUAFYAVgBWAFUAVgBV
AFQAUwBQAE8ATgBMAEsASQBHAEUAQgBAAD4AOwA4ADYANAAxACwAKQAmACIAIAAfAB0A
GwAbABkAGAAWABQAEwARAA8AEAAPAA4ADAAMAAsACQAIAAcABgAFAAMABQAFAAMAAgAC
AAEAAQABAAIAAQABAAAAAgACAAIAAgACAAIAAgACAAIAAgADAAMAAwADAAMABAAGAAcA
BwAHAAcABwAGAAYABQAFAAYABgAGAAcABwAHAAUABgAGAAYACAAIAAgACAAIAAgACAAI
AAcABwAHAAcABwAHAAcABwAHAAcABwAHAAcABwAHAAcABQAEAAQABAAFAAUABQAFAAUA
BAAEAAQAAgACAAEAAQACAAIAAgACAAAAAAAAAAAAAQADAAIAAAAAAAAAAAAAAAAAAAAA
AP/////////////9////AAABAAQABQAGAAcACAAJAAoACgAKAAoACgALAAwADAAMAA0A
DQANAA8AEgAQAA8ADQAMAAsACgAIAAcABQAFAAUABQAEAAEA/f/7//n/+f/5//n/+f/5
//n/9//4//j/+P/4//b/9v/2//b/9v/2//b/9v/2//b/9v/2//j/+P/4//f/9//3//f/
9//1//X/9f/1//X/9f/1//X/9v/3//z/BQARAB0ALAA9AFIAbACLALAA1gD+AB8BPQFL
AUsBPgEaAc0AbwAKAI//If/2/vb++v4I/xv/Kv9A/13/fP+W/6f/s//A/8r/0//b/+L/
5//s//D/9P/2//f/+f/7//z//f8AAAEAAQADAAMABAAHAAgACgALAAwADAANAA4ADwAQ
ABEAEgARABIAEwAUABUAFgAXABgAGQAaABsAHAAeAB8AIAAiACQAJgAnACgAKAAqACsA
LQAxADMANQA3ADkAOwA9AEAAQABCAEQARwBLAE0AUABSAFQAVwBZAFwAXABeAGAAYABh
AGMAZABkAGYAZgBmAGUAZABjAGIAYQBcAFsAWgBYAFcAVQBTAFEATgBMAEoARwBCAEAA
PgA7ADgANQAyAC4AKwApACYAIwAgAB0AGwAYABMAEQAOAAsACwAJAAcABAACAAEA///+
//v/+v/5//f/9//3//X/9P/0//P/8//z//L/8f/x//D/8v/y//L/8v/w//D/8P/w//L/
8v/z//P/8f/x//H/8v/y//P/8//z//T/9f/1//b/9v/1//X/9P/0//X/9f/1//f/+P/4
//j/+P/4//j/+P/4//j/+P/4//n/+f/5//n/9//3//f/9//1//X/9f/1//X/9f/1//X/
9//2//b/9v/z//P/8//z//X/9P/0//T/9P/0//P/8//y//L/8v/y//D/8P/w//D/8P/w
//D/8P/w/+//8f/x//H/8f/x//P/9P/1//b/9//4//n/+v/7//z//P/6//r/+v/7//7/
/v/+/////////wEABAACAAEA///+//3//P/6//n/9//3//f/9//0//H/7f/r/+n/6f/p
/+n/6f/p/+n/5//o/+j/6P/o/+j/6P/o/+j/6P/o/+j/6P/m/+b/5v/m/+b/5v/m/+X/
5f/l/+X/5f/l/+X/5f/l/+f/5//n/+f/6P/p/+7/9/8DABMAJAA3AEwAZgCFAKgAygDu
AAsBIQEtASkBDgHgAJMAOwDi/3P/C//e/tb+1v7k/v3+Dv8e/zP/UP9w/4v/nf+q/7b/
wf/L/9T/2//g/+T/5v/o/+n/6//t/+7/7//y//P/9f/3//f/+P/7//z//v////7//v//
/wAAAwAEAAUABgAHAAgACQAKAAsADAANAA4ADwAQABEAEgAUABUAFgAYABoAHAAdAB4A
IAAiACMAJQAlACcAKQArAC8AMQAzADYAOAA6ADwAPwBBAEMARgBIAEoATQBPAFIAVgBY
AFoAWgBZAFsAXABcAFoAWgBaAFkAWABXAFYAVQBSAFEAUABOAEsASQBHAEUAQgBAAD4A
OwA2ADQAMgAvACwAKQAmACIAHwAdABoAFwAWABMAEQAOAAsACQAGAAMA///9//v/+P/4
//f/9f/0//X/9P/z//H/7//v/+3/7P/s/+v/6//r/+r/6f/p/+j/5v/m/+b/5v/o/+j/
6P/o/+b/5v/n/+f/5//n/+f/6P/q/+v/6//r/+r/6//r/+z/7f/t/+7/7v/w//H/8f/x
//P/9P/0//T/9v/2//b/9v/2//b/9v/2//f/9//3//f/9//3//f/9//3//f/9//3//f/
9//3//f/9//2//b/9v/z//P/8//z//H/8P/w//D/8v/y//H/8f/w//D/8P/w//D/8P/w
//D/7v/u/+7/7f/v/+//7//v/+//8f/y//P/9P/1//b/9//4//n/+v/6//r/+v/6//v/
/P/8//z//f/9//3///8CAAIAAQD///7/+//6//j/9//1//X/9f/1//T/8f/t/+v/6f/p
/+n/6f/r/+v/6//p/+j/6P/o/+j/6P/o/+j/6P/o/+j/6P/o/+j/6P/o/+j/6P/o/+j/
5//n/+f/5//n/+n/6f/p/+n/6f/p/+n/6f/q/+v/8v/9/w0AHQAuAEEAWAB0AJUAuADY
APgADwEhASsBIQH+AMgAdwAjAMz/X////tj+0v7U/ub+/f4O/yD/Of9Y/3b/kf+j/7D/
vP/H/9H/2v/f/+T/6P/q/+7/7//x//P/9P/1//j/+f/7//3//f/+////AAACAAMABAAE
AAUABgAHAAgACQAKAAsADAANAA4ADwAQABEAEgAVABYAFwAYABgAGQAaABwAHgAgACEA
IgAkACYAJwApACsALQAvADEAMwA1ADcAOgA+AEAAQgBFAEcASQBMAE4AUABTAFUAWABY
AFoAXABcAF8AYQBiAGIAYgBiAGIAYQBeAF0AXABbAFoAWQBYAFYAUQBPAE0ASwBIAEYA
RABBADwAOgA4ADUAMgAvACwAKAAlACMAIAAdABoAFwAVABIADwANAAoABwAFAAMAAQD+
//z/+//5//j/9//2//X/8//z//P/8f/w//D/7//v/+//7v/t/+3/7P/s/+z/7P/s/+r/
6v/q/+r/6v/q/+v/6//r/+v/6//s/+z/7f/t/+3/7P/t/+3/7v/v/+//8P/w//D/8f/x
//H/8f/y//L/8v/y//L/8v/y//T/9P/0//T/8//z//P/8//1//X/9f/1//X/9f/1//X/
8//z//P/8//z//L/8v/y//H/8f/x//H/8f/w//D/8P/w//D/7//v/+z/7P/s/+z/7v/s
/+z/7P/s/+r/6v/q/+r/6v/q/+r/6f/r/+v/6//r/+v/7f/u/+//8P/x//L/8//y//P/
9P/0//b/9v/2//f/9v/2//b/9//5//n/+//+//z/+//5//j/9//2//T/8//z//P/8//z
//D/7f/p/+f/5//n/+f/5//n/+f/5//l/+T/5P/k/+T/5P/k/+T/5P/k/+T/5P/k/+T/
5P/k/+T/4v/i/+L/4f/j/+P/4//j/+P/4//j/+P/4//j/+P/4//m/+f/7P/1/wMAEQAg
ADMASABkAIcArgDSAPYAFwExATsBNwEiAfQAoQBDANz/Yf8B/97+3P7m/vb+Cf8Y/zD/
Uf9w/4r/mf+j/67/uP/B/8v/0v/Z/9z/4P/i/+b/5//p/+v/7P/t//D/8f/x//P/8//0
//f/+P/6//v/+v/6//v//P/9//7///8AAAEAAgADAAQABQAGAAcACAAJAAoACwAMAA4A
DwAQABIAFAAWABcAGAAaABwAHQAfACEAIwAlACcAKQArAC0AMAAyADQANgA5ADsAPQBA
AEIARABHAEkATABOAFAAUgBSAFMAVQBWAFYAVgBWAFYAVQBWAFUAVABTAFAATwBOAEwA
SQBHAEUAQwBAAD4APAA5ADYANAAyAC8AKgAnACQAIAAdABsAGAAVABIADwANAAoABwAF
AAIA///7//n/9//0//T/8//x//D/7//u/+3/6//p/+n/5//m/+b/5f/l/+X/5v/l/+X/
5P/k/+T/5P/k/+T/5P/k/+T/5P/k/+X/5f/l/+X/5f/m/+b/5//n/+f/5v/n/+f/6P/n
/+f/6P/o/+j/6f/p/+n/5//o/+j/6P/o/+j/6P/o/+r/6v/q/+r/6f/p/+n/6f/n/+f/
5//n/+n/6f/p/+n/6f/p/+n/6f/p/+j/6P/o/+f/5//n/+f/5//m/+b/5v/m/+b/5f/l
/+T/5P/k/+T/5P/k/+T/5P/j/+P/5P/k/+L/4v/i/+L/4v/i/+L/4v/h/+H/4f/h/+H/
4f/j/+T/5f/m/+f/6P/p/+r/6//s/+z/7P/s/+z/7f/u/+7/7v/v/+//7//x//T/9P/z
//H/8P/v/+7/7P/r/+n/6f/p/+n/6v/n/+P/4f/f/9//3//f/93/3f/d/9v/2v/a/9r/
2v/c/9z/3P/c/9z/3P/c/9z/3P/c/9z/3P/a/9r/2v/Z/9v/2//b/9v/2//b/9v/2//d
/93/3f/d/97/4f/k/+3/+f8FABQAJQA8AFgAeQCeAMQA6gANAScBMwExASAB9AChAEEA
2P9Z//v+3P7e/ub+9v4F/xb/MP9N/2z/hP+T/5//rP+2/7//yf/O/9H/1P/a/9z/4P/h
/+P/5f/m/+f/6v/r/+3/7//v//D/8f/y//T/9f/2//b/9//4//f/+P/5//r/+//8//3/
/v8BAAIAAwAEAAUABgAHAAgACAAJAAoADAAQABIAEwAUABgAGgAbAB0AHgAfACAAIQAl
ACcAKQAsADAAMgA0ADcANwA5ADwAPgBAAEMARQBIAEoATABOAE4ATwBRAFIAUgBQAFAA
UABPAFAATwBOAE0ATABLAEoASABDAEEAPwA9ADoAOAA2ADMAMAAuACwAKQAoACUAIgAe
ABkAFwAUABEADgALAAkABgAFAAMAAAD9//v/+f/3//T/8v/x/+//7v/t/+z/6//p/+n/
6f/n/+b/5P/j/+P/4//i/+H/4f/g/+L/4v/i/+L/4v/i/+L/4v/i/+L/4//j/+P/4//j
/+T/5v/n/+f/5//m/+f/5//o/+f/5//o/+j/6P/p/+n/6f/n/+j/6P/o/+r/6v/q/+r/
7P/s/+z/7P/r/+v/6//r/+n/6f/p/+n/6f/p/+n/6f/p/+n/6f/p/+n/6P/o/+j/5//n
/+f/5//p/+j/6P/o/+j/6P/n/+f/5v/m/+T/5P/k/+T/5P/m/+b/5v/l/+X/5f/l/+X/
5f/n/+j/6f/q/+v/7P/t/+7/7//w//D/8P/w//D/8f/y//L/8v/z//P/8//1//j/+f/5
//j/+P/1//T/8v/x/+3/7f/t/+3/7v/r/+f/5f/j/+P/4//j/+P/4//j/+H/4P/g/+D/
4P/g/+D/4P/g/+D/4P/g/+D/4P/g/+D/4P/g/+D/4P/f/9//3//f/9//3//f/9//3//f
/9//3//f/+L/4//m/+3/9/8FABQAIwA2AFAAawCMAK4A0gDxAAkBHwEpASAB/gDDAG8A
FgCx/zv/6P7Q/s7+1P7r/gD/Dv8f/zr/Wv93/43/nv+s/7X/vf/I/9H/2P/e/+T/5v/n
/+n/6//r/+v/7f/t//D/8//0//b/+f/6//z//f/+//7///8AAP//AAABAAIABQAGAAcA
CAAJAAoACwAMAAsADAANAA4AEgATABQAFgAYABoAGwAcABwAHgAfACEAJQAnACkAKwAt
AC8AMQA0ADYAOAA6AD0AQQBDAEYASABKAE0ATwBSAFYAWABaAFoAWQBbAFwAXABcAFwA
XABbAFoAWQBYAFcAVABTAFIAUABNAEsASQBHAEQAQgBAAD0AOgA4ADYAMwAwAC0AKgAm
ACMAIQAeABsAFgATABEADgAMAAsACQAHAAUAAwABAP7//P/7//n/+P/5//j/9//1//P/
8//x//D/8P/v/+//7//u/+3/7f/s/+r/6v/q/+r/6v/q/+r/6v/o/+j/6f/p/+v/6//r
/+z/7P/t/+3/7f/u/+//7//w//P/8//0//T/9v/3//f/9//3//j/+P/4//n/+v/7//z/
+v/6//r/+v/7//v/+//7//v/+//7//v//f/9//3//f/7//v/+//7//v/+v/6//r/+//7
//v/+//7//r/+v/6//j/+P/5//j/+P/4//j/+P/2//b/9v/1//f/9//3//f/9f/3//j/
+f/6//v//P/9//7///8AAAAAAgACAAIAAwAEAAQABAAFAAUABQAHAAoACgAJAAcABgAF
AAQAAgABAP//////////AAD9//n/9//z//P/8//z//P/8//z//H/8P/w//D/8P/w//D/
8P/w//D/8P/w//D/8P/w//D/8P/u/+7/7v/t/+//7//v/+//7//v/+//7//v/+//7//v
//D/8//6/wUAFQAjADQASQBeAHoAmQC8AN4A/gAVASkBMQEjAQABxgB1AB8AxP9T//f+
2P7U/tr+7v4H/xj/Kv9F/2b/hv+d/6v/uP/E/83/1//e/+X/6v/u//L/8v/z//X/9//4
//n//P/9////AQABAAIAAwAEAAYABwAIAAgACQAKAAsADAANAA4ADwAQABEAEgARABIA
EwAUABcAGAAZABoAGgAbABwAHgAgACIAIwAkACYAKAApACsALQAvADEAMwA1ADcAOQA8
AEAAQgBEAEcASQBLAE4AUABQAFMAVQBYAFoAXABeAF4AXwBhAGIAYgBgAGAAYABfAF4A
XQBcAFsAWABXAFYAVABRAE8ATQBLAEgARgBEAEEAPAA6ADgANQAyAC8ALAAoACcAJQAi
AB8AHAAZABcAFAARAA8ADAAJAAcABQADAAAA/v/9//v/+v/5//j/9//1//X/9f/z//L/
8v/x//H/8f/y//H/8f/w/+7/7v/u/+7/7v/u/+7/7v/u/+7/7//v/+//7//v//D/8P/x
//H/8f/w//H/8f/y//H/8f/y//L/9P/1//X/9f/1//b/9v/2//b/9v/2//b/9v/2//b/
9v/3//f/9//3//f/9//3//f/9//3//f/9//1//X/9f/1//X/9P/0//T/8//z//P/8//z
//L/8v/y//T/9P/z//P/8v/y//L/8v/y//L/8v/y//D/8P/w/+//7//v/+//7//v//H/
8v/z//T/9f/2//f/+P/5//r/+v/8//z//P/9//7//v/+/////f/9////AgAEAAMAAQAA
AP///v/8//v/+f/5//n/+f/6//f/8//x/+3/7f/t/+3/6//r/+v/6f/m/+b/5v/m/+T/
5P/k/+T/5P/k/+T/5P/k/+T/5P/k/+T/5P/k/+P/4//j/+P/4//j/+P/4//j/+P/4//j
/+P/5P/n/+r/7//7/wcAFAAjADgATgBtAJAAtADaAP0AHQEvATUBLAEQAc8AcwAUAJ//
J//k/tr+4P7w/gP/FP8o/0X/aP+C/5X/of+s/7j/wf/L/9L/1//c/+D/5P/m/+f/6f/r
/+7/7//y//P/9f/3//f/+P/3//j/+v/7//7//v///wAAAQACAAMABAAFAAYABwAIAAcA
CAAJAAoACwAMAA0ADgAQABEAEgAUABYAGAAZABoAHAAeAB8AIQAjACUAJwApACsALQAv
ADIANAA2ADgAOwA9AD8AQgBEAEYASQBLAE4AUABSAFQAVABVAFcAWABYAFgAWABYAFcA
WABXAFYAVQBSAFEAUABOAE0ASwBJAEcARABCAEAAPQA8ADoAOAA1ADIALwAsACgAIwAh
AB4AGwAYABUAEwAQAA8ADQAKAAcAAwABAP///P/8//v/+f/4//X/9P/z//H/8//z//H/
8P/w/+//7//v//D/7//v/+7/7v/u/+7/7v/u/+7/7v/u//D/8P/x//H/8f/x//H/8v/w
//H/8f/x//D/8f/x//L/8//z//T/9P/y//P/8//z//X/9v/2//b/9P/0//T/9P/2//b/
9v/2//X/9f/1//X/9f/1//X/9f/3//f/9//3//X/9f/1//X/9f/0//T/9P/1//X/9f/1
//X/9P/0//T/9P/0//P/8//y//L/8v/y//L/8v/y//L/8v/y//L/8v/y//L/8v/y//H/
8f/x//H/8f/x//P/9P/1//b/9//4//n/+v/7//z//P/8//z//P/9//7//v/+////////
/wEABAAGAAUAAwACAAEAAAD+//3/+//7//v/+//6//f/8//x/+//7//v/+//7//v/+//
7f/s/+z/7P/s/+z/7P/s/+z/7P/s/+z/7P/s/+z/7P/s/+z/7P/s/+v/6//r/+v/6//r
/+v/6//r/+v/6//r/+v/7P/t//L/+/8FABEAHgAtAEAAWgB5AJwAwADoAAkBJQE1ATkB
LAEEAbkAWwD0/3f/Ef/s/ur+8P4A/xP/Iv84/1f/dv+Q/6H/q/+4/8L/y//T/9z/4f/m
/+r/7v/w//H/8//1//T/9f/4//n/+//9//3//v///wAAAgADAAQABAAFAAYABwAIAAkA
CgALAAwADQAOAA8AEAARABIAEQASABMAFAAWABcAGAAaABwAHgAfACAAIgAkACUAJwAn
ACkAKwAtADEAMwA1ADgAOAA6ADwAPwBBAEMARgBIAEoATQBPAFIAUgBUAFYAVgBVAFcA
WABYAFgAWABYAFcAVgBVAFQAUwBQAE8ATgBMAEkARwBFAEMAPgA8ADoANwA2ADQAMgAv
ACwAKQAmACIAHwAdABoAFwAWABMAEQAOAA0ACwAIAAUAAwABAP///P/6//n/9//2//P/
8v/x/+//7//v/+3/7P/s/+v/6//r/+r/6f/p/+j/6v/q/+r/6v/q/+r/6v/q/+r/6v/r
/+v/7f/t/+3/7v/t/+3/7P/r/+r/6//r/+z/7//v//D/8P/w//H/8f/x/+//8P/w//D/
8P/w//D/8P/y//L/8v/y//L/8f/w/+//7//v/+//7//t/+3/7f/t/+3/7f/t/+3/7//u
/+7/7v/t/+3/7f/t/+3/7P/s/+z/7P/s/+v/6//q/+j/6P/q/+r/6v/q/+r/6v/q/+r/
6f/r/+v/6//r/+v/7f/u/+//7v/v//D/8f/0//X/9v/2//T/9P/0//X/9v/2//b/9//3
//f/+f/8//7//f/7//r/+f/4//b/9f/x//H/8f/x//D/7f/p/+f/5f/l/+X/5f/l/+X/
5f/j/+L/4v/i/+L/4v/i/+L/4v/k/+T/5P/k/+T/5P/k/+T/4v/i/+L/4f/h/+H/4f/h
/+H/4f/h/+H/4f/h/+H/4f/k/+X/6P/x////DwAgADEARgBgAH0AnAC8AOAA/QARAR8B
HwEGAdQAhQAtAM7/Wf/7/tb+0P7S/uT++/4M/xr/L/9K/2j/hf+b/6b/sv+9/8f/0P/X
/97/4v/k/+T/5f/n/+n/6v/r/+7/7//x//P/8//0//f/+P/6//v/+v/6//v//P///wAA
AQACAAMABAAFAAYABQAGAAcACAALAAwADQAOAA4ADwAQABIAFgAYABkAGgAcAB4AHwAh
ACEAIwAlACcAKwAtAC8AMgA0ADYAOAA7ADsAPQBAAEIARABHAEkATABMAE4AUABQAFEA
UwBUAFQAVABUAFQAUwBQAE8ATgBNAEgARwBGAEQAPwA9ADsAOQA4ADYANAAxACwAKgAo
ACUAJAAhAB4AGgAZABcAFAARABAADQALAAgABQADAAAA/f/9//v/+f/2//T/8//x//D/
7//u/+3/6//r/+v/6f/o/+b/5f/l/+X/5P/j/+P/4v/k/+T/5P/k/+T/5P/k/+T/5P/k
/+X/5f/l/+X/5f/m/+j/6f/p/+n/6v/r/+v/7P/t/+3/7v/u//D/8f/x//H/8f/y//L/
8v/0//T/9P/0//T/9P/0//T/9f/1//X/9f/z//P/8//z//P/8//z//P/8f/x//H/8f/x
//D/8P/w/+//7//v/+//7//u/+7/7v/u/+7/7f/t/+z/7P/q/+r/6v/q/+r/6v/q/+n/
6//r/+v/6//r/+3/7v/v/+7/7//w//H/8v/z//T/9P/2//b/9v/3//b/9v/2//f/+f/5
//v//v/8//v/+f/4//X/9P/y//H/8f/x//H/8f/u/+v/5//l/+X/5f/l/+X/5f/l/+X/
4//i/+L/4v/i/+L/4v/i/+L/4v/i/+L/4v/i/+L/4v/i/+L/4v/i/+H/4f/h/+H/4f/h
/+H/4f/h/+H/4f/h/+H/4v/n/+7/+f8FABMAIgA1AEoAZgCFAKgAzgDwAAsBIwErAR0B
+gC+AGMACQCe/yn/5f7W/tj+4v74/gf/FP8q/0n/aP+C/5X/of+s/7j/wf/L/9L/1//c
/+D/4P/i/+P/5f/n/+r/6//u/+//7//x//H/8v/z//T/9v/3//j/+P/5//r/+f/6//v/
/P///wAAAQACAAMABAAFAAYABwAIAAkACgAMAA0ADgAQABIAFAAVABYAGAAaABsAHQAd
AB8AIQAjACcAKQArAC4ALgAwADIANQA3ADkAPAA+AEIARQBHAEoASwBMAE0ATABLAE0A
TgBOAEwATABMAEsASgBJAEgARwBCAEEAQAA+ADsAOQA3ADUANAAyADAALQAqACgAJgAj
ACAAHQAaABYAFQATABAADQAMAAkABwAEAAEA///8//n/9//1//P/8P/w/+//7f/s/+v/
6v/p/+f/5//n/+X/5P/k/+P/4//j/+L/4f/h/+D/4v/i/+L/4v/k/+T/5P/k/+T/5P/l
/+X/5f/l/+X/5v/m/+f/5//n/+j/6f/p/+r/6//r/+z/7P/s/+3/7f/t/+3/7v/u/+7/
7v/u/+7/7v/u/+7/7v/u/+3/7f/t/+3/7f/t/+3/7f/r/+v/6//r/+v/6//r/+v/6//q
/+r/6v/p/+n/6f/p/+n/6P/o/+j/6P/o/+n/6f/o/+b/5v/m/+b/6P/o/+j/5//n/+f/
5//n/+f/6f/q/+v/7P/t/+7/7//w//H/8v/y//L/8v/y//P/9P/0//T/9f/1//X/9//6
//z/+//5//j/9f/0//L/8f/v/+//7//v//D/7f/p/+f/4//j/+P/4//j/+P/4//h/+D/
4P/g/+D/4P/g/+D/4P/g/+D/4P/g/+D/4P/g/+D/4P/g/+D/3//h/+H/4f/h/+H/4f/h
/+H/4f/h/+H/4f/i/+H/5P/t//f/AQAOAB8AMABGAGMAhgCsANIA9wAVASsBMQEoAQ4B
zQBxABIAnf8n/+r+4P7i/u7+Af8Q/yL/Pf9e/3z/kf+f/6r/tP+9/8n/0P/V/9r/3v/i
/+b/5//p/+v/7P/t//D/8f/z//X/9f/2//f/+P/6//v//P/8//3//v///wAAAQACAAMA
BAAFAAYACQAKAAsADAANAA4ADwAQABIAEwAUABYAGAAaABsAHAAeACAAIQAjACUAJwAp
ACsALwAxADMANgA4ADoAPAA/AEEAQwBGAEgASgBNAE8AUgBSAFQAVgBWAFcAWQBaAFoA
WgBaAFoAWQBYAFcAVgBVAFIAUQBQAE4ASwBJAEcARQBEAEIAQAA9ADoAOAA2ADMAMgAv
ACwAKAAlACMAIAAdABwAGQAXABQAEQAPAAwACQAJAAcABQACAAAA///9//z/+//6//n/
9//1/w==
         </WaveFormData>
      </LeadData>
      <LeadData>
         <LeadByteCountTotal>10000</LeadByteCountTotal>
         <LeadTimeOffset>0</LeadTimeOffset>
         <LeadSampleCountTotal>5000</LeadSampleCountTotal>
         <LeadAmplitudeUnitsPerBit>4.88</LeadAmplitudeUnitsPerBit>
         <LeadAmplitudeUnits>��V</LeadAmplitudeUnits>
         <LeadHighLimit>2147483647</LeadHighLimit>
         <LeadLowLimit>268435456</LeadLowLimit>
         <LeadID>V4</LeadID>
         <LeadOffsetFirstSample>0</LeadOffsetFirstSample>
         <FirstSampleBaseline>0</FirstSampleBaseline>
         <LeadSampleSize>2</LeadSampleSize>
         <LeadOff>FALSE</LeadOff>
         <BaselineSway>FALSE</BaselineSway>
         <ExcessiveACNoise>FALSE</ExcessiveACNoise>
         <MuscleNoise>FALSE</MuscleNoise>
         <LeadDataCRC32>1363411047</LeadDataCRC32>
         <WaveFormData>
9v/2//b/9v/2//b/9v/2//j/+P/4//j/+v/6//r/+v/8//z//P/8//z//P/8//z//P/8
//z//P/+//7//v/+//7//v/+//7//P/8//z//P/8//z//P/8//z//P/8//z/+v/6//r/
+v/4//j/+P/4//j/+P/4//j/+P/4//f/9//2//b/9v/3//b/9//3//f/+P/4//n/+v/7
//z//f/9//v/+//7//v//f/+//7///8CAAQABQAHAAUABQAEAAIAAwACAAEA/v/8//z/
/P/8//r/+P/0//H/8f/x//D/8P/v/+//7v/t/+v/6//r/+r/6v/q/+r/6v/q/+r/6v/p
/+f/5//n/+b/5v/m/+b/5v/o/+f/5//n/+f/5//n/+b/5P/k/+T/5f/l/+X/6f/u//L/
+P/9/wgAGAAvAEsAbACSAL0A6AANASsBOwE9AS4B+QCiAEcA4f97/0T/Of83/0D/Tf9V
/1n/ZP92/4z/n/+t/7T/vP/D/8v/0f/X/9r/3f/h/+D/4v/i/+P/5f/m/+f/6P/p/+r/
6v/r/+z/7f/u/+7/8P/w//H/8v/w//H/8v/z//T/9f/2//f/+P/5//r/+//7//z//P/9
////AAADAAQABAAFAAYACAAJAAoADQAOAA8AEAATABUAFQAXABkAGwAdAB8AIQAjACcA
KQArAC0ALwAxADQANgA2ADoAPAA9AD8AQQBCAEIAQwBEAEQARABEAEQAQwBCAEIAQQBA
AEAAPwA9ADsAOgA5ADcANgAzADEALwAtACsAJwAjACEAHwAcABkAFgAUABAADQAKAAcA
AwADAAAA/f/7//n/9//1//P/8f/w/+7/7v/t/+z/6//s/+v/6v/p/+n/6f/p/+f/5f/m
/+b/5f/k/+T/5P/k/+L/4//j/+P/4//i/+L/4v/i/+L/4v/i/+H/4v/j/+P/4//i/+L/
4v/i/+P/5P/k/+T/5P/k/+T/5P/l/+X/5f/n/+f/6P/o/+b/5v/m/+b/6P/o/+j/6P/q
/+n/6f/p/+n/6f/p/+n/6f/o/+j/6f/o/+j/6P/n/+n/6P/o/+f/5//n/+f/5v/m/+b/
5v/m/+b/5f/l/+X/5f/k/+T/5P/k/+T/5P/k/+T/5P/j/+P/5P/k/+T/5f/l/+f/6P/p
/+r/6v/r/+z/7f/u/+//7//v/+//7//v//H/8v/y//P/9P/2//f/+f/3//f/9v/0//X/
9P/z//D/8P/w//D/8P/u/+z/6P/l/+P/4//i/+L/4f/h/+D/3//f/9//3//e/97/3v/e
/97/3v/e/97/3f/d/93/3f/c/97/3v/e/97/3v/d/93/3f/d/93/3f/c/9z/3P/c/93/
3f/f/+H/4v/m/+r/7f/2/wYAGwA3AFoAggCtANwABwEnATsBQwE8AQ0BvABjAPv/l/9i
/1X/Vf9a/2P/Z/9t/3z/kv+k/6//tf+6/8D/x//N/9P/1f/Y/9v/3f/g/+L/4v/j/+P/
5P/l/+b/5//o/+j/6f/q/+v/7P/s/+7/7v/v//D/7v/v//D/8f/y//P/9P/1//b/9//4
//n/+f/6//r/+//7//z///8AAAIAAwAEAAYABwAIAAsADAANAA4AEQATABMAFQAXABkA
GwAdAB8AIQAlACcAKQArAC8AMQA0ADYANgA6ADwAPQA/AEEAQgBCAEMARABEAEQARgBG
AEUARABEAEMAQgBCAEMAQQA/AD4APQA7ADoANwA1ADMAMQAvAC0AKQAnACUAIgAfABwA
GgAWABMAEAANAAkACQAGAAMA///9//v/+f/5//f/9v/0//L/8f/w/+//7v/t/+z/6//r
/+v/6//p/+n/6v/q/+n/6v/q/+r/6v/o/+n/6f/p/+n/6P/o/+j/6P/o/+j/6P/p/+r/
6//r/+v/6v/q/+r/6P/p/+r/6v/q/+r/6v/q/+r/6//r/+v/6//r/+z/7P/s/+z/7P/s
/+z/7P/s/+z/7P/r/+v/6//t/+3/7f/t/+//7v/u/+//7v/u/+7/7f/t/+z/7P/r/+3/
7f/t/+z/7P/s/+z/7P/s/+v/6//r/+v/6v/q/+r/7P/s/+7/6v/q/+r/6v/q/+r/6v/p
/+n/6v/q/+r/6//p/+v/7P/t//D/8P/x//L/8//0//X/9f/1//X/9f/1//f/+P/4//n/
/P/+////AQD//////v/8//v/+v/5//b/9v/2//b/9v/2//T/8P/t/+v/6//q/+r/5//n
/+b/5f/l/+X/5f/k/+T/5P/k/+T/5P/k/+T/4//j/+P/4//i/+T/5P/k/+T/4v/h/+H/
4f/h/+H/4f/g/+D/4P/g/+H/4//j/+X/6P/q/+z/8f/8/woAHwA9AGAAiAC3AOgAEwEx
AUMBSwE6AQEBrABNAOH/h/9k/13/X/9m/2v/bf91/4b/nP+q/7X/u//C/8j/zf/R/9f/
2//c/9//4f/i/+T/5P/l/+f/6P/p/+r/6//s/+z/7f/w//H/8v/y//T/9P/1//b/9P/1
//b/9//2//f/+P/5//r/+//8//3//f/+//7///8AAAIABgAIAAoACwAMAA4ADQAOABEA
EgAVABYAGQAbAB0AHwAhACMAIwAlACcAKQAtAC8AMQAzADUANwA6ADwAPgBCAEQARQBF
AEcASABIAEsATABMAEwATABMAEsASgBKAEkASABIAEkARwBFAEQAQQA/AD4AOwA5ADcA
NQAzADEALQArACkAJgAjACAAHgAaABcAFAARAA0ADQAKAAcABwAFAAMAAQD///3//P/6
//j/9//2//X/9P/z//L/8f/x//H/8f/v/+//8P/w/+//7v/u/+7/7v/u/+//7//v/+//
7v/u/+7/7v/u/+7/7v/u/+7/7v/t/+//7v/u/+7/7P/t/+7/7v/u/+7/7v/u//D/8f/x
//H/8f/x//L/8v/y//L/8v/y//L/8v/y//L/8v/x//H/8f/v/+//7//v//H/8P/w//H/
8v/y//L/8f/x//D/8P/v/+//7//v/+7/7v/u/+7/7v/u/+3/7f/t/+3/7P/s/+z/7P/s
/+z/7P/r/+v/7P/s/+z/7f/r/+3/7v/v//D/8P/x//L/8//0//X/9f/z//P/8//z//f/
+P/4//n//P/+////AQAAAP///f/6//n/+P/3//T/9P/0//T/9P/w/+7/6v/n/+P/4//i
/+L/4v/j/+P/4//j/+P/4//i/+L/4v/i/+L/4P/g/+D/3//f/9//3//e/97/3v/e/97/
3v/d/93/3f/d/93/3f/c/97/3v/e/9//3f/d/+H/5P/q/+7/9f8CABIAJwBFAGgAkAC/
AOoADwEpATcBNQEeAdsAggAlALv/Yf8+/zf/N/9C/03/Vf9b/2b/eP+M/5//q/+0/7r/
wf/H/8//0//Y/9v/3f/e/+D/4P/h/+H/4v/j/+T/5//o/+j/6f/o/+n/6v/q/+z/7P/t
/+7/7v/v//D/8f/y//P/9P/1//b/9//4//n/+f/6//r/+//7//z///8AAAQABQAGAAgA
CQAKAA0ADgAPABAAEwAVABcAGQAbAB0AHwAhACMAJQAlACcAKQArAC4AMQA1ADgAOgA+
AEAAQQBBAEMARABEAEMARABEAEQARABEAEMAQgBCAEEAQABAAD8APQA7ADoANwA1ADQA
MQAvAC0AKwApACUAIQAfAB0AGgAXABQAEgAQAA0ACgAHAAMAAwAAAP3/+//5//f/9f/z
//H/8P/u//D/7//u/+3/7P/r/+r/6f/n/+f/5//l/+X/5v/m/+X/5v/m/+b/5v/o/+n/
6f/p/+v/6v/q/+r/7P/s/+z/7P/v//D/8f/x//H/8P/w//D/8P/x//L/8v/0//T/9P/0
//T/9f/1//X/9//3//j/+P/4//j/+P/4//j/+P/4//j/+v/5//n/+f/7//v/+//7//v/
+v/6//v/+//6//n/9//3//b/9v/1//f/9//3//b/9v/2//b/9v/2//X/9f/2//T/9P/0
//T/8v/y//H/8f/w//D/8P/x//H/8//0//X/9v/2//f/+P/5//r/+//7//3//f/9//3/
AQACAAIAAwAEAAYABwAJAAcABwAGAAQAAwACAAEA/v/8//z//P/8//r/+P/0//H/8f/x
//D/8P/v/+//7v/t/+v/6//r/+r/6v/q/+r/6v/q/+r/6v/p/+f/5//n/+b/5P/k/+T/
5P/m/+X/5f/l/+X/5f/l/+T/5P/k/+T/5f/l/+X/6f/u//L/+P8BAA4AIAA3AFcAfACi
AM8A9gAVAS0BOQEzARIBzQB2ABcAq/9Z/zr/M/81/0T/Tf9R/1n/av9+/5L/pf+v/7j/
vv/F/83/0//X/9r/3f/f/+D/4v/i/+P/5f/m/+f/6P/p/+r/6v/r/+r/6//s/+z/7v/u
/+//8P/u/+//8P/x//L/8//0//X/9P/1//b/9//5//r/+v/7//v//P///wAAAgADAAQA
BgAFAAYACQAKAA0ADgARABMAEwAVABcAGQAbAB0AHwAhACMAJQAnACkAKwAtADAAMgAy
ADYAOAA5ADsAPQA+AD4APwBAAEAAQAA+AD4APQA8ADwAOwA6ADoANwA1ADMAMgAzADEA
MAAtACkAJwAlACMAIQAdABsAGQAWABMAEAAOAAoABwAEAAEA/f/9//r/9//3//X/8//x
/+//7f/s/+r/6v/p/+j/5//m/+X/5P/j/+P/4//j/+H/4f/i/+L/4f/g/+D/4P/g/97/
3//f/9//3//e/97/3v/e/97/3v/e/93/3v/f/9//3//e/97/3v/e/9//4P/g/+D/4P/g
/+D/4P/h/+H/4f/h/+H/4v/i/+T/5P/k/+T/5P/k/+T/5P/m/+X/5f/l/+f/5//n/+f/
5//m/+b/5//m/+b/5v/l/+X/5P/k/+P/5f/l/+X/5P/k/+T/5P/k/+L/4f/h/+H/4//i
/+T/5P/k/+b/5v/m/+b/5v/m/+X/5f/m/+b/5v/n/+f/6f/q/+v/7v/u/+//8P/v//D/
8f/x//H/8f/x//H/8//0//T/9f/2//j/+f/7//v/+//6//j/9f/0//P/8P/y//L/8v/y
/+7/7P/o/+X/5f/l/+T/5P/l/+X/5P/j/+H/4f/h/+D/4P/g/+D/4P/g/+D/4P/f/9//
3//f/97/3v/e/97/3v/e/93/3f/d/93/3f/d/9z/3v/e/97/3//f/9//4f/k/+b/6v/x
//z/DgAnAEUAbACUAMEA8gAXATMBQQFDASwB6QCSADMAx/91/1r/U/9V/17/Y/9l/3H/
hv+a/6j/sf+3/7z/wv/H/8//0//X/9r/2//d/97/4P/g/+H/4//k/+X/5v/p/+r/6v/r
/+r/6//s/+z/7P/s/+3/7v/w//H/8v/z//L/8//0//X/9v/3//j/+f/7//z//P/9//3/
/v8BAAIAAgADAAQABgAHAAgACwAMAA0ADgARABMAFQAXABkAGwAdAB8AIQAjACUAJwAp
ACsALwAxADQANgA2ADoAPAA9AD0APwBAAEAAQwBEAEQARABEAEQAQwBCAEIAQQBAAEAA
PwA9ADsAOgA7ADkAOAA1ADMAMQAvAC0AKwAnACUAIwAgAB0AGgAYABQAEQAOAAsABwAH
AAQAAQD///3/+//5//f/9f/0//L/8v/x//D/7//u/+3/7P/r/+3/7f/t/+v/6f/q/+r/
6f/q/+r/6v/q/+r/6//r/+v/6f/o/+j/6P/q/+r/6v/q/+v/7P/t/+3/7f/s/+z/7P/q
/+v/7P/s/+z/7P/s/+z/7P/t/+3/7f/t/+3/7v/u/+7/7v/u/+7/7v/u/+7/7v/u/+3/
7f/t/+3/7f/t/+3/7//u/+7/7//u/+7/7v/t/+//7v/u/+3/7//v/+//7v/u/+7/7v/u
/+7/7f/t/+3/7f/s/+z/7P/s/+z/7v/u/+7/7P/s/+z/7P/s/+z/6//r/+v/7P/t/+//
7f/v//D/8f/y//L/8//0//f/+P/5//n/9//3//f/9//5//r/+v/7//r//P/9////AQAB
AAAA/v////7//f/6//j/+P/4//j/+P/2//L/7//t/+3/7P/s/+v/6//q/+n/5//n/+f/
5v/o/+j/6P/o/+j/6P/o/+f/5//n/+f/5v/m/+b/5v/m/+b/5f/l/+X/5f/l/+X/5P/k
/+T/5P/l/+X/5f/n/+j/6v/u//X/AAAQACcARwBsAJQAwwD0ABsBNwFHAUsBNAHzAJ4A
PQDT/4P/aP9j/2X/bv9x/3P/ff+S/6b/tP+7/8P/yP/Q/9X/2f/b/9//4v/l/+f/6v/s
/+z/7f/t/+7/7//w//H/8v/y//P/9P/1//b/9v/4//j/+f/6//j/+f/6//v//P/9//7/
//8AAAEAAgADAAUABgAGAAcABwAIAAsADAAQABEAEgAUABUAFgAZABoAGQAaAB0AHwAh
ACMAJQAnACsALQAvADEAMwA1ADcAOQA7AD0AQABCAEQASABKAEsASwBNAE4ATgBNAE4A
TgBOAFAAUABPAE4ATgBNAEwATABLAEkARwBGAEUAQwBCAD8APwA9ADsAOQA5ADUAMwAx
ACwAKQAmACQAIAAdABoAFwAXABcAFAARAA0ACwAJAAcABQADAAIAAAAAAP///v/9//z/
+//6//n/9//3//f/9f/1//b/9v/1//X/9v/3//j/9v/3//f/9//3//b/9v/2//b/9v/2
//b/9//4//n/+f/3//b/9v/2//j/+f/6//r/+P/4//j/+P/4//n/+f/5//v/+//8//z/
/P/8//z//P/8//z//P/8//z/+//7//v/+//7//v/+//9//z//P/9//z//P/8//v/+f/4
//j/9//5//n/+f/4//r/+v/6//r/+P/3//j/+P/4//j/+P/4//j/9//3//b/9v/2//f/
9//5//r/+//6//r/+//8////AAABAAEA//////////8BAAIAAgADAAQABgAHAAkACwAL
AAoACAAHAAYABQACAAEAAAD///7//f/8//n/9//1//X/9P/0//P/8//y//H/8f/x//H/
8P/u/+7/7v/u/+7/7v/u/+3/7f/t/+3/7P/s/+z/7P/s/+z/6//r/+v/6//r/+v/6v/o
/+j/6P/p/+3/7f/t//L/9v/6//3/BAASACUAPwBeAIIArQDYAAEBIwE9AUcBPgEXAcgA
bQAHAJ3/Wv9F/0P/Sv9X/2H/Zf9s/3z/kP+j/7X/vv/E/8n/0f/X/93/5P/p/+3/7v/w
//D/8f/y//L/8v/y//X/9v/2//f/+v/7//z//P/6//r/+//8//z//f/+////AgADAAQA
BQAEAAUABgAHAAcACAAIAAkACgAMABAAEgASABMAFAAWABUAFgAZABoAGwAcAB8AIQAl
ACcAKQArACsALQAvADEANQA3ADkAOwA9AD8AQgBEAEYASgBMAE0ATwBRAFIAUgBTAFQA
VABUAFIAUgBRAFAATgBNAEwATABLAEkARwBGAEUAQwBCAD8APQA7ADkANwA1ADEALwAt
ACoAJwAkACIAHgAbABgAFQAVABUAEgAPAA0ACwAJAAcAAwABAAAA/v8AAP///v/9//z/
+//6//n/+//7//v/+f/5//r/+v/5//j/+P/4//j/9v/3//f/9//3//b/9v/2//b/9v/2
//b/9//4//n/+f/6//r/+//8//7///8AAAAAAAAAAAAAAAAAAAEAAQABAAIAAwAFAAYA
BAAEAAQABAAEAAQABAAEAAYABQAFAAUABwAHAAcABwAFAAQABAAFAAQABAAEAAMABAAE
AAUABQADAAMAAwACAAIAAgACAAIAAAAAAAAAAAAAAAAA/////wAAAAAAAAEA//8BAAIA
AwAEAAQABQAGAAUABgAHAAcACQAJAAkACQALAAwADAANAAwADgAPABEAEQARABAADgAP
AA4ADQAKAAgACAAIAAgABgAEAAAA/f/5//n/+P/4//n/+f/4//f/9f/1//X/9P/0//T/
9P/0//T/9P/0//P/8//z//P/8v/w//D/8P/w//D/7//v/+//7//v/+//7v/w//D/8P/x
/+//8f/1//j//P8CAAsAGAAqAEEAXwCEAKwA1wD+AB8BNwE/ATcBFAHNAHQAFwCt/1//
RP8//0P/UP9b/2H/af96/5D/pv+z/7v/xP/M/9P/2f/f/+P/5v/p/+v/7P/u/+7/7//v
//D/8f/y//P/9P/0//X/9v/3//j/+P/4//j/+f/6//r/+//8//3//v///wAAAQAAAAEA
AgADAAUABgAGAAcABwAIAAsADAAMAA0ADgAQABMAFAAXABgAGQAaAB0AHwAhACMAJQAn
ACcAKQArAC0AMQAzADUANwA5ADsAPgBAAEAARABGAEcARwBJAEoASgBJAEoASgBKAEwA
TABLAEoASABHAEYARgBDAEEAPwA+AD0AOwA6ADcANwA1ADMAMQAvACsAKQAnACQAIQAe
ABwAGAAVABIADwANAA0ACgAHAAMAAQD///3//f/7//r/+P/4//f/9v/1//b/9f/0//P/
8f/x//H/7//v//D/8P/v/+7/7v/u/+7/7v/v/+//7//v/+7/7v/u/+7/7v/u/+7/7f/u
/+//7//x//D/8P/w/+7/7//w//D/8v/y//L/8v/y//P/8//z//H/8f/y//L/9P/0//T/
9P/0//T/9P/0//T/8//z//P/8//z//P/8//z//L/8v/z//L/8v/y//H/8//y//L/8f/x
//H/8f/w//L/8v/y//L/8v/x//H/8v/w//D/8P/w//D/8P/v/+//7v/u/+7/7//v//H/
8v/z//L/8v/z//T/9f/2//f/9//5//n/+f/5//n/+v/6//v//P/+////AQADAAMAAgAA
AP///v/9//r/+v/6//r/+v/5//j/9f/z/+//7//u/+7/7f/t/+z/6//r/+v/6//q/+j/
6P/o/+j/6P/o/+j/5//n/+f/5//m/+b/5v/m/+b/6P/n/+f/5//n/+f/5//m/+b/5v/m
/+f/5//n/+f/6v/u//D/8//8/woAGwA3AFgAfAClANYAAQEjATkBQwE8ARUBxgBvAAkA
o/9s/2H/X/9m/23/b/93/4j/nv+u/7n/v//E/8r/0f/V/9n/3f/i/+X/5f/m/+j/6P/p
/+v/7P/t/+7/7//w//D/8f/w//H/8v/y//T/9P/1//b/9v/3//j/+f/6//v//P/9//z/
/f/+////AQACAAIAAwADAAQABwAIAAgACQAKAAwADQAOABEAEgATABQAFwAZABkAGwAd
AB8AIQAjACUAJwApACsALQAvADMANQA4ADoAOwA+AD8APwBBAEMARABEAEUARgBGAEYA
SABIAEcARgBEAEMAQgBCAEMAQQA/AD4APwA9ADwAOQA3ADUAMwAxAC8AKwApACcAJAAh
AB4AHAAaABcAFAARAA0ADQAKAAcABQADAAEA///9//v/+v/4//j/9//2//X/9P/z//L/
8f/z//P/8//x//H/8v/y//H/8P/w//D/8P/u/+//7//v//H/8P/w//D/8P/w//D/8P/v
//D/8f/x//H/8P/w//D/8P/x//L/8v/y//L/8v/y//L/8//z//P/8f/x//L/8v/y//L/
8v/y//T/9P/0//T/9P/z//P/8//1//X/9f/1//X/9P/0//X/9P/0//T/8//z//L/8v/x
//P/8//z//L/8P/w//D/8P/y//H/8f/x//H/8P/w//D/8P/u/+7/7v/u/+7/7v/t/+3/
7v/u/+7/7//t/+//8P/x//L/8v/z//T/9f/2//f/9//3//f/9//3//n/+v/6//v//P/+
////AQADAAMAAgAAAP///v/9//r/+v/6//r/+v/4//b/8v/v/+v/6//q/+r/6//r/+r/
6f/p/+n/6f/o/+b/5v/m/+b/5v/m/+b/5f/l/+X/5f/k/+T/5P/k/+T/5P/j/+P/4//j
/+P/4//i/+L/4v/i/+P/4//j/+X/6P/q/+z/8f/6/wgAHQA5AFwAggCvAN4ABwElATkB
PwEuAfUAoABFANn/hf9k/13/X/9o/2//b/95/4r/nv+w/7v/v//G/8z/z//V/9n/3f/i
/+X/5//m/+j/6P/p/+v/7P/t/+7/8f/y//L/8//y//P/9P/0//T/9P/1//b/9v/3//j/
+f/6//v//P/9//7///8AAAEAAQACAAIAAwAFAAYACQAKAA4ADwAQABIAEgASABQAFAAV
ABYAGQAbAB0AHwAhACMAJQAnACkAKwAvADEAMwA1ADcAOQA8AD4APgBCAEQARQBFAEcA
SABIAEkASgBKAEoASgBKAEkASABIAEcARgBGAEMAQQA/AD4APQA7ADoANwA3ADUAMwAx
ADEALQArACkAJgAjACAAHgAaABcAFAARAA8ADwAMAAkACQAHAAUAAwABAP///v/8//r/
+f/4//f/9v/1//T/8//z//P/8//x/+//8P/w/+//8P/w//D/8P/w//H/8f/x//H/8P/w
//D/8v/y//L/8v/y//L/8v/x/+//7v/u/+7/8P/x//L/8v/y//L/8v/y//L/8//z//P/
8//z//T/9P/0//T/9P/0//T/9P/0//T/9P/z//P/8//x//H/8f/x//P/8v/y//P/9P/0
//T/8//z//L/8v/x/+//7//v/+7/7v/u/+7/7v/s/+v/6//q/+z/7P/s/+z/7v/u/+3/
7f/s/+z/7P/t/+3/7//w//H/8P/w//H/8v/z//T/9f/1//X/9f/1//X/9f/2//b/9//6
//z//f///wEAAQAAAP7//f/8//v/+P/3//b/9f/0//T/8v/u/+v/6f/p/+j/6P/n/+f/
5v/l/+P/4//j/+L/5P/k/+T/5P/i/+L/4v/h/+P/4//j/+L/4v/i/+L/4v/g/9//3//f
/+H/4f/h/+D/4P/g/+D/4f/h/+H/4//m/+r/8P/3/wIAEgAnAEUAZgCKALcA4gAFASEB
MQEvARQBzwB2ABcArf9d/z7/N/89/0r/Vf9Z/1//av96/47/of+v/7j/vv/H/8//1f/b
/97/4f/h/+D/4v/i/+P/5//o/+n/6v/r/+z/7P/t/+7/7//w//D/8P/w//H/8v/0//X/
9v/3//j/+f/6//v//P/9//7///8BAAIAAgADAAMABAAHAAgACgALAAwADgAPABAAEwAU
ABUAFgAZABsAHQAfACEAIwAlACcAKQArAC0ALwAxADMANQA3ADoAPAA8AEAAQgBDAEMA
RQBGAEYARwBIAEgASABGAEYARQBEAEIAQQBAAEAAPQA7ADkAOAA3ADUANAAxAC8ALQAr
ACkAKQAlACMAIQAeABsAGAAWABQAEQAOAAsABwAHAAQAAQABAP///f/7//n/9//2//T/
9P/z//L/8f/u/+3/7P/r/+v/6//r/+n/5//o/+j/5//m/+b/5v/m/+b/5//n/+f/5//m
/+b/5v/m/+b/5v/m/+X/5v/n/+f/6f/o/+j/6P/o/+n/6v/q/+z/7P/s/+z/7P/t/+3/
7f/t/+3/7v/u/+7/7v/u/+7/7v/u/+7/7v/u/+3/7f/t/+3/7f/t/+3/6//q/+r/6//q
/+r/6v/p/+n/6P/o/+f/5//n/+f/5v/m/+b/5v/m/+b/5P/k/+T/5P/k/+T/5P/j/+P/
4v/i/+L/4//j/+X/5v/n/+b/5v/n/+j/6f/q/+v/6//t/+3/7f/t/+//8P/w//H/8v/0
//X/9//1//X/9P/y/+//7v/t/+r/6v/q/+r/6v/o/+b/4v/f/9//3//e/97/3f/d/9z/
2//Z/9n/2f/Y/9r/2v/a/9r/2v/a/9r/2f/X/9f/1//W/9j/2P/Y/9j/2P/X/9f/1//X
/9f/1//W/9b/1v/W/9f/1//Z/9v/3v/i/+b/7//8/w4AJQBDAGoAlADBAOoADQEjASkB
HwH2AKcATgDr/4X/Tf9A/z//Rf9Q/1X/V/9h/3T/iv+c/6f/rf+2/7z/wf/J/83/z//U
/9f/1//Y/9r/2v/b/93/3v/f/+D/4f/i/+L/4//i/+P/5P/k/+b/5v/n/+j/5v/n/+j/
6f/s/+3/7v/v/+7/7//w//H/8//0//T/9f/1//b/+f/6//r/+//8//7/AQACAAUABgAH
AAgACwANAA8AEQATABUAFQAXABkAGwAdAB8AIQAjACcAKQAsAC4ALwAyADMAMwAzADUA
NgA2ADcAOAA4ADgANgA2ADUANAA0ADMAMgAyADEALwAtACwAKwApACgAJQAjACEAHwAd
AB0AGQAXABUAEgAPAAwACgAKAAcABAABAP3//f/6//f/9f/z//H/7//v/+3/7P/q/+j/
5//m/+X/5v/l/+T/4//j/+P/4//h/+H/4v/i/+H/4P/g/+D/4P/e/9//3//f/+H/4P/g
/+D/4v/i/+L/4v/h/+L/4//j/+X/5P/k/+T/5P/l/+b/5v/m/+b/5v/m/+b/5//n/+f/
5//n/+j/6P/o/+j/6P/o/+j/6P/o/+j/6P/n/+f/5//n/+f/5//n/+f/5v/m/+f/5v/m
/+b/5f/n/+b/5v/l/+X/5f/l/+T/5P/k/+T/5P/k/+T/5P/k/+T/4v/i/+H/4f/g/+D/
4P/h/+H/4//k/+X/5v/m/+f/6P/p/+r/6//r/+v/6//r/+v/7f/u/+7/7//w//L/8//1
//f/9//2//T/8//y//H/7v/u/+7/7v/u/+z/6v/m/+P/4f/h/+D/4P/f/9//3v/d/93/
3f/d/9z/3P/c/9z/3P/c/9z/3P/b/9v/2//b/9r/2v/a/9r/2v/a/9n/2f/Z/9n/2f/Z
/9j/2P/Y/9j/2f/Z/9n/2//e/+D/4P/l/+z/+P8LACUARgBsAJcAxADxABUBKwE1ATAB
BQG2AF0A9/+V/2L/Vf9T/1j/Yf9j/2f/dv+K/57/q/+x/7b/vP/D/8n/zf/R/9T/1//Z
/9z/3v/e/9//3//g/+H/4v/j/+T/5P/l/+b/5//o/+j/6P/o/+n/6v/q/+v/7P/t/+z/
7f/u/+//8P/x//L/8//z//T/9P/1//X/9v/5//r/+v/7//z//v///wAAAwAEAAUABgAJ
AAsADQAPABEAEwAVABcAGQAbAB0AHwAhACMAJQAnACoALAAsADAAMgAzADMANQA2ADYA
NwA4ADgAOAA6ADoAOQA4ADYANQA0ADQAMwAxAC8ALgAvAC0ALAApACkAJwAlACMAIQAd
ABsAGQAWABMAEAAOAAwACQAGAAMAAQABAP7/+//3//X/8//x//H/7//u/+z/7P/r/+r/
6f/m/w==
         </WaveFormData>
      </LeadData>
      <LeadData>
         <LeadByteCountTotal>10000</LeadByteCountTotal>
         <LeadTimeOffset>0</LeadTimeOffset>
         <LeadSampleCountTotal>5000</LeadSampleCountTotal>
         <LeadAmplitudeUnitsPerBit>4.88</LeadAmplitudeUnitsPerBit>
         <LeadAmplitudeUnits>��V</LeadAmplitudeUnits>
         <LeadHighLimit>2147483647</LeadHighLimit>
         <LeadLowLimit>268435456</LeadLowLimit>
         <LeadID>V5</LeadID>
         <LeadOffsetFirstSample>0</LeadOffsetFirstSample>
         <FirstSampleBaseline>0</FirstSampleBaseline>
         <LeadSampleSize>2</LeadSampleSize>
         <LeadOff>FALSE</LeadOff>
         <BaselineSway>FALSE</BaselineSway>
         <ExcessiveACNoise>FALSE</ExcessiveACNoise>
         <MuscleNoise>FALSE</MuscleNoise>
         <LeadDataCRC32>3708597431</LeadDataCRC32>
         <WaveFormData>
+v/6//r/+v/6//r/+v/6//r/+v/6//r//P/8//z//P/8//z//P/8//z//P/8//z//v/+
//7//v/+//7//v/+//7//v/+//7//v/+//7//v/8//z//P/8//7//v/+//7//v/+//7/
/v/8//z//P/8//z//P/8//z//P/8//v/+//7//v/+//7//v//P/9/////v/+////AAAC
AAMABAAEAAMAAwAEAAUABQAGAAYABgAJAAwADgARAA8ADwANAAwADAALAAoACAAHAAcA
BwAHAAUAAgAAAPz//f/8//z/+//6//r/+f/4//b/9v/2//X/9f/1//X/9f/2//b/9f/1
//P/8v/y//L/8v/y//L/8v/0//T/9P/0//L/8v/y//H/8f/x//H/8P/y//H/8f/z//b/
9P/2//v/BgAVACkARQBkAIsAtQDdAPoADgEXARUB8wC7AHwAOADx/8b/tf+v/67/sv+v
/6j/rP+2/8P/zf/U/9j/2v/f/+H/5v/p/+v/7v/w//D/8v/y//L/8v/y//L/9P/0//T/
9P/2//T/9f/1//X/9v/2//f/+P/4//j/+P/5//n/+v/7//z//P/8//7/////////AAAB
AAEAAgADAAQABQAGAAcACAAJAAoACwANAA4AEAAQABEAEgAUABUAFwAYABoAHAAdAB0A
HwAhACMAJQAnACkAKwAtAC8AMQA0ADUANQA3ADgAOgA7ADwAPAA8ADwAPQA+AD4APgA9
AD0APQA8ADsAOwA6ADkAOAA3ADQAMgAwAC4ALAAqACgAJgAiACEAHwAdABsAGQAVABQA
EAAOAAsACQAHAAUAAwABAP///v/+//3//P/7//v/+f/6//n/+P/3//f/9//3//f/9v/2
//X/9P/0//T/9P/0//L/8//z//L/9P/0//P/8//z//P/8//z//P/8//z//P/8v/y//L/
8v/y//L/8//z//P/8//z//P/8//z//P/9P/0//T/9P/0//T/9P/0//T/9P/1//X/9f/1
//X/9P/0//b/9v/2//b/9P/0//T/9P/0//T/9P/0//T/9P/0//T/9P/0//T/9P/y//L/
8v/x//H/8f/x//H/8v/y//H/8P/w//D/8P/w//D/8P/v/+//8f/x//H/8f/x//L/8//1
//T/9P/1//b/9v/3//j/+P/5//n/+v/7//3//v/+//7/AAACAAMABQADAAMAAQAAAAAA
///+//z/+//7//v/+//5//b/9P/w/+//7v/u/+3/7P/s/+v/6v/q/+r/6v/p/+n/6f/p
/+n/6P/o/+f/5//n/+b/5v/m/+b/5v/m/+b/5v/m/+b/5v/m/+b/5v/l/+X/5f/l/+T/
5v/l/+X/5f/k/+L/4v/l//D///8TAC0ATgB1AKMAzQDyAAoBGQEbAQMBzwCSAFAACwDg
/83/xf/C/8D/uf+0/7r/xv/P/9P/1P/W/9j/2//d/97/4f/j/+T/5v/m/+j/6P/o/+j/
6P/o/+r/6v/q/+r/7P/s/+3/7f/t//D/8P/x//L/8v/y//L/8//x//L/8//0//T/9P/2
//f/9//3//j/+f/5//r/+//8//3//v///wAAAQACAAMABQAGAAgACAAJAAoADAANAA8A
EAASABQAFQAXABkAGwAdAB8AIQAjACUAKQArAC0AMAAvAC8AMQAyADYANwA4ADgAOAA4
ADkAOgA6ADoAOQA5ADsAOgA5ADkAOAA3ADYANQA0ADIAMAAuACwAKgAoACYAIgAhAB8A
HQAZABcAEwASABAADgALAAkABwAFAAMAAQD///7//v/9//r/+f/5//f/+P/3//b/9f/1
//X/9f/1//T/9P/z//L/9P/0//T/9P/y//P/8//y//L/8v/x//H/8f/x//H/8f/z//P/
8//z//L/8v/y//L/8v/y//P/8//z//P/8//z//H/8f/x//L/8v/y//L/8v/y//L/8v/y
//L/8//z//P/8//z//L/8v/y//L/8v/y//L/8v/y//L/8v/y//L/8v/y//L/8v/y//L/
8v/y//L/8v/y//L/8f/x//H/8f/x//D/8P/v/+//7//y//L/8P/w//D/8P/w//D/8P/v
/+//7//v/+//7//v//D/8f/z//T/9P/1//b/+P/5//r/+v/5//n/+v/7//v//P/8//z/
/v8AAAEAAwABAAEA///+//7//f/8//r/+f/5//n/+f/5//b/9P/w/+3/7P/s/+v/6v/q
/+n/6P/o/+j/6P/n/+f/5//n/+f/6P/o/+f/5//n/+b/5v/m/+b/5v/m/+b/5v/m/+b/
5v/k/+T/5P/j/+X/5f/l/+T/5P/l/+P/4//g/97/4P/j/+7///8VAC8AUAB9AK0A1wD4
ABABHwEbAfsAwQCGAEAAAQDg/9H/yf/G/8D/uf+2/7z/yv/R/9P/1v/Y/9r/2//d/+D/
4//j/+b/5v/m/+j/6P/o/+r/6v/q/+z/7P/s/+z/7v/u/+//7//v//D/8P/x//L/8v/y
//L/8//x//L/8//0//T/9P/2//f/9//3//j/+f/6//z//v8AAAMABAAFAAYABQAGAAcA
CQAKAAwADAANABAAEgATABUAFgAYABoAGwAdAB8AIQAjACUAJwApACsALQAvADEANAA1
ADUANwA4ADoAOwA8ADwAPAA8AD0APgA+AD4APQA9AD8APgA9AD0APAA7ADoAOQA2ADQA
MgAwAC4ALAAqACgAJAAjACEAHwAbABkAFQAUABIAEAANAAsACwAJAAcABQADAAIAAgAB
AP7//f/9//v/+v/5//j/9//5//n/+f/5//r/+v/5//j/+P/4//j/+P/3//f/9v/0//b/
9v/1//X/9f/1//X/9f/z//P/8//z//T/9P/0//T/9v/2//f/9//3//f/9//3//f/9//3
//j/+P/4//j/+P/4//j/+P/4//j/+f/5//n/+f/5//j/+P/2//b/9v/2//j/+P/4//j/
+P/4//j/+P/2//b/9v/2//b/9v/2//b/9v/2//b/9f/3//f/9//3//T/9P/0//T/9P/0
//T/9P/z//P/9f/1//X/9f/1//b/9//5//r/+v/7//z//P/9//7//v/9//3//v///wMA
BAAEAAQABgAIAAkACwAJAAkABwAGAAYABQAEAAIA///////////9//r/+P/0//P/8v/y
//H/8P/w/+//7v/w//D/8P/v/+3/7f/t/+3/7v/u/+3/7f/t/+z/7P/s/+z/7P/s/+z/
6v/q/+r/6v/q/+r/6v/p/+v/6//r/+r/6v/p/+v/6//s/+r/7P/z//7/DQAjAEEAZACP
ALkA3wD8AA4BEwEJAd8AoQBkAB4A3f+6/6//q/+s/67/q/+m/6r/tP+//8v/0P/U/9b/
2f/d/+D/5f/n/+j/6v/q/+z/7P/s/+z/7P/s/+7/7v/u/+7/8P/w//H/8f/x//T/9P/1
//b/9v/2//b/9//3//j/+f/6//r/+v/8//3//f/9//7//////wAAAQACAAMABAAFAAYA
BwAIAAkACwAMAA4ADgAPABIAFAAVABcAGAAaABwAHQAdAB8AIQAjACcAKQArAC0ALwAx
ADMANgA3ADcAOQA6ADoAOwA8ADwAOgA6ADsAPAA+AD4APQA9AD0APAA7ADsAOAA3ADYA
NQA0ADIAMAAuACwAKgAoACYAIgAhAB8AHQAbABkAFQAUABIAEAANAAsACQAHAAUAAwAB
AAAAAAD//wAA//////3//P/7//r/+f/3//f/9//3//b/9v/1//T/9v/2//b/9v/2//f/
9//2//T/9P/z//P/8//z//P/8//1//X/9f/1//T/9P/0//T/9P/0//X/9f/1//X/9f/1
//f/9//3//j/+v/6//r/+v/4//j/+P/4//r/+//7//v/+//7//r/+v/8//z//P/8//r/
+v/6//r/+v/6//r/+v/4//j/+P/4//r/+v/6//r/+v/6//r/+f/5//n/+f/4//j/+P/4
//j/9v/2//X/9f/3//f/9//3//f/+P/5//v//P/8//3//v/+////AAAAAP////8AAAEA
AwAEAAQABAAGAAgACQALAAsACwAJAAgACAAHAAYABAABAAEAAQABAP///P/6//b/9f/0
//T/8//0//T/8//y//D/8P/w/+//7//v/+//7//u/+7/7f/t/+3/7P/s/+z/7P/s/+z/
7P/s/+z/7P/s/+z/7P/s/+v/6//r/+v/6v/q/+v/7f/t/+7/7v/w//n/BgAXAC8ATQBw
AJcAvwDhAPoADAENAf8A0QCVAFQADgDT/7T/p/+l/6r/qv+j/6L/qP+0/8H/y//Q/9L/
1v/Z/93/4P/j/+X/5v/o/+j/6v/q/+r/7P/s/+z/7v/u/+7/7v/w/+7/7//v/+//8P/w
//H/8v/y//L/8v/z//P/9P/1//b/9v/2//j/+f/5//n/+v/7//v//P/9//7//f/+////
AAABAAIAAwAFAAYACAAIAAkACgAMAA0ADwAQABIAFAAVABcAGQAbAB0AHwAhACMAJQAl
ACcAKQAsAC0ALQAvADAAMgAzADQANAAyADIAMwA0ADQANAAzADMAMQAwAC8ALwAuAC0A
LAArACoAKAAmACQAIgAgAB4AHAAWABUAEwARAA8ADQAJAAgABgAEAAEA///9//v/+f/3
//X/9P/0//P/8P/v/+//7f/u/+3/7P/r/+v/6//r/+v/6v/q/+n/6P/q/+r/6v/q/+j/
6f/p/+j/6P/o/+f/5//n/+f/5//n/+f/5//n/+f/5v/m/+b/5v/m/+b/5//n/+f/5//n
/+f/5//n/+f/6P/o/+j/6P/o/+j/6P/o/+j/6P/p/+n/6f/p/+n/6P/o/+r/6v/q/+r/
6P/o/+j/6P/o/+j/6P/o/+j/6P/o/+j/6P/o/+j/6P/m/+b/5v/l/+X/5f/l/+X/5v/m
/+X/5f/k/+T/5P/k/+T/5P/k/+P/4//j/+P/4//j/+X/5v/n/+n/6P/o/+n/6v/q/+v/
7P/s/+v/6//s/+3/7//w//D/8P/0//b/9//5//f/9//1//T/9P/z//L/8P/v/+//7//v
/+v/6P/m/+L/4//i/+L/4f/g/+D/3//e/9z/3P/c/9v/3f/d/93/3f/c/9z/2//b/9v/
2v/a/9r/2v/a/9r/2v/c/9z/3P/c/9r/2v/a/9n/2//b/9v/2v/a/9n/2f/Z/9j/2P/Y
/9//6v/9/xMAMQBUAH8ArQDTAPIACAERAQsB4QCnAGgAIgDp/8z/vf+5/7b/sP+p/6r/
tP/A/8X/x//K/8z/zP/P/9P/1P/X/9n/2P/a/9r/3P/c/9z/3P/c/9z/3v/e/97/3v/g
/+D/4f/h/+H/4P/g/+H/4v/k/+T/5P/l/+X/5v/n/+j/6P/o/+r/6//r/+v/7P/t/+v/
7P/t/+7/7//w//H/8v/1//b/9//5//r//P/8//3//v8AAAEAAwAEAAYACAAJAAsADQAP
ABEAEwAVABcAGQAbAB0AHwAiACMAIwAlACYAKAApACoAKgAqACoAKwAsACoAKgApACkA
KwAqACkAKQAoACcAJgAlACQAIgAgAB4AHAAaABgAFgASABEADwANAAsACQAFAAQAAgAA
AP3/+//5//f/9f/z//H/8P/w/+//7v/t/+3/6//s/+v/6v/p/+n/6f/p/+n/6P/o/+f/
5v/m/+b/5v/m/+b/5//n/+b/5v/m/+X/5f/n/+f/5//n/+f/5//n/+f/5v/m/+b/5v/m
/+b/5//n/+f/5//n/+f/5//n/+f/6P/o/+j/6P/o/+j/6P/o/+j/5v/n/+f/5//p/+n/
6P/o/+j/6P/o/+j/6P/o/+j/6P/o/+j/6P/o/+j/6P/o/+j/6P/o/+j/6P/o/+j/6P/n
/+f/5//n/+f/5v/m/+X/5f/j/+T/5P/k/+T/4v/i/+L/4v/k/+T/4//j/+P/4//j/+P/
4f/i/+P/5f/m/+b/5//o/+r/6//s/+z/6//r/+z/7f/t/+7/7v/u//L/9P/1//f/9//3
//X/9P/0//P/8v/w/+//7//v/+//7//s/+r/5v/l/+T/5P/j/+D/4P/f/97/3v/e/97/
3f/f/9//3//f/97/3v/d/93/3f/c/9z/3P/c/9z/3P/c/9z/3P/c/9z/3P/c/9z/2//d
/93/3f/c/9z/2//b/9n/1v/U/9b/3f/m//n/EQAvAFIAfQCtANUA9gAKARcBDwHnAK8A
cAAsAPP/1P/J/8P/wP+6/7H/sP+4/8T/y//N/9D/0v/W/9f/1//Y/9n/3f/e/97/4P/i
/+L/4v/k/+T/5P/m/+T/5P/k/+b/6P/p/+n/6f/o/+j/6f/q/+z/7P/s/+3/7f/u/+//
8P/w//D/8v/z//P/8//0//X/9f/2//f/+P/7//z//f/+////AAABAAMAAgAEAAQABQAI
AAoACwANABAAEgAUABUAFwAZABsAHQAdAB8AIQAjACUAJwApACwALwAvADEAMgAyADMA
NAA0ADYANgA3ADgAOAA4ADcANwA3ADYANQA1ADQAMwAyADEAMAAuACwAKgAqACgAJgAk
ACAAHwAdABsAGAAVABAADgANAAwACgAJAAcABQADAAEA/f/8//z/+//6//n/+f/3//j/
9//2//X/9f/1//X/9f/0//T/8//y//T/9P/0//T/9P/1//X/9P/0//T/8//z//P/8//z
//P/8//z//P/8//0//T/9P/0//L/8v/z//P/8//z//P/8//z//P/8//0//b/9v/2//b/
9v/2//b/9v/2//f/9//3//f/9//2//b/9v/2//b/9v/2//b/9v/2//b/9v/2//b/9P/0
//T/9P/2//b/9v/2//j/+P/4//f/9//1//T/9P/0//T/9P/2//b/9f/1//X/9f/1//X/
9f/2//f/+f/4//j/+f/6//z//f/+//7//f/9//7//////wAAAAAAAAQABgAHAAkACwAL
AAkACAAIAAcABgAEAAEAAQABAAEAAQD+//z/+P/3//b/9v/1//b/9v/1//T/8v/y//L/
8f/x//H/8f/x//D/8P/v/+//7//u/+7/7v/w//D/8P/w/+7/7v/u/+7/7v/u/+7/7f/r
/+v/6//q/+7/7//v//H/8v/y//D/8f/4/wUAFwAxAFAAdQCfAMcA6gAGARUBFwEBAcsA
jgBMAAcA0v+7/7P/sv+2/7X/rv+s/7T/wf/N/9b/2P/a/93/3//k/+n/7f/w//T/9f/2
//X/9P/y//L/8v/0//b/9v/2//j/+v/7//v/+//6//r/+//8//z//P/8//3///8AAAEA
AgACAAIABAAFAAMAAwAEAAUABgAIAAoADAANAA4ADwAQAA8AEAARABMAFgAYABgAGQAc
AB4AHwAhACAAIgAkACUAKQArAC0ALwAxADMANQA3ADsAPQA/AEIAQwBDAEUARgBGAEcA
SABIAEgASABJAEoASABIAEcARwBHAEYARQBFAEYARQBEAEMAQgBAAD4APAA6ADgANgA0
ADAALwAtACsAKQAnACMAIgAiACAAHQAbABkAFwAVABMAEQAQABAADwAOAA0ADQALAAoA
CQAIAAcACQAJAAkACQAIAAgABwAGAAYABgAGAAYABAAFAAUABAAEAAQAAwADAAMAAwAD
AAMABQAFAAUABQAGAAYABgAGAAgACAAJAAkACQAJAAkACQAHAAcABwAIAAoACgAKAAoA
CgAKAAoACgAKAAsACwALAAkACQAIAAgACgAKAAoACgAKAAoACgAKAAgACAAIAAgACgAK
AAoACgAKAAoACgAKAAgACAAIAAgACAAIAAgACAAIAAgABwAHAAkACQAJAAkABwAIAAkA
CwAKAAoACwAMAAwADQAOAA4ADwAPABAAEQATABQAFAAUABQAFgAXABkAGwAbABkAGAAY
ABcAFgAUABMAEwATABMAEQAOAAwACAAFAAQABAADAAIAAgABAAAAAAAAAAAA///9//3/
/f/9//7//v/9//3//f/8//z//P/6//r/+v/6//r/+v/6//r/+v/6//r/+f/5//n/+f/4
//j/+f/7//3//P/8//7/BwASACEAOQBZAHwAowDJAOsABAEUARcBBwHXAJsAXAAWAN3/
wv+3/7X/uP+4/7P/sv+6/8j/0//Z/97/4P/k/+f/6f/u/+//8f/0//b/9//4//f/9v/2
//b/9v/4//j/+P/4//r/+P/5//n/+f/6//r/+//8//z//P/8//3//f/+////AAD+//7/
AAABAAEAAQACAAMAAwAEAAUABgAFAAYABwAIAAkACgALAA0ADAAOAA4ADwASABQAFQAX
ABYAGAAaABsAHQAfACEAIwAlACcAKQArACsALQAvADIAMwAzADUANgA3ADcANwA2ADYA
NgA3ADgANgA2ADUANQA1ADQAMwAzADIAMQAwAC8ALgAsACoAKAAkACIAIAAeABwAGwAZ
ABcAEwARAA0ADAAKAAgABQADAAEA///9//v/+//6//r/+f/2//X/9f/z//T/8//y//H/
8f/x//H/8f/w//D/7//u/+z/7P/s/+z/7P/t/+3/7P/u/+7/7f/t/+v/6//r/+v/7f/t
/+3/7f/u/+7/7v/u/+3/7P/s/+v/7f/t/+3/7f/t/+3/7f/u/+z/7P/s/+z/7v/u/+7/
7v/u/+//7//v/+//7//u/+7/7v/u/+7/7v/u/+7/7v/u/+z/7P/s/+z/7P/s/+z/7P/q
/+r/6v/q/+z/7P/s/+v/6//r/+v/6v/o/+j/6P/o/+j/6P/n/+f/5//n/+f/5//p/+r/
6//t/+z/7P/t/+7/7v/v//D/8P/v/+//8P/x//P/9P/0//T/9v/4//n/+//7//v/+f/4
//r/+f/4//b/8//z//P/8//y//D/7//s/+n/6P/o/+f/5P/k/+P/4v/i/+L/4v/h/+H/
4f/h/+H/4P/g/9//3//f/97/3v/e/97/3v/e/97/3v/e/97/3v/e/97/3v/d/93/3f/d
/9z/3v/d/93/3f/c/9r/2P/b/+L/8f8DAB0AOgBfAI8AuwDeAPgACQEPAfkAxwCMAEwA
BwDa/8n/wf+8/7r/s/+u/7T/wP/J/8v/zP/O/9D/0f/T/9b/1//Z/9z/3v/f/+D/3//e
/+D/4P/g/+L/4v/i/+L/5P/j/+P/4v/h/+T/5P/l/+b/5v/m/+b/5//n/+j/6f/q/+j/
6P/q/+v/6//r/+z/7f/t/+7/7//w//H/8v/z//T/9f/2//f/+f/6//z//P/9//7/AAAB
AAMABAAGAAgACQAJAAsADQAPABEAEwAVABcAFwAZABsAHgAhACEAIwAkACYAJwAoACgA
KAAoACkAKgAqACoAKQApACsAKgApACkAKAAnACYAJQAkACIAIAAeAB4AHAAaABgAFAAT
ABEADwANAAsABwAGAAQAAgD///3/+//5//f/9f/z//L/8v/x//D/7//v/+3/7v/t/+z/
6//r/+v/6//r/+r/6v/p/+j/6v/q/+r/6v/o/+n/6f/o/+r/6v/p/+n/6f/p/+n/6f/p
/+n/6f/p/+j/6P/o/+j/6v/q/+v/6//p/+n/6f/p/+v/6//r/+z/6v/q/+r/6v/q/+r/
6v/q/+r/6//r/+v/6//r/+r/6v/s/+z/7P/s/+z/7P/s/+z/7P/s/+z/7P/q/+r/6v/q
/+r/6v/q/+r/6v/q/+r/6f/r/+v/6//r/+r/6P/p/+n/6P/o/+j/6P/o/+j/6P/n/+f/
5//n/+f/5//n/+j/6f/r/+z/7P/t/+7/7v/v//D/8P/x//H/8v/z//P/9P/0//T/9v/4
//n/+//8//3//P/8//z/+//6//j/9f/1//X/9f/1//L/8P/s/+n/6P/o/+f/6P/o/+f/
5v/m/+b/5v/l/+P/4//j/+P/5P/k/+P/4//h/+D/4P/g/+L/4v/i/+L/4v/i/+L/4v/i
/+L/4v/h/+H/4f/h/+D/4P/h/+H/3//e/9z/2v/f/+j/9/8LACkASgBzAKEAywDsAAQB
EQEPAesAtQB6ADQA+f/Y/8v/xf/C/77/tf+0/7z/yP/T/9X/1P/W/9j/2f/b/97/4f/j
/+b/5v/m/+j/6P/o/+j/6P/o/+r/7P/s/+z/7v/s/+3/7f/t/+7/7v/v//D/8P/w//D/
8f/z//T/9f/2//b/9v/4//n/+f/5//r/+//9//7///8AAAEAAgADAAQAAwAEAAUABwAG
AAgACAAJAAsADgAQABMAFAAWABgAGQAbAB0AHwAhACEAIwAlACcAKwAtAC8AMgAxADEA
MwA0ADYANwA4ADgAOAA4ADkAOgA6ADoAOQA5ADkAOAA3ADcANgA1ADQAMwAyADAALgAs
ACwAKgAoACYAIgAhAB8AHQAbABkAFQAUABIAEAANAAsACwAJAAcABQADAAIAAgABAP7/
/f/9//v//P/7//r/+f/3//f/9//3//b/9v/1//T/9f/2//f/+P/2//f/9//2//j/+P/3
//f/9//3//f/9//3//f/9//3//b/9v/2//b/9v/2//f/9//3//f/9//3//n/+f/5//r/
+v/6//r/+v/6//r/+v/6//j/+f/5//n/+//7//r/+v/4//j/+P/4//r/+v/6//r//P/8
//z//P/6//r/+v/6//r/+v/6//r/+v/6//r/+f/5//f/9//2//j/+P/4//j/+v/6//n/
+f/5//n/+f/5//n/+v/7//3//v/+////AAAAAAEAAgACAAEAAQACAAMAAwAEAAQABAAI
AAoACwANAA8ADwANAAwADAALAAoACAAFAAUABQAFAAMAAAD+//r/+f/4//j/9//0//T/
8//y//T/9P/0//P/8//z//P/8//y//L/8f/x//P/8v/y//L/8P/w//D/8P/w//D/8P/w
//D/8P/w/+//8f/x//H/8P/w//H/8f/x//L/8v/y//n/BAATACkAQwBkAI8AuQDdAPoA
DgETAQcB3QCfAGAAGgDh/8L/tf+1/7r/uP+z/7D/tP+8/8f/0//a/9z/4P/l/+n/7v/x
//P/9P/0//X/9v/1//T/9v/2//b/+P/6//r/+v/8//z//f/9//3//P/8//3//v8AAAAA
AAABAAEAAgADAAQAAgACAAQABQAFAAUABgAHAAcACAAJAAoACwAMAA0ADgAPABAAEQAT
ABQAFgAWABcAGgAcAB0AHwAeACAAIgAjACUAJwApACsALQAvADEAMwAzADUANwA6AD0A
PQA/AEAAQABBAEIAQgBCAEIAQwBEAEMAQgBAAD8APwA+AD0APQA8ADsAOgA5ADgANgA0
ADIAMAAuACwAKgAmACUAIwAhACEAHwAbABoAGAAWABMAEQAPAA0ACwAJAAcABgAGAAUA
BAADAAMAAQD+//3//P/7//3//f/9//3/+v/6//n/+P/6//r/+v/6//j/+f/5//j/+v/6
//n/+f/5//n/+f/5//f/9//3//f/+P/4//j/+P/4//j/+f/5//v/+//7//v/+//7//v/
/P/6//r/+v/6//r/+v/6//r/+v/7//v/+//7//v/+v/6//r/+v/6//r/+P/4//j/+P/2
//b/9v/2//b/9v/2//b/9v/2//b/9v/0//T/9P/z//P/9P/y//L/8v/y//L/8v/x//H/
8f/x//H/8f/x//L/8//1//T/9P/1//b/+P/5//r/+v/5//n/+v/7//v//P/8//z//v8A
AAEAAwABAAEA///+//7//f/8//r/9//3//f/9//1//L/8P/s/+v/6v/q/+n/6P/o/+f/
5v/m/+b/5v/l/+X/5f/l/+X/4v/i/+H/4f/h/+D/4P/g/+D/4P/g/+D/3v/e/97/3v/e
/97/3v/d/9//3//f/97/3v/f/9//3//c/9z/3v/n//T/BQAdAD0AYgCLALUA1wDwAP4A
/wDpALUAeQA4APT/x/+0/63/rf+u/6j/n/+i/67/uv/D/8n/yv/O/87/0f/V/9j/2f/b
/97/3v/f/+D/3//e/+D/4P/g/+L/4v/i/+L/5P/i/+P/4//j/+T/5P/l/+b/5v/m/+b/
5//n/+j/6f/q/+r/6v/s/+3/7f/t/+7/7//v//D/8f/y//P/9P/1//b/9//4//n/+//8
//7//v///wIABAAFAAcACAAKAAwADQAPABEAEwAVABUAFwAZABsAHQAfACEAJAAlACUA
JwAoACgAKQAqACoAKgAqACsALAAsACwAKwArACsAKgApACkAKAAnACYAJQAkACIAIAAe
AB4AHAAaABgAFAATABEADwANAAsABwAGAAQAAgD///3/+//5//f/9f/z//L/8v/x//D/
7//v/+3/7v/t/+z/6//r/+v/6//r/+z/7P/r/+r/6v/q/+r/6v/q/+v/6//q/+r/6v/p
/+n/6//r/+v/6//r/+v/6//r/+z/7P/s/+z/7P/s/+3/7f/t/+3/7f/t/+3/7f/t/+7/
7v/u/+7/7v/u/+7/7v/u/+7/7//v/+//8f/x//D/8P/w//D/8P/w/+7/7v/u/+7/7v/u
/+7/7v/u/+7/7v/u/+7/7v/u/+7/8P/w/+7/7//u/+7/7v/u/+7/7v/u/+3/7f/t/+3/
7f/t/+3/7v/v//H/8v/y//P/9P/2//f/+P/4//X/9f/2//f/+f/6//r/+v/+/wAAAQAD
AAUABQADAAIAAgABAAAA/v/9//3//f/9//v/+P/2//L/8f/w//D/7//u/+7/7f/s/+z/
7P/s/+v/6//r/+v/6//q/+r/6f/p/+v/6v/q/+r/6v/q/+r/6v/q/+r/6v/q/+r/6v/q
/+n/6f/p/+n/6P/q/+n/6f/p/+j/5P/k/+f/7v/7/w0AJwBGAG0AmwDHAOwABgEXARsB
BQHTAJgAWAAVAOr/1//N/8r/yP+//7r/vv/K/9X/2//c/9z/3v/f/+P/5v/n/+n/7P/s
/+z/7v/u/+7/8P/w//D/8v/y//L/8v/0//L/8//z//P/9P/0//X/9v/2//b/9v/3//f/
+P/5//r/+v/6//z//f/9//3//v//////AAABAAIAAwAEAAUABgAHAAgACQALAAwADgAO
AA8AEAASABMAFQAWABgAGgAbAB0AHwAhACMAJQAnACkAKwAtAC8AMQA0ADUANQA3ADgA
OgA7ADwAPAA8ADwAPQA+AD4APgA9AD0APQA8ADsAOwA8ADsAOgA5ADoAOAA2ADQAMgAw
AC4ALAAqACkAJwAlACEAHwAbABoAGgAYABUAEwARAA8ADQALAAkACAAIAAcABgAFAAUA
AwACAA==
         </WaveFormData>
      </LeadData>
      <LeadData>
         <LeadByteCountTotal>10000</LeadByteCountTotal>
         <LeadTimeOffset>0</LeadTimeOffset>
         <LeadSampleCountTotal>5000</LeadSampleCountTotal>
         <LeadAmplitudeUnitsPerBit>4.88</LeadAmplitudeUnitsPerBit>
         <LeadAmplitudeUnits>��V</LeadAmplitudeUnits>
         <LeadHighLimit>2147483647</LeadHighLimit>
         <LeadLowLimit>268435456</LeadLowLimit>
         <LeadID>V6</LeadID>
         <LeadOffsetFirstSample>0</LeadOffsetFirstSample>
         <FirstSampleBaseline>0</FirstSampleBaseline>
         <LeadSampleSize>2</LeadSampleSize>
         <LeadOff>FALSE</LeadOff>
         <BaselineSway>FALSE</BaselineSway>
         <ExcessiveACNoise>FALSE</ExcessiveACNoise>
         <MuscleNoise>FALSE</MuscleNoise>
         <LeadDataCRC32>1855209128</LeadDataCRC32>
         <WaveFormData>
9v/2//b/9v/2//b/9v/2//j/+P/4//j/9v/2//b/9v/2//b/9v/2//b/9v/2//b/9v/2
//b/9v/4//j/+P/4//b/9v/2//b/+P/4//j/+P/2//b/9v/2//b/9v/2//b/9v/2//b/
9v/2//b/9v/2//T/9P/0//T/9P/0//T/9P/0//T/9P/0//P/9P/0//X/9v/2//f/+P/5
//n/+f/5//n/+f/6//r/+v/7//z//v8CAAMABQAGAAQABAAEAAIAAgACAAAA//8AAAAA
AAAAAPz/+v/4//X/9f/z//P/8v/x//D/8P/w/+3/7f/t/+z/7v/u/+7/7v/r/+v/6//q
/+r/6v/q/+r/6v/p/+n/6f/r/+v/6//q/+j/6P/o/+j/6P/p/+n/6f/p/+f/6f/o/+X/
4P/e/97/5P/v//3/EAAoAEsAcACSAK4AxQDVANwAzgCqAIcAXQAtAAwA/P/2//H/7f/i
/9j/1P/Z/93/4P/i/+H/4v/i/+T/5v/n/+X/6P/q/+n/6f/p/+n/5//n/+f/5//o/+j/
6P/p/+n/6f/p/+n/6v/q/+r/6v/q/+v/6//s/+z/7P/s/+7/7v/u/+7/7//w//D/8f/y
//L/8//0//T/9f/1//b/9//3//f/+f/6//v//P/9//3//v///wAAAQACAAQABQAGAAcA
CQAMAAwADgAPABIAEwAVABcAGQAaABwAHAAdAB8AHgAgACEAIgAhACMAJAAlACcAJgAm
ACcAJgAmACYAJgAkACQAJAAkACIAIQAgAB8AHgAbABkAFwAVABMAEQAPAA8ADAAKAAgA
BAABAAAA//////3/+//5//j/9//2//X/9P/z//L/8f/y//H/8f/x/+//7//u/+7/7v/u
/+7/7v/v/+7/7v/u/+z/7P/s/+z/7f/t/+3/7f/t/+3/7P/s/+3/7f/t/+z/7P/s/+v/
6//r/+z/7P/s/+z/7f/t/+3/7f/t/+3/7f/s/+z/7f/t/+3/7f/t/+3/7f/t/+3/7f/v
/+//7//v/+7/7v/u/+7/7P/s/+z/7P/s/+z/7P/s/+7/7v/u/+3/7f/t/+3/7f/t/+3/
7f/t/+3/7f/s/+z/7P/u/+z/6v/q/+r/6v/q/+r/6v/q/+r/6v/q/+r/6v/t/+7/7v/v
//D/8P/x//L/9f/1//X/9f/z//P/9P/0//j/+f/6//z//P/9////AAAAAAAAAAD+//7/
/v/8//v/+P/4//j/+P/2//T/8v/v/+3/6//r/+r/6f/o/+j/6P/n/+f/5//m/+b/5v/m
/+b/5f/l/+X/5P/m/+b/5v/m/+T/4//j/+P/5f/l/+X/5P/k/+T/5P/k/+T/5f/l/+X/
5f/l/+X/4P/b/9j/1P/S/9j/4//z/wgAIABBAGoAkgC0AM8A5QDwAOgAyACjAHsASwAq
ABgADAAFAP//8P/k/+T/6f/r/+z/6v/n/+b/5v/m/+b/5//n/+b/5v/n/+f/5//n/+n/
6f/p/+n/6P/o/+j/6f/p/+n/6f/p/+r/6v/q/+r/6v/r/+v/7P/s/+z/7P/u/+7/7v/u
/+//8P/w//H/8v/w//H/8v/y//P/8//0//X/9//3//n/+v/5//r/+//7//7///8AAAEA
AAACAAMABAAHAAkADAAMABAAEQAUABUAFQAXABkAGgAeAB4AHwAhACIAJAAlACYAJQAn
ACgAKQArACoAKgArACoAKgAqACoAKgAqACoAKgAoACcAJgAlACQAIQAfAB0AGwAZABcA
FQARAA4ADAAKAAgABQAEAAMAAQD///3/+//6//n/+P/3//b/9f/0//P/9P/z//P/8//z
//P/8v/y//L/8v/y//L/8//y//L/8v/y//L/8v/y//H/8f/x//H/8f/x//D/8P/z//P/
8//y//L/8v/x//H/7//w//D/8P/w//H/8f/x//H/8f/x//H/8P/w//H/8f/x//H/8f/x
//P/8//z//P/8f/x//H/8f/y//L/8v/y//T/9P/0//T/8v/y//L/8v/y//L/8v/x//H/
8f/x//H/8f/x//H/8f/x//H/8P/w//D/8P/w//D/8P/y//T/8v/y//L/8v/y//L/8v/y
//L/8v/y//L/8v/x//L/8v/z//b/9v/3//j/+//7//v/+//7//v//P/8//z//f/+/wAA
AgADAAUABgAEAAQABAACAAQABAACAAEAAAAAAAAAAAAAAP7//P/5//X/8//z//L/8f/w
//D/8P/x//H/8f/w//D/8P/w//D/7//v/+//7v/u/+7/7v/u/+7/7f/t/+3/7f/t/+3/
7P/u/+7/7v/u/+z/7f/t/+3/7f/t/+v/6P/j/97/2v/c/+L/7//9/xIALABRAH4ApgDI
AOMA9wAAAfAAzgCpAH0AUQA0ACQAGgARAAcA+P/u//D/9//5//b/9v/1//T/8v/y//L/
8//1//b/9v/1//X/9f/1//X/9f/1//X/9v/2//b/9//3//f/9//3//j/+P/4//j/+P/5
//n/+v/6//r/+v/8//z//P/8//3//P/8//3//v8AAAEAAgACAAMAAwAEAAUAAwADAAUA
BgAJAAoACwALAA4ADwAQABEAEgAUABUAFgAVABcAGgAaABwAHQAgACEAJQAnACkAKgAs
ACwALQAvADAAMgAzADQANQA3ADgAOQA3ADYANgA3ADgAOAA4ADgAOAA4ADgAOAA0ADMA
MgAxADAALQArACkAJQAjACEAHwAdABoAGAAWABQAEQAQAA8ADwANAAsACQAIAAcABgAF
AAIAAQAAAP//AAD//////////////v/+//7//v/+//7//f/8//z//P/8//z//P/8//v/
+//7//v/+//7//r/+v/5//n/+f/4//r/+v/5//n/+f/6//r/+v/4//n/+f/5//v/+//7
//v/+v/6//v/+//5//n/+f/5//n/+f/5//n/+//7//v/+//6//r/+v/6//j/+P/4//j/
+v/6//r/+v/4//j/+P/3//f/9//3//f/+f/5//n/+f/5//n/+P/4//j/+P/4//j/+P/4
//b/9v/2//b/9P/0//T/9P/3//j/+P/5//r/+v/7//z//f/9//3//f/7//v//P/8////
AQADAAYABgAHAAkACgAIAAgACAAGAAYABgAEAAMAAgACAAIAAgD+//z/+v/3//X/8//z
//L/8f/w//D/8P/x//H/8f/w/+7/7v/u/+7/7f/t/+3/7P/s/+z/7P/s/+7/7f/t/+3/
6//r/+v/6v/q/+r/6v/q/+r/6//r/+v/6//r/+n/6P/l/+D/3v/g/+b/8f8DABoANABX
AH4AogC+ANEA3wDgAMoApAB/AFMAJwAMAP7/9v/z/+3/4v/a/9j/3f/j/+b/5v/l/+T/
5v/m/+j/6f/r/+r/7P/r/+v/6//r/+v/6//r/+v/7P/s/+z/7f/t/+3/7f/t/+7/7v/u
/+7/7v/v/+//8P/w//D/8P/y//T/9P/0//X/9P/0//X/9v/2//f/+P/4//n/+f/6//v/
+f/5//v//P///wAAAQABAAIAAwAEAAUABgAIAAkACgAJAAsADgAOABIAEwAWABcAGQAb
AB0AHgAgACAAIQAjACMAJAAkACQAJAAlACUAJQAnACYAJgAnACYAJgAmACYAJAAkACQA
JAAiACEAIAAfAB4AGwAZABcAFQATABEADwAPAAwACgAIAAQAAQAAAP///f/7//n/9//2
//X/9P/z//P/8//z//P/8v/x//H/8f/v/+//7v/u/+z/7P/s/+z/7f/s/+z/7P/u/+7/
7v/u/+3/7f/t/+3/6//r/+r/6v/t/+3/7f/s/+z/7P/r/+v/6//s/+z/7P/s/+3/7f/t
/+3/7f/t/+3/7v/u/+//7//t/+3/7f/t/+3/7f/t/+3/7f/t/+3/7f/u/+7/7v/u/+z/
7P/s/+z/7P/s/+z/7P/q/+r/6v/p/+v/6//r/+v/6//r/+v/6//r/+v/6v/q/+j/6P/o
/+j/6P/o/+j/6P/o/+j/6P/o/+n/6v/q/+v/7P/s/+3/7v/v/+//7//v//H/8f/y//L/
9P/1//b/+P/6//v//f/+//z//P/8//r/+v/6//j/9//2//b/9v/2//L/8P/u/+v/6f/n
/+f/5v/l/+T/5P/k/+X/5f/l/+T/5P/k/+T/5P/j/+P/4//i/+D/4P/g/+D/4P/f/9//
3//f/9//3//e/97/3v/e/97/3v/f/9//3//f/9//3//e/9v/2P/W/9j/4P/r//3/FAAw
AFEAdACUALAAwwDPAMwAtACQAGsAPQATAPr/7v/o/+f/3//S/8z/zP/R/9X/2v/a/9n/
2v/a/9z/3v/f/9//4P/g/+H/4f/h/+H/4f/h/+H/4f/i/+L/4v/j/+P/4//j/+P/5P/k
/+T/5P/k/+X/5f/m/+b/5v/m/+j/6v/q/+r/6//s/+z/7f/u/+z/7f/u/+7/7//v//D/
8f/z//P/9f/2//X/9v/3//f/+P/5//r/+//+/wAAAQACAAEAAwAGAAYACAAJAAwADQAN
AA8AEQASABYAFgAXABkAGgAcAB0AHgAdAB8AIAAhACEAIAAgACEAIAAgACAAIAAeAB4A
HgAeABwAGwAaABkAGAAVABMAEQAPAA0ACwAJAAkABgAEAAIAAAD9//z/+//5//f/9f/z
//T/8//y//H/8P/v/+7/7f/u/+3/7f/t/+3/7f/s/+z/7P/s/+z/7P/r/+r/6v/q/+r/
6v/q/+r/6//r/+v/6//r/+v/6v/q/+v/6//r/+r/7P/s/+v/6//p/+r/6v/q/+r/6//r
/+v/6//r/+v/6//q/+r/6//r/+v/6//r/+v/6//r/+v/6//t/+3/7f/t/+z/7P/s/+z/
7P/s/+z/7P/s/+z/7P/s/+z/7P/s/+v/6//r/+v/6//t/+3/7f/t/+v/6//q/+r/6v/q
/+r/6v/q/+r/6v/q/+r/6v/q/+r/6v/q/+r/6v/q/+v/7P/s/+3/7v/u/+//8P/x//H/
8f/x//P/8//0//T/9v/3//j/+v/8//3///8AAAAAAAAAAP7//P/8//r/+f/4//j/+P/4
//T/8v/w/+3/7P/r/+z/7P/r/+r/6v/q/+f/5//n/+b/5v/m/+b/5v/l/+X/5f/k/+T/
5P/k/+T/5P/j/+P/4//j/+P/4//i/+T/5P/k/+T/4v/j/+P/4//l/+P/4f/e/9n/1v/S
/9T/3P/p//n/EAAsAFMAfgCgAL4A2QDpAO4A1gC0AI8AYQA3AB4ADgAGAP//9f/m/+D/
5P/p/+v/6P/m/+X/5P/k/+T/5P/n/+f/5v/m/+X/5f/l/+X/5f/l/+X/5f/o/+j/6P/p
/+f/5//n/+f/6P/o/+j/6P/q/+v/6//s/+r/6v/q/+z/7v/u/+7/7//w//D/8f/y//D/
8f/y//L/8//z//T/9f/3//f/+f/6//v//P/9//3//v///wAAAQACAAQABQAGAAkACwAO
AA4ADgAPABIAEwAVABcAGQAaAB4AHgAfACEAIgAkACUAJgAlACcAKAApACsAKgAqACsA
KgAqACoAKgAqACoAKgAqACgAJwAmACUAIgAfAB0AGwAbABkAFwAVABMAEAAOAAwACgAH
AAYABQADAAEA///9//z/+//6//n/+v/5//j/9//2//X/9f/1//X/9f/0//T/9P/0//T/
9P/1//T/9P/0//L/8v/y//L/8//z//P/8//z//P/8v/y//P/8//z//L/9P/0//P/8//z
//T/9P/0//T/9f/1//X/9f/1//X/9f/0//T/9f/1//X/9f/1//X/9f/1//X/9f/1//X/
9f/1//T/9P/0//T/9v/2//b/9v/2//b/9v/2//b/9v/2//X/9f/1//X/9f/1//X/9f/1
//X/9f/0//T/9P/0//T/9P/y//L/9P/0//T/9P/0//T/9P/0//T/9P/0//L/8v/y//L/
8//0//T/9f/2//b/9//4//v/+//7//v/+//7//z//P/8//3//v8AAAIAAwAFAAYABgAG
AAYABAAGAAYABAADAAIAAgACAAIAAgAAAP7/+//5//f/9//2//P/8v/y//L/8f/x//H/
8P/w//D/8P/w//H/8f/x//D/8P/w//D/8P/w/+//7//v/+//7//v/+7/7v/u/+7/7v/u
/+//7//v/+//7//t/+j/4//e/9z/3v/k//H/AwAaADYAXQCIALAAzgDpAPsA/gDqAMgA
owB1AEsAMgAkABoAEwAHAPj/8v/0//n/+f/4//b/9f/2//T/9P/0//X/9f/2//b/9//3
//f/9//3//f/9//3//b/9v/2//f/+f/5//n/+f/6//r/+v/6//r/+//7//z//P/8//z/
/v/+//7//v///wAAAAABAAIAAgADAAQABAAFAAUABgAHAAkACQALAAwACwAMAA0ADQAO
AA8AEAARABQAFgAXABgAGQAbAB4AHgAgACEAJAAlACUAJwApACoALgAuAC8AMQAwADIA
MwA0ADUANwA4ADkAOQA4ADgAOQA6ADoAOgA6ADkAOAA3ADYANgA1ADQAMwAyAC8ALQAr
ACkAJwAlACMAHwAcABoAGAAXABUAFQAVABEADwANAAsACgAJAAgABwAGAAUABAADAAQA
AwADAAMAAwADAAIAAgABAAAA///+//7//v///wAAAAAAAAAAAAD////////////////+
//7//f/9//3//P/9//7//v//////AAAAAAAA/v////////////////////7//v//////
//////////8BAAEAAQABAAEAAQABAAEAAAAAAAAAAAAAAAAAAAAAAP7//v/+//7//P/8
//z/+//9//3//f/9//7///8AAAEA///9//z//P/8//z//P/8//z//P/8//7//v/+//7/
/f/+//7///8AAAAAAQACAAMAAwADAAMAAwADAAQABAAEAAUABgAIAAoACwANAA4AEAAQ
ABAADgAOAA4ADAALAAgACAAIAAgABgAEAAIA//////3//f/8//v/+v/6//r/9//3//f/
9v/2//b/9v/2//X/9f/1//T/9P/0//T/9P/2//X/9f/1//P/8//z//L/8v/y//L/8v/x
//H/8P/v//H/7//x//L/8f/s/+j/5P/o//H/+/8OACYARQBoAI4AsADJAN0A5gDgAMAA
mwBzAEUAIAAMAAAA/f/7//L/5P/e/9//5f/q/+7/6//q/+r/6v/s/+//8f/y//T/8//z
//P/8//x//H/8f/x//L/8v/y//P/9f/1//X/9f/0//T/9P/0//L/8//z//T/9v/2//b/
+P/4//j/+P/5//n/+P/4//j/+v/7//z//P/9//3//v////////8BAAIAAQACAAMAAwAE
AAUABgAHAAgACgALAAwADQAPABIAEgAUABUAGAAZABsAHQAfACAAIgAiACMAJQAmACgA
KQAqACkAKwAsAC0ALAAqACkAKQAoACgAKAAoACoAKgAqACoAJgAlACQAIwAiAB8AHQAb
ABkAFwAVABMAEwAQAA4ADAAKAAcABgAFAAUAAwABAP///v/9//z/+//6//n/+P/3//j/
9//3//f/9f/1//T/9P/0//T/9P/0//P/8v/y//L/8v/y//L/8v/x//H/8f/x//H/8f/w
//D/8f/x//H/8P/y//L/8f/x//P/9P/0//T/9P/1//X/9f/z//P/8//z//L/8v/z//P/
8//z//P/8//z//P/8//z//H/8f/x//H/8v/y//L/8v/y//L/8v/y//L/8v/y//L/8v/y
//L/8f/x//H/8f/x/+//7//x//D/7v/u/+7/7v/u/+7/7v/u//D/8P/w//D/7//w//D/
8f/y//L/8//0//X/9f/1//X/9f/1//b/9v/4//n/+v/8//7///8BAAIAAAAAAAAA/v8A
AAAA/v/9//r/+v/6//r/+v/4//b/8//v/+3/7f/s/+v/6v/q/+r/6f/p/+n/6P/m/+b/
5v/m/+f/5//n/+b/5v/m/+b/5v/k/+P/4//j/+P/4//j/+L/4v/i/+L/4v/k/+X/5f/l
/+X/4//j/+L/3//a/9r/3v/k/+//AQAYADQAVQB6AJoAsgDFANEAzgC0AI4AawA9ABUA
/v/y/+z/6f/j/9j/0P/S/9f/2//e/97/3f/e/97/3v/e/+H/4f/i/+L/4//j/+P/4//j
/+P/4//j/+T/5P/k/+X/5f/l/+X/5f/m/+b/5v/m/+b/5//n/+j/6P/o/+j/6v/q/+r/
6v/r/+z/7P/t/+7/7P/t/+7/7v/v/+//8P/x//P/8//1//b/9//4//n/+f/6//v//P/9
//7/AAABAAIAAwAFAAgACAAIAAkADAANAA8AEQATABQAFgAWABcAGQAaABwAHQAeAB4A
HwAfAB8AHwAeAB4AHwAgACAAIAAgAB4AHgAeAB4AHAAbABoAGQAYABUAEwARAA8ADQAL
AAkABwAEAAIAAAAAAP3//P/7//n/9//1//P/9P/z//L/8f/w/+//7v/t/+7/7f/t/+3/
7f/t/+z/7P/q/+r/6v/q/+n/6P/o/+j/6P/o/+j/6P/p/+n/6f/p/+n/6f/o/+j/6f/p
/+n/6P/q/+r/6f/p/+f/6P/o/+j/6v/r/+v/6//r/+v/6//r/+r/6v/r/+v/6//r/+v/
6//t/+3/7f/t/+v/6//r/+v/7P/s/+z/7P/s/+z/7P/s/+r/6v/q/+r/7P/s/+z/6//r
/+v/6//r/+n/6f/p/+n/6f/p/+r/6v/o/+j/6P/o/+j/6P/o/+j/6v/q/+r/6v/r/+z/
7P/t/+z/7P/t/+7/8f/x//H/8f/x//H/8v/y//L/8//0//b/+P/5//v//P/+//7//v/8
//z//P/6//n/+P/4//j/+P/4//b/9P/x/+//7f/t/+z/6f/o/+j/6P/n/+f/5//m/+T/
5P/k/+T/5f/l/+X/5P/k/+T/5P/k/+T/4//j/+P/4//j/+P/4v/i/+L/4v/i/+L/4//j
/+P/5f/j/+H/4P/d/9b/0P/Q/9T/3//r//7/FgA1AF4AiACsAMcA3QDqAOQAxgCjAHsA
SwAqABgADAADAPv/8P/k/+T/6//t/+z/6v/p/+b/5v/m/+T/5f/l/+b/5v/n/+f/5//n
/+f/5//n/+f/6P/o/+j/6f/p/+n/6f/p/+r/6v/q/+r/6P/p/+n/6v/s/+z/7P/u/+z/
7P/s/+3/7v/u/+//8P/w//H/8v/y//P/8//0//X/9f/1//f/+P/5//r/+//7//z//f/+
////AAACAAMABAAFAAcACgAKAAwADQAQABEAEwAVABcAGAAaABoAGwAdAB4AIAAhACIA
IwAlACYAJwAnACYAJgAnACgAKAAoACgAKAAoACgAKAAmACUAJAAjACIAHwAdABsAGwAZ
ABcAFQATABAADgAMAAoABwAGAAUAAwABAP///f/+//3//P/7//r/+f/4//f/9v/1//X/
9f/3//f/9v/2//T/9P/0//T/9f/0//T/9P/0//T/9P/0//X/9f/1//X/9f/1//T/9P/1
//X/9f/0//b/9v/1//X/9f/2//b/9v/0//X/9f/1//X/9f/1//X/9P/0//X/9f/1//X/
9f/1//f/9//3//f/9//3//f/9//2//b/9v/2//b/9v/2//b/9v/2//b/9v/4//j/+P/3
//f/9//3//f/9//3//f/9//3//f/9v/2//b/9v/2//j/9v/2//b/9v/2//b/9v/2//b/
9v/2//b/9v/1//b/9v/3//r/+v/7//z//f/9//3//f/9//3//v/+//7///8AAAIABAAF
AAcACAAKAAoACgAIAAgACAAGAAUABAAEAAQABAAEAAIAAAD9//v/+f/5//j/9//2//b/
9v/1//X/9f/0//L/8v/y//L/8//z//P/8v/y//L/8v/y//L/8f/x//H/8f/x//H/8P/y
//L/8v/y//L/8//z//P/8//z//H/7P/n/+L/3v/c/+L/7f/9/xIALABPAHoAogDCAN0A
8QD6AOgAyACjAHUASwAwACAAGAARAAcA+P/w//T/+f/9//z/+P/1//T/9P/y//L/8//1
//b/9v/1//X/9f/1//f/9//3//f/+P/4//j/+f/5//n/+f/5//r/+v/6//r/+P/5//n/
+v/8//z//P/+//7//v/+/////v/+////AAACAAMABAAEAAcABwAIAAkACQAJAAsADAAM
AAwADAALAA4ADwAQABEAFAAWABcAGAAXABkAHAAcAB4AHwAiACMAJwApACsALAAsACwA
LQAvADAAMgAzADQAMwA1ADYANwA5ADgAOAA5ADgAOAA4ADgANgA2ADYANgA0ADMAMgAx
ADIALwAtACsAKQAnACUAIwAhAB4AHAAaABgAFQAUABMAEQAPAA0ACwAKAAkACAAHAAYA
BQAEAAMAAgABAAEAAQABAAEAAAAAAP7//v/+//7////+//7//v/+//7//v/+//3//f/9
//3//f/9//z//P/9//3//f/8//r/+v/5//n/+f/6//r/+v/6//v/+//7//3//f/9//3/
/P/8//3//f/7//v/+//7//v/+//7//v/+//7//v/+//6//r/+v/6//r/+v/6//r//P/8
//z//P/6//r/+v/5//n/+f/5//n/9//3//f/9//5//f/9v/2//b/9v/2//b/+P/4//j/
+P/4//j/+P/4//n/+v/6//v/+v/6//v//P/9//3//f/9//3//f/+//7//v///wAAAgAG
AAcACQAKAAwADAAMAAoACAAIAAYABQACAAIAAgACAAAA/v/8//n/9//1//X/9P/x//D/
8P/w/+//7//v/+7/7v/u/+7/7v/t/+3/7f/s/+z/7P/s/+z/7P/r/+v/6//r/+v/6//q
/+r/6v/q/+r/6v/r/+v/6//p/+n/6f/o/+P/4P/e/+D/5P/v/wEAFgAwAFMAegCcALgA
zwDZANgAwgCeAHcATQAjAAgA+v/2//X/7//i/9j/2P/Z/9//5P/m/+X/5P/m/+j/6v/r
/+3/7v/u/+v/6//r/+v/6//r/+v/6//s/+z/7P/t/+3/7f/t/+3/7P/s/+z/7P/s/+3/
7f/u//D/8P/w//L/8P/w//D/8f/0//T/9f/2//T/9f/2//b/9//3//j/+f/5//n/+//8
//3//v//////AAABAAIAAwACAAQABQAGAAcACQAMAAwADgAPABIAEwATABUAFwAYABwA
HAAdAB8AHgAgACEAIgAiACMAIwAjACMAIgAiACMAIgAiACIAIgAiACIAIgAiACAAHwAe
AB0AHAAZABcAFQATABEADwANAA0ACgAIAAYABAABAAAA//////3/+//5//j/9//2//X/
9P/z//L/8f/w/+//7//v/+//7//u/+7/7P/s/+z/7P/t/+z/7P/s/+z/7P/s/+z/7f/t
/+3/7f/r/+v/6v/q/+v/6//r/+r/7P/s/+v/6//p/+r/6v/q/+r/6//r/+v/7f/t/+3/
7f/s/+z/7f/t/+3/7f/t/+3/7//v/+//7//t/+3/7f/t/+z/7P/s/+z/7P/s/+z/7P/s
/+z/7P/s/+z/7P/s/+v/7f/t/+3/7f/r/+v/6//r/+3/7P/q/+r/6v/q/+r/6v/q/+r/
6v/q/+r/6v/r/+z/7P/t/+7/7v/v//D/8f/x//H/8f/z//P/9P/0//b/9//4//r//P/9
////AAD+//7//v/8//z//P/6//n/+P/4//j/+P/0//L/8P/t/+3/6//r/+r/6f/o/+j/
6P/n/+f/5//m/+j/6P/o/+j/5f/l/+X/5P/k/+T/5P/k/+T/4//j/+P/5f/l/+X/5P/m
/+b/5v/m/+T/5f/l/+X/5f/l/+P/4P/b/9j/1v/a/+T/8f8DABoAOABdAIQApgDAANEA
3QDUALgAkgBrAD0AGQAIAP7/+v/1/+n/3P/a/97/4//n/+j/5v/n/+b/5P/m/+b/6f/p
/+r/6P/n/+f/5//n/+n/6f/p/+n/6v/q/+r/6//t/+3/7f/t/+7/7v/u/+7/7P/t/+3/
7v/w//D/8P/y//T/9P/0//X/9v/2//f/+P/2//f/+P/4//n/+f/6//v//f/9////AAD/
/wAAAQABAAQABQAGAAcACAAKAAsADAALAA0AEAAQABQAFQAYABkAGwAdAB8AIAAgACAA
IQAjACQAJgAnACgAJwApACoAKwArACoAKgArACwALAAsACwALAAsACwALAAoACcAJgAl
ACYAIwAhAB8AGwAZABcAFQAVABIAEAAOAA4ACwAKAAkABwAFAAMAAQAAAP///v/9//7/
/f/8//v/+v/5//n/+f/5//n/+P/4//j/+P/4//j/+f/4//j/+P/2//b/9v/2//f/9//3
//f/+f/5//j/+P/5//n/+f/4//j/+P/3//f/+f/6//r/+v/4//n/+f/5//v/+//7//v/
+v/6//v/+//7//v/+//7//v/+//7//v/+//7//v/+//8//z//P/8//z//P/8//z/+v/6
//r/+v/8//z//P/7//v/+//7//v/+//9//v/+//6//r/+v/6//r/+v/6//r/+v/6//r/
+v/6//3//v/+////AAAAAAEAAgADAAMAAwADAAMAAwAEAAQABgAHAAgACgAMAA0ADwAQ
ABIAEgASABAAEAAQAA4ADQAKAAoACgAKAAoACAAGAAMAAQD//////v/9//z//P/8//n/
+f/5//j/+v/6//r/+v/5//n/+f/4//j/+P/4//j/+P/3//f/9//3//f/9//2//j/+P/4
//j/9v/3//f/9//5//f/9//0/+//6v/m/+b/6P/x////EgAqAEsAdACeAMIA3QDzAAAB
+gDcALkAkQBjAEAALAAgABkAEwAEAPb/9v/7////AgAAAP3//P/6//z//P/7//v//v/+
//3//f/9//3////////////+//7//v//////////////AAAAAAAAAAAAAAEAAQACAAIA
AgACAAQABAAEAAQABQAGAAYABwAIAAgACQAKAAoACwALAAwADQANAA0ADwAQABEAEgAT
ABMAFAAVABYAFwAYABoAGwAcAB0AHwAiACIAJgAnACoAKwArAC0ALwAwADQANAA1ADcA
OAA6ADsAPAA9AD8AQABBAEEAQABAAEEAQgBCAEIAQgBAAEAAQABAAEAAPwA+AD0APAA5
ADcANQAzADEALwAtAC0AKgAoACYAJAAhACAAHwAdABsAGQAXABgAFwAWABUAFAATABIA
EQAQAA==
         </WaveFormData>
      </LeadData>
   </Waveform>
</RestingECG>
