# Supplementary material for: Detection of Left Atrial Enlargement Using a Convolutional Neural Network-Enabled Electrocardiogram
Source: Front Cardiovasc Med. 2020 Dec 17;7:609976. doi: 10.3389/fcvm.2020.609976 (PMC7773668; doi:10.3389/fcvm.2020.609976)
Supplement: Supplementary file 2 [file Data_Sheet_2.ZIP › normal1/1802010500_9876_0000000R.XML]

<?xml version="1.0" encoding="Windows-1252"?>
<!DOCTYPE RestingECG SYSTEM "restecg.dtd">
<RestingECG>
   <PatientDemographics>
      <PatientID>1802010500</PatientID>
      <PatientAge>69</PatientAge>
      <AgeUnits>Years</AgeUnits>
      <Gender>Male</Gender>
      <PatientLastName>hefurong</PatientLastName>
   </PatientDemographics>
   <TestDemographics>
      <DataType>Resting</DataType>
      <Site>1</Site>
      <AcquisitionDevice>MAC55</AcquisitionDevice>
      <Status>Unconfirmed</Status>
      <Priority>Normal</Priority>
      <AcquisitionTime>09:01:54</AcquisitionTime>
      <AcquisitionDate>09-06-2015</AcquisitionDate>
      <CartNumber>1</CartNumber>
      <AcquisitionSoftwareVersion>009C</AcquisitionSoftwareVersion>
      <XMLSourceVersion>MAC5000 v1.0</XMLSourceVersion>
   </TestDemographics>
   <RestingECGMeasurements>
      <VentricularRate>65</VentricularRate>
      <AtrialRate>65</AtrialRate>
      <PRInterval>160</PRInterval>
      <QRSDuration>86</QRSDuration>
      <QTInterval>382</QTInterval>
      <QTCorrected>397</QTCorrected>
      <PAxis>65</PAxis>
      <RAxis>25</RAxis>
      <TAxis>64</TAxis>
      <QRSCount>11</QRSCount>
      <QOnset>221</QOnset>
      <QOffset>264</QOffset>
      <POnset>141</POnset>
      <POffset>186</POffset>
      <TOffset>412</TOffset>
      <ECGSampleBase>500</ECGSampleBase>
      <ECGSampleExponent>0</ECGSampleExponent>
   </RestingECGMeasurements>
   <Diagnosis>
      <Modality>Resting</Modality>
         <StatementCount>2</StatementCount>
         <LabelText>12SL ��ϳ���</LabelText>
      <DiagnosisStatement>
         <StmtFlag>ENDSLINE</StmtFlag>
         <StmtText>�������</StmtText>
      </DiagnosisStatement>
      <DiagnosisStatement>
         <StmtFlag>ENDSLINE</StmtFlag>
         <StmtText>���� ECG</StmtText>
      </DiagnosisStatement>
   </Diagnosis>
   <Waveform>
      <WaveformType>Rhythm</WaveformType>
      <WaveformStartTime>0</WaveformStartTime>
      <NumberofLeads>8</NumberofLeads>
      <SampleType>CONTINUOUS_SAMPLES</SampleType>
      <SampleBase>500</SampleBase>
      <SampleExponent>0</SampleExponent>
      <HighPassFilter>16</HighPassFilter>
      <LowPassFilter>150</LowPassFilter>
      <ACFilter>NONE</ACFilter>
      <LeadData>
         <LeadByteCountTotal>10000</LeadByteCountTotal>
         <LeadTimeOffset>0</LeadTimeOffset>
         <LeadSampleCountTotal>5000</LeadSampleCountTotal>
         <LeadAmplitudeUnitsPerBit>4.88</LeadAmplitudeUnitsPerBit>
         <LeadAmplitudeUnits>��V</LeadAmplitudeUnits>
         <LeadHighLimit>2147483647</LeadHighLimit>
         <LeadLowLimit>268435456</LeadLowLimit>
         <LeadID>I</LeadID>
         <LeadOffsetFirstSample>0</LeadOffsetFirstSample>
         <FirstSampleBaseline>0</FirstSampleBaseline>
         <LeadSampleSize>2</LeadSampleSize>
         <LeadOff>FALSE</LeadOff>
         <BaselineSway>FALSE</BaselineSway>
         <ExcessiveACNoise>FALSE</ExcessiveACNoise>
         <MuscleNoise>FALSE</MuscleNoise>
         <LeadDataCRC32>1303944287</LeadDataCRC32>
         <WaveFormData>
9v/2//b/9v/3//j/+f/6//z//P/8//z/+//6//n/+P/5//r/+//8//r/+v/6//r/+//8
//3//v/9//z/+//6//v//P/9//7/AAAAAAAAAAD+//7//v/+//z//P/8//z//v/+//7/
/v/8//z//P/8//r/+v/6//r//P/8//z//P/9//7///8AAP///v/9//z//v/+//7//v/+
//7//v/+//z//P/8//z//f/+////AAD///7//f/8//7//v/+//7//P/8//z//P/+/wAA
AAD//wAAAAABAAEAAQD/////AAADAAQABAACAAEAAAAAAAEABQAGAAYABwAIAAkABgAF
AAQABQAFAAUABQAEAAEA/////wAAAAAAAAMAAwABAP///P/7//n/+P/7//3//v/+//n/
9//1//P/9f/3//j/+v/8//z/+//7//v/+//7////AAD8//n/9//5//n/+v/6//n/+f/6
//r/+P/6//n/+//9//n/9P/z//L/8P/w//P/+P8CABAAGgAkADAANwA6AD8AQQA9ADoA
NAApABwAFQATABAACAAAAPr/8v/t//H/8P/x//f//P/3//n/AQD9//T/7//7//z//f8A
AAMA///+//z/AAACAAIAAAD///3///8BAP7//v///wAAAAD+//7//v/+//z//P/9//3/
AAABAAAAAwABAAAA/f/+//7//f/9/////v8CAAQABQACAAQAAwACAAQABQAHAAwABwAE
AAEA//8FAAcABwAJAAkACgAKAAgADAALAAoACgAMAAwADgAOABAAEQASABMAEQATABMA
EwAVABYAFgAWABYAFgAWABkAGQAZABkAGgAZABgAFwAWABkAGgAbABwAGgAaABwAGQAZ
ABkAGQAZABcAFAAQAA0ADwANAA8ADwAMAAoABwAEAAIAAgABAAEAAgABAAAAAQABAP//
/f/9//7//v/+//7/+//5//j/+P/4//j/+f/7//v/+v/2//X/9v/2//f/+f/3//f/9//3
//n/+//4//P/9//6//r/+f/4//f/9P/x//j/+P/3//f/+P/4//n/+//4//j/9//2//X/
9f/3//H/9//6//z/+f/3//f/9//3//f/9P/3//n/+f/3//f/9//1//j/+P/1//H/8f/z
//T/9//3//j/+v/5//n/+P/2//X/+P/+//r/9//3//b/8//1//b/9v/0//P/9P/z//H/
8P/1//f/9v/1//f/9P/y//P/9P/z//b/9v/1//P/7v/v/+//8v/v//H/8//0//P/8f/1
//b/9v/0//T/9f/2//P/8v/x//D/8f/x//H/8v/x//P/8P/v/+3/7f/t/+3/8f/y//L/
8//u/+7/8P/z/+//7//x//P/7v/u/+7/7//x//L/8P/z//L/8P/v/+7/7v/u/+7/7v/w
//H/8f/x/+7/7P/s/+7/7//v//D/8P/y/+//8//z//D/8f/w/+7/7v/v/+//7//v//b/
8//y//D/8P/w//D/7v/u//D/8P/w//D/8f/z//X/9f/z//P/9P/1//b/9v/0//T/9P/1
//n//P/+/////f///wEA/////wAAAQABAAMABAAEAAIAAQABAAIAAgACAAMAAwABAAEA
AAD///3//f/+/wAAAQD///3//P/7//3//f/9//z//P/+//7//f///////////wIAAwD/
//z/+//7//v//P//////AAACAAIAAgACAAMA/f/7//f/9P///wQA9v/u//n/CAAOABQA
HgAoADoARQBEAEcASwBHAEQAPAAxACYAIQAfABgADgAGAP7/+v/5//n//v/9//v//v8B
AP//9//9/wYACwALAAcABQAFAAUAAwACAAAABAAGAAYABAADAAUABwAJAAYABQAFAAUA
BAAFAAYABwAIAAYABgAHAAcACQAJAAcACQAIAAgABgAIAAgABwAHAAkABwAKAAsACwAI
AAoACQAIAAkACQAKAA4ADQAMAAsACwAOAA8ADgAPABAAEAAPAAwAEwATABMAFAATABIA
EwASABMAFQAXABkAGAAZABgAFwAYABoAGwAcABsAGgAZABsAHwAhACMAJgAlACQAIwAi
ACIAIgAiACIAJAAkACYAIwAgAB8AHgAdAB0AHAAaABkAFwATABMAEQARABAADgAMAAoA
CgAJAAkACwAJAAcABwAHAAUAAwADAAIAAgACAAIAAQD///7//v/8//z//f///wIAAgD/
/////f/8//z//f//////////////AQD+//n//f8AAAAA//8BAAEA///9/wEAAAD+//3/
/f/8//z//f/9//7//v/+//v/+//9//f/+//+/wAA/f////////////7/+v/8//3////9
//3//f/7//7//v/7//r/+//+/wAA/v/9//3//v8BAAEAAAD+//n//P8CAP7//v//////
/f/7//z//P/6//r//P/8//v/+v/9//3/+v/8/////f/8//r/+v/4//r//P/9//3/+v/5
//n//P/5//v/+//6//f/9v/7//3//v/6//r/+//8//z//P/8//z/+f/3//X/9P/2//v/
+//9//z/+//6//n/+//8//z//f/4//j/+v/9//r/+f/6//v/+f/6//v//f/+//7/+//9
//v/+P/2//T/+P/6//z//v/9//3//P/7//z/+v/6//z//P/7//v/+v/4//X/+f/5//v/
/f/9//z/+//7//r/+f////z/+f/4//n/+v/7//z/+v/4//b/9P/3//j/+f/6//z//P/8
//z//P/8//z//P/8//z//P/8//z//P/8//z//P/8//z//P/7//r/+f/4//n/+v/7//z/
/P/8//7//v/9//z//P/9///////9//3//P/9//7//v/+//7//v//////AAAAAP//AQAD
AAUAAwACAAIAAgABAAEAAgACAAAAAQABAAIAAgAAAAEAAQD///7//v/+//3/+v/6//v/
+//4//f/9//3//X/9f/1//T/9f/4//n/+f/3//f/9//3//v//f/6//j/+f/5//n/+v/6
//n/+f/6//r/+v/6//v/9//5//n/9v/z/+7/6v/u//f/+P8AABAAHgAkAC4AQQBAADcA
RwBXAEoAOgAxACoAIwAZABQAFAAKAAAA+v/5//f/9P/z//f//v////v/+//9/wIAAQD5
//n/+////wMAAAD+//v//v8AAAAA/v/9//3///8BAP7/AAABAAIAAgAAAAAAAAAAAP7/
/v//////AAD///z//f8CAAQABAAIAAcABQAEAAUAAQAEAAUABQADAAYABgAGAAUAAwAC
AAQABgAGAAYABwAIAAcABAADAAYACAAJAAgADQANAA0ADgAOAA4AEAAQABIAEwAUABUA
EgATABIAEQATABQAFAAUABgAGgAcACEAIAAfAB4AHgAgACAAIAAgACAAIAAgACAAIAAg
ACIAHwAbABsAGwAbAB0AHgAeAB8AHQAXABUAEQARABAADgAMAAgACAAHAAcABwAFAAMA
AwAFAAMAAQABAAAAAAAAAAAA/v/9//3//v/6//r/+//9//z//P/5//n//P/8//3////+
//3//P/7////AQD+//n/+f/8//z/+//9//3/+//5//3//P/6//n/+//6//r/+//7//z/
/P/8//v/+//9//f/+//+/wAA/f/7//v/+//7//j/9P/2//f/+//7//3////+/wAA///7
//v/+//9//7//P/7//v//P///////v/8//f/+v8AAPz//P/9//3/+//9//7//v/8//z/
/v/+//3/+f/7//r/9v/7/////v/+//z//P/6//z/+//7//r/9v/4//n//f/7//n/+f/4
//X/9f/5//r/+v/6//r/+//8//z//P/8//z//P/7//r/+v/4//v/+f/5//v/+//7//v/
/P/8//v/+//2//b/+P/7//v/+//9////+v/6//r/+//7//r/9v/3//j/+P/5//r/+v/6
//r/+v/4//n/+f/5//n/+P/5//z/+v/5//n/+P/3//P/9v/1//j/+//8//z//P/9//3/
/f/z//D/AQAGAAIA/v/6//b/9//4//n/+v/4//j/+P/4//r/+v/6//r/+f/4//f/9v/4
//j/+P/4//r/+v/6//r//P/8//z//P/5//j/9//2//f/+P/5//r//P/8//z//P/7//r/
+P/2//n/+//8//3//f/9//7////+//7//P/8//7///8BAAIAAQD///7///8CAAEAAgAE
AAMAAwADAAQAAgAAAP////8AAAAAAAABAAEA///9//z/+f/3//b/9v/5//n/+P/3//X/
9f/1//X/9f/0//T/9v/3//f/+P/5//v/+////wEA+v/2//P/8f/y//T/9f/1//X/9v/2
//b/+P/5//3//f/x/+z/7//s/+j/6v/v//j/AAAIABgAKAAyAD0ARgBHAEUARQBCADgA
LQAkABsAGQAUAAgAAAD8//b/8f/v//D/8f/z//r/9f/r/+////8CAP3/+//5//n/+//9
//v/+v/4//z//v/+//z/+//7//3////8//v/+//7//r//f/+////AAD9//z//P/7//3/
/f/7//3/AAAAAP7/AAD+//3//f////3/AAABAAEA//8CAAIAAgAAAP////8CAAIAAgAC
AAMABwAHAAUABQAHAAgACAAGAAkACQAJAAoACgAKAAwADAAOAA8AEAARABEAEwATABMA
FQAWABYAFgAYABgAGAAbABsAGwAbABwAGwAaABkAGAAZABoAGwAcABoAGgAcABkAFwAX
ABcAFwAYABgAFwAXABYAEQAQAA0ADAAMAAsACgAHAAYABAADAAQAAwACAAMAAgD///z/
+//+//7//v/+//3/+//6//r/9v/2//f/+f/8//z/+f/5//n/+P/4//n/+P/3//b/9f/4
//v/+f/1//b/+P/3//X/+P/5//j/9//6//r/+f/5//f/9v/2//f/9//4//j/+P/3//f/
+f/z//b/+P/5//X/9v/3//j/+f/7//j/+//9//v/+f/5//n/9//6//r/9//0//P/9P/0
//f/+f/8/wAA/f/7//j/9P/y//b//f/6//r/+//7//n/+//8//z/+v/5//r/+f/3//b/
+f/5//b/+v/9//v/+v/6//r/+P/6//v/+//6//b/+v/7/////f/6//n/9//z//T/+f/7
//z/9//0//L/8P/y//T/9v/4//r/+f/4//j/+v/9//v/+//5//n/+f/5//r/+v/5//n/
9P/0//b/+f/5//n/+//9//b/9P/y//H/9P/2//X/+f/5//j/+P/4//j/+P/4//j/+v/7
//v/+//3//T/8//0//b/9f/1//T/9f/z//j/+f/3//7/+//6//n/+P/6//r/+f/4//r/
+//7//v/+//7//z//f/8//z/+v/6//r/+//9//7//v/9//3///8DAAEAAQACAAAA///+
//7/AAD+//3//f/+//7//v////3/+f/1//L/9P/1//f/+v/7//v/+v/5//b/9f/0//P/
9f/0//T/9v/0//P/8//z//H/8f/1//f/9f/0//T/9f/1//b/9v/1//P/9P/0//T/8v/3
//f/9//1//D/8f/2//T/7v/n/+z//P8IABQAIgAuADcAPABDAE8ATwBEADwAMwAiABcA
GQAeABQA/P/u//D/7//v//r/+//1//T/+//9//v/+f/4//n/+f/5//n/+//9//3//P/6
//7//v/+//z/+//7//3////8//z//f/+//7//P/8//z//P/8//z//f/9/wIAAwACAAUA
BQAEAAEAAgAEAAMAAwAFAAAAAgACAAEAAgAGAAcACAAHAAUABAAGAAYABgAGAAcABwAH
AAUABQAJAAoACgAIAAwACwAKAAoADQAOABEAEgAQABEAEgATABUAFwAXABcAFQAWABYA
FgAWABYAFgAZAB4AHwAgACIAIgAiACIAIgAgACAAIAAgACAAIAAiAB8AHQAdAB0AHQAb
ABoAGAAXABcAEwATABEAEQAQAA4ADAAKAAoACQAJAAgABQACAAEAAQD///3//f///wAA
AQACAP3/+//6//r/+//8//7/AQD///7/+v/5//v/+v/6//v/+f/5//n/+f/+/wEA///7
//z//v/9//v//f/9//v/+f/8//z/+//7//v/+v/6//v//f/+//7//v/5//n/+//1//v/
/v8AAP3//f/9//3//f/7//j/+//9//z/+f/4//f/+P/8//3/+//5//n/+//8//7//f/9
//7///////7//P/4//r////6//v//f/+//3//P/8//v/+P/6//z//P/7//r//f/9//r/
+v/7//f/9P/2//j/+P/8//v/+//6//b/+P/5//3/+//5//n/+P/1//P/9//4//j/9//4
//r//P/6//r/+v/6//r/+f/4//j/+v/9//v/+//5//n/+f/5//j/+P/3//f/9v/2//j/
+//7//v//f////n/+P/3//f/+v/6//f/+f/3//D/+P/8//r/+v/6//r//P/8//v/+v/4
//n/+f/5//X/9f/2//f/+v/6//j/+P/4//n/+//8//7//f/9///////9//3//v//////
//8AAAAA/v/9//3/AAAAAAAAAQD///3/+//6//v/+f/4//j/9//3//b/9f/1//X/9f/1
//X/9P/0//b/+P/3//f/9//1//X/+f/7//r/+P/3//f/9f/2//b/9f/3//j/+P/4//b/
9//3//n/9f/u/+3/9P/w/+T/5//0//z/BAASABwAJgA5AEgASwBNAE0ARgA+ADcALAAd
ABkAFAAIAAIAAgD8//P/8f/0//P/9f/6//v/9//1//v/9v/v/wEA/v/9//7////9//z/
+v/+/wIAAgAAAP///P/9//7/+v/6//v//P/8//3//v///wAA/v/+/////////////f//
/wIAAgAAAAIAAQD///7////8/wAAAgADAP//AgACAAIABAADAAMABgADAAIAAQABAAYA
BwAGAAcACwAMAAwACgANAA0ADQAOAAwADAAOAA4ADgAPABAAEQASABUAFgAXABQAFAAT
ABIAFgAWABYAGQAcAB0AHgAgAB4AHgAeAB4AHAAcABwAHAAeAB4AIAAdABkAGQAZABkA
HAAcABsAGwAYABMAEgAPAA8ADgAMAAoABgAGAAUABQAFAAMAAQABAP///f/7//v//f/+
////AAD9//v/+v/6//r/+v/7//3//f/8//j/9//5//j/+P/5//n/+f/5//n/+//9//r/
9f/3//r/+v/5//n/+f/3//X/+P/4//f/9//5//j/+P/5//v//P/8//z/+P/3//j/8f/3
//r//P/5//f/9//3//f/9//0//f/+f/3//X/9f/1//j//P/9//v/+f/5//v//P/7//n/
+P/4//v/+//6//j/9f/4//7/+v/5//n/+P/1//f/+P/4//b/9//6//v/+//4//v/+//4
//n/+//4//b/9P/0//L/9P/4//n/+f/2//f/9//6//f/+P/5//n/9//z//f/+P/4//T/
9P/1//b/+P/4//j/+P/4//f/9v/2//X/9//0//P/9P/1//b/9//2//b/9f/1//T/9P/2
//n/9f/1//f/+f/1//b/9//5//f/9v/y//P/9f/0//T/9P/8/+7/8P/y//T/9v/4//j/
+P/3//b/9v/3//f/9//1//X/9v/3//b/9v/0//T/8v/z//X/9v/2//X/9f/3//r/+f/6
//z//v///wAAAgD///z/+v/5//v//P/9/////f/7//n/+P/3//X/9P/0//T/8//x/+//
8P/x//L/8//1//T/9P/2//X/8//y//H/8f/x//X/9//y//D/7//v//H/8v/y//H/8P/w
/+//7v/0//H/+f/7//P/7P/p/+z/7P/q/+n/7P/0/wAAGAAqACoAKQA4AEEAQwBDAEIA
OAArACQAIQAbAAoA+P/8/wYA/P/r/+n/7v/x//P/7v/v//P/+f/5//j/9//1//b/9//6
//3/+P/2//P/9v/6//r/+P/3//f/+f/7//j/+v/7//z//P/6//r/+v/6//r/+v/7//v/
/P/7//j/+f/8//z/+v/8//z/+//7//3/+//+///////6//z/+//6//3//f/+/wIAAgAC
AAIAAwAEAAMAAAD//wMABAAEAAIABwAHAAcACAAKAAoADAAMAAoACQAIAAcACQANAA8A
EQARABIAEgASABQAFAAUABcAFwAXABcAGAAYABgAGAAYABYAFgAWABYAFQAUABUAEQAU
ABcAGgAdABoAGAAVABMAEQANAA0ACwALAAoACAAGAAIAAgABAAEAAQD///3//f8AAP//
/v////3//P/7//r/+P/3//f/+P/3//j/+v/9//v/+v/2//X/9//2//b/9//3//f/9//3
//f/+f/2//H/9v/6//v/+//4//f/9P/x//n/+v/6//v/+//6//r/+//6//r/+f/4//j/
+f/8//f/+f/6//r/9f/2//f/+P/5//n/9v/5//v/+f/3//f/9//3//r/+v/3//f/9//5
//r/+f/3//b/9v/5//n/+P/2//T/+P////z/+v/7//v/+f/5//r/+v/4//b/+P/4//f/
9f/5//r/+P/4//v/+f/4//X/9P/x//L/9//5//r/+P/4//f/+f/1//j/+f/5//f/8v/1
//X/9P/z//T/9v/4//f/9v/1//T/9//3//f/+P/2//n/9//3//n/+f/5//n/+v/6//n/
+f/1//T/9f/3//f/9//5//v/9v/2//b/9//4//j/9f/3//n/+P/4//j//P/+//v/+v/5
//j/+P/4//f/9v/2//f/9//3//T/8//z//P/9//6//v//v/7//v//P/8//z/+//7//3/
///9//3//v/9//3//f/+/////v/+////AAAAAAAAAQD///3/+//6//v/+f/4//j/+f/5
//j/9//3//f/9//3//X/9P/0//b/9f/z//L/8f/z//P/9//5//f/9v/2//f/9//4//j/
9//3//j/+P/4//T/+f/3//X/8//0//P/8P/q/+j/7f/2/wAACAASACAALAA5AEAAQQBD
AEcASABAAC8AJgAhABkAEAAIAAQAAgD+//n/7f/o/+v/6f/q//v/AQDt//P/DgAHAPf/
9v/3//r//f/+//7//f8CAAEAAAD9//v//P///wIAAAD+////AAAAAP7//v/+//7//v/+
//////8CAAMAAgAFAAMAAgD//wAA/f/7//r/+//5//7/AQADAAIABgAHAAgABwAFAAQA
BgAIAAgACAAJAAkACQAHAAcACwAMAAwACgAMAAsACgAKAAoACgAMAAwADwARABMAFQAU
ABUAFAATABMAFAAUABQAGAAYABgAGwAbABsAGwAcAB4AHgAeAB4AHAAcABwAHAAeAB4A
IAAdAB0AHQAdAB0AGwAaABgAFwAVABEAEQAPAAsACgAIAAYABgAGAAUABQAFAAMAAQAB
AAMAAQD//////v/+//7//v/7//n/+P/4//j/+P/5//v//f/+//z//f/7//r/+v/7//v/
+//7//v/+//9//r/9f/3//r/+v/5//j/9//0//H/+f/8//7/AQD+//z/+//7//n/+v/6
//r/+f/7////+//8//z/+//1//f/+f/7//3//f/6//3////+//v/+v/5//r//v////3/
+v/5//r/+v/4//f/9//4//v//f/+//7/+P/6////+v/7//3//v/9//v//P/8//r/9//4
//f/9f/2//v//f/8//z////9//z/+v/6//j/+v/9//3//P/4//n/+f/8//n/+v/7//v/
+f/2//n/+f/4//j/+P/5//r/+v/6//r/+v/7//v/+//8//n/+//4//f/+f/5//n/+f/4
//j/9//3//f/+P/7////+v/5//r/+//4//j/+P/5//v//P/6//3/+f/2//T/8v/4//r/
/P/+//3//f/8//v//P/6//r//P/8//v/+//6//j/9f/5//n//f////3/9P/4//v//P/9
//7////+//z/+v/6//v/+//7//n/+f/6//v//P/8//r/+v/6//v//f/+//7//f/9////
AQD/////AAABAAEAAQACAAQAAgABAAEAAQAAAP////8AAP///v/+//3/+//6//r/+P/3
//X/8//1//f/+f/7//r/+P/3//j/9//1//T/8//2//f//P////v/+P/2//X/9v/4//n/
+f/3//j/+P/4//T/9f/7//v/9//0//H/6P/o//T/+f/4//7/CAAOABwANgBDAEQATQBT
AFEASgBAADcAKgAdABsAHAAQAAQA/P/2//H/8f/0//P/9/8CAAEA///7//f//P////3/
+v/5//r/+//7//z//P8CAAIAAgAAAP////8BAAMAAAACAAMABAAEAAMAAgABAAAAAAAA
AAEAAQABAP//+//7////AgADAAgABgAFAAUABwABAAQABQAFAAEABAAEAAQAAgABAAEA
BAAHAAgACQALAA0ADQALAAsADgAQABEAEAARAA8ADQAMAA0ADgARABIAEgATABQAFQAV
ABcAFwAXABcAGAAYABgAGAAYABgAGwAdAB0AHQAeACAAIAAgACAAHgAeAB4AHgAhACIA
JQAjAB8AHwAfAB8AHAAaABcAFQAXABUAFwAXABQAEgAPAAwADAAMAAsACwAJAAcABQAF
AAUAAwABAAEABAAEAAQABAD///3//P/8//z//P/9////AQACAAAAAQAAAP7//f/9//3/
/f/9//3///8BAP7/+f/7//7//v/9///////9//v//v/+//3//f/7//r/+v/7//7/AAAB
AAIA/P/7//z/9f/7/wAABAADAAEAAQABAAEAAAD8//7///8BAP//////////AgACAP//
/f/9////AAD+//3//f/+///////+//z/+v/+/wUAAgAAAAEAAQD/////AAAAAP7//v8A
AAAA///6//3//f/6//7/AQD///7//v/+//z//v/+//3/+//2//n/+/8AAP///f/9//z/
+f/5//3//v/+//z//P/9//7//P/8//z//P/6//n/+P/4//r//////wEAAAD///7//f/7
//r/+P/3//b/+P/8/wEA/v/9//7////6//r/+v/7//7//v/7//3/+//6//r/+v/9//7/
//8AAP/////+//3//P/6//r//P/8//v/+//6//f/8//2//X/+f/9////AAD+////////
/wEA+v/5//7//v/+//7//v/8//z//P/8//r/+v/6//r//f/+//7//v/8//3//f/9//n/
+f/6//v//f/+//3//v/8//3///8AAAAA/////wEAAQD/////AAADAAMAAwAEAAYABAAD
AAMABAAEAAQABQAHAAUAAwACAP3/+f/2//T/9//5//r/+//5//n/+f/5//v/+v/6//z/
+//5//j/9//3//f/+//9//3//P/8//3//P/8//v/+f/3//j/+P/4//r////9//v////6
/+v/7v/4//T/7//s//T/CAAUABoAKAA9AEwATwBLAFEAUgBGADcAKAAdACMAIAAMAAgA
CAD8//P/9f/2//n/+//4//X/+f8BAP3/+v8DAAMAAAD//wAAAQD+//z/+f/8/wEAAgAB
AAEAAQADAAUAAgAAAAEAAgACAAQABAAEAAQAAQAAAAAA//8CAAMAAgAFAAYABgAEAAYA
BAADAAMABQAAAAIAAgABAAEABgAIAAoACQAHAAYACAAJAAoACwANAA0ACwAHAAUACgAM
AA0ADAAPAA8ADwAQAA4ADgAQABAAEgATABQAFQAXABkAGQAZABcAGAAYABgAHAAcABwA
HwAgAB8AHgAeAB8AIAAhACIAIgAiACIAIgAhACAAIQAdABkAGQAZABkAGgAaABkAGQAa
ABcAGAAXABQAEgAPAAwADAAMAAsACwALAAkABwAHAAkABwAFAAUABQAEAAMAAgAAAP//
//8AAP//AAACAAUAAwACAP7//f/+//7///8BAAEAAQABAAEAAQADAAAA+//7//7//v/9
//7////+//3/AAAAAP/////9//z//P/9////AAAAAAAA+//7//3/9//9/wIABgAFAAIA
///8//n/+//6////AwABAP///////wEABAAEAAEA/////wEAAgACAAEAAQACAAAA///9
//r/9//6/wAA/P///wEAAgABAAEAAgACAAAA//8AAP///f/7////AAD+/wAAAwABAAAA
AgACAAAAAgACAAEA///6//7///8DAAEA//////7/+//7////AAAAAPz//P/9//7//v/+
//7//v/+//3//P/8//z////9//3/+//7//v/+//9//7//v////z//P/+/wEA/P/7//z/
/f/5//r/+//9//7//v/7//3////+//7//v/+//7//v/+//z//f/9//3//v/8//z//v/8
//v/+//6//z/+f/9//3/+//9//3//P8AAPP/7P/z//j//f8CAAIAAgABAAAA/v//////
///9//3//v////7//v/8//z//P/9////AAD+//3//f///wIAAQACAAQABgAHAAgACgAJ
AAYABAADAAIAAgACAAMABAADAAIAAgD///3//P/8//3//f/8//v/+P/3//b/9f/3//j/
+v/+//z/+//7//v//f/9/wEAAwD+//z/+//7//r/+v/5//f/+P/6//v//P/+/////f/5
//v//v/5//L/8v/4//P/8P8IABwAIAAsADYANwBIAFkAVwBLAD4AKgAZACYAMwAhABIA
DgD+//T/AAD///n//P//////AAD/////AQADAAQABwAHAAIAAQACAAMAAQAAAP7/AgAG
AAYABAADAAMABQAHAAQABgAHAAgACAAGAAYABgAGAAQABAAFAAUACQAJAAcACQAIAAgA
BgAIAAgABwAHAAkAAwAGAAcABwAIAAwADQAOAAwACwALAA4AEAAQABAAEQASABEADgAN
AA4ADgANAAoAEQATABUAGAAYABgAGgAaABgAGQAaABsAGQAbABsAGwAdAB4AHgAeACIA
IgAiACUAJAAjACIAIgAiACIAIgAiACQAJgAoACoAJwAmACcAIwAiACMAJAAlACQAIgAf
AB0AGwAXABcAFQAVABYAFgAWABMAEgAQAA8AEQAPAA0ADQANAAsACQAJAAkACAAHAAYA
9f8JAA==
         </WaveFormData>
      </LeadData>
      <LeadData>
         <LeadByteCountTotal>10000</LeadByteCountTotal>
         <LeadTimeOffset>0</LeadTimeOffset>
         <LeadSampleCountTotal>5000</LeadSampleCountTotal>
         <LeadAmplitudeUnitsPerBit>4.88</LeadAmplitudeUnitsPerBit>
         <LeadAmplitudeUnits>��V</LeadAmplitudeUnits>
         <LeadHighLimit>2147483647</LeadHighLimit>
         <LeadLowLimit>268435456</LeadLowLimit>
         <LeadID>II</LeadID>
         <LeadOffsetFirstSample>0</LeadOffsetFirstSample>
         <FirstSampleBaseline>0</FirstSampleBaseline>
         <LeadSampleSize>2</LeadSampleSize>
         <LeadOff>FALSE</LeadOff>
         <BaselineSway>FALSE</BaselineSway>
         <ExcessiveACNoise>FALSE</ExcessiveACNoise>
         <MuscleNoise>FALSE</MuscleNoise>
         <LeadDataCRC32>15907144</LeadDataCRC32>
         <WaveFormData>
8P/w//D/8P/y//L/8v/y//L/8v/y//L/8P/w//D/8P/x//L/8//0//L/8v/y//L/8//0
//X/9v/0//T/9P/0//L/8v/y//L/8v/y//L/8v/z//T/9f/2//T/9P/0//T/9v/2//b/
9v/1//T/8//y//D/8P/w//D/8f/y//P/9P/2//b/9v/2//X/9P/z//L/8//0//X/9v/1
//T/8//y//L/8v/y//L/9P/0//T/9P/y//L/8v/y//P/9P/1//b/9P/0//T/9P/1//f/
+f/7//3//v8BAAQAAgACAAMAAwACAAMAAgAAAP7//v/8//z//v8BAAIAAwADAAQAAAD8
//z//P/7//r/+//8//n/+P/2//b/9f/x//L/8f/v/+//7f/t/+z/6//t/+7/7v/t/+r/
6P/n/+T/5//o/+n/6f/q/+v/7P/t/+v/6//s/+//7//v/+7/7f/s/+z/7P/s/+3/7f/t
/+3/7v/x//H/8f/x/+//7f/t/+3/7//1//n/AQATACUAMgBAAFQAZABvAH0AggBrAEUA
FwDq/83/x//H/8r/1f/c/93/4f/j/+T/6//z//v//v/+//7////5//H/8P/7//v/+//6
//r//P/5//v/+//9//3//v/+//v/+//8//z/+v/7//v/+v/8//3//f/8//3//f/+//7/
///+//v/+v/9//3//P/8//7//v//////+f/8//7//v///wAAAgAEAAYABAAGAAgABQAD
AAEA//8EAAkACwANAA0ADwAPAA0AEAAQABAAEwAVABUAFgAXAB0AHQAgACMAIwAjACQA
JAAnACsALAAvADMAMgAxADcANwA3ADkAPQA9AD0APgBAAEEAQAA/AD4APwBAAEQARQBG
AEYARABEAEEAPwA8ADgAOwA4ADYANwAxAC8ALAArACoAJAAhACAAHQAaABgAFQAVABMA
EQARABIADwAQABEADAAJAAYABQADAAEAAQABAAIAAQAEAAUABwAFAAQAAwACAAIAAQAA
AAIABQADAP////8CAAIAAgD///7//P/7////AQACAAIAAgACAAAAAAD///////8BAAIA
AgD+//n//v8DAAMAAgAAAAIAAAAAAAIAAQABAAIABAAEAAMAAgAEAAYABgAEAAIAAQAB
AAIABwAEAAQABQAFAAQABAAEAAMAAwAIAAUABAAGAAUAAgAEAAQABAAEAAIAAAD+//r/
//8CAAUABAACAAUABQACAAYABgAGAAYABgAGAAUA/////wIAAgACAAUABQAEAAUABAAE
AAQAAwAEAAMAAwADAAMAAwACAAAAAgACAAEAAQABAAEAAAAAAP///v/8//v/AAACAAMA
AwACAAEAAwACAAEAAQACAAIAAAD+//3//P/9//7///8CAP7//v/9//3//P/8//v/+//8
//z//v8AAAAA/v/+/wIA///9//z/+//7//3//f/9//z//P/8//z/+v/5//n/+//7//v/
+f/+//z//P/8//z//P/8//3//v8BAAMABAAHAAoACAAIAAkACgALAA4ADwALAAoACQAG
AAoADQARABMAEgASABMADwAMAAwADAALAAsADAANAAoACAAIAAgABwAFAAQAAwABAAMA
AwADAAIA/////wAAAAD9//v/+v/6//n//P/9//7////////////+//3//P/8/wEAAQAB
AAAA///+//7//v8AAAEAAQABAAEAAgADAAMA///9//f/9f8HABMADQAHABUAJwA1AEMA
TABaAHQAggCLAJkAkgBtADsACQDm/9X/1f/Z/97/4f/m/+v/7//v//b/AwAJAAsADgAS
AA4ACQANABEAEAANAAsACwAKAAoADgALAA0ADQALAAsADAAMAAsACwAMAAwACwALAAoA
CAAJAAsADAAMAAsACwAMAAwADgAOAAwADAAPAA8ADgAOAAwADAANAA0ACwAOABAAEAAQ
ABAAEQASABIAEAASABQAEgATABQAFQAWABkAGQAZABkAGwAbABkAHAAcABwAHwAhACEA
IgAjACcAJwAqAC0ALgAtAC0ALAAvADMANAA3ADoAOgA6AEEARgBHAEoATwBMAEsASwBM
AFAAUABQAFAAUgBSAFUAVQBTAFIATwBOAE4ATQBLAEgARgBCAD8APwA6ADcAMwAxAC4A
KAAlACQAIgAgAB8AHQAZABcAFQAVABUAEQARABEADwANAAsACwALAAkACQAJAAkABwAJ
AAkABwAFAAQAAwAFAAYABgAGAAYACQAHAAMAAQAEAAQABAAEAAQAAwADAAIAAwADAAIA
BAAEAAIAAgADAAMAAwAFAAQABAAAAPv/AAAFAAUABAACAAQAAgACAAQAAwADAAQABAAE
AAMAAgAEAAYABgAEAAQAAwADAAQABwAEAAQABQAHAAYABgAGAAMAAwAIAAUABQAIAAgA
BgAFAAQAAwACAAQABAAEAAIABAAEAAQAAAAAAAMAAwAAAAAAAAAAAAAA//8AAAAA+//5
//z//P/8//7//f/7//v/+//8//3//f/8//v/+//7//r/+//7//r/+f/4//b/9f/6//v/
+//8//z//P/7//v/+v/6//n/9//3//f/+v/6//j/9//3//b/+P/4//n/+v/4//j/+P/6
//f/9v/0//P/9P/0//P/8//y//L/9P/2//T/8v/y//b/9v/1//X/9f/x//P/8//z//b/
9v/2//b/9f/z//L/8//z//P/9f/0//T/9P/0//T/8v/w/+7/7P/w//L/9P/2//P/8v/x
//D/8v/y//L/8v/0//T/9P/0//L/8v/y//L/9P/0//T/9P/x//D/7//u/+//8P/x//L/
8//0//b/+P/5//v//P///wAA/v/+////AQABAAMAAwD///7//f/6//v//f8AAAEA///+
//7/+f/3//j/+f/5//X/9P/z/+7/7f/u/+//7//r/+r/6f/n/+n/6f/p/+j/6f/p/+r/
6v/n/+X/5P/k/+L/5P/k/+T/5v/n/+j/6f/o/+f/5v/m/+f/5//n/+b/5//m/+b/5v/m
/+f/5//n/+f/6P/p/+n/6f/p/+n/6f/r/+v/7f/3//3/AwATACkAOABCAFoAdgB7AHkA
hgB7AEEA/f/O/7n/uf+1/7T/v//M/9X/1//Z/97/5//x//X/9v/4//r/+f/5//f/9P/x
//T/9f/1//b/9f/x//L/8f/x//H/8v/y//P/8//0//T/9P/1//X/9P/0//X/9f/0//P/
8//0//T/9f/0//H/8P/1//f/+P/6//j/+P/5//n/9f/4//r/+v/4//j/+f/6//j/9v/4
//r//P/9//7////9/////v/9/wAAAwAEAAMABgAGAAYACQANAA0ADgAPABEAEQAUABcA
FwAXABgAGAAaAB0AHQAfACYAKAAqADMANAAzADQANwA3ADcAOAA6ADwAPAA8ADwAPgA+
AEEAQQBAAEAAPgA+AD8APwA+ADwAOQA0ADAALwArACkAJgAlACIAHAAZABgAFQASABAA
DQANAAsACQAJAAcAAwADAAMAAQD///3//f/9//v/+//7//v/+f/7//v/+//5//j/9//3
//j/+P/4//j/+//5//X/9f/4//j/+P/4//j/9//3//b/9//3//b/9//4//f/+P/3//f/
9//5//z//P/4//P/9v/7//v/+v/4//r/+P/4//f/9f/0//T/+f/6//r/+v/4//r/+v/4
//r/+f/5//r/+//4//j/+f/6//r/+//8//f/9//8//n/9//6//r/+P/2//b/9v/2//j/
+P/4//b/9f/0//P/7v/u//H/8f/u//D/8P/w//D/8f/y//L/7f/v//L/8v/y//D/7//t
/+3/7f/u/+//7//v/+//8P/x//D/8f/x//D/8P/w/+//7//x//H/8P/w//D/8P/v/+//
8v/y//H/7//v/+//8v/y//H/8f/y//L/8f/w//D/8P/v/+7/7f/u/+3/7v/u/+//7v/u
/+3/7f/s/+z/7v/w/+7/7P/s//D/7v/t/+3/7f/q/+v/6v/p/+7/8P/y//T/9v/1//X/
9//x/+3/9f/0//H/8P/v/+7/7//w//H/8v/w//D/8P/w//L/8v/y//L/8v/y//L/8v/y
//L/8v/y//L/8v/y//L/8P/w//D/8P/u/+7/7v/u/+//8P/x//L/8v/y//L/8v/z//T/
9f/3//r//f8AAP7/AAABAAEAAQACAAEA///+//7//P/8//3//f/9//3//v8AAP3/+v/6
//r/+f/4//j/+P/0//L/8v/y//H/7f/s/+7/7f/u/+//7v/s/+r/6f/q/+r/6f/n/+j/
6P/m/+j/5//m/+T/4//m/+f/6P/p/+f/6P/r/+v/6f/o/+f/5v/o/+j/6P/p/+n/6f/p
/+r/7//r/+3/8f/n/+P/6//x//H/8f/1////EwAlADIAQgBcAG4AfQCJAIAAZQA5AAEA
0v+9/7v/u//E/8//2P/f/9//3//k/+v/7f/x//j/+P/w//P////9//T/9f/z//P/8v/y
//T/8f/z//P/8//z//T/9P/1//X/9v/2//T/9f/1//T/9P/1//X/9P/1//X/9v/2//f/
9v/z//L/9f/1//T/9P/2//b/9//3//X/+P/6//r/+P/4//n/+v/6//j/+v/8//z//f/+
////AgAFAAUABQAHAAkACQAHAAgACAAIAAsADwAPABAAEQAVABUAGAAbAB0AHQAeAB4A
IgAlACUAJwAsACwALAAzADUANQA3ADsAOgA5ADkAOgA+AD4APgA+AD4APgBBAEEAQgBC
AEAAQABAAD8APQA6ADgANAAxADEALwAtACoAKQAlAB4AGgAYABcAFAASAA8ADQALAAkA
CQAJAAUABQAFAAMAAQD////////9//3//f/7//n/+//7//3/+//6//n/9//4//j/+P/6
//3/+//3//X/+P/4//j/+P/4//f/9//2//f/9//2//j/+P/2//b/9//3//f/+f/6//r/
9v/x//L/9//3//b/9//6//n/+v/6//n/+f/6//r/+v/5//j/+P/6//r/+P/3//X/9P/0
//v/+v/8/////f/8//z//P/5//n//v/7//n//P/8//r/+v/6//r/+v/4//j/+P/2//j/
+P/4//T/9v/5//n/9v/4//j/+P/4//n/+v/6//X/9f/4//j/+P/2//X/8//z//T/9v/4
//n/9P/x/+//7f/y//X/9//4//f/9v/0//P/9f/1//T/9P/0//T/8//z//T/9P/z//H/
8f/x//T/9P/z//P/9P/0//H/8P/w//D/8v/y//L/9P/0//T/8//z//T/9P/z//P/9P/0
//b/+P/0//D/7v/w//L/8f/x//H/8P/z//T/9f/y//b/9f/0//P/8v/0//b/+P/7//z/
//8CAAAA/v///////////////v/+//z/+v/6//v//f/9//3//v8CAP///P/8//r/+f/4
//j/+v/2//T/9P/0//P/7//u/+v/5//l/+P/5//q/+3/8f/x//D/7v/r/+r/6v/o/+r/
6P/o/+f/5//l/+X/5f/l/+X/5v/p/+n/6//q/+n/6P/o/+j/6P/p/+f/5//n/+j/5//r
/+v/5//n/+n/6//v//X/9//v//P/CQAbACQAMgBKAFwAZQBzAIIAbQA7AAsA2v+7/7H/
tf/C/8//zP/N/9n/3f/g/+v/8f/x//L/9v/6//n/9//3//T/8f/z//P/8v/y//T/8f/z
//P/9f/1//b/9v/0//P/8//y//T/9f/1//T/8//z//L/8P/x//H/8v/y//f/+P/3//j/
+v/5//f/9v/2//b/9//3//H/9P/2//b/+P/4//n/+v/8//r//P/+//3//f/9//3//P//
//////8DAAUABQADAAYABgAGAAkACwALAAwADQATABMAFgAZABsAGwAcABwAHgAhACEA
IwAoACgAKAAvADMAMwA1ADkANwA3ADgAOgA8ADwAPAA8AD4APgBBAEEAQABAAD4APgA+
AD0AOwA4ADcAMgAuAC0AKgApACcAJwAiABwAGQAYABQAEAANAAkACAAHAAYABwAGAAEA
AAD///v/+f/3//f/+v/5//r/+//5//f/+f/5//v/+f/4//f/9//4//j/+P/4//v/+f/1
//X/+P/4//j/9v/2//X/9f/4//n/+f/4//j/+P/2//b/+f/5//n/+//7//r/9f/v//T/
+f/5//j/+P/6//j/+P/4//f/9//4//n/+P/2//T/9//6//v/+v/4//f/9//4//v/+P/4
//n/+f/4//j/+P/1//X/+v/3//f/+v/6//j/9v/2//b/9v/4//j/+P/2//j/+P/4//T/
8f/z//L/7v/y//T/9v/4//j/+P/3//H/8//2//b/9v/1//P/8P/v/+//8P/x//H/8f/x
//L/8//y//P/8//y//D/8P/v/+//8f/x//D/8P/w//D/7//v//L/8v/x/+//7f/t//D/
8P/x//H/8v/y/+//7v/u/+7/7v/u/+7/8P/u/+z/7//w//L/8v/y//L/9f/2//f/+f/5
//v//f/6//r/+//7//v///////7//v/+//z//P/9/wEAAQABAAIABAABAP7//v/+//3/
/P/8//r/9v/0//T/9v/1//H/8P/u/+v/6v/p/+n/6P/n/+f/6P/o/+f/5f/k/+T/4v/k
/+L/4v/h/+H/4//j/+P/4//j/+T/5//n/+X/5P/j/+L/5P/k/+T/5f/l/+X/5f/m/+f/
6f/n/+n/5//f/+H/7f/v/+n/6//1/wEAEwAiACgAOgBSAGUAcwB4AGcARwAXAOD/vf+1
/7P/sP+3/8T/1f/d/9n/2P/j/+v/7//y//L/9P/1//H/5//o//f/9P/z//H/8P/y/+//
8f/x//P/8//0//T/8v/x//H/8P/w//H/8f/w//D/8f/x//D/7//v//D/8P/y//L/8P/w
//X/9f/0//T/8v/y//P/8//x//T/9v/2//b/9v/3//j/9v/0//b/+P/3//f/9//3//r/
//8BAAMAAwAFAAUAAwAIAAgACAALAAsACwAMAA0ADwAPABIAFQAYABkAGwAcAB0AHwAe
AB8AJAAkACQAKwAuAC8AMgA3ADUANQA2ADgAOgA6ADoAOgA6ADoAPQA9ADoAOgA4ADgA
OwA7ADoAOAA3ADIALgAtACcAJQAiACEAHAAWABMAEgARAA4ADAAJAAYAAwAAAP//AgD/
/wAAAQD9//v/+f/5//n/9//3//f/+f/3//n/+f/3//X/9P/z//T/9v/3//j/9//5//b/
8f/y//b/9//4//b/9v/1//X/9v/3//f/9v/4//j/9v/2//n/+f/5//v/+f/4//P/7f/x
//f/+P/4//b/+P/2//b/9v/1//X/9v/4//j/9//2//b/+P/4//b/9v/1//X/9v/3//T/
9P/1//f/9v/2//b/8//z//j/9f/z//b/9v/0//T/9P/0//T/9v/2//b/9P/2//b/9v/y
//T/9//3//T/8//y//H/8P/0//b/9//z//L/9P/z//L/9P/z//H/8f/x//L/8//z//L/
8f/x//H/8v/z//P/8v/y//L/8f/x//L/8f/v/+7/8f/y//L/8//z//L/8P/t/+//7//y
//L/8f/x//L/8v/x//D/8P/w//D/8P/w//L/8P/w/+//7//0/+7/8P/w//D/8P/w//L/
9P/2//n/+P/7//7//P/+///////////////+//7//v/8//z//f/9//3//f/+/wIAAQAA
AAIABAADAAIAAgABAPz/+f/4//r/+f/1//T/8v/v/+7/7f/t/+z/6//r/+r/6v/p/+f/
6P/o/+b/6P/q/+r/6f/p/+j/5//m/+X/5//o/+v/6//p/+j/5//m/+j/6P/o/+n/6P/n
/+b/5v/x/+n/6//x//H/7f/v/+//7//z//f/+f8DABUALAA4AD4ATABhAG8AdABpAEkA
GQDo/8n/wf/B/7b/tf/I/9//5f/f/+L/6//z//f/9v/4//r/+//7//v/+v/1//b/9//3
//j/9//z//T/8//x//H/8v/y//L/8//1//b/9v/3//f/9v/0//X/9f/0//T/9f/3//j/
+f/4//X/9P/3//f/9v/2//j/+P/5//n/9f/4//r/+v/5//j/+P/4//r/+v/+/wIAAgAD
AAQABQADAAUABAADAAUABwAHAAUACwAMAA0AEQATABMAFAAVABcAFQAWABcAHAAdAB8A
IAAkACcAJwApACwALAAsADMAMwAzADUAOQA5ADkAOgA8ADwAPAA8ADwAPAA8AD8APwBB
AEIAQQBCAEAAPwA9ADoAOgA2ADMAMwAtACsAKAAnACQAHgAbABoAGAAWABUAEwATABEA
DwAPAAwABwAGAAUABQADAAEAAQACAAEAAgADAAAA/f/+//3////9//z/+//5//r/+v/6
//r//f/7//f/+v/+////AAD///7//P/7//7///////7//v/+//z//P/9//3//f///wEA
AgD///v//f8BAAAA/v8AAAIAAAAAAP7//f/9//7/AAAAAP///v8AAAIAAgAAAAAA////
/wAAAQD+//7///8BAAAAAAAAAP3//f8CAP///f8AAAAA/v/+//7//v/+//z//P/8//r/
/P/8//z/+P/5//3//v/8//3//P/7//r/+//8//z/9//3//r/+v/6//v/+//6//v/+f/6
//v/+//4//f/9//3//b/9//3//b/+f/6//r/+//7//v/+v/6//r/+v/5//n//P/8//v/
+f/3//f/+v/6//n/+f/6//r/+f/4//j/+P/2//b/9v/4//j/+P/3//f/+v/6//j/+P/4
//j/+//8//3///8AAAMABgAEAAEAAQAAAP//BAAHAAkADAAKAAgACAAJAAsACwALAAwA
DAAJAAYABgAGAAUABAAEAAIA/v/8//z//v/9//n/+P/1//P/8//z//P/8v/x//H/8v/y
//H/7//s/+z/6v/s/+z/7P/r/+v/6f/p/+n/6f/n/+j/6//r/+z/7P/s/+z/7P/s/+z/
7f/t/+3/7f/u/+n/6f/v//H/7//t/+3/8f/x//P/+f8BABEAHwAoADIARgBaAGcAcwB2
AGUAQwAVAOT/x//B/7//vv/H/9L/3//n/+X/2P/b/+v/7//u//z/AgDt//H/CQACAPH/
9P/1//X/9v/2//P/9f/1//T/8//z//L/8v/z//X/9v/0//X/9f/0//T/9f/1//T/8//z
//T/9P/4//j/9v/2//b/9f/z//L/9P/0//X/9f/y//b/+f/6//r/+v/7//z//P/6//z/
/v/8//3//v////7/AQABAAEABQAHAAcABQAGAAYABgAJAAwADQAPABEAFQAVABgAGwAc
ABsAGwAaAB4AIQAhACMAKgAqACoAMQAxADEAMwA3ADcANwA4ADoAPAA8ADwAPAA9AD4A
QgBDAEIAQgBAAEAAQgBBAD8APAA6ADYAMwAzAC4AKwAnACUAJAAeABsAGgAXABQAEgAP
AA8ADQALAAsACwAHAAcABwAFAAMAAQABAP///f/9//3//v/9/wAAAQD///3//P/7//3/
/v/+//7//P////3/+f/5//z//P/8//n/+P/2//X/+P/7//3//v/8//z/+v/6//n/+f/5
//v//v/+//r/9f/4//3//f/8//r//P/6//r//P/7//v//P/7//r/+P/2//f/+v/7//r/
+P/3//f/+P/7//j/+P/5//n/+P/4//j/9f/1//r/9//1//j/+P/2//j/+P/4//j/9v/0
//L/7v/0//b/+P/2//b/+f/5//b/9v/2//b/9v/1//b/9v/x//H/9P/0//T/9//3//b/
9//1//T/8//x//H/8f/y//P/8v/z//P/8v/y//L/8f/x//P/8//y//L/8P/w/+//7//x
//L/8v/x//P/8//2//b/9P/z//P/8v/z//L/8v/y//T/9P/0//b/8f/u/+r/5//t//D/
8v/1//T/8v/y//L/8P/u/+7/8v/y//H/8f/x/+3/7//v/+//9P/y//D/6v/s/+3/7v/v
//D/7//w//H/8//2//n//P/6//r/+//7//v///////7//v/+//z//P/9/////////wAA
AgD///z//P/8//v/+v/6//r/9v/0//T/8v/x/+3/7P/r/+n/6f/p/+j/5v/k/+P/5v/m
/+X/4//l/+b/5f/o/+f/5v/k/+P/4v/h/+D/3//i/+T/6P/p/+j/5v/k/+L/5P/k/+T/
5f/j/+P/4//k/+P/5f/l/+X/5f/j/+X/5//t//P/9//9/wEADQAcACwARgBYAGEAdQB6
AF8ANQADANL/u/+5/7P/tP+//8r/0//V/9f/3P/l/+v/7f/y//T/9v/x/+v/7//w/+v/
6//r/+r/6v/v/+3/8P/x/+//7//w//D/7//v//D/8P/w//H/8f/w//D/8f/x//D/7//v
//D/8P/w//D/7v/u//P/8//y//L/8//0//b/9//w//L/8//y//L/8v/z//T/9P/y//T/
9v/5//v//f//////AQAAAP//AQADAAMAAQAEAAQABAAHAAsACwAMAA0ADwAPABIAFQAZ
ABkAGgAaAB4AIQAhACMAJwAmACUAKwArACsALQAxADMAMwA0ADYANgA2ADYANgA3ADgA
PAA9ADwAPAA6ADoANwA1ADIALgAwAC4ALQAvACoAJwAjACEAHwAaABgAGAATABAADgAL
AAkABwAFAAUABwADAAMAAwD///3/+//7//v/+f/5//n/+v/5//z//f/8//n/9//1//b/
+P/5//r/+f/7//j/8//1//j/+P/4//n/+v/6//v/+v/5//f/9P/0//T/8v/y//X/9//5
//3//P/6//T/7f/y//n/+//8//v//P/5//j/+P/3//f/+P/8//z/+//6//j/+v/6//j/
+v/5//n/+v/7//j/+P/5//n/+P/4//j/9f/1//r/9//3//r/+v/4//f/9v/1//T/9f/2
//f/9v/4//j/+P/0//T/9//3//T/9v/2//b/9v/3//j/+P/z//P/9v/2//b/9v/1//P/
8//z//T/9f/1//T/8//z//P/8v/z//P/8v/y//L/8f/x//P/8//y//L/9P/0//P/8//x
//D/7v/r/+z/7f/x//L/7//v//D/8P/w//D/8f/y//D/8P/w//L/8P/w/+//7//u/+7/
7f/t/+7/7v/w//L/8P/u/+7/8v/x/+//7v/t/+r/6//q/+n/7v/w//L/9P/z//H/8P/x
//H/7f/v//L/7//u/+3/7P/u/+7/7v/u/+7/7v/u/+7/8f/y//P/9f/2//n//P/6//n/
+f/4//f//P/9//3//v/+//z//P/9/////////wAABAABAP7//v/8//v/+v/6//r/9v/0
//T/9f/1//L/8v/v/+3/7f/t/+n/5v/j/+H/5f/m/+b/5f/m/+b/5P/m/+b/5v/l/+X/
4//j/+P/4//h/+L/5f/l/+b/5v/m/+b/5v/m/+b/5//n/+f/5//o/+f/6f/p/+n/6//n
/9//5//x//f/8//v//v/EwAeACIAOABUAGEAaQBwAGkARQATAOD/u/+v/73/wP+9/8z/
3f/d/93/4v/l/+3/9f/2//T/8v/1/+//7//2//X/9P/z//H/8P/v/+v/7P/r/+//8f/0
//b/9P/z//P/8v/y//P/8//y//D/8f/x//D/7//v//D/8P/0//T/8v/y//P/8//y//L/
8v/y//P/8//t//D/8v/y//P/9P/2//j/9v/0//b/+P/7//3///8BAP//AQAAAP//AQAD
AAMAAQAEAAQABAAHAAkACQAKAAsADwAPABIAFQAZABkAGgAaABwAHwAfACEAJAAkACQA
KwAsACsALAAvADEAMQAyADQANgA2ADYANgA2ADYAOQA5ADcANgAzADIAMwAzADIAMAAx
AC4ALAAtACkAJwAkACMAIgAcABkAGAATABAADgALAAoACQAIAAkACAADAAIAAQABAP//
/f/9//3/+//7//v/+f/3//n/+f/5//f/9v/1//X/9v/2//b/9v/5//f/8//x//T/9P/0
//b/9v/1//X/+P/5//n/+P/2//b/9P/0//X/9f/1//f/+P/4//T/7//y//f/9//2//T/
9v/0//T/9f/1//b/+P/4//j/9//2//j/+v/6//j/+P/3//f/+P/5//b/9v/3//T/8v/x
//D/7v/v//X/8//2//r/+//6//v//P/9//7///8AAAEAAAAEAAQABAAAAAIABQAFAAIA
BAAEAAQABAAEAAQAAwD9////BAAGAAgACwALAAoACwANAA4ADwAPAA0ACwAKAAkADAAN
AA0ADAAKAAoACQAJAAsACwAKAAoADAAMAAsACwAOAA4ADQALAAoACQALAAoACAAHAAcA
BgAHAAYABgAGAAQABAAEAAYABgAIAAkACwAKAAoACQAJAAgACAAKAAwACAAGAAYACgAI
AAcABwAHAAUABwAHAAcABwAGAAUABAAIAAEA/P8BAAQABwAKAAoACgAKAAsADAAPABIA
EAAQABEAEQARABMAEwASABIAFAASABIAEwATABEADwAOABMAEwATABYAFQATABEAEAAS
AA4ADAAMAAsACQAEAAIAAAD9//z/+//8//z//P/9//z//P/7//n/9f/0//H/8v/1//b/
9v/3//f/9//3//f/9f/2//n/+f/5//j/9//2//T/9P/0//X/9v/3//j/+v/5//3/+//5
//f/9f/3//f/+/8DAPv/+f8VACsALgBAAFYAXABnAHsAdgBXACMA6//C/8f/0//F/8L/
0//W/93/6//p/+T/8f/7//v//P/8//z/+//7//v/+v/3//X/9f/0//T/9f/x//L/8f/z
//P/9P/0//P/8//0//T/9v/3//f/9v/1//X/9P/y//P/8//0//T/9v/2//T/9P/1//X/
9P/0//b/9v/3//f/8f/0//b/9v/3//j/+v/8//r/+P/6//z//v///wAAAQD//wEAAAD/
/wAAAQAAAP3/AgAEAAYACwANAA0ADgAPABIAEQATABUAGAAZABsAHAAeACEAIQAjACYA
JgAmAC0ALgAtAC4AMQAvAC8AMAAyADUANgA3ADgAOAA4ADsAOwA8ADwAOgA6ADkANwA0
ADAAMAAsACkAKQAjACEAHgAdABwAFgATABIAEQAOAAwACQAJAAcABQAFAAMA////////
6//9/w==
         </WaveFormData>
      </LeadData>
      <LeadData>
         <LeadByteCountTotal>10000</LeadByteCountTotal>
         <LeadTimeOffset>0</LeadTimeOffset>
         <LeadSampleCountTotal>5000</LeadSampleCountTotal>
         <LeadAmplitudeUnitsPerBit>4.88</LeadAmplitudeUnitsPerBit>
         <LeadAmplitudeUnits>��V</LeadAmplitudeUnits>
         <LeadHighLimit>2147483647</LeadHighLimit>
         <LeadLowLimit>268435456</LeadLowLimit>
         <LeadID>V1</LeadID>
         <LeadOffsetFirstSample>0</LeadOffsetFirstSample>
         <FirstSampleBaseline>0</FirstSampleBaseline>
         <LeadSampleSize>2</LeadSampleSize>
         <LeadOff>FALSE</LeadOff>
         <BaselineSway>FALSE</BaselineSway>
         <ExcessiveACNoise>FALSE</ExcessiveACNoise>
         <MuscleNoise>FALSE</MuscleNoise>
         <LeadDataCRC32>3182715637</LeadDataCRC32>
         <WaveFormData>
BAAEAAQABAAEAAQABAAEAAIAAgACAAIAAwAEAAUABgAEAAQABAAEAAIAAgACAAIAAwAE
AAUABgAGAAYABgAGAAQABAAEAAQABAAEAAQABAACAAIAAgACAAQABAAEAAQABAAEAAQA
BAAEAAQABAAEAAQABAAEAAQABAAEAAQABAAEAAQABAAEAAIAAgACAAIAAgACAAIAAgAE
AAQABAAEAAQABAAEAAQAAgACAAIAAgACAAIAAgACAAQABAAEAAQAAgACAAIAAgACAAIA
AQABAAEAAQABAAEAAgACAAIAAwADAAMABAAEAAIA///9//z/9//1//X/8//1//X/9f/1
//X/9f/1//X/+P/5//n/+f/5//v//P/9//z/+//8//z//f/+/wAAAAAAAAAAAQABAP//
/v/+////AQACAAIAAgACAAIAAgACAAIAAgACAAIAAgACAAIAAgAAAAAAAAAAAAIAAgAC
AAIAAgAAAAAAAAACAAcACwASABoAIwAnACoAKAAfABIABQD3/9//wf+u/6X/nv+c/6b/
uv/L/9H/zP/G/8P/xf/L/87/0v/U/9b/1v/Z/+D/5v/s//H/+P/7//v//f8EAAUABQAF
AAUAAwAEAAQABAAEAAQABgAGAAYABgAGAAYABgAGAAYABQAEAAQAAwADAAMAAwADAAMA
AwACAAAA//8CAAIAAgACAP////8AAAAAAgACAAIAAQAAAP///v/9/////////////f/9
//3//f////////////7//v/+//3/+//7//v/+//7//v/+v/5//n/+P/4//j/+P/4//f/
9v/1//X/9P/0//L/8f/w//D/8P/v/+//7//w/+7/7f/t/+7/7v/t/+v/6//r/+r/6v/q
/+r/6v/q/+z/7P/s/+z/7f/t/+7/8P/w//D/8P/x//P/8//z//T/8v/y//P/8//z//P/
8//z//P/8//0//T/9f/1//X/9v/2//b/9//3//f/9//4//j/9f/1//X/9f/3//f/9//3
//f/9//3//f/9//4//j/+P/2//b/9v/0//X/9//5//r/+P/4//j/+P/4//j/+P/4//n/
+f/3//f/+v/6//r/+v/6//r/+f/4//j/+P/4//j/+P/4//j/+P/6//r/+v/6//j/9//3
//f/+P/4//f/9//4//j/9//3//n/+f/5//n/9//3//f/+P/4//f/9//3//n/+f/5//n/
9//4//j/9v/2//f/9//3//X/9f/2//b/9v/2//b/9f/1//X/9f/1//b/9//4//n/9//4
//j/9//5//n/+f/5//f/9//4//j/+P/4//f/9//3//f/9//3//X/9v/4//b/+P/4//j/
+P/4//j/+P/4//b/9v/4//j/+P/4//j/+P/3//f/9//4//j/+P/4//j/+P/4//f/9//2
//b/9v/2//j/+P/4//j/9f/1//X/9v/4//j/9//3//j/+P/4//j/+f/5//n/+f/5//b/
9f/4//b/9v/2//b/9v/2//b/9f/z//P/8//z//H/8v/y//L/9f/1//X/9v/0//L/7//t
/+3/6//q/+v/6f/p/+n/6f/p/+n/6f/p/+v/7P/t/+3/7v/v//L/9P/z//P/8//1//b/
9//4//r/+P/4//j/+f/7//v/+v/6//v/+//8//z/+v/6//r/+v/6//r/+v/6//r/+v/6
//r/+v/6//r/+v/6//r/+v/6//r/+v/6//r/+v/+/wEABQASAB4AIQAfACQAIgAXAAgA
+//p/83/sf+g/5f/lP+a/6r/vv/J/8f/vv+6/7v/vf/B/8T/xv/I/8r/0P/X/9z/4P/m
/+3/8v/3//n/+//8//3//f/9//3///8AAAAAAAD+//7/AAAAAP7//v/+//7/AAAAAAAA
//8BAAIAAgADAAEAAQABAAEAAgACAAEAAQACAAIAAgACAAEAAQACAAIAAgACAAIAAQAD
AAMAAwADAAMAAwADAAMAAwADAAMAAwABAAEAAQABAAIAAgACAAEA//////////8BAAEA
AAD//wEAAAAAAAAA///+//z/+v/6//v/+//8//r/+f/4//j/+v/5//n/+f/2//T/8//z
//b/9v/1//P/8//z//L/8v/w//D/8P/w//L/8v/y//L/8f/x//L/9P/0//T/9P/1//f/
9//3//j/+P/4//n/+f/5//n/+f/5//n/+f/6//r/+v/5//j/+P/6//r/+//7//n/+f/6
//r/+f/5//n/+f/5//n/+f/5//v/+//7//v/+f/6//r/+v/6//r/+v/4//r/+//8//z/
+v/6//r/+v/6//r/+v/6//3//f/7//v//P/8//z//P/8//z/+//6//r/+v/6//r/+v/6
//r/+v/8//z//P/8//r/+f/5//n/+v/6//n/+f/6//r/+f/5//f/9//3//f/+f/5//n/
+v/6//n/+f/5//n/+f/5//n/+f/6//r/+P/4//n/+f/5//v/+//8//z/+v/6//r/+f/5
//n/+f/5//v/+//7//v/+f/6//r/+f/5//n/+f/5//n/+f/6//r/+P/4//f/9//4//n/
+v/7//v//P/+//z/+v/6//r/+v/6//r/+v/6//j/+P/6//r//P/8//z//P/9//3//f/+
//z//P/8//z//P/8//v/+//8//z//P/8//z//P/8//z/+//7//v//P/+//7//f/9//z/
/P/8//z//f/9//3//f/9//7////+//7//v/+//7//f/8//v/+v/9//7///8AAP///v/9
//z//v/+//7//v/+//7//v/+//7//v/+//7//v/+//7//v/+//7//v/+//7//v/+//7/
/v/+//7//f/9//3//f/9//3//v/+//7/AQABAAEAAgACAAAA/f/7//n/9f/y//H/8f/x
//H/8f/x//H/8f/x//P/9P/1//X/9//3//n/+v/5//n/+f/7//z//f/+/wAAAAAAAAAA
AQABAAEAAAAAAP////8AAAAAAgACAAIAAgAAAAAAAAAAAAAAAAAAAAAAAgACAAIAAgAC
AAIAAgACAAIAAgACAAIABAAEAAcADQAUABwAJQArAC4ALgAnABoADwD7/9X/tf+c/4n/
hv+O/5r/sv/F/8f/wv+8/7n/t/+5/8D/xv/K/8z/0v/b/+D/5v/u//X//P8BAAMAAwAE
AAcABwAHAAcABwAIAAgACAAIAAgACgAKAAoACgAKAAoACgAKAAoACQAJAAoACgALAAsA
CwALAAsADAAMAAsACwAOAA4ADgAOAA0ADQAOAA4ADgAOAA4ADQANAA0ADQANAA0ADQAN
AA0ADwAPAA8ADwANAA0ADQANAAwADAAMAAsACwALAAsACwAMAA0ADQANAAsACgAKAAoA
DAAMAAsACgAJAAkACAAIAAoACQAIAAgABgAFAAUABQAEAAIAAQABAAIAAgABAP//////
//7//v/+//7//v/+//3//P/7//r/+//7//z//v/+//7//v///////////wAAAAAAAAEA
AQABAAEAAQABAAEAAQACAAIAAgABAAAAAAAAAAAAAQABAAMAAwAEAAQAAQABAAEAAQAD
AAMAAwADAAEAAQABAAEAAQACAAIAAgACAAIAAgAAAAAAAQACAAIAAgACAAIAAgACAAIA
AgACAAMAAwABAAEABAAEAAQABAAEAAQAAwACAAAAAAAAAAAAAQACAAMABAAEAAQABAAE
AAQAAwADAAMAAgACAAEAAQACAAIAAQABAAEAAQABAAEAAwADAAMABAAGAAUABQAFAAMA
AwADAAMABQAGAAYABAAEAAUABQAFAAUABQAGAAYABgAGAAYABQAFAAUABQAFAAUABQAF
AAUABQAGAAYABQAFAAUABQAFAAUABQAGAAYABgAGAAUABQAFAAUABQAFAAMABAAGAAQA
BAAEAAQABAAGAAYABgAGAAIAAgAEAAQABAAEAAQABAADAAMAAwAEAAQABAAEAAQABAAE
AAMAAwAEAAQABAAEAAQABAAEAAQABQAFAAUABgAEAAQAAwADAAQABAAEAAQABAAFAAYA
BwAFAAQABQAEAAQABAAEAAQABAAEAAQABAAGAAYABgAGAAQABAAEAAQABgAGAAYABgAG
AAYABgAGAAYABgAGAAYABAAEAAQABAAGAAYABgAGAAYABgAGAAYABgAGAAYABgAGAAUA
BQAFAAUABQAFAAYACAAIAAkACQAJAAoACgAIAAUAAwACAP///f/9//v/+//6//n/+P/3
//n/+f/5//r//f/9//3//f/9//7/////////AQACAAMAAgAEAAQABAAEAAUABQAFAAYA
BgAHAAcABwAGAAUABAAGAAYABgAGAAYABgAGAAYACAAIAAgACAAGAAYABgAGAAQABAAE
AAQACAAEAAQACgALAA8AGAAkACsALwAwAC4AJwAaAAsA9//V/7P/nv+T/47/jv+c/7b/
x//J/8L/vP+7/7n/u//A/8j/zv/Q/9T/2f/g/+j/8P/z//r/AQADAAMACAAIAAcABgAF
AAcACAAIAAgACAAIAAoACgAIAAgACAAIAAoACgAKAAkABwAIAAgACQALAAsACwALAAsA
CgAIAAcACgAKAAoACgAJAAkACgAKAAgACAAIAAcACQAJAAkACQAHAAcABwAHAAcABwAH
AAcACQAJAAkACQAIAAgACAAHAAUABQAFAAUABQAFAAQAAwAFAAQABAAEAAIAAgABAAAA
//////7//v/+//3//P/8//z/+//7//v/+P/2//X/9f/0//T/8//x//P/8//y//L/8v/y
//L/8v/w//D/8P/w//H/8f/y//T/9v/2//b/9//3//f/9//4//j/+P/5//n/+f/5//n/
+f/7//v//P/8//z/+//6//r//P/8//3//f/7//v//P/8//v/+//7//v/+//7//v/+//7
//v/+//7//v//P/8//z//P/8//z/+v/6//v//P/8//z//P/8//z//P/8//z//P/9//3/
+//7//z//P/8//z//v/+//3//P/8//z//P/8//r/+v/6//r/+v/6//r/+v/6//n/+f/5
//z//P/7//v//P/8//v/+//7//v/+//7//n/+f/5//r/+v/5//n/+f/5//n/+f/5//n/
+v/6//j/+v/7//v/+//7//v//P/8//r/+v/6//n/+//7//v/+//7//v/+//7//v//P/8
//v/+f/5//n/+f/6//v//f/+//z//P/7//v/+//7//v/+//7//z//v/8//z//P/8//z/
/P/8//z//P/6//r//P/8//z//P/8//z/+//7//v//P/8//z//P/8//z//P/7//v//P/8
//z//P/6//r/+v/6//v/+//7//z//P/8//v/+//8//z/+v/6//r/+v/8//v/+//7//n/
+f/5//r//P/8//3//f///wAAAAD+//v/+f/4//X/8v/x/+7/7f/t/+3/7f/t/+//7//v
//D/8//z//P/8//z//T/9f/1//T/9f/1//X/+P/8//7/AAD//////v/9//7//v//////
AAAAAAAAAAD+//7//v/+/wAAAAAAAAAAAAAAAAAAAAAAAAAAAAAAAAAAAAAAAAAAAAAA
AAAAAAAFAAsAEAAYACMAKwAsACoAJwAcAA8AAQDl/7//pP+X/5T/kP+U/6z/xf/H/77/
uv+7/7v/t/+4/8L/yP/K/8z/0//c/+T/6v/z//r//f///wEAAgADAAMAAwADAAMABAAE
AAQABgAGAAgACAAGAAYABgAGAAgACAAIAAcACQAKAAoACwAMAA0ADgAPABIAEgARABEA
EgASABIAEgAPAA8AEAAQABAAEAAQAA8ADwAPAA8ADwARABEAEQARABEAEQARABEADwAP
AA8ADwAOAA4ADgANAA8ADwAPAA8ADQANAAwACwALAAoACgAKAAwADAALAAoABwAHAAYA
BgAGAAUABAAEAAQAAwADAAMAAgAAAP////8AAAAA///9//3//f/8//z//P/8//z//P/8
//z//P/8//3//f/+/wAAAAAAAAAAAQADAAMAAwAEAAIAAgADAAMABQAFAAUABQAFAAUA
BgAGAAQAAwACAAIABAAEAAUABQAHAAcACAAIAAkACQAJAAkABwAHAAcABwAHAAcABwAH
AAcACAAIAAgACAAIAAgABgAIAAkACgAKAAoACgAKAAoACgAKAAoACgAJAAkABwAHAAgA
CAAIAAgACgAKAAkACAAKAAoACgAKAAkACAAHAAYABwAIAAkACgAKAAkACQAJAAoACgAJ
AAkACgAKAAkACQAJAAkACQAJAAkACQAJAAoACgAJAAkACQAJAAkACQAJAAsADAAMAAoA
CQAJAAgABwAIAAkACwAMAAoACgAKAAkACwALAAsACwAJAAkACQAJAAsADAAMAAsACwAL
AAsACwALAAsADAAMAAwADAALAAsADQANAA0ADQALAAwADgAMAAwADAAMAAwADAAMAAwA
DAAKAAoADAAMAAwADAAMAAwADQANAA0ADgAMAA4ADgAMAAwADAAMAAwADgANAA0ADQAL
AAsACwAMAAwADAANAA0ADQAOAA4ADAAJAAcABgADAAMAAwABAAEA////////////////
//8AAP//////////AwAEAAUABQAFAAcACAAJAAoADAAMAAwADAANAA0ADQAMAAwADQAN
AAwADAAMAAwADgAOAA4ADgAOAA4ADgAOAAwADAAMAAwADgAOAA4ADgAOAA4ADgAOABAA
DgAOABAAEwATABoAJgAvADMANgA6ADcALAAfABUA+//V/7j/qf+g/5r/ov+y/8f/0f/O
/8j/x//D/8H/yP/Q/9L/1P/a/+H/6P/u//b//f8EAAUAAwAJABIAEgARABAADwARABIA
EgASABIAEgAUABQAEgASABIAEgAUABQAFAATABMAFAAUABUAEwATABMAEwAWABYAFQAV
ABQAFAAUABQAEwATABQAFAAUABQAFAATABUAFQAVABUAEwATABMAEwARABEAEQARABMA
EwATABMAEgASABIAEQARABEAEQARABEAEQAQAA8ADwAOAA4ADgAOAA4ADQAMAAkACQAI
AAgACAAHAAYABgAGAAUABQAFAAYABAADAAMABAAEAAMAAQABAAEAAAAAAP7//v/+//7/
AAAAAAAAAAABAAEAAgAEAAQABAAEAAUABQAFAAUABgAIAAgACQAJAAgABwAGAAUABgAH
AAkACgAKAAkACAAIAAgACAAJAAkACQAJAAoACgAJAAkACQAJAAkACQAJAAkABwAHAAcA
BwAHAAgACAAIAAgACAAIAAYACAAJAAoACgAKAAoACgAKAAoACgAKAAoACQAJAAcABwAK
AAoACgAKAAoACgAJAAgACAAIAAgACAAJAAoACwAMAAsACgAJAAgACAAHAAcABwAKAAoA
CQAJAAoACgAJAAkABwAHAAcABwAJAAkACQAKAAoACQAJAAkACQAJAAkACQAJAAoACgAI
AAgACQAJAAkACQAJAAoACgAKAAoACgAJAAkACQAJAAkACQAJAAkACQAJAAoACgAJAAkA
CQAJAAkACQAJAAoACgAKAAoACQAJAAcABwAHAAcACAAKAA0ADAAKAAoACgAKAAoACgAK
AAoACAAIAAoACgAIAAgACAAIAAkACQAJAAoACgAKAAoACgAIAAgACAAIAAgACAAIAAoA
CQAJAAkACQAJAAkACgAKAAoACwALAAoACgAJAAYABQADAAIA///7//v/+f/5//v/+//7
//v/+//7//v//P/9//3//f/9//7//v/+//3///8BAAIAAwAEAAYABgAGAAgACQAJAAkA
CAAIAAkACQAKAAoACgAKAAgACAAIAAgACgAKAAoACgAKAAoACgAKAAgACAAIAAgACAAI
AAgACAAMAAgACAAMAA8AEwAaAB4AIwArADIANAAtACQAGQANAPP/0/+4/6n/oP+e/6L/
sv/J/9P/0P/K/8P/vf/B/8j/zv/O/9L/1P/Z/+D/6P/u//X//P8BAAMABwAIAAkACQAJ
AAkACQAKAAoACgAKAAoADAAMAAwADAAMAAwADgAOAA4ADQALAAwADAANAA0ADQANAA0A
DgAOAA0ADQAMAAwADAAMAA0ADQAOAA4ADAAMAAwACwALAAsACwALAAsACwALAAsACwAL
AAsACwAJAAkACQAJAAoACgAKAAkACQAJAAkACQAHAAcABgAFAAUABAAEAAQAAgACAAEA
AAABAAEAAAAAAP7//f/8//z//P/7//v/+//8//r/+f/5//j/+P/3//X/9f/1//T/9P/y
//L/8v/y//T/9P/0//T/8//z//T/9v/4//j/+P/5//n/+f/5//r/+v/6//v/+//7//v/
+//7//v/+//8//z//v/9//z//P/8//z//f/9//3//f/+//7////////////9//3//f/9
//3//f/9//3//f/+//7//v8AAAAAAAD+//z//f/+//7//v/+//7//v/+//7//v/+////
///9//3//v/+//7//v/+//7//f/8//7//v/+//7//P/8//z//P/8//z//P/8//z/+//7
//v//P/8//v/+//8//z/+//7//3//f/9//3//f/9//3//v/+//3//f/9//3//f/9//3/
+//8//z/+v/7//3//v////3//f/+//7//f/8//v/+f/6//v//P/9//v/+//7//v/+//8
//z/+//7//v/+//7//v/+//8//z//v/+//3//f/7//v/+//7//n/+v/8//r//P/8//z/
/P/8//z//P/8//z//P/+//7//P/8//z//P/5//n/+f/6//r/+v/6//r/+v/4//r/+v/6
//r//P/7//v/+//7//v/+//8//r/+v/7//v//f/+//7//P/5//f/9v/z//H/8f/v/+//
7//v/+//7//v/+//7//w/+//7//v/+//8f/y//P/8//1//f/+P/5//r//P/8//z//P/9
//3//f/8//z//f/9//7//v/+//7//v/+//7//v/+//7//v/+/wAAAAAAAAAA/v/+//7/
/v8AAAAAAAAAAP7//P/+/wIABQAJABAAGgAfACUAKgAqACUAGAALAP//5//F/6z/n/+Y
/5T/mP+s/8X/yf/C/77/v/+9/7//xP/K/8r/yP/K/9P/2v/e/+r/8//y//f/AwAFAAIA
BQAFAAUABQADAAQABAAEAAQABAAGAAYACAAIAAgACAAIAAgACAAHAAcACAAIAAkACQAJ
AAkACQAIAAgABwAHAAgACAAIAAgACQAJAAoACgAKAAoACgAJAAkACQAJAAkACQAJAAkA
CQAJAAkACQAJAAcABwAHAAcACAAIAAgABwAHAAcABwAHAAkACQAIAAcABwAGAAYABgAF
AAQAAgAAAAEAAQAAAAAAAgABAAAAAAAAAP////////7//P/7//v//P/8//v/+f/5//n/
+P/4//b/9v/2//b/9//4//n/+v/7//v//P/+//z//P/8//3//f/9//3//v/+//7/////
/wEAAQABAAEAAQABAAIAAgACAAEAAAAAAAAAAAABAAEAAQABAAIAAgABAAEAAQABAAEA
AQABAAEAAQABAAEAAQABAAIAAgACAAIAAgACAAAAAgADAAQABAAEAAQABAAEAAQABAAE
AAQABQAFAAMAAwAEAAQABAAEAAQABAADAAIABAAEAAQABAACAAIAAgACAAQABAAEAAQA
AgABAAEAAQAEAAQAAwADAAQABAADAAMABQAFAAUABQADAAMAAwAEAAQAAwADAAMAAQAB
AAEAAQACAAQABQAEAAQABQAFAAUABQAFAAYABgAEAAQABAADAAUABQAFAAUABQAFAAUA
BQADAAQABAADAAUABQAFAAUABQAFAAYABgAEAAQAAwADAAUABQAFAAUABQAGAAgABgAG
AAYABgAGAAQABAAEAAQABAAEAAYABgAGAAYABgAGAAcABwAHAAgABQAEAAMAAgAEAAYA
BwAJAAgACAAIAAgACAAIAAgACAAHAAcABwAIAAgACAAHAAcACgAIAAgACAAIAAoACgAK
AAoACAAHAAcABwAJAAkACQAKAAoACgALAAsACwAMAAwACgAHAAUABAABAAEAAQD/////
/f/9//3//f/9//3//f/+////////////AQACAAMAAwADAAUABgAHAAgACgAKAAoACgAL
AAsACwALAAwADgAPAA4ADgAOAA4ADAAMAAwADAAOAA4ADgAOAA4ADgAOAA4ADgAOAA4A
DgAOAA4ADgAOABAADgAOAA4AEwAZACAAKgA1ADkAPgA+ADMAJAAdAA8A7//J/7D/p/+g
/5r/pP+8/83/z//M/8b/w//B/8X/yP/Q/9b/2v/e/+X/6v/w//j/AwAIAAkADQAPABAA
EQARABEAEQAUABYAFwAYABcAFgAXABYAFgAWABYAFgAWABYAFgAVABUAFgAWABcAFwAX
ABcAFwAYABgAFwAXABgAGAAYABgAGQAZABoAGgAYABgAGAAXABkAGQAZABkAFwAXABcA
FwAYABkAGgAbABkAGQAZABkAFgAWABYAFQAXABcAFwAXABcAFwAWABUAFQAUABQAFAAW
ABYAFQAUABMAEwASABIAEAAPAA4ADgAOAA0ADQANAAwACgAJAAkACgAKAAkABwAJAAkA
CAAIAAYABgAGAAYABgAGAAYABgAJAAkACgAMAAoACgAKAAsACwALAAsADAAKAAoACwAL
AAsACwALAAsADQANAA4ADgAOAA0ADAAMAAwADAANAA0ADQANAA4ADgANAA0ADQANAA0A
DQANAA0ADQANAA0ADQANAA4ADgAOABAAEAAQAA4ADQANAA0ADAAMAAwADAAMAA4ADgAO
AA4ADQANAAsACwAOAA4ADgAOAA4ADgANAAwADgAOAA4ADgAOAA4ADgAOAAwADAAMAAwA
DgANAA0ADQAMAAwACwALAAwADAALAAsADQANAA0ADQANAA0ADQAOAAwACwALAAsADQAN
AA0ADQANAA4ADgAMAAwADQANAA0ADQANAA4ADgAOAA4ADgANAA0ADQANAA0ADQANAA0A
DQANAA4ADgANAAsACwALAAsADQANAA4ADgAOAA4ADQANAAsACwALAAsACwAMAA4ADAAM
AAwADAAMAA4ADgAOAA4ADAAMAA4ADgAOAA4ADgAOAA0ADQANAA4ADgAOAA4ADgAMAAwA
CwALAA4ADgAOAA4ADgAOAA4ADgANAA0ADQAOAAwADAALAAsACwAMAA0ADgANAA0ADQAN
AA0ADAALAAwACgAKAAoACgALAAwADQAOAA4ADgAOAA4ADAALAAsACwANAA0ADQAOAAwA
DAANAA0ADQAOAA4ADAAJAAcABgADAAEAAQD////////////////9//3//f/+//3//f/9
//3//f/+//////8BAAMABAAFAAYACAAIAAgACgALAAsACwAKAAoACwALAAoACgAKAAoA
CgAKAAoACgAKAAoACgAKAAwADAAMAAwACgAKAAoACgAKAAoACgAKAAoACgAKAAwAEQAT
ABYAHgApADEANgA2ADMAKAAZAA0A+f/Z/7j/p/+i/57/nv+u/8X/z//M/8j/xf/B/8H/
xv/K/87/0v/U/9f/4P/o//D/9//+////AQAFAAgACQAJAAkACQAJAAoACgAKAAsADAAP
ABAADwAOAA0ADAAOAA4ADgANAA0ADgAOAA8ADQANAA0ADQAOAA4ADQANAAwADAAMAAwA
DQANAA4ADgAMAAwADAALAAwADQAOAA8ADQANAA0ADQANAA0ADQANAAsACwALAAsACgAK
AAoACQAJAAkACQAJAAkACQAIAAcABwAGAAYABgAGAAYABQAEAAMAAwACAAIAAgABAAAA
AAD+//3//f/9//7//P/7//v/+v/6//n/9//4//n/+f/6//j/+P/4//j/+P/4//j/+P/5
//n/+v/8//z//P/8//3//f/9//3//v/+//7//////////////////////wAAAAACAAEA
AAAAAAAAAAABAAEAAQABAAIAAgABAAEAAQABAAEAAQABAAEAAQABAAEAAQABAAIAAgAC
AAIAAgACAAAAAgADAAQABAAEAAQABAAEAAIAAgACAAIABQAFAAMAAwADAAIAAQAAAAQA
BAADAAIAAgACAAIAAgAAAAAAAAAAAAIAAgACAAIABAADAAMAAwACAAIAAQABAAIAAgAB
AAEAAQABAAEAAQADAAMAAwAEAAIAAQABAAEA/////////////wAAAAD+//z//f/9//3/
/f/9//7//v/8//z//P/7//3//f/9//3/+//7//v/+//7//z//P/7//r/+f/4//f/+P/5
//v//P/8//z/+//7//v/+//7//v/+//8//7//P/6//r/+v/6//z//P/8//z//P/8//7/
/v/+//7//v/+//v/+//7//z//v/+//7//v/+//7//f/9//7//v/+//7//f/8//v/+v/1
//P/8f/w//D/8P/v/+//7v/u/+7/7v/x/+//7v/w//D/8P/w/+7/7f/t/+3/7//v/+//
8P/w//D/8f/x//H/8v/y//D/7f/r/+r/5//j/+P/4f/h/+L/4//k/+X/5P/j/+L/4v/l
/+X/5f/l/+X/5v/n/+f/6f/r/+z/7f/u//D/8P/w//D/8f/x//H/7v/u/+//7//y//L/
8v/y//L/8v/y//L/8P/w//D/8P/y//L/8v/y//L/8v/y//L/9P/0//T/9P/0//T/9P/2
//n///8IABIAGwAhACAAHAAVAAgA/f/v/9P/sf+c/5P/jv+Q/5r/rP+9/8H/vP+4/7f/
tf+z/7j/wP/E/8L/yP/R/9j/3v/k/+v/7v/x//X/9//6//v/+//7//v/+//8//z//P/8
//z//v/+//7//v/+//7/AAAAAAAA/////wAAAAABAAEAAQABAAEAAgACAAEAAQACAAIA
AgACAAEAAQACAAIAAAAAAAAA//8BAAEAAQABAAEAAQABAAEAAQABAAEAAQD/////////
//7//v/+//3//v///wAAAQD//////v/9/////v/+//7/AAAAAP///v/7//v/+v/6//r/
+f/4//j/+v/5//n/+f/4//b/9f/1//b/9v/1//P/8//z//L/8v/0//T/9P/0//L/8v/y
//L/9P/1//f/+v/5//j/9//3//n/+f/5//r/+v/6//v/+//7//v/+//7//v/+//8//z/
9P/7/w==
         </WaveFormData>
      </LeadData>
      <LeadData>
         <LeadByteCountTotal>10000</LeadByteCountTotal>
         <LeadTimeOffset>0</LeadTimeOffset>
         <LeadSampleCountTotal>5000</LeadSampleCountTotal>
         <LeadAmplitudeUnitsPerBit>4.88</LeadAmplitudeUnitsPerBit>
         <LeadAmplitudeUnits>��V</LeadAmplitudeUnits>
         <LeadHighLimit>2147483647</LeadHighLimit>
         <LeadLowLimit>268435456</LeadLowLimit>
         <LeadID>V2</LeadID>
         <LeadOffsetFirstSample>0</LeadOffsetFirstSample>
         <FirstSampleBaseline>0</FirstSampleBaseline>
         <LeadSampleSize>2</LeadSampleSize>
         <LeadOff>FALSE</LeadOff>
         <BaselineSway>FALSE</BaselineSway>
         <ExcessiveACNoise>FALSE</ExcessiveACNoise>
         <MuscleNoise>FALSE</MuscleNoise>
         <LeadDataCRC32>275618537</LeadDataCRC32>
         <WaveFormData>
/P/8//z//P/8//z//P/8//z//P/8//z//v/+//7//v/8//z//P/8//r/+v/6//r/+//8
//3//v/+//7//v/+//z//P/8//z//P/8//z//P/8//z//P/8//7//v/+//7//P/8//z/
/P/+//7//v/+//z//P/8//z//P/8//z//P/8//z//P/8//z//P/8//z/+v/6//r/+v/8
//z//P/8//z//P/8//z//P/8//z//P/8//z//P/8//z//P/8//z//P/8//z//P/6//v/
+//7//v/+//7//z//f/9//3//v8AAAAAAQABAAIA///9//r/+P/4//f/9f/0//T/8//z
//T/9f/1//X/9P/0//X/9f/1//X/+P/4//X/9f/1//b/+P/4//f/9v/2//b/9//3//X/
9P/0//X/9//3//f/9//5//n/+v/6//j/+P/4//j/+P/4//j/+P/4//j/+P/4//j/+f/5
//j/+P/4//r/+v/7////BQALABYAIAAoADQAQABFAEEAPQAzABUA6//O/7n/q/+p/7T/
xP/P/83/u/+s/6n/qf+m/6T/ov+j/6v/tv/B/8n/1f/i/+r/8f/4//v//P8FAAcABwAH
AAcABwAIAAkACQAHAAgACwALAA0ADQANAA0ADQAOAA0ACwANAA4ADgAOABAAEAAQABEA
EQAQAA8ADwASABMAEwATABEAEgATABQAFgAWABcAFwAVABgAGAAYABkAGQAZABoAGAAa
ABoAGgAdAB8AIAAhACEAIgAjACMAJAAkACUAJAAjACUAJgAnACgAKgArACwALQAvADAA
MQAxADEALwAxADIAMgAyADMAMwAzADMAMgAyADEAMgAzADUAMwAzADEALwAuAC4AKgAr
ACsAJwAkACMAIgAeABwAGgAXABQAEwATAA8ADAALAAoACAAGAAYABAACAAIAAAAAAP7/
/v/9//z/+//7//v/+f/4//j/+P/4//f/9//2//b/9v/2//X/8//z//P/9P/y//L/8//z
//H/8P/v/+3/6//s/+3/7f/r/+v/6//p/+n/6f/q/+v/7f/t/+3/7f/r/+v/6//r/+v/
6//p/+f/6f/r/+z/7f/t/+z/7P/p/+v/6//r/+v/6v/q/+r/6v/q/+n/6f/p/+f/5//l
/+f/6f/n/+f/6P/o/+j/6P/p/+n/6P/m/+b/5v/n/+f/5//n/+f/5//n/+f/5//n/+f/
5//n/+b/5v/k/+X/5f/k/+T/5P/k/+T/4//j/+L/4v/l/+X/4//i/+P/5f/m/+f/5//m
/+T/4//l/+P/5f/l/+X/5f/k/+T/5f/l/+X/5f/l/+X/5P/i/+H/5P/k/+P/4v/j/+T/
5f/l/+X/5f/j/+H/4v/i/+L/4v/i/+L/4f/h/+L/4//k/+L/4v/h/+H/4//j/+P/4//i
/+L/4//k/+T/4//j/+T/4f/g/+D/4P/i/+L/4P/g/9//3//g/+D/3v/f/+D/4f/h/9//
4P/i/+L/4v/i/+L/4v/i/+P/4//j/+P/4//j/+T/5f/l/+X/6P/o/+j/6f/n/+b/4//h
/9//4P/h/+H/3f/c/9z/2//b/9z/3f/d/93/3v/e/9//4f/h/+H/5P/k/+P/4//j/+T/
5P/k/+P/4v/i/+L/4//j/+P/4v/i/+X/5f/l/+X/4//j/+P/5P/m/+b/5v/m/+b/5v/m
/+b/5v/m/+b/5v/m/+b/5//n/+b/5v/m/+b/6P/r/+3/8f///w4AEgAYACYAMAAxAC0A
JQATAPH/z/+2/6X/n/+p/7j/xv/J/7f/o/+a/5f/lf+S/5L/kv+Z/6P/rv+3/7//yf/U
/9z/4//q/+//8P/z//X/9f/1//X/+f/6//v/+//6//r//P/7//v/+//7//v//P/+//7/
/f///wAAAAAAAAAAAAAAAAEAAgACAAIAAwAEAAUABQAFAAUABgAHAAgACAAIAAkACQAJ
AAwADAAMAA0ADQANAA4ADgAQABAAEAARABMAFAAVABUAFgAXABcAGQAaABwAHAAfACEA
IgAjACYAKAApACoAKQArACwALQAvAC8ALQAvADIAMgAyADMANAA1ADYANgAzADEAMQAx
ADIAMQAyADEAMQAwADAALAApACkAJQAiAB8AHgAaABgAFAARAA4ADQALAAcABAADAAMA
AAD9//z//P/6//r/+P/2//T/9P/z//L/8f/x//H/7//u/+7/7v/w/+//7//u/+7/7v/u
/+3/7f/t/+3/7v/s/+z/7f/t/+7/7v/u/+3/7f/u/+//7//t/+3/7f/r/+3/7f/u/+//
7//v/+//7//v/+//7//v/+//7//t/+v/7f/v//D/8f/x//D/8P/t/+//7//v/+//7v/u
/+7/7v/w/+//7//v/+//7//t/+//8f/v/+//8P/u/+7/7v/v/+//7v/s/+z/7P/t/+3/
7f/t/+3/7f/t/+3/7f/t/+3/7f/t/+z/7P/s/+3/7f/s/+7/7v/u/+7/7f/t/+z/7P/t
/+3/6//q/+z/7f/t/+3/7P/s/+v/6//t/+v/7f/t/+3/7f/s/+z/6//r/+v/6//s/+3/
7f/s/+r/7v/v/+//6//r/+v/6//t/+3/7f/r/+v/7P/s/+z/7v/u/+7/7f/t/+7/7//w
//D/8P/v/+//7f/t/+3/7f/s/+z/7f/u/+7/7f/t/+7/7P/s/+3/7v/w//D/7v/u/+3/
7f/u/+7/7P/t/+7/7//v/+//7v/u/+7/7v/u/+7/7P/s/+z/7P/t/+7/7//w/+7/7v/u
/+7/7v/u/+7/7v/w//D/8P/w/+7/7v/u/+7/8P/w//D/8P/u/+7/7v/u/+7/7v/u/+7/
8P/w//H/8f/x//H/8f/x//L/8//z//P/9v/2//b/9//3//b/8//x/+7/7v/u/+3/6//q
/+r/6f/n/+j/6f/p/+n/6v/q/+v/7f/t/+3/8P/u/+3/7f/t//D/8P/w/+//7v/u/+7/
7//v/+//7v/u/+3/7f/t/+3/7//v/+//8P/w//D/8P/w//D/8P/w//D/8P/w//D/8P/w
//D/8f/x//D/8P/w//D/8v/z//f//f8DAAoAFAAgACwAPABDAEEAPQAtAAcA4f/E/63/
qf+z/77/zv/Z/8n/q/+c/5n/k/+O/5L/mP+f/6n/tP+//8n/0//e/+r/8//6//v//v8B
AAMAAwADAAMAAwAEAAUABQAHAAgACwALAAsACwALAAsADAAOAA4ADQANAA4ADgAOABAA
EAAQABEAEgASABIAEwAWABcAFwAXABUAFgAXABgAGgAaABsAGwAZABwAHAAcAB8AHwAf
ACAAIgAkACQAJAAjACUAJgAnACkAKgArACsALQAuADAAMAAzADUANgA3ADgAOgA7ADwA
PQA/AEAAQQBDAEMAQQBDAEUARgBHAEkASABJAEoASgBJAEcARwBHAEkARwBHAEUAQwBC
AEIAPgA9AD0AOQA2ADMAMgAuACwAKAAlACIAIQAdABkAFgAVABMAEAANAAwACgAIAAgA
BgAEAAIAAgABAP7//f/9//3/+//6//r/+v/6//n/+f/4//r/+v/6//n/9//3//f/+P/4
//j/+f/5//b/9v/2//X/9f/2//f/9//3//f/9//1//f/9//4//n/9//3//f/9//3//f/
9//3//n/+f/3//X/9//5//r/+//7//r/+v/3//f/9//3//f/+v/6//r/+v/6//n/+f/5
//n/+f/3//n/+f/3//f/+P/4//j/+P/5//n/+P/2//b/+P/5//n/+f/5//n/+f/5//n/
+f/5//n/+//7//r/+v/4//n/+f/4//r/+v/6//r/+f/5//j/+P/7//v/+f/4//j/+f/5
//n/+P/4//f/9//5//f/+f/5//f/9//2//b/9//3//f/9//3//f/9v/0//T/+P/5//n/
9//3//f/9//3//f/9//1//X/9v/2//b/+P/4//j/9//1//b/9//4//j/+P/3//f/9//3
//f/9//2//b/9//4//j/9//3//j/+P/4//n/+v/5//j/9f/0//X/9f/2//b/9P/1//b/
9//3//f/9v/0//b/9v/2//b/9v/2//b/9v/2//b/9v/2//j/+P/4//j/+P/4//j/+P/2
//b/9v/2//b/9v/2//b/9v/2//b/9v/2//b/9v/2//j/+P/4//j/+P/4//j/+P/3//f/
9//3//f/9//4//n/+//7//z//P/7//v/+v/4//L/7//r/+r/6v/p/+f/5v/l/+P/4v/i
/+H/4f/h/+L/5P/l/+X/5f/j/+b/5v/l/+f/5//o/+j/6P/n/+b/5v/m/+f/5//n/+j/
6P/p/+n/6P/n/+b/5f/n/+j/6P/o/+j/6P/o/+j/6P/o/+j/6P/o/+j/6P/o/+f/5//m
/+b/6v/m/+j/7f/v//H//f8IABAAGgAoADgAPQA7ADMAIQD7/9P/tv+h/5n/m/+o/7r/
xf+1/5v/jv+N/4f/hv+G/4r/kf+f/6j/r/+7/8v/1v/e/+f/8P/z//T/+f/5//n/+f/5
//v//P/9//3//f/+/wEAAQADAAMAAwADAAQABgAGAAUABQAGAAYABgAIAAgACAAJAAgA
CAAIAAkACgALAAsACwALAAwADQAOAAwADAANAA0ADwASABIAEgATABMAEwAUABQAFgAW
ABYAGQAbABwAHQAdAB4AHwAfACEAIgAkACQAJQAnACgAKQAqACwALQAuAC0ALwAwADEA
NQA1ADMANQA2ADYANgA3ADYANwA4ADgANwA1ADUANQA1ADMAMwAxADEAMAAwACwAKwAr
ACcAJAAfAB4AGgAYABYAEwAQAA8ADwALAAgABwADAAAA/f/8//r/+P/4//b/9P/y//L/
8f/y//H/8f/x/+3/7P/s/+z/7v/t/+3/7P/q/+r/6v/p/+n/6f/p/+r/6P/o/+n/6f/q
/+r/6v/p/+n/6v/r/+v/6f/p/+n/5//p/+n/6v/r/+v/6//r/+v/6//r/+v/6//t/+3/
6//p/+n/6//s/+3/7f/s/+z/6f/t/+3/7f/t/+z/7P/s/+z/7P/r/+v/6//t/+3/6//t
/+//7f/t/+7/8P/w//D/8f/v/+7/7P/s/+z/7f/t/+3/7f/t/+3/7f/t/+3/7f/t/+3/
7f/s/+z/7P/t/+3/7P/u/+7/7v/u/+3/7f/s/+z/7f/t/+v/6v/q/+v/6//r/+7/7v/t
/+3/6//p/+v/6//s/+3/7f/u/+7/7f/s/+v/7f/t/+z/6v/q/+7/7//v/+3/7f/t/+3/
7f/t/+3/6//r/+z/7P/s/+7/7v/u/+3/7P/s/+z/7P/s/+z/6//r/+v/6//r/+v/7P/s
/+3/7v/t/+v/6v/q/+z/7P/t/+7/7v/u/+z/7P/t/+z/7P/s/+z/7P/t/+3/7f/t/+//
7//w//H/8f/x//L/8v/0//X/9f/0//P/8f/u/+7/7P/r/+n/6P/m/+X/5f/m/+f/5//n
/+j/6P/p/+n/6f/p/+z/7P/r/+r/6f/p/+j/6//r/+v/7P/r/+v/6v/p/+j/6P/p/+n/
6f/p/+n/6f/p/+r/6v/q/+r/6v/q/+r/6v/q/+r/6v/q/+r/6v/q/+v/6//q/+r/6v/s
/+z/7f/z//n/+/8EABIAHgAmADIAPwBBAD8ANwAZAO3/yv+z/6v/p/+q/7r/yf+//6H/
lP+X/5H/iP+E/4r/kf+b/6b/sf+7/8n/1v/i/+3/8v/3//j/+///////////////AAAB
AAEAAwAEAAcABwAFAAUABQAFAAYACAAIAAcABwAIAAgACAAKAAoACgALAA0ADgAPABEA
EAARABEAEQARABIAEwAUABYAFgAXABcAFQAYABgAGAAbABsAGwAcAB4AIAAgACAAIQAj
ACQAJQAlACYAJwAnACkAKgAsACwALQAvADAAMQAyADQANQA2ADcAOQA6ADsAPQA9ADsA
PQBAAEAAQABBAEIAQwBEAEQAQwBBAEEAQQBBAD8APwA9AD0APAA8ADgANwA3ADMAMAAt
ACwAKAAmACIAHwAcABsAGwAXABQAEwARAA4ACwAKAAYABAAEAAIAAgAAAAAA///8//v/
+//7//n/+P/4//j/+v/5//n/+P/4//j/+P/3//f/9//3//j/9v/2//f/9//2//b/9v/1
//X/9v/3//f/9//3//f/9f/3//f/+P/5//n/+f/5//n/+//7//v/+//7//v/+f/3//f/
+f/6//v//f/8//z/+f/7//v/+//7//r/+v/6//r/+//7//z//f/7//v/+f/7//3/+//7
//z/+v/6//r/+//9//z/+v/6//r/+//7//v/+//7//v/+//7//v/+//7//v/+//6//r/
+P/5//n/+P/5//r/+//8//v/+//6//r/+//7//n/+P/4//n/+f/5//r/+v/5//n/+f/3
//n/+f/5//n/+P/4//f/9//3//f/+P/5//n/+P/3//r/+v/5//n/+f/5//n/+f/5//n/
9//3//j/+P/4//j/+P/4//f/9//4//n/+v/4//r/+//4//j/+P/4//j/+//7//v/+//5
//n/+v/7//v/+//8//z//P/9//3//P/3//X/8v/y//P/8//y//L/8P/v/+//8P/z//P/
8//0//T/9f/1//X/9f/4//j/9//3//f/+P/4//j/9//2//b/9P/1//X/9f/2//b/9//3
//f/9//3//f/9//4//j/+P/4//j/+P/4//j/+P/4//j/+P/4//j/+P/3//f/9v/2//j/
+P/4//v//f/9/wMAEAAcACIALgA8AEkATwBNAEkALwADAOD/yf+3/7P/uv/C/83/yf+z
/6D/nf+X/5D/kv+W/5f/n/+w/73/xf/R/97/7P/1//r/+f8AAAkACQAJAAkACQALAAwA
DQANAA0ADgARABEAEQARABEAEQASABQAFAATABMAFAAUABQAFAAUABQAFQAYABgAGAAZ
ABoAGwAbABsAGwAcAB0AHgAgACAAIQAhAB8AIgAiACIAJQAlACUAJgAkACYAJgAmACkA
KwAsAC0ALQAuAC8ALwAxADIANAA0ADUANwA4ADkAOgA8AD0APgA/AEEAQgBDAEUARQBD
AEUASABIAEgASQBIAEkASgBKAEsASQBJAEkASQBHAEcARQBFAEQARABAAD4APQA4ADQA
NAA0ADEAMAAsACkAJgAlACMAHwAcABsAFwAUABEAEAAOAAwADAAKAAYABAAEAAMABAAD
AAMAAwABAAAAAAAAAAAA//////7//v/+//7//f/7//v/+//8//z//P/9//3//P/8//z/
+//7//z//f/9//3//f/9//v/+//7//z//f/9//3//f/9//3//f/9//3//f/9//v/+f/7
//3//v///////v/+//v//f/9//3//f8AAAAAAAAAAP7//f/9//3//f/9//v//f////3/
/f/+//7//v/+///////+//z//P/8//3//f/9//v/+//7//v//f/9//3//f/9//3//P/8
//z//f/9//z//P/8//z//P/9//3//P/8//3//f/7//r/+v/7//v/+//8//z/+//7//v/
+f/7//v/+//7//r/+v/7//v/+//7//n/+f/4//b/9//8//7////8//v/+v/5//v/+//7
//n/+f/6//r/+v/6//r/+v/5//n/+v/7//z//P/8//v/+//7//v/+v/6//r/+v/6//3/
/f/9//3/+//7//z//f//////AAAAAP/////+//z/+f/3//T/9P/0//P/8f/w//H/8f/y
//T/9f/1//X/9v/2//f/9//3//X/+P/4//f/9//3//j/+P/6//n/+P/4//b/9//3//f/
+P/4//n/+f/5//n/+f/5//j/+P/3//b/9//4//n/+v/4//j/+P/4//j/+P/4//j/+f/5
//j/+P/6//b/+P/9//3/AwALAA4AFgAkADQAQABJAEsASwBHAC0AAQDe/8f/t/+x/7b/
wP/N/8v/t/+m/53/lf+U/5b/lv+V/5v/qv+3/8H/z//c/+b/8f/4//3/AgADAAcABwAH
AAcACQAKAAsACwAJAAoADQANAA8ADwAPAA8AEgAUABQAEwATABQAFAAUABQAFAAUABUA
FgAWABYAFwAYABkAGQAZABsAHAAdAB4AHAAcAB0AHQAbAB4AHgAeACAAIQAiACQAJAAm
ACYAJgAmACcAJwAnACkAKgArACsALQAuADAAMAAvADEAMgAzADIANAA1ADYANwA5ADoA
OwA9AD0AOwA9AD4APgA+AD8APgA/AEAAQAA/AD0APQA9AD0AOwA7ADkAOQA4ADgANAAz
ADMALwAsACsAKgAmACQAIgAfABwAGwAbABcAFAATABEADgALAAoACAAGAAYABAACAAAA
AAD///z/+//7//v/+f/4//j/+P/4//f/9//2//b/9v/2//X/9f/1//X/9v/0//T/9f/1
//T/9P/0//P/8f/y//P/8//1//X/9f/z//P/8//0//X/9P/z//L/8f/x//H/8f/x//X/
9f/z//H/7//x//L/8//z//L/8v/v//H/8f/x//H/8P/w//D/8P/w/+//7//v/+//7//t
/+//8f/v/+//8P/w//D/8P/x//H/8P/u/+7/7v/v/+//7//v/+//7//v/+//7//v/+//
7f/t/+z/7P/t/+//8P/w/+7/7v/u/+7/7f/t/+z/7P/v/+//7f/s/+z/7f/t/+3/7v/u
/+3/7f/t/+v/7f/t/+3/7f/s/+z/7f/t/+3/7f/t/+3/7P/q/+j/7P/t/+3/6//r/+v/
6//t/+3/7f/r/+v/7P/s/+z/7P/s/+z/6//q/+r/6v/q/+z/7P/r/+v/7f/q/+z/7P/s
/+z/7f/t/+3/7f/t/+3/7v/v/+7/7f/t/+z/7f/v//D/8P/r/+n/5v/m/+j/5//l/+T/
5P/j/+P/5P/n/+f/5//o/+b/5//n/+f/5//q/+r/6f/r/+v/7P/s/+z/6//q/+r/6P/p
/+n/6f/o/+j/6f/p/+v/6//r/+v/6f/q/+r/6v/q/+r/6v/q/+v/7P/t/+7/7P/s/+z/
7P/t/+3/7P/s/+r/6P/s//H/8//3////CAAOABgAJgA0AD0APQA7ADUAGwDv/87/u/+t
/6f/rv+6/8f/w/+p/5r/mf+T/5D/kP+S/5P/l/+i/7H/uf/D/9T/4v/j/+z/+f/8//v/
/////////////wAAAQABAAEAAgAFAAUABwAHAAcABwAIAAoACgAJAAcACAAIAAgADAAM
AAwADQAOAA4ADgAPAA4ADwAPAA8AEQASABMAFAAUABQAFQAVABMAFgAWABYAGQAZABkA
GgAaABwAHAAcABsAHQAeAB8AIQAiACMAIwAjACQAJgAmACkAKwAsAC0ALgAwADEAMgAy
ADMAMwAzADcANwA1ADcAOgA6ADoAOwA6ADsAPAA8ADsAOQA5ADkAOwA5ADkANwA1ADQA
NAAwAC8ALwArACgAJwAmACIAIAAeABsAGAAXABMADwAMAAsACwAIAAUABAACAAAAAAD+
//z/+v/6//n/+P/3//f/9//3//b/9v/2//T/8//z//L/9P/0//T/8//x//H/8f/y//L/
8v/z//P/8v/y//L/8f/x//L/8//z//H/8f/x/+//8f/x//L/8//z//P/8//z//P/8//z
//P/9f/1//P/8f/z//X/9v/3//X/9P/0//H/8//z//P/8//y//L/8v/y//P/8//0//X/
9f/1//P/9f/3//X/9f/2//X/9P/z//P/9f/0//L/8v/w//H/8f/x//P/8//z//P/8f/x
//H/8f/y//P/8//0//L/8//z//L/8v/y//L/8v/z//P/8v/y//P/8//x//D/8v/z//P/
8//y//L/8f/x//P/8f/z//P/8//z//L/8v/x//H/8f/x//P/8//y//D/7v/y//P/8//z
//P/8//z//P/8//z//H/7//w//D/8P/y//L/8v/x//H/8v/z//T/8f/w/+7/7f/v//H/
8//1//L/8v/z//T/9P/z//P/9P/0//T/9f/2//b/9v/0//T/9f/1//b/9P/0//b/9v/2
//b/9f/1//X/9f/3//f/+P/5//n/+f/6//r/+v/7//v/+v/1//P/8P/w//L/8f/v/+7/
7v/t/+3/7v/x//H/8f/y//D/8f/x//H/8//2//b/9f/1//X/9v/2//b/9f/0//T/8v/z
//P/8//0//T/9f/1//X/9f/1//X/8//0//T/9P/2//b/9v/2//b/9v/2//b/9v/2//b/
9v/3//f/9v/2//j/+P/4//n//f8BAAcAFAAgACgANABGAEkARwBJAEEAHwDx/9T/w/+3
/7H/uv/I/9H/w/+r/5z/l/+R/5L/lP+U/5v/qf+0/7//yf/V/+T/8v/5//z/AQAGAAcA
CQAJAAkACQAMAA4AEAARAA8AEAATABMAEwATABMAEwASABQAFAATABUAFgAWABYAGAAY
ABgAGQAaABoAGgAbABoAGwAbABsAHQAeAB8AIAAgACAAIQAhACEAJAAkACQAJQAlACUA
JgAoACoAKgAqACkAKwAsAC0ALQAuAC8ALwAxADIANAA0ADUANwA4ADkAOgA8AD0APgA/
AEEAQgBDAEUARQBDAEUARgBGAEYARwBIAEkASgBKAEkARwBHAEcARwBFAEUAQwBDAEIA
QgA+AD0APQA5ADYAMwAyAC4ALAAqACcAJAAjACEAHQAaABkAFwAUABEAEAAMAAoACgAI
AAYABAAEAAMAAAD////////+//7///8AAP7//f/9//z//P/8//z/+//7//v/+//8//r/
+v/7//v/+v/6//r/+f/5//r/+//7//3//f/9//v/+v/5//n/+f/7//v/+//7//v/+//7
//v/+//7//n/9//4//v//f////3//P/8//n//f/9//3//f/+//7//v/+//z/+//7//v/
+//7//n/+//7//n/+f/6//r/+v/6//v/+//6//j/+P/6//v/+//7//r/+f/4//f/+f/5
//n/+f/5//n/+P/4//b/9//3//b/9v/2//b/9v/5//n/+P/4//f/9//1//T/9P/1//X/
9f/4//j/9//3//X/8//1//X/9//3//b/9v/3//f/9//3//X/9f/0//L/8v/2//f/9//z
//P/8//z//T/9f/2//X/9f/2//b/9v/2//b/9v/1//P/9P/1//b/9v/2//X/9f/z//P/
8//z//P/9P/2//j/9v/1//X/9v/0//T/9f/2//T/9P/y//L/8v/z//X/9v/1//X/9f/1
//X/8//0//T/9P/0//T/9P/0//T/9P/0//b/9v/2//b/9f/1//X/9f/1//X/9v/3//f/
9//4//j/+P/5//n/+P/1//P/8P/w//L/8f/v/+7/7P/r/+v/7P/t/+3/7f/u/+7/7//v
/+//7//y//L/8f/x//H/8v/y//L/8f/w//D/8P/x//H/8f/w//D/8f/x/+//7//v/+//
7//w//D/8P/w//D/8P/w//D/8P/w//D/8P/w//D/8P/z//P/8v/y//D/8P/y//X/+f/7
////CAAUACAAKgA0AEEARQBDAD8ALQABANj/wf+1/6//sv+6/8P/wf+r/5z/l/+P/4z/
jP+K/43/lf+i/63/uf/H/9b/4v/r//D/8//6////AQABAAEAAQABAAIAAwADAAQABgAK
AAsACQAJAAkACQAKAAwADAALAAsADAAMAAwADgAOAA4ADwAQABAAEAARABAAEQARABEA
EwAUABUAFgAUABQAFQAVABcAGgAaABoAGQAZABkAGgAcAB4AHgAeAB0AHwAgACEAHwAg
ACEAIQAhACIAJAAkACcAKQAqACsAKgAsAC0ALgAvADEAMgAzADUANQAzADUANgA2ADYA
NwA3ADcANwA2ADcANQA1ADUANQAzADMAMQAzADIAMgAuAC0ALQApACYAJAAkACEAIAAe
ABsAGAAXABMADwAMAAsACQAGAAMAAgAAAP7//v/8//r/+P/4//f/9f/z//L/8f/x//D/
8P/w//D/7//v/+7/7P/s/+z/6//r/+v/6//s/+r/6v/r/+v/7P/s/+z/6//r/+z/7f/t
/+3/7f/t/+v/7P/t/+//8f/w/+//7v/t/+3/7f/t/+3/8f/x/+//7f/r/+3/7v/v//H/
8P/w/+3/7f/t/+3/7f/u/+7/7v/u/+7/7f/t/+3/7//v/+3/7//w/+3/7P/s/+r/6v/q
/+v/7f/s/+r/6v/s/+3/7f/t/+z/6//q/+n/5//n/+f/5//m/+X/4//i/+L/4//j/+L/
4v/i/+L/4v/h/+H/4P/g/+H/4f/f/97/3P/d/93/3f/e/97/3f/d/9v/2f/b/9v/3f/d
/9z/3P/b/9v/2//b/93/3f/c/9r/2P/c/93/3f/b/9v/2//b/93/3f/d/9v/2//c/9z/
3P/c/9z/3P/b/9r/2v/a/9r/3P/c/9v/2//Z/9n/2f/Z/9r/2v/b/9z/3P/b/9v/3P/a
/9r/2//c/9r/2v/Y/9j/2f/Z/9r/2v/d/9v/2v/c/9z/3P/c/9v/2//b/9v/2//b/9z/
3f/d/93/3v/e/9z/3f/d/9z/2f/X/9T/1P/U/9P/0f/Q/9L/0f/R/9L/0//T/9P/1P/U
/9X/1f/V/9P/1v/W/9X/1f/V/9b/1v/W/9X/1P/U/9T/1f/V/9X/1P/U/9X/1f/X/9f/
1//X/9X/1v/W/9b/1P/U/9T/1P/W/9b/1v/W/9T/1P/U/9T/1//X/9b/1v/W/9j/2P/b
/9//4//r//b/AAAMABgAIAAnACcAJQAbAPf/y/+u/5v/k/+X/57/pv+r/6H/j/+E/3//
ef92/3b/ev99/4X/lP+h/6n/t//E/87/1f/c/9//5P/n/+n/6f/p/+n/6f/q/+v/6//r
/+z/7//v//H/8f/x//H/8v/0//T/8//z//T/9P/0//b/9v/2//f/+P/4//j/+f/6//v/
+//7//v//P/9//7//P/8//3//f///wIAAgACAAMAAwADAAQABAAGAAYABgAFAAcACAAJ
AAcACAAJAAkADQAOABAAEAARABMAFAAVABYAGAAZABoAHQAfACAAIQAhACEAHwAhACAA
IAAgACEAIgAjACQAJAAjACEAIQAhACMAIQAhAB8AHQAcABwAGAAXABcAEwAQAA0ADAAI
AAYABgADAAAA///7//f/9P/z//H/7v/r/+r/6P/m/+b/5P/i/+D/4P/f/97/3f/d/93/
1f/c/w==
         </WaveFormData>
      </LeadData>
      <LeadData>
         <LeadByteCountTotal>10000</LeadByteCountTotal>
         <LeadTimeOffset>0</LeadTimeOffset>
         <LeadSampleCountTotal>5000</LeadSampleCountTotal>
         <LeadAmplitudeUnitsPerBit>4.88</LeadAmplitudeUnitsPerBit>
         <LeadAmplitudeUnits>��V</LeadAmplitudeUnits>
         <LeadHighLimit>2147483647</LeadHighLimit>
         <LeadLowLimit>268435456</LeadLowLimit>
         <LeadID>V3</LeadID>
         <LeadOffsetFirstSample>0</LeadOffsetFirstSample>
         <FirstSampleBaseline>0</FirstSampleBaseline>
         <LeadSampleSize>2</LeadSampleSize>
         <LeadOff>FALSE</LeadOff>
         <BaselineSway>FALSE</BaselineSway>
         <ExcessiveACNoise>FALSE</ExcessiveACNoise>
         <MuscleNoise>FALSE</MuscleNoise>
         <LeadDataCRC32>2838927273</LeadDataCRC32>
         <WaveFormData>
3v/e/97/3v/f/+D/4f/i/+T/5P/k/+T/5v/m/+b/5v/m/+b/5v/m/+r/7v/y//b/+v/+
/wIABgAHAAgACQAKAAgACAAIAAgACgAKAAoACgAKAAoACgAKAAwADAAMAAwADgAOAA4A
DgAOAA4ADgAOAA4ADgAOAA4ADgAOAA4ADgAQABAAEAAQAA4ADgAOAA4ADgAOAA4ADgAO
AA4ADgAOAA4ADgAOAA4ADgAOAA4ADgAMAAwADAAMAA4ADgAOAA4ADAAMAAwADAAOAA8A
DwAPAA8AEAASABIAEgASABQAFAAUABQAFgAWABcAFQASABAAEAARABEADwALAAsACgAK
AAoACgALAAsACQAKAAoACQAHAAgACAAIAAYABgAGAAUABQAFAAQAAwABAAEAAgACAP//
/v/+//7/AAAAAAAAAAAAAAAAAAAAAAAAAQABAAEAAQABAAEAAgAAAAAAAAAAAP7/////
////////////AQACAAUACQALABEAGQAjADIATQBqAHoAiACUAIoAaABJADUAIQATAAcA
8//Q/6j/gP9u/3T/e/+B/4H/gf+C/4z/nf+u/7v/z//h/+3/+f8AAAMABgAPABEAEgAT
ABQAFQAWABcAGAAWABcAGQAaABoAGgAbABsAHAAcABsAGgAaABwAHQAdAB8AIAAhACIA
IQAiACIAJAAkACUAJgAnACYAJwApACoALAAtAC8ALwAtADAAMQAzADIAMwA0ADUANQA1
ADYANgA5ADsAPAA9AD8AQABCAEQARABGAEgASgBKAE0ATgBQAFQAVwBZAFsAXQBgAGEA
YwBmAGgAaABrAG0AbwBvAHEAcgByAHMAdAB2AHYAdgB2AHYAdgB2AHQAcQBxAG8AbABo
AGQAYgBdAFoAVgBRAEwARwBCAD0AOgA1AC4AKgAlACQAHgAZABYAEAANAAsACAAHAAMA
AQAAAP7//P/6//n/+f/4//f/9v/2//X/9f/1//L/8v/z//P/8P/w//D/7//x//H/8f/w
/+7/7//v/+7/7v/u/+7/7//u/+7/6//q/+z/7P/u//D/8P/v/+//8P/u/+7/7f/t/+7/
7v/u/+7/8P/w//D/8f/y//L/8f/w//D/8f/x//H/8P/w//H/8//x//H/8f/y//L/8P/v
/+//8f/x//H/8v/w//D/8P/w//D/8P/u/+v/6//s/+z/7P/u/+3/7f/t/+3/7f/t/+3/
7P/s/+z/6v/q/+r/6v/p/+f/6P/p/+n/6P/n/+b/5v/m/+b/5f/j/+f/5//n/+f/5v/l
/+b/5f/j/+L/4v/i/+D/4P/g/+D/3v/e/93/3f/b/9r/2v/Z/9f/1//W/9b/2P/Y/9j/
2P/Y/9f/1v/S/9L/0v/T/9P/0f/R/9H/0f/R/9D/z//P/8//z//P/8//z//N/83/zf/M
/8z/zP/M/83/zP/M/8z/zP/L/8r/yf/K/8r/yf/I/8b/xv/I/8j/yP/M/8v/yf/I/8f/
xv/K/8j/yP/I/8j/yP/I/8n/yf/J/8n/yv/M/8z/zP/M/87/0P/Q/9D/0v/R/8//zP/I
/8n/yv/M/83/yv/H/8b/xP/E/8T/xP/F/8P/w//E/8T/xf/F/8b/xv/I/8b/xv/G/8X/
xf/F/8T/wf/B/8H/wv/C/8H/wP/A/8H/wv/D/8T/wv/C/8L/wv/C/8L/w//D/8P/w//D
/8P/xv/G/8b/xv/G/8b/x//H/8n/yf/J/8n/y//O/9H/0f/b/+X/6f/x/woAJwA8AEwA
XABiAEwALgAXAAUA+f/x/+P/x/+Y/2L/QP9A/0T/Sf9N/0v/S/9U/2L/df+G/5X/o/+z
/7//x//O/9P/2P/Z/9v/3P/d/97/3//g/+H/4v/g/+H/4//k/+b/5v/n/+f/5//o/+j/
6P/p/+z/7v/v//D/8P/w//D/8//0//T/9v/4//n/+v/7//r/+//9//7//v///wEAAQAB
AAQABQAHAAgACQAKAAsACgALAA0ADgARABMAFAAVABcAGAAaABwAHgAgACIAJAAoACsA
LAAuADEANQA4ADsAPQBAAEEAQwBIAEoASgBNAFEAUwBTAFUAWgBaAFsAXABaAFoAWgBa
AFoAWgBaAFgAVQBVAFMAUABOAEoASABDAD8AOgA0AC4AKQAkAB8AHAAVAA4ACgAFAAQA
/v/5//b/9P/x/+//7P/p/+X/4//i/+D/3v/c/9v/2//a/9n/2P/Y/9f/1//X/9T/1P/V
/9X/1P/U/9T/0//T/9P/0//S/9L/0//T/9L/0v/S/9L/0//S/9L/z//O/9D/0P/S/9T/
1P/T/9P/1P/U/9T/0//T/9T/1P/U/9T/1P/U/9T/1f/W/9b/1f/U/9T/1f/V/9X/1P/U
/9X/1//X/9f/1//Y/9j/1v/V/9X/1f/V/9X/1v/W/9b/1v/W/9T/1P/S/8//0//U/9T/
1P/U/9P/0//T/9P/0//T/9P/1P/U/9T/0v/S/9L/0v/R/9H/0v/T/9P/0v/R/9D/0P/Q
/9D/z//N/8//z//P/8//0f/R/9P/0//R/9D/0P/Q/9L/0v/S/9L/0v/S/9H/0f/R/9L/
1P/V/9X/1f/U/9T/0v/S/9L/0v/T/9P/0//Q/9D/0P/R/9H/0//T/9P/0//T/9L/0f/R
/9P/0//T/9P/0//R/9H/0f/S/9L/0v/S/9P/0v/S/9L/0f/R/9H/0f/S/9L/0f/Q/9D/
0P/S/9L/0v/W/9X/0//S/9P/1P/U/9T/1P/U/9T/0//S/9H/0P/S/9T/1v/Y/9b/1v/W
/9b/1v/W/9b/1v/W/9b/1v/W/9b/1v/W/9b/1v/W/9b/1v/W/9b/1v/W/9b/1v/W/9b/
2P/Y/9n/2f/Z/9n/2v/c/97/3v/e/+D/4P/g/+D/4v/i/+H/3//c/9r/2v/b/9v/2f/X
/9f/1v/W/9b/1v/X/9X/1f/W/9b/1//X/9j/2P/Y/9b/1v/W/9f/1//X/9b/0//T/9P/
1P/U/9P/0v/S/9L/0v/S/9L/1P/U/9T/1P/S/9L/0//T/9P/0//T/9P/1v/W/9b/1v/W
/9b/1//X/9X/1f/V/9X/2f/a/9v/3f/d/9//5f/x/wQAIwBEAFwAdACEAHwAbABXAEUA
RQBHADcAFQDi/5z/Wv9G/1D/Uf9T/1n/Yf9o/3j/i/+c/63/vf/L/9n/5f/s/+//8P/z
//X/9v/3//j/9//4//n/+v/8//3///8AAAAAAAABAAEAAwAEAAQABAAEAAYABwAHAAkA
CgALAAwADQAOAA4AEAAUABUAFgAXABgAGQAbABwAHgAfACEAIQAiACYAKAArADAAMwA2
ADkAOgA7AD0APgA9AD8AQABBAEEAQgBEAEYARgBIAEoATABPAFMAVQBYAFoAXQBfAGEA
ZQBoAGkAawBuAHAAcABzAHgAewB8AH8AgACAAIEAggCEAIQAhACEAIQAhACEAIIAgQCB
AH8AfAB8AHgAdgBxAGwAaABjAF4AVwBSAE0ASgBDADwAOAAzAC4AKAAjACAAGgAXABUA
EgAPAAsACQAIAAQAAgAAAP///f/8//v/+v/4//f/9//3//T/9P/1//X/8v/y//L/8f/x
//H/8f/w/+7/7//v/+7/7v/u/+7/7//w//D/7f/s/+z/7P/u//D/7v/t/+3/7v/s/+z/
6//r/+z/7P/s/+z/7v/u/+7/7//w//D/7//u/+z/7f/t/+3/7v/u/+//8f/v/+//7//w
//D/7v/t/+3/6//r/+v/7P/s/+z/7P/s/+z/7P/q/+f/6//s/+z/7P/u/+3/7f/t/+v/
6//r/+v/7v/u/+7/7P/q/+r/6v/p/+f/6P/p/+n/6v/p/+j/6P/q/+r/6f/n/+f/5//n
/+f/5f/l/+f/5//l/+T/5P/k/+L/4v/i/+L/4v/i/+H/4f/g/+D/4f/h/9//3//e/97/
3v/e/97/3v/h/+H/4f/e/9z/3P/d/93/3f/d/93/3f/d/9z/2//b/93/3f/d/93/3f/b
/9v/2//c/9z/3P/c/9v/2v/a/9r/2//b/9v/2//Z/9j/1v/U/9b/1v/Y/9j/3v/m/+n/
6//2//X/9v/0//b/9v/2//b/9P/0//T/9P/0//T/9P/0//T/9P/0//T/9P/0//T/9P/y
//L/8v/y//D/8P/w//D/8P/w//D/8P/u/+7/7v/u/+7/7v/u/+7/7v/u/+7/7v/t/+3/
7f/t/+z/7v/u/+7/7v/w//D/8P/w//L/8v/x//H/7v/s/+z/7f/t/+v/6f/n/+T/4v/g
/+D/4f/h/+H/4v/i/+H/4f/i/+L/4v/g/+D/4P/f/9//3f/c/9v/2//d/97/3v/d/97/
3v/e/97/3P/c/9z/3P/d/97/3//g/9//3//f/9//4f/h/+L/4v/k/+T/5P/k/+P/4//j
/+P/5//l/+f/7P/r/+3/8f/3//3/BwAaADkAWgB0AIYAlACKAHIAXQBPAEMAOwApAAcA
1P+S/1z/Uv9e/2P/Zf9r/2//dv+G/5f/pv+3/8v/2//l/+//+v/9//7/AwADAAQABQAG
AAcACAAJAAoACgALAA0ADgAOAA4ADwAPABEAEgASABIAEgAUABUAFQAXABgAGQAaABkA
GgAaABwAHgAfACAAIQAiACMAJQAmACQAJQAnACcAKQAsAC0ALwAvAC8ALwAvADAAMQAz
ADQANwA5ADoAOwA7ADwAPgBAAEIARABGAEgASgBNAE4AUABSAFUAVwBZAF0AYABhAGMA
ZgBoAGgAawBtAG8AbwBxAHIAcgBzAHQAdAB0AHQAdAB0AHQAdAByAHEAcQBvAGwAbABo
AGYAYQBcAFgAUwBOAEcAQgA9ADoANwAwACwAJwAkAB4AGQAWABIADwANAAoABwADAAEA
AAD+//z/+v/5//f/9v/1//T/9P/z//P/8//w//D/8f/x//D/8P/w/+//7//v/+//7v/u
/+//7//u/+7/7v/u/+//8P/w/+3/7P/u/+7/8P/y//L/8f/x//L/9P/0//P/8//0//T/
9P/0//T/9P/0//X/9v/2//X/9P/2//f/9//3//b/9v/3//n/+P/3//b/9v/2//T/8//z
//T/9f/2//j/+P/4//j/+P/4//j/9v/z//X/9v/2//b/+P/3//f/9//1//X/9f/1//b/
9v/2//T/9v/2//b/9f/z//T/9f/1//T/8//y//L/8P/w/+//7f/v/+//7//v/+3/7f/v
/+//7v/s/+v/6v/r/+z/7f/u/+7/7v/t/+3/7P/s/+3/7f/t/+3/7P/s/+z/7P/s/+z/
7f/t/+3/6v/s/+z/7f/t/+3/7f/t/+3/7//u/+3/7f/t/+3/7f/t/+3/6//r/+v/7P/s
/+z/7P/r/+r/6v/q/+v/6//r/+v/7P/s/+v/6v/s/+z/7P/s/+z/7P/v/+//7//v//D/
8v/y//L/9P/2//b/9v/4//r/+v/5//f/9P/y//L/8//z//H/7//t/+z/7P/s/+r/6//r
/+v/7v/u/+3/7f/s/+z/7P/q/+n/6P/m/+X/6P/o/+j/6f/n/+j/6P/n/+b/5v/m/+b/
5v/m/+b/5v/k/+T/5P/k/+f/5//n/+f/5//n/+j/6P/o/+j/6P/o/+n/6f/p/+n/6f/p
/+v/7P/x//P/8f/z//3/BwASAC0AUgBsAIIAmACYAIAAZQBVAE0ARQAxABEA4v+i/2L/
UP9g/2f/Y/9l/2v/cv+C/5P/ov+z/8f/2//r//X/+v8BAAIAAwAHAAgACQAKAAsADAAN
AA4ADgAPABEAEgASABIAEwATABcAGAAYABgAFgAYABkAGQAdAB4AHwAgACMAJAAkACYA
JgAnACgAKQAoACkAKwAsAC4ALwAxADEAMQA0ADUANwA4ADkAOgA7ADwAPQA/AEAAQQBD
AEQARQBHAEgASgBMAFAAUgBUAFYAWABbAFwAXgBgAGMAZQBnAG0AcABxAHMAdAB2AHYA
eQB9AH8AfwCBAIQAhACFAIYAhgCGAIYAhgCGAIYAhgCEAIMAgwCBAH4AfgB6AHgAcwBw
AGwAZwBiAFsAVgBRAE4ASQBCAD4AOQA2ADAAKwAoACIAHwAdABoAGQAVABMAEgAOAAwA
CgAJAAUABAADAAIAAgABAAEAAQAAAAAAAQABAP7//v/+//3//f/9//3//P/6//v/+//6
//r/+v/6//v//P/8//n/+P/5//r//f8AAP///f/8//z//v/+//3//f/8//z//P/8//z/
/P/8//3//v/+//3//P/+//////////3//P/8//3/////////AAAAAP7//f/9//3//f/9
//7//v/+//7//v/+//7//P/5//v//P/8//z//P/7//v/+//7//v/+//7//r/+v/6//j/
9v/2//b/9f/3//j/+f/5//j/9//2//b/+P/4//f/9f/1//X/9f/1//P/8//1//X/9f/0
//T/9P/0//T/9P/0//T/9P/z//P/8v/y//P/8//z//P/8v/y//L/8v/y//L/8//z//P/
8P/w//D/8f/x//H/8f/x//H/8//y//H/8f/x//P/8//w//L/8v/y//L/9f/1//X/9f/0
//b/9v/2//b/+P/4//j/+P/6//r/+f/1//L/8P/w//P/8//x/+//7//u/+7/7v/w//H/
8f/x//L/8v/x//H/8v/y//L/8P/y//L/8f/x//P/8v/x//H/8f/y//L/8f/w//D/8P/w
//D/8P/w//D/8P/w//D/8P/v/+//7//v/+//7//w//D/8P/w//D/8P/x//H/8f/x//H/
8f/x//b/9f/z//X/+/8BAAUAFAAtAE4AbACEAJwAogCMAHUAZQBXAE0AQwAjAO7/sv9w
/1D/XP9h/2H/a/9x/3D/fP+T/6j/tf/H/9v/6//1//r/+f8CAAsADAAMAAwADAAPABAA
EQASABAAEQATABQAFAAUABUAFQAXABgAGAAYABgAGgAbABsAGwAcAB0AHgAhACIAIgAk
ACQAJQAmACcAKAApACsALAAsAC0ALwAvAC8AMgAzADUANgA3ADgAOQA4ADkAOwA8AD4A
QQBDAEUARwBIAEoATABOAFAAUgBUAFQAVwBYAFoAXgBhAGMAZQBpAGwAbQBvAHEAcgBx
AHMAdwB5AHkAewB+AH4AfwCAAIIAggCCAIIAggCCAIIAgAB/AH8AfQB6AHYAcgBwAGsA
agBmAGEAXABXAFIATQBKAEMAPAA4ADMALgAoACMAIAAcABkAFwAUAA8ACwAJAAgACAAG
AAQAAwD///7//f/8//z/+//7//v/+P/4//n/+f/2//b/9v/1//X/9f/1//T/8v/z//P/
8v/0//T/9P/1//T/9P/x//D/8v/y//T/9v/2//X/9f/2//b/9v/1//X/9P/0//T/9P/2
//b/9v/3//j/+P/3//b/9P/1//X/9f/2//b/9//5//f/9//3//j/+P/2//X/9f/2//f/
+P/6//r/+v/6//r/+v/6//j/9f/3//j/+P/4//j/9//3//f/9//3//f/9//2//b/9v/0
//b/9v/2//X/8//0//X/9f/2//X/9P/0//L/8v/x/+//8f/x//H/8f/x//H/8//z//H/
8P/w//D/8P/w//D/8P/w//D/7//v/+7/7v/v/+//8P/x//H/8v/w//D/8P/w/+//7//v
/+z/7P/s/+3/7f/t/+3/7f/t/+//7v/t/+3/7//v/+//7//v/+//7v/u/+7/7v/u//H/
8f/x//H/8v/0//T/9P/0//b/9v/2//X/9v/1//P/8//w/+7/7v/t/+3/6//p/+r/6v/r
/+z/7v/v/+//7//u/+7/7f/t/+z/7P/s/+r/6v/q/+n/6f/p/+j/5//n/+f/6P/o/+f/
5v/m/+b/5v/m/+b/5v/m/+b/5v/m/+b/5//n/+f/5//n/+f/6P/o/+j/6P/o/+j/5//n
/+f/5//r/+f/6f/s/+//8f/1//X/9/8FABQAKQBIAGQAfACSAJYAfgBhAEsAPQAzACcA
DQDe/6b/av9O/1D/Vf9b/2X/af9o/3D/g/+W/6f/u//N/9v/5//w//X/+v/7////AAAB
AAIABQAGAAcACAAIAAkACwAMAAwADAANAA0ADwAQABAAEAAQABIAEwATABUAFgAXABgA
GQAaABoAHAAcAB0AHgAfACAAIQAjACQAIgAjACUAJQAlACgAKQArAC4ALwAwADEAMAAx
ADMANAAzADUANgA3ADkAOgA8AD4AQgBEAEYASABIAEsATABOAE4AUQBTAFUAVwBaAFsA
XQBgAGIAYgBlAGcAaQBpAGsAbgBuAG8AcABwAHAAcABwAG4AbgBuAGwAawBrAGkAZgBm
AGIAYABbAFoAVgBRAEwASQBEAD8APAA5ADIALgApACYAIAAbABgAFAARAA8ADAAJAAUA
AwACAAAA/v/8//v/+f/4//f/9v/0//P/8//z//D/8P/x//H/8P/w//D/7//t/+3/7f/s
/+z/7f/t/+z/7P/s/+z/7f/u/+7/6//q/+r/6v/s/+7/7P/r/+v/7P/s/+z/6//r/+7/
7v/u/+7/7P/s/+z/7f/u/+7/7f/s/+r/6//r/+v/7P/s/+3/7//u/+3/7P/s/+7/7P/r
/+v/6//r/+v/7P/s/+z/7P/s/+z/7P/q/+f/5//o/+j/6P/o/+f/5//n/+X/5f/l/+X/
5v/m/+b/5P/m/+b/5v/l/+P/5P/l/+X/4v/h/+D/4P/i/+L/4f/f/9//3//f/9//3f/d
/9//3//e/9z/2//a/9r/2v/a/9r/3P/c/9v/2//Y/9j/2f/Z/9f/1//W/9b/1v/W/9b/
1v/X/9f/1//U/9b/1v/X/9f/1f/V/9X/1f/U/9L/0P/P/9H/0f/R/9H/0//Q/9D/0P/Q
/9D/0//T/9P/0//S/9T/1P/U/9L/1P/U/9T/1v/Y/9j/1//T/9D/zv/O/9H/0f/P/83/
z//O/87/zv/Q/9H/0f/R/9D/0P/P/8//0v/S/9L/0P/Q/9D/z//P/8//zv/N/83/y//M
/8z/y//K/8r/yv/K/8z/zP/M/8z/yv/K/8r/yv/L/8v/y//L/83/zf/O/87/zP/M/8z/
zP/N/83/zf/N/83/zf/T/9j/2f/b/9//4//n/+//AAAZADgAUABkAHgAegBiAEUANwAp
AB8AEQD1/8r/jv9U/0D/Sv9P/1H/V/9b/1z/Yv9z/4j/mf+p/8H/0f/V/9z/6//u/+//
8f/y//P/9P/z//T/9f/2//j/+f/7//z//v/+/////////wAAAAAAAAAAAgADAAMABQAG
AAcACAAJAAoACgAMAAwADQAOAA8AEAARABMAFAAWABcAGQAZABcAGgAbAB0AHgAfACAA
IQAiACMAJQAmACcAKQAqACsALwAwADIANAA0ADYAOAA6AD0AQQBDAEYASABLAE0ATwBS
AFQAVABVAFoAXABcAF8AYQBjAGMAZQBoAGgAaQBqAGoAagBqAGoAagBqAGoAaABlAGUA
YwBgAF4AWgBYAFMAUgBOAEkARAA/ADoANQAyAC0AJgAiAB0AHAAWABEADgAKAAcABQAC
AP//+//5//j/+P/2//T/8//x//D/7//u/+z/6//r/+v/6P/o/+n/6f/m/+b/5v/l/+X/
5f/l/+T/5P/l/+X/5P/m/+b/5v/n/+b/5v/j/+L/5P/k/+b/6P/o/+f/5//o/+r/6v/p
/+n/6P/o/+j/6P/q/+r/6v/r/+v/6v/o/+b/6P/p/+n/6f/m/+b/5//p/+v/6//r/+z/
7P/q/+n/6f/r/+v/6//s/+v/6v/p/+j/6v/q/+j/5f/l/+b/5v/m/+j/5//n/+f/5f/l
/+X/5f/o/+j/6P/m/+b/5v/m/+X/5f/m/+f/5//o/+f/5v/m/+j/6P/n/+X/5f/l/+X/
5f/j/+P/5f/l/+X/5P/k/+T/5P/k/+T/5P/k/+T/4//j/+T/5P/l/+X/4//j/+L/4v/k
/+T/5P/k/+P/4//j/+D/4v/i/+P/4//j/+P/4//j/+T/5P/k/+X/5P/j/+L/4f/k/+P/
5P/l/+T/5P/k/+T/5f/k/+T/5P/l/+X/5f/l/+b/5v/l/+T/6P/o/+b/5v/o/+j/6P/o
/+j/5//n/+f/5//q/+z/7P/s/+7/8P/w//D/7v/w//D/7//t/+r/6P/o/+v/6//p/+f/
5f/k/+T/5P/m/+f/5//n/+j/6P/n/+f/6v/q/+r/6P/m/+b/5f/l/+X/5P/j/+P/4f/i
/+L/4f/h/+L/4//k/+L/4v/i/+L/4v/i/+L/4v/l/+X/5f/l/+P/4//k/+T/5v/m/+b/
5v/n/+f/5//n/+n/6f/n/+j/6//t/+3/8f/5/wEAEgAvAEwAZAB+AJQAkgB6AGMAWQBP
AEMANQARANr/lv9Y/0j/Uv9Z/1//Y/9l/27/gP+T/6T/s//F/9n/6f/x//T/+/8AAAEA
AwAEAAUABgAIAAoADAAOAAwADQAPABAAEAAQABEAEQATABQAFAAUABIAFAAVABUAGQAa
ABsAHAAgACIAIwAmACoALQAwADMANgA3ADkAOgA4ADkAOwA7AD0AQABBAEMAQgBDAEQA
RQBIAEkASwBMAEsATQBOAE8AUQBSAFQAVgBYAFoAXABeAGAAYwBkAGYAaABrAG0AbwBz
AHYAdwB5AHwAfgB+AIEAgQCDAIMAhQCIAIgAiQCKAIoAigCKAIoAigCKAIoAiACHAIcA
hQCCAIAAfAB6AHUAdABwAGsAZgBhAFwAVwBUAE8ASABEAD8APgA4ADMAMAAqACcAJQAi
AB8AGwAZABgAFgAUABIAEQARABAADwAOAAwACwALAAsACAAIAAkACQAHAAYABQADAAUA
BQAFAAQAAwADAAIAAAACAAIAAgADAAYABgADAAIAAQAAAAEAAgAEAAMAAwAEAAYABgAF
AAUABAAEAAQABAAGAAYABgAHAAYABgAFAAQABgAHAAcABwAGAAYABwAJAAYABQAEAAQA
BQAEAAQABQAFAAUABQAGAAQABAAEAAQABAAEAAIA//8DAAQABAAEAAIAAQABAAEAAQAB
AAEAAQACAAIAAgAAAAAAAAAAAP////8AAAEAAQAAAP///v/+//7//v/9//v//f/9//3/
/f/9//3///////3//P/8//z//P/8//z//P/+//7//f/9//r/+v/7//v//f/9//z//P/8
//z//P/8//////////z//P/8//3//f/9//3//f/9//3//P/7//v//f/9//3//f/9//v/
+//7//7//v/+//7//f/8//z//P/9//3//f/9//3//P/6//j/+//8////AAD//wIAAAD9
//z/+//8//z/+v/6//r/+v/8//z//P/8//7//v/+//7//f/9//3//f/+/wAAAAAAAAAA
AgACAAIAAAACAAIAAQABAP7//P/8//3//f/7//n/+f/4//j/+P/4//n/+f/5//r/+v/5
//n/+v/6//r/+P/4//j/9//3//f/9v/1//X/9f/2//b/9f/2//b/9v/2//T/9P/0//T/
9P/0//T/9P/1//X/9f/1//X/9f/2//b/9v/2//b/9v/3//f/9//3//X/9f/3//r//f/9
//v///8FAA8AHAAvAFAAbgCCAJoApgCUAHMAYQBZAE8AQwAnAPj/uv94/1j/Xv9l/2v/
c/91/3T/fv+P/6L/tf/J/93/7f/3//z/AQAIAAsADwAQABEAEgARABIAEwAUABUAFwAa
ABwAGgAaABsAGwAdAB4AHgAeAB4AIAAhACEAIQAiACMAJAAlACYAJgAoACgAKQAqACsA
LAAtAC8AMAAuAC8AMQAxADMANgA3ADkAOQA5ADkAOQA8AD0APwBAAEEAQwBEAEUARQBG
AEgASgBKAEwATgBQAFIAVQBWAFgAWgBdAF8AYQBjAGYAZwBpAGwAbgBuAHEAcwB1AHUA
dwB5AHgAeAB4AHoAegB6AHoAeAB4AHgAdgB3AHcAdQByAHIAbgBsAGcAZQBiAF4AWgBX
AFIATQBKAEMAPAA4ADMAMAAqACUAIgAeABsAGQAWABEADQALAAoABgAEAAIAAQD///7/
/f/8//z/+//7//v/9v/2//f/9//0//T/9P/z//X/9f/1//T/8v/z//P/8v/y//L/8v/z
//L/8v/v/+7/7//w//P/9v/0//P/8//0//T/9P/z//P/9v/2//b/9v/1//T/8//z//T/
9P/z//L/8v/z//P/8//w//D/8f/z//L/8f/w//D/8v/w/+//7//v/+//7//w/+7/7v/u
/+7/8P/w/+7/6//t/+7/7v/u/+3/6//q/+n/5//n/+f/5//n/+b/5f/i/+L/4v/i/+H/
3//g/+H/4f/e/93/3P/c/97/3v/d/9v/2v/Z/9j/1//X/9f/2f/Z/9b/1P/T/9L/1P/U
/9T/1P/U/9T/0//T/9L/0v/T/9P/0f/R/9D/0P/O/87/zv/O/83/zf/N/8r/zP/M/83/
zf/L/8v/y//L/8n/yP/H/8f/y//L/8v/y//L/8n/yf/J/8r/yv/K/8r/yf/I/8j/yP/H
/8f/x//H/8n/yP/G/8T/xP/E/8b/xv/J/8b/xv/I/8j/yP/I/8n/yf/J/8n/yP/K/8r/
yv/K/8z/zP/M/8z/zv/O/83/yf/G/8T/xP/F/8X/w//B/8L/wv/D/8T/xP/F/8X/xf/G
/8b/xf/F/8T/xP/E/8L/wP/A/7//v/+//77/vf+9/7//wP/A/7//vP+8/7z/vP+8/7z/
vP+8/77/vv++/77/vv+9/7z/u/+9/73/vv++/7z/vP+8/7z/v/+//7//v/+//8H/wf/C
/8X/yf/L/9P/2f/l//b/DwAwAEYAWgBsAGAAPAAhABMACQADAO3/x/+U/1z/Mv8s/zb/
Of89/z//Rf9I/1L/af98/4v/nf+x/73/xf/M/9H/1P/Z/9v/3P/d/97/3f/e/9//4P/g
/+H/4//k/+b/5v/n/+f/6f/q/+r/6v/q/+z/7f/t/+3/7v/v//D/8//0//T/9v/4//n/
+v/7//z//f///wAA/v///wEAAQADAAYABwAJAAgACQAKAAsADAANAA8AEAARABMAFAAV
ABcAGAAaABwAIAAiACQAJgAmACkAKgAsADAAMwA1ADcAPQBAAEEAQwBFAEYARQBHAEkA
SwBLAE0AUABQAFEAUgBSAFIAUgBSAFQAVABUAFIATwBPAE0ASgBIAEQAQgA9ADoANgAx
ACwAKQAkAB8AHAAVAA4ACgAFAAQA/v/5//b/9P/x/+//7P/p/+X/4//i/+D/3v/c/9v/
0//a/w==
         </WaveFormData>
      </LeadData>
      <LeadData>
         <LeadByteCountTotal>10000</LeadByteCountTotal>
         <LeadTimeOffset>0</LeadTimeOffset>
         <LeadSampleCountTotal>5000</LeadSampleCountTotal>
         <LeadAmplitudeUnitsPerBit>4.88</LeadAmplitudeUnitsPerBit>
         <LeadAmplitudeUnits>��V</LeadAmplitudeUnits>
         <LeadHighLimit>2147483647</LeadHighLimit>
         <LeadLowLimit>268435456</LeadLowLimit>
         <LeadID>V4</LeadID>
         <LeadOffsetFirstSample>0</LeadOffsetFirstSample>
         <FirstSampleBaseline>0</FirstSampleBaseline>
         <LeadSampleSize>2</LeadSampleSize>
         <LeadOff>FALSE</LeadOff>
         <BaselineSway>FALSE</BaselineSway>
         <ExcessiveACNoise>FALSE</ExcessiveACNoise>
         <MuscleNoise>FALSE</MuscleNoise>
         <LeadDataCRC32>754202239</LeadDataCRC32>
         <WaveFormData>
6P/o/+j/6P/m/+b/5v/m/+j/6P/o/+j/6P/o/+j/6P/m/+b/5v/m/+b/5v/m/+b/6P/o
/+j/6P/o/+j/6P/o/+f/5v/l/+T/5P/k/+T/5P/k/+T/5P/k/+b/5v/m/+b/5P/k/+T/
5P/k/+T/5P/k/+T/5P/k/+T/5P/k/+T/5P/k/+T/5P/k/+L/4v/i/+L/4v/i/+L/4v/k
/+T/5P/k/+L/4v/i/+L/4P/g/+D/4P/g/+D/4P/g/+L/4v/i/+L/4P/g/+D/4P/g/+H/
4v/i/+P/4//l/+X/5f/l/+b/5v/o/+j/6f/p/+r/6f/p/+r/6//s/+//7v/r/+v/6v/q
/+v/6//r/+v/6//r/+v/6//r/+z/7P/r/+f/5v/m/+X/5P/k/+P/4v/h/+H/4v/i/+D/
3//f/9//3//g/+D/4P/g/+D/4P/g/+D/4P/g/+D/4f/h/+H/4f/h/+H/4f/h/+H/4v/i
/+D/4P/g/+H/4v/k/+T/4//d/9r/2v/g//D/EAA7AGQAjwDCAOQA7gDqAOQA0wC7AJwA
YAAKAL7/iP91/3j/g/+I/4b/hP+E/4r/lv+l/7H/wf/R/9z/5P/o/+n/6v/x//L/8v/y
//L/9//3//j/+f/4//j/+v/6//r/+v/8//z/+//8//z//f///wIAAAAAAAUABgAGAAcA
BQAFAAQAAwAHAAcABwAHAAgACQALAAwADgAQABEAEQAQABEAFAAUABcAGAAaABsAGQAZ
ABoAGgAcAB4AIgAkACQAJgAoACoALAAuAC8AMAAzADcAOAA6AD4AQABCAEUASABNAFAA
UwBVAFcAWQBbAF4AYABgAGMAZQBlAGcAaABoAGgAaABpAGsAbABsAGoAaQBnAGUAYgBh
AF8AWwBWAFQAUQBMAEgAQgA8ADcANAAtACgAIwAfAB0AGAATABAACwAHAAUAAgD///z/
+//5//f/9f/0//L/8v/w/+7/7v/v/+7/7f/t/+z/7P/s/+z/6v/p/+n/6P/o/+n/6f/o
/+j/6P/o/+f/5//o/+j/6P/l/+X/5f/k/+T/5f/l/+X/5//o/+j/6P/o/+j/6P/o/+f/
5//l/+X/6P/p/+n/5//p/+n/6f/o/+j/6f/p/+n/6f/p/+n/6f/q/+r/6v/q/+z/6v/q
/+z/7P/s/+r/7P/s/+z/6//r/+v/6//r/+r/6P/p/+n/6f/r/+r/6f/p/+j/6P/o/+n/
5//n/+f/5f/l/+X/5f/m/+T/5P/k/+P/5f/l/+T/5P/i/+L/4v/h/+L/4//k/+T/4v/i
/+L/4v/i/+H/4f/h/+H/4f/h/+L/4P/e/97/3v/e/97/3v/e/9z/3f/d/9z/3f/e/9//
3//d/97/3v/d/9r/2v/b/9v/2//b/9z/3P/e/9//4f/i/+H/4P/f/97/4P/f/9//3//d
/93/3v/f/93/3P/c/93/3P/b/9r/2f/b/9v/2//b/9n/2f/Z/9n/2v/a/9v/2//b/9r/
2f/c/9r/2v/a/9r/2v/a/9v/3P/c/93/3f/f/9//3//f/+D/4v/i/+L/4//h/+H/3//e
/9//4P/h/+T/3//d/9z/2v/c/93/3f/d/9v/2//b/9v/3f/d/97/3v/f/93/3P/c/9v/
2v/a/9n/2P/X/9f/2P/Y/9b/1f/V/9f/1//Y/9j/1v/W/9b/1v/Y/9j/2P/Y/9j/2f/Z
/9n/2f/Z/9n/2f/Z/9n/2v/a/9r/3P/c/93/3P/c/9z/1//X/9j/1v/c//b/HABFAHAA
oQDQAO4A8ADsAOYA2QDBAJgATgD0/6T/fv97/37/gf+G/4T/gP+E/5D/nv+t/7n/xf/R
/9r/4P/m/+v/7P/t//D/8P/w//D/8//z//T/9f/0//T/9v/2//b/9v/4//j/+f/6//r/
+//9/wAA/v/+////AAAAAAEAAgADAAMAAwAFAAUABQAFAAYABwAJAAoACgAMAA0ADQAO
AA8AEgASABMAFAAWABcAGAAZABsAHAAdAB4AIQAiACQAJgAoACoAKgAsAC0ALgAyADcA
OQA8AD4AQABCAEUARwBLAE0ATwBTAFUAVwBZAF4AYABgAGMAZwBnAGkAagBoAGgAaABp
AGsAbABsAGoAaABnAGYAZABhAF8AWwBWAFUAUQBLAEYAQAA6ADUAMgArACYAIQAdABsA
FgARAA4ACwAHAAUAAgD///z/+//5//f/9f/0//L/8v/w/+7/7v/v/+7/7f/t/+r/6v/q
/+r/6v/p/+n/6P/o/+n/6f/o/+j/6P/o/+f/5//o/+j/6P/l/+X/5f/k/+b/5//n/+f/
5f/m/+b/5v/m/+b/5v/m/+f/5//l/+X/5v/n/+f/5f/n/+f/5//m/+b/5//n/+f/6f/p
/+n/6f/s/+z/7P/s/+r/6P/o/+r/6v/q/+j/6v/q/+r/6f/p/+f/5//n/+b/6P/p/+n/
6f/p/+j/5//n/+j/6P/o/+n/5//n/+f/5f/n/+f/5//o/+j/6P/o/+f/5//n/+b/5v/k
/+T/5P/j/+X/5f/l/+T/5P/k/+T/5P/k/+P/4//j/+P/4//j/+T/4v/g/+D/4P/h/+L/
4//k/+T/5f/l/+T/4v/i/+L/4f/h/+L/4v/h/+D/4P/h/+H/4f/h/+L/4v/h/+H/4v/i
/+L/4v/i/+L/4P/f/9//3//f/9//4P/h/+H/4P/g/+H/4f/h/+H/4f/h/+H/4f/h/9//
3//f/9//4P/g/+H/4f/h/+D/4f/g/+D/4P/g/+D/3v/e/97/3v/f/+D/4f/i/+D/4P/g
/+D/4P/g/+D/4P/g/+D/4P/g/+D/4P/g/+D/4P/g/+D/4P/g/+D/4P/g/+D/4P/g/+D/
4v/i/+P/5P/m/+f/5//p/+n/6f/p/+r/6v/q/+r/6//r/+v/6f/o/+b/5v/m/+j/5v/l
/+X/5P/i/+P/4//j/+P/4//j/+P/4//j/+T/5P/j/+H/4P/g/+D/4P/h/+H/3v/d/93/
3v/e/9z/2//b/9v/2//c/9z/3v/e/97/3v/e/97/3v/e/9z/3f/d/93/3//f/9//3//d
/93/3v/e/97/4P/g/+H/4v/i/+D/3f/X/87/zP/S/+b/BgAzAGIAlwDOAPoAGAEgAR4B
IQEVAewApABEAOD/mv+F/4j/h/+K/47/jv+S/5z/rP+5/8f/0//d/+b/7v/y//P/9P/1
//j/+P/4//j/+f/5//r/+//8//z//v/+//7//v8AAAAAAQACAAIAAwADAAYABAAEAAUA
BgAGAAcACAAJAAkACQAMAA0ADgAPAA4ADwARABIAFAAWABcAFwAWABcAGgAaABsAHAAe
AB8AIAAhACMAJAAlACYAKQAqACoALAAuADAAMgA0ADUANgA7AD8AQABCAEQARgBIAEsA
TQBRAFMAVQBZAFsAXQBfAGMAZgBnAGsAbQBtAG8AcABwAHAAcABxAHMAdAB0AHIAdABz
AHIAcABvAG0AaQBkAGQAYQBcAFgAUgBMAEcARAA/ADoANQAxACsAJgAhAB4AGwAXABUA
EgAPAAwACwAJAAUAAwACAAAA/v/8//r/+v/5//j/9//3//j/+P/4//j/9v/1//X/9P/2
//f/9//2//T/9P/0//P/8//0//T/9P/1//X/9f/0//T/9f/1//X/8//0//T/9P/0//T/
9P/0//X/9f/z//P/9P/1//X/8//1//X/9f/0//L/8//z//P/9f/1//X/9f/2//b/9v/2
//T/8v/y//T/9P/0//L/9P/0//T/8//z//P/8//z//L/9P/1//X/9f/3//b/9f/1//T/
9P/0//X/9//3//f/9f/z//P/8//0//T/9P/0//P/8//z//L/8v/y//L/8v/x//H/8f/x
//D/8P/w//D/8P/y//H/8f/x/+//7//v//D/8P/u/+7/7v/u/+7/7v/u/+z/7f/t/+z/
7P/s/+z/6//t/+7/7v/t/+z/7P/t/+3/7f/t/+7/7v/r/+v/7P/s/+z/7P/s/+z/7P/r
/+v/6//t/+3/7v/v/+3/7P/s/+3/7f/t/+3/7f/r/+v/6//r/+n/6f/p/+n/6v/q/+v/
6//r/+z/6//o/+r/6v/q/+r/6v/q/+r/6v/q/+r/6v/q/+r/6v/q/+r/6v/q/+r/6v/o
/+j/6P/o/+j/6P/o/+j/5v/m/+b/5v/o/+j/6P/o/+j/6P/o/+j/6P/o/+j/6P/p/+r/
6v/r/+v/7f/t/+3/7//w//D/8P/w//H/8f/x/+//7v/u/+7/8P/y//D/7//u/+z/6//r
/+n/6f/p/+n/6f/p/+n/6f/o/+j/5//l/+b/5v/l/+T/4//h/9//3f/f/+D/4P/e/9//
3//f/9//3//e/93/3P/e/97/3v/e/97/3v/e/9//3//f/9//3//f/9//3//f/97/3v/c
/97/5P/f/+D/5P/g/9v/2f/U/9L/2P/s/w4AOwBsAJ8A1gACARgBHgEcAREB+QDOAH4A
HADC/4j/e/+C/4f/jP+O/4z/kP+c/6j/sf+9/8//2f/g/+j/8P/x//D/9f/1//T/8//y
//X/9f/2//f/+P/4//r/+v/6//r//P/8////AAAAAAEA//8CAAAAAAADAAQABAAFAAQA
BQAFAAUACQAJAAkACQAMAA0ADwAQAA4AEAARABEAEgATABYAFgAXABgAGgAbABoAGwAd
AB4AIQAiACUAJgAoACoALAAuAC4AMAAxADIANQA5ADoAPABAAEIARABHAEcASwBNAE8A
UwBVAFcAWQBaAFwAXABfAGMAYwBlAGYAZABkAGQAZQBlAGYAZgBkAGQAYwBiAGAAYQBf
AFsAVgBUAFEATABIAEQAPgA5ADYAMQAsACcAIwAfABoAFQASAA0ACQAHAAQAAQD+//3/
+//5//f/9v/0//L/8P/u/+7/7//u/+3/7f/r/+r/6f/o/+j/5//n/+b/5v/n/+f/5v/m
/+b/5v/l/+X/5v/m/+b/5f/l/+X/5P/k/+X/5f/l/+X/5v/m/+b/5v/m/+b/5v/n/+f/
5f/l/+T/5f/l/+P/5//n/+f/5v/m/+f/5//n/+f/5//n/+f/6P/o/+j/6P/o/+b/5v/o
/+j/6P/m/+j/6v/q/+n/6f/p/+n/6f/o/+b/5//n/+f/6f/o/+f/5//m/+b/5v/n/+f/
5//n/+X/5f/l/+X/5v/m/+b/5v/l/+X/5f/k/+T/5P/k/+T/4//j/+P/4//i/+T/5P/k
/+T/4v/h/+H/4f/i/+P/5P/m/+T/4v/i/+L/4v/i/+L/4v/g/+H/4f/g/+L/4v/i/+H/
3//g/+D/3//g/+D/4f/h/+H/4f/i/+L/4f/h/+L/4v/g/+D/4P/g/+D/3//f/9//3//f
/+D/4f/f/97/3v/f/9//3//f/9//3//f/9//3//h/+D/4P/g/+D/4P/h/+L/4v/j/+X/
5//n/+f/5//o/+j/6P/o/+n/6f/p/+n/6P/o/+j/5v/o/+b/5f/j/+L/4v/j/+H/4f/h
/+H/4f/h/+H/4f/i/+L/4f/f/9z/3P/b/9r/3f/d/93/3f/c/9z/2//Y/9n/2f/Z/9n/
2P/Y/9j/2P/Y/9j/2P/Y/9j/2P/Y/9n/2f/Z/9n/2f/Z/9n/2f/Z/9z/3P/a/9z/3P/d
/97/3P/e/93/1f/O/8z/0v/c//b/IwBSAIMAvADsAAgBDAEMAQcB8wDKAIQAJgDI/4b/
c/9+/4H/gP+C/4T/hv+Q/57/qf+3/8X/0//g/+j/6v/t/+7/7f/w//D/8P/w//P/8//0
//X/+P/4//r/+v/6//r//P/8//3//v/+/////f8AAP7//v8DAAQABAAFAAgACQAJAAkA
CwALAAsACwAMAA0ADwAQABAAEgATABMAEgATABYAFgAZABoAHAAdAB4AHwAhACIAIQAi
ACUAJgAoACoALAAuADIANAA1ADYANwA7ADwAPgBAAEIARABHAEsATwBRAFMAVQBXAFkA
WwBeAGAAYABjAGcAZwBpAGoAagBqAGoAawBrAGwAbABqAGoAaQBoAGYAZwBlAGEAXABa
AFcAUgBOAEoARAA/ADwANwAyAC0AKQAlACAAGwAYABMADwANAAoABwAEAAMAAQD9//v/
+v/4//j/9v/0//T/9f/0//P/8//y//L/8v/y//L/8f/x//D/7v/v/+//7v/u/+7/7v/t
/+3/7v/u/+7/7f/t/+3/7P/u/+//7//v/+3/7v/u/+7/8P/w//D/8P/v/+//7f/t/+7/
7//v/+3/7//v/+//7v/w//H/8f/x/+//7//v/+//8v/y//L/8v/y//D/8P/y//L/8v/w
//L/8v/y//H/8f/x//H/8f/w//D/8f/x//H/7//u/+3/7f/u/+7/7v/v/+//7//v/+3/
6//r/+v/7P/u/+7/7v/t/+3/7f/s/+z/7v/u/+7/7f/s/+v/6v/o/+r/6v/q/+r/7P/r
/+v/6//r/+v/6//s/+z/6v/q/+r/7P/s/+z/7P/s/+3/7f/s/+z/7P/s/+v/6//s/+z/
6//s/+z/7f/t/+v/6//s/+z/6//r/+z/7P/s/+7/7v/s/+z/7P/s/+z/7f/u/+7/7//v
//H/8f/x/+//8P/w//D/8v/z//P/8//v/+7/7v/u/+7/8P/u/+3/7f/s/+z/7f/v/+//
7//v/+//7//v/+//8P/w/+//7f/s/+z/6//q/+j/5//m/+X/5f/m/+b/5P/j/+P/4//j
/+T/5P/k/+T/5P/k/+T/5P/k/+T/5P/l/+P/4//j/+P/5f/l/+X/5f/m/+b/5P/m/+j/
5//o/+r/6v/l/9//3v/a/9j/5P/8/yUAVACDALoA8AAOARwBHgEXAQUB6ACmAEIA4v+a
/3v/gP+D/4T/jv+S/47/lP+k/7X/v//N/93/6P/w//D/7//0//3//f/8//v/+v/9//3/
/v///wAAAAACAAIAAAAAAAIAAgAFAAYABgAHAAcACgAIAAgACwAMAAwADQAQABEAEQAR
ABMAEwATABMAFAAVABcAGAAWABgAGQAZABwAHQAgACAAIQAiACQAJQAlACUAJgAmACgA
KgAuADAAMAAyADQANgA4ADoAOwA8AD0AQQBCAEQASABKAEwATwBRAFUAVwBZAFkAWwBd
AF8AZABmAGYAaQBpAGkAawBsAG4AbgBuAG8AbwBwAHAAbgBuAG0AbABqAGkAZwBjAF4A
YABdAFgAVABOAEgAQwBAADsANgAxAC0AJwAiAB0AGgAXABMAEQAOAAkABgAFAAMAAwAB
AAAA/v/8//r/+P/4//f/9v/1//X/9P/0//T/9P/y//H/8f/w//D/8f/x//D/7v/u/+7/
7f/v//D/8P/w/+3/7f/t/+z/7v/v/+//7//v//D/8P/w//L/8v/y//L/8f/x/+//7//y
//P/8//x//H/8f/x//D/8P/x//H/8f/z//P/8//z//P/8v/x//D/8v/w//D/8v/y//L/
8P/y//L/8v/x//H/8f/x//H/8P/w//H/8f/x//H/8P/v/+//8P/w//D/8f/v/+//7//t
/+3/7f/t/+7/7v/u/+7/7f/v/+//7v/u/+z/7P/s/+v/6//r/+v/6v/q/+r/6v/q/+r/
6f/p/+n/5//n/+f/6P/q/+j/6P/o/+b/5v/m/+b/5//p/+r/6v/o/+j/6P/n/+f/6P/o
/+f/5v/m/+f/5//l/+X/5v/m/+f/5//o/+j/6P/o/+j/6P/m/+X/5v/m/+b/5v/m/+n/
6v/q/+v/6//t/+3/7f/t/+7/7v/u/+z/7f/t/+3/6f/o/+j/6P/m/+j/5v/l/+b/5v/n
/+n/6//r/+v/6//r/+v/6//r/+r/6v/p/+f/5v/m/+X/5P/k/+P/4v/h/+H/4v/i/+D/
4f/h/+H/4f/g/+D/4P/g/+D/4P/g/+D/4v/i/+L/4//j/+P/4//j/+H/4f/h/+H/4v/i
/+D/4v/m/+P/5v/q/+r/6//p/+D/2P/e/+z/BAAnAFYAhQC6AOoABgEQAQ4BCQH3ANgA
mgA8ANz/mP99/3r/e/+E/47/kP+K/5D/nv+t/7v/yf/X/+L/6v/w//P/9v/3//r/+v/6
//r//////wAAAQAAAAAAAgACAAIAAgAEAAQABQAGAAYABwAHAAoACAAIAAsADAAMAA0A
DgAPAA8ADwATABMAEwATABQAFQAXABgAFgAYABkAGQAYABkAHAAcAB8AIAAiACMAJAAl
ACcAKAAnACgAKwAsACwALgAwADIANAA2ADcAOAA5AD0APgBAAEIARABGAEkASQBNAE8A
UQBTAFUAVwBZAFwAXgBeAGEAYQBhAGMAZABkAGQAZABlAGUAZgBmAGQAZABjAGIAYABf
AF0AWQBUAFQAUQBMAEgARgBAADsAOAA1ADAAKwAnACEAHAAXABQAEQANAAsACAAHAAQA
AwABAP///f/8//r/+P/2//T/9P/1//T/8//z//D/8P/w//D/8P/v/+//7v/s/+3/7f/s
/+z/7P/s/+v/7f/u/+7/7v/v/+//7//u/+z/7f/t/+3/6//s/+z/7P/s/+z/7P/s/+//
7//t/+3/7P/t/+3/6//t/+3/7f/s/+z/7f/t/+3/7f/t/+3/7f/s/+z/7P/s/+z/6v/q
/+z/7P/s/+r/7P/s/+z/6//r/+3/7f/t/+z/6v/r/+v/6//r/+r/6f/p/+j/6P/o/+n/
5//n/+f/5f/m/+f/6P/q/+j/6P/o/+f/5//n/+b/5v/m/+b/5v/l/+P/4//j/+L/5P/k
/+T/5P/k/+P/4//j/+P/4//j/+T/5v/k/+T/5P/i/+L/4v/i/+L/4//j/+L/4v/i/+L/
4f/h/+L/4v/h/+L/4v/j/+P/4f/h/+L/4v/f/9//4P/g/+L/4v/i/+L/4v/g/+D/4P/g
/+D/4//k/+T/5f/l/+f/5//n/+X/5v/m/+b/6P/p/+n/6f/m/+T/4//i/+T/5v/k/+P/
5f/k/+T/5f/n/+f/5//n/+X/5f/l/+X/5v/m/+X/4//k/+T/4//i/+L/4f/g/9//3f/e
/97/3P/d/93/3f/d/97/3v/e/97/3v/e/97/3v/e/97/3v/f/9//3//f/9//3//f/9//
3//g/+D/3v/g/+D/3//g/+T/5P/h/93/2P/U/9b/5P8AACkAVgCDALoA6gAEAQgBCgEB
Ae8AzACKAC4A0v+Q/3n/gP+D/4j/jP+M/4r/jP+Y/6n/t//D/9f/5P/i/+j/9//4//X/
+P/4//j/+P/5//n/+v/7//z//P/+//7/AAAAAAIAAgABAAIAAgADAAMABgAEAAQABwAI
AAgACQAKAAsACwALAA8ADwAPAA8AEAARABMAFAAUABYAFwAXABgAGQAcABwAHQAeACAA
IQAiACMAJQAmACcAKAArACwALgAwADIANAA2ADgAOQA6ADsAPwBAAEIARgBIAEoATQBM
AE8AUABRAFUAVwBZAFsAXgBgAGAAYwBlAGUAZwBoAGgAaABoAGkAZwBoAGgAZgBkAGMA
YgBgAF8AXQBZAFQAVgBTAE4ASgBGAEAAOwA4ADMALgApACUAIwAeABkAFgATAA8ADQAK
AAcABAADAAEAAQD///7//P/6//j/9v/2//X/9P/z//P/8v/y//L/8v/w/+//7//u/+7/
7//v/+7/7v/u/+7/7f/t/+7/7v/u/+v/6//r/+r/7P/t/+3/7f/v//D/8P/w//D/8P/w
//D/7//v/+3/7f/w//H/8f/v/+//7//v/+7/8P/x//H/8f/v/+//7//v//L/8v/y//L/
8v/w//D/8v/y//L/8P/y//D/8P/v/+//8f/x//H/8P/u/+//7//v//H/8P/v/+//7P/s
/+z/7f/u/+//8P/v/+3/7f/t/+7/7v/u/+7/7f/r/+v/6v/q/+r/6v/q/+n/6//r/+v/
6v/q/+r/6v/q/+r/6f/p/+n/6f/p/+n/6v/o/+b/5v/m/+j/6P/o/+j/6P/p/+n/6P/o
/+j/6P/n/+f/6P/o/+f/5v/m/+f/5//n/+f/6P/o/+f/5//o/+j/5//m/+X/5P/m/+f/
6f/r/+n/6f/q/+v/6f/o/+j/6f/p/+n/6f/p/+v/6//r/+v/7f/t/+v/6f/q/+v/7P/t
/+7/7v/u/+3/7f/v//H/8f/x/+//8P/w//D/8P/x//H/8f/t/+z/7P/s/+7/8P/u/+3/
7f/s/+z/7f/v/+//7//v/+//7//v/+//8P/w/+//7f/s/+z/6//q/+j/5//m/+X/5f/m
/+b/5P/l/+X/5f/l/+T/5P/k/+T/4v/i/+L/4v/j/+T/5f/n/+f/5//n/+f/5//n/+f/
5//o/+j/5v/o/+r/6//q/+j/6v/l/9//3P/Y/9r/7P8KADEAXACRAM4A/gAWASABJAEd
AQUB3gCSAC4A0v+S/3//gv+F/4z/kP+O/5L/nv+u/7v/xf/T/+P/8P/0//T/+f/8//3/
/v/+//7//v8CAAMABQAHAAcABgAHAAYABgAGAAgACAAHAAgACAAJAAcACgAIAAgADQAO
AA4ADwASABMAEwATABMAEwATABMAFgAXABkAGgAYABoAGwAbABwAHQAgACAAIQAiACQA
JQAoACkAKwAsAC0ALgAxADIAMAAyADQANgA4ADoAOwA8AEEARQBGAEgASABKAEwATwBP
AFMAVQBXAFkAWwBdAF8AYABiAGIAZQBnAGcAaQBqAGoAagBqAGsAawBsAGwAagBsAGsA
agBoAGkAZwBjAF4AXgBbAFYAUgBQAEoARQBCAD0AOAAzAC8ALQAoACMAIAAdABkAFwAU
ABEADgANAAsABwAFAAQAAgABAAAA//8AAP///v/9//3//P/8//z//P/6//n/+f/4//j/
+f/5//j/+P/4//j/9//3//j/+P/4//n/+f/5//j/9//3//b/9f/1//b/9v/2//j/+P/4
//j/9//3//X/9f/3//n/+v/5//n/+f/5//j/+v/7//v/+//7//v/+//7//v/+v/5//j/
+v/4//j/+v/4//j/9v/4//j/+P/3//f/9//3//f/9v/2//f/9//3//X/9P/z//P/8//0
//X/9//3//f/9//1//P/8//z//T/9P/0//T/8//z//P/8v/y//L/8v/y//H/8f/x//H/
8P/w//D/8P/w//D/7//v/+//7//v/+//8P/w/+7/7v/u/+7/7v/u/+7/7v/v/+//7v/u
/+7/7v/t/+//8P/w/+//7P/s/+3/7f/t/+3/7v/u/+3/7f/u/+7/8P/w//D/8P/u/+3/
7f/t/+//7//w//H/8f/w//D/8f/w/+//7v/t/+v/6//r/+v/7P/t/+7/7//u/+7/7//v
/+//7P/t/+7/7v/u/+7/7v/u/+7/7v/u//D/8P/w//D/7//w//D/8f/z//X/9f/1//P/
9P/0//T/9P/1//X/9f/z//L/8v/y//L/9P/y//H/8f/w//D/8f/z//P/8//z//H/8f/x
//H/8v/y//H/7//u/+7/7f/s/+z/6//q/+n/6f/q/+r/6P/p/+n/6f/p/+n/6P/n/+b/
5v/m/+b/5v/m/+b/5v/n/+f/5//n/+f/5//n/+f/5//q/+r/6P/q/+j/6f/q/+z/7v/r
/+X/3v/c/97/6P/8/yMAUgB/ALQA7gAUARwBHgEfAQ8B8ACyAFIA7P+g/4H/gv+F/4r/
lP+U/5D/lv+i/7H/v//N/93/6P/w//L/9f/6//3//v/+//7//v//////AAABAAQABAAG
AAYABAAEAAYABgAIAAoACwANAA0AEAAOAA4AEQASABIAEwASABMAEwATABUAFQAVABUA
GAAZABsAHAAaABwAHQAdACAAIQAkACQAJAAkACUAJQAoACkAKwAsAC0ALgAxADIAMAAy
ADQANgA4ADoAOwA8AD8AQwBEAEYARgBIAEoATQBNAFEAUwBVAFcAWQBbAF0AXgBgAGAA
YwBjAGMAZQBmAGgAaABoAGkAZwBoAGgAZgBoAGcAZgBkAGUAYwBfAFoAXABZAFQAUABO
AEgAQwBAADsANgAxAC0AKQAkAB8AHAAbABcAFQASAA0ACgAJAAcABQADAAIAAAAAAP7/
/P/8//v/+v/5//n/9v/2//b/9v/0//P/8//y//T/9f/1//T/9P/0//T/8//z//T/9P/0
//P/8//z//L/9P/1//X/9f/z//T/9P/0//T/9P/0//T/9//3//X/9f/1//X/9P/x//T/
9f/2//b/9v/3//f/9//3//f/9//3//b/9v/2//b/+P/2//b/+P/2//b/9P/2//T/9P/z
//P/9f/1//X/9P/0//X/9f/1//P/8v/x//H/7v/u/+7/7//t/+3/7f/r/+v/6//r/+z/
7P/s/+z/6//r/+v/6v/q/+r/6v/q/+n/5//n/+f/5v/m/+b/5v/m/+T/4//j/+P/5f/l
/+X/5v/m/+T/5P/k/+T/5P/k/+T/5P/l/+X/5P/k/+T/5P/j/+X/5v/m/+X/5P/k/+X/
5f/j/+P/5P/k/+H/4f/i/+L/5P/k/+T/5P/m/+X/5f/l/+P/4//k/+X/5f/k/+T/5f/l
/+X/5f/l/+X/5f/l/+X/4//j/+P/4//m/+T/5P/m/+b/5v/m/+X/5v/m/+f/6f/r/+v/
6//r/+z/7P/s/+z/7f/t/+3/6f/o/+j/6P/m/+j/5v/l/+b/5v/n/+n/6f/p/+n/6f/r
/+v/6//r/+r/6v/p/+f/5v/m/+X/5P/i/+H/4P/f/+H/4v/i/+D/3//f/9//3//g/+D/
4P/g/+D/4P/g/+D/4P/g/+D/4f/f/9//3//f/9//3//f/9//4v/i/+D/4v/i/+P/5P/m
/+T/4f/f/9z/3P/k//T/EgBBAG4AnwDaAP4ACAEIAQYB+wDlALYAYgAAALL/hv99/4L/
h/+M/47/kP+Q/5b/qP+5/8P/z//f/+j/7v/y//X/+P/7//7//v/+//7//////wAAAQAC
AAIABAAEAAQABAAGAAYABwAIAAgACQALAA4ADAAMAA0ADgAOAA8AEgATABMAEwAVABUA
FQAVABYAFwAZABoAGgAcAB0AHQAeAB8AIgAiACMAJAAmACcAKAApACsALAArACwALwAw
ADAAMgA0ADYAOgA8AD0APgBBAEUARgBIAEoATABOAFEAVQBZAFsAXQBdAF8AYQBjAGYA
aABoAGsAbQBtAG8AcABwAHAAcABxAHEAcgByAHAAcABvAG4AbABrAGkAZQBgAF4AWwBW
AFIAUABKAEUAQgA9ADgAMwAvAC0AKAAjACAAHQAZABcAFAATABAADwANAAkABwAGAAQA
/v8EAA==
         </WaveFormData>
      </LeadData>
      <LeadData>
         <LeadByteCountTotal>10000</LeadByteCountTotal>
         <LeadTimeOffset>0</LeadTimeOffset>
         <LeadSampleCountTotal>5000</LeadSampleCountTotal>
         <LeadAmplitudeUnitsPerBit>4.88</LeadAmplitudeUnitsPerBit>
         <LeadAmplitudeUnits>��V</LeadAmplitudeUnits>
         <LeadHighLimit>2147483647</LeadHighLimit>
         <LeadLowLimit>268435456</LeadLowLimit>
         <LeadID>V5</LeadID>
         <LeadOffsetFirstSample>0</LeadOffsetFirstSample>
         <FirstSampleBaseline>0</FirstSampleBaseline>
         <LeadSampleSize>2</LeadSampleSize>
         <LeadOff>FALSE</LeadOff>
         <BaselineSway>FALSE</BaselineSway>
         <ExcessiveACNoise>FALSE</ExcessiveACNoise>
         <MuscleNoise>FALSE</MuscleNoise>
         <LeadDataCRC32>3263850395</LeadDataCRC32>
         <WaveFormData>
8v/y//L/8v/w//D/8P/w//L/8v/y//L/9P/0//T/9P/z//L/8f/w//D/8P/w//D/8v/y
//L/8v/y//L/8v/y//H/8P/v/+7/8P/w//D/8P/u/+7/7v/u/+//8P/x//L/8P/w//D/
8P/w//D/8P/w/+7/7v/u/+7/8P/w//D/8P/u/+7/7v/u/+z/7P/s/+z/7P/s/+z/7P/u
/+7/7v/u/+z/7P/s/+z/7v/u/+7/7v/u/+7/7v/u/+7/7v/u/+7/7f/s/+v/6v/r/+z/
7f/u/+7/7//w//H/8f/x//H/8f/x//H/8v/y//L/8f/w//D/8v/y//P/8//x//H/8P/w
//D/8P/w//D/7//v/+//7v/w//H/8f/x/+7/7P/q/+j/6v/o/+b/5v/n/+f/6P/o/+T/
4v/h/+D/4f/i/+P/5P/l/+X/5f/m/+T/5P/k/+T/5P/l/+X/5f/l/+X/5f/l/+X/5f/l
/+X/5f/k/+T/5v/m/+T/4v/b/9H/yv/M/9f/6/8LAC4AVQCEAK4AxwDUANoA1ADAAKgA
fwBDABEA9f/i/9X/0P/N/8X/vP+4/7r/wP/G/87/1//f/+T/6P/p/+j/6f/u/+//7//v
/+//7//w//D/8f/x//H/8//z//P/8//0//T/8v/z//P/8//z//T/9P/0//j/+P/4//j/
+P/3//f/9v/3//f/+P/4//j/+f/7//v//f/+//7////+///////+/wIAAgADAAQAAwAE
AAQAAwAEAAgACgAMAAwADQAPABAADwASABIAEwAVABgAGAAaABsAHgAgACIAJQAoACoA
LgAuADAAMAAxADMANQA1ADgAOgA6ADsAPAA9AD0APgA/AEIAQwBDAEIAQQBAAD8APQA5
ADkANgA0ADIAMAAtACoAJAAhAB4AHAAXABIADgAKAAoABgACAAEA/P/5//j/9//x//D/
7v/s/+v/6v/p/+j/6f/n/+b/5v/m/+b/5v/l/+T/5P/l/+X/4v/h/9//3v/f/+D/4f/i
/+D/4P/f/9//3//g/+D/3//d/93/3f/d/9z/3f/c/9v/3v/e/97/3//e/93/3P/c/93/
3P/a/9j/2//c/9z/3f/c/9z/3f/d/9z/3P/d/93/2//c/9z/3P/c/9r/2f/Z/9v/2f/b
/97/3P/Z/9n/2v/a/9n/2P/Y/9r/2//b/9r/2f/Z/9j/1//Y/9f/1//X/9f/1//X/9b/
1P/V/9X/0//T/9P/0//T/9H/0f/R/9H/0f/R/8//z//N/87/zv/N/87/z//Q/9H/z//O
/83/y//N/83/zf/N/83/zf/O/87/zP/L/8v/y//J/8n/yf/J/8n/yf/J/8n/yv/L/8v/
zP/K/8r/yf/J/8j/yP/J/8n/yP/I/8j/yP/J/8n/yf/K/8j/yP/G/8j/yv/J/8n/yf/H
/8f/yf/J/8n/yP/I/8j/xv/G/8b/xv/H/8j/yv/L/8r/yP/H/8b/x//I/8n/y//L/8f/
x//K/8r/yv/K/8r/yv/K/8r/yv/M/8z/zf/O/8//z//P/8//z//P/8//0P/Q/9D/z//O
/9H/0v/T/9X/1P/T/9L/0P/Q/9L/0v/S/9T/1f/V/9X/1P/U/9X/1f/X/9X/1P/T/9L/
0v/Q/87/zv/N/83/zv/O/83/zP/M/87/zv/O/87/zv/N/83/zf/O/87/zv/O/87/zv/P
/8//0f/R/9H/0f/R/9H/0f/R/9P/0//U/9T/0v/S/87/yP/H/8P/vP++/83/5/8JAC4A
VwCGAKwAvwDKAMwAxgC2AJgAaQAtAP//6f/a/83/xP/B/7X/rv+u/7L/uP/A/8b/zf/T
/9j/3P/f/+L/4f/g/+H/4f/h/+H/4//k/+T/5f/j/+P/5f/l/+X/5f/m/+b/5v/n/+f/
5//o/+r/6//s/+z/7P/s/+z/7f/t/+7/7v/v/+//8P/w//L/8//1//X/9f/2//b/9//3
//n/+v/6//z//P/9//7//v8AAAEAAQD//wIAAwAEAAYABwAJAAoACwAOAA4ADwATABYA
FgAYABsAHgAgACIAIgAkACUAKAAsAC4ALgAvADMANQA1ADgAPAA8AD0APgA9AD0APgA/
AEIAQwBDAEIAQgBCAEIAQQA+AD0AOQA2ADQAMgAvACwAJgAjACAAHgAbABYAEgAOAAwA
CAAEAAMAAgD///7//f/5//j/9v/0//P/8v/x//D/7//t/+z/7P/s/+z/7P/r/+r/6v/r
/+v/6//r/+r/6v/q/+r/6v/q/+r/6v/p/+n/5//o/+j/5//n/+f/5//n/+f/6f/p/+n/
6f/o/+f/5//n/+f/5//o/+j/6P/n/+b/5//o/+j/6f/o/+j/6f/p/+j/6P/p/+n/6f/q
/+r/6v/u/+z/6//r/+v/6f/r/+7/7v/r/+v/7P/s/+v/6v/q/+j/6f/p/+j/6v/r/+v/
6//s/+v/6//r/+v/6//r/+r/6v/r/+v/6f/p/+n/6f/p/+v/6//r/+v/6//r/+n/6f/n
/+j/6P/n/+j/6f/q/+v/6P/o/+j/5//n/+f/5//n/+f/5//o/+j/5v/l/+X/5f/m/+f/
6P/p/+n/6f/p/+n/5//n/+b/5v/o/+j/5//n/+b/5v/n/+f/6P/o/+j/6P/n/+f/5//o
/+r/6v/o/+r/6f/n/+b/5f/l/+X/5//n/+n/6P/o/+j/6P/o/+j/6P/m/+b/5//n/+f/
5v/m/+b/6P/o/+j/6f/n/+n/6f/o/+j/6P/o/+j/5//m/+X/5P/n/+j/6f/q/+j/6P/o
/+j/6P/o/+j/6P/o/+j/6P/o/+j/6P/o/+j/6P/o/+j/6P/m/+b/5v/m/+j/6P/o/+j/
6v/q/+r/6v/s/+z/7f/u/+//7//v/+//7f/t/+3/7v/w//D/7//u/+7/7v/u/+//7//v
/+//7v/s/+7/7v/u/+z/7f/t/+3/7v/u/+//7//v/+3/7P/r/+z/7P/q/+j/6P/n/+f/
6P/m/+X/5P/k/+b/5v/m/+b/6P/n/+f/5//m/+b/5v/m/+b/5v/n/+f/5//n/+f/5//n
/+f/5//n/+n/6f/q/+r/6v/o/+b/4v/b/9P/zP/O/9n/7f8JAC4AWQCEAK4A0wDkAOgA
7ADkAMQAlwBfACkABQD0/+X/2v/X/9H/yv/G/8r/0v/Y/97/5f/p/+7/8v/1//b/9f/2
//f/9//3//f/9f/2//b/9//5//n/+//7//n/+f/6//r//P/9//3//f/7//z//P/8//7/
/v/+//7//////wAAAAADAAMABAAEAAQABQAHAAcABwAIAAgACQAHAAkACgAKAAwADAAN
AA4ADgAQABEAEQARABQAFQAWABYAFwAZABoAGQAcABwAHQAhACQAJAAmACUAKAAqACwA
MAAyADMANgA4ADoAOgA7AEEAQwBDAEYASgBKAEsATABNAE0ATgBPAFAAUQBRAFAAUABQ
AFAATwBPAE8ATABKAEgARgBDAEAAPAA5ADYANAAxACwAKAAkACIAHgAaABkAFAARABAA
DwALAAoACAAGAAUABAADAAIAAQD///7//v/8//z//P/7//z//P/9//3/+//7//r/+v/6
//r/+v/6//j/+P/3//f/+f/6//r/+f/5//n/+f/5//f/+f/5//n/+f/4//f/9//3//f/
9//4//j/+P/3//b/+P/4//f/9//4//j/+f/5//b/9v/3//f/+f/6//r/+v/8//r/+f/5
//n/9//5//z/+v/3//f/+P/6//n/+P/4//j/+f/5//j/9v/3//f/9//4//f/9//3//f/
9//3//b/+P/5//n/9//1//X/9f/1//f/9//3//f/9//3//X/9f/3//j/+P/3//X/9f/1
//X/9v/2//b/9f/1//X/9f/1//X/9f/2//b/9v/1//X/9f/z//P/8//z//P/8//z//P/
8f/x//D/8P/x//L/8v/z//D/8P/x//H/8v/y//L/8v/x//H/8f/y//L/8v/w//L/8v/x
//H/8f/x//H/8//z//H/8P/w//D/8P/w//D/8P/u/+7/7//v/+//7v/u/+7/8P/w//D/
8f/x//H/8f/u//D/8P/w//D/7v/u/+7/7v/w//D/8P/w//D/8P/w//D/8P/w//D/8P/u
/+7/7v/u/+z/7P/s/+z/7P/s/+z/7P/u/+7/7v/u//D/8P/w//D/7v/u/+7/7v/u/+7/
7v/u/+//8P/x//H/8//z//P/8//x//L/8v/y//H/8P/w//D/8v/z//P/8//y//D/7//w
//D/8P/w//H/8f/x//D/8P/v/+//7//t/+z/6//q/+r/6P/m/+b/5f/l/+b/5v/l/+b/
5v/m/+b/5f/k/+P/4f/i/+P/5f/m/+T/5P/k/+T/5//n/+f/5//l/+X/5f/l/+X/5f/l
/+X/6P/m/+b/6P/k/9z/2f/T/8z/zv/Z//H/EQA4AF8AigC2ANcA5gDuAOgA1gC0AIEA
QwARAPX/5v/Z/9T/0//L/8T/xP/I/8z/0P/W/9//5f/o/+z/8f/w/+//8v/x//H/8f/x
//H/8v/y//P/8//z//X/9f/1//X/9v/2//j/+f/5//n/9//4//j/+P/8//z//P/8//z/
+//7//r//f/9//7//v/+////AQABAAEAAgACAAMAAwAFAAYABgAGAAYABwAIAAgACgAL
AAsACwAOAA8AEAAQABEAEwAUABUAGAAYABkAGwAeAB4AIAAjACYAKAAqACoALAAtADAA
NAA2ADYANwA7AD0APQBAAEAAQABBAEIAQwBDAEQARQBEAEUARQBEAEYARgBGAEUARQBF
AEIAQAA8ADoANwA0ADAALQAqACgAJQAgABwAGAAWABIADgANAAgABQAEAAMA///+//z/
+v/5//j/9//2//X/8//y//L/8v/y//L/8f/u/+7/7//v/+3/7f/s/+z/7P/s/+z/7P/s
/+z/6//r/+v/7P/s/+v/6//r/+v/6//p/+v/6//r/+3/7P/r/+v/6//r/+v/7P/s/+z/
6//q/+z/7P/r/+v/7P/s/+3/7f/s/+z/7f/t/+3/7v/u/+7/8P/u/+3/7f/t/+v/7f/w
//D/7f/t/+7/7//v/+//8P/u/+//7//u/+z/7f/t/+3/7v/t/+3/7f/t/+3/7f/s/+z/
7f/t/+v/7f/t/+3/7f/t/+3/7f/t/+3/7f/r/+v/6//s/+z/6//r/+v/6//r/+r/6v/q
/+n/5//n/+f/5//o/+n/6//s/+r/6f/p/+n/6f/p/+n/6f/p/+n/6f/p/+n/6f/o/+j/
6P/o/+f/5//o/+j/6f/p/+j/6P/o/+j/5//n/+f/6P/o/+j/5v/o/+j/5//n/+f/5//n
/+n/6f/o/+b/5f/k/+X/5v/n/+j/6P/o/+n/6f/n/+j/5v/m/+b/5v/o/+j/6P/o/+n/
6v/r/+v/7f/t/+3/7f/t/+7/7v/u/+3/7P/s/+z/7P/t/+3/7f/t/+z/7P/u/+z/7P/s
/+3/7f/t/+z/7P/r/+v/6//p/+b/5f/k/+T/5f/k/+X/5f/j/+T/5P/j/+L/4v/i/+L/
4v/i/+L/4f/h/+H/4v/i/+L/4v/i/+L/4//j/+P/4//j/+P/4//j/+P/4//j/+P/5P/k
/+T/5P/k/+D/1//P/8z/zv/T/+P/AQAmAEsAdgCkAMcA2ADgAOQA1AC0AIcASwATAPP/
5P/b/9T/zf/H/8L/wP/E/8b/yv/S/9v/4//q/+7/7//y/+//7v/x//H/8f/x//H/8v/y
//P/8//z//X/9f/z//P/9P/0//b/9//3//f/9f/2//b/9v/4//j/+P/4//r/+//9//7/
/////wAAAAD+////AQABAAMABAAEAAUAAwAFAAYABgAKAAoACwAMAAwADgAPAA8ADwAS
ABMAFAAUABUAFwAYABsAHgAeAB8AHwAiACIAJAAlACgAKgAsADAAMgAzADYAOAA6ADoA
OwA/AEEAQQBEAEgASABJAEoASwBLAEwATQBMAE0ATQBMAE4ATgBOAE0ATQBNAEoASABE
AEIAPwA8ADYAMwAwAC4AKwAmACIAHgAeABoAFgAVABAADQAMAAsACQAIAAYABAABAAAA
///+//v/+f/4//j/9//4//n/+f/4//j/+f/5//f/9//2//b/9P/0//T/9P/0//T/8//z
//X/9v/2//X/8//z//P/8//z//X/9f/1//X/9P/z//P/9f/1//X/9v/2//b/9f/0//T/
9P/z//P/9v/2//f/9//2//b/9//3//b/9v/1//T/+P/2//X/9f/3//X/9//6//j/9f/1
//b/+P/3//b/9v/2//f/9//2//b/9//3//f/9v/1//X/9f/1//X/9f/0//b/9//3//X/
8//z//P/8//1//X/9f/1//X/9f/z//P/8//0//T/8//x//H/8f/x//L/8v/y//H/8f/x
//H/8f/x//H/8v/y//D/7//v/+//8f/x//H/8f/x//H/8f/x//H/8f/w//D/8v/y//H/
8f/u/+7/7//v/+7/7v/u/+7/7//v/+//8P/w//D/8v/u//D/8P/w//D/8v/y//L/8v/x
//L/8//z//P/8//z//P/9f/2//b/9v/0//L/8f/w//L/8//z//P/8//y//L/9P/0//T/
9P/1//X/9f/0//T/9f/1//X/8//y//H/8P/w/+7/7P/s/+v/6//s/+z/6//q/+r/6v/q
/+j/6P/o/+f/6f/p/+r/6v/q/+r/6v/q/+n/6f/p/+n/6f/p/+n/6f/p/+n/6f/p/+z/
6v/q/+z/6v/k/+H/3f/W/9L/1//n/wEAJABJAHQAoADHAN4A7ADqAOAAyACbAFkAIQD/
/+z/3//U/8//z//M/8T/xP/O/9b/2v/h/+n/7v/y//H/7v/z//r/+P/3//b/9f/3//j/
+P/5//n/+f/7//v/+f/5//r/+v/6//v/+//7//v//P/8//z//v/+//7//v8BAAEAAgAC
AAMAAwAEAAQAAgADAAUABQAFAAYABgAHAAcACQAKAAoADAAMAA0ADgAMAA4ADwAPABAA
FAAWABgAGAAZABsAHAAbAB4AHgAfACEAJAAkACYAJwAqACwALgAwADIAMwA2ADYAOAA4
ADkAPwBBAEEARABGAEYARwBIAEsASwBMAE0ATgBPAE8ATgBOAE4ATgBNAEkASQBGAEQA
RABCAD8APAA4ADUAMgAwACsAJgAiAB4AHAAYABQAEwAQAA0ADAALAAYABAABAP7////+
//3//P/7//n/+P/4//b/9v/2//X/9P/0//X/9f/z//P/8v/y//L/8v/y//L/8v/y//H/
8f/x//L/8v/x//H/8f/x//H/7//x//H/8f/z//L/8f/x//H/8f/x//L/8v/y//H/8P/y
//L/8f/x//L/8v/z//P/8P/w//H/8f/y//T/9f/2//f/9P/y//H/8//x//P/9v/2//P/
8//0//b/9f/0//T/8v/z//P/8v/y//P/8//z//L/8f/x//H/8f/x//H/8P/w//H/8f/v
/+//7//v/+//8f/x//H/8f/z//P/8f/x//D/8P/v/+3/7//v/+//7//u/+7/7v/t/+3/
7f/t/+3/6//r/+z/7P/u/+3/7f/t/+v/6//r/+v/7f/t/+3/7f/t/+3/7P/s/+z/7P/r
/+v/6P/o/+n/6f/q/+r/6v/q/+v/6//r/+z/7P/s/+r/7P/q/+n/6v/q/+r/6v/q/+z/
7P/s/+z/7f/u/+//7//v/+//7//v/+3/7v/u/+7/7f/s/+z/7P/s/+3/7f/t/+3/7P/s
/+7/7v/u/+7/7//x//H/8P/w/+//7//v/+3/7P/r/+r/6v/o/+b/5v/l/+X/5v/m/+X/
5P/k/+T/5P/k/+T/5P/j/+H/4f/i/+L/4//k/+X/5v/m/+X/5P/j/+P/4//j/+P/4//j
/+P/4//k/+D/5P/m/+T/4v/f/9X/yv/M/9X/4//5/x4ARQBwAJoAvQDWAOIA4gDUALoA
kQBTABkA9//m/9X/yP/J/8n/wv+6/7z/wP/I/9L/2f/f/+T/6P/r/+z/7f/s/+//7//v
/+//8f/y//L/8//x//H/8//z//P/8//0//T/9v/3//f/9//1//b/9v/2//j/+P/4//j/
+//7//z//P/7//v//P/8//z//f////////8AAAAAAQD//wEAAgACAAYABgAHAAgACAAK
AAsACwAJAAwADQAOABAAEQATABQAFQAYABgAGQAZABwAHAAeAB8AIgAkACYAJgAoACkA
LAAwADIAMgAzADUANwA3ADoAPAA8AD0APgA/AD8AQABBAEAAQQBBAEAAQgBCAEIAQQA9
AD0AOgA4ADgANgAzADAALAApACYAJAAhABwAGAAUABIADgAKAAkABgADAAIAAQD9//z/
+v/4//f/9v/1//T/9f/z//L/8v/w//D/8P/v/+7/7v/v/+//7//v/+7/7v/s/+z/7P/s
/+r/6v/p/+n/6//s/+z/6//t/+3/7f/t/+z/7f/s/+v/6//q/+n/6f/r/+v/6//s/+7/
7v/t/+z/7P/s/+v/6//s/+z/7f/t/+z/7P/t/+3/6//s/+z/7P/u/+z/6//r/+v/6f/r
/+7/7v/r/+v/7P/u/+3/7P/s/+z/7f/t/+z/7P/t/+3/7f/s/+v/6//r/+v/6//r/+r/
6P/p/+n/5//p/+n/6f/p/+n/6f/p/+n/5//n/+X/5f/n/+j/6P/n/+X/5f/l/+X/5v/m
/+b/5f/l/+X/5f/l/+X/5f/m/+b/6P/n/+f/5//l/+X/5f/l/+P/4//j/+P/4//j/+L/
4v/j/+T/5P/l/+T/5P/l/+X/5P/k/+T/5P/j/+P/4//k/+T/5P/i/+T/5P/i/+T/5P/k
/+T/5f/m/+f/6P/n/+j/6f/p/+j/5//m/+X/5v/o/+n/6v/p/+j/6P/o/+j/6f/p/+n/
6f/o/+j/6v/s/+z/7P/t/+v/6//q/+r/6//r/+v/6f/o/+f/5v/m/+b/5P/k/+P/4f/i
/+L/4f/g/+D/4P/g/+L/4v/i/+H/3//f/+D/4P/g/+D/4P/g/+P/4//j/+P/4f/h/+H/
4f/j/+P/4//j/+L/4v/k/+b/5P/g/9v/0//K/8r/0//j//3/IgBHAHQApADFANgA4gDg
ANAAtgCLAFEAGwD7/+r/2//S/8//y//E/77/vP/A/8r/0P/X/+H/6v/m/+n/9P/1//L/
8//z//P/8//x//L/8v/z//P/8//1//X/9//3//j/+P/4//n/+f/5//n/+v/6//r//P/8
//z//P/9//3//v/+//3//f/+//7/AAABAAMAAwADAAQABAAFAAUABwAIAAgACgAKAAsA
DAAKAAwADQANAA8AEgATABQAFAAVABcAGAAZABwAHAAdAB8AIgAiACQAJQAoACoALAAt
AC4ALgAwADQANgA2ADcAOwA9AD0AQABCAEIAQwBEAEUARQBGAEcARgBHAEcARgBGAEYA
RgBFAEMAQwBAAD4APgA8ADkANgAyAC8ALAAqACcAIgAeABoAGAAUABAADwAMAAkACAAH
AAUABAACAAAA///+//3//P/9//v/+v/6//b/9v/2//X/9v/2//f/9//1//X/9P/0//T/
9P/0//T/9P/0//P/8//z//T/9P/z//H/8f/x//H/8//1//X/9f/1//T/8//z//X/9f/1
//b/9v/2//X/9P/2//b/9f/1//T/9P/1//X/9v/2//f/9//1//b/9v/2//r/+P/3//f/
9f/z//X/+P/4//X/9f/2//b/9f/0//T/9v/3//f/9v/0//X/9f/1//b/9f/1//X/8//z
//P/8v/z//X/9v/1//X/9f/1//X/8//z//P/8//z//P/8f/x//H/8v/y//H/8f/x//H/
8f/y//L/8v/x//H/8f/x//H/8f/x//L/8v/w/+//7//v//H/8f/x//H/8f/x//H/8f/v
/+//7v/u//D/8P/v/+//7v/u/+//7//w//D/8P/w/+//7//v//D/7//u/+v/7P/v/+//
8P/x/+//7//x//H/8f/w//D/8P/w//D/8P/w//D/8P/x//H/8f/w//D/8P/w//L/8v/y
//L/8P/w//D/8P/z//T/9f/1//X/9f/1//X/9f/2//b/9v/z//L/8v/y//T/9f/1//X/
8//y//L/9P/2//b/9v/3//f/9//2//b/+f/5//n/9//2//X/9P/0//D/7v/u/+3/7f/u
/+7/7f/u/+7/7v/u/+z/7P/s/+v/6f/p/+r/6v/s/+z/7P/s/+3/7f/t/+3/7//v/+//
7//v/+//7//v//L/8v/w/+7/7P/o/+P/3f/W/9b/4f/z/wkALABXAIYAsgDRAOYA8gDw
AN4AwgCTAFMAHwADAPD/3//a/9v/1f/M/8r/0P/U/9r/4v/n/+//9v/4//f/+v/9//z/
+//7//v/+//8//7///8BAP////8BAAEA/////wAAAAACAAMAAwADAAMABAAEAAQABgAG
AAYABgAHAAcACAAIAAcABwAIAAgACgALAA0ADQANAA4ADgAPABEAEwAUABQAFAAUABUA
FgAYABoAGwAbABkAHAAdAB4AHgAfACEAIgAjACYAJgAnACkALAAsAC4ALwAyADQANgA4
ADoAOwA+AEAAQgBCAEMARQBHAEcASgBMAEwATQBOAE8ATwBQAFEAUgBTAFMAUgBUAFQA
VABTAFEAUQBOAEwASgBIAEUAQgBAAD0AOgA4ADUAMAAsACgAKAAkACAAHwAaABcAFgAV
ABEAEAAOAAwACwAKAAkACAAIAAcABwAIAAYABgAGAAUABAAEAAUABQADAAMAAgACAAIA
AgACAAIAAAAAAP///////wAAAAD//wAAAQACAAMAAAABAAAA//8BAAAA/////wEAAQAB
AAIAAwACAAAA/v8BAAIAAgADAAIAAgADAAMAAgACAAMAAwADAAQABAAEAAQAAgABAAEA
AwABAAMABgAEAAEAAQACAAIAAQAAAAAAAgADAAMAAgACAAMAAwADAAAA////////AQAB
AAEAAAAAAAEAAQD//////////////////////////////f/9//3//v/+//3//f/9//3/
/f/+//7//v/9//v/+//7//v/+//7//z//P/8//v/+//7//v/+//7//v/+//7//v/+//7
//v/+v/6//z//P/7//v/+v/6//v/+//8//z//P/8//v/+//7//z//P/8//r//P/6//n/
+f/5//v/+//9//3//f/8//z//P/6//r/+v/6//j/+P/5//n/+v/6//v//P/6//r/+v/7
//v/+f/5//r/+P/4//j/+P/6//r/+v/6//z//P/8//z//P/8//z//P/9//7///////3/
/f/9//3//f/+//7//v/9//z//P/8//7////////////+//7/AAAAAAAAAAABAAEAAQAA
AAAAAQABAAEA///+//3//P/8//r/+P/4//f/9//4//j/9//2//b/9v/2//T/9P/0//P/
9f/1//b/9v/0//T/9P/0//X/9f/1//X/9f/1//X/9f/3//f/9//3//b/9v/2//j/+P/0
/+3/5//g/97/4//v/wcAKgBPAHoArADVAOoA+AD+APIA2ACtAG8AMQALAPr/7f/e/9//
3//W/9D/0v/U/9z/5P/t//X//P/+//3//v8BAAIAAwADAAMAAwABAAIAAgADAAQABQAI
AAkACAAHAAcABgAIAAkACQAJAAkACgAKAAoADAAMAAwADAANAA0ADgAOAA0ADQAOAA4A
EAARABMAEwARABIAEgATABUAFwAYABgAGAAYABkAGgAcAB4AHwAfAB0AIAAhACIAIgAj
ACUAJgAnACoAKgArAC0AMAAwADIAMQA0ADYAOAA6ADwAPQBAAEAAQgBCAEMARwBJAEkA
TABMAEwATQBOAFEAUQBSAFMAUgBTAFMAUgBUAFQAVABTAFEAUQBOAEwASwBKAEgARgBC
AD8APAA6ADcAMgAuACoAKAAkACAAHwAeABsAGgAZABUAFAASABAADQAMAAsACgALAAkA
CAAIAAYABgAGAAUAAgACAAMAAwADAAMAAgACAAIAAgACAAIAAgACAAEAAQABAAIAAgAB
AAEAAQABAAEAAwAFAAUABQADAAIAAQABAAEAAQABAAIABgAGAAUABAACAAIAAQABAAQA
BAAFAAUAAgACAAMAAwADAAQABAAEAAYABAADAAMABQADAAUACAAGAAMAAwAEAAIAAQAA
AAAAAgADAAMAAgAEAAUABQAFAAIAAQABAAEA/////////v/+///////9//v/+//7//v/
+//7//v/+//5//n/9//3//n/+v/6//n/9//3//f/9//2//b/9v/1//T/8//y//H/8v/z
//X/9v/2//X/9f/1//P/8//z//P/9f/1//X/9f/1//X/9P/0//b/9v/1//X/9P/0//X/
9f/0//T/9P/0//H/8f/x//L/9P/0//L/9P/0//P/8//z//P/8//1//X/9f/0//T/9P/0
//T/9P/0//T/9P/1//X/8//y//L/8v/2//T/9P/1//b/9//4//b/9v/2//b/9//4//n/
+f/5//n/+f/5//n/+v/6//r/+f/4//j/+P/2//f/9//3//j/+P/5//z//P/8//z//f//
/////v/+//3//f/9//v/+v/5//j/+P/0//L/8v/x//P/9P/0//P/8P/w//D/8P/y//L/
8v/x//H/8f/y//L/8P/w//D/8P/x//H/8f/x//H/8f/x//H/8//z//P/8//0//T/9P/0
//L/7v/n/+P/3v/i/+3///8fAEQAbQCgAMwA4wDwAPYA8ADcALoAgQBDABsABwD0/+f/
5P/f/9n/1v/U/9L/2v/k/+r/7//5//7/AAADAAQABQAIAAkACQAJAAkABwAIAAgACQAJ
AAkACwALAA0ADQAOAA4ADgAPAA8ADwARABIAEgASABIAEgASABIAEwATABQAFAAVABUA
FgAWABgAGQAbABsAGQAaABoAGwAdAB8AIAAgACIAIgAjACQAJAAmACcAJwAnACoAKwAs
ACoAKwAtAC4AMAA0ADUANwA3ADoAOgA8AD8AQgBEAEYASgBMAE0AUABQAFIAUgBTAFUA
VwBXAFoAXgBeAF8AYABhAGEAYgBjAGQAZQBlAGQAZABkAGQAYwBhAGEAXgBcAFgAVgBT
AFAATgBLAEgARgBDAD4AOgA2ADYAMgAuAC0AKgAnACYAJQAjACIAIAAeAB0AHAAbABoA
EwAZAA==
         </WaveFormData>
      </LeadData>
      <LeadData>
         <LeadByteCountTotal>10000</LeadByteCountTotal>
         <LeadTimeOffset>0</LeadTimeOffset>
         <LeadSampleCountTotal>5000</LeadSampleCountTotal>
         <LeadAmplitudeUnitsPerBit>4.88</LeadAmplitudeUnitsPerBit>
         <LeadAmplitudeUnits>��V</LeadAmplitudeUnits>
         <LeadHighLimit>2147483647</LeadHighLimit>
         <LeadLowLimit>268435456</LeadLowLimit>
         <LeadID>V6</LeadID>
         <LeadOffsetFirstSample>0</LeadOffsetFirstSample>
         <FirstSampleBaseline>0</FirstSampleBaseline>
         <LeadSampleSize>2</LeadSampleSize>
         <LeadOff>FALSE</LeadOff>
         <BaselineSway>FALSE</BaselineSway>
         <ExcessiveACNoise>FALSE</ExcessiveACNoise>
         <MuscleNoise>FALSE</MuscleNoise>
         <LeadDataCRC32>3703138728</LeadDataCRC32>
         <WaveFormData>
+P/4//j/+P/2//b/9v/2//f/+P/5//r/+v/6//r/+v/5//j/9//2//b/9v/2//b/+P/4
//j/+P/4//j/+P/4//b/9v/2//b/+P/4//j/+P/2//b/9v/2//j/+P/4//j/+P/4//j/
+P/4//j/+P/4//b/9v/2//b/9v/2//b/9v/0//T/9P/0//T/9P/0//T/9P/0//T/9P/2
//b/9v/2//T/9P/0//T/9P/0//T/9P/0//T/9P/0//L/8v/y//L/8f/w/+//7v/u/+//
7//v/+//8P/w//H/8//w//L/8v/z//P/8//0//L/8v/x//H/8f/z//P/8//z//T/9P/0
//L/8v/y//L/8f/x//D/7//v//D/8P/v/+v/6v/p/+n/5v/m/+X/5P/l/+X/5v/m/+P/
4f/g/9//4f/i/+L/4v/k/+P/4//j/+H/4f/h/+L/4v/i/+L/4v/i/+L/4v/i/+D/4f/h
/+H/4f/h/+P/4f/h/+H/3f/Z/9D/y//L/9D/2f/t/wcAIQA9AFwAcgCBAIsAiwCBAHQA
WwA6ACEAFgAMAP7/9v/w/+X/3P/V/9P/1P/X/9r/3//l/+b/6P/n/+X/5f/o/+j/6P/n
/+f/5//o/+j/6P/m/+T/4//h/9//3//f/9//3v/e/93/2//d/97/3v/e/+L/4v/i/+L/
5P/h/+D/3//f/+D/4P/g/+D/4P/i/+L/4//k/+X/5v/l/+b/5v/l/+f/6P/o/+n/5//o
/+n/6f/r/+7/8P/x//L/8//z//T/8//0//X/9v/5//z//P/9//3//v///wEABAAFAAcA
CAAJAAsADAAOAA4ADwAQABIAEwAVABYAFwAVABUAFQAWABsAGwAaABoAGgAbABsAGwAZ
ABgAFwAVABQAEwAQAA8ADAAIAAMAAgD///r/9//3//f/8//w/+7/6v/o/+b/5v/h/+D/
3v/e/9v/2v/a/9r/2v/Z/9n/2v/b/9v/2v/a/9n/2f/Z/9n/1f/V/9X/1f/X/9f/1//X
/9X/1f/V/9T/1P/V/9X/1f/V/9X/1P/U/9T/1P/U/9T/1f/W/9f/2P/W/9b/1v/X/9j/
2P/W/9b/1v/X/9f/1//V/9X/1f/V/9X/1f/V/9X/1v/W/9T/1v/V/9T/0f/S/9T/0v/S
/9T/1P/U/9P/0//R/9L/0v/S/9L/0f/Q/9D/0P/Q/9D/0P/Q/9D/0P/Q/9D/0P/R/9H/
z//P/8//zf/L/8z/zP/M/8v/yv/J/8j/xv/G/8X/xP/E/8T/xP/F/8f/xv/G/8b/xf/E
/8P/wf/B/8D/wP/C/8D/wf/D/8P/wv/B/8D/wP/A/8D/vv/A/77/vv+9/73/v/+//7//
v/+//77/vv++/73/vP+8/7v/uv+6/7z/vP+9/73/vf+9/7z/u/+6/7n/uf+5/7r/u/+7
/7v/vf+9/7v/uv+6/7v/uf+4/7j/uP+5/7r/u/+8/7n/uf+6/7r/uv+6/7v/u/+7/7r/
uf+8/7r/uv+6/7r/vP+8/73/vf+9/73/vv++/73/v/+8/77/wP+//7//v//A/8D/wP+/
/8D/wf/E/8X/xP/D/8P/wv/C/8L/wv/C/8T/xP/F/8X/w//D/8T/xP/F/8P/wv/B/8P/
wP/A/7//vv+9/73/vv++/7z/u/+7/7v/u/+8/7z/vP+8/7v/u/+7/7v/u/+7/7z/vP+8
/7z/vP+8/7z/vP+8/7z/vf+9/7//v/+//7//vf+7/7n/s/+z/7D/qf+n/7L/wf/V/+//
CQArAEYAWABlAG8AbQBjAFIANwAaAAUA+v/u/+D/2P/S/8X/uv+5/7n/uv+9/8D/w//H
/8j/yP/L/83/y//K/8r/yv/J/8n/yf/K/8r/yv/I/8j/yf/J/8v/y//L/8v/zf/O/87/
zf/P/9D/0P/Q/9D/0P/Q/9D/0f/P/8//z//Q/9L/0//U/9T/1P/W/9b/1v/W/9b/1v/W
/9j/2f/Z/9n/2v/a/9v/2//c/93/3f/e/+D/4f/h/+L/4//j/+T/5//o/+n/6v/r/+7/
7v/v//P/9P/1//f/9v/3//n/+v/9////AAACAAQABQAGAAgACQALAAwADQANAA0ADQAO
ABMAEwASABIAEAARABEAEQAPAA4ADQALAAoACQAGAAUAAwAAAPz//P/9//j/9f/1//X/
8f/u/+z/6//q/+n/6v/n/+b/5P/k/+P/4v/i/+L/4f/f/97/3v/f/9//3v/e/93/3f/d
/93/3f/d/93/3f/d/93/3f/d/9//3//f/97/3v/f/9//3//d/93/3P/c/97/3v/e/97/
3v/e/97/3v/g/+D/4P/h/+D/4P/e/97/4P/h/+H/4f/f/9//3//f/+H/4f/h/+H/4v/i
/+D/4v/k/+T/4v/k/+T/4v/i/+T/5P/k/+P/4//j/+T/5P/k/+L/4f/g/+D/4f/i/+P/
5P/k/+T/5P/k/+T/5P/l/+X/5f/l/+X/4//h/+L/4v/i/+T/5P/k/+T/5P/k/+P/4v/i
/+L/4v/j/+X/5P/k/+T/5P/k/+T/4//j/+L/4v/k/+L/4//l/+X/5P/j/+L/4v/j/+T/
4//m/+j/6P/n/+f/5f/l/+X/5f/n/+b/5v/m/+b/5v/n/+f/5v/m/+j/6P/p/+n/6f/p
/+n/6f/p/+n/6P/n/+f/5//n/+f/6f/p/+v/6v/q/+v/6//q/+r/6v/q/+r/6v/q/+n/
6f/q/+r/6v/q/+v/6//r/+z/7f/s/+z/7P/s/+z/6//q/+n/6P/r/+z/7f/u/+z/7P/s
/+z/7v/u/+7/7v/u/+7/7v/u/+7/7v/u/+7/7v/u/+7/7v/s/+z/7P/s/+7/7v/u/+7/
7v/u/+//7//x//H/8v/y//P/9f/y//T/9v/1//X/9f/2//b/9v/1//X/9f/3//f/9//3
//j/+P/4//j/+P/4//j/+P/5//n/+f/5//r/+v/5//f/9v/1//f/9P/0//P/8P/v/+//
8P/y//D/7//v//H/8f/y//L/8v/y//H/8f/x//H/8f/x//L/8v/y//L/8v/y//L/8v/0
//T/9f/1//P/8//z//P/9f/z//H/7f/p/+L/3f/h/+b/8f8DABsANQBRAG4AigCXAJ0A
pQCfAIYAaQBIAC0AIAAYAAwAAgAAAPn/8P/t/+3/8P/z//b/+f/5//r//v///////f/+
/wAAAAD//////v/+//3//P/+//7//////wEAAQABAAEA//8AAAAA/////wAAAAAAAAAA
AAAAAAAAAwABAAEAAQACAAQABQAGAAQABAAGAAYACAAIAAgACAAGAAgACQAJAAkACgAK
AAsADQAOAA8ADwAOABAAEQARABIAEwATABQAEwAUABUAFgAZABwAHAAdAB8AIAAhACMA
JAAlACcAKAApACsALAAuADEAMwA1ADgANwA5ADoAOwA9AD0APQA+AD8APwA+AD4AQABB
AEEAQQBBAEAAPwA9ADwAOwA4ADcANQAyAC4ALgAtACgAJQAlACMAHwAcABoAGAAWABQA
FAARABAADgAOAAsACgAKAAoACQAHAAYABgAFAAUABAAEAAQABQAGAAcABQAFAAUABQAH
AAcABwAHAAUABQAFAAQABAAFAAUABQAFAAUABAAEAAQABAAEAAQAAgACAAIAAgACAAIA
AgADAAQABAACAAIABAAFAAUABQAFAAUABQAFAAQAAwACAAEABAAEAAIABAAGAAYABAAG
AAYABAAEAAYABAAEAAMAAwADAAQABAAEAAQAAwACAAIABAAEAAQABAAEAAQABAAEAAIA
AgADAAMABQAFAAUAAwABAAIAAgACAAIAAgACAAIAAgACAAEAAAACAAIAAgADAAMAAgAC
AAIAAAAAAAAA//8BAAAAAAACAAEAAQACAAEAAgABAAAAAAAAAAAA/v8AAAAAAAD/////
//////////8BAAAAAAAAAP7//v///////v/+/wAAAAD9//3//f/9//3//f/9//3//v/9
//3//f/9//3///////3//P/8//3////+//7//v/8//z//P/8//v/+//8//z//v/+////
///9//z//f/8//z//P/8//z//P/8//z//P/8//z//P/8//z//P/8//z//P/8//z//P/8
//z//P/8//r/+v/6//r/+v/6//r/+v/8//z//P/8//7//v/+//7//v/+//7//v/9//3/
/f/9//7//v///wEA/v8AAAAA////////AAAAAAAA////////AQABAAEAAQAAAAAAAAAA
AAAAAAAAAAAAAQABAAEAAQAAAAAA///9//7//f/9//r/+P/3//b/9f/1//b/9v/0//X/
9f/1//X/9f/0//P/8v/y//P/9P/1//P/8//0//T/9v/2//b/9v/2//b/9v/2//b/9f/0
//P/9//1//X/9//x/+v/6f/k/9//4f/o//X/CQAjADsAVwB2AJAAnQClAKUAlwCAAGEA
PAAlABwAFAAIAAQAAgD5//D/7f/t/+7/7f/y//f/+f/4//r///////3//v/8//z/+//7
//v//P/8//z//P/8//3//f/9//3//f/9////AAAAAP///f/+//7//v8CAAIAAgACAAMA
AQABAAEAAwAEAAQABAAEAAQABgAGAAQABAAEAAQABgAIAAkACQAHAAgACAAJAAkACgAL
AAsADAAOAA8ADwAQABEAEQASABMAFAAVABYAFwAaABoAGwAfACAAIQAjACIAIwAlACYA
KQArACwALgAwADEAMgA0ADUANwA4ADkAOQA5ADkAOgA9AD0APAA8ADwAPQA9AD0APQA8
ADsAOQA4ADcANAAzADEALgAqACoAKQAkACEAIQAdABkAFgAUABIAEAAOAA4ACwAKAAgA
CAAJAAgACAAIAAUAAwACAAIAAwADAAIAAgD/////////////////////////////////
///////+//7//////////f/9//z//P/8//z//P/8//z//P/8//z//P/8//z//f/+//7/
/P/8//r/+//7//v//f/9//3//f///////////wAAAAD+/wAAAAAAAP7/AAD+//z//P/+
/wAAAAD///////8AAAAAAAD+//3//P/8//z//P/8//z//P/8//z//P/6//r/+//7//3/
/f/9//v/+//8//z//P/8//z//P/8//z//P/7//r/+v/6//r/+//7//r/+v/6//r/+v/6
//n/9//2//b/+P/6//v//f/9//z/+//6//r/+v/6//j/+v/6//r/+f/5//n/+f/5//n/
+f/4//j/+P/4//j/+f/5//j/+P/6//r/+f/5//n/+f/5//n/+f/5//j/9//3//f/9//3
//n/+f/4//b/9f/1//f/9v/2//b/9v/2//b/9v/3//j/9v/2//b/9v/5//n/+f/5//j/
+P/5//v/+v/8//z/+//7//v//P/8//z/+//7//v//f/9//3//f/8//z//P/8//z//P/8
//z//f/9//3//f/8//z/+//5//b/9f/1//L/9P/1//b/9//2//b/9f/y//P/8//z//P/
8v/y//L/8v/x//H/8f/x//H/8f/y//L/8v/y//L/8v/y//L/8v/y//P/8//z//P/8//1
//X/8//z//H/6//k/+H/4//k/+3/AQAZADEASwBqAIQAkwCdAKMAmwCCAGUAQgAlABgA
EgAKAAQA/v/1/+7/6//r/+r/7f/w//X/+f/8//7//f////3//P/+//7//f/9//v//P/8
//z//v/+////////////////////AAAAAP////8AAAAAAAACAAIAAgACAAUAAwADAAMA
BQAGAAYABgAEAAQABgAGAAgACAAIAAgABgAIAAkACQALAAwADAANAA0ADgAPAA8ADgAQ
ABEAEQASABMAEwAUABcAGAAZABoAGQAcABwAHQAfACAAIQAjACYAJwApACoAKwAtAC4A
MAAyADMANAA2ADcAOQA6ADsAPQA9AD0APgA/AD8APgA+AD4APwA/AD8AQQBAAD8APQA6
ADkANgA1ADMAMAAsACwAKwAmACMAIwAfABsAGAAWABQAEgAQABAADwAOAAwADAAJAAgA
CAAIAAcABQAEAAQABQAFAAQABAADAAMAAwADAAEAAQABAAEAAQABAAEAAQD////////+
/wAAAQABAAEAAQABAAAAAAACAAIAAgACAAAAAAAAAAAAAgACAAIAAwACAAIAAAAAAAAA
AQABAAEAAQABAAEAAQADAAMAAwADAAMAAgD//wAAAQACAAEABAAEAAIAAgAEAAQABAAD
AAMAAQACAAIAAgAEAAMAAgACAAIAAgACAAIAAAAAAAAAAAAAAAAAAQABAAEAAQABAP//
/f/+//7//v///wAAAQACAAAAAAD///7/AAAAAAAAAQAAAP7//f/8//7//v/+//3////+
//7/AAD/////AAD///7//f/8//z//v/+//z//v/+//7//f/9//3//f/9//3////+//7/
/v/8//z//f/9//z//P/+//7//f/9//3//f/9//3//f/8//z//P/8//z////////////+
//7///8BAP7/AAAAAP///////wAAAAD+//3//f/9/wEAAQABAAEAAAAAAAAAAAABAAIA
AwAEAAMAAwADAAMABAAEAAMAAQAAAP/////8//z/+//6//n/9//4//j/9v/3//f/9//3
//b/9v/2//b/9f/1//X/9f/3//f/+P/4//b/9v/2//b/9v/2//b/9v/3//f/9//3//f/
9//3//n/9f/v/+3/7P/n/+H/5P/v////FQAtAEcAZACAAJUAoQClAJ0AjgBxAEgAKQAa
ABQACgAAAPz/+//0/+v/6f/u//P/9P/3//n//P/+//v/9//7/wIAAQAAAP7//f///wAA
AAAAAP7//v///////////////////wAAAAD/////AAAAAAAAAAAAAAAAAAAFAAMAAwAD
AAMABAAEAAQABAAEAAYABgAGAAYABgAGAAYACAAJAAkACQAKAAoACwAJAAoACwALAA4A
EAARABEAEAARABEAEgAVABYAFwAYABkAHAAcAB0AHQAeAB8AIQAkACUAJwAoACcAKQAq
ACwALgAvADAAMgAzADUANgA3ADkAOQA5ADoAPQA9ADwAPAA8AD0APQA9ADsAOgA5ADcA
NgA1ADIAMQAvACwAKAAoACUAIAAdAB0AGwAXABQAEgAQAA4ADAAMAAcABgAEAAQABQAE
AAQABAADAAEAAAAAAP/////+//7//f/9//3//f/7//v/+//7//v/+//7//v/+//7//v/
+v/6//v/+//7//v/+//6//r/+v/6//r/+v/6//r/+v/6//r/+v/6//v/+v/6//j/+P/6
//v/+//7//n/+f/5//n/+f/5//n/+f/7//z/+//+//z//P/6//z/+v/4//j/+v/6//r/
+f/5//n/+v/6//r/+v/5//j/+P/6//r/+v/6//j/+P/4//j/9v/2//f/9//3//f/9//1
//X/9v/2//b/9v/2//b/9v/4//j/9//2//T/9P/0//X/8//y//L/8v/0//T/9P/z//P/
8v/y//T/8//z//T/8//0//P/8v/y//D/8P/u//D/8f/y//L/8//y//H/8P/v//H/8P/w
//D/7v/u/+//7//s/+z/7v/u/+//7//v/+//7//v/+//7//s/+v/7v/u/+7/7v/u//H/
8f/x//H/8P/w//H/8//w//L/8v/x/+//7//w//D/8P/v/+//7//v/+//7//v//L/8v/y
//L/9P/0//T/9P/1//X/9f/1//T/9P/z//H/8P/v/+//7P/q/+n/6P/n/+f/6P/o/+b/
5//n/+f/5//m/+b/5v/m/+X/5f/l/+X/5//n/+j/6P/m/+b/5v/m/+b/5v/m/+b/5//n
/+f/5//n/+P/5f/n/+X/4//h/9j/z//R/9j/3//t/wMAHwA3AFAAbACBAI0AkQCLAHoA
XwA8ABsADgAIAPr/7P/s/+v/4v/b/9n/2v/d/+L/5f/n/+j/6P/p/+v/7f/q/+r/6v/p
/+n/6//s/+z/7P/s/+z/7f/t/+3/7f/t/+3/7//w//D/7//t/+7/7v/u//D/8P/w//D/
8f/v/+//7//v//D/8P/w//L/8v/0//T/8v/y//L/8v/y//T/9f/1//f/+P/4//n/+f/6
//v/+//6//z//f/9//z//f/9//7///8AAAEAAgABAAQABAAFAAcACAAJAAsADAANAA8A
EAARABMAFAAWABYAFwAYABoAGQAbABwAHQAfAB8AHwAgACMAIwAiACIAIAAhACEAIQAh
ACAAHwAdABwAGwAYABcAFQASAA4ADgANAAgABQAFAAMA///8//r/+v/4//b/9v/z//L/
8P/w/+3/7P/s/+z/7f/r/+r/6v/p/+n/6P/o/+n/6f/p/+n/6f/p/+n/6f/n/+f/5//n
/+f/5//n/+b/5v/n/+f/5//p/+n/6P/o/+b/5v/m/+b/5v/m/+b/5v/m/+b/5v/n/+r/
6v/o/+j/6P/p/+n/6f/p/+n/6f/p/+n/6f/p/+n/6v/q/+j/6v/o/+j/5v/o/+j/5v/m
/+j/6P/o/+f/5//p/+r/6v/q/+r/6f/o/+j/6P/o/+j/6P/o/+j/6P/o/+T/5P/l/+X/
5f/l/+X/4//l/+b/5v/m/+j/6P/o/+j/5//m/+T/4v/k/+T/5P/l/+X/5P/k/+T/5P/k
/+T/4//j/+L/4v/k/+L/4//l/+X/5v/l/+T/5P/k/+T/4v/k/+T/5P/j/+P/4//j/+P/
4//l/+T/5P/k/+T/5P/l/+X/5P/k/+b/5v/j/+P/4//j/+P/4//j/+P/5P/i/+T/5P/k
/+T/5//n/+f/5//o/+j/6f/r/+b/6P/o/+f/6P/p/+v/7P/r/+n/6P/n/+v/6//r/+v/
7P/s/+z/7P/u/+7/7v/u/+//7//v/+//8P/w/+//7f/u/+3/7f/q/+r/6f/o/+f/5//o
/+j/5v/n/+f/5//n/+j/6P/o/+j/5//n/+f/5//l/+X/5v/m/+j/6P/o/+j/6P/o/+j/
6P/p/+n/6f/p/+n/6f/r/+3/6//n/+P/3P/V/9P/2v/j//P/CwAjAD0AXgB4AIkAlQCZ
AI8AfABhAEAAJQAYABAABAD8//r/8//q/+P/3f/c/+P/5v/n/+//9P/u//H/+f/5//T/
9v/2//X/9f/z//T/9P/0//T/9P/1//X/9v/3//j/+f/3//j/+P/3//n/+v/6//r//P/8
//z//P/9//v/+//7//v//P/8//z//v/+/wAAAAAAAAAAAAAAAP7/AAABAAEAAwAEAAQA
BQAFAAYABwAHAAYACAAJAAkADAANAA0ADgAPABAAEQASABMAFgAWABcAGQAaABsAHQAc
AB0AHwAgACMAJQAmACgAKgArACwALgAtAC8AMAAxADEAMQAxADIANQA1ADQANAA0ADUA
NQA1ADMAMgAxAC8AMAAvACwAKwApACYAIgAiAB8AGgAXABcAFwATABAADgAMAAoACAAI
AAcABgAEAAQAAwACAAIAAgABAP///v/+//3//f/8//z//f/9//3//f/7//v/+//7//v/
+//7//v/+//7//v/+v/6//v/+//7//n/+f/4//j/+v/6//r/+v/8//z//P/8//z//P/8
//3//P/8//r/+v/8//3//f/9//3//f/9//3////////////+//7//P/+/wAAAAD+/wAA
AAD+//7/AAAAAAAA//////3//v/+//7/////////AAD+//7//v/+//7//v/+//7/+v/6
//v/+//8//3//v/9//3//v/+//7//v/+//7//v/8//z/+//6//z//P/8//3//f/8//z/
/P/8//z//P/7//3//P/8//7//f/9//7//f/8//v/+v/6//v//P/7//7//P/8//v/+//9
//3//f/9//3//P/8//z/+v/6//v/+//8//z//v/+//3//f/9//3//P/7//r/+f/6//v/
/f////7//f/+//3//f/8//z//f////7//v/+//z//P/8//z//f/9//z//P/8//7//v/+
//7//f/9//3//f8AAAAAAQADAAAAAgACAAEA/////wAAAAAAAP///////wMAAwADAAMA
BAAEAAQABAAGAAYABgAGAAUABQAFAAUACAAIAAcABQACAAEAAQD+//z/+//6//n/+//8
//z/+v/7//v/+//7//r/+v/6//r/9//3//f/9//5//n/+v/6//r/+v/6//r/+v/6//r/
+v/5//n/+f/5//3//f/7//n/9//1/+//7P/p/+f/7v/5/wUAGQA1AFMAcACIAJkApwCp
AJ0AigBtAEYAKwAiABoACgAEAAYA///0//H/8//0//f/+P/7////BAAEAAMABQAFAAQA
BAAEAAMAAwAFAAYABgAGAAYABgAHAAcABQAFAAUABQAHAAgACAAHAAUABgAGAAYACAAI
AAgACAALAAkACQAJAAkACgAKAAoACgAKAAwADAAMAAwADAAMAA4AEAARABEADwAQABAA
EQATABQAFQAVABQAFgAXABcAGAAZABkAGgAdAB4AHwAgAB8AIgAiACMAJQAmACcAKQAq
ACsALQAuAC8AMQAyADQANgA3ADgAOgA7AD0APgA/AD8APwA/AEAAQwBDAEIAQgBCAEMA
QwBDAEMAQgBBAD8APgA9ADoAOQA5ADYAMgAyAC8AKgAnACcAJwAjACAAHgAcABoAGAAY
ABUAFAASABIAEQAQABAAEAARAA8ADgAOAA0ADQAMAAwACwALAAsACwAJAAkACQAJAAkA
CQAJAAkACwALAAsACgAKAAsACwALAA0ADQAMAAwACwAKAAkACAAKAAoACgAKAAwADAAM
AA0ADQAMAAkACAAJAAsADAANAAsACwALAAsACwALAAsACwAOAA4ADAAOAAwADAAKAAwA
DgAMAAwADgAMAAwACwALAAsADAAMAAwADAALAAoACgAKAAoACgAKAAgACAAIAAgABwAI
AAoACwALAAsACwAJAAcACAAIAAgACAAIAAgACAAIAAgABwAGAAYABgAGAAcABwAGAAYA
BgAIAAgACAAHAAcABgAGAAgABgAHAAkACQAIAAcABgAGAAYABgAEAAYACAAIAAcABwAF
AAUABQAFAAcABgAGAAYABAAEAAUABQAEAAQABgAGAAUABQAFAAUABwAHAAcABwAEAAMA
AwADAAUABQAHAAcABQAEAAQABQAFAAQABAAEAAQABAAEAAQABQAFAAYABgAEAAQABQAF
AAUAAgADAAYABAAEAAQABAAGAAYABgAGAAYABgAGAAYABQAFAAUABQAIAAgACQALAAYA
CAAIAAcABQAFAAYABgAGAAUABQAFAAcABwAHAAcACAAIAAgACAAKAAoACgAKAAkACQAJ
AAkACgAKAAkABwAIAAcABwAEAAQAAwACAAEA//8AAAAA/v////////////7//v/+//7/
/f/9//3//f/9//3//v/+//7//v/+//7//P/8//z//P/7//v/+//7//v/+//7//3//f/5
//P/7v/p/+n/6v/v////FwAvAEUAZgCEAJUAowCrAKUAkgB3AFQAMQAiACAAFAAIAAYA
BQD6//H/8f/w//P/+P/9////AgACAAEAAQADAAQABAAEAAMAAwABAAIAAgACAAQABAAF
AAUABQAFAAUABQAFAAYABgAFAAUABgAGAAYACAAIAAgACAAJAAcABwAHAAUABgAGAAYA
BwAIAAsADAAKAAoACgAKAAwADgAPAA8ADQAOAA4ADwARABIAEwATABIAFAAVABUAFAAV
ABUAFgAVABYAFwAYABsAHgAeAB8AIAAgACAAIQAiACMAJQAmACcAKQAqACwALgAvADAA
MgAyADMAMwAzADUANQA1ADYANwA3ADYANgA4ADkAOQA5ADcANgA1ADMANAAzADAALwAt
ACoAJgAmACUAIAAdAB0AGQAVABIAEAAPAA4ADQAOAAsACgAIAAgABQAEAAQABAAFAAMA
AgACAAEAAQAAAAAA///////////9//3//f/9//3//f/9//3//f/9//3//P/+////////
///////+//7/AAAAAAAAAAD///7//f/8//z//P/8//3/AAAAAP7//v/9//3//P/7//3/
/f/9//3/+//7//v/+//+//7//P/+//z//P/6//z//v/8//z//v/8//z/+//7//n/+v/6
//r//P/7//r/+v/6//r/+v/6//n/+P/3//b/9v/2//f/9//2//X/9P/x//H/8v/y//L/
8v/y//L/8v/w//D/7//u//D/8P/w//H/7//u/+7/7v/s/+z/7P/r/+n/6P/o/+r/6v/r
/+3/7f/u/+3/7P/s/+z/7P/q/+z/7P/s/+v/6//r/+v/6//r/+3/7P/s/+z/6v/q/+v/
6//s/+z/7v/u/+z/6//q/+n/6v/r/+z/7f/s/+v/6//r/+v/6//t/+3/7f/s/+z/7f/t
/+z/7P/s/+z/7P/s/+z/6//r/+z/7P/u/+z/7v/u/+7/7v/u/+3/7f/t/+3/7v/u/+//
8f/u//D/8P/v/+//7//w//D/8P/v/+//7//v/+//7//v//H/8v/z//T/9P/0//T/9P/3
//f/9//3//b/9v/1//P/8v/x//H/7v/u/+3/7P/r/+3/7v/u/+z/6//r/+v/6//s/+z/
7P/s/+v/6//r/+v/6f/p/+r/6v/s/+z/7P/s/+z/7P/s/+z/7f/t/+3/7f/v/+//7//v
/+v/5//j/+D/3f/d/+L/6/8BABsANQBXAHQAiACVAJ0AmwCPAHoAVwA2ACcAIgAUAAgA
AgD6//H/8P/r/+f/6v/x//L/9f/5//z//P/9//////8AAAAAAAD//////f/+//7//v8A
AAAAAQABAAEAAQABAAEAAwAEAAQAAwAFAAYABgAGAAYABgAGAAYACQAHAAcABwAJAAoA
CgAKAAoACgAMAAwADAAMAAwADAAOABAAEQARABEAEgASABMAEwAUABUAFQAWABgAGQAZ
ABgAGQAZABoAHAAeACAAIgAhACQAJAAlACkAKgArAC0AMAAxADMANAAzADUANgA4ADoA
OwA8AD4APwBBAEIAQwBDAEMAQwBEAEkASQBIAEgASABJAEkASQBJAEgARwBFAEIAQQA+
AD0APAA6ADcAOAA1ADAALQAtAC0AKQAmACQAJAAiACAAIAAfAB4AHAAcABkAGAAYABgA
EQAXAA==
         </WaveFormData>
      </LeadData>
   </Waveform>
</RestingECG>
