# Supplementary material for: Detection of Left Atrial Enlargement Using a Convolutional Neural Network-Enabled Electrocardiogram
Source: Front Cardiovasc Med. 2020 Dec 17;7:609976. doi: 10.3389/fcvm.2020.609976 (PMC7773668; doi:10.3389/fcvm.2020.609976)
Supplement: Supplementary file 2 [file Data_Sheet_2.ZIP › normal1/1802010502_9881_0000000W.XML]

<?xml version="1.0" encoding="Windows-1252"?>
<!DOCTYPE RestingECG SYSTEM "restecg.dtd">
<RestingECG>
   <PatientDemographics>
      <PatientID>1802010502</PatientID>
      <PatientAge>84</PatientAge>
      <AgeUnits>Years</AgeUnits>
      <Gender>Male</Gender>
      <PatientLastName>huangchengshun</PatientLastName>
   </PatientDemographics>
   <TestDemographics>
      <DataType>Resting</DataType>
      <Site>1</Site>
      <AcquisitionDevice>MAC55</AcquisitionDevice>
      <Status>Unconfirmed</Status>
      <Priority>Normal</Priority>
      <AcquisitionTime>09:20:19</AcquisitionTime>
      <AcquisitionDate>09-06-2015</AcquisitionDate>
      <CartNumber>1</CartNumber>
      <AcquisitionSoftwareVersion>009C</AcquisitionSoftwareVersion>
      <XMLSourceVersion>MAC5000 v1.0</XMLSourceVersion>
   </TestDemographics>
   <RestingECGMeasurements>
      <VentricularRate>87</VentricularRate>
      <AtrialRate>87</AtrialRate>
      <PRInterval>164</PRInterval>
      <QRSDuration>88</QRSDuration>
      <QTInterval>378</QTInterval>
      <QTCorrected>454</QTCorrected>
      <PAxis>63</PAxis>
      <RAxis>58</RAxis>
      <TAxis>58</TAxis>
      <QRSCount>14</QRSCount>
      <QOnset>227</QOnset>
      <QOffset>271</QOffset>
      <POnset>145</POnset>
      <POffset>200</POffset>
      <TOffset>416</TOffset>
      <ECGSampleBase>500</ECGSampleBase>
      <ECGSampleExponent>0</ECGSampleExponent>
   </RestingECGMeasurements>
   <Diagnosis>
      <Modality>Resting</Modality>
         <StatementCount>4</StatementCount>
         <LabelText>12SL ��ϳ���</LabelText>
      <DiagnosisStatement>
         <StmtFlag>ENDSLINE</StmtFlag>
         <StmtText>�������</StmtText>
      </DiagnosisStatement>
      <DiagnosisStatement>
         <StmtText>����</StmtText>
      </DiagnosisStatement>
      <DiagnosisStatement>
         <StmtFlag>ENDSLINE</StmtFlag>
         <StmtText>���ķ�����</StmtText>
      </DiagnosisStatement>
      <DiagnosisStatement>
         <StmtFlag>ENDSLINE</StmtFlag>
         <StmtText>�ٽ� ECG</StmtText>
      </DiagnosisStatement>
   </Diagnosis>
   <Waveform>
      <WaveformType>Rhythm</WaveformType>
      <WaveformStartTime>0</WaveformStartTime>
      <NumberofLeads>8</NumberofLeads>
      <SampleType>CONTINUOUS_SAMPLES</SampleType>
      <SampleBase>500</SampleBase>
      <SampleExponent>0</SampleExponent>
      <HighPassFilter>16</HighPassFilter>
      <LowPassFilter>150</LowPassFilter>
      <ACFilter>NONE</ACFilter>
      <LeadData>
         <LeadByteCountTotal>10000</LeadByteCountTotal>
         <LeadTimeOffset>0</LeadTimeOffset>
         <LeadSampleCountTotal>5000</LeadSampleCountTotal>
         <LeadAmplitudeUnitsPerBit>4.88</LeadAmplitudeUnitsPerBit>
         <LeadAmplitudeUnits>��V</LeadAmplitudeUnits>
         <LeadHighLimit>2147483647</LeadHighLimit>
         <LeadLowLimit>268435456</LeadLowLimit>
         <LeadID>I</LeadID>
         <LeadOffsetFirstSample>0</LeadOffsetFirstSample>
         <FirstSampleBaseline>0</FirstSampleBaseline>
         <LeadSampleSize>2</LeadSampleSize>
         <LeadOff>FALSE</LeadOff>
         <BaselineSway>FALSE</BaselineSway>
         <ExcessiveACNoise>FALSE</ExcessiveACNoise>
         <MuscleNoise>FALSE</MuscleNoise>
         <LeadDataCRC32>3392962895</LeadDataCRC32>
         <WaveFormData>
+P/4//j/+P/4//j/+P/4//r/+v/6//r/+v/6//r/+v/4//j/+P/4//r/+v/6//r/+v/6
//r/+v/6//r/+v/6//j/+P/4//j/+P/4//j/+P/6//r/+v/6//z//P/8//z/+f/4//f/
9v/4//j/+P/4//n/+f/5//n/+//8//3//v/8//z//P/8//z//f/9//3//f/+//7//v/+
//7//v8AAAEAAgADAAQABQAGAAcACAAIAAcABwAIAAsACwALAAsACgAHAAYABQAGAAUA
BAAEAAEAAAD+//v/+P/4//n/+f/3//f/9//3//f/9v/2//b/+P/5//n/+f/3//b/9f/1
//P/8//z//P/8//y//L/8v/0//T/8//z//P/9//2//b/+v8AAAQACQARABcAHQAoADgA
SABPAFoAZgBrAGsAZQBaAEcAMAAYAPz/3v/L/8L/uP+x/7P/uP+6/8D/xf/O/9f/3v/g
/+T/6v/u//D/8f/v//D/8//0//X/8//0//T/9P/0//T/9P/1//X/9v/3//f/9//4//j/
+P/4//j/+P/5//n/+f/5//n/+f/5//n/+f/9//3//f/8//r/+//7//v/+//7//v//P//
//////////7//v/+//7/AAAAAAEAAQADAAQABAAEAAQABQAFAAcACAAIAAkACQAIAAcA
BwAGAAcACQAKAAwACgALAAsACwALAAwADAAMAA4ADQANAA0ACwALAAsACwALAAsACwAL
AAoACgAKAAoACQAJAAkACAAIAAgACAAGAAQABAAEAAQABAAEAAQAAgACAAIAAQAAAAAA
AAD///////////////////7//v/+//v/+//7//v/+f/5//n/+f/7//v/+//7//r/+v/6
//r/+v/7//v/+v/6//r/+v/6//r/+v/6//r/+v/6//r/+f/5//r/+v/6//j/+P/4//j/
+f/5//n/+//7//r/+v/6//r/+v/6//r/+v/6//r/+v/8//z//P/9//v/+//7//v//f/8
//z//P/6//r/+v/6//z//P/6//r//P/6//r/+v/6//z//P/8//z/+//7//v/+//7//z/
/f/+//z//P/8//z//v///////////wAAAAAAAAAAAAAAAAIAAwAEAAUABgAIAAgACAAI
AAcABwAIAAoACQAJAAkACQAJAAcABwAHAAYABQAEAAQABAAEAAMAAQD8//r/+f/3//j/
+f/6//v/+f/4//j/+P/4//n/+f/5//n/+P/3//f/9//3//f/9//3//b/9v/2//b/9v/1
//X/9f/z//j/+v/8/wIABAAHAA8AFwAhACwAOgBIAFMAXgBoAG0AbwBrAFwARQAsABQA
+v/i/9H/xP+4/6//r/+0/7r/wv/J/9D/1//e/+b/6v/q/+7/8P/v//H/8//1//X/9f/1
//b/9v/2//b/9v/2//f/9//4//n/+f/3//j/+P/4//r/+v/6//v/+f/5//n/+f/7//v/
+//7//3//f/9//z/+v/7//v/+//9//3//f/+//3//f/9//3/AAAAAAAAAAACAAIAAwAD
AAMABAAEAAQABAAFAAUABwAGAAYABwAHAAkACQAKAAoACgALAAsADAAKAAsACwALAA0A
DgAOAA4ADAALAAsACwALAAsACwALAAkACQAJAAkACQAKAAsADAALAAsACwAKAAgACAAI
AAYACAAIAAgACAAGAAYABgAEAAQABAADAAIAAAAAAP///////////////////v/+//7/
+//7//v/+//9//3//f/9//v/+//7//v/+v/6//r/+v/6//v/+//6//r/+v/6//r/+v/6
//r/+v/8//z//P/7//n/+v/6//r/+v/6//r/+v/5//n/+f/7//v/+v/6//r/+v/6//r/
+v/6//r/+v/6//z//P/8//3/+//7//v/+//7//r/+v/6//z//P/8//z//P/+//z/+v/6
//r/+v/8//z//P/8//v/+//7//v//f/+////AAD+//7//v/+//7///////////8AAAAA
AAAAAAAAAAACAAUABgAHAAgACAAIAAgACAALAAsADAAOAA0ADQANAA0ACwAJAAkACQAI
AAcABgAGAAUABAACAP///f/8//z/+//6//n/+P/3//j/+P/5//r/+P/5//n/+f/3//b/
9f/1//f/9//3//f/9//2//b/9v/2//b/9f/1//f/9//4//r//P8AAAYACwARABUAHwAu
ADwASABVAGQAbABvAHMAbwBeAEkAMgAYAPr/4v/R/8j/uv+t/6//tP+6/8L/y//Q/9X/
3v/k/+r/7P/w//L/8f/z//P/9f/1//X/9f/2//b/9v/4//j/+P/5//f/+P/5//n/+f/6
//r/+v/8//z//P/9//z/+//6//n/+//7//v/+//9//3//f/8//z//f/9//3/////////
AAD//////////wAAAAAAAAAABAAEAAUABQAFAAYABgAGAAYABwAHAAkACAAIAAkACQAJ
AAkACgAKAAwADQANAA4ADgAPAA8ADwANAA4ADgAOABAADwAPAA8ADwAPAA8ADwANAA0A
DQANAAwADAAMAAwACwALAAsACgAKAAoACgAIAAgACAAIAAgACAAIAAgABgAEAAQAAwAC
AAIAAgABAAEAAAABAAIAAwACAAAA///+//3//f/9//3//f/9//3//f/9//3//f/9//7/
/v/+//7//P/9//3//P/8//z//P/8//z//P/8//z//P/8//z/+//5//r/+v/6//z//P/8
//z/+f/5//n/+//9//z//P/8//z//P/8//z/+v/6//r/+v/8//z//P/9//3//f/9//3/
/f/8//z//P/8//z//P/8//z//P/8//z//v/+//3//P/7//r//P/8//z//P/7//v/+//7
//3//v///wAAAAAAAAAAAAD+////////////AAAAAAAAAAAAAAAAAgAFAAYABwAIAAgA
CAAIAAgACQAJAAoADAAPAA8ADwAPAA4ACwAKAAkACgAJAAgACAAHAAYABAABAP3//P/8
//v/+f/5//n/+f/5//j/+P/4//j/+f/5//n/+//6//n/+f/3//f/9//3//f/9v/2//b/
9v/2//X/9f/1//f/+P/4//r//v8EAAcACwARABsAJgAyAEIAUQBcAGgAcwBzAG8AagBb
AEQAKgAOAPT/3f/M/8L/t/+x/7T/uP+8/7//yP/R/9r/4v/m/+b/6v/u/+//8//1//f/
9//3//X/9v/2//b/9v/2//b/9//5//r/+//7//n/+v/6//r//P/8//z//f/8//v/+v/5
//v/+//7//v/+//7//v/+v/8//3//f/9//v/+//7//z///////////8AAAAAAAAAAAAA
AAABAAEAAQACAAIAAgACAAMAAwAFAAYABgAHAAcABwAHAAgACAAKAAsACwAMAAoACwAL
AAsACwAMAAwADAAOAA0ADQANAA0ADQANAA0ACwALAAsACwAKAAoACgAKAAsACwALAAoA
CAAIAAgABgAIAAgACAAIAAQABAAEAAIAAAAAAP///v8AAAAA/////////////////f/8
//z//P/5//n/+f/5//v/+//7//v/+f/5//n/+f/6//r/+v/6//j/+f/5//j/+v/6//r/
+v/4//j/+P/4//r/+v/6//n/+f/6//r/+v/4//j/+P/4//n/+f/5//v/+//6//r/+v/4
//j/+P/4//j/+P/4//j/+v/6//r/+//6//n/+P/3//j/+P/5//r/+P/4//j/+P/4//j/
+P/4//b/+P/4//j/+P/4//j/+P/4//j/+P/5//n/+f/5//f/+P/5//r/+v/6//r/+v/6
//v/+//7//3//v/+//7//v/+//7/AAADAAQABQAGAAQABAAEAAQAAwADAAQABgAJAAkA
CQAJAAcABQAFAAUABAADAAIAAgAAAP7/+//3//X/9P/0//P/9P/1//b/9//3//b/9v/2
//b/9//3//f/9f/0//P/8//1//X/9f/1//P/8v/y//L/8v/y//H/8f/x//H/9v/6/wAA
AgACAAUADwAbACUAMgBEAFAAWQBmAGwAawBnAF8ATgA5ACAABADo/9D/w/+4/7D/rf+v
/7T/uv/C/8f/zv/V/97/5v/m/+b/7P/w/+//8//x//P/8//z//H/8v/y//L/9P/0//T/
9f/z//T/9f/1//X/9v/2//b/9P/0//T/9f/3//f/9//3//f/9//3//f/+f/5//n/+P/4
//n/+f/5//n/+f/5//r/+//7//v/+//+//7//v/+/////v/+//3///8AAAAAAAAAAAEA
AQADAAQABAAFAAUABQAFAAYABgAGAAcABwAIAAYABwAHAAcACQAKAAoACgAKAAkACQAJ
AAgABwAGAAUABwAHAAcABwAIAAgACAAIAAUABQAFAAQABAAEAAQAAgACAAIAAgACAAAA
AAAAAP7/AAAAAP///v/8//z/+//7//v/+//7//v/+f/4//j/+P/5//n/+f/5//n/+f/5
//n/9//3//f/9//4//j/+P/4//b/9//3//b/+P/4//j/+P/4//j/+P/4//b/9v/2//X/
9//4//j/+P/4//j/+P/4//f/9//3//n/+//6//r/+v/4//j/+P/4//j/+P/4//j/+v/6
//r/+//6//n/+P/3//j/+P/5//r/+v/4//b/+P/6//j/+P/4//j/+P/4//j/+P/5//n/
+f/5//f/+P/5//r//P/8//z//P/6//v/+//7//3//v/+//7//v/+//7/AAABAAIAAwAE
AAQABAAEAAQABwAHAAgACgAJAAkACQAJAAcABQAFAAUABgAFAAQABAADAAIAAAD9//n/
+P/4//f/9//3//f/9//3//b/9v/2//T/9f/1//X/9//2//X/9f/1//X/9f/1//P/8v/y
//L/8//0//T/9f/z//P/9v/2//j/AAAGAAcACQAPABkAJAAwAD4ATQBYAGIAbQBxAG0A
YgBTADwAIgAGAOz/2f/K/7z/r/+t/7L/tv+8/8P/yP/P/9r/3v/k/+r/7P/s/+//8f/x
//P/8//z//X/9v/2//b/9v/2//b/9//1//b/9//3//f/+P/4//j/+P/4//j/+f/5//n/
+f/5//n/+f/5//n/+//7//v/+v/6//v/+//7//v/+//7//z/+//7//v/+//8//z//P/8
//z//P/9//3/AAACAAMABAADAAMAAgADAAQABAAFAAUABwAHAAgACAAIAAkACQAKAAoA
CwALAAsACwAMAAwADAAMAAsACwALAAsACwALAAsACwALAAsACwAIAAgACAAIAAkACQAJ
AAgACAAIAAgABgAEAAQABAAEAAQABAAEAAIAAgACAAEAAAACAAIAAQABAP3//f/9//3/
///+//7//v/7//v/+//7//v/+//7//v/+//7//v/+//6//r/+v/6//z//f/9//z/+v/6
//r/+v/6//r/+v/6//z//P/8//v/+//8//z//P/8//z//P/8//v/+//7//3/+//6//r/
+v/7//z//f/+//3//P/7//r/+v/6//r/+//7//v/+//7//z//P/9//7//P/8//7/+v/6
//v//P/9//7//P/8//z//P/9//3//f/9//3//v///wAAAAAAAAAAAAD+////////////
AAAAAAAAAgACAAIABAAFAAYABwAIAAYABgAGAAYABwAHAAgACgANAA0ADQANAAsACQAJ
AAkACgAJAAgACAAFAAQAAgD///3//P/8//v/+f/5//n/+f/7//r/+v/6//j/+f/5//n/
+f/4//f/9//5//n/+f/5//f/9v/2//b/9v/2//X/9f/5//n/+v/6//7/BAAGAAcADQAT
ABsAKAA6AEgAUwBgAGwAcwBzAHEAagBTADoAIgAIAOz/1f/I/7z/r/+v/7j/uv++/8X/
zv/V/97/5v/o/+r/7v/w//H/8f/z//X/9f/1//f/+P/4//j/9v/2//b/9//3//j/+f/5
//f/+P/4//j/+v/6//r/+//7//v/+//7//n/+f/5//n//f/9//3//P/8//3//f/9//3/
/f/9//7///////////8AAAAAAAAAAAAAAAABAAEAAwAEAAQABAAEAAUABQAHAAgACAAJ
AAkACQAJAAoACgAMAA0ADQAOAAwADQANAA0ADQAOAA4ADgAOAA0ADQANAAsACwALAAsA
DAANAA4ADwAOAA4ADgAOAAwACwAKAAgACQAKAAsACgAIAAgACAAIAAYABgAGAAQABAAE
AAMAAgACAAIAAQABAP///////////f/8//z//P/9//3//f/9/////////////v/9//z/
+//8//z//P/8//7///////7//f/8//v/+v/8//z//P/8//z//P/8//v/+//8//z//P/8
//z//P/8//v/+//7//3//f/8//z//P/8//z//P/8//z//P/8//z/+//6//n/+f/6//v/
/P/9//3//P/8//z//P/8//z//P/6//r/+v/6//7/AAD///7//f/8//r/+v/6//r/+//7
//v/+//9//7///8AAAAAAAAAAAAA//////7//f/+/wAAAQACAAAAAAAAAAIAAwAEAAUA
BgAIAAgACAAIAAkACQAKAAwADQANAA0ADQALAAkACQAJAAgABwAGAAYABwAGAAQAAQD9
//z//P/7//n/+f/5//n/+f/4//j/+P/4//n/+f/5//v/+v/5//n/9//3//f/9//3//b/
9v/2//j/+P/3//f/9f/1//j/+P/8/wIABgAJAA0AEQAdACwAOgBGAFEAYgBsAHMAdwB1
AGwAWQBCACQACgD0/9n/yP/A/7X/rf+y/7r/vv/F/87/1//e/+T/6P/q/+z/7v/x//X/
8//1//X/9f/3//j/+P/4//j/+P/4//n/9//4//n/+f/5//r/+v/6//z//P/8//3//P/7
//r/+f/6//v//P/9//7//f/8//r/+//9//7////9//3//f/+////////////AAAAAAAA
AAACAAIAAwADAAMABAAEAAQABgAHAAcACQAIAAgACQAJAAkACQAKAAoADAANAA0ADgAM
AA0ADQANAA0ADgAOAA4ADgANAA0ADQAPAA8ADwAPAA8ADwAPAA8ADgAOAA4ADgALAAsA
CwAKAAoACgAKAAgACgAKAAoACgAGAAYABgAEAAQABAADAAIAAgACAAEAAQD/////////
/////v/+//7//f/9//3//f/9//3//f/9//3//f/9//3//P/8//z//P/8//3//f/8//r/
+v/6//r//P/8//z//P/8//z//P/7//n/+v/6//r//P/8//z//P/5//n/+f/7//3//P/8
//z//P/8//z//P/6//r/+v/6//r/+v/6//v/+f/5//n/+f/7//r/+v/6//z//P/8//z/
+v/6//z//P/6//r/+v/6//r/+v/6//r/+//7//v/+//7//z//f/+//z//P/8//z//v//
///////+//7//f/8//3//v///wIAAQACAAMABAAEAAQABAAEAAcABwAIAAoACwALAAsA
CwALAAkACQAJAAYABQAEAAQABQAEAAIA///7//r/+v/5//n/+f/5//n/+f/4//j/+P/2
//f/9//3//n/+P/3//f/9//3//f/9//1//T/9P/0//b/9v/1//X/9f/3//b/9v/6//7/
AAAFAA0ADwAZACgANAA+AEsAVgBiAG8AbwBtAGYAUwA+ACgADgDy/9n/yv/A/7X/sf+0
/7j/uv/D/8z/0f/Y/+L/6P/q/+j/6v/v//H/8f/z//P/8//1//b/9v/2//b/9v/2//f/
9//4//n/+f/3//j/+P/4//b/9v/2//f/+f/5//n/+f/3//f/9//3//n/+f/5//j/+f/7
//z//f/9//3//f/+//3//f/9//3//v/+//7//v8AAAAAAQABAAMABAAEAAQAAwADAAIA
AwAEAAQABQAFAAcABwAIAAgACAAJAAkACgAKAAsACwALAA0ADgAOAA4ADAALAAsACwAL
AAsACwALAAkACQAJAAkACgAKAAoACgAJAAkACQAIAAYABgAGAAQABQAGAAcACAAEAAQA
BAACAAIAAgABAAAAAAAAAP/////9//3//f/9/////v/+//7//f/9//3//f/8//v/+v/5
//n/+f/5//n/+f/6//v//P/7//v/+v/4//r/+v/6//r/+v/6//r/+v/8//z//P/7//n/
+v/6//r//P/8//z//P/7//v/+//9//v/+v/6//r/+v/6//r/+v/6//r/+v/6//z//P/8
//3//f/9//3//f/9//z//P/8//z//P/8//r/+v/6//r/+//8//3//v/9//3//f/9//v/
/P/9//7//v/+//7//v/+////////////AAAAAAAAAAAAAAAAAgADAAQABQAGAAYABgAG
AAYABwAHAAgACgALAAsACwALAAsACQAJAAkACAAHAAYABgAFAAQAAgD///v/+v/6//n/
+f/5//n/+f/7//r/+v/6//j/+f/5//n/+//6//n/+f/3//f/9//3//X/9P/0//T/9v/2
//X/9f/1//f/+P/4//z/AAAEAAkADQAVAB8AKgA6AEYAUQBcAGgAcQBzAG8AYABLADIA
GAD8/+b/0//G/7z/sf+v/7j/vP++/8X/0v/X/9r/4P/o/+z/7v/w//P/9f/z//X/9f/1
//f/+P/4//j/9v/2//b/9//3//j/+f/5//n/+v/6//r//P/8//z//f/7//v/+//7//v/
+//7//v//f/9//3//P/8//3//f/9/////////wAAAAD///7//f8AAAAAAAAAAAQABAAF
AAUAAwAEAAQABAAEAAUABQAHAAYABgAHAAcACQAJAAoACgAMAA0ADQAOAA4ADwAPAA8A
DQAOAA4ADgAMAAsACwALAA0ADQANAA0ACwALAAsACwAMAAwADAAMAA0ADQANAAwACwAK
AAkABgAGAAYABgAGAAYABgAGAAQABAAEAAMAAgACAAIAAQABAP3//f/9//3//f/8//z/
/P/9//3//f/9//3//f/9//3//f/9//3//f/6//r/+v/6//r/+//7//r//P/8//z//P/8
//z//P/8//z//P/8//v/+f/6//r/+v/8//z//P/8//v/+//7//3/+//6//r/+v/6//r/
+v/6//z//P/8//z/+v/6//r/+//7//v/+//7//3//P/8//z//P8AAP3//P/7//r//P/8
//z//P/7//v/+//7//v//P/9//7//v/+//7//v8AAAEAAQABAAEAAgACAAIAAgACAAIA
BAADAAQABQAGAAgACAAIAAgACQAJAAoADAALAAsACwALAAwACwAMAA0ACgAJAAgACAAF
AAQAAgD///3//P/8//v/+//7//v/+//7//r/+v/6//r/+//7//v/+v/4//b/9f/4//n/
+v/7//n/+P/4//j/+P/4//f/9//3//n/+P/6/wAABAAIAAcADQAXACEALgA8AEoAWQBo
AG4AcwB1AHEAYABJADAAFgD8/+T/z//G/77/s/+x/7b/vv/E/8v/1P/d/+L/5v/u//D/
8P/y//P/9f/1//f/9//3//n/+v/6//r/+P/4//j/+f/5//r/+//7//v//P/8//z/+v/6
//r/+//9//3//f/9//3//f/9//3//////////v8AAAEAAQABAP///////wAAAwADAAMA
AwAEAAQABAAEAAYABgAHAAcABwAIAAgACAAGAAcABwAJAAoACgALAAsACwALAAwADAAO
AA8ADwAQAA4ADwAPAA8ADwAQABAAEAASABEAEQARABEAEQARABEAEQARABEAEQAOAA4A
DgAOAA0ADQANAAwADAAMAAwACgAKAAoACgAKAAYABgAGAAQABQAGAAYABgAEAAQAAwAD
AAMAAwADAAMAAQAAAAAAAAABAAEAAQABAP//////////AQABAAEAAQD///7//f/8//7/
//////7/AAAAAAAAAAD+//7//v/+//7//v/+//3//f/+//7//v/+//7//v/+//3//f/9
///////+//7//v/8//z//P/8//3//v///wAAAAAAAAAAAQD///////////3//P/8//z/
/v/+//7//v/8//z//P/8//7//v/9//7//P/8//z//P/8//z//P/8//3//f/9//3///8A
AAEAAgABAAAA///+////AQACAAMAAwAEAAQABAAEAAQABAAGAAUABgAHAAgACAAIAAgA
CAALAAsADAAOAA8ADwAPAA8ADQALAAsACwALAAsACwAMAAkACAAGAAMA///+//7//f/7
//v/+//7//3//P/8//z//P/9//3//f/9//z/+//7//n/+f/5//n/+//6//r/+v/4//j/
9//3//v/+f/8//7/AgAGAAwADwARABcAIQAsADgASgBZAGIAbgB5AHkAdQBsAFkAPgAm
AA4A8P/Z/87/xP+3/7H/tP+4/77/y//W/9n/3v/m/+z/8P/0//T/9f/3//f/+f/5//n/
9//4//j/+P/6//r/+v/7//3//v////////8AAAAAAAD///7//f/9//3//f/9//3//v//
/wAAAQACAAEAAAD+/wAAAQABAAEAAwADAAMABAADAAMAAwADAAYABgAGAAYABgAGAAcA
BwAFAAYABgAGAAgACQAJAAsADgAOAA8ADwAOAA0ADQAMAA4ADwAPABAADgAPAA8ADwAR
ABIAEgASABIAEQARABEAEQARABEAEQARABEAEQARABIAEgASABIADwAPAA8ADgAOAA4A
DgAMAA4ADgAOAA4ADAAMAAwACgAIAAgABwAGAAYABgAFAAUABQAFAAUABQADAAIAAgAC
AAEAAQABAAEAAQABAAEAAQABAAEAAQABAAAAAAAAAAAAAAABAAEAAAACAAIAAgACAAIA
AgACAAIAAAAAAAAA//8BAAIAAgACAAAAAAAAAAAAAQABAAEAAwACAAAA///+/wAAAAAA
AAAAAAAAAAAAAAAAAAAAAAABAAEAAQABAAEAAwACAAIAAgABAAAA///+////AAABAAIA
/v/+/wAAAAAAAAAAAgACAAIAAgABAAEAAQABAAEAAgADAAQAAgACAAIAAgAEAAUABQAF
AAUABgAGAAYABQAEAAMABAAHAAgACQAKAAwADAAMAAwACwALAAwADgANAA0ADQANAA4A
DQAOAA8ADgANAAwADAAJAAgABgADAAEAAAAAAP////////////////7//v/+//7/////
///////+//3//f/9//3//f/9//3//P/8//z/+v/6//n/+f/7/////v/+/wQACgAOABEA
EwAZACUAMgBCAFAAVwBkAHAAcwBxAG0AYgBPADgAHgACAOr/2f/M/8L/uf+3/7j/wP/I
/8//0v/b/+b/7P/s//D/9P/2//f/+//5//v/+//7//v//P/8//z/+v/6//r/+//9//7/
//////3//v/+//7/AAAAAAAAAQABAAEAAQABAP//////////AwADAAMAAgACAAMAAwAD
AAUABQAFAAYABQAFAAUABQAEAAQABAAEAAgACAAJAAkABwAIAAgACAAKAAsACwANAA4A
DgAPAA8ADwAPABAAEAAOAA8ADwAQABIAEwATABMAEwAUABQAFAAUABMAEwATABUAFQAV
ABUAEwATABMAEwAQABAAEAAQABAAEQASABIAEQAQAA8ADAAOAA4ADgAOAA4ADgAOAAwA
DAAMAAsACgAIAAgABwAHAAMAAwADAAMABAAEAAUABgADAAMAAwADAAMAAwADAAMAAwAD
AAMAAwACAAIAAgACAAIAAwADAAIAAAAAAAAAAAABAAIAAwAEAAIAAgACAAEAAQACAAIA
AgACAAIAAgACAAEAAQABAAMABQAEAAQABAAEAAQABAAEAAQABAAEAAQAAgACAAIAAwAD
AAMAAwADAAMAAgACAAIABgAGAAQAAgACAAIAAgACAAIAAgACAAUABQAFAAUABAAEAAQA
BAAGAAYABgAGAAYABwAHAAcABwAIAAgACAAIAAgACAAKAAsADAANAA4AEAAQABAAEAAQ
AA8ADwAQABEAEQARABEAEQAPAA8ADwAQAA8ADgAOAA8ADgAMAAkAAwACAAIAAQADAAMA
AwADAAEAAAAAAAAAAgADAAMAAwADAAIAAQABAP//////////AQAAAAAAAAD+//7//f/9
/wEAAQACAAIAAgAIAA4AEQAVABsAIwAqADgARgBVAGIAbgB3AHcAdQBwAF8ASgAyABYA
/P/l/9b/zP/B/73/vv/C/8b/zf/U/9v/4v/s//L/8v/2//z////7//3///////////8A
AAAAAAACAAIAAgADAAEAAgADAAMAAwAEAAQABAAEAAQABAAFAAUABQAFAAUAAwADAAMA
AwAFAAUABQAEAAcACQAKAAsACgAJAAgACAAJAAkACQAJAAwADAAMAAwADAAMAA0ADQAN
AA4ADgAOAA4ADwAPABEAEgASABMAEwATABMAFAAUABQAFQAVABYAGAAZABkAGQAZABoA
GgAaABgAFwAXABcAGAAZABoAGwAaABkAGAAXABgAGAAYABgAFwAXABcAFgAYABgAGAAW
ABQAFAAUABQAEgASABIAEAASABIAEQAQAA4ADgANAA0ADQANAA0ADQANAAwADAAMAAsA
CwALAAsACwALAAsACwALAAsACwALAAoACgAKAAoACgALAAsACgAIAAgACAAIAAgACAAI
AAgACgAKAAoACQAJAAoACgAKAAoACgAKAAoABwAHAAcACQAKAAoACwAMAAoACgAKAAoA
DAAMAAwADAAKAAoACgALAAsACwALAAsADQAMAAwADAAKAAoACgAKAAoACgAKAAoACgAK
AAkACQALAAwADQAOAA4ADwAPAA8ADQAOAA4ADwAPAA8ADwAPAA4ADgAPAA8AEQARABEA
EQATABUAFgAWABYAFgAWABkAGgAbABwAHAAcABwAHAAcABoAGwAbABoAGQAYABYAFAAT
ABIAEAAOAA4ADgAOAAwADAAMAAwADAAMAAwADAAMAAwADAAMAAwADAAMAAwACgAKAAoA
CgAIAAgACAAIAAgACAAIAAgACgAKAAoACgANABAAEwAWAB0AJAArADIAPgBKAFYAYgBs
AHQAfACEAHcAagBdAFAANwAgAAkA8v/m/9z/0v/I/8z/0P/U/9j/4f/o/+//9v/7//7/
AQAEAA==
         </WaveFormData>
      </LeadData>
      <LeadData>
         <LeadByteCountTotal>10000</LeadByteCountTotal>
         <LeadTimeOffset>0</LeadTimeOffset>
         <LeadSampleCountTotal>5000</LeadSampleCountTotal>
         <LeadAmplitudeUnitsPerBit>4.88</LeadAmplitudeUnitsPerBit>
         <LeadAmplitudeUnits>��V</LeadAmplitudeUnits>
         <LeadHighLimit>2147483647</LeadHighLimit>
         <LeadLowLimit>268435456</LeadLowLimit>
         <LeadID>II</LeadID>
         <LeadOffsetFirstSample>0</LeadOffsetFirstSample>
         <FirstSampleBaseline>0</FirstSampleBaseline>
         <LeadSampleSize>2</LeadSampleSize>
         <LeadOff>FALSE</LeadOff>
         <BaselineSway>FALSE</BaselineSway>
         <ExcessiveACNoise>FALSE</ExcessiveACNoise>
         <MuscleNoise>FALSE</MuscleNoise>
         <LeadDataCRC32>29273004</LeadDataCRC32>
         <WaveFormData>
8P/w//D/8P/w//D/8P/w//D/8P/w//D/7v/u/+7/7v/v//D/8f/y//L/8v/y//L/8P/w
//D/8P/v/+7/7f/s/+7/7v/u/+7/8P/w//D/8P/u/+7/7v/u//D/8P/w//D/7v/s/+r/
6P/p/+n/6f/p/+v/7f/x//T/9P/0//b/+f/4//j/+v/7////AAAAAP///f/9//3////+
//7/AQADAAgACQAJAAoACgAKAAkACQAGAAUAAwADAAIAAAAAAP///P/7//r/+P/z//H/
8f/v/+//7f/r/+n/5//m/+b/5f/k/+P/4v/i/+D/3v/e/9//4v/j/+T/5f/j/+P/4//j
/+P/4//h/+H/3v/d/9z/2//d/97/3v/e/+L/5//s//H/+v8AAAMAAAD9////AwALABYA
HgAhAC4AQwBTAFMARAAmAAAA6//1/wQACwAXABoAEwAJAPz/8v/s/+f/4v/k/+j/6//s
/+z/7f/t/+j/5v/k/+f/5//m/+b/5v/m/+X/5f/l/+X/5f/l/+X/5f/l/+X/5f/l/+X/
5f/l/+X/5f/m/+f/6f/q/+v/6//r/+v/6//t/+7/7//w//D/7//t/+v/6//t/+3/7f/w
//D/8P/w//D/8P/w//D/8v/1//f/+P/3//j/+f/7//v//f/+////AAACAAQABgAFAAYA
CAALAAsADAANAA4AEAARABIAFAAUABYAFwAXABkAGgAbAB0AHQAdAB0AHAAeAB4AHgAe
ABwAHQAdAB0AHQAdABwAHAAdAB0AHAAcABkAGQAYABcAFgAWABUAEwASABEAEAAOAA4A
DQAMAAoACQAJAAgABgAHAAYABgAFAAQABAAEAAQAAgACAP////8CAAIAAQABAP//////
////AAABAAIAAQADAAMAAwACAAEAAQAAAAAA/v/+//7//v/+////AAABAP////////7/
/P/8//7///////7//v/+/wAAAAAAAAEA///+//7//v/9//3//v/+/wAA///+//7//v//
/wAAAAD8//z//P/8/wAAAAD8//v//v/8//z//P/8//3//f/9//3//f/9////AAD//wAA
AwAHAAgACAAKAAsADQAOAA4ADQANAA0ADQAPAA4ADgARABMAFgAXABcAGAAYABgAFwAX
ABQAEwARABEAEQAOAA0ACwAKAAkACAAGAAUAAwADAAEAAQD///3/+//1//T/9P/z//P/
8//z//T/8v/w//D/8f/v/+//7//v//H/8f/x//H/8f/x/+//7//v/+//7//v/+//8P/w
//D/8v/1//r/AQAIAA4AEwAQAAsADQAVAB8AKAAwADcARgBfAHEAcwBkAEIAFAD3//3/
DAAXAB8AHgARAAcA/P/0//D/8f/y//T/9P/3//j/+v/3//X/9P/y//L/8//z//L/8v/y
//L/8f/x/+//7//v/+//7//v/+//7//v/+//7//v//H/8f/x//L/8P/x//H/8f/z//P/
8//z//b/9v/2//b/9f/1//T/8//1//f/9//3//b/9v/2//b/+v/6//r/+v/7//3//v/+
/wEAAgADAAUAAwAFAAYABwAFAAYABwAIAAsADAAOABEAEQASABMAFAAWABcAGAAaABoA
HAAdAB0AHAAcABwAHQAeAB8AIAAgACAAIAAgACAAIgAjACMAIwAjACMAIgAiACEAIQAg
ACAAHQAdABwAGwAaABoAGQAXABYAFQAUABIAEAAPAA4ADAANAA0ADAAKAAcABgAGAAUA
BAAEAAQABAAEAAQAAQABAAIAAgABAAEAAQABAAEAAQABAAEAAQD///////////7//v//
////AAAAAAAAAAAAAP//////////AQABAAEAAAD+//7/AAABAAEAAAAAAAAA/v/+//7/
//////7//v/+//////8AAAAAAAD///7//v/8//3//v/+//z//P/8//z//P/+//7//P/8
//z//P/7//v/+//7//v/+//9//7/AQACAAUACQAKAAoADAANAA8AEAAQAA8ADQANAA0A
DwAQABAAEwAVABgAGQAZABoAGgAaABkAGQAYABcAFQAVABMAEAAPAA0ADAALAAoACAAF
AAMAAwABAP///f/7//n/9//2//b/9f/y//H/8P/w//L/8P/w//H/8f/x//H/8f/v/+//
7//v//H/8f/v/+//8f/x//H/8f/v//D/8P/w//L/9//8/wEABgAMABEAEAAJAAkAEQAd
ACYALgA1AEYAXQBtAG8AZABEABQA9//9/woAFQAjACQAFwALAAAA+P/2//f/+P/2//b/
9//6//j/9//3//T/8P/w//P/8//y//L/8P/w/+//7//x//H/8f/x/+//7//v/+//8f/x
//H/8f/z//P/8//0//P/8//y//H/8v/z//T/9f/2//b/9v/2//b/9//3//f/+f/7//v/
+//6//r/+v/6//z//P/8//z//f///wAAAAD//wAAAQADAAUABwAIAAkACQAKAAsADAAL
AAwADgARABMAFAAVABYAGAAZABoAHAAcAB4AHwAfACAAIAAgACEAIgAjACQAJAAkACQA
JAAkACQAJQAlACUAJQAlACQAJAAhACEAIAAgAB0AHQAcABsAGgAaABkAFwAWABUAFAAS
ABIAEQAQAA4ADwAPAA4ADAALAAoACgAJAAgACAAIAAgABgAGAAMAAwAEAAQAAwADAAMA
AwADAAMAAwADAAMAAQACAAMABAAEAAIAAwADAAQAAgACAAIAAgADAAMAAwADAAEAAQAB
AAAA/v/+/wAAAQABAAAAAAAAAAAAAAAAAAEA///+//7//v//////AAAAAP///f/7//r/
/P/9//7//v/+//7//v/+//7//v/+//3////+//v/+v/5//j/+f/5//n/+f/5//n/+//8
//3//v8BAAUABgAGAAgACQAJAAoACgAJAAkACQAJAAsACgAKAA0ADwASABMAEwAUABYA
FgAVABUAEgARAA8ADwAOAAwADAALAAoACQAIAAYAAwABAAEA///8//n/9v/z//D/8P/x
//H/7//t/+v/6v/q/+j/6P/p/+r/6//s/+3/6//r/+v/6//r/+v/6f/p/+n/6f/p/+n/
6//s/+z/7P/o/+v/7v/1//z/AgAJAAwABwADAAUACQASABoAIQAoADsAUQBdAFwATgAw
AAkA/f8IABEAGQAgABsADwAGAP7/+P/x/+z/7P/u//H/9P/0//H/8f/w/+z/6P/n/+f/
5v/m/+f/6P/o/+n/6f/p/+n/6f/n/+f/5//n/+X/5f/l/+X/5v/n/+j/6v/o/+n/6f/p
/+f/5//n/+f/6f/q/+v/7P/u/+//7//v/+z/7f/s/+v/7//w//H/8v/z//L/8f/w/+//
8f/y//L/9f/2//f/+f/6//3///8BAAAAAAAAAAAA/v/+////AQACAAQABgAIAAwADQAO
ABAADgAQABEAEQAUABQAFAAVABYAFwAYABgAGAAYABgAGAAWABcAFwAXABcAFwAWABYA
EwATABIAEgARABMAFAAVABEAEAAOAAsACAAHAAYABAAFAAUABQAEAAMAAwACAAAA/v/8
//v/+f/2//b/9v/2//n/+v/4//n/+f/4//b/9f/4//n/+v/7//j/9//2//P/8//z//P/
8v/y//P/8//0//T/9P/0//T/8f/x//H/8f/y//P/9P/0//L/8v/0//X/9P/y//H/8P/y
//L/8v/z//H/8P/w//D/7//v//D/8P/y//H/8P/w//H/8//1//b/8f/w/+//7v/t/+z/
6//p/+v/7f/u//D/8P/w//D/7//v/+//7//v/+//8f/y//P/9P/3//v/+v/6//z//f/9
//7//v/9/wAAAQACAAUABAAEAAcACQAMAA0ADQAOAA0ADAAKAAkABwAFAAIAAQABAAAA
AQABAP///f/7//j/9f/z//P/8f/t/+v/6f/n/+H/4P/g/9//4f/h/+H/4v/k/+L/4v/j
/+L/4f/g/9//4f/h/+H/4f/k/+X/5P/l/+T/4//i/+H/3//g/+D/4P/k/+f/7v/3//7/
AAD9//T/8//7/wcAEwAcACAAKQA+AFEAVQBNADgAFAD2//X/AQAKABMAFwAQAAUA+//u
/+j/6P/l/+D/4P/i/+f/6v/m/+P/4//k/+L/5v/n/+f/5v/m/+T/5P/j/+P/4//j/+P/
4//h/+H/4f/h/+L/4//k/+X/4//j/+P/5P/i/+P/4//j/+X/5f/l/+X/5P/k/+T/5P/o
/+n/6f/p/+n/6//r/+v/7P/s/+z/7P/u/+7/7v/u//H/8//0//T/8//0//X/9//3//n/
+v/7//3//v///wAAAQACAAQABwAHAAgACQAKAAoACwAMAA4AEAASABMAEwAWABYAFgAX
ABYAFwAYABgAGgAaABoAGgAYABkAGQAZABcAFwAWABYAFwAXABYAFgATABMAEgARABAA
EAAPAA0ADAALAAoACAAIAAcABgAEAAMAAwACAAAA///+//7//f/+//7//v/+/wAAAAD9
//3//v/+//3//f/8//v/+v/5//v/+//7//n/+//7//v/+v/8//3//f/+//3//P/7//r/
+//7//v/+//7//v/+//6//j/+P/6//v/+//6//r/+v/4//j/+P/5//v/+v/6//r/+f/5
//r/+v/6//n/+P/4//j/+f/6//r/+P/4//T/9v/4//j/+P/4//j/9//3//f/9//3//f/
+f/6//v//P///wMABAAEAAYABwAJAAoACgAJAAkACQAJAAsACgAKAA0ADwASABMAEwAU
ABYAFgAVABUAFAATABEAEQAPAAwACwAJAAoACQAIAAYAAQD//////f/9//v/+f/3//H/
8P/w/+//7v/t/+z/7P/s/+r/6v/r/+v/6//r/+v/6//r/+v/6//t/+3/6//r/+v/6//r
/+v/6//s/+z/7P/q/+3/9P/5//7/BgANAA4ABwAFAAkAEwAgACoAMQA6AE8AZQBxAGwA
WAAyAAUA9/8CAA0AGQAcABEABQD8//D/6v/p/+r/6P/q/+3/7v/w//H/7//s/+z/7P/t
/+3/7P/s/+7/7v/t/+3/7P/r/+r/6f/p/+n/6f/p/+v/6//r/+v/6//r/+v/7P/s/+3/
7f/t/+3/7f/t/+3/7v/u/+7/7v/u/+//7//v//H/8//z//P/8v/y//L/8v/0//T/9P/0
//P/9f/2//b/+P/6//z////+/////////wEAAgADAAQABQAGAAgACwAJAAoACwAMAA4A
DwAQABIAFAAWABcAFwAYABgAGAAZABoAGwAcABwAHAAcABwAHAAcAB0AHQAdAB0AHQAc
ABwAGQAZABgAGAAXABcAFgAVABQAFAATABEAEAAPAA4ADAAMAAsACgAIAAcABwAGAAQA
AwACAAIAAQAAAAAAAAAAAAAAAAD9//3//P/8//v/+//7//v/+//7//3//f/9//v/+//7
//v/+v/6//v/+//8//r/+v/6//r/+//7//v/+//5//n/+f/4//j/+P/6//v/+//6//r/
+v/6//r/+v/7//v/+v/6//r/+f/5//r/+v/6//n/+P/4//r/+//8//z/+v/4//j/+P/4
//r/+v/6//r/+f/5//n/+f/3//f/+f/6//v//P///wMABgAGAAgACQAJAAoACgAJAAsA
CwALAA0ADgAOABEAEwAUABUAFQAWABYAFgAVABUAFgAVABMAEwARAA4ADQALAAoACQAI
AAYABQADAAMAAQD9//v/+f/3//P/8v/y//H/8P/v/+7/7v/u/+z/7P/t/+v/6//r/+v/
6//r/+v/6//t/+3/6//r/+v/6//r/+v/6f/q/+r/6v/w//H/9P/5/wIACgANAAoAAwAD
AAcAEwAiACoALwA8AFMAZwBvAGoAUgAmAP//+/8IAA0AFQAaABMABwD+//b/7v/r/+z/
7v/u//H/9P/0/+//7//u/+z/6v/t/+3/7P/s/+r/6v/p/+n/6f/p/+n/6f/p/+n/6f/p
/+n/6f/p/+n/6//r/+v/7P/s/+3/7f/t/+v/6//r/+v/7v/u/+7/7v/w//H/8f/x/+//
8f/x//H/8v/y//L/8v/0//T/9P/0//X/9//4//j/+f/6//v//f/9////AAABAAEAAgAD
AAQABQAGAAgACwALAAwADQAOAA4ADwAQABIAFAAWABcAFwAYABgAGAAZABoAGwAcABwA
HgAeAB4AHgAcAB0AHQAdABsAGwAaABoAGgAbABsAHAAZABkAGAAXABQAFAATABEAEgAR
ABAADgAOAA0ADAAKAAkACQAIAAYAAwACAAIAAQAAAAAAAAAAAAIAAgD//////v/+//3/
/f////////////////////3/+//7//v/+v/6//v/+//8//z//P/8//z/+//7//v/+//9
//3//f/8//j/+P/6//v//P/8//3//v/9//z/+//7//v/+v/6//r/9//3//j/+P/5//n/
+f/6//n/+f/5//j/9v/2//b/9v/4//j/+P/3//3//v/8//r/+P/2//X/9f/1//X/9//3
//n/+v/7//z///8DAAMAAgADAAMABwAIAAgABwAIAAkACgANAA0ADAAOAA8AEgATABMA
FAAWABYAFQAVABQAEwARABEADQAKAAkABwAGAAUABAACAAEA//////3/+f/3//X/8//v
/+7/7v/t/+7/7f/s/+z/7P/q/+r/6//p/+n/6f/p/+r/6//s/+3/6//r/+n/6f/o/+f/
5v/l/+f/6P/o/+j/7v/x//b/+/8CAAgACQAIAAEA/f8BAA0AGAAeACUAMgBJAFsAYwBe
AEoAJgAHAAEADgAZACMAJgAfABMABgD6//T/8//u/+z/7v/x//T/9v/1//H/7v/s/+z/
7f/t/+z/7P/s/+z/6//r/+v/6//r/+v/7f/t/+3/7f/r/+v/6//r/+n/6f/p/+r/6P/p
/+n/6f/s/+3/7v/v/+//7v/t/+z/8P/x//H/8f/z//X/9f/1//b/9v/2//b/9//2//X/
9P/3//n/+v/6//r/+v/6//v//P///wEAAwADAAQABQAGAAcACAAKAA0ADQAOAA8AEAAQ
ABEAEgAUABUAGAAaABsAGgAaABoAGwAcAB0AHgAeAB4AHgAeAB4AHgAfAB8AHwAfAB8A
HgAeAB0AHQAcABwAGQAZABgAFwAWABYAFQATABAADwAOAAwADQANAA0ADAAKAAkABwAE
AAEAAAAAAP//AAAAAAAAAAAAAAAA/f/9//z//P/7//v//v///wAAAQD////////9//z/
+//6//j/+f/7//z//v/+//7//v/+//v/+//7//v/+//7//v/+v/4//j/+v/7//3//P/8
//z/+v/6//r/+//9//z//P/8//n/+f/6//r/+v/5//j/+P/5//v//f/+//z//P/8//z/
+P/4//j/+P/2//b/9v/2//f/9//3//f/9f/1//f/+P/7//z///8DAAIAAgAEAAUABQAG
AAYABQAHAAcABwAJAA4AEAAVABkAGQAXABQAEgAUABQAEwATABQAEwARABEAEAAOAA4A
DQALAAkABwAEAAEA//////3//f/7//n/9//x//D/8P/v/+//7//v//D/7v/q/+j/5//p
/+n/6f/p/+v/6//r/+v/6f/p/+f/5//p/+n/6f/p/+n/6v/q/+r/6v/v//L/9//+/wQA
BwAIAAUAAQAFAAsAEgAcACMALgBBAFkAYwBgAEwAKAAFAP//DgAXAB8AJAAfABEABgD8
//b/8f/u/+7/7P/t//D/9v/z/+3/7v/u/+z/7f/t/+z/7P/u/+7/7f/t/+v/6//r/+v/
6//r/+v/6//r/+v/6//r/+3/7f/t/+7/7v/v/+//7//x//H/8f/x//L/8v/y//L/8v/z
//P/8//z//X/9f/1//T/9P/0//T/9//4//n/+v/7//3//v/+////AAABAAMAAQADAAQA
BQAHAAgACQAKAAkACgAMAA8AEQASABMAFAAWABcAGAAaABwAHgAfAB8AHwAeAB0AHQAf
ACEAIwAkACQAJAAkACQAJAAlACUAJQAkACMAIQAgAB8AHwAeAB4AHgAfAB8AHwAdABwA
GgAXABYAFQAUABIAFAATABIAEAAPAA8ADgAMAA0ADAAMAAsACgAKAAoACgAIAAgABQAF
AAYABgAFAAUABwAHAAcABwAFAAUABQADAAUABQAFAAQABAAFAAUABgAGAAYABgAGAAUA
BQAFAAUABQAFAAUABAAEAAQABgAHAAUABAAEAAQABAAEAAQABQAFAAQABAAEAAUABQAG
AAYABgAFAAQABAACAAMABAAEAAIABAACAAQABAAEAAQABQAFAAUABQADAAMABQAGAAUA
BgAJAA0ADgAOABAAEQATABQAFAATABUAFQAVABcAGgAaAB0AHwAgACEAIQAiACIAIgAh
ACEAIAAfAB0AHQAZABYAFQATABIAEQAQAA4ADQALAAsACQAHAAUAAwABAP3//P/8//v/
+P/3//b/9v/4//b/9v/3//X/9f/1//X/9f/1//X/9f/1//X/8//z//P/8//z//P/8//0
//T/9P/0//n//v8BAAgAEAAVABIADQANABEAHQAqADIANQBGAF8AcwB5AHAAUgAkAAMA
BQASABsAJQAiABcACQD+//b/9P/x//L/9v/2//X/+P/6//v/9//0//L/8v/z//P/8v/y
//T/9P/z//P/8f/x//H/8f/x//H/8f/x//P/8//z//P/8//z//P/9P/0//X/9f/1//P/
8//z//P/9P/0//T/9P/0//X/9f/1//f/+f/5//n/+P/4//j/+P/8//z//P/8//v//f/+
//7///8AAAEAAwABAAMABAAFAAcACAAJAAoACQAKAAwADwARABIAEwAUABQAFQAWABgA
GAAaABsAGwAcABwAHAAdABwAHQAeAB4AHgAeAB4AHgAeAB8AHwAfACEAIQAgACAAHQAd
ABwAHAAbABsAGgAZABYAFgAVABMAEgARABAADgAOAA0ADAAKAAcABwAGAAQAAwACAAIA
AQAAAAAAAAAAAAIAAgD/////AAAAAP/////+//3//P/7//3//f/9//v//f/9//3//P/8
//3//f/+//z//P/8//z/+//7//v/+//9//3//f/8//r/+v/8//3//f/8//z//P/6//r/
+v/7//v/+v/6//r/+f/5//r/+v/6//n/+P/4//j/+f/6//r/+P/8//v/+v/5//j/+f/5
//n/+f/3//f/+f/6//v//P///wMABAAEAAYABwAJAAoACgAJAAsACwALAA0AEAAQABMA
FQAVABUAFAAUABQAFAATABMAEAAPAA0ADQAJAAYABQADAAIAAQAAAP7/+f/3//f/9f/x
/+//7f/r/+X/5P/k/+P/5P/j/+L/4v/g/97/3v/f/9//3//f/9//3v/d/9z/2//c/93/
3P/d/9v/2//b/9v/2//c/9z/3P/g/+P/5v/r//T//P/9//j/8//1//v/BwASABoAIwA0
AEsAWQBdAFQANAAEAOf/7f/8/wUADQAOAAUA9//q/+L/4P/h/+L/5P/k/+X/5v/m/+X/
4f/e/97/4P/f/9//3v/e/97/3v/d/93/3f/d/93/3f/f/9//3//f/9//3//f/9//3f/d
/93/3v/g/+H/4f/h/+P/4//j/+P/4v/i/+L/4v/k/+X/5f/l/+P/5f/l/+X/6P/o/+j/
6P/s/+z/7P/s/+3/7//w//D/8f/y//P/9f/0//X/9f/1//b/+P/6//z/+//8//7/AQAD
AAQABQAGAAgACQAKAAwACgAMAA0ADQAOAA4ADgAPABAAEQASABIAEgASABIAEgASABMA
EwATABUAFQAUABQAEwATABIAEgAPAA8ADgANAAoACgAJAAcABwAHAAcABgAGAAUABAAC
AAEAAQAAAP7/+//6//r/+f/6//r/+v/6//j/+P/1//X/+P/4//f/9//1//X/9f/1//f/
9//3//X/9f/1//X/9P/y//P/8//0//T/9P/0//T/9f/1//X/9f/z//P/8//y//L/8v/0
//X/8//y//L/8v/0//T/9P/1//X/9P/0//T/8//z//T/9P/y//H/8P/w//D/8f/y//L/
8v/y//L/8v/w//D/8P/v//H/8f/x//D/8v/y//L/8v/x//H/8f/x//H/8f/z//T/9P/0
//b/+f/8//z//v///wEAAgACAAEAAwADAAMABQAHAAgADAAPABAAEQARABIAEAAQAA8A
DwAQAA8ADQANAA0ACgAJAAcABAADAAIAAAD9//v/+//5//X/8//x/+//7P/s/+3/7f/r
/+n/5//m/+j/5v/m/+f/5//n/+f/5//l/+X/5f/l/+X/5f/j/+P/5f/l/+X/5f/j/+T/
5P/k/+j/6f/s//H/+v8CAAkACAABAAEABwANABIAGgAdACgAQQBXAGEAWgBEACAA///9
/woAEQAZACAAFwALAAAA9P/w/+3/8P/w/+z/6//w//L/8f/v/+7/6v/q/+n/6f/o/+j/
5v/m/+X/5f/l/+X/5f/l/+j/6f/q/+v/6v/p/+j/5//l/+X/5f/m/+f/6f/q/+v/6v/p
/+j/5//o/+j/6P/o/+v/7f/u/+//7f/v/+//7//w//D/8P/w//L/8v/y//L/8f/z//T/
9P/2//j/+v/9//v//f/+//////8AAAEAAgADAAQABgAJAAkACgALAAwADgAPABAAEgAU
ABYAFwAXABgAGAAYABkAGAAZABoAGgAaABoAGgAaABwAHQAdAB0AHAAbABkAGAAaABsA
GwAcABcAFwAWABUAEgASABEADwAQAA8ADgAMAAsACQAHAAQAAwADAAIAAAAAAAAAAQAB
AP///v/9//z//f/+//z//f/7//r/+P/3//n/+f/5//n/+v/7//z/+//5//n/+f/4//f/
9//2//b/+P/4//j/+P/5//n/+f/5//f/9//3//b/9v/2//j/+f/3//b/9v/2//b/9v/2
//f/9f/0//T/9P/1//X/9v/2//j/9//2//b/9v/3//j/+P/1//T/8//y//P/9P/1//X/
9//2//T/9P/0//T/8f/x//H/8f/x//H/8//0//X/9v/5//3/AQACAAUABwAIAAgABwAF
AAQAAwACAAMABQAGAAoADQASABMAEwAUABIAEgARABEAEgARAA8ADwALAAgABwAFAAYA
BQAEAAIA///9//3/+//4//X/8v/v/+3/7P/s/+v/6P/n/+b/5v/o/+b/5v/n/+n/6f/p
/+n/6//r/+v/6//q/+n/5v/l/+X/5f/l/+X/5//o/+j/6P/q/+v/7v/1//7/BAAHAAIA
+f/3////CwAYAB4AIwA0AE8AYQBfAFAANgAQAPf/+/8MABcAIQAgABcADQAAAPb/8v/v
/+r/5v/o/+v/7P/s/+3/7f/s/+z/7v/t/+3/7P/s/+v/6v/o/+f/6f/p/+n/6f/r/+v/
6//r/+r/6f/o/+f/6v/r/+z/7v/u/+//7//v/+3/7f/t/+3/7v/u/+7/7v/w//H/8f/x
//H/8//z//P/9P/0//T/9P/0//T/9P/0//b/+f/7//z//f/+////AQD//wEAAgADAAQA
BgAIAAoACQAKAAwADwAPABAAEQASABQAFQAWABgAGAAaABsAGwAeAB4AHgAfACAAIQAi
ACIAIQAgAB8AHgAfACEAIgAjACMAIwAiACIAIAAfAB0AHAAbABsAGgAZABoAGgAZABcA
FgAVABQAEgAQAA8ADgAMAAkACQAIAAYACAAIAAkACQAGAAYABgAGAAYABgADAAMABAAE
AAMAAwAFAAUABQAFAAMAAwADAAEAAQABAAEAAAACAAMAAwAEAAQABAAEAAQAAwADAAMA
AwABAAEAAQAAAAAAAAACAAMAAwACAAIAAgAAAAAAAAABAAMAAgACAAIAAQABAAIAAgAC
AAEAAAAAAAAAAQACAAIABAAEAAQAAgACAAIAAgD//////////wEAAQADAAQABAAEAAYA
CQAKAAoADAANABEAEgASABEAEwATABMAFQAWABYAGQAbACAAIQAhACIAIgAiACEAIQAe
AB0AGwAbABkAFgAVABMAEgARABAADgALAAkACQAHAAcABQADAAEA/f/8//z/+//6//n/
+P/4//b/9P/0//X/9//3//f/9//1//X/9f/1//P/8//x//H/8v/z//T/9f/z//T/9P/0
//b/+f/8////BgAMABMAFgATAA8ADwAVACIAMgA5AEIAVwBtAHcAdgBoAEYAGQADAA4A
GQAfACYAIQAVAAgA/P/0//P/8v/0//b/9//6//z/+f/3//j/+P/0//f/9//2//b/+P/4
//f/9//3//f/9//3//X/9f/1//X/8//z//P/8//1//X/9f/2//T/9f/1//X/9f/1//X/
9f/4//j/+P/4//r/+//7//v/+//9//3//f/+//7//v/+/wAAAAAAAAAA//8BAAIAAgAD
AAQABQAHAAcACQAKAAsADQAOAA8AEAAQABAAEQATABUAFgAXABgAHAAdAB4AIAAgACIA
IwAjACIAIgAiACMAJgAnACgAKAAmACYAJgAmACgAKQApACkAKQApACgAKAAnACcAJgAm
ACEAIQAgAB8AHgAeAB0AGwAbABsAGwAaABgAFwAWABQAEQARABAADgANAAwADAALAAwA
DAAMAAwADAAMAAkACQAKAAoACQAJAAcABwAHAAcACQAJAAkABwAHAAcABwAGAAYABwAH
AAgACAAIAAgACAAHAAcABwAHAAcABwAHAAYABAAEAAYABwAJAAgACAAIAAYABgAGAAcA
CQAIAAgACAAFAAUABgAGAAYABQAEAAQABgAHAAgACAAEAAQABAAEAAQABAAEAAMAAwAD
AAMAAwAEAAQABQAHAAgACQALAA0ADQAQABIAFQAUABQAFgAXABYAFwAYABgAGwAcAB4A
HwAfACIAIwAjACMAJAAjACIAIQAgAB8AHAAaABkAFgAWABQAEwARAA4ADQAKAAkACAAF
AAIAAAD///7//f/8//r/+v/6//r/+P/4//j/+P/4//j/+P/4//j/+P/4//j/+P/4//j/
+P/2//b/9v/2//j/+P/4//j//P/+/wAAAgAIAAwAEAAUABUAFgAXABgAIwAsADUAPgBM
AFoAaAB2AGAATAA4ACQAJAAkACQAJAAdABgAEwAOAAgABAAAAPz//f/+////AAD+//7/
/v/+/w==
         </WaveFormData>
      </LeadData>
      <LeadData>
         <LeadByteCountTotal>10000</LeadByteCountTotal>
         <LeadTimeOffset>0</LeadTimeOffset>
         <LeadSampleCountTotal>5000</LeadSampleCountTotal>
         <LeadAmplitudeUnitsPerBit>4.88</LeadAmplitudeUnitsPerBit>
         <LeadAmplitudeUnits>��V</LeadAmplitudeUnits>
         <LeadHighLimit>2147483647</LeadHighLimit>
         <LeadLowLimit>268435456</LeadLowLimit>
         <LeadID>V1</LeadID>
         <LeadOffsetFirstSample>0</LeadOffsetFirstSample>
         <FirstSampleBaseline>0</FirstSampleBaseline>
         <LeadSampleSize>2</LeadSampleSize>
         <LeadOff>FALSE</LeadOff>
         <BaselineSway>FALSE</BaselineSway>
         <ExcessiveACNoise>FALSE</ExcessiveACNoise>
         <MuscleNoise>FALSE</MuscleNoise>
         <LeadDataCRC32>2378523885</LeadDataCRC32>
         <WaveFormData>
DgAOAA4ADgAOAA4ADgAOAA4ADgAOAA4ADgAOAA4ADgAMAAwADAAMAA4ADgAOAA4ADAAM
AAwADAAOAA4ADgAOAAwADAAMAAwADAAMAAwADAAOAA4ADgAOAA0ADAALAAoADAAMAAwA
DAALAAsACwALAAsACwAKAAoABwAHAAcABwAJAAkACQAHAAYABgAGAAYACAAIAAgACAAG
AAUABAADAP3/+v/4//b/9v/3//f/+P/5//r/+v/6//n/+f/5//r/+//+////AAAAAAAA
AAABAAAAAgADAAYABwAJAAkACwAMAAwADAAMAAwADAAMAAwADQANAA0ADQAOAA4ADgAO
AA4ADgAPAA8AEQARABEAEgAQABAAEAAQAA8ADgANAAkABwAEAAEAAwAFAAIA/f/2//D/
7v/r/+P/2f/V/9T/2P/l//f/BwAOABMAGgAjACgALAA1ADYAMgAvACsAJQAjAB8AFgAO
AAwADwATABYAGAAaABgAFwAXABcAFQAUABQAEwATABMAEwATABQAFAAUABQAFAAUABQA
EwATABMAEwAUABIAEgASABEAEQARABEAEQARABEAEQARABMAEgASABIAEAAQABAAEAAP
AA8ADwAPAA8ADwAPAA8ADwAOAA4ADgAPAA8ADwAOAAwADAAMAAwACwALAAsACwALAAsA
CgAJAAYABgAHAAcABgAFAAQABAADAAIAAgABAAAAAAD///////////7//f/8//z//P/8
//r/+v/5//n/9//3//f/9//4//j/+P/4//j/+P/4//j/+P/4//j/+f/3//j/+P/5//v/
+//7//z/+v/8//3//f/+//7/////////AAAAAAAA//////////8BAAEAAQABAAEAAQAC
AAIAAQABAAIAAgACAAIAAgACAAIAAgACAAIAAwADAAMAAwADAAMAAwADAAEAAQABAAEA
AQABAAEAAQACAAIAAgADAAEAAQABAAEAAQABAAEAAQABAAEAAAAAAAIAAgACAAIAAgAB
AAEAAQABAAEAAQABAAMAAgACAAAAAgAAAAAAAAAAAAEAAQABAAEAAQABAAAAAAD9//3/
/f/9//3//f/9//v//P/8//z//P/+//7//v/+//z/+//6//n/8//w/+7/7P/s/+3/7f/u
/+//8P/w//D/7f/t/+3/7v/x//T/9f/2//b/9v/2//f/9v/4//n//P/9//////8BAAQA
BAAEAAQABAAEAAQABAADAAMAAwADAAQABAAEAAQABAAEAAUABQAHAAcABwAIAAgACAAI
AAgABQAEAAUAAQD9//r/+f/7//v/+v/1/+7/5v/i/9//1//L/8X/xP/G/9P/6//7/wIA
BwAQABcAGgAiAC0AMAAqACUAIQAbABUADwAGAAIAAgAHAAsAEAASABQAEwARABAADwAP
AA4ADgANAA0ADQANAA0ADgAOAA4ADgAOAA4ADgANAA0ADQANAA4ADgAOAA4ADQANAA0A
DQANAA0ADQANAA0ADQAMAAwADAAMAAwADAAMAAsACwALAAsACwALAAsACwANAAwADAAM
AAsACwALAAoACgAKAAoACgAJAAkACQAJAAcABwAGAAUABAAEAAUABQAEAAMAAgACAAEA
AAAAAP///v/+//3//f/9//3//P/7//z//P/8//z/+v/6//n/+f/3//f/9//3//b/9v/2
//b/9v/2//b/9v/2//b/9v/3//f/+P/4//n/+f/5//n/+v/4//r/+//7//z//P/9//3/
/f/+//7//v///////////////////////f/9//7//v//////AAAAAAAAAAAAAAAAAAAA
AAAAAAABAAEAAQABAAEAAQABAAEAAQABAAEAAQABAAEAAQABAAAAAAAAAAEAAQABAAEA
AQABAAEAAQABAAEAAQAAAAAAAAAAAAAAAAACAAEAAQABAP////////////8AAAIAAAAA
AAAAAAD////////////////+//7//f/9//3//f/9//3//f/7//z//P/8//z//P/8//z/
/P/6//n/+P/3//H/7v/s/+r/7P/t/+3/7v/v//D/8P/w/+3/7f/t/+7/8f/0//X/9v/2
//b/9v/3//j/+v/7//7///8BAAEAAwACAAIAAgACAAIAAgACAAIAAwADAAMAAwAEAAQA
BAAEAAQABAAFAAUABQAFAAUABgAGAAYABgAGAAUABAADAP//+//6//n/+f/5//j/9f/u
/+b/4v/f/9f/y//F/8D/xP/R/+n/+f8AAAUADgAVABgAIgAtAC4AKAAlACEAGwATAA0A
BAAAAAIABwANABAAEgASABIAEQARABEADwAOAA4ADQAPAA8ADwAPAAwADAAMAAwADAAM
AAwACwANAA0ADQAOAA4ADgAOAA0ADQANAA0ADQANAA0ADQANAAsACgAKAAoACgAKAAoA
CgALAAsACwALAAsACwALAAsACwAKAAoACgAJAAkACQAIAAgACAAIAAgABwAHAAcABwAF
AAUABAADAAIAAgADAAMAAgABAAAAAAABAAAAAAD///7//v/9//3//f/9//z/+//6//r/
+v/6//j/+P/3//f/9//3//f/9//2//b/9v/2//b/9v/2//b/9v/2//b/9//1//b/9v/3
//n/+f/5//r/+P/6//v/+//8//z//f/9//3//v/+//7//f/9//3//f//////////////
//8AAAAAAQABAAIAAgAAAAAAAAAAAAAAAAAAAAAAAQABAAEAAQABAAEAAQABAAEAAQAB
AAEAAQABAAEAAQAAAAAAAAABAAEAAQABAAEAAQABAAEAAQABAAEAAAAAAAIAAgACAAIA
AgABAAEAAQABAAEAAQABAAEAAgACAAIAAAAAAAIAAgACAAIAAQABAAEAAQABAAEAAAAA
AAEAAQABAAEA/////////f/+//7//v/+//7//v/+//7//v/9//z/+//3//T/8v/w/+7/
7//v//D/8f/y//L/8v/x//H/8f/y//P/9v/3//j/+v/6//r/+//6//z//f8AAAEAAwAD
AAUACAAIAAgACAAGAAYABgAGAAcABwAHAAcACAAIAAgACAAKAAoACwALAAkACQAJAAoA
CgAKAAoACgALAAoACQAJAAUAAAD9//3//f/+//v/9v/w/+r/5//j/9n/z//M/8r/z//d
//H//v8DAAoAEwAYACAAKwA0ADIALQApACEAGwAXABAACgAGAAcADQAQABQAFgAUABMA
EwATABMAEgASABEADwAPAA8ADwAQABAAEAAQABAAEAAQAA8ADQANAA0ADgAOAA4ADgAN
AA8ADwAPAA8ADwAPAA8ADwANAAwADAAMAA4ADgAOAA4ACwALAAsACwALAAsACwALAAsA
CgAKAAoACwALAAsACgAIAAgACAAIAAcABwAHAAcABwAHAAYABQACAAIAAwADAAIAAQAA
AAAA///+//7//f/8//z/+//7//v/+//6//n/+P/4//j/+P/2//b/9f/1//X/9f/1//X/
8v/y//L/8v/0//T/9P/0//T/9P/0//X/9f/2//b/9//3//f/9//4//j/+v/7//v/+P/4
//n/+f/7//z//P/8//v/+//7//v/+//7//v/+//9//3//v/+//3//f/+//7//v/+//7/
/v/+//7//v/+//3//f/9//3////////////9//3//f/9/////////////v/+//7////9
//3//f/9////////////AQABAAAAAAD+//7//v/+//z/+//7//v//P/9//7////9//7/
/v/+/wAAAAAAAP7//v/+//7//f/9//3//f/9//3//P/8//v/+//7//v/+//7//v/+f/6
//r/+v/6//r/+v/6//r/9v/1//T/8//t/+r/6P/m/+n/6//s/+7/7v/u/+3/7P/t/+3/
7f/u//H/9P/1//b/9P/0//T/9f/4//r/+//+//3//////wEAAgACAAIAAgACAAIAAgAC
AAMAAwADAAMABAAEAAQABAACAAIAAwADAAUABQAFAAYABgAGAAYABgAHAAQA///9//n/
+P/5//v/+//2//H/6v/k/+L/3//T/8n/x//M/9b/5f/3/wEABgANABYAGwAiACoALwAs
ACgAIwAfABsAGQARAAYAAgAEAAkADQAOABIAEgAQAA8ADwAPAA8ADgAOAA0ADQANAA0A
DQAMAAwADAAMAAoACgAKAAkACwALAAsADAAMAAwADAALAAsACwALAAsACwALAAsACwAL
AAoACgAKAAgACAAIAAgACQAJAAkACQAJAAkACQAJAAkACAAIAAgABwAHAAcABgAGAAYA
BgAGAAMAAwADAAMAAwADAAIAAQAAAAAAAQABAP7//f/8//z//f/8//z/+//4//j/9//3
//f/9//2//X/9P/0//T/9P/0//T/8//z//H/8f/x//H/8v/y//L/8v/y//L/8v/y//L/
8v/y//P/8//0//T/9f/1//X/9f/2//T/9v/3//f/9v/2//f/9//3//j/+P/4//n/+f/5
//n/+f/5//n/+f/5//n/+v/6//v/+//8//z//P/8//z//P/8//z//P/8//v/+//7//v/
+//7//v/+//7//v/+//7//3//f/9//3//P/8//z//f/7//v/+//7//v/+//7//v//f/9
//z//P/6//r/+v/6//z/+//7//v/+//7//v/+//6//r/+v/6//r/+//7//v/+//7//v/
+v/6//n/+f/5//n/9//3//f/9f/0//T/9P/0//b/9v/2//b/9P/z//L/8f/t/+r/6P/m
/+b/5//n/+j/6f/q/+r/6v/n/+f/5//o/+n/7P/t/+7/7v/u/+7/7//w//L/8//2//n/
+//7//3//P/8//z//P/8//z//P/8//3//f/9//3//v/+//7//v8AAAAAAQABAP//////
/wAAAAAAAAAAAAD///7////9//n/9P/z//X/9f/0//H/7P/k/97/2//X/8v/wf++/77/
xf/X/+3/+v///wgAEQAUABgAJQAsACgAIQAdABkAEQANAAYA/v/8////BQAIAAwADgAM
AAsACwALAAsACgAKAAkACQAJAAkACQAIAAgACAAIAAgACAAIAAcABwAHAAcACAAIAAgA
CAAHAAcABwAHAAcABwAHAAcABwAHAAYABgAGAAYABgAGAAYABQAFAAUABQAFAAUABQAF
AAMAAgACAAIAAwADAAMAAgACAAIAAgACAAEAAQABAAEA//////7//f/8//z//f/9//z/
+//6//r/+f/4//j/9//4//j/9//3//X/9f/0//P/9P/0//T/9P/y//L/8f/x/+//7//v
/+//8P/w//D/8P/w//D/8P/w//D/8P/w//H/7//w//D/8f/z//P/8//0//L/9P/1//X/
9v/2//f/9//3//j/+P/4//n/+f/5//n/+f/5//n/+f/5//n/+v/6//n/+f/6//r/+v/6
//r/+v/6//r/+v/6//v/+//7//v/+//7//v/+//7//v/+//7//v/+//7//v/+v/6//r/
+//7//v/+//7//v/+//7//v/+//7//r/+v/6//r/+v/6//r/+f/5//n/+f/5//n/+f/4
//r/+v/6//r/+f/5//n/+f/5//n/+P/4//f/9//3//f/9//3//f/9f/0//T/9P/0//T/
9P/0//T/8v/x//D/7//r/+j/5v/k/+T/5f/l/+b/5//o/+j/6P/l/+X/5f/m/+n/7P/t
/+7/8P/w//D/8f/y//T/9f/4//n/+//7//3//v/+//7//v/+//7//v/+////////////
AgACAAIAAgACAAIAAwADAAMAAwADAAQABAAEAAQABAAFAAQAAQD///3/+P/3//f/9//4
//P/7v/m/+D/3f/V/8n/wf++/7z/xf/b//H//P8BAAgADwASABwAKQAuACoAJQAfABkA
EwALAAQA/v/+/wUACQAMABAAEAAQAA8ADwAPAA0ADAAMAAsADQANAA0ADQAMAAwADAAM
AAwADAAMAAsACwALAAsADAAMAAwADAALAAsACwALAAsACwALAAsACwALAAoACgAKAAwA
DAAMAAwACwALAAsACwAJAAkACQAJAAsACgAKAAoACQAJAAkACAAIAAgACAAIAAcABwAH
AAcABQAFAAQAAwACAAIAAwADAAIAAQAAAAAA///+//7//f/8//z/+//7//v/+//6//n/
+v/6//r/+v/4//j/9//3//f/9//3//f/9v/2//b/9v/2//b/9v/2//b/9v/2//f/9//4
//j/+f/5//n/+f/6//r//P/9//3//v/+///////9//7//v/+////////////////////
////////AAAAAAEAAQACAAIAAgACAAIAAgACAAIAAgACAAMAAwADAAMAAwADAAMAAwAB
AAEAAQABAAMAAwADAAMABAAEAAQABQAEAAMAAgABAAMAAwADAAMAAwADAAIAAgAEAAQA
BAAEAAIAAQABAAEAAwADAAMAAwACAAIAAQAAAAAAAAACAAIAAgACAAMAAwADAAMAAwAD
AAIAAgABAAEAAQABAP////////3//v/+//7//v/8//z//P/8//r/+f/4//f/9f/y//D/
7v/s/+3/7f/u/+//8P/w//D/7f/t/+3/7v/w//T/9v/4//j/+P/4//n/+P/6//v//v//
/wEAAQADAAQABAAEAAQABAAEAAQABAAHAAcABwAHAAYABgAGAAYABgAGAAcABwAHAAcA
BwAIAAoACgAKAAoACQAIAAUABQABAAAA/f/9/////v/7//T/7P/m/+P/3f/T/8v/yP/K
/8//4f/1//7/AQAKABMAFgAeACsAMgAsACkAJQAdABcAEwAKAAIABAAJAAsADgAUABIA
EgARABEAEQARABAAEAAPAA8ADwAPAA8ADgAOAA4ADgAMAAwADAALAA0ADQANAA4ADgAO
AA4ADQANAA0ADQANAA0ADQANAA0ADQAMAAwADAAMAAwADAAMAAsACwALAAsACwALAAsA
CwAJAAgACAAIAAkACQAJAAgACAAIAAgACAAHAAcABwAHAAUABQAEAAMAAgACAAMAAwAE
AAMAAgACAP///v/+//3//P/8//v/+//7//v/+v/5//b/9v/2//b/9v/2//X/9f/1//X/
9f/1//T/9P/0//T/9P/0//T/9P/0//T/9P/1//X/9v/2//f/+f/5//n/+v/4//r/+//7
//r/+v/7//v//f/+//7//v/9//3//f/9/////////////////wAAAAD9//3//v/+/wAA
AAAAAAAA/v/+//7//v//////////////////////AQABAAEAAQABAAEAAQABAP7//v/+
////AQABAAEAAQABAAEAAQABAP/////+//7/AAAAAAAAAAD+//3//f/9////////////
//8AAAAAAAAAAAAAAAAAAP///////////f/9//z//P/9//3//f/9//v/+//7//n/+P/4
//j/+P/6//r/+v/6//b/9f/0//P/8f/u/+z/6v/q/+v/6//s/+3/7v/u/+7/6//r/+v/
7P/v//L/8//0//T/9P/0//X/9P/2//f/+v/9//////8BAAAAAAAAAAAAAQACAAMABAAE
AAMAAgABAAQABAAEAAQABAAEAAUABQAFAAUABQAGAAYABgAGAAYABQAGAAUAAwD///z/
+f/5//v/+v/3//L/7P/o/+f/4f/V/8n/xv/G/83/3f/v//z/AwAKABMAGgAeACcALAAq
ACcAJQAhAB0AGwAUAAgABAAFAAcACgAQABIAEAAPAA8ADwANAAwADAALAA0ADQANAA0A
DAAMAAwADAAOAA4ADgANAA0ADQANAA4ADAAMAAwACwANAA0ADQANAAwACwAKAAkACwAK
AAoACgAKAAoACgAKAAkACQAJAAkACQAJAAkACQAJAAgACAAIAAUABQAFAAQABAAEAAQA
BAADAAMAAwADAAMAAwACAAEA/v/+///////+//3//P/8//v/+v/6//n/+P/4//f/9//3
//f/9v/1//T/9P/0//T/8v/y//H/8f/x//H/8f/x/+7/7v/u/+7/8P/w//D/8P/w//D/
8P/x/+//8P/w//H/8f/x//H/8v/w//L/8//z//L/8v/z//P/9f/2//b/9v/1//X/9f/1
//f/9//3//f/9//3//j/+P/3//f/+P/4//b/9v/2//b/9v/2//b/9v/3//f/9//3//f/
9//3//f/9//3//f/9//3//f/9//3//b/9v/2//f/9//3//f/9//3//f/9//3//f/9//2
//b/9v/2//b/9v/4//f/9//3//f/9//4//b/9v/2//b/9f/1//X/9f/1//X/9P/0//P/
8//z//P/8//z//P/8f/w//D/8P/w/+7/7v/u/+7/7P/r/+r/6f/n/+T/4v/g/+D/4f/h
/+L/4//k/+T/5P/j/+P/4//k/+X/6P/p/+r/6v/q/+r/6//s/+7/7//y//X/9//3//n/
+P/4//j/+P/6//r/+v/6//n/+f/5//n//P/8//z//P/6//r/+//7//3//f/9//7//P/8
//z//P////7/+//5//X/9P/x//H/8//y/+3/5v/e/9r/1//P/8P/vf+6/7r/xf/b/+//
+P///wYADQASABoAJQAoACQAHwAbABMADQAJAAAA+P/6/wEABQAIAAwACgAIAAcABwAH
AAkACAAIAAcABwAHAAcABwAGAAYABgAGAAYABgAGAAUABQAFAAUABgAGAAYABgAFAAUA
BQAFAAUAAwADAAMAAwAFAAQABAAEAAQABAAEAAQAAwADAAMAAwADAAMAAwADAAMAAgAC
AAIAAQABAAEAAAAAAAAAAAAAAP////////////////7//f/6//r/+//7//r/+f/4//j/
+f/4//j/9//2//b/9f/1//X/9f/0//P/8v/y//L/8v/y//L/8f/x/+//7//v/+//7v/u
/+7/7v/w//D/8P/w//D/8P/w//H/7//w//D/8f/z//P/8//0//L/9P/1//X/9v/2//f/
9//3//j/+P/4//n/+f/5//n/+f/5//n/+f/3//f/+P/4//n/+f/6//r/+v/6//r/+v/6
//r/+v/6//v/+//7//v/+//7//v/+//9//3//f/9//v/+//7//v//P/8//z//f/7//v/
+//7//v/+//7//v//f/9//z//P/8//z//P/8//z/+//7//v//f/8//r/+v/6//r/+//7
//v/+//7//v/+v/6//f/9//3//f/9//3//f/9f/2//b/9v/2//b/9v/2//b/8v/x//D/
7//r/+j/5v/k/+X/5//o/+r/6//s/+z/7P/p/+n/6f/q/+3/8P/x//L/9P/0//T/9f/2
//j/+f/8//3//////wEAAgACAAIAAgACAAIAAgACAAMAAwADAAMABAAEAAQABAAEAAQA
BQAFAAUABQAFAAYABgAGAAYABgAFAAQAAQD///3/+v/3//n/+//4//P/7P/k/+L/3f/T
/8f/w//A/8D/z//p//n//v8FAAwAEQAWACQALwAuACoAJQAfABcAEQALAAIA/v8CAAcA
CwAOABIAEgARAA8ADgANAA8ADgAOAA0ADQANAA0ADQAMAAwADAAMAAwADAAMAAsACwAL
AAsADAAMAAwADAALAAsACwALAAsACwALAAsACwALAAoACgAKAAoACgAKAAoACQAJAAkA
CQAHAAcABwAHAAkACAAIAAgABwAHAAcABgAEAAQABAAEAAUABQAFAAUAAwADAAIAAQAA
AAAAAQABAAAA///+//7//f/8//z/+//6//r/+f/5//n/+f/4//f/9P/0//T/9P/0//T/
8//z//P/8//z//P/8v/y//L/8v/y//L/8v/y//L/8v/y//P/8//0//T/9f/1//X/9f/2
//b/+P/5//n/+P/4//n/+f/7//z//P/8//v/+//7//v//f/9//3//f/9//3//v/+//v/
+//8//z//v/+//7//v/+//7//v/+//3//f/9//3//f/9//3//f/7//v/+//7//3//f/9
//3//v/+//7////9//3//f/9//3//f/9//3//f/9//z//P/8//z//P/8//z/+//7//v/
+//7//v/+//7//z//P/8//z//P/8//z/+v/6//r/+v/7//v/+//7//v/+//6//r/+//7
//v/+//5//n/+f/3//b/9v/2//b/+P/4//j/+P/2//X/9P/z/+//7P/q/+j/6v/r/+v/
7P/t/+7/7v/u/+v/6//r/+z/7f/w//H/8v/0//T/9P/1//T/9v/3//r//P///wAAAwAE
AAQABAAEAAQABAAEAAQAAwADAAMAAwAEAAQABAAEAAYABgAHAAcABwAHAAcACAAGAAYA
BgAGAAcABgAFAAEA///8//v/+//7//r/9//y/+j/5P/j/93/0f/H/8b/xv/P/9//8f/6
/wEACAAPABQAHgApADAALgApACMAHQAXABEABgAAAAAABQAHAAwAEAASABEADwAOAA0A
DQAMAAwACwALAAsACwALAAoACgAKAAoACgAKAAoACQALAAsACwAMAAsACgAJAAcACQAJ
AAkACQAJAAkACQAJAAcABgAGAAYACAAIAAgACAAJAAkACQAJAAcABwAHAAcABwAGAAYA
BgAFAAUABQAEAAIAAgACAAIAAQABAAEAAQD//////v/9//7//v///////v/9//z//P/5
//j/+P/3//b/9v/1//X/9f/1//T/8//0//T/9P/0//D/8P/v/+//7//v/+//7//u/+7/
7v/u//D/8P/w//D/8P/w//D/8f/v//D/8P/x//H/8f/x//L/9P/2//f/9//0//T/9f/1
//X/9v/2//b/9f/1//X/9f/2//f/+P/5//n/+f/6//r/9//3//j/+P/4//j/+P/4//n/
+v/7//z/+//7//v/+//7//v/+//7//v/+//7//v/+f/5//n/+f/6//r/+v/7//v/+//7
//v/+//7//v/+//5//n/+P/4//j/+P/4//j/+P/3//f/9//5//n/+f/5//f/+P/4//j/
+v/4//j/+P/4//j/9//3//f/9//5//n/+P/4//f/9//3//f/9f/1//X/8//y//L/8v/y
//T/9P/0//T/8v/x//D/7//p/+b/5P/i/+T/5f/l/+b/5//o/+j/6P/l/+X/5f/m/+n/
7P/t/+7/7P/s/+z/7f/u//D/8f/0//X/9//3//n/+P/4//j/+P/6//r/+v/6//v/+//7
//v//P/8//z//P/+//7///////3//f/9//7//v/+//7//v/9//z//f/5//X/8v/x//H/
8f/w/+3/6P/g/9z/2f/T/8f/v//A/8T/z//h//P//P8BAAgADwAUABwAJQAmACIAHQAZ
ABUAEQANAAYA/P/8////AwAEAAYABgAGAAUABQAFAAcABgAGAAUABQAFAAUABQACAAIA
AgACAAQABAAEAAMAAwADAAMABAACAAIAAgABAAEAAQABAAEAAQABAAEAAQABAAAAAAAA
AAAAAAAAAAAAAQABAAEAAQABAAEAAQABAAEAAAAAAAAA/f/9//3//P/+//7//v/+//v/
+//7//v/+//7//r/+f/4//j/+f/5//b/9f/0//T/9f/0//T/8//w//D/7//v/+//7//u
/+3/7v/u/+7/7v/s/+z/6//r/+n/6f/p/+n/6v/q/+r/6v/q/+r/6v/q/+r/6v/q/+v/
6//s/+z/7f/t/+3/7f/u/+7/8P/x//H/8v/y//P/8//x//L/8v/y//P/8//z//P/8f/x
//H/8f/x//H/8v/y//P/8//0//T/9P/0//T/9P/y//L/8v/y//P/8//z//P/8//z//P/
8//1//X/9f/1//P/8//z//P/9P/0//T/9f/1//X/9f/1//P/8//z//P/8//z//L/8v/y
//L/8v/y//L/8f/x//H/8f/x//L/8v/y//L/8v/x//H/8f/x//P/8//y//L/7//v/+//
7//v/+//7//t/+z/7P/s/+z/7P/s/+z/7P/q/+n/6P/n/+P/4P/e/9z/3P/d/93/3v/f
/+D/4P/g/9//3//f/+D/3//i/+P/5P/m/+b/5v/n/+b/6P/p/+z/7f/v/+//8f/y//L/
8v/y//L/8v/y//L/8//z//P/8//2//b/9v/2//b/9v/3//f/9//3//f/+P/2//b/9v/2
//f/+P/1//P/8f/u/+n/6//t/+z/5//i/9z/1v/T/8//xf+7/7b/sv+3/8f/3//u//X/
+v8BAAYADAAXACAAHAAXABMADwAJAAUA/v/2//L/9f/5//z/AAACAAIAAQABAAEA///+
//7//f/9//3//f/9//7//v/+//7//P/8//z/+//9//3//f/+//z//P/8//v/+//7//v/
+//9//3//f/9//3//P/8//z/+v/6//r/+v/7//v/+//7//v/+//7//v/+f/4//j/+P/5
//n/+f/4//j/+P/4//j/9//3//f/9//1//X/9P/z//L/8v/z//P/8P/v/+7/7v/v/+7/
7v/t/+z/7P/r/+v/6//r/+r/6f/m/+b/5v/m/+b/5v/l/+X/4//j/+P/4//i/+L/4v/i
/+L/4v/i/+L/5P/k/+T/5f/l/+b/5v/n/+X/5f/l/+b/5v/o/+n/6f/o/+j/6f/p/+v/
7P/s/+z/7f/t/+3/7f/t/+3/7f/t/+v/6//s/+z/6//r/+z/7P/s/+z/7P/s/+7/7v/u
/+7/7f/t/+3/7f/t/+3/7f/t/+3/7f/t/+3/7f/t/+3/7f/s/+z/7P/t/+3/7f/t/+3/
7f/t/+3/7f/t/+3/7P/s/+z/7P/s/+z/7P/r/+v/6//r/+v/6//r/+v/7P/s/+z/6v/q
/+r/6v/s/+z/6v/q/+n/6f/o/+j/6P/o/+j/5//k/+T/5P/k/+P/4//j/+P/4f/h/9//
3v/Z/9j/1f/U/9T/1P/V/9b/1v/W/9f/1//X/9f/2f/Z/9r/2//d/9//3v/f/+D/4f/i
/+P/5v/n/+j/6f/q/+z/7P/s/+z/7P/s/+z/7P/s/+z/7P/s/+7/7v/u/+7/7v/u/+7/
7v/w//D/8P/w//D/8P/w//D/7//u/+3/7P/o/+b/5P/i/9//3v/d/9z/1f/Q/8v/xv+9
/7b/r/+o/7T/vv/I/9L/2//k/+3/9v/9/wQACwASAA0ACgAHAAQA/v/4//L/7P/w//L/
9P/2/w==
         </WaveFormData>
      </LeadData>
      <LeadData>
         <LeadByteCountTotal>10000</LeadByteCountTotal>
         <LeadTimeOffset>0</LeadTimeOffset>
         <LeadSampleCountTotal>5000</LeadSampleCountTotal>
         <LeadAmplitudeUnitsPerBit>4.88</LeadAmplitudeUnitsPerBit>
         <LeadAmplitudeUnits>��V</LeadAmplitudeUnits>
         <LeadHighLimit>2147483647</LeadHighLimit>
         <LeadLowLimit>268435456</LeadLowLimit>
         <LeadID>V2</LeadID>
         <LeadOffsetFirstSample>0</LeadOffsetFirstSample>
         <FirstSampleBaseline>0</FirstSampleBaseline>
         <LeadSampleSize>2</LeadSampleSize>
         <LeadOff>FALSE</LeadOff>
         <BaselineSway>FALSE</BaselineSway>
         <ExcessiveACNoise>FALSE</ExcessiveACNoise>
         <MuscleNoise>FALSE</MuscleNoise>
         <LeadDataCRC32>3995523510</LeadDataCRC32>
         <WaveFormData>
/v/+//7//v/+//7//v/+//7//v/+//7//v/+//7//v8AAAAAAAAAAP7//v/+//7//v/+
//7//v/+//7//v/+//z//P/8//z/+v/6//r/+v/8//z//P/8//r/+v/6//r/+P/4//j/
+P/6//r/+v/6//j/+P/4//f/+f/5//n/+v/6//r/+v/6//j/+P/4//j/+v/6//v/+//7
//n/+P/3//b/9f/0//T/9v/2//b/+P/2//b/9f/1//P/8v/y//L/8f/z//P/8//z//H/
8P/w//D/8P/w/+//7//v//D/8P/w//H/8f/x//P/8//z//T/9P/0//T/9P/0//T/9P/0
//T/9f/1//X/9f/1//X/9f/z//P/8//z//H/8v/y//D/8f/1//r/AAAKABIAGwAjAC4A
PABIAEoAQgA1ACgAGwAPAP//6P/G/6b/jv+B/4P/j/+Z/5z/nP+f/6X/q/+3/8T/zP/Q
/9j/4//v//j/AQAFAAcABwAHAAgACgAKAAoACgAJAAkACQAKAAwADAANAA4ADAAMAA4A
DgAQABAAEQARAA8AEAAQABEAEQASABIAEgATABUAFQAVABQAFAAVABUAGAAZABkAGgAc
AB0AHQAeAB8AIAAgACIAIQAiACMAJAAlACYAJwAoACoAKwAtAC0ALgAwADIAMwA0ADUA
NQA1ADYANgA2ADYANAA1ADUANQA1ADQANAAzADAALwAuAC0ALAAqACkAKAAlACQAIgAg
AB8AHQAbABkAFwAVABMAEgAQAA0ACwAKAAoACAAGAAQAAwAAAP7//f/6//n/+P/3//f/
9v/1//X/9P/0//T/8//z//P/8//y//L/8f/x//H/7//w//D/8P/y//L/8v/y//D/8f/x
//H/8//z//P/9P/0//T/9P/0//X/9f/1//b/9P/1//X/9f/1//X/9f/2//b/9v/2//b/
9v/2//b/9//3//f/9v/2//b/9v/3//f/9v/2//b/9v/2//b/9f/1//X/9f/1//X/9P/0
//T/9P/z//P/8//y//T/9P/y//L/8v/w//D/8P/w//D/8P/w//D/7v/u/+7/7f/t/+3/
7f/u/+7/7v/u/+7/7v/u/+7/7v/w//D/8f/x//P/8f/w/+//7v/t/+z/7P/q/+r/6v/s
/+r/6v/p/+n/5//m/+b/5v/n/+n/6f/p/+n/5//m/+b/6P/o/+j/5//l/+X/5v/m/+j/
6f/p/+n/5//n/+f/6P/o/+j/6P/o/+j/6P/o/+j/6P/p/+n/6f/p/+n/6f/p/+n/6f/p
/+n/5//m/+b/5v/l/+n/8P/2/wAACgATABkAIgAuADoAOAAsAB8ADgD7/+3/4//O/6r/
jP92/2v/bf97/4f/iv+K/4//lf+d/6f/sv+6/8T/0P/d/+n/9P/9////////////AAAA
AAAAAAAAAAEAAQABAAIAAgACAAMABAAEAAQABgAGAAgACAAJAAkABwAIAAgACQALAAwA
DAAMAAsADQANAA0ADgAOAA8ADwAQABEAEQASABIAEwATABQAFwAYABgAGgAbABwAHQAe
AB8AIAAhACIAJAAlACcAJwAoACoALAAtADAAMQAxADEAMAAwADAAMAAwADEAMQAxAC8A
LgAuAC0ALAArACoAKQAoACYAJQAkACEAIAAeABwAHQAbABkAFwATABEADwAOAA4ACwAJ
AAgABAACAAAA/v////z/+v/5//b/9f/0//P/8f/w/+//7//u/+7/7v/t/+3/7f/t/+z/
7v/t/+3/7f/t/+7/7v/u/+7/7v/u/+7/7v/v/+//7//v/+//7//w//D/8P/w//D/8f/x
//H/8v/y//P/8//z//H/8f/x//L/9P/0//T/9P/0//T/9P/1//X/9f/0//T/8v/y//P/
8//0//T/9P/0//L/8v/x//H/8f/x//H/8f/w//D/8P/w/+//7//v/+7/7v/w//D/7v/u
/+7/7v/u/+7/7v/u/+7/7v/u/+3/7f/t/+3/7v/u/+7/7v/u/+7/7v/u/+7/8P/w//H/
8f/x/+//7v/t/+z/6//q/+r/6v/q/+r/7P/s/+z/6//r/+f/5v/m/+b/5//p/+n/6f/p
/+f/5v/m/+b/5v/m/+X/5f/l/+b/5v/m/+f/5//n/+f/5//n/+j/6P/o/+j/6P/m/+b/
5v/m/+f/6f/q/+v/6f/p/+n/6f/p/+n/6f/p/+f/5v/m/+b/5f/p/+7/9v/+/wYAEQAZ
ACIALgA6ADoALgAhABAA/f/v/+P/zv+q/4j/dP9p/23/ef+H/4j/iP+N/5X/nf+l/7D/
uP/C/87/3f/r//b//f///////////wAAAAAAAAAAAAADAAMAAwAEAAQABAAFAAYABgAG
AAgACAAIAAgACQAJAAkACgAKAAsACQAKAAoACgALAA0ADQANAA4ADgAPAA8AEgATABMA
FAAUABUAFQAWABkAGgAaABwAHQAeAB8AIAAhACIAIwAkACYAJwApACkAKgAsAC4ALwAu
AC8ALwAvADIAMgAyADIAMgAzADMAMwAxADAAMAAvAC4ALQAsACsAKgAoACcAJgAlACQA
IgAgAB8AHQAbABkAFwAVABMAEgAQAA0ACwAKAAYABAACAAAAAQD+//z/+//4//f/9v/1
//X/9P/z//P/8v/y//L/8f/x//H/8f/w//D/7//v/+//7//w//D/8P/w//D/8P/w//D/
8f/x//H/8f/x//H/8v/y//L/8v/y//P/8//z//T/8v/z//P/8//1//X/9f/2//b/9v/2
//b/9v/2//b/9//3//f/9v/2//b/9v/3//f/9v/2//b/9v/2//b/9f/1//X/9f/1//X/
9P/0//T/9P/1//X/9f/0//T/9P/0//T/9P/y//D/8P/w//D/8v/y//L/8v/y//L/8v/x
//P/8//z//T/9P/0//T/9P/y//L/8v/y//T/9P/1//X/9//1//T/8//y//H/8P/w//D/
8P/w//L/9P/0//P/8//v/+7/7v/u/+//8f/x//H/8f/v/+7/7v/s/+z/7P/r/+3/7f/u
/+7/7v/v/+//7//v/+//7//w//D/8P/w//D/8v/y//L/8v/y//P/8//z//H/8f/x//H/
8f/x//H/8f/x//L/8P/w//H/8f/0//r/AgAKABMAHQAmADQAQgBMAEoAPQAuAB0ACQD5
/+j/zP+o/4z/ef9z/3n/if+S/5T/k/+V/5v/o/+w/7r/xP/Q/93/6//2/wEABwALAAsA
CwAMAAwADAAMAAwADQANAA0ADgAQABAAEQASABIAEgAUABQAFAAUABUAFQATABQAFAAV
ABcAGAAYABgAFwAZABkAGQAaABoAGwAbAB4AHwAfACAAIAAhACEAIgAjACQAJAAmACkA
KgArACwALQAuAC8AMAAwADEAMwAzADYAOAA6ADsAPgA/AD8APwBCAEIAQgBCAEEAQQBA
AD8APQA8ADwAOwA6ADkAOAA3ADYANAAzADIALwAuACwAKgApACcAJQAjACEAHwAdABwA
GgAXABUAFAAUABIAEAAOAA0ACgAIAAcABAADAAIAAQABAAAA//////7//v/+//3/+//7
//v/+v/6//n/+f/5//f/+P/4//j/+v/6//r/+v/6//v/+//7//v/+//7//z//P/8//z/
/P/9//3//f/+//z//f/9//3/////////AAD+//7//v/+/wAAAAAAAAEAAQABAAAAAAAA
AAAAAQABAAAAAAAAAAAAAgACAAEAAQD///////////7//v/+//7//f/9//3//P/8//z/
/P/8//r//v/+//3//P/7//r/+P/4//j/+P/6//r/+v/5//f/9//3//j/+P/4//j/+P/4
//j/+P/4//r/+v/7//v/+f/3//b/9f/2//X/9P/0//T/9P/0//b/9v/2//X/9f/z//L/
8v/y//P/9f/1//X/9f/z//L/8v/y//L/8v/x//H/8f/y//L/8P/x//H/8f/x//H/8f/y
//T/9P/0//T/9P/0//T/9P/0//X/9f/1//X/9f/1//X/8//z//P/8//z//T/8v/0//X/
+f8AAAYAEAAaACEAKwA4AEYATgBIADoAKwAeABEABQDx/9L/sP+Y/4j/hf+P/5n/nf+c
/57/o/+p/7P/v//I/9D/1v/g/+3/+f8EAAkACQALAAsACwAMAAwADAAMAAwADQANAA0A
DgAOAA4ADwAQAA4ADgAQABAAEgASABMAEwATABQAFAAVABUAFgAWABYAFwAZABkAGQAY
ABgAGQAZABoAGwAbABwAHgAfAB8AIAAjACQAJAAmACUAJgAnACgAKQAqACsALAAuAC8A
MQAxADQANgA4ADkAOAA5ADkAOQA6ADoAOgA6ADoAOwA7ADsANwA2ADYANQAyADEAMAAv
AC4ALAArACoAJwAmACQAIgAhAB8AHQAbABkAFwAVABQAFAARAA8ADgAKAAgABgAEAAUA
AgAAAP///P/7//r/+f/5//j/9//3//b/9v/2//X/9f/1//X/9P/2//X/9f/1//P/9P/0
//T/9P/0//T/9P/0//X/9f/1//X/9f/1//b/9v/2//b/9v/3//f/9//4//b/9//3//f/
9//3//f/+P/6//r/+v/6//r/+v/6//v/+//7//r/+v/6//r/+//7//r/+v/6//r/+v/6
//n/+f/5//n/+f/5//j/+P/4//j/+f/5//n/+P/2//b/9v/2//b/9P/0//T/9P/y//L/
8v/x//P/8//z//T/9P/0//T/9P/y//L/8v/y//L/8v/z//P/9f/z//L/8f/w/+//7v/u
/+7/7v/u//D/8P/w/+//7//t/+z/7P/s/+v/7f/t/+3/7f/r/+r/6v/q/+r/6v/p/+n/
6f/q/+r/7P/t/+3/7f/r/+v/6//s/+r/6v/q/+r/7P/s/+z/7P/s/+3/7f/t/+3/7f/t
/+3/7f/t/+3/7f/r/+r/6v/o/+n/6//w//b//P8EAA0AFwAeACoAOgBAADoAKwAcAAsA
+f/t/+D/xP+g/4b/d/9x/3f/hf+O/4z/j/+V/53/pf+w/7r/wv/M/9n/5f/w//v/AQAB
AAEAAQACAAQABAAEAAQABQAFAAUABgAGAAYABwAIAAYABgAIAAgACAAIAAkACQAJAAoA
CgALAAsADAAMAAwADQAPAA8ADwAQABAAEQARABIAEwATABQAFAAVABUAFgAZABoAGgAc
ABsAHAAdAB4AIQAiACMAJAAkACUAJwAnACoALAAuAC8AMAAxADEAMQAyADIAMgAyADIA
MwAzADMAMQAwADAALwAwAC8ALgAtACoAKAAnACYAJQAkACIAIAAfAB0AGwAZABcAFQAT
ABIAEAANAAsACgAIAAYABAACAAEA/v/8//v/+v/5//j/9//1//T/8//z//L/8v/y//H/
8f/x//H/8P/u/+3/7f/t/+//8P/w//D/8P/w//D/8P/u/+//7//v//H/8f/x//L/8v/y
//L/8v/z//P/8//0//T/9f/1//X/9f/1//X/9v/2//b/9v/2//b/9v/2//f/9//3//b/
9v/2//b/9//3//b/9v/2//b/9v/2//X/9f/1//X/9f/1//T/9P/0//T/8//z//P/8v/w
//L/8v/y//L/8P/w//D/8P/w//D/8P/v/+//7//v//D/8P/w//D/8P/u/+7/7v/u/+7/
7v/v/+//7//t/+z/6//q/+n/6P/o/+j/6P/o/+r/6v/q/+n/6f/n/+b/5v/m/+n/6//r
/+v/6//p/+j/6P/m/+b/5v/l/+X/5f/m/+b/5v/n/+f/5//n/+f/5//o/+b/5v/m/+b/
6P/o/+j/6P/o/+n/6f/p/+n/6f/p/+n/6f/p/+n/6f/p/+j/5v/m/+f/6f/s//L/+v8E
AA0AFwAeACoAOAA8ADIAJQAWAP//6//h/9L/sv+Q/3b/Z/9l/2//f/+I/4j/i/+P/5X/
n/+q/7T/vv/M/9n/5//y//v//f////////8AAAAAAAAAAAAAAQABAAEAAgAEAAQABQAG
AAQABAAGAAYABAAEAAUABQAHAAgACAAJAAkACgAKAAoACwANAA0ADQAOAA4ADwAPABAA
EQARABIAEgATABMAFAAXABgAGAAaABsAHAAdAB4AHwAgACEAIgAkACUAJwAnACgAKgAs
AC0ALgAvAC8ALwAyADIAMgAyADIAMwAzADMAMQAwADAALwAuAC0ALAArACoAKAAnACYA
JQAkACIAIAAdABsAGQAXABUAEwARABAADgALAAkACAAGAAQAAgAAAP///P/6//n/+P/3
//b/9f/z//L/8f/x//D/8P/w/+//7f/t/+3/7P/u/+3/7f/t/+3/7v/u/+7/7v/u/+7/
7v/u/+//7//v//H/8f/x//L/8v/y//L/8v/x//H/8f/y//L/8//z//P/8//z//P/9P/0
//T/9P/0//b/9v/2//f/9//3//b/9v/0//T/9f/1//b/9v/2//b/9v/2//X/9f/1//X/
9f/1//T/9P/0//T/9f/1//X/9P/z//L/8f/w//D/8v/y//L/8v/y//D/8P/w//D/8P/w
//D/7//x//H/8f/y//L/8v/y//L/8v/y//L/8v/y//L/8//z//P/8f/w/+//7v/t/+z/
7P/s/+z/7P/u/+7/7v/t/+3/6//q/+r/6v/t/+//7//v/+//7f/s/+z/6v/q/+r/6f/p
/+n/6v/q/+z/7f/t/+3/6//r/+v/7P/s/+z/7P/s/+7/7v/u/+7/7v/v/+//7//t/+3/
7f/t/+//7//v/+//7f/s/+r/6v/t//H/9v/8/wQADAAVAB8AKAA0AEIASABCADcAKAAV
AAEA8f/g/77/mv+A/3H/bf91/4X/jP+M/43/k/+Z/6P/sP+6/8T/0P/f/+v/9v///wMA
BQAFAAUABgAGAAYABgAGAAkACQAJAAoACgAKAAsADAAKAAoADAAMAA4ADgAPAA8ADwAQ
ABAAEQARABIAEgASABMAFQAVABUAFgAWABcAFwAYABkAGQAaABwAHQAdAB4AHwAgACAA
IgAjACQAJQAmACkAKgArACwALgAvADEAMQAyADQANgA3ADgAOQA5ADkAOgA6ADoAOgA6
ADsAOwA7ADkAOAA4ADcANgA1ADQAMwAyADAALwAuACkAKAAmACQAJQAjACEAHwAdABsA
GQAYABQAEQAPAA4ADgAMAAoACAAHAAQAAgABAP7//f/8//v/+f/4//f/9//2//b/9v/1
//X/9f/1//T/9v/1//X/9f/z//T/9P/0//b/9v/2//b/9P/1//X/9f/1//X/9f/2//j/
+P/4//j/9//3//f/+P/2//f/9//3//f/9//3//j/+v/6//r/+v/6//r/+v/7//v/+//6
//r/+v/6//v/+//6//r/+v/6//r/+v/5//n/9//3//f/9//2//b/9v/2//f/9//3//b/
9v/4//j/9v/0//T/9P/0//L/8v/y//L/8v/y//L/8f/z//P/8//0//L/8v/y//L/8v/y
//L/8v/w//D/8f/x//H/7//u/+3/7v/t/+z/7P/s/+z/7P/u/+7/7v/t/+3/7f/s/+z/
7P/r/+3/7f/t/+//7f/s/+z/7P/s/+z/6//p/+n/6v/q/+r/6//r/+v/7f/t/+3/7v/u
/+7/7v/u/+7/7v/u/+7/7P/t/+3/7f/v/+//7//v/+//7//v/+//7//u/+7/7v/t/+//
9P/6/wAACAATAB0AJAAwAD4ARgBCADMAJgAZAAsA+//s/87/rP+S/4H/ef9//43/lP+U
/5X/m/+j/63/uP/C/8r/0P/Z/+X/8P/7/wEAAwADAAMABAAGAAYABgAGAAcABwAHAAgA
BgAGAAcACAAKAAoADAAMAAwADAANAA0ACwAMAAwADQAPABAAEAAQABAAEQAQAA8AEgAS
ABMAEwAUABUAFQAWABgAGQAZABoAGwAcABwAHgAfACAAIQAiACMAJAAlACYAKAApACsA
KwAsAC4AMAAxADIAMwAzADMANAA0ADQANAA0ADUANQA1ADMAMgAyADEAMAAvAC4ALQAq
ACgAJwAmACUAJAAiACAAHwAdABsAGQAXABUAEwASABAADQALAAoACAAGAAQAAgABAP7/
/P/7//r/+f/4//f/9f/0//P/8//y//L/8v/x/+//7//v/+7/8P/v/+//7//t/+7/7v/u
/+7/7v/u/+7/7v/v/+//7//v/+//7//w//D/8P/w//D/8f/x//H/8v/y//P/8//z//P/
8//z//T/9P/0//T/9P/0//T/9P/1//X/9f/0//T/8v/y//P/8//y//L/8v/y//T/9P/z
//P/8f/x//H/8f/y//L/8v/y//H/7//w//D/8P/w//D/8P/w//D/8P/u/+7/7v/t/+3/
7f/t/+7/7v/u/+7/7v/s/+z/7P/s/+z/7P/t/+3/7f/r/+r/6f/o/+f/5v/m/+b/5v/m
/+j/5v/m/+X/5f/l/+T/5P/k/+f/6f/p/+n/6f/n/+b/5v/k/+T/5P/j/+P/4//k/+T/
5v/n/+f/5//l/+X/5f/m/+b/5v/m/+b/6P/o/+j/6P/m/+f/5//n/+n/6f/p/+n/5//n
/+f/5//p/+j/5v/k/+X/6f/s//L/+v8GAA8AFwAeACwAOAA4ACwAHwAOAPv/6f/f/87/
rP+M/3b/a/9t/3v/h/+M/47/kf+V/53/p/+y/7r/wP/O/9v/5//y//v//f/9//3//f/+
/wAAAAAAAAAAAQABAAEAAgACAAIAAwAEAAQABAAGAAYABgAGAAcABwAHAAgACAAJAAcA
CAAIAAgACwANAA0ADQAOAA4ADwAPABAAEQARABIAFAAVABUAFgAXABgAGAAaABkAGgAb
ABwAHwAgACEAIgAkACUAJwAnACgAKgAsAC0ALgAvAC8ALwAyADIAMgAyADIAMwAzADMA
MQAwADAALwAuAC0ALAArACgAJgAlACQAIwAiACAAHgAdABsAGQAXABUAEwARABAADAAJ
AAcABgAGAAQAAgAAAP///P/6//n/+P/3//b/9f/z//L/8f/x//D/8P/w/+//7//v/+//
7v/u/+3/7f/t/+//8P/w//D/7v/u/+7/7v/s/+3/7f/t/+//7//v//D/8v/y//L/8v/x
//H/8f/y//L/8//z//P/8//z//P/9P/0//T/9P/0//T/9P/0//X/9f/1//T/9P/0//T/
9f/1//T/9P/0//T/8v/y//H/8f/x//H/8f/x//L/8v/y//L/8f/y//D/8P/w//D/7v/u
/+7/7v/u/+7/7v/t/+3/7f/t/+7/7v/u/+7/7v/u/+7/7v/u/+7/7v/v/+//7f/r/+r/
6f/q/+n/6P/o/+r/6v/q/+z/6v/q/+n/6f/p/+j/6P/o/+v/7f/t/+3/7f/r/+r/6v/q
/+r/6v/p/+n/6f/q/+r/6v/r/+v/6//r/+v/6//s/+7/7v/u/+7/7P/s/+z/7P/s/+3/
7f/t/+//7//v/+//7//v/+//7//t/+z/6v/q/+3/7//0//r/BAAOABcAHQAoADgARABA
ADIAJQASAP3/7f/l/8z/pv+I/3b/a/9v/3//jf+Q/5D/lf+b/6P/rf+2/77/yP/W/+X/
7//6/wEAAwADAAMAAwAEAAYABgAGAAYABwAHAAcACAAKAAoACwAMAAoACgAMAAwACgAK
AAsACwANAA4ADgAPAA8AEAAQABAADwARABEAEQASABIAEwATABYAFwAXABgAGAAZABkA
GgAbABwAHAAeAB8AIAAhACIAJQAmACcAKAAqACsALQAtAC4AMAAyADMANAA1ADUANQA2
ADYANgA2ADYANwA3ADcANQA0ADQAMwAyADEAMAAvAC4ALAArACoAJwAmACQAIgAhAB8A
HQAbABkAFwAVABQAEgAPAA0ADAAKAAgABgAEAAMAAAD+//3//P/7//r/+f/1//T/8//z
//L/8v/y//H/8f/x//H/8P/y//H/8f/x/+//8P/w//D/8v/y//L/8v/y//P/8//z//X/
9f/1//b/9v/2//b/9v/3//f/9//4//b/9//3//f/+f/5//n/+v/4//j/+P/4//j/+P/4
//n/+f/5//j/+P/4//j/+f/5//j/+P/4//j/+P/4//f/9//3//f/9//3//b/9v/2//b/
9f/1//X/9P/0//T/9P/0//T/9P/0//T/9P/0//T/9P/y//L/8v/y//L/8v/y//H/8//z
//P/9P/0//T/9P/0//L/8v/y//L/9P/0//X/9f/1//P/8v/x/+7/7f/s/+z/7v/u/+7/
8P/w//D/7//v/+3/7P/s/+z/7f/v/+//7//v/+3/7P/s/+z/7P/s/+v/6//r/+z/7P/u
/+//7//v/+3/7f/t/+7/7v/u/+7/7v/u/+7/7v/u/+7/7//v/+//7//v/+//7//v/+//
7//v/+//7P/s/+z/7f/x//b//P8CAAoAFwAfACYANABEAEoARAA3ACgAEQD9//H/3P+8
/5j/gP9x/2//ef+J/47/jv+N/5P/m/+l/7L/uv/E/9D/3//r//T//f8DAAUABQAFAAYA
BgAGAAYABgAHAAcABwAIAAgACAAJAAoACgAKAAwADAAMAAwADQANAA0ADgAOAA8AEQAS
ABIAEgARABMAEwATABQAFAAVABUAFgAXABcAGAAaABsAGwAcAB0AHgAeACAAIQAiACMA
JAAlACYAJwAoACoAKwAtAC0AMAAyADQANQA1ADUANAAzADYANgA2ADYANgA3ADcANwA1
ADQANAAzADIAMQAwAC8ALgAsACsAKgAnACYAJAAiAB8AHQAbABkAFwAVABMAEgASAA8A
DQAMAAoACAAGAAQAAwAAAP7//f/6//n/+P/3//f/9v/1//X/9P/0//T/8//x//H/8f/w
//L/8f/x//H/7//w//D/8P/y//L/8v/y//L/8//z//P/8f/x//H/8v/0//T/9P/0//X/
9f/1//b/9v/3//f/9//3//f/9//4//j/+P/4//j/9v/2//b/9//3//f/9v/2//j/+P/5
//n/+P/4//j/+P/2//b/9f/1//f/9//3//f/9P/0//T/9P/1//X/9f/0//L/8v/y//L/
8P/w//D/8P/w//D/8P/w//D/8P/w//D/8P/v/+//7//v//D/7v/u/+7/7v/u/+7/7v/u
//D/8P/x//H/7//t/+z/6//q/+n/6P/o/+j/6P/o/+r/6v/q/+n/6f/n/+b/5v/m/+j/
6//s/+3/6//p/+j/6P/o/+j/6P/n/+f/5//o/+j/6P/p/+n/6f/p/+n/6f/q/+r/6v/q
/+r/6v/q/+r/6v/q/+v/6//r/+v/6//r/+v/6//r/+v/6//p/+j/6P/o/+n/7f/w//b/
/v8IABMAGwAkADIAQABCADgAKQAaAA0A///v/9r/uv+c/4b/e/97/4f/kf+S/5D/lf+d
/6P/r/+8/8L/yP/Q/9v/5//w//f//f////////8AAAAAAAAAAAAAAQABAAEAAgAAAAAA
AQACAAIAAgAEAAQABAAEAAUABQAFAAYABgAHAAcACAAIAAgACQALAAsACwAKAAoACwAL
AA4ADwAPABAAEgATABMAFAAVABYAFgAYABkAGgAbABwAGwAcAB0AHgAiACMAJQAlACYA
KAAqACsAKgArACsAKwAsACwALAAsACwALQAtAC0AKwAqACoAKQAoACcAJgAlACIAIAAf
AB4AHQAcABoAGAAVABMAEQAPAA0ACwAJAAgABgADAAEAAAD+//z/+v/4//n/9v/0//P/
8v/x//D/7//t/+z/6//r/+r/6v/q/+n/6f/p/+n/6P/q/+n/6f/p/+f/6P/o/+j/5v/m
/+b/5v/m/+f/5//n/+n/6f/p/+r/6P/o/+j/6P/p/+n/6f/q/+j/6f/p/+n/6//r/+v/
7P/s/+z/7P/s/+z/7P/s/+3/7f/t/+z/7P/s/+z/7f/t/+r/6v/q/+r/6v/q/+n/6f/p
/+n/6f/p/+j/6P/o/+j/6f/n/+j/5v/m/+b/5v/k/+T/5P/k/+T/5P/k/+P/4//j/+P/
5P/k/+T/5P/k/+L/4v/i/+L/4v/i/+P/4//j/+H/4P/f/9z/2//a/9r/3P/c/9z/3v/c
/9z/2//b/9v/2v/a/9r/2//d/93/3f/d/9v/2v/a/9r/2v/a/9n/2f/Z/9r/2v/a/9v/
2//b/9n/2f/Z/9r/2v/a/9r/2v/c/9z/3P/c/9r/2//b/9v/2//b/9v/2//b/9v/2//b
/9v/2v/Y/9b/1//Z/9z/4v/q//L/+f8BAAoAFAAiACwAJgAZAAoA9//n/9v/zv+2/5b/
ev9n/1//Zf9z/3z/fv9//4P/i/+T/57/qP+w/7b/w//P/9z/5//t/+//7//v//D/8P/w
//D/8P/v/+//7//w//D/8P/x//L/8v/y//T/9P/0//T/9f/1//X/9v/2//f/9f/2//b/
9v/3//n/+f/5//z//P/9//3//P/9//3//v8AAAEAAQACAAMABAAEAAYABwAIAAkACgAL
AAwADQAOABAAEQATABMAFAAWABgAGQAaABsAGwAbAB4AHgAeAB4AHAAdAB0AHQAbABoA
GgAZABgAFwAWABUAFgAUABMAEgANAAwACgAIAAcABQADAAEA///9//v/+v/6//f/9f/0
//D/7v/s/+r/6//o/+b/5f/j/+H/3//d/93/3P/b/9v/2v/a/9r/2f/X/9f/1//W/9j/
1//X/9f/1f/W/9b/1v/W/9b/1v/W/9b/1//X/9f/1//X/9f/2P/Y/9j/2P/Y/9n/2f/Z
/9r/2v/b/9v/2//b/9v/2//c/9r/2v/a/9r/2v/a/9r/2//b/9v/2v/a/9r/2v/b/9v/
2v/a/9r/2v/Y/9j/1//X/9n/2f/Z/9n/2P/Y/9j/2P/V/9X/1f/U/9T/1P/U/9T/0v/S
/9L/0f/T/9P/0v/S/9T/1P/U/9T/0v/S/9L/0v/S/9H/0f/R/9L/0v/T/9T/0//S/9D/
zf/L/8z/zP/L/8z/y//L/8n/x//J/8n/yP/J/8n/yf/J/8v/y//L/8v/y//K/8n/x//H
/8X/xv/I/8j/yP/I/8r/yv/K/8r/yP/I/8j/yP/I/8j/yP/I/8r/yv/K/8r/yv/K/8r/
yv/K/8r/yv/K/8r/yv/K/8r/yf/I/8f/xv/J/8r/y//M/9T/3P/k/+z/9f/+/wcAEAAH
AAAA+f/y/+D/zv+8/6r/k/98/2X/Tv9V/1r/X/9k/2n/bv9z/3j/gf+K/5P/nP+o/7T/
wP/M/w==
         </WaveFormData>
      </LeadData>
      <LeadData>
         <LeadByteCountTotal>10000</LeadByteCountTotal>
         <LeadTimeOffset>0</LeadTimeOffset>
         <LeadSampleCountTotal>5000</LeadSampleCountTotal>
         <LeadAmplitudeUnitsPerBit>4.88</LeadAmplitudeUnitsPerBit>
         <LeadAmplitudeUnits>��V</LeadAmplitudeUnits>
         <LeadHighLimit>2147483647</LeadHighLimit>
         <LeadLowLimit>268435456</LeadLowLimit>
         <LeadID>V3</LeadID>
         <LeadOffsetFirstSample>0</LeadOffsetFirstSample>
         <FirstSampleBaseline>0</FirstSampleBaseline>
         <LeadSampleSize>2</LeadSampleSize>
         <LeadOff>FALSE</LeadOff>
         <BaselineSway>FALSE</BaselineSway>
         <ExcessiveACNoise>FALSE</ExcessiveACNoise>
         <MuscleNoise>FALSE</MuscleNoise>
         <LeadDataCRC32>295417536</LeadDataCRC32>
         <WaveFormData>
HAAcABwAHAAcABwAHAAcAB4AHgAeAB4AHgAeAB4AHgAeAB4AHgAeAB4AHgAeAB4AHgAe
AB4AHgAgACAAIAAgAB0AHAAbABoAGgAaABoAGgAaABoAGgAaABgAGAAYABgAFgAWABYA
FgAXABcAFwAXABYAFQAUABMAFAAUABUAGAAYABcAFwAYABcAFwAXABYAGAAZABkAGQAZ
ABgAGAAYABgAGAAXABcAGQAZABkAGQAXABcAFgAVABUAFAAUABQAEwAUABMAEQAPAA4A
DQAMAA0ADAALAAkACQAJAAkACQAHAAYABgAGAAgACAAIAAgACgAKAAoACgAIAAgACAAI
AAgACQAJAAkACQAJAAkACQAHAAcABgAGAAUABQAIAAgADQATAB0AJAAuADwATABdAHAA
hQCWAKIAogCSAHgAWgA8ABsA8f/E/5T/cP9c/1r/Zf9z/3f/eP99/4j/k/+k/7T/wf/P
/93/7f/5/wMADAARABQAFgAXABgAFwAXABgAGQAaABoAGgAaABoAGwAbABwAHQAfAB8A
IAAhACEAIgAjACEAIgAjACMAJAAmACYAJQAnACgAKQAqACoAKwAsAC0ALAAtAC4AMAAw
ADEAMQAyADQANQA2ADgAOAA7ADsAPQBAAEIAQwBDAEMARgBHAEgASgBMAE0ATgBOAFAA
UQBRAFIAVABVAFUAUwBUAFQAVABUAFIAUgBRAFAATwBOAE0ASgBJAEcARQBDAEAAPgA9
ADsAOQA3ADUAMQAuACwAKgAoACUAIwAhAB8AHQAbABgAFwATABIAEQANAAsACAAGAAUA
AwADAAIAAAD+//3//P/9//3//P/8//r/+v/6//r/+f/5//j/+P/4//j/+P/3//b/9v/3
//f/+P/4//j/+P/2//b/9v/3//j/+P/4//f/9//4//j/+P/4//n/+f/5//n/+f/6//r/
+v/6//v/+//5//n/+f/5//n/+f/5//n/+f/5//n/+f/4//j/+P/4//j/9//3//f/9v/2
//b/9v/1//X/9f/z//X/9f/z//P/9P/z//L/8f/w//H/8f/x//H/7//v/+//7//v/+7/
7v/w//D/7//v//D/8f/x//H/8P/w//H/8f/x//P/8v/y//L/8v/y//H/8f/x//H/8f/x
/+//7//u/+3/6//q/+r/6v/o/+r/6v/p/+f/5v/l/+T/5f/k/+P/4f/h/+H/4f/h/+H/
4P/g/+D/3v/e/97/3v/e/97/3v/e/+D/4P/g/+D/3v/f/9//3//f/9//3//f/9//3//e
/97/3f/d/97/4P/j/+v/9f/8/wYAFgAmADMARgBbAGwAdABuAFwAQAAeAP7/3/+3/4j/
XP88/yj/Jv81/0P/R/9I/0//XP9p/3j/iv+Z/6n/u//J/9f/4f/q/+3/7P/u/+//8P/x
//H/8v/z//T/9P/0//T/9v/3//f/+P/3//n/+f/6//z//f///wEA//8AAAEAAQAEAAYA
BgAFAAUABgAHAAgACAAJAAoACwAOAA8AEAASABIAEwATABQAFgAXABgAGgAcAB8AHwAh
ACIAJAAlACUAKQAsAC0ALgAwADIAMwA0ADYAOAA5ADkAOgA8AD0APQA7ADwAPAA8ADwA
OgA6ADkAOAA3ADYANQA0ADMAMQAvAC8ALAAqACkAKQAnACUAIwAfABwAGgAYABgAFQAT
ABEADQALAAkABgAFAAEAAAD///3/+//4//b/9f/z//P/8v/w/+7/7f/s/+v/6//q/+r/
6P/o/+j/6P/p/+n/6P/o/+j/6P/o/+f/6P/o/+n/6f/o/+j/6P/o/+r/6v/q/+v/6v/q
/+r/6f/r/+z/7P/s/+z/7f/t/+3/7f/t/+7/7v/s/+z/7f/t/+3/7f/t/+3/6//r/+v/
6//r/+v/6//r/+z/7P/s/+z/7P/r/+v/6//o/+j/6P/o/+f/5//n/+X/5//n/+b/5v/m
/+b/5v/j/+P/4//j/+P/4//j/+P/5f/k/+T/5v/m/+X/5f/m/+X/5f/l/+T/5f/n/+j/
6f/p/+j/6P/o/+j/6P/n/+f/5//n/+f/5//n/+f/5v/l/+T/4v/h/+D/4P/i/+L/4f/f
/97/3f/c/9v/2v/Z/9f/1//X/9f/1//X/9b/1v/W/9b/1v/W/9b/2P/Y/9j/2P/W/9b/
1v/W/9j/2f/Z/9n/2f/Z/9n/2f/X/9f/1v/W/9X/1f/Y/9j/2//j/+v/9P/8/woAHAAr
AD4AUwBkAGwAaABWADoAGAD4/9f/sf+A/1T/NP8k/yL/L/89/0P/RP9L/1j/Zf90/4T/
lf+l/7X/xf/V/9//5v/p/+r/7P/t/+7/7f/t/+7/7//y//L/8v/y//T/9f/1//b/9f/3
//f/+P/7//v//P/9//3//v//////AgAEAAQAAwADAAQABQAGAAgACQAKAAsADAANAA4A
EAAQABEAEQASABQAFQAWABgAGgAdAB0AHwAiACQAJQAlACkALAAtAC4ALgAwADEAMgA0
ADYANwA3ADgAOgA7ADsAOwA8ADwAPAA8ADoAOgA5ADgANwA2ADUANAAzADEALwAxAC4A
LAArACkAJwAlACMAHwAcABoAGAAWABMAEQAPAA0ACwAJAAYABQABAAAA///7//n/9v/0
//P/8f/x//D/7//u/+7/7v/t/+3/7P/s/+r/6v/q/+r/6f/p/+j/6P/q/+r/6v/p/+j/
6P/p/+n/6v/q/+r/6v/q/+r/6v/r/+z/7P/s/+v/6//s/+z/7P/u/+//7//v//H/8f/y
//L/8v/y//P/8//z//P/8//z//X/9f/1//X/9f/1//X/9f/2//b/9v/2//j/9//3//f/
9v/2//b/9v/3//f/9//1//f/9//3//f/+P/2//b/9v/2//b/9//3//f/9//3//f/9//3
//j/+P/5//z//v/9//3//v/////////+/wAAAQABAAEAAwACAAIAAgAEAAQAAwADAAQA
BQAGAAcACgALAAsACwAJAAgACAAIAAgACgAKAAkACQAIAAcABgAGAAYABgAFAAcABwAH
AAcABwAGAAYABgAIAAgACAAIAAgACAAIAAgACQAKAAsADAAOAA8ADwAPAA8ADwAPAA8A
EQARABAAEAARABEAEgASABUAGwAjACwAMgA8AEwAXQBuAIMAmACoAK4AqACSAHIATgAt
AAsA3v+w/4r/cP9i/2X/c/9//4D/g/+I/5P/ov+0/8X/1f/l//X/BQARABoAIQAkACYA
JwAoACkAKQAqACsAKgAqACoAKgAsAC0ALQAuAC8AMQAxADIAMQAxADIAMwAxADIAMwAz
ADYAOAA4ADcAOQA6ADsAPAA8AD0APgA/AD4APwBAAEIARABFAEUARgBGAEcASABKAEwA
TwBPAFEAUgBUAFUAVQBVAFgAWQBaAF4AYABhAGIAZABmAGcAZwBqAGwAbQBtAGwAbABr
AGoAagBoAGgAZwBmAGUAZABjAGIAYQBfAF0AWwBYAFYAVQBTAFEATwBNAEsASABGAEQA
QAA9ADsAOQA3ADUAMwAwAC8AKwAqACkAJQAjACAAHgAdABsAGwAaABoAGAAXABYAEwAT
ABIAEgAQABAAEAAQAA0ADQAMAAwADgAOAA4ADQAMAAwADQANAAwADAAMAAwADAAMAAwA
DQAOAA4ADgANAA0ADgAOAA4ADgAPAA8ADwANAA0ADgAOAA4ADgAPAA8AEQARABEAEQAR
ABEAEQARABAADwAOAA0ADgAOAA4ADgAOAA0ADQANAAwADAAMAAwACwALAAsACQAHAAcA
BwAHAAYACgAIAAcABgAFAAQAAwADAAMAAwADAAMAAwADAAMAAgACAAQABAADAAMABAAH
AAcABwAGAAYABwAHAAcACQAIAAgACAAGAAYABQAFAAcABwAHAAcABQAFAAQAAwADAAIA
AgACAAAAAgACAAEA///+//3//P/7//r/+f/3//n/+f/5//n/9//2//b/9v/4//j/+P/4
//r/+v/6//r/+P/4//j/+P/4//n/+f/5//f/9//3//f/9f/1//T/9P/1//f/+P/8/wEA
CwARABoAJgA4AEgAWQBwAIMAkgCYAIwAcgBUADQAFgDx/8P/lP9w/1b/Tv9W/2P/af9p
/2z/d/+C/4//oP+w/73/y//Z/+f/8////wYABwAIAAoACwAMAAsACwAMAA0ADgAOAA4A
DgAQABEAEQASABEAEwATABQAEwATABQAFQAVABYAFwAXABoAHAAcABsAHQAeAB8AIAAe
AB8AIAAhACAAIQAiACQAJgAnACcAKAAsAC0ALgAwADAAMwAzADUANgA4ADkAOQA7AD4A
PwBAAEQARgBHAEgASABKAEsASwBKAEwATQBNAEsATABMAEwASgBIAEgARwBEAEMAQgBB
AD4APQA7ADkAOQA2ADQAMwAvAC0AKwApACUAIgAgAB4AHgAbABkAFwAVABMAEQAOAAsA
BwAGAAUAAwABAP7//P/7//n/+f/4//j/9v/1//T/8//z//L/8v/x//D/7//u/+3/7f/s
/+z/7v/u/+7/7f/u/+7/7//v/+7/7v/u/+7/7v/u/+7/7//w//D/8P/v/+3/7v/u/+7/
7v/v/+//7//x//H/8v/y//L/8v/z//P/8//z//P/8//z//P/8//z//H/8f/x//H/8v/y
//L/8v/y//H/8f/x/+7/7v/u/+7/7//v/+//7//s/+z/7P/s/+z/6//r/+v/6//p/+n/
6f/p/+v/6v/q/+z/7P/r/+v/7P/r/+v/6//q/+z/7f/t/+3/7f/s/+z/7P/u/+7/7f/t
/+3/7f/t/+3/7f/t/+z/6//p/+j/6P/o/+b/6P/o/+f/5f/k/+P/4v/j/+L/4f/f/93/
3f/d/93/3f/c/9z/3P/c/9z/3P/c/9z/3P/c/9z/3P/c/9z/3P/a/9v/2//b/9v/2//b
/9v/3f/d/9z/3P/Z/9n/2P/a/93/4//r//T//P8IABgAJwA2AE0AYgBwAHIAaABSADQA
EADv/83/oP9y/0z/MP8m/yv/Of9D/0T/Sf9U/1//bv9+/4//nf+v/7//zf/Z/+T/6f/q
/+z/7f/u//H/8f/y//P/8v/y//L/8v/0//X/9f/2//X/9//3//j/+f/5//r/+//9//7/
/////wAAAgACAAEAAwAEAAUABgAGAAcACAAJAAgACQAKAAwADgAPAA8AEAASABMAFAAW
ABgAGwAbAB0AHgAgACEAIQAjACYAJwAoACsALgAwADIAMgA0ADUANQA2ADgAOQA5ADkA
OgA6ADoAOgA4ADgANwA2ADUANAAzADIAMQAvAC0ALwAsACoAKQAlACMAIQAfAB0AGgAY
ABYAFAARAA8ADQALAAkABwAEAAEA/f/8//v/9//1//L/8P/x/+//7//u/+z/6v/p/+j/
5//n/+b/5v/k/+T/5P/k/+X/5f/k/+T/5P/k/+T/4//i/+L/4//j/+T/5P/k/+T/5P/k
/+T/5f/m/+b/5v/l/+X/5v/m/+b/5v/n/+f/5//n/+f/6P/o/+j/6P/p/+n/6//r/+v/
6//p/+n/6f/p/+n/6f/p/+n/6P/o/+j/6P/o/+f/5//n/+j/6P/o/+j/5//l/+X/5f/i
/+L/4v/i/+L/4f/h/+H/4f/h/+H/4f/h/+H/4P/g/+L/4v/h/+H/4v/h/+H/4f/g/+D/
4f/h/+H/4//i/+L/4v/g/+D/3//f/9//3//f/9//3//f/97/3f/d/9z/3P/c/9z/3v/e
/93/2//a/9n/2P/X/9b/1f/T/9H/0f/R/9H/0//S/9L/0v/S/9L/0v/S/9D/0P/Q/9D/
0v/S/9L/0v/S/9P/0//T/9P/0//T/9P/0//T/9L/0v/R/9P/0P/S/9f/3f/j/+r/9P8C
ABIAIQAyAEkAXABoAGgAWgBCACAA+v/Z/7f/iv9c/zj/IP8Y/yH/M/87/z7/Qf9M/1n/
aP96/4v/nf+v/73/yf/V/+D/4//k/+b/5//o/+n/6f/q/+v/7P/s/+z/7P/u/+//7//w
/+//8f/x//L/8//z//T/9f/3//j/+f/5//r//P/8//v//f/+////AAAAAAEAAgADAAQA
BQAGAAgACgALAAsADAAOAA8AEAASABQAFwAXABkAHAAeAB8AHwAhACQAJQAmACgAKgAr
ACwAMAAyADMAMwA0ADYANwA3ADcAOAA4ADgAOAA2ADYANQA0ADMAMgAxAC4ALQArACkA
KwAoACYAJQAjACEAHwAdABsAGAAWABQAEgAPAA0ACwAJAAcABQACAP//+//6//n/9//1
//L/8P/x/+//7//u/+z/6v/p/+j/5//n/+b/5v/m/+b/5v/m/+f/5//m/+b/5v/m/+b/
5f/m/+b/5//n/+j/6P/o/+j/6P/o/+j/6f/q/+r/6v/p/+v/7P/s/+z/7v/v/+//7//t
/+3/7v/u//D/8P/x//H/8f/x//H/8f/x//H/8f/x//H/8f/x//H/8P/w//D/8P/y//H/
8f/x//D/8P/w//D/8P/x//L/8f/x//H/8f/x//L/8v/y//L/8v/y//H/8f/x//H/8f/x
//H/8f/y//L/8//2//b/9f/1//b/9f/1//X/9P/2//f/9//3//n/+P/4//j/+v/6//n/
+f/5//n/+f/5//v/+//6//n/+f/4//j/+P/6//z//P/7//n/+P/3//b/8//y//H/7//t
/+3/7f/t/+//7v/u/+7/7v/u/+7/7v/u/+7/7v/u/+7/7v/u/+7/7v/v/+//7//x//H/
8f/x//H/8f/w//D/7//t/+7/8P/3//3/BwAOABgAJgA0AEUAVgBrAIAAjgCQAIQAbgBO
ACoABwDh/7L/hP9i/0r/Pv9F/1X/Xf9e/2H/bP93/4j/mv+r/7v/zf/d/+v/9/8AAAMA
BAAGAAcACAAJAAkACgALAA4ADgAOAA4ADgAPAA8AEAATABUAFQAWABcAFwAYABkAGQAa
ABsAGwAcAB4AHgAdAB8AIAAhACIAIgAjACQAJQAkACUAJgAoACoAKwArACwALgAvADAA
MgA0ADcANwA5ADwAPgA/AD8AQQBEAEUARgBIAEoASwBMAE4AUABRAFEAUABSAFMAUwBV
AFYAVgBWAFYAVABUAFMAUABPAE4ATQBMAEsASQBHAEcARABCAEEAPwA9ADsAOQA3ADQA
MgAwACwAKQAnACUAIwAhAB8AHAAZABUAFAATABEADwAMAAoABwAFAAUABAAEAAIAAQAA
AP/////+//7//P/8//z//P/7//v/+v/6//z//P/8//v/+P/4//n/+f/6//r/+v/6//z/
/P/8//3//v/+//7//f/9//7//v/+//7//////////////wAAAAD+//7//////wEAAQAB
AAEAAQABAAEAAQABAAEAAQABAAAAAAAAAAAA/v/9//3//f/8//z//P/8//3//f/9//v/
+//9//v/+v/6//r/+v/6//f/9//3//f/9f/1//X/9f/3//b/9v/4//j/9//3//j/+f/5
//n/+P/2//f/9//3//f/9v/2//b/+P/4//f/9//3//f/9//3//f/9//2//X/9//2//b/
9v/0//b/9v/1//P/8v/x//D/8f/w/+//7f/r/+v/6//r/+v/6v/q/+r/6v/q/+r/6v/s
/+z/7P/s/+r/6v/q/+r/6v/r/+v/6//r/+v/6//r/+v/6//q/+r/6f/r/+z/7P/v//P/
/f8IAA4AFgAoADkATABhAHgAhgCMAIQAbgBSADAADQDp/77/kP9q/0z/Pv9D/1H/Wf9a
/1v/Zv91/4L/lP+j/7P/wf/P/9v/6f/y//n//P/+////AAABAAEAAgADAAYABgAGAAYA
BAAFAAUABgAJAAsACwAMAAsACwAMAA0ACwAMAA0ADQAQABIAEgARAA8AEAARABIAFAAV
ABYAFwAWABcAGAAaABwAHQAdAB4AIAAhACIAJAAkACcAJwApACoALAAtAC0ALwAyADMA
NAA0ADYANwA4ADwAPgA/AD8APgBAAEEAQQBBAEIAQgBCAEIAQABAAD8APAA7ADoAOQA2
ADUAMwAxADEALgAsACsAKQAnACUAIwAhAB4AHAAaABYAEwARAA8ADQALAAkABgADAP//
/v/9//v/+f/2//T/8f/v/+//7v/u/+z/6//q/+n/6f/o/+j/5v/m/+b/5v/l/+X/5P/k
/+T/5P/k/+P/5P/k/+X/5f/k/+T/5P/k/+T/5P/k/+X/5v/m/+b/5f/l/+b/5v/m/+T/
5f/l/+X/5f/l/+b/5v/o/+j/6f/p/+f/5//n/+f/5//n/+f/5//l/+X/5f/l/+b/5v/m
/+b/5v/l/+X/5f/k/+T/5P/k/+H/4f/i/+D/4P/g/+D/3//f/9//3//f/9//3//f/9//
3v/e/+D/4P/f/9//4P/f/9//3//e/97/3//f/9//3//e/97/3v/e/97/3f/d/93/3f/d
/93/2//b/9r/2f/Z/9j/2P/Y/9r/3P/c/9v/2f/Y/9f/1v/V/9T/0//R/8//z//P/8//
0f/Q/9D/0P/Q/9D/0P/Q/9D/0P/Q/9D/0P/Q/9D/0P/O/8//z//P/8//z//P/8//z//P
/87/zv/P/8//zv/Q/9P/2//j/+r/9v8EABIAIQAyAEkAWgBkAGIAUgA2ABQA8v/R/6n/
fP9Q/zD/HP8a/yX/M/87/zz/Q/9O/1v/av98/4n/mf+r/7n/x//T/9z/3//e/+D/4f/i
/+X/5f/m/+f/6P/o/+j/6P/o/+n/6f/q/+v/7f/t/+7/7//v//D/8f/z//T/9f/1//T/
9v/2//X/9//4//n/+v/6//v//P/9//7///8AAAIABAAFAAUABgAIAAkACgAMAAwADwAP
ABEAFgAYABkAGQAbAB4AHwAgACIAJAAlACYAJgAoACkAKQAsAC4ALwAvAC8AMAAwADAA
MAAuAC4ALQAsACsAKgApACgAJwAlACMAIwAgAB4AHQAbABkAFwAVABMAEAAOAAwACgAH
AAUAAwD///3/+//4//f/8//y//H/7//t/+r/6P/n/+X/5f/k/+L/4P/f/97/3f/d/9z/
3P/c/9z/3P/c/9v/2//a/9r/2v/a/9r/2f/Y/9j/2f/Z/9z/3P/c/9z/3P/c/9z/3f/e
/97/3v/d/93/3v/e/97/3v/f/9//3//f/9//4P/g/97/3v/f/9//3//f/9//3//f/9//
3//f/9//3//f/9//3v/e/97/3v/e/93/3f/d/9z/3P/c/9z/2//a/9j/2P/Y/9j/2f/Z
/9n/2f/X/9f/1//X/9f/1v/W/9j/2v/Z/9n/2v/b/9v/2//a/9r/2//b/9v/2//a/9r/
2v/a/9r/2f/Z/9n/2f/Z/9n/2//b/9r/2f/X/9b/1v/W/9j/2v/a/9n/1//W/9X/1P/V
/9T/0//R/8//z//P/8//z//O/87/zv/Q/9D/0P/Q/9D/0P/Q/9D/0P/Q/9D/0P/Q/9H/
0f/R/9H/0f/R/9H/0f/R/9D/0P/R/8//0P/S/9f/3//n/+7/+P8IABgAJwA6AFEAZABq
AGIAUAAyABAA7v/N/6P/dP9K/yz/Gv8a/yn/N/87/z7/R/9U/2H/cv+C/5P/o/+z/8H/
z//Z/+D/4//k/+b/5//o/+n/6f/q/+v/7P/s/+z/7P/s/+3/7f/u/+//8f/x//L/8//z
//T/9f/1//b/9//3//j/+v/6//n/+//8//3//v/+////AAABAAIAAwAEAAYACAAJAAkA
CgAOAA8AEAASABIAFQAVABcAGgAcAB0AHQAfACIAIwAkACYAKAApACoALAAuAC8ALwAw
ADIAMwAzADMANAA0ADQANAAyADIAMQAwAC8ALgAtACwAKwApACcAJwAkACIAIQAfAB0A
GwAZABcAFAASABAAEAANAAsACQAFAAMAAQD+//3/+f/4//f/9f/z//D/7v/t/+v/6//q
/+r/6P/n/+b/5f/l/+T/5P/k/+T/5P/k/+P/4//i/+L/5P/k/+T/4//k/+T/5f/l/+j/
6P/o/+j/6v/q/+r/6//s/+z/7P/r/+v/7P/s/+z/7v/v/+//7//v/+//8P/w//L/8v/z
//P/9f/1//X/9f/1//X/9f/1//X/9f/1//X/9v/2//b/9v/2//X/9f/1//T/9P/0//T/
9f/1//X/8//1//X/9f/1//b/9v/2//b/9P/0//T/9P/1//X/9f/1//X/9f/1//X/9v/2
//f/+v/6//n/+f/6//v/+//7//r//P/9//3//f/9//z//P/8//z//P/7//v//f/9//3/
/f/9//3//P/7//n/+P/4//j/+v/8//z/+//5//j/9//2//X/9P/z//H/8f/x//H/8f/z
//L/8v/y//D/8P/w//D/8P/w//D/8P/w//D/8P/w//L/8//z//P/8//z//P/8//z//P/
8v/y//H/8f/y//T/+f8BAAsAEgAYACIANABDAFQAaQCAAI4AkACEAGwASgAmAAMA3f+w
/4T/YP9I/0D/Sf9Z/2H/Yv9n/3D/ff+O/6D/sf/D/9P/4//v//v/BgALAA4AEAARABIA
EwATABQAFQAWABYAFgAWABgAGQAZABoAGwAdAB0AHgAfAB8AIAAhACMAJAAlACUAJgAo
ACgAJwApACoAKwAsACwALQAuAC8AMAAxADIANAA2ADcANwA4ADoAOwA8AD4AQABDAEMA
RQBIAEoASwBLAE8AUgBTAFQAWQBcAF4AYABfAGAAYABfAGIAZABlAGUAZwBoAGgAaABm
AGQAZABjAGIAYQBgAF8AXgBdAFsAWQBZAFYAVABTAFEATwBNAEsASwBIAEYARABCAD8A
PQA7ADkANwA1ADIALwArACoAKQAlACMAIAAeAB8AHQAdABwAHAAaABkAGAAVABUAFAAU
ABQAFAAUABQAFQAVABQAFAAUABQAFAATABQAFAAVABUAFQAUABMAEgAUABQAFAAVABYA
FgAWABUAFwAYABgAGAAYABkAGQAZABkAGQAaABoAGAAYABkAGQAZABkAGQAZABsAGwAb
ABsAGQAZABkAGQAYABgAGAAYABgAFwAXABcAFAAUABQAFAAVABUAFQATABUAFQAVABUA
EgASABAAEAAQABAAEQARABEAEQATABMAEwATABMAEgASABQAFAATABMAFAAXABcAFwAW
ABYAFwAXABcAFwAWABYAFgAUABQAEwATABUAFQAVABUAFQAVABQAEwATABIAEgASABQA
FgAWABUAEQAQAA8ADgANAAwACwAJAAkACQAJAAkACwAKAAoACgAIAAgACAAIAAgACAAI
AAgACgAKAAoACgAKAAsACwALAAkACQAJAAkACwALAAoACgAJAAcACAAMABEAGQAfACYA
LgA+AE4AYQB0AIkAnACoAKYAlAB6AFwAOgAZAO//wv+Y/3b/Yv9e/2n/d/95/3j/f/+M
/5f/pv+4/8n/1f/j//H//f8JABAAFQAYABoAGwAcAB0AHQAeAB8AHgAeAB4AHgAeAB8A
HwAgACEAIwAjACQAJQAlACYAJwAnACgAKQApACoALAAsACsALQAuAC8AMAAwADEAMgAz
ADYANwA4ADoAPAA9AD0APgBAAEEAQgBEAEYASQBJAEsATABOAE8ATwBTAFYAVwBYAFoA
XABdAF4AYABiAGMAYwBkAGYAZwBnAGkAagBqAGoAagBoAGgAZwBkAGMAYgBhAGAAXwBd
AFsAWwBYAFYAVQBTAFEATwBNAEkARgBEAEIAPgA7ADkANwA3ADUAMwAwAC0AKQAoACcA
JQAjACAAHgAdABsAGwAaABoAGAAXABYAFQAVABQAFAATABIAEQAQAA0ADQAMAAwADAAM
AAwACwAMAAwADQANAAwADAAMAAwADAAMAAwADQAMAAwADAALAAsADAAMAAwADAANAA0A
DQANAA0ADgAOAAwADAANAA0ADQANAA0ADQANAA0ADQANAAsACwALAAsACgAKAAoACgAK
AAkACQAJAAgACAAIAAgACQAHAAQABAAEAAQABAABAAEAAQABAAEAAQABAAEAAQAAAAAA
AgACAAEAAQACAAMAAwADAAIAAgADAAMAAwADAAIAAgACAAAAAAD/////AQABAAEAAQD/
/////v/9//v/+v/6//r/+v/8//z/+//7//r/+f/4//n/+P/3//X/9P/z//L/8f/x//D/
8P/w//D/8P/w//D/8P/w//D/8P/w//D/8P/w/+7/7//v/+//7//v/+//7//v/+//7v/u
/+//7//s/+7/8f/1//3/BgAOABgAJgA1AEYAWwBwAH4AggB6AGYASAAmAAcA5f+6/4z/
ZP9G/zj/O/9L/1X/WP9b/2T/cf9+/5D/of+v/7//zf/b/+n/9v/9//7/AAABAAIAAwAD
AAQABQAGAAYABgAGAAgACQAJAAoACQALAAsADAANAA0ADgAPABEAEgATABMAEgAUABQA
EwAUABYAGAAaABwAHQAeAB8AHgAfACAAIgAiACMAIwAkACgAKQAqACwALAAvAC8AMQA0
ADYANwA3ADsAPgA/AEAAQgBEAEUARgBIAEoASwBLAE4AUABRAFEATwBQAFAAUABQAE4A
TgBNAE4ATQBMAEsASgBJAEcARQBFAEIAQAA/AD0AOwA5ADcANQAyADAALgAuACsAKQAn
ACMAIQAfABwAGwAXABYAFQARAA8ADAAKAAsACQAJAAgABgAEAAMAAgABAAEAAAAAAAAA
AAAAAAAA//////7//v/+//7//v/9//7//v///////v/+//7//v/+//7//v///wIAAgAC
AAEAAQACAAIAAgACAAMAAwADAAMAAwAEAAQABAAEAAUABQAFAAUABQAFAAUABQAFAAUA
BQAFAAUABQACAAIAAgACAAQAAwADAAMAAgACAAIAAgABAAEAAQD///3//f/9//3//P/8
//z//P/8//z//P/8//7//v/+//7//v/+//7//////////////wEAAgACAAIAAAAAAAAA
///+//7/////////AAAAAP///f/9//3//f/7//r/+v/7//z//f/9//z/+v/4//f/9//1
//T/9P/0//T/9P/0//T/9P/0//T/8v/y//L/8v/y//L/8v/y//T/9P/0//T/9P/0//T/
9P/0//T/9P/0//T/9P/0//T/9P/0//T/9P/4//z/AAAEABEAHAAnADIARQBWAGcAeABx
AGwAZwBiAD4AHAD6/9j/tP+S/3D/Tv9R/1T/V/9a/2T/bP90/3z/jv+e/67/vv/M/9r/
6P/2/w==
         </WaveFormData>
      </LeadData>
      <LeadData>
         <LeadByteCountTotal>10000</LeadByteCountTotal>
         <LeadTimeOffset>0</LeadTimeOffset>
         <LeadSampleCountTotal>5000</LeadSampleCountTotal>
         <LeadAmplitudeUnitsPerBit>4.88</LeadAmplitudeUnitsPerBit>
         <LeadAmplitudeUnits>��V</LeadAmplitudeUnits>
         <LeadHighLimit>2147483647</LeadHighLimit>
         <LeadLowLimit>268435456</LeadLowLimit>
         <LeadID>V4</LeadID>
         <LeadOffsetFirstSample>0</LeadOffsetFirstSample>
         <FirstSampleBaseline>0</FirstSampleBaseline>
         <LeadSampleSize>2</LeadSampleSize>
         <LeadOff>FALSE</LeadOff>
         <BaselineSway>FALSE</BaselineSway>
         <ExcessiveACNoise>FALSE</ExcessiveACNoise>
         <MuscleNoise>FALSE</MuscleNoise>
         <LeadDataCRC32>1665055844</LeadDataCRC32>
         <WaveFormData>
MAAwADAAMAAuAC4ALgAuADAAMAAwADAALgAuAC4ALgAuAC4ALgAuAC4ALgAuAC4ALAAs
ACwALAAsACwALAAsACsAKgApACgAJgAmACYAJgAoACgAKAAoACYAJgAmACYAJQAkACMA
IgAkACIAIgAiAB8AHwAfAB8AIAAhACMAJQAkACQAIwAiACIAIwAjACIAJAAkACQAJQAj
ACMAJAAkACUAJQAlACUAJwAnACcAJgAnACUAJQAkACIAIQAhACEAIAAfAB4AHAAbABkA
GAAXABgAFwAVABIAEAAQABAAEAAOAA0ADAAKAAwADAAMAAwADgAOAA0ADQALAAsACwAL
AAkACAAIAAgACgAKAAkACQAJAAkACQAJAAcACQALAA8AGAAjAC4AOABEAFcAbgCGAKMA
wQDcAPUABAH2ANQApQBzAEEADQDX/53/bv9V/07/Vf9l/2j/aP9x/3z/i/+d/6//vf/M
/9r/6P/y//n/AQAIAAsADQAPABAADgAPABAAEQASABIAEgASABAAEgATABMAEQATABQA
FAAVABYAFwAYABcAGAAZABsAHAAcABwAHQAdAB4AHwAgACEAIgAjACQAIwAkACUAJgAn
ACkAKgArACoALAAtAC4ALwAxADIAMgAzADQAOAA5ADoAPAA+AEAAPwBCAEQARQBFAEUA
RwBIAEsATABMAEwASwBLAEsASwBLAEsASwBJAEYARgBGAEUAQgBBAD8APgA8ADoAOAA3
ADQAMwAxAC8ALQArACkAKAAkACIAHwAdAB0AGwAZABcAFAASABAADgAMAAoACAAGAAMA
AQD//////v/8//r/+f/6//n/+P/3//f/9//1//X/8//z//L/8v/y//L/8v/y//D/7//v
/+//7//v/+//7v/s/+3/7f/t/+//8P/w//D/8P/v/+//7//u/+7/7v/u/+7/7//v/+//
8P/w//D/8P/w//D/8P/w/+7/7v/u/+7/7v/u/+7/7v/t/+3/7f/t/+v/6//r/+r/6//r
/+v/6v/p/+n/6P/o/+j/6P/o/+j/6P/m/+b/5v/m/+b/5P/k/+T/4//j/+P/4//j/+P/
5P/l/+X/5v/m/+b/5v/n/+f/5v/m/+b/5v/n/+f/5//o/+j/6f/p/+n/6f/p/+n/6f/o
/+f/5f/l/+T/4v/h/+H/4f/f/9//3//e/93/2//a/9n/2v/Z/9f/1P/Q/9D/0P/Q/9H/
0f/R/9D/zv/O/87/zv/O/87/zf/N/83/zf/N/83/zf/M/8z/zP/M/8z/y//L/8n/yf/J
/8n/yf/J/83/0f/Y/+P/8P/4/wQAGQAwAEYAZQCFAJ4AtQDAALAAigBZACcA8/+//4f/
U/8o/w//Bv8R/yH/Jv8q/zH/QP9P/1//cf+D/5T/pP+w/7r/xf/L/87/z//R/9P/1P/U
/9X/1v/X/9j/2P/Y/9j/2P/a/9v/2//b/93/3v/e/9//4P/h/+L/4f/i/+P/5f/o/+j/
6P/p/+n/6v/r/+z/6//s/+3/7v/x//L/8//0//P/9f/2//f/+v/8//3//v///wEAAgAC
AAUABgAKAAsADAAOABAAEgARABQAFgAXABgAGQAcAB4AHwAgACAAIAAhACEAIQAhACEA
IQAhAB8AHgAeAB4AHQAcABsAGQAYABYAFAASABEAEAAPAA0ACwAJAAcABQAEAAIAAAD9
//v/+f/3//X/8//y//D/7v/s/+r/6P/m/+T/5f/j/+H/4f/e/9z/2v/Z/9r/2f/Y/9f/
1f/V/9P/0//V/9X/1P/U/9L/0v/S/9L/0v/R/9H/0f/R/9H/0f/Q/9L/0//T/9P/0//U
/9T/1P/S/9H/0f/R/9L/0v/S/9L/0v/T/9P/0//S/9L/0v/S/9L/0v/S/9L/0v/S/9L/
0v/S/9L/0v/S/9H/0f/R/9H/0f/R/9H/0P/P/8//z//O/8//z//O/87/zv/M/87/zP/M
/8z/zP/M/8r/yv/K/8n/yf/J/8n/yf/J/8r/y//L/8z/zP/M/8z/zf/N/8z/zv/O/87/
z//P/8//0P/Q/9H/0f/R/9H/0//T/9P/0v/T/9H/0f/Q/8//zf/M/8v/y//L/8v/yv/H
/8X/xP/D/8L/wf+//7z/vP+8/7z/vP+7/7v/u/+6/7r/uv+6/7r/uv+6/7n/uf+5/7n/
uf+5/7v/uv+6/7r/uv+6/7n/uf+3/7f/t/+3/7f/t/+7/7//xP/P/9z/5P/u/wEAGgAy
AE8AbQCIAJ8AqgCcAHgASQAVAN//qf9z/z//GP8B//z+Bf8T/xj/Gv8j/zL/Qf9R/2X/
df+G/5T/ov+u/7f/vf/A/8H/w//F/8b/xP/F/8b/x//K/8r/yv/K/8r/zP/N/83/zf/P
/9D/0P/R/9L/0//U/9X/1v/X/9n/2v/a/9r/2//d/97/3//g/+H/4v/j/+T/5f/m/+f/
6P/p/+v/7P/t/+7/8P/x//L/9P/3//n/+v/7//z/AAABAAQABgAIAAoACQAMAA4ADwAR
ABEAEwAUABcAGAAYABgAGQAZABkAGQAbABsAGwAZABgAGAAYABcAFgAVABMAEgAQAA4A
DAALAAwACwAJAAcABQADAAEAAAD+//z/+f/3//X/8//x/+//7v/s/+r/6P/m/+T/4v/g
/9//3f/b/9v/2v/Y/9b/1f/W/9X/1P/T/9P/0//R/9H/0f/R/9D/0P/Q/9D/0P/Q/9D/
z//P/8//z//P/8//zv/Q/9H/0f/R/8//0P/Q/9D/0v/R/9H/0f/U/9T/1P/U/9L/0//T
/9P/0v/S/9L/0v/U/9T/1P/U/9T/1P/U/9T/1v/W/9b/1v/X/9f/1//X/9f/1//X/9b/
1//X/9f/1v/W/9f/1//Y/9j/2P/Y/9j/2P/Y/9r/2v/a/9r/2//a/9v/3P/d/93/3f/d
/97/3//h/+P/5P/m/+f/6P/q/+v/6//q/+3/7v/v//H/8//z//T/9P/3//f/9//3//r/
+//8//z//v/9//7//v/+//3//f/9//3//f/9//z//P/7//v/+//8//v/+f/2//X/9v/3
//j/9//3//f/9v/4//j/+P/4//r/+v/5//n/+v/7//z//f/+//7///8AAAAAAAD/////
AQABAAEAAQABAAMABQAJABAAGQAmADAAOABFAFoAcgCLAK0AygDjAPoAAAHqAL8AiwBX
ACUA8f+9/47/a/9a/1n/Zf9y/3T/d/+A/43/nf+x/8P/1v/k//L/AAALABMAGAAcAB8A
IgAkACYAJwAoACkAKgAqACoAKgAsAC4ALwAvADEAMwA0ADQANQA2ADcAOAA5ADoAOwA9
AEAAQABAAEEARABGAEgASgBJAEoASwBMAE8AUABRAFIAVQBXAFgAWQBYAFoAWwBcAF4A
YQBjAGQAZQBmAGoAawBsAG4AcAByAHMAdgB4AHkAegB7AH4AgACCAIQAhQCGAIUAhQCF
AIUAhQCFAIUAgwCEAIQAhACDAIAAfwB9AHwAfAB6AHgAdwB0AHMAcQBvAG8AbQBrAGoA
aABmAGMAYQBfAF0AWwBZAFYAVABSAFAATgBMAEoASABHAEUAQwBDAEAAPgA8ADsAOgA5
ADgANwA1ADUAMwAzADEAMQAwADAAMAAwADAAMAAwAC8ALwAvAC0ALQAtACwAKgArACsA
KwArACwALAAsACoAKQApACkAKgAqACoAKgAqACsAKwArACgAKAAoACgAKQAqACsALAAq
ACoAKgAqACkAKAAnACYAJwAnACcAJwAlACUAJQAkACUAJQAlACQAIQAhACAAIAAeAB4A
HgAeAB4AIAAgAB8AHgAdABwAHAAaABoAGgAbABsAGwAbABkAGQAaABsAGwAcABwAHAAe
AB8AHwAeABwAHAAcAB0AHwAfACAAIAAhACEAIQAhACMAIwAjACIAIQAfAB8AHgAcABsA
GwAbABkAGQAZABgAFwAVABQAEwASABEADwAMAAwADAAMAAwACQAJAAkACAAIAAgACAAI
AAkACgAKAAsACQAJAAkACQALAAoACgAKAAgACAAHAAcABwAHAAcABwAJAAkADwAXACAA
KwA0AD4ATgBlAHwAmAC7ANkA8gAHAQQB5AC2AIMAUQAfAOv/tf+D/2D/U/9W/2P/a/9s
/3D/ff+K/5n/qf+7/8v/2v/m//L//v8JAA8AEAARABMAFQAWABQAFQAWABcAGAAYABgA
GAAaABwAHQAdABsAHQAeAB4AHwAgACEAIgAhACIAIwAlACgAKAAoACkAKwAsAC0ALgAt
AC4ALwAwADEAMgAzADQANQA3ADgAOQA6ADwAPQA+AD0APwBAAEAAQQBCAEYARwBIAEoA
TABOAE8AUgBUAFUAVQBVAFcAWABZAFoAWgBaAFkAWQBZAFkAWQBZAFkAVwBVAFQAUwBR
AE8ATQBKAEgASABGAEQAQwBAAD8APQA7ADgANQAyADAAMAAuACsAKQAlACMAIQAfABwA
GgAYABYAFAASABAADgALAAkABwAHAAYABAACAAEAAAD///7//f/7//v/+f/5//n/+f/4
//j/9v/2//b/9v/0//P/8//z//P/8//z//L/8P/x//H/8f/x//L/8v/y//D/7//v/+//
8P/w//D/8P/w//H/8f/x//D/8P/w//D/8P/w//D/8P/u/+7/7v/u/+7/7v/u/+7/7//v
/+//7//t/+3/7f/s/+v/6//r/+r/6//r/+z/6v/o/+b/5v/m/+b/5v/k/+T/5P/j/+P/
4//j/+P/4//k/+X/5f/m/+b/5v/m/+f/5//m/+T/5P/k/+X/5//n/+j/6P/p/+n/6f/p
/+n/6f/p/+j/6f/n/+f/5v/k/+P/4//j/+P/4//j/+L/3//d/9z/2//a/9n/1//U/9L/
0v/S/9L/0f/R/9H/0P/O/87/zv/O/87/zv/N/83/zf/N/83/zf/N/8z/zP/M/8z/zP/L
/8v/y//L/8v/y//J/8n/yf/N/9L/3f/o//L//P8LACAAOABTAHUAkgCtAMAAwgCoAH8A
SwAVAN//q/9z/0L/Hf8M/w3/G/8k/yb/K/84/0f/V/9p/3n/iv+a/6r/tv+//8n/zv/P
/9H/0//U/9T/1f/W/9f/2P/Y/9j/2P/Y/9r/2//b/9v/3f/e/97/3f/e/9//4P/j/+T/
5f/n/+b/5v/m/+f/6f/q/+v/7P/r/+z/7f/u/+//8P/x//L/8//1//b/9//4//r/+//8
//3///8AAAAAAwAEAAgACQAKAAwADgAQAA8AEgAUABUAFwAXABkAGgAdAB4AHgAeACEA
IQAhACEAIQAhACEAHwAeAB4AHgAdABoAGQAXABYAFgAUABIAEQAOAA0ACwAJAAkABwAF
AAQAAgAAAP3/+//5//f/9f/z//D/7v/s/+r/6P/m/+T/4v/h/9//3f/d/9z/2v/Y/9f/
2P/X/9b/1f/T/9P/0f/R/9P/0//S/9L/0v/S/9L/0v/Q/8//z//P/8//z//P/87/zv/P
/8//z//P/9D/0P/Q/9L/0f/R/9H/0P/Q/9D/0P/Q/9H/0f/R/9L/0v/S/9L/0P/Q/9D/
0P/S/9L/0v/S/9D/0P/Q/9D/z//P/8//z//P/8//z//O/8//z//P/87/zf/N/8z/yv/K
/8r/yv/K/8r/yv/I/8j/yP/H/8f/x//H/8X/xf/G/8f/yf/K/8r/yv/I/8n/yf/I/8j/
yP/I/8n/x//H/8j/yP/J/8n/yf/J/8n/yf/J/8j/yf/H/8f/xv/E/8P/w//D/8P/w//D
/8L/wf+//77/vf+8/7v/uf+2/7T/tP+0/7T/sf+x/7H/sP+w/7D/sP+w/67/rv+t/63/
r/+v/6//r/+v/67/rv+u/67/rv+t/63/rf+t/63/rf+t/6//rf+x/7j/w//O/9b/4P/x
/wgAIAA9AF0AegCTAKIAoACEAFUAHwDp/7P/ff9J/xr/+f7u/vP+A/8M/w7/Ff8g/y//
Qf9T/2P/dv+G/5L/nv+n/6//tP+1/7f/uf+6/7r/u/+8/73/vv++/77/vv++/8D/wf/B
/8H/w//E/8T/xf/G/8f/yP/J/8r/y//N/87/zv/O/8//0f/S/9P/1P/V/9b/1//Y/9n/
2v/b/9z/3f/f/+D/4f/i/+T/5f/m/+n/6//s/+z/7//w//T/9f/2//j/+v/8//3/AAAC
AAMABQAFAAcACAALAAwADAAMAA8ADwAPAA8ADwAPAA8ADQAMAAwADAALAAoACQAHAAYA
BgAEAAIAAQAAAP///f/7//n/9//1//T/9P/y/+//7f/r/+n/5//l/+L/4P/e/9z/3P/a
/9j/1v/X/9X/0//T/9L/0P/O/83/zv/N/8z/y//N/83/y//L/8v/y//K/8r/zP/M/8z/
zP/M/8v/y//L/83/zf/N/8z/zv/P/8//z//R/9L/0v/S/9P/0//U/9X/2P/Y/9j/2P/Y
/9n/2f/Z/9n/2v/b/9z/3f/e/9//4P/i/+L/4v/i/+L/4v/i/+L/4v/j/+T/5f/n/+f/
5//m/+b/5//o/+j/6P/p/+n/6v/q/+r/6v/q/+z/7P/s/+z/7P/s/+3/7P/t/+7/7v/v
//D/8f/y//P/9f/3//n/+v/6//r//P/9//3//P/+//7//v///wEAAQACAAIABQAFAAUA
BQAHAAcABwAGAAgABwAIAAgACgAJAAkACQALAAsACwAKAAsACQAIAAcABAADAAEA/v/+
//7//v/+//////////7//v/+//7//v8AAAAA/////wEAAQABAAEAAwACAAIAAgAEAAQA
AwADAAUABQAFAAUABwAFAAcADQAUACEALgA4AEIAUwBmAIAAmwC7ANgA8wAGAQIB6AC7
AIcAUQAbAOX/s/+I/2n/Wv9d/2v/cv9y/3n/hv+V/6X/uf/L/9z/7v/8/wgAEQAbAB4A
IQAjACUAJgAoACkAKgArACwALAAsACwALgAwADEAMQAxADMANAA0ADcAOAA5ADoAPQA+
AD8AQQBEAEQARABFAEkASgBLAEwATQBOAE8AUABRAFIAUwBUAFUAVwBYAFkAXABeAF8A
YABhAGMAZABkAGcAaABsAG0AcAByAHQAdgB1AHgAegB7AHwAfQCAAIIAgwCEAIQAhACH
AIcAhwCHAIkAiQCJAIcAhACEAIQAgwCCAIEAfwB+AHwAegB4AHcAdgB1AHMAcQBvAG0A
awBqAGgAZgBjAGEAXwBdAFsAWQBWAFQAUgBQAE4ATABKAEgARQBDAEEAQQBAAD4APAA7
ADgANwA2ADUANQA1ADMAMwAzADMAMgAyADAAMAAwADAALgAtAC0ALQAtAC0ALQAsACwA
LQAtAC0ALQAuAC4ALgAsACsAKwArACwALAAsACwAKgArACsAKwAqACoAKgAqACwALAAs
ACwALAAsACwALAAsACwALAAsACsAKwArACsAKgApACgAJgAlACUAJQAkACQAJQAlACYA
JAAmACYAJAAkACQAJAAkACIAIAAgACAAHwAfAB8AHwAfAB8AIAAhAB8AIAAgACAAIgAj
ACMAIgAiACIAIgAjACIAIQAhACAAIgAjACQAJQAjACMAIwAiACMAIQAhACAAIgAhACEA
IQAhACEAIQAgAB0AGwAaABkAGAAXABUAEgAQABAAEAAQAA8ADwAPAA4ADAAMAAwADAAO
AA4ADQANAAsACwALAAsADQAMAAwADAAMAAwACwALAAsACwALAAsACwANAA8AEQAWAB8A
LgA4AD4ASwBiAHwAlwC7ANgA8wAKAQ4B+ADNAJcAYQAvAPn/w/+Q/2f/VP9T/2H/bP9s
/23/ev+L/5v/q/+7/8r/2v/m//L//f8HAAwADwARABMAFAAUABUAFgAXABgAGAAYABgA
FgAYABkAGQAbAB0AHgAeAB0AHgAfACAAHwAgACEAIwAmACYAJgAnACYAJgAmACYAKQAq
ACsALAArACwALQAuAC8AMQAyADMAMgA0ADUANgA3ADkAOgA6ADsAPABAAEEAQABCAEQA
RgBFAEgASgBLAE0ATQBPAFAAUwBUAFQAVABTAFMAUwBTAFEAUQBRAE8ATgBOAE4ATQBL
AEkARgBEAEIAQAA+AD0AOgA5ADcANQAzADEALwAuACoAKAAlACMAIQAfAB0AGwAYABYA
FAASABIAEAAOAAwACQAHAAUABQAEAAIAAAD///7//f/8//v/+//7//n/+f/3//f/9v/2
//T/9P/0//T/9v/1//X/9f/z//P/8//y//D/8f/x//H/8f/y//L/8v/y//H/8f/x//D/
8P/w//D/8P/x//H/8f/w//D/8P/w//D/8P/w//D/8P/w//D/8P/u/+7/7v/u/+v/6//r
/+v/6//r/+v/6v/p/+n/6f/o/+f/5//o/+b/5v/m/+b/5v/k/+T/5P/j/+P/4//j/+H/
4f/i/+P/4f/i/+L/4v/i/+P/4//i/+L/4v/i/+P/4f/h/+L/4v/j/+P/4//j/+P/4//j
/+L/4f/f/9//3v/e/93/3f/d/9//3//f/97/2//Z/9j/1//W/9X/0//Q/87/zv/O/87/
y//L/8v/yv/K/8r/yv/K/8r/yv/J/8n/yf/J/8n/yf/J/8j/yP/I/8j/yP/H/8f/xf/F
/8X/xf/F/8f/x//J/9L/3f/o//D/+v8NACQAPABZAHsAlgCtALoAsACOAF8AKQDz/7v/
hf9T/yb/C/8C/w3/Gf8g/yT/K/84/0f/Wf9r/3v/jP+c/6j/tP+9/8X/yP/H/8n/y//M
/87/z//Q/9H/0P/Q/9D/0P/Q/9L/0//T/9P/1f/W/9b/1//Y/9n/2v/b/9z/3f/f/97/
3v/e/9//4f/i/+P/5P/j/+T/5f/m/+f/6P/p/+r/6//t/+7/7//w//L/8//0//X/9//4
//j/+//8/wAAAQACAAQABgAIAAkADAAOAA8AEQARABMAFAAVABYAFgAWABkAGQAZABkA
GQAZABkAFwAWABYAFgAVABIAEQAPAA4ADgAMAAoACQAGAAUAAwABAP///f/7//r/+P/2
//P/8f/x/+//7f/r/+n/5v/j/+D/4P/e/9z/2v/Z/9f/1f/V/9T/0v/Q/8//zv/N/8z/
y//L/8v/yf/J/8v/y//K/8r/yP/I/8j/yP/I/8f/x//H/8n/yf/J/8j/yP/J/8n/yf/J
/8r/yv/K/8r/yf/J/8n/yv/K/8r/yv/I/8n/yf/J/8r/yv/K/8r/yv/K/8r/yv/K/8r/
yv/K/8j/yP/I/8j/yf/J/8n/yf/H/8f/x//G/8f/x//H/8b/xf/G/8T/xP/E/8T/xP/C
/8L/wv/B/8H/wf/B/8H/wf/C/8P/w//E/8T/xP/E/8X/xf/E/8b/xv/G/8f/xf/F/8b/
xv/H/8f/x//H/8n/yf/J/8j/yf/H/8f/xv/G/8X/xf/F/8f/x//H/8b/xf/D/8L/wf++
/73/u/+4/7j/uP+4/7j/t/+3/7f/tv+2/7b/tv+2/7j/uP+3/7f/tf+1/7X/tf+3/7b/
tv+2/7j/uP+3/7f/tf+1/7X/tf+3/7f/t/+9/8b/0f/a/+L/8P8FABoANABTAHMAkACl
AK4AngB6AEcAEQDb/6P/a/87/xT//f76/gX/Ff8Y/xz/Jf80/0P/Vf9n/3f/iP+W/6T/
rv+3/73/wP/B/8P/xf/G/8b/x//I/8n/yv/K/8r/yv/M/87/z//P/83/z//Q/9D/0f/S
/9P/1P/V/9b/1//Z/9z/3P/c/93/3f/e/9//4P/j/+T/5f/m/+f/6P/p/+r/6//t/+7/
7//y//T/9f/2//f/+f/6//r//f/+/wIAAwAEAAYACAAKAAsADgAQABEAEwATABUAFgAX
ABgAGAAYABsAGwAbABsAGwAbABsAGQAYABgAGAAXABYAFQATABIAEgAQAA4ADQAMAAsA
CQAHAAcABQADAAIAAgAAAP3/+//3//X/8//x//D/7v/s/+r/6v/o/+b/5P/j/+H/3//f
/97/3P/a/9n/2f/Z/9n/2f/b/9v/2f/Z/9f/1//W/9b/2P/Y/9j/2P/a/9n/2f/Z/9v/
2//b/9r/3P/d/93/3f/d/97/3v/e/9//3//g/+H/5P/k/+T/5P/k/+X/5f/l/+X/5v/n
/+j/6f/q/+v/7P/s/+z/7P/s/+3/7v/v//D/8f/x//H/8f/z//P/8//y//P/8//z//L/
9P/1//X/9v/4//j/+P/4//j/+P/5//j/+P/4//j/+P/5//j/+f/6//v/+//7//v//P/9
////AQADAAQABAAEAAYABwAHAAYABwAIAAkACwANAA0ADgAOAA8ADwAPAA8AEAARABIA
EgAUABMAFAAUABQAEwATABMAFQAVABUAFAATABEAEAAPABAADwANAAoACgAKAAoACgAL
AAsACwAKAAgACAAIAAgACQAKAAoACwALAAsACwALAA0ADAAMAAwADgAOAA0ADQAPAA8A
DwAPAA8ADQARABUAHgApADgAQgBIAFcAbgCEAJ8AvwDeAPcACgEIAeoAuwCFAFEAGwDn
/7f/iP9p/1z/Yf9x/3j/dv97/4j/l/+p/73/z//g/+7//P8IABEAGQAeACEAIwAlACYA
JgAnACgAKQAsACwALAAsACoALAAtAC0ALgAxADMANAA1ADYANwA4ADkAOgA7AD0APwBA
AEEAQwBFAEYARwBIAEkASgBLAEwATQBOAE8AUABSAFUAVwBZAFgAWgBbAFwAXwBhAGIA
YgBjAGQAaABpAGoAbABuAHAAcgB2AHkAewB5AHkAewB8AH8AgACAAIAAggCDAIQAhQCD
AIMAgwCBAIAAgACAAH8AfgB9AHsAegB6AHgAdgB1AHIAcQBvAG0AbQBrAGkAaABmAGQA
YQBfAF0AWwBZAFcAVABSAFAATgBKAEgARgBEAEUAQwBBAEEAPgA8ADoAOQA4ADcANgA1
ADUANQAzADMAMwAzADIAMgAwADAAMAAwAC4ALQAtAC0ALQAtAC0ALAAqACsAKwArACsA
LAAsACwALgAtAC0ALQAsACwALAAsACwALQAtAC0ALAAsACwALAAqACoAKgAqACwALAAs
ACwALAAsACwALAApACkAKQApACkAKQApACgAJQAlACUAJAAlACUAJAAkACQAJAAkACQA
IAAgACAAIAAgACAAIAAeAB4AHgAdAB0AHQAdAB0AHQAeAB8AHwAgACAAIAAgACEAIQAg
ACIAIgAiACMAIgAhACEAIAAhACEAIQAhACMAIwAjACIAIQAfAB8AHgAeAB0AHQAdAB4A
HwAgACAAHgAbABkAFwAWABUAEwAQAA4ADgAOAA4ADQANAA0ADAAMAAwADAAMAAwADAAL
AAsACwALAAsACwALAAoACgAKAAoACgAJAAkACQAJAAkACQAJAAcACwARABoAJQAuADYA
QgBVAHAAigCpAMkA5AD9AAoB/gDYAKkAdwBBAAsA1/+j/3T/Wf9S/1n/Z/9q/2j/cf+A
/4//n/+x/8P/0v/g/+z/9v///wcADAAPABEAEwAUABQAFQAWABcAFgAWABYAFgAUABYA
FwAXABkAGwAcABwAGwAcAB0AHgAfACAAIQAjACIAIgAiACMAJQAmACcAKAApACoAKwAs
AC0ALgAvADAAMQAzADQANQA2ADgAOQA6AD0APwBAAEAAPwBAAEQARQBIAEoATABOAE0A
UABSAFMAVABVAFgAWgBZAFoAWgBaAF0AXQBdAF0AWwBbAFsAWQBYAFgAWABXAFQAUwBR
AFAAUABOAEwASwBIAEcARQBDAD8APQA7ADoAOAA2ADMAMQAxAC8ALQArACgAJgAkACIA
IAAeABwAGgAXABUAEwATABQAEgAQAA8ADgANAAwACwAJAAkABwAHAAUABQAEAAQAAwAC
AAEAAAACAAEAAQABAAEAAQABAAAA/v/////////9//7//v/+//7//f/9//3//P/8//z/
/P/8//3//f/9//r/+v/6//r/+v/6//r/+v/6//r/+v/6//n/+P/3//b/9f/1//X/9f/1
//X/9f/0//P/8//z//L/9f/z//D/7v/u/+7/7v/u/+z/7P/s/+3/7f/t/+3/7P/r/+v/
6//r/+z/7P/s/+z/7f/t/+z/7P/s/+z/7f/r/+v/7P/s/+3/7f/t/+3/7//v/+//7v/r
/+n/6f/o/+j/5//n/+f/5//n/+f/5v/n/+X/5P/j/+L/4f/f/9z/2P/Y/9j/2P/V/9X/
1f/U/9T/1P/U/9T/1P/U/9P/0//T/9P/0//T/9H/0P/Q/9D/0P/Q/8//z//P/8//z//P
/8//zf/N/8//1v/d/+j/9P/+/wsAHgA0AE8AcQCOAKcAvgDCAK4AhwBVACEA6/+1/33/
Sv8j/wz/C/8X/yL/JP8p/zT/Q/9T/2f/d/+I/5j/pv+y/73/xf/M/83/z//R/9L/0v/T
/9T/1f/W/9b/1v/W/9b/2P/Z/9n/1//Z/9r/2v/b/9z/3f/e/93/3v/f/+H/4v/i/+L/
4//l/+b/5//o/+n/6v/r/+z/6//s/+3/7v/v//H/8v/z//L/9P/1//b/+f/7//z//P/9
//7/AgADAAQABgAIAAoACwAOABAAEQATABMAFQAWABkAGgAaABoAGwAbABsAGwAbABsA
GwAZABgAGAAYABcAFgAVABMAEgASABAADgANAAoACQAHAAUAAwABAP///v/+//z/+f/3
//P/8f/v/+3/7P/q/+j/5v/k/+L/4P/e/93/2//Z/9n/2P/W/9T/0//S/9H/0P/P/9H/
0f/P/8//zf/N/8z/zP/M/8z/zP/M/8z/y//L/8v/y//L/8v/yv/K/8v/y//L/8v/zP/M
/8z/zv/N/83/zf/M/8z/zP/M/8z/zf/N/83/zP/M/8z/zP/M/8z/zP/M/8z/zP/M/8z/
zP/M/8z/zP/J/8n/yf/J/8n/yf/J/8j/yf/J/8n/yP/H/8f/xv/G/8T/xP/E/8T/xP/E
/8P/wv/E/8T/w//C/8T/xP/E/8T/xf/G/8f/x//G/8b/xv/G/8j/yP/I/8n/x//H/8j/
yP/I/8n/yv/K/8j/yP/J/8n/yP/H/8f/xv/F/8T/wv/C/8L/wv/C/8P/wv/B/7//vf+5
/7n/tv+0/7T/tP+0/7T/tP+0/7T/sv+y/7L/sv+y/7L/sv+y/7L/sv+y/7L/sv+y/7L/
sv+y/7L/sv+y/7D/sP+w/7D/sv+y/7L/sv+6/8D/xv/M/93/7P/7/woAJQBAAFsAdgB6
AHwAfgCAAE0AHADr/7r/jf9i/zf/DP8K/wr/Cv8K/xT/Hv8o/zL/Q/9U/2X/dv+E/5D/
nP+o/w==
         </WaveFormData>
      </LeadData>
      <LeadData>
         <LeadByteCountTotal>10000</LeadByteCountTotal>
         <LeadTimeOffset>0</LeadTimeOffset>
         <LeadSampleCountTotal>5000</LeadSampleCountTotal>
         <LeadAmplitudeUnitsPerBit>4.88</LeadAmplitudeUnitsPerBit>
         <LeadAmplitudeUnits>��V</LeadAmplitudeUnits>
         <LeadHighLimit>2147483647</LeadHighLimit>
         <LeadLowLimit>268435456</LeadLowLimit>
         <LeadID>V5</LeadID>
         <LeadOffsetFirstSample>0</LeadOffsetFirstSample>
         <FirstSampleBaseline>0</FirstSampleBaseline>
         <LeadSampleSize>2</LeadSampleSize>
         <LeadOff>FALSE</LeadOff>
         <BaselineSway>FALSE</BaselineSway>
         <ExcessiveACNoise>FALSE</ExcessiveACNoise>
         <MuscleNoise>FALSE</MuscleNoise>
         <LeadDataCRC32>578130311</LeadDataCRC32>
         <WaveFormData>
JAAkACQAJAAiACIAIgAiACQAJAAkACQAJAAkACQAJAAiACIAIgAiACQAJAAkACQAIgAi
ACIAIgAkACQAJAAkACMAIgAhACAAIgAiACIAIgAjACQAJQAmACYAJgAmACYAJQAkACMA
IgAiACIAIgAiACAAIAAgACAAIwAkACcAKQAnACcAJwAnACYAJwAoACgAKAAoACgAKAAq
ACoALAAtAC4AMAAwADAAMQAxADAAMAAyADIAMQAxADAALwAtACwALAAsACwAKwAoACYA
JQAkACUAIwAhAB8AHgAdAB0AHAAZABgAFwAXABcAFwAXABcAGQAZABkAGAAWABYAFgAW
ABQAFAAUABQAFAAVABYAFwAXABUAFQAVABYAGAAdACMALgA9AEoAVABhAHcAlAC2AN4A
AwEjAUgBZQFiATsB+QCsAF0AHwDw/8P/m/+L/4r/jP+R/5X/lv+d/6f/tv/D/9H/2v/l
/+7/9//9/wIACAALAA0AEAASABMAEwATABMAFAASABMAEwATABEAEgATABQAFQAVABUA
FgAWABYAFgAYABYAFgAYABgAGwAcABwAHAAcABwAHQAfACAAIQAhACEAIQAiACMAJAAj
ACQAJQAlACQAJQAmACYAKAApACoAKwAsAC0ALgAvADIANQA2ADYANwA4ADoAOwA7ADsA
PAA9AD8AQABAAEEAQgBCAEMAQwBDAEMAQwBDAEMAQwBDAEMAQQA/AD4APQA9AD4APgA8
ADsAOwA6ADoANwA2ADUANAAzADEALwAuAC4ALgAsACoAKgAoACcAJgAjACIAIAAgAB4A
HAAaABgAGAAXABYAFQAVABQAFAAUABEAEAAQABAADwAOAA0ADAAMAAwACgAKAAgACAAI
AAgACQAJAAkACAAHAAcABgAFAAUABQAFAAUABQAEAAQABAAHAAcABwAHAAcABgAGAAYA
BgAFAAQABAAFAAYABwAHAAQAAwADAAMABAADAAMABAAEAAQAAwACAAIAAgACAAIABAAD
AAIAAgAAAAAAAAAAAAAA//8AAP7//v/+//7//v/+//7//v/+//7//f/8//v/+v/8//z/
/v///////////////v///wAAAAAAAAAAAAAAAAAAAAACAAMAAgAEAAQABAAFAAUABAAE
AAIAAgABAAEA//////7//v/+//7//v/9//r/+P/3//b/9//1//P/8f/s/+v/6//q/+v/
6v/p/+n/6P/n/+b/5f/l/+X/5f/k/+b/5v/m/+b/5P/k/+T/5P/j/+P/4//j/+P/4f/h
/+H/4v/k/+f/7//6/wcAFAAcACsAQwBgAIIAqgDPAO8AEgErASYBAQHBAHAAHwDd/67/
hf9l/1f/UP9S/1n/W/9e/2f/c/+A/43/m/+o/7X/vv/F/8v/0P/U/9f/1//a/9z/3f/d
/93/3f/e/9z/3f/d/93/3f/e/9//4P/f/9//3//g/+L/4v/i/+T/4v/i/+T/5P/n/+j/
6P/o/+j/6P/p/+v/6v/r/+v/6//t/+7/7//w/+//8P/x//H/8v/z//T/9P/2//f/+P/5
//r/+//8//3/AAADAAQABAAFAAYACAAJAAoACwANAA8AEAAQAA8ADwAQABAAEQARABMA
EwATABMAEQARABEAEQARAA8ADgANAAsADAAMAAoACQAJAAgACAAHAAYABQAEAAUAAwAB
AAAA/v/+//z/+v/6//j/9//2//P/8v/w//D/7f/s/+v/6v/q/+n/6P/n/+X/5P/k/+T/
4f/g/+D/4P/e/97/3v/e/9z/3P/a/9r/2v/a/9r/2v/Z/9n/2f/Y/9j/2f/Z/9n/2f/Z
/9n/2f/Z/9j/2P/Y/9f/1//X/9f/2f/Y/9j/2P/W/9X/1P/U/9P/1P/V/9X/1v/V/9X/
1f/W/9X/1f/W/9b/1v/V/9T/1P/U/9T/1P/S/9H/0P/Q/9D/0P/Q/9D/0P/R/9L/0P/Q
/9D/0P/O/87/zv/O/87/zv/O/87/zv/O/9D/0f/R/9H/0f/R/9L/0//U/9T/0v/S/9L/
0v/U/9T/1v/X/9j/2v/a/9r/2f/Z/9j/2P/a/9r/2f/Z/9f/1//W/9b/1P/U/9T/0//Q
/87/zf/M/8v/yf/H/8X/wv/B/8H/wP+//77/vf+9/73/vf+9/73/vf+9/73/vP+8/7z/
vP+8/7z/vP+8/7z/u/+7/7v/u/+7/7n/uf+5/7r/vP+//8f/0P/d/+z/9P///xUAMgBU
AHoAnwDBAOIA/QD6ANUAlQBGAPX/s/+E/13/P/8z/zD/Mv83/zv/PP9D/0//Xv9r/3n/
hv+T/5r/of+p/67/sv+z/7P/tv+4/7n/t/+3/7f/uP+4/7n/uf+5/7n/uv+7/7z/vf+9
/73/vv/A/8D/wP/C/8D/wP/C/8L/w//E/8T/xP/G/8b/x//J/8j/yf/J/8n/yf/K/8v/
zP/N/87/z//P/9D/0f/S/9L/0//V/9f/2f/a/9v/3P/d/97/4f/i/+L/4//k/+b/5//o
/+n/6//t/+//8P/w//H/8v/y//P/8//1//X/9f/1//P/8//z//P/8//x//D/7//v//D/
8P/u/+//7//u/+7/7f/s/+v/6v/r/+n/5//m/+T/5P/i/+D/3//e/97/3v/b/9r/2P/Y
/9f/1v/V/9T/0v/R/9D/z//N/8z/zP/M/8v/yv/K/8r/yP/I/8j/yP/I/8j/xv/G/8T/
xP/E/8T/w//D/8P/wv/C/8P/w//D/8P/w//D/8P/xf/E/8T/xP/F/8X/xf/F/8P/wv/C
/8L/xP/D/8L/wv/D/8T/xf/F/8b/xf/F/8X/xv/F/8X/xv/H/8j/yP/I/8b/xv/G/8b/
xv/F/8T/xP/G/8b/xv/G/8j/x//G/8b/yP/I/8j/yP/I/8j/yP/I/8j/yP/I/8j/yP/I
/8r/yv/M/83/zv/P/9D/0f/S/9P/1P/U/9b/1v/W/9b/1v/W/9j/2f/c/97/3v/e/+H/
4f/g/+D/4f/i/+L/4//h/+H/4P/g/+D/4P/g/9//3//e/97/3v/d/9v/2f/X/9T/0//T
/9L/0//S/9H/0f/T/9P/0//T/9P/0//T/9L/0//U/9X/1v/W/9b/1v/W/9X/1f/V/9X/
1//V/9X/1f/W/9r/3f/h/+r/9f8EABAAGQAnAEAAXgCAAKkAywDsAA8BIAEPAd8AlgBF
APv/xP+f/33/Z/9g/2D/X/9j/2b/Z/9x/3z/i/+Z/6j/tf++/8X/y//S/9j/2//f/+L/
5P/l/+X/5f/l/+b/6P/p/+n/6f/r/+z/7f/u//H/8f/x//L/8v/y//L/9P/y//L/9P/0
//b/+P/5//r/+//8//7/AQACAAMAAwADAAUABgAHAAgACwAMAA0ADQAOAA8AEAAQABEA
EwAVABcAGAAZABoAGwAeACEAIgAiACUAJgAoACkAKwAtADAAMwA3ADgAOAA5ADoAOgA7
ADsAOwA7ADsAOwA8AD0APgA/AEEAPwA+AD0APAA8ADsAOAA6ADsAOwA8ADwAPAA8ADwA
OwA5ADcANgA2ADYANAAyADEAMAAwADAALQAsACoAKgArACoAKQAoACYAJQAkACMAIQAg
ACAAIAAfAB4AHgAeABwAHAAcABwAHAAcABoAGgAaABoAGgAaABkAGQAZABgAGAAZABkA
GQAbABsAGwAbABsAGgAaABoAGQAZABkAGQAXABYAFgAWABcAFwAXABgAGwAcAB0AHQAc
ABsAGwAbABkAFwAWABYAFwAYABgAGAAaABoAGgAaABwAGwAaABoAGAAYABgAGAAYABcA
FgAWABYAGQAYABYAFgAWABYAGAAYABgAGAAWABYAFgAWABYAFgAYABkAGwAbABsAGwAc
AB0AHgAeABwAHAAcABwAHgAeACAAIQAiACQAJAAkACUAJQAkACQAIgAiACEAIQAjACMA
IgAiACAAIAAgAB8AIAAeAB0AHAAaABcAFAARABAADwAPAA4ADwAOAA0ADQANAA0ADQAN
AA8ADwAPAA4ADAAMAAwADAAOAA4ADgAOAA0ADQANAA0ADQALAAsACwAOABAAGQAlADIA
PQBIAFQAaQCFAKQAzgD4ABkBOwFeAWcBSAENAcEAcgAvAP3/0v+n/4//if+I/4r/j/+R
/5L/nf+p/7b/xf/T/+D/6//y//f///8IAAoADQANABAAEgATABEAEQARABIAEgATABMA
EwAVABYAFwAYABcAFwAXABgAGgAaABoAHAAaABoAHAAcAB8AIAAgACAAIQAiACQAJwAn
ACcAJgAlACUAJgAnACgAKwAsAC0ALQAuAC8AMAAwADAAMQAyADMANgA3ADgAOQA6AD0A
PgA+AEEAQgBEAEUARABFAEcASQBJAEoASgBLAEoASgBLAEsATQBNAE0ATQBLAEsASwBL
AEoARwBFAEMARQBGAEYARABDAEMAQgBCAD8APgA9ADwAPQA7ADkAOAA2ADYANAAyADIA
MAAvAC4AKwAqACgAKAAnACYAJQAkACIAIQAgAB8AHQAcABwAHAAZABgAGAAYABgAGAAY
ABgAFgAWABQAFAAUABQAFAAUABEAEQARABAAEgATABMAEwATABMAEwATABEAEAAQABAA
EQARABEAEQARABAAEAAQABAADwAOAA4AEQASABMAEwAQAA8ADwAPAA4ADQANAA4AEQAS
ABIAEgAQABAAEAAQABAADwAOAA4AEAAQABAAEAAOAAwADAAMAAwADAAMAAwADAAKAAoA
CgAKAAgACAAKAAsADQANAA0ADQAMAA0ADgAOAA4ADgAOAA4ADgAOABAAEQASABQAFAAU
ABUAFQAUABQAEgASABEAEQARABEAEAAQAA4ADgAOAA0ADAAKAAkACAAHAAUAAwABAP7/
/f/9//z/+//6//n/+f/5//n/+f/5//f/9//3//b/9P/0//T/9P/0//T/9P/0//P/8//z
//P/9f/z//P/8//y//T/9//7/wIADwAeACgAMwBDAF4AfgCkAM8A9QAWATkBSgE3AQUB
vABpABsA4v+1/4v/cf9o/2T/Z/9t/27/cf99/4z/l/+l/7L/wf/M/9X/2//i/+b/6f/p
/+z/7v/v/+//7//v//D/7v/v/+//7//x//L/8//0//P/8//z//T/9P/0//T/9v/2//b/
+P/4//n/+v/6//r/+v/6//v//f/8//3//f/9////AAABAAIAAgACAAIAAQAEAAUABgAG
AAYABwAIAAkADAANAA4ADwAOABEAEgASABUAFgAYABkAGgAbAB0AHwAfACAAIAAhACIA
IgAjACMAIwAjACMAIwAjACMAIwAjACMAIQAgAB8AHQAeAB4AHAAZABkAGAAYABkAGAAX
ABYAFQATABEAEAAOAA4ADAAKAAoACAAHAAYABQAEAAIAAgD///7//f/8//r/+f/4//f/
9f/0//T/9P/x//D/8P/w//D/8P/w//D/7v/u/+z/7P/q/+r/6v/q/+v/6//r/+r/6P/p
/+n/6f/p/+n/6f/p/+n/6P/o/+j/6f/p/+n/6f/n/+b/5v/m/+j/5//m/+b/5f/m/+f/
5//m/+X/5f/l/+b/5f/l/+b/5v/m/+X/5P/k/+T/5P/k/+T/4//i/+L/4v/i/+L/4v/i
/+D/4P/g/+D/3v/e/97/3v/e/97/3v/e/9z/3P/e/9//3//f/9//3//e/9//4P/g/97/
3v/e/97/3v/e/+D/4f/g/+L/4v/i/+P/4//i/+L/4v/i/+H/4f/f/9//3v/e/97/3v/e
/93/2v/Y/9f/1v/V/9P/0f/P/8r/yf/J/8j/x//G/8X/xf/F/8X/xf/F/8P/w//D/8L/
wP/A/8D/wP/A/8D/wP/A/7//v/+//7//v/+9/73/vf/A/8L/wf/H/9L/3//s//b///8R
ACwATgB0AJ0AvwDiAAEBDAH1AL8AcgAbANH/nP9z/0//O/80/zT/N/89/0D/Rf9P/1z/
af93/4b/k/+e/6P/qf+w/7T/t/+3/7r/vP+9/73/vf+9/77/vP+9/73/vf+9/77/v//A
/8H/wf/B/8L/wv/C/8L/xP/E/8T/xv/G/8f/yP/I/8j/yv/K/8v/zf/M/83/zf/N/8//
0P/R/9L/0//U/9X/1f/U/9X/1v/W/9f/2f/b/93/3v/f/+D/4f/i/+X/5v/m/+n/6v/s
/+3/7v/v//H/8//1//b/9v/3//j/+P/5//n/+//7//v/+//5//n/+f/5//n/9//2//X/
9//4//j/9v/1//X/9P/0//H/8P/v/+7/7//t/+v/6v/q/+r/6P/m/+b/5P/j/+L/4f/g
/97/3v/d/9z/2//a/9j/1//W/9X/0//S/9L/0v/R/9D/0P/Q/9D/0P/Q/9D/0P/Q/87/
zv/O/87/zv/O/8//z//P/87/zv/P/8//z//P/8//z//P/9D/0P/R/9L/0f/R/9H/0f/R
/9D/0P/Q/9H/0f/R/9L/0f/S/9P/0//U/9P/0//T/9T/0//T/9T/0//U/9T/1P/V/9b/
1//Y/9r/2f/Y/9j/2P/Y/9j/2P/a/9n/2P/Y/9j/2v/Y/9j/2P/Y/9j/2P/Y/9j/2v/a
/9r/2v/c/9z/3v/f/9//3//f/9//3v/f/+D/4P/i/+L/4v/i/+T/5P/m/+f/6v/s/+z/
7P/r/+v/6v/q/+z/7P/r/+v/7f/t/+z/7P/u/+7/7v/t/+r/6P/n/+b/5f/j/+H/3//e
/93/3f/c/9v/2v/Z/9n/2f/Z/9n/2f/Z/9n/2f/Y/9b/1v/W/9b/2P/Y/9j/2P/Y/9n/
2v/b/9n/1//X/9f/2P/Y/9v/4//u//3/DAAWACEAMwBMAGwAkgC3ANkA+AAZASQBDQHV
AIoANwDt/77/mf93/2P/XP9a/13/Yf9i/2X/cf9+/43/nf+o/7P/vv/F/8v/0P/W/9n/
2f/c/97/3//f/9//3//g/+D/4f/h/+H/4f/i/+P/5P/l/+X/5f/m/+j/6P/o/+r/6P/o
/+r/6v/t/+7/7v/u//H/8v/0//f/9v/3//f/9//3//j/+f/6//3//v//////AAABAAIA
AgADAAUABwAJAAwADQAOAA8AEAATABQAFAAXABgAGgAbABwAHQAfACEAIQAiACIAIwAl
ACYAKAApACkAKQApACkAJwAnACcAJwAoACcAJwAnACUAJgAmACQAJQAlACQAJAAhACAA
HwAeAB4AHQAcABwAHAAcABoAGAAYABYAFQAUABMAEgAQABAADQAMAAsACgAGAAUABAAD
AAIAAgADAAQAAwACAAIAAgAAAAAAAAAAAAAAAAD+//7//f/8//v/+v/6//v//P/8//7/
/////////f/9//3//f/9//z//P/8//3//f/9//3/+//6//r/+v/7//v/+//8//3//v//
////AAD////////+//3//f/+////AAAAAAAA///+//3//P/+//3//P/8//3//v///wAA
/v////7//v/+//7//v/+//3//P/7//r//P/8//z//P/8//z//v//////////////AgAD
AAQABAADAAIAAQAAAAAAAAACAAMABQAIAAkACgAJAAkACAAIAAYABgAFAAUABgAHAAcA
CAAIAAgACAAHAAUAAgAAAP7//v/9//z/+//2//X/9f/0//X/9P/z//P/8//z//P/8//x
//H/8f/w//D/8P/w//D/8v/y//L/8v/v/+//7//v//H/7//v/+//8P/0//f/+/8CAA8A
HgAqADUARQBgAIIAqADTAPkAGgE9AVABQQENAcIAbwAlAO7/v/+T/3P/bP9s/23/cf9y
/3X/ff+M/5n/p/+0/8H/zP/V/9n/3v/k/+n/6//u//D/8f/x//H/8f/y//L/8//z//P/
8f/y//P/9P/2//f/+P/6//j/+P/4//r/+v/6//z//P/9//7//v/+//z//P/9////AAAB
AAEAAQABAAIAAwAEAAUABgAHAAcACAAJAAoACgAKAAsADAANABAAEQASABMAEwAVABUA
FAAXABgAGgAbAB4AHwAhACMAIwAkACQAJQAmACYAJwAnACcAJwAnACcAJQAlACUAJQAl
ACMAIgAhAB8AIAAgAB4AGwAbABoAGgAZABgAFwAWABcAFQATABIAEgASABAADgAOAAwA
CwAKAAkACAAGAAYABAACAAAA/v/+//3//P/7//n/+P/4//j/9f/0//T/9P/y//L/8v/y
//L/8v/w//D/8v/y//L/8v/x//H/8f/w//D/8f/x//H/7//v/+//7//x//D/8P/w//H/
8f/x//H/8//y//L/8v/y//H/8P/w/+//8P/x//H/8v/x//H/8f/w/+//7//w/+//8P/w
//D/8P/w//D/8P/w/+//7v/u/+7/7v/u/+7/7v/u/+7/7v/u/+7/7v/s/+z/7P/s/+z/
7P/u/+//7//v/+//7//u/+//8P/w/+7/7v/u/+7/8P/w//L/8//0//b/9v/2//X/9f/0
//T/9P/0//P/8//z//P/8v/y//T/9P/0//P/8P/u/+3/7P/p/+f/5f/j/+L/4f/h/+D/
3//e/93/3f/b/9v/2//b/9v/2//b/9r/2v/a/9r/2v/a/9r/2v/a/9n/2f/Z/9n/1//V
/9X/1f/Y/9r/3f/j/+z//f8IABAAHQAzAE4AcACaAMMA4wAGASUBKAEJAcsAegAlAN//
rP+D/2H/T/9K/0r/T/9T/1b/Xf9p/3b/hf+T/6D/rf+2/7//w//K/87/0f/S/9T/1f/V
/9X/1f/V/9b/1v/X/9f/1//V/9b/1//Y/9n/2f/Z/9r/2v/a/9r/3P/e/97/4P/g/9//
4P/g/+D/4v/i/+P/5f/k/+X/5f/l/+f/6P/p/+r/6f/q/+v/6//s/+3/7v/u//D/8f/y
//P/9v/3//j/+f/6//3//v/+////AAACAAMABgAHAAkACwALAAwADAANAA4ADgAPAA8A
DwAPAA8ADwAPAA8ADwAPAA8ADQAMAAsACQAKAAoACAAHAAcABgAGAAUABAADAAIAAQD/
//3//P/8//z/+v/4//j/9v/1//T/8f/w/+7/7v/t/+z/6//q/+j/5//m/+X/4//i/+L/
4v/f/97/3v/e/97/3v/e/97/3v/e/9z/3P/a/9r/2v/a/9v/2//b/9r/2P/Z/9n/2f/Z
/9n/2f/Z/9n/2P/Y/9j/2f/Z/9n/2f/Z/9j/2P/Y/9r/2f/Y/9j/1//Y/9n/2f/Y/9f/
1//X/9j/1//X/9j/1//Y/9j/2P/W/9b/1v/W/9j/1//W/9b/2P/W/9T/1P/U/9T/1P/U
/9T/1P/U/9T/1P/U/9T/1P/W/9f/1//X/9f/1//Y/9n/2v/a/9r/2v/a/9r/2v/a/9z/
3f/c/97/3v/e/+H/4f/g/+D/4P/g/9//3//f/9//3v/e/+D/4P/g/9//3P/a/9n/2P/X
/9X/0//R/87/zf/N/8z/zf/M/8v/y//L/8v/y//L/8v/y//L/8r/yP/I/8j/yP/K/8r/
yv/K/8n/yf/J/8n/yf/H/8f/x//K/8z/zf/T/+D/7//8/wQADwAnAEQAaACQALUA1wD4
ABEBDgHpAKcAVgABAL3/kP9r/03/Q/9A/0L/R/9L/07/Vf9h/3D/f/+L/5j/o/+s/7P/
uf++/8L/xf/G/8j/yf/J/8n/yf/J/8r/zP/N/83/zf/N/87/z//Q/8//z//P/9D/0v/S
/9L/1P/U/9T/1v/W/9n/2v/a/9r/2//c/97/4f/i/+P/4//j/+X/5v/n/+j/6//s/+3/
7f/w//H/8v/y//P/9f/3//n//P/9//7///8AAAMABAAEAAcACAAKAAsADAANAA8AEQAT
ABQAFAAVABYAFgAXABcAGQAZABkAGQAZABkAGQAZABsAGQAYABcAFQAWABYAFAATABMA
EgASABMAEgARABAAEQAPAA0ADAAMAAwACgAIAAgABgAFAAQABQAEAAIAAgAAAP7//P/6
//j/9//2//X/9P/0//X/9v/1//T/9P/0//L/8v/y//L/8v/y//D/8P/y//L/8v/y//P/
8//z//L/9P/1//X/9f/1//X/9f/1//X/9P/0//T/9//3//f/9//3//b/9v/2//j/9//2
//b/+f/6//v/+//6//n/+f/5//n/+f/6//z/+//8//z//P/6//r/+v/6//v/+//7//z/
/f/+////AAACAAEAAAAAAAAAAQD///7//v/+//7//v8AAAAAAAAAAAAAAAAAAAAAAQAC
AAUABwAHAAcABwAHAAgACQAKAAoADAAMAAwADAAOAA4AEAARABIAFAAUABQAFQAVABQA
FAAWABYAFQAVABUAFQAUABQAEgASABIAEQASABAADwAOAA4ADQAMAAsACAAHAAcABgAH
AAYABQAFAAQAAwACAAEAAgADAAQABAAEAAQABAAEAAQABAAEAAQAAwADAAMAAwAEAAMA
BAAFAAYABAAJABEAGgApADgAQgBJAFsAdgCUALoA4QADASYBRwFQATUB+wCuAF0AFQDm
/8H/n/+N/4b/hv+J/4n/iP+N/5n/qP+3/8f/1P/f/+r/8f/3//7/AgAFAAUACAAKAAsA
CwALAAsADAAOAA8ADwAPAA0ADgAPABAAEwATABMAFAAUABQAFAAWABQAFAAWABYAGAAa
ABsAHAAcABwAHQAfAB4AHwAfAB8AIQAiACMAJAAnACgAKQApACoAKwAsACwALAAtAC4A
LwAuAC8AMAAxADMANwA5ADoAPgBAAEMARQBDAEMARABFAEUARgBGAEcASABIAEkASQBL
AEsASwBLAEkASQBJAEkASwBJAEgARwBHAEgASABGAEUARQBEAEQAQwBCAEEAQAA/AD0A
OwA6ADwAPAA6ADgAOAA2ADUANAAyADAALQAsAC0ALAArACoAKAAnACYAJQAhACAAIAAg
AB8AHgAeAB4AHgAeAB4AHgAcABwAGgAaABoAGgAaABoAGQAZABkAGAAYABkAGQAZABsA
GwAbABsAGwAaABoAGgAaABkAGAAXABkAGAAYABgAGgAZABgAGAAXABgAGQAZABoAGQAZ
ABkAGAAXABcAGAAYABgAFwAWABcAGAAZABoAGAAXABYAFgAYABgAGAAYABgAFwAWABYA
EAAQABMAFAAVABYAGAAYABgAGAAWABYAFgAWABYAFgAYABkAFwAXABcAFwAaABsAHAAc
ABwAHAAcABwAGgAaABwAHQAcAB4AHgAeACAAIQAhACIAIQAgAB4AHQAeAB8AHwAgACIA
IgAiACEAHwAcABoAGAAZABcAFQATABIAEQARABAADQAMAAsACwALAAsACwALAAsACwAL
AAoADAAMAAwADAAKAAoACgAKAAkACQAJAAkACQAHAAcABwAKAAoADwAZACYANQBCAEoA
VwBvAJAAtADeAAUBJwFKAWUBYgE7AfsArABbABsA7P+//5n/h/+C/4L/if+N/4z/kf+f
/6z/uf/J/9b/4//s//P/9//8/wIABQAHAAoADAANAA0ADQANAA4ADgAPAA8ADwAOAA4A
DgAOABEAEQARABIAEgASABIAFAAUABQAFgAWABUAFgAWABYAGAAYABkAGwAcAB0AHQAd
AB8AIAAhACIAIgAiACIAIQAkACUAJgAmACgAKQAqACsAKgArACwALQAvADMANQA2ADcA
OAA6ADsAPgA/AEEAQwBCAEIAQQBBAEQARABFAEUARwBHAEcARwBFAEUARQBFAEUAQwBC
AEEAQQBCAEIAQAA+AD0AOwA6ADkAOAA3ADYANQAzADEAMAAwADAALgAsACoAKAAnACYA
JQAkACIAIgAfAB4AHQAcABoAGQAYABcAFwAWABYAFgAUABIAEQAQAA4ADgAOAA4ADQAM
AAkACAAKAAoACgAKAAsACwALAAoACAAJAAkACQAHAAcABwAHAAcABgAGAAYABwAHAAcA
BwAHAAYABgAGAAgABwAGAAYABQAGAAcABwAGAAUABQAFAAQAAwADAAQABQAGAAYABgAG
AAYABgAGAAYABQAEAAQABAAEAAIAAAAAAAAAAAAAAAAAAAAAAAIAAgACAAIAAAAAAAIA
AwADAAMAAwADAAQABQAGAAYABAAEAAQABAAGAAYACAAJAAgACgAKAAoADQANAAwADAAK
AAoACQAJAAkACQAIAAgACgAKAAoACQAIAAYABQAEAAMAAQD///3/+P/3//f/9v/1//T/
8//z//H/8f/x//H/8//z//P/8v/y//L/8v/y//D/8P/w//D/8f/x//H/8f/x/+//7//v
//D/8v/z//f//v8LABoAJgAvAD0AWAB2AJwAxwDtAA4BMQFGAT0BEQHMAHsAKwDq/7v/
j/9v/2L/YP9h/2X/aP9r/3X/gv+R/6H/sP+9/8j/z//V/97/5P/n/+f/6v/s/+3/6//r
/+v/7P/s/+3/7f/t/+//8P/x//L/8f/x//H/8v/w//D/8P/y//T/9P/2//b/9f/2//b/
9v/3//j/+v/9//z//f/9//3//f/+////AAD//wAAAQABAAIAAwAEAAQABgAHAAgACQAK
AAsADAANABAAEwAUABQAFQAWABgAGQAcAB0AHwAhACEAIgAiACMAJAAkACUAJQAnACcA
JwAnACUAJQAlACUAJQAjACIAIQAhACIAIgAgAB0AHQAcABwAGwAaABkAGAAYABcAFgAW
ABQAFAASABAAEAAOAA0ADAALAAoACAAIAAUABAADAAIAAAD///7//f/7//r/+v/6//n/
+P/4//j/9//2//X/9P/y//L/8P/w//D/8P/w//D/7//v/+//7v/u/+//7//v/+//7//v
/+//8f/w//D/8P/v/+//7//v/+//7v/u/+7/7v/t/+z/7P/r/+z/7f/t/+7/7f/t/+3/
7P/r/+v/7P/r/+z/7P/s/+z/7P/s/+z/7P/r/+r/6v/o/+j/6P/o/+j/5//m/+b/6P/n
/+f/5//p/+j/5//n/+j/6f/q/+v/6v/r/+v/6//p/+n/6v/q/+z/7f/t/+3/7f/u/+7/
8P/v//H/8f/x//H/8v/y//L/8P/v/+7/7v/w//D/7//u/+//7v/u/+3/6v/p/+j/6P/k
/+P/4P/e/97/3v/e/93/3P/b/9r/2P/Y/9j/2P/Y/9j/2P/Y/9j/2P/Y/9j/1v/W/9b/
1v/W/9b/1v/W/9T/1P/U/9T/1//Y/9n/2v/j/+z/9f/+/xEAIgAzAEQAaQCMAK8A0gDf
AOoA9QAAAb8AfgA9APz/1P+s/4T/XP9Y/1b/VP9S/1r/Yv9q/3L/gf+O/5v/qP+x/7j/
v//G/w==
         </WaveFormData>
      </LeadData>
      <LeadData>
         <LeadByteCountTotal>10000</LeadByteCountTotal>
         <LeadTimeOffset>0</LeadTimeOffset>
         <LeadSampleCountTotal>5000</LeadSampleCountTotal>
         <LeadAmplitudeUnitsPerBit>4.88</LeadAmplitudeUnitsPerBit>
         <LeadAmplitudeUnits>��V</LeadAmplitudeUnits>
         <LeadHighLimit>2147483647</LeadHighLimit>
         <LeadLowLimit>268435456</LeadLowLimit>
         <LeadID>V6</LeadID>
         <LeadOffsetFirstSample>0</LeadOffsetFirstSample>
         <FirstSampleBaseline>0</FirstSampleBaseline>
         <LeadSampleSize>2</LeadSampleSize>
         <LeadOff>FALSE</LeadOff>
         <BaselineSway>FALSE</BaselineSway>
         <ExcessiveACNoise>FALSE</ExcessiveACNoise>
         <MuscleNoise>FALSE</MuscleNoise>
         <LeadDataCRC32>2766535195</LeadDataCRC32>
         <WaveFormData>
8v/y//L/8v/y//L/8v/y//T/9P/0//T/9P/0//T/9P/y//L/8v/y//L/8v/y//L/8v/y
//L/8v/0//T/9P/0//H/8P/v/+7/7//w//H/8v/0//T/9P/0//T/9P/0//T/8//y//H/
8P/w//D/8P/w/+3/7f/u/+7/8f/y//X/9//2//X/9P/z//P/8//y//L/9f/1//X/9f/1
//b/+P/5//j/+P/6//r/+//9//7////9//z//P/9//v/+//8//z/+//6//n/+P/3//b/
9f/0//P/8v/w/+3/7P/r/+z/7P/r/+r/6P/n/+f/5//m/+b/6P/o/+j/6P/l/+X/5f/l
/+X/5f/k/+T/5v/n/+f/5//m/+b/5v/l/+X/6P/r//D/+v8GAA4AFgAgADIASwBmAIgA
pgDAANkA9AD4AOIAugCAADwABQDg/77/of+V/5D/h/+F/4f/iP+O/5f/ov+s/7b/vf/E
/8n/zv/S/9X/2v/c/+D/4f/h/+L/4P/g/+D/4f/h/+H/4f/h/9//4P/i/+L/4//k/+X/
5//n/+f/5//m/+T/5P/l/+X/4//k/+T/5f/l/+X/5f/l/+f/6f/r/+z/7P/s/+z/7P/w
//H/8f/x//H/8P/w/+//7//x//H/8v/0//X/9v/3//n/+v/8//z//P/9//7/////////
/////wEAAwAFAAcACAAJAAoACwALAAsACwAMAAwADAAMAAsACwALAAsACwANAA0ADQAN
AAwADAAMAAwADAALAAsACgAKAAkACAAHAAcABgAFAAUABAADAAMAAQAAAAAA///+//3/
/P/6//r/+//6//r/+v/5//j/+P/4//b/9v/0//P/8//z//P/8//1//T/8//z//P/8//z
//P/8//z//P/8v/x//D/7//v//D/8f/y//P/9f/0//T/9P/0//X/9f/0//L/8v/y//L/
9P/0//T/9f/1//T/9P/0//L/8v/z//P/8//z//P/8//z//P/9P/2//T/9P/0//T/9v/2
//b/9v/0//T/8//z//X/9f/1//P/9v/0//T/9P/0//b/9v/2//b/8//z//T/9P/0//T/
9v/3//f/9//3//f/+f/5//j/+P/7//v/+//7//v//P/+////AAAAAAIAAgACAAMAAwAD
AAMAAgACAAMAAQABAAIAAgACAAIAAgACAAEAAAD///7//f/8//r/9//1//P/8//y//T/
9P/z//P/8f/x//D/8P/w//D/8P/w//H/8f/x//H/8f/x//D/8P/w//H/8f/x//D/8P/w
/+//8f/y//X/+v8EABAAHAAkAC4AQgBZAHgAmAC2AM4A5wD+AAIB8ADGAIgARAALAOb/
yv+z/6f/oP+V/4//kf+W/57/p/+w/7z/xv/P/9j/3//i/+T/6f/q/+z/7v/v/+//8P/w
//D/8P/x//H/8f/x//H/8f/y//T/9P/0//T/9P/1//f/9//3//b/9P/0//X/9f/3//j/
+P/5//n/+f/5//n/+P/5//r/+v/8//z//P/8//z//f/9//3/AAAAAAEAAQD//wEAAQAC
AAIAAwAEAAUABwAIAAoACgAKAAsADAANABAAEQASABMAEgATABQAFQAWABcAGAAZABkA
GQAZABoAGgAaABoAGQAbABsAGwAbABkAGQAZABkAGgAaABoAGgAaABkAGQAYABgAFwAW
ABUAFwAWABUAFQAUABMAEwARAA4ADgANAAwACwAKAAgACAAHAAYABgAGAAMAAgACAAIA
AgACAAAA//8BAAEAAQABAAEAAAD////////////////////////+/wAAAAAAAAEA////
//////////7//v/+//7///////7/AAAAAAAAAAD+//7//v///////v/+//7//v/+////
/////////////wAA/////wAAAgACAAIAAgAAAAAAAAAAAAAAAAD/////AQABAAIAAAAA
AAAAAAAAAAAAAAAAAP////8AAAAAAAAAAAIAAwAFAAUABQAFAAUABQAEAAQABQAFAAUA
BQAFAAYACAAJAAwADAAOAA4ADAANAA0ADQAOAA4ADwARABAADwAPAA4ADAAMAAwADAAJ
AAgABwAGAAUABAACAP/////9//3//P/6//r/+f/5//v/+//6//r/+v/6//r/+v/5//n/
+f/5//v/+//6//r/+P/5//n/+f/4//j/+P/3//n/+v///wQADAAYACIAKgAyAEQAXQB4
AJgAtgDOAOcA/gACAfAAyACMAEQACwDo/8z/t/+v/6j/n/+b/5v/oP+m/7H/uv/E/87/
2f/g/+X/6v/u//H/8v/y//T/9f/1//b/9v/2//b/9//5//n/+f/5//f/+P/6//r/+v/6
//r/+//9//3//f/8//z//P/9//3/+//8//z//f////////////7///8AAAAAAgACAAIA
AgACAAMAAwADAAYABgAHAAcABwAJAAkACgAKAAsADAANAA0ADgAQABAAEAARABIAEwAW
ABcAGAAZABoAGwAcAB0AHAAdAB4AHwAfAB8AHwAgACAAIAAgAB8AIQAhACEAIQAfAB8A
HwAfACAAIAAgACAAIgAhACEAIAAgAB8AHgAdABsAGgAZABkAGgAZABkAFwAUABQAEwAS
ABEAEAAOAA4ADQAMAAwADAAJAAgACAAIAAoACgAIAAcABQAFAAUABQAHAAYABQAFAAMA
AwADAAMAAwADAAMAAgAEAAQABAAFAAMAAwADAAMAAwACAAIAAgAEAAUABQAEAAQABAAE
AAQAAgACAAIAAwAFAAQABAAEAAIAAgADAAMAAwADAAMAAwAEAAMAAwAEAAQABAAEAAQA
AwACAAEAAAABAAIAAgADAAEAAQABAAEAAQACAAIAAgACAAIAAgACAAIAAgD/////AAAA
AAIAAgAEAAUABQAFAAUABQAHAAcABgAGAAUABQAFAAUAAwAEAAYABwAJAAoADQAOAAwA
DQANAA0ADwAOAA4ADwAPAA8AEAAQAA4ADgAOAA4ADQAMAAsACgAJAAgABgADAAAA/f/8
//r//P/8//v/+//5//n/+P/4//r/+v/6//r/+//7//v/+//5//n/+P/4//b/9//3//f/
+P/4//j/9//3//r/+//+/wYAEAAaACQAKgA2AEsAZACCAKIAvADVAPAAAgH8ANwAqgBo
ACcA+v/e/8f/tf+w/6n/of+b/5z/oP+l/67/uv/G/8//2P/d/+D/4v/n/+r/7v/y//P/
8//0//L/8v/y//P/8//z//P/8//1//b/+P/4//j/+P/4//n/+P/3//b/9P/0//T/9f/1
//b/+P/5//v/+f/5//n/+f/6//v//P/8//z//P/8//z//P/9//3//f/+//7//////wEA
AwADAAQAAwADAAMAAwAFAAYACAAIAAoACwAMAA0AEAARABIAEwAUABUAFgAXABUAFQAV
ABUAFQAVABUAFgAYABgAGAAXABcAFwAXABcAFAATABIAEQAVABYAFwAYABoAGQAZABgA
FgAVABQAEwATABIAEQARABAADwAPAA0ACwAKAAgABgAHAAYABAAEAAMAAgACAAIAAQAA
AAAAAAD+//7//P/7//v/+//7//v/+f/4//f/9//3//f/9//3//n/+f/5//j/+P/4//j/
+f/5//n/+f/5//n/+P/4//j/9v/3//f/9v/1//T/8//y//T/9P/0//X/+P/4//n/+v/5
//j/+P/3//b/9f/0//P/8//z//T/9v/2//b/9v/2//b/9v/2//b/9v/2//X/9f/3//f/
9//3//X/9//2//X/9P/z//L/9P/0//T/9P/x//H/8v/y//L/8v/0//X/9//3//f/9//7
//v/+v/6//j/9//2//X/9//4//r/+//+//7/AAAAAP7////////////+//7////9//3/
/v/+//7//v/+//7/+//6//n/+P/2//T/8f/t/+3/6//r/+r/6v/q/+n/6f/p/+n/6P/o
/+n/6v/r/+z/6P/n/+b/5f/l/+X/5P/k/+X/5//o/+n/5//m/+X/4//n/+j/7//6/wYA
EAAYACAAMgBIAGEAggCkAL4A1gDxAPwA7gDKAJYAVAAaAPP/0v+0/6H/mf+Q/4f/h/+J
/4z/kv+d/6b/sP+6/8X/zv/T/9T/2P/d/97/3v/g/+H/4f/i/+L/4v/i/+P/4//j/+P/
4//j/+T/5v/m/+T/5P/k/+X/5f/l/+X/5P/k/+T/5f/l/+f/6P/o/+n/6f/p/+n/6f/o
/+n/6v/q/+r/6v/q/+r/7P/t/+3/7f/w//D/8f/x/+//8f/x//L/9P/1//b/9//5//r/
/P/8//z//f/+////AAABAAIAAwACAAMABAAFAAQABQAGAAcACAAJAAoADAALAAoACQAH
AAUABQAFAAUACAAJAAoACwAKAAoACgAKAAoACQAJAAgACAAHAAYABQAFAAQAAwADAAIA
AQABAP///P/8//v/+v/7//r/+P/4//f/9v/2//b/8//y//L/8v/0//T/8v/x//H/8f/x
//H/8//y//H/8f/z//P/8//z//L/8f/w/+7/8P/w//D/8f/z//P/8//z//H/8P/w//D/
8v/z//P/8v/y//L/8v/y//L/8v/y//P/9f/0//T/9P/0//T/9f/1//P/8//z//P/8//z
//T/9v/0//T/9P/0//b/9v/2//b/9v/2//X/9f/0//T/9P/0//T/9P/0//T/9P/z//P/
9P/0//T/9P/2//f/+f/5//n/+f/5//n/+P/4//n/+f/5//n/+//8//7///8AAAAAAgAC
AAIAAwADAAMAAwACAAIAAwADAAMABAAEAAIAAgACAAIAAQAAAP///v/9//z/+v/3//X/
8//z//L/8v/y//H/8f/x//H/8P/w/+7/7v/u/+7/7//v/+//7//v/+//7v/u/+z/7f/t
/+3/7f/u/+//7//v//D/8f/2//7/CAAUABwAJAAyAEcAYACCAKQAwADbAPYACAECAeYA
tABwAC0A/P/c/7//q/+i/5f/jf+L/5D/lP+d/6j/sv+8/8f/0P/X/97/4P/l/+j/6P/o
/+n/6f/q/+v/7P/t/+//7//v/+//7//v//D/8v/y//L/8v/y//P/8//z//P/8v/y//L/
8//z//P/9P/0//X/9f/1//X/9f/0//X/9v/2//b/9v/2//b/+P/5//n/+f/6//r/+//7
//v//f/9//7/AAABAAIAAwADAAQABgAGAAYABwAIAAkACgALAAwADQAQABEAEgATABIA
EwAUABUAFQAVABUAFgAYABgAGAAXABcAFwAXABcAFwAXABcAFwAWABYAFgAWABgAFwAX
ABYAFgAVABQAEwATABIAEQARAA4ADQANAAsADAAMAAsACgAJAAgABgAGAAUABAAEAAQA
AQAAAAAAAAD+//7//P/7//3//f/9//3////+//3//f/7//v/+//7//3//f/9//z//P/8
//z//f/9//3//f/9//3//P/8//z//P/9//3//P/8//z//P/8//z//P/8//3////+//7/
/v/+//7///////3//f/9//3//v/9//3//v/+//7//v/+/wAAAAAAAAAAAAAAAP/////+
/wAAAAAAAAAA/v/+//7//v/9//3//v/+//7//v8AAAEAAQABAAEAAQADAAMAAgACAAMA
AwADAAMAAwAEAAYABwAGAAYACAAIAAgACQAJAAkACwAKAAoACwALAAsADAAMAAwADAAM
AAwACQAIAAcABgAFAAQAAgD///3/+//7//r/+P/4//f/9//5//n/+P/4//j/+P/4//j/
9//3//f/9//3//f/9v/2//b/9//3//f/9v/2//b/9f/3//j/+f/+/wgAEgAeACQALAA6
AFEAbACMAK4AyADhAPwACAEAAeAAqgBiAB8A9P/Y/73/r/+o/53/l/+X/57/ov+n/7L/
vv/I/9H/3P/j/+b/6P/r/+7/7v/w//H/8f/y//T/9P/0//X/9f/1//X/9f/z//T/9v/2
//b/9v/2//f/9//3//f/9v/4//j/+f/5//f/+P/4//n/+//7//v/+//6//v//P/8//z/
/P/8//z//v////////8AAAAAAQABAAMABQAFAAYABgAHAAgACQAJAAoADAAMAAwADQAO
AA8AEAARABIAEwAWABcAGAAZABgAGQAaABsAHQAdAB0AHgAcABwAHAAbABkAGQAZABkA
GwAbABsAGwAcABwAHAAcABoAGQAZABgAGgAZABgAFwAVABQAEwATABAADwAPAA0ADgAO
AA0ADAALAAoACAAIAAUABAAEAAQAAQAAAAAAAAACAAIAAAD//wEAAQABAAEA///+//3/
/f/9//3//f/9//3//f/9//z//P/8//z//f/7//v/+//7//z//P/9//7//v///////v/8
//z//P/8//z//P/8//3/+//6//r/+v/6//r/+//7//n/+f/5//n/+v/5//n/+v/6//r/
+v/6//r/+v/6//r/+v/6//n/+f/5//n/+f/5//f/+P/4//j/+P/4//j/+P/4//j/+f/5
//r/+v/8//z//v//////////////AAD///3//P/9//3//f/9//7/AAADAAUABAAEAAYA
BgAEAAUABQAFAAcABgAGAAcACQAJAAoACgAIAAgACAAIAAMAAgABAAAAAQAAAP7/+//5
//f/9//2//X/9P/y//H/8//z//L/8v/0//T/9P/0//H/8f/x//H/8//z//L/8v/y//P/
8//z//H/8P/v/+3/6//s/+//9v8AAAwAGAAiACoAOABNAGgAhgCiALwA0wDuAPwA9ADS
AJwAWAAZAPD/1P+9/6//pv+d/5P/kf+U/5r/o/+u/7j/wv/J/9D/1//c/97/4f/m/+b/
6P/p/+n/6v/q/+r/6v/r/+n/6f/p/+n/6//s/+7/7v/u/+7/7v/v/+//7//v/+7/7P/s
/+3/7f/v//D/8P/x//P/8//z//P/8//z//P/8v/w//D/8P/w//T/9f/1//X/9P/0//X/
9f/3//n/+f/6//z//f/+////AAAAAAEAAAACAAMABAAFAAQABQAGAAcACAAJAAoACwAO
AA8AEAARAA8ADwAPABAAEAAQABAADwARABEAEQARABEAEQARABEAEAAQABAAEAAOAA0A
DQAMAA4ADQAMAAsACQAIAAcABwAGAAUABQADAAQABAADAAIA///+//z//P/5//j/+P/4
//f/9v/2//b/9v/2//T/8//z//P/8//z//P/8v/x//H/7v/t/+z/6//s/+3/7v/u//D/
8P/w//H/7//v/+//7//t/+z/7P/s/+z/7f/t/+z/7v/u/+7/7v/u/+7/7v/v/+//7v/u
/+7/7P/s/+3/7f/t/+3/7f/t/+7/7f/t/+7/7f/s/+v/6v/s/+z/7P/s/+7/7v/t/+3/
7f/r/+v/7P/q/+r/6v/q/+j/6P/o/+j/6f/p/+r/6v/o/+j/6v/r/+v/6//r/+v/7//v
/+7/7v/u/+3/7P/r/+v/7P/u/+//8//0//f/+P/1//X/9P/z//H/8P/w//H/8//z//T/
9P/2//b/9v/2//L/8P/u/+z/7v/u/+3/6//o/+X/5P/i/+L/4v/h/+H/4//j/+L/4v/h
/+D/3//e/9//3//f/9//3//f/97/3v/c/93/3f/d/97/3v/e/93/3//g/+H/5v/q//T/
AAAKABAAHgA1AFIAcACUALAAxwDiAPQA8ADUAKQAYgAjAPT/0v+v/5n/kv+J/3//e/9+
/4L/if+S/5z/pv+x/7z/xf/I/8j/y//Q/9T/1P/V/9X/1v/W/9b/1v/X/9n/2f/Z/9n/
2f/a/9z/3P/e/97/3v/f/97/3f/c/9r/3P/c/93/3f/d/97/3v/f/9//3//f/9//4P/h
/+L/4v/i/+L/4v/i/+T/5f/l/+X/5v/m/+f/5//n/+n/6f/q/+r/6//s/+3/7f/u//D/
8P/w//H/8v/z//b/9//4//n//P/9//7///8AAAEAAgADAAMAAwADAAQABAAEAAQAAwAD
AAMAAwADAAMAAwADAAMABAAEAAQABAAEAAMAAwACAAIAAQAAAP//AQAAAP/////+//3/
/f/7//z//P/7//r/9//2//T/9P/z//L/8v/y//H/8P/w//D/7v/u/+z/6//r/+v/6//r
/+3/7P/r/+v/6//r/+v/6//r/+v/6//q/+r/6v/q/+v/6//r/+v/6//t/+z/7P/s/+z/
7f/t/+z/7v/u/+7/7v/s/+z/7P/t/+3/7P/s/+z/7v/u/+//7//t/+3/7f/t/+7/7f/t
/+7/8P/w//D/8P/w//D/8P/w/+7/7v/w//D/8P/w//D/8P/w//D/8P/v/+//8P/w//D/
8P/y//P/8//z//P/8//3//f/9v/2//X/9f/1//X/9f/2//j/+f/8//z//v/+//7/////
///////+//7/////////AAAAAAAAAAAAAAAA/f/8//v/+v/3//b/9P/x//H/7//v/+7/
7v/u/+3/7f/t/+3/7P/s/+7/7v/u/+7/7f/t/+3/7f/t/+3/7P/s/+r/6//r/+v/6v/q
/+r/6f/t/+7/8f/2//7/CgAUABoAJAA2AE8AagCMAKwAxgDhAPoAAgH0AM4AkgBMAA0A
6P/I/6//o/+c/5H/if+N/5L/mP+h/6r/tv/A/8n/0v/Z/9z/4P/j/+b/6P/o/+n/6f/q
/+r/6v/q/+v/7f/t/+3/7f/r/+z/7v/u/+7/7v/u/+//8f/x//H/8P/y//L/8//z//H/
8v/y//P/8//z//P/8//y//P/9P/0//b/9v/2//b/9v/3//f/9//4//j/+f/5//v//f/9
//7//v///wAAAQADAAQABgAGAAYABwAIAAkACgALAAwADQAOAA8AEAARABIAEwAUABUA
FQAVABUAFgAWABYAFgAVABUAFQAVABUAFQAVABUAFQAUABQAFAAUABYAFQAVABQAFAAT
ABIAEQARABAADwAPAA4ADQANAAsACgAKAAkACAAHAAYABAAEAAMAAgACAAIA///+//7/
/v/+//7//P/7//v/+//7//v//f/8//v/+//5//n/+f/5//v/+//7//r/+v/6//r/+//7
//v/+//7//v/+v/6//r/+v/7//v/+v/6//r/+v/6//r/+v/6//v/+//6//r/+v/6//r/
+//7//v/+//7//v//P/7//v//P/6//r/+v/6//z//P/8//z//P/8//r/+v/6//r/+v/6
//r/+v/7//v//P/8//r/+v/8//3//f/9//3//f8BAAEAAAAAAAEAAQABAAEA//8AAAIA
AwAGAAYACAAIAAgACQAJAAkACwAKAAoACwALAAsADAAMAAwADAAMAAwACQAIAAcABgAF
AAQAAgD///3/+//7//r/+v/6//n/+f/5//n/+P/4//r/+v/6//r/+f/5//n/+f/5//n/
+P/4//j/+f/5//n/+P/4//j/9//5//z//f8EAA4AHAAkACgAMgBGAF0AegCaALgA0gDt
AAQBBgH0AMoAigBAAAcA5P/I/7f/r/+m/53/mf+b/6D/qP+v/7r/xP/O/9f/4P/l/+j/
7P/v//L/9P/0//X/9f/2//b/9v/2//f/+f/5//n/+f/3//j/+v/6//r/+v/6//v/+//7
//v/+v/8//z//f/9//3//v/+///////////////+////AAAAAAAAAAAAAAAAAgADAAMA
AwAEAAQABQAFAAUABwAHAAgACgALAAwADQAOAA4ADwAOABAAEQASABMAFAAVABYAFwAY
ABkAGgAbABwAHQAeAB8AHwAfAB8AIAAgACAAIAAfAB8AHwAfAB8AHwAfAB8AHwAeAB4A
HgAeAB4AHQAdABwAHgAdABwAGwAZABgAFwAXABYAFQAVABMAEgASABEAEAANAAwACgAK
AAkACAAIAAgABwAGAAYABgAGAAYABAADAAMAAwADAAMAAwACAAEAAQABAAEAAQABAAEA
AQABAAAAAgACAAIAAwABAAEAAQABAAEAAAAAAAAA/v///////v/+//7//v/+//7//v/+
////AQAAAAAAAAD///7//v/9/////////////v/9//3//v/8//z//P/8//z//P/8//z/
/f/+//7////9//3//f/9//3/+//7//r/+P/4//j/+P/6//r/+v/6//f/9//4//j/+f/6
//3////////////////////+//7/AQABAAEAAQD//wAAAgADAAQABAAGAAYABgAHAAcA
BwAHAAYABgAHAAcABwAIAAgABwAGAAUABAACAAIAAgACAAEAAAD+//v/+f/3//f/9v/2
//b/9f/1//T/8//x//D/8v/y//L/8v/z//P/8//z//H/8f/w//D/7v/v/+//7//w//D/
8P/v//H/8P/z//r/AgAOABoAIAAmADIASQBkAIQApgDAANkA9AD+APIAzgCYAFIAEwDs
/9L/uf+t/6b/nf+T/43/kP+U/5//qv+4/8D/yf/S/9n/3P/g/+X/6P/o/+r/6//r/+z/
6v/q/+r/6//r/+v/6//r/+r/6v/r/+r/6//s/+3/7//t/+3/7f/s/+z/7P/t/+3/8P/y
//P/9f/0//P/8v/x//H/8f/x//D/8v/y//L/8v/1//f/+P/5//j/+P/5//n/9//5//n/
+v/3//f/9//3//z//v8BAAIABQAHAAkACwAKAAkACAAHAAgACQAKAAsACwALAAsACwAM
AA0ADgAQABIAEgASABEAEQARABEAEQATABMAEwATABIAEgASABIAEAAPAA8ADgAOAA0A
DAALAA0ADAALAAsADAALAAsACQAHAAYABAACAAEAAAD+//7////+//7//v/6//j/9//2
//b/9v/0//P/9f/1//X/9f/1//T/8//z//L/8f/w/+//8f/x//H/8P/w//D/8P/x//P/
8//z//P/8//y//L/8v/x//H/8P/u//D/8P/w//D/8P/w//D/8f/x//D/8P/w/+7/7v/v
/+//7f/t/+3/7f/u/+3/7f/u//D/8P/w//D/7v/u/+7/7v/u/+7/7f/t/+v/6//r/+v/
5//o/+v/7P/t/+7/7v/u/+7/7v/t/+3/7v/u/+3/7P/t/+3/7P/r/+r/6f/s/+3/7f/u
//H/8f/x//H/7v/u/+//7//w//D/8v/y//P/9f/2//f/9P/y//H/8f/y//P/9f/2//j/
+P/4//j/8//y//H/8P/t/+z/6v/n/+f/5f/l/+T/4//i/+D/3//f/9//3v/e/+D/4P/g
/+D/3f/d/93/3f/f/9//3v/e/9z/3f/d/93/2//a/9n/1//b/9z/3//o//T/AAAKABAA
GgAsAEcAZgCIAKYAvgDXAO4A8ADeALgAfAA6AAMA3v++/5//j/+G/3v/d/97/37/hP+N
/5j/oP+s/7f/wP/F/8j/yv/N/87/0v/W/9f/1//Y/9j/2P/Y/9n/2P/X/9b/1f/V/9b/
2P/Y/9n/2v/b/93/2//b/9v/2v/Y/9j/2f/Z/9n/2v/a/9v/2//b/9v/2//e/9//4P/g
/+L/4v/i/+L/4//j/+L/4f/k/+T/5f/l/+X/5//n/+j/5//n/+f/5//p/+r/7P/s/+7/
7//w//H/8//1//f/+f/3//f/9//3//j/+f/6//v//f/9//3//v/9//z/+//5//v/+//7
//v//f/9//3//f/9//z/+//6//r/+f/5//j/+P/3//b/9f/3//b/9f/1//P/8f/w/+3/
7P/s/+v/6v/r/+r/6P/o/+X/5P/k/+T/4//i/+L/4v/g/+D/3v/d/93/3f/d/93/3f/c
/9v/2//d/93/3f/d/93/3f/d/9z/3P/c/9z/3f/d/93/3f/d/93/3P/c/9z/3P/d/93/
3P/c/9z/3P/c/9z/3P/c/93/3f/c/9z/3P/c/9z/3f/d/93/3f/d/93/3v/d/93/3v/e
/97/3v/e/+D/4P/g/+D/4P/e/97/3f/c/9v/2v/b/9z/3f/e/9//3//g/+D/3//e/9//
3//h/+H/4f/h/+P/4//i/+L/4//j/+P/4//h/+L/5P/l/+b/5v/o/+j/6v/r/+v/6//p
/+j/6P/p/+f/5//o/+j/6v/q/+r/6v/o/+j/6P/o/+f/5v/k/+H/3v/b/9r/2P/Y/9j/
1//X/9n/2f/Y/9j/2v/a/9r/2v/X/9f/1//X/9f/1//W/9b/2P/Z/9n/2f/W/9b/1v/V
/9n/2P/b/97/5v/w//z/BAAMABoALQBIAGYAigCmAL8A3ADwAPAA2gCuAGwAJwDw/87/
r/+X/4r/gf93/3P/eP98/4X/jv+a/6b/sf+6/8H/xv/K/8//0v/S/9T/1f/V/9b/1P/U
/9T/1f/X/9f/1//X/9n/2v/c/9z/2v/a/9r/2//b/9v/2//a/9z/3P/d/93/2//c/9z/
3f/f/9//3//f/97/3//g/+D/4P/g/+D/4P/i/+P/4//j/+T/5P/l/+X/5f/n/+f/6P/m
/+f/6P/p/+v/7P/u/+7/8P/x//L/8//0//X/9v/3//j/+f/6//v//P/9//7/////////
//8AAAAAAAAAAP//AQABAAEAAQAAAP///v/9//7//v/+//7//v/9//3//P/+//3//P/7
//v/+v/5//n/+P/3//f/9f/0//T/8//y/+//7v/s/+z/6//q/+r/6v/n/+b/5v/m/+j/
6P/m/+X/5f/l/+X/5f/j/+L/4f/h/+H/4f/h/+H/4f/h/+H/4P/g/+D/4P/h/+H/4f/h
/+H/4f/g/+D/4P/g/+H/4f/g/+D/4P/g/+D/4P/g/+D/4f/h/+D/4P/g/+D/4P/h/+H/
4f/h/+H/4f/g/9//3//g/+D/4P/g/+D/4v/i/+L/4v/g/+D/3//f/9//3//f/9//3//f
/9//3//f/+D/4P/g/+L/4v/i/+H/4//j/+T/5P/j/+T/5f/l/+P/4//j/+P/5f/m/+f/
5//o/+n/6//s/+r/6//t/+3/7v/t/+z/6//s/+z/7P/s/+z/7P/r/+r/6f/o/+b/5P/j
/+D/3v/c/9z/3P/c/9v/2v/Z/9j/1v/W/9b/1v/W/9b/1v/W/9b/1v/W/9b/1P/U/9T/
1P/U/9T/1P/U/9T/1P/U/9T/1f/W/9f/2P/h/+j/7//2/wQAEgAgAC4ATABoAIQAoACu
ALoAxgDSAKEAcAA/AA4A7//Q/7H/kv+L/4T/ff92/33/gv+H/4z/lv+g/6r/tP+6/77/
wv/G/w==
         </WaveFormData>
      </LeadData>
   </Waveform>
</RestingECG>
