# Supplementary material for: Detection of Left Atrial Enlargement Using a Convolutional Neural Network-Enabled Electrocardiogram
Source: Front Cardiovasc Med. 2020 Dec 17;7:609976. doi: 10.3389/fcvm.2020.609976 (PMC7773668; doi:10.3389/fcvm.2020.609976)
Supplement: Supplementary file 2 [file Data_Sheet_2.ZIP › normal1/1802010505_9896_0000001E.XML]

<?xml version="1.0" encoding="Windows-1252"?>
<!DOCTYPE RestingECG SYSTEM "restecg.dtd">
<RestingECG>
   <PatientDemographics>
      <PatientID>1802010505</PatientID>
      <PatientAge>65</PatientAge>
      <AgeUnits>Years</AgeUnits>
      <Gender>Female</Gender>
      <PatientLastName>zhanglesui</PatientLastName>
   </PatientDemographics>
   <TestDemographics>
      <DataType>Resting</DataType>
      <Site>1</Site>
      <AcquisitionDevice>MAC55</AcquisitionDevice>
      <Status>Unconfirmed</Status>
      <Priority>Normal</Priority>
      <AcquisitionTime>10:15:58</AcquisitionTime>
      <AcquisitionDate>09-06-2015</AcquisitionDate>
      <CartNumber>1</CartNumber>
      <AcquisitionSoftwareVersion>009C</AcquisitionSoftwareVersion>
      <XMLSourceVersion>MAC5000 v1.0</XMLSourceVersion>
   </TestDemographics>
   <RestingECGMeasurements>
      <VentricularRate>64</VentricularRate>
      <AtrialRate>64</AtrialRate>
      <PRInterval>150</PRInterval>
      <QRSDuration>84</QRSDuration>
      <QTInterval>452</QTInterval>
      <QTCorrected>466</QTCorrected>
      <PAxis>54</PAxis>
      <RAxis>13</RAxis>
      <TAxis>6</TAxis>
      <QRSCount>11</QRSCount>
      <QOnset>219</QOnset>
      <QOffset>261</QOffset>
      <POnset>144</POnset>
      <POffset>191</POffset>
      <TOffset>445</TOffset>
      <ECGSampleBase>500</ECGSampleBase>
      <ECGSampleExponent>0</ECGSampleExponent>
   </RestingECGMeasurements>
   <Diagnosis>
      <Modality>Resting</Modality>
         <StatementCount>2</StatementCount>
         <LabelText>12SL ��ϳ���</LabelText>
      <DiagnosisStatement>
         <StmtFlag>ENDSLINE</StmtFlag>
         <StmtText>�������</StmtText>
      </DiagnosisStatement>
      <DiagnosisStatement>
         <StmtFlag>ENDSLINE</StmtFlag>
         <StmtText>���� ECG</StmtText>
      </DiagnosisStatement>
   </Diagnosis>
   <Waveform>
      <WaveformType>Rhythm</WaveformType>
      <WaveformStartTime>0</WaveformStartTime>
      <NumberofLeads>8</NumberofLeads>
      <SampleType>CONTINUOUS_SAMPLES</SampleType>
      <SampleBase>500</SampleBase>
      <SampleExponent>0</SampleExponent>
      <HighPassFilter>16</HighPassFilter>
      <LowPassFilter>150</LowPassFilter>
      <ACFilter>NONE</ACFilter>
      <LeadData>
         <LeadByteCountTotal>10000</LeadByteCountTotal>
         <LeadTimeOffset>0</LeadTimeOffset>
         <LeadSampleCountTotal>5000</LeadSampleCountTotal>
         <LeadAmplitudeUnitsPerBit>4.88</LeadAmplitudeUnitsPerBit>
         <LeadAmplitudeUnits>��V</LeadAmplitudeUnits>
         <LeadHighLimit>2147483647</LeadHighLimit>
         <LeadLowLimit>268435456</LeadLowLimit>
         <LeadID>I</LeadID>
         <LeadOffsetFirstSample>0</LeadOffsetFirstSample>
         <FirstSampleBaseline>0</FirstSampleBaseline>
         <LeadSampleSize>2</LeadSampleSize>
         <LeadOff>FALSE</LeadOff>
         <BaselineSway>FALSE</BaselineSway>
         <ExcessiveACNoise>FALSE</ExcessiveACNoise>
         <MuscleNoise>FALSE</MuscleNoise>
         <LeadDataCRC32>3420598532</LeadDataCRC32>
         <WaveFormData>
8P/w//D/8P/u/+7/7v/u/+7/7v/u/+7/7P/s/+z/7P/t/+7/7//w//L/8v/y//L/8f/w
/+//7v/u/+7/7v/u/+z/7P/s/+z/7P/s/+z/7P/u/+7/7v/u/+7/7v/u/+7/7v/u/+7/
7v/u/+7/7v/u/+7/7v/u/+7/7v/u/+7/7v/t/+z/6//q/+v/7P/t/+7/7v/u/+7/7v/s
/+z/7P/s/+7/7v/u/+7/7P/u/+7/7v/u/+//8P/w/+//7//v/+//8//z//P/9P/y//P/
9P/1//b/9v/3//f/+f/5//n/+f/4//j/+P/3//n/+v/6//n/+P/3//f/9v/1//P/8P/v
/+3/7f/t/+3/7f/t/+3/7f/r/+v/6//r/+v/6v/q/+r/6f/p/+n/6f/q/+v/7P/t/+3/
7P/r/+v/7v/u/+z/7P/t/+3/6//q/+n/6f/r/+z/7P/q/+r/7v/z//f/BAASACEANwBO
AGMAdQB/AH0AeAByAGMATwA+ADIAJgAgABgADgAIAAIAAAD+//r/9//3//f/9f/3//n/
+f/0//X/9P/0//P/8f/x//D/8P/y//H/8f/y//L/8v/y//L/8P/w//D/8P/y//P/8//z
//T/9P/0//X/8//z//P/8//0//T/9P/0//T/9P/0//X/9f/1//X/9v/2//b/9v/2//b/
9//3//f/+P/4//j/+P/5//n/+f/6//z//f/9//3/+//7//3//f/9//7//v/+////AQAC
AAIAAgACAAMAAwAFAAUABgAIAAcACAAJAAkACQAJAAkADAALAAwADQANAA4AEAATABUA
FQAXABgAGQAaABsAHAAcAB4AHwAfAB8AIAAgACMAJAAkACQAJAAlACUAJgAmACYAJwAn
ACcAJwAnACgAKAAmACYAJwAnACcAJAAkACQAJAAgAB8AHwAeABwAGwAaABkAGAAVABMA
EQAPAA0ACwALAAkACQAHAAUAAwADAAEAAAD+//3/+v/6//v/+//5//n/+f/5//f/9//5
//n/+f/5//n/+P/4//j/+v/6//v/+//6//n/+P/2//j/+P/4//j/+P/4//j/+f/5//n/
+f/5//f/9//3//j/+P/4//j/+P/5//r/+v/7//r/+f/5//j/+P/4//j/+P/4//r/+v/6
//j/9//3//n/+f/4//j/+P/6//r/+v/6//j/+P/4//f/9f/1//X/8//1//X/9P/0//b/
9v/2//b/9P/z//P/8//1//X/9f/1//X/9P/0//T/9P/1//X/9P/0//T/8//z//P/8//z
//P/8//z//P/8//x//L/8v/y//L/8v/y//L/8v/x//H/8f/x//H/8f/w//D/8P/w//H/
7//v/+7/7v/w//H/8v/z//L/8v/y//P/8v/x/+//7v/x//L/8//0//H/8f/w//D/8P/x
//L/8v/0//T/9P/0/+//8v/y//L/8v/y//L/9P/0//T/8v/0//T/9P/0//X/9v/2//X/
8//z//P/9f/3//f/+P/4//n/+v/7//z//P/9//3//f/9//3//f/+//z//P/7//v//P/8
//v/+v/5//n/+P/3//f/9P/z//H/8f/x//H/8f/z//P/8//z//H/8f/x//H/8v/y//L/
8//1//X/9f/1//P/8//z//P/8P/v/+//8v/y//D/8P/x//X/+f/0/+//7//t//D/9P/0
//L/+P///wUADAAWACUANwBOAGUAbwBxAG8AaABiAFMAPwAuACYAIAAWABAACgAEAAQA
BAAAAP7/+//5//v/+//5//n/+//+//z/+v/5//f/+f/5//j/+P/4//f/9//4//b/9v/2
//b/9v/2//b/9v/2//f/9//3//b/9v/2//f/+f/5//n/+f/4//j/+P/4//n/+v/7//3/
+//7//v//P/8//z//P/8//z//f/9//3//v/+//7//v/9//3//f/+//7/////////////
/wEAAQABAAIAAgACAAMABQAGAAYABgAGAAcABwAFAAUABgAIAAkACgALAAsADQANAA0A
EAARABIAEwATABEAEgAUABUAFQAXABgAGQAaABsAHAAcAB4AHwAfAB8AIAAgACMAJAAk
ACQAJAAlACcAKAAoACgAKQApACkAKQAmACYAJQAiACIAIwAjACMAJAAkACQAJAAeAB0A
HQAcABgAFwAWABUAFgATABEADwAPAA0ACwALAAcABwAFAAMAAQABAP///v8AAP///P/8
//3//f/7//v/+f/5//f/9//5//n/+f/5//f/9v/2//b/9v/2//f/9//1//X/9f/0//T/
9P/0//T/9f/2//f/+f/4//f/9v/1//f/9//3//j/+P/4//j/+P/4//j/9//3//f/9//4
//j/+P/4//j/+P/2//j/+P/4//j/9//3//n/9//2//b/9v/4//j/+P/4//j/+P/4//f/
9//3//f/9f/1//X/9P/0//T/9P/0//T/8v/x//H/8f/z//P/8//z//H/8P/w//D/8v/z
//P/8v/y//L/8f/x//H/8f/x//H/8f/x//H/8f/v//D/8P/w//D/8P/w//D/8v/x//H/
8f/v/+//7//u/+7/7v/u/+//7//v/+7/7v/x//H/8f/x//D/8P/w//H/8P/v/+3/7P/w
//D/8P/w//H/8f/w//D/7//v/+//7v/w//D/8P/w//H/8P/w/+7/7v/u/+7/8P/w//D/
8P/w//D/7v/w//D/8P/w//H/9P/0//P/8//z//P/9f/1//P/9P/0//X/9v/3//j/+P/7
//v/+//7//n/+f/6//r/+v/5//n/+v/8//v/+v/5//j/9v/0//H/7v/t/+v/6//r/+v/
6//r/+v/6//r/+v/7f/t/+3/7P/s/+z/7f/t/+3/7f/t/+3/7f/t/+3/7P/p/+n/7P/s
/+r/6v/r/+v/7//w/+v/6f/r/+z/7P/q/+z/8P/3/wMAEAAaACsAQwBWAGcAcwB3AHEA
aABaAEsAPwA2ACoAIAAWAAwABAACAAQA/v/4//b/9f/3//f/9//5//n/9//2//P/8v/y
//H/8//z//L/8v/y//H/8f/y//L/8v/y//L/8v/y//L/8v/w//H/8f/x//D/8P/w//H/
8//z//P/8//0//T/9P/0//T/9P/0//X/9//3//f/+P/4//j/+P/4//b/9//3//f/+P/4
//j/+P/7//v/+//8//r/+//7//v/+//7//3//f/9//7//v/+////AQACAAIAAgACAAMA
AwABAAEAAgAEAAcACAAJAAkACQAJAAkADAANAA4ADwAPAA8AEAASABMAEQATABQAFQAY
ABkAGgAaABwAHQAdAB0AHAAcAB8AIAAiACIAIgAjACMAJAAkACQAIwAjACMAIwAjACQA
JAAiACQAJQAlACUAIgAiACIAIgAcABsAGwAaABkAGQAZABkAFwATABAADQALAAkABwAH
AAUABQADAAEA//////3//P/8//v/+P/4//n/+f/3//f/9//3//X/9f/1//X/9f/1//X/
9P/0//T/9P/0//X/9f/1//X/9f/0//T/9P/0//T/9P/0//T/9f/3//f/9//3//X/9f/1
//b/9v/2//b/9v/2//b/9f/1//X/9f/2//b/9P/0//T/9P/z//b/9//4//b/9f/1//f/
9//2//b/9v/0//T/9P/0//b/9v/2//X/9f/1//X/8//z//P/8v/y//P/9P/1//b/9P/z
//P/8//z//P/8//z//P/8v/y//L/8v/z//P/8v/y//L/8f/x//H/8f/x//H/8//z//P/
8//x//L/8v/y//L/8v/y//L/8v/x//H/8f/z//P/8//y//L/8v/y//P/8//z//L/8v/z
//P/8//z//L/8v/y//P/8//z//L/8v/y//L/8v/y//H/8f/w//D/8v/z//T/9P/y//L/
8v/y//X/9v/y//T/9P/0//T/8//y//H/8P/y//L/8v/y//L/9P/0//T/9v/3//j/+P/1
//X/9f/1//f/9//3//j/9v/3//j/+f/8//z//f/9////////////AAAAAAAA/////wAA
AAD///3/+//6//j/+v/5//f/9//0//P/8v/x//H/8f/x//H/7//v/+//7//v/+7/7v/u
/+//7//v/+//7//v/+//7//w//D/8P/x//L/8v/w//D/7//x//H/8P/v/+3/7f/w//L/
7v/u//T/+f///wwAFgAfADMATgBlAHUAfwB/AHgAcABlAFUARAA2ACwAIgAaABIACgAG
AAIA/v/+//3//f/7//v/+//7//v/+v/5//j/+P/3//X/9f/0//T/9P/z//P/9P/0//T/
9P/0//T/9P/0//T/8//z//L/8f/w//D/8P/x//H/8f/x//H/8v/y//L/8v/y//L/8v/z
//H/8f/x//L/8v/y//L/8v/y//P/8//z//b/9v/2//b/9f/1//X/9v/2//f/9//3//n/
+f/7//v/+f/6//r/+v/5//v//P/8//7//v///////////wAAAgADAAQABQAFAAUABQAF
AAgACQAKAAsACwALAAwADgAPABEAEwAUABUAFAAVABYAFgAaABsAGwAbABwAHAAfACAA
HgAeAB4AHwAdAB4AHgAeACAAIQAiACMAIwAkACQAIgAgACEAIQAhACAAIAAgACAAHAAb
ABsAGgAaABkAGAAXABYAEwARAA8ADQALAAkACQAHAAcABQADAP/////9//z//v/9//r/
+v/5//n/9//3//n/+f/3//f/9f/1//X/9f/1//T/9P/0//T/9P/1//X/9f/1//X/9P/2
//b/9v/2//T/9P/0//X/9f/1//X/9f/1//X/9f/2//T/9P/0//T/9v/2//X/9f/3//f/
+P/4//b/9v/2//b/9P/2//b/9v/4//f/9//5//n/+P/4//j/+P/4//j/+P/2//b/9v/1
//X/9f/1//P/9//3//b/9v/0//T/9P/0//T/8//z//P/9f/1//X/9f/1//T/9P/0//b/
9//3//b/9v/2//X/9f/1//X/9f/1//P/8//z//P/9f/2//b/9v/0//T/9P/0//b/9f/1
//X/8//z//P/8v/z//T/9f/3//b/9f/z//L/9f/1//X/9f/0//T/9P/1//X/9f/0//T/
+P/4//j/+P/2//X/8//y//T/9f/2//b/9v/2//b/9v/5//b/9v/2//b/9v/2//j/+P/2
//j/+P/4//j/+f/4//j/9//3//n/+f/7//v/+//8//z//f/+////AAAAAAEAAQABAAEA
AQABAAIAAgACAAEAAQACAAAA///+//3//f/8//v/+f/3//f/9v/3//f/9//3//f/9v/1
//T/8//1//X/9f/0//L/8v/z//P/9f/1//X/9f/1//X/9f/0//X/9f/4//j/9P/0//X/
9f/1//T/8//z//P/+P/4//T/8v/4/wEACQAUACQANQBHAFoAawBzAHMAbwBkAFgASwA/
AC4AIgAcABYAFAASAAgAAAD+//7/AAD////////////////9//j/+v/6//v/+//7//v/
+v/6//r/+f/5//r/+v/6//r/+v/6//r/+v/6//r/+//7//v/+v/6//r/+//9//3//f/9
//3//P/7//r/+//8//3////9//3//f/+//z//P/8//z//v////////8AAAAAAAAAAP//
/////wAAAgADAAMAAwADAAMABQAFAAUABgAGAAYABwAJAAoACgAIAAgACQAJAAsACwAM
AA4ADwAQABEAEQAPAA8ADwASABMAFAAVABUAFQAWABgAGQAZABsAHAAdAB4AHwAgACAA
IgAjACMAIwAiACIAJQAmACYAJgAmACcAKQAqACoAKgApACkAKQApACcAKAAoACYAJwAp
ACoAKwAnACYAJQAkACAAHwAfAB4AHAAbABoAGQAaABcAFQATABEADwANAA0ACQAJAAcA
BQADAAMAAQAAAAIAAQD+//7//f/9//v/+//9//3/+//7//v/+//7//v/+//6//r/+v/6
//r/+//7//n/+f/5//j/+P/4//j/+P/6//r/+v/7//n/+f/5//n/+f/5//n/+v/6//r/
+v/6//r/+v/5//n/+f/5//r/+v/6//r/+v/6//r//P/8//z//P/7//v//f/9//z//P/8
//r/+v/6//r//P/8//z/+//7//v/+//5//r/+f/3//b/9v/2//b/9v/2//X/9f/1//X/
9f/1//X/9f/0//T/9P/0//X/9f/0//b/9v/1//X/8//z//P/8//z//P/8//z//P/9P/0
//T/9P/0//T/9P/0//P/8//z//H/8f/x//D/8v/y//L/8//z//P/8v/y//P/8//z//P/
8P/w//D/8f/x//H/8P/w//L/8v/y//L/8f/x//D/8P/w//H/8v/y//L/8v/y//L/7f/u
/+//8P/x//L/8v/w//L/8v/y//L/8//0//T/8//z//P/8//1//X/9f/2//b/9//4//f/
+P/4//n/+//7//v/+//7//z//P/8//v/+//8//z/+f/4//f/9//4//f/9f/y/+//7f/t
/+3/7//v/+//7//t/+3/7f/t/+//7//u/+7/7v/v/+//7//v/+//7//v/+3/7f/s/+v/
7f/w//D/7v/u/+//7//v/+7/6//r/+v/7P/u/+7/7P/u//X///8MABYAIwA3AEwAWwBn
AG0AaQBgAFgASwA/ADAAJAAcABQADAAIAAIA/v/8//r/+v/3//f/9f/1//f/+f/3//b/
9f/0//T/8//x//H/8P/w//L/8f/x//L/8v/y//L/8v/0//T/9P/0//L/8//z//P/8P/w
//D/8f/x//H/8f/x//L/8v/y//L/9P/0//T/9f/z//P/8//0//T/9P/0//T/9v/3//f/
9//2//b/9v/2//f/9//3//j/+P/5//n/+f/5//n/+//7//v//P/8//z/+//9//7//v/8
//z//f/9//7///8BAAQAAwAEAAUABQAHAAcABwAKAAkACgALAAsADQAOABAAEQARABMA
FAAVABQAFQAWABYAGgAbABsAGwAcABwAHwAgAB8AHgAdAB0AHwAgACAAIAAhACEAIQAh
ACMAJAAkACIAIgAjACMAIwAhACAAHwAeABoAGQAZABgAGAAXABYAFQAUABEADwANAAsA
CQAHAAcABwAHAAUAAwD//////f/8//r/+f/2//b/+f/5//f/9//3//f/9f/1//X/9f/1
//X/8//y//L/8v/0//T/9f/1//P/8//z//L/9P/0//T/9P/0//T/9P/1//P/8//z//P/
9f/1//X/9v/2//b/9v/2//j/+P/3//f/9f/1//b/9v/2//b/9v/2//b/+P/4//j/9//1
//T/9f/3//b/9v/2//T/9P/0//T/9P/0//T/8//1//X/9f/z//X/9f/0//T/9P/0//T/
9P/y//H/8f/x//H/8f/x//H/8v/y//P/9P/y//P/8//y//L/8v/x//H/8f/x//H/8f/v
/+//7//v/+3/7v/u/+7/8P/w//D/8P/u/+3/7f/t/+7/7//w//D/7v/u/+7/7//v/+//
7v/u/+//7//v/+//7P/s/+z/7f/u/+//7//w//H/8P/v/+7/7//v/+7/7v/u/+//8P/w
/+7/7v/u/+7/7//u/+7/7v/u/+7/7v/u/+7/7P/u//D/8P/w//H/8v/y//H/8f/x//H/
8//z//P/9P/0//X/9P/1//b/9v/5//n/+f/5//n/+f/6//r/+P/3//f/+P/4//f/9v/1
//P/8v/x/+//7v/t/+v/6//p/+n/6f/p/+n/6f/p/+n/6//r/+v/6v/s/+z/7f/t/+z/
6//q/+n/5//n/+f/5v/m/+f/6//s/+j/6P/p/+n/6f/o/+f/6f/p/+j/6v/q/+r/6v/z
//v/BgAUACUANwBOAGUAcwB1AHEAagBgAFEAQQA0ACwAIAAWABIACgACAP7//v/4//T/
8f/1//f/9f/v//H/9//0//L/8P/v/+3/7f/t/+z/7P/u/+3/7f/u/+z/7P/s/+z/7v/u
/+7/7v/u/+//7//v/+7/7v/u/+//7//v/+//7//y//L/8v/y//D/8P/w//H/8f/x//H/
8v/0//T/9P/0//T/9f/1//X/9P/0//T/9P/3//f/9//4//j/+f/5//n/9//3//n/+f/7
//z//P/8//3///8AAAAAAAAAAAEAAQADAAMABAAGAAUABgAHAAcABwAHAAcACgALAAwA
DQANAA8AEAASABMAEwAVABYAFwAXABcAFwAWABoAGwAbABsAHgAeACEAIgAgACAAIAAh
ACMAJAAkACQAJQAlACUAJQAlACYAJgAkACQAJQAlACUAIwAiACEAIAAeAB0AHQAcABwA
GwAaABkAFgATABEADwANAAsACQAJAAUABQADAAEAAQABAP///v/+//3/+v/6//v/+//5
//n/9//3//X/9f/3//f/9//3//X/9P/0//T/9v/2//f/9//3//f/9//2//T/9P/0//T/
9v/2//b/9//3//f/9//3//f/9//3//j/9v/2//b/9v/2//b/9f/1//f/9//4//j/+P/4
//j/+P/0//b/9v/2//j/9//3//n/9//2//b/9v/2//b/9v/2//b/9v/2//X/8//z//P/
8f/0//X/9f/2//b/9v/2//b/9P/z//P/8//1//X/9f/1//P/8v/y//L/8v/z//P/8v/y
//L/8f/x//P/8//z//P/8//z//P/8//y//L/8f/w//L/8v/y//L/9P/z//P/8//z//P/
8//y//D/8P/w//H/8//z//L/8v/x//H/8f/x//D/8P/w//H/8f/x//D/8P/y//L/8v/y
//H/8f/w//D/8P/x//L/8v/y//L/8v/y//L/8v/y//L/9P/y//T/9P/y//L/8//0//b/
9f/1//X/8//1//X/9f/2//b/9//4//v//P/8//3//f/9//3//f/9//7//v/+//3//f/+
//7//f/8//v/+//6//n/9//0//P/8f/x//H/8f/x//H/8f/v/+//7//v/+//7//u/+7/
7P/t/+3/7f/v/+//7//v/+//7//u/+3/7//y//L/8P/w//H/8f/x/+7/7f/t/+3/7v/w
/+7/7v/y//f///8MABoAJwA7AFIAZwB5AIEAfwB4AGoAXQBRAEAAMAAmACAAFgAOAAoA
CAAEAAIAAAD9//n/9//5//v/9//5//7//P/6//n/9//3//f/9v/2//T/8//z//T/9v/2
//b/9v/0//T/9P/0//b/9//3//f/9v/2//b/9//5//n/+f/5//j/+P/4//j/+P/4//j/
+f/5//n/+f/6//r/+v/6//r//P/9//3//f/8//z//P/8//3//f/9//7//v//////////
////AQABAAEAAgACAAIAAwAFAAYABgAIAAgACQAJAAYABQAFAAYACQAKAAsACwAMAA0A
DgASABEAEgATABMAEwAUABYAFwAZABsAHAAdABwAHQAeAB4AIAAhACEAIQAiACIAJQAm
ACgAKAAoACkAJwAoACgAKAArACsAKwArACkAKgAqACgAKgArACsAKwAoACgAKAAoACIA
IQAhACAAIAAfAB4AHQAcABkAFwAVABMAEQAPAA8ADwAPAA0ACwAJAAkABwAGAAQAAwAA
AAAAAQABAP///////////f/9//3//f/9//3//f/8//z//P/6//r/+//7//3//f/9//z/
/v/+//7//v/8//z//P/9//3//f/9//3/+//7//v//P/+//7//v/+//z//P/7//v/+//7
//z//P/8//z//P/8//z//v/+//7//P/7//v//f/9//z//P/8//7//v/+//7//P/8//z/
+//7//v/+//5//v/+//6//r//P/8//z//P/6//n/+f/5//n/+f/5//n/+f/4//j/+P/2
//f/9//2//j/+P/3//f/+P/5//r/+//5//n/+f/5//j/+P/3//b/9v/2//b/9v/4//f/
9//3//n/+f/5//j/+P/4//j/+f/3//f/9v/2//X/9f/1//X/9f/2//f/+f/5//n/+P/4
//j/+P/4//j/9//3//b/9v/y//X/+P/4//j/+P/4//r/+P/6//r/+P/4//n/+v/6//n/
+f/5//n/+//7//v//P/8//3//v///wAAAAABAAEAAQABAAEAAQACAAIAAgABAAEAAgAC
AAEAAAD//////P/7//n/9v/1//P/8//z//X/9f/1//X/9f/1//X/9f/z//P/8v/y//T/
9f/1//X/9f/1//X/9f/2//f/9//3//X/+P/4//b/9v/3//f/9//2//X/8f/z//b/9P/0
//b//P8BAAsAFgAiADEARwBaAGcAdQB3AG0AZABcAE0APQAwACgAIAAYABIADgAIAAYA
BgACAAAAAQABAAEA//8BAAMAAQD8//3//P/8//v/+f/5//j/+P/6//n/+f/6//r/+v/6
//r/+P/4//j/+P/2//f/9//3//f/+P/5//v/+f/5//n/+f/6//r/+v/6//r/+v/6//v/
/f/9//3//v/8//z//P/8//z//f/9//3//v/+//7//v8BAAEAAQACAAAAAQABAAEAAQAB
AAMAAwADAAQABAAEAAMABQAGAAYACAAIAAkACQAJAAkACgAMAAsADAANAA0ADwAPAA8A
EgATABQAFQAVABUAFgAYABkAFwAZABoAGwAcAB0AHgAeACIAIwAjACMAJAAkACcAKAAo
ACgAKAApACkAKgAqACoAKQApACkAKQApACoAKgAoACgAKQApACkAJgAmACYAJgAkACMA
IwAiAB4AHQAcABsAHAAZABcAFQARAA8ADQANAAsACwAJAAcABwAHAAUABAAEAAMAAAAA
AAEAAQD///////////3//f/9//3//f/9//3//P/8//z/+v/6//v/+//9//3//f/8//z/
/P/8//z//P/8//z//f/7//v/+//7//3//f/9//7/AAAAAAAAAAD+//7//f/9//3//f/+
//7/AAAAAAAAAAD8//7//v/+/wAA/////wEA///+//7//v/+//7//v/+/wAAAAAAAP//
/f/9//3/+////////v/+//z//P/8//z//v/9//3//f/9//3//f/9//v/+v/6//r//P/9
//3//P/8//z/+//7//n/+f/5//n/9//3//f/9//5//r/+v/6//z//P/8//z/+v/5//n/
+f/5//n/+f/4//j/+P/4//n/+f/5//j/+P/5//n/+f/5//j/+P/4//n/+//7//r/+v/6
//r/+v/6//v/+//6//r/+v/7//z//P/8//r/+v/6//r/+v/8//r//P/8//z//P/9//7/
/v/9//3//f/9//////////7//v///wAAAQACAAIAAwAFAAUABQAFAAMABAAEAAQABQAF
AAYABgADAAIAAQABAAAA///9//r/+//5//n/+f/3//f/9//3//n/+f/5//n/+f/5//j/
+P/4//n/+f/5//f/9//3//f/9//3//b/9f/1//j/+P/2//b/9//3//f/+P/1//X/9//2
//j/+P/2//j///8JABYAIgAtAD8AWABrAHkAfwB7AHQAbABfAE8AQgA4ACwAJAAcABgA
EgAKAAQABgAEAAEAAQABAP//AQADAAUABAABAAAAAAD///3//f/8//z//P/7//v//P/+
//7//v/+//7//v/+//7//P/9//3//f/+//7//v//////////////AAAAAAAAAAAAAAAA
AAABAAMAAwADAAQAAgACAAIAAgACAAMAAwADAAYABgAGAAYABwAHAAcACAAIAAkACQAJ
AAkACQALAAsACwAMAAwADAALAA0ADgAOABAAEAARABEAEwATABQAFgAVABYAFwAXABcA
FwAXABoAGwAcAB0AHQAfACAAIgAjACEAIwAkACUAJgAnACgAKAAqACsAKwArACwALAAv
ADAAMAAwADAAMQAzADQANAA0ADUANQA1ADUANQA2ADYANAAyADMAMwAzADIAMgAyADIA
MAAvAC8ALgAqACkAKAAnACYAIwAhAB8AHgAdABwAHQAaABkAFgATABMAEwARABAAEgAR
AA4ADgANAA0ACwALAAsACwAJAAkACQAJAAkACQALAAoACgAKAAgACAAJAAkACQAJAAkA
CAAKAAoACgAKAAgACAAIAAkACwALAAsACwALAAsACwAMAAwADAAMAAwACgAKAAkACQAK
AAsADQAOAA4ADgAOAA4ACgAMAAwADAAMAAsACwANAAsACgAKAAoADAAMAAwADAAMAAwA
DAALAAsACwALAAkADQANAAwADAAKAAoACgAKAAoACQAJAAkACQAJAAkACQALAAoACgAK
AAgACQAJAAgACgAKAAkACQAJAAkACQAJAAcABwAHAAcABwAIAAgACAAIAAgACAAIAAoA
CQAJAAkACQAJAAkACAAIAAgACAAJAAkACQAIAAgACQAJAAkACQAIAAgACAAJAAkACQAI
AAgACgAKAAoACgAJAAkACAAIAAgACQAKAAoACgAKAAoACgALAAwADAAMAAwADAAMAAwA
CgAMAAwADAAMAA0ADgAOAA0ADQANAA8AEQARABEAEgASABMAFAATABQAFAAVABUAFQAV
ABUAFwAYABgAGAAXABcAGAAYABcAFgAVABUAFgAVABMAEAANAAsACwALAAsACwALAAsA
CwALAAsACwALAAsACgAKAAoACwALAAsACwALAAsACwANAA0ADAALAAkADAAMAAoADAAN
AA0ADQAMAAsACwANAAoACgAMAAwADgATABsAJgA0AEEAUQBqAIEAkwCbAJ8AmACOAIEA
cQBkAFgATgBEADwAMgAsACoAJgAgAB4AHQAZABcAGQAbABsAGwAcABoAGAAXABUAFwAX
ABYAFgAYABcAFwAYABYAFgAWABYAGAAYABgAGAAWABcAFwAXABgAGAAYABkAGQAZABkA
GQAaABoAGgAaABwAHAAcAB0AGwAbABsAHAAeAB4AHgAeABwAHQAdAB0AIAAgACAAIAAf
AB8AHwAgACIAIwAjACMAIwAjACUAJQAnACgAKAAoACkAKwAsACwAKgAqACsAKwAtAC0A
LgAwADEAMgAzADMAMwAzADMANgA3ADgAOQA5ADkAOgA8AD0APQA/AEAAQQBDAEUARwBI
AEgASQBJAEkASgBKAE0ATgBOAE4ATgBPAE8AUABQAFAAUwBTAFMAUwBTAFQAVABSAFIA
UwBVAA==
         </WaveFormData>
      </LeadData>
      <LeadData>
         <LeadByteCountTotal>10000</LeadByteCountTotal>
         <LeadTimeOffset>0</LeadTimeOffset>
         <LeadSampleCountTotal>5000</LeadSampleCountTotal>
         <LeadAmplitudeUnitsPerBit>4.88</LeadAmplitudeUnitsPerBit>
         <LeadAmplitudeUnits>��V</LeadAmplitudeUnits>
         <LeadHighLimit>2147483647</LeadHighLimit>
         <LeadLowLimit>268435456</LeadLowLimit>
         <LeadID>II</LeadID>
         <LeadOffsetFirstSample>0</LeadOffsetFirstSample>
         <FirstSampleBaseline>0</FirstSampleBaseline>
         <LeadSampleSize>2</LeadSampleSize>
         <LeadOff>FALSE</LeadOff>
         <BaselineSway>FALSE</BaselineSway>
         <ExcessiveACNoise>FALSE</ExcessiveACNoise>
         <MuscleNoise>FALSE</MuscleNoise>
         <LeadDataCRC32>127208687</LeadDataCRC32>
         <WaveFormData>
8v/y//L/8v/0//T/9P/0//P/8v/x//D/8v/y//L/8v/y//L/8v/y//L/8v/y//L/8v/y
//L/8v/v/+7/7f/s/+//8P/x//L/9P/0//T/9P/y//D/7v/s/+7/8P/y//T/8//y//H/
8P/w//D/8P/w//D/8P/w//D/8P/w//D/8P/y//L/8v/y//T/9P/0//T/9P/0//T/9P/y
//L/8v/y//H/8P/v/+v/6//r/+v/7P/w//D/8P/y//H/8f/x//T/9f/3//r/+v/7//v/
/f//////AAAAAP///v/+//3//v8CAAMAAgABAP7//v/+//7/+//8//3//v/9//v/+f/2
//L/8v/w//D/8f/x/+//7f/u//L/8//0//H/8f/v/+//8f/x//H/8f/w/+//7f/s/+7/
7f/s/+z/8f/x//D/7//v//L/8P/y//f/9f/x//P/9P/z//H/8P/y//r/BgASAB8AMABB
AFYAbwCIAJgAjwBsADIA9f/U/8v/x//E/8b/xv/M/9j/4//i/9b/zv/W/+D/4//o/+3/
7f/t//D/7v/u/+//7v/u/+3/7P/u/+7/7v/v//H/8P/w//D/7v/u/+7/7P/t/+//8P/x
//P/8//z//T/8f/y//H/7v/w/+//7//x//P/8//1//L/8f/x//H/8f/v//H/8f/x//D/
7//v//H/8v/y//P/9P/y//L/8v/y//X/9f/3//f/9P/y//T/9f/0//X/9f/1//f/9f/1
//X/9f/2//f/9//5//z//v8BAP///v/+//z/+//7//7//v///wEA///+////AQAEAAgA
CgALAAwADQANABAAEQARABMAEgASABQAFwAYABgAGAAZABoAGQAXABkAGgAaABwAHQAc
ABoAGQAcABwAHQAhAB4AHQAcABsAHQAdAB0AHQAbABkAGAAYABYAFgAWABUAFQATABEA
EgAQABAADgAMAAoACQAGAAMAAAAAAP7//v8AAP///f/6///////8//j/9v/1//X/9f/5
//n/+f/5//f/9v/2//b/9//4//n/+f/2//T/8v/w//H/8v/1//b/9//3//j/+P/2//j/
+P/4//j/+P/4//f/+f/6//r/+v/+//7//v////3//f/8//v//P/8//3////+//3/+v/5
//v//P/9/////v/7//r/+v/9//3//v/8//7//v/+//7/+//7//v/+v/6//z//P/8//7/
/f/8//z//f/9//7//f/6//n/+v/7//b/9f/2//X/9//4//n/+P/5//r/+v/5//r/+v/5
//n/+f/5//n/+P/6//v//P/9//z//P/7//n/+f/5//n/+P/4//n/+f/5//v/+f/5//n/
+f/5//j/9//6//v/+f/4//b/9//3//n/+v/6//v/+//5//v/+f/5//z//v/7//b/+f/6
//v//P/6//r//P/8//b/9v/2//n/+v/7//z/+v/6//f/9f/3//f/+P/6//j/+P/6//v/
+//7//7///8DAAYABgAFAAcACQALAAsACgAKAAkACQAMAAwADgAPAAwACQAGAAQABwAI
AAkABgAIAAgACAAIAAYABAABAP7//v/8//z//f/7//n/9//3//r/+v/6//n/+v/5//r/
/f/9//3//f/9//3//P/8//z/+//6//r//f/7//r/+f/5//z/AgD+//n/+f/7//3/+v/3
//X/+v8CAAYACgAWAC8ARgBXAGoAgQCaAKYAnQB2ADYAAQDq/+P/2f/S/9T/2P/c/+D/
5f/k/+T/4v/m/+z/7f/m/+3/+f////7/+v/4//f/+f/6//r/+v/7//z//f////3/+v/4
//b/9v/2//b/9P/1//f/+P/5//j/9//2//b/+P/6//r/+P/2//X/9f/3//v/+//9//r/
+//7//v/+//6//v/+v/5//n/+f/6//3//f/8//z//P/7//r/+f/4//r/+//+/////v/8
//7////+/////////wIAAQACAAMAAAAAAAAA//8BAAIAAgADAAMABAAGAAYABgAHAAsA
DAALAA0ACwAKAAsADQAQABQAEwATABMAEwATABYAFwAXABkAGAAYABoAHQAeAB4AHgAe
ACAAIAAfACAAIgAjACYAKQAoACYAJQAjACIAIgAlACMAIwAjACMAJgAnACgAKQAkACEA
HwAeAB4AHgAeAB0AGAAVABIAEgATABQAEwASABAADwAMAAkACAAIAAYABgAEAAMAAQD+
/wMAAwAAAPz//P/7//v/+/////////////3//P/8//z/+v/6//r/+f/5//j/9//2//f/
+P/7//z/+//7//z//P/8//7//v/+//7//v/+//3/+//8//z//P/+//7//v///wIAAwAD
AAMA///+//7//////////f/9/wAAAgAEAAcABQADAAMABAABAP///v/6//3//v///wAA
/////////v/9//7//f/8//7//f/8//z//P/7//v/+f/7//v//f////n/+f/7//v//v/+
//7//P/7//r/+P/1//v//P/8//3/+//7//v/+v/3//f/9//3//n/+v/6//n/+f/5//n/
+P/2//f/9//3//f/9f/1//X/9v/3//f/9//7//v/+P/2//T/9f/1//f/+f/4//j/9//5
//v/+f/5//7/AAD9//j/+f/4//f/9v/2//b/+P/4//j/+v/+//z//P/8//z/+f/4//f/
9v/3//X/9P/1//f/+P/6//r/9//4//j/9//6//7/AAADAAQABAADAAMABAAFAAQABAAI
AAkACwAOAAoACgAJAAcABwAFAAQABAACAAIA/v/+////AAABAAEAAAD+//z//P/6//r/
+//7//n/9//3//r//P/8//v/+//3//f/+f/5//v/+//7//v/9//2//X/8//y//L/9f/1
//X/9f/2//j/+v/6//X/9//7//v/+P/3//3/AgACAAoAGAAmADUARABbAHIAiwCgAKIA
gQBIAAwA5f/Y/9X/0//Q/8r/zv/a/+L/5f/i/+D/4P/g/+L/6f/y//X/9f/5//f/9P/z
//P/8//0//T/9P/2//b/9v/3//f/9v/2//b/+P/4//j/9v/z//P/8v/x//P/8//z//T/
9P/2//b/9P/2//X/9f/3//v/+//9//r/9//1//P/8f/0//f/+P/5//r/+f/5//v/+v/4
//f/9v/2//b/9v/2//n/+f/7//v/+f/2//f/9//4//n/+f/5//7//f/+/////P/8//z/
+//7//z//P/9/wAAAgAFAAYABAADAAUABAAFAAcABQAEAAQABQAHAAoACgALAAwADQAP
ABIAEwATABEAEAAQABIAFQAWABYAFgAXABgAFwAVABcAGAAYABoAHQAcABoAGQAaABoA
GwAfAB8AHwAfAB8AHgAdABwAGwAbABkAGAAYABcAFgAVABMAEQAPAA0ADgANAAwACQAG
AAQAAwAAAP3//P/8//r/+v/9//3//P/6//r/+f/1//D/8f/x//L/8//0//P/8v/x//P/
8v/y//L/9P/0//T/8//1//T/8//y/+//7v/v/+7/8f/x//L/8v/w//L/8v/y//T/9P/0
//P/8f/y//L/8v/y//L/8v/z//H/8f/w/+//7//w//L/9f/3//f/9f/1//T/9P/0//X/
+P/3//j/+v/5//f/9v/y//b/9v/2//b/8v/x//D/7v/v//L/8//0//T/8//y//L/8v/x
//H/7//x//H/8//1/+//7//x//H/8f/w/+//7P/u/+7/7f/r//D/8P/v/+//7//v/+//
7v/t/+3/7f/t/+//8P/w/+//7v/t/+z/6v/s/+3/7f/t//D/7//w//H/8P/v/+3/6//u
/+//7f/s/+r/6//r/+3/7f/s/+z/6//t/+//7f/t/+//8P/s/+b/6v/s/+7/8P/t/+z/
7f/s/+r/7P/u/+z/7P/s/+z/6v/q/+r/6v/q/+r/6v/n/+b/5//o/+r/7v/u/+7/8P/v
/+//7//y//P/9f/4//j/+f/5//v//f/9//7//v/9//z//P/7//z///////3/+//6//r/
+v/6//T/9P/0//T/9f/1//X/9P/v/+7/6//q/+z/7f/s/+v/6v/s/+v/6v/q/+v/6v/r
/+//7//v/+//7f/t/+z/7P/t/+3/7f/u//D/7//t/+v/7//w//D/7P/n/+X/6//x/+7/
6//p/+z/8v/2//7/DAAbACQAMwBSAHEAhgCOAIMAYgAsAPX/0P/D/7//vP+6/8L/0v/c
/+H/1v/K/9L/3v/e/9//5v/n/+n/6//r/+j/5//n/+n/7P/u//D/7f/s/+v/6//q/+j/
5//m/+n/6v/r/+r/6v/r/+v/6//p/+n/6f/q/+r/7P/s/+r/7P/r/+v/7f/v/+//8f/u
/+3/7f/t/+3/7//x//H/8f/u/+3/7f/v/+//7v/u/+7/7//w//H/8v/x/+//7//t/+3/
7P/v//H/9P/1//X/9f/2//P/8v/x//P/9v/5//v/9//2//T/8//2//j/+//8//r/+f/7
//r/+f/7//n/+P/7//3/AAAEAAQABQAGAAcABgAIAAgABwAKAAoACwAOAA8AEAAQABAA
EAASABIAEQATABQAFAAWABgAGAAXABcAFwAWABYAGQAYABcAFgAVABcAFwAXABcAEwAR
ABAAEAASABIAEgARAA8ADQALAAwACQAIAAUAAgACAAEA/v/7//z//P/6//r//P/7//n/
9v/7//v/+P/0//P/8f/w/+//8//z//P/8//y//D/7//u/+//8P/x//H/8P/u/+z/6v/t
/+7/8f/y//H/7//u/+z/7P/u/+7/7v/u/+7/7v/t/+3/7v/u/+7/8P/w//D/8f/y//P/
8//z//T/9P/1//f/9P/z//D/7//v//D/8f/z//P/8f/x//L/9P/z//P/8P/y//L/8v/y
//H/8f/x//D/8f/0//X/9v/1//P/8f/w//L/8f/x/+//7//v//H/8//v/+//8f/x//D/
8P/w/+7/8P/w/+//7f/w//D/7//v//D/8f/y//L/8f/x//H/8f/u/+7/7f/r/+z/7f/u
/+7/7P/t/+3/7f/u/+3/7v/v/+7/7//v/+//8f/x/+7/7P/s/+3/7f/v//H/8P/w/+//
7v/v/+z/6//s/+7/6//m/+r/6v/q/+r/7P/s/+7/7v/s/+7/8P/u/+7/7v/u/+//7f/s
/+3/7f/u//D/8P/u//D/8f/x//P/9v/3//n/+v/6//n/+f/7//3//f/+//z/+//7//z/
+v/8//3//f/9//3//v8AAP3//P/3//b/+P/4//j/9//0//L/8P/w/+//8P/y//P/8P/t
/+z/7v/x//L/8v/z/+7/7f/u/+3/7v/v//D/8f/w//D/8P/v/+z/7P/v/+//7v/t/+3/
7v/u/+7/8f/z/+//7f/s/+v/7f/w//L//P8QACAALwA8AFMAcACJAJgAmgCBAEYABgDl
/9r/1f/P/8j/xv/M/9D/0v/X/9j/1P/U/9r/3v/h/+j/6f/t/+//8f/u/+3/7f/v//D/
8P/w/+7/7v/u/+//7//u/+7/7v/u/+7/7v/s/+r/6//r/+v/7v/v//D/8v/w//L/8v/w
/+//7f/s/+3/8f/x//P/8P/s/+v/6v/p/+3/8f/z//X/8f/v/+7/7//y//L/8//0//T/
9P/0//T/8//z//X/9f/x/+7/7//v//P/9f/2//f/9//1//X/9f/1//b/9//3//j/+v/7
//3/+//8//7//v/7//v//v/+/wAAAwACAAIAAQABAAIABAAHAAkACwANAA0ADgANAAsA
DgAOAA8AEgATABQAFAAUABYAGAAYABcAGQAaABoAHAAdABwAGgAZABoAGgAbAB8AIAAh
ACIAIwAhAB8AHQAbABsAGQAYABgAFwAWABUAEwARAA8ADQAOAAwADAAKAAgACwALAAkA
BwAFAAQAAQAAAAAA///9//r/+//7//j/9P/2//f/+f/7//v/+f/3//X/8//y//L/8v/z
//T/9f/1//f/9v/1//T/8v/y//T/9P/1//X/9v/2//b/+P/4//j/+P/4//j/9//3//j/
+P/4//j/+P/4//n//P/9//3//f/7//r/+v/7//z//f/8//3/+//8//3///////3//f/+
/wAA//////z//v/+//7//v/7//v/+//6//j/+v/6//r/+v/5//j/+P/5//n/+v/5//n/
+f/7//3/9//3//n/+f/4//j/+P/2//f/+P/4//f/9//2//T/8//1//X/9f/0//X/9f/1
//X/+P/6//v/+//5//n/+f/4//b/9f/z//H/8v/x//L/8//2//f/9//3//v/+//4//b/
8//z//L/8//1//T/9P/z//b/+f/4//n/+f/6//b/8P/z//T/9f/2//b/9v/4//j/9v/4
//r/+v/6//r/9v/z//L/8f/y//T/9P/0//f/+f/6//v//v///wEABAAEAAMAAwAFAAYA
BQAFAAQABQAFAAYABgAIAAkACQAHAAcABgAGAAYABAAAAAAAAAD+//7//f/8//z/+v/6
//j/+P/5//n/9//3//f/+v/6//n/9//2//P/9f/3//f/9//4//n/+v/6//n/+P/2//T/
9v/5//n/+P/2//X/9f/0//j/9f/1//f/+f/8//v/9//4//z//v8GABwAMwBGAFUAZgB/
AJwApgCVAGoAKADx/97/1//N/8j/yv/M/9T/4P/l/+D/3P/g/+D/4v/r//D/7f/t//H/
8//y//P/9f/z//T/9P/0//T/9P/0//X/9f/0//T/9P/1//b/9//2//T/9f/1//X/9f/1
//X/9v/4//r/+v/4//j/9//3//n/+//7//3/+v/3//f/9//3//n/+//7//v/+f/3//b/
9//5//j/+P/4//n/+v/7//z/+//7//3//f/7//j/+f/5//v//f/+////AQD/////////
/wAAAQABAAIABAAFAAcABQAGAAgACAAHAAcACgAKAAkACwAJAAgABAADAAMABAAEAAUA
BgAHAAYABgAEAAEAAwAEAAYACgALAAwADAAMAA4AEAAQAA8AEAASABMAFgAYABYAEwAR
ABQAFAAVABkAFwAXABcAFwAXABcAFwAXABcAFQAUABQAFgAWABYAFQASAA8ADAAMAAkA
CAAFAAIABAAFAAQAAwAAAAAA/v/+///////+//z///////z/+P/6//n/+f/5//r/+f/4
//f/9v/0//P/8v/z//T/9f/1//b/9v/2//b/9f/0//X/9P/2//f/+f/6//b/+P/4//j/
+v/6//r/+f/5//r/+v/6//z//P/8//3//P/9//3//f/9//z//P/9//z/+//4//f/+f/6
//v//f/7//n/+f/6//j/9//3//T/9v/2//b/9v/3//f/9//2//b/+P/4//j/+P/3//b/
9v/2//X/9f/z//H/8f/z//X/7//v//H/8f/0//T/9P/y//X/9v/2//X/9f/0//L/8f/u
/+3/7P/q/+v/6//r/+v/7v/w//H/8f/w/+//7v/s/+r/6//r/+v/7v/t/+7/7//u/+//
7//v/+3/6//m/+L/5P/n/+n/7f/r/+r/6v/p/+f/6f/n/+f/7P/u/+v/5v/p/+r/6//s
/+r/6v/s/+z/9P/s/+L/5f/m/+f/6P/q/+f/5f/l/+j/6v/t/+7/7v/w//H/8f/x//T/
9f/3//n/+P/2//X/+f/7//v//P/7//n/+P/4//v//v8AAAEA/f/7//r/+v/4//j/9P/0
//T/9P/0//P/9P/y//D/8P/v//D/8v/z/+//7f/t//D/8f/y//L/8//v/+//8f/x/+//
7//v/+//7f/s/+v/6f/p/+r/7v/v/+7/7f/t/+7/6v/s/+3/7//v/+//7P/t/+//8P/y
//z/DAAcACkANABHAGIAfwCUAJgAhQBUABAA2//G/8H/v//A/8D/xv/U/9z/1f/Q/9T/
1v/Y/9r/3//m/+v/8f/1//P/7v/r/+n/6f/q/+r/6v/o/+j/6P/p/+f/5v/m/+b/5//o
/+n/6P/m/+f/5//n/+j/6f/q/+z/7P/u/+7/7P/t/+3/7v/x//D/7//w/+z/7f/t/+3/
7f/v//H/8f/x//D/7//v//H/7//u/+7/7v/w//D/8P/w//P/8//1//X/9f/0//f/+f/3
//f/9v/1//X/8//z//P/9P/2//j/+f/4//j/9//3//j/+v/9//7//f/9/wAAAAADAAUA
AwACAAMABQAIAAwACQAJAAkACQAJAAwADQANABAAEAARABQAFQAWABYAFgAXABgAFwAV
ABcAGgAcACAAIQAgAB4AHQAdABwAHAAfACEAIQAhACEAIAAfAB4AHQAbABkAGAAYABoA
GgAaABkAGAAVABIAEgAQABAADgAMAAoACQAGAAMAAwAEAAMABAAGAAUAAwAAAAMAAwAA
APz/+v/5//n/+f/5//n/+f/5//n/+P/4//j/9v/2//b/9f/4//j/+P/4//r/+v/8//z/
/v///wEAAgD9//z/+f/2//f/+P/5//n/+P/4//f/9v/4//j/+P/5//v//f/+////+//6
//r/+//7//v/+f/5//n/+v/7//3/+//5//n/+v/7//v//P/6//7//v/+//7//f/9//3/
/P/8//7//v/+/wAA///+//7//P/7//v/+f/8//3/AAADAP3//f///////v/8//r/9v/5
//r/+v/5//7//v/9//3/+//5//f/9P/1//f/+f/7//n/+v/6//n//P/9//7//v/8//v/
+f/3//j/9//4//n/+//9//7////+//3/+f/2//j/+f/5//v/+//6//r/+f/6//3//P/9
//7//v/5//L/9f/2//f/+P/6//z/+P/2//T/9P/0//T/9P/z//T/9f/1//b/9f/0//n/
+//8//3//////wAAAgAFAAUABgAJAAgABwAHAAYABwAHAAgACAAKAAsACwAJAAcABgAG
AAYABgACAAIAAgAAAAAA///+//7//v8AAAAA/f/9//z/+f/3//f/+v/6//j/9//3//X/
8//1//X/9f/3//f/9//2//f/+P/4//j/9//5//j/9v/3//f/+P/4//r/8//x//X/+//8
//v/9//4//z/AgAMABoALQA6AEUAYACDAJoAnACPAGoALAD1/9z/0f/J/8j/xv/M/9b/
4v/p/+T/2v/Y/+D/6P/t//D/8f/1//f/9f/y//H/8f/y//T/9f/2//b/9v/2//f/9v/0
//P/8v/z//T/9f/0//L/8//z//P/8f/x//H/8v/1//j/+f/4//f/9f/0//X/9f/1//f/
9P/0//X/9v/3//X/9//3//f/9P/z//P/9f/1//T/9P/0//X/9v/3//j/9//3//n/+f/4
//b/+P/5//z//f/9//3////9//3//f/7//z//f/9//r/+v/5//n//P/+/wEAAgABAAEA
BAAEAAUABwAFAAQAAgADAAUACAAKAAsADAANABAAFAAWABcAFgAUABMAFAAXABgAGAAY
ABoAHAAcABsAGQAaABoAHAAhACIAIgAjACEAIAAgACMAIwAjACMAIwAfAB0AGwAZABsA
GwAcAB4AHQAcABsAGQAYABUAEgASABQAFgAWABYAFAARAAwABwAJAAoACQAKAAwACwAJ
AAYABAABAPv/9P/4//n/+//9//7//f/8//v//P/8//3//v/9//z/+//5//v/+v/5//j/
+P/4//r/+v/7//v//P/8//j/+v/6//r//P/8//z/+//7//z//P/8//z//P/8//3/AQAD
AAQABQAAAP7//f/9/wAAAQAAAAEA///+//3//f////3//f/+//7//f/9//r//P/8//z/
/P/9//3//f/8//z//v/+//7//v/9//z//P/6//n/+f/3//n/+f/7//3/+f/5//v/+//7
//r/+f/2//f/+P/4//f/+v/6//n/+f/5//n/+f/4//X/9f/1//X/9//4//j/9//2//X/
9P/y//L/8//z//P/9f/z//P/8//0//X/9f/1//b/9f/x/+7/7//x//L/9f/0//L/8f/v
//D/8//y//P/+P/6//f/8v/u//D/8v/0//T/9P/0//L/8f/y//P/8v/0//T/9P/2//f/
9//3//r/+//9/wAA/f/7//r/+//+////AQACAAEAAQACAAIABgAHAAcABQAFAAQABAAE
AAMA/v/9//z//f/+//7//v/7//j/9//0//P/8//y/+//7v/v//P/9P/y//H/8f/v//H/
8//z//P/8//z//P/8v/z//T/9P/0//L/9f/1//T/8v/x//H/8P/w//P/8//v/+//7v/v
//X/+P/4//7/DgAiADcATABbAGwAgwCcAJ4AgwBOAA4A5f/W/8v/w//I/87/0v/W/9z/
4//c/9T/1P/c/+D/5f/q/+v/7f/x//P/8P/v/+//7f/u/+7/7v/w//D/8P/x//H/8P/w
//D/7//u/+3/6v/r/+3/7v/v//H/8f/x//L/8P/y//L/8P/u/+3/7f/v//L/8//2//T/
9f/1//X/9f/z//X/9f/1//L/8f/x//P/8f/w//D/8P/x//L/8//0//X/9f/3//f/9v/0
//b/9//2//f/9//3//f/9f/1//X/9//6//3//////wAAAAABAAAAAAABAAAA/////wIA
AgAFAAcABQAEAAIAAwAFAAgACQALAA0ADwAOABAAEAAPABEAEAAQABIAFgAYABkAGgAc
AB4AHgAdABwAHAAbABwAHgAeAB0AHQAfAB4AHgAhAB8AHwAfAB8AHQAdAB0AHQAbABkA
GAAYABgAGAAYABcAFQATABEAEgAQAA4ACgAGAAgABwAEAAEAAgACAAAAAAD+//3/+//4
//z//f/7//j/9f/z//L/8f/0//X/9v/3//X/9P/0//T/9P/0//T/8//z//L/8f/w/+//
7v/v/+7/8v/z//X/9v/0//b/9v/2//T/9P/0//P/9f/2//b/9v/3//b/9f/1//b/9//3
//f/9//2//b/9//3//f/9f/1//f/+P/5//v/+v/3//b/9v/3//f/+P/2//j/+P/4//j/
9v/1//T/8v/z//b/9//4//X/8//x//D/8//z//T/8//y//H/8v/z//H/8f/z//P/9P/0
//T/8v/y//L/8f/v//D/8P/v/+//7f/t/+3/7P/t/+3/7f/t/+//8P/w/+//7//v/+//
7v/u/+//7//v/+7/6//q/+n/7f/v//D/8f/x//H/7v/s/+7/7//v//H/7v/s/+v/6f/p
/+v/6f/p/+r/7P/p/+T/5//o/+n/6v/o/+b/5//o/+n/6v/p/+f/5//n/+j/6v/q/+r/
6//r/+r/6f/p/+n/6v/s//H/8//2//v/+//5//j/9v/1//X/9v/2//r/+//7//n/9v/0
//P/8v/y/+7/7v/u//D/8P/v/+7/7P/q/+r/6P/m/+f/5//l/+X/5f/o/+j/5v/l/+X/
4//l/+f/5//n/+f/5//n/+b/5P/k/+P/4v/i/+X/5f/k/+L/4f/h/+D/3v/f/+X/5//n
/+b/4//d/+T/8P/w//b/BgAZACgAOQBQAGsAigCUAH8AUAAQAN3/xv/B/7//uv+4/7r/
wP/G/8v/zP/I/8b/yv/O/8//1P/d/9//3//f/9z/2//b/93/3v/e/97/3v/e/97/3//f
/97/3v/e/97/3v/e/9z/2v/b/9v/2//Z/9n/2f/a/9j/2v/a/9j/2v/Z/9n/2//c/9v/
3P/Y/9r/2//c/93/3P/d/9z/2//b/9v/3P/f/93/3P/c/9z/2v/a/9r/2v/b/9v/3f/d
/93/3P/f/+H/4f/h/+D/3//g/93/3P/b/97/4P/i/+P/5f/m/+b/5//l/+T/5P/i/+P/
4//m/+b/6f/r/+n/6P/o/+n/6//u/+7/7//w//H/8//2//f/9//5//j/+P/6//n/+v/6
//r//P/+//7//f/9//7//v8AAAYABgAFAAUAAwACAAIABQAEAAMAAgABAP//////////
///9//z//P/+//7//v/9//n/9f/x//D/8P/w/+7/7P/q/+n/5v/j/+T/5P/i/+L/4//j
/+L/4P/h/+H/3v/a/9r/2f/Z/9n/2P/X/9b/1f/W/9b/1//Y/9f/1v/V/9P/1v/W/9b/
1v/U/9T/1v/W/9X/1f/W/9b/0v/U/9T/1P/U/9T/1P/T/9X/1v/W/9b/1//W/9X/1f/Y
/9n/2f/Z/9f/1v/W/9f/1//X/9X/1f/V/9b/1//Z/9f/1f/V/9b/1P/T/9P/0P/T/9T/
1f/W/9P/0//T/9L/1P/W/9b/1v/U/9P/0v/S/9T/0//T/9H/z//P/9H/0//R/9H/0//T
/9L/0v/S/9D/0P/Q/8//zf/S/9L/0f/R/9D/z//O/8z/zP/N/87/z//N/87/zv/N/8//
z//P/87/0P/R/9H/0f/Q/83/zP/L/8z/zf/N/83/0f/R/87/zP/K/8v/y//N/8//zv/O
/83/zP/N/8r/yf/M/87/y//G/8r/yv/K/8r/yf/I/8n/yP/I/8j/xv/I/8j/yP/I/8f/
xf/F/8X/xv/I/8j/yP/M/83/zf/N/8//z//Q/9L/0v/R/9H/0//X/9f/2P/Y/9n/2f/a
/9r/2//b/9r/1//V/9T/1P/U/9X/0v/T/9T/0//S/9D/zv/N/8z/zf/M/8v/y//K/8f/
w//D/8b/xv/I/8f/x//F/8X/x//H/8f/yf/J/8n/yP/H/8b/xP/C/8P/x//I/8j/x//H
/8j/yP/M/8n/x//J/8n/xv/B/8P/yv/S/9T/2v/q//v/CgAdADIARwBcAG4AbwBOAAwA
zf+u/6f/of+a/5r/nv+o/7D/s/+2/7T/sv+0/7b/t/+6/7//xf/L/8v/yP/H/8f/xv/G
/8X/xP/G/8b/xv/H/8f/xv/G/8b/xP/E/8T/wv/E/8X/xf/F/8L/wf/A/8D/wv/E/8T/
wv/E/8P/w//F/8X/xf/H/8T/w//D/8P/w//F/8f/x//H/8b/xf/F/8f/xv/E/8P/wv/C
/8L/wv/C/8H/wf/D/8P/xP/C/8T/xf/I/8n/yf/J/8j/xf/E/8P/xf/G/8f/x//H/8j/
yP/J/8f/yP/K/8r/x//H/8r/yv/M/8//zv/O/83/zf/O/9D/0P/R/9L/0//V/9j/2f/Z
/9n/2P/Y/9r/2//c/9z/3P/g/+L/4v/h/+D/4P/f/+D/4v/i/+H/4f/j/+L/4v/l/9//
5//p/w==
         </WaveFormData>
      </LeadData>
      <LeadData>
         <LeadByteCountTotal>10000</LeadByteCountTotal>
         <LeadTimeOffset>0</LeadTimeOffset>
         <LeadSampleCountTotal>5000</LeadSampleCountTotal>
         <LeadAmplitudeUnitsPerBit>4.88</LeadAmplitudeUnitsPerBit>
         <LeadAmplitudeUnits>��V</LeadAmplitudeUnits>
         <LeadHighLimit>2147483647</LeadHighLimit>
         <LeadLowLimit>268435456</LeadLowLimit>
         <LeadID>V1</LeadID>
         <LeadOffsetFirstSample>0</LeadOffsetFirstSample>
         <FirstSampleBaseline>0</FirstSampleBaseline>
         <LeadSampleSize>2</LeadSampleSize>
         <LeadOff>FALSE</LeadOff>
         <BaselineSway>FALSE</BaselineSway>
         <ExcessiveACNoise>FALSE</ExcessiveACNoise>
         <MuscleNoise>FALSE</MuscleNoise>
         <LeadDataCRC32>390305029</LeadDataCRC32>
         <WaveFormData>
+P/4//j/+P/4//j/+P/4//b/9v/2//b/+P/4//j/+P/4//j/+P/4//j/+P/4//j/9v/2
//b/9v/2//b/9v/2//j/+P/4//j/9v/2//b/9v/2//b/9v/2//X/9P/z//L/8v/y//L/
8v/y//L/8v/y//T/9P/0//T/8v/y//L/8v/y//L/8v/y//D/8P/w//D/8P/w//D/8P/u
/+7/7v/u/+7/7v/u/+7/7v/u/+7/7v/u//D/8f/y//P/9//5//n//f/+////AQABAAEA
///+//n/9//3//j/+v/5//j/9//1//P/8P/u/+3/6v/p/+n/6P/p/+n/6f/t/+3/7f/u
/+7/7//v/+//7v/u/+7/7//v/+//7//v//H/8f/x//H/8f/x//H/8f/x//L/9P/1//X/
9f/1//X/8f/x//P/8//y//L/8v/2//f/+v///wQABwAMABAAFAAWABMADwALAAEA7v/W
/8D/rP+f/5n/kP+K/5L/lf+I/3//g/+P/6D/tf/G/9D/1f/g/+7/9//2//b//P/+//f/
9v/2//X/9f/0//P/9v/2//b/9v/2//b/9P/2//f/+P/4//f/+f/5//n/+f/9////AAAB
AAMABQAHAAkACwANAA8AEQATABUAFwAYABoAGgAaABsAHQAdAB0AHQAfAB8AHwAgACAA
IAAhACEAIQAhACEAIQAhACIAIwAkACYAJQAlACUAJQAlACQAJAAkACUAJgAnACcAJwAm
ACYAJgAmACYAJgAiACIAIgAjACMAIwAiACEAIwAjACIAIQAgACAAIQAiACIAIQAfAB4A
HgAdABwAGwAaABoAGgAYABcAFgAWABUAFAATABEAEAARABEAEQARABEADwAPAA4ADgAO
AA8AEAANAAsACgAJAAoACQAJAAkACgALAAwADgANAA8ADgANAAwADQANAA0AEAARABEA
EgASABIAFAAUABUAFgAXABoAHAAcABwAHAAaABwAHAAcABoAGgAbABwAHgAeAB0AHQAd
AB0AGwAdAB4AHgAeAB4AHQAdABsAGgAcABwAHAAcABwAGwAZABkAGQAZABkAGgAbABsA
GgAZABsAGwAcAB0AGwAZABkAGQAYABgAFwAWABcAGAAaABsAGQAYABYAFAAWABgAGAAY
ABkAGAAYABgAFgAXABcAGAAXABcAFgAWABUAFQAWABYAFgAWABYAFgAUABQAFAASABMA
EwAUABUAFQAVABUAFgAUABUAFQAWABgAGAAYABgAFgAVABUAFQATABMAEwATABEAEgAT
ABMAEgATABMAEwASABIAEgASABQAFAATABIAEgATABMAEwASABIAEQAQABIAEgASABIA
EgASABEAEAARABIAEwAVABYAFQAUABMAEgASABIAEgAQABEAEQARABIAEgASABIAEgAR
ABEAEQARABEAEQAQABAAEgASABAAEAAQABAAEAAQABAAEAAQABAAEAAQABIAEwAUABUA
GQAbABsAHQAcAB0AHwAfAB8AHQAcABkAFwAXABgAGAAXABYAFQAVABUAEgAQAA0ACQAH
AAYABgAJAAkACQALAAsACwAMAAwACwALAAsACgAMAAwADQANAAsACwALAAsACwALAAsA
CwALAAsACwAKAAgACQAJAAkACwALAAsACQALAA0ADQAOAAwADAAOABEAFAAZAB4AIwAo
ACoALAAsACsAJwAfABMAAgDs/9b/wv+5/7P/rP+u/7z/wf+0/63/sf+7/8j/1//o//L/
+/8CAAoADwAQABQAGAAcABcAEAAMAAwADQANAA0ADAAMAAwADAAMAAwACgAMAA0ADgAO
AA0ADwAPAA8ADwANAA0ADAALAA0ADQANAA0ADwAPAA8ADwARABEAEQAQAA4ADgAOAA8A
DwAPAA8ADwAPAA8ADwAQAA4ADgAPAA8ADQANAA0ADQAMAAwADAAMAA4ADQANAA0ADwAP
AA4ADgANAA0ADQANAA0ADQAMAAwADAAMAAwADAAKAAoACgALAAkACQAIAAcABQAFAAQA
AwAEAAQABQAGAAQAAwABAAAAAAD///7//f/+//7//v/8//v/+v/6//n/9//3//b/9v/1
//X/9f/1//X/8//z//L/8P/w//H/8v/y//H/8f/x//D/7//v/+//7//v/+//8P/w//P/
8//z//T/9f/1//X/+v/7//v//P/+//7/AAAAAAIAAgACAAQABAAEAAQABAAEAAYABgAG
AAgACAAJAAoACgAKAAkACQAJAAkABwAJAAgACAAIAAgACQAJAAcABgAIAAgACAAIAAgA
BwAFAAUABwAHAAcACAAJAAkACAAHAAUABQAGAAcABwAFAAUABQAGAAYABQAEAAIAAgAD
AAMAAwAEAAQABAACAAQABAAEAAMAAgACAAIAAAABAAEAAgAFAAUABAAEAAMAAwAEAAQA
BAAEAAQABAAEAAQABAACAAMAAwAEAAUAAwADAAMABAAGAAcABwAIAAYABgAGAAYABgAF
AAUABQAFAAUABQAFAAMABAAFAAUABAAFAAUABQAEAAQABAAEAAQABAADAAIAAwAFAAYA
BwAHAAYABAACAAMABAAFAAYABAAEAAMAAgABAAIAAwAFAAUABQAFAAUABAAEAAQABAAC
AAMAAwADAAAAAAAAAAAAAQABAAIAAwADAAMAAwACAAQAAgD+/wAAAAAAAAAAAAAAAAAA
AAAAAAAAAAAAAP7//v/+/wAAAgAEAAYACwAMAAsADAAMAA0ADwAPAA8ADwAOAAsACQAH
AAgACAAHAAgABwAHAAUAAgAAAP3/+v/7//v//P/9//3//f////////8AAAAAAQD/////
/v/+/wAAAQABAAEAAQABAAEAAQABAAEAAQABAP/////+//7/AAABAAIAAwABAAEA////
/wEAAQACAAIAAgAEAAkADgARABYAGwAeACAAIgAiAB8AGQAPAAEA6v/S/7z/rv+n/53/
lv+g/6j/n/+W/5X/n/+x/8b/2f/i/+r/8/8AAAYABwAMABIAFAAOAAkACAAEAAQABQAF
AAUABgAGAAYABgAGAAYABAAGAAcACAAIAAcABQAFAAUABQAGAAcABwAHAAcABwAHAAcA
CQAJAAkACQAJAAkACQAIAAgACAAIAAkACgALAAwADQAMAAsACgAKAAgACAAJAAkACQAJ
AAkACQAKAAoACgAKAAgABwAHAAcACQAJAAgACAAJAAkACQAJAAcABwAGAAYABgAGAAYA
BgAGAAYABgAHAAYABQADAAEAAgADAAMAAwAAAAAAAQACAAEAAQAAAAAA/v/9//z/+//6
//r/+v/4//f/9v/2//X/9//3//b/9v/1//X/9f/1//X/8//z//L/8v/y//P/9P/y//H/
8f/x//L/8f/x//H/8v/z//T/9v/3//n/+P/3//j/+f/5//n//P/9//3//v8CAAIABAAE
AAQABAAEAAYACAAIAAgACAAHAAgABwAGAAcACAAKAAwADAAMAAsACwALAAsACQALAAoA
CgAKAAoACwALAAkACAAIAAgACAAIAAkACQAIAAkACQAJAAkACgAKAAkABwAFAAUABQAG
AAcACQAHAAcABwAIAAgABwAGAAYABgAHAAcACAAIAAcABgAEAAYABgAGAAUABAAEAAQA
AgADAAMABAAFAAUABAAEAAMAAwAEAAQABAAEAAQABAAEAAQABAACAAMAAwAEAAUAAwAD
AAMABAACAAMAAwAEAAQABAAEAAQABgAFAAUABQAFAAUABQAFAAMABAAFAAUABAAFAAUA
BQAEAAQABAAEAAQABAADAAIABAAFAAUABQAEAAQAAwACAAQABAAEAAQABgAGAAUABAAE
AAQABAAFAAUABQAFAAUABAAEAAQABAACAAMAAwADAAMABAAFAAYABAADAAMAAwAFAAUA
BQAEAAYAAgAEAAQABAAEAAQABAAEAAQABAACAAIAAgACAAIAAgACAAIAAAACAAMABAAF
AAkACwALAA8AEAARABMAEwATABEAEAALAAkACQAKAA0ADQANAA0ACwAJAAYABAD///z/
+//7//z//f/9//3//f/9//3//v///wEAAgADAAAAAAAAAAEAAQABAAEAAQD/////////
/////////////v/+//////////////////3//f///////v/+/wAABAAHAAgACQAOABUA
GgAeACIAIgAjAB0AFQANAP7/5v/K/7L/p/+h/5T/kP+Y/5f/iP+D/43/m/+u/8H/0v/a
/+P/8v8AAP//AAAIAAwACgAHAAQAAAACAAMAAwADAAIAAgACAAIAAwAEAAMABgAFAAYA
BgAFAAUABQAFAAUACAAJAAkACQALAAsACwALAAkACQAJAAkACwALAAsACgAKAAoACgAL
AA0ADQANAA0ACwALAAsADAAMAAwADQANAAsACwALAAsACgAKAAoACgALAAsADAANAAsA
CwAKAAoACQAJAAkACQALAAsACgAKAAgACAAIAAgABwAIAAkACwAKAAkABwAFAAcABwAG
AAUAAgACAAMABAAEAAMAAQAAAP7//f/8//v/+v/6//r/+P/5//j/+P/3//f/9//2//b/
8//z//P/8//1//P/8//y/+7/7v/v//D/8v/x//H/8f/w/+//7//v/+//7//v//D/8v/1
//X/9f/2//f/9//3//j/+f/5//r//v/+/wAAAAACAAIAAgAEAAQABAAEAAQABAAGAAYA
BgAEAAQABQAGAAYABgAFAAUABgAHAAYACQAJAAgABwAGAAUABQADAAIAAwAEAAUABgAI
AAcABQAFAAcABwAHAAgABwAHAAYABQAHAAcACAAJAAkABwAHAAcABgAGAAUABAAFAAYA
CAAJAAgACAAHAAYABgAIAAgACAAHAAYABgAGAAQABQAFAAYABwAHAAYABgAFAAUABgAG
AAYABgAGAAYABAAEAAQAAgADAAMABAAFAAUABQAFAAYAAwADAAIAAgAEAAQABAAEAAQA
AwADAAMAAgADAAQABQADAAQABQAFAAUABQAEAAMAAgACAAIAAgAEAAQAAwACAAIAAwAD
AAMAAgACAAEAAAAAAAAAAAAAAAAAAAD///7/+v/6//r/+/////////////7//v/+//7/
/v/////////+//7//v/+//7//f/9//3/+//7//v/+v/6//z/+v/6//r/+v/6//j/+P/4
//j/+P/4//j/+v/5//r/+////wIAAwAGAAgABwAJAAkACQAHAAYAAwABAAEAAgACAAEA
AgABAAEA///7//j/9P/w/+//7//w//H/8f/x//P/8//1//b/9v/3//X/9f/0//T/9P/1
//X/9f/1//X/9f/1//X/9f/1//X/9//3//b/9v/1//X/9f/1//f/9//1//X/9//3//j/
+P/6//r/+//+/wUADAARABQAGAAaABoAFQAPAAUA9f/i/8z/tP+m/6H/m/+W/6T/sP+l
/5j/mf+h/6//wP/P/9z/4v/p//b//v///wAABAAGAAQA///8//r/+f/5//j/9//4//j/
+P/4//r/+v/4//r/+f/6//r/+f/5//n/+f/5//z//f/9//3/+//7//v/+//5//n/+f/5
//v/+//7//r/+v/6//r/+//7//v/+//7//r/+f/4//j/+v/6//v/+//7//v/+//7//r/
+v/6//r/+P/3//f/9//3//f/9v/2//f/9//3//f/9//3//b/9v/0//T/9P/0//L/8v/y
//P/8//z//L/8f/x//H/8P/v/+z/7P/t/+7/7//v/+7/7v/q/+n/6P/n/+j/6P/o/+b/
5f/k/+T/4//j/+P/4v/i/9//3//f/9//3f/b/9v/2v/Z/9r/3P/e/93/2//a/9n/1v/V
/9X/1f/W/9f/2P/a/9r/3f/d/93/3v/f/9//3//i/+P/4//k/+j/6P/q/+r/6f/o/+f/
6P/r/+z/7f/u/+7/8P/w//D/8v/y//P/9P/y//L/8f/x//P/8//x//P/9P/0//T/9P/z
//P/8f/w//L/8v/y//L/9P/z//H/8f/y//H/8P/w//P/8//y//H/7//v//D/8f/z//H/
8f/x//L/8v/x//D/7//u/+7/7f/t/+7/7v/u/+7/8P/w//D/7//u/+7/7v/s/+3/7f/u
/+3/7f/s/+z/7f/t/+7/7v/u/+7/7v/u/+7/7v/u/+z/6//r/+z/7f/t/+3/7f/u/+7/
7//v//D/8P/w//D/8P/y//H/8f/x/+3/7f/t/+3/7//w//H/8f/w//H/8f/x/+7/7v/u
/+7/7v/u/+3/7P/u/+//7//v//L/8v/x//D/7v/u/+7/7v/v//D/8P/w/+7/7v/u/+//
7//v/+//7//w//D/8P/w/+7/7//v/+//8P/w//D/8P/y//H/8f/x//H/8f/x//D/8P/u
/+7/7v/u/+7/7v/u/+7/7v/u/+7/8P/x//T/9f/5//v/+v/7//v/+//9//3//f/7//z/
+f/3//f/+P/4//f/9v/3//f/9f/y//D/7f/q/+n/6f/q/+v/6//r/+3/7f/t/+z/7P/t
/+3/7f/s/+z/7P/t/+3/7f/t/+//7//v/+//7//v/+//7//t/+z/7P/t/+3/7f/t/+3/
7f/r/+v/7f/v//D/8P/y//D/8//4//3/AgAFAAgADAAQABAADwAJAP//8//i/87/tv+k
/5v/k/+K/47/nv+d/5D/jf+R/53/sv/D/9D/1v/f/+j/8v/1//b/+v/+//7/+//2//T/
8//z//L/8f/w//D/8P/w//D/8P/u//D/8//0//T/8//z//P/8//z//L/8//z//P/8//z
//P/8//z//P/8//z//P/8//z//L/8v/y//L/8//1//X/9f/1//X/9f/1//b/9v/2//f/
9//1//X/9f/1//T/9P/0//T/9P/z//P/8//z//P/8v/y//P/8//z//P/8f/x//D/8P/w
//D/8P/w/+7/7v/u/+//8f/x//D/7//t/+3/7P/r/+z/7P/t/+7/7f/t/+z/7P/s/+v/
6v/p/+r/6v/q/+j/5//m/+b/5f/l/+X/5P/k/+H/4f/h/+H/4f/f/9//3v/e/97/3//g
/97/3f/d/93/2v/Z/9n/2f/b/9v/2//c/9z/3//f/9//4P/h/+H/4f/k/+X/5f/m/+r/
6v/s/+z/6v/q/+r/7P/u/+7/7v/u/+7/8P/w//D/8P/w//H/8v/w//D/7//v/+//7//t
/+//8v/y//L/8v/x//H/7//u/+7/7v/u/+7/8P/v/+3/7f/v/+//7//w/+//7//u/+3/
7f/t/+7/7//v/+3/7f/t/+7/7v/t/+z/7P/s/+3/7f/s/+z/6//q/+z/7v/u/+7/6//q
/+r/6v/s/+3/7f/u/+3/7f/s/+z/7f/t/+7/7v/s/+z/7P/s/+z/7P/s/+r/6f/p/+r/
6//r/+v/6//s/+7/7//v//D/7v/u/+7/7v/u/+3/7f/t/+v/6//r/+v/6//s/+3/7f/w
//H/8f/x//D/8P/w//D/7v/u/+3/7P/s/+3/7f/t/+7/7v/t/+z/7P/s/+z/7P/u/+7/
7f/s/+v/7P/t/+//7//v/+//7//u/+7/7v/u/+z/7f/t/+3/7P/s/+z/7P/s/+v/6//r
/+v/6//r/+r/6P/q/+7/7f/s/+v/6v/s/+z/7P/s/+v/6v/p/+r/6f/q/+v/7//z//P/
9f/2//n/+//7//v/9//2//P/8f/x//L/8v/x/+7/7f/t/+v/6P/m/+P/4P/f/9//4P/h
/+H/4f/j/+P/5P/m/+f/6f/o/+f/5f/k/+L/4//j/+P/4f/h/+H/4f/i/+P/5P/l/+X/
5f/k/+T/5f/l/+X/5f/l/+X/4//j/+P/4//k/+T/6P/o/+v/8P/1//r///8AAAIACAAI
AAMA///5/+v/2P++/6b/kv+L/4H/dv96/4T/f/92/3X/ff+P/6T/t//C/8z/1//i/+b/
5//s//T/9P/w/+v/5v/k/+X/5//o/+n/6v/q/+r/6v/o/+j/5v/o/+v/7P/s/+v/6f/p
/+n/6f/s/+3/7f/t/+v/6//r/+v/6f/p/+n/6f/p/+n/6f/o/+j/6P/o/+n/6f/p/+n/
6f/p/+n/6f/q/+r/6v/r/+v/7P/t/+7/7//u/+7/7v/u/+7/7f/t/+3/7//v/+7/7v/t
/+3/7f/t/+7/7//v//D/8P/w//D/8P/w//D/8P/x/+//7//u/+3/7f/t/+z/6//q/+r/
6//s/+z/6//p/+j/6P/n/+b/5f/m/+b/5v/k/+H/4P/g/9//3//f/97/3v/e/9//4P/h
/+H/3//f/97/3v/e/9//4P/g/9//3//f/9//3//g/+H/4//j/+P/5P/k/+f/5//n/+j/
6f/p/+n/7P/t/+3/7v/u/+7/8P/w//H/8v/z//b/+P/4//j/+P/2//j/+P/4//r/+v/7
//z//P/8//v/+//7//v/+f/7//z//P/8//z///////3//P/8//z//P/8//z/+//5//n/
+f/5//n/+v/8//3//f/9//v/+//8//3//f/7//v/+//+//7//f/8//z//P/9//3//P/8
//v/+v/6//z//P/8//3//P/8//z/+v/7//v//P/7//v/+v/6//v/+//8//z//P/8//z/
/P/+//7//v/8//3//f/+////AQABAAEAAgAAAAEAAQACAAAAAAAAAAAAAwADAAQABQAF
AAUABQAFAAUABgAHAAcACAAJAAkACQAIAAgACAAIAAkACgAKAAoACgALAAsACwAMAAwA
CwAKAAsADAANAA4ADgAOAA0ADAALAAwADQAPAA8ADwAPAA8AEAAQABAAEAAOAA8ADwAP
AA8AEAARABIAEgARABEAEQARABEAEwAUABIAEgASABIADwAOAA0ADAAPABAAEwAVABYA
FwAbAB0AHQAfACAAIQAlACUAJQAjACIAHwAdAB0AHgAeAB0AHAAbABsAGQAWABQAEQAO
AA0ADQAOAA8ADwAPABEAEQARABAAEAARABEAEwASABIAEgATABMAEwATABMAEwATABMA
FQAVABUAFQAXABYAFgAXABcAFwAXABcAFwAVABUAFwAVABYAFgAYABoAHQAiACUAKAAv
ADQANgA6ADwAOQA1AC8AIwASAPz/4v/K/8H/vf+y/67/vP+7/6r/o/+p/7f/yv/f/+7/
9v///woAFgAbABoAHgAiACIAHwAaABYAGAAZABkAGQAaABoAGgAaABoAGgAYABoAGQAa
ABoAGQAZABkAGQAZABwAHQAdAB0AHAAbABoAGQAZABkAGQAZABkAGQAZABgAGgAaABoA
GwAaABkAGAAXABkAGQAZABoAGgAaABsAGwAbABsAGwAbABoAGgAaABoAGAAXABcAFwAX
ABcAFgAWABUAFQAVABUAFQAVABQAFAAWABYAFgAWABQAFAAUABUAFQAVABQAEwARABEA
EAAPAA4ADgAPABAAEAAPAA0ADAAKAAkACAAHAAYABgAGAAQABQAEAAQAAwABAAEAAAAA
AP/////////////9//3//P/4//j/+f/6//z/+//7//v/+v/5//n/+f/7//v/+//8//v/
/f/8//v//f///wAAAQACAAMAAwAEAAQABAAGAAYACQAKAAsADgAMAAwADAAMAAwADgAO
AA4AEAAQABEAEgAQABAADwAPAA8ADwANAA8ADgAOAA4ADgAPAA8ADQAMAA4ADgAOAA4A
DwAPAA4ADwAQAA8ADgAOAA8ADwAOAA0ADQANAA4ADwAPAA0ADQANAAwADAALAAoACAAI
AAkACQAJAAoACgAKAAgACgAKAAoACQAIAAgACAAIAAkACQAKAAkACQAIAAgACQAJAAoA
CgAKAAoACgAKAAgACAAIAAYABwAHAAgACQAJAAkACQAKAAkACQAIAAgABgAGAAYABgAI
AAcABwAHAAcABwAHAAcABQAGAAcABwAGAAcABwAHAAQABAAEAAQABQAGAAYABgAGAAcA
BwAHAAgACAAHAAYACAAIAAgACAAGAAYABQAEAAMABAAFAAcACAAHAAYABQAEAAQABAAE
AAIAAwADAAMABAAEAAQABAAEAAMAAgACAAIAAgACAAAAAAAAAAAAAQACAAUABwAGAAcA
CwANAA0ADwAQABEAEwATABMAEQAQAA0ACwALAAoACgAJAAgABwAHAAUAAgACAP///P/7
//3//v////////8BAAEAAQAAAAAAAQABAAIAAgADAAQABQAFAAUABQAFAAUABQAFAAMA
AwADAAMAAQAAAAAAAQABAAEAAQABAAMAAQABAAMABQAGAAYACAAGAAkADgATABoAHQAe
ACAAJAAkAB8AGQARAAMA7v/Y/8T/tP+v/6f/oP+u/7r/sf+k/6X/rf+5/8z/2//m/+7/
9f8AAAgACwAMABAAEgAQAA0ACAAEAAQABQAFAAUACAAIAAgACAAIAAgABgAIAAgACAAH
AAUABgAHAAgACQAIAAkACQAJAAkACQAJAAkABwAHAAcABwAJAAkACQAIAAgACAAIAAkA
BwAHAAcABwAHAAcABwAIAAYABgAHAAcABwAHAAcABwAHAAgACQAKAAgABwAHAAcABwAH
AAYABgAHAAcABwAHAAUABQAEAAQABAAEAAQABAAAAAAAAAABAAEAAQAAAP////////7/
/f/8//z//f/+//3//f/8//z/+v/5//j/9//2//b/9v/0//P/8v/y//H/7//v/+7/7v/r
/+v/6//r/+3/6//r/+r/5v/m/+f/6P/o/+f/5//n/+b/5f/l/+X/5f/l/+X/5v/o/+v/
6//r/+z/7f/t/+3/7v/v/+//8P/0//T/9v/2//b/9v/2//j/+v/6//r/+v/8//7//v/+
//z//P/9//7//v/+//3//f/7//v/+f/7//r/+v/6//r/+//7//n/+P/5//r/+//8//7/
/f/7//v//P/7//r/+v/7//v/+v/5//f/9//4//n/+f/3//f/9//5//r/+v/6//r/+v/7
//v/+v/6//n/+P/2//j/+P/4//n/+P/4//j/+P/5//n/+v/4//f/9f/0//T/9f/3//j/
+P/4//j/+P/2//b/9v/0//T/9f/3//n/+P/3//b/9v/4//n/+f/6//j/+P/4//j/+P/3
//f/9//3//f/9//3//f/+P/5//n/+f/5//j/9//2//b/9v/2//f/+P/4//j/9v/3//f/
9//2//b/9f/0//b/9v/2//b/9v/2//X/9P/z//T/9f/3//f/9//3//f/+P/4//j/+P/2
//f/9//3//b/9v/2//b/9v/1//X/9f/3//b/9P/0//T/9P/0//T/9P/0//T/9P/2//f/
+P/5//3///8AAAMABQAHAAYABQAEAAEAAgD///3//f/8//z/+//6//n/+f/3//T/9P/x
/+7/7f/t/+7/7//v/+//8f/x//H/8v/y//P/8//x//D/8P/w//H/8f/x//H/8f/x//H/
8f/x//H/8f/x//H/8P/w//H/8//z//P/8//x/+//7//x//H/8v/y//T/+P/5//r//f8E
AAkADAAQABQAFAATABEABQD5/+j/0P+2/6L/mf+R/4b/iv+Y/5f/iv+H/4v/l/+s/8H/
zv/Y/+H/7P/2//n/+v/+/wIAAAD7//b/8v/w//H/8f/x//L/8v/y//L/9P/0//L/9P/0
//T/8//x//L/8//0//X/9P/1//X/9f/1//X/9f/1//X/9f/1//X/9f/1//X/9P/0//T/
9P/1//P/8//z//P/9f/1//X/9v/0//T/9f/1//P/8//z//P/9P/0//T/9P/2//X/9f/1
//P/8//y//L/8//z//P/8//1//X/9P/0//L/8v/y//L/8P/w//D/8f/z//P/8v/x//H/
8f/w/+//7f/s/+z/7P/r/+v/6v/q/+r/6f/o/+f/5v/m/+b/5P/l/+T/5P/j/+L/4f/f
/97/3//f/9//3//f/93/3f/c/9j/2P/Z/9r/2v/Z/9n/2f/Y/9f/1//X/9j/2f/a/9z/
2//d/9z/2//c/93/3f/d/+L/4//j/+T/5v/m/+j/6P/q/+r/6v/s/+r/6v/q/+r/6v/s
/+z/7P/q/+r/6//s/+7/7v/t/+3/7//v/+3/7//u/+7/7v/u/+//7//t/+z/6v/q/+r/
6v/t/+3/7P/t/+7/7f/s/+z/7f/t/+z/6//r/+v/7P/t/+3/6//r/+v/6v/q/+n/6P/m
/+b/5//n/+j/6P/n/+b/6P/q/+r/6v/p/+j/6P/o/+b/5//n/+j/6f/p/+j/6P/l/+X/
5v/m/+j/6P/o/+j/6P/o/+j/5v/n/+f/6P/p/+j/5//m/+b/5v/n/+f/6P/m/+b/5v/m
/+j/5//n/+f/5//n/+f/5//m/+b/5v/l/+X/5f/k/+P/5P/k/+T/5P/m/+b/5f/k/+T/
5f/l/+X/5f/k/+L/4P/h/+L/4//k/+L/4v/h/+D/3v/e/97/3//j/+P/4//j/+L/4v/i
/+L/4v/j/+P/4//g/+D/4P/g/+L/4f/h/+H/4f/h/+H/4P/g/+D/3v/e/97/3v/e/97/
3v/e/97/3P/c/97/3//g/+H/5f/n/+f/6f/q/+v/6//r/+v/6f/q/+f/5f/l/+T/5P/j
/+L/4f/h/9//3P/Y/9X/0v/R/9H/0v/T/9P/1f/X/9f/1//W/9b/1//X/9f/1v/W/9b/
1//X/9f/1//V/9X/1f/V/9X/1f/V/9X/1f/U/9T/1f/V/9X/1f/V/9X/0//T/9X/0//U
/9T/1v/W/9n/3P/f/+L/6f/w//L/9P/0//P/8f/p/9//zv+0/5r/hP95/3H/YP9c/2j/
a/9g/1f/X/9v/4T/l/+o/7L/u//E/87/0f/S/9j/3v/c/9f/0v/Q/87/z//P/8//0P/Q
/9D/0P/S/9L/0P/S/9H/0v/S/9H/0//T/9P/0//T/9P/0v/R/9P/0//T/9P/0f/R/9H/
0f/R/9H/0f/Q/9L/0v/S/9P/0f/R/9H/0f/R/9H/0f/S/9D/0P/R/9H/0f/R/9H/0f/Q
/9D/0P/Q/9D/z//P/8//z//P/87/zv/N/83/zf/N/8//z//O/87/zP/M/8z/zP/K/8r/
yv/L/8v/y//K/8n/yf/J/8j/x//E/8T/xf/G/8X/xf/E/8T/xP/D/8L/wf/A/8D/wP++
/73/vP+8/7v/uf+5/7j/uP+2/7X/tP+z/7T/s/+0/7T/sv+y/7P/tP+z/7H/sP+v/7L/
r/+r/w==
         </WaveFormData>
      </LeadData>
      <LeadData>
         <LeadByteCountTotal>10000</LeadByteCountTotal>
         <LeadTimeOffset>0</LeadTimeOffset>
         <LeadSampleCountTotal>5000</LeadSampleCountTotal>
         <LeadAmplitudeUnitsPerBit>4.88</LeadAmplitudeUnitsPerBit>
         <LeadAmplitudeUnits>��V</LeadAmplitudeUnits>
         <LeadHighLimit>2147483647</LeadHighLimit>
         <LeadLowLimit>268435456</LeadLowLimit>
         <LeadID>V2</LeadID>
         <LeadOffsetFirstSample>0</LeadOffsetFirstSample>
         <FirstSampleBaseline>0</FirstSampleBaseline>
         <LeadSampleSize>2</LeadSampleSize>
         <LeadOff>FALSE</LeadOff>
         <BaselineSway>FALSE</BaselineSway>
         <ExcessiveACNoise>FALSE</ExcessiveACNoise>
         <MuscleNoise>FALSE</MuscleNoise>
         <LeadDataCRC32>893367646</LeadDataCRC32>
         <WaveFormData>
7v/u/+7/7v/s/+z/7P/s/+z/7P/s/+z/6v/q/+r/6v/q/+r/6v/q/+z/7P/s/+z/6v/q
/+r/6v/s/+z/7P/s/+r/6v/q/+r/6P/o/+j/6P/q/+r/6v/q/+r/6v/q/+r/6v/q/+r/
6v/o/+j/6P/o/+r/6v/q/+r/6P/o/+j/6P/o/+j/6P/o/+j/6P/o/+j/6P/o/+j/6P/o
/+j/6P/o/+j/6P/o/+j/6P/p/+n/6f/p/+v/6//r/+3/7//x//H/8f/y//L/9P/1//X/
9f/1//X/9f/z//P/8v/y//L/8f/t/+3/7f/s/+3/7P/r/+v/6f/p/+n/6f/r/+n/6P/n
/+f/5//n/+X/4//j/+P/4//j/+L/4v/i/+L/4v/i/+L/4v/i/+L/4v/k/+T/5P/k/+T/
5P/l/+X/4//j/+P/4//k/+L/5P/m/+f/6f/w//r/AwAKAA4AGwAqADkARwBMAEAAMgAt
ACMAFAALAPr/1f+0/5//gP9S/zz/R/9W/2T/e/+R/6L/r/+8/83/2v/e/+L/6//z//P/
8f/x/+//7v/t/+3/7//v/+//8P/w//D/8P/w//L/8//z//T/8v/y//L/8//z//b/9v/1
//b/9//4//n/+v/8//3//v/9//7//v/9////AAAAAAAAAQAAAAAA//8AAAIAAwAFAAMA
BAAFAAUABwAHAAcABwAIAAkACwALAA0ADQANAA4AEgAVABQAFQAYABkAGgAdAB0AHgAf
AB8AIQAiACQAJQAkACQAJwAoACsALAAtAC4ALwAwADIAMwA1ADYAOAA8AD0APAA9AD0A
PgA/AEAAQgBEAEUARgBHAEgASQBKAEoASQBJAEkASgBNAE0ATQBNAE0ATQBMAEsATQBM
AEsASwBIAEgARwBFAEUARQBEAEMAQwBCAD8APQA7ADsAOgA4ADYAMwAxAC8ALQAsACgA
JwAkACIAIAAfAB0AGgAZABgAFwAVABMAEQANAAsACwAKAAkACAAHAAYABgAGAAQAAwAA
AAAAAAAAAAAAAAAAAAAAAAAAAP7//v8AAAEAAQABAP//////////AQABAAEAAQAAAAAA
AAAAAAAAAAABAAEAAQACAAIAAwABAAEAAQABAAAAAAAAAAAAAAAAAAAAAQADAAMAAwAD
AAMAAwADAAMAAwADAAIAAQD////////9/////v/+//////////7//f/7//v//P/8//z/
+//7//v/+//8//z/+//6//r/+f/5//v/+//7//v/9//5//n/+P/3//f/9//3//b/9v/2
//b/9//3//b/9v/0//P/8//z//b/9v/1//X/9//2//b/9//1//X/9f/1//P/8//z//H/
8//z//P/8//y//L/8v/y//P/8//x//P/8//z//L/8v/y//L/8v/y//L/8v/z//T/9P/z
//L/8v/y//L/8v/z//P/9P/y//D/8P/w//D/8P/w//D/8P/x//H/8f/x//P/8//z//P/
9f/3//f/9//6//r//P/9//v/+//7//v//f/7//v/+v/4//j/9//1//f/9//2//X/8//x
//D/7//x//H/8f/x//H/8P/v/+//7f/t/+v/6//r/+v/6//r/+z/7P/s/+z/6v/q/+r/
6v/q/+r/6v/q/+r/6v/q/+r/6v/r/+v/6f/r/+v/6//s/+z/6v/s/+3/8f/4/wIADQAU
ABoAIwAwAEUAVQBUAEYAPAA1ACUAGAAPAPb/z/+y/6X/hP9Y/0z/W/9m/3L/if+d/67/
v//M/9f/4v/q/+7/9/8BAAEA+//3//T/9P/0//X/9f/1//X/9v/0//T/9P/0//X/9//4
//r/+v/6//r/+//6//z/+//5//v/+//7//v/+//8//z//P/9//7//v/9//3//v/+//7/
AAAAAAEAAQABAAIAAgADAAMABAAFAAUABwAHAAcABwAIAAkACwALAAsACwALAAwADQAP
AA0ADQARABEAEQATABMAFAAVABUAFwAYABoAGwAcABwAHwAgACEAIgAjACQAIwAkACYA
JwAoACoALQAyADMAMgAzADMANgA3ADgAOgA6ADsAPAA9AD4APwBAAEAAQQBBAEEAQgBD
AEMAQwBDAEMAQwBCAEEAQQBAAD8APwA+AD4APQA7ADsAOwA6ADkAOAA2ADIALwAvAC8A
LgAsACgAJQAjACEAHwAeABoAGQAWABQAEgARAA0ACgAJAAgABwAFAAMAAQD///3//f/8
//v/+v/5//j/+P/4//b/9f/y//L/8v/y//L/8v/y//L/9P/0//L/8v/y//P/8//z//P/
8//z//P/8//z//P/8//0//T/9P/0//L/8v/z//P/9f/2//b/9//1//X/9f/1//T/9P/0
//T/9f/2//f/+f/3//f/9//3//X/9f/1//X/9f/1//T/8//0//X/9v/1//X/9P/0//X/
8//z//L/8f/x//H/8v/y//L/8f/x//H/7//w//D/7//w//D/7//v/+3/7f/t/+3/6//t
/+3/7P/t/+3/7f/t/+r/6v/q/+r/6//r/+r/6v/q/+n/6f/p/+r/6v/p/+n/6//q/+r/
6//p/+n/6f/p/+n/6f/p/+f/6f/p/+n/6f/o/+j/6P/o/+n/6f/n/+n/5//n/+b/5v/m
/+b/5v/m/+T/5P/l/+b/6P/n/+b/5v/m/+b/5v/n/+f/5v/k/+T/5P/k/+T/5v/m/+b/
5v/k/+T/5P/l/+X/5f/l/+f/6P/p/+r/7f/t/+3/7f/u/+7/8P/x//H/8f/x//H/8f/t
/+3/7P/s/+7/7f/r/+v/6//q/+n/6P/n/+f/5//n/+f/5//n/+X/5P/j/+P/4//j/+H/
4f/h/+H/4f/h/+D/4v/i/+L/4v/i/+L/4v/i/+D/4P/g/+D/4f/i/+P/5P/j/+P/4f/h
/+H/4f/i/+L/4P/k/+n/7f/0//7/BQAKABIAHwAwAEMARwA8ADAALAAhABMACgD7/9j/
s/+i/4n/Xv9E/0j/V/9m/3z/kf+h/67/u//M/9f/2v/g/+z/8//z//P/7//p/+r/6v/q
/+v/7f/t/+3/7v/s/+z/7P/s/+z/7f/t/+7/7v/u/+7/7//x//T/9P/z//H/8f/x//H/
8//0//T/9P/z//T/9P/z//P/9P/0//T/9//4//r/+//5//r/+v/7//n/+v/7//v/////
//////8AAAEAAwADAAMAAwADAAQABwAJAAcABwAJAAkACQALAAsADAANAA0ADgAQABMA
FQAWABYAGQAaABkAGgAbABwAHwAgACIAIwAjACQAJgAqACwALAAuAC8AMAAxADIANAA0
ADUANgA3ADoAOwA8ADwAPQA9AD0APgA/AD8APwA/AD8APwA+AD0APQA8ADsAOwA6ADoA
OQA3ADcANwA2ADUANQA0ADEALwAtAC0ALAAqACYAIwAhAB8AHQAcABgAFwAWABQAEgAR
AA0ACgAJAAgABwAFAAMAAQD9//v/+//6//v/+v/5//j/+P/4//b/9f/0//T/9P/0//L/
8v/y//L/9P/0//L/8v/y//P/8//z//X/9f/1//X/9f/1//X/9f/0//T/9P/0//T/9P/1
//X/9f/2//b/9//1//X/9f/1//b/9v/2//b/9v/2//b/9//1//X/9f/1//f/9//3//f/
9f/1//T/8//0//X/9v/1//X/9P/0//X/9f/1//T/8//z//P/9P/0//L/8f/x//H/8f/y
//L/8f/w//D/7//v/+//7//v/+//7//x//H/8P/v/+//7//v/+z/7P/s/+z/7f/t/+z/
7P/s/+v/6//r/+z/7P/r/+v/7f/s/+z/7f/t/+3/7f/t/+v/6//r/+n/6//r/+v/6//s
/+z/7P/s/+v/6//p/+v/6//r/+r/6v/o/+j/6P/o/+r/6v/r/+z/6v/p/+j/6P/q/+r/
6v/r/+3/6v/q/+r/6v/q/+r/6v/q/+r/6v/q/+r/6v/q/+r/6//r/+v/6f/r/+v/6//r
/+3/7//v//H/8v/y//T/8//z//P/8//z//P/8f/x//L/8v/y//H/7//v/+//7v/t/+z/
6//r/+v/6//r/+v/6//p/+j/5//p/+n/6f/n/+X/5f/l/+X/5f/k/+T/5P/i/+L/4v/i
/+T/5P/k/+T/4v/i/+L/4v/i/+L/4//j/+P/4//j/+P/4v/i/+T/5v/p/+3/8P/6/wUA
DgASABsAKgA9AEsASAA6ADAAKwAbAAwABwD0/83/rv+b/3j/TP88/03/Xv9s/3//lf+m
/7H/xP/T/9b/3P/o//H/9f/3//X/7//w//D/8P/x//D/7//u/+7/7//w//H/8v/y//P/
8//0//T/9P/0//X/8//2//b/9f/3//f/9//3//n/+v/6//r/+//8//z/+//7//z//P/8
//7//v////////8AAAAAAQABAAIAAwADAAUABQAFAAUABgAHAAkACQAJAAkACQAKAAsA
DQALAAsADwAPAA8AEQATABQAFQAVABMAFAAWABcAGAAYABsAHAAdAB4AHwAgACMAJAAm
ACcAJwAoACoALgAuAC4AMAAxADIAMwA0ADYAOAA5ADoAOwA6ADsAPAA8AD0APQA9AD4A
PwA/AD8APwA/AD8APgA9AD0APAA7ADsAPAA8ADsAOQA5ADkAOAA3ADkAOAA1ADMAMQAx
ADAALgAqACcAJQAjACMAIgAeAB0AHAAaABgAFwATABAADwAOAAsACQAHAAUAAwABAAEA
AAD///7//f/8//z//P/6//n/+P/4//j/+P/2//b/9v/2//j/+P/2//b/+P/5//n/+f/3
//f/9//3//f/9//3//f/+P/4//j/+P/6//r/+//7//n/+v/6//v/+f/5//n/+f/6//r/
+v/6//j/+P/4//n/+//7//v/+//5//n/+f/5//n/+f/4//f/9//3//f/9f/z//L/8v/z
//X/9f/0//P/8f/x//L/8v/y//H/8f/x//H/8v/y//H/8P/w/+//7//v/+//7//v/+3/
7//v/+7/7f/t/+3/7f/s/+z/7P/s/+v/6//q/+r/6v/p/+n/6f/r/+z/7P/t/+v/6v/q
/+v/6//r/+v/6//p/+n/6f/n/+n/6f/p/+n/6P/o/+j/6P/o/+n/6P/r/+n/6f/o/+j/
6v/q/+r/6v/o/+j/6f/q/+r/6f/o/+j/6P/o/+j/6f/p/+j/6P/o/+j/6P/o/+b/5v/m
/+f/5//n/+f/6f/p/+n/6f/r/+//7//v//D/8P/y//P/8//z//P/8//z//H/8f/w//D/
7v/t/+v/6//r/+r/6f/o/+f/5//n/+f/5//n/+f/5f/m/+X/5f/l/+P/4f/h/+H/4//j
/+P/4v/h/+D/3//e/+D/4P/g/+D/4P/g/+D/4P/e/97/3v/e/+H/4f/f/9//3//f/+D/
4P/k/+T/5f/p//T/AAAJAA4AFAAhADIAQwBJAD4AMgAuACMAEQAGAPX/0v+v/6D/if9c
/0L/SP9X/2b/ev+P/5//rv+7/8z/2f/e/+T/7P/x//X/9f/z/+3/6v/q/+r/6//r/+v/
6//s/+z/7P/s/+z/7P/t/+3/7v/w//D/8P/x/+//8v/y//H/8f/x//H/8f/x//L/8v/y
//X/9v/2//X/9f/2//b/9v/4//j/+f/5//f/+P/4//n/+f/6//v/+//9//3//f/9//7/
//8BAAEAAQABAAEAAgAFAAcABQAFAAcABwAHAAkADQAOAA8ADwAPABAAEgATABIAEgAV
ABYAGQAaABsAHAAdAB4AIAAhACEAIgAkACgALAAsAC4ALwAvAC8ALwAwADEAMwA1ADcA
NgA3ADgAOAA7ADsAOwA8ADsAOwA7ADsAOwA7ADoAOQA7ADoAOQA5ADYANgA1ADMAMQAx
ADAALwAvAC4AKwApACUAJQAkACIAIgAfAB0AGwAZABgAFAATABAADgAMAAsACAAEAAIA
AAD+//3//P/7//n/9//3//b/9f/0//P/8v/y//L/8P/v//D/8P/w//D/8P/w//D/8P/u
/+7/7P/s/+7/7//v/+//7f/t/+3/7f/v/+//7//v//D/8P/w//D/8P/w//H/8f/x//L/
8v/z//H/8f/x//H/8P/w//D/8P/y//L/8v/z//H/8f/x//H/8//z//P/8//x//H/8P/v
//H/8f/x/+//8f/w//D/8f/x//H/8P/v/+3/7f/u/+7/7P/r/+v/6//p/+r/6v/p/+r/
6v/p/+n/6f/p/+n/6f/p/+v/6//q/+f/5//n/+f/5//o/+n/6v/q/+n/5//m/+j/5//n
/+f/5v/m/+X/5f/n/+b/5v/n/+f/5//n/+f/5//n/+f/5f/l/+X/5f/l/+b/5v/m/+b/
5//n/+X/5//n/+f/5v/m/+T/5P/k/+T/5P/k/+X/5v/o/+f/5v/m/+b/5v/m/+f/5//k
/+T/5P/k/+T/5P/k/+X/5f/l/+X/5//n/+n/6f/r/+3/6//r/+z/7P/u/+//7//v//H/
8f/x/+//7f/s/+z/7P/t/+v/6//r/+r/6f/o/+f/5//n/+f/5//p/+n/5//m/+P/4//j
/+P/4f/h/+H/4f/h/+H/4P/g/+L/4v/i/+L/4v/i/+L/4v/i/+L/4v/i/+L/4v/i/+P/
4//h/+H/4f/j/+T/5P/k/+T/5//t//T//v8FAAgADgAdAC4AQQBLAEQANAAsACcAGQAM
AP//4v+7/6b/l/90/1D/TP9Z/2b/eP+L/53/qv+5/8j/1//e/+T/7P/z//f/+f/3//P/
8f/w/+//7//v/+//7//w//D/8P/w//D/8v/z//P/9P/y//L/8v/z//H/9P/0//P/9f/1
//X/9f/1//b/9v/2//f/+P/4//f/+f/6//r/+v/8//z//f/9//v//P/8//3///8AAAEA
AQABAAEAAQABAAAAAQADAAMABQAFAAUABgAJAAsACQAJAAsACwALAA0ADQAOAA8ADwAQ
ABIAFQAXABYAFgAZABoAHQAeAB8AIAAhACIAJAAlACcAKAAqAC4AMgAyADQANQA4ADkA
OgA8AD0APwBBAEMAQgBDAEQARABHAEcARwBIAEcARwBHAEcARwBHAEYARQBFAEQAQwBD
AEIAQgBBAD8APQA9ADwAOwA7ADoANwA1ADMAMwAyADAALAApACcAJQAlACQAIAAfAB4A
HAAaABkAFgASABAADgANAAsACQAHAAMAAQABAAAA///+//3//P/6//r/+P/3//j/+P/4
//j/+P/4//j/+P/4//j/9v/2//T/9f/1//X/9//3//f/9//3//f/9//3//j/+P/4//j/
+P/4//n/+f/5//r/+v/7//v/+//7//v//P/8//z//P/8//z//P/9//3//f/9//3/+//7
//v/+//9//3//P/7//v/+//7//n/+//6//r/+//7//v/+v/5//f/9//4//j/+P/3//f/
9//1//b/9v/1//b/9v/1//X/9f/1//X/9f/z//X/9f/0//P/8//z//P/8v/y//L/8v/1
//X/9P/0//T/8//z//P/8v/y//H/8f/x//D/8P/x//P/8//z//P/8f/x//H/7//v/+//
7//v//L/8v/y//L/8f/x/+//8f/x//H/8P/w//D/8P/w//D/7v/u/+//8P/w/+//7v/u
/+7/7v/u/+//7f/u//L/8P/w//D/8P/w//D/8P/x/+//7//v//H/8f/x//H/8//1//X/
9f/2//b/+P/5//n/+f/5//n/+f/5//n/+P/4//f/9f/y//H/8//y//H/8P/v/+//7//v
/+//7//v/+3/7v/t/+3/7f/r/+n/6f/p/+n/6f/p/+j/6P/o/+j/6P/q/+r/6v/q/+r/
6v/q/+r/6v/q/+r/6v/r/+v/6f/p/+f/5//o/+j/7P/s/+//8//6/wYADwASABgAJQA4
AEsAUwBIADgAMAArAB0AEgAHAOj/wf+q/5X/cP9S/1D/Xf9s/37/lf+n/7b/xf/U/9v/
4P/o//T/+f/5//n/9f/z//T/9P/0//X/9f/1//X/9v/4//j/+P/4//j/+f/5//r/+P/4
//j/+f/5//z//P/7//v/+//7//v//f/+//7//v/9//7//v/9////AAAAAAAAAAAAAAEA
AQADAAQABAAFAAUABgAHAAcACQAJAAkACQAKAAsADQANAA0ADQANAA4ADwARAA8ADwAT
ABMAEwAVABUAFgAXABcAGQAaABwAHQAeAB4AIQAiACEAIgAjACQAJQAmACgAKQApACoA
LAAwADAAMAAyADMANgA3ADgAOgA6ADsAPAA9ADwAPQA+AD4AQQBBAEEAQgBDAEMAQwBD
AEEAQQBAAD8AQQBAAD8APwA+AD4APQA7ADsAOwA6ADkANwA2ADMAMQAvAC8ALgAsACoA
JwAlACMAIwAiAB4AHQAYABYAFAATABMAEAAPAA4ACwAJAAcABQABAP/////+//3//P/7
//r//P/8//r/+f/2//b/9v/2//b/9v/2//b/+P/4//b/9v/2//f/9//3//X/9f/1//X/
9f/1//X/9f/3//j/+f/6//j/+P/5//n/+f/6//r/+//5//n/+f/5//r/+v/6//r/+v/6
//r/+//7//v/+//7//n/+f/5//n/+f/5//j/9//3//f/9//1//X/9P/0//X/9f/1//T/
8//z//P/9P/0//L/8f/x//H/8f/y//L/8f/w//D/7//v/+3/7f/t/+3/7f/v/+//7v/t
/+3/7f/t/+z/7P/s/+z/7//v/+7/7v/s/+v/6//r/+z/7P/r/+v/6//q/+r/6//r/+v/
6//r/+v/6//r/+n/6f/p/+n/6f/q/+r/6v/q/+n/6f/n/+n/6f/p/+j/6P/o/+j/6P/o
/+r/6v/r/+z/6v/p/+j/6P/o/+j/6v/s/+r/6v/q/+r/6P/o/+n/6f/r/+v/7f/t/+v/
6//t/+//8f/x//L/8v/0//X/9f/1//X/9f/1//P/8//y//L/8v/x/+//7//v//D/7//u
/+3/6//r/+v/6//r/+v/6f/o/+X/5f/l/+X/5f/l/+X/5f/l/+X/5P/k/+T/5P/k/+T/
5v/m/+b/5v/k/+T/5P/k/+T/5P/k/+X/5//l/+X/5f/j/+T/5P/k/+b/6f/v//T//P8H
AA4AEgAfAC4APwBNAEwAPgA0AC8AHwAOAAkA9v/N/6z/nf96/0r/PP9L/1z/bP+B/5X/
pP+z/8T/0//c/+D/5v/v//f/+f/1/+//8P/w//D/8f/x//H/8f/y//L/8v/y//L/8P/x
//H/8v/y//L/8v/z//X/+P/4//f/9//3//f/9//1//b/9v/2//f/+P/4//f/+f/6//r/
+v/6//r/+//7//3//v/+//////8AAAEAAQADAAMAAwADAAIAAwAFAAUABQAFAAUABgAJ
AAsACQAJAAsACwALAA0ADwAQABEAEQARABIAFAAVABYAFgAZABoAGwAcAB0AHgAfACAA
IgAjACMAJAAmACoALAAsAC4ALwAwADEAMgA0ADIAMwA0ADUAOAA5ADoAOgA7ADsAOwA8
AD0APQA9AD0APQA9ADwAOwA5ADgANwA3ADgAOAA3ADUANQA1ADQAMwAzADIALwAtACkA
KQAoACYAJgAjACEAHwAdABwAGAAXABIAEAAOAA0ADQAKAAkACAADAAEA///9//v/+f/5
//j/+P/4//j/+P/2//b/9P/z//L/8v/y//L/8v/y//L/8v/y//L/8P/w//D/8f/x//H/
8f/x//H/8f/v/+//7//v//L/8v/y//L/8v/y//P/8//z//T/9P/1//P/8//z//P/8v/y
//L/8v/0//T/9P/1//P/8//z//P/8//z//P/8//z//P/8v/x//P/8//z//H/8f/w//D/
8f/v/+//7v/t/+v/6//s/+z/6//r/+z/7f/r/+z/7P/r/+r/6v/p/+n/6f/p/+n/6f/n
/+n/6f/o/+f/5//n/+f/5v/m/+b/5v/n/+f/5v/m/+j/5//n/+f/5//m/+T/4//l/+T/
5P/l/+X/5f/l/+X/5f/l/+X/4//j/+P/4//j/+L/4v/i/+L/4//j/+H/4//j/+P/4v/i
/+L/4v/i/+L/4P/g/+H/4v/i/+H/4v/i/+L/4v/i/+D/4P/h/+H/4//j/+X/5f/j/+P/
5f/n/+f/5//o/+j/7P/t/+3/7f/r/+v/6//p/+n/6P/o/+j/5//l/+X/5f/k/+P/4v/h
/+H/4f/h/+H/3//f/93/3P/d/93/3f/d/9v/2//b/9v/2//b/9r/2v/a/9r/2v/a/9r/
2v/a/9r/2v/a/9r/2v/a/9r/2v/b/9n/1//X/9f/2P/a/9v/3P/c/9//5f/u//r/AwAE
AAoAGQAqADsAQQA2ACgAIgAZAAsAAgDx/8z/qf+a/4X/WP88/0L/T/9e/3L/hf+V/6b/
tf/C/8//2P/e/+b/7f/v/+//6//n/+T/5P/k/+X/5f/l/+X/5v/m/+b/5v/m/+b/5//n
/+j/6v/q/+r/6//p/+z/7P/r/+v/6//r/+v/6//s/+z/7P/t/+7/7v/t/+3/7v/u/+7/
7v/u/+//7//x//L/8v/z//P/9P/1//X/9f/1//X/9f/2//f/+f/5//n/+f/5//r//f//
//3//f////////8BAAMABAAFAAUABQAGAAgACQAIAAgACwAMAA8AEAARABIAEwAUABYA
FwAZABoAHAAgACAAIAAiACMAJAAlACYAKAAqACsALAAtACwALQAuAC4ALwAvAC8AMAAv
AC8ALwAvAC8ALwAuAC0ALQAsACsAKwAqACoAKQAnACUAJQAkACMAIwAiAB8AHQAbABsA
GgAYABQAEQAPAA0ACwAKAAYABQAEAAIAAAD///v/+P/3//b/9f/z//H/7//v/+3/7f/s
/+n/6P/n/+b/5v/m/+T/4//i/+L/4v/i/+L/4v/i/+L/4v/i/+D/4P/i/+P/4//j/+P/
4//j/+P/4f/h/+H/4f/i/+L/4v/i/+L/4v/j/+P/4//k/+T/5f/j/+P/4//j/+T/5P/k
/+T/5v/m/+b/5//l/+X/5f/l/+P/4//j/+P/5f/l/+T/4//h/+H/4f/f/+H/4P/g/+H/
4f/h/+D/3//d/93/3v/e/93/3f/e/9//3v/e/93/2//c/9z/2//b/9n/2f/Z/9n/1//Z
/9n/2P/Z/9n/2f/Z/9j/2P/Y/9j/2f/Z/9j/2P/W/9X/1f/V/9b/1v/V/9X/1f/U/9T/
1f/V/9X/1f/V/9X/1f/V/9P/0//T/9P/0//S/9L/0v/S/9P/0//R/9P/1f/V/9T/1P/S
/9L/0v/S/9L/0v/T/9T/1P/T/9L/0v/U/9L/0P/Q/9D/0P/S/9L/0//T/9H/0f/T/9P/
0//T/9X/1//Y/9n/2//c/93/3f/c/9v/2//b/9v/2f/X/9b/1v/W/9X/0//T/9P/1P/T
/9L/0f/P/8//z//P/9H/0f/P/87/y//L/8v/y//J/8n/yf/J/8n/yf/I/8j/yP/I/8j/
yP/I/8j/yP/I/8j/yP/I/8j/yv/K/8r/y//K/8f/xv/F/8f/yP/I/8j/zP/N/8//1P/e
/+n/8P/2/wEADgAhAC0AJAAUAA4ACQD9//L/6f/M/6P/jv9//1r/NP8s/zn/Rv9Y/23/
f/+O/5v/qP+3/8D/xP/M/9X/2f/b/9f/0//R/9D/z//P/8//z//P/9D/0P/Q/9D/0P/Q
/9H/0f/S/9L/0v/S/9P/0f/U/9T/0//V/9X/1f/V/9X/1v/W/9b/1//Y/9j/1//X/9j/
2P/Y/9j/2P/Z/9n/2//c/9z/3f/b/9z/3f/d/+H/4f/h/+H/4P/h/+P/4//l/+X/5f/m
/+j/6f/m/+X/6f/p/+n/6//t/+7/7//v/+//8P/y//P/9P/0//f/+P/7//z//f/+////
AAACAAMAAQACAAQACAAKAAoADAANAA4ADwAQABIAEAARABIAEwAWABcAGAAYABkAGQAZ
ABoAGwAbABsAGwAbABsAGgAZABcAFgAVABUAFAAUABMAEQARABEAEAAPAA8ADgALAAkA
BwAHAAYABAAAAP3/+//5//n/+P/0//P/8P/u/+z/6//p/+b/5f/k/+D/3f/a/9f/1//V
/9X/1P/R/9D/z//O/87/zv/M/8v/yv/K/8r/yv/I/8j/yP/I/8j/yP/G/8b/xP/F/8X/
xf/G/8f/yP/J/8f/x//H/8f/yP/I/8j/yP/K/8r/y//L/8r/yv/J/8n/yf/J/8n/yf/K
/8r/yv/K/8r/yv/K/8v/yf/J/8n/yf/J/8n/yf/J/8n/yf/I/8f/x//H/8f/xf/F/8T/
xP/F/8X/xf/E/8P/wf/B/8L/wv/A/7//v/+//73/vv++/73/vv++/73/vf+7/7v/u/+7
/7n/u/+7/7r/uf+5/7n/uf+2/7b/tv+2/7X/tf+0/7T/tv+1/7X/tf+0/7T/s/+z/7X/
tP+0/7X/tP+z/7L/sf+z/7P/s/+x/7H/sf+x/7H/sP+w/7D/sP+x/7H/r/+x/6//r/+u
/67/sP+w/7D/sP+v/67/rv+u/67/rf+s/6z/rP+s/6z/rf+r/6z/qv+q/6r/qv+q/6j/
qP+p/6n/q/+r/63/rf+t/63/r/+x/6//r/+w/7D/sv+z/7P/s/+x/7H/sf+v/6//rv+u
/67/q/+p/6n/qf+o/6f/pv+l/6P/o/+j/6P/o/+j/6H/oP+d/53/nf+d/53/nf+d/53/
m/+b/5r/mv+a/5r/mv+a/5j/mP+Y/5j/mP+Y/5j/mP+Y/5j/mP+Z/5f/lf+V/5X/k/+U
/5T/lP+W/5f/m/+g/6b/s/+8/8D/xf/S/+f/+f/4/+j/3P/X/8v/wv+//6r/f/9e/1H/
Mv8E/+7++/4O/xz/L/9D/1T/Yf9u/3v/gv+G/5D/m/+f/53/m/+Z/5f/lv+V/5X/l/+X
/5f/mP+W/5b/lv+W/5b/l/+X/5j/mP+Y/5j/mf+Y/5r/mf+X/5n/mf+Z/5n/l/+Y/5j/
mP+Z/5r/mv+Z/5n/mv+a/5r/mv+a/5v/m/+Z/5r/mv+b/5v/nP+d/53/n/+f/5//n/+e
/5//of+h/6P/o/+j/6T/pv+n/6T/o/+l/6X/pf+n/6n/qv+r/6v/q/+s/67/r/+u/67/
sf+y/7P/tP+1/7b/t/+4/7r/u/+7/7z/vv/C/8L/wv/E/8X/xv/H/8j/yv/K/8v/zP/N
/8z/zf/O/87/z//P/8//0P/P/8//z//P/9H/0f/Q/8//z//O/83/zf/K/8r/yf/H/8v/
x//C/w==
         </WaveFormData>
      </LeadData>
      <LeadData>
         <LeadByteCountTotal>10000</LeadByteCountTotal>
         <LeadTimeOffset>0</LeadTimeOffset>
         <LeadSampleCountTotal>5000</LeadSampleCountTotal>
         <LeadAmplitudeUnitsPerBit>4.88</LeadAmplitudeUnitsPerBit>
         <LeadAmplitudeUnits>��V</LeadAmplitudeUnits>
         <LeadHighLimit>2147483647</LeadHighLimit>
         <LeadLowLimit>268435456</LeadLowLimit>
         <LeadID>V3</LeadID>
         <LeadOffsetFirstSample>0</LeadOffsetFirstSample>
         <FirstSampleBaseline>0</FirstSampleBaseline>
         <LeadSampleSize>2</LeadSampleSize>
         <LeadOff>FALSE</LeadOff>
         <BaselineSway>FALSE</BaselineSway>
         <ExcessiveACNoise>FALSE</ExcessiveACNoise>
         <MuscleNoise>FALSE</MuscleNoise>
         <LeadDataCRC32>2771063654</LeadDataCRC32>
         <WaveFormData>
8v/y//L/8v/w//D/8P/w/+7/7v/u/+7/7v/u/+7/7v/w//D/8P/w//D/8P/w//D/7v/u
/+7/7v/u/+7/7v/u/+7/7v/u/+7/7f/s/+v/6v/s/+z/7P/s/+r/6v/q/+r/7P/s/+z/
7P/q/+r/6v/q/+z/7P/s/+z/6v/q/+r/6v/q/+r/6v/q/+j/6P/o/+j/6P/o/+j/6P/o
/+j/6P/o/+r/6v/q/+r/6v/p/+n/6P/o/+n/6f/p/+z/7v/v//H/8f/y//P/9P/1//X/
9f/1//b/9v/1//X/9//3//X/9P/y//L/8v/x//D/7//v/+7/6//r/+v/6//t/+v/6v/p
/+n/6f/o/+j/5v/l/+X/5f/l/+X/5f/l/+f/5//n/+f/5//n/+b/5v/o/+j/6P/p/+n/
6f/p/+n/6P/o/+j/6P/o/+f/5//p/+j/6v/u//T/+v8BAAUAEAAhADYATQBhAGoAcQCE
AJMAnwCuAK8AjwBaAB0A1v+U/3H/b/9w/3T/g/+W/6L/rf+5/8X/0P/U/9r/5P/t/+7/
8P/w/+//7//v/+7/8P/v/+//8P/w//D/8P/w//H/8f/y//L/8v/y//L/8v/y//P/9P/0
//T/9P/0//X/9//3//f/+f/3//f/9//4//j/+f/5//n/+P/5//n/+f/8//3//f/9//v/
+//9//7//v/+//7//////wAAAgACAAEAAQABAAEABQAFAAUABgAKAAoACgALAAsADAAN
AA4ADwAPABEAEwATABMAFAAWABgAGQAaABsAGgAbAB4AHgAhACMAJQAoACgAKAApACoA
LQAtAC4AMQAyADQANgA2ADcAOgA7ADwAOwA8ADwAPQA/AD8APwA/AEAAQABAAEAAQgBC
AEMAQwBAAD4APgA+AD8APgA9ADwAPQA7ADoAOAA3ADYANQAyADIAMAAtACwAKgAoACUA
JAAgAB0AGgAXABgAFQAUABIAEAAOAAwACAAHAAUABAAEAAEAAAAAAP///v/+//3//P/5
//j/9//2//b/9v/2//b/9v/2//X/9f/1//b/9v/2//T/9P/0//P/8v/1//b/9//3//b/
9f/0//b/9v/2//f/9f/1//b/9v/2//X/9f/1//X/9f/1//T/9P/1//X/9f/1//X/9f/1
//b/9v/0//T/9v/2//X/9f/0//T/8//0//L/8v/y//L/8f/x//H/8f/w//D/8P/w/+//
7//v/+7/7v/u/+3/7f/t/+3/7P/s/+z/7P/s/+v/6P/o/+j/6P/n/+f/5//n/+n/6P/o
/+f/5//o/+n/6f/m/+X/5f/l/+b/5v/m/+b/5v/m/+b/5//l/+T/5P/j/+P/5P/k/+T/
5f/l/+T/5P/j/+P/5P/k/+P/4//j/+T/4v/i/+L/4v/k/+L/4v/i/+L/4v/i/+P/4//i
/+H/4f/i/+L/4v/i/+P/5P/k/+P/4v/h/+D/4v/i/+L/4//h/+L/4v/i/+P/4//j/+T/
5v/n/+n/6f/s/+3/7v/v/+3/7f/t/+7/8P/v/+//7//t/+v/6v/q/+v/7P/s/+z/6v/p
/+f/5f/l/+X/5f/l/+P/4v/h/+H/4f/g/+D/3v/f/9//3//f/9//3//f/9//3f/d/93/
3f/d/9z/3P/c/9z/3P/d/93/3f/d/93/3P/c/9z/3P/c/93/3f/d/9z/3v/k/+r/8v/5
////CAAbADQAUQBhAGgAdQCEAI8AmwCoAJ8AdwBAAAMAvP98/2P/Y/9k/2j/df+G/5b/
pf+v/7X/vv/E/8z/1v/f/+L/4P/g/+D/4f/i/+L/4v/h/+H/4v/g/+D/4P/g/+P/4//k
/+T/5v/m/+b/5v/l/+X/5f/k/+b/5v/m/+f/5//n/+f/6f/p/+n/6f/q/+r/6//r/+v/
7P/t/+3/7f/w//H/8f/x/+//7//x//L/8P/w//D/8f/z//T/9v/2//X/9f/1//X/+f/5
//n/+v/8//z//P/9////AAABAAIAAwADAAUABwAHAAcACAAKAAwADQAOAA8AEAARABQA
FAAXABkAGwAeAB4AHgAfACAAIwAjACQAJwAqACwALgAuAC8AMgAzADQAMwA0ADQANQA5
ADkAOQA5ADgAOAA4ADgAOAA4ADkAOQA4ADYANgA2ADUANAAzADIAMQAvAC4ALAArACoA
KQAmACQAIgAfAB4AHAAaABcAFgASAA8ADAAJAAgABQAEAAIAAAD+//z/+P/3//X/9P/0
//H/8P/w/+//7v/u/+3/7P/r/+r/6f/o/+j/6P/o/+j/5v/m/+X/5f/n/+j/6P/o/+j/
6P/o/+f/5f/n/+f/5//o/+j/6P/o/+j/6P/o/+n/6f/p/+r/6v/q/+n/6f/p/+n/6f/p
/+j/6f/r/+z/7f/r/+v/6//r/+z/7P/q/+r/6v/q/+n/6f/q/+z/7f/w/+7/7v/u/+7/
7f/t/+3/7f/u/+7/7v/u/+v/6//r/+r/6v/q/+n/6f/p/+n/6P/o/+j/6P/o/+f/5v/m
/+b/5v/l/+X/5f/l/+X/5P/k/+P/4//k/+X/5f/k/+P/4//j/+T/5P/k/+T/4v/i/+L/
4//h/+D/4P/f/+H/4v/i/+L/4f/h/+D/4P/f/9//4P/g/+H/4f/h/+L/4f/g/9//3v/g
/97/3v/e/97/3v/e/9//3//e/93/3f/e/97/3v/e/9//3v/c/9z/3P/c/9z/3P/c/9z/
3P/c/9z/3f/d/9z/3P/c/93/3//f/+D/4v/h/+P/4//k/+X/5v/n/+f/6f/p/+r/6v/n
/+f/5//n/+f/5v/m/+b/5v/l/+T/4//j/+L/4f/h/+H/4f/h/9//3P/b/9v/2//a/9r/
2P/X/9f/1//X/9f/2f/Z/9n/2f/Z/9n/2f/Z/9b/1v/W/9b/2P/Z/9n/2f/X/9f/1v/W
/9b/1v/W/9f/1//Z/97/4P/i/+j/7v/z//v/CgAjAD4AUQBbAGYAdQCCAJEAoQCkAIkA
VwAeAN3/mP9u/2P/Zf9o/3T/h/+U/6D/q/+1/7v/wP/K/9b/3P/f/+L/4v/e/97/3//g
/+D/4P/f/9//4P/g/+D/4P/g/+H/4f/i/+L/4v/i/+L/4v/i/+P/5P/k/+T/5P/k/+X/
5//n/+f/6f/n/+f/5//o/+j/6f/p/+n/7P/t/+3/7f/s/+3/7f/t/+3/7f/v//D/8v/y
//L/8//x//L/9P/0//f/9//3//f/+f/5//n/+v/8//z//P/9//3//v///wAAAwADAAUA
BwAIAAkACwAOAA4ADwAQABEAFAAVABgAGAAXABkAGwAeACIAIgAjACQAJQAlACYAKQAo
ACoALAAsAC8AMgAzADQANQA2ADYANwA5ADkAOQA5ADoAOgA6ADoAOgA6ADsAOwA6ADgA
OAA4ADcANgA1ADQANAAzADMAMgAvAC4ALQAqACgAJgAjACIAIAAeABsAGgAaABcAFAAR
ABAADQAMAAoACAAGAAQAAAD///3//P/8//v/+v/6//n/+P/4//f/9v/3//b/9f/0//L/
8v/y//L/8v/y//H/8f/x//L/8v/y//L/8v/y//H/8f/z//P/8//y//L/8v/y//L/8v/y
//P/8//z//T/9P/2//X/9f/1//f/9//3//b/9P/1//X/9f/1//X/9f/1//b/9v/0//T/
9P/0//P/8//z//T/9P/2//L/8v/y//L/8//z//P/8//w//D/8P/w/+//7//v/+7/8P/w
/+//7//v/+//7v/u/+7/7v/u/+3/7v/u/+7/7v/t/+3/7f/t/+3/7P/s/+v/6//s/+3/
7f/s/+v/6//r/+z/7P/s/+z/7P/s/+z/7f/t/+z/7P/r/+n/6v/q/+r/6//r/+r/6v/p
/+n/6v/q/+n/6f/p/+r/6v/q/+r/6v/q/+j/6P/o/+j/6P/o/+n/6f/o/+f/5//o/+j/
6P/o/+v/6P/o/+j/6P/o/+j/6P/o/+j/6P/m/+b/5v/m/+f/5//o/+j/6P/p/+n/6f/o
/+r/6//t/+//8P/x//L/8//z//P/8//y//L/8f/x//P/8//x//D/8P/w//D/7//w/+//
7//u/+v/6//r/+v/6//p/+j/5//p/+n/6P/o/+T/4//j/+P/4//j/+P/4//h/+H/4f/h
/+P/4//i/+L/4v/i/+L/4//h/+H/4f/h/+D/4P/g/+D/4P/h/+H/4//m/+b/6P/s//b/
/f8DAAoAGwAyAEkAVwBgAG8AfgCFAJMApgCjAIEATAANAMb/hv9p/2f/bP9w/33/jv+e
/6n/t//D/8b/zP/W/97/4//o/+r/5v/m/+f/6P/o/+b/5f/l/+b/5//o/+n/6v/r/+v/
7P/s/+z/7P/s/+z/7P/t/+7/7v/w//D/8P/x//H/8f/x//P/9f/1//X/9v/0//X/9f/1
//j/+f/5//n/+v/7//v/+//7//v//f/+/wAAAAAAAAEA//8AAAIAAgAFAAUABQAFAAUA
BQAFAAYACAAIAAgACQALAAwADQAOAA4ADQAOAA8AEAARABMAFgAWABcAGAAZABoAGwAe
AB4AHwAhACMAJgAoACgAKQAqAC0ALQAuADEAMgA0ADYANgA1ADgAOQA6ADsAPAA8AD0A
PwA/AD8APwBCAEIAQgBCAEAAQABBAEEAQgBAAEAAQABBAEAAPwA+AD4APQA9ADwAOwA6
ADkANgA0ADIALwAuAC4ALAApACgAKAAlACIAHwAeABsAGgAYABQAEgAQAAwACwAJAAgA
CAAHAAYABgAFAAQABAADAAIAAQAAAP///v/+//7//v/+//7//v/9//3///8AAAAAAAD+
//7//v/9//3//////////v/+//7//v/+//7//v////////8AAAAA/v/9//3//f//////
///+//7/////////AQABAAEAAQAAAAAA/v/+/wAAAAD//////f/+//7/AAD8//z//P/8
//v/+//7//v/+P/4//j/+P/5//n/+f/4//r/+v/5//n/9//3//b/9v/4//j/+P/3//T/
9P/0//T/8//z//P/8//z//L/8v/x/+//8P/x//H/8P/v/+//7//v//D/8f/y//D/8P/w
//H/8//y//L/8f/v//D/8P/w/+//7//u/+7/7f/t/+7/7v/v/+//7//w/+7/7v/u/+7/
7//u/+//8P/u/+7/7v/v//H/8P/v/+//7v/u/+7/7v/t/+7/7P/s/+z/7P/s/+r/6v/r
/+v/7P/s/+z/7f/t/+3/7v/w//H/8//z//T/9f/2//f/9//3//f/+P/4//f/9//3//f/
9//2//b/9v/1//P/8f/v//H/8P/v/+//7//v/+//7f/s/+v/6//r/+r/6v/o/+f/5//n
/+f/5//m/+X/5P/j/+X/5f/l/+X/5v/m/+b/5v/k/+X/5f/l/+X/5f/k/+T/5v/m/+b/
5//n/+f/5v/o//D/+v8AAAMACwAcADUATgBjAG0AeACHAJQAnwCtALAAkQBdACYA4/+a
/27/Z/9r/27/ev+J/5r/qP+x/73/x//K/9L/3P/i/+f/7P/s/+j/6P/p/+r/6v/q/+n/
6f/q/+r/6v/q/+r/6f/p/+r/6v/s/+z/7P/s/+z/7f/u/+7/7P/s/+z/7f/t/+3/7f/v
//H/8f/x//L/8v/z//P/8//0//X/9f/1//T/9f/1//X/9f/1//f/+P/4//j/+P/5//n/
+v/8//z//f/9//3//f8BAAEAAQACAAQABAAEAAUABwAIAAkACgALAAsADQAPAA8ADwAQ
ABIAFgAXABgAGQAaABsAHgAeAB0AHwAhACQAJwAoACoALAAtAC0ALgAxADQANgA4ADgA
NwA6ADsAPAA9AD4APgA/AEEAQQBBAEEAQgBCAEIAQgBCAEIAQwBDAEAAPgA+AD4APQA8
ADsAOgA7ADkAOAA2ADMAMgAxAC4ALAAqACcAJgAkACIAHwAeABoAFwAUABEADgALAAoA
CAAGAAQAAgD+//3/+//6//r/+f/4//j/9//0//T/8//y//P/8v/x//D/8P/w//D/8P/u
/+7/7f/t/+3/7v/u/+7/7P/s/+z/6//q/+3/7v/v//D/8P/w//D/8P/w//D/8f/v/+//
8P/w//L/8f/x//H/7//v/+//7v/w//H/8f/x//H/8f/x//H/8v/y//D/8P/w//D/7//v
/+//8P/w//L/7v/u/+7/7v/t/+3/7f/t/+z/7P/s/+z/6f/p/+n/6P/o/+j/5//n/+f/
5//m/+b/5v/m/+b/5f/k/+T/5P/k/+P/4//j/+P/5f/k/+T/4//j/+T/5f/l/+L/4f/h
/+H/4P/g/+D/4P/g/+D/4P/h/+P/4v/i/+H/3//g/+D/4P/h/+H/4P/g/93/3f/e/97/
3//f/9//4P/g/+D/4P/g/+D/3v/e/97/3v/e/97/3//f/97/3f/d/97/3v/e/97/3//c
/97/3v/e/97/3P/d/93/3v/e/97/3//f/9//4P/i/+P/4//j/+T/5f/o/+n/6f/p/+v/
7P/s/+v/6//r/+v/6f/o/+j/6P/o/+X/5P/j/+P/5P/j/+P/4//l/+X/4//i/+D/3//e
/9z/3v/c/9v/2//b/9v/2//b/9v/2//b/9v/2//b/9v/2v/a/9r/2v/a/9v/2//b/9v/
2//a/9r/2v/a/9r/2//b/9n/3P/g/+T/6v/w//P/+/8IAB8AOABRAF0AYgBzAIQAjwCd
AKYAlQBpADIA9f+w/3j/Zf9l/2b/bv99/4r/mP+l/7H/uf/A/8j/0P/Y/93/4v/k/+L/
4P/h/+L/4v/i/+H/4f/i/+L/4v/i/+L/5f/l/+b/5v/k/+T/5P/k/+T/5f/m/+b/5v/m
/+b/5//n/+f/5//p/+n/6f/p/+r/7P/t/+3/7f/u/+//7//v//D/8f/x//H/8//z//X/
9v/2//b/9v/3//X/9v/4//j/+f/5//n/+f/9//3//f/+/wAAAAAAAAEAAQACAAMABAAF
AAUABwAJAAsACwAMAA4ADgAPABAAEQASABMAFgAWABkAGwAdACAAJAAkACUAJgArACsA
LAAvADIANAA2ADYANQA4ADkAOgA9AD4APgA/AD8APwA/AD8AQABAAEAAQABAAEAAQQBB
AEAAPgA+AD4APQA8ADsAOgA7ADkAOAA2ADMAMgAxAC4ALAAqACcAJgAkACIAHwAeABwA
GQAWABMAEAANAAwACgAKAAgABgACAAEA///+//7/+//6//r/+f/4//j/9//2//X/9P/z
//L/9P/0//T/9P/y//L/8f/x//H/8v/y//L/9P/0//T/8//x//P/8//z//T/9P/0//T/
9P/0//T/9f/1//X/9v/2//b/9f/1//X/9//3//f/9v/2//f/9//3//n/+f/5//n/+P/4
//b/9v/4//j/9//3//f/+P/4//r/+P/4//j/+P/3//f/9//3//T/9P/0//T/8//z//P/
8v/0//T/8//z//P/8//y//L/8v/y//L/8f/w//D/8P/w/+3/7f/t/+3/7//u/+7/7f/v
//D/8f/x//D/7//v/+//7P/s/+z/7P/u/+7/7v/v/+//7v/u/+3/6//s/+z/7P/t/+3/
7P/s/+3/7f/u/+7/7f/t/+3/7v/s/+z/7P/s/+z/6v/q/+r/7P/s/+z/7f/r/+r/6f/p
/+r/6v/q/+r/6f/s/+7/7P/s/+z/7P/s/+z/7f/t/+z/7P/s/+3/7f/t/+7/8P/x//P/
8//0//X/9v/3//f/9//3//j/+P/3//f/9//3//X/9P/0//T/9P/z//L/8f/x//D/7//v
//H/8f/x/+//7P/r/+v/6//q/+r/6P/n/+X/5f/l/+X/5f/l/+X/5f/n/+f/5//n/+b/
5v/m/+b/5v/n/+f/5//l/+X/5P/k/+T/5P/k/+X/6f/n/+r/7P/w//j//v8BAAcAFgAt
AEYAXQBnAG4AewCMAJkAqQCyAKEAbwA2APf/sv+C/3P/c/92/4D/j/+g/67/u//D/8n/
zv/Y/+L/6P/r/+z/7P/q/+z/7f/u/+7/7v/t/+3/7v/u/+7/7v/u/+//7//w//D/7v/u
/+7/7v/w//H/8v/y//D/8P/w//H/8//z//P/9f/z//P/8//0//T/9f/1//X/9v/3//f/
9//4//n/+f/5//v/+//9//7//v/+//7//////wAAAgACAAMAAwADAAMAAwADAAMABAAG
AAYABgAHAAkACgALAAwADQANAA8AEQARABEAEgAUABQAFQAWABcAGAAZABwAHAAdAB8A
IQAkACQAJAAlACYAKQApACoALQAuADAAMgAyADEANAA1ADYANwA4ADgAOQA7ADsAOwA7
ADsAOgA5ADgAOgA6ADsAOwA6ADgAOAA4ADkAOAA3ADYANwA1ADQAMgAxADAALwAsACoA
KAAlACQAIgAgAB0AHAAaABcAFAARABIADwAOAAwACgAIAAYAAgABAP///v/+//v/+v/6
//n/+P/4//f/9v/1//T/8//y//L/8v/y//L/8v/y//H/8f/v//D/8P/w/+7/7v/u/+3/
7f/v/+//7//y//L/8v/y//D/8P/w//H/8//z//T/9P/0//P/8//z//H/8f/x//D/8P/x
//H/8f/z//P/8//z//T/9P/y//L/8v/y//H/8f/v//D/8P/y/+7/7v/u/+7/7//v/+//
7//s/+z/7P/s/+n/6f/p/+j/6v/q/+n/6f/n/+f/5v/m/+b/5v/m/+X/5v/m/+b/5v/j
/+P/4//j/+P/4v/i/+H/4v/k/+b/5//k/+P/4//j/+T/5P/k/+T/4v/i/+L/4//l/+T/
5P/j/+P/5P/k/+T/4//j/+L/4v/j/+P/5P/k/+H/4f/h/+L/5P/k/+T/5P/i/+D/4P/g
/+H/4v/j/+X/4//i/+H/4f/i/+L/5v/m/+X/5P/j/+L/4v/j/+P/5P/k/+T/5f/l/+X/
5v/o/+n/6//r/+z/7f/w//H/8f/x/+//8P/w/+//7//v/+//7f/s/+z/7P/s/+v/6v/p
/+n/6v/p/+n/6f/p/+n/5//m/+P/4//j/+L/4//i/+L/4//h/+H/4f/h/+H/4f/h/+H/
4//j/+P/4v/i/+L/4v/i/+P/4//j/+P/4//i/+L/4v/g/+D/4f/h/+P/5v/o/+r/8P/4
//3/AQAMAB8ANgBPAF8AaABzAIQAjQCZAKgApQB9AEYACwDC/4D/Zf9n/2j/cP9//5D/
nP+p/7f/wf/K/9D/1v/e/+X/6v/o/+b/5v/n/+j/6P/q/+n/6f/q/+r/6v/q/+r/6//r
/+z/7P/q/+r/6v/q/+v/7f/v//D/7v/u/+7/7//t/+3/7f/v/+//7//v//D/8P/x//H/
8f/y//P/8//z//b/9//3//f/9//3//n/+v/7//z//f////3//v8AAAAAAQABAAEAAQAF
AAUABQAGAAYABgAGAAcACQAKAAsADAAPAA8AEQATABMAEwAUABYAFgAXABgAGQAcAB0A
IAAgAB8AIQAjACYAKgAqACsALAAtAC0ALgAxADAAMgA0ADQANQA4ADkAOgA9AD4APgA/
AD8APwA/AD8AQgBCAEIAQgBBAEAAQAA/AEAAPgA+AD4APwA+AD0APAA9ADsAOgA4ADUA
NAAzADAAMAAuACsAKgAqACgAJQAkACEAHQAZABUAFgATABIAEAAMAAoACAAEAAEA///+
//7//v/+///////9//z/+v/4//f/9v/1//T/9P/0//T/9P/0//T/8//z//P/9P/0//T/
9v/2//b/9f/x//P/8//z//b/9v/2//b/9P/0//T/9f/1//X/9v/2//b/9f/1//X/9f/1
//X/9P/3//n/+v/7//n/+f/5//n/+P/4//b/9v/2//b/9f/1//X/9v/2//j/9P/0//T/
9P/z//P/8//z//D/8P/w//D/7//v/+//7v/u/+7/7f/t/+3/7f/s/+z/6v/q/+r/6f/q
/+r/6v/q/+n/6f/p/+n/5//m/+b/5f/n/+j/6f/p/+j/5//n/+f/5P/k/+T/5P/k/+T/
5P/l/+X/5P/k/+P/5f/m/+b/5v/j/+P/4v/i/+P/4//k/+T/4f/h/+H/4v/k/+T/5P/k
/+L/4P/g/+D/4P/g/+D/4f/h/+D/4P/g/+D/4P/g/97/3//f/+D/4P/g/+H/4f/h/+L/
5P/l/+f/5//o/+n/6v/r/+v/6//r/+z/7P/r/+n/6f/p/+f/6P/o/+j/6P/n/+b/5f/l
/+L/4f/h/+H/3//f/93/3P/d/93/3f/c/9z/2v/Z/9n/2f/Z/9n/2f/Z/9n/2f/Z/9f/
1//X/9b/2P/Y/9j/2P/Z/9n/2f/Z/9j/1v/V/9T/1f/W/9j/2f/Z/9r/3P/k/+z/9P/1
//3/DAAjAD4AUwBdAGYAdwCEAI8AnwCiAIUAUwAcANv/kP9i/1v/Xf9g/2r/ef+K/5r/
pf+t/7f/vv/G/87/1v/b/97/3v/c/9r/2//c/9z/3v/d/93/3v/e/97/3v/e/93/3f/e
/97/4P/g/+D/4P/g/+H/4v/i/+L/4v/i/+P/4//j/+P/5f/j/+P/4//k/+T/5f/l/+X/
5P/l/+X/5f/m/+f/5//n/+n/6f/r/+z/6v/q/+r/6//t/+7/8P/w/+//7//v/+//7//v
/+//8P/0//T/9P/1//f/+P/5//r/+f/5//v//f//////AAACAAQABQAGAAcACAAJAAwA
DAANAA8AEQAUABYAFgAXABgAGwAbABwAHwAiACQAJgAmACcAKgArACwAKwAsACwALQAv
AC8ALwAvADAAMAAwADAALgAuAC8ALwAuACwALAAsACsAKgApACgAJwAlACQAIgAhACAA
HwAcABoAGAAVABQAEAAOAAsACgALAAkABwAFAAIA///+//z/+v/4//b/8v/z//H/8P/w
/+v/6v/q/+n/6v/q/+n/6P/n/+b/5f/k/+T/5P/k/+T/4v/i/+H/4f/j/+T/5P/k/+T/
5P/k/+P/4f/j/+P/4//k/+T/5P/k/+T/5P/k/+X/5f/l/+b/5v/m/+X/5f/l/+X/5f/l
/+T/5v/n/+f/5//n/+f/5//n/+b/5v/k/+T/5f/m/+b/5//k/+T/4//k/+L/4v/i/+L/
4//j/+P/4//h/+D/3//e/97/3//g/+D/3//e/9z/2//d/93/3P/c/9z/3P/c/9v/2v/a
/9r/2v/Z/9n/2f/Z/9n/2P/Y/9f/2f/a/9v/2//Y/9f/1//X/9j/2P/Y/9j/1v/W/9b/
1//X/9b/1v/V/9X/1v/W/9b/1f/V/9T/1P/T/9P/1P/U/9X/1f/V/9b/1v/W/9b/1v/W
/9T/1P/U/9T/1P/U/9X/1f/U/9P/0//U/9T/0v/S/9L/0v/S/9P/0//U/9T/1P/V/9X/
1f/W/9j/2f/d/93/3v/f/9//3//e/93/3f/e/97/3f/d/93/3f/b/9r/2v/a/9r/2//a
/9n/2f/W/9X/1f/V/9f/1//V/9T/0f/R/9H/0P/Q/87/zf/N/83/zf/N/83/zf/N/83/
zf/N/83/zf/M/8z/zP/M/8z/zf/N/83/zf/L/8r/yv/K/8z/zP/N/83/z//Q/9D/0v/a
/+L/5//t//r/DQAoAD8ASwBQAF8AcgB/AI0AmgCNAGEALADv/6r/bv9X/1f/WP9g/2//
gP+M/5n/o/+r/7L/uP/A/8j/z//S/9L/0P/O/8//0P/Q/9D/z//P/9D/0P/Q/9D/0P/P
/8//0P/Q/9L/0v/S/9L/0P/R/9L/0v/U/9T/1P/V/9X/1f/V/9f/1//X/9f/2P/W/9f/
1//X/9j/2f/Z/9n/2v/b/9v/2//b/9v/3f/e/97/3v/e/9//3f/e/+D/4P/j/+P/4//j
/+P/4//j/+T/6P/o/+j/6f/p/+r/6//s/+3/7f/v//H/8f/x//L/9P/2//f/+P/5//r/
+//+//7//f///wEABAAGAAYABwAIAAsACwAMAA8ADgAQABIAEgATABYAFwAYABkAGgAa
ABsAHQAdAB0AHQAeAB4AHgAeABwAHAAdAB0AHgAcABwAHAAbABoAGQAYABkAFwAWABQA
EQAQAA8ADAAMAAoABwAGAAQAAgD///7//P/5//b/8//y/+//7v/s/+j/5v/k/+D/3//d
/9z/3P/Z/9j/2P/X/9b/1v/V/9T/1f/U/9P/0v/Q/9D/0P/Q/9D/0P/P/8//zf/O/87/
zv/Q/9D/0P/P/8v/zf/N/83/0P/Q/9D/0P/Q/9D/0P/R/8//z//Q/9D/0P/P/8//z//R
/9H/0f/Q/9T/1//Z/9v/2v/Z/9j/1//W/9b/1P/U/9T/1P/T/9P/0//U/9T/1v/S/9L/
0v/S/9H/0f/R/9H/zv/O/87/zv/N/83/zf/M/8z/zP/L/8v/y//L/8r/yv/I/8j/yP/H
/8j/yP/I/8j/x//H/8f/x//F/8T/xP/D/8P/xP/F/8X/xv/F/8X/xf/C/8L/wv/C/8L/
wv/C/8P/wf/A/8D/v//A/8L/w//E/8H/wf/A/8D/v/+//8D/wP+//7//v//A/77/vv++
/77/wP++/77/vv+8/7z/vP+9/7//vv+9/73/vP+8/7z/vP+7/7z/vP+6/7r/uv+6/7r/
u/+7/7z/vP+8/73/vf+9/77/wP/B/8H/wf/C/8P/xP/F/8X/xf/F/8b/xv/F/8P/w//D
/8H/wv/C/8L/wv/B/8D/v/+//7z/u/+7/7v/vf+9/7v/uv+3/7f/t/+2/7j/tv+1/7X/
tf+1/7X/tf+z/7P/s/+z/7P/s/+z/7L/sv+y/7L/sv+z/7P/s/+z/7H/sP+w/7D/sP+w
/7H/sf+v/7L/tv+4/7z/wv/L/9H/1v/l/wAAGwArADIAPQBMAFkAawCAAH0AVwAgAOn/
pv9g/z3/O/8+/0T/Uf9g/3D/e/+D/4v/kP+Y/6L/rP+x/7L/tP+y/7L/s/+0/7T/tv+1
/7X/tv+0/7T/tP+0/7P/s/+0/7T/tP+0/7T/tP+y/7P/tP+0/7b/tv+2/7f/tf+1/7X/
t/+3/7f/t/+4/7j/uf+5/7n/uv+7/7v/u/+6/7v/u/+7/7v/u/+9/77/vv++/77/v/+/
/8D/wv/C/8P/w//D/8P/xf/F/8X/xv/G/8b/xv/H/8n/yv/L/8z/y//L/83/z//R/9H/
0v/U/9b/1//Y/9n/2v/b/97/3v/d/9//4f/k/+b/5v/n/+j/7P/t/+//8//2//j/+v/6
//3/AAABAAIABAAGAAcACQALAAsACwALAA0ADgAPABAAEAAQABEAEQASABAAEAAQABMA
EAANAA==
         </WaveFormData>
      </LeadData>
      <LeadData>
         <LeadByteCountTotal>10000</LeadByteCountTotal>
         <LeadTimeOffset>0</LeadTimeOffset>
         <LeadSampleCountTotal>5000</LeadSampleCountTotal>
         <LeadAmplitudeUnitsPerBit>4.88</LeadAmplitudeUnitsPerBit>
         <LeadAmplitudeUnits>��V</LeadAmplitudeUnits>
         <LeadHighLimit>2147483647</LeadHighLimit>
         <LeadLowLimit>268435456</LeadLowLimit>
         <LeadID>V4</LeadID>
         <LeadOffsetFirstSample>0</LeadOffsetFirstSample>
         <FirstSampleBaseline>0</FirstSampleBaseline>
         <LeadSampleSize>2</LeadSampleSize>
         <LeadOff>FALSE</LeadOff>
         <BaselineSway>FALSE</BaselineSway>
         <ExcessiveACNoise>FALSE</ExcessiveACNoise>
         <MuscleNoise>FALSE</MuscleNoise>
         <LeadDataCRC32>1244821383</LeadDataCRC32>
         <WaveFormData>
9v/2//b/9v/0//T/9P/0//T/9P/0//T/9P/0//T/9P/0//T/9P/0//T/9P/0//T/8v/y
//L/8v/0//T/9P/0//T/9P/0//T/8v/y//L/8v/y//L/8v/y//L/8v/y//L/8v/y//L/
8v/y//L/8v/y//L/8v/y//L/8v/y//L/8v/y//L/8v/y//D/8P/w//D/8v/y//L/8v/w
//D/8P/w//L/8v/y//L/8P/x//H/8f/x//L/8v/z//X/9//4//n/+f/6//z//f/8//z/
/P/9//3//f/8//z//////////v/8//z/+v/6//n/+f/4//f/9f/1//T/9P/2//T/8//y
//H/8f/x//D/7f/s/+z/7f/t/+z/7P/s/+z/7P/s/+z/7P/r/+v/6//t/+3/7f/t/+//
7//v/+//7f/t/+3/7f/t/+v/6//r/+v/6//t//D/9P/5//7/BgATACYAPgBYAG0AgQCb
ALoA0wDrAPQA4ACrAGIAFADV/7T/qv+j/6H/p/+y/7z/w//J/8//1//a/93/5f/r/+z/
7v/t/+v/7P/s/+z/7v/t/+3/7f/r/+v/6//r/+3/7f/u/+7/7P/s/+3/7f/s/+3/7f/t
/+z/7P/s/+3/7v/u/+//8f/v/+//7//v//D/8P/x//H/7//w//D/7//w//L/8//0//L/
8//0//T/8//z//P/8//0//X/9f/1//X/9v/3//f/+f/5//n/+f/7//v/+//7//z//P/+
//7/AAAAAAIAAwABAAIABAAFAAcABwAIAAkACAAJAAwADAAPABEAFAAVABcAFwAYABkA
GgAcAB0AHgAfACEAJQAlACgAKQApACoAKQAqACwALQAxADIAMgAzADIANAAyADIAMwA0
ADUANwA2ADUANQA0ADQANAA1ADUANAA0ADMAMQAwAC8ALgAsACoAKAAmACQAIgAhAB0A
GwAbABcAFAATABEADQANAAsACwAJAAYAAwD///7//f/8//n/+P/3//b/9//3//f/9f/y
//L/8f/w//D/8f/x//D/8P/w//D/8P/w//D/8P/w//D/7//v/+//8f/x//H/8f/v//D/
8P/v/+//7//w//L/8v/x//H/8v/w//D/8P/w//L/8v/x//H/8P/x//H/8f/y//L/8v/y
//L/8v/x//H/8//z//L/8f/v/+//8P/w//D/8P/w//D/7v/u/+7/7P/s/+z/7P/s/+v/
6//r/+v/6v/q/+r/6v/s/+z/6v/q/+v/6//r/+r/6P/o/+j/6P/n/+b/5v/m/+f/5//o
/+j/6f/o/+j/6P/m/+X/5f/l/+f/5//n/+f/5//m/+b/5//m/+X/5P/k/+T/4//j/+P/
5f/l/+X/5P/m/+X/5f/m/+T/4//j/+P/4v/j/+P/4v/i/+P/5P/l/+X/5f/l/+X/5f/l
/+X/5f/j/+P/4//j/+P/5P/k/+L/4v/i/+L/4v/i/+L/4v/j/+P/4//j/+T/5P/l/+X/
5//o/+n/6f/q/+z/7f/u/+z/7P/t/+3/7v/u/+//8f/v/+//7v/u//D/7v/u/+3/7P/q
/+j/5//n/+b/5v/m/+b/5f/k/+P/4//j/+L/4f/i/+L/4//j/+D/4P/g/+D/4v/i/+L/
4v/h/+H/4f/h/9//3//f/9//4f/h/+H/4f/h/+H/4f/h/+H/3//f/9//4f/j/+b/6v/v
//T//P8NACYAQgBaAG8AiwCpAMAA2wDzAPQA1ACbAFAAAgDH/6z/pP+b/5f/nf+m/7L/
vf/B/8P/x//O/9P/2f/h/+T/5P/j/+P/5P/k/+T/5P/j/+P/4//h/+H/4f/h/+L/4//l
/+b/5P/k/+X/5f/k/+X/5f/l/+b/5v/m/+f/5//m/+b/5//n/+f/5//n/+j/6P/p/+n/
6f/q/+r/6f/r/+z/7P/s/+r/6//s/+z/6//r/+v/6//u/+//7//v/+//8P/x//H/8//z
//P/8//3//f/9//3//j/+P/6//r//P/8//7//////wAAAgADAAUABQAGAAcABgAHAAoA
CgALAA0AEAARABMAEwAUABUAGAAaABsAHAAfACEAJQAlACgAKQApACoAKwAsAC4ALwAx
ADIAMgAzADIANAAyADIANAA0ADQANQA1ADUANgA2ADQANAA1ADUAMwAyADAALQAuAC0A
LAAqACYAJAAiACAAHgAdABkAFwAVABEADgANAAsABwAHAAUAAwABAP7/+//5//j/9//2
//X/9P/z//L/8f/x//H/7//s/+z/6//q/+r/6//r/+r/6v/q/+r/6v/q/+r/6v/q/+z/
6//r/+v/6//r/+v/6//r/+z/7P/r/+n/6f/q/+z/7v/t/+3/7v/s/+z/7P/s/+7/7v/t
/+3/7v/v/+//7//w//D/8P/w//D/8P/v/+//7//v/+7/7f/v/+//8P/w//D/8P/w//D/
7v/u/+7/7P/u/+7/7v/u/+v/6//r/+v/6v/q/+r/6v/q/+r/6P/o/+n/6f/p/+j/6P/o
/+j/6P/p/+j/6P/o/+j/5//n/+b/5//m/+b/5v/m/+X/5f/l/+X/5f/l/+X/5//m/+b/
5//l/+X/5f/m/+b/5f/l/+X/5f/l/+X/5P/k/+P/4//k/+b/5f/l/+X/5P/l/+X/5P/j
/+P/4//j/+P/4//j/+P/4//j/+P/4//l/+X/5f/l/+X/5P/i/+L/4v/i/+L/4v/i/+L/
4v/i/+L/4v/j/+H/4f/h/+L/4//l/+b/6f/o/+n/6f/q/+z/7f/u/+7/7v/v/+//7//s
/+z/7f/t/+//7v/u/+7/7P/s/+v/6//q/+n/6f/p/+j/6P/o/+b/5f/k/+P/4//j/+L/
4f/g/+D/4f/h/+D/4P/g/+D/4P/i/+L/4v/h/9//3//f/9//4P/h/+L/4//i/+H/4P/f
/+H/4f/h/+H/4f/h/+X/4//l/+j/7P/x//b/AgAZADIASgBgAHcAlQCvAMoA5QDxAOIA
sgBvACQA4v+7/6r/ov+f/6X/rf+2/77/w//J/8v/z//W/9//4//l/+j/6P/j/+P/5P/k
/+T/5v/l/+X/5f/l/+X/5f/l/+X/5f/m/+b/5P/k/+X/5f/o/+n/6f/p/+b/5v/m/+f/
6f/o/+j/6f/p/+n/6f/p/+j/6P/p/+n/6v/s/+3/7f/r/+z/7P/s/+z/7f/u/+7/7//v
/+//7//w//H/8f/x//H/8v/z//P/9f/1//X/9f/3//f/9//3//j/+P/6//r//P/8//7/
/////wAAAgADAAQAAwADAAMABQAHAAsADAALAA0AEAARABUAFQAWABcAGAAaABsAHAAb
AB0AIQAhACMAJQAmACgAKQAqACwALQAtAC4ALgAvADIANAAyADIAMgAyADIAMwAxADEA
MgAyADIAMgAzADMAMAAwAC8ALQAsACsAKgAoACQAIgAgAB4AHgAdABkAFwAXABMAEAAP
AA0ACQAJAAcABQADAAAA/f/7//r/+f/4//f/9v/1//T/9f/1//X/8//y//L/8f/w//D/
8f/x//D/8P/w//D/8P/y//L/8v/y//L/8f/x//H/8f/x//H/8f/v//D/8P/v/+//7//w
//L/8v/x//H/8v/y//L/8v/y//T/9P/z//P/8v/z//P/8//y//L/8v/y//T/9P/z//P/
8//z//L/8f/z//P/9P/0//D/8P/w//D/8v/y//L/8P/w//D/8P/w/+//7//v/+//7v/u
/+7/7v/u/+7/7P/s/+3/7f/t/+z/7v/u/+7/7v/t/+z/7P/s/+z/6//r/+r/6//q/+r/
6v/q/+n/6f/p/+n/6f/p/+n/6f/o/+j/6f/p/+n/6f/q/+j/5//n/+f/6f/p/+n/6P/o
/+f/5//o/+j/5//n/+f/5v/n/+f/5v/l/+X/5f/l/+f/5//n/+f/5//n/+f/5//n/+f/
5//n/+n/5P/m/+b/5v/m/+b/5v/m/+b/5v/m/+b/5v/m/+b/5//n/+f/5//o/+j/6f/n
/+n/6v/r/+v/7P/u/+//8P/w//D/8f/x//H/8P/w//P/8//z//L/9P/0//L/8v/x//H/
8P/v/+//7//u/+7/7P/q/+n/6P/p/+n/6f/o/+f/5v/m/+f/5f/k/+T/5P/k/+T/5P/k
/+T/4//j/+P/4//j/+P/4//j/+P/4//j/+P/4//j/+P/4//j/+P/5f/n/+X/5f/o/+7/
8//4//7/CwAgADgATgBjAHsAlQCuAMcA4QDqANAAmwBSAAQAyf+s/6T/of+d/6P/rv+2
/73/x//N/8//0v/b/+H/4//o/+r/5//n/+j/6P/o/+X/4//i/+H/5P/l/+b/5//q/+v/
7f/u/+7/7v/v/+//7v/v/+//7//w//D/8P/x/+//7v/u/+//8f/x//H/8f/w//D/8f/x
//H/8v/y//H/8f/y//L/8v/y//P/9P/0//X/9f/1//X/9v/3//f/9//3//j/+f/5//n/
+f/5//n/+//7//v/+//+//7/AAAAAP7//v8AAAEAAQACAAQABQAHAAcACAAJAAwADQAQ
ABAAEQATABYAFwAXABcAGAAZABoAHAAdAB4AHwAhACUAJQAmACcAJwAoACkAKgAsAC0A
LwAwADAAMQAyADQAMgAyADIAMgAyADMAMwAzADQANAA0ADQANQA1ADQANAAzADEAMAAv
AC4ALAAqACgAJgAkACIAIQAdABsAGgAXABUAFQATAA8ADwANAAkABwAEAAEA///+//3/
/P/7//r/+f/4//f/9//3//X/9P/0//P/8v/w//H/8f/w//L/8v/y//L/9P/0//T/9P/y
//H/8f/x//H/8f/x//H/8f/y//L/8f/x//H/8v/0//L/8f/x//L/8v/y//L/8v/y//L/
8f/x//D/8f/x//H/9P/0//T/9P/y//L/8f/x//H/8f/w/+//8f/x//L/8v/u/+7/7v/u
/+7/7v/u/+z/7P/s/+z/7P/r/+v/6//r/+z/7P/s/+z/6v/q/+j/6P/r/+v/6//q/+j/
6P/o/+j/6f/o/+j/6P/n/+f/6P/o/+f/5v/m/+b/5v/l/+X/5f/m/+f/6P/p/+f/5v/m
/+f/5//n/+f/6P/m/+X/5f/l/+X/5f/l/+T/5v/l/+X/5v/o/+f/5//n/+b/5//n/+b/
5v/n/+j/6f/n/+f/5//n/+n/6f/p/+n/6f/p/+n/6f/p/+j/6P/o/+j/6P/o/+b/5v/m
/+f/5//n/+f/6P/o/+n/6f/r/+z/7f/t/+7/8P/x//L/8v/y//P/8//z//L/8v/z//P/
8//y//L/8v/u/+7/7f/t/+z/6//r/+v/7P/s/+z/6v/r/+r/6f/p/+n/6P/n/+b/6P/p
/+n/6P/n/+b/5f/k/+b/5v/m/+X/5f/l/+X/5f/j/+P/4//j/+X/5f/l/+X/5f/l/+X/
5f/n/+X/4//j/+f/7v/y//f//v8MACEAOgBSAGoAgwChAL0A1gDvAP0A6AC4AHUAJgDg
/7f/qP+i/5//of+n/7T/vv/D/8n/zf/P/9T/3f/h/+X/6v/q/+n/5//o/+j/6P/q/+n/
6f/p/+f/5//n/+f/5//n/+j/6P/q/+r/6//r/+r/6//r/+v/6v/q/+r/6//r/+r/6v/r
/+v/6//r/+v/7v/u/+//7//t/+7/7v/t/+3/7v/u/+7/8P/x//L/8v/x//H/8f/x//T/
9f/1//X/9f/2//f/9//5//n/+f/5//n/+f/5//n//v/+/wAAAAAAAAAAAgADAAMABAAG
AAcACwALAAwADQAMAA0AEAAQABEAEwAWABcAGwAbABwAHQAeACAAIQAiACUAJwArACsA
LAAtAC0ALgAxADIANAA1ADUANgA2ADcANgA4ADYANgA3ADgAOQA7ADkAOQA6ADoANwA2
ADYANQA2ADYANQAzADEALwAtACoAKgAoACYAJAAiACEAHQAbABkAFQASABEADQAJAAkA
BwAFAAMAAAD9//v/+v/5//j/9//2//X/9P/z//P/8//x//D/8P/v/+7/8P/x//H/8P/u
/+7/7v/u/+7/7v/u/+7/7v/t/+3/7f/t/+3/7f/t/+3/7v/u/+3/7//v//D/8v/y//H/
8f/y//L/8v/y//L/8v/y//H/8f/y//P/8//z//T/9P/0//T/9P/0//P/8//z//P/8v/x
//H/8f/y//L/8P/w//D/8P/y//L/8v/w//D/8P/w//D/7f/t/+3/7f/s/+z/7P/s/+z/
7P/q/+r/6f/p/+n/6P/q/+r/6v/q/+f/5v/m/+b/6f/p/+r/6v/p/+j/6P/o/+b/5f/l
/+X/5f/l/+X/5f/n/+b/5v/n/+f/5//n/+j/6P/n/+f/5//n/+f/5//m/+T/4//j/+T/
5v/l/+X/5f/m/+f/5//m/+X/5f/l/+X/4//j/+P/4//l/+X/5f/l/+X/5f/l/+X/5f/k
/+T/5P/k/+T/4v/i/+P/4//j/+P/5P/k/+X/5f/n/+j/6f/p/+r/7P/t/+7/7v/u//H/
8f/x//D/7v/v/+//7//w//D/8P/u/+z/6//r/+r/6//r/+v/6v/s/+z/6v/p/+f/5f/k
/+P/5P/j/+L/4v/h/+H/4P/g/+L/4v/i/+L/5P/k/+P/4//h/+H/4f/h/+H/4f/h/+H/
4f/h/+H/4f/h/+H/4f/h/9//4f/j/+X/5v/q/+3/8v/+/xMALABGAFwAcQCPAK0AyADh
APcA8ADMAI8ARgD8/8f/sP+m/5//n/+l/6z/tv+//8X/yf/N/9L/2f/d/+H/5v/o/+f/
5f/m/+b/5v/m/+X/5f/l/+X/5f/l/+X/5//n/+j/6P/m/+b/5//n/+b/5//n/+f/6P/o
/+j/6f/p/+j/6P/p/+n/6f/p/+n/6v/q/+v/6//t/+7/7v/t/+3/7v/u/+7/8P/x//L/
8v/x//H/8f/x//D/8f/x//H/8//0//X/9f/3//f/9//3//f/9//3//f/+P/4//r/+v/8
//z//v//////AAACAAMABQAFAAYABwAIAAkADAAMAA0ADwASABMAFgAXABkAGwAeACAA
IQAiACQAJwAsAC0ALgAvAC8AMAAzADQANgA3ADcAOAA4ADkAOAA6ADgAOAA6ADoAOgA7
ADkAOQA6ADoAOAA4ADkAOQA4ADgANwA1ADIAMQAwAC4ALgAsACoAKAAmACUAIQAfAB8A
GwAYABcAFAAPAA4ACwALAAkABgADAP///v/9//z/+//6//n/+P/3//f/9//1//b/9v/1
//T/9P/1//X/9P/y//L/8v/y//L/8v/y//L/8v/x//H/8f/x//H/8f/x//P/9P/0//P/
8//z//T/9v/0//P/8//0//T/9P/0//T/9v/2//X/9f/0//X/9f/1//j/+P/4//j/9v/2
//X/9f/3//f/9v/1//X/9f/2//b/9v/2//b/9v/2//b/9v/0//T/9P/0//T/8//z//P/
8//y//L/8v/y//L/8v/w//D/8//z//P/8v/w//D/8P/w/+//7v/u/+7/7f/t/+7/7v/u
/+7/7//w//L/8f/x//H/7//v/+//7//t/+z/7P/t/+//7//v//D/7v/t/+3/7f/t/+3/
7f/s/+3/7f/u//D/7v/t/+3/7f/s/+3/7f/s/+v/6//r/+v/6//r/+v/6//t/+3/7f/t
/+v/6//r/+v/6f/s/+7/7P/s/+z/7P/s/+z/7P/t/+v/6//r/+z/7v/v/+//8f/y//P/
8//0//b/9//4//j/+P/5//n/+f/4//j/+f/5//f/9v/2//b/9v/2//X/9f/0//P/8//z
//L/8v/y//D/8f/w/+//7//u/+z/6v/o/+j/6f/p/+j/6P/o/+j/6P/q/+r/6v/p/+n/
6f/p/+n/6f/p/+n/6f/n/+f/5//n/+f/5//n/+f/6f/p/+v/6//t//L/9v/5//z/CgAd
ADYATgBiAHcAkwCvAMoA4wD3AO4AwgCDADoA9v/L/7b/rP+n/6v/s/++/8j/z//T/9P/
1f/e/+f/6//t/+7/7v/t/+3/7v/u/+7/8P/v/+//7//v/+//7//v/+//7//w//D/7v/u
/+//7//w//H/8f/x//D/8P/w//H/8//y//L/8//x//H/8f/x//L/8v/z//P/8//0//T/
8//1//b/9v/2//b/9//4//j/+f/5//n/+f/6//v/+//7//v//P/9//3//f/9//3//f8B
AAEAAQABAAQABAAGAAYABAAEAAYABwAJAAoADAANAA0ADQAOAA8ADgAPABIAEgATABUA
GAAZABsAGwAcAB0AHgAgACEAIgAjACUAKQApACgAKQApACoALQAuADAAMQA1ADYANgA3
ADcAOAA1ADQANQA2ADcAOQA3ADcAOAA4ADgAOAA5ADkANgA2ADUAMwAyADEAMAAuAC4A
LAAqACgAJgAlACEAHwAdABkAFgAVABQAEQASABEADQALAAgABQAFAAQAAwACAP///v/9
//z//f/9//3/+//6//r/+f/4//j/+f/5//j/+v/6//r/+v/4//j/+P/4//b/9f/1//X/
9f/1//X/9f/2//j/+f/5//j/9//3//j/+P/3//f/+P/4//j/+P/4//j/+P/3//f/9v/3
//f/9//4//j/+P/4//j/+P/3//f/+f/5//j/9//3//f/+P/4//b/9v/2//b/9v/2//b/
9P/2//b/9v/2//T/8//y//H/8v/y//L/8v/y//L/8P/w/+//7//v/+7/8P/w//D/8P/v
/+7/7v/u/+3/7f/u/+7/7v/u/+//8P/w/+//7//v/+3/7f/t/+3/7f/s/+z/7f/t/+3/
7f/u/+7/7f/t/+3/7f/t/+3/7P/s/+v/6//s/+r/6f/p/+n/6v/r/+v/6v/p/+n/6f/p
/+v/6//r/+v/6//r/+v/6//p/+n/6//u/+3/7P/r/+r/6P/o/+n/6f/r/+v/7P/s/+v/
6//t/+7/7//v//D/8v/z//T/9P/0//X/9f/1//T/9P/1//X/9f/y//L/8v/w//L/8f/x
//D/7//v/+//7v/u/+7/7P/r/+j/5//n/+f/5//n/+f/6P/n/+f/5v/m/+b/5v/m/+b/
5v/m/+X/5f/l/+X/5f/l/+X/5f/l/+X/5f/l/+X/5f/j/+P/4//j/+X/5//p/+n/7P/w
//P/+P8AABEAJgBAAFYAawCDAJ8AuADPAOkA8ADQAJcATgACAMX/rP+i/53/nf+j/67/
tv+9/8X/zf/R/9b/2//h/+f/6v/q/+f/6f/q/+r/6v/o/+f/5//n/+f/5//n/+f/5//n
/+j/6P/m/+b/5//n/+r/6//r/+v/6v/q/+r/6//p/+j/6P/p/+n/6f/p/+n/6v/q/+v/
6//r/+z/7P/r/+3/7v/u/+7/7v/v//D/8P/x//H/8f/x//D/8f/x//H/7//w//H/8f/1
//X/9f/1//X/9f/1//X/+v/6//z//P/8//z//v////3//v8AAAEAAwADAAQABQAGAAcA
CgAKAAkACwAOAA8AEwATABQAFQAWABgAGQAaABkAGwAfAB8AIgAjACMAJAAnACgAKgAr
ACsALAAsAC0ALgAwAC4ALgAuAC4ALgAvAC8ALwAwADAAMAAwADEAMQAwADAALwAtACoA
KQAoACYAJAAiACAAHgAeAB0AGQAXABMADwAMAAsACwAHAAcABQABAP///P/5//f/9v/1
//T/9P/0//T/9P/x//H/8f/v/+7/7v/t/+z/7P/t/+3/7P/s/+z/7P/s/+r/6v/q/+r/
7P/r/+v/6//p/+n/6f/p/+v/7P/s/+v/6//r/+z/7v/u/+3/7f/u/+z/7P/s/+z/7P/s
/+v/6//u/+//7//v/+//7v/t/+z/7P/s/+v/6//t/+3/7P/r/+v/6//s/+z/7P/s/+z/
7P/q/+r/6v/o/+j/6P/o/+j/5//n/+f/5//o/+j/6P/o/+b/5v/k/+T/5f/l/+X/5P/m
/+b/5v/m/+X/5P/k/+T/5P/j/+P/4v/i/+L/4//k/+T/4//j/+P/4f/h/+H/4f/j/+L/
4v/j/+P/4//j/+T/5P/j/+P/4//h/+H/4f/g/+L/4f/h/+L/4v/h/+H/4f/i/+P/4//i
/+H/4f/h/+H/4f/h/+H/4f/h/+H/4P/g/+D/4P/g/+D/4P/h/+H/4f/h/+L/4v/h/+H/
4//k/+X/5f/m/+j/6//s/+z/7P/r/+v/6//q/+r/6//r/+v/6v/q/+r/6P/q/+n/6f/o
/+X/5f/l/+T/5P/k/+L/4f/g/9//3//f/97/3f/c/9z/3f/d/9z/3P/c/9z/3P/c/9z/
3P/b/9v/3f/d/93/3f/b/9v/2//b/9n/2f/Z/9n/2v/b/9z/3f/b/9v/2//f/+b/6v/t
//L/AAAVADAASABeAHcAlQCxAMwA5wD1AOIAsgBxACQA2v+v/6D/mv+V/5f/nf+o/7T/
u/+//8P/yf/O/9X/2f/d/+L/4P/f/9//4P/g/+D/4P/f/9//3//f/9//3//f/9//3//g
/+D/4v/i/+P/4//i/+P/4//j/+L/4v/i/+P/4//i/+L/4//l/+X/5f/l/+T/5P/l/+X/
4//k/+T/4//l/+b/5v/m/+b/5//o/+j/6f/p/+n/6f/q/+v/6//r/+v/7P/t/+3/7//v
/+//7//x//H/8f/x//T/9P/2//b/9P/0//b/9//3//j/+v/7//////8AAAEAAgADAAYA
BgAHAAkADAANAA8ADwAQABEAFAAWABcAGAAbAB0AIQAhACIAIwAjACQAJQAmACgAKQAp
ACoAKgArAC4AMAAuAC4ALgAuAC4ALwAvAC8AMAAwAC8ALgAuAC0AKgAqACkAJwAmACUA
JAAiAB4AHAAaABgAFAATAA8ADQANAAkABgAFAAMA//////3/+f/3//T/8f/x//D/7//u
/+v/6v/p/+j/6f/p/+n/5//m/+b/5f/k/+L/4//j/+L/4P/g/+D/4P/i/+L/4v/i/+T/
4//j/+P/4f/h/+H/4f/h/+L/4v/h/+H/4f/i/+T/5P/j/+P/5P/m/+b/5v/m/+b/5v/l
/+X/5v/n/+f/5//m/+b/5v/m/+b/5v/l/+X/5//n/+b/5f/k/+P/4//i/+H/4v/j/+T/
5P/k/+T/4v/g/+D/4P/g/+H/4f/h/+H/3v/e/97/3v/f/+D/3//g/9//3//f/97/3v/e
/97/3v/d/9z/3P/c/93/3f/e/97/3f/c/9z/3P/a/9n/2f/Z/9v/2//b/9v/2//a/9r/
2//Z/9n/2f/a/9r/2f/Z/9n/2f/Z/9n/2P/Y/9f/1//Y/9j/1//X/9f/2P/Z/9n/2P/Z
/9n/2f/Z/9f/1//X/9f/1//X/9f/1//Z/9j/1v/W/9b/1v/W/9b/1//X/9f/1//Y/9j/
2f/Z/9v/3P/f/9//4P/i/+L/4v/h/+D/4//j/+P/4v/g/+H/4f/h/+D/4P/g/97/4P/f
/9//3v/b/9v/2//a/9z/3P/a/9n/1v/V/9X/1f/U/9P/0v/S/9P/0//S/9L/0v/S/9L/
0v/S/9L/0f/R/9H/0f/R/9H/0f/R/9H/0f/P/8//z//P/9H/0f/R/9H/0//T/9H/0f/W
/9r/3//k/+7//f8YADIASABbAHcAlQCuAMkA3wDcALoAfwA4AO7/t/+g/5T/j/+P/5X/
nv+o/6//s/+5/73/wP/H/8//0//U/9T/0//R/9L/0v/S/9L/0f/R/9H/0f/R/9H/0f/R
/9H/0v/S/9L/0v/T/9P/0v/T/9P/0//U/9T/1P/V/9X/1P/U/9X/1f/V/9X/1f/U/9T/
1f/V/9X/1v/W/9X/1//Y/9j/2P/X/9f/1//W/9j/2f/a/9v/2//b/9r/2f/b/9z/3f/d
/97/3f/c/9v/3v/f/+D/4f/k/+T/5v/m/+T/5P/m/+f/5//o/+r/6//v/+//8P/x//D/
8f/0//T/8//1//j/+f/7//v//P/9/wAAAgADAAQAAwAFAAkACQAMAA0ADQAOAA0ADgAQ
ABEAEwAUABQAFQAWABgAFgAWABYAFgAWABcAFwAXABgAGAAWABYAFwAXABYAFgAVABMA
EAAPAA4ADAAKAAgABgAEAAQAAwD///3/+//3//T/8//x/+3/7f/r/+f/5f/i/9//3//e
/93/3P/Z/9j/1//W/9X/1f/V/9P/1P/U/9P/0v/Q/9H/0f/Q/9D/0P/Q/9D/zv/O/87/
zv/Q/8//z//P/83/zf/N/83/z//Q/9D/z//P/8//0P/S/9D/z//P/9D/0P/Q/9D/0P/Q
/9D/z//P/9D/0f/R/9H/0P/Q/9D/0P/Q/9D/z//P/8//z//O/83/z//P/9D/0P/M/8z/
zP/M/8z/zP/M/8r/yv/K/8r/yv/J/8n/yf/J/8b/xv/G/8b/yP/I/8b/xv/F/8X/xf/E
/8T/xP/E/8T/xf/E/8T/xP/E/8P/w//C/8H/wP/A/8D/wv/B/8H/wf+//7//v/+//8H/
wP/A/8H/v/+//7//wP/C/8H/wf/B/7//v/+//77/vv+9/73/vv++/73/vf+9/7z/vf+9
/7z/vf+9/73/vf+7/7v/u/+7/73/vf+9/73/u/+7/7v/u/+7/7z/uv+6/7r/uv+6/7j/
uP+5/7n/u/+7/7z/vP+7/7v/vf++/7//v//A/8L/wf/C/8L/wv/D/8P/w//C/8L/w//D
/8P/wv/C/8L/wP/A/7//v/++/7v/u/+7/7r/uv+6/7j/t/+0/7P/s/+z/7T/s/+y/7L/
sf+x/7D/sP+w/7D/sP+w/67/rv+t/63/r/+v/6//r/+v/6//r/+v/67/rf+s/6v/q/+r
/6v/q/+p/6v/rf+t/67/sv+5/7z/wP/N/+b/AAAYACkAPwBbAHYAkwCvALgAnABlACIA
2v+b/3j/bv9r/2n/bf92/4L/if+L/4//kf+W/53/pf+p/6r/rP+r/6r/qv+p/6j/qP+n
/6f/p/+n/6f/p/+n/6X/pf+m/6b/qP+o/6n/qf+p/6n/qP+n/6j/qP+o/6n/qf+o/6j/
qf+p/6n/qf+p/6j/qP+p/6n/qf+q/6r/qf+n/6j/qP+o/6j/qf+q/6r/q/+r/6v/q/+s
/63/rf+t/63/rv+v/6//r/+v/6//r/+x/7H/sf+x/7L/sv+0/7T/tP+0/7b/t/+1/7b/
uP+5/7v/u/+8/73/vv+//8L/wv/B/8P/xv/H/8f/x//I/8n/zP/O/8//0P/P/9H/1f/V
/9b/1//X/9j/2f/a/9z/3f/d/97/3v/f/+D/4v/g/+D/4v/i/+L/4//h/+H/4v/i/+b/
4v/f/w==
         </WaveFormData>
      </LeadData>
      <LeadData>
         <LeadByteCountTotal>10000</LeadByteCountTotal>
         <LeadTimeOffset>0</LeadTimeOffset>
         <LeadSampleCountTotal>5000</LeadSampleCountTotal>
         <LeadAmplitudeUnitsPerBit>4.88</LeadAmplitudeUnitsPerBit>
         <LeadAmplitudeUnits>��V</LeadAmplitudeUnits>
         <LeadHighLimit>2147483647</LeadHighLimit>
         <LeadLowLimit>268435456</LeadLowLimit>
         <LeadID>V5</LeadID>
         <LeadOffsetFirstSample>0</LeadOffsetFirstSample>
         <FirstSampleBaseline>0</FirstSampleBaseline>
         <LeadSampleSize>2</LeadSampleSize>
         <LeadOff>FALSE</LeadOff>
         <BaselineSway>FALSE</BaselineSway>
         <ExcessiveACNoise>FALSE</ExcessiveACNoise>
         <MuscleNoise>FALSE</MuscleNoise>
         <LeadDataCRC32>2464460479</LeadDataCRC32>
         <WaveFormData>
8P/w//D/8P/u/+7/7v/u/+7/7v/u/+7/7v/u/+7/7v/u/+7/7v/u/+7/7v/u/+7/7P/s
/+z/7P/u/+7/7v/u/+7/7v/u/+7/7f/s/+v/6v/s/+z/7P/s/+r/6v/q/+r/7P/s/+z/
7P/s/+z/7P/s/+z/7P/s/+z/6v/q/+r/6v/s/+z/7P/s/+r/6v/q/+r/6v/q/+r/6v/q
/+r/6v/q/+z/7P/s/+z/6v/q/+r/6v/q/+v/6//s/+7/8P/x//H/7//w//L/8//0//T/
9P/0//T/9P/1//X/9v/4//b/9v/2//b/9f/1//T/8//z//L/8f/w//D/8P/w/+//7v/t
/+3/7f/s/+z/6f/o/+j/6P/o/+j/6P/o/+j/6P/o/+j/6v/p/+n/6f/p/+n/6f/p/+n/
6f/p/+n/6P/o/+j/6f/p/+j/5v/o/+b/5f/n/+n/6P/r/+7/9f8AAAwAIQA6AFAAaQCK
AK4AywDmAPMA6QDCAIUAQAANAPT/5f/a/9X/0//V/9n/2v/a/97/4v/j/+L/5v/r/+z/
7P/t/+v/6//r/+v/6//p/+n/6f/p/+j/6P/o/+v/6//r/+v/6f/p/+n/6f/p/+n/6f/p
/+n/6v/q/+r/7P/s/+z/7P/s/+z/7P/r/+n/6v/q/+r/6//r/+v/6//s/+3/7f/s/+z/
7P/u/+7/7v/u/+//7//v/+//8P/w//D/8P/w//H/8f/x//H/9P/1//X/9f/1//f/+P/5
//n/+P/4//r/+//7//v/+//9//7//////wAAAAABAAEAAwAHAAgACAAKAAkACgALAAwA
DgAQABAAEgATABQAFwAYABkAGwAcAB0AHgAfACAAIQAjACQAJQAmACgAKAAnACcAKQAr
ACsALAArACoAKgApACoAKgArACwAKgAqACkAKAAlACUAJAAkACMAIQAfABwAGwAZABcA
FQATAA8ADgAMAAkABwAGAAQABAACAAAA/f/7//v/+v/5//f/9v/2//X/9P/z//P/8v/v
/+7/7v/u/+7/7v/u/+7/7v/u/+z/7P/u/+//7//v/+3/7f/t/+v/7f/u/+7/7v/s/+3/
7f/t/+//7//v//D/8P/w//D/8P/w//D/8P/w//D/8P/w//D/7//v/+//7//x//H/8v/y
//D/8P/v/+//8f/x//D/8P/w//H/8f/x//H/8P/w//D/8P/v/+//7//u/+7/7v/u//D/
8P/v/+//7f/t/+3/7f/t/+3/7P/s/+3/7f/s/+z/6//q/+r/6v/p/+n/6f/q/+z/6//r
/+r/7P/s/+z/7P/q/+n/6P/n/+f/5//o/+j/6f/p/+r/6v/o/+f/5//n/+n/6f/p/+j/
6P/p/+n/6P/o/+f/5//o/+n/6f/p/+j/5//n/+j/6P/o/+j/6P/o/+r/6v/q/+r/6f/p
/+j/6P/o/+j/5//n/+n/6f/o/+b/5v/m/+b/6P/o/+j/6P/o/+j/6P/o/+n/6f/q/+r/
7P/t/+3/7f/u//D/8f/y//L/8v/y//L/8v/z//P/9P/2//T/9P/0//b/9f/1//T/8v/x
/+//7f/s/+z/7P/s/+v/6v/p/+f/6f/o/+j/5//m/+b/5v/m/+b/5v/m/+b/5v/m/+b/
5v/l/+X/5f/l/+X/5f/l/+X/5f/l/+X/5P/k/+T/5f/l/+b/5P/k/+L/4f/h/+P/5P/n
/+z/8//+/xAAKwBCAFwAfQCgAL4A3QD4AP8A7QDAAIEAQAARAPr/6//e/9X/0f/R/9f/
3P/c/9b/2P/b/9z/4v/n/+r/6v/p/+n/6f/p/+n/6f/n/+f/5//n/+b/5v/m/+f/5//n
/+f/6f/p/+n/6f/n/+f/5//n/+f/6P/o/+j/6P/o/+j/6P/o/+j/6P/n/+f/6P/o/+j/
6f/p/+n/6f/s/+3/7f/s/+r/6v/s/+z/7P/s/+3/7f/v/+//8P/w/+7/7v/u/+//7//v
/+//8v/z//P/8//z//P/9P/1//X/+P/4//r/+//7//v/+//9/wAAAQABAAIAAgADAAMA
BQAHAAgACAAKAAsADAANAA4AEgAUABQAFgAXABgAGwAcAB8AIQAiACMAJAAlACYAJwAn
ACgAKQAqACwALAArACsALQAvAC8AMAAuAC4ALwAvADEAMAAwADAALwAuACwAKgApACkA
KAAoACMAIQAfABwAGwAZABcAFQATAA8ADgAMAAcABQAEAAIAAgAAAP7/+//3//f/9v/1
//P/8v/y//H/8P/v/+//7v/t/+z/7P/s/+z/7P/s/+z/6v/q/+j/6P/q/+v/6//r/+v/
6//r/+n/6f/q/+r/6v/q/+v/6//r/+v/6//r/+z/7P/s/+z/7P/s/+z/7P/s/+z/7P/s
/+z/7//v/+//7//v/+//8P/w/+7/7v/t/+3/7//v/+7/7v/u/+//7//v/+//7v/u/+7/
7v/t/+3/7f/s/+z/7P/s/+z/7P/r/+v/6//r/+v/6//r/+v/6v/q/+n/6f/o/+j/5//m
/+b/5v/n/+f/5//o/+b/5f/l/+T/5v/m/+b/5v/l/+X/5f/l/+P/4//k/+T/5f/l/+b/
5v/k/+P/4//j/+X/5f/l/+T/5P/l/+X/5P/k/+P/4//k/+X/5f/l/+T/4//j/+T/5P/i
/+L/4v/i/+L/4v/i/+L/4//j/+L/4v/k/+T/4//j/+P/4//g/+L/4v/i/+L/4v/i/+L/
4v/i/+L/4v/i/+L/4v/i/+P/5f/m/+b/6P/n/+f/5//o/+r/6//s/+z/7v/u/+7/7v/u
/+3/7f/u/+7/7v/u/+7/7f/t/+z/6//r/+r/6f/o/+j/6P/o/+f/5v/l/+P/4//k/+T/
4//i/+D/4P/g/+D/4v/i/+L/4v/i/+L/4v/h/9//3//f/9//4P/h/+L/4//h/+H/4P/g
/97/3//f/97/3v/g/+D/3//f/9//4P/j/+b/8f8CABYALQBGAGAAgQCiAMAA3wDuAOcA
yQCSAFEAGgD9/+r/3f/W/9P/0//V/9f/1v/W/9b/1P/Z/+D/5P/l/+j/5v/j/+X/5f/l
/+X/5f/j/+P/4//j/+L/4v/i/+H/4f/h/+H/4f/h/+H/4f/j/+P/4//j/+P/5P/k/+T/
5P/k/+T/5P/k/+T/5P/j/+P/5P/k/+T/5//n/+f/5//m/+f/5//m/+T/5P/m/+b/6P/o
/+n/6f/p/+n/6v/q/+z/7P/s/+3/6//r/+v/7v/v/+//7//v/+3/7v/v/+//8v/y//T/
9f/3//f/9//5//j/+f/5//r//v//////AQABAAIAAgAEAAcACAAJAAoACgAMAAwADgAP
ABAAEwAUABcAGQAaABsAHAAdAB4AHwAhACIAIwAkACYAJgAlACUAJwApACkAKgAoACgA
KQApACkAKAAoACgAKAAoACcAJgAlACUAJAAkACAAHQAaABYAFwAVABMAEQARAA0ADAAK
AAcABQAEAAIAAAD+//z/+f/3//f/9v/1//X/9P/0//P/8v/x//H/8P/v/+7/7v/u/+z/
7P/s/+z/7v/u/+z/7P/s/+3/7f/t/+//7//v/+3/7f/u/+7/7v/t/+3/7P/r/+v/6//r
/+z/7v/u/+7/7v/u/+7/7v/u//D/8P/w//D/7//v/+//7//v/+//8P/w//D/8P/v/+//
7f/t/+z/7P/u/+//7//v/+//7v/u/+7/8P/v/+//7//u/+7/7v/u/+7/7v/t/+3/6//r
/+v/6//r/+v/6v/q/+v/6//q/+r/6v/q/+v/7P/r/+v/6//s/+r/6f/p/+j/6P/o/+j/
6P/l/+X/5f/l/+X/5f/m/+b/5//n/+j/6P/o/+f/5//n/+X/5f/l/+T/5v/n/+f/5v/m
/+X/5f/m/+X/5f/l/+T/5f/l/+b/5v/k/+T/5P/k/+b/5v/m/+b/5f/l/+T/5P/m/+b/
5f/l/+f/5f/m/+b/5v/m/+b/5P/k/+T/5P/k/+T/5P/k/+b/5v/m/+b/5P/l/+X/5v/m
/+j/6f/p/+n/6v/s/+3/7v/u/+7/7v/u/+7/7//v//D/8v/w//D/8v/y//H/8f/w/+//
7//u/+//7v/u/+7/7P/r/+r/6f/p/+n/6P/o/+X/5P/k/+T/5v/m/+b/5v/k/+T/5P/k
/+T/4//j/+P/4//j/+P/4//j/+P/4//j/+T/5P/k/+X/4//i/+T/5v/m/+X/4//j/+b/
6f/s//H/+v8KAB8ANABMAGkAigCmAMUA4ADtAN8AuAB5ADYABwDw/+P/2v/V/9H/0//X
/9j/2v/c/9r/2//i/+b/6f/s/+z/6f/r/+v/6//r/+j/5f/k/+P/5P/k/+X/5v/n/+f/
5//n/+n/6f/p/+n/5//n/+f/5//n/+j/6P/o/+j/6P/o/+j/6v/q/+r/6f/n/+j/6P/o
/+n/6f/p/+n/6v/r/+v/6v/q/+r/7P/s/+z/7P/t/+3/7f/t/+7/7v/w//D/8P/x/+//
7//v//L/8f/x//H/8f/z//T/9f/1//T/9P/2//f/+P/5//r//f/8//3//f/+/wAAAQAB
AAMAAwAEAAQABgAJAAoACwAMAA4AEAAQABIAEwAUABcAGAAXABkAGgAbABwAHQAeAB8A
IQAiACMAJAAmACYAJQAlACUAJwAnACgAKgAqACsAKwArACoAKgAqACoAKgApACgAJwAn
ACYAJgAjACEAHwAcAB0AGwAZABcAFQARABAADgALAAkACAAGAAQAAgAAAP3/+//7//r/
+f/3//b/9v/1//T/8//z//L/8f/w//D/8P/u/+7/7v/u//D/8P/u/+7/8P/x//H/8f/v
/+//7//t/+3/7v/u/+7/7v/v/+//7//v/+//7//w//D/8P/w//D/7v/u/+7/7v/u/+7/
7v/u/+//7//v/+//8f/x//L/8v/w//D/7//v/+//7//u/+7/7v/v/+//7//t/+z/7P/s
/+z/6//r/+v/6v/q/+r/6v/q/+r/6f/p/+n/6f/p/+n/6f/p/+j/6P/p/+n/6P/o/+f/
5v/m/+b/5//n/+f/6P/m/+X/5f/k/+T/5P/k/+T/4//j/+P/4//l/+X/5v/m/+P/4//k
/+T/5P/j/+P/4//h/+H/4f/g/+L/4//j/+L/4v/h/+H/4v/j/+P/4//i/+H/4f/i/+L/
5P/k/+T/5P/i/+L/4v/i/+P/4//i/+L/4v/i/+H/4f/j/+P/4v/g/+D/4P/g/+D/4P/g
/+D/4v/i/+L/4//h/+L/4v/k/+X/5f/l/+b/6P/p/+r/6v/s/+z/7P/s/+v/6//s/+7/
7P/s/+z/7P/p/+n/6P/n/+n/6P/n/+b/5v/m/+b/5f/k/+P/4f/h/+D/4P/f/97/4P/g
/+D/4P/f/97/3f/c/97/3v/e/93/3f/d/93/3f/d/93/3f/d/93/3f/c/9z/3P/d/93/
3P/e/9z/2P/X/9v/3f/g/+P/6P/x/wIAGAAvAEgAaACLAKwAygDpAPgA7wDNAJYAUwAa
APn/5v/Z/9L/y//J/8//0//S/9L/0v/S/9X/2v/c/9//4v/k/+H/4f/h/+H/4f/h/9//
3//f/+H/4P/g/+D/3//f/9//3//h/+H/4f/h/+P/4//j/+P/4f/i/+L/4v/i/+L/4v/i
/+T/5P/k/+P/4//k/+T/5P/n/+f/5//n/+f/5//m/+T/5v/m/+j/6P/o/+j/6f/p/+n/
6f/q/+r/6v/q/+r/6//s/+3/7v/y//L/8f/w/+//8P/y//T/9f/0//T/9v/3//f/9//3
//n//P/9//3//v8AAAEAAQADAAUABgAGAAgACgAMAA4AEAAQABIAEgAUABcAGAAbABwA
GwAdAB4AHwAiACMAJAAlACcAKAApACoAKgAqACkAKQArAC0ALQAuACwALAAtAC0AKwAq
ACoAKgAqACoAKQAoACUAJQAkACQAIQAfAB0AGgAZABcAFQATAA8ACwAKAAgAAwABAAAA
/v/8//r/+P/1//X/9f/0//P/8f/w//D/7//u/+3/7f/s/+v/6v/q/+r/7P/s/+z/7P/q
/+r/6P/o/+j/6f/p/+n/5//n/+f/5f/n/+j/6P/o/+j/6f/p/+n/6//r/+v/7P/s/+z/
7P/s/+z/7P/s/+z/6v/q/+r/6v/t/+3/7f/t/+3/7f/u/+7/7v/u/+3/7f/v/+//7v/u
/+z/7f/t/+3/7f/s/+z/7P/u/+3/7f/t/+r/6v/q/+r/6v/q/+n/6f/n/+f/5//n/+f/
5//m/+b/5//n/+b/5v/n/+b/5v/m/+P/4//j/+T/5v/l/+X/5P/k/+T/5P/k/+P/4//j
/+P/4f/h/+L/4v/h/+H/4v/i/+T/4//j/+P/4//j/+P/4v/i/+P/4//i/+D/3//f/+D/
4//j/+P/4v/h/+H/4v/i/+D/4P/g/+D/4P/g/+D/4P/h/+H/4P/g/+D/4P/f/9//4f/g
/+D/4P/g/+D/4P/g/+D/4P/g/+D/4f/h/+D/4P/i/+P/4//j/+T/5v/n/+j/6P/o/+n/
6v/r/+3/6//s/+7/7P/s/+z/7P/r/+v/6v/p/+n/6P/n/+b/5v/o/+j/5//m/+P/4f/h
/+D/4P/f/97/3v/e/97/3v/e/97/3v/e/97/4P/g/9//3//d/93/3f/d/93/3f/d/93/
3//e/97/3v/f/9//3v/e/9z/3P/b/9v/3f/e/9//4v/r//r/DgAnADwAVgB5AJ4AvgDd
APIA9QDfALIAcwA2AAsA9P/l/9r/0//R/8//0f/U/9T/1P/U/9f/3P/e/+H/5P/m/+X/
4//j/+P/4//j/+H/4f/h/+H/4P/g/+D/4//j/+P/4//h/+H/4f/h/+H/4f/h/+H/4f/i
/+L/4v/i/+L/4v/i/+T/5P/k/+P/4//k/+T/5P/l/+X/5f/l/+b/5//n/+b/6P/o/+r/
6v/q/+r/6//r/+n/6f/q/+r/7P/s/+z/7f/t/+3/7f/w/+//7//v/+//7//w//H/8f/0
//T/9v/3//f/9//3//n//P/9//3//v/+//////8BAAUABgAGAAgACgAMAA4AEAAUABYA
FgAYABsAHAAfACAAHwAhACIAIwAmACcAKAApACkAKgArACwALgAuAC0ALQAvADEAMQAy
ADAAMAAxADEAMQAwADAAMAAwADAALwAuACkAKQAoACgAJQAjACEAHgAdABsAGQAXABcA
EwASABAACwAJAAgABgAGAAQAAgD///z/+//5//f/9//2//b/9f/0//P/8//y//H/8P/w
//D/8v/y//L/8v/y//L/8P/w/+7/7//v/+//7//v/+//7f/v//D/8P/w//D/8f/x//H/
8f/x//H/8v/w//D/8P/w//L/8v/y//L/9P/0//T/9P/z//P/8//z//X/9f/2//b/9P/0
//P/8//1//X/9P/0//L/8//z//P/8//y//L/8v/0//P/8//z//L/8v/y//L/8v/y//H/
8f/x//H/8f/x/+//7//u/+7/8f/x//D/8P/t/+z/7P/s/+v/6//r/+z/7v/t/+3/7P/u
/+7/7v/u/+3/7f/t/+3/6//r/+z/7P/r/+v/7P/s/+7/7f/t/+3/6//r/+v/6v/q/+v/
6//q/+v/6//s/+7/7f/t/+3/7P/r/+v/7P/s/+z/7P/s/+z/6v/q/+r/6v/r/+v/6v/q
/+r/6v/p/+n/5//r/+7/7P/s/+z/7P/q/+r/6v/q/+r/6v/q/+v/6f/q/+r/7P/v/+//
7//w//X/9//5//r/+P/4//j/+P/5//n/+v/8//j/+P/4//j/9//3//b/9f/3//b/9f/0
//T/9P/0//P/8P/v/+3/7f/s/+z/6//q/+r/6v/q/+r/6v/q/+r/6v/s/+z/7P/r/+v/
6//r/+v/6//r/+v/6//p/+n/6P/o/+j/6f/p/+j/6v/q/+r/6//r/+3/7v/v//L/+/8K
AB4AMwBKAGIAgwCkAMIA4QD2APcA2wCmAGcALgANAPr/6//i/9//3//f/+X/5v/m/+L/
4v/n/+7/8P/x//L/8v/x//H/8f/x//H/8f/v/+//7//x//D/8P/w//H/8f/x//H/7//v
/+//7//x//H/8f/x/+//8P/w//D/8v/y//L/8v/y//L/8v/x//H/8v/y//L/8//z//P/
8//y//P/8//y//T/9P/2//b/9v/2//f/9//1//X/9v/2//b/9v/2//f/9v/1//T/9v/3
//f/9//3//n/+v/7//v//P/8//7///8BAAEAAQADAAIAAwADAAQABgAHAAcACQALAAwA
DAAOAA8AEAARABIAFAAWABYAGAAZABoAHQAeAB0AHwAgACEAJAAlACYAJwApACoAKwAs
ACwALAArACsALQAvAC8AMAAwADAAMQAxADEAMAAwADAAMAAwAC8ALgArACsAKgAqACcA
JQAjACAAIQAfAB0AGwAZABUAFAASABEADwAOAAwACAAGAAQAAQD//////v/9//v/+v/6
//n/+f/5//r/+v/3//b/9v/2//b/9v/2//b/+P/4//b/9v/2//f/9//3//b/9f/0//H/
8f/y//L/8v/z//X/9v/3//X/9f/1//b/9v/2//b/9v/2//b/9v/2//b/9v/2//b/9f/1
//X/9f/3//f/+P/4//j/+P/3//f/9//3//b/9v/0//X/9f/1//X/9P/0//T/9P/z//P/
8//y//L/8v/y//L/8v/x//H/8f/x//H/8f/x//H/8P/w/+//7//u/+7/7v/u/+//8P/t
/+3/7f/u/+7/7f/t/+z/7v/u/+7/7v/t/+3/7f/t/+3/7f/u/+7/7f/t/+7/7v/u/+3/
7f/t/+3/7f/t/+z/6v/r/+v/6v/s/+v/6//s/+z/6//q/+j/6f/p/+r/6v/o/+j/6P/o
/+r/6v/q/+r/6//r/+r/6v/o/+j/6//u/+3/7P/r/+r/6P/o/+j/6P/q/+r/6//r/+z/
7P/u/+//7//v//D/8v/z//T/9P/0//L/8v/y//P/8//0//b/9P/y//L/8v/x//L/8v/y
//P/8v/x//D/8P/w//D/7//u/+v/6f/p/+j/6v/p/+j/6P/o/+j/6P/o/+b/5v/m/+b/
6P/o/+f/5//n/+f/5//n/+f/5//n/+f/5//m/+b/5v/l/+X/5P/k/+T/5v/n/+f/5//o
/+v/7v/z/wAAEAAlAD4AVABzAJQAsgDNAOoA9QDjALYAdwA2AAcA7v/h/9b/0//R/9P/
1//a/9z/3P/e/+H/4v/m/+n/7P/s/+v/6//r/+v/6//p/+f/5//n/+n/6P/o/+j/5//n
/+f/5//n/+f/5//n/+n/6f/p/+n/5//o/+j/6P/o/+j/6P/o/+j/6P/o/+f/6f/q/+r/
6v/p/+n/6f/p/+r/6//r/+r/6v/q/+z/7P/u/+7/7//v/+3/7f/u/+7/7v/u/+7/7//v
/+//7//y//H/8f/x//H/8//0//X/9f/2//b/+P/5//n/+f/5//v/+v/7//v//P/+////
//8BAAMABAAEAAYACQAKAAsADAAMAA4ADgAQABEAEgAVABYAFwAZABoAGwAcAB0AHgAf
ACEAIgAjACQAJgAmACUAJQAjACUAJQAmACgAKAApACkAKwAqACoAKgAqACoAKQAoACMA
IwAiACIAHwAdABsAGAAZABcAFQATAA8ACwAKAAgABwAFAAQAAgD+//z/+v/3//X/9f/0
//P/8v/y//P/8//w/+//7//u/+3/7P/s/+z/6v/q/+r/6v/q/+r/6P/o/+j/6f/p/+n/
6//r/+v/6f/n/+j/6P/o/+j/6f/p/+n/6f/p/+n/6v/s/+z/7P/s/+r/6v/q/+r/6v/q
/+r/6v/t/+3/7f/t/+v/6//s/+z/7P/s/+v/6//r/+v/6v/q/+r/6//r/+v/6//q/+r/
6v/q/+n/6f/p/+b/5v/m/+b/6P/o/+f/5//n/+f/5//n/+X/5f/k/+T/4//j/+L/4v/i
/+L/4//k/+H/4f/h/+L/4v/h/+H/4P/i/+L/4v/i/+H/4f/h/+H/3//f/+D/4P/h/+H/
4v/i/+L/4f/h/+H/4f/h/+H/4P/g/+H/4f/g/+D/3//f/+D/4f/h/+H/4P/f/9//4P/g
/97/3v/e/97/3v/e/97/3v/f/9//4P/g/+D/4P/g/97/3v/e/97/3v/e/9//3//g/+D/
4v/j/+P/4//k/+b/5//o/+j/6P/o/+j/6P/p/+f/6P/q/+j/6v/q/+r/6f/p/+j/5//n
/+b/5f/k/+T/4v/i/+H/4P/f/93/3f/c/97/3f/c/9z/3P/c/9z/3P/c/9z/3P/c/9z/
3P/b/9v/2//b/9v/2//b/9v/2//b/9n/2P/Y/9j/2//b/9r/2v/a/9j/1//X/9v/3P/d
/+L/6//8/xIAKQBCAF4AgQCkAMQA4wD0AO0AzQCWAFMAGAD3/+T/1//O/8n/xf/J/8//
zv/O/9D/0v/V/9j/2v/b/+D/4P/d/93/3f/d/93/3f/b/9v/2//b/9r/2v/a/9v/2//b
/9v/3f/d/93/3f/d/93/3f/d/9v/3P/c/9z/3P/c/9z/3P/e/97/3v/d/93/3v/e/97/
3f/d/93/3f/e/9//3//e/+D/4P/i/+L/4v/i/+P/4//h/+H/4v/i/+L/4v/i/+P/5f/l
/+X/6P/n/+f/5//n/+n/6v/r/+v/6v/q/+z/7f/t/+3/7f/v//L/8//z//T/9v/3//f/
+f/7//z//P/+/wEAAgADAAQABAAGAAYACAALAAwADwAQABEAEwAUABUAFgAXABgAGQAZ
ABoAGwAcACAAIAAfAB8AHwAhACEAIgAgACAAIQAhACEAIAAgACAAHgAeAB0AHAAZABkA
GAAYABMAEQAPAAwACQAHAAUAAwABAP3//P/6//f/9f/0//L/8P/u/+z/6f/p/+n/6P/n
/+P/4v/i/+H/4P/f/9//3v/b/9r/2v/a/9r/2v/a/9r/2v/a/9j/2P/Y/9n/2f/Z/9v/
2//b/9n/1//Y/9j/2P/Y/9n/2f/Z/9n/2f/Z/9r/2v/a/9r/2v/c/9z/3P/c/9z/3P/c
/9z/3f/d/93/3f/d/93/3v/e/9z/3P/b/9v/2//b/9r/2v/Y/9n/2f/Z/9v/2v/a/9r/
2v/Z/9n/2f/W/9b/1v/W/9j/2P/X/9f/1v/V/9T/0//V/9X/1P/U/9P/0//S/9L/0f/Q
/9D/0P/P/8//z//Q/9L/0f/R/9D/0P/Q/9D/0P/P/8//z//P/8//z//Q/9D/zf/N/87/
zv/O/83/zf/N/83/zf/N/8z/zP/N/83/zP/M/8v/y//M/8v/y//L/8r/yv/L/83/zv/M
/8z/zP/M/8z/zP/M/8z/y//L/8r/yv/M/8z/yv/K/8r/yv/K/8r/yv/K/8r/yv/L/8v/
zP/M/87/z//R/9H/0v/U/9T/1P/T/9L/1P/U/9T/1f/T/9T/1v/U/9T/1P/U/9P/1f/U
/9P/0//Q/8//zv/O/87/zv/N/8z/y//J/8n/yP/G/8X/xP/E/8b/xv/G/8b/xP/E/8T/
xP/G/8b/xf/F/8P/w//D/8P/xf/F/8X/xf/D/8L/wv/C/8P/w//C/8L/xP/E/8H/v//B
/8T/x//K/9H/3v/y/wkAHgA2AFUAegCYALUAzgDTAL0AkgBVABYA6//U/8X/uv+3/7n/
u/+9/77/vP+8/77/v//E/8j/y//M/8z/y//J/8n/yf/J/8n/x//H/8f/x//G/8b/xv/H
/8f/x//H/8f/x//H/8f/xf/F/8X/xf/H/8j/yP/I/8j/yP/I/8j/yP/I/8j/x//H/8j/
yP/I/8n/yf/J/8n/yv/L/8v/yv/K/8r/zP/M/8z/zP/N/83/zf/N/87/zv/O/87/zv/P
/83/zf/N/9D/0//T/9P/0//V/9b/1//X/9f/1v/X/9f/2f/Z/9n/2//c/93/3f/e/+D/
4f/h/+P/5P/k/+P/5P/n/+j/6f/q/+z/7v/u//D/7//w//P/9P/3//n/+v/7//r/+//8
//3/AQACAAMABAAGAAYABQAFAAMABQAFAAYABgAGAAcABwAHAAYABgAGAAYABgAFAAQA
//////7//v/7//n/9//0//X/8//x/+//7f/p/+j/5v/j/+H/4P/e/9r/2P/W/9P/0//T
/9L/0f/N/8z/zP/L/8r/yf/J/8j/yf/I/8j/yP/G/8b/xv/G/8b/xv/E/8T/wv/D/8P/
w//F/8X/xf/D/8H/wv/C/8L/xP/F/8X/xf/F/8X/xf/G/8T/xP/E/8T/xP/E/8T/xP/E
/8T/xP/E/8X/xf/F/8X/w//D/8T/xP/E/8T/w//D/8P/w//C/8L/xP/F/8X/xf/E/8L/
wf/A/8L/wf/B/8H/vv++/77/vv++/77/vf+9/7v/u/+7/7v/vf+9/7z/vP+7/7v/uv+6
/7v/uv+6/7r/uf+5/7n/uv+4/7f/t/+2/7b/tv+2/7b/t/+3/7f/t/+2/7X/tf+0/7P/
s/+0/7T/sv+x/7H/sf+y/7P/tP+0/7L/s/+z/7L/sv+x/7H/sv+z/7P/s/+y/6//r/+w
/7D/sv+y/7L/sv+w/7D/sP+w/7H/sf+w/7D/sP+w/6//r/+v/6//rv+s/6z/rP+s/67/
rv+u/67/rv+u/6//r/+u/67/sP+x/6//r/+w/7L/s/+0/7T/tP+0/7T/tP+1/7P/tP+2
/7T/tv+2/7b/tf+1/7T/s/+z/7D/r/+u/67/rv+u/63/rP+p/6f/p/+m/6j/p/+m/6b/
pP+k/6T/pP+i/6L/ov+i/6L/ov+h/6H/of+h/6H/of+h/6H/of+h/5//nv+e/57/n/+f
/57/nv+c/57/nf+d/53/nv+j/6b/p/+w/8L/1//s/wQAHwA+AF4AfQCcAKkAmQBwADkA
+v/H/6z/n/+W/5H/jf+N/5P/lP+Q/47/jv+R/5T/mv+b/5z/nv+d/5z/m/+a/5n/mf+X
/5f/l/+X/5b/lv+W/5f/l/+X/5f/l/+X/5f/l/+V/5X/lf+V/5f/mP+Y/5j/lv+W/5b/
lv+W/5b/lv+V/5X/lv+W/5b/l/+X/5f/l/+W/5f/l/+W/5T/lP+W/5b/lv+W/5f/l/+X
/5f/mP+Y/5j/mP+Y/5n/l/+X/5f/mv+Z/5n/mf+Z/5v/nP+d/53/nP+c/57/n/+f/5//
n/+h/6L/o/+j/6T/pP+l/6X/p/+n/6j/qP+q/6v/rP+t/67/sP+y/7L/tP+1/7b/uf+6
/7n/u/+8/73/vv+//8D/wf/C/8L/wv/C/8b/xv/F/8X/xf/H/8f/yP/G/8b/x//H/8n/
yP/E/w==
         </WaveFormData>
      </LeadData>
      <LeadData>
         <LeadByteCountTotal>10000</LeadByteCountTotal>
         <LeadTimeOffset>0</LeadTimeOffset>
         <LeadSampleCountTotal>5000</LeadSampleCountTotal>
         <LeadAmplitudeUnitsPerBit>4.88</LeadAmplitudeUnitsPerBit>
         <LeadAmplitudeUnits>��V</LeadAmplitudeUnits>
         <LeadHighLimit>2147483647</LeadHighLimit>
         <LeadLowLimit>268435456</LeadLowLimit>
         <LeadID>V6</LeadID>
         <LeadOffsetFirstSample>0</LeadOffsetFirstSample>
         <FirstSampleBaseline>0</FirstSampleBaseline>
         <LeadSampleSize>2</LeadSampleSize>
         <LeadOff>FALSE</LeadOff>
         <BaselineSway>FALSE</BaselineSway>
         <ExcessiveACNoise>FALSE</ExcessiveACNoise>
         <MuscleNoise>FALSE</MuscleNoise>
         <LeadDataCRC32>3663468252</LeadDataCRC32>
         <WaveFormData>
8P/w//D/8P/u/+7/7v/u/+7/7v/u/+7/7v/u/+7/7v/u/+7/7v/u//D/8P/w//D/7v/u
/+7/7v/w//D/8P/w/+7/7v/u/+7/7P/s/+z/7P/u/+7/7v/u/+z/7P/s/+z/7v/u/+7/
7v/s/+z/7P/s/+z/7P/s/+z/7P/s/+z/7P/s/+z/7P/s/+r/6v/q/+r/7P/s/+z/7P/q
/+r/6v/q/+z/7P/s/+z/7P/s/+z/7P/s/+3/7f/t/+3/7//w//D/8P/y//L/9P/0//T/
9P/1//X/9f/1//b/9v/4//j/+P/4//f/9v/2//X/9f/0//T/9P/0//L/8v/y//H/7//v
//D/7//v/+//7P/r/+v/6//r/+v/6f/r/+v/6//r/+v/6//r/+v/6v/s/+z/7P/s/+z/
7P/s/+z/6v/q/+v/7P/q/+j/6v/r/+n/5//o/+j/6P/p/+v/7//z//n/BgAaACwAPwBa
AHkAlQCsALwAuQCdAG0AOgAaAAsAAAD2//P/7//v//H/7f/o/+n/6//p/+j/6v/s/+3/
7//v/+3/7f/t/+3/7f/t/+3/7v/s/+v/6//r/+z/7P/s/+z/6v/q/+r/6v/q/+r/6v/r
/+v/6//r/+v/7v/u/+3/7f/s/+z/7P/q/+z/7f/t/+3/6//s/+z/7P/t/+3/7f/t/+3/
7f/t/+3/7f/u/+7/7v/u/+7/7v/v/+//7//w//D/8P/w//D/8P/z//P/8//z//P/8//0
//T/9f/1//X/9v/2//b/9v/3//n/+//8//z/+v/8//3//v/+/wAAAQACAAEAAgADAAMA
BAAFAAYABwAHAAgACgALAA4ADwAQABEAEAARABIAEwAUABQAFgAYABgAGQAZABkAGwAb
AB4AHgAcABsAGwAbAB0AHQAeAB4AHAAcABsAGgAaABkAGQAYABcAFQATABEAEAAPAA0A
DAAKAAgABgAEAAQAAgACAAEAAAD///z/+v/5//n/+P/3//T/8//y//H/8//y//L/8f/v
/+//7v/u/+//7//v/+//7f/t/+3/7P/u/+//7//v/+3/7f/s/+z/7v/u/+7/7v/s/+z/
7f/t/+3/7f/t/+//7//u/+7/7v/w//D/8P/w//D/8P/w//D/7v/u/+7/7v/v//D/8f/x
//H/8f/w//D/8v/y/+//7//u/+7/7v/u/+7/7v/u/+//7f/t/+3/7P/u/+7/7v/u/+7/
7f/t/+3/6//r/+v/6//r/+r/6v/q/+3/7f/s/+z/6f/p/+n/6f/p/+n/6f/p/+v/6//r
/+v/6//q/+r/6v/o/+f/5v/m/+j/6f/q/+r/6v/q/+r/6v/n/+f/5//n/+j/6P/o/+j/
5v/m/+f/5//m/+b/5v/o/+r/6f/p/+n/5v/m/+b/5v/n/+j/6f/q/+j/6P/o/+n/5//m
/+X/5f/o/+j/6P/o/+j/6v/q/+n/6P/n/+b/6P/o/+j/6P/o/+j/6P/o/+n/6f/p/+n/
6//s/+z/7P/w//D/8v/y//L/8v/z//P/8//z//T/9P/0//T/9P/0//T/9P/1//X/9P/y
//H/8P/u/+z/7P/s/+z/6//s/+z/6//r/+v/6v/p/+n/6f/p/+n/5//p/+n/5//n/+f/
5//p/+n/6P/o/+b/5v/m/+b/6P/o/+j/5v/m/+f/6P/o/+j/5v/n/+X/5f/k/+L/4v/j
/+X/6f/v//n/DAAeADQATwBqAIUAowC8AMQAuwCdAGsAPgAkABUACgAAAPf/7//t/+//
7//q/+P/4f/h/+L/5v/q/+v/6//r/+3/7f/t/+3/6v/p/+j/6P/o/+f/5//n/+f/6P/p
/+r/6v/q/+r/6v/o/+j/6P/p/+n/6f/p/+n/6v/q/+n/6f/s/+z/7P/q/+r/6//r/+v/
6//s/+z/7P/t/+3/7f/t/+//7//v/+//7v/u/+3/7P/u/+7/7v/v/+3/7f/u/+7/8P/w
//D/8P/x//H/8f/x//P/8//0//T/9//3//f/+P/4//j/+P/5//n/+//8//z/+v/8//3/
/v8AAAIAAwAEAAMABAAFAAUACAAJAAoACwANAA4AEAARABQAFQAWABcAFgAXABgAGQAa
ABoAHAAeAB4AHwAfAB8AHwAfACIAIgAiACEAIQAhACMAIwAkACQAIwAiACAAHgAgAB8A
HwAeABwAGQAWABMAEgARAA8ADgAMAAoACAAGAAQAAgACAAEAAAD///z/+v/5//n/+P/3
//b/9f/0//P/8//y//L/8f/v/+//7v/u/+//7//v/+//7//v/+//7v/u/+//7//v/+//
7//u/+7/7v/u/+7/7v/u/+7/7//v/+//7//v//H/8f/w//D/8P/w//D/8P/w//D/8P/w
//D/8f/y//P/9P/0//T/9P/z//H/8f/w//D/8v/y/+//7//y//L/8v/y//L/8v/y//P/
8f/x//H/8P/w//D/8P/w//D/7//v/+//7//v/+//7//v/+7/7v/u/+3/7f/s/+z/6//r
/+v/6//r/+v/6//r/+v/6//r/+v/6//q/+r/6v/s/+v/6v/q/+r/6//s/+z/6v/q/+r/
6v/p/+n/6f/p/+r/6v/q/+r/6P/o/+n/6f/o/+j/6P/q/+r/6f/p/+n/6P/o/+j/6P/o
/+j/6P/o/+b/5v/m/+f/6f/o/+f/5//o/+j/6P/o/+r/6P/k/+b/5v/m/+b/6P/o/+j/
6P/m/+b/5v/m/+b/5v/m/+f/6P/p/+r/7f/s/+z/7P/u//D/8v/y//L/8v/z//P/8//x
//L/8v/0//b/9v/2//X/9P/0//P/8//y//L/8v/y//D/8P/w/+//7f/t/+z/6//p/+n/
6P/n/+f/5//n/+f/5//p/+n/6f/p/+n/6f/p/+f/5v/m/+b/5//o/+n/6v/o/+j/5v/m
/+f/6P/o/+j/6P/p/+n/5//k/+T/5P/l/+f/6//1/wMAFAAoAD4AVwByAI0AqQC6ALoA
pwB9AEkAJgAWAAkA/P/4//P/8f/x/+//6//o/+X/4//l/+r/7P/s/+3/7//r/+v/6//r
/+v/6//r/+v/7P/q/+n/6f/p/+j/6P/o/+j/6P/o/+j/6P/q/+r/6v/r/+n/6f/p/+n/
6v/q/+n/6f/q/+r/6v/o/+j/6f/p/+n/6//s/+z/7P/r/+v/6//r/+v/6//r/+v/7f/u
/+7/7v/s/+z/7P/t/+3/7f/u/+7/8P/w//D/8P/x//H/8f/x//H/8f/y//L/9f/1//X/
9v/4//j/+P/5//f/+f/6//r//P/+////AAD+/wAAAQACAAUABgAHAAcABgAHAAgACQAJ
AAoADAANABAAEQASABMAFAAVABYAFwAYABgAGgAcABwAHQAdAB0AHQAdACAAIAAgAB8A
HwAfAB8AHwAgACAAIAAgAB8AHgAeAB0AHQAcABkAFwAVABMAEgARAA8ADgAOAAwACgAI
AAgABgAGAAUAAgABAP7//P/7//v/+v/5//r/+f/4//f/9//2//b/9f/1//X/9P/0//P/
8//z//P/8//z//P/8v/y//P/8//z//T/9f/1//b/9v/2//b/9v/2//b/9//3//X/9f/1
//f/9//2//b/9v/2//b/9v/2//j/+P/4//j/+P/4//j/+P/4//j/+P/3//f/9//2//b/
+P/4//X/9f/4//j/+P/4//b/9v/2//f/9//3//f/9v/2//b/9v/2//b/9f/1//X/9f/1
//X/9f/1//T/9P/0//X/9f/0//T/9f/1//X/9f/z//P/8//z//H/8f/x//H/8//y//L/
8v/y//H/8P/w//D/8f/y//L/8P/w//D/8P/x//H/8f/x/+7/7v/u/+7/8P/w//H/8f/u
/+7/7v/w//D/7//v/+//7v/u/+7/7v/u/+7/7v/u//D/8P/w//H/7//u/+3/7f/w//D/
8P/w//L/7P/u/+7/7v/u/+7/7v/u/+7/7v/u/+7/7v/u//D/8P/w//D/7v/v/+//7//t
/+//8P/w//L/9P/0//b/9P/0//T/9f/1//X/9f/2//j/+v/6//r/+v/5//j/+P/3//f/
9v/2//T/9P/y//L/8v/x/+//7//v/+//8P/x/+7/7f/t/+3/7f/t/+v/7f/t/+3/7f/t
/+v/6//r/+r/6v/q/+r/6v/o/+j/6P/o/+j/6P/p/+r/6P/o/+j/6//t/+v/6P/m/+b/
6f/p/+v/8f/7/wYAFgAqAEMAXABzAI8AqAC2ALEAlwBlADIAFAAHAP7/+P/x/+3/7f/v
/+3/7P/r/+f/5f/o/+r/7P/t/+//7f/v/+//7//v/+r/6f/o/+j/6v/p/+n/6f/p/+r/
6//s/+z/7P/s/+z/6v/q/+r/6//t/+3/7f/t/+z/7P/r/+v/7v/u/+7/7P/s/+3/7f/t
/+3/7v/u/+7/7//v/+//7//v/+//7//v/+3/7v/u/+7/8P/w//D/8f/x//H/8v/y//L/
8v/y//L/8//z//P/8//1//X/9v/2//X/9f/1//b/+P/4//j/+f/3//n/+v/6//z//v//
/wAA/v8AAAEAAgADAAQABQAFAAgACQAKAAsACwAMAA4ADwAOAA8AEAARABQAFQAWABcA
FgAWABgAGgAaABsAGwAbABsAGwAeAB4AHgAdAB0AHQAfAB8AIAAgAB4AHgAdABwAHgAd
AB0AHAAbABkAFwAVABQAEwARABAADgAMAAoACAAGAAQABAADAAIAAQD+//z/+//7//r/
+f/4//f/9v/1//f/9v/2//X/8//z//L/8v/x//H/8f/x//P/8//z//L/8v/z//P/8//z
//P/8v/y//D/8P/w//D/8P/w//H/8f/z//P/8//1//P/8v/y//L/8v/y//L/8v/w//D/
8P/w//L/8v/y//L/8//0//X/9f/1//X/9P/0//T/9P/x//H/8v/y//L/8v/u/+7/7v/v
/+//7//v/+7/8P/w//D/8P/u/+3/7f/t/+//7//v/+//7//u/+7/7v/v/+//7v/u/+3/
7f/t/+3/7f/t/+3/7f/r/+v/6//r/+n/6P/o/+j/6v/p/+j/6P/q/+v/7P/s/+r/6v/q
/+r/6//r/+v/6//o/+j/6P/o/+r/6v/r/+v/6v/q/+r/7P/s/+v/6//r/+j/6P/o/+j/
6v/q/+r/6v/o/+j/6P/p/+v/6v/p/+n/6P/o/+j/6P/q/+r/6v/o/+j/6P/o/+b/5v/m
/+b/6P/o/+j/6f/p/+n/6f/r/+z/7P/s/+7/7v/w//D/8P/w//H/8f/x//H/8v/y//T/
9P/0//T/8//y//L/8f/x//D/8P/w//D/7v/u/+7/7f/r/+v/6v/p/+n/6f/o/+f/6f/p
/+n/6f/m/+f/5v/l/+f/5//n/+f/5//m/+b/5v/m/+b/5v/m/+b/5v/k/+T/5f/m/+b/
5v/m/+X/4f/h/+L/5P/i/+P/5//t//X/AwAUACoAQgBfAHoAlwCxAMIAwACrAH8ATQAq
ABgACwAAAPz/8//t/+3/7//p/+b/5f/f/9//4v/i/+T/6f/r/+n/6f/p/+n/6f/n/+f/
5//o/+j/5//n/+f/5v/m/+b/5v/o/+j/6P/o/+j/6P/o/+n/6f/p/+n/6f/o/+j/5//n
/+j/6P/o/+b/6P/p/+n/6f/p/+r/6v/q/+n/6f/p/+n/6v/r/+z/7f/r/+z/7P/s/+z/
7P/s/+3/6//r/+z/7P/t/+7/7//w//H/8f/x//H/8//z//T/9P/1//X/9f/2//b/9v/2
//f/9//5//r/+v/6//z//f/+//7/AAABAAIABQAGAAcABwAGAAcACAAJAAoADAAPABEA
EAARABIAEwAUABUAFgAXABgAGAAaABwAGgAbABsAGwAdAB0AIAAgACAAHwAfAB8AHQAd
AB4AHgAcABwAGwAaABgAFwAXABYAFwAVABMAEQAQAA8ADQAMAAgABgAEAAIA/v/8//z/
+//6//n/9v/0//X/9f/0//P/8v/x//D/7//v/+7/7v/t/+v/6//q/+r/6//r/+v/6//r
/+v/6//q/+r/6//r/+v/6f/p/+j/6P/q/+r/6v/q/+r/6v/r/+v/6//r/+v/7f/t/+z/
7P/s/+7/7v/u/+7/7P/s/+z/7P/u/+7/7v/u/+3/7v/v/+//7//v/+7/7v/u/+7/6//r
/+7/7v/u/+7/7v/u/+7/7//v/+//7//u/+z/7P/s/+z/7P/r/+v/6//p/+n/6f/p/+v/
6v/q/+r/6f/p/+j/6P/p/+n/6f/p/+f/5//n/+f/6f/p/+n/6f/p/+j/6P/o/+j/5//m
/+b/5P/l/+b/5v/m/+b/5v/m/+f/5//n/+f/5v/m/+b/5v/k/+T/5f/l/+T/5P/k/+b/
6P/n/+f/5//o/+j/6P/o/+f/5v/l/+T/5P/k/+T/5f/n/+b/5f/l/+T/5P/k/+T/5v/k
/+T/5P/k/+T/5P/k/+T/5P/k/+T/5f/l/+X/5f/n/+j/5v/m/+j/6P/s/+z/7P/s/+//
7//v/+//8P/w//L/8v/y//L/8f/w/+7/7f/t/+z/7v/u/+7/7P/u/+7/7f/r/+r/6P/m
/+X/5f/k/+P/4//j/+P/4//h/+X/5f/l/+X/5f/l/+X/5f/k/+T/5P/k/+T/5P/k/+T/
5P/i/+L/4//k/+T/5P/k/+H/3//h/+D/4P/e/9//3//l/+//+/8KABoAMABNAGoAhwCj
ALgAvgCzAJMAYwA4AB4ADwACAPz/9f/t/+v/6//p/+b/4//f/9//4v/i/+T/5//p/+f/
5//n/+f/5//l/+X/5f/m/+b/5f/l/+X/5v/m/+b/5v/k/+T/5P/k/+T/5P/k/+X/4//j
/+P/4//k/+T/4//j/+b/5v/m/+T/5P/l/+X/5f/n/+j/6P/o/+f/5//n/+f/6f/p/+n/
6f/p/+r/6v/q/+j/6P/o/+n/6f/p/+r/6v/s/+z/7P/s/+v/6//r/+v/7f/t/+7/7v/v
/+//7//w//L/8v/y//P/9f/3//j/+P/2//j/+f/6//r//P/9//7/AQACAAMAAwAFAAcA
CQALAAwADgARABMAEgATABQAFQAWABcAGAAZABoAGgAcAB4AHAAdAB0AHQAfAB8AIgAi
ACIAIQAhACEAHwAfACAAIAAeAB4AHQAcAB4AHQAdABwAGQAXABUAEwASABEADwAOAA4A
DAAKAAgABAACAAIAAQAAAP///P/6//f/9//2//X/9v/1//T/8//z//L/8v/x//H/8f/w
//D/8f/x//H/8f/x//H/8f/w/+//7//u/+3/7//v/+7/7v/w//D/8P/w//D/8P/x//H/
8f/x//H/8//x//D/8P/w//L/8v/y//L/9P/0//T/9P/y//L/8v/y//P/9P/1//X/8//z
//L/8v/0//T/8f/x//T/9P/0//T/9P/0//T/9f/z//P/8//y//L/8v/y//L/9P/z//P/
8//z//P/8//z//H/8P/w//D/8//z//L/8v/v/+//7//v/+//7//v/+//8f/x//H/8f/z
//L/8v/y//T/8//y//L/8P/x//L/8v/w//D/8P/w//D/8f/y//P/8P/w//D/8P/w//D/
8f/x//L/8v/y//T/8v/x//H/8f/y//L/8v/y//D/8P/w//D/8P/w//D/8f/x//D/7//v
//D/8P/w//D/7v/w//L/8P/w//D/8P/w//D/8P/w/+7/7v/u/+//7//v/+//8f/y//L/
8v/0//b/+P/4//j/9v/3//f/9//5//r/+v/8//r/+v/6//n/+v/6//n/+f/2//b/9v/2
//b/9v/2//X/8f/x//D/7//v/+//7v/t/+3/7f/t/+3/6//t/+3/7f/t/+3/7f/t/+//
7v/u/+7/7v/u/+7/7v/u/+7/7P/s/+v/7P/s/+z/7v/t/+3/6//s/+z/7P/r/+v/8f/7
/wcAFgAmADoAUQBuAI0ApwC4AL4ArwCHAFUALgAcABEAAgD8//n/9f/1//f/9f/y/+3/
6//t//D/8P/w//H/8f/x//H/8f/x//H/8f/x//H/8v/w/+//7//v//D/8P/w//D/8P/w
//D/8P/y//L/8v/z//H/8f/x//H/8v/y//H/8f/w//D/8P/u//D/8f/x//H/8f/y//L/
8v/x//H/8f/x//P/8//z//P/8//0//T/9P/0//T/9P/1//X/9f/2//b/9P/0//T/9P/3
//f/9//3//n/+f/6//r/+//7//v//P/+//7//v////3///8AAAAAAAACAAMABAAEAAYA
BwAIAAkACgALAAsADAANAA4ADwAPABAAEgATABIAEwAUABUAFgAXABgAGQAcABwAHgAg
AB4AHwAfAB8AIQAhACQAJAAkACMAIwAjACMAIwAkACQAIgAiACEAIAAgAB8AHwAeAB0A
GwAZABcAFgAVABMAEgAQAA4ADAAKAAoACAAIAAcABgAFAAIAAAD//////v/9//z/+//6
//n/+//6//r/+f/5//n/+P/4//X/9f/1//X/9//3//f/9v/0//X/9f/1//P/8//y//L/
9P/0//T/9P/2//b/9//3//X/9f/1//f/9//2//b/9v/2//b/9v/2//b/9v/2//b/9v/2
//b/9v/1//b/9//3//f/9//2//b/9v/2//P/8//0//T/9P/0//T/9P/0//X/8//z//P/
8v/y//L/8v/y//L/8f/x//H/8//z//P/8//x//D/8P/w//H/8f/w//D/8f/x//H/8f/w
/+//7v/t/+3/7f/t/+3/7v/u/+//8P/u/+3/7P/s/+z/7f/u/+7/7v/u/+7/7v/v/+//
7//v/+7/7v/u/+7/7P/s/+3/7f/s/+z/7P/u/+z/6//r/+v/6v/q/+r/6v/q/+r/6v/q
/+z/7P/s/+3/7f/s/+v/6//q/+r/7P/u/+z/7P/s/+z/6v/q/+r/6v/s/+z/7f/t/+3/
7f/v//D/8P/w//L/8v/0//T/9P/0//P/8//z//P/9P/0//b/9v/2//b/9f/0//b/9f/1
//T/9P/0//T/8v/y//L/8f/v/+3/7P/r/+v/7f/s/+v/6//r/+v/6//p/+n/6f/p/+n/
6//r/+v/6//q/+r/6v/q/+r/6v/q/+r/7P/q/+r/6//q/+r/6v/q/+f/6f/r/+r/6P/o
/+n/6f/t//P//f8KABwAMABHAGIAfQCVAK4AvACzAJUAZQA0ABYABwD+//b/8//v/+3/
7f/t/+r/6f/n/+f/6P/o/+z/7f/v/+3/7//v/+//7//r/+v/6//s/+r/6f/p/+n/6v/q
/+r/6v/o/+j/6P/o/+r/6v/q/+v/6//r/+v/6//q/+r/6f/p/+z/7P/s/+r/6v/r/+v/
6//q/+r/6f/o/+v/6//r/+v/7f/t/+3/7f/t/+7/7v/u/+z/7P/s/+3/7f/t/+7/7v/u
/+7/7v/u/+//7//v/+//8f/x//L/8v/z//P/8//0//b/9v/2//f/9f/3//j/+P/4//r/
+//8//z//v///wAAAQACAAMAAwAEAAUABgAHAAcACAAKAAsADAANAA4ADwAQABEAEgAT
ABYAFgAYABoAGAAZABkAGQAYABcAGQAYABkAGQAaABsAGwAbABwAHAAeAB4AHQAcABsA
GQAYABYAFQATABEADwAOAA0ACwAKAAYABAACAAAA///+///////9//v/9//0//P/8//y
//H/8f/x//H/8f/x//D/8P/v/+//7//u/+7/7f/t/+3/7f/r/+v/6//q/+r/6//r/+v/
7f/t/+z/7P/r/+r/6f/o/+r/6v/r/+v/6//r/+v/7f/t/+z/7P/s/+z/7P/s/+z/7P/s
/+z/7P/u/+7/7v/u/+7/7v/u/+3/7f/t/+z/7P/t/+7/7P/t/+7/7v/u/+7/6v/q/+r/
6//p/+n/6f/o/+r/6v/q/+r/6v/p/+n/6f/p/+n/6f/p/+n/6P/o/+j/5//n/+b/5v/n
/+f/5//n/+X/5f/l/+X/5f/l/+X/5f/n/+b/5v/m/+b/5f/k/+T/4v/j/+T/5P/k/+T/
5P/k/+X/5f/l/+X/5P/k/+T/5P/k/+T/5f/l/+T/5P/k/+b/5P/j/+P/4//k/+T/5P/k
/+T/5P/k/+T/4v/i/+L/4//l/+T/4v/i/+L/4v/i/+L/4v/i/+L/4v/i/+P/4//j/+P/
5f/m/+T/5P/m/+b/6f/q/+v/7P/t/+3/7f/t/+7/7v/w//D/7v/u/+3/7P/s/+v/6//q
/+r/6v/q/+j/6P/o/+f/5f/l/+T/4//j/+P/4v/h/+H/4f/h/+H/3//h/+H/4f/h/+H/
4f/h/+H/4P/g/+D/4P/g/+D/4P/g/+D/3v/e/9//4P/g/+D/4P/f/93/2//c/97/3v/d
/9//4//t//n/DAAgADYAUQBwAI8AqwC6ALoApQB9AEsAJAASAAUA+v/0/+3/5//n/+v/
5f/e/93/3f/d/97/4P/i/+X/5f/j/+P/4//j/+P/4f/h/+H/4v/i/+H/4f/h/+D/4P/g
/+D/4P/g/+D/4P/g/+D/4P/h/+H/4f/h/+H/4v/i/+H/4f/k/+T/5P/i/+D/4f/h/+H/
4f/i/+L/4v/h/+H/4f/h/+P/4//j/+P/4//k/+T/5P/k/+T/5P/l/+P/4//k/+T/5v/m
/+b/5v/n/+f/5//n/+n/6f/q/+r/6f/p/+n/6v/q/+r/6v/r/+3/7//w//D/8P/y//P/
9P/0//b/9//4//n/+v/7//v//P/9//7///8BAAIABAAFAAYABwAIAAkACgALAAwADQAM
AAwADgAQABIAEwATABMAEwATABYAFgAWABUAFQAVABMAEwAUABQAEgASABEAEAAQAA8A
DwAOAAwACQAGAAMAAgABAP///v/8//r/+P/2//T/8v/y//H/8P/v/+z/6v/p/+n/6P/n
/+T/4//i/+H/4//i/+L/4f/h/+H/4P/g/9//3//f/9//3f/d/93/3P/e/9//3//f/9//
3//e/97/3v/e/97/3v/e/97/3//f/93/3f/d/9//3//e/97/3v/g/+D/4P/g/+D/4P/g
/+D/4v/i/+L/4v/i/+L/4v/h/+H/4f/g/+D/4v/i/9//3//e/97/3v/e/97/3v/e/9//
3//f/9//3v/c/9z/3P/c/97/3f/d/93/3P/b/9r/2f/b/9r/2v/a/9n/2f/Y/9j/1//X
/9f/1//X/9f/1//X/9f/1//X/9f/1//W/9b/1v/Y/9f/1v/W/9b/1//Y/9j/1v/W/9b/
1v/V/9X/1f/V/9T/1P/U/9T/1P/U/9X/1f/S/9L/0v/U/9T/0//T/9P/1P/U/9T/1P/U
/9T/1P/U/9L/0v/S/9P/0//S/9H/0f/U/9T/0v/S/9L/0v/S/9L/0v/S/9D/0P/R/9H/
0//T/9X/1v/Y/9j/2v/a/9v/2v/Z/9j/2//b/9v/2//c/9z/3v/e/9z/3P/b/9r/3P/b
/9v/2v/Y/9j/2P/W/9b/1v/V/9P/0f/Q/8//z//R/9D/z//P/8//z//P/83/zf/N/83/
zf/P/8//z//P/8z/zP/M/8z/zf/O/8//0P/O/8z/zP/N/87/zv/O/87/z//N/8v/yP/I
/8r/y//P/9H/1//j//T/BAAWAC8ATABpAIUAmgCgAJcAeQBJABwAAgDz/+j/4P/b/9X/
0//T/9H/zP/J/8n/yf/K/8z/zv/R/9H/z//P/8//z//P/8v/y//L/8z/yv/J/8n/yf/K
/8r/yv/K/8r/yv/K/8r/yv/K/8r/y//L/8v/y//L/8z/zP/L/8v/zP/M/8z/yv/K/8v/
y//L/8n/yv/K/8r/zf/N/83/zf/L/8v/y//L/83/zv/O/87/zP/M/8z/zf/N/83/zv/O
/8z/zP/M/8z/z//P/8//z//R/9H/0v/S/9H/0f/R/9L/0v/S/9L/0//V/9f/2P/Y/9b/
2P/Z/9r/2P/a/9v/3P/d/97/3//f/+L/4//k/+X/5f/m/+j/6f/o/+n/6v/r/+z/7f/u
/+//8P/w//L/9P/0//X/9f/1//P/8//2//b/+P/3//f/9//1//X/9v/2//j/+P/3//b/
9P/z//P/8v/v/+3/6//p/+r/6f/n/+b/5P/i/+D/3v/c/9r/2v/Z/9b/1f/S/9D/z//P
/87/zf/M/8v/yv/J/8n/yP/I/8f/x//H/8b/xv/F/8X/xf/F/8X/xf/F/8T/wv/D/8P/
w//D/8P/wv/C/8D/wP/A/8D/wP/A/8H/wf/D/8P/w//F/8P/wv/C/8L/wv/C/8L/wv/A
/8D/wP/A/8L/wv/C/8L/wv/C/8L/wf+//7//vv++/8D/wP+9/73/wP/A/8D/wP+8/7z/
vP+9/7//v/+//77/vP+8/7z/vP+8/7v/u/+7/7n/uf+5/7n/u/+6/7r/uv+5/7n/uP+4
/7f/t/+3/7f/t/+3/7f/t/+2/7X/tP+z/7P/sv+y/7L/tP+z/7L/sv+w/7H/sv+y/7L/
sv+y/7L/r/+v/6//r/+u/67/rv+u/6z/rP+t/63/qv+q/6r/rP+s/6v/q/+r/6r/qv+q
/6r/rP+s/6z/rP+q/6r/qv+r/63/rP+r/6v/qv+q/6r/qv+q/6r/qv+o/6j/qP+o/6j/
qP+o/6j/qP+o/6n/qf+n/6f/qf+q/6r/qv+s/6z/rv+u/67/rv+t/63/rf+t/67/rv+w
/7D/sv+y/7H/sP+u/63/rf+s/6v/qv+p/6b/qP+o/6f/pf+j/6L/of+h/6P/ov+h/6H/
of+h/6H/n/+f/5//n/+f/53/nf+d/53/nv+e/57/nv+e/57/nv+e/5z/mv+a/5v/mv+a
/5r/mv+Z/5n/mf+Y/5b/lv+Z/5v/mf+d/6n/uP/I/9r/7f8GACEAQQBaAGYAXwBFABkA
6v/K/7n/sP+q/6X/n/+f/5//nf+Y/5P/kf+R/5L/lv+W/5f/mf+Z/5j/l/+W/5X/k/+T
/5P/lP+S/5H/kf+R/5L/kv+S/5L/kv+S/5L/kv+Q/5D/kP+R/5H/kf+R/5H/kP+Q/4//
j/+Q/5D/kP+O/47/j/+P/4//jf+O/47/jv+N/43/jf+N/43/jf+N/43/jf+O/47/jv+O
/47/jv+P/4//j/+Q/5D/jv+O/47/jv+P/4//j/+P/5H/kf+S/5L/kf+R/5H/kv+S/5L/
kv+T/5P/lf+W/5b/lv+Y/5n/mv+Y/5r/m/+c/5v/nP+d/53/nv+f/6D/of+j/6T/pv+n
/6b/p/+o/6n/qP+p/6r/q/+q/6r/rP+u/67/r/+v/6//r/+v/7L/sv+w/6//r/+v/7X/
sf+u/w==
         </WaveFormData>
      </LeadData>
   </Waveform>
</RestingECG>
