# Supplementary material for: Detection of Left Atrial Enlargement Using a Convolutional Neural Network-Enabled Electrocardiogram
Source: Front Cardiovasc Med. 2020 Dec 17;7:609976. doi: 10.3389/fcvm.2020.609976 (PMC7773668; doi:10.3389/fcvm.2020.609976)
Supplement: Supplementary file 2 [file Data_Sheet_2.ZIP › normal1/1802010507_9882_0000000X.XML]

<?xml version="1.0" encoding="Windows-1252"?>
<!DOCTYPE RestingECG SYSTEM "restecg.dtd">
<RestingECG>
   <PatientDemographics>
      <PatientID>1802010507</PatientID>
      <PatientAge>71</PatientAge>
      <AgeUnits>Years</AgeUnits>
      <Gender>Female</Gender>
      <PatientLastName>jiangqundi</PatientLastName>
   </PatientDemographics>
   <TestDemographics>
      <DataType>Resting</DataType>
      <Site>1</Site>
      <AcquisitionDevice>MAC55</AcquisitionDevice>
      <Status>Unconfirmed</Status>
      <Priority>Normal</Priority>
      <AcquisitionTime>09:23:47</AcquisitionTime>
      <AcquisitionDate>09-06-2015</AcquisitionDate>
      <CartNumber>1</CartNumber>
      <AcquisitionSoftwareVersion>009C</AcquisitionSoftwareVersion>
      <XMLSourceVersion>MAC5000 v1.0</XMLSourceVersion>
   </TestDemographics>
   <RestingECGMeasurements>
      <VentricularRate>59</VentricularRate>
      <AtrialRate>59</AtrialRate>
      <PRInterval>190</PRInterval>
      <QRSDuration>92</QRSDuration>
      <QTInterval>422</QTInterval>
      <QTCorrected>417</QTCorrected>
      <PAxis>56</PAxis>
      <RAxis>-5</RAxis>
      <TAxis>30</TAxis>
      <QRSCount>10</QRSCount>
      <QOnset>211</QOnset>
      <QOffset>257</QOffset>
      <POnset>116</POnset>
      <POffset>177</POffset>
      <TOffset>422</TOffset>
      <ECGSampleBase>500</ECGSampleBase>
      <ECGSampleExponent>0</ECGSampleExponent>
   </RestingECGMeasurements>
   <Diagnosis>
      <Modality>Resting</Modality>
         <StatementCount>2</StatementCount>
         <LabelText>12SL ��ϳ���</LabelText>
      <DiagnosisStatement>
         <StmtFlag>ENDSLINE</StmtFlag>
         <StmtText>����Ķ�����</StmtText>
      </DiagnosisStatement>
      <DiagnosisStatement>
         <StmtFlag>ENDSLINE</StmtFlag>
         <StmtText>�ٽ� ECG</StmtText>
      </DiagnosisStatement>
   </Diagnosis>
   <Waveform>
      <WaveformType>Rhythm</WaveformType>
      <WaveformStartTime>0</WaveformStartTime>
      <NumberofLeads>8</NumberofLeads>
      <SampleType>CONTINUOUS_SAMPLES</SampleType>
      <SampleBase>500</SampleBase>
      <SampleExponent>0</SampleExponent>
      <HighPassFilter>16</HighPassFilter>
      <LowPassFilter>150</LowPassFilter>
      <ACFilter>NONE</ACFilter>
      <LeadData>
         <LeadByteCountTotal>10000</LeadByteCountTotal>
         <LeadTimeOffset>0</LeadTimeOffset>
         <LeadSampleCountTotal>5000</LeadSampleCountTotal>
         <LeadAmplitudeUnitsPerBit>4.88</LeadAmplitudeUnitsPerBit>
         <LeadAmplitudeUnits>��V</LeadAmplitudeUnits>
         <LeadHighLimit>2147483647</LeadHighLimit>
         <LeadLowLimit>268435456</LeadLowLimit>
         <LeadID>I</LeadID>
         <LeadOffsetFirstSample>0</LeadOffsetFirstSample>
         <FirstSampleBaseline>0</FirstSampleBaseline>
         <LeadSampleSize>2</LeadSampleSize>
         <LeadOff>FALSE</LeadOff>
         <BaselineSway>FALSE</BaselineSway>
         <ExcessiveACNoise>FALSE</ExcessiveACNoise>
         <MuscleNoise>FALSE</MuscleNoise>
         <LeadDataCRC32>1239205989</LeadDataCRC32>
         <WaveFormData>
/P/8//z//P/+//7//v/+//7//v/+//7//v/+//7//v///wAAAQACAAEAAAD///7//v/+
//7//v///wAAAQADAAMAAwADAAUABgAIAAgACgAKAAoACgAIAAkACQAKAAoACQAHAAYA
BQAGAAcACAAIAAgACAAIAAcABQAEAAEAAAD7//r/+f/4//j/+f/5//n/+v/6//r/+//7
//r/+f/4//n/+v/7//z//P/8//r/+v/6//r/+f/3//n/+//7//v/+v/6//r/+v/6//n/
+P/6//v/9f/v//H/8P/w//j/AwANABcAIQAxAEEAVABqAIIAlACgAKYAoQCMAHEAVQA2
ACAAEgAFAPP/4P/X/9b/1P/V/9v/4f/m/+v/8f/3//r/+f/5//n/+f/6//z/+//6//n/
+f/5//n/+P/4//n/+f/5//n/+f/5//r/+v/7//z//f/+//3//P/7//r/+//7//v/+//7
//v/+//7//r/+v/6//r/+//8//z//P/8//z/+//7//v/+//7//v//f/9//3//f/8//3/
/f/8//7///////////8AAAAAAAD+//7/////////////////AQABAAIAAgADAAUABQAF
AAUABQAFAAYABgAIAAoACgAKAAsADAAMAAsADAAMAAwADgAQABEAEgAVABYAFgAXABYA
FgAXABgAHAAaABoAGgAbABsAHAAcABoAGgAbABsAGwAbABsAGwAZABgAGAAXABUAFQAV
ABQAFQAUABIAEAAPAA4ADAAKAAoACAAHAAYABQAFAAQAAwACAAEAAQD///3//f/9//3/
/f/9//z//P/9//3//P/8//n/+P/3//b/9//4//n/+v/6//r/+v/6//n/+f/5//n/+//7
//v/+//6//r/+v/6//r/+//7//v//f/9//3//f/7//z//P/7//v/+//7//r/+v/7//v/
/P/+//////////7//f/8//n/+//7//v//P/8//z//P/7//3//v/+//3///////3////+
//3//P/6//v//P/9//3//f/+//7//f/7//z//P/9//3//P/8//z//P/8//z//P/9//3/
+v/6//z//f/9//3/+//7//v/+v/8//z//f/9//v/+//7//r/+v/6//r/+v/6//n/+f/7
//v/+//6//r/+P/4//n/+f/6//r/+v/7//n/+f/5//j/+v/6//v//P/6//r/+v/5//n/
+f/4//j/+P/4//n/+f/6//r/+v/6//v/+//7//v/+v/6//n/+f/5//r/+v/6//j/+P/4
//b/+P/5//n/+f/5//n/+P/4//j/+P/4//r/+v/6//r/+v/6//r/+v/6//r/+v/6//r/
+v/6//r/+P/4//j/+P/4//j/+P/4//r/+v/6//r//P/8//z//P/8//z//P/8//r/+v/6
//r//f/+////AAD+/////////wEAAwAEAAYABAAGAAYABgAIAAYABQAFAAQABAAEAAMA
AwADAAMAAwADAAIAAgACAAIAAQABAAAA///+//v/+v/5//j/+P/5//f/9//3//b/8//z
//T/9P/2//b/9v/2//b/9v/2//b/9P/0//X/9v/4//f/9//5//j/9//1//T/9v/2//b/
9f/0//T/8f/t/+3/7f/u//T//v8JABMAHwAtADsAUQBqAIAAlACgAKgApgCTAHYAWQA9
ACIAEgAGAPf/5//e/9f/1P/Y/93/4f/l/+r/7f/v//H/9P/1//X/9//3//b/9P/2//b/
9v/3//f/9//2//b/9f/1//X/9f/1//X/9v/2//T/9P/0//T/9v/2//b/9v/1//X/9f/1
//f/9//3//f/+P/4//j/+P/3//j/+P/4//j/+P/3//f/9//3//f/9//5//n/+f/5//n/
+f/4//b/9//5//r/+//5//r/+v/6//z//P/9//3//f/9//3//f/7//v//P/8//3/////
////////////AAACAAQABgAGAAYABwAIAAgACQAKAAoACgAMAA4ADwAQAA8AEAAQABEA
EgASABMAFAAWABQAFAAUABUAFQAWABYAFgAWABcAFwAXABcAFwAXABUAFAAUABMAEQAR
ABEAEAAPAA4ADAAKAAkACAAGAAQABAACAAEAAAD//////v/9//7//f/9//v/+f/5//n/
+f/5//n/+P/4//n/+f/4//j/+P/4//j/+P/4//j/+P/4//j/+P/4//j/9//3//f/9//5
//n/+f/5//b/9v/2//b/9v/3//f/9//3//f/9//3//X/9v/2//X/9//3//f/9v/4//n/
+f/6//n/+f/4//f/+f/5//n/9//3//f/9//4//j/+P/4//f/+f/6//r/+f/5//n/9//5
//r/+f/4//b/9//4//n/+f/5//r/+v/5//f/+P/4//n/+f/4//j/+P/4//j/+P/4//n/
+f/2//b/9v/3//f/9//3//f/9//2//j/+P/5//n/9//3//f/9v/4//j/+P/4//j/9//3
//n/+P/3//X/9P/0//T/9f/1//T/9P/0//X/9//3//f/9v/0//T/9f/2//b/9v/2//X/
9f/1//T/9P/0//T/9f/1//b/9v/2//b/9//3//f/9//4//j/9//3//X/9v/2//b/9P/0
//T/8v/0//X/9f/1//f/9f/y//L/8v/y//L/9P/0//T/9P/2//b/9v/2//X/9P/z//L/
9P/0//T/9P/0//T/9P/0//T/9P/0//T/9v/2//b/9v/2//b/9v/2//j/+P/4//j/+P/4
//j/+P/2//b/9v/2//n/+f/5//n//f/+/wAAAAAEAAQABAAEAAAA/////wAAAgACAAEA
AQD///////////7//v/+//7//f/9//z/+f/4//X/9P/z//D/8P/x//H/8v/z//P/8//x
//L/8v/y//L/8v/y//L/8v/y//L/8P/w//H/8v/y//H/8f/z//P/9f/0//T/9P/z//L/
8P/u//D/7//t/+v/6//q//D/+v8HABEAGwApADkAUQBoAHwAkACiAKwAqACXAHwAWwA/
ACYAFAAGAPP/4f/c/9v/2P/U/9f/3//j/+j/7f/x//P/8P/v//P/9f/z//L/9P/y//L/
8v/z//P/8//y//L/9f/1//X/9f/1//X/9v/2//T/9P/0//T/9v/2//b/9v/1//X/9f/1
//f/9//3//f/9P/0//T/9P/3//j/+P/4//b/9v/1//X/9//3//f/9//1//X/9f/1//b/
9//3//b/+P/5//n/+f/5//r/+v/6//r/+v/7//v/+f/5//n/+f/7//v//P/8//3/////
////////////AAACAAQABgAGAAQABQAGAAYACQAKAAoACgAKAAwADQAOAA8AEAAQABEA
FAAUABUAFgAWABQAFAAUABYAFwAZABoAGQAYABgAFwAZABkAGQAZABkAGAAYABcAFAAT
ABIAEAAPAA4ADAAKAAoACgAJAAgABgAEAAMAAgABAAEAAAD///7//f/9//v/+//7//v/
+//7//v/+v/6//v/+//6//r/+v/6//r/+v/4//j/+P/4//r/+v/6//r/+f/5//n/+f/3
//f/9//3//j/+P/4//j/+P/5//n/+f/3//f/9//3//f/+P/4//f/+f/5//n/+P/4//n/
+f/6//j/+f/5//n/+f/5//n/9//7//v/+//8//z//P/8//v/+//8//z/+//7//v/+f/7
//v/+//7//r/+//8//3//f/7//z//P/7//v//P/8//3//f/8//z//P/6//r/+v/6//3/
/f/6//r//P/9//3//f/7//v/+//6//r/+v/7//v//f/9//3//P/7//r/+f/4//r/+f/5
//v/+//7//r/+v/8//z//f/9//r/+v/6//v/+//7//v/+v/6//r/+//8//z//P/8//v/
+//7//r/+v/4//j/+f/5//r/+v/6//r/9//3//f/9//4//j/9//3//j/+v/7//z//P/8
//z/+v/4//n/+f/5//3/+f/4//j/+P/4//j/+v/6//r/+v/6//r/+v/6//r/+v/6//r/
+v/6//r/+v/6//r/+v/6//r/+v/6//r//P/8//z//P/8//z//P/8//3//f/9//3/AQAC
AAQABAAIAAgACAAIAAYABQAFAAYABgAGAAUABQAEAAMAAgABAAAAAAAAAAAAAQABAAAA
/f/+//v/+v/5//b/9v/3//f/9//3//b/9f/1//b/9v/2//T/9P/0//T/9f/2//f/9v/0
//X/9v/2//P/8//1//X/9//2//b/9v/2//b/9f/0//L/8f/v/+3/7f/u//L/+P8BAA8A
FwAhADMARQBYAG4AiACaAKIApACbAIQAZwBJACwAFgAIAPn/5//W/9X/1v/U/9X/2//f
/+b/6f/t//H/8v/1//P/8f/z//r/+P/3//b/9f/1//X/9f/0//T/9//3//f/9//1//X/
9v/2//j/+P/4//j/9v/2//b/9v/5//n/+f/5//n/+f/5//n/+P/4//j/+P/3//j/+P/4
//r/+v/5//n/+f/5//n/+f/3//f/9//3//j/+f/5//j/+v/7//v/+//7//z//P/8//r/
+v/7//v//f/9//3//f//////AAAAAP//AQABAAEAAQABAAEAAgACAAQABgAGAAYABwAI
AAgACQAKAAoACgAKAAwADQAOABEAEgASABMAFgAWABcAGAAYABYAFgAWABcAFwAYABgA
FgAWABcAFwAZABkAGQAZABcAFgAWABUAEwATABMAEgARABAADgAMAAsACgAIAAYABgAE
AAMAAgADAAMAAgABAAAA//////3//P/7//r/+f/5//n/+P/4//n/+f/4//j/+v/6//r/
+v/4//j/+P/4//j/+P/4//j/9//3//f/9//3//f/9//3//b/9v/2//b/9v/3//f/9//3
//f/9//3//X/9v/2//X/9v/3//j/+P/4//n/+f/6//f/9//2//X/+P/5//r/+f/7//v/
+//8//r/+v/6//n/+f/6//r/+f/7//v/+f/7//3//f/9//z/+v/6//r/+f/7//z//P/7
//n/+v/6//v/+f/4//j/+P/6//r/+v/6//n/+f/2//b/+P/5//n/+f/3//f/9//2//f/
+P/6//v/+f/5//n/+P/4//j/+P/4//j/9//3//n/9//3//b/9v/0//T/9f/1//b/9v/2
//f/9//3//f/9v/2//b/9//4//j/+P/4//f/9f/1//T/9P/0//T/9f/1//j/+P/4//j/
9//3//f/9//4//j/9//3//X/9v/2//b/9//4//n/+P/3//f/9v/1//f/9f/2//T/9P/0
//T/9P/0//T/9P/2//b/9v/2//b/9v/2//b/9v/2//b/9v/2//b/9v/2//j/+P/4//j/
+P/4//j/+P/4//j/+P/4//j/+P/4//j/+v/6//r/+v/6//r/+v/6//z//P/8//z//P/9
//3//f/9////AAACAAQABgAGAAYABgAEAAMAAwACAAIAAgABAAEAAQABAAEAAQAAAAAA
AAACAAEAAQAAAP3//P/5//j/9//2//b/9//1//X/9f/0//X/9f/2//b/9P/0//T/9P/y
//L/8v/y//L/8v/z//T/9P/z//P/9f/1//X/9P/0//T/9P/0//P/8P/u/+3/7//t/+n/
7P/w//b/AQALABUAIQAzAEUAWABwAIgAmACmAKgAnwCKAGsASwAuABwADgABAO3/3v/X
/9j/2P/X/93/5f/o/+n/6//v//D/8//z//P/9f/0//L/8v/y//L/8//x//H/8P/w//P/
8//z//P/8//z//T/9P/0//T/9P/0//T/9P/0//T/8//z//P/8//z//P/8//z//T/9P/0
//T/8//0//T/9P/2//b/9f/1//X/9f/1//X/9f/1//X/9f/2//f/9//2//b/9//3//f/
+f/6//r/+v/5//j/+P/3//f/9//3//f/9//3//j/+P/5//v/+//7//v/+//7//z//P/+
/wAAAAAAAAEAAgACAAUABgAGAAYABgAIAAkACgALAAwADAANAA4ADgAPABAAFAASABIA
EgARABEAEgASABMAFAAWABcAFQAVABUAFQATABIAEgARABAAEQASABIAEQAQAA4ADAAJ
AAgABgAEAAYABAADAAIA//////7//f/8//v/+//5//v/+//7//v/+f/5//j/+P/3//f/
9v/2//j/+P/4//j/9v/2//b/9v/2//b/9v/2//P/8//z//P/9f/1//X/9f/0//T/9P/0
//L/8//z//P/9f/1//X/9f/z//T/9P/z//X/9f/1//T/9P/1//X/9v/0//X/9f/1//f/
9//3//X/9//3//f/+P/4//j/+P/3//n/+v/6//n/9//3//X/9//5//n/+f/4//j/+P/4
//f/9//4//j/9//3//j/+P/5//n/+P/4//j/+P/4//j/+P/5//n/9v/2//b/9//3//f/
9//3//f/9v/2//b/9//3//f/9//3//b/9v/2//b/9v/0//P/8//1//b/9//3//j/9v/2
//f/9//2//b/9v/3//f/9//3//b/9v/2//f/+P/4//j/+P/3//f/9//2//b/9P/0//X/
9f/2//b/9v/2//f/9//3//f/9v/2//X/9f/1//b/9v/2//b/9v/2//T/9v/3//f/9//3
//f/+P/4//j/+P/4//b/9v/2//b/9v/2//b/9v/2//b/9v/2//b/9v/2//b/+P/4//j/
+P/4//j/+P/4//j/+P/4//j/+P/4//j/+P/4//j/+P/4//j/+P/4//j/+//8//3//v/9
//z/+//6//z//P/8//z//v///////////wEAAgAEAAQABgAGAAYABgAEAAMAAwACAAIA
AgABAAIAAwAEAAUABQAEAAQABAACAAEAAQAAAP///v/7//r/+f/4//j/+f/3//f/9//2
//f/9//4//j/9v/2//b/9v/0//T/9P/0//P/9P/2//j/9v/1//X/9//3//f/9v/2//j/
+P/4//f/9v/0//P/7//r/+3/8P/y//j/BQARABcAIwA1AEkAYAB6AJIApgCuALIAqQCO
AHEAUwA0ACAAFAAJAPH/4v/d/9z/2v/d/+H/5f/q//H/9f/1//T/8//1//v/+f/4//r/
+P/4//j/+f/7//v/+v/6//r/+f/4//f/+f/5//r/+v/8//z//P/8//r/+v/6//r/+//7
//v/+//5//n/+f/5//r/+v/6//r/+//8//z//P/6//r/+f/5//v/+//7//v//f/9//3/
/f/9//3//P/6//z//f/9//3/+//8//z//P/8//z//f/9/////////////v/9//3//P/+
/wEAAgADAAEAAQABAAIABAAGAAgACAAGAAcACAAIAAsADAAMAAwADAAOAA8AEAATABQA
FAAVABQAFAAVABYAFgAUABQAFAAYABkAGwAcABwAHAAdAB0AHAAbABoAGQAbABoAGgAZ
ABcAFwAXABYAEwASABAADgANAAwACgAIAAkACAAIAAgABwAHAAYABQAEAAMAAwABAP//
//////////////7//v/9//3//P/8//z//P/8//z//P/8//z//P/6//r/+v/6//v/+//7
//v/+f/5//n/+f/6//r/+v/6//j/+f/5//n/+//7//v/+//5//r/+v/5//v/+//7//r/
/P/9//3//v/8//3//f/9//3//f/9//v/+//7//v//P/+//7//v/9//3//v/+//3/////
//3////////////+//7//v/+//3///8AAAAA///+//7//f/9/////v/+//7//v/+//7/
/v/9//3/+v/6//z//f/9//3//////////v/8//z//f/9//3//f/9//z//v/+//7//v/+
//3//f////3//f/8//z//P/8//3//f/8//z//P/9//3//f/9//z//v/+////AAD+//7/
/v/9///////+//7//P/8//3//f/+//7//v/+//3//f/9//3//v/+//3//f/9//7//v/+
//7//v/+//z/+//7//r/+f///////P/8//z//P/8//7//v/+//7//v/+//7//v/8//z/
/P/8//z//P/8//z//v/+//7//v8AAAAAAAAAAP7//v/+//7//v/+//7//v///wEAAgAD
AAMABQAGAAgACAAKAAoACgAKAAgABwAHAAgACAAIAAcABwAHAAcABwAFAAQABAAEAAYA
BQAFAAQAAQAAAP3//P/7//r/+v/7//v/+//7//r/+f/5//r/+v/6//r/+v/6//r/+v/6
//r/+P/4//n/+v/8//v/+//9//v/+//6//r/+v/6//r/+f/6//z/9//x//H/8//y//b/
AAANABUAIQAtADsAUQBqAHwAjgCgAKgApgCXAHwAXwBBACgAGgAOAP3/6//i/9//3P/Y
/9v/4//r/+7/7//1//n/+P/3//f/+f/5//j/+v/6//r/+v/7//v/+//6//r/+f/5//n/
+f/5//n/+v/6//r/+v/6//r//P/8//z//P/7//v/+//7//3//f/9//3/+v/6//r/+v/9
//7//v/+//7//v/9//3/+//7//v/+//7//v/+//7//7///////7//v///////////wAA
AAAAAP7//v////////////////8BAAEAAgACAAMABQAFAAUABQAFAAUABgAEAAYACAAI
AAgACQAKAAoADQAOAA4ADgAQABIAEwAUABMAFAAUABUAFgAWABcAGAAaABgAGAAYABsA
GwAcABwAGgAaABsAGwAbABsAGwAbAB0AHAAcABsAGQAZABkAGAAWABQAEQAOAA8ADgAM
AAoADAAKAAkACAAHAAcABgAFAAIAAQABAP/////////////9//3//P/8//v/+//6//r/
/P/8//z//P/8//z//P/8//r/+v/6//r/+f/5//n/+f/7//v/+//7//r/+v/6//r/+v/7
//v/+//5//n/+f/5//v//P/8//v/+//7//v/+v/4//n/+f/6//z//f/9//3//f/9//3/
+//7//v/+//8//7//v/+//3//f/+//7//f/9//3/+//9//////////7//P/8//z/+//8
//7///////3//v/+/////f/8//z//P/+//7//v/+//3//f/6//r//P/9//3//f/9//3/
/f/8//z//P/9//3/+//7//v/+v/6//r/+v/6//z/+//7//3//P/7//n/+P/6//r/+//7
//r/+v/6//v/+//7//v/+v/6//r/+//8//r/+v/6//n/+//7//r/+v/8//z//f/9//3/
/P/7//r/+f/5//n/+f/6//r/+f/5//v//P/8//z/+//6//n/9v/4//n/+f/5//n/9//6
//r/+v/6//r/+v/6//r/+v/8//z//P/8//r/+v/6//r//P/8//z//P/8//z//P/8//r/
+v/6//r/+v/6//r/+v/7//z//f/+/wAAAAAAAAAA/v/+//7//v/8//z//P/8//7///8A
AAEAAwAEAAYABgAIAAgACAAIAAYABQAFAAYABgAGAAUABQAHAAcABwAHAAYABgAGAAYA
AwADAAIA//8AAP3//P/7//z//P/9//3/+//7//r/+f/3//j/+P/4//r/+v/6//r/+v/6
//r/+P/4//n/+v/6//n/+f/7//v/+f/4//j/+P/5//r/+v/6//b/9//1//P/8f/w//j/
BAARABsAJwAzAEEAWQByAIYAnACqAK4ArACbAIAAYwBFACoAHAAQAP//7f/m/+P/4v/i
/+P/6f/x//L/8//1//n//P/9//3/+//5//r/+v/6//r/+v/7//v/+//6//r/+//7//v/
+//9//3//v/+//7//v/+//7//v/+//7//v/9//3//f/9//3//f/9//3//P/8//z//P//
/wAAAAAAAP7//v/9//3////////////9//3//f/9//7///////7//v/////////+//7/
/f/8////AAACAAMAAQABAAEAAQABAAEAAgACAAEAAwADAAMABQAFAAUABgAEAAYACAAI
AAgACQAKAAoADQAOAA4ADgAOABAAEQASABMAFAAUABUAGAAYABkAGgAcABoAGgAaABoA
GQAZABgAGQAaABwAHQAbABsAGwAbAB0AHAAcABsAGQAZABkAGAAXABYAFAASABEAEAAO
AAwADAAKAAkACAAHAAcABgAFAAIAAQABAP///f/9//3//f/+//////8AAP3//f/8//z/
/v/+//7//v/+//7//v/+//7//v/+//7//f/9//3//f////////////z//P/8//z//P/9
//3//f//////////////AAAAAP///v/9//z/+v/8//3//f/+//z//f/9//3/+//7//v/
+f/7//v/+//8//3//v////////8AAAAA///9//3/+//9//////////7/AAAAAAAA////
/wAAAAD/////AAAAAAEAAQAAAAAAAAAAAAAAAAAAAP/////8//z//v//////////////
///+//7//v///////////////v8AAAAAAAAAAP7//f/9//////////7//v/+//7/////
//7//v/+/////f/9//3//P/+//7///8AAAAAAAAAAP///f/9//z//P/+//7///////7/
/v/+//7//f/9//3//f8AAAAA////////AAAAAAAAAAAAAAAA/v/+/////////wEAAQD+
/wAAAAAAAAAAAAAAAAAAAAAAAAAAAAAAAAAAAAAAAAAAAAAAAAAAAAAAAAAAAAAAAAEA
AgADAAQAAgACAAIAAgAEAAQABAAEAAQABAAFAAUABQAFAAcACAAKAAoADAAMAA0ADgAN
AA0ACwAMAAwADAALAAsACwALAAsACwAKAAoADAAMAAsACwAIAAUABAABAAAA///+//7/
///////////+//3//f/+//7//v/+//7/AAAAAAAAAAAAAP7//v////7//v/9//3//f/9
//3//P/8//z//P/8////AAD+//3/+f/3//f/+v/8/wIADwAbACMAKwA7AFMAbACCAJgA
qACyALIApQCOAHEAUQA0ACIAFgAFAPP/5v/j/+T/5v/l/+f/7f/y//f/+//7//r//f//
//////8AAAAAAAAAAAAAAQD//////v/+/wEAAQABAAEAAwADAAQABAADAAIAAQAAAAIA
AgACAAIAAQABAAEAAQADAAMAAwADAAIAAgACAAIAAwAEAAQABAAEAAQAAwADAAMAAwAD
AAMABQAFAAUABQAEAAUABQAEAAIAAwADAAMAAwAEAAQABAAGAAYABwAHAAkACQAJAAkA
CwALAAwADAALAA0ADQANAA0ADQANAA4ADgAQABIAEgASABMAFAAUABMAFAAUABQAGAAa
ABsAHAAdAB4AHgAfAB4AHgAfACAAJAAiACIAIgAlACUAJgAmACQAJAAlACUAIwAjACMA
IwAjACIAIgAhACAAIQAiACIAIQAgAB4AHAAbABoAGAAWABYAFAATABIAEQARABAADwAO
AA0ADQALAAsACwALAAsACwALAAoACgAJAAkACAAIAAgACAAIAAgACAAIAAgACAAIAAgA
CAAIAAcABwAHAAcABwAHAAcABwAHAAgACQAKAAkACQAIAAcABwAHAAcABwAJAAoACgAJ
AAkACQAJAAgACAAJAAkACgAKAAsACwALAA0ADQANAAsADAALAAoACgAKAAoACgAJAAsA
DAAMAAsADQANAAsADQAOAA0ADAAKAAsADAANAA0ACwAMAAwACwAJAAoACgALAAsACgAK
AAoADAAMAAwADAANAA0ACgAKAAwADQANAA0ACwALAAsACgAMAAwADQANAAsACwALAAoA
CgAKAAoACgAMAAsACwANAAsACwAKAAoACgAKAAsACwAMAAwADAANAAsACwALAAoACgAK
AAsADAAMAAwADAALAA0ADQAMAAwACgAKAAsACwAMAAwADAAMAAsACwALAAsADgAOAA0A
DQAKAAoACQAIAAkACgALAAoADAANAA0ADQAPAAsADAAMAAwADAAMAAwADAAMAAwADgAO
AA4ADgAOAA4ADgAOAA4ADgAOAA4AEQASABMAFQAWABcAGAAbABsAHAAbABwAGQAYABcA
FAASABEAEQAQABAADwAPAA8ADwAPAA8ADgAMAAwADAALAAwADAAKAAoACgAKAAoACgAK
AAsACwALAA0ADAALAAsADgAOAA4ADgAMAAwADAAMAAoACgAIAAgACwAMAAwACwAJAAsA
CwALAAwADAAMAAwADAARABAACgAHAAkACQAHAAYACgASAB0AJwAxADsASwBbAGoAfgCU
AKYAsgCyAKcAkgBxAFUAPAAqABwAEQADAPb/7//s/+z/7//z//n//v8DAAcACwAOAA0A
CwALAAsADAAOAAwADAAMAA0ADgAPAA8AEAAPAA8ADwAPAA8ADwAQABAAEAAQABAAEAAQ
ABAAEAAQAA8ADwAPAA8ADwAPAA8ADwAPABAAEQASABMAFAAUABQAEgASABEAEQAPAA8A
DwAPABEAEQARABEAEAARABEAEAASABMAEwATABMAFAAUABQAFgAWABcAFwAVABUAFQAV
ABUAFQAWABYAFQAXABcAFwAYABkAGgAcABoAHAAeAB4AHgAfACAAIAAjACQAJAAkACQA
JgAnACgAKwAsACwALQAsACwALQAuADAALgAuAC4AMQAxADIAMgAwADAAMQAxADEAMQAx
ADEAMQAwADAALwAtAC0ALQAsAC0ALAAqACgAJwAmACQAIgAiACAAHwAeAB0AHQAcABsA
GAAXABcAFQAYABkAGgAbABoAGQAXABYAFQAVABQAFAAWABYAFgAWABQAFAAUABQAFAAU
ABQAFAATABMAEwATABUAFQAVABUAFAAUABQAFAAUABUAFQAVABUAFQAVABUAFwAYABgA
FwAVABUAFQAUABYAFwAXABgAFgAXABcAFwAZABkAGQAXABkAGQAZABoAGgAaABoAGQAZ
ABoAGgAZABsAGwAZABsAGwAbABsAGgAaABoAGgAZABoAHAAdAB0AGwAcABwAHQAbABoA
GgAaABwAHAAcABwAHQAdABoAGgAaABsAGwAbABsAGwAbABoAGgAaABsAGwAbABsAGwAa
ABoAGgAaABoAHAAbABsAHQAfAB8AHgAeABwAHAAdAB0AHAAcABwAHQAbABsAGwAaAB4A
HgAfAA==
         </WaveFormData>
      </LeadData>
      <LeadData>
         <LeadByteCountTotal>10000</LeadByteCountTotal>
         <LeadTimeOffset>0</LeadTimeOffset>
         <LeadSampleCountTotal>5000</LeadSampleCountTotal>
         <LeadAmplitudeUnitsPerBit>4.88</LeadAmplitudeUnitsPerBit>
         <LeadAmplitudeUnits>��V</LeadAmplitudeUnits>
         <LeadHighLimit>2147483647</LeadHighLimit>
         <LeadLowLimit>268435456</LeadLowLimit>
         <LeadID>II</LeadID>
         <LeadOffsetFirstSample>0</LeadOffsetFirstSample>
         <FirstSampleBaseline>0</FirstSampleBaseline>
         <LeadSampleSize>2</LeadSampleSize>
         <LeadOff>FALSE</LeadOff>
         <BaselineSway>FALSE</BaselineSway>
         <ExcessiveACNoise>FALSE</ExcessiveACNoise>
         <MuscleNoise>FALSE</MuscleNoise>
         <LeadDataCRC32>1379049000</LeadDataCRC32>
         <WaveFormData>
AgACAAIAAgAEAAQABAAEAAYABgAGAAYABwAIAAkACgALAAwADQAOAA4ADgAOAA4ADgAO
AA4ADgAOAA4ADgAOAAwADwAQABEAEgAVABcAFwAXABgAGQAZABgAFwAWABYAFQAVABQA
EgASABAADgAOAA0ADQANAAsACwAKAAkACAAHAAQAAgAAAAAAAAD////////+//3//f/+
//7//v/+//7//v/+//7//P/8//z//P/7//v//P/8//z//P/8//3////+//7//v/+////
//8AAAMACAAJAAoACwAOABIAGAAYABgAHQApADQAOwBFAE0AUABSAFUATwA6ABYAAQD4
/+v/4P/i/+b/5//q/+//+f8BAAYACQANAA8ADQALAAkACAAGAAYABwAHAAUABQAFAAUA
BQAFAAUABgAGAAUABQAFAAUABQAFAAYABgAFAAUABQAFAAUABQAFAAUABQAFAAYABgAG
AAYABgAGAAYABQAFAAUABQAGAAYABgAHAAcABwAHAAYABgAGAAYACAAIAAkACQAIAAgA
BwAHAAcACAAIAAkACwALAAwADAAKAAoACwALAA0ADQANAA0ADwAQABAAEQATABQAFAAU
ABYAFwAXABcAFwAYABgAGQAaABsAHAAdAB8AHwAfAB8AIQAjACQAJQAlACYAJgAlACYA
KAAoACgAKgAqACsALAAsACwALAArACgAKAApACkAKwArACsAKwApACkAJwAnACYAJQAk
ACMAIwAiACIAIgAeAB0AHAAcABsAGQAYABcAFgAVABMAEwAUABMAEwASABEAEAAOAA4A
DwAOAA4ADgAOAA4ADQANAAsACwALAAsACwALAAoACgAKAAoACgAKAAgACAAIAAgACQAJ
AAoACgAKAAoACwALAAsACwALAAwADAAMAA0ADQANAA0ADQAOAA4ADgAOAA4ADgAPAA8A
DwAPABAAEAAQABEAEQARABEADwAPAA8ADwAQABAAEAAQABMAEwATABEAEwATABMAEwAR
ABEAEQAQABAAEAAQABAAEAAQABAAEAAQABAAEAAQAA4ADgAPAA8ADgAOAA4ADgAQABAA
DwAPAA8ADwAPAA8ADQAMAAwADAAMAAwADAAMAAwADAAMAAsACgAKAAoACwAJAAkACgAK
AAkACAAIAAgACgAJAAkACgAKAAoACgAKAAoACgAKAAoACAAIAAgACAAIAAcABwAHAAcA
BwAFAAcABwAHAAcABwAIAAgACAAGAAYABwAHAAcABQAFAAUABgAGAAYABgAEAAQABQAF
AAUABwAHAAYABgAEAAQABAAEAAQABAAEAAQABAAEAAQABAAEAAQABAAGAAYABgAGAAQA
BAAEAAQABAAEAAQABAAEAAQABAAEAAUABgAHAAgACQAKAAsADAAOAA4ADgAOAA4ADgAO
AA4ADgAOAA4ADgANAAwACwANAA4ADwAQABMAFQAVABUAFgAXABcAFgAVABYAFgAVABUA
FAASABAADgAMAAwADQANAA0ACwAJAAgABQAEAAMAAAAAAP7//v/+//3//f/9//z/+//7
//z//P/6//r/+v/6//z//P/8//z//P/8//v/+//8//z//P/8//z//f/9//z//P/8//z/
/f/9/wAAAwAEAAcADAAPABIAGgAcABwAJAAvADkAQgBNAFUAWQBYAFoAVQA9ABoABAD7
//L/5//i/+D/3v/l/+z/8//5////AgAHAAkACQAFAAMAAwAAAAAAAgADAAEAAQABAAEA
AQABAAAA//////7////////////9//3//v/+//3//f/9//3//f/9//3//f/9//3//v/+
//7//v/+//7//v/9//3//f/9//7//v/+//3//f/9//3//P/8//z//P/+//7///////7/
/v/9//3///8AAAAAAQABAAEAAgACAAIAAgADAAMAAwADAAMAAwADAAQABAAFAAcACAAI
AAgACgALAAsACwAPABAAEAARABAAEQASABMAFQAVABUAFQAXABkAGgAbABoAHAAdAB0A
HAAeAB4AHgAgACAAIQAiACIAIgAiACEAIAAgACEAIQAhACEAIQAhAB8AHwAdAB0AHAAb
ABoAGQAYABYAFQAUABIAEQAQABAADwANAAwACwAKAAkABwAHAAQAAwADAAIAAwACAAAA
AAABAAAAAAAAAP7//v/9//3//f/9//3//f/9//3//P/8//z//P/8//z//P/8//z//P/7
//v//P/8//r/+v/7//v/+//7//v//P/8//z//f/9/////////wAAAAAAAAAAAAAAAAEA
AQABAAEAAgACAAIAAQABAAEAAQABAAEAAQABAAIAAgACAAIAAwADAAMAAQADAAMAAwAD
AAMAAwADAAIAAgACAAIAAgACAAIAAgACAAAAAAAAAAAAAAAAAAEAAQAAAAAAAAAAAAAA
AAD///////////////////7//v/+//7//v/+//7//P/8//z/+//8//z//P/9//v/+//8
//z/+//6//r/+v/8//v/+//8//r/+v/6//r//P/8//z//P/8//z//P/8//r/+f/5//n/
+f/5//f/+f/5//n/+f/5//r/+v/6//j/+P/5//n/+f/5//n/+f/6//r/+v/6//j/+P/5
//n/+f/5//n/+P/4//r/+v/4//j/+P/4//j/+P/4//j/+P/4//j/+P/4//b/9v/2//b/
9v/2//b/9v/4//j/+P/4//j/+P/4//j/+f/6//v//P/+//7//v/+/wAAAAAAAAAAAAAA
AAAAAAD+//7//v/+//z//P///wAAAQACAAUABwAHAAcACAAJAAkACAAHAAYACAAHAAcA
BgAEAAIAAAD+//z//f/9//3/+//5//j/9//2//X/8v/w/+//8P/x//H/7//v/+7/7f/t
/+7/7v/u/+z/7P/s/+z/7v/u/+7/7v/s/+v/6//s/+z/7P/s/+z/7f/t/+z/7P/s/+z/
7f/t//D/8//0//f/+v/9/wAABgAIAAgAEAAbACUALgA5AEEARQBGAEYAQQApAAYA8P/p
/97/0f/O/8r/yv/R/97/5//r/+3/8v/1//n/9//z//H/8//y//L/8v/v/+3/7f/v/+//
7//v/+//7//w//D/7//v/+//7//v/+//8P/w/+//7//v/+//7//v/+//7//u/+3/7f/s
/+7/7v/u/+7/8P/v/+//7//t/+7/7v/u/+//7//v/+//8P/w//D/8P/u/+7/7//v//D/
8P/v/+//8f/y//L/8//x//H/8v/y//T/9P/1//X/9f/1//X/9f/1//b/9v/3//f/+P/4
//j/+v/7//v/+//9//7//v///wIAAwAEAAUABQAFAAUABQAHAAkACgALAAoADAANAA0A
DgAQABAAEAAQABAAEQASABQAFAAUABMAEgASABMAEwARABEAEQARABEAEQAPAA8ADAAL
AAoACQAIAAYABQAEAAIAAQAAAAAA///9//z/+//6//n/9//3//T/8//z//L/8v/y//H/
8v/x//D/8P/w//D/8P/v/+//7f/t/+3/7f/t/+3/7P/s/+7/7v/u/+7/7v/u/+7/7v/r
/+v/7P/s/+z/7P/t/+3/7f/t/+3/7v/s/+z/7f/t/+//7//v//D/7v/u/+7/7v/u/+//
7//v//H/8v/y//L/8//z//P/8//z//P/8//z//T/9P/0//T/8//z//P/8f/1//X/9f/1
//P/8//z//L/8v/y//L/8v/0//T/9P/0//L/8v/y//L/8P/w//H/8f/w//D/8P/w//D/
8P/v/+//8f/x//H/8f/v/+7/7v/u//D/8P/w//D/7v/u/+7/7f/s/+z/7P/t/+v/6//s
/+z/7P/s/+3/7v/u/+3/7f/u/+z/7P/s/+z/7P/s/+z/7P/u/+7/7v/u/+z/6//r/+v/
7f/t/+v/7f/t/+3/7f/t/+7/7v/u/+z/7P/t/+3/7f/t/+3/7f/u/+7/7v/u/+z/7P/t
/+3/7f/t/+3/7P/s/+7/7v/u/+7/7v/u/+7/7v/u/+7/7v/v//D/8f/y//L/8v/y//L/
9P/0//T/9P/2//b/9v/2//j/+P/4//j/+P/4//j/+P/2//b/9v/2//T/9P/3//j/+//8
////AQABAAEAAgADAAUABAADAAIAAAD//////v/8//r/+P/2//b/9//3//f/9//1//T/
8//y//H/7v/s/+r/6v/q/+n/5//n/+b/5f/l/+b/5v/m/+j/6P/o/+j/6v/q/+r/6v/p
/+f/5v/m/+j/6P/o/+j/6//r/+r/6v/o/+j/6f/p/+z/7//y//P/9P/3//z/AAAEAAQA
BgARAB0AJAArADUAPQBAAEAAQQA3ABgA+P/p/+D/0//K/87/0P/R/9T/2//j/+v/8P/z
//f/+f/3//P/8//y//D/8P/v/+//7//v/+//7//v/+3/7f/u/+7/7f/t/+3/7f/r/+v/
7P/s/+3/7f/t/+3/6//r/+v/6//t/+3/7v/u/+7/7v/u/+7/7v/t/+3/7f/t/+7/7v/u
/+//7//v/+//7v/u/+7/7v/u/+7/7//v//D/8P/v/+//7//w//D/8f/x//H/8v/y//L/
8v/z//P/8//z//P/8//z//T/9P/1//f/+P/4//j/+f/5//j/9//7//z//P/9//7///8A
AAEAAwADAAMAAwADAAUABgAHAAYACAAJAAkACgAMAAwADAAMAAwADQAOAA4ADgAOAA0A
DgAOAA8ADwAPAA8ADwAPAA4ADQAKAAkACgAJAAgABwAGAAQAAwACAAIAAQAAAAAA/f/7
//r/+f/5//n/+P/5//b/9f/1//T/8//y//D/8P/v/+7/7v/u/+7/7v/t/+3/7//v/+//
7//t/+3/7P/s/+z/7P/s/+z/7v/u/+7/7v/t/+3/7v/u/+7/7v/v/+//7//v/+//8P/w
//D/8f/x/+//7//v//D/8v/y//L/8v/y//P/8//z//H/8v/y//L/9f/1//X/9f/1//X/
9f/1//b/9v/2//b/9//3//f/9f/1//X/9f/1//X/9f/1//T/9P/0//T/9P/2//b/9v/2
//T/9P/0//T/8v/y//P/8//0//T/9P/0//L/8v/x//H/8f/x//H/8f/x//D/8P/w//D/
8P/w//D/8v/y//L/8f/y//L/8v/z//H/8f/y//L/8f/w//D/8P/w/+//7//w//D/8P/w
//D/8P/w//D/8P/w//D/8P/w//L/8f/x//H/7//v/+3/7//v/+//7//v//D/8P/w/+7/
7v/v/+//7//t/+3/7f/u/+7/7v/u/+z/7v/v/+//7//t/+3/7P/s/+7/7P/u/+7/7v/u
/+7/8P/w//D/8P/w//D/8P/w//L/8v/y//L/8v/y//L/8v/w//D/8P/w//L/8v/y//L/
9P/0//T/9P/2//b/9v/2//f/+P/5//r/+//8//3//v/+//7//v/+//7//v/+//7//f/8
//v//f/+////AAADAAUABQAFAAYACQAJAAgABwAGAAYABQAFAAQAAgAAAP7//P/8//3/
/f////3/+//6//f/9v/1//L/8v/w//D/8P/t/+3/7f/s/+v/6//s/+z/7P/s/+z/7P/s
/+z/7P/s/+z/7P/r/+v/7P/s/+z/7P/q/+v/6//q/+r/6v/q/+v/6f/s//P/9v/1//j/
+/8AAAQACAAKAA4AGQAlACwANwBDAEkATABMAE0APwAeAAAA8f/q/9//2P/U/9D/0//c
/+f/7f/x//T/9//7//3/+//5//n/+P/4//b/9//1//P/8//z//P/8//z//P/9P/0//P/
8//z//P/8//z//T/9P/z//P/8//z//X/9f/1//X/8//z//T/9P/2//b/9v/2//j/9//3
//f/9f/2//b/9v/5//n/+f/5//j/+P/4//j/+P/4//n/+f/6//r/+f/5//n/+v/6//v/
+//7//z//P/8//z//f/9//3//f/9//3//f/+//7///8AAAIAAwAEAAYABwAHAAcABwAI
AAgACQAKAAsADAANABEAEQARABEAEQATABQAFQAWABgAGQAZABgAGgAaABoAGwAcAB4A
IAAeAB4AHgAdAB0AHgAgACEAHwAfAB8AHwAfAB8AHQAdAB4AHQAcABsAGgAYABcAFgAU
ABMAEgASABEADwAOAA0ADAALAAkACQAIAAcABwAGAAcABgAEAAQAAwACAAIAAgACAAIA
AQABAAEAAQABAAEA//////7//v/+//7//v/+//7//v/+//7//////wAAAAD+//7/////
/////////wAAAAAAAAEAAQADAAMAAwAEAAQABAAEAAQAAgADAAMAAwADAAQABAAEAAUA
BQAFAAUABwAHAAcABwAGAAYABgAGAAcABwAHAAUABQAFAAUABQAHAAcABwAGAAYABgAG
AAYABgAGAAYABgAGAAYABgAGAAYABgAHAAcABAAEAAQABAAEAAQAAwADAAMAAwADAAMA
AwACAAIAAgACAAIAAgACAAIAAgACAAEAAAAAAAAAAQD/////AAAAAAEAAAAAAAAAAAD/
////AAAAAAAAAAAAAAIAAgACAAIAAAAAAAAAAAACAAEAAQABAP/////9/////f/9//3/
/f8AAAAAAAD+//7/////////////////AAD+//7//v/8//7//////////f/9//z//P/8
//z//v/8//z//P/8//7//v/+//7//v/+//7//v/+//7//v/+//z//P/8//z//P/8//z/
/P/+//7//v/+//7//v/+//7//v/+//7//v///wAAAQACAAQABAAEAAQABgAGAAYABgAG
AAYABgAGAAgACAAIAAgABwAGAAUABwAIAAkACgANAA8ADwAPABAAEQARABAADwAQABAA
DwAPAA4ADAAKAAgABAAEAAUABQAHAAUAAwACAAEAAAD///z/+v/4//j/+P/1//X/9f/0
//X/9f/2//b/9f/0//P/8v/0//T/9P/0//T/9P/z//P/9P/0//T/9P/y//P/8//y//T/
9P/0//X/8//2//n//P///wAAAwAIAA4AEgAUABYAHwAtADYAPQBHAEsASgBMAEsAOwAa
APr/7//m/9v/1v/W/9T/1f/c/+f/7//3//r/+////wEAAQD///3/+v/6//j/9//1//f/
+f/5//n/+f/5//n/+v/6//f/9//3//f/+f/5//r/+v/5//n/+f/5//n/+f/5//n/+f/5
//r/+v/4//j/+P/4//r/+f/5//n/+f/6//r/+v/7//v/+//7//r/+v/6//r/+v/6//v/
+//8//z/+//7//n/+v/6//v/+//7//z//P/8//z//f/9//////////////8AAAAAAQAD
AAQABAAEAAQABQAFAAUABwAIAAgACQAMAA0ADgAPAA8ADwAPAA8AEQATABQAFQAWABgA
GQAZABoAHAAcABwAGgAaABsAHAAeAB4AHgAdABwAHAAdAB0AGwAbABsAGwAdAB0AGwAb
ABoAGQAYABcAFAASABEAEAAQAA8ADgAOAA0ACwAKAAkABgAFAAMAAwACAAEAAQAAAP//
/v/8//z//f/8//z//P/6//r/+f/5//n/+f/5//n/+f/5//j/+P/6//r/+v/6//j/+P/4
//j/9f/1//b/9v/3//j/+v/7//v/+//7//z/+v/6//v/+//9//3//f/+//7//v/+//7/
/v///////////wAAAAAAAAEAAQABAAEAAwADAAMAAwAEAAQABAAEAAMAAwADAAEAAwAD
AAMAAwADAAMAAwACAAIAAgACAAIAAgACAAIAAgACAAIAAgACAAEAAgAEAAUAAgACAAIA
AgAAAAAA/////wEAAQABAAEAAwACAAIAAgABAAAA///+//7//v/+//3//P/8//z//f//
////AAAAAP7//P/7//r//P/7//v//P/8//z//P/8//7//v/+//7//P/8//z//P/8//v/
+//7//3//f/7//3/+//7//v/+//8//z//P/6//z//f/9//3//f/9//3//v/+//7//v/8
//z//f/9//3/+//7//r/+v/+//7//v/8//z//P/8//r/+v/6//r//P/8//z//P/8//z/
/P/8//3//v///wAAAgACAAIAAgAEAAQABAAEAAYABgAGAAYABgAGAAYABgAEAAQABAAH
AAgACQAKAA0ADwAPAA8AEAARABEAEAAPABAAEAAPAA8ADAAKAAgABgACAAIAAwADAAUA
AwABAAAA///+//3/+v/2//T/9P/0//X/9f/1//T/8//z//T/9P/0//T/9P/0//L/8v/y
//L/8v/y//H/8f/0//T/9P/0//T/9f/1//T/8v/y//L/8//z//b/+f/6//3/AgADAAgA
EAASABIAGAAjAC0ANgBBAEsATwBQAFIAUQA/AB4ABAD3/+r/3f/Y/9r/2v/Z/97/6//z
//n//P8BAAMAAQD///v/+//6//j/9v/3//f/9//3//f/9//3//f/9//4//j/9//3//f/
9//5//n/+v/6//n/+f/5//n/9//3//f/9//5//n/+v/6//z//P/8//z/+v/5//n/+f/3
//j/+P/4//n/+f/5//n/+P/4//j/+P/6//r/+//7//r/+v/5//n/+f/6//r/+//9//3/
/v/+//z//P/9//3//f/9//3//f///wAAAAABAAMABAAEAAQABAAFAAUABQAHAAgACAAJ
AAoACwAMAA0AEQARABEAEQARABMAFAAVABYAGAAZABkAGAAaABoAGgAcABwAHQAeABwA
HAAcABsAGgAaABsAGwAbABsAGwAbABsAGwAZABkAFgAVABQAEwAUABIAEQAQAA4ADQAM
AAwACwAJAAgABwAGAAUAAwADAAIAAQABAAAA///+//z//P/7//r/+v/6//r/+v/5//n/
+f/5//n/+f/5//n/+P/4//j/+P/4//j/9v/2//b/9v/3//f/+P/4//j/+P/5//n/+//7
//v//P/6//r/+//7//v/+//7//z//P/8//z//P/6//v/+//7//v//P/8//z//f/9//3/
/f/9//3//f/9/wAAAAAAAAAAAQABAAEA//8BAAEAAQABAP////////7/AAAAAAAAAAAA
AAAAAAAAAAAAAAAAAAAA/P/8//3//f/+//7//v/+//7//v/9//3//f/9//3//f/9//z/
/P/8//z//P/8//z//P/8//z/+//6//r/+v/7//v/+//8//z/+//6//r/+v/6//n/+f/6
//j/+P/4//j/+v/6//r/+v/4//j/+P/4//r/+f/5//n/+//7//n/+//9//3//f/9//z/
/P/8//r//P/9//3//f/7//v/+//8//z//P/8//r/+v/7//v/+//9//3//P/8//j/9v/8
//r/+v/6//r/+v/6//r/+v/6//r/+v/6//r/+v/6//r/+P/4//j/+P/4//j/+P/4//r/
+v/6//r/+//8//3//v///wAAAQACAAIAAgACAAIAAgACAAIAAgAAAAAAAAAAAAAAAAAD
AAQAAwAEAAcACQAJAAkACgALAA0ADAALAAoACAAHAAcABgAGAAQAAgAAAAAAAQABAAEA
/f/7//r/+f/4//f/9P/y//L/8v/y//H/8f/x//D/7//t/+7/7v/u/+7/7v/u/+7/8P/w
//D/8P/w/+//7//w//D/8P/w//D/7//v/+7/7v/w//D/8f/x//T/9//6//3/AAAFAAgA
DgAQABAAGAAlAC8AOgBFAE0ATwBUAFYATwA1ABIA/P/1/+r/3//Y/9L/0P/Z/+b/7f/z
//P/+P/9///////9//n/+f/4//b/9v/3//f/9f/1//X/9f/1//X/9f/2//b/9//3//f/
9//1//X/9v/2//f/9//3//f/9//3//f/9//3//f/+P/4//j/+P/4//j/+P/3//f/9//3
//j/+P/4//n/+f/5//n/+P/4//j/+P/4//j/+f/5//r/+v/5//n/+//8//z//f/9//3/
/v/+//z//P/9//3//f/9//3//f///wAAAAABAAEAAgACAAIABAAFAAUABQAJAAoACgAL
AAwADQAOAA8AEQARABEAEQATABUAFgAXABYAGAAZABkAGgAcABwAHAAeAB4AHwAgACAA
IAAgAB8AHgAeAB8AHwAfAB8AHwAfAB8AHwAdAB0AHAAbABoAGQAYABYAFQAUABIAEQAQ
ABAADwANAAwACwAKAAkABwAHAAYABQAFAAQAAwACAAAAAAABAAAAAAAAAP7//v/9//3/
+//7//v/+//7//v/+v/6//v//P/9//7//f/8//v/+v/7//v//P/8//r/+v/7//v/+//7
//v//P/+//7///////7//f/8//z//P/8//z//P/8//3//f/9////AAAAAAAA////////
/////////////wEAAgADAAQAAwADAAMAAQABAAEAAQABAAMAAwADAAIAAAAAAAAAAAAC
AAIAAgACAAIAAgACAAIAAAAAAAEAAQD+//7//v/+/wAAAAD/////AQABAAEAAQD///7/
/v/+//z//P/8//z//v/+//7//f/6//r/+v/7//n/+f/6//r/+v/6//v//P/8//v/+//8
//r/+v/6//r/+P/4//j/+P/4//j/+P/4//n/+f/6//v/+f/5//f/+f/5//n/+f/5//r/
+v/6//j/9v/3//f/9//5//n/+f/6//z//P/8//r/+f/5//j/9//3//f/9v/2//j/+P/4
//j/+P/4//j/9v/2//b/9v/2//b/9v/2//j/+P/4//j/+v/6//r/+v/9//7///8AAAIA
AgACAAIAAAAAAAAAAAABAAIAAwAEAAMAAgABAAAAAQACAAMABAAIAAsADAANAAwADQAN
AAwACwAKAAoACQAJAAgABgAEAAIAAAAAAAEAAQABAP///f/6//n/+P/3//b/9P/y//L/
9P/z//P/8//w/+//7//w//D/8P/w//D/8P/w//D/8P/w//D/8P/v//H/8v/y//L/8v/y
//P/8//w//D/8P/w//P/8//0//n//P///wIAAwAGAA4AEgAQABQAIwAtADIAOwBHAE0A
TgBQAE0APQAcAP7/7//m/9v/1P/U/9b/2f/g/+n/8//3//r//f8BAAEA///7//n/+P/2
//j/9//3//f/+f/5//n/+f/3//f/+P/4//f/9//3//f/9//3//j/+P/3//f/9//3//n/
+f/5//n/9//3//j/+P/4//j/+P/4//j/9//3//f/9//4//j/+P/5//n/+f/5//j/+P/4
//j/+v/6//v/+//6//r/+f/5//n/+v/6//v/+//7//z//P/+//7//////wEAAQABAAEA
AwAEAAQABQADAAQABAAEAAYABwAHAAcACQAKAAoACwAMAA0ADgAPABEAEQARABEAEwAV
ABYAFwAaABwAHQAdAB0AHgAdABwAHgAeAB8AIAAiACIAIgAhAB4AHgAfAB8AHwAfAB8A
HwAfAB8AHQAdABwAGwAaABkAFgAUABMAEgARABEAEQASAA8ADQAMAAsACAAHAAUABQAE
AAMAAwACAAIAAgABAAIAAAD+//3//P/8//z/+//7//v/+//7//v//f/9//z//P/7//r/
+f/4//n/+v/7//z/+//7//z//P/7//r/+v/5//n/+f/5//r//f/+/wAAAQD///////8A
AAAAAAAAAAAAAgADAAMAAwABAAIAAgACAAUABQAFAAUABAADAAIAAQAEAAQABAAEAAcA
BwAHAAUABQAFAAUABQAFAAUABQAEAAQABAAEAAQABAAEAAQABAAEAAQABAAEAAIAAgAD
AAMAAgACAAIAAgAAAAAA/////wAAAQACAAMAAwACAAIAAgAEAAQABAAEAAIAAgACAAEA
/v/+//7///8BAAEAAgACAP///v/+//7//v/9//3//v/+//7//v/+//7//v/+//7/AAAA
AAAAAAAAAP////////3//f/7//3////////////+//7//v/8//z//f/9//3/////////
AAD+//7//v/8//z//f/9//3///////7//v8CAAIAAAAAAAAAAAAAAAIAAgACAAIAAwAE
AAUABgAHAAgACQAKAAwADAAMAAwADwAQABEAEgAVABkAGwAdAB4AIQAjACMAIQAgAB8A
HQAbABkAFwAWABMAEQAOAAoABgACAP7//P/8//v/+v/3//b/9v/2//b/9v/0//P/8v/0
//T/8//z//X/9P/z//P/9P/0//T/9P/y//L/8v/y//L/8v/y//L/8//z//T/9P/y//L/
8v/z//X/9P/0//T/9P/1//X/9v/5//z///8CAAUACgASABYAGAAcACUALwA6AEMASQBR
AFYAWABZAE0ALAAGAPX/8P/j/9z/3P/c/93/4P/n//H/+f/+////AQABAAEA///9//z/
+v/4//f/+f/5//f/9//3//f/9//3//j/+P/3//f/9//3//X/9f/2//b/9//3//f/9//5
//n/+f/5//f/9//4//j/9v/2//b/9v/2//X/9f/1//f/+P/4//j/+f/5//n/+f/4//j/
+P/4//b/9v/3//f/+P/4//f/9//3//j/+P/5//n/+f/6//r/+v/6//v/+//7//v/+//7
//3//v/+//////8AAAAAAAACAAMAAwADAAUABgAGAAcACAAJAAoACwALAAsACwALAA0A
DwAQABEAFAAWABcAFwAWABgAGAAYABgAGAAZABoAGAAYABgAFwAYABgAGQAZABkAGQAZ
ABkAGQAZABcAFwAWABUAFAATABAADgANAAwADAALAAoACgAHAAUABAADAAAA///9//3/
/P/7//v/+v/6//r/+f/6//f/9v/2//b/9P/0//P/8//1//X/9f/1//P/8//y//L/8v/y
//L/8v/y//L/8v/y//P/8//0//T/9P/0//X/9f/z//P/8//0//T/9P/1//X/9f/1//X/
9v/0//T/9P/0//b/9//3//f/9//4//j/+P/5//n/+f/5//n/+f/5//n/+v/6//r/+v/7
//v/+//5//v/+//7//v/+//7//v/+v/6//r/+v/6//r/+v/6//r/+P/4//j/+P/2//b/
9//3//b/9v/2//b/+P/4//f/9//1//X/9f/1//X/9P/0//T/9P/0//T/9P/0//T/9P/z
//L/8v/y//P/8f/x//L/8v/y//L/8//0//T/8//z//T/9P/0//T/9P/0//T/9P/0//T/
8v/w/w==
         </WaveFormData>
      </LeadData>
      <LeadData>
         <LeadByteCountTotal>10000</LeadByteCountTotal>
         <LeadTimeOffset>0</LeadTimeOffset>
         <LeadSampleCountTotal>5000</LeadSampleCountTotal>
         <LeadAmplitudeUnitsPerBit>4.88</LeadAmplitudeUnitsPerBit>
         <LeadAmplitudeUnits>��V</LeadAmplitudeUnits>
         <LeadHighLimit>2147483647</LeadHighLimit>
         <LeadLowLimit>268435456</LeadLowLimit>
         <LeadID>V1</LeadID>
         <LeadOffsetFirstSample>0</LeadOffsetFirstSample>
         <FirstSampleBaseline>0</FirstSampleBaseline>
         <LeadSampleSize>2</LeadSampleSize>
         <LeadOff>FALSE</LeadOff>
         <BaselineSway>FALSE</BaselineSway>
         <ExcessiveACNoise>FALSE</ExcessiveACNoise>
         <MuscleNoise>FALSE</MuscleNoise>
         <LeadDataCRC32>2839661646</LeadDataCRC32>
         <WaveFormData>
/v/+//7//v/8//z//P/8//3//v///wAAAAAAAAAAAAACAAIAAgACAAQABAAEAAQABQAG
AAcACAAHAAYABQACAP/////+//3//f/8//v/+v/4//j/+P/4//b/9//4//j/+//7//r/
+f/5//f/9//3//j/+P/5//n/+//7//v//P/8//z//P/8//v/+//6//r//P/8//z//f/9
//3//f/9//v/+//7//z//v/+//7//v/+//7//v/+//7//v/+//7//v/////////8//7/
/f/+////AwAJAA8AFgAcACAAJAAtADkAQgBFAD8AMwAmABkABgDt/9D/u/+u/5z/g/9p
/2H/Zv9r/3L/fP+F/5D/nv+o/7L/vP/G/9H/3P/j/+3/9P/3//f/+//9//7///8AAAEA
AQABAAIAAwADAAMAAwADAAQABgAGAAcABwAFAAYABgAGAAgACAAJAAkABwAHAAcABwAH
AAgACAAIAAgACAAJAAkACQAJAAkACQAHAAcACAAIAAgACAAJAAkACAAIAAkACQAHAAcA
CAAIAAkACQAJAAkACgAKAAoACwALAAoACgALAAwADAAMAAwACgAMAAwADAAMAAwADAAM
AAwADAAMAAwADQANAA4ADwAPAA8ADgAOAAwADAAMAAwACwALAAsACwALAAoACgAJAAgA
CAAHAAcABwAHAAYABAAEAAQAAwADAAMAAQAAAP/////////////9//3//P/8//7//f/9
//3/+//7//v/+//8//v/+//7//3//f/8//z/+v/6//r/+v/7//r/+v/6//r/+f/5//n/
+f/5//n/+f/4//j/+P/4//r/+v/6//r/+P/4//j/+P/4//j/+P/4//r/+v/6//n/9//4
//j/+P/6//r/+v/6//j/+P/4//n/+//6//r/+v/6//r/+v/6//n/+f/5//n/+f/5//n/
+f/5//n/+v/6//r/+v/7//z/+//7//v/+//7//r/+v/6//r/+v/6//r/+v/6//r/+v/6
//r/+v/6//j/9//3//f/+f/5//n/+f/5//n/+f/5//n/+f/5//n/+f/5//n/+f/5//j/
+P/4//j/+P/4//j/+v/6//r/+v/4//j/+P/3//n/+f/5//n/+P/4//j/+P/5//n/+P/4
//j/+f/5//n/+//6//r/+v/4//r/+v/5//f/+P/4//j/+v/6//n/+P/4//n/+f/5//n/
+f/5//n/+v/6//n/+f/5//r/+v/6//r/+v/6//n/+f/6//r/+v/6//r/+v/6//v/+//9
//3/+v/5//n/+f/7//r//P/8//z//P/8//r/+v/6//r//P/8//z//P/6//r/+v/6//z/
/P/8//z//P/8//z//P/8//z//P/8//7//v/+//7/AAAAAAAAAAACAAIAAgACAAMABAAF
AAYABAAEAAQABAACAAAA//////7//f/7//r/9//2//T/9P/2//b/9v/3//j/+P/5//n/
+P/3//f/9f/3//f/+P/4//f/9//5//n/+f/6//r/+v/6//r/+//7//z//P/8//z//P/9
//3//f/9//3//f/9//3//v/+//7//v/+//7//v/+//7//v/+//7//v/+////AQABAAAA
AAABAAAAAwAJAA8AFwAeACQALAA0AEEASQBKAEMAOQAxACAAAwDe/7//pv+T/4D/Zv9R
/0//Wf9e/2f/cP9+/43/nP+o/7T/vv/I/9T/3//o/+//9f/4//v//f/9////AAABAAIA
AwADAAMABAAFAAUABwAHAAcACAAGAAYABwAHAAkACgAKAAoACgAKAAsACwALAAsACwAL
AAsADAAMAAwACgAKAAsACwALAAsACwALAAsACwAMAAwADAAMAA0ADQAMAAwADQANAA0A
DQAOAA4ADwAPAA8ADwAQABAAEAARABEAEAAQABEAEgASABIAEgASABQAFAAUABQAFAAU
ABQAFAAUABQAFAAVABUAFgAXABcAFwAWABYAFgAWABYAFgAVABUAFQAVABUAFAAUABMA
EgASABEAEQARABEAEAAOAA4ADgANAA0ADQALAAoACQAJAAkACQAJAAcABwAGAAYABgAF
AAUABQAFAAUABQAFAAQAAwADAAMAAQABAAAAAAACAAIAAgACAP///v/+//7//v/9//3/
/f/9//3//f/9//z//P/8//z//P/8//z//P/8//z//P/8//z//P/8//z//P/8//z/+//7
//z//P/8//7//v/+//7//P/8//z//f////7//v/+//7//v/+//7/////////////////
//////////8AAAAA/f/8//z//P/9//3//f/9//3//P/8//z//v/+//7//v/+//7//v/+
//7//v/+//7//v/9//3//f/9//3//f/9//3//f/9//3/+//7//v/+//7//v/+//7//v/
+v/6//r//P/8//z//P/8//z//P/8//z//P/8//v/+//7//v/+//6//r/+v/6//n/+f/4
//j/+v/7//v/+//5//j/+P/4//j/+v/6//n/+f/6//r/+v/6//r/+f/4//j/+f/5//n/
+f/5//n/+f/6//r/+f/5//f/+P/4//j/+v/6//r/+f/5//r/+v/6//j/+P/4//j/+f/5
//v/+//6//n/+f/5//n//P/8//r/+v/6//r/+P/4//j/+P/6//r/+v/6//r/+v/6//r/
+v/6//r/+v/4//j/+P/4//r/+v/6//r//P/8//z//P/+//7//v/+////AAABAAIABAAE
AAQABAACAAIAAgACAP///f/8//r/9//1//T/8//y//D/8P/w//L/8v/z//T/9P/1//X/
9P/1//X/8//z//P/9P/0//X/9f/3//f/9//4//j/+P/4//j/+f/5//j/+P/4//j/+P/5
//n/+f/5//n/+f/5//n/+v/6//r/+v/6//r/+v/6//r/+v/6//r/+v/6//v/+//9//z/
/P/9//7/AQAHAA0AEwAcACIAKAAyAD8ASQBKAEMAOQAxACQABQDe/73/pP+R/3z/ZP9P
/03/Vf9a/2H/av96/43/nP+q/7T/vv/K/9b/4f/o/+//9//6//v//f///wEAAgADAAQA
BQAFAAUABgAHAAcACQAJAAkACgAKAAoACwALAAsADAAMAAwADAAMAA0ADQANAA0ADQAN
AA8AEAAQABAAEAAQABEAEQAPAA8ADwAPABEAEQASABIAEAAQABEAEQASABIAEwATABMA
EwAUABQAFQAVABUAFQAWABYAFgAXABcAFgAWABcAGgAaABoAGgAYABoAGgAaABwAHAAc
ABwAHAAcABwAHAAdAB0AHgAfAB0AHQAcABwAHQAeAB8AIAAfAB8AHwAfAB8AHgAeAB0A
HAAcABsAGwAZABkAGAAWABYAFgAVABUAFwAVABQAEwARABEAEQARABEAEQAQABAAEgAR
ABEAEQAPAA8ADwAPABAADwAPAA8ADwAPAA4ADgAMAAwADAAMAA0ADAAMAAwACgAJAAkA
CQAJAAkACQAJAAgACAAIAAgACAAIAAgACAAKAAoACgAKAAoACgAKAAoACgAKAAoACQAJ
AAoACgAKAAoACgAKAAoACgAKAAoACwALAAoACgAKAAwADAAMAAwACwALAAsACwANAA0A
DQANAAsACwAMAAwACwAKAAoACgALAAsACwALAAsACgAKAAoACwAMAA0ADgAMAAwADAAM
AAwADAAMAAwADAALAAsACwALAAsACwALAA0ADQANAA0ADQANAA0ADQALAAsACwALAAsA
CgAKAAoACgAKAAoACgAKAAoACgAKAAwADAAMAAsACwALAAsACwAMAAwADAAMAAsACwAK
AAoACgALAAsACwALAAoACgAKAAgACgAKAAkACQAKAAoACgAKAAoACQAIAAoACwALAAsA
CQAJAAkACQAKAAoACQAJAAkACgAKAAoACgAKAAoACQAJAAoACgAKAAgACAAIAAgABwAH
AAkACQAKAAkACQAJAAkACgAKAAoACgAKAAoACAAIAAgACAAIAAgACAAIAAgACAAIAAgA
CgAKAAoACgALAAwADQAOABAAEAAQABAAEAAQABAAEAAQABAAEAAQAAwACwALAAoABwAF
AAQAAwACAAAAAAAAAP7//v///wAAAgADAAMAAgABAAEA////////AAAAAAEAAQADAAMA
AwAEAAQABAAEAAIAAwADAAIABAAEAAQABAADAAMAAwADAAMAAwADAAMAAgACAAIAAgAC
AAIAAgACAAIAAgACAAIAAgACAAMAAwADAAIAAgADAAYABwALAA8AFwAeACQAKAAwADkA
QwBIAEkAQQA1ACoAGQACAOf/zv+7/6r/lP95/2f/Y/9q/3H/eP+A/4n/lv+k/7D/uP/C
/8z/2f/k/+v/8//4//3/////////AgADAAQABQAFAAUABgAHAAcABwAHAAcACAAIAAgA
CQAJAAkACgAKAAoACAAIAAkACQAJAAkACQAJAAkACgAKAAoACgAKAAsACwALAAsACwAL
AAsACwAMAAwACgAKAAsACwAKAAoACwALAAsACwAMAAwACwALAAsACwAMAAwADAANAA0A
DAAMAA0ADgAOAA4ADgAMAA4ADgAOABAAEAAQABAAEAAQABAAEAAPAA8AEAARABEAEQAQ
ABAAEgASABIAEgARABEAEQARAA8ADgAOAA0ADgAOAA0ADQANAA0ADAAKAAoACgAJAAkA
BwAFAAQAAwADAAMAAwADAAEAAQAAAAAAAgABAAEAAQABAAEAAQABAAAA////////////
//7//v/+//7//v/+/////v/+//7//v/9//3//f/7//v/+//7//z//P/8//z//P/8//z/
/P/8//z//P/8//z//P/8//z//P/8//z/+//7//z//P/8//z//P/8//z//P/8//z//f/9
//z//P/8//7//v/+//7//f/9//3//f/9//3//f/9//3//f/+//7//f/8//z//P/7//v/
+//7//3//P/8//z//P/8//z//P/8//z//P/8//r/+v/6//r//P/7//v/+//9//3//f/9
//3//f/9//3/+//7//v/+//9//3//f/9//3//P/8//z//P/8//z//P/8//z//P/8//z/
/P/8//v/+//7//v/+//8//z//P/8//v/+//6//r/+v/7//v/+//9//z//P/8//r//P/8
//v/+//8//z//P/8//z/+//6//r/+//7//v//f/9//3//f/8//z/+//7//v//P/8//z/
/P/8//z/+//9//7//v/+//z//P/8//z/+//7//3//f/+//3//f/9/////v/+//z//P/8
//z//v/+//7//v/8//z//P/8//z//P/8//z//P/8//z//P/8//z//P/8//r/+v/6//r/
/P/8//z//P/+//7//v/+/wAAAAAAAAAAAgACAAIAAgAEAAQABAAEAAYABgAGAAYABQAC
AAAA///+//3/+//6//n/+P/2//b/9v/2//b/9//4//j/+f/5//j/9//3//X/9f/1//b/
9v/3//f/+f/5//n/+v/6//r/+v/6//v/+//6//r/+v/6//r/+//7//v//f/9//3//f/7
//z//P/8//z//P/8//z//v/+//7//v/8//z//P/9///////+//7///8CAAUABwALABMA
HAAiACgAMAA7AEcATABFAD0ANQAsABUA8P/N/7D/m/+G/27/V/9N/1P/Wv9f/2j/dP+F
/5T/oP+u/7r/wv/O/9v/5P/t//P/9v/3//v//f8BAAAAAQACAAMAAwADAAQABQAFAAcA
BwAHAAgACAAIAAkACQAHAAgACAAIAAgACAAJAAkACQAJAAkACQALAAwADAAMAAoACgAL
AAsACwALAAsACwALAAsADAAMAAwADAANAA0ADgAOAA8ADwANAA0ADgAOAA8ADwAPAA8A
EAAQABAAEQATABIAEgATABQAFAAUABQAEgAUABQAFAAWABYAFgAWABYAFgAWABYAFQAV
ABYAFwAZABkAGAAYABoAGgAaABoAGQAZABkAGQAZABgAGAAXABQAFAATABMAFQAVABQA
EgAQABAADwAPAA8ADQAMAAsACwALAAsACwALAAsACgAKAAgABwAHAAcABwAHAAcABwAG
AAUABQAFAAUABQAEAAQABAAEAAQABAADAAIAAgACAAIAAQABAAEAAQABAAEAAQAAAAAA
AAAAAAAAAAAAAAAAAAAAAAAAAAD+//7//v/+/wAAAAAAAP////8AAAAAAAAAAAAAAAAA
AAAAAAAAAAEA///+//7//v8AAAAAAAAAAAEAAQABAAEAAQABAAEAAQABAAEAAgACAAEA
AAAAAAAA//////////8BAAAAAAAAAAAAAAAAAAAAAAAAAAAAAAD+//7//v/+//7//f/9
//3//f/9//3//f/9//3//f/9//3//f/9//3//f/9//3//f/9//z//P/8//z//P/8//z/
/P/8//z//P/8//z//P/7//v/+//7//v//P/8//z//P/9//3//P/8//r/+//7//v/+//6
//r/+v/4//r/+v/5//n/+v/6//r/+v/6//n/+P/4//n/+f/5//n/+f/5//n/+v/6//n/
+f/7//z//P/8//r/+v/6//n/+f/6//r/+v/6//r/+v/6//n/+f/7//v/+v/5//n/+f/7
//z//P/7//r/+f/4//r/+v/6//r/+v/6//r/+v/6//r/+v/6//r/+v/6//r/+v/6//r/
+v/6//r/+v/6//r/+v/6//r/+v/6//r/+v/7//z//f/+/wAAAAAAAAAAAAAAAAAAAAAB
AAIAAwAEAAQABAAEAAQAAwAAAP7//f/8//v/+f/4//n/+P/2//b/9v/2//b/9//2//b/
9//3//b/9f/1//P/8//z//T/9P/3//f/+f/5//f/+P/4//j/+P/4//n/+f/6//r/+v/6
//r/+//7//v/+//7//v/+//9//7//v/+//z//P/8//z//v/+//7//v/8//z//P/9//3/
/f/8//z///8AAAEABQANABMAGAAeACQALAA3AEMASgBHAD0AMQAoABcA9v/V/7z/qf+Y
/37/Zf9V/1f/Xv9j/2z/dv+D/5T/ov+u/7j/wv/M/9f/4v/r//P/+P/7//v//f///wAA
AQACAAMAAwABAAIAAwADAAQABQAGAAgACAAIAAkACQAIAAgABwAGAAgACAAJAAkACQAJ
AAkACQALAAwADAAMAAoACgALAAsADQANAA0ADQALAAsADAAMAAwADAANAA0ADAAMAA0A
DQANAA0ADgAOAA8ADwAPAA8AEAAQABAAEQARABAAEAARABAAEAAQABAAEgAUABQAFAAU
ABQAFAAUABUAFgAXABgAGAAXABcAFwAXABcAFgAWABgAGAAYABgAGQAZABkAGQAZABgA
GAAXABYAFgAVABUAFQAVABQAEgAQABAADwAPAA8ADQAMAAsADQANAA0ADQANAA0ADAAM
AAwACwALAAsACQAJAAkACQAKAAkACQAJAAkACQAIAAgABgAGAAYABgAGAAYABwAIAAgA
BwAHAAcABwAHAAcABwAGAAYABgAGAAYABgAGAAYABgAGAAYABgAEAAQABAAEAAYABgAG
AAUABQAGAAYABgAIAAgACAAIAAYABgAGAAcACQAIAAgACAAIAAgACAAIAAcABwAHAAcA
BwAHAAcABwAFAAUABgAGAAYABgAHAAgACQAJAAkACQAJAAgACAAIAAgACAAIAAgACAAI
AAgACAAIAAgACAAIAAgABwAHAAcABQAFAAUABQAGAAcACAAJAAkACQAJAAkACQAJAAkA
CQAJAAgACAAIAAgACAAIAAgACAAIAAgACAAIAAgACAAHAAkACQAJAAkACAAIAAgACAAJ
AAkACAAIAAgACQAJAAkACwAKAAoACgAGAAgACAAHAAcACAAIAAgACAAIAAcABgAIAAkA
CQAJAAkACQAJAAkACAAIAAcABwAHAAgACAAIAAoACgAKAAkABwAIAAgACAAIAAgACAAI
AAkACQALAAsACgAJAAkACQAJAAgACAAIAAgACAAIAAgACAAIAAgACAAIAAgACAAIAAgA
CAAIAAkACgALAAwADgAOAA4ADgAQABAAEAAQABAAEAAQABAAEAAQABAAEAAOAAwACwAL
AAgABwAFAAQAAwACAAAAAAACAAIAAgADAAIAAgADAAMAAgABAAEA////////AAAAAAEA
AQADAAMAAQACAAIAAgACAAIAAwADAAIAAgACAAIAAgADAAMAAwABAAEAAQABAAMABAAE
AAQABAAEAAQABAAEAAQABAAEAAIAAgACAAMABQAFAAQABAADAAQABwANABEAFwAgACYA
KgAyAD0ASQBQAEsAPQAxACYAFQD4/9n/xP+x/57/hv9t/2H/Y/9o/2//dv+A/4v/nP+q
/7L/uv/E/9D/3f/o//H/+f/8//////8BAAMABAAFAAYABwAHAAcACAAJAAkACQAJAAkA
CgAIAAgACQAJAAkACgAKAAoACgAKAAsACwALAAsACwALAAsADAAMAAwADAAMAA0ADQAL
AAsACwALAAsACwAMAAwADAAMAA0ADQAOAA4ADwAPAA4ADQANAAwADQANAA0ADQAOAA4A
DgAPABEAEAAQABEAEAAQABAAEAASABQAFAAUABQAFAAUABQAFAAUABQAFAATABMAFAAV
ABUAFQAUABQAFgAWABYAFgATABMAEwATABMAEgASABEAEAAQAA8ADwARABEAEAAOAAwA
DAALAAsACwAJAAgABwAHAAcABwAHAAUABQAEAAQABAADAAMAAwADAAMAAwADAAIAAQAB
AAEAAQABAAAAAAAAAAAAAAAAAAEAAAAAAAAAAAD////////9//3//f/9//7//v/+//7/
/P/8//z//P/+//7//v/+//z//P/8//z//P/8//z/+//7//z//P/8//z//P/8//z//P/8
//z//f/9//z//P/8//z//P/8//z/+//7//v/+//7//v/+//7//n/+f/6//r/+//6//r/
+v/7//v/+//7//v/+v/6//r/+v/6//r/+v/6//r/+v/6//j/+P/4//j/+v/5//n/+f/3
//f/9//3//n/+f/5//n/9//3//f/9//3//f/9//3//f/9v/2//b/9v/2//b/9v/2//b/
9v/2//b/9v/2//X/9f/1//X/9f/0//T/9P/0//X/9f/0//T/8v/z//P/8//z//L/8v/y
//L/9P/0//P/8//0//T/9P/0//T/8//y//L/8//z//P/8//z//P/8//z//L/8P/v/+3/
7v/u/+7/8P/w//D/7//v//D/8P/w//D/8P/w//D/7//v//H/8f/y//H/8f/x/+//7v/w
//D/8P/w//D/7v/u/+7/7v/u/+7/7v/u//D/8P/w//D/7v/u/+7/7v/u/+7/7v/u//D/
8P/w//D/8v/y//L/8v/0//T/9P/0//T/9P/0//T/9f/2//f/+P/3//b/9f/0//D/7//v
/+7/7f/r/+r/6f/o/+b/5v/m/+j/6P/p/+r/6P/p/+n/6P/l/+X/4//j/+T/5v/n/+n/
5//p/+n/6f/q/+r/6v/q/+r/6//r/+r/6v/q/+r/6v/r/+v/6//r/+v/6//r/+v/7P/s
/+z/7P/q/+r/6v/q/+z/7P/s/+z/7P/s/+3/7f/r/+r/6v/r/+7/8f/1//3/BQAOABQA
GgAiAC8ANwA2AC8AJwAfAAwA5//A/6P/iv9z/1z/RP81/zX/Pf9E/0v/VP9k/3n/iP+W
/6L/rP+2/8L/zf/U/9v/4f/k/+f/6f/r/+3/7v/t/+7/7//v/+//8P/x//H/8f/x//H/
8v/y//L/8//z//P/9P/0//T/9P/0//X/9f/1//X/9f/1//X/9v/2//b/9v/2//f/9//3
//f/9//3//f/9//4//j/+P/4//n/+f/4//j/+f/5//v/+//8//z/+//7//v/+//+//7/
/v///////v/+////AAAAAAAAAAAAAAIAAgACAAIAAgACAAIABAAEAAQABAAHAAcACAAJ
AAcABwAGAAYABgAGAAYABgAHAAcABwAHAAUABAAEAAMABAAEAAMAAwADAAMAAgAAAAIA
AgABAAEA///9//z/+//7//v/+//7//n/+f/4//j/+P/3//f/9//3//f/9//3//T/8//z
//P/8//z//L/8v/y//L/8v/y//H/8P/w//D/8P/v/+//7//v/+//7//v/+7/7v/u/+7/
7v/u/+7/7v/u/+7/7v/u/+7/7v/u/+7/7v/u/+7/7f/t/+7/7v/u/+7/7v/u/+7/8P/w
//D/8f/x//D/8P/w//D/8P/w//D/8f/x//H/8f/x//H/8f/x//H/8f/y//L/8//y//L/
8v/z//P/8//z//P/8v/y//L/8P/w//D/8P/y//L/8v/y//L/8v/y//L/9P/z//P/8//z
//P/8//z//P/8//z//P/8//z//P/8//z//P/8//z//P/8v/y//L/8v/y//L/8v/0//T/
9P/0//T/9P/0//P/8//z//P/8//0//T/9P/0//X/9f/0//T/8v/z//P/8//1//T/9P/0
//T/9v/2//X/8//0//T/9P/0//T/8//y//T/9f/1//X/9//3//f/9//2//b/9f/1//X/
9v/2//b/+P/4//j/9//1//b/9v/2//T/9P/0//T/9f/1//f/9//2//X/9f/1//f/+P/4
//j/+P/4//j/+P/4//j/+P/2//b/9v/2//j/+P/4//j/+v/6//r/+v/8//z//P/8//7/
/v/+//7///8AAAEAAgAAAAAAAAAAAP7//v/8//v/+//6//n/9//4//f/9v/0//L/8v/y
//L/8//0//T/9f/z//L/8f/x//H/8f/x//L/9P/1//X/9//1//X/9v/2//b/9v/2//f/
+f/4//j/+P/4//j/+f/5//n/+f/5//n/+f/5//r/+v/4//j/+P/4//r/+v/6//r/+v/6
//r/+v/7//v/+//6//7//f/8////AwAHAA8AFgAcACQALAA1AD8ARgBDADcAKwAiABEA
9P/R/7b/p/+W/3z/Y/9V/1f/XP9h/2r/dP9//47/nv+s/7b/vv/K/9f/4P/p//H/9P/1
//f/+//9//7///8AAAEAAQABAAIAAwADAAMAAwADAAQABAAEAAUABQAFAAYABgAGAAYA
BgAHAAcABwAHAAcABwAHAAgACAAIAAoACgALAAsACQAJAAkACQAJAAkACgAKAAoACgAL
AAsACAAIAAkACQALAAsADAAMAAsACwALAAsADAAMAAwADQANAAwADAANAA4ADgAOAA4A
DgAQABAAEAAQABAAEAAQABAAEAAQABAADwAPABAAEQATABMAEgASABIAEgASABIAEQAR
ABEAEQARABAAEAAPAA4ADgANAA0ACwALAAoACAAIAAgABwAHAAkABwAGAAUAAwADAAMA
AwADAAMAAgACAAIAAQABAAEAAQABAAEAAQAAAP///////wEAAQAAAAAAAAAAAAAAAAD9
//z//P/8//7//f/9//3/+//7//v/+//8//z//P/8//z//P/8//z//P/8//z//P/8//z/
/P/8//r/+v/6//n/+f/6//r/+v/6//r/+v/6//r/+v/6//v/+//6//r/+v/8//z//P/8
//v/+//7//v/+f/5//n/+f/7//v//P/8//n/+P/4//j/+f/5//n/+f/5//j/+P/4//j/
+P/4//j/+v/6//r/+v/4//j/+P/4//j/9//3//f/9//3//f/9//3//f/9//3//n/+f/5
//n/9//3//f/9//3//b/9v/2//j/+P/4//j/9v/2//b/9v/2//b/9v/1//X/9f/1//X/
9v/2//b/9v/1//X/9P/0//T/9f/1//X/9f/0//T/9P/y//T/9P/z//P/9P/0//T/9P/0
//P/8v/y//P/8//z//P/8//z//P/8v/y//H/8f/v//D/8P/w//L/8v/y//H/7//w//D/
8P/w//D/8P/w/+3/7f/v/+//8P/v/+//7//v//D/8P/y//L/8v/y//L/8v/y//L/9P/0
//T/9P/2//b/9v/2//j/+P/4//j/9//2//X/8v/z//P/8v/x//H/8P/v/+7/7v/u/+7/
7v/t/+3/7f/s/+v/6//q/+n/6//p/+n/6f/q/+r/6//r/+z/6//q/+r/6P/o/+j/6P/p
/+n/6P/o/+j/6P/o/+n/6f/p/+n/6f/p/+n/6f/q/+j/6P/o/+j/6P/o/+j/6P/o/+j/
6P/o/+r/6//r/+v/6P/o/+n/7P/t/+//9f/7/wIACAAOABQAIQArADIALwApAB0AEAAB
AOT/w/+s/5v/jP92/13/S/9L/1L/V/9e/2b/b/98/4j/lP+e/6j/sP+9/8j/0f/Z/+D/
4//l/+X/5//o/+n/6v/r/+v/6//s/+3/7f/t/+3/7f/u/+7/7v/v/+//7//w//D/8P/w
//D/8f/x/+//7//v/+//7//w//D/8P/w//D/8f/x//H/8f/x//H/8f/x//L/8v/y//L/
8//z//L/8v/z//P/8//z//T/9P/1//X/9f/1//T/9P/0//X/9//2//b/9//2//b/9v/2
//b/+P/4//j/+P/4//j/+P/4//j/+P/4//n/+f/6//v/+f/5//j/+P/6//r/+v/6//n/
+f/5//n/+f/4//j/9//2//b/9f/1//X/9f/0//L/8P/w/+//7//x/+//7v/t/+v/6//r
/+v/5//n/+b/5v/o/+f/5//n/+X/5f/l/+X/5v/l/+X/5f/n/+f/5v/m/+T/5P/k/+T/
4//i/+L/4v/g/9//3//f/+H/4f/h/+H/3v/e/97/3v/e/97/3v/e/+D/4P/g/+D/3v/e
/97/3v/e/97/3v/d/9v/3P/c/9z/3P/c/9z/3P/e/97/3v/f/93/3P/c/9z/3P/c/9z/
3P/d/93/3f/d/9v/2//b/9v/2//b/9z/3P/b/9r/2v/a/9v/2//b/9v/2//a/9r/2v/a
/9r/2v/a/9j/2P/Y/9j/2P/Y/9j/2P/Y/9f/1//X/9f/1//X/9f/1//X/9f/1//V/9X/
1f/V/9X/1f/V/9X/1f/U/9T/1P/U/9T/1P/U/9T/1P/U/9T/1P/U/9T/0//T/9P/0//T
/9T/1P/U/9T/0f/R/9D/0P/O/8//z//P/8//zv/O/87/zP/O/87/zf/N/87/zv/O/87/
zv/L/w==
         </WaveFormData>
      </LeadData>
      <LeadData>
         <LeadByteCountTotal>10000</LeadByteCountTotal>
         <LeadTimeOffset>0</LeadTimeOffset>
         <LeadSampleCountTotal>5000</LeadSampleCountTotal>
         <LeadAmplitudeUnitsPerBit>4.88</LeadAmplitudeUnitsPerBit>
         <LeadAmplitudeUnits>��V</LeadAmplitudeUnits>
         <LeadHighLimit>2147483647</LeadHighLimit>
         <LeadLowLimit>268435456</LeadLowLimit>
         <LeadID>V2</LeadID>
         <LeadOffsetFirstSample>0</LeadOffsetFirstSample>
         <FirstSampleBaseline>0</FirstSampleBaseline>
         <LeadSampleSize>2</LeadSampleSize>
         <LeadOff>FALSE</LeadOff>
         <BaselineSway>FALSE</BaselineSway>
         <ExcessiveACNoise>FALSE</ExcessiveACNoise>
         <MuscleNoise>FALSE</MuscleNoise>
         <LeadDataCRC32>3252227851</LeadDataCRC32>
         <WaveFormData>
9v/2//b/9v/2//b/9v/2//j/+P/4//j/+P/4//j/+P/5//r/+//8//z//P/8//z//f/+
////AAAAAAAAAAD//////////////v/+//3//P/7//v/+//7//n/+P/4//r//P/8//z/
+v/5//j/9v/2//b/9v/2//b/+f/5//n/+P/2//X/9P/0//L/8v/y//L/8v/y//L/8v/y
//L/8v/y//L/8v/y//L/9P/0//T/9P/0//T/9P/0//T/9P/0//T/9P/1//X/9f/z//P/
8//z//L/9f/4/wAADAAdADMATwByAJQAtQDMANQA3ADpAOYAywClAH0ATAACAKb/Ov/d
/rD+tv7F/tD+4/78/h3/Ov9S/2X/ev+S/6j/u//K/9j/4v/n/+v/7//x//P/9f/3//n/
+f/5//r//P/9//v//P/9//7/AAAAAAAAAgAAAAAAAAAAAAEABAAFAAcABQAFAAUABQAF
AAUABgAHAAcABwAHAAcABwAHAAcABwAGAAcABwAHAAgACAAKAAoACwALAAsADQALAAsA
DAAMAA8ADwAPABEAEAASABIAEgATABQAFQAVABgAGQAaABsAGgAcAB0AHgAfACAAIQAi
ACIAIwAkACYAJwApACoALQAtADAAMAAyADEAMgA0ADUANgA3ADkAOgA5ADoAOwA7ADsA
OwA8ADwAOgA6ADoAOgA4ADYANQA1ADQAMgAxADAALwAuAC0AKwApACgAJgAlACMAIQAf
AB0AGwAYABUAEwAQAA0ADAAKAAkABwAFAAQABAACAAAA/v/+//z/+//7//n/+P/3//b/
9f/0//P/8//y//L/8f/v//H/8f/x//H/8f/x//D/8P/x//H/8f/w/+7/7//v/+//7//u
/+3/7f/v/+//7//v//H/8f/x//H/8P/w/+//7//w//H/8f/x//H/8v/y//L/9P/0//T/
9f/1//X/9f/2//f/9//3//f/9//3//f/+P/2//b/9//3//j/+P/4//f/9//3//j/+P/4
//f/9//4//b/9v/2//b/+P/4//f/9v/0//X/9f/1//f/9v/1//T/8v/y//L/8//1//P/
8//z//H/8v/y//L/8v/x//H/8f/x//H/8P/w/+//7//w//D/7//v/+//7//v/+//7//v
/+7/7f/t/+3/8P/w/+//7//v/+//7v/u/+7/7v/u/+7/8P/w/+7/7f/t/+3/7f/t/+//
7//v/+//7//v/+//7v/u/+7/7v/u/+z/7P/s/+z/7v/u/+//7//u/+7/7v/u//D/8P/w
//D/7v/u/+7/7v/u/+7/7v/u/+7/7v/u/+7/7v/u/+7/7v/u/+7/7v/u/+7/7v/u/+z/
7P/s/+z/7f/u/+//8P/w//D/8P/w//D/8P/w//D/8v/y//L/8v/0//T/9P/0//b/9v/2
//b/+P/4//j/+P/2//X/9f/1//X/9f/0//T/8//y//H/8f/x//H/7//u//D/8v/y//L/
8v/w/+//7v/s/+z/7v/u/+z/7P/t/+3/7f/s/+r/6f/q/+r/6v/q/+j/6P/o/+j/6v/q
/+r/6v/o/+j/6P/o/+r/6v/q/+r/6v/q/+r/6v/o/+j/6P/o/+r/6v/q/+v/6//r/+v/
6//p/+f/6v/v//j/BgAWAC8ATQBxAJgAuADHAM4A4AD2APcA1AClAH0ATQAEAKj/PP/U
/p3+ov62/sX+2P75/hz/Nf9M/2T/d/+M/6L/uP/F/9L/2v/e/+H/4//n/+n/6//r/+3/
7//v//D/8v/1//f/9f/2//f/+P/4//j/+P/6//z//P/8//z//P/+//7/////////////
//////8AAAEAAQABAAEAAQADAAMAAwADAAQABQAFAAUABgAGAAgACAAHAAcABwAJAAsA
CwAMAAwADwAPAA8AEQAQABIAEgASABMAFAAVABUAFgAXABgAGQAcAB4AHwAgACEAIgAj
ACQAJAAlACYAKAArAC0ALgAxADEANAA0ADYANwA4ADoAOwA6ADsAPQA+AD8AQABBAEEA
QQBBAEIAQgBAAEAAQABAAEAAPgA9AD0AOgA4ADcANgA1ADQAMwAxAC8ALgAsACsAKQAn
ACUAIwAhAB4AGwAZABYAEwASABAADgALAAgABgAGAAQAAgAAAPz/+v/5//n/+f/4//f/
9v/3//b/9f/1//T/9P/z//H/8//z//P/8//z//P/8v/y//P/8//z//L/8v/z//P/8//z
//L/8f/x//P/8//z//P/8f/x//H/8f/y//L/8f/x//L/8//z//P/8//0//T/9P/0//T/
9P/1//X/9f/1//b/9f/1//X/9f/3//f/9//4//b/9v/3//f/+v/6//r/+f/5//n/+v/6
//r/+f/5//r/+v/6//r/+v/6//r/+f/4//b/9//3//f/9//2//X/9P/2//b/9v/3//f/
9f/1//X/9f/2//b/9v/2//X/9f/1//X/9f/0//T/8//z//T/9P/z//P/8//z//P/8//z
//P/9P/z//P/8//y//L/8f/x//H/8f/w//D/8v/y//L/8v/y//L/8P/v//H/8f/x//H/
8//z//P/8//x//H/8f/w//D/8P/w//D/8v/y//L/8v/y//L/8//z//L/8v/y//L/8v/y
//L/8v/w//D/8P/w//L/9P/0//L/8v/y//L/8P/w//D/8P/w//D/8P/w//L/8v/y//L/
8v/y//L/8v/w//D/8P/w//L/8v/y//L/8v/y//L/8v/z//T/9f/2//j/+P/4//j/+f/6
//v//P/6//r/+v/6//v/+//7//v/+f/4//j/9//0//P/8//z//X/8//y//L/9P/0//T/
9P/y//H/8P/u/+7/8P/w//D/8P/x//H/8f/w/+7/7f/s/+7/7v/u/+7/7f/s/+v/6v/s
/+z/7P/s/+z/7P/s/+z/7P/s/+z/7P/s/+z/7P/s/+7/7v/u/+7/7v/u/+//7//v/+//
7//t/+3/7v/z//r/CAAaADEATwB1AJwAvADPANgA6gACAQMB4ACtAIEATwAEAKj/PP/U
/p/+ov60/sX+2v79/iD/O/9S/2r/f/+U/6r/vP/L/9j/4v/m/+X/6f/t/+//8f/z//X/
9//3//f/+P/6//v/+//8//3//v/+//7//v8AAAIAAgACAAIAAgAEAAQABQAFAAUABQAF
AAUABQAGAAcABwAHAAcABwAJAAkACQAJAAoACwALAAsACgAKAAwADAAPAA8ADwARABEA
EQASABIAEwATABMAFQAWABgAGAAYABkAGgAbABsAHgAfACAAIQAiACQAJQAmACcAKAAp
ACoALAAtAC4AMAAxADMANAA3ADcAOgA6ADwAPQA+AEAAQQBCAEMARQBGAEcASABJAEkA
SQBJAEoASgBKAEoASgBKAEgARgBFAEUARgBEAEMAQgA/AD4APQA7ADsAOgA4ADcANQAz
ADEALwArACgAJQAjACIAHwAeABwAGgAXABQAEgASABAADgAMAAoACAAHAAcABgAEAAIA
AAD///7//f/9//7//v/9//v//f/9//3//f/9//3//P/8//v/+//7//r/+v/7//v/+//9
//z/+//7//v/+//7//v/+//7//v/+//8//z/+//7//z//f/9//3/+//8//z//P/8//z/
/P/9/////////wAA//////////8BAAEAAQACAAIAAgADAAMAAgACAAIAAQADAAMABAAE
AAIAAQABAAIAAgACAAIAAgAEAAQAAwACAAIAAwADAAMABQAEAAMAAgACAAIAAgADAAMA
AQABAAEA//8AAAAAAAAAAP///////wEAAQAAAAAAAQABAAIAAgABAAEAAQABAP//////
////AAD////////+//7//f/9//7//////wAA/v/+//7//v8AAAAA/v/9//3//f/9//3/
/f/9//3//f/9//3//f/8//7//v/+//7//v/+//7//v/+//7///////z//P/8//z//v/+
//7//v/+//7//v/+//7//v/+//7//v/+//7//P/8//z//P/+//7//v/+//z//P/8//z/
/v/+//7//v///wAAAQACAAIAAgACAAIAAgACAAIAAgAEAAQABAAEAAMAAwADAAMAAQAA
AAAA//8AAP///////////f/8//z//v/+//7//v/8//v/+v/4//j/+v/6//r/+v/7//v/
+//4//b/9f/0//T/9P/0//T/9P/0//T/9P/0//T/9P/0//T/9P/0//T/9P/0//T/9P/0
//T/9P/0//T/9P/0//T/8v/y//P/8//z//P/8//x//P/9P/3//z/BgAUACUAPwBhAIQA
pgDDANIA2gDqAPMA5gDDAJ8AdwA8AOr/hv8Y/8f+rv68/s3+2v7v/gj/J/9C/1r/b/+E
/5j/rv/B/9L/3P/k/+f/7f/v/+//8//1//f/+f/5//v//P/+/////v/+//7//v8AAAAA
AAACAAQABAAEAAQABAAGAAYABwAFAAUABQAFAAcABwAIAAkABwAHAAcABwAJAAkACQAJ
AAoACwALAAsACgAKAAwADAALAAsACwANAA4ADwARABIAEQARABEAEwASABQAFAAUABcA
GAAZABkAGgAbABwAHQAcAB4AHwAgACEAIgAjACQAJgAnACgAKgArAC0ALgAxADEANAA0
ADYANwA4ADoAOwA+AD8AQQBCAEEAQgBDAEMAQQBBAEIAQgBCAEIAQgBCAEAAPgA9AD0A
PAA6ADkAOAA1ADQAMwAxAC8ALgAsACsAKQAnACUAIwAhAB4AGwAZABgAFQAUABIAEgAP
AAwACgAIAAYABAACAAIAAAD//////f/8//v/+v/5//j/9//3//j/+P/3//X/9f/1//X/
9f/z//P/8v/y//H/8f/x//D/8v/z//P/8//z//L/8f/x//P/8//z//P/8//z//P/8//0
//T/8//z//T/9f/1//X/9f/2//b/9v/2//b/9v/3//n/+f/5//r/+f/5//n/+f/5//n/
+f/6//r/+v/7//v//P/8//z/+//7//v//P/8//r/+f/5//r/+v/6//r/+v/6//r/+f/4
//j/+f/5//n/+f/4//f/9v/4//j/+P/5//n/9//3//f/9f/2//b/9v/2//X/9f/1//P/
8//y//L/8//z//T/9P/z//P/8//z//H/8f/x//H/8v/x//H/8f/y//L/8f/x//H/8f/w
//D/8P/w//D/8P/y//L/8P/v/+//7//v/+//8f/x//H/8f/x//H/8f/w/+7/7v/u/+7/
7v/u/+7/7v/u/+7/7//v//D/8P/w//D/8P/w//D/8P/w//D/8P/w//L/8v/w//D/8P/w
//D/8P/w//D/8P/w//D/8P/w//D/8P/w//D/8P/w//D/8P/w//D/8P/w//D/8P/w//D/
8P/w//D/8P/y//L/8v/y//T/9P/0//T/9v/2//b/9v/4//j/+P/4//r/+v/6//r/+P/3
//f/9//5//n/+P/4//X/9P/z//P/8//z//H/8P/y//T/9P/0//b/9P/z//L/7v/u//D/
8P/w//D/8f/x//P/8v/w/+//7P/s/+z/7P/s/+z/7P/s/+z/7P/s/+z/7v/u/+7/7v/t
/+z/6//q/+z/7P/s/+z/7P/s/+z/7P/q/+r/6v/r/+v/6//r/+v/6//r/+7/7//y/wAA
EgAlAD8AYwCKAKwAwwDMANgA8gABAfAAwQCVAG0AMADa/3b/Bv+x/pr+rP67/sr+5/4M
/yv/Qv9a/2//gv+Y/67/v//M/9b/2v/d/+H/5f/r/+3/7v/v//D/7//x//L/9P/1//X/
9v/3//j/9v/2//b/+P/6//r/+v/6//r//P/8//3/+//7//v/+//9//3//v//////////
/////f/9//3//f8AAAEAAQABAAIAAgAEAAQABQAFAAUABwAHAAcACAAIAAkACQAJAAsA
CgAMAAwADAAPABAAEQARABIAEwAUABUAFgAYABkAGgAZABoAGwAcAB4AHwAgACIAIwAl
ACYAKQApACwALAAuADEAMgA0ADUANgA3ADkAOgA5ADoAOwA7ADsAOwA8ADwAPAA8ADwA
PAA8ADoAOQA5ADgANgA1ADQAMQAwAC8ALQAtACwAKgApACYAIwAgAB0AHQAaABcAFQAS
AA8ADgAMAAoABwAEAAIAAAD+//z/+v/6//j/9//3//T/8v/w/+7/7//u/+3/7f/u/+7/
7f/r/+n/6f/p/+n/6//r/+r/6v/p/+n/6f/o/+j/6f/p/+n/6//q/+n/6f/p/+n/6f/p
/+n/6f/p/+n/6v/q/+n/6f/o/+n/6f/p/+v/7P/s/+z/6v/q/+r/6//t/+3/7f/u/+3/
7f/t/+3/7f/t/+3/7v/s/+z/7f/t//D/8P/w/+//7//v//D/8P/w/+//7//w//L/8v/y
//L/8P/w/+//7v/s/+3/7f/t/+//7v/t/+z/7v/u/+7/7//v/+3/7f/t/+3/7v/u/+7/
7v/t/+3/7f/r/+v/6v/q/+v/6//s/+z/6//r/+v/6//r/+v/6//r/+r/6f/p/+n/7P/s
/+v/6//r/+v/6v/q/+j/6P/o/+j/6v/q/+j/5//o/+n/6v/r/+v/6//r/+v/6//r/+v/
6v/q/+r/6v/q/+r/6v/q/+r/6P/o/+n/6f/q/+r/6v/q/+z/7P/s/+z/6v/q/+r/6v/s
/+7/7P/q/+r/6v/q/+z/7P/s/+z/7P/s/+z/7P/s/+z/7P/s/+z/7P/s/+z/7P/s/+z/
7P/s/+z/7P/s/+z/7P/s/+z/7v/u/+7/7v/w//D/8P/w//D/8P/w//D/8v/y//L/8v/z
//T/9f/2//j/+P/4//j/9v/1//X/9f/3//f/9v/2//X/9P/z//P/8f/x/+//7v/u//D/
8P/w//L/8P/v/+7/7P/s/+7/7v/u/+7/7//v//H/8P/u/+3/7P/s/+z/7P/s/+z/7P/s
/+r/6v/q/+r/7P/s/+z/7P/s/+z/7P/s/+z/7P/s/+z/7v/u/+7/7v/s/+z/7P/t/+3/
7f/t/+3/7f/t/+7/8f/4/wAAEAAlAD8AYQCGAKoAxQDSAN4A8AD/AO4AwwCZAG0AMgDe
/3j/Cv+3/qT+tP7D/tD+5/4K/yn/Qv9a/3H/hP+a/7D/wf/Q/97/5v/n/+n/7f/x//P/
8//1//f/9//3//j/+v/7//v//P/9//7/AAAAAAAAAgAAAAAAAAAAAAAAAgACAAMAAwAD
AAMAAwAFAAUABgAHAAUABQAFAAUABwAHAAcABwAIAAkACQAJAAgACAAKAAoACwALAAsA
DQAPAA8AEAAQABEAEQARABMAFAAWABYAFgAXABgAGQAZABgAGQAaABsAHAAeAB8AIAAj
ACQAJQAmACoAKwAsAC4ALgAvAC8AMQAzADYANgA4ADkAOgA8AD0AQABBAEMARABDAEQA
RQBFAEcARwBIAEgASgBKAEoASgBGAEQAQwBDAEIAQAA/AD4APwA+AD0AOwA5ADgANgA1
ADMAMQAvAC0ALQAqACcAJQAiAB8AHgAcABwAGQAWABQAEAAOAAwACgAKAAgABwAHAAUA
BAADAAIAAQAAAP/////+//7//f/7//v/+//7//v//f/9//z//P/7//v/+//6//r/+//7
//v//f/8//v/+//7//v/+//7//v/+//7//v//P/8//v/+//6//v/+//7//v//P/8//z/
+v/6//r/+//9//3//f/+////////////////////AAAAAAAAAQABAAIAAgACAAEAAQAB
AAIAAgACAAEAAQACAAIAAgACAAIAAgACAAEAAAAAAAEAAQABAAMAAgABAAAAAAAAAAAA
AQABAP//////////AAAAAAAAAAD//////////////v/+//3//f/+//7//f/9//3//f//
/////////wAA/////////v/+//3//f/9//3//P/8//r/+v/6//r//P/8//r/+f/7//v/
+//7//v/+//7//v/+//7//v/+v/6//r/+v/6//z//P/8//z/+v/6//v/+//6//r/+v/6
//z//P/8//z//P/8//z//P/8//r//P/6//r/+v/6//r/+v/6//r//P/8//z//P/8//z/
/P/8//z//P/8//z//v/+//7//v/+//7//v/+/wAAAAAAAAAAAAAAAAAAAAACAAEAAQAB
AAEAAQAAAAAA///+//3//f/9//3/+//6//r//P/8//z/+v/4//f/9v/2//b/+P/4//j/
+P/5//n/+f/4//b/9f/0//T/9P/0//L/8v/y//L/9P/0//T/9P/y//L/8v/y//L/8v/y
//L/9P/0//T/9P/y//L/8v/y//L/8v/y//P/8//z//P/8//x//H/9P/3//7/CgAaAC8A
TQBvAJIAtgDPANgA4gDwAPsA5gC/AJkAbQAsANL/av/+/rv+sv7C/tH+3v7z/hL/M/9M
/2D/df+K/6D/tv/F/9T/4P/o/+v/7f/v//P/8//3//n/+//7//n/+v/8//3///8AAAEA
AgAAAAAAAAACAAIAAgACAAIAAgAEAAQABQAFAAUABQAFAAUABQAGAAcACQAJAAkACQAH
AAcABwAHAAgACQAJAAkACgAKAAwADAANAA0ADQAPAA8ADwAQABAAEQARABEAEwAUABYA
FgAWABcAGAAZABkAGgAbABwAHQAeACAAIQAiACUAJgAnACgAKAApACoALAAtAC8AMAAz
ADUAOAA4ADoAOwA8AD4APwA+AD8AQQBCAEMARABFAEUARQBFAEYARgBIAEgASABIAEQA
QgBBAEEAQAA+AD0APAA7ADoAOQA3ADUANAAyADEALwAtACsAKQAnACQAIQAfABwAGQAY
ABYAFAARAA4ADAAKAAgABgAEAAIAAAD////////+//3//P/7//r/+f/5//j/+P/3//X/
9f/1//X/9f/1//X/9P/0//X/9f/1//T/9P/1//X/9f/1//T/8//z//P/8//z//P/8//z
//P/8//0//T/8//z//b/9//3//f/9f/2//b/9v/2//b/9v/3//f/9//3//j/+f/5//n/
+f/5//n/+f/6//z//P/9//3//P/8//z/+//7//v//P/8//z/+//7//z//v/+//7//v/8
//z/+//6//z//f/9//3/+//6//n/+P/6//r/+v/7//n/9//3//f/+f/6//r/+v/4//f/
9//3//f/9//2//b/9f/1//b/9v/1//X/9f/1//X/9f/1//X/9P/z//P/8//0//T/8//z
//P/8//y//L/8v/y//L/8v/0//T/8v/x//P/8//z//P/8//z//P/8//y//H/8P/u//D/
8P/w//D/8P/w//D/8P/w//D/8f/x//D/8P/w//D/8P/w//D/8P/w//D/8P/w//D/7v/w
//D/8P/w//D/8P/w//D/8P/u/+7/7v/u//D/8P/w//D/8P/w//D/8P/w//D/8P/w//D/
8P/w//D/8v/y//L/8v/0//T/9P/0//T/9P/0//T/9f/2//f/+P/4//j/+P/4//X/9f/1
//X/9f/0//T/8//y//H/8f/x//H/7//u/+7/8P/w//D/8P/u/+3/7P/q/+z/7v/u/+7/
7v/v/+//7//u/+z/6//q/+r/6v/q/+r/6v/q/+r/6v/q/+r/6v/q/+j/6P/o/+j/6P/o
/+j/6P/o/+j/6P/o/+r/6v/q/+r/6v/q/+v/6//p/+n/6f/n/+n/6v/v//j/CAAcADMA
UQB1AJoAtgDFANAA6AACAQEB2gCrAIUAVQAIAKr/PP/S/pv+nv62/sX+2P75/h7/Of9Q
/2b/ef+M/6L/tv/D/87/1v/c/+H/5f/p/+n/6//r/+3/7//v/+//8P/y//P/8//0//X/
9v/2//b/9v/4//j/+P/4//j/+P/6//r/+//7//v/+//7//v/+//8//3////////////9
//3//f/9//7/////////AAAAAAIAAgADAAMAAwAFAAUABQAGAAYABwAHAAcACQAMAA4A
DgAOAA0ADgAPAA8AEAARABIAEwAUABYAFwAYABkAGgAbABwAIAAhACIAJAAlACcAKAAr
ACkALAAsAC4ALwAwADIAMwA2ADcAOQA6ADkAOgA7ADsAPQA9AD4APgA+AD4APgA+AD4A
PAA7ADsAOAA2ADUANAAzADIAMQAvAC8ALgAsACsAJwAlACMAIQAfABwAGQAXABQAEQAQ
AA4ACgAHAAQAAgD+//z/+v/4//j/9v/1//X/9P/y//D/7v/t/+z/6//r/+r/6v/p/+f/
5//n/+f/5//p/+n/6P/o/+n/6f/p/+j/5v/n/+f/5//p/+j/5//n/+n/6f/p/+n/5//n
/+f/5//o/+j/5//n/+b/5//n/+f/5//o/+j/6P/o/+j/6P/p/+n/6f/p/+r/6f/p/+n/
6f/r/+v/6//s/+r/6v/r/+v/7P/s/+z/6//r/+v/7P/s/+7/7f/t/+7/7v/u/+7/7v/u
/+7/7f/s/+z/7f/t/+3/7f/s/+v/6v/q/+r/6v/r/+3/6//r/+v/6f/q/+r/6v/q/+n/
6f/p/+n/6f/o/+j/5//n/+j/6P/p/+n/6f/p/+f/5//n/+f/5v/l/+X/5f/m/+b/5f/l
/+b/5//n/+j/6P/o/+j/6P/o/+j/5v/l/+f/5//n/+f/5//n/+f/5//l/+X/5f/k/+b/
5v/m/+b/6P/o/+j/6P/n/+b/5v/l/+T/5P/k/+T/5v/m/+b/5v/m/+b/5v/m/+T/5v/m
/+b/5v/m/+b/5P/k/+T/5P/m/+b/5v/m/+b/5v/m/+b/6P/o/+j/6P/q/+r/6v/q/+z/
7P/s/+z/7v/u/+7/7v/u/+7/7v/u/+7/7v/t/+3/7//v/+//7v/w/+//7v/t/+v/6//r
/+n/6P/o/+r/6v/q/+r/6P/n/+b/5P/k/+b/6P/o/+j/6f/n/+f/5v/k/+P/4v/i/+L/
4v/i/+L/4v/i/+L/4v/i/+T/5P/k/+T/4v/i/+L/4v/i/+L/4v/i/+L/4v/i/+L/4v/i
/+L/4v/l/+X/5f/l/+X/4//j/+L/5f/q//b/BAAZADcAWQB+AKAAuQDEAM4A4gDvAN4A
tQCLAGEAIgDM/2b/+P6r/pz+rP65/sb+3/7+/h3/OP9Q/2X/eP+O/6T/tf/G/9L/2P/Z
/9v/3//j/+X/5//p/+v/6//r/+z/7v/v/+//8P/x//L/8v/y//L/9P/0//T/9P/0//b/
+P/4//n/9//3//f/9//3//f/+P/5//n/+f/5//n/+f/5//n/+f/6//v/+//7//z//P/+
//7/////////AQABAAEAAgACAAEAAQABAAMABgAIAAgACAAJAAoACwALAA4ADwAQABEA
EAASABMAFAAVABYAFwAYABoAGwAcAB4AHwAhACIAJQAnACoAKgAsACsALAAuAC8AMAAx
ADMANAA1ADYANwA3ADcANwA4ADgAOAA4ADgAOAA4ADYANQA1ADQAMgAxADAALQAsACsA
KQApACgAJgAlACMAIQAfAB0AHQAaABcAFQASAA8ADgAMAAgABQACAAAA///+//3//P/6
//j/9//3//f/9v/1//T/8f/w/+//7//u/+7/7f/r/+v/6//r/+v/6//r/+r/6v/t/+3/
7f/s/+z/7f/t/+3/7f/s/+v/6//r/+v/6//r/+v/6//r/+v/7P/s/+v/6//q/+v/6//r
/+v/7P/s/+z/7P/s/+z/7f/t/+3/7f/u/+//7//v/+//7//v/+//8P/w//D/8f/x//D/
8P/w/+//8f/x//L/8v/0//P/8//0//L/8v/y//L/8v/y//H/8P/y//P/8//z//X/9P/z
//L/8P/w//D/8f/x/+//7//v/+//8P/w//D/8P/v/+//7//t/+3/7P/s/+3/7f/u/+7/
7f/t/+3/7f/v/+//7//v/+7/7f/t/+3/7P/s/+v/6//t/+3/7P/s/+z/7P/s/+z/7P/s
/+r/6f/q/+v/7P/t/+v/6//r/+v/6//r/+v/6v/q/+r/6v/q/+r/6v/q/+r/7P/s/+3/
7f/q/+r/6v/q/+r/6v/q/+r/6v/q/+r/6v/q/+r/6v/q/+r/6v/q/+v/7P/t/+7/7v/u
/+7/7v/w//D/8P/w//H/8v/z//T/9P/0//T/8//2//f/+P/5//b/9v/1//T/8//z//P/
8//u/+z/6//s/+v/6v/p/+b/5v/m/+X/5v/m/+b/5v/m/+X/5f/l/+T/5P/j/+L/4v/k
/+T/5P/k/+L/4v/i/+L/5P/k/+T/5P/k/+T/5P/k/+L/4v/i/+L/4v/i/+L/4v/k/+T/
5P/k/+T/5f/l/+X/5f/l/+P/5f/o/+f/7P/6/woAHQA1AFcAegCaALMAwADIANYA4QDW
ALMAiQBhACwA3P96/xD/v/6o/rb+w/7O/uH+/v4b/zL/SP9f/3T/hv+c/7H/wP/O/9b/
2f/d/9//4//l/+X/5//p/+n/6//s/+7/7//v//D/8f/y//L/8v/y//T/9P/0//T/9P/0
//b/9v/3//X/9f/1//X/9f/1//b/9//3//f/9//3//n/+f/5//n/+v/7//v/+//8//z/
/v/+//3//f/9/////////wAAAAABAAEAAQADAAQABgAGAAYABwAIAAkACQAKAAsADAAN
AA4AEAARABIAEwAUABUAFgAWABcAGAAaABsAHQAeACEAIQAkACQAJgAnACgAKgArACwA
LQAvADAALwAwADEAMQAzADMANAA0ADIAMgAyADIAMgAwAC8ALwAwAC4ALQAsACkAKAAn
ACUAIQAgAB4AHQAcABsAGgAZABUAEgAPAA0ACgAHAAYABAAEAAEA/v/8//r/+P/2//T/
8v/w/+//7//s/+r/6P/m/+b/5v/m/+f/5P/k/+P/4f/j/+P/4//j/+P/4//i/+L/4v/h
/+D/3v/g/+H/4f/h/9//3v/d/93/3f/d/93/3f/f/9//3//f/+D/4P/f/9//3v/f/9//
3//f/+D/4P/g/+D/4P/g/+H/3//f/9//4P/h/+H/4f/h/+P/4//j/+T/5P/k/+X/5f/k
/+T/5P/j/+P/4//k/+T/5P/j/+P/5P/k/+T/5P/k/+T/5P/j/+L/4P/h/+H/4f/j/+L/
4f/g/+D/4P/g/+H/4f/f/9//3//e/97/3f/c/97/3f/d/93/3f/d/9z/3P/b/9v/3P/c
/9v/2//b/9v/2f/Z/9n/2f/Y/9f/1//X/9j/2P/X/9f/1//X/9b/1v/W/9b/1v/W/9j/
1v/U/w==
         </WaveFormData>
      </LeadData>
      <LeadData>
         <LeadByteCountTotal>10000</LeadByteCountTotal>
         <LeadTimeOffset>0</LeadTimeOffset>
         <LeadSampleCountTotal>5000</LeadSampleCountTotal>
         <LeadAmplitudeUnitsPerBit>4.88</LeadAmplitudeUnitsPerBit>
         <LeadAmplitudeUnits>��V</LeadAmplitudeUnits>
         <LeadHighLimit>2147483647</LeadHighLimit>
         <LeadLowLimit>268435456</LeadLowLimit>
         <LeadID>V3</LeadID>
         <LeadOffsetFirstSample>0</LeadOffsetFirstSample>
         <FirstSampleBaseline>0</FirstSampleBaseline>
         <LeadSampleSize>2</LeadSampleSize>
         <LeadOff>FALSE</LeadOff>
         <BaselineSway>FALSE</BaselineSway>
         <ExcessiveACNoise>FALSE</ExcessiveACNoise>
         <MuscleNoise>FALSE</MuscleNoise>
         <LeadDataCRC32>243346831</LeadDataCRC32>
         <WaveFormData>
+v/6//r/+v/6//r/+v/6//v//P/9//7//v/+//7//v8AAAAAAAAAAAAAAAAAAAAAAgAC
AAIAAgAEAAQABAADAAEAAwADAAMABQAFAAUABQAFAAUABAADAAIAAgACAAMABQAFAAUA
BAAAAP7//f/9//3//f/9//3///////7//f/8//r/+f/4//j/9//3//f/9//3//f/9//3
//f/9//3//f/9//3//f/9//3//f/9//3//b/9v/3//n/+f/4//j/+f/5//n/+f/5//n/
+f/3//f/+P/9/wIACwAbADIAVAB6AKMA0AD7AB8BRAFkAWsBUwEtAQcBzwB2AAUAiv8d
/+P+4P7v/v3+DP8k/z//Wf9v/3//kv+m/7v/y//X/+H/6v/u//D/8//0//b/+P/6//r/
+v/9//7///////7//////wAAAgACAAMAAwABAAEAAgACAAQABQAFAAUABQAFAAYABgAG
AAYABgAHAAUABQAFAAYABgAGAAYACAAIAAgACAAJAAkACQAKAAoACgALAAsADAAMAAwA
DgAOAA4ADgAPAA8ADwAQABAAEAAQABIAEwAUABUAFgAXABcAGAAYABkAGgAcAB0AHgAf
ACAAIAAhACIAJAAmACcAKAAqACwALQAtAC0ALgAxADQAMwA0ADYANwA4ADkAOwA8ADwA
PAA8ADwAPAA8ADwAPAA6ADoAOAA4ADYANgA0ADMAMQAxADAALwAtACwAKwAqACkAKAAm
ACQAIAAfAB0AGwAaABgAFgAUABQAEQAPAA0ADAAKAAgABwAHAAUABAAEAAAA///+//3/
/P/7//n/+P/4//j/9v/2//j/+P/4//j/+P/4//j/+P/1//X/9f/2//T/8v/w//D/8P/w
//H/8f/x//H/8f/y//T/8//z//P/8//y//L/8//1//T/8//z//b/9v/2//b/9f/1//X/
9f/1//b/9v/3//n/+f/5//r/+v/6//r/+v/4//n/+v/7//v/+//6//r/+v/8//r/+v/6
//r/+v/6//j/+f/5//j/+P/4//j/+P/4//f/9v/1//X/9f/1//X/8//z//P/9P/y//P/
9P/0//H/8f/x//D/8f/w//D/8f/x//D/8P/w/+7/7v/u/+7/7v/u/+7/7v/u/+7/7v/t
/+3/7f/s/+z/7v/u/+3/7f/t/+3/7P/r/+v/6//r/+v/6//q/+r/6v/q/+r/6v/q/+z/
6//r/+v/6//r/+v/6//p/+n/6f/p/+n/6f/p/+n/6f/p/+n/6f/p/+n/6f/p/+n/6f/p
/+n/5//n/+f/5//n/+j/6P/o/+j/6P/o/+b/5v/m/+b/5v/m/+b/5v/m/+b/5v/m/+b/
5v/m/+b/6P/o/+j/6P/o/+j/6P/o/+j/6P/o/+j/6v/q/+r/6v/s/+z/7P/s/+z/7P/s
/+z/7v/u/+7/7v/u/+3/7f/v/+//7//v/+//7f/t/+3/7f/s/+v/6v/q/+z/7f/t/+3/
7f/s/+r/6P/n/+f/6f/p/+n/6f/p/+n/6P/n/+b/5P/j/+L/4v/h/+H/4f/h/+H/4f/h
/+H/4f/f/9//3//f/+H/4f/h/+H/4//j/+P/4v/g/+H/4f/h/+L/4v/j/+P/4f/h/+H/
4f/h/+H/4f/k/+v/9v8HACEARABsAJgAwwDsAA8BOQFgAWwBUQEjAf8AywB1AAoAkf8c
/9X+zf7e/uv++f4U/zT/S/9d/2//gf+S/6b/tf/B/8v/0f/W/9j/2v/b/9z/4P/g/+L/
4v/i/+X/5v/n/+f/6P/p/+n/6v/q/+r/6//r/+3/7f/u/+7/7v/v/+//7//x//H/8v/y
//H/8P/v/+//8f/x//H/8v/y//L/8v/0//T/9P/0//X/9//3//j/+P/2//f/9//4//j/
+P/6//r//P/8//3//f/9//7//v/+//7/AAABAAIAAQACAAMAAwAFAAYACAAKAAwADQAO
AA8AEAAQABEAEgAUABYAFwAYABoAHAAdAB0AHgAgACQAKAAnACgAKgArACoAKwAtAC4A
LQAuAC8AMAAvAC4ALQAsAC4ALgAsACwAKgAqACgAJwAlACUAJAAjACEAIAAfAB4AHwAe
ABwAGgAYABcAFQATABAADgAMAAoACAAFAAMAAQABAP7/+//5//f/9f/0//T/9P/z//L/
8f/w/+//7f/s/+7/7v/s/+z/7P/s/+z/7P/q/+r/6v/q/+n/6f/p/+r/7P/q/+j/6P/o
/+j/6f/p/+n/6f/p/+r/6P/n/+f/5//p/+j/6P/p/+v/6v/p/+n/7P/s/+z/7P/r/+v/
6//r/+3/7v/u/+//7v/t/+z/7P/u/+7/7v/u/+7/7//w//H/8f/x//D/8P/y//T/8v/y
//H/8v/z//T/8v/z//P/8v/y//L/8v/y//T/8//y//H/8f/x//H/8f/v/+//7//w/+7/
7//w//D/7//v/+//7v/v/+7/7v/v/+//7v/u/+7/7v/u/+7/7v/s/+z/7P/s/+z/7P/s
/+v/7f/t/+z/7P/s/+z/6//r/+r/6//r/+v/6//r/+v/6//t/+z/7P/s/+z/7P/s/+z/
7P/r/+v/6//r/+v/6//r/+v/6//r/+v/6//r/+v/6//r/+v/6//r/+v/6//r/+v/6//r
/+v/6//p/+n/6f/p/+v/7P/s/+z/7P/s/+z/6//q/+n/6P/q/+r/6v/q/+z/7P/s/+z/
6v/q/+r/6v/q/+r/6v/q/+z/7P/s/+z/7P/s/+z/7P/u/+7/7v/u/+//8P/x//L/9P/0
//T/9P/0//T/9P/0//H/8f/z//P/8//z//P/8//x//H/8f/w//H/8P/w//D/8f/x//H/
8f/w/+7/7P/r/+v/7f/t/+3/7f/t/+3/7P/r/+r/6P/n/+j/6P/n/+f/5f/l/+X/5f/l
/+X/5f/l/+X/5f/l/+X/5f/l/+X/5f/n/+f/5v/m/+n/6f/p/+j/6P/p/+n/6f/p/+n/
6f/p/+f/5f/o/+//+v8LACMASAByAJwAyQDyABcBPwFoAXQBUwElAfsAxwBxAAYAkf8e
/9n+0f7i/u/+//4c/zz/U/9l/3n/i/+c/67/v//L/9X/3f/e/97/4v/l/+b/5v/o/+r/
6v/q/+3/7v/v/+//8v/z//P/9P/y//L/8//z//X/9f/2//b/9v/3//f/9//3//f/+P/4
//j/+P/4//n/+f/5//n/+v/8//z//P/+//7//v/+/////////wAAAAACAAMAAwAEAAQA
BAAGAAYABgAGAAcABwAJAAoACgAKAAoADAANAA4ADwAQABEAEQASABIAEwAUABYAFwAY
ABkAHAAcAB0AHgAgACIAIwAkACgAKgArACsALQAuADEANAAzADQANgA3ADoAOwA9AD4A
PQA+AD8AQABAAEAAQABAAEAAQAA+AD4APgA+ADwAOwA7ADsAOgA5ADcANgA1ADQAMQAw
AC4ALAAqACkAJwAlACIAIAAeABwAGgAXABUAEwASABAADgANAA0ACwAKAAoABgAFAAQA
AwACAAEA///+/wAAAAD+//7//v/+//7//v8AAAAAAAAAAP///////wAAAAD+//z//P/8
//z//f/9//v/+//7//z//v/9//3//f////7//v///////v/9//3//v/+//7//v8BAAEA
AQABAAEAAgACAAMAAwADAAMABAAFAAYABwAIAAcABwAHAAcACQAJAAgACAAKAAwACgAK
AAkACgALAAwACgALAAsACgAKAAoACgAKAAwACwAKAAkACwALAAsACwANAA0ADQAOAA0A
DQANAAwACwALAAsACgALAAoACgALAAsACgAKAAoACgAKAAoACgAKAAoACgAKAAgACAAI
AAcACQAJAAgACAAIAAgABwAHAAgACQAJAAkABwAHAAcABwAIAAgACQAKAAgACAAIAAgA
CAAHAAcABwAJAAkACQAJAAkACQAJAAkACQAJAAkACQAJAAkACQAJAAkACQAJAAkABwAH
AAcABwAHAAcABwAHAAUACAAIAAYABgAGAAYABgAGAAYABgAIAAgACAAIAAYABgAGAAYA
BwAIAAkACgAMAAwADAAMAAwADAAMAAwADgAOAA4ADgAQABAAEAAQAA0ADQAPAA8ADwAP
AA8ADwAPAA8ADwAOAA0ADAAMAAwADwAPAA8ADwAMAAoACAAHAAkACwALAAsACwALAAsA
CgAHAAYABAADAAIAAgABAAEA/////////////////////wEAAQABAAEA////////////
/////v/+//////////7//v/////////9//3//f/9//3//f/+/wEACgAXACkARABqAJQA
vQDoAA8BMwFaAXYBbwFLASkBAQG9AFoA4/9q/wv/5f7u/v/+Cf8Y/zD/S/9j/3f/if+c
/67/wf/R/93/5f/o/+z/8P/x//L/9v/4//r/+v/6//3//v///////v//////AAACAAIA
AwADAAMAAwAEAAQABAAFAAUABQADAAMABAAEAAYABgAGAAcABQAFAAUABgAIAAgACAAK
AAoACgAKAAsACQAJAAoACgAKAAsACwAMAA4ADgAQABAADgAOAA8ADwAPABAAEAAQABIA
FAAVABYAFwAYABkAGQAaABoAGwAcABwAHQAeAB8AIgAiACMAJAAmACgAKQAqACwALgAv
AC8AMQAyADUAOAA3ADgAOgA7ADwAPQA/AEAAPwBAAEEAQgBCAEIAQgBCAEIAQgBAAEAA
PgA+ADwAOwA5ADkAOAA3ADUANAAzADIAMQAwAC4ALAAqACkAJwAlACIAIAAeABwAHAAZ
ABcAFQAVABIADwANAAsACQAIAAgACAAHAAYABQAEAAMAAQAAAAIAAgAAAAAA/v/+//7/
/v/8//z//P/8//v/+//7//z//P/6//j/+P/2//b/9//3//n/+f/5//r/+v/5//n/+f/7
//r/+v/7//v/+v/5//n//P/8//z//P/9//3//f/9////AAAAAAEA////////AAACAAIA
AgACAAIAAwAEAAUABQAFAAQABAACAAQAAgACAAEAAgADAAQAAgADAAMAAgACAAIAAgAC
AAIAAQAAAP/////////////9//3//f/+//z//f/+//7//f/9//3//P/7//r/+v/7//n/
+P/4//j/+P/4//j/+P/4//j/+P/4//j/+P/4//f/9//3//b/9v/4//j/9//3//b/9//3
//f/9f/1//X/9f/3//b/9v/2//T/9P/0//T/9v/1//X/9f/1//X/9f/1//P/8//z//P/
8//z//P/8//z//P/8//z//X/9f/1//X/8//z//P/8//1//X/9f/1//X/9P/0//T/9P/0
//T/8v/y//L/8v/y//L/8v/y//L/8v/y//L/9P/0//T/9P/y//L/8v/y//L/8v/y//L/
8v/y//L/8v/y//L/8v/y//P/9P/1//b/+P/4//j/+P/4//j/+P/4//n/+v/7//z/+v/5
//n/+//7//v/+//7//v/+//7//v/+v/5//j/+P/4//n/+f/5//v/+v/4//b/8//z//X/
9f/1//X/9f/1//T/8//y//D/7//u/+7/7f/t/+3/7f/t/+3/7f/t/+3/7f/t/+3/7f/r
/+v/6//r/+v/6//r/+r/6v/r/+v/6//q/+r/6//r/+v/6//r/+v/6f/r/+3/7P/v//j/
CQAbADoAYgCMALkA4gAHAS0BWgF4AW8BRwEfAfUAsQBOANn/XP/5/tH+3P7r/vX+Cv8s
/0f/W/9t/3//jv+g/7P/w//N/9X/2P/a/97/4f/k/+b/5v/o/+j/6P/p/+r/6//r/+z/
7f/t/+7/7v/u/+//7//v/+//8P/w//D/8f/x//H/7//v//D/8P/y//L/8v/z//P/8//z
//T/8v/y//L/9P/2//b/9v/3//f/9//4//j/+P/5//n/+v/6//r//P/8//z//P/9//3/
/f/+//7//v8AAAIAAwAEAAMABAAFAAUABgAGAAcACAAKAAsADAANABAAEAARABIAEgAU
ABUAFgAYABoAGwAbABwAHgAiACYAJQAmACgAKQAoACkAKwAsACsALAAtAC4AMAAwADAA
MAAwADAALgAuAC4ALgAsACsAKQApACgAJwAnACYAJQAkACIAIAAdABoAGAAXABUAEwAQ
AA4ADAAKAAgABQADAAEAAQD+//v/+f/5//f/9v/2//P/8f/v/+3/7v/t/+v/6v/s/+z/
6v/q/+j/6P/o/+j/6P/o/+j/6P/l/+X/5f/m/+j/5v/k/+T/5P/k/+X/5f/j/+P/4//k
/+T/4//j/+P/4//i/+L/4//l/+T/4//j/+T/5P/k/+T/5f/l/+X/5f/l/+b/5v/n/+f/
5//n/+j/6P/o/+j/6P/m/+f/6P/p/+v/6//q/+r/6v/s/+r/6v/r/+z/7f/u/+z/7f/t
/+z/7P/s/+z/7P/s/+v/6v/p/+n/6f/p/+n/6f/p/+n/6v/o/+n/6v/q/+n/6f/p/+j/
6f/o/+j/6f/n/+b/5v/m/+b/5v/m/+b/5v/m/+b/5v/o/+j/6P/n/+X/5f/k/+T/5v/m
/+X/5f/k/+X/5f/l/+P/4//j/+P/4//i/+L/4v/k/+T/5P/k/+b/5f/l/+X/4//j/+P/
4//l/+X/5f/l/+X/5f/l/+X/5f/l/+X/5f/l/+X/5f/l/+X/5f/l/+X/5f/l/+X/5f/l
/+j/5v/k/+T/5P/k/+b/5v/m/+b/5v/m/+b/5v/m/+b/5v/m/+b/5v/m/+b/5v/m/+b/
5v/m/+b/5v/m/+b/5v/m/+b/6P/o/+j/6P/p/+r/6//s/+z/7P/s/+z/7P/s/+z/7P/t
/+7/7//w//L/8v/y//L/8P/v/+//8f/z//P/8//z//P/8//z//P/8P/v/+7/7v/w//H/
8f/x//P/8v/w/+7/6//r/+3/7f/t/+3/7f/t/+z/6//q/+j/6f/o/+j/5//n/+f/5//n
/+f/5//n/+f/5//n/+f/5//p/+n/6f/p/+n/6f/p/+j/6v/r/+v/6//o/+j/6f/p/+v/
6//r/+v/6//r/+v/7P/x//j/BQAZADoAYACKALUA4gAJAS0BVgFyAWcBPQETAesApQBC
AM3/VP/1/tP+3P7r/vf+Cv8o/0X/Wf9t/4H/kv+i/7X/xf/R/9v/4v/k/+T/5//s/+z/
7v/w//D/8P/x//L/8//z//T/9f/1//b/+P/4//n/+f/4//f/9//2//j/+f/5//n/+f/5
//r/+v/8//z//P/9//v/+//7//z//P/8//z//v8AAAAAAAABAP////8AAAAAAAABAAEA
AgAEAAQABgAGAAYABgAHAAcACQAKAAoACgAKAAwADQAOAA8AEAARABEAEgASABMAFAAW
ABcAGAAZABsAHAAeACAAIQAiACIAIgAlACgAKgArACsALAAvADIAMwA0ADYANwA4ADkA
OwA8AD0APgA/AEAAQQBCAEMARABBAEAAPQA8AD4APgA8ADsAOwA7ADoAOQA3ADYANQA0
ADMAMgAwAC4ALgAtACsAKQAmACQAIgAgAB4AGwAZABcAFQASAA8ADQANAAsACgAKAAgA
BwAGAAUAAgABAP///v8AAAAA/v/+//7//v/+//7//v/+//7//v/7//v/+//8//7//P/6
//r//P/8//3//f/7//v/+//8//z/+//7//v//f/8//z//f/9//z/+//7//z//P/8//z/
/f/9//3//f///wAAAAABAAEAAQABAAIAAgACAAIAAgACAAMABAAFAAcABwAGAAYABgAI
AAYABgAFAAYABwAIAAYABwAHAAYABgAGAAYABgAHAAcABwAHAAkACQAJAAkABwAHAAcA
CAAGAAcACAAIAAcABwAHAAYABwAGAAYABwAHAAYABgAGAAYABgAGAAYABgAGAAYABgAG
AAYABgAFAAcABwAGAAYACAAIAAcABwAHAAcABgAFAAMAAwADAAMABQAEAAQABAAGAAYA
BgAGAAYABQAFAAUABQAFAAUABQAFAAUABQAFAAcABwAHAAcABwAHAAcABwAFAAUABQAF
AAcABwAHAAcABwAHAAcABwAFAAYABgAEAAQABAAEAAQABAAEAAQABgAGAAYABgAGAAYA
BgAGAAgACAAIAAgACAAIAAgACAAIAAgACAAIAAoACgAKAAoACgAKAAoACgAKAAkACQAL
AAsACwALAAsACwALAAsACwAKAAkACAAIAAgACQAJAAkABwAGAAQAAgABAAEAAwADAAMA
AwADAAMAAgABAAAA/v/7//r/+v/5//f/9//3//f/+f/5//n/+f/3//f/9//3//X/9f/1
//X/9//3//f/9v/0//X/9f/1//T/9P/1//X/9//3//f/9//z//H/8//2//v/BAATACkA
TAB2AJ4AyQD4AB0BQQFoAX4BbwFJASEB8wClADoAwf9G//H+3f7o/vf+Af8U/zD/Tf9h
/3P/g/+W/6r/u//J/9X/3f/k/+b/5v/p/+r/7P/u//D/8P/w//P/9P/1//X/9v/3//f/
+P/4//j/+f/5//n/+f/6//r/+P/5//n/+f/5//n/+v/6//r/+v/6//v/+//7//v//P/6
//r/+v/8//7//v/+/////////wAAAAAAAAEAAQACAAAAAAACAAIABAAEAAUABQAHAAgA
CAAIAAYACAAJAAoACwAMAA0ADQAQABAAEQASABIAEwAUABUAGAAYABkAGgAcAB4AHwAg
ACIAJAAlACUAJwAoACsALgAtAC4AMAAxADQANQA3ADgANwA4ADkAOgA8ADwAPAA8ADsA
OgA3ADYAOAA4ADYANQAzADMAMgAxADEAMAAvAC4AKwAqACgAJgAiACEAHwAdABoAGAAW
ABQAEgAPAA0ACwALAAgABQADAAEA///+//7//v/9//z/+//6//n/9//2//T/9P/y//L/
8v/y//L/8v/w//D/8P/w//H/8f/x//L/8v/w/+7/7v/u/+7/7//v/+3/7f/t/+7/7v/t
/+3/7f/t/+z/7P/t/+7/7v/u/+//8P/w//D/8P/v/+//7//v//H/8v/y//P/8//z//P/
9P/0//T/9P/0//T/9f/2//f/9//3//b/9v/2//j/9v/2//X/9v/3//j/+P/5//n/+P/2
//b/9v/2//b/9f/0//P/8//z//P/8//z//P/8//0//P/8//z//L/8f/x//H/8P/x//D/
8P/x//H/8P/w//D/8P/w//D/8P/v/+7/7f/s/+z/7P/s/+v/6//r/+r/6v/s/+z/6//r
/+r/6//r/+v/6//r/+v/6//r/+r/6v/q/+r/6v/q/+r/7P/r/+v/6//q/+n/6P/n/+n/
6f/p/+n/6f/p/+n/6f/p/+n/6f/p/+f/5//n/+f/6f/p/+n/6f/p/+n/6f/p/+n/5v/o
/+r/6v/q/+r/6P/o/+j/6P/o/+j/6P/o/+j/6P/o/+j/6P/o/+j/6P/o/+j/6P/o/+r/
6v/q/+r/7P/s/+z/7P/u/+7/7v/u/+7/7v/u/+7/8P/w//D/8P/y//L/8v/y/+//7//x
//H/8f/x//H/8f/x//H/8f/w/+//7v/u/+7/7//v/+//7//s/+r/6P/n/+j/6//s/+3/
7f/t/+3/7P/r/+r/6P/n/+T/5P/j/+P/5f/l/+X/5f/l/+X/5f/l/+P/4//j/+P/4//j
/+P/4//j/+P/4v/i/+P/4//j/+L/5P/l/+X/5f/j/+P/4//j/+P/4//m/+3/+v8NACcA
SgByAJwAyQDyABkBRQFyAX4BXwEzAQ8B2wCDABYAm/8i/9n+0f7g/u3++/4a/zr/T/9h
/3P/g/+U/6j/t//B/8v/0f/W/9r/3P/f/+D/4v/i/+T/5P/k/+X/5v/n/+f/5v/n/+f/
6P/o/+j/6f/p/+v/6//s/+z/7P/t/+3/7f/t/+3/7v/u/+7/7v/u/+//7//v/+//8P/w
//D/8P/y//L/8v/y//P/8//z//T/9P/y//P/8//0//b/9v/4//j/+P/4//n/+f/7//z/
/P/8//r//P/9//7///8AAAEAAQAEAAQABQAGAAYABwAIAAkADAAMAA0ADgASABQAFQAW
ABYAGAAZABkAGQAaAB0AIAAjACQAJgAnACgAKQArACwAKwAsAC0ALgAwADAAMAAwADAA
MAAuAC4ALAAsACoAKQApACkAKAAnACcAJgAlACQAIQAgAB4AHAAaABkAFwAVABAADgAM
AAoACAAFAAMAAQD///z/+f/3//X/8//y//L/8P/v/+7/7f/s/+v/6f/o/+j/6P/m/+b/
5v/m/+b/5v/m/+b/5v/m/+f/5//n/+j/5v/k/+L/4v/k/+T/5f/l/+P/4//j/+T/5P/j
/+P/4//j/+L/4v/j/+P/4v/h/+H/5P/k/+T/5P/j/+P/4//j/+P/5P/k/+X/5f/l/+X/
5v/m/+b/5v/m/+b/5//o/+n/5//n/+b/5v/o/+r/6P/o/+v/7P/t/+7/7P/t/+3/7P/s
/+z/7P/s/+z/6//q/+n/6f/p/+n/6f/p/+n/6f/q/+z/7f/u/+7/6//r/+v/6v/p/+j/
6P/p/+n/6P/o/+j/6P/o/+j/6P/o/+j/6P/o/+j/6P/o/+f/5//n/+b/5v/m/+b/5f/l
/+j/6f/p/+n/6//r/+v/6//p/+j/6P/o/+r/6v/q/+r/6P/n/+f/5//n/+f/5//n/+n/
6f/p/+n/6//r/+v/6//p/+n/6f/p/+n/6f/p/+n/6f/p/+n/6f/r/+v/6//r/+f/6P/q
/+r/6v/q/+r/6v/q/+r/6v/q/+r/6v/q/+r/6v/q/+r/6//s/+3/7v/w//D/8P/w//D/
8P/w//D/8f/y//P/9P/y//L/8v/y//L/8v/x//H/9P/1//b/9//3//f/9//3//f/9v/1
//T/9P/0//X/9f/z//P/8v/w/+7/7f/t/+//8f/x//H/8f/x//D/7//u/+z/6//q/+r/
6f/p/+n/6f/r/+v/6//r/+v/6//r/+v/6f/p/+n/6f/p/+n/6f/p/+r/6v/r/+v/6//q
/+r/6//t/+3/7f/t/+3/7f/r/+n/6v/t//b/BQAbADwAZACMALcA5gANATEBXAF2AWsB
RQEdAfEApwA+AMf/Sv/t/s/+2v7p/vX+CP8m/0P/Wf9t/4H/kv+k/7X/w//R/93/4P/g
/+T/5//o/+z/7v/w//D/8P/x//L/8//z//T/9f/1//b/9v/2//f/9//5//n/+v/6//r/
+//7//v/+//7//z//P/8//z//P/9/////////wAA/v/+//7/AAACAAIAAgADAAEAAQAC
AAIAAgADAAMABAAGAAYACAAIAAYABgAHAAcACwAMAAwADAAOABAAEQASABMAFAAVABUA
FAAUABUAFgAWABcAGAAZABsAHAAeACAAIgAkACUAJgAqACwALQAtAC0ALgAxADQAMwA0
ADYANwA4ADkAOwA8AD0APgA/AEAAQgBCAEIAQgBEAEQAQgBCAEIAQgBAAD8APQA9ADwA
OwA5ADgANwA2ADUANAAyADAALgAtACsAKQAkACIAIAAeABwAGQAXABUAFAASABAADwAP
AA0ADAAMAAoACQAIAAcABQADAAAA/v8AAAAA/v/+//z//P/8//z//P/8//z//P/9//3/
/f/+/wAA/v/8//z//P/8//3//f/7//v/+//8//z/+//7//v//f/8//z//f/9//z/+//7
//z//P/8//z//f/9//3//f/7//z//P/9/////////wAAAAAAAAAAAAAAAAEAAgADAAMA
AwACAAIABAAGAAQABAAFAAYABwAIAAUABQAEAAIABAAEAAQABAAFAAUABQAFAAUABQAF
AAUAAwADAAMABAADAAMAAwACAAEAAQABAAAA///+//7///////7//v/+/wAAAAAAAAAA
/v/+//7//v8AAAAAAAD////////+//7//v/+//3//f/8//3//f/9//3//f/9//3//f/8
//z//P/8//z//P/8//z/+//7//v//f/9//3//f/7//v/+//7//v/+//7//v//f/9//3/
/f/7//v/+//7//n/+f/5//n/+//7//v/+//5//j/+v/6//r/+v/6//z//P/8//z//P/8
//z//P/+//7//v/+////AAABAAIABAAEAAQAAwAFAAkACwANAAsACwALAAsACQAJAAgA
BwAEAAIAAAD///z/+//6//j/+P/2//X/9f/1//X/9f/1//P/8//y//H/8f/w//D/8P/y
//H/8f/x/+//7//v/+//7//v/+//7//x//H/8f/x/+//7//v/+//7//u/+7/7//v/+//
7v/u/+3/7f/t/+3/7//v/+//7//v//D/8f/8/wsAHwA+AGQAjgC3AOIACwExAVgBeAF3
AVUBLwEHAccAXgDj/2T//f7X/t7+7f73/gb/IP89/1H/Y/95/4z/mv+t/7//y//V/9z/
4P/k/+f/6P/q/+r/7P/s/+z/7f/u/+//7//y//P/8//0//T/9P/1//X/9f/1//b/9v/2
//f/9//3//X/9f/2//b/9v/2//b/9//3//f/9//4//r/+v/6//z/+v/6//r/+//9//3/
/v/+//7//////wAA/v/+/wAAAAAAAAAAAQABAAMABAAEAAQABAAGAAcACAAJAAoACwAL
AAwADAANAA4ADgAPABAAEQAUABQAFQAWABgAGgAbABwAHgAgACEAIQAjACQAJwAqACsA
LAAuAC8ALgAvADEAMgAzADQANQA2ADYANgA2ADYANgA2ADQANAA2ADYANAAzADEAMQAw
AC8AKwAqACkAKAAnACYAJAAiAB4AHQAbABkAGAAWABQAEgAQAA0ACwAJAAcABAABAP//
/f/7//r/+v/2//X/9P/z//T/8//x//D/8P/w/+7/7v/u/+7/7v/u/+z/7P/s/+z/6f/p
/+n/6v/s/+r/6P/o/+b/5v/n/+f/5f/l/+X/5v/o/+f/5//n/+f/5v/m/+f/5//m/+X/
5f/o/+j/6P/o/+f/5//n/+f/5//o/+j/6f/r/+v/6//s/+r/6v/q/+r/6v/r/+z/7f/t
/+3/7P/s/+z/7v/s/+z/7f/u/+//8P/u/+//7//u/+z/7P/s/+z/7v/t/+z/6//r/+v/
6//r/+v/6//r/+z/6//r/+v/6v/n/+f/5//m/+b/5v/n/+n/5//m/+b/5v/k/+T/5P/k
/+b/5v/m/+b/5P/k/+T/4//h/+H/4P/g/+L/4v/h/+H/4P/h/+H/4f/h/+H/4f/h/+H/
4P/e/w==
         </WaveFormData>
      </LeadData>
      <LeadData>
         <LeadByteCountTotal>10000</LeadByteCountTotal>
         <LeadTimeOffset>0</LeadTimeOffset>
         <LeadSampleCountTotal>5000</LeadSampleCountTotal>
         <LeadAmplitudeUnitsPerBit>4.88</LeadAmplitudeUnitsPerBit>
         <LeadAmplitudeUnits>��V</LeadAmplitudeUnits>
         <LeadHighLimit>2147483647</LeadHighLimit>
         <LeadLowLimit>268435456</LeadLowLimit>
         <LeadID>V4</LeadID>
         <LeadOffsetFirstSample>0</LeadOffsetFirstSample>
         <FirstSampleBaseline>0</FirstSampleBaseline>
         <LeadSampleSize>2</LeadSampleSize>
         <LeadOff>FALSE</LeadOff>
         <BaselineSway>FALSE</BaselineSway>
         <ExcessiveACNoise>FALSE</ExcessiveACNoise>
         <MuscleNoise>FALSE</MuscleNoise>
         <LeadDataCRC32>580139328</LeadDataCRC32>
         <WaveFormData>
AgACAAIAAgACAAIAAgACAAQABAAEAAQABAAEAAQABAAGAAYABgAGAAcACAAJAAoACgAK
AAoACgAKAAoACgAKAAkACgAMAAwADgAOAA8ADwARABAAEAAQAA0ADQANAA4AEAAQAA8A
DQAMAAsACgAKAAoACgAKAAoACQAJAAkABwAGAAMAAwADAAMAAQAAAAAAAAAAAAAAAAAA
AAAAAAAAAAAAAAAAAAAA//////////8BAAEAAQABAAEAAgACAAIAAgACAAMAAwACAAIA
AQD/////AQAEAAcADQAaADAATwBuAI4AswDeAAcBLAFNAVUBOwEYAfcAyAB9ACEAxv98
/0//Q/9L/1P/W/9p/33/kP+f/6v/uf/K/9j/4//p/+7/8//2//f/+f/5//v//P/9//7/
/v8AAAAAAQABAP//AAAAAAEAAwADAAMABAACAAEAAQABAAQABQAFAAUAAwACAAIAAwAF
AAUABQAFAAMAAwADAAMAAwADAAMABAAEAAQABAAEAAYABgAHAAcABQAFAAUABQAFAAYA
BwAIAAgACQAJAAkACQAKAAoACgAKAAoADAAMAAwADAAMAA0ADwAQABAAEQASABMAFAAV
ABYAFwAXABgAGAAZABoAGwAdAB4AHwAgACAAIQAjACUAJgAnACkAKgApACoALAAuAC8A
LwAuAC0ALwAvAC8ALwAtAC0ALQAtAC0ALAAqACoAKwAqACoAKgAnACYAJQAkACMAIgAh
ACAAHQAcABsAGAAYABYAFQAUABEAEAAQAA8ADgALAAkACQAIAAUAAwADAAAAAAD///7/
/f/8//z/+//5//n/+f/4//r/+v/5//n/9//3//f/9//2//b/9v/2//b/9v/1//T/9P/1
//X/9f/3//f/9v/2//b/9v/2//b/9f/1//X/9v/2//X/9f/1//j/+P/5//n/+f/5//n/
+f/6//v/+//7//z//P/9//7//P/9//7//v/+//7//v/+//3//f/9//7////////////9
//3//f/9//z/+//7//z//P/7//v/+//7//v/+//6//n/+f/6//r/+f/5//n/+f/5//f/
9//3//f/9v/2//b/9f/1//X/9f/1//T/9P/z//P/8//z//P/8//z//P/8v/y//L/8v/y
//D/8f/x//D/8P/x//H/8v/w//D/8P/v//D/8P/w//H/8P/w/+//7v/u/+7/7v/u/+//
7//v//D/8P/v/+//7//t/+3/7f/t/+3/7f/t/+3/7//v/+//7//v/+//7//v/+//7//v
/+//7f/t/+3/7f/v/+7/7v/u/+7/7v/u/+z/7P/s/+z/7v/u/+7/7v/s/+z/7P/s/+z/
7P/s/+z/7v/u/+7/7v/u/+7/7v/u//D/8P/w//D/8v/y//L/8v/0//T/9P/0//T/9P/0
//T/9P/0//T/9P/0//T/9f/2//b/9v/2//b/9//3//f/9v/2//b/9f/1//f/+P/4//j/
9//1//T/8//y//L/8v/y//L/8v/x//H/8f/v/+7/6//p/+n/6f/n/+j/6P/o/+j/6P/o
/+j/6P/o/+j/6P/o/+j/6P/n/+f/5//n/+f/5//n/+f/5//o/+j/6P/o/+j/6f/p/+j/
6P/n/+f/5//n/+z/9f8BABgAOABZAHoAngDJAPAAFwE6AUcBLwELAeoAvwB6ACMAy/98
/0j/Of8//0P/R/9X/2//ff+K/5f/pf+x/77/yv/T/9n/3P/f/+D/4f/j/+P/5f/k/+X/
5v/m/+j/6P/p/+n/6f/q/+r/6//p/+n/6f/q/+r/6f/p/+n/6v/r/+v/6//r/+r/6v/r
/+v/6//r/+v/6//r/+v/6//t/+3/7f/u/+7/7v/u/+7/8P/w//H/8f/v/+//7//v/+//
8P/x//L/8v/z//P/8//z//T/9P/0//T/9P/2//b/+P/4//j/+f/7//z//P/9//7///8A
AAEAAAABAAEAAgAGAAcACAAJAAsADAANAA4ADgAPABEAEwAUABUAFwAYABkAGgAcAB4A
HgAfAB8AHwAgAB8AHgAdAB8AHwAfAB8AHwAeABwAHAAbABoAGgAaABkAGAAXABYAFQAU
ABMAEgARABAADwAMAAoACAAHAAYAAwACAAIAAQAAAP3/+//7//j/9f/z//P/8v/y//H/
8P/v/+7/7v/t/+3/7f/t/+z/7P/s/+v/6//r/+v/6//r/+r/6v/q/+r/6v/q/+n/6P/o
/+n/6f/p/+n/6f/o/+j/6P/o/+j/6P/p/+n/6f/q/+r/6f/p/+n/6v/q/+v/6//r/+v/
6//r/+z/7f/t/+3/7P/s/+3/7v/u/+//8P/w//D/8P/w//D/8f/x//H/8v/z//P/8//z
//P/8//z//P/8v/x//H/8v/y//H/8f/x//H/8f/x//D/7//v//D/8P/v/+//7//v/+//
7f/t/+3/7f/s/+z/7P/r/+v/6//r/+v/6v/q/+n/6f/p/+n/6f/p/+n/6f/o/+j/6P/o
/+j/6P/p/+n/6P/n/+f/5v/m/+T/5P/k/+P/5P/k/+T/5f/m/+b/5f/k/+T/5P/k/+T/
4//j/+P/5P/k/+P/4//j/+H/4f/h/+H/4f/h/+H/4f/h/+H/4f/h/+H/4f/h/+H/4f/h
/+H/4f/h/+H/4f/h/+P/4v/i/+D/4P/g/+D/3v/e/97/3v/g/+D/4P/g/+D/4P/g/+D/
4P/g/+D/4P/g/+D/4P/g/+L/4v/i/+L/4v/i/+L/4v/k/+T/5P/k/+b/5v/m/+b/5v/m
/+b/5v/m/+b/5v/m/+b/5//o/+r/6f/o/+f/5//n/+f/5v/m/+j/5//n/+f/6v/q/+r/
6f/l/+T/4//i/+D/4P/g/+D/4v/h/+H/4f/f/97/2//b/9z/3f/c/9z/2v/a/9r/2v/a
/9r/2v/a/9j/2P/Y/9j/2v/Z/9n/2f/Z/9n/2f/Z/9v/2//c/9z/3P/c/9z/3f/d/9z/
3P/b/9v/3f/f/+L/6//5/w4ALgBNAGwAlAC/AOQACwEuATkBHwH1ANQAqQBkAA8Auf9w
/z7/L/81/zn/Qf9T/2n/e/+I/5X/n/+t/7z/yP/P/9f/3P/d/97/3//f/9//3//i/+P/
5P/k/+T/5P/l/+X/5//o/+j/6f/p/+n/6f/q/+z/6//r/+v/7P/t/+3/7f/t/+z/7P/t
/+//7//v/+//7//v/+//7//x//H/8f/y//L/8v/y//L/9P/0//X/9f/1//X/9f/1//X/
9v/3//j/+P/5//n/+f/7//z//P/8//7//v8AAAAAAAAAAAAAAQADAAQABAAFAAYABwAI
AAkACgALAAsADAAPABEAEwAVABcAGAAZABoAHAAdAB8AIQAiACMAJQAmACkAKgAsAC4A
LgAvAC8ALwAvAC8ALwAvADEAMQAxADEAMwAyADAAMAAvAC4ALgAuAC8ALgAtACwAKQAo
ACcAJgAlACQAIwAgAB4AHAAbABoAFwAWABYAFQAUABEADwAPABAADQALAAsACAAIAAcA
BgAFAAQABAADAAMAAwADAAIABAAEAAMAAwABAAEAAQABAAIAAgACAAIAAAAAAP///v8A
AAEAAQABAAEAAQAAAAAAAgACAAIAAgAFAAUABQAGAAQAAwADAAMABAAEAAUABQAHAAcA
BwAHAAgACQAJAAkACAAIAAkACgAMAA0ADgAOAAwADAAMAAwADQANAA0ADgANAA0ADQAN
AA8ADwAPAA8ADwAPABAAEgASABEAEQARABEAEQARABAADwAPABAAEAAPAA8ADwAPAA8A
DQANAA0ADQAMAAwADAANAA0ADQANAA8ADgAOAA0ADQANAA0ADQANAA0ADQAMAAoACgAK
AAoADAANAA0ADAALAAsACgAKAAwADAAMAAsACgAKAAoACwAMAAwACwAKAAwADAAMAAwA
CQAJAAkACgAMAAsACwALAAsACwALAAsACwALAAsACwANAA0ADQANAAsACwALAAsACQAJ
AAkACQALAAsACwALAAkACgAMAAoACgAKAAoACgAKAAoACgAKAAoACgAKAAoACgAKAAoA
DAAMAAwADAAOAA4ADgAOAA4ADgAOAA4ADgAOAA4ADgAOAA4ADgAOAA4ADwAQABIAEgAS
ABIAEwATABMAEgASABIAEQARABEAEgASABIAEQAPAA4ADQAMAAwADAAMAAwADAALAAsA
CwAHAAYAAwADAAEAAQD///7//v/+//7//v/8//z//P/8//7//v/+//7//P/7//v/+//7
//v/+//7//v/+//8//z//P/8//z//f/7//r/+v/5//n/+f/7//7/AwANABoANABVAHQA
lAC9AOYADQE0AU8BSQEnAQYB4wCsAFsA//+q/2r/R/9F/0//U/9Z/2f/e/+M/5v/qf+1
/8T/0P/b/+P/6P/r/+z/7//v/+//8f/0//X/9v/2//b/9v/3//f/9f/2//b/9//3//f/
9//4//r/+f/5//n/+P/5//n/+f/5//j/+P/5//n/+f/5//n/+f/5//n/+f/7//v/+//8
//z//P/8//z/+v/6//v/+//7//v/+//7//v//P/9//7//P/9//3//f/9//7//v/+/wAA
AAACAAIABAAEAAQABQAFAAYABgAHAAgACQAKAAsADAANAA0ADgAQABEAEgATABUAFgAX
ABgAGgAbAB0AHwAeAB8AIQAiACEAIgAkACYAJgAnACcAJwApACkAKQApACkAKQApACkA
JwAmACQAJAAlACQAJAAkACEAIAAfAB4AHQAcABsAGgAZABgAFwAUABIAEAAPAA4ACwAK
AAoACQAIAAUAAwADAAIA///9//3//P/8//v/+v/5//j/+P/3//f/9//3//b/9P/0//P/
8//z//P/8//z//L/8v/y//L/8v/y//H/8P/w//H/8f/x//P/8//y//L/8v/y//L/8v/z
//P/8//0//T/8//z//P/9P/0//X/9f/1//X/9f/1//j/+f/5//n/9v/2//f/+P/4//n/
+v/6//z//P/8//z/+//7//v//P/7//v/+//7//v/+//7//v//P/7//v//P/6//n/+f/5
//v/+//7//r/9//3//j/+P/3//f/9//3//f/9f/1//X/9f/0//T/9P/1//X/9f/1//P/
8v/y//H/8f/x//H/8f/x//H/8f/w//D/8P/w//D/7v/v/+//7v/u/+//7//w//D/8P/w
/+//7v/u/+7/7//u/+7/7f/s/+z/7P/s/+z/6//r/+v/7P/u/+3/7f/t/+v/6//r/+v/
7f/t/+3/7f/t/+3/7f/t/+3/7f/t/+3/6//r/+v/6//r/+v/6//r/+3/7P/s/+z/7P/s
/+z/7P/s/+z/7P/q/+r/6v/q/+r/6v/q/+r/7P/s/+z/7P/q/+r/6v/q/+r/6v/q/+r/
6v/q/+r/6v/q/+r/6v/q/+v/7P/t/+7/7v/u/+7/7v/w//D/8P/w//L/8v/y//L/8f/w
//D/8P/y//L/8v/y//P/8//z//L/8v/y//H/8f/x//L/8v/y//P/8f/w/+//7P/s/+z/
7P/u/+7/7f/t/+3/6//q/+f/5f/l/+X/4//i/+L/4v/i/+L/4v/i/+L/4v/i/+L/4v/i
/+L/4f/h/+H/4f/h/+H/4f/h/+H/4v/g/+D/4P/g/+H/4f/g/+D/3//h/+H/4f/i/+n/
9f8GACAAQQBiAIQAqwDUAPsAJAE/ATkBFwHyANEAmgBHAO3/mv9W/zP/Mf81/zf/Q/9b
/2//ev+H/5P/n/+u/7z/xf/L/9D/0f/U/9X/1//X/9n/2P/Z/9r/2v/a/9r/2//b/9v/
3P/c/93/3f/d/93/3v/c/9v/2//b/9z/3f/d/93/3f/c/9z/3f/f/9//3//f/9//3//f
/9//3//f/9//4P/g/+D/4P/g/+D/4P/h/+H/4//j/+P/4//h/+L/4//k/+L/4//j/+P/
5f/m/+b/5v/o/+j/6v/q/+r/6v/q/+v/6//s/+z/7f/u/+//8P/x//L/8//z//T/9P/1
//b/9//5//r/+//8//7///8BAAMABAAFAAcACAAHAAgACgAMAAwADQANAA0ADwAPAA8A
DwAPAA8ADwAPAA8ADgAMAAwADQAMAAwADAALAAoACQAIAAUABAADAAIAAQAAAP///P/8
//r/+f/4//P/8v/y//H/7v/r/+n/6f/q/+f/5f/l/+P/4v/g/97/3//e/97/3f/d/93/
3f/c/9r/2v/Z/9n/2f/Z/9n/2f/Y/9j/2P/Y/9j/2P/X/9b/1P/V/9X/1f/X/9f/1v/W
/9T/1P/U/9T/1f/V/9X/1v/Y/9f/1//X/9j/2P/Z/9n/2f/Z/9n/2f/a/9v/2//b/9r/
2v/b/9z/2v/b/9z/3P/c/9z/3P/c/9//3//f/+D/3//f/9//3//h/+H/4f/h/+L/4f/h
/+L/4P/f/9//3//d/93/3f/c/93/3f/e/97/3f/d/93/3f/f/93/3f/d/93/3P/c/9z/
3f/d/93/3f/d/9z/3P/b/9v/2//b/9v/2//b/9v/2v/c/9z/3P/c/9r/2//b/9r/2//b
/9r/2v/a/9r/2v/Z/9r/2v/a/9v/3P/c/9v/2v/c/9z/3P/c/93/3f/d/97/3v/d/93/
3f/d/93/3f/d/93/3f/d/93/3f/d/93/3f/f/9//3//f/+H/4f/h/+H/4f/h/+H/4f/h
/+L/4v/g/+D/4P/g/+H/4v/j/+T/4v/i/+L/4v/k/+T/5P/k/+T/5P/k/+T/5P/k/+T/
5P/m/+b/5v/m/+b/5v/m/+b/6P/o/+j/6P/p/+r/6//s/+3/7v/v//D/8P/w//D/8P/x
//L/8//0//b/9v/2//b/9P/0//X/9v/4//j/+P/4//n/+f/5//j/+P/4//f/9//5//r/
+v/6//v/+f/4//f/9P/0//T/9P/2//b/9f/1//f/9f/0//H/8//z//P/8f/y//L/8v/y
//D/8P/w//D/8P/w//D/8P/y//L/8f/x//H/8f/x//H/8//z//P/9P/y//L/8v/y//X/
9f/0//T/9f/3//f/+f/8////CQAaADYAVQB2AJoAxQDuABMBOgFRAUcBIwH+ANsAogBR
APf/pP9m/0f/R/9P/1H/W/9x/4X/kv+h/6//vf/K/9b/3//n/+7/8//0//P/9f/5//n/
+v/7//z//P/8//z//f/9////AAAAAAEAAwADAAMABAADAAEAAAD//wIAAwADAAMAAwAC
AAIAAwAFAAUABQAFAAUABQAFAAUABQAFAAUABgAIAAgACAAIAAYABgAHAAcABwAHAAcA
BwAJAAoACwAMAAwADQANAA0ADQAOAA4ADgAQABAAEgASABIAEgASABMAEwAUABQAFQAY
ABkAGgAbAB4AHwAfACAAIAAhACIAIwAlACYAJwAoACoAKwAtAC8AMAAxADMANAA1ADYA
OAA6ADwAPQA9AD0AQQBBAEEAQQBAAD8APgA9AD4APgA9AD4APwA+AD4APgA7ADoAOQA4
ADkAOAA3ADYAMwAyADEALgAuACwAKwAqACUAJAAkACMAIAAdABsAGwAcABkAFwAXABYA
FgAVABQAEQAQABAADwARABEAEQAQAA4ADgANAA0ADQANAA0ADQAOAA4ADgAOAA4ADgAN
AAwADAANAA0ADQANAA0ADAAMAA4ADgAOAA4ADwAPAA8AEAAQAA8ADwAPABAAEAARABEA
EQARABEAEQASABMAEwATABQAFAAVABYAFAAVABYAFgAXABgAGQAaABkAGQAZABoAGwAb
ABsAGwAZABkAGQAZABoAGQAZABoAGgAZABkAGQAbABsAGwAaABsAGwAcABwAGQAZABkA
GQAbABkAGQAZABkAGAAYABgAFwAXABcAFwAXABYAFgAVABcAFwAXABcAFwAXABcAFgAW
ABYAFgAWABYAFwAXABYAFwAXABYAFgAUABQAFAATABIAEgASABMAFAAUABMAEgAUABQA
FAAUABMAEwATABQAEgARABEAEQARABEAEQARABMAEwATABMAEQARABEAEQARABEAEQAR
ABEAEQARABEAEQARABEAEQARABAAEAAOAA4ADgAOAA4ADgAOAA4ADgAOAA4ADgAOAA4A
DgAOABAAEAAQABAAEAAQABAAEAAQABAAEAAQABAAEAAQABAAEAAQABAAEAAOAA4ADwAQ
ABIAEgASABIAEwATABMAEgASABIAEQARAA8AEAAQABAADwANAAwACwAKAAoACgAKAAgA
CAAHAAcACQAHAAYAAwABAAEAAQD///7//v/+//7//P/8//z//P/8//z//P/8//r/+v/5
//n/+//7//v/+//5//n/+f/6//r/+v/6//r/+//7//r/+v/5//f/+f/7//z/AwAPACQA
QgBjAIIAqADVAP4AIwFKAV8BUQEtAQoB4wCiAEsA7f+a/17/Rf9H/0//Uf9Z/2v/gf+Q
/5v/qf+1/8T/0v/b/+P/6P/r/+z/7f/t/+//7//w//H/8v/y//L/8v/z//P/8//0//T/
9f/1//X/9f/2//b/9f/1//X/9P/1//X/9f/1//T/9P/1//X/9f/1//X/9//3//f/9//1
//X/9f/2//b/9v/2//b/9v/2//f/9//3//f/9//3//X/9v/3//j/+P/5//n/+f/7//z/
/P/8//r/+v/8//z//v/+//7///8BAAIAAgADAAIAAwAEAAUACAAJAAkACgAKAAsADAAN
AA8AEAARABIAFAAVABcAGQAaABsAHQAeAB8AIAAiACQAJAAlACUAJQApACkAKQApACcA
JwAnACcAJwAmACQAJAAjACIAIgAiACEAIAAfAB4AHQAcABsAGgAXABYAFQASABAADgAN
AAwABwAGAAYABQACAP///f/9//z/+f/3//f/9v/2//X/9P/z//L/8v/x/+//7//v/+7/
7v/u/+3/7f/t/+3/7f/t/+z/7P/s/+z/7P/s/+v/6v/q/+v/6//r/+v/6//q/+r/6P/o
/+j/6P/p/+n/6f/q/+z/6//r/+v/7P/s/+3/7f/r/+v/6//r/+r/6//r/+v/6//s/+7/
8P/v/+//7//u//D/8P/w//D/8f/x//H/8v/x//H/8f/x//H/8f/x//H/8v/x//H/8v/w
/+//7//v/+//7//v/+7/7f/t/+7/7v/t/+3/7f/t/+3/6//r/+v/7f/s/+z/7P/p/+n/
6f/p/+n/6P/o/+f/6f/p/+n/6f/n/+f/5//m/+b/5v/m/+b/5v/n/+f/5v/l/+X/5P/k
/+T/5P/k/+P/5P/k/+T/5f/k/+T/4//i/+L/4v/i/+L/4//j/+P/5P/i/+H/4f/h/9//
3//f/9//4f/h/+H/4f/f/9//3//f/9//3//f/9//3//f/9//3//h/+H/4f/h/93/3P/e
/97/3v/e/97/3v/e/97/3v/e/97/3v/e/97/3v/e/97/3v/e/97/3v/e/97/3v/e/+D/
4P/g/+D/4P/g/+D/4P/i/+L/4v/i/+L/4v/i/+L/5P/k/+T/5P/k/+T/5P/k/+L/4//k
/+b/5v/m/+b/5//n/+f/5v/m/+b/5f/l/+X/5P/k/+T/4//h/+D/3//e/9//4P/h/+L/
4v/h/+H/4f/d/9z/2f/Z/9f/1//V/9T/1v/W/9b/1v/W/9b/1v/W/9T/1P/U/9T/1v/V
/9X/1f/V/9X/1f/V/9P/0//U/9T/1v/W/9b/1//V/9T/1P/T/9P/0//V/9r/4//z/woA
KABHAGYAjgC5AOIACwEwAT0BJQH/AOAAtQBuABcAv/9w/zr/Kf8t/y//Nf9H/1//b/96
/4X/kf+d/6z/uP+//8P/yP/J/8z/zf/P/8//z//Q/9H/0v/S/9D/0P/R/9H/0f/S/9L/
0//T/9P/0//U/9T/0//T/9P/1P/V/9X/1f/X/9b/1v/X/9X/1f/V/9X/1//X/9f/1//X
/9f/1//Y/9j/2P/Y/9j/2P/Y/9n/2f/Z/9n/2f/Z/9f/2P/Z/9r/2v/b/9v/2//d/97/
3v/e/97/3v/g/+D/4P/g/+D/4f/j/+T/5P/l/+b/5//o/+n/6v/r/+v/7P/w//H/8v/z
//P/9P/1//b/9v/3//n/+//8//3///8AAAMABAAGAAgACAAJAAkACQANAA0ADQANAA0A
DQANAA0ADQAMAAoACgAJAAgACAAIAAkACAAHAAYAAwACAAEAAAABAAAA///8//j/9v/1
//T/7//u/+7/7f/q/+f/5f/l/+b/4//h/+H/3v/e/93/3P/b/9r/2v/Z/9n/2f/Z/9j/
2P/Y/9f/1//X/9f/1//X/9j/2P/Y/9j/1v/W/9X/1P/U/9X/1f/V/9f/1//W/9b/1v/W
/9b/1v/V/9X/1f/W/9b/1f/V/9X/2P/Y/9n/2f/Z/9n/2f/Z/9r/2//b/9v/3P/c/93/
3v/c/93/3v/e/97/3v/e/97/3//f/9//4P/j/+P/4//j/+X/5f/l/+X/5f/l/+b/6P/o
/+f/5//n/+f/5//n/+b/5f/l/+b/5v/l/+X/5f/l/+b/5f/m/+f/5//m/+b/5v/n/+f/
5//n/+n/6P/o/+f/5//n/+f/5//n/+f/5//m/+j/6P/o/+j/5v/n/+f/5v/n/+f/5v/m
/+f/6P/p/+n/6v/q/+r/6//q/+r/6f/o/+r/6v/q/+r/6f/p/+n/6v/q/+n/6f/p/+n/
6f/p/+n/6//r/+v/6//r/+v/6//r/+v/6//r/+v/7f/t/+3/7f/t/+3/7f/t/+v/7P/u
/+7/7v/u/+7/7P/s/+z/7P/s/+z/7P/s/+7/7v/u/+7/7//w//H/8v/0//T/9P/0//T/
9P/0//T/9v/2//b/9v/4//j/+P/4//f/9v/1//X/+P/6//r/+v/7//3//v////z//P/8
//v/+//7//z//P/8//v/+f/4//X/9P/0//T/9f/2//f/9//3//f/9f/0/+//7//v/+//
7//u/+7/7v/u/+7/7v/u/+//8P/x//L/8P/w//D/7//t/+3/7f/t/+//7//v/+//8P/w
//D/8P/w//H/8f/w//L/8//z//H/8f/y//n/BwAYADQAVQB0AJgAwwDwABUBPgFVAUsB
KQEGAeEAogBNAPH/nP9a/zv/O/9D/0n/U/9l/3v/jP+b/6n/tf/E/87/1//f/+j/6//q
/+3/7f/v//H/8v/z//T/9P/0//T/9f/1//b/+P/5//v/+f/5//n/+v/8//v/+//7//z/
/f/9//3/+//6//r/+//7//v/+//7//3//f/9//3//f/9//3//v8AAAAAAAAAAP7//v//
//////////////8BAAIAAwAEAAIAAwADAAMABAAGAAcACAAKAAoADAAMAAwADAAMAA0A
DQAOAA4ADwAQABEAEgATABYAFwAXABgAGAAZABoAGwAeACAAIgAkACQAJQAnACkAKAAp
ACsALAAtAC4AMAAyADQANQA1ADUAOQA5ADkAOQA7ADsAOwA7ADsAOgA4ADgANwA2ADYA
NgA1ADQAMwAyADEAMAAvAC4ALwAuAC0AKgAmACQAIwAiAB0AHAAcABsAGwAZABgAGQAY
ABUAEwATABIAEgARABAADgAMAAsACQAJAAkACQAIAAYABgAFAAUABQAFAAUABQAEAAQA
BAAEAAUABgAGAAYABAAFAAUABQAFAAUABAAEAAQABAAEAAQABwAHAAcACAAIAAcABwAH
AAgACAAJAAkACgALAAwADQANAA0ADAALAAwADAANAA4ADAANAA4ADgAQABAAEAAQAA8A
DwAPABAAEwATABMAEwAVABUAFQAVABQAEwATABQAFAATABMAEwAUABUAFgAWABUAFQAW
ABYAEwATABMAEwATABEAEQARABEAEAAQABAADwAPAA8ADwAPAA4ADgANAA4ADwAQABEA
DwAPAA8ADgAOAA4ADgAOAA4ADwAPAA4ADQANAAwADAAOAA4ADgANAAoACgAKAAsADAAM
AAsACgAKAAoACgAKAAkACQAJAAoACgAJAAkACQAJAAkACQAJAAcABwAHAAcABwAHAAcA
BwAFAAUABQAFAAUABQAFAAUABQAFAAUABQAFAAYABAAFAAYABwAIAAYABgAGAAYABgAG
AAYABgAIAAgACAAIAAkACgALAAwADAAMAAwADAAQABIAFQAWABQAFAAVABUAFAASABEA
EAAMAAsACgAKAAgABgADAP///v/9//z//P/6//r/+v/6//f/9//3//X/9v/z//P/8//1
//P/8v/y//D/8P/w//D/8v/y//L/8v/y//L/8v/y/+//7//v/+//8f/x//H/8f/v//D/
8P/w//D/8P/x//H/8v/w/+//7//v/+//8P/3/wMAFAAwAFMAdgCYAMMA8AAZAUQBZQFl
AUcBJAH/AMYAbQAHAKr/YP87/zf/P/9B/0f/V/9t/3z/if+Z/6f/tP/A/8v/1f/a/9//
4P/h/+P/5f/l/+T/5f/m/+b/6P/o/+n/6f/r/+z/7P/t/+v/6//r/+z/7P/r/+v/6//s
/+3/7f/t/+v/6v/q/+v/6f/p/+n/6f/r/+v/6//r/+3/7f/t/+7/7P/s/+z/7P/s/+z/
7f/t/+3/7f/t/+3/7f/u/+//8P/u/+//7//v/+//8P/w//D/8P/w//L/8v/0//T/9P/1
//f/+P/4//n/+P/5//r/+//8//3//f/+//7///8AAAEAAwAEAAUABgAIAAkACwANAA4A
DwARABIAEwAUABYAGAAZABkAGAAXABkAGQAZABkAGQAZABkAGQAbABoAGAAYABcAFgAW
ABYAEwASABEAEAARABAADwAOAAsACgAJAAYAAgAAAP///v/7//r/+v/5//b/8//x//H/
8P/t/+v/6//p/+j/5v/k/+P/4v/i/+H/4P/f/97/3P/c/9z/2//b/9v/2//b/9v/2P/Y
/9j/2P/Y/9j/1//W/9b/1//X/9f/1f/V/9T/1P/U/9T/1P/U/9X/1f/V/9b/2P/X/9f/
1//W/9b/1//X/9f/1//X/9f/1v/X/9f/1//Y/9j/2f/a/9j/2f/a/9r/3P/c/9z/3P/c
/9v/2v/a/9n/2f/Z/9n/2//b/9v/2//a/9n/2f/a/9j/1//X/9f/1//X/9f/1v/V/9X/
1v/W/9X/1f/V/9X/0//R/9H/0f/R/9D/0P/Q/9H/0f/R/9H/z//O/87/zf/N/83/zf/N
/83/zf/N/8z/zP/M/8z/zP/L/8v/yv/I/8n/yf/I/8j/yP/I/8j/x//I/8j/yP/J/8j/
xv/F/w==
         </WaveFormData>
      </LeadData>
      <LeadData>
         <LeadByteCountTotal>10000</LeadByteCountTotal>
         <LeadTimeOffset>0</LeadTimeOffset>
         <LeadSampleCountTotal>5000</LeadSampleCountTotal>
         <LeadAmplitudeUnitsPerBit>4.88</LeadAmplitudeUnitsPerBit>
         <LeadAmplitudeUnits>��V</LeadAmplitudeUnits>
         <LeadHighLimit>2147483647</LeadHighLimit>
         <LeadLowLimit>268435456</LeadLowLimit>
         <LeadID>V5</LeadID>
         <LeadOffsetFirstSample>0</LeadOffsetFirstSample>
         <FirstSampleBaseline>0</FirstSampleBaseline>
         <LeadSampleSize>2</LeadSampleSize>
         <LeadOff>FALSE</LeadOff>
         <BaselineSway>FALSE</BaselineSway>
         <ExcessiveACNoise>FALSE</ExcessiveACNoise>
         <MuscleNoise>FALSE</MuscleNoise>
         <LeadDataCRC32>1367068190</LeadDataCRC32>
         <WaveFormData>
/v/+//7//v/+//7//v/+/wAAAAAAAAAAAAAAAAAAAAACAAIAAgACAAIAAgACAAIAAgAC
AAIAAgACAAIAAgACAAAAAgAEAAUABwAIAAgACAAKAAoACgAKAAoACQAJAAkACQAJAAkA
CAAJAAYABgAGAAUABQAFAAQABAAEAAMAAQAAAP3/+//7//v/+//7//r/+v/6//r/+v/6
//r/+v/6//n/+f/5//n/+P/4//j/+P/6//r/+//7//n/+f/5//n/+f/5//n/+f/3//n/
+f/3//f/+f/5//r//f8FABMAJwA5AE4AZwCGAKIAvwDbAOcA4wDVAMQAqAB3ADYA+//N
/6v/mf+V/5b/l/+c/6j/tP+8/8T/zv/X/+H/5//q/+3/8P/y//L/8v/y//L/8//z//T/
9P/2//b/9v/3//X/9f/1//X/9//3//f/9//1//X/9f/1//f/9//4//j/+P/4//j/+P/4
//j/+f/5//f/9//3//f/+P/4//j/+P/2//b/9//3//b/9v/3//f/+f/5//n/+f/6//r/
+v/6//r/+v/6//r/+//8//z//P/8//3//f/+//3//f/9//7//////wEAAQABAAIAAwAD
AAUABgAHAAgABwAIAAkACwAMAA0ADgAPABAAEQATABUAFwAYABkAGgAZABoAGwAcABsA
HQAeAB8AHgAfAB8AHwAfAB8AHwAfAB0AHgAeAB0AHwAfAB4AHQAaABoAGQAYABkAGAAX
ABUAFQAUABEAEAAOAAwADAAJAAgABwAFAAQAAgABAAAA///+//z/+//6//n/+P/3//b/
9v/1//X/9P/0//T/8//z//P/8//y//L/8P/w//D/8P/x//D/8P/w//D/8P/w//D/7v/u
/+7/7v/w//D/8P/w//D/8P/x//H/8f/x//L/8v/y//L/8v/y//T/9P/1//X/9f/2//b/
9//1//X/9f/2//b/9v/2//b/+f/5//n/+f/4//j/+f/5//n/+f/5//n/+v/6//r/+f/3
//j/+P/4//b/9v/2//b/9//3//f/9//1//X/9f/1//b/9v/2//b/9P/0//T/9P/0//P/
8//z//P/8//y//L/8v/y//L/8v/x//H/8f/x//H/8f/w//D/8P/w//D/8P/w//D/8P/w
/+//7//v/+//8f/x//H/8f/v/+//7//u/+7/7v/u/+7/7v/u/+7/7v/s/+z/7P/s/+7/
7f/t/+3/7f/t/+3/7f/t/+3/7f/t/+3/7f/t/+3/7f/t/+3/7f/r/+v/6//r/+3/7f/t
/+3/7f/t/+3/7f/t/+z/7P/s/+z/7P/s/+z/7P/s/+z/7P/s/+z/7P/s/+z/7P/s/+r/
6v/q/+r/7P/s/+z/7P/s/+z/7P/s/+7/7v/u/+7/8P/w//D/8P/y//L/8v/y//D/8P/w
//D/8v/y//L/8v/w//D/8P/y//T/9f/1//b/9v/2//b/9v/2//b/9v/1//X/9f/1//X/
9//2//X/8v/y//L/8//z//H/8P/w//D/7//t/+z/6f/n/+f/5//n/+f/5v/m/+b/5P/k
/+T/5P/m/+b/5f/l/+X/5f/k/+T/5P/k/+T/5P/l/+X/5f/l/+X/5f/l/+X/5f/l/+X/
5f/l/+X/5f/l/+f/7P/1/wMAFwApAD0AWABzAJAArgDJANkA1wDJALkAogB0ADcAAADR
/6v/l/+R/4v/iv+R/6D/qv+u/7b/wP/I/8//1//b/97/4f/i/+L/4v/i/+L/4v/j/+P/
5P/k/+T/5P/k/+X/5//n/+f/5//l/+X/5f/l/+f/5//n/+f/5//n/+j/6P/o/+j/6P/o
/+j/6P/p/+n/6f/p/+n/6f/q/+r/6v/q/+r/6v/r/+v/7P/s/+3/7f/t/+3/7f/t/+7/
7v/u/+7/7v/u/+7/7v/v//D/8P/w//D/8f/x//L/8f/x//H/8v/z//P/9f/1//f/+P/5
//n/+f/6//v//P/9//7///8BAAIAAwAEAAUABgAHAAkACwALAAwADQAOAA8AEAARABIA
EwAVABYAFwAWABcAFwAXABcAFwAXABcAFwAYABgAFwAXABcAFgAVABYAFgAVABQAEwAS
ABEADwAPAA4ACwAKAAgABgAGAAMAAgABAP///v/8//v/+v/5//b/9P/z//L/8v/y//L/
8v/y//H/8f/w/+7/7v/t/+3/7//v/+7/7v/s/+z/7P/s/+3/7P/s/+z/7P/s/+z/7P/s
/+z/7P/s/+z/7P/s/+z/7P/s/+3/7f/t/+3/7v/u/+7/7v/u/+7/7v/u/+//7//v//D/
8P/x//H/8f/x//L/8P/w//D/8P/z//P/8//z//L/8v/z//P/9f/1//X/9f/0//T/9P/z
//X/9v/2//b/9P/0//T/9P/1//X/9f/1//X/9f/1//X/9P/0//T/9P/0//T/9P/0//L/
8f/x//H/8//z//L/8v/y//L/8v/y//H/8f/x//H/7//v/+7/7v/w//D/8P/w//D/8P/w
//D/7//v/+//7//v/+//7//v/+3/7f/t/+z/7P/s/+z/7P/s/+z/7P/s/+7/7v/u/+7/
7v/t/+3/7f/t/+3/7f/t/+3/7f/t/+3/7f/t/+3/7f/t/+3/7f/t/+3/7f/t/+3/7f/t
/+3/7f/r/+v/6//r/+3/7v/u/+z/7P/s/+z/7P/s/+z/7P/s/+z/7P/s/+r/6v/q/+r/
7P/s/+z/7P/s/+z/7P/s/+7/7v/u/+7/7v/u/+7/7v/w//D/8P/w//D/8P/w//D/8v/y
//L/8v/y//L/8v/y//D/8P/y//T/8//z//T/9P/2//b/9v/2//b/9v/1//X/9//3//f/
9//0//P/8P/w//D/8f/x//H/8P/w//D/7//t/+z/6f/n/+n/6f/p/+n/6P/o/+j/6P/o
/+j/6P/o/+j/5//n/+f/5//m/+b/5v/m/+b/5v/n/+n/6f/p/+n/6f/p/+n/6f/p/+n/
6f/p/+v/6//r/+3/9P/7/wcAGwAvAEEAWgB3AJQAsADLAN0A1wDFALUAnABwADUAAADT
/63/mf+V/5H/kP+b/6j/sv+4/8D/yP/O/9f/3//j/+b/6f/s/+z/7P/s/+z/7P/t/+3/
7v/u//D/8P/w//H/7//v/+//7//v/+//7//v//H/8f/x//H/8f/x//L/8v/y//L/8v/y
//T/9P/1//X/9f/1//X/9f/2//b/9v/2//j/+P/5//n/+P/4//n/+f/7//v/+//7//r/
+v/6//r//P/8//z//P///wAAAAAAAAAAAQABAAIAAQABAAEAAgADAAMABQAFAAcACAAJ
AAkACQAKAAsADAANAA4ADwARABQAFQAWABcAFgAXABkAGwAbABwAHQAeACAAIgAkACYA
JQAnACgAKQAoACkAKQApACsAKwArACsAKwAsACwAKwArACsAKgApACgAKAAnACYAJQAk
ACMAIQAfAB4AGwAaABoAGAAYABUAFAATABEAEAAQAA8ADgANAAwACgAJAAgABwAGAAUA
BAAEAAMAAwACAAQABAADAAMAAwADAAIAAgAAAAAAAAAAAP///v/+//7/AAAAAAAAAAD+
//7//v/+/wAAAAAAAAAAAAAAAAEAAQADAAMABAAEAAIAAgACAAIAAgACAAMAAwADAAQA
BAAFAAUABQAFAAYABgAGAAYABgAJAAkACQAJAAkACAAIAAcACQAJAAkACQAKAAoACgAJ
AAkACgAKAAoADAAMAAwADAALAAsACwALAAkACQAJAAkACgAKAAoACgAKAAoACgAKAAoA
CQAJAAkACQAJAAgACAAIAAgACAAIAAcABwAHAAcABwAHAAYABgAGAAYABgAGAAQABAAE
AAQABQAFAAUABQAFAAUABQAFAAUABQAFAAQABAAEAAQABAAEAAQABAAEAAQABAAEAAQA
BAADAAMAAwABAAEAAQABAAMAAwADAAMAAwADAAMAAwADAAMAAwADAAMAAwADAAMAAQAB
AAEAAQABAAEAAQABAP//AgACAAIAAgACAAIAAAAAAAAAAAAAAAAAAAAAAAAAAAAAAAAA
AAAAAAAAAAABAAIAAwAEAAQABAAEAAQABAAEAAQABAAEAAQABAAEAAIAAgAEAAYABwAH
AAgACAAKAAoACgAKAAoACgAJAAkACQAJAAkACQAIAAcABAAEAAIAAwADAAMAAgACAAIA
AQD///7/+//5//n/+f/5//n/9v/2//b/9v/2//b/9v/2//b/9f/1//X/9f/0//T/9P/0
//T/9P/1//X/9f/1//X/9f/1//X/9f/z//P/8//z//P/8//1//X/+P/9/wUAFwAtAD8A
UgBtAIoAqADHAN8A4wDZAMsAvACaAGEAIgDv/8f/p/+b/5n/mP+X/57/qP+0/7z/xP/O
/9f/3//l/+r/6//u/+7/8P/w/+7/8P/x//H/8v/y//L/8v/y//P/8f/x//H/8f/z//P/
8//z//X/9f/1//X/8//z//T/9P/0//T/9P/0//T/9P/1//X/9f/1//X/9f/2//b/9v/2
//b/9v/3//f/9v/2//f/9//5//n/+f/5//r/+v/6//r/+P/4//j/+P/5//r/+v/6//r/
+//7//z//f/9//3//v//////AQABAAEAAgADAAMAAwAEAAUABgAHAAgACQALAAwADQAO
AA8AEAARABMAFQAXABgAGQAaABkAGgAbABwAGwAdAB4AHwAgACEAIQAhACEAIQAhACEA
HwAgACAAHwAhACEAIAAfAB4AHgAdABwAGwAaABkAFwAVABQAEQAQABAADgAOAAsACgAJ
AAcABgAEAAMAAgABAAAA/v/9//z//f/8//v/+v/6//n/+f/4//j/+P/3//f/9f/1//T/
9P/0//T/9P/0//X/9P/0//T/9P/0//T/9P/y//L/8v/y//T/9P/0//T/9v/2//f/9//3
//f/+P/4//j/+P/4//j/+P/4//n/+f/5//r/+v/7//v/+//7//z//P/8//z//P/9//3/
/f/9//7//v////////////////8AAAAAAAD///3//v/+//7//v/+//7//v/9//3//f/9
//3//f/9//3//P/8//z//P/8//z//P/8//z/+//7//v/+//7//r/+v/6//r/+v/6//f/
9//3//f/+f/5//j/+P/4//j/+P/4//j/+P/4//j/9//3//f/9//3//f/9//3//f/9//3
//b/9v/2//b/9v/2//b/9v/2//T/9P/0//T/9v/1//X/9f/1//X/9f/1//P/8//z//P/
9f/1//X/9f/1//X/9f/1//X/9f/1//X/9f/1//X/9f/1//X/9f/1//X/9v/0//T/9P/0
//T/9P/0//T/9P/0//T/9P/0//L/8v/y//L/9P/0//T/9P/0//T/9P/0//L/8v/y//L/
9P/0//T/9P/0//T/9P/0//b/9v/2//b/+P/4//j/+P/4//j/+P/4//j/+P/4//j/+P/4
//j/+v/6//v/+//8//z//P/8//z//P/8//z/+//9//3//f/9/////v/9//r/+f/4//j/
9//3//b/9v/2//f/9f/0//H/7//v/+//7//t/+z/7P/s/+z/7P/s/+z/7P/s/+v/6//r
/+v/6v/q/+r/6v/q/+r/6//r/+v/6//p/+n/6f/p/+n/6f/p/+n/6//r/+3/7f/r//D/
9/8BABMAJwA5AE4AawCGAKIAwQDbAOEA1wDHALYAlABdACAA7f/F/6X/l/+T/47/kf+e
/6r/sv+4/8D/xv/P/9n/3f/g/+P/5P/m/+b/5v/m/+b/5//n/+j/6P/o/+j/6P/p/+f/
5//n/+f/5//n/+f/5//n/+f/5//n/+n/6f/q/+r/6P/o/+j/6P/o/+j/6f/p/+n/6f/p
/+n/6P/o/+j/6P/q/+r/6//r/+r/6v/r/+v/6//r/+v/6//s/+z/7P/s/+z/7P/s/+z/
6//s/+z/7P/s/+3/7f/u/+//7//v//D/8f/x//P/8//z//T/9f/1//X/9v/3//j/9//4
//n/+//+////AAABAAAAAQADAAUABQAGAAcACAAJAAoACwAMAAsADQAOAA8AEAARABEA
EQARABEAEQARABEAEgASABEAEQARABAADwAQABAADwAOAAsACgAJAAcABwAGAAMAAgAA
AP7//v/7//r/+f/3//b/8v/x//D/7//u/+z/6//q/+n/6P/n/+b/5v/l/+X/5P/m/+b/
5f/l/+P/4//i/+L/4v/i/+L/4v/h/+D/4P/g/+D/4P/g/+D/4P/g/+D/4P/g/+D/4P/g
/97/3v/f/9//3//f/+D/4P/g/+D/4P/g/+L/4v/j/+P/4f/i/+L/4//j/+P/4//k/+T/
5P/k/+T/5f/l/+X/5f/k/+T/5f/l/+X/5f/l/+X/5v/m/+b/5f/n/+j/6P/o/+j/6P/o
/+j/5//n/+f/5//l/+X/5f/l/+T/5P/k/+T/5P/k/+T/5P/m/+X/5f/l/+P/4//i/+L/
4v/i/+L/4v/h/+H/4f/h/+H/4f/g/+D/4v/i/+L/4v/i/+L/4v/i/+H/4f/h/+H/4f/h
/+H/4f/h/+H/4f/g/97/3v/e/97/4P/g/+D/4P/g/+D/4P/g/+L/4f/h/+H/3//f/9//
3//h/+H/4f/h/+H/4f/h/+H/4f/h/+H/4f/f/9//3//f/+H/4f/h/+H/4//j/+P/4//j
/+T/5P/i/+L/4v/i/+T/5P/k/+T/5P/k/+T/5P/k/+T/5P/k/+L/4v/i/+L/5P/k/+T/
5P/k/+T/5P/k/+b/5v/m/+b/5v/m/+b/5v/n/+j/6f/q/+z/7P/s/+z/6v/q/+r/6v/s
/+z/7P/s/+7/7v/u/+7/7v/u/+7/8P/y//P/8//0//T/9P/0//T/9P/0//T/8//0//X/
9v/3//f/9v/1//L/8P/w//H/8f/x//D/8P/w//H/7//u/+v/6v/r/+z/7f/t/+z/7P/s
/+z/7P/s/+z/7P/s/+v/6//r/+v/6v/q/+r/6v/q/+r/7f/t/+3/7f/t/+3/7f/t/+//
7//v/+//7//x//P/8//1//b/+/8FABkALQA/AFQAcQCQAKwAxwDfAOMA1wDFALIAkABX
ABwA6f/B/6P/mf+Z/5T/l/+i/7D/uP/A/8r/1P/b/+H/5//s/+//8v/y//D/8v/0//T/
8//z//T/9P/0//T/9P/1//f/9//3//f/+f/5//n/+f/3//f/9//3//f/9//4//j/+P/4
//j/+P/6//r/+//7//v/+//7//v/+v/6//r/+v/8//z//f/9//r/+v/7//v//f/9//3/
/f/+//7//v/+/wAAAAAAAAAA//8AAAAAAAACAAMAAwAEAAMAAwADAAQAAwADAAUABQAH
AAgACQAJAAsADAANAA4ADQAOAA8AEQAUABUAFgAXABgAGQAbAB0AHQAeAB8AIAAhACIA
IwAkACUAJwAoACkAKgArACsAKwArACsAKwArACsALAAsACsAKwArACoAKQAoACgAJwAm
ACUAJAAjACEAIwAiAB8AHgAcABoAGgAXABQAEwARABAADgANAAwACwAKAAgABwAGAAcA
BgAFAAQABAADAAMAAgACAAIAAQABAP/////+//7//v/+//7//v/9//z//P/8//7//v/+
//7//P/8//z//P/+//7//v/+//7//v///////////wAAAAAAAAAAAAAAAP7//v//////
AQACAAIAAwADAAMAAwAEAAQABAAEAAQABQAFAAUABQAGAAYABwAHAAkACQAJAAkACgAK
AAoACQAJAAoACgAKAAgACAAIAAgACQAJAAkACQAHAAcABwAHAAgACAAIAAgACAAIAAgA
CAAIAAcABwAHAAcABwAGAAYABgAGAAYABgAFAAUABQAFAAcABwAGAAYABAAEAAQABAAE
AAQABAAEAAMAAwADAAMABQAFAAUABQADAAMAAwACAAIAAgACAAIAAAAAAAAAAAACAAIA
AgACAAIAAQABAAEAAQABAAEAAQD//////////wEAAQABAAEA////////////////////
//////////////////////////7//v/+//7//v/+//7//v/+//7//v/+//7//v/+//7/
/v/+//7//v/+//7/AAAAAAAAAAAAAAAAAAAAAAAAAAAAAAAA/v/+//7//v/+//7//v8A
AAIAAwADAAQABAAEAAQABAAEAAQABAADAAMAAwADAAMAAwACAAEA/v/+//7///////3/
/P/8//z//f/7//r/9//3//f/9//3//b/9P/z//L/9P/0//T/9P/y//L/8f/x//H/8f/w
//D/8v/y//L/8v/x//H/8f/x//H/8f/x//H/8f/x//H/8f/x//H/8//z//P/9v/9/wsA
HQAzAEcAXgB9AJoAtgDVAOsA7QDfAM8AvACUAFcAGgDp/8H/pf+b/5v/lv+X/6L/rv+2
/77/xv/O/9f/3//l/+j/7f/w//D/7v/u/+7/7v/v/+//8P/w//D/8P/w//H/8f/x//H/
8f/x//H/8f/x//H/8f/x//H/8f/x//L/8v/w//D/8P/w//L/8v/z//P/8//z//P/8//y
//L/8v/y//L/8v/z//P/8v/y//P/8//1//X/9f/1//T/9P/0//T/9P/0//T/9P/1//b/
9v/2//b/9//3//j/+f/5//n/+v/7//v//f/9//3//v////////8AAAEAAgADAAQABQAH
AAgACQAKAAsACgALAA0ADwAPABAAEQASABUAFgAXABgAGQAbABwAHQAeAB8AHwAfAB8A
HwAfAB8AHQAeAB4AHQAdAB0AHAAbABwAHAAbABoAFwAWABUAEwATABIADwAOAAwACgAK
AAcABAADAAEAAAD+//3//P/7//r/+P/3//b/9f/0//P/8v/w/+//7//u/+7/7v/t/+3/
7f/t/+z/7P/s/+z/7P/s/+v/6v/q/+r/6v/q/+r/6v/q/+r/6v/q/+r/6v/q/+r/6P/o
/+n/6f/p/+n/6v/q/+z/7P/s/+z/7P/s/+3/7f/r/+z/7P/t/+3/7f/t/+7/7v/u/+7/
7v/v/+//7//v//D/8P/x//H/8f/x//H/8f/w//D/8P/v/+//8P/w//D/8v/y//L/8v/x
//H/8f/x//H/8f/x//H/7v/u/+7/7v/w//D/8P/w/+7/7f/t/+3/7f/t/+z/7P/s/+z/
7P/s/+v/6//r/+v/6//r/+r/6v/q/+r/6v/q/+r/6v/q/+r/6f/p/+n/6f/p/+n/6f/p
/+n/6f/p/+j/6v/q/+r/6v/o/+j/6P/o/+b/5v/m/+b/6P/n/+f/5//l/+X/5f/l/+P/
4//j/+P/5f/l/+X/5f/l/+X/5f/l/+X/5f/l/+X/5f/l/+X/5f/l/+X/5f/l/+P/4v/m
/+T/5P/k/+T/5P/k/+T/5P/k/+T/5P/k/+T/5P/k/+T/5P/k/+T/5P/k/+T/5P/k/+b/
5v/m/+b/6P/o/+j/6P/o/+j/6P/o/+j/6P/o/+j/6v/q/+r/6v/q/+r/6v/q/+j/6P/q
/+z/7f/t/+7/7v/u/+7/7v/u/+7/7v/t/+3/7f/t/+3/7f/s/+v/6P/o/+r/6//r/+v/
6v/q/+r/6f/n/+b/4//h/+H/4f/h/+H/4P/g/+D/4P/e/97/3v/e/97/3f/d/93/3//e
/97/3v/e/97/3v/f/93/3f/d/93/3//f/9//3//f/9//3//f/9//3//f/+H/5v/x////
EQAlADcAUABvAI4AqgDJANkA1wDHALkAogByADcAAADR/6v/lf+N/4f/hv+P/57/qP+u
/7T/uv/C/8v/0//X/9b/2f/c/9z/3P/e/9z/3P/d/93/3v/e/97/3v/e/9//3f/d/93/
3f/f/9//3//f/9//3//f/9//3f/d/97/3v/e/97/3v/e/+D/4P/h/+H/3//f/9//3//g
/+D/4P/g/+D/4P/h/+H/4P/g/+H/4f/h/+H/4f/h/+L/4v/i/+L/5P/k/+T/5P/l/+b/
5v/m/+T/5f/l/+b/6f/p/+n/6v/p/+n/6//r/+v/7P/t/+3/7f/u/+//8P/z//T/9f/3
//b/9//4//n/+v/7//3//////wAAAQACAAUABgAHAAgABwAJAAoACwAOAA8ADwAPAA8A
DwAPAA8ADwAQABAADwAPAA8ADgANAAwADAALAAoACQAIAAcABQAFAAQAAQAAAP7//P/8
//n/+P/3//X/9P/y//H/8P/v/+7/7P/r/+r/6f/o/+f/5v/k/+P/4//i/+T/5P/j/+P/
4//j/+L/4v/k/+T/5P/k/+P/4v/i/+L/4v/i/+L/4v/i/+L/4v/i/+T/5P/k/+T/4v/i
/+P/4//j/+P/5P/k/+L/4v/i/+L/4//k/+b/5//l/+b/5v/n/+n/6f/p/+r/6P/o/+j/
6P/p/+n/6f/p/+r/6v/r/+v/7f/t/+3/7f/u/+7/7v/t/+3/7v/u/+7/8P/w//D/8P/v
/+//7//v/+//7//v/+//7v/u/+7/7v/u/+7/7v/u//D/7//v/+//7//v/+7/7v/u/+7/
7v/u/+//7//v/+//7//v/+7/7v/u/+7/7v/u/+7/7v/u/+7/7f/t/+3/7f/v/+//7//v
/+//7//v/+7/8P/w//D/8P/w//D/8P/w//D/8P/w//D/8P/v/+//7//v/+//7//v/+3/
7f/t/+3/7//v/+//7//x//H/8f/x/+//7//v/+//7//v/+//7//x//H/8f/x/+//8P/y
//D/8P/w//D/8P/w//D/8P/w//D/8P/w//L/8v/y//L/9P/0//T/9P/2//b/9v/2//T/
9P/0//T/9v/2//b/9v/2//b/9v/2//T/9P/0//T/+P/6//v/+//+//7//v/+//z//P/8
//z//f/9//3//f/9//3//P/7//j/+P/4//n/+f/5//j/+P/4//f/9f/0//H/7//v/+//
7f/t/+z/7P/u/+7/7v/u/+//8P/x//H/8P/v/+7/7P/s/+z/7P/s/+z/7f/t/+3/7f/t
/+3/7f/t/+3/7f/t/+//8f/x//P/8f/v//T/+/8FABkALwA/AFQAcwCSAK4AzQDlAOsA
3QDPALwAlgBZABoA5/+9/5//lf+T/5L/k/+c/6j/sv+8/8T/zP/X/93/3//m/+v/7P/q
/+z/7v/u/+7/7//v//D/8P/w//D/8P/x//P/8//z//P/8//z//P/8//1//X/9f/1//X/
9f/2//b/9P/0//T/9P/0//T/9f/1//f/9//3//f/9v/2//b/9v/4//j/+f/5//j/+P/5
//n/+f/5//n/+f/8//z//P/8//r/+v/6//r//f/+//7//v8AAAEAAQACAAIAAQAAAAAA
AQABAAMAAwADAAQABQAFAAYACAAKAAwADAAMAAwADQAQABEAEgATABYAFwAZABsAGQAa
ABsAHAAdAB4AHwAgACEAIwAkACUAJgAnACcAJwApACkAKQApACkAKgAqACkAJwAnACYA
JQAmACYAJQAkACMAIgAhAB8AHwAeABsAGgAaABgAGAAVABIAEQAPAA4ADgANAAwACwAI
AAYABQAEAAMAAgABAAAAAAD//////v/8//z/+//7//3//f/8//z/+v/6//r/+v/7//r/
+v/6//z//P/8//z/+v/6//r/+v/8//z//P/8//z//P/9//3/+//7//z//P/8//z//P/8
//z//P/9//3//v8AAAEAAwABAAEAAQACAAIAAgACAAIAAwADAAMAAwAEAAQABQAFAAMA
AwADAAMABAAEAAQAAwAEAAYABwAIAAYABgAGAAYABwAHAAcABwAHAAcABwAHAAYABgAG
AAYABAAEAAQABAAEAAMAAwADAAMAAwACAAIAAgACAAIAAgD//////////wEAAQAAAAAA
AAAAAAAAAAD+//7//v/+//3//f/9//3//f/9//3//f/9//3//f/8//z//P/8//z//P/8
//z//P/8//z//P/8//r/+f/5//n/+//7//v/+//7//v/+//7//n/+f/5//n/+f/5//n/
+f/3//f/9//3//f/9//3//f/9//3//f/9//1//b/9v/4//j/+P/4//j/+P/4//j/9v/2
//b/9v/4//j/+P/4//r/+v/6//r/+v/6//r/+v/8/wAABAAHAAUABgAGAAYABQAEAAMA
AgD///3//P/7//j/9//2//T/8f/u/+7/7v/u/+3/7P/q/+r/6v/p/+f/5//l/+T/5f/n
/+f/5//m/+T/5P/k/+T/5v/m/+b/5v/l/+X/5f/l/+T/5P/k/+T/4v/i/+P/4//j/+P/
4//j/+P/4//j/+P/5f/j/+P/4//j/+P/4f/m/+3/9/8LACMANwBOAGkAiACmAMcA4wDt
AOMA0wDCAKAAZQAgAOn/u/+Z/4v/if+E/3//iP+U/57/pv+w/7j/v//J/8//1P/X/9r/
2v/a/9z/3P/a/9n/2f/a/9r/3P/c/9z/3f/d/93/3f/d/93/3f/d/93/3f/d/93/3f/f
/9//4P/g/97/3v/e/97/3f/c/9z/2//d/93/3f/d/97/3v/e/97/3v/e/9//3//c/9z/
3f/d/93/3f/d/93/3v/e/97/3v/e/97/3v/e/93/3v/e/97/3v/f/9//4P/h/+H/4f/i
/+P/4//l/+X/4//k/+X/5f/n/+j/6f/q/+v/7P/t/+//8P/x//L/8//y//P/9f/3//n/
+v/7//z/+//8//3//v///wEAAgADAAQABQAFAAUABQAFAAUABQAFAAYABgAFAAUABQAE
AAMAAAAAAP///v////7//f/7//n/+P/1//T/9P/y//L/7//s/+v/6f/o/+T/4//i/+H/
4P/e/93/3P/b/9r/2f/Y/9j/1//X/9b/1f/U/9L/0f/T/9P/0v/S/9D/0P/Q/9D/z//O
/87/zv/Q/9D/0P/Q/87/zv/O/87/zP/M/8z/zP/O/87/z//P/8//z//Q/9D/0P/Q/9D/
0P/Q/9D/0f/R/9H/0v/S/9P/0f/R/9H/0v/U/9T/1P/U/9X/1f/V/9X/1v/W/9f/1//V
/9X/1f/V/9b/1v/W/9X/1f/W/9b/1v/W/9b/1v/W/9X/1f/V/9X/1f/V/9X/1f/U/9T/
1P/U/9L/0v/S/9L/0v/R/9H/0f/R/9H/0P/Q/9D/0P/Q/9D/z//P/8//z//N/83/zP/M
/87/zv/O/87/zP/M/8z/zP/L/8v/y//L/8v/y//L/8v/y//L/8v/yv/K/8r/yv/K/8z/
yv/I/w==
         </WaveFormData>
      </LeadData>
      <LeadData>
         <LeadByteCountTotal>10000</LeadByteCountTotal>
         <LeadTimeOffset>0</LeadTimeOffset>
         <LeadSampleCountTotal>5000</LeadSampleCountTotal>
         <LeadAmplitudeUnitsPerBit>4.88</LeadAmplitudeUnitsPerBit>
         <LeadAmplitudeUnits>��V</LeadAmplitudeUnits>
         <LeadHighLimit>2147483647</LeadHighLimit>
         <LeadLowLimit>268435456</LeadLowLimit>
         <LeadID>V6</LeadID>
         <LeadOffsetFirstSample>0</LeadOffsetFirstSample>
         <FirstSampleBaseline>0</FirstSampleBaseline>
         <LeadSampleSize>2</LeadSampleSize>
         <LeadOff>FALSE</LeadOff>
         <BaselineSway>FALSE</BaselineSway>
         <ExcessiveACNoise>FALSE</ExcessiveACNoise>
         <MuscleNoise>FALSE</MuscleNoise>
         <LeadDataCRC32>1253672311</LeadDataCRC32>
         <WaveFormData>
FgAWABYAFgAWABYAFgAWABYAFgAWABYAFAAUABQAFAAXABgAGQAaABgAGAAYABgAGAAY
ABgAGAAaABoAGgAaABgAGQAbAB0AHQAeAB8AHwAfAB8AHwAfACAAIAAgACAAIAAgACAA
HgAeAB0AHAAcABwAHQAdABsAGgAaABgAFwAWABQAFAATABIAEgARABEAEQARABEAEQAQ
ABAAEAAQABAAEAAQABAAEAAQABAADwAPAA8ADwAPAA0ADQANAA0ACwALAAsACwALAAsA
CwALAAsACwANAAwADQARABgAIQArADUAQwBXAGoAgACUAKIApwCoAKUAmQB8AFMANAAc
AAQA8f/o/+b/4//j/+j/7v/x//X/+////wMABwAHAAkACQAIAAgACAAIAAYACAAIAAcA
BwAFAAUABQAGAAYABQAFAAYABgAGAAYABgAFAAQAAwACAAMABQAGAAcABQAFAAUABQAF
AAUABQAGAAQABAAEAAQABAAEAAQABQADAAMAAwAEAAIAAQABAAEAAwADAAMAAwADAAMA
AwADAAMAAwADAAQABAAEAAQABAAEAAQABQAFAAQABAAEAAMABgAGAAYABgAIAAgACAAI
AAoACwALAAsACgALAAwADQAOAA8AEAARABIAEwAUABUAFQAWABgAGQAYABkAGgAbABkA
GgAaABoAGwAdAB0AHQAdAB4AHgAeAB0AHQAdAB0AGwAbABsAGgAbABsAGQAZABgAFwAW
ABUAEgARABAADQAMAAoACgAIAAYABAAEAAMA///+//3//P/7//r/+f/4//n/+P/4//f/
9//3//f/9f/z//P/8//z//L/8v/y//L/8P/w//D/8P/x//H/8f/x//H/8f/x//H/8f/x
//H/8f/x//H/8f/x/+//7//w//D/8v/y//L/8v/w//D/8P/x//H/8f/x//L/8v/y//P/
8//z//P/8//z//P/8//z//P/9v/2//b/9//2//X/9P/z//X/9f/1//X/9f/1//b/9v/0
//T/9P/0//L/8v/y//L/8v/x//H/8f/x//H/8f/w//D/8P/w//D/8P/w//D/8P/u/+3/
7f/t/+3/7f/t/+3/7P/s/+z/7P/r/+v/6//s/+z/7P/s/+z/6v/q/+n/6f/p/+r/6v/q
/+j/6P/p/+n/6f/o/+j/6P/o/+j/6P/o/+b/5v/m/+f/5//n/+f/5//l/+X/5f/k/+L/
4v/j/+T/5P/j/+P/5P/m/+b/5f/k/+T/5P/k/+P/5f/l/+X/5v/k/+T/5P/j/+P/4//j
/+P/4//j/+P/4//h/+H/4v/i/+L/4v/i/+L/4v/i/+L/4v/i/+L/4v/k/+T/5P/k/+P/
4v/h/+D/4f/i/+P/5P/i/+L/4v/i/+T/5P/k/+T/5v/m/+b/5v/m/+b/5v/m/+j/6P/o
/+j/5v/m/+b/5v/o/+j/6P/p/+v/7f/t/+7/7f/t/+3/7f/t/+3/7P/s/+z/7P/s/+z/
7P/q/+r/6f/o/+j/6P/p/+n/5//m/+b/5v/l/+T/4v/g/9//3v/e/93/3f/d/93/3f/d
/9z/3P/c/9z/3P/c/9z/3P/c/9z/3P/b/9v/2//d/93/3f/d/93/3f/d/93/3f/d/93/
3f/d/93/3f/f/9//4P/j/+v/9v///wkAFwArAD0AUgBmAHYAfgB/AHwAcwBZADQAEwD6
/+T/0v/H/8D/vP+9/8P/xv/I/8v/0f/T/9f/3f/f/9//3//f/97/4P/e/97/3v/e/97/
3f/d/93/3f/d/97/4P/f/9//4P/g/+D/4P/g/+D/4P/g/+D/4P/h/+H/4f/h/+H/4f/h
/+P/4//j/+T/5P/k/+T/5P/k/+T/5P/l/+P/4//j/+T/5v/l/+X/5f/l/+X/5f/l/+X/
5f/l/+X/5f/l/+X/5v/o/+j/6P/o/+j/6P/p/+n/6f/q/+v/6//s/+z/7P/s/+7/7v/u
/+7/8P/x//H/8f/y//P/9P/1//b/9//4//n/+v/7//z//f///wAAAgADAAMAAwADAAMA
BQAGAAYABgAHAAkACQAJAAkACgAKAAoACQAJAAkACQALAAsACwAKAAkACQAHAAcABgAF
AAQAAwACAAEAAAD9//z/+v/6//j/9v/0//T/8//z//L/8f/w/+3/7P/r/+r/6//q/+r/
6f/n/+f/5//l/+f/5//n/+f/6P/o/+j/6P/m/+b/5v/m/+X/5f/l/+X/5f/l/+X/5f/l
/+X/5f/l/+f/5//n/+f/5//n/+j/6P/m/+b/5v/m/+b/5v/m/+f/5//n/+f/6P/q/+r/
6//r/+v/6//r/+v/6f/p/+n/6f/q/+r/6v/r/+n/6f/p/+n/6v/r/+z/7f/r/+v/7P/s
/+7/7v/u/+7/7P/s/+z/7P/q/+n/6f/p/+v/6//r/+r/6v/q/+r/6v/q/+r/6v/q/+r/
6f/p/+n/5//n/+f/5//m/+b/5v/m/+X/5f/l/+b/5v/m/+b/5v/m/+b/5f/l/+X/5v/m
/+b/5P/k/+X/5f/l/+T/5P/k/+T/5P/k/+T/5P/k/+T/5f/l/+X/5f/l/+P/4//j/+L/
4v/i/+P/5P/k/+P/4//k/+L/4v/h/+D/4v/i/+L/4f/j/+P/4//k/+L/4v/i/+H/4//j
/+P/4//j/+P/4//j/+H/4//i/+L/4v/i/+L/4v/i/+L/4v/i/+L/4v/i/+L/4v/i/+L/
5P/k/+T/5P/i/+L/4v/i/+T/5P/k/+T/5v/m/+b/5v/m/+b/5v/m/+j/6P/o/+j/6P/o
/+j/6P/o/+j/6P/o/+j/6P/p/+v/6//r/+z/7f/v/+//7//v/+//7v/u/+7/8P/w//D/
8P/s/+z/6//q/+z/7P/t/+3/6//q/+r/6P/n/+b/5P/k/+P/4v/i/+H/4//j/+P/4//j
/+L/4v/i/+L/4v/i/+L/4P/g/+D/4P/g/+H/4v/j/+X/5f/l/+X/5f/l/+X/5f/n/+f/
5//n/+f/5//n/+f/6v/v//X/AAALABUAIwA1AEkAWgBwAIAAhgCHAIQAeQBfADwAHwAI
AO7/3P/V/9D/zP/P/9X/2P/c/93/4f/l/+n/7f/v/+//8f/x//L/8v/y//D/8P/y//L/
8f/x//P/8//z//T/9P/z//P/9P/2//b/9v/2//j/+P/4//j/+P/5//n/+f/7//v/+//7
//v/+//7//z//P/8//z//P/+//7//v///////////wAAAAD///////8BAAEAAQABAAEA
AQABAAEAAwADAAMABAAGAAYABgAGAAYABgAHAAcABwAIAAkACQAIAAgACAAIAAsADAAN
AA4ADgAPAA8ADwASABMAFAAVABgAGQAaABsAHAAdAB4AHwAfACAAIgAjACQAJQAmACcA
KQAqACoAKgArAC0ALQAtAC8AMAAwADAAMQAxADEAMQAxADEAMQAwADEAMQAvAC8ALAAr
ACoAKQAoACcAJgAjACIAIAAgAB4AHAAaABoAGQAYABgAGAAYABcAFgAVABQAFQAUABQA
EwATABMAEwARABMAEwATABMAEgASABIAEgAQABAAEAAQABEAEQARABEAEwATABMAEwAR
ABEAEQARABMAEwATABMAEwATABQAFAAWABYAFgAWABYAFgAWABcAFQAVABUAFgAWABYA
FwAXABcAFwAXABcAFwAXABcAFwAaABoAGgAbABkAGQAZABkAGwAbABsAGwAZABkAGgAa
ABoAGgAaABoAHAAcABwAHAAcABsAGwAbABsAGwAbABoAHAAcABwAHAAaABoAGgAaABoA
GQAZABkAGwAbABsAGwAaABoAGgAaABkAGQAZABoAGgAaABoAGgAcABwAGwAbABoAGgAZ
ABgAGAAYABkAGQAbABoAGgAaABgAGAAYABgAGAAYABgAGQAXABcAFwAXABgAGQAaABoA
GAAYABkAGgAYABcAFwAYABgAGAAXABYAGAAYABgAFwAVABUAFQAWABgAGAAYABcAFwAX
ABcAFwAVABUAFQAVABUAFwAYABYAFgAWABYAFAAUABQAFAAUABQAFAAUABYAFgAWABYA
FgAWABYAFgAWABYAFgAWABYAFgAWABYAGAAYABgAGAAYABgAGAAYABcAFgAWABcAGQAZ
ABoAGwAdAB0AHQAdAB0AHAAcABwAGgAaABoAGgAYABgAFwAWABQAFAAVABUAEwASABIA
EAAPAA4ADAAMAAsACgAKAAkABwAHAAcABwAHAAYABgAGAAYABgAGAAYABAAEAAQABAAD
AAMAAwADAAMAAwADAAMAAwADAAMAAwACAAEAAAD//wEAAQABAAEAAgADAAcAEgAdACUA
LwBBAFMAZgB8AJAAnACdAJ4AmwCJAGYAQwAoABAA+P/p/+T/3v/Z/9n/3v/i/+f/6//x
//X/+f/7//3//f////7//v/8//z//P/8//z/+//7//v/+//7//z//P/7//v//P/8//z/
/P/8//z//P/8//z/+v/7//v/+//9//3//f/9//3//f/9//7//P/8//z//P/8//z//P/9
//3//f/9//7//v/9//3//f/9//3//f/9//3//f/9//3//f/9//3//v/+//7//v/+//7/
/v////////8AAAEAAQAAAAAAAAAAAAIAAgACAAIABAAFAAUABQAGAAcACAAJAAgACQAK
AAsADAANAA4ADwARABIAFAAVABYAFwAYABkAGQAaABoAGgAZABsAGwAbABkAGgAaABoA
GwAbABsAGwAbABsAGwAaABkAGQAXABcAFgAVABQAEwAQAA8ADgALAAwACgAKAAgABgAE
AAQAAwADAAIAAQAAAP3//P/7//r/+f/4//j/9//3//f/9//1//X/9f/1//X/8v/y//L/
8v/y//L/8v/y//P/8//z//P/8f/x//H/8f/x//H/8f/x//H/8f/x//H/8f/x//L/8v/0
//T/9P/0//T/9P/0//X/9f/1//X/9v/2//b/9//3//f/9//3//f/9f/1//X/9f/2//b/
9v/3//f/9//3//f/9//3//f/9//3//f/+P/4//b/9v/2//b/9v/2//b/9v/2//X/9f/1
//P/8//z//L/8v/y//L/8v/y//L/8v/y//D/7//v/+//7//v/+//7//u/+7/7v/u/+3/
7f/t/+7/7v/u/+7/7v/u/+7/7f/t/+v/7P/s/+z/6v/q/+v/6//r/+r/6v/q/+r/6v/q
/+r/6v/q/+r/6//p/+n/6f/p/+n/6f/p/+j/5v/m/+f/6P/o/+f/5//o/+j/6P/n/+b/
6P/o/+j/5//n/+f/5//o/+j/6P/o/+f/6f/p/+n/6f/n/+f/5//n/+f/5//m/+b/5v/m
/+b/5v/m/+b/5v/m/+b/5v/m/+T/5P/k/+T/5P/k/+T/5P/k/+T/5P/k/+L/4v/i/+L/
5P/k/+T/5P/k/+T/5P/k/+b/5v/m/+b/6P/o/+j/6P/o/+j/6P/o/+j/6P/o/+j/6P/o
/+j/6f/p/+v/6//s/+3/7f/t/+3/7f/t/+z/7P/s/+z/7P/s/+z/6v/q/+n/6P/o/+j/
6f/r/+n/6P/o/+b/5f/k/+L/4v/h/+D/4P/d/93/3f/d/93/3f/c/9z/3P/c/9z/3P/c
/9z/3P/c/9z/2//b/9v/2//b/9v/2//b/9v/2//b/9v/2//b/9v/2//d/9//3//d/97/
4f/l//D/+/8DAA0AHwAxAEQAWgBuAHoAfQB8AHcAZwBEACEACADw/9r/zf/E/7z/uf/B
/8b/yP/J/83/z//T/9f/2f/b/9v/2//c/9z/2v/c/9r/2v/a/9n/2f/b/9v/2//c/9r/
2f/Z/9r/2v/a/9r/2v/a/9r/2v/a/9r/2//b/9v/2//b/9v/2//b/9v/2//c/9z/3P/c
/9z/3P/c/9z/3f/d/93/3f/e/97/3f/d/93/2//b/9v/2//d/93/3f/d/93/3f/d/97/
3P/c/9z/3P/e/97/3//f/9//4P/h/+H/4v/i/+L/4v/i/+L/4v/i/+T/5f/l/+X/6P/p
/+r/6//s/+3/7v/v/+7/7//w//H/8f/y//T/9f/4//n/+v/7//n/+v/6//r/+//9//3/
/f/9//7//v/+/////////////////////v/9//3/+//7//j/9//2//X/9P/z//L/7//w
/+7/7v/s/+j/5v/m/+X/4//i/+H/4P/h/+D/3//e/93/3P/c/9v/2//b/9v/2f/Z/9n/
2f/Z/9j/2P/Y/9j/2P/Y/9j/2P/X/9f/1//X/9X/1f/V/9X/1//X/9f/1//X/9f/1//X
/9X/1f/W/9b/1v/W/9b/1v/Y/9j/2P/Z/9n/2f/Z/9r/2P/Y/9n/2f/b/9v/2//b/9v/
2//b/9v/2v/a/9r/2//d/93/3f/d/93/3f/d/93/3f/d/97/3v/e/97/3v/e/97/3v/e
/97/3v/d/93/3f/d/93/3f/c/9z/3P/c/9z/3P/c/9z/3P/c/9v/2//b/93/3f/d/93/
2v/a/9r/2v/b/9v/2//c/9z/3P/c/9z/2v/a/9n/2f/b/9z/3P/c/9z/3P/d/93/3f/c
/9z/3P/c/9z/3P/c/9z/3P/c/93/3f/d/93/3f/f/9//3//e/97/3v/f/+D/4P/f/9//
4P/g/+D/3//e/+D/4P/g/9//4f/h/+H/4v/i/+L/4v/h/+P/4//j/+P/5f/l/+X/5f/n
/+f/5v/m/+b/5v/m/+b/5v/m/+b/6P/o/+j/6P/o/+j/6P/o/+j/6P/o/+j/6v/q/+r/
6v/q/+r/6v/q/+z/7P/s/+z/7v/u/+7/7v/w//D/8P/w//H/8v/z//T/9P/0//T/9P/2
//b/9v/2//j/+P/4//j/+v/6//r/+//7//3//f/+/wEAAQABAAEAAQABAAAAAAACAAIA
AgACAAIAAAAAAP///v/+//7///////3//P/8//z/+//6//j/+f/5//n/+v/5//n/+f/5
//n/+f/4//j/+P/4//j/+P/4//j/+P/4//j/9//3//f/+P/5//r/+//7//v/+//7//3/
/f/9//3/////////AQABAAAAAQAHABIAHQAnADEAQwBZAGoAfgCQAJ4AnwCcAJkAhwBk
AD8AJAAOAPj/6//m/+D/3f/h/+j/6v/v//X/+//9////AQADAAUABQAEAAIABAAGAAYA
BAAEAAMAAwAFAAUABQAGAAYABQAFAAYACAAIAAgACAAKAAoACgAKAAgACQAJAAkACQAJ
AAkACQAJAAkACQAKAAwADAAMAAwADAAMAAwADQALAAsACwAMAA4ADQANAA0ADwAPAA8A
DwAPAA8ADwAPABEAEQARABIAEgASABIAEgASABIAEwATABMAFAAVABUAFgAWABYAFgAa
ABoAGgAaABwAHQAdAB0AHgAfACAAIQAkACUAJgAnACgAKQAqACsAKwAsAC4ALwAyADMA
NAA1ADMANAA0ADQANQA3ADcANwA4ADoAOwA8ADsAOwA7ADsAPQA9AD0APAA7ADsAOQA5
ADoAOQA4ADcANAAzADIALwAwAC4ALgAsACkAJgAlACMAIwAiACEAIAAhACAAHwAeAB8A
HgAeAB0AGwAbABsAGQAZABkAGQAZABgAGAAYABgAGAAYABgAGAAXABcAFwAXABkAGQAZ
ABkAGQAZABkAGQAXABcAFwAXABcAFwAYABgAGAAYABgAGAAWABYAFgAXABcAFwAXABgA
GAAYABkAGQAZABkAGQAZABcAFwAXABcAGgAaABoAGwAbABsAGwAbABsAGwAbABsAGwAb
ABwAHAAcABwAHAAcABwAHAAcABwAGgAZABkAGQAbABsAGwAaABoAGgAaABoAGgAaABoA
GgAcABsAGwAbABkAGQAZABkAGAAYABgAGAAZABkAGQAaABoAGgAaABoAGgAaABkAGQAX
ABgAGAAYABgAGAAZABkAGQAYABgAGAAWABYAFgAWABYAFgAWABcAFQAVABUAFQAVABUA
FQAUABIAEgATABQAFAATABMAFAASABIAEQAQABIAEgASABEAEQARABEAEgAQABAAEAAP
ABEAEQARABEAEQARABEAEQARAA8AEAAOAA4ADgAOAA4ADgAOAA4ADAAMAAwADAAMAAwA
DAAMAAwADAAMAAwADgAOAA4ADgAOAA4ADgAOAA4ADgAOAA4ADAAMAAwADAAMAAwADAAN
AA8AEQARABIAEwATABMAEwATABMAEgASABAAEAAQABAAEgAQABAADwAMAAwADAANAA0A
CwAKAAoACAAHAAYABAAEAAMAAgACAAEAAQABAAEAAQABAAAAAAD+//7//v/+//7//v/+
//7//v/9//3//f/7//v/+//7//n/+f/5//n/+//7//v/+//7//v/+//7//v//P///wUA
EAAbACMAMQBFAFcAagCAAJQAnACbAJoAlQB/AFoAOQAgAAgA8v/l/+D/2P/T/9f/3v/g
/+P/5//r/+//8//1//f/9//3//b/9v/0//T/9P/0//T/8//z//P/8//z//T/8v/x//H/
8v/y//L/8v/y//L/8v/y//L/8P/x//H/8f/x//H/8f/x/+//7//v//D/8P/w//D/8P/y
//L/8v/z//H/8f/x//L/8v/x//H/8f/x//H/8f/x/+//7//v/+//7//v/+//8P/w//D/
8P/w/+7/7v/v/+//8f/y//P/8//0//T/9P/0//b/9v/2//b/+P/5//n/+f/4//n/+v/7
//r/+//8//3//v///wAAAQADAAQABgAHAAgACQAKAAsACQAKAAoACgANAA8ADwAPAA8A
EAAQABAADwAPAA8ADwANAA0ADQAMAAsACwAJAAkACAAHAAYABQAEAAMAAgD///7//P/8
//r/9v/0//T/8//x//D/7//u/+3/7P/r/+r/6f/o/+j/5//l/+X/5f/j/+P/4//j/+P/
4v/i/+L/4v/i/+L/4v/i/+H/4f/h/+H/4f/h/+H/4f/h/+H/4f/h/+H/4f/h/+H/4f/h
/+L/4v/g/+D/4P/g/+L/4v/i/+P/4//j/+P/5P/k/+T/5f/l/+X/5f/l/+X/5f/l/+X/
5f/k/+T/5P/l/+X/5f/l/+X/5//n/+f/5//n/+f/6P/o/+b/5v/m/+b/5v/m/+b/5v/m
/+X/5f/l/+X/5f/l/+T/5P/k/+T/5P/k/+T/5P/k/+L/4f/h/+H/4f/h/+H/4f/g/+D/
4P/g/+H/4f/h/+L/4P/g/+D/4P/g/+D/3//f/9//4P/g/+D/3v/e/9//3//f/97/3v/e
/97/3v/e/97/3v/e/97/3//f/9//3//f/97/3f/c/9r/3P/c/93/3v/c/9v/2//c/9z/
3P/b/9r/2v/a/9r/2f/b/9v/2//c/9z/3P/c/9v/2f/Z/9n/2f/b/9v/2//b/9n/2f/c
/9r/2v/a/9r/2v/a/9r/2v/a/9r/2v/a/9r/2v/a/9r/2P/Y/9j/2P/a/9r/2v/a/9z/
3P/c/9z/3P/c/9z/3P/e/97/3v/e/97/3v/e/97/4P/g/+D/4P/e/97/3v/e/97/3v/f
/+H/4//j/+T/5f/j/+P/4//j/+X/5P/k/+T/5P/k/+T/5P/i/+L/4f/g/+L/4v/j/+P/
4f/g/+D/3v/d/9z/2v/a/9n/2P/Y/9f/1//X/9f/1//X/9b/1v/W/9T/1P/U/9T/1v/W
/9b/1v/V/9X/1f/V/9X/1f/V/9X/1f/V/9X/1f/V/9X/1f/V/9P/1f/V/9X/2P/d/+P/
7v/3/wEAEQAlADcASgBgAHIAeAB3AHYAbQBRAC4AEQD4/+D/zP/D/7r/tP+5/7//xP/E
/8f/y//N/9H/0//V/9P/1f/X/9b/1P/W/9b/1P/U/9T/0//T/9P/0//T/9T/1P/T/9P/
1P/U/9T/1P/U/9T/1P/U/9T/1P/V/9X/1f/V/9X/1f/V/9X/1f/V/9b/1v/W/9b/1v/W
/9b/1v/X/9f/1//X/9j/2P/X/9f/1//X/9f/1//X/9f/1//X/9f/1//X/9f/2P/Y/9j/
2P/Y/9j/2P/Z/9n/2//c/93/3f/e/97/3v/e/97/3v/e/97/4P/h/+H/4f/k/+X/5v/n
/+j/6f/q/+v/6v/r/+z/7f/t/+7/8P/x//L/8//0//X/9//4//j/+P/5//v/+//7//v/
/P/8//z////////////////////+//3//f/7//v/+v/5//j/9//2//X/9P/x//L/8P/w
/+7/7P/q/+r/6f/n/+b/5f/k/+H/4P/f/97/3f/c/9z/2//b/9v/2//Z/9v/2//b/9v/
2v/a/9r/2v/a/9r/2v/a/9n/2f/Z/9n/2f/Z/9n/2f/Z/9n/2f/Z/9v/2//b/9v/2//b
/9z/3P/c/9z/3P/c/9r/2v/a/9v/3P/d/97/4P/e/97/3//f/+H/4f/h/+H/4f/h/+H/
4f/i/+L/4v/j/+P/4//j/+P/5f/l/+X/5f/l/+X/5v/m/+j/6P/o/+j/6v/q/+r/6v/q
/+n/6f/p/+n/6f/p/+j/6v/q/+r/6v/q/+r/6v/q/+z/6//r/+v/6//r/+v/6//s/+z/
7P/s/+v/6//r/+z/7P/s/+z/7P/t/+7/7v/v/+//8P/w//D/8P/w//H/8f/x//D/8P/w
//H/8v/z//T/9P/0//T/9f/z//P/8//z//X/9f/1//T/9P/0//X/9v/2//X/9f/2//b/
9v/1//T/9v/2//b/9f/3//f/9//4//j/+P/4//f/+f/5//n/+f/5//n/+f/5//n/+//8
//r/+v/6//r/+v/6//r/+v/8//z//P/8//7//v/+//7//v/+//7//v8AAAAAAAAAAAIA
AgACAAIABAAEAAQABAACAAIAAgACAAQABAAEAAQABQAHAAkACQAMAA0ADQANAAsACwAL
AAoACwAMAA0ADgAQABAADgAOAAsACgAKAAoACQAJAAcABgAGAAQAAwACAAIAAgABAAAA
AAD///////8BAAEAAQAAAAIAAgACAAIAAAAAAAAAAAAAAAAA/////wEAAQABAAEA////
/////////////////wEAAQADAAUABQADAAQABwANABgAIwArADcASwBdAG4AhgCYAKQA
pwCmAJ8AiwBkAD8AJgAOAPb/6f/k/97/2//f/+T/6P/r/+//8//3//v/+//9/wEAAQAA
AAAA/v/+//7//v/+//3//f////////8AAAAA/////wAAAAAAAAAAAAAAAAAAAAAAAAIA
AwADAAMAAQABAAEAAQADAAMAAwAEAAYABgAGAAYABAAEAAQABQADAAMAAwAEAAYABQAF
AAUABQAFAAUABQAFAAUABQAFAAUABQAFAAYABgAGAAYABgAIAAgACQAJAAcACAAJAAkA
CgAKAAoACgAOAA4ADgAOABAAEQARABEAEgATABQAFQAWABcAGAAZABwAHQAeAB8AHQAe
ACAAIQAiACMAJAAlACcAKAAoACgAKwAtAC0ALQAtAC4ALgAuAC8ALwAvAC8ALQAtAC0A
LAAtAC0AKwArACoAKQAoACcAJgAlACQAIQAgAB4AHgAcABoAGAAYABcAFwAWABUAFAAS
ABAADgAMAAsACgAKAAkACQAJAAkABwAHAAcABwAHAAYABgAGAAYABgAGAAYABgAFAAUA
BQAFAAUABQAFAAUABQAFAAUABQAHAAcABwAHAAcABwAIAAgACAAIAAgACAAIAAgACAAJ
AAkACQAJAAoADAAMAA0ADQANAA0ADQANAA0ADQANAA0ADgAOAA4ADwAPAA8ADwAPAA0A
DQANAA0ACwALAAwADAAPABAAEQASABIAEgASABIAEAAPAA8ADwAPAA8ADwAOAA4ADgAO
AA4ADAAMAAwADAAMAAsACwALAAsACwALAAsADAAMAAwADAAJAAkACQAKAAwADAAMAAwA
DAAMAAsACwAJAAoACgAKAAgACAAJAAkACQAIAAgACAAGAAYABgAGAAYABgAGAAcABwAH
AAcABwAFAAUABQAEAAQABAAFAAYABAADAAMABAAEAAQAAwACAAIAAgACAAEAAQABAAEA
AgAAAAAAAAD////////////////////////9/////v8AAAAAAAAAAAAAAAAAAAAAAAAA
AAAAAAAAAAAAAAAAAAAAAAAAAAAAAgACAAIAAgAEAAcACwAPAA0ADgAPAA8ADgANAAwA
CwAHAAYABQAEAAEAAAD///z/+v/5//j/+P/3//f/9v/z//T/9P/y//H/8v/w//D/7//u
/+7/7f/t/+//7//v/+//7v/u/+7/7v/s/+z/7P/s/+r/6v/q/+n/6f/p/+n/6f/p/+n/
6f/p/+n/6f/p/+n/5//n/+f/5f/l/+P/5f/m/+f/7f/6/wcAEQAdAC0AQQBUAGoAgACO
AJMAkACLAHsAWAAvABAA+v/i/9H/yv/C/7v/vf/C/8T/x//N/9P/1//Z/9v/2//d/93/
3P/c/97/3v/e/9z/3P/b/9v/2//b/9v/3P/c/9v/2//c/9z/3P/c/9z/2v/a/9r/2v/a
/9v/2//b/9v/2//b/9v/2f/Z/9n/2v/Y/9j/2P/Y/9r/2v/a/9v/2v/Z/9j/2P/Y/9f/
1//X/9f/1//X/9f/1//X/9f/1//V/9X/1f/W/9b/1v/W/9b/1v/W/9f/1//X/9j/2f/Z
/9r/2v/a/9r/2v/a/9r/2v/a/9v/2//b/9z/3f/e/9//4P/h/+L/4//i/+P/5P/l/+X/
5v/o/+n/6v/r/+z/7f/t/+7/7v/u/+//8f/x//H/7//w//D/8P/z//P/8//z//H/8f/x
//D/7//v/+3/7f/s/+v/6v/p/+j/5//m/+P/4v/g/+D/3v/e/9z/3P/b/9j/1v/U/9L/
0//S/9H/0P/N/8z/zP/L/8v/y//L/8n/x//H/8f/x//G/8b/xv/G/8b/xv/G/8b/w//D
/8P/w//D/8P/w//D/8P/w//D/8P/w//D/8P/w//D/8P/xP/E/8T/xP/E/8T/xP/E/8T/
xf/F/8X/xf/G/8b/xv/H/8f/xf/F/8X/xf/H/8f/x//H/8j/yP/I/8n/yf/J/8n/yf/J
/8n/yf/J/8n/yf/K/8r/yv/K/8r/yv/I/8j/yP/I/8j/x//H/8f/x//H/8f/xv/G/8b/
xv/G/8b/xv/G/8b/xv/F/8X/xf/D/8P/w//D/8T/xP/E/8T/w//D/8P/xP/D/8L/wf/A
/8D/wP+//7//v//A/8D/wP/A/8D/wf/B/8H/wP/A/8D/vv++/77/vv+8/7z/vP+9/73/
vf+7/w==
         </WaveFormData>
      </LeadData>
   </Waveform>
</RestingECG>
