# Supplementary material for: Detection of Left Atrial Enlargement Using a Convolutional Neural Network-Enabled Electrocardiogram
Source: Front Cardiovasc Med. 2020 Dec 17;7:609976. doi: 10.3389/fcvm.2020.609976 (PMC7773668; doi:10.3389/fcvm.2020.609976)
Supplement: Supplementary file 2 [file Data_Sheet_2.ZIP › normal1/1802010511_9903_0000001O.XML]

<?xml version="1.0" encoding="Windows-1252"?>
<!DOCTYPE RestingECG SYSTEM "restecg.dtd">
<RestingECG>
   <PatientDemographics>
      <PatientID>1802010511</PatientID>
      <PatientAge>69</PatientAge>
      <AgeUnits>Years</AgeUnits>
      <Gender>Female</Gender>
      <PatientLastName>yanneifeng</PatientLastName>
   </PatientDemographics>
   <TestDemographics>
      <DataType>Resting</DataType>
      <Site>1</Site>
      <AcquisitionDevice>MAC55</AcquisitionDevice>
      <Status>Unconfirmed</Status>
      <Priority>Normal</Priority>
      <AcquisitionTime>10:42:34</AcquisitionTime>
      <AcquisitionDate>09-06-2015</AcquisitionDate>
      <CartNumber>1</CartNumber>
      <AcquisitionSoftwareVersion>009C</AcquisitionSoftwareVersion>
      <XMLSourceVersion>MAC5000 v1.0</XMLSourceVersion>
   </TestDemographics>
   <RestingECGMeasurements>
      <VentricularRate>84</VentricularRate>
      <AtrialRate>84</AtrialRate>
      <PRInterval>164</PRInterval>
      <QRSDuration>94</QRSDuration>
      <QTInterval>378</QTInterval>
      <QTCorrected>446</QTCorrected>
      <PAxis>58</PAxis>
      <RAxis>53</RAxis>
      <TAxis>17</TAxis>
      <QRSCount>14</QRSCount>
      <QOnset>217</QOnset>
      <QOffset>264</QOffset>
      <POnset>135</POnset>
      <POffset>186</POffset>
      <TOffset>406</TOffset>
      <ECGSampleBase>500</ECGSampleBase>
      <ECGSampleExponent>0</ECGSampleExponent>
   </RestingECGMeasurements>
   <Diagnosis>
      <Modality>Resting</Modality>
         <StatementCount>3</StatementCount>
         <LabelText>12SL ��ϳ���</LabelText>
      <DiagnosisStatement>
         <StmtFlag>ENDSLINE</StmtFlag>
         <StmtText>�������</StmtText>
      </DiagnosisStatement>
      <DiagnosisStatement>
         <StmtFlag>ENDSLINE</StmtFlag>
         <StmtText>���ķ�����</StmtText>
      </DiagnosisStatement>
      <DiagnosisStatement>
         <StmtFlag>ENDSLINE</StmtFlag>
         <StmtText>�ٽ� ECG</StmtText>
      </DiagnosisStatement>
   </Diagnosis>
   <Waveform>
      <WaveformType>Rhythm</WaveformType>
      <WaveformStartTime>0</WaveformStartTime>
      <NumberofLeads>8</NumberofLeads>
      <SampleType>CONTINUOUS_SAMPLES</SampleType>
      <SampleBase>500</SampleBase>
      <SampleExponent>0</SampleExponent>
      <HighPassFilter>16</HighPassFilter>
      <LowPassFilter>150</LowPassFilter>
      <ACFilter>NONE</ACFilter>
      <LeadData>
         <LeadByteCountTotal>10000</LeadByteCountTotal>
         <LeadTimeOffset>0</LeadTimeOffset>
         <LeadSampleCountTotal>5000</LeadSampleCountTotal>
         <LeadAmplitudeUnitsPerBit>4.88</LeadAmplitudeUnitsPerBit>
         <LeadAmplitudeUnits>��V</LeadAmplitudeUnits>
         <LeadHighLimit>2147483647</LeadHighLimit>
         <LeadLowLimit>268435456</LeadLowLimit>
         <LeadID>I</LeadID>
         <LeadOffsetFirstSample>0</LeadOffsetFirstSample>
         <FirstSampleBaseline>0</FirstSampleBaseline>
         <LeadSampleSize>2</LeadSampleSize>
         <LeadOff>FALSE</LeadOff>
         <BaselineSway>FALSE</BaselineSway>
         <ExcessiveACNoise>FALSE</ExcessiveACNoise>
         <MuscleNoise>FALSE</MuscleNoise>
         <LeadDataCRC32>2466266049</LeadDataCRC32>
         <WaveFormData>
AgACAAIAAgACAAIAAgACAAMABAAFAAYABgAGAAYABgAIAAgACAAIAAcABgAFAAQAAgAC
AAIAAgACAAIAAgACAAEAAAD///7//P/8//z//P/8//z//P/8//r/+v/6//r/+P/4//j/
+P/6//r/+v/6//r/+v/6//r/+f/4//f/9v/4//j/+P/4//b/9v/2//b/+P/4//j/+P/2
//b/9v/2//j/+P/4//j/9v/2//b/9v/2//b/9v/2//j/+P/4//j/+P/4//j/+P/4//j/
+P/4//r/+v/6//r/+P/4//j/+P/6//r/+v/6//r/+v/6//r/+v/6//r/+v/6//r/+v/6
//r/+v/6//r/+P/4//j/+P/6//r/+v/6//v//P/9//7//v////////////////8BAAQA
BAAFAAYABwAJAAsADQAPAA8ADwAPAA8ADwASABMAFQAVABQAFAASABEAEAAOAAwACgAH
AAUAAgD9//v/+P/2//P/8f/w//H/8v/z//P/8v/x//H/8f/v/+//7//u//D/8P/w//D/
7v/t/+3/7f/r/+v/7P/s/+3/7f/u/+7/7v/s/+z/7f/t/+//8P/u//D/9f/4//r/AQAH
ABIAHQArADsATwBlAHgAjwCmALgAtQCnAJMAdwBYAEAAJgALAPX/5//d/9X/0//T/9P/
1f/Z/9v/3v/h/+f/7v/s/+n/6v/q/+j/6f/q/+v/7P/u/+z/7P/s/+z/7f/t/+3/7f/r
/+v/7P/u/+3/7v/w//P/7//v/+//7//v/+//8P/w//H/8f/w//D/8P/w//D/8P/z//T/
9P/0//T/9P/1//X/9P/z//L/8f/z//T/9f/1//f/9//3//f/9f/2//b/9v/3//f/9//3
//n/+f/5//r/+//7//v/+//7//z//P/8//v/+//7//v//P/9//3//v/+//7//v/+/wAA
AAAAAAAA/v////////////////8AAAAAAAAAAAAAAwADAAMAAQADAAMABAAFAAMAAQAB
AAAAAQABAAEAAQD//////v/+//3//P/7//v/+f/5//j/+P/5//r/+f/5//f/9//4//j/
9v/2//X/9f/3//f/9//3//f/9//3//X/8//z//T/9P/1//X/9v/2//b/9v/2//X/8//z
//P/8//0//X/9//4//f/9v/z//L/8P/x//H/8v/z//X/9v/3//T/9P/1//X/9//4//j/
+P/4//j/+P/3//b/9v/1//X/9f/1//X/9f/1//b/9//5//r/+v/6//n/+f/5//n/+f/3
//j/+P/4//n/+f/5//n/9//1//f/+//8//z//P/8//z//P/8//z//f/9//3//////wEA
AwAEAAQABAAEAAQABQAIAAsADgAPAA8ADwAPAA8AEgATABMAEwASABIAEQARABAADgAJ
AAYAAwABAP7/+f/5//b/9f/z//L/8v/y//L/8v/x//D/7//t/+3/7f/t/+//7v/u/+7/
7P/s/+z/6//t/+3/7f/t/+7/7v/t/+3/7v/u/+7/7P/s/+3/7//v/+7/8P/u//H/+v8A
AAUAEQAcACMALwBBAFkAbwCEAJcApACoAKEAkQB7AF0APgAqABQA9//j/93/1f/P/9H/
0f/R/9P/2f/f/+T/5//p/+r/6P/p/+7/7v/s/+3/7f/t/+3/7v/u/+7/7v/u/+3/7f/t
/+3/7v/v//H/9P/v/+7/7v/v/+7/7//w//H/8//z//T/9P/0//P/8f/w//L/8v/y//L/
9P/2//f/+P/2//b/9//3//X/9f/1//X/9//4//n/+f/3//f/9//3//f/+P/4//j/+v/7
//z//f/9//3//f/+//3//f/9//3//f/+//7//v8BAAEAAQABAAEAAQAAAAAAAQACAAMA
BAADAAIAAQAAAAIAAwADAAMAAQABAAEAAgACAAIAAgACAAMAAwADAAEAAwADAAQABQAF
AAMAAwACAAEAAQABAAEA//////7//v/7//r/+f/5//r/+//7//z//P/8//r/+f/3//f/
+P/4//j/+P/3//f/9//3//f/9//1//X/9f/z//X/9f/2//b/9//3//j/+P/2//b/9v/1
//X/9f/1//X/9//3//j/+P/4//j/9v/2//T/9f/1//b/9//5//r/+//6//r/+//7//v/
/P/8//z/+v/6//r/+f/5//r/+v/7//v/+//7//v/+P/4//j/+f/6//r/+v/5//n/+f/5
//n/+f/6//r/+v/3//X/9f/3//j/+v/6//r/+v/8//z//P/9//3//f///////f///wAA
AAADAAQABQAHAAcACQALAAsACQAJAAkACQAMAA0ADQANAAwADAALAAsADQAMAAgABgAD
AAEA/v/5//f/9P/z//H/8v/y//L/8v/w/+//7v/t/+7/7//w//H/8P/u/+3/7P/s/+z/
7P/r/+3/7f/t/+3/7v/u/+3/7f/u/+7/7v/s/+z/7f/t/+//7v/u//D/9f/6//r///8J
ABIAGwAlADcASwBfAG4AfQCMAJQAjwCFAHEAUwA6ACYAEADz/+H/2//V/8//z//R/9H/
0//Z/93/3P/d/+H/6v/s/+3/7v/u/+7/7f/r/+v/6//s/+z/7P/s/+z/7f/t/+3/7f/r
/+v/7P/u/+3/7v/w//P/8f/x//H/8f/v/+//8P/w//H/8f/w//D/8P/w//D/8P/v//D/
8P/w//H/8v/0//X/8//z//P/8//z//T/9f/1//X/9f/1//X/9f/2//b/9v/5//n/+f/5
//n/+f/5//r//f/9//3//f/7//z//P/8//7///8AAAEAAQABAAAAAAAAAAAAAAAAAAAA
AAAAAAAAAQADAAQABQAEAAMAAgACAAIAAgACAAIABQAFAAUAAwAEAAMAAwADAAMAAQAB
AAAAAAABAAIAAwD//////v/+//3//P/7//v/+//7//r/+v/6//r/+P/3//f/9//4//j/
+v/6//n/+f/5//n/+f/5//j/9//2//P/9f/1//b/9v/1//X/9v/2//T/9P/0//P/9f/1
//X/9f/1//X/9v/2//b/9v/0//T/9v/3//f/+P/3//f/9v/1//X/9v/4//n/+f/6//r/
+v/6//r/+v/5//f/+P/4//n/+f/5//n/+f/6//r/+v/7//r/+v/6//n/+f/5//n/+f/5
//r/+v/6//n/+f/5//n/+//5//r/+v/6//r/+v/8//z//P/9//3//f////////8BAAIA
AgADAAQABQAHAAkACwANAA0ADQANAA0ADQAOAA8ADwAPABAAEAAPAA8ADwAOAAoACAAG
AAUAAwD///3/+v/5//f/9f/0//P/8v/0//P/8v/x//H/8f/x//H/8f/w//D/8P/w//D/
8P/v/+//7//v/+//7v/u/+3/7f/w//D/8P/u/+z/7//t/+3/7v/u//D/8//2//z/BQAJ
ABAAHQApADUASQBdAHIAhQCYAKIAoQCbAIsAcwBYADwAIgALAPX/5//j/9v/1f/Z/9v/
2//d/9//3v/h/+f/7P/q/+v/7v/u/+7/7f/t/+3/7f/u/+7/7v/u/+7/8f/x//H/8f/v
/+//8P/y//D/8P/x//P/7//v/+//7//x//H/8v/y//H/8f/w//D/8f/y//P/9P/1//b/
9v/2//X/9P/0//P/8//z//P/8//0//b/+P/5//j/9//2//X/9//4//j/+P/5//n/+f/5
//n/+f/5//r/+//7//v/+//9//7//v/+//3//f/9//3/AAABAAEAAgACAAIAAgACAAAA
AAAAAAAAAAABAAEAAQADAAMAAwAEAAIAAgACAAIABQAFAAUAAwADAAMABAAFAAUAAwAD
AAIAAwADAAMAAwD//////v/+/////v/9//3/+//7//r/+v/6//r/+P/3//n/+f/6//r/
+P/4//f/9//3//f/9//3//f/9//3//X/9f/1//b/9v/3//f/+P/4//j/+P/4//f/9//3
//f/9//3//f/+P/4//j/+P/2//b/9P/1//X/9v/4//n/+f/5//j/+P/5//n/+f/6//r/
+v/6//r/+v/5//n/+v/6//v/+f/5//n/+f/7//z//f////3//P/7//n/+//7//v/+//5
//r/+v/6//v/+//7//v/+f/3//f/9//6//v//P/9//7//v/+//7///8BAAEAAwADAAEA
AwAEAAQABwAIAAkACwANAA8AEQARAA8ADwAPAA8AFAAVABUAFQAUABQAEwATABMAEgAO
AAwACAAFAAEA+//6//j/+P/3//j/+P/4//j/9//1//P/8f/y//P/9P/1//P/8v/y//L/
8P/w//D/7//v/+//7//v//L/8v/x//H/8v/y//L/8P/u/+//8f/z//T/8v/y//X/+v8A
AAcADwAYACUAMwBDAFcAbQCAAJUAqACuAKsAoQCNAHEAVgA6ACAABwDz/+H/2f/X/9v/
3f/b/9v/3//h/+T/5//p/+r/6P/p//D/8v/u/+3/7//v/+//8P/u/+7/7v/u/+//7//v
/+//7//v//D/8v/u/+7/7//x//H/8f/x//H/8//z//T/9P/z//P/8v/y//D/8P/w//D/
8//0//T/9P/y//L/8//z//T/9f/2//f/9f/2//f/9//3//f/9//3//X/9v/2//b/+f/5
//n/+f/5//n/+f/6//3//f/9//3//f/+//7//v/9//3//f/9/wAAAQABAAIAAgACAAIA
AgAAAAAAAAAAAAIAAwADAAMAAwADAAMABAAEAAQABAAEAAUABQAFAAMABQAFAAYABwAF
AAMAAwACAAIAAwAEAAUAAQABAAAAAAD///7//f/9//3//f/8//z//P/8//r/+f/5//n/
+v/6//r/+v/5//n/+//7//v/+//5//n/+f/3//f/9//4//j/9//3//j/+P/2//b/9v/1
//b/9//4//n/+f/5//r/+v/4//j/9v/2//j/+f/5//r/+v/7//v/+//5//j/+P/3//n/
+v/6//r/+v/6//r/+f/7//z//P/9//v/+//7//v/+v/6//r/+//6//r/+v/5//v/+//7
//v//f/+//7//v/7//v/+//7//n/+f/5//n//v/8//7//v/+//7//v/+//7///8AAAEA
BAAFAAQABQAFAAQABwAIAAkACwANAA8AEQARAA8ADwAPAA8AEwAVABYAFwAUABQAEwAT
ABMAEgAOAAwACQAHAAQA///9//r/+f/3//T/9P/0//T/9v/1//T/8//1//X/9f/1//T/
8v/x//D/8v/y//L/8f/x//H/8f/x//D/8P/v/+//8v/y//L/8P/0//X/8f/v//L/9P/0
//P/+v8AAAkAEQAaACcANQBDAFUAbwCGAJkArAC0AK0AowCRAHMAUAA2ACIABwDt/+P/
2//V/9f/2//b/9n/3f/h/+L/4//l/+r/7P/t//L/8v/u/+3/7//v/+//8P/u/+7/7v/u
//H/8f/x//H/7//v//D/8v/y//L/8//1//H/8f/x//H/8//z//T/9P/1//X/9P/0//T/
9P/0//T/8//0//T/9P/0//T/9f/1//f/9//3//f/9f/2//f/9//5//n/+f/5//n/+v/6
//r/+//7//v/+//9//3//f/+//////////////8AAAAAAAABAAEAAQABAAIAAwADAAQA
AgACAAIAAgAEAAQABAAEAAQABQAFAAUABQAFAAUABgAEAAQABAAEAAcABwAHAAUABQAF
AAYABwAIAAcACAAIAAcABwAHAAcABQAFAAQABAADAAIAAQABAP/////+//7//v/+//z/
+//9//3//v/+//z//P/7//v//f/9//3//f/7//v/+//5//n/+f/6//r/+//7//z//P/6
//r/+v/5//n/+f/5//n/+f/5//r/+v/6//r/+P/4//j/+f/5//r/+f/5//j/9//5//r/
/P/9//z//P/7//r/+//8//3//f/7//z//P/9/////////////P/8//z//f/+//7//v/9
//3//f/9//3//f/+//7//v/9//3//f/9////+//5//3//v8AAAAAAAAAAAAAAAAAAAEA
AQABAAMAAwADAAUABgAGAAkACgALAA0ADQAPABEAEQATABMAEwATABQAFQAVABUAFAAU
ABMAEwAVABQAEAAOAAkABwAEAP///f/6//n/9//2//b/9v/2//b/9f/0//P/8//z//P/
8//y//D/7//u//D/8P/w/+//7//v/+//7//y//L/8f/x//L/8v/y//D/7P/r//H/8//y
//D/8v/1//b//P8HAA0AGAAnAC0ANwBPAGsAgACTAKoAtgC1AKcAlQB7AFwAPgAiAAkA
8//l/9v/0//T/9f/1//X/9f/2//k/+f/5f/o/+z/6//s/+z/7P/r/+3/7f/t/+7/7v/u
/+7/7v/v/+//7//v/+7/7f/t/+7/7f/u//D/8//x//H/8f/x//H/8f/y//L/8f/x//D/
8P/y//L/8v/y//P/9P/0//T/8v/y//P/8//z//P/8//z//P/9P/1//X/9f/1//X/9f/1
//b/9v/2//f/9//3//f/+//7//v//P/7//v/+//7//v//P/8//z//f/9//3//f/8//3/
/f/+/wAAAAAAAAAAAAAAAAAAAAACAAMAAwADAAIAAQAAAAAAAgACAAIAAgADAAMAAwAB
AAUABQAGAAcABwAFAAUABAAFAAUABQAFAAEAAQAAAAAAAQAAAP/////9//3//P/8//7/
/v/8//v/+//7//z//P/7//r/+P/3//f/9//3//f/9//3//f/9f/3//f/+P/4//f/9//4
//j/9v/2//b/9f/3//f/9//3//f/9//4//j/9v/2//T/9P/1//f/+P/6//j/+f/5//n/
+P/4//n/+f/5//r/+v/6//r/+v/6//n/+f/6//r/+//7//v/+//7//r/+v/6//v//P/8
//z/+//5//n/+f/5//v//P/8//z/+//7//v/+//9//v/+f/7//7/AAAAAAAAAAD+//7/
/v////////8BAAEAAwAFAAYABgAHAAgACQALAA8AEQATABMAEQARABEAEQAUABUAFQAV
ABQAFAATABMAEQAQAAwACgAFAAMAAAD7//v/+P/3//X/9P/0//T/9P/0//P/8v/x//H/
8f/x//H/8//y//L/8v/y//L/8v/x//H/8f/x//H/8P/w/+//7//u/+7/7v/s//D/7f/v
//P/9P/w//L/9f/4/wAACQAPABoAKwA5AEsAYwB3AIgAnQCsALIAswChAIMAZwBOADIA
FgD7/+f/2//X/9f/1f/T/9X/2f/b/9//5v/n/+X/6P/u/+//7P/u/+7/7f/u/+//8P/y
//H/8P/v/+7/8f/x//H/8f/x//H/8v/0//L/8v/z//X/8//z//P/8//z//P/9P/0//P/
8//y//L/9P/0//T/9P/1//b/9v/2//b/9v/3//f/9//3//f/9//3//j/+f/5//n/+f/5
//n/+//8//z//P/8//v/+v/5//3//f/9//7//f/9//3//f/9//7//v/+////////////
AgADAAMABAAEAAQABAAEAAQABAAEAAQAAgADAAMAAwAFAAUABQAGAAQABAAEAAQABgAH
AAgABwAHAAcACAAJAAkABwAHAAYABQAFAAUABQABAAEAAAAAAAEAAAD//////f/9//z/
/P/+//7//P/7//v/+//8//z//P/8//v/+//5//n/+f/5//v/+//7//n/+f/5//r/+v/5
//n/+v/6//j/+P/4//f/9//3//f/9//5//n/+v/6//j/+P/2//b/+P/5//n/+v/7//3/
/v////3//P/8//v//f/+//7//v/8//z//P/7//z//v///wEA///////////8//z//P/9
/wAAAAAAAP///////////////wAAAAAAAP3//P///wAAAQACAAIAAgACAAMAAwADAAUA
BQAFAAcACAAIAAkACgALAA0AEQATABUAFQATABMAEwATABYAFwAXABcAFAAUABMAEwAU
ABQAEQAQAA0ACwAIAAMAAQD+//3/+//4//j/+P/4//r/+f/4//f/9//3//f/9//5//j/
+P/4//j/+P/4//f/9f/1//X/9f/2//b/9f/1//b/9v/2//T/9v/3//X/8//2//r/+v/9
/wIABgALABUAIAApADcASwBfAG8AgACTAJ4AogCdAI8AeQBbAEAAKAAOAPP/4//h/93/
1//Z/9v/2f/d/+H/4//o/+v/6//s//L/9f/2//T/9P/z//P/8//z//T/9v/2//b/9v/3
//f/9//3//X/9f/2//j/9v/2//f/+f/5//n/+f/5//f/9//4//j/+f/5//j/+P/6//r/
+v/6//n/+v/6//r/+v/6//v/+//7//v/+//7//v//P/9//3/+//7//v/+//8//7///8A
AP//////////AQABAAEAAgADAAMAAwADAAMABAAEAAQABQAFAAUABQAGAAcABwAIAAgA
CAAIAAgACAAIAAgACAAIAAkACQAJAAcABwAHAAgACAAIAAgACAALAAsACwAJAAkACQAK
AAsADQALAAsACgAIAAcABgAFAAQABQAFAAYAAwACAAEAAQABAAEAAAAAAAIAAgAAAP//
/f/9//7//v/+//7//f/9//v/+//7//v//P/9//7//f/7//v//P/8//v/+//8//z/+v/6
//r/+f/7//v/+//7//n/+f/6//r/+//8//v//P/8//3//f/+//7//////////P/8//3/
/f///wAAAAAAAAAAAAAAAP////8AAAAAAQD//////////wAAAAAAAAEAAAAAAAAA//8B
AAEAAQABAP//AAAAAAAAAQABAAIAAAAAAAAAAAABAAIAAwAFAAMAAwAFAAUABQAHAAgA
CAAJAAoACwANAA0ADwARABEAEwATABMAEwAUABUAFQAVABYAFgAVABUAFQAUABAADgAL
AAkABgABAAAA/v/+//3/+//6//n/+P/4//f/9v/1//X/9f/1//X/9//2//b/9v/1//T/
8//x//L/8//0//X/9P/0//P/8//0//T/9P/y//L/8//z//P/9P/2//b/9//8/wAABQAL
ABYAJQAzAEEAUwBpAHoAiwCgAKoApwCfAI0AcwBYAD4AJAANAPf/5//d/9n/2//d/9n/
2//f/+P/5v/p/+n/6P/s/+//8P/w//L/8f/v/+//7//w//L/8v/y//L/9f/1//X/9f/y
//H/8f/y//L/8v/z//X/8//z//P/8//x//H/8v/y//T/9f/1//b/9v/2//b/9v/1//b/
9v/2//b/9v/3//f/9//3//f/9//3//j/+f/5//n/+f/5//n/+//8//z//P/8//v/+v/5
//3//f/9//7////////////9//7//v/+/wAAAQACAAMABAAFAAUABgAGAAYABgAGAAYA
BgAGAAYABgAHAAcABwAFAAUABQAGAAcACAAJAAoACQAJAAkABwAJAAkACgALAAsACQAJ
AAgABwAHAAcABwAFAAUABAAEAAEAAAD/////AQABAAAAAAAAAAAA/v/9//3//f/+//7/
/v/+//3//f/7//v/+//7//3//f/9//v/+//7//z//P/7//v//P/8//r/+v/6//n/+//7
//v/+//5//n/+v/6//r/+v/4//j/+v/7//v//P/6//v/+//7//r/+v/7//v//f/+//7/
/v/8//z//P/7//v//P/8//3//f/9//3//f/8//z//P/9//7//v/+//3////////////9
//7//v/+/////f///wEAAgACAAIAAgACAAIAAgACAAMAAQABAAMAAwADAAUABgAGAAUA
BgAHAAkADQAPABEAEQATABMAEwATABQAFQAVABUAFgAWABUAFQAVABQAEAAOAAsACQAG
AAEAAQD+//3/+//4//j/+P/4//j/9//2//X/9P/z//L/8f/z//L/8v/y//L/8v/y//H/
8//z//P/8//y//L/8f/x//L/8v/y//D/8P/z//P/8//0//T/9P/3//b/+v8BAAsAEgAd
AC0APQBPAGEAdgCHAJwArgCzAKsAnQCHAGgASgAwABcAAwDx/+X/3f/V/9X/2f/d/+H/
5f/k/+P/6f/s/+j/6//w//D/7v/v/+//7//v//D/8P/w//D/8P/v/+//7//v//D/8f/z
//b/8v/y//P/9f/z//P/8//z//X/9f/2//b/9f/1//T/9P/0//T/9P/0//X/9v/2//b/
9v/2//f/9//3//f/9//3//X/9v/3//f/+P/5//r/+//6//r/+f/4//r/+//8//3/////
////AAABAAEAAQABAP//AAAAAAAAAQABAAEAAQAEAAUABQAGAAQABAAEAAQABgAGAAYA
BgAGAAcABwAHAAcABwAHAAgACAAIAAgACAAJAAkACQAHAAkACQAKAAsADQALAAsACgAH
AAcABwAHAAcABwAGAAYABQAEAAMAAwABAAEAAAAAAAAAAAD+//3/+//7//z//P///wAA
AAABAAAA///+//3//f/9//3/+//7//v//P/8//v/+//8//z//v/+//7//f/9//3//f/9
//v/+//8//z//P/8//r/+v/6//v/+//8//z//f/9//3//P/8//3//f/7//z//P/8//7/
/v/+//3/+//8//z//f/7//v/+//7//z//P/8//3/AAAAAAAA///+//3//P/7//z//v//
/wAA/f/9//3//f/9//7//v/+//7//v8BAAIAAwAFAAMAAwAFAAUABwAJAAoACgALAAwA
DQAPAA8AEQATABMAEQARABEAEQAWABcAFwAXABYAFgAVABUAFQAUABAADgALAAkABgAB
AAEA/v/9//v/+f/4//f/9v/4//f/9v/1//X/9f/1//X/9f/0//T/9P/y//L/8v/x//P/
8//z//P/8v/y//H/8f/0//T/9P/y//D/8//z//P/8v/0//b/+f/8/wIACwAPABgAJQAz
AEEAVQBrAIIAmQCwALoAswCrAJsAfQBcAEIAKAANAPn/6//h/9n/1//Z/9n/2f/b/+P/
6P/n/+f/6P/u//H/8P/w//L/8f/v/+//7//w//D/8P/w//D/8f/x//H/8f/v/+//8P/y
//H/8v/0//f/8//z//P/8//z//P/9P/0//X/9f/0//T/9P/0//T/9P/3//j/+P/4//f/
9v/2//X/9//3//f/9//3//j/+f/5//f/9//3//f/+f/6//r/+v/5//n/+f/5//z//f/+
/wAAAQABAAEAAQABAAIAAgACAAMAAwADAAMAAwADAAIAAgAEAAQABAAEAAYABgAGAAYA
BgAHAAcABwAHAAcABwAIAAYABgAGAAYACQAJAAkABwALAAsADAANAA0ACwALAAoABwAH
AAcABwAHAAcABgAGAAMAAgABAAEAAQABAAAAAAAAAAAA/v/9//3//f/+//7//P/8//v/
+//9//3//f/9//3//f/9//v/+//7//z//P/9//3//v/+//z//P/8//v/+//7//v/+//9
//3//v/+//z//P/6//r/+v/7//v//P/6//v/+//7//r/+v/7//v/+//8//z//P/8//z/
/P/7//3//v/+/////f/9//3//f/+//7//v////7//v/+//3//f/9//3//f/9//7//v/+
///////9/wEAAgAAAAAAAAAAAAIAAgACAAMAAwADAAUABQAHAAkACgAKAAkACgALAA0A
EQATABUAFQAXABcAFwAXABgAGQAZABkAGAAYABcAFwAXABYAEgAQAAsACQAGAAEA///8
//v/+f/4//j/+P/4//j/9//2//X/8//z//P/8//0//T/9f/2//b/9v/2//X/9P/z//L/
8f/0//T/8//z//T/9P/0//L/9P/z//X/9f/y//b/+P/5/wAABgANABMAGAAlADcASQBd
AHUAigCdALIAvAC3AKsAlwB7AF4AQAAkAA0A9//n/93/2//Z/9f/2f/f/+P/5f/o/+v/
6//u//L/8//y//L/9P/5//j/9//2//b/9f/0//P/8v/1//X/9f/1//f/9//4//r/9v/2
//f/+f/3//f/9//3//f/9//4//j/9//3//b/9v/3//j/+f/6//v//P/8//z//P/8//3/
/f/7//v/+//7//v//P/9//3///////////8AAAIAAwAEAAIAAQAAAP//AQABAAEAAgAD
AAMAAwADAAUABgAGAAYABQAFAAUABQAGAAcABwAIAAoACgAKAAoACgAKAAoACgAKAAsA
CwALAAsACwALAAwACgAKAAoACgAMAA0ADgANAA8ADwAQABEADwANAA0ADAALAAsACwAL
AAsACwAKAAoABwAGAAUABQAGAAcABwAIAAYABgAEAAMAAQABAAIAAgAEAAQAAwADAAEA
AQABAAEAAwADAAMAAQABAAEAAgACAAEAAQACAAIAAAAAAAAA/////////////wEAAQAC
AAIAAAAAAP7//v8AAAEAAQACAAIAAwADAAMAAgACAAMAAwABAAIAAgACAAIAAgACAAEA
AwAEAAQABQAGAAcACAAJAAYABgAGAAcABgAGAAYABQAFAAUABQAFAAcABgAEAAgACQAK
AAsADAAOAA4ADgAPAAwACwAMAAsADAAPABEAEgATABQAFQAXABgAGQAaABkAGgAbABwA
HQAeAB8AHwAfAB4AHgAdAB0AHAAaABUAEgARAA8ADAAHAAcABAADAAEAAgACAAIAAgAA
AP///v/9///////////////+//7//v/+//7//v/9//v/+//7//v//v/+//3//f/8//z/
/P/6//7//////wEAAAAAAAIAAwAIAA4AFQAfACwAMwA9AFUAbQB/AI4AoQCuAKoAowCT
AHkAXQBEACoAEAD7/+//5//h/9//4f/j/+H/4//t//H/8P/z//n/+P/6//3/AAD+//z/
+//9//3//f/+/wAAAAAAAAAAAQABAAEAAQD/////AAACAAAAAAABAAMAAQABAAEAAQD/
////AAAAAAIAAwADAAQAAgACAAIAAgADAAQABAAEAAUABgAIAAkACAAHAAYABQADAAQA
BQAFAAgACQAKAAsACgAKAAkACAAKAAsADAANAA4ADQAMAAwADQANAA0ADQAPABAAEAAQ
AA8ADwAPAA8AEAARABEAEgATABQAFQAWABUAFAATABIAEwAVABYAFwAWABUAFAAUABQA
FAAWAA==
         </WaveFormData>
      </LeadData>
      <LeadData>
         <LeadByteCountTotal>10000</LeadByteCountTotal>
         <LeadTimeOffset>0</LeadTimeOffset>
         <LeadSampleCountTotal>5000</LeadSampleCountTotal>
         <LeadAmplitudeUnitsPerBit>4.88</LeadAmplitudeUnitsPerBit>
         <LeadAmplitudeUnits>��V</LeadAmplitudeUnits>
         <LeadHighLimit>2147483647</LeadHighLimit>
         <LeadLowLimit>268435456</LeadLowLimit>
         <LeadID>II</LeadID>
         <LeadOffsetFirstSample>0</LeadOffsetFirstSample>
         <FirstSampleBaseline>0</FirstSampleBaseline>
         <LeadSampleSize>2</LeadSampleSize>
         <LeadOff>FALSE</LeadOff>
         <BaselineSway>FALSE</BaselineSway>
         <ExcessiveACNoise>FALSE</ExcessiveACNoise>
         <MuscleNoise>FALSE</MuscleNoise>
         <LeadDataCRC32>225173389</LeadDataCRC32>
         <WaveFormData>
8P/w//D/8P/w//D/8P/w//L/8v/y//L/8v/y//L/8v/0//T/9P/0//T/9P/0//T/9v/2
//b/9v/2//b/9v/2//T/9P/0//T/8v/y//L/8v/y//L/8v/y//L/8v/y//L/8P/w//D/
8P/y//L/8v/y//L/8v/y//L/8f/w/+//7v/v//D/8f/y//L/8v/y//L/8v/y//L/8v/0
//T/9P/0//T/9P/0//T/9P/0//T/9P/y//L/8v/y//P/9P/1//b/9v/2//b/9v/2//b/
9v/2//b/9v/2//b/9v/2//b/9v/4//j/+P/4//b/9v/2//b/9P/0//T/9P/0//T/9P/0
//T/9P/0//T/8v/y//L/8v/z//T/9f/2//n/+v/9//7/////////AAAAAAMAAwAEAAUA
CAAKAAwAEgAXABsAHwAjACMAIQAgAB4AIAAiACIAIQAeAB0AHQAXABMAEgASABEACwAF
AAAA/P/5//X/8v/w/+3/7P/r/+v/6v/p/+j/5//m/+X/5f/j/+L/4v/i/+L/4v/i/+L/
4v/h/+H/4f/f/9//3//f/9//3//f/9//3//f/9//3//f/+L/4v/g/+D/4//n/+v/7//0
//n//f8CAAwAHAAtAEIAVgBqAH0AiACMAIoAhgCGAI4AlgCRAH4AYQBIADQAJAAVAAsA
BAD9//j/9//3//H/7v/s/+n/5v/l/+P/4//h/+H/4f/f/97/3v/f/9//4P/g/+D/4P/e
/97/3v/e/+D/4v/k/+b/5P/l/+X/5f/l/+X/5f/m/+b/5v/m/+b/6P/o/+j/6P/q/+r/
6v/q/+n/6f/p/+n/6f/p/+n/6f/p/+n/6v/q/+r/6v/r/+v/6//r/+v/6//r/+z/7P/s
/+7/7v/v/+//7P/s/+3/7f/t/+3/7v/u/+3/7f/t/+7/8f/x//H/8f/x//L/8v/y//D/
8f/x//L/9P/0//T/9P/1//X/9f/1//b/9v/2//b/9//3//f/9//5//r/+//7//r/+v/6
//r/+P/4//j/+P/6//r/+v/6//r/+v/6//r/+f/5//n/+P/2//b/9v/2//j/+P/4//j/
+P/4//f/9//3//f/9//4//j/+P/3//f/9//3//f/9//3//j/+P/4//j/+P/4//j/+P/5
//n/+f/5//n/+f/5//f/9//3//f/+P/4//j/+P/7//v/+//7//v//P/8//z//P/9//3/
/f/7//v/+v/6//v/+//7//v//f/9//3//f/7//v/+//7//v/+//7//r//P/8//z//P/+
//7//v/+//3//P/7//r/+v/4//j/+//6//3//v///wAAAwAEAAYABwAFAAYACAALAAsA
DAANABAAFAAWABoAHwAjACcAKwArACkAKAAoACoAKgAqACcAJAAjACMAHwAbABgAGAAV
AA8ACwAGAAIA///7//j/9v/z//T/8//z//L/8f/w/+//7v/t/+3/7f/s/+z/7P/q/+r/
6v/q/+r/6f/p/+n/6f/p/+n/6f/p/+n/6f/p/+n/6f/n/+n/7f/s/+z/7P/q/+v/9f/5
//v/AAAFAAUACgAaAC4AQQBUAGgAegCLAJQAlACSAI4AkACgAKgAkwB0AF8ATAA8AC4A
IQAXAAwABQACAAMA///7//r/+P/1//D/7//t/+3/7f/t/+3/6//q/+r/6//r/+r/6v/q
/+r/6v/q/+r/6v/q/+r/6v/q/+z/7f/t/+3/7f/t/+3/7v/t/+z/6//q/+z/7P/s/+z/
7f/u/+//8P/v/+//7//v/+//7//v/+//7f/t/+7/7v/u/+7/7//v/+//7//v/+//8f/y
//L/8v/y//L/8//z//H/8P/w/+//8f/x//L/8v/1//X/9f/2//X/9f/1//X/8//0//T/
9P/2//f/9//4//j/+P/4//j/+f/5//n/+f/6//r/+v/6//n/+f/5//n/+//8//3//f/+
//7//v/+//z//P/8//z/+v/6//r/+v/8//z//P/8//3//f/9//z//P/8//z//P/6//r/
+v/6//z//P/7//v/+//7//v//P/6//r/+f/5//n/+f/5//n/+//8//z//P/8//z//P/8
//r/+//7//v//f/9//3//f///////////////v/9//z//////////////wAAAAAAAAAA
AQABAAEAAQABAAAAAAABAAEAAQABAAEAAQABAAEAAQABAAEAAQABAAEAAQAAAP7//v/+
//7//P/8//z//P/+//7//v/+/wAAAQACAAMABAAIAAgACQAJAAkACgAMAA8ADwAQABEA
FAAYABoAHgAjACkALQAxADEALgAsACsALAAuAC4AKwAoACcAJwAjAB8AHwAgAB4AGQAS
AAwABwADAAEA/v/8//n/+P/3//f/9v/z//L/8f/w//H/8f/x//D/7v/u/+z/7P/u/+7/
7v/t/+//7//v/+//7v/t/+z/6//r/+v/6//r/+v/6//t/+7/7v/u/+7/8//3//v///8E
AAkACwAQABoAKgBBAFQAaAB8AI8AmgCgAJ4AmgCgAKgArgCjAIgAbQBWAEYANgAnAB0A
EgAHAAIAAwABAP3//P/6//f/9P/x/+3/7f/t/+3/7f/r/+r/6v/r/+v/6P/o/+j/6P/q
/+r/6v/q/+r/6v/q/+r/7P/t/+3/7f/r/+v/6//s/+z/7P/s/+z/7P/s/+z/7P/s/+z/
7P/s/+v/6//r/+v/7f/t/+3/7f/t/+3/7v/u/+3/7P/s/+v/7f/t/+3/7f/t/+7/7v/u
/+7/7v/v/+//7v/u/+//7//v/+//8P/w//P/8//z//T/9f/1//X/9f/1//b/9v/2//T/
9f/1//b/9v/2//b/9v/1//X/9f/1//j/+P/4//j/+f/5//n/+f/7//z//f/9//z//P/8
//z/+v/6//r/+v/8//z//P/8//z//P/8//z/+//7//v/+v/6//r/+v/6//z//P/8//z/
/P/8//v/+//5//n/+f/6//r/+v/5//n/+f/5//n/+f/7//z//P/8//r/+v/6//r/+v/7
//v/+//7//v/+//7//n/+f/5//n//P/8//z//P/7//v/+//7//3//v/+//7//v//////
/////////v/+//3//f/9//3////////////9//3//f/9//3//f/9//z//v/+//7//v/8
//z//P/8//z//P/8//z//P/6//z//f/+////AAAEAAQABQAFAAcACAAKAA0ADQAOAA8A
EgASABQAGAAdACEAJQApACkAKAAoACkALAAuAC4AKwAoACUAJQAhAB0AHgAeABsAFQAR
AAwACAAFAP///P/6//f/9f/z//L/8P/x//D/7//u/+3/7f/t/+z/7P/s/+r/6v/q/+r/
6v/p/+n/6f/p/+n/6f/p/+n/6f/p/+n/6f/p/+v/5//n/+r/6v/q/+r/6//r//P/+//+
/wMACwAOABgAKAA5AE4AZAB8AI0AmACgAJ4AmACYAJ4ApgCnAJIAcQBYAEIAMAAlABsA
EAAFAAAA//////v/+P/0//H/8P/v/+v/6//p/+n/6f/n/+j/6P/p/+n/6P/o/+j/6P/o
/+j/6P/o/+j/6P/o/+j/6P/p/+n/6f/p/+n/6f/q/+r/6v/q/+r/7P/s/+z/7P/s/+z/
7P/s/+v/6//r/+v/6//r/+v/6//r/+v/7P/s/+z/7P/t/+3/7f/t/+3/7f/t/+7/7v/u
/+7/7v/v/+//7P/s/+3/7f/v/+//8P/w/+//7//v//D/8//z//P/8//z//T/9P/0//L/
8//z//T/9v/2//b/9v/3//f/9//3//r/+v/6//r/+//7//v/+//7//z//f/9//3//P/7
//r//P/8//z//P/8//z//P/8//z//P/8//z/+//7//v/+v/4//j/+P/4//r/+v/6//r/
+P/4//f/9//5//n/+f/6//r/+v/5//n/+f/5//n/+f/5//r/+v/6//r/+v/6//r/+v/7
//v/+//7//v/+//7//3//f/9//3//P/8//z//P////////////3//v/+//7//v//////
//8BAAEAAAAAAP///////////f/9//3//f////////////////////7//v/+//7//v/+
//7//v/+//7//v/+//7//v/8//z//f/+////AAABAAIABQAGAAgACQAJAAoADAAPAA8A
EAARABQAFgAYABwAIQAlACkALQAtACkAKAAoACoALgAuACsAKAAlACUAIQAdAB4AHgAb
ABUADwAKAAYAAwD///z/+v/3//b/9f/1//T/8f/w/+//7v/v/+//7//u/+7/7v/s/+z/
7P/s/+z/6//r/+v/6//r/+v/6//r/+v/6//r/+v/6//r/+v/6//s/+7/7v/s/+3/8//5
//3/BAAJAA0AFAAgAC4AQwBYAG4AggCTAJwAnACYAJYAmACgAKYAmwCAAGEASAA4ACoA
HwAVAAwABQAEAAMA///5//j/9P/z//D/7//t/+3/6//r/+v/6f/q/+r/6//r/+r/6v/q
/+r/6v/q/+r/6v/o/+j/6P/o/+j/6f/p/+n/6//r/+v/7P/s/+z/7P/s/+r/6v/q/+r/
6v/q/+r/6v/t/+3/7f/t/+3/7f/t/+3/7f/t/+7/7v/s/+z/7f/t/+//7//v/+//7//w
//D/8P/u/+7/7//v//D/8P/x//H/8f/x//L/8v/x//H/8f/y//P/8//z//P/9f/2//b/
9v/2//f/9//4//j/+P/4//j/+f/5//n/+f/6//r/+v/6//3//f/9//3/+//8//3//f/+
//7//v/+//7//v/+//7/AAAAAAAAAAD+//7//v/+//3//f/9//z//P/8//z//P/8//z/
/P/8//z//P/7//v/+//7//v//P/8//z/+//7//3//f/9//3//f/+//7//v/8//z//P/8
//7//////////f/9//3//f/9//3//f/9/wAAAAAAAAAA/////////////wAAAAAAAP7/
//////////////7//v8BAAEAAQABAAEAAQABAAEAAQABAAEAAQABAAEAAQAAAAAAAAAA
AAAAAAAAAAAAAAD+//7//v/+//z//P/+/////v8AAAEAAgADAAQACAAIAAkACQALAAwA
DgARABEAEgATABYAGAAaAB4AIwAlACkALQAtACsAKgAqACwALgAuACsAKAAnACcAIwAf
ACAAIAAdABcADwAKAAYAAwABAP7//P/5//j/9//3//b/9f/0//P/8v/x//H/8f/w/+7/
7v/s/+z/7v/u/+7/7f/r/+v/6//r/+v/6//r/+v/6//r/+v/6//t/+3/7f/u/+7/7v/u
/+//8//5////BAAJAA0AFAAeAC4AQQBWAGoAfgCPAJYAmACWAJQAlACcAKYAmwB+AGMA
TAA8ACwAHwAVAAwABwAEAAEA/f/5//b/9P/x//L/8f/v/+//7f/t/+3/6//q/+r/6//r
/+r/6v/q/+r/6v/q/+r/6v/q/+r/6v/q/+r/6//r/+v/6//r/+v/7P/s/+z/7P/s/+z/
7P/s/+z/7v/u/+7/7v/t/+3/7f/t/+3/7f/t/+3/7//v//D/8P/w//D/8f/x//H/8f/x
//H/8f/y//L/8v/y//L/8//z//L/8v/z//P/8//z//T/9P/1//X/9f/2//X/9f/1//X/
9//4//j/+P/4//n/+f/6//r/+v/6//r/+//7//v/+//6//r/+v/6//3//f/9//3//f/+
//////8AAAAAAAAAAAAAAAAAAAAA/v/+//7//v8AAAAAAAAAAP////////7//P/8//z/
/P/+//7//v/+//z//P/7//v//f/9//3//v/+//7//f/9//3//f/9//3//f/+//7//v/+
//7//v/+//z//f/9//3////////////9//3//f/9/wAAAAAAAAAA/////////////wAA
AAAAAAAAAQABAAEAAwADAAIAAgABAAEAAQABAAMAAwADAAMAAQABAAEAAQABAAEAAQAA
AAAAAAAAAAAAAAAAAAAAAAD+//7//v/+/wIAAAD+////AAABAAIAAwAEAAgACAAJAAkA
CwAMAA4AEQARABIAEwAWABcAGAAbAB8AJQApAC0ALQArACoAKgAsACwALAApACYAJwAn
ACMAHwAeAB4AGwAVAA8ACgAGAAMA///8//r/9//2//X/9f/0//P/8v/x//D/7//v/+//
7v/u/+7/7P/s/+z/7P/s/+v/6//r/+v/6//r/+v/6//r/+v/6//r/+v/6f/n/+v/7P/q
/+r/7P/t/+//8//7//7/AwAHAAwAFgAkADcATABgAHQAhwCQAJIAjgCQAJAAlACcAJkA
ggBlAE4APAAsAB8AFQAMAAUAAgABAP//+f/2//T/8f/u/+3/7f/r/+v/6//r/+n/6P/o
/+n/6f/o/+j/6P/o/+j/6P/o/+j/6P/o/+j/6P/o/+n/6f/p/+f/5//n/+j/6P/o/+j/
6P/q/+r/6v/q/+r/6v/q/+r/6//r/+v/6//r/+v/6//r/+v/6//s/+z/6v/q/+v/6//t
/+3/7f/t/+v/7P/s/+z/7v/u/+//7//w//D/8f/x/+//7//w//D/8f/x//H/8v/x//H/
8f/x/+//8P/w//D/8v/z//P/9P/0//T/9P/0//P/8//z//P/9v/2//b/9v/3//f/9//3
//f/+P/5//n/+v/6//r/+v/6//r/+v/6//j/+P/4//j/+P/4//j/+P/5//n/+f/4//b/
9v/2//b/9v/2//b/9v/2//b/9f/1//X/9f/1//b/9v/2//X/9f/3//f/9//3//f/+P/4
//j/9v/2//b/9v/2//f/9//3//j/+f/6//v/+f/5//n/+f/4//j/+P/4//n/+f/5//n/
+//8//z//P/8//3//f/9//3//f/8//z/+//7//v/+//9//3//f/9//v/+//7//v//f/9
//3//P/8//z//P/8//z//P/8//z/+v/6//r/+v/6//r/+P/5//z//f/+////AAAEAAQA
BQAFAAUABgAIAAsACwAMAA0AEAAUABYAGgAfACEAJQApACkAKQAoACgAKgAuAC4AKwAo
ACYAJQAgABsAGAAYABUADwALAAYAAgD///v/+P/2//P/8v/x//H/8P/x//D/7//u/+3/
7f/t/+z/6v/q/+j/6P/o/+j/6P/n/+n/6f/p/+n/6f/p/+n/6f/p/+n/6f/p/+v/6f/p
/+7/7v/q/+r/7f/z//f/+//+/wUACwAQABwALgA/AFAAZAB2AIUAjgCQAJAAkACUAJ4A
ogCRAHQAXQBKADoAKAAZABMADAADAAIABQABAPv/+P/4//P/7v/t/+3/6//t/+3/7f/r
/+z/7P/t/+3/6v/q/+r/6v/o/+j/6P/o/+r/6v/q/+r/6v/r/+v/6//p/+n/6f/q/+r/
6v/q/+r/6v/q/+r/6v/q/+r/6v/q/+v/6//r/+v/7f/t/+3/7f/t/+3/7v/u/+z/7P/t
/+3/7//v/+//7//t/+7/7v/u/+7/7v/v/+//7v/u/+//7//x//H/8v/y//H/8f/x//L/
8//z//P/8//z//T/9P/0//T/9f/1//b/9v/2//b/9v/3//f/9//3//j/+P/4//j/+//7
//v/+//6//r/+v/5//r/+v/6//r/+v/6//r/+v/6//r/+v/6//r/+v/6//r/+f/5//n/
+P/6//r/+v/6//r/+v/6//r/+P/4//f/9//5//n/+f/6//z//P/7//v/+f/5//n/+f/3
//j/+P/4//j/+P/4//j/+v/7//v/+//5//n/+f/5//n/+f/5//n//P/8//z//P/9//3/
/f/9//3//v/+//7/AAABAAEAAQD//////v/+/////////////f/9//3//f/9//3//f/9
//////////7//v/+//7//v/+//7//v/+//7//v///wAAAQACAAUABgAIAAkACQAKAAwA
DwANAA4ADwASABYAGAAcACEAJwArAC8ALwArACoAKgAsAC4ALgArACgAJQAlACEAHQAe
AB4AGwAVAA8ACgAGAAMA/f/6//j/9f/0//P/8//y/+//7v/t/+z/7f/t/+3/7P/u/+7/
7P/s/+r/6v/q/+n/6f/p/+n/6f/r/+v/6//r/+n/6f/p/+n/6f/p/+n/6v/q/+r/6v/t
//H/9//9/wIABQAHABAAHAAsAEEAVABoAHoAiwCYAJoAmACUAJgApACmAJcAegBhAE4A
PgAuACEAFQAMAAUAAgADAAEA+//2//b/8f/s/+v/6//r/+v/6//r/+n/6P/o/+n/6f/o
/+j/6P/o/+j/6P/o/+j/5v/m/+b/5v/m/+f/5//n/+f/5//n/+j/6P/o/+j/6P/q/+r/
6v/q/+r/6v/q/+r/6f/p/+n/6f/p/+n/6f/p/+n/6f/q/+r/6v/q/+v/6//r/+v/6//r
/+v/7P/s/+z/7P/s/+3/7f/s/+z/7f/t/+3/7f/u/+7/7//v/+//8P/v/+//7//v//H/
8v/y//L/8v/z//P/9P/2//b/9v/2//b/9f/0//P/9v/2//b/9v/3//f/9//3//n/+v/7
//v//P/8//z//P/6//r/+v/6//r/+v/6//r/+v/6//r/+v/5//n/+f/4//r/+v/6//r/
+P/4//j/+P/6//r/+f/5//n/+f/5//r/+v/6//n/+f/5//n/+f/5//f/+P/4//j/+P/4
//j/+P/4//n/+f/5//n/+f/5//n/+f/5//n/+f/6//r/+v/6//3//f/9//3/+//8//z/
/P/+///////////////+//7//f/9//3//f/7//v/+//7//3//f/9//3/+//7//v/+v/8
//z//P/8//r/+v/6//r/+v/6//r/+//8//3//v8BAAIABAAFAAUABgAIAAsACwAMAA0A
EAAQABIAFgAbAB8AIwAnACcAJwAmACYAKAArACwAKgAoACUAJQAhAB0AHAAcABkAEwAP
AAoABgADAP3/+v/4//X/8v/x//H/8P/v/+7/7f/s/+v/6//r/+r/7P/s/+r/6v/q/+r/
6v/p/+f/5//n/+f/5//n/+f/5//n/+f/5//n/+f/5//n/+j/6v/q/+j/6f/t//P/9//8
/wEABQAOABgAJgA5AE4AZAB4AIsAmACcAJoAlgCWAJwApAChAIoAbQBUAD4ALgAhABUA
DAAFAAAA//////n/9P/y//H/7v/t/+v/6f/p/+n/6f/n/+b/5v/n/+f/5v/m/+b/5v/m
/+b/5v/m/+b/5v/m/+b/5v/n/+f/5//l/+X/5f/m/+j/6P/o/+j/6P/o/+j/6P/o/+j/
6P/o/+n/6f/p/+n/6f/p/+n/6f/p/+n/6v/q/+j/6P/p/+n/6//r/+v/6//p/+r/6v/q
/+z/7P/t/+3/7P/s/+3/7f/r/+v/7P/s/+3/7f/t/+7/7//v/+//7//v//D/8P/w/+7/
7//v//D/8v/y//L/8v/z//P/8//z//T/9P/0//T/9f/1//X/9f/3//j/+f/5//j/+P/4
//j/+P/4//j/+P/4//j/+P/4//b/9v/2//b/9f/1//X/9P/2//b/9v/2//T/9P/0//T/
9P/0//P/8//x//H/8f/y//P/9P/0//X/8//z//P/8//z//T/9P/0//T/9P/0//T/9P/1
//X/9f/1//X/9f/1//X/9f/1//X/9v/2//b/9v/3//f/9//3//f/+P/4//j/+P/5//n/
+f/3//f/9v/2//n/+f/5//n/+f/5//n/+f/5//n/+f/5//n/+f/5//j/+P/4//j/+P/4
//j/+P/4//j/+P/4//j/+v/8//z//P/8////AAACAAMAAQACAAQABwAJAAoACwAOAA4A
EAAUABkAHwAjACcAJwAnACYAJgAoACoAKgAnACQAIwAjAB8AGwAaABoAFwARAA0ACAAE
AAEA/f/6//j/9f/z//H/8P/u/+3/7P/r/+r/6f/p/+n/6P/o/+j/5v/m/+b/5v/m/+X/
4//j/+P/4//l/+X/5f/l/+X/5f/l/+X/4//l/+X/5v/o/+b/5v/n/+X/6//z//j//f8D
AAgAEAAeAC8ARABYAGwAgQCSAJgAlACSAJIAlACaAJ0AjgBvAFIAPAAsAB8AFQAMAAMA
/v/7//v/9//y/+7/6//s/+n/5f/l/+X/5f/l/+P/5P/k/+X/5f/k/+T/5P/k/+L/4v/i
/+L/4v/i/+L/4v/i/+P/4//j/+P/4//j/+T/5P/k/+T/5P/i/+L/4v/i/+T/5P/k/+T/
5f/l/+X/5f/l/+X/5f/l/+X/5f/m/+b/5v/m/+f/5//n/+f/5//n/+X/5v/m/+b/6P/o
/+n/6f/o/+j/6f/p/+n/6f/q/+r/6//r/+v/7P/t/+3/7f/t/+3/7v/u/+7/7v/v/+//
8P/w//D/8P/w//H/8f/x//H/8v/y//L/8v/z//P/8//z//X/9v/3//f/+P/4//j/+P/4
//j/+P/4//j/+P/4//j/+P/4//j/+P/1//X/9f/0//T/9P/0//T/9P/0//T/9P/2//b/
9f/1//P/8//z//T/9P/0//P/8//z//P/8//z//H/8v/y//L/9P/0//T/9P/0//X/9f/1
//X/9f/1//X/9f/1//X/9f/4//j/+P/4//f/9//3//f/9//4//j/+P/6//v/+//7//v/
+//6//r/+//7//v/+//5//n/+f/5//v/+//7//v/+//7//v/+v/6//r/+v/6//j/+P/4
//j/+P/4//j/+P/4//j/+//8//3//v8BAAIABAAFAAUABgAIAAsACwAMAA0AEAAQABIA
FgAbAB8AIwAnACcAJQAkACQAJgAoACgAJQAiACEAIQAdABkAGAAYABUADwAJAAQAAAD9
//v/+P/2//P/8P/v/+//7v/v/+7/7f/s/+n/6f/p/+j/6P/o/+b/5v/m/+b/5v/l/+X/
5f/l/+X/5f/l/+X/5f/l/+X/5f/l/+X/5f/n/+b/5v/m/+j/6f/r//P/9//8////AwAI
ABIAIgA1AEoAYAB2AIUAjgCUAJIAjgCOAJQAnACZAIIAZQBMADgAKAAdABMACAABAAIA
AQD7//X/8P/w/+//6v/p/+n/5//n/+f/5//l/+T/5P/l/+X/5P/k/+T/5P/k/+T/5P/k
/+T/5P/k/+T/5P/l/+X/5f/l/+X/5f/m/+j/6P/o/+j/5v/m/+b/5v/m/+b/5v/m/+f/
5//n/+f/6f/p/+n/6f/p/+n/6v/q/+j/6P/p/+n/6f/p/+n/6f/p/+r/6v/q/+z/7P/t
/+3/7P/s/+3/7f/v/+//8P/w/+//7//v//D/8//z//P/8//x//L/8v/y//L/8//z//T/
9P/0//T/9P/3//f/9//3//j/+P/4//j/9//3//f/9//5//r/+//7//z//P/8//z//P/8
//z//P/8//z//P/8//z//P/8//z/+//7//v/+v/6//r/+v/6//r/+v/6//r/+P/4//f/
9//5//n/+f/6//r/+v/5//n/+//7//v/+//7//z//P/8//z//P/8//z/+v/7//v/+//9
//3//f/9//3//f/9//3//v/+//7//v//////////////AAAAAAAA/v//////////////
/v/+/wAAAQACAAMAAQABAAEAAQABAAEAAQABAAEAAQABAAAAAAAAAAAAAAACAAIAAgAC
AAIAAgACAAIABAAGAAYABgAGAAsADAAOAA8ADQAOABAAEwAVABYAFwAaABsAHAAfACMA
KQAtADEAMQAvAC4ALgAwADIAMgAvACwAKwArACcAIwAkACQAIQAbABMADgAKAAcAAwAA
AP7/+//6//n/+f/4//n/+P/3//b/8//z//P/8v/0//T/8v/y//T/9P/0//P/8f/x//H/
8f/v/+//7//v//H/8f/x//H/7//x//P/8v/w//T/9P/1//n//f8DAAgADQARABYAIAAu
AEMAWABsAHwAjQCYAJoAmACWAJoAogCoAKMAjABtAFgASAA4ACcAGwAUAA8ADAALAAsA
BwAAAP7//f/6//X/9f/3//X/9f/1//P/8v/y//P/8//y//L/8v/y//L/8v/y//L/9P/0
//T/9P/0//X/9f/1//P/8//z//T/9P/0//T/9P/0//T/9P/0//b/9v/2//b/9//3//f/
9//5//n/+f/5//f/9//4//j/+v/6//v/+//5//n/+f/5//n/+v/6//r/+v/6//v/+//8
//z//f/9//3//f/+//7//f/9//3//v///////////wEAAgACAAIAAgADAAMABAACAAIA
AgACAAMAAwADAAMABAAEAAQABAAHAAcABwAHAAUABgAHAAcACAAIAAgACAAIAAgACAAI
AAoACgAKAAoACAAIAAgACAAJAAkACQAIAAgACAAIAAgABgAGAAYABgAIAAgABwAHAAkA
CQAJAAoACgAKAAkACQAJAAkACQAJAAcACAAIAAgABgAGAAYABgAHAAkACgALAAkACQAJ
AAkACQAJAAkACQAMAAwADAAMAAsACwALAAsACwAMAAwADAAMAA0ADQANAA0ADQAMAAwA
DwAPAA8ADwAPAA8ADwAPAA8ADwAPAA8ADQANAA0ADAAMAAwADAAMABAADgAOABAAEQAS
ABMAFAAYABgAGQAZABsAHAAeACEAIQAiACMAJgAqACwAMAA1ADgAOwA+AD0APQA8ADwA
PgA+AD4AOwA4ADcANwAzAC8ALAAsACkAIwAdABgAFAARAA8ADAAKAAcABgAFAAUABAAC
AAAA/v/8//z//f/+//7//v/+//z//P/+//7//v/9//3//f/9//3//P/7//r/+f/5//n/
+f/5//3//f////7//v/+//7//f8BAAkADwAUABsAGwAgADQARgBXAGoAfgCOAJ8AqgCs
AKoAqgCuALgAuAClAIoAcwBgAE4APAAzACcAHAAXABgAFwATAA8ACgAGAAUABAD/////
AQD////////9//z//P/9//3//P/8//z//P/8//z//P/8//r/+v/6//r//P/9//3//f//
//////8AAAAAAAAAAAAA/v/+//7//v/+//7//v/+////////////AQABAAEAAQD/////
AAAAAAAAAAABAAEAAQABAAEAAQADAAQABAAEAAQABAAFAAUABAAEAAUABQAHAAcACAAI
AAgABwAGAAYACQAJAAkACQAJAAoACgAKAAgACQAJAAoADAAMAAwADAANAA0ADQANAA4A
DAAOAA==
         </WaveFormData>
      </LeadData>
      <LeadData>
         <LeadByteCountTotal>10000</LeadByteCountTotal>
         <LeadTimeOffset>0</LeadTimeOffset>
         <LeadSampleCountTotal>5000</LeadSampleCountTotal>
         <LeadAmplitudeUnitsPerBit>4.88</LeadAmplitudeUnitsPerBit>
         <LeadAmplitudeUnits>��V</LeadAmplitudeUnits>
         <LeadHighLimit>2147483647</LeadHighLimit>
         <LeadLowLimit>268435456</LeadLowLimit>
         <LeadID>V1</LeadID>
         <LeadOffsetFirstSample>0</LeadOffsetFirstSample>
         <FirstSampleBaseline>0</FirstSampleBaseline>
         <LeadSampleSize>2</LeadSampleSize>
         <LeadOff>FALSE</LeadOff>
         <BaselineSway>FALSE</BaselineSway>
         <ExcessiveACNoise>FALSE</ExcessiveACNoise>
         <MuscleNoise>FALSE</MuscleNoise>
         <LeadDataCRC32>3489917133</LeadDataCRC32>
         <WaveFormData>
BgAGAAYABgAEAAQABAAEAAMAAgABAAAA/v/+//7//v/8//z//P/8//7//v/+//7//v/+
//7//v/+//7//v/+//7//v/+//7//v/+//7//v/+//7//v/+//7//v/+//7//v/+//7/
/v/8//z//P/8//7//v/+//7//v/+//7//v/+//7//v/+//7//v/+//7//v/+//7//v8A
AAAAAAAAAAAAAAAAAAAAAAAAAAAAAAAAAAAAAAAAAAIAAgACAAIAAgACAAIAAgAEAAQA
BAAEAAIAAgACAAIAAgACAAIAAgAEAAQABAAEAAIAAgACAAIAAgACAAIAAgAAAAAAAAAA
AAIAAgACAAIAAgACAAIAAgACAAIAAgACAAMABAAFAAcABwAHAAgACAAMAA0ADQAMAAoA
DAAMAAsACwAKAAoACAAFAAAA/P/5//j/+P/5//n/9f/x//H/8f/z//P/9f/2//X/9v/3
//j/+v/9////AAACAAIAAgACAAIAAwAEAAQABQAGAAcABwAHAAcABwAHAAUABgAGAAYA
CAAIAAkACQAJAAkACQAJAAsACwALAAsACQAJAAkACgAMAA0ADwAQABUAGAAaABsAFgAK
AP3/9P/s/9//0P/B/7D/nP+G/3H/ZP9c/1L/Sf9G/0T/R/9R/2P/d/+J/5v/rf+9/8n/
0//b/+T/7P/0//n//P8BAAcADAARABMAFgAVABYAFgAWABYAFwAXABcAFwAXABcAFwAY
ABkAGQAYABcAFwAXABcAFwAXABcAFwAXABcAFwAXABgAGAAYABgAGQAZABkAGQAXABcA
FwAXABkAGQAZABgAGQAaABsAHAAbABoAGQAZABkAGQAZABkAGAAYABkAGQAZABkAGQAZ
ABkAGQAZABkAGQAYABgAGQAbABkAGQAZABYAFgAVABQAFAAUABQAEwATABIAEgAQAA4A
DgAOAA4ADQAMAAsACgAIAAgACAAIAAcACAAHAAcABwAGAAYABAAGAAYABAAEAAQABAAE
AAUABQAFAAQABAAEAAQABAAEAAYABgAHAAcABQAFAAUABAAGAAYABwAHAAUABQAFAAUA
BQAFAAUABQAHAAcABwAHAAUABQAFAAUABgAHAAgACQAHAAcABwAHAAUABQAFAAUABQAG
AAYABgAIAAgACAAIAAoACgAKAAsACQAJAAkACQAJAAkACQAJAAkACgAKAAoACgAKAAoA
CgAIAAgACAAIAAgACAAIAAgACgAKAAoACQAJAAkACQAJAAcABwAHAAcABwAHAAcABwAI
AAgACAAIAAUABQAGAAcABwAHAAQABAAEAAYABgAGAAYABgAHAAcABwAGAAYACAAJAAsA
CgAKAAwADAALAAkACAAGAAQA///6//b/8//y//L/8//z//H/7f/v/+//7//v//H/8v/z
//T/9v/4//v///8AAAAAAQAAAP7//v/+////AgACAAMABAAFAAUABQAFAAUABQAFAAYA
BgAGAAYABgAFAAUABQAFAAUABQAFAAUABwAHAAcABwAHAAYACAAJAAsADgATABgAGgAX
AA4AAAD5//L/6P/b/8r/u/+s/5j/hP93/27/Zv9g/1n/Vv9W/13/a/97/4v/m/+r/7v/
yf/V/9//5//q/+7/9P/9/wQACQANABAAEwAVABQAEwAUABQAFAAUABUAFQAVABcAFwAX
ABcAFgAXABcAFgAXABcAFwAXABcAFwAXABcAFwAXABcAFwAYABgAGAAYABcAFwAXABcA
FQAVABUAFQAVABUAFQAUABQAFAAUABQAFAAUABQAFQAVABUAFQAVABQAFAAVABUAEwAT
ABMAEwATABMAEwATABMAEgASABMAFQATABMAEwAQABAADwAOAA4ADgAOAA0ACwAKAAoA
CAAKAAoACgAKAAcABgAFAAQABAAEAAQABAAEAAQAAgABAAMAAgACAAAABAAEAAIAAgAE
AAQABAAFAAUABQAEAAQABQAGAAcACAAIAAgACQAJAAcABwAHAAYACAAIAAkACQAJAAkA
CQAJAAkACQAJAAkACQAJAAkACQAJAAkACQAJAAsACwALAAsACQAJAAkACQAJAAkACQAJ
AAsADAAMAAwADAAMAAwADAAMAAwADAANAA0ADQANAA0ADQANAA0ADQANAA4ADgAOAAwA
DAAMAAwADgAOAA4ADgAOAA4ADgAOAA4ADgAOAA0ADQANAA0ADQANAA0ADQANAA0ADQAN
AA0ACgAKAAoACgALAAsACgAJAAoACgAKAAoACgAKAAsACwALAAoACgAMAA0ADwAOAA4A
EAAOAA0ACwAKAAgABgABAPz/+v/3//b/9v/3//f/9f/x//H/8f/x//H/8//0//X/9v/5
//r//P//////AAACAAIAAgACAAIAAwAEAAQABQAGAAUABQAFAAUABwAHAAcACAAGAAYA
BgAGAAUABQAFAAUABQAFAAUABQAFAAUABQAFAAUABAAGAAcABwAKAA8AEAAQAA8ACAD8
//P/7P/k/9f/xv+7/7D/nv+K/3v/cv9q/2T/X/9c/1j/Wf9n/3f/g/+R/6H/r/+9/8v/
1f/d/+T/6P/u//X/+v/9/wMACAAJAAkACgANAA4ADgAOAAwADQANAA0ADwAPAA8ADwAQ
ABEAEQAQAA0ADQANAA0ADQANAA0ADQANAA0ADQANAAwADAAMAAwADQANAA0ADQANAA0A
DQANAA8ADwAPAA4ADgAOAA4ADgAMAAwADAANAA0ADQANAA0ADAAMAA0ADQANAA0ADQAN
AA0ADQANAA0ACwAKAAoACwALAAkACQAJAAgACAAHAAYACAAIAAgABwAFAAQABAACAAIA
AgACAAIAAQAAAP///v/+//7//v/+//z//P/6//n/9//2//b/9P/2//b/9P/0//T/9P/0
//X/8//z//L/8v/0//T/9P/0//T/9P/1//X/9f/1//X/9P/0//T/9f/1//X/9f/1//X/
8//z//P/8//1//X/9f/1//X/9f/1//X/9f/1//X/9f/3//f/9//3//f/9//3//f/9f/2
//b/9v/2//b/9v/2//b/9v/2//f/9//3//f/9//3//f/9//3//f/+P/4//j/+P/4//j/
+P/4//j/+P/4//j/+P/4//j/+P/4//j/9//3//f/9//3//f/9//3//f/9//3//f/9//4
//j/+P/4//f/9//4//n/9//3//j/+v/6//r/+v/6//v/+//7//z//P/+///////+//7/
AAAAAP///f/8//z/+v/1//D/7P/p/+j/6P/r/+v/6f/l/+P/4//j/+P/5f/m/+f/6P/p
/+r/7P/v//H/8v/0//T/9v/2//b/9//4//j/+f/6//n/+f/5//n/+f/5//n/+v/8//z/
/P/8//v/+//7//v/+//7//v/+//7//v/+//7/////P/+////AQAEAAcACgAKAAkABAD4
/+3/5P/c/9H/wv+x/6L/kv98/2f/WP9O/0b/P/84/zb/Of9B/0//Y/93/4v/nf+v/7v/
w//P/9j/3v/i/+n/8P/3//3/AAADAAUACAAJAAoACgAKAAoACwALAAsACwALAAsACwAK
AAsACwAKAAsACwALAAsADQANAA0ADQALAAsACwALAAwADAAMAAwACwALAAsACwALAAsA
CwALAA0ADQANAAwADAAMAAwADAAMAAwADAANAA0ADQANAA0ADAAMAA0ADQANAA0ADQAN
AA0ADQANAA0ADQAMAAwADQANAAsACwALAAwADAALAAoACAAIAAgABwAGAAYABwAGAAQA
BAAEAAQAAQAAAP///v/8//z//P/8//z//P/6//n/+f/4//j/9v/4//j/9v/2//j/+P/4
//n/9//3//b/9v/4//j/+P/4//j/+P/5//n/+f/5//n/+P/4//j/+f/5//n/+f/5//n/
9//3//f/9//5//n/+f/5//f/9//3//f/9//3//f/9//1//X/9f/1//f/9//3//f/9//4
//j/+P/4//j/+P/4//j/+P/4//n/+//7//v/+//7//v/+//7//3//v/+//7//v/+//7/
/v8AAAAAAAAAAAIAAgACAAIAAgACAAIAAQD///////////////////////////////8A
AAAAAAAAAP7//f/9//3///8BAAAAAAAAAAAAAAAAAAAAAgADAAMAAwAEAAQABgAHAAcA
BgAGAAgABgAFAAMAAgACAAAA+//2//L/7//u/+7/7//v/+3/6f/p/+n/6f/p/+v/7P/t
/+7/8f/y//T/9//5//r//P/8//z//P/8//3/AAAAAAEAAgABAAEAAQABAAEAAQABAAIA
AgACAAIAAgADAAMAAwADAAMAAwADAAMAAwADAAMAAwAFAAQABAAFAAkADAAPABIAFAAR
AAgA/P/z/+r/4v/V/8L/s/+k/5D/eP9n/1r/Tv9G/z//Ov88/0P/Uf9l/3f/if+d/63/
u//H/9P/2//i/+b/7P/z//r/AQAHAAoACwAPABAAEQASABIAEgASABMAEwATABMAEwAT
ABMAFAAVABUAFAAVABUAFQAVABQAEwASABEAEQARABEAEQASABIAEgASABEAEQARABEA
EQARABEAEQATABMAEwASABAAEAAQABAAEAAQABAAEQARABEAEQARABAAEAARABEAEQAR
ABEAEQATABMAEwATABEAEAAQABEAEQAPAA8ADwAOAA4ADQAMAAwADAAMAAsACQAIAAgA
BgAIAAgACAAIAAUABAADAAIAAgACAAIAAgAAAAAA/v/9/////v/+//z//v/+//z//P/8
//z//P/9//3//f/8//z//v/+//7//v/+//7///////////////7//P/8//3//f//////
/////////////////f/9//3//f/9//3//f/9//3//f/9//3//f/9//3//f//////////
////AAAAAAAA/v/+//7//v8AAAAAAAABAAMAAwADAAMAAQABAAEAAQADAAQABAAEAAQA
BAAEAAQABAAEAAQABAAEAAQABAAEAAQABAAEAAMABQAFAAUABQAFAAUABQAFAAMAAwAD
AAMAAwAEAAUABgAFAAUABgAHAAUABQAGAAYABQAGAAgACAAIAAgACAAJAAkACQAKAAoA
DAANAA0ADAAMAA4ADgANAAsACgAIAAYAAQD8//j/9f/0//T/9f/1//P/7//v/+//7//v
//P/9P/1//b/9f/2//j/+////wAAAgACAAAAAAAAAAEAAgACAAMABAAFAAUABQAFAAcA
BwAHAAgACAAIAAgACAAHAAcABwAHAAcABwAHAAcACQAJAAkACQAJAAoACgANAA8AEgAV
ABgAGgAXABAABAD7//L/6v/d/8z/uf+q/5j/gP9t/2D/Vv9O/0f/Rv9G/0v/Wf9r/3//
kf+h/7P/wf/L/9f/4f/o/+z/8v/5/wAABQAJAA4AEQATABYAFgAWABUAFAAWABcAFwAX
ABcAFwAXABcAGAAZABkAGAAXABcAFwAXABcAFwAXABcAFwAXABcAFwAYABgAGAAYABcA
FwAXABcAFwAXABcAFwAXABcAFwAWABgAGAAYABgAGgAaABoAGwAaABkAGAAXABgAGAAZ
ABkAGQAZABkAGQAZABkAGQAZABcAFgAWABcAFQATABMAEwATABQAFAAUABQAFAAUABMA
EQAQABAADgAMAAwADAAMAAsACgAJAAgACAAIAAgACAAEAAQAAgABAAMAAgACAAAAAgAC
AAAAAAD+//7//v/////////+//7//v/+//7//v/+//7///////////////7//v/+////
///9//3//f/9//3//f/9//3/+//7//v/+//9//3//f/9//3//f/9//3//f/9//3//f/9
//3//f/9//3//v/+//7//v/+//7//v/8//z//P/9/////////////f/9//3//f/9//7/
/v/+//7//v/+//7//v/+//7//v8AAAAAAAAAAP7//v/+//3////////////9//3//f/9
//3//f/9//3//P/8//z//P/9//3//v////3////+//7//v8AAAAAAAAAAAAAAQABAAEA
AgACAAQABQAFAAQABAAGAAYABQADAAIABAACAP3/+P/y/+//7v/u//H/8f/v/+v/6//r
/+v/6//t/+7/7//w//H/8v/0//f/+f/6//z//P/8//z//P/9/wAAAAABAAIAAQABAAEA
AQADAAMAAwAEAAQABAAEAAQAAwADAAMAAwADAAMAAwADAAUABQAFAAUABQAGAAYABQAH
AAwAEQAUABYAFQAOAAQA9//u/+b/3f/M/7v/rv+a/4L/cf9k/1j/Tv9J/0T/RP9J/1P/
Zf95/4n/mf+r/73/x//T/93/5P/o/+7/9f/8/wEABwAMABEAEwASABMAFAAUABQAEgAT
ABMAEwAUABUAFgAXABYAFwAXABYAFQAVABUAFQAVABUAFQAVABUAFQAVABUAFgAWABYA
FgAVABUAFQAVABUAFQAVABUAFwAXABcAFgAWABYAFgAWABYAFgAWABcAFwAXABcAFwAY
ABgAGQAZABcAFwAXABcAGQAZABkAGQAZABgAGAAZABcAFQAVABUAFgAWABUAFAAUABQA
FAATABMAEgASABAADgAOAA4ADgANAAwACwAKAAoACgAKAAoACAAIAAYABQAHAAYABgAE
AAYABgAEAAQABgAGAAYABwAFAAUABAAEAAYABgAGAAYABgAGAAcABwAHAAcABwAGAAYA
BgAHAAcABwAHAAcABwAHAAcABwAHAAkACQAJAAkABwAHAAcABwAHAAcABwAHAAkACQAJ
AAkABwAHAAcABwAHAAgACAAIAAgACAAIAAgACgAKAAoACwAJAAkACQAJAAkACQAJAAkA
CQAKAAoACgAKAAoACgAKAAoACgAKAAoACgAKAAoACgAKAAoACgAJAAkACQAJAAkACQAJ
AAkACQALAAsACwALAAgACAAIAAgABwAHAAgACQAJAAkACAAIAAoACgAKAAoACgAMAA0A
DQANAA4ADgAQABEADwAOAA4AEAASABEADwAOABAADgAJAAQA/v/7//r/+v/7//v/+f/1
//f/9//3//f/+f/6//v//P/9//7/AAADAAUABgAIAAgACAAIAAgACQAIAAgACQAKAAsA
CwALAAsADAANAA4AEAAOAA4ADgAOAA8ADwAPAA8ADwAPAA8ADwAPAA8ADwAPAA8AEAAQ
ABMAFQAaAB0AIAAgABsAEgAGAP//+P/u/9//zv/B/7L/nv+K/3v/cP9o/2L/W/9Y/1r/
Yf9v/4H/kf+h/7H/vf/L/9f/4//p/+7/9P/6////CAANABMAFAAXABUAFgAXABgAGAAY
ABoAGwAbABsAGwAbABsAGwAbABsAGgAYABkAGQAZABkAGQAZABkAGQAZABkAGQAZABgA
GAAYABgAFwAXABcAFwAVABUAFQAVABUAFQAVABQAFQAWABcAGAAWABYAFgAXABUAFQAV
ABUAFAAUABUAFQAVABUAFQAVABMAEwATABMAEwASABIAEwATABEAEQARABAAEAAPAA4A
DAAMAAwACwAKAAoACwAKAAoACgAKAAoACQAIAAcABgAEAAQABAAEAAQABAACAAEAAQAA
AAAA/v8AAAAA/v/+//7//v/+////AQABAAAAAAACAAIAAgACAAIAAgADAAMAAwADAAMA
AgACAAIAAwADAAUABQAFAAUAAwADAAMAAwADAAMAAwADAAMAAwADAAMAAwADAAMAAwAD
AAMAAwADAAUABQAFAAUABQAGAAYABgAIAAgACAAIAAYABgAGAAcABwAHAAcABwAHAAcA
BwAHAAcACAAIAAgABgAGAAYABgAGAAYABgAGAAYABgAGAAYACAAIAAgABwAHAAcABwAH
AAUABQAFAAUABwAHAAcABwAGAAYABgAGAAUACAAIAAgACAAIAAoACwALAAsACgAKAAwA
DQANAAwADAAOAA4ADQALAAoACAAGAAEA/P/4//X/9P/0//f/9//1//H/7//v/+//7//x
//L/8//0//X/9v/4//v//f/+/wAAAAAAAAAAAAABAAIAAgADAAQABQAFAAUABQAFAAUA
BQAGAAYABgAGAAYABwAHAAcABwAHAAcABwAHAAcABwAHAAcABwAIAAgACwALAA4AEwAW
ABQAEwAMAAAA9f/u/+b/1//G/7v/rv+a/4b/e/90/2z/aP9j/2D/Xv9l/3P/gf+N/53/
r/+9/8n/1f/d/+f/7P/u//T/+/8CAAcACwAOABEAFQAWABUAFgAWABYAFQAVABQAEwAT
ABMAEwATABIAEwATABIAEQARABEAEQARABEAEQARABEAEQARABEADgAOAA4ADgAPAA8A
DwAPAA0ADQANAA0ADQANAA0ADAAMAAwADAAMAAoACgAKAAsACwALAAsACwAKAAoACwAL
AAsACwALAAsACwALAAsACwAJAAgACAAJAAkABwAHAAcACAAIAAcABgAEAAQABAADAAMA
AgACAAAA/v/+//7//v/9//z/+//6//j/+P/4//j/+P/4//b/9f/3//b/9v/0//b/9v/0
//T/9v/2//b/9//3//f/9v/2//b/9v/2//b/+P/4//n/+f/5//n/+f/4//j/+P/5//n/
+f/5//n/+f/7//v/+//7//v/+//7//v/+//7//v/+//7//v/+//7//v/+//7//v//f/9
//3//f/9//7//v/+//7//v/+//7//v/+//7////9//3//f/9/////////////f/+//7/
/v/8//z//P/8//r/+v/6//r/+v/6//r/+v/6//r/+v/5//f/9//3//f/9//3//f/9//3
//f/9//3//b/9v/2//b/9f/1//T/9f/2//f/+P/6//v/+//7//r/+v/8//3//f/8//z/
/v/+//3/+//6//r/+P/z/+7/6v/n/+b/5v/n/+f/5f/h/9//3//f/9//4f/i/+P/5P/l
/+b/6P/r/+3/7v/w//D/8v/y//L/8//0//T/9f/2//f/9//3//f/9//3//f/+P/6//r/
+v/6//n/+f/5//n/+f/5//n/+f/5//n/+f/5//v//P/8//3//f8CAAcACgAMAAsABAD6
/+//5P/c/9H/wP+v/6L/kv96/2n/XP9Q/0b/P/84/zj/Pf9F/1X/a/99/4v/m/+t/7v/
xf/N/9b/2v/e/+f/7v/z//n//v8BAAMABAAFAAYABgAGAAYABwAHAAcABQAFAAUABQAI
AAkACQAIAAcABwAHAAcABwAHAAcABwAHAAcABwAHAAYABgAGAAYACQAJAAkACQAHAAcA
BwAHAAcABwAHAAYACAAIAAgACAAIAAgACAAJAAcABwAHAAcABgAGAAcABwAHAAcABwAH
AAcABwAHAAcABwAGAAYABwAHAAUABQAFAAYABgAFAAQAAgACAAIAAQAAAAAAAQAAAP7/
/v/+//7////+//3//P/6//r/+v/6//r/+v/4//f/+f/4//j/9v/2//b/9P/0//b/9v/2
//f/9//3//b/9v/4//j/+P/4//j/+P/5//n/9//3//f/9v/2//b/9//3//f/9//3//f/
9//3//f/9//5//n/+f/5//f/9//3//f/+f/5//n/+f/3//f/9//3//f/9//3//f/9//4
//j/+P/6//r/+v/6//r/+v/6//v/+//7//v/+//7//v/+//7//v//P/8//z//P/8//z/
/P/8//z//P/8//z//P/8//z//P/8//z/+//7//v/+//7//v/+//7//v/+//7//v/+//6
//r/+v/6//f/+f/6//n/+P/6//r/+v/6//z//f/9//3//P/8//7///8BAAAAAAACAAIA
AQD///7/AAD+//n/9P/u/+v/6v/q/+v/6//p/+X/4//j/+P/4//n/+j/6f/q/+v/7P/u
//H/8//0//b/9v/2//b/9v/3//j/+P/5//r//f/9//3//f/9//3//f/+//7//v/+//7/
//////////////////////3//f/9//3////+//7///8DAAQACQAMAA4ADQAIAAAA9//u
/+T/2f/I/7f/qP+Y/4D/af9c/07/Qv85/zT/NP83/z//Tf9h/3X/h/+b/6//u//D/83/
1v/c/+L/6f/w//f//f8CAAUABwAIAAcACAAIAAgACAAJAAkACQAJAAkACQAJAAgACQAJ
AAgACQAJAAkACQAJAAkACQAJAAsACwALAAsACgAKAAoACgAJAAkACQAJAAkACQAJAAkA
CwALAAsACgAKAAoACgAKAAoACgAKAAsACQAJAAkACQAJAAoADAANAAkACQAJAAkACwAL
AAsACwALAAoACgALAAsACQAJAAkACAAIAAcABgAGAAYABgAFAAMAAgACAAAAAAAAAAAA
AAD///7//f/8//z//P/8//z/+v/6//j/9//5//j/+P/2//j/+P/2//b/9v/2//b/9//3
//f/9v/2//b/9v/2//b/9v/2//f/9//3//f/9//2//j/+P/5//n/9//3//f/9//3//f/
9//3//n/+f/5//n/+f/5//n/+f/5//n/+f/5//n/+f/5//n/9//3//f/9//3//j/+P/4
//j/+P/4//j/+P/4//j/+f/7//v/+//7//n/+f/5//n/+//8//z//P/8//z//P/8//z/
/P/8//z//v/+//7//v/+//7//v/9//3//f/9//3/+//7//v/+//7//v/+//7//r/+v/6
//r/+f/5//r/+//7//r/+v/6//r/+v/8//3//f/9//7//v8AAAEAAQAAAAAAAgAEAAMA
AQAAAAAA/v/5//T/8P/t/+z/7P/r/+v/6f/l/+f/5//n/+f/6f/q/+v/7P/r/+z/7v/x
//P/9P/2//b/+P/4//j/+f/4//j/+f/6//v/+//7//v//f/9//3//v/8//z//P/8//3/
/f/9//3////////////9//3//f/9/////v/+////AQAGAAkADAAQAA8ABgD8//H/6P/g
/9X/xP+x/6T/kP96/2f/WP9O/0T/O/84/zr/Pf9H/1n/bf9//5H/pf+1/73/x//V/97/
4v/m/+//9v/5//3/AgAFAAcACAAJAAoACgAKAAoACwALAAsADQANAA0ADQAMAA0ADQAM
AAsACwALAAsACwALAAsACwALAAsACwALAAoACgAKAAoADQANAA0ADQALAAsACwALAAsA
CwALAAoACgAKAAoACgAMAAwADAANAA0ADQANAA0ACgAKAAsACwALAAsACwALAAkACQAJ
AAkACQAIAAgACQAJAAcABwAHAAYABgAFAAQABgAGAAYABQABAAAAAAD+//7//v/+//7/
+//6//n/+P/4//j/+P/4//j/+P/2//X/9//2//b/9P/0//T/8v/y//L/8v/y//P/8//z
//L/8v/0//T/9P/0//T/9P/1//X/8//z//P/8v/0//T/9f/1//P/8//z//P/9f/1//X/
9f/z//P/8//z//P/8//z//P/8//z//P/8//x//H/8f/x//P/8//z//P/8f/y//L/8v/y
//L/8v/y//T/9P/0//X/8//z//P/8//1//X/9f/1//P/9P/0//T/9P/0//T/9P/0//T/
9P/0//T/9P/0//T/9P/0//T/8//x//H/8f/x//H/8f/x//H/8f/x//H/8f/w//D/8P/w
//H/8f/y/+//8P/y//L/8v/y//T/9f/1//X/9v/2//j/+f/3//b/9v/4//r/+f/3//b/
9v/0/+//6v/m/+P/4v/i/+H/4f/f/9v/2f/Z/9n/2f/b/9z/3f/e/9//4P/i/+X/6f/q
/+z/7P/r/+r/6f/p/+z/7P/t/+7/7//v/+//7//t/+3/7f/u//D/8P/w//D/7//v/+//
7//v/+//7//v//H/8f/x//H/7//y//L/8f/1//j/+//+/wAA/f/2/+7/5f/c/9D/w/+y
/6P/lv+E/2z/W/9Q/0T/PP8z/zL/Mv83/0H/Vf9n/3f/if+Z/6f/sf+9/8f/zP/Q/9b/
3//k/+n/7//y//X/9f/2//X/9v/2//b/+P/5//n/+f/5//n/+f/5//n/+f/4//b/9//3
//f/9//3//f/9//3//f/9//3//f/9v/2//b/9v/3//f/9//3//X/9f/1//X/9//3//f/
9v/0//T/9P/0//T/9P/0//X/9f/1//X/9f/y//L/8//z//P/8//z//P/8f/x//H/8f/x
//D/8P/x//H/7//v/+//7v/u/+3/7P/s/+z/7P/r/+n/6P/o/+b/5P/k/+T/5P/j/+L/
4f/g/+D/4P/g/+D/3v/e/9z/2//b/9r/2v/Y/9j/2P/W/9b/2P/Y/9j/2f/Z/9n/2P/Y
/9r/2v/a/9r/2v/a/9v/2//Z/9n/2f/Y/9r/2v/b/9v/2f/Z/9n/2f/Z/9n/2f/Z/9f/
1//X/9f/1//X/9f/1//X/9f/1//X/9f/1//X/9f/1//X/9f/1//X/9j/2P/Y/9j/2P/Y
/9j/1v/W/9b/1//X/9f/1//X/9f/1//X/9f/1//Y/9j/2P/W/9b/1v/W/9j/2P/Y/9j/
1v/W/9b/1v/U/9T/1P/T/9X/1f/V/9X/0//T/9P/0//R/9H/0f/R/9L/0v/S/9L/0v/S
/9L/0v/S/9P/0//T/9b/1v/Y/9n/2f/Y/9j/2v/Y/9f/1f/U/9T/0v/N/8j/wv+//77/
vv/B/8H/v/+7/7v/u/+7/7v/vf++/7//wP/D/8T/xv/J/8v/zP/O/87/zP/M/8z/zf/M
/8z/zf/O/9H/0f/R/9H/z//P/8//0P/Q/9D/0P/Q/8//z//P/8//z//P/8//z//R/9H/
0f/R/83/zv/S/9X/1//c/+H/5P/k/+H/2P/M/8X/vP+0/6f/lv+L/3r/Zv9W/0v/RP8+
/zj/M/8u/zD/N/9D/1X/Zf9z/4H/j/+d/6n/sf+5/77/wv/G/83/1P/Z/93/4P/h/+X/
5P/j/+T/5P/k/+T/5f/l/+X/4//j/+P/4//i/+P/4//i/+H/4f/h/+H/4f/h/+H/4f/h
/+H/4f/h/+D/4P/g/+D/3//f/9//3//d/93/3f/d/93/3f/d/9z/3P/c/9z/3P/c/9z/
3P/d/9v/2//b/9v/2v/a/9v/2//Z/9n/2f/Z/9n/2f/Z/9n/2P/W/9X/1f/V/9P/0//T
/9T/1P/T/9L/0P/Q/9D/z//L/8r/yv/I/8j/yP/I/8j/xf/E/8P/wv/C/8L/wv/C/8L/
wP++/w==
         </WaveFormData>
      </LeadData>
      <LeadData>
         <LeadByteCountTotal>10000</LeadByteCountTotal>
         <LeadTimeOffset>0</LeadTimeOffset>
         <LeadSampleCountTotal>5000</LeadSampleCountTotal>
         <LeadAmplitudeUnitsPerBit>4.88</LeadAmplitudeUnitsPerBit>
         <LeadAmplitudeUnits>��V</LeadAmplitudeUnits>
         <LeadHighLimit>2147483647</LeadHighLimit>
         <LeadLowLimit>268435456</LeadLowLimit>
         <LeadID>V2</LeadID>
         <LeadOffsetFirstSample>0</LeadOffsetFirstSample>
         <FirstSampleBaseline>0</FirstSampleBaseline>
         <LeadSampleSize>2</LeadSampleSize>
         <LeadOff>FALSE</LeadOff>
         <BaselineSway>FALSE</BaselineSway>
         <ExcessiveACNoise>FALSE</ExcessiveACNoise>
         <MuscleNoise>FALSE</MuscleNoise>
         <LeadDataCRC32>1799997343</LeadDataCRC32>
         <WaveFormData>
JgAmACYAJgAlACQAIwAiACEAIAAfAB4AHAAcABwAHAAbABoAGQAYABcAFgAVABQAEwAS
ABEAEAAPAA4ADQAMAAoACgAKAAoACQAIAAcABgAEAAQABAAEAAIAAgACAAIAAgACAAIA
AgAAAAAAAAAAAAAAAAAAAAAAAAAAAAAAAAAAAAAAAAAAAAIAAgACAAIAAgACAAIAAgAE
AAQABAAEAAYABgAGAAYACAAIAAgACAAIAAgACAAIAAkACgALAAwADAAMAAwADAAOAA4A
DgAOAA0ADAALAAoADAAMAAwADAAMAAwADAAMAAoACgAKAAoACAAIAAgACAAGAAYABgAG
AAYABgAGAAYABgAGAAYABgAEAAQABAAEAAYABgAGAAcACQAJAAgACAALAA0ADQAOAA0A
DgAQABEAFAAUABUAFQATABAACwAIAAcABwAIAAgABgABAP7//f/9//3//////////v/9
//z/+v/7//v/+//4//b/9v/2//j/+P/4//j/+//7//v/+//5//n/+f/5//f/9//4//j/
+v/6//r/+f/5//n/+f/6//r/+v/6//n/+f/5//n/+f/7//7/AQAGAA8AGQAjAC4AMgAp
ACIAIAAbAAoA9f/k/83/rf+F/1//PP8f/wT/6P7L/rL+oP6h/rT+z/7s/gr/Kv9L/2f/
gf+X/6v/u//I/9P/3f/p//X/+/8BAAUABgAFAAcACAAJAAsADAANAA4ADAAMAA0ADQAP
AA8AEAAQAA4ADgAOAA8ADwAQABAAEAAQABEAEQASABIAEgATABMAFQAVABYAFwAWABYA
FgAWABgAGAAZABsAHQAdAB0AHgAcABwAHQAfACAAIAAhACIAIwAkACQAJgAmACYAJwAo
ACkAKgAsACwALAAsACwALgAuAC4ALwAvAC8ALwAvAC8ALQAtAC0ALAArACoAKQAoACcA
JgAlACUAIwAhACAAHwAeAB4AHgAdABwAGwAaABkAGQAYABcAFgAVABQAFAASABQAFAAS
ABIADwAOAA0ADAALAAoACQAJAAkACQAIAAcABAADAAIAAgADAAMAAwABAP//////////
AAAAAAAA//8BAP////8AAP7//v/+//7////////////+//7//v/+//7//v/+//7///8A
AAAAAAACAAMAAwADAAQABQAFAAYABwAHAAgACAAIAAgACAAKAAoACgAKAAsACwALAAsA
CwAJAAoACgAKAAoACgAKAAoADAAMAAwADAAKAAoACgAJAAkACQAIAAgACgAKAAgACAAI
AAgACAAHAAcABwAGAAYABwAFAAQABgAGAAgACAAIAAgACAAJAAkACQAIAAgACQALAA0A
DgAPABAAFAAVABYAFgAVABUAEwAQAA0ACgAJAAkACgAKAAgAAwAAAP///f/9//3//f/9
//z//f/8//z//f/9//3//P/6//j/+P/4//j/+P/4//n/+f/5//n/+f/5//n/+f/5//n/
/P/8//z//P/6//n/+f/5//n/+v/6//r//P/7//v/+//5//v//f8CAAUADAATAB0AKQAw
AC4AIwAgAB4AEwAEAPH/3v/D/5v/df9T/zT/F//6/t7+wf6s/qb+sf7K/uX+BP8i/0L/
X/95/5H/p/+3/8H/zv/b/+f/8//7////BQAHAAQABwAJAAoACwALAAwADQAOAA4ADgAP
AA8ADwAPABAAEAASABIAEgATABEAEgASABIAEgATABMAFAAUABQAFQAVABYAFwAZABsA
GgAaABoAGgAbABoAGgAbABsAGwAbABwAHgAeAB8AIQAkACQAJQAmACUAJgAmACgAJgAm
ACcAKAArACwALgAuAC4ALgAuADAAMAAwADEAMQAvAC8ALwAvAC0ALQAtACwAKwAqACkA
KAApACgAJwAnACMAIQAgAB8AHAAcABwAGwAcABsAGgAZABcAFgAVABQAFQAUABQAEgAS
ABIAEAAQAA8ADgANAAwADQAMAAsACwAJAAkACAAHAAYABQAEAAQABQAFAAUAAwABAAEA
AQABAAEAAgADAAMAAgD///7//v8AAAAAAAAAAAEAAQABAAEAAAAAAAAAAAAAAAAAAAAA
AAMABAAEAAQABAAFAAUABQAGAAcABwAIAAkACQAKAAoACgAKAAoADAAKAAoACgALAAsA
CwALAAsADQAOAA4ADgAMAAwADAAMAAwADAAMAAwADAAMAAwACwAJAAkACAAIAAoACgAI
AAgACAAIAAgABwAHAAcACAAIAAgACAAIAAgACAAKAAsACwALAAoACgALAA0ADQAOAA8A
EAAUABUAFgAWABYAFQASAA4ACwAIAAcABwAIAAgABgABAP7//f/7//v//////////v/7
//r/+v/7//3//f/8//r/+f/4//f/9v/3//j/+v/7//n/+f/5//n/+//7//v/+//6//r/
+v/6//z/+//7//v/+f/6//r/+v/8//v/+//7//n/+//9/wAAAwAIAA8AGQAhACgAJgAd
ABYAFAANAP7/7f/e/8f/p/9//13/Pv8j/wj/7v7T/rb+pP6r/sT+3/76/hj/Ov9X/3P/
if+d/7H/v//M/9f/4//v//n///8BAAEABAAHAAkACgALAAkACgALAAwADgAOAA8ADwAP
AA8AEAAQABAAEAAQABEADwAQABAAEAAQABEAEQASABIAEgATABMAEwATABQAFQAWABYA
FgAWABgAGAAZABsAGwAbABsAHAAcABwAHQAfACAAIAAhACIAIwAkACQAJgAmACYAJwAo
ACkAKgAsACwAKgAqACoALAAsACwALQAtAC0ALQAtAC0ALQAtAC0ALAArACoAKQAoACUA
JAAjACMAIQAfAB4AHQAcABwAHAAbABoAGQAYABcAFwAWABUAFAAVABQAFAASABEAEAAN
AAwADQAMAAsACgAJAAgABwAHAAcABwAGAAUABAADAAIAAgABAAEAAQD/////////////
/P/8//z/+//7//n/+f/6//r/+v/6//r/+f/5//n/+f/8//z//P/8//z//P/8//z//f/+
//7//v/+/////////wAAAQABAAIAAwADAAQABAAGAAYABgAIAAgACAAIAAkACQAJAAkA
CQAJAAoACgAKAAoACgAKAAoACAAIAAgACAAIAAgACAAHAAcABwAGAAYABAAEAAIAAgAC
AAIAAgABAAEAAQAAAAAAAQD//wAAAgACAAIAAgAEAAUABQAFAAYABgAHAAkABwAIAAkA
CgALAAsACwAKAAwADQAMAAoABQACAAEAAQACAAIAAAD7//j/9//1//X/9//3//f/9v/z
//L/8v/z//X/9f/0//L/8v/y//L/8v/0//T/9f/1//P/8//z//P/8//z//P/8//0//T/
9P/0//T/8//z//P/8//0//T/9P/2//X/9f/1//X/8//z//j/+f/+/wkADwAXACAAJAAb
ABQAFAAPAAQA8f/c/8n/rf+J/2H/QP8j/wj/6P7J/q7+mv6X/qb+wf7g/v7+IP9F/2P/
ef+P/6H/s//A/8v/1//j/+3/9f/5//3/AAABAAMABAAFAAcACAAJAAoACAAIAAkACQAJ
AAkACgAKAAwADAAMAA0ADQAOAA4ADgAMAA0ADQAOABAAEAARABEAEQARABIAEwAWABYA
FgAWABYAFgAXABkAGwAbABsAHAAaABoAGwAdACAAIAAhACIAIQAiACIAJAAmACYAJwAo
ACkAKgAsACwALgAuAC4AMAAwADAAMQAxADEAMQAxADEAMQAxADEAMAAvAC4ALQAsACsA
KgApACkAJwAlACQAIwAiACIAIgAhACAAHwAeAB0AHQAcABsAGgAZABgAGAAWABQAFAAS
ABIAEQAQAA8ADgALAAoACQAJAAcABwAGAAUABAADAAIAAgABAAEAAQD/////////////
/P/8//z/+//9//v/+//8//z//P/8//z/+f/5//n/+f/6//r/+v/6//r/+v/6//r/+//8
//z//P/8//3//f/9/wAAAQABAAIAAQABAAIAAgACAAIAAgAEAAIAAgACAAMABQAFAAUA
BQAHAAgACAAIAAgACAAIAAgACAAIAAgACAAGAAYABgAFAAcABwAGAAYABgAGAAQABAAG
AAYABgAFAAMAAwACAAIAAwADAAQAAgACAAIAAgACAAIAAwAFAAYABwAGAAYABwAJAAsA
DAANAA4ADgAPABAAEAARABEADwAMAAcABAADAAMABAAEAAIA/f/6//n/9//3//v/+//7
//r/+f/4//j/+f/3//f/9v/0//T/9P/0//T/9v/2//f/9//1//X/9f/1//X/9f/1//X/
9v/2//b/9v/2//X/9f/1//X/9v/2//b/+P/3//f/9//3//f/9//4//3/BAANABUAIQAo
ACYAHQAaABgADwD+/+f/0v+7/5n/cf9N/y7/Ef/y/tT+uf6i/pr+of66/tX+8P4Q/zL/
Uf9p/4P/m/+t/7n/xv/T/93/6f/z//n/+////wAAAQADAAQABQAFAAYABwAIAAgACAAJ
AAkACQAJAAoACgAMAAwADAANAAsADAAMAAwADgAPAA8AEAAQABAAEQARAA8ADwAQABEA
FAAUABQAFAAXABgAGgAdABsAGQAXABYAFwAYABoAHQAeAB4AHwAgACMAJAAkACYAJgAm
ACcAKAApACoALAAsAC4ALgAuADAAMAAwADEAMQAxADEAMQAxAC8ALwAvAC4ALQAsACsA
KgArACoAKQApACUAIwAiACEAIAAgACAAHwAcABsAGgAZABoAGgAaABoAGAAWABUAEgAU
ABQAEgASAA8ADgANAAwACQAIAAcABwAHAAcABgAFAAQAAwACAAIA/////////f//////
//////z//P/8//v//f/7//v//P/8//z//P/8//n/+f/5//n//P/8//z//P/8//z//P/8
//3//v/+//7//P/9//3//f/+//////8AAAMAAwAEAAQAAgACAAIABAAEAAQABAAFAAYA
BwAIAAkABwAIAAgACAAIAAgACAAIAAoACgAKAAoACAAIAAgABwAJAAkACAAIAAYABgAE
AAQABgAGAAYABQAFAAUABAAEAAMAAwAEAAQAAAACAAQABAAEAAQABgAHAAcABwAGAAYA
BwAJAAsADAANAA4AEAARABIAEgARABEADwAMAAcABAADAAMABAAEAAIA/f/6//n/9//3
//v/+//7//r/9//2//b/9//5//n/+P/2//b/9v/2//b/9v/2//f/9//3//f/9//3//f/
9//3//f/+P/4//j/+P/2//X/9f/1//X/9v/2//b/+P/3//f/9//3//f/+f/8////BAAP
ABkAIQAqACoAIQAcABoAEwACAO3/1v+9/53/df9P/zD/E//2/tb+u/6o/pz+o/68/tf+
8v4Q/zL/T/9r/4P/m/+t/7n/xv/T/9//6f/x//f//f8BAAIAAQADAAQABQAFAAYABwAI
AAoACgALAAsACQAJAAoACgAKAAoACgALAAsADAAMAAwADAANAA0ADgAQABAAEQARAA8A
DwAQABEAFAAUABQAFAAVABQAFAAVABcAFwAXABgAGgAaABsAHQAcABwAHQAeAB8AIAAg
ACIAJAAkACUAJgApACoALAAsACoAKgAqACwALAAsAC0ALQAvAC8ALwAvACsAKwArACoA
KQAoACcAJgAlACQAIwAjACMAIQAgAB8AHAAcABwAGwAaABkAGAAXABkAGAAXABYAFQAU
ABQAEgASABIAEAAQAA8ADgANAAwACwAKAAkACQAHAAcABgAFAAQAAwACAAIA////////
/f/9//3//f/9//z//P/8//v/+//5//n/+v/6//r/+v/6//v/+//7//v/+v/6//r/+v/8
//z//P/8//3//v/+//7//P/9//3//f/+//////8AAAEAAQACAAIAAgACAAIABAAEAAQA
BAAFAAUABQAFAAUABQAGAAYABgAIAAgACAAIAAYABgAGAAYABgAGAAYABQAFAAUABAAE
AAQABAACAAIAAgACAAIAAQD//////v/+/wEAAwAEAAIAAAACAAIAAgACAAIAAwADAAMA
AwAEAAYACQAHAAgACQAKAAwADQAOAA4AEQARAA8ADAAHAAQAAwADAAQABAACAP3/+v/5
//f/9//5//n/+f/4//f/9v/2//f/+f/5//j/9v/0//T/9P/0//T/9P/1//X/9f/1//X/
9f/3//f/9//3//f/9v/1//T/9v/1//X/9f/1//b/9v/2//b/9f/1//X/9//3//n/+v/9
/wQADQAVAB8AKgAsACUAHAAcABcACgD1/97/yf+p/4H/Xf86/xv//v7i/sf+sP6i/qX+
tv7R/uz+Cv8s/03/Z/+B/5n/q/+3/8T/0//f/+n/8//5////AQACAAMABQAGAAcACQAK
AAsADAAMAAwADQANAA0ADQAOAA4ADgAOAA4ADwAPABAAEAAQAA4ADwAPABAAEgASABMA
EwAVABUAFgAXABYAFgAWABYAGAAYABkAGwAbABsAGwAcABwAHAAdAB8AIAAgACEAIgAj
ACQAJAAmACYAJgAnACgAKQAqACwALAAuAC4ALgAwAC8ALgAuAC0ALwAvAC8ALwAtAC0A
LQAsAC0ALAArACoAKQAoACcAJwAlACMAIgAhACAAIAAgAB8AHAAbABoAGQAbABoAGQAY
ABcAFgAWABQAFgAWABQAFAARABAADwAOAA0ADAALAAsACwALAAoACQAIAAcABgAGAAUA
BQAFAAMAAwADAAMAAwAAAAAAAAD//wEA/////wAA/v/+//7//v/+////AAABAAAAAAAA
AAAAAAAAAAAAAAD//wAAAAAAAAEAAwAEAAUABgAHAAcACAAIAAcABwAGAAgACAAIAAoA
CgAKAAoACwANAA0ADQANAAsADAAMAAwADgAOAA4ADgAMAAwADAAMAAoACgAKAAkACwAL
AAoACgAMAAwACgAKAAgACAAIAAcABwAHAAYABgAHAAUABgAGAAgACAAIAAgACAAKAAsA
CwALAAwADAANAA8ADQAOAA8AEAAUABUAFgAWABcAFwAVABIADQAKAAkACQAIAAgABgAB
AP/////+////AAD///7//P/7//r/+v/7//3//f/8//r//P/8//z//P/6//r/+//7//v/
+//7//v//f/9//3//f/9//z/+//6//z/+//7//v/+//8//z//P/6//n/+f/5//v/+//9
/wIABQAMABUAHwArADAAKgAjACIAIAAVAAQA7//c/8H/nf93/1H/Mv8V//r+3v7D/q7+
pv6v/sr+4/4A/yD/Pv9b/3X/j/+j/7X/w//Q/9v/5//z//v/AQAFAAcABgAHAAkACgAL
AA0ADgAPABAADgAOAA8ADwANAA0ADgAOABAAEAAQABEAEQASABIAEgASABMAEwAUABQA
FAAVABUAFQAVABYAFwAYABgAGAAYABgAGAAZABsAHQAdAB0AHgAeAB4AHwAhACIAIgAj
ACQAIwAkACQAJgAmACYAJwAoACkAKgAsACwALAAsACwALgAuAC4ALwAvAC8ALwAvAC8A
KwArACsAKgArACoAKQAoACUAJAAjACMAIwAhACAAHwAcABwAHAAbABgAFwAWABUAFwAW
ABUAFAAVABQAFAASABAAEAAOAA4ADwAOAA0ADAANAAwACwALAAcABwAGAAUABgAFAAQA
BAADAAMAAwABAAEAAQABAAEAAAAAAAAA//////3//f/+//7//v/+//7//f/9//3//f/+
//7//v/+/wAAAAAAAAAA//8AAAAAAAACAAMAAwADAAQABQAFAAYABwAHAAgACAAIAAgA
CAAKAAoACgAKAAsACwALAAsACwALAAwADAAMAAoACgAKAAoADAAMAAwADAAMAAwADAAL
AAkACQAIAAgACAAIAAYABgAGAAYABgAFAAUABgAIAAgACAAIAAoACwALAAsACgAKAAsA
DQALAAwADQAOABIAEwAUABQAFAATABAADAAJAAYABQAFAAYABgAEAP//+v/5//f/9//7
//v/+//6//v/+v/6//v/+//7//r/+P/2//b/9v/2//b/9v/3//f/9//3//f/9//5//n/
+f/5//j/+P/4//j/+v/5//n/+f/3//j/+P/4//j/9//3//f/+f/3//n//v8DAAgAEQAb
ACMAKgAoAB8AGAAUAA0A+v/l/9T/v/+X/2//T/8w/xP/+P7e/sP+rv6k/q/+yv7h/vz+
Hv9A/1n/c/+L/6H/s/+//8z/2f/j/+3/8//5////AwAEAAUABwAIAAkACAAIAAgACAAK
AAoACwALAAkACQAKAAoADAAMAAwADQALAAwADAAMAAwADQANAA4ADgAOAA8ADwAPAA8A
EAARABIAEgASABIAFAAUABUAFwAXABcAFwAYABgAGAAZABsAHAAcAB0AHgAeAB4AHQAe
AB8AIAAiACQAIwAkACYAJgAmACYAJgAoACgAKAApACkAKQApACkAKQAlACUAJQAkACMA
IgAhACAAHwAeAB0AHQAbABkAGAAXABYAFgAWABUAFAATABIAEQAPAA4ADQAMAAsACgAK
AAgACgAKAAgACAAHAAYABQAEAAMAAgABAAEAAQABAAAA///+//3//P/8//3//f/9//v/
+f/5//n/+f/6//r/+v/5//j/9f/0//T/9v/2//b/9v/1//X/9f/1//j/+P/4//j/+P/4
//j/+P/7//z//P/8//7//////////v//////AAABAAEAAgACAAIAAgACAAQABAAEAAQA
BQAHAAcABwAHAAUABgAGAAYABgAGAAYABgAGAAYABgAGAAQABAAEAAMAAwADAAIAAgAC
AAIAAAAAAAAAAAAAAP////////7/AAAAAAAAAAABAAMABAAFAAQABAAFAAcABQAGAAcA
CAAKAAsADAAMAA0ADQALAAgAAwAAAP////8AAAAA/v/5//b/9f/z//P/9f/1//X/9P/z
//L/8v/z//X/9f/0//L/8P/w//D/8P/w//D/8f/x//P/8//z//P/8//z//P/8//0//T/
9P/0//L/8f/x//H/8//0//T/9P/0//P/8//z//X/8//1//j/+//+/wcADwAZACQAJAAd
ABYAFAAPAAIA7f/W/8P/pf9//1v/Ov8d/wD/4P7D/qr+mP6X/qz+yf7k/gL/Iv9F/2H/
e/+P/6P/sf++/83/2f/j/+3/9f/7//3//v///wEAAgADAAUABgAHAAgABgAGAAcABwAJ
AAkACgAKAAgACAAIAAkACQAKAAoACgAKAAsACwAMAA4ADgAPAA8ADwAPABAAEQAQABAA
EAAQABQAFAAVABcAFwAXABcAGAAZABoAHAAfAB8AHgAeAB4AIQAiACIAJAAmACYAJwAo
ACcAKAAqACoALAAsACwALgAwADAAMQAxADEAMQAxADEALwAvAC8ALgAtACwAKwAqACkA
KAAnACcAJgAlACUAJQAiACIAIgAhACAAHwAeAB0AGwAaABkAGAAXABYAFgAUABQAFAAS
ABIAEQAQAA8ADgALAAoACQAJAAkACQAIAAcABAADAAIAAgABAAEAAQD/////////////
/v/+//7//f////3//f/+//z//P/8//z//f/9//3//f/8//z//P/8//7//v/+//7//f/+
//7//v/+/////////wAAAQABAAIAAwADAAQABAAEAAQABAAGAAYABgAGAAcACQAJAAkA
CQAJAAoACgAKAAoACgAKAAoACAAIAAgACAAKAAoACgAJAAkACQAIAAgACAAIAAYABgAG
AAYABgAFAAUABQAEAAIABAAGAAYABgAGAAgACQAJAAkABgAGAAcACQAJAAoACwAMAA4A
DwAQABAAEwATABEADgAJAAYABQAFAAQABAACAP3/+v/5//f/9//7//v/+//6//f/9v/2
//f/+f/5//j/9v/0//T/9P/0//b/9v/3//f/9//3//f/9//1//X/9f/1//b/9v/2//b/
9v/1//X/9f/1//b/9v/2//b/9f/1//X/9//3//X/9v/7/wAACQARABsAJAAqACMAHAAc
ABkADAD1/+D/y/+v/4n/Yf9A/yH/Av/k/sn+rv6a/pf+pP67/tj+9v4c/z//W/9z/4n/
n/+v/7z/yf/V/+H/7f/1//v///8AAAEAAwAEAAUABQAGAAcACAAKAAoACwALAAsACwAM
AAwADAAMAAwADQALAAwADAAMAA4ADwAPABAAEAAQABEAEQATABMAFAAVABYAFgAWABYA
FgAWABcAGQAZABkAGQAaABwAHAAdAB8AHgAeAB8AIAAiACQAJQAoACUAJAAkACQAJwAo
ACoAKgAsACwALAAuAC4ALgAvAC8AMQAxADEAMQAvAC8ALwAuAC0ALAArACoAKQAoACcA
JwAnACUAJAAjACIAIgAiACEAIAAfAB4AHQAbABoAGQAYABkAGAAYABYAFQAUABEAEAAP
AA4ADQAMAAsACgAJAAkABwAHAAYABQAEAAMAAgACAAEAAQABAP///f/9//3//f/8//z/
/P/7//v/+f/5//r/+v/6//r/+v/5//n/+f/5//r/+v/6//r/+P/4//j/+P/5//r/+v/6
//r/+//7//v//P/9//3//v//////AAAAAAAAAAAAAAIAAgACAAIAAwADAAMAAwADAAMA
BAAEAAQABgAGAAYABgAGAAYABgAGAAYABgAGAAUABQAFAAQABAAEAAQAAgACAAEAAAD/
//3///////7//v8BAAIAAgACAAIAAgACAAMAAwADAAIAAgADAAUABwAIAAkACgAMAA0A
DgAOABEAEQAPAAwABQACAAEAAQACAAIAAAD7//r/+f/3//f/9//3//f/9v/z//L/8v/z
//P/8//y//D/8v/y//L/8v/w//D/8f/x//H/8f/x//H/8//z//P/8//z//L/8f/w//L/
8f/x//H/8//0//T/9P/z//H/8P/v//H/8f/z//b/+f/+/wcAEQAdACYAJgAfABoAGgAT
AAQA7f/Y/8H/of95/1P/Mv8T//j+2v67/qL+kv6V/qj+xf7i/gL/Iv9D/1//d/+P/6X/
s/++/8v/1//h/+n/8f/3//f/+v/7//3//v///wEAAgADAAQABAAEAAUABQAHAAcACAAI
AAYABgAGAAcABwAIAAgACAAIAAkACQAKAAoACgALAAsADQANAA4ADwAQABAAEAAQABEA
EAAQABEAEQARABEAEgAUABQAFQAXABoAGgAbABwAGwAcABwAHgAeAB4AHwAgAB8AIAAi
ACIAJAAkACQAJgAoACgAKQApACcAJwAnACcAJgAnACgAKAAmACQAIgAgAB8AHgAdAB0A
HQAbABoAGQAYABgAGAAXABYAFQAUABMAEQAQAA8ADgANAAwADAAKAAoACgAIAAgABwAG
AAUABAADAAIAAQABAP/////+//3/+v/5//j/+P/3//f/9//1//X/9f/1//X/9P/0//T/
8//z//H/8f/y//T/9P/0//T/8//z//P/8//y//L/8v/y//T/9P/0//T/9P/0//P/8v/0
//X/9f/1//b/9//3//j/9//3//j/+P/4//j/+P/6//r/+v/6//v/+//7//v/+//7//z/
/P/8//z//P/8//z//P/8//z//P/6//r/+v/5//v/+//6//r/+v/6//j/+P/2//b/9v/1
//X/9f/0//T/9P/1//b/9//4//j/+f/5//n/+P/4//n/+//7//z//f/+/wIAAwAEAAQA
BQAFAAMAAAD5//b/9f/1//b/9v/0/+//6v/p/+f/5//r/+v/6//q/+f/5v/m/+f/6f/p
/+j/5v/l/+T/4//i/+T/5P/l/+X/5f/l/+X/5f/j/+P/4//j/+b/5v/m/+b/5v/l/+X/
5f/j/+T/5P/k/+T/4//j/+P/4//l/+X/5v/r//L/+f8DAA8AGAAYABEADgAKAAEA8P/b
/8b/sf+R/2n/Rf8i/wX/5v7K/q3+lv6I/o3+pP6//tr++v4a/zn/U/9t/4X/l/+l/7T/
wf/L/9X/4f/n/+v/6//s/+3/7//w//H/8f/y//P/9P/0//T/9f/1//X/9f/2//b/9v/2
//b/9//3//j/+P/4//j/+f/5//r/+v/6//v/+//9//3//v////7//v/+//7/AAAAAAEA
AwADAAMAAwAEAAQABAAFAAcACAAIAAkACgAKAAoACQAKAAsADAAOABAADwAQABIAEgAU
ABQAFAAWABQAFAAVABUAFQAVABUAFQATABMAEwASABEAEAAPAA4ADQAMAAsACwALAAkA
CAAHAAQABAAEAAMAAgABAAAA//////7//f/8//v/+v/6//j/+P/4//b/9v/z//L/8f/w
//H/8P/v/+//7f/t/+z/6//q/+n/6P/o/+f/5//n/+X/4//j/+P/4//i/+L/4v/h/+H/
3//f/+D/3v/e/97/3v/f/9//3//f/97/3v/e/97/3v/e/97/3v/h/+L/4v/i/+D/4f/h
/+H/4v/j/+P/5P/l/+X/5v/m/+T/5P/k/+b/6P/o/+j/6f/p/+n/6f/p/+f/6P/o/+j/
6P/o/+j/6P/o/+j/6P/o/+j/6P/o/+f/5//n/+b/5v/k/+T/4v/i/+L/4v/i/+T/5P/k
/+T/5P/k/+X/5f/l/+X/5v/o/+v/6v/q/+r/6v/s/+3/7v/u/+//7//t/+r/5P/g/97/
3f/e/97/3P/X/9T/0//R/9H/1f/V/9X/1P/T/9L/0v/T/9H/0f/Q/87/zv/O/87/zv/O
/87/z//P/9H/0f/R/9H/0f/R/9H/0f/R/9D/z//O/87/zf/N/83/zf/O/87/zv/Q/8//
z//P/83/z//R/9T/2f/g/+n/8f/7/wAA/P/x/+7/6v/d/87/uf+m/4n/Y/89/x3/AP/j
/sj+rP6P/nz+dv6H/qL+v/7c/vr+GP81/03/Yf93/4n/l/+i/63/t//D/8v/z//R/9X/
2P/Y/9n/2f/Z/9n/2v/b/9z/3P/c/93/3f/d/93/3v/e/9z/3P/c/93/2//c/9z/3P/e
/9//3//g/+D/4P/h/+H/3//f/+D/4f/i/+L/4v/i/+L/4v/j/+X/5f/l/+X/5v/m/+b/
5//p/+j/6P/p/+r/6//s/+z/7v/u/+7/7//w/+//8P/y//L/8v/y//L/9P/0//T/9f/1
//X/9f/1//X/8//z//P/8v/w/+7/7P/q/+n/6P/n/+f/5f/j/+L/4f/g/+D/4P/f/9z/
2//a/w==
         </WaveFormData>
      </LeadData>
      <LeadData>
         <LeadByteCountTotal>10000</LeadByteCountTotal>
         <LeadTimeOffset>0</LeadTimeOffset>
         <LeadSampleCountTotal>5000</LeadSampleCountTotal>
         <LeadAmplitudeUnitsPerBit>4.88</LeadAmplitudeUnitsPerBit>
         <LeadAmplitudeUnits>��V</LeadAmplitudeUnits>
         <LeadHighLimit>2147483647</LeadHighLimit>
         <LeadLowLimit>268435456</LeadLowLimit>
         <LeadID>V3</LeadID>
         <LeadOffsetFirstSample>0</LeadOffsetFirstSample>
         <FirstSampleBaseline>0</FirstSampleBaseline>
         <LeadSampleSize>2</LeadSampleSize>
         <LeadOff>FALSE</LeadOff>
         <BaselineSway>FALSE</BaselineSway>
         <ExcessiveACNoise>FALSE</ExcessiveACNoise>
         <MuscleNoise>FALSE</MuscleNoise>
         <LeadDataCRC32>1629344169</LeadDataCRC32>
         <WaveFormData>
DAAMAAwADAAMAAwADAAMAAoACgAKAAoACgAKAAoACgAKAAoACgAKAAoACgAKAAoACAAI
AAgACAAIAAgACAAIAAYABgAGAAYABQAEAAMAAgAAAAAAAAAAAP7//v/+//7/AAAAAAAA
AAD///7//f/8//z//P/8//z//P/8//z//P/+//7//v/+//7//v/+//7//v/+//7//v8A
AAAAAAAAAAAAAAAAAAAAAQACAAMABAAEAAQABAAEAAYABgAGAAYABgAGAAYABgAIAAgA
CAAIAAYABgAGAAYABgAGAAYABgAIAAgACAAIAAcABgAFAAQAAgACAAIAAgACAAIAAgAC
AAIAAgACAAIAAAAAAAAAAAAAAAAAAAAAAAIAAgADAAMABQAFAAUABQAFAAcABwAHAAcA
CAALAAsADgARABMAFAAUABEADwANAAsADQANAA0ACgAGAAQAAwABAAEAAQABAAAA///8
//r/+P/4//j/9v/1//P/8//y//L/8v/y//L/8v/y//L/8v/y//L/8v/y//L/8v/y//L/
8f/x//H/8f/y//L/8v/z//P/8//z//P/8P/w//D/8P/x//P/9v/4////BwARAB4AKwAx
ADkARwBUAFoAYABpAG4AZwBWAD4AIAAAANf/qf9//1v/O/8m/x7/IP8p/zX/SP9d/3T/
h/+Y/6r/uP/E/8z/0//e/+f/7v/x//T/9v/0//T/9v/3//j/+P/5//n/+f/5//r/+v/9
//3//f/9//v/+//8//z//P/8//3//f/9//7//v/+/////////wAAAAAAAAAAAAABAAEA
AgADAAMABAAEAAQABAAFAAYABwAFAAUABQAHAAgACQAKAAoADAAMAA0ADgANAA0ADwAP
ABEAEgATABMAEQARABMAEwATABMAEwATABUAFQAVABUAEwASABIAEgARAA8ADgANAA4A
DQANAA0ACgAIAAcABwAIAAcABwAHAAUABQAFAAUABQAFAAUABQAFAAUABQAFAAYABgAG
AAYABAAEAAQABAAFAAUABAACAAQABQAFAAMAAwACAAIAAAACAAIAAgACAP7/AAAAAP7/
//////////8BAP////8AAP7//v/+//7/AAD////////9//3//f/9//3//f/9//3//f/+
//7//v////////8AAAIAAwADAAQABQAFAAUABgAGAAYABgAHAAcACAAIAAgACQAJAAkA
CQAIAAgACAAJAAkACQAJAAkACQAJAAkACQAIAAgACAAHAAcACAAIAAcABwAHAAYABgAG
AAQABAAEAAMAAwADAAMABQACAAIAAgACAAQABAAEAAQABwAHAAcABwAHAAcABwAJAAkA
CQALAAwAEQARABIAFQAXABgAGAAVABMAEQAPABEAEQARAA4ACgAIAAcABQAFAAMAAwAC
AAEA/v/8//z//P/8//r/9//1//X/9P/0//T/9P/0//T/9P/2//b/9v/2//b/9v/2//b/
9v/2//X/9f/1//X/9P/0//L/8//z//P/9f/1//T/9P/0//T/9//5//z/AAAFAA0AGwAq
ADEANwBFAFEAWgBgAGoAcQBsAF0ARgAqAAwA5P+5/43/Zf9F/y3/Hv8a/yT/Mf9D/1b/
a/9+/5H/pv+0/77/yv/U/9//6v/x//T/9//6//j/+v/6//z//f/8//z//f/9//////8A
AAAA//////////8BAAEAAgACAAIAAgADAAMAAwAEAAQABAAFAAUABQAGAAgACAAIAAgA
BwAHAAgACQAHAAgACAAIAAgACQAKAAsADQANAA0ADwAQABEAEgASABIAEgATABQAEwAT
ABUAFQAXABgAGQAZABkAGQAbABsAHQAdAB0AHQAbABsAGwAbABkAGAAYABgAFQATABIA
EQARABEAEgATABAADgANAA0ADAALAAsACwALAAsACwALAAkACQAJAAkACwALAAsACwAK
AAoACgAKAAwADAAMAAwACwALAAoACAAGAAcABwAFAAcABgAGAAQABAAEAAQABAACAAQA
BAACAAMAAwADAAMAAQD/////AAAAAAAAAAAAAAAA////////////////////////////
/wEAAgACAAIABQAFAAUABgAGAAcABwAIAAkACQAJAAoACgAKAAoACwALAAwADAAMAAsA
CwALAAsADgAOAA4ADwANAA0ADQANAA0ADQANAA0ADAAMAAwACwAJAAoACgAJAAkACQAI
AAgACAAGAAYABgAFAAUABwAHAAYACAAIAAgACAALAAsACwALAAsACwALAA0ADQANAA8A
EAATABMAFAAXABcAGAAYABUAFQATABEAEwARABEADgAKAAgABwAFAAUABgAHAAcABwAD
AAAA///+/wAA/v/7//n/9//2//b/9v/2//b/9v/2//b/9v/2//b/+P/4//j/+P/2//b/
9f/1//X/9f/0//T/9v/3//f/9//3//f/9v/2//T/9P/3//n/+v/+/wUADQAXACQALwA1
AD8ATwBaAGAAaABzAHYAaQBSADoAGADy/8f/mf9r/0P/If8O/wz/FP8h/zH/Rv9d/3T/
h/+Y/6r/uv/G/9D/2f/k/+3/8v/z//T/9v/3//j/+//9//z//P/9//3//////wAAAAAB
AAEAAQABAP////8AAAAAAAAAAAEAAQABAAIAAgACAAMAAwADAAQABAAEAAQABAAFAAUA
BgAHAAUABgAGAAYABgAHAAgACQALAAsACwANAAwADQAOAA4AEAAQABEAEgATABMAFQAV
ABUAFgAXABcAFQAVABcAFwAZABkAGQAZABkAGQAZABkAGQAYABgAGAAVABMAEgARABAA
DwAPAA8ADgAMAAsACwAKAAkACQAJAAcABwAHAAcABwAHAAcABwAJAAkACQAJAAgACAAI
AAgABgAGAAYABgAFAAUABAACAAIAAwADAAEAAwACAAIAAAD+//7//v/+//z//v/+//z/
+//7//v/+//7//n/+f/6//r/+v/6//r/+P/3//f/9//5//n/+f/5//n/+f/5//n/+//8
//z//P/9//3//f/+//7//////wAAAQABAAEAAgACAAIAAgADAAUABgAGAAYABwAHAAcA
BwAIAAgACAAJAAcABwAHAAcABwAHAAcABwAGAAYABgAFAAUABgAGAAUAAwADAAIAAgAC
AAAAAAAAAP/////////////+//7/AAAAAAAAAAADAAMAAwADAAMAAwADAAUABQAFAAcA
CAAKAAkACQALAA8AEAAQAA0ADQALAAkACwALAAsACAAEAAAA///9//3///////7//f/6
//j/+P/4//b/9P/x/+//8f/w//D/8P/w//D/8P/w/+7/7v/u/+7/7v/u/+7/7v/w//D/
7//v/+//7//u/+7/7P/t/+3/7f/v/+//7v/u//D/7v/t/+//8v/2//v/AQALABgAIwAr
ADUARwBWAGAAaABvAHgAdwBoAFAAMAAQAOP/r/9//1X/Mf8Y/wz/DP8V/yX/OP9R/2j/
e/+M/57/rv+4/8L/zf/Y/+H/5v/r/+7/8P/w//D/8v/z//b/9v/3//f/9f/1//b/9v/3
//f/9//3//f/9//4//j/+v/6//v/+//7//z//P/8//3//f/9//7//v/+//7//v//////
AAABAAEAAgACAAIABAAFAAYABwAGAAUABAAFAAgACQAKAAoACAAIAAkACgANAA0ADwAP
AA8AEAARABEAEwATABUAFQAXABcAFwAXABcAFwAXABcAFQAUABQAFAAVABMAEgARABAA
DwAPAA8ADAAKAAkACQAIAAcABwAHAAcABwAHAAcABwAHAAcABwAHAAcABwAHAAYABgAG
AAYABgAGAAYABgAFAAUABAACAAAAAQABAP/////+//7//P/8//z//P/8//r//P/8//r/
9//3//f/9//5//f/9//4//j/+P/4//j/+P/3//f/9//1//X/9f/1//X/9f/1//X/9//4
//j/+P/3//f/9//4//r/+//7//z//f/9//3//v/+//7//v////3//v/+//7/////////
//8CAAIAAgADAAMAAwADAAMAAwADAAMAAwACAAIAAgABAAEAAgACAAEAAQABAAAAAAAA
AP7//v/+//v/+//7//v/+//8//z//P/8//z//P/8//z//v///wAAAQD///////8BAAMA
AwAFAAYABwAHAAgACwAPABAAEAANAAkABwAFAAcACQAJAAYAAgD+//3/+//7//3//f/8
//v/+P/2//b/9v/0//L/7//t/+//7v/u/+7/8P/w//D/8P/v/+7/7f/s/+z/7P/s/+z/
7v/u/+3/7f/t/+3/7P/s/+z/7f/t/+3/7f/t/+z/7P/u/+7/7f/t//L/9v/9/wUAEQAe
ACcALQA7AEsAVgBcAGIAaQBuAGcAUgA4ABgA9P/F/5P/af9F/yv/Gv8W/xr/I/8x/0b/
Xf9w/4X/mP+o/7T/vv/G/9H/3P/l/+j/6//u//D/8P/w//L/8//0//T/9f/1//P/8//0
//T/9f/1//X/9f/3//f/+P/4//j/+P/5//n/+f/6//r/+v/7//v/+//8//z//P/8//z/
/f/9//7///8AAAIAAwAEAAEAAQABAAEAAwADAAMABQAGAAcACAAIAAgACAAJAAoACwAL
AA0ADQAPABAAEQARABEAEQATABMAEwATABMAEwATABMAEwATABMAEgASABIAEQAPAA4A
DQAOAA0ADQANAAoACAAHAAcACAAHAAcABwAFAAUABQAFAAcABwAHAAcABQAFAAUABQAG
AAYABgAGAAQABAAEAAQAAQABAAAA/v8AAAEAAQD//////v/+//z/+v/6//r/+v/6//z/
/P/6//n/+f/5//n/+f/3//f/+P/4//j/+P/4//b/9f/1//X/9//3//f/9//5//n/+f/5
//n/+v/6//r/+f/5//n/+v/6//v/+//8//3//f/9//7//P/8//z//f///wAAAAAAAAEA
AQABAAEAAgACAAIAAwADAAMAAwADAAMAAwADAAMAAgACAAIAAQABAAIAAgABAAEAAQAA
AAAAAgAAAAAAAAD///////////7//v/9//z/+v/8//3//v///wAAAQABAAEAAQABAAEA
AQADAAUABQAHAAgACwALAAwADwAPABAAEAANAAsACQAHAAkACQAJAAYAAgAAAP///f/9
///////+//3/+P/2//b/9v/4//b/8//x//H/8P/w//D/8P/w//D/8P/w//D/8P/w/+7/
7v/u/+7/8P/w/+//7//t/+3/7P/s/+z/7f/t/+3/7//v/+7/7v/u/+7/7//z//T/+P//
/wcAEQAeACkALwA7AEkAVABcAGIAZwBoAGEATgA0ABQA8P/F/5X/a/9L/y//Hv8a/yD/
Kf81/0r/X/90/4f/mv+q/7b/wv/M/9X/3P/l/+r/7f/w//L/8v/y//T/9f/2//b/9//3
//f/9//4//j/9//3//f/9//5//n/+v/6//z//P/9//3/+//8//z//P////////8AAP7/
/v/+//7/AQABAAIAAwABAAIAAgACAAIAAwAEAAUABwAHAAcACQAIAAkACgAKAAwADAAN
AA4ADwAPABEAEQARABIAEwATABEAEQATABMAEwATABMAEwAUABUAFgAXABUAFAAUABQA
EwARABAADwAOAA0ADQANAAwACgAJAAkACAAHAAcABwAFAAUABQAFAAcABwAHAAcABwAH
AAcABwAGAAYABgAGAAYABgAGAAYABQAFAAQAAgACAAMAAwABAAMAAgACAAAA/v/+//7/
/v/8//7//v/8//v/+//7//v/+//5//n/+v/6//r/+v/6//r/+f/5//n/+f/5//n/+f/7
//v/+//7//v//P/8//z/+//7//v//P/8//3//f/+/wEAAQABAAIAAAAAAAAAAQABAAIA
AgACAAMAAwADAAMABAAEAAQABQAFAAUABQAFAAUABQAFAAUABAAEAAQAAwADAAQABAAD
AAEAAQAAAAAAAgAAAAAAAAD/////////////AAACAAIA/v8AAAAAAAAAAAMAAwADAAMA
BQAFAAUABwAFAAUABwAIAAsACwAMAA8AEwAUABQAEQAPAA0ACwANAA0ADQAKAAYAAgAB
AP////8BAAEAAAD///z/+v/6//r/+v/4//X/8//z//L/8v/y//L/8v/y//L/8v/y//L/
8v/y//L/8v/y//D/8P/v/+//8f/x//D/8P/w//H/8f/x//H/8f/w//D/8v/y//H/8//2
//r///8HABEAHgApAC8AOQBHAFQAXABiAGkAbABlAFIAOgAeAPr/0f+l/3v/Wf89/yr/
Iv8i/yv/N/9K/2H/dv+H/5z/rP+2/8L/zv/X/+D/6f/w//H/9P/2//T/9P/2//f/+P/4
//n/+f/7//v//P/8//3//f/9//3/+//7//z//P/+//7///////3//v/+//7/////////
AAACAAIAAgACAAEAAQACAAMAAwAEAAQABAAGAAcACAAJAAcABwAHAAkACgALAAwADAAM
AAwADQAOAA8ADwARABEAEQASABMAEwAVABUAFwAXABYAFQAUABMAFAAVABYAFwAVABQA
FAAUABMAEQAQAA8AEAAPAA8ADwAOAAwACwALAAoACQAJAAkABwAHAAcABwAHAAcABwAH
AAcABwAHAAcACgAKAAoACgAIAAgACAAIAAcABwAGAAQABAAFAAUAAwAFAAQABAACAAIA
AgACAAIAAAACAAIAAAD9//3//f/9/////f/9//7//v/+//7//v/+//3//f/9//3//f/9
//3////////////9//7//v/+/////////wAAAgADAAMABAAEAAMAAgACAAQABAAEAAUA
BwAIAAgACAAJAAkACQAJAAgACAAIAAkACQAJAAkACQAHAAcABwAHAAYABgAGAAUABQAG
AAYABQAHAAcABgAGAAYABAAEAAQAAwADAAMAAwABAAAAAAACAAIABAAEAAQABAAHAAcA
BwAHAAcABwAHAAkACQAJAAsADAARABEAEgAVABUAFgAWABMAEQAPAA0ADwAPAA8ADAAI
AAgABwAFAAUAAwADAAIAAQD8//r/+v/6//z/+v/3//X/9//2//b/9v/0//T/9P/0//T/
9P/0//T/9P/0//T/9P/0//T/8//z//P/8//y//L/9P/1//X/9f/z//P/8v/y//T/8v/z
//f/+v/+/wUADQAbACYAKwAzAEEATwBWAFwAZABrAGgAXQBIACoACADk/7v/j/9n/0f/
L/8g/x7/Jv8z/0H/Uv9n/3z/kf+g/7D/vv/I/9D/2//m/+3/8v/1//b/9v/2//b/+P/5
//z//P/9//3//f/9//7//v/+//3//P/7//3//f/+//7//v/+/////////wAAAAAAAAEA
AQABAAIAAgACAAIAAgABAAEAAgADAAMABAAEAAQABgAHAAgACQAJAAkACQALAAoACwAM
AAwADAAMAA0ADgAPAA8AEQARABEAEgATABMAEwATABUAFQAVABUAFQAVABUAFQAVABUA
EwASABIAEgATABEAEAAPAA4ADQANAA0ADgAMAAsACwAIAAcABwAHAAYABQAEAAMABQAF
AAUABQAHAAcABwAHAAYABgAGAAYABgAGAAYABgAHAAcABgAEAAIAAwADAAEAAwACAAIA
AAD+//7//v/+//7/AAAAAP7////////////9//v/+//8//z//P/8//z//P/7//v/+//7
//v/+//7//v/+//7//v/+//8//z//P////////8AAAAAAQABAAIAAwADAAMABAAEAAQA
BAAFAAUABgAGAAYABwAHAAcABwAIAAgACAAJAAcABwAHAAcABQAFAAUABQAGAAYABgAF
AAMABAAEAAMABQAFAAQABAACAAAAAAAAAAEAAgAEAAQABAAEAAUABQAFAAUABQAFAAUA
BwAHAAcACQAKAA0ADQAOABEAEQASABIADwANAAsACQALAAsACwAIAAQAAgABAP////8B
AAEAAAD///r/+P/4//j/+v/4//X/8//x//D/8P/w//D/8P/w//D/8P/w//D/8P/w//D/
8P/w//L/8v/x//H/8f/x//D/8P/w//H/8f/x//H/8f/w//D/8P/w//H/9f/2//r/AQAL
ABUAJAAvADUAPwBNAFYAXABiAGsAbABbAEIAKAAGAN7/s/+F/1v/N/8b/w7/Dv8S/yH/
Nf9K/1//dP+H/5j/qv+4/8L/zv/Z/+L/5//q/+//8v/0//T/9P/2//f/9v/2//f/9//5
//n/+v/6//n/+f/5//n/+//7//z//P/6//r/+//7//v//P/8//z//f/9//3//v/+//7/
/v/+//////8AAAEAAQACAAIAAgACAAMABAAFAAUABQAFAAcACAAJAAoACgAIAAgACQAK
AA0ADQAPAA8ADQAOAA8ADwARABEAEwATABEAEQARABEAEwATABMAEwASABAADwAOAA8A
DQAMAAsACgAJAAkACQAGAAQAAwADAAIAAQABAAEA///////////9//3//f/9////////
////AAAAAAAAAAAAAAAAAAAAAP3//f/8//r//P/9//3/+//7//r/+v/4//r/+v/6//r/
9v/4//j/9v/3//f/9//3//X/8//z//T/8v/y//L/8v/z//P/9P/1//X/9f/1//X/9f/1
//X/9f/3//j/+P/4//n/+f/5//r/+v/7//v//P/9//3//f/+//7//v/+//////8AAAAA
AAADAAMAAwADAAIAAgACAAMAAQABAAEAAQADAAMAAwADAAIAAgACAAEA//8AAAAA////
/////v/+//7//P/8//z/+//7//r//P/8//z//P///////////////////wEAAQABAAMA
BAAFAAUABgAJAA0ADgAOAAsACQAHAAUABwAHAAcABAAAAP7//f/7//v/+//7//r/+f/2
//T/9P/0//b/9P/x/+//7f/s/+z/7P/s/+z/7P/s/+z/7P/s/+z/7P/s/+z/7P/u/+7/
7f/t/+z/6//p/+j/6v/r/+v/6//r/+v/6v/q/+z/7P/t/+//8P/0//n/AQALABoAJQAr
ADcARwBUAF4AZABrAHIAbQBeAEQAJgACANX/of9z/0v/K/8U/wz/Dv8Z/yf/OP9R/2b/
e/+O/57/rP+4/8L/y//W/+H/5v/r/+7/8P/w//D/8v/z//T/9P/1//X/8//z//T/9P/3
//f/9//3//X/9f/2//b/+P/4//n/+f/5//r/+v/6//v/+//7//z//P/8//z//P/9//3/
/v//////AAAAAAAAAAABAAIAAwAFAAUABQAHAAYABwAIAAgACgAKAAsADAANAA0ADwAP
AA8AEAARABEAEwATABUAFQAXABcAFwAXABcAFwAXABcAFQAUABQAFAAVABMAEgARABAA
DwAPAA8AEAAOAA0ADQAKAAkACQAJAAkACQAJAAkABwAHAAcABwAHAAcABwAHAAgACAAI
AAgABgAGAAYABgAHAAcABgAEAAQABQAFAAMAAQAAAAAA/v8AAAAAAAAAAP7/AAAAAP7/
/f/9//3//f////3//f/+//z//P/8//z//P/7//v/+//5//n/+f/5//v/+//7//v/+//8
//z//P/9//3//f/+//7//////wAAAQABAAEAAgACAAIAAgADAAMABAAEAAQABQAFAAUA
BQAIAAgACAAJAAkACQAJAAkABwAHAAcABwAIAAgACAAHAAUABgAGAAUABQAFAAQABAAE
AAIAAgACAAMAAwABAP//AAABAAIAAwAEAAcABwAHAAcABQAFAAUABwAHAAcACQAKAAsA
CwAMAA8AEwAUABQAEQAPAA0ACwANAA8ADwAMAAgABAADAAEAAQADAAMAAgABAP7//P/8
//z//P/6//f/9f/z//L/8v/y//L/8v/y//L/8v/y//L/8v/y//L/8v/y//L/8v/x//H/
8f/x//D/8P/w//H/8f/x//H/8f/w//D/8P/y//H/8//2//r//f8FAA0AGgAnAC8ANwBH
AFQAXgBkAGsAcABxAGIATgAyABIA5/+3/4n/Yf8//yj/Gv8U/xv/J/88/1X/av97/47/
oP+w/7r/xv/P/9r/4//q/+//8v/y//T/9P/2//f/+P/4//n/+f/5//n/+v/6//v/+//7
//v/+//7//z//P/8//z//f/9////AAAAAAAAAQABAAEAAgACAAIAAgACAAMAAwAEAAUA
BQAGAAYABgAGAAcACAAJAAkACQAJAAsACwALAAsACgANAA4AEAASABIAEQASABEAEQAS
ABMAEwAUABUAGAAZABkAGQAZABkAGQAZABkAGQAZABgAGAAYABcAFQAUABMAFAATABMA
EwASABAADwAPABAADwAPAA8ADQANAA0ADQALAAsACwALAAsACwALAAsACgAKAAoACgAK
AAoACgAKAAkACQAIAAYABAAFAAUAAwAFAAQABAACAAIAAgACAAIA/v8AAAAA/v/9//3/
/f/9//3/+//7//z//P/8//z//P/8//v/+//7//3//f/9//3/+//7//v/+//7//z//P/8
//3//f/9//7//v//////AAABAAEAAQACAAIAAgACAAMAAwAEAAQABAADAAMAAwADAAQA
BAAEAAUABwAHAAcABwAHAAcABwAHAAYABgAGAAUABQAGAAYABQAHAAcABgAGAAUAAgAB
AAAAAAABAAIAAwADAAQABAAEAAQABAAFAAUABQAFAAUABQAFAAcABwAHAAkACgANAA0A
DgARABUAFgAWABMADwANAAsADQANAA0ACgAGAAYABQADAAMAAQABAAAA///8//r/+v/6
//r/+P/1//P/9f/0//T/9P/y//L/8v/y//L/8v/y//L/8v/y//L/8v/w//D/7//v//H/
8f/w//D/8v/z//P/8//x//H/8P/w//D/8P/x//P/9P/6////BwARACAAKwAxAD0ASwBW
AF4AZABrAG4AZwBYAD4AIAD+/9P/pf95/1P/Nf8i/xj/HP8l/zP/Rv9d/3D/g/+a/6z/
uP/A/8z/1f/e/+X/7P/v//D/8v/0//T/9v/3//j/+P/5//n/+f/5//r/+v/9//3//f/9
//v/+//8//z//P/8//3//f///wAAAAAAAP///////wAAAgACAAIAAgADAAMABAAFAAMA
BAAEAAQABAAFAAYABwAHAAcABwAJAAoACwAMAAwADAAMAA0ADgANAA0ADwAPABEAEgAT
ABMAEQARABMAEwAVABUAFQAVABUAFQAVABUAFwAWABYAFgATABEAEAAPABAADwAPAA8A
DAAKAAkACQAIAAcABwAHAAcABwAHAAcABQAFAAUABQAHAAcABwAHAAYABgAGAAYACAAI
AAgACAAHAAcABgAEAAQABQAFAAMAAQAAAAAA/v/+//7//v/+//z//v/+//z/+//7//v/
+//7//n/+f/6//r/+v/6//r/+v/5//n/+f/5//n/+f/5//v/+//7//v/+v/6//n/+P/7
//v/+//8//z//f/9//7//v/9//z//P/+//7//v//////AAAAAAAAAQABAAEAAQACAAIA
AgADAAMAAwADAAMAAQABAAEAAQAAAAAAAAD//wEAAgACAAEA//////7//v/+//z//P/8
//v/+//7//v/+v/7//z//f/+////////////////////AQABAAEAAwAEAAcABwAIAAsA
DwAQABAADQAJAAcABQAHAAkACQAGAAIA///9//r/+f/7//v/+v/5//b/9P/0//T/9P/y
/+//7f/s/+r/6f/o/+n/6v/r/+z/6v/q/+r/6v/o/+j/6P/o/+n/6v/q/+v/6f/p/+j/
6P/o/+n/6f/p/+f/5//m/+b/5v/o/+n/6//s//L/9////wsAGAAjACkANQBBAEoAUABY
AF8AYgBbAEgALgAQAOz/v/+R/2v/R/8n/xb/EP8U/x3/Lf9A/1X/aP99/5D/oP+s/7j/
xP/N/9b/4f/m/+f/6P/q/+r/6v/s/+3/7v/u/+//7//v/+//8P/w//H/8f/x//H/8f/x
//L/8v/y//L/8//z//P/9P/0//T/9f/1//X/9v/2//b/9v/2//f/9//4//n/9//4//j/
+P/4//n/+v/7//v/+//7//3//v///wAAAAD+//7///8AAAMAAwAFAAUABQAGAAcABwAH
AAcACQAJAAkACQAJAAkACQAJAAkACQAJAAgACAAIAAcABQAEAAMABAADAAMAAwAAAP7/
/f/9//z/+//7//v/+//7//v/+//6//n/+P/3//n/+f/5//n/+v/6//r/+v/4//j/+P/4
//n/+f/4//b/9v/3//f/9f/z//L/8v/w//L/8v/y//L/7v/w//D/7v/v/+//7//v/+//
7f/t/+7/7P/s/+z/7P/q/+n/6f/p/+v/6//r/+v/7f/t/+3/7f/t/+7/7v/u/+3/7f/t
/+7/7v/v/+//8P/x//H/8f/y//D/8P/w//H/8//0//T/9P/1//X/9f/1//T/9P/0//X/
9f/1//X/9f/1//X/9f/1//T/9P/0//P/8//0//T/8//z//P/8v/y//L/8P/w//L/8v/y
//L/8v/z//P/8//z//X/9f/1//f/9f/1//f/+P/7//v//P//////AAAAAP3/+f/3//X/
9//3//f/9P/w//D/7//t/+3/6//r/+r/6f/o/+b/5v/m/+T/4v/f/93/3f/c/9z/3P/c
/9z/3P/c/9z/3P/c/9z/3P/c/9z/3P/a/9r/2f/Z/9v/2//a/9r/2P/Z/9n/2f/b/9v/
2v/a/9r/2v/d/9//4P/m/+3/9/8DABIAGQAhAC0AOQBCAEoAVABXAFAAPwAoAAwA6v/A
/5H/Y/85/xf///70/vj+Bv8T/yH/NP9N/2L/c/+E/5b/pP+w/7j/wf/K/9P/1v/Z/9z/
3v/d/9z/3f/d/97/3v/f/9//3//f/+D/4P/j/+P/4//j/+H/4f/i/+L/4P/g/+H/4f/j
/+T/5P/k/+X/5f/l/+b/5v/m/+b/5v/n/+f/6P/p/+f/6P/o/+j/5v/n/+j/6f/r/+v/
6//t/+z/7f/u/+7/8P/w//H/8v/x//H/8//z//X/9v/3//f/9f/1//f/9//3//f/9//3
//f/9//3//f/9//2//b/9v/0//H/7//t/+7/7f/t/+3/7P/q/+n/6f/o/+f/5//n/+X/
5f/l/w==
         </WaveFormData>
      </LeadData>
      <LeadData>
         <LeadByteCountTotal>10000</LeadByteCountTotal>
         <LeadTimeOffset>0</LeadTimeOffset>
         <LeadSampleCountTotal>5000</LeadSampleCountTotal>
         <LeadAmplitudeUnitsPerBit>4.88</LeadAmplitudeUnitsPerBit>
         <LeadAmplitudeUnits>��V</LeadAmplitudeUnits>
         <LeadHighLimit>2147483647</LeadHighLimit>
         <LeadLowLimit>268435456</LeadLowLimit>
         <LeadID>V4</LeadID>
         <LeadOffsetFirstSample>0</LeadOffsetFirstSample>
         <FirstSampleBaseline>0</FirstSampleBaseline>
         <LeadSampleSize>2</LeadSampleSize>
         <LeadOff>FALSE</LeadOff>
         <BaselineSway>FALSE</BaselineSway>
         <ExcessiveACNoise>FALSE</ExcessiveACNoise>
         <MuscleNoise>FALSE</MuscleNoise>
         <LeadDataCRC32>1871322521</LeadDataCRC32>
         <WaveFormData>
9v/2//b/9v/2//b/9v/2//b/9v/2//b/+P/4//j/+P/5//r/+//8//3//v///wAAAAAA
AAAAAAAAAAAAAAAAAAAAAAAAAAAAAAAAAAAAAAD+//7//v/+//z//P/8//z//P/8//z/
/P/8//z//P/8//r/+v/6//r/+v/6//r/+v/8//z//P/8//z//P/8//z//P/8//z//P/8
//z//P/8//z//P/8//z//v/+//7//v/+//7//v/+/wAAAAAAAAAAAAAAAAAAAAACAAIA
AgACAAAAAAAAAAAAAAAAAAAAAAAAAAAAAAAAAP7//v/+//7//P/8//z//P/8//z//P/8
//z//P/8//z/+v/6//r/+v/8//z//P/8//7//v/+/wAAAAAAAP////8CAAMABAAFAAQA
BQAGAAcACwAOABAAEgASABIAEAAPAA8AEAAQABAADgALAAkACQAGAAYABgAGAAUAAgAB
AP3//P/8//r/+P/2//T/8v/y//L/8v/y//L/8v/y//H/8P/w//D/8P/w/+7/7v/u/+3/
7//v/+//7//u/+7/7v/u//D/8P/w//D/7v/u/+7/7v/v//D/8f/y//X/+v///woAFwAg
ACwAOwBMAFwAcACMAKMAtAC/AL8AswCdAHkAUAApAA4A+P/f/8H/q/+g/5n/l/+b/6L/
q/+z/77/xv/N/9L/1//d/+P/5//o/+v/6//q/+v/6//r/+7/7v/v/+//7//u/+7/7//v
/+//7//v/+7/7f/s/+v/7f/t/+3/7f/t/+7/7v/u/+7/7v/u/+7/7//v/+//7//w//D/
8P/w//D/8P/x//H/8f/x//H/8v/w//D/8P/w//L/8v/0//T/9P/0//T/9P/0//X/9f/1
//f/9//4//j/9v/2//f/9//3//f/9//3//f/9//3//f/9//3//f/9v/1//T/9P/0//T/
9P/z//P/8//z//L/8v/0//P/8//z//P/8//z//P/8//0//X/9v/1//b/9//3//n/+//8
//z//P/8//z//f/9//3//f/9//7///8AAAEA/v/+//7//f/9//3//f/9//3//f/8//z/
/f/9//3//f////7//v/+//z//P/8//z//v/+//7//v/8//z//P/8//r/+v/6//r//P/8
//z//f/9//3//f/9////AAAAAAAAAQABAAEAAgACAAEAAQACAAIAAgACAAIAAgADAAMA
AwADAAMAAwAEAAIAAgACAAIAAgACAAIAAQABAAEAAQABAAEAAQABAAEAAQAAAAAAAAAB
AAEAAAAAAAAAAAAAAAAAAAAAAP////8AAAIAAgACAAIAAgAEAAQABAAFAAUABgAHAAYA
BwAIAAkADAANAA8AEgAUABYAFgAWABQAEwATABQAFgAWABQAEQAPAA8ADAAMAAoACgAJ
AAYABwADAAIAAgAAAP7//P/6//j/+P/4//j/9v/2//b/9v/2//b/9//4//j/+P/4//j/
+P/3//f/9//3//f/9v/2//T/9P/0//T/9v/2//b/9v/2//b/9//4//n/+v/9/wIADQAa
ACMALgA+AE8AXgByAIoApAC1AMAAxQC/AK0AjQBlADoAGwAIAPD/z/+z/6f/pP+f/5//
pf+s/7X/v//I/8z/0//a/+H/6f/t/+//8v/z//H/8v/z//P/8//0//T/9f/1//X/9P/0
//X/9f/1//X/9f/1//X/9f/1//f/9//3//f/9v/2//X/9P/2//b/9v/2//j/+f/6//v/
+v/6//r/+v/4//j/+f/5//n/+f/5//r/+v/6//r/+v/6//r//P/8//z//P/8//z//P/9
//3//f//////AAAAAP7//v//////AQABAAEAAQD///////////3//f/9//z/+//6//r/
+v/8//z/+//7//n/+f/4//j/+P/3//f/9//3//f/9//3//n/+v/7//z//f/+////////
/wEAAgACAAIAAgACAAMAAwADAAMAAwADAAMAAwADAAIAAgACAAEAAQABAAEAAQABAAEA
AAAAAP///////////f/8//z//P/+//7//v/+//7//v/+//7//P/8//z//P/+//7//v/+
//7//v/+////AQABAAEAAQABAAIAAgACAAEAAQABAAIAAgABAAEAAgACAAIAAgACAAIA
AwADAAMABQAFAAUABgAEAAQABAAEAAQABAAEAAMAAwADAAMAAwADAAMAAwADAAMAAgAC
AAIAAQABAAAAAAAAAAAAAAAAAAAAAAAAAAAAAAACAAQABAAEAAQABQAHAAkACQAJAAkA
CQAMAA0ADwASABQAFgAWABYAFAATABMAFAAUABQAEgAPAAsACwAIAAgACQAKAAoACAAG
AAEA///+//7//P/6//j/9P/0//T/9P/0//T/9P/0//P/8v/y//L/9P/0//T/9P/y//H/
8f/x//P/8//y//L/9P/0//T/9P/z//L/8f/w//D/8P/x//L/8//2//n//v8FABAAHQAo
ADoASwBeAHQAjgCuAMcA1gDfAN0AzwCvAH8ATgAjAAQA5v/F/6f/mf+S/4//j/+X/6D/
p/+v/7r/xP/L/9L/2f/f/+f/6f/q/+n/6//s/+3/7f/t/+7/7v/v/+//7//u/+7/7//v
/+//7//v/+//7//v/+//7//v/+//7//v//D/8P/w//D/8P/w//D/8f/x//H/8f/0//T/
9P/0//L/8v/z//P/8//z//P/9P/y//L/8v/y//L/8v/0//T/9v/2//b/9v/2//f/9//3
//f/9//4//j/9v/2//f/9//3//f/9//3//f/9//3//f/9//3//f/9v/1//T/9P/0//T/
9P/z//P/8//z//L/8v/y//H/8f/x//H/8f/x//H/8f/y//P/9P/3//j/+f/5//f/+f/6
//r/+v/6//r/+//7//v/+//7//3//f/9//3//P/8//z/+//5//n/+f/5//n/+f/4//j/
9//3//f/9//3//b/9v/2//b/9v/2//b/9v/2//b/9v/4//j/+P/4//b/9v/2//b/9v/2
//b/9//3//f/9//3//f/+P/4//j/+f/5//n/+v/6//n/+f/6//v//P/9//7//P/9//3/
/f/9//3//f/+//7//v/+//7//v/+//7//f////////////3//f/9//3//P/6//n/+P/4
//n/+f/6//j/+P/4//j/+P/4//j/+f/6//v//P/8//7//v/+//3//f/+////AAABAAIA
AwACAAMABQAIAAwADgAOAA4ADAALAAsADAAMAAwACgAHAAUABQACAAIAAgACAAEA/v/9
//n/+P/4//b/9P/y//D/7v/u/+7/7v/u/+7/7v/u/+3/7P/s/+z/6v/q/+r/6v/s/+v/
6//r/+v/6//q/+r/6v/q/+r/6v/q/+r/6v/q/+z/6v/p/+z/6//u//H/8v/5/wQAEQAa
ACoAOwBQAGQAfgCaALcA0ADfAOEA2QDBAJkAYgAzABIA+P/d/7v/of+U/43/if+P/5j/
n/+n/7D/vP/D/8j/z//V/9v/3//i/+P/5f/m/+f/5//n/+j/6P/p/+n/6f/o/+j/6f/n
/+f/5//n/+f/5//n/+f/6f/p/+n/6f/p/+r/6v/q/+z/7P/s/+z/6//r/+v/6//s/+z/
7P/s/+z/7P/t/+3/7f/t/+3/7v/s/+z/7P/s/+3/7v/x//L/8P/w//D/8P/w//H/8f/x
//P/8//0//T/8v/y//P/8//1//X/9f/1//P/8//z//P/8//z//P/8v/z//L/8v/y//L/
8v/x//H/8f/x//D/8P/y//H/8f/x//H/8f/x//H/8f/y//P/9P/1//b/9//3//f/+f/6
//r/+v/6//r/+//7//v/+//7//n/+f/5//n/+P/4//j/9//3//f/9//3//f/9//2//b/
9f/1//X/9f/1//T/9P/0//b/9v/2//b/9v/2//b/9v/0//T/9P/0//T/9P/0//T/9v/2
//b/9//1//X/9f/1//X/9v/2//b/9//3//f/+P/4//f/9//4//j/+P/4//j/+P/5//n/
+f/7//v/+//8//r/+v/6//r//P/8//z/+//5//n/+f/5//n/+f/5//n/+f/4//j/+P/5
//n/+P/4//b/9v/2//b/+P/4//f/9//2//j/+P/4//j/+v/8//z//P/7//v//P/9//7/
//8AAAEAAgADAAUACAAMAA4ADgAOAAoACQAJAAoACgAKAAgABQADAAMAAAAAAAAAAAD/
//z//f/5//j/+P/0//L/8P/u/+7/7v/u/+7/7v/u/+7/7v/r/+r/6v/q/+r/6v/q/+r/
6v/p/+n/6f/p/+n/6P/o/+r/6v/q/+r/6v/q/+r/6v/q/+r/6f/o/+v/7v/x//b//f8I
ABMAIAAwAEEAUgBmAH4AmACzAMQAzQDJALkAnQBvAEAAHQAEAOz/0f+z/5//lP+P/5H/
l/+e/6X/r/+6/8L/x//M/9P/2//f/+H/4v/j/+X/5P/l/+X/5f/m/+b/5//n/+f/5v/m
/+f/5//n/+f/5//p/+n/6f/p/+f/5//n/+f/6f/q/+r/6v/o/+j/6P/o/+n/6f/p/+n/
7P/s/+z/7P/s/+z/7f/t/+z/6//q/+r/7P/s/+z/7P/u/+7/8P/w/+7/7v/u/+7/8P/x
//H/8f/x//H/8v/y//L/8v/z//P/8//z//P/8//z//P/8//z//P/8//z//L/8//y//L/
8v/y//L/8f/x//H/8f/w//D/8v/x//H/8f/x//H/8f/x//P/9P/1//b/9f/2//f/9//3
//n/+v/6//j/+P/4//n/+f/5//n/+f/5//n/+f/5//r/+v/6//n/9//3//f/9//3//f/
9v/2//f/9//3//f/9f/0//T/9P/2//b/9v/2//T/9P/0//T/9P/0//T/9P/2//b/9v/2
//b/9v/2//f/9//3//f/9//3//j/+P/4//n/+f/5//r/+P/3//f/+P/6//r/+v/6//r/
+//7//v/+f/5//n/+v/6//r/+v/6//z//P/8//v/+//7//v/+//7//v/+//7//v/+v/6
//r/+//7//r/+v/6//r/+v/6//j/+P/5//n/9//4//n/+v/7//z//P/+//7//v/9//3/
/v///wIAAwAEAAUABgAHAAkADAAMAA4ADgAOAAwACwALAAwADAAMAAoABwAFAAUAAgAC
AAQABAADAAAA/f/5//j/+P/4//b/9P/y//D/8P/w//D/7v/u/+7/7v/v/+7/7v/u/+7/
7v/u/+7/8P/v/+//7//t/+3/7P/s/+z/7P/s/+z/7P/s/+z/7P/s/+z/7f/w//H/8v/1
//r///8KABUAIAAwAEEAUgBmAHwAlACrALoAwwC/ALEAlQBrAEIAHQAIAPL/1f+3/6X/
nP+X/5f/m/+i/6v/tf++/8b/zf/U/9f/3f/h/+X/5v/p/+n/6v/r/+v/6//s/+z/7f/t
/+//7v/u/+//7f/t/+3/7f/t/+3/7f/t/+//7//v/+//7f/u/+7/7v/w//D/8P/w//H/
8f/x//H/8v/y//L/8v/w//D/8f/x//P/8//z//T/9P/0//T/9P/y//L/9P/0//b/9v/2
//b/9v/3//f/9//3//f/+P/4//j/+P/5//n/9//3//f/9//5//n/+f/5//n/+f/5//j/
9//2//b/9v/2//b/9f/1//X/9f/0//T/9v/1//X/9f/3//f/9//3//n/+v/7//z/+//8
//3//f/9////AAAAAAAAAAAAAAEAAQABAAEAAQABAAEAAQABAAAAAAAAAP///f/9//3/
/f/9//3//P/8//v/+//7//v/+//6//r/+v/8//z//P/8//r/+v/6//r/+v/6//r/+v/6
//r/+v/6//z//P/8//3/+//7//v/+//7//z//P/8/////////wAA/v/9//3//v/+//7/
/v/+//7/////////////////AAACAAIAAgACAAAAAAAAAP//AQABAAEAAQD/////////
/////v/+//7//f/9//z//P/8//z//P/8//7//v////3//P/+//7//v/+/wAAAgACAAIA
AwADAAQABQAEAAUABgAHAAgACQALAA4AEgAUABQAFAASABEAEQASABIAEgAQAA0ACQAJ
AAYABgAIAAgABwAEAAEA/f/8//z//P/6//j/9v/0//T/9P/0//T/9P/0//T/8//y//L/
8v/0//T/9P/0//L/8f/x//H/8f/x//D/8P/w//D/8P/w//D/8P/w//D/8v/w//H/8v/z
//b/+f/8/wMADAAXACIALgA9AE4AYgB2AI4ApQC0ALsAuwCxAJkAcwBKACcADgD6/+H/
w/+t/6T/n/+d/6H/pv+t/7n/wv/I/8//1v/b/+H/5//r/+z/7f/t/+7/7//v/+//8P/w
//H/8f/x//D/8P/x//H/8f/x//H/8f/x//H/8f/x//H/8f/x//H/8v/y//L/8v/y//L/
8v/z//P/8//z//T/9P/0//T/9P/0//X/9f/1//X/9f/2//b/9v/2//b/9v/2//j/+P/4
//j/+P/4//j/+f/5//n/+f/5//r/+v/8//z//f/9//v/+//7//v//f/9//3//f/7//v/
+//6//v/+v/6//r/+v/6//n/+f/5//n/+P/4//j/9//3//f/9//3//f/9//3//j/+f/6
//n/+v/7//v//f///wAAAAAAAAAAAAABAAEAAQABAAEAAQABAAEAAQAAAAAAAAD/////
//////////////7//v/9//3//f/9//3//P/8//z//P/8//z//P/8//z//P/8//z//P/8
//z//P/8//z//P/8//z//P/9//////////////8AAAAAAAD///////8AAAIAAQABAAIA
AgACAAIAAgACAAMAAwADAAEAAQABAAIAAgACAAIAAgACAAIAAgABAP//////////AQAB
AAEAAQABAAAAAAAAAP/////+//7//v/+//7//v/8//z//f/9//7/AAAAAAAAAAAAAAIA
AgACAAEAAQACAAMABgAHAAgACQAMAA0ADwASABQAFgAWABYAEgARABEAEgASABIAEAAN
AAsACwAIAAgACAAIAAcABAABAP3//P/8//r/+P/2//T/8//0//X/9v/0//T/9P/0//P/
8v/y//L/9P/0//T/9P/0//P/8//z//P/8//y//L/9P/0//T/9P/0//T/9P/0//L/8v/z
//b/9//4//v/AAAJABIAGwAoADgARwBWAGgAgACaAK0AuAC9ALUAowCHAGEAOAAZAAQA
8P/R/7X/qf+k/5//nf+j/6r/s/+7/8b/zv/V/9r/3//l/+v/7f/w//H/8f/w//H/8f/x
//L/8v/z//P/8//y//L/8//x//H/8f/x//P/8//z//P/9f/1//X/9f/z//T/9P/0//L/
8v/y//L/8//z//P/8//0//T/9P/0//T/9P/1//X/9//3//f/+P/2//b/9v/2//j/+P/6
//r/+P/4//j/+P/4//n/+f/5//n/+f/6//r/+v/6//v/+//5//n/+f/5//v/+//7//v/
+f/5//n/+P/5//j/+P/4//b/9v/1//X/9//3//b/9v/0//P/8//z//P/8//z//P/9f/2
//f/+P/7//z//f/9//v//f/+//7//v/+//7//////////////////////////v/+//7/
/f/7//v/+//7//3//f/8//z//f/9//3//f/7//r/+v/6//z//P/8//z//P/8//z//P/8
//z//P/8//z//P/8//z/+v/6//r/+//9//3//f/9////AAAAAAAAAQABAAEAAgACAAEA
AQACAAAAAAAAAAAA/v////////8BAAEAAQACAAAAAAAAAAAAAAAAAAAA////////////
/wEAAQABAAEAAQAAAAAAAAD9//3//P/8//7//v8AAAAAAAAAAAIABAAEAAQAAQABAAIA
AwAEAAUABgAHAAoACwANABAAEAASABIAEgAQAA8ADwAQABAAEAAOAAsABwAHAAQABAAG
AAYABQACAAEA/f/8//z/+v/4//b/9P/w//D/8P/w//D/8P/w//D/8f/w//D/8P/w//D/
8P/w//L/8f/x//H/7//v/+7/7v/u/+7/7v/u/+7/7v/u/+7/8P/u/+//8v/z//T/9//8
/wUAEAAdACgAOgBLAF4AcgCMAKgAvwDMANMAzQC5AJcAaQA6ABUA/P/i/8H/pf+Z/5T/
kf+T/5n/oP+n/7H/vP/G/83/1P/b/+H/4//n/+j/6f/r/+z/7f/t/+3/7f/s/+z/6//t
/+z/7P/t/+//7//v/+//7//v/+//7//t/+3/7f/t/+v/7P/s/+z/7v/u/+7/7v/v/+//
7//v//D/8P/w//D/8P/w//H/8f/x//H/8f/y//L/8v/y//L/8v/y//T/9P/y//L/8v/y
//T/9f/1//X/9f/1//b/9v/2//b/9//3//b/9f/0//P/9f/1//X/9f/z//P/8//y//P/
8v/y//L/8P/w/+//7//v/+//7v/u/+7/7f/t/+3/7//v/+//7//t/+7/7//w//P/9P/1
//X/9f/3//j/+P/4//j/+P/5//n/+f/5//n/+f/5//n/+f/4//j/+P/3//f/9//3//f/
9//3//b/9v/3//f/9//3//X/9P/0//T/9P/0//T/9P/0//T/9P/0//T/9P/0//T/8v/y
//L/8v/0//T/9P/1//f/9//3//f/9f/2//b/9v/5//n/+f/6//r/+f/5//r/+v/6//r/
+v/8//3//f/9//3//f/9//7//P/8//z//P/8//z//P/7//v/+//7//v/+//7//v/+//7
//r/+v/6//n/+f/4//j/9v/2//j/+v/6//r/+v/8//7//v/+//3//f/+/////v///wAA
AQACAAMABQAIAAoADAAMAAwADAALAAsADAAOAA4ADAAJAAUABQACAAIAAgACAAEA/v/9
//n/+P/4//j/9v/0//L/8P/w//D/8P/u/+7/7v/u/+3/7P/s/+z/6v/q/+r/6v/s/+v/
6//r/+n/6f/o/+j/6f/q/+v/7P/q/+r/6v/q/+z/7P/r/+z/7f/u//H/9P/9/wgAEwAe
AC4AQQBUAGgAfgCaALUAygDXANkAzwC1AIsAVgApAAwA9P/V/7f/of+Y/4//i/+R/5r/
of+r/7T/vP/F/8z/0//Z/9//4//m/+f/5//o/+n/6f/p/+j/6P/p/+n/6f/o/+j/6f/r
/+v/6//r/+v/6//r/+v/6//r/+v/6//r/+z/7P/s/+z/7P/s/+z/7f/t/+3/7f/s/+z/
7P/s/+7/7v/v/+//7//v/+//8P/y//L/8v/y//D/8P/y//L/9P/0//T/9P/0//X/9f/1
//X/9f/2//b/9v/2//f/9//3//f/9//3//f/9//3//f/9//3//f/9v/3//b/9v/2//b/
9v/1//X/9f/1//T/9P/2//X/9f/1//X/9f/1//X/9//4//n/+v/7//z//f/9//v//f/+
//7/AAAAAAAAAQABAAEAAQABAAEAAQABAAEA/v/+//7//f/9//3//f/9//3//f/8//z/
/f/9//3//f/9//z//P/8//z//P/8//z//P/8//z//P/8//z//P/8//z//P/8//z//P/8
//z//f/9//3//f/9//3//v/+//7/////////AAAAAP////8AAAAAAAAAAAAAAAABAAEA
AQABAAEAAQACAAIAAgACAAIAAgACAAIAAQADAAMAAwADAAEAAQABAAEAAwACAAIAAgAB
AAEAAAAAAAAAAAAAAP7/AAACAAIAAgACAAIABAAEAAQAAwADAAQABQAGAAcACAAJAAoA
CwANABAAEgAUABQAFAASABEAEQASABQAFAASAA8ACwALAAgACAAIAAgABwAEAAMA///+
//7//v/8//r/+P/0//T/9P/0//L/8v/y//L/8//y//L/8v/w//D/8P/w//L/8f/x//H/
7//v/+7/7v/w//D/8P/w/+7/7v/u/+7/7v/u/+//8P/x//L/9f/4//v/BAARABwAKAA9
AE4AXgB0AIwAqQC+AM0A0QDLALkAkwBkADkAGAACAOn/yf+t/57/l/+T/5n/oP+n/6//
uP/A/8n/zv/V/9v/4//n/+j/6f/r/+r/6//r/+v/7P/s/+3/7f/t/+z/7P/t/+3/7f/t
/+3/7f/t/+3/7f/t/+3/7f/t/+//8P/w//D/8P/w//D/8P/v/+//7//v//L/8v/y//L/
8P/w//H/8f/x//H/8f/y//L/8v/y//L/8P/w//L/8v/z//T/9f/2//T/9f/1//X/9f/1
//b/9v/4//j/+f/5//n/+f/5//n/+f/5//n/+f/5//n/+f/4//n/+P/4//j/+P/4//f/
9//3//f/9v/2//j/9//3//f/9//3//f/9//3//j/+f/6//v//P/9//3/+//9//7//v8A
AAAAAAABAAEAAQABAAEA///////////+//7//v/9//3//f/9//3/+//7//r/+v/5//n/
+f/5//n/+P/4//j/+P/4//j/+P/4//j/+P/4//r/+v/6//r/+P/4//j/+P/6//r/+v/7
//n/+f/5//n/+f/6//r/+v/9//3//f/+//z/+//7//z//v/+//7//v/8//3//f/9//3/
/f/9//7//v/+//7//v/+//7//v/9/////////////f/9//3//f////7//v/+//v/+//6
//r//P/8//z//P/8//z//v/+//7//v/+/wAAAAAAAP////8AAAEAAgADAAQABQAGAAcA
CQAMABAAEgASABIADgANAA0ADgAOAA4ADAAJAAcABwAEAAQABAAEAAMAAAD9//n/+P/4
//j/9v/0//L/8P/w//D/8P/u/+7/7v/u/+//7v/u/+7/7v/u/+7/7v/s/+v/6//r/+v/
6//q/+r/7P/s/+z/7P/q/+r/6v/q/+r/6v/r/+z/7f/w//P/+P/9/wgAEwAeACwAPQBM
AFwAcgCMAKMAtAC/AL8AsQCZAHMASAAhAAYA8v/Z/7v/pf+a/5P/k/+X/57/pf+v/7z/
wv/J/9D/1f/Z/9//4//k/+X/5f/k/+X/5f/l/+b/5v/n/+f/6P/o/+n/6//r/+v/6//r
/+n/6f/p/+n/6f/p/+n/6f/p/+r/6v/q/+r/6v/q/+r/6//r/+v/6//s/+z/7P/s/+z/
7P/t/+3/7f/t/+3/7v/u/+7/7v/u/+7/7v/w//D/8P/w//D/8P/w//H/8f/x//H/8f/y
//L/8v/y//P/8//z//P/8//z//P/8//z//P/9f/1//X/9P/x//D/8P/w//D/8P/v/+//
7//v/+7/7v/w/+//7//v/+//7//v/+//7//w//H/8v/z//T/9f/1//X/9//4//j/+v/6
//r/+//5//n/+f/5//n/+f/5//n/+P/4//j/9//1//X/9f/1//X/9f/0//T/8//z//P/
8//z//L/8v/y//L/8v/y//L/8v/y//L/8v/y//L/8v/y//T/9P/0//T/8v/y//L/8//z
//P/8//z//P/9P/0//T/8//z//P/9P/2//X/9f/2//T/9P/0//T/9P/1//X/9f/1//X/
9f/2//b/9v/2//b/9v/2//b/9f/1//X/9f/1//X/9f/1//X/9f/0//T/9P/z//P/8v/y
//L/8v/y//L/8P/y//L/8v/y//L/9P/0//T/9f/1//b/9//4//n/+v/7//z//f///wIA
BAAGAAYABgAEAAMAAwAEAAQABAACAP//+//7//j/+P/4//j/9//0//P/7//u/+7/7P/q
/+j/5v/k/+T/5P/k/+L/4v/i/+L/4//i/+L/4v/g/+D/4P/g/+L/4f/h/+H/4f/h/+D/
4P/e/97/3v/e/97/3v/e/97/3v/g/+H/4P/j/+b/5//q//P//v8HABIAIgAxAD4ATgBk
AHwAlQCoAK8AqwCfAIUAXQA0ABEA+P/i/8f/qf+X/5D/if+H/43/kv+Z/6P/rP+0/73/
xP/J/8//1f/Z/9r/2f/Z/9r/2//b/9v/3P/c/93/3f/d/9z/3P/d/93/3f/d/93/2//b
/9v/2//d/93/3f/d/93/3v/e/97/3P/c/9z/3P/f/9//3//f/+D/4P/g/+D/3v/e/9//
3//f/9//3//g/+D/4P/g/+D/4P/g/+L/4v/g/+D/4P/g/+L/4//j/+P/4//j/+T/5P/k
/+T/5f/l/+X/5f/l/+X/5f/l/+X/5f/j/+P/4//i/+P/4v/i/+L/4v/i/+H/4f/h/+H/
4P/g/97/3f/d/93/3//f/9//3//d/97/3//g/+H/4v/j/+P/5f/n/+j/6P/o/+j/6P/p
/+n/6f/p/+n/6f/p/+n/6f/m/+b/5v/l/+f/5//n/+f/5v/l/+P/4v/j/+P/4//j/+P/
4v/i/+L/4P/g/+D/4P/e/97/3v/e/+D/4P/g/+D/4v/i/+L/4v/g/+D/4P/h/9//3//f
/9//4f/i/+L/4v/h/+H/4f/i/+L/4f/h/+L/5P/k/+T/5P/k/+X/5f/l/+P/4//j/+T/
4v/i/+L/4v/k/+T/5P/j/+P/4//j/+P/4//j/+P/4//j/+L/4v/i/+H/3//e/+D/4v/i
/+L/4v/i/+T/5P/k/+X/5f/m/+f/5//n/+f/5//q/+v/7f/w//L/9P/0//T/8P/v/+//
8P/w//D/7v/r/+n/6f/m/+b/5v/m/+X/4v/f/9v/2v/a/9b/1P/S/9D/zv/O/87/zv/Q
/9D/0P/Q/83/zP/M/8z/zP/M/8z/zP/K/8n/yf/J/8v/y//K/8r/yP/I/8j/yP/K/8r/
yv/K/8r/yv/L/8z/zf/O/9P/2P/j//D/+/8IABgAJwA4AFIAbgCGAJkApgCpAKEAiwBn
ADcACADn/87/tP+R/33/df9w/2n/a/9z/3r/gf+L/5b/oP+n/67/s/+5/73/v//A/8P/
w//D/8P/wv/B/8L/wv/D/8P/w//C/8L/w//F/8X/xf/F/8T/w//C/8H/w//D/8P/w//D
/8T/xP/E/8T/xP/E/8T/w//D/8P/w//E/8T/xP/E/8T/xP/F/8X/w//D/8P/xP/E/8T/
xP/E/8T/xP/G/8b/xv/G/8b/xv/G/8f/x//H/8n/yf/K/8r/yf/I/8j/x//H/8f/x//H
/8f/x//H/8f/x//H/8f/xv/E/8L/wf/A/8L/wv/B/8H/wf/B/8D/wP/A/7//v/+//8H/
v/+//w==
         </WaveFormData>
      </LeadData>
      <LeadData>
         <LeadByteCountTotal>10000</LeadByteCountTotal>
         <LeadTimeOffset>0</LeadTimeOffset>
         <LeadSampleCountTotal>5000</LeadSampleCountTotal>
         <LeadAmplitudeUnitsPerBit>4.88</LeadAmplitudeUnitsPerBit>
         <LeadAmplitudeUnits>��V</LeadAmplitudeUnits>
         <LeadHighLimit>2147483647</LeadHighLimit>
         <LeadLowLimit>268435456</LeadLowLimit>
         <LeadID>V5</LeadID>
         <LeadOffsetFirstSample>0</LeadOffsetFirstSample>
         <FirstSampleBaseline>0</FirstSampleBaseline>
         <LeadSampleSize>2</LeadSampleSize>
         <LeadOff>FALSE</LeadOff>
         <BaselineSway>FALSE</BaselineSway>
         <ExcessiveACNoise>FALSE</ExcessiveACNoise>
         <MuscleNoise>FALSE</MuscleNoise>
         <LeadDataCRC32>2016399826</LeadDataCRC32>
         <WaveFormData>
+P/4//j/+P/6//r/+v/6//r/+v/6//r/+//8//3//v8AAAAAAAAAAAAAAAAAAAAAAgAC
AAIAAgAAAAAAAAAAAAIAAgACAAIAAgACAAIAAgAAAAAAAAAAAAAAAAAAAAAA/v/+//7/
/v/+//7//v/+//7//v/+//7/AAAAAAAAAAD+//7//v/+//7//v/+//7//v/+//7//v/+
//7//v/+//7//v/+//7/AAAAAAAAAAAAAAAAAAAAAAAAAAAAAAAAAAAAAAAAAAACAAIA
AgACAAAAAAAAAAAAAAAAAAAAAAAAAAAAAAAAAAAAAAAAAAAAAAAAAAAAAAAAAAAAAAAA
AP7//v/+//7//f/8//v/+v/6//r/+v/6//v//P/9//7///////////8BAAEAAQABAAIA
AwAEAAYABwAKAAwADgAQABAADwAOAA4ADgAQABAAEAAOAAwADAALAAoACgAKAAoABwAF
AAEAAAD+//z/+v/6//j/9//3//T/9P/z//P/9P/0//T/9P/y//H/8f/x//H/8P/w//D/
8P/w//D/7//x//H/8f/x//H/8f/x//H/7//v/+//7//x//D/8v/y//T/9f/2//z/BAAL
ABYAIQAuAD4AVABvAIgAnQCzAMMAxAC9AKwAkgB+AHIAaABUADYAGwAIAPj/7f/m/+H/
3v/e/+D/4//m/+b/5v/n/+n/6//r/+v/7P/s/+z/7P/s/+z/7P/s/+3/7f/s/+z/7P/s
/+z/7P/s/+v/6v/p/+j/6P/p/+n/6f/r/+v/6//r/+z/7P/s/+z/6v/q/+r/6v/s/+z/
7P/s/+z/7P/s/+z/7P/s/+3/7f/r/+v/6//r/+3/7f/t/+3/7f/t/+3/7f/t/+7/7v/u
/+7/7v/v/+//7//v/+//8P/u/+7/7v/v//H/8f/x//H/8P/w//D/8P/w//D/8P/x//H/
8f/x//H/9P/0//T/9P/0//X/9f/1//b/9v/3//j/+f/5//n/+f/5//r/+//7//3//f/9
//7//v/+///////+//7//v/+//7//f/9//3//f/9//3/+v/6//v/+//7//z//P/8//z/
/P/8//v/+//7//v/+//7//n/+f/4//j/+P/4//j/+P/4//j/+P/4//j/+P/4//j/+v/6
//n/+f/5//r/+v/6//r/+v/6//r/+//7//r/+v/4//j/+f/5//n/+v/6//v/+//7//v/
+//7//v/+//7//v/+//7//v/+//8//z//P/7//v/+//6//r/+//7//r/+v/6//r/+v/6
//r/+v/5//n/+f/5//n/+//7//n/+P/4//r/+v/6//r/+v/6//v/+//7//v//f/9////
//8AAAEAAgAEAAUACAAKAAwADgAOAA0ADAAMAAwADgAOAA4ADAAKAAoACQAIAAcABgAF
AAEA///7//r/+P/4//b/9P/y/+//7//u/+7/7f/t/+z/7P/u/+7/7v/t/+3/7f/t/+z/
7P/s/+z/7P/s/+v/6//r/+v/6//r/+v/6//r/+v/6//r/+v/6//s/+z/7P/s/+3/9P/8
/wQADQAYACUAMgBIAGAAeQCOAKUAtwC/ALwArQCYAIAAcABoAFoAOgAaAAcA+v/s/+P/
3v/Z/9j/1v/Y/9n/3P/c/+D/5f/l/+f/5//n/+b/5P/k/+T/5P/m/+b/5v/n/+f/5v/m
/+b/5v/m/+b/5v/m/+b/5v/m/+b/5//n/+f/5f/l/+X/5f/o/+j/6P/o/+r/6v/q/+r/
6P/o/+j/6P/o/+j/6P/o/+b/5v/n/+f/5//n/+f/5//p/+n/6f/p/+n/6f/p/+n/5//o
/+j/6P/q/+r/6//r/+v/6//r/+z/7P/s/+z/7f/r/+v/6//r/+7/7v/u/+7/7P/s/+z/
7f/t/+3/7f/t/+7/7v/u/+7/8P/x//H/8f/w//D/8f/y//H/8f/x//H/8f/y//P/8//0
//X/9v/4//j/+P/5//n/+P/4//j/+P/2//X/9f/1//f/9//3//T/8v/z//P/8//y//L/
8v/y//L/8v/x//H/8f/x//H/8f/z//P/8v/y//D/8P/w//D/8P/w//D/8P/w//D/8P/w
//L/8v/x//H/8f/y//L/8v/w//D/8P/w//H/8f/w//D/8P/w//H/8f/v//D/8P/x//P/
8//z//P/8//z//P/8//1//X/9f/1//P/9P/0//T/8//z//P/8v/y//P/8//y//L/8v/y
//L/8v/y//L/8f/x//H/8f/z//T/9P/0//T/9P/0//T/9f/1//f/9//5//n/+f/5//r/
+//6//z//f8AAAIABAAGAAYABwAGAAYABgAGAAYABgAEAAIAAgABAAAAAgACAAIA///8
//f/9f/y//L/8P/u/+z/6//r/+r/6v/p/+n/6P/o/+j/6P/o/+f/5//n/+f/5v/m/+b/
5v/m/+b/5f/l/+X/5//n/+f/5//l/+X/5f/l/+X/5f/l/+b/5P/k/+b/6f/u//b//v8H
ABIAHwAuAEAAXAB7AJYArwDFANEA0ADDAKoAigB0AGYAVgA6ABgAAwD0/+T/2f/U/9H/
zv/M/9D/0//W/9b/2P/b/93/3//f/93/3v/g/+D/4P/g/97/3v/e/9//3//e/97/3v/g
/+D/4P/g/+D/4P/g/+D/3v/f/9//3//h/+H/4f/h/+D/4P/g/+D/4P/g/+D/4P/i/+L/
4v/i/+D/4P/g/+D/4P/g/+H/4f/h/+H/4f/h/+H/4f/h/+H/4f/h/+H/4f/h/+L/4v/i
/+L/4v/j/+P/4//j/+P/5P/k/+T/5P/l/+X/5f/l/+X/5v/m/+b/5v/m/+b/5v/n/+X/
5f/l/+X/5v/m/+b/5v/o/+n/6f/p/+r/6v/r/+z/6//r/+v/6//t/+7/7//v//H/8f/x
//L/8P/w//H/8f/w//D/8P/w//D/7//v/+//7//v/+//7P/s/+3/7f/t/+z/7P/s/+z/
7P/s/+v/6//r/+v/6//r/+v/6//q/+r/6v/q/+r/6v/s/+z/7P/s/+z/7P/s/+z/7P/s
/+v/6//r/+z/7P/s/+z/7P/s/+z/7f/t/+z/7P/s/+z/7f/t/+//8P/w//H/7//v/+//
7//x//H/8f/x//H/8f/x//H/8f/y//L/8v/x//H/8f/w//D/8f/x//D/7v/u/+7/7v/w
//D/8P/v/+3/7f/t/+3/7f/t/+7/7//w//H/8v/0//T/9f/1//P/8//1//X/9f/1//b/
9//2//j/+f/8/wAAAgAEAAQAAwACAAIAAgAEAAQABAACAAAAAAD///7//v/+//7/+//5
//X/9P/y//D/7v/s/+r/6f/p/+j/6P/n/+f/5v/m/+b/5v/m/+X/5f/l/+X/5P/k/+T/
5P/k/+b/5f/l/+X/4//j/+P/4//j/+P/4//j/+X/5f/j/+T/5P/m/+j/5//o//D/+P8B
AAoAGQAmADgAUABrAIYAowC9AMsA0gDLALgAnACCAHIAaABUADYAFwAEAPL/4f/a/9X/
0v/Q/9L/1f/Y/9j/2v/d/9//4f/f/9//3v/g/+D/4P/g/+D/4P/g/+H/4f/g/+D/4P/g
/+D/4P/g/+D/4P/g/+D/4P/h/+H/4f/h/+H/4f/h/+L/4v/i/+L/4v/i/+L/4v/i/+L/
4v/i/+T/5P/k/+T/5P/k/+X/5f/j/+P/4//j/+P/4//j/+P/4//j/+P/4//j/+T/5P/k
/+b/5v/n/+f/5f/l/+X/5v/o/+j/6P/p/+f/5//n/+f/6P/o/+j/6P/q/+r/6v/r/+v/
6//r/+v/7P/s/+z/7P/s/+3/7f/t/+7/7v/v//D/8f/x//H/8f/z//T/9f/1//X/9f/1
//b/9v/2//f/9//2//b/9v/2//b/9f/1//X/9f/1//X/8v/y//P/8//z//L/8v/y//L/
8v/y//H/8f/z//P/8//z//P/8//y//L/8v/y//L/8v/y//L/8v/y//T/9P/0//T/9P/0
//P/8//z//T/9P/0//T/9P/0//T/8//z//L/8v/0//T/9f/1//T/9P/z//P/8//z//P/
8//1//X/9f/1//X/9f/1//X/9f/2//b/9v/1//X/9f/0//b/9//3//b/9v/2//b/9v/2
//b/9v/1//P/8//z//P/9f/1//X/9P/0//b/9v/2//b/+P/4//n/+f/5//n/+//7//v/
+//8//3//v8AAAEABAAGAAgACgAKAAkACAAIAAgACgAKAAoACAAGAAYABQAEAAQABAAE
AAEA///7//r/+P/2//T/8v/w//H/8f/w//D/7//v/+7/7v/s/+z/7P/r/+v/6//r/+r/
6v/q/+r/6v/s/+v/6//r/+n/6f/p/+n/6//r/+v/6//r/+v/6//q/+z/7P/u//H/9P/8
/wIACwAWACUAMgBCAFwAdwCSAKsAvwDJAMoAvQCmAIwAeABuAGIASgAqABEA/v/u/+P/
3v/b/9j/2P/c/93/3v/e/+D/5f/n/+X/5f/l/+b/5v/m/+b/5v/m/+b/5v/n/+X/5P/k
/+T/5P/k/+T/5P/m/+b/5v/m/+b/5//n/+f/5//n/+f/5//o/+j/6P/o/+j/6P/o/+j/
6P/o/+j/6P/q/+r/6v/q/+j/6P/p/+n/6f/p/+n/6f/p/+n/6f/p/+n/6f/p/+n/6f/q
/+r/6v/q/+r/6//r/+v/6//r/+z/7P/s/+z/7f/t/+3/7f/t/+7/7v/u/+7/7v/u/+7/
7//x//H/8f/x//D/8P/w//D/8P/x//H/8f/y//L/8//0//f/9//3//f/9//4//n/+f/7
//v/+//8//r/+v/7//v/+v/6//r/+v/8//v/+//7//v/+//7//j/+P/5//n/+f/4//j/
+P/4//j/+P/3//f/9//3//f/9//3//f/9v/2//b/9v/2//b/9v/2//b/9v/2//b/9v/2
//b/9v/1//X/9f/2//b/9v/2//b/9v/2//f/9//2//b/9v/2//f/9//3//j/+P/5//n/
+f/5//n/+f/5//n/+f/5//n/+f/5//n/+v/6//r/+f/5//n/+P/6//v/+//6//j/+P/4
//j/+v/6//r/+f/5//n/+f/5//f/9//3//j/+P/4//r/+v/6//r//P/8//3//f/9//3/
/////wEAAQACAAMABAAGAAcACgAKAAwADgAOAA8ADgAOAA4AEAAQABAADgAMAAwACwAK
AAoACgAKAAcABQABAAAA/v/+//z/+v/4//X/9f/0//T/8//z//L/8v/y//L/8v/x//H/
8f/x//D/8v/y//L/8v/w/+//7//v//H/8f/x//H/8f/x//H/8f/x/+//8f/y//L/8v/y
//X/+P/+/wYADwAaACcANgBIAGAAeQCQAKkAvQDHAMYAuwCmAIwAeABwAGQATAAuABUA
BAD0/+n/4v/f/97/3v/g/+P/5P/m/+b/6f/r/+v/6//r/+z/7P/s/+z/7P/s/+z/7P/t
/+3/7P/s/+z/7P/s/+z/7P/s/+z/7P/s/+r/6//r/+v/6//r/+v/6//u/+7/7v/u/+7/
7v/u/+7/7v/u/+7/7v/u/+7/7v/u/+7/7v/v/+//7//v/+//7//v/+//7//v//H/8f/x
//H/8f/y//L/8v/y//L/8//z//H/8f/x//L/8v/y//L/8//1//X/9f/1//b/9v/2//b/
9v/2//b/9//1//X/9f/1//b/9v/2//b/+P/5//n/+f/4//j/+f/6//3//f/9//3//f/+
//////////////8AAAAAAAABAAEAAAAAAAAAAAAAAP////////////////z//P/9//3/
/f/8//z//P/8//z//P/7//v/+//7//v/+//9//3//P/8//z//P/8//z//P/8//z//P/8
//z//P/8//7//v/9//3//f/+//7//v/+//7//v/+///////+//7//v/+///////9//7/
/v////////////////////////8BAAEAAQABAP//AAAAAAAAAQABAAEAAAAAAAEAAQAA
AAAAAAAAAAAAAAAAAAAA/////////////wEAAQABAAAA/v8AAAAAAAAAAAIAAgADAAMA
AwADAAUABQAFAAUABgAHAAgACgALAA4AEgAUABYAFgAVABQAFAAUABYAFgAWABQAEAAQ
AA8ADgAOAA4ADgALAAkABQAEAAIAAgAAAP7//P/7//v/+v/6//n/+f/4//j/+P/4//j/
9//3//f/9//2//b/9v/2//b/9v/1//X/9f/1//X/9f/1//X/9f/1//X/9//3//f/+P/4
//j/+P/7//7/BAAKABMAHgApADYARgBcAHUAjgClALcAxQDIAL8ArACUAIAAdgBsAFgA
OAAfAAwA/P/z/+z/5//k/+b/6P/p/+r/7P/u//H/8//z//P/8//y//L/8v/y//L/8v/y
//L/8//z//L/8v/y//L/8v/y//L/8v/y//L/8v/y//P/8//z//P/8//z//P/9P/0//T/
9P/0//T/9P/0//T/9P/0//T/9v/2//b/9v/2//b/9//3//X/9f/1//X/9f/1//X/9f/3
//f/9//3//X/9v/2//b/9v/2//f/9//5//n/+f/6//j/+P/4//n/+f/5//n/+f/6//r/
+v/6//z//P/8//3//f/9//3//f/8//z//P/8//7//////////v/+////AAADAAMAAwAD
AAMABAAFAAUABwAHAAcACAAGAAYABwAHAAYABgAGAAYABgAFAAUABQAHAAcABwAEAAQA
BQAFAAUABAAEAAQABAACAAIAAQABAAMAAwADAAMAAwADAAIAAgACAAIAAgACAAIAAgAC
AAIAAgACAAIAAgAEAAQAAwADAAMABAAEAAQABAAEAAQABAADAAMAAgACAAQABAAFAAUA
AwAEAAQABQAFAAUABQAFAAUABQAFAAUABwAHAAcABwAFAAYABgAGAAUABQAFAAQABgAH
AAcABgAGAAYABgAGAAQABAAEAAMAAwADAAMAAwADAAMAAwACAAQABAAEAAQABAAGAAYA
BwAHAAcABwAJAAkACQAJAAoACwAOABAAEQAUABQAFgAYABgAFwAWABYAFgAWABYAFgAU
ABQAFAATABIAEAAQABAADQAJAAUABAACAAIAAAD+//z//P/9//3//v/7//v/+v/6//n/
+P/3//X/9//3//f/9v/4//j/+P/4//b/9f/1//X/9f/1//X/9f/1//X/9f/1//X/9f/1
//j/+P/2//j/+//+/wQACgATACAAKwA4AEoAZgB/AJYAqwC9AMUAwgCzAJ4AhgB2AG4A
YABEACQAEwAEAPT/6f/k/+H/4P/g/+T/5//q/+j/6v/t/+//8f/x//H/8P/w//D/8P/w
//D/8P/w//H/7//u/+7/7v/u/+7/7v/u//D/8P/w//D/8P/x//H/8f/v/+//7//v//D/
8P/w//D/8P/w//D/8P/w//D/8P/w//D/8P/w//D/8P/w//H/8f/v/+//7//v//H/8f/x
//H/8f/x//H/8f/v//D/8P/w//D/8P/x//H/8//z//P/9P/y//L/8v/z//H/8f/x//H/
9P/0//T/9P/0//T/9P/1//P/8//z//P/9v/2//b/9v/0//X/9f/1//b/9v/3//j/9//3
//f/9//7//z//f/9//v/+//7//z/+v/6//v/+//8//z//P/8//7//f/9//3/+//7//v/
+P/6//v/+//7//r/+v/6//r/+v/6//n/+f/4//f/9v/1//f/9//2//b/+P/4//j/+P/2
//b/9v/2//T/9P/0//T/9v/2//X/9f/2//j/+f/6//j/+P/4//j/+f/5//j/+P/6//r/
+//7//n/+v/6//v/+f/5//n/+f/7//v/+//7//v/+//7//v/+f/6//r/+v/7//v/+//6
//r/+//7//r/+P/4//j/+P/4//j/+P/3//f/+P/6//r/+v/6//z//P/9//3/+//7//3/
/f//////AAABAAIABAAFAAgACgAMAA4ADgANAAwADAAMAAwADAAMAAoACAAIAAcABgAI
AAgACAAFAAEA/f/8//r/+P/2//T/8v/x//H/8P/w//H/8f/w//D/7v/u/+7/7f/r/+v/
6//q/+z/7P/s/+z/7P/r/+v/6//t/+3/7f/t/+3/7f/t/+3/7f/t/+3/7v/s/+z/7v/x
//T//P8EAA0AGAAnADgATABoAIUAngC1AMkA0wDOAL0ApgCKAHYAbABaADoAGAAFAPb/
6v/h/9r/1f/U/9T/1v/b/97/4P/i/+X/5f/l/+f/5//o/+b/5v/m/+b/5v/m/+b/5//l
/+T/5P/k/+b/5v/m/+b/5v/m/+b/5v/m/+f/5//n/+f/5//n/+f/6P/o/+j/6P/o/+j/
6P/o/+j/6P/o/+j/6P/o/+j/6P/o/+j/6f/p/+n/6f/p/+n/6f/p/+n/6f/p/+n/6f/p
/+n/6v/q/+r/6v/q/+v/6//r/+v/6//s/+r/6v/q/+v/7f/t/+3/7f/u/+7/7v/u/+7/
7v/u/+//7//v/+//7//w//D/8P/w//D/8f/x//H/9P/0//X/9v/1//X/9f/1//X/9v/3
//f/+f/5//n/+v/6//r/+//7//j/+P/4//j/9v/z//H/7//u/+3/7P/o/+j/6f/p/+n/
5v/m/+b/5v/m/+b/5f/l/+X/5f/l/+X/5f/l/+T/5P/m/+b/5v/m/+b/5v/m/+b/5P/k
/+T/5P/k/+T/4//j/+X/5v/m/+b/5v/m/+b/5v/n/+f/5v/m/+b/5v/n/+f/5//o/+j/
6f/p/+n/6f/p/+n/6f/p/+n/6f/p/+n/6f/p/+r/6v/q/+n/6f/p/+j/6P/p/+n/6P/o
/+j/6P/o/+j/6P/o/+f/5//n/+b/6P/o/+j/6P/q/+r/6//r/+v/6//t/+3/7f/t/+7/
7//w//L/8//2//b/+P/6//r/+//6//r/+v/+//7//v/8//j/+P/3//b/+P/4//j/9f/z
/+//7v/s/+r/6P/m/+T/4//j/+L/4v/h/+H/4P/g/+D/4P/g/9//3f/d/93/3P/e/97/
3v/e/97/3f/d/93/3//f/9//3//d/93/3f/d/93/3f/d/97/3v/g/+D/4f/k/+r/8v/7
/wYAEwAgADIASgBlAIAAnQC1AMMAxgC/AKoAjgB2AGYAXABGACYACQD4/+b/1//Q/8v/
yv/I/8r/zf/Q/9L/0v/V/9f/2f/Z/9n/2P/Y/9j/2P/Y/9j/2P/Y/9n/2f/Y/9j/2P/a
/9r/2v/a/9r/2v/a/9r/2P/Z/9n/2f/Z/9n/2f/Z/9r/2v/a/9r/3P/c/9z/3P/c/9z/
3P/c/9z/3P/c/9z/3v/e/9//3//d/93/3f/d/93/3f/d/93/3//f/9//3//f/+D/4P/g
/+D/4P/h/+H/4f/h/+H/4v/i/+L/4v/j/+P/4//j/+P/5v/m/+b/5v/m/+b/5v/n/+f/
5//n/+f/6P/o/+j/6P/q/+v/6//r/+r/6v/r/+z/7//v/+//7//x//L/8//z//P/8//z
//T/8v/y//P/8//0//T/9P/0//T/8//z//P/8f/x//H/7v/w//H/8f/x//D/8P/w//D/
8P/w/+//7//x//H/8f/x//H/8f/w//D/7v/u/+7/7v/w//D/8P/w//D/8P/w//D/8P/w
/+//7//x//L/8v/y//L/8v/y//L/8f/x//D/8P/w//D/8f/x//H/8v/y//P/8//z//P/
8//z//P/8//z//P/8//z//P/8f/y//L/8v/z//P/8//y//L/8//z//L/8v/y//L/8v/0
//T/9P/z//X/9f/z//H/8v/0//T/9P/0//b/9v/3//f/9f/1//f/9//5//n/+v/7//r/
/P/9/wAAAgAEAAYABgAHAAYABgAGAAgACAAIAAYAAgACAAEAAAACAAIAAgD///3/+f/4
//b/9v/0//L/8P/t/+3/7P/s/+v/6//q/+r/6v/q/+r/6f/n/+f/5//m/+j/6P/o/+j/
5v/l/+X/5f/n/+f/5//n/+X/5f/l/+X/5//n/+f/5v/o/+j/6P/p/+r/8P/4////CgAX
ACQAMgBGAF8AfACVAK0AvwDIAMMAsgCaAIIAcgBmAFYAOgAbAAQA9P/n/97/2f/U/9L/
1P/X/9r/2v/c/93/4f/j/+P/4f/i/+D/4P/g/+D/4P/g/+D/4f/h/+D/4P/g/+D/4P/g
/+D/4v/i/+L/4v/i/+P/4//j/+P/4//j/+P/5P/k/+T/5P/i/+L/4v/i/+T/5P/k/+T/
5P/k/+T/5P/k/+T/5f/l/+X/5f/l/+X/4//j/+P/4//l/+X/5f/l/+X/5v/m/+b/5v/m
/+f/5//n/+f/5//o/+j/6P/o/+n/6f/p/+n/6f/q/+r/6v/q/+r/6v/q/+v/6//r/+v/
6//u/+7/7v/u//D/8f/x//H/8v/y//P/9P/z//P/8//z//X/9v/3//f/9//3//f/+P/4
//j/+f/5//j/+P/4//j/+P/3//f/9//3//f/9//0//T/9f/1//X/9P/0//T/9P/2//b/
9f/1//P/8//z//P/9f/1//T/9P/0//T/9P/0//T/9P/0//T/8v/y//L/8v/0//T/8//z
//P/9P/0//T/9P/0//T/9P/1//X/9P/0//T/9P/1//X/8//0//T/9f/1//X/9f/1//X/
9f/1//X/9f/1//X/9f/1//b/9v/2//X/9f/1//T/9P/1//X/9P/2//b/9v/2//b/9v/2
//X/9f/1//X/9f/1//T/9v/2//b/9v/4//j/+f/5//n/+f/7//v/+//7//z//f/+/wAA
AQAEAAYACAAKAAoACQAIAAgACAAIAAgACAAGAAYABgAFAAQABAAEAAQAAQD///v/+v/4
//b/9P/y//D/7//v/+7/7v/t/+3/7P/s/+z/7P/s/+v/6//r/+v/6v/o/+j/6P/o/+r/
6f/p/+n/6f/p/+n/6f/p/+n/6f/p/+n/6f/p/+r/6v/q/+z/7f/w//b//v8FABAAGwAq
ADoAUABpAIAAmwCxAL0AwAC1AKIAjAB2AGgAXgBMACwAEQAAAPD/4//c/9n/1v/W/9z/
3f/e/+D/4P/h/+X/5f/l/+P/4v/k/+T/5P/k/+T/5P/k/+X/5f/k/+T/5P/m/+b/5v/m
/+T/5P/k/+T/5P/l/+X/5f/l/+X/5f/l/+b/5v/m/+b/5v/m/+b/5v/m/+b/5v/m/+b/
5v/m/+b/5v/m/+f/5//n/+f/5//n/+f/5//n/+f/5//n/+f/5//n/+j/6P/o/+j/6P/p
/+n/6f/p/+n/6v/q/+r/6v/r/+n/6f/p/+n/7P/s/+z/7P/s/+z/7P/t/+3/7f/t/+3/
7v/u/+7/7v/u/+//7//v//D/8P/x//L/8//z//P/8//z//T/9f/1//X/9f/1//b/9v/2
//f/9//2//b/9v/2//b/9f/1//X/9f/1//X/8v/y//P/8//z//L/8v/y//L/8v/y//H/
8f/x//H/8f/x//H/8f/w//D/8v/y//L/8v/w//D/8P/w//D/8P/w//D/8P/w/+//7//v
//D/8P/w//D/8P/w//D/8f/x//D/8P/w//D/8f/x/+//8P/w//H/8f/x//H/8f/x//H/
8f/x//H/8f/x//H/7//w//D/8P/x//H/8f/w//D/8f/x//D/8P/w//D/8P/w//D/8P/v
/+//7//v/+//7v/w//D/8P/w//D/8P/x//H/8f/x//P/8//1//X/9v/3//j/+v/7//7/
/v8AAAIAAgADAAIAAgACAAQABAAEAAIAAAAAAP///v/+//7//v/7//n/9f/0//L/8P/u
/+z/6v/o/+f/5f/k/+X/5f/k/+T/4v/i/+L/4f/h/+H/4f/g/+L/4v/i/+L/4v/h/+H/
4f/f/9//3//f/93/3f/d/93/3f/f/9//4P/g/+D/4P/h/+b/7P/y//n/BgATAB4ALABE
AF0AeACRAKUArwCyAKcAkgB4AGYAWgBQADgAGAD///D/4v/X/9D/y//I/8j/yv/L/87/
0P/S/9P/1//Z/9f/1//Y/9f/1v/V/9T/1v/W/9b/1//X/9b/1v/W/9b/1v/W/9b/1v/W
/9b/1v/U/9X/1f/V/9X/1f/V/9X/1P/U/9T/1P/W/9b/1v/W/9b/1v/W/9b/1v/W/9b/
1v/U/9T/1f/V/9P/0//T/9P/1f/V/9X/1f/V/9X/1f/V/9X/1v/W/9b/1v/W/9f/1//X
/9f/1//Y/9j/2P/Y/9n/1//X/9f/1//Y/9j/2P/Y/9j/2P/Y/9n/2f/Z/9n/2f/a/9r/
2v/a/9r/2//b/9v/3P/c/93/3v/e/93/3P/b/93/3v/f/9//4f/h/+H/4v/g/+D/4f/h
/+D/4P/g/+D/4P/f/9//3//f/9//3//c/9z/3f/d/93/2v/a/9r/2v/a/9r/2f/Z/9n/
2f/Z/9n/1//X/9b/1v/Y/9j/2P/Y/9j/2P/Y/9j/1v/W/9b/1v/W/9b/1f/V/9P/1P/U
/9T/1v/W/9b/1v/V/9X/1P/U/9T/1P/V/9X/1f/W/9b/1//V/9X/1f/V/9P/0//T/9P/
1f/V/9X/1f/V/9b/1v/W/9X/1f/V/9T/1P/V/9X/1P/U/9T/1P/U/9b/1v/W/9b/1P/U
/9T/1P/W/9b/1//X/9X/1f/X/9f/1//X/9j/2f/a/9z/3f/g/+L/5P/m/+b/5f/k/+T/
5P/k/+T/5P/i/+D/4P/f/97/3v/e/97/2//Y/9P/0f/O/8z/yv/I/8b/xf/F/8T/xP/F
/8X/xP/E/8L/wv/C/8H/wf/B/8H/wP++/77/vv++/77/vf+9/73/vf+9/73/vf+//7//
v/+//7//v/+//8D/vv/A/8D/wf/I/9L/2v/j/+7/+f8IACIAPgBXAG4AhwCXAJ8AmgCH
AGwAUABAADQAIAD+/+L/0//E/7T/rf+o/6X/oP+g/6T/qf+s/67/sP+x/7P/sf+x/7P/
sv+w/7D/sP+w/7L/sv+y/7P/sf+w/7D/sP+y/7L/sv+y/7D/sP+w/7D/rv+v/6//r/+x
/7H/sf+x/7D/sP+w/7D/sv+y/7L/sv+w/7D/sP+w/7D/sP+w/7D/rv+u/6//r/+t/63/
rf+t/63/rf+t/63/r/+v/6//r/+v/7D/sP+w/67/rv+v/6//r/+v/6//sP+w/7D/sP+x
/7H/sf+x/7H/sv+y/7L/sv+x/7D/r/+v/7H/sf+x/7H/sv+y/7L/sv+w/7H/sf+x/7L/
sv+x/w==
         </WaveFormData>
      </LeadData>
      <LeadData>
         <LeadByteCountTotal>10000</LeadByteCountTotal>
         <LeadTimeOffset>0</LeadTimeOffset>
         <LeadSampleCountTotal>5000</LeadSampleCountTotal>
         <LeadAmplitudeUnitsPerBit>4.88</LeadAmplitudeUnitsPerBit>
         <LeadAmplitudeUnits>��V</LeadAmplitudeUnits>
         <LeadHighLimit>2147483647</LeadHighLimit>
         <LeadLowLimit>268435456</LeadLowLimit>
         <LeadID>V6</LeadID>
         <LeadOffsetFirstSample>0</LeadOffsetFirstSample>
         <FirstSampleBaseline>0</FirstSampleBaseline>
         <LeadSampleSize>2</LeadSampleSize>
         <LeadOff>FALSE</LeadOff>
         <BaselineSway>FALSE</BaselineSway>
         <ExcessiveACNoise>FALSE</ExcessiveACNoise>
         <MuscleNoise>FALSE</MuscleNoise>
         <LeadDataCRC32>2533232102</LeadDataCRC32>
         <WaveFormData>
9v/2//b/9v/4//j/+P/4//r/+v/6//r//P/8//z//P/+//7//v/+//7//v/+//7/AAAA
AAAAAAAAAAAAAAAAAP7//v/+//7//v/+//7//v/+//7//v/+//7//v/+//7//P/8//z/
/P/8//z//P/8//7//v/+//7/AAAAAAAAAAD+//7//v/+//7//v/+//7//v/+//7//v8A
AAAAAAAAAAAAAAAAAAAAAAAAAAAAAAAAAAAAAAAAAAAAAAAAAAAAAAAAAAAAAAAAAAAA
AAAAAAAAAAAAAAAAAAAAAAAAAAAAAAAAAAAAAAAAAAAAAAAAAAAAAAAAAAAAAAAAAAAA
AP7//v/+//7//v/+//7//v8AAAAAAAAAAAIAAgACAAIAAwADAAMAAwAEAAYABgAGAAcA
CAAJAAoADQAPABIAFAAWABYAFgAWABUAFQAXABcAGQAWABYAFgASABIAEgASABEADgAL
AAgABwAFAAQAAgACAAAA/v/+//v/+//6//n/+f/5//n/+f/6//r/+v/6//n/+f/5//n/
+f/5//n/+f/6//r/+v/6//r/+v/6//r/+v/6//r/+v/6//r//P/6//r//f/9/wIABwAM
ABQAHAAmADAAQgBZAGoAfQCRAKEAqACnAKMAlwCQAI0AiwCBAGcATQA6ACoAGgAQAAcA
AgD9//r//P/8//v/9//3//n/+P/4//j/+f/3//f/9//3//f/9//2//b/9v/1//X/9f/2
//f/9//2//T/9P/0//T/9P/0//T/9P/2//b/9v/2//T/9f/1//X/9f/1//T/9P/0//T/
9f/1//f/9//3//f/9//3//j/+P/4//f/9//3//f/+P/4//j/+P/4//n/+f/5//n/+f/5
//n/+f/6//r/+P/4//n/+f/7//v/+//8//v/+//7//v//f/9//7//v/8//v/+//8////
/////wAAAQABAAEAAgACAAIAAgADAAMABAAEAAQABQAFAAUABQAFAAcABwAHAAcABwAH
AAgACAAIAAgACAAHAAcACAAIAAcABwAGAAYABgAGAAcABwAGAAYABwAHAAgABwAHAAcA
BQAFAAUABQAFAAUABQAFAAIAAgACAAMABQAEAAQABAAGAAYABgAGAAQABAAFAAUABQAF
AAUABQAFAAUABQAFAAUABQAFAAUABwAGAAYABgAFAAUABAACAAMABAAGAAgABgAGAAYA
BgAEAAQABAAEAAUABQAFAAYABgAGAAYABQACAAAA///+//7//v/+//7//v/+//7//f/9
//3//f/9//3//P/8//3/+//7//r/+v/6//z//P/8//z//P/8//3//f/9//3//v8AAAAA
AAABAAIAAwAEAAUABwAIAAoADAAMAA4ADgANAA0AEQARABEADgAOAA4ADAAMAAsACgAI
AAQAAQD+//3/+//4//b/9P/y//L/8v/x//H/8P/v/+//7//v/+//7v/u/+7/7v/t/+3/
7f/t/+3/7f/t/+3/7P/s/+r/6v/q/+r/6v/q/+r/6v/s/+z/7P/s/+z/7P/q/+v/7//2
//v/AAAIABIAHAAsAEAAUwBkAHkAiwCVAJgAkwCLAIEAfAB/AHsAYwBFADEAIgAQAAQA
/P/1/+7/6f/o/+j/5v/l/+f/6f/p/+j/6P/o/+f/5f/l/+X/5f/l/+X/5P/k/+T/4//j
/+P/5P/l/+X/5P/k/+T/5P/k/+T/5P/k/+T/5P/k/+T/5P/m/+f/5//n/+n/6f/o/+j/
6P/o/+n/6f/p/+n/6f/p/+f/5//o/+j/6P/n/+f/5//p/+r/6v/q/+j/6P/p/+n/6f/p
/+n/6f/r/+v/7P/s/+7/7v/v/+//7//v/+//8P/x//H/8f/x//P/8//0//T/9P/z//P/
9P/1//X/9f/2//f/9//3//j/+v/6//r/+//7//z//P/8//3//f/9//3/+//9//3//f/+
////AAACAAIAAgACAAIAAQABAAIAAgADAAMAAgACAAAAAAABAAEA/v/+///////+//3/
/f/9/////////////f/9//3//f/+//7//v////3//P/8//z//v/+//7//v/8//z//f/9
//3//f/9//3//f/9//3//f/7//v/+//7//3//P/8//z//P/9//3//P/+//7///8AAAAA
AAAAAAAA///+//3//P/+////AAACAAAAAAAAAP///v/+////AAD+//7//v/+////AAAB
AAEAAQABAAEAAQABAAAAAAABAAIABAAEAAQABAAEAAQABQAFAAcABwAIAAoACAAIAAkA
CgALAAwADQAPABIAFAAWABYAFgAWABUAFQAXABcAFwAUABYAFgAUABQAFAAUABMAEAAL
AAgABwAFAAQAAgAAAP7//v/+//3//f/6//n/+f/5//n/+f/4//j/+v/6//n/+f/5//n/
+f/5//f/9//2//b/+P/4//j/+P/4//j/+P/4//b/9v/2//b/9v/4//j/+////wQACwAS
ABoAIgAuADwAUABnAHwAkwCnALUAugC1AKkAnQCUAJEAiwB5AF0ARQA0ACIAFgAMAAUA
AAD5//j/+v/6//n/+f/5//n/+v/6//j/+f/5//n/+f/5//f/9//2//b/+P/3//f/9//2
//f/9//2//b/9v/2//b/9v/2//b/9v/2//b/9v/2//X/9f/0//P/8v/x/+//7v/w//D/
8f/x/+//7//v/+//7f/t/+7/7v/u/+3/7f/t/+//8P/w//D/8P/w//H/8f/v/+//7//v
/+//7//w//D/8P/w//H/8f/x//H/8f/y//P/8//z//P/8//z//T/9P/0//P/8//0//X/
9f/1//b/9//3//f/+P/6//r/+v/7//v//P/8//z//f/9//3//f/7//3//f/9////////
/wAA/v/+//7//v/9//3//v/+//3//f/8//z/+v/6//v/+//6//r/+//7//r/+f/5//n/
+f/5//n/+f/5//n/+f/5//j/+P/4//n/9//2//b/9v/4//j/+P/4//j/+P/5//n/+f/5
//n/+f/5//n/+f/5//n/+f/5//n/+//6//r/+v/4//n/+f/4//r/+v/7//z/+v/6//r/
+v/6//r/+v/6//v/+//7//z//P/8//z/+//6//r/+//8//z//P/8//z/+v/6//r/+f/7
//v/+//7//n/+P/4//n/+//5//r//P/8//z//P/+//7///////////8AAAIAAAAAAAEA
AgADAAQABQAHAAoADAAOAA4ADgAOAA0ADQAPAA8ADwAMAA4ADgAMAAwADAAMAAsACAAH
AAQAAwABAP7//P/6//j/9v/2//X/9f/0//P/8//z//P/8//y//L/8v/y//H/8f/x//H/
8f/x//H/8f/w//D/7v/u/+7/7v/u/+7/7v/u//D/8P/w//D/8P/y//L/8f/x//j//f8C
AAoAFAAeACoAPABRAGgAfwCVAKUArgCvAKkAmwCQAIsAiwCDAGsATQA4ACYAFAAKAAEA
+v/1//L/9P/0//H/8f/x//H/8P/w/+7/7//v/+//7//v/+//7//u/+7/7v/t/+3/7f/s
/+3/7f/s/+z/7P/s/+z/7P/s/+z/7P/s/+z/7P/s/+z/7f/t/+3/7f/t/+z/7P/s/+z/
7f/t/+3/7f/t/+3/7f/t/+7/7v/s/+v/6//r/+v/7P/s/+z/6v/q/+v/6//r/+v/6//r
/+3/7f/u/+7/7P/s/+3/7f/v/+//7//w/+//7//v/+//8f/x//L/8v/0//P/8//0//P/
8//z//T/9//3//f/+P/4//j/+P/5//n/+v/6//r/+f/5//n/+f/5//v/+//7//3//f/9
//7//v/+//7//v/7//v//P/8//v/+//6//r/+v/6//v/+//6//r/+//7//r/+f/5//n/
+f/5//n/+f/7//v/+//7//r/+v/6//v/+//6//r/+v/4//j/+P/4//j/+P/5//n/+f/5
//n/+f/5//n/+f/5//n/+f/5//n/+//6//r/+v/4//n/+f/4//j/+P/5//r/+P/4//j/
+P/6//r/+v/6//n/+f/5//r/+P/4//j/9//2//b/9//4//r/+v/6//r/+P/4//j/9//3
//f/9//3//f/9v/2//f/9f/3//j/9v/2//b/9v/2//b/9//4//r/+//5//n/+v/8//z/
/P/9//7///8AAAEAAwAGAAgACgAKAAoACgAJAAkACQAJAAkABgAGAAYABAAEAAQABAAD
AAAA///8//v/+f/4//b/9P/y//D/8P/v/+//7v/t/+3/7f/r/+v/6v/q/+r/6v/p/+n/
6f/p/+n/6f/p/+n/6P/o/+j/6P/o/+j/6P/o/+j/6P/q/+r/6P/o/+j/6P/o/+v/7f/y
//n//v8GAA4AGAAmADoATwBkAHsAjQCZAKAAmwCRAIUAfgB9AHkAaQBPADcAJAASAAQA
/P/z/+7/6//q/+r/6P/l/+X/5f/n/+T/5P/k/+P/4//j/+P/4//j/+P/4v/i/+L/4f/h
/+H/4P/h/+H/4P/i/+L/4v/i/+T/5P/k/+T/5P/k/+T/5P/i/+P/4//j/+X/5f/k/+T/
5P/k/+X/5f/n/+f/5//n/+X/5f/m/+b/5v/l/+X/5f/n/+j/6P/o/+j/6P/p/+n/6f/p
/+n/6f/p/+n/6v/q/+r/6v/r/+v/6//r/+v/7P/t/+3/7f/t/+//7//w//D/8v/x//H/
8v/z//P/8//0//P/8//z//T/9v/2//b/9//3//j/+P/4//n/+f/5//n/+f/7//v/+//7
//v/+//8//v/+v/5//j/9//3//j/+P/4//n/+f/6//j/+P/5//n/+P/4//n/+f/4//f/
9//3//f/9//3//f/9//3//f/9//4//j/+P/5//f/9v/2//b/+P/4//j/+P/4//j/+f/5
//f/9//3//f/9//3//f/9//5//n/+f/5//n/+P/4//j/+P/5//n/+P/4//j/+f/6//j/
+P/4//j/+P/4//j/+P/3//f/9//4//r/+v/6//n/+P/4//n/+v/6//r/+v/6//r/+v/6
//n/+f/5//n/+f/5//j/+P/5//n/+f/6//r/+P/6//z//P/8//z//v/+///////9//3/
/v8AAAAAAAABAAIAAwAEAAUABwAKAAwADgAOAA4ADgANAA0ADwAPAA8ADAAMAAwACgAK
AAoACgAJAAYAAwAAAP///f/+//z/+v/4//b/9v/1//X/8v/x//H/8f/x//H/8P/w//D/
8P/v/+//8f/x//H/8f/v/+//7v/u/+7/7v/u/+7/7v/u/+7/7v/u/+7/7v/u/+7/7v/u
/+//8f/2//3/BAAKABQAHAAsAD4AUQBkAHsAjQCZAJ4AmwCTAIcAggCBAH8AbwBVAD0A
KgAYAAoAAAD5//T/8f/w//D/8P/t/+3/7f/t/+z/7P/s/+v/6//r/+v/6//r/+v/6v/q
/+r/6f/p/+n/6P/p/+n/6P/q/+r/6v/q/+r/6v/q/+r/6v/q/+r/6v/s/+3/7f/t/+v/
6//q/+r/7P/s/+3/7f/r/+v/6//r/+v/6//s/+z/7v/t/+3/7f/r/+z/7P/s/+7/7v/v
/+//7f/t/+3/7f/t/+3/7v/u/+7/7v/v/+//7//v/+//8P/z//P/8//z//P/8//0//T/
9v/1//X/9v/1//X/9f/2//f/9//3//j/+v/6//r/+//5//r/+v/6//3//f/9//3//f//
///////9//3//f/+/wAAAAAAAAAA/f/9//7//v/9//3//P/8//z//P/9//3/+v/6//v/
+//6//n/+f/5//n/+f/5//n/+f/5//n/+f/6//r/+v/7//v/+v/6//r/+v/6//r/+v/4
//j/+f/5//n/+f/5//n/+//7//v/+//5//n/+f/5//v/+v/6//r//P/9//3//P/6//r/
+//8//r/+v/6//r//P/8//z//P/9//3//f/+//z//P/8//v/+v/6//v//P/8//z//P/8
//z//P/8//v/+//7//v/+//7//r/+v/7//3//f/8//r//P/+//7//v/+//7//v//////
/////wAAAgACAAIAAwAEAAUABgAHAAkADAAOABAAEAAQABAADwAPABEAEQARAA4ADgAO
AAwADAAKAAoACQAGAAUAAgABAP///v/8//r/+P/2//b/9f/1//T/8//z//P/8f/x//D/
8P/y//L/8f/x//H/8f/x//H/8f/x//D/8P/w//D/8P/w//D/8P/w//D/8P/w//D/8P/w
//D/8P/x//P/+P/9/wQACgASABoAKAA4AE0AYAB1AIcAlQCcAJsAkQCJAIIAgQB/AHMA
WwBBADAAHgAQAAYA/f/4//P/8v/w//D/7//v/+//7//w/+7/7v/t/+3/7f/t/+3/7f/t
/+z/7P/s/+v/6//r/+z/7f/t/+z/7P/s/+z/7P/s/+z/7P/s/+z/7P/s/+z/7P/t/+3/
7f/v/+//7v/u/+z/7P/t/+3/7f/t/+3/7f/t/+3/7v/u/+7/7f/t/+3/7f/u/+7/7v/u
/+7/7//v/+//7//v/+//7//v//D/8P/w//D/8f/x/+//7//v//D/8//z//P/8//z//P/
9P/0//b/9f/1//b/9//3//f/+P/3//f/9//4//j/+P/4//n/+f/6//r/+v/7//v/+//7
//v//f/9//3/////////AAAAAAAAAAAAAP////8AAAAA//////7//v/8//z//f/9//z/
/P/9//3//P/7//v/+//7//v/+//7//v/+//7//v/+v/6//r/+//7//r/+v/6//j/+P/4
//j/+v/6//v/+//7//v/+//7//v/+//7//v/+//7//v/+//7//r/+v/6//r/+//7//r/
+v/6//v//P/8//z//P/8//z//P/8//z//f/9//3//v/+//7//v/9//z//P/9//7//v/+
//7//v/+//7//v/9//3//f/9//3//f/8//z//f/9//3//P/+/wAAAAAAAAAAAAAAAAAA
AQABAAMAAwAEAAYABgAGAAcACAAJAAoACwANABAAEgAUABQAFAAUABMAEwAVABUAFQAS
ABIAEgAQABAAEAAQAA8ADAAHAAQAAwABAAAA/v/8//r/+f/6//r/+//6//n/+f/5//j/
9//1//T/9f/2//b/9//3//f/9//3//X/9f/0//T/9P/0//T/9P/y//L/8v/y//T/9P/0
//b/9v/2//b/9//5//7/AQAIABIAGgAiADAARgBbAGwAfwCTAJsAngCZAJEAhwCEAIUA
gQBpAE8AOwAsABoADAACAPv/9v/x//L/8v/y/+//7//x//H/8P/w//D/8f/v/+//7//v
/+//7//u/+7/7v/t/+3/7f/s/+3/7f/s/+7/7v/u/+7/7v/u/+7/7v/u/+7/7v/u/+z/
7f/t/+3/7//v/+7/7v/u/+7/7//v/+//7//v/+//7f/t/+7/7v/u/+3/7f/t/+3/7v/u
/+7/7v/u/+//7//t/+3/7f/t/+//7//w//D/8P/w//H/8f/x//H/8f/y//P/8//z//P/
9f/1//b/9v/2//X/9f/2//X/9f/1//b/9//3//f/+P/4//j/+P/5//n/+v/6//r/+f/5
//n/+f/7//3//f/9//3//f/9//7//P/8//z//P/9//3//v/+//v/+//6//r/+P/4//n/
+f/6//r/+//7//r/+f/5//n/+f/5//n/+f/4//f/9v/1//b/9v/2//f/+f/4//j/+P/2
//b/9v/2//T/9P/1//X/8//z//P/8//2//f/+P/5//j/9//2//X/9//2//b/9v/4//n/
+f/4//b/9v/3//j/+P/4//j/+P/2//b/9v/2//X/9f/1//b/9v/2//b/9f/2//b/9//4
//b/9v/2//b/9P/0//T/8//x//H/8f/x//H/8v/z//T/9f/2//j/+P/5//n/9//3//j/
+v/6//r/+//8//3//v///wEAAgAEAAYABgAGAAYABQAFAAcABwAHAAQAAgACAAAAAAAC
AAIAAQD+//n/9v/1//P/8v/w/+7/7P/q/+r/6f/p/+r/6f/p/+n/5//n/+b/5v/k/+T/
4//j/+X/5f/l/+X/5f/l/+T/5P/k/+T/5P/k/+L/4v/i/+L/5P/i/+T/5P/i/+L/5P/n
/+n/7v/z//r/AgAMABYAJgA8AFEAaAB7AI8AmwCeAJkAjQCDAHwAewBxAFkAPQApABgA
CgD+//L/6f/k/+H/4P/g/+D/4f/h/+H/4//i/+L/4v/h/9//3//f/9//3//f/97/3v/e
/93/3f/d/97/3//f/97/4P/g/+D/4P/g/+D/4P/g/97/3v/e/97/4P/h/+H/4f/h/+H/
4P/g/+D/4P/h/+H/4f/h/+H/4f/j/+P/5P/k/+T/4//j/+P/4f/i/+L/4v/i/+L/4//j
/+X/5f/l/+X/5f/l/+b/5v/m/+b/5//n/+f/5//n/+j/6f/p/+n/6f/p/+n/6v/q/+z/
6//r/+z/6//r/+v/7P/t/+3/7f/u/+7/7v/u/+//8f/y//L/8v/x//H/8f/x//H/8//z
//P/9f/1//X/9v/2//b/9v/2//P/8//0//T/8//z//L/8v/y//L/8//z//D/8P/x//H/
8v/x//H/8f/x//H/8f/x//D/7//u/+3/7v/u/+7/7//x//D/8P/w//D/8P/w//D/7v/u
/+//7//v/+//7//v//H/8f/x//H/7//v/+//7//v/+7/7v/u/+7/7//v/+7/8P/w//H/
8v/y//L/8v/y//L/8v/y//L/8f/x//H/8v/0//T/9P/z//H/8P/w//D/8v/y//L/8v/y
//L/8v/x//H/8f/x//H/8f/w//D/8v/y//L/8v/0//T/9f/1//P/8//0//b/9v/2//f/
+P/5//r/+//9//7/AAACAAIABAAEAAMAAwAFAAUABQACAAMABAADAAQABQAGAAYABAAB
AP7//f/7//r/+P/2//T/8v/y//H/8f/w/+//7//v/+//7//u/+7/7P/s/+v/6//t/+3/
7f/t/+3/7f/s/+z/7v/u/+7/7v/s/+z/7P/s/+z/7P/u/+7/7v/u/+7/7//x//T/+f8A
AAgAEAAaACgAOgBPAGQAewCRAKEAqACpAJ8AkwCIAIUAgwB3AF0AQwAwABwADAAAAPn/
9P/v/+z/7P/s/+v/6f/p/+v/6v/q/+r/6f/p/+n/6f/p/+n/6f/o/+j/6P/n/+f/5//q
/+v/6//q/+j/6P/o/+j/6P/o/+j/6P/o/+j/6P/o/+j/6f/p/+n/6v/r/+v/7P/q/+r/
6//r/+v/6//r/+v/7f/t/+7/7v/s/+v/6//r/+v/7P/s/+z/7P/s/+3/7f/v/+//7//v
/+//7//w//D/8P/w//H/8f/x//H/8f/y//P/8//z//P/8//z//T/9P/2//X/9f/2//f/
9//3//j/+f/5//n/+v/6//r/+v/7//v//P/8//z//////////////wEAAQABAAEAAQAB
AAIAAAAAAAAAAAD/////AAAAAAEAAQAAAAAA/P/8//3//f/8//z//f/9//z/+//7//v/
+//7//v/+//7//v/+//7//z//P/8//3//f/8//z//P/8//z//P/8//z//P/9//3//f/9
//3//f/9//3//f/9//3//f/9//3//f/8//z//P/8//3//f/8//z//P/9//7//v/+//7/
/v/+//7//v/+//3//f/9//7//P/8//z/+//6//r/+//8//z//P/8//z//P/8//z/+//7
//v/+//7//v//P/8//v/+v/8//z//P/8//3//v8AAAEA/////wAAAgACAAIAAwAEAAMA
BAAFAAcADAAOABAAEAASABIAEQARABMAEwATABAAEAAQAA4ADgAQABAADwAMAAkABgAF
AAMAAgAAAP7//P/4//j/9//3//b/9f/1//X/9f/1//T/9P/2//b/9f/1//X/9f/1//X/
9f/1//T/9P/0//T/9P/0//T/9P/0//T/8v/y//T/9P/0//b/9v/1//f/+v8BAAYADgAW
ACAAKgA4AE0AYgB3AI0AoQCsAK0ApwCdAJIAjwCNAIcAcQBVAD4ALgAeABIACQACAP3/
+P/4//j/9//3//f/9//4//b/9P/1//X/9f/1//X/8//z//L/8v/0//P/8//z//L/8//z
//L/9P/0//T/9P/0//T/9P/0//b/9v/2//b/9P/1//X/9f/3//f/9v/2//b/9v/3//f/
9//3//f/9//3//f/+P/4//j/9//3//f/9f/2//b/9v/4//j/+f/5//n/+f/5//n/+f/5
//r/+v/6//r/+//7//v/+//7//z//f/9//3//f//////AAAAAAAA/////wAAAQABAAEA
AgAFAAUABQAGAAgACAAIAAkABwAIAAgACAAJAAkACQAJAAsADQANAA0ACwALAAsADAAM
AAwADAAMAAsACwAMAAwACQAJAAgACAAIAAgACQAJAAgACAAJAAkACAAHAAcABwAHAAcA
BwAHAAcABwAHAAcABgAGAAYABwAHAAYABgAGAAYABgAGAAYABAAEAAUABQAHAAcABwAH
AAUABQAFAAUABQAFAAUABQAHAAYABgAGAAYABwAHAAYABgAGAAcACAAGAAYABgAGAAYA
BgAGAAYABQAFAAUABgAGAAYABgAFAAQABAAFAAYABgAGAAYABgAGAAYABgAFAAUABQAF
AAUABwAGAAYABwAHAAYACAAIAAgACAAIAAgACQAJAAkACQAKAAwADAAMAA0ADgAPABAA
EQATABYAGAAaABoAGgAaABkAGQAbABsAGwAYABgAGAAWABYAFgAWABUAEgARAA4ADQAL
AAgABgAEAAIAAgACAAEAAQD+//3//f/9//3//f/8//z//P/8//v/+//5//n/+f/5//v/
+//6//r/+v/6//r/+v/6//r/+v/6//r/+v/6//r//P/8//z//f///wIACQAOABYAHgAm
ADIARABZAGwAgQCVAKUAqgCpAKEAlwCOAIsAiwCBAGcATQA6ACoAHAASAAkAAgD//wAA
AAD+//3/+//7//v/+v/6//j/9//5//n/+f/5//n/+f/4//j/+P/3//f/9//4//n/+f/4
//j/+P/4//j/+P/4//j/+P/4//j/+P/4//j/+f/5//n/+//7//r/+v/6//r/+//7//v/
+//7//v/+//7//z//P/8//v/+//7//v//P/8//z//P/8//3//f/9//3//f/9//3//f/+
//7//v/+//////////////8AAAEAAQABAAEAAwADAAQABAAGAAUABQAGAAcABwAHAAgA
BwAHAAcACAAIAAgACAAJAAkACgAKAAoADQANAA0ADQALAA0ADQANAAwACwAKAAoACgAK
AAoACgAHAAcACAAIAAcABwAGAAYABAAEAAUABQAEAAQABQAFAAQAAwADAAMAAwADAAMA
AwADAAMAAwADAAIAAgACAAMAAwACAAIAAgACAAIAAgACAAIAAgADAAMAAQABAAEAAQAB
AAEAAQABAAEAAQABAAEAAQAAAAAAAAAAAAEAAQAAAP7//v///wAAAAAAAAAAAAACAAIA
AgACAAIAAQAAAAAAAAAAAAAA//////7//v/+/wAAAAAAAAAAAAAAAAAA////////////
/////v/+////AAACAAIAAgACAAAAAAABAAEAAwADAAQABgAGAAYABwAIAAkACgALAA0A
EAASABQAFAAUABQAEwATABUAFQAVABIAEgASABAAEAAQABAADwAMAAkABgAFAAMAAgAA
AP7//P/6//r/+f/5//j/9//3//f/9//3//b/9v/0//T/8//z//X/9f/1//X/9f/1//T/
9P/y//L/8v/y//L/8v/y//L/9P/y//L/8v/y//L/8v/z//f/+v///wQADgAWABwAKAA6
AE8AZAB5AIsAmQCgAJ8AlwCLAIQAhQCBAHEAVwA/AC4AHgAQAAYA/f/2//H/8P/w//D/
7//v/+//8f/w//D/7v/t/+v/6//r/+v/6//r/+r/6v/s/+v/6//r/+z/7f/t/+z/6v/q
/+r/6v/q/+r/6v/q/+r/6v/q/+r/6v/r/+v/6//t/+3/7P/s/+7/7v/v/+//7v/t/+z/
6//p/+n/6v/q/+z/6//r/+v/6//s/+z/7P/q/+r/6//r/+v/6//r/+v/6//r/+z/7P/s
/+z/7f/t/+//7//v//D/7//v/+//7//v/+//8P/w//L/8f/x//L/9f/1//X/9v/1//X/
9f/2//b/9v/2//f/9//4//j/+P/2//X/9P/z//X/9//3//f/+f/5//n/+v/6//r/+v/6
//n/+f/6//r/9//3//b/9v/2//b/9//3//T/9P/1//X/9P/z//P/8//z//P/8//z//P/
8//z//P/8v/y//L/8//z//L/8v/y//L/8v/y//L/8P/w//H/8f/w/+//7v/t/+//7//v
/+//8f/x//H/8f/v/+7/7v/u/+z/7f/t/+z/7P/s/+3/7v/t/+z/6//q/+r/6v/q/+r/
6//r/+v/7P/q/+r/6v/p/+j/6P/p/+r/6v/q/+r/6v/o/+j/6P/n/+v/6//r/+r/7P/s
/+z/7P/q/+r/6//r/+3/7f/u//D/7v/u/+//8P/z//T/9f/3//z//v8AAAAA/v/+//3/
/f8BAAEAAQD+//7//v/8//z//v/+//3/+v/1//L/8f/v/+z/6v/o/+b/5v/m/+X/5f/i
/+H/4f/h/+H/4f/g/+D/4P/g/9//3//f/9//3//f/9//3//e/97/3v/e/97/3v/g/+D/
4P/g/+D/4P/g/+D/4P/g/+D/4f/l/+z/8//4/wAACAAUACgAPgBRAGYAewCNAJcAmgCT
AIcAewB2AHcAawBPADUAIwAUAAIA+P/w/+f/4P/d/9z/3v/e/9//3//h/+H/3P/c/9z/
2//b/9v/2//b/93/3f/c/9z/3P/b/9v/2//c/93/3f/c/9z/3P/c/9z/3P/c/9z/3P/a
/9r/2v/a/9r/2//b/9v/2//b/9r/2v/Y/9j/2f/Z/9n/2f/Z/9n/2f/Z/9r/2v/a/9n/
2f/Z/9n/2v/a/9r/3P/c/93/3f/b/9v/2//b/9v/2//c/9z/3P/c/93/3f/f/9//3//g
/+H/4f/h/+H/4//j/+T/5P/j/+H/4P/g/+L/4//k/+b/5//n/+f/6P/m/+b/5v/n/+f/
5v/m/w==
         </WaveFormData>
      </LeadData>
   </Waveform>
</RestingECG>
