# Supplementary material for: Detection of Left Atrial Enlargement Using a Convolutional Neural Network-Enabled Electrocardiogram
Source: Front Cardiovasc Med. 2020 Dec 17;7:609976. doi: 10.3389/fcvm.2020.609976 (PMC7773668; doi:10.3389/fcvm.2020.609976)
Supplement: Supplementary file 2 [file Data_Sheet_2.ZIP › normal1/1802010512_9887_00000013.XML]

<?xml version="1.0" encoding="Windows-1252"?>
<!DOCTYPE RestingECG SYSTEM "restecg.dtd">
<RestingECG>
   <PatientDemographics>
      <PatientID>1802010512</PatientID>
      <PatientAge>73</PatientAge>
      <AgeUnits>Years</AgeUnits>
      <Gender>Female</Gender>
      <PatientLastName>zhongmeizhen</PatientLastName>
   </PatientDemographics>
   <TestDemographics>
      <DataType>Resting</DataType>
      <Site>1</Site>
      <AcquisitionDevice>MAC55</AcquisitionDevice>
      <Status>Unconfirmed</Status>
      <Priority>Normal</Priority>
      <AcquisitionTime>09:44:21</AcquisitionTime>
      <AcquisitionDate>09-06-2015</AcquisitionDate>
      <CartNumber>1</CartNumber>
      <AcquisitionSoftwareVersion>009C</AcquisitionSoftwareVersion>
      <XMLSourceVersion>MAC5000 v1.0</XMLSourceVersion>
   </TestDemographics>
   <RestingECGMeasurements>
      <VentricularRate>69</VentricularRate>
      <AtrialRate>69</AtrialRate>
      <PRInterval>138</PRInterval>
      <QRSDuration>84</QRSDuration>
      <QTInterval>406</QTInterval>
      <QTCorrected>435</QTCorrected>
      <PAxis>47</PAxis>
      <RAxis>30</RAxis>
      <TAxis>21</TAxis>
      <QRSCount>11</QRSCount>
      <QOnset>218</QOnset>
      <QOffset>260</QOffset>
      <POnset>149</POnset>
      <POffset>205</POffset>
      <TOffset>421</TOffset>
      <ECGSampleBase>500</ECGSampleBase>
      <ECGSampleExponent>0</ECGSampleExponent>
   </RestingECGMeasurements>
   <Diagnosis>
      <Modality>Resting</Modality>
         <StatementCount>2</StatementCount>
         <LabelText>12SL ��ϳ���</LabelText>
      <DiagnosisStatement>
         <StmtFlag>ENDSLINE</StmtFlag>
         <StmtText>�������</StmtText>
      </DiagnosisStatement>
      <DiagnosisStatement>
         <StmtFlag>ENDSLINE</StmtFlag>
         <StmtText>���� ECG</StmtText>
      </DiagnosisStatement>
   </Diagnosis>
   <Waveform>
      <WaveformType>Rhythm</WaveformType>
      <WaveformStartTime>0</WaveformStartTime>
      <NumberofLeads>8</NumberofLeads>
      <SampleType>CONTINUOUS_SAMPLES</SampleType>
      <SampleBase>500</SampleBase>
      <SampleExponent>0</SampleExponent>
      <HighPassFilter>16</HighPassFilter>
      <LowPassFilter>150</LowPassFilter>
      <ACFilter>NONE</ACFilter>
      <LeadData>
         <LeadByteCountTotal>10000</LeadByteCountTotal>
         <LeadTimeOffset>0</LeadTimeOffset>
         <LeadSampleCountTotal>5000</LeadSampleCountTotal>
         <LeadAmplitudeUnitsPerBit>4.88</LeadAmplitudeUnitsPerBit>
         <LeadAmplitudeUnits>��V</LeadAmplitudeUnits>
         <LeadHighLimit>2147483647</LeadHighLimit>
         <LeadLowLimit>268435456</LeadLowLimit>
         <LeadID>I</LeadID>
         <LeadOffsetFirstSample>0</LeadOffsetFirstSample>
         <FirstSampleBaseline>0</FirstSampleBaseline>
         <LeadSampleSize>2</LeadSampleSize>
         <LeadOff>FALSE</LeadOff>
         <BaselineSway>FALSE</BaselineSway>
         <ExcessiveACNoise>FALSE</ExcessiveACNoise>
         <MuscleNoise>FALSE</MuscleNoise>
         <LeadDataCRC32>1304687291</LeadDataCRC32>
         <WaveFormData>
GAAYABgAGAAWABYAFgAWABUAFAATABIAEQAQAA8ADgALAAoACQAIAAUABAADAAIAAAAA
AAAAAAD///7//f/8//r/+v/6//r/+v/6//r/+v/4//j/+P/4//j/+P/4//j/+P/4//j/
+P/4//j/+P/4//b/9v/2//b/+P/4//j/+P/4//j/+P/4//j/+P/4//j/+P/4//j/+P/3
//b/9f/0//X/9v/3//j/9v/2//b/9v/2//b/9v/2//b/9v/2//b/9v/2//b/9v/2//b/
9v/2//b/9v/2//b/+P/4//j/+P/2//b/9v/2//j/+P/4//j/+P/4//j/+P/2//b/9v/2
//b/9v/2//b/9v/2//b/9v/4//j/+P/4//b/9v/2//b/9v/2//b/9v/2//b/9v/2//b/
9v/2//b/9v/2//b/9v/2//b/9v/2//j/+P/4//j/+P/4//j/+P/2//b/9v/2//b/9v/2
//b/9v/2//b/9v/2//b/9v/2//b/9v/2//b/9v/2//b/9v/2//b/9v/2//b/9v/2//b/
9v/2//b/9v/0//T/9f/1//X/9f/1//X/9//5//n/+f/5//r//P/9//3//f/7//v/+//7
//v//f/+//7//v///wEAAgACAAIAAgABAAAAAAAAAP///v/+/wAAAAAAAAAA/v/+//7/
/v/+//7//f/5//b/9v/2//b/9f/1//X/8//z//P/8//z//P/8//x//P/8f/x//H/8f/x
//T/8v/s/+n/6f/i/9v/2P/a/93/6//8/xEAJwA7AFAAZwCKAKoAvwDGAL8ArwCaAHEA
SAAwACYAHQAZABgAFQARAA8ACQADAAAA///6//b/9f/z//P/9P/z//L/8v/x//H/8f/y
//L/8P/w//H/8f/v/+//7//v/+//7//v/+//7//u/+7/7//x//H/8f/y//L/8f/x//H/
8f/x//H/8f/w//D/8P/v//H/8v/y//L/8v/y//L/8v/x//H/8f/x//P/8//z//T/8v/y
//L/8//1//X/9f/1//b/9v/3//f/9f/1//f/9//5//r/+v/6//r//P/9//3/+//9//3/
/v/+//7/AAABAAMAAwAFAAYABQAGAAcACAALAA4ADgAPABAAEAAQABEAEgASABQAFAAT
ABQAFAAVABYAGAAZABoAGQAZABkAGQAZABgAFwAWABUAFAATABIADwAPAA4ADQALAAkA
CQAIAAcABgAFAAQAAwACAAAA//////7//v/8//r/+v/6//n/+//7//v/+v/6//r/+f/5
//n/+f/5//n/+P/4//n/+f/5//n/+f/5//n/+P/4//n/+f/5//n/+f/7//v/+//7//v/
+//7//v/+v/6//v/+//6//n/+P/3//n/+P/4//j/9//3//j/+P/4//j/+P/4//j/+P/3
//f/9//3//f/9//3//f/9//3//f/9//3//f/+f/5//n/+f/3//b/9v/1//f/9//3//f/
9//3//j/+P/1//X/9f/1//f/9//3//f/9//3//f/9//3//f/+P/4//j/9//3//f/+P/4
//j/+P/4//b/+P/4//X/9f/1//X/9//3//f/9//3//j/+P/4//b/9v/2//f/9v/2//b/
9v/3//f/9//3//f/9//3//f/9//3//f/+P/4//j/+P/4//j/+f/5//j/9v/2//b/9v/2
//b/9//3//f/9//5//j/+P/4//j/+P/4//j/+P/4//j/+P/4//n/9//3//f/9//3//f/
+f/5//v/+//8//7//////////f/7//3//f/9/wEAAgACAAIABQAFAAYABgAEAAQAAwAC
AAIAAgABAAAA/v/+//7//v8AAAAAAAAAAP7//v/+//3/+//4//j/+P/2//X/9f/1//P/
8//z//P/9f/1//X/8//z//P/8//z//X/9f/y//D/7v/p/+H/3P/Z/9z/4P/l//H/BAAb
ADMASQBeAHsAoAC+AM8A0gDJALsAnABvAEgAOAAsACMAIQAiAB8AGwATAAsABQACAP//
+v/4//n/9f/1//T/8//y//L/8f/v/+//8P/w//D/8P/x//H/7//v/+//7//x//H/8f/x
/+//7v/u/+//7//v/+//8P/w/+//7//v//H/8f/x//H/8v/y//L/8f/x//L/8v/y//D/
8P/w//D/8//z//P/8//x//H/8f/y//T/9P/0//X/9f/1//X/9f/2//b/9//3//X/9f/3
//f/9//4//j/+P/6//z//f/9//v//f/9//7//v/+/wAAAQADAAMABQAGAAcACAAJAAoA
CwAOAA4ADwAQABAAEAARABIAEgAUABQAFQAWABYAFwAVABYAFgAWABgAGQAaABsAGQAY
ABcAFgAVABQAEwASAA8ADwAOAA0ACQAHAAcABgAHAAYABQAEAAEAAAD+//3////+//7/
/P/6//r/+v/5//v/+//7//r/+P/4//f/9//3//f/9//3//j/+P/5//n/9//3//f/9//5
//j/+P/5//n/+f/5//n/9//3//f/9//5//n/+f/5//j/+P/5//n/+f/5//n/+f/5//j/
+P/4//X/9f/2//b/+P/4//j/+P/4//j/9//3//X/9f/1//X/9f/1//X/9f/1//X/9f/1
//f/9//3//f/9P/0//X/9f/1//X/9f/1//X/9f/2//b/9f/1//X/9f/1//X/9f/1//X/
9f/1//X/9f/1//b/9v/2//X/9f/1//T/9P/0//T/9v/0//b/9v/1//X/9f/1//f/9//3
//f/9f/2//b/9v/0//T/9P/1//b/9v/2//b/9//3//f/9//3//f/9//3//X/9f/1//b/
9v/2//b/9v/2//f/9//4//r/9//2//X/9P/0//T/9P/0//T/9P/0//X/9f/1//X/9f/1
//X/9//3//n/+f/6//z/+//7//v/+f/7//3//f/9////AAAAAAAAAQABAAIAAgAAAAAA
///+/wAAAAD///7//v/+//7//v/+//7//v/+//z//P/8//v/+f/2//b/9v/0//P/8//z
//P/8//z//P/8//z//P/8f/1//X/9f/1//X/8//w//D/8P/t/+X/4P/d/9z/2v/h/+3/
+v8PACkAPQBSAG8AjACqAMEAwgC3AKsAigBZADoAKgAeABcAEwAOAA8ADQAFAAMABQAA
APv/+v/4//f/9//1//b/9f/0//T/8//x//H/8v/y//L/8v/z//P/8f/x//H/8f/z//P/
8//z//P/8v/y//P/8//z//P/9P/y//H/8f/x//P/8//z//P/8v/y//L/8f/z//T/9P/0
//T/9P/0//T/9f/1//X/9f/z//P/8//0//b/9v/2//f/9//3//f/9//4//j/+f/5//f/
9//5//n/+//8//z//P/8//7/////////AQABAAIABAAEAAYABwAFAAUABwAIAAkACgAL
AAwADwASABIAEwASABIAEgATABQAFAAWABYAFwAYABgAGQAbABwAHAAcABsAGwAbABsA
GQAYABcAFgAVABQAEwASABAAEQARABEADQALAAsACgAHAAYABQAEAAUABAACAAEAAQAA
AAAA/v/+//7//v/9//3//f/9//z//P/8//v/+//7//v/+//7//j/+P/5//n/+//7//v/
+//7//r/+v/7//v/+//7//v/+//7//v/+//7//v/+//7//j/+P/5//n/+//7//v/+//5
//j/+P/4//n/+f/6//r/+P/4//j/+P/6//r/+f/5//n/+f/5//n/+//7//v/+//7//v/
+//7//n/+f/5//n/+P/4//n/+f/5//n/+f/5//n/+f/6//r/+f/5//n/+f/7//v/+//7
//v/+//7//v/+//7//z//P/8//v/+//7//r/+v/6//r/+v/4//r/+v/7//v/+//7//n/
+f/5//n/+f/6//r/+v/4//j/+P/5//j/+P/4//j/+P/5//r/+//5//n/+f/5//f/9//3
//j/+v/6//j/+P/4//j/+P/4//j/+P/4//j/+P/5//n/+f/5//n/+//7//3//f/7//v/
/P/+//////////3//f////////8DAAQABAAEAAMAAwAEAAQABAAEAAMAAgACAAIAAQAA
AAAAAAAAAAAA/v/+//7//v8AAAAAAAD///v/+P/4//j/9v/1//X/9f/1//X/9f/1//f/
9//3//X/9f/1//X/9f/1//X/9P/0//L/7//p/+L/2//c/+D/5f/x/wQAGwAtAEEAWABz
AJIArgC/AMAAuQCpAIgAWwA+ACwAIAAbABsAGAATAA8ACwAHAAEA/v/9//7//P/7//n/
9//2//f/9v/2//X/9f/1//b/9v/y//L/8//z//X/9f/1//X/8//z//P/8//1//T/9P/1
//X/9f/1//b/9P/z//P/8//1//X/9f/1//T/9P/0//P/9f/2//b/9v/2//b/9v/2//f/
9//3//f/9//3//f/+P/4//j/+P/5//n/+f/5//n/+v/6//v/+//5//n/+//7//v//P/8
//z//v8AAAEAAQABAAMAAwAEAAQABAAGAAcABQAFAAcACAALAAwADQAOAA8AEgASABMA
FgAWABYAFwAWABYAGAAYABkAGgAaABsAGwAcABwAHAAbABsAGwAbABsAGgAZABgAFwAW
ABUAFAAPAA8ADgANAAwACwAMAAwACgAIAAYABAAFAAQAAgABAP///v/+//z//v/+//7/
/f/9//3//f/8//7//v/9//3/+//7//v/+//8//z//f/9//v/+//7//v//f/8//z//f/8
//v/+v/5//n/+f/5//n/+f/5//n/+f/4//j/+f/5//v/+//7//v/+f/4//j/+P/3//f/
+P/4//r/+v/6//r/+v/6//n/+f/5//n/+f/5//f/9//3//f/+f/5//n/+f/3//f/9//3
//j/+P/5//n/9//3//f/9//3//f/+P/4//n/+f/5//n/+f/5//n/+f/3//f/9//3//n/
+f/6//r/+v/5//n/+f/4//j/+P/4//j/9v/4//j/9//3//f/9//3//f/9//3//f/+P/4
//j/9v/2//b/9//4//j/+P/4//f/9//3//f/9//3//f/9//5//n/+f/6//j/+P/4//j/
+P/5//n/+P/4//j/+v/4//j/+P/4//r/+v/6//r/+P/4//j/+f/3//f/9//3//n/+f/7
//v/+f/5//r//P/////////9//3///////////8AAAAAAAADAAMABAAEAAYABgAFAAQA
AwACAAAA/v8AAAAAAAAAAAAAAAAAAAAA/v/+//7//f/7//j/+P/4//b/9f/1//X/8//z
//P/8//z//P/8//x//X/9f/1//X/9f/z//T/9P/y/+3/5//g/93/2v/c/+H/7/8AABUA
KwA/AFYAcQCQALAAwwDKAMMAtQCeAG8ARAAyACoAIQAdAB4AGQARABEADwAHAAIA///8
//z/9//1//n/9v/1//T/9P/z//H/8f/y//L/8P/w//H/8f/x//H/8f/x//P/8//z//P/
8//y//L/8//x//H/8f/y//T/8//z//P/8//z//P/8//y//L/8v/x//H/8v/y//L/9P/0
//T/9P/z//P/8//z//P/8//z//T/9P/0//T/9f/3//f/9//3//b/9v/3//f/+f/5//v/
+//5//r/+v/6//r//P/9//3//f//////AAAAAAAAAgADAAUABQAHAAgABwAIAAkACgAL
AA4ADgAPABAAEAAQABEAFAAUABYAFgAVABYAFgAXABkAGgAaABoAGwAbABsAGwAZABgA
FwAWABUAFAATABIAEQARABAADwALAAkACQAIAAcABgAFAAQAAwACAAAA//8BAAAAAAD+
//7//v/+//3/+//7//v/+v/6//r/+f/5//n/+f/5//n/+P/4//n/+f/7//v/+//7//n/
+P/4//n/+f/5//n/+f/7//v/+//7//n/+f/5//n/+P/4//n/+f/7//v/+//7//v/+v/6
//r/9//3//j/+P/4//j/+P/4//j/+P/3//f/9//3//f/9//3//f/9//3//f/9//3//f/
+f/5//n/+f/2//b/9//3//f/9//3//f/9v/1//X/9P/0//X/9v/3//f/9//3//f/9v/1
//T/8//1//X/9v/2//j/9//3//f/9v/2//b/9v/4//b/+P/4//X/9f/1//X/9//3//f/
9//3//j/+P/4//j/+P/4//n/+P/4//j/+P/3//f/9//3//X/9f/1//X/9//3//f/+P/2
//b/9v/2//b/9//3//b/+P/4//j/+P/3//b/9v/1//f/+f/3//X/9v/2//b/9v/2//j/
+P/4//j/9v/2//b/9//3//f/9//3//f/9//5//n/+f/5//r//P/9//3//f/7//3/////
//////8AAAAAAAADAAMABAAEAAQABAADAAIAAgACAAEAAAD+//7//v/+//7//v/+//7/
AAAAAAAA///6//b/9f/0//b/9f/1//X/8f/x//H/8f/z//P/8//x//P/8//z//P/7//v
//b/9v/w/+n/4//g/93/2v/Y/9v/5f/4/w8AKQA9AFIAawCOAKwAxwDSAMsAvQCmAHsA
UAA6ACwAIQAdAB4AGwATAA0ACQAHAAQA///8//r/9//z//P/8v/y//L/8//z//L/8f/x
//D/8P/w//H/8f/x//H/8f/x/+//7//v/+//8f/w//D/8f/x//H/8f/y//L/8f/x//H/
8f/x//H/8f/0//T/9P/z//L/8v/x//D/8P/w//D/8P/z//P/8//z//P/8//z//T/9P/0
//T/9f/1//X/9f/1//b/9v/3//f/9f/1//f/9//5//r/+v/6//r//P/9//3//f//////
AAAAAAAAAgADAAUABQAHAAgABwAIAAkACgALAA4ADgAPABIAEgASABMAEgASABQAFAAX
ABgAGAAZABcAGAAYABgAGQAZABkAGQAZABgAFwAWABUAFAATABIADwAPAA4ADQALAAkA
CQAIAAUABAADAAIAAwACAAAA///9//z//P/6//r/+v/6//n/+f/5//n/+P/6//r/+f/5
//n/+f/5//n/9v/2//f/9//3//f/9//3//f/9v/2//f/+f/5//n/+f/3//f/9//3//n/
+f/5//n/9v/2//f/9//3//f/9//3//f/9v/2//b/9//3//j/+P/2//b/9v/2//j/+P/3
//f/9f/1//X/9f/3//f/9//3//f/9//3//f/9//3//f/9//4//j/+f/5//f/9//3//f/
9//3//j/+P/3//f/9//3//f/9//3//f/9//3//f/9//3//f/+P/4//j/9//3//f/+P/4
//j/+P/4//b/+P/4//f/9//3//f/9f/1//X/9f/3//j/+P/4//T/9P/0//X/+P/4//j/
+P/3//f/9//3//X/9f/1//X/9//3//f/+P/6//r/+P/2//b/9v/2//b/9v/2//b/9v/2
//j/+P/4//n/9//3//f/9//5//n/+//7//n/+f/6//z//////////f/7//3//f/9////
AAAAAAAAAwADAAQABAAEAAQAAwACAAAAAAD///7//v/+//7//v8AAAAAAAAAAP7//v/+
//3/+//4//j/+P/2//X/9f/1//P/8//z//P/9f/1//X/8//z//P/8//z//P/9f/y//D/
8v/r/+X/4P/d/9r/3P/j//P/BgAdADEAQQBaAHkAmgCyAMEAwAC1AKEAfABRADYAKAAc
ABUAFQAUAA8ACwAJAAMAAQD+//3/+v/2//X/9f/7//r/+P/2//X/8//z//P/9P/0//L/
8v/z//P/8//z//P/8//z//P/8//z//P/8v/y//P/8//z//P/9P/0//P/8//z//P/8//z
//P/8v/y//L/8f/z//T/9P/0//T/9P/0//T/9f/1//X/9f/z//P/8//0//X/9v/3//n/
9//3//f/9//4//j/+f/5//n/+f/7//v//f/+//7//v/8//7/////////AQABAAIAAgAC
AAQABQAFAAUABwAIAAsADAANAA4ADQAQABAAEQASABIAEgATABQAFAAWABYAFwAYABgA
GQAaABwAHQAeAB4AHQAcABsAGwAaABkAGAAVABQAEwASAA8ADwAOAA0ACwAJAAkACAAJ
AAgABwAGAAUABAACAAEAAQAAAAAA/v/+//7//v/9//v/+//7//r//P/8//v/+//5//n/
+f/5//r/+v/7//v/+//7//v/+//5//j/+P/5//n/+f/5//n/+f/5//n/+f/5//n/+f/5
//j/+P/5//n/+f/5//n/+f/5//j/+P/4//f/9//4//j/+v/6//r/+v/6//r/+f/5//n/
+f/5//n/+f/5//n/+f/5//n/+f/5//n/+f/5//n/+P/4//n/+f/5//n/+f/5//n/+f/6
//r/+f/5//n/+f/7//v/+//7//n/+f/5//n/+f/5//r/+v/6//n/+f/5//r/+v/6//r/
+v/4//r/+v/5//n/+f/5//f/9//3//f/+f/6//r/+v/4//j/+P/5//j/+P/4//j/+P/5
//r/+//5//n/+f/5//n/+f/5//r/+v/8//r/+P/4//j/+P/4//j/+v/6//r/+v/6//r/
+v/7//n/+f/5//n/+//7//3//f/7//v//P/+/wEAAQABAP///f////////8BAAIAAgAC
AAMAAwAEAAQABgAGAAUABAAEAAQAAwACAAIAAgACAAIAAgACAAIAAgAAAAAAAAD///3/
+v/6//r/+v/5//n/+f/3//f/9//3//X/9f/1//P/9//3//f/9//3//f/9v/4//b/8f/r
/+j/4//e/9r/3f/r//j/CwAjADcARgBfAH4AngC3AMYAwwC7AKwAhwBWADoALgAjAB0A
HAAbABcAEQANAAkABgADAP7//P/5//n/+f/4//f/9v/2//X/9f/1//b/9v/0//T/9f/1
//P/8//z//P/9P/1//b/9//2//T/8//z//X/9f/1//b/9P/z//P/8//z//P/8//z//b/
9v/2//X/9f/2//b/9v/2//b/9v/2//X/9f/1//X/9//3//f/+P/4//j/+P/5//f/9//3
//f/+v/6//v/+//5//n/+//7//v//P/8//z//P/+/////////wEAAQACAAIAAgAEAAUA
BwAHAAkACgAJAAoACwAMAA0AEAAQABEAFAAUABQAFQAUABQAFgAWABkAGgAaABsAGwAc
ABwAHAAfAB8AHwAfAB0AHAAbABoAGQAYABcAFgARABEAEAAPAA8ADQANAAwACwAKAAkA
CAAHAAYABAADAAUABAAEAAIAAgACAAIAAQD////////+//z//P/7//v//f/9//3//f/8
//z//f/9//3//f/9//3//f/8//z//f/9//3//f/9//3//f/9//3////////////8//z/
/f/9//v/+//7//v//f/8//z//P/7//v//P/8//7//v/+//7//f/8//r/+f/7//v/+//7
//v/+//7//v/+f/5//n/+f/7//v/+//7//j/+P/5//n/+f/5//n/+f/5//n/+v/6//n/
+f/5//n/+f/5//n/+f/5//n/+f/5//v/+//8//z//P/7//v/+//6//r/+v/6//r/+P/6
//r/+//7//v/+//5//n/+f/5//n/+v/6//r/+v/6//r/+//8//z//P/8//n/+f/5//n/
+f/5//n/+f/5//n/+f/6//z//P/8//z/+v/7//v/+v/8//z//P/8//r/+v/6//r/+v/6
//r/+v/6//r/+P/4//j/+f/7//v/+//7//v/+//9//3//f/9//7/AAABAAEAAQD/////
AQABAAEABQAGAAYABgAFAAUABgAGAAYABgAFAAQABgAGAAUABAACAAIAAgACAAIAAgAC
AAIABAAEAAQAAwD9//r/+v/6//r/+f/5//n/9//3//f/9//3//f/9//1//X/9f/1//X/
9f/z//T/9v/0/+//6f/g/9v/3P/i/+f/8/8IACMAOQBLAGAAfwCgALwAzQDQAMkAvQCc
AG0ASAA2ACwAJQAjACQAHwAVABEADwAJAAQAAwAAAPz/+//5//f/9v/3//b/9v/1//f/
9//4//j/9f/0//T/8//1//X/9f/1//X/9f/1//X/9f/0//T/9f/1//X/9f/2//b/9f/1
//X/8//z//P/8//2//b/9v/1//X/9v/2//b/9v/2//b/9v/3//f/9//3//f/9//3//j/
+P/4//j/+f/3//f/9//3//r/+v/7//v/+//7//3//f///wAAAAAAAP7/AAABAAEAAQAD
AAMABAAEAAQABgAHAAcABwAJAAoACQAKAAsADAAPABIAEgATABQAFAAUABUAGAAYABoA
GgAbABwAHAAdABsAHAAcABwAHQAdAB0AHQAdABwAGwAaABsAGgAZABgAEwATABIAEQAP
AA0ADQAMAAwADAAMAAwACgAIAAUAAwAFAAQABAACAAAAAAAAAP///////////v8AAAAA
/////////////////v/+/////////////////////v/+////////////////////////
/////////////v/+/////////////////////v/+//7//f/9//7//v/+//7//v/+//7/
/v/9//3//f/9//3//f/9//3//f/9//v/+//7//v/+//7//v/+//6//r/+//7//3//f/9
//3/+//7//z//P/9//3//f/9//3//f/9//3//f/9//3//f/7//v//P/8//7//f/9//3/
/v/+//7//v/+//z//v/+//3//f/9//3//f/9//3//f/9//7//v/+//z//P/8//3//v/+
//7//v/9//3//f/9//3//f/9//3//f/9//3//v/+//7//v/+//7///////7//v/+//7/
/v/8//z//f/9//v//f/9//3/AQAAAP7//v/+//7//v/+//7//v/+//7//v/+////////
///////9//3//////wEAAQACAAQABQAFAAUAAwAFAAcABwAHAAcACAAIAAgACwALAAwA
DAAKAAoACQAIAAgACAAHAAYABAAEAAQABAAGAAYABgAGAAQABAAEAAMA///8//z//P/8
//v/+//7//n/+f/5//n/+f/5//n/9//7//v/+//7//n/+f/6//r/+P/z/+3/5v/f/9z/
3v/h/+n/+P8LACUAPQBQAGkAiACqAMUA1gDZANEAvgCXAGoASgA4AC8AJwAiAB8AHQAZ
ABEADQAKAAkAAgD6//n/AQD///j/9//2//b/9f/2//f/+f/6//b/9v/3//f/9//3//f/
9//1//X/9f/1//X/9P/0//X/9f/1//X/9v/4//f/9//3//f/9//3//f/+P/4//j/9//1
//b/9v/2//j/+P/4//j/+f/5//n/+f/5//n/+f/6//j/+P/4//n/+//7//v/+//+//7/
//////3//f////////8AAAAAAAAAAAIAAwADAAEAAwADAAQABQAGAAkACwAKAAkACgAK
AAsADAANAA4AEQAUABQAFQAUABQAFAAVABgAGAAaABoAHQAeAB4AHwAfACAAIAAgAB8A
HwAfAB8AIQAgAB8AHgAbABoAGQAYABUAFQAUABMAEgARABIAEgAQAA4ADAAKAAsACgAI
AAcABQAEAAQAAgACAAIAAgABAAMAAwADAAIAAQAAAP7//f////////////7//v//////
//////////////7//v///////////////f/9//3//f///////////wAAAAABAAEA////
//////////7//v/+//3//f/+//7//v/+//7//v/+//7//f/9//3//f/9//3/////////
//////////////3//f/9//3//f/+/wAAAQD///////////////8AAAAAAQABAAEAAQD/
/////////////////////////wAAAAAAAP///////wAAAAAAAAAAAAD+/wAAAAABAAEA
AQABAAEAAQABAAEA//8AAAAAAAD+//7//v///wIAAgACAAIAAQABAAEAAQD/////////
//3/AQABAAIAAAAAAAAAAAAAAAAAAAAAAAEAAgADAAUABQAFAAUABQADAAMABQAFAAUA
BQAGAAgACAAHAAYAAwAGAAkACgALAAwADAALAAoACQAJAAoACgAMAAwACwAKAAwADAAL
AAoACAAIAAgACAAIAAgACAAIAAoACgAKAAkABQACAAIAAgACAAEAAQABAP//////////
/////////f//////////////AQAAAPz//P/9//X/8P/x/+7/6v/t//f/BAAVACkAPQBM
AFsAcgCQAKkAsgCvAK0AmABtAEQAMAAkABsAGQAcABsAFwAVABEADwAKAAUABgAEAAEA
AQABAP7//v/+////////////AAAAAAAAAAABAAEAAQABAAEAAQD///////////3//P/8
//3//v///wAAAgACAAEAAQABAP//////////AAAAAAAA/////wAAAAAAAAIAAgACAAIA
AwADAAMAAwADAAMAAwAEAAIAAgACAAMAAQABAAEAAQACAAIAAwADAAQABQAIAAkACAAI
AAcABgAGAAgACQAJAAsADQANAA4ADgAOABAAEQAPAA8AEQASABUAFgAXABgAFwAaABoA
GwAcABwAHAAdABwAHAAeAB4AHwAgACAAIQAfACAAIAAgACMAIwAjACMAJQAkACMAIgAg
AB4AHAAaABgAGQAZABkAFwAVABUAFAAVABQAEwASAA4ADAAJAAcACAAIAAkACAAGAAYA
BgAFAAcABwAHAAYABgAGAAUABQAHAAcABwAHAAQABAAFAAUABwAHAAcABwAHAAYABgAH
AAkACQAJAAkACAAHAAYABQADAAMAAwADAAMABAAGAAcACgALAAwADQAJAAYABAACAAMA
AwAEAAQABgAGAAYABgAEAAQAAwADAAUABQAFAAUAAwADAAMAAwADAAMAAwADAAQABQAG
AAcABgAGAAcABwAFAAUABQAFAAUABQAGAAYABAADAAIAAQACAAMABAAFAAcABwAHAAcA
BQAFAAYABgAEAAMAAwADAAYABgAGAAYABgAEAAYABgAHAAcABwAHAAcABwAHAAcABQAG
AAYABgAGAAYABgAHAAgACAAIAAgABgAFAAQAAwAEAAUABgAHAAcABwAHAAgABwAGAAUA
BAAEAA==
         </WaveFormData>
      </LeadData>
      <LeadData>
         <LeadByteCountTotal>10000</LeadByteCountTotal>
         <LeadTimeOffset>0</LeadTimeOffset>
         <LeadSampleCountTotal>5000</LeadSampleCountTotal>
         <LeadAmplitudeUnitsPerBit>4.88</LeadAmplitudeUnitsPerBit>
         <LeadAmplitudeUnits>��V</LeadAmplitudeUnits>
         <LeadHighLimit>2147483647</LeadHighLimit>
         <LeadLowLimit>268435456</LeadLowLimit>
         <LeadID>II</LeadID>
         <LeadOffsetFirstSample>0</LeadOffsetFirstSample>
         <FirstSampleBaseline>0</FirstSampleBaseline>
         <LeadSampleSize>2</LeadSampleSize>
         <LeadOff>FALSE</LeadOff>
         <BaselineSway>FALSE</BaselineSway>
         <ExcessiveACNoise>FALSE</ExcessiveACNoise>
         <MuscleNoise>FALSE</MuscleNoise>
         <LeadDataCRC32>1069278046</LeadDataCRC32>
         <WaveFormData>
JAAkACQAJAAkACQAJAAkACIAIgAiACIAIAAgACAAIAAfAB4AHQAcABsAGgAZABgAFwAW
ABUAFAATABIAEQAQAA4ADgAOAA4ADAAMAAwADAAKAAoACgAKAAoACgAKAAoACgAKAAoA
CgAKAAoACgAKAAoACgAKAAoACgAKAAoACgAKAAoACgAKAAoACgAKAAoACgAKAAoACgAI
AAgACAAIAAoACgAKAAoACgAKAAoACgAKAAoACgAKAAoACgAKAAoADAAMAAwADAAMAAwA
DAAMAAoACgAKAAoACgAKAAoACgAMAAwADAAMAAoACgAKAAoACgAKAAoACgAKAAoACgAK
AAgACAAIAAgACAAIAAgACAAIAAgACAAIAAgACAAIAAgACgAKAAoACgAIAAgACAAIAAgA
CAAIAAgACAAIAAgACAAGAAYABgAGAAYABgAGAAYABgAGAAYABgAGAAYABgAGAAYABgAG
AAYABgAGAAYABgAEAAQABAAEAAQABAAEAAQABAAEAAQABAAEAAQABAAEAAQABAAEAAMA
BQAFAAQABAADAAMAAwADAAMABAAEAAUACAAKAAsADAAPABEAEwATABEAEQARABIAEgAS
ABMAEwATABMAEwAVABUAFQATABMAEAAQABAAEAAQAA0ACQAHAAgABgAGAAUABQAEAAQA
BAACAAEAAAD/////AAAAAP7//v/+//7//P/7//v//P/8//z//P/8//3//f/9//3//f/7
//r/+v/2//L/7//r/+b/5v/s//P/AAATACYAOgBQAGUAdQCGAJQAoACtALoAwQC2AJ0A
egBhAFEARgA+ADgALwAkABcAEQAQAA0ACwAFAAEA///+//z//P/6//n/+P/4//j/+P/3
//b/9v/2//b/9v/0//X/9f/0//T/9P/0//T/9P/0//T/9P/z//P/8//z//X/9f/1//T/
9v/2//b/9v/1//T/9P/z//P/8//z//H/8f/y//P/8//1//X/9P/0//T/9f/1//T/9P/0
//T/9f/1//X/9//3//b/9v/2//b/9f/1//X/9f/4//j/+P/5//f/+P/4//n/+v/6//v/
+//9//3///8AAP7/AAABAAEAAgADAAQABQAGAAcACQAKAA0ADQANAA4ADQAPABAAEQAR
ABIAEgASABQAFgAYABgAFgAWABYAFgAVABUAEwATABIAEgARABAAEgARABAADwAOAA0A
DAALAAoACQAIAAgABgAEAAMAAwACAAEAAAD///7//v/+//3/+//8//z/+//7//r/+v/7
//3//P/8//z/+v/6//r/+v/8//z//P/8//z//P/8//z/+v/6//r/+//7//v/+//7//v/
+//7//v/+//7//v/+//5//r/+v/6//r/+v/6//r/+v/6//r/+v/7//v/+v/6//n/+f/5
//n/+f/5//j/+P/6//r/+//7//n/+f/5//n/+//7//r/+v/6//r/+v/6//r/+v/6//r/
+v/6//r/+P/6//r/+v/6//r/+v/6//r/+v/6//r/+v/6//r/+v/6//j/+P/4//f/+f/5
//n/+f/5//n/+f/5//n/+P/4//j/+P/4//j/9//3//n/+f/5//j/+P/4//j/+P/4//f/
9//3//f/+P/4//X/9f/1//X/9//3//f/9//3//b/9v/4//b/9v/3//f/9v/2//f/9//1
//X/9f/1//X/9f/2//b/9v/2//b/9v/3//f/9//2//b/9//3//f/9f/1//b/9v/5//r/
/P/9//7/AQADAAUAAwADAAMAAwACAAIAAgADAAMAAwADAAMABQAFAAUAAwABAAAAAAAA
AAIAAAD9//n/9f/0//L/8v/z//P/8v/y//D/8P/v/+7/7//v//D/8P/s/+z/7P/s/+r/
6f/p/+r/6v/q/+r/6v/p/+n/6f/p/+v/6//o/+b/5v/i/9v/1f/U/9j/4P/p//b/BwAa
AC4ARABXAGcAdgCCAI4AmwCmAKUAlAB1AFgARQA3ACwAJgAiABcACAD///3//P/5//X/
8f/v/+v/6P/m/+b/5v/l/+T/5P/m/+b/5f/k/+L/4v/i/+L/4P/h/+H/4P/i/+L/4v/i
/+L/4v/i/+L/4f/h/+H/4f/h/+H/4f/g/+H/4v/j/+T/4v/i/+P/4//h/+H/4f/f/9//
4P/h/+H/4f/h/+D/4P/e/9//3//e/+D/4P/g/+H/4//j/+X/5f/i/+L/4v/i/+L/4f/g
/9//4f/i/+P/5f/n/+j/6P/p/+n/6P/o/+f/5//n/+n/6v/s/+7/7//v//D/8f/y//P/
8v/z//X/9v/1//X/9f/2//n/+//8//3///8AAAAAAAD//wAAAQAAAAIAAgACAAIAAwAD
AAEAAQAAAAAA///+//7//f/8//v/+v/5//j/9//2//X/9P/0//T/8v/x//H/8P/v/+7/
7f/s/+z/7P/r/+3/7v/u/+3/7P/q/+n/6f/p/+j/6P/o/+r/6v/q/+r/6v/q/+r/6v/o
/+j/6P/o/+j/6P/o/+n/6f/p/+n/6f/r/+v/6//r/+v/6//r/+v/6f/q/+r/6v/q/+r/
6v/q/+r/6v/q/+r/6//r/+r/6v/r/+v/6//r/+v/6//q/+r/7P/s/+3/7f/r/+v/6//r
/+3/7f/s/+z/6v/q/+r/6v/s/+z/7P/s/+v/6v/p/+b/6v/q/+r/6v/q/+r/6v/q/+j/
6P/o/+j/6v/q/+r/6v/o/+j/6P/n/+f/5//n/+f/6P/p/+r/6//r/+r/6v/q/+r/6v/q
/+n/6P/p/+j/5//m/+b/5v/m/+j/6P/n/+f/6f/p/+r/6v/p/+n/6f/p/+f/5//n/+f/
5//m/+b/6P/m/+T/5f/n/+j/6P/o/+j/6P/n/+f/5//m/+b/5//n/+f/6f/p/+r/6v/p
/+r/7P/t/+7/8f/z//X/9f/1//X/9f/0//T/9P/1//f/9//3//f/+f/5//n/9//3//b/
9v/2//j/9v/z/+//6//q/+j/6P/p/+n/6P/o/+b/5v/l/+T/5f/l/+b/5v/i/+L/4v/i
/+L/4f/h/+L/4v/i/+L/4v/l/+X/5f/l/+X/4f/e/+D/4P/Y/9P/z//O/9D/2P/h/+z/
/f8QACQAOABNAF8AbgB8AIoAlQCgAKkAngB/AF4ARQAzACgAIgAcABUAEAADAPf/9v/3
//H/6//n/+X/5P/k/+T/4v/h/+D/4P/e/97/3f/c/9z/3P/c/9z/3P/d/93/3P/c/9z/
3P/c/9z/3P/c/9z/3//f/9//3//f/9//3//e/97/3v/e/97/3P/c/93/3f/f/9//3//d
/93/3v/f/9//3f/d/9z/3P/c/93/3f/c/97/3v/e/9//3//f/+H/4f/i/+L/4v/i/+L/
4f/g/9//4v/i/+L/4//j/+T/5P/l/+j/6P/p/+n/6f/p/+v/7P/q/+z/7f/t/+7/7//w
//H/8//1//j/+v/5//n/+f/6//n/+//8//3//v8AAAEAAgAAAAIABAAEAAQABAAEAAQA
BQAFAAMAAwAEAAQAAwACAAIAAQAAAP///v/9//z/+//6//n/+P/4//j/9v/1//X/9P/z
//L/8f/y//L/8v/x/+//8P/w/+//7//u/+7/7//v/+7/7v/u/+7/7v/u/+7/7P/s/+z/
7P/u/+7/7v/u/+7/7v/u/+//7//v/+//7//v/+//7//v/+3/7f/t/+3/7//w//D/8P/v
/+7/7f/s/+3/7v/v//D/7//v/+7/7v/x//H/8f/x//H/8f/w//D/8v/y//P/8//z//P/
8//z//H/8f/w//D/8P/w//D/8P/y//L/8v/y//T/9P/0//L/8//y//H/8P/y//L/8v/y
//L/8v/y//L/8P/w//D/8P/y//L/8v/x//H/8f/x//H/8f/x//H/8f/x//D/8P/w//D/
8P/w/+//7//x//H/8f/u/+7/7v/u//D/8P/v/+//8f/x//L/8v/v/+//7//v/+3/7f/t
/+3/7f/s/+7/7v/u/+7/7f/t/+3/7P/u/+//7//v/+3/7f/u/+7/8f/y//T/9f/2//n/
+//9//v/+//7//v//P/8//z//f/9//3//f/9/wEAAQABAP///f/8//z//P/8//r/9//z
/+//7v/s/+z/6//r/+r/6v/s/+z/6//q/+n/6f/q/+r/6P/o/+j/6P/m/+X/5f/m/+b/
5v/m/+b/5//n/+f/5//n/+f/6P/m/+T/4P/d/9f/0v/U/9z/4//w/wUAGgAsAEIAWQBr
AHgAhACSAJ8ArgCzAJ4AfQBeAEkAOwAwACoAIgAZAAwAAQD9//z/+f/1//P/8f/t/+r/
6P/o/+j/5//m/+b/5v/m/+X/5P/k/+T/5P/k/+T/5f/l/+T/5P/k/+T/5P/k/+T/5P/k
/+P/4//j/+P/5f/l/+X/5P/k/+T/5P/k/+L/4v/j/+P/5f/l/+X/4//h/+L/4//j/+X/
5f/k/+T/5P/l/+X/5P/m/+b/5v/n/+b/5f/m/+X/5v/m/+b/5v/n/+f/5//n/+j/6P/o
/+n/6f/q/+r/6//s/+z/7f/t/+3/7f/v//D/7v/w//H/8f/y//P/9P/1//b/9//5//r/
/f/9//3//v///wEAAgADAAMABAAEAAQABAAGAAgACAAGAAYABgAGAAcABwAFAAUABgAG
AAUABAACAAEAAAD///7//f/8//v/+v/5//j/+P/4//b/9f/1//T/8//y//H/8P/w//D/
7//v//D/8P/v//H/8P/w//H/7//u/+7/7v/w//D/8P/w/+7/7v/u/+7/7v/u/+7/7v/u
/+7/7v/v/+//7//v/+//7//v/+//7//v/+//7//v/+//8P/w//D/8P/w//D/8P/u/+7/
7v/u//H/8f/w//D/7//v/+//7//x//H/8P/w/+7/7v/v/+//8f/x//H/8f/v/+//7v/u
//D/8P/w//D/8P/w//D/8P/u/+7/7v/s/+7/7v/u/+7/7v/u/+7/7v/u/+7/7v/u/+7/
7v/u/+7/7v/u/+7/7f/v/+//7//v/+3/7f/t/+3/7f/s/+z/7P/s/+z/7P/r/+3/7//v
/+//7P/s/+z/7P/u/+7/7f/t/+//7//w//D/7v/t/+z/6//t/+3/7f/t/+3/7P/s/+7/
7P/s/+3/7f/s/+z/7v/u/+7/7v/u/+3/7f/t/+z/7v/v/+//7//t/+3/7v/u//H/8v/0
//X/9v/5//v//f/7//v/+//7//7//v/+/////f/9//3//f8BAAEAAQD///3//P/8//z/
/P/6//f/8//x//D/7v/u/+//7//u/+7/7f/s/+r/6P/p/+n/6v/q/+j/6P/o/+j/6P/n
/+f/6P/m/+b/5v/m/+n/6f/p/+n/5//n/+j/6P/i/97/2//X/9L/1P/Y/+H/7v///xIA
KAA+AFMAZQByAIAAjgCbAKYArQCgAH8AXgBLAD8AMAAoACQAGwAMAAEAAQD+//n/9f/z
/+//6//q/+r/6P/o/+f/5v/m/+b/5v/l/+T/5P/k/+T/5P/i/+P/4//i/+L/4v/i/+L/
4v/i/+L/4v/j/+P/4//j/+P/4//j/+L/4v/i/+L/4v/i/+L/4//j/+P/4//j/+H/4f/i
/+P/4//j/+P/4v/i/+L/4//j/+L/4v/i/+L/4//j/+P/5f/l/+T/5P/k/+T/5f/l/+X/
5f/m/+b/5v/n/+f/6P/o/+n/6v/q/+v/6//r/+v/7f/u/+7/8P/x//H/8v/z//T/9f/4
//n/+//8//v/+//7//z//f///wAAAQABAAIAAgACAAIABAAGAAYACAAIAAgACAAHAAcA
BQAFAAYABgAFAAQAAgABAAAA///+//3//P/7//r/+f/4//j/+P/2//X/9f/0//P/8v/x
//D/8P/w/+//7f/u/+7/7f/v/+7/7v/v/+//7v/u/+7/7v/u/+7/7v/w//D/8P/w/+7/
7v/u/+7/7v/u/+7/7//v/+//7//v/+//7//v/+//7//v/+//7//v//D/8P/w//L/8v/y
//L/8P/w//D/8P/z//P/8v/y//X/9f/1//X/8//z//L/8v/y//L/8//z//H/8f/x//H/
8f/x//D/8P/y//L/8v/y//L/8v/y//L/8v/y//L/8P/y//L/8v/y//L/8v/y//L/8P/w
//D/8P/w//D/8P/w//D/8P/w/+//7f/t/+3/7f/v/+//7//v/+//7v/u/+7/7v/u/+7/
7f/v//H/8f/x//D/8P/w//D/7//u/+z/6//r/+v/7P/s/+3/7f/t/+3/7f/t/+3/7f/r
/+r/6v/s/+z/7P/t/+3/6v/q/+v/6//r/+v/6//r/+//8f/w//D/7v/s/+z/7P/s/+v/
6//r/+r/7P/t/+3/7f/t/+3/7v/u/+3/7v/w//H/9P/3//n/+//5//n/+f/5//r/+v/6
//v/+//7//v/+//9//3//f/7//3//P/8//z//P/6//f/8//w/+7/6//q/+n/6f/o/+j/
6f/q/+r/6v/n/+f/6P/o/+b/5v/m/+b/4v/h/+H/4v/j/+T/5f/m/+f/5//n/+f/5f/l
/+j/5v/k/+D/2//X/9T/0v/Y/+H/7P/7/xAAJAA2AEsAXwBuAHoAhgCTAKAApQCcAIEA
YgBLAD0AMAAoACIAGwAOAAMA/f/8//v/9//z/+//7f/s/+j/6P/o/+f/5v/m/+b/5v/l
/+T/5P/k/+T/5P/i/+P/4//i/+L/4v/i/+L/4v/i/+L/4v/h/+H/4f/h/+P/4//j/+L/
4v/i/+L/4v/g/+D/4f/h/+P/4//j/+H/4f/i/+P/4//h/+H/4P/g/+L/4//j/+L/4v/i
/+L/4//l/+X/5//n/+X/5P/j/+L/4//j/+P/4//k/+T/5P/l/+b/6P/p/+v/6v/q/+v/
6//p/+n/6//s/+7/8P/x//H/8v/z//T/9f/2//f/+f/6//3//f/9//7//v////////8B
AAIAAgACAAAAAgAEAAQABAAEAAQABAAFAAUAAwADAAQABAADAAIAAgABAAAA//8AAP//
/v/9//r/+f/4//j/+P/2//X/9f/0//P/8v/x//L/8v/y//H/7//w//D/7//x//D/8P/x
/+//7v/u/+7/7P/s/+z/7P/u/+7/7v/u//D/8P/w//D/7v/u/+7/7//v/+//7//v//D/
8f/y//P/8f/x//H/8f/w//D/7//u//D/8P/w//D/8v/y//L/8v/y//H/7//u/+//7//v
/+//8f/x//D/8P/u/+7/7//v//D/8f/y//P/8f/x//D/8P/w//D/8P/w//L/8v/y//L/
8v/y//L/8P/w//D/8P/w//D/8P/w//D/8P/w//D/8P/w//D/8P/w//D/8P/w/+//8P/x
//L/8//y//H/8P/v/+3/7P/s/+z/7f/u/+//7//v//H/8f/x/+//7v/t/+z/7f/u/+7/
7//x//H/8v/y/+//7//v/+//7//v/+//7//x//L/8P/s/+z/7P/s/+z/7P/s/+3/7v/u
//D/8f/x//H/7//v//D/8P/x//L/9P/1//b/+f/7//3////////////+//7//v//////
////////AgADAAQAAwABAAAAAAAAAP7//P/5//X/9P/0//P/9P/z//P/8v/y//H/8P/u
/+z/6//r/+z/7P/q/+r/6v/q/+n/6f/q/+z/7P/s/+z/7P/r/+v/6//r/+v/7f/s/+j/
5P/e/9v/1f/U/9j/4v/r//j/DQAiADYASgBfAHMAggCOAJoAqQCyALEAnAB7AF4ASwA7
ADIALAAmACEAFgALAAMABAABAPv/9f/z//H/8P/y//T/8f/v/+3/7P/s/+z/6//q/+z/
7P/s/+z/7P/t/+3/7P/s/+z/7P/s/+z/7P/s/+z/6//r/+v/6//t/+3/7f/s/+z/7P/s
/+z/7P/s/+3/7f/t/+3/7f/r/+v/7P/t/+3/7//v/+7/7v/s/+3/7f/s/+7/7v/u/+//
7f/t/+//7//w//D/8P/w//H/8f/x//H/9P/0//T/9f/z//T/9P/1//j/+P/5//n/+f/5
//v//P/6//z//f/9//7///8AAAEABAAFAAcACAAHAAcABwAIAAcACQAKAAsADQAOAA4A
DgAQABIAFAAUABIAEgASABIAEwATABEAEQAQABAADwAOAA4ADQAMAAsACgAJAAgABwAG
AAUABAAEAAYABAADAAMAAgABAAAA///8//z//P/7//v//P/8//v//f/8//z//f/9//z/
/P/8//r/+v/6//r//P/8//z//P/8//z//P/8//r/+v/6//v//f/9//3//f/7//v/+//7
//v/+//7//v/+//8//z//P/6//r/+v/6//j/+P/4//j/+v/7//v//P/9//3//f/9//3/
/f/8//z//P/8//3//f/9//3//f/9//3//f/8//z//P/8//z//P/+//7//v/+/wAAAAAA
AP7//v/+//7//v/+//7//v/+//z//P/8//z//P/8//z//P/8//z//P/7//3//f/9//3/
/f/9//3//f/9//z//P/8//z//P/8//v/+//9//3//f/8//z//P/8//z//P/7//v//f/9
//7//v/9//3//f/9//3//f/9//3//f/8//z//P/8//z//P/8//z/+//7//v/+v/8//3/
/f/9//3//f/+//7//f/+/wAAAQACAAUABwAJAAsACwALAAsADAAMAAwADQANAA0ADQAN
AA8ADwAPAA0ADQAMAAwADAAOAAwACQAFAAMAAgAAAAAA//////7//v/+//7//f/8//n/
+f/6//r/+v/6//r/+v/4//f/9//4//b/9v/2//b/9//3//f/9//1//f/9v/2//b/8v/t
/+f/4v/i/+b/6//2/wUAGAAuAEIAVwBrAHwAiACUAKMAsAC9ALwAowB+AGMAUQBEADwA
NAAtACQAFQANAAwACQAFAAMAAQD9//r/+P/2//b/9f/0//T/9P/0//P/8v/y//L/8v/y
//D/8f/x//D/8f/y//P/9P/y//L/8v/y//P/8//z//P/9f/1//X/9P/0//T/9P/0//T/
9P/1//X/9f/1//X/8//x//L/8//z//P/8//y//L/9P/1//X/9P/0//T/9P/1//P/8//1
//X/9v/2//b/9v/3//f/9//3//j/+P/4//n/9//4//j/+f/6//r/+//7//3//f///wAA
/v8AAAEAAQACAAMABAAFAAYABwAJAAoACwALAAsADAALAA0ADgAPABEAEgASABIAEgAU
ABYAFgAWABYAFgAWABkAGQAXABcAFAAUABMAEgAUABMAEgARABIAEQAQAA8ADAALAAoA
CgAKAAgABwAHAAYABQAEAAMAAgACAAIAAQD//wAAAAD//////v/+///////+//7//v/+
//7//v/+/wAAAAAAAAAAAAAAAAAAAAD+//7//v//////////////////////////////
////////AAAAAAAAAAAAAAAAAAAAAAAAAAAAAAEAAQAAAAAAAQABAAEAAQABAAEAAAAA
AAAAAAABAAEAAQABAAEAAQABAAEAAAAAAAIAAgACAAIAAAAAAAAAAAACAAIAAgAAAAIA
AgACAAIAAAAAAAAAAAACAAIAAgACAAIAAgACAAIAAgACAAIAAQABAAEAAQABAP//////
////AQAAAAAAAAD+//7//v/9////AQABAAEA/v/+//7//v8AAAAA//////////8AAAAA
///////////9//3//f/9/////v/+/wAA/v/+///////+//7///////3//v/+//7//v/+
//3//f/9//z/+v/7//v/+//9//3//v/+////AAACAAMABAAHAAkACwALAAsACwALAAwA
DAAMAA0ADQANAA0ADQAPAA8ADwANAAsACgAKAAoADAAKAAcAAwABAAAA/v/+//3//f/8
//z//P/8//v/+v/5//n/+v/6//j/+P/4//j/9v/1//X/9v/2//b/9v/2//X/9f/1//X/
9f/1//T/8v/w/+7/6f/j/97/4v/q//P/AAATACgAPABQAGMAdQCEAJIAngCrALYAtQCi
AIMAaABVAEcAPgA6ADQAJwAWAA8ADwAOAAcABQADAP///f/6//j/+P/4//f/9v/2//T/
9P/z//L/8v/y//L/8v/y//P/8//y//T/9P/0//T/8v/y//L/8v/z//P/8//z//P/8//z
//L/8v/y//L/8v/0//T/9f/1//X/9f/1//P/8//0//X/9f/1//X/9P/0//T/9f/1//T/
9P/0//T/9f/z//P/9f/1//b/9v/2//b/9f/1//X/9f/2//b/9v/3//n/+v/6//v/+v/6
//v/+//9//3///8AAP7/AAABAAEAAgADAAQABQAGAAcACQAKAAsACwALAAwADQAPABAA
EQAPABAAEAAQABIAFAAWABYAFgAWABYAFgAXABcAFQAVABQAFAATABIAEAAPAA4ADQAM
AAsACgAJAAoACQAIAAgACAAGAAUABQAEAAMAAgABAAAAAAAAAP////8AAAAA//////7/
/v///////v/+//7//v/+//7//v/+//7//v/+//7//v/+//7//v/+//7/////////////
////////////AQABAAEAAQD//wAAAAAAAAAAAAAAAAAAAAAAAAAAAAADAAMAAgACAAEA
AQABAAEAAQABAAAAAAAAAAAAAQABAAEAAQABAAEAAQABAAAAAAAAAAAAAAAAAAAAAAAA
AAAAAAAAAAAA/v8CAAIAAgACAAAAAAAAAAAAAgACAAIAAgAAAAAAAAAAAAIAAgACAAEA
AQABAAEAAQABAAEAAQABAAEAAAAAAAAAAAAAAAAA/////wEAAQABAAAAAAAAAAAAAAAA
AP/////9//3//v/+//3//f/9//3///////////////7//v8AAP///v/+//3//P/8//3/
/f/9//3//f/9//3//f/+//7/AgD//wAA/v/+//7//v/8//v/+v/4//r/+//7//v/+//7
//z//P///wAAAgADAAIABQAHAAkACgALAAwADQAOAA4ADgAPAA4ADQAMAAsADQANAA0A
CwAJAAgACAAIAAgABgADAP/////+//z//P/7//v/+v/6//z//P/7//r/+f/5//r/+v/4
//j/+P/4//j/9//3//j/9f/0//P/8v/0//X/9v/3//f/9//2//b/8v/s/+n/5f/e/9z/
4v/r//T/AwAWACoAPgBTAGMAcgB+AIoAlwCoALUAtgCfAIAAZwBRAEIANgAsACUAIAAV
AA0ADAALAAkABQD9//n//P/6//L/9P/z//L/8v/0//T/8//y//D/8P/w//D/8v/z//P/
8v/z//T/9f/2//P/8v/x//D/8v/z//T/9f/z//P/8//y//D/8P/w//D/8v/y//P/8//1
//X/9f/z//H/8v/z//P/9P/1//X/9v/1//X/9P/y//H/8P/v/+//8v/z//b/9//4//j/
+P/4//f/9//3//f/+v/6//r/+//9//7//v////7//P/7//n/+v/7//7/AAACAAQABQAF
AAQABQAGAAcACAAJAAsADAALAAsACwAMAA8AEQASABMAFAAWABcAGAAXABgAGQAYABoA
GgAaABoAHQAdABsAGwAcABwAGwAaABgAFwAWABUAEwARAA8ADQAPAA8ADwAQABIAEAAP
AA8ADgANAAwACwAKAAoACgAJAAkACgAKAAkABwAGAAYABwAJAAgACAAIAAgACAAIAAgA
BgAGAAYABgAEAAQABAAEAAYACAAKAA0ACgAJAAgABwAHAAcABwAHAAgACQAKAAsACgAK
AAkACAAGAAYABgAGAAcACAAJAAoADQANAAwADAALAAsACwALAAkACQAIAAgABgAGAAcA
BwAHAAcABwAHAAcABwAGAAYABwAIAAkACgAMAAwADAAMAAsACgAJAAYACAAIAAgACAAK
AAoACgAKAAoACgAKAAoACgAKAAoACgAKAAoACgAJAAsACwALAAsACwALAAsACwALAAoA
CgAKAAoACgAKAAkACQALAAsACwAKAAoACgAKAAwADAALAAsACQAJAAoACgAJAAkACQAJ
AAkACQALAAoACgAKAAoACgALAAsACwAKAAoACwALAAsACwALAAwADAALAAwADgAPABIA
FQAXABkAFwAXABcAFwAaABoAGgAbABsAGwAbABsAHQAdAB0AGwAZABgAGAAYABoAGAAV
ABEADQAMAAoACgALAAsACgAKAAoACgAJAAgABQAFAAYABgAEAAQABAAEAAQAAwADAAQA
AgACAAIAAgABAAEAAQABAAMAAwACAAIAAgD+//X/7f/s/+7/8P/3/wIAEQAiADoAUgBp
AH0AjACaAKYAswDCANUA1gC9AJoAeQBjAFQASgBGAEEAOAApAB0AFgAVABEACwAHAAUA
BAAEAAAA/v/9//z//P/8//z/+//6//z//P/8//z/+v/7//v/+v/8//z//P/8//r/+v/6
//r//f/9//3//f/9//3//f/8//7//v/+//7//P/8//3//f/9//3//f/7//v//P/9//3/
/f/9//z//P/8//3//f/8//z//P/8//3/+//7//3//f/8//z//P/8//3//f/9//3//v/+
//7//////wAAAAABAAIAAgADAAMABQAFAAcACAAHAAgACAAHAAoACwAMAA0ADgAPABEA
EgATABMAEwAUABMAFQAWABcAGQAaABoAGgAYABoAHAAcABoAGgAaABoAGwAbABkAGQAa
ABoAGQAYABgAFwAWABUAFAATABIAEQASABEAEAAQAA4ADAALAAsACgAJAAgABwAFAAQA
AwABAAMABAAEAAMAAgAAAP////8CAAIAAwAEAAQABAAEAAQAAgACAAIAAgADAAQABQAG
AAYABgAGAAcABgAFAAQAAwADAAMAAwADAAEAAQABAAEAAQACAAIAAgADAAQABQAGAAQA
BAAEAAQABQAFAAQABAAFAAUABQAFAAUABQAEAAQAAwACAAIAAQADAAMAAwADAAMAAwAC
AAIAAAAAAAAAAAD+//7//v/+/wAAAAAAAP7//v/+//7//v/+//7//v/+//7//v/+//7/
/v/+//7//v/9//z/+//5//n/+f/5//n/+P/3//b/9f/1//T/9P/0//L/8v/y//H/7//x
//H/8f/w//D/8P/w//L/8v/x//H/8P/v/+//7v/v/+//7//v/+//7//v/+//7//u/+7/
8P/s/w==
         </WaveFormData>
      </LeadData>
      <LeadData>
         <LeadByteCountTotal>10000</LeadByteCountTotal>
         <LeadTimeOffset>0</LeadTimeOffset>
         <LeadSampleCountTotal>5000</LeadSampleCountTotal>
         <LeadAmplitudeUnitsPerBit>4.88</LeadAmplitudeUnitsPerBit>
         <LeadAmplitudeUnits>��V</LeadAmplitudeUnits>
         <LeadHighLimit>2147483647</LeadHighLimit>
         <LeadLowLimit>268435456</LeadLowLimit>
         <LeadID>V1</LeadID>
         <LeadOffsetFirstSample>0</LeadOffsetFirstSample>
         <FirstSampleBaseline>0</FirstSampleBaseline>
         <LeadSampleSize>2</LeadSampleSize>
         <LeadOff>FALSE</LeadOff>
         <BaselineSway>FALSE</BaselineSway>
         <ExcessiveACNoise>FALSE</ExcessiveACNoise>
         <MuscleNoise>FALSE</MuscleNoise>
         <LeadDataCRC32>834646905</LeadDataCRC32>
         <WaveFormData>
7v/u/+7/7v/s/+z/7P/s/+3/7v/v//D/8f/y//P/9P/0//T/9P/0//X/9v/3//j/+v/6
//r/+v/6//r/+v/6//z//P/8//z//v/+//7//v/+//7//v/+//7//v/+//7//P/8//z/
/P/8//z//P/8//7//v/+//7//P/8//z//P/8//z//P/8//z//P/8//z//P/8//z//P/+
//7//v/+//7//v/+//7//v/+//7//v/+//7//v/+//z//P/8//z//P/8//z//P/+//7/
/v/+//7//v/+//7//v/+//7//v/+//7//v/+//7//v/+//7//v/+//7//v/8//z//P/8
//7//v/+//7/AAAAAAAAAAAAAAAAAAAAAP7//v/+//7//P/8//z//P/+//7//v/+/wAA
AAAAAAAA/v/+//7//v/+//7//v/+//7//v/+//7//v/+//7//v/+//7//v/+//z//P/8
//z//v/+//7//v/8//z//P/8//z//P/8//z//v/+//7//v/8//z//P/8//z//P/8//z/
/P/8//v/+//+//7//v/+//7//////////v//////AAAEAAUABgAGAAQABAAFAAYABAAE
AAEA///+//v/+v/4//j/9//2//X/8//0//T/9P/4//j/+P/2//b/9f/0//T/9P/0//T/
9f/1//X/9//4//r/+//8//z//P/7//v/+//7//v//P/8//z//P/8//3//f/9//3//f/+
/wAAAAAEAAgAEAAeACwAMAAwAC0AIgATAAAA6//Z/8j/sP+S/3r/av9i/1f/Sv9K/1j/
cP+B/5D/mf+b/5//qf+4/8f/0v/c/+L/5//u//b/+f/8///////+//7/AAAAAAAAAAAB
AAMAAwADAAQABAAEAAQABAAEAAcABwAHAAcABgAGAAYABgAGAAYABgAGAAcACAAJAAoA
CAAIAAgACAAKAAoACgAKAAgACAAIAAgACAAIAAgACAAIAAgACAAIAAYABgAGAAYABgAG
AAYABQAHAAcABwAHAAcABwAHAAYABgAHAAcABgAGAAUABQAFAAUABQAFAAUAAwADAAMA
AQABAAEAAQABAAEAAQABAAAAAgABAAAA//8AAP///v/+//7//f/8//z//P/6//r/+f/4
//f/9//2//T/9P/1//X/8//z//P/8//0//T/9P/0//L/8//z//X/9//2//b/9//3//j/
+f/5//n/+f/5//n/+v/7//v/+//7//v/+//8//z//P/9//3//f/9//3//f/9//7//v/+
/////////////f/9//3//f/9//3//P/8//z//f/9//3//f/8//z/+//7//v//P/8//z/
/P/9//3//f/9//7//v/+//7//v/+//z//P/8//z//v/+//7//v//////AAAAAP3//f/9
//3//////wAAAQABAAEAAQACAAAAAAAAAAAAAAAAAAAAAAACAAIAAgACAAIAAgADAAMA
AgACAAIAAwADAAMAAgACAAIAAgACAAIABAADAAMABAACAAIAAgACAAIAAgABAAAAAAAA
AAEAAQABAAEAAQABAP//////////AAAAAAAAAAAAAAAAAAAAAAAAAAAAAAAAAgACAAEA
AAAAAAEAAQABAP//////////AQABAAEAAQD///////////////8AAAAAAAAAAAAAAAD/
///////+/wAA///9//7//v/+//7//v/+//7//v/9//3//v/+//7/AAAAAAEAAQABAAIA
AwADAAIABAAFAAYACAAGAAYABwAIAAgACAAFAAUAAgD///7/+v/6//n/+P/3//f/+P/4
//r//P/8//z/+v/6//n/+P/4//j/+P/4//n/+f/5//v//P/+////AAAAAAAA////////
/////wAA/v/+//7//v8BAAEAAQABAAMAAgACAAQACgASABwAKAA0ADYANAAtACAADQD2
/+H/0//A/6L/iv94/2j/Wv9N/0b/Sv9c/3L/g/+Q/5X/mf+h/7H/wv/P/9z/5P/s//H/
+P/+/wEABAADAAMABAAEAAYABgAHAAgACgANAAwACwALAAoADAAMAAwADAALAAsACwAL
AA4ADgAOAA4AEAAQABAAEAAPAA4ADQAMAA0ADgAPABAAEgASABIAEgASABIAEgASABIA
EgASABIAEgASABIAEgAUABQAFAAUABQAFAAUABMAEQARABEAEQATABMAEwASABAAEQAR
ABAAEgARABEAEQATABMAEwATABEAEQARAA8ADwAPAA8ADwAOAA0ADAAKAAsACwALAAsA
DAALAAoACgAIAAcABgAGAAYABAAEAAMABAADAAMAAgAAAAAAAQABAP3//f/9//3//v/+
//7//v/8//3//f///wAAAAABAAMAAwAEAAUABQADAAMAAwADAAQABQAFAAUABwAHAAcA
CAAGAAYABwAHAAcABwAHAAcABwAIAAgACAAJAAkACQAJAAcABwAHAAcABwAHAAYABgAG
AAcABwAHAAcABgAGAAUABQAFAAYABgAGAAYABwAHAAkACQAKAAoADAAMAAwADAAMAAwA
DAAMAAsACgAJAAgACQAJAAoACgAJAAkACQAJAAsACwAMAA0ADQANAA0ADgAOAA4ADgAO
AAwADAAMAAwADgAOAA4ADgAOAA4ADwAPAA4ADgAOAA8ADwAPAA4ADgAQABAAEAAQAA4A
DQANAA4ADgAOAA4ADgAOAA4ADQAMAAwADAANAA0ADAALAAoACQAKAAsADAANAAoACgAK
AAoADAAMAAwADAAMAAwADAAMAAwADAALAAoACAAJAAkACQAJAAkACQAJAAsACwALAAsA
DQANAA0ADQANAAsACgAKAAgACgAKAAoACgAKAAoACgAJAAsADAAMAAwADAAMAA0ADQAL
AAwADQANAA4AEAARABIAEgAQABAAEQASABIAEgAPAA8ADAAJAAgABAAEAAMAAgABAAEA
AgACAAAAAgACAAIAAQACAAIAAgAAAAAAAAAAAAEAAQABAAMABgAIAAkACgAKAAoACQAJ
AAcABwAHAAgACAAIAAgACAAJAAkACQAJAAkACgAMAA4AEgAYACAALAA4AD4AQAA5ADAA
IQAOAPn/5//Y/8L/pv+O/4L/fP9x/2b/av9+/47/m/+q/7X/t/+5/73/yP/V/+D/6v/y
//n/AgAGAAsADAANAA0ADAAMAA4ADgAPABAAEgAVABIAEQARABAAEQASABMAFAAVABUA
FQAVABQAFAAUABQAFAAUABQAFAAUABQAFAAUABQAFAAUABQAFAAUABQAFAAUABQAFAAU
ABIAEgASABIAEgASABIAEgASABIAEgASABQAFAAUABMAEQARABEAEQARABEAEQAQAA4A
DwAPAA4AEAAPAA8ADwANAA0ADQANAAsACwALAAkACQAJAAkACQAJAAkACQAIAAgABwAG
AAUABAADAAIAAgAEAAMAAgACAAAA/v/+//3//P/7//v/+v/6//r/+//7//f/9//3//f/
9v/2//b/9v/4//n/+f/7//v/+v/6//v//f/+//////8AAAEAAgADAAIAAwADAAMABQAF
AAUABgAEAAQABQAFAAcABwAHAAcABwAIAAgACAAHAAcABwAHAAcABwAHAAcABwAHAAYA
BgAGAAcABwAHAAUABAAEAAMABQAFAAYABgAGAAYABwAHAAcABwAIAAgACAAIAAgACAAI
AAgACAAIAAgACAAIAAgABwAHAAgACAAHAAcABwAHAAcABwAIAAkABwAHAAcACAAIAAgA
CAAIAAoACgAKAAoACgAKAAoACgAKAAoACwALAAgACAAIAAkACwALAAoACgAIAAgACAAI
AAgABwAHAAgACgAKAAoACgAIAAgABwAGAAYABgAHAAcABwAHAAcABwAHAAcABwAHAAYA
BgAGAAYACAAIAAgACAAIAAgACAAIAAgACAAHAAYABAAFAAUABQAFAAUABQAFAAcABwAH
AAcABwAIAAYABgAGAAYABgAGAAYABQAFAAYABgAGAAYABgAHAAcABwAIAAkACQAIAAoA
CwAMAA4ADAAMAA0ADgAOAA4ACwAHAAQAAQAAAAAAAAD///7//f/9//7//v/+/wAAAAAA
AP7//v/9//z//P/8//z//P////////8BAAAAAgADAAQAAgACAAEAAQADAAMAAwAEAAQA
BAAEAAQABQAFAAUABQAFAAQABgAIAA4AFAAeACoANAA2ADYAMQAmABUAAgDv/93/zP+y
/5j/hv92/27/Y/9a/17/cv+G/5P/ov+p/6v/r/+5/8b/1f/g/+j/7v/1//r/AAAFAAgA
BwAJAAgACAAKAAoACgAKAAsADQANAA0ADgAOAA4ADgAOAA4ADQANAA0ADQAOAA4ADgAO
AA4ADgAOAA4ADgAOAA4ADgAQABAAEAAQAA4ADgAOAA4ADgAOAA4ADgAOAA4ADgAOAAwA
DAAMAAwADgAOAA4ADgAQABAAEAAPAA8ADwAPAA8ADQANAA0ADAAOAA8ADwAOAA4ADQAN
AA0ADQANAA0ADQANAA0ADQALAAsACwALAAsACwALAAsACgAKAAkACAAHAAQAAwACAAIA
BAADAAIAAgABAP7//f/7//z/+//7//r/+v/6//v/+//5//n/+f/5//r/+v/6//r/+P/5
//n/+//9//z//P/9////AAABAAEAAwADAAMAAwACAAMAAwADAAMAAwADAAQAAgACAAMA
AwADAAMAAwADAAMABAAEAAQAAwADAAMAAwADAAMAAwADAAMAAwACAAIAAgADAAMAAwAD
AAIAAgABAAEAAQACAAIABAAEAAUABQADAAMABAAEAAIAAgACAAIABAAEAAQABAAEAAQA
BAAEAAMAAwAEAAQAAwADAAMAAwAFAAUABgAHAAUABQAFAAYABgAGAAYABgAIAAgACAAI
AAYABgAGAAYACAAIAAkACQAGAAYABgAHAAkACQAIAAgACAAIAAgACAAIAAcABwAIAAYA
BgAGAAYABgAGAAUABAAEAAQABQAFAAUABQAFAAUABQAFAAUABQAEAAQABAAEAAQABAAE
AAQABAAEAAQABAAGAAYABQAEAAIAAwADAAMABQAFAAUABQAFAAUABQAFAAMAAwADAAMA
AwADAAQABAACAAQAAgACAAIAAgACAAIAAgACAAEAAQACAAIAAgAEAAQABQAFAAUABgAH
AAcACAAKAAsADAAMAAoACgALAAwADAAMAAkABQACAP///v/8//z/+//6//n/+f/6//r/
+//+////AAD9//z/+v/4//r/+v/6//r/+//7//v//f/+/wAAAQACAAIAAgABAAEAAQAB
AAEAAgACAAIAAgACAAMAAwADAAMAAwAEAAYACAAMABAAGgAmADIANgA2ADEAKAAXAAIA
7f/Z/8j/sP+U/4D/cv9m/1v/UP9Q/2D/eP+L/5b/nf+h/6X/r//C/8//3P/m/+z/8f/6
/wAAAwAEAAUABQAIAAgACgAKAAoACgALAA0ADQANAA4ADgAMAAwADAAMAA0ADQANAA0A
DgAOAA4ADgAQABAAEAAQAA4ADgAOAA4AEAAQABAAEAAQABAAEAAQAA4ADgAOAA4AEAAQ
ABAAEAAOAA4ADgAOABAAEAAQABAAEAAQABAADwAPAA8ADwAPAA0ADQANAAwADAANAA0A
DAAMAAsACwALAAsACwALAAsACwALAAsACQAJAAkACQAJAAkACQAJAAgACAAHAAYABQAE
AAMAAgACAAQAAwACAAIAAAD+//7//f/9//3//v/+//3//P/8//v/+f/5//n/+f/4//j/
+P/4//j/+f/5//v/+//6//r/+//7//z//f/9/////////////v////////8BAAEAAQAC
AAAAAAABAAEAAQABAAEAAQD//wAAAAAAAAEAAQABAAEAAQABAAEAAQABAAEAAAAAAP7/
////////AQAAAAAA////////AAAAAAAAAAABAAEA/////wAAAAD+//7//v/+////AAAB
AAIAAgACAAIAAgABAAEAAgACAAMAAwADAAMAAQABAAIAAwAFAAUABQAGAAYABgAGAAYA
BgAGAAYABgAGAAYABgAGAAYABgAHAAcABAAEAAQABQAFAAUABAAEAAQABAAEAAQABAAD
AAMABAAGAAYABgAGAAYABgAFAAQAAgACAAMAAwADAAMAAwADAAMAAwADAAMAAgACAAIA
AgACAAIAAgACAAAAAAAAAAAAAgACAAEAAAAAAAEAAQABAAEAAQABAAEAAQABAAEAAQD/
/////////wEAAQACAAIAAAAAAAAAAAD////////+/wAA////////AAACAAIAAgACAAEA
AAD///3///8AAAAAAAAAAAAAAQABAAEAAgADAAMAAgAEAAUABgAIAAYABgAHAAgACAAI
AAUAAwAAAP3//P/6//r/+f/4//b/9f/1//T/9v/4//j/+P/2//b/9f/0//T/9P/0//T/
9f/1//X/9//4//r/+//8//z//P/7//v//f/9//3//v/+//7//v/+//3//f/9//3///8A
AAAAAgAGAAoAEgAgACwAMAAyADEAKAAXAAQA7//b/8r/tP+W/4D/cP9k/1v/Uv9O/1z/
cv+D/47/mf+f/6P/qf+2/8f/1v/g/+j/7//2//r/AQAGAAUAAwACAAIABAAEAAQABAAF
AAcABwAHAAgACAAKAAoACgAKAAkACQAJAAkACgAKAAoACgAKAAoACgAKAAwADAAMAAwA
DAAMAAwADAAKAAoACgAKAAwADAAMAAwACgAKAAoACgAKAAoACgAKAAwADAAMAAwACgAK
AAoACQAJAAkACQAJAAkACQAJAAgACAAJAAkACAAIAAcABwAHAAcABwAHAAcACQAJAAkA
BwAHAAcABwAHAAYABQAEAAIABAADAAIAAQACAAEAAAAAAP///f/7//r/+//6//v/+//6
//n/+f/4//b/9v/3//f/9f/1//X/9f/y//L/8v/y//L/8//z//X/9v/2//f/+f/5//r/
+//7//v/+//7//v//v////////////////8AAP7//v///////f/9//3//f///wAAAAAA
AAEAAQABAAEAAQABAAEAAQD//////v/+//7////////////+//7//f//////AAAAAP7/
/v///////////wAAAAACAAIAAgACAAAAAAAAAAAA/v/+//7//v8BAAEAAgACAAMAAwAD
AAMABQAFAAYABwAHAAcABwAIAAoACgAKAAoADAAMAAwADAAMAAwADAAMAAoACgALAAsA
DAAMAAwADQALAAsACgAKAAwADAAMAAwACgAJAAkACgAMAAwADAAMAAwADAALAAoACAAI
AAkACQALAAsACwALAAsACwALAAsACAAIAAgACAAIAAgACAAIAAkACgALAAwACgAKAAkA
CAAKAAsACwALAAsACwALAAsACgAJAAgABwAHAAUABQAFAAgACgAKAAoACgAIAAgACAAH
AAUABgAGAAYABwAIAAoACwANAA4ADwAPAA8AEAAQABAAEAAOAA4ADwAQABAAEAANAAsA
CAAFAAQAAgACAAEAAAAAAAEAAwAEAAIABAAEAAQAAgACAAEAAAAAAAAAAAAAAAEAAQAB
AAMABAAGAAcACAAIAAgABwAHAAUABQAFAAYABgAGAAYABgAIAAkACgALAAsACgAKAAwA
EAAYACQAMgA8AD4APAA1ACgAFQAAAO3/3f/K/7L/mv+I/3j/bv9l/17/aP9+/5D/nf+q
/6//sf+z/7v/yv/X/+L/6P/w//n//v8CAAMABAAHAAkACAAIAAoACgAKAAoACwANAAsA
CwAMAAwADgAOAA4ADgAPAA8ADwAPABAAEAAQABAAEAAQABAAEAAQABAAEAAQAA4ADgAO
AA4ADgAOAA4ADgAQABAAEAAQABAAEAAQABAADgAOAA4ADgAQABAAEAAQAA4ADgAOAA0A
CwALAAsACwALAAsACwAKAAoACwALAAoADAALAAsACwAJAAkACQAJAAkACQAJAAcABwAH
AAcABwAHAAcABwAGAAYABQAEAAMAAgABAAAAAAAAAP///v/+//7//P/8//v/+v/5//n/
+P/3//b/9v/1//X/9f/1//X/9v/2//b/9v/2//f/9//5//r/+v/7//3//f/+////////
/////////wAAAQABAAEAAwADAAMABAAEAAQABQAFAAMAAwADAAMAAwAEAAQABAADAAMA
AwADAAMAAwADAAMAAwADAAIAAgACAAMAAwADAAMAAgACAAEAAQABAAIAAgACAAIAAwAD
AAEAAQACAAIABAAEAAQABAACAAIAAgACAAMABAAFAAYABQAFAAYABgADAAMAAwADAAMA
AwAEAAUABQAFAAUABgAGAAYABgAGAAYABgAGAAYABAAEAAQABAAEAAQABQAFAAQABAAE
AAUAAwADAAIAAgACAAIAAgACAAMAAwAEAAYABAAEAAQABAAEAAQAAwACAAIAAgADAAMA
AwADAAMAAwADAAMAAwADAAIAAgACAAIAAgACAAIAAgACAAIAAgACAAIAAgABAAAA/v//
//////8BAAEAAQABAP//////////AQABAAEAAQAAAAAAAAAAAAAAAAAAAAAA/////wAA
AAAAAAAAAAABAAEAAQACAAMAAwAEAAYABwAIAAgABgAGAAcACAAIAAgABQADAAAA/f/8
//j/+P/3//b/9f/1//b/9v/4//r/+v/6//j/+P/3//b/9v/2//b/9v/1//X/9f/3//r/
/P/9//7//P/8//v/+//7//v/+//8//z//P/8//z//f/9//3//f/9//7//v/+/wIACAAO
ABgAJgAwADIALwAmABkABgDx/9//0P+6/57/hP90/2j/W/9Q/0r/UP9o/33/jP+X/53/
nf+l/7L/w//Q/9j/3v/j/+z/9v/7//z///////7//v8AAAAAAAAAAAEAAwADAAMABAAE
AAQABAAEAAQABQAFAAUABQAGAAYABgAGAAYABgAGAAYABAAEAAQABAAEAAQABAAEAAYA
BgAGAAYABgAGAAYABgAGAAYABgAGAAYABgAGAAYABAAEAAQABAAEAAQABAADAAMAAwAD
AAMAAwADAAMAAgACAAMAAwACAAIAAQABAAEAAwADAAMAAwABAAEAAQD/////////////
/////////v/+//3//P/7//z/+//6//r/+P/3//b/9v/4//b/9v/1//T/8//z//L/8f/w
//D/7//v/+//7//v//D/8P/w//D/7v/v/+//8f/z//L/8v/z//P/9P/1//X/9f/1//X/
9f/4//n/+f/5//n/+f/5//r/+P/4//n/+f/5//n/+f/5//n/+v/6//r/+//7//v/+//5
//n/+f/5//v/+//6//r/+v/7//v/+//7//r/+v/5//n/+f/6//r/+P/4//n/+f/5//n/
+v/6//j/+P/4//j/+v/6//r/+v/8//z//P/8//v/+//8//z//f/9//3//f/9//3//v//
//3//f/9//7//v/+//7//v/+//7//v/+//7//v/+//7//v/+///////+//7//v////3/
/f/8//z//P/8//z//P/+//3//f/+//z//P/8//z//v/+//3//P/8//z//f/9//v/+//7
//v//f/9//3//f/8//z//P/8//z//P/8//z//P/8//z//P/6//r/+f/4//j/+f/5//n/
+//7//v/+//7//v/+//7//n/+f/5//n/+f/5//r/+v/6//r/+v/6//n/+P/6//r/+v/6
//r/+v/6//n/+f/6//r/+v/6//r/+//7//v//P/9//3//P/+////AAACAAAAAAABAAAA
AAAAAP3//f/6//f/9v/y//L/8f/w//H/8f/y//L/8v/0//T/9P/w//D/7//u//D/8P/w
//D/8f/x//H/8//0//b/9//4//b/9v/1//X/8//z//P/9P/2//b/9v/2//n/+f/5//n/
+f/6//z//P8AAAgAEgAeACgALgAqACMAGAAHAPD/2//J/7T/mv+A/3D/YP9W/0v/QP9E
/1b/bv99/4b/j/+R/5f/p/+4/8f/0v/c/+D/5f/s//L/9f/4//n/+f/6//r//P/8//z/
/P/9////AAABAAMABAAEAAQABAAEAAUABQAFAAUABAAEAAQABAAGAAYABgAGAAYABgAG
AAYABgAGAAYABgAGAAYABgAGAAYABgAGAAYABgAGAAYABgAGAAYABgAGAAUABAADAAIA
AgACAAIAAQADAAMAAwADAAMAAwADAAIABAAFAAUABAAEAAMAAwADAAMAAwADAAMAAwAD
AAMAAQABAAEAAQABAAEAAQABAAAAAAD///7//f/+//3//P/8//z/+//6//r/+P/2//b/
9f/0//P/8//y//L/8v/z//P/7//v/+//7//w//D/8P/w//D/8f/x//P/8//y//L/8//0
//T/9P/z//X/9f/1//X/9v/3//f/9//1//X/9f/2//b/9v/3//f/9//3//f/9//1//b/
9v/2//f/9//3//f/9//3//f/9//3//f/9v/2//b/9//3//f/9//2//b/9f/1//X/9v/2
//X/9P/0//P/8//z//T/9P/2//b/9v/2//b/9v/2//b/+P/4//j/+P/3//f/+P/4//f/
9//3//f/+f/5//r/+//7//v/+//8//r/+v/6//r//P/8//z//P/8//z//P/8//z//P/9
//3/+v/6//r/+//5//n/+P/4//r/+v/6//r/+v/5//n/+v/4//j/+P/4//j/+P/3//b/
9P/0//X/9f/3//f/9//3//f/9//3//f/9v/2//b/9v/2//b/9v/2//b/9v/2//b/+P/4
//f/9v/2//f/9//3//X/9f/1//X/8//z//P/8//0//X/9v/3//f/9//4//j/+P/4//j/
+P/3//f/9//2//T/8//z//X/9f/x//T/9v/2//b/9v/2//b/9v/1//X/9v/2//b/9P/0
//X/9f/3//j/+f/5//j/+v/7//z//P/6//r/+//8//z//P/5//n/9v/z//L/8v/y//H/
8P/v/+//8P/w//D/8v/y//L/7//u/+z/6v/q/+r/6v/q/+n/6f/p/+v/7f/w//L/9P/0
//T/8//z//P/8//z//T/9v/2//b/9v/1//X/9f/1//f/+P/4//j/+v/+/wgAFAAgACgA
KgAnAB4AEQACAO3/1//I/7b/mv+A/2z/Xv9R/0b/QP9G/1r/bf+A/43/k/+X/53/qP+1
/8T/zv/W/93/6P/s/+//9P/7//3//f/8//3//P/7//r/+v/7//7///8BAAIAAAAAAAAA
AAADAAMAAwADAAYABgAGAAYABQAEAAMAAgAEAAQABAAEAAIAAgACAAIAAAAAAAAAAAAB
AAIAAwAEAAQABAAEAAQABgAGAAYABgAGAAYABgAGAAUABAADAAEAAQABAAEAAQADAAMA
AwACAAIAAwADAAIAAgABAAEAAQABAAEAAQABAAEAAQABAP///f/9//3//f/7//v/+//6
//r/+f/4//f/9//3//f/+P/4//f/9v/2//T/8v/y//H/8P/v/+//7v/s/+z/7f/t/+v/
6//r/+v/6v/q/+r/6v/q/+v/6//t/+3/7P/s/+3/8f/y//P/8//y//H/8P/v//L/8//z
//P/8//z//P/9P/2//b/9//3//n/+f/5//n/+//8//z//P/6//n/+P/3//j/+f/6//v/
/f/9//z//P/7//v/+v/5//j/9v/1//P/9v/3//n/+v/6//r/+//7//v/+//8//z/+v/6
//r/+v/8//z//P/8//v/+v/5//j/+f/5//r/+v/7//v/+//7//3//f/+////AQABAAEA
AgAAAAAAAAAAAAIAAgACAAIAAQAAAP///v/+//7//////wAAAAAAAAEAAQABAAAAAAD+
//7//v/+//////8AAAIABAAEAAQABAAEAAQAAwACAAQABAAFAAUABQAFAAUABQAHAAcA
BwAHAAYABgAGAAYABgAGAAYABgAGAAYABgAGAAQABAADAAIABAAFAAUABQAFAAUABQAF
AAcABwAFAAQABAAEAAQABAAEAAQABAADAAMABAAEAAQAAgACAAMAAwADAAQABQAFAAQA
BgAHAAgACQAIAAkACwALAAoACQAFAAMAAAD9//z//P/8//v/+v/5//n/+v/6//r//P/8
//z/+P/4//f/9v/2//b/9v/2//n/+f/5//v/+v/8//3//v/+//7//f/9/////////wAA
AAAAAAAAAAABAAEAAQABAP3/AAACAAQABgAKAA4AFgAmADIAMgAvACoAHQAKAPf/5f/U
/8L/qv+Q/3z/dP9v/2L/XP9k/3j/jf+c/6f/rf+v/7P/uv/F/9T/3v/k/+v/8v/6////
AgAFAAMAAgACAAQABAAGAAYABwAJAAcABwAIAAgABgAGAAYABgAJAAkACQAJAAgACAAI
AAgACAAIAAgACAAIAAgACAAIAAYABgAGAAYACAAIAAgACAAIAAgACAAIAAYABgAGAAYA
BgAGAAYABgAIAAgACAAIAAgACAAIAAcABwAHAAcABwAHAAcABwAGAAQABQAFAAQABgAF
AAUABQADAAMAAwADAAUABQAFAAMAAwADAAMAAwADAAMAAwACAAIAAQAAAP///v/9//z/
/P/+//3//P/8//z/+v/6//n/9v/1//X/9P/2//b/9//3//X/9f/1//X/9P/0//T/9P/1
//f/+P/7//r/+P/3//f/+f/6//v/+//7//v/+//7////AQACAAMAAgABAAAAAAABAAIA
BAAFAAMAAwADAAMABQAGAAYABgADAAMAAwADAAUABQAFAAUABQAFAAQABAAGAAcABwAH
AAUABAAEAAMAAwADAAQABAAFAAYACAAJAAsACwAMAAwADAAMAAwADAAPABAAEQASAA8A
DgANAAwADwAPABAAEAARABEAEQARAA8ADwAQABEAEAAPAA4ADgAMAAwADAAMAAwADAAM
AAwADAAMAAwADAAOAA4ADwAPAA0ADAALAAsADQANAAwADAAKAAoACgAKAAoACQAJAAoA
CgAKAAoACgAIAAgABwAGAAQABAAFAAUABgAHAAgACQAHAAcABwAHAAgACAAIAAgACAAI
AAgACAAIAAgACAAIAAgACAAHAAYABgAHAAcABwAFAAUABQAFAAUABQAFAAUABQAFAAUA
BQAHAA==
         </WaveFormData>
      </LeadData>
      <LeadData>
         <LeadByteCountTotal>10000</LeadByteCountTotal>
         <LeadTimeOffset>0</LeadTimeOffset>
         <LeadSampleCountTotal>5000</LeadSampleCountTotal>
         <LeadAmplitudeUnitsPerBit>4.88</LeadAmplitudeUnitsPerBit>
         <LeadAmplitudeUnits>��V</LeadAmplitudeUnits>
         <LeadHighLimit>2147483647</LeadHighLimit>
         <LeadLowLimit>268435456</LeadLowLimit>
         <LeadID>V2</LeadID>
         <LeadOffsetFirstSample>0</LeadOffsetFirstSample>
         <FirstSampleBaseline>0</FirstSampleBaseline>
         <LeadSampleSize>2</LeadSampleSize>
         <LeadOff>FALSE</LeadOff>
         <BaselineSway>FALSE</BaselineSway>
         <ExcessiveACNoise>FALSE</ExcessiveACNoise>
         <MuscleNoise>FALSE</MuscleNoise>
         <LeadDataCRC32>3515033537</LeadDataCRC32>
         <WaveFormData>
IAAgACAAIAAdABwAGwAaABcAFgAVABQAEQAQAA8ADgAMAAoACAAGAAUABAADAAIA///+
//3//P/7//r/+f/4//b/9v/2//b/9v/2//b/9v/0//T/9P/0//L/8v/y//L/8v/y//L/
8v/y//L/8v/y//D/8P/w//D/8P/w//D/8P/y//L/8v/y//D/8P/w//D/8P/w//D/8P/y
//L/8v/y//L/8v/y//L/9P/0//T/9P/0//T/9P/0//T/9P/0//T/9f/2//f/+P/4//j/
+P/4//j/+P/4//j/+v/6//r/+v/8//z//P/8//r/+v/6//r/+v/6//r/+v/4//j/+P/4
//r/+v/6//r/+v/6//r/+v/4//j/+P/4//j/+P/4//j/9v/2//b/9v/0//T/9P/0//T/
9P/0//T/9P/0//T/9P/0//T/9P/0//T/9P/0//T/9P/0//T/9P/0//T/9P/0//T/9P/0
//T/9P/0//T/9P/y//L/8v/y//L/8v/y//L/8v/y//L/8v/y//L/8v/y//L/8v/y//L/
8v/x//H/8f/z//P/8//0//L/8v/z//T/9P/0//X/9f/3//n//P/8//z//P/8//z//P/6
//r/+f/5//j/9//2//f/9v/2//X/9P/z//L/8f/z//T/9P/w/+7/7P/s/+n/5//n/+j/
6P/r/+z/7v/w//D/8P/w//D/7v/u/+3/7P/s/+3/7f/u/+7/7v/u/+7/7//v/+//7//u
/+//8v/1//T/+P8DAA8AFgAeACQAKAAyAD8AQwBBAD0AOgA6AD4ANwAYAOH/of9e/yz/
Gf8l/zr/TP9a/2n/gP+X/6r/uv/E/8z/1f/g/+j/6//w//H/8f/x//L/8//z//X/9f/1
//b/9//4//j/+P/6//r/+//7//z//P/8//z//P/9//3//f/9//3//v/+////////////
//////////8AAAAAAAAAAP7///8AAAAAAgACAAIAAgACAAMAAwADAAQABAAEAAQAAwAD
AAQABAAGAAcABwAIAAgACgAKAAoACgALAAsADQAOAA4ADwAQABEAEgATABUAFQAWABgA
GQAZABsAHAAdAB4AHwAhACIAIwAkACUAJgAoACgAKQApACwALQAtACwAKgApACkAKQAr
ACsAKwApACcAJwAnACYAJAAjACMAIQAfAB0AHAAaABgAFgAUABIAEAANAAwACwAJAAYA
BAAEAAMAAQAAAP7/+//7//n/+f/5//j/9v/2//T/8//y//L/8f/x//D/8P/w//D/8P/w
/+7/7f/t/+3/7f/t/+3/7f/t/+3/7f/s/+z/7P/s/+z/7v/u/+7/7v/s/+3/7v/u/+3/
7P/r/+v/7P/t/+3/7v/v/+//7//v/+//7//v//D/8f/x//H/8v/y//L/8v/z//P/8//z
//P/9v/2//X/9f/1//b/9//3//f/9//4//n/9//2//b/9//4//n/+f/6//j/+P/4//j/
+v/6//r/+f/3//f/9//4//f/9//1//X/9v/2//b/9v/2//b/9v/1//f/9//3//b/9f/1
//f/9//2//b/9//3//b/9v/1//X/9f/1//X/9f/0//T/9P/0//P/8//z//P/8v/y//L/
8v/y//L/8//z//P/8v/y//L/8v/z//P/8v/0//X/9f/1//b/9f/1//X/9f/1//b/9v/2
//X/9f/1//X/9f/1//T/9P/0//T/9P/0//T/8//z//P/8//z//P/9v/2//b/9//4//j/
+P/5//n/+//9/wAAAAAAAAAAAAAAAAAA/v/+///////+//3//P/7//r/+v/5//n/+f/5
//n/+f/6//r/9v/0//L/8v/v/+//7//w//L/8//0//b/+P/4//j/+P/4//b/9v/1//T/
9P/1//X/9P/0//T/9P/0//X/9f/1//f/+P/3//j/+f/8/wAACwATABwAJgAsADYARABN
AE0ASQBFAEAASABQAD8AGADh/6H/Xv8w/yn/Pf9S/2D/cP+F/5r/r//A/8z/0v/a/+X/
7v/2//f/+v/7//3/+//8//3//f8BAAEAAQACAAMABAAEAAQABAAEAAUABQAGAAYABgAG
AAYABwAHAAcACAAJAAsADAANAA0ADQANAA0ADQANAA0AEAAQABAAEAAOAA8AEAAQABIA
EgASABIAEAARABEAEQAUABQAFAAUABUAFQAWABYAFAAVABUAFgAYABoAGgAaABoAGwAb
AB0AHgAeAB8AIAAjACQAJQAnACUAJgAoACkAKwAtAC4ALwAuAC8AMQAyADUANgA3ADgA
OgA6ADsAOwA6ADsAOwA6ADwAOwA7ADsAOwA7ADsAOQA3ADcANwA2ADQAMwAzADEALwAt
ACwAKgAmACQAIgAgACAAHQAcABsAGQAWABQAFAATABEAEAAOAAwACwAIAAcABwAGAAQA
BAAEAAMAAgACAP/////+//7/AAAAAAAAAAD+//3//f/9//3//f/9//3/+//7//v/+v/8
//z//P/8//z//P/8//z/+v/7//z//P/9//z/+//7//7//////wAA//////////8BAAEA
AQACAAEAAQABAAIAAgACAAIAAwAFAAUABQAFAAgACAAHAAcACAAIAAgABwAHAAcACAAJ
AAkACAAIAAkACQAJAAgACAAIAAgACAAIAAoACgAKAAkABwAHAAcACAALAAsACQAJAAgA
CAAIAAgABgAGAAYABQAGAAcACAAIAAUABQAHAAcABAAEAAUABQAFAAYABgAHAAcABwAH
AAcACAAIAAgACAAFAAUABQAFAAUABgAHAAgABwAGAAYABQAFAAQABAAEAAYABwAHAAYA
BgAHAAcABwAKAAcABQAFAAQABgAGAAYABgAGAAYABQAFAAUABQAFAAUACAAIAAgACQAI
AAgACAAJAAsADQAPABIAEAAQABAAEAASABIAEAAQAA0ADQAMAAsADAALAAoACgAHAAcA
BwAHAAkACQAKAAoABgAEAAIAAgD///////8AAAAAAQACAAQABAAEAAQABAAGAAQABAAD
AAIAAgADAAMABAAEAAQABAAEAAUABQAFAAcABgAHAAgACQAMABQAHwArADIAOgA+AEAA
SgBXAF8AXQBbAFoAWgBYAEsAKADr/6P/ZP86/y//P/9O/1z/bv99/47/of+4/8r/1v/g
/+v/+P/+/wEABgAJAAcACQAKAAsACwANAA0ADQAOAA0ADgAOAA4AEAAQABEAEQAUABQA
FAAUABMAEwASABEAEQARABIAEgAVABUAFQAVABUAFQAVABUAFQAUABMAEgATABUAFwAY
ABYAFgAWABYAFgAXABcAFwAYABgAGAAYABkAGQAaABoAGgAbABsAHAAcAB4AHgAeABwA
HQAdAB8AIAAgACEAIgAhACIAIwAlACUAJgAoACkAKQArACwALQAuAC8AMQAyADEAMgAz
ADQANgA2ADcANwA4ADkAOQA4ADgANwA3ADcANwA3ADcANQAzADMAMwAyADAALwAvAC0A
KwApACgAJgAmACQAIgAgABwAGQAYABcAGQAWABQAFAATABEAEAAOAAsACwAJAAkACQAI
AAYABgAEAAMAAgACAAEAAQAAAAAAAAAAAAAAAAAAAP///////wEAAQABAAEA////////
/v/+//7//v/+//z//P/8//z//P/9//7//v/9//z/+//7//7//////wAAAAD///7//f//
//////8AAAEAAQABAAIAAAAAAAAAAQADAAMAAwADAAQABAADAAMAAwAEAAUABQAFAAUA
BgAHAAkACAAIAAkACwALAAoACgAKAAoACgAKAAgACAAIAAcACQAJAAkACgAJAAkABwAH
AAYABgAGAAYABgAGAAYABQAHAAcABwAGAAMAAwAFAAUAAgACAAMAAwAEAAQAAwADAAMA
AwADAAMAAgACAAIAAgABAAEAAQABAAIAAgACAAIAAAAAAAEAAQABAAAAAAAAAAAAAQAB
AAAAAAACAAEAAAD///7///8AAAAAAQABAAEAAQABAAAAAAAAAAEAAgACAAIAAwADAAUA
BwAKAAoACgAKAAoACgAKAAgACAAFAAUABAADAAQAAwACAAIA//////////8BAAEAAgAC
AP7//P/6//r/+f/5//n/+v/4//n/+v/8//7//v/+//7//v/8//z/+//6//r/+//7//z/
/P/8//z//P/9//3//f/9//7///8AAAEABAAKABMAHwAoAC4ANAA4AEAATQBRAFEATQBM
AE4ATgA/ABYA2f+X/1j/Lv8r/z3/Tv9e/2z/e/+Q/6f/uv/K/9L/2v/l/+7/9v/7//7/
AQABAP//AAABAAEAAwADAAMABAAFAAYABgAGAAYABgAHAAcACAAIAAgACAAIAAkACQAJ
AAcABwAIAAgACQAJAAkACQALAAsACwALAAoACgAKAAoACgALAAwADAAKAAoACgAKAAoA
CwALAAsADAAMAAwADAAPAA8AEAAQABAAEQARABIAEAASABIAEgAUABUAFQAXABYAFgAX
ABgAGQAaABsAHQAdAB4AIAAhAB8AIQAiACMAJQAnACoALAArACwALQAuADAAMAAxADEA
MgAzADMAMgAwAC8ALwAvAC8ALwAvAC0ALQAtAC0ALAAqACkAKQAnACUAIwAiACAAHAAa
ABgAFgAWABMAEgARABEADgAMAAwACQAHAAYABAADAAMAAQABAP///v/8//z//P/7//r/
+v/5//n/+P/4//b/9v/2//b/9v/1//X/9f/z//P/8//z//X/9f/1//T/9P/0//T/9P/0
//T/9P/0//L/8//0//T/9f/0//P/8//y//P/8//0//X/9f/1//X/9//3//f/+P/3//f/
9//4//j/+P/4//n/+//7//v/+//+//7//f/9//3//v///////f/9//7////9//z//P/9
///////+//7//v/+//7//v/+//7//v/9//3//f/9//7//f/9//v/+//8//z//P/8//r/
+v/6//n/+//7//v/+v/3//f/+f/5//j/+P/5//n/+P/4//f/9//5//n/+f/5//j/+P/4
//j/9f/1//X/9f/2//b/9v/2//b/9v/3//f/9//2//b/9v/2//f/9//2//T/9f/1//X/
9v/1//X/9f/1//X/9P/y//L/8v/y//T/9P/z//P/8//z//P/8//y//L/8v/z//b/9v/2
//f/9//5//v//v/+//7//v/+/wAAAAD+//7/+//7//r/+f/2//X/9P/0//X/9f/1//X/
9f/1//b/9v/w/+7/7P/s/+v/6//r/+z/7P/t/+7/8P/w//D/8P/w//D/7v/u/+3/7v/u
/+//7//u/+7/7v/u//D/8f/x//H/8f/y//P/9P/1//j//P8DAA0AFAAeACQAKgA0AEEA
RQBBAD0AOgA6AEIAOQAWAN//of9e/yr/Gf8p/0D/Tv9e/3H/hv+b/7D/vv/I/9D/2f/k
/+r/7//y//H/8f/y//T/9v/3//f/9//3//j/+f/6//r/+v/6//r/+//7//z//P/8//z/
/v/////////9//3//v/+////////////AQABAAEAAQACAAIAAgACAAIAAwAEAAQABAAE
AAQABAAEAAUABQAFAAgACAAIAAgACQAJAAoACgAKAAsACwAMAAoADAAMAAwADgAPAA8A
EQAUABQAFQAWABcAGAAZABsAGQAaABwAHQAfACEAIgAjACYAJwApACoAKwAsAC0ALgAw
ADAAMQAxADAAMQAxADAAMQAxADIAMwAzADMAMwAxAC8ALwAvAC4ALgAtAC0AKwApACcA
JgAkACIAIAAeABwAGgAXABYAFQATABAADgAOAA0ACwAKAAgABQAFAAMAAwADAAIAAAAA
AAAA///+//7//f/9//z//P/8//z//P/8//z/+//7//v/+f/5//n/+f/7//v/+//6//j/
+P/4//j/+P/4//j/+P/4//n/+v/6//n/+P/3//f/+P/5//n/+v/5//n/+f/5//v/+//7
//z//f/9//3//v/+//7//v//////////////AAAAAP////8BAAIAAwADAAMAAwAEAAUA
BQAEAAQABQADAAMAAgACAAQABAAEAAQABAAEAAQAAwADAAMAAwAEAAMAAwABAAEAAgAC
AAIAAgACAAIAAgABAP////////7//f/9///////+//7//////wAAAAD//////f/9//3/
/f/+//7//v/+//3//f/9//3//P/8//z//P/8//z//f/9//3//P/8//z//P/9//3//P/6
//v/+//7//r/+f/5//n/+//7//z//P/6//n/+f/5//n/+f/7//v//P/8//z//P/8//r/
+v/5//n/+//7//v/+//6//r/+v/7//7//v/+/////f///wEABAAEAAQABAAEAAYABgAE
AAQAAwADAAIAAQACAAEAAAAAAP3//f/9//3//f/9//7//v/6//j/9v/2//P/8//z//T/
8v/z//T/9v/6//r/+v/6//r/+P/4//f/9v/2//f/9//6//r/+v/6//j/+f/5//n/+f/8
//v//P///wIABAALABcAIgAoAC4AMgA8AEsAUQBPAEsARgBEAEgAQwAmAO//sf9w/zz/
Jf8v/0D/Uv9i/3P/hv+d/7T/xP/M/9j/4f/q//L/+f/8//3//f/9//7//////wMAAwAD
AAQABQAGAAYABgAIAAgACQAJAAgACAAIAAgACgALAAsACwALAAsADAAMAAsACwALAAsA
DQANAA0ADQAMAAwADAAMAAwADQAOAA4AEAAQABAAEAAQABEAEQARABIAEgASABIAEQAR
ABIAEgASABMAEwAUABYAGAAYABgAGAAZABkAGwAcABwAHQAeAB8AIAAhACMAIwAkACYA
JwAnACkAKgArACoAKwAtAC4AMQAyADMANAA0ADQANQA1ADQANQA1ADQANQA1ADYANwA3
ADcANwA1ADMAMwAzADIAMAAvAC8ALQAtACsAKgAoACQAIgAgAB4AHAAZABgAFwAZABYA
FAAUABEADwAOAAwACQAJAAcABwAHAAYABAAEAAQAAwACAAIAAQABAAAAAAD+//7//v/+
//7//f/9//3/+//7//v/+//7//v/+//6//r/+v/6//r/+v/6//r/+v/6//v//P/8//v/
+v/5//n//P/9//3//v///////////////////wAAAAD///7//v///wAAAQADAAMAAwAD
AAMABgAGAAUABQAFAAYABwAHAAUABQAGAAcACQAIAAgACQAJAAkACAAIAAgACAAIAAgA
CAAIAAgABwAHAAcABwAIAAcABwAFAAUABgAGAAYABgAEAAQABAADAAMAAwADAAIAAwAD
AAUABQACAAIAAwADAAQABAADAAMAAQABAAEAAQACAAIAAgACAAEAAQABAAEAAAAAAAAA
AAAAAAAAAQABAAEAAAAAAAAA/v///////v/+/////f/9//7/AAAAAAAAAAD+//7//f/9
////////////AAAAAAAAAQACAAIAAgADAAMABQAHAAoACgAKAAoACgAIAAgABgAGAAcA
BwAGAAUAAgABAAAAAAABAAEAAQABAAEAAQACAAIA/P/6//j/+P/3//f/9//4//j/+f/6
//z//v/+//7//v/8//r/+v/5//r/+v/7//v//v/+//7//v8AAAEAAQABAP///v8BAAQA
BQAIABIAHQAnAC4ANAA2ADwASABTAFcAVQBRAFIAVABSAD8AEgDR/43/Uv8y/zH/Qf9S
/2D/cP+B/5L/qf++/8z/1P/c/+n/9P/6//3//v8BAAEAAQACAAMAAwAFAAUABQAGAAcA
CAAIAAgACAAIAAkACQAKAAoACgAKAAoACwALAAsACwALAAwADAANAA0ADQANAA0ADQAN
AA0ADgAOAA4ADgAMAA0ADgAOAA4ADgAOAA4ADgAPAA8ADwAQABAAEAAQAA8ADwAQABAA
EAARABEAEgASABQAFAAUABQAFQAVABcAFgAWABcAGAAZABoAGwAdAB0AHgAgACEAIwAl
ACYAJwAmACcAKQAqACsALAAtAC4ALgAuAC8ALwAuAC8ALwAuAC8ALwAwADEALwAvAC8A
LQAtAC0ALQAsACgAJwAnACUAIwAhACAAHgAcABoAGAAWABYAEwASABEAEQAOAAwADAAJ
AAcABgAEAAMAAwABAAEAAQAAAP7//v/+//3//P/8//v/+//6//r/+P/4//j/+P/4//f/
9//3//X/9f/1//X/9f/1//X/9P/2//b/9v/2//T/9P/0//T/9P/1//b/9v/1//T/8//z
//b/9//3//j/9//3//f/9//3//f/9//4//n/+f/5//r/+v/6//r/+//9//3//f/9//7/
/v/9//3//f/+////////////AAABAAEAAAAAAAEAAQABAAAAAAACAAIAAgACAAIAAgAC
AAEAAQABAAEAAgABAAEA//////7//v/+//7/AAAAAAAA///9//3//f/8//v/+//9//3/
+v/6//v/+//8//z/+//7//v/+//7//v/+v/6//r/+v/5//n/+f/5//r/+v/6//r/+P/4
//n/+f/5//j/+P/4//b/9//3//b/9v/1//f/+f/2//j/+P/4//j/+P/4//f/9//3//f/
9//3//b/9v/2//f/+P/4//j/+f/5//v//f8AAAAAAAAAAAAAAgACAAAAAAD9//3//P/7
//r/+f/4//j/9//3//f/9//3//f/+P/4//b/9P/y//L/7f/t/+3/7v/u/+//8P/y//L/
8v/y//L/9P/y//L/8f/w//D/8f/x//L/8v/y//L/8v/z//P/8//z//T/8//0//f/+v/8
/wEADQAYAB4AJAAoADAAPQBFAEcARQBAAD4ARABDAC4A///D/4D/Qv8h/yX/OP9K/1j/
af96/5H/qP+6/8T/zP/T/+D/6v/t//D/9f/1//X/9v/3//f/+f/5//n/+v/7//z//P/8
//z//P/9//3/AAAAAAAAAAD+/////////wEAAQACAAIAAwADAAMAAwABAAEAAQABAAIA
AgACAAIABAAFAAYABgAEAAQABAAEAAYABwAHAAcABgAGAAYABgAHAAcACAAIAAgACQAJ
AAoACgAMAAwADAAMAA0ADQAPAA4ADgAPABAAEQASABMAFQAVABYAGAAZABkAGwAcAB0A
HgAfACEAIgAlACYAJwAoACoAKgArACsAKgArACsAKgAsACsAKwArACsAKwArACkAJwAn
ACcAJgAkACMAIwAhAB8AHQAcABoAGAAWABQAEgASAA8ADgANAAwACAAFAAQAAQD///7/
/P/7//v/+f/5//f/9v/0//T/8//x/+//7v/v/+//7v/u/+7/7v/u/+7/7P/r/+v/6//r
/+v/6//r/+n/6f/p/+j/6P/o/+j/6P/o/+j/6P/o/+j/6f/q/+r/6f/o/+f/5//o/+n/
6f/q/+n/6f/p/+n/6f/p/+n/6v/r/+v/6//s/+z/7P/s/+3/7//v/+//7//u/+7/7f/t
/+//8P/x//H/7//v//D/8f/x//D/8P/x//P/8//y//L/8v/y//L/8v/y//L/8v/x//H/
8f/x//L/8f/x/+//7//w//D/8P/w/+7/7v/u/+3/7//v/+//7v/r/+v/7f/t/+z/7P/t
/+3/7v/u/+3/7f/r/+v/6//r/+z/7P/s/+z/6f/p/+n/6f/q/+r/6v/q/+j/6P/p/+n/
6//q/+r/6v/q/+v/6//q/+r/6//r/+v/6P/n/+f/5//p/+n/6v/q/+r/6v/o/+j/6P/o
/+r/6v/p/+n/6f/p/+n/6f/q/+r/6v/r/+z/7P/s/+3/7f/v//H/9P/2//b/9v/2//b/
9v/0//T/8//z//L/8f/w/+//7v/u/+v/6//r/+v/6//r/+z/7P/q/+j/5v/m/+P/4//j
/+T/5P/l/+b/6P/q/+r/6v/q/+j/5v/m/+X/5P/k/+X/5f/m/+b/5v/m/+b/5//n/+f/
5//o/+n/6P/r/+7/8v/9/wcADgAUABwAJAAyADsAPQA3ADEALgA2ADwALwAIANH/j/9M
/x7/Gf8r/z7/TP9e/3H/hv+d/67/uv/A/8j/0f/c/+T/5//q/+v/6//r/+z/7f/t/+//
7//v//D/8f/y//L/8v/y//L/8//z//T/9P/0//T/9P/1//X/9f/1//X/9v/2//f/9//3
//f/+f/5//n/+f/4//j/+P/4//j/+f/6//r//P/8//z//P/6//v/+//7//z//P/8//z/
/f/9//7//v8AAAEAAQACAAIABAAEAAQABgAHAAcACQAIAAgACQAKAAsADAANAA8AEQAS
ABQAFQAXABkAGgAbABoAGwAdAB4AHwAgACEAIgAkACQAJQAlACYAJwAnACYAJgAlACUA
JQAjACMAIwAhACMAIwAjACIAIAAfAB8AHQAZABcAFgAUABIAEAAOAAwADAAJAAgABwAG
AAIA///+//z/+//7//r/9//3//X/9f/z//L/8P/w//D/7//u/+7/7f/t/+z/7P/q/+r/
6v/q/+r/6f/p/+n/6f/p/+n/6f/p/+n/6f/o/+j/6P/o/+j/6P/o/+j/6P/m/+f/6P/o
/+f/5v/l/+X/6P/p/+n/6v/r/+v/6//r/+v/6//r/+z/7f/t/+3/7v/u/+7/7v/v/+//
7//v/+//8P/w/+//7//x//L/8//z//P/8//0//X/9f/0//T/9f/z//P/8v/y//T/9P/0
//T/9P/0//T/8//x//H/8f/y//H/8f/v/+//8P/w//D/8P/u/+7/7v/t/+3/7f/t/+z/
6//r/+3/7f/s/+z/7f/t/+7/7v/t/+3/6//r/+v/6//s/+z/7P/s/+v/6//r/+v/6v/q
/+r/6v/q/+r/6//r/+v/6v/q/+r/6P/p/+n/6P/q/+v/6//r/+r/6f/p/+n/5//n/+j/
6P/q/+n/6f/p/+n/6f/p/+n/5v/k/+j/6v/q/+r/6v/o/+j/5//n/+f/5//n/+f/6P/o
/+j/6f/s/+z/7P/t/+v/7f/v//L/8P/w//D/8P/y//L/8P/w/+//7//u/+3/7f/t/+3/
7v/r/+v/6//r/+v/6//s/+z/5//k/+H/4P/f/9//3//g/97/3//g/+L/5v/m/+b/5v/m
/+T/5P/j/+L/4v/j/+P/5P/k/+T/5P/k/+X/5f/l/+f/6P/p/+r/6//s//D/9////wgA
EAAWABwAJAAzAD0APwA7ADgANgA8ADsAJgD3/7n/dv86/xf/F/8s/z7/UP9f/27/gf+U
/6b/tP++/8n/1P/a/+H/5v/p/+v/6f/q/+v/6//t/+3/7f/u//H/8v/y//L/8v/y//P/
8//y//L/8v/y//T/9f/1//X/8//z//T/9P/3//f/9//3//b/9f/0//P/9P/0//T/9P/1
//f/+f/6//j/+P/4//j/+P/5//n/+f/8//z//P/8//3//f/+//7//P/9//3//v/+/wAA
AAAAAAAAAQABAAMAAgACAAMABAAFAAYABwAJAAsADAAOAA8ADQAPABAAEQASABMAFQAW
ABcAGAAZABoAHgAeAB8AHwAeAB8AHwAeABwAGwAbABsAHQAdAB0AGwAdAB0AHQAcABgA
FwAXABUAFQATABIAEAAMAAoACAAGAAIA///+//3//v/8//v//P/4//X/8//w//H/8f/v
/+//7f/s/+r/6v/o/+f/5v/m/+X/5f/k/+T/5v/m/+b/5v/k/+P/4//j/+H/4f/h/+H/
4f/h/+H/4P/i/+L/4v/i/+H/4P/f/97/4f/j/+X/5v/k/+L/4P/f/+L/4//j/+T/5P/j
/+L/4f/j/+P/4//k/+P/4//j/+T/5v/m/+b/5//l/+X/5f/l/+f/6P/o/+n/7f/u/+//
7//u/+3/7f/t/+3/7P/s/+3/7//v/+7/7v/t/+z/6//q/+z/7P/s/+v/7f/t/+3/7v/v
/+//7f/t/+z/7P/s/+z/7P/s/+z/6//p/+n/6f/o/+n/6f/r/+v/6P/o/+n/6f/o/+j/
5//n/+n/6f/p/+n/6P/o/+j/6P/l/+X/5f/l/+T/5P/k/+T/5v/m/+f/5//n/+b/5v/m
/+j/5//l/+b/5v/m/+b/5v/m/+b/5f/l/+X/5f/l/+X/6P/o/+j/6f/o/+j/6P/p/+n/
6//t//D/8P/w//D/8P/u/+7/7P/s/+v/6//q/+n/6v/p/+j/6P/n/+f/5//n/+f/5//o
/+j/5P/i/+D/4P/f/9//3//g/+D/4f/i/+T/5P/k/+T/5P/i/+D/4P/f/+D/4P/h/+H/
4v/i/+L/4v/i/+P/4//j/+P/5P/j/+T/5//q/+z/8f/9/woAEAAUABgAGgAlAC8AMQAr
ACgAJgAoACMADgDh/6X/Yv8s/xH/F/8s/zj/Rv9X/2r/e/+S/6b/tv+8/8X/0P/a/+H/
5P/n/+f/5f/m/+f/5//r/+v/6//s/+3/7v/u/+7/7v/u/+//7//w//D/8P/w//D/8f/x
//H/8//z//T/9P/z//P/8//z//P/8//z//P/9v/2//b/9v/2//f/+P/4//b/9v/2//b/
9v/3//f/9//4//j/+P/4//n/+f/6//r//P/9//3//v/+/wAAAAAAAP7//////wEAAgAC
AAMABAADAAQABQAHAAkACgAMAA0ADQAPABAAEQASABMAFQAWABcAGAAZABoAHAAcAB0A
HQAeAB8AHwAeACAAHwAfAB8AHwAfAB8AHQAeAB8AIAAgACAAHwAfAB0AHQAbABoAGAAX
ABYAFQAUABIADwAOAA0ACwAIAAYABgADAAEAAAD+//7////+/////f/8//r/+v/6//n/
+P/4//n/+f/4//j/9v/2//b/9v/0//P/8//z//T/9f/2//f/+f/5//n/+P/4//j/+P/4
//r//P/+/wAAAAABAAIAAgADAAQABQAHAAkACwAMAA4ADwAPAA8ADwARABEAEQASABEA
EQARABIAEgASABIAEwARABEAEQARABIAEgARABEAEQASABMAEwATABMAFAAVABUAFAAU
ABUAFQAVABQAFAASABIAEgASABIAEgASABEAEwATABMAFAAUABMAEAAPABAAEAAQABAA
EgASABIAEQAPAA8ADwAOAA4ADwASABMAEgASABMAEwAQABAADwAPAA0ADQANAA0ADAAM
AAwADAALAAsACwALAAoACgAKAAoACAAIAAkACQAJAAgACAAIAAcABwAGAAQABAAFAAUA
BQAIAA==
         </WaveFormData>
      </LeadData>
      <LeadData>
         <LeadByteCountTotal>10000</LeadByteCountTotal>
         <LeadTimeOffset>0</LeadTimeOffset>
         <LeadSampleCountTotal>5000</LeadSampleCountTotal>
         <LeadAmplitudeUnitsPerBit>4.88</LeadAmplitudeUnitsPerBit>
         <LeadAmplitudeUnits>��V</LeadAmplitudeUnits>
         <LeadHighLimit>2147483647</LeadHighLimit>
         <LeadLowLimit>268435456</LeadLowLimit>
         <LeadID>V3</LeadID>
         <LeadOffsetFirstSample>0</LeadOffsetFirstSample>
         <FirstSampleBaseline>0</FirstSampleBaseline>
         <LeadSampleSize>2</LeadSampleSize>
         <LeadOff>FALSE</LeadOff>
         <BaselineSway>FALSE</BaselineSway>
         <ExcessiveACNoise>FALSE</ExcessiveACNoise>
         <MuscleNoise>FALSE</MuscleNoise>
         <LeadDataCRC32>1958878075</LeadDataCRC32>
         <WaveFormData>
KAAoACgAKAAlACQAIwAiACAAHgAcABoAFwAUABEADgAMAAoACAAGAAQAAgAAAP7/+//6
//n/+P/2//T/8v/w/+7/7v/u/+7/7v/u/+7/7v/t/+z/6//q/+j/6P/o/+j/6P/o/+j/
6P/m/+b/5v/m/+b/5v/m/+b/5P/k/+T/5P/m/+b/5v/m/+T/5P/k/+T/5P/k/+T/5P/k
/+T/5P/k/+b/5v/m/+b/6P/o/+j/6P/o/+j/6P/o/+j/6P/o/+j/6v/q/+r/6v/s/+z/
7P/s/+z/7P/s/+z/7v/u/+7/7v/u/+7/7v/u/+7/7v/u/+7/7v/u/+7/7v/u/+7/7v/u
/+7/7v/u/+7/7v/u/+7/7v/s/+z/7P/s/+7/7v/u/+7/7P/s/+z/7P/s/+z/7P/s/+z/
7P/s/+z/6v/q/+r/6v/s/+z/7P/s/+z/7P/s/+z/7P/s/+z/7P/q/+r/6v/q/+r/6v/q
/+r/7P/s/+z/7P/q/+r/6v/q/+r/6v/q/+r/7P/s/+z/7P/s/+z/7P/s/+z/7P/s/+z/
6v/q/+r/6v/s/+z/7P/s/+3/7f/u/+//7//w//D/8P/z//T/9f/2//b/9v/2//b/9v/2
//f/9//1//T/9P/z//X/9f/1//P/8v/y//L/8v/z//P/8v/v/+3/6//p/+n/5//n/+f/
5//p/+n/6//s/+z/7P/s/+v/6v/p/+j/6P/o/+j/6P/p/+v/6//r/+v/6//s/+z/7P/s
/+z/7v/t/+j/4//f/93/4v/s//n/CQAmAEwAcwCZAMAA6gAhAVIBbwFmATQB5AB+ABIA
yP+v/63/q/+t/7b/v//H/87/1f/Z/93/4f/n/+z/7v/w//D/8f/u/+7/7//v/+7/7v/v
/+//7//w//H/8f/x//H/8v/y//L/8v/z//P/9f/1//X/9f/1//X/9f/1//b/9v/2//b/
9v/2//b/9v/4//j/9//3//b/+P/4//j/+f/5//n/+P/4//n/+f/6//v/+//7//v//P/8
//z//f/9//7//v8AAAAAAQABAAEAAQADAAQABQAFAAYABwAJAAoACwAMAA0ADwAQABEA
EgAVABgAGAAaABsAHgAgACEAIgAkACYAKQApACsALAAtAC4AMAAxADIAMAAwADAAMAAy
ADQANAA1ADUANQA1ADMAMgAxADAALgAtAC0AKwApACUAIwAfAB0AGgAYABYAFQATAA8A
DgAMAAkABgAFAAMAAwACAAAA/v/8//v/+//5//j/9//1//X/9f/0//P/8//z//P/8f/x
//H/8f/x//H/7//v/+7/7v/u/+7/7v/u//D/8P/w//D/7v/u/+7/7f/t/+3/7v/u/+3/
7P/v//D/7v/v/+//7//w//H/8v/z//P/8//0//T/9P/0//T/9P/1//X/9f/1//T/9P/0
//T/9f/1//X/9v/2//b/9v/2//j/+P/4//j/9//3//f/9//4//j/+P/4//b/9v/2//b/
9//3//j/+P/4//j/+P/4//j/9//3//f/9//3//f/9//2//b/9v/2//b/9v/2//X/9//3
//f/9v/4//j/+P/4//b/9//3//f/9//2//b/9v/2//b/9v/2//j/9//3//f/9f/1//X/
9f/3//f/9//3//X/9f/1//b/+P/3//f/9v/2//f/9//3//f/9//2//X/9f/1//b/9v/0
//X/9f/1//X/9f/1//T/9P/0//T/9P/0//T/9P/0//T/9P/0//T/9v/3//f/+P/3//f/
+P/4//j/+//8//3//v/+//7//v/+//7//v/////////+//7////////////7//r/+v/6
//r/+//7//r/9//1//P/8f/x/+//7//v//H/8//z//X/9v/2//b/9v/1//T/8//y//L/
8v/y//L/8f/x//H/8f/z//P/9P/0//T/9P/y//D/7f/q/+f/4f/f/+b/8v8BABkAOgBg
AIcArQDUAAIBOwFmAXMBXgEoAdYAbgAOANj/y//H/8P/x//Q/9f/2//e/+P/5f/p/+//
8f/0//b/9v/2//X/8v/y//P/8//0//T/9f/1//X/9v/3//f/9f/1//b/9v/0//T/9f/1
//X/9f/1//X/9v/3//j/+f/5//j/9//2//j/+P/4//j/+v/6//n/+f/4//r/+v/6//v/
+//7//r/+v/7//v//P/9//3//f/9//7//v/+/////f/+//7/AAACAAMAAwADAAMABQAG
AAcABQAGAAcACQALAA0ADwARABEAEgATABQAFwAaABoAHAAbAB4AIAAhACIAJAAmACkA
KwAtAC4ALwAuADAAMQAyADIAMgAyADIANAA2ADYANwA2ADUANAAxADIAMQAwAC4ALQAt
ACsAKQAlACMAHwAdABkAGAAXABcAFQARABAADgALAAgABwAFAAMAAgAAAP7//v/9//3/
+//4//f/9f/1//P/8v/x//H/8//z//H/8f/v/+//7//v//H/8f/w//D/8P/w//D/8P/w
//D/8P/w//D/8P/w/+//8f/x//L/8v/w/+7/8P/w//L/8//z//P/8//z//P/8//x//H/
8v/y//L/8v/y//L/8//z//P/8//2//b/9v/2//f/9//3//j/9v/2//b/9v/2//b/9v/2
//X/9f/1//X/9v/2//b/9v/4//j/+P/4//f/9//4//j/9//2//X/9P/1//X/9v/3//f/
9//3//f/9v/2//b/9v/4//j/+P/3//X/9f/1//T/8v/y//L/8v/0//X/9f/1//X/9P/0
//T/9v/2//b/9v/0//P/8//z//P/8//z//P/8f/x//H/8f/z//P/8//0//T/8//z//L/
8v/z//P/8//1//P/9P/z//L/9P/0//T/9P/0//T/9P/0//T/9P/0//T/9P/1//X/9v/3
//f/+P/4//r//f/+///////+//3//P/+//7//v/////////+//7/+//7//v/+//7//r/
+v/6//r/+//7//r/9//1//P/8f/x/+//7//v/+//8f/x//P/8v/y//L/8v/z//L/8f/w
//D/8P/w//D/8f/x//H/8f/z//P/9P/0//L/8v/y//L/8f/u/+v/6f/r//D/+v8HABkA
NgBcAIUAqQDOAPwALQFWAW0BXAEcAcIAVgDw/7T/pf+f/5v/of+s/7P/vf/I/8//1f/d
/+X/6//w//T/9v/2//X/9P/0//X/9f/2//b/9//3//X/9v/3//f/9//3//j/+P/4//j/
+f/5//f/9//3//f/+f/5//n/+f/8//z//P/8//z//P/8//z/+//6//j/9//5//z//f/+
//////////7//P/9//3//v///////////wIAAgACAAMAAQACAAIABAAEAAUABQAFAAUA
BwAIAAkACwAMAA0ADwAQABEAEgATABMAFAAVABYAGQAcABwAHgAfACIAJAAlACQAJgAo
ACsALQAvADAAMQAwADIAMwA0ADQANAA0ADQANAA2ADYANwA1ADUANQAzADIAMQAwAC4A
KwArACkAJwAnACUAIQAfABoAGAAWABUAEwAPAA4ADAALAAgABwAFAAMAAgAAAP7//v/9
//3/+//4//f/9f/1//P/8v/x//H/8v/z//L/8//z//P/8//z//P/8//y//L/8v/y//L/
8v/w//D/8P/w//D/8P/w/+//7//v//D/8P/u/+z/7v/u//D/8f/x//H/7//v/+//7//x
//H/8v/y//L/8v/y//L/8//z//P/8//0//T/9P/0//f/9//3//j/+v/6//r/+v/4//j/
+P/4//n/+f/5//n//f/+////AAACAAIAAgACAP////8AAAAAAAAAAAAAAAAAAP//////
//3//f/9//3//v/+//7//v/+//7//v/9//v/+//7//r/+v/6//r/+v/8//3//f/9//v/
+v/6//r/+v/6//r/+v/4//f/9//3//j/+f/6//v/+//7//v/+//7//v/+//8//7//f/9
//z//P/8//r/+v/6//r//P/8//z//P/8//z//P/8//r/+//7//z//f/9//7//v8AAAMA
BAAFAAQABAAEAAQABAAEAAQABQADAAMAAgACAAMAAwADAAMA///+//7//v8AAAEAAQAA
AP3/+//5//f/+f/3//f/9//1//f/9//5//r/+v/6//r/+//6//n/+P/2//b/9v/2//f/
9//3//f/9f/1//b/9v/4//j/+P/2//P/8P/t/+n/6f/y//7/CwAfAD4AZgCPALUA3AAM
AUEBagF5AWABIAHGAFgA8P+8/7P/sf+t/7P/vP/F/83/1v/d/+H/5f/r//P/9v/6//z/
/P/9//r/+v/7//v/+v/6//v/+//7//z//f/9//v/+//8//z//P/8//3//f/9//3//f/9
//3//f/9//3//v/+//7//v8AAAAAAAAAAAAAAAD//////v8AAAAAAAABAAEAAQAAAAAA
AQABAAIAAwADAAMAAwAEAAQABAAFAAUABgAGAAgACAAJAAkACQAJAAsADAANAA0ADgAP
ABEAEgATABQAFQAXABgAGQAaABkAHAAcAB4AIAAkACcAKQAoACoALAAvAC8AMQAyADMA
NAA2ADcAOAA2ADYANgA2ADYAOAA4ADkAOQA5ADkANwA2ADUANAAyAC8ALwAtACsAKQAn
ACMAIQAeABwAGgAZABcAEwASABAADQAKAAkABwAFAAQAAgAAAAAA//////3//P/7//n/
+f/5//j/9//3//X/9f/z//P/8//z//P/8//z//P/8v/y//L/8v/y//L/8v/y//L/8v/y
//L/8v/x//H/8f/y//L/8v/w//L/8v/y//P/8//z//X/9f/1//X/9f/1//b/9v/2//b/
9v/2//X/9f/1//X/+P/4//j/+P/5//n/+f/6//r/+v/6//r/+P/4//j/+P/5//n/+f/5
//r/+v/6//r/+v/6//r/+v/5//n/+v/6//r/+v/6//r/+v/5//n/+f/5//n/+f/5//j/
+P/4//j/+P/4//j/9//3//f/9//2//j/+P/4//j/9v/3//f/9//3//b/9v/2//j/+P/4
//j/9v/1//X/9f/1//X/9f/1//X/9f/1//X/9f/1//X/9v/2//X/9f/0//T/9f/1//X/
9//3//b/9f/1//X/9P/0//T/9P/0//T/9P/0//T/9P/0//T/9P/y//P/8//0//X/9f/2
//b/+P/7//z//f/+//7//v/+//z//P/8//3//f/9//z//P/7//v/+//7//n/+P/4//j/
+v/7//v/+v/1//P/8f/v/+//7f/t/+3/7//x//H/8//0//T/9P/0//P/8v/x//D/7v/u
/+7/7v/t/+3/7f/t/+//7//w//D/8P/y//T/9P/v/+r/5//j/+H/5P/u//3/EQAuAFQA
fQCjAMgA9gAtAV4BdwFoATgB6ACAABQA0P+7/7n/t/+5/8T/y//R/9j/3//j/+X/6f/v
//T/9v/2//b/8//0//T/9f/1//T/9P/1//X/9f/2//f/9//1//X/9v/2//T/9P/1//X/
9//3//f/9//1//X/9f/1//j/+P/4//j/9//2//X/9P/0//T/8//z//L/9P/0//T/9f/1
//X/9P/2//f/9//4//n/+f/5//n/+v/6//r/+//7//z//P/+//z//f/9//3///8BAAIA
AwAFAAYABwAJAAgACQAKAAsACwAMAA0ADgARABQAFAAWABkAHAAeAB8AIAAiACQAJwAl
ACcAKAApACoALAAtAC4ALgAuAC4ALgAuADAAMAAxAC8ALwAvAC0ALgAtACwAKgAnACcA
JQAjACMAIQAdABsAFgAUABIAEQAPAAsACgAIAAcABAADAAEA/f/8//r/+P/4//f/9//1
//T/8//x//H/8f/w/+//7//v/+//7f/t/+3/7f/t/+3/7f/t/+z/7P/s/+z/7P/s/+z/
7P/s/+z/7P/s/+z/6//r/+v/7P/s/+z/6v/s/+z/7P/t/+3/7f/r/+v/6//r/+3/7f/u
/+7/7v/u/+7/7v/v/+//7//v//D/8P/w//D/7//v/+//8P/y//L/8v/y//L/8v/y//L/
8//z//P/8//y//L/8v/y//L/8v/y//L/8f/x//L/8v/y//L/8v/y//D/7//v/+//7//v
/+//7//v//D/8f/y//H/8P/v/+3/7f/t/+3/7P/u/+7/7v/u/+7/7//v/+//7f/s/+z/
7P/s/+z/7P/s/+z/6//r/+v/6//r/+v/6//r/+v/6//r/+v/6//r/+z/7P/r/+v/6v/o
/+n/6f/p/+v/6//q/+n/6//r/+z/7P/p/+n/6P/n/+f/5//p/+v/6v/s/+z/7P/s/+v/
6v/p/+j/6v/q/+r/6v/o/+n/6f/q/+v/6//s/+z/7P/v//D/8f/y//L/8v/y//L/8v/y
//P/9f/1//T/9P/1//X/9f/1//H/8P/w//D/7v/v/+//7v/r/+n/5//l/+X/4//j/+P/
4//l/+X/5//o/+j/6P/o/+f/5v/l/+T/5P/k/+T/5P/l/+X/5f/l/+X/5f/m/+b/5v/m
/+b/5v/l/+L/3f/Z/9f/3P/k//H/AQAcAEIAaQCNALIA3AANAT4BWwFUASgB3gB+ABQA
yv+v/6n/pf+n/7D/t/+//8j/zf/R/9X/2//f/+T/6P/q/+r/6f/m/+b/5//n/+j/6P/p
/+n/6f/q/+v/6//r/+v/7P/s/+r/6v/r/+v/6//r/+v/6//r/+v/6//r/+z/7P/s/+z/
7v/u/+7/7v/s/+z/6//r/+7/8P/w//D/8f/x//H/8P/w//H/8f/y//X/9f/1//X/9P/0
//T/9f/1//b/9v/4//j/+f/5//n/+f/7//z//f///wAAAQADAAIAAwAEAAUACQAKAAsA
DAANABAAEAASABMAFgAYABkAHAAeACAAIwAhACMAJAAlACQAJgAnACgAKgAqACoAKgAo
ACoAKgArAC0ALQAtACsALAArACoAKAAqAC0ALgAvAC0AKwAnACUAIgAgAB4AHQAbABcA
FgAUABMAEAAPAA0ACwAKAAgABgAGAAUABQADAAIAAQD////////+//3//f/7//v/+f/5
//n/+f/5//n/+f/5//j/+P/2//b/9v/2//j/+P/4//j/+P/4//j/9//3//f/+P/4//b/
9P/2//b/+P/5//n/+f/7//v/+//7//n/+f/6//r/+P/4//j/+P/7//v/+//7//7//v/+
//7/////////AAD+//7//v/+//z//P/8//z///////////8AAAAAAAAAAP7//v/+//7/
/////wAAAAAAAAAAAAAAAAAA///////////////////+//7//v/+//z//P/8//v//f/9
//3//P/6//r/+v/6//r/+//7//v/+f/4//j/+P/6//r/+v/6//r/+f/5//n/9//3//f/
9//3//f/9//3//j/+f/6//z//P/7//v/+v/6//n/9//5//r/+v/6//r/+v/6//r/+v/6
//r/+v/6//r/+v/7//v//P/9//3//v/+//7/AQACAAMAAgACAAIAAgACAAIAAgADAAMA
AwACAAIAAQABAAEAAQD///7//v/+//7///////7/+//5//f/9f/z//H/8f/x//P/9f/1
//f/+v/6//r/+v/4//b/9P/y//T/9P/0//T/9f/1//X/9f/3//f/+P/4//T/9P/2//b/
8f/u/+3/6//r//T/AAANACMARABsAJMAuQDiABIBRwFuAXUBVAEOAawAPADe/7T/q/+l
/6f/rf+2/73/x//U/9n/2//h/+n/7//y//T/9v/2//X/9P/0//X/9f/2//b/9//3//X/
9v/3//f/9//3//j/+P/4//j/+f/5//n/+f/5//n/+//7//v/+//6//r/+v/6//r/+v/6
//r//P/8//v/+//8//7//v/+//3//f/9//z//P/9//3//v///////////wAAAAAAAAEA
AQACAAIABAAEAAUABQAFAAUABwAIAAkACQAKAAsADQAOAA8AEAARABEAEgATABQAFwAa
ABoAHAAdACAAIgAjACQAJgAoACsAKwAtAC4ALwAuADAAMQAyADQANAA0ADQANAA2ADYA
NwA1ADUANQAzADIAMQAwAC4AKwArACkAJwAlACMAHwAdABkAGAAXABcAFAAPAA0ACgAJ
AAYABQADAAEAAAD+//z/+v/5//n/9//4//f/9f/1//P/8v/x//H/8f/x/+//7//v/+//
7//v/+//7//u/+7/8P/w//D/8P/u/+7/7v/u/+z/7P/s/+v/7f/t/+7/7v/s/+r/7P/s
/+7/7//v/+//7f/t/+3/7f/v/+//8P/w//D/8P/w//D/8f/x//H/8f/y//L/8v/y//P/
8//z//T/9P/0//T/9P/2//b/9v/2//f/9//3//f/+P/4//j/+P/4//j/+P/4//f/9//4
//j/9v/2//b/9v/2//X/9f/1//X/9f/1//X/9P/0//T/9P/y//L/8v/x//P/8//z//L/
8v/y//L/8v/y//P/8//z//P/8v/y//L/8P/w//D/8P/y//H/8f/x//H/8f/x//H/8f/x
//H/8f/w/+//7v/u/+7/7f/t/+z/7v/r/+3/7//u/+7/7v/u/+7/7P/s/+z/7P/u/+7/
7v/u/+z/7f/t/+7/7//v//D/8P/w//P/9P/1//j/+P/4//j/+P/4//j/+f/3//f/9v/2
//X/9f/1//X/8//y//L/8v/0//X/9f/0//H/7//t/+v/6f/n/+f/5//n/+n/6f/r/+r/
6v/q/+r/6//q/+n/6P/o/+j/6P/o/+n/6f/p/+n/6f/p/+r/6v/o/+r/6v/q/+n/6P/j
/93/2//e/+b/8f///xgAOgBhAIkArgDYAAsBQgFpAW4BTAEKAaoAOADc/7P/rf+p/6v/
sv+5/7//yP/R/9X/1//b/+P/6P/q/+z/7v/t/+r/6v/r/+v/6v/q/+v/6//s/+7/8P/x
//X/9//6//z//P/8//3//f/9//3//f/9//3//f/9//3//v/+//7//v/+//7//v/+/wAA
AAD/////AAACAAIAAgACAAEAAAD+/wAAAQABAAIAAQABAAEAAQACAAIAAgADAAUABgAG
AAgABgAHAAcABwAHAAkACgALAAsADAANAA8AEAARABIAEwAVABYAFwAYABkAHAAcAB4A
HwAiACQAJQAmACgAKgAtAC0ALwAwADEAMgA0ADUANgA2ADYANgA2ADYAOAA4ADkAOQA5
ADkANwA2ADUANAAyADEAMQAvAC0AKwApACUAIwAgAB4AHAAbABoAFQATABAADwAMAAsA
CQAHAAYABAACAAAA//////3/+v/5//f/9//3//b/9f/1//X/9f/z//P/8//z//P/8//z
//P/8v/y//L/8v/y//L/8v/y//L/8v/y//L/8v/x//P/8//0//T/8v/w//L/8v/y//P/
8//z//P/8//z//P/8//z//T/9P/0//T/9P/0//X/9f/1//X/+P/4//j/+P/3//f/9//4
//j/+P/4//j/+P/4//j/+P/5//n/+f/5//r/+v/6//r/+v/6//r/+v/5//n/+v/6//r/
+v/6//r/+v/5//n/+f/5//n/+f/5//b/9v/2//b/9v/2//b/9f/3//f/9//2//b/9v/2
//b/9P/1//X/9f/1//T/9P/0//T/9P/0//T/9P/z//P/8//z//P/8//z//P/8//z//P/
8//z//P/9P/2//X/9f/0//L/8//z//P/8f/x//D/7//x//H/8v/y//T/9P/y//L/8v/y
//L/8v/y//L/9P/0//T/9P/2//f/9//4//n/+f/6//r/+v/9//7////+//7//v/+/wAA
AAAAAAEA//////7//v/9//3//f/9//v/+v/6//r/+v/7//v/+v/3//X/8//x//H/7//v
/+//7//x//H/8//0//T/9P/0//P/8v/x//D/8P/w//D/8P/x//H/8f/x//H/8f/y//L/
8v/0//T/8v/v/+z/5//j/+P/6P/y/wEAGQA6AGAAhwCpANAAAAE3AWQBcwFeASgB1ABs
AAwA1P/H/8H/v//D/8z/0f/X/9z/4f/l/+f/6f/t//T/9v/4//b/9f/0//T/9f/1//L/
8v/z//P/8//0//X/9f/1//X/9v/2//j/+P/5//n/9//3//f/9//3//f/9//3//j/+P/4
//j/+P/4//j/+P/6//r/+f/5//j/+v/6//r/+//7//v/+v/6//v/+//8//v/+//7//v/
/P/8//z//f///wAAAAACAAIAAwADAAMAAwAFAAYABwAHAAgACQALAAoACwAMAA0AEQAS
ABMAFAAXABoAGgAcABsAHgAgACEAIAAiACQAJwApACsALAAtAC4AMAAxADIAMgAyADIA
MgAwADIAMgAzADMAMwAzADEAMgAxADAALgArACsAKQAnACUAIwAfAB0AGQAYABcAFwAV
ABEAEAAOAA0ACgAJAAcABQAEAAIAAAD8//v/+//5//r/+f/3//f/9//2//X/9f/z//P/
8f/x//H/8f/x//H/8f/x//D/8P/y//L/8v/y//L/8v/y//L/8v/y//L/8f/x//H/8v/y
//L/8P/y//L/9P/1//X/9f/z//P/8//z//P/8//0//T/9P/0//T/9P/3//f/9//3//b/
9v/2//b/9//3//f/+P/4//j/+P/4//r/+v/6//r/+f/5//n/+f/6//r/+v/6//r/+v/6
//r/+f/5//r/+v/4//j/+P/4//j/9//3//f/9//3//f/9//2//b/9v/2//b/9v/2//X/
9f/1//X/9P/0//T/9P/0//T/9f/1//X/9f/0//T/9P/2//b/9v/2//b/9f/1//X/8//z
//P/8//z//P/8//z//P/8//z//T/9P/z//P/8v/0//X/9f/1//X/9f/0//P/8v/x//H/
8P/y//P/8//z//H/8f/x//H/7//u//L/8//0//X/9v/0//T/9P/0//T/9P/0//T/9P/1
//X/9v/3//f/+P/4//j/+//8//3//P/8//z//P/+//7//v/////////+//7/////////
///9//z//P/8//r/+//7//r/9//1//P/8f/v/+3/7f/t/+3/7//v//H/8v/y//L/8v/x
//D/7//u/+7/7v/u/+7/8f/x//H/8f/x//H/8v/y//T/9P/0//T/8//u/+v/5//j/+T/
7P/3/wUAHgBAAGcAjQCyANoACwFAAWMBaAFIAQgBrgBGAO7/yf/D/8H/v//E/8v/z//U
/9v/4f/l/+3/8//2//r//P/+/////P/8//3//f/6//r/+//7//v//P/9//3//f/9//7/
/v/9//z//P/7//3//f/9//3//f/9//3//f/+//7//v/+//3//P/7//r//P/8//v/+//+
/wAAAAAAAP////////7/AAABAAEAAgADAAMAAwADAAIAAgACAAMAAwAEAAQABgAGAAcA
BwAHAAcACQAKAAsACQAKAAsADQAOAA8AEAARABUAFgAXABgAFwAaABoAHAAdACAAIgAj
ACIAJAAmACkAKgAtAC8AMQAwADIAMwA0ADMAMgAxADAAMgA0ADQANQA3ADcANwA1ADIA
MQAwAC4ALwAvAC0AKwAnACUAIQAfABoAGAAWABUAFwATABIAEAAMAAgABgADAAMAAgAA
AP7/+v/5//n/9//0//P/8f/x//H/8P/v/+//8P/x//D/8f/w/+//7v/t/+3/7f/s/+z/
7P/s/+z/7P/s/+z/7P/s/+r/6v/q/+n/7P/t/+//8P/t/+r/6//q/+z/7f/t/+3/6//r
/+v/6//r/+v/7P/s/+z/7P/s/+z/7f/t/+3/7f/s/+z/7P/s/+7/7//w//L/9P/0//T/
9P/y//L/8v/y//P/8//z//P/9P/0//T/9P/x//D/7//u/+7/7//x//L/9P/0//T/9P/0
//P/8//z//H/8f/x//H/8v/y//L/8v/w//D/8P/v//D/8f/y//L/8f/w/+//7v/u/+//
7//v//H/8P/w//D/7v/u/+7/7v/w/+//7//v/+3/7f/t/+3/7v/v//D/8f/v/+//7//w
//D/7//v/+7/8P/w//D/8P/y//L/8v/y//L/8v/y//L/8v/z//P/9P/3//f/+P/4//j/
+//8//3/AAAAAAAAAAAAAAAAAAABAAEAAQAAAAAA///////////+//7///8AAAAAAQAB
AAAA/f/7//n/9//5//f/9//3//f/+f/5//v/+v/6//r/+v/5//j/9//2//j/+P/4//j/
+f/5//n/+f/5//n/+v/6//r/+v/6//r/+//4//P/7f/t//D/+P8DABEAKABIAHEAlwC8
AOQAGQFKAWsBcAFOAQgBpgAyAND/q/+p/6X/pf+w/73/xf/O/9n/4f/l/+n/8//6//z/
/v8AAP///f/8//z/+//8//z//f/9//3//v///////f/9//7//v8AAAAAAQABAAEAAQAB
AAEAAwADAAMAAwADAAIAAQAAAAIAAgACAAIAAgACAAEAAQACAAQABAAEAAUABQAFAAQA
BAAFAAUABgAHAAcABwAHAAgACAAIAAkACwAMAAwADgAMAA0ADQANAAsADQAOAA8AEQAS
ABMAFQAWABcAGAAZABsAHAAdAB4AHwAiACIAJAAlACgAKgArACwALgAwADMAMwA1ADYA
NwA8AEIARwBMAE4ATgBOAE4ATABMAEoASQBJAEkASQBHAEYARQBEAEIAPwA/AD0AOwA5
ADcAMwAxACwAKgAoACcAJQAhACAAHgAbABgAFwAVABQAFAATABIADwANAAwACQAIAAcA
BQAFAAQAAgAAAP////////3//f///////////wEAAQAAAAAA/v/+//7//v/7//r/+f/4
//r/+v/6//n/9//3//j/+P/2//T/9v/2//T/8//x/+//6//p/+f/5f/j/+P/5P/k/+L/
4v/i/+L/4//j/+P/4//k/+T/5P/k/+X/5f/l/+b/5v/m/+b/5v/o/+j/6P/o/+n/6f/p
/+n/6P/o/+j/6P/m/+b/5v/m/+f/5//o/+j/6v/q/+r/6v/o/+f/5//n/+f/5//n/+f/
5//o/+n/6v/o/+j/6P/n/+n/6f/p/+j/6f/q/+v/7P/q/+v/6//r/+n/6P/o/+j/6P/o
/+j/6P/q/+n/6f/p/+n/6f/p/+n/6//r/+v/6//p/+n/6f/q/+n/5//m/+T/5f/n/+j/
6f/r/w==
         </WaveFormData>
      </LeadData>
      <LeadData>
         <LeadByteCountTotal>10000</LeadByteCountTotal>
         <LeadTimeOffset>0</LeadTimeOffset>
         <LeadSampleCountTotal>5000</LeadSampleCountTotal>
         <LeadAmplitudeUnitsPerBit>4.88</LeadAmplitudeUnitsPerBit>
         <LeadAmplitudeUnits>��V</LeadAmplitudeUnits>
         <LeadHighLimit>2147483647</LeadHighLimit>
         <LeadLowLimit>268435456</LeadLowLimit>
         <LeadID>V4</LeadID>
         <LeadOffsetFirstSample>0</LeadOffsetFirstSample>
         <FirstSampleBaseline>0</FirstSampleBaseline>
         <LeadSampleSize>2</LeadSampleSize>
         <LeadOff>FALSE</LeadOff>
         <BaselineSway>FALSE</BaselineSway>
         <ExcessiveACNoise>FALSE</ExcessiveACNoise>
         <MuscleNoise>FALSE</MuscleNoise>
         <LeadDataCRC32>3036608507</LeadDataCRC32>
         <WaveFormData>
FgAWABYAFgAVABQAEwASABAADgAMAAoABgAEAAIAAAD8//r/+P/2//T/8v/w/+7/7P/q
/+j/5v/k/+L/4P/e/97/3v/e/97/3P/c/9z/3P/a/9r/2v/a/9j/2P/Y/9j/2P/Y/9j/
2P/Y/9j/2P/Y/9j/2P/Y/9j/1v/W/9b/1v/Y/9j/2P/Y/9j/2P/Y/9j/1//W/9X/1P/W
/9b/1v/W/9b/1v/W/9b/1v/W/9b/1v/W/9b/1v/W/9b/1v/W/9b/2P/Y/9j/2P/Y/9j/
2P/Y/9j/2P/Y/9j/1v/W/9b/1v/Y/9j/2P/Y/9b/1v/W/9b/1P/U/9T/1P/U/9T/1P/U
/9T/1P/U/9T/1P/U/9T/1P/S/9L/0v/S/9T/1P/U/9T/1P/U/9T/1P/U/9T/1P/U/9T/
1P/U/9T/0//S/9H/0P/S/9L/0v/S/9L/0v/S/9L/0v/S/9L/0v/S/9L/0v/S/9L/0v/S
/9L/0v/S/9L/0v/S/9L/0v/S/9L/0v/S/9L/0v/S/9L/0v/S/9L/0v/S/9D/0P/Q/9H/
z//P/8//z//Q/9H/0v/T/9L/0v/T/9X/1f/V/9X/1f/Y/9r/2//c/9z/3P/c/9z/3P/c
/93/3f/b/9z/3P/c/97/3f/d/9v/2P/Y/9n/2f/b/9v/2f/W/9X/1P/S/9L/zf/N/83/
zv/P/9D/0v/T/9H/0f/R/8//zv/N/83/zP/M/8z/zP/N/83/zf/N/83/zf/N/83/zf/P
/8//zv/K/8P/uf+w/6f/p/+v/7z/0P/y/yAAUQCEALgA9gA7AXoBpAGvAZQBYgEYAb8A
cAA+AB8ACwD///b/7//l/97/2f/X/9X/0//T/9T/1P/U/9X/0f/Q/8//z//N/83/zf/N
/83/y//M/8z/y//N/83/zf/N/83/zf/N/83/zf/O/87/zv/N/83/z//Q/9D/0f/R/9L/
0//T/9P/0//V/9b/1v/W/9X/1v/W/9b/1v/W/9b/1v/X/9n/2v/b/9n/2v/a/9v/3f/d
/93/3f/e/97/3v/f/+D/4f/h/+H/4//k/+X/5f/k/+X/5v/p/+v/7P/t/+//8f/y//P/
9P/2//j/+f/7//r//f///wEAAwAGAAgACgANAA8AEAARABMAFQAVABYAGAAZABkAGgAe
AB8AIAAhACEAIgAiACIAJAAkACIAIgAhACAAHwAcAB0AGwAZABUAEwAQAA8ADQALAAkA
BwAFAAMAAgD///7//f/8//z/+//5//b/9f/1//b/9P/z//P/8v/y//L/8v/y//L/8v/x
//L/8//0//X/9//3//b/9v/4//j/+P/4//r/+v/5//n/+f/4//j/+f/3//f/+P/5//n/
+f/5//r/+v/6//r/+//8//z//f///wEAAgACAAIAAgACAAEAAQADAAQABAAEAAYABgAG
AAYABAAFAAUABgAGAAYACAALAAwACwAKAAkACwALAAsACwAMAAwADQAOAA4ADgANAA0A
DwAOAA0ADQAPAA4ADQANAA0ADQANAA0ADwAOAA4ADgAOAA4ADgAOAA4ADgAOAA4ADgAP
ABEAEwATABMAEwATABMAFAAUABMAEwAUABQAFAAUABQAFAAUABYAFQAVABYAFwAZABoA
GwAeAB8AIQAiACIAIgAiACIAIgAiACIAIgAjACMAJAAkACQAJAAjACIAIgAjACMAJAAj
ACMAIgAiACQAJAAkACQAJAAkACQAJAAlACUAJQAlACUAJQAlACUAIwAkACQAJQAlACUA
JQAlACUAJgAoACkAKgAqACoAKgAsACwALAAtAC0ALQAuAC4ALgAuAC0ALQArACoAKgAr
AC0ALQAtACsAJgAlACQAIgAiAB8AHwAfACIAIgAiACMAIwAjACMAIwAiACIAIgAjACAA
IAAgACAAHwAfAB8AHwAfAB8AHwAfAB8AHwAdABoAFgAPAAUA+v/z//X///8OACgATgB8
AKsA3gASAU4BkQHGAeQB4QHEAY4BQgHtAK4AiABtAFkATwBIAD0ANQAuACkAJQAhAB8A
HwAeAB4AHgAbABkAFgAVABUAEwAVABUAFQAVABcAGAAYABcAFwAXABcAFwAVABUAFQAV
ABUAFgAWABYAGQAZABsAHAAaABsAGwAcAB0AHQAdAB0AHQAeAB4AHgAeAB4AHQAcAB4A
HgAeAB4AHgAfAB8AHwAfACAAIAAhAB8AHwAfAB8AIAAgACAAIQAiACMAIwAjACEAIgAj
ACMAIgAjACQAJwAnACgAKQArAC0ALgAvADAAMgA0ADUANwA3ADkAOgA7ADsAPgBAAEIA
RQBHAEgASQBJAEsASwBMAEwATQBNAE4AUABRAFIAUwBRAFIAUgBSAFIAUgBQAFAATQBM
AEsASABFAEMAQQA9AD0AOgA5ADcANQAzADEALwApACgAJQAkACIAIAAfAB0AHQAaABkA
GQAXABQAEgARABAAEAAQABAADwAOAA0ACwALAAsACwALAAsACwAKAAoACAAIAAgACAAJ
AAoACgALAAkACAAIAAkABwAHAAgACQAHAAcABwAIAAYABgAGAAcABwAGAAYABwAFAAYA
BgAGAAQABAADAAMABQAGAAYABgAGAAYABgAGAAQABQAFAAYABQAEAAUABwAHAAUAAwAB
AAAA///+//3////+//7//v8AAAAA/////////v/9//3//f/8//v/+//9//3//f/9//3/
/P/8//z/+v/6//r/+v/8//z//P/8//n/+f/6//v/+v/5//j/9//1//b/9v/1//X/9v/2
//b/+P/4//j/+P/3//X/9P/0//L/8//z//P/8f/x//L/8v/w//D/8P/w/+7/7v/u/+7/
7f/t/+7/7v/w//D/7//w/+7/7v/u/+7/7v/u/+3/7P/r/+3/7f/t/+3/6//s/+z/7f/t
/+3/7f/t/+//8P/y//P/8v/y//L/8v/0//T/9P/1//X/9f/2//b/9v/2//X/9f/z//L/
8v/z//H/8f/x/+//7v/t/+z/6v/o/+X/5f/l/+b/5v/m/+f/5f/l/+X/5f/l/+T/4//j
/+L/4v/i/+L/4v/h/+D/3//g/+H/4v/j/+P/4//h/+D/3P/V/83/wv+9/73/x//W/+z/
EAA+AG8AogDYABoBXwGaAcIBwwGcAV4BDAGtAGIAOAAZAAMA+f/y/+v/5//i/93/3f/d
/9//4f/k/+T/5P/h/+H/4P/f/9//3f/d/93/3f/d/9v/3P/c/9v/2//b/9v/2//b/9v/
2//b/9n/2v/a/9r/3f/d/9//4P/g/+H/4f/i/+P/4//j/+P/4P/g/9//3v/g/+L/4//k
/+P/4v/h/+D/4P/h/+H/4f/j/+T/5P/l/+P/4//j/+P/5P/k/+T/5f/m/+f/5//n/+n/
6v/r/+v/7P/t/+7/8f/x//L/8//1//X/9v/3//j/+v/8//3///8AAAMABQAHAAcACgAM
AA4AEQATABQAFQAXABkAGQAaABoAGwAbABwAHgAfACAAIQAhACIAIgAiACAAIAAeAB4A
GwAaABkAFgATABEADwALAAkABgAFAAMAAQD///3/+//3//b/8//y/+//7P/q/+f/6f/m
/+X/5f/i/+D/3//f/9z/3P/c/9z/3v/e/97/3f/d/93/3f/d/9v/2//a/9r/2v/a/9r/
2v/Y/9j/1//X/9f/1v/W/9f/1v/V/9X/1f/T/9P/0//U/9T/1P/U/9X/0//S/9L/0//R
/9L/0v/S/9L/0v/R/9H/0//U/9T/1P/U/9T/1P/U/9L/0//T/9T/0v/S/9T/1//W/9X/
1P/T/9P/0//T/9P/0//S/9L/0v/S/9L/0f/R/9P/0v/R/9H/0v/S/9L/0//R/9H/0f/R
/9H/0P/Q/9D/0P/Q/9D/0P/Q/9D/0P/Q/83/zf/O/8//zf/N/83/zf/N/87/zv/N/8v/
zP/M/8z/zP/M/8z/zP/K/8n/yf/K/8r/y//L/8v/yf/J/8r/yv/K/8r/yv/K/8r/yv/K
/8r/yf/K/8j/yP/I/8j/yf/J/8n/yf/J/8n/yf/J/8f/yP/I/8n/y//L/8v/y//M/87/
0f/T/9P/0v/R/9D/0v/S/9L/0//T/9P/1P/U/9L/0v/R/9H/z//O/87/z//R/9H/0f/P
/8z/y//K/8j/yP/F/8X/xf/G/8b/xv/H/8n/yf/J/8n/x//G/8X/xf/C/8L/wv/C/8X/
xf/F/8X/w//D/8P/w//F/8P/w//A/7z/tf+t/6L/nf+f/6n/uP/Q//b/JgBbAJIAygAM
AVUBjgGuAakBggFGAe4AkQBMACQABwDz/+n/4v/b/9P/zv/L/8f/x//J/8n/yv/M/87/
zf/L/8r/yf/J/8f/x//H/8f/x//H/8j/yP/H/8X/xf/F/8X/xf/F/8X/xf/H/8j/yP/I
/8f/x//J/8r/yv/L/8v/zP/O/8//0P/R/8//0P/Q/9D/0f/S/9L/0v/S/9L/0v/S/9L/
0//T/9P/0f/S/9L/0//U/9X/1v/X/9b/1v/W/9f/2P/Z/9n/2f/b/9z/3f/d/9z/3f/e
/+H/4f/i/+P/5f/n/+j/6f/q/+r/7P/t/+//8v/1//f/+f/7//7/AAACAAMABQAGAAcA
CQALAAsADAAOAA8ADwAQABIAEwAUABUAFQAWABYAFgAUABQAEgASABEAEAAPAAwACwAJ
AAcAAwABAP7//f/7//f/9f/z//H/7f/s/+n/6P/m/+T/4//h/9//3P/b/9v/3P/a/9n/
2f/a/9z/3v/g/+H/4v/j/+P/4//j/+P/4//j/+P/4v/i/+L/4v/i/+L/4v/i/+H/4f/h
/+D/4P/h/9//3//g/+H/3//f/9//4P/g/+D/4P/h/+H/4P/g/+H/4f/i/+L/4v/i/+L/
4f/h/+H/4v/i/+L/4P/g/+D/4P/g/+H/4f/i/+D/4P/i/+X/5P/j/+L/4f/h/+H/4f/h
/+H/4P/g/+D/4P/g/9//3//h/+D/3//f/9//3v/d/93/3f/d/93/3f/f/97/3v/e/97/
3v/e/97/3v/e/97/3v/b/9v/3P/d/93/3f/d/93/3f/e/97/3f/b/9z/3P/c/9z/3P/c
/9z/3P/b/9v/3P/a/9v/2//b/9v/2//c/9z/2v/a/9r/2v/a/9r/2v/a/9n/2f/a/9r/
3P/c/9v/2v/b/9v/2v/a/9r/2v/a/9v/2//b/9v/3f/d/93/3f/d/97/3v/f/+H/4f/h
/+H/4v/k/+f/6f/o/+j/6P/o/+j/6P/o/+n/6//r/+z/7P/s/+z/6//r/+n/6P/o/+n/
6//r/+v/6f/m/+X/5P/i/+T/4f/h/+H/4//k/+X/5//l/+X/5f/l/+P/4v/h/+H/4v/i
/+L/4v/h/+H/4f/h/+P/4//j/+P/4//j/+X/5P/e/9f/z//E/73/v//H/9b/6v8OAD4A
cQCiANYAFAFbAZgBvgHFAawBfAEwAdUAigBeAD8AKQAfABgAEQAHAAAA/f/5//X/8//1
//b/9v/2//P/8f/x//H/8v/x//L/8//0//X/9f/2//b/9f/3//f/9//3//n/+f/5//n/
+//8//z//P/9//3///8AAAUACQAMABAAFAAVABYAFwAYABoAGwAcAB0AHgAeAB4AHwAg
ACEAIgAiACMAIwAjACUAJgAmACcAJwAnACcAJwAoACgAKAApACoAKwArACsALAAuADAA
MQAyADMANAA3ADkAOgA7AD0APQA+AD8AQABEAEYARwBJAEoATQBPAFEAUwBWAFgAWgBd
AF8AYABhAGMAZQBlAGYAagBrAGsAbABwAHEAcgBzAHMAdAB0AHQAdAB0AHIAcgBxAHAA
bwBsAG0AawBpAGUAZQBiAGEAXwBdAFsAWQBXAFUAVABRAFAATgBMAEsASQBJAEYARQBF
AEYARABDAEMAQgBCAEIAQgBCAEIAQgBBAEEAQQBBAEEAQQBBAEAAQABCAEIAQgBCAEIA
QgBBAEEAPwA+AD4APwBBAEEAQgBDAEEAQQBBAEIAQABAAEAAQQBBAEAAQABBAEMARABE
AEQAQgBCAEEAQQBBAEIAQgBCAEAAQABAAEAAQABBAEEAQgBAAEAAQgBFAEQAQwBCAEEA
PwA/AD8APwA/AD4APgA+AEAAQAA/AD8APQA8ADsAOwA9ADwAOwA7ADsAOwA7ADsAOwA6
ADoAOgA8ADwAPAA8ADoAOgA6ADoANwA3ADgAOQA4ADcANgA1ADUANgA2ADUAMwA0ADQA
NAAyADIAMgAyADAALwAvADAALgAvAC8ALwAtAC0ALgAuAC4ALgAuAC4ALAAsACwALAAq
ACkAKQAoACoAKgApACgAKQApACgAKAAoACcAJQAkACIAIgAkACUAJgAmACYAJgAmACYA
JQAkACMAIwAjACMAIwAiACIAIQAhACMAIwAjACMAIQAiACQAJQAmACYAJgAmACQAJAAk
ACUAJgAnACkAKgApACgAJgAlACMAIgAiACMAIQAhACEAHwAcABsAGgAYABgAFQAVABUA
FAAUABQAFQATABMAEwATABMAEgARABEADgAOAA4ADgAPAA8ADwAPAA0ADQANAA0ADwAP
AA0ADAAKAAUA+//w/+n/5//v//z/EAAuAFgAhwC6AOoAJgFpAaYBzgHbAcQBmAFSAfsA
rgB8AFkAQwA3AC4AJwAfABgAFQARAA0ADQANAA4AEAAQAA8ACwAIAAcABwAFAAcABwAH
AAcABwAIAAgABwAHAAcABwAHAAcABwAHAAcABwAIAAgACAAHAAcACQAKAAoACwALAAwA
CwALAAsACwAKAAoACQAIAAsADAAMAAwACgAKAAoACgAKAAsACwALAAkACgAKAAsACwAL
AAsACwAKAAoACgALAAwADQANAA0ADwAQABEAEQAQABEAEgAVABMAFAAVABcAGwAcAB0A
HgAeACAAIQAjACIAJQAnACkAKwAuADAAMgA0ADUANQA1ADUANwA3ADgAOgA7ADsAPAA+
AD8AQABBAEMARABEAEQARABEAEIAQgBBAEAAPwA8ADsAOQA3ADMALwAsACsAKQAnACUA
IwAhAB8AHgAbABoAFwAUABIADwARAA4ADQANAAwACgAJAAkABgAGAAYABgAFAAQAAwAB
AAEAAQABAAEAAwADAAIAAgAAAAAAAAAAAAAAAAD/////AQAAAAAAAQAAAP////////7/
/f/8//z//P/8//z//f////7//v////3//v/+//7//f/8//r/+f/7//z//P/8//z//P/8
//z//P/9//3//v/7//r/+//9//3/+//5//f/9//3//f/9//3//b/9v/2//T/9P/z//P/
9f/0//P/8//z//L/8f/x//P/8//z//P/8f/w//D/8P/u/+7/7v/u/+7/7v/u/+7/7f/t
/+7/7//t/+3/7f/t/+v/7P/s/+v/6f/q/+r/6v/s/+z/7P/s/+r/6f/p/+r/6P/p/+n/
6f/o/+f/5//m/+j/6P/o/+j/6P/o/+j/6P/n/+P/4v/k/+b/5v/m/+b/5v/n/+f/5//n
/+X/5f/l/+X/5//o/+j/6f/r/+v/6//r/+n/6v/s/+3/7v/u/+7/7v/u/+7/7v/v//H/
8f/y//L/8v/y//H/8f/v/+7/7v/v/+//7//v/+3/6P/n/+b/5P/k/+H/4f/h/+T/5P/k
/+X/5//n/+f/5//j/+L/4f/h/+D/4P/g/+D/4f/h/+H/4f/j/+P/4//j/+H/4f/h/97/
2P/R/8n/wP+5/73/y//c//j/IABQAIUAvAD0ADgBfwG2AdABxQGaAVYB+gCdAF4AOAAZ
AAkA///4/+//6f/o/+X/4f/f/+H/4//k/+L/4v/j/+H/4P/f/9//3f/d/93/3f/d/9v/
3P/c/9v/2f/Z/9n/2f/b/9v/2//b/93/3v/e/97/3f/d/9//4P/g/+H/4f/i/+H/4f/h
/+H/4f/i/+L/4v/h/+L/4v/i/+L/4v/i/+L/4v/j/+P/4//h/+L/4v/j/+P/4//j/+P/
5v/m/+b/5//o/+n/6f/p/+n/6v/r/+v/7P/t/+7/8f/x//L/8//1//X/9v/3//j/+v/8
//3///8AAAMABQAHAAkADAAOABAAEwAVABYAFwAXABkAGQAaABwAHQAdAB4AIgAjACQA
JQAlACYAJgAmACQAJAAiACIAHwAeAB0AGgAXABUAEwAPAA8ADAALAAkABQADAAEA///7
//r/9//2//L/8P/v/+3/7f/q/+n/6f/q/+j/5//n/+b/5v/m/+b/5P/k/+T/4//h/+H/
4f/h/9//3//e/97/4P/g/+D/4P/g/+D/3//f/93/3P/c/93/3f/d/97/3//d/93/3f/e
/97/3v/e/9//3f/c/9z/3f/d/97/3v/e/97/3v/d/93/3//g/+D/4P/g/+D/4P/g/97/
3//f/+D/3v/e/+D/4//k/+P/4v/h/9//3//f/9//3//e/97/3v/e/97/3f/d/9//3v/d
/93/3f/c/9v/2//b/9v/2//b/93/3P/c/9z/3P/c/9z/3P/a/9r/2v/a/9n/2f/a/9v/
2f/Z/9n/2f/Z/9r/2v/Z/9n/2v/a/9r/2P/Y/9j/2P/Y/9f/1//Y/9b/1//X/9f/1f/V
/9b/1v/U/9T/1P/U/9T/1P/U/9T/1f/T/9T/1v/W/9T/1P/U/9T/0//T/9P/0//V/9X/
1f/V/9P/1P/U/9X/1//X/9f/1//X/9j/2v/b/97/3v/e/97/3v/e/97/3//f/9//4P/g
/+D/4P/f/9//3f/c/9z/3f/f/9//3//d/9r/2f/Y/9b/1P/R/9H/0f/S/9L/0v/T/9P/
0//T/9P/0//S/9H/0f/Q/9D/0P/Q/9H/0f/R/9H/0f/R/9H/0f/T/9P/0f/Q/87/y//D
/7j/rf+p/6//uv/K/+j/EgBBAHYAqgDiACcBbgGgAbkBrgGGAUQB6wCSAFYAMQAXAAcA
/v/3/+3/5v/j/93/2f/X/9n/2v/a/9r/2f/V/9b/1f/V/9P/0//T/9P/0//R/9L/0v/R
/9P/0//T/9P/0//T/9P/0//T/9T/1P/U/9P/0//V/9b/1v/X/9f/2P/Z/9n/2f/Z/9v/
3P/c/9z/3f/e/97/3v/c/9z/3P/c/97/3//f/9//3//g/+D/4f/h/+H/4f/h/+T/5P/k
/+X/5P/l/+X/5f/l/+b/5//n/+j/6f/q/+3/7f/u/+//8f/x//L/8//0//j/+v/7//3/
/v8BAAMABQAFAAgACgAMAA8AEQASABMAFQAXABcAGAAaABsAGwAcACAAIQAiACMAIwAk
ACQAJAAkACQAIgAiACEAIAAfABwAHQAbABkAFQAVABIAEQAPAAsACQAHAAUAAwACAP//
/v/8//r/+f/3//f/9P/z//P/8v/w/+//7//u/+7/7v/u/+z/7P/s/+v/6//r/+v/6//r
/+v/6v/q/+r/6v/q/+r/7P/s/+v/6//t/+z/7P/t/+v/6//s/+3/6//r/+v/7P/q/+r/
6v/r/+v/6v/q/+v/6//s/+z/7P/t/+7/7v/v/+3/7v/u/+7/7v/u/+7/7v/s/+3/7f/u
/+3/7P/t/+//7//v/+//7//v/+//7//v/+//7v/u/+7/8P/w/+//7//v/+7/7f/t/+//
7v/t/+3/7f/t/+3/7f/v/+7/7v/u/+7/7v/u/+7/7v/u/+7/7v/t/+3/7v/v/+//7//v
/+//7f/u/+7/7f/t/+7/7v/u/+7/7v/u/+7/7v/t/+3/7v/s/+3/7f/t/+3/7f/u/+7/
8P/w//D/8P/w//D/8P/w/+3/7f/u/+7/7v/u/+3/7P/s/+3/7f/u/+//8P/u/+7/7v/u
/+//7//v/+//8f/x//H/8f/x//L/8v/z//X/9f/1//X/9f/2//j/+f/8//z//P/8//z/
/P/8//3//f/9//7//v/+//7//f/9//v/+v/6//v/+f/5//n/9//1//X/9f/0//T/8f/x
//H/9P/0//T/9f/1//X/9f/1//X/9P/z//P/8v/y//L/8v/x//H/8f/x//P/8//z//P/
8//z//X/8v/u/+f/3//U/8//0f/b/+z/BgAsAFoAiQC6AOwALAFxAaQBwgHBAaQBbgEk
Ac8AjgBmAEsANwAvACoAHwAVAA4ACQAFAAMAAwADAAIABAACAAEA///+//3//f/7//n/
+f/5//n/+//8//z/+//7//v/+//7//v/+//7//v/+//8//z//P/7//v//f/+//7/////
/wAAAQABAAEAAQADAAQABAAEAAUABgAGAAYACAAIAAgACAAGAAcABwAHAAcACAAIAAkA
CQAJAAkACQAKAAoACgALAAwADQANAA0ADQAOAA8ADwAOAA8AEAATABEAEgATABUAFwAY
ABkAGgAcAB4AHwAhACAAIwAlACcAJwAqACwALgAxADMANAA1ADUANwA3ADgAPAA9AD0A
PgA/AD8APwA/AEEAQgBCAEIAQgBCAEAAQABBAEAAPwA8ADsAOQA3ADMAMwAwAC8ALQAr
ACkAJwAlACMAIgAfAB4AHAAaABkAFwAXABQAEwATABQAEgARABEAEAAQABAAEAAOAA4A
DgANAA0ADQANAA0ADQANAAwADAAOAA4ADgAOAA4ADgANAA0ADQAMAAwADQALAAsADAAN
AAsACwALAAwADAAMAAwADQANAAwADAANAAsADAAMAAwADgAOAA0ADQANAA4ADgAOAAwA
DAAMAAwADAANAA0ADgAMAAwADgARABAADwAOAA0ACwALAAsACwALAAoACgAKAAoACgAJ
AAkACQAIAAcABwAHAAYABQAFAAUABQAFAAUABQAEAAQABAACAAIAAgACAAQABAAEAAQA
AgABAAEAAQABAAEAAQABAAMABAAEAAMAAQACAAIAAgACAAIAAgACAAAA/////wAA/v//
///////9//3//v/+//7//v/+//7//v/+//7//v//////AAAAAAAAAAD///7//f/9//z/
/P/9//3//P/8//z//P/8//3//f/7//7/AAAAAAAAAAD///////////3//f/9//3//f/+
//7/////////////////AAACAAMAAgACAAIAAgAEAAQABAAFAAUABQAGAAYACAAIAAcA
BwAHAAYABgAHAAUABQAFAAMAAAD///7//P/7//f/9v/1//b/9v/2//f/9f/1//X/9f/1
//T/8//z//L/8v/y//L/8f/x//H/8f/x//H/8f/x//P/8//z//T/7v/n/+P/2v/P/8n/
zf/Y/+r/BgAsAF0AjAC8APIAMwF0AaQBuQGsAYgBSgH1AKQAbABHAC8AHwAYAA0AAwD6
//X/8f/x//H/8f/w//L/8v/z//H/7//t/+z/6f/o/+f/5v/l/+f/6P/o/+f/5f/l/+X/
5f/l/+X/5f/l/+P/5P/k/+T/5//n/+n/6v/o/+n/6f/q/+j/5//m/+X/5//o/+j/6P/p
/+r/6v/q/+z/7P/s/+z/7P/t/+3/7f/v//D/8P/x/+//7//v/+//7v/u/+7/7//y//P/
8//z//P/9P/1//X/9P/1//b/+f/6//z//v8BAAYACAAKAAwAEAASABMAFQAWABkAGwAd
ABsAHgAgACIAKAArAC0ALwAzADUANQA2ADYANwA3ADgAPAA9AD4APwBBAEIAQgBCAEIA
QgBAAEAAQABAAEAAPgA7ADkANwAzADEALgAtACsAKwApACcAJQAgAB4AGgAYABcAFgAW
ABUAFAAQAA4ADQAMAAoACQAJAAgACAAIAAgACgAKAAoACQAHAAcABwAHAAkACQAIAAgA
CgAKAAoACgAIAAgABwAHAAkACAAIAAkACgALAA0ADwAMAAsACgAKAAwADAAMAA0ACwAK
AAoACwANAA4ADgAOAA4ADgANAA0ADwAQABAAEAAOAA4ADgAOABEAEwAUABYAFAAUABYA
GQAYABcAFgAVABUAFQAVABUAFQAUABQAFAASABIAEQARABQAFAAUABUAGAAYABgAGQAZ
ABkAGQAZABcAFgAWABYAFwAYABkAGgAYABgAGAAYABgAGQAbAB0AGwAbABsAGwAdAB4A
HgAdAB8AIAAgACAAHgAeAB4AHgAeAB0AHQAeABwAHQAdAB0AHwAfACAAIAAeAB4AHgAe
ACAAIAAiACAAIgAiACIAIgAjACMAIwAjACIAIQAgAB8AHQAeAB4AHwAgAB8AHgAdAB0A
HgAgACEAIQAgAB8AHgAdABwAGwAbABkAGQAaABoAGQAYABYAFQARABAAEAARAA8ADwAP
AA0ACQAHAAUAAgACAP///////////v/9//3/+//7//v/+//3//b/9f/1//L/8v/y//L/
8f/x//H/8f/x//H/8f/x/+//7f/t/+7/7P/n/9//0P/H/8P/x//S/+L//P8mAFcAjgDG
AAABRwGMAcAB1wHKAaABWgH5AJgAWAAzABcABwACAP//9f/u/+3/6//l/+X/5//o/+j/
6P/n/+f/4//h/+D/3f/d/93/3f/d/9v/3P/c/9v/2//b/9v/2//b/9v/2//b/9v/3P/c
/9z/3f/d/9//4P/f/9//3v/e/93/3f/d/93/3f/e/97/3v/f/+D/4P/g/97/3v/e/97/
3v/f/9//3//f/+D/4P/h/+H/4f/h/+H/5P/k/+T/5f/k/+X/5f/l/+X/5v/n/+f/6P/p
/+r/7f/t/+7/7//x//H/8v/z//T/+P/6//v//f/+/wEAAwAFAAUACAAKAAwADQAPABAA
EQAVABcAFwAYABwAHQAdAB4AHwAfAB8AHwAfACAAIAAgACAAIAAeAB4AHQAcABsAGAAX
ABUAEwAPAAwACAAGAAMAAwABAP///f/4//b/8v/w/+//7v/u/+3/6//o/+f/5//m/+T/
4//j/+L/4v/i/+L/4f/g/9//3f/d/93/3f/d/93/3f/c/9z/3v/e/97/3v/d/9z/2v/Z
/9z/3P/d/9//4v/j/+X/5//t//H/9f/6//z//v8AAAMAAQAAAAAAAQACAAQABQAGAAUA
BAACAAEA//8AAAAAAAAAAAAAAAAAAAMABQAGAAgACgAMABAAFQAZABsAHQAfACIAIwAk
ACUAJgAmACcAKAAoACgAJwAnACgAKAAoACkAKgAqACoAKwAtAC0ALQAtAC4ALgAvADAA
MgA0ADYAOAA5ADoAOwA8AD0APwBCAEUASABJAEoASwBMAE4ATwBPAFEAVABWAFgAWwBc
AF0AXgBgAGEAYwBmAGcAaQBqAGsAbgBvAHEAcgB1AHYAdwB4AHgAeAB4AHgAewB9AIAA
ggCKAA==
         </WaveFormData>
      </LeadData>
      <LeadData>
         <LeadByteCountTotal>10000</LeadByteCountTotal>
         <LeadTimeOffset>0</LeadTimeOffset>
         <LeadSampleCountTotal>5000</LeadSampleCountTotal>
         <LeadAmplitudeUnitsPerBit>4.88</LeadAmplitudeUnitsPerBit>
         <LeadAmplitudeUnits>��V</LeadAmplitudeUnits>
         <LeadHighLimit>2147483647</LeadHighLimit>
         <LeadLowLimit>268435456</LeadLowLimit>
         <LeadID>V5</LeadID>
         <LeadOffsetFirstSample>0</LeadOffsetFirstSample>
         <FirstSampleBaseline>0</FirstSampleBaseline>
         <LeadSampleSize>2</LeadSampleSize>
         <LeadOff>FALSE</LeadOff>
         <BaselineSway>FALSE</BaselineSway>
         <ExcessiveACNoise>FALSE</ExcessiveACNoise>
         <MuscleNoise>FALSE</MuscleNoise>
         <LeadDataCRC32>3196679156</LeadDataCRC32>
         <WaveFormData>
QABAAEAAQAA/AD4APQA8ADoAOAA2ADQAMAAuACwAKgAmACQAIgAgAB4AHAAaABgAFgAU
ABIAEAAOAAwACgAIAAgACAAIAAgABgAGAAYABgAFAAQAAwACAAIAAgACAAIAAgACAAIA
AgACAAIAAgACAAIAAgACAAIAAgACAAIAAgADAAQABQAGAAQABAAEAAQAAgACAAIAAgAD
AAQABQAGAAYABgAGAAYABgAGAAYABgAEAAQABAAEAAYABgAGAAYACAAIAAgACAAIAAgA
CAAIAAgACAAIAAgACAAIAAgACAAIAAgACAAIAAgACAAIAAgACAAIAAgACAAKAAoACgAK
AAgACAAIAAgACgAKAAoACgAIAAgACAAIAAoACgAKAAoACgAKAAoACgAMAAwADAAMAAoA
CgAKAAoACgAKAAoACgAKAAoACgAKAAoACgAKAAoACgAKAAoACgAKAAoACgAKAAoACgAK
AAoACgAKAAoACgAKAAoACgAKAAoACgAKAAoACAAIAAgACAAIAAgACAAIAAgACAAIAAgA
CAAIAAgACAAKAAoACgAKAAoACgAKAAsACwAMAAwADAAOAA8AEAARABEAEgASABIAEAAQ
ABAAEAASABIAEgASABMAEwATABIAEgASABIAEgASABIAEQAQAA4ADgANAAwACQAJAAkA
CQAKAAsADAAMAAsACgAJAAgABgAGAAYABAAFAAYABwAIAAgACQAJAAkACAAIAAgACAAK
AAkACQAFAP3/9P/q/+H/3P/g/+r//P8XAD4AZQCOALcA6QAhAVcBgAGVAZMBggFeASkB
8QDFAKkAkQCAAHIAZQBSAEIANwAvACYAHwAZABYAFQASABIAEAAMAAoACQAJAAkACAAH
AAcABQAFAAUABAAGAAYABgAGAAYABgAGAAYABgAGAAYABgAGAAUABQAGAAYABgAGAAYA
BgAFAAUABQADAAMAAwADAAIAAgADAAMAAgACAAIAAQABAAIAAwADAAAAAAAAAAAAAgAD
AAMAAwAEAAQABAAEAAQABQAFAAUABgAHAAcABwAHAAgACQALAAwADQAOAA8ADwAPABIA
EwAUABUAFgAXABgAGQAaABwAHQAeACEAIwAjACYAJwAoACkAKgArAC0ALAAtAC8AMAAx
ADIAMwA0ADMANQA2ADYANAA0ADQAMgAxADEALwAtACkAKAAmACQAIAAdAB0AGwAXABYA
EwARABIADwALAAkACAAIAAYABQADAAEA/v/9//z/+//6//r/+f/3//X/8//z//L/8v/y
//H/8f/w//D/7v/u/+7/7v/v/+//7//w/+//7//v/+//7//v/+//7//v/+//7//v/+3/
7v/v/+//7//v/+//8P/x//H/8f/y//D/8P/v/+//7//w//D/7//u/+7/7//w/+7/7v/u
/+7/7f/t/+3/7P/u/+7/7v/u/+z/7P/s/+z/7v/u/+7/7v/u/+7/7v/u/+z/7P/s/+3/
7f/t/+3/7f/s/+z/7P/s/+z/7P/s/+z/7f/t/+3/7f/q/+r/6//s/+z/6//r/+v/7P/s
/+z/7P/s/+z/7P/s/+z/7P/s/+z/6v/q/+r/6v/q/+r/6f/p/+n/6f/p/+n/6f/p/+n/
6f/p/+n/6f/p/+n/6f/p/+n/6f/o/+j/6P/o/+j/6P/o/+j/6P/o/+f/6f/o/+j/6f/n
/+j/6P/o/+j/6P/o/+b/5v/m/+b/5v/o/+j/6P/o/+j/6P/o/+j/6P/o/+j/6P/p/+v/
7P/s/+z/7P/t/+7/7//v//D/8P/y//L/8v/y//L/9P/0//T/9P/1//X/9f/y//L/8v/y
//T/9P/0//P/8P/u/+7/7f/s/+v/6//r/+v/6//r/+v/6v/q/+r/6v/q/+j/6P/o/+j/
6P/o/+j/5v/m/+f/5//p/+r/6v/q/+j/6P/n/+P/3//Z/9D/xP+9/77/xv/Q/+L/AwAq
AFEAegCjANcADQE/AV4BaQFlAVIBKAHxAMEAnQCDAGsAXABOAD0ALAAeABMACwAEAP3/
9//y//P/8P/s/+r/6P/m/+X/5f/j/+L/4f/h/+P/4//j/+L/4P/g/+D/4P/g/+D/4P/g
/97/3v/e/97/4P/f/9//4P/e/97/3v/e/97/3f/d/93/2//b/9v/2//a/9r/2//b/9r/
2v/a/9n/2f/a/9v/2//c/9z/3P/c/9z/3f/d/93/3P/c/9z/3P/e/9//3//f/9//3//e
/93/3f/e/9//4f/k/+X/5v/n/+n/6f/s/+3/7v/v//D/8f/w//H/8v/0//f/+P/7//3/
/v8CAAQABgAHAAgACQALAAoACwANAA4AEQASABMAFAATABUAFgAWABYAFgAWABQAFQAV
ABMAEQANAAwACgAIAAcABQAGAAUAAwACAP///f/8//n/9f/z//L/8v/w/+//7//t/+r/
6f/o/+f/5v/m/+j/5//m/+X/5f/k/+T/5P/l/+X/5P/k/+T/5P/k/+T/5f/l/+X/5v/n
/+f/5//n/+n/6f/p/+n/6v/r/+z/7f/r/+z/7f/t/+3/7f/t/+7/7f/t/+3/7v/u/+7/
7f/t/+v/7P/s/+v/6//s/+7/8P/w//D/8P/w/+//7//v/+7/7v/u/+7/7v/s/+z/7P/s
/+r/6v/q/+r/6//s/+3/7v/u/+7/7v/v/+//7//v/+//7v/u/+7/7v/u/+7/7v/u/+//
7//v/+//7v/u/+//8P/w/+//7//v//D/8P/w//D/7v/u/+7/7v/s/+z/7P/s/+3/7v/v
//D/8f/y//L/8//y//H/8P/v//H/8f/x//H/7//v/+//7//x//H/8f/x//H/8P/w//D/
8v/y//L/8v/2//b/9v/1//T/9P/0//T/9P/0//T/9P/0//T/9P/0//T/9P/0//T/9P/z
//X/9v/2//j/+P/5//r/+//7//z//P/8//z//P/8//z//v/+//7//v/////////+//7/
/v/+//7//v/+//3//v/8//z/+//4//f/9//3//f/9//3//f/9v/2//b/9v/2//T/9P/0
//T/9P/0//T/8v/y//P/8//0//b/9//4//j/9v/3//X/7//p/+D/1v/N/8z/0v/c//D/
DQA0AF0AiACzAOkAIwFZAYABkQGHAXABRgEJAdEAqwCJAHEAYgBSAEEANAAoAB0AFwAU
AA0ACQAGAAUABAACAAAAAAD+//3//f/9//z/+//7//n/+f/5//j/+P/4//j/+P/4//j/
+P/4//b/9v/2//b/+P/3//f/+P/4//j/+P/4//j/9//3//f/9v/1//T/8//1//b/+P/5
//f/9v/1//P/8//0//X/9f/1//b/9//4//j/+f/5//n/+v/6//r/+v/6//v/+//7//z/
/f/9//3///8AAAEAAwAEAAUABgAHAAcABwAKAAsACgALAAwADQAQABEAEgAUABUAFgAZ
ABsAHAAgACIAJAAlACYAJwApACgAKQArACwALwAwADEAMgAxADMANAA0ADQANAA0ADIA
MQAxAC8ALQApACgAJgAkACAAHQAdABsAGQAYABUAEwAUABEADQALAAYABgAEAAMABQAD
AAAA//8AAP///v/+//z/+//6//n/+//6//r/+v/7//v/+v/6//r/+v/6//r/+//7//v/
/P/7//v/+//7//v/+//7//v//f/9//3//f/9//7//////////////wAAAQABAAEAAgAA
AAAA/////wEAAgACAAEAAgACAAMABAAEAAQABAAEAAUABQAFAAQABgAGAAYABgAGAAYA
BgAGAAYABgAGAAYABgAGAAYABgAGAAYABgAHAAcABwAHAAcACAAIAAgACAAIAAgACAAI
AAcABwAHAAcACAAIAAkACgAKAAkACQAJAAgACAAIAAgACAAIAAgACAAIAAgACAAIAAgA
CAAIAAgACAAIAAcABwAHAAcABwAHAAkACQAJAAkABwAHAAcABwAHAAcABwAHAAkACAAI
AAgACAAIAAYABgAGAAYABgAGAAYABgAIAAgACAAIAAYABgAGAAYABwAJAAoACgALAAwA
DgAQABAADwAPAA4AEAAQABAAEAAOABAAEAAQABAAEQARABEADgAOAA4ADgAOAA4ADgAN
AAwACgAKAAkACAAHAAcABwAHAAcABwAHAAYABgAGAAYABgAEAAQABAACAAIAAgACAAIA
AgADAAMAAQACAAIAAgACAAIAAQD///v/8//s/+D/1//W/9z/6P/6/xkAQgBtAJYAwwD7
ADUBZwGKAZMBjQF0AUQBBwHVALEAkQB7AGoAXABNADwAMAAnAB0AGAATAA0ACgALAAwA
CgAIAAYABAADAAMA///+//3//f/9//3//f/8//r/+v/6//r//P/8//z//P/6//r/+v/6
//r/+f/5//r/+P/4//j/+P/5//n/+v/7//n/+f/5//n/+P/4//n/+f/2//b/9v/1//X/
9v/3//f/+P/4//j/+P/4//n/+f/5//r/+v/6//r//P/9//3//f/+/////////wEAAgAD
AAUABAAFAAYABwAHAAcACgALAAoACwAMAA0AEQATABUAGAAZABoAHQAfACEAJAAlACYA
JQAmACcAKQAsAC0ALwAwAC8AMAAxADIAMwA1ADYANgA0ADQANAAyADEAMQAvAC0AKwAq
ACgAJgAkACEAIQAfABsAGgAXABUAFgATAA8ADQAKAAoACAAHAAcABQACAAEAAAD///7/
/v/+//3//P/7//3//P/8//z/+//7//r/+v/6//r/+v/6//n/+f/5//r/+//7//v/+//7
//v/+//7//v/+//7//v//f/+//////////////8AAAEAAQABAAIAAAAAAP///////wAA
AAD//wAAAAABAAIAAAAAAAAAAAABAAEAAQAAAAAAAAAAAAAAAAAAAAAAAAAAAAAAAAAA
AAAAAAAAAAAAAAAAAAAAAQABAAEAAQABAAIAAgACAAIAAgACAAIAAgABAAEAAQABAAIA
AgADAAQAAgABAAEAAQAAAAAAAAAAAAAAAAAAAAAAAgACAAIAAgAAAAAAAAAAAAAAAAD/
//////////////////////////////////////////////////7//v/+//7//v/+//7/
/v/+//7//f////7//v/+//7//v/+//z//P/8//z//P/8//z//P/+//7//v/+//3///8A
AAAAAgACAAMABAADAAMABAAEAAQABAAEAAQABAAGAAYABgAGAAcABwAHAAQABAAEAAQA
BgAGAAYABQACAAAAAAD///7//f/9//3//f/9//3//f/6//r/+v/6//r/+P/4//j/9v/2
//b/9v/0//T/9f/1//X/9v/2//b/9v/2//f/9f/x/+n/4P/U/8v/yv/O/9j/6v8FACwA
VQB+AKcA1wAPAUUBbAF9AXkBagFEAQ0B2QCxAJMAewBqAFwATQA6ACoAHwAXAA4ABwAB
AP7//f/6//j/8v/x//D/8P/x/+//7v/t/+3/6//r/+v/6v/o/+j/6P/o/+j/6P/o/+j/
6P/o/+j/6P/m/+X/5f/m/+b/5v/m/+b/5v/l/+X/5f/l/+X/5f/l/+L/4v/j/+P/4v/i
/+L/4f/f/+D/4f/h/+D/4P/g/+D/3v/f/9//3//g/+D/4P/g/+D/4f/h/+H/4v/j/+P/
4//h/+L/4//l/+b/5//o/+n/5//n/+r/6//s/+3/7v/v//D/8f/y//T/8//0//f/+f/5
//z//f/+////AAABAAMAAgADAAUABgAHAAgACQAKAAoACwALAAoACgAKAAoACAAHAAcA
BQADAAEAAAD+//z/+f/1//T/8f/v/+7/6//p/+r/5//j/+H/3v/e/9z/2//b/9n/1v/V
/9L/0f/Q/9D/zv/N/8z/y//L/8r/yv/K/8v/y//K/8r/yv/K/8r/yv/L/8v/y//M/8v/
y//L/8v/yf/J/8n/yf/K/8v/zP/N/83/zv/P/8//zf/N/83/zv/N/83/zf/O/9D/0P/P
/8//z//Q/9D/z//O/87/z//Q/87/zv/O/87/z//P/8//zv/O/87/zv/O/9D/0P/Q/9D/
zv/O/87/zv/O/87/zv/O/8//0P/R/9P/0v/R/9D/z//Q/9D/0P/Q/9D/0P/Q/9D/z//P
/8//z//Q/9D/0f/S/9L/0f/R/9H/0P/Q/9D/0P/Q/9D/0P/Q/9D/0P/Q/9D/0P/Q/9D/
0P/Q/9D/z//P/8//z//P/8//0f/R/9H/0f/R/9H/0f/R/9H/0f/R/9H/0//S/9L/0v/Q
/9D/0P/Q/9L/0v/S/9H/1P/U/9X/1//U/9T/0//S/9L/0v/S/9L/1P/U/9T/1P/U/9T/
1P/U/9T/1v/W/9b/1v/U/9T/1P/U/9X/1//Y/9j/2v/a/9v/3P/d/93/3v/e/9z/3P/c
/9z/3f/g/+H/4v/i/+P/4//j/+L/4v/i/+L/4v/i/+L/4f/g/97/3v/d/9z/2//b/9v/
2//b/9v/2//a/9r/2v/a/9r/2P/Y/9j/1v/W/9b/1v/Y/9j/2f/Z/9f/2P/Y/9j/2v/a
/9n/2f/X/9H/xP+6/7H/rv+w/7r/zP/l/wgALwBYAIEAswDtACEBTAFhAWMBVAE0Af0A
yQCdAHsAXwBQAEIAMwAiABQACQD///j/8//t/+j/6f/q/+b/4v/g/97/3f/d/9v/2v/Z
/9n/2//b/9v/2v/a/9r/2v/a/9r/2v/a/9r/2v/a/9r/2v/a/9n/2f/a/9r/2v/a/9r/
3P/b/9v/2//a/9n/2P/X/9f/2P/a/9v/3P/c/9z/2//b/9z/3f/d/9z/3P/c/9z/3P/d
/93/3f/e/97/3v/e/+D/4f/h/+H/5P/l/+X/5f/l/+b/5//p/+n/6f/p/+n/6v/r/+//
8f/y//P/9P/1//T/9f/2//j/+//8////AQABAAQABQAGAAcACAAJAAsADgAPABEAEgAR
ABIAEwAUABcAGQAaABoAGgAaABoAGAAZABkAFwAVABEAEAAOAAwACAAFAAUAAwADAAIA
///9//z/+f/1//P/8P/w/+7/7f/t/+v/6P/n/+j/5//m/+b/5v/l/+T/4//h/+D/4P/g
/+H/4f/g/+D/4v/i/+L/4v/f/9//3//g/+H/4f/h/+H/4v/j/+T/5f/l/+X/5f/l/+X/
5v/n/+f/5//n/+f/6P/n/+f/5//o/+j/6P/n/+f/5f/m/+b/5f/l/+b/6P/q/+r/6v/q
/+r/6//r/+v/6v/s/+z/7P/s/+v/6v/p/+j/6v/q/+r/6v/q/+r/6v/q/+z/7P/s/+3/
7f/t/+3/7f/u/+7/7v/u/+7/7v/u/+7/7f/t/+3/7f/s/+z/7f/u/+7/7f/t/+3/7P/s
/+z/7P/u/+7/7v/u/+z/7P/s/+z/7P/s/+z/7P/s/+z/6//r/+3/7f/t/+3/7f/t/+3/
7f/s/+v/6v/p/+v/6//r/+v/7f/s/+z/7P/q/+j/5v/m/+j/6v/q/+r/6v/o/+j/6P/o
/+j/6P/o/+j/6P/o/+j/6P/p/+v/7P/s/+r/6v/r/+z/7f/t/+7/7v/u/+7/7v/u//D/
8v/y//L/8f/x//D/7//w//D/8P/w//D/8P/w/+//7P/q/+r/6f/o/+f/5//n/+f/5//n
/+f/5//o/+n/6v/n/+T/4//i/+H/4v/j/+T/4v/i/+P/4//l/+b/5v/m/+L/5P/j/9//
2//V/8z/wP+5/7r/wv/Q/+b/BwAwAFsAhACzAOkAJQFZAXgBfwFxAVQBIAHlALUAjwBx
AFsATAA8ACsAHgASAAkAAQD6//X/8f/u/+3/7P/s/+r/6P/m/+X/5f/l/+T/4//j/+P/
4//j/+L/4P/g/+D/4P/i/+L/4v/i/+T/5P/k/+T/5P/j/+P/5P/i/+L/4v/i/+L/4f/h
/+H/4//j/+P/4//i/+L/4//j/+T/5P/k/+P/4f/i/+P/4//k/+T/5P/k/+T/5f/l/+X/
5//o/+n/6v/s/+3/7f/t/+z/7f/t/+3/7//w//H/8//0//X/9v/3//f/9//6//v//P/9
//7///8CAAMABAAGAAcACAALAA0ADQAQABEAEgAVABYAFwAZABwAHQAfACAAIQAiACMA
JAAlACcAKAAoACgAKAAoACYAIwAjACEAHwAdABwAGgAYABYAEwATABEADQAMAAkABwAG
AAMA///9//r/+v/4//f/+f/3//T/8//0//P/8v/y//T/8//y//H/7//u/+7/7v/v/+//
7v/u/+7/7v/u/+7/7//v/+//8P/v/+//7//v/+//7//v/+//8f/x//H/8f/x//L/8//z
//X/9f/1//b/9v/1//T/9P/0//T/8//z//P/9P/0//P/9P/0//X/9v/0//T/9P/0//f/
9//3//b/9v/2//b/9v/4//j/+P/4//b/9v/2//b/9v/2//b/9v/4//j/+P/5//f/9//3
//f/+P/4//j/+P/4//j/+P/4//n/+f/5//n/+P/4//n/+v/6//n/+f/5//j/+P/4//j/
+P/4//j/+P/4//j/+P/4//r/+v/6//r/+P/4//f/9//5//n/+f/5//n/+f/5//n/+f/5
//n/+f/3//f/9//3//f/9v/2//b/+P/2//b/+P/2//b/9v/2//b/9v/2//b/9v/2//b/
9v/2//b/9v/2//b/9//5//r/+v/8//z//f/+//3//f/+//7/AAAAAAAAAAD+/wAAAAAA
AAAAAQABAAEAAAAAAAAAAAACAAIAAgABAP7//P/8//v/+v/5//n/+f/5//n/+f/5//j/
+P/4//j/+P/2//b/9v/0//T/9P/0//T/9P/1//X/9f/2//b/9v/0//b/9f/x//H/7f/m
/9r/zf/I/8z/0v/e//f/GAA/AGoAkwDBAPkAMwFiAX0BhQF8AWABKwHxAMMAnwCFAHIA
ZABTAEIAMgAnAB0AFAANAAkABAABAAAA/v/6//r/+P/3//f/9f/0//P/8//x//H/8f/w
//D/8P/w//D/8v/y//L/8v/w//D/8P/w//D/7//v//D/8v/y//L/8v/y//H/8f/x//H/
8f/x//H/8P/w//H/8f/u/+7/7v/t/+//8P/x//H/8v/y//L/8v/w//H/8f/x//T/9P/0
//T/9P/1//X/9f/2//f/9//3//f/+P/5//v//P/9//7/////////AgADAAQABQAGAAcA
CAAJAAoADAANAA4AEQATABMAFgAXABgAGwAcAB0AHwAgACEAIwAkACMAJAAlACYAJwAp
ACoAKgApACoAKwAqACkAKQAnACUAIwAiACAAHgAcABkAGQAXABUAFAARAA8ADgALAAcA
BQAEAAQAAgABAP///f/6//n/+P/3//b/9v/2//X/9P/z//P/8v/y//L/8f/x//D/8P/w
//D/8P/w/+//7//v//D/8f/x//H/8f/x//H/8f/x//P/8//z//P/8f/y//P/8//z//P/
8//0//X/9f/1//b/9P/0//P/8//z//T/9P/z//L/8v/z//T/9f/2//f/+P/3//f/9//2
//b/9v/2//b/9v/2//b/9v/4//j/+P/4//j/+P/4//j/9v/2//b/9//3//f/9//3//j/
+P/4//j/+P/4//j/+P/1//X/9f/1//T/9P/1//b/9v/1//X/9f/0//T/9P/0//T/9P/0
//T/9v/2//b/9v/0//T/9P/0//b/9v/1//X/9f/1//X/9f/1//X/9f/1//X/9f/1//X/
9//3//f/9//3//b/9v/2//T/9P/0//T/9P/0//T/8//z//L/8v/z//X/9v/0//T/9P/0
//T/9P/0//T/9P/0//T/9P/0//T/9P/0//X/9//4//j/+P/4//n/+v/9//3//v/+//z/
/P/8//z//P/+//7//v/+//////////7//v/+//7//P/8//z/+//8//r/+v/5//j/9//3
//f/9//3//f/9//2//b/9v/2//b/9P/0//T/8P/w//D/8P/w//D/8f/x//P/9P/0//T/
8v/0//P/8f/r/+X/3P/Q/8n/yv/O/9r/7v8NADQAXQCEAK0A4QAZAUcBaAFzAXEBYAE4
AQEBzwCtAI8AeQBsAF4ATQA8AC4AIwAbABQADQAHAAYABQACAP7//v/8//r/+f/5//f/
9v/1//X/9//3//f/9v/2//b/9v/2//b/9v/2//b/+P/4//j/+P/4//f/9//4//j/+P/4
//j/+P/3//f/9//3//f/9//3//b/9v/3//f/+P/4//j/9//1//b/9//3//j/+P/4//j/
+P/5//n/+f/6//r/+v/6//z//f/9//3//v///////////wAAAQADAAQABQAGAAcABwAH
AAoACwAMAA0ADgAPABIAEwAUABYAFwAYABsAHQAdACAAIQAiACMAJAAlACcAKAApACsA
LAArACwALQAuAC8AMQAyADIAMgAyADIAMAAxADEALwAtACsAKgAoACYAJgAjACMAIQAe
ABwAGAAVABUAEwAQAA8ADgAOAAwACwAJAAcABAADAAMAAwADAAQABAADAAIAAQABAAAA
AAAAAP/////+//7/AAAAAAAAAAABAAEAAQACAAEAAQABAAEAAwADAAMAAwADAAMAAwAD
AAEAAgADAAMABQAFAAUABgAFAAUABQAGAAYABgAFAAUABQAGAAYABQAGAAYABwAIAAYA
BgAGAAYABwAHAAcABgAGAAYABgAGAAYABgAGAAYABgAGAAYABgAGAAYABgAGAAYABgAG
AAcABQAFAAUABQAGAAYABgAGAAYABgAGAAYABQAFAAUABQAEAAQABQAGAAgABwAHAAcA
BgAGAAYABgAIAAgACAAIAAoACgAKAAoACAAIAAgACAAIAAgABwAHAAcABwAHAAcABwAH
AAcABwAHAAcABwAHAAcABwAHAAcABwAGAAYABgAIAAgACAAIAAYABgAGAAUAAwACAAIA
AwADAAQABAAEAAYABgAGAAYABAACAAQABgAGAAYABgAEAAQABAAEAAQABAAEAAQABAAE
AAQABAADAAUABgAGAAgACAAJAAoACgAJAAkACAAKAAoACgAKAAoADAAMAAwADAANAA0A
DQAMAAwADAAMAAwADAAMAAsACAAGAAYABQACAAEAAQABAAEAAQABAAEA/v/+//7//v8A
AP7//v/+//z//P/8//z//P/8//3//f/7//z//P/8//z//P/9//3/+//1/+7/5v/Z/9L/
1v/c/+j///8gAEcAbgCXAMUA+wAzAWABeQGBAXoBXgEvAfcAywCnAI0AeABqAFsASAA4
ACsAIQAaABMADwAKAAcACAAGAAQAAAD+//3//f/6//j/9v/1//f/9//3//b/9v/2//b/
9v/0//T/9P/0//L/8v/y//L/9P/z//P/9P/y//L/8v/y//H/7//u/+3/6//r/+v/6//s
/+z/7f/t/+7/7v/u/+3/6//s/+3/7f/u/+7/7v/u/+z/7f/t/+3/7P/s/+z/7P/s/+3/
7f/t/+z/7f/t/+3/7P/s/+z/7f/t/+3/7f/t/+3/7f/w//H/8P/x//L/8//z//P/8//0
//L/8v/0//X/9v/6//z//v8BAAIAAwAFAAUABQAGAAYABQAGAAcACAAJAAsADAAMAAoA
CgAKAAgACQAJAAcABQACAAAA/f/6//j/9f/1//P/8//y/+//7f/p/+X/4P/d/9v/3P/b
/9v/2v/X/9P/0f/S/9H/0P/Q/8//zf/L/8n/y//K/8r/yv/J/8n/yP/I/8b/xv/G/8b/
x//H/8f/yP/I/8f/xv/F/8X/xf/F/8X/xv/H/8j/yf/G/8b/xv/F/8X/xf/F/8b/xP/D
/8L/wv/C/8L/wf/B/8H/wv/C/8H/vv++/7//wP/A/8D/wP/A/8P/w//D/8L/xP/E/8T/
xP/D/8L/wf/A/8D/wP/A/8D/vv++/77/vv+8/7z/vP+9/73/vf+9/73/wP/A/8D/wP/A
/8D/wP/A/73/vf+9/73/vP+8/73/vv+8/7v/u/+7/7v/vP+9/77/vP+8/7z/vP++/77/
vv++/7//wP/B/8L/wP/A/7//v//B/8H/wf/B/8P/w//D/8P/xP/F/8b/x//H/8f/x//H
/8v/zP/M/8z/zf/O/8//0P/S/9L/0v/S/9P/1P/V/9b/1//Y/9n/2v/e/+H/4//k/+j/
6v/t//D/9f/3//r//P///wAAAQACAAQACAAKAAwADgARABMAFQAXABgAGQAaAB0AHgAf
AB8AIAAeAB4AHQAfAB8AIAAhACIAIwAkACUAJgAmACYAJgAoACYAJgAmACYAJgAmACYA
KAAoACkAKQArACwALAAsACwALAArACsAKQAlAB4AEgAHAAIABAAKABgALQBMAHcApADP
AP0ANQFrAZoBtQG7Aa4BkAFZARkB6QDHAKsAmACOAIEAcgBkAFkAUwBKAEMAPwA8ADkA
OAA4ADYAMgAwAC8ALwAtACwAKwArACsAKwArACoAKgAqACoAKgAoACgAKAAoACoAKgAq
ACoAKgApACkAKgAoACgAKAAoACYAJQAlACUAJQAlACUAJQAkACQAJQAlACQAJAAkACMA
IwAkACUAJQAkACQAJAAkACQAJQAlACUAJgAmACYAJgAoACkAKQApACkAKQAoACcAJwAo
ACkAKwAsAC0ALgAvAC0ALQAwADEANAA1ADYANwA2ADcAOAA6ADsAPAA/AEEAQQBEAEUA
RgBJAEoASwBNAE4ATwBRAFIAUQBSAFMAVABUAFUAVQBUAFMAVABVAFQAUwBTAFEATwBN
AEwASgBIAEUAQQBAAD0AOwA6ADcANQAzAC8AKgAnACYAJgAkACMAIQAfABwAGwAYABcA
FgAWABcAFwAXABcAFQAUABQAFAASABEADwAOAA0ADAALAAoACgALAAwADgALAAkABwAF
AAMAAQD///3//P/7//r/+f/1//T/8//x/+3/6f/l/+L/3f/X/9H/zP/K/8j/xf/D/8H/
wP++/7v/uv+6/7v/vP+7/7r/uf+4/7n/uf+5/7j/uv+6/7r/uv+8/7z/vP+8/73/vv+/
/8D/wf/C/8P/xP/E/8T/xP/F/8j/yf/K/8v/zf/O/8//0P/S/9L/0v/S/9L/0//U/9X/
1//Y/9r/3P/c/9v/2//b/9z/3v/g/+L/5P/k/+T/5P/k/+T/5P/k/+b/5v/m/+b/6P/o
/+f/5//p/+n/6f/p/+r/6//s/+3/7//v/+//7//v/+//7//v/+3/7P/s/+z/7v/u/+7/
7v/w/w==
         </WaveFormData>
      </LeadData>
      <LeadData>
         <LeadByteCountTotal>10000</LeadByteCountTotal>
         <LeadTimeOffset>0</LeadTimeOffset>
         <LeadSampleCountTotal>5000</LeadSampleCountTotal>
         <LeadAmplitudeUnitsPerBit>4.88</LeadAmplitudeUnitsPerBit>
         <LeadAmplitudeUnits>��V</LeadAmplitudeUnits>
         <LeadHighLimit>2147483647</LeadHighLimit>
         <LeadLowLimit>268435456</LeadLowLimit>
         <LeadID>V6</LeadID>
         <LeadOffsetFirstSample>0</LeadOffsetFirstSample>
         <FirstSampleBaseline>0</FirstSampleBaseline>
         <LeadSampleSize>2</LeadSampleSize>
         <LeadOff>FALSE</LeadOff>
         <BaselineSway>FALSE</BaselineSway>
         <ExcessiveACNoise>FALSE</ExcessiveACNoise>
         <MuscleNoise>FALSE</MuscleNoise>
         <LeadDataCRC32>244236796</LeadDataCRC32>
         <WaveFormData>
LgAuAC4ALgAsACwALAAsACkAKAAnACYAIwAiACEAIAAeABwAGgAYABUAFAATABIADwAO
AA0ADAAJAAgABwAGAAYABgAGAAYABgAGAAYABgAEAAQABAAEAAIAAgACAAIAAgACAAIA
AgAAAAAAAAAAAAAAAAAAAAAAAAAAAAAAAAACAAIAAgACAAAAAAAAAAAAAAAAAAAAAAAC
AAIAAgACAAIAAgACAAIAAgACAAIAAgAAAAAAAAAAAAAAAAAAAAAAAgACAAIAAgACAAIA
AgACAAAAAAAAAAAAAAAAAAAAAAAAAAAAAAAAAAAAAAAAAAAAAAAAAAAAAAD+//7//v/+
//7//v/+//7/AAAAAAAAAAD+//7//v/+//7//v/+//7//v/+//7//v/+//7//v/+//z/
/P/8//z//P/8//z//P/8//z//P/8//z//P/8//z//P/8//z//P/8//z//P/8//r/+v/6
//r//P/8//z//P/6//r/+v/6//r/+v/6//r/+P/4//j/+P/2//b/9v/2//j/+P/4//j/
9v/1//X/9f/4//j/9//3//f/9//4//j/+f/5//r/+v/6//r/+//7//3//f/9//3//f/9
//7////9//7//v///////////////f/9//7//v/+//7//P/7//v/+f/5//j/9v/1//X/
9f/3//b/9f/1//P/8//z//L/8f/x//H/8f/y//L/8v/y//D/8P/w//D/8P/w//D/7//x
//H/8P/t/+f/4P/X/8//y//O/9X/4//5/xMAMQBOAGwAjwC1ANgA9wAIARABEAEDAeQA
vgCfAIgAdgBpAF4AUAA/ADAAIwAaABIACgABAP3/+f/4//f/9P/y//H/8P/v/+7/7f/s
/+z/7P/s/+v/6//r/+v/6//q/+r/6v/q/+r/6v/q/+r/6v/o/+j/6P/o/+n/6f/p/+n/
6f/p/+n/6P/o/+j/6P/o/+j/6P/p/+n/6f/p/+n/6f/p/+n/6f/p/+f/5//o/+j/6v/q
/+r/6v/r/+v/6//r/+r/6v/r/+v/6//r/+z/7P/t/+3/7f/u/+7/7//x//L/8v/z//T/
9f/3//j/+f/6//v//P/9//7///8AAAEAAwAEAAUABwAIAAkACgALAAwADQAOAA8AEAAR
ABIAEwAVABMAFAAUABUAFQAVABUAFQAVABQAEwASABEAEAAOAA0ACgAHAAcABQAEAAIA
AAD//////P/8//r/+f/4//b/9f/0//P/8v/y//D/7//v/+//7v/t/+3/7f/r/+v/6//q
/+r/6v/q/+r/6v/p/+j/6P/p/+n/6f/p/+v/6//r/+v/6f/p/+n/6f/n/+f/6P/o/+n/
6f/p/+r/6P/o/+j/6P/q/+r/6v/r/+n/6f/p/+n/6P/n/+f/6P/n/+f/5//n/+f/5//m
/+X/5f/l/+X/5f/n/+j/6P/o/+b/5v/m/+b/5P/k/+X/5f/l/+X/5f/l/+T/5P/k/+T/
5P/j/+P/4//j/+P/4//j/+L/4v/i/+L/5P/j/+P/4//j/+L/4v/j/+P/4//j/+P/4//i
/+H/4f/h/+L/4v/i/+D/4f/h/+H/3//f/9//3//f/9//3v/e/9//3//g/+H/3//e/97/
3f/f/9//4P/g/93/3f/e/9//3//f/97/3f/f/9//3//f/97/3v/e/97/3v/d/93/3f/d
/93/3f/d/93/3f/d/9z/3P/c/9z/3P/c/9z/2//b/93/3v/e/93/2//b/9v/3P/c/93/
3f/e/97/4P/g/+H/4//j/+P/4//j/+P/4//k/+X/5f/m/+b/5//n/+f/5//n/+X/5f/m
/+b/5v/m/+T/4//j/+H/4f/g/+D/3//f/9//3//e/93/3f/d/93/3f/e/93/3f/d/93/
3P/c/9z/3P/c/9z/3P/c/9z/3P/c/93/3f/b/9j/1f/R/8j/v/+5/7n/vv/F/9X/7f8J
ACUARABiAIUAqQDKAOEA8AD2APQA3wC+AJ4AgwBuAF4AUwBIADgAJQAaABEACAAAAPj/
8f/r/+v/6P/l/+T/4v/h/+D/3//e/93/3P/c/97/3v/d/93/3f/d/93/3P/a/9r/2v/a
/9r/2v/a/9r/3P/c/9z/3P/d/93/3f/d/9v/2//b/9r/2v/a/9r/2v/c/9z/3f/d/93/
3f/d/93/2//b/9v/2//c/93/3//g/97/3v/e/97/3//f/9//3//i/+L/4//j/+H/4f/i
/+L/4//j/+P/5P/m/+f/6f/q/+r/6//s/+3/7f/u/+//8P/v//D/8f/y//P/9P/1//f/
+v/7//3//v///wAAAQACAAEAAgADAAQABwAIAAkACwALAAwADAANAAsACwALAAsADQAM
AAsACgAHAAYABAADAAMAAQACAAEAAgAAAP7//f/7//j/+P/2//f/9v/0//P/8v/x//D/
8P/w/+//7//v//D/7//v/+//7f/t/+3/7P/s/+z/7P/s/+7/7f/s/+z/7//v/+//7//v
/+//7//v//H/8f/x//H/8f/x//L/8v/z//P/8//0//L/8v/y//L/8v/y//L/8//1//X/
9f/1//T/8//z//T/9//3//f/9//3//f/9v/1//X/9f/1//X/8//0//T/9P/0//T/9P/0
//T/9P/1//X/9//3//f/9//4//j/+P/4//r/+f/5//n/9//3//f/9//4//j/+P/4//r/
+f/5//n/+f/4//j/+f/5//n/+f/5//v/+v/5//n/9//4//j/+P/4//n/+f/5//v/+//7
//v//P/9//3//v/7//v//P/9/////v/+//3/+//7//z//P/7//v//P/9///////+//3/
/f/9//3//f8CAAAAAgAAAAAA/v/+//7//v8AAAAA/////wAAAgADAAMAAQABAAEAAgAC
AAMAAwAEAAYACAAIAAkACQAJAAkACQAJAAkACQAKAAsACwAMAAwADQANAA0ADQANAAsA
CwAMAAwADAAMAAoACwALAAkACQAIAAgABwAHAAcABwAGAAUABQAFAAUABQAGAAUABQAF
AAMAAgACAAIAAgACAAIAAgAEAAQABAAEAAUABQAFAAQA///5//L/6f/j/9//5P/r//v/
EQAtAE0AbACMALEA1wD6ABsBLgEyASwBGwH4ANIAtQCaAIYAeQBsAFwATQBAADUALgAo
ACAAGQAVABEADgANAAwADAALAAoACQAJAAkACQAKAAkACAAGAAUABQAFAAUABAAFAAYA
BwAIAAgACAAIAAgACAAIAAgACAAJAAkACQAJAAkACQAJAAgABgAGAAYABgAHAAgACgAL
AAoACQAIAAcACQAJAAkACQAJAAkACgAKAAoACgAKAAoACwALAAsACwAMAAwADQANAA0A
DQAOAA4ADwAPAA8AEAAQABEAEwAUABQAFQAWABcAFwAYABkAGgAdAB4AHwAgAB8AIAAh
ACMAJgAnACkAKgArACwALQAuAC8AMAAxADIAMwA0ADUANwA3ADgAOAA5ADcANwA3ADcA
OQA4ADcANgAzADIAMAAvAC4AKwArACkAKAAmACQAIwAjACAAIAAeABsAGgAYABcAGAAX
ABYAFgAWABUAFQAVABQAEwATABMAEQARABEAEAASABIAEgASABIAEQAQABAADwAPAA8A
DwARABEAEQARABEAEQARABEADwAPABAAEAAPAA8ADwAQABIAEgASABIAEAAQABAAEQAR
ABEAEQARABAADwAPABAAEQARABEAEQARABEAEAAPABAAEQASABMAEQASABIAEgAQABAA
EAAQABAAEAARABEAEQARABEAEQASABIAEgASABIAEQARABEAEQARABEAEQAQABAAEAAQ
ABAADwAPAA8AEQAQABAAEQAPAA8ADwAPAA8ADgANAA0ADQAOAA4ADgAOAA8ADwAPAA8A
DwAPAA8ADQANAAwADAALAAsADAANAA8ADgAOAA0ACwALAAwADAALAAsADAANAA0ADQAM
AAsACwAMAAwADAAMAAwADAAMAAsACwALAAwADAALAAsACwALAAwADAANAA0ADgAOABAA
EAARABEAEQARABEAEQARABEAEgATABMAFAAUABMAEwATABMAEwARABEAEgASABIAEgAQ
AA8ADwANAA0ADAAMAAsACwAJAAkACAAHAAcABwAHAAcABgAFAAUABQADAAIAAgACAAQA
BAAEAAQABAAEAAQABAADAAMAAwAAAP3/9//w/+f/3//d/+L/6//7/xEALQBNAG4AjgCz
ANsA/gAXASQBKgEmAQ0B6ADIAKsAlACCAHMAZgBYAEkAPAAxACgAIAAYABEADQANAAwA
CQAIAAQAAwACAAEAAAD///7//v/+//7//f/9//3//f/9//z//P/8//z//P/8//z//P/8
//r/+v/6//r/+//7//v/+//9//3//f/8//z//P/8//z//P/8//3//f/7//v/+//7//3/
/f/9//3/+//7//z//P/+//7//v/+//3//f/9//3//v/+////////////AAAAAAEAAQAB
AAIAAgADAAUABgAEAAUABgAHAAcACAAJAAoADQAOAA8AEAARABIAEwAVABYAFwAZABoA
GQAaABsAHAAdAB4AHwAgACEAIgAjACUAJQAmACYAJwAnACcAJwAnACUAJAAjACIAIQAg
AB4AHQAaABcAFwAVABQAEgAQAA8ADwAMAAwACgAJAAgABgAFAAQAAwACAAIAAAD/////
//8AAP////////3//f/9//z//P/8//z//P/8//v/+v/6//v/+//7//v//f/9//3//f/9
//3//f/9//v/+//8//z/+//7//v//P/8//z//P/8//z//P/8//3//f/9//3//f/8//v/
+//8//v/+//7//v//f/9//z/+//7//v/+//7//n/+v/6//r/+v/6//r/+v/6//r/+//7
//v/+//7//v/+v/6//r/+v/6//n/+f/5//v/+//7//v/+//6//n/+P/6//n/+f/5//n/
+P/4//n/+f/5//n/+f/5//j/9//3//f/+P/4//j/+P/5//n/+f/5//n/+f/5//n/+f/4
//j/9//3//j/+f/5//j/+P/3//f/9//4//j/9f/1//b/9//1//X/9P/z//X/9f/1//X/
9P/0//T/9P/0//X/9P/0//T/9P/0//T/9P/z//P/8f/y//L/8f/z//P/8//0//T/9f/1
//b/9v/4//j/+f/5//n/+f/5//n/+f/5//r/+f/5//r/+v/7//v/+//7//n/9//3//j/
+v/6//r/+P/1//X/8//z//T/9P/z//P/8//z//L/8f/v/+//7//v/+7/7f/t/+3/7f/s
/+z/7P/q/+r/6v/q/+r/6v/q/+r/6f/p/+n/6P/l/9//2P/P/8f/xf/K/9H/3f/z/w8A
LwBMAGgAiQCxANQA7QAAAQgBCAH3ANgAtgCZAIIAcABjAFYASAA5ACgAHQAWAA4ABAD9
//v/9//y//H/7v/s/+v/6v/p/+j/5//m/+b/5v/m/+X/5f/l/+X/5f/k/+b/5v/m/+b/
5v/m/+b/5v/k/+T/5P/k/+X/5f/l/+X/5f/l/+X/5P/k/+T/5P/k/+T/5P/l/+X/4//j
/+P/4//j/+P/4//j/+P/4//k/+T/5P/k/+T/5P/l/+X/5f/l/+T/5P/l/+X/5//n/+j/
6P/p/+n/6f/q/+r/6//t/+7/7P/t/+7/7//v//D/8f/y//P/9P/1//b/9//4//n/+//6
//v//f/+////AAABAAIAAwAEAAUABgAHAAgACQALAAkACgAKAAsADQANAA0ADQALAAoA
CQAIAAkACAAGAAUAAgD//////f/+//z/+v/5//n/9v/2//T/8//y//D/7//u/+3/7P/s
/+r/6f/p/+n/6P/n/+f/5//n/+f/5//m/+j/6P/o/+j/6P/n/+b/5v/n/+f/5//n/+X/
5f/l/+X/5f/l/+X/5f/n/+f/6P/o/+f/5//n/+j/5v/m/+b/5v/m/+b/5v/n/+f/5//n
/+f/6P/n/+f/6P/n/+f/5//n/+X/5f/k/+P/5f/l/+X/5f/l/+b/5v/m/+b/5v/m/+b/
5P/k/+X/5f/l/+X/5f/l/+b/5v/m/+b/5v/l/+X/5f/l/+X/5f/l/+b/5v/m/+b/5P/j
/+P/4//l/+T/5P/l/+f/5//n/+f/5f/k/+P/4//j/+T/5P/k/+T/5f/l/+X/5f/l/+X/
5f/l/+X/5P/k/+P/4//k/+X/5//m/+b/5f/l/+X/5v/m/+X/5f/m/+f/5//n/+b/5f/l
/+X/5f/l/+b/5v/m/+b/6P/n/+f/5//n/+f/5//n/+X/5f/n/+f/6P/q/+r/6v/q/+r/
6v/p/+n/5//o/+j/5//p/+n/6f/q/+z/7f/t/+7/7v/w//D/8f/x//H/8f/x//P/8//z
//T/9f/1//b/9v/3//f/9//3//X/8//z//T/9P/0//T/8v/z//P/8f/x//D/8P/v/+//
7//v/+7/7f/t/+3/7f/t/+z/6//r/+v/7f/s/+z/7P/s/+z/7P/s/+r/6v/q/+r/6//r
/+v/6v/p/+P/2v/R/8n/x//I/9H/3f/x/wsAJwBEAGIAhQCrAM4A6wD+AAgBCgH9AOAA
vgCfAIYAcgBjAFYASAA5ACwAIQAWAA4ABgD///n/9//4//X/8P/s/+v/6v/p/+j/5//m
/+b/5//o/+j/6f/n/+f/5//m/+j/6P/o/+j/6P/o/+j/6P/m/+b/5v/m/+f/5//n/+f/
6f/p/+n/6P/m/+b/5v/m/+f/6P/q/+v/6//r/+v/6//r/+v/6//r/+3/7f/u/+7/7v/u
/+7/7v/v/+//7//v//L/8v/z//P/8//z//T/9P/1//X/9f/2//T/9f/3//j/+f/7//3/
/////wAAAQACAAEAAgADAAQABQAGAAcACQAKAAsADQAOAA8AEAARABIAFQAWABcAGAAX
ABgAGQAbAB0AHgAeAB8AHwAfAB8AHwAhACAAHwAeABsAGgAYABcAFgATABMAEQASABAA
DgANAA0ACgAKAAgABwAGAAQAAwAEAAMAAgACAAAA////////AAD////////9//3//f/8
//7//v/+//7/AAD///7//v/9//3//f/9////////////AQABAAEAAQD/////AAAAAP//
/////wAAAAAAAAAAAAACAAIAAgADAAEAAQABAAEAAgABAAEAAgADAAMAAwADAAMAAwAC
AAEAAgADAAQABQADAAQABAAEAAIAAgACAAIABAAEAAUABQADAAMAAwADAAQABAAEAAQA
BAADAAMAAwAFAAUABQAFAAYABgAGAAYABAADAAMAAwAFAAQABAAFAAMAAwADAAMABQAE
AAMAAwADAAQABAAEAAIAAwADAAMAAwADAAMAAwAFAAUABAAEAAMAAwAEAAUABQAEAAQA
AwADAAMABAAEAAMAAwAEAAUABwAHAAYABQAFAAMAAwADAAQABgAGAAYABgAGAAYABQAF
AAUABgAGAAUABQAFAAUABgAGAAcABwAIAAYACAAIAAkACwALAAsACwALAAsACwAMAA0A
DQAOAA4ADwAPAA8ADwANAAsACwAMAAwADAAMAAoACQAJAAcABwAGAAYABQAFAAUABQAE
AAMABQAFAAUABQACAAEAAQABAAMAAgACAAIAAAAAAAAAAAACAAIAAgACAP////////7/
+//3/+7/4//d/9//4v/t////GQA1AFUAdACUALkA4QAGAR8BKgEuASYBDQHoAMQAqQCQ
AIAAdQBmAFYARwA6ADEAKAAgABgAEQANAAkACAAJAAgABgAFAAQAAwACAAEAAAAAAAIA
AgABAAEA/////////v/+//7//v/+/wAAAAAAAAAAAAAAAAAAAAABAAEAAQABAAEAAQAB
AAAAAAAAAAAAAAD+//7//////wEAAQABAAEAAQABAAEAAQABAAEAAgACAAIAAgACAAIA
AwADAAMAAwAEAAQABQAFAAUABQAGAAYABwAHAAcACAAIAAkACwAMAAoACwAMAA0ADwAQ
ABEAEgATABQAFQAWABcAGAAZABsAGgAbAB0AHgAhACIAIwAkACUAJgAnACgAKQAqACsA
LQAtAC4ALgAvAC8ALwAvAC8ALQAsACsAKgAnACYAJAAjACQAIQAhAB8AHAAaABgAFwAV
ABIAEgAQAA8ADgAMAAsADAALAAoACgAKAAkACQAJAAgABwAHAAcABQAFAAUABAAEAAQA
BAAEAAQAAwACAAIAAwADAAMAAwADAAMAAwADAAMAAwADAAMAAQABAAIAAgACAAMABAAG
AAQABAAEAAQAAgACAAIAAwADAAMAAwADAAIAAQABAAIAAwADAAMAAwADAAMAAgABAAMA
AwADAAMAAQACAAIAAgACAAIAAgACAAIAAgADAAMAAQABAAEAAQACAAIAAgACAAQAAwAD
AAMAAwADAAMAAwACAAIAAgACAAIAAQABAAEAAwACAAIAAwABAAEAAQABAAEAAAD/////
//8AAAAAAAAAAAEAAQABAAEAAQABAAEA//////7//v//////AAABAAEAAAAAAP///f/9
//7//v/9//3//v/////////+//3//f/9//3////+//7//v/+//7//P/8//v/+//9//7/
/v/9//3//f/9//7//P/9//3//v/+/wAAAAABAAEAAQABAAEAAwADAAMABAADAAMABAAE
AAUABQAFAAUABQADAAMABAAEAAQABAACAP/////9//3//P/8//v/+//9//3//P/7//n/
+f/5//n/+v/5//n/+f/3//b/9v/2//T/9P/0//T/9v/2//b/9v/1//X/9f/y//H/7f/o
/93/1f/R/9L/1//h//H/CwAnAEgAZgCFAKsA0gDzAAgBFAEYAREB9gDSALMAmACEAHUA
aABaAEkAPAAvACYAHAAUAA0ABwABAAAA/f/6//j/9//2//X/9v/1//T/9P/y//L/8f/x
//H/8f/x//D/8P/w//D/8P/w//D/8P/w//D/8P/w//D/8f/x//H/8f/x//H/8f/w//L/
8v/y//L/8v/y//P/8//y//H/8P/v//H/8f/x//H/8f/x//L/8v/w//D/8P/w//P/8//z
//P/8v/y//P/8//1//X/9v/2//X/9f/1//b/9v/3//n/+v/6//v//P/9//3//v///wAA
AQACAAMABAAFAAYABwAJAAgACQALAAwADwAQABEAEgARABIAEwAUABUAFgAXABkAGQAa
ABoAGwAbABsAGwAbABsAGgAZABgAFwAWABQAEwASAA8ADwANAAwACgAIAAcABQACAAIA
AAD///7//P/7//r/+f/4//j/+P/3//f/9//0//P/8//z//P/8//z//L/8v/y//L/8v/0
//P/8v/y//H/8f/x//H/8f/x//H/8f/z//P/8//z//H/8f/y//L/8f/x//H/8v/y//L/
8v/y//L/8v/y//P/8f/x//H/8f/y//H/8f/y//H/8f/x//H/8//z//L/8f/x//H/8f/x
/+//8P/w//D/8P/w//D/8P/w//D/8f/x//H/8f/x//H/8P/w//D/8P/w/+//7//v/+//
7//v/+//7v/u/+7/7v/w/+//7//v/+//7v/u/+//7//v/+//7//v/+7/7f/t/+3/7v/u
/+7/7v/v/+//7//t/+3/7f/t/+//7//u/+7/6//r/+z/7f/t/+z/7P/r/+v/6//s/+z/
7f/t/+7/7//t/+3/7P/r/+3/7f/t/+3/7P/s/+z/7P/s/+v/6//r/+3/7P/s/+z/7P/s
/+z/7P/r/+v/6//s/+z/6//r/+v/6//s/+z/7f/t/+7/7P/u/+7/7//x//H/8f/x/+//
7//v//D/8f/x//L/8v/z//P/8//z//X/8//z//T/8v/y//L/8P/v/+//7f/t/+z/7P/r
/+v/6//r/+r/6f/p/+n/6f/p/+j/5//n/+f/5f/k/+T/5P/k/+T/5P/k/+b/5v/m/+b/
5f/l/+f/5P/f/9v/0v/J/8P/w//G/8//3//3/xMALwBKAGgAjQCxANAA6QD2APwA+gDn
AMgApgCLAHQAZgBbAE4APgAtACAAFQAOAAYA/P/1//H/7//s/+v/6v/o/+f/5v/l/+L/
4f/g/+D/4v/i/+H/4f/h/+H/4f/g/+D/4P/g/+D/4P/g/+D/4P/g/+D/4P/g/+H/4f/h
/+H/4f/h/+H/4P/g/+D/4P/g/+D/4P/h/+H/4f/h/+H/4f/h/+H/4f/h/9//3//g/+D/
4v/i/+L/4v/h/+H/4f/h/+L/4v/j/+P/5f/l/+b/5v/l/+X/5f/m/+b/5//p/+r/6v/r
/+z/7f/v//D/8f/y//P/9P/1//b/9//4//n/+//6//v//f/+/wEAAgADAAQAAwAEAAUA
BgAFAAYABwAJAAsADAAMAA0ACwALAAsACwANAAwACwAKAAkACAAGAAUABAABAAEA///+
//z/+v/5//n/9v/2//T/8//y//D/7//u/+3/7P/s/+z/6//r/+v/6v/p/+n/6f/p/+n/
6f/o/+j/6P/o/+j/6P/n/+b/5v/n/+f/5//n/+n/6f/p/+n/6f/p/+n/6f/p/+n/6v/q
/+n/6f/p/+r/6v/q/+r/6v/q/+r/6v/r/+v/6//r/+v/6v/p/+n/6v/r/+v/6//r/+v/
6//q/+n/6f/p/+n/6f/p/+r/6v/q/+r/6v/q/+r/6v/q/+v/6//r/+v/6//r/+r/6v/q
/+r/6v/p/+n/6f/p/+n/6f/p/+r/6v/q/+r/6v/p/+n/6f/p/+j/6P/p/+n/6f/p/+n/
6f/o/+f/5//n/+j/6P/o/+j/6f/p/+n/6f/p/+n/6f/p/+n/6P/o/+f/5//o/+n/6f/o
/+j/5//n/+f/6P/o/+f/5//o/+n/5//n/+b/5f/n/+f/5//n/+b/5v/m/+b/5v/l/+X/
5f/l/+X/5f/l/+f/5//n/+f/5//m/+b/5v/m/+b/5v/m/+b/5f/l/+X/5v/m/+X/5f/l
/+X/5v/m/+f/5//o/+j/6v/q/+v/6//r/+v/6//r/+v/6//s/+//7//w//D/8f/x//H/
8f/z//H/8f/y//D/8P/w/+7/6//r/+n/6f/q/+r/6f/p/+n/6f/o/+f/5f/l/+X/5f/m
/+X/5f/l/+X/5P/k/+T/5P/k/+T/5P/k/+T/5P/k/+P/4//l/+b/4f/d/9r/0//J/8H/
xP/J/9P/4//9/xkANgBSAHMAmQC8ANsA8AD6AAIB+wDiAL4AnwCGAHIAZQBYAEoAOwAs
AB0AFAAMAAQA/f/3//P/9P/z//D/7v/t/+z/6//p/+f/5f/k/+b/5v/l/+X/5f/l/+X/
5P/i/+L/4v/i/+L/4v/i/+L/5P/k/+T/5P/l/+X/5f/l/+X/5f/l/+T/4v/i/+L/4v/k
/+T/5f/l/+f/5//n/+f/5f/l/+X/5f/m/+f/6f/q/+z/7P/s/+z/7P/r/+r/6f/s/+z/
7f/t/+3/7f/u/+7/7f/t/+3/7v/u/+//8f/y//P/9f/3//n/+f/6//v//P/7//z//f/+
//3//v///wEABQAHAAoADAANAA4ADwAQAA8AEAARABIAFAAWABgAGwAcAB4AHwAhACEA
IQAhACEAIQAgAB8AHgAbABoAGAAXABgAFQAVABMAEwASABEAEQANAAoACgAIAAgACAAH
AAcABAADAAIAAgACAAEAAQABAP///f/8//v//f/9//3//P/+//7//v/+//7//f/8//z/
/v///wAAAQD//////////wEAAQABAAEAAQABAAIAAgABAAEAAQACAAIAAgACAAIAAAAA
AAAAAQADAAMAAwADAAQAAwADAAQABAADAAIAAQADAAMAAgABAAIAAwAEAAUABwAIAAgA
CAAHAAYABQAEAAYABgAHAAcABQAFAAUABQAEAAQABAAEAAUABQAGAAcACAAJAAoACwAK
AAoACgAKAAgABwAHAAcACQAIAAgACQAHAAcABwAHAAgACAAIAAkABwAIAAgACAAIAAkA
CQAJAAsACwALAAsACgAJAAcABgAHAAcACAAJAAkACAAIAAcACQAJAAoACgAHAAcACAAJ
AAkACwAMAAoACgAKAAoACgAKAAoACQAJAAkACgAKAAkACwALAAsADAAMAA0ADQAOAA4A
EAAQABEAEwATABMAEwATABMAEwAUABUAFQAWABYAFwAXABcAFwAZABcAFwAYABgAGAAY
ABYAEwATABEAEQASABIAEQARABEAEQAQAA8ADwAPAA8ADwAMAAsACwALAAsACgAKAAoA
CgAKAAoACgAKAAoACgAKAAsACQALAAoABQADAP7/8//p/+X/5v/r//f/BwAdADsAXgB8
AJ8AxQDqAAsBJAEwATABKQEMAeQAwQCmAJIAgQB2AGwAXwBOAEMAOgAwACgAIQAbABkA
FgAVABIAEAAPAA4ADQAMAAsACgAKAAoACgAJAAkABwAHAAcABgAEAAQABAAEAAYABgAG
AAYABgAGAAYABgAFAAUABQAFAAUABQAFAAQABAAEAAQABAAEAAQABQAFAAUABQAFAAUA
AwADAAMAAwAFAAUABgAGAAYABgAGAAYABwAHAAcABwAKAAoACwALAAsACwAMAAwACwAL
AAsADAAMAA0ADwAQABAAEQASABMAFQAWABcAGAAXABgAGQAaABsAHAAdAB8AIAAhACMA
JAAnACgAKQAqACsALAAtAC4ALwAwADEAMwAxADIAMgAzADUANQA1ADUANAAyADAALgAv
AC4ALAArACoAJwAnACUAJAAiACAAHwAbABgAGAAWABUAFAASABEAEQARABEAEgARAA8A
DgANAA4ADQANAA0ACwALAAsACgAIAAgACAAIAAUAAwABAAAAAwADAAMAAwABAAEAAQAB
AP7//f/8//v/+//7//z//P/9//3//f/+//z//P/8//z/+//6//n/+f/6//v//P/9//v/
+f/4//j/+//7//v/+//9//3//P/7//n/+f/5//n/+f/6//r/+v/6//r/+v/6//z//P/9
//3//f/9//3//f/7//r/+f/4//r/+f/5//n/+f/5//n/+f/6//r/+v/6//r/+f/5//n/
+//6//r/+//7//v/+//7//3//P/7//v/+f/6//r/+v/4//n/+f/5//f/9//3//f/9//3
//b/9v/1//X/9v/3//f/9v/2//X/9//3//j/+P/1//X/9v/3//X/9f/0//P/9f/1//X/
9f/2/w==
         </WaveFormData>
      </LeadData>
   </Waveform>
</RestingECG>
