# Supplementary material for: Detection of Left Atrial Enlargement Using a Convolutional Neural Network-Enabled Electrocardiogram
Source: Front Cardiovasc Med. 2020 Dec 17;7:609976. doi: 10.3389/fcvm.2020.609976 (PMC7773668; doi:10.3389/fcvm.2020.609976)
Supplement: Supplementary file 2 [file Data_Sheet_2.ZIP › normal1/1802010513_9890_00000018.XML]

<?xml version="1.0" encoding="Windows-1252"?>
<!DOCTYPE RestingECG SYSTEM "restecg.dtd">
<RestingECG>
   <PatientDemographics>
      <PatientID>1802010513</PatientID>
      <PatientAge>73</PatientAge>
      <AgeUnits>Years</AgeUnits>
      <Gender>Female</Gender>
      <PatientLastName>zengxiongying</PatientLastName>
   </PatientDemographics>
   <TestDemographics>
      <DataType>Resting</DataType>
      <Site>1</Site>
      <AcquisitionDevice>MAC55</AcquisitionDevice>
      <Status>Unconfirmed</Status>
      <Priority>Normal</Priority>
      <AcquisitionTime>09:54:58</AcquisitionTime>
      <AcquisitionDate>09-06-2015</AcquisitionDate>
      <CartNumber>1</CartNumber>
      <AcquisitionSoftwareVersion>009C</AcquisitionSoftwareVersion>
      <XMLSourceVersion>MAC5000 v1.0</XMLSourceVersion>
   </TestDemographics>
   <RestingECGMeasurements>
      <VentricularRate>74</VentricularRate>
      <AtrialRate>74</AtrialRate>
      <PRInterval>136</PRInterval>
      <QRSDuration>70</QRSDuration>
      <QTInterval>406</QTInterval>
      <QTCorrected>450</QTCorrected>
      <PAxis>52</PAxis>
      <RAxis>10</RAxis>
      <TAxis>42</TAxis>
      <QRSCount>12</QRSCount>
      <QOnset>222</QOnset>
      <QOffset>257</QOffset>
      <POnset>154</POnset>
      <POffset>193</POffset>
      <TOffset>425</TOffset>
      <ECGSampleBase>500</ECGSampleBase>
      <ECGSampleExponent>0</ECGSampleExponent>
   </RestingECGMeasurements>
   <Diagnosis>
      <Modality>Resting</Modality>
         <StatementCount>5</StatementCount>
         <LabelText>12SL ��ϳ���</LabelText>
      <DiagnosisStatement>
         <StmtFlag>ENDSLINE</StmtFlag>
         <StmtText>�������</StmtText>
      </DiagnosisStatement>
      <DiagnosisStatement>
         <StmtText>����</StmtText>
      </DiagnosisStatement>
      <DiagnosisStatement>
         <StmtText>�±��ļ�����</StmtText>
      </DiagnosisStatement>
      <DiagnosisStatement>
         <StmtFlag>ENDSLINE</StmtFlag>
         <StmtText>�����䲻ȷ��</StmtText>
      </DiagnosisStatement>
      <DiagnosisStatement>
         <StmtFlag>ENDSLINE</StmtFlag>
         <StmtText>�쳣 ECG</StmtText>
      </DiagnosisStatement>
   </Diagnosis>
   <Waveform>
      <WaveformType>Rhythm</WaveformType>
      <WaveformStartTime>0</WaveformStartTime>
      <NumberofLeads>8</NumberofLeads>
      <SampleType>CONTINUOUS_SAMPLES</SampleType>
      <SampleBase>500</SampleBase>
      <SampleExponent>0</SampleExponent>
      <HighPassFilter>16</HighPassFilter>
      <LowPassFilter>150</LowPassFilter>
      <ACFilter>NONE</ACFilter>
      <LeadData>
         <LeadByteCountTotal>10000</LeadByteCountTotal>
         <LeadTimeOffset>0</LeadTimeOffset>
         <LeadSampleCountTotal>5000</LeadSampleCountTotal>
         <LeadAmplitudeUnitsPerBit>4.88</LeadAmplitudeUnitsPerBit>
         <LeadAmplitudeUnits>��V</LeadAmplitudeUnits>
         <LeadHighLimit>2147483647</LeadHighLimit>
         <LeadLowLimit>268435456</LeadLowLimit>
         <LeadID>I</LeadID>
         <LeadOffsetFirstSample>0</LeadOffsetFirstSample>
         <FirstSampleBaseline>0</FirstSampleBaseline>
         <LeadSampleSize>2</LeadSampleSize>
         <LeadOff>FALSE</LeadOff>
         <BaselineSway>FALSE</BaselineSway>
         <ExcessiveACNoise>FALSE</ExcessiveACNoise>
         <MuscleNoise>FALSE</MuscleNoise>
         <LeadDataCRC32>3044207275</LeadDataCRC32>
         <WaveFormData>
/v///////v/8//n/9//1//X/9v/4//j/+v/7//v/+v/4//v/+//8//3/AQACAAIAAgAD
AAMABQAGAAgACQAKAAkACgALAAwADgARAA4ACwAIAAUAAQD///z/+v/3//b/9//1//X/
9//2//b/9v/3//f/9//2//H/8P/w//T/8v/z//T/9f/1//X/9f/1//X/9f/1//X/9v/2
//b/9P/x/+7/6f/o//P/AAAMAB0AOQBTAGgAhAChALMAwADEALsAlwBaACMACQD8/+j/
3//n/+7/7//v/+//8f/z//P/8P/w//T/9P/z//H/8P/z//X/9v/3//b/9v/1//X/9P/0
//b/8//0//b/+P/6//n/9//1//X/9//1//X/9v/z//T/9f/w//H/8v/0//b/9P/2//b/
9v/2//b/9v/2//f/+//6//n/+v/6//r/+v/8//3/+v/4//j/+P/4//j//P/8//v/+//7
//v/+//7//j/9//3//f/+f/5//f/+f/8//z/+v/6//3//f/8//v//f8BAAMAAwABAAIA
AwADAAEAAQABAAMABQAFAAQABAAHAAkACwAMAAwADAAKAAwADgAQABAAEQASABIAEgAS
AA8ADgAQABIAEQASABQAFQATABMAEwATABEAEwATABEADwAPAA8ADgAJAAcABgAGAAYA
BQAGAAcABQABAAAA/f8AAAEAAQABAAAAAAD+/wAA///8//j/+v/4//n/+f/4//b/9v/2
//b/+P/4//f/9f/3//f/9//3//n/+f/5//n/+f/7//v/+v/5//r//P/+//v/+v/5//f/
9f/1//f/9//5//n/+v/6//r/+//8//3//P/8//3//v/8//f/9P/y//b/+P/4//z//P/8
//z/+//5//j/+P/4//j/+f/5//n/+f/6//7//P/4//j/+P/2//f/+P/5//r/+P/3//X/
8//3//f/9//5//n/+f/3//f/9//4//n/+v/3//j/9//1//f/+v/8//7//P/6//n/9//4
//j/+P/3//b/9f/0//X/9v/z//T/9f/3//j/+f/5//j/9P/4//7//P/6//j/9v/4//j/
9v/1//X/9v/4//n/+P/4//f/9//1//X/9v/4//n/+v/8//3//f/+/wIAAwADAAIABAAD
AAQABAAFAAUABgAHAAkACgAMAAoACgAKAAoACwANAAkAAgAAAPz/9//4//n/+f/4//j/
9//1//X/+f/2//b/9v/3//j/+f/5//X/9P/0//j/+P/4//j/+P/1//P/8f/v/+3/7f/t
/+3/9P/0//T/8v/z//L/5//g/+X/9v8KACEAOQBNAGwAkACvAMcA1gDWAMMAlwBQABUA
AQD0/+T/5f/v//T/9f/3//3/+//t/+X/6v/w//L/8//z//L/8v/y//P/8//z//b/9v/1
//X/8P/w//L/7//v//D/8f/y//H/7//t/+3/7//v//H/9P/z//T/9f/w//H/8v/0//b/
9v/4//j/+P/3//b/9f/0//b/+f/3//X/+P/6//z//v//////+//4//b/9v/2//b/+P/4
//f/9//0//P/8v/x//H/8f/y//P/9//3//X/9//8//z/+v/6//v/+//6//n/+////wEA
AQD//wAAAQABAAEAAQABAAMAAwADAAIAAgADAAUABwAIAAYABgAEAAYACQAMAA0ADwAO
AAwACgAIAAcACAAMABAADgAOAA8ADwAOAA0ADAALAAsADwARABEADAALAAoACAAFAAMA
AgACAAAA//8AAAEAAAD9//3/+//7//v/+v/5//j/+P/2//j/+f/4//b/+v/5//n/+P/2
//j/+P/4//j/9v/2//X/8//1//X/9f/1//P/8//z//P/9f/3//f/9v/2//b/9//4//f/
9v/1//P/9f/1//f/9//5//n/+v/6//j/9//2//X/+P/4//n/+v/8//n/+P/4//z//P/6
//z/+//6//n/9//2//b/9//4//n/+//8//3/+f/4//r/9v/y//T/9v/2//j/+P/4//j/
9v/1//P/8f/x//H/8f/z//X/9f/z//P/8//0//X/9v/0//b/9v/1//f/+P/4//j/9f/0
//T/8//1//b/9//3//b/9f/0//X/9f/x//H/8f/3//b/9f/4//j/+P/4//j/+f/4//X/
8//y//L/8//z//P/9P/0//X/9//3//j/+v/4//j/+f/5//n/+v/+/////v/8//3/+//7
//z//v///wEAAwAGAAgACQAGAAUABAAFAAcACgAHAAEAAAD9//n/+f/5//j/9v/0//P/
8f/x//P/8P/w//D/8f/y//P/8//w//D/8f/2//P/8v/x//D/8P/x//L/8//1//X/9f/1
//L/8v/y//D/8f/s/+H/5v/7/wwAHAAtAD8AVwB2AJQApQCxALgAsACFAEMAEAD5/+n/
2P/U/9v/5f/o/+f/5//x//f/8f/t/+z/7v/w//P/8//y//L/8P/x//H/8f/0//T/8//z
//D/8P/y/+//8f/y//P/9P/0//P/8v/z//X/8//z//T/8v/0//b/8v/w//D/8f/y//L/
9P/0//T/9v/2//b/9v/4//v/+f/3//b/9v/2//b/9//5//f/9v/0//T/9P/0//j/+v/7
//3//f/9//3//f/5//f/9v/1//n/+f/3//n//f/+//3//v8AAAEAAQABAP//AwAFAAUA
BAAEAAQAAwAFAAUABQAHAAkACQAIAAgACwANAA8AEAAPAA4ACwAMAA4AEAAQABEAEgAS
ABIAEgASABIAFQAYABUAFAAUABMAEwATABMAEwATABcAGQAZABUAEwARAA4ADQALAAoA
CgAGAAMAAgABAAIA//////3/AQADAAQABQAAAPz/9v/0//b/9P/x//T/9v/3//f/9v/0
//T/9P/0//f/+v/8//3//P/5//b/8//1//X/9f/1//f/+f/5//j/9v/2//f/+P/6//r/
+v/5//v/+//9//3//f/9//7//v/7//v/+//7//7//v///wAA/v/7//r/+v/8//z/+v/8
//v/+v/5//f/+P/4//n/+v/4//n/+f/5//r/+v/9//r/9//4//n/+P/4//j/+P/4//n/
+f/4//f/+P/3//b/9//4//n/+P/5//b/9P/y//D/8//4//v//f/8//z/+//6//n/+P/4
//f/9//4//n/+f/7//v/+//9//z/9//2//X/9v/4//r/+//2//T/+P/6//z//v/+//7/
/P/7//z//P/9//3/+//6//j/9//5//n/+v/8//z//P/9//3/+f/4//r/+f/9//7/AgAD
AAEAAAAAAP//AgAFAAkADAAOAAwADAAMAAoACwANAAkABQAEAAEA/f/9//3//P/6//r/
+f/3//f/+v/4//n/+v/6//r/+v/5//f/9v/2//r/9f/0//P/8v/y//P/9P/1//T/8//y
//H/9v/2//L/8P/t/+z/7f/w//f//v8KACEAPQBTAGoAhACdALMAxADGALMAiwBMABEA
+f/4//D/5f/h/+T/6//v/+3/8f/5//v/9v/0//b/9v/1//P/8v/z//X/9v/3//b/9v/1
//X/9P/0//b/8//w//D/8P/w//P/8//z//X/9//1//X/9v/0//b/+P/0//D/8P/x//L/
9P/2//b/9v/6//z//v8AAPv/+//2//H/8v/0//b/+P/6//v/+P/2//n/+v/7//z//P/6
//f/9f/3//f/9//3//n/+f/6//v/+//7//n/+//+//7//P/8///////+//3//P///wAA
/////wAAAQABAAQABQAGAAkABwAHAAYABgAFAAcACQAKAAwADAAKAAwAEAASABIAEwAT
ABIAEQAQAA4ADgARABQAFAAUABUAFQAVABUAFQAVABMAFQAVABMADwAPAA8ADgANAA0A
DgAQAAoABwAGAAUABAABAAEA///9//3//P/7//z//P/6//z//P/6//f/+v/4//n/+f/4
//r/+v/6//r/+v/6//n/9//3//f/9//3//j/+f/6//v/+f/7//v/+v/3//b/9v/2//j/
+P/4//f/9//3//n/+f/7//v//P/8//n/+f/5//n/+f/4//j/+P/7//n/+f/6//7//v/8
//7////+//3/+//7//r/+v/6//z//f/9//3/+v/6//3/+v/3//j/+f/4//n/+v/7//z/
/P/7//n/9//4//f/9v/3//f/9//1//X/9//4//n/+v/4//r/+v/5//j/+P/3//b/+f/6
//z//f/6//r/+v/5//f/9//3//n/+//3//f/9//5//z/AgAAAP7//P/6//7//v/8//v/
+P/2//X/8//1//b/9v/3//n/+f/6//z//P/8//3//f/8//z//////////v8AAP//AAAC
AAUABwAGAAcACQAKAA4ADgAQABIAEQARABIADQAHAAYAAwD///r/+f/3//T/9f/1//T/
9f/3//T/9P/0//P/9P/1//X/8//y//L/9v/2//b/9v/2//f/9//3//f/9v/1//T/8//6
//T/8v/w/+3/6v/n/+j/8f/6/woAIwA5AE0AYgB+AKUAwQDCAMgAxQCbAFIAGwAJAAAA
7v/j/+P/6v/x//H/8//z//P/8f/y//L/8v/1//f/+P/6//X/8//w/+3/7//w//D/8f/u
/+7/8P/t/+//8P/x//L/8f/x//H/8//1//P/8//0//L/9P/2//L/8//0//b/+P/2//j/
+P/4//X/9P/z//L/9P/3//X/8//y//L/8v/y//P/9f/z//L/8//0//X/9v/2//b/9f/1
//f/9//3//f/+P/5//v//f/8//v/+P/5//7//v/8//z/+//7//r/+f/7////AQABAAMA
BAAFAAUABQAFAAUABwAHAAcABgAGAAYABwAIAAgACgAKAAgACgALAAwACwALAAwADAAM
AAwACgAKAA0AEAAPABAAEgATABMAEwATABMAEQATABMAEQANAA0ADQAMAAsACQAIAAgA
BQADAAMAAwACAP/////9/wAAAQABAAEAAgACAAAAAgD///r/9P/0//f/+f/6//r/9//2
//X/9P/1//b/9v/1//n/+f/5//n/9//3//f/9//5//v/+//6//f/9v/2//b/9//4//n/
+f/2//X/9v/1//b/9//5//r/9//3//f/9//5//r//P/+//z/+f/4//j/+f/4//X/9v/4
//j/+P/3//b/9v/3//j/+P/5//n/+f/5//r//v/8//j/+v/8//z/+//6//n/+P/4//f/
9f/z//f/9//3//n/+//7//n/+f/3//b/9f/0//X/+P/5//n/9//4//j/+P/6//r/+//7
//v//P/9//3/+f/1//H/7//y//H/9P/3//n/8v/0//T/9P/0//j/+P/2//X/9v/2//f/
9//3//j/+P/5//f/9//4//r//P/8//3//f/6//r//f/9//7//v8BAAEAAAAAAAEAAQAF
AAcACgAMABAADgAOAA4ACwALAAwABwABAAAA/f/5//r/+//7//r/+//7//r/+//5//T/
8v/w//H/8v/z//P/8v/0//f//v/3//T/8f/u//D/8f/y//P/8//z//P/8//2//L/8v/y
/+//7v/t/+z/7f/8/xIAKQA7AEsAaACGAJ0AswDCAL4AoQBtADQACwD7/+7/4v/j/+v/
7P/x//X/7//l/+n/8//y/+z/7P/u/+//7//w//L/8//z//P/8v/y//H/8f/w//D/8v/v
//D/8v/0//b/+f/5//n/+//6//f/9v/2//j/+v/8//j/8//y//L/8v/0//b/9v/2//b/
9v/2//b/9f/3//T/8f/y//T/9v/4//j/+f/2//T/9v/2//b/9v/5//r/+v/7//n/+f/5
//n/+P/3//f/9//8//3//P///wEAAAD9//z///////7//f/9/wEAAwADAAEAAgADAAMA
AwADAAMABQAGAAcABwAIAAcACQALAAwADgAOAAwADgASABQAFAAVABoAHAAeACAAFwAS
ABAADgAPABAAEgATABUAFQAVABUAEQATABMAEQAPAA8ADwAOAAkABwAGAAYABQADAAMA
AwACAP/////9//3//f/8//v//P/8//r//P/+//z/+f/8//v/+//6//j/9v/2//b/9v/4
//j/9//1//X/9f/1//X/9v/3//j/+f/4//n/+P/2//X/9v/4//r/+P/4//j/9//5//n/
+//7//3//f/+//7//P/7//r/+f/8//z//f/+/////f/9//7//P/6//b/9v/8//7/AAAB
AAEAAAAAAAAA/f/9//z/+//3//b/+P/0//T/+P/8//7//v/+//7//v/7//n/9v/z//b/
9//4//v/+f/5//f/9//4//j/+P/4//f/+P/3//X/9//4//j/+P/4//j/+f/5//n/+v/7
//v//P/9//7/AQD///v/+//7//P/9v/1//L/9f/2//f/+P/5//j/9f/z//T/9P/1//X/
9v/4//n/+//7//v//P/+//v/+v/6//n/+f/6//7///////7/AAD//wAAAAABAAEABAAH
AAsADgASABAAEAAQAA4ADQANAAcAAwACAP//+//8//3//f/8//r/+f/3//f/+P/0//P/
8v/1//b/9//3//H/8P/w//T/8//0//X/9v/z//P/8//z//P/8//z//P/8v/0//T/9P/z
/+7/6//w//f//v8KACEANQBBAFQAcACLAKEAsAC+ALsAlQBUAB0ABQD4/+b/2//f/+T/
5f/t//P/9f/1//n/9v/2//T/8//z//L/8v/0//X/9f/1//T/9P/z//P/8v/y//T/8f/y
//T/9v/4//b/9f/0//X/9f/z//P/9P/2//j/+v/2//P/8v/y//L/9v/6//z//v/8//z/
/P/8//z////9//v/+P/2//T/8v/3//v/+//8//n/+P/3//b/+v/6//n/+f/7//v/+//7
//v/+//8//3//f/9//v//f8AAAAA/v/+///////+//3//f8BAAMAAwAEAAYACAAJAAYA
BQAEAAUABgAHAAcACAALAA0ADwAQABIAEgAQABIAEAAQAA4ADQARABIAEwAUABMAFAAY
ABwAGAAWABUAEwAWABcAGAAZABUAFwAXABUAEwATABMAEgAQAA8ADwAQAAoABwAGAAUA
AgD//////f/9//3//P/7//z//P/6//z//P/6//f/+v/6//v/+//6//n/+P/3//b/+f/8
//7///////////////r/9//0//H/9f/5//v//P/6//r/+//8////AAABAAEA/P/5//j/
9f/3//n//P/+//r/+f/4//f/+v/6//v//P////3//f/+/////v/7//z//P/8//z/+//7
//r/+v/6//n/+f/4//f/+f/6//7//P/6//z//v/+//7//v/+//7//v/9//v/+f/+////
AAADAAAA///8//v/9//2//X/9P/2//j/+P/3//r//P/9//7//f/8//z/+//4//j/+P/3
//X/9f/1//f/+P/1//b/9//4//r//P/9/wAA/v/4//b/9v/2//b/+f/6//n/+f/6//r/
+//7//r/+v/5//n/+f/5//r//P/8//z//f/9//7//v8BAAEA/v/8//3/+//8//7/AQAD
AAUABwAKAAwADgAMAAwADAAKAAsADQAJAAgACAAGAAMAAQABAAAA/v8AAP///f/9//7/
+v/5//j/+v/8//7////4//T/8f/y//P/9v/5//z/+P/3//b/9f/z//P/8//z//L/8v/0
//T/9f/w/+n/6P/v//j/BgAZADEARQBWAGoAiwCzAMYAzADHAKkAcgA3ABUAAgDo/93/
4//o/+3/9f/5//n///////j/9P/4//f/9//2//b/+P/5//n/+f/5//j/9v/1//D/8P/y
/+//7//w//H/8v/1//X/9f/3//f/9f/1//b/+P/8/wAA/v/4//b/9f/0//T/9v/2//b/
+P/4//j/+P/6//3/+//5//j/+P/4//j//P////7//v/7//r/+f/4//n/+P/2//X/9//3
//f/9//6//v//f////7//f/6//v/AAAAAP7//v8BAAEAAAD///z///8AAP//AgAEAAYA
BwAEAAMAAgADAAYABwAHAAgACQALAA0ADgAQABAADgAQAA8AEAAPAA8AEwAUABUAFgAT
ABIAFAAWABYAFgAXABcAEwARAA8ADQAPABMAFQAVABUAFQAVABQADgALAAkACAAHAAcA
CQALAAgABQAFAAMAAwADAAIAAQD///7/+//8//3//P/6//7/+//7//r/+P/7//z//f/+
//z//P/7//n/+P/3//b/9f/3//n/+//9//r/+//6//j/+P/6//3/AAD8//r/+P/1//f/
+f/9/////P/7//v/+v/7//v/+//7//r/+v/7//z//P/5//j/+P/8//z/+v/8//z//P/8
//v//P/8//3//v/8//v/+f/3//b/9v/5//b/9f/4//v//P/8//z//P/8//z/+//5//f/
/P/9//7/AQAAAP///P/7//j/9v/0//L/8//2//f/9//5//r/+v/6//z//P/9//3/+v/6
//r/+f/2//X/9P/1//j/9f/2//f/9//4//n/+f/2//r//P/7//r/+f/4//n/+P/1//P/
9//6//7/AQD+//7//f/9//n/9//2//b/+P/4//n/+f/5//r//v///wEAAgAGAAcABQAE
AAQAAwAFAAcACgAMAA0ACgAJAAgABgAHAAkABQACAAIAAAD9//3//f/8//r/+f/3//T/
8//2//T/9f/2//X/9v/3//f/8//y//L/9v/z//L/8f/w//L/8//0//X/9//3//f/9//2
//T/8P/w//X/8P/t/+7/7//0/wYAHQAxAEMAXgCCAKcAvwDMANQAwwCXAFgAIQADAPT/
5v/h/+X/6P/r/+//9//3//P/7//0//j/9v/0//P/8f/w//H/8//0//X/+P/4//f/9//z
//L/8//v/+3/7v/v//D/8v/z//T/9//2//P/8v/y//T/9v/4//T/8//0//b/+P/1//b/
9f/0//L/8v/y//L/8//3//b/9f/y//L/8v/y//f/+f/3//b/9//4//n/+v/6//r/+f/5
//j/9//2//X/+f/7//7/AQABAP//+//7//7//v/8//z///////7//f/7////AQABAP//
AAABAAEAAgADAAQABwAGAAUAAwACAAMABQAHAAgACQAKAAkADAAMAA4ADgAPAA8ADgAN
AAwADAAOABMAGAAVABQAFAATABEAEQARABEAEAATABQAEwARABEAEQAQAAwACQAHAAYA
BgAFAAYABwAEAP///f/5//r/+//7//v/+v/6//j/+v/5//b/8v/0//b/9//3//b/+P/4
//j/+P/2//b/9f/z//b/9//4//n/+//7//v/+//6//v/+v/4//j/+P/5//r/+P/4//j/
9//5//n/+//7//n/+f/6//r/+v/7//z//f/8//r/+f/4//j/9f/0//T/9//4//f/+v/6
//r/+v/5//r/+v/7//z/+v/5//f/9f/2//j//f/8//r//P/+//7//P/6//j/9v/2//X/
8//x//b/9//4//v//f/9//v/+//4//b/9P/y//P/9v/3//f/9//4//j/+P/5//r//P/9
//n/+P/3//X/9v/3//j/+//3//L/8v/y//L/8v/4//r/+v/7//j/+P/5//n/9//2//T/
8//0//X/9//6//r/+v/7//v/+P/4//v/+//+//7/AQABAP7//v////////8BAAQABgAI
AAYABgAGAAkACwAOAAsACQAIAAUAAQD7//n/9v/y//P/8//y//P/9f/y//L/8v/1//b/
9//3//P/8v/y//b/9P/0//T/9P/z//P/8//z//T/9f/2//f/9P/u/+j/5v/p/+z/7f/u
//P/AAAMACEAOwBRAGgAggCXAKsAugC6AJ8AZwAoAAMA9f/m/9j/2f/h/+j/7//v/+//
8f/1//X/8v/y//T/9//3//b/9v/z//P/8v/x//L/8v/x//H/7v/u//D/7f/t/+7/7//w
//P/8//z//X/9//1//X/9v/2//j/+v/2//T/9P/1//b/9f/2//X/9P/4//r//P/+//v/
/f/6//f/8//y//H/8P/1//n/+f/6//j/9v/0//L/9f/2//b/9//1//X/9f/1//f/9//4
//n//P/9//z////+//z/+P/2//r//f///wEAAAADAAQAAwADAAQABQAFAAMAAwADAAUA
BgAHAAcACAALAA0ADwAQAA4ADAAIAAgACgAMAAwADQAPABAAEQASABAAEAATABYAFAAU
ABUAFQAXABcAFwAXABUAFwAXABUAEwATABMAEgAOAAsACQAIAAMAAQABAAEAAgABAAMA
AwABAAEAAAD///v/+P/z//L/9P/y/+//8v/0//X/9f/0//X/9v/3//j/9//2//T/8f/1
//f/+f/7//v/+//7//v/+P/5//j/9v/z//L/8v/y//X/9v/3//f/+v/7//7////9//v/
+v/4//n/+f/5//n/+v/6//v//P/6//f/9v/2//v//P/7//7/AgACAAIAAQD7//j/9v/0
//b/9//3//f/9P/0//f/9P/z//b/+f/6//z//P/8//z//P/7//n/9//8//3//v8BAPz/
+f/0//H/8v/0//b/+P/2//j/+P/3//b/9v/1//T/9P/0//X/9f/2//b/9v/1//f/9//3
//n/+f/1//X/9f/3/wAA/v/7//j/9f/y//f/+P/3//f/9//4//r/+//6//r/+f/5//j/
9//3//j/+v/6//v/+//8//z///////7//v8BAAEA///+//7//f8AAAMABwAKAAwACgAK
AAoADAANAA8ACwAEAAIA/v/5//r/+//7//r//P/7//n/+f/4//T/8//y//b/+P/6//v/
9v/0//P/9v/y//L/8v/y//P/8//z//P/8v/x//D/7//y//T/9P/y//H/7P/r/+7/9f8C
ABIAJQA9AFEAZAB8AJsAtQDAAMAArwCDAEIAEQD///D/4P/d/9//4P/n//f//f/5//X/
8//y//L/8v/y//H/7//u/+7/7//v/+//8f/y//L/8//w//D/8v/v/+//8P/x//L/9f/1
//X/9//2//P/8v/y//L/9P/2//L/8v/y//P/9P/2//j/+P/4//X/9P/z//L/9f/5//j/
9//1//T/8//y//X/9//1//T/9v/2//b/9v/4//j/9//3//f/9//3//f/+f/5//r/+//+
/////v8BAAEAAAD9//z//P/7//n/9//6////AgADAAEAAAD///3/AQADAAUACQAIAAcA
BQAEAAMABQAHAAgACgAKAAgACgAOABAAEAARABIAEgASABIAEAAQABMAFgASABIAEwAT
ABYAFwAYABkAFwAZABkAFwASABEAEAAOAAoABwAFAAQAAgABAAIAAwACAP/////9//z/
+//5//f/+f/6//n//P/6//j/9f/4//v//f/+//7//v/+//7//v/9//z/+v/3//f/9//3
//f/+f/5//n/+f/5//v/+//6//b/9v/3//j/9v/2//b/9f/2//f/+v/7//v/+//8//z/
/P/9//7////+//z/+//6//z/+f/4//j/+P/4//b/+P/+/wAAAgADAP7/+v/3//T/9f/3
//j/+f/4//j/+//4//b/+P/6//r/+f/4//f/9v/6//v/+//7//r/+f/4//n/+f/5//f/
9//4//r//P/+//z//v/+//3/+f/4//b/9P/2//j/+//9//z//P/8//v//f/9//3////8
//f/9v/1//f/9v/0//b/+P/6//z//P/8//r/+f/2//b/9//3//j/+v/7//3//f/9//7/
AAAAAAAAAQABAP7//P/9//v//v/+/wEAAQABAAIABAAFAAcACQAMAA4ADwAMAAsACgAL
AA0AEAANAAkACAAFAAEA//////7//P/6//n/9//3//r/+P/5//r/+v/6//r/+f/1//T/
9P/4//b/9v/2//b/8//z//P/8//2//n//P////7/8v/u//b/9f/w//H/9v/3//j/BgAT
ACUAQQBcAHAAhwClAMIA0ADJAK0AdgA3ABEAAADy/+X/5f/s/+//7//x//X/+f/5//T/
8v/0//b/9//3//j/+v/7//v/+//3//T/8P/t/+//8v/3//f/9f/2//f/+P/7//v/+//9
//r/9//2//b/9v/4//r/9v/z//L/8v/y//T/+P/6//z/+v/6//r/+v/4//n/9f/x//P/
9P/1//b/+f/7//n/+P/6//r/+v/6//z//P/7//v//f/9//3//f/7//v//P/9///////9
////BAAGAAYACAADAP//+v/1//b/+//+////AwAGAAkACwAJAAcABQAFAAUABQAEAAQA
BwAJAAsADAAOAA4ADAAOABAAEgASABMAEQAQAA8ADgAQABIAFwAcABkAGAAYABcAFgAV
ABQAEwATABUAFQATABIAEwAUABQAEQAPAA4ADgALAAkACQAJAAcAAwACAP//AQABAAAA
//8AAAAA/v8AAP7//P/5//z//v///////v8AAAAAAAAAAP///v/8//n/+//7//v/+//6
//n/+P/3//f/+f/5//j/9//4//r//P/9//7///////3//f///////P/7//v/+v/7//v/
+//7////AAACAAQAAwD///3//P/8//z/+v/8/wAAAAAAAP///P/6//n/+P/6//v/+//7
//r/+v/9//r/+f/8////AAABAAIAAwAEAAIAAQD///3//P/5//b/9f/6//3//v8BAP3/
/P/7//r/+v/8//z/+//7//z//P/8//z//P/9//3//P/8//z/+//+////AAADAAIA/f/8
//v/+v/6//r/+f/9//7///8AAP7/+v/3//X/+v/+/wIACAAGAAQAAQD+//z/+P/6//r/
/v8AAAIABAAGAAcABwAHAAcABQAAAAEACAALAA0ADwARABAAEQAQAA8ADgANAAwACgAJ
AAgACAAGAAUA///9////AQAAAP7//v/+//7/+//6//n/+P/6//r/+v/6//v//P/9//7/
/f/8//v/+v/3//b/9f/0//f/+P/5//r/+f/4//f/9v/4//j/+P/4/wcAFgAlADQATQBk
AHsAkgCaAKAApgCsAIEAWAAvAAYA/v/2/+7/5v/q/+7/8v/2//j/+v/8//7//P/6//j/
9v/5/w==
         </WaveFormData>
      </LeadData>
      <LeadData>
         <LeadByteCountTotal>10000</LeadByteCountTotal>
         <LeadTimeOffset>0</LeadTimeOffset>
         <LeadSampleCountTotal>5000</LeadSampleCountTotal>
         <LeadAmplitudeUnitsPerBit>4.88</LeadAmplitudeUnitsPerBit>
         <LeadAmplitudeUnits>��V</LeadAmplitudeUnits>
         <LeadHighLimit>2147483647</LeadHighLimit>
         <LeadLowLimit>268435456</LeadLowLimit>
         <LeadID>II</LeadID>
         <LeadOffsetFirstSample>0</LeadOffsetFirstSample>
         <FirstSampleBaseline>0</FirstSampleBaseline>
         <LeadSampleSize>2</LeadSampleSize>
         <LeadOff>FALSE</LeadOff>
         <BaselineSway>FALSE</BaselineSway>
         <ExcessiveACNoise>FALSE</ExcessiveACNoise>
         <MuscleNoise>FALSE</MuscleNoise>
         <LeadDataCRC32>2854607764</LeadDataCRC32>
         <WaveFormData>
AQABAAAAAAD+//r/+P/3//n/+f/8//z//f8CAAYABwAIAAsADQAOABIAEwATABMAFQAV
ABQAEwATABMAEQAOAA0ADQANAA0ADQAMAAkABgADAAMAAgABAP3/+v/3//P/9f/1//X/
8//0//X/9//4//b/9v/0//T/9P/0//L/8v/1//b/9v/0//L/8v/0//T/8f/w//D/7//z
//P/8f/z//P/7f/t/+//7P/q//T/BwAWACQANwBMAGMAcABtAGAATwA3ABkACwAIAAEA
/f////3/+v/8/wMABQAAAP7/AgD///j/9v/1//T/8//1//b/9//3//b/9v/1//T/9P/0
//L/8P/y//T/9v/3//f/9f/1//X/9f/0//P/8v/y//T/9f/1//P/9P/1//b/9f/1//X/
9//1//X/9f/1//f/9//3//b/+P/4//n/+v/7//r/+f/3//f/9v/2//b/+P/3//f/9//7
//v/+//7//n/+f/3//X/+P/4//f/9//7//z//f/+//z//P/9//3///8CAAQABQADAAMA
BwAFAAUABgAIAAgABgAHAAgACQAMAA4AEAASABQAEAAQABEAFgAYABkAGQAXABcAFwAZ
ABcAFwAZABoAGwAcAB4AHwAcAB0AHgAdAB0AHQAdAB0AHQAdAB0AHAAYABQAEgARABIA
DgAOAA8ADQALAAcABQAGAAcABwAIAAgABQADAAMAAQABAP/////+//7//v/+//3//P/7
//r//P/9//3//P/8//z//P/9//7//v/9//3//v/+//z//v8AAAAAAAAAAAEAAQABAAEA
////////AQABAP////8BAAIABQAGAAcABQAFAAQABAABAP7//P/7/wEAAgACAAMABQAF
AAUABQADAAEA///+//7//v/+////AAAAAAEAAgACAP7/+//5//z//f/+//////////v/
+//7//v//P/9/wAAAAD9//z//f/+/////v8AAP///v/9/wAAAQACAAMAAwABAP7/+//5
//n/+f/5//n/+f/6//3//f/8//r/+v/8//3//f/9//3/9//5//z/+v/6//r/+v/9//3/
/P/8//z/+//7//r/+v/6//j/+P/3//f/9//6//3///8FAAoACwAOABEAEwASABQAFQAV
ABcAGQAZABgAFQATABEADQAKAAgABwAGAAUAAwACAP//+v/5//n/+P/5//j/9v/0//P/
8//z//P/8//z//P/9P/y//L/8v/w/+7/7v/u/+z/7v/x//T/9v/w/+7/7P/s/+v/6f/n
/+b/7//v//H/8//1//P/6//j/9//4v/m/+z/9/8GABgAMQBMAGMAagBhAFgASQAzABkA
CwAEAP3///8FAAUABAAIAAkAAQD2//L/9v/1//D/7//v/+//7//v//D/8f/x/+7/7v/t
/+z/7v/u/+z/6v/p/+r/6//r/+r/5//m/+X/6P/q/+z/7v/t/+7/7v/t/+z/7P/s/+z/
7f/t/+3/7//u/+3/7P/r/+z/7f/u/+7/7//w//L/9P/0//T/9P/z//L/8P/v/+7/7//v
//D/8f/x/+//7f/r/+3/7//v/+//8P/w/+//7//z//T/9f/2//T/9P/1//X/9v/4//n/
+f/7//v////9//z//P/9//z//f///wEAAwADAAQABQAGAAoABgAGAAcACgAMAA0ADQAK
AAkACAAJAAgACQAMAA4AEAAQABEAEQAMAA0ADgANAA4ADwAQABEADwAPAA8ADgAJAAYA
BQAFAAcAAgABAAEA/v/9//r/+f/5//n/+P/4//r/9//1//X/9v/3//b/9//2//b/9v/2
//f/+P/5//r/+P/3//X/8v/0//T/9P/1//T/9P/z//P/9//4//f/+v/5//j/9//2//b/
9f/0//P/9P/1//b/+f/5//f/9//5//b/9//2//X/9//3//b/9v/4//b/9f/1//j/+P/3
//f/9f/1//X/9f/2//X/9P/0//b/9v/2//f/9P/y//H/8P/w/+7/7f/t//H/8//1//f/
9P/z/+7/7f/v/+//8P/x//D/8P/t/+z/7f/u/+//7v/x//H/8f/x//H/8f/x//H/8P/v
/+3/6//u/+//8P/x/+//7f/s/+3/7//u/+z/7P/y//H/7//u//D/8P/w//D/8P/v/+3/
7P/r/+v/7P/s/+r/6v/o/+j/7P/t/+7/8v/w//H/9v/6//7/AgAGAAkACAAIAAcABQAF
AAcABwAGAAUABQAFAAMAAAD+//3//P/7//n/+P/1//T/8//z//L/7//u/+z/6v/l/+X/
5f/l/+P/4//j/+T/5v/m/+b/5P/m/+b/5v/k/+T/5f/m/+b/4//i/+H/4v/j/+P/4//k
/+P/4//h/93/3//f/9v/2f/d/97/3v/s//3/DgAkAD0AUgBfAF4AVwBEACcADQABAPP/
5P/f/+P/5f/n/+j/7v/z//f/9P/u/+r/6//s/+j/5//m/+X/5f/m/+f/5//m/+b/5f/k
/+b/5v/k/+L/4v/k/+b/5//l/+P/4//j/+b/5v/m/+b/5P/m/+f/5//k/+T/5P/k/+f/
5//n/+n/5//n/+f/5//p/+n/6f/o/+r/6v/r/+z/7v/u/+7/7f/s/+r/6f/o/+v/6//s
/+3/8P/x//L/8//w/+//7P/p/+z/7P/r/+v/7//w//H/8v/z//T/9v/3//f/+P/4//f/
9//3//v/+f/7//z//v/+/wAAAQACAAMAAgAEAAYACAAJAAQAAwADAAYACAAJAAkACwAL
AAsADQANAA0ADwAQAA8ADgAOAA0ACQALAA0ADQAPABEAEwAVABEADwANAAoACQAGAAUA
BQADAP7//f/9//7//f/6//n/+v/7//v//P/5//P/7v/r/+3/7f/r/+v/7v/u/+7/7v/s
/+z/7P/s/+//8//2//j/9P/y//D/7//y//L/8f/x//D/8P/u//D/8P/w//D/8P/z//P/
8//z//X/9f/1//f/9v/1//b/+f/3//f/9f/z//X/9f/0//T/9v/0//P/8//0//T/8//z
//X/9f/1//X/9P/z//L/8v/y//L/8v/z//P/8v/y//L/8//w/+7/7f/x//H/8f/x//H/
8f/t/+3/6//r/+z/7f/x//L/8P/w/+3/7P/r/+j/7v/v//D/8f/v/+//7//v//D/7//t
/+v/7P/t/+7/7//w/+//7//x//H/8P/u/+7/8P/x//H/8f/v/+z/7//w//H/8v/z//P/
8v/y//L/8f/x//D/7v/u/+z/7P/t/+3/7f/w//L/8//4//z/+v/8//7///8DAAYACAAJ
AAYABwAGAAQABQAFAAUAAwACAAAA///+//3/+//6//f/9f/1//b/9v/0//L/7//s/+n/
6f/p/+n/6v/r/+z/7v/r/+r/6f/m/+b/5v/m/+T/4//j/+P/4v/i/+T/5v/q/+j/5f/i
/+D/5f/j/+P/5f/j/+P/5f/j/93/3P/g/+j/+f8KABgAKQBAAFsAagBjAFIAQQAnAAsA
///8//X/8f/r/+n/7P/w//X/9//8//7/9v/v/+7/6v/p/+j/5//q/+z/7v/v/+z/6v/n
/+T/5f/m/+X/5P/h/+L/4//j/+T/4//k/+X/5v/m/+b/5v/k/+b/5//n/+b/5v/m/+b/
5//n/+f/6f/q/+v/7P/t/+r/6f/o/+b/6P/o/+n/6v/s/+z/7P/r/+z/7P/t/+7/6//p
/+j/5//p/+n/6f/p/+v/7f/t/+3/7v/u/+3/7f/w//D/8P/w//D/8P/x//H/8v/0//X/
9f/0//P/9v/z//f/+v/+/wAA/f/9//3//f/9//7///8AAAQAAAAAAAEABwAKAAwADQAL
AAkABwAHAAcABwAJAAoACgAKAAsACwAKAA0AEAARAA8ADwAPAA8ADQANAA0ADAALAAoA
CwANAAkAAgD///3//v/9//r/+f/2//X/8//y//P/8f/w//H/8//z//H/8f/x//D/7//u
/+//8P/x//L/7//v/+7/7P/u/+7/7v/v//L/8v/x//H/9P/0//L/9P/z//L/8f/w//L/
8//0//X/9P/z//L/8//0//P/9P/3//b/9//2//X/8v/x/+//7v/w//D/8f/z//b/9v/1
//X/8//z//P/8//z//P/8//0//L/8v/y//P/8//y//L/8v/x/+7/7P/r//D/8f/y//P/
8//z/+//7//u/+3/7f/t//D/8P/t/+z/7f/u/+//7v/w/+//7v/t/+//7//v/+//8f/x
//D/7//x//H/8f/x/+//7f/s/+3/7//u/+z/7P/u/+//8v/w//D/8P/w//P/8//y//L/
7//t/+z/6v/s/+z/6v/q/+3/7f/t//D/8P/x//b/+v/7//7/AQADAAIABAAFAAUABgAJ
AAoACgAHAAcABwAFAAQAAgABAAAA///9//z/+f/2//X/9f/0//D/7v/r/+j/5v/n/+j/
6f/p/+n/6f/q/+n/6P/n/+T/5f/m/+f/5v/m/+f/6P/o/+n/6v/r/+7/7P/p/+b/5P/p
/+f/5//n/+X/5//j/+H/4f/g/+D/7P/9/wgADgAfADwAVwBiAF8AWABLADEAFQAJAAQA
+//1//X/9f/0//T/+f/7//j/+P/6//P/7v/u/+//8P/x/+3/7P/r/+n/6f/q/+r/6v/s
/+z/6v/o/+j/6v/s/+3/6//p/+n/6f/q/+r/6v/q/+r/7P/t/+3/7v/w//L/9P/0//P/
8v/z/+//7f/r/+n/7P/t/+7/7v/t/+z/7P/s/+7/7v/u/+3/7v/u/+//8P/w/+//7//v
//P/8//z//P/8//1//X/9f/0//T/8//z//f/+P/5//r/+P/4//n/+f/6//z//f/9//7/
//8EAAMAAQACAAQABAAEAAUABgAHAAcACAAJAAoADgAKAAoACwAMAA4ADwAPAA0ADQAN
AA8ADwAPABEAEgATABQAFgAXABUAFwAZABkAGQAZABkAGQAWABUAFAASAA8ADAALAAsA
DQAIAAcABwAIAAcABAADAAQABQAFAAYACAAFAAMAAwD///3/+f/3//n/+v/7//z//P/8
//z//P/7//v/+v/4//n/+v/7//3//v/+//3//f8AAAAA/v8AAP7//v/+//7//f/9//3/
/f////////8BAAAA//8AAAMAAgADAAIAAQADAAMAAgACAAAA/v/9//3/AAAAAP//////
//////////7//f/8//z//P/8//z//f////7//v/+/wAA/v/9//3//f/9//3//f/7//v/
9//3//j/+f/7//3//v/+//v/+v/6//r/+v/4//3//f/9//3/+//7//v/+////wEAAgAD
AAUABQAFAAUA///7//j/9//5//j/9v/2//j/+v/8//z//P/8//3//f/8//z/+//7//z/
/P/+//7//P/8//3//f/9/wAAAAABAAYACgALAA4AEQATABIAFAAVABUAFQAXABcAFgAW
ABcAGAAXABYAFAATABIADgALAAkABQAEAAMAAwACAAIAAgABAAAA/f/9//3//f/4//f/
9v/2//b/9v/2//T/9v/4//r/+v/3//X/8//w//D/8v/0//j/9v/1//T/9P/5//P/8//1
//X/9f/z/+//7f/u//L/+v8HABgAKgBBAFoAcQB6AG8AYABRADkAJQAZAAoA//8FAAkA
AwAGABAACwD//wAACAAIAAEA/P/8//v/+v/5//n/+v/7//v/+v/6//n/+P/5//r/+f/4
//r//P/+////AQD///////////7//f/8//3/AAACAAMA/P/6//j/9v/6//v//P////3/
/f/9//3/+//7//v/+v/9//7/AAACAAMAAgABAP//AAAAAAEAAgAEAAMAAwADAAUABQAF
AAUABAAFAAQAAwAFAAYABgAHAAgACAAIAAgACAAIAAkACQAKAAwADQANAAsACwAPAA0A
DgAQABMAFAASABMAFAAVABYAGAAaABwAIAAcABwAHQAiACQAJQAlACcAKQArAC8AJwAj
ACEAHgAgACIAJQAnACUAJwApACkAJgAlACQAIwAiACMAJAAkACEAHgAdAB0AGwAWABUA
FQAUABMAEAAPAA8ADwAOAA4AEAANAAsACwAMAA0ADAANAA0ADAALAAoACAAIAAgACAAG
AAcABwAGAAYABgAGAAcACgAKAAkACQAMAAwACgAMAA4ADgAOAA4ADgANAAwACwALAAsA
CwANAAwACwAMAA8ADgAPAA4ADQAPAA8ADgAOAA8ADgAOAA8ADgAMAAkABwAJAAsADQAP
AA4ADQAMAAwADAAMAAwADQAJAAYABAACAAYABgAHAAkACwALAAsACwAIAAcAAgABAAIA
AwAFAAcACAAIAAUABAAGAAYABgAEAAUABQAFAAUABQAFAAUABQAHAAcABgAFAAcABwAH
AAcACQAJAAoADQAKAAgABQAEAP7/AwADAAAAAAAAAAAAAAD//////v/+//7///8BAAIA
BQAGAAUABgAEAAMAAgAEAAQABQAKAA4AEQAUABcAGQAaABwAHQAdABsAHQAdABwAHgAf
ACAAHwAeABwAGwAaABYAEwARAA0ACQAHAAYABAAGAAYABQAEAAEAAQABAAEA/P/7//r/
+v/7//z//f/8//r/+v/6//j/+v/7//z//P/4//j/+P/6//z/+//6//r/9f/5//n/9//1
//P/9f/5//n/9P/2/wAABwASACAAMwBKAGMAdAB3AG4AXQBFACUAFwAOAP//9//7//3/
/v8EAAsACwAMAA4ACgAFAAAA/v/9//z/+//7//z//f/9//z//P/7//r/+P/4//b/9P/3
//r//f////7/+//6//n/+v/6//r/+v/6//z//f/9//j/+P/4//j/+v/7//z/////////
/////wAAAQACAAIA///8//r/+P/8//7/AAABAP7//P/7//r/+//7//z//f//////////
//3/////////AAAAAP////8CAAIAAgACAAIAAgADAAMAAgAEAAUABQAGAAcADAALAAkA
CgAMAAwADQAPABEAEwASABQAFgAYABoAFgAWABcAFwAYABgAFwAYABkAGgAdABwAHQAg
ACIAIQAgACAAHwAeACEAJAAlACQAIwAiACEAIQAhACEAIAAgAB4AHgAfABsAFAARAA8A
EAAPAAwACwAHAAcABgAGAAgABQADAAMAAwADAAEAAQAEAAQABAAEAAEAAAD///7/AQAF
AAgACgAKAAoACgALAAgABAD///v/AAACAAIABgAIAAgACAAIAAoACwAMAA0ACAAFAAIA
AQABAAEAAwAHAAUABwAHAAcACQAJAAgACAAKAAgABwAHAAkACAAGAAUABQAFAAUABQAE
AAMAAgACAAAAAAAAAAEABAAEAAUABgAKAAgABwAHAAgABwAGAAUABQAFAAEAAQAEAAUA
BwAJAAcABgACAAAA///+//3/+v/+////AAABAAEAAQABAAEAAwADAAIAAQD/////////
//7//f/9////AQAAAP7//v/+/////////wcA///4//n/+v/7//z///////7//v//////
AAAAAP7//v/8//z//f/9//3/AAAAAAEABgAKAA0AEAATABUAFAAUABMAEQASABUAFgAW
ABcAFwAXABUAFAASABEAEAAOAAsACQAFAAMAAwAEAAQABQAEAAIAAAD///////////r/
+f/4//j/+//8//3//P/4//b/9P/w//P/9f/3//j/9f/0//P/9P/0//P/8v/y//H/8f/v
//P/9//1/+//7//x//D/7v/2/wUAEAAYACUAPABdAHAAdQBsAFkAQQAnABcADAABAPn/
+f/7/wAABAAHAA0AEgAQAAYA//8AAPz/+//6//n/+f/6//v/+//5//j/9v/0//T/9P/y
//D/8v/0//b/9//1//P/8//z//b/9v/2//b/9//6//z//f/4//j/+P/4//j/9//2//f/
+f/5//n/+f/5//n/+f/4//r/+v/7//z//v/+//7//f/7//r/+v/6//n/9//2//X/+P/5
//r/+//7//3//f/9//7//v/9//3/AgACAAIAAgAAAAAAAQABAAAAAgADAAMABQAFAAkA
BwAHAAgACgAKAAoACwAMAA0AEAASABQAFgAYABQAFAAVABUAFgAWABUAFwAZABsAHwAc
ABsAHAAcAB4AHgAfAB8AGwAbABsAGQAcAB0AHgAfAB8AHwAfAB4AGgAWABQAEwAWABIA
EgATABIAEQAOAA0ACQAJAAgACAAIAAUAAwADAAMAAwABAAEABAAEAAQABAAEAAQABAAE
AAQABQAFAAQAAwACAAEAAQAFAAYABgAHAAcABgADAAQABwAIAAkACgAJAAcABQADAAYA
BwAIAAsABgADAAIAAwAEAAcACAAJAAcABwAGAAYABgAEAAMAAwAGAAYABQAFAAUABQAF
AAUABgAFAAQABAACAAIAAgADAAEAAAAAAAAABAACAAEAAQADAAMAAwADAAUABQABAAEA
BAAFAAcACQAHAAYAAgAAAP///v/9//r//v///wAAAQD//////////wIAAwADAAMAAQAB
AAEAAQD+//3//f///wEAAAD+//7/AAABAAEAAQABAP//AAAAAAAAAAAAAAAA///9//z/
//8BAAQABgAEAAQAAgACAAEA///9//7/AAABAAYACgAMABAAFAAXABoAHAAdAB0AGwAd
AB0AHAAdAB0AHQAbABcAFAASABAADQALAAoABwAEAAMAAwACAAIAAgABAAAA+//7//v/
+//7//v/+//8//r/+v/6//j/+P/4//j/9v/2//f/+P/4//j/+P/4//r/+v/5//j/+P/z
//f/9//3//n/+f/3//P/7f/q/+7/9v/9/woAHgA1AE4AZQB0AHMAZABPADsAJwAZAAwA
AwD///////8EAAgACQALAAwACgAGAAEA/v/6//n/+P/3//r//P/+/////v/+//3//P/5
//j/9f/y//D/8v/0//X/9//1//X/9f/4//j/+P/4//b/+P/5//n/+P/4//j/+P/3//f/
9//5//v/+//7//v/+v/5//j/9v/0//T/9f/2//n/+v/7//v//f/8//z//P/8//v/+//7
//z/+//6//n/+////wEAAwACAAAA/f/7/wAAAAAAAAAAAAAAAAEAAQACAAQABQAFAAUA
BQAJAAcABwAIAAoACgAJAAkACQAJAAoADAAOABAAFQASABMAFQAWABgAGQAZABgAFwAW
ABcAFwAXABkAGgAaABoAGwAbABkAGwAdAB0AHwAfAB8AHwAdAB0AHQAcABcAFAATABMA
FgASABIAEwAPAAsABQABAAIAAwADAAQABgADAAEAAQAAAP///P/7//3//v///wAAAAAA
AAAAAAD//////v/8//7//v/+////AQACAAIAAwADAAIA//8AAAAAAAAAAAAA////////
//////////8BAAEA/////wEA//8BAAEAAQABAAEAAAAAAP///P/6//n//f/+//7/////
/////////wAA///+//7/+//6//n/+f/6//r/+//8/wAA/v/9//3//f/7//n/9//3//f/
8//z//T/9f/3//n/+v/6//f/9v/1//T/8//w//X/9f/1//X/9//3//f/9//7//v/+v/5
//j/9//2//X/9v/1//X/9//5//T/8//y//H/8P/z//X/9v/4//T/8//z//L/8P/w/+7/
7v/y//P/9P/4//f/9//7//7///8CAAUABwAKAAwADQANAA0ADwAPAA4ADAALAAoABwAF
AAQABAAEAAUAAwACAP///P/7//v/+v/1//L/7v/q/+j/6f/q/+v/6f/p/+n/6v/r/+z/
7f/s/+r/6v/q/+j/6P/p/+r/6v/p/+r/6//u/+z/6//q/+r/5//h/9//4f/j/+X/5//p
/+f/4P/g/+r/+/8MAB4AMwBOAGcAbABhAFIAPQAhAA0A///u/+f/7f/x/+//8v/4//3/
///8//b/+P/5//T/8v/x//D/7//s/+z/7P/r/+v/7P/s/+z/6f/o/+X/4v/k/+b/6P/p
/+z/6//s/+3/7P/s/+z/7P/s/+7/7//v/+r/6v/q/+r/6f/p/+n/6//t/+//8f/z//D/
7//u/+z/6f/o/+j/6P/s/+7/8P/x/+//7P/q/+j/6//r/+z/7f/t/+3/7f/t/+//8f/x
//H/8v/y//H/8f/x//D/7//u//H/8v/0//X/9v/4//n/+f/3//f/+//5//v//P/+//7/
/v///wAAAQACAAQABgAIAAgAAgAAAP//BAAGAAcABwAJAAkACQALAAcABwAJAAoADAAM
AA0ADQANAA8AEQARAA8ADwAPAA8ADQANAA0ADAAHAAQAAwADAAAA+v/4//f/+f/7//v/
/f/6//n/9//2//L/7f/p/+f/6P/p/+j/6f/q/+r/6v/q/+z/7P/s/+z/6v/r/+v/6v/r
/+z/7f/v//H/8v/y//P/8v/w/+z/7P/q/+r/6v/q/+7/7//w//H/8v/z//T/9//0//H/
8P/x//D/8f/w/+//8P/x//H/8v/x/+7/7P/r//D/8v/z//X/9f/1//X/9f/w/+3/6v/o
/+j/6P/o/+n/6f/o/+j/6P/r/+r/6v/r/+//7//v/+//7f/t/+n/6f/s/+3/7//x/+7/
7P/n/+T/5//o/+n/6P/o/+f/5v/l/+P/4//j/+P/5//n/+b/5f/n/+f/5//n/+b/5f/l
/+f/6P/o/+f/6P/m/+n/6P/l/+T/4//i/+b/5//n/+j/6P/n/+f/5v/p/+r/6f/q/+n/
5//l/+b/5//p/+//9P/1//j/+//9//z//v///////f///////v/+////AAD///r/+P/3
//b/9//1//T/8f/t/+v/6v/o/+n/6v/q/+r/5P/j/+L/4f/f/9//3//g/+P/5P/l/+T/
4//i/+H/3v/c/93/3v/e/9z/3P/c/97/3P/b/9r/2v/f/9//3//d/93/3//b/9f/2//g
/+D/5P/z/wIADgAfADoAVQBeAFUASgA3ABkAAwD7//D/4//f/+P/4//m/+7/8//z//L/
8P/q/+X/4P/g/9//3v/d/93/3v/f/9//3//g/+D/4P/g/+D/3v/c/9z/3v/g/+H/4f/f
/9//3//g/+D/4P/g/+L/5P/l/+X/4v/i/+L/4v/l/+X/5f/n/+X/4//h/9//4v/j/+T/
5P/h/+D/4P/g/+L/4v/i/+H/4v/i/+P/5P/m/+X/5f/l/+X/5f/l/+X/5f/n/+f/5//r
/+z/7P/t/+//7v/t/+z/6v/q/+v/6//u//D/8f/x/+//7//z//H/8v/0//f/+P/1//X/
9f/1//b/+P/6//z/AAD8//z//f8AAAIAAwADAAUABQAFAAcABgAHAAoADAALAAoACgAJ
AAkADQARABMAEgARABAADwAMAAsACgAIAAQAAAD+//3////6//n/+f/5//n/9//3//T/
8//x//D/8v/v/+3/7f/v/+//7f/t//D/8P/w//D/8P/w//D/8P/v/+//7v/s/+z/7P/s
/+3/8P/w/+//7//y//L/8P/y/+//7v/t/+z/7//v/+//7//v/+//7//x//L/8f/y//X/
9//5//n/+f/1//P/8P/u/+//7v/u/+//8P/w/+//7//z//X/9//5//X/8f/t/+r/6//s
/+3/7//v/+7/7v/u//D/7v/t/+3/7f/t/+3/7f/u/+//7P/t/+v/6//s/+3/8P/w/+3/
7P/v//D/8f/w//H/8f/x//H/7v/r/+j/5f/q/+v/6//r/+z/7f/u/+//8P/v/+//8f/v
/+z/6P/m/+b/6f/m/+r/7P/u//D/7v/t/+v/6v/q/+n/6f/o/+v/7P/r/+z/7f/t/+3/
8P/y//P/+P/8//r/+v/6//n//f8AAAIAAwAFAAcABwAGAAUABQAFAAMA/f/6//j/9v/2
//X/9f/z//D/7//v/+7/7//u/+z/6v/l/+X/5f/l/+X/5f/l/+b/5P/k/+T/4v/i/+L/
4v/g/+D/4f/i/+L/4P/g/+D/4v/k/+X/5v/o/+n/4f/d/9//4f/h/+P/5//l/97/2v/a
/+H/9v8IABUAJAA9AFgAYQBUAEMALwAXAAEA9v/v/+v/6//t/+7/7P/v//X/9v/0//T/
8f/s/+z/6//q/+n/6f/q/+v/6//n/+T/4P/c/+D/4v/i/+L/4//m/+n/6//t/+v/6//r
/+n/6P/n/+b/5P/m/+f/5//m/+b/5v/m/+r/6//s/+//7f/t/+3/7f/r/+n/5//k/+X/
5v/o/+r/7P/s/+z/6//s/+z/7f/u//D/7//v/+//7//v/+//7//v//H/8f/x//D/8P/v
/+//9P/2//j/+v/1//L/8P/t//D/8v/z//P/9f/3//3//f/5//j/+P/2//f/+f/7//3/
/v8AAAIABAAEAAAAAAABAAQABgAHAAcABQAFAAUABwAIAAkADAAOAAsACgAKAAkABwAJ
AAsACwANAA0ADQANAAsACwALAAoACAAGAAYABwAGAAAA/v/9//r/+f/2//X/9f/1//T/
9P/0//H/7//v/+3/7f/r/+v/7v/u/+7/7v/v//D/8f/y/+//7//u/+z/7f/u/+//8f/v
/+7/7P/r/+z/7P/q/+z/7P/s/+z/7P/u/+//8P/x//H/8f/x//P/7v/r/+r/6//t//H/
8//1//X/9f/0//T/8//w/+7/7f/t/+z/6v/p/+z/7f/u/+//6//p/+f/5v/o/+j/6P/p
/+n/6P/o/+j/6//q/+r/6//t/+3/7f/t/+v/6//n/+f/4v/f/93/2//f/+L/4v/k/+T/
5P/k/+L/4//j/+P/4//l/+X/5f/l/+b/5f/j/+H/4f/h/+H/4f/h/+H/4v/l/+X/5P/i
/+L/4v/h/9//3f/f/+H/4//l/+D/3v/d/9z/4f/j/+X/6P/m/+P/4P/d/97/3v/c/9//
5f/s//H/9v/4//n/+P/1//n/+f/4//j/+P/6//r/+f/4//f/9P/y/+3/7P/p/+j/5v/k
/+P/4f/g/+D/3v/f/+P/2f/U/9X/1v/X/9j/1//W/9X/1P/W/9b/1v/W/9b/1v/W/9b/
1P/U/9T/1P/Q/87/zP/K/8v/zP/N/87/zv/O/87/zv/L/8r/yf/I/8//1P/Z/97/7/8A
ABEAIgAoAC4ANAA6ACYAFAACAPD/6f/i/9v/1P/W/9j/2v/c/93/3v/f/+D/3P/Y/9T/
0P/R/w==
         </WaveFormData>
      </LeadData>
      <LeadData>
         <LeadByteCountTotal>10000</LeadByteCountTotal>
         <LeadTimeOffset>0</LeadTimeOffset>
         <LeadSampleCountTotal>5000</LeadSampleCountTotal>
         <LeadAmplitudeUnitsPerBit>4.88</LeadAmplitudeUnitsPerBit>
         <LeadAmplitudeUnits>��V</LeadAmplitudeUnits>
         <LeadHighLimit>2147483647</LeadHighLimit>
         <LeadLowLimit>268435456</LeadLowLimit>
         <LeadID>V1</LeadID>
         <LeadOffsetFirstSample>0</LeadOffsetFirstSample>
         <FirstSampleBaseline>0</FirstSampleBaseline>
         <LeadSampleSize>2</LeadSampleSize>
         <LeadOff>FALSE</LeadOff>
         <BaselineSway>FALSE</BaselineSway>
         <ExcessiveACNoise>FALSE</ExcessiveACNoise>
         <MuscleNoise>FALSE</MuscleNoise>
         <LeadDataCRC32>641487977</LeadDataCRC32>
         <WaveFormData>
/P/6//z//P/5//n/+f/5//z//P/8//7///8CAAUABwAFAAQABAAEAAYABgAEAAQAAwAE
AAQABAACAP///f/6//v/+f/5//n/9//1//X/9v/3//n/+v/6//j/+P/4//f/9//3//f/
9v/2//b/9v/2//b/9//3//b/9v/2//b/9v/2//f/9//3//b/9v/3//f/9f/1//b/9v/2
//b/9//4//3/AgAFAAMAAQD///j/7P/h/9L/uf+a/3n/XP8//yj/I/82/1H/X/9m/3j/
jP+d/7D/v//K/9P/2//d/97/5f/p/+z/7v/x//T/9P/1//X/9//3//f/9//3//j/+v/5
//n/+v/4//j/+v/7//3//f/9//3/+//7//v//f////7//v////7//v/+//7//v//////
/////wEAAQABAAAAAAAAAAAAAgACAAIAAgABAAIABAACAAEAAQABAAIAAgABAAAAAAAB
AAIAAgACAAIAAgADAAMAAwADAAMAAwAFAAUABQAFAAIAAgACAAUABgAGAAcACQAHAAcA
CAAIAAgACgAKAAoADAAMAA0ADwAPAA4ADgAPAA8ADwAOAA4AEgASABIAEgASABIAEwAT
ABMAEwATABMAFQAVABUAEwASABAADwAOAA0ACgAJAAcABwAFAAUABAACAAAAAAAAAAAA
/v/9//3//P/8//v/+v/7//z//f/+//7//v/9//3//f/7//v/+//5//r/+v/6//n/+f/4
//j/9//3//f/9//5//j/+P/4//v/+//6//r/+P/4//j/+f/5//n/+P/4//v/+//7//v/
+//8//z//P/6//r/+v/6//r/+//9//3//f/8//z//P/7//r/+f/5//f/+P/5//n/+//7
//v/+v/3//f/9//3//n/+f/5//n/+f/5//n/+v/4//j/9f/3//f/9//3//f/9//2//X/
9f/2//b/9v/3//n/+P/2//b/9v/2//j/+P/4//f/9//4//j/9//3//f/9f/1//L/9P/1
//b/9v/1//b/9v/2//b/9v/1//T/8//0//T/9P/1//T/9v/1//T/9v/2//b/9v/1//X/
9f/0//b/9v/0//b/9P/z//P/8//1//b/9v/2//j/+f/8////AwADAAIAAgACAAIAAgAA
AAAAAQACAAIAAAD+//v/+f/4//f/9f/1//X/8//x//H/8v/z//X/9v/2//b/9v/2//X/
9f/1//X/9P/0//T/9P/0//T/9f/1//b/9v/2//b/9v/2//f/9//1//T/9P/1//X/8//z
//T/9P/0//b/+//8//3/AgADAAEAAwADAPj/6P/b/87/tf+U/3X/WP89/yz/K/9A/1f/
X/9o/4D/lP+l/7L/w//S/9n/2//f/+L/5//r//D/8v/1//j/+P/5//n/+//7//3//f/9
//7//v/9//3//v/8//z//v//////////////AQABAAEAAwABAAAAAAABAAIAAgACAAIA
AgADAAMAAwADAAUABQAFAAYABgAGAAYABgAGAAYABgAHAAgACgAIAAcABwAHAAgACAAH
AAYABgAFAAYABgAGAAgACAAJAAkACwALAAsACwALAAsACwALAAoACgAKAA0ADQAMAAwA
DQANAA0ADgAOAA4AEAAQABAAEgASABMAFQAVABQAFAAVABcAFwAWABYAGAAYABgAGAAX
ABYAFgAVABYAFwAYABkAGQAZABkAFwAWABQAEwASABIAEAAQAA8AEQAPAA8ADgAOAAwA
DAAMAAoACAAHAAcACAAIAAcABgAGAAYABgAGAAgACAAHAAcACQAHAAcABwAGAAYABQAE
AAYABwAHAAgACAAHAAYABQAHAAYABgAGAAkACQAIAAgACAAIAAgACQAJAAkACAAIAAcA
BwAHAAcACQAKAAoACgAKAAoACgAKAAgACQALAAsACQAIAAgACAAIAAgACAAJAAcACAAJ
AAkACQAJAAkACAAJAAkACQAJAAcABwAHAAcACQAJAAkACgAIAAgABQAHAAkACQAJAAkA
CQAIAAcABwAIAAgACAAJAAkACAAGAAYACAAIAAoACgAKAAkACQAKAAoACQAJAAkACQAJ
AAYACAAJAAoACgAJAAgACAAIAAgACQAJAAkACQALAAgABwAIAAgACAAIAAgACQAJAAkA
CAAKAAoACAAKAAgABwAHAAcACAAKAAsADAAMAA0AEAATABUAFQAUABQAEgASABIAEAAS
ABMAFAAUABMAEAAMAAkABwAHAAYABwAHAAUAAwADAAYABwAJAAoACgAKAAoACgAHAAcA
BwAHAAgACAAIAAgACAAIAAkACQAIAAgACAAIAAoACgALAAsACQAIAAgACQAJAAcABwAI
AAgACgAMAA0AEAAVABgAGQAZABcADwAEAPr/7f/U/7n/oP+H/3L/Y/9g/3H/hP+H/4f/
lv+m/7b/xf/U/9//5P/p/+//8f/2//v/AQAEAAQABwAKAAoACwALAA0ADQAPAA8ADwAQ
AA4ADQANAA4ADgAOABAAEQARABEAEQARAA8ADwAPABEAEQAQABAAEQAQABAAEAAQABAA
EQARABEAEQATABMAEwAQABAAEAAQABAAEAAQABAAEwAUABYAFAARABEAEQASABAADwAO
AA4AEAASABMAFAATABIAEgARABEAEQARABEAEQARABEAEQASABIAEgAVABMAEgASABMA
EQARABIAEgASABQAFAAUABQAFAAVABcAFQAUABQAFQAVABUAFAAUABQAFAAUABQAFgAW
ABcAFwAVABUAFQAVABUAFQAVABMAEQAQABAAEAARABAAEQARABIAEQASABIAEgAQABAA
EAAQAA4ADQANABAAEAAPAA4ADgAOAA4ADgANAAwACgAJAAkABwAHAAcACQAKAAoACgAL
AAsACgAKAA0ADQANAA0ADAAKAAkACAALAAsACgAKAAoACgAKAAsACwALAAoACgAJAAkA
CQAJAAkACgAKAAoACQAKAAsADAAJAAkACgAJAAsACgAKAAoACQAIAAcABwAHAAgACQAJ
AAkACQAJAAgACQAJAAkACQAHAAcABwAHAAUABQAFAAYABgAGAAMABQAHAAcABwAHAAcA
BgAFAAUABAAEAAQABQAGAAYABQAGAAUABAAFAAQABgAFAAUABgAGAAUABQAFAAUABQAC
AAQABQAGAAYABQAEAAQABAAEAAMAAwADAAMABQAEAAMAAwACAAIABAAEAAQABAAFAAUA
BQAEAAQABAACAAQAAgABAAEAAQABAAIAAgACAAUABwALAA8ADgANAAsACgANAA4ADwAO
AAsACwALAAoADAAKAAcABQACAAEA/////wEA///9//3//v///wEAAgAAAAAAAAAAAP//
////////AAAAAAAAAAD+//7//////wAAAAAAAAAA///+//7//f/+//7///8BAAAA/f/8
//z//v8AAP7///8AAAcADgANAAkACQAJAAAA8v/n/9T/t/+a/4H/Zv9N/zr/Of9Q/2f/
cf94/4r/mv+n/7r/y//U/9v/4f/p/+z/7//z//T/9v/5//z//P/9//3/////////////
/wAAAAD/////AAD+//7/AAABAAMAAwADAAMAAwADAAMABQAFAAQABAAFAAYABgAGAAYA
BgAHAAcABwAFAAcABwAHAAYABgAGAAYABgAGAAYABgAHAAgACgAIAAcABwAHAAgACAAH
AAYABgAHAAgACAAIAAgACAAJAAkACQAJAAkACQAJAAkACQAJAAoACgAKAA0ADQAMAAwA
DQANAA0ADgAOABAAEgASABIAEAAQABEAEwARABAAEAARABEAEQAQABAAFAAUABQAFAAS
ABIAEwATABUAFQAVABUAFQAVABUAEwATABIAEgASABAADgAOAA0ADQALAAsACgALAAoA
CwAMAAgABgAFAAUABAAEAAMAAgAAAAAAAAAAAAIAAgABAAEAAwABAAEAAQD//wAAAAAA
AAMAAwACAAIAAgABAAAA//8BAAAAAAAAAAEAAQAAAAAAAgACAAIAAwABAAEAAAAAAAMA
AwADAAMAAQACAAIAAgACAAIAAgACAAIAAwAFAAUABAACAAEAAAAAAAAAAAABAP//AAAB
AAEAAQABAAEAAAAAAAEAAgADAAEAAQABAAEAAAD///7//v/+//7/+//9//7///8AAAEA
AQAAAP////////7//f/9/////v/8//z//P/8//7//v/+//3//f/+/wAA////////////
//z//v///wAAAAD///z//P/8//z//f/9//3//f/9//7//P/+//7//v/+//////////7/
/f/8//n/+v/8//v/+//7//v//P/8//z//P/9/wAAAwAHAAcABgAGAAYABgAGAAQABQAH
AAkACgAJAAYAAgD///z/+//5//n/+f/3//X/9f/4//n/+//8//r/+v/6//r/9//3//f/
9//4//j/+P/4//f/9v/2//X/9v/2//b/9v/2//b/9//3//n/+P/4//n/9//1//X/9v/2
//b/9v/3//j/+/8AAAEAAQABAAEA/P/w/+H/zv+z/5D/c/9a/z//Kv8r/z7/Uf9d/2r/
fP+M/5//sv/B/8z/0//Z/93/4v/n/+v/7P/u//H/9P/0//X/9f/3//f/9//3//f/+P/4
//f/9//4//b/9v/4//n/+f/5//n/+f/7//v/+//9//v/+v/6//v//v/+//7//v8AAAEA
AQABAP7////+//3//v/+//7//v8AAAAAAAAAAP//AAACAAAAAQABAAEAAgACAAEAAAAA
AAEAAgACAAIAAgACAAMAAwADAAMAAwADAAUABQAFAAUABgAGAAYACQAJAAgACAAJAAkA
CQAKAAoADAAOAA4ADgAMAAwADQAPAA0ADAAMAA0ADwAPAA4ADgAQABAAEAAQABAAEAAR
ABEAEwATABMAEwATABMAEwARAA8ADgAOAA4ADgAMAAwACwAJAAcABwAGAAQAAgACAAIA
AQAAAAAAAQAAAAAA///+/wAAAAAAAAAAAAAAAP/////9//v/+//7//v//P/8//z/////
//7//v/+//3//P/7//3//P/8//z///////7//v/8//z//P/9//7//////wAAAAD///7/
/f/+/wAAAQACAAAAAAAAAAAA/v///wEAAQABAAAAAAAAAAEAAAD///////8AAAEAAQD/
///////+////////////AQABAAEAAQD///////8AAAAAAAD9////AQABAAEAAQD///7/
/f/9//7//v/+///////+//z//P/+//7/AAAAAAAA/////wAA/v/9//3//f8AAAEA//8C
AAEAAgACAAEA///+//3//P/9//3//f/9/////v8AAAAAAAAAAP////////7//v/+//z/
/v/+//3//f/9////AAAAAAAAAAABAAQABwALAAsACgAKAAgACAAIAAYACAAJAAoACgAM
AAoABwAFAAAA///9//3//f/7//n/+f/4//n/+//8//7//v/+//7//f/9//3//f/6//r/
+v/6//z//P/9//3//v/+//7//v/9//z//P/7//v/+v/6//v//f/7//v//P/+//7//v//
/wAAAwAGAAkADQALAAcA/v/y/+f/1P+7/6D/h/9w/13/TP9R/2j/ef95/37/kv+m/7X/
wv/P/9j/2f/b/+H/6P/t//H/8v/2//n//P/8//3//f//////////////AAACAAEAAQAC
AAIAAgAEAAUABwAHAAcABwAFAAUABQAHAAkACAAIAAkABwAGAAUABAAHAAkACgALAAgA
CQAIAAcACAAIAAgACAAIAAgACAAIAAgACAAJAAYABgAHAAgACgAKAAkACAAIAAkACgAK
AAoACgAKAAsACwALAAsACwALAAsACwALAAsACgAKAAoADQANAAwADAANAAsACwAMAAwA
DgAQABAAEAAOAA4ADwARABEAEAAQABEAEQARABAAEAASABIAEgASABQAFAAVABUAEgAR
ABAADwARABEAEQAPAA8ADgAOAA4ADgAMAAwACwAMAAsADAAMAAwACgAKAAoACQAIAAgA
CQAIAAgABwAGAAYABgAGAAYACAAIAAcABwAHAAUABQAFAAUABgAGAAYABQAFAAQABAAF
AAUABQAFAAUABAAEAAQAAwADAAIAAgADAAQABQAHAAYABQADAAIAAwADAAMAAwADAAQA
BAAEAAIAAgACAAIAAAABAAMAAwADAAIAAgACAAIAAgACAAMAAQACAAMAAwADAAMAAwAC
AAMAAwADAAMAAwADAAMAAwABAAEAAQACAAQABAABAAMAAwADAAMAAwACAAAA/v/9/wAA
AAAAAAEAAQAAAP7//v/+//7/AAAAAAAA/////wAAAAD///////8AAAEA//8CAAIAAgAB
AP//AQACAAMABAAEAAMAAgABAP//AAD///7/AAAAAAAAAAD////////+/wAAAAD+/wAA
AAD////////9//7//v/+/wIAAwAGAAkACwALAAoACgAKAAoACgAIAAYABwAIAAgACgAI
AAUAAwD+//3/+//7//v/+f/3//f/9v/3//n/+v/7//z//f/+//3//f/9//3/+v/6//r/
+v/6//r/+//7//z//P/8//z//P/8//3//f/9//z//P/9//3/+//7//z//P/8//z/+//8
/wEACAALAAsACQALAAYA+v/t/+D/yf+q/5H/dv9b/0T/Pf9M/2f/cf90/37/kP+h/7T/
xf/Q/9f/3f/j/+j/6f/r/+7/8v/1//j/+P/5//n/+//7//3//f/9//7//P/7//v//P/9
//7/AQADAAIAAQAAAP//////////AQABAAAAAAABAAQABAAEAAQABAAFAAUABQADAAUA
BQAFAAYABgAGAAYABQAEAAMAAgADAAQABgAEAAMAAwADAAQABgAFAAQABAAFAAYABgAG
AAQABAAFAAUABQAFAAUABQAJAAkACQAJAAgACAAIAAsACQAIAAgACQAJAAkACgAKAAoA
DAAMAAwADAAMAA0ADwAPAA4ADgAPAA8ADwAOAA4ADgAOAA4ADgAQABAAEQARABEAEQAR
ABEAEQARABEADwARABAAEAAQAA4ADAAMAAsADQALAAsACgAKAAgACAAIAAQAAgABAAEA
AgACAAEAAAAAAAAAAAAAAAAAAAD////////9//3//f/9//7//v/+//3//f/8//z/////
//////8BAAAAAAAAAAAA///9//z//v/+//7///8BAAEAAAAAAAEAAQABAAEA/v/+//3/
/P/8//z//P/8//7///8BAAEA///+//7//v////7//f/9//3//v///////v/9//z/+v/6
//v//P/9//v/+//7//v//f/9//3//v/+//7/+//9//v/+//7//v//f/8//v/+//+//7/
/v////7//P/5//j/+P/4//r/+v/6//n/+f/6//z/+//7//v/+//7//j/+v/5//r/+v/5
//j/+P/4//j/+//7//v/+//7//r/+f/5//z//P/6//j/+P/4//j/+f/5//n/+P/5//r/
+f/8//r/+f/5//n/9//4//j/+P/6//v//v8BAAUABQAEAAQAAwACAAEA/v8AAAEAAgAC
AAMAAgAAAP//+//5//b/9f/z//H/7//v//H/8//2//j/9v/2//b/9v/3//f/9//3//T/
9P/0//T/9v/2//f/9//1//T/8//y//T/9P/1//X/8//y//L/8//1//P/8//0//b/9P/0
//X/+P/7//7/AQADAAMAAQD8//L/4f/Q/7v/oP+F/2b/Tf82/yf/Mv9P/13/Yv90/4b/
lf+o/73/yP/P/9X/3f/g/+H/5//s/+3/7//x//D/8//z//X/9f/z//P/8//0//T/8//z
//T/9v/2//j/+f/3//f/9//3//f/9//3//n/+//6//r/+//+//7//v/+//3//f/8//v/
+//9//3//f/8//z//P/8//7//v/+//7//f/+/wAA/v/9//3//f/+//z/+//6//r/+//8
//z//P/+//7/////////////////AQABAAEAAQAAAAAAAAADAAMAAgACAAMAAwADAAQA
BAAEAAYABgAGAAQABAAFAAcACAAIAAkACwALAAsACgAKAAoACgAKAAoACgAKAAsACwAL
AAsACwALAAsACwALAAkABwAGAAYABgAGAAQABAADAAMAAQABAAAA/v/8//z//P/8//r/
+f/5//r/+v/5//j/9v/2//b/9v/2//b/9f/1//X/8//z//P/9f/2//b/9v/1//X/9P/0
//f/9//3//f/9f/0//T/9P/3//f/9v/2//b/9v/2//f/+f/5//j/+P/3//f/9//3//X/
9v/2//b/8v/y//L/8v/z//X/+P/5//j/9v/1//T/9f/0//P/8//z//T/9f/1//X/9f/1
//T/9f/1//X/9f/1//X/9f/1//P/8//z//T/9P/0//H/8//z//P/8//z//X/9P/z//P/
9P/0//T/9f/1//T/8v/y//D/8P/y//L/8v/x//H/8v/0//P/8//z//X/9f/y//T/8//0
//T/8//y//L/8v/y//X/9f/1//X/8//y//H/8f/0//T/9P/0//T/9P/0//H/8f/x//D/
8//0//P/9v/0//P/8//z//H/8v/y//L/9f/3//v///8BAAEAAAAAAAAAAAAAAP7//v//
/wAAAAACAAAA/f/7//f/9f/y//H/8f/v/+3/7f/w//H/8//0//T/9P/0//T/8//z//P/
8//y//L/8v/y//L/8v/z//P/8v/y//L/8v/0//T/9f/1//P/8v/y//P/9f/z//P/9P/0
//T/9P/1//b/+/8AAP///f//////+P/q/93/zv+1/5b/ff9k/0n/Mv8t/0L/W/9h/2j/
eP+K/5n/rP+//8r/z//V/93/5P/n/+n/6v/u//H/9P/0//P/8//1//X/+P/5//r//P/6
//n/+f/6//j/+P/6//v/+//7//v/+//9//3//f///////v/+/////v/+//7//v8AAAEA
AQABAAEAAwADAAMAAQAAAP///v/+//7//v/+/wEAAgAEAAIAAQABAAEAAgAEAAMAAgAC
AAEAAgACAAIAAwAEAAYABwAGAAUABAADAAUABQAFAAUABgAGAAYACQAHAAYABgAHAAkA
CQAKAAoACgAMAAwADAAKAAoACwANAA8ADgAOAA8ADwAPAA4ADgAQABAAEAAQAA4ADgAP
AA8ADwAPAA8ADwARABEAEQAPABEAEAAQABAADgAMAAwACwAMAAsADAAMAAoACAAIAAgA
CAAGAAUABQAFAAQAAgAAAAEAAgADAAQABAAEAAMAAwADAAEAAQABAAMABAAEAAQAAwAD
AAIAAgABAAEAAQABAAMAAgACAAIABQAFAAQABAAGAAYABgAHAAcABwAGAAYABwAHAAcA
BwAGAAYABQAEAAQABAAEAAQABAAFAAcABwAHAAYABgAGAAcABgAFAAUABQAGAAcABwAH
AAcABwAGAAcABwAHAAcABwAHAAcABwAFAAUABQAGAAcACAAGAAkACAAHAAYABQAHAAYA
BQAFAAYABgAGAAcACQAIAAYABgAGAAYACAAIAAgABwAHAAgACAAHAAcABwAIAAkABwAK
AAoACgAJAAcACAAIAAgACAAJAAoACQAIAAcABgAIAAkACgAKAAkACAAFAAYABgAFAAUA
BQAGAAgACQAKAAsACwANAA8AEwATABIAEgAUABQAFAASABAAEQASABIAEAAOAAsACQAG
AAUAAwADAAYABQAEAAUABAAFAAcACAAHAAYABQAEAAMAAwADAAMAAgACAAIAAgAEAAQA
BQAFAAQABAAEAAQAAgACAAMAAwAFAAQABAAFAAcABQAFAAYAAgAAAAAABQAKAA0AEgAV
ABEADwALAAIA9v/p/9b/vf+k/43/dP9d/1L/Wf9y/4H/gf+G/5j/qv+5/8b/0//c/+H/
5//n/+r/7//1//j/+v/9/wAAAAD/////AQABAAIAAwAEAAYABQADAAIAAgAEAAQABgAH
AAUABQAFAAUABwAHAAcACQAJAAgACAAJAAoACgAKAAoACAAJAAkACQAIAAsADAANAAoA
CgAKAAoACQAIAAcABgAJAAoADAAKAAkACQAJAAoACgAJAAgACAAHAAgACAAIAAoACgAL
AAsACwALAAsACwANAA0ADQANAA4ADgAOABEADwAOAA4ADwAPAA8AEAAQABAAEgASABIA
EQAQABAAEQASABIAEwAVABIAEQAPAA4AEgASABIAEgASABIAEwATABMAEwATABMAEwAT
ABMAEQARABAAEAAQABIAEAAQAA8AEAAPABAAEAAOAAwADAAMAAwACgAJAAkACwAMAAwA
DAAKAAoACgAKAAkACAAGAAUACAAHAAgACQAIAAgABwAGAAcABwAGAAYACQAJAAkACQAJ
AAgACAAIAAkACQAIAAgABgAGAAYABwAHAAcABgAGAAkACQAJAAkACQAKAAoACgAGAAYA
BgAGAAYABwAJAAkACQAIAAgACAAHAAYABQAFAAcACAAJAAkABwAHAAcABgADAAMAAwAD
AAMAAwADAAMABQAFAAUABgAGAAYAAwAFAAUABQAFAAUABQAEAAMAAwAGAAYABgAHAAYA
BAABAAAAAgACAAQABAAEAAMAAwAEAAIAAQABAAEAAwADAAAAAgAFAAYABgAFAAIAAgAC
AAIABQAFAAUABQABAAIAAgACAAIAAgACAAEAAQABAAAAAQACAAEABAAEAAMAAwADAAEA
AgACAAIABgAHAAoADQANAA0ADAAMAAwADAAMAAoACAAJAAoACgAKAAgABQADAAIAAQD/
/////f/7//n/+f/6//v//f/+/wAAAAAAAAAA/f/9//3//f/+//7//v/+//7//v//////
/P/8//z//P/8//z//f/9//3//P/8//3////9//3//v/+//7//v/9//7/BwAKAAkACwAN
AAkA/v/w/+H/zv+z/5j/ff9g/0n/OP87/1b/a/9x/3j/jP+e/63/vv/N/9b/3f/j/+f/
6P/t//P/9P/2//n//P/8//v/+//9//3//f/9//3//v/+//3//f/+//7//v8AAAEAAQAB
AAEAAQABAAEAAQADAAMAAgACAAMABAAEAAQABAAGAAcABwAHAAQABQAEAAMABAAEAAQA
BAAEAAQABAAEAAMABAAGAAQAAwADAAMABAAGAAUABAAEAAMABAAEAAQABgAGAAcABwAH
AAcABwAHAAcABwAHAAcABgAGAAYACQAJAAgACAAJAAsACwAMAAwACwAMAAsACgAKAAoA
CwANAA8ADgAOAA8ADwAPAA4ADgAOAA4ADgAOABAAEAARABEAEQARABEAEQARABEAEQAP
ABEAEAAQABAADgAMAAwACwAJAAcABwAGAAYABAAEAAQABAACAAEAAQAAAAAA///+//7/
/v/+//7//v/+//3//f////3//f/9//3//v/+//7///////7//v/9//3//f/9//3//P/8
//z///////7//v/+//7//v////3//f/8//z////////////+//7//f/8//v//P/9//7/
/v///wEAAQAAAP7//f/8//3//P/7//v/+//8//3//f/////////+//z/+//6//n/+//7
//v/+//5//n/+f/6//r/+v/3//n/+//7//v/+//7//r/+f/5//j/+P/4//n/+//6//j/
+P/6//r//P/8//z/+//7//z/+//5//j/9//5//n/9v/4//v//P/8//v/+v/6//r/+v/4
//f/9v/1//X/+P/8//r/+v/6//r/9//3//f/9v/2//b/9P/2//j/9//3//f/9//4//j/
+P/8//3/AAADAAQAAwABAAAAAAAAAAAA/v8AAAEAAgACAAIAAAD9//v/+P/3//X/9f/1
//P/8f/x//L/8//1//b/9v/2//b/9v/z//P/8//z//L/8v/y//L/8v/y//P/8//y//L/
8v/y//L/8v/z//P/9f/0//T/9f/1//P/8//0//T/8v/w//H/8v/3//7/AQADAAMA///2
/+r/4f/U/73/oP+B/2T/Sf8w/yP/LP9H/1n/Xv9q/4D/k/+k/7X/wP/J/9P/1//a/93/
4//o/+j/6//u/+7/8f/x//P/8//y//H/8P/w//H/8f/y//T/8v/y//T/9f/1//X/9f/1
//X/9f/1//f/9f/0//T/9f/0//T/9P/0//b/9//3//f/9f/3//f/9//0//T/9P/0//b/
9v/2//b/9//4//r/+P/5//n/+f/6//r/+f/4//j/+f/6//r/+v/6//r/+//7//v/+//7
//v////////////7//r/+f/7//z//P/9////AQABAAIAAgD//wAA///+////AAACAAUA
BwAGAAYABwAHAAcABgAGAAYABgAGAAYABwAIAAoACwALAAsACwALAAkACQAJAAcABwAG
AAYABgAIAAYABgAFAAQAAQAAAP7/AAD+//7//v/8//r/+f/5//j/+P/3//b/9v/2//b/
9v/4//j/9//3//f/9f/1//X/9//4//j/+P/5//n/+P/4//n/+f/5//n/9//2//b/9v/3
//f/9v/2//j/+P/4//n/+f/5//j/+P/5//n/+f/5//n/+v/6//r/9v/2//b/9v/3//n/
/P/9//v/+v/6//r/+//6//n/+f/3//j/+f/5//n/+f/5//j/9//3//f/9//5//n/+f/5
//n/+f/5//r/+v/6//f/+f/7//v/+//7//v/+v/5//n/+f/4//f/9//4//j/9//4//j/
+P/6//r/+P/3//f/+P/6//n/+f/5//n/+f/2//j/9//4//j/9//3//j/+f/6//n/+f/5
//n/+f/4//f/9//4//j/+f/5//n/+P/3//f/+f/6//v//P/5//j/+P/3//b/+P/6//3/
AQADAAYABwAGAAQAAwADAAYABgAFAAUAAgABAAAA///9//v/+f/3//f/9f/1//L/8v/z
//P/8//0//b/9//5//j/9//2//b/9v/2//b/9v/2//b/9v/2//b/9v/2//b/9v/2//b/
+P/4//j/+P/2//b/9v/2//b/9v/2//b/9//4//n/+v/9/wAAAwAGAAEA/P/3//L/3//M
/7n/pv+P/3r/Zf9Q/1r/Yv9q/3L/gP+M/5j/pP+x/7z/x//S/9f/3P/h/+b/6//u//H/
9P/1/w==
         </WaveFormData>
      </LeadData>
      <LeadData>
         <LeadByteCountTotal>10000</LeadByteCountTotal>
         <LeadTimeOffset>0</LeadTimeOffset>
         <LeadSampleCountTotal>5000</LeadSampleCountTotal>
         <LeadAmplitudeUnitsPerBit>4.88</LeadAmplitudeUnitsPerBit>
         <LeadAmplitudeUnits>��V</LeadAmplitudeUnits>
         <LeadHighLimit>2147483647</LeadHighLimit>
         <LeadLowLimit>268435456</LeadLowLimit>
         <LeadID>V2</LeadID>
         <LeadOffsetFirstSample>0</LeadOffsetFirstSample>
         <FirstSampleBaseline>0</FirstSampleBaseline>
         <LeadSampleSize>2</LeadSampleSize>
         <LeadOff>FALSE</LeadOff>
         <BaselineSway>FALSE</BaselineSway>
         <ExcessiveACNoise>FALSE</ExcessiveACNoise>
         <MuscleNoise>FALSE</MuscleNoise>
         <LeadDataCRC32>375351808</LeadDataCRC32>
         <WaveFormData>
9P/0//X/9f/z//L/8v/z//T/9f/1//b/+P/5//z//f/9//z//P/8//////////7//v//
///////9//3/+//6//z//P/8//r/+v/4//f/9//3//f/9//3//b/9f/0//P/8v/y//H/
8f/x//L/8v/x//H/8v/y//L/8v/y//L/8v/y//L/8v/w/+7/7v/v/+//8f/w//D/8P/w
//D/8P/w//D/9f/+/wcAFgAoADkAPgA9ADgALwAkABkACgDv/8X/mv+C/3n/Z/9U/1b/
af+G/5//s//B/8//1//Y/9n/3//k/+b/6P/p/+3/7f/u/+//7//v/+//7//w//D/8P/w
//D/8P/w//D/8v/z//P/8//y//L/8f/x//H/8//1//X/9f/1//b/9v/4//j/+P/5//r/
+v/8//z//v/+//3//f/+//7//////wEAAgABAAEAAgACAAEAAQACAAMABQAEAAQABAAG
AAcABgAFAAYABgAIAAgACQAJAAoACwAMAAwADAANAA4ADgAPABEADwARABEAEwATABMA
FAAUABYAGgAaABsAHgAeACAAIgAkACUAJQAnACgAKAAoACkALAAtAC4ALgAuAC4ALgAv
AC4ALgAuAC8AMQAxADEAMQAuACwAKgApACcAJAAgAB4AHQAbABkAFwAWABMAEAAPAAwA
CgAIAAYAAwAAAP///f////7//v/+//z/+//6//r/+f/5//n/+f/2//b/9v/2//b/9v/2
//b/9v/2//X/9f/1//X/9f/1//b/9//3//b/9v/2//b/9v/0//X/9f/1//f/+P/4//j/
+P/4//j/+f/3//f/9//2//b/9//5//r/+v/4//f/9//2//b/9P/0//b/9//3//f/+f/4
//j/+P/1//X/9v/2//j/9//3//f/+f/5//j/+P/2//b/9f/1//X/9f/0//T/9P/y//L/
8v/0//T/9P/0//L/8f/x//H/8//z//P/9P/y//H/8f/y//T/9P/z//P/8v/x//D/7//v
/+//7//v/+//7//w//H/7//w//D/8P/x//H/8f/x//H/8f/v/+7/7v/u/+7/7v/w//D/
7//v//D/8P/w//H/7//v/+7/7v/v//D/8f/x//T/9v/3//r/+//7//r/+v/6//v/+//7
//r/+v/7//v/+f/5//n/9//4//j/+P/4//T/9P/y//H/8f/x//H/8f/z//L/8f/w/+//
7v/u/+3/7f/t/+7/7v/t/+3/7v/u/+7/7v/u/+7/7v/u/+7/7v/q/+r/6v/r/+v/6//q
/+r/7P/s/+z/8P/u/+z/8f/4/wEAEgAoADUANAAxAC4AKQAkABcABADp/7//lP9+/3P/
Xf9Q/1j/b/+O/6X/uf/J/9H/0f/U/9n/3f/i/+b/6P/p/+3/7f/u/+//7//v//H/8f/y
//L/8v/y//L/8v/w//D/8v/z//H/8f/w//D/8//z//P/9f/1//X/9f/1//b/9v/4//j/
9v/3//j/+P/6//r//P/8//3//f/+//7//////wEAAgABAAEAAgACAAEAAQACAAMABQAE
AAQABAAEAAUABAADAAUABgAJAAoACwALAAwADQAOAA4ADgAPAA8ADgAOAA8ADwARABEA
EwAVABUAFgAWABYAGgAaABsAHgAeACAAIgAiACMAIwAlACgAKAAoACkAKgArACwALAAq
ACoAKgArAC4ALgAuAC8ALQAtAC0ALQAqACgAJgAlACQAIgAfAB4AHQAbABkAFwAWABMA
EAAPAAwACgAIAAYABwAEAAMAAQADAAIAAgACAAIAAQAAAAAAAQABAAEAAQD+//7//v/+
//7//v/+//7//f/8//r/+f/8//3//v/////////+//z//P/8//z//P/9////AAABAAAA
AAD///7/AAAAAAAAAQABAAEAAQAAAAAAAQADAAQAAgAAAP////8BAAIAAQACAAIAAwAD
AAMAAwACAAIAAgABAAEAAgACAAAA////////AQABAAAAAAAAAAAA/////wEAAQAAAAAA
/v/8//z//P/8//z//P/8//z/+//7//v//f/9//3//v/8//v/+//8//z//P/7//v/+//7
//v/+//9//3//f/9//r/+f/5//n/+//8//z//P/9//3/+//6//r/+v/6//r/+v/6//n/
+f/6//r/+v/7//v/+//6//r//f/+///////+/wAAAQAEAAUABQAEAAQAAwADAAIAAQAB
AAIABAAFAAQAAwACAP////8AAAEAAgAAAAAA/v/9//3//f/9//3////+//3//P/5//j/
+P/3//n/+f/6//r/+f/5//r/+v/6//r/+v/6//z//P/8//z/+P/4//j/+f/7//v/+v/6
//r//P/8//z//P8AAAsAFAAjADgASABNAE4ASwBCADsAMgAjAA4A6f/B/6b/lP93/13/
Xv9y/4//qv/B/9H/1//f/+X/6P/p/+//8v/0//T/9f/5//n/+v/7//v/+//8//3///8A
AP7//v/+//7//v/+/wAAAQADAAMAAgACAAIAAQAAAAEAAQABAAEAAQACAAIABAAEAAQA
BQAGAAYABgAGAAgACAAHAAcACAAIAAcABwAJAAoADQANAA4ADgALAAsADAANAA0ADAAM
AAwADwARABEAEQAOAA4AEAAQABEAEQASABMAFAAUABQAFQAWABYAFwAZABcAGQAZABsA
GwAbABwAHAAcACAAIAAhACMAJAAnACoAKAApACkAKwAqACoAKgArACwALQAuAC4AMAAw
ADAAMQAwADAAMAAxAC8ALwAvAC8ALAAqACgAJwAnACYAJAAkACMAIQAfAB0AHAAZABYA
FQAUABIAEAAOAA4ADAAMAAsACQAIAAgACAAEAAMAAgACAP////////////8AAAEAAgAC
AAIAAgACAAQABAADAAMAAgABAAAA//8CAAMAAwACAAIAAgACAAIABAAFAAUABQAFAAYA
BgAGAAYABgAGAAcABwAHAAcABgAEAAUABwAIAAgABgAFAAUABAAEAAIAAgAEAAUABQAF
AAcABgAGAAYAAwADAAQABAACAAEAAQABAAEAAQAAAAAAAAAAAP////8BAAEAAAAAAAAA
/v/+//7//v/+//7//v8AAP////////3//f/9//7//v/9//3//v/+//7//f/9//3//f/9
//3//f/9//3//f/8//v/+//7//3//v/+//7/+//7//v/+//7//r//P/8//z//P/+//7/
/f/9//z//P/8//3/+//7//r/+v/9//7//////wAAAgADAAYABgAFAAMAAgADAAUABgAH
AAUABAAEAAMABQAFAAUAAwACAAIAAgACAAIAAgAAAP///f/9//3//f/9//z/+//6//v/
+v/6//n/+f/5//r/+v/5//n/+v/6//j/+P/4//j/+P/4//j/+P/4//j/+P/5//f/9//2
//b/+P/4//b/9v/2//r/AQAGAA8AIAA2AEUARABBADwAMwAsACUAFgD7/83/oP+O/4P/
bf9c/2L/d/+S/63/wf/N/9X/2//g/+H/5f/q/+z/7v/v//P/8//2//f/9//3//X/9f/2
//b/9v/2//b/9v/2//b/+P/5//n/+f/4//j/+f/5//n/+//7//v/+//7//7//v8AAAAA
/v///wAAAAAAAAAAAgACAAEAAQACAAIAAQABAAMABAAHAAcACAAIAAcABwAIAAkABwAG
AAYABgAJAAsACwALAAoACgAMAAwADwAPABAAEQAQABAAEAARABQAFAAVABcAFwAZABkA
GwAZABkAGgAaAB0AIgAjACUAJQAkACUAJgAmACcAJwApACoAKgAqACsALQAvADEAMgAw
ADAAMAAxADQANAA0ADUANQA1ADUANQAyADAALgAtACwAKgAnACYAJQAjACEAHwAeABsA
GAAXABQAEgAQAA4ACwAIAAcABQAFAAQABAAEAAQAAwACAAIAAQABAAEAAQD+//7//v/+
/wAAAAAAAAAA/v/+//3//f/9//3//f/9//7///////7/AAAAAAAAAAD+/////////wEA
AgACAAIAAgACAAIAAwADAAMAAwACAAIAAwAFAAYABAACAAEAAQACAAIAAAAAAAIAAwAD
AAMAAQAAAAAAAAAAAAEAAwAEAAIAAQABAAEA//////7//v/+//7//f/9/wEAAQAAAAAA
AAD+//7//v/8//z//P/8//z/+//7//v//f/9//3//v/8//v/+//8//z//P/7//v/+//7
//v/+//7//v/+//7//j/9//3//f/+f/6//r/+v/5//n/+P/6//r/+v/6//r/+v/5//n/
+f/4//f/9//5//n/+P/4//f/+P/5//n//P/+////AgABAAEAAAAAAAAAAQABAAEAAgAC
AAMAAwACAAEAAAD9//z//P/8//z/+P/4//b/9f/3//f/9//3//f/9v/1//T/8f/w//D/
7//w//H/8//0//L/8f/x//D/8P/w//D/8P/y//L/8v/y//L/8v/y//P/8v/x/+//7v/w
/+7/7v/u/+7/7v/z//r/BQAQACQANwA8ADUALgAnABoADwAEAOv/w/+a/4L/cf9f/1L/
VP9n/4T/n/+x/8H/y//P/9T/2//d/+D/4v/m/+f/6//r/+r/6//r/+v/6//r/+z/7P/s
/+z/7P/s/+z/7P/u/+//7//v/+7/7v/v/+//7//x//H/8f/x//H/8v/y//T/9P/2//f/
+P/4//X/9P/1//T/9f/1//b/9v/2//f/+v/8//v/+//8//z//f/9//7///////7//v/+
/wEAAwADAAMAAAAAAAIAAgADAAMABAAFAAgACAAIAAkACgAKAAsADQALAA0ADQAPAA8A
DwAQABAAEgAWABYAFwAaABoAHAAeABwAHQAdAB8AIgAiACIAIwAmACcAKAAoACgAKAAo
ACkAKgAqACoAKwArACsAKwArACoAKAAmACUAIgAgAB0AHAAZABcAFQATABAADQAKAAkA
CAAGAAQAAgABAP7//f/7//3//P/8//z/+v/5//j/+P/1//X/9f/1//T/9P/0//T/9f/2
//f/+P/3//b/9P/z//X/9f/1//X/9P/1//X/9P/0//T/9P/0//X/9//4//n/+P/4//f/
9v/3//j/+f/7//v/+//7//r/+f/5//r/+v/6//j/9//3//n/+v/5//r/+P/5//n/+f/5
//j/+P/4//n/+f/6//r/+v/5//n/+f/5//n/+P/4//j/+P/3//f/9//3//b/9v/4//b/
9v/2//b/9v/2//b/9v/1//X/9f/1//X/9f/2//j/9//3//j/9//2//T/8//0//X/9v/3
//f/9//3//f/8//x//D/7//v//D/8P/w//P/8v/0//T/9P/0//T/9P/z//P/8v/y//L/
8//z//P/8v/y//P/9P/1//X/9P/2//f/+v/9//3//P/8//v/+//6//n/+f/6//z//f/9
//3//f/7//r/+v/6//r/9v/2//T/8//z//P/8//z//X/9P/z//L/8f/w//D/7//u/+3/
7f/s/+v/6//s/+z/7f/u/+//8P/v/+7/7f/s/+z/7P/s/+3/7f/t/+z/7P/u/+7/7P/u
/+7/7v/z//7/CwAcAC4APQA+ADsANgAvACYAHQAQAPX/yf+g/4z/ef9d/0z/WP93/5D/
p/+7/8f/x//H/9D/2f/d/+D/4v/m/+f/6//r/+z/7f/t/+3/6//r/+z/7P/u/+7/7v/u
//D/8P/y//P/9f/1//T/9P/0//P/8v/z//X/9f/1//X/9f/0//X/9P/1//f/+f/6//j/
+P/6//r/+f/5//r/+v/7//v//f/+//7//f/9//z//P/9////AQABAAAAAAAAAAEAAwAD
AAMAAgACAAQABAAFAAUABgAHAAgACAAIAAkACgAKAAsADQANAA8ADwARABEAEQASABIA
FAAYABgAGQAYABgAGgAcAB4AHwAfACEAIgAiACIAIwAkACUAJgAmACgAKAAoACkAJwAm
ACUAJQAnACcAJwAnACQAIgAgAB8AIAAeABsAGgAbABkAFwAVABQAEQAOAA0ADAAKAAgA
BgAFAAIAAQD//////v/+//7//v/9//z//P/7//v/+//7//r/+v/6//r/+P/4//j/+P/4
//j/9//3//n/+f/5//n/+f/5//j/9v/3//j/+f/6//j/+f/5//n/+f/6//r/+v/4//j/
+P/5//n/+f/5//j/+P/5//v//P/+//z/+//7//z//P/6//r/+P/5//n/+f/7//r/+v/6
//n/+f/6//r/+P/3//f/9//3//f/9v/2//j/+P/3//f/9//3//b/9v/2//T/9P/0//T/
9P/0//T/9v/1//X/9f/z//P/8//0//T/8//z//T/9P/0//P/8//0//X/9v/3//X/9f/1
//X/9f/1//b/9//2//b/9f/0//P/9f/z//L/9P/0//T/9P/0//T/8//z//T/9P/0//X/
9f/1//T/9P/z//T/9f/1//b/+P/5//z//f/9//z//P/8//3//f/9//r/+v/7//v//P/9
//7//f/8//z//P/8//r/+v/4//f/9v/1//T/8//0//T/9P/0//P/8v/y//H/8P/v/+//
7v/v/+//8P/w//L/8v/y//L/8P/w//D/8P/w//D/8P/x/+//7//u/+7/8P/w/+7/7v/u
//D/9//+/wUAEgAqAD0AQAA/ADwAMwAqACMAFAD9/9n/rP+Q/4P/bf9U/1D/Yf98/5n/
r/+//8v/0f/Y/93/3f/e/+T/6P/p/+3/7f/u/+//7//v//H/8f/y//L/8f/w/+//7v/x
//L/9f/3//b/9f/z//L/8//z//P/9f/1//X/9f/1//j/+P/6//r/+P/5//r/+v/6//r/
/P/8//z//f///wAA/f/9////AAABAAEAAgACAAAA////////AAAAAAEAAgAFAAcABwAH
AAYABgAIAAgACQAJAAoACwAMAAwADAANAA4ADgAPABEADwARABEAEwAVABUAFgAWABgA
HAAcAB0AHgAeACAAIgAkACUAJQAnACYAJgAmACcAKgArACwALAAuAC4ALgAvADAAMAAw
ADEALwAvAC8ALwAwAC4ALAArACgAJgAjACIAIwAhAB8AHQAcABkAFgAVABEADgALAAgA
CQAGAAUAAwADAAIAAgACAAAA///+//7/+//7//v/+//6//r/+v/6//j/+P/4//j/+//8
//z//f/7//v/+//7//v/+//6//j/+v/6//r/+v/6//v/+//7//3//v/+//7//f/8//v/
+//7//v/+//6//z//f///wAAAAD+//3//f8AAAAA/v/+//z//f/9//3/+//6//r/+v/7
//v//P/8//r/+f/5//n/+v/7//v//P/6//r/+f/5//n/+f/4//j/+v/4//j/+P/6//r/
+v/6//n/9//2//X/8//z//P/9P/2//X/9f/2//b/9v/1//X/9f/1//X/9f/z//P/8//z
//P/8//0//X/9f/2//b/9v/z//P/8//z//X/9f/y//L/8v/y//L/9P/0//P/8//0//T/
9P/1//P/8//y//L/8//0//X/9f/0//b/9//6//3//f/8//z/+v/7//v/+//7//z//v//
//////////3/+v/6//r/+v/4//j/9v/1//f/9//3//f/9//2//X/9P/1//T/9P/z//L/
8f/x//D/8f/x//L/8v/x//D/7//u/+7/7v/u/+7/7v/u/+7/7//t/+3/7P/s//D/7v/s
/+7/8P/w//P/+v8BAA4AIAA1AD4AOQAwACkAJAAbAA4A+//X/6b/hP95/2n/Uv9Q/1//
dv+T/6//v//J/8//1v/Z/93/4v/m/+b/5//r/+v/7P/t/+3/7f/r/+v/7P/s/+7/7v/u
/+7/7v/u//D/8f/x//H/8P/w/+//7//v//H/8//z//P/8//2//b/+P/4//f/9//3//b/
9v/2//j/+P/3//f/+P/4//n/+f/7//z//P/7//v/+v/7//v//P/9//3//P/8//z//f//
//////8AAAAAAgACAAMAAwAEAAUABgAGAAYABwAGAAYABwAJAAkACwALAA0ADQANAA4A
DgAQABQAFAAVABYAFgAYABoAHAAdAB0AHwAgACAAIAAhACAAIQAiACIAIwAkACUAJwAm
ACYAJgAnACcAJwAnACcAJgAkACIAIQAgAB4AGwAaABcAFQATABEADgALAAgABwAGAAQA
AgAAAAEA/v/9//v/+f/4//j/+P/2//X/9P/0//H/8f/x//H/8v/y//L/8v/y//L/8v/y
//T/9P/z//P/8v/x//D/7//y//P/8//y//L/8v/y//L/9P/1//X/9f/0//T/8//y//T/
9P/0//X/8v/x//D/7v/x//P/9v/4//b/9P/z//P/9P/0//L/8v/y//P/8//z//P/8v/y
//L/8//z//T/9P/0//P/8//z//H/8f/w//D/8v/y//H/8f/y//H/7//u//D/7v/u/+7/
8P/w//D/8P/u/+3/7f/t/+v/6//r/+z/7P/r/+v/7P/s/+z/6//r/+v/6//r/+v/6//r
/+v/6//q/+n/6f/p/+v/7P/s/+z/6f/p/+n/6f/r/+v/6v/s/+z/7P/s/+r/6v/p/+n/
6//s/+3/7//u/+3/6//q/+n/6v/r/+v/7v/w//H/9P/3//f/9v/2//T/9f/1//X/9f/2
//j/+f/5//n/+f/3//X/9P/z//L/8P/w/+7/7f/t/+3/7f/t/+3/7P/r/+r/6//q/+r/
6f/p/+n/6v/q/+f/5//o/+j/6P/o/+j/6P/p/+r/6//s/+n/6P/n/+f/6f/p/+j/6P/o
/+j/6P/o/+j/6v/v//D/+f8KACAAMQAyAC8ALAAlAB4AFwAKAPP/x/+a/4L/df9f/0z/
Sv9f/3z/l/+v/73/x//L/9L/1//b/97/4P/i/+P/5//n/+j/6f/p/+n/6v/r/+3/7v/s
/+z/7P/s/+r/6v/s/+3/7f/t/+z/7P/u/+//8P/z//P/8//z//P/8//y//P/8v/0//X/
9v/2//j/+P/6//r/9//3//j/+P/3//f/+f/6//v/+//8//z/+//7//z//f////7//v/+
/wAAAQAAAP////8AAAMABAAEAAMAAwADAAUABgAHAAkACAAIAAkACwALAA0ADQAPAA8A
DwAQABAAEgAWABYAFwAWABYAGAAaABwAHQAdAB8AHgAeAB4AHwAhACMAJQAmACQAJAAk
ACUAJAAkACQAJQAnACcAJwAnACYAJAAiACEAHgAcABkAGAAZABcAFQATABIADwAMAAsA
DAAKAAgABgAEAAAA/v/7//3//P/8//z/+//7//v//P/5//n/+f/5//r/+v/6//r/+f/4
//f/9v/2//b/9f/1//b/9//4//n/+P/5//n/+P/6//r/+v/6//r/+//7//v/+f/6//r/
+v/6//r/+v/7//v/+//7//r/+v/7//3//v8AAP7//f/9//z//P/6//r//P/9//3//f/9
//z//P/8//n/+f/6//r/+v/5//n/+f/5//n/+P/4//n/+v/6//v//P/7//n/+P/6//j/
+P/4//j/+P/4//j/+v/5//n/+f/5//n/+f/6//r/+f/5//r/+v/6//n/+f/3//f/9//3
//f/9//3//f/+P/3//f/9//5//r/+f/4//f/9v/3//j/+P/5//n/+P/3//f/9//3//b/
9v/4//r//P/9//v//P/8//7/AAABAAEAAgAEAAUABQAFAAIAAgADAAMAAQABAAEA//8A
AAAAAAAAAP//AAD//////f/9//3//f/8//r/+P/2//f/9v/2//X/9f/1//b/9v/3//f/
+P/4//b/9v/2//b/9v/2//b/9v/2//b/9v/3//f/9//2//b/9P/y//L/9P/4//r///8I
ABUAJAA6AEUAQgA/ADoAMwAsACMAEgDz/8n/pP+S/3//X/9S/2D/e/+W/6v/u//L/9P/
2f/a/9v/4f/o/+r/7P/t//H/8f/w//H/8f/x//L/8//1//b/9P/0//T/9P/0//T/9v/3
//f/9//2//b/9f/1//X/9//5//n/+f/5//r/+v/8//z/+v/7//z//P/+//7/AAAAAP//
//8AAAAA/f/9////AAABAAEAAgACAAEAAQACAAMAAwACAAIAAgADAAUABQAFAAUABgAJ
AAoACgAJAAkACQALAAwADQAPAA4ADgAPABEAEQATABMAFQAXABcAGAAYABoAHgAeAB8A
HwAeAB8AIAAjACUAJgApACcAJgAlACUAKAApACoAKgAsACwALAAtAC4ALgAuAC8ALwAv
AC8ALwAwAC4ALAArACoAKAAlACQAIwAhAB8AHQAYABUAEgARAA4ADAAKAAgACgAIAAgA
BwAGAAQAAwACAP///f/7//r//P/9//7////9//z/+//6//z//P/8//z//v/+//3//f/7
//v/+//7//7///////7//f/8//v/+v/4//n/+f/5//r//P/9//7//v/+//7/////////
///+//7///8BAAIAAgAAAP////8AAAAA/v/+/wAAAQABAAEAAQAAAAAAAAD+//3//f/8
//z/+//7//v/+//7//r/+v/8//z/+//7//3//f/8//z//P/6//r/+v/8//z//P/8//r/
+f/5//n/+//7//v//P/6//n/+f/6//r/+v/5//n/9//3//f/9//5//n/+f/5//j/9//3
//f/9//4//j/+P/3//f/9v/2//b/9v/2//b/9v/1//X/9P/0//T/9f/2//f/9//4//f/
+P/5//n//P/+////AgACAAEA///+//7//////////v/+//////8BAAEAAQD///7//v/+
//7/+v/6//j/9//5//n/+f/5//n/+P/3//b/8//y//L/8f/x//H/8v/y//P/8//0//T/
8//y//H/8P/y//L/8v/y//D/8P/w//H/8f/x//D/8P/w//L/8v/u/+7/9P/7/wAADQAi
ADYAQQA+ADcAMAApACIAFwAGAOf/uf+S/4L/d/9h/1D/WP9z/47/p/+5/8X/z//V/9r/
2//f/+L/5P/o/+n/7f/t/+z/7f/t/+3/7f/t/+7/7v/w//D/8P/w/+7/7v/w//H/8f/x
//D/8P/z//P/8//1//X/9f/1//X/9P/0//b/9v/4//n/+v/6//n/+P/5//j/+f/5//r/
+v/3//f/+f/6//n/+f/6//r/+f/5//r/+//8//z//f/+////AQABAAEAAgACAAQABAAF
AAUABgAHAAYABgAGAAcACAAIAAkACwALAA0ADQAPABEAEQASABIAEQAUABMAEwAUABQA
FgAYABoAGwAbAB0AIAAgACAAIQAiACMAJAAkACYAJgAmACcAKAAoACgAKQAnACcAJwAn
ACcAJgAlACUAJAAiAB8AHgAaABcAFAARAA4ACwAIAAcABgAEAAIAAAD///z/+//5//f/
9v/2//b/9v/1//T/9P/z//P/8//z//L/8v/y//L/8v/y//L/8v/y//L/8f/x//H/8f/x
//H/8v/z//P/8v/y//L/8v/y//D/8f/x//H/8f/y//L/8v/0//T/9P/1//X/9f/1//T/
8v/z//X/9v/0//L/8f/x//T/9P/y//L/8v/z//P/8//1//T/9P/0//L/8f/x//D/8v/x
//H/8f/v/+//7v/u/+7/7v/t/+3/8f/x//D/8P/w/+7/7v/u/+z/7P/s/+z/7P/r/+v/
6//t/+3/7f/u/+7/7f/t/+7/6//q/+j/5//p/+n/6f/p/+r/6//s/+3/7P/r/+v/6//q
/+r/6f/o/+f/6f/s/+z/7P/s/+z/6f/o/+b/5f/m/+b/5v/n/+n/6f/o/+j/6f/q/+v/
6//s/+7/7//y//H/8f/w//D/8P/x//H/8f/y//L/8//z//P/8//z//H/7v/u/+7/7v/u
/+7/7P/r/+v/6//r/+v/6//q/+n/6P/l/+T/5P/j/+P/4//k/+T/4//j/+T/5P/k/+T/
5P/k/+P/4v/h/+D/3//g/+H/4//l/+X/5P/k/+T/4P/c/9z/3v/g/+P/6v/z/wAAEAAf
ACgAKwAmAB8AFAAHAPr/5//D/5b/dP9p/13/RP88/0v/aP+F/5v/qf+1/7//xv/H/8v/
0v/U/9b/1//b/9v/3P/d/93/3f/c/9v/2//a/9v/3P/d/97/3P/c/97/3//f/9//3v/e
/93/3f/d/9//3f/d/93/3f/c/9z/3v/e/+D/4f/i/+L/4P/g/+L/4v/h/+H/4v/i/+P/
4//l/+b/5f/l/+b/5v/l/+X/5v/n/+n/6P/o/+j/6f/r/+v/6//s/+z/7v/u/+//7//w
//H/9P/0//T/9f/0//L/8f/x//P/9f/1//f/+P/5//v//P/8//7//P/7//3//v8BAAQA
BgAHAAcACQAMAAwADAANAAwADQAOAA4ADwAQABEAEwAUABQAFAAVABQAEwASABEAEgAQ
AA4ADQANAAwACgAKAAYAAwAAAP3/+//5//f/9//1//L/7//s/+3/6v/p/+f/5f/k/+T/
5P/k/+P/4v/i/9//3//f/9//4P/g/+D/4P/g/+D/4P/g/+D/4P/f/9//3//f/9//3//e
/9//3//e/97/3v/e/97/3v/f/9//3//f/+D/4P/g/+D/4P/g/+H/4P/f/97/3P/f/+H/
5P/m/+T/4v/h/+H/4v/i/+D/4P/g/+H/4f/h/+H/4P/g/+D/3f/d/97/3v/g/9//3//f
/9//3//e/97/4P/g/9//3//h/+H/4P/g/+D/3v/e/97/2//a/9n/2P/Z/9n/2v/b/9n/
2f/Z/9r/3P/b/9v/3P/e/97/3f/d/9z/2//a/9n/2f/Z/9n/2f/a/9n/2f/Z/9n/2v/a
/9r/1//X/9f/1//X/9f/1//Y/9r/2f/Y/9j/2P/Y/9j/2f/Y/9f/1v/V/9b/1//Z/9z/
3v/f/+L/5P/h/+D/4P/f/+H/4f/h/+L/4P/g/9//3//d/97/3v/e/9z/2//a/9r/2//a
/9n/2f/Z/9n/2f/Z/9f/0//U/9T/1P/U/9T/1P/U/9T/1P/S/9L/0v/S/9L/0v/S/9L/
0v/S/9L/0v/Q/9D/0P/Q/9D/0P/Q/9D/0P/Q/9D/0P/Y/97/5P/q//b/AgAOABoAFgAS
AA4ACgD0/+D/zP+4/5z/gv9o/07/VP9Y/1z/YP90/4b/mP+q/7D/tP+4/7z/wf/E/8f/
yv/L/w==
         </WaveFormData>
      </LeadData>
      <LeadData>
         <LeadByteCountTotal>10000</LeadByteCountTotal>
         <LeadTimeOffset>0</LeadTimeOffset>
         <LeadSampleCountTotal>5000</LeadSampleCountTotal>
         <LeadAmplitudeUnitsPerBit>4.88</LeadAmplitudeUnitsPerBit>
         <LeadAmplitudeUnits>��V</LeadAmplitudeUnits>
         <LeadHighLimit>2147483647</LeadHighLimit>
         <LeadLowLimit>268435456</LeadLowLimit>
         <LeadID>V3</LeadID>
         <LeadOffsetFirstSample>0</LeadOffsetFirstSample>
         <FirstSampleBaseline>0</FirstSampleBaseline>
         <LeadSampleSize>2</LeadSampleSize>
         <LeadOff>FALSE</LeadOff>
         <BaselineSway>FALSE</BaselineSway>
         <ExcessiveACNoise>FALSE</ExcessiveACNoise>
         <MuscleNoise>FALSE</MuscleNoise>
         <LeadDataCRC32>935666924</LeadDataCRC32>
         <WaveFormData>
6//r/+z/7f/s/+r/6f/p/+z/7P/s/+7/7//w//H/9P/0//T/8//z//X/9f/1//X/9f/2
//f/9//1//T/9P/0//X/9f/1//T/8//x//D/7//v/+//7//u/+3/7P/r/+r/6f/p/+j/
6P/q/+r/6v/q/+j/6P/o/+j/6P/o/+f/5//n/+f/5//n/+f/5//n/+f/5v/m/+f/5//n
/+b/5P/k/+P/5//v//v/DAAlAEAAWABpAHYAggCRAJsAmQCJAF0AIgDv/8j/ov+B/3P/
gP+W/6v/uv/F/9H/2P/X/9b/3P/f/9//4P/j/+T/5P/l/+X/5f/l/+X/5f/l/+X/5f/l
/+T/5P/k/+X/5v/o/+j/5//n/+j/5v/m/+b/5v/p/+r/6v/r/+r/6v/q/+r/7P/t/+7/
7v/u/+7/8P/w//D/8P/w//D/8f/x//L/9P/y//P/8//z//L/8v/z//P/8//0//T/9f/1
//f/9//3//f/9//4//n/+f/5//r//P/9//3//f/9//7///8AAAEAAAAAAAAAAgABAAIA
BAAEAAcACQAKAAsACwALAA0ADgAQABIAEgATABQAFAAUABUAGAAaABsAGwAbABwAHAAc
ABoAGgAbABsAHQAdAB0AHgAcABoAFwAWABMAEgARAA4AEAAPAAwACwAIAAQAAwABAAEA
///9//v/+f/2//X/8//z//H/8P/w//H/8P/v/+//7v/s/+z/7P/q/+r/6f/o/+j/6f/p
/+r/6v/p/+n/6f/p/+n/6f/p/+n/6f/p/+n/5//n/+f/6f/p/+n/6f/p/+v/6//r/+v/
7f/r/+v/7P/s/+z/7P/s/+v/6//s/+z/7P/s/+z/7P/q/+r/6f/p/+r/6//s/+3/7f/t
/+3/7f/q/+r/6f/p/+r/6v/r/+z/7P/s/+z/7P/q/+j/6P/o/+n/6f/p/+n/6f/n/+b/
5v/o/+j/6P/o/+b/5v/m/+X/5//n/+f/5//l/+X/5f/l/+f/5//n/+f/5v/l/+P/4v/k
/+T/4//j/+X/5f/l/+X/5P/j/+P/4v/k/+T/4//j/+X/4//k/+T/4v/i/+L/4v/k/+T/
4v/i/+P/4//j/+T/4//j/+L/4v/j/+T/5P/k/+b/5//o/+n/7P/s/+z/6//t/+//7//v
/+//7//w//H/7//v/+7/7v/w/+//7//v/+z/6//p/+j/5//n/+f/5//o/+f/5v/l/+T/
4//j/+L/4v/i/+L/4v/i/+L/4v/i/+T/5P/k/+P/5f/l/+X/5f/k/+P/4v/h/+H/4P/g
/+H/4//j/+T/5v/i/9//4//r//X/CAAjADoASgBZAGgAegCLAJMAjQB3AEkADADd/7r/
lv97/3P/hP+e/7H/wP/P/9P/0v/V/9j/2v/d/9//4P/j/+T/5P/l/+X/5f/l/+f/5//n
/+f/5//n/+b/5v/k/+X/5v/o/+j/5//n/+j/6v/q/+r/6v/r/+z/7P/t/+7/7v/u/+7/
7P/t/+7/7v/w//D/8v/y//L/8v/y//L/8//z//T/9v/2//f/9//3//b/9v/3//f/9//4
//j/+f/3//n/+f/5//r/+//9////AQABAAIABAADAAMAAwADAAIAAwAEAAUABgAGAAYA
CAAHAAgACgAKAAsADQAOAA8AEQARABMAFAAUABYAFgAXABkAGgAbAB0AHAAeAB8AHwAe
AB4AHQAcAB4AHgAfAB8AHwAfAB8AIAAeABwAGQAYABkAGAAXABQAFgAVABIAEQAOAAoA
CQAHAAUAAwABAP//AAD+//7//f/7//n/+P/4//j/+P/4//n/+v/4//j/+P/2//b/9f/0
//b/9//3//j/9//1//T/8//0//X/9v/3//f/9//3//f/9//3//f/+f/7//v/+//7//r/
+f/4//f/+v/5//r//P/8//z//P/8//3//f/+//7//P/8//z//P/+//7//f/9//3//f/9
//3/+//7//v/+//8//z/+//7//v/+v/6//r/+v/6//r/+v/8//r/+v/6//v/+//7//v/
+f/3//b/9v/4//j/+P/4//j/+P/4//f/+f/5//n/+f/3//f/9//3//f/9//3//f/+f/5
//j/+P/6//r/+f/5//f/9//3//f/9//3//j/+P/6//r/+f/4//j/+P/4//j/+v/6//j/
+P/3//f/9//4//f/9//2//b/+P/6//v//P/8//3//v///wIAAgACAAEA//8BAAEAAQAD
AAMABAAFAAMAAwACAAIABAADAAMAAwAEAAMAAQAAAP///////////v/9//z/+//4//f/
9//2//j/+P/4//j/+v/6//r/+v/6//r/+v/5//n/+f/5//n/+f/5//n/+f/7//r/+v/7
//n/+//6//j/9v/7/wUAEQAjAD4AWQByAIYAlQCiALIAvQC/ALEAiQBLABQA5/+2/4z/
gf+N/6b/vP/P/9z/4//n/+z/7//u//L/9//3//b/+f/6//r/+//7//v/+//9//3//f/9
//3//f/8//z//P/9//7/AAAAAP////8AAP7//v/+//7///8AAAAAAQACAAIAAgACAAIA
AwAEAAQAAgACAAQABAAEAAQABAAEAAMAAwAEAAYACAAJAAkACQAGAAYABwAHAAUABgAG
AAcACAALAAwADQAMAAsACwALAAsACwAMAA4ADwAPAA8ADwASABMAFAAVABQAFAAUABYA
FQAWABgAGAAZABsAHAAdAB4AHwAiACQAJAAmACYAJwAmACYAJgAnACgAKgArACsAKwAs
ACwALAAsACwALQAtACsAKwArACwAKgAoACUAJAAkACQAJAAiACAAHwAcABsAGAAUABMA
EQARAA8ADQALAAwACgAKAAkABwAFAAQABAACAAAA/v/9//z/+v/6//r//P/8//v/+v/6
//v/+//8//7//f/9//3/+//7//v/+//9//3//f/9//3//f/9////////////////////
/////wEA/////wAAAgACAAIAAgABAAEAAgACAAIAAgACAAIAAAAAAP//////////////
/wEAAQABAAEA/v/+//3//f/9//z//P/8//z//P/8//z//P/6//r/+v/7//v/+//7//v/
+f/4//j/+P/4//j/+P/4//j/+P/3//X/9f/1//X/9//3//f/9//3//f/9//3//f/9//2
//b/9v/2//X/9f/1//X/9f/1//X/9f/2//b/9v/2//X/9f/z//L/9P/0//T/9P/1//b/
9f/2//X/9f/1//b/9v/1//P/8v/z//T/9P/0//j/+f/6//v//f/8//v/+f/6//3//v//
//z/+//7//v//P/9//3//v/8//v/+//7//z/+//5//j/9//3//f/9//2//X/9P/z//L/
8f/x//D/8v/y//L/8v/w//D/8P/w/+7/7v/u/+3/7f/t/+3/7f/v/+//7//v/+3/7P/s
/+3/7//x/+7/7P/s/+3/8//7/wcAGgA3AFAAYgB1AIQAkACfAK0AqwCVAGMAIgDz/87/
pv+F/33/iv+g/7X/xv/R/9f/3P/f/+D/5P/n/+f/5v/p/+r/6v/t/+3/7f/t/+v/6//r
/+v/7f/t/+z/7P/q/+v/7P/u/+7/7f/t/+7/8P/w//D/8P/x//L/8v/z//T/9P/0//T/
9P/1//b/9v/1//T/9f/0//b/9v/2//b/9f/1//b/+P/6//v/+//7//r/+v/7//v/+f/6
//r/+//9//////////3//f/+/////////wAAAgABAAEAAQABAAQABQAGAAcACgAKAAoA
DAAMAAwADQAMAA4AEQATABUAFQAVABcAGAAYABoAGgAbAB4AHgAeAB8AIAAiACMAIwAh
ACIAIgAiACQAJAAlACUAJQAlACUAJgAkACIAHwAeAB8AHgAdABoAGgAZABYAFQAUABAA
DwANAAoABwAEAAEA/v/8//z/+//7//n/+P/4//f/9v/1//X/9v/0//T/9P/y//L/8f/w
//H/8//0//b/9f/z//L/8f/v/+//7//v//H/8f/x//H/8//z//P/9f/z//P/8//z//X/
9f/1//X/9f/z//P/9P/2//b/9v/2//f/9//4//j/9v/2//b/9v/2//b/9f/1//X/9f/1
//X/8//z//P/8//z//T/9P/1//X/9P/0//T/8//y//H/8P/y//D/8P/w//P/8//z//P/
8//x//D/8P/u/+7/7v/u/+7/7v/u/+3/7//v/+//7//t/+3/7f/t/+3/7f/t/+3/7f/t
/+z/7P/u/+7/7f/t/+v/6//r/+v/6//r/+z/7P/s/+r/6v/s/+z/7P/s/+7/7v/s/+z/
7P/r/+r/6v/r/+v/6v/q/+v/7P/s/+z/7v/v//D/8f/y//L/8v/x//H/8//z//P/9P/1
//f/+f/3//f/9v/2//b/9f/1//X/8v/x/+//7v/v/+//7//v/+7/7f/s/+v/6P/n/+f/
5v/o/+j/6P/o/+f/5v/l/+T/5v/m/+b/5f/n/+f/5//n/+n/6f/p/+n/6P/m/+X/5f/l
/+X/5P/k/+T/4f/j/+3/+f8KACEAPgBUAF8AagB4AIMAiwCPAH0AUQAaAOf/vP+a/3//
c/9+/5j/q/+6/8f/z//S/9X/2v/c/93/3//g/+P/5P/k/+P/4//j/+P/4//j/+P/4//j
/+P/4v/i/+L/4//k/+b/5v/l/+X/5v/m/+b/5v/m/+X/5v/m/+f/6v/q/+r/6v/s/+3/
7v/u/+3/7P/t/+z/7P/s/+z/7P/s/+3/7//y//D/8f/x//H/8v/y//P/8//z//T/9P/1
//f/+f/5//n/+f/5//r/+//7//v//P/+////////////AAABAAIAAwAEAAQABAAGAAUA
BgAIAAgACQALAAwADQAPAA8AEQASABIAFAAUABUAGAAYABgAGQAaABwAHQAdAB0AHgAe
AB4AIAAgACEAIQAhACEAIQAiACAAHgAbABoAGQAYABcAFAASABEADgANAAwACAAHAAUA
AwABAP///f/8//r/+v/5//n/9//2//b/9f/0//P/8//w/+7/7v/u//D/8P/v/+7/8P/x
//H/8v/x/+//7v/t/+//7//v/+//7//v/+//7//t/+3/7f/v//H/8f/x//H/7//v/+//
7//y//H/8v/0//T/9P/0//T/9f/1//b/9v/0//T/9P/0//b/9v/1//X/9f/1//X/9f/z
//P/8//z//T/9P/z//P/8//y//L/8v/0//T/9P/0//T/8v/y//L/8f/x//H/8f/z//H/
8P/w//L/8v/y//L/8P/w//D/7//x//H/8f/x//H/8f/x//H/8P/v/+7/7f/w//H/8f/y
//L/8v/x//H/7v/t/+z/6//r/+v/7P/s/+7/7v/w//D/8P/w//D/8P/u/+7/7f/t/+3/
7v/v/+//7v/u/+//8P/w//D/8P/x//L/8//4//j/+P/3//X/9//3//f/+f/5//r/+//9
//3//P/8//r/+f/5//n/+P/3//X/9P/x//H/8f/x//H/8f/x//H/7v/t/+3/7P/r/+r/
6f/o/+r/6v/q/+r/7P/s/+z/6//r/+v/6//r/+v/6//r/+v/6//q/+r/6//r/+v/6v/q
/+j/5//t//n/CwAeADcAUgBoAHcAhgCUAKMArQCrAJEAXQAgAPH/xv+W/3f/d/+O/6b/
t//I/9P/0//S/9f/3v/i/+X/5f/m/+n/6v/q/+z/7f/u/+//7P/r/+r/6f/q/+v/6//s
/+7/7//w//L/8v/x//H/8v/y//L/8v/y//P/9P/0//X/9f/0//P/8v/1//f/+f/6//j/
+P/6//r/+v/6//r/+v/5//n/+v/8//r/+//7//v/+//8//7//////wAAAAABAP//AQAB
AAEAAwADAAQABQAHAAcACAAKAAkACQAJAAkACgALAAwADQAQABAAEAASABIAEgATABIA
FQAXABgAGQAZABkAGwAcAB4AIAAgACEAJAAkACQAJQAmACgAKQApACkAKgAqACoAKQAo
ACgAJwApACkAKQAqACgAJgAjACIAIwAiACEAHgAeAB0AGgAZABgAFAATABEADwANAAsA
CQAGAAQABAADAAEA///+//7//f/8//v/+//8//r/+v/6//r/+v/5//j/9v/3//f/+P/4
//f/9//3//f/9//3//f/9//3//f/9//5//n/+f/7//n/+f/5//n/+f/5//n/+f/7//n/
+f/6//r/+v/6//r/+f/5//r/+v/7//z//f/+//z//P/7//v/+f/5//n/+f/7//v/+//7
//r/+v/5//n/+f/4//j/+P/2//b/9v/2//j/9v/2//b/9//3//f/9//1//P/8v/y//T/
9P/0//T/9P/0//T/8//x//H/8f/x//P/8//z//P/8f/x//H/8f/y//P/8//0//T/9P/z
//P/9f/1//X/9f/0//P/8//y//D/8v/x//L/8v/y//L/8v/y//L/8P/w//P/8//z//T/
8//z//L/8v/x//L/8v/y//b/9//4//n//P/8//z/+//7//3//f/9//z/+//7//v//P/9
//3//v/8//v/+//7//r/+f/3//b/8//z//P/8//z//P/8//z//D/7//v/+7/7P/s/+z/
7P/u/+7/7v/u//D/8P/w/+//7f/t/+3/7f/v/+//7//v/+3/7P/s/+3/7f/t/+z/6v/q
/+v/7//3/wEAFAAvAEoAYgBzAIAAjgCdAKsArQChAHsAQAAJANz/sP+J/3X/fP+U/6v/
vv/L/9X/2v/f/+D/4P/h/+X/5v/p/+r/6v/r/+v/6//r/+3/7f/t/+3/7P/r/+n/6P/r
/+3/7//y//H/7//u/+7/7v/u/+7/7v/x//L/8v/z//b/9v/2//b/9P/1//b/9v/2//b/
+P/4//r/+v/6//r/9//3//j/+v/6//v/+//7//j/+P/5//n/+f/6//r/+//9////////
//3//f/+/////////wAAAgADAAMAAwADAAQABQAGAAcACAAIAAgACgALAAwADgAOAA8A
EQASABMAFQAVABcAGAAaABwAHAAdAB4AHgAeAB8AIAAiACMAIwAjACQAJAAkACYAJgAn
ACcAJQAlACUAJgAoACYAIwAiACEAIAAfABwAHAAbABgAFwAWABIAEQAPAAwACQAGAAMA
AgAAAAAA///9//v/+v/6//n/+P/3//f/9P/y//L/8v/y//L/8f/w//D/8f/x//L/9P/z
//P/8//z//P/8//z//L/8f/w/+//7//v/+//8f/z//P/8//z//X/9f/1//X/9v/z//L/
8v/w//D/8P/w//L/8//1//b/9v/2//b/9v/2//b/9f/1//X/9f/1//X/8//z//P/8//y
//L/8f/x//P/8v/y//L/8//0//X/9v/0//L/8v/y//L/8f/w/+//8f/v/+7/7v/v//D/
8f/y//H/8P/v/+3/6//r/+v/6//t/+3/7f/t/+3/7f/t/+3/7f/t/+z/7P/q/+r/6f/p
/+v/6//r/+v/7f/t/+7/7v/s/+z/6//r/+3/6//q/+r/6v/q/+r/6v/q/+j/6P/r/+v/
6//s/+v/6//q/+r/6//s/+z/7P/u/+//8P/x//T/9P/0//P/8f/z//P/8//1//X/9v/3
//f/9//2//b/9P/z//P/8//y//H/7//u/+//7//v/+//7v/t/+z/6//s/+v/6//q/+n/
6P/n/+b/6P/o/+j/6P/n/+b/5f/j/+X/5f/l/+X/5f/l/+X/5f/l/+T/5P/l/+X/5f/i
/+T/5v/l/+X/6//1/wYAGQA2AFAAXwBoAHYAhQCVAJcAjwBtADAA9//Q/6r/g/9z/3b/
iP+h/7b/xf/N/9L/1f/Y/9r/3f/h/+H/4//j/+L/5f/l/+X/5f/j/+P/4//j/+P/4//i
/+L/4v/j/+T/5v/m/+X/5f/m/+b/5v/m/+b/5//o/+j/6f/q/+r/6v/q/+j/6f/q/+r/
6v/q/+z/7P/s/+z/7P/s/+3/7f/u//D/7v/v/+//7//u/+7/7//v/+//8P/w//H/7//x
//H/8f/x//H/8v/z//X/9f/2//j/+f/5//n/+f/4//n/+v/7//7//v/+/wAA//8AAAIA
AgADAAUABgAHAAcABwAJAAoADAAOAA4ADwAQABAAEAARABIAFAAVABUAFwAYABgAGAAW
ABYAFwAXABcAFwAXABgAGAAWABMAEgATABIAEQAOAAwACwAIAAcABAAAAP///f/7//n/
9//1//T/8v/y//H/7//t/+z/7P/r/+r/6f/p/+j/5v/m/+b/6P/o/+f/5v/k/+X/5f/m
/+b/5f/l/+X/4//j/+P/4//k/+X/5v/n/+X/5f/l/+f/5//n/+f/5//l/+X/5f/l/+n/
5//n/+j/5//m/+X/5P/m/+f/6f/q/+j/6P/o/+j/6P/o/+f/5//n/+f/5//n/+f/5//n
/+f/6P/o/+f/5//p/+j/6P/o/+f/5v/l/+T/5v/k/+T/5P/j/+P/4//j/+X/4//i/+L/
5P/k/+T/5P/i/+L/4v/h/9//3//f/9//4f/h/+H/4f/h/+H/4f/h/+H/4f/g/+D/4P/g
/9//3//f/9//3//f/+H/4f/i/+L/4P/g/9//3//h/+H/4v/i/+L/4v/i/+L/4v/g/+D/
4//j/+P/5P/k/+P/4f/g/9//4P/g/+D/5P/l/+b/5//s/+z/7P/r/+v/7f/t/+3/7f/t
/+7/7//v/+//7v/u/+3/6//q/+n/6P/n/+X/5P/l/+X/5f/l/+b/5f/k/+P/4v/h/+H/
4P/i/+L/4v/i/+D/4P/g/+D/4P/g/+D/3//h/+H/4f/h/9//3//f/9//4f/g/+D/4f/f
/9//4P/g/97/3//j/+X/8f8EABsANgBKAFkAZgB2AIUAkwCVAIMAVwAcAOn/wv+c/3n/
a/92/47/pf+2/8X/y//Q/9P/2P/a/9v/2//c/9//4P/g/+H/4f/h/+H/4v/j/+T/5f/j
/+P/4v/i/+D/4f/i/+T/5P/j/+P/5P/m/+b/5v/m/+n/6v/q/+v/6//q/+n/6P/q/+v/
7P/s/+7/7v/w//D/7//u/+3/7P/t/+3/7v/w//D/8f/x//H/8v/y//P/8//z//T/9P/1
//T/9f/0//P/9v/3//n/+//6//n/+f/6//3//f/9//3//v///wAAAQACAAIAAgAEAAMA
BAAGAAYABwAJAAoACwAJAAkACwAMABAAEgASABMAFAAUABQAFQAYABoAGwAbABkAGgAa
ABoAGAAYABkAGQAbABsAGwAcABwAGgAXABYAFwAWABUAEgAUABMAEAAPAAwACAAHAAUA
BQADAAEA///9//r/+f/3//f/9f/0//T/9f/0//P/8//y//D/8P/w//L/8v/x//D/7v/v
/+//8P/w/+//7//v//H/8f/x//H/8f/x//H/8f/z//P/8//1//X/9f/1//X/8//z//P/
8//3//X/9f/2//b/9v/2//b/9//3//j/+P/4//j/+P/4//j/+P/3//f/+f/5//n/+f/3
//f/9//3//b/9v/1//X/9f/0//T/9P/0//T/9P/0//f/9v/3//j/9v/1//T/8//1//P/
8v/y//T/9P/0//T/9P/0//T/8//1//X/9f/1//X/9f/1//X/9f/1//X/9f/1//X/9P/0
//T/9P/z//P/8//z//P/8//1//b/9f/0//P/8v/1//b/9f/2//T/8//y//L/8//z//L/
8v/0//b/9//4//n/+f/5//n//v/+//7//f///wEAAQABAP////8AAAEA//////7//v8A
AP///////wAA///9//z/+//7//v/+//5//f/9f/z//T/8//z//L/8v/y//L/8v/y//L/
8v/y//L/8v/y//H/8f/x//H/8f/x//H/8f/x//P/8v/y//P/7//v/+z/7v/w//H/9/8D
ABMAJgBBAFoAbgB9AIwAnACtALUAsQCVAF8AJADz/8b/lv93/3v/kP+o/7f/xv/T/9n/
3v/d/97/5P/n/+n/6v/t/+7/7v/t/+3/7f/t/+//7//v/+//7v/t/+v/6v/s/+3/7v/w
//D/7//v//D/7v/u/+7/7v/x//L/8v/z//b/9v/2//b/9P/1//b/9v/4//j/+v/6//j/
+P/4//j/9f/1//b/+P/6//v/+//7//j/+P/5//n/+//8//z//f/9/////////wEAAQAC
AAMAAQABAAIABAAHAAcABwAHAAgACQAKAAsACgAKAAoADAAPABAAEgASABMAFQAWABcA
FwAXABkAGgAeACAAIAAhACEAIAAfAB8AIgAkACUAJQAlACYAJgAmACgAKAApACkAKQAp
ACkAKgAqACgAJQAkACMAIgAhAB4AHgAdABoAGQAUABAADwANAAkABwAFAAMABAACAAIA
AQD///3//P/8//r/+P/2//X/9f/0//X/9v/0//T/8//y//L/8//z//T/9P/z//P/8//x
//H/8f/x//L/8//0//X/9P/z//L/8//x//H/8f/x//L/8//0//X/9//1//X/9v/2//b/
9v/2//f/9//4//j/+v/6//r/+v/5//j/9v/1//b/9//4//n/+f/5//n/+f/1//T/8v/x
//H/8P/w//D/8v/y//L/8v/0//L/8v/y//H/8f/x//H/8f/v/+7/7v/v//D/8f/y//H/
8P/v/+3/7v/v//D/8f/w/+//7v/t/+3/7f/t/+3/7f/t/+z/7P/u/+7/7f/t/+3/7f/t
/+3/7f/t/+7/7v/s/+z/7P/s/+z/7P/s/+z/7P/q/+r/6f/p/+n/6v/t/+3/7P/s/+v/
7P/s/+z/8P/x//L/8//0//T/9P/z//H/8//z//P/8//z//T/9f/1//X/9P/0//T/8//z
//P/8v/x/+//7v/t/+3/7f/t/+7/7f/s/+v/6f/n/+b/5P/m/+b/5v/m/+b/5v/m/+b/
5P/k/+T/4//l/+X/5f/l/+X/5f/l/+X/5f/k/+T/5f/j/+X/5P/g/97/4//p//H/AQAa
ADMATABeAGkAdACEAJUAnQCZAH8ASwAOAN//uv+S/3H/b/+C/5r/rf+8/8f/zf/S/9X/
1P/W/9n/2//c/9//4P/g/+H/4f/h/+H/4f/h/+H/4f/h/+H/4P/g/+D/4f/i/+T/4v/h
/+H/4v/k/+T/5P/k/+X/5v/m/+f/5v/m/+b/5v/o/+n/6v/q/+n/6P/p/+j/6v/q/+r/
6v/n/+f/6P/q/+j/6f/p/+n/6P/o/+n/6f/r/+z/7P/t/+v/7f/t/+3/7//v//D/8f/x
//H/8v/0//P/8//z//P/8v/z//T/9f/2//b/9v/4//v//P/+//7//v//////////////
AQACAAQABgAGAAcACgAKAAoACwAMAA4ADwAPABEAEgASABIAEgASABMAEwARABEAEQAS
ABMAEgAQABAADQAMAAsACAAHAAUAAQD///7/+v/5//f/9f/z//H/7//s/+r/6v/p/+f/
5f/k/+T/4//i/+H/4f/i/+D/4P/g/+D/4P/f/97/3v/f/9//4P/f/93/3P/b/9v/2//b
/9v/3f/d/93/3f/d/93/3f/f/93/3f/d/93/3//f/9//3//h/9//3//g/+D/4P/g/+D/
4f/h/+L/4v/f/97/3f/c/93/3v/e/9//3f/d/93/3f/e/9//4P/h/93/3P/a/9n/2v/a
/9v/3P/a/9r/2v/a/9r/2P/Y/9j/2f/Z/9n/2f/b/9n/2P/Y/9b/1v/W/9b/1v/W/9b/
1f/X/9f/1//X/9n/2f/Z/9n/1//V/9P/0f/T/9P/0v/S/9P/1P/U/9X/1f/V/9X/1f/S
/9H/0f/Q/9D/0v/U/9T/1P/U/9T/0v/S/9D/0P/P/8//z//Q/9H/0f/Q/9D/0//U/9T/
1P/W/9f/2P/Z/9v/2v/Z/9f/2f/b/9v/2//b/9v/3P/d/93/3f/c/9z/2v/Z/9n/2f/a
/9n/1//W/9P/0//T/9P/1P/T/9L/0f/O/83/zf/M/8r/yv/K/8r/yv/K/8r/yv/K/8r/
yv/J/8n/yf/J/8n/yf/J/8n/yf/L/8r/yv/L/8v/x//E/8L/xP/F/8f/y//X/+j/+f8O
ACYAOwBKAFQAXwBrAG8AZQBFAA4A1f+u/47/Z/9P/1T/bP+D/5L/n/+p/7L/tf+2/7j/
vf+//77/wf/C/8L/w//D/8P/w//C/8H/wP+//8D/wf/B/8L/wP/B/8L/xP/E/8P/w//E
/8L/wv/C/8L/wv/C/8H/wf/C/8L/wv/C/8T/xf/G/8b/xP/E/8b/xv/G/8b/xv/G/8X/
xf/G/8j/yP/J/8n/yf/K/8r/y//L/8v/zP/M/83/y//N/83/zf/P/8//0P/R/9H/0f/S
/9T/1//X/9f/1//U/9P/0v/R/9P/1P/V/9j/2//c/97/3v/c/93/3f/d/97/3//i/+T/
5v/o/+j/6f/s/+z/7P/t/+3/7v/u/+3/7//w//D/8P/y//L/8//z//L/8f/w//D/8P/u
/+v/6v/s/+z/7P/q/+n/5//j/+H/4P/c/9v/2f/V/9P/0f/P/87/zP/M/8v/yf/H/8b/
xv/H/8b/xf/F/8L/wP/A/8D/wv/C/8H/wP/C/8P/w//E/8P/wf/A/7//v/+//7//v/+/
/7//v/+//7//v/+//8H/wf/B/8H/wf/B/8H/wf/B/8P/wf/B/8L/wf/A/7//vv/C/8P/
xf/G/8X/xP/D/8L/wv/C/8H/wf/B/8H/wf/B/8H/wf/B/8H/vv++/73/vf+//77/vv++
/77/vv++/77/v/++/7//wP+//7//v/+//7//vf+8/7z/u/+6/7n/uP+6/7r/uv+5/7n/
uf+5/7n/uf+5/7n/uf+7/7v/u/+7/7n/uf+4/7j/uP+4/7f/t/+5/7n/uf+5/7f/t/+4
/7j/tv+2/7X/tf+3/7f/tv+2/7f/t/+1/7X/tf+2/7f/t/+2/7X/tP+z/7T/tP+1/7j/
vP++/8H/w//A/77/vf+9/8H/wf/B/8L/wf/B/8D/v/+9/73/vv++/7v/u/+6/7r/uf+5
/7j/uP+4/7f/t/+2/7P/sv+w/7D/sP+w/7D/sP+w/7D/sP+u/67/rv+u/67/rv+u/67/
rv+u/67/rv+s/6z/rP+s/6z/rP+s/6z/qv+q/6r/qv+y/7j/vv/E/9n/7v8DABgAKQA4
AEcAVgBLAEAANQAqAPv/zP+d/27/Zv9g/1r/VP9j/3L/gf+Q/5X/mP+b/57/oP+i/6T/
pv+n/w==
         </WaveFormData>
      </LeadData>
      <LeadData>
         <LeadByteCountTotal>10000</LeadByteCountTotal>
         <LeadTimeOffset>0</LeadTimeOffset>
         <LeadSampleCountTotal>5000</LeadSampleCountTotal>
         <LeadAmplitudeUnitsPerBit>4.88</LeadAmplitudeUnitsPerBit>
         <LeadAmplitudeUnits>��V</LeadAmplitudeUnits>
         <LeadHighLimit>2147483647</LeadHighLimit>
         <LeadLowLimit>268435456</LeadLowLimit>
         <LeadID>V4</LeadID>
         <LeadOffsetFirstSample>0</LeadOffsetFirstSample>
         <FirstSampleBaseline>0</FirstSampleBaseline>
         <LeadSampleSize>2</LeadSampleSize>
         <LeadOff>FALSE</LeadOff>
         <BaselineSway>FALSE</BaselineSway>
         <ExcessiveACNoise>FALSE</ExcessiveACNoise>
         <MuscleNoise>FALSE</MuscleNoise>
         <LeadDataCRC32>933061542</LeadDataCRC32>
         <WaveFormData>
5f/l/+f/5//l/+T/5P/k/+T/5f/l/+f/6P/p/+z/7v/u/+3/7f/u//D/8P/w//D/8//0
//T/9P/y//L/8f/x//H/8f/x//D/7//t/+3/6//r/+v/6//q/+f/5v/m/+T/5f/l/+T/
5P/k/+T/4//j/+P/4//j/+P/4f/h/+D/4P/i/+L/4v/i/+D/4P/g/+D/4P/g/+D/4P/i
/+D/3//d/93/3//n//H/AQAVADAATQBlAHoAkACpAMAAyAC8AJgAWwAaAOn/xv+s/5z/
of+x/73/xf/O/9X/2//a/9j/3P/e/9z/3//g/+D/4P/g/+H/4f/i/+D/3//f/9//4f/h
/+H/4f/f/9//4P/h/+P/4v/i/+L/4f/h/+H/4v/l/+X/5f/m/+X/5f/l/+f/5//o/+n/
6f/r/+v/7P/s/+z/7P/s/+z/7P/t/+3/7v/v/+7/7f/s/+3/7f/t/+3/7f/u/+7/7v/u
/+7/7//v/+3/7v/v/+//8f/x//P/9P/z//P/8v/y//L/9P/1//X/9v/2//f/+P/2//b/
+P/4//r//f/+//7//v/+/wAAAgADAAQABAAGAAcABwAHAAgACQAKAAoACgANAA0ADQAN
AAwADAAMAAwADgAOAA8ADwANAAsACwALAAgACAAHAAUABgAGAAUAAQD///3/+//7//r/
+P/2//b/8v/x/+//7v/v/+7/7f/s/+3/7P/r/+r/5//m/+b/5//l/+T/5P/k/+P/4//j
/+P/5P/k/+P/4//l/+X/5f/l/+P/4//k/+T/5P/j/+P/5P/l/+X/5f/l/+j/6P/o/+j/
6P/n/+f/6P/n/+f/5v/m/+j/6P/o/+j/6v/q/+r/6v/p/+j/5//l/+b/5//o/+n/6f/p
/+r/6v/n/+b/5v/m/+f/5//m/+b/6P/o/+j/6P/m/+b/5f/l/+f/5//n/+f/5v/l/+P/
4v/j/+P/4v/i/+P/4//i/+H/4f/i/+P/5P/j/+P/4//i/+T/5P/k/+T/4//i/+D/3//f
/9//3v/e/9//4P/h/+L/4f/g/9//3v/g/+D/3//f/9//4P/g/97/4P/g/+D/4P/e/97/
3v/d/9//3//f/+H/3//f/97/3v/e/97/3//f/+P/5P/l/+j/6P/o/+f/5//q/+z/7P/s
/+z/7f/u/+7/7f/s/+v/6f/q/+n/6v/r/+j/5//l/+X/4//j/+P/4//k/+P/4v/i/+D/
3//f/97/3P/c/9z/2//b/9v/2//b/93/3f/d/9z/3v/e/97/3v/d/9z/2//a/9r/2v/a
/9r/3v/c/97/3//d/9n/2//h/+n/+f8NACYAOwBRAGYAfgCbAK4AsACeAHYAOwAAANn/
vv+m/5r/pf+1/7//yf/U/9X/1f/W/9j/2v/a/9z/2//c/9z/3P/c/93/3f/e/+D/3//f
/9//3//f/9//3//f/9//4P/h/9//3v/e/97/4f/h/+H/4v/h/+H/4f/i/+P/4//j/+X/
4//k/+X/5f/l/+X/5v/m/+j/6P/o/+j/6P/p/+n/6v/s/+z/7P/s/+v/6//r/+v/6//s
/+z/7P/q/+r/6//r/+3/7v/v/+//8f/x//P/9P/1//X/9P/0//P/9P/0//P/9P/0//X/
9v/4//j/+v/6//j/+//8//z//v/+/wAAAgABAAIAAgAEAAcABwAHAAgACQAKAAoACgAK
AAkACAAHAAoACgAKAAoACAAIAAkACQAJAAcABwAHAAYABgAFAAMABAAEAAMA///9//v/
+f/5//f/9v/1//b/8v/x/+//7v/v/+7/7f/s/+3/7P/r/+r/6//q/+r/6//p/+j/6P/o
/+j/6f/q/+v/6f/o/+b/5f/m/+f/6P/p/+n/6f/q/+r/7P/r/+v/7P/t/+3/7f/t/+3/
7P/r/+r/7f/t/+7/8P/v/+//7v/u//D/8P/w//D/7v/u/+7/7v/w//D/8P/v/+//7//v
/+//7f/t/+7/7v/v/+7/7v/u/+3/7f/s/+z/7v/u/+7/7v/u/+7/7f/t/+//7//v/+//
7f/t/+z/7P/r/+v/6v/q/+v/6//q/+n/6f/q/+v/7P/r/+v/6//q/+r/6v/q/+r/7P/s
/+v/6//s/+3/7f/u/+z/7P/s/+z/7P/s/+z/7P/u/+7/7f/s/+z/7P/s/+z/7v/u/+7/
7f/t/+3/7f/v/+3/7f/s/+z/7v/u/+//7//v//D/8f/0//j/+P/3//f/9v/4//j/+P/6
//v//P/8//r/+v/6//n/+//5//n/+f/6//n/9//3//X/9f/1//X/9P/z//L/8v/u/+3/
7f/s/+7/7v/u/+3/7//v/+//7//v/+//7//u/+7/7v/u/+7/7v/u/+7/7v/w//D/8P/w
//D/8P/w/+3/6f/t//f/BQAVACsARQBkAIEAmQCwAM4A5wDyAOoAxACEADsAAADV/7T/
pP+q/7v/yf/V/9//5P/p/+3/7P/q/+z/8P/w/+//8P/w//D/8P/x//H/8v/0//P/8//z
//P/8//z//P/8f/x//L/8//1//T/9P/0//P/8//z//T/9f/1//X/9v/3//f/9//5//f/
+P/5//n/+f/5//r/+v/6//r/+v/6//j/+f/5//r//v/+//7//v/7//v/+//7//v//P/8
//z//f/+/wAAAQAAAAAAAAD//wEAAQADAAQABQAFAAQABAAEAAYABwAHAAgACAAJAAoA
CAAIAAoACgAKAA0ADgAOAA8AEAATABYAFQAWABYAGAAXABcAFwAYABcAGAAYABgAGgAb
ABwAHQAcABwAHAAcABoAGgAbABsAGQAXABcAFwAYABgAFwAVABQAFAATAA8ADQALAAkA
CQAGAAQAAgACAAIAAQD///7/+//6//n/+P/1//T/8//y//H/8P/w//H/8f/w//D/8P/x
//H/8f/x//T/9P/z//P/8f/x//H/8f/x//H/8v/y//T/8//z//T/9f/1//X/9f/2//b/
9v/2//j/9//3//j/+f/5//j/+P/5//j/9//2//b/9v/2//b/9v/2//b/9f/1//X/9f/1
//f/9//4//j/9f/0//T/9P/z//P/8v/y//D/8P/w//D/8P/w/+//7//x//H/8f/x//H/
8f/w//D/8P/v/+3/7P/v/+//7v/t/+z/7P/s/+z/7//v/+//7v/s/+z/7P/s/+7/7v/t
/+3/7f/t/+z/7P/s/+z/7P/s/+r/6v/q/+r/7P/s/+v/6//r/+r/6v/q/+r/6v/s/+z/
7P/r/+v/6//r/+3/7P/r/+n/6P/o/+j/6f/p/+v/7P/t//D/8v/y//H/8f/0//b/9v/2
//P/8//z//L/9P/0//T/8//1//P/8//z//L/8f/v/+//7f/t/+3/7f/q/+n/6P/o/+j/
5//n/+b/5v/m/+b/5f/l/+X/5f/l/+P/4//j/+L/4v/i/+L/4v/k/+T/5P/k/+L/4v/i
/+L/5P/k/+L/4f/h/+H/4//r//f/BwAhADwAVwBvAIQAmgC3ANAA2ADGAJgAVQAUAOX/
xP+o/5z/o/+x/7//y//S/9X/2f/c/9z/3v/g/97/3f/e/97/3v/g/+H/4f/i/+D/3//f
/9//4f/h/+H/4f/f/9//4P/h/+H/4P/g/+D/4f/h/+H/4v/j/+P/4//k/+f/5//n/+n/
5//o/+n/6f/n/+f/6P/o/+r/6v/q/+r/6P/p/+n/6v/u/+7/7v/u/+3/7f/t/+3/6//s
/+z/7P/u/+7/7//v/+//8P/x//H/8f/x//P/9P/z//P/8v/y//T/9v/3//f/+P/4//n/
+v/4//j/+v/6//v///8BAAIAAAAAAAIABAADAAQABAAGAAcABwAHAAgACgAMAA0ADgAO
AA0ADAALAA4ADgAOAA4ADgAOAA8ADwARAA8ADwAPAA4ADgANAAsACAAIAAcAAwACAAEA
AAABAPz/+v/4//j/9P/z//H/8P/v/+7/7f/s/+3/7P/r/+r/6f/o/+j/6f/n/+b/5v/m
/+b/5//o/+n/6f/o/+b/5f/n/+f/5//n/+f/5//o/+j/6P/n/+f/6P/p/+n/6f/p/+r/
6v/q/+r/7P/r/+v/7P/t/+3/7P/s/+7/7v/u/+7/7P/s/+z/7P/s/+z/7P/r/+3/7f/t
/+3/7f/t/+7/7v/v/+7/7v/u/+3/7f/s/+z/6v/q/+r/6v/q/+r/6f/p/+r/6//s/+3/
6//r/+r/6v/p/+n/6P/o/+n/6f/o/+f/5//o/+n/6v/q/+n/6P/m/+j/6P/o/+j/6P/o
/+f/5//o/+n/6f/q/+n/6P/n/+b/6P/o/+j/6P/o/+j/6P/q/+r/6v/q/+r/6v/q/+n/
5//n/+f/6f/p/+n/6P/o/+j/6P/p/+n/6f/q/+v/7v/w//D/7//v//D/8v/y//L/8//1
//f/+P/2//b/9v/1//f/9f/1//X/8v/x/+//7//v/+//7//v/+z/6//q/+r/6P/n/+f/
5v/o/+j/6P/n/+X/5f/l/+X/5f/l/+X/5P/m/+b/5v/m/+j/6P/o/+j/5//m/+X/5P/m
/+T/5P/l/+P/4//j/+n/9f8DABcANABNAGEAcgCIAJ8AsgC+ALIAigBTABYA4//G/7L/
ov+l/7X/wf/J/9L/2f/b/97/4v/i/+L/4v/j/+T/5P/k/+L/4//j/+T/5v/l/+X/5f/l
/+X/5f/l/+P/4//k/+X/5//m/+b/5v/n/+f/5//o/+f/5//n/+j/6//r/+v/7f/t/+7/
7//v/+3/7f/u/+7/7v/u/+7/7v/u/+//7//w//L/8v/y//L/8//z//P/8//x//L/8v/y
//P/9P/2//f/9v/2//b/9f/3//f/+f/6//3//f/8//z/+v/8//3//f/+//7///8AAAAA
AAACAAIAAgAFAAYABgAIAAgACgAMAAwADAALAAwADwAPAA8AEAARABIAEgASABEAEQAR
ABEAFAAUABQAFAAWABYAFwAXABUAEwATABMAEgASABEADwAMAAwACwAHAAUAAwABAAEA
AAD+//z//P/6//n/9//2//f/9v/1//T/8//y//H/8P/t/+z/7P/t/+//7v/u/+7/7f/t
/+3/7f/t/+z/6v/p/+v/6//r/+v/7f/t/+7/7v/u/+3/7f/u/+//7//v/+//7//u/+3/
7P/v/+//8P/y//H/8f/w//D/8P/w//D/8P/w//D/8P/w//L/8v/y//H/8f/x//H/8f/x
//H/8v/y//H/8P/w//D/8f/x//D/8P/w//D/8P/w/+7/7v/t/+3/7//v/+//7//t/+3/
7P/s/+//7//u/+7/7f/t/+z/6//s/+z/7P/s/+//7//v/+7/7f/s/+v/6v/r/+z/7P/t
/+//7//u/+7/6//q/+n/6P/o/+j/6P/o/+r/6v/s/+z/7P/s/+r/6v/q/+n/6f/p/+n/
6//r/+v/6v/q/+r/6v/r/+v/6//s/+3/8P/z//T/9P/1//X/9v/1//T/9v/3//j/+P/6
//r/+v/5//f/9f/1//X/9P/z//H/8f/v/+//7//v/+7/7f/s/+z/6v/p/+n/6P/m/+b/
5v/l/+X/5f/l/+X/5//n/+f/5v/k/+T/5P/k/+b/5v/m/+b/5P/k/+T/5P/o/+b/5P/l
/+H/3//j//H/AQARACcARgBjAHsAkgCsAMcA3ADkAM4AnABZABgA5//A/6T/nv+t/73/
x//T/9z/2//Z/9z/4v/m/+b/5P/l/+b/5v/m/+f/6f/q/+z/6//p/+j/5//o/+n/6v/r
/+v/6//s/+3/7//u/+7/7v/v/+//7//w//H/8f/x//L/8f/x//H/8//0//b/+P/5//f/
9//4//j/+P/4//j/+P/6//v/+//8//z//P/8//z//P/9//7//////wAAAAAAAAAAAAAB
AAEAAQACAAMAAwADAAMABQAGAAcABwAGAAYABgAIAAkACQAMAAwADQAOAAwADAAOAA4A
EAATABQAFAAUABQAFgAYABkAGgAaABwAHQAdAB0AHgAhACIAIgAiACUAJQAlACUAIwAi
ACEAIAAhACIAJAAlACMAIQAhACEAHgAeAB0AGwAcABwAGwAXABUAEwARABEADgAMAAoA
CgAIAAcABQAEAAEAAAD///7////+//3//P/7//r/+v/7//v/+v/6//r/+f/5//n/+f/4
//j/9//3//n/+f/5//n/9//3//j/+P/6//n/+f/6//n/+f/5//n/+v/6//r/+v/8//v/
+//8//3//f/8//z//f/8//v/+v/8//z//P/8//z//P/8//v/+f/5//n/+f/5//n/+v/6
//n/+P/4//j/+f/5//j/+P/2//b/9v/2//j/+P/3//f/9f/1//X/9f/z//P/8v/y//P/
8//y//L/9f/1//T/8//y//L/8v/y//P/8//z//L/8P/w//D/8P/x//L/8v/z//P/8//y
//L/9P/0//T/9P/y//L/8v/y//D/8P/v//D/8v/y//L/8v/x//D/7//t/+7/7//w//P/
8f/x//D/8P/u/+7/7//v//P/9P/1//j/+v/6//n/+f/6//z//P/8//v/+//7//r/+//8
//3//f/9//v/+//7//r/+f/3//f/8//z//P/8//0//P/8v/y//D/7//v/+7/7f/s/+v/
6f/r/+v/6//r/+v/6//r/+r/6v/q/+r/6v/s/+z/7P/s/+r/6v/q/+r/7P/s/+r/5//l
/+X/6f/v//n/CwAjAD4AWwB1AIwApAC9ANgA6ADiAMAAgwA+AAEA1P+0/6D/n/+v/7//
yf/U/93/4f/k/+b/5P/k/+b/5//o/+j/6P/m/+f/5//o/+r/6f/p/+n/5//n/+f/5//o
/+n/6//t/+v/6v/q/+r/6f/p/+n/6v/t/+3/7f/u//H/8f/x//P/8//0//X/9f/1//X/
9v/2//j/+P/4//j/9v/3//f/+P/6//r/+v/6//n/+f/5//n/+f/6//r/+v/8//z//f/9
//v//P/9//3//f/9////AAABAAEAAAAAAAAAAgADAAMABAAEAAUABgAGAAYACAAIAAgA
CwAMAAwADgAOABAAEgARABIAEgAUABUAFQAVABYAGQAaABoAGgAdAB0AHQAdAB4AHgAe
AB4AHAAcAB0AHQAfAB0AHQAdABoAGgAZABcAGAAYABcAEwATABEADwAPAAkABgADAAIA
AAD///3//P/7//r/+f/4//n/+P/3//b/9f/0//T/9f/z//L/8v/y/+//7//v/+//8f/y
//L/8//x//H/8f/x//D/7//v/+7/8P/v/+//8P/z//P/8//z//T/9P/0//T/8v/x//H/
8v/x//H/8P/w//P/9P/1//b/9v/2//b/9v/2//b/9v/1//X/9f/1//X/9P/z//P/8v/z
//L/8v/y//H/8f/w//D/8f/y//P/9P/z//L/8P/v/+//7//v/+//7//v/+7/7v/x//H/
8P/w//D/7//t/+v/6v/q/+r/6v/r/+v/6//q/+z/7P/s/+z/7P/s/+v/6//r/+v/6v/q
/+r/6v/q/+r/6v/q/+r/6v/q/+r/6f/p/+v/6P/o/+j/6P/o/+j/6P/o/+j/5//p/+n/
6f/r/+n/6f/o/+j/6P/o/+n/6f/r/+z/7f/w//T/9P/z//P/8//0//P/8v/0//X/9v/2
//j/+P/4//f/9v/z//L/8f/w/+//7f/t/+z/7f/u/+//7P/r/+r/6v/q/+n/6f/o/+f/
5v/l/+P/5f/l/+X/5f/k/+P/4v/g/+L/4v/i/+L/4v/i/+L/4v/i/+L/4v/i/+T/4v/g
/9//3//f/9//5f/v//3/DwAoAEUAXQBuAIQAnwC4AMYAwgCmAG0AKgD1/87/sP+e/5v/
p/+3/8X/zv/V/9n/3P/e/97/3v/g/9//4P/g/+D/4P/h/+H/4v/i/+H/4f/h/+H/4f/h
/+H/4//j/+T/5f/j/+L/4v/i/+X/5f/l/+b/5//n/+f/6P/r/+v/6//t/+z/7P/s/+v/
7f/t/+7/7v/u/+7/7v/u//D/8f/x//L/8//y//H/8P/x//H/8f/x//H/8v/y//L/8v/y
//P/8//z//T/9f/1//X/9f/3//j/+f/5//j/+P/4//r/+//7//z//P/9//7//v/+/wAA
AAAAAAMABAAEAAIAAgAEAAYACQAKAAoADAALAAsACwAMAA0ADgAOAA4AEQARABEAEQAQ
ABAAEAAQABIAEgATABMAEQAPAA8ADwAQABAADwANAAoACgAJAAUAAwABAP/////+//z/
+v/6//j/9//1//T/8f/w/+//7v/t/+z/6//q/+n/6P/o/+n/6f/o/+j/6P/p/+n/6f/p
/+j/6P/n/+f/5f/l/+X/5f/m/+f/6f/q/+j/5//n/+j/6//r/+v/6//r/+r/6f/o/+n/
6f/q/+z/6v/p/+f/5v/p/+r/6//s/+r/6v/q/+r/6v/q/+r/6f/p/+n/6f/p/+f/5//o
/+j/6f/o/+j/6P/p/+n/6P/o/+b/5v/m/+b/6P/o/+f/5//l/+X/5f/l/+X/5f/k/+T/
5//n/+b/5v/l/+X/5P/j/+D/4P/g/+D/4f/h/+H/4P/i/+L/4v/i/+L/4v/h/+H/4//j
/+L/4v/g/+D/4P/g/+L/4v/i/+L/4v/i/+H/4f/h/+D/4P/g/+D/4P/g/+D/4P/g/9//
4P/h/+L/5f/k/+P/4f/g/97/3v/f/9//4f/i/+P/5v/q/+r/6f/p/+r/7P/s/+z/7v/v
//D/8P/u/+7/7v/t/+v/6f/p/+n/5v/l/+P/4//j/+P/4//j/+L/4f/g/+D/4P/f/9//
3v/e/97/3v/d/93/3f/d/93/2//b/9v/2v/b/9z/3f/e/93/3P/b/9r/2//c/93/3v/c
/9z/3P/b/9n/2//d/+H/6f/5/w0AJAA9AFMAaACAAJsAtAC8ALAAigBPABIA4//C/6j/
lP+Z/6n/tf/B/8z/0f/V/9j/2v/a/9r/2v/Z/9r/2v/a/9z/3f/d/97/4P/f/9//3//d
/93/3f/d/9v/2//c/93/3f/c/9z/3P/d/93/3f/e/9//3//f/+D/3//f/9//4f/j/+T/
5f/l/+X/5f/m/+b/5P/k/+T/5P/k/+X/5f/m/+j/6P/o/+j/6f/p/+n/6f/p/+r/6v/q
/+j/6P/p/+n/6v/s/+7/7//u/+3/7v/u//H/8f/w//D/8P/y//P/8//0//T/9f/2//b/
9v/4//j/+v/9//7//v/9//z//f/+/wEAAgACAAQABQAFAAUABgAHAAgACAAIAAkACQAJ
AAkACAAIAAgACAAKAAoACwALAAsACQAJAAkACAAIAAcABQAGAAYABQABAAEA///9//3/
+v/4//b/9v/y//H/7//u/+3/7P/r/+r/6v/q/+r/6v/p/+j/6P/p/+n/6P/o/+j/5//n
/+f/5//o/+j/5//n/+j/6f/q/+v/6f/p/+r/6v/s/+v/6//s/+3/7f/t/+3/7P/s/+z/
7P/u/+3/7f/u/+//7//u/+7/8P/w//D/8P/y//L/8v/y//D/8P/w/+//8P/x//L/8//x
//H/8v/y//H/8P/w//D/7//v/+7/7v/u/+7/7v/u/+//8P/w//H/7//v/+//7//v/+//
7v/u/+//7//u/+7/7//v/+7/7f/t/+7/7//w/+//7//v/+7/8P/w//D/8P/w//D/7//v
//H/8f/w//D/8P/w//D/8P/y//L/8f/w/+//7v/v//D/8f/x//D/7//u/+//7//v/+7/
7v/x//L/9P/1//T/9P/0//b/+f/6//r/+//+/wAAAAAAAP7///8AAAAA/v/+//7//f//
//3//f/9//7//f/7//v/+f/5//n/+f/3//X/8//y//D/7//v/+7/7v/u/+7/7f/v/+//
7//v/+//7//v/+7/7v/u/+7/7v/u/+7/7v/u/+7/7v/u/+7/7P/q/+j/6f/r/+v/7//5
/wkAGwAzAFAAawCDAJ4AugDXAOwA7gDYAKIAXQAaAOX/vv+i/57/rf+9/8X/z//a/+H/
4//k/+L/5P/o/+j/6f/q/+r/6v/p/+n/6P/o/+r/6f/p/+n/6P/n/+b/5f/n/+f/6P/p
/+n/6P/o/+j/6f/p/+n/6v/r/+v/6//s/+3/7f/t/+//7f/u/+//7//x//H/8v/y//L/
8v/y//L/8f/x//D/8P/0//T/9P/0//P/8//z//P/8//0//T/9P/2//b/9//3//n/+v/7
//v/+f/5//v//P///////v/+//7/AAABAAEAAgACAAMABAAGAAYACAAIAAoADQAOAA4A
DAAMAA4AEAASABQAFQAYABYAFQAUABQAFgAYABkAGgAbABsAGwAbABoAGgAaABoAHAAc
AB0AHQAdABsAGwAbABwAHAAbABkAFwAWABQADwALAAkABwAHAAQAAgAAAAAAAAD///3/
/P/5//j/9//2//T/8v/w/+7/8P/w//H/8//y//D/7//u/+//7//v/+//8P/w/+//7//t
/+3/7f/t/+7/7//x//L/8f/v/+7/7v/t/+3/7f/t/+//8P/x//L/9P/z//P/9P/z//P/
8v/y//T/9P/0//T/9v/2//b/9v/0//T/9P/z//X/9f/1//X/9f/1//b/9v/0//L/8f/w
/+//7//u/+7/8P/w//D/8P/w//D/7//v/+//7//v/+//7//v/+7/7v/v/+//7v/u/+3/
7f/s/+v/6//s/+3/7v/u/+3/7P/q/+r/6v/q/+r/7P/s/+v/6//t/+3/7P/s/+r/6v/q
/+r/7P/s/+z/7P/q/+r/6P/o/+j/6P/o/+r/6v/q/+n/5//n/+f/6f/r/+v/6v/q/+j/
6P/p/+n/7f/u/+//8v/y//L/8f/x//D/8v/y//L/8v/z//T/9P/0//T/9P/z//X/8//z
//P/8P/v/+3/7f/r/+v/6//r/+z/6//q/+r/5//l/+T/4v/k/+T/5P/j/+X/5f/l/+X/
5P/j/+L/4P/h/+L/4//k/+L/4v/i/+L/4v/i/+L/4v/i/+T/5P/h/9//4//n/+3//f8T
ACkARABdAHEAhgCiAL0A0ADUAMAAjgBLAA4A4f++/6L/mP+l/7X/wf/L/9T/2f/b/9z/
3P/c/97/3v/h/+L/4v/i/+L/4//j/+T/4v/h/+H/4f/h/+H/4f/h/+H/4f/i/+P/4//i
/+L/4v/l/+X/5f/m/+n/6f/p/+r/6//r/+v/7f/v//D/8f/x/+7/7f/t/+z/7f/u/+//
8P/u/+//7//w//D/8P/w//D/7//v/+//7//v//D/8P/w//D/8P/x//H/8//0//X/9f/1
//X/9//4//f/9//2//b/9v/4//n/+f/4//j/+f/6//z//P/+//7//f///////v8AAAAA
AgAEAAUABgAGAAgACQAJAAkACgALAAwADAAMAA8ADwAPAA8AEAAQABAAEAAQABAAEQAR
ABMAEQARABEAEAAQAA8ADQALAAoACAADAAMAAQD/////+v/4//b/9v/0//P/8f/w/+//
7v/t/+z/6//q/+n/6P/p/+j/6P/p/+n/6P/o/+j/5//n/+f/5//m/+b/5f/l/+P/4//j
/+P/5f/l/+b/5v/o/+f/5//o/+j/5//m/+X/6P/o/+j/6P/o/+f/5//o/+v/6//q/+r/
6v/q/+r/6v/p/+j/5//m/+j/6P/o/+f/6f/p/+n/6f/p/+n/6v/q/+j/5v/l/+T/5f/l
/+T/5P/k/+T/5P/k/+T/5P/j/+P/4//j/+P/4//j/+P/4v/i/+P/4//i/+L/4//j/+L/
4f/i/+L/4v/i/+P/4//j/+L/4f/g/9//3v/g/+D/3//f/+H/4f/g/+D/4P/g/+D/4P/f
/97/3f/c/9z/3v/g/+D/4P/g/+D/3v/e/97/3f/b/9v/2//d/9//3//e/97/4P/g/+H/
4f/h/+L/4//m/+b/5v/l/+X/6P/q/+r/6v/q/+v/7P/s/+z/7P/s/+v/6f/n/+f/5//o
/+f/5f/l/+P/4//j/+P/4v/h/+D/4P/c/9v/2//a/9r/2v/a/9n/2f/Z/9n/2f/Z/9n/
2f/Y/9b/1v/W/9b/2P/Y/9j/2P/a/9r/2v/a/9z/2P/U/9P/1f/V/9X/2//l//P/AQAS
AC8ASQBeAHIAiQCgAK4ArACSAF0AHgDp/8j/rP+U/5P/of+x/7n/wP/J/8//0v/S/9T/
1v/Y/9j/2P/X/9b/1v/X/9f/2P/X/9X/1P/T/9X/1f/V/9X/1f/V/9b/1//X/9b/1v/W
/9X/1f/V/9b/1v/V/9T/1P/V/9X/1f/X/9f/2P/Z/9n/1//X/9j/2P/Y/9j/2P/Y/9j/
2f/Z/9r/2v/a/9r/2v/b/9v/2//b/9v/3P/c/9z/3P/c/93/3f/f/+D/4f/h/9//3//h
/+L/5f/l/+T/5P/i/+L/4f/f/+L/4v/j/+T/5f/m/+n/6v/n/+n/6f/o/+r/6v/s/+7/
7//w//D/8v/z//P/8//0//P/9P/0//T/9//3//f/9//4//j/+P/4//b/9v/3//f/9//1
//X/9f/1//b/9v/1//L/8v/x/+3/7P/r/+r/6//n/+T/4f/g/97/3f/b/9r/1//W/9X/
1P/W/9b/1v/W/9T/0v/R/9H/0f/Q/9D/0P/R/9H/0f/R/9D/0P/P/8//z//P/8//z//N
/83/zv/O/9D/z//P/9D/0f/R/9H/0f/Q/9D/0P/Q/9L/0f/R/9L/0v/R/8//zv/R/9L/
0//U/9L/0v/S/9L/0v/S/9L/0f/R/9H/0f/R/9H/0f/S/9L/z//O/87/zv/P/8//zv/O
/87/zv/O/87/0P/Q/8//z//R/9H/0f/R/8//z//O/87/zP/L/8n/yP/L/8v/yv/J/8r/
yv/K/8r/y//L/8v/yv/M/8z/zP/M/8v/yv/I/8f/yf/J/8j/yP/K/8r/yv/K/8r/yv/K
/8r/yP/I/8f/x//H/8j/yP/G/8j/yf/J/8r/yP/I/8j/yf/I/8b/xf/F/8j/x//I/8v/
zv/R/9P/1P/T/9L/0v/S/9P/0//T/9P/0//T/9T/1f/S/9H/0v/R/87/zv/O/8v/y//L
/8v/yv/L/8v/yf/J/8f/w//E/8T/xP/E/8T/wv/C/8L/wv/C/8L/wv/C/8L/wv/C/8L/
wP/A/8D/wP++/77/vv++/8D/wP/A/8D/v/++/73/vP/D/8j/zf/S/+j//v8UACoAQwBc
AHUAjgCIAIQAgAB8AEcAFADh/67/o/+a/5H/iP+T/5z/pf+u/7H/tP+3/7r/u/+8/73/
vv/A/w==
         </WaveFormData>
      </LeadData>
      <LeadData>
         <LeadByteCountTotal>10000</LeadByteCountTotal>
         <LeadTimeOffset>0</LeadTimeOffset>
         <LeadSampleCountTotal>5000</LeadSampleCountTotal>
         <LeadAmplitudeUnitsPerBit>4.88</LeadAmplitudeUnitsPerBit>
         <LeadAmplitudeUnits>��V</LeadAmplitudeUnits>
         <LeadHighLimit>2147483647</LeadHighLimit>
         <LeadLowLimit>268435456</LeadLowLimit>
         <LeadID>V5</LeadID>
         <LeadOffsetFirstSample>0</LeadOffsetFirstSample>
         <FirstSampleBaseline>0</FirstSampleBaseline>
         <LeadSampleSize>2</LeadSampleSize>
         <LeadOff>FALSE</LeadOff>
         <BaselineSway>FALSE</BaselineSway>
         <ExcessiveACNoise>FALSE</ExcessiveACNoise>
         <MuscleNoise>FALSE</MuscleNoise>
         <LeadDataCRC32>816049560</LeadDataCRC32>
         <WaveFormData>
7P/s/+3/7f/r/+v/6v/q/+z/7f/t/+3/7//w//P/8//1//X/9f/1//b/9v/3//f/9//5
//n/+f/5//n/+f/4//r/+f/4//j/9v/1//P/8//y//L/8f/w/+3/6//r/+r/6f/p/+j/
6P/p/+r/6//q/+r/6v/q/+r/6v/p/+n/6f/p/+n/6f/p/+f/5//n/+f/6P/o/+j/6P/o
/+j/5//m/+T/5P/n/+7/9v8EABgALwBEAFkAbwCLAKIArACpAJIAagA4AAwA8//i/9T/
0f/Y/9z/3v/g/+b/6v/q/+b/6P/o/+b/5v/m/+b/5f/n/+j/6P/n/+X/5f/l/+X/5//n
/+f/5//l/+X/5f/m/+j/6P/o/+f/5f/l/+X/5f/n/+j/6P/o/+b/5v/m/+b/5v/n/+f/
5//o/+j/6f/p/+f/6P/o/+f/6f/p/+r/6v/o/+n/6f/p/+j/6P/p/+n/6f/p/+n/6f/o
/+j/6f/p/+n/6f/q/+r/6v/q/+r/7P/t/+3/7f/t/+7/7v/u//D/8P/w//D/8f/v/+//
8f/x//P/9f/2//b/9v/3//n/+//5//n/+v/6//z//P/8//z//v////////8BAAEAAgAD
AAEAAQACAAMABQAFAAUABQAEAAQABAAEAAIAAgAAAP//AAD///7//f/8//n/+f/3//f/
9f/z//P/8f/v/+7/7f/t/+z/7P/s/+z/6//r/+v/6f/n/+f/5//l/+X/5f/l/+P/4//j
/+P/5f/l/+X/5f/l/+X/5f/l/+X/5f/l/+X/5f/l/+X/5f/m/+b/5v/m/+f/5//n/+f/
5//n/+f/5//n/+f/5//o/+j/6P/o/+n/6f/p/+n/6P/m/+b/5v/l/+X/5v/m/+b/6P/o
/+j/6P/m/+P/5f/l/+f/5f/k/+T/5f/m/+b/5v/k/+T/5P/k/+b/5v/m/+b/5P/i/+H/
4f/i/+L/4v/i/+T/5P/j/+P/4//j/+P/4//j/+P/4v/i/+X/5f/k/+P/4v/i/+L/4f/f
/+D/4P/e/9//4P/g/+H/4P/h/+H/4P/h/+H/4f/g/+D/4P/g/+D/4P/g/+D/4P/g/+D/
4P/f/+H/4v/i/+P/4v/h/+D/3v/g/+D/4f/h/+H/4//k/+f/5//p/+n/6f/r/+z/7P/t
/+3/7f/v/+//7v/t/+z/6//s/+z/6//q/+r/6v/p/+f/5//m/+b/5f/k/+P/4f/h/+L/
4f/h/+D/4P/g/+D/4P/c/97/3v/e/+D/4P/f/9//4f/h/+H/4f/f/9//3//f/93/3P/c
/9z/3v/e/+D/4//g/9z/3v/f/+L/7P/6/wwAHwAyAEkAYQB9AJQAmgCRAHoAUAAiAAAA
7f/a/87/0f/W/9r/3v/k/+b/4v/i/+L/4v/i/+L/4v/i/+L/4f/h/+L/4v/h/+P/4//j
/+P/4//j/+P/4//j/+P/4//k/+L/4v/i/+H/4v/j/+T/5f/j/+T/5P/k/+b/5v/m/+b/
5P/l/+X/5f/m/+b/5//n/+f/6P/o/+f/6f/p/+r/6v/q/+v/6//r/+r/6v/r/+v/6//r
/+v/6//q/+r/6//r/+3/7f/u/+7/8P/w//D/8v/z//P/8//z//L/8v/y//T/9P/0//T/
9f/3//f/+f/5//f/+f/6//r//P/9////AQABAAEAAgACAAQABAAEAAQABgAHAAcABwAF
AAUABgAHAAcABwAIAAkACQAJAAkACQAKAAoACgAKAAoACgAIAAcABwAHAAcABwAGAAMA
AwABAP///f/7//v/+//5//j/9//3//b/9v/2//T/8//z//P/9f/z//P/8//z//P/8//z
//X/9f/1//X/9P/z//L/8f/y//P/9P/1//X/9f/1//X/9//3//f/9//4//j/+P/4//j/
9//2//X/9//3//f/9//5//n/+f/6//j/+P/4//n/+f/5//n/+P/6//r/+v/5//n/+v/6
//r/+v/6//r/+v/8//n/+//7//v/+f/4//j/+f/6//r/+v/6//r/+v/6//r/+v/6//r/
+v/4//f/9//4//j/+P/4//j/+P/3//f/+f/5//n/+f/5//n/+P/4//n/+f/4//f/9//4
//n/+f/7//z//P/6//j/+P/3//f/+P/5//n/+P/5//v/+//6//r/+v/6//r/+v/6//r/
+f/5//r/+v/7//n/+f/5//j/+f/6//z//f/7//3//v8BAAMABQAFAAUAAwAEAAQABQAH
AAcACQAJAAcABwAHAAcACAAIAAcABgAGAAYABQADAAUABAAEAAMAAAD///3//f/8//v/
+//6//r/+v/6//r/+v/8//z//P/8//z/+//7//v/+//7//v/+//7//v/+//7//r/+v/6
//r/+v/6//f/9P/2//r/AQAMABwALABGAGMAeACPAK0AxwDSANAAuQCMAFQAIgAEAO3/
4P/e/+X/6v/w//j/+v/8//7//v/8//7//v/+//7//v/+//3//f/+//7//f/9//3//f/9
/////////////f/9//3//v/+//7//v/9//3//f/9//3///8AAAAAAAD+//7//v/+/wAA
AQABAAEAAAAAAAEAAQABAAIAAgABAAEAAQACAAIABAAFAAUABQACAAIAAwADAAMAAwAD
AAMABQAGAAgACQAIAAcABwAGAAYABgAGAAgACwALAAsACwAMAAwADAAOAA4ADgAOAA8A
DwAPABEAEQAPABEAEgASABQAFQAXABkAGQAZABoAGgAcABwAHAAcAB4AHwAfAB8AIQAh
ACIAIwAjACMAJAAlACMAIwAjACMAIgAiACIAIgAiACIAIAAfAB4AHQAcABsAGAAVABUA
EwATABEADwAPAA8ADQAMAAsACQAIAAgACAAFAAMAAgABAAEA////////AQABAAEAAQAB
AAEAAQABAAMAAwADAAMAAgABAAAA//8BAAEAAQABAAMAAwADAAMABAAEAAQABAADAAMA
AwADAAUABQAFAAUABQAFAAUABgAEAAQABAAFAAUABQAFAAQABAAEAAQAAwADAAQABAAE
AAYABgAGAAYABgADAAUABQADAAEAAAAAAAEAAgACAAIAAAAAAAAAAAACAAIAAgACAAIA
AAD//////v/+//7//v8AAAAA//////3//f/9//3///////7//v///////v/9//3//v//
/////f/+//7//P/+//7//f/9//7///////7//f/9//3//P/8//z//v/+//7//v8AAAAA
AAD///3//v/+/////f/9//3//P/8//z//f/9//3///8AAAMAAQADAAMAAwAFAAYABgAH
AAUABQAHAAcABwAHAAcABwAGAAYABQAEAAYABgAFAAMAAQAAAAAA///+//3/+//7//r/
+f/5//j/+v/6//r/+v/2//j/+P/4//j/+P/3//f/9f/1//X/9f/3//f/9//3//X/9P/0
//T/9v/2//T/8//y//L/8v/3//z/CAAYACwAQQBaAG0AgwCfALoAxAC9AKAAcAA8ABYA
///s/97/3f/i/+j/7P/w//T/9v/2//b/9v/2//b/9P/0//T/8//1//b/9v/1//P/8//z
//P/8//z//P/8//z//P/8//0//T/9P/0//P/8//z//P/8//z//T/9P/0//T/9P/0//T/
8v/z//P/8//0//T/9f/1//P/9P/0//P/9f/1//b/9v/2//f/9//3//b/9v/3//f/9f/1
//X/9f/2//b/9//3//f/9//4//j/+P/4//j/+v/5//n/+f/5//z//P/8//7//v/+//7/
///9//3//////wAAAwAFAAYABAAFAAcACQAIAAcABwAGAAoACgAKAAoADQAPABAAEQAQ
AA8ADwAPABEAEQASABMAEwATABMAEwAUABQAFAAUABIAEgAQAA8ADgANAAwACwAKAAcA
BwAFAAMAAQD//////f/7//r/+f/3//b/9v/2//b/9f/1//X/9f/z//P/8//x//H/8f/x
//P/8//z//P/8f/x//H/8f/x//H/8f/x//P/8//z//P/8//z//P/8//y//L/8v/y//P/
8//z//P/8//z//P/8//1//X/9f/2//T/9P/0//X/8//z//P/8v/0//T/9P/z//P/9P/0
//T/9P/0//T/9P/2//P/9f/1//X/8//y//L/8v/y//H/8P/w//D/8P/w//H/8v/z//T/
9P/y//H/8f/x//D/7//u//D/8P/v/+//7//v/+//7//v/+//7v/u/+//7//u/+3/7f/u
/+//7//v//D/8P/u/+z/7P/r/+v/7P/t/+3/7P/v/+3/7P/t/+7/7//w//D/8P/w/+//
7v/u/+3/7f/t/+3/7f/s/+z/7P/t/+3/7f/v//D/8//z//X/9f/1//X/9v/2//f/+f/5
//v/+//5//n/+f/5//r/+v/5//j/9v/2//X/8//z//L/8v/x//D/7//t/+3/7P/r/+v/
6v/q/+r/6v/q/+b/6P/o/+j/6P/o/+f/5//n/+f/5//n/+n/6f/p/+n/5//m/+b/5v/m
/+b/5v/l/+T/4v/i/+X/7v/2/wIAFgAtAD4ATwBnAH8AlgCkAJ0AhgBgADIACADx/+T/
1P/P/9b/3P/c/+D/5v/m/+j/6v/q/+j/5v/m/+b/5v/l/+X/5v/m/+X/5f/l/+X/5f/l
/+X/5f/l/+X/5f/l/+b/5v/m/+b/5f/l/+X/5f/l/+X/5v/m/+b/6P/o/+j/6P/q/+v/
6//r/+n/6P/o/+f/5//o/+j/5//p/+n/6v/q/+r/6//r/+v/6v/q/+v/6//r/+v/6//r
/+z/7P/t/+3/7f/t/+7/7v/u/+7/7v/w//P/8//z//P/8v/y//L/9P/0//T/9P/1//X/
9f/3//f/9//5//r/+v/6//v//f////3//f/+//7/AgACAAIAAgAEAAUABQAFAAMAAwAE
AAUABwAHAAgACQAJAAkACQAJAAoACgAKAAoACgAKAAgABwAGAAUABAADAAAA/f/9//v/
+v/5//j/+f/3//X/9P/z//P/8v/y//L/8v/x//H/8f/w/+3/7P/r/+3/7f/t/+3/7f/t
/+3/7f/r/+v/6//r/+3/7f/t/+3/7//v/+//7//t/+3/7f/t/+7/7v/u/+7/7//v/+//
7//w//H/8v/z//H/8f/x//L/8v/y//L/8//z//P/8//y//T/9P/0//P/8//0//T/9P/y
//L/8v/y//L/7//x//H/8//x//D/8P/v//D/8P/w//D/8P/w//D/8P/w//D/8P/w/+7/
7f/t//D/8P/w//D/8P/w/+//7//v/+//7//v/+//7//u/+7/7f/t/+z/6//u//D/8v/z
//P/9P/0//L/7//u/+z/6//s/+3/7f/s/+3/7v/w//D/8P/w/+7/7v/u/+3/7f/u/+7/
7//v/+//7//u//D/8P/x//H/7//x//L/9f/3//n/+f/5//f/+P/4//n/+//7//3//f//
//////////7//v/9//z/+v/6//n/9//3//b/9v/1//T/8//x//H/8P/v/+//7v/s/+z/
7P/s/+r/7P/s/+z/7v/u/+3/7f/r/+v/6//r/+3/7f/t/+3/6//q/+r/6v/s/+r/6v/p
/+j/5P/m/+3/+P8CABAAJgA/AFYAbQCHAKEAuADAALUAlgBkADAACADv/9r/0P/X/97/
4P/m/+z/6v/o/+r/7v/w/+7/7P/s/+z/7P/r/+3/7v/u/+3/6//r/+v/6//t/+3/7f/t
/+//7//v//D/8P/w//D/7//v/+//7//v//H/8v/y//L/8f/w/+//7v/x//P/9P/1//L/
8v/z//P/8//0//T/8//z//P/9P/0//T/9f/1//X/9v/2//f/9//3//f/9//3//j/+P/5
//n/+f/5//r/+v/6//r/+v/8//3//f/9//3//v/+//7/AAACAAIAAgADAAEAAQADAAMA
BAAHAAkACgAIAAkACwANAA8ADwAQABAAEgASABIAEgAWABcAFwAXABkAGQAaABsAGAAX
ABcAFwAZABkAGQAZABoAGgAaABoAGAAYABYAFQAWABUAFAATABIADwAPAA0ACwAJAAcA
BwAFAAMAAgABAAEAAAAAAAAA/P/7//v/+//9//v/+//7//v/+//7//v/+//7//v/+//5
//n/+f/5//v/+//7//v/+//7//v/+//8//3//v////7//v/+//7//f/9//3//f/9//3/
/f/9/////////wAA/v/+//7///8BAAEAAQAAAAIAAgACAAEAAAAAAP///v8AAAAAAAAA
AAAA/f/////////9//z//P/7//z//P/8//7//v/+//7//v/+//7//v/8//r/+f/5//r/
+v/6//r/+v/6//n/+f/5//n/+f/5//v/+//6//r/+f/5//j/9//5//r/+//7//v//P/8
//r/+//8//z//f/9//3//P/6//n/+f/5//j/+P/4//j/+P/2//b/9v/1//b/+P/5//v/
+f/5//n/+P/4//j/+f/5//n/+//8//////8BAAEAAQABAAIAAgADAAMAAwAFAAUABwAH
AAcABwAGAAYABQAEAAIAAgABAP///f/8//z/+//7//v/+v/7//j/9//3//b/9P/0//T/
9P/0//b/9v/2//b/9v/1//X/9f/1//X/9f/1//X/9f/1//X/9P/0//T/9v/2//T/8f/w
/+7/8P/z//r/BAAUACYAPQBSAGkAfwCbALYAxgDHALIAigBWACIAAQDu/9z/1f/c/+L/
5v/s//L/9v/2//b/9v/y//L/9P/0//T/8//x//L/8v/x//P/8//z//P/8f/x//H/8f/y
//P/9P/2//T/9P/0//P/8//z//P/8//x//L/8v/y//T/9P/0//T/9P/1//X/9f/0//T/
9f/1//f/+P/4//f/9v/1//X/9P/2//f/9//3//T/9P/1//X/9f/1//X/9f/4//j/+f/5
//f/9//4//j/+P/4//j/+v/7//v/+//7//z//P/8//7/AAAAAAAAAQABAAEAAwADAAMA
BQAGAAYABgAHAAkACwALAAsADAAMAA4ADgAOAA4AEAARABEAEQATABMAFAAVABUAFQAW
ABcAFQAVABUAFQAYABgAGAAYABYAFgAUABMAFAATABIAEQAQAA0ADQALAAcABQADAAMA
AQD///7//f/7//r/+v/6//j/9//3//f/9//1//X/9f/1//X/9f/1//P/8//z//P/9f/1
//X/9f/3//f/9//3//T/8//y//H/8//z//P/8//2//b/9v/2//f/9//3//f/9v/1//T/
8//z//P/8//0//b/9v/2//f/9//3//f/9v/2//b/9v/1//X/9v/2//b/9P/0//T/9P/2
//P/9f/1//X/8//y//L/9f/2//b/9v/0//T/9P/0//P/8v/x//D/8f/w//D/8f/0//T/
9P/0//P/8v/w/+//7//v/+//7//x//H/8P/w//H/8f/w/+//7//w//H/8f/w//D/7//s
/+7/7v/t/+3/7v/v/+//7v/t/+3/7f/s//D/7v/s/+z/7P/s/+z/7v/u/+7/7f/v//D/
8P/x/+//7//v/+7/7P/s/+3/7f/t/+//8P/z//X/9//3//f/9f/2//b/9//3//f/+f/5
//n/+f/5//n/+P/4//f/9v/0//T/8//x//L/8v/z//P/8v/x/+//7//s/+v/6//q/+j/
6P/o/+j/6P/q/+r/6v/o/+j/5//n/+n/6f/p/+n/5//n/+f/5//n/+b/5v/m/+j/5v/k
/+X/5v/k/+T/5f/q//T//v8QACcAPABNAGEAfQCYAKgAqwCcAHYAQgAUAPf/5P/U/83/
0P/W/9z/4P/k/+j/6v/q/+j/6P/o/+b/5v/m/+X/5//o/+j/5//m/+X/5P/j/+X/5f/l
/+X/5f/l/+X/5v/k/+T/5P/j/+X/5f/l/+X/5f/m/+b/5v/o/+j/6P/o/+f/5//m/+X/
5v/m/+f/5//l/+b/5v/l/+f/5//o/+j/6P/p/+n/6f/m/+b/5//n/+f/5//n/+f/5v/m
/+f/5//p/+n/6v/q/+r/6v/q/+z/7f/t/+3/7f/s/+z/7P/u/+7/7v/u/+//7//v//H/
8f/z//X/9v/2//T/9f/3//n/+//7//z//P/8//z//P/8//z//f/9//3//////wAAAQD/
////AAABAAMAAwADAAMAAwACAAEAAAACAAIAAAD//wAA///+//3/+v/3//f/9f/1//P/
8f/x//H/7//u/+3/6//q/+r/6v/m/+X/5f/l/+X/4//j/+P/4//j/+P/4//j/+P/4//j
/+X/5f/l/+X/5P/j/+L/4f/i/+P/5P/l/+P/4//j/+P/5v/m/+b/5v/m/+X/5P/j/+X/
5f/l/+X/4//j/+P/5P/m/+b/5v/n/+f/5//n/+b/5P/k/+T/4//l/+b/5v/m/+T/5P/k
/+T/5v/j/+X/5f/n/+X/5P/k/+T/5P/j/+L/5P/k/+T/5P/i/+L/4v/i/+T/4v/h/+H/
5P/k/+T/5P/i/+L/4f/h/9//3//f/9//4f/h/+D/4P/h/+H/4P/f/9//4P/h/+H/4f/i
/+L/4P/g/+D/3//f/+D/4f/h/+D/4f/h/+H/4P/i/+D/4P/g/+D/4P/g/+D/4P/g/9//
4f/i/+L/4//h/+H/4f/g/+D/4P/h/+H/4f/j/+T/5//p/+v/6//r/+v/7P/s/+3/7f/t
/+//7//v/+//7//v/+3/7P/q/+j/6v/q/+n/5//n/+b/5v/l/+T/4//h/+H/4v/h/+H/
4P/i/+L/4v/i/97/4P/g/+D/3v/e/93/3f/f/9//3//f/93/3f/d/93/3v/e/9//4P/g
/97/4P/f/9z/3v/e/9//4v/s//r/DAAfADIARwBhAH0AlgCiAJ8AhgBeAC4ACADv/9z/
zP/J/9D/1P/a/+D/4v/k/+b/5v/k/+T/4v/i/+L/4v/h/+P/5P/k/+P/5f/l/+X/5f/k
/+P/4v/h/+H/4f/h/+L/4v/i/+L/4f/j/+P/4//j/+X/5v/m/+b/5f/k/+P/4v/i/+P/
4//j/+X/5v/o/+n/6P/o/+f/5f/l/+X/5v/m/+j/6f/p/+n/6P/o/+n/6f/p/+n/6f/p
/+r/6v/r/+v/7f/t/+7/7v/s/+z/7P/u/+//7//v/+//8P/w//D/8v/0//T/9P/1//X/
9f/3//f/9//5//r/+v/5//n/+v/7//z//f///wAAAAAAAAAAAAAEAAUABQAFAAUABQAG
AAcABwAHAAgACQAJAAkACQAJAAgACAAIAAgACAAIAAYABQAFAAUABQAFAAQAAQABAP//
///9//v/+//6//f/9f/z//H/8P/w//D/7//v//D/8f/v/+3/7f/t/+//7//v/+//7//v
/+//7//v/+//7//v//H/8f/x//H/8f/x//H/8f/z//P/8//z//T/9P/0//T/8//z//P/
8//1//X/9f/1//P/8//z//T/9v/2//b/9//3//f/9//2//b/9v/2//X/9f/2//b/9v/2
//b/9v/2//j/9f/3//f/9f/z//L/8v/z//T/9P/0//X/9v/3//j/9//2//X/9P/2//T/
8//z//T/9P/0//T/9v/2//X/9f/1//X/9f/1//f/9//2//b/9//3//b/9f/1//b/9//3
//X/9v/2//T/9f/2//b/9//4//j/9//2//X/9P/3//j/+f/5//j/+P/3//f/9//3//f/
9v/3//j/+v/7//r/+//7//3//f////////8AAAIAAwAFAAMAAwAFAAUABQAFAAUABQAG
AAYABQAEAAYABgAFAAMAAwACAAIAAQD9//v/+P/3//j/9//3//b/+P/4//j/+P/2//j/
+P/4//j/+P/3//f/9//3//f/9//3//f/9//3//n/+P/4//j/9v/0//L/8//0//L/9P/7
/wQADgAeADQATQBkAHsAlwC1AMoA0gDDAKAAbAA2ABAA9f/g/9j/3//k/+b/7P/0//j/
+P/4//b/9v/4//b/+P/4//j/9//1//b/9v/1//f/9//3//f/9v/1//T/8//1//X/9f/2
//j/+P/4//f/9//3//f/9//3//j/+P/4//j/+P/4//j/9v/3//f/9//3//j/+v/7//n/
+v/6//n/9//3//j/+P/6//v/+//7//j/+P/5//n/+//7//v/+//8//z//f/9//3//f/+
//7//v/+//7/AAABAAEAAQABAAQABAAEAAYABAAEAAQABQAHAAcACQAJAAsADQAOAA4A
DQANAA4ADwAQABEAEwAUABUAFAATABIAFgAXABcAFwAZABkAGgAbABkAGQAaABsAHQAd
AB0AHQAeAB4AHgAeABwAHAAaABkAGAAXABYAFQASAA8ADwANAAkABwAFAAUABwAFAAQA
AwABAAAAAAAAAP3/+//6//n/+v/5//r/+//5//n/+f/5//f/9//3//f/+f/5//n/+f/5
//n/+f/5//v/+//7//v/+f/5//n/+f/4//j/+P/4//v/+//7//v/+//7//v/+//7//v/
+//8//z//P/8//3//f/9//3//P/6//r/+v/5//r//P/9//7//v/+//7//v/9//n/+v/5
//n/9//2//b/9//4//j/+P/4//j/+P/4//j/+P/4//j/+v/4//f/9//4//j/+P/4//b/
9v/1//X/9//3//f/9//1//X/9P/0//X/9f/0//P/9f/2//f/9//1//b/9v/0//T/9P/z
//P/9P/1//X/9P/z//P/9P/y//L/8v/y//T/9P/0//P/8f/y//L/8//1//X/9f/0//L/
8v/z//P/9f/3//j/+//5//v/+//7//v//P/8//3//f/9//////////////////7//v/9
//z/+v/6//n/9//5//j/+P/3//b/9f/z//P/8P/v/+//7v/u/+7/7v/u/+7/8P/w//D/
7//u/+z/6//t/+3/7f/t/+v/6//r/+v/7f/s/+z/7P/q/+z/7P/p/+b/6P/q/+v/9v8E
ABIAJgA9AFAAYwB/AJsAsAC4AK0AjgBeACoABgDv/9r/0P/T/9j/3P/g/+b/6v/s/+z/
6v/o/+j/6P/o/+j/6P/n/+f/6P/o/+f/5//n/+f/5//l/+X/5f/l/+X/5f/l/+b/5v/m
/+b/5f/n/+f/5//n/+f/6P/o/+j/5v/m/+b/5v/o/+n/6f/p/+f/5v/m/+X/5//o/+j/
5//l/+X/5v/m/+b/5//n/+f/5v/m/+f/5//n/+f/5//n/+b/5v/n/+f/6f/p/+r/6v/q
/+r/6v/s/+z/6//q/+n/6v/q/+r/7P/s/+z/7P/t/+3/7f/v/+//7//x//L/8v/w//H/
8//1//X/9f/2//b/+v/6//r/+v/6//v/+//7//3//f/+/////////wAAAQD/////////
/wIAAgACAAIAAgACAAAA///8//v/+v/5//b/8//z//H/8f/v/+3/7f/r/+n/6P/n/+X/
5P/k/+T/4v/h/+H/4f/j/+H/4f/h/+H/4f/h/+H/3//f/9//3//d/93/3f/d/93/3f/d
/93/3f/d/93/3f/f/9//3//f/9//3v/d/9z/3f/d/93/3f/f/9//3//f/+H/4f/h/+L/
4P/g/+D/4f/g/9//3v/c/97/3v/e/93/3f/e/97/3v/g/+D/4P/g/93/2f/a/9n/2v/Z
/9n/2v/Z/9r/2v/a/9r/2v/a/9r/2v/a/9r/2v/c/9r/2f/Z/9j/2P/Y/9j/2P/Y/9f/
1//X/9f/1//X/9j/2f/Z/9r/2P/X/9X/0//T/9T/1f/V/9f/2P/Y/9b/1v/W/9X/1f/V
/9X/1P/S/9H/1f/W/9b/1v/W/9b/1P/U/9T/0//R/9L/0v/T/9X/1f/V/9T/0v/S/9P/
0//V/9f/2P/b/9r/2//a/9n/2//c/9z/3f/d/93/3//f/9//3//f/9//3P/c/9v/2v/c
/9z/2//Z/9f/1v/W/9X/1v/V/9P/0//Q/8//z//O/87/zv/O/87/yv/M/8z/zP/M/8z/
y//L/8v/y//L/8v/y//L/8v/y//N/8z/zP/M/87/yP/G/8X/xv/I/8b/yf/O/9b/3v/q
////GAAtAD8AVwBwAIIAhQB0AFIAIgD4/9v/xv+2/6//tP+6/7z/wP/E/8j/yv/I/8j/
yv/K/8j/yP/I/8f/x//I/8j/x//G/8X/xP/D/8P/w//D/8P/w//D/8P/xP/G/8b/xv/F
/8P/w//D/8P/wf/C/8L/wv/A/8D/wP/A/8H/w//E/8X/wv/C/8P/w//B/8L/wv/B/8H/
wf/C/8L/wv/D/8P/w//E/8T/xf/F/8X/xf/F/8X/xP/E/8X/xf/H/8f/yP/I/8j/yP/I
/8r/zf/N/83/zf/M/8r/yP/I/8r/yv/K/8v/zP/N/9D/0f/O/8//z//O/9D/0f/T/9X/
1//X/9j/2P/a/9r/2v/a/9r/2//b/9v/3f/d/97/3//d/93/3v/f/93/3f/d/93/3v/e
/97/3v/f/+D/3//f/9z/2//a/9n/2v/X/9f/1f/T/9H/z//P/8//zf/M/8v/x//G/8b/
xv/F/8X/xv/H/8X/w//D/8P/w//D/8P/w//F/8X/xf/F/8P/w//D/8P/w//D/8P/w//B
/8H/wf/B/8P/w//D/8P/xP/E/8T/xP/F/8X/xf/F/8X/xf/F/8X/w//D/8P/xP/G/8b/
xv/H/8f/x//H/8b/xv/G/8b/xf/D/8T/xP/E/8T/xP/E/8T/xP/B/8P/w//F/8P/wv/C
/8H/wv/C/8L/wv/C/8L/wv/E/8T/xP/E/8b/xP/D/8P/wv/A/77/vP+9/77/vv+//8H/
wf/B/8H/wf/B/8D/wP/B/8H/wP+//73/vv+//7//v//A/8D/vv/A/8D/v/+//8D/wf/B
/8D/v/+//7//vv+8/7z/vv+//7//vv+9/7z/vv++/77/wP+//77/vP+6/7v/vf+//8D/
wv/F/8j/yv/I/8f/x//G/8f/yP/J/8r/yf/J/8n/yf/I/8j/yP/I/8b/xv/G/8X/xf/E
/8P/w//B/8H/wP/A/7z/vP+6/7r/uv+6/7r/uv+6/7r/uv+6/7r/uv+6/7j/uP+4/7j/
uP+4/7j/uP+2/7b/tv+2/7b/tv+2/7b/tf+0/7P/sv+2/7j/uv+8/87/3v/u//7/FwAu
AEUAXABfAGAAYQBiADoAFADu/8j/vv+0/6r/oP+m/6r/rv+y/7P/tP+1/7b/tv+2/7b/
tv+4/w==
         </WaveFormData>
      </LeadData>
      <LeadData>
         <LeadByteCountTotal>10000</LeadByteCountTotal>
         <LeadTimeOffset>0</LeadTimeOffset>
         <LeadSampleCountTotal>5000</LeadSampleCountTotal>
         <LeadAmplitudeUnitsPerBit>4.88</LeadAmplitudeUnitsPerBit>
         <LeadAmplitudeUnits>��V</LeadAmplitudeUnits>
         <LeadHighLimit>2147483647</LeadHighLimit>
         <LeadLowLimit>268435456</LeadLowLimit>
         <LeadID>V6</LeadID>
         <LeadOffsetFirstSample>0</LeadOffsetFirstSample>
         <FirstSampleBaseline>0</FirstSampleBaseline>
         <LeadSampleSize>2</LeadSampleSize>
         <LeadOff>FALSE</LeadOff>
         <BaselineSway>FALSE</BaselineSway>
         <ExcessiveACNoise>FALSE</ExcessiveACNoise>
         <MuscleNoise>FALSE</MuscleNoise>
         <LeadDataCRC32>1714225993</LeadDataCRC32>
         <WaveFormData>
8//z//P/8//z//L/8v/y//L/8v/z//P/9P/2//j/+P/4//n/+f/5//z//f/9//3//v/+
//7//v/+//7//v/+//3//f/9//z/+//6//n/+P/4//j/+P/2//L/8f/x//H/8v/x//D/
8P/w//D/7//v//D/8P/w//D/7//v/+//7//v/+//7//v/+z/7P/t/+3/7v/u/+7/7v/u
/+3/7f/t/+v/6f/s/+7/9P/7/wkAGwAsADwATQBkAHkAgwCCAHQAWwA6ABsABwD9//H/
7f/v/+//7f/v//P/9v/y//H/8//z/+//7v/u/+7/7f/v/+//7//v/+7/7v/u/+7/8P/v
/+7/7v/t/+3/7f/u/+7/7v/u/+7/7P/s/+z/7P/u/+//7//v/+//7//u/+7/7P/t/+7/
7v/v/+//8P/w/+//7//w//D/8P/w//D/8f/w//D/8P/w//D/8P/w//D/7v/u/+7/7v/x
//H/8f/y//D/8P/x//H/8//z//P/9P/z//P/8//z//X/9f/1//b/9//3//f/+P/2//b/
9//3//n/+//7//v//////wEAAgADAAQABAAEAAQABAAFAAUABwAIAAgACAAIAAgACQAJ
AAcABwAJAAkACwAMAA0ADQAMAAwACgAKAAoACgAKAAgACgAJAAgABwAGAAQABAADAAIA
///9//3//f/8//v/+f/6//r/+f/5//j/+P/4//f/9//2//b/9v/0//T/9P/0//T/9P/z
//L/8v/z//P/8//z//P/8//0//T/9P/0//T/9P/0//T/9P/1//X/9f/1//X/9v/2//b/
9v/2//X/9f/1//X/9f/2//b/9//3//f/9//3//f/9//1//X/9f/2//b/9v/2//b/9//3
//b/9v/2//X/9f/1//X/9f/1//X/9//3//b/9v/1//X/9P/0//T/9P/1//X/9f/z//P/
8//z//P/8//z//L/8v/x//H/8//z//P/8//x//H/8v/z//X/9f/1//X/9P/x//D/7//w
//D/8P/w//L/8//z//P/8f/x//D/8P/y//L/8f/x//H/8v/w/+7/8P/w//D/8P/x//H/
8f/x//H/8f/x//H/7//v/+7/7v/w//D/8P/x//H/8v/0//b/9v/4//n/+f/5//r/+//7
//v//P/8//z/+//6//n/+P/6//n/+f/5//j/9//2//X/9P/0//T/9P/0//L/8f/x//H/
8P/v/+7/7v/u/+7/7f/t/+7/7v/u/+7/7f/t/+3/7//v/+//7//u/+z/6//r/+v/6v/q
/+r/7P/s/+3/7//v/+v/6//s/+r/8P/5/wUAEwAiADQASQBgAHUAewB2AGgATwAuABcA
BwD7//H/7//x//H/8f/1//X/8v/w//H/8f/v/+//7v/u/+7/7f/v/+//7//v/+7/7v/u
/+7/8P/v/+7/7v/v/+//7//w/+//7v/t/+z/7v/u/+7/7v/u/+//7//v/+//7//u/+7/
7v/v//D/8P/v/+//8P/w//H/8f/y//L/8v/y//L/8//y//L/8v/y//L/8v/y//L/9P/0
//T/9P/0//P/8v/y//T/9P/1//X/9//3//f/+P/5//n/+f/5//f/9//3//j/+f/5//n/
+v/8//z//f/9//v//f/9//3/AQABAAMABAADAAQABAAEAAYABgAHAAcABwAIAAgACAAI
AAgACQAJAAkACQALAAsACwAMAA0ADQAMAAwACgAKAAwADAAMAAoADAALAAoACQAIAAYA
BgAFAAQAAQD/////AQAAAP///f/8//z/+//7//r/+v/6//n/+f/4//j/+P/4//j/+P/4
//r/+v/5//j/9v/3//f/9//5//n/+f/6//r/+v/6//r/+v/6//r/+v/7//v/+//7//n/
+v/6//r//P/8//v/+//9//3//f/+//z//f/9//3//f/9//3//f/8//3//v8AAP7//v/+
//7//f/9//z//P/+//3//f/9//v/+//7//v//f/9//z//P/7//v/+v/6//z//P/9//3/
+//5//n/+f/5//n/+f/5//r/+v/5//n/+//7//v/+//7//v//P/9//v/+//7//v//f/7
//v/+//8//z//P/8//r/+//7//v/+//7//r/+v/8//z//f/8//z//P/8//z/+f/5//n/
+f/5//n/+f/5//n/+f/4//j/+f/6//v//f/7//z//v8AAAIABAAFAAUAAwAEAAUABQAF
AAYABgAGAAYABgAGAAYACAAHAAcABwAGAAUABAADAAIAAgACAAIAAAD+//3//f/7//r/
+f/4//r/+v/6//n/+f/6//r/+v/6//n/+f/5//n/+f/5//n/+f/4//j/+f/5//j/+P/4
//j/+P/5//X/8//z//f/+v8AAAgAEwAlADsATgBgAHkAjgCZAJkAjABuAEcAJAAPAP//
8//x//P/8//3//v//f/9/wAAAAD9//////////z//P/8//v/+//7//v/+//8//z//P/8
//z/+//6//r/+f/5//n/+v/8//z//P/8//z//P/8//z//P/9//3//f/9//3//P/8//z/
/f/+//7//f/9//7//v//////AAAAAAAAAAAAAAEAAgACAAIAAgACAAIAAgACAAIAAgAC
AAIABAAFAAYACAAHAAYABgAFAAUABQAFAAYABwAHAAcABwAJAAkACQAKAAsACwALAAwA
DAAMAA0ADQANAA8ADwAPABEAEQATABQAFQAWABYAFgAWABYAFwAXABkAGgAaABoAHAAc
AB0AHQAdAB0AHwAfAB4AHgAeAB0AHgAeABwAHAAdAB4AHwAeABwAGwAaABkAFwAUABMA
EQASAA8ADQANAA0ADAALAAkACgAKAAkACQAFAAQAAwABAAEAAAAAAAAAAgACAAIAAgAC
AAIAAQAAAAEAAwAEAAUABAADAAIAAgAEAAQABAAEAAIAAgACAAIABQAFAAUABQAFAAYA
BgAGAAYABgAFAAUABwAHAAcACAAGAAcABwAHAAUABQAFAAUABQAFAAUABgAEAAQABAAE
AAcABwAGAAYABgAFAAUABQADAAMAAwADAAMAAwACAAIAAQABAAAAAAACAAIAAwADAAMA
AQABAAEA//////////8CAAIAAQABAP///////////v///wEAAwABAAEAAQABAAEA////
////AAAAAAAAAAD+/////////wEAAQAAAAAAAAAAAP////////7//v/+//7//v/+////
AAABAP////////////////7//v/+//7//v//////AAACAAQAAgAEAAUABQAHAAgACQAJ
AAcACAAIAAgACgAKAAoACgAKAAkACQAJAAgABwAGAAUABAAEAAQABAACAAAA////////
/v/9//z//v/+//7//f/8//z/+//6//z/+//7//v/+f/5//n/+f/7//r/+v/7//n/+P/4
//j/+P/4//f/9//3//X/9f/2//r/AAAJABcAJwA6AEoAXQB0AIsAlQCQAH4AXwA+ACEA
EQADAPf/8//1//f/+f/7//3//v/+//3//f/9//v/+P/4//j/9//5//n/+f/5//b/9v/2
//b/+P/3//b/9v/1//X/9f/2//b/9v/2//b/9v/2//b/9v/2//f/9//3//n/+f/4//j/
9v/3//j/+P/3//f/+P/4//X/9f/2//b/+P/4//j/+f/8//z//P/8//r/+v/6//r/+v/6
//r/+v/7//v/+//8//z//P/9//3//f/9//3//v/9//3//f/9/////////wAAAQABAAEA
AgAAAAAAAQABAAIABQAGAAcACAAHAAgACAAHAAgACAAIAAoACgALAAsADwAQABAAEAAP
AA4ADgANAA8ADwARABEAEQASABMAEwAUABQAEgASABIAEgASABAAEgARABAADwAOAAwA
DAALAAgABQADAAMAAwACAAEA///+//7//f/9//z//P/8//v/+//6//r/+v/6//r/+v/6
//z//P/7//r/+P/5//n/+f/5//n/+f/6//r/+v/6//r/+v/6//r/+v/5//n/+f/5//v/
/P/8//z//P/8//v/+//9//3//f/+//z//f/9//3/+//7//v/+//7//v/+//8//r/+v/6
//r/+//7//r/+v/8//v/+//7//n/+f/5//n/+f/5//j/+P/5//n/+P/4//n/+v/8//3/
/f/7//v/+//5//n/+f/5//r/+v/5//n/+//7//v/+//3//f/+P/5//v/+//7//v/+f/3
//f/9//6//r/+v/6//n/+f/4//f/9//3//b/9v/6//j/+P/6//r/+v/6//n/+f/5//n/
+P/3//b/9f/2//f/9//4//j/+P/4//n/9//4//r//P/8//7/////////AAABAAEAAwAE
AAQABAACAAIAAgACAAQAAwADAAMAAAD///7//f/8//z//P/8//r/+P/3//f/9//2//X/
9P/2//b/9v/1//P/9P/0//T/9P/z//P/8//1//X/9f/1//X/9P/0//X/8//y//L/8v/0
//L/8//z//H/7//v//L/9P/4////DwAfACwAOABLAGAAdQCDAIAAcABbADwAGwALAAEA
9f/v//H/8f/x//P/9//2//j/+f/5//X/8//0//T/9P/z//H/8f/x//H/8v/y//L/8v/y
//H/8P/w//H/8f/x//L/8P/w//D/8P/w//D/8P/w/+7/7//v/+//8P/x//H/8v/0//X/
9v/2//T/8//z//L/8f/x//L/8v/y//L/8v/z//T/9P/0//T/9v/2//b/9v/2//b/9v/2
//f/9//3//j/9v/2//f/9//3//f/9//4//v/+//7//v/+f/5//n/+v/7//v/+//8//7/
/v///////f////////8BAAEAAwAEAAQABAADAAIABAAEAAUABQAHAAgACAAIAAgACAAJ
AAkACwALAA0ADQALAAwADQANAA4ADgAMAAwADAAMAAwACgAKAAkACAAHAAYABAAEAAMA
BAABAP/////9//z/+//5//n/+v/6//v/+v/6//r/+f/4//b/9f/0//b/9v/2//b/9v/2
//X/9P/y//P/8//z//X/9f/1//b/9P/0//T/9P/0//T/9P/0//f/9//3//f/9v/2//X/
9P/3//j/+P/5//n/+f/5//r/+P/5//n/+f/3//f/9//3//f/9//3//j/9v/2//b/9v/3
//f/9v/2//b/9f/1//X/9//3//f/9//3//f/9v/2//f/9//2//b/9P/0//X/9f/1//P/
8//z//X/9f/1//X/9P/0//P/8//z//P/8//z//P/8//0//X/9P/z//L/8f/0//P/9P/1
//b/9v/2//b/8//z//L/8f/x//H/8P/w//L/9P/y//L/8v/y//H/8f/x//H/8//z//P/
8//z//P/8v/y//T/9P/0//X/8//0//b/+P/4//r/+//7//v//P/9//3//f/+//7//v8A
AAAAAAAAAAAA/////////P/7//r/+f/4//j/+P/4//b/9P/z//P/9f/0//P/8v/w//D/
8P/v/+3/7v/u/+7/8P/v/+//7//t/+3/7f/t/+//7v/u/+//7f/s/+z/7P/u/+7/6//r
/+v/6f/n/+r/8P/0//3/DQAhADIARABbAHAAhQCNAIYAcgBTAC4AEQD//+//5f/p/+v/
6//v//P/8f/u/+7/8f/z//H/7//u/+7/7v/t/+//7//v/+//7P/s/+z/7P/u/+3/7P/s
/+3/7f/t/+7/7v/u/+7/7v/u/+7/7v/u//D/8f/x//H/8P/v/+3/7P/t/+//8f/y/+//
7//w//D/7//v//D/8P/w//D/8P/x//L/8v/y//L/9P/0//T/9P/0//T/9P/0//X/9f/1
//b/9v/2//f/9//3//f/9//4//n/+f/5//n/+f/5//n/+v/9//3//f/+//z//P/9//3/
/v8BAAIAAwAEAAMABAAEAAUABgAGAAYABwAIAAoACwALAAwADAAMAA0ADgAQABEADgAN
AA4ADQAPABAAEQARABIAEgAQABAAEAAQABAADgAOAA0ADAALAAoACAAIAAcABgADAAEA
AQABAAAA///9//z//P/7//v/+v/6//r/+f/5//j/+P/4//j/+P/4//j/+v/6//n/+P/4
//n/+f/5//n/+f/5//r/+P/4//j/+P/6//r/+v/6//v/+//7//v/+f/6//r/+v/8//z/
+//7//v/+//7//z/+v/7//v/+//8//3//v////3//f/9//7//P/8//z//P/9//3//P/8
//z/+//7//v/+//7//v/+//5//n/+P/4//v/+//6//r/+v/6//v/+//5//f/9//3//f/
9//3//f/+P/4//f/9//3//f/9//3//b/9//5//v/+v/5//j/9//4//f/+P/5//j/+P/4
//j/+v/7//v/+//5//n/+P/4//b/+P/3//b/9v/2//b/9v/1//X/9f/1//b/9//4//n/
+f/5//j/+P/2//b/9v/3//n/+v/8//7//P/+/////////wAAAQABAAMABAAEAAQABgAG
AAYABgAEAAMAAwADAAIAAQAAAP///P/8//z//P/8//r/+f/5//n/+P/3//b/9P/0//T/
8//1//b/9v/2//b/9f/1//X/9f/1//X/9f/1//T/9P/1//X/9P/0//T/9P/0//P/8f/v
/+//7//y//T/+v8DABEAHwAwAEIAUwBqAIMAkwCSAIYAbQBIACUADQD///P/6//r/+//
8f/z//n/+v/6//v/+f/3//X/9v/2//b/9f/1//X/9f/1//T/9P/0//T/9P/z//L/8v/1
//X/9f/2//T/9P/0//T/9P/0//T/9P/0//X/9f/1//X/9f/0//T/9v/3//j/+P/1//X/
9v/2//f/9//4//j/9//2//X/9f/4//j/+P/4//b/9v/2//b/+P/4//j/+P/5//n/+f/6
//j/+P/5//n/+//7//v//P/9//3//f/9//3//f/9//7/////////AAAAAAAAAQABAAEA
AwADAAMABQAFAAcACAAHAAgACAAIAAoACgALAAsACwAMAAwADAAOAA4ADwAPABEAEQAT
ABMAEQASABMAEwAUABQAEgASABIAEgASABAAEAAPAA4ADQAOAAwADAALAAkABQACAAEA
AQAAAP///f/8//z/+//7//r/+v/6//n/+f/4//j/+P/4//j/+P/4//b/9v/1//T/9f/3
//j/+f/5//n/+f/6//n/+P/3//b/+P/4//j/+P/5//n/+f/5//v//P/8//z/+//6//j/
9//3//f/9//4//j/+f/5//n/+f/5//n/+f/5//n/+f/6//j/+P/4//j/9//3//b/9v/4
//f/9//3//X/9f/1//X/9v/3//f/+P/3//f/9v/2//T/9P/1//X/9//1//X/9f/3//f/
9//3//b/9v/1//X/8//z//P/8//z//P/9P/1//X/9f/1//X/9f/z//P/8//y//L/8v/y
//L/8//z//P/9f/1//T/9P/0//T/8//z//X/8v/w//L/8v/y//L/8f/x//H/8f/z//P/
8//z//P/8//y//L/8v/y//L/8//z//T/9v/4//j/+v/7//v/+f/6//v/+//9//7//v/+
//7//v/+//7//v/9//3//f/6//n/+P/3//j/+P/4//j/9v/0//P/8//z//L/8f/w//D/
8P/w/+//7//w//D/8P/u/+3/7f/t/+3/7f/t/+3/7f/s/+z/7f/t/+z/7P/s/+7/7v/r
/+3/7f/t/+v/7P/u//L/9/8DABUAJAAwAEEAWABvAH8AggB4AGEAQAAhAAsA/f/x/+n/
5//r/+3/7//x//T/9P/1//P/8f/x//D/8P/w/+//7//v/+//7//s/+z/7P/s/+z/6//q
/+r/6//r/+v/7P/q/+r/6v/q/+z/7P/s/+z/7P/t/+3/7f/v/+//7v/u/+3/7f/t/+z/
7f/t/+7/7v/t/+3/7v/u/+7/7v/u/+//8P/w//D/8P/u/+7/7v/u//D/8P/w//D/7//v
/+//8P/y//L/8//z//P/8//z//T/9f/1//X/9f/z//P/8//0//X/9f/1//b/9v/2//f/
9//3//n/+f/5//n/+f/7//z///8AAAAAAAAAAAAAAQABAAEAAgACAAIABAAEAAUABQAD
AAMABQAFAAUABgAHAAcABgAGAAQABAAGAAYABgAEAAYABQAEAAMAAgAAAAAA///+//v/
+f/5//n/+P/3//X/9P/0//P/8//w//D/8P/v/+//7v/u/+7/7v/u/+7/7v/w//D/7//u
/+7/7//v/+//7f/t/+3/7v/w//D/8P/w/+7/7v/u/+7/8P/x//L/8//y//L/8f/w//H/
8v/y//P/8v/x//D/8P/y//P/8//z//P/8//z//P/8f/x//H/8v/y//L/8v/y//H/8f/w
//D/8P/v/+//7//x//H/8f/x/+//7//u/+7/8f/x//D/8P/w//D/8f/x//H/7//v/+//
8f/x//H/8f/w//D/7//v/+3/7f/t/+3/7f/t/+7/7//v/+//7//v//H/7//v/+//7v/u
/+7/7v/u/+//7//v/+//7//u/+7/7v/u/+3/7f/v/+7/7v/u/+7/7v/u/+v/6//r/+v/
7P/t/+7/7//v/+//7v/u/+z/7P/s/+3/7//w//L/9P/0//b/9//3//X/9v/3//f/+P/6
//v//P/6//r/+v/6//n/9//2//X/9P/z//L/8f/w//D/8P/w//D/7v/t/+3/7//u/+3/
7P/u/+7/7v/t/+v/7P/s/+z/6v/p/+n/6f/r/+v/6//r/+n/6P/o/+n/6//q/+r/6v/q
/+r/6//r/+n/6f/p/+j/6P/u//f/AQAPAB4AMABDAFoAcQB/AHwAbABVADYAGQAHAPf/
6//n/+n/6//r/+//8f/w//L/8//x//H/7f/s/+z/7P/r/+3/7f/t/+3/7v/u/+7/7v/s
/+v/6v/q/+v/6//r/+z/6v/q/+r/6v/s/+z/7P/s/+z/7f/t/+3/7f/t/+z/7P/s/+3/
7v/u/+7/7//x//L/7//v//D/8P/w//D/8P/x//L/8v/y//L/8v/y//L/8v/0//T/9P/0
//T/8//y//L/9P/0//X/9f/z//P/8//0//f/9//3//f/9//3//f/+P/5//n/+f/6//r/
+v/7//v//f/////////+//3//v/+/wAAAgADAAQABAAEAAUABQAHAAgACAAIAAgACAAJ
AAkACQAJAAsACwAJAAoACwALAA4ADgAMAAwADAAMAAwACgAMAAsACgAJAAgABgAGAAUA
BgADAAEAAQAAAP7//P/5//r/+v/5//n/+P/4//j/9//3//b/9v/2//b/9v/2//b/+P/4
//f/9v/0//X/9f/1//f/9//3//j/+P/4//j/+P/4//j/+P/4//n/+f/5//n/9//4//j/
+P/6//r/+f/5//n/+f/5//r/+v/7//v/+//7//v/+//7//n/+f/5//r/+v/6//r/+v/7
//v/+v/6//z/+//7//v/+f/5//n/+f/5//n/+P/4//v/+//6//r/+f/4//j/9//5//f/
9//3//f/9//3//f/+P/4//f/9//3//f/9//3//f/9//4//n/+f/5//n/+f/5//f/9//3
//j/+P/4//j/+P/5//n/+f/5//j/9v/2//b/9v/4//n/+v/7//r/+f/4//f/+f/5//j/
+P/5//r/+//9//z//P/9//7//v8AAAEAAQACAAQABgAHAAUABgAGAAYABgAGAAYABgAG
AAUABQAFAAUABQAFAAUAAgACAAIAAgD///z/+v/5//n/+P/3//b/9//4//n/+f/5//r/
+v/6//r/+f/5//n/+f/5//n/+f/5//j/+P/5//v/+v/6//r/+P/2//X/9//3//X/9f/6
//7/AgANAB0ALQA+AFIAaQCCAJcAmwCUAH4AWwA2ABsABwD3//H/8//1//P/9//7////
AAD+//3//f/9//3//P/8//z/+//5//n/+f/5//r/+v/6//r/+P/3//b/9v/5//n/+f/6
//r/+v/6//r/+v/6//r/+v/6//v/+//7//3//f/8//z/+v/7//z//P/8//3///8AAP3/
/f/+//7//P/8//z//f8AAAAAAAAAAP7//v/+//7/AAAAAAAAAAABAAEAAQACAAIAAgAD
AAMAAwADAAMABAAFAAUABQAFAAcABwAHAAgACQAJAAkACgAMAAwADQANAA0ADwAPAA8A
DwAPABEAEgAVABYAFgAWABUAFAAUABMAFwAYABgAGAAaABoAGwAbABsAGwAdAB0AHQAe
AB8AHwAgACAAHgAeAB4AHgAeABwAHAAbABoAGQAWABQAFAATABAADQALAAsADAAMAAwA
CwAIAAgABwAHAAUABAADAAEAAgACAAMABAACAAIAAgACAAIAAgABAAAAAgADAAMAAwAB
AAEAAQACAAQABAAEAAQAAgACAAIAAgABAAEAAQABAAIABAAFAAYABgAGAAUABQAFAAUA
BQAGAAYABwAHAAcABwAHAAcABwADAAMAAwAEAAYABgAGAAYABwAHAAYABgAFAAMAAgAB
AP//////////AAABAAEAAgADAAMAAgACAAIAAgADAAMAAwABAAEAAQADAAMAAwADAAMA
AgAAAP//AQABAAEAAQD/////AAABAAEAAQABAAEAAQD///////8AAAAAAAAAAP7/////
////AQABAAAAAAAAAAAAAAD+//7//v/+//////////////////////8BAAEAAAAAAP7/
/v/+////AQACAAQABgAEAAYABwAHAAUABgAHAAcACQAKAAoACgAKAAoACgAKAAoACQAJ
AAkACAAHAAYABQAEAAQABAAEAAQAAgABAAEA///+//3//P/8//z//P/7//v//P/8//z/
+v/5//n/+f/7//v/+//7//v/+v/6//v/+f/4//j/+P/4//j/+f/3//X/9f/3//b//P8G
AA8AHQAtADwASgBhAHgAiwCTAIwAeABbADoAHwANAP3/8//z//X/9//3//v///8AAAAA
/f/7//v/9//4//j/+P/3//n/+f/5//n/+P/4//j/+P/4//f/9v/2//f/9//3//j/9v/2
//b/9v/2//b/9v/2//j/+f/5//n/9//3//b/9v/4//n/+v/6//j/9//3//b/9v/3//n/
+v/4//j/+P/5//r/+v/6//r/+P/4//j/+P/6//r/+v/6//n/+f/5//r//P/8//3//f/9
//3//f/+//7//f/8//v//f/9//3//v/9//3//f/+//7//v////////8BAAEAAQABAAEA
AwAEAAUABgAGAAYACAAIAAkACQALAAwADAAMAA4ADgAPAA8ADwAPABEAEQAPABAAEQAR
ABQAFAASABIAEAAQABAADgAOAA0ADAALAAoACAAIAAcABgADAAEAAQABAAAA///9//z/
/P/7//v/+P/4//j/9//5//j/+P/4//j/+P/4//j/+P/4//f/9v/0//X/9f/1//X/9f/1
//b/9v/2//b/9v/4//j/+P/4//j/9//2//X/9//4//j/+P/4//j/9//3//n/+f/5//r/
+v/7//v/+//6//n/+P/3//f/9//3//j/+P/4//j/+P/7//v/+v/6//f/9f/0//P/9f/1
//X/9f/1//X/9P/0//X/9f/0//T/9P/0//X/9f/3//X/9f/1//X/9f/1//X/9v/2//X/
9f/1//X/9f/1//T/9f/3//n/9v/1//T/8//1//P/8//z//b/9v/2//b/9P/1//X/9f/0
//P/8f/w//D/8v/0//b/9v/2//b/9f/1//X/9f/z//P/8//z//X/9f/0//T/9P/0//T/
9f/3//j/+v/8//v//P/8//v//f/+///////9//7//v/+/wAAAAAAAAAA/v/9//3//f/+
//3//P/7//r/+v/6//r/+v/4//f/9//2//T/8v/w//D/8P/w/+//7//w//D/8P/w/+//
7//v/+//7//v/+//8f/w//D/8f/x//D/8P/w//L/8P/t/+3/7f/t/+3/7v/w//b/+f//
/w0AIgAyAEEAVgBrAHsAfgB2AGEAQAAjAA8AAQDz/+v/7f/v/+3/7//z//b/9v/z//P/
9f/z//D/8P/w/+//7//v/+//7//s/+z/7P/s/+z/6//q/+r/7f/t/+3/7v/u/+7/7v/u
/+z/7P/s/+z/6//r/+r/6f/r/+v/6v/q/+z/7f/u/+7/7P/r/+v/6v/p/+n/6v/q/+z/
7P/s/+3/7P/s/+z/7P/u/+7/7v/u/+7/7v/u/+7/7//v/+//8P/w//D/8f/x//H/8f/x
//L/9f/1//X/9f/y//H/8P/w//P/8//z//T/9f/2//j/+f/2//f/9v/1//n/+f/7//z/
/f/+//7//v/+//7//////wEAAgACAAIAAgACAAMAAwADAAMABQAFAAMABAAFAAUABgAG
AAQABAAFAAYABwAGAAQAAwACAAEAAgAAAAAA///+//v/+f/5//n/+P/3//X/9P/0//P/
8//0//T/9P/z//H/8P/w//D/8P/w//D/8P/y//L/8f/w//D/8f/x//H/8f/x//H/8v/w
//D/8P/w//D/8P/w//D/8//z//P/8//z//T/9P/0//T/9P/z//P/8f/x//H/8v/0//X/
9f/1//X/9f/1//X/8//z//P/9P/y//L/8v/y//P/8//y//L/8v/x//H/8f/y//P/9P/1
//X/9f/0//T/9f/1//T/9P/2//b/9//3//f/9f/1//X/8v/x//D/7//x//L/8v/z//P/
8//z//P/8f/x//L/8//1//X/9f/1//P/8f/x//H/8v/y//L/8v/0//X/9f/1//X/9f/0
//T/8v/y//H/8f/z//T/9P/z//D/8P/x//H/8//0//T/9P/x//H/8v/y//T/9P/0//X/
9//4//v//f/9//3//f/8//7///8AAAAA/v//////AAD+//7//v/9//3//f/9//z/+v/6
//n/+f/5//j/+P/3//b/8//y//L/8v/y//L/8v/y//L/8v/0//T/9P/0//L/8v/y//L/
8P/w//D/8P/w//D/8P/w//D/8P/w//D/7//u/+3/7P/t/+7/7//w//v/BgARABwAMABC
AFQAZgBqAG4AcgB2AFwAQgAoAA4ABAD8//T/7P/u//D/8v/0//b/9v/2//b/9P/0//T/
9P/0/w==
         </WaveFormData>
      </LeadData>
   </Waveform>
</RestingECG>
