# Supplementary material for: Detection of Left Atrial Enlargement Using a Convolutional Neural Network-Enabled Electrocardiogram
Source: Front Cardiovasc Med. 2020 Dec 17;7:609976. doi: 10.3389/fcvm.2020.609976 (PMC7773668; doi:10.3389/fcvm.2020.609976)
Supplement: Supplementary file 2 [file Data_Sheet_2.ZIP › normal1/1802010514_9893_0000001B.XML]

<?xml version="1.0" encoding="Windows-1252"?>
<!DOCTYPE RestingECG SYSTEM "restecg.dtd">
<RestingECG>
   <PatientDemographics>
      <PatientID>1802010514</PatientID>
      <PatientAge>73</PatientAge>
      <AgeUnits>Years</AgeUnits>
      <Gender>Male</Gender>
      <PatientLastName>kongweiquan</PatientLastName>
   </PatientDemographics>
   <TestDemographics>
      <DataType>Resting</DataType>
      <Site>1</Site>
      <AcquisitionDevice>MAC55</AcquisitionDevice>
      <Status>Unconfirmed</Status>
      <Priority>Normal</Priority>
      <AcquisitionTime>10:05:17</AcquisitionTime>
      <AcquisitionDate>09-06-2015</AcquisitionDate>
      <CartNumber>1</CartNumber>
      <AcquisitionSoftwareVersion>009C</AcquisitionSoftwareVersion>
      <XMLSourceVersion>MAC5000 v1.0</XMLSourceVersion>
   </TestDemographics>
   <RestingECGMeasurements>
      <VentricularRate>72</VentricularRate>
      <AtrialRate>72</AtrialRate>
      <PRInterval>148</PRInterval>
      <QRSDuration>88</QRSDuration>
      <QTInterval>376</QTInterval>
      <QTCorrected>411</QTCorrected>
      <PAxis>67</PAxis>
      <RAxis>64</RAxis>
      <TAxis>54</TAxis>
      <QRSCount>12</QRSCount>
      <QOnset>223</QOnset>
      <QOffset>267</QOffset>
      <POnset>149</POnset>
      <POffset>198</POffset>
      <TOffset>411</TOffset>
      <ECGSampleBase>500</ECGSampleBase>
      <ECGSampleExponent>0</ECGSampleExponent>
   </RestingECGMeasurements>
   <Diagnosis>
      <Modality>Resting</Modality>
         <StatementCount>2</StatementCount>
         <LabelText>12SL ��ϳ���</LabelText>
      <DiagnosisStatement>
         <StmtFlag>ENDSLINE</StmtFlag>
         <StmtText>�������</StmtText>
      </DiagnosisStatement>
      <DiagnosisStatement>
         <StmtFlag>ENDSLINE</StmtFlag>
         <StmtText>���� ECG</StmtText>
      </DiagnosisStatement>
   </Diagnosis>
   <Waveform>
      <WaveformType>Rhythm</WaveformType>
      <WaveformStartTime>0</WaveformStartTime>
      <NumberofLeads>8</NumberofLeads>
      <SampleType>CONTINUOUS_SAMPLES</SampleType>
      <SampleBase>500</SampleBase>
      <SampleExponent>0</SampleExponent>
      <HighPassFilter>16</HighPassFilter>
      <LowPassFilter>150</LowPassFilter>
      <ACFilter>NONE</ACFilter>
      <LeadData>
         <LeadByteCountTotal>10000</LeadByteCountTotal>
         <LeadTimeOffset>0</LeadTimeOffset>
         <LeadSampleCountTotal>5000</LeadSampleCountTotal>
         <LeadAmplitudeUnitsPerBit>4.88</LeadAmplitudeUnitsPerBit>
         <LeadAmplitudeUnits>��V</LeadAmplitudeUnits>
         <LeadHighLimit>2147483647</LeadHighLimit>
         <LeadLowLimit>268435456</LeadLowLimit>
         <LeadID>I</LeadID>
         <LeadOffsetFirstSample>0</LeadOffsetFirstSample>
         <FirstSampleBaseline>0</FirstSampleBaseline>
         <LeadSampleSize>2</LeadSampleSize>
         <LeadOff>FALSE</LeadOff>
         <BaselineSway>FALSE</BaselineSway>
         <ExcessiveACNoise>FALSE</ExcessiveACNoise>
         <MuscleNoise>FALSE</MuscleNoise>
         <LeadDataCRC32>2558825243</LeadDataCRC32>
         <WaveFormData>
BAAEAAQABAADAAIAAQAAAP7//v/+//7//P/8//z//P/6//r/+v/6//v//P/9//7//P/8
//z//P/8//z//P/8//z//P/8//z//P/8//z//P/8//z//P/8//z//P/8//z//P/8//z/
/P/8//z//P/8//z//P/8//z//v/+//7//v/+//7//v/+//7//v/+//7//v/+//7//v/+
//7//v/+//7//v/+//7//v/+//7//v/+//7//v/+//7//v/+//7//v/+//7//v/+//7/
/v/+//z//P/8//z//v/+//7//v/8//z//P/8//7//v/+//7//P/8//z//P/8//z//P/8
//r/+v/6//r/+P/4//j/+P/4//j/+P/4//r/+v/6//r/+v/6//r/+v/6//r/+v/6//j/
+P/4//j/+P/4//j/+P/4//j/+P/4//j/+P/4//j/+v/6//r/+v/6//r/+v/6//r/+v/6
//v/+//7//z//P/+//7//v/+//7//v/+////AAACAAIAAgACAAIAAQAAAAAAAAAAAAAA
AAAAAAEAAQABAAEAAAAAAAAAAQABAAMAAQABAAEAAAAAAAAA/v/9//z/+f/4//j/+f/5
//r/+v/5//n/+f/5//f/9//3//f/+f/5//n/+f/5//j/+P/4//j/+P/4//j/+P/3//f/
+P/4//j/9v/2//j//P8DAAoAEQAeAC8AOQBDAFAAYABrAHAAbQBhAFIAPQAiAAgA+f/z
/+7/6f/p/+v/7//x//X/9v/3//n/+f/6//n/+//9/////f///wAAAAAAAAAAAAAAAAAA
//8AAAAAAAAAAAAA////////AAAAAAAAAgACAAMAAwABAAEAAQABAAEAAQABAAIAAgAC
AAIAAwADAAMABAAEAAIAAgACAAIABAAEAAUABQAFAAYABgAGAAcABwAHAAcABwAIAAoA
CgAMAAwADQANAA0ADgAOAA4AEQASABMAFAAVABYAFgAYABYAFgAYABgAGgAaABoAHAAa
ABoAGQAZABoAGgAbABsAGQAZABkAGQAYABgAGAAYABcAFwAWABYAEwASABIAEQAOAA0A
CwAKAAsACgAJAAgABwAFAAQAAwACAAEAAQAAAP7//v/8//z//P/9//3//f/7//v/+//7
//v//P/8//v/+//7//v/+//7//v/+//7//v/+//7//v/+//7//v/+//7//v/+//7//v/
+//7//v/+//7//v/+//7//v/+//7//z//P/8//z//P/8//z//P/+//7//v/+//7//v/+
//7//v/+//7//v/+//7//v/+/wAAAAAAAAAA/v/+//////////////////7//v/+//7/
//////7//v/8//z//P/8//3//v///wAAAAAAAAAAAAAAAAAAAAAAAAAAAAAAAAAA/v/+
//7//f/9//3//v/+//7//v/+//3////////////9//3//v/+//3//f/9//7/AAD/////
///9//3//f/9//3//f/9//3//f/9//3//f8BAAAA/v/+//7//v/+//7//v/+/wAAAAAA
AAAA/v/+/////////wAAAAAAAAIAAgACAAIAAAAAAAEAAgAGAAYABgAGAAQAAwACAAIA
AgACAAIAAgACAAMAAwADAAMAAgACAAIAAQABAAMAAwABAAEAAAAAAP///P/6//j/9//2
//b/9f/3//j/+P/3//X/9f/1//X/9f/1//X/9f/z//P/8//z//D/8P/w//D/8P/w//D/
8P/z//H/8v/y//L/8v/0//b/+v///wgAEQAaACMALQA1AD4ATABVAFQASwA9ACoAFQAA
APD/6f/n/+b/5f/l/+f/6f/p/+v/6v/r/+//7//u/+//8//z/+//8f/x//L/8v/y//L/
8v/y//L/8//0//T/9P/0//T/8//z//H/8v/y//L/9P/0//X/9f/1//X/9f/1//f/9//3
//j/+P/4//j/+f/3//f/+P/4//j/+P/4//j/9v/2//f/9//5//r/+v/6//7///8AAAEA
//8AAAIAAgACAAIAAwADAAUABgAGAAYABwAIAAkACgALAAwADAAOAA4ADgAQABAAEAAQ
ABAAEgASABIAEQARABAAEAARABEAEQARABEAEQASABIAEgASAA8ADwAOAA4ACwAKAAoA
CQAIAAcABQAEAAUABAADAAIAAQD///7//f/+//3//f/8//z//P/6//r/+P/5//n/+f/5
//n/+f/5//n/+v/6//n/+//7//v/+//5//n/+f/5//f/9//3//f/+f/5//n/+f/5//n/
+f/5//n/+f/5//n/9//3//f/9//5//n/+f/5//r/+v/6//r/+v/6//r/+v/6//r/+v/6
//r/+v/6//r/+v/6//r/+v/8//z//P/8//z//P/8//z/+v/6//v/+//7//v/+//7//r/
+v/6//r/+//7//r/+v/6//r/+v/6//r/+v/6//r/+f/4//f/9v/4//j/+P/4//f/9v/1
//T/9v/2//b/9f/z//P/9P/0//b/9v/2//X/8//z//P/8//z//P/9P/0//X/9f/1//b/
9P/z//P/8//z//P/8//z//X/9f/1//X/9f/1//T/9P/0//T/9P/2//b/9v/2//b/9v/2
//b/9P/0//X/9f/z//T/9P/0//T/9P/0//T/9P/0//X/9v/6//r/+v/6//j/9//2//b/
9v/2//b/9v/2//f/9//3//f/9v/2//b/9f/1//f/9//4//n/+f/6//j/9v/1//T/8//y
//L/8f/v//D/8P/v//H/8f/x//H/7//v/+//7//v/+//7//v/+7/7v/u/+7/7v/u/+7/
7v/v/+3/7v/u/+7/7v/u//D/8v/z//j///8GAA0AFQAhACoAMAA5AEQARwBFAD4ALwAe
AAoA+f/t/+r/5//j/+P/5f/n/+X/5v/p/+f/6f/s/+//7f/r/+n/5//q/+z/7f/u/+z/
7P/s/+z/6//s/+z/7P/u/+7/7f/t/+//8P/w//D/8P/w//H/8f/v/+//7//v//H/8f/x
//L/8v/y//L/8//x//H/8v/y//T/9P/0//T/9P/0//X/9f/1//b/9v/2//X/9f/1//X/
9//4//r/+v/6//r/+//7//3//v/+//7///8AAAEAAgADAAQABAAGAAUABAAFAAQABQAG
AAcACgAKAAoACQAJAAoACgALAAsACwALAAsACwAKAAoACgAKAAkACQAIAAgABQAEAAQA
AwAEAAMAAQAAAP///v/9//z//f/7//r/+f/4//f/9//2//b/9v/0//T/9v/3//f/9//1
//X/9f/1//P/9P/0//P/9f/1//X/9f/z//P/8//z//P/8//z//P/8//z//P/8//z//P/
8//z//P/8//z//P/8//z//P/8//z//P/8//z//L/8v/y//L/9P/0//T/9P/0//T/9P/0
//L/8v/y//L/8v/y//L/8v/0//T/9P/0//T/9P/0//T/9P/0//X/9f/z//P/8//z//T/
9P/0//T/9f/1//T/9P/0//T/9P/0//T/9P/0//T/9P/0//T/9P/y//L/8v/y//L/8v/y
//L/8v/y//L/8f/x//H/8v/y//L/8v/y//H/8f/x//H/8f/z//P/9P/0//H/8f/x//L/
8v/x//H/8f/w/+//7v/t//D/8f/y//P/8//z//P/8//x//H/8f/x//P/8//y//L/8v/y
//L/8v/y//L/8v/y//L/8v/y//L/8v/z//P/8//0//T/9P/0//T/9P/0//T/9P/1//b/
+P/4//j/+P/4//f/9v/2//T/9P/0//T/9v/3//f/9//1//T/9P/0//f/9//5//n/9//3
//b/9v/4//b/9f/0//P/8v/y//H/7//w//D/7//x//H/8f/x//H/8f/x//H/7//v/+//
7//w//D/8P/w//D/8P/w//D/8f/x//L/8v/y//L/8P/y//T/9//+/wUADgAXAB8AKwA2
AEAASQBWAFkAUwBGADkAJgAQAP3/8f/u/+v/6f/p/+n/7f/v//D/7//z//X/9P/1//X/
9f/1//f/9//4//j/+P/4//j/+P/4//f/+P/4//j/+v/6//n/+f/3//j/+P/4//j/+P/5
//n/+f/5//n/+f/5//n/+f/6//z//P/8//3/+//7//z//P/8//z//P/8//7//v//////
//8AAAAAAAABAAEAAQABAAEAAgAEAAQABAAEAAUABQAHAAgACAAIAAkACgALAAwACwAM
AAwADgAQABAAEgASABIAEgASABQAFAAUABMAEwAUABQAFQAVABUAFQAVABUAFAAUABQA
FAATABMAEgASABEAEAAQAA8ADgANAAsACgAJAAgABwAGAAUAAwACAAEAAgABAAEAAAAA
AAAA/v/+//z//f/9//3//f/9//3//f/9//7//v/9//3//f/9//3//f/9//3//f/9//3/
/f/9//3//f/9//3//f/9//3//f/9//3//f/9//3//f/9//3//f/9//3//f/+//7//v/+
//7//v/+//7//P/8//z//P/+//7//v/+//7//v/+//7//v/+//7//v/+//7//v/+//z/
/P/9//3////////////+//7//v/+///////+//7//v/+//7//v/+//7//v/+//7//v/+
//7//v/+//7//v/+//7//v/+//7//v/+//3//f/9//7//v/+//7//v/9//3//f/9//3/
+//7//z//P/7//v/+//8//z/+//7//v/+//7//v/+//7//v/+//7//v/+//7//v/+//7
//v/+//7//v//P/8//z//P/8//z//P/8//z//P/8//z//P/8//z//f/9//v//P/8//z/
/v/+//7//v/+//7///8AAAIAAgACAAIAAgABAAAAAAAAAAAAAAAAAAAAAQABAAEA///+
//7//v8BAAEAAwADAAMAAwACAAIABAACAAEAAAD9//z//P/7//n/+v/6//n/+//7//v/
+//7//v/+//7//n/+f/5//n/+v/6//r/+v/6//r/+v/6//n/+f/4//r/+v/6//j/+v/6
//n//v8DAAgAEQAdACUALgA8AEcAUABZAF8AWgBRAEQAMgAdAAkA+v/v/+3/6//p/+n/
7f/w//P/9f/3//b/9//5//f/9//5//n/+v/6//r//P/8//z//P/7//z//P/8//z//P/7
//v/+//8//z//P/+//7///////3//f/9//3//f/9//3//v/+//7//v////////8AAAAA
AAAAAAAAAAAAAAAAAQABAAEAAgACAAIAAwADAAMAAwADAAQABgAGAAYABgAHAAcACQAK
AAoACgALAAwADQAOAA0ADgAOABAAEAAQABIAEgAUABQAFAAWABYAFgAVABUAFgAWABcA
FwAVABUAFQAVABYAFgAWABYAFwAXABYAFgATABIAEgARABAADwANAAwACwAKAAkACAAF
AAMAAgABAAEAAQACAAIAAAAAAP7//v/8//3//f/9//v/+//7//v/+//8//z/+//7//v/
+//7//v/+//7//v/+//7//v/+//7//v/+//7//v/+//7//v/+//7//v/+//7//v/+//7
//v/+//7//v//P/8//z//P/8//z//P/8//z//P/8//z//P/8//z//P/8//z//P/8//r/
+v/6//r/+v/6//r/+v/6//r/+//7//v/+//7//v/+v/6//r/+v/7//v/+v/6//r/+v/6
//r/+v/6//r/+v/6//r/+v/6//r/+v/6//r/+v/6//r/+v/6//r/+v/5//n/+f/6//r/
+v/6//r/+f/5//n/+f/5//n/+f/6//r/+f/5//n/+v/6//n/+f/5//n/+f/5//n/+f/5
//n/+f/5//n/+f/5//n/+f/5//n/+f/5//n/+f/5//n/+f/6//j/+P/4//j/+P/4//j/
+P/4//j/+P/4//r/+v/7//v/+f/6//r/+v/6//r/+v/6//r/+v/7//z/AAAAAAAAAAAA
AP///v/+//z//P/8//z//P/9//3//f/9//z//P/8//3//f////////////7//v8AAP7/
/f/8//f/9v/2//X/9f/2//b/9f/3//f/9//3//f/9//3//f/9f/1//X/9f/0//T/9P/0
//T/9P/0//T/9f/1//b/9v/2//T/9P/y//L/9f/4////EAAbAB8AKQA2AEIASwBWAF8A
XQBUAEcANgAgAAcA9f/s/+f/5f/j/+P/5//p/+z/8f/z//P/8v/1//P/8//1//X/9f/2
//b/9v/2//b/9v/2//f/+P/4//j/+P/4//f/9//3//j/+P/4//j/+P/5//n/+f/5//n/
+f/7//v/+//8//r/+v/6//v/+//7//z//P/8//z//P/8//z//P/9//3//f/+//7//v//
////////////AAACAAIAAgACAAMAAwAFAAYABgAGAAcACAAJAAoACwAMAAwADgAOAA4A
EAAQABAAEAAQABIAEgASABEAEQASABIAEwATABMAEwATABMAEgASABIAEgARABEAEAAQ
AA8ADgAOAA0ADAALAAkACAAHAAYABQAEAAMAAQAAAP//AAD//////v/8//z/+v/6//j/
+f/5//n/+f/5//n/+f/3//j/+P/3//f/9//3//f/9//3//f/9//3//f/9//3//n/+f/5
//n/9//3//f/9//3//f/9//3//f/9//3//f/+f/5//n/+f/4//j/+P/4//j/+P/4//j/
+P/4//j/+P/4//j/+P/4//j/+P/4//j/+P/4//j/+P/4//j/+P/4//j/+P/5//n/9//3
//f/9//4//j/+P/4//n/+f/4//j/+P/4//j/+P/6//r/+v/6//r/+v/6//r/+v/6//r/
+v/6//r/+v/6//r/+v/6//n/+//7//z//P/8//z//P/7//v/+//7//v/+//7//z//P/7
//v/+//8//7//f/9//3//f/9//3//f/9//3//f/9//3//f/9//3//f/9//3//f/9//3/
/f/9//3//f/8//z//P/8//z//v/+//7//v/8//z//P/8//7//v////////8AAAAAAAAA
AAAAAAAAAAAAAAABAAIABAAEAAQABAAEAAMAAgACAAIAAgACAAIAAgADAAMAAwADAAIA
AgACAAMAAwAFAAUABQAFAAQABAAEAAIAAQAAAP3//P/8//v/+f/6//r/+f/7//v/+//7
//v/+//7//v/+f/5//n/+f/4//j/+P/4//r/+v/6//r/9//5//r/+v/6//r/+P/4//j/
/f8CAAkAFAAfACcAMQA8AEgAUQBeAGcAZQBYAEsAOAAgAAcA9//u/+v/5//n/+n/7f/v
//L/9f/3//f/+P/5//n/+f/7//v/+//8//z//P/8//z//P/8//3//v/+//7//v/+//3/
/f/9//7//v/+//7//v////////////////8BAAEAAQACAAAAAAAAAAEAAQABAAIAAgAC
AAIAAgACAAIAAgADAAMAAwAEAAQABAAFAAUABQAFAAUABgAIAAgACAAIAAkACQALAAwA
DAAMAA0ADgAPABAAEQASABIAFAAUABQAFgAWABgAGAAYABoAGgAaABkAGQAaABoAGwAb
ABkAGQAZABkAGgAaABoAGgAZABkAGAAYABcAFgAWABUAEgARAA8ADgAPAA4ADQAMAAsA
CQAIAAcABgAFAAUABAACAAIAAAAAAAAAAQABAAEA///////////9//7//v/9//3//f/9
//3//f/9//3//f/9//3//f/9//3//f/9//3//f/9//3//f////////////3//f/9//3/
//////////8AAAAAAAAAAAAAAAAAAAAAAAAAAAAAAAD+//7//v/+/wAAAAAAAAAAAAAA
AAAAAAACAAIAAgACAAIAAgADAAMAAwADAAMAAwACAAIAAgACAAEAAQAAAAAAAAAAAAAA
AAACAAIAAgACAAAAAAAAAAAAAAAAAAAAAAAAAAAAAAAAAAAAAAAAAP///////wAAAAAA
AAAAAAD//////////////////wAAAAD///////8AAAAA////////////////////////
/////////////////////////////////f////7//P/8//z//P/+//7//v/+//7//v/+
//7//v/+/////////wAAAAAAAAAAAAAAAAAAAAAAAAEAAgAEAAQABAAEAAQAAwACAAIA
AgACAAIAAgAAAAEAAQABAAMAAgACAAIAAwADAAUABQADAAMAAgACAAQAAgABAAAA/f/8
//z/+//7//z//P/7//v/+//7//v//f/9//3//f/9//3//f/9//z//P/8//z//P/8//z/
/P/9//v//P/8//z//v/+/wAABgALABIAGwAmADEAOwBFAE4AWABjAGYAXQBPAD4AKQAO
APz/9//x/+z/8//1//H/8f/1//X/9v/5//n/+f/8//3/+//9//3////9//7//v/+//7/
/v/+//7///8AAAAAAAAAAAAA/////wEAAgACAAIAAgACAAMAAwADAAMAAwADAAEAAQAB
AAIAAgACAAIAAwADAAMABAAEAAQABAAEAAQABAAEAAUABQAFAAYABgAGAAUABQAFAAUA
BwAIAAoACgAKAAoACwALAAsADAAMAAwADQAOAA8AEAARABIAEgAUABYAFgAYABgAFgAW
ABYAGAAYABgAFwAXABgAGAAZABkAFwAXABcAFwAWABYAFgAWABUAFQAUABQAEwASABIA
EQAQAA8ADQAMAAkACAAHAAYABwAFAAQAAwAAAP/////+/wAAAAD+//7//v/////////7
//v/+//7//v//P/8//v/+//7//v/+//7//v/+//7//v/+//7//v/+//7//v/+//7//v/
+//7//v/+//7//v/+//7//v/+//7//v/+//7//7//v/+//7//P/8//z//P/8//z//P/8
//r/+v/6//r/+v/6//r/+v/6//r/+v/6//r/+v/6//r/+P/4//n/+f/5//n/+f/5//j/
+P/4//j/+//7//r/+v/4//j/+P/4//j/+P/4//j/+P/4//j/+P/4//j/+P/4//j/+P/4
//j/+P/4//j/9//3//f/+P/4//b/9v/2//X/9//3//f/9//3//f/+P/4//f/9//3//j/
+P/3//f/9//3//f/9//3//f/9//3//f/+f/5//n/+f/5//n/+P/4//j/+P/4//j/+P/4
//j/+P/4//j/+P/4//j/+f/5//n/+v/6//r/+P/4//j/+P/5//r//P/+//7//v/+//7/
/v/9//z//P/8//z//P/8//z//f/9//3/+//6//r/+v/7//v//f/9///////+//7//P/6
//n/+P/3//b/9v/1//P/9P/0//P/9f/1//X/9f/1//X/9f/1//P/8//z//P/9P/0//T/
9P/y//L/8v/y//H/8f/y//T/9P/0//T/9P/2//n/AgALABQAHQAnAC8AOgBIAFUAWgBZ
AFMARgA1ACAACAD1/+//6v/n/+f/5//p/+v/7f/u//H/8f/z//T/9f/1//X/9//5//f/
+P/4//j/+P/4//j/+P/3//j/+P/4//r/+v/5//n/+f/6//r/+v/6//r/+//7//v/+//7
//v//f/9//3//v/+//7//v////////8AAAAAAAAAAAAAAAAAAAAAAQABAAMABAAEAAQA
AwADAAMAAwAEAAYACQAKAAgACAAJAAkACwAMAAwADAANAA4ADwAQABEAEgASABQAFAAU
ABYAFgAWABYAFgAYABgAGAAXABcAGAAYABkAGQAXABcAFwAXABgAGAAYABgAFwAXABYA
FgATABIAEgARABAADwANAAwACwAKAAkACAAJAAcABgAFAAQAAwADAAIAAgACAAAAAAD+
/////////////////////f/+//7//f///////////////////////f/9//3//f/9//3/
/f/9/////////////f/9//3//f///////////////////////v/+//7//v8AAAAAAAAA
AP7//v/+//7/AAAAAAAAAAAAAAAAAAAAAAAAAAAAAAAAAAAAAAAAAAAAAAAAAQABAAEA
AQABAAEAAgACAAIAAgABAAEAAAAAAAAAAAAAAAAAAAAAAAAAAAAAAAAAAAAAAAAAAAAA
AAAAAAAAAAAAAAAAAAAAAAD///////8AAAAA/v/+//7//f////////////////8AAAAA
////////AAAAAP///////////////////////////////////////wEAAQD/////AAAA
AAAAAAAAAAAAAAAAAAAAAAAAAAAAAAAAAAAAAQABAAEAAgACAAIAAgACAAIAAgACAAIA
AwAEAAYABgAGAAYACAAHAAYABgAGAAYABgAGAAYABwAHAAcABwAGAAYABgAFAAUABwAH
AAUABQAEAAQABQAEAAQABAD///7//v/9//3//v/+//3//f/9//3//f////////////3/
/f/9//3//P/8//z//P/+//7//v/+//3//f/+/wAA/v/8//z//P/8/wEABgANABgAIQAp
ADMAQgBOAFcAYgBpAGUAWABJADoAIgALAPv/9P/x/+3/7f/v//H/9f/2//n/+//7//z/
/f/9//3///////3//v/+//7//v/+//7//v/9//7//v/+////AAAAAAEAAQACAAIAAgAA
AAAAAQABAAEAAQABAAEAAQABAAEAAgAEAAQABAAFAAUABQAGAAYABgAGAAYABgAGAAYA
BwAHAAcACAAIAAgACQAJAAkACQAJAAoADAAMAAwADAANAA0ADwAQABAAEAARABIAEwAU
ABUAFgAWABgAGAAYABoAGgAYABgAGAAaABwAHAAbABsAGgAaABsAGwAbABsAGwAbABwA
HAAcABwAGwAbABoAGgAZABgAGAAXABYAFQATABIADwAOAA0ADAANAAsACgAJAAgABwAH
AAYABgAGAAQABAACAAMAAwADAAMAAwADAAMAAQACAAIAAQADAAMAAwADAAMAAwADAAMA
AQABAAEAAQD//////////wAAAQACAAMAAQABAAEAAQABAAEAAQABAAEAAQABAAEAAgAC
AAIAAgACAAIAAgACAAIAAgACAAIAAgACAAIAAgACAAIAAgACAAQABAAEAAQABAAEAAQA
BAACAAIAAwADAAMAAwADAAMAAgACAAIAAgADAAMAAgACAAQABAAEAAQAAgACAAIAAgAE
AAQABAAEAAIAAgACAAIAAgACAAIAAgACAAIAAgABAAEAAQACAAIAAgACAAIAAQADAAMA
AwADAAMAAwAEAAQAAQABAAEAAgACAAEAAQABAAMAAwADAAMAAQABAAEAAQADAAMAAwAD
AAMAAwADAAMAAwADAAQABAAEAAQABAACAAIAAgACAAIAAgACAAIAAgACAAMAAwAFAAYA
BgAGAAYABgAGAAYABgAGAAcACAAKAAoACgAKAAoACQAIAAgABgAGAAYABgAHAAkACgAL
AAkACAAIAAgACQAJAAsACwALAAsACgAKAAoACAAHAAYAAwACAAIAAQABAAIAAgABAAEA
AQABAAEAAwADAAMAAwADAAMAAwADAAAAAAAAAAAAAgACAAIAAgABAAMABAACAAIAAAAA
AAAAAgAFAAoAEwAeACsANQA/AEwAWABjAG4AcwBvAGIAUwA+ACIACwADAPz/9f/z//P/
9f/3//v//P/7////AwACAAEAAwADAAUABQADAAQABAAEAAQABAAEAAQAAwAEAAQABAAE
AAQAAwADAAQABgAHAAgABgAGAAcABwAHAAcABwAHAAcABwAHAAgACAAIAAgACQAHAAcA
CAAIAAoACgAKAAoADAAMAA0ADQALAAwADAAMAA0ADQANAA0ADQAOABAAEAAQABAAEQAR
ABMAFAAUABQAFQAWABcAGAAZABoAGgAcABwAHAAeAB4AIAAgACAAIgAiACIAIQAhACAA
IAAhACEAIQAhACEAIQAiACIAIgAiACEAIQAgACAAHQAcABwAGwAaABkAFwAWABUAFAAT
ABIAEwARABAADwAMAAsACwAKAAoACgAIAAgABgAHAAcABwAFAAUABQAFAAcACAAIAAcA
BQAFAAUABQAFAAUABQAFAAUABQAFAAUABQAFAAUABQAHAAcABwAHAAcABwAHAAcABwAH
AAcABwAHAAcABwAHAAgACAAIAAgACAAIAAgACAAIAAgACAAIAAgACAAIAAgACAAIAAgA
CAAIAAgACAAIAAgACAAIAAgACAAIAAkACQAHAAcABwAHAAgACAAIAAgACQAJAAgACAAI
AAgACAAIAAgACAAIAAgACAAIAAgACAAGAAYABgAGAAcACAAJAAoACQAIAAcABQAHAAcA
CAAIAAgACAAIAAcABwAHAAcABwAHAAcACAAIAAcABwAHAAgACAAHAAcABwAHAAcABwAH
AAcABwAHAAcABwAHAAcABwAJAAcABwAGAAYABgAGAAYACAAIAAgACAAGAAYABgAGAAYA
BgAHAAcABwAIAAgACAAIAAgACAAIAAgACAAJAAoADgAOAA4ADgAMAAsACgAKAAoACgAK
AAoACgALAAsACwAJAAgACAAIAAsACwANAA0ADQANAAwADAAKAAgABwAGAAUABAAEAAMA
AQACAAIAAQABAAEAAQABAAEAAQABAAEAAQABAAEAAQAAAAAAAAAAAAAAAAAAAAAA//8B
AAAAAAACAAIAAAACAAYABQAIABcAJgArADEAPQBGAFAAXQBkAGMAWwBOADsAJAAMAP3/
9f/w/+3/7f/v/+3/6//r/+r/6f/p/+v/7P/r/+n/5//n/+f/5f/m/+b/5v/m/+b/5v/m
/+b/5v/l/+T/5P/k/+P/4//l/+b/5v/m/+b/5v/n/+f/5//n/+f/5//n/+f/5//o/+j/
6P/o/+n/6f/p/+r/6v/q/+r/6v/q/+j/6P/p/+n/6//s/+z/7P/t/+3/7f/t/+3/7v/w
//D/8P/w//H/8f/z//T/9P/0//f/+P/5//r/+//8//z//v/+//7/AAAAAAIAAgACAAQA
BAAEAAMAAwAEAAQABQAFAAUABQAFAAUABAAEAAQABAADAAMAAgACAP///v/+//3//v/9
//v/+v/5//j/9//2//X/8//y//H/8v/x//H/8P/w//D/7v/u/+7/7//v/+//7f/t/+3/
7f/r/w==
         </WaveFormData>
      </LeadData>
      <LeadData>
         <LeadByteCountTotal>10000</LeadByteCountTotal>
         <LeadTimeOffset>0</LeadTimeOffset>
         <LeadSampleCountTotal>5000</LeadSampleCountTotal>
         <LeadAmplitudeUnitsPerBit>4.88</LeadAmplitudeUnitsPerBit>
         <LeadAmplitudeUnits>��V</LeadAmplitudeUnits>
         <LeadHighLimit>2147483647</LeadHighLimit>
         <LeadLowLimit>268435456</LeadLowLimit>
         <LeadID>II</LeadID>
         <LeadOffsetFirstSample>0</LeadOffsetFirstSample>
         <FirstSampleBaseline>0</FirstSampleBaseline>
         <LeadSampleSize>2</LeadSampleSize>
         <LeadOff>FALSE</LeadOff>
         <BaselineSway>FALSE</BaselineSway>
         <ExcessiveACNoise>FALSE</ExcessiveACNoise>
         <MuscleNoise>FALSE</MuscleNoise>
         <LeadDataCRC32>3318359768</LeadDataCRC32>
         <WaveFormData>
DAAMAAwADAAKAAgABgAEAAEAAAD///7//f/8//v/+v/5//j/9//2//b/9v/2//b/9P/0
//T/9P/y//L/8v/y//L/8v/y//L/8v/y//L/8v/y//L/8v/y//L/8v/y//L/8v/y//L/
8v/y//L/8v/y//T/9P/0//T/9P/0//T/9P/0//T/9P/0//b/9v/2//b/9v/2//b/9v/2
//b/9v/2//T/9P/0//T/9P/0//T/9P/0//T/9P/0//T/9P/0//T/9P/0//T/9P/y//L/
8v/y//L/8v/y//L/8v/y//L/8v/w//D/8P/w//D/8P/w//D/7v/u/+7/7v/u/+7/7v/u
//D/8P/w//D/7v/u/+7/7v/w//D/8P/w/+7/7v/u/+7/8P/w//D/8P/w//D/8P/w/+7/
7v/u/+7/7v/u/+7/7v/u/+7/7v/u/+7/7v/u/+7/7v/u/+7/7v/w//D/8P/w//H/8f/x
//P/9v/3//r//P/+/wEAAwADAAMABAAHAAkABgAFAAQAAgAEAAQABAADAAAAAAD9//v/
+f/5//j/+P/3//b/9v/2//f/9//1//P/8f/v/+z/6//q/+r/6//r/+v/6v/n/+f/6f/o
/+j/6P/m/+X/5f/l/+X/5f/l/+X/5f/l/+X/5v/o/+j/6P/o/+j/6P/o/+f/6f/p/+j/
5f/i/+P/5//s/+//8v/2////DAAfADYASwBkAIEAmQCjAKwAtQCyAKMAhwBcAC8AFgAM
AAMA/f///////f/7//r/+P/6//z/+//5//n/+f/3//X/8f/u/+z/7P/r/+3/7f/t/+3/
7f/s/+z/7P/r/+v/6v/q/+z/7P/t/+3/7v/u/+//8P/w/+//7v/s/+7/7v/u/+7/7f/u
/+3/7P/v/+//7v/u/+//7//v/+//8P/x//L/9P/z//P/8//y//L/9P/0//X/9f/4//n/
+f/9//3//v///wAAAQACAAMAAgAFAAUABwAKAAwADQAOAA8AEAATABMAEgATABQAFgAV
ABYAFgAWABgAGAAZABkAGQAaABoAGwAbABsAGwAbABkAGAAYABYAFQAUABMAEgAPAA8A
DgAMAAwACwAKAAoACgAIAAYAAwD///7//P/8//n/+P/2//P/9P/1//X/9f/z//L/8f/v
/+3/7v/u/+//8f/x//H/8f/x//H/8f/x/+//7//v/+//7//v/+//7//x//H/8f/x/+//
7//v/+//8f/y//L/8v/w//D/8P/w//P/8//z//T/9P/0//T/9P/z//L/8f/w//D/8P/x
//H/8v/z//T/9f/z//P/8//0//b/9v/2//b/9P/0//T/9P/y//L/8v/y//P/9P/1//b/
9f/0//P/8v/x//H/8f/x//L/8//0//X/9P/z//H/8P/y//L/8f/x//T/9P/0//T/8f/x
//H/8f/x//H/8f/x//H/8f/x//H/7//u/+7/7v/w//D/8P/w//D/8P/w//D/8P/w/+//
7//x//H/8f/x//H/8v/y//H/8P/w/+//7v/w/+7/7//w//H/8v/x//D/7//u/+7/7v/u
/+//8f/x//P/9P/3//r//P/+/wAAAQAAAP///v8BAAMAAwADAAMAAgACAAMABAAEAAQA
AgD///3/+//7//r/+v/5//j/+P/4//n/+f/3//X/8//x/+7/7f/s/+v/6//q/+f/6f/n
/+j/6f/q/+r/6v/q/+f/5//n/+f/5f/l/+X/5f/n/+f/6P/o/+r/6v/q/+r/6v/q/+n/
6f/n/+T/3f/c/+P/6f/u//H/9P/8/wsAHAAtAEQAYQB8AJEAnwCtALQAswCqAJUAcwBI
ACMAEAAEAPn/8f/v//H/8//x//L/8P/y//T/9//1//X/9f/1//H/7//u/+z/7P/r/+v/
6//r/+v/6//q/+r/6v/r/+v/6v/q/+r/6v/r/+v/7P/s/+3/7v/s/+v/6v/o/+n/6v/r
/+z/7v/w//D/8P/w/+//7f/s/+3/7f/t/+3/7f/t/+3/7v/t/+3/7f/s//D/9P/2//n/
+f/8//3//f/8//v/+//7//z//f/+////AQAFAAYACQALAAwADAAMAA0ADgARABEAEgAT
ABQAFgAXABgAGAAYABcAFgAWABUAFwAYABgAGQAZABkAGQAZABcAFgAWABQAEwASABEA
EAAQABEAEQAQAA0ACwAJAAgABAACAAAA/f/9//z/+v/6//r/+v/5//f/9f/1//T/8//0
//T/9P/z//P/9P/0//X/9//3//f/9//z//H/7//t/+3/7f/t/+3/7v/v//D/8f/z//P/
8//z//X/9f/1//X/8//0//T/9P/0//T/9P/0//f/9//3//j/9//2//X/9P/2//b/9v/2
//n/+v/8//3////////////+//3//P/8//r/+v/6//r/+P/4//j/+P/5//r/+//8//r/
+v/6//r/+v/6//r/+v/7//v/+//7//z//f/+/////P/7//n/+P/5//r/+v/7//r/+v/6
//r/+//7//v/+//9//3//f/9//3//f/9//3//P/6//n/+P/5//r/+//8//7//v/+//7/
+//6//j/9//3//f/9//3//j/+v/7//v//f8AAP7/+//6//n/+P/6//r/+v/6//3//v//
/wEA/f/7//v/+v/5//z//v8AAAQABwAIAAkACAALAA0ADQANAA0ADAAMAA0ADgAOAA4A
EQAPAA4ADQALAAgABgADAAMABAAFAAcABQADAAEA///+//z//P/8//n/+f/4//X/9v/z
//P/8//1//b/9//4//X/9f/1//X/8//z//P/8//z//P/9P/0//T/9P/0//T/8v/y//H/
8f/v//D/8f/u/+n/6f/y////BgAIAAsAFgAhADAARQBiAIEAnQC1AMYAzwDQAM0AwQCm
AH8AUAAsABsAEwAJAAUAAwADAAIAAgACAAQAAwAFAAcABwAFAP//+//8//z//v////7/
/f/8//v/+f/4//j/+P/5//n/+P/4//r/+v/7//v/+f/4//j/+P/5//n/+f/4//j/+P/4
//j/+v/8//z//P///////v/+////////////////////AAD+////AAAAAAIABAAEAAUA
BAAGAAYABQAJAAkACgALAA8AEQATABUAFQAXABYAFwAYABoAGwAcABsAHAAfAB8AIgAj
ACQAJgAlACYAJgAmACcAKAAqACsAKQAqACoAKwAoACcAJgAlACYAJgAnACYAJQAkACMA
IgAhACEAIAAeAB8AHQAbABoAGAAWABQAEQANAAwACgAKAAkACAAGAAMABAAFAAUABQAD
AAIAAQD///3//v/+////AQABAAEAAQD//////////////////////f/9//3//f/9//3/
/f/9//3//f/9//3//f/+//7//v8AAAAAAAAAAAEAAQABAAIAAgACAAIAAgACAAIAAgAC
AAIAAgADAAMAAQABAAEAAQADAAMAAwAEAAQABAAEAAQABAAEAAQABAACAAIAAgACAAQA
BAAEAAQABAAEAAQABAADAAMAAwADAAMAAwADAAMAAwADAAIAAgACAAIAAQABAAIAAgAC
AAIAAQABAAEAAQD////////////////////////+//7//v/+//7//v/+//7//v/+//7/
/v/+//3//f/8//v/+v/5//z//v////////8AAAAAAAAAAAAA///////////+//z//P/8
//z//P/8//z//P/+//7//v////3//f///wAAAwAGAAgACgANAA8ADwAPABAAEwAVABUA
FQAVABQAFAAUABQAEwASABAADQALAAkACQAIAAgABwAEAAQABAAFAAUAAwABAP/////8
//v/+v/6//v/+//5//j/9f/1//X/8v/y//L/8v/x//H/8f/x//H/8f/x//H/8f/x//L/
8v/y//L/8v/y//L/8v/x//H/8//w/+3/6P/n/+f/7P/z//r/AAAHABIAJQA2AEkAZACD
AKMAtwDIANUA2ADTAL8AngBrADYAFAAJAAEA+//7//3///8AAP7/AAAEAAUABQADAP//
/f/5//f/9v/0//T/8//x//H/8f/x/+//7v/u/+7/8f/x//D/8P/u/+7/7//v/+//7v/u
/+7/7//v/+//7v/u/+7/7v/u/+7/8P/w//D/8f/x//D/8P/x//H/8f/x//P/8//z//T/
9P/1//b/9v/2//j/+P/5//f/+v/7//v//////wAAAQACAAMABAAFAAYACQAJAAsADgAQ
ABEAEgAVABYAGQAZABwAHQAeACAAIQAiACIAIgAiACIAIwAjACMAJAAkACUAJQAlACUA
JQAlACQAJAAiACMAIgAhACAAHgAdABsAGAAXABUAEwASAA4ADAAKAAcABwAGAAQABAAB
AAAA/v/7//v/+//6//n/+P/4//j/9//1//b/9v/3//X/9f/1//X/9f/1//X/9f/z//P/
8//z//P/8//z//P/9f/1//X/9f/z//P/8//z//P/9P/0//T/9P/0//T/9P/1//X/9f/2
//b/9v/2//b/+P/4//j/+P/4//j/+f/5//n/+f/5//n/+f/5//n/+v/6//r/+v/6//j/
+P/4//j/+v/6//r/+v/4//j/+P/4//j/+P/4//j/9//3//f/9//3//f/9//3//f/9//2
//b/9v/2//X/9f/2//b/9v/2//X/9f/1//X/9f/1//X/9f/1//X/9f/1//X/9P/0//T/
9v/2//b/9v/0//T/9P/0//T/9P/z//P/8//z//P/8//x//L/8v/x//H/8v/y//L/8v/y
//H/8f/x//P/9P/y//L/8v/y//L/8v/y//L/8v/y//L/8//x//H/8//0//P/9v/4//r/
AAADAAQABQAEAAcACQAJAAkACQAIAAgACgAKAAkACAAIAAUAAwABAP///v/+//3/+v/6
//r/+//8//v/+v/5//f/9P/z//L/8v/z//P/8f/u/+v/6//r/+r/6v/q/+r/6f/p/+n/
6f/p/+n/6f/p/+n/6f/q/+r/6v/q/+r/6v/q/+r/6f/p/+n/6P/n/+b/4//h/+L/5//u
//T/+f8AAAsAHAAvAEIAWwB7AJsAtADHANgA4QDbAMgAqQB4AD4AFwAJAAMA///9////
/v/+//7/AAAFAAUAAwD///3/+//3//X/8v/x/+//7//v/+//7//v/+7/7v/u/+3/7f/s
/+z/7P/s/+3/7f/t/+z/7P/s/+3/7f/t/+z/7v/u/+7/7v/s/+7/7v/u/+//7//u/+7/
7f/t/+3/7f/v/+//7//w/+7/7//w//D/8P/y//L/8//x//T/9f/1//f/9//4//n//P/9
//7///8AAAMAAwAFAAYACAAJAAoADQAOABEAEQAUABUAFgAYABkAGgAaABoAHAAcAB0A
HQAdAB4AHgAfAB8AHwAfAB8AIQAgACAAHgAfAB4AHQAcABsAGwAaABgAFwAVABMAEgAP
AAwACQAFAAQABAADAAQAAgAAAP3/+f/5//n/+P/3//T/9P/0//P/8f/y//L/8//x//H/
8f/x//H/8f/x//H/8f/x//H/8f/x//H/8f/x//H/8f/x//H/8f/x//H/8f/v//D/8P/w
//L/8v/y//L/8//z//P/9P/0//T/9P/0//T/9P/0//T/9P/0//X/9f/1//X/9f/1//P/
8//z//T/9P/0//T/9P/0//T/9P/0//T/9P/0//T/9P/0//T/9P/y//L/8v/y//P/8//z
//P/8//z//P/8//z//P/8v/y//T/9P/z//P/8v/y//L/8v/z//P/8//z//P/8//z//P/
8//z//P/8//x//D/8P/w//L/8v/y//L/8v/y//L/8v/w//D/7//v//H/8f/x//H/8f/y
//L/8f/v//D/8P/w//L/8v/x//H/8f/x//H/8f/v/+//7//w/+7/7v/u/+7/8P/w//D/
8P/w//D/8P/x/+//7//x//L/8//2//j/+v///wEAAQABAAAAAwAFAAUABwAHAAYABgAG
AAYABQAEAAIA///9//v/+//6//r/+f/4//j/+P/5//n/9//1//P/8f/u/+3/7P/u/+//
7//t/+r/5//n/+f/5v/m/+b/5v/l/+X/5f/l/+f/5//n/+f/5//n/+j/6P/m/+b/5v/m
/+b/5v/l/+X/5//m/+X/4v/f/93/4v/p/+7/8v/z//7/FQAmADMASgBpAIcAoQC0AMUA
0ADPAMEApgB5AEIAGAAHAAMA+//7//v/+//6//j//P8AAAEA///9//v/+f/1//H/8P/u
/+7/7f/t/+3/7f/t/+3/7P/s/+z/7f/t/+z/7P/s/+z/7f/t/+3/7P/s/+z/6//r/+v/
6v/s/+z/7P/s/+z/7v/u/+7/7//v/+7/7v/v/+//7//v/+//7//v//D/8P/x//L/8v/y
//T/9P/1//P/9v/3//f/+f/5//r/+//+////AAABAAIABQAFAAcACgAMAA0ADgAPABAA
EwATABYAFwAYABoAGwAcABwAHAAcABwAHQAdAB8AIAAgACEAIQAhACEAIQAhACAAIAAe
AB8AHgAdABwAGQAZABgAFgAVABMAEQAQAA4ADAAKAAcAAwACAAAAAAD///7//P/5//n/
+f/4//f/9v/2//b/9f/z//T/9P/1//T/8//y//H/8f/x//H/8f/x//H/8f/x//H/8f/x
//H/8f/x//H/8f/x//H/8f/x//H/8v/y//L/8v/y//L/8v/z//P/8//0//T/9P/0//T/
8v/y//L/8v/0//T/9f/1//X/9f/1//X/9f/1//X/9v/2//b/9v/2//b/9v/2//b/9v/2
//b/9v/2//b/9v/2//T/9P/0//T/9f/1//X/9f/1//X/9f/1//X/9f/0//T/9P/0//P/
8//y//L/8v/y//P/8//z//P/8//z//P/8//z//P/8//z//P/8v/y//L/9P/0//T/9P/y
//L/8v/y//T/9P/z//P/8//z//P/8//x//L/8v/x//H/8v/y//L/8v/y//H/8f/z//P/
8//z//P/8//0//L/8v/y//L/8v/y//L/8v/y//L/8v/z//X/9f/3//j/+f/8//7/AAAD
AAUABQAFAAYACQALAAsACwALAAoACgAKAAoACQAIAAYAAwABAP//AQAAAAAA///+//7/
/v///////f/7//n/9//0//P/8v/y//P/8//x//D/7f/t/+3/7P/s/+z/7P/r/+v/6//r
/+3/7f/t/+3/6//r/+z/7P/s/+z/7P/s/+7/7v/t/+3/6//s/+v/5v/j/+P/6P/t//L/
9v/9/wYAFQAmADcATgBrAIkAoQC0AMMAzADJALsAoABzADwAHAAPAAcAAQABAAMAAQAA
AP7/AAAEAAcABQADAAEA/f/7//f/9v/0//T/8//z//P/8//z//P/8v/y//L/8f/x//D/
8P/y//L/8//z//P/8v/y//L/8//z//P/8v/z//T/9f/2//b/+P/4//j/+f/5//j/+P/3
//f/9//3//X/9f/1//b/9v/3//j/+P/4//r/+v/7//3/AAABAAEAAQABAAIAAwAGAAcA
CAAJAAwADwAPABEAEgAUABUAFgAZABoAHQAdAB4AHwAgACIAIwAkACQAJAAkACQAJQAl
ACUAJgAmACcAKQApACkAKQApACgAKAAmACcAJgAlACQAIgAhAB8AHAAdABsAGQAYABgA
FgAUABEADQAMAAoACgAIAAYAAwD//wEAAQAAAP//AAAAAAAA///8//z/+//7//r/+f/4
//f/+P/5//r/+//7//v/+//7//n/+f/5//n/+f/5//n/+f/5//n/+f/5//v//P/8//z/
+v/6//r/+v/7//v/+//8//z//P/8//z//v/+//7//v/9//z//P/7//n/+f/5//n/+v/7
//z//v///wAAAQACAP///v/9//z//P/8//z//P/8//z//P/8//z//P/8//z//f/9//3/
/f/7//v/+//7//v/+//6//r/+//8//z//f/+//7//v/+//v/+//7//v/+f/5//n/+f/7
//v/+//7//3//P/8//z/+//6//n/+P/2//b/9v/2//f/+P/4//n/+f/5//n/+f/5//r/
+v/5//n/+v/6//r//P/8//v/+//7//n/9//3//b/+P/4//j/+P/6//r/+v/6//j/+P/4
//n/+f/5//v//P8AAAQABwAKAAsACwAJAAcACgANAA8ADwAPAA8ADgAOAAwADAALAAoA
DAAJAAcABQAHAAYABgAFAAYABgAGAAcABAABAP7/+//5//b/9f/0//b/9//3//X/9P/x
//H/8f/y//L/8v/y/+//7//v/+//7//v/+//7//x//H/8v/y//L/8v/y//L/8v/y//H/
8f/x/+7/6//o/+3/8//4//n//P8EAA8AHgAxAEYAYQB+AJkAqQCxALYAtQCuAJ0AfQBQ
AC0AGgAMAAMAAwADAP3/+//7//r//P/+//7///////3/+//5//n/+f/4//b/9v/1//X/
9f/1//X/9f/0//T/9P/3//f/9v/2//T/9P/1//X/9f/0//T/9P/3//f/9//2//b/9v/2
//b/9P/2//b/9v/3//f/9v/2//n/+f/5//n/+f/5//n/+v/6//v//P/8//r//P/8//3/
//8CAAMAAwAFAAUABgAHAAYABwAIAAkADAAPAA8AEQASABQAFQAWABkAGgAdAB0AHAAd
AB4AIAAgACAAHwAeAB4AHgAfAB8AHwAgACAAIQAhACEAIQAhACMAIgAiACAAHwAeAB0A
HAAZABkAGAAWABcAFQATABIAEgAQAA4ACwAHAAYABAAEAAMAAgAAAP3///////7//f/8
//z//P/7//n/+v/6//v/+f/5//n/+f/5//n/+f/5//v/+//7//v/+f/5//n/+f/5//n/
+f/5//n/+f/5//n/+//8//z//P/8//z//P/8//v/+//7//z//P/8//z//P/+//7//v/+
//7//v///////f/9//3//f/9//3//f/+//7//v/+//7//v/+//7//v/+//7//v/+//z/
/P/8//z//v/+//7//v/9//3//f/9//3//f/9//3//f/9//z//P/6//r/+f/5//r/+v/6
//r/+f/5//n/+f/5//n/+f/5//n/+f/5//n/9//2//b/9v/2//b/9v/2//j/+P/4//j/
+P/4//f/9//3//f/9//3//f/+P/4//f/9f/2//b/9v/2//b/9P/0//T/9P/0//T/9P/0
//T/9P/0//T/9f/1//X/9//4//n//P/+/wAAAQADAAMAAwAFAAkADAANAAsACwAKAAoA
DAAMAAsACgAIAAUAAwABAAMAAgACAAEA/v/+//7///////3/+//5//n/9v/1//T/8v/z
//P/8f/w/+3/7f/t/+z/7P/s/+z/6f/p/+n/6f/r/+v/6//r/+v/6//s/+z/7P/s/+z/
7P/q/+r/6f/p/+n/5v/l/+T/4f/l/+z/8//2//r/AwASACMANABHAGIAfwCdALUAvgDF
AMgAwQCtAIgAUQAkABIACQD///v//f/9//3//v/8//z//v///////f/9//v/9//1//L/
8P/w/+//7//v/+//7//v/+7/7v/u/+3/7f/s/+z/7P/s/+3/7f/v/+7/7v/u/+//7//v
/+7/8P/w//D/8P/u//D/8P/w//H/8f/w//D/8f/x//H/8f/z//P/8//0//b/9//4//j/
9//4//f/9//4//z//v////////8AAAEAAgADAAQABQAGAAkACQALAAwADgAPABAAEwAU
ABcAFwAYABkAGgAcABsAHAAcABwAHgAeAB8AHwAdAB4AHgAfAB8AHwAfAB8AHwAeAB4A
HAAbABoAGQAYABUAFQAUABIAEQAPAA0ADAAKAAgABgADAAEAAAD+//7////+//z/+f/3
//f/9v/1//T/9P/0//P/8f/y//L/8//x//H/8f/x//H/8f/x//H/8f/x//H/8f/v/+//
7//v//H/8f/x//H/8f/x//H/8f/x//L/8v/y//L/8v/y//L/8//z//P/9P/0//T/9P/0
//T/9P/0//T/9P/0//X/9f/1//X/9f/1//X/9f/1//b/9v/2//b/9v/2//b/9v/2//b/
9v/2//b/9v/2//b/9v/2//b/9v/2//X/9f/1//X/8//z//P/8//1//X/9P/0//T/9P/z
//P/8v/y//L/8v/z//P/8//z//H/8f/x//H/8f/x//H/8f/x//D/8P/w//D/8P/w//D/
8P/w//D/8P/w//D/7//v/+//7//v/+//7//w//D/7//t/+7/7v/u//D/8P/v//H/8P/u
/+7/7v/u/+7/7v/u/+7/7v/u/+7/7//v/+//8f/y//P/9v/4//r///8BAAEAAQAAAAMA
BQAFAAUABQAEAAQABAAEAAMAAgACAP///f/7//n/+P/4//f/+P/4//j/+f/7//n/9//1
//H/7v/t/+z/7v/v/+//7f/q/+f/5//n/+b/5v/m/+b/5f/l/+X/5f/l/+X/5f/l/+X/
5f/m/+b/5v/m/+b/5v/m/+b/5f/l/+X/5v/j/+D/3f/d/+L/6f/w//T/+/8EABUAJgA5
AFIAcQCPAKcAuADFAMwAxwC3AJgAaQAyABIABwD///n/+f/7//v/+v/4//r/AAABAP//
/f/5//f/8//x/+7/7P/s/+v/6//r/+v/6//r/+r/6v/q/+v/6//q/+r/6v/q/+v/6//r
/+r/6v/q/+v/6//r/+r/6v/q/+r/6v/q/+z/7P/s/+3/7f/s/+z/7f/t/+3/7f/v/+//
7//w/+7/7//w//D/8P/y//L/8//x//T/9f/1//f/9//4//n//P/9//7///8AAAMAAwAF
AAgACgALAAwADQAOABEAEQASABMAFAAWABkAGgAaABoAGgAaABsAGwAbABwAHAAdAB0A
HQAdAB0AHQAcABwAGgAZABgAFwAWABUAFQAUABIADwANAAsACgAIAAYABAABAP///v/8
//z/+//6//j/9f/z//P/8v/x//L/8v/y//H/8P/w/+//7//v/+//7//v/+3/7f/t/+3/
7f/t/+3/7f/r/+v/6//r/+z/7f/u/+//7f/t/+3/7f/r/+z/7P/s/+z/7P/s/+z/7f/t
/+3/7v/u/+7/7v/u/+7/7v/u/+7/7v/u/+//7//v/+//7//v/+//7//v//D/8P/w//D/
8P/w//D/8P/w//D/8P/w//D/8P/w//D/8P/w//D/8P/w/+//7//v/+//7//v/+//7//v
/+//7v/u/+7/7v/t/+3/7v/u/+7/7v/t/+3/7f/t/+3/7f/t/+3/6//r/+v/6//r/+r/
6v/q/+z/7P/s/+z/6v/q/+r/6v/s/+z/6//r/+v/6//r/+v/6f/q/+r/6f/p/+r/6v/q
/+r/6v/p/+n/6//r/+r/6v/q/+r/6v/q/+r/6v/q/+r/6v/q/+v/6//r/+3/7v/v//L/
9P/2//n/+//7//v//P///wEAAQABAAEAAAAAAAIAAgABAAAA///7//j/9f/3//b/9v/1
//T/9P/0//X/9f/z//H/7//r/+j/5//m/+j/6f/p/+f/5v/j/+P/4//g/+D/4P/g/+H/
4f/h/+H/4f/h/+H/4f/f/9//4P/g/+L/4v/i/+L/4v/i/+H/4f/j/+L/3//c/93/3f/i
/+n/7v/y//X/AgARACAANQBQAG0AiQCbAKgAswC4ALEAnwB8AEkAHAAMAAUA+f/3//v/
+f/3//b/8v/y//b/9f/z//P/8f/v/+3/6//q/+j/6P/n/+X/5f/l/+X/5f/k/+T/5P/j
/+P/4v/i/+P/5P/m/+f/5f/k/+T/5P/n/+f/5//m/+T/5P/k/+T/5v/o/+j/6P/p/+n/
6P/o/+f/5//n/+f/5//n/+f/6P/q/+v/7P/s/+z/7v/u/+//7f/w//H/8f/x//H/8v/z
//b/9//4//n//P//////AQAEAAYABwAIAAcACAALAAsADgAPABAAEgATABQAFAAUABQA
FAAVABUAFQAWABYAFwAYABkAGgAbABkAGAAYABYAFAASABAADgAPAA8ADgAMAAsACQAH
AAYAAgAAAP7/+//5//j/9v/2//f/9v/0//H/7//v/+7/7f/s/+z/7P/r/+3/7v/u/+//
7f/t/+3/7f/p/+n/6f/p/+n/6f/p/+n/6f/p/+n/6f/n/+f/5//n/+f/5//n/+f/6f/q
/+r/6v/s/+z/7P/s/+v/6//r/+z/7P/s/+z/7P/s/+z/7P/s/+z/7P/t/+3/6//r/+v/
6//t/+3/7f/u/+7/7v/u/+7/7v/u/+7/7v/u/+7/7v/u//D/8P/w//D/7v/u/+7/7v/t
/+3/7f/t/+3/7f/t/+3/7f/t/+z/7P/q/+r/6f/p/+z/7P/s/+z/6f/p/+n/6f/p/+n/
6f/p/+r/6//s/+3/7f/s/+z/7P/q/+r/6v/q/+v/7P/t/+7/7P/s/+v/6//r/+v/6//r
/+n/6v/q/+n/6//s/+z/7P/u/+7/7f/q/+r/6v/q/+r/7P/s/+z/7P/s/+z/7P/t/+v/
6//t/+7/7f/w//L/9P/3//n/+f/5//z///8BAAEAAQABAAAAAAD+//7//f/8//7/+//5
//f/+P/4//n/+f/2//b/9v/3//f/9f/z//H/8f/u/+3/7P/s/+3/7f/r/+j/5f/l/+X/
4v/i/+L/4v/h/+H/4f/h/+L/4//k/+X/4//j/+T/5P/j/+L/4f/g/+H/4v/i/+P/4//i
/9//3P/d/+H/6P/t//L/8v/3/wgAHwAuAEEAXgB9AJMAowCuALUAtgCtAJcAcABFACAA
DgADAPf/7//v/+3/7f/u//D/8P/y//X/9//3//X/8//x//H/7v/s/+z/6//r/+v/6//r
/+n/6P/o/+j/6f/p/+j/6P/o/+j/6f/p/+n/6P/o/+j/6f/p/+n/6P/q/+r/6v/q/+r/
7P/s/+z/6//r/+r/6v/t/+3/7f/t/+v/6//r/+z/7f/v//H/8v/w//L/8v/z//P/9v/3
//f/9//3//j/+f/6//v//P/9//7/AQABAAMABAAGAAcACAALAAwADwAPAA4ADwAQABIA
EwAUABQAFAAWABYAFwAXABUAFgAWABcAFwAXABcAFwAXABYAFgAUABUAFAATABIAEQAR
ABAADgANAAsACQAIAAQAAgAAAP3//f/8//r/+v/5//j/9v/z//X/9f/0//P/8v/y//L/
8f/x/w==
         </WaveFormData>
      </LeadData>
      <LeadData>
         <LeadByteCountTotal>10000</LeadByteCountTotal>
         <LeadTimeOffset>0</LeadTimeOffset>
         <LeadSampleCountTotal>5000</LeadSampleCountTotal>
         <LeadAmplitudeUnitsPerBit>4.88</LeadAmplitudeUnitsPerBit>
         <LeadAmplitudeUnits>��V</LeadAmplitudeUnits>
         <LeadHighLimit>2147483647</LeadHighLimit>
         <LeadLowLimit>268435456</LeadLowLimit>
         <LeadID>V1</LeadID>
         <LeadOffsetFirstSample>0</LeadOffsetFirstSample>
         <FirstSampleBaseline>0</FirstSampleBaseline>
         <LeadSampleSize>2</LeadSampleSize>
         <LeadOff>FALSE</LeadOff>
         <BaselineSway>FALSE</BaselineSway>
         <ExcessiveACNoise>FALSE</ExcessiveACNoise>
         <MuscleNoise>FALSE</MuscleNoise>
         <LeadDataCRC32>1351060409</LeadDataCRC32>
         <WaveFormData>
BAAEAAQABAAGAAYABgAGAAgACAAIAAgACAAIAAgACAAIAAgACAAIAAoACgAKAAoACgAK
AAoACgAKAAoACgAKAAoACgAKAAoACgAKAAoACgAKAAoACgAKAAoACgAKAAoACgAKAAoA
CgAKAAoACgAKAAoACgAKAAoACAAIAAgACAAKAAoACgAKAAgACAAIAAgACAAIAAgACAAI
AAgACAAIAAgACAAIAAgACAAIAAgACAAGAAYABgAGAAYABgAGAAYABgAGAAYABgAGAAYA
BgAGAAYABgAGAAYABgAGAAYABgAGAAYABgAGAAYABgAGAAYABgAGAAYABgAGAAYABgAG
AAYABgAGAAYACAAIAAgACAAIAAgACAAIAAgACAAIAAgACAAIAAgACAAGAAYABgAGAAYA
BgAGAAYABgAGAAYABgAGAAYABgAGAAYABgAGAAYABgAGAAYABgAGAAYABgAGAAYABgAG
AAYABgAHAAcACQAKAAsACwALAA0ADQAOAA4ADwAPAA0ADAAKAAsACwAJAAQA///7//r/
+//7//z//f///wAAAQACAAIAAwADAAMAAQABAAAAAAAAAP///////wEAAQACAAIAAAAA
AAAAAAAAAP//////////AAAAAAAAAgACAAIAAwADAAQABAAEAAIAAgADAAMAAwAFAAYA
CAAOABQAGAAdACEAIgAiACMAIwAjABsACwD9//P/3/+8/5//kv+K/37/hv+i/7n/vv+7
/7n/uv+7/7v/v//K/9T/2P/d/+H/5f/r//L/+P/7/wAAAgACAAMAAwAEAAMABAAEAAQA
BQAFAAUABQAGAAYABgAGAAYABgAHAAcABgAGAAYABgAJAAkACQAJAAcABwAHAAcABwAH
AAcABwAGAAYABwAHAAUABAAEAAQABgAGAAYABgAGAAYABgAGAAYABQAFAAUAAwACAAIA
AgACAAEAAQABAAIAAgABAAAA//////7//v/7//r/+f/5//j/+P/4//f/+f/5//j/+P/1
//X/9v/2//X/9f/0//T/9P/0//T/8//1//X/9f/1//X/9f/2//f/+P/4//n/+v/9//3/
/f////////8AAAAAAgADAAMABQAFAAUABQAFAAMABAAEAAQABgAGAAYABgAGAAYABgAG
AAYABgAGAAYABAADAAMAAwADAAMAAwADAAUABQAFAAUABQAFAAUABQAEAAQABAAEAAQA
BAAEAAQABAAEAAQABAAEAAQABAAEAAIAAgACAAIABAAEAAQABAACAAIAAgACAAIAAQAB
AAEAAQABAAEAAQD///////////7//v/+//7///8AAAEAAgAAAAAAAAAAAP7//v/+//7/
AAAAAAAA///+//7/////////////////AQABAAEAAQAAAP///v/9//v/+//7//v//f/+
///////9//3//f/9/////////////f/9//3//f/9//3//f/9//3//f/9//3//f/9//3/
/f/9//3//f/9//v/+//7//v//f/9//3//f/9//z/+v/6//r/+v/8//z//P/8//z//P/8
//z//v/+//7//v//////AQACAAEAAQABAAEAAwAEAAQABQADAAEAAAAAAP/////9//r/
9//z//L/8f/y//T/9v/3//j/+f/6//z//P/7//r/+f/7//r/+v/6//v/+//7//v/+f/6
//r/+v/4//j/+P/4//j/+f/6//v/+v/6//r/+v/8//z//f/9//z//P/8//z//v//////
//8BAAQACAAMAA4AEAATABcAGgAcAB0AIQAfABMA///1/+3/2f+6/6P/lv+Q/47/ov++
/8n/xv/F/8f/xv/F/8P/wf/I/9L/2v/d/+H/5f/p/+7/8v/5//z//v8AAAEAAQACAAEA
AgACAAIAAwADAAMAAwADAAIAAQAAAAAAAAABAAEAAAAAAAAAAAABAAEAAQABAAEAAQAB
AAEAAAD///7//f/9//7/AAABAAEAAAAAAAAA/v/+//7//v/8//z//P/8//z/+//7//v/
+//6//r/+v/6//n/+f/5//j/+P/3//b/8//z//L/8v/x//D/7//v/+7/7v/u/+3/6//r
/+r/6v/p/+n/6v/q/+v/6//q/+r/6v/q/+r/6f/r/+v/6//r/+3/7f/u/+//8P/w//H/
8v/x//H/8f/z//X/9f/2//b/+P/5//n/+//5//n/+f/5//f/+P/4//j/+P/4//j/+P/4
//j/+P/4//j/+P/4//j/+P/3//f/9//4//n/+v/7//n/+f/5//n/+f/5//n/+f///wQA
CQAOABAAEAAQABAAEQASABMAFAAWABYAFgAWABQAFAAUABQAFAAUABQAFAASABIAEgAS
ABIAEQARABEADwAPAA8ADwARABEAEQARABIAEgASABIAEAAQABAAEAAQABAAEAAQABIA
EgASABIAEAAQABAADwAQABAAEQARABAADwAOAA0ADwAPAA8ADwARABEAEQARAA8ADwAP
AA8AEAAQABAADwARABEAEQARABAADwAOAA0ADgAPABAAEQAPAA8ADwAPAA0ADQANAA0A
DwAPAA8ADwAPAA8ADwAPAA0ADQANAA0ADQALAAoADAAMAAwADAAMAAwADAAMAAwADAAM
AAwADAAMAAwADAALAAsADQAOAA8ADwAPAA8ADwAQABAAEQARAA8ADgAOAA0ADQALAAgA
BAABAAEAAQD//wAAAQABAAAAAQACAAQABQAFAAUABQAHAAYABgAGAAUABQAFAAUABQAG
AAYABgAEAAQABAAEAAMAAwADAAMABgAGAAYABgAIAAgACQAJAAwADAAMAAwADwARABIA
EwAVABgAGgAcACAAJAAnACcAKAAsAC0ALwA1ADkAMQAbAAsABQD4/9v/uv+o/57/kv+W
/6//yv/T/9P/1P/Z/9n/1//a/+D/6P/v//X/9//9/wAAAgAFAAoADgASABMAEwAUABUA
FgAWABYAFwAXABcAFwAYABgAGAAYABYAFgAXABcAGAAYABgAGAAYABcAFgAVABUAFQAV
ABUAEwATABMAEwASABIAEwATABcAGAAaABwAHAAcABwAHAAcABwAHAAcABwAGwAbABsA
GwAaABoAGgAYABcAFwAXABYAFgAVABQAFQAVABQAFAARABAADwAPAAwADAAMAAsACwAL
AAoACgAJAAkACgAKAAkACQAIAAgACAAIAAgABwAJAAkACQAJAAkACQAKAAsADAAMAA0A
DgAPAA8ADwARABEAEQASABIAEAARABEAEwAVABUAFQAVABUAFgAWABYAFAAUABQAFAAW
ABYAFgAWABQAFAAUABQAEgARABEAEQATABMAEwATABEAEQARABEAEwATABMAEwASABIA
EgASABIAEgASABIAEAAQABAAEAAQABAAEAAQABAAEAAQABAAEAAQABAAEAAQABAAEAAQ
ABAADwAPAA8ADwAPAA8ADwANAA0ADQANAA4ADgAOAA4ADgAOAA4ADgAOAA4ADgAOAA4A
DgAOAA4ADgAOAA4ADQAOAA4ADwAPAA0ADQANAA0ADQANAA0ADQANAA0ADQANAA0ADQAN
AA0ADgAOAA4ADQANAA0ADQANAA0ADQANAA0ADQANAA0ADQANAA0ADQANAA0ADQANAA0A
DQANAA0ADQALAAsACwALAA0ADQANAA0ACwALAAsACwALAAsACwAKAAwADQAOAA4ADgAO
AA4ADAAMAAwADAAMAAwADAAMAAwADAAMAAwADQANAA8AEAATABMAEwATABEAEgASABMA
EwARABAAEAARABEADwAMAAcAAwACAAEAAQACAAMAAwAEAAUABgAIAAsACwALAAsACQAI
AAgACAAHAAcABwAHAAkACgAKAAoACgAKAAoACgAJAAkACQAJAAoACgAKAAoACgAKAAsA
CwAMAAwADAAMAA4ADwAPAA8ADwAQABIAGAAeACAAIwAnACwALgAvADMANQAvAB0ADQAB
APP/2P+x/5T/hP92/2z/ev+X/7D/u/+9/77/v/+//8P/yv/W/+D/5//t//H/9//8/wIA
BwAMAA4AEgATABMAFAAVABYAFgAWABcAFwAXABcAGAAYABgAGAAYABgAGQAZABoAGgAa
ABoAGQAZABkAGQAZABkAGQAZABkAGQAZABkAGAAYABkAGQAZABgAGAAYABgAGAAYABgA
GAAYABgAGAAYABcAFwAXABkAGAAYABgAGAAXABcAFwAWABYAFQAUABMAEwASABIAEQAQ
AA8ADwAOAA4ADgANAA0ADQAMAAwACwALAAwADAALAAsACgAKAAgACAAIAAcACQAJAAkA
CQAJAAkACgALAAwADAANAA4ADQANAA0ADwAPAA8AEAAQABAAEQARABMAEwATABMAEwAT
ABQAFAAUABQAFAAUABQAFgAWABYAFgAYABgAGAAYABoAGQAZABkAGQAZABkAGQAbABsA
GwAbABkAGQAZABkAGgAaABoAGgAaABoAGgAaABoAGgAaABoAGgAaABoAGgAaABoAGgAa
ABgAGAAYABgAGAAYABgAGAAaABkAGQAZABkAGQAZABkAFwAXABcAFwAYABgAGAAYABYA
FgAWABYAFgAWABYAFgAWABYAFgAWABYAFgAWABUAFAAUABUAFQAVABUAFQAVABUAFQAV
ABUAFQAVABUAFQATABMAEwATABIAEgASABEAEwATABMAEwATABMAEwATABMAEwATABMA
EwATABMAEwARABEAEQARABEAEQARABEAEQARABEAEQARABEAEQARABEAEQARABEAEQAR
ABEAEAAQABEAEAAQABAAEAAQABAAEAAQABAAEAAQABAAEAAQABAAEAAQAA8ADwARABIA
FQAVABUAFQAVABYAFgAXABkAFwAWABYAFwAXABUAEgANAAkACAAHAAYABgAGAAUABAAF
AAYACAALAAsACwALAAsACgAKAAoACQAJAAkACQAHAAgACAAIAAoACgAKAAoACQAJAAkA
CQAKAAoACgAKAAoACgALAAsACgAKAAoACgAMAA0ADQANAA0ADAAOAA4AEgAYABsAHwAi
ACYAKQArAC8ALwAnABcACQD7/+r/zf+o/4r/eP9o/17/Z/+A/5v/q/+y/7P/s/+1/7z/
xv/Q/9n/3//l/+n/7v/0//v//v8EAAgACQAJAAoACwAMAAwADAAPAA8ADwAPABAAEAAQ
ABAAEAAQABEAEQAQABAAEAAQABEAEQARABEADwAPAA8ADwAPAA8ADwAPAA4ADgAPAA8A
EQAQABAAEAAQABAAEAAQABAAEAAQABAAEAAPAA8ADwAPAA4ADgAOAA4ADQANAA0ADAAM
AAsACgAJAAkACAAIAAkACAAHAAcABgAGAAYABQAFAAUABAAEAAEAAQACAAIAAQABAAAA
AAD+//7//v/9//3//f/9//3//f/9//7///8AAAAAAQACAAEAAQABAAMAAwADAAQABAAE
AAUABQAHAAcABwAHAAcABwAIAAgACAAIAAgACAAIAAgACAAIAAgACAAIAAgACAAIAAcA
BwAHAAcABwAHAAcABwAHAAcABwAHAAcABwAHAAYABgAGAAYABgAGAAYABgAGAAYABgAG
AAYABgAGAAYABgAGAAYABgAIAAgACAAIAAgACAAIAAgACAAHAAcABwAHAAcABwAHAAcA
BwAHAAcABgAGAAYABgAGAAYABgAGAAYABgAGAAYABgAGAAYABgAGAAYABgAFAAQABAAF
AAUABQAFAAUABQAFAAUABQAFAAUABQAFAAUAAwADAAMAAwAEAAQABAADAAMAAwADAAMA
AwADAAMAAwADAAMAAwADAAMAAwADAAMAAwADAAMAAwADAAMAAwADAAUABQAFAAUABQAF
AAUABQADAAMAAwADAAUABQAFAAQABAAFAAUABQAFAAUABQAEAAQABAAEAAQABAAEAAQA
BAAEAAQABAAEAAQABAAEAAQABwAHAAkACgALAAsACwALAAsADAAMAA0ADQALAAoACgAL
AAsACQAGAAEA/f/8//v/+f/6//v/+//8//3//v8AAAEAAQABAAEAAQAAAAAAAAD/////
/////wEAAgACAAIAAAAAAAAAAAD//////////wAAAAAAAAAAAAAAAAEAAQACAAIAAgAC
AAIAAwADAAMABQAGAAYACgAOABQAFwAZAB4AIAAhACUAJwAlABcACQD7/+3/1v+x/5D/
fP9u/2L/Zv99/5j/q/+x/7D/sf+z/7f/vv/I/9L/2f/f/+X/6f/u//T/+f/+/wIABAAF
AAUABgAJAAoACgAKAAsACwALAAsACgAKAAoACgAKAAoACwALAAoACgAKAAoACwALAAsA
CwALAAsACwALAAsACwALAAsADAAMAA0ADQALAAoACgAKAAwADAAMAAwADAAMAAwADAAM
AAsACwALAAsACgAKAAoACgAJAAkACQAIAAgABwAGAAcABwAGAAYABQAEAAMAAwACAAIA
AgABAP/////+//7//f/9//7//v/9//3//P/8//r/+v/6//n/+f/5//n/+f/7//v//P/9
//z//P/9//7/////////AQADAAMABAAEAAQABQAFAAcABwAHAAcABwAHAAgACAAIAAgA
CAAIAAgACAAIAAgACAAIAAgACAAIAAgABwAHAAcABwAHAAcABwAFAAUABQAFAAUABQAF
AAUABgAGAAYABgAGAAYABgAGAAYABgAGAAYABgAGAAYABgAGAAYABgAGAAYABgAGAAYA
BgAGAAYABgAGAAUABQAFAAUABQAFAAUABQAFAAUABQAEAAQABAAEAAQABAAEAAQABAAE
AAQABAAEAAQABAAEAAQABAAEAAMABAAEAAUABQADAAMAAwADAAMAAwADAAMAAwADAAMA
AwADAAMAAwADAAQABAAEAAMAAwADAAMAAwAFAAUABQAFAAMAAwADAAMAAwADAAMAAwAD
AAMAAwADAAMAAwADAAMAAQABAAEAAQADAAMAAwADAAMAAwADAAMAAwADAAMAAgAAAAEA
AQABAAEAAQAAAAIAAgACAAIAAgACAAIAAgAAAAAAAAAAAAIAAgACAAIAAwADAAUABgAH
AAcABwAHAAkACgAKAAsACQAHAAYABgAHAAcABQACAP3/+f/4//f/9f/2//f/9//4//n/
+v/8//3//f/9//3//f/8//z//P/7//v/+//7//v//P/8//z//P/8//z//P/7//v/+//7
//z//P/8//z//P/8//3//f/+//7//v/+//7///////////8AAAIABAAKAA4AEQAVABgA
HAAdAB8AIQAdABMAAwD3/+v/1P+v/47/fP9w/2b/bP+F/6D/rf+v/67/r/+x/7P/uv/E
/8z/0//Z/93/4//o/+7/8//4//r//v//////AAABAAIAAgACAAMAAwADAAMABAAEAAQA
BAAEAAQABQAFAAIAAgACAAIAAwADAAMAAwABAAEAAQABAP////////////8AAAIAAwAD
AAIAAgACAAIAAgACAAIAAgACAAIAAgACAAEAAQABAAEAAAAAAAAAAAD////////+//7/
/f/8//3//f/8//z/+f/4//f/9//2//b/9v/1//X/9f/0//T/8f/x//L/8v/x//H/8P/w
//D/8P/w/+//7//v/+//7//v/+//8P/x//L/8v/z//T/9f/1//X/9//3//f/+P/4//j/
+f/5//v//f/9//3//f///wAAAAAAAP///v/9//z//v/+//7//v8AAAAAAAAAAAAA////
//////////////////////////3//f/9//3//v/+//7//v/+//7//v/+/wAAAAAAAAAA
AAAAAAAAAAD+//7//v/+//7//v/+//7//v/+//7//v8AAP///////////////////v/9
//z/+//8//z//P/8//7//v/+//7//P/8//z//P/8//z//P/8//z//P/8//v//P/8//3/
/f////////////3//f/9//3//f/9//3//f/+////AAABAAIAAgACAAEAAQABAAEAAQD/
////////////////////AQABAAEAAQABAAEAAQABAP//////////////////////////
/////wEAAQABAAEA/////////v/+/wEAAwABAAIAAAAAAAAAAAAAAAAAAAAAAAIAAgAC
AAIAAgACAAIAAgADAAMABQAGAAkACQAJAAkABwAIAAgACQAHAAUABAAEAAUABQADAAAA
+f/1//T/8//0//b/+P/5//z//f/+/wAA///////////9//z//P/8//n/+f/5//n/+//8
//z//P/6//r/+v/6//v/+//7//v/+v/6//r/+v/6//r/+//7//z//P/8//z//P/9//3/
/f///wIABAAIAAwAEAAVABcAGAAaABsAHwAfABUAAwD1/+3/2/++/6X/mv+S/5D/nv+8
/8n/xv/B/8H/wv/D/7//v//I/9L/2v/f/+X/5//r//D/9v/5//z//v8AAAEAAQACAAEA
AgACAAIAAwADAAMAAwAEAAQABAAEAAQABAAFAAUABAAEAAQABAADAAMAAwADAAMAAwAD
AAMAAwADAAMAAwACAAIAAwADAAMAAgACAAIAAgACAAIAAgAAAAAAAAAAAAIAAQABAAEA
///+//7//v/8//v/+//7//z//P/7//r/+f/5//j/+P/3//b/9f/1//T/9P/0//P/8//z
//L/8v/x//H/8v/y//H/8f/w//D/8P/w//D/7//x//H/8f/x/+//7//w//H/9P/0//X/
9v/3//f/9//5//n/+f/6//r/+P/5//n/+//7//v/+//7//v//P/8//z//P/8//z//P/+
//7//v/+//z//P/8//z//v/9//3//f/9//3//f/9//3//f/9//3//f/9//3//f/+//7/
/v/+//z//P/8//z//P/8//z//P/8//z//P/8//r/+v/6//r/+v/6//r/+v/6//r/+v/6
//r/+f/5//n/+//7//v/+//7//v/+//7//r/+v/6//r/+v/6//r/+v/4//j/+P/4//j/
+P/4//j/+v/6//r/+f/4//j/+f/5//f/9//3//f/+f/5//n/+f/5//n/+f/5//f/9//3
//f/+P/4//j/9//3//f/9//3//n/+f/5//n/+f/5//n/+f/5//n/+f/5//n/+f/5//n/
+f/5//n/+f/5//n/+f/5//n/+f/5//n/+f/5//n/+f/5//n/+v/6//r/+v/6//r/+v/6
//r/+v/6//r/+v/6//r/+v/6//v/+//9//7//////////////wAAAAABAAEA///+//7/
//////3/+v/1//H/8P/v/+//8P/x//H/9P/1//b/+P/3//f/9//3//f/9v/2//b/9//3
//f/9//3//j/+P/4//j/+P/4//j/9//3//f/9//4//j/+P/4//j/+P/5//n/+v/6//r/
+v/6//v/+//7//3//v8CAAYACgAOABEAEwAWABgAGQAbABsAFwAHAPf/6//h/8b/of+I
/37/dP9y/4T/o/+0/7P/s/+0/7P/s/+1/7z/yP/O/9X/2//h/+X/6v/u//P/9v/6//z/
/f/9//7///8AAAAAAAADAAMAAwADAAIAAgACAAIABAAEAAUABQAEAAQABAAEAAMAAwAD
AAMABQAFAAUABQADAAMAAwADAAQABAAFAAUABQAEAAQABAAEAAQABAAEAAIAAgACAAIA
AgABAAEAAQABAAAAAAAAAAAA////////AAAAAP///v/9//3//P/8//v/+v/5//n/+v/6
//r/+f/3//f/9v/2//f/9//4//j/9//3//b/9v/0//T/9P/z//X/9f/1//X/9f/1//b/
9//4//j/+f/6//v/+//7//3//f/9//7//v/+//////8BAAMAAwADAAMAAQACAAIAAgAC
AAIAAgACAAIAAgACAAIAAgACAAIAAgD///3//P/7//r/+f/4//f/9//3//f/9//1//X/
9f/1//b/9v/2//b/9v/2//b/9v/2//b/9v/2//b/9v/2//b/9P/0//T/9P/0//T/9P/0
//b/9v/2//b/9P/z//P/8//z//P/8//z//P/8//z//P/8v/y//L/8v/y//L/8v/y//L/
8v/y//L/8v/y//L/8v/y//L/8v/x//L/8v/z//P/8f/x//H/8f/x//H/8f/x//H/8f/x
//H/8f/x//H/8f/y//L/8v/x//H/8f/x//H/8f/x//H/8f/x//H/8f/x//H/8f/x//H/
8//z//P/8//x//H/8f/x//H/8f/x//H/8f/x//H/8f/x//H/8f/x//H/8f/x//L/8v/y
//L/8v/y//L/8v/y//L/8v/y//L/8v/y//L/8v/y//X/9f/3//j/9//3//f/9//5//r/
+v/7//n/9//2//b/+f/5//f/9P/v/+v/6v/p/+f/6P/p/+n/6v/r/+z/7v/x//H/8f/x
/+//7v/u/+7/7//v/+//7//t/+7/7v/u/+7/7v/u/+7/7//v/+//7//u/+7/7v/u//D/
8P/x//H/8v/y//L/8v/y//P/8//z//X/9v/2//r//v8CAAcACwAOABAAEQAVABcAEQAF
APX/5//X/7z/l/96/2r/XP9U/17/d/+Q/5//of+i/6P/o/+p/7D/vP/E/8n/z//V/9n/
3v/k/+n/7P/w//T/9f/1//b/9f/2//b/9v/3//f/9//3//j/+P/4//j/+P/4//n/+f/6
//r/+v/6//n/+f/5//n/+f/5//n/+f/5//n/+f/5//j/+P/5//n/+f/4//j/+P/6//r/
+v/6//j/+P/4//j/+v/5//n/+f/3//b/9v/2//j/9//3//f/9v/2//X/9P/z//P/8v/y
//P/8v/x//H/7v/u/+7/7f/t/+3/7P/s/+v/6//s/+z/6f/p/+j/6P/o/+j/6P/n/+f/
5//n/+f/5//n/+j/6f/q/+r/6//s/+3/7f/t/+//7//v//D/8P/w//H/8f/z//P/8//z
//P/8//0//T/9P/0//T/9P/0//T/9P/0//T/9P/0//T/9P/2//X/9f/1//P/8//z//P/
8//z//P/8//z//P/8//z//L/8v/y//L/8v/y//L/8v/y//L/8v/y//L/8v/y//L/9P/0
//T/9P/0//T/9P/0//L/8v/y//L/9P/z//P/8//z//P/8//z//P/8//z//P/8v/y//L/
8v/y//L/8v/y//L/8v/y//L/8v/y//L/8v/y//L/8v/x//D/8P/x//H/8f/x//H/8f/x
//H/8f/x//H/8f/x//H/8f/x//H/8f/w//D/8P/v//H/8f/x//H/8f/x//H/8f/x//H/
8f/x//H/8f/x//H/8f/x//H/8f/x//H/8f/x//H/8f/x//H/8f/x//H/8f/v/+//7//v
//H/8f/x//D/8P/x//D/8P/w//D/8P/w//D/8P/w//D/8P/w//D/8P/w//D/8P/x//H/
8//0//X/9f/1//X/9//4//j/+f/3//X/9P/0//P/8//x/+7/6f/l/+T/4//l/+b/5//n
/+j/6f/q/+z/7f/t/+3/7f/r/+r/6v/q/+n/6f/p/+n/6//s/+z/7P/s/+z/7P/s/+n/
6f/p/+n/6v/q/+r/6v/q/+r/6//r/+z/7P/s/+z/7P/t/+3/7f/v/+7/8P/0//r//v8B
AAUACAAKAA0ADwARAA0A/f/t/+H/0/+6/5X/ev9w/2T/XP9m/4H/lv+h/5//nv+h/6P/
pf+u/7j/wP/H/83/z//V/9r/4P/j/+j/7P/u/+//7//w//P/9P/0//T/9f/1//X/9f/2
//b/9v/2//b/9v/3//f/+P/4//j/+P/5//n/+f/5//n/+f/5//n/9//3//f/9//4//j/
+f/5//r/+v/7//z//v/+//7//v/+//7//v/+//7//f/9//3//f/8//z//P/+//3//f/9
//z//P/7//r/+f/5//j/+P/3//b/9f/1//b/9v/2//X/9P/z//H/8P/v/+//8P/w//H/
8f/w//D/7v/u/+7/7f/t/+3/7f/t/+//7//w//H/8v/y//P/9P/1//X/9f/3//f/9//4
//j/+v/7//v//f/7//v/+//7//v//P/8//z//v/+//7//v/9//z/+//6//z//P/8//z/
/P/7//v/+//9//3//f/9//3//f/9//3//f/9//3//f/8//z//P/8//7//v/+//7//v/+
//7//v/8//z//P/8//7//v/+//7//P/8//z//P/8//z//P/8//z/+//7//v/+//7//v/
+//7//v/+//7//r/+v/6//r//P/8//z//P/6//r/+v/6//r/+v/6//r/+v/6//r/+f/6
//r/+//7//n/+f/5//n/9//3//f/9//5//n/+f/5//n/+f/5//n/+v/6//r/+f/5//n/
+f/5//f/9//3//f/9//3//f/9//3//f/9//3//f/9//3//f/+f/5//n/+f/5//n/+f/5
//v/+//7//v/+f/5//n/+f/7//v/+//8//r/+v/6//r/+v/6//r/+v/8//z//P/8//z/
/P/8//z//////wEAAgAFAAUABQAFAAMABAAEAAUABgAFAAUABgAHAAcABQACAP//+//6
//n/+P/4//j/9//6//v//P/+///////////////+//7//v/9//3//f/9//3//v/+//7/
AAAAAAAAAAD///////////7//v/+//7/AAAAAAEAAQACAAIAAgACAAIAAwADAAMAAwAG
AAgADAAOABIAFQAZABwAHAAdAB8AIwAhABEAAQD3/+3/1v+1/57/lP+O/47/ov+9/8j/
xf/F/8j/x//F/8X/xv/O/9j/3//l/+n/7//0//j///8CAAYACAAJAAkACgALAAwADAAM
AA0ADQANAA0ADgAOAA4ADgAOAA4ADwAPAA4ADgAOAA4ADQANAA0ADQANAA0ADQANAA0A
DQANAA0ADAAMAA0ADQANAAwADAAMAAoACgAKAAoACgAKAAoACgAIAAcABwAHAAcABgAG
AAYABAADAAMAAwAEAAQAAwACAAEAAQAAAAAA///+//3//f/6//r/+v/5//v/+//6//r/
+//7//z//P/7//v/+v/6//r/+v/6//n/+f/5//n/+f/5//n/+v/7//z//P/9//7/////
////AQADAAMABAAEAAQABQAFAAcABQAFAAUABQAFAAYABgAGAAQABAAEAAQABAAEAAQA
BAAEAA==
         </WaveFormData>
      </LeadData>
      <LeadData>
         <LeadByteCountTotal>10000</LeadByteCountTotal>
         <LeadTimeOffset>0</LeadTimeOffset>
         <LeadSampleCountTotal>5000</LeadSampleCountTotal>
         <LeadAmplitudeUnitsPerBit>4.88</LeadAmplitudeUnitsPerBit>
         <LeadAmplitudeUnits>��V</LeadAmplitudeUnits>
         <LeadHighLimit>2147483647</LeadHighLimit>
         <LeadLowLimit>268435456</LeadLowLimit>
         <LeadID>V2</LeadID>
         <LeadOffsetFirstSample>0</LeadOffsetFirstSample>
         <FirstSampleBaseline>0</FirstSampleBaseline>
         <LeadSampleSize>2</LeadSampleSize>
         <LeadOff>FALSE</LeadOff>
         <BaselineSway>FALSE</BaselineSway>
         <ExcessiveACNoise>FALSE</ExcessiveACNoise>
         <MuscleNoise>FALSE</MuscleNoise>
         <LeadDataCRC32>4060583342</LeadDataCRC32>
         <WaveFormData>
AgACAAIAAgD+//z/+v/4//f/9v/1//T/8//y//H/8P/v/+7/7f/s/+z/7P/s/+z/7P/s
/+z/7P/s/+z/7P/s/+z/7P/s/+z/7P/s/+z/7P/s/+z/7P/s/+7/7v/u/+7/7v/u/+7/
7v/w//D/8P/w//D/8P/w//D/7v/u/+7/7v/w//D/8P/w/+7/7v/u/+7/7v/u/+7/7v/s
/+z/7P/s/+z/7P/s/+z/6v/q/+r/6v/q/+r/6v/q/+r/6v/q/+r/6P/o/+j/6P/m/+b/
5v/m/+b/5v/m/+b/5v/m/+b/5v/k/+T/5P/k/+T/5P/k/+T/4v/i/+L/4v/i/+L/4v/i
/+L/4v/i/+L/4v/i/+L/4v/i/+L/4v/i/+L/4v/i/+L/4v/i/+L/4v/g/+D/4P/g/+D/
4P/g/+D/4P/g/+D/4P/g/+D/4P/g/+D/4P/g/+D/4P/g/+D/4f/f/9//3v/e/+D/4P/g
/+D/4f/h/+P/5P/k/+b/5v/m/+j/6P/p/+v/6//s/+z/7P/s/+z/7P/q/+f/4//g/9//
4f/h/+H/4f/h/+H/4f/j/+X/5f/l/+X/4//i/+D/4P/g/9//3v/d/9z/2v/a/9v/2//b
/9v/2//c/9z/3f/d/93/3f/d/93/3f/d/93/3v/e/97/3v/e/+D/4P/g/+D/4P/g/+P/
6v/x//j//v8EAA8AHgA0AE8AcACIAIkAgACKAJ0AogCQAHoAYAA4AAsA8v/1//f/5P/H
/63/n/+a/5//rP++/8n/0f/Z/+H/5f/o/+r/7f/v//P/9f/2//b/9P/0//X/9f/1//X/
9v/2//b/9v/2//b/9v/2//j/+P/4//j/+v/7//z//P///////////wEAAgACAAIABAAE
AAUABQAFAAYACAAJAAkACwALAAsADwAPABAAEQARABIAEwAUABcAGQAaABsAHAAdAB8A
IAAfACEAIgAkACgAKQAqAC0ALwAwADMANQAzADQANwA4ADsAPAA9AD4APwA/AD8AQABC
AEIAQgBCAEEAQQBAAEAAPgA+AD4APgA/AD4APgA+AD0APAA7ADoANwA2ADQAMgAxAC8A
LQAqACUAIwAgAB4AHQAaABgAFwAUABEADgAMAAsACgAHAAYABgAFAAQAAwAEAAIAAgAB
AAMAAwACAAIA/////////////////////wEAAAAAAAAAAAAAAAAAAAABAAEAAQABAAMA
AwADAAQABAAEAAQABAAEAAQABQAFAAMAAwAEAAQABAAEAAQABAAEAAQABAAEAAYABgAG
AAYABAAEAAQABAAEAAQABAAEAAQAAwADAAMAAwADAAMAAwADAAIAAgACAAAAAAD/////
AQABAAAAAAD+//7//f/9/////v/+//7/AAAAAP/////9//3//f/8//z//P/8//z//P/8
//v/+v/5//n/+v/6//v/+//7//v/+//7//r/+v/6//r/+v/6//n/+f/5//n/+v/6//r/
+v/4//j/+P/4//j/9//3//f/+f/5//n/+f/6//z/+//6//n/+P/6//r/+//7//v/+v/6
//r/+P/4//j/+f/5//v//P/8/wAAAAAAAAAAAAABAAMABQAGAAYABgAGAAUABAABAP3/
+//4//f/9//5//n/+f/5//n/+f/7//3//f/9//3//f/6//j/+P/4//X/9P/z//D/8f/y
//T/9f/z//P/8//y//T/9f/1//X/8//z//P/8//z//P/9P/0//T/9P/0//T/9f/2//f/
+P/8/wEACgATABYAHAAkADEAQABYAHUAkgCiAJ0AlgCgALMAtACeAIQAYgA0AA8ADAAZ
ABcABADv/+P/3//a/9f/2v/i/+3/9f/5////BQAGAAYACQAJAAsACwAKAAoACAAIAAcA
BwAHAAcABgAGAAYABgAEAAQABAAEAAQABAAEAAQAAgADAAQABAAHAAcABwAHAAcACAAI
AAgABgAGAAcABwAHAAgACgALAAoACwAKAAkACwALAAwADQALAAwADQAOAA8AEQASABMA
EgATABUAFgAZABsAHAAeAB4AHwAgACMAIwAkACcAKQApACoALQAuAC0ALgAvADAAMQAx
ADEAMgAyADIAMgAyADMAMwAyADIAMAAwADAAMAAxADAAMAAwAC8ALgAtACwAKQAoACYA
JAAjACEAHwAcABsAGQAWABQAEwAQAA4ADQAMAAkABgAEAAMAAgD///7/AAD///7//f/8
//r/+v/5//v/+//6//r/9//3//f/9//5//n/+f/5//f/9v/2//b/9v/2//b/9v/3//f/
9//3//X/9f/1//b/9v/2//b/9v/4//j/+f/5//f/9//4//j/+P/4//j/+P/4//j/+P/4
//j/+P/4//j/9//2//X/9P/2//b/9v/2//j/9//3//f/9//3//f/9//1//T/9P/0//b/
9v/1//X/9f/1//T/9P/0//T/8//z//H/8P/w//D/8v/y//H/8f/z//P/8//y//D/8P/w
//D/8P/w/+//7v/v/+//8P/w/+//7//v/+//7//v/+7/7v/t/+z/6//q/+r/6//s/+3/
7v/u/+7/7v/u/+7/7v/u/+7/7f/t/+3/6//r/+r/6v/q/+r/6v/q/+r/6//r/+v/6v/q
/+r/7P/s/+z/7f/s/+3/7f/s/+7/7v/u/+7/7v/v//H/8//0//T/9P/0//L/8v/w/+3/
6v/o/+j/6f/p/+n/6f/p/+b/5f/m/+f/6P/p/+r/6//s/+r/6v/q/+v/6v/p/+b/4v/i
/+P/4//i/+H/4P/e/+D/4f/h/+H/4f/h/+H/4f/h/+H/4v/i/+L/4v/i/+L/4v/i/+L/
4v/i/+P/6P/v//r/AAAAAAMADAAYACkAQABcAHMAegB4AH0AkACcAJQAfABiADcABgDt
//P/BAADAPP/5f/e/9v/2P/Y/93/5f/t/+//8//6//7//f/5//f/9//4//j/9v/2//T/
8//y//H/8P/w//D/8P/w//D/8P/w/+7/7v/u/+7/7v/v//D/8P/v/+//7//v//H/8v/y
//L/8P/w//H/8f/v//D/8v/z//H/8//z//P/9f/1//b/9//3//j/+f/6//r/+//7//v/
/P/9////AAD//wEAAgAEAAQABQAGAAkACwAMAA8AEQARABIAFQAWABUAFgAXABgAGwAb
ABsAHAAeAB4AHgAeAB8AHwAeAB4AHgAeAB4AHgAfAB4AHgAeAB0AHAAbABoAGQAYABYA
FAATABEADwAMAAoACQAHAAYABQACAAAA///9//v/+f/4//f/9v/z//L/8v/x//D/7//v
/+7/7//v/+//7//u/+7/6//r/+v/6//t/+3/7f/t/+v/6v/q/+r/7P/s/+z/7P/t/+3/
7f/t/+v/6//r/+z/7P/s/+z/7P/q/+r/6//r/+v/6//s/+z/7P/s/+z/7P/s/+z/7P/s
/+z/7P/s/+z/7v/u/+7/7v/u/+7/7v/u//D/7//v/+//7//v/+//7//v/+7/7v/u//D/
8P/v/+//7//v/+7/7v/w//D/7//v/+//7v/u/+7/7P/s/+v/6//r/+v/6//q/+r/6v/q
/+r/6P/o/+f/5v/n/+f/6P/o/+X/5f/l/+X/5f/l/+T/5P/k/+T/5P/k/+P/4//j/+P/
4v/i/+L/4v/g/+D/4P/g/+L/4f/h/+H/3//f/9//3//e/97/3v/e/97/3v/g/9//3v/d
/9z/3P/c/93/3f/d/9z/3P/c/97/3v/e/9//3f/f/+D/4P/i/+L/4v/i/+L/4//l/+f/
5v/m/+b/5v/m/+b/5P/h/9//3P/b/9v/2//b/9v/2//b/9v/3f/f/+H/4f/h/+H/4v/g
/+D/4P/f/97/3f/a/9j/2P/Z/9n/2f/Z/9n/2P/Y/9n/2f/Z/9n/2f/Z/9n/2f/Z/9r/
2v/a/9r/2v/a/9r/2v/a/9r/3P/d/+L/6f/y//b/9v/7/wYAFAApAEQAXABpAGgAbgCD
AJQAkgCCAGwASAAXAO7/4//x//z/8f/Z/8f/uv+z/7b/xP/T/9v/4f/n/+3/7v/u/+3/
7//x//H/8v/y//D/8P/x//H/8f/x/+7/7v/u/+7/7v/u/+7/7v/w//D/8P/w//D/8f/y
//L/8//z//P/8//1//b/9v/2//b/9v/3//f/9//4//r/+//5//v/+//7//3//f/+////
//8AAAEAAgADAAUABgAHAAYABwAJAAoACwANAA4AEAAUABUAFgAZABkAGgAdAB8AHwAg
ACMAJAAnACgAKQAqACsAKwArACwALAAsACwALAAvAC8ALgAuAC4ALgAuAC4ALQAsACwA
LAArACoAKQAoACUAJAAiACAAHwAdABsAGAAVABMAEAAOAAsACAAGAAUABAABAP7//P/7
//r/9//2//b/9f/0//P/8v/w//D/7//x//H/8P/w/+//7//v/+//7//v/+//7//v/+7/
7v/u//D/8P/w//D/7//v/+//7//x//H/8f/y//L/8v/y//L/8v/y//P/8//z//P/9P/0
//T/9P/0//T/9v/2//b/9v/2//b/9v/2//b/9v/2//b/9v/2//b/9v/2//X/9f/1//X/
9f/1//X/9f/0//T/9P/y//L/8f/x//H/8f/w//D/8v/y//H/8f/x//D/8P/w//D/8P/v
/+//7//v/+//7v/u/+7/7v/u/+7/7v/t/+z/7f/t/+7/7v/t/+3/7f/t/+3/7f/s/+z/
7P/s/+z/7P/r/+v/6//r/+r/6v/q/+r/6P/o/+j/6P/o/+f/5//n/+f/5//n/+f/6P/o
/+j/6P/o/+j/6P/o/+j/6P/o/+b/5v/n/+f/5//m/+b/5v/o/+j/6P/p/+f/6f/q/+r/
7v/u/+7/7v/s/+3/7//x//L/8v/y//L/9P/0//L/7//r/+j/5//n/+f/5//n/+f/5v/l
/+b/5//p/+n/6f/p/+r/6P/o/+j/5//m/+X/4v/g/+D/4f/h/+H/4f/h/+D/3v/f/9//
3//f/9//3//f/+H/4f/i/+L/4v/i/+L/4v/k/+T/5P/k/+T/4//i/+f/7v/0//r//f8A
AAoAGQAuAEgAYQBuAGoAaQB6AIYAgABsAFgAOQAKAOH/1f/i/+//6//X/8D/rf+m/67/
v//P/9n/4f/n/+r/7P/r/+v/7//z//b/9v/0//T/9f/1//X/9f/0//T/9P/0//T/9P/0
//T/9v/2//b/9v/2//f/+P/4//f/9//3//f/+f/6//r/+v/8//z//f/9//3//v8AAAEA
AQADAAMAAwADAAMABAAFAAcACAAJAAoACwANAA4ADwAQABEAEwAUABUAFwAYABoAHgAf
ACAAIwAnACgAKwAtAC8AMAAzADQANQA2ADcAOAA7ADsAOwA8ADwAPAA8ADwAPQA9ADwA
PAA8ADwAPAA8ADsAOgA6ADoAOwA6ADkAOAA1ADQAMgAwAC8ALQArACgAJQAjACAAHgAb
ABgAFgAVABIADwAMAAoACQAIAAUABAACAAEAAAD//wAA/v/+//3/+//7//r/+v/7//v/
+//7//v/+//7//v/+//6//r/+v/6//r/+v/6//v/+//7//v/+//7//v//P/8//z//P/8
//z//P/9//3//f/9//7//v/+//7//v/+//7//v/+//7//v/+//7//v/+//7//v/+//z/
/P/8//z//P/7//v/+//7//v/+//7//v/+v/6//r/+v/6//n/+f/5//n/+P/4//j/+P/3
//f/9//2//b/9v/2//b/9f/1//f/9//3//b/9v/2//b/9v/2//b/9f/0//P/8//0//T/
8//z//P/8//z//P/8v/y//L/8v/y//L/8//z//P/8//y//L/8v/y//L/8v/y//L/8v/x
//H/8f/x//H/8f/x//L/8v/y//L/8v/y//L/8v/y//L/8//0//L/8v/y//L/8P/w//H/
8f/z//L/8v/y//L/8v/y//P/8//1//b/9v/4//j/+P/4//b/9//5//v//v/+//7//v8A
AAAA/v/7//X/8v/x//H/8f/x//H/8f/x//H/8//1//f/9//3//f/9P/y//L/8v/z//L/
8f/u/+r/6v/r/+v/6//r/+v/6v/q/+v/6//r/+v/6//r/+v/7f/t/+7/7v/s/+z/7P/s
/+z/7P/s/+z/7P/t/+7/9f/8/wIABgAJABIAHgAvAEoAaAB7AHoAdAB/AJAAkAB+AGoA
TgAlAPj/4//n//T/8//d/8X/sP+l/6r/uv/N/9n/4f/p/+3/8P/y//P/9//7//3//v/+
//z//P/9//3//f/9//z//P/8//z//P/8//z//P/8//z//P/8//z//f/+//7/////////
//8BAAIAAgACAAIAAgADAAMABQAGAAgACQAHAAkACQAJAAsACwAMAA0ADwAQABEAEgAT
ABUAFgAXABgAGQAbABwAHQAfACAAIgAkACUAJgApACkAKgAtAC8ALwAwADMANAA1ADYA
NwA4ADkAOQA5ADoAPAA8ADwAPAA7ADsAOgA6ADoAOgA6ADoAOQA4ADgAOAA5ADgANwA2
ADMAMgAwAC4ALQArACkAJgAjACEAHgAcABsAGAAWABUAEgAPAAwACgAHAAYAAwACAAIA
AQAAAP///v/8//z/+//7//v/+v/6//n/+f/5//n/+f/5//n/+f/7//r/+v/6//r/+v/6
//r/+//7//v/+//7//v/+//8//z//P/8//z//P/8//3//f/9//3//v/+//7//v/+//7/
/v/+//7//v/+//7//v/+//7//v/+//7//v/+//7//v/+//3//f/9//3//f/9//3//f/8
//z//P/8//z/+//7//n/+f/4//j/+P/4//f/9//3//b/9v/2//b/9v/1//X/8//z//P/
8v/y//L/8v/y//T/9P/z//L/8f/x//L/8v/x//H/8f/x//H/8f/w//D/8P/w//D/8P/v
/+//7//v/+7/7v/u/+7/7v/u/+7/7v/u/+3/7f/t/+3/7f/t/+3/7P/s/+z/7P/s/+z/
7P/s/+r/7P/s/+r/6v/q/+r/6v/q/+v/6//r/+r/6v/q/+z/7P/s/+3/7f/v//D/8P/y
//L/8v/y//L/8//1//f/9v/2//b/9v/4//j/9v/z/+//7P/r/+v/6f/p/+n/6f/p/+n/
6//t/+3/7f/t/+3/6v/o/+j/6P/n/+b/5f/i/+L/4v/j/+P/4f/h/+H/4P/e/9//3//f
/+H/4f/h/+H/3//f/+D/4P/i/+L/4v/i/+L/4v/i/+L/4v/j/+T/6//y//j//P///wgA
FgArAEQAZAB3AHYAbgB3AIoAiAB2AF4ARAAbAO7/2f/h/+z/4f/H/63/nP+X/5z/rv+/
/8v/0//b/+H/5P/m/+n/6//v//P/9P/0//L/8v/z//P/8//z//L/8v/y//L/8v/y//L/
8v/y//L/8v/y//L/8//0//T/9f/1//X/9f/1//b/9v/2//j/+P/5//n/+f/6//z//f/7
//3//f/9/wEAAQACAAMAAwAEAAUABgAJAAsADAANAA4ADwARABIAEwAVABYAGAAaABsA
HAAfAB8AIAAjACUAJwAoACsALAAtAC4ALwAwADMAMwAzADQANgA2ADYANgA3ADcANgA2
ADYANgA2ADYANwA2ADYANgA1ADQAMwAyADMAMgAwAC4ALQArACkAJgAjACEAHgAcABkA
FgAUABMAEAANAAoACAAJAAgABQAEAAIAAQAAAP///v/8//z/+//9//3//P/8//3//f/9
//3/+//7//v/+//9//z//P/8//z//P/8//z///////////////////8AAAAAAAAAAAAA
AgACAAMAAwAFAAUABgAGAAYABgAGAAYACAAIAAgACAAJAAoACwAMAAwADAAMAAwACgAK
AAoACgAKAAkACQAJAAsACwALAAsACwAKAAoACgAIAAgABwAHAAkACQAIAAgACAAIAAcA
BwAJAAgACAAIAAgACAAHAAcABQAFAAUABAAGAAYABgAGAAYABgAFAAQAAwADAAQABAAD
AAMAAwADAAEAAQAAAAAAAQACAAMABAABAAEAAQABAAIAAgACAAIAAAAAAAAAAAACAAEA
AQABAP//////////AAAAAAAAAAAAAAAAAgAAAAAAAAAAAAAAAAD+//7//////wEAAAAA
AAAAAAAAAAAAAQABAAMABAAEAAgACAAIAAgABgAHAAkACwAMAAwADAAMAAoACgAIAAUA
AQD+//3//f/9//3//f/9//////8BAAMAAwADAAMAAwAAAP7//v/+//v/+v/5//b/9v/2
//f/9//1//X/9f/0//b/9//3//f/9//3//f/9//3//f/+P/4//j/+P/4//j/9v/2//b/
9v/6////BgAPABQAGgAiAC8APgBSAG8AjgCkAKMAmgCeAK0AsgCgAIoAbgBCABcACgAR
ABEAAADp/9f/0f/O/8v/0P/c/+f/7//1//3/AwAGAAgACQAJAAsACwAMAAwACgAKAAcA
BwAHAAcABgAGAAYABgAGAAYABgAGAAgACAAIAAgACAAJAAoACgAJAAkACQAJAAkACgAK
AAoACAAIAAkACQAHAAgACgALAAkACwALAAsADQANAA4ADwAPABAAEQASABEAEwAUABUA
FgAXABkAGgAZABsAHAAeACAAIQAiACUAJgAmACgAKQApACoALQAuAC8AMAAxADIAMQAx
ADEAMgA0ADQANAA0ADUANQA0ADQAMgAyADIAMgAxADAAMAAwAC8ALgAtACwAKwAqACgA
JgAlACMAIQAeAB0AGwAYABYAEQAOAAwACwAJAAcABQAEAAUABAABAAAAAAD///7//f/8
//r/+v/5//n/+f/4//j/9//3//f/9//3//f/9//3//f/9v/2//b/9v/2//b/9v/5//n/
+f/5//f/9//3//j/+P/4//j/+P/4//j/+f/5//f/9//4//j/+P/4//j/+P/4//j/+P/4
//j/+P/4//j/+v/6//r/+v/4//j/+P/4//j/9//3//f/9//3//f/9//3//b/9v/2//T/
9P/z//P/9f/1//T/9P/0//T/8//z//H/8P/w//D/8P/w/+//7//v/+//7//u/+7/7v/u
/+7/7v/u/+3/7P/r/+v/7P/s/+v/6//r/+v/6//r/+r/6v/q/+r/6v/q/+n/6f/p/+n/
6v/q/+r/6v/o/+j/6P/o/+r/6f/p/+n/6f/p/+n/6f/q/+r/6v/q/+r/6v/q/+j/6P/p
/+n/6f/o/+j/6P/o/+j/6P/p/+n/6//s/+z/7v/u/+7/7v/u/+//8f/z//L/8v/y//L/
9P/0//L/7//r/+j/5//n/+X/5f/l/+X/5f/l/+f/6f/r/+v/6//r/+j/5v/m/+b/5//m
/+X/4v/e/97/3//f/9//3//f/97/3v/f/9//3//f/9//3//f/9//3//g/+D/4P/g/+D/
4P/g/+D/4P/g/+L/4//o//H/+P/8//7/BQAQAB4ANQBSAGwAeQB0AHQAhQCUAI4AdgBe
ADoACwDo/+f/9//6/+f/z/+9/7T/r/+0/8L/z//X/93/5f/r/+7/7v/t/+//8//z//T/
9P/y//L/8f/x//H/8f/w//D/8P/w//D/8P/w//D/8P/w//D/8P/w//H/8v/y//P/8//z
//P/8//0//T/9P/2//b/9//3//X/9v/4//n/9//5//n/+f/7//v//P/9//3//v///wAA
//8BAAIAAwAEAAUABwAIAAkACwAMAA4ADgAPABAAEwATABQAFwAZABkAGgAdAB4AHwAg
ACEAIgAlACUAJQAmACYAJgAmACYAJwAnACYAJgAoACgAKAAoACcAJgAmACYAIwAiACEA
IAAfAB4AHAAaABkAFwAVABIADwANAAoACAAHAAQAAgABAAAA/f/6//j/9//2//P/8v/y
//H/8P/v/+7/7P/s/+v/6//r/+r/6v/p/+n/6f/p/+n/6f/p/+n/6f/o/+j/6P/o/+j/
6P/o/+n/6f/p/+n/6f/p/+n/6v/q/+r/6v/q/+z/7P/t/+3/7f/t/+7/7v/u/+7/7v/u
/+z/7P/s/+z/7P/s/+z/7P/s/+z/7P/s/+z/7P/s/+z/7P/r/+v/6//r/+v/6//r/+v/
6v/q/+r/6v/q/+n/6f/n/+f/5v/m/+j/6P/n/+f/5//m/+b/5v/m/+b/5f/l/+X/5f/l
/+T/5P/k/+T/5P/k/+T/4//i/+P/4//k/+T/4//j/+P/4//j/+P/4v/i/+L/4v/i/+L/
4f/h/+H/4f/g/+D/4P/g/+D/4P/g/+D/4P/f/9//3//f/9//3//f/+D/4P/g/+D/4P/e
/97/3v/e/97/3v/f/9//3//e/97/3v/g/+D/4P/h/+H/4//k/+T/5v/m/+b/5v/m/+f/
6f/r/+z/7P/s/+z/7v/u/+z/6f/l/+L/4f/h/9//3//f/9//3//f/+H/4//j/+P/4//j
/+L/4P/g/+D/4f/g/9//3P/a/9r/2//b/9v/2//b/9r/2P/Z/9n/2f/Z/9n/2f/Z/9n/
2f/a/9r/3P/c/9z/3P/a/9r/2v/a/9r/3f/e/+X/7v/0//b/+/8EABIAJwBEAGAAcQBs
AGgAdQCEAIAAbABWADgACwDk/9X/4f/s/+P/y/+x/6D/mf+i/7b/xf/P/9n/3//l/+b/
5v/p/+v/7f/x//L/8v/w//D/8f/x//H/8f/w//D/8P/w//L/8v/y//L/8v/y//L/8v/0
//X/9v/2//f/9//3//f/+f/6//r/+v/8//z//f/9//3//v8AAAEA//8BAAEAAQADAAMA
BAAFAAUABgAHAAgACQALAAwADQAMAA0ADwAQABEAEwAUABYAGAAZABoAHQAdAB4AIQAj
ACMAJAAnACgAKQAqACsALAAtAC0ALQAuAC4ALgAuAC4ALwAvAC4ALgAuAC4ALgAuAC8A
LgAuAC4ALQAsACsAKgApACgAJgAkACMAIQAfABwAGQAXABQAEgAPAAwACgAJAAYAAwAA
AP7//f/8//n/+P/4//f/9v/1//T/8v/y//H/8f/x//D/8P/v/+//7//v/+//7//v/+//
7//u/+7/7v/u/+7/7v/u/+//7//v/+//7//v/+//8P/w//D/8P/w//D/8P/x//H/8f/x
//L/8v/y//L/8v/y//L/8v/y//L/8v/y//L/8v/w//D/8P/w//D/8P/w//D/8P/v/+//
7//t/+3/7f/t/+3/7P/s/+z/7P/s/+v/6//r/+v/6v/q/+r/6v/p/+n/6f/o/+j/6P/o
/+j/5//n/+f/5//n/+b/5v/m/+b/5v/k/+T/4//i/+P/4//k/+T/4//j/+P/4//j/+P/
4v/i/+L/4v/i/+L/4f/h/+H/4f/g/+D/4P/g/+D/4P/g/+D/4P/f/9//3//f/9//3//f
/97/3v/e/97/3v/e/97/3v/e/97/3v/c/9z/3f/d/93/3P/c/9z/3P/c/9z/3f/d/9//
4P/g/+L/4v/i/+L/4v/j/+X/5//m/+b/5v/m/+j/6P/m/+P/3//c/9v/2//b/9v/2//b
/9n/2f/b/93/3//f/9//3//c/9r/2v/a/9n/2P/X/9T/1P/U/9X/1f/V/9X/1f/U/9T/
1f/V/9X/1//X/9f/1//X/9f/2P/Y/9b/1v/W/9b/2P/Y/9j/2P/a/9v/3v/l/+r/8P/0
//n/BAAUACsASgBoAHUAcABsAH0AjACKAHoAZgBIAB0A9P/n/+3/7P/d/8H/p/+a/5f/
ov+0/8P/y//T/9v/3//i/+T/5f/n/+n/6//s/+z/6v/q/+r/6//s/+3/7P/s/+z/7P/q
/+r/6v/q/+z/7P/s/+z/6v/r/+z/7P/v/+//7//v//H/8v/y//L/8v/y//P/8//z//T/
9v/3//f/+f/5//n/+//7//z//f/9//7///8AAAEAAwAEAAUABgAHAAkACgALAA0ADgAQ
ABAAEQASABUAFQAWABkAGwAdAB4AIQAiACMAJAAlACYAJwAnACcAKAAoACgAKAAoACcA
JwAmACYAJgAmACYAJgAjACIAIgAiACMAIgAhACAAHwAeABwAGgAXABUAEwAQAAsACQAG
AAQAAwAAAP7//f/4//X/8v/w/+//7v/r/+r/7P/r/+r/6f/m/+T/5P/j/+P/4//i/+L/
4f/h/+H/4f/j/+P/4//j/+H/4P/g/+D/4v/i/+L/4v/j/+P/4//j/+P/4//j/+T/4v/i
/+L/4v/i/+L/4//j/+P/4//k/+T/5P/k/+T/5P/k/+T/5P/k/+L/4v/i/+L/4v/i/+L/
4v/i/+L/4v/i/+L/4f/h/+H/3//f/9//3//f/97/3v/e/97/3v/d/93/3f/d/9z/3P/c
/9z/2//b/9n/2P/Y/9j/2P/Y/9f/1//Z/9n/2f/Y/9j/2P/Y/9j/2P/Y/9f/1v/V/9X/
1v/W/9P/0//T/9P/0//T/9L/0v/U/9T/1P/U/9H/0f/R/9H/0P/Q/9D/0P/Q/9D/0P/Q
/9H/0f/S/9P/0v/R/9D/z//S/9D/0P/Q/9D/0P/Q/9D/zv/O/8//z//P/87/zv/O/87/
zv/O/8//z//R/9L/0v/U/9T/1P/U/9L/0//V/9f/2P/Y/9j/2P/a/9r/2P/V/9H/zv/N
/83/y//L/8v/y//L/8v/zf/P/8//z//P/8//zv/M/8z/zP/L/8r/yf/G/8T/xP/F/8X/
x//H/8f/xv/E/8X/xf/F/8X/xf/F/8X/xf/F/8b/xv/G/8b/xv/G/8b/xv/G/8b/xv/J
/9D/2f/i/+b/6v/x//7/EAAlAEIAYgBxAGwAZgBvAIAAfgBoAFAALgD9/9r/1//h/97/
zf+5/6v/pv+j/6L/pv+x/73/wf/J/9H/1v/Y/9v/2//b/93/3v/e/9z/3P/b/9v/2//b
/9r/2v/a/9r/2v/a/9r/2v/Y/9j/2P/Y/9j/2f/a/9r/2//b/9v/2//b/9z/3P/c/9r/
2v/b/9v/2//c/97/3//d/9//3//f/9//3//g/+H/4f/i/+P/5P/j/+X/5v/n/+b/5//p
/+r/6//t/+7/8P/w//H/8v/1//X/9v/5//v/+//8////AAABAAIAAwAEAAUABQAFAAYA
BgAGAAYABgAFAAUABAAEAAYABgAGAAYAAwACAAIAAgABAAAA///+//3//P/6//j/9f/z
//H/7v/t/+v/6P/m/+P/4P/e/93/3P/Z/9b/1P/T/9L/z//O/8z/y//K/8n/xv/E/8T/
w/+//w==
         </WaveFormData>
      </LeadData>
      <LeadData>
         <LeadByteCountTotal>10000</LeadByteCountTotal>
         <LeadTimeOffset>0</LeadTimeOffset>
         <LeadSampleCountTotal>5000</LeadSampleCountTotal>
         <LeadAmplitudeUnitsPerBit>4.88</LeadAmplitudeUnitsPerBit>
         <LeadAmplitudeUnits>��V</LeadAmplitudeUnits>
         <LeadHighLimit>2147483647</LeadHighLimit>
         <LeadLowLimit>268435456</LeadLowLimit>
         <LeadID>V3</LeadID>
         <LeadOffsetFirstSample>0</LeadOffsetFirstSample>
         <FirstSampleBaseline>0</FirstSampleBaseline>
         <LeadSampleSize>2</LeadSampleSize>
         <LeadOff>FALSE</LeadOff>
         <BaselineSway>FALSE</BaselineSway>
         <ExcessiveACNoise>FALSE</ExcessiveACNoise>
         <MuscleNoise>FALSE</MuscleNoise>
         <LeadDataCRC32>4130602113</LeadDataCRC32>
         <WaveFormData>
6v/q/+r/6v/m/+T/4v/g/93/3P/b/9r/2f/Y/9f/1v/V/9T/0//S/9L/0v/S/9L/0v/S
/9L/0v/Q/9D/0P/Q/9D/0P/Q/9D/0P/Q/9D/0P/Q/9D/0P/Q/9L/0v/S/9L/1P/U/9T/
1P/U/9T/1P/U/9T/1P/U/9T/1P/U/9T/1P/U/9T/1P/U/9T/1P/U/9T/1P/U/9T/1P/S
/9L/0v/S/9L/0v/S/9L/0v/S/9L/0v/Q/9D/0P/Q/9D/0P/Q/9D/zv/O/87/zv/O/87/
zv/O/8z/zP/M/8z/zP/M/8z/zP/M/8z/zP/M/8r/yv/K/8r/yv/K/8r/yv/K/8r/yv/K
/8r/yv/K/8r/yv/K/8r/yv/I/8j/yP/I/8r/yv/K/8r/yv/K/8r/yv/I/8j/yP/I/8j/
yP/I/8j/yP/I/8j/yP/I/8j/yP/I/8j/yP/I/8j/yv/K/8n/yf/J/8n/yf/J/8r/yv/K
/8r/yv/M/83/zv/O/8//0P/Q/9L/0v/U/9X/1P/V/9X/1f/V/9X/1f/T/9H/zv/M/8z/
zv/O/87/zv/N/83/zf/O/9H/0v/S/9P/0//S/9H/0P/O/87/zf/L/8r/yf/K/8v/y//K
/8r/yv/R/9f/3f/j/+b/6P/p/+v/7f/t/+3/7f/t/+3/7v/u/+//7//v/+//7//v/+//
8f/2//n//v8FABIAIwA8AFwAggCjALgAxwDlAAsBJwE2AT4BNwEcAe8AugCEAE8AHADu
/8X/qv+l/67/uv/H/9D/2P/f/+X/6P/r/+//9P/3//r/+//7//v/+v/6//z//P/8//z/
/P/8//z/+//9//7///8AAP///v/9//z/////////AAAAAAAAAQABAAIABAAEAAQABgAG
AAcABwAHAAgACQAJAAgACQAKAAsADwAQABIAFAAUABUAFgAXABsAHAAeAB8AIAAiACIA
JgAmACgAKQArAC0ALwAyADQANgA4AD0AQQBDAEQARQBGAEkATABOAE8AUwBTAFUAVwBY
AFgAWABYAFcAVgBVAFUAVgBWAFUAVABWAFYAVABTAFMAUgBRAE4ATABKAEgARQBAAD0A
OgA3ADYAMwAwAC0AKwAnACQAIQAeABsAGAAWABMAEQAPAA0ADQAMAAsACQAIAAgACAAJ
AAkACgAKAAkACAAIAAcABgAFAAUABQAFAAUABQAFAAUABgAGAAYABwAIAAkACQAJAAgA
CQAJAAkACQAKAAoACgAKAAsACwALAAkACQAJAAkACgAMAA0ADgAOAA4ADgAOAA4ADgAP
AA8ADwAPAA8ADwANAA0ADAAMAAoACgAKAAoACwALAAwADQALAAsACwALAAgACAAIAAgA
CgAKAAkACAAIAAgACAAHAAUABAAEAAQABQAGAAcABwAFAAUABQAFAAMAAwADAAIAAgAC
AAEAAQD+//7//v/+/wAAAAAAAAAA//8AAAEAAgAAAAAAAQABAAEAAAAAAAAAAAAAAP//
/v/+//7//f/9//v/+//8//z//v/+//3//f8AAAIAAAAAAAAAAAAAAP////////3//f/9
//7//f/8//v/+v/9////AQACAAQABgAHAAgACAAKAAsADAALAAsACwALAAgABwAEAAEA
AAAAAAIABAAGAAYABgAFAAUABQAGAAgABgAFAAUABQAEAAMAAgACAAEA///8//n/+v/7
//z//f/8//z//P/7//v/+//7//z/+v/5//n/+f/5//n/+f/5//n/+v/6//n//P/9//7/
/////wUACwAQABUAGgAnADYASQBkAIoAsADJANoA7wALASsBRwFQAUoBMwECAckAlgBq
AD0AEgDm/8f/vP+//8T/zP/V/+D/5v/r//H/9v/5//3/AgAHAAoACwALAAsACgAKAAoA
CgAKAAoADAAMAAwACwAJAAoACwAMAAoACgAKAAoACgAJAAgACAALAAwADgAPAA4AEAAQ
ABAADgAOAA8ADwARABIAEwATABQAFQAWABcAFwAYABoAHAAaABsAHAAdAB8AIAAiACMA
JQAoACkALgAuADAAMQAzADcAOQA8AD4APQA+AEIARQBIAEoATABOAE4AUABRAFEAUQBR
AFMAVQBWAFYAVgBWAFYAVgBWAFcAVgBWAFUAVABWAFYAVABTAFIAUABOAEoARgBEAEIA
PwA8ADkANgAzAC4AKwAoACUAIgAfAB0AGwAaABcAFAASAA8ADQALAAkACAAIAAgABwAH
AAYABQAFAAcACAAIAAcABQAGAAYABgAFAAUABQAFAAMAAwADAAMAAgACAAIAAwADAAMA
AgABAAEAAQAAAP//AQACAAIAAgADAAUABgAHAAUABQAFAAUAAwAEAAQABAACAAIAAgAC
AAQABAAFAAUABAADAAIAAQADAAMAAgACAAQABAAEAAQABgAFAAUABQADAAMAAwADAAIA
AgACAAIAAgACAAEAAAAAAAAAAAD///3//P/8//z//v/+//7//f////////////3//f/9
//z//P/8//v/+//6//r/+v/6//v//P/9//7//P/8//z//P/5//j/+P/3//n/+P/4//j/
+v/6//n/+P/6//r/+f/5//n/+f/6//r/9v/2//L/9P/0//T/9P/0//P/8//z//H/8f/x
//L/8//0//X/9v/1//X/9f/0//f/+P/4//j/+P/6//v//P/7//v/+//7//n/+f/3//X/
8//y//P/9P/0//T/9P/z//L/8f/x//L/9P/z//P/8//0//P/8v/y//L/8f/v/+3/6f/p
/+n/6f/n/+b/5f/j/+T/5f/m/+j/5v/l/+X/5f/n/+f/5//n/+X/5v/m/+X/5f/l/+X/
5f/l/+f/6f/s//P/+P/5//7/CwAeADQAUAB1AJYArwDBANsA/QAeAS4BMwEkAQEByACO
AGMAQAAYAO3/yv+1/67/sv+5/77/xv/P/9P/2P/h/+f/7P/t/+z/7f/v/+//7v/u/+3/
7P/r/+r/7P/s/+z/6//p/+r/6//s/+z/7P/s/+z/7f/t/+3/7v/s/+z/7f/t/+7/8P/w
//D/7v/u/+//7//v//D/8f/x//D/8f/y//P/8//0//b/+P/2//f/+P/5//n/+v/8//3/
/v8AAAAABAAEAAYABwAJAAkACwAOABAAEgAUABkAHQAeACAAIgAkACYAKAApACkAKwAr
AC0ALwAwADAAMAAwADIAMgAyADMAMwAyADAALgAwADAALgAtACsAKgApACYAJgAkACIA
HwAaABcAFAARABAADQAKAAcABQABAP7/+//6//f/9P/y//H/7//t/+v/6//q/+n/5//m
/+b/5v/n/+X/5v/m/+X/5f/m/+b/5v/l/+X/5f/l/+X/5f/l/+X/5v/m/+b/5//m/+f/
5//n/+b/5//n/+f/5f/m/+b/5v/m/+f/5//n/+n/6f/p/+n/6f/q/+r/6v/q/+r/6v/q
/+r/6v/r/+v/7f/t/+3/7f/v/+//7v/u/+7/7v/u/+7/8P/v/+//7//x//H/8f/x//D/
8P/w//D/8P/w/+//7v/w//D/8P/v/+//7v/u/+7/7P/s/+z/6//t/+3/7f/t/+v/6//r
/+r/6v/q/+n/6f/q/+r/6v/q/+j/6P/o/+j/6P/o/+j/6P/m/+b/5//n/+f/5v/m/+b/
5v/m/+X/5P/k/+T/4//j/+X/5f/m/+b/5P/k/+P/4//k/+T/4//j/+X/5f/k/+T/5P/k
/+T/5P/j/+P/4//j/+P/4//k/+T/5P/k/+T/5v/n/+j/6P/p/+r/6v/q/+j/6v/r/+z/
6//r/+v/6//t/+3/6//p/+j/5v/m/+b/5v/m/+b/5f/j/+P/5P/m/+j/5//n/+f/5v/l
/+T/5P/m/+X/4//h/93/3f/d/93/3P/c/9z/2//b/9v/2//c/9z/2//b/9v/2//b/9v/
2//b/9z/3P/b/9v/2//b/9v/3f/f/+H/5P/p/+r/7f/0////EgAuAE4AcQCMAKEAuQDf
AAUBHAEqAS0BGAHvAL4AjgBjADwADADb/7j/pf+g/6b/s//A/8j/zf/V/9z/4f/j/+T/
5f/o/+n/6//r/+r/6v/q/+r/6v/q/+r/6v/q/+n/6//s/+3/7v/s/+z/7P/s/+3/7f/t
/+7/8P/w//H/8f/w//L/8v/y//T/9P/1//X/8//0//X/9f/2//f/+P/5//r/+v/7//z/
/P/9//7///8BAAIABAAFAAYACAAIAAwADgAQABEAEwAVABcAGgAcAB8AIAAkACcAKAAq
ACwALgAwADIAMwAzADcANwA5ADsAPAA8ADwAPAA8ADwAPAA9ADwAPAA7ADoAOgA6ADgA
NwA1ADQAMwAwAC4ALAAqACcAJAAhAB4AGwAWABMAEAANAAkABQACAP///P/5//b/9P/1
//P/8f/v/+3/7P/r/+n/6f/o/+f/5//l/+b/5v/l/+X/5v/m/+b/5f/l/+X/5f/j/+P/
4//j/+T/5P/k/+X/5P/l/+X/5f/k/+X/5f/l/+P/5P/k/+T/5v/n/+f/5//n/+f/5//n
/+f/6P/o/+j/6P/o/+j/6P/o/+j/6f/p/+n/6f/p/+n/6f/p/+j/6P/o/+j/6P/o/+b/
5f/l/+X/5f/l/+X/5f/k/+T/5P/k/+T/5P/j/+L/5P/k/+T/4//l/+T/5P/k/+T/5P/k
/+P/4//j/+P/4//j/+P/4//i/+L/4v/h/+H/4v/i/+L/4v/i/+L/4v/i/+D/4P/g/+D/
4P/g/+H/4f/h/+D/4P/g/+D/4P/f/97/4P/g/9//3//f/9//4P/g/+D/4P/f/9//3v/e
/93/3f/f/9//3v/e/97/3v/e/97/3f/d/93/3f/d/93/3v/e/97/3v/e/+D/4f/i/+L/
5f/m/+b/5v/k/+b/5//o/+n/6f/p/+n/6//r/+n/5//k/+L/4v/i/+D/4P/g/9//3f/d
/97/4P/i/+H/4f/h/+D/3//e/97/4P/f/93/2//X/9f/1//X/9b/1v/W/9X/1f/V/9X/
1v/W/9X/1f/V/9X/1f/V/9X/1//Y/9j/1//V/9X/1f/V/9X/1//X/9j/2//g/+P/5P/p
//T/BgAgAD8AYgCBAJMApwDLAO4ABAERARgBCQHmALwAjQBkADoACwDc/7X/mP+O/5f/
qv+4/8P/y//U/9n/3f/g/+P/5P/n/+v/6//q/+r/6v/q/+r/6v/s/+z/7P/r/+v/7P/t
/+7/7v/u/+7/7v/v/+//7//w//D/8P/x//H/8P/y//L/8v/0//T/9f/1//X/9v/3//f/
+P/5//r/+//7//z//v8AAAAAAQACAAMABQAGAAgACQAMAA4ADgASABIAFAAVABcAGwAd
ACAAIgAjACQAKAArACwALgAwADIANgA4ADkAOQA9AD0APwBBAEIAQgBCAEIARABEAEQA
RQBGAEYARQBEAEQARABCAEEAQwBCAEEAPgA+AD4APgA9AEAAQQBCAEMAQgA/ADwAOQA1
ADEALgArACoAJwAkACIAHwAdABsAGQAYABgAGAAXABcAFgAVABUAEwAUABQAEwATABQA
FAAUABMAEwATABMAFQAVABUAFQAWABYAFgAXABYAFwAXABcAFgAXABcAFwAXABgAGAAY
ABgAGQAZABkAGQAZABkAGQAXABgAGAAYABgAGAAYABgAFgAWABcAFwAXABcAFwAXABcA
FwAWABYAFgAWABYAFgAWABUAFQAVABUAFQAVABUAFAAUABQAFAASABIAEQAQABIAEgAS
ABEAEQAQABAAEAAOAA4ADgANAA0ADQANAA0ACwALAAsACgAMAAwACwALAAoACgAKAAoA
CgAKAAoACgAIAAgACAAIAAYABgAHAAcABwAGAAYABgAGAAYABQAEAAYABgAFAAUABQAF
AAYABgAGAAYABQAFAAYABgAFAAUABQAFAAUABgAEAAYABQAEAAQABAAEAAQABAADAAMA
AwADAAMAAwAEAAQABAAEAAQABgAHAAgACAAJAAoACgAKAAoADAANAA4ADwAPAA8ADwAP
AA8ADQALAAgABgAGAAYABAAEAAQAAwADAAMABAAGAAgABwAHAAcABAADAAIAAgAEAAMA
AQD///v/+//7//v/+v/6//r/+f/5//n/+f/6//j/9//3//f/+f/5//n/+f/5//r/+v/5
//n/+f/5//n/+f/7//v//v8BAAQABwAKABMAJAA6AFgAfQCeALEAvwDfAAUBIAEsATcB
MgEXAewAvgCRAGYANgAHANz/vf+u/7L/wf/S/9z/5f/t//L/9//7//z///8CAAUABQAF
AAQABAAGAAYABgAGAAgACAAIAAcABwAIAAkACgAIAAgACAAIAAkACQAJAAoACgAKAAsA
CwAKAAwADAAMAAwADAANAA0ADQAOAA8ADwAQABEAEgATABMAFAAWABgAFgAXABgAGQAb
ABwAHgAfACAAIgAiACYAKAAqACsALQAvADEANAA2ADcAOAA8AD8AQABCAEQARgBIAEoA
SwBLAE8ATwBRAFMAVABUAFQAVABUAFQAVABVAFYAVgBVAFQAVABUAFIAUQBRAFAATwBM
AEwASgBIAEUAQgA/ADwAOQA0ADEALgArACcAIwAgAB0AGgAXABQAEgAPAA0ACwAJAAcA
BgAFAAMAAgACAAIAAwABAAIAAgABAP//AAAAAAAA//////////////////////7//v/+
////AAABAAEAAQAAAAEAAQABAAEAAgACAAIAAgADAAMAAwADAAMAAwADAAMABAAEAAQA
AgACAAIAAgACAAIAAwADAAMAAwADAAMAAwADAAIAAgAAAAAAAAAAAAAA////////////
///////+//7//v/+//7//v/9//z//v/+//7//f/9//z//P/8//r/+v/6//n/+f/5//n/
+f/5//n/+f/4//j/+P/3//f/9v/2//b/9v/2//b/9v/2//T/9P/0//T/8v/y//P/8//z
//L/8v/y//L/8v/x//D/8P/w/+//7//v/+//8P/w//D/8P/v/+//8P/w/+//7//t/+3/
7f/u/+7/7v/u/+z/7P/s/+z/7P/r/+v/6//r/+v/6//s/+7/7v/u/+7/8P/x//L/8v/z
//T/9P/0//T/9v/3//j/9//3//f/9//5//n/9//1//L/8P/w//D/8P/w//D/7//t/+3/
7v/w//D/7//v/+//7v/t/+z/7P/s/+v/6f/n/+P/4//j/+P/4v/i/+L/4f/h/+H/4f/i
/+L/4f/h/+H/4f/h/+H/4f/h/+L/4v/h/+H/4f/h/+H/4f/j/+X/5v/p/+z/7//y//v/
DgAkAEIAZwCGAJcApwDFAOsAAgEQARkBEgH3AMwAnABtAEAADgDf/7j/nf+S/5r/p/+2
/8D/yf/R/9j/2//f/+D/5f/o/+n/6//r/+r/6v/q/+r/6v/q/+r/6v/q/+n/6f/q/+v/
7P/s/+z/7P/s/+v/6//r/+z/7P/s/+3/7f/s/+7/7v/u//D/8P/x//H/8f/y//P/8//0
//X/9v/3//f/+P/6//z//P/9//7///8BAAIABAAFAAYACAAIAAwADgAQABEAEwAVABcA
GgAcAB8AIAAkACcAKgAsAC4AMAAyADQANQA1ADkAOQA7AD0APgA+AD4APgBAAEAAQABB
AEEAQAA+ADwAPgA+ADwAOwA9ADwAOwA4ADcANgA1ADMAMgAvACwAKQAkACEAHgAbABcA
EwAQAA0ADAAJAAYABAADAAEA///9//v/+v/5//f/9f/0//P/8//z//T/9P/z//P/9P/0
//T/8//z//P/8//z//P/8//z//L/8v/y//P/9v/3//f/9//2//f/9//3//X/9v/2//b/
+P/5//n/+f/5//n/+f/5//n/+v/6//r/+v/6//r/+v/8//z//f/9//v/+//7//v/+f/5
//j/+P/4//j/+P/4//r/+f/5//n/+f/5//n/+f/2//b/9v/2//j/+P/3//b/9v/2//b/
9f/3//b/9v/2//b/9v/2//X/8//z//P/8//z//P/8//y//T/9P/z//P/8v/y//L/8v/x
//D/7//u/+7/7v/u/+7/8P/w//H/8f/x//D/8P/w//D/8P/v/+7/7P/s/+v/6//t/+3/
7v/u/+7/7v/t/+3/7v/u/+3/7f/t/+3/7f/u/+7/7P/s/+z/7P/s/+v/6//r/+3/7f/t
/+7/7v/u/+7/7v/w//H/8v/y//P/9P/0//T/9P/2//f/+P/3//f/9//3//f/9//1//P/
8P/u/+7/7v/u/+7/7v/t/+7/7//x//T/9P/z//P/8//w/+//7v/u/+3/6//o/+X/5f/l
/+X/5f/i/+L/4v/h/+P/4//j/+T/5P/j/+P/4//j/+P/4//j/+P/5P/k/+P/4//j/+P/
4//l/+f/7f/y//f//v8HABgAKwBEAGYAjgCvAMAA0QDpAAsBIwEyATIBIQH4AMEAigBY
ACsAAgDW/6//ov+l/6r/sP+7/8T/zP/T/9n/4P/l/+n/7P/v//L/8//z//P/8v/y//D/
8P/w//D/8v/y//L/8f/z//T/9f/2//b/9v/2//b/9//3//f/+P/2//b/9//3//j/+v/6
//r/+v/6//v/+//7//z//f/9//7///8AAAEABQAGAAgACgAMAA8AEgAVABUAFgAYABkA
HAAeAB4AIgAkACYAJwApACsALQAwADIAMwA0ADgAOwA8AD4AQABCAEQARgBHAEcASABH
AEgASQBMAEwATABMAE4ATgBOAE8ATwBOAEwASgBKAEoASABHAEUARABDAEAAQAA+ADwA
OQA2ADMAMAAtACgAJQAiAB8AHQAZABYAEwASAA8ADAAKAAsACQAHAAUABQAEAAMAAQAB
AAAA//////3//v/+//3/+//8//z//P/7//v/+//7//v/+//7//v/+v/6//r/+//6//v/
+//7//r/+//7//v/+//8//z//P/6//v/+//7//v/+//7//v/+//8//z//P/8//z//P/8
//7//v/////////////////9//3//P/8//z//P/8//z//P/7//v/+//7//v/+//7//r/
+v/6//r/+v/6//n/+P/4//j/+P/3//f/9v/2//b/9v/2//b/9f/3//f/9//3//X/9f/1
//T/9P/0//P/8//y//L/8v/y//L/8v/y//L/8P/w//D/8P/u/+7/7//v/+//7v/u/+7/
8P/w/+//7v/u/+7/7f/t/+3/7f/u/+7/7v/u/+3/7f/u/+7/7v/s/+z/7P/s/+7/7f/t
/+3/6//r/+v/7P/s/+z/7P/s/+7/7//w//D/8f/y//L/8v/y//T/9f/2//f/9//3//f/
9//3//X/8//w/+7/7v/u/+z/7P/s/+v/7f/t/+7/8P/w/+//7//v/+7/7f/s/+z/7P/r
/+n/5//j/+P/4//j/+L/4v/i/+H/4f/h/+H/4v/k/+P/4//j/+P/4//j/+P/4//k/+T/
4//j/+P/4//j/+H/4//n/+z/7//y//f//v8NACAAOgBeAIMAnACtAMUA5wAJAR4BKAEl
ARAB5QCyAIIAWQAsAP7/0f+y/6P/oP+q/7f/wv/K/9H/1//e/+P/5f/o/+n/7P/t/+//
7//u/+7/7v/u/+7/7v/u/+7/7v/t/+//8P/x//L/8v/y//L/8v/x//H/8f/y//T/9P/1
//X/9P/2//b/9v/2//b/9//3//f/+P/5//n/+P/5//r/+//7//z//v8AAAAAAQACAAMA
BQAGAAgACQAKAAwADAAQABIAFAAVABcAFwAZABwAHgAfACAAJAAnACgAKgAsAC4AMgA0
ADUANQA3ADcAOQA7ADoAOgA6ADoAPAA8ADwAPQA8ADwAOwA6ADoAOgA4ADcANwA2ADUA
MgAwAC4ALAApACYAIwAgAB0AGAAVABIADwANAAkABgADAAAA/f/6//j/9//1//P/8f/x
//D/7//t/+3/7P/r/+v/6f/q/+r/6f/p/+r/6v/q/+n/6f/p/+n/5//n/+f/5//m/+b/
5v/n/+j/6f/p/+n/6P/p/+n/6f/p/+r/6v/q/+r/6//r/+v/6f/p/+n/6f/p/+r/6v/q
/+z/7P/s/+z/6v/q/+v/6//r/+v/6//r/+v/6//q/+r/6v/q/+r/6v/q/+n/6f/p/+n/
6f/p/+n/6P/o/+j/6P/o/+j/5//m/+b/5v/m/+X/5f/k/+T/5P/k/+T/5P/j/+P/4//j
/+P/4//j/+P/4v/i/+L/4f/h/+L/4v/i/+L/4P/g/+D/4P/g/+D/4P/g/+D/4P/h/+H/
4f/g/+D/4P/g/+D/3//e/+D/4P/f/9//3//f/+D/4P/e/97/3f/d/97/3v/f/9//3v/e
/97/3v/e/97/3f/d/93/3//f/9//4P/e/97/3v/e/+L/4//k/+T/5f/m/+b/5v/k/+b/
5//o/+v/6//r/+v/6//r/+n/5//k/+L/4v/i/+D/4P/g/9//3//f/+D/4v/i/+H/4f/h
/+D/3//e/97/4P/f/93/2//X/9f/1//X/9j/2P/Y/9f/1//X/9f/2P/Y/9f/1//X/9f/
1//X/9f/1//Y/9j/1//X/9f/1//X/9n/2f/Z/9z/4f/k/+X/6v/3/woAIgBCAGcAhACX
AKkAywDvAAQBEgEZAQ4B7wDCAJIAZQA4AAgA2f+y/5f/jv+W/6f/tv++/8f/zf/U/9n/
2//e/+H/4v/l/+X/5f/k/+T/5v/m/+b/5v/m/+b/5v/l/+f/6P/p/+r/6v/q/+r/6v/r
/+v/6//s/+z/7P/t/+3/7P/u/+7/7v/w//D/8f/x//H/8v/z//P/9P/1//b/9//3//j/
+v/8//z//f/+////AQACAAQABQAGAAgACAAMAAwADgAPABEAEwAVABgAGgAdAB4AIgAl
ACYAKAAqACwALgAwADEAMQAzADMANQA3ADgAOAA4ADgAOAA4ADgAOQA6ADoAOQA4ADgA
OAA2ADUANQA0ADMAMAAuACwAKgAnACQAIQAeABsAGAAVABIADwALAAcABAABAP7/+//4
//b/9f/z//H/7//r/+r/6f/n/+f/5v/l/+X/4//k/+T/4//j/+T/5P/k/+X/5f/l/+X/
5f/l/+X/5f/o/+j/6P/p/+r/6//r/+v/6v/r/+v/6//t/+7/7v/u/+7/7//v/+//7//v
/+//7//v//D/8P/w//D/8P/w//D/8P/w//H/8f/x//H/8f/x//H/8f/w//D/8P/w//D/
8P/w/+//7//v/+//7//v/+//7v/u/+7/7v/u/+7/7f/s/+z/7P/s/+v/7f/s/+z/7P/q
/+r/6v/p/+n/6f/p/+n/6f/p/+n/6P/o/+j/5//n/+j/6P/o/+j/5v/m/+b/5v/m/+b/
5v/m/+T/5P/l/+X/5f/k/+T/5P/k/+T/4//i/+T/5P/j/+P/4//j/+T/5P/k/+T/4//j
/+T/5P/j/+P/4//j/+L/4v/i/+L/4v/i/+H/4f/h/+H/4f/h/+L/4v/i/+L/4v/k/+X/
5v/m/+n/6v/q/+r/6v/s/+3/7v/t/+3/7f/t/+//7//t/+v/6P/m/+b/5v/m/+b/5v/l
/+X/5f/m/+j/6P/n/+f/5//l/+P/4f/g/+L/4f/f/93/2//b/9v/2//a/9r/2v/Z/9n/
2f/Z/9r/3P/b/9v/2//b/9v/2//b/9n/2v/a/9n/2f/Z/9n/2f/b/93/3f/g/+H/5P/n
/+7/+f8OACgATABzAI4AnQCzANcA+wASASIBKQEeAf0AzgCaAGcAMgAAANP/rP+X/5T/
nv+t/7j/wP/J/8//1v/Z/93/3v/h/+T/5//n/+f/5v/m/+b/5v/m/+b/5v/m/+b/5f/l
/+b/5//o/+r/6v/q/+r/6//r/+v/7P/s/+z/7f/t/+7/8P/w//D/8P/w//H/8f/z//T/
9f/1//b/9//4//n/+f/6//z//v/+////AAABAAMABAAGAAcACAAKAAoADgAQABIAEwAV
ABYAFwAZABoAHAAeACMAJwAsAC4AMAAyADYAOAA5ADkAPQA9AD8AQQBAAEAAQABAAEAA
QABAAEEAQABAAD8APgA+AD4APAA7AD4APgA+ADwAPAA6ADgANQAwAC0AKgAnACIAHwAc
ABkAFwATABAADQAIAAUAAgAAAP///f/7//n/+P/4//j/9//1//T/8//z//H/8v/y//H/
8P/w/+//7v/v/+//7//v/+//7//v/+//8v/y//L/8//y//P/8//z//T/9f/1//X/8//0
//T/9P/0//X/9f/1//X/9f/1//X/9//4//j/+P/2//b/9v/2//b/9v/3//f/9//3//f/
9//5//n/+P/4//b/9v/2//b/9v/1//X/9f/1//X/9f/1//T/9P/0//T/9P/0//P/8v/0
//T/9P/z//H/8P/w//D/8v/y//L/8f/x//H/8f/x//H/8f/x//D/8P/w/+//7//u/+7/
7v/u/+7/7v/u/+7/7v/u/+7/7v/u/+7/7//v/+3/7P/s/+z/7P/s/+v/6v/r/+z/7P/t
/+7/7//x//L/8P/w/+//7//y//L/8//0//T/9P/0//T/9v/1//X/9f/z//P/8//0//T/
9P/0//T/+P/5//r/+v/7//z//P/8//z//v///wAAAwADAAMAAwAGAAcABgAFAAUABAAF
AAYABQAEAAMAAQADAAMABAAGAAgABwAHAAcABgAFAAQABAAFAAUABAADAAIAAwAEAAUA
BgAGAAYABQAFAAUABQAGAAYABQAFAAUABQAFAAUABQAHAAgACAAHAAcABwAHAAcABwAJ
AA0AEgAZABwAIQAsAD0AUgBuAJQAvQDWAOcA+wAZATkBUAFaAVcBPgEPAdYApABzAEgA
IAD1/9T/yf/M/9L/2f/k/+7/9f/7/wQACwARABQAFQAYABkAHQAdABwAHAAdAB4AHwAg
ACAAIAAgAB8AHwAgACEAIgAiACIAIgAiACMAIwAjACQAJAAkACUAJQAoACoAKgAqACsA
LAAuAC8AMQAyADMAMwAyADMANAA1ADUANgA4ADoAOgA7ADwAPQA/AEAAQgBDAEIARABE
AEgASgBMAE0ATwBRAFMAVgBYAFsAXABgAGMAZABmAGgAagBqAGwAbQBtAHEAcQBzAHUA
dAB0AHQAdAB0AHQAdAB1AHQAdABzAHIAcgByAHAAbwBtAGwAawBoAGYAZABiAF8AXABZ
AFYAUwBQAE0ASgBHAEMAPwA8ADkANwA1ADMAMgAvAC0AKwApACkAKAAnACUAJQAkACMA
IwAjAA==
         </WaveFormData>
      </LeadData>
      <LeadData>
         <LeadByteCountTotal>10000</LeadByteCountTotal>
         <LeadTimeOffset>0</LeadTimeOffset>
         <LeadSampleCountTotal>5000</LeadSampleCountTotal>
         <LeadAmplitudeUnitsPerBit>4.88</LeadAmplitudeUnitsPerBit>
         <LeadAmplitudeUnits>��V</LeadAmplitudeUnits>
         <LeadHighLimit>2147483647</LeadHighLimit>
         <LeadLowLimit>268435456</LeadLowLimit>
         <LeadID>V4</LeadID>
         <LeadOffsetFirstSample>0</LeadOffsetFirstSample>
         <FirstSampleBaseline>0</FirstSampleBaseline>
         <LeadSampleSize>2</LeadSampleSize>
         <LeadOff>FALSE</LeadOff>
         <BaselineSway>FALSE</BaselineSway>
         <ExcessiveACNoise>FALSE</ExcessiveACNoise>
         <MuscleNoise>FALSE</MuscleNoise>
         <LeadDataCRC32>554635391</LeadDataCRC32>
         <WaveFormData>
BgAGAAYABgAEAAIAAAD+//z/+v/4//b/9f/0//P/8v/w//D/8P/w//D/8P/w//D/8P/w
//D/8P/u/+7/7v/u//D/8P/w//D/7v/u/+7/7v/u/+7/7v/u//D/8P/w//D/8v/y//L/
8v/y//L/8v/y//L/8v/y//L/9P/0//T/9P/0//T/9P/0//T/9P/0//T/9P/0//T/9P/y
//L/8v/y//L/8v/y//L/8v/y//L/8v/y//L/8v/y//D/8P/w//D/8P/w//D/8P/w//D/
8P/w/+7/7v/u/+7/7P/s/+z/7P/s/+z/7P/s/+z/7P/s/+z/6v/q/+r/6v/s/+z/7P/s
/+z/7P/s/+z/7P/s/+z/7P/q/+r/6v/q/+r/6v/q/+r/6v/q/+r/6v/q/+r/6v/q/+r/
6v/q/+r/6v/q/+r/6v/q/+r/6v/q/+j/6P/o/+j/6P/o/+j/6P/q/+r/6v/q/+r/6v/q
/+r/7P/t/+3/7v/u/+//8P/x//P/8//0//X/9f/1//b/9v/1//T/9P/z//L/8f/v/+7/
8P/w//D/8P/w/+7/7v/w//D/8P/w/+//7f/s/+r/6f/n/+f/5//l/+P/4f/h/+H/4v/i
/+L/4//l/+X/5f/l/+X/5f/l/+X/5f/k/+L/4f/j/+P/5P/k/+X/5f/l/+X/5P/k/+P/
4f/h/+T/6f/v//r/CgAfADwAYwCHAKEAvADiAAwBLAFIAVoBXAFJASAB3gCIADQA/P/c
/7//rP+s/7D/uP+//8T/yf/Q/9X/1//a/93/4v/k/+f/6f/p/+n/6f/p/+z/7f/t/+3/
6//r/+v/6//t/+3/7f/u/+z/7f/t/+3/7f/t/+z/7P/t/+7/7v/v//L/8//0//T/9v/3
//f/+P/4//j/+f/6//n/+v/8//3/AAABAAEAAgAEAAYACAAKAAwADAANABAAEAASABUA
FwAWABgAGAAbAB0AIAAiACQAJwApACsALQAtAC8AMQAzADgAOgA7ADwAPgA/AEEARABG
AEYARgBGAEUARQBFAEUARgBGAEYARgBGAEYARQBEAEMAQgBBAD4AOwA5ADcANAAwAC0A
KgAnACYAIgAeABsAGwAYABYAFQAQAA0ACgAIAAYABAACAAAA/f/9//z/+v/7//z/+//7
//3//f/8//z/+v/6//r/+v/6//r/+v/6//f/9//3//f/+P/5//r/+//+//7//v/+//3/
/f/9//3//////wAAAAD///7//f/8//z//P/8//z///8AAAEAAgAAAAAAAAABAAEAAgAC
AAIABAAEAAQABQADAAIAAQABAAEAAQABAAEABAAEAAQABAADAAMAAgABAAMAAwADAAMA
AwADAAMAAwABAAEAAQABAP7//v/+//3/AAABAAEAAgADAAMAAwADAAIAAQD///7/AAAA
AAAA///+//3//P/7//3//f/9//3//v/+////AAAAAAAAAAAAAAAAAAAAAAAAAAD/////
///8//z//f/9//z/+//6//n/+//8//3//v8DAAIAAgACAAIAAgAAAAAAAAAAAP7//v/+
//7//P/8//z//v8AAAEAAwAGAAkACgALAAsACwAMAA0ADQALAAwADAAMAAgABwAFAAAA
AgADAAUACAAJAAoACwAMAAoACgAMAAwACgAKAAkACQAIAAYABQAFAAQAAwAAAP3//f//
/wEAAwAEAAMAAwADAAEAAQABAAEAAQABAAEAAgD///3//P/7//z//v///wEABAAFAAYA
BgAEAAcACwAPABQAGQAjADIAQgBdAIYArQDNAO0AEAE0AVYBegGSAZgBiAFfARwBxgBw
ADAADADo/8v/xP/K/87/1P/d/+T/5//s//H/8//4//3/BAAKAA0ADQAPAA8ADwAPAA4A
DwAPAA8AEQARABEAEQAPAA8ADwAQAA8ADwAOAA0ADAALAAkACAALAA4AEAATABIAEwAU
ABQAEwATABIAEgAQABAAEQASABUAFgAYABkAGgAbABsAHAAbABwAHQAeAB8AHgAeACAA
IQAkACgAKwAqACwALAAvADMANgA4ADoAPAA9AD4APwBDAEUARwBJAEwATgBPAFAATwBP
AFAAUgBUAFQAVABUAFMAUwBTAFMAUQBQAE8ATgBQAFAATwBOAEsASABFAEAAPQA7ADkA
NgAyAC8ALAApACgAJAAgAB0AGAAUABEADwAOAAsACAAGAAMAAAD9//r/+//7//r/+P/4
//j/9v/1//b/9//3//j/+P/4//j/+P/3//b/9f/0//L/8f/w/+//7f/t/+3/7f/s/+z/
7P/s/+z/6//q/+n/6//r/+z/7P/t/+7/7//w//D/8P/w//D/7//u/+3/7P/q/+r/6v/r
/+3/7v/u/+7/6//q/+n/6f/p/+j/5//n/+n/6f/p/+n/6//s/+3/7v/t/+v/6P/l/+X/
5f/l/+X/4//j/+P/4//h/+H/4f/h/9//3v/d/9v/3P/d/93/3v/d/93/3f/d/9z/2//Z
/9j/1v/W/9b/1f/T/9P/0//T/9X/1//Z/9v/2P/W/9X/1P/T/9L/0f/Q/9D/0P/Q/9D/
zv/N/83/zf/M/8z/zf/N/8//z//P/8//yv/I/8T/xv/G/8b/xv/G/8b/xv/G/8T/xP/E
/8T/xv/G/8b/yP/H/8X/xP/E/8X/xv/H/8f/yf/K/8v/y//J/8r/yv/K/8b/xf/D/77/
vv+9/73/vv/A/8D/wP/A/7v/uv+7/7r/uv+6/7n/uf+6/7j/t/+3/7f/t/+1/7P/sP+v
/67/rf+p/6f/pv+l/6X/pf+l/6X/o/+j/6P/pP+l/6X/pv+n/6T/pP+j/6P/of+h/6H/
oP+i/6H/of+h/6L/pf+n/6z/uv/L/+L/AQApAFEAcACOALAA1AD4ABoBKgEnAQwB2ACO
AEAA9v+6/5P/dP9g/1r/YP9n/2z/cf94/33/g/+K/5P/mP+a/5n/mf+d/53/nf+d/5z/
m/+Z/5f/mP+Z/5r/m/+Z/5n/mf+a/5j/mf+Z/5n/mf+Z/5j/mP+Y/5j/l/+X/5j/mf+a
/5r/mP+Z/5n/mv+a/5r/m/+c/5v/nP+e/5//ov+j/6P/pP+k/6T/pP+k/6T/pP+l/6j/
qf+s/7D/s/+z/7T/s/+1/7f/uv+8/77/wv/F/8j/y//P/9H/0//V/9j/2v/b/9z/3//f
/+D/4v/m/+b/5v/m/+f/5//n/+f/5v/m/+b/5v/o/+j/5//m/+P/4v/h/97/3f/b/9n/
1v/T/8//y//H/8X/wv+//73/uv+2/7P/sf+v/63/q/+q/6r/qP+m/6T/o/+j/6L/oP+h
/6L/of+h/6P/o/+i/6L/ov+i/6L/ov+k/6T/pP+k/6X/pf+l/6X/pf+l/6X/pf+o/6j/
qP+o/6f/p/+n/6f/p/+n/6j/qP+p/6r/q/+s/63/rv+v/7D/sf+y/7P/tP+2/7b/tv+3
/7n/uv+6/7r/u/+8/73/v//C/8L/wv/D/8X/xf/F/8X/yP/I/8j/yP/L/8v/yv/J/8z/
zf/O/8//0f/R/9H/0f/T/9P/0//T/9L/0v/S/9H/0v/T/9P/1P/V/9X/1f/V/9X/1f/U
/9T/1v/W/9b/1f/X/9f/1//X/9j/2f/a/9v/2//a/9r/2v/c/9z/3P/c/97/3v/e/97/
4P/f/9//3//e/97/3//f/+H/4f/h/+H/4P/g/+D/4P/h/+H/4f/h/+L/4v/i/+L/4v/i
/+L/4v/i/+L/4v/i/+L/4v/i/+L/4v/i/+T/5f/l/+b/6P/p/+r/6//r/+3/7v/v/+//
7//w//D/8P/w//H/8f/u/+//7f/s/+z/7v/u/+7/7v/s/+z/7v/u//D/8P/v/+//8P/u
/+3/7f/v/+//7f/r/+f/5//n/+f/6P/n/+f/5//n/+f/5//n/+f/5//n/+j/6P/n/+f/
5//n/+j/6P/p/+n/6f/p/+j/6P/p/+n/6f/q/+3/8f/2/wQAFQAuAE8AdQCXALIA1AAA
ASYBSAFkAXIBaQFMAR4B3ACOAEIABgDf/8T/tP+y/7j/wf/K/9P/2P/d/+P/6P/r/+z/
8P/x//P/9f/1//X/9f/2//f/9//3//n/+f/5//n/+f/5//n/+v/4//n/+f/5//v/+//6
//r/+//8//z//f/8//3//v/+//7//////wAAAAAAAAEAAgABAAIABAAFAAYABwAHAAgA
CwAMAA0ADgAQABAAEQAUABYAGAAbAB0AHgAgACAAIwAlACgAKgAsAC8AMQAzADUAOQA7
AD0APwBCAEQARQBGAEgASQBLAE4AUABQAFAAUABRAFEAUQBRAFAAUABQAFAAUABQAE8A
TgBNAEwASwBIAEUAQwBBAD4AOgA3ADQAMQAuACoAJgAjACAAHAAZABcAFgATABAADgAM
AAoACAAGAAUABQAEAAIAAgACAAAA/////////v/+//7//v/+//7//v/+//7//v/9//3/
/f/9//3//f/9//3//v/+//7//v/9//3//f/9//3//f/+//7//v/+//7//v/+//7//v/+
/wAAAAAAAAAAAAAAAAAAAQD//wAAAAAAAAAAAAAAAAEAAwACAAEAAQABAAEAAQABAAAA
AAAAAAAAAQABAAAA///////////////////////////////////+//7//v/9//3//f/8
//z/+//7//v/+//7//v/+v/6//r/+v/6//n/+//7//v/+//7//v/+//7//v/+v/6//r/
+v/6//r/+v/4//j/+P/4//j/9//3//f/+P/4//n/+f/5//n/+f/5//j/+P/4//j/+f/5
//n/+f/4//j/+P/4//j/+P/4//b/9v/2//b/+P/4//j/+P/2//b/9v/4//f/9//4//r/
/f/+///////9//7//////wEAAgACAAIAAgADAAMAAAD///3//P/8//r/+v/6//r/+P/4
//r/+v/6//r/+f/5//j/9v/1//X/9//3//X/8//v/+//7//v/+7/7f/t/+3/7f/t/+3/
7f/v/+//7//w//D/7//v/+//8f/y//L/8//x//H/8f/w//L/8//z//P/8v/z//X/9v/8
/wcAGAAvAE8AdQCYALQA1AD+ACgBRgFiAXcBdAFeATYB+gCwAF4AGwDw/9T/vv+2/73/
yP/T/9r/4f/n/+z/7//y//T/9//5//v/+//7//v//P/9//3//f/9//3//f/9//3//f/9
//7//v///////////////v/+////AAAAAAEAAAABAAIAAgACAAMAAwAEAAQABAAFAAYA
BQAGAAgACQAMAA0ADQAOAA8AEAARABIAFAAUABUAGAAYABoAHQAfACIAJAAkACcAJwAq
ACwALgAxADMANQA3ADkAOwA9AD8ARABGAEcASABKAEsATQBQAFAAUABQAFAAUwBTAFMA
UwBSAFIAUgBSAFQAVABTAFIAUQBQAE8ATABLAEkARwBEAEAAPQA6ADcANAAwACwAKQAm
ACIAHwAdABoAFwAUABIADgAMAAoACAAHAAcABgAEAAQABAACAAEA//////7//v8AAAAA
AAAAAAAAAAAAAAAA/////////////////////wAAAAAAAAAA////////////////AAAA
AAAAAAAAAAAAAAAAAAAAAAAAAAAAAAAAAAAAAAAAAAEA//8AAAAAAAAAAAAAAAABAAMA
AgABAAEAAQABAAEAAQAAAAAAAAAAAAEAAQAAAP//////////////////////////////
/////v/+//7//f/9//3//P/8//v/+//7//v/+f/5//j/+P/6//r/+v/5//f/9//3//f/
9//3//f/9//3//b/9v/2//b/9v/2//b/9v/2//b/9v/2//X/9f/1//T/9P/1//X/9f/1
//X/9f/2//b/9v/2//X/9f/1//X/9v/2//b/9v/2//T/9v/2//T/9P/0//T/9P/0//T/
9P/0//T/9P/0//T/9P/0//b/9//3//j/+v/7//z//f/9//3//v////////8AAAAAAAAA
AAEAAQD+//3/+//6//r/+P/4//j/+P/4//j/+v/6//r/+v/5//n/+v/4//f/9//3//f/
9f/z/+//7//v/+//7v/t/+3/7f/t/+3/7f/t/+3/7f/t/+7/7v/t/+3/7f/t/+7/7v/v
/+//7//v/+7/7v/v/+//7//u/+//8f/0//7/DQAgAD0AYwCHAKIAvADkABABMgFOAWYB
bQFcAToBAgG4AGYAHgDx/9T/vv+0/7b/wf/K/9H/2v/h/+f/6v/t//D/8v/1//X/9//3
//f/9//4//n/+f/5//n/+f/5//n/+//7//v//P/6//v/+//7//v/+//6//r/+//8//z/
/f/8//3//v/+/wAAAQABAAIAAgACAAMABAADAAQABgAHAAgACQAJAAoADQAOAA8AEAAS
ABIAEwAWABYAGAAbAB0AHAAeAB4AIQAlACgAKgAsAC0ALwAxADMANQA3ADkAOwA+AEAA
QQBCAEUARQBGAEgASgBKAEoASgBLAEsASwBLAEwATABMAEwATABMAEsASgBLAEoASQBG
AEUAQwBBAD4AOgA3ADQAMQAuACoAJgAjACAAHAAZABcAFAARAA4ADAAKAAgABgAEAAEA
AQAAAP7/AAAAAP7//f/9//3//P/8//r/+v/6//r/+v/6//r/+v/7//v/+//7//v/+//7
//v//P/8//z//P/7//v/+//7//v/+//8//z//v/+//7//v/+//7//v/+//7//v/+//7/
/v/+//7////9//7//v/+//7//v/+///////+//3//f/9//3//f/9//z//P/8//z//f/9
//z/+//7//v/+//7//v/+//7//v/+f/5//n/+f/6//r/+v/5//n/+f/4//j/9//3//f/
9//3//f/9v/2//b/9v/2//X/9f/1//X/9f/z//P/8//z//P/8v/y//L/9P/0//T/9P/0
//T/9P/0//T/8//z//P/8v/y//P/8//z//P/8//z//L/8v/y//L/8f/x//H/8f/w//D/
8P/w//L/8P/w//D/8P/w//D/8P/w//D/8P/w//D/8P/w//D/8P/w//L/8//z//T/9v/3
//j/+f/5//n/+v/7//v/+//8//z//P/8//3//f/6//n/9//2//b/9v/2//b/9v/0//T/
9v/2//b/9v/1//X/9P/y//H/8f/x//H/7//t/+n/6f/p/+n/6v/p/+n/6f/p/+n/6f/p
/+n/6f/p/+r/6v/p/+n/6f/n/+j/6P/p/+n/6f/p/+j/6P/p/+n/6f/o/+n/6//w//r/
CQAcADkAXQCBAJoAtgDcAAYBJgFCAVgBWwFKASYB6gCaAEgACADh/8b/sv+s/7L/vf/G
/8v/0v/Z/93/4v/l/+b/6v/r/+3/7//v/+//7//w//H/8f/x//H/8f/x//H/8f/x//H/
8v/w//H/8f/x//P/8//y//L/8//0//T/9f/0//X/9v/2//b/9//3//j/+v/6//v//P/8
//z//f/9//7//////wAAAwAEAAUABgAIAAgACQAMAAwADgARABMAEgAUABQAFwAZABwA
HgAgACMAJQAnACkAKwAtAC8AMQA2ADgAOQA6AD0APQA+AEAAQgBCAEIAQgBBAEEAQQBB
AEAAQABAAEAAQgBCAEEAQABBAEAAPwA8ADwAOwA6ADgANgAzADAALQAoACQAIAAdABoA
FgATABEADgALAAgABgAEAAIAAAD+//3//f/8//r/+v/6//j/9//3//f/9v/2//b/9v/2
//b/9v/2//b/9v/1//X/9f/1//X/9f/1//X/+P/4//j/+P/3//f/9//3//n/+f/6//r/
+v/6//r/+v/4//j/+P/4//j/+P/4//j/+P/4//j/+f/7//z//P/8//z//P/8//3/+//6
//n/+f/3//f/9//3//n/+v/7//z/+//7//r/+f/5//n/+f/5//n/+f/5//n/+f/5//n/
+f/4//j/+P/3//f/9//2//b/9f/1//X/9f/3//f/9v/2//b/9v/2//X/8//z//P/8//x
//H/8f/x//P/8v/y//L/9P/0//T/9P/y//L/8v/y//L/8f/x//H/7v/u/+//7//v/+//
7//v//D/8P/w//D/8f/x//H/8f/w//D/8P/w/+7/7v/u/+7/7v/u/+7/7v/u/+7/7v/u
/+7/8P/w//D/8v/z//P/9P/2//f/+P/5//n/9//4//n/+f/5//r/+v/6//r/+//7//j/
9f/z//L/8v/0//T/9P/0//L/8v/0//T/9v/2//X/9f/y//D/7//v/+3/7f/r/+n/5//n
/+f/5//m/+X/5f/l/+X/5f/l/+X/5f/l/+X/5v/k/+P/4//j/+P/5P/k/+X/5f/l/+X/
5P/m/+X/5//r//D/9f/9/wwAHgA3AFoAgwClAMMA4AAEASYBRgFiAWwBYgFBAQgBtABY
ABYA8v/Q/6//pv+o/6z/sv+7/8T/y//Q/9f/3f/g/+X/6P/q/+v/7//w/+//7v/t/+z/
7f/t/+3/7//v/+//7//x//H/8f/y//L/8//z//P/9f/1//T/9P/z//T/9P/1//T/9f/2
//b/+P/5//n/+v/8//z//f/+//3//v8AAAEAAgADAAMABAAFAAYABwAIAAoACgALAA4A
DgAQABMAFQAWABgAGAAbAB8AIgAkACYAJwApACsALQAvADEAMwA1ADgAOgA7ADwAOwA7
ADwAPgBCAEIAQgBCAEMAQwBDAEMAQwBCAEEAQAA/AD4APAA6ADkAOAA3ADQAMQAvAC0A
KgAmACMAIAAdABoAFgASAA8ADAAIAAUAAwAAAP3/+v/4//j/9v/0//L/8f/x//D/7v/w
//D/7v/t/+v/6//q/+r/6P/o/+j/6P/o/+j/6P/o/+X/5f/l/+X/5//n/+f/5//o/+j/
6P/o/+f/5//n/+f/5//n/+j/6P/o/+j/6P/o/+j/6P/o/+j/6v/q/+r/6v/o/+j/6P/p
/+n/6v/q/+r/6v/q/+r/6//r/+r/6f/p/+n/6f/p/+n/6P/o/+j/6P/n/+f/5v/l/+X/
5f/l/+X/5f/l/+X/5f/j/+P/4//j/+L/4v/i/+H/4f/h/+D/4P/h/+H/4f/h/+H/4f/g
/+D/4P/g/+D/3//d/93/3f/d/93/3f/d/93/3//e/97/3v/c/9z/3P/c/9z/3P/c/9z/
3P/b/9v/2//c/9z/3f/d/9v/2//b/9v/3P/c/9z/3P/d/93/3v/c/9z/3P/c/97/3v/e
/97/3v/e/97/3v/e/97/3v/g/+H/4f/i/+T/5f/m/+f/5//n/+j/6f/p/+v/7P/s/+z/
6v/r/+v/6P/p/+f/5v/m/+b/5v/m/+b/5P/k/+b/5v/m/+b/5f/l/+b/5P/j/+P/4//j
/+H/3//d/93/3f/d/9z/2//b/9v/2//b/9v/2//d/93/3f/e/9z/2//b/9v/2//c/9z/
3f/d/93/3f/c/97/3f/f/9//3v/h/+f/7v/8/w8AKgBPAHUAkwCuANAA+AAgAUABWgFi
AVUBNAH+ALQAYAAYAOz/y/+w/6b/qv+u/7f/wP/H/8r/0f/X/9z/3//i/+T/5f/n/+n/
6f/p/+n/6v/r/+v/6//r/+v/6//r/+3/7f/t/+7/7P/t/+3/7f/v/+//7v/u/+3/7v/u
/+//8P/x//L/8v/y//P/8//0//T/9P/1//b/9//4//r/+//6//v/+//8////AAABAAIA
BAAEAAUACAAIAAoADQAPABAAEgASABUAFwAaABwAHgAhACMAJQAnACsALQAvADEANAA2
ADcAOAA7ADsAPAA+AD4APgA+AD4AQQBBAEEAQQBAAEAAQABAAEAAQAA/AD4APQA8ADsA
OAA3ADUAMwAwACwAKQAmACMAIAAcABgAFQAUABAADQALAAoABwAEAAIAAAD+//z/+v/5
//n/+P/2//b/9v/0//P/8//z//L/8v/y//L/8v/y//L/8v/y//L/8f/x//H/8f/v/+//
7//v//D/8P/w//D/8f/x//H/8f/x//H/8v/y//L/8v/y//L/9P/0//T/9P/0//T/9P/0
//T/9P/0//X/8//0//T/9P/0//T/9P/1//X/9P/z//P/9f/1//X/9f/0//T/9P/0//X/
9f/0//P/8//z//P/8//z//P/8//z//P/8//z//P/8P/w//D/7//x//H/8P/w/+//7//v
/+//7//v/+7/7v/u/+7/7v/t/+//7//v/+//7f/t/+3/7f/v/+7/7v/u/+z/7P/s/+z/
7P/s/+z/7P/u/+3/7f/t/+z/7P/t/+3/7f/t/+3/7f/s/+z/7P/s/+3/6//r/+v/6v/q
/+r/6v/q/+r/6v/q/+r/7P/s/+z/7P/s/+z/7P/u/+//7//w//L/8//0//X/9f/3//j/
+f/5//n/+v/6//r/+P/5//n/9v/1//P/8v/y//D/8P/w//D/8P/w//L/8v/y//L/8f/x
//D/7v/t/+3/7//v/+3/6//n/+f/5//n/+b/5f/l/+X/5f/l/+X/5f/l/+X/5f/m/+b/
5f/l/+X/5f/m/+b/5//l/+X/5f/k/+b/5//l/+X/5v/l/+n/7v/6/wsAIABBAGcAiwCm
AMIA7AAUATYBUgFkAWUBUAEoAeoAmgBGAAYA3//E/7D/qv+w/73/xv/N/9L/2f/d/+L/
5f/o/+r/6//t/+//7//v/+//7v/v/+//7//v/+//7//v//H/8f/x//L/8P/x//H/8f/x
//H/8P/w//H/8v/y//P/8v/z//T/9P/2//f/9//4//j/+P/5//r/+f/6//z//f/+////
//8AAAEAAgADAAQACAAIAAkADAAMAA4AEQATABQAFgAWABkAGQAcAB4AIAAjACUAJwAp
AC0ALwAxADMANAA2ADcAOAA6ADsAPQBAAEIAQgBCAEIAQwBDAEMAQwBEAEQARABEAEQA
RABDAEIAQQBAAD8APAA7ADkANwA0ADAALQAqACcAJgAiAB4AGwAYABQAEQAPAAwACQAG
AAQAAgAAAP7//P/7//v/+v/4//j/+P/2//X/9f/1//T/9P/0//T/9P/0//L/8v/y//L/
8//z//P/8//x//H/8f/x//T/9P/0//T/9f/1//X/9f/z//P/9P/0//T/9P/0//T/9v/2
//b/9v/2//b/9v/2//b/9v/2//f/9f/2//b/9v/2//b/9v/3//f/9v/1//X/9f/1//X/
9f/2//b/9v/2//f/9//2//X/9f/1//X/9f/1//X/9f/1//P/8//z//P/8v/y//L/8f/z
//P/8v/y//H/8f/x//H/8f/x//D/8P/w//D/8P/v/+//7//v/+//7//v/+//7//v/+7/
7v/u/+z/7P/s/+z/7v/u/+7/7v/u/+3/7f/t/+z/7P/t/+3/6//r/+v/6//s/+z/7P/s
/+3/7f/t/+3/7P/s/+z/7P/s/+z/7P/q/+r/6v/q/+r/6v/q/+r/6v/q/+r/7P/t/+3/
7v/w//H/8v/z//P/8//0//X/9f/3//j/+P/4//b/9//3//T/8//x//D/8P/y//L/8v/y
/+7/7v/w//D/8v/y//H/8f/u/+z/6//r/+3/7f/r/+n/5//n/+f/5//m/+X/5f/l/+P/
4//j/+P/5f/l/+X/5v/o/+f/5//n/+X/5v/m/+f/5f/l/+X/5P/o/+f/5//l/+T/5f/p
//D//P8PACYARwBvAI8AqADIAPIAGgE6AVgBaAFlAU4BIAHaAIIALgD4/9v/wP+y/7L/
uv/B/8j/zf/S/9n/3//k/+X/6P/q/+3/7//v/+//7//v//D/8f/x//H/8f/x//H/8f/v
/+//7//w//L/8//z//P/8//z//L/8v/z//T/9P/1//j/+f/6//r///8DAAYACgAIAAgA
CQAKAAsADAAOAA8ADgAPAA8AEAARABIAEwAUABYAFgAXABoAGgAcAB8AIQAiACQAJAAn
ACgAKgArACwALwAxADMANQA4ADsAPgBBAEYASABJAEoASwBLAEwATgBQAFAAUABQAE8A
TwBPAE8ATgBOAE4ATgBMAEwASwBKAEwATABMAEoASQBHAEUAQgA/ADsANwAzAC4AKgAm
ACMAIgAeABsAGQAVABEADQAKAAoACAAGAAQABAAFAAUABAADAAIA///9///////+//7/
/P/8//z//P/6//r/+v/6//n/+f/5//n/+v/7//z//f/8//z//P/8//3//f/9//3//f/9
//7//v/8//z//P/8//z//P/8//z//v/+//7//v8AAAAAAAABAP//AAAAAAAA/v/+//7/
//8AAAAAAAABAP///////////v/+//7//v/9//3//P/7//3//f/9//3//f/9//3//f/7
//v/+//7//j/+P/4//f/+f/5//j/+P/5//n/+f/5//n/+f/4//j/+P/4//j/9//1//X/
9f/1//P/8//z//P/9f/0//T/9P/2//b/9v/2//X/9P/z//L/8P/v/+//7//v//D/8v/z
//X/9f/1//X/8v/y//L/8v/x//P/8//0//L/8v/y//L/9P/0//T/9P/y//L/8v/y//L/
8v/y//T/9//3//j/+v/5//r/+//7//n/+v/7//v/+//8//z//P/9////AAD+//3/+//6
//r/+P/4//j/+P/2//b/+P/4//r/+v/5//n/9v/0//P/8//z//P/8f/v/+3/7f/t/+3/
7v/t/+3/7f/t/+3/7f/t/+v/6//r/+z/6v/p/+n/6f/r/+z/7P/t/+3/7f/t/+z/7P/t
/+3/7//y//f/+/8GABYAKwBGAG0AlwC3ANIA9AAYATwBXgF2AXwBawFEAQQBrgBWABgA
8v/R/7b/sP+0/7j/vf/G/83/0v/X/9//5v/r/+7/8P/z//X/+f/5//n/+f/8//3//f/9
//3//f/9//3//f/9//3//v/8//3//f/9///////+//7//f/+//7////+////AAAAAAIA
AwADAAQABAAEAAUABgAFAAYACAAJAAgACQAJAAoADQAOAA8AEAASABIAEwAWABYAGAAb
AB0AHgAgACAAIwAjACYAKAAqAC8AMQAzADUAOQA7AD0APwBAAEIAQwBEAEcARwBIAEoA
TABMAEwATABLAEsASwBLAEwATABMAEwASgBKAEkASABHAEYARQBCAD8APQA7ADgANQAx
AC0AKQAoACQAIAAdABwAGAAVABMAEAANAAoACAAIAAYABAACAAEAAQAAAP7//v/+//z/
+//7/w==
         </WaveFormData>
      </LeadData>
      <LeadData>
         <LeadByteCountTotal>10000</LeadByteCountTotal>
         <LeadTimeOffset>0</LeadTimeOffset>
         <LeadSampleCountTotal>5000</LeadSampleCountTotal>
         <LeadAmplitudeUnitsPerBit>4.88</LeadAmplitudeUnitsPerBit>
         <LeadAmplitudeUnits>��V</LeadAmplitudeUnits>
         <LeadHighLimit>2147483647</LeadHighLimit>
         <LeadLowLimit>268435456</LeadLowLimit>
         <LeadID>V5</LeadID>
         <LeadOffsetFirstSample>0</LeadOffsetFirstSample>
         <FirstSampleBaseline>0</FirstSampleBaseline>
         <LeadSampleSize>2</LeadSampleSize>
         <LeadOff>FALSE</LeadOff>
         <BaselineSway>FALSE</BaselineSway>
         <ExcessiveACNoise>FALSE</ExcessiveACNoise>
         <MuscleNoise>FALSE</MuscleNoise>
         <LeadDataCRC32>4022816945</LeadDataCRC32>
         <WaveFormData>
AAAAAAAAAAD+//z/+v/4//f/9v/1//T/8//y//H/8P/u/+7/7v/u/+7/7v/u/+7/7v/u
/+7/7v/s/+z/7P/s/+7/7v/u/+7/7P/s/+z/7P/s/+z/7P/s/+z/7P/s/+z/7v/u/+7/
7v/u/+7/7v/u/+7/7v/u/+7/8P/w//D/8P/w//D/8P/w//D/8P/w//D/8P/w//D/8P/w
//D/8P/w//D/8P/w//D/8P/w//D/8P/w//D/8P/w//D/8P/w//D/8P/w//D/8P/w//D/
8P/w/+7/7v/u/+7/7v/u/+7/7v/u/+7/7v/u/+z/7P/s/+z/7P/s/+z/7P/u/+7/7v/u
/+7/7v/u/+7/7v/u/+7/7v/s/+z/7P/s/+z/7P/s/+z/7P/s/+z/7P/s/+z/7P/s/+z/
7P/s/+z/7P/s/+z/7P/s/+z/7P/s/+z/7P/s/+z/7P/s/+z/7P/q/+r/6v/q/+z/7P/s
/+z/7P/u/+//8P/v//D/8f/x//P/9P/0//b/9v/2//b/9v/0//T/9P/0//X/9f/z//P/
9f/1//X/9f/0//P/8//z//L/8v/y//L/8P/v/+7/7v/s/+z/7P/q/+v/6P/n/+f/5//o
/+n/6v/q/+r/6v/q/+j/6P/o/+j/5//n/+b/5v/m/+b/5v/m/+j/6P/o/+j/5v/m/+T/
4v/f/+H/4//o/+//+/8LACAAPQBaAHQAjgCtAM0A6gACARMBEwEFAecAsgBiABQA5//Y
/8v/w//F/8n/yv/N/9D/0//X/9z/3v/h/+P/5f/n/+j/6f/q/+r/6v/q/+r/6v/r/+v/
6f/p/+n/6f/o/+j/6P/o/+j/6f/p/+n/6//r/+z/7P/r/+v/6//s/+3/7v/v//H/8f/x
//L/8v/y//L/8v/y//H/8f/z//X/9f/2//b/9//3//j/+f/6//v//P/9//7/AQACAAQA
BgAGAAgACQAJAAkACwAOABAAFAAWABgAGgAbAB0AHwAhACIAJAAmACcAJwAoACkAKgAt
AC4ALwAvAC8ALgAtACwALgAtAC0ALgAuAC4ALQAsACsAKwAqACkAJQAjACEAHwAbABcA
FAATABEADwAOAA0ADQAJAAcABAABAP///f/7//f/9v/1//P/8//y//H/8P/w//D/8P/w
//H/8P/v/+7/6v/q/+r/6v/s/+z/7P/s/+z/6//r/+v/7v/u/+7/7//v//D/8P/w//D/
8P/w//D/8v/y//H/8f/x//D/7v/s/+z/7P/s/+z/7f/v//H/8v/z//P/9P/0//b/9v/2
//b/9v/2//b/9v/0//T/9P/0//T/9P/0//T/9v/2//b/9v/0//T/9P/0//L/8v/y//L/
8v/y//L/8v/y//H/8f/x/+7/7v/t/+3/7//w//H/8v/y//L/8v/y//D/8P/w//D/8P/v
/+//7v/s/+v/6//r/+7/7v/u/+7/8P/v/+//7//v/+//7//v/+//7//v/+//7//u/+7/
7v/t/+3/7f/t/+v/6v/p/+j/6f/q/+r/6//x//L/8P/w//D/8P/u/+7/7v/u/+z/7P/s
/+z/6//q/+n/6P/t/+//8f/z//b/9//3//f/9//2//f/9v/2//b/9v/2//T/8v/w/+3/
8P/v//D/8f/0//X/9v/2//X/9f/1//b/9P/0//T/9P/x//D/8P/w/+3/7P/p/+f/5v/n
/+n/6v/q/+r/6v/q/+r/6v/q/+r/6v/q/+r/6//q/+j/5//m/+j/6P/o/+j/6v/q/+r/
6v/q/+r/6v/t/+//8//6/wMADQAhAEAAXwB4AJQAuADVAPEAEAEkAScBGQH7AMUAdgAg
AOr/2f/M/73/u/+//8H/xv/L/9D/0f/V/9j/2v/b/+H/5//t/+7/8f/x//D/7//u/+z/
7P/t/+3/7v/v//D/8f/w//D/8P/w/+//7//u/+3/7P/r/+v/6v/t/+//8f/0//T/9P/0
//X/8//z//T/9P/x//D/7//u//D/8f/0//f/9//4//j/+f/5//r/+//8//3//v///wAA
AwAEAAYACAAKAAwADQANABEAEwAWABgAFwAYABkAGgAdAB8AIQAjACYAKAAqACsAKgAq
ACoAKgArACwALQAtAC4ALgAuAC4AKwApACgAKAArACwALAAsACgAJwAlACMAHwAdABsA
GQAVABEADgANAAwACQAHAAUAAwD///3/+v/5//f/9f/z/+//7v/t/+v/7f/s/+v/6v/r
/+r/6f/o/+r/6v/q/+r/6P/o/+j/6P/q/+r/6v/q/+j/5//n/+f/5v/m/+b/5//l/+b/
5v/m/+b/5v/m/+b/6P/o/+f/5//p/+r/6v/q/+r/6v/q/+r/6v/r/+z/7P/r/+v/7P/s
/+3/7v/v//D/7f/s/+v/6v/r/+z/7f/u//D/8P/w//D/8//0//X/9v/0//L/8P/u//D/
8P/w//D/8v/y//L/8v/w/+//7//v/+z/7P/r/+v/7f/u/+//8P/y//L/8v/y//D/8P/w
//D/8P/v/+//7v/t/+v/6v/p/+7/8P/y//T/8v/x//H/8f/w/+//7v/t/+3/7f/t/+3/
7v/u/+//8P/v/+//7//v//D/8P/w//D/7P/s/+r/6//s/+3/7v/v//D/8f/y//H/8P/v
/+7/7//w//H/8v/y//H/8P/v//L/8//z//P/9//4//v//P/+//7//v/+//z/+v/4//X/
9//1//X/9f/4//n/+v/6//f/9//3//j/+P/4//j/+P/4//j/+f/6//z//P/6//n/9f/z
//L/8P/v/+7/7f/s/+z/7P/s/+z/7//w//H/8//z//L/8v/y//D/8P/w//D/8f/y//P/
9P/0//T/8v/v/+//7//y//X///8NAB4ANQBSAHAAigCnAMUA3gD6ABUBJQElAREB7AC0
AGoAIwD0/+H/0//J/8n/0P/V/9j/2f/f/+L/5v/r//H/9//5//j/9//6//r/+v/6//n/
+P/4//f/+P/5//r/+//8//z//P/8////AQACAAMAAwADAAQABAACAAEAAAAAAAEAAgAD
AAUABQAFAAYABgAEAAQABAAEAAUABQAHAAkACQAKAAoACwALAAwADQAOAA4ADgAOAA4A
EwAWABoAHgAdAB4AHgAdAB4AHwAhACIAJgAoACoALAAvADEAMwA1ADcAOAA5ADkAOwA8
AD0APgA+AD4APgA9AD4APgA+AD4APgA9AD0APgA/AEAAQABAADwAOwA5ADcANQAzADEA
LwArACcAJAAjACIAHwAdABsAFwATABEADgAPAA0ACwAJAAcABgAFAAMAAQAAAP///v//
//7//f/8//v/+v/5//j/9v/2//b/9v/2//b/9v/2//j/9//3//f/9//2//X/9f/z//T/
9P/0//L/8v/y//L/8v/y//H/8f/y//L/8f/w//D/8P/w//D/8P/x//L/8v/y//H/8f/w
/+7/7v/u/+7/8P/w//D/8P/y//L/8v/y//D/8P/w//D/8P/w//D/8P/w//D/8P/w//D/
8P/w//D/7v/u/+7/7v/u/+3/7f/t/+z/7P/r/+v/6v/q/+r/6v/q/+r/6v/q/+j/6P/o
/+j/6v/p/+n/6P/o/+f/5//n/+b/5v/m/+b/5v/l/+X/5f/l/+X/5f/l/+X/5f/l/+X/
5f/k/+T/5P/k/+P/4v/h/+P/5P/l/+b/5P/k/+P/4//j/+T/5P/k/+T/4//k/+T/5P/k
/+T/5P/k/+T/5P/k/+T/5P/k/+T/5P/k/+T/5v/n/+j/6f/q/+v/6//r/+z/7P/u/+7/
7v/u/+7/7v/u/+7/7v/t/+3/6//r/+v/6f/p/+n/6P/n/+f/5//o/+r/6v/q/+r/6f/o
/+j/6P/q/+r/6P/n/+T/4//j/+L/4P/g/+D/4P/i/+L/4v/i/+L/4v/i/+P/4//i/+L/
4v/i/+L/4v/i/+L/4v/i/+L/5P/k/+L/4f/f/+H/4v/n/+///f8OACUAQgBcAHQAkwC3
ANQA7gAHARMBCQH3ANQAngBWAA8A4v/R/8X/v//B/8T/yf/O/9P/1//c/+D/4//l/+X/
5//o/+f/6P/o/+j/6P/q/+r/6//r/+v/6//r/+v/7P/s/+z/7P/s/+3/7f/t/+3/7f/u
/+7/7f/t/+3/7v/w//D/8P/x//H/8f/y//L/8v/y//L/8v/z//P/9f/3//X/9v/2//f/
+f/6//v//P/7//z//f/+////AAACAAQABAAGAAcABwALAA0AEAASABIAFAAWABgAGQAb
AB0AHwAiACQAJgAnACkAKgArACwALQAuAC8ALwAwADAAMAAwADIAMQAxADIAMAAwAC8A
LgAtAC0ALAArACkAJwAlACMAIQAdABoAGQAUABEADwANAAsABwAFAAIAAwABAP///f/5
//j/9//1//X/9P/z//L/8f/w/+//7v/u/+7/7v/u/+3/7v/v//D/7v/u/+7/7v/u/+3/
7f/t/+7/7v/u/+//7//w//D/8P/u/+7/7v/u//D/8P/v/+//8P/w/+//7v/w//D/8P/w
//D/8f/y//L/8f/x//L/8v/y//L/8v/y//L/8v/y//L/9P/0//T/9P/y//L/8v/y//L/
8v/y//L/9P/0//T/9P/y//L/8v/y//L/8v/y//L/9P/z//P/8//y//L/8f/x//L/8v/y
//L/8v/y//L/8v/w//D/8P/w//D/7//v/+7/8P/v/+//7//u/+7/7v/u//D/7//v/+//
7//v/+//7//v/+//7//v/+//7v/u/+7/7f/t/+3/7f/s/+z/7P/s/+7/7v/t/+3/7f/u
/+7/7v/u/+3/7v/u/+7/7v/u/+7/7v/u/+7/7v/u/+7/7v/s/+z/7P/s/+z/7f/u/+//
8v/z//P/8//0//T/9v/2//b/9v/2//b/9v/2//b/9f/1//P/8//z//P/8//z//L/8f/x
//H/8v/y//L/8v/y//H/8P/w//D/8P/w/+7/7f/q/+n/6f/o/+j/6P/o/+j/6P/o/+j/
6P/o/+j/6P/p/+n/6P/o/+j/6P/o/+j/6P/o/+j/6P/o/+j/6P/o/+f/5f/j/+T/5f/n
/+//+v8JACAAPgBaAHMAjwCyANQA7wAHARkBFwEGAegAuAB1ACgA7f/X/83/w//A/8f/
zP/R/9X/2v/g/+P/5f/n/+n/6v/r/+z/7P/s/+z/7P/s/+3/7f/t/+3/7f/t/+7/7v/u
/+7/7v/v/+//7//x//H/8v/y//H/8f/x//L/8v/y//L/8//z//P/9P/0//T/9P/0//T/
9f/1//f/+f/3//j/+P/5//v//P/9//7//f/+////AAABAAIABAAGAAYACAAJAAkACwAN
ABAAEgAUABYAGAAaABsAHQAfACEAJAAmACgAKQArACwALQAuAC8AMAAxADEANAA0ADQA
NAA0ADMAMwA0ADQANAAzADIAMwAzADIAMQAvAC0AKwApACcAIwAgAB8AGgAXABUAEwAR
AA0ACwAIAAcABQADAAEA///+//3/+//5//j/9//2//X/9P/z//L/8//y//H/8P/v//D/
8f/y//L/8v/y//L/8v/x//H/8f/y//L/8v/z//H/8v/y//L/8v/y//L/8v/0//T/8//z
//L/8v/x//D/8v/y//L/8v/w//H/8v/y//P/8//0//T/8v/y//L/8v/y//L/8v/y//L/
8v/y//L/9P/0//T/9P/y//L/8v/y//L/8v/y//L/8v/y//L/8v/y//L/8v/y//L/8f/x
//H/8v/y//H/8f/y//L/8v/y//D/8P/w//D/8P/w//D/8P/y//H/8f/w//D/7//v/+//
7v/u/+7/7v/u/+3/7f/t/+//7//v/+//7f/t/+3/7f/t/+z/7P/s/+3/7f/t/+3/7v/u
/+7/7v/u/+7/7f/t/+3/7v/u/+7/7v/v/+//7//u//D/7//u/+7/7v/u/+7/7v/u/+7/
7v/w//D/8P/w//D/8P/w//D/8v/z//T/9f/2//f/9//3//b/9v/4//j/+v/6//r/+v/6
//r/+v/5//f/9f/1//X/8//z//P/8v/z//P/8//0//b/9v/2//b/8//y//L/8v/0//T/
8v/x/+7/7f/t/+z/6v/q/+r/6v/q/+r/6v/q/+r/6v/q/+v/6//q/+r/6v/q/+r/6v/q
/+r/6v/q/+r/6v/q/+j/5//l/+P/5v/n/+3/9/8EABkANgBUAGwAhQCnAMoA5gABARUB
GwENAfIAyACEADUA9v/b/9H/x//D/8j/zf/S/9f/2//g/+T/5f/n/+n/6//s/+3/7P/s
/+z/7P/u/+7/7//v/+//7//v/+//8P/w//D/8P/w//H/8f/x//H/8f/y//L/8f/x//H/
8v/y//L/8v/z//P/8//0//T/9P/0//T/9P/3//f/+f/7//n/+v/6//v/+//8//3//v//
/wAAAQACAAMABAAGAAgACAAKAAsACwANAA8AEgAUABQAFgAYABoAHQAfACEAIwAkACYA
KAApACsALAAtAC4ALwAwADEAMQAyADIAMgAyADQAMwAzADQANAA0ADMAMgAxADEAMAAv
AC0AKwApACcAJQAhAB4AHQAaABcAFQATAA8ACwAJAAYABQADAAEA///9//z/+//5//f/
9v/1//T/9f/0//P/8v/z//L/8f/w//D/8P/w//D/8P/w//D/8P/w/+//7//v//D/8P/w
//H/7//w//D/8P/w//D/8P/w//D/8P/v/+//8v/y//H/8P/y//L/8v/y//D/8f/y//L/
8f/x//L/8v/y//L/8v/y//L/8v/y//L/8v/y//L/8v/y//L/8v/y//L/8v/y//L/8v/y
//L/8v/y//L/8v/y//L/8v/y//L/8v/x//H/8f/y//L/8f/x//D/8P/w//D/8P/w//D/
8P/u/+7/7v/u//D/7//v/+7/7v/t/+3/7f/u/+7/7v/u/+7/7f/t/+3/7f/t/+3/7f/t
/+3/7f/t/+3/7P/s/+z/7f/t/+3/7f/s/+z/7P/s/+z/7P/r/+v/6//s/+z/7P/s/+3/
7f/t/+z/7P/s/+r/6v/q/+r/6v/q/+r/6v/s/+z/7P/s/+z/7P/s/+z/7P/t/+7/7//y
//P/8//z//T/9P/2//b/9v/2//b/9v/2//b/9v/1//P/8f/x//H/8f/x//H/8P/x//H/
8f/y//L/8v/y//L/7//u/+7/7v/w//D/7v/t/+j/5//n/+b/5v/m/+b/5v/m/+b/5v/m
/+b/5v/m/+f/5//m/+b/5v/o/+j/6P/o/+b/5v/m/+b/6P/m/+b/4//h/+H/4v/l/+v/
9/8EABsANgBSAGgAgwClAMYA4gD7AA8BEQEDAeYAuABwAB8A6v/X/8v/w//D/8j/y//Q
/9P/1//c/+D/4//l/+f/6f/q/+n/6v/q/+r/6v/q/+r/6//r/+v/6//r/+v/7P/s/+z/
7P/s/+3/7f/t/+//7//w//D/7//v/+//8P/u/+7/7v/v/+//7//w//D/8P/w//D/8P/x
//H/8//1//f/+P/4//n/+//8//3//v/9//7///8AAAEAAgAEAAYABgAIAAkACQAJAAsA
DgAQABAAEgAUABYAGAAbAB4AIQAiACQAJgAnACkAKgArACwALwAwADEAMQAwADAAMAAw
ADAALwAvADAAMAAwAC8ALgArACsAKgApACoAKQAoACcAJwAjACAAHwAcABkAFwAVABEA
DQALAAgABQADAAEA//////7//f/7//r/+P/2//T/9f/0//P/8v/y//L/8v/y//H/8v/z
//T/8v/y//L/8v/y//H/8f/x//D/8P/w//H/8//0//T/9P/0//T/9P/0//b/9v/1//X/
+P/4//f/9v/0//T/9P/0//L/8//0//T/8//z//T/9P/2//b/9v/2//j/+P/4//j/9v/2
//b/9v/0//T/9P/0//X/9v/3//j/+P/4//j/+P/2//b/9v/2//b/9v/2//b/+P/3//f/
9//4//j/9//3//f/9v/1//T/8v/y//L/8v/0//T/9P/0//T/8//z//L/9P/z//P/8//y
//L/8v/y//T/8//z//P/9f/1//X/9f/z//P/8//z//H/8P/w//D/7//v/+//7//w//D/
8P/w//L/8v/x//H/8f/y//L/8v/y//P/8//z//L/8P/w//D/8P/y//L/8v/y//L/8v/y
//L/8v/y//L/8v/2//f/+P/5//r/+//7//v/+v/6//z//P/8//z//P/8//z//P/8//v/
+v/3//b/9f/3//f/9//2//j/+f/6//z/+v/6//r/+v/4//b/9f/0//L/8v/w/+//7v/t
/+3/7P/s/+z/7P/s/+z/7P/s/+z/7v/u/+7/7//u/+z/6//q/+r/6v/q/+r/6//s/+3/
7v/s/+j/6P/p/+v/7f/y//v/BwAZADYAVQByAIwArADJAOUAAAEYASEBFQH7AM0AhgAu
APL/3f/Q/7//vf+//8H/xP/L/9L/1f/Z/97/4v/l/+n/6//r/+z/7f/s/+z/7P/s/+r/
6v/r/+v/7f/t/+3/7f/w//D/8P/w//L/8//z//P/8//z//T/9P/0//P/8v/y//L/8v/y
//P/8//z//T/9P/2//b/9v/2//X/9f/3//n/+//8//z//f/9//7///8AAP//AAABAAIA
BQAGAAgACgAKAAwADQANABEAEwAWABgAGgAcAB4AIAAfACEAIwAlACYAKAAqACsALQAu
AC8AMAAxADIAMwAzADIAMgAyADIAMAAvAC8AMAAuAC4ALQAsACkAKQAoACcAJQAjACEA
HwAfABsAGAAXABIADwANAAsACQAFAAMAAAD9//v/+f/3//X/9P/z//H/8//y//H/8P/x
//D/7//u/+//7v/t/+z/7P/s/+z/7P/q/+r/6v/q/+j/5//n/+f/6P/o/+j/6f/p/+r/
6v/q/+r/6v/q/+r/7P/s/+v/6//q/+r/6f/o/+n/6v/r/+z/7P/t/+7/7v/t/+3/7v/u
/+7/7v/u/+7/8P/w//D/8P/w//D/8P/w//D/8P/w//D/8P/w//D/8P/w//D/8P/w/+7/
7v/u/+7/7v/u/+7/7v/u/+3/7f/t/+z/7P/r/+v/6v/q/+r/6v/s/+z/7P/s/+r/6v/q
/+r/6v/p/+n/6P/q/+n/6f/p/+j/6P/o/+j/6v/p/+n/6f/p/+n/6f/p/+f/5//n/+f/
5//m/+b/5v/n/+f/5//n/+j/6P/o/+j/5v/m/+X/5f/n/+j/6P/m/+b/5v/m/+j/6P/o
/+j/6P/o/+j/6P/o/+j/6P/o/+j/6f/q/+v/7P/t/+3/7f/w//D/8v/y//D/8P/w//D/
8P/w//D/7//v/+3/7f/t/+3/7f/t/+z/7f/t/+3/7v/u/+7/7v/u/+3/7P/s/+z/7P/s
/+r/6f/m/+X/5f/k/+T/5P/k/+T/5P/k/+T/5P/k/+T/5P/l/+X/5P/k/+T/5v/m/+b/
5v/k/+T/5P/k/+T/5P/i/+H/4f/h/+T/6f/z/wEAFAAvAEwAZgCAAJ0AvQDcAPgADwEV
AQsB8QDIAIYANAD1/9r/zf/B/73/wf/E/8n/zv/T/9X/2v/e/+H/4//l/+f/6P/p/+r/
6v/q/+r/6P/o/+n/6f/r/+v/6//r/+z/7P/s/+z/7P/t/+3/7f/t/+3/7v/u/+//7//v
//D/8P/w//D/8f/v/+//8P/w//L/8v/y//L/8//z//X/9//3//j/+P/5//n/+v/7//z/
+//8//3//v8BAAIABAAGAAYACAAJAAkACwANABAAEgAUABYAGAAaAB0AHwAhACMAJAAm
ACgAKQApACoAKwAsAC0ALgAvAC8AMAAwADAAMAAwAC8ALwAwADAAMAAvAC4ALQAtACwA
KwAnACUAIwAhAB8AGwAYABcAFAARAA8ADQALAAcABQACAAEA///9//v/+f/4//f/9f/1
//T/8//y//P/8v/x//D/8f/w/+//7v/u/+7/7v/u/+7/7v/u/+7/7v/t/+3/7f/u/+7/
7v/v/+//8P/w//D/7v/u/+7/7v/w//D/7//v//D/8P/v/+7/8P/w//D/8P/w//H/8v/y
//H/8f/y//L/8v/y//L/8v/0//T/9P/0//T/9P/0//T/9P/0//T/9P/0//T/9P/0//T/
9P/0//T/9P/0//T/9P/0//T/9P/0//T/8//z//P/8v/y//H/8f/y//L/8v/y//L/8v/y
//L/8v/y//L/8v/y//H/8f/w//L/8f/x//H/8P/w//D/8P/y//H/8f/x//H/8f/x//H/
8f/x//H/8f/x//D/8P/w/+//7//v/+//8P/w//D/8P/w//D/7//v//H/8P/w//L/8v/w
//D/8P/w//D/8P/w//D/8P/w//D/8P/w//D/8P/w//L/8//0//X/9v/3//f/9//4//j/
+v/6//z//P/8//z/+v/6//r/+f/5//f/9//3//f/9//3//b/9f/1//X/9v/4//j/+P/4
//X/9P/0//T/9v/2//T/8//u/+3/7f/s/+z/7P/s/+z/7P/s/+z/7P/s/+z/7P/t/+3/
7P/s/+z/7P/s/+z/7P/u/+7/7v/u/+7/7P/s/+n/5//n/+j/7f/z////EAAlAEIAYAB4
AJMAtwDaAPQADQEfAR0BDQHuALoAcgAjAO7/3f/R/8f/x//O/9P/1v/b/9//5P/o/+v/
7f/t/+//8P/x//D/8P/w//D/8P/w//H/8f/x//H/8f/x//T/9P/0//T/8v/z//P/8//1
//X/9v/2//f/9//3//j/9v/2//b/9//3//f/+P/4//r/+v/6//r/+//7//3////9//7/
/v//////AAABAAIAAwAEAAUABgAHAAgACgAMAAwADgAPAA8AEQATABYAGAAYABoAHAAe
ACEAIwAlACcAKAAqACwALQAvADAAMQAyADMANAA1ADUANgA2ADYANgA4ADcANwA4ADgA
OAA3ADYANQA1ADQAMwAxAC8ALQArACkAJQAiACEAHgAbABkAFwATAA8ADQAKAAsACQAH
AAUAAwACAAEA///9//z/+//6//n/+P/3//b/9//2//X/9P/z//T/9f/2//T/9P/0//T/
9v/1//X/9f/0//T/9P/1//X/9v/2//b/9v/2//b/9v/2//b/9f/1//b/9v/1//T/9f/2
//f/+P/2//f/+P/4//f/9//4//j/+P/4//j/+P/4//j/+P/4//j/+P/4//j/+P/4//j/
+P/4//j/+P/4//j/+P/4//j/+P/4//j/+P/4//j/+P/4//j/9//3//f/9v/2//X/9f/2
//b/9v/2//b/9v/2//b/9v/2//b/9v/2//X/9f/0//T/8//z//P/9P/0//T/9P/0//P/
8//z//P/8//z//P/8//z//P/8//z//L/8v/y//H/8f/x//H/8v/y//L/8v/y//L/8f/x
//H/8v/y//L/8v/x//L/8v/y//L/8v/w//D/8P/w//D/8P/w//D/8P/w//D/8P/y//P/
9P/1//b/9//3//f/+P/4//r/+v/6//r/+v/6//r/+v/6//n/+f/3//f/9//5//n/+f/4
//X/9f/1//b/+P/4//j/+P/1//T/9P/0//T/9P/y//H/8P/v/+//7v/s/+z/7P/s/+z/
7P/s/+z/7P/s/+z/7f/t/+z/7P/s/+z/7P/s/+z/7P/s/+z/7P/s/+z/6v/n/+X/5f/m
/+n/8////xAAKQBIAGIAeACVALkA2gD0AA0BGwEXAQUB5ACqAFgADQDm/9v/z//H/8v/
zv/R/9b/2f/d/+L/5P/p/+n/6f/r/+7/7//w//D/8P/w/+7/7v/v/+//7f/t/+3/7f/u
/+7/7v/u/+//8f/y//P/8f/x//L/8v/x//H/8f/y//P/9P/1//f/9//3//j/+P/3//b/
9f/0//b/9//6//3//f/+//7////9//7///8AAAEAAgADAAQABQAGAAgACgAMAA4ADwAP
AA8AEQAUABYAGgAcAB4AIAAjACUAJwApACoALAAuAC8AMQAyADMANAAzADQANQA1ADQA
NAA0ADQANgA1ADUANgA0ADQAMwAyADQANQA1ADUAMwAxAC8ALQAqACUAIQAfABwAGQAX
ABUAEwAPAA0ACgAHAAUAAwABAAEAAAD///3//f/8//v/+v/5//j/9//2//b/9v/2//b/
9v/2//b/9v/0//T/9P/0//T/8//z//P/9P/0//T/9f/1//b/9v/2//j/+P/4//j/9v/2
//X/9f/2//b/9f/0//T/9P/0//T/9P/1//b/9v/3//f/+P/4//j/+P/4//j/+P/4//j/
+P/5//r/+//8//z//P/8//z/+v/6//r/+v/6//r/+v/6//r/+v/6//r/+v/6//r/+v/6
//n/+f/5//b/9v/1//X/9v/2//b/9v/2//b/9v/2//b/9v/2//b/9v/1//X/9P/1//X/
9v/3//X/9P/z//L/9P/z//P/8//1//X/9f/1//T/8//y//H/8f/w//D/8P/y//P/9P/1
//T/9P/0//T/8//y//D/7//v//D/8P/y//L/8v/y//L/9P/0//T/9P/z//L/8f/w//L/
8v/y//L/9P/1//b/9//4//n/+f/5//j/+P/6//r/+v/6//r/+v/7//z//f/9//v/+f/5
//n/9//3//f/9v/1//X/9f/2//j/+P/4//j/9v/0//P/8v/y//L/8P/v/+//7//w//D/
7//u/+3/7P/u/+7/7v/u/+7/7v/u/+//7f/s/+z/7P/u/+7/7v/u/+7/7v/u/+7/7P/u
/+z/6f/r/+3/7v/1/wEADwAkAEMAYgB8AJYAtwDVAPAADAEhAScBFwH7AMgAfAAoAPH/
3v/R/8P/wf/H/8j/zf/S/9f/2f/e/+T/6f/r/+3/7//w//P/9v/2//b/9v/4//j/+f/5
//n/+f/5//n/+v/6//r/+v/8//3//f/9//3//f/+//7//f/9//3//v/+//7//v//////
//8AAAAAAAAAAAAAAAABAAEAAwAFAAMABAAEAAUABwAIAAkACgALAAwADQAOAA8AEAAS
ABQAFAAWABcAFwAZABsAHgAgACQAJgAoACoAKwAtAC8AMQAyADQANgA3ADUANgA3ADgA
OQA6ADsAOwA8ADwAPAA8ADoAOQA5ADoAOAA4ADcANgA1ADUANAAzAC8ALQArACkAJwAj
ACAAHwAcABkAFwAVABUAEQAPAAwACwAJAAcABQADAAIAAQD///3//P/7//r/+f/4//f/
9v/1/w==
         </WaveFormData>
      </LeadData>
      <LeadData>
         <LeadByteCountTotal>10000</LeadByteCountTotal>
         <LeadTimeOffset>0</LeadTimeOffset>
         <LeadSampleCountTotal>5000</LeadSampleCountTotal>
         <LeadAmplitudeUnitsPerBit>4.88</LeadAmplitudeUnitsPerBit>
         <LeadAmplitudeUnits>��V</LeadAmplitudeUnits>
         <LeadHighLimit>2147483647</LeadHighLimit>
         <LeadLowLimit>268435456</LeadLowLimit>
         <LeadID>V6</LeadID>
         <LeadOffsetFirstSample>0</LeadOffsetFirstSample>
         <FirstSampleBaseline>0</FirstSampleBaseline>
         <LeadSampleSize>2</LeadSampleSize>
         <LeadOff>FALSE</LeadOff>
         <BaselineSway>FALSE</BaselineSway>
         <ExcessiveACNoise>FALSE</ExcessiveACNoise>
         <MuscleNoise>FALSE</MuscleNoise>
         <LeadDataCRC32>1222524267</LeadDataCRC32>
         <WaveFormData>
BgAGAAYABgADAAIAAQAAAP///v/9//z/+//6//n/+P/4//j/+P/4//j/+P/4//j/9v/2
//b/9v/2//b/9v/2//b/9v/2//b/9v/2//b/9v/2//b/9v/2//j/+P/4//j/+P/4//j/
+P/4//j/+P/4//r/+v/6//r/+v/6//r/+v/6//r/+v/6//z//P/8//z//P/8//z//P/8
//z//P/8//z//P/8//z//P/8//z//P/8//z//P/8//z//P/8//z//P/8//z//P/8//z/
/P/8//r/+v/6//r/+v/6//r/+v/6//r/+v/6//r/+v/6//r/+v/6//r/+v/6//r/+v/6
//r/+v/6//r/+v/6//r/+v/6//r/+v/6//r/+v/6//r/+v/6//r/+v/6//r/+v/6//r/
+v/6//r/+v/6//r/+v/6//r/+v/6//r/+v/6//r/+v/6//r/+v/4//j/+P/4//j/+f/6
//v/+v/6//z//f/8//3//v/+/wAAAAABAAIAAgACAAIAAgABAAEAAQAAAAAAAAAAAAAA
AQABAAIAAgACAAAAAAAAAAAA///+//3//P/7//r/+v/4//j/+P/4//j/9v/1//T/9P/1
//b/9//3//f/9//3//X/9f/1//X/8//z//P/8//z//P/8//z//P/8//z//P/8f/w//D/
7v/r/+v/7v/y//f///8LABoALgBFAFsAcgCNAKgAvwDRAOAA4wDXAMMAmgBbABoA+P/t
/+P/2//c/97/3v/g/+P/5P/o/+r/7f/t/+//8f/z//T/9P/0//T/9P/0//X/9f/1//X/
8//z//P/9P/y//L/8v/z//P/8//z//P/8//z//P/8//0//T/9P/0//b/9//4//n/+v/6
//r/+v/6//r/+v/6//n/+f/5//v/+//7//z//P/7//z//f/9//////8BAAIABAAFAAYA
CAAHAAgACQAKAAsADAANAA4AEgAVABgAGQAZABoAGwAeAB0AHwAfACIAIQAiACMAJQAm
ACYAKAAoACgAKAApACkAJwAnACcAJwApACkAKQApACoAKQAnACYAJAAiAB8AHQAZABUA
FAASABIAEAAOAAwADAAJAAcABQADAAEA///+//r/+v/4//f/+P/3//b/9f/2//b/9v/2
//X/9P/0//T/8f/w/+7/7f/v/+//7//u//D/8f/x//H/8v/y//L/8v/w//D/8f/x/+//
7//v/+//8P/x//L/8//y//H/8P/v/+3/7f/t/+3/7v/w//H/8v/0//T/9P/0//X/9f/2
//b/9P/z//P/8//0//T/9P/z//P/8//0//T/9f/1//X/9f/z//P/8v/x//H/8f/x//H/
8v/y//H/8f/w//D/7//v/+3/7f/t/+z/7v/v/+//7//x//H/8f/w/+7/7v/u/+7/7v/u
/+7/7f/s/+v/6v/p/+z/7f/u/+//7//v/+//7//u/+3/7P/r/+z/7P/s/+z/7P/s/+z/
7P/q/+r/6v/q/+n/6P/n/+b/5v/n/+j/6f/r/+7/7P/s/+z/7P/q/+r/6v/q/+j/6P/o
/+f/5f/l/+X/5v/n/+r/7P/u//H/8v/y//L/8f/x//H/8P/y//L/8v/z//D/7//t/+r/
6//s/+3/7f/w//L/8//0//L/8v/y//P/8f/x//H/8P/u/+z/6//q/+n/6P/n/+T/5P/l
/+b/5//l/+X/5f/l/+f/5//n/+f/5//n/+f/5//l/+X/5f/l/+f/5//n/+f/5f/l/+X/
5f/m/+T/5P/l/+f/7P/w//X/+/8LACIAOgBNAGUAhACdALQAzQDfAOIA1wDDAJsAXgAV
AOj/3P/T/8n/yf/K/8r/zP/Q/9P/1v/Y/9r/3f/d/9//5f/n/+r/7P/q/+r/6v/q/+r/
6f/o/+f/6v/r/+z/7v/s/+z/7P/t/+v/6//r/+v/6v/p/+j/5//r/+z/7f/u//H/8f/x
//H/8P/w//D/8P/t/+z/6//q/+z/7f/u//H/8f/x//L/8v/1//b/9//3//f/9//5//r/
+v/7//z//v8AAAIABAAGAAcACAAJAAoACwANAA8ADwARABIAEwAWABkAGwAbAB4AHQAc
ABsAGwAeAB4AIAAgACAAIAAhACEAHgAdABwAGwAeAB8AIAAhAB8AHQAaABgAFgAUABEA
DwAKAAUAAwAAAAIAAgACAAIA/v/7//n/9//2//X/9P/0//H/8P/t/+v/6v/p/+j/5//m
/+b/5v/m/+j/6P/p/+r/6P/o/+f/5//n/+f/5//m/+b/5//n/+f/5P/k/+T/5P/m/+b/
5//n/+f/5//n/+f/5//n/+f/5//p/+n/6f/p/+f/5//n/+f/6f/q/+r/6v/q/+r/6v/q
/+3/7f/u/+7/6//p/+j/5//p/+r/6//r/+v/6//s/+z/7v/v//D/8f/u/+3/6//p/+v/
6//r/+v/7v/u/+3/7f/t/+z/6v/p/+n/6f/p/+j/6v/r/+v/6//t/+3/7f/s/+z/7P/s
/+z/6//q/+n/5//m/+X/5P/j/+X/5//p/+v/6f/p/+n/6f/n/+f/5//n/+j/6P/o/+j/
6P/o/+j/6P/o/+j/6P/o/+b/5v/m/+b/4//j/+D/4f/i/+P/5P/n/+j/6f/q/+f/5v/l
/+P/5P/l/+b/6P/k/+T/4//i/+X/5v/m/+b/6P/r/+7/8P/y//L/8v/z//H/7//s/+j/
5v/m/+b/5f/m/+j/6f/q/+b/5v/m/+f/5f/l/+X/5P/m/+b/5//o/+j/6P/o/+b/4//h
/9//3f/b/9v/2//b/9v/2//b/9v/3f/d/93/3f/b/9v/2//b/9v/2//b/9v/3P/d/97/
3//e/9z/2P/T/9H/1P/W/9n/3//p//b/CAAfADUASgBjAHoAjwClALwAywDNAMEApgB9
AEIABADd/8//xf+6/7j/vP/C/8P/xv/I/8z/z//T/9f/2f/b/9r/2v/a/9r/2v/a/9n/
2f/Z/9n/2//b/9v/3P/a/9r/2v/b/93/3//h/+P/4f/h/+H/4f/f/97/3f/c/97/3//g
/+H/4v/i/+L/4v/g/+D/4P/g/9//3//f/+H/4f/h/+L/4v/j/+T/5f/l/+T/4//k/+T/
5//r/+//9P/0//T/9P/0//T/9P/0//T/+P/7//7//////wAAAQAEAAcACQAJAAwADQAO
AA8AEQARABAAEQAQAA4ADgAPAA8AEQARABEAEQATABMAEwATABEADwAMAAoACQAIAAYA
BQABAP3//P/6//j/9v/0//L/8P/t/+v/6f/o/+f/5v/m/+T/5P/i/+H/4P/f/97/3f/c
/9z/3P/c/9v/2v/a/9r/2v/a/9n/2f/Z/9n/2f/Y/9r/2//b/9v/3P/c/9z/3P/a/9r/
2//b/9v/2//b/9v/2//b/9v/2//b/9v/2//b/9v/2//b/9v/3P/e/9//4P/e/97/3v/e
/9//3//g/+D/4v/h/+H/4f/i/+L/4v/h/+L/4//l/+b/5f/l/+X/5f/l/+X/5P/j/+P/
4//j/+P/5P/k/+P/4//m/+b/5f/l/+P/4//j/+L/4v/j/+P/4//j/+P/4//i/+T/5P/k
/+T/4v/i/+L/4f/h/+H/4f/h/+H/4f/h/+H/4f/h/+H/4f/h/+H/4f/h/+D/4P/g/+D/
4P/g/+D/4P/g/+D/4P/g/+L/4v/i/+L/4//j/+P/4//h/+H/4f/h/+P/4//i/+L/4v/i
/+L/4v/i/+L/4v/i/+L/4v/h/+H/4f/h/+L/5P/m/+f/6P/p/+r/6v/q/+r/6//s/+z/
7P/s/+z/7f/t/+3/7P/q/+r/6v/q/+n/6f/q/+r/6v/q/+r/6v/r/+v/6//r/+r/6//q
/+r/6v/q/+r/6v/o/+b/5f/k/+P/4//j/+P/4//j/+P/4//j/+X/5f/l/+X/5f/l/+X/
5f/l/+X/5f/l/+X/5f/l/+X/5v/m/+T/4f/h/+L/5P/n/+3/9/8CABQAKwBBAFYAbwCM
AKUAuwDQANsA1wDJALAAhQBKAAwA6f/d/9X/0P/S/9T/2P/Z/97/4P/k/+f/6f/r/+v/
6//s/+7/7P/s/+z/7P/t/+3/7f/t/+3/7f/t/+7/8P/w//D/8f/v/+//7//v//H/8f/x
//H/8v/y//L/8v/z//P/8//z//T/9P/0//T/9P/0//T/9P/1//X/9f/3//f/9//4//j/
+f/6//v/+//7//v//f/+//7///8AAAIAAwAEAAUABgAJAAoACwAMAAwADwASABMAFQAW
ABcAGgAdAB8AHwAiACMAJAAlACcAJgAmACgAKAAqACoAKwArACsAKwArACsAKQApACkA
KQAqACkAJwAmACUAJAAiACEAHQAZABgAFgAUABIAEAAOAAwACQAHAAUABQADAAEAAAD+
//7//P/7//z/+//6//n/+P/4//j/+P/3//b/9v/2//b/9v/1//X/9//3//f/9v/2//f/
9//3//b/9v/2//b/9v/2//f/9//1//X/9f/1//f/9//3//f/9//3//f/9//3//f/9//3
//f/+P/4//j/+v/6//r/+v/5//n/+v/6//r/+f/5//n/+v/6//r/+f/5//n/+v/6//n/
+f/5//n/+//7//r/+f/5//n/+f/5//r/+v/5//n/+v/6//n/+f/7//v/+//6//r/+//7
//v/+f/5//n/+P/6//r/+v/6//r/+v/6//n/+f/5//n/+f/5//n/+f/5//n/+f/5//n/
+f/5//n/+f/6//r/+v/6//r/+v/6//r/+P/4//j/+P/4//j/+P/4//n/+f/5//n/9//3
//f/9//5//n/+P/2//b/9v/2//b/9v/2//b/+P/4//j/9//3//f/9//4//b/+P/5//r/
/f/+//7//v/+////AAAAAAAAAAAAAAEAAQABAAAA/v/+//7//v/9//3//v/+//7//P/8
//z//f/9//3//f/8//v/+v/6//r//P/8//z/+v/2//X/9P/z//P/8//z//P/8//z//P/
8//z//P/8//z//X/9f/1//X/8//z//P/8//z//P/8//z//T/9P/y//H/7//u/+7/7//x
//f//v8KABkAMQBIAF0AdgCTALEAyADdAO0A7QDiAMsApABsACsA+f/p/+T/3v/c/+D/
4//k/+j/6v/v//H/8//z//P/9P/2//b/9v/2//b/9//3//f/9//3//f/9//4//b/9v/2
//f/+f/5//n/+f/5//n/+f/5//r/+v/6//r/+f/5//n/+f/8//z//P/8//z//P/8//z/
/f/9//3/////////AAAAAP//AAABAAEAAwADAAUABgAGAAcACAAKAAkACgALAAwADwAQ
ABEAEgATABUAFwAXABkAGgAbAB4AIQAjACMAJgAnACgAKQArACwALAAuAC4AMAAwADEA
MQAxADEAMQAxADEAMQAxADEAMgAxAC8ALgAtACwAKgApACcAIwAiACAAHgAcABoAGAAU
ABEADwANAA0ACwAJAAgABAAEAAIAAQAAAP///v/9//7//v/+//7//f/8//z//P/8//z/
+//7//v/+//7//r/+v/7//v/+//6//r/+v/6//r/+v/7//v/+//7//v/+//7//v/+//7
//v/+//7//v/+//7//v/+//7//z//P/8//z//P/8//z/+//7//z//P/8//v/+//7//z/
/P/8//v/+//7//z//P/7//v/+//7//v/+//6//n/+//7//v/+//8//z/+//7//z//P/7
//v/+//7//v/+v/6//v/+//7//n/+f/5//j/+P/4//j/+P/6//r/+v/5//n/+f/5//n/
+f/5//n/+f/3//f/9//3//f/9//3//f/9v/2//b/9v/2//b/9v/2//j/+P/4//j/+P/4
//j/+P/3//f/9//3//f/9//3//f/9//3//f/9//3//f/9//2//b/9v/2//b/9v/2//b/
9v/2//b/9v/1//f/9//3//j/+P/6//v//P/9//7//v/+//7///8AAAAAAAAAAAAAAQAB
AAEAAAD+//7//v/+//3/+//8//z//P/8//z//P/9//3//f/9//z/+//6//r/+v/6//r/
+v/4//b/9f/0//P/8//z//P/8//z//P/8//z//H/8f/x//H/8//z//P/8//z//P/8//z
//P/8//z//P/8v/y//D/7f/r/+r/7P/t//H/+f8CABAAJwA/AFIAaQCGAKMAvQDSAOUA
6QDhAMwAqwB2ADIA/f/p/+P/3P/a/9z/4P/h/+T/6P/s/+3/7//x/+//8f/y//L/8v/y
//L/8v/z//P/8//z//P/8//z//T/9P/0//T/9f/1//X/9f/1//X/9f/1//X/9v/2//b/
9v/3//f/9//3//j/+P/4//j/+v/6//r/+v/5//n/+f/7//3//f/+//7//f/+////////
////AQACAAIAAwAEAAYABwAIAAkACgALAAwADQAOAA4AEQAUABUAFwAYABkAHAAdAB8A
HwAiACUAJgAnACkAKAAoACoAKgAsACwALQAtAC0ALQAtAC0ALQAtAC0ALQAsACsAKQAo
ACcAJgAkACMAIwAfAB4AHAAYABYAFAASABAADQALAAkABwAFAAMAAgAAAAAA/v/9//z/
+//6//n/+P/4//j/+P/3//b/9v/2//b/9v/1//X/9f/1//X/9P/0//X/9f/1//T/9P/0
//T/9P/0//X/9f/1//X/9f/1//f/9//3//f/9//3//f/9//1//X/9f/1//X/9v/2//b/
9v/2//b/9v/1//X/9v/2//j/9//3//f/+P/4//j/9//3//f/+P/4//f/9//3//f/9//3
//b/9f/3//f/9//3//b/9v/1//X/+P/4//f/9//3//f/9//2//b/9//3//f/9f/1//X/
9P/0//T/9P/0//b/9v/2//X/9f/1//X/9f/1//X/9f/1//P/8//z//P/8//z//P/8//0
//T/9P/0//T/9P/0//T/9P/0//T/9P/0//T/9P/0//P/8//z//P/8//z//P/8//x//H/
8f/x//H/8f/y//L/8v/y//L/8v/y//L/8v/y//L/8v/x//P/8//z//T/8v/0//X/9v/3
//j/+P/4//j/+f/6//r/+v/6//r/+//9//3//P/6//j/+P/4//f/9//4//j/+P/2//b/
9v/3//f/9//3//b/9f/0//T/9P/0//T/9P/y//D/7//u/+3/7f/t/+3/7f/t/+3/7f/t
/+3/7f/t/+3/7f/t/+3/7f/t/+3/7f/t/+3/7f/t/+3/7P/s/+r/6f/n/+b/5v/p/+3/
9f/+/wwAIQA5AE4AZQCCAJ8AtQDMAN0A3wDVAMAAnQBiAB4A8//l/9//2P/Y/9r/3P/d
/+D/4v/m/+n/6//t/+3/7f/u/+7/7v/u/+7/7v/v/+//7//v/+//7//v//D/8P/w//D/
8f/x//H/8f/x//H/8f/x//H/8v/y//L/8v/x//H/8f/x//L/8v/y//L/8P/w//D/8P/z
//P/8//1//b/9//5//r/+//8//3//f/9//3///8AAP7///8AAAIAAwAEAAUABgAFAAYA
BwAIAAgACwAOAA8AEAASABQAGAAZABsAGwAeAB8AIAAhACMAJAAkACYAJgAmACYAJwAn
ACcAJwAnACcAJQAlACUAJQAiACEAHwAeAB4AHgAdAB0AHQAZABgAFgAUABIAEAAOAAoA
BwAFAAMAAQD///3//P/8//z/+v/5//b/9f/0//P/8P/w//D/8P/w//D/8f/y//T/9P/z
//P/8v/x//D/7v/u/+//7//v/+7/7v/u/+7/8P/w//H/8f/v/+//7//v//D/8f/y//P/
8//z//P/8//y//H/8P/v/+//8P/w//D/7v/u/+7/7v/w//H/8//0//b/9f/1//X/9f/0
//P/8f/w/+//7//u//D/8f/y//P/8//z//L/8f/x//H/8f/x//L/8v/x//H/9P/0//P/
8//z//P/8//y//D/8f/x//H/8P/v/+7/7P/u/+7/7v/u/+7/7v/u/+3/7f/t/+3/7f/t
/+3/7f/t/+3/7f/t/+3/7//v/+//7//s/+z/7P/s/+v/6v/p/+j/6v/q/+r/6v/q/+r/
6v/q/+v/6//r/+v/6//r/+v/6//p/+n/6//r/+r/6P/o/+j/6P/o/+j/6P/o/+v/7P/t
/+3/6//r/+v/7P/u//D/8f/y//P/9P/0//T/8//z//P/8v/w//D/8P/x//L/8//z//L/
7//u/+3/6//t/+7/7v/u/+3/7v/v//H/8f/x//H/8P/u/+z/6//q/+r/6v/q/+j/5P/j
/+L/4f/j/+P/4//j/+P/4//j/+P/5f/l/+X/5f/k/+P/4v/h/9//3//f/9//4P/h/+L/
4//g/9z/2v/b/9//4P/k/+f/7//9/xIALABDAFsAdgCPAKYAuwDPANYAzQC7AJsAZAAb
AOr/2v/P/8H/v//C/8T/xv/K/83/zv/Q/9L/1//d/+H/4//j/+L/4v/g/+D/4P/g/+H/
4f/h/+H/4f/h/+H/4v/k/+T/5P/l/+X/5f/l/+X/5f/l/+X/5f/k/+T/5P/k/+f/5//n
/+f/6P/o/+j/6P/o/+j/6P/o/+f/5//n/+n/6//r/+z/7P/t/+7/7//v/+3/7f/v//D/
8f/z//X/+P/3//j/+f/6//z//v8AAAIAAgAFAAgACQAHAAgACQAMAA0ADwAPABIAFQAW
ABcAGQAYABgAGgAaABgAGAAZABkAGQAZABkAGQAXABcAFwAXABQAEwARABAADwAOAAwA
CwAJAAUABAACAAAA/v/8//r/9v/z//H/7//v/+3/6//q/+j/6P/m/+X/5f/l/+X/5f/i
/+L/4v/i/+H/4P/g/+D/4v/i/+H/4f/f/9//3//e/9z/3f/d/93/3v/e/97/3v/g/+D/
4f/h/+H/4f/h/+H/4f/h/+H/4f/h/+H/4f/h/+P/4//j/+P/5f/m/+b/5v/m/+b/5v/m
/+X/5f/m/+b/6P/n/+f/5//o/+j/6P/n/+n/6f/q/+r/6f/p/+n/6f/p/+n/6P/n/+f/
5//n/+f/6P/o/+f/5//m/+b/5f/l/+f/5//n/+b/5v/n/+f/5//n/+f/5//m/+j/6P/o
/+j/6P/o/+j/5//n/+f/5//n/+f/5//n/+f/5//n/+f/5//n/+f/5//n/+j/6P/o/+j/
6P/o/+j/6P/o/+j/6P/o/+j/6P/o/+j/5//n/+f/5//p/+n/6v/q/+r/6v/q/+r/6v/q
/+r/6P/o/+j/5//p/+n/6f/q/+j/6v/r/+z/7f/u/+7/7v/w//H/8v/y//L/8v/y//P/
8//z//L/8P/w//D/8P/v/+//8P/w//D/7v/u/+7/7//v/+//7//u/+//7v/u/+7/7v/u
/+7/7P/q/+n/6P/n/+f/5//n/+f/5//n/+f/5//n/+f/5//n/+f/5//n/+f/6f/p/+n/
6f/p/+n/6f/p/+j/6P/o/+X/4//k/+b/6f/x//n/CAAcADUASQBgAHkAlACtAMcA2gDf
ANcAxwCoAHMALgD4/+X/2//T/9D/1P/W/9j/2//e/+D/5P/n/+n/6//t/+v/7P/s/+7/
7v/u/+7/7f/t/+3/7f/v/+//7//w//D/8P/w//H/8f/x//H/8f/x//H/8f/x//L/8v/y
//L/8//z//P/8//y//L/8v/y//T/9P/0//T/9f/1//X/9//3//f/+P/4//n/+v/7//v/
+//7//3//v/+////AAACAAMABAAFAAYACQAKAAsADAAMAA8AEgATABUAFgAXABoAHQAf
AB8AIgAhACIAIwAlACYAJgAoACgAKAAoACkAKQArACsAKwArACkAKQApACkAKAAnACUA
JAAjACIAIAAfAB0AGQAYABYAEgAQAA4ADAAKAAcABQADAAMAAQD///7//P/8//r/+f/4
//f/9v/1//b/9v/2//b/9f/0//T/9P/0//T/8//z//P/8//z//L/8v/z//P/8//y//L/
8v/y//L/8v/z//P/8//z//P/8//x//H/8f/x//P/8//z//P/8//z//P/8//z//T/9P/0
//b/9v/2//b/9f/1//b/9v/4//f/9//3//b/9v/2//X/9//3//j/+P/3//f/9//3//n/
+f/4//f/+f/5//n/+f/4//j/9//3//j/+P/3//f/9//3//f/9v/2//f/9//3//f/9//3
//b/9v/2//b/9v/4//j/+P/3//f/9//3//f/9//3//f/9//3//f/9//3//f/9//3//f/
9v/2//b/9v/2//b/9v/2//b/9v/2//b/9v/2//b/9v/3//f/9//3//f/9f/1//X/9v/0
//T/9P/0//T/9P/0//T/9v/2//b/9f/1//X/9f/2//b/+P/5//r/+//8//z//P/8//3/
/v/+/wAAAAAAAAEA//////7//P/8//z//P/7//v//P/8//z/+v/6//r/+//7//v/+//6
//n/+P/4//j/+v/6//r/+P/2//X/9P/z//P/8//z//P/8f/x//H/8f/x//H/8f/x//H/
8f/x//H/8f/x//H/8f/x//H/8f/x//L/8v/w/+3/6//s/+z/7//1//3/CAAYAC8ARQBa
AHMAkgCvAMUA3ADpAOsA3wDIAJ8AZAAiAPf/6f/h/9z/3P/e/+L/4//m/+j/7P/v//P/
8//z//P/9P/0//L/8v/y//L/8//z//P/8//z//P/8//0//b/9v/2//f/9f/1//X/9f/3
//f/9//3//b/9v/2//b/9//3//f/9//4//j/+P/4//r/+v/6//r/+f/5//n/+//7//v/
/P/8//3//v///////////wEAAgACAAMABAAGAAcACAAJAAoACwAMAA0ADgAOABEAFAAV
ABcAGAAZABwAHQAfAB8AIgAlACYAJwApACgAKAAqACoAKgAqACsAKwAtAC0ALQAtAC0A
LQAtAC0ALAArACkAKAAnACYAJAAjACEAHQAcABoAFgAUABIAEAAOAAsACQAHAAUAAwAB
AAAA/v/+//z/+//6//n/+P/3//b/9v/2//b/9//2//b/9v/2//b/9f/1//X/9f/1//T/
9P/1//X/9f/0//T/9P/0//T/9P/1//X/9f/1//X/9f/1//X/9f/1//X/9f/1//X/9f/1
//X/9f/1//b/9v/2//b/9v/2//b/9f/1//b/9v/4//f/9//3//b/9v/2//X/9//3//j/
+P/3//f/9//3//f/9//2//X/9//3//f/9//4//j/9//3//b/9v/1//X/9//3//f/9v/0
//X/9f/1//X/9f/1//T/9P/0//T/9P/0//T/9P/z//P/8//z//P/8//z//P/8//z//P/
8//z//P/8//z//P/8v/y//L/8v/y//L/8v/y//L/8v/y//L/8P/w//D/8P/x//H/8f/x
//H/8f/x//H/8f/v//D/8P/w//D/8P/w//D/8P/w//D/8P/w/+//7//v/+//8P/w//L/
8//0//X/9v/2//b/9v/3//j/+P/4//j/+P/5//j/9//1//L/9P/0//T/8//z//T/9P/0
//L/8v/y//P/9f/1//X/9P/x//D/8P/w//L/8v/y//D/7v/t/+z/6//q/+n/6P/n/+n/
6f/p/+n/6f/p/+n/6f/p/+n/6f/p/+n/6f/p/+n/6f/p/+n/6f/o/+j/5v/j/9//4P/g
/+P/6f/x//7/EgApAD8AUgBtAIoAowC5AMwA2QDXAMsAtACHAEYABgDn/9//1f/Q/9L/
1P/U/9f/2P/a/97/4f/j/+X/5f/l/+j/6P/o/+j/6P/o/+f/5//n/+f/5f/l/+X/5v/m
/+b/5v/n/+n/6f/p/+n/6f/p/+n/6f/q/+r/6v/q/+v/6//r/+v/6v/q/+r/6v/o/+j/
6P/o/+z/7f/u//H/8f/x//L/8v/w//D/8P/v//H/8f/z//T/8v/z//T/9v/4//r//P/+
//3//v///wAAAgAFAAgACQAJAAoACwAOABEAEwATABYAFQAWABcAGQAYABgAGgAaABoA
GgAbABsAGwAbABsAGwAbABsAGwAbABwAGwAZABgAGQAYABYAFQASAA0ACwAIAAUAAgD/
//z//P/5//f/9f/x/+//7f/s/+r/6v/o/+f/6P/n/+b/5f/k/+T/5P/k/+H/4P/g/+D/
4P/g/9//3//f/9//3//e/97/3//f/9//3v/e/97/3v/e/97/3//f/+H/4f/h/+H/4P/f
/97/3f/d/93/3f/d/9v/2//b/9v/3f/e/97/3v/g/+D/4P/g/9//3//g/+D/3v/d/93/
3f/h/+L/4//j/+H/4f/i/+L/4v/h/+D/3//h/+H/4P/f/9//3//f/9//3v/e/93/3f/c
/9z/2//b/9v/2//b/9r/3P/d/93/3f/d/93/3f/c/9z/3P/c/9z/2v/a/9r/2f/b/9v/
2//b/9r/2f/Y/9f/1f/V/9X/1f/W/9f/2P/Z/9X/1P/T/9L/0//U/9X/1v/X/9j/2f/a
/9n/2P/X/9b/0//T/9P/0//R/9P/0//U/9L/0v/S/9L/0//U/9X/1v/V/9T/0//R/9H/
0f/R/9L/1P/W/9f/2P/Z/9r/2v/a/9n/2f/Z/9j/2P/Y/9j/2f/a/9v/2//a/9r/2v/a
/9n/2P/Y/9f/1v/W/9b/1v/X/9n/2f/Z/9j/1v/U/9P/0v/Q/9D/0P/O/8//z//P/8//
zf/N/83/zf/N/83/zf/N/8v/y//L/8v/y//L/8v/y//N/83/zf/N/8v/y//L/8v/yv/K
/8j/x//F/8b/yP/N/9X/3//u/wQAHQAzAEoAZQCAAJUAqwC+AMMAuQClAIAARQD+/87/
wf+5/6//rP+w/7D/tP+3/7z/vP/A/8X/x//J/8v/zf/O/87/0P/Q/9D/0P/T/9P/0//T
/9P/0//T/9T/1P/U/9T/1f/V/9X/1f/V/9f/1//X/9f/1v/W/9b/1v/X/9f/1//X/9j/
2P/Y/9j/2P/Y/9j/2P/Z/9n/2f/b/9v/2//c/9z/3f/e/9//3//h/+H/4//k/+L/4//k
/+b/5//o/+n/6v/t/+7/7//w//L/9f/4//n/+//8//3/AAABAAMAAwAGAAUABgAHAAkA
CAAIAAoACgAKAAoACwALAAsACwALAAsACgAJAAgABwAGAAUAAwACAP///v/8//v/+f/1
//T/8v/w/+7/7P/q/+r/5//l/+P/4f/f/93/3P/a/9r/2P/X/9j/1//W/9X/0v/S/9L/
0v/P/w==
         </WaveFormData>
      </LeadData>
   </Waveform>
</RestingECG>
