# Supplementary material for: Detection of Left Atrial Enlargement Using a Convolutional Neural Network-Enabled Electrocardiogram
Source: Front Cardiovasc Med. 2020 Dec 17;7:609976. doi: 10.3389/fcvm.2020.609976 (PMC7773668; doi:10.3389/fcvm.2020.609976)
Supplement: Supplementary file 2 [file Data_Sheet_2.ZIP › normal1/1802010515_9892_0000001A.XML]

<?xml version="1.0" encoding="Windows-1252"?>
<!DOCTYPE RestingECG SYSTEM "restecg.dtd">
<RestingECG>
   <PatientDemographics>
      <PatientID>1802010515</PatientID>
      <PatientAge>66</PatientAge>
      <AgeUnits>Years</AgeUnits>
      <Gender>Female</Gender>
      <PatientLastName>heqichang</PatientLastName>
   </PatientDemographics>
   <TestDemographics>
      <DataType>Resting</DataType>
      <Site>1</Site>
      <AcquisitionDevice>MAC55</AcquisitionDevice>
      <Status>Unconfirmed</Status>
      <Priority>Normal</Priority>
      <AcquisitionTime>10:02:02</AcquisitionTime>
      <AcquisitionDate>09-06-2015</AcquisitionDate>
      <CartNumber>1</CartNumber>
      <AcquisitionSoftwareVersion>009C</AcquisitionSoftwareVersion>
      <XMLSourceVersion>MAC5000 v1.0</XMLSourceVersion>
   </TestDemographics>
   <RestingECGMeasurements>
      <VentricularRate>64</VentricularRate>
      <AtrialRate>64</AtrialRate>
      <PRInterval>174</PRInterval>
      <QRSDuration>86</QRSDuration>
      <QTInterval>422</QTInterval>
      <QTCorrected>435</QTCorrected>
      <PAxis>27</PAxis>
      <RAxis>11</RAxis>
      <TAxis>10</TAxis>
      <QRSCount>10</QRSCount>
      <QOnset>218</QOnset>
      <QOffset>261</QOffset>
      <POnset>131</POnset>
      <POffset>187</POffset>
      <TOffset>429</TOffset>
      <ECGSampleBase>500</ECGSampleBase>
      <ECGSampleExponent>0</ECGSampleExponent>
   </RestingECGMeasurements>
   <Diagnosis>
      <Modality>Resting</Modality>
         <StatementCount>2</StatementCount>
         <LabelText>12SL ��ϳ���</LabelText>
      <DiagnosisStatement>
         <StmtFlag>ENDSLINE</StmtFlag>
         <StmtText>�������</StmtText>
      </DiagnosisStatement>
      <DiagnosisStatement>
         <StmtFlag>ENDSLINE</StmtFlag>
         <StmtText>���� ECG</StmtText>
      </DiagnosisStatement>
   </Diagnosis>
   <Waveform>
      <WaveformType>Rhythm</WaveformType>
      <WaveformStartTime>0</WaveformStartTime>
      <NumberofLeads>8</NumberofLeads>
      <SampleType>CONTINUOUS_SAMPLES</SampleType>
      <SampleBase>500</SampleBase>
      <SampleExponent>0</SampleExponent>
      <HighPassFilter>16</HighPassFilter>
      <LowPassFilter>150</LowPassFilter>
      <ACFilter>NONE</ACFilter>
      <LeadData>
         <LeadByteCountTotal>10000</LeadByteCountTotal>
         <LeadTimeOffset>0</LeadTimeOffset>
         <LeadSampleCountTotal>5000</LeadSampleCountTotal>
         <LeadAmplitudeUnitsPerBit>4.88</LeadAmplitudeUnitsPerBit>
         <LeadAmplitudeUnits>��V</LeadAmplitudeUnits>
         <LeadHighLimit>2147483647</LeadHighLimit>
         <LeadLowLimit>268435456</LeadLowLimit>
         <LeadID>I</LeadID>
         <LeadOffsetFirstSample>0</LeadOffsetFirstSample>
         <FirstSampleBaseline>0</FirstSampleBaseline>
         <LeadSampleSize>2</LeadSampleSize>
         <LeadOff>FALSE</LeadOff>
         <BaselineSway>FALSE</BaselineSway>
         <ExcessiveACNoise>FALSE</ExcessiveACNoise>
         <MuscleNoise>FALSE</MuscleNoise>
         <LeadDataCRC32>3406561480</LeadDataCRC32>
         <WaveFormData>
+v/6//r/+v/6//r/+v/6//z//P/8//z//P/8//z//P/+//7//v/+//7//v/+//7///8A
AAEAAgADAAQABQAGAAYABgAGAAYACQAKAAsADAAOAA4ADgAOABAAEgAUABYAFwAYABkA
GgAcAB4AIAAiACUAJgAnACgAKQAqACsALAAtAC4ALwAwADMANAA1ADYANgA2ADYANgA1
ADQAMwAyAC8ALgAtACwAKQAoACcAJgAiACAAHgAcABoAGAAWABQAEAAOAAwACgAJAAgA
BwAGAAUABAADAAIAAAAAAAAAAAAAAAAAAAAAAP7//v/+//7//v/+//7//v/8//z//P/8
//7//v/+//7//v/+//7//v/+//7//v/+//7//v/+//7//v/+//7//v/8//z//P/8//z/
/P/8//z//P/8//z//P/8//z//P/8//z//P/8//z//P/8//z//P/8//z//P/8//r/+v/6
//r/+v/6//r/+v/6//r/+v/6//z//P/8//z//P/8//z//P/+//7//v/+//z//P/8//z/
/P/8//z//P/8//z//P/8//r/+v/6//r//P/8//z//P/8//z//P/8//r/+v/6//r//P/8
//z//P/6//r/+v/6//j/+P/4//j/+v/6//r/+v/6//r/+v/6//r/+v/6//r/+v/6//r/
+v/6//r/+v/6//r/+v/6//r/+v/6//r/+v/4//j/+P/4//n/+v/7//z//P/8//z//P//
/wAAAQACAAMABAAFAAYABQADAAUABQAHAAgACwAPAA8AEAARABEAEwATABMAEAAOAAwA
DgAPAA0ADAALAAsACQAJAAkACQALAAoACAAHAAQAAwACAP//+//7//j/9v/2//b/9v/2
//T/9P/0//T/9P/0//L/8v/0//T/8//z//H/8f/x//D/7v/u/+7/7v/w//H/8f/w//D/
8P/w//D/8P/x//H/7//t/+3/7v/v/+n/4//h/+b/7v/7/woAIAA5AFMAbACIAKYAvgDQ
AOEA8AD8APwA7QDRALEAkQBuAEgAJQANAAEA+f/2//T/9P/x//L/8//1//b/9v/0//T/
9P/x//H/8f/v//D/8P/x//H/7//v/+//7v/w//D/8P/w/+7/7//v/+//7//v/+//7//w
//D/7//v//L/8v/y//L/8v/y//L/8//x//H/8f/x//P/9P/0//T/8v/y//P/8//z//P/
8//z//X/9v/3//f/9v/2//j/+P/5//j/9v/1//n/+f/5//n/+v/6//r/+//9//3//v8A
AP//AQABAAEABQAGAAYACQAHAAgACQAKAAsADgAQABAAEQAUABQAFgAbABsAHAAeACAA
IQAgACAAJQAlACYAKQApACoALAAtAC0ALgAvADAAMAAwADAAMQAzADMAMwAyAC4ALQAs
ACkAJwAmACMAIQAgAB0AGwAYABYAFAASABAADgAKAAoACAAHAAYABAADAAIAAgD///7/
+//7//z//P/6//r/+v/6//r/+f/5//n/+//7//r/+f/5//n/+f/5//f/9//4//j/+v/6
//r/+f/5//n/+v/6//r/+f/5//n/+P/4//j/+P/3//f/9//3//r/+v/5//n/9//3//f/
9//3//f/9v/2//b/9v/2//b/9f/1//b/9v/2//b/9f/1//b/9v/2//b/9//3//f/9//2
//b/9v/1//X/9f/2//b/9//3//f/9//1//X/9f/1//b/9v/2//b/9f/1//X/9f/3//f/
9//3//f/9//3//b/9P/1//b/9//3//X/9f/1//f/9//3//f/9f/1//T/9P/0//b/9v/2
//b/9v/2//T/9P/0//b/9v/1//X/9f/1//X/9f/1//X/9f/1//X/8v/0//T/9P/0//b/
9v/0//T/9P/0//X/9f/z//P/8//z//H/8//0//T/9P/0//T/9P/0//T/9f/1//T/9P/0
//T/9P/2//b/9v/0//X/9v/4//j/+P/4//v//P/9//7/AAAAAAAA/////wEAAQADAAQA
BwALAAsADAANAA0ADQANAA0ACgAIAAYACAAJAAkABgAFAAUABQAFAAUABQAFAAQAAgAB
AAAA/f/8//n/9f/1//L/8P/w//D/8P/w/+7/7v/u/+7/7v/u/+z/7P/s/+z/6//r/+v/
6//r/+r/6v/q/+r/6v/q/+v/6//q/+r/6P/o/+j/6P/r/+v/6f/p/+n/5v/l/+P/3//d
/+L/7P/5/woAIAA7AFkAdACKAKYAwADSAOEA7AD6APoA5wDFAKUAhQBgADgAFwADAPn/
8//u/+z/7P/v//D/8f/z//D/7P/u/+7/7P/r/+v/6//p/+j/6P/p/+n/6f/p/+n/6P/o
/+j/6P/o/+j/6f/p/+n/6f/p/+n/6f/o/+j/5//n/+r/6v/q/+r/6v/q/+r/6//t/+3/
7f/t/+3/7v/u/+7/7P/s/+3/7f/t/+3/7f/t/+3/7v/v/+//7v/u//D/8P/y//L/8f/x
//X/9f/1//X/9P/0//T/9f/3//f/+P/6//v//f/9//3///8AAAAAAwADAAQABQAGAAcA
CgAMAAwADQAQABAAEgAVABUAFgAYABsAHQAdAB4AIwAjACQAJwAlACYAKAApACkAKgAr
ACwALAAsACwALQAtAC0ALQAsACoAKQAoACUAIwAiAB8AHQAcABkAFwAUABIAEAAOAAwA
CgAGAAYABAABAAAA/v/9//z//P/5//j/9//3//j/+P/2//b/9v/2//b/9f/1//X/9f/1
//T/8//1//X/9f/1//X/9f/2//b/9P/0//T/8//1//X/9v/2//T/8//z//P/9P/0//T/
9P/0//P/8v/x//L/8v/x//H/8//z//P/8//1//X/9P/0//L/8v/y//L/8f/x//L/8v/y
//L/8f/x//L/8v/y//L/8f/x//H/8f/y//L/8v/x//P/8//0//T/8f/x//H/8f/z//P/
8//z//D/8P/w//D/8f/x//H/8f/z//P/8//z//P/8//z//L/8P/x//L/8//z//H/8f/x
//H/8f/x//H/8f/x//D/8P/y//T/9P/0//P/8v/x/+7/7//w//P/9P/x//H/8f/x//H/
8f/x//H/8f/x//H/7v/y//L/8v/y//L/8v/w//D/8P/w//H/8f/z//P/8//z/+//8f/y
//L/9P/0//T/9P/z//L/8v/x//T/9P/0//T/9v/2//n/+v/7//z//P/8//v/+f/9//3/
//8AAAUACQAJAAoACQAJAAkACQAJAAYABAACAAQABQAFAAQAAwADAAMAAwADAAMAAwAC
AAIAAQAAAP///P/5//X/9f/w/+7/7v/u//D/8P/u/+7/7P/s/+z/7P/s/+z/7P/s/+v/
6//r/+v/6//q/+r/6v/q/+r/6v/r/+v/6v/q/+r/6v/q/+r/6//p/+n/6//r/+j/5//l
/9//2//g/+j/8/8AABQALQBLAGYAfgCWALIAyADXAOIA7gDuAOMAywCrAIUAYgA+ABsA
AwD3/+3/6P/s/+7/6//s/+//7//w//T/8P/u//D/7//v/+//7f/q/+r/6//r/+v/6//r
/+r/6v/q/+r/6v/q/+v/6//r/+v/6//r/+v/7v/u/+3/7f/s/+z/7P/s/+z/7P/s/+3/
7//v/+//7//t/+7/7v/u/+7/7v/v/+//7//v/+//7//w//L/9P/1//L/8v/0//T/9v/2
//X/9f/3//f/9//3//r/+v/6//v/+f/5//r//P///wEAAQABAAEAAgACAAUAAwAEAAUA
BgAJAAwADgAOAA0AEAAQABIAFwAXABgAGgAdAB8AHwAgACEAIQAiACUAJwAoACoAKwAp
ACoAKwAsAC4ALgAuAC8ALQAtAC0ALAAqACkAKAAlACMAIgAfAB0AHgAbABkAFgAUABIA
EAAOAAwACAAIAAYAAwACAAAA///+//7/+//6//v/+//8//z/+v/6//r/+v/6//n/+f/5
//n/+f/4//f/+f/5//n/+f/3//f/+P/4//j/+P/4//f/9f/1//b/9v/4//f/9//3//b/
9v/2//b/9f/1//X/9f/4//j/9//3//f/9//3//f/9f/1//T/9P/0//T/9P/0//X/9f/2
//b/9v/2//X/9f/0//T/9P/0//X/9f/1//X/9v/2//b/9f/3//f/+P/4//X/9f/1//X/
9//3//f/9//0//T/9P/0//X/9f/1//X/9//3//f/9//1//X/9f/0//L/8//0//X/9//1
//X/9f/1//X/9f/1//f/9//2//b/9P/2//b/9v/0//T/9P/y//T/9P/2//b/9f/1//X/
9f/1//X/9f/1//X/9f/1//L/9P/0//T/9P/2//b/9P/0//L/8v/z//P/9f/1//X/9f/z
//X/+P/6//r//P/8//z//P/+//7//f/7//3//f///wAABQAJAAkACgAJAAkACQAJAAkA
BgAEAAIABAAFAAUABAAFAAUABQAFAAUABQAFAAQAAgABAAAA///8//n/9f/1//L/8P/w
//D/8v/y//D/8P/w//D/8P/w//D/8P/w//D/7f/t/+3/7f/t/+z/7P/s/+7/7v/u/+//
7f/s/+z/7P/s/+z/7P/t/+//7f/t/+3/6v/n/+P/4//n/+r/8v///xAAJAA7AFMAaAB+
AJYAqACyALsAxADKAMYArwCTAHcAVwA4ABwABQD1/+//7f/s/+7/7v/t/+7/8f/x/+7/
8P/w//D/7v/v/+//7//t/+z/7P/t/+3/7f/t/+3/7P/s/+z/7P/s/+z/7f/t/+3/7//v
/+//7//w//D/7//v/+7/7v/u/+7/7v/u/+7/7//v/+//7//v/+//8P/w//D/8v/y//P/
8//y//H/8P/v//D/8v/0//X/8v/y//T/9P/2//b/9f/1//f/9//3//f/+P/4//j/+f/5
//n/+v/8//v//f/9//3///8AAAAAAwADAAQABQAGAAUACAAKAAoADAAQABEAFAAVABUA
FgAYABkAGwAbABwAHwAfACAAIwAhACIAJAAlACcAKAApACoAKQAoACcAJwApACkAKQAo
ACQAIwAiAB8AHwAeABsAGQAWABMAEQAOAA4ADAAKAAgACAAEAAQAAgD///7//P/7//z/
/P/5//j/+f/5//r/+v/4//j/+P/4//j/9//3//f/+f/5//j/9//3//f/9//3//X/9f/2
//b/9v/2//b/9f/3//f/+P/4//b/9f/1//X/9v/2//b/9v/3//f/9//3//j/+P/3//f/
9//3//f/9//1//X/9P/0//T/9P/0//T/9f/1//b/9v/0//T/8//z//T/9P/0//T/9f/1
//X/9f/0//T/9P/z//X/9f/2//b/9f/1//X/9f/1//X/9f/1//T/9P/0//T/9f/1//X/
9f/1//X/9f/1//X/9f/1//T/9P/1//b/9//3//X/9f/1//P/8//z//P/9f/1//T/9P/y
//T/9P/0//b/9v/2//T/8v/y//T/9P/1//X/9f/1//X/9f/1//X/9f/1//X/8v/y//L/
8v/y//b/9v/0//T/8v/y//P/8//z//P/8//z//P/9f/2//b/9v/2//b/9v/2//r/+//8
//3//v/+//7//f/7//3//f///wAAAwAHAAcACAAJAAkACQAJAAkABgAEAAIABAAFAAUA
BAADAAMAAwADAAEAAQABAAAA///////////8//n/9f/1//P/8v/z//T/8v/y//D/8P/w
//D/8P/w/+7/7v/u/+7/7f/t/+3/7f/t/+z/7P/s/+z/7P/s/+3/7f/s/+z/7P/s/+z/
7P/t/+3/7f/t/+3/6v/n/+X/4f/j/+r/9P///wwAIAA3AFEAZAB4AI4AogCwALkAxADO
AM4AuwCdAH8AYQBCACIACQD5//P/7//s/+z/7v/x//L/8f/x//D/8P/y//L/8P/v/+//
7//t/+z/7P/t/+3/7f/t/+3/7P/s/+z/7P/s/+z/7f/t/+3/7f/t/+3/7f/u/+7/7f/t
/+7/7v/u/+7/7v/u/+7/7//v/+//7//v/+//8P/w//D/8v/y//P/8//z//P/8//z//H/
8v/z//P/8v/y//T/9P/2//b/9f/1//f/9//3//f/9v/2//b/9//5//n/+v/8//v//f/9
//3/AQACAAIABQAHAAgACQAKAAkADAAOAA4ADwASABIAFAAVABUAFgAYABsAHQAdAB4A
HwAfACAAIwAlACYAKAApACkAKgArACwAKgAqACoAKwAtAC0ALQAsACgAJwAmACMAIQAg
AB0AGwAaABcAFQASABIAEAAOAAwADAAIAAgABgADAAIAAAD//wAAAAD9//z//f/9//7/
/v/6//r/+v/6//r/+f/5//n/9//3//b/9f/3//f/9//3//f/9//4//j/9v/2//b/9f/1
//X/9v/2//b/9f/1//X/9P/0//T/9P/1//X/9f/1//T/9P/z//P/9f/1//X/9f/1//X/
9P/0//T/9P/0//T/8//z//T/9P/0//T/8//z//L/8v/y//L/8f/x//H/8f/y//L/8v/x
//H/8f/y//L/8f/x//H/8f/x//H/8f/x//L/8v/y//L/8f/x//H/8f/z//P/8//z//P/
8//z//L/8f/x//H/8f/z//H/8f/x//H/8f/x//H/8f/x//D/8P/w//L/8v/y//L/8v/y
//D/8v/y//T/9P/x//H/8f/x//H/8f/x//H/8f/x//H/7v/y//L/8v/y//L/8v/w//D/
8P/w//H/8f/x//H/8f/x//H/8//0//T/8//y//H/8P/w//D/8f/x//L/8v/y//L/8v/0
//T/9P/u//H/9P/0//T/9P/0//b/+P/6//z//P/8//v/+f/5//n/+//8////AwADAAQA
BwAHAAcABwAHAAQAAgAAAAIAAwADAAIAAQABAAEAAQABAAEAAQAAAP7//f/8//v//P/5
//X/9f/w/+7/7v/u/+7/7v/s/+z/7P/s/+z/7P/q/+r/6v/q/+v/6//r/+v/6f/o/+j/
6P/o/+j/6P/p/+n/6P/o/+j/6v/q/+r/6//p/+f/5//p/+j/5f/j/93/2//g/+r/9/8G
ABYAKwBFAGIAeACOAKYAugDJANQA3gDkANUAtQCZAHsAVgA0ABcAAQD1/+//7P/q/+z/
7f/s/+3/7//s/+r/7P/s/+z/6//r/+v/6f/m/+b/5//n/+f/5//n/+b/5v/m/+b/5v/o
/+n/6f/p/+v/6//r/+v/6//q/+j/5//q/+r/6v/q/+j/6P/o/+n/6f/p/+n/6f/r/+z/
7P/s/+z/7P/t/+3/6//r/+v/6//t/+7/7//v/+z/7P/u/+7/7v/u/+3/7f/x//H/8f/x
//P/9P/1//f/9v/1//X/9v/3//n/+f/5//v//P/8/////f/+////AAADAAYACAAIAAcA
CgAKAAwAEQARABIAFAAVABcAFwAYABsAGwAcAB8AIQAiACQAJQAlACYAJwAoACgAKAAo
ACkAKQApACkAKAAmACUAJAAhAB8AHgAbABkAGAAVABMAEAAOAAwACgAIAAYAAgACAAAA
/f/8//r/+f/6//r/9//2//P/8//0//T/9P/0//T/9P/0//P/8//z//P/8//y//H/8f/x
//H/8f/x//H/8v/y//T/9P/0//P/8//z//T/9P/0//P/8//z//L/8v/y//L/8//z//P/
8//z//L/8P/v/+//7//v/+//8f/x//D/8P/y//L/8v/y//H/8f/y//L/8P/w/+//7//w
//D/8P/w/+//7//v/+//7v/u/+7/7f/t/+3/7v/u/+//7//v/+//7//v/+//7//u/+7/
7v/u//H/8f/x//H/7//v/+//7//v/+//7//u/+z/7f/u/+//8f/v/+//7//v/+//7//v
/+//7//u/+7/7P/u/+7/7v/w//D/8P/u/+7/7v/w//D/7f/t/+3/7f/v/+//7//v/+//
7//v/+z/7v/u/+7/7v/w//D/7v/u//D/8P/x//H/7//v/+//7//r/+3/7v/u/+7/7v/u
/+7/7v/u/+//7//w//D/8P/w/+//8P/v/+7/8P/x/+7/8P/w//D/8P/y//L/8v/y//X/
9v/3//j/+v/6//r/+f/3//n/+f/7//z///8DAAMABAAFAAUABQAHAAcABAACAAAAAgAD
AAMAAAD//////////////////wAA/v/9//z/+//6//f/8//z//D/7v/u/+z/7P/s/+r/
6P/o/+j/6P/q/+j/6P/o/+j/5//n/+f/6f/p/+j/6P/n/+b/5f/k/+X/5f/k/+T/5v/m
/+b/5v/p/+n/5//n/+P/4v/j/9//3f/b/9z/5P/v//7/DgAlAEMAYAB4AJAAqADAAM8A
4ADqAOwA4QDJAKkAiQBmAEQAIQAFAPf/7f/o/+r/7P/n/+j/6//r/+r/6v/o/+r/7P/p
/+n/6f/n/+b/5v/n/+f/5f/l/+X/5P/m/+b/5v/m/+T/5f/l/+X/5f/l/+X/5f/m/+b/
5f/l/+b/5v/m/+b/6P/o/+j/6f/p/+n/6f/p/+j/6P/n/+b/6P/o/+n/6f/p/+n/6f/p
/+n/6v/r/+v/6v/q/+z/7P/u/+7/7f/t/+//7//v/+//8v/y//L/8//x//H/8v/0//f/
+f/5//n/+f/6//r//f/9//7///8AAAEABAAGAAYACQAMAAwADgARABEAEgAUABUAFwAX
ABgAHAAdAB8AIwAhACIAJAAlACUAJgAnACgAKAAoACgAKQApACkAKQAoACcAJwAnACUA
IgAgABwAGQAYABUAEwAQAA4ADAAKAAgABgACAAIAAAD///7//P/7//r/+v/3//b/8//z
//T/9P/y//L/8v/y//L/8f/x//H/8//z//L/8f/x//H/8f/x//H/8f/y//L/8v/y//L/
8f/v/+//8P/w//D/7//v/+//8P/w//D/8P/x//H/8f/x//D/8P/v/+//7//v/+//7//v
/+//7v/u//D/8P/w//D/7f/t/+7/7v/u/+7/7f/t/+7/7v/u/+7/7f/t/+3/7f/w//D/
8P/v/+3/7f/u/+7/7f/t/+3/7f/t/+3/7f/t/+z/7P/s/+z/7f/t/+3/7f/t/+3/7f/t
/+3/7f/t/+z/7P/t/+7/7//v/+3/7f/t/+3/7f/t/+3/7f/t/+z/7P/s/+7/7v/u/+z/
7P/s/+r/6//s/+//8P/t/+3/7f/t/+3/7f/t/+3/7f/t/+3/6v/u/+7/7v/u/+//7v/r
/+r/7P/s/+3/7f/t/+3/7f/t/+v/7f/u/+7/7v/u/+7/7v/s/+z/7f/t/+z/7P/s/+z/
7P/u/+7/7v/u/+3/7P/u/+7/7v/u/+z/7P/s/+z/7v/u/+7/7v/w//D/8P/w//P/9P/1
//b/9//4//n/+f/3//n/+f/7//z///8DAAMAAgADAAMAAwAFAAUAAgAAAP7/AAABAAEA
/v/9//3//f/9//3//f/9//z/+v/5//j/+f/4//X/8f/v/+z/6v/q/+z/7P/s/+r/6P/o
/+j/6P/o/+b/5v/m/+T/4//j/+P/4//j/+L/4v/k/+T/5P/k/+X/5f/k/+T/5P/k/+T/
5P/l/+X/4//j/+P/4v/f/9v/1//X/97/5v/1/woAHgA5AFcAcgCIAKQAwADQAN0A7AD0
APAA2QC7AJsAeQBUADAAEQD///P/6//o/+j/6v/r/+r/6f/r/+r/6P/o/+j/6P/n/+f/
5//l/+L/4v/j/+P/4//j/+P/4v/k/+T/5P/k/+T/5f/l/+X/5f/l/+X/5f/k/+T/4//j
/+b/5v/m/+b/6P/o/+j/6f/n/+f/5//n/+X/5v/m/+b/6P/o/+n/6f/p/+n/6f/p/+n/
6v/r/+v/7P/s/+7/7v/u/+7/7f/t/+//7//v/+//8v/y//L/8//z//P/9P/2//f/+f/5
//n/+f/6//r//f///wAAAQACAAEABAAGAAYACAAMAA0AEAARABEAEgAUABcAGQAZABoA
HwAfACAAIwAhACIAJAAlACYAKAAqACwALAAsACwALQArACsAKwAqACoAKQAoACUAIQAg
AB0AGwAaABcAFQASAA4ADAAKAAgABgACAAIAAAD///7//P/7//r/+v/3//b/9f/1//b/
9v/y//L/8v/y//L/8f/x//H/8//z//L/8f/z//P/8//z//H/8f/y//L/8v/y//L/8f/z
//P/9P/0//L/8f/x//H/8v/y//L/8v/x//H/8f/x//L/8v/x//H/8f/x//H/8f/y//P/
8//0//L/8v/y//L/8f/x//L/8v/y//L/8f/x/+7/7v/u/+7/8f/x//H/8f/w//D/8P/v
/+//7//w//D/7//v/+//7//x//H/8f/x//D/8P/w//D/7//v/+//7//v/+//7//v/+//
7//v/+7/7v/v//D/8f/x/+//7//v/+//7//v/+//8f/x//D/8P/u//D/8P/w//D/8P/w
/+7/8P/w//L/8v/v/+//7//v/+//7//v/+//8f/x//H/7v/w//D/8P/w//D/8P/u/+7/
7v/u/+//7//v/+//7//v/+3/7//w//D/7v/u/+7/7v/u/+7/7//v//D/8P/w//D/7v/w
//D/8P/w//H/8P/u/+7/7v/u//D/8P/w//D/7v/u/+7/7v/v//D/8f/y//X/9v/3//j/
+f/6//v//P/8//v/+f/7//3///8AAAMABwAHAAgACQAHAAcABwAHAAQAAgAAAAIAAQAB
AAAA///////////////////+//z/+//6//n/+P/z/+//7//s/+v/7P/t/+7/7P/q/+r/
6v/s/+z/7P/q/+j/6P/o/+f/5//n/+f/5//o/+j/6P/o/+j/6P/p/+n/6P/o/+j/6P/o
/+j/6f/p/+X/5f/l/+L/3//d/9v/3f/k/+z//f8QACgAQwBhAHoAkgCqAMIA1gDlAPIA
+gD0ANsAuQCbAHkAUgAuABEA///1/+//7P/u//D/7f/u//H/7//s/+z/7P/u/+z/6f/p
/+n/5//o/+j/6f/p/+n/6f/p/+j/5v/m/+b/5v/m/+f/5//n/+f/5//n/+f/6v/q/+n/
6f/q/+r/6v/q/+r/6v/q/+v/6f/p/+n/6f/r/+z/7P/s/+z/7P/t/+3/7f/t/+3/7f/v
//D/8f/x//D/8P/y//L/8v/y//H/8f/1//X/9f/1//b/9v/2//f/9//3//j/+v/5//v/
+//7//3//v/+/wEAAQACAAMABAAHAAoADAAMAAsADgAOABAAFQAVABYAGAAbAB0AHQAe
ACMAIwAkACcAJQAmACgAKQArACwALQAuAC4ALgAuAC8ALwAvAC8ALgAsACsAKgAnACUA
JAAhAB8AHAAZABcAFAAUABIAEAAOAAoABgAGAAQAAQAAAP7//f/+//7/+//6//n/+f/6
//r/+P/4//j/+P/2//X/9f/1//f/9//2//X/8//z//P/8//1//X/9v/2//b/9v/2//X/
8//z//T/9P/2//X/9f/1//b/9v/2//b/9f/1//X/9f/0//T/8//z//P/8//z//P/9f/1
//T/9P/0//T/9P/0//X/9f/2//b/9P/0//P/8//y//L/8v/y//P/8//z//P/9P/0//T/
8//1//X/9v/2//P/8//z//P/9f/1//X/9f/0//T/9P/0//X/9f/1//X/8//z//P/8//1
//X/9f/0//T/9f/2//f/9f/z//P/8//1//X/9f/1//X/9f/0//T/9v/4//j/+P/2//b/
9v/0//T/9P/2//b/9f/1//X/9f/1//X/9f/1//b/9//4//b/9v/2//b/9v/2//b/9P/0
//b/9v/3//f/9//3//f/9//3//n/+v/6//f/9v/1//T/9v/2//f/9//4//j/+P/4//b/
+P/4//j/9v/3//r/+P/4//j/+P/6//r/+v/6//v//P/9//7///8AAAEAAgADAAEAAwAD
AAUABgAJAA0ADQAOAA8ADwARABEAEQAOAAoACAAKAAsADQAMAAsACwALAAsACwALAAkA
CAAGAAUABAADAAIA///9//3/+v/4//b/9v/2//b/9v/2//b/9v/2//b/9P/0//T/9P/z
//P/8//z//P/8v/y//L/8v/y//L/8//z//L/8v/y//L/8v/y//P/8//x//H/8//w/+v/
6f/p/+n/7v/2/wEADgAkAD8AXQB4AI4AqADCANQA4QDuAPYA9gDlAMcAqQCHAF4AOgAd
AAcA+//3//T/8v/0//X/9P/3//3//P/2//b/+P/4//X/9f/1//P/9P/0//X/9f/z//P/
8//y//T/9P/0//T/9P/1//X/9f/1//X/9f/1//j/+P/3//f/+P/4//j/+P/4//j/+P/5
//f/9//3//f/9//4//j/+P/6//r/+//7//v/+//7//v/+//8//3//f/8//z//v/+/wAA
AAD/////AQABAAEAAQAEAAQABAAFAAMAAwAEAAYABwAJAAkACQALAAwADAAPAA8AEAAR
ABIAEQAUABYAFgAZABwAHAAeACEAIQAiACQAKQArACsALAAtAC0ALgAxADMANAA2ADcA
NQA2ADcAOAA5ADoAOwA9AD0APQA9ADwAOgA5ADgANQAzADIALwAtACwAKQAnACQAIgAg
AB4AHAAcABgAGAAWABMAEgAQAA8ADgAOAAsACgAJAAkACgAKAAgACAAIAAgACAAHAAcA
BwAJAAkACAAHAAkACQAJAAkABwAHAAgACAAIAAgACAAHAAcABwAIAAgACAAHAAcABwAI
AAgACAAIAAkACQAJAAkACgAKAAkACQAJAAkACQAJAAkACQAIAAgACAAIAAgACAAJAAkA
CgAKAAoACgAJAAkACAAIAAgACAAJAAkACQAJAAoACgAKAAkACQAJAAoACgAJAAkACQAJ
AAkACQAJAAkACAAIAAgACAALAAsACwALAAsACwALAAsACwALAAsACgAKAAsADAANAA0A
CwALAAsACwALAAsACwALAAsACgAKAAwADgAOAA4ADAAMAAwACgAKAAoADAAMAA0ADQAN
AA0ADQANAA0ADQANAA0ADQAKAAwADAAMAAwADAAMAAoACgAKAAoACwALAA0ADQANAA0A
CwANAA4ADgAOAA4ADgAOAA4ADgAPAA8ADwAOAA0ADAAOABAAEAAQABAADwAQABMAFAAV
ABYAGAAYABgAGAAYABgAGAAYABsAHAAdAB4AHwAgACEAIgAiACIAIgAiACEAIAAfAB4A
HwAgAA==
         </WaveFormData>
      </LeadData>
      <LeadData>
         <LeadByteCountTotal>10000</LeadByteCountTotal>
         <LeadTimeOffset>0</LeadTimeOffset>
         <LeadSampleCountTotal>5000</LeadSampleCountTotal>
         <LeadAmplitudeUnitsPerBit>4.88</LeadAmplitudeUnitsPerBit>
         <LeadAmplitudeUnits>��V</LeadAmplitudeUnits>
         <LeadHighLimit>2147483647</LeadHighLimit>
         <LeadLowLimit>268435456</LeadLowLimit>
         <LeadID>II</LeadID>
         <LeadOffsetFirstSample>0</LeadOffsetFirstSample>
         <FirstSampleBaseline>0</FirstSampleBaseline>
         <LeadSampleSize>2</LeadSampleSize>
         <LeadOff>FALSE</LeadOff>
         <BaselineSway>FALSE</BaselineSway>
         <ExcessiveACNoise>FALSE</ExcessiveACNoise>
         <MuscleNoise>FALSE</MuscleNoise>
         <LeadDataCRC32>182985505</LeadDataCRC32>
         <WaveFormData>
0P/Q/9D/0P/O/87/zv/O/9D/0P/Q/9D/0v/S/9L/0v/U/9T/1P/U/9L/0v/S/9L/1P/U
/9T/1P/W/9b/1v/W/9b/1v/W/9b/1//Y/9n/2v/c/9z/3P/c/93/3v/f/+D/4v/i/+L/
4v/j/+T/5f/m/+f/6P/p/+r/7P/s/+z/7P/u/+7/7v/u/+//8P/x//L/8v/y//L/8v/y
//L/8v/y//L/8v/y//L/8f/w/+//7v/t/+z/6//q/+n/6P/n/+b/4//i/+H/4P/f/97/
3f/c/9r/2v/a/9r/2v/a/9r/2v/Y/9j/2P/Y/9b/1v/W/9b/2P/Y/9j/2P/X/9b/1f/U
/9b/1v/W/9b/1P/U/9T/1P/W/9b/1v/W/9T/1P/U/9T/1v/W/9b/1v/W/9b/1v/W/9T/
1P/U/9T/1v/W/9b/1v/U/9T/1P/U/9T/1P/U/9T/1v/W/9b/1v/W/9b/1v/W/9b/1v/W
/9b/1v/W/9b/1v/W/9b/1v/W/9b/1v/W/9b/1v/W/9b/1v/Y/9j/2P/Y/9b/1v/W/9b/
2P/Y/9j/2P/a/9r/2v/a/9j/2P/Y/9j/2P/Y/9j/2P/Y/9j/2P/Y/9j/2P/Y/9j/2P/Y
/9j/2P/W/9b/1v/W/9b/1v/W/9b/2P/Y/9j/2P/W/9b/1v/W/9b/1v/W/9b/2P/Y/9j/
2P/W/9b/1v/W/9f/2P/Z/9r/2P/Y/9j/2P/W/9b/1v/W/9f/2P/Z/9r/2v/a/9r/2v/e
/+D/4v/k/+X/5v/n/+n/5//m/+b/5v/m/+f/6//v//H/8f/x//D/8P/w/+//7f/r/+v/
7P/s/+j/5v/j/+H/4f/h/+D/4P/d/9z/3P/c/97/3//f/97/3P/c/9r/2P/a/9r/2f/W
/9T/1v/W/9T/1P/V/9X/1f/V/9X/1P/U/9L/0v/R/9H/0//T/9P/0//T/9P/0//T/9P/
0//T/9P/1P/U/9T/1P/U/9T/1v/W/9T/1f/Y/9n/2P/Z/97/5//4/wUAEQAkADsATQBg
AHgAiQCJAG0ASAAxACsAJQAdABoAEAAHAAIA/P/1//D/7f/r/+n/6P/l/+X/4P/b/9z/
2v/Y/9f/1v/V/9T/1P/U/9P/0//U/9T/0v/U/9T/1P/U/9L/0v/S/9L/1f/V/9X/1f/U
/9T/1f/V/9P/0//T/9P/1f/V/9X/1f/V/9X/1v/W/9X/1f/W/9b/1v/X/9j/2f/X/9f/
1//W/9j/2f/a/9r/2f/Z/9n/2f/X/9f/2P/Y/9j/2v/a/9r/3v/e/93/3f/d/93/3f/f
/97/3v/f/9//4v/j/+T/5f/l/+T/5P/l/+j/6f/r/+v/6v/s/+7/7v/v//D/8P/w/+//
8f/z//P/9P/1//f/9//3//f/+P/4//j/+v/8//z//f/9////AAD+//////////////8A
AAAA///+//3//P/7//v/+f/4//j/9//2//X/9P/z//P/8f/v/+//7//s/+3/7f/s/+v/
6v/p/+n/6f/n/+f/5//n/+b/5f/l/+X/5//n/+f/5v/m/+b/5f/l/+X/5f/l/+X/5f/l
/+X/5f/l/+X/5f/l/+X/5f/l/+T/5v/m/+b/5//l/+X/5v/m/+j/5//n/+b/5v/m/+b/
5v/m/+X/5f/m/+f/5//l/+f/5//n/+f/5//n/+f/6P/o/+j/6P/o/+j/6P/o/+n/6f/n
/+n/6f/p/+n/6f/p/+n/6f/p/+j/6P/o/+n/6f/p/+X/5f/m/+b/6P/o/+n/6f/q/+n/
6f/p/+j/6f/p/+n/6P/o/+f/5//p/+n/6P/n/+j/6f/q/+v/6f/o/+j/6f/p/+n/6P/o
/+f/5//n/+f/6f/p/+n/6P/o/+j/6P/o/+j/6P/o/+j/5v/m/+f/5//n/+f/5//m/+j/
6P/o/+j/6P/o/+j/6P/m/+b/5v/m/+j/6f/p/+n/6f/o/+j/6f/p/+f/5//o/+f/5//n
/+b/6P/p/+n/6f/o/+j/6v/r/+z/7f/u//H/8v/z//T/9v/2//f/9//2//b/9v/2//f/
+/////////////7//v/+//3/+//5//n/+v/6//j/9v/z//H/8f/z//L/8v/v/+z/7P/s
/+z/7f/t/+z/7P/q/+j/5v/m/+j/5//k/+L/5P/k/+L/4v/j/+P/4//j/+X/5P/k/+T/
5P/j/+P/4//h/+H/4f/h/+P/4//j/+P/4f/h/+H/4v/k/+T/5P/k/+T/5P/k/+T/5f/m
/+f/6P/p//D/+/8IABcAJQA2AEsAYQB2AIoAmQCTAHUAVABBADcAMwArACQAGgATAAwA
CAAFAAAA+//7//n/9v/3//P/7P/p/+r/6P/o/+f/5v/l/+T/5P/k/+P/4//k/+T/4v/k
/+T/5P/k/+T/5P/k/+T/5f/l/+X/5f/k/+T/5f/l/+X/5f/l/+X/5//n/+f/5//n/+f/
6P/o/+f/5//o/+j/5v/n/+j/6f/n/+f/5//m/+j/6f/q/+r/6f/p/+n/6f/p/+n/6v/q
/+z/7v/u/+7/7v/u/+3/7f/v/+//7//x//L/8v/z//P/9P/1//b/9//5//j/+P/5//j/
+f/7//v/+v/8//7//v/9//7//v/+/wEAAwAFAAUABgAHAAkACQAJAAkACgAKAAoADAAO
AA4ADQANAA8AEAAQABEAEQARAA0ADQAOAA4ADgAOAA4ADgALAAsACQAIAAgABwAGAAUA
BAADAAMAAQD////////8//3//f/8//v/+v/5//n/+f/5//n/+f/5//j/9//3//f/9f/1
//X/9P/2//b/9f/1//X/9f/1//X/9f/1//X/9f/1//X/9f/1//X/9f/1//T/9v/2//b/
9//3//f/+P/4//j/9//3//b/+P/4//j/+P/2//X/9f/2//f/9//1//f/9//3//f/9//3
//f/+P/4//r/+v/6//r/+f/4//j/9//3//n/+f/5//n/+f/5//n/+f/5//j/+P/4//n/
+f/5//X/9f/2//b/9//4//r/+//6//n/+f/5//n/+f/4//f/9v/2//X/9f/3//f/9v/1
//b/9//4//n/9//2//b/9//4//n/+f/6//r/+f/4//f/+P/5//r/+v/4//j/+P/4//j/
+P/4//j/+P/4//n/+f/5//n/+f/4//b/9v/2//b/+P/4//j/+P/6//r/+v/6//n/+f/4
//f/+P/4//n/+//5//f/9//4//n/+f/5//j//P/8//7/AAACAAQABAAFAAUABAAGAAYA
BgAHAAkADQANAA0ADwAOAA4ADgANAAsACQAJAAoACgAIAAYAAQD////////+//7/+//6
//v//P/9/////f/8//z//P/6//j/+P/4//f/9P/y//T/8v/w//D/8f/x//H/8f/x//L/
8v/y//L/8f/x//H/8f/x//H/8f/x//H/8f/x//H/8f/x//L/8v/y//D/8P/y//L/8v/y
//H/8P/x//T/9f/4/wEAEAAfACsAOgBLAGEAeACSAKcAqQCRAHAAVwBLAEEAOwA4ADAA
KQAiABwAFQASAA8ACQAJAAgAAwABAAAA/f/4//j/+P/3//b/9f/y//L/8v/x//P/9P/0
//L/8f/w/+//7v/v//D/8f/y//H/8f/x//H/8v/y//P/8//x//H/8f/x//H/8f/x//H/
8//z//T/9P/z//P/9P/0//L/8//0//X/9f/1//X/9P/0//X/9v/2//X/9f/1//X/9//3
//j/+P/2//j/+P/4//r/+v/5//n/+f/5//n/+//+//7///////7///8AAAEA///+//7/
//8CAAMABQAFAAQABgAIAAgACgAMAA0ADgAPABEAEwATABQAFQAXABcAGAAZABsAHAAb
ABwAHQAcAB0AHQAfACAAHgAfAB8AHwAdAB0AHgAeAB8AHgAdABwAGwAbABkAGAAWABUA
FAATABIAEQARAA8ADQANAA0ACgALAAsACgAJAAgABwAHAAcABQAFAAUABQAGAAUABQAF
AAMAAwADAAIABQAGAAYABwAGAAUABAADAAMAAwADAAMAAQABAAEAAQABAAEAAQAAAAEA
AgADAAUAAwADAAQABAAGAAUABQAEAAIAAgACAAIABAADAAMABAAEAAMAAAABAAMAAwAD
AAMAAgADAAUABgAEAAQABAAEAAQABAAFAAUAAwAFAAUABQAFAAUABQAFAAUABQAEAAQA
BgAHAAcABwADAAMABAAEAAIAAgADAAMABQAFAAYABwAFAAUABAADAAQABAADAAMAAwAD
AAIAAQACAAMABAAFAAUABAAEAAUABQAFAAQABAAEAAMAAgABAAMAAwADAAIABAAEAAQA
BAACAAIAAgACAAIAAgADAAMAAQABAAEAAAACAAIAAgACAAAAAAAAAAAAAgACAAIAAgD+
////AwAFAAgACgAMAA4AEAAOAA8ADwAOAA4ADgAOAA8AEwAXABcAFwAYABgAGQAaABcA
FQATABMAEgASABAADgANAAsACwALAAoACgAHAAYABAAEAAQABQAFAAQABAAEAAAA/v/+
//7////8//r//P/6//j/+P/5//n/+f/5//n/+P/4//j/+P/3//f/9//3//n/+f/5//n/
9//3//f/9//5//n/+v/6//r/+P/2//j/+P/6//j/+f/8//n/+P/9/wgAFQAkAC0AOwBQ
AGcAfQCWAK4AuQCtAIkAaABZAFMASwBHAEIANgArACgAJgAhABoAFQARAA8ADAAJAAUA
AgD///z/+v/8//v/+v/5//j/+P/4//f/+f/6//r/+P/2//b/9v/2//b/9v/2//b/+f/5
//n/+f/4//j/+f/5//f/9//3//f/9//3//f/9//3//f/+P/4//X/9f/2//b/9//5//v/
/f/8//v/+v/4//r/+//8//z/+//7//v/+//7//v//P/8//r//P/8//z//v/+//3//f//
//////8BAAAAAAABAAEAAAABAAIAAwAGAAYABwAJAAgACQALAAsADAAOABAAEAARABIA
EgASABUAFwAZABkAGAAZABsAGwAZABkAGgAaABwAHgAgACAAHwAfACEAIgAiACMAIwAj
AB8AHwAgACAAIQAgAB8AHgAbABsAGQAYABYAFQAUABMAEgARABEADwAOAA0ADAAIAAkA
CQAIAAcACAAHAAcABwAHAAcABwAHAAYABQAFAAUAAwADAAMAAgACAAIAAQABAAMAAwAD
AAMAAQABAAEAAQABAAEAAQABAAEAAQABAAAAAAAAAAAAAQD/////AAAAAAIAAQABAAAA
AAAAAAAAAAAAAP////8AAAEAAQD//wEAAwADAAMAAwABAAEAAgACAAAAAAAAAAAAAAAA
AAEAAQD//wEAAQABAAEAAQABAAEAAwADAAIAAgAAAAEAAQABAP////8AAAAAAAAAAAEA
AQAAAP////////7/////////AAAAAP////8BAAEAAAD/////////////AQAAAAAAAQAA
AP///f/8//3//f/9//3//f/9//3//P/+//7//v/+//7//v/+//7//f/8//z/+//9//3/
/f/8//z//P/8//z//P/8//z//P/6//r/+v/6//r/+//7//v//f/8//z//f/9//7/AAAC
AAQABgAJAAsADAAMAAoACgAKAAsADwATABMAEwARABAAEAAQAA8ADQALAAsADgAOAAwA
CgAFAAMAAwADAAIAAgD///7//v/+//7////9//z//P/8//v/+v/7//z/+f/2//T/9v/0
//L/8v/z//P/8//z//P/8v/y//L/8v/z//P/8//z//H/8f/x//H/8//z//P/8//z//P/
9P/0//T/8v/0//T/8v/y//L/8f/y//X/9v/3//z/CQAaACcANwBMAGEAdwCOAKYAsQCn
AIkAZgBTAEsARwBBADoAMAAnACAAHAAXABIADQALAAkABAABAP3//P/5//j/9v/0//P/
8v/x//L/8v/y//H/7//w//D/7v/w//D/8P/w//D/8P/w//D/7//v/+//7//u/+7/7//v
/+//7//v/+//8f/x//H/8f/v/+//8P/w/+//7//w//D/8P/x//L/8//z//P/8//y//D/
8f/y//L/8//z//P/8//z//P/9P/0//T/9v/2//b/+P/4//f/9//5//n/+f/7//v/+v/6
//n/+//9////AQADAAIAAgADAAMAAwAEAAMABAAGAAgACAAJAAoACgAKAA0ADwARABEA
EAARABMAEwATABMAFAAUABYAGAAaABoAGQAZABsAHAAcAB0AHQAdABkAGQAaABoAGQAY
ABcAFgATABMAEQAQAA4ADQAMAAsACgAJAAkABwAFAAUABQACAAEAAQAAAP///v/9//3/
/f/9//3//f/9//z/+//7//v/+//7//v/+v/7//z//P/9/////////////f/9//3//f/9
//3//f/9//3//f/9//z/+v/6//r/+//7//v//P/8//7//f/9//z//P/8//z//P/8//v/
+//8//3//f/7//3//f/9//3//f/9//3//v/+//z//P/8//z//P/8//3//f/7//3//f/9
//3//f/9//3//f/9//z//P/8//3//f/9//3//f/+//7//P/8//3//f/8//v/+//7//7/
/////////f/8//r/+f/9//3//P/7//v/+//7//v/+//6//r/+//7//v/+v/6//v/+//7
//v/+//7//v/+v/6//r/+v/6//r/+v/6//r/+v/6//v/+//7//v/+//6//z//P/8//z/
+v/6//r/+v/8//z//P/8//7//////////v/8//v/+//7//n/+f/6//v/+//7//r/+v/7
//v/+//4//r/+v/7//z//f/+/wAAAgAEAAYABwAJAAoACgAIAAgACAAJAAsADwAPAA8A
EQAQABAAEAAPAA0ACwALAAwADAAKAAgABwAFAAUABQACAAIA///+/wAAAAAAAAEAAQAA
AAAAAAD+//z//P/8//3/+v/4//r/+P/2//b/9//3//f/9//3//b/9v/2//b/9f/1//X/
9f/z//P/8//z//X/9f/1//X/9f/1//b/9v/2//b/9P/2//j/9v/2//f/+P/5//r/+/8A
AAcAFgAlADMARgBbAG0AhgCgAK8AqwCRAGwAUwBNAEcAPwA4ADAAKQAiAB4AGQASABEA
DwALAAoABwADAPz/+//6//r/+v/5//j/9//0//T/9P/z//X/9v/2//T/8//y//H/8P/y
//L/8v/y//X/9f/1//X/8v/y//P/8//z//P/8//z//H/8f/x//H/8f/x//L/8v/z//P/
9P/0//L/8//0//X/9f/1//X/9P/2//f/+P/4//f/9//3//f/9//3//j/+P/4//r/+v/6
//7//v/9//3/+//7//v//f/+//7//////wAAAQACAAMAAwACAAIAAwAEAAUABwAHAAYA
CAAKAAoADQAOAA4ADgANAA8AEQARABIAEwAVABUAFQAVABYAFgAWABgAGgAaABsAGwAd
AB4AHgAfAB8AHwAbABsAHAAcABsAGgAZABgAFwAXABUAFAAUABMAEgARAA4ADQANAAsA
CwALAAsACAAHAAcABgAFAAQAAwADAAMAAQABAAEAAQAAAP///////wEAAQABAAAAAAAA
AP/////////////////////////////////////////////+//7//v/+/////////wAA
AAD+//3//f/8//7//v/+//7//v/9//3//v///////f///////////////////wAAAAD+
//7//v/+//7//v///////f/////////////////////////+//7//v/////////9//3/
/v/+/wAAAAABAAEA/v/9//3//f/+/////////wAAAAD/////AQABAAAA///9//3//f/9
//3//P/8//3///////7//v////////////////////7//v/+//7//v/+//7//v/+//7/
/v///////f/9//3//P/9//7///8AAAAAAAAAAAAA/v/+//7//v/+/////////////v/+
///////9//3//v/////////+//z//f/9//3//v/+//z//v/+//7//v/+//7//v/+/wAA
AgAEAAYACQAKAAwADQAMAAwADAAMAAsADwATABMAFQAVABQAFAAWABUAEwARAA8AEAAQ
AA4ADAAJAAcABwAHAAYABgADAAIAAgACAAIAAwADAAIAAgACAAAA/v/+/wAA///8//r/
+v/6//j/+P/3//f/9//3//j/+P/5//r//P/7//v/+//6//n/+P/3//f/9//3//f/9//3
//f/+P/5//r/+//8//j/9v/4//z//f/8//3//v///wQACQAWACUAMwBEAFcAbQCEAJoA
rQCxAJsAdgBbAFEASwBFAD4AOAAtACYAIgAbABgAFQAPAAsACgAJAAUABAABAP7//P/6
//n/+P/3//j/+P/4//f/9//4//j/9v/2//b/9v/2//T/9P/0//T/9//3//f/9//2//b/
9//3//f/9//3//f/+f/5//n/+f/3//f/+P/4//n/+f/6//r/+P/5//r/+//7//v/+//6
//r/+//8//z/+//7//v/+//7//v//P/8//z//v/+//7/AAAAAP////////////8BAAQA
BAAFAAUABAAFAAYABwAHAAYABgAHAAgACQALAAsADgAQABIAEgARABIAEgASABMAFQAX
ABcAGAAZABsAGwAbABsAHAAcABwAHgAgACAAHwAfACEAIgAgACEAIQAhACAAIQAjACQA
IQAgAB8AHgAdAB0AGwAaABoAGQAYABcAFAATABMAEQARABEAEQAOAA0ADQAMAAsACgAJ
AAkACQAHAAcABwAHAAYABQAFAAUABQAFAAUABAAEAAQAAwADAAMAAwADAAMABQAFAAUA
BQADAAMAAwADAAMAAwADAAIAAgACAAIAAwAFAAUABgAGAAQAAwADAAIAAgACAAIAAgAC
AAEAAQACAAMAAwABAAMAAQABAAEAAQAAAAEAAwAEAAQABAAEAAQAAgACAAMAAwADAAUA
BQAFAAUABQAFAAUABQAFAAQABAAEAAUABQAFAAMAAwAEAAQAAgACAAMAAwADAAMABAAF
AAQABQAFAAUABAAEAAMAAwADAAMAAgABAAMAAwADAAMAAwACAAIAAwADAAMAAgACAAEA
AQABAAEAAwADAAMAAgACAAIAAgACAAIAAgACAAIAAgACAAMAAwADAAMAAwACAAAAAAAA
AAAAAAAAAAAAAAACAAIAAgACAAAAAQABAAEAAwACAAIAAwABAP////8AAAEAAQABAAAA
AgADAAMAAwAEAAAAAAAAAAAAAAAAAAAAAAAAAAAAAAAAAAAAAAACAAIAAgACAAQABgAI
AAoACwAMAA4ADwAOAA4ADgAOAA8AEwAXABcAGQAZABgAGAAWABUAEwARAA8AEAAQAA4A
DgALAAkACQAJAAgACAAFAAQABAAEAAQABwAHAAYABgAGAAQAAgACAAQAAwAAAP7//v/+
//z//P/9//3//f/9//v/+v/6//r//P/7//v/+//7//v/+//7//v/+//7//v/+//7//v/
/P/6//r/+v/6//7//P/8//7//f8AAAEAAAABAAoAGQAoADMAQQBWAGsAgQCWAKgAtQCn
AIUAZgBZAE8ASwBFAD4ANAAvACgAIgAdABoAFwAVABEADgALAAkABAADAAQAAgAAAP//
/v/9//z//P/8//v/+//8//z/+v/6//r/+v/6//r/+v/6//r/+//7//v/+//6//r/+//7
//v/+//7//v//f/9//3//f/7//v//P/8//v/+//8//z//P/9//7////////////+//7/
//8AAAAA//////////8BAAEAAgACAAAAAgACAAIABAAEAAMAAwADAAMAAwAFAAgACAAJ
AAkACAAJAAoACwALAAoACgALAA4ADwARABEAEgAUABYAFgAVABYAFgAWABkAGwAdAB0A
HAAdAB8AHwAhACEAIgAiACQAJgAoACgAJgAlACYAJgAmACcAJwAnACcAJwAoACgAJwAm
ACUAJAAhACEAHwAeAB4AHQAcABsAGgAZABkAFwAXABcAFwAUABEAEQAQAA8AEAAPAA8A
DwALAAsACwALAAwACwALAAsACwALAAsACgAMAAwACwALAAsACwALAAsACQAJAAkACQAJ
AAkACQAJAAkACQAJAAgACgAKAAoACwAJAAkACgAKAAoACQAJAAgACgAKAAoACgAKAAkA
CQAKAAsACwAJAAsACwALAAsACwALAAsADAAMAAoACgAKAAoACgAKAAsACwAHAAkACQAJ
AAoACwAMAA0ACwALAAoACgAKAAsACwALAAsACwAMAAwACgAKAAsACwAMAAsACwALAAoA
CwALAAsADAAMAAsACwANAA0ADAALAAsACwALAAsADQAMAAwADQALAAsACgAKAAsACwAL
AAsACwALAAsACgAKAAoACgAKAAwADAAMAAwACgAKAAsACwALAAsACwAKAAwADAAMAAwA
CgAKAAoACgAMAAwADAAMAAoACwALAAsACwAKAAoACwALAAkACQAKAAsACwALAAoADAAN
AA0ADQAMAA4ADgANAAwACwAKAAsADAANAA4ADAAMAAwADAAOAA4ADgAOABEAEgATABQA
FwAYABkAGgAZABkAGAAYABkAGgAcACEAJwAnACcAJwAjACIAIQAfAB4AHQAeACAAHgAc
ABoAFwAVABUAFQAUABQAEQAQABAAEgASABMAEwASABIAEgAQAA4ADgAOAA0ACgAIAAoA
CgAJAAoADAANAAwACwAKAAgACgAKAAoACQAJAAkACQAJAAkACQAJAAkACQAJAAkACQAJ
AAoACgAKAAoACgAKAAgACAAMAA8AEAAPAA4AEwAcACsAOABHAFUAaAB9AJMAqAC+AMUA
swCRAHIAZQBfAFcAUQBMAEQAOwA2ADAALQAqACcAIwAhACAAHwAbABYAEQASABAADgAN
AAwACwAMAAwADAALAAsADAAMAAoACgAKAAoACgAKAAoACgAKAAsACwALAAsADAAMAA0A
DQANAA0ADQANAA0ADQANAA0ADQANAA4ADgAPAA8AEAAQAA4ADwAQABEADwAPAA8ADgAQ
ABEAEgASABEAEQARABEAEQARABIAEgASABQAFAAUABQAFAATABMAFAAVABYAGQAZABgA
GAAXABgAGQAaABsAHQAcABwAHQAeAB8AIQAhACEAIgAjACIAJQAmACYAJgAnACkAKwAr
ACwALQAvAC8AMQAxADIAMgAyADQANgA2ADUANQA3ADgANgA3ADcANwA1ADUANgA2ADUA
NAAzADIAMwAzADEAMAAuAC0ALAArACoAKQApACcAJgAlACQAIAAhACEAIAAfAB4AHQAd
AB0AGwAbABsAGwAaABkAGQAZABkAGQAZABgAGAAYABcAFwAZABkAGQAZABcAFwAXABcA
FwAXABcAFwAZABkAGQAYABYAFgAWABcAFQAVABYAFgAWABUAFQAUABQAFAAUABQAFQAV
ABYAGAAYABcAFAAVABUAFQAVABUAFAAVABcAGAAXABYAFQAUABQAFAAVABUAEwAVABUA
FQAVABUAFQAVABMAEwASABIAFAAVABUAFQATABMAFAAUABQAFAAVABUAEwARABAADwAQ
ABEAEQARABAAEAAPAA8ADwAPAA4ADQAOAA8AEAARABEAEAAQABEAEQARABAAEAAQAA8A
DgANAA0ADQANAAwACgAKAAoACgAKAAoACgAKAAoACgALAAsACQAJAAkACAAKAAoACgAK
AAwADAAMAAwACgAKAAoACgAIAAkACQAJAAcABgAGAAcABwAFAAUABgAFAAUABQAEAAYA
BwAHAAcAAgACAAIAAgACAAIAAgAEAAQABAAEAAUABgAHAAgACwAMAA0ADwANAAwADAAM
AAwADQARABUAFQAVABUAFAAUABQAEwARAA0ADQAOAA4ADAAKAAcABQAHAAcABgAGAAIA
AAD///7//P/9//3//P/8//z/+v/4//b/9v/1//L/8v/0//T/8v/w//H/8f/x/+//7//u
/+7/7v/u/+3/7f/r/+v/6//r/+v/6//r/+v/6//r/+v/6//r/+r/6f/o/+b/6v/o/+b/
6P/r/+r/6f/q/+n/7v/5/woAGQAnADoATQBfAHgAjgCfAJkAfQBaAEcAPwAzACsAJgAe
ABMADAAMAAcA/v/7//n/9f/y//H/7f/m/+P/5P/i/+D/3//e/93/3P/c/9z/2//Z/9r/
2v/Y/9b/1v/W/9b/1v/W/9b/1v/V/9X/1f/V/9T/1P/V/9X/0//T/9P/0//V/9X/1f/V
/9P/0//U/9T/0//T/9T/1P/T/9P/0//T/9H/0f/R/9D/zv/P/9D/0P/P/8//z//P/83/
zf/O/87/zP/O/87/zv/Q/9D/z//P/83/zf/N/8//zv/O/8//z//Q/9H/0v/T/9P/0v/S
/9P/0v/T/9X/1f/V/9b/1//W/9n/2v/a/9r/2f/b/93/3f/c/93/3//f/9//3//g/+D/
3v/g/+L/4v/f/9//4f/i/+L/4//j/+P/4f/h/+L/4v/g/97/3P/a/9f/1//V/9T/0v/R
/9D/z//O/83/zf/L/8r/yf/I/8T/wf/B/8D/v/+8/7v/u/+7/7v/u/+7/7v/uf+3/7b/
tf+1/7X/tf+0/7L/sv+x/7H/s/+z/7P/s/+y/7H/sP+v/63/rf+t/63/rf+t/63/rP+s
/6z/rP+t/63/rf+u/67/rf+r/6r/qP+m/6b/pv+m/6f/p/+o/6r/qv+p/6b/p/+l/6X/
pf+l/6H/of+i/6L/pP+k/6T/pP+j/6L/ov+h/5//of+h/6H/oP+f/57/nf+b/5v/mv+a
/5z/nf+d/53/mf+Z/5r/mv+a/5r/m/+b/5r/mf+Z/5n/mf+Z/5j/l/+W/5b/lf+V/5f/
l/+W/5X/lf+V/5X/lf+S/5D/j/+P/5H/kf+Q/5D/j/+P/4//j/+N/43/jf+M/47/jv+O
/47/jP+M/4z/jP+L/4r/iv+J/4v/i/+L/4r/iP+I/4j/iP+H/4b/hf+E/4L/gv+C/4L/
gP+B/4H/gf+D/4L/gv+D/4P/gf+B/4L/gv+B/4D/fv9+/3//f/9//3z/fP9+/4H/gv+D
/4T/h/+I/4n/iv+K/4r/iv+K/4r/iv+K/4r/jP+M/4z/jP+K/4r/iv+K/4f/hv+F/4T/
gv+C/w==
         </WaveFormData>
      </LeadData>
      <LeadData>
         <LeadByteCountTotal>10000</LeadByteCountTotal>
         <LeadTimeOffset>0</LeadTimeOffset>
         <LeadSampleCountTotal>5000</LeadSampleCountTotal>
         <LeadAmplitudeUnitsPerBit>4.88</LeadAmplitudeUnitsPerBit>
         <LeadAmplitudeUnits>��V</LeadAmplitudeUnits>
         <LeadHighLimit>2147483647</LeadHighLimit>
         <LeadLowLimit>268435456</LeadLowLimit>
         <LeadID>V1</LeadID>
         <LeadOffsetFirstSample>0</LeadOffsetFirstSample>
         <FirstSampleBaseline>0</FirstSampleBaseline>
         <LeadSampleSize>2</LeadSampleSize>
         <LeadOff>FALSE</LeadOff>
         <BaselineSway>FALSE</BaselineSway>
         <ExcessiveACNoise>FALSE</ExcessiveACNoise>
         <MuscleNoise>FALSE</MuscleNoise>
         <LeadDataCRC32>4127953971</LeadDataCRC32>
         <WaveFormData>
GAAYABgAGAAWABYAFgAWABgAGAAYABgAGAAYABgAGAAWABYAFgAWABgAGAAYABgAFgAW
ABYAFgAWABYAFgAWABYAFgAWABYAFAAUABQAFAASABIAEgASABAAEAAQABAADgAOAA4A
DgAMAAwADAAMAAoACgAKAAoACAAIAAgACAAIAAgACAAIAAYABgAGAAYABgAGAAYABgAI
AAgACAAIAAkACgALAAwADQAOAA8AEAARABIAEwAUABUAFgAXABgAGgAaABoAGgAbABwA
HQAeABwAHAAcABwAHgAeAB4AHgAcABwAHAAcAB4AHgAeAB4AHAAcABwAHAAcABwAHAAc
ABwAHAAcABwAHAAcABwAHAAcABwAHAAcAB4AHgAeAB4AHAAcABwAHAAcABwAHAAcAB4A
HgAeAB4AHAAcABwAHAAcABwAHAAcABwAHAAcABwAHAAcABwAHAAcABwAHAAcABwAHAAc
ABwAHAAcABwAHAAcABwAHAAcABwAHAAcABwAHgAeAB4AHgAcABwAHAAcABwAHAAcABwA
HAAcABwAHAAaABoAGgAaABoAGgAaABoAGgAaABoAGgAaABoAGgAaABgAGAAYABgAGAAY
ABgAGAAaABoAGgAaABgAGAAYABgAGAAYABgAGAAYABgAGAAYABgAGAAYABgAFgAWABYA
FgAWABYAFgAWABYAFgAWABYAFgAWABYAFgAWABYAFgAWABQAFAAUABQAEgASABIAEgAT
ABQAFQAWABgAGAAZABoAHQAeAB8AHwAfAB8AHwAfAB0AHQAbABgAFQATABEAEAAQABAA
EAAQAA4ADQANAAwACQAIAAgACAAGAAYABgAIAAkACwANAA8ADQANAA8ADwAPAA8ADwAP
AA4ADgAOAA4ADgAPAA8ADwAPAA8ADwAPABAAEAAQABAADgAOAA4ADgAQABAAEAAQAA4A
DgAPAA8ADwAPAA8ADwARABEAFAAWABwAKAAyADsAQgBGAEUAPgAyACEADQD4/+D/y/++
/7D/mf97/2P/Wf9b/13/YP9r/3v/j/+h/7H/wP/M/9n/5f/t//P/+P/9/wEABAAEAAUA
BwAJAAkACgALAAsACwAMAA0ADQANAA0ADgAQABAAEAAQAA4ADgAOAA4AEAAQABAAEAAO
AA4ADgAOAA4ADgAOAA4ADgAOAA4ADgAOAA4ADAAOABAAEAAQABAADgAOAA4ADgAOAA0A
DQAOAA4ADgAOAA4ADgANAA0ADQANAA4ADgAOAA4ADgANAA0ADQANAA0ADQAOAA4ADQAN
AA0ADQANAA0ADQAMAAwACwANAA0ADQAMAAoACgAJAAcABwAHAAcABQAFAAQABAAEAAIA
AQABAAEAAAAAAAAA///+//7//v/+/wAA///////////+//7//v/+//////////7///8A
AAEAAgADAAQABQAGAAgACQAKAAsADAAOAA4ADwAPABAAEQAQABAAEAAPABAAEgATABQA
FAAUABQAFAAUABQAFAAUABMAEwATABMAEwATABQAFQATABMAEwATABUAFQAVABUAEwAS
ABIAEQARABEAEgATABMAEgASABIAEgASABIAEgASABIAEgASABIAEQARABEAEQASABMA
EwATABIAEgATABMAEwATABMAEwASABEAEQASABIAEgARABEAEQASABIAEgASABMAEwAS
ABIAEgASABQAFAAUABQAEgASABIAEgASABIAEgASABIAEgARABEAEQARABIAEgASABIA
EQARABEAEQARABEADwAPABAAEAARABEAEQAQABAAEQARABEAEQARABEAEAAQABAAEAAQ
ABAAEAAQABAAEAAQABAAEAAPAA8ADwAPAA8ADwAPAA8ADwAPAA8ADwANAAwADAAMAAoA
CgAKAAoACgAKAAoACgAKAAoACgAKAAgACAAIAAgACgAJAAkACgAKAAoACwALAAkACQAJ
AAkACQAJAAkACQAGAAYABgAIAAgACAAIAAkACgALAAwADgAPABAAEQASABMAEwATABMA
EwATABMAEwARAA4ACwAJAAcABgAGAAYABgAGAAYABwAHAAYAAwAAAAAAAAAAAAAAAAAC
AAIABQAGAAcABwAHAAkACQAJAAkACQAJAAgACAAIAAgACAAJAAkACQAJAAkACQAJAAoA
CgAKAAoACgAKAAoACgAKAAgACAAIAAgACAAJAAkACQALAAsACwALAA0ADgASABoAJgAw
ADcAPABAAD0ANAAqABcAAwDs/9b/w/+4/6b/jf9x/1v/Vf9X/1n/YP9t/33/j/+h/7H/
wP/M/9f/4//r/+//9P/5//3//v/+/wEAAwAFAAUABgAHAAcABwAIAAkACQAJAAkACgAK
AAoACgAKAAgACAAIAAgACgAKAAoACgAIAAgACAAIAAoACgAKAAoACgAKAAoACgAKAAoA
CAAKAAgACAAIAAgACgAKAAoACgAIAAcABwAIAAgACAAIAAgACAAHAAcABwAJAAoACgAK
AAoACgAJAAkACQAJAAkACQAKAAoACQAJAAcABwAHAAcACQAIAAgABwAFAAUABQAEAAQA
BAADAAEAAwADAAMAAQD///7//v/+//3//f/+/////P/8//z/+//6//r/+v/6//j/9//3
//f/9//2//b/9v/4//n/+f/5//r/+//8//3//v///wAAAQACAAQABQAGAAcACAAKAAoA
CQAJAAoACwAMAAwADAALAAsADAAMAAwADgAOAA4ADgAMAAwADAAMAA0ADQANAA0ACwAL
AAwADQANAA0ADQANAA0ADQANAA0ADQAMAAwACwALAAsADAANAAsACgAKAAoADAAMAAwA
DAAMAAwADAAMAAoACQAJAAkACQAKAAsACwALAAoACgALAAsACwALAAsACwAKAAkACQAK
AAoACgAJAAkACQAKAAoACgAKAAsACwAIAAgACAAIAAgACAAIAAgACgAKAAoACgAKAAoA
CgAKAAkACAAGAAUABwAHAAgACAAIAAgABwAHAAUABQAFAAUABwAHAAgACAAHAAcABwAG
AAYABwAHAAcABQAFAAUABAAEAAQABAAEAAYABgAGAAYABgAGAAYABgADAAMAAwADAAUA
BQAFAAUABAADAAIAAQACAAIAAwAEAAIAAgACAAIAAgACAAIAAgACAAIAAgACAAIAAgAC
AAIAAgABAAEAAgAAAAAAAQABAAEAAQABAAEAAwACAAQABAAEAAQABwAIAAkACgALAAsA
CwALAAsACwALAAsACwAIAAUAAwABAAAAAAAAAP7//v/+//3//f/8//n/+P/4//j/+P/4
//b/+P/4//n/+//9//7////////////////////+//7//v/+//7/////////////////
//8AAAAA/v/+//7//v8AAAAAAAAAAAAAAAAAAAAAAwADAAMAAwABAAMAAQADAAYACAAM
ABYAJAArADAANAA1AC4AJAAVAAEA7P/Y/8P/tv+q/5f/ff9n/1v/V/9X/1z/Zf9z/4X/
l/+l/7L/wP/L/9X/3f/j/+j/7f/v//L/9v/3//f/+//7//z//f/9//3//v//////////
/wAAAAAAAAAAAAD+//7//v/+/wAAAAAAAAAAAAAAAAAAAAAAAAAAAAAAAAAAAAAAAAAA
AAAAAP7/AAAAAAAAAAAAAAAAAAAAAAAA/v/9//3//v/+//7//v/+//7//f/9//3//f/+
//7//v/+//7//f/9//3//f/9//3//P/8//v/+//5//n/+f/5//v/+v/6//n/+//7//v/
+v/6//r/+f/3//f/9//3//X/9P/y//H/8P/v/+//8P/x/+7/7v/u/+3/6v/q/+r/6v/s
/+v/6//r/+r/6P/n/+b/5//p/+r/6//q/+v/7P/t//D/8f/y//P/9P/2//f/+P/5//r/
/P/8//3//f/+////AAAAAAAA/////wAAAAAAAAAAAAAAAAAAAAAAAAAAAAABAAEAAQAB
AP////8AAAEA//////////8BAAEAAQABAAEAAAAAAP//AQABAAIAAwABAAAAAAAAAAIA
AgACAAIAAAAAAAAAAAAAAP//////////AAABAAEA///+//7///8BAAEAAQABAP///v/9
//3//v/+//7//f/9//3//v/+//z//P/9//3//v/+//7//v/8//z//P/8//7//v/+//7/
/P/8//z//P/8//z/+//7//v/+//8//z/+v/6//n/+f/7//v/+//7//v/+//8//z/+//7
//v/+v/4//n/+f/5//v/+//7//r/+v/6//r/+v/8//z//P/8//v/+v/5//j/9//3//f/
9//1//X/9f/1//f/9//3//f/+f/4//j/+P/4//j/+P/4//j/+P/4//j/9v/2//b/9v/0
//b/+P/2//b/9//4//n/+v/9//7///8AAAMAAwADAAMAAQABAAEAAQD///z/+f/3//X/
9P/0//T/9v/2//b/9f/z//L/7//u/+z/7P/s/+z/7P/u/+7/7//y//P/8//z//X/9f/1
//X/9f/1//T/9P/0//T/9P/1//X/9f/1//X/9f/1//b/9v/2//b/9v/2//b/9v/2//b/
9v/2//b/9v/3//f/9//3//n/9//3//n/+v8AAAgAFAAcACEAKAAsACkAHgAQAP//6//U
/77/r/+m/5b/ff9l/1X/T/9N/03/Vv9l/3X/g/+N/5v/qv+0/8H/zf/V/9v/4v/l/+f/
6P/o/+v/7f/v/+//8P/x/+//7//w//H/7//v/+//8P/y//L/8v/y//L/8v/y//L/8P/w
//D/8P/w//D/8P/w//D/8P/w//D/8v/y//L/8v/y//L/8P/y//L/8v/y//L/8P/w//D/
8P/y//H/8f/y//L/8v/y//L/8v/x//H/8f/x//L/8v/y//L/8v/x//H/8f/x//H/8f/y
//L/8f/x//P/8//z//P/8//y//L/8f/x//H/8f/w/+7/7v/t/+v/6//r/+v/6f/r/+r/
6v/q/+j/5//n/+f/5v/m/+b/5f/k/+T/5P/k/+T/4//j/+P/4f/g/+D/4P/i/+P/4//j
/+b/5//o/+n/6v/r/+z/7f/u//D/8f/y//P/9P/2//b/9//3//j/+f/6//r/+v/5//n/
+v/6//r//P/8//z//P/8//z//P/8//v/+//7//v/+//7//z//f/9//3//f/9//3//f/9
//3//f/8//z/+//7//v//P/9//3//P/8//z//P/8//z//P/8//z//P/8//z/+//7//v/
+//8//3//f////7//v////3//f/9//3//f/8//v/+//8//z//P/7//v/+//8//z//P/8
//3//f/8//z//P/8//z//P/8//z//P/8//z//P/8//z//P/8//z//P/7//v/+//7//z/
/P/8//z/+//7//v/+//7//v/+//7//z//P/7//v/+//6//r/+//7//v/+//7//v/+v/8
//z//P/8//z//P/8//z//P/8//z//P/5//n/+f/5//v/+//7//v//f/9//3//f/7//r/
+v/6//z//P/8//z//P/8//z//P/6//r/+v/6//r/+v/6//r/+v/5//n/+v/6//r//P/8
//z//P/+/wAAAgAEAAUABQAFAAUABQAFAAUABQAFAAIA///9//n/+P/4//j/+P/4//j/
9//3//b/8//y//L/8v/y//L/9P/2//b/9//2//f/9//3//n/+f/5//n/+f/5//j/+P/2
//b/9v/3//n/+f/5//n/+f/5//r/+v/6//r/+v/6//j/+P/4//j/+v/6//r/+v/7//v/
+//7//v/+//7//3/AAAEAAwAFgAiACcALAAwAC0AJAAYAAsA9//g/8r/t/+s/5r/gf9l
/1P/T/9P/0//VP9h/3P/g/+R/6H/sP+8/8f/0//b/+H/5v/p/+v/8P/y//P/8//1//X/
9v/3//f/9//4//n/+//7//v//P/6//r/+v/6//r/+v/6//r//P/8//z//P/8//z//P/8
//r/+v/6//r/+v/6//r/+v/8//z/+v/8//r/+v/6//r/+v/6//r/+v/8//v/+//8//r/
+v/6//r//P/7//v/+//5//r/+v/6//r/+v/5//n/+//7//v/+//6//r/+f/5//n/+f/5
//n/9//2//b/9f/3//f/9//2//b/9v/1//P/8//z//P/8f/v/+7/7v/u/+7/7f/t/+3/
7P/s/+z/6//q/+r/6v/q/+r/6f/p/+n/6f/o/+j/6P/o/+n/6f/p/+r/6//s/+3/8P/x
//L/8//0//b/9//4//n/+v/8//z//f/9//7///8AAAAAAAD//wEAAgACAAIAAgACAAIA
AgACAAIAAgACAAEAAQABAAEAAQABAAIAAwADAAMAAwADAAEAAQABAAEAAwACAAIAAQAB
AAEAAgADAAMAAgACAAIABAAEAAQABAACAAIAAgACAAIAAQABAAEAAQACAAMAAwADAAIA
AgADAAEAAQABAAEAAQAAAP////8CAAIAAgABAAEAAQACAAIAAgACAAMAAwACAAIAAgAC
AAIAAgACAAIAAgACAAIAAgACAAIAAgACAAIAAgABAAEAAQABAAIAAgACAAIAAQABAAMA
AwADAAMAAgABAAEAAAABAAEAAQAAAAAAAQABAAEAAQABAAEAAAAAAAAAAAAAAAIAAgAC
AAIAAAAAAAAAAAABAAEAAQABAAEAAQABAAEA//////////8BAAAAAAAAAAAAAAAAAAAA
/v/+//7//v/+//7//v/+//7//v/+//7//v/9//3//v/+//7//////////////////f/9
//3//f/8//7//P/+//7//v/+////AAABAAIABQAGAAcACAAHAAcABwAHAAkACQAJAAkA
CQAGAAMAAQD9//z//P/8//7//v/+//3//f/8//n/+P/2//b/9v/2//b/+P/4//n/+v/7
//v/+//9//3//f/9//3//f/8//z//v/+//7///////////////3//f/+//7/AAAAAAAA
AAAAAAAAAAAAAP7//v/+//7///////////8BAAEAAQABAAQACAAOABgAIgArADAANAAz
ACwAIgARAP3/6P/S/7//sv+k/4//c/9b/1H/U/9V/1j/Yf9x/4P/k/+j/7L/vv/J/9X/
3//l/+j/7f/x//L/9P/3//n/+//7//z//f/9//3//v///////////wAAAAAAAAAAAAAC
AAIAAgACAAAAAAAAAAAAAAAAAAAAAAD+//7//v/+/wAAAAAAAAAAAAAAAP7/AAAAAAAA
AAAAAAAAAAAAAAAAAAD/////AAAAAAAAAAAAAAAA//////////8AAAAAAAD+//7//f/9
/////////////v/+//3//f///////////////v/+//3//f/9//3//P/+//7//f/7//v/
+//7//n/9//2//b/9v/0//P/8//z//L/8v/y//H/8v/y//L/8v/w/+//7//v/+//7v/u
/+7/7v/v/+//7//w//H/8v/z//b/9//4//n/+v/8//3//v///wAAAgACAAMAAwAEAAUA
BgAGAAYABQAHAAgACAAIAAkACAAHAAYACAAIAAgACAAHAAcABwAHAAcABwAIAAkABwAH
AAcABwAHAAcABwAHAAkACAAIAAcABwAHAAgACQAJAAgACAAIAAYABgAGAAYACAAIAAgA
CAAKAAkACQAJAAcACAAJAAkACQAIAAgACQAJAAkACQAJAAkACAAHAAcACgAKAAoACQAJ
AAkACgAKAAgACAAJAAkACAAIAAgACAAIAAgACAAIAAoACgAKAAoACAAIAAgACAAIAAgA
BwAHAAkACQAKAAoACAAIAAcABwAHAAcABwAHAAcABwAIAAgABwAHAAcABgAGAAcABwAH
AAcABwAHAAYABgAGAAYABgAGAAYABgAGAAQABAAEAAQABQAFAAUABQAEAAMAAgABAAMA
AwADAAMAAQAAAAAAAAAAAAAAAAAAAAIAAgACAAIAAAAAAAAAAAACAAIAAgACAAAA////
/wAAAAAAAAEAAQABAAEAAQABAAEAAQABAAEAAAAAAAAAAAAAAAAAAAD+//7//v/+/wAA
AAAAAAAAAQADAAUABwAIAAkACQAJAAkACQAJAAkACwAJAAYAAwD///3//P/8//z//P/8
//z/+//7//r/9//2//b/9v/2//T/9P/2//b/9//4//n/+f/7//3//f/9//3//f/9//z/
/P/8//z//P/7//v/+//7//3//f/9//7//P/8//z//P/+//7//v/+//7//v/+//7//P/9
//3//f//////////////AgAEAAgAFAAeACcALgAyADMALAAkABUAAQDs/9b/wf+y/6b/
j/91/1v/Tf9N/0//VP9b/2v/ff+P/53/rv+6/8P/0f/b/+P/6P/t//H/8v/0//f/+f/7
//v//P/9//3//f/+////////////AAAAAAAAAAAAAAAAAAAAAAAAAAAAAAAAAAAAAAAA
AAAAAP7//v/+//7/AAAAAAAAAAAAAAAA/v8AAAAAAAAAAAAA/v/+//7//v/+//3//f/+
//7//v/+//7//v/9//3//f///wAAAAAAAAAAAAD////////////////+//7//f/9//3/
/f/9//3//f/8//z/+//7//v/+//6//j/+P/3//X/9//3//f/9f/1//T/9P/0//L/8f/x
//H/8P/w//D/7//u/+7/7v/u/+7/7f/t/+3/7f/s/+z/7P/q/+v/6//r/+z/7f/u/+//
8P/x//L/8//2//j/+f/6//n/+v/8//z//////wAAAQAAAAAAAAD//wEAAgACAAIABAAE
AAQABAAEAAQABAAEAAMAAwADAAMAAwADAAQABQADAAMAAwADAAUABQAFAAUABQAEAAQA
AwAFAAUABgAHAAUABAAEAAQABAAEAAQABAAEAAQABAAEAAYABQAFAAUAAwAEAAUABQAF
AAQABAAFAAUABQAFAAUABQAEAAMAAwAGAAYABgAFAAUABQAGAAYABgAGAAcABwAGAAYA
BgAGAAYABgAGAAYABgAGAAYABgAGAAYABgAGAAYABgAFAAUAAwADAAQABAAGAAYABQAF
AAUABQAFAAUABQAFAAYABgADAAMAAwACAAIAAwADAAMAAwADAAMAAgACAAIAAgACAAIA
AgACAAIAAgACAAIAAgABAAEAAQABAAEAAQABAAEAAQABAAEAAQADAAIAAgACAAAAAAAA
AAAAAAAAAAAAAAD+//7//v/+//7//v/+//7/AAD/////AAAAAAAAAQABAP//////////
///////////+//7/AAAAAAAAAAAAAAAAAAAAAAAA/v/+//7//v8AAAAAAAAAAAIAAgAC
AAIAAwAFAAcACQAIAAkACQAJAAkACQAJAAkACQAHAAQAAQD9//v/+v/6//r/+v/6//r/
+f/5//j/9f/0//T/9P/0//b/9v/4//j/+f/6//v/+//7//3//f/9//3//f/9//z/+v/6
//r/+v/9//3//f/9//3//f/9//7//v/+//7//v/+//7//v/+//7//v/+//7//v//////
/////////////wMABAAIABIAHAAmAC0AMgA0AC8AJgAaAAcA8//e/8b/tf+o/5b/e/9f
/0v/R/9L/0v/UP9f/3P/hf+V/6P/sv++/8v/1//d/+H/5v/p/+3/8P/y//P/9f/3//f/
+P/5//n/+f/6//v/+//7//v//P/8//z//P/8//z//P/8//z//P/8//z//P/8//z//P/8
//7//v/+//7//P/8//z//P/+//7//P/+//7//v/+//7//P/8//z//P/+//3//f/+//z/
/P/8//z//P/7//v/+//9//7//v/+//z//P/7//v//f/9//3//f/8//z/+//7//v/+//7
//v//f/8//z/+//5//n/+f/4//j/+P/3//X/9f/1//X/8//1//T/9P/0//L/8f/x//H/
7v/u/+7/7f/s/+z/7P/s/+z/6//r/+v/6//q/+r/6v/s/+3/7f/t/+7/7//w//H/8v/z
//T/9f/0//b/9//4//n/+v/8//z//f/9//7///8AAAAAAAD//wEAAgACAAIAAgACAAIA
AgACAAIAAgACAAEAAQABAAEAAQABAAIAAwABAAEAAQABAAEAAQABAAEAAQAAAAAA//8B
AAEAAgADAAIAAAD///7/AAAAAAAAAAAAAAAAAAAAAAAA//////////8AAAEAAQD///7/
/v/////////////////+//3//f/+//7//v/9//3//f/+//7//P/8//3//f/9//7///8A
AAAAAAAAAAAA/v/+//7//v/+//7//v/+//7//v/9//3//f/9//7//v/+//7//f/9//3/
/f/9//3/+//7//z//P/9//3//f/8//z//f/9//3/+//7//v/+v/6//r/+v/6//r/+v/6
//r/+v/6//r/+v/5//n/+f/5//n/+f/5//n/+f/5//n/+f/5//j/+P/4//j/+P/4//j/
+P/4//j/+P/4//j/+P/4//j/+P/4//j/+P/3//f/+P/2//b/9//3//n/+f/5//n/+f/5
//n/+f/4//r/+v/5//j/9//2//b/9v/2//b/9v/2//b/9v/2//b/9v/2//j/+P/4//j/
+//8//3////+////AAABAAEAAQABAAEA/////////f/4//X/8//x//P/9P/1//b/9P/0
//P/8//y/+//7v/u/+7/7v/u/+7/8P/w//H/8v/1//X/9f/3//b/9f/0//P/9f/0//T/
9P/0//T/9f/1//P/8//z//P/9f/2//b/9v/0//T/9P/0//b/9v/2//b/9v/2//b/9//3
//f/9//3//f/+f/5//z/AgAMABYAHgAlACoALAAnACAAEAD9/+n/0v+6/6v/nv+K/2//
Vf9D/z//Qf9D/0r/Wf9t/3//kf+h/67/uP/D/8//1//b/+D/4//p/+r/7v/v//H/8f/x
//L/8//z//P/9P/1//X/9f/1//b/9v/2//b/9v/2//b/9v/2//b/9v/2//b/9P/0//T/
9P/2//b/9v/2//b/9v/2//b/9v/2//T/9v/0//T/9P/0//T/9P/0//T/9P/z//P/9P/2
//b/9v/2//b/9f/1//X/8//0//T/9P/0//T/8//z//X/9f/1//X/9P/0//P/8//1//X/
9f/1//X/9P/0//P/8f/x//H/8P/y//L/8f/v/+//7//v/+3/7f/s/+z/7P/q/+n/6f/p
/+b/5v/m/+X/5P/k/+T/5P/k/+P/4//j/+P/4v/i/+L/4P/h/+H/4f/k/+X/5v/n/+j/
6f/q/+v/6v/s/+3/7v/x//L/9P/0//X/9f/2//f/+v/6//r/+f/5//r/+v/6//r/+v/6
//r/+P/4//j/+P/3//f/9//3//f/9//4//n/9//3//f/9//5//n/+f/5//n/+P/4//f/
9f/1//b/9//5//j/+P/4//j/+P/4//j/+P/4//j/+P/6//n/+f/5//j/+P/4//f/+f/4
//j/+f/5//n/+f/5//v/+v/5//n/+v/6//r/+f/3//f/+P/4//j/+P/5//n/+P/4//j/
+P/4//j/+P/4//b/9v/2//b/+P/4//j/+P/6//r/+f/5//n/+f/6//r/+P/4//f/9//5
//n/+f/5//f/9//4//j/+f/5//n/+P/2//f/9//3//f/9//3//b/9v/2//b/9v/2//b/
9v/2//f/+P/5//r/9//3//f/9//5//n/+f/5//f/9//3//f/9//2//b/9v/4//j/+P/4
//b/9v/2//b/9v/2//b/9v/3//j/+f/6//j/9//3//j/+v/6//v/+//5//n/+f/5//v/
+//7//v//P/8//z/+v/6//r/+v/6//r/+v/6//z//P/8//z//f/+/wAAAgADAAQABQAF
AAUABQAFAAUABQAFAAMAAAD9//v/+f/4//j/+P/4//j/+v/5//n/+P/z//L/8v/y//T/
9P/0//b/9v/3//j/+f/5//n/+//7//v/+//7//v/+v/6//r/+v/6//v/+//7//v/+//7
//v//P/8//z//P/8//z//P/8//z//P/8//z//v/+//////8BAAEAAQABAAEAAwAGAAgA
DgAaACQAKwAwADYANQAsACIADwD7/+b/0P+9/7T/qP+P/3X/Yf9X/1f/Wf9e/2n/d/+J
/5v/qf+4/8T/z//Z/+P/5//s//H/9f/4//z//f////////8AAAEAAQABAAIAAwADAAMA
AwAEAAQABAAEAAQABAAEAAQABAAEAAQABAAEAAYABgAGAAYABgAGAAYABgAGAAYABgAG
AAYABgAEAAYABgAGAAYABgAGAAYABgAGAAgABwAHAAgABgAGAAYABgAGAAUABQAFAAcA
CAAIAAgACAAIAAcABwAJAAkACQAJAAgACAAHAAcACQAJAAkACQAHAAYABgAFAAUABQAF
AAQABgAGAAUAAwADAAMAAwABAAEAAAAAAAAA/v/9//3//f/8//z//P/7//r/+v/6//r/
+v/5//n/+f/5//j/+P/4//j/+f/5//n/+v/7//z//f///wEAAwAFAAYACAAJAAoACQAK
AAwADAANAA0ADgAPABAAEAAQAA8AEQASABIAEgASABIAEgASABQAFAAUABQAFQAVABUA
FQAVABUAFgAXABcAFwAXABcAFQAVABUAFQAXABYAFgAVABcAFwAYABkAGQAYABgAGAAY
ABgAGAAYABgAGAAYABgAGAAXABcAFwAXABgAGQAZABkAGAAYABkAGwAbABsAGwAbABoA
GQAZABoAGgAaABkAGQAZABoAGgAaABoAGwAbABoAGgAaABoAHAAcABwAHAAaABoAGgAa
ABwAHAAcABwAHAAcABsAGwAZABkAGgAaABsAHAAcAB0AHQAdAB0AHQAdAB0AHgAeABsA
GwAbABoAHAAdAB0AHQAdAB0AHQAcAB4AHgAeAB4AHgAeAB4AHgAeAB4AHgAeAB0AHQAd
AB0AHQAdAB0AHQAfAB8AHwAfAB8AHgAeAB4AHgAeAB4AHgAfACAAIQAiACAAIAAgACAA
IAAgACAAIAAfAB0AHAAcABwAHAAdAB0AHwAfAB8AHwAdAB0AHQAdAB4AHgAiACIAIgAi
ACIAIwAkACUAJgAoACgAKAAoACkAKgArACwAKgAqACoAKgAmACQAIgAgAB4AHgAeAB4A
HgAeAA==
         </WaveFormData>
      </LeadData>
      <LeadData>
         <LeadByteCountTotal>10000</LeadByteCountTotal>
         <LeadTimeOffset>0</LeadTimeOffset>
         <LeadSampleCountTotal>5000</LeadSampleCountTotal>
         <LeadAmplitudeUnitsPerBit>4.88</LeadAmplitudeUnitsPerBit>
         <LeadAmplitudeUnits>��V</LeadAmplitudeUnits>
         <LeadHighLimit>2147483647</LeadHighLimit>
         <LeadLowLimit>268435456</LeadLowLimit>
         <LeadID>V2</LeadID>
         <LeadOffsetFirstSample>0</LeadOffsetFirstSample>
         <FirstSampleBaseline>0</FirstSampleBaseline>
         <LeadSampleSize>2</LeadSampleSize>
         <LeadOff>FALSE</LeadOff>
         <BaselineSway>FALSE</BaselineSway>
         <ExcessiveACNoise>FALSE</ExcessiveACNoise>
         <MuscleNoise>FALSE</MuscleNoise>
         <LeadDataCRC32>2090861002</LeadDataCRC32>
         <WaveFormData>
EgASABIAEgASABIAEgASABQAFAAUABQAFgAWABYAFgAYABgAGAAYABoAGgAaABoAHAAc
ABwAHAAeAB4AHgAeAB8AIAAhACIAIwAkACUAJgAoACgAKAAoACkAKgArACwALQAuAC8A
MAAxADIAMwA0ADUANgA3ADgAOgA6ADoAOgA8ADwAPAA8ADwAPAA8ADwAPAA8ADwAPAA6
ADoAOgA6ADgAOAA4ADgANwA2ADUANAAzADIAMQAwAC0ALAArACoAKQAoACcAJgAkACQA
JAAkACMAIgAhACAAHgAeAB4AHgAeAB4AHgAeABwAHAAcABwAGgAaABoAGgAaABoAGgAa
ABoAGgAaABoAGgAaABoAGgAaABoAGgAaABoAGgAaABoAGgAaABoAGgAaABoAGgAaABoA
GgAaABoAGAAYABgAGAAaABoAGgAaABoAGgAaABoAGgAaABoAGgAaABoAGgAaABoAGgAa
ABoAHAAcABwAHAAeAB4AHgAeABwAHAAcABwAHAAcABwAHAAcABwAHAAcABwAHAAcABwA
HAAcABwAHAAaABoAGgAaABoAGgAaABoAGgAaABoAGgAaABoAGgAaABgAGAAYABgAGAAY
ABgAGAAYABgAGAAYABgAGAAYABgAGAAYABgAGAAYABgAGAAYABYAFgAWABYAFgAWABYA
FgAYABgAGAAYABgAGAAYABgAGAAYABgAGAAYABgAGAAYABgAGAAYABgAGAAYABgAGAAb
ABwAHQAeAB8AIAAhACIAJAAmACcAKAApACoAKwAuAC8ALwAvAC0AKgAnACUAIwAjACMA
IwAjACEAHwAcABkAFgAUABMAEwATABEAEQASABYAFwAXABcAFAAUABQAFAAUABQAEwAS
ABAAEAAPAA8ADwAPAA8ADwAPAA8ADwAPAA8ADwAPAA8ADwAPAA8ADwARABEAEQARABEA
EgASABIAEgATABMAEwAUABUAGQAcACMAMQBEAFUAawCAAJAAoACoAKUAlQB/AGcAUwBF
ADcAHgD9/97/x/+t/43/bP9a/1P/Wf9m/37/l/+s/8H/1v/k/+r/8//7/wAAAwAFAAcA
CgAMAAwADgAPABEAEgATABMAFAAVABYAFgAWABYAFgAWABUAFQAWABgAFgAWABYAFQAX
ABYAFgAWABYAFgAWABYAFgAWABUAFQAVABUAFQAVABcAFwAXABgAGAAYABgAGAAYABkA
GQAaABoAGwAbABwAGgAbABwAHQAdAB4AHgAfACEAIQAhACIAIQAhACEAIgAkACQAJQAl
ACUAJwAoACgAKAAoACkAKQArACwALQAuAC8AMAAxADIAMwA0ADUANgA2ADcAOAA6ADoA
PAA8ADwAPQA9AD4APgA/AD8APwA/AEIAQgBCAEIAQQBBAEAAQABCAEIAQQBAAD4APgA9
ADwAPAA6ADoAOgA3ADYANQA0ADMAMQAwAC8ALQAsACsAKgArACkAKQAoACcAJwAlACQA
JAAkACMAIwAiACIAIgAiACIAIgAiACIAIAAgACAAIAAgAB8AHwAfAB8AHwAgACAAHgAd
AB0AHQAdAB4AHgAdAB4AHgAeAB4AHgAeAB4AHgAeAB4AHgAeABwAHAAcABwAHAAbABsA
GwAbABwAHAAcABwAHAAcABwAHAAdAB0AHQAdAB0AHQAdAB0AHQAdAB4AHgAeAB4AHgAe
AB4AHgAfAB0AHAAcAB0AHQAdAB0AHAAcABwAHAAcABwAHAAcABsAGwAbABoAGQAZABkA
GQAZABkAGQAYABgAFgAXABcAFgAYABcAFgAWABYAFgAWABYAFgAWABYAFgAUABQAFAAU
ABQAFAAVABUAFQAVABYAFgAVABQAFAAUABYAFgAWABUAFQAVABUAFQAUABQAFQAWABgA
FwAXABcAFwAXABcAFwAXABcAFwAXABcAFgAWABcAFwAWABYAFwAXABcAFgAWABUAFQAW
ABcAGQAZABkAGAAYABYAFgAYABgAGAAYABoAHAAeACAAIQAiACMAJAAoACkAKgArACwA
LQAwADEALwAvAC0ALAArACkAJwAlACMAIwAjACMAIwAgAB0AGgAWABUAFQAVABMAEwAU
ABYAFwAXABcAFgAWABYAFgAUABYAFQAUABQAEgARABEAEQARABEAEQARABMAEwATABMA
EQARABEAEQATABMAEwATABEAEQARABEAEgASABIAEgATABMAEwAUABUAFwAcACcANwBG
AFkAbwCEAJYApACqAKMAkQB5AGMAUQBFADMAFgD3/9r/wf+l/4X/aP9a/1X/W/9s/4b/
nf+w/8X/2P/k/+z/9f/9/wIAAQADAAcACgAKAAoADAANAA8AEAARABEAEgATABQAFAAU
ABQAFAAUABMAEwAUABYAFAAUABQAEwATABIAEgASABIAEgASABIAEgASABEAEQATABMA
EwATABMAEwATABQAFAAUABQAFAAUABUAFQAWABYAFwAXABgAGgAbABwAHQAbABwAHAAd
AB0AHQAdAB4AHwAfAB8AIAAgACAAIQAhAB8AIQAiACIAJAAkACUAJQAnACgAKQAqACsA
LAAtAC4ALwAwADEAMgAyADMANAA2ADoAPAA8ADwAOwA7ADwAPAA9AD0APQA9AD4APgA+
AD4APwA/AD4APgA+AD4APQA8ADwAPAA7ADoAOAA2ADYANgA1ADQAMwAyADEALwAuAC0A
KwAqACkAKAAnACUAJQAkACMAIwAhACAAIgAiACEAIQAgACAAIAAgAB4AHgAeAB4AHAAc
ABwAHAAeAB0AHQAdAB0AHQAeAB4AHgAdAB0AHQAbABwAHAAbABwAHAAcABwAGgAaABoA
GgAaABoAGgAaABoAGgAaABoAHAAbABsAGwAbABwAHAAcABwAHAAcABwAHAAdAB0AHQAd
AB0AHQAdAB0AHQAdAB4AHgAeAB4AHgAeAB4AHgAfAB8AHgAeAB8AHwAfAB8AHgAeAB4A
HgAeABwAHAAcABsAGwAbABoAGQAbABsAGwAbABsAGwAaABoAHAAdAB0AHAAaABkAGAAY
ABgAGAAYABgAGAAYABgAGAAYABgAGAAYABYAFgAXABcAFwAXABgAGAAZABgAGAAYABoA
GgAaABkAFwAXABcAFwAaABoAGwAcABoAGQAZABkAGQAZABkAGQAZABkAGQAZABkAGAAY
ABkAGwAaABoAGwAbABsAGgAaABkAGQAaABsAHQAeAB8AIAAhACIAIwAkACUAKAApACoA
KwAsAC0AMAAxADEAMQAvAC4AKwApACcAJQAlACUAJQAlACMAIgAfABwAGgAXABcAFwAV
ABUAFgAYABkAGQAZABgAGAAWABYAFAAUABMAEgASABIAEwATABMAEwATABMAEwATABMA
EwATABMAEQARABEAEQARABEAEQARABEAEQARABIAFAAUABQAFQAXABUAFAAXABkAGgAh
ADEAQgBRAGUAfACOAJ4AqgCrAJ0AiQBzAF8AUwBHAC4ADQDs/8//sf+R/3L/Wv9T/1f/
Yv94/4//pv+5/8z/3P/m/+//9f/8/wEAAwAFAAYACAAIAAoACwANAA4ADwAPABAAEQAS
ABIAEgASABIAEgAQAA8ADwAQAA4ADgAOAA0ADgAOAA8AEAAOAA4ADgAOAA4ADgANAA0A
DQANAA0ADQANAA0ADQAOAA4ADgAOAA4ADgAPAA8AEAAOAA8ADwAQABAAEQASABMAEwAU
ABQAFQATABMAEwAUABMAEwATABQAFAAUABUAFQATABUAFgAWABgAGAAZABkAGgAaABoA
GgAdAB4AHwAgAB8AIAAhACIAIAAhACIAJAAkACYAJgAmACUAJQAmACYAJwAnACcAJwAo
ACgAKAAoACgAJwAlACQAJgAmACUAJAAjACIAIAAeAB4AHAAcABwAGwAaABkAGAAXABUA
FAATABEAEAAPAA4ACwAJAAkACAAHAAcABQAEAAIAAgABAAEAAAAAAAAAAAAAAAAAAAAA
AP7//v/+//7//P/7//v/+//5//n/+v/6//r/+f/5//n/+f/6//r/+f/4//j/+P/4//j/
+P/4//j/9v/2//b/9v/2//b/9v/2//b/9f/1//X/9P/0//P/8v/y//L/8v/y//D/8f/x
//H/8f/x//H/8f/x//H/8f/y//D/8P/w//D/8P/w//D/8f/x//D/8P/x/+//7//v/+7/
7f/s/+v/6v/q/+r/6v/p/+v/6//q/+n/5//n/+f/5//n/+f/5v/m/+b/5//n/+b/5v/l
/+T/5P/i/+L/4v/i/+L/4v/i/+L/4P/g/+D/4P/e/97/3//f/93/3f/e/97/3//e/97/
3v/c/9z/3P/b/9v/2//b/9v/2v/a/9v/3P/a/9n/2f/Z/9n/2f/Z/9n/1//X/9f/1//V
/9j/2P/Z/9r/3P/c/9z/3P/e/97/3v/g/+P/5P/l/+b/5f/o/+n/6f/n/+X/5P/h/+H/
3//d/93/3f/d/93/2//Y/9X/0v/Q/8//z//P/83/y//M/87/z//O/83/y//K/8r/yv/I
/8j/yf/I/8j/yP/G/8X/xP/D/8X/xf/F/8X/w//D/8P/w//D/8P/w//D/8P/w//D/8P/
wf/B/8H/wv/C/8L/wv/D/8P/w//E/8X/yf/O/9n/5//6/w8AIwA4AEYAUgBUAEcALwAV
APv/6//f/83/sP+T/3z/Zf9H/yH/Bv/8/v3+Bf8W/zD/R/9a/23/fv+K/5T/nf+j/6b/
p/+r/6//sP+w/7D/sv+z/7X/tv+3/7f/tv+3/7j/uP+4/7j/uP+4/7f/t/+4/7r/uP+4
/7j/t/+3/7b/tv+2/7b/tv+2/7b/uP+4/7f/t/+1/7X/tf+1/7P/s/+z/7T/tP+0/7T/
tP+0/7X/tf+2/7b/t/+3/7j/uP+5/7r/u/+7/7z/vP+9/73/vf+9/77/v/+//7//wP++
/77/v/+//8H/w//E/8T/wv/C/8P/w//F/8b/x//I/8n/yv/L/8z/y//M/83/zv/Q/9H/
0v/U/9T/1v/W/9b/1//X/9j/2P/Z/9n/2f/Z/9z/3P/c/9z/2//b/9r/2v/a/9r/2f/Y
/9b/1v/V/9T/0v/Q/9D/0P/P/87/zf/M/83/y//K/8n/x//G/8X/xP/D/8H/wf/A/8H/
wf+//77/vv++/73/vf+8/7z/vP+8/7v/vP+9/77/vP+8/7z/vP++/73/vf+9/73/vf++
/77/wP+//7//v/+9/77/vv+9/77/vv++/77/vv++/77/vv/A/8D/wP/A/8D/wP/A/8D/
wf/B/8L/w//D/8T/xP/E/8b/xv/G/8b/xP/F/8X/xf/F/8X/xf/F/8f/x//H/8j/yP/I
/8j/yP/I/8j/yP/J/8v/yv/K/8v/y//L/8v/yv/M/8z/zP/M/8z/zP/M/8v/zf/N/8z/
y//N/83/zf/N/8v/y//K/8r/yv/L/8v/yv/M/8v/yv/K/8z/zP/M/8z/zP/M/8z/zP/M
/8z/zP/M/8z/zP/N/83/zf/N/87/zv/P/87/zv/O/9D/0P/Q/8//0f/R/9H/0f/R/9D/
0P/Q/9L/0f/R/9H/0f/R/9H/0f/R/9H/0f/R/9P/0v/S/9P/0//S/9L/0//T/9b/1//Y
/9n/2v/d/97/3//i/+H/4v/j/+T/5v/q/+z/7f/r/+n/6P/l/+X/4//h/+H/4//j/+P/
4f/g/93/2v/Y/9X/1f/V/9P/1f/W/9j/2f/X/9f/1v/W/9j/2P/W/9b/1//W/9b/1v/V
/9X/1f/V/9X/1f/V/9X/1f/V/9X/1f/X/9f/1//X/9f/1//X/9f/1//X/9f/2P/a/9r/
2v/b/93/3f/c/93/3//m//P/AQASACcAPwBUAGQAbgByAGsAVQA5AB8ADQD9/+n/zv+1
/5z/h/9r/0f/KP8c/xv/Jf84/1D/af9+/5P/qP+0/7z/w//J/87/0f/T/9f/2P/Y/9j/
2v/b/9//4P/h/+H/4v/j/+T/5P/k/+T/5P/k/+X/5f/m/+j/6P/o/+j/5//o/+j/6f/q
/+j/6P/o/+j/5v/m/+X/5f/n/+f/5//n/+f/5//n/+j/6P/o/+j/6P/q/+v/6//s/+r/
6//r/+z/7v/v//D/8f/x//L/8v/z//X/9f/1//b/+f/5//n/+v/4//j/+f/5//n/+//8
//z//v/+//////8BAAIAAwAEAAUABgAHAAgABwAIAAkACgAKAAsADAAOAA4AEAAQABAA
EwATABQAFAAXABcAFwAXABgAGAAYABgAFwAXABYAFgAYABgAFwAWABQAFAATABIAEQAQ
ABEAEgARABAADwAOAA0ACwAKAAkABwAGAAUABAAFAAMAAwACAAEAAQD///7//P/8//v/
+//8//z//P/8//z//P/8//z//P/8//z//P/+//3//f/9//v/+//8//z//P/7//v/+//7
//z//P/7//z//P/8//z//P/8//z//P/8//z//P/8//z//P/8//z//v/9//3//f/7//z/
/P/8//z//P/8//z//P/9//3//f/9//3//f/9//3//f/9//7//v/+//7//v8AAAAAAAAB
AAEAAAAAAAEA/////////v8AAAAAAAAAAAAAAAAAAP//AQABAAAA///9//3//f/9////
///+//7//f/9//z/+v/8//v/+v/6//r/+v/6//r/+v/6//r/+v/6//r/+v/6//r/+v/7
//v/+f/5//r/+v/7//r/+v/6//r/+v/6//n/+f/5//n/+f/4//j/+f/6//r/+f/5//n/
9//3//f/9//5//n/+f/5//n/+P/4//n/+f/4//j/+f/7//v/+v/6//n/+f/6//v/+//7
//v/+v/6//r/+v/8//z//P/8////AAABAAIAAwAEAAUACAAHAAgACQAKAA0AEAARABEA
EQAPAA4ACwAJAAcABQAFAAUABQAFAAMAAAD9//r/+P/3//f/9//1//P/9P/2//f/+f/5
//j/+P/4//j/9v/2//P/8v/y//L/8//z//P/8//z//P/8//z//H/8f/x//H/8//z//P/
8//x//H/8f/x//P/8//z//T/9P/0//T/9f/1//X/9P/1//f//v8HABMAJAA5AE8AZAB2
AIIAigCFAHUAXQBBAC8AIwATAPr/2//A/6n/kf9t/0z/PP81/zn/SP9g/3f/jP+h/7b/
xP/M/9P/3f/g/+P/5f/p/+z/7P/s/+7/7//v//D/8f/x//T/9f/2//b/9v/2//b/9v/3
//f/+P/6//n/+P/3//X/9//2//b/9v/2//b/9v/2//b/9v/1//X/9f/1//X/9f/1//X/
9f/2//b/9v/2//b/+P/5//n/+v/6//v/+//8//z//f/+//////8AAAAAAQABAAEAAQAC
AAMAAwADAAQABAAEAAUABQAFAAcACAAIAAgACAAJAAkACQAKAAsADAAPABAAEQASABEA
EgATABQAFgAXABgAGgAaABwAHAAcAB8AHwAgACAAIQAhACEAIQAiACIAIgAiACMAIwAi
ACIAIgAiACEAIAAgACAAHwAeAB4AHAAcABwAGQAYABcAFgAXABUAFAATABEAEAAPAA4A
DQALAAsACgAJAAkABwAGAAYABgAFAAUABAAEAAQABAACAAIAAgACAAIAAgACAAIAAgAB
AAEAAQABAAEAAgACAAIAAQABAAEAAQACAAIAAQACAAIAAgACAAIAAgACAAIAAgACAAIA
AgACAAIAAgACAAIAAQABAAEAAQACAAIAAgACAAIAAgACAAIAAwADAAMABQAFAAUABQAD
AAMAAwAEAAQABAAEAAQABAAEAAQABQAFAAQABAAFAAUABQAFAAQABAAEAAQABAACAAIA
AgABAAIAAwADAAMAAQABAAEAAQABAAEAAAAAAAAAAQABAAAAAgABAAAAAAAAAAAAAAAA
AAAAAAAAAAAAAAAAAAAAAAD+//7///////7//f/9//z//f/8//z//P/8//z//P/7//3/
/f/9//3//P/8//3//v/8//v/+//7//v/+//7//v/+//7//v/+//9//z//P/9//v/+v/6
//v//f/9//z//P/7//v//P/9//v/+//7//r//P/8//z//P/8//z//P/8//z//P/8////
AAABAAIAAwAEAAUABgAKAAsADAANAA4ADwASABMAEwATABEAEAAPAA0ACwAJAAcABwAH
AAcABwAEAAEA/v/6//n/+f/5//X/9f/2//j/+f/5//n/+P/6//r/+v/4//j/9//2//b/
9v/1//X/9f/z//P/8//z//X/9f/1//X/9f/1//X/9f/1//X/9f/1//X/9f/1//X/9v/2
//b/9v/3//f/9//4//f/+f/8/wMAEQAkADUASQBeAHAAgACKAIkAfQBnAE0AOQAtAB8A
BgDn/8r/r/+X/3n/WP9A/zf/Of9E/1r/c/+I/53/sv/E/87/1f/d/+L/5f/n/+v/7P/u
/+7/8P/x//P/9P/1//X/9P/1//b/9v/4//j/+P/4//f/9//4//r/+P/4//j/9//3//b/
9v/2//b/9v/2//b/+P/4//f/9//1//X/9f/1//f/9//3//j/9v/2//b/9v/0//X/9f/2
//j/+f/5//r/+v/7//z//f/9//7//v///////////wAAAQABAAEAAgAEAAQABQAFAAUA
BwAIAAgACAAIAAkACQALAAwADQAOAA8AEAARABIAEQASABMAFAAWABcAGAAaABoAHAAc
ABwAHQAdAB4AHgAhACEAIQAhACIAIgAiACIAIwAjACIAIgAiACIAIQAgACAAIAAfAB4A
GgAYABgAGAAXABYAFQAUABMAEQAQAA8ADwAOAA0ADAAJAAcABwAGAAcABwAFAAQABAAE
AAMAAwAEAAQABAAEAAIAAgACAAIAAgACAAIAAgACAAEAAQABAAEAAQACAAIAAAD/////
//8BAAIAAgABAAAAAAAAAAAAAAAAAAAAAAAAAAAAAAAAAAAAAAAAAAAAAAD/////////
/wAAAAAAAAAAAAAAAAAAAAABAAEAAQABAAEAAQABAAEAAQABAAIAAgACAAIAAgACAAIA
AgADAAMAAgACAAMAAwADAAMAAgACAAIAAgACAAIAAgACAAEAAQABAAAA//8BAAEAAQAB
AP/////+//7//v///////v/+//3//P/8//7//v/+//7//P/8//z//P/8//z//P/8//z/
/P/9//3//f/9//7//v/9//z//P/8//z//P/8//v/+//7//v/+//6//r/+//8//z/+//7
//v/+f/5//n/+f/5//n/+f/5//v/+v/6//v/+//6//r/+//8//v/+f/4//f/9//4//n/
+f/5//n/+P/6//j/+v/6//r/+v/6//r/+v/6//r/+v/6//r/+v/8//z//P/8//3//v//
/wAAAwAEAAUABgAGAAcACAAJAAoACwAOAA8ADQANAAsACgAJAAcABQADAAMAAwADAAMA
AQD+//v/+P/4//f/9//3//X/9f/2//j/+f/5//n/+P/4//j/+P/2//b/9f/0//T/8v/x
//H/8f/z//P/8//z//P/8//z//P/8//z//P/8//z//P/8//z//X/9f/1//X/9v/2//b/
9v/5//n/+f/6//v//f8CAA0AHwAwAEMAVwBqAHoAigCOAIUAcQBZAEEAMwAnABMA9v/X
/7z/pf+H/2X/SP86/zn/Q/9W/27/g/+Y/63/wP/M/9L/2//h/+T/5//r/+3/7v/w//D/
8v/z//P/9P/1//X/9v/3//j/+P/4//j/+P/4//f/9//4//r/+v/6//r/+f/5//j/+P/4
//r/+v/6//r/+v/6//n/+f/5//n/+f/5//v/+//7//z//P/8//z//P/+//////8AAP7/
/////wAA/v///wAAAQADAAQABAAFAAUABQAFAAYACQAJAAkACgAIAAgACQAJAAsADQAO
AA4AEAAQABEAEQARABIAEwAUABUAFgAXABgAGQAaABsAHAAeAB8AIAAiACIAJAAkACQA
JQAlACYAJgAnACcAJwAnACoAKgAqACoAKQApACgAKAAqACoAKQAoACYAJgAlACQAJAAi
ACIAIgAfAB4AHQAcABkAFwAWABUAFQAUABMAEgARAA8ADwAOAA8ADwANAAwADAAMAAsA
CwAKAAoACgAKAAoACgAKAAoACAAIAAgACAAIAAcABwAHAAcABwAIAAgACAAHAAcABwAH
AAgACAAHAAYABgAGAAYABgAGAAYABgAGAAYABgAGAAYABgAGAAYACAAHAAcABwAFAAYA
BgAGAAYABgAGAAYABgAHAAcABwAHAAcABwAHAAcABwAHAAgACAAIAAgACAAKAAoACgAL
AAsACgAKAAsACQAJAAkACAAIAAgACAAIAAgACAAIAAcACQAJAAgABwAFAAUABQAFAAUA
BQAEAAQABAAFAAUABAAEAAMAAgACAAQABAAEAAQAAgACAAIAAgAAAAAAAAAAAAAAAAAB
AAEA/////wAAAAABAAAAAAAAAAAAAAAAAP/////////////+//7///8AAAAA////////
///////////9//3//f/9/////v/+///////+//7//////////v/+//3//f/+////////
/////v/+/wAA/v/+//7//v/+//7//v/+//7//v/+//7//v/+//7//v/+////AAABAAIA
BAAGAAgACgAKAAoADAANABAAEQASABMAFAAVABUAFQAQAA4ACgAHAAYABQAGAAcABwAH
AAUAAgD///z/+v/5//v/+//5//n/+P/6//v/+//7//r/+v/6//r/+P/4//f/9v/2//b/
9f/3//f/9//3//X/9f/1//X/9//3//f/9//1//X/9f/1//f/9//3//f/9//3//j/+P/4
//j/+f/5//n/+v/7//3/BAARACEAMgBHAFsAbgCCAJAAkgCFAHEAVQA/ADMAJwARAPL/
0/+6/5//gf9h/0j/PP87/0f/XP90/4v/nv+z/8b/0P/W/9//5f/s/+3/7//z//L/9P/0
//b/9//5//r/+//7//r/+//8//z//P/8//z//P/7//v//P/+//z//P/8//v//f/8//z/
/P/8//z//P/8//z//P/7//v//f/9//3//f/9//3//f/+/wAAAAAAAAAA/v//////AAAC
AAMAAwAEAAIAAwAEAAUABQAGAAYABwAJAAkACQAKAAsACwALAAwADAAMAA0ADQANAA8A
EAAQABAAEAARABEAEwAUABUAFgAXABgAGQAaABsAHAAdAB4AIAAhACIAJAAkACYAJgAm
ACcAJwAoACgAKwArACsAKwAsACwALAAsAC0ALQAsACwALAAsACsAKgAoACgAJwAmACYA
JAAkACQAIwAiACEAIAAfAB0AHAAbABkAGAAXABYAFQATABMAEgARABEADwAOABAAEAAP
AA8ADwAOAA0ADAAKAAoACgAKAAoACgAKAAoACgAJAAkACQAJAAkACgAKAAoACQAJAAkA
BwAIAAgABwAIAAgACAAIAAgACAAIAAgACAAIAAgACAAIAAgACAAIAAgABwAHAAcACAAK
AAsADAAKAAoACgAKAAoACwALAAsACQAJAAkACQAJAAkACQAKAAwADAAMAAwACgAKAAoA
CwANAAwADAANAAsACwALAAoACgAKAAoACgAKAAoACgAJAAoACwALAAsACwALAAsACwAL
AAsACgAKAAgACQAJAAgACgAJAAgACAAGAAYABgAGAAYABgAGAAYABgAGAAYABgAEAAQA
BQAFAAUABQAGAAYABQAEAAQABAAEAAQABAADAAUABQAFAAUABAAEAAUABgAEAAMAAwAD
AAMAAwADAAMABQAFAAUABQAHAAYABgAHAAUABAAEAAUABwAHAAYABgAFAAUABgAHAAcA
BwAHAAYABgAGAAYABgAGAAYABgAGAAYABgAGAAkACgALAAwADwAQABEAEgASABQAFQAW
ABcAGAAZABwAHQAdAB0AGwAaABcAFQATABMAEwATABMAEwARAA4ACwAGAAQAAwADAAUA
AwADAAQABAAFAAUABQAEAAQABAAEAAAAAAD///7/AAAAAP////8BAAEAAQABAP//////
////AQABAAEAAQD//////////wEAAQABAAEAAQACAAIAAgAEAAUABQAFAAYABQAHAAwA
FQAlADYASQBfAHQAhACSAJoAlQCFAG8AVwBFADsALQAUAPH/0v+3/5n/d/9W/0L/Pf9D
/1b/bv+F/5z/r//C/9D/2P/h/+n/8P/x//P/9f/4//j/+P/6//v//f/+//////8AAAEA
AgACAAIAAgACAAIAAwADAAQABgAEAAQABAADAAMAAgACAAIABAAEAAQABAACAAIAAQAB
AAEAAQABAAEAAQABAAEAAgAAAAAAAAAAAAIAAwADAAQABAAFAAUABgAEAAUABgAHAAUA
BgAGAAcACQAJAAkACgANAA0ADQAOAAwADAANAA0ACwANAA4ADgAOAA4ADwAPAA8AEAAR
ABIAFQAWABcAGAAXABgAGQAaABoAGwAcAB4AHwAgAB8AHgAfAB8AIAAgACMAIwAjACMA
IwAiACEAIAAjACMAIgAiACIAIgAhACAAHgAeAB0AHAAcABoAGgAaABcAFgAVABQAEwAR
ABAADwAPAA4ADQAMAAkABwAHAAYABQAFAAMAAgAAAAAA/////////v/9//z//P/8//z/
/P/6//r/+v/6//r/+f/5//n/+P/3//f/9v/2//X/9f/1//X/9v/2//X/8v/y//L/8v/0
//T/9P/0//P/8v/x//D/8v/y//L/8v/y//H/8f/x/+//8P/w//D/8P/w//D/8P/u/+//
7//v/+3/7f/t/+3/7f/t/+3/7v/u/+7/7v/u/+z/7P/s/+3/7f/s/+z/7f/t/+3/7f/s
/+r/6v/q/+r/6v/q/+r/6f/p/+n/6P/n/+f/5//n/+f/5//n/+b/5v/k/+X/5f/k/+T/
4//i/+L/4v/i/+L/4v/g/+D/4P/g/+D/4P/g/+D/3v/e/9//3//e/93/3f/c/9z/3P/d
/97/3f/c/9v/2f/Z/9n/2f/Z/9j/2P/Z/9r/2f/X/9b/1f/X/9f/1//X/9X/1f/V/9X/
1f/U/9T/1f/U/9L/0f/R/9H/0f/Q/9D/z//P/9D/0f/P/8//z//O/87/zv/Q/9H/0v/T
/9T/1f/W/9f/2P/Y/9j/2P/Y/9v/3P/d/97/3v/e/97/3v/b/9r/2f/Y/9f/1v/V/9T/
1v/W/w==
         </WaveFormData>
      </LeadData>
      <LeadData>
         <LeadByteCountTotal>10000</LeadByteCountTotal>
         <LeadTimeOffset>0</LeadTimeOffset>
         <LeadSampleCountTotal>5000</LeadSampleCountTotal>
         <LeadAmplitudeUnitsPerBit>4.88</LeadAmplitudeUnitsPerBit>
         <LeadAmplitudeUnits>��V</LeadAmplitudeUnits>
         <LeadHighLimit>2147483647</LeadHighLimit>
         <LeadLowLimit>268435456</LeadLowLimit>
         <LeadID>V3</LeadID>
         <LeadOffsetFirstSample>0</LeadOffsetFirstSample>
         <FirstSampleBaseline>0</FirstSampleBaseline>
         <LeadSampleSize>2</LeadSampleSize>
         <LeadOff>FALSE</LeadOff>
         <BaselineSway>FALSE</BaselineSway>
         <ExcessiveACNoise>FALSE</ExcessiveACNoise>
         <MuscleNoise>FALSE</MuscleNoise>
         <LeadDataCRC32>1513897434</LeadDataCRC32>
         <WaveFormData>
FAAUABQAFAASABIAEgASABQAFAAUABQAFgAWABYAFgAYABgAGAAYABoAGgAaABoAHAAc
ABwAHAAfACAAIQAiACQAJAAkACQAJQAmACcAKAApACoAKwAsAC8AMAAxADIANQA2ADcA
OAA6ADoAOgA6AD0APgA/AEAAQQBCAEMARABGAEYARgBGAEYARgBGAEYASABIAEgASABG
AEYARgBGAEUARABDAEIAQQBAAD8APgA7ADoAOQA4ADUANAAzADIALwAuAC0ALAArACoA
KQAoACcAJgAlACQAIwAiACEAIAAgACAAIAAgAB4AHgAeAB4AHAAcABwAHAAcABwAHAAc
ABwAHAAcABwAGgAaABoAGgAaABoAGgAaABgAGAAYABgAGgAaABoAGgAaABoAGgAaABgA
GAAYABgAGAAYABgAGAAYABgAGAAYABgAGAAYABgAGAAYABgAGAAYABgAGAAYABgAGAAY
ABgAGAAYABgAGAAYABgAGAAYABYAFgAWABYAFgAWABYAFgAUABQAFAAUABQAFAAUABQA
EgASABIAEgASABIAEgASABIAEgASABIAEAAQABAAEAAQABAAEAAQABAAEAAQABAADgAO
AA4ADgAOAA4ADgAOAA4ADgAOAA4ADgAOAA4ADgAOAA4ADgAOAAwADAAMAAwADAAMAAwA
DAAMAAwADAAMAAwADAAMAAwADAAMAAwADAAMAAwADAAMAAoACgAKAAoADAAMAAwADAAP
ABAAEQASABMAFAAVABYAGAAYABoAGwAaABsAHgAgACEAIQAhACAAHgAdABwAGwAYABgA
GAAYABYAFAARAA0ACwAJAAgACAAHAAYABgAHAAgACQAJAAkABwAHAAcABgAFAAUABAAC
AAIAAgABAAEAAQABAAEAAQD//////////wEAAAAAAAAAAAAAAAAAAAAAAAAAAAAAAP7/
/////////////wAAAAAAAAAAAgAFAAsAEgAdACoAOwBMAGAAdwCQAJ8ApwCvALMAuQDB
AMUAugCkAH8AUgAnAPz/0P+t/5f/jv+S/57/rv+8/83/3P/m/+n/7v/0//j/+f/6//v/
+v/6//r/+v/7//v/+//7//z//P/8//z//P/+//////////3//v/+//7//v/+//7//v/+
//7//v///////////////////wAAAAACAAIAAgACAAAAAQABAAEAAQABAAIAAgACAAMA
AwADAAUABQAFAAUABgAGAAcACAAGAAYABwAHAAgACQAJAAsACgAKAAsACwALAAwADwAR
ABAAEQATABMAEgATABQAFQAYABkAGgAbABwAHQAgACEAIQAjACQAJQAmACgAKwArACsA
LAAtAC4ALwAwADEAMgAxADIAMwA0ADQANAA1ADUANQA1ADUANgA2ADYANQAzADMAMwAy
ADEAMAAvAC4ALQAsACoAKAAoACYAIwAhACAAHgAdABwAGwAZABcAFwAWABUAFAATABMA
EwASABEAEAAQAA4ADgAOAA0ADQAMAAwADAAMAAwACwANAA0ADAAMAAoACwALAAoACgAK
AAoACQAJAAkACgAKAAoACgAJAAkACwAKAAoACgAJAAkACQAJAAkACQAIAAgACAAIAAkA
CQAIAAgACAAIAAgACAAIAAcACQAJAAkACQAJAAkACQAJAAkACQAJAAoACgAKAAoACgAI
AAgACAAHAAcABwAHAAcACQAJAAoACgAHAAcABwAHAAcACAAIAAcABQAGAAYABQAGAAYA
BgAGAAQABAAEAAQAAwADAAMAAwACAAIAAgACAAMAAwADAAMAAwACAAIAAgABAAEAAQAB
AAEAAQAAAAAAAAAAAAEAAQD//////////wEAAQAAAAAAAAAAAAAAAAAAAAAAAAAAAP//
//////////////////////////////3//f/9//3//f/9//3//f/+//7//v/+//z//P/8
//3//f/9//7//v/6//v//P/+//7//v/+/wEAAgADAAQABQAGAAcACAAIAAoACwAMAA0A
EAASABMAEwATABIAEAANAAwACwAIAAgACAAIAAgABgADAP///f/7//r/+v/5//j/+P/5
//r/+//7//v/+f/5//n/+P/3//f/9v/0//T/9P/z//P/8//z//P/8//z//X/9f/1//X/
8v/y//L/8v/y//L/8v/y//T/9P/0//T/8//z//P/8//1//b/9v/2//T/9v/5////CAAV
ACIAMQBEAFoAcQCIAJUAnQChAKkArwC3ALcAqgCOAGcAOgAPAOT/vP+d/4n/gv+K/5j/
pv+0/8P/0P/Y/93/4v/q/+z/6//s/+//7v/u/+7/7v/v/+//7//v//D/8P/w//D/8P/w
//H/8f/x/+//8P/w//D/8v/y//L/8v/y//L/8v/z//P/8//z//P/8f/x//L/8v/0//T/
9P/0//L/8//z//P/9f/1//b/9v/0//X/9f/1//f/9//3//f/+P/4//n/+v/6//r/+//7
//r/+//7//3//v/+//////8AAAAAAgADAAIAAwAFAAUABgAHAAgACQAKAAsADAANAA4A
DwASABMAEwAVABYAFwAYABoAHQAdAB8AIAAhACIAIQAiACMAJAAlACYAJwAoACgAKAAp
ACkAKQApACkAKgAqACoAKQAnACcAJwAmACUAJAAjACIAIQAeABwAGgAaABoAFwAVABQA
EgARABAADwANAAsACwAKAAkACAAHAAcABwAGAAUABAAEAAIAAgACAAEAAQAAAAAAAAAA
AAAA//8BAAEAAAAAAP7///////7//v/+//7//f/9//3//v/+//7//v/9//3//f/8//z/
/P/9//3//f/9//3//f/8//z//v/+///////+//7//v/+//7//v/+//3//f/9//3//f//
//////////3//f/9//7//v/+//7//v/+//7//v/9//3//f/9//3//f/9//7//v/9//3/
/f/9//v//P/8//v/+f/6//r/+f/6//r/+v/6//r/+v/6//r/+//7//v/+//4//j/+P/4
//f/9//3//f/9//2//b/9v/3//f/9//3//X/9f/0//T/9v/2//f/9//1//X/9f/1//X/
9f/0//T/9P/0//T/9P/2//b/9v/2//X/9f/1//X/9f/1//X/9f/1//X/9f/1//P/8//z
//P/8//z//P/8//0//T/9P/0//L/8v/y//P/9//2//f/+P/5//r/+//8//3//v8CAAMA
BAAFAAYACAAJAAkACwAKAAgABwAEAAMAAAAAAAAAAAAAAP7/+//3//X/8//0//T/8//y
//D/8f/y//P/9f/1//P/8//z//L/8f/x//D/7v/u/+7/7//v/+//7//t/+3/7f/t/+v/
6//r/+r/7P/s/+z/7P/s/+z/7P/s/+z/7P/s/+3/7f/t/+3/7f/u/+7/7v/w//L/8f/z
//z/CQAWACMANgBKAGEAeACLAJcAnQChAKcAsQC5ALIAmgB1AEYAFwDq/77/mf+D/3j/
eP+E/5T/ov+z/8L/yv/R/9j/3v/i/+X/5P/n/+j/6P/o/+j/6f/p/+n/6f/q/+r/6v/q
/+r/6v/r/+v/6//p/+r/6v/q/+r/6v/q/+r/7P/s/+z/7f/t/+3/7f/t/+3/7f/u/+7/
7P/s/+z/7P/s/+3/7f/t/+//7//w//D/8P/x//H/8f/x//H/8f/x//L/8v/z//T/9P/0
//X/9f/0//X/9f/3//j/+P/5//n/+v/6//z//f/8//3//////wIAAwAEAAUABgAHAAgA
CQAKAAsADgAPAA8AEQASABMAEgAUABcAFwAZABoAGwAcAB0AHgAfACAAIQAiACMAJAAi
ACIAIwAjACMAIwAjACQAJAAkACMAIQAhACEAIAAfACAAHwAeAB0AGgAYABYAFgAUABEA
DwAOAAwACwAKAAkABwAFAAUABAADAAIAAQABAAEAAAD///7//P/6//r/+v/7//v/+v/6
//r/+v/6//n/9//3//b/9v/2//f/9//2//j/+P/4//f/9f/1//b/9v/4//j/9//3//f/
9v/2//b/9f/1//X/9f/3//f/9v/2//b/9v/3//f/9v/2//b/9v/2//b/9v/1//f/9//3
//f/9//3//f/9//1//X/9f/2//b/9v/2//b/+P/4//j/9//3//f/9//3//X/9f/2//b/
9f/1//X/9f/z//T/9P/z//X/9v/2//X/9P/0//T/9P/y//L/8v/y//P/8//z//P/8v/y
//L/8v/x//H/8f/x//H/8P/w//D/8f/x//H/8f/v/+//7v/u/+z/7P/t/+3/7//v/+//
7//x//H/8P/w/+7/7v/u/+7/8P/w//D/8P/t/+3/7f/t/+3/7f/t/+3/7f/t/+3/7f/t
/+3/7//x//L/8//0//X/9v/4//j/+P/4//z//f/+////AAACAAMAAwADAAIAAAD///7/
/f/6//r/+v/6//r/+P/3//P/8f/v//D/8P/v/+7/7P/t/+7/7//t/+3/6//r/+v/6v/p
/+n/6v/o/+j/6P/l/+X/5f/l/+f/5//n/+f/5f/l/+X/5P/m/+b/5v/m/+T/5P/k/+T/
5v/m/+b/5//n/+f/5//n/+j/6P/o/+j/6v/t//P//v8NABwAKwA+AFQAbwCCAIsAkQCV
AJcAnwCnAKUAlAB2AFMAKAD5/8j/nP9//3H/bv90/4T/lv+m/7X/wP/I/8//1P/Y/9r/
2//c/9//4P/g/+D/4P/h/+P/4//j/+T/4//i/+H/4P/i/+P/4//j/+P/5P/k/+T/5P/k
/+T/5P/i/+L/4v/j/+X/5f/l/+X/5//n/+j/6P/o/+j/6P/o/+f/5//m/+X/5//n/+j/
6P/m/+f/5//n/+n/6f/p/+n/6v/q/+v/7P/s/+z/7f/t/+7/7//v//H/8P/w//H/8f/y
//L/9P/1//b/9//5//n/+P/5//r/+//9////AQADAAIAAwAGAAcACQALAAwADQAOABAA
EwATABUAFgAXABgAGQAaABsAHAAdAB4AHwAgACIAIgAjACMAIgAhACAAIAAgACAAHwAd
ABsAGwAaABkAGAAXABYAFQAUABIAEAAQAA4ACwAJAAgABAADAAIAAQD///3//f/8//v/
+v/5//n/+f/4//f/9v/4//b/9v/2//X/9f/0//T/8v/y//L/8f/z//P/8v/y//L/8//z
//L/8v/y//L/8f/z//P/9P/0//L/8v/x//H/8f/w//D/8P/x//H/8f/x//H/8f/w//D/
8v/y//P/8//y//L/8v/y//T/9P/0//P/8f/x//H/8f/x//H/8f/x//H/8f/x//L/8v/y
//L/8v/y//L/8v/x//H/8f/x//H/8f/x//L/8v/z//P/8//z//H/8v/y//H/8//0//T/
8//y//L/8v/y//D/8P/w//D/7//v/+//7//w//D/8P/w/+//7//v/+//7//u/+7/7v/v
/+//7//v/+3/7f/s/+z/7P/s/+3/7f/t/+3/7f/t/+//7//u/+7/7v/u/+7/7v/s/+z/
7P/s/+3/7f/t/+3/7f/t/+3/7f/t/+3/7f/t/+3/7f/t/+3/7f/t/+3/7f/u//D/8f/y
//P/9P/1//b/9//4//r/+//8//3/AgAEAAUABQADAAIAAAD//wAA///8//z//P/8//z/
+v/5//X/8//x/+7/7v/t/+z/7P/t/+7/7//v/+//7f/t/+3/7P/r/+v/6v/o/+j/6P/n
/+f/5//n/+X/5f/l/+X/5f/l/+X/5P/m/+b/5v/m/+b/5v/m/+b/5v/m/+b/5//n/+f/
5//n/+j/6P/o/+j/6P/t//X//v8LABoAKwBAAFYAbQCCAI0AlQCXAJkAnwClAKMAlgB+
AFkALgABAND/pP+D/3H/bP92/4b/lv+k/7X/xP/O/9P/1v/a/97/3//g/+H/4v/i/+L/
4v/j/+X/5f/l/+b/5v/m/+b/5v/k/+X/5f/l/+X/5v/m/+b/6P/o/+j/6P/q/+r/6v/r
/+v/6//r/+v/6f/p/+r/6v/q/+r/6v/q/+r/6//r/+v/6//r/+z/7P/s/+3/7f/t/+//
7//v/+//7v/u/+//8P/w//D/8f/x//L/8//z//X/9v/2//f/9//4//j/+v/7//r/+//9
//3//v///wAAAQAEAAUABgAHAAgACQAMAA0ADQAPABAAEQASABQAFwAXABkAGgAbABwA
HwAgACEAIgAhACIAIwAkACQAJAAlACUAJwAnACcAKAAmACYAJQAjACMAIwAiACEAIAAf
AB4AHQAaABgAFgAWABYAEwARABAADAALAAoACQAHAAUABQAEAAMAAgABAAEAAQAAAP//
/v/+//z//P/8//v/+//6//r//P/8//z/+//7//v/+v/6//r/+//7//r/+v/6//r/+f/5
//n/+v/6//r/+v/5//n/+//6//r/+v/5//n/+f/5//n/+f/4//j/+v/6//v/+//7//r/
+f/4//j/+P/4//f/+f/5//n/+f/5//n/+f/5//n/+f/5//r/+v/6//r/+v/6//r/+v/5
//v/+//7//v/+v/5//n/+P/5//n/+f/5//f/+P/4//f/9//4//j/9//4//j/+P/4//j/
+P/4//j/9v/1//T/8//0//T/9P/0//f/9//3//f/9f/0//T/9P/z//P/8//z//X/9f/0
//T/9P/0//X/9f/z//P/8//z//P/8//y//L/8v/y//L/8v/y//L/8v/y//H/8f/x//H/
8f/x//H/8f/x//H/8f/x//H/8f/x//H/8f/x//H/8f/y//L/8v/y//D/8P/w//H/8f/x
//L/8v/w//H/8P/y//L/8v/y//X/9v/3//j/+f/6//v//P/8//3//v///wQABgAHAAcA
CQAIAAYABQACAAEA/v/+//7//v/+//z/+//3//X/8//w//D/7//u/+7/7//w//H/8//z
//H/8f/x//D/7//v/+3/6v/p/+j/6f/p/+n/6f/p/+n/6f/p/+n/6f/p/+j/6P/o/+j/
6P/o/+j/6P/o/+j/6P/o/+n/6f/p/+n/6f/q/+r/6v/q/+z/7//1//z/BwAWACcAOgBQ
AGcAfACLAJMAmQCZAKEAqwCvAKYAkABrAEAAFQDm/7r/lf99/3b/ev+I/5b/pP+1/8T/
zv/V/9r/3v/g/9//4v/j/+b/5P/k/+T/5f/n/+f/5//o/+j/6P/o/+j/6v/r/+v/6//p
/+r/6v/q/+r/6v/q/+r/6v/q/+r/6//r/+v/6//r/+v/6//s/+z/7v/u/+7/7v/s/+3/
7f/t/+3/7f/u/+7/7v/v/+//7//x//H/8f/x//D/8P/x//L/9P/0//X/9f/0//X/9f/3
//b/9v/3//f/+P/4//r/+//8//3//////wAAAQACAAMABAAFAAYABwAKAAsADgAPAA8A
EQASABMAFAAWABkAGQAZABoAGwAcAB0AHgAfACAAIwAkACUAJgAkACQAJQAlACcAJwAn
ACgAKAAoACcAJQAlACUAJAAjACAAHwAeAB0AHAAaABgAGAAYABUAEwASAA4ADQAMAAsA
CQAHAAcABgAFAAQAAwADAAEAAAD///7//v/8//z//P/9//3//P/8//r/+v/6//n/+//7
//r/+v/4//n/+f/4//r/+v/6//n/+//7//z//P/6//r/+f/5//v/+v/6//r/+f/5//n/
+f/5//n/+P/4//r/+v/7//v/+//6//n/+P/4//j/+P/3//n/+f/5//n/+f/5//n/+f/5
//n/+f/6//j/+P/4//j/+v/6//r/+f/5//n/+f/5//n/+f/6//r/9//3//f/9//3//j/
+P/3//f/+P/4//f/9v/2//b/9v/2//b/9v/2//X/9f/1//X/9P/0//T/9P/1//X/9f/1
//P/8v/y//L/8//z//P/8//z//P/8v/y//D/8P/x//H/8f/x//H/8f/x//H/8P/w//D/
8P/w//D/8P/w//D/8P/x//H/8f/x/+//7//v/+//7//v/+//7//v/+//7//v/+//7//v
/+//7v/u/+7/7v/u/+7/7v/v/+//7//w//D/7v/v/+7/7v/u/+7/7v/u/+7/7v/u//H/
8v/z//T/9f/2//f/+P/4//r/+//8//3/AAACAAMABQAFAAQAAgABAAAA///8//r/+v/6
//r/+f/3//T/8//v/+7/7v/t/+z/7P/t/+7/7f/t/+3/6//t/+3/7P/r/+v/6v/o/+j/
6P/n/+f/5//l/+X/5f/l/+X/5f/l/+X/5v/m/+b/5v/m/+b/5v/m/+b/5v/m/+b/5//n
/+f/5//n/+j/6P/o/+b/6P/r/+//+P8DABAAHwAwAEQAWQByAIUAjQCVAJkAnwCpAK8A
pgCSAHEARAAXAOz/wP+b/4H/dP90/4D/kP+g/63/vv/I/8//1P/a/9z/3f/g/+H/4v/i
/+L/4v/j/+P/4//j/+T/5P/k/+T/5P/k/+X/5f/l/+X/5v/m/+b/5v/m/+b/5v/m/+b/
5v/n/+f/5//n/+f/5//n/+j/6P/o/+j/6P/o/+j/6f/p/+n/5//n/+j/6P/o/+n/6f/p
/+v/6//r/+v/7P/s/+3/7v/u/+7/7//v//D/8f/x//P/9P/0//X/9f/2//b/+P/5//j/
+f/7//v/+v/7//z//f8AAAEAAgADAAQABQAIAAkACQALAAwADQAOABAAEwATABUAFgAX
ABgAGQAaABsAHAAdAB4AHwAgACAAIAAhACEAIQAhACEAIgAiACIAIQAfAB8AHwAeAB0A
HAAbABoAGQAYABYAFAAUABIADwANAAwACgAJAAgABwAFAAMAAwACAP///v/9//3//f/8
//v/+v/8//r/+v/6//f/9//2//b/9v/2//b/9f/3//f/9v/2//b/9//3//b/9v/2//b/
9f/1//X/9v/2//T/9P/z//P/9f/0//T/9P/z//P/8//z//P/8//y//L/8v/y//P/8//0
//T/9P/0//T/9P/0//P/8//z//P/8//z//P/8//z//P/8//z//T/9P/0//T/9P/0//T/
9P/z//P/8//z//P/8//z//T/9P/z//P/8//z//P/9P/0//P/8f/y//L/8f/y//L/8v/y
//L/8v/y//L/8f/x//H/8f/u/+7/7v/u/+3/7f/t/+3/7//u/+7/7v/t/+3/7f/t/+3/
7f/s/+z/7P/s/+3/7f/t/+3/7f/t/+3/7f/s/+z/6v/q/+r/6v/s/+z/7P/s/+v/6//r
/+v/6//r/+v/6//r/+v/6//r/+v/6//r/+v/6f/p/+n/6f/q/+r/6v/q/+r/6v/q/+v/
6//r/+z/7P/q/+n/6v/q/+r/6v/q/+r/6v/q/+r/6v/q/+r/6v/s/+z/7P/s/+3/7v/v
//D/8//0//X/9v/2//j/+f/6//n//P/+////AQABAAAA/v/7//r/+f/2//b/9v/2//b/
9P/x/+3/6//p/+j/6P/n/+b/5v/n/+j/6f/p/+n/5//p/+n/6P/n/+X/5P/i/+L/4v/h
/+H/4f/h/+H/4f/h/+H/4f/h/+H/4v/i/+L/4v/g/+D/4P/g/+D/4P/g/+D/4f/h/+H/
4f/h/+L/4v/i/+T/5P/p/+//+P8FABQAJQA2AEwAZQB6AIcAjwCVAJsAowCrAKcAmgB8
AFEAJAD5/8z/pP+F/3X/cv96/4j/lP+k/7P/wv/I/83/0v/W/9r/2f/a/9v/3P/c/9z/
3P/d/93/3f/d/97/3v/e/97/3v/g/+H/4f/h/+H/4v/i/+L/4v/i/+L/4v/i/+L/4v/j
/+H/4f/h/+H/4//j/+T/5P/i/+L/4v/i/+T/5f/l/+X/5f/l/+b/5v/m/+f/5//n/+f/
5//n/+f/6P/o/+n/6v/q/+r/6//r/+r/6//r/+3/7v/u/+//7//u/+7/8P/x//L/8//1
//X/9v/3//j/+f/6//v//P/9//7///8CAAMAAwAFAAYABwAIAAoADQANAA8AEAARABIA
EwAUABUAFgAXABgAGQAaABoAGgAbABsAGwAbABsAHAAcABwAGwAZABsAGwAaABkAFgAV
ABQAEwAQAA4ADAAMAAoABwAFAAQAAgABAAAA///9//v/+//6//n/+P/3//f/9//2//X/
9P/0//L/8v/y//H/8f/w//D/8P/w//D/7//v/+//7v/u/+7/7//v/+7/7v/u/+7/7f/t
/+3/7v/u/+z/7P/r/+v/7f/s/+z/7P/t/+3/7f/t/+3/7f/s/+z/6v/q/+v/6//s/+z/
7P/s/+z/7P/s/+v/7f/t/+3/7f/t/+3/7f/t/+v/6//r/+z/7P/s/+z/7P/s/+z/7P/r
/+3/7f/t/+3/6//r/+z/7P/r/+v/6//r/+v/7P/s/+v/6f/q/+r/6f/q/+r/6v/q/+j/
6P/o/+j/5//n/+f/5//m/+b/5v/m/+f/5//n/+f/5//m/+b/5v/l/+X/5f/l/+X/5f/k
/+T/5P/k/+X/5f/j/+P/4//j/+P/4//i/+L/4v/i/+L/4v/i/+L/4v/i/+P/4//j/+P/
4f/h/+H/4f/h/+H/4f/h/+H/4f/h/+H/4f/h/+H/4f/g/+D/4P/g/+D/4P/g/+H/3//f
/+D/4P/g/+H/4P/e/97/3v/e/+D/4P/g/+D/4P/g/+D/4P/g/+D/4P/g/+H/4v/j/+T/
5//o/+n/6v/s/+z/7P/u/+//8P/x//T/9P/1//X/9f/z//D/7v/s/+3/6v/q/+r/6v/q
/+j/5f/h/9//3f/c/9z/2//a/9r/3f/e/9//3//f/93/3f/d/9r/2f/Z/9j/1v/W/9b/
1f/X/9f/1//X/9X/1f/V/9X/1f/V/9T/1P/U/9T/1P/U/9T/1P/U/9T/1P/U/9X/1f/X
/9f/1//Y/9b/1v/W/9j/2//l/+7/+f8IABcALABEAF8AcgB9AIUAiQCPAJcAnQCZAIgA
aAA/ABAA5f+6/5T/d/9n/2b/cP9+/4r/mP+p/7b/vP/B/8b/yv/O/8//zv/R/9D/0P/Q
/9D/0f/R/9H/0f/S/9L/0v/S/9L/0v/T/9P/0//T/9T/1P/U/9T/1P/U/9T/1P/U/9T/
1f/V/9X/1f/V/9X/1f/W/9b/1P/U/9T/1P/W/9f/1//X/9f/1//Y/9j/2P/Z/9n/2f/Z
/9n/2f/Z/9j/2P/Z/9r/3P/c/93/3f/e/9//3//h/+D/4P/h/+H/4f/i/+X/5//m/+f/
6f/p/+j/6f/q/+v/7v/v//D/8f/y//P/9v/3//f/+f/6//v//P/+/wEAAQABAAIAAwAE
AAUABgAHAAgACwAMAA0ADgAOAA4ADwAPAA8ADwAPABAAEAAQAA8ADQANAA0ADAALAAoA
CQAIAAcABAACAAAAAAD+//v/+f/4//b/9f/0//P/8f/v/+//7v/t/+z/6//r/+v/6v/p
/+j/6P/m/+b/5v/l/+X/5P/k/+T/5P/k/+P/4//j/+L/4v/i/+P/4//i/+L/4v/i/+H/
4f/h/+L/4v/i/+L/4f/h/+H/4P/g/+D/4f/h/+H/4f/h/+H/4P/g/+D/4P/h/+H/5P/k
/+T/5P/i/+L/4v/h/+H/4f/h/+H/4f/h/+H/4f/h/+H/4f/i/+L/4v/i/+L/4v/i/+L/
4f/j/+P/4//j/+H/4f/i/+L/4f/h/+H/4f/j/+T/5P/j/+P/5P/k/+P/4v/i/+L/4v/g
/+D/4P/g/9//3//f/9//4P/g/+D/4P/f/9//3//f/9//3v/e/97/3//f/9//3//f/9//
3v/e/97/3v/f/9//3f/d/93/3f/f/9//3v/e/97/3v/e/97/3v/e/97/3v/d/93/3f/d
/93/3f/d/93/3f/d/93/3f/d/93/3f/d/93/3f/d/93/3v/e/97/3v/e/97/3v/f/93/
3f/e/97/3v/d/97/3v/e/97/3v/e/97/3v/e/+H/4v/j/+T/5f/m/+f/6P/q/+r/7P/t
/+z/7f/w//L/9f/1//X/9P/0//P/8v/x/+7/7v/u/+7/7v/s/+n/5f/l/+P/4v/i/+H/
4P/g/+H/4P/h/+H/4f/h/+H/4f/g/93/3f/c/9r/3P/c/9v/2//b/9v/2//b/9v/2//b
/9v/3f/c/9z/3P/a/9r/2v/a/9z/3P/c/9z/3P/d/93/3f/d/93/3v/e/97/3P/e/+P/
6f/y//3/DAAdADAAQgBbAHIAgQCLAJMAmQChAKsArwCiAIgAXwAuAP//0v+m/4H/a/9o
/27/fP+M/5z/q/+2/77/xf/M/9L/1v/X/9r/2//c/9z/3P/c/93/3//f/9//4P/g/+D/
4P/g/+D/4f/h/+H/4f/i/+L/4v/i/+L/4v/i/+D/4P/g/+H/4//j/+P/4//j/+P/5P/k
/+T/5P/k/+T/5P/l/+X/5f/l/+X/5v/m/+j/6f/p/+n/6//r/+v/6//q/+r/6//s/+z/
7P/t/+3/7v/v/+//8f/y//L/8//z//T/9P/2//f/9v/3//n/+f/6//v//P/9//7///8A
AAEABAAFAAgACQALAA0ADgAPABAAEgAVABUAFQAWABcAGAAbABwAHQAeAB8AIAAhACIA
IAAgACEAIQAiACMAJAAmACgAKAAnACUAJQAlACQAIwAgAB8AHgAdABwAGgAYABgAFgAT
ABEAEAAPAA8ADwAPAAsACQAJAAgABQAEAAMAAwABAAAA///+/wAA/v/+//7//f/9//z/
/P/+//7//v/9//3//f/8//z/+v/7//v/+v/6//r/+v/5//v/+//8//z/+v/6//n/+f/6
//r/+//8//z/+//6//n/+//7//r/+v/8//z//f/9//3//P/7//r//P/8//z/+//9//3/
/f/9//v/+//7//v//f/9//3//v/8//z//P/8//z//P/8//v//f/9//3//f/9//3//v/+
//3//f/9//3/+//8//z/+//7//z//P/7//r/+v/6//r//P/8//z//P/7//v/+//7//r/
+v/6//r/+f/5//n/+f/5//j/+P/4//n/+f/5//n/+f/5//j/+P/4//j/+f/5//n/+f/5
//n/+f/5//j/+P/4//j/+P/4//b/9v/2//b/9//3//f/9//5//n/+f/5//n/+f/5//n/
+f/5//n/+f/4//f/9v/1//b/9v/2//b/9v/2//b/9//3//f/+P/4//b/9f/4//n/+v/7
//z///8AAAEAAgACAAIAAgACAAQABgAIAAoADAAMAAwADAALAAoACQAIAAUABAADAAIA
AwAEAA==
         </WaveFormData>
      </LeadData>
      <LeadData>
         <LeadByteCountTotal>10000</LeadByteCountTotal>
         <LeadTimeOffset>0</LeadTimeOffset>
         <LeadSampleCountTotal>5000</LeadSampleCountTotal>
         <LeadAmplitudeUnitsPerBit>4.88</LeadAmplitudeUnitsPerBit>
         <LeadAmplitudeUnits>��V</LeadAmplitudeUnits>
         <LeadHighLimit>2147483647</LeadHighLimit>
         <LeadLowLimit>268435456</LeadLowLimit>
         <LeadID>V4</LeadID>
         <LeadOffsetFirstSample>0</LeadOffsetFirstSample>
         <FirstSampleBaseline>0</FirstSampleBaseline>
         <LeadSampleSize>2</LeadSampleSize>
         <LeadOff>FALSE</LeadOff>
         <BaselineSway>FALSE</BaselineSway>
         <ExcessiveACNoise>FALSE</ExcessiveACNoise>
         <MuscleNoise>FALSE</MuscleNoise>
         <LeadDataCRC32>2525700832</LeadDataCRC32>
         <WaveFormData>
DgAOAA4ADgAOAA4ADgAOABAAEAAQABAAEgASABIAEgASABIAEgASABQAFAAUABQAFAAU
ABQAFAAVABYAFwAYABkAGgAbABwAHgAeAB4AHgAfACAAIQAiACMAJAAlACYAJwAoACkA
KgArACwALQAuAC8AMAAxADIAMwA0ADUANgA4ADgAOAA4ADoAOgA6ADoAOgA6ADoAOgA6
ADoAOgA6ADgAOAA4ADgANwA2ADUANAAzADIAMQAwAC8ALgAtACwAKwAqACkAKAAlACQA
IwAiACEAIAAfAB4AHAAcABwAHAAaABoAGgAaABoAGgAaABoAGAAYABgAGAAWABYAFgAW
ABgAGAAYABgAGAAYABgAGAAWABYAFgAWABYAFgAWABYAFgAWABYAFgAUABQAFAAUABQA
FAAUABQAFgAWABYAFgAWABYAFgAWABQAFAAUABQAFgAWABYAFgAWABYAFgAWABQAFAAU
ABQAFAAUABQAFAAUABQAFAAUABIAEgASABIAFAAUABQAFAASABIAEgASABIAEgASABIA
EgASABIAEgAQABAAEAAQABAAEAAQABAADgAOAA4ADgAOAA4ADgAOAA4ADgAOAA4ADgAO
AA4ADgAMAAwADAAMAAwADAAMAAwADAAMAAwADAAMAAwADAAMAAwADAAMAAwACgAKAAoA
CgAKAAoACgAKAAoACgAKAAoACAAIAAgACAAKAAoACgAKAAoACgAKAAoACgAKAAoACgAN
AA4ADwAQABEAEgATABMAEwAUABYAFgAWABgAGgAdAB4AHgAeAB4AGgAZABgAGAAYABYA
FgAWABQAEgAOAAsACQAHAAcABgAFAAQABAAEAAcACQAJAAkABgAFAAUABAAFAAQABAAB
AP///////////v/+//7//v8AAAAAAAAAAP7//v/9//3//f/9//3//f/9//3//f/9//3/
/f/9//3//f/+//7//v/8//7//v8AAAIACAAPABgAIgAuAEAAVwBvAIMAlACpALoAzQDg
AO0A7QDWAKsAcQA+ABoA+f/c/8r/wv/C/8j/z//W/+D/6f/u//H/9P/4//n/+f/5//n/
+f/5//n/+f/5//n/+v/6//n/+f/6//r/+v/5//n/+f/5//n/+v/6//r/+v/6//r/+v/6
//r/+v/6//r/+v/6//r/+v/7//v/+//7//v/+//7//v//P/8//3//f/8//v/+v/6//r/
+//7//v/+//7//v//f/9//3//v/8//z//f/9//3//////wAAAQACAAIAAgAEAAQABAAE
AAQABQAGAAcACAAIAAkACgALAAwADQANAA4ADwAQABIAEwAUABYAFgAXABkAGgAbABwA
HQAdAB0AHgAfAB8AIAAgACEAIgAjACUAJQAmACYAJAAkACUAJgAnACcAJwAnACcAJgAm
ACQAJAAjACIAIQAiACAAHgAeABwAGgAYABcAFgAVABMAEwASAA8ADwAOAA8ADgANAAwA
CwAKAAoACgAHAAYABgAGAAYABgAFAAUABAAEAAQABAAGAAYABgAFAAMAAwADAAMAAwAD
AAMAAwADAAMAAwACAAIAAgACAAIAAgACAAMAAwADAAIAAgACAAMABAAEAAUABQAFAAUA
BQAEAAQABAAEAAYABgAFAAUABQAFAAUABQAFAAUABgAGAAYABgAGAAUABQAFAAYABgAF
AAUABQAFAAUABQAFAAUABQAFAAUABAAEAAQABAAEAAQABAAEAAMAAwADAAMAAwACAAIA
AwADAAIAAgACAAIAAAAAAAAA/v8AAAAAAAAAAAAAAAAAAP/////////////9//z//P/8
//3//f/9//3//P/8//3//f/7//v/+//7//3//f/9//z//P/8//3//f/7//v/+v/6//r/
+v/6//r/+v/7//v/+//7//v/+//6//r/+f/5//r/+v/5//n/+v/5//n/+f/5//v/+v/6
//v/+v/6//v/+v/3//f/+P/6//r/+v/6//3//v///wAAAQACAAIAAwAEAAYABgAGAAgA
CgANAA4ADAAMAAwACgAJAAgACAAGAAQABAAEAAMAAgD///3/+//5//n/+P/3//j/+P/4
//n/+f/5//n/+P/3//f/9v/1//T/9P/x//H/8f/x//H/8P/w//D/8P/w//L/8v/y//L/
8P/v/+//7//v/+//7//v/+//7//v/+//7//v/+//7//w//D/8P/w//D/8P/y//j//v8D
AAwAFgAmADgATwBnAHsAjACfALIAxQDUAN8A2QC+AI0AUwAmAAQA5f/M/7z/tv+4/77/
w//K/9T/2//g/+P/5v/s/+3/6//r/+v/6//r/+v/6//r/+v/7P/s/+v/6//s/+z/7P/r
/+v/6//r/+v/7P/s/+z/7P/s/+z/7P/q/+r/6v/q/+z/7P/s/+z/6v/r/+v/6//t/+3/
7f/t/+v/7P/s/+3/7v/u/+7/7v/u/+7/7//v//H/8f/x//H/8f/x//H/8v/y//L/8//z
//P/9f/1//b/9f/2//b/9v/6//r/+v/6//r/+//8//3//P/8//3//v8BAAIAAwADAAQA
BQAGAAgACQAKAAwADAANAA8AEAARABMAFQAWABcAGAAZABkAGgAaABsAHAAdABsAGwAc
ABwAHAAcAB0AHgAfAB8AHwAfAB8AHgAeABwAHAAbABoAGQAYABYAFAAUABQAEgAQAA8A
EAAPAA0ADQAMAAkACQAIAAcABgAFAAQAAwACAAIAAgABAAAAAAAAAAAAAAD//////v/+
//7//v/+//7//v/9//3//f/9//3//f/9//3//f/9//3//f/8//z//P/8//z//P/8//3/
/f/9//z//P/8//z//P/7//v/+//7//v/+//+//7//v/+//7//v/9//3/+//7//v/+//9
//3//v/+//7//v/+//3//f/9//7//v///////////////////////////////v/+//7/
/v/+//z//P/8//v//f/9//3//f/6//r/+//7//z//P/8//z//P/8//z/+v/6//r/+v/6
//r/+v/6//n/+f/5//n/+f/5//j/+P/4//n/+f/5//n/+P/4//n/+f/3//f/9//3//f/
9//3//b/9v/2//f/9//5//n/+P/4//b/9v/2//b/9v/3//f/9//3//f/9//2//j/9//3
//j/+P/3//f/+P/3//f/9//3//X/9P/0//X/9//4//r/+v/6//r//f/9//7/AAACAAIA
AgAEAAYACQAKAAoACgAKAAgABwAGAAYABAACAAQABAADAAIA///9//v/+f/5//j/9//2
//T/9P/1//f/9f/1//T/8//1//T/8//y//L/7//v/+//8f/x//D/8P/u/+7/7v/u/+7/
7v/u/+7/7f/t/+3/7f/v/+//7//v/+3/7f/t/+3/7f/t/+3/7v/u/+7/7P/u//D/7v/w
//b//f8GABAAHgAuAEMAXQB1AIgAmQCsAL0A0gDhAOUA1ACpAG0AOAASAO3/zv+6/7D/
rv+0/7v/wv/K/9P/2v/f/+T/5v/p/+n/6f/p/+v/6//r/+v/6//p/+r/6v/p/+j/6P/n
/+b/5v/n/+j/6f/n/+j/6P/o/+j/6P/o/+j/6v/q/+r/6v/q/+r/6v/q/+j/6f/p/+n/
6f/p/+n/6f/p/+r/6v/r/+7/7v/u/+7/7v/u/+//7//v/+//7//v/+//7//v//D/7v/u
/+//7//t/+//7//w//P/9P/0//T/9P/0//T/9P/2//f/+P/5//r/+v/7//z//f/+////
//8CAAMABAAGAAUABgAIAAgACQALAAwADQANAA8AEAARABQAFQAVABYAFgAXABgAGQAZ
ABkAGgAaABoAGgAbABwAGwAbABsAGwAbABoAGgAYABoAGQAYABcAFgAUABIAEgASABAA
DgANAAoACQAHAAcABgADAAMAAgD///7//f/8//z//P/9//7/+//6//r/+v/4//j/9//3
//j/+P/4//j/+P/4//j/9//1//X/9f/1//f/9//3//f/9f/1//X/9P/2//b/9v/2//T/
9P/1//X/8//y//L/8v/z//T/9P/1//X/9f/1//X/9v/2//b/9v/0//T/8//z//X/9f/1
//X/8//z//T/9P/y//L/8v/x//P/8//0//T/9//3//f/9//2//X/9P/z//P/8//z//L/
8v/y//L/8v/0//T/9P/z//P/8//z//P/8v/y//P/8//w//D/8P/w//D/8P/w/+7/8P/w
//D/8P/w//D/8P/v/+//7//v/+//7//u/+7/7v/u/+3/7P/r/+r/6v/r/+v/6v/r/+z/
7f/v/+//7//u/+z/7P/t/+3/7f/t/+z/7P/q/+r/6v/q/+r/6//r/+v/6f/p/+n/6P/s
/+v/6//u//D/8f/y//P/9P/0//P/8//0//j/+P/4//r//P///wAAAAD+//7//P/7//z/
/P/6//j/+P/4//f/9v/x/+//7f/r/+3/7P/r/+r/7P/s/+3/7//u/+3/6//p/+v/6v/p
/+j/5v/j/+P/4//h/+H/4P/g/+L/4v/i/+L/4v/i/+L/4v/h/+H/4f/h/9//3//f/9//
4f/h/+H/4f/h/+H/4f/i/+T/5v/i/+D/4v/m/+j/7v/3/wQADgAcADIAUQBpAHsAjgCn
ALwA0QDmAPEA5wDGAJMAWwAoAP7/1f+4/6r/pP+i/6j/s/+8/8T/zf/S/9P/1v/Y/9n/
2f/b/9//3//d/93/3f/d/93/3v/e/93/3P/c/9v/2v/a/9v/3P/d/9v/3P/c/9z/3P/c
/9z/3P/c/9z/3P/c/97/3v/e/97/3v/f/9//3//f/9//3//f/+H/4v/i/+P/5v/o/+r/
7P/s/+z/7f/t/+3/7f/t/+3/7//v/+//8P/w//D/8f/x//P/9f/1//b/9v/2//X/9P/0
//T/9P/0//f/+f/7//3//P/8//3//v8AAAIABAAFAAYABwAIAAoADQAOABAAEAARABMA
FAAVABUAFwAYABkAGgAbABsAHAAdAB8AIQAjACUAJQAmACYAJAAkACUAJgAlACUAJQAl
ACUAJAAkACIAIAAfAB4AHQAcABoAGAAYABgAFgAUABMAEQAPAAwACwAKAAcABwAGAAUA
BAADAAIAAwACAAIAAgD///7//v/+//7//v/9//3//P/8//z//P/6//r/+v/5//v/+//7
//v/+//7//v/+//9//3//f/8//r/+v/6//r/+P/4//n/+f/7//r/+v/6//j/+P/3//f/
+f/5//n/+f/6//r/+v/6//z//P/7//v/+f/5//n/+f/5//n/+v/6//j/+P/4//f/+f/5
//r/+v/5//n/+f/5//n/+f/5//n/+f/5//n/+P/6//r/+v/6//j/+P/4//f/+f/5//n/
+f/4//j/+f/5//j/+P/4//j/9v/2//b/9P/2//b/9v/2//T/9P/0//P/9f/1//X/9f/3
//b/9v/2//T/8//y//H/8v/y//P/8//z//P/8//z//X/9f/1//T/9P/0//X/9f/z//P/
8v/y//L/8v/y//L/8v/z//P/8//z//P/8//y//L/8f/x//L/8P/v/+//8P/x//T/9f/2
//f/+P/5//n/+v/8//7//v/+/wAABAAHAAgACAAIAAgABgAFAAIAAgAAAP7/AAAAAP//
/v/7//n/9//1//X/9P/z//L/8v/y//P/9f/z//P/8v/x//H/8P/v/+7/7v/r/+v/6//r
/+v/6v/q/+r/6v/q/+r/6P/o/+j/6P/n/+f/5//n/+n/6f/p/+n/6f/p/+n/6f/r/+v/
6//s/+z/6v/q/+r/6v/u//L/+P8BAAwAGAAoADwAVwBxAIcAnACxAMQA2QDqAPUA8wDW
AKMAaQA4ABAA6f/I/7b/rP+u/7T/vf/G/9D/2f/g/+P/5P/m/+n/5//n/+n/6f/n/+f/
5//n/+n/6v/q/+n/6f/q/+r/6v/p/+n/6f/p/+f/6P/o/+j/6v/q/+r/6v/s/+z/7P/s
/+z/7P/s/+z/6v/r/+v/6//r/+v/6//r/+v/7P/s/+3/7P/s/+z/7P/s/+z/7f/t/+//
7//v/+//7//v/+//8P/y//L/8//z//P/9f/1//b/9//4//j/+P/6//r/+v/6//r/+//8
//3//v/+////AAABAAIAAwADAAYABwAIAAoACQAKAAwADAANAA8AEAARABMAFQAWABcA
GgAbABsAHAAeAB8AIAAhACEAIQAiACIAIgAiACMAJAAjACMAIwAjACMAIgAiACAAIgAh
ACAAHwAcABoAGAAYABYAFAASABEAEAAPAA0ADQAMAAkACQAIAAcABgAFAAQAAwACAAIA
AgABAAAAAAAAAP7//v/9//3//v/+//7//v/+//7//v/9//3//f/9//3//f/9//3//f//
///////+//z//P/8//z//P/8//3//f/9//z//P/8//r/+v/5//n/+//7//v/+//6//r/
+v/6//r/+v/5//n/+f/5//n/+f/7//v//P/8//r/+v/6//n/+f/5//r/+v/7//v/+//7
//v/+//7//v/+//7//v/+v/6//r/+v/6//z//P/8//v/+//7//v/+//4//j/+f/5//r/
+v/6//r/+P/4//j/9v/4//j/+P/4//r/+v/6//n/9//3//f/9//1//T/9P/0//f/9//3
//f/9v/2//f/9//1//X/9f/1//f/9//3//b/9P/0//X/9f/1//X/9P/0//T/9P/0//T/
8v/z//P/8//z//P/8//y//T/8//z//T/9P/z//P/9P/z//P/8//z//P/8v/y//P/8f/y
//T/9P/x//P/8v/0//T/9P/0//f/+P/5//r/+//7//z//v/+//7//v8AAAIABQAGAAYA
CAAIAAYABQAEAAQAAgAAAAIAAgABAAAA+//5//f/9f/1//T/8//y//L/8v/z//X/9f/1
//T/8//z//L/8f/w/+7/6//r/+v/7f/t/+z/7P/s/+z/7P/s/+z/7P/s/+z/6//r/+v/
6//r/+v/6//r/+v/6//r/+v/6//r/+v/7P/u/+z/7P/s/+7/8P/y//b//f8IABQAIgA0
AEsAYwB5AIwAoQCyAMcA3ADrAOsA2ACrAHEAPAAWAO//zv+6/7L/sP+2/7v/xP/O/9f/
4P/h/+T/6P/p/+f/5//p/+n/5//n/+f/5//n/+j/6P/n/+n/6v/q/+r/6//r/+v/6//p
/+r/6v/q/+r/6v/q/+r/6v/q/+r/6v/q/+r/6v/q/+r/6//r/+v/6//r/+v/6//r/+z/
7P/t/+z/7P/s/+z/7P/s/+3/7f/v/+//7//v/+//7//v//D/8P/w//H/8f/x//P/8//0
//P/9P/0//T/9v/2//b/9v/4//n/+v/7//z//P/9//7///8AAAEAAQACAAMABAAGAAcA
CAAKAAoADQAPABAAEQARABMAFAAVABQAFQAVABYAGAAZABoAGwAdAB0AHgAeAB4AHgAf
ACAAIQAhACEAIQAfAB4AHgAcAB4AHQAcABsAGgAYABYAFgAUABIAEAAPAA4ADQALAAsA
CAAFAAUABAAFAAQAAwACAP///v/+//7//f/8//z//P/8//z/+//7//r/+v/6//r/+v/6
//r/+f/5//n/+f/5//n/+f/5//n/+//7//v/+v/6//r/+v/6//j/+P/5//n/+f/4//j/
+P/4//j/9//3//n/+f/5//n/+P/4//j/+P/4//j/9//3//f/9//3//f/9//3//j/+P/2
//b/9v/1//f/9//4//j/9//3//f/9//5//n/+f/5//f/9//3//b/9v/2//b/9v/2//b/
9v/1//f/9//3//f/9P/0//X/9f/0//T/9P/0//b/9v/2//T/8v/y//L/8v/y//L/8v/x
//P/8//z//P/8//y//L/8v/z//P/8//z//D/8P/x//H/8f/x//H/8f/v/+//7//u//D/
8P/x//H/8f/x//D/8P/u/+7/7v/u/+z/7f/t/+3/7f/t/+3/7P/u/+3/7f/u/+7/7f/t
/+7/7f/t/+3/7f/v/+7/7v/v/+7/7v/v/+7/7f/t/+z/7P/s/+z/7P/s/+z/7P/s/+//
8P/x//L/8//0//T/9f/2//j/+P/4//r//P///wAAAgACAAIAAAD///7//v/8//r/+v/6
//n/+v/3//X/8//v/+//7v/t/+r/6v/q/+v/7f/t/+3/7P/t/+3/7P/r/+r/6v/n/+f/
5f/l/+X/5P/k/+T/5P/k/+T/5P/k/+T/5P/j/+P/4//l/+X/5f/l/+P/4//j/+P/4//j
/+P/4//k/+T/5P/k/+T/5v/m/+j/7v/3//7/BgAUACQAOQBRAGkAfACPAKIAtQDKANkA
2wDKAKUAawA2AA4A6//K/7T/qv+o/6z/s/+8/8T/zf/U/9n/3P/e/+H/4f/h/+H/4f/h
/+H/4f/h/9//4P/g/9//3//g/+D/4P/f/9//3//f/9//4P/g/+D/4P/g/+D/4P/i/+L/
4v/i/+D/4P/g/+D/4P/h/+H/4f/h/+H/4f/h/+H/4v/i/+P/4v/i/+L/4v/i/+L/4//j
/+P/4//j/+P/5P/l/+b/6P/m/+b/5//n/+f/6f/p/+r/6f/q/+r/6v/u/+7/7v/u/+7/
7//w//H/8P/w//H/8v/1//b/9//3//j/+f/6//z//f/+/wAAAAABAAMABAAFAAUABwAI
AAkADAANAA0ADgAOAA8AEAARABEAEQASABIAFAAUABUAFgAVABUAFQAVABUAFAAUABIA
EgARABAADwAQAA4ADAAMAAoACAAGAAUABAADAAEAAQAAAP3//f/8//v/+v/5//j/9//2
//b/9v/1//T/9P/0//T/9P/z//P/8v/y//L/8v/y//L/8v/x//H/8f/x//H/8f/x//H/
8f/x//H/8f/w//D/8P/w//D/8P/w//H/8f/x//D/8P/w//D/8P/v/+//7//v/+//7//w
//D/8P/w//D/8P/v/+//7//v/+//7//v/+//8P/w//D/8P/w/+//7//v//D/8P/x//H/
8f/x//H/8f/x//H/8f/x//H/8P/w//D/8P/w//D/8P/w/+//7//v/+//7//u/+7/7//v
/+7/7v/u/+7/7v/u/+7/7P/s/+z/7P/s/+z/7P/s/+v/6//r/+v/6//r/+r/6v/q/+v/
6//r/+v/6v/q/+v/6//p/+n/6f/p/+n/6f/p/+j/6P/o/+n/6f/p/+n/6P/o/+j/6P/o
/+j/5v/n/+f/5//n/+f/5//m/+j/5//n/+j/6P/n/+f/6P/n/+f/5//n/+f/5v/m/+f/
5//o/+r/6v/n/+f/5v/m/+b/5v/m/+b/5v/m/+b/5v/m/+b/5v/o/+j/6P/o/+n/6v/r
/+z/7//w//D/8f/w//L/8v/y//T/9v/5//r/+v/6//r/+P/3//b/9v/0//L/8v/y//H/
8P/t/+v/6f/n/+f/5v/l/+T/5P/k/+X/5//n/+f/5v/l/+X/5P/j/+L/4v/f/9//3f/d
/93/3P/e/97/3v/e/97/3v/e/97/3v/d/93/3f/d/93/3f/d/93/3f/d/93/3f/d/93/
3f/e/97/3v/e/+D/4P/i/+T/6v/z//z/CAAWACoAQwBbAG8AggCXAKgAuwDMANMAzQCu
AHcAPwASAPD/z/+0/6j/pP+o/6z/sf+4/8L/y//S/9X/1v/a/9n/2//Z/9n/2f/Z/9n/
2f/Z/9n/2v/a/9n/2f/a/9r/2v/b/9v/2//b/9v/3P/c/9z/3P/c/9z/3P/c/9z/3P/c
/9z/3P/c/9z/2v/b/9v/2//b/9v/2//b/9v/3P/c/93/3v/e/97/3v/e/97/3//f/9//
3//f/9//3//f/9//4P/g/+D/4f/h/+H/4//j/+T/5f/m/+b/5v/o/+j/6P/o/+j/6f/q
/+v/7P/s/+3/7v/v//D/8f/x//D/8f/y//T/9//4//r/+v/7//3//v///wEAAwAEAAUA
BAAFAAUABgAIAAkACgALAAsACwAMAAwADAAMAA0ADgAPAA8ADwAPAA8ADgAOAAwADAAL
AAoACQAGAAQAAgACAAAA/v/8//v//P/7//n/+f/2//P/8//y//P/8v/x//D/7//u/+7/
7v/t/+z/7P/s/+z/7P/r/+v/6v/q/+r/6v/q/+r/6v/p/+n/6f/p/+n/5//n/+f/5//p
/+n/6f/o/+b/5v/m/+b/5v/m/+f/5//n/+b/5v/m/+b/5v/l/+X/5f/l/+X/5f/m/+b/
5v/m/+b/5v/l/+X/5//n/+f/5//l/+X/5v/m/+T/5P/k/+P/5f/l/+b/5v/n/+f/5//n
/+f/5//n/+f/5//n/+f/5v/m/+b/5v/m/+j/6P/o/+f/5//n/+f/5//k/+T/5f/l/+T/
5P/k/+T/5P/k/+T/4v/k/+T/5P/k/+T/5P/k/+P/4//j/+P/4//j/+L/4v/i/+H/4f/h
/+H/4P/g/+H/4f/f/9//3//f/9//3//f/97/3v/e/9//3//f/9//3v/e/97/3v/e/97/
3P/d/93/3f/d/93/3f/c/97/3f/d/97/3v/d/93/3v/d/93/3f/d/93/3P/c/93/3//g
/+L/4v/n/+f/5P/k/+T/5P/k/+T/5P/k/+T/4v/i/+L/4v/i/+L/4v/i/+P/5P/l/+b/
6f/q/+v/7P/t/+3/7v/w//D/8P/y//T/9f/2//b/9v/0//L/8f/w//D/7v/s/+z/7P/r
/+r/5//l/+P/4f/h/+D/3//e/97/4P/h/+P/4//j/+L/4f/h/97/3f/c/9z/2f/Z/9n/
2f/b/9r/2v/a/9j/2P/Y/9j/2P/Y/9j/1//X/9f/1//X/9f/1//X/9f/1//X/9f/1//Z
/9n/2v/a/9j/2v/a/9j/3P/g/+b/7//4/wQAFAAqAEMAWwBtAIAAkwCkALkAyADNAMEA
ngBnAC8ABgDm/8X/rP+g/57/ov+o/63/tP++/8f/zP/P/9L/1P/V/9X/0//V/9X/0//T
/9P/0//T/9T/1P/T/9X/1v/W/9b/0//T/9P/0//T/9T/1P/U/9T/1P/U/9T/1P/U/9T/
1P/U/9T/1P/U/9T/1f/V/9X/1f/V/9X/1f/V/9b/1v/X/9b/1v/W/9b/1v/W/9f/1//Z
/9n/2f/Z/9f/1//X/9j/2P/Y/9n/2f/Z/9v/2//c/93/3v/e/97/4P/g/+D/4P/g/+H/
4v/j/+T/5P/l/+b/6f/q/+v/6//q/+v/7P/u/+//8P/y//L/8//1//b/9//3//n/+v/7
//z//f/9//7/AAABAAIAAwADAAMABAAEAAQABAAFAAYABQAFAAUABQAHAAYABgAEAAQA
AwACAAEAAAD+//z//P/6//j/9v/1//T/8//x//H/8P/t/+3/7P/t/+z/6//q/+n/6P/o
/+j/5//m/+b/5v/m/+b/5f/l/+T/5P/k/+T/4v/i/+L/4f/j/+P/4//j/+P/4//j/+P/
4//j/+P/4v/i/+L/4v/i/+D/4P/h/+H/4//i/+L/4v/i/+L/4f/h/+H/4f/h/+H/4v/i
/+L/4v/i/+L/4f/h/+H/4f/h/+H/4f/h/+L/4v/i/+L/4v/h/+H/4f/i/+L/4//j/+P/
4//j/+P/4//j/+P/4//j/+L/4v/i/+L/4v/k/+T/5P/j/+P/4//j/+P/4v/i/+P/4//i
/+L/4v/i/+L/4v/i/+D/4P/g/+D/4P/g/+D/4P/f/93/3f/d/93/3//e/97/3v/f/9//
3//f/9z/3P/d/93/2//b/9v/2//d/93/3f/c/97/3v/f/9//3v/d/9v/2v/c/9z/3P/c
/9z/3f/d/93/3f/d/93/3P/c/9v/2//c/9z/2//b/9z/3f/d/93/3f/d/9z/3P/d/9v/
3P/e/97/3f/d/9z/3v/e/97/3v/e/97/3v/e/+H/4v/j/+T/5v/m/+b/5f/n/+j/6v/q
/+r/7P/u//H/9P/0//T/9P/y//H/8P/w/+7/7P/s/+z/6//q/+f/5f/l/+P/4//i/+H/
4P/g/+D/3//h/+H/4f/g/9//3//e/9v/2v/a/9f/2P/Z/9r/2//c/9z/3P/c/9z/3P/c
/9z/3P/c/9v/2//b/9v/2//b/9v/2//b/9v/2//b/9v/2//b/9z/3P/c/9r/3P/e/+D/
4v/o/+//+v8GABQAJAA9AFUAbQCAAJcArAC/ANAA3QDdAMIAkQBTACIA+v/V/7b/pP+e
/6L/qP+v/7j/wP/F/8z/z//U/9r/2f/Z/9n/2//b/9v/2//b/9v/3f/e/97/3f/d/97/
3v/e/93/3f/d/93/3f/e/97/3v/g/+D/4P/g/97/3v/e/97/3v/e/97/3v/g/+H/4f/h
/+H/4f/h/+H/3//g/+D/4f/i/+L/4v/i/+L/4v/j/+P/5f/l/+X/5f/l/+X/5f/m/+b/
5v/n/+f/5//p/+n/6v/t/+7/7v/u//D/8P/w//D/7v/v//D/8f/0//T/9f/2//f/+P/5
//n/+v/7//z//v8AAAIABQAGAAcACQAKAAsACwANAA4ADwAQABEAEQASABMAFQAXABkA
GAAXABcAFgAZABoAHAAeAB8AHwAfAB8AHwAeAB4AHAAaABkAGAAXABgAFgAUABQAEgAQ
AA4ADQAOAA0ACwALAAgABQAFAAQAAwACAAEAAAD///7//v/+/////v/+//7//P/8//v/
+//7//z//f/+//7//v/+//3/+//7//v/+//7//v/+//7//v/+//7//r/+P/4//j/+P/5
//r//P/9//z/+v/5//j/+v/6//n/+f/7//v/+//7//r/+v/6//r/+v/6//n/+f/7//v/
+//7//n/+f/6//r//P/8//z/+//7//v//P/8//3//f/9//3//f/9//3//f/////////+
//7//v/+//7//v/+//7//f/7//v/+//7//r/+v/7//v/+//8//3//v/8//z//P/6//r/
+v/6//r//P/8//z/+//5//n/+f/5//v/+v/6//r/+//7//v/+//4//j/+f/5//j/+f/6
//v/+f/5//n/+P/4//j/+f/5//f/9//2//b/+P/4//j/+P/6//v/+//7//n/+f/5//j/
+P/3//f/+P/2//X/9f/2//f/9//3//f/9//2//b/9//5//r//P/8//f/9//6//z//P/8
//z//v8AAAIABAAEAAQABAAEAAUABgAHAAgACwAMAA0ADgANAAwACwAKAAcABgAFAAQA
BwAIAA==
         </WaveFormData>
      </LeadData>
      <LeadData>
         <LeadByteCountTotal>10000</LeadByteCountTotal>
         <LeadTimeOffset>0</LeadTimeOffset>
         <LeadSampleCountTotal>5000</LeadSampleCountTotal>
         <LeadAmplitudeUnitsPerBit>4.88</LeadAmplitudeUnitsPerBit>
         <LeadAmplitudeUnits>��V</LeadAmplitudeUnits>
         <LeadHighLimit>2147483647</LeadHighLimit>
         <LeadLowLimit>268435456</LeadLowLimit>
         <LeadID>V5</LeadID>
         <LeadOffsetFirstSample>0</LeadOffsetFirstSample>
         <FirstSampleBaseline>0</FirstSampleBaseline>
         <LeadSampleSize>2</LeadSampleSize>
         <LeadOff>FALSE</LeadOff>
         <BaselineSway>FALSE</BaselineSway>
         <ExcessiveACNoise>FALSE</ExcessiveACNoise>
         <MuscleNoise>FALSE</MuscleNoise>
         <LeadDataCRC32>1286102439</LeadDataCRC32>
         <WaveFormData>
CgAKAAoACgAKAAoACgAKAAwADAAMAAwADAAMAAwADAAOAA4ADgAOAA4ADgAOAA4AEAAQ
ABAAEAARABIAEwAUABYAFgAWABYAFwAYABkAGgAbABwAHQAeACEAIgAjACQAJwAoACkA
KgArACwALQAuADEAMgAzADQANQA2ADcAOAA6ADoAOgA6ADsAPAA9AD4AQABAAEAAQABA
AEAAQABAAD8APgA9ADwAOQA4ADcANgAzADIAMQAwAC4ALAAqACgAJQAkACMAIgAfAB4A
HQAcABkAGAAXABYAFAAUABQAFAASABIAEgASABIAEgASABIAEAAQABAAEAAQABAAEAAQ
ABAAEAAQABAAEAAQABAAEAAOAA4ADgAOAA4ADgAOAA4ADgAOAA4ADgAMAAwADAAMAAwA
DAAMAAwADgAOAA4ADgAOAA4ADgAOAA4ADgAOAA4ADgAOAA4ADgAMAAwADAAMAAwADAAM
AAwADAAMAAwADAAMAAwADAAMAAwADAAMAAwADAAMAAwADAAMAAwADAAMAAoACgAKAAoA
CgAKAAoACgAIAAgACAAIAAgACAAIAAgABgAGAAYABgAGAAYABgAGAAYABgAGAAYABAAE
AAQABAAEAAQABAAEAAIAAgACAAIAAwAEAAUABgAGAAYABgAGAAQABAAEAAQABAAEAAQA
BAAEAAQABAAEAAIAAgACAAIAAgACAAIAAgAEAAQABAAEAAIAAgACAAIAAgACAAIAAgAF
AAYABwAIAAoACgAKAAoACgAKAAsACwALAA0ADwASABMAEwATABMAEwASABEAEAAPAA8A
DwAPAA8ADQALAAkABwAGAAQABAAFAAQABAAEAAQABQAFAAUABAADAAIAAQAAAP///v/9
//z//P/7//v/+f/5//n/+f/7//v/+//6//j/+P/4//j/+f/5//j/+P/4//j/+P/4//j/
+P/4//j/+v/6//r/+v/6//r/+v/6//f/9f/3//3/AwALAB0AMQBMAGgAhACkAMUA4wAA
ARcBJwEhAf8AyQCbAHsAWwA7ACQAEgAEAPz/9f/z//f/+P/6//v//f////3//f/9//v/
+//6//r/+P/4//b/9v/2//b/9v/2//b/9v/4//j/+P/3//f/+P/4//j/+P/4//j/+P/4
//j/+P/4//j/+f/5//n/+f/5//n/+v/6//r/+v/6//j/+P/4//j/+f/5//r/+v/6//r/
+v/6//r/+//7//v//P/8//z//f/7//v/+//7//z//f/9//3//v//////AAACAAMABAAF
AAUABgAGAAgABwAIAAgACQAMAA0ADwAQAA8AEAASABMAEgAVABYAFwAaAB0AHwAfAB4A
IQAjACMAIgAkACcAJwAmACcAKQAqACsAKwAsAC0ALgAuAC4AMAAuAC4ALgAuAC4ALgAt
ACwALAAqACgAKAAlACMAIQAfABsAGQAWABQAFAASABEADwAPAA4ADQAMAAsACQAIAAYA
BwAHAAYABQADAAMAAwACAAAAAAAAAP//AQABAAEAAQABAAAAAAAAAP7//v/+//7/////
//7//f/9//7//v/+///////+//7//v/9//3//v/+//7//v/+//7//f/9//3//P/8//3/
/f/7//v/+//7//3//P/8//z//P/8//z//P/8//v/+//7//3//f/9//z/+v/6//v//P/6
//r/+v/6//z/+//7//v/+//7//v/+//6//r/+v/6//r/+f/5//n/+v/6//r/+f/5//n/
+P/4//j/+P/4//j/9v/2//b/9v/4//j/9//3//f/9//3//f/9f/2//b/9v/1//X/9v/2
//f/9v/2//b/8//z//T/9P/z//P/8//1//f/9//3//f/9//3//b/9v/0//T/9P/0//P/
8//z//P/9f/1//X/9f/z//L/8v/z//P/8//z//P/8//z//P/8//z//P/9P/0//T/9P/0
//P/8//z//T/9P/w//H/8v/0//T/9P/0//X/9v/3//j/+f/6//v//P/8//3//f/9////
AQAEAAUABQAFAAUABQAEAAMAAgABAP///////////f/7//n/+f/6//j/+P/3//b/9v/2
//b/9f/1//X/9P/z//L/8f/w/+//7v/t/+z/7P/r/+v/6//r/+v/6//r/+3/7f/s/+z/
6//q/+n/6f/p/+j/6P/o/+r/6v/q/+r/6v/q/+r/6v/q/+r/6v/q/+r/6P/o/+n/5//n
/+v/8f/9/w8AKQBCAF4AfACaAL0A2QD2AAsBFQEJAeEAqQB/AGEARQAnABAA/v/y/+r/
5f/j/+X/6P/o/+n/6//t/+3/6//p/+n/6f/o/+j/5v/m/+j/6P/o/+j/6v/q/+r/6v/q
/+r/6v/p/+f/6P/o/+j/6P/o/+j/6P/o/+j/6P/o/+r/6//r/+v/6f/p/+n/6v/q/+r/
6v/q/+r/6v/q/+r/6//r/+z/7P/s/+z/7P/s/+z/7f/t/+3/7v/u/+7/7//x//H/8f/x
//D/8f/x//H/8v/z//P/9P/0//X/9v/3//X/9v/2//j/+f/6//r/+//8//3///8AAP//
AAACAAMABAAHAAgACQAKAA0ADwAPABIAFQAXABcAFgAYABsAGwAaABsAHQAeAB8AHwAg
ACEAIAAgACAAIgAiACIAIgAiACIAIgAhACAAHAAaABgAGAAXABUAEwARABEADwAMAAoA
CAAGAAUAAwABAAAA///+/////f/8//r/+f/5//j/9//3//f/9//2//b/9v/2//X/9f/1
//X/9f/1//T/9P/0//b/9v/2//b/9f/1//T/8//z//T/9P/0//P/8//y//L/9P/z//P/
9P/y//L/8v/y//L/8f/x//H/8v/y//P/8//1//X/9f/1//P/8v/y//L/8P/w//D/8P/y
//H/8f/x//H/8f/x//D/8v/y//P/9P/y//L/8v/y//T/8//z//P/8//z//P/8//y//L/
8v/y//D/7//v/+//8P/w//D/7//x//H/8P/w//L/8v/y//L/8v/y//L/8v/w//D/7//v
//H/8f/x//H/7//w//D/8P/v/+//8P/w/+//7v/u/+7/7//v//D/8P/t/+3/7f/v/+3/
7f/t/+3/7f/t/+z/7P/t/+7/7//w/+3/7f/t/+3/6//r/+v/6//s/+z/7f/v/+//7//v
/+//7f/t/+3/7f/t/+3/7v/u/+z/7P/s/+v/7f/u/+//8P/x//L/8//0//X/9v/5//n/
+f/7//3/AAABAAEA/////////v/9//z/+//7//v/+//7//n/9//1//X/9P/0//T/8//y
//D/8P/w//H/8f/x//D/7//w/+//7v/t/+z/6//q/+r/6f/p/+n/6f/p/+n/6f/p/+f/
5v/m/+b/6P/o/+n/6f/q/+r/6v/q/+n/6P/n/+b/6P/o/+j/6P/o/+j/5v/o/+j/5v/l
/+X/5f/n/+3/9/8HAB0AOABWAHIAkgCzANMA8gALAR0BHQH9AMcAkwBvAE8ALQAUAAAA
8P/m/+H/3//h/+T/6P/r/+3/7f/t/+3/6//r/+n/6v/q/+j/6P/m/+b/5v/m/+b/5v/m
/+b/5v/m/+b/5f/l/+b/5v/m/+b/5v/m/+b/5v/m/+b/5v/m/+f/5//n/+f/5//n/+j/
6P/o/+j/6P/o/+j/6P/o/+v/6//s/+z/6v/q/+r/6v/s/+3/7f/t/+z/7P/s/+3/7f/t
/+3/7f/u/+//7//v//L/8//z//T/8//z//P/8//1//b/9v/4//r//P/9/////v///wEA
AgADAAQABgAHAAgACwAMAA0ADgARABMAEwAUABcAGQAZABoAHAAfAB8AIAAhACMAJAAj
ACMAJAAlACYAJgAmACgAKgAqACoAKgAmACYAJQAkACQAIgAgACAAHQAbABkAFwAVABMA
EAAOAAoACAAHAAUABQAEAAMAAgD///3//P/6//r/+//7//v/+v/5//j/9v/2//b/9v/1
//X/9f/1//X/9f/0//T/9P/0//T/9P/0//f/9//2//X/8//0//T/9P/1//X/9P/0//P/
8f/w//D/8P/w//D/8P/y//H/8f/x//L/8v/z//P/8//z//P/8//x//D/8P/w//D/8P/w
//D/8v/x//H/8f/x//H/8f/w//D/8P/x//L/8v/y//L/8v/y//H/8f/x/+//7//v/+//
8v/y//L/8v/y//H/8f/x//L/8v/y//H/8f/x//D/8P/w//D/8P/w/+7/7v/u/+7/8P/w
/+//7//v/+//7//v/+//8P/w//D/7f/t/+7/7v/t/+z/7P/s/+n/6f/q/+r/6v/r/+z/
7//v/+//7//v/+3/7f/s/+z/7v/u/+7/7v/r/+v/6//r/+3/7f/t/+3/6//q/+r/6//p
/+v/7f/v//L/8v/y//L/8v/0//T/9P/0//f/9//3//n/+f/8//3//f/9//3//f/8//3/
/P/7//v/+f/5//n/9//1//P/8//y//H/8v/y//L/8v/y//L/8//z//P/8v/x/+7/7f/s
/+v/6v/p/+j/6P/n/+f/5//n/+f/5//n/+f/5//m/+b/5v/o/+j/6f/p/+f/5v/l/+T/
5v/m/+b/5v/o/+j/6P/o/+j/6P/o/+j/5v/m/+P/4f/j/+n/7//9/xMAMQBQAG4AkAC2
ANsA/QAaAS8BNwElAfkAwQCVAHEASQApABAA+v/q/+L/3//f/+H/5P/k/+f/5//n/+f/
6f/p/+v/6//o/+j/5v/m/+b/5v/m/+b/5P/k/+T/5P/k/+T/5P/j/+P/5P/k/+T/5v/m
/+b/5v/k/+T/5P/k/+T/5f/l/+X/5//n/+f/6P/o/+j/6P/o/+b/5v/m/+b/6f/p/+r/
6v/o/+j/6P/o/+j/6f/p/+n/6v/q/+r/6//r/+v/6//r/+7/7//v/+//7//v/+7/7v/w
//H/8v/z//T/9v/3//r/+f/6//r/+//+////AQACAAMABAAGAAcACAALAAwADQAOABEA
EwATABYAGQAbABsAHAAeACEAIQAkACUAJwAoACkAKQAqACsAKgAqACoALAAqACoAKgAq
ACgAKAAnACYAIgAgAB4AHgAbABkAFwAVABMAEQAOAAwACAAGAAUAAwABAAAA///+//v/
+f/4//b/9//3//b/9f/3//f/9//2//b/9v/2//X/8//z//P/8//z//L/8v/y//T/9P/0
//T/8//z//L/8f/z//T/9P/0//L/8f/v/+7/8P/v/+//8P/y//L/8v/y//D/7//v/+//
8P/w//H/8f/z//P/8//z//P/8v/y//L/8P/w//D/8P/w/+//7//v/+//7//v/+7/7v/u
/+//8P/w//D/8P/w/+7/7f/t/+3/7//v/+//7//y//L/8v/y//D/7//v/+//8P/w//D/
7//v/+//7v/u/+7/7v/u/+7/7v/u/+7/7v/u/+7/7f/t/+3/7f/t/+3/7f/u/+7/7v/t
/+3/7v/u/+3/7P/s/+z/6//r/+z/7P/r/+v/6//t/+3/7f/t/+3/7f/t/+z/7P/q/+r/
6v/q/+v/6//r/+v/6//r/+v/6//t/+z/7P/t/+v/6//r/+v/6//r/+v/6//r/+z/7f/u
/+//8P/y//L/8v/y//P/8//z//X/+f/8//3//f/9//3//f/8//v/+v/5//n/+f/5//n/
9//3//X/9f/0//L/8v/x//D/7v/u/+7/7//v/+//7v/t/+z/6//q/+n/6P/n/+b/5v/j
/+P/4//j/+P/4//j/+P/4//i/+L/4v/i/+L/4//j/+T/5P/k/+T/5P/k/+T/5P/k/+T/
5P/k/+T/5P/k/+L/4v/i/9//3f/f/+X/7f/5/w8AKQBGAGgAiACoAM0A7QAMASUBMQEl
Af0AxQCXAHUATwArABAA+v/q/+L/3//f/+H/5P/m/+f/5//n/+f/5f/l/+X/5f/k/+T/
4v/i/+L/4v/i/+L/4v/i/+L/4v/g/+D/4P/f/93/3v/e/97/4P/g/+D/4P/i/+L/4v/i
/+L/4//j/+P/4//j/+P/5P/k/+T/5P/k/+b/5v/m/+b/5f/l/+b/5v/m/+b/5v/m/+b/
5//n/+f/6P/o/+j/6f/r/+v/6//r/+z/7f/t/+3/8P/x//H/8v/y//P/9P/1//P/9P/0
//b/9//4//j/+f/6//v//f/+/wEAAgAEAAUABAAHAAgACQAIAAsADQANAA8AEwAWABcA
GQAcACAAIQAgACEAIwAkACMAIwAkACUAKAAoACgAKgAoACgAKAAoACYAJgAlACQAJAAi
ACAAIAAbABkAFwAVABEADwAMAAoACAAGAAUAAwABAAAA///+//3/+//6//j/9//3//b/
9f/1//X/9f/0//T/9P/0//P/8//z//P/8//1//T/9P/0//T/9P/0//T/9f/1//T/8//z
//T/9P/0//P/8//y//L/8v/x//H/8v/w//D/8P/w//L/8f/x//H/8v/y//P/8//x//H/
8f/x//H/8P/w//D/8P/w//D/8P/y//H/8f/x//H/8f/x//D/7v/u/+//8P/w//D/8P/w
//L/8f/x//H/8f/x//H/8f/w//D/8P/w//D/7//v/+//8P/w//D/7//x//H/8P/w//D/
8P/w//D/7//u/+3/7P/t/+7/7v/v/+//7//v/+//7f/u/+7/7v/r/+v/7P/s/+3/7P/s
/+z/7f/t/+7/7v/t/+3/7f/v/+//7//v/+//7//v/+7/7v/u/+7/7v/u/+3/7f/t/+3/
6//r/+v/6//r/+r/6v/r/+v/6//r/+v/6//r/+v/6//r/+v/7P/s/+z/7P/s/+v/7f/t
/+7/7v/s/+3/7P/u/+7/7v/u/+//8P/x//L/9P/0//T/9P/1//X/9f/3//n//P/9//3/
/////////v/9//z/+//7//v/+//7//n/9//1//X/9P/w//D/7//u//D/8P/w//H/8f/x
//D/7//u/+3/7P/r/+n/5//l/+T/5f/l/+X/5f/n/+f/5//n/+f/5v/m/+b/5P/k/+X/
5f/k/+T/5P/k/+b/5v/m/+b/5P/k/+T/5P/m/+b/5P/i/+T/5P/j/+H/4f/n/+//+/8L
ACEAPABYAHgAmAC5ANsA+gAVASUBIQH/AMkAlwBzAFMAMQAWAAAA8v/o/+H/4f/h/+b/
6P/n/+n/6f/n/+X/5//n/+f/5P/k/+L/4v/k/+T/5P/k/+T/5P/k/+T/5v/m/+b/5f/j
/+T/5P/k/+T/5P/k/+T/5P/k/+T/5P/k/+X/5f/l/+P/4//j/+T/5P/k/+T/5P/m/+b/
5v/m/+X/5f/m/+b/6P/o/+j/6P/o/+n/6f/p/+r/6v/q/+v/6//r/+v/6//s/+3/7f/t
/+7/7//v//D/8P/x//L/8//z//T/9P/2//f/+P/4//n/+v/7//3//v///wAAAgADAAQA
BwAIAAkACAALAA0ADQAQABMAFQAVABYAGAAbABsAHAAdAB8AIAAfAB8AIAAhACQAJAAk
ACYAKAAoACgAKAAkACQAIwAiACAAHgAcABwAGQAXABUAEwATABEADgAMAAoACAAHAAUA
AQAAAP///v////3//P/6//f/9//2//X/9f/1//X/9P/y//L/8v/x//H/8f/x//H/8//y
//L/8v/w//D/8P/w//P/8//y//H/8//0//T/9P/z//P/8v/y//T/8//z//T/8//y//H/
8P/y//H/8f/x//D/8P/x//H/7//v/+//7//v/+7/7v/u//D/8P/w//D/8P/v/+//7//v
/+//7//u//D/8P/x//L/8P/w//D/8P/y//H/8f/x/+//7//v/+//7v/u/+7/7v/u/+3/
7f/t/+7/7v/u/+3/7//v/+7/7v/u/+7/7v/u/+7/7v/u/+7/7v/u/+3/7f/t/+3/7f/t
/+v/7P/s/+z/7f/t/+7/7v/t/+z/7P/s/+v/6//s/+z/6//r/+v/7f/r/+v/6//r/+v/
6//q/+r/7P/s/+z/7P/p/+n/6f/p/+v/6//r/+v/6f/o/+j/6f/p/+n/6f/p/+n/6f/p
/+n/6f/p/+r/6v/q/+r/6v/p/+n/6f/q/+r/6v/p/+r/6P/o/+j/6P/q/+r/6v/q/+3/
7v/v//D/8v/y//L/8v/y//P/8//z//P/9f/4//n/+v/7//z//f/8//v/+v/5//f/9//3
//f/9f/z//H/8f/y//D/8P/v/+z/7P/s/+z/6//r/+v/6v/r/+r/6f/o/+f/5v/l/+T/
5P/j/+P/4//h/+H/4f/h/+H/4f/g/+D/4v/i/+L/4//j/+L/4v/i/+L/4v/i/+L/4v/i
/+L/4v/i/+L/4v/i/+D/4v/g/9//3//f/+P/6f/x////FQAwAE4AbACKAK0AywDqAAMB
FQETAfkAxQCTAG8AUQAtABIAAADy/+b/3//d/9//4v/i/+X/5//n/+X/5f/j/+P/4//k
/+T/4v/i/+D/4P/g/+D/3v/e/97/3v/e/97/3v/d/9//4P/g/+D/4P/g/+D/4P/g/+D/
4P/g/+D/4f/h/+H/4f/h/+H/4v/i/+L/4v/i/+L/4v/i/+L/4f/h/+L/4v/i/+L/4v/i
/+L/4//j/+P/5v/m/+b/5//n/+f/5//n/+j/6f/p/+n/6v/r/+v/7P/s/+3/7v/v/+//
8P/w//L/8f/y//L/8//0//X/9//4//n/+v/8//3//v8BAAIAAwAEAAcACQAJAAoADQAP
AA8AEAASABUAFQAWABcAGQAaABsAGwAcAB0AHgAeAB4AIAAgACAAIAAgAB4AHgAdABwA
GgAYABYAFgATABEADwANAA0ACwAIAAYABAACAAEA///9//z/+//6//n/9//2//T/8//z
//L/8f/x//H/8f/w//D/8P/w/+//7//v/+//7//v/+7/7v/u/+7/7v/u/+7/7f/t/+z/
6//t/+7/7v/u/+3/7f/s/+z/7v/t/+3/7v/s/+z/7P/s/+z/6//r/+v/7P/s/+3/7f/t
/+3/7f/t/+3/7P/s/+z/7P/s/+z/7P/s/+v/6//r/+v/6//r/+r/7P/s/+3/7v/u/+7/
7v/u/+7/7f/t/+3/7f/t/+3/7f/s/+z/7P/s/+z/6//r/+v/7P/s/+z/6//t/+3/7P/s
/+r/6v/q/+r/7P/s/+z/7P/s/+z/6//r/+n/6f/p/+n/6f/q/+r/6v/p/+n/6v/q/+v/
6v/q/+r/6f/p/+r/6v/p/+n/6f/r/+n/6f/p/+n/6f/p/+j/6P/q/+r/6v/q/+f/5//n
/+f/5//n/+f/5//n/+b/5v/n/+f/5//n/+f/5//n/+f/5//l/+X/5v/m/+b/5v/m/+X/
5f/l/+b/5v/k/+X/5v/k/+T/5P/k/+b/5v/m/+b/5v/m/+b/5v/m/+b/5v/m/+f/6P/p
/+r/6//s/+3/7v/u/+//7//v//H/8//2//f/+f/5//n/+f/2//X/9P/z//H/8f/x//H/
7//t/+v/6//s/+r/6v/p/+j/6P/o/+j/6f/p/+n/6P/n/+b/5f/k/+P/4v/h/+D/3v/d
/93/3f/f/9//3//f/9//3//e/97/3P/c/9z/3f/d/9z/3P/c/97/3v/e/97/3v/e/97/
3v/e/97/3v/e/9z/2v/a/9v/2f/b/+H/6f/1/wcAIQA+AFoAeACYALkA2QD0AAkBEQEB
AdMAnQB1AFUANQAXAAQA8v/m/9z/2f/Z/9v/3P/g/+H/4f/h/+H/4f/f/9//3f/c/9z/
2v/a/9r/2v/a/9r/2v/a/9r/2v/c/9z/3P/b/9v/3P/c/9z/2v/a/9r/2v/a/9r/2v/a
/9r/2//b/9v/2//b/9v/3P/c/9z/3P/c/97/3v/e/97/3f/d/97/3v/g/+D/4P/g/97/
3//f/9//4P/g/+D/4f/h/+H/4f/h/+L/4//j/+P/5v/n/+f/6P/m/+f/6P/p/+n/6v/q
/+z/7f/u/+7/7//w//H/8//0//P/9P/2//f/+P/7//z//f/+/wEAAwADAAYACQALAAsA
CgAMAA8ADwAQABEAEwAUABcAFwAYABkAGAAYABgAGgAaABoAGgAaABoAGgAZABgAFgAU
ABIAEgANAAsACQAHAAUAAwAAAP7//v/8//v/+f/1//T/8//y//H/7//u/+z/6//r/+r/
6f/p/+n/6f/o/+j/6P/o/+f/5//n/+f/5//n/+b/5v/m/+b/5v/m/+b/5//n/+b/5f/l
/+b/5v/m/+X/5f/k/+T/5v/l/+X/5v/m/+b/5v/m/+T/4//j/+P/4v/i/+P/4//j/+P/
4//j/+P/4v/i/+L/5P/k/+T/5P/k/+P/4//j/+P/4//j/+L/4v/i/+P/5P/i/+L/4v/i
/+T/4//j/+P/4//j/+P/4//i/+L/4v/i/+T/4//j/+P/4v/i/+L/4f/j/+P/4v/i/+D/
4P/g/+D/4P/g/+D/4P/g/+D/3//f/9//3//f/9//3//g/+D/4P/f/9//4P/g/9//3v/e
/97/3f/d/97/3v/d/93/3f/f/93/3f/d/93/3f/d/9z/3P/c/9z/3P/c/93/3f/d/93/
2//b/9v/2//b/9r/2v/b/93/3f/d/93/2//b/9v/2//Z/9n/2v/a/9r/2v/a/9n/2//b
/9z/3P/a/9v/2v/a/9r/2v/a/9r/2v/a/9r/2v/a/9r/2v/a/9r/2v/a/9v/3P/d/97/
4f/i/+P/5P/k/+T/5P/l/+X/5f/n/+n/6v/r/+v/6//p/+n/6P/n/+j/5//n/+f/5//n
/+X/4//h/+H/4P/e/9z/2//a/9r/2v/a/9v/2//b/9r/2f/Y/9f/1v/V/9T/0//S/9L/
0f/T/9P/0//T/9H/0f/R/9H/0v/S/9L/0v/Q/9H/0f/Q/9D/0P/Q/9D/0P/Q/9D/0P/S
/9L/0v/S/9D/0P/Q/87/zv/N/83/0f/V/93/6////xsANgBSAHIAkgCxANEA6gD9AAEB
7wC9AIkAYwBFACMABwD0/+T/2P/Q/83/zf/P/9L/0v/T/9X/1f/V/9P/0//T/9P/0f/Q
/83/zP/O/87/zv/O/87/zv/O/87/zP/M/8z/y//N/87/zv/O/87/zv/O/87/zv/O/87/
zv/O/8//z//P/83/zf/N/87/zv/O/87/zv/Q/9D/0P/Q/9H/0f/S/9L/0P/Q/9D/0P/Q
/9H/0f/R/9D/0P/Q/9H/0//T/9P/0//W/9f/1//X/9b/1//X/9j/2P/Z/9r/2//b/9z/
3P/e/93/3v/e/9//4v/j/+X/5v/n/+j/6v/r/+z/7//w//H/8P/z//X/9f/2//n/+//7
//z//v8BAAEAAgADAAUABgAHAAcACAAJAAoACgAKAAwACgAKAAoACgAKAAoACQAIAAgA
BgAEAAQAAQD///3/+//5//f/9P/y/+7/7P/r/+n/5//m/+X/5P/l/+P/4v/g/9//3//e
/93/3f/d/93/3P/c/9z/3P/b/9n/2f/Z/9n/2f/Y/9j/2P/Z/9r/2//c/9v/2//a/9n/
1//Y/9j/2P/Z/9n/2P/Y/9j/1//X/9j/2P/Y/9j/2P/a/9n/2f/Z/9j/2P/Z/9n/2f/Z
/9n/2f/Z/9j/2P/Y/9j/2P/Y/9j/1v/V/9X/1f/X/9f/1//W/9j/2P/Z/9r/2P/Y/9j/
2P/a/9n/2f/Z/9n/2f/Z/9n/2P/Y/9j/2P/a/9n/2f/Z/9r/2v/a/9n/2f/Z/9j/2P/Y
/9j/2P/Y/9b/1v/W/9b/2P/Y/9f/1//X/9f/1//X/9f/2P/Y/9j/1//X/9j/2P/X/9b/
1v/W/9X/1f/W/9b/1f/V/9X/1//X/9f/1//X/9n/2f/Y/9j/1v/W/9b/1v/X/9f/1//X
/9f/1//X/9f/1//W/9b/1//X/9f/1//X/9f/1//X/9f/1//X/9j/2P/W/9b/1v/V/9X/
1f/W/9b/2P/X/9b/2P/Y/9j/2P/Y/9j/2P/Y/9n/2v/b/9z/3f/e/9//4P/e/97/3//f
/+H/4//l/+j/6//r/+v/6//r/+r/6f/o/+X/5f/l/+X/5//l/+P/4f/f/97/3P/c/93/
3P/c/9z/3P/d/93/3f/c/9v/2v/Z/9j/1//W/9X/1v/W/9X/1f/X/9f/1//X/9X/1f/V
/9T/0v/S/9L/0v/T/9P/0v/S/9T/1P/U/9T/1P/U/9T/1P/W/9b/1v/W/9T/0v/U/9T/
0//T/9P/2f/f/+n/9/8PACwATABsAI4AsQDTAPAABwEVAQsB5QCtAH0AWQA3ABMA+v/o
/9r/0v/N/83/z//S/9T/1//Z/9v/2//Z/9f/1//X/9j/2P/W/9b/1v/W/9b/1v/U/9T/
1P/U/9L/0v/S/9H/0//U/9T/1P/U/9T/1P/U/9b/1v/W/9b/1v/X/9f/1//Z/9n/2f/a
/9j/2P/Y/9j/2P/Y/9j/2P/Z/9n/2v/a/9j/2P/Y/9j/2f/b/9z/3f/c/9z/3P/d/9//
3//f/9//4v/j/+P/4//k/+X/5f/m/+b/5//o/+n/5//o/+j/6v/r/+z/7P/t/+7/7//x
//L/9f/2//j/+f/8////AAABAAIABQAHAAcACAALAA0ADQAOABAAEwATABYAFwAZABoA
GQAZABoAGwAfACAAIQAkACYAJgAmACYAIgAiACEAIAAcABoAGAAYABcAFQATABEADQAL
AAgABgAFAAQABAADAAAA/v/8//r/9//1//T/8v/z//P/8v/x/+//7//v/+7/7P/s/+z/
6//u/+//8P/x//P/8v/y//L/8f/w/+//7v/t/+3/7P/r/+v/7P/s/+z/7f/t/+z/7P/t
/+3/7v/w/+//7v/t/+z/7v/t/+3/7f/w//D/8f/x//D/7//u/+3/7v/u/+//8P/u/+7/
7v/u/+z/6//r/+v/7P/t/+7/7v/u/+7/7//w//D/8P/w//D/8f/x//L/8//1//X/9f/1
//P/8v/x//D/8P/v/+//7//w//D/8P/v/+//7//u/+7/8P/w//D/8P/y//L/8v/y//L/
8v/x//H/7//v/+//7//t/+7/7v/u/+7/7//x//L/8//y//L/8v/v/+//8P/w//H/8f/x
//P/8f/x//H/8f/v/+//7v/u//D/8P/w//D/7//v/+//7//w//H/8v/z//P/8v/y//P/
8f/x//H/8f/v/+//7//v/+//7//w//D/7v/u/+7/7f/w//H/8//0//L/8//y//T/9P/0
//T/9//4//n/+v/6//r/+v/6//r/+v/6//r//v8AAAIABAACAAIAAgACAAEAAAD///7/
//8AAA==
         </WaveFormData>
      </LeadData>
      <LeadData>
         <LeadByteCountTotal>10000</LeadByteCountTotal>
         <LeadTimeOffset>0</LeadTimeOffset>
         <LeadSampleCountTotal>5000</LeadSampleCountTotal>
         <LeadAmplitudeUnitsPerBit>4.88</LeadAmplitudeUnitsPerBit>
         <LeadAmplitudeUnits>��V</LeadAmplitudeUnits>
         <LeadHighLimit>2147483647</LeadHighLimit>
         <LeadLowLimit>268435456</LeadLowLimit>
         <LeadID>V6</LeadID>
         <LeadOffsetFirstSample>0</LeadOffsetFirstSample>
         <FirstSampleBaseline>0</FirstSampleBaseline>
         <LeadSampleSize>2</LeadSampleSize>
         <LeadOff>FALSE</LeadOff>
         <BaselineSway>FALSE</BaselineSway>
         <ExcessiveACNoise>FALSE</ExcessiveACNoise>
         <MuscleNoise>FALSE</MuscleNoise>
         <LeadDataCRC32>3034585011</LeadDataCRC32>
         <WaveFormData>
EAAQABAAEAAOAA4ADgAOABAAEAAQABAAEgASABIAEgASABIAEgASABQAFAAUABQAFAAU
ABQAFAAVABYAFwAYABoAGgAaABoAHAAcABwAHAAdAB4AHwAgACMAJAAlACYAJwAoACkA
KgArACwALQAuADEAMgAzADQANQA2ADcAOAA6ADoAOgA6ADwAPAA8ADwAPQA+AD8AQABA
AEAAQABAAD8APgA9ADwAOQA4ADcANgAzADIAMQAwAC0ALAArACoAKAAmACQAIgAhACAA
HwAeABsAGgAZABgAGAAYABgAGAAWABYAFgAWABYAFgAWABYAFQAUABMAEgAUABQAFAAU
ABQAFAAUABQAFAAUABQAFAAUABQAFAAUABIAEgASABIAEgASABIAEgAQABAAEAAQABIA
EgASABIAEgASABIAEgASABIAEgASABIAEgASABIAEgASABIAEgASABIAEgASABAAEAAQ
ABAAEAAQABAAEAASABIAEgASABIAEgASABIAEAAQABAAEAAQABAAEAAQAA4ADgAOAA4A
DgAOAA4ADgAOAA4ADgAOAA4ADgAOAA4ADAAMAAwADAAMAAwADAAMAAwADAAMAAwADAAM
AAwADAAMAAwADAAMAAsACgAJAAgACQAKAAsADAAMAAwADAAMAAwADAAMAAwACgAKAAoA
CgAKAAoACgAKAAoACgAKAAoACAAIAAgACAAIAAgACAAIAAgACAAIAAgACgAKAAoACgAL
AAwADQAOAA4ADgAOAA4ADwAPABAAEAASABQAFgAZABoAGgAaABoAFwAXABcAFQAUABQA
FAATABMAEgARABAADgAOAA4ADQAMAAwADAALAAsADAAMAAwACgAJAAgABwAGAAYABQAE
AAMAAwADAAMAAwADAAIAAQADAAMAAwACAAIAAgACAAIAAAABAAEAAQD/////////////
//////7/AAAAAAAAAAAAAAAAAAD9//z/+P/4//v//f8DAA8AIQA3AEwAZgCFAKMAwQDc
APIABgEHAfEAxwCmAJAAeQBiAE4APAAsAB4AEwAOAA0ACwAJAAoACgALAAgABwAFAAQA
AgABAAAA/////////v/+//7//v/+//3//f/9//3//f/9//3//f/8//z//f/9//3//f/9
//3//f/9//3//v/+//7//v/+//7//v/+//7//v//////////////AAAAAAAAAAAAAP//
//8AAP7//v/+////AQABAAIAAgABAAEAAQABAAQABAAEAAQAAwADAAQABQAFAAUABgAG
AAYACAAJAAkACwALAAsADQAOAA8AEAAQAA8AEAASABMAFQAWABcAGAAZABsAHAAdAB4A
IQAiACMAIgAjACYAJgAnACgAKQAqACsALAAtAC0ALAAtAC4ALgAuAC8ALwAuAC0ALAAs
ACsALAApACgAJwAjACEAHwAdABwAGwAaABkAFwAVABMAEgAQAA8ADwAMAAwACwAKAAkA
CAAHAAcABwAGAAYABQAFAAUABAAEAAQABAAEAAQABAAEAAMAAwADAAEAAQABAAEAAQAB
AAIAAgABAAEAAQABAAIAAgACAAAAAgADAAQABAACAAIAAgACAAIAAgACAAIAAgACAAMA
AwADAAIAAgACAAAAAAAAAAAAAgABAAEAAQABAAEAAgACAAEAAQABAAEA/////wAAAAAA
AAAAAAAAAAAAAAAAAAAAAgACAAIAAgAAAAAAAAAAAAAAAAAAAP////8AAAAAAAAAAAAA
//////////////7//P/8//z//P/+//7//v/+//z//P/8//v//f/9//3//f/9//3//f/9
//3//f/9//3/+v/6//r/+v/6//r/+v/6//3//f/9//3//f/9//3//P/6//r/+v/6//n/
+f/6//r/+//7//r/+v/6//r/+f/5//n/+f/6//r/+v/6//r/+v/6//r/+v/6//r/+v/6
//r/+P/5//n/+P/4//j/+v/6//r/+v/6//v//P/9//7/AAAAAAAAAQABAAIAAgACAAQA
BgAJAAoACgAKAAoACQAJAAkABwAGAAQABAADAAMABAADAAIAAAAAAAAA///+//7//v/9
//3//v/+//7//P/7//r/+f/4//j/9//2//X/9f/1//X/9f/1//T/8//z//P/8//y//L/
8v/y//L/8v/z//P/8//z//P/8//z//P/8//z//L/8v/y//L/8v/y//D/8P/v/+7/7P/q
/+v/7f/1/wUAFwAvAEYAYAB9AJ0AuQDUAOoA+gD1ANcArwCOAHwAZwBQADwAKgAaAA4A
AwD+//v/+f/5//r//P/7//r/9//1//T/9P/x//D/7//v//H/8P/w//D/8v/y//H/8f/x
//H/8f/x/+//7//u/+7/7f/t/+3/7f/t/+3/7f/t/+//8P/w//D/7v/u/+7/7v/w//D/
8P/x//H/8f/x//H/8P/w//D/8P/y//H/8f/y//L/8v/y//P/8f/x//L/8v/z//P/8//z
//b/9v/2//b/9f/1//b/9//3//f/+P/4//j/+v/7//v//f/9//3////+////AAAAAAMA
BAAGAAcABwAIAAkACgALAA0ADgAPABAAEwAUABUAFgAXABoAGgAbABwAHQAeAB0AHgAf
AB8AIAAhACIAIgAiACMAIwAiACEAIAAgAB8AHgAbABoAGQAZABcAFQATABEADwANAAsA
CwAJAAcABgAEAAMAAwAAAAAA///+//3/+v/5//n/+f/6//r/+f/5//n/+P/4//j/+P/4
//j/+P/4//f/9//3//f/9//3//f/9//3//j/+P/1//X/9f/1//b/9v/2//T/9P/1//b/
9v/0//T/9P/0//T/9P/0//T/9v/2//f/9//5//j/+P/4//b/9v/2//b/9P/z//P/8//z
//P/9P/0//P/8//z//P/9f/1//b/9v/2//b/9v/2//b/9v/2//b/+P/4//j/+P/2//b/
9v/2//T/9P/0//P/8//0//T/9P/0//T/8//z//X/9f/1//T/9P/0//T/9P/y//L/8v/y
//T/9P/0//P/8//z//P/8//x//H/8f/x//H/8f/x//H/8v/y//L/8v/w//D/8P/w/+//
7//v/+//7//v/+//7v/v//D/8f/y//H/8f/y//L/8v/x/+//7v/v//D/8P/x//H/8f/y
//L/8f/w/+//7v/w//D/8P/w/+//7v/t/+z/7v/u/+//8P/x//L/9P/0//X/9f/4//j/
+P/6//z///8AAAAA/v/+//3//f/9//v/+v/6//r/+f/5//j/+f/4//b/9v/2//X/9P/0
//L/8f/x//L/8v/y//D/7//w/+//7v/u/+3/7P/r/+v/6//r/+v/6//q/+n/6f/p/+n/
6P/o/+j/6P/o/+j/6f/p/+n/6f/p/+f/5//n/+f/6f/o/+j/6P/o/+j/5v/o/+j/5f/i
/+D/4P/h/+X/6//z/wUAGwA0AE4AawCLAKsAyADiAPYA/QDpAL8AmgCAAGkATgA4ACQA
FAAGAPv/9P/x//H/8f/0//T/8//y/+//7f/s/+z/6//q/+n/6f/r/+r/6v/q/+j/6P/n
/+f/5f/l/+X/5f/n/+f/5v/m/+f/5//n/+f/6f/p/+n/6f/n/+j/6P/o/+j/6P/o/+j/
6v/q/+r/6//p/+n/6f/p/+r/6v/q/+r/6v/p/+n/6v/r/+z/7f/v/+3/7f/u/+7/7f/t
/+3/7f/u/+7/7v/u//H/8f/y//P/8f/x//L/8v/y//T/9f/1//j/+f/6//3//P/9//7/
/v///wAAAgADAAUABgAHAAgACQALAAwADQAMAA8AEAARABQAFQAYABgAGwAcAB0AHgAd
AB4AHwAfAB4AHwAgACAAIgAjACMAIgAfAB4AHgAdABwAGQAYABcAFQATABEADwANAAsA
CQAHAAUAAwABAAAA/v/9//3/+v/4//f/9v/1//b/9f/1//X/8v/y//H/8f/x//D/8P/w
//D/8P/w//D/8P/v/+//7//x//H/8f/x//H/8f/y//L/7//v/+//7//u/+7/7v/s/+z/
7f/u/+7/7v/u/+7/7v/w//D/8P/w//D/8P/x//H/7//u/+7/7v/u/+7/7v/u//D/7//v
/+//7//v//D/8P/v/+//7//v/+//7//w//D/8P/w//D/8P/w//D/8P/w/+//7v/t/+z/
7v/u/+7/7v/w//D/8P/v/+//8P/w//D/7v/u/+3/7f/t/+3/7f/s/+7/7v/u/+7/7v/u
/+7/7v/u/+7/7v/t/+3/7f/t/+3/7f/t/+3/7f/r/+v/6//r/+r/6v/q/+r/7P/s/+z/
7P/v/+//7//v/+3/7f/t/+z/6v/q/+r/6v/r/+v/7P/s/+3/7f/s/+z/7P/s/+v/6//r
/+v/7P/w//D/8v/y//L/8v/y//L/8//z//L/8v/y//T/9v/5//r/+v/8//z/+//7//3/
+//6//r/+P/3//f/9v/1//T/8v/y//P/8//z//T/8v/x//H/8v/y//L/8P/v/+z/6//q
/+r/6f/o/+f/5//n/+f/5//n/+T/4//j/+P/4//i/+L/4v/g/+D/4P/h/9//3//f/9//
4f/h/+H/4f/j/+L/4v/i/+L/4v/i/+D/3v/d/9j/1P/U/9f/2//l//f/DwApAEQAZACH
AKsAyQDkAPwACAH/AOEAtwCYAIAAYwBIADIAGgAGAPj/7//s/+n/5//n/+j/6P/n/+b/
5f/l/+b/5P/j/+L/4f/h/+H/4P/g/+D/3v/e/93/3f/f/9//3//f/9//3//e/97/3//f
/9//3//h/+H/4f/h/+D/4P/f/97/4P/g/+D/4P/i/+L/4v/j/+H/4f/h/+H/5P/k/+T/
5P/i/+H/4f/i/+T/5P/k/+X/5f/l/+b/5v/n/+f/5//n/+j/6P/o/+j/6f/p/+r/6//r
/+v/7P/s/+3/8P/y//P/9P/z//L/8//2//f/+P/4//n/+v/8//3/AQACAAMABAAFAAcA
CAAJAAwADwAQABEAEgATABYAFgAXABgAGQAaAB0AHgAfAB8AHgAfACAAIAAeAB8AHwAe
AB0AHAAcABsAGAAVABQAEwAPAA0ACwAJAAkABwAFAAMAAQD///3//P/6//n/+f/2//T/
8//y//H/8P/v/+//7//w//D/7//v/+//7v/u/+7/7P/s/+z/7P/s/+v/6//r/+3/7f/t
/+3/7f/t/+7/7v/t/+3/7f/t/+r/6v/q/+j/6P/p/+r/6v/s/+z/7P/s/+r/6v/q/+r/
6v/q/+v/6//t/+z/7P/s/+7/7v/u/+7/7P/r/+v/6//r/+v/7P/s/+v/6//r/+v/6f/p
/+r/6v/s/+z/7P/s/+z/7P/s/+z/6v/q/+r/6v/r/+z/7f/u/+3/7P/r/+n/6//s/+z/
7P/s/+z/6//r/+3/7f/t/+z/7P/s/+z/7P/s/+z/7P/s/+r/6v/q/+n/6f/p/+n/6f/r
/+v/6//r/+v/6//r/+v/6v/q/+r/6v/o/+j/6P/o/+v/6//r/+v/6//r/+v/6v/o/+j/
6P/o/+n/6f/q/+r/6//r/+r/6v/q/+r/6f/p/+n/6f/q/+r/6v/q/+r/6v/q/+z/7f/u
/+//8P/w//D/8f/x//L/8v/y//T/+P/7//z//P/8//z/+//7//n/9//2//b/+P/3//f/
9v/3//b/9P/0//T/8//y//L/8P/v/+//8P/w//D/7v/t/+7/7f/s/+z/6f/o/+f/5//l
/+X/5f/l/+T/4//j/+P/4//i/+L/4v/k/+T/5P/l/+f/5//n/+f/5f/l/+X/5f/l/+T/
5P/k/+b/5P/k/+T/4v/h/97/2v/a/93/4//p//n/DwApAEYAYgCBAKMAxQDgAPoACgEH
AekAwQCgAIgAbQBQADgAIgAQAAIA9//y//H/7//v//D/7v/t/+z/6//p/+r/6P/n/+b/
5f/l/+X/5P/k/+T/5P/k/+P/4//j/+P/4//j/+H/4f/g/+D/4//j/+P/4//l/+X/5f/l
/+X/5v/m/+b/5P/k/+T/5P/m/+b/5v/n/+f/5//n/+f/5v/m/+b/5v/o/+f/5//o/+r/
6v/q/+v/6f/p/+r/6v/r/+v/6//r/+z/7P/s/+z/7f/t/+7/7//v/+//8P/w//D/8v/z
//P/9//3//f/+f/6//v//P/8////AAACAAMAAwAEAAUABgAFAAcACAAJAAwADwAQABEA
EwAVABkAGgAZABoAGwAcAB0AHgAfAB8AIAAhACIAIgAiACMAIwAiACEAIAAgAB8AHAAZ
ABgAFwAVABMAEQAPAA0ACwAJAAcAAwABAP///v/+//3//f/6//r/+f/4//f/9P/z//P/
8//0//T/8//z//P/8v/y//L/8P/w//D/8P/y//H/8f/x//H/8f/x//H/8f/x//L/8v/x
//H/8f/x//D/8P/w/+7/7v/v//D/8P/w//D/8P/w/+7/7v/u/+7/8P/w//H/8f/v/+7/
7v/u//D/8P/w//D/8P/v/+//7//v/+//8P/w/+//7//v/+//7//v//D/8P/u/+7/7v/u
//D/8P/w//D/8P/w//D/8P/u/+7/7v/u/+7/7v/u/+3/7//w//D/8P/w//D/7//v/+//
7//v/+7/7P/s/+z/7P/u/+7/7v/u/+7/7v/u/+3/7f/t/+3/7f/r/+v/6//r/+3/7f/t
/+3/7v/u/+7/7v/s/+z/7P/s/+7/7//w//H/8f/x//H/8P/w//D/8P/w/+//7//w//D/
7//v/+7/7v/u/+7/7f/t/+//7//w//D/7v/u/+7/7v/s/+z/7P/s/+7/7v/u/+7/7v/v
/+//7v/u//D/7v/w//D/8P/w//H/8v/z//T/9P/0//X/9f/2//b/9v/4//j/+//8//z/
/v/+//3//f/9//v/+v/6//z/+//7//r/9//2//T/9P/0//P/8v/y//L/8f/x//L/9P/0
//L/8f/w/+//7v/u/+v/6v/p/+n/6f/p/+n/6f/o/+f/5//n/+f/5v/m/+b/5v/m/+b/
5//n/+f/5//n/+f/5//n/+f/5//m/+b/5v/m/+b/5v/k/+T/5f/k/+D/3v/h/+f/7f/5
/wsAIQA4AFQAcQCTALMA0ADqAP4AAQHpAMEAngCEAG0AVAA+ACoAGAAIAP3/9v/z//P/
8f/y//L/8f/u/+v/6//q/+r/6f/o/+f/5//n/+b/5v/m/+j/6P/n/+f/5//n/+f/5//n
/+f/5v/m/+X/5f/l/+X/5f/l/+X/5f/l/+b/5v/m/+b/5v/m/+b/6P/o/+j/6f/n/+f/
5//n/+j/6P/o/+j/6v/p/+n/6v/q/+r/6v/r/+v/6//s/+z/7f/t/+3/7f/s/+z/7P/s
/+//7//w//H/8f/x//L/8v/y//T/9f/1//f/9//3//n/+P/5//r/+v/9//7/AAABAAMA
BAAFAAYABwAJAAoACwAMAA8AEAARABIAEwAWABYAFwAYABkAGgAbABwAHQAdACAAIQAi
ACIAIgAjACMAIgAhACAAIAAfAB4AGwAaABkAFQATABEADwAPAA0ACwAJAAcABQADAAIA
AAD//////P/6//n/+P/3//b/9f/1//X/9v/2//X/9f/1//T/9P/0//L/8v/y//L/8v/x
//H/8f/x//H/8f/x//H/8f/y//L/8//z//P/8//y//L/8v/w//D/8f/y//L/8P/w//D/
8P/y//L/8v/y//D/8P/x//H/8f/w//D/8P/w//D/8P/w//L/8f/x//H/7//v//D/8P/v
/+//7//v/+//7//w//D/8P/w//D/8P/w//D/8P/w/+7/7v/u/+7/7//w//H/8v/w//D/
8P/v/+//8P/w//D/8P/w/+//7//v/+//7//u//D/8P/w//D/7v/u/+7/7v/u/+7/7v/t
/+3/7f/t/+3/7f/t/+3/7f/t/+3/7f/t/+7/7v/u/+7/7P/s/+z/7P/r/+v/6//r/+3/
7f/t/+z/7P/s/+z/7P/r/+v/7P/s/+3/7f/s/+z/7P/s/+v/6//r/+v/7P/s/+z/7P/s
/+z/7P/s/+z/7P/q/+r/6v/q/+r/6//r/+r/6v/q/+r/6v/q/+r/6v/s/+z/7P/s/+3/
7v/v//D/8v/y//L/8//z//T/9P/0//T/9v/5//r//P/8//z/+//9//3/+//6//r/+v/5
//n/9v/1//T/8v/z//T/9P/0//L/8v/x//H/8P/w//D/7v/v/+7/7f/s/+z/6//q/+n/
6f/p/+n/6f/n/+b/5f/l/+f/5//m/+b/5v/m/+b/5v/l/+X/5f/l/+X/5f/l/+X/5//n
/+b/5v/m/+b/5v/m/+T/5P/j/+D/3v/e/9//4//p//P/AwAZADIATABpAIcApQDCANwA
7gD1AOUAvwCYAIAAawBQADoAKgAYAAoA/f/2//P/8f/v//D/8P/v/+7/7f/t/+z/7P/r
/+r/6f/p/+f/5v/m/+b/5v/m/+X/5f/l/+X/5f/l/+X/5f/k/+T/5//n/+f/5//l/+X/
5f/l/+X/5v/m/+b/6P/o/+j/6P/m/+b/5v/n/+f/5//n/+f/6P/o/+j/6P/o/+f/5//o
/+b/5v/m/+f/6f/p/+r/6v/r/+v/6//r/+z/7P/s/+z/7f/t/+7/7//x//H/8v/y//D/
8v/z//P/8//z//P/9f/2//f/+P/4//v//P/+////AQACAAMABAAFAAcACAAJAAoADQAO
AA8AEAARABQAFAAVABYAFwAYABcAGAAZABkAGgAbABwAHAAeAB8AHwAeAB0AHAAcABsA
GgAXABYAFQATABEADwANAAsACQAHAAUABQADAAEAAAD8//v/+//4//j/9//2//X/9P/z
//P/8//0//T/8//z//P/8v/y//L/8P/w//D/8P/w/+//7//v/+//7//v/+//7//v//D/
8P/v/+//7//v//D/8P/w/+7/7v/v//D/8P/u/+7/7v/u/+7/7v/u/+7/7v/u/+//7//v
/+7/7v/u/+7/7v/u/+7/7v/t/+3/7f/t/+3/7v/u/+3/7f/t/+3/7f/t/+7/7v/u/+7/
7v/u/+7/7v/u/+7/7v/u/+7/7v/u/+7/7v/u/+7/7v/u/+3/7f/u/+7/7v/u/+7/7f/t
/+3/7f/t/+z/7v/u/+7/7v/s/+z/7P/s/+r/6v/q/+n/6//r/+v/6//r/+v/6//r/+v/
6//r/+v/6v/q/+r/6v/q/+r/6v/q/+n/6f/p/+n/6f/p/+n/6P/q/+r/6v/q/+n/6f/q
/+r/6//r/+r/6v/q/+r/6f/p/+n/6f/q/+r/6v/q/+r/6v/o/+j/6P/o/+j/6P/o/+j/
6P/p/+n/6P/m/+j/6P/o/+j/6P/o/+j/6P/o/+j/6v/q/+r/6v/q/+r/6v/q/+v/7P/t
/+7/8P/w//D/8f/v//D/8P/w//L/9P/3//j/+v/6//r/+f/3//f/9f/0//T/9P/z//P/
8v/x//D/7v/u/+7/7f/s/+z/7P/r/+v/7v/u/+7/7P/r/+r/6f/o/+b/5f/k/+P/4//j
/+P/4//j/+L/4f/h/+P/4//i/+L/4v/i/+L/4v/h/+H/4f/h/+H/4f/h/+H/4//j/+L/
4v/i/+L/4v/i/+D/3v/d/9z/2v/Y/9v/3//n//X/CwAhADoAWAB1AJUAswDMAOQA8ADp
AMcAnQCCAGwAUwA8ACoAGAAIAPz/8//u/+3/6//r/+r/6v/p/+j/5//l/+T/5P/j/+L/
4f/h/+H/4P/g/+D/4P/g/9//3//f/9//3//f/+H/4f/g/+D/3//f/9//3//f/9//3//f
/9//4P/g/+D/4P/g/+D/4P/g/+D/4P/h/+H/4f/h/+H/4v/i/+L/4v/k/+P/4//k/+L/
4v/i/+P/4//j/+T/5P/l/+X/5f/l/+j/6P/o/+j/6f/p/+r/6//p/+n/6v/q/+r/7P/t
/+3/7//v/+//8f/y//P/9P/0//P/9P/2//f/+f/6//v//P///wEAAgADAAQABwAIAAkA
CAAJAAwADAANAA4ADwAQABEAEgATABMAEgATABQAFAAWABcAFwAWABcAFgAWABUAEgAP
AA4ADQALAAkABwAFAAMAAQD///3/+//5//f/9v/0//P/8//w//L/8f/w/+//7v/t/+3/
7f/q/+r/6f/p/+n/6P/o/+j/6P/o/+j/6P/o/+f/5//n/+n/6f/p/+n/5//n/+j/6P/p
/+n/6f/p/+b/5v/m/+T/5v/n/+j/6P/m/+b/5v/m/+T/5P/k/+T/5v/m/+f/5//l/+T/
5P/k/+T/5P/k/+T/5v/l/+X/5f/l/+X/5v/m/+X/5f/l/+X/5f/l/+b/5v/k/+T/5P/k
/+b/5v/m/+b/5P/k/+T/5P/k/+T/5P/k/+T/5P/k/+P/4//k/+T/5P/k/+T/4//j/+P/
4//j/+L/4v/i/+L/4v/i/+L/4v/i/+L/4v/i/+H/4f/h/+H/4f/h/+H/4f/h/+H/4f/h
/+H/4P/g/+D/4P/g/+D/4P/g/9//3//f/9//3//f/9//3v/e/97/3v/e/93/3f/e/97/
3f/d/9z/3P/e/97/3f/d/9//3//g/+D/3v/e/97/3v/c/9z/3P/c/9z/3P/c/9z/3P/d
/93/3P/c/97/3v/c/9z/3P/c/9z/3P/c/9z/3P/c/9z/3P/c/9z/3P/c/93/3v/f/+D/
4f/i/+P/5P/k/+X/5f/m/+b/5v/o/+r/6//s/+z/7P/r/+n/6P/n/+f/5v/m/+b/5//n
/+b/5f/i/+D/4P/g/9//3v/e/97/3//f/+D/4P/e/9z/2//a/9n/2P/Y/9f/1v/V/9X/
1f/V/9X/1f/U/9X/1f/V/9X/1P/U/9T/1P/S/9L/0//T/9P/0//T/9P/0//T/9P/0//S
/9L/0v/S/9L/0v/S/9D/zf/M/8r/zP/N/9H/2//r/wEAFwAwAE4AawCJAKUAvgDUAOAA
1QCxAIkAbgBaAEEAKgAYAAgA+P/s/+P/3v/d/9v/2f/a/9r/2f/a/9f/1f/W/9b/0//S
/9H/0f/R/9D/0P/Q/9D/0P/P/8//zf/N/83/zf/P/8//zv/O/8//z//P/8//zf/N/83/
zf/N/87/zv/O/9D/0P/Q/9D/zv/O/87/z//R/9H/0f/R/9L/0v/S/9L/0P/P/8//0P/Q
/9D/0P/R/9H/0f/S/9L/0//T/9P/0//W/9b/1v/W/9X/1f/W/9f/1//X/9j/2P/a/9z/
3f/d/93/3f/d/9//3v/f/+D/4P/j/+T/5v/n/+n/6v/r/+z/7f/v//D/8f/w//P/9P/1
//b/9//6//r/+//8//3//v/9//7//////wIAAwAEAAQABAAFAAUABAADAAIAAgABAAIA
///+//3/+f/3//X/8//x/+//7f/r/+n/5//l/+T/4v/h/+H/3v/e/93/3P/b/9z/2//b
/9v/2P/Y/9f/1//Z/9j/2P/Y/9b/1v/W/9b/1v/V/9X/1f/X/9f/1//X/9f/1//Y/9j/
1v/V/9T/0//U/9T/1P/S/9T/1f/W/9b/1v/W/9b/1v/W/9b/1v/W/9b/1v/X/9f/1//W
/9b/1v/W/9b/1v/W/9b/1f/V/9X/0//T/9T/1P/T/9P/0//T/9X/1f/W/9b/1P/U/9T/
1P/W/9b/1v/W/9b/1v/W/9b/1v/W/9b/1v/U/9T/1P/T/9X/1v/W/9b/1v/W/9X/1f/T
/9P/0//S/9T/1P/U/9T/1P/U/9T/1P/W/9b/1v/V/9X/1f/V/9X/0//T/9P/0//T/9P/
0//T/9L/0v/S/9L/0v/S/9L/0v/T/9P/0//T/9X/1f/V/9T/0v/S/9L/0v/T/9P/1P/U
/9P/0//S/9L/0v/S/9H/0f/R/9H/0v/S/9L/0v/S/9L/1P/U/9T/1P/U/9T/1P/U/9T/
1f/V/9T/1v/U/9T/1P/U/9T/1P/W/9b/1v/W/9j/2P/Y/9j/2f/a/9v/3P/b/9v/3P/c
/9z/3v/g/+P/5v/m/+b/5v/l/+X/5f/j/+L/4v/i/+H/4//i/+H/4P/c/9z/3P/b/9r/
2v/a/9n/2f/a/9r/2v/a/9n/2P/X/9T/1P/T/9L/0//T/9P/0//T/9P/0v/R/9H/0f/R
/9D/zv/O/87/zv/O/8//z//P/9H/0f/R/9H/0f/R/9H/0P/S/9L/0v/S/9D/zv/Q/8//
zv/K/8j/yf/N/9X/4f/z/wsAKABEAGEAhQClAMAA2ADoAOkAzQClAIIAagBPADQAHgAK
APr/7P/j/97/3f/b/9n/3P/e/9//3v/b/9n/2P/W/9X/1P/T/9P/1f/U/9T/1P/U/9T/
0//T/9H/0f/R/9H/0f/R/9D/0P/R/9H/0f/R/9P/0//T/9P/0//U/9T/1P/S/9L/0v/S
/9L/0v/S/9P/0f/R/9H/0f/U/9T/1P/U/9b/1f/V/9b/1v/W/9b/1//X/9f/2P/Y/9n/
2f/Z/9n/3P/c/9z/3P/b/9v/3P/d/9//3//g/+D/3v/g/+H/4f/j/+P/4//l/+b/5//o
/+j/6//s/+7/7//x//L/8//0//f/+f/6//v//P///wAAAQAAAAEABAAEAAcACAAJAAoA
CwAMAA0ADQAPABEAEwAUABYAFwAXABYAEwASABIAEQAOAAsACgAJAAkABwAFAAMA///9
//v/+f/5//f/9f/0//L/8f/x/+7/7f/r/+n/5//m/+X/5f/l/+T/5P/j/+P/4//i/+L/
4v/j/+T/5f/m/+j/5//n/+f/5v/l/+T/4//j/+P/5P/k/+P/4//j/+P/5f/m/+f/5v/m
/+f/6P/o/+X/5P/j/+L/4v/i/+L/4v/j/+T/5v/n/+b/5P/j/+L/4//k/+X/5v/m/+X/
5f/l/+T/4//j/+L/4v/j/+T/5f/l/+X/5v/m/+b/5v/m/+b/5P/k/+T/5P/l/+b/5//o
/+f/5v/l/+T/5P/k/+T/4//l/+b/5v/m/+T/5P/j/+P/4//j/+P/4v/j/+T/5f/m/+b/
5v/m/+b/5P/k/+T/4//h/+H/4f/h/+P/4//j/+P/4//j/+P/4//i/+L/4v/i/+P/5P/l
/+b/5v/l/+T/4//h/+H/4f/g/+D/4P/g/+D/3//f/+D/4P/j/+P/4v/i/+T/5P/j/+P/
4//j/+T/5P/i/+L/4v/i/+D/4P/g/+D/4P/g/+D/4P/h/+P/5P/k/+L/4v/k/+T/5P/k
/+T/5f/m/+f/6P/m/+b/5v/m/+j/6P/o/+j/7P/u//D/8v/y//L/8v/y/+//7v/t/+z/
7f/u/w==
         </WaveFormData>
      </LeadData>
   </Waveform>
</RestingECG>
