# Supplementary material for: Detection of Left Atrial Enlargement Using a Convolutional Neural Network-Enabled Electrocardiogram
Source: Front Cardiovasc Med. 2020 Dec 17;7:609976. doi: 10.3389/fcvm.2020.609976 (PMC7773668; doi:10.3389/fcvm.2020.609976)
Supplement: Supplementary file 2 [file Data_Sheet_2.ZIP › normal1/1802010518_9897_0000001G.XML]

<?xml version="1.0" encoding="Windows-1252"?>
<!DOCTYPE RestingECG SYSTEM "restecg.dtd">
<RestingECG>
   <PatientDemographics>
      <PatientID>1802010518</PatientID>
      <PatientAge>71</PatientAge>
      <AgeUnits>Years</AgeUnits>
      <Gender>Male</Gender>
      <PatientLastName>chenjiahao</PatientLastName>
   </PatientDemographics>
   <TestDemographics>
      <DataType>Resting</DataType>
      <Site>1</Site>
      <AcquisitionDevice>MAC55</AcquisitionDevice>
      <Status>Unconfirmed</Status>
      <Priority>Normal</Priority>
      <AcquisitionTime>10:19:44</AcquisitionTime>
      <AcquisitionDate>09-06-2015</AcquisitionDate>
      <CartNumber>1</CartNumber>
      <AcquisitionSoftwareVersion>009C</AcquisitionSoftwareVersion>
      <XMLSourceVersion>MAC5000 v1.0</XMLSourceVersion>
   </TestDemographics>
   <RestingECGMeasurements>
      <VentricularRate>53</VentricularRate>
      <AtrialRate>53</AtrialRate>
      <PRInterval>138</PRInterval>
      <QRSDuration>102</QRSDuration>
      <QTInterval>454</QTInterval>
      <QTCorrected>426</QTCorrected>
      <PAxis>46</PAxis>
      <RAxis>16</RAxis>
      <TAxis>91</TAxis>
      <QRSCount>9</QRSCount>
      <QOnset>221</QOnset>
      <QOffset>272</QOffset>
      <POnset>152</POnset>
      <POffset>211</POffset>
      <TOffset>448</TOffset>
      <ECGSampleBase>500</ECGSampleBase>
      <ECGSampleExponent>0</ECGSampleExponent>
   </RestingECGMeasurements>
   <Diagnosis>
      <Modality>Resting</Modality>
         <StatementCount>3</StatementCount>
         <LabelText>12SL ��ϳ���</LabelText>
      <DiagnosisStatement>
         <StmtFlag>ENDSLINE</StmtFlag>
         <StmtText>����Ķ�����</StmtText>
      </DiagnosisStatement>
      <DiagnosisStatement>
         <StmtFlag>ENDSLINE</StmtFlag>
         <StmtText>T ���쳣���ɿ���Ϊ����ļ�ȱѪ</StmtText>
      </DiagnosisStatement>
      <DiagnosisStatement>
         <StmtFlag>ENDSLINE</StmtFlag>
         <StmtText>�쳣 ECG</StmtText>
      </DiagnosisStatement>
   </Diagnosis>
   <Waveform>
      <WaveformType>Rhythm</WaveformType>
      <WaveformStartTime>0</WaveformStartTime>
      <NumberofLeads>8</NumberofLeads>
      <SampleType>CONTINUOUS_SAMPLES</SampleType>
      <SampleBase>500</SampleBase>
      <SampleExponent>0</SampleExponent>
      <HighPassFilter>16</HighPassFilter>
      <LowPassFilter>150</LowPassFilter>
      <ACFilter>NONE</ACFilter>
      <LeadData>
         <LeadByteCountTotal>10000</LeadByteCountTotal>
         <LeadTimeOffset>0</LeadTimeOffset>
         <LeadSampleCountTotal>5000</LeadSampleCountTotal>
         <LeadAmplitudeUnitsPerBit>4.88</LeadAmplitudeUnitsPerBit>
         <LeadAmplitudeUnits>��V</LeadAmplitudeUnits>
         <LeadHighLimit>2147483647</LeadHighLimit>
         <LeadLowLimit>268435456</LeadLowLimit>
         <LeadID>I</LeadID>
         <LeadOffsetFirstSample>0</LeadOffsetFirstSample>
         <FirstSampleBaseline>0</FirstSampleBaseline>
         <LeadSampleSize>2</LeadSampleSize>
         <LeadOff>FALSE</LeadOff>
         <BaselineSway>FALSE</BaselineSway>
         <ExcessiveACNoise>FALSE</ExcessiveACNoise>
         <MuscleNoise>FALSE</MuscleNoise>
         <LeadDataCRC32>2747873500</LeadDataCRC32>
         <WaveFormData>
+v/6//r/+v/8//z//P/8//r/+v/6//r/+v/6//r/+v/6//r/+v/6//r/+v/6//r/+v/6
//r/+v/6//r/+v/6//r/+v/6//r/+v/6//r/+v/8//z//P/8//z//P/8//z/+v/6//r/
+v/6//r/+v/6//r/+v/6//r/+v/6//r/+v/6//r/+v/6//r/+v/6//r/+v/6//r/+v/6
//r/+v/6//r/+v/6//r/+v/6//r/+v/6//r/+v/6//r/+v/6//r//P/8//z//P/6//r/
+v/6//z//P/8//z//P/8//z//P/8//z//P/8//z//P/8//z//P/8//z//P/8//z//P/8
//z//P/8//z//P/8//z//P/8//z//P/8//z//P/8//z//P/8//z//P/8//3//v/+//7/
/v8AAAEAAQABAAIAAgACAAIAAgABAAEAAgACAAIAAwAEAAUABwAKAAwADQANAAsADAAM
AAoACgAJAAkACQAJAAkACQAHAAcABgAGAAYABgAGAAYABgAEAAEA///9//z//P/7//r/
+v/6//r/+v/6//r/+v/6//r/+v/6//r//P/6//r/+v/5//b/8f/v/+3/7f/v//j/BgAX
ACoAPgBNAFsAcwCNAKAAsADAAMoAxwC5AKgAmgCFAG8AYABWAEYAOgAsABoACQADAAAA
/f/8//r/+P/7//v/+//8//3/+//8//z/+v/6//r/+v/6//r/+v/6//r/+v/6//r/+v/6
//r//P/8//z//P/7//v/+//7//v/+//7//v/+//7//v/+//8//z//P/8//7//v/+//7/
/P/8//z//P/+//7//v/+//z//P/8//z//P/8//z//P/8//z//f/9////////////////
/wAAAAD///////////3//v/+//7//v////////////////////////8AAAAAAgACAAIA
AgAAAAAAAAABAAMAAwADAAMAAwADAAMAAwADAAMAAwADAAEAAQABAAEAAAAAAAAA//8B
AAAAAAD///7//v/+//z//P/7//v/+v/5//j/+P/3//b/9f/1//X/9f/0//P/8v/y//H/
8f/x//H/8f/x//H/8f/x//H/8f/x//L/8//z//P/9f/1//b/9//3//f/+f/6//v/+//7
//v//P/8//z//P/9//3//f/+//7//v/+//7//v/+//7//v/+//7//v/+//7//f/9//3/
/f/9//3//f/9//3//f/7//v/+//7//3//f/9//3//f/9//3//f/7//v/+//7//z//P/8
//z//P/8//z//P/8//z//P/8//3//f/9//3//f/+//7//f/9//7//v/+//7//v/+//7/
/v/+//7//v/////////////////+//7//v/+//7//v/+//7//v/+//7//v/+//7//v/+
//7//v/+//7//f/9//3//v/+//7//v/+//7//f/9//3//f/9//3//f/9//3//f/9//3/
/f/9//3//f/9//3//f/9//3//f/9//3//f/9//3//f/9//3//f/8//z//f/9//3//f/9
//z//P/9//3//f/9//3//f/8//7//P/8//z//P/8//z//P/8//z//P/8//z//P/8//z/
/P/8//z//P/8//z//P/8//z//P/8//z//P/8//z//P/8//z//P/8//z//P/6//r/+v/6
//r/+v/6//r//P/8//z//P/8//z//P/8//z//P/8//z/+v/6//r/+v/6//r/+v/6//z/
/P/8//z//P/8//z//P/8//z//P/8//z//P/8//z//P/8//z//P/8//z//P/8//r/+v/6
//r/+v/6//r/+v/6//r/+v/6//r/+v/6//r/+v/6//r/+v/6//r/+v/6//r/+v/6//r/
/P/8//z//f/+//7//v/+/wAAAQABAAEAAgACAAIAAgAAAP////8AAAAAAAABAAIAAwAF
AAYACAALAAsACwAMAAoACAAIAAcABwAHAAcABwAHAAUABQAEAAQABAAEAAQABgAGAAQA
AQD///3//P/8//v/+v/6//r/+P/4//j/+P/4//j/+P/4//j/+P/4//j/+P/2//X/9P/x
/+3/6//p/+n/7v/6/wkAHAAyAEMAUwBnAIMAmgCsAL4AygDPAMcAtgCmAJMAfQBoAFwA
TgA+ADIAIgANAAEA/v/7//j/+P/2//P/9f/3//j/9//5//j/+P/4//j/+P/4//j/+P/4
//j/+P/4//j/+P/4//j/+P/4//j/+P/4//n/+f/5//n/+f/5//n/+f/5//n/+f/5//r/
+v/6//r/+v/6//r/+v/6//r/+v/6//j/+P/4//j/+P/4//j/+P/6//r/+v/6//r/+v/7
//v/+//7//v/+//7//v//P/8//v/+//7//v/+//8//z//P/6//v/+//7//v/+//7//v/
+//7//z//P/8//z//P/8//z//P/8//3//f/9//3//f////////////3//f/9//3//f/9
//3//f/6//r/+v/5//v/+v/6//n/+P/4//j/9v/2//X/9f/0//P/8v/y//H/8P/v/+//
7//t/+z/6//q/+r/6f/p/+n/6f/p/+n/6f/p/+n/6f/p/+n/6v/r/+v/6//t/+3/7v/x
//H/8f/z//L/8//z//P/9f/2//b/9v/2//f/9//3//b/9v/2//b/+P/4//j/+P/2//b/
9v/2//j/+P/3//f/9//3//f/9//3//f/9//3//f/9//3//f/9//3//f/9//3//f/9//3
//f/9//3//f/+P/4//j/+P/2//b/9v/2//b/9v/2//b/9f/1//X/9f/3//j/+P/3//n/
+v/6//r/+P/4//j/+P/4//j/+P/4//f/9//3//f/+f/5//j/+P/4//j/+P/4//j/+P/4
//j/+P/4//j/+P/4//j/+P/4//b/9v/1//X/9//4//j/+P/2//b/9v/1//f/9//3//f/
9//3//f/9//1//X/9f/1//X/9f/1//X/9//3//f/9//1//X/9f/1//X/9f/1//X/9//3
//b/9v/1//X/9f/1//X/9P/0//X/9f/1//X/9f/1//b/9v/2//b/9v/2//b/9P/0//T/
9P/0//T/9P/0//T/9P/0//T/9v/2//b/9v/0//T/9P/0//T/9P/0//T/9P/0//T/9P/0
//T/9P/0//T/9P/0//T/9P/0//T/9P/0//T/9P/0//T/9P/0//T/9P/0//T/9P/2//b/
9v/2//T/9P/0//T/9P/0//T/9P/0//T/9P/0//L/8v/y//L/9P/0//T/9P/0//T/9P/0
//T/9P/0//T/9P/0//T/9P/0//T/9P/0//b/9v/2//b/9P/0//T/9P/y//L/8v/y//T/
9P/0//T/9P/1//b/9v/2//b/+P/5//n/+f/6//r/+v/6//r/+f/5//r/+v/6//v//P/9
////AAACAAMAAwADAAQABAACAAIAAQABAAEAAQABAAEA//////7//v/+//7//v/+//7/
/P/5//f/9f/0//T/8//y//L/8v/y//L/8P/w//D/8P/y//L/8v/y//L/8v/0//L/7//s
/+n/5f/j/+P/5//w/wAAEQAkADgASQBXAG8AiQCaAKoAuADAALsAqwCcAIwAdwBhAFIA
SAA6ACoAHAAKAPv/9f/y//H/8P/u//D/8//z//P/9P/z//P/8v/y//L/8v/y//L/8v/y
//L/8v/y//L/8v/0//T/9P/0//L/8v/y//L/8//z//P/8//z//P/8//z//P/8//z//P/
9v/2//b/9v/2//b/9v/2//T/9P/0//T/9v/2//b/9v/0//T/9P/0//T/9P/0//T/9v/2
//f/9//3//f/9//3//f/9//4//j/9//3//f/9//3//j/+P/4//j/+f/5//n/+f/5//n/
+f/5//n/+v/6//r/+v/6//r/+v/6//r/+//9//3//f/9//v/+//7//v/+//7//v/+//7
//v/+//7//r/+v/6//n/+f/4//j/9//2//b/9v/0//T/8//z//L/8f/w//D/7//u/+3/
7f/t/+3/7P/r/+r/6v/p/+n/6f/p/+n/6f/p/+n/6f/p/+n/6f/q/+v/6//t/+//7//w
/+//7//v//H/8v/z//P/8//z//T/9P/0//T/9f/1//X/9v/2//b/9v/0//T/9P/0//T/
9P/0//T/9P/0//P/8//1//X/9f/1//X/9f/1//X/9f/1//X/9f/1//X/9f/1//X/9f/1
//X/9f/1//X/9f/4//j/+P/4//b/9v/2//b/+P/4//j/+P/5//n/+f/5//n/+v/6//n/
+f/6//r/+v/6//r/+v/6//j/+P/4//j/+f/5//n/+f/5//n/+P/4//r/+v/6//r/+P/4
//j/+P/6//r/+v/6//j/+P/4//j/+P/4//f/9//5//r/+v/6//j/+P/4//f/9//3//f/
9//3//f/9//3//n/+f/5//n/+f/5//n/+f/3//f/9//3//n/+f/5//n/+f/5//n/+f/5
//n/+P/4//n/+f/5//n/+f/4//j/+f/3//f/9//3//f/+P/4//j/+P/4//j/+P/4//j/
+P/4//j/+P/4//j/+P/4//j/+P/4//j/+P/4//j/+P/4//j/+v/6//r/+v/4//j/+P/4
//j/+P/4//j/+v/6//r/+v/6//r/+v/6//r/+v/6//r/+v/6//r/+v/6//r/+v/6//r/
+v/6//r/+v/6//r/+v/6//r/+v/6//z//P/8//z/+v/6//r/+v/6//r/+v/6//r/+v/6
//r//P/8//z//P/6//r/+v/6//r/+v/6//r/+v/6//r/+v/6//r/+v/6//z//P/8//z/
/P/8//z//f/+//7//v/+/wAAAQABAAEAAgACAAIAAgACAAEAAQACAAIAAgADAAQABQAH
AAgACgALAAsACwAMAAwACgAKAAkACQAJAAkACQAJAAcABwAGAAYABgAGAAYABgAGAAQA
AQABAP///v/+//3//P/8//z/+v/6//r/+v/6//r/+v/6//r/+v/6//r//P/6//n/9v/z
/+//7f/t/+3/9P8CABEAJAA4AEkAVwBtAIcAnACsALwAyADHAL0ArACcAIkAcwBiAFYA
SAA6ACwAHAALAAMAAAD9//r/+v/4//n/+f/7//z/+//7//z//P/8//z/+v/6//r/+v/6
//z//P/8//z//P/8//z//P/8//z//P/8//3//f/9//3/+//7//v/+//9//3//f/9//z/
/P/8//z//P/8//z//P/+//7//v/+//7//v/+//7//v/+//7//v/+//7//v/+//7//v//
////////////////////AAAAAP////////////8AAAAAAAAAAAEAAQABAAEAAQABAAEA
AQABAAIAAgACAAIAAgACAAIAAgACAAMAAwADAAMAAwADAAMAAwADAAMAAwADAAMAAwAD
AAMAAwACAAIAAgABAAEAAAAAAP///v/+//7//P/8//v/+//6//v/+v/6//n/+P/3//f/
9//3//b/9f/0//T/8//z//P/8//z//P/8//z//P/8//z//P/9P/1//X/9f/3//f/+P/5
//n/+f/7//z//f/9//3//f/+//7//v/+/////////wAAAAAAAAAAAAAAAAAAAAAAAAAA
AAAAAAAAAAD//////////////////////////////////////f/9//3//f//////////
////////////AAAAAAAAAAAAAAAAAAAAAP7//v/+//7//////////////wAAAAD/////
AAAAAAAAAAAAAAAAAAACAAIAAgACAAEAAQABAAEAAwADAAIAAgACAAIAAgACAAAAAAAA
AAAAAAAAAAAAAAAAAAAAAAAAAAIAAgABAAEAAQACAAIAAgAAAAAAAAD/////////////
/////////////////////wEAAQABAAEAAQABAAEAAQABAAEAAQABAP//////////AQAB
AAAAAAD//////////wEAAAAAAAEA/////////////wAAAAD+/wAAAAAAAAAAAAAAAAAA
AAAAAAAAAAAAAAAAAAAAAAAAAAAAAAAAAAAAAAAAAAAAAAAAAAAAAAAAAAAAAAAAAAAA
AAAAAAAAAAAAAAAAAAAAAAAAAAAAAAAAAAAAAAAAAAAAAAAAAAAAAAAAAAAAAAAAAAAA
AAAAAAAAAAAAAAAAAAAAAAAAAAAAAAAAAAAAAAAAAAAAAAAAAAAAAAAAAAAAAAAAAAAA
AAAAAAAAAAAAAAAAAAAAAAAAAAAAAAAAAAAAAAAAAAAAAAAAAAAAAAAAAAAAAAAAAAAA
AAAAAAAAAgACAAIAAgACAAIAAgACAAIAAgADAAQABgAGAAYACAAHAAcABwAIAAgACAAI
AAgABQAFAAYABgAIAAkACgALAA8AEAASABMAEQARABIAEgAQABAADwAPAA0ADQANAA0A
CwALAAoACgAMAAwADAAMAAoACAAFAAMAAQAAAAAA///+//7//v/+//7//v/+//7//v/+
//7//v/+//7//v/+//z/+f/2//P/8f/v/+//9f8AAA4AHwA2AEgAWQBtAIkAoQCyAMQA
1ADYANEAwwCyAKIAiwB1AGYAWgBKAD4ALgAaAAsABwAEAP///v/8//r//f//////AAAB
AAEA/v/+//7//v/+//7//v/+//7//v/+//7//v/+//7//v/+//7//v/+//7/////////
////////////////////////AAAAAAAAAAAAAAAAAAAAAP7//v/+//7//v/+//7//v8A
AAAAAAAAAP7//v/+//7/AAAAAAEAAQABAAEAAQABAAEAAQACAAIAAQABAAEAAQABAAIA
AgACAAAAAQABAAEAAQABAAEAAQABAAEAAgACAAAAAAAAAAAAAgACAAIAAwADAAMAAwAD
AAMAAwADAAMAAQABAAEAAQABAAEAAQABAAAAAAAAAP/////+//7//f/8//z//P/6//j/
9//3//b/9//2//b/9f/y//H/8f/x//H/8P/v/+7/7v/t/+3/7f/t/+3/7f/t/+//7//v
/+//7f/u/+//7//x//P/8//0//P/8//z//X/9v/3//f/9//5//r/+v/6//r/+//7//v/
/P/8//z//P/6//r/+v/6//r/+v/6//r/+v/6//n/+f/7//v/+//7//n/+f/5//n/+//7
//v/+//7//v/+//7//v/+//7//v/+f/5//n/+f/8//z//P/8//z//P/8//z/+v/6//r/
+v/7//v/+//7//v//P/8//v/+//8//z//P/8//z//P/8//z//P/8//z//f/9//3//f/9
//3//P/8//z//P/8//z//P/8//z//P/8//z//P/8//z//P/8//z//P/8//v/+//9//7/
/v/+//z//P/8//v/+f/5//n/+f/7//v/+//7//v/+//7//v/+//7//v/+//7//v/+//7
//v/+//7//v/+//7//v/+//7//v/+v/6//n/+f/5//n/+f/4//j/+f/7//v/+//7//n/
+v/6//r/+v/6//r/+v/8//z//P/8//r/+v/6//r/+v/6//r/+v/6//r/+v/6//j/+P/4
//j/+P/4//j/+P/6//r/+v/6//r/+v/6//r/+v/6//r/+v/6//r/+v/6//r/+v/6//r/
+v/6//r/+v/6//r/+v/6//r/+v/6//r/+P/4//j/+P/6//r/+v/6//r/+v/6//r/+v/6
//r/+v/6//r/+v/6//j/+P/4//j/+P/4//j/+P/4//j/+P/4//j/+P/4//j/+P/4//j/
+P/4//j/+P/4//r/+v/7//z/+v/6//r//P////////8AAP7//v/+//7//f/9//7//v/+
////AAABAAUABgAIAAkABwAHAAgACAAGAAYABQAFAAMAAwADAAMAAQABAAAAAAAAAAAA
AAAAAAIAAAD9//v/+f/4//j/9//2//b/9v/2//b/9v/2//b/9v/2//b/9v/2//b/9v/4
//j/8//u/+3/6//p/+v/7//8/woAGwAsAD4ATQBfAHkAkQCiALIAvgDCALkAqQCWAIQA
bwBbAE4ARAA2ACgAGAAIAP3/+f/2//P/9P/0//T/9f/3//n/+P/5//f/+P/2//b/9v/2
//j/+P/4//j/+P/4//j/+P/4//j/+P/4//j/+P/4//j/+f/5//n/+f/5//n/+f/5//n/
+f/5//n/+v/6//r/+v/6//r/+v/6//r/+v/6//r/+v/6//r/+v/4//j/+P/4//r/+v/6
//r/+v/6//v/+//7//v/+//7//v/+//8//z/+//7//v/+//7//z//P/8//z//f/9//3/
/f/9//3//f/9//3//v/+//7//v/+//7//v/+//7/////////////////////////////
//////////////////7//v/+//3/+//6//r/+f/6//r/+v/4//j/9//3//b/9//2//b/
9f/y//H/8f/x//H/8P/v/+7/7v/t/+3/7f/t/+3/7f/t/+3/7f/t/+3/7f/u/+//7//v
//H/8f/y//X/9f/1//f/9v/3//f/9//3//j/+P/4//j/+f/5//n/+v/6//r/+v/4//j/
+P/4//j/+P/4//j/+v/6//n/+f/5//n/+f/5//n/+f/5//n/9//3//f/9//3//f/9//3
//n/+f/5//n/+f/5//n/+f/6//r/+v/6//r/+v/6//r//P/8//z//P/7//v/+//7//v/
/P/8//v//f/+//7//v/+//7//v/+//7//v/+//7//f/9//3//f///////v/+//7//v/+
//7//v/+//7//v/8//z//P/8//7//v/+//7//v/+//3//f/9//7//v/+//z//P/8//v/
/f/9//3//f/9//3//f/9//3//f/9//3//f/9//3//f/9//3//f/9//v/+//7//v//f/9
//3//f/9//3//P/8//3//f/9//3//f/8//z//f/9//3//f/9//3//P/8//7//P/8//z/
/P/8//z//P/8//7//v/+//7//P/8//z//P/+//7//v/+//7//v/+//7//v/+//7//v/+
//7//v/+//7//v/+//7//v/+//7//v/+//7//v/+//7//v/+//7//v/+//7//v/+//7/
/v/+//7//v/+//7//v/+//7//v/+//7//v/+//z//P/8//z//P/8//z//P/+//7//v/+
//7//v/+//7//v/+//7//v/+//7//v/+//7//v/+//7//v/+//7//v/+//7//v/+//7/
/v/+//7//v/+//7//v///wAAAAAAAAAAAgADAAMAAwAEAAQABAAEAAQAAwADAAQABAAE
AAUABgAHAAkACgAMAA0ADQANAA4ADgAMAAwACwALAAsACwALAAsACQAJAAgACAAIAAgA
CgAKAAoACAAFAAMAAQAAAAAA///+//7//P/8//z//P/8//z//P/8//z//P/8//z//v/8
//z/+//4//f/9f/x/+//7//2/wIAEQAkADgASQBXAGsAhQCaAKwAvADIAM0AwQCwAKIA
kQB5AGYAWgBMAD4AMgAiAA8ABwAEAP///v/8//r/+//9//3//P////3//P/+//7//v/8
//z//P/8//z//P/8//z//P/8//z//P/8//z//P/8//z//f/9//3//f/9//3//f/9//3/
/f/9//3//P/8//z//P/+//7//v/+//z//P/8//z//P/8//z//P/8//z//P/8//7//v/+
//7//v/+///////9//3//f/9//3//f/+//7////////////9//7//v/+//7/////////
////////////////AAAAAAAAAAAAAAAAAAAAAAAAAQABAAEAAQABAAEAAQABAAEAAQAB
AAEAAQABAAEAAQABAAAAAAAAAP/////+//7//f/+//7//v/8//z/+//7//r/+f/4//j/
9//2//X/9f/1//X/9P/z//L/8v/x//H/8f/v/+//7//v//H/8f/x//H/8f/y//P/8//x
//P/8//0//X/9f/1//f/+P/5//n/+f/7//z//P/8//z//f/9//3//P/8//z//P/8//z/
/P/8//z//P/8//z//v/+//3//f/9//3//f/9//3//f/9//3//f/9//3//f/7//v/+//7
//v/+//7//v/+//7//v/+//8//z//P/8//z//P/8//z//P/8//z//P/9//3//f/9//3/
/v/+//3//f/+//7//v8AAAAAAAAAAP7//v/+//7//////////////////v/+//7//v/+
//7/AAAAAAAAAAD+//7//v/+//7//v/+//7/AAAAAP///////wAAAAAAAP7//v/+//3/
//////////////////////3//f/9//3//f/9//3//f////////////3//f/9//3//f/9
//3//f/9//3//P/8//3//f/9//3//f/8//z//f/9//3//f/9//3//P/+//7//P/8//z/
/P/8//z//P/8//7//v/+//7//v/+//7//v/+//7//v/+//z//P/8//z//v/+//7//v/+
//7//v/+//7//v/+//7//v/+//7//v/+//7//v/+//7//v/+//7//v/+//7//v/+//7/
/v/+//7//v/+//7//v/+//7//v/+//7//v/+//7//v/+//7//v/+//7//v/+//7//v/+
//7//v/+//7/AAAAAAAAAAAAAAAAAAAAAP7//v/+//7/AAAAAAAAAAD+//7//v/+//7/
/v/+//7//v/+//7//v8AAAAAAAAAAAAAAAAAAAAAAAAAAAEAAgAEAAQABAAGAAUABQAF
AAYABgAGAAYABgAFAAUABgAGAAYABwAIAAkADQAOABAAEQAPAA8AEAAQAA4ADgANAA0A
DQANAA0ADQALAAsACgAKAAoACgAKAAoACAAGAAMAAQABAAAAAAD///7//v/+//7//P/8
//z//P/8//z//P/8//7/AAD+//z//P/5//T/8f/x/+//7//z/wAAEAAjADgASgBbAG8A
iQCjALYAxgDUANgAzwDBALIAoACJAHUAaABaAEwAPgAsABgACwAHAAQAAQAAAPz/+v/9
//3//f/+//3/+//6//z//P/8//z//P/8//z//P/8//z//P/8//7//v/+//7//P/8//z/
/P/9//3//f/9///////////////////////+//7//v/+//7//v/+//7//v/+//7//v/+
//7//v/+//7//v/+//7/AAAAAAAAAAD+//7//////////////////////wAAAAD/////
////////AAAAAAAAAAABAAEAAQABAAEAAQABAAEAAQACAAIAAgACAAIAAgACAAIAAgAD
AAMAAwADAAMAAQABAAEAAQABAAEAAQABAAEAAQABAAEAAgACAAIAAQABAAAAAAD///z/
/P/8//r/+v/5//n/+P/3//b/9v/1//T/8//z//P/8//y//H/8P/w/+//7//v/+//7//v
/+//7//v/+//7//v//D/8f/x//H/8//z//T/9f/1//X/9//4//n/+f/5//v//P/8//z/
/P/9//3//f/8//z//P/8//7//v/+//7//v/+//7//v/+//7//f/9//3//f/9//3/+//7
//v/+//9//3//f/9//3//f/9//3//f/9//3//f/7//v/+//7//7//v/+//7//v/+//7/
/v/+//7//v/+//////////////8AAAAA/////wAAAAAAAAAAAAAAAAAAAAAAAAAAAAAB
AAEAAQABAAEAAQAAAAAAAAAAAAAAAAACAAIAAgACAAAAAAAAAAAAAAAAAAAAAAAAAAAA
////////AAAAAAAAAAAAAAAA////////////////////////////////////////////
///////////////////////////////////////+//7///////////////7//v//////
//////////8AAAAAAAD+//7//v/+/wAAAAAAAAAA///+//3//P/8//z//P/8//7//v/+
//7//v/+//7//v8AAAAAAAAAAAAAAAAAAAAA/v/+//7//v/+//7//v/+//z//P/8//z/
/v/+//7//v/+//7//v/+//7//v/+//7//v/+//7//v8AAAAAAAAAAAAAAAAAAAAA/v/+
//7//v/8//z//P/8//7//v/+//7//v/+//7//v/+//7//v/+//7//v/+//7//v/+//7/
/v/+//7//v/+//7//v/+//7/AAAAAAAAAAD+//7///8AAAAAAAAAAAIAAwADAAMABAAC
AAIAAgACAAMAAwAEAAQABAAFAAYABwAJAAoADAANAA0ADQAOAA4ADAAMAAsACwALAAsA
CwALAAkACQAIAAgACAAIAAgACAAIAAYAAwABAAEAAAAAAP///v/+//7//v/+//7//v/+
//z//P/8//z/AAD+//7//v/+//v/+P/1//P/8//x//X/AAAOAB0AMABCAFEAYQB5AJEA
pACyAMAAxgDBALMAogCSAH0AZwBaAFAAQAA0ACYAFAAFAAEA/v/9//z/+v/6//3////9
//7///////7//v/+//7//v/+//7//v/+/wAAAAAAAAAAAAAAAAAAAAD+//7//v/+////
//////////////////8BAAEAAQABAAAAAAAAAAAAAAAAAAAAAAACAAIAAgACAAIAAgAC
AAIAAAAAAAAAAAACAAIAAgACAAIAAgADAAMAAQABAAEAAQADAAMABAAEAAMAAwADAAMA
AwAEAAQABAAEAAUABQAFAAYABwAIAAkABwAHAAgACAAKAAoACgAKAAgACAAIAAkACwAL
AAsACwALAAsACwALAAkACQAJAAkACwALAAsACwAKAAoACgAJAAsACgAKAAkABgAGAAYA
BAAEAAMAAwACAAMAAgACAAEA/v/9//3//f/9//z/+//6//r/+f/5//n/+//7//v/+//7
//v/+//7//v//P/9//3//f//////AAABAAEAAQADAAIAAwADAAMABQAGAAYABgAEAAUA
BQAFAAYABgAGAAYABgAGAAYABgAGAAYABgAGAAYABgAFAAUABQAFAAUABQAFAAUABQAF
AAUABQAFAAUABwAHAAcABwAHAAcABwAHAAcABwAHAAcACAAIAAgACAAIAAgACAAIAAYA
BgAIAA==
         </WaveFormData>
      </LeadData>
      <LeadData>
         <LeadByteCountTotal>10000</LeadByteCountTotal>
         <LeadTimeOffset>0</LeadTimeOffset>
         <LeadSampleCountTotal>5000</LeadSampleCountTotal>
         <LeadAmplitudeUnitsPerBit>4.88</LeadAmplitudeUnitsPerBit>
         <LeadAmplitudeUnits>��V</LeadAmplitudeUnits>
         <LeadHighLimit>2147483647</LeadHighLimit>
         <LeadLowLimit>268435456</LeadLowLimit>
         <LeadID>II</LeadID>
         <LeadOffsetFirstSample>0</LeadOffsetFirstSample>
         <FirstSampleBaseline>0</FirstSampleBaseline>
         <LeadSampleSize>2</LeadSampleSize>
         <LeadOff>FALSE</LeadOff>
         <BaselineSway>FALSE</BaselineSway>
         <ExcessiveACNoise>FALSE</ExcessiveACNoise>
         <MuscleNoise>FALSE</MuscleNoise>
         <LeadDataCRC32>2480970389</LeadDataCRC32>
         <WaveFormData>
AAAAAAAAAAD+//7//v/+//7//v/+//7//v/+//7//v/8//z//P/8//z//P/8//z//P/8
//z//P/8//z//P/8//z//P/8//z//v/+//7//v/+//7//v/+//z//P/8//z//P/8//z/
/P/8//z//P/8//z//P/8//z//P/8//z//P/8//z//P/8//z//P/8//z//P/8//z//P/+
//7//v/+//z//P/8//z/+v/6//r/+v/8//z//P/8//z//P/8//z//P/8//z//P/6//r/
+v/6//z//P/8//z//P/8//z//P/6//r/+v/6//z//P/8//z//P/8//z//P/6//r/+v/6
//r/+v/6//r/+v/6//r/+v/8//v/+//7//n/+v/6//r//P/8//z//P/8//z//f///wAA
AQACAAMAAwAEAAYACAAJAAkACQAIAAcABwAHAAcACQAKAAwADQAOAA8ADwAPABAADQAM
AAsACQAHAAYABAAEAAMAAwADAAAAAAAAAAAAAAAAAAAA/v/4//f/9//2//f/9//3//f/
9f/0//P/8//0//T/9P/0//L/8v/z//P/8//z//L/8f/x//D/8P/y//L/8v/0//T/+P8A
AAwAGQArAEAAUwBqAHkAgACEAIQAggCCAIIAhQCCAGwARgAlABUACgD9//T/9P/2//L/
8v/1//n/+//9//r/9//2//j/9//2//X/9P/y//L/8P/w//D/7//v/+//7v/u//H/8f/x
//H/8f/x//D/8P/w//D/8P/x/+//7//v/+//8f/x//H/8f/x//H/8f/x//L/8v/y//L/
8f/x//H/8f/x//H/8f/x//H/8f/x//H/8P/w//D/8f/z//P/8//y//L/8v/y//L/8v/y
//P/8//z//P/8//z//T/9P/0//X/9f/1//X/9f/1//X/9v/2//b/9//3//f/9f/1//b/
9v/5//n/+f/6//r/+//7//v/+//8//3//v/+//7///////3//v/+//7//f/9//3//f/7
//v/+//8//7//v/+//3/+//7//v/+//9//z//P/7//v/+//7//v/+v/6//r/+f/7//r/
+v/4//j/+P/4//j/+P/3//f/9//3//f/9f/1//X/9f/0//T/9v/2//b/9v/0//T/9P/0
//L/8v/y//L/8v/y//L/8v/y//L/8v/y//T/9P/0//T/9v/2//b/9v/z//P/8//z//P/
8//z//P/8//z//P/8//z//P/8//z//H/8f/x//H/8f/x//H/8f/y//L/8//z//H/8f/x
//H/8f/x//H/8f/x//H/8P/v//H/8f/x//L/8v/y//L/8f/x//H/8f/x//P/8//y//L/
8P/w//H/8f/x//H/8f/x//H/8f/x//H/8f/x//H/8f/x//H/8f/x//H/8f/x//D/8P/w
//D/7//v//D/8P/w//D/8P/v/+//7//w//D/8P/u/+3/7f/t/+//7v/u/+7/7v/u/+7/
7v/u/+7/7v/u/+7/7v/u/+7/7v/u/+7/7v/u/+7/7v/u/+z/7P/s/+z/7P/s/+z/7P/s
/+z/7P/s/+z/7P/s/+z/7P/t/+3/7P/s/+z/7P/s/+r/6v/q/+r/6v/q/+r/6v/q/+r/
6v/q/+r/6v/q/+r/6v/q/+r/6v/s/+z/7P/s/+z/7P/s/+z/6v/q/+r/6v/q/+r/6v/q
/+r/6v/q/+r/7P/s/+z/7P/q/+r/6v/q/+z/7P/s/+z/7P/s/+z/7P/q/+r/6v/q/+z/
7P/s/+z/6v/q/+r/6v/q/+r/6v/q/+r/6v/q/+r/6P/o/+j/6P/q/+r/6v/q/+r/6v/q
/+r/6v/q/+r/6v/q/+r/6v/q/+r/6v/q/+r/6P/o/+j/5//p/+n/6f/q/+r/6v/q/+r/
6v/q/+r/6v/r/+3/7v/v//D/8f/z//T/9P/2//f/9//3//b/9f/1//X/9f/3//j/+v/7
//z//f/9//3//P/5//n/+f/4//f/9v/0//T/8//z//P/8v/y//L/8v/y//L/8v/w/+z/
6//p/+j/5//n/+n/6f/n/+b/5f/l/+b/5v/o/+j/6P/o/+n/6f/p/+n/6P/n/+X/5P/k
/+T/5v/m/+b/5v/o/+7/+P8DABMAJgA7AFAAYwBwAHYAeAB4AHYAdgB5AHwAcABQACsA
EQAEAPn/7v/q/+z/7v/s/+3/8//3//n/+P/1//L/8v/x/+7/7f/s/+z/7P/u/+7/7v/t
/+3/7f/s/+z/7f/t/+3/7f/t/+3/7P/s/+z/7P/s/+3/7//v/+//7//v/+//7//v/+//
7//v/+//7v/u/+7/7v/t/+3/7f/t/+3/7f/t/+3/7//v/+//7//u/+7/7v/v//H/8f/x
//D/8P/w//D/8P/w//D/8f/x//H/8f/x//H/8P/w//D/8f/v/+//7//v/+//7//w//D/
8v/z//P/8//z//P/9P/0//X/9f/1//b/9v/3//f/9//5//r/+//8//z//P/9//3/+//8
//z//P////////////3//f/9//7//P/8//z/+//9//3//f/9//z/+v/5//f/+P/5//r/
+//+//7//v/9//v/+v/6//j/+P/4//j/+P/4//f/9//3//n/+f/3//f/9v/1//P/8v/y
//L/8v/y//L/8v/y//L/8v/y//L/8v/0//T/9P/0//b/9v/2//b/9P/0//T/9P/z//L/
8f/w//H/8f/x//H/8//z//P/8//z//P/8//z//P/8//z//P/8f/x//H/8f/z//P/8//z
//T/9P/1//X/8//z//P/8//x//H/8f/x//H/8f/w/+//7//v/+//8P/y//L/8v/x//H/
8f/x//H/8f/x//D/8P/w//D/8f/x/+//7//v/+//7//v/+//7//v/+//7//v/+//7//v
/+//7f/t/+3/7P/q/+r/6v/p/+v/7P/s/+z/7P/s/+v/6//t/+7/7v/u/+z/6//r/+v/
6//q/+r/6v/s/+z/7P/s/+v/6v/p/+j/6v/q/+r/6v/q/+r/6v/q/+z/7P/s/+z/7P/s
/+z/7P/q/+r/6v/q/+r/6v/q/+r/6v/q/+r/6v/s/+3/6//q/+r/6v/q/+r/7P/s/+z/
7P/q/+r/6v/q/+r/6v/q/+r/6//s/+3/7v/u/+7/7v/u/+z/7P/s/+z/7P/s/+z/7P/q
/+r/6v/q/+z/7P/s/+z/7P/s/+z/7P/u/+7/7v/u/+z/7P/s/+z/7v/u/+7/7v/w//D/
8P/w//D/8P/w//D/8P/w//D/8P/u/+7/7v/u//D/8P/w//D/7v/u/+7/7v/w//D/8P/w
//D/8P/w//D/7//u/+3/7P/u/+7/7v/u/+//8P/x//L/8P/v/+//7//t/+7/7v/u/+//
8P/x//L/8P/w//H/8//2//f/+P/5//v//P/+/wAAAQABAAEAAAABAAEAAQABAAEAAgAE
AAUACAAJAAkACQAIAAUABAADAAEA///+//z//v/9//3//f/8//z//P/8//z//P/8//r/
+P/3//f/9v/1//X/9f/1//P/8v/x//H/8f/w/+//7v/v//D/8v/z//P/8//y//H/7//u
//D/8P/y//T/8v/0//r/AgAOABsALwBEAFcAbAB5AH4AgACAAH4AgACCAIcAhABqAEIA
JwAdABgACwAAAP7//v/4//b/+////wEAAwAAAP3//P/6//f/9v/3//b/+P/6//j/+P/4
//f/9f/1//T/9P/3//f/9//3//f/9//2//b/9v/2//b/9//3//f/9//3//n/+f/5//n/
9//3//f/9//4//j/+P/4//n/+f/5//n/+f/5//n/+f/7//v/+//7//z//P/8//3/+//7
//v/+v/6//r/+v/6//z//P/9//3//f/9//3//f/+//7//v////3//f/9//3//////wAA
AAAAAAEAAQABAP////8AAAAAAwADAAMABAAEAAUABQAFAAMABAAFAAYABwAIAAoACwAN
AA4ADgAOAA0ADQANAA0ADQANAA0ADgAOAA4ADgANAAsACwALAAsADQAMAAwACwANAA0A
DQANAA4ADgAOAA0ADQAMAAwACgAIAAgACAAIAAgABwAHAAcACQAJAAcABwAFAAUABAAE
AAQABAAEAAQABgAGAAYABgAGAAYABgAGAAYABgAGAAYABgAGAAYABgAGAAYABgAGAAQA
BAAEAAQABQAFAAUABQAFAAUABQAFAAMAAwADAAMAAwADAAMAAwADAAMAAwADAAMAAwAD
AAMAAgACAAMAAwADAAMAAwADAAMAAwADAAMABQAFAAQAAwAEAAUABgAIAAgACAAIAAcA
BwAHAAcABwAFAAUABAAEAAYABgAHAAcABwAHAAcABwAFAAUABQAFAAcABwAHAAcABwAH
AAcABwAFAAUABQAEAAYABgAGAAUAAwAEAAQABAAGAAYABQAFAAUABgAGAAYABgAFAAUA
BQADAAIAAgACAAQABAAEAAQABAAEAAQABAACAAIAAgACAAIAAgACAAIABAAEAAQABAAE
AAQABAAEAAIAAgACAAIAAgACAAIAAgAEAAQABAAEAAQAAwADAAIABAAEAAQABAACAAIA
AgACAAQABAAEAAQAAgACAAIAAgAEAAQABAAEAAIAAgACAAIAAgACAAIAAgACAAIAAgAC
AAIAAgACAAIABAAEAAQABAAEAAQABAAEAAQABAAEAAQABAAEAAQABAAEAAQABAAEAAIA
AgACAAIABAAEAAQABAAEAAQABAAEAAQABAAEAAQABAAEAAQABAAEAAQABAAEAAIAAgAC
AAIABAAEAAQABAACAAIAAgACAAIAAgACAAIABAAEAAQAAwABAAEAAQACAAIAAgACAAIA
AgACAAIAAgADAAUABgAHAAgACQALAAwADgAQABEAEQATABIAEQARABEAEQATABQAFAAV
ABYAFwAXABcAFgATABIAEQAPAA0ADAAKAAoACQAJAAkACAAIAAgACAAIAAgACAAGAAIA
AQABAAAA///////////9//z/+//7//z//P/6//r/+v/6//n/+f/5//n/+v/3//X/9P/0
//T/9v/6//r/+v/+/wYADgAdAC0APgBTAGgAeQCCAIgAiACIAIgAhgCJAIoAfABaADUA
HwAUAAcA/v/6//z//P/6//v///8DAAUAAgD///7//P/9//z/+f/4//j/+P/4//j/+P/3
//f/9//2//b/9//3//f/9//3//f/9v/2//b/9v/2//f/9//3//f/9//3//f/9//3//f/
9//3//f/9v/2//b/9v/3//f/9//3//f/9//3//f/+f/5//n/+f/4//j/+P/5//n/+f/5
//j/+v/6//r/+v/4//j/+f/5//n/+f/5//n/+v/6//r/+//7//v/+//7//v/+//8//z/
+v/7//v/+//7//v//P/8//3//f/9//7/AAABAAEAAQABAAIAAwAEAAIAAgADAAMAAwAE
AAQABAAFAAUABQAFAAUABQAFAAYABgAGAAYABQAFAAUABQAFAAUABAAEAAMAAwADAAMA
AwACAAIAAgABAAMAAgACAAAAAAAAAAAAAAAAAP////////3//f/7//v//f/9//z//P/6
//r/+v/6//r/+v/6//r/+v/6//r/+v/6//r/+v/6//r/+v/6//r//P/8//z//P/8//z/
/P/8//v/+//7//v//f/9//3//f/9//3//f/9//v/+//7//v/+//7//v/+//7//v/+//7
//z//P/9//3/+//7//v/+//7//v/+//7//v/+//6//n/+f/5//n/+v/6//r/+v/5//v/
+//7//v/+//7//r/+v/6//r/+//7//v/+//7//v/+//7//v/+//5//n/+f/5//n/+f/5
//n/+f/5//n/+P/6//r/+v/5//n/+v/6//r/+v/6//n/+f/5//r/+v/6//r/+f/5//n/
+f/4//j/+P/4//j/+P/4//j/+P/4//j/+v/6//r/+v/6//r/+v/6//j/+P/4//j/+P/4
//j/+P/4//j/+P/4//r/+v/6//r/+v/6//r/+v/4//n/+f/4//b/9v/2//b/+P/4//j/
+P/4//j/+P/4//r/+v/6//r/+P/4//j/+P/4//j/+P/4//r/+v/6//r/+v/6//r/+v/6
//r/+v/6//z//P/8//z/+v/6//r/+v/6//r/+v/6//j/+P/4//j/+P/4//j/+P/6//r/
+v/6//r/+v/6//r//P/8//z//P/6//r/+v/6//r/+v/6//r//P/8//z//P/8//z//P/8
//7//v/+//7//P/8//z//P/6//r/+v/6//z//P/8//z//P/8//z//P/8//z//P/8//z/
/P/7//v/+//7//z//P/8//z//P/8//z//P/8//3/AQACAAMABAAFAAcACAAKAAoACwAL
AAsACgAJAAkACQALAA0ADgAQAA8AEAARABEAEwASAA8ADgANAAsACQAIAAQABAADAAMA
AQAAAAAAAAACAAIAAgACAAAA/P/7//v/+v/5//n/+f/5//f/9v/1//X/9v/2//b/+P/4
//j/+f/5//n/9//2//P/8//y//L/9P/4//j/+v/8/wAACgAWACUANwBKAF8AcAB9AIIA
hACCAIIAggCEAIcAgABgADoAHwATAAgA/f/4//j/+P/2//j/+////wEAAQD+//v//P/8
//v/+P/3//j/+P/4//r/+v/6//n/+f/5//j/+P/3//f/9//3//f/9//2//b/+P/4//j/
+f/5//n/+f/5//f/9//3//f/9//3//f/9//4//j/+P/4//X/9f/1//X/9f/1//X/9f/1
//X/9f/1//j/+P/4//n/+f/5//n/+P/2//b/9v/2//j/+P/5//n/+f/5//n/+f/4//j/
+P/5//v/+//7//v/+f/5//r/+v/6//v/+//7//3//f/+//7/////////AAAAAAEAAQAB
AP//AAABAAIAAgACAAMAAwAFAAYABgAGAAUABQAFAAUABQAFAAUABgAIAAgACAAHAAUA
BQAFAAUABQAEAAQAAwABAAEAAQABAAQABAAEAAMABQAEAAQAAgABAAAA///+/wAA////
//////////3//f/9//3//P/8//z//P/8//z//P/8//z//P/8//z//P/8//7//v/+//7/
/P/8//z//P/6//r/+v/6//z//P/8//z/+//7//v/+//7//v/+//7//v/+//7//v/+//7
//v/+//9//3//f/9//z/+//6//n/+v/6//v/+//9//3//f/9//z/+//6//n/+f/5//j/
9//5//n/+f/6//z//P/8//v/+f/5//n/+f/7//v/+v/6//j/+P/5//n/9//3//f/9//5
//n/+f/5//n/+f/5//n/+v/7//z//f/8//v/+v/4//b/9v/2//X/9//4//j/+P/6//r/
+f/5//f/+P/4//j/9v/1//X/9f/3//b/9v/2//j/+P/4//j/+P/4//j/+P/2//b/9v/2
//b/9v/2//b/9v/2//b/9v/4//j/+P/4//j/+P/4//j/9v/2//b/9v/2//b/9v/2//j/
+f/5//r/+f/4//f/9v/0//T/9P/0//b/9v/2//b/+P/4//j/+P/2//b/9v/2//T/9P/0
//T/9P/0//T/9P/1//b/9//4//j/+P/4//j/9v/2//b/9v/2//b/9v/2//j/+P/4//j/
9//2//X/9P/2//b/9v/2//b/9v/2//b/9P/0//T/9P/0//T/9P/0//X/9v/3//j/+P/4
//j/+P/3//b/9f/0//T/9P/0//T/9v/2//b/9v/2//b/9v/2//T/9P/z//P/9f/1//b/
9v/0//T/9P/0//X/9v/3//n/+v/6//r/+v/8////AQAEAAQABQAFAAUAAgABAAEAAQAD
AAUABgAIAAsADAANAA0ACwAKAAcABgAFAAMAAQAAAP7//v/9//3//f/8//z//P/8//z/
/P/8//r/9v/1//X/9v/1//X/9f/1//P/8v/x/+//8P/w//D/8P/w//D/8f/z//P/8//y
/+//7//u//D/8v/0//b/9v/4//z/AgAOAB8AMQBEAFkAbAB5AH4AggCCAIIAggCEAIcA
fgBcADYAIwAdABYABwD+//7//P/2//b/+////wEA///8//n/+P/4//f/9v/1//T/9P/0
//T/9P/0//P/8//z//L/8v/1//X/9f/1//T/8//x//D/8P/w//D/8f/x//H/8f/x//P/
8//z//P/8f/x//H/8f/z//T/9f/2//X/9f/1//X/9P/z//L/8f/z//P/8//z//T/9P/0
//X/9f/1//X/9P/y//L/8v/y//L/8v/z//P/9f/1//X/9f/2//b/9v/3//n/+f/5//n/
9//3//j/+P/4//n/+f/5//n/+f/6//r//f/9//3//v/8//3//f/9//v//P/9//7///8A
AAIAAwABAAIAAgACAAMAAwADAAMABQAFAAUABgAEAAQABAADAAQABQAGAAcABwAGAAYA
BQAFAAUABQAFAAUABAADAAEAAQAAAAAA/v8AAAAAAAAAAP7//f/9//3//f/9//v/+//7
//v/+v/6//r/+v/6//r//P/8//z//P/6//r/+v/6//r/+v/6//r/+//8//3//v/8//z/
/P/8//z//P/8//z/+//7//v/+//7//v/+//7//v/+//7//v/+//7//v/+//7//v/+//7
//v/+//7//v/+v/6//v/+//7//v/+//7//v/+//7//v//f/9//z/+//9//3//f/+//7/
/v/+//3//////////////////v/+//7//v////////////////8BAAEAAQABAAAA///+
//3/+//7//v/+//9//3//f/8//z//P/8//v//f/+//7//v/+//7//f/9//3//v/+//7/
/v/9//3//f////7//v/+//z//P/8//z/+v/6//r/+v/6//r/+v/6//z//P/8//z//P/8
//z//P/8//z//P/8//z//P/8//z//P/8//z//P/8//z//P/8//z/+//7//z//P/8//z/
/P/8//z//P/8//z//P/8//z//P/8//z//P/8//z//P/8//z//P/8//z//P/8//z//P/8
//z//P/8//z//P/8//z//P/8//z//P/8//z//P/8//z//P/8//z//P/8//z//P/8//z/
/P/8//r/+v/6//r//P/8//z//P/8//z//P/8//z//P/8//z/+v/6//r/+v/6//r/+v/6
//z//P/8//z//P/8//z//P/8//z//P/8//r/+v/6//r/+v/6//r/+v/7//v/+//7//z/
/P/8//z/+v/6//r/+v/6//v//f/+////AAABAAMAAgAEAAYABwAIAAkACQAJAAkACQAJ
AAsACgAMAA0ADgAPAA8ADwAOAA0ADAALAAkABwAGAAQABAADAAMAAwACAAAAAAAAAAAA
AAAAAP7/+v/5//n/+P/3//f/9//3//X/9P/z//P/9P/0//T/9P/0//T/9f/1//X/9f/0
//P/8f/w/+z/7v/w//T/9P/0//j//v8IABMAIwA2AEsAYABzAH4AhgCIAIYAggCEAIUA
hgB8AF4ANwAfABAAAwD4//b/+P/2//T/9//7////AQAAAPv/+P/6//n/+P/1//b/9v/0
//L/8v/y//H/8f/x//D/8P/z//P/8//z//X/9f/0//T/9P/0//T/9f/z//P/8//z//P/
8//z//P/8//z//P/8//0//T/9P/0//P/8//z//P/8f/x//H/8f/x//H/8f/x//L/8v/y
//P/9f/1//X/9P/0//T/9P/0//L/8v/z//P/9f/1//X/9f/2//b/9v/3//f/9//3//f/
9//3//j/+P/6//v/+//7//v/+//8//z/+//7//v//P/8//3//f/9//3//v///wAAAgAC
AAMAAwABAAIAAgACAAEAAQABAAEAAwADAAMABAAEAAQABAADAAMAAwADAAMAAwACAAIA
AQABAAEAAQABAAIAAgACAAEAAQAAAAAA/v8AAAAAAAAAAP7//f/9//3//f/9//v/+//7
//v/+v/6//r/+v/6//r//P/8//z//P/+//7//v/+//z//P/8//z//P/8//z//P/8//z/
/P/8//z//P/8//z/+//7//v/+//9//3//f/9//3//f/9//3////////////9//3//f/9
//3//f/9//3//P/8//3//f/7//v/+//7//v/+//7//v//f/9//z/+//7//v/+//8//z/
/P/8//v/+//7//v/+//7//v/+v/6//r/+v/7//v/+//7//v/+//7//v/+//7//3//f/9
//3//f/9//3//f/7//v/+//6//r/+v/6//n/+f/6//r/+v/8//z/+//7//v//P/8//z/
/P/7//v/+//7//r/+v/6//j/+P/4//j/+P/4//j/+P/6//r/+v/6//r/+v/6//r/+v/6
//r/+v/6//r/+v/6//r/+v/6//r/+v/6//r/+v/4//j/+P/4//j/9//3//j/9v/2//b/
9v/4//j/+P/4//j/+P/4//j/+P/4//j/+P/6//r/+v/6//r/+v/6//r/+P/4//j/+P/6
//r/+v/6//j/+P/4//j/+P/4//j/+P/4//j/+P/4//j/+P/4//j/+P/4//j/+P/4//j/
+P/4//j/+P/4//j/+P/4//j/+P/4//j/+P/4//j/+P/4//j/+v/6//r/+v/4//j/+P/4
//j/+P/4//j/+P/4//j/+P/6//r/+v/6//j/+P/4//j/9v/2//b/9v/4//j/+P/4//b/
9v/2//b/9v/2//X/9f/3//f/+P/4//r/+v/6//r/+//8//3///8BAAIAAwAEAAQABQAF
AAYABgAHAAcABwAIAAcABwAHAAcACQAKAAwADAAMAAwACwALAAoABwAGAAcABQADAAIA
AgACAAEAAQAAAP7//f/8//z//P/8//z//P/4//f/9//2//X/9f/1//f/9f/0//P/8f/y
//L/8v/y//L/8v/z//X/9f/z//T/8//x//D/8P/y//T/9v/0//b//v8GABIAIQAzAEQA
WQBsAHcAfAB+AH4AfAB8AH4AgQB2AFgAMgAbABEACAD7//b/+P/2//L/9P/5//3//f/9
//r/+f/4//j/9//2//X/9P/y//L/9P/0//T/8//z//P/8v/y//P/8//z//P/8//z//L/
8v/0//T/9P/1//X/9f/1//X/9f/1//X/9f/z//P/8//z//L/8v/y//L/8//z//P/8//z
//P/8//z//P/8//z//P/9P/0//T/9f/1//X/9f/0//T/9P/0//T/9v/2//f/9//1//X/
9f/1//b/9v/2//f/+f/5//n/+f/3//f/+P/4//j/+f/5//n/+v/7//3//v/9//3//f/+
//7///////////8AAAEAAgAAAAAAAQABAAEAAgACAAIABAAFAAYABwAHAAcABwAIAAYA
BgAGAAUAAwADAAMAAwAFAAQABAADAAMAAwADAAMAAgACAAIAAQABAAAAAAD+//7//v/+
//7//////wAAAQAAAP///P/7//v/+//6//r/+v/6//r/+v/6//r/+v/6//r/+v/6//r/
+v/6//r/+v/6//r/+v/6//j/+P/4//j/+v/6//r/+v/5//n/+f/5//n/+f/5//n/+f/5
//n/+f/5//n/+f/5//n/+f/5//n/9//3//f/9//2//b/9//3//n/+f/5//n/+//7//v/
+//5//n/+P/3//n/+f/5//r/+P/4//j/9//3//f/9//3//X/9f/0//T/9f/2//j/+f/5
//n/+f/5//f/9//3//f/9//3//f/9//3//f/9//3//f/9//3//b/+P/4//j/9//3//j/
+P/4//b/9v/1//X/8//0//T/9P/2//X/9f/1//X/9P/0//T/9P/0//T/9P/2//b/9v/2
//T/9P/0//T/8v/y//L/8v/y//L/8v/y//T/9P/0//T/9P/0//T/9P/0//T/9P/0//T/
9P/0//T/9P/z//P/8v/y//L/8v/y//L/8v/y//L/8P/w//D/8P/y//L/8v/y//L/8v/y
//L/8v/y//L/8v/0//T/9P/0//L/8v/y//L/8P/w//D/8P/u/+7/7v/u//D/8P/w//D/
8v/y//L/8v/y//L/8v/y//L/8v/y//L/8P/w//D/8P/w//D/8P/w//D/8P/w//D/8P/w
//D/8P/y//L/8v/y//D/8P/w//D/8v/y//L/8v/w//D/8P/w/+7/7v/u/+7/7v/u/+7/
7v/w//D/7//v/+//7//w//D/8P/w//D/8P/w//D/8P/x//P/9P/1//b/9//5//r//P/+
//////////z/+//7//v/+//9//7/AAACAAQABgAHAAcABgADAAIA///9//v/+v/2//b/
9f/1//f/9v/2//b/+P/4//j/+P/1//D/7v/t/+7/7f/t/+3/6//p/+j/5//p/+r/6v/q
/+r/6v/q/+v/6f/p/+n/6P/p/+n/6P/o/+r/7P/s/+r/7P/w//j/AgARACMANgBJAF4A
awByAHYAeAB4AHgAeAB9AHoAYAA6AB8AFwAOAP//9v/0//L/7P/q/+//8//1//P/8P/t
/+7/8P/v/+7/7f/s/+r/6v/q/+r/6v/p/+n/6f/o/+j/6f/p/+n/6f/n/+f/5v/m/+b/
5v/m/+f/5//n/+f/5//p/+n/6f/p/+n/6f/p/+n/6v/q/+r/6v/p/+n/6f/p/+n/6f/p
/+n/6f/p/+n/6f/o/+j/6P/p/+f/5//n/+b/6P/o/+j/6P/q/+r/6//r/+v/6//r/+v/
7v/u/+7/7//u/+3/7P/r/+3/7f/u/+7/7P/t/+3/7f/v/+//8P/w/+//7//v//D/8v/z
//P/8//z//T/9f/2//b/9v/3//f/9//4//j/+P/5//n/+f/5//f/9//3//j/+P/4//j/
9//3//f/9//3//f/9v/2//X/9//3//f/9//4//j/+P/3//X/9P/0//L/8v/y//L/8v/0
//P/8//z//H/8f/v/+//8f/x//D/8P/y//L/8v/y//D/8P/w//D/8P/w//D/8P/u/+7/
7v/u/+7/7v/u/+7/7v/u/+7/7v/u/+7/7v/u/+3/7f/t/+3/7f/t/+3/7f/t/+3/7f/t
/+3/7f/t/+3/6//r/+v/6//r/+v/6//r/+z/7P/t/+3/7f/t/+3/7f/t/+3/7f/t//H/
7//u/w==
         </WaveFormData>
      </LeadData>
      <LeadData>
         <LeadByteCountTotal>10000</LeadByteCountTotal>
         <LeadTimeOffset>0</LeadTimeOffset>
         <LeadSampleCountTotal>5000</LeadSampleCountTotal>
         <LeadAmplitudeUnitsPerBit>4.88</LeadAmplitudeUnitsPerBit>
         <LeadAmplitudeUnits>��V</LeadAmplitudeUnits>
         <LeadHighLimit>2147483647</LeadHighLimit>
         <LeadLowLimit>268435456</LeadLowLimit>
         <LeadID>V1</LeadID>
         <LeadOffsetFirstSample>0</LeadOffsetFirstSample>
         <FirstSampleBaseline>0</FirstSampleBaseline>
         <LeadSampleSize>2</LeadSampleSize>
         <LeadOff>FALSE</LeadOff>
         <BaselineSway>FALSE</BaselineSway>
         <ExcessiveACNoise>FALSE</ExcessiveACNoise>
         <MuscleNoise>FALSE</MuscleNoise>
         <LeadDataCRC32>3225624970</LeadDataCRC32>
         <WaveFormData>
/v/+//7//v/+//7//v/+//7//v/+//7//v/+//7//v/+//7//v/+//z//P/8//z/+v/6
//r/+v/6//r/+v/6//r/+v/6//r/+v/6//r/+v/6//r/+v/6//r/+v/6//r/+v/6//r/
+v/6//r/+v/6//r/+v/6//r/+v/6//r/+v/4//j/+P/4//r/+v/6//r/+v/6//r/+v/4
//j/+P/4//r/+v/6//r/+v/6//r/+v/4//j/+P/4//j/+P/4//j/+P/4//j/+P/4//j/
+P/4//j/+P/4//j/+P/4//j/+P/2//b/9v/2//b/9v/2//b/9v/2//b/9v/4//j/+P/4
//j/+P/4//j/9v/2//b/9v/2//b/9v/2//b/9v/2//b/9v/2//X/9f/2//b/9v/2//X/
9f/1//X/9v/3//f/+P/4//j/+P/4//j/9v/1//T/8f/v/+3/6//p/+f/5//n/+f/5//n
/+f/5//o/+n/6//q/+r/6f/p/+v/6//r/+z/7f/t/+3/7f/r/+z/7v/v//L/8v/y//P/
8f/x//H/8f/z//T/9P/0//T/9P/0//X/9f/1//f/+v/9/wIACAAPABUAGgAdAB0AGQAT
AA4ACgAJAAgA/v/w/+D/yv+q/4j/a/9X/0X/Nv8t/y//Nv88/0P/Tf9e/3X/jv+e/7D/
wf/P/9j/3v/m/+v/8P/z//T/9v/4//r//P/+/wAA//8AAAEAAQACAAIAAwADAAMABAAE
AAQABQAFAAUABQAGAAYABgAGAAcABwAHAAgACgAKAAoACgAIAAkACQAJAAkACgAKAAoA
DAANAA0ADQAMAAwADQANAA0ADQANAA4AEAAQABAAEAAOAA4ADgAPAA8AEAAQABAAEgAS
ABIAEgARABIAEgASABIAEwATABMAFQAWABYAFwAVABUAFgAXABcAGAAYABkAGwAbAB0A
HgAdAB4AHgAeAB4AHwAgACEAIQAhACIAIgAlACUAJgAmACcAJwApACkAJwAnACgAKAAr
ACsAKwArACsAKwArACsAKwArACsAKwArACsAKwApACgAKAAnACYAIwAiACEAHwAeAB0A
HAAbABgAFgAVABMAEQAQAA4ADQALAAoACQAIAAcABQADAAEAAQAAAP///v/9//z/+//6
//r/+f/5//n/+f/4//j/9//3//f/9v/2//b/9v/3//f/9v/2//b/9v/4//j/+P/4//b/
9v/2//b/9v/2//b/9//3//f/9//3//n/+f/6//r/+P/4//j/+P/7//v/+//7//v/+//8
//z//P/8//z//P/8//z//f/+//z//P/8//z//P/8//z//P/+//3//f/9//v//P/8//z/
/f/9//3//f/7//v/+//7//v/+//7//v/+//7//v/+v/8//z//P/8//r/+v/6//r/+v/6
//r/+f/5//j/+P/4//j/+P/4//j/+f/5//n/+f/5//n/+f/5//f/9//3//f/9//3//f/
9//3//b/9v/2//b/9v/2//b/9v/2//b/9v/2//X/9f/1//f/9//2//b/9v/2//b/9//1
//X/9f/1//f/9//3//f/9//3//f/9v/2//b/9v/2//j/+P/4//j/+P/4//j/+P/2//b/
9v/2//j/+P/4//j/+P/4//j/+P/2//b/9v/2//b/9v/2//b/9v/2//b/9v/2//b/9v/2
//b/9v/2//b/9v/2//b/9v/2//b/9v/2//b/9v/2//b/9v/2//b/9v/2//b/9v/2//b/
9v/2//b/9v/2//b/9v/2//b/9v/2//b/9v/2//b/9v/2//b/9v/2//b/9v/2//T/9P/0
//T/9v/2//b/9v/2//b/9v/2//b/9v/2//b/9v/2//b/9v/2//b/9v/2//b/9v/2//b/
9f/1//b/9v/0//T/8//z//X/9f/2//f/9//4//j/+P/4//j/+P/2//X/9P/x/+//7f/r
/+n/5//l/+X/5f/l/+f/5//n/+j/5//p/+r/6v/p/+n/6f/p/+n/6v/r/+v/6//r/+v/
7P/u/+//8P/w//D/8f/x//H/8f/x//H/8v/y//L/8v/y//L/8//z//P/9f/2//v/AAAG
AAsAEwAYABsAGwAbABcAEAAKAAkACAACAPb/6P/W/7r/lv93/2H/T/8+/zH/Lf8y/zj/
Pf9F/1D/Y/98/5L/pP+z/8P/zv/Y/+D/5f/q/+//8v/y//b/+P/6//r//P/9//7/////
/wAAAAABAAEAAQACAAIAAgADAAMAAwADAAQABAAEAAQAAwADAAMABAAEAAQABAAEAAYA
BwAHAAcABwAIAAgACAAIAAkACQAJAAoACgALAAsACQAJAAkACgAKAAoACgAKAAoACgAK
AAsADQAOAA4ADgAOAA4ADgAOAA8AEAAQABAAEAARABEAEQARABIAEgATABMAEwAUABUA
EwAUABQAFQAVABUAFwAYABsAHAAcABwAHAAdAB4AHwAdAB0AHgAeACEAIQAiACIAIwAj
ACUAJQAlACUAJgAmACcAJwAnACcAKQApACkAKQApACkAKQApACcAJwAnACUAJAAkACMA
IgAjACIAIQAfACAAHwAeAB0AGAAWABUAEwARABAADgANAAsACgAJAAgABwAFAAMAAQAB
AAAA///+//3//P/7//r/+P/3//f/9//3//b/9v/1//P/8//y//L/9P/0//X/9f/2//b/
9v/2//T/9P/0//T/9P/0//T/9P/0//T/9P/1//X/9f/1//X/9f/1//b/9v/2//b/9v/2
//f/9//3//f/9//3//j/+P/6//r/+v/6//r/+v/7//z//P/8//z//P/6//r/+v/6//r/
+f/5//n/+f/6//r/+v/5//n/+f/5//v/+//7//v/+f/5//n/+f/5//n/+f/4//j/+P/4
//j/+v/6//r/+v/4//j/+P/3//f/9v/2//b/+P/4//j/+P/3//f/9//3//X/9f/1//X/
9f/1//X/9f/1//X/9f/1//f/9v/2//b/9P/0//T/9P/0//T/9P/0//T/8//z//P/8//z
//L/8v/y//L/8v/z//P/8//z//P/8//z//P/8//z//P/8//0//L/8v/y//L/8v/y//L/
8v/y//L/8v/y//L/8v/y//L/8P/w//D/8P/w//D/8P/w//D/8P/w//D/8P/w//D/8P/w
//D/8P/w//L/8v/y//L/8P/w//D/8P/w//D/8P/w//D/8P/w//D/7v/u/+7/7v/s/+z/
7P/s/+7/7v/u/+7/7v/u/+7/7v/w//D/8P/w//D/8P/w//D/7v/u/+7/7v/u/+7/7v/u
/+7/7v/u/+7/7v/u/+7/7v/u/+7/7v/u/+z/7P/s/+z/7v/u/+7/7v/u/+7/7v/u/+z/
7P/r/+v/7v/u/+7/7v/t/+3/7f/t/+7/7//v//D/8P/w//D/8P/w/+7/7f/s/+n/5//l
/+P/4f/f/9//3//f/9//3//f/93/3v/f/+H/5P/k/+P/4//j/+P/4//k/+X/5f/l/+X/
4//k/+b/5//q/+r/6v/r/+v/6//r/+v/6//s/+z/7P/s/+z/7P/t/+3/7f/v//L/9f/8
/wIACQANABAAEwATAA8ACQAEAAAA///8//T/5v/Y/8L/pv+G/2n/V/9H/zr/Mf8z/zr/
QP9H/1H/YP9z/4r/mv+o/7n/x//S/9j/3P/h/+j/6//u//D/8v/y//T/9v/2//X/9v/3
//f/+v/6//v/+//7//z//P/8//3//f/9//3//v/+//7//v////////8AAAAAAAAAAAAA
AAABAAEAAQD//wAAAAAAAAIAAwADAAMAAgACAAMAAwADAAMAAwAEAAQABAAEAAQABAAE
AAQABQAFAAYABgAGAAYABgAGAAYABwAIAAgACAAIAAkACQAJAAkACgAKAAsACwALAAwA
DQAPABAAEAARAA8ADwARABIAEwAUABQAFAAUABUAFgAXABcAFwAYABgAGQAZABoAGgAb
ABsAHQAdAB0AHQAeAB4AHwAfAB8AHwAdAB0AHQAdAB8AHwAfAB8AHQAdAB0AGwAaABoA
GQAYABcAFgAVABMAEgARABAADwAMAAoACQAHAAcABgAEAAMAAQAAAP///v/9//v/+f/3
//f/9v/1//T/8//y//H/8P/w/+//7//v/+//7v/u/+3/7//v/+7/7v/s/+z/7f/t/+7/
7v/u/+7/7v/u/+7/7v/u/+7/7v/u//D/8P/w//H/8f/x//H/8f/v/+//8P/w//L/8v/y
//L/8//z//P/8//z//P/9P/0//T/9P/0//T/8v/y//P/9P/0//T/9P/0//L/8v/y//L/
9P/z//P/8//z//T/9P/0//P/8//z//P/8//z//P/8//z//P/8//z//P/8//z//L/8v/y
//L/8v/y//L/8v/y//L/8v/y//H/8f/w//D/8P/w//D/8P/w/+//7//v/+//7//v/+//
7//v/+//7//v/+//7//v/+//7//u/+7/7v/w//D/8P/w/+7/7v/u/+7/7v/t/+3/7f/v
/+//7v/u/+7/7v/u/+//7//v/+//7//v/+//7//v/+//7//v/+7/7v/u/+7/7v/u/+7/
7v/u/+7/7v/u/+7/7v/u/+7/7v/u/+7/7v/u/+7/7v/u/+7/7v/u/+7/7v/u/+7/7v/u
/+7/7v/u/+7/7v/u/+7/7v/u/+7/7v/u/+7/7v/u/+7/7v/u/+7/7v/u/+7/7v/u//D/
8P/w//D/8P/w//D/8P/u/+7/7v/u/+7/7v/u/+7/7v/u/+7/7v/u/+7/7v/u/+7/7v/u
/+7/7v/u/+7/7v/w//D/8P/w//D/8P/w//D/8P/w//D/8P/w//D/8P/w//D/8P/w//D/
8f/x//L/8v/w//D/7//v//H/8f/y//P/8//0//T/9P/0//T/9P/y//P/8v/v/+3/6f/n
/+X/4//j/+P/4//j/+X/5f/l/+b/5f/n/+j/6P/p/+n/6f/p/+n/6v/r/+v/6//r/+v/
7P/u/+//8P/w//D/8f/x//H/8f/x//H/8v/0//T/9P/0//b/9//3//f/9//6////BAAK
ABEAFwAcAB8AHwAbABUAEgAMAAsACgAEAPT/5v/S/7T/kv91/2H/T/8+/zP/M/84/z7/
Rf9P/1z/cf+K/57/rv+//83/2P/i/+r/7f/y//f/+v/6//z/AAACAAQABAADAAQABQAF
AAgACAAJAAkACwAMAAwADAANAA0ADQANAA4ADgAOAA4ADwAPAA8AEAAQABAAEAAQABIA
EwATABMAEwAUABQAFAAUABUAFQAVABYAFgAXABcAFwAXABcAGAAYABgAGAAYABgAGAAY
ABkAGQAaABoAGgAcABwAHAAcAB0AHgAeAB4AIAAhACEAIQAhACIAIgAjACMAIwAkACUA
JQAmACYAJwAnACcAKQAqACsALAAsACwALAAtAC4ALwAxADEAMgAyADMAMwA0ADQANQA1
ADcANwA5ADkAOgA6ADsAOwA7ADsAOwA7ADsAOwA7ADsAOwA7AD0APQA9ADsAOgA6ADkA
OAA3ADYANQAzADIAMQAwAC8ALAAqACkAJwAlACQAIgAhAB8AHgAdABwAGwAZABcAFQAV
ABQAEwASABEAEAAPAA4ADgANAA0ADQANAAwADAALAAsACwAKAAoACgAKAAsACwAMAAwA
DAAMAAoACgAKAAoADAAMAAwADAAMAAwADAANAA0ADQANAA0ADQANAA4ADgAOAA4ADgAO
ABEAEQARABEAEQARABIAEgASABIAEgASABQAFAAVABYAFAAUABQAFAAUABQAFAAUABYA
FQAVABUAEwAUABQAFAATABMAEwATABMAEwATABMAEwATABMAEwATABMAEwASABIAEgAS
ABIAEgASABIAEgAQABAAEAAPABEAEAAQABAADgAOAA4ADgAPAA8ADwAPAA8ADwAPAA8A
DwAPAA8ADwANAA0ADQANAA0ADAAMAAwADAAMAAwADAAMAAwADAAMAAwACwALAAsADQAN
AAwADAAKAAoACgALAAsACwALAAsADQANAA0ADQANAA0ADQAOAAwADAAMAAwADAAMAAwA
DAAMAAwADAAMAAwADAAMAAwADAAMAAwADAAMAAwADAAMAAwADAAMAAwACgAKAAoACgAK
AAoACgAKAAoACgAKAAoADAAMAAwADAAMAAwADAAMAA4ADgAOAA4ADAAMAAwADAAMAAwA
DAAMAAwADAAMAAwADAAMAAwADAAMAAwADAAMAAoACgAKAAoACgAKAAoACgAKAAoACgAK
AAoACgAKAAoACgAKAAoACgAKAAoACgAKAAoACgAKAAoACgAKAAoACgAKAAoACgAKAAoA
CgAKAAoACgAKAAoACgAKAAoACgAJAAkACgAKAAoACgAJAAkACQAJAAoACwALAAwADAAM
AAwADAAMAAoACQAIAAUAAwABAP3/+//5//n/+f/5//n/+f/7//v//P/9////AAAAAP//
//////////8AAAEAAQABAAEAAQACAAQABwAIAAgACAAHAAcABwAHAAcABwAIAAgABgAG
AAYABgAHAAkACQALABAAFQAcACIAJwArADAAMQAvACsAJwAiACAAHwAaAA4AAADu/9L/
rv+O/3X/Y/9R/0L/Pf9B/0j/Tv9X/2H/dP+P/6T/tP/I/9n/5f/u//T/+v8BAAYACQAK
AA4AEAAQABIAFAAUABMAFAAVABUAFgAWABcAFwAZABoAGgAaABsAGwAbABsAGgAaABoA
GgAbABsAGwAcAB4AHgAeAB4AHgAfAB8AHwAfACAAIAAgACAAIQAhACEAJAAkACUAJQAj
ACMAIwAkACQAJAAkACQAJgAmACYAJwAnACgAKAAoACgAKAAoACgAJwAoACgAKAAqACsA
KwArACkAKgAqACsALQAtAC4ALwAvADAAMAAxADEAMQAzADQANQA2ADYANgA2ADcAOAA5
ADsAOwA8ADwAPQA9AD4APgA9AD0APwA/AEEAQQBCAEIAQQBBAEEAQQBBAEEAQQBBAEMA
QwBDAEMAQwBDAEMAQQBAAEAAPwA+ADsAOgA5ADcANgA1ADQAMwAxADAAMAAvACwAKgAn
ACUAJQAkACMAIgAhAB8AHQAbABsAGgAZABgAFQAUABMAEgASABEAEQARAA8ADgAOAA0A
DwAPAA4ADgAOAA4ADwAPAA4ADgAOAA4AEAAQABAAEAAOAA4ADgAOAA4ADgAOAA8ADwAP
AA8ADwAPAA8AEAAQABIAEgASABIAEQARABEAEQARABEAEgASABIAEgASABIAFAAUABUA
FgAUABQAFAAUABQAFAAUABQAFgAVABUAFQATABQAFAAUABUAFQAVABUAEwATABMAEwAR
ABEAEQARABMAEwATABIAEgASABIAEgASABIAEgASABIAEgASABEAEQAQABAAEAAOAA4A
DgAOAA8ADwAPAA8ADwAPAA8ADwAPAA8ADwAPAA0ADQANAA0ACwAKAAoACgALAAwADQAO
AA4ADgAOAA4ADgANAA0ADQALAAsACgAKAAwADAAMAA0ACwALAAsACwALAAsACwALAAsA
CwALAAwADAAMAAwADAAMAAwADAAMAAwADAAMAAwADAAMAAwADAAMAAwADAAMAAwADAAM
AAwADAAMAAwADAAKAAoACgAKAAoACgAKAAoADAAMAAwADAAMAAwADAAMAAoACgAKAAoA
DAAMAAwADAAKAAoACgAKAAwADAAMAAwADAAMAAwADAAKAAoACgAKAAoACgAKAAoACgAK
AAoACgAMAAwADAAMAAwADAAMAAwADAAMAAwADAAMAAwADAAMAAwADAAMAAwADAAMAAwA
DAAMAAwADAALAAsADAAMAAwADgANAA0ADQALAAwADQANAA4ADgAOAA4ADgAOAAwACwAK
AAcABQADAAEA///9//3/////////////////AAABAAMABAAEAAMAAwADAAMAAwAEAAUA
BQAFAAUABQAGAAgACQAKAAoACgAJAAkACQAJAAkACQAKAAoADAAMAAwADAANAA0ADQAN
ABIAFwAeACQAKwAvADQAMwAxAC0AKQAkACIAIQAcABAAAgDy/9r/uv+a/4X/c/9j/1b/
Uf9V/1z/Yv9p/3P/hP+b/6z/vP/M/93/6f/y//r//v8DAAgACwAMAAwAEAASABQAFAAY
ABcAGAAZABkAGgAaABsAGwAZABoAGgAaAB0AHQAdAB0AHgAeAB4AHgAfAB8AHwAgAB4A
HgAeAB4AHgAfAB8AHwAhACIAIgAiACAAIQAhACEAIgAiACMAIwAjACMAIwAkACQAJAAk
ACQAJAAkACQAJQAlACYAJgAmACYAJgAmACYAJwAoACgAKAAoACkAKQApACcAKAAoACkA
KwArACwALQAtAC4ALgAvAC8ALwAxADIAMwA0ADQANAAyADMANAA1ADcANwA4ADgANwA3
ADgAOAA5ADkAOwA7ADsAOwA8ADwAPQA9AD0APQA9AD0APQA9ADsAOwA7ADsAOQA5ADkA
NwA4ADgANwA2ADUANAAzADEAMAAvAC4ALQAqACgAJwAlACUAJAAiACEAHQAcABsAGgAb
ABkAFwAVABMAEgARABAAEQAQAA8ADgAOAA0ADQANAA0ADAAMAAsACwALAAoACgAKAAoA
CwALAAoACgAKAAoACgAKAAoACgAKAAoACgAKAAoACgAKAAsACwALAAsACwALAAsADAAM
AAwADAAMAAwADQANAA0ADQAPAA8AEAAQAA4ADgAOAA4ADgAOAA8AEAAOAA4ADgAOAA4A
DgAOAA4ADgANAA0ADQALAAwADAAMAA0ADQANAA0ADQANAA0ADQALAAsACwALAA0ADQAN
AAwADAAMAAwADAAKAAoACgAKAAoACgAKAAkACQAIAAgACAAIAAgACAAIAAkACQAJAAkA
BwAHAAcABwAHAAcABwAHAAcABwAHAAcABwAGAAYABgAIAAgACAAIAAYABgAGAAYABgAF
AAUABQAHAAcABgAGAAYABgAGAAcABQAFAAUABQAFAAUABQAFAAUABQAHAAYABgAGAAYA
BgAEAAQABAAEAAQABAAEAAQABAAEAAQABAAEAAQABAAEAAQABAAEAAQABAAEAAQABAAC
AAIAAgACAAIAAgACAAIAAgACAAIAAgACAAIAAgACAAIAAgACAAIAAgACAAIAAgACAAIA
AgACAAIAAgACAAIAAgACAAIAAgACAAIAAgACAAIAAgACAAIAAgACAAIAAgAAAAAAAAAA
AAAAAAAAAAAAAAAAAAAAAAAAAAAAAAAAAAAAAAAAAAAAAAAAAAAAAAAAAAAAAAAAAAAA
AAAAAAAAAAD/////AAAAAAAAAAD//wEAAQABAAIAAQABAAIAAgACAAIAAgACAAIAAQAA
AP3/+//5//f/9f/x//H/8f/x//H/8f/x//H/8P/x//P/9P/2//X/9f/1//X/9f/2//f/
9//3//f/9//2//j/+f/6//z//P/9//3//f/9//3//f/+//7//v/+//z//P/9//3/////
/wIABQAKABAAFwAbACAAIwAlACMAHQAYABQAEwASAAwAAADw/9z/wP+e/3//a/9X/0b/
O/83/zz/QP9H/1H/XP9z/4z/oP+y/8P/z//Y/+L/6P/t//L/9//4//r//v8AAAAAAgAE
AAMABAAFAAUABgAGAAcABwAHAAgACAAIAAkACQAJAAkACAAIAAgACAALAAsACwAMAAoA
CgAKAAoADAANAA0ADQANAA4ADgAOAA4ADwAPAA8AEAAQABEAEQAPAA8ADwAQABAAEAAQ
ABAAEAAQABAAEQARABIAEgASABQAFAAUABQAFQAWABYAFgAUABUAFQAVABUAFgAWABcA
FwAXABgAGQAZABoAGgAbABsAGwAdAB4AHQAeAB4AHgAeAB8AIAAhACEAIQAiACIAJQAl
ACYAJgAnACcAKQApACkAKQAqACoAKwArACsAKwArACsAKwArACsAKwArACsAKwArACsA
KQAoACgAJwAmACUAJAAjACEAHgAdABwAGwAaABgAFwAVABEAEAAOAA0ACwAKAAkACAAH
AAUAAwABAP///v/9//z/+//6//n/+P/4//f/9//3//f/9v/2//X/9f/1//T/9P/y//L/
8//z//T/9P/0//T/9P/0//T/9P/0//T/9P/0//L/8v/y//P/8//z//P/8//z//P/9P/0
//T/9P/0//T/8//z//P/8//z//P/9P/0//T/9P/0//T/9P/0//X/9v/2//b/9v/2//b/
9v/2//b/9v/1//X/9f/z//T/9P/0//X/9f/1//X/8//z//P/8//z//P/8//z//H/8f/x
//D/8v/y//L/8v/y//L/8v/y//L/8v/y//H/8f/w//D/8P/w//D/8P/w/+//7//v/+//
7f/t/+3/7f/v/+//7//v/+//7//v/+//7//u/+7/7v/u/+7/7v/u//D/8P/w//D/8P/v
/+//7//x//H/8P/w//H/8v/z//X/9//3//f/9//5//n/+f/5//n/+//7//r//P/8//z/
/P/8//z//P/8//r/+v/6//r/+v/6//r/+v/6//r/+v/6//r/+v/6//r/+v/6//r/+v/6
//r/+v/6//r/+v/6//r/+v/6//r/+v/6//r/+v/6//r/+v/6//r/+P/4//j/+P/4//j/
+P/4//b/9v/2//b/9v/2//b/9v/2//b/9v/2//b/9v/2//b/9v/2//b/9v/0//T/9P/0
//T/9P/0//T/9P/0//T/9P/y//L/8v/y//T/9P/0//T/9P/0//T/9P/y//L/8v/y//L/
8v/y//L/8v/y//L/8v/y//L/8v/y//L/8v/y//H/7//w//D/8P/w/+//7//v//H/8v/z
//P/9P/0//T/9P/0//T/8v/x/+7/6//p/+f/5//l/+P/4//j/+P/4//j/+P/4//k/+X/
5//o/+j/5//n/+f/5//n/+j/6f/p/+n/6f/p/+r/7P/t/+7/7v/u/+//7//v/+//7//v
//D/8P/w//D/8P/w//H/8f/z//P/9v/9/wQACgAPABMAGAAZABUAEQANAAoABgAHAAIA
9v/o/9b/uv+Y/3j/Yf9P/z3/Lv8p/y//Nv86/0P/Tf9g/3n/jv+g/7L/wf/N/9b/4P/m
/+v/8P/z//T/9v/4//r/+v/8//z//f/+//////8AAAAAAQABAAEAAgACAAIABQAFAAUA
BQAEAAQABAAEAAUABQAFAAYABgAGAAYABgAGAAcABwAHAAcACAAIAAgACgALAAsACwAK
AAoACwALAA0ADQANAA4ADAAMAAwADAAMAAwADAANAA0ADgAOAA4ADgAOAA4ADgAPABAA
EAAQABIAEwATABMAEQASABIAEwATABMAFAAVABUAFgAWABcAFwAXABkAGgAZABoAGgAa
ABwAHQAeAB8AHwAfACAAIAAjACMAJAAkACMAIwAlACUAIwAjACQAJAAlACUAJQAlACcA
JwAnACcAJwAnACcAJwAnACcAJwAlACQAJAAjACIAIQAgAB8AHQAaABkAGAAXABYAFAAT
ABEADwAOAAwACwAHAAYABQAEAAUAAwABAP/////+//3//P/5//j/9//2//b/9f/1//X/
9f/0//T/8//z//P/8v/y//L/8v/z//P/8v/y//L/8v/y//L/8v/y//L/8v/y//L/8v/y
//L/8//z//P/8//z//H/8f/y//L/9P/0//T/9P/1//X/9f/1//P/8//0//T/9P/0//T/
9P/0//T/9f/2//X/9P/z//L/8//0//X/9v/4//f/9//3//X/9v/2//b/8//z//P/8//z
//P/8//z//P/8//z//P/8//z//P/8v/w//D/8P/w//D/8P/w//D/8v/y//L/8f/x//D/
8P/w/+7/7v/u/+7/7f/t/+3/7f/t/+3/7f/t/+3/7f/t/+3/7f/t/+3/7f/r/+r/6v/q
/+z/7P/s/+z/7P/s/+z/7P/s/+v/6//r/+v/6//q/+r/6v/q/+r/6//p/+n/6f/p/+n/
6f/p/+n/6f/p/+n/6P/q/+r/6v/q/+j/6P/o/+j/6v/q/+r/6v/q/+r/6v/q/+j/6P/o
/+j/6P/o/+j/6P/m/+b/5v/m/+b/5v/m/+b/6P/o/+j/6P/o/+j/6P/o/+b/5v/m/+b/
5P/k/+T/5P/m/+b/5v/m/+b/5v/m/+b/5v/m/+b/5v/k/+T/5P/k/+L/4v/i/+L/5P/k
/+T/5P/k/+T/5P/k/+T/5P/k/+T/4v/i/+L/4v/i/+L/4v/i/+L/4v/i/+L/5P/k/+T/
5P/i/+L/4v/i/+D/4P/g/+D/4P/g/+D/3//f/+D/4P/g/+L/4f/h/+H/4f/i/+P/4//i
/+L/4v/i/+T/5P/i/+H/4P/d/9v/2f/X/9X/0//T/9H/0f/R/9H/0//T/9T/1f/V/9b/
1v/V/9f/1//X/9f/2P/Z/9n/2f/X/9f/2P/a/9v/3P/c/9z/3f/d/93/3f/d/93/3v/e
/97/3v/e/97/3f/f/9//3//i/+f/7v/0//v///8CAAUAAwD///v/9v/y//P/8P/m/9r/
yv+0/5b/dv9b/0n/Of8q/yP/I/8q/zD/Of9D/1D/Zf96/4r/mv+r/7f/wP/I/87/0//Y
/9v/3P/e/+D/4v/k/+b/5v/n/+j/6f/p/+r/6v/r/+v/6//s/+z/7P/t/+3/7f/t/+7/
7v/u/+7/7f/t/+3/7v/u/+7/7v/u/+7/7//v/+//7//w//D/8P/w//H/8f/x//L/8v/z
//P/8//z//P/9P/0//T/9P/0//T/9P/0//X/8//0//T/9P/0//T/9P/0//X/9v/2//b/
9v/3//f/9//3//j/+P/5//f/9//4//n/+f/6//r/+//7//v//f/+////AAAAAAAAAAAB
AAIAAwADAAMABAAEAAMAAwAEAAQAAwADAAUABQAHAAcACAAIAAcABwAHAAcACQAJAAkA
CQAHAAcABwAHAAUABQAFAAMAAwAEAAQABAABAAAA///9//z/+//6//n/9v/0//P/8f/v
/+7/7P/r/+n/6P/n/+b/5f/j/+H/3//f/97/3f/c/9v/2v/Z/9j/2P/X/9f/1//X/9b/
1v/V/9X/1f/U/9T/1P/U/9X/1f/U/9T/1P/U/9T/1P/U/9T/1v/W/9b/1v/W/9b/1v/X
/9X/1f/V/9X/1f/V/9b/1v/W/9b/1v/W/9X/1f/V/9X/1f/V/9b/1v/W/9b/1v/W/9b/
1v/V/w==
         </WaveFormData>
      </LeadData>
      <LeadData>
         <LeadByteCountTotal>10000</LeadByteCountTotal>
         <LeadTimeOffset>0</LeadTimeOffset>
         <LeadSampleCountTotal>5000</LeadSampleCountTotal>
         <LeadAmplitudeUnitsPerBit>4.88</LeadAmplitudeUnitsPerBit>
         <LeadAmplitudeUnits>��V</LeadAmplitudeUnits>
         <LeadHighLimit>2147483647</LeadHighLimit>
         <LeadLowLimit>268435456</LeadLowLimit>
         <LeadID>V2</LeadID>
         <LeadOffsetFirstSample>0</LeadOffsetFirstSample>
         <FirstSampleBaseline>0</FirstSampleBaseline>
         <LeadSampleSize>2</LeadSampleSize>
         <LeadOff>FALSE</LeadOff>
         <BaselineSway>FALSE</BaselineSway>
         <ExcessiveACNoise>FALSE</ExcessiveACNoise>
         <MuscleNoise>FALSE</MuscleNoise>
         <LeadDataCRC32>1590114056</LeadDataCRC32>
         <WaveFormData>
8v/y//L/8v/w//D/8P/w//D/8P/w//D/8P/w//D/8P/u/+7/7v/u/+7/7v/u/+7/7v/u
/+7/7v/u/+7/7v/u/+z/7P/s/+z/7P/s/+z/7P/s/+z/7P/s/+z/7P/s/+z/7P/s/+z/
7P/q/+r/6v/q/+r/6v/q/+r/6v/q/+r/6v/q/+r/6v/q/+r/6v/q/+r/6v/q/+r/6v/q
/+r/6v/q/+r/6v/q/+r/6v/q/+r/6v/o/+j/6P/o/+j/6P/o/+j/6v/q/+r/6v/o/+j/
6P/o/+j/6P/o/+j/5v/m/+b/5v/m/+b/5v/m/+j/6P/o/+j/6P/o/+j/6P/o/+j/6P/o
/+b/5v/m/+b/5v/m/+b/5v/m/+b/5v/m/+b/5v/m/+b/5v/m/+b/5v/n/+f/5//n/+j/
6P/p/+r/6f/q/+v/6//t/+3/7f/t/+z/6//r/+v/6//q/+n/6P/o/+j/6P/o/+f/5v/l
/+T/4//j/+P/4//k/+T/5P/k/+P/4v/i/+P/4//j/+P/4//h/+D/4P/g/+L/4v/i/+H/
3v/e/97/3v/e/97/3v/f/+H/4f/h/+P/4//j/+P/6P/s//H/+f8BAAkADgAXACYANgBK
AGIAgACdALkA1wDrAOsA2gC+AJIAVgARAMT/fP88/wv/8/7y/vn+Cv8c/zT/Tv9l/3//
lf+r/7n/xv/Q/9j/3//j/+b/6P/r/+z/7//x//P/8f/y//P/9f/2//f/+P/5//n/+v/7
//z//P/8//3//f/+//7//////wAAAAAAAAEAAQACAAIAAwADAAUABQAFAAQABAAFAAUA
BwAIAAkACQAJAAkACQAKAAoACwAMAA0ADQAOAA8AEAARABEAEQASABQAFQAVABYAGAAZ
ABoAGgAbABwAHQAfACAAIQAiACQAJQAmACgAKQAqACwALgAvADIANAA1ADcAOQA7AD0A
PgBAAEIARABGAEgASwBMAE4AUQBTAFQAVgBYAFkAWgBcAF8AYABiAGMAZABlAGYAZwBn
AGcAZwBoAGYAZQBlAGQAZABjAGEAXwBdAFsAWQBXAFMATwBNAEoARwBDAEAAOwA3ADMA
LwAsACgAJAAfABsAGQAVABEADgAJAAYAAwAAAP3/+v/5//b/9v/0//L/8P/t/+v/6v/q
/+r/6f/o/+f/5v/m/+X/5P/j/+P/5P/k/+L/4v/i/+L/4P/g/+D/3//h/+H/4f/h/+H/
4f/h/+H/4P/g/+D/4f/h/+H/4v/i/+P/4//k/+T/5P/l/+b/5//n/+f/5//p/+n/6v/r
/+v/7f/u/+7/7v/u/+//8P/x//D/8P/w//H/8v/y//L/8v/z//P/8//z//L/8v/y//L/
8v/y//L/8v/y//L/8v/x//H/8f/x//D/8P/w//D/8P/w/+7/7v/t/+3/7f/t/+3/6//r
/+r/6f/p/+j/6P/o/+f/5//n/+b/5v/n/+f/5v/m/+X/5f/k/+T/5P/k/+T/5P/k/+L/
4v/i/+L/4P/g/+L/4v/i/+P/4v/i/+H/4f/f/9//3//f/+H/4P/g/+D/3//e/97/3//f
/9//3//f/9//3//f/9//3//f/9//3v/e/97/3v/e/97/3v/e/97/3v/e/97/3v/e/97/
3v/e/97/3v/e/97/3v/e/97/3v/e/97/3v/e/9z/3P/c/9z/3P/c/9z/3P/c/9z/3P/c
/9z/3P/c/9z/3P/c/9z/3P/c/9z/3P/c/9z/3P/c/9z/3P/c/9z/3P/c/9z/3P/c/9r/
2v/a/9r/3P/c/9z/3P/c/9z/3P/c/9z/3P/c/9z/3P/c/9z/3P/a/9r/2v/a/9z/3P/c
/9z/2v/a/9r/2v/a/9r/2v/a/9z/3P/c/9z/3P/c/9z/3P/c/9z/3P/c/9z/3P/c/9z/
3P/c/93/3f/d/93/3v/e/9//4P/h/+L/5f/l/+X/5f/l/+X/5P/j/+P/4//j/+L/4f/g
/+D/4P/g/+D/3//e/93/3P/b/9v/2f/Z/9r/2v/a/9r/2f/Y/9j/2f/b/9v/2//b/9n/
2P/Y/9j/2P/Y/9r/2f/Y/9j/1v/W/9b/1v/U/9X/1f/V/9f/2f/Z/9n/2//c/+L/5f/r
//X//f8EAAsAFgAkADQASgBmAIMAnwC7ANcA4QDWAL4AmABiAB8A2P+O/0z/E//v/uD+
4f7s/gD/Fv8w/0n/Y/97/5P/pf+0/8D/yv/R/9f/3P/e/9//4v/l/+X/5//p/+r/6//t
/+z/7f/u/+//7//w//H/8v/0//T/9f/1//b/9v/3//f/9v/2//b/9//5//r/+v/7//v/
/f/9//3//v/+/////////wAAAQABAAMAAwADAAQABAAFAAYABwAHAAgACQAKAAsACwAL
AAwADgAPAA8AEAASABMAFAAUABUAFgAXABkAHAAdAB4AIAAhACIAJAAlACQAJgAoACkA
LAAuAC8AMQAzADUANwA4ADwAPgBAAEIARABHAEgASgBNAE8AUABSAFYAVwBYAFoAWwBc
AF4AXwBgAGEAYgBjAGUAZQBlAGYAaABnAGcAZgBmAGUAYwBhAGEAXwBdAFsAWQBVAFMA
UABNAEkARgBBAD8AOwA3ADQAMAAsACcAIwAfABsAFwAUAA8ADAAJAAYAAwAAAP///P/6
//j/9v/0//P/8f/w//D/7v/t/+z/6//o/+j/5//m/+X/5f/m/+b/5v/m/+b/5v/k/+T/
5P/j/+P/4//j/+P/5f/l/+X/5f/k/+T/5P/l/+f/5//o/+j/5//n/+j/6P/m/+f/6P/p
/+v/6//r/+3/6//s/+3/7f/v//D/8P/w//D/8f/y//P/9P/0//T/9f/2//b/9v/2//f/
9//3//f/+P/4//j/+P/2//b/9v/2//j/+P/4//f/+f/5//n/+P/2//b/9v/2//j/9v/2
//X/9f/1//X/9f/z//P/8v/x//H/8P/w//D/8f/x//H/8P/u/+//7//u/+7/7f/t/+z/
7P/s/+z/7P/s/+z/6v/q/+z/7P/q/+r/6v/q/+r/6//s/+z/6//r/+n/6f/p/+n/6f/o
/+j/6P/p/+j/6P/p/+n/6f/p/+n/6f/p/+n/6f/p/+n/6f/o/+j/6P/o/+j/5v/m/+b/
5v/o/+j/6P/o/+j/6P/o/+j/6P/o/+j/6P/o/+j/6P/o/+b/5v/m/+b/6P/o/+j/6P/m
/+b/5v/m/+b/5v/m/+b/5P/k/+T/5P/k/+T/5P/k/+T/5P/k/+T/5P/k/+T/5P/k/+T/
5P/k/+T/5P/k/+T/5P/k/+T/5P/k/+T/5P/k/+T/5P/k/+T/5P/k/+T/5P/i/+L/4v/i
/+L/4v/i/+L/5P/k/+T/5P/k/+T/5P/k/+L/4v/i/+L/4v/i/+L/4v/i/+L/4v/i/+L/
4v/i/+L/5f/l/+X/5f/k/+T/5f/m/+f/6P/p/+n/6f/p/+n/6f/o/+f/5//n/+f/5v/l
/+T/5P/k/+T/5P/l/+T/4//i/9//3//f/9//4P/g/+D/4P/h/+D/4P/h/+P/4//j/+P/
3//e/97/3v/g/+D/4P/f/97/3v/e/97/3v/e/97/3//f/9//3//h/+H/4f/j/+j/7v/1
//v/AwANABQAHQAqADoATgBmAIIAnQC3ANMA5QDjANAAsgCEAEYA//+2/3T/Ov8P//3+
+v4B/w7/Iv84/1D/Zf99/5X/qf+7/8j/0v/a/+P/5//q/+z/7//w//H/8//z//T/9v/4
//v/+v/7//z//f/9//7///8AAAAAAAABAAEAAgACAAMAAwAEAAQABAAFAAcACAAIAAkA
CQALAAsACwAKAAoACwALAA0ADgAPAA8ADwAPAA8AEAAQABEAEgATABMAFAAVABYAFwAX
ABcAGAAaABsAGwAcAB4AHwAgACAAIQAiACMAJQAmACcAKAAqAC0ALgAwADEAMAAyADQA
NQA6ADwAPQA/AD8AQQBDAEQASABKAEwATgBQAFMAVABWAFcAWQBaAFwAXgBfAGAAYgBj
AGQAZgBnAGgAaQBqAGsAaQBpAGkAagBqAGkAaQBoAGgAZwBlAGMAYQBfAF0AWwBXAFMA
UQBOAEsARwBEAD8AOwA3ADMAMAAuACoAJQAhAB0AGQAVABIADwAMAAkABgAFAAIAAQD+
//7//P/6//j/9//1//T/9P/y//H/8P/v/+7/7v/t/+z/6//r/+z/7P/q/+r/6v/q/+r/
6v/q/+n/6f/p/+n/6f/r/+v/6//r/+z/7P/s/+3/7//v//D/8P/v/+//8P/w//L/8//0
//X/9f/1//X/9//3//j/+f/5//n/+v/6//r/+v/7//z//f/+//7//v///wAAAAAAAAAA
//////////8AAAAAAAAAAAAAAAAAAAAAAAAAAAAA///////////+//z//P/8//z//P/6
//r/+f/5//n/+f/5//n/+f/4//f/9//2//b/9v/1//X/9f/0//T/9f/1//T/9P/z//P/
8v/y//L/8v/y//L/8v/w//D/8P/w/+7/7v/u/+7/7v/v/+7/7v/t/+3/7//v/+//7//v
/+7/7v/u/+3/7P/s/+3/7f/t/+3/7f/t/+3/7f/t/+3/7f/t/+z/7P/s/+z/7P/s/+z/
7P/s/+z/7P/s/+z/7P/s/+z/7P/s/+z/7P/s/+z/7P/s/+z/7P/s/+z/7P/s/+z/7P/s
/+z/7P/s/+z/7P/s/+z/7P/s/+z/7P/s/+r/6v/q/+r/7P/s/+z/7P/q/+r/6v/q/+z/
7P/s/+z/6v/q/+r/6v/q/+r/6v/q/+z/7P/s/+z/7P/s/+z/7P/q/+r/6v/q/+r/6v/q
/+r/7P/s/+z/7P/s/+z/7P/s/+z/7P/s/+z/7P/s/+z/7P/s/+z/7P/s/+z/7P/s/+z/
7P/s/+3/7f/t/+3/7v/u/+//8P/x//L/9f/1//X/9f/1//X/9P/z//P/8//z//L/8f/w
//D/8P/w//D/7//u/+3/7P/r/+v/6//r/+z/7P/s/+z/6//q/+r/6//t/+3/7f/t/+v/
6v/q/+r/6v/q/+r/6f/o/+j/6P/o/+j/6P/q/+v/6//r/+v/7f/t/+3/7//y//b/+/8D
AAsAEwAaACMALgA8AE4AaACCAJ0AuQDXAO0A8wDmAMwAogBsACkA3v+U/1T/H/8B//r+
//4M/yL/OP9Q/2v/hf+b/7H/w//Q/9z/5P/r//H/9P/2//f/+v/9//////8BAAIAAwAF
AAYABwAIAAkACQAKAAsADAAMAAwADQANABAAEAARABEAEAAQABAAEQATABQAFAAVABUA
FwAXABcAGAAYABkAGQAZABoAGwAbABsAGwAbABwAHgAfACAAIQAhACIAIwAkACUAJQAl
ACYAKAApACkAKgAuAC8AMAAwADEAMgAzADUANgA3ADgAOgA7ADwAPgA/AEAAQgBEAEUA
SABKAEsATQBPAFEAUwBUAFYAWABaAFwAXgBhAGIAZABnAGkAagBsAG4AbwBwAHIAcwB0
AHYAdwB6AHsAfAB9AH0AfQB9AH4AfAB7AHsAegB6AHkAdwB1AHUAcwBxAG8AawBnAGUA
YgBfAFsAWABTAE8ASwBHAEQAQAA8ADcAMwAxAC0AKQAmACEAHgAbABgAFQASABEADgAM
AAoACAAGAAMAAQAAAAAA/v/9//z/+//8//z/+//6//f/9//4//j/9v/2//b/9v/2//b/
9v/1//X/9f/1//X/9f/1//X/9f/2//b/9v/3//f/9//4//j/+f/5//r/+v/4//n/+v/7
//v/+//7//3//f/+/////////wAAAAAAAAIAAwAEAAUABgAGAAYABwAIAAgACAAIAAkA
CQAJAAkACgAKAAoACgAKAAoACgAKAAgACAAIAAcABwAHAAcABgAGAAYABgAGAAYABAAE
AAMAAwADAAMAAwABAAEAAAD//wEAAAAAAAAA/////////v/8//3//f/8//z/+//7//r/
+v/6//r/+v/6//r/+P/4//r/+v/4//j/+P/4//j/+f/4//j/9//3//f/9//3//f/9//2
//b/9v/1//T/9P/1//X/9f/1//X/8//z//P/8//1//X/9f/0//T/9P/0//T/8v/y//L/
8v/y//L/8v/y//L/8v/y//L/8v/y//L/8v/y//L/8v/y//L/8v/y//L/8v/y//L/8v/w
//D/8P/w//D/8P/w//D/8P/w//D/8P/w//D/8P/w//D/8P/w//D/8P/w//D/8P/w//D/
8P/w//D/8P/w//D/8P/w//D/8P/u/+7/7v/u/+7/7v/u/+7/7v/u/+7/7v/u/+7/7v/u
/+7/7v/u/+7/7v/u/+7/7v/u/+7/7v/u/+z/7P/s/+z/7P/s/+z/7P/s/+z/7P/s/+z/
7P/s/+z/7P/s/+z/7P/u/+7/7v/u/+7/7//v/+//7f/u/+7/7//y//P/9P/1//X/9f/1
//X/8//y//H/8f/z//P/8v/x/+7/7v/u/+7/7v/t/+z/6//q/+n/6f/p/+n/6v/q/+r/
6v/p/+j/6P/p/+v/6//r/+v/6f/o/+j/6P/o/+j/6P/n/+b/5v/m/+T/5P/k/+T/5f/l
/+X/5f/n/+f/6f/r/+7/9P/7/wMACwATABoAJQAyAEIAWAB0AJAArQDNAOkA9wDrANIA
sAB8ADwA8f+o/2T/KP8D//H+8v77/g7/JP88/1j/cf+L/6P/tf/D/9D/2P/g/+f/6//u
//D/8//0//f/+f/7//v//P/9////AAABAAIAAwADAAQABQAGAAYABgAHAAcACAAIAAkA
CQAKAAoACgALAA0ADgAOAA8ADQAPAA8ADwASABIAEwATABMAFAAVABUAFwAXABcAGAAW
ABcAGAAZABsAHAAdAB4AHwAfAB8AIAAiACMAIwAkACYAJwAoACgAKQAqACsALQAuAC8A
MAAyADMANAA2ADcAOgA8AD4APwBAAEIAQwBFAEcASQBLAEwATgBQAFIAVABYAFsAXABe
AF8AYQBiAGQAZgBnAGgAagBtAG4AcABxAHIAcwB0AHUAcwBzAHMAdAB0AHMAcwByAHIA
cQBvAG0AawBpAGcAZQBjAF8AXQBaAFUAUQBOAEkARQBBAD0AOgA4ADQALwArACcAIwAf
ABwAFwAUABEADgANAAoACQAGAAIAAAD+//z/+//5//j/+P/4//f/9v/1//T/9P/z//L/
8f/x//L/8v/w//D/8P/w/+7/7v/u/+3/7f/t/+3/7f/v/+//7//v/+7/7v/u/+//7//v
//D/8P/x//H/8v/y//T/9f/2//f/9f/1//X/9//3//j/+f/5//v//P/8//z//P/9//7/
//8AAAAAAAABAAIAAgACAAIAAQABAAEAAQAEAAQABAAEAAQABAAEAAQAAgACAAIAAQAB
AAEAAQAAAAAAAAAAAAAAAAD+//7//f/9//3//f/9//3//f/8//v/+//6//r/+v/5//n/
+f/4//j/+f/5//j/+P/3//f/9v/2//b/9v/2//b/9v/0//T/9P/0//L/8v/y//L/8v/z
//T/9P/z//P/8//z//P/8//z//L/8v/y//H/8P/w//H/8//z//P/8//x//H/8f/x//H/
8f/z//L/9P/0//T/9P/y//L/8v/y//L/8v/y//L/8P/w//D/8P/y//L/8v/y//D/8P/w
//D/8v/y//L/8v/w//D/8P/w//D/8P/w//D/8P/w//D/8P/w//D/8P/w//D/8P/w//D/
8P/w//D/8P/u/+7/7v/u//D/8P/w//D/8P/w//D/8P/w//D/8P/w//D/8P/w//D/8P/w
//D/8P/y//L/8v/y//L/8v/y//L/8P/w//D/8P/w//D/8P/w//D/8P/w//D/8P/w//D/
8P/w//D/8P/w//D/8f/x//H/8f/y//L/8//0//X/9v/3//f/9//3//f/9//2//X/9f/z
//P/8v/x//H/8v/z//T/9P/z//L/8f/u/+3/7f/t/+//8P/w//D/8P/v/+7/7v/v//H/
8f/x//H/7//u/+7/7v/u/+7/7v/t/+z/7P/s/+z/7P/s/+z/7f/t/+3/7f/v/+//8f/z
//j//v8DAA0AFQAdACYALQA8AEwAYgB8AJYAswDPAOcA8wDrANQAtACAAEAA9/+w/3D/
OP8V/wf/CP8R/yL/Nv9M/2T/e/+R/6n/v//N/9j/4v/s//H/9f/4//r/+//8////AQAD
AAMABAAFAAcABgAHAAgACQAJAAoACwAMAAwADAANAA0ADgAOAA8ADwAQABAAEAARABEA
EgASABMAEwAVABUAFQAWABYAFwAXABcAGAAZABkAGwAbABsAHAAcAB0AHgAfAB8AIAAh
ACIAIwAjACMAJAAmACcAJwAoACoAKwAsACwALQAuAC8AMQAyADMANAA2ADcAOAA6ADsA
PAA+AEAAQQBEAEYARwBJAEsATQBPAFAAUgBUAFYAWABaAF0AXgBgAGEAYwBkAGYAagBr
AGwAbgBvAHAAcgBzAHIAcwB0AHUAdQB1AHUAdgB0AHMAcwByAHAAbwBtAGsAaQBnAGUA
YwBfAFsAWQBWAFMATwBMAEcARQBBAD0AOgA2ADIALQApACcAIwAfABwAGQAWABMAEAAP
AAwACwAIAAgABgAEAAIAAQD///7//v/8//v/+v/5//j/+P/3//b/9f/1//b/9v/0//T/
9P/0//L/8v/y//H/8//z//P/8//z//P/8//z//T/9P/0//X/9f/1//b/9v/3//f/+P/4
//j/+f/6//v/+//7//v//f/9//7/////////AAAAAAAAAAABAAIAAwAEAAQABAAFAAQA
BAAEAAQABQAFAAUABQAGAAYABgAGAAQABAAEAAQABAAEAAQAAwABAAEAAQAAAAIAAgAC
AAIAAgAAAAAA///9//3//f/9//3//f/8//v/+//6//r/+v/5//n/+f/4//b/9//3//b/
9v/1//X/9P/0//T/9P/0//b/9v/0//T/9P/0//L/8v/y//L/8v/z//L/8v/x//H/8f/x
//H/8f/x//D/8P/w/+//7v/u/+//7//v/+//7//v/+//7//v/+//7//v/+7/7v/u/+7/
7v/u/+7/7v/u/+7/7v/u/+7/7P/s/+z/7P/s/+z/7P/s/+z/7P/s/+z/7P/s/+z/7P/s
/+z/7P/s/+r/6v/q/+r/7P/s/+z/7P/q/+r/6v/q/+r/6v/q/+r/6v/q/+r/6v/q/+r/
6v/q/+r/6v/q/+r/6v/q/+r/6v/q/+r/6v/q/+r/6v/q/+r/6v/q/+r/6v/q/+r/6v/q
/+j/6P/o/+j/6P/o/+j/6P/o/+j/6P/o/+j/6P/o/+j/6P/o/+j/6P/o/+j/6P/o/+j/
6P/o/+j/6P/o/+j/6f/p/+n/6f/q/+r/6//s/+3/7v/v/+//7//v/+//7//u/+3/7f/t
/+3/7P/r/+r/6v/q/+r/6v/p/+j/5//m/+X/5f/l/+X/5v/m/+b/5v/l/+T/5P/l/+f/
5//n/+f/5f/i/+L/4v/i/+T/5P/j/+L/4v/i/+L/4v/i/+L/4//j/+H/4f/j/+P/5f/l
/+j/7P/x//n///8HAA4AFwAiADAAQgBYAHQAjwCrAMkA4QDpAOAAxgCiAGwAKwDk/5j/
VP8d//n+7P7v/v7+Ev8o/0L/Xf93/4//o/+1/8T/zv/Y/9//5f/o/+r/7f/w//H/8//1
//X/9v/3//n/+v/7//z//f/9//7///8AAAAAAAABAAEAAgACAAMAAwAEAAQABAAFAAUA
BgAGAAcABwAJAAkACQAKAAoACwALAAsADAANAA0ADwAPAA8AEAAQABEAEgATABMAFAAV
ABYAFwAXABcAGAAaABsAGwAcAB4AHwAgACAAIQAiACMAJQAmACcAKAAqACsALAAuAC8A
MAAyADQANQA4ADoAOwA9AD8AQQBDAEQASABKAEwATgBOAFEAUgBUAFcAWQBaAFwAYABh
AGIAZABlAGYAaABpAGoAawBsAG0AbQBtAG0AbgBuAG0AbQBsAGwAawBpAGcAZQBjAGEA
XwBdAFkAVwBUAFEATQBKAEUAQQA9ADkANgAyAC4AKQAlACEAHQAZABYAEQAOAAsACAAF
AAIAAQD+//z/+v/4//b/8//x//D/8P/u/+3/7P/r/+r/6v/p/+j/5//n/+j/6P/m/+b/
5v/m/+b/5v/m/+X/4//j/+P/4//j/+P/4//j/+T/5P/k/+X/5f/l/+b/5v/n/+f/6P/o
/+b/5//o/+n/6f/p/+n/6//p/+r/6//r/+3/7v/u/+7/7v/v//D/8f/w//D/8P/x//T/
9P/0//T/8//z//P/8//0//T/9P/0//T/9P/0//T/8v/y//L/8f/z//P/8//y//D/8P/w
//D/8P/u/+7/7f/t/+3/7f/t/+3/7f/s/+v/6//q/+r/6v/p/+n/6f/o/+b/5//n/+b/
6P/n/+f/5v/k/+T/5P/k/+T/5P/i/+L/5P/k/+L/4v/i/+L/4v/j/+L/4v/h/+H/4f/h
/+H/4f/h/+D/4P/g/+H/4P/g/+H/4f/h/+H/4f/h/+H/4f/h/9//3//f/97/4P/g/+D/
4P/e/97/3v/e/97/3v/e/97/3v/e/97/3v/e/97/3v/e/97/3v/e/97/3P/c/9z/3P/c
/9z/3P/c/9z/3P/c/9z/3P/c/9z/3P/c/9z/3P/c/9z/3P/c/9z/3P/c/9z/3P/a/9r/
2v/a/9r/2v/a/9r/2v/a/9r/2v/a/9r/2v/a/9r/2v/a/9r/2v/a/9r/2v/a/9r/2v/a
/9r/2v/a/9r/2P/Y/9j/2P/Y/9j/2P/Y/9r/2v/a/9r/2P/Y/9j/2P/Y/9j/2P/Y/9j/
2P/Y/9j/2P/Y/9j/2P/Y/9j/2P/Y/9b/1v/W/9b/1v/X/9f/1//X/9j/2P/Z/9r/2//c
/93/3//f/9//3//d/9z/2//b/9v/2//a/9n/2v/a/9r/2v/Y/9f/1v/V/9T/0//T/9P/
0//U/9T/1P/U/9P/0v/S/9P/1f/V/9X/1f/T/9L/0v/S/9L/0v/S/8//zv/O/87/z//Q
/9H/0v/R/9H/0f/R/9P/0//V/9f/2v/g/+f/7//3//3/BgAPAB4AMABGAGIAfgCdALsA
1QDjANkAwgCcAGgAJgDd/5T/UP8W//H+4f7g/uv+/v4S/yz/Rv9d/3f/j/+h/6//vP/G
/87/1f/Z/9r/3P/f/+L/4//l/+f/5//o/+n/6//s/+3/7v/v/+//8P/x//L/8v/y//P/
8//2//b/9//3//j/+P/4//n/+f/6//r/+//7//3//f/9//7//v////////8AAAEAAQAD
AAMAAwAEAAQABQAGAAcABwAIAAkACgALAAsACwAMAA4ADwAPABAAEAARABIAEgAVABYA
FwAZABoAGwAcAB4AHwAgACIAIwAkACYAKAApACwALgAvADEAMwA1ADcAOAA6ADwAPgBA
AEIARQBGAEgASwBNAE4AUABSAFMAVABWAFcAWABaAFsAWgBbAFwAXQBfAF8AXwBgAGAA
XwBfAF4AXABbAFkAVwBVAFMAUQBPAE0ASQBHAEQAQQA9ADoANQAzAC8AKwAoACIAHgAZ
ABUAEwAPAAsACAAFAAIA///8//n/9v/1//L/8P/u/+z/6v/p/+f/5v/m/+T/4//i/+H/
4P/g/9//3v/b/9v/3P/c/9z/3P/c/9z/3P/c/9z/2//b/9v/2//b/9v/2//b/9v/3P/c
/9z/3f/d/93/3v/e/9//3//g/+D/4P/h/+L/4//j/+P/4//l/+P/5P/l/+X/5//o/+j/
6P/o/+n/6v/r/+z/7P/s/+3/7v/u/+7/7v/v/+//7//v//D/8P/w//D/7v/u/+7/7v/u
/+7/7v/t/+//7//v/+7/7P/s/+z/7P/s/+r/6v/p/+n/6f/p/+n/5//n/+b/5f/l/+T/
5P/k/+X/5f/l/+T/5P/l/+X/5P/k/+P/4//i/+L/4v/i/+L/4P/g/97/3v/g/+D/3v/e
/97/3v/e/9//3v/e/93/3f/f/9//3//f/9//3v/e/97/3f/c/9z/3f/b/9v/2//b/9v/
2//b/9v/3f/b/93/3v/e/97/3v/e/9z/3P/c/9z/3P/c/9z/3P/c/9z/3P/c/9z/3P/c
/9z/2v/a/9r/2v/a/9r/2v/a/9z/3P/c/9z/2v/a/9r/2v/a/9r/2v/a/9r/2v/a/9r/
3P/c/9z/3P/a/9r/2v/a/9r/2v/a/9r/2v/a/9r/2v/a/9r/2v/a/9r/2v/a/9r/2v/a
/9r/2v/a/9r/2v/a/9j/2P/Y/9j/2v/a/9r/2v/a/9r/2v/a/9r/2v/a/9r/2v/a/9r/
2v/Y/9j/2P/Y/9j/2P/Y/9j/2P/Y/9j/2P/Y/9n/2f/Z/9n/2v/a/9v/2v/b/9z/3f/f
/9//3//f/9//3v/d/93/2//b/9r/2f/a/9r/2v/a/9r/2f/Y/9f/1v/V/9X/1f/V/9b/
1v/W/9T/0//S/9L/1f/X/9f/1//V/9P/0v/S/9T/1P/U/9T/0f/Q/9D/0P/Q/9D/0P/Q
/9P/0//T/9P/1f/T/9X/1//a/97/5f/t//f///8GAA8AHAAsAEAAWgB0AI8AqQDFANUA
0wC+AJ4AcAAyAO3/ov9g/yb/+/7r/ur+8/4A/xT/Kv9C/1f/b/+H/53/rf+4/8L/yv/R
/9f/2P/a/93/3v/f/+H/4//j/+T/5f/n/+j/6f/q/+v/6//s/+3/7v/u/+7/7//v//D/
8P/x//H/8v/y//L/8//z//T/9P/1//P/9f/1//X/9v/2//f/9//3//j/+f/5//v/+//7
//z//P/9//7////9//7///8AAAMAAwADAAQABAAFAAUABgAIAAkACgAKAAsADAANAA8A
EAARABIAFAAVABYAGAAZABgAGgAcAB0AHgAgACEAIwAlACcAKQAqACwALgAwADIANAA3
ADgAOgA9AD8AQABCAEIAQwBEAEYARwBIAEoASwBMAE0ATgBPAE0ATQBNAE4ATgBNAE0A
TABKAEkARwBFAEMAQQA/AD0AOQA1ADMAMAAtACkAJgAhAB8AGwAXABQAEAAMAAcAAwAB
AP3/+f/2//P/8P/t/+r/5//k/+P/4P/e/9z/2v/Y/9n/1//W/9b/1P/T/9L/0f/Q/9D/
z//O/83/zf/O/87/yv/K/8r/yv/K/8r/yv/J/8n/yf/J/8n/yf/J/8n/yf/K/8r/yv/L
/8v/y//M/8z/zf/N/87/zv/O/8//0P/R/9H/0f/R/9P/0f/S/9P/0//V/9b/1v/W/9j/
1//W/w==
         </WaveFormData>
      </LeadData>
      <LeadData>
         <LeadByteCountTotal>10000</LeadByteCountTotal>
         <LeadTimeOffset>0</LeadTimeOffset>
         <LeadSampleCountTotal>5000</LeadSampleCountTotal>
         <LeadAmplitudeUnitsPerBit>4.88</LeadAmplitudeUnitsPerBit>
         <LeadAmplitudeUnits>��V</LeadAmplitudeUnits>
         <LeadHighLimit>2147483647</LeadHighLimit>
         <LeadLowLimit>268435456</LeadLowLimit>
         <LeadID>V3</LeadID>
         <LeadOffsetFirstSample>0</LeadOffsetFirstSample>
         <FirstSampleBaseline>0</FirstSampleBaseline>
         <LeadSampleSize>2</LeadSampleSize>
         <LeadOff>FALSE</LeadOff>
         <BaselineSway>FALSE</BaselineSway>
         <ExcessiveACNoise>FALSE</ExcessiveACNoise>
         <MuscleNoise>FALSE</MuscleNoise>
         <LeadDataCRC32>861071742</LeadDataCRC32>
         <WaveFormData>
8P/w//D/8P/w//D/8P/w//D/8P/w//D/8P/w//D/8P/w//D/8P/w//D/8P/w//D/7v/u
/+7/7v/w//D/8P/w//D/8P/w//D/7v/u/+7/7v/w//D/8P/w/+7/7v/u/+7/7v/u/+7/
7v/u/+7/7v/u/+7/7v/u/+7/7v/u/+7/7v/u/+7/7v/u//D/8P/w//D/7v/u/+7/7v/u
/+7/7v/u/+7/7v/u/+7/7v/u/+7/7v/u/+7/7v/u/+7/7v/u/+7/8P/w//D/8P/u/+7/
7v/u/+7/7v/u/+7/7v/u/+7/7v/u/+7/7v/u//D/8P/w//D/8P/w//D/8P/u/+7/7v/u
//D/8P/w//D/8P/w//D/8P/u/+7/7v/u/+7/7v/u/+7/8P/w//D/8P/w//H/8f/x//L/
8//0//X/9v/3//j/+f/5//n/+f/5//n/+f/4//j/+P/4//j/+f/5//n/+f/5//j/9//2
//X/8v/y//L/8v/y//L/8v/x//H/8f/x//H/8//z//P/8f/u/+z/7P/s/+7/7v/u/+3/
7P/r/+v/6//r/+v/6//s/+z/7P/t/+7/7P/u/+7/8f/y//b/+/8DAAsAEgAaACwAQgBd
AH8ApADMAPYAJwFOAV0BXAFKASEB5QCaAEoA+f+t/2v/QP8v/yz/Nf8//03/YP90/4X/
mv+t/73/yf/U/97/4//o/+3/7v/w//L/8//2//j/+f/5//r/+//9//7///8AAAEAAQAC
AAIAAgADAAQABQAFAAYABgAGAAYABgAHAAgACAAJAAkACQAJAAoACgAKAAsACwAMAAwA
DAANAA4ADgAPAA8ADwAPABEAEQARABIAEwATABQAFQAXABcAFwAXABcAGQAaABsAHAAd
AB4AHgAfAB8AIQAhACIAIwAkACUAJgAnACgAKQAqACsALAAsAC4AMAAxADIANQA3ADgA
OQA6ADwAPgBBAEEAQwBEAEYARQBIAEkASwBMAE0ATgBPAFAAUQBRAFEAUwBTAFMAUwBT
AFMAUQBQAE8ATwBOAE0ATABJAEcARgBEAEAAPgA9ADkANgA0ADEALQAqACcAJAAhAB4A
GwAWABQAEQAOAAsACAAFAAIAAQD8//r/+f/3//f/9//2//X/9P/z//L/8v/y//L/8v/y
//L/8f/x//H/8f/x//H/8f/x//H/8f/y//L/8v/y//L/8v/y//L/8v/y//L/8v/x//H/
8f/y//L/8v/y//L/8v/0//T/9P/1//P/9P/0//T/9v/2//f/9//3//j/+P/6//r/+v/6
//v/+//8//z//P///////////wEAAAAAAAEAAwADAAMAAwADAAMAAwADAAIAAgADAAMA
BQAFAAUABAAEAAQABAAEAAQABAADAAMAAwADAAIAAgACAAIAAgAAAAEAAQABAAEA/v/+
//7//f/9//3//P/8//z/+//7//v/+f/4//j/+P/4//f/9//2//b/9v/2//b/9f/1//X/
9f/1//T/9P/0//T/9P/0//T/9P/0//T/8//z//P/8//z//P/8v/y//L/8v/x//H/8f/x
//H/8f/x/+//7//v/+//8f/x//H/8P/w//D/8P/w//D/8P/w//D/8P/w//D/8P/u/+7/
7v/u/+7/7v/u/+7/7v/u/+7/7v/u/+7/7v/u/+z/7P/s/+z/7P/s/+z/7P/s/+z/7P/s
/+z/7P/s/+z/7P/s/+z/7P/s/+z/7P/s/+z/7P/s/+z/6v/q/+r/6v/s/+z/7P/s/+r/
6v/q/+r/6v/q/+r/6v/q/+r/6v/q/+r/6v/q/+r/6v/q/+r/6v/q/+r/6v/q/+r/6v/q
/+r/6v/q/+r/6v/q/+r/6v/q/+r/6v/q/+r/6P/o/+j/6P/o/+j/6P/o/+j/6P/o/+j/
6v/q/+r/6//p/+n/6v/r/+z/7f/u/+//8v/z//P/8//x//H/8f/x//D/8P/w//D/8P/x
//H/8f/x//H/8P/v/+z/6//o/+j/6P/o/+j/6P/o/+f/5//n/+X/5f/n/+f/6f/n/+b/
5P/i/+L/4v/i/+T/4//i/+H/3//f/9//3//f/+D/4P/g/+H/4v/i/+L/5P/l/+b/6v/t
//X//f8EAAoAFgAqAEEAXQB+AKYAzAD3ACQBQQFEATgBGQHnAKQAWgALAMH/e/9E/yX/
GP8Z/yX/M/9C/1b/a/+A/5X/p/+1/8L/yv/R/9b/2//e/+D/4v/l/+b/6P/r/+v/7P/t
/+3/7v/v//D/8f/x//L/8v/0//X/9v/3//X/9v/2//b/9v/2//f/+P/4//n/+f/5//v/
/P/8//z//f/9//7//v/+////AAAAAAEAAQABAAEAAwADAAMABAAFAAUABgAHAAcABwAH
AAcACQALAAwADQAMAA0ADgAOAA8ADwARABEAFAAVABYAFwAWABcAGAAZABoAGwAcABwA
HgAgACEAIgAjACUAJgAnACoALAAuADEAMQAzADQANgA2ADgAOAA5ADwAPQA+AD8AQABB
AEEAQQBDAEMAQwBDAEQARQBEAEQARQBFAEQAQwBEAEEAPwA+ADwAOAA2ADUAMwAwAC4A
KwAnACQAIQAeABsAGAAVABAADgALAAgABQAAAP3/+v/5//b/9P/z//H/7f/t/+z/6//q
/+n/6P/o/+b/5v/m/+b/5v/l/+X/5f/l/+X/5f/l/+X/5f/l/+b/5v/m/+b/5v/m/+b/
5v/m/+b/5v/m/+X/5f/l/+b/5v/m/+b/5v/m/+b/5v/m/+f/5//o/+j/6P/o/+j/6f/p
/+n/6v/q/+z/7v/u/+7/7//w//D/7//u/+//7//v/+//8f/w//D/8f/z//P/8//z//X/
9f/1//X/9P/0//X/9f/1//X/9f/0//b/9v/2//b/9v/2//X/9f/1//X/9P/0//T/9P/0
//L/8//z//P/8//w//D/8P/v/+//7//u/+7/7v/t/+3/7f/t/+z/7P/s/+z/6//r/+r/
6v/q/+r/6v/r/+v/6//r/+n/6P/o/+j/6P/o/+j/6P/o/+j/6P/n/+f/5//n/+f/5//m
/+b/5v/m/+X/5f/l/+f/5//n/+f/5//n/+f/5//n/+f/5//m/+b/5v/m/+b/5P/k/+T/
5P/m/+b/5v/m/+b/5v/m/+b/5v/m/+b/5v/m/+b/5v/m/+T/5P/k/+T/5P/k/+T/5P/k
/+T/5P/k/+T/5P/k/+T/5P/k/+T/5P/k/+T/5P/k/+T/5P/k/+T/5P/k/+T/5P/k/+T/
5P/k/+T/5P/k/+T/5P/k/+T/5P/k/+T/5P/k/+T/5P/k/+T/5P/k/+T/5P/k/+T/5P/k
/+T/5P/k/+T/5P/k/+T/5P/k/+T/5P/k/+T/5P/k/+T/4v/i/+L/4v/i/+L/4v/i/+L/
4v/i/+L/5P/l/+X/5f/k/+X/5v/n/+b/5//o/+n/6//r/+v/6//r/+v/6v/q/+r/6v/q
/+v/6//r/+v/6//q/+n/6P/n/+T/5P/k/+T/5P/k/+T/4//j/+P/4//j/+X/5f/l/+P/
4v/g/+D/4P/i/+L/4v/h/97/3f/d/93/3f/d/93/3v/g/+D/4f/i/+L/4v/k/+f/6v/u
//P//f8FAA4AGAAoAD4AWQB5AJ4AwgDsABkBOgFFAT4BKAH9AL8AeAAsAOX/n/9h/zz/
K/8o/y//N/9F/1b/aP95/47/o/+z/8H/yv/U/9v/4P/j/+b/6v/q/+n/7P/u//H/8f/y
//P/9f/2//f/+P/7//v//P/8//v/+//7//v//f/+//7//v/+//7///8AAAAAAQABAAEA
AwAEAAQABAADAAMABAAEAAQABQAGAAYABwAHAAcABwAJAAkACQAKAAkACQAKAAsADQAN
AA0ADQAPABEAEgATABIAEwAUABQAFwAXABkAGQAaABsAHAAdACAAIQAiACMAIgAjACQA
JAAmACgAKQAqAC0ALwAwADEAMgA0ADYAOQA5ADsAPAA+AD0AQABBAEMAQgBDAEQARQBG
AEcARwBHAEkASQBJAEkASQBJAEcARgBFAEUARABDAEIAPwA9ADwAOAA0ADIAMQAtACoA
KAAlACMAIAAdABoAFQASAA8ACgAIAAUAAgD///7/+//4//f/9P/y//H/7//v/+//7v/t
/+z/6//q/+r/6v/q/+r/6v/q/+n/6f/p/+n/6f/p/+n/6f/p/+n/6v/q/+r/6v/q/+z/
7P/s/+z/6v/q/+r/6f/r/+v/7P/s/+7/7v/u/+7/7v/u/+7/7//v//D/8P/w//L/8v/z
//P/8//0//T/9v/4//j/+P/5//v//P/8//z///////////8BAAAAAAABAAMAAwADAAMA
AwADAAMAAwAEAAQABQAFAAUABQAFAAQABAAEAAQABAACAAIAAQABAAEAAQAAAAAAAAAA
AAAA/v////////////7//v/+//3//f/9//z//P/8//v/+//7//v/+v/6//r/+v/5//n/
+P/4//j/+P/4//n/+f/5//n/9//2//b/9v/2//b/9v/2//j/+P/4//f/9//3//f/9//5
//j/+P/4//j/9//3//f/9//3//f/9//3//f/9//3//n/+f/5//j/+P/4//j/+P/3//b/
9f/0//T/9P/0//T/9P/0//T/9P/0//T/9P/0//L/8v/y//L/8v/y//L/8v/y//L/8v/y
//L/8v/y//L/8v/y//L/8v/0//T/9P/0//T/9P/0//T/8v/y//L/8v/y//L/8v/y//T/
9P/0//T/9P/0//T/9P/y//L/8v/y//T/9P/0//T/9//4//n/+v/6//r/+v/6//r/+v/6
//r/+v/6//r/+v/6//r/+v/6//r/+v/6//r/+v/6//r/+v/6//r/+v/6//r/+v/6//r/
+v/6//r/+//9//3//v////7///8AAAEABAAFAAUABQAFAAUABQAFAAQABAAEAAQABAAF
AAUABQAFAAUABAADAAIAAQD+//7//v/+//7//v/+//3//f/9//3//f//////AQD///7/
/P/6//r/+v/6//r/+f/4//f/9//3//f/9//5//r/+v/6//n/+v/6//r//P///wAAAgAH
AA8AFwAeACgANgBKAGUAgwCmAM4A+AAlAU4BZQFmAVgBNwH/ALgAaAAZAM3/hf9U/z3/
Nv87/0f/U/9k/3j/jf+g/7P/xf/T/97/6P/v//b/+//8/wAAAgADAAYACAAJAAkACgAL
AAsADAANAA4ADwAPABAAEAAQABEAEgATABUAFgAWABYAFgAWABcAGAAWABcAFwAXABkA
GgAaABoAGwAbABwAHAAcAB0AHgAeAB8AHwAfAB8AIQAhACEAIgAhACEAIgAjACUAJQAl
ACUAJQAnACgAKQAqACsALAAsAC0ALQAvAC8AMgAzADQANQA2ADcAOAA5ADoAOwA8ADwA
PgBAAEEAQgBFAEcASABJAEoATABOAFEATwBRAFIAVABVAFgAWQBbAFoAWwBcAF0AXgBf
AF8AXwBhAGEAYQBhAGEAYQBfAF4AXwBfAF4AXQBaAFcAVQBUAFQAUABOAE0ASQBGAEQA
QQA9ADoANwA0ADEALgArACYAJAAhAB4AGwAYABUAEgARABAADgANAAsACAAHAAUAAwAC
AAEAAAAAAAAAAAAAAAAAAAD//////////////////////////wAAAAAAAAAAAAAAAAAA
AAAAAAAAAAAAAP///////wAAAAAAAAAAAAAAAAAAAAAAAAEAAQACAAIAAgACAAIAAwAD
AAUABgAGAAgACAAIAAgACQAJAAoACgAKAA0ADQANAA0ADgAOAA8AEQARABEAEQARABMA
EwATABMAEgASABMAEwATABMAEwASABIAEgASABIAFAAUABMAEwARABEAEAAQABAAEAAQ
AA4ADQANAA0ADQAKAAoACgAJAAsACwAKAAoACAAHAAcABwAHAAYABgAGAAYABQAFAAQA
BAAEAAQABAADAAMAAwADAAMAAgACAAIAAAAAAAAAAAAAAAAAAAD/////////////AQAA
AAAAAAAAAP////////3//f/9//3////////////////////+//z//P/8//z//P/8//z/
/P/8//z//P/8//z//P/8//z//P/8//z//P/8//z//P/8//z//P/8//z//P/8//z//P/6
//r/+v/6//r/+v/6//r/+v/6//r/+v/6//r/+v/6//r/+v/6//r/+v/6//r/+v/6//r/
+v/6//r/+v/6//r/+v/6//r/+v/4//j/+P/4//r/+v/6//r/+v/6//r/+v/6//r/+v/6
//j/+P/4//j/+v/6//r/+v/4//j/+P/4//j/+P/4//j/+P/4//j/+P/4//j/+P/4//j/
+P/4//j/+P/4//j/+P/4//j/+P/4//j/+P/5//n/+f/6//v//P/9//7///8AAAEAAQAB
AAEAAQABAAEAAAACAAIAAgACAAEAAQABAAEA///+//3//P/7//j/+P/4//r/+v/6//r/
9//3//f/9//5//v/+//7//f/9v/0//T/9P/0//T/9P/z//L/8f/x//P/8//z//P/8v/y
//L/8//0//T/9P/0//f/+v/+/wUADQAVAB4AKAA4AFAAawCNALIA2gAIATUBUAFTAUgB
LAH7ALkAcAAkANv/lf9Z/zj/K/8u/zn/Q/9V/2r/fv+R/6T/t//F/9H/2v/i/+n/7v/x
//L/9P/0//f/+P/6//n/+f/6//v//f/+////AAABAAEAAgACAAIAAwAEAAUABQAGAAYA
BgAGAAYABwAIAAYABwAHAAcABQAGAAYABgAHAAcACAAIAAgACQAKAAoACQAJAAkACQAL
AAsACwAMAAsACwAMAA0ADwAPAA8ADwAPABEAEgATABQAFQAWABYAFQAVABcAFwAaABsA
HAAdAB4AHwAgACEAIgAjACQAJAAkACYAJwAoACcAKQAqACsALAAuADAAMwAzADUANgA4
ADcAOgA7AD0APAA9AD4APwBAAEEAQQBBAEMAQwBDAEMAQwBDAEEAQAA/AD8APgA9ADwA
OQA3ADYANgAyADAALwArACgAJgAjAB8AHAAZABYAEwAQAA0ACAAEAAEA/v/7//r/9//0
//P/8P/u/+3/6//p/+n/6P/n/+b/5f/k/+T/4v/i/+L/4v/i/+H/4f/h/+H/4f/h/+H/
4//j/+P/5P/i/+L/4v/i/+D/4P/g/+D/4v/i/+L/4f/h/+H/4v/i/+L/4v/i/+L/4v/i
/+L/4//j/+T/5P/k/+T/5P/l/+X/5f/m/+b/6P/o/+j/6P/p/+v/7P/s/+z/7f/t/+3/
7f/v/+7/7v/v//H/8f/x//H/8f/x//H/8f/y//L/8//z//P/8//z//L/8v/y//L/8v/y
//L/8f/x//H/8f/w//D/8P/w//D/7v/r/+v/6//r/+z/7P/s/+v/6//r/+r/6v/q/+n/
6f/p/+n/6P/o/+j/6P/n/+f/5v/m/+b/5v/m/+f/5//n/+f/5f/k/+T/5P/k/+T/5P/k
/+T/5P/k/+P/5f/l/+X/5f/l/+T/5P/k/+T/4//j/+P/4//j/+P/4//h/+H/4f/h/+H/
4//j/+L/5P/k/+T/5P/k/+T/5P/k/+L/4v/i/+L/5P/k/+T/5P/i/+L/4v/i/+L/4v/i
/+L/4v/i/+L/4v/i/+L/4v/i/+L/4v/i/+L/4v/i/+L/4v/k/+T/5P/k/+L/4v/i/+L/
4v/i/+L/4v/i/+L/4v/i/+L/4v/i/+L/5P/k/+T/5P/k/+T/5P/k/+T/5P/k/+T/5P/k
/+T/5P/k/+T/5P/k/+T/5P/k/+T/5P/k/+T/5P/k/+T/5P/k/+T/5P/k/+T/5P/k/+T/
5P/k/+T/5P/k/+b/5v/n/+f/5f/m/+f/6P/r/+z/7f/u/+//7//v/+//7f/t/+3/7P/s
/+z/7P/s/+3/7f/t/+3/7//u/+3/7P/p/+b/5v/m/+j/6P/o/+j/5f/l/+X/5f/l/+f/
5//n/+f/5v/k/+T/5P/k/+T/5P/j/+L/4f/h/+P/4//j/+P/5P/k/+T/5f/k/+T/5P/m
/+n/7P/y//n/AwANABQAHgAwAEoAZwCHAKwA1AD+ACsBRgFLAUABJgH3ALMAaAAcANH/
i/9T/zT/Kf8q/zP/Pf9N/17/cP9//5b/rf+7/8X/zv/Y/93/4v/l/+j/6v/s/+v/7v/y
//P/8//0//X/9f/2//f/+P/5//n/+v/6//r/+//8//3//f/+//7//v8AAAAAAQACAAAA
AQABAAEAAQACAAIAAgAFAAUABgAGAAQABQAGAAYABwAHAAcABwAJAAkACQAKAAsACwAM
AA0ADwAPAA8ADwARABMAFAAVABQAFQAWABYAGAAZABwAHQAdAB0AHQAdACAAIQAiACMA
JgAnACgAKAAoACoAKwAsAC8AMQAyADMANAA2ADgAOwA5ADsAPAA+AD8AQgBDAEUARABF
AEYARwBIAEkASQBJAEkASQBJAEkASQBJAEcARgBFAEUARABDAEAAPQA7ADoAOAA0ADIA
MQAtACoAKAAlACEAHgAbABgAFQASAA8ACgAIAAUAAgD///z/+f/2//X/9P/y//H/7//t
/+3/7P/r/+z/6//q/+r/6P/o/+j/6P/q/+n/6f/p/+n/6f/p/+n/6f/p/+n/6v/q/+r/
6v/q/+r/6v/q/+r/6v/q/+r/6f/p/+n/6v/q/+r/6v/q/+r/7P/s/+z/7f/t/+7/7v/u
/+//8P/y//P/8//0//T/9v/2//b/9v/3//n/+v/6//r//f/9//3//f////7//v///wEA
AQABAAEAAQABAAEAAQACAAIAAwADAAMAAwADAAIAAgACAAIAAgACAAIAAQABAAEAAQAA
AAAAAAAAAAAA/v/9//3//f/9//z//P/8//v/+//7//r/+v/6//n/+f/5//n/+P/4//j/
+P/3//f/9v/2//b/9v/2//X/9f/1//X/9f/0//T/9P/y//L/8v/y//T/9P/0//P/8f/x
//H/8f/z//L/8v/y//L/8f/x//H/8//z//P/8//z//P/8//z//P/8//z//T/9P/0//T/
9P/y//L/8v/y//L/8v/y//L/8v/y//L/8v/y//L/8v/y//L/8v/y//L/8v/y//L/8v/y
//L/8v/y//L/8v/y//L/8v/y//L/8v/y//L/8v/y//D/8P/w//D/8v/y//L/8v/y//L/
8v/y//D/8P/w//D/8v/y//L/8v/y//L/8v/y//L/8v/y//L/8v/y//L/8v/y//L/8v/y
//L/8v/y//L/8P/w//D/8P/w//D/8P/w//D/8P/w//D/8P/w//D/8P/w//D/8P/w//D/
8P/w//D/8P/w//D/8P/x//H/8f/y//P/9P/1//b/9//4//n/+f/5//n/+f/5//n/+P/4
//j/+P/4//n/+f/5//n/+f/4//f/9v/1//L/8v/y//L/8v/y//L/8f/x//H/8f/x//P/
9f/1//P/8v/u/+7/7v/u//D/8P/v/+7/7f/t/+3/7f/r/+v/7P/s/+7/7//w//D/8P/w
//H/9P/2//v/AQAJABAAGAAmADoAUwBzAJYAugDkABEBQAFbAV4BVAE3AQEBvABwAB0A
z/+F/07/Mf8m/yv/N/9F/1b/av9//5L/p/+5/8f/0P/a/+H/6v/t//D/8v/0//X/+P/4
//v/+//8//3//f/+////AAABAAEAAgACAAQABQAGAAcABwAIAAgACAAIAAgACQAKAAoA
CwALAAsACwAMAAwADAANAA0ADgAOABAAEQASABIAEwATABMAEwAVABUAFQAWABUAFQAW
ABcAGQAZABkAGQAZABsAHAAdAB4AHwAgACAAIQAhACMAIwAkACUAJgAnACgAKQAqACsA
LgAvADAAMAAyADQANQA2ADcAOQA6ADsAPAA+AEAAQwBDAEUARgBIAEcASgBLAE0ATgBP
AFAAUQBSAFMAUwBTAFUAVQBVAFUAVQBVAFMAUgBRAFEAUABPAE4ASwBJAEgASABEAEIA
QQA9ADoAOAA1ADMAMAAtACoAJQAiAB8AGgAWABMAEAANAAoABwAEAAMAAAD+//3/+//3
//f/9v/1//T/8//y//L/8v/y//L/8v/0//P/8//z//P/8//z//P/8//z//P/9P/0//T/
9P/0//T/9P/0//T/9P/0//T/8//x//H/8v/y//T/9P/0//T/8v/y//L/8//1//b/9v/2
//b/9v/3//f/9f/2//b/+P/6//r/+v/7//v//P/8//z//f/9//3//f////7//v///wEA
AQABAAEAAQABAAEAAQACAAIAAwADAAMAAwADAAIAAgACAAIAAgACAAIAAQABAAEAAQAA
AAAA/v/+//7//P/9//3//f/9//z//P/8//v/+//7//r/+v/6//n/+f/5//f/9v/2//b/
+P/3//f/9v/0//T/9P/0//P/8//z//P/8//y//L/8v/w//D/8P/w//D/8P/w/+//8f/x
//H/8f/x//D/8P/w//D/7//v/+//7//v/+//7//v/+//7//v/+//7f/t/+7/7v/u/+7/
7v/u/+7/7v/u/+z/7P/s/+z/7v/u/+7/7v/u/+7/7v/u/+7/7v/u/+7/7P/s/+z/7P/s
/+z/7P/s/+z/7P/s/+z/7P/s/+z/7P/s/+z/7P/s/+z/7P/s/+z/6v/q/+r/6v/q/+r/
6v/q/+r/6v/q/+r/6v/q/+r/6v/q/+r/6v/q/+r/6v/q/+r/6P/o/+j/6P/o/+j/6P/o
/+j/6P/o/+j/6P/o/+j/6P/o/+j/6P/o/+j/6P/o/+j/6P/o/+j/6P/o/+j/6P/o/+j/
6P/o/+j/6P/o/+j/6P/o/+j/6P/o/+j/6P/o/+j/6P/o/+n/6f/r/+z/7f/u/+3/7v/v
//D/8f/x//H/8f/v/+//7//u//D/8P/w//D/8f/x//H/8f/v/+7/7f/s/+v/6P/o/+j/
6P/o/+j/6P/n/+f/5//n/+f/6f/p/+n/5f/k/+L/4v/i/+L/4v/i/+H/4P/f/9//4f/h
/+H/4f/g/+D/4P/h/+L/4v/i/+L/5f/m/+z/8f/5/wEACgAWACgAQABbAHsAogDKAPYA
IQE8AUMBNAEWAeMAowBaAA4Axf+B/0n/KP8Z/xz/J/8x/0H/Vv9q/33/kv+j/7H/vf/G
/87/0//Y/9v/3v/g/+L/4//k/+b/5//n/+j/6f/r/+z/7f/u/+3/7f/u/+7/7P/t/+7/
7//x//L/8v/y//T/9P/1//b/9f/1//T/8//z//T/9P/0//X/9f/2//b/9v/3//j/+P/3
//f/9//3//n/+f/5//r/+//7//z//f/9//3//f/9////AQACAAMAAgADAAQABAAHAAcA
CQAJAAoACwAMAA0ADgAPABAAEQASABMAFAAUABgAGgAbABwAGwAdAB4AHwAgACIAJAAn
ACcAKQAqACwAKwAuAC8AMQAyADMANAA1ADYANwA3ADcANwA3ADcANwA4ADkAOAA4ADUA
NQA0ADMAMgAvAC0ALAAsACgAJgAlACMAIAAeABsAFwAUABEADgALAAgABQAAAP7/+//4
//X/8v/v/+z/6//o/+b/5f/j/+H/4f/g/9//3v/d/9z/3P/c/9z/3P/c/9z/2//b/9v/
3f/d/93/3f/b/9v/2//c/9z/3P/c/9z/3v/e/97/3v/e/97/3v/d/93/3f/e/97/3v/e
/97/3v/g/+D/4P/h/+H/4v/i/+L/4v/i/+P/4//j/+T/5P/m/+b/5v/m/+f/6f/q/+r/
6v/r/+v/6//r/+z/7P/t/+//8f/x//H/8f/x//H/8f/x//L/8v/z//P/8f/x//H/8P/y
//L/8v/y//D/8P/v/+//8f/x//D/8P/w//D/8P/u/+v/6//r/+v/6v/q/+r/6f/r/+v/
6v/q/+r/6f/p/+n/6f/o/+j/6P/o/+f/5//m/+b/5v/m/+b/5f/l/+X/5f/n/+b/5v/m
/+j/6P/o/+j/5v/m/+b/5f/n/+f/5//n/+f/5v/m/+b/5v/l/+X/5f/j/+P/4//j/+X/
5f/l/+X/5f/j/+P/5P/k/+T/5P/k/+T/5P/k/+T/5P/k/+T/5P/k/+T/5P/k/+T/5P/k
/+T/4v/i/+L/4v/k/+T/5P/k/+T/5P/k/+T/5P/k/+T/5P/k/+T/5P/k/+T/5P/k/+T/
5P/k/+T/5P/k/+T/5P/k/+L/4v/i/+L/5P/k/+T/5P/i/+L/4v/i/+T/5P/k/+T/5P/k
/+T/5P/i/+L/4v/i/+L/4v/i/+L/4v/i/+L/4v/i/+L/4v/i/+T/5P/k/+T/5P/k/+T/
5P/m/+b/5v/m/+j/6P/o/+j/6P/o/+j/6P/o/+j/6f/p/+f/6P/p/+r/7f/u/+//8P/x
//H/8f/x//H/8f/x//D/8v/y//L/8v/z//P/8//z//P/8v/x//D/7//s/+z/7P/s/+z/
7P/s/+v/6//r/+v/6//t/+3/7f/r/+r/6P/o/+r/6v/q/+r/5//m/+X/5f/n/+f/5//n
/+j/6P/o/+n/6v/q/+r/7P/v//L/9v/9/wUADQAUACAAMgBIAGMAgwCoAM4A+AAjAUYB
UQFIATIBBwHHAH4AMADl/5//Y/8+/zH/MP81/z//Tf9e/27/f/+U/6n/u//H/9L/2P/f
/+b/6//s/+7/7v/v//D/8v/1//X/9v/3//n/+v/7//z//f/9//7//v8AAAEAAgADAAEA
AgACAAIAAgACAAMABAAEAAUABQAFAAUABgAGAAYABwAHAAgACAAIAAkACgAKAAsACwAL
AAsADQANAA0ADgANAA0ADgAPABEAEQARABEAEQATABQAFQAWABcAGAAYABkAGQAbABsA
HAAdAB4AHwAgACEAIgAjACQAJQAmACYAKAAqACsALAAtAC8AMAAxADIANAA2ADkAOQA7
ADwAPgBBAEQARQBHAEYARwBIAEkASgBLAEsASwBNAE0ATQBNAE8ATwBNAEwASQBJAEgA
RwBGAEMAQQBAAD4AOgA4ADcAMwAwAC4AKwAnACQAIQAeABsAGAAVABAADgALAAgABQAA
AP3/+v/5//j/9v/1//P/8f/x//D/7//w/+//7v/u/+7/7v/u/+7/7v/t/+3/7f/v/+//
7//v/+//7//v//D/7v/u/+7/7v/u/+7/7v/u/+7/7v/u/+3/7//v//D/8P/w//D/8P/w
//D/8P/w//H/8//0//T/9P/0//T/9f/1//X/9v/2//j/+v/6//r/+//9//7//v/+////
///9/w==
         </WaveFormData>
      </LeadData>
      <LeadData>
         <LeadByteCountTotal>10000</LeadByteCountTotal>
         <LeadTimeOffset>0</LeadTimeOffset>
         <LeadSampleCountTotal>5000</LeadSampleCountTotal>
         <LeadAmplitudeUnitsPerBit>4.88</LeadAmplitudeUnitsPerBit>
         <LeadAmplitudeUnits>��V</LeadAmplitudeUnits>
         <LeadHighLimit>2147483647</LeadHighLimit>
         <LeadLowLimit>268435456</LeadLowLimit>
         <LeadID>V4</LeadID>
         <LeadOffsetFirstSample>0</LeadOffsetFirstSample>
         <FirstSampleBaseline>0</FirstSampleBaseline>
         <LeadSampleSize>2</LeadSampleSize>
         <LeadOff>FALSE</LeadOff>
         <BaselineSway>FALSE</BaselineSway>
         <ExcessiveACNoise>FALSE</ExcessiveACNoise>
         <MuscleNoise>FALSE</MuscleNoise>
         <LeadDataCRC32>1748662587</LeadDataCRC32>
         <WaveFormData>
9P/0//T/9P/y//L/8v/y//T/9P/0//T/9P/0//T/9P/0//T/9P/0//T/9P/0//T/8v/y
//L/8v/y//L/8v/y//T/9P/0//T/9P/0//T/9P/0//T/9P/0//T/9P/0//T/9P/0//T/
9P/0//T/9P/0//T/9P/0//T/9P/0//T/9P/0//T/9P/0//T/9P/0//T/9P/0//T/9P/0
//T/9P/0//T/9P/0//T/9P/0//T/9P/0//T/9P/0//b/9v/2//b/9v/2//b/9v/0//T/
9P/0//T/9P/0//T/9v/2//b/9v/0//T/9P/0//T/9P/0//T/9v/2//b/9v/2//b/9v/2
//b/9v/2//b/9v/2//b/9v/2//b/9v/2//b/9v/2//b/9v/2//b/9v/2//b/9//4//r/
+//8//3//P/9//7//v/+///////+//7//v/+//7/AAACAAIAAgACAAMAAwADAAEAAQAA
AP7/+v/6//r/+v/6//r/+v/4//r/+v/6//r/+//7//v/+v/3//T/9P/0//T/9P/0//T/
8v/x//D/8P/w//D/8f/x//H/8f/y//P/8//1//X/9f/1//X/+P/9/wQACAARACEAOQBV
AHoAngDHAPMAJAFTAWwBcQFmAUQBDQHPAI8AUAAPAND/pP+L/3//gP+A/4D/hv+S/57/
qv+7/8n/0v/a/+H/5f/q/+z/7v/x//H/8P/x//T/9P/1//b/9//6//v/+//7//v//f/+
//7//v/+//7//v//////AAAAAAAAAQABAAEAAgACAAIAAgACAAIAAgADAAQABAAEAAUA
AwAEAAQABAAGAAcABwAHAAcABwAHAAgACAAJAAkACQAKAAoACgALAAkACgALAAsADQAO
AA4ADwAQABAAEQARABEAEgASABQAEwAUABQAFQAVABYAFgAYABkAGQAaABsAHAAdAB4A
IAAhACEAIgAjACQAJAAlACYAJQAmACcAJwApACkAKQAqACgAKAAoACgAKAAoACgAJgAm
ACUAJAAjACIAIQAgAB0AHgAcABoAGQAVABMADwAOAAwACQAHAAUAAwD///7//P/5//b/
8//x//D/7v/s/+r/6v/p/+j/5//l/+X/5f/k/+T/5P/k/+T/5v/m/+f/6P/n/+f/5//o
/+z/7f/t/+3/7f/v//D/8f/x//H/8f/y//L/8v/z//P/8//z//P/8//z//P/8//z//P/
8//z//P/8//0//T/9P/0//T/9P/0//L/8//z//P/9P/0//T/9f/3//f/9//5//f/9//3
//j/+P/6//r/+v/9//3//f/9//3//f/+//7//v/+////AAAAAP////////////8AAAAA
AAAAAAAAAAAAAAAAAAAAAAAA/////////f/9//3//f/9//z//P/8//3//P/8//v/+//7
//v/+//7//v/+v/6//n/+f/5//n/9//3//f/9//4//f/9v/1//X/9v/2//b/9v/2//b/
9v/1//X/9f/1//T/9P/0//T/8v/y//L/8v/x//H/8f/x//H/8f/x//H/8//z//P/8//x
//H/8f/x//H/8f/w//D/9P/1//T/8v/y//L/8v/y//L/8v/y//L/8P/w//D/8P/w//D/
8P/w//D/8P/w//D/8P/w//D/8P/w//D/8P/w//D/8P/w//D/8P/w//D/8P/w//D/8P/w
/+7/7v/u/+7/7v/u/+7/7v/w//D/8P/w//D/8P/w//D/7v/u/+7/7v/w//D/8P/w/+7/
7v/u/+7/7v/u/+7/7v/u/+7/7v/u/+7/7v/u/+7/7v/u/+7/7v/u/+7/7v/u/+7/7v/u
/+7/7v/u/+7/7v/u/+7/7v/u/+7/7v/u/+7/7v/u/+7/7v/u/+7/7v/u/+7/7v/u/+7/
7v/u/+7/7v/v//D/8P/x//L/8//0//X/+P/4//j/+f/3//b/9v/2//b/9v/2//j/+P/4
//j/+f/5//n/9//3//b/9P/y//L/8P/w//D/8P/w/+7/7v/u/+7/7v/v/+//8f/w/+//
7P/q/+r/6v/q/+r/6v/o/+f/5v/m/+b/5v/n/+f/5//n/+j/6f/p/+n/6f/p/+n/6f/q
/+//9v/6/wEADQAfADkAVgB4AJ8AxwD0ACUBSgFVAVABOgENAdUAlwBYABsA3P+m/4P/
bf9o/2r/av9w/3z/iP+S/6P/tf/A/8j/z//V/9r/3v/g/+H/4//k/+X/5v/o/+n/6v/r
/+z/7f/t/+3/6//t/+7/7v/w//D/8P/w/+//7//w//D/8v/z//P/8//0//T/9P/0//T/
9P/0//X/9v/2//b/9//3//j/+P/4//j/+f/5//n/+//7//v//P/6//v/+//7//7//v/+
//////8AAAEAAQABAAIAAgADAAQABAAFAAUABwAIAAgACgAKAAoACQAJAAkACgAKAAwA
DQANAA4ADwARABMAFQAYABsAGwAcAB0AHwAgACIAJAAlACYAJwAnACcAJwAnACgAKAAo
ACgAKAAoACgAKAAmACgAJwAmACUAJgAlACQAIQAgAB4AHAAbABkAFwATABIAEgAPAA0A
CwAJAAUABAACAP///P/5//f/9P/y//D/7v/s/+v/6v/p/+v/6//r/+r/6P/o/+j/6P/o
/+j/6f/q/+v/6//r/+z/7P/t/+3/7f/t/+//8P/x//H/8f/x//L/8v/y//P/8//z//P/
8//z//H/8f/x//H/8//z//P/8//z//T/9P/0//T/9P/0//T/9P/1//X/9f/0//T/9P/1
//X/9f/1//f/9//3//f/+P/4//r/+v/6//v/+//7//v/+//7//z//P/8//z//f/+//7/
/f/9//3/+//7//z//P/8//z//P/8//z//P/8//z//v/9//3//f/7//v/+//7//v/+v/6
//r/+//6//r/+f/3//f/9//3//n/+f/4//j/9f/1//X/9f/1//X/9f/1//b/9f/0//P/
8//0//T/9P/0//T/9P/0//H/8f/x//H/8v/y//L/8v/w//D/8P/w/+//7//v/+//7//v
/+//7//v/+//7//v//H/8f/x//H/7//v/+7/7v/u/+//7v/u/+z/7P/s/+z/7P/s/+z/
7P/s/+z/7P/s/+z/7P/s/+z/7v/u/+7/7v/u/+7/7v/u/+3/7P/r/+r/7P/s/+z/7P/q
/+r/6v/q/+r/6v/q/+r/6v/q/+r/6v/s/+z/7P/s/+r/6v/q/+r/6v/q/+r/6v/q/+r/
6v/q/+r/6v/q/+r/6v/q/+r/6v/q/+r/6v/q/+r/6v/q/+r/6v/q/+r/6v/q/+r/6v/q
/+r/6v/q/+r/6v/q/+r/6v/q/+r/6v/q/+r/6v/q/+r/6v/q/+r/6v/q/+r/6v/q/+j/
6P/o/+j/6v/q/+v/7P/s/+3/7v/v/+7/7//w//D/8v/z//P/8v/w//D/8P/w//L/9P/0
//T/8v/z//P/8//z//P/8v/w/+7/7v/u/+7/7v/u/+7/7P/s/+z/7P/s/+3/7f/t/+z/
6//o/+j/6P/q/+r/6v/q/+b/5f/k/+T/4v/i/+P/4//l/+X/5v/n/+f/5//n/+n/6//r
/+7/9f/8/wQADQAdADUAUwB0AJgAvwDrABoBQwFUAVMBRAEeAekArQBzADoA/f/A/5T/
ff91/3T/cv90/3z/hP+O/5z/rf+5/8T/zv/X/93/3v/g/+T/5f/l/+b/5//q/+z/7f/u
/+//7v/v/+//7//w//P/9f/2//P/8v/x//D/8//z//T/9P/0//X/9f/1//j/+P/4//j/
+v/6//r/+//7//r/+f/5//v//P/8//z//P/9//3//f/9//3//f/+//7//////////v/+
//7///8BAAIAAwADAAMABAAEAAUABgAGAAcABwAHAAgACAAKAA0ADgAOAA8ADQAOAA4A
EAARABEAEgATABYAFwAYABoAGQAZABoAGwAcABwAHQAeAB8AIAAhACEAHwAfAB8AIAAi
ACIAIgAiACQAJAAkACIAIAAfAB4AHQAcABsAGgAXABgAFgAUABMAEAANAAgABgAEAAEA
///9//3/+f/4//b/8//w/+3/6//o/+b/5P/i/+L/4f/g/9//3//f/9//3v/g/+D/4P/g
/+L/4v/j/+T/5f/l/+X/5v/o/+n/6f/p/+n/6//s/+3/7f/t/+3/7v/u/+7/7//v//H/
8f/x//H/8P/v/+7/7f/u/+//8P/x//H/8v/y//L/8v/y//L/8v/y//P/8//z//T/9P/0
//X/9//3//f/+f/7//v/+//8//z//v/+//7/AQABAAEAAQD/////AAAAAAIAAgADAAQA
BAADAAMAAwADAAMABAAEAAQABAAEAAQABAAEAAQABAAGAAUABQAFAAMAAwADAAMAAwAC
AAIAAgADAAIAAgABAAMAAwADAAMAAQABAAAAAAD//////////wEAAQABAAEAAQABAAEA
AQABAAIAAgACAAAAAAAAAAAA//////////8AAAAAAAAAAP7//v/+//7/////////////
//////////3//f/9//3//////////////////v/+//7//f/+//7/AAAAAAAAAAD+//7/
/v/+//7//v/+//7/AAAAAAAAAAD+//7//v/+//7//v/+//7/AAAAAAAAAAAAAAAAAAAA
AAAAAAAAAAAAAAAAAAAAAAAAAAAAAAAAAAAAAAAAAAAAAAAAAAAAAAAAAAAAAAAAAAAA
AAAAAAAAAAAAAAAAAAAAAAAAAAAAAAIAAgACAAIAAAAAAAAAAAAAAAAAAAAAAAAAAAAA
AAAAAAAAAAAAAAAAAAAAAAAAAAAAAAAAAAAAAAAAAAAAAAAAAAAAAAAAAAAAAAAAAAAA
AAAAAAAAAAABAAIAAgADAAQABQAGAAcACgAKAAoACwALAAoACgAKAAgACAAIAAoADAAM
AAwADQANAA0ACwALAAgABgAEAAQABgAGAAYABgAGAAQABAAEAAQABAAFAAUABQAEAAMA
AAD+//7//v/+/wAAAAD+//3//P/8//z//P/9//3//f/9//7/////////AQABAAEAAQAC
AAcADgAUABsAKwA/AFsAfACiAMkA8wAkAVMBcgF7AXYBXAErAe8ArQBsACsA6P+2/5n/
i/+G/4j/iP+O/5r/pv+y/8H/0f/a/+L/6//x//b/+v/8//3///8AAAMABAAEAAUABgAH
AAgACQAJAAkACQALAAwADAAMAAwADAAMAA0ADQAOAA4ADgAPAA8ADwAQABAAEAAQABAA
EAAQABEAEgASABIAEwATABQAFAAUABQAFQAVABUAFQAVABUAFgAWABcAFwAXABgAGAAY
ABkAGQAaABsAGwAbABwAHAAdAB4AHgAfAB8AHwAgACAAIgAjACQAJAAlACMAJAAkACYA
JwAnACgAKQAqACsALAAuAC8ALwAwADEAMgAyADMANAA1ADYANwA3ADcANwA3ADgAOAA4
ADgAOAA4ADgAOAA2ADYANQA0ADMAMgAxADAALQAsACoAKAAnACUAIwAfAB4AHAAZABcA
FQARAA0ADAAKAAcABAABAP///v/8//r/+P/2//X/9P/z//P/8//z//L/8v/y//L/8v/y
//L/8//0//X/9f/1//b/9v/3//f/9//3//n/+v/7//v/+//7//z//v/+////////////
///////////////////////////9//7//v/+//7//v/+//7//v////////8AAAAAAAAB
AAEAAQABAAMAAwADAAMABAAEAAYABgAGAAcABwAHAAcACQAJAAoACgAKAAoACwAMAAwA
CwALAAsACwALAAwADAAMAAwADAAMAAwADAAMAAwADAALAAsACwAJAAkACQAJAAkACAAI
AAgABwAGAAYABQAFAAUABQAFAAUABQAEAAQAAwADAAMAAwABAAEAAQABAAIAAQAAAP//
//8AAAAAAAD+//7//v/+//3//f/9//3//P/8//z//P/8//z//P/8//v/+//7//v/+//7
//v/+//7//v/+//7//v/+//7//v/+//7//r/+v/8//v//P/8//r/+v/6//r/+v/6//r/
+v/6//r/+v/6//r/+v/6//r/+v/6//r/+v/6//r/+v/6//r/+v/6//r/+v/6//r/+v/6
//r/+v/6//j/+P/4//j/+P/4//j/+P/4//j/+P/4//j/+P/4//j/+P/4//j/+P/4//j/
+P/4//j/+P/4//j/9v/2//b/9v/0//T/9P/0//b/9v/2//b/9v/2//b/9v/2//b/9v/2
//b/9v/2//b/9P/0//T/9P/0//T/9P/0//T/9P/0//T/9P/0//T/9P/0//T/9P/0//b/
9v/2//b/9P/0//T/9P/0//T/9P/0//T/9P/0//X/9v/2//f/+P/5//r/+//8//z//P/9
//3//P/8//z//P/8//z//v/+//7//v///////f/7//v/+v/4//b/9v/2//b/9v/2//b/
9v/2//b/9v/2//f/9//3//T/8//w//D/8P/w//D/8P/w/+7/7f/s/+z/7P/s/+3/7f/t
/+3/7v/x//H/8f/v/+//8f/z//j//f8CAAoAEwAlAD0AWwB8AKAAyQD3ACgBSwFWAVEB
PgEUAd0AoQBlACoA7f+0/47/ef9z/3T/dv98/4j/lP+g/67/u//H/9D/2P/f/+P/6P/q
/+z/7f/t//D/8//0//X/9f/1//X/+P/5//n/+f/5//v//P/8//r/+v/6//r//f/9//7/
/v/+/////////wAAAAAAAAAA/v/+//7///8AAAAAAAABAAEAAgACAAIABAAFAAUABQAF
AAUABQAGAAYABwAHAAcABgAGAAYABwAJAAoACwALAA0ADgAOAA8ADgAOAA8ADwARABIA
EgAUABUAFgAWABcAGgAcAB0AIAAfAB8AIAAhACIAIwAkACYAKQApACoAKwAqACoAKwAs
AC8AMAAxADEALwAvAC8AMAAwADAAMAAwADAAMAAwAC4ALgAtACwAKwAqACkAKAAlACYA
JAAiACEAHQAbABcAFgAWABMAEQAPAA0ACQAIAAYAAwAAAP3/+//4//b/9P/y//L/8f/w
/+//7f/t/+3/7P/u/+7/7v/u/+z/7P/t/+7/7//v/+//8P/y//P/8//z//P/9f/2//f/
+f/5//n/+v/4//j/+f/5//n/+f/5//n/+//7//v/+//5//n/+f/5//v//P/8//z/+v/6
//r/+v/8//3//f/9//7//v/+////////////AQD///////8AAAAAAgACAAIAAwADAAMA
AwADAAMABAAEAAQABAAFAAYABgAFAAUABQAFAAUABgAGAAYABgAGAAYACAAIAAgACAAG
AAUABQAFAAUABQAFAAUABQAEAAQABAADAAIAAgABAAMAAwADAAMAAQABAAAAAAD9//3/
/f/9/////////////v/9//z/+//7//z//P/8//7//v/+//7/+//7//v/+//4//j/+P/4
//r/+v/6//r/+f/5//n/+f/3//f/9//3//f/9//3//f/+f/5//n/+f/3//f/9v/2//j/
+f/4//j/+P/4//j/+P/6//r/+v/6//j/+P/4//j/+v/6//r/+v/5//j/9//2//j/+P/4
//j/9v/2//b/9v/4//j/+P/4//b/9v/2//b/+P/4//j/+P/4//j/+P/4//r/+v/6//r/
+f/4//f/9v/4//j/+P/4//b/9v/2//b/9v/2//b/9v/4//j/+P/4//j/+P/4//j/9v/2
//b/9v/4//j/+P/4//j/+P/4//j/+P/4//j/+P/2//b/9v/2//j/+P/4//j/+P/4//j/
+P/4//j/+P/4//j/+P/4//n/+f/4//j/+P/6//z//v8AAP7//v///////P/8//z//P/+
//7/AAAAAAAAAAABAAEAAQD//////v/8//r/+v/6//j/+P/4//j/9v/2//b/9v/4//n/
+f/5//j/9//0//T/9P/0//T/9P/0//L/8f/w//L/8v/y//P/8//z//P/9P/z//H/8//z
//P/9f/5//7/BQAOABIAHQAxAEsAaQCMALIA2QAHATgBXQFoAWUBUgEoAe0ArwBxADIA
8/+6/5b/hf+B/37/fP+C/4r/kv+c/6z/vf/J/9L/2v/h/+X/6P/s//D/8f/z//L/9f/4
//n/+f/5//n/+v/7//v/+//7//3//v/+//z//P/8//z//////wAAAAAAAAEAAQABAAIA
AgACAAIAAgACAAIAAwAEAAQABAAFAAUABgAGAAYABgAHAAcABwAHAAcABwAIAAgACQAJ
AAkACgAKAAoACwALAAwADQANAAsADAAMAA0ADwAQABIAEwASABIAEQASABMAFAAUABUA
FwAYABgAGgAZABkAGgAbABwAHQAeACAAIQAhACIAIwAiACIAIwAkACcAKAApACkAKQAp
ACkAKgAqACoAKgAqACoAKgAqACgAJgAlACQAIwAiACEAIAAdABoAGAAWABUAEwARAA0A
DAAKAAcABQADAAEA/f/8//r/9//0//H/7//u/+z/6v/o/+j/5//m/+X/4//j/+P/4v/k
/+T/5P/k/+b/5v/n/+j/6f/p/+n/6v/s/+3/7f/t/+3/7//w//H/8f/x//H/8v/w//D/
8f/x//H/8f/x//H/8//z//P/8//z//P/8//z//P/9P/0//T/9P/0//T/9P/0//X/9f/1
//j/+P/4//n/+f/5//n/+//7//v/+//8//z//v/+//7///////////8BAAEAAgACAAIA
AgADAAQAAgABAAEAAQADAAMABAAEAAQABAAEAAQABAAEAAQABAAEAAMAAwADAAMAAwAD
AAMAAwACAAIAAgABAAAAAAD///////////////////7//v/9//3//f/9//3//f/9//3/
/P/7//r/+f/5//r/+v/6//r/+v/6//r/+f/5//n/+f/4//j/+P/4//r/+v/6//r/9//3
//f/9//3//f/9//3//f/9//3//f/+f/5//n/+f/3//f/9v/2//b/9//4//b/9v/2//b/
9v/2//b/9v/2//b/9v/2//b/9v/2//b/9v/2//b/9v/2//b/9v/2//b/9v/2//b/9v/2
//b/9v/2//b/9v/2//b/9v/2//b/9v/0//T/9P/0//T/9P/0//T/9v/2//b/9v/2//b/
9v/2//T/9P/0//T/9v/2//b/9v/2//b/9v/2//b/9v/2//b/9v/2//b/9v/0//T/9P/0
//b/9v/2//b/9P/0//T/9P/0//T/9P/0//T/9P/0//T/9P/0//T/9P/0//T/9P/0//T/
9P/0//T/9P/0//T/9P/0//X/9v/2//f/+P/5//r/+//8//z//P/9//3//P/8//z//P/8
//z//v/+//7//v/////////9//3//P/6//j/+P/4//j/+P/4//j/9v/2//b/9v/2//f/
9//3//b/9f/w//D/8P/w//L/8v/y//D/7//u/+7/7v/u/+//7//v/+//8P/x//H/8f/x
//H/8f/x//T/9//8/wIACQAXACsARwBmAIoArwDbAAwBPwFiAXEBbgFYASkB7QCrAGoA
JwDk/67/i/95/3b/dv92/3z/iP+U/57/r/+//8r/1P/b/+H/5v/q/+z/7f/v//D/7//y
//L/8//0//X/9v/3//f/9//3//n/+v/6//z//P/8//z//f/9//7//v/8//3//f/9//7/
/v/+//7/AAAAAAAAAQACAAIAAgADAAMABAAEAAQABAAFAAUABQAFAAUABQAGAAYABwAH
AAcACAAIAAgACQAHAAgACQAJAAsADAAMAA0ADAAMAA0ADQANAA4ADgAQABEAEgASABMA
EwAUABQAFgAXABcAGAAZABoAGwAcAB4AHwAfACAAIQAiACIAIwAkACMAJAAlACUAJwAn
ACcAKAAoACgAKAAoACgAKAAoACYAJgAlACQAIwAiACEAIAAdABwAGgAYABcAFQATAA8A
DgAKAAcABQADAAMA///+//z/+f/2//P/8f/w/+7/7P/q/+j/5//m/+X/4//j/+P/4v/i
/+L/4v/i/+L/4v/j/+T/5f/l/+X/5v/o/+n/6f/p/+v/7f/u/+//7//v/+//8P/w//D/
8f/x//H/8f/x//H/8f/x//H/8f/x//H/8f/x//H/8v/y//L/8v/y//L/8v/y//P/8//z
//L/8v/y//P/8//z//P/9f/1//X/9f/2//T/9v/2//b/+f/5//n/+f/5//n/+v/6//r/
+v/7//z//P/7//v/+//7//v//P/8//z//P/8//z//P/8//z//P/8//v/+//7//v/+//7
//v/+//6//r/+v/5//j/+P/3//f/9//3//f/9//3//b/9v/3//f/9//3//X/9f/1//X/
9v/1//T/8//z//T/9P/0//L/8v/y//L/8f/x//H/8f/w//D/8P/w//D/8P/w//D/8f/x
//H/8f/v/+//7//v//H/8f/x//H/8f/x//H/8f/x//H/8P/w//L/8f/w//D/7v/u/+7/
7v/w//D/8P/w/+7/7v/u/+7/8P/w//D/8P/w//D/8P/w/+7/7v/u/+7/7v/u/+7/7v/w
//D/8P/w/+7/7v/u/+7/7v/u/+7/7v/u/+7/7v/u//D/8P/w//D/7v/u/+7/7v/u/+7/
7v/u/+7/7v/u/+7/7v/u/+7/7v/u/+7/7v/u//D/8P/w//D/7v/u/+7/7v/u/+7/7v/u
/+7/7v/u/+7/7v/u/+7/7v/u/+7/7v/u/+7/7v/u/+7/7v/u/+7/7v/s/+z/7P/s/+z/
7P/s/+z/7v/u/+7/7v/u/+7/7v/u/+7/7v/u/+7/7v/u/+7/7//y//L/8//0//P/9P/1
//b/9v/2//f/9//2//b/9v/2//b/9v/4//j/+P/4//n/+f/5//f/9//2//T/8v/y//L/
8v/y//L/8v/w//D/8P/w//L/8//z//P/8P/v/+z/7P/s/+z/7P/s/+z/6v/p/+j/6v/q
/+r/6//r/+v/6//s/+3/7f/r/+v/7f/t/+//9P/5/wAABgATACcAPwBbAHoAogDJAPUA
JAFHAVQBTQE4AQ4B1wCbAF8AJgDp/7L/jv95/3P/dP92/3r/hv+Q/5z/rP+7/8f/0P/Y
/9//4//o/+r/7v/x//P/9P/z//b/9v/3//j/+f/8//3//f/9//3///8AAAAA/v/+//7/
/v8BAAEAAgACAAQABQAFAAUABAAEAAQABAAEAAQABAAFAAYABgAGAAcABwAIAAgACAAI
AAkACQAJAAcABwAHAAgACgALAAsACwAMAAwADAANAAsADAANAA0ADwAQABAAEQAQABAA
EQARABMAFAAUABYAFQAWABYAFwAXABgAGAAaABsAGwAcAB0AHAAdAB4AIAAhACEAIgAj
ACYAJgAnACgAJwAoACkAKQApACkAKQAqACoAKgAqACoAKAAoACgAJgAnACcAJwAnACUA
IwAhAB0AHgAcABoAGQAXABUAEQAQAA4ACwAJAAcABwADAAIAAAD9//r/9//1//L/8P/u
/+z/7P/r/+r/6f/o/+f/5v/k/+T/5P/k/+T/5P/k/+X/5v/n/+f/5//o/+r/6//r/+v/
6//t/+7/7//v/+//7//w/+7/7v/v/+//8f/x//H/8f/x//H/8f/x//H/8f/x//H/7//w
//D/8P/y//L/8v/y//L/8//z//P/8v/y//L/8//z//P/8//1//X/9f/1//b/+P/6//r/
+v/5//n/+f/5//v/+//8//z//P/8//3//v/+//3//f/9//////8AAAAA/v/+//7//v/+
//7//v/+//z/+//7//v//f/9//3//f/9//z//P/8//n/+P/4//f/+f/5//n/+f/5//n/
+P/4//f/9//3//f/9//3//f/9//0//P/8v/x//H/8v/y//L/8v/y//L/8v/x//H/8f/x
//L/8v/y//L/8P/w//D/8P/x//H/8f/x/+//7//v/+//8f/x//H/8f/v/+//7//v/+//
7//u/+7/7v/t/+7/7v/u/+7/7v/u/+7/7v/u/+7/7v/u/+7/7v/u/+7/7v/u//D/8P/w
//D/7//u/+3/7P/s/+z/7P/s/+z/7P/s/+z/7v/u/+7/7v/s/+z/7P/s/+z/7P/s/+z/
7P/s/+z/7P/s/+z/7P/s/+r/6v/q/+r/6//s/+3/7v/t/+z/6//q/+z/7P/s/+z/7v/u
/+7/7v/t/+z/6//q/+j/6P/o/+j/6v/q/+r/6v/o/+j/6P/o/+n/6v/r/+z/6v/q/+r/
6v/o/+j/6P/o/+r/6v/q/+r/6v/q/+r/6v/o/+j/6P/p/+r/6v/r/+z/7f/u/+//8P/w
//D/8f/x//D/8P/w//D/8P/w//L/8v/0//T/9f/1//P/8f/x//D/7v/s/+z/7P/u/+7/
7v/u/+r/6v/q/+r/6P/p/+n/6f/q/+n/5v/m/+j/6P/o/+j/5//k/+L/4P/i/+L/4v/j
/+P/4//j/+T/5f/l/+P/5f/n/+n/6f/s//H/+P8AAAsAHQA1AFEAcgCaAMEA7QAeAUcB
WAFVAUYBIgHrAK0AbQAyAPP/tv+Q/3v/cf9u/27/cP92/37/iv+Y/6n/t//A/8j/z//V
/9z/4P/g/+H/4f/i/+P/5P/k/+X/5v/n/+j/6f/p/+n/6//t/+7/7v/u/+7/7v/u/+3/
7f/u/+7/8P/x//H/8f/w//D/8P/w//L/8v/y//P/8v/y//L/8//z//T/9P/0//T/9f/1
//X/9f/1//X/9v/2//f/9//3//j/+P/4//n/+f/6//v/+//5//r/+v/7//z//P/9//3/
/f/+//7/AAABAAIAAgADAAMABAAEAAYABwAHAAgACQAIAAkACgAMAAsACwAMAA0AEAAQ
ABEAEgATABQAFQAVABUAFQAVABYAFAAUABQAFAAUABQAFAASABQAEwASABEADwANAAsA
BwAGAAQAAgABAAEA///7//r/9v/z//H/7//r/+f/5v/k/+P/4P/d/9v/2v/Y/9b/1P/Q
/8//zv/N/83/zf/N/8z/zv/O/87/zv/M/8z/zf/O/9H/0f/R/9L/0v/T/9P/0//V/9f/
2P/Z/9n/2f/Z/9r/2P/Y/9n/2f/b/9v/2//b/9v/2//b/9v/2//b/9v/2//b/9z/3P/c
/9z/3P/c/9z/3v/f/9//3//e/97/3v/f/9//3//f/+H/4f/h/+H/4v/k/+b/5v/m/+f/
5//l/w==
         </WaveFormData>
      </LeadData>
      <LeadData>
         <LeadByteCountTotal>10000</LeadByteCountTotal>
         <LeadTimeOffset>0</LeadTimeOffset>
         <LeadSampleCountTotal>5000</LeadSampleCountTotal>
         <LeadAmplitudeUnitsPerBit>4.88</LeadAmplitudeUnitsPerBit>
         <LeadAmplitudeUnits>��V</LeadAmplitudeUnits>
         <LeadHighLimit>2147483647</LeadHighLimit>
         <LeadLowLimit>268435456</LeadLowLimit>
         <LeadID>V5</LeadID>
         <LeadOffsetFirstSample>0</LeadOffsetFirstSample>
         <FirstSampleBaseline>0</FirstSampleBaseline>
         <LeadSampleSize>2</LeadSampleSize>
         <LeadOff>FALSE</LeadOff>
         <BaselineSway>FALSE</BaselineSway>
         <ExcessiveACNoise>FALSE</ExcessiveACNoise>
         <MuscleNoise>FALSE</MuscleNoise>
         <LeadDataCRC32>84136934</LeadDataCRC32>
         <WaveFormData>
+P/4//j/+P/4//j/+P/4//j/+P/4//j/+P/4//j/+P/6//r/+v/6//z//P/8//z/+//6
//n/+P/6//r/+v/6//r/+v/6//r/+v/6//r/+v/4//j/+P/4//r/+v/6//r/+v/6//r/
+v/4//j/+P/4//j/+P/4//j/+P/4//j/+P/4//j/+P/4//j/+P/4//j/+P/4//j/+P/4
//j/+P/4//j/+P/4//j/+v/6//r/+v/4//j/+P/4//r/+v/6//r/+v/6//r/+v/6//r/
+v/6//r/+v/6//r/+v/6//r/+v/4//j/+P/4//r/+v/6//r/+v/6//r/+v/6//r/+v/6
//r/+v/6//r//P/8//z//P/6//r/+v/6//r/+v/6//r/+v/6//r/+v/8//z//P/+//7/
/v////////8AAAAAAAD+//7//v/+/wAAAAAAAAAAAQADAAMABAAHAAcABwAHAAMAAwAD
AAEAAAAAAP///////////////wAAAAAAAAAAAAABAAEA///8//n/+f/4//j/+P/4//f/
9v/1//T/9P/0//T/9f/1//X/9f/2//b/9v/2//b/9P/x//D/7v/u/+3/7//0////FAAr
AEUAYwCBAJ8AxgDuAAgBFwEfARkBBQHqAM4AtgCUAG4ASQAsABkACwD8/+v/4f/c/9b/
1v/d/+T/5//q/+7/8f/x//T/9f/0//T/8v/y//T/8v/z//P/8//0//T/9P/0//X/9f/1
//b/+P/4//j/+P/4//j/+f/5//f/9//4//j/+P/4//j/+P/4//j/+P/4//r/+v/6//r/
+P/5//n/+f/5//n/+f/5//n/+f/5//n/+f/5//n/+f/5//n/+f/5//n/+v/6//r/+v/7
//v/+//7//v/+//7//v/+//7//v//P/8//z//f/9//3//f/9//3//f/9//3//////wAA
AAD/////////////AAAAAAAAAAAAAAAAAAD///7//v/+//7//v/8//z//P/7//r/+f/4
//j/9//2//b/9f/0//P/7//v/+3/6//q/+j/5v/k/+T/4//i/9//3//e/93/3P/b/9r/
2f/X/9X/1f/V/9X/1v/W/9b/1//X/9f/2f/b/9v/3f/e/9//4P/h/+P/5P/n/+n/6v/s
/+3/7v/v//D/8f/z//T/9f/2//b/9v/3//f/9//4//n/9//3//b/9v/2//f/9//3//f/
+P/4//f/9//3//f/9//3//f/9//3//j/+P/4//j/+P/4//j/+P/6//r/+v/6//n/+f/5
//n/+f/6//r/+v/8//z//P/8//z//P/8//z/+//7//v/+//7//v/+//8//z//P/8//v/
+//8//3//f/9//3//f/9//v//P/8//v//P/8//z//P/8//z//P/8//z/+//7//v/+//7
//v/+//7//v/+//6//r/+v/6//r/+v/6//r/+//7//r/+v/6//j/+P/4//j/+P/4//j/
9//3//f/9//3//f/9//3//f/+f/5//n/+P/4//j/+P/5//f/9//3//b/+P/3//f/9//3
//f/9//3//f/9//3//f/+f/7//n/+P/4//j/+P/4//j/+P/4//j/+P/4//j/+P/2//b/
9v/2//j/+P/4//j/+P/4//j/+P/2//b/9v/2//b/9v/2//b/9v/2//b/9v/2//b/9v/2
//T/9P/0//T/9v/2//b/9v/4//j/+P/4//j/+P/4//j/9v/2//b/9v/2//b/9v/2//b/
9v/2//b/9v/2//b/9v/2//b/9v/2//b/9v/2//b/9v/2//b/9v/2//b/9v/2//T/9P/0
//T/9P/0//T/9P/0//T/9P/0//T/9P/0//T/9P/0//T/9P/2//b/9v/2//b/9v/2//b/
9v/2//b/9v/2//j/+P/4//n/+f/7//z//v/+//7//v/8//z//P/8//z//P/9//////8A
AAEAAQABAAEA/////////f/8//z/+//7//v/+//7//v/+v/6//j/+P/4//n/+//5//j/
9f/1//T/9P/0//T/8//y//H/8P/w//D/8P/v/+//7//v//D/8P/w//D/8P/w/+3/7P/o
/+j/6//r/+z/8/8CABkAMQBNAGsAhwCqANQA9gAJARMBEwEDAeoAzgC0AJgAdABLACgA
DQD9//L/5f/X/9L/zv/K/8//1v/b/97/4v/l/+f/6v/r/+z/7P/s/+z/7P/s/+3/7f/t
/+z/7P/s/+z/7f/t/+3/7v/u/+7/7v/u/+7/7v/v/+//7//v//D/8P/w//D/8P/w//D/
8P/w//D/8v/y//L/8v/w//H/8f/x//H/8f/x//H/8//z//P/8//z//P/8//z//P/8//z
//P/8//0//T/9P/y//P/8//z//H/8f/x//H/8//z//P/8//0//T/9P/1//X/9f/1//X/
9//3//f/9//3//f/+P/4//n/+f/5//n/+f/6//r/+v/6//r/+v/6//n/+P/4//j/+P/4
//b/9v/0//P/8v/x//L/8v/x//D/7v/t/+z/6//r/+v/6f/n/+b/5P/i/+D/4v/h/+D/
3f/b/9r/2f/Y/9X/1P/T/9H/0//T/9P/0//S/9L/0v/T/9P/0//V/9f/1//Z/9r/2//c
/93/3//g/+H/4//k/+b/5f/m/+f/6P/n/+n/6v/r/+z/7P/s/+3/7v/v//H/8//z//P/
8v/y//L/8//z//P/8//0//T/8//x//H/8f/x//H/8f/x//H/8v/y//L/8v/y//L/8v/y
//L/8v/y//L/9f/1//X/9f/1//b/9v/2//T/9P/0//T/8v/y//L/8v/0//X/9v/3//f/
9//3//j/+P/4//j/9//3//j/+f/5//n/+f/5//n/+f/6//r/+f/6//r/+v/6//r/+v/6
//r/+v/5//n/+f/5//n/+f/5//n/+f/5//j/+P/4//j/+P/4//j/+P/5//n/+P/4//j/
+P/4//j/+P/6//r/+v/5//n/+f/5//n/+f/5//n/+f/3//f/9//2//b/9v/2//f/9//3
//f/9v/2//X/9f/1//b/9//4//n/9//3//f/9//3//f/9//2//b/9v/2//b/9v/2//b/
9v/2//b/9v/2//b/9v/2//b/+P/4//j/+P/4//j/+P/4//f/9v/1//T/9v/2//b/9v/2
//b/9v/2//T/9P/0//T/9P/0//T/9P/2//b/9v/2//T/9P/0//T/9v/2//b/9v/2//b/
9v/2//T/9P/0//T/9P/0//T/9P/2//b/9v/2//T/9P/0//T/9P/0//T/9P/0//T/9P/0
//T/9P/0//T/9v/2//b/9v/0//T/9P/0//b/9v/2//b/9v/2//b/9v/0//T/9P/0//L/
8v/y//L/8//0//X/+P/4//j/+f/5//n/+v/6//r//P/8//z//P/6//r/+v/6//3/////
/wAA///////////////////9//z//P/7//v/+//7//v/+//6//r/+v/6//r/+//7//n/
+P/1//X/9P/2//b/9v/1//P/8f/v/+7/7v/u/+//7//x//H/8v/y//L/8v/y//L/7//s
/+r/7P/t/+//9v8DABYALwBJAGcAgwChAMgA7gAEAREBEwELAfUA2gDCAKoAjABgADkA
HAANAP//7v/f/9f/0P/M/9D/1//a/93/5P/o/+n/6//s/+//8P/w/+7/7v/u/+7/7//v
/+//8P/w//D/8P/y//P/9P/2//X/9P/z//L/8v/y//P/8//x//H/8v/y//T/9P/0//T/
9v/2//b/9v/2//b/9v/2//T/9f/1//X/9//3//f/9//1//X/9f/1//P/8//z//P/9f/1
//X/9f/3//j/+P/4//b/9//3//f/9//3//f/9//5//n/+f/5//z//P/8//3/+v/5//j/
9//5//n/+f/5//r/+//9//7//f/9//3//f/7//z//P/8//7//v/+//7//P/6//n/+P/6
//r/+P/4//r/+f/4//f/9P/0//P/8v/y//H/8P/v/+3/7f/r/+n/5v/k/+L/4P/g/9//
3v/b/9v/2v/Z/9j/1//W/9X/0//T/9P/0//T/9L/0v/S/9P/1f/V/9f/2f/Z/9v/3P/d
/97/3//h/+L/4//l/+b/6P/p/+r/6//s/+v/7f/u/+//8v/y//L/8//z//P/9P/1//X/
9f/0//T/8v/z//P/8//0//b/9//3//X/9f/1//X/9f/1//X/9f/2//b/9v/2//b/9v/2
//b/9v/2//b/9v/5//n/+f/5//v//P/8//z//P/8//z//P/8//z//P/8//3//f/9//3/
/f/9//3//v/+//7//v/9//3//v///////////////////wAAAAD///7//v/+//7//v/+
//7//v8AAP///////////////////f/9//3//P/8//z//P/8//z//P/8//3/+//6//r/
+v/8//z//P/8//z//P/8//v/+//7//v/+//9//3//f/9//3//f/9//z//P/8//z//f/9
//3//f/8//z/+//7//v/+//7//v/+//5//n/+f/5//v/+//7//z//P/8//z//P/8//z/
/P/8//z//P/8//z//P/8//z//P/8//z//P/8//z//P/8//z//P/8//z//P/+//7//v/+
//7//v/+//7//v/+//7//v/+//7//v/+//z//P/8//z//P/8//z//P/+//7//v/+//7/
/v/+//7//v/+//7//v/+//7//v/+/wAAAAAAAAAA/v/+//7//v/+//7//v/+/wAAAAAA
AAAAAgACAAIAAgAAAAAAAAAAAAAAAAAAAAAAAAAAAAAAAAAAAAAAAAAAAAIAAgACAAIA
AgACAAIAAgACAAQABAAEAAUABQAHAAgACAAIAAgACAAKAAoACgAKAAgACAAJAAsACwAM
AA0ADQAPAA8ADQANAA0ACwAKAAoACQAJAAkACQALAAsACgAKAAgACAAIAAkACQAHAAYA
AwADAAIAAgACAAQAAwACAAEA/v/+//7//v8BAAEAAQABAAIAAgACAAIAAgAAAP///P/4
//j/+f/5//z/BwAWAC0ASQBnAIUAowDIAPIAEgEjAS0BKwEZAf4A4gDGAKoAggBZADoA
IwAVAAoA+f/t/+j/4v/g/+X/6v/v//L/9v/5//v//v/9//7//v/+/wAAAAD+////////
/wAAAAAAAAAAAQABAAEAAgAEAAQABAAEAAQABAAFAAUAAwADAAQABAAEAAQABAAEAAYA
BgAGAAYABgAGAAYABgAGAAcABwAHAAcABwAHAAcABQAFAAUABQAHAAcABwAHAAcABwAH
AAcABwAIAAgACAAKAAsACwALAAkACQAJAAkACwALAAsACwAKAAoACgALAAsACwALAAsA
CwALAAsACwANAA0ADgAOAA0ADQANAA0ADQAOAA4ADgAOAA4ADgAOAA0ADAAMAAwADAAM
AAoACgAKAAkACAAHAAYABgAFAAQAAAD///7//f/7//v/+f/3//j/9v/0//L/8v/x//D/
7f/r/+r/6f/o/+f/5v/l/+P/5f/l/+X/5f/k/+T/5P/l/+X/5f/n/+n/5//p/+r/6//u
/+//8f/y//P/9f/2//j/9//4//n/+v/7//3//v///wIAAgACAAMAAwADAAQABQAFAAUA
BAAEAAYABwAHAAcABwAIAAgABwAFAAUABQAFAAUABQAFAAUABgAGAAYABgAGAAYABgAG
AAgACAAIAAgACQAJAAkACQAJAAoACgAKAAoACgAKAAoACgAKAAoACgAJAAkACQAJAAkA
CQAJAAoACgAKAAoACQAJAAoACwALAAsACwALAAsACQAKAAoACQAIAAgACAAIAAoACgAK
AAoACgAJAAkACQAHAAcABwAHAAkACQAJAAgACgAKAAoACgAJAAgABwAHAAcABgAGAAYA
BgAGAAYABgAGAAYABgAFAAUABQAFAAUABQAFAAUABQAFAAUABQAEAAYABgAGAAcABQAF
AAUABAAGAAUABQAFAAMAAwADAAMAAwADAAMAAwAFAAUABQAEAAQABAAEAAQABgAGAAYA
BgAEAAQABAAEAAQABAAEAAQABAAEAAQABAAEAAQABAAEAAQABAAEAAQABAAEAAQABAAE
AAQABAAEAAQABAAEAAQAAgACAAIAAgACAAIAAgACAAQABAAEAAQABAAEAAQABAAEAAQA
BAAEAAQABAAEAAQABAAEAAQABAACAAIAAgACAAQABAAEAAQABAAEAAQABAACAAIAAgAC
AAIAAgACAAIAAgACAAIAAgACAAIAAgACAAIAAgACAAIAAgACAAIAAgACAAIAAgACAAIA
AgACAAIAAgACAAIAAgACAAIAAgACAAQABAAEAAQABgAGAAYABwAHAAkACgAKAAoACgAK
AAoACgAKAAoACgAMAA0ADwAPABAAEQARABEADwANAA0ADQAJAAgACAAHAAcABwAHAAcA
BwAGAAYABgAGAAYABwAHAAcABgADAAMAAgACAAIAAgD///7//f/8//7//v/+////////
////AAAAAAAA/v/8//z/+f/4//b/9v/5//v/AAANACIAPQBXAHMAjwCzANoA/AAQARsB
GwENAfUA3ADCAKYAhABcADcAHAALAAMA9v/p/+X/4P/e/+D/5//s/+//8v/0//X/9//6
//v/+v/6//r//P/8//r/+//7//v//P/8//z//P////////8AAP7//v/+//7//v/+////
////////AAAAAAAAAAAAAAAAAAAAAAAAAAD+//7//v/+/wAAAQABAAEAAQABAAEAAQAB
AAEAAQABAAEAAQABAAEAAQABAAEAAQADAAQABAAEAAQABQAFAAUAAwADAAMAAwAFAAUA
BQAFAAYABgAGAAcABwAHAAcABwAHAAcABwAHAAUABQAGAAYACQAJAAkACQAJAAoACgAK
AAwADAAMAAwACwAKAAoACgAIAAgABgAGAAgABwAGAAUABAAEAAMAAgD+//3//P/7//n/
+f/3//X/9v/0//L/8P/y//H/8P/t/+3/7P/r/+r/6f/o/+f/5f/j/+P/4//j/+T/5P/k
/+X/4//j/+X/5//p/+v/7P/t/+z/7f/v//D/8f/z//T/9v/1//b/9//4//n/+//8//3/
AAAAAAAAAQADAAMABAAFAAUABQAEAAQAAgADAAMAAwABAAIAAgABAAMAAwADAAMABQAF
AAUABQAGAAYABgAGAAYABgAGAAYABAAEAAQABAADAAMAAwADAAQABgAHAAgABgAGAAYA
BgAGAAYABgAGAAcABwAHAAcABQAFAAUABgAIAAgACAAHAAcACAAJAAkACwALAAsACwAK
AAoACQAHAAYABgAGAAYABgAGAAYABgAGAAUABQAFAAcABwAHAAcABQAFAAUABAAEAAQA
BAAEAAYABgAGAAcABwAGAAYABgAGAAYABgAGAAYABgAGAAUAAwADAAMAAwADAAMAAwAD
AAUABQAFAAQAAgACAAIAAwADAAMAAwACAAIAAQABAAEAAwADAAMAAwABAAEAAQABAP//
AQABAAIABAAEAAQABAAEAAQABAAEAAQABAAEAAQABAAEAAQABAACAAIAAgACAAQABAAE
AAQAAwACAAEAAAAAAAAAAAAAAAIAAgACAAIAAgACAAIAAgACAAIAAgACAAIAAgACAAIA
AAAAAAAAAAACAAIAAgACAAIAAgACAAIAAAAAAAAAAAACAAIAAgACAAIAAgACAAIAAgAC
AAIAAgAEAAQABAAEAAQABAAEAAQAAgACAAIAAgACAAIAAgACAAAAAAAAAAAAAAAAAAAA
AAACAAIAAgACAAQABAAEAAQABQAEAAMAAwAFAAcACAAIAAYABgAGAAYABAAEAAQABAAG
AAcACQAJAAoACwALAAsACwAJAAkACQAJAAgACAAHAAUABQAFAAUABQAEAAQABAAEAAQA
BQAFAAMAAgD//////P/8//z//P/7//r/+f/4//n/+v/7//3//f/9//3//v/8//r/+v/6
//r/+f/2//b/+P/5//v/AgARACgAQQBbAHkAlQC5AOQABgEYASUBJQEXAf0A4gDIAK4A
iABgAD0AJgAZAAsA9v/p/+H/2v/U/9r/4//m/+n/7v/w//H/8//2//f/+P/2//b/9v/4
//b/9//3//f/+P/4//j/+P/5//n/+f/6//r/+v/6//r//P/8//3//f/7//v//P/8//z/
/P/8//z//P/8//z//P/8//z//P/8//z//f/9//3////////////+//3//P/7//3//f/9
//3//f/9//3//f/9//7//v/+//7/////////AQABAAEAAQAAAP///v/9//7//v/+////
AQABAAEAAQABAAEAAQABAAEAAQACAAIAAQABAAEAAQABAAIAAgACAAIAAgACAAIAAwAC
AAIAAgACAAIAAAAAAAAA///+//3/+v/6//n/+P/2//X/9P/z/+//7//t/+v/7P/q/+j/
5v/k/+P/4v/f/93/3P/b/9r/2//a/9n/1//Z/9n/2f/Z/9j/2P/Y/9n/2f/Z/9v/3f/d
/9//4P/h/+T/5f/n/+j/5//p/+r/7P/t/+7/7//w//H/8//0//X/9P/0//T/9f/1//X/
9v/3//f/9//2//b/+P/5//n/+f/5//r/+v/5//n/+f/5//n/9//3//f/9//4//j/+P/4
//r/+v/6//r//P/8//z//P/7//v/+//7//v//P/8//z//P/8//z//P/+//7//v/+////
/////////f/9//3//v///wAAAQABAAEAAgADAAMAAQABAAEAAQD//wAAAAD/////AAAB
AAIAAgACAAIAAgAAAP///////////////////////////v/+//7//v/+//z//P/8//3/
/f/8//z//P/6//r/+v/6//z//P/8//v/+//7//v/+//7//v/+//7//v/+//7//r/+v/6
//r/+//7//v/+//6//r/+f/5//n/+//7//v/+//5//n/+f/5//v/+//7//r/+v/6//r/
+v/6//r/+v/6//r/+v/6//r/+v/6//r/+v/6//r/+v/6//r/+v/6//r/+v/6//r/+v/6
//r/+v/6//r/+v/6//r/+v/6//r/+v/6//r/+v/6//r/+v/6//r//P/8//z//P/6//r/
+v/6//r/+v/6//r/+v/6//r/+v/6//r/+v/6//j/+P/4//j/+P/4//j/+P/6//r/+v/6
//r/+v/6//r/+P/4//j/+P/6//r/+v/6//r/+v/6//r/+v/6//r/+v/6//r/+v/6//r/
+v/6//r/+v/6//r/+v/4//j/+v/6//z//f/9////AAAAAAAAAAAAAAAAAAAAAAAAAAAA
AAEAAwADAAQABQAFAAUABQADAAMAAwABAAAAAAD////////////////+//7//v/+//7/
AQABAP///v/5//n/+P/4//r/+v/5//j/9f/0//T/9P/0//X/9f/1//X/9v/2//b/9v/2
//b/8//y//D/7v/t/+3/8P/5/wgAHwA7AFcAdQCRALgA4gAEARkBJQElARUB+gDeAMIA
pAB+AFcANgAbAAsA/v/t/9//3P/Y/9T/1//e/+P/5v/o/+v/7f/w//H/8P/y//L/8v/y
//T/9f/1//X/9P/0//T/9P/1//X/9f/2//b/9v/2//b/9v/2//f/9//3//f/+P/4//j/
+P/4//j/+P/4//j/+P/6//r/+v/6//j/+f/5//n/+f/5//n/+f/5//n/+f/5//n/+f/5
//n/+f/5//n/+f/5//r/+v/6//r/+//7//v/+f/5//n/+f/7//v/+//7//z//P/8//3/
+//7//v/+//9//3//f/9//3//f/+//7////////////9//7//v/+/wAAAAAAAAAA///+
//7//v/+//7//P/8//z/+//6//n/9v/2//X/9P/y//H/8P/v/+3/7f/r/+n/6P/m/+T/
4v/i/+H/4P/d/9//3v/d/9z/2//a/9n/1//V/9X/1f/V/9b/1v/W/9f/1f/V/9f/2f/Z
/9v/3P/d/97/3//h/+L/4//l/+b/6P/p/+r/6//s/+//8f/y//P/9P/0//T/9f/1//X/
9v/3//f/9//2//b/9v/3//f/9//1//b/9v/1//f/9//3//f/9//3//f/9//4//j/+P/4
//b/9v/2//b/+P/4//j/+P/3//f/9//3//f/+P/4//j/+v/6//r/+v/4//j/+P/4//n/
+f/5//n/+f/5//n/+v/8//z//P/7//v//P/9//3//P/7//r/+f/5//r/+v/5//r/+v/6
//r/+P/4//j/+P/4//f/9//3//f/9//3//f/9//3//f/9v/4//j/+P/4//b/9v/2//f/
9//2//b/9v/2//b/9v/2//T/9P/0//P/9P/1//b/9//1//X/9f/1//X/9f/1//T/9P/0
//T/9f/1//X/9f/0//T/8//z//P/9f/1//X/9f/1//X/9f/1//X/9f/1//T/9P/0//T/
9P/0//T/9P/0//T/9P/0//T/9P/0//T/9P/0//T/9P/0//T/9P/0//T/9P/0//T/9P/y
//L/8v/y//L/8v/y//L/8v/y//L/8v/y//L/8v/y//T/9P/0//T/8v/y//L/8v/y//L/
8v/y//L/8v/y//L/8v/y//L/8v/y//L/8v/y//L/8v/y//L/8P/w//D/8P/w//D/8P/w
//L/8v/y//L/8v/y//L/8v/y//L/8v/y//D/8P/w//D/8v/y//L/8v/y//L/8v/y//D/
8P/w//D/8P/w//D/8P/w//D/8P/w//D/8P/w//D/8P/w//D/8P/0//T/9P/1//f/+f/6
//r/+v/6//r/+v/4//j/+P/4//j/+f/7//v//P/9//3//f/9//v/+//7//f/9v/2//X/
9//3//f/9//3//b/9v/2//b/9v/3//f/8//y/+//7//w//D/8P/w/+3/7P/r/+r/7P/s
/+z/7f/t/+3/7f/u//D/7v/s/+z/6v/p/+b/5v/o/+n/7f/0/wMAGAAvAEsAaQCHAKkA
0ADyAAYBDQENAf8A6QDOALYAnAB4AFAALQASAAEA9//o/93/2//W/9L/1v/f/+L/5f/q
/+z/7f/v//D/7//w//L/8v/y//L/8v/z//P/8//2//b/9v/2//f/9//3//j/9//2//X/
9P/2//b/9//3//n/+f/6//r/+v/6//r/+v/6//r/+v/6//r/+v/6//r/+P/5//n/+f/5
//n/+f/5//n/+f/5//n/+//7//v/+//5//n/+f/5//v//P/8//z//P/9//3//f/9//3/
/f/9//v/+//7//v//P/8//z//f/9//3//f/9//7///8AAAEA/////wAAAAABAAEAAQAB
AAMABAAEAAQAAgACAAIAAgABAAAAAAAAAAAAAAD+//7//v/9//z/+//6//r/+f/4//T/
8//y//H/8f/x/+//7f/u/+z/6v/o/+j/5//m/+P/4//i/+H/4P/h/+D/3//d/9v/2//b
/9v/2P/Y/9j/2f/Z/9n/2//d/93/3//g/+H/4v/j/+X/5v/n/+n/6v/s/+3/7v/v//D/
8f/z//T/9f/2//b/9v/3//f/9//4//n/+f/5//j/+P/6//v/+//7//n/+v/6//n/+f/5
//n/+f/7//v/+//7//r/+v/6//r/+v/6//r/+v/4//j/+P/4//n/+f/5//n/+//8//z/
/P/8//z//P/8//z//P/8//z//f/9//3//f/9//3//f/+//7//v/+//3/+//8//3//f/9
//3//f/9//3//v/+//3//v/+//7//v/+//7//v/+//z/+//7//v/+//7//v/+//7//v/
+//6//r/+v/6//r//P/8//z//f/8//r/+f/4//j/+P/4//j/+P/4//j/9//5//n/+f/5
//n/+f/5//n/+f/5//n/+P/6//r/+v/7//r/+f/4//b/9//3//j/+f/4//f/9v/1//f/
9//3//f/9//3//f/+P/4//j/+P/4//j/+P/4//j/9v/2//b/9v/2//b/9v/2//j/+P/4
//j/9v/2//b/9v/2//b/9v/2//b/9v/2//b/+P/4//j/+P/2//b/9v/2//b/9v/2//b/
9v/2//b/9v/0//T/9P/0//L/8v/y//L/9f/2//f/+P/3//b/9f/0//b/9v/2//b/9v/2
//b/9v/0//T/9P/0//L/8v/y//L/9P/0//T/9P/0//T/9P/0//b/9v/2//b/9P/0//T/
9P/y//L/8v/y//T/9P/0//T/8v/y//L/8v/0//T/9P/0//T/9P/0//X/8//1//b/9v/4
//j/+P/4//r/+v/6//r/+P/5//v/+//8//3//f/9//3/+//7//v/+//6//r/+f/5//n/
+f/5//j/9v/1//T/9P/0//X/9f/1//T/8f/x//D/8P/w//D/7f/s/+v/6v/q/+r/6v/r
/+3/7f/t/+7/8P/w/+7/7v/s/+v/6P/k/+T/5//p//D///8UACsARwBlAIEAoQDIAO4A
BgEPARUBCwH1ANgAvgCkAIQAWAAzABwACwD7/+r/2//T/8z/yP/K/8//1P/Z/97/4v/j
/+f/6P/n/+b/5v/k/+T/5v/m/+f/5//n/+r/6v/q/+r/6//r/+v/7P/s/+z/7P/s/+v/
6v/q/+n/6//r/+z/7P/q/+r/6v/q/+r/6v/q/+r/6P/o/+j/6P/p/+v/7P/t/+3/7f/t
/+3/6//r/+v/6//r/+v/6//r/+3/7f/t/+3/6//s/+z/7P/s/+3/7f/t/+v/6//r/+v/
6//r/+v/6//s/+z/7P/t/+//7//v/+//7f/t/+3/7f/t/+3/7v/u/+//7//v/+//7//w
//D/8P/u/+7/7v/u/+3/7P/s/+z/6v/q/+j/6P/q/+n/6P/n/+j/6P/n/+b/4//h/9//
3f/b/9v/2f/X/9j/1v/U/9L/0P/P/87/y//J/8j/x//G/8X/xP/D/8H/w//D/8P/w//C
/8L/wv/D/8P/w//F/8f/x//J/8r/y//M/83/z//Q/8//0f/S/9T/1f/W/9f/2P/b/93/
3v/f/+D/4P/g/+H/3//f/+D/4f/h/+H/4P/g/+L/4//j/+P/4f/i/+L/4f/f/9//3//f
/+H/4f/h/+H/5P/k/+T/5P/i/+L/4v/i/+L/4v/i/+L/4//j/+P/4//j/+T/5P/k/+T/
5P/i/w==
         </WaveFormData>
      </LeadData>
      <LeadData>
         <LeadByteCountTotal>10000</LeadByteCountTotal>
         <LeadTimeOffset>0</LeadTimeOffset>
         <LeadSampleCountTotal>5000</LeadSampleCountTotal>
         <LeadAmplitudeUnitsPerBit>4.88</LeadAmplitudeUnitsPerBit>
         <LeadAmplitudeUnits>��V</LeadAmplitudeUnits>
         <LeadHighLimit>2147483647</LeadHighLimit>
         <LeadLowLimit>268435456</LeadLowLimit>
         <LeadID>V6</LeadID>
         <LeadOffsetFirstSample>0</LeadOffsetFirstSample>
         <FirstSampleBaseline>0</FirstSampleBaseline>
         <LeadSampleSize>2</LeadSampleSize>
         <LeadOff>FALSE</LeadOff>
         <BaselineSway>FALSE</BaselineSway>
         <ExcessiveACNoise>FALSE</ExcessiveACNoise>
         <MuscleNoise>FALSE</MuscleNoise>
         <LeadDataCRC32>2079179204</LeadDataCRC32>
         <WaveFormData>
9v/2//b/9v/4//j/+P/4//j/+P/4//j/+P/4//j/+P/6//r/+v/6//z//P/8//z/+v/6
//r/+v/4//j/+P/4//j/+P/4//j/+P/4//j/+P/4//j/+P/4//r/+v/6//r/+v/6//r/
+v/4//j/+P/4//j/+P/4//j/+P/4//j/+P/4//j/+P/4//r/+v/6//r/+P/4//j/+P/4
//j/+P/4//r/+v/6//r/+v/6//r/+v/6//r/+v/6//r/+v/6//r//P/8//z//P/8//z/
/P/8//z//P/8//z//P/8//z//P/6//r/+v/6//z//P/8//z//P/8//z//P/8//z//P/8
//z//P/8//z//v/+//7//v/8//z//P/9//3//f/9//3//f/8//z//f/9//3//f/+////
/////wAAAAAAAAEAAQABAAIAAgACAAQABAAEAAUABwAHAAgACQAKAAoACgAKAAgABgAG
AAYABQAEAAQABAAEAAQABAADAAUABAAEAAUAAwADAAMAAwAAAP///v/9//3//f/9//v/
+v/5//j/+P/5//n/+f/5//r/+v/6//r//P/8//r/+f/2//P/8P/u/+v/6//t//T/AAAR
ACMANgBJAF4AdwCUAKkAuADFAMoAyQDCALwAtwCrAJUAewBgAE8AQgAxAB4ADwAHAPz/
9v/2//f/9//5//n/+v/5//v/+//5//n/+f/5//j/9v/3//f/9//3//f/9//3//f/9//3
//f/+f/5//n/+f/5//n/+f/5//n/+v/6//r/+f/5//r/+v/4//j/+f/5//n/+f/5//n/
+f/5//n/+f/5//n/+f/5//j/+P/4//j/+P/4//f/9//4//j/+P/4//j/+P/4//n/+f/5
//n/+P/6//n/+f/5//f/9//3//f/9//4//j/+P/2//b/9v/2//b/9v/2//b/9v/2//b/
9v/4//j/+P/4//b/9v/2//b/9//3//b/9f/3//b/9v/2//T/8//y//L/8v/y//L/8P/w
//H/8f/x//D/7//v/+7/7f/s/+r/6P/p/+j/5//m/+b/5f/k/+P/4v/i/+L/4v/h/+H/
4P/g/+H/4f/h/+L/4v/i/+L/4v/j/+X/5v/n/+b/5//o/+n/7P/t/+7/8P/x//H/8v/y
//P/9P/1//b/9//3//j/+f/7//v/+//8//r/+v/7//v/+//7//v/+//7//z//f/9//z/
/P/8//z//P/8//z/+//7//v/+//7//v/+//7//v//P/8//z//P/7//v/+//7//v/+//8
//z//P/9//3//f///////f/7//z//P/8//z/+v/6//r/+v/6//r/+v/6//v/+//7//v/
+//7//v/+//7//v/+//6//r/+v/7//v/+//7//r/+v/8//z//P/8//z//P/8//z/+v/6
//r/+//7//n/+f/5//n/+f/5//r/+v/6//n/+f/7//v/+//7//n/+v/6//r/+v/6//r/
+v/5//n/+f/4//r/+v/6//n/+//7//v/+//5//n/+f/4//r/+v/6//r/+P/4//n/+f/5
//n/+f/5//r/+v/6//r//P/8//z/+v/6//r/+v/6//r/+v/6//r/+v/6//r/+v/4//j/
+P/4//r/+v/6//r/+P/4//j/+P/4//j/+P/4//j/+P/4//j/+P/4//j/+P/4//j/+P/4
//j/+P/4//j/+v/6//r/+v/6//r/+v/6//r/+v/6//r/+P/4//j/+P/4//j/+P/4//r/
+v/6//r/+v/6//r/+v/4//j/+P/4//j/+P/4//j/+v/6//r/+v/4//j/+P/4//b/9v/2
//b/9v/2//b/9v/2//b/9v/2//b/9v/2//b/+P/4//j/+P/4//n/+f/5//n/+f/5//j/
+P/5//n/+f/5//r/+//7//v//P/8//z/////////AAD+//7//v/+//z//f//////AgAD
AAQABAAEAAQABAACAAIAAgABAAAA/v/+//7//v/+//3//f/8//z//f/9//3//f/9//r/
+f/6//n/+f/5//n/9//2//X/9P/0//X/9f/z//P/9P/0//L/8v/y//L/8v/x//D/7f/q
/+j/5//l/+X/6v/0/wEAEQAmADkATABjAIAAmQCsALkAwAC/ALoAsgCtAKUAlQB7AFwA
RQA0ACkAGAAJAP//9v/s/+r/6//r/+v/7f/u/+//8f/z//P/8f/x//H/8P/w//H/8f/x
/+//7//v/+//7//v/+//7//v/+//7//v//H/8f/x//H/7//w//D/8P/v/+//8P/w//D/
8P/x//H/8f/x//H/8f/x//H/8f/x//H/8f/x//H/8v/y//L/8v/w//D/7//v//D/8P/w
//D/8v/y//L/8//x//H/8f/w//D/7//v/+//7//v/+//7//x//L/8v/y//L/8v/y//L/
8v/y//L/8v/y//L/8v/y//T/9P/0//T/9P/0//T/9P/z//P/8v/x//P/8v/y//L/8v/x
//D/8P/u/+7/7v/s/+3/7f/s/+v/6v/p/+n/6P/o/+j/5//m/+f/5v/l/+T/5P/j/+L/
4f/e/97/3v/e/93/3f/c/9z/3P/d/97/4P/e/97/3v/e/9//4f/i/+P/5P/l/+b/5//q
/+v/7P/u/+//7//w//D/8f/y//P/9P/0//P/8//z//P/8//z//T/9v/2//f/9//3//f/
9//3//X/9v/3//f/+P/4//j/+P/2//b/9v/1//X/9f/1//X/9//3//f/9//2//b/9v/2
//f/9//3//f/9//3//j/+P/4//n/+f/5//n/+f/3//X/9P/0//T/9P/2//b/9v/2//j/
+P/4//j/9//3//f/9//3//f/9//3//f/9//3//b/+P/4//n/+f/3//f/9v/2//j/+P/4
//j/9v/2//b/9v/4//j/+P/5//n/9//3//f/9f/1//X/9v/2//b/9f/1//f/9//3//f/
9//4//j/+P/4//j/+P/4//n/+f/5//j/9v/2//b/9f/1//X/9f/1//X/9f/1//T/9v/2
//b/9v/0//T/9f/1//f/9//3//f/9P/0//T/9P/2//b/9v/2//b/9v/2//b/9P/0//T/
9P/2//b/9v/2//b/9v/2//b/9v/2//b/9v/2//b/9v/2//T/9P/0//T/8v/y//L/8v/0
//T/9P/0//T/9P/0//T/9P/0//T/9P/0//T/9P/0//L/8v/y//L/9P/0//T/9P/2//b/
9v/2//T/9P/0//T/9P/0//T/9P/0//T/9P/0//L/8v/y//L/9P/0//T/9P/y//L/8v/y
//L/8v/y//L/8//0//X/9v/0//T/9P/0//T/9P/0//T/9P/0//T/9f/1//X/9f/1//P/
8v/y//P/9f/1//X/9v/3//f/9//4//b/9v/3//f/9f/2//b/9v/4//j/+P/5//3//f/+
/////v/+//7//v8AAP7//v/+//v/+v/6//r/+v/6//r/+f/7//r/+v/7//n/+f/5//n/
9v/1//T/8//z//P/8//x//L/8f/w//D/8f/x//H/8f/w//D/8P/w//L/8v/y//H/7P/p
/+T/4v/j/+P/5//u//z/DQAfADIARQBYAHMAjAChALAAuwC+AL0AuACyAK8AoQCFAGcA
UABBADYAIwAOAAEA9//s/+r/7P/t/+3/7//v/+7/7f/v//H/8f/z//H/8f/w/+7/7//v
/+//8f/x//H/8f/z//P/8//z//L/8f/w/+//7//v/+//7//v//D/8P/w/+//7//w//D/
8f/y//T/9f/z//P/8//z//P/8//z//P/8//z//P/8//w//D/8P/w//D/8P/v/+//8v/y
//L/8v/y//L/8v/z//H/8f/x//D/8v/x//H/8f/x//H/8f/x//P/9P/0//T/8//y//H/
8P/x//L/8//0//b/9v/2//b/9f/0//P/8v/0//T/9P/0//X/9f/0//P/8v/w/+//7v/w
/+//7v/u/+7/7v/u/+z/6//r/+r/6f/p/+n/6v/q/+n/6P/m/+T/4//i/+H/4P/g/9//
3v/d/9z/3P/c/9z/2//b/9r/2v/a/9v/3P/e/97/3v/e/97/3//h/+L/4//k/+X/5v/n
/+j/6f/q/+z/7f/t/+7/7v/v//D/8f/y//H/8f/y//P/9f/1//X/9v/2//b/9//3//f/
9//3//f/9f/2//f/9//3//j/+f/6//j/+P/4//f/9//3//f/9//3//f/9//3//j/+P/4
//j/9//3//f/9//4//n/+//8//r/+//7//v/+//7//n/9//3//j/+f/6//z//P/8//z/
/P/8//z//P/7//v/+//7//3//f/9//3//f/9//3//P/8//z//f/9//3//f/8//z//P/8
//z//P/8//z//P/8//z//P/8//3/+//5//n/+f/7//v/+//8//z//P/7//v/+//7//v/
+//7//z//P/8//z//P/8//z/+//7//v/+v/8//z//P/7//3//f/9//3//f/9//3//P/8
//z//P/8//z//P/9//3//f/9//3//f/8//z//P/8//z//P/8//z//v/+//7//v/+//7/
/v/+//7//v/+//7//v/+//7//v8AAAAAAAAAAP7//v/+//7//v/+//7//v8AAAAAAAAA
AAAAAAAAAAAAAAAAAAAAAAAAAAAAAAAAAAAAAAAAAAAAAAAAAAAAAAACAAIAAgACAAIA
AgACAAIAAAAAAAAAAAACAAIAAgACAAIAAgACAAIAAAAAAAAAAAACAAIAAgACAAIAAgAC
AAIAAgACAAIAAgACAAIAAgACAAIAAgACAAIAAgACAAIAAgACAAMAAwADAAMAAwADAAIA
AgADAAMAAwADAAQABQAFAAUABgAGAAYACQAJAAkACgAKAAoACgAKAAgACQALAAsADgAP
ABAAEAAQABAAEAAOAA4ADgANAAwADAAMAAwADAAMAAsACwAKAAoACwALAAsACQAJAAYA
BQAGAAUABQAFAAUAAwACAAEAAAAAAAEAAQADAAMABAAEAAQABAAEAAQABAABAAAA+//4
//b/8//z//P/+P8CABMAJQA6AE0AYAB5AJgArwDAAM0A1gDVAM4AxgDBALcAowCJAGwA
VwBKAD0AKAAZAA8ABAD+//z//f/9//3//f/+////AQABAAEAAQABAAEAAAD+////////
////////////AQABAAEAAQABAAEAAQABAAEAAQABAAEA//8AAAAAAAABAAEAAgACAAIA
AgADAAMAAwADAAMAAwADAAMAAwADAAMAAwADAAMAAgACAAIAAgACAAIAAQABAAIAAgAC
AAIAAgACAAIAAwAFAAUABQAEAAQAAwADAAMAAwADAAMAAwABAAIAAgACAAIAAgACAAIA
AgACAAIAAgAEAAQABAAEAAIAAgACAAIAAgACAAIAAgADAAMAAgABAAEAAAAAAAAAAAD/
//7//v/+//7//v/8//3//f/8//v/+P/3//f/9v/2//b/9f/0//X/9P/z//L/8v/x//D/
7//s/+z/7P/s/+v/6//q/+r/6//r/+v/7P/s/+z/7P/s/+//8f/y//P/9P/1//b/9//4
//n/+v/8//3//f/+//7//f/+////AAADAAMABAAFAAUABQAFAAYABgAGAAcABwAJAAkA
CQAJAAcACAAJAAkACgAKAAoACgAIAAgACAAHAAcABwAHAAcABwAHAAcABwAIAAgACAAI
AAkACQAJAAkABwAHAAgACAAIAAkACQAJAAkACQAHAAUABQAGAAcACAAKAAoACgAKAAgA
CAAIAAgABwAHAAcABwAJAAkACQAJAAcABwAHAAYABgAGAAcABwAHAAcABgAGAAgACAAI
AAgABgAGAAYABgAGAAYABgAHAAcABQAFAAUABwAHAAcACAAIAAgABwAHAAcABwAHAAcA
BQAGAAYABgAGAAYABgAGAAcABwAHAAYABgAGAAYABQAHAAcABwAHAAcABwAHAAYABgAG
AAYABgAGAAYABwAHAAYABQAEAAMABAAEAAQABAAEAAQABgAGAAYABgAGAAYABgAGAAYA
BgAGAAYABgAGAAYABgAGAAYABAAEAAQABAAEAAQABAAEAAQABAAEAAQABAAEAAQABAAG
AAYABgAGAAQABAAEAAQAAgACAAIAAgAEAAQABAAEAAYABgAGAAYABgAGAAYABgAEAAQA
BAAEAAQABAAEAAQABAAEAAQABAAEAAQABAAEAAQABAAEAAQABAAEAAQABAACAAIAAgAC
AAQABAAEAAQABAAEAAQABAAEAAQABAAEAAIAAgACAAIAAgACAAIAAgAEAAQABAAEAAQA
BAAEAAQABQAFAAUABQAFAAUABAAEAAUABQAFAAUABgAHAAcABwAIAAgACAAJAAkACQAK
AAoACgAKAAoACgANAA8ADwAQAA8AEAAQABAAEAAQAA4ADgANAAsACQAIAAkACgALAAwA
CQAJAAgACAALAAsACwALAAsACAAHAAYABQAFAAUABQAFAAQAAwACAAIAAwADAAMAAwAE
AAQABAAEAAQABAACAP///v/7//j/9v/1//X/9//+/w4AHwAxAEQAWQBwAI0ApAC1AMQA
zQDOAMkAwgC8ALUApwCLAG0AVABFADoAKwAaABEACQAAAPz/AAABAAEAAQADAAIAAwAF
AAUAAwADAAMAAwACAAAAAQABAAEAAQABAAEAAQADAAMAAwADAAUABQAFAAUAAwADAAMA
AwADAAQABAAEAAUABQAGAAYABAAEAAUABQAFAAUABQAFAAcABwAHAAcABwAHAAcABwAI
AAgACAAIAAcABgAEAAMABgAGAAYABgAIAAgACAAJAAkACQAJAAgACAAHAAcABwAJAAkA
CQAJAAcACAAIAAgABgAGAAYABgAGAAYABgAGAAYABgAGAAYACAAIAAgACAAIAAgACAAI
AAsACwAKAAkABwAGAAYABgAGAAUABAAEAAYABgAGAAQAAQABAAAA///8//v/+//6//j/
+P/3//b/9v/2//b/9v/4//f/9v/1//L/8v/y//L/8f/x//D/8P/x//H/8f/y//L/8v/y
//L/8f/z//T/9f/4//n/+v/7//z//f/+/wAA/////wAAAAABAAIAAwAEAAUABQAGAAcA
CAAJAAoADAAMAAwADQANAAsACwALAAsACgAKAAoACQAKAAoACgAKAAoACgAKAAkACwAL
AAsACwALAAsACwALAAwADAAMAAwACQAJAAkACQAJAAkACgAKAAoACwALAAsACwALAAkA
BwAIAAgACAAIAAoACgAKAAoACAAIAAgACAAJAAkACQAJAAsACwALAAsADQANAA0ADAAK
AAoACwALAAkACQAIAAgACAAIAAgACAAIAAgACAAIAAgACAAIAAkACQAHAAcABwAHAAcA
BwAIAAoACgAJAAkACQAJAAkACQAJAAoACgAKAAoACgAKAAoACgAJAAgABgAIAAgACAAH
AAkACQAJAAkABwAHAAcABgAIAAgACAAIAAYABgAHAAcABwAHAAcABwAGAAYABgAGAAIA
BAAEAAYACAAIAAgACAAIAAgACAAIAAgACAAIAAgABwAGAAUABAAGAAYABgAGAAgACAAI
AAgABwAGAAUABAAGAAYABgAGAAYABgAGAAYABgAGAAYABgAGAAYABgAGAAQABAAEAAQA
BgAGAAYABgAGAAYABgAGAAYABgAGAAYABAAEAAQABAAGAAYABgAGAAQABAAEAAQABgAG
AAYABgAIAAgACAAIAAYABgAGAAYABAAEAAQABAAGAAYABgAGAAMAAgABAAAAAwADAAMA
AwAFAAUABAAEAAcABwAHAAcABgAHAAcABwAIAAgACAAJAAgABwAHAAYACAAIAAgACAAJ
AAsACwAMAA0ADgAOAA4AEAAQAA4ADgAOAA0ADAAMAAoACgAKAAoACQAJAAgACAAJAAkA
CQAJAAkABgAFAAQAAgABAAAA//////7//f/8////AQACAAMAAgACAAEAAAD+//7//v/+
//3/+v/1//L/8P/x//P/9f/+/w4AHwAvAEIAVQBuAIsApgC5AMYAzwDOAMkAwgC+ALkA
qQCNAHEAXgBRAEIALQAaAA0AAQD4//b/+P/5//n/+f/5//r//f/9/////f/7//n/+f/6
//r/+//7//v/+//7//v/+//5//n/+f/5//v/+//7//v//f/9//3//f/7//z//P/8//3/
/f/+//7//P/8//3//f/8//v/+v/5//r/+//8//3//f/9//3//f/8//z//P/8//z//P/7
//v//P/8//z//P/8//z//P/9//3//f/9//z//P/7//v/+//5//n/+f/5//n/+v/6//r/
/P/8//z//P/8//z//P/8//r/+v/6//r/+v/6//r/+v/8//z//P/8//v/+//6//n/+f/4
//j/+P/6//n/+P/4//j/+P/4//b/8//z//L/8f/y//H/8f/w/+//7v/s/+r/6//q/+n/
6P/m/+X/5P/j/+L/4v/i/+L/4//j/+L/4v/j/+P/4//k/+b/5v/m/+b/5v/n/+f/5//q
/+v/7P/t/+7/7//w//L/8//z//T/9P/1//b/9//4//n/+f/6//v/+f/5//n/+v/6//r/
+//7//v/+//7//v/+//8//3//f/+//7//v/+//z//P/8//v/+//7//v/+//5//n/+f/5
//z//P/8//z//f/9//3//f/9//3//v/+//z//f/9//3//f/9//v/+f/5//r/+//8//z/
/P/8//z//P/8//z//P/9//3//f/9/////////////v/9//z/+v/8//z//f/9///////+
//7//v/+//7//v/8//z//P/8//7//v/+/////f/7//v/+//7//v/+//8//z//P/7//v/
+//7//v/+//5//r/+v/6//z//P/8//z//f/9//3//P/8//z//P/7//v/+//7//v/+//7
//v/+v/8//z//P/8//r/+v/7//v/+//7//v/+//6//r/+v/6//z//P/8//z//P/8//z/
/P/8//z//P/8//z//P/8//z/+v/6//r/+v/8//z//P/8//z//P/8//z//P/8//z//P/8
//z//P/8//z//P/8//z/+v/6//r/+v/8//z//P/8//z//P/8//z//P/8//z//P/6//r/
+v/6//r/+v/6//r/+v/6//r/+v/6//r/+v/6//j/+P/4//j/+v/6//r/+v/6//r/+v/6
//r/+v/6//r/+v/6//r/+v/6//r/+v/6//r/+v/6//r/+v/6//r/+v/6//r/+//7//n/
+f/5//n/+P/4//n/+f/5//n/+v/7//3//f/+//7//v////////8AAAAAAAAAAP7//v//
/wEAAQACAAMABAAEAAQABAAEAAIAAgACAAEAAAAAAAAAAAAAAAAA/////wAAAAABAAEA
AQABAAEA/v/9//z/+//7//v/+//5//j/9//2//b/9//1//X/9f/2//b/9v/2//b/+P/4
//X/9P/z/+7/6v/n/+f/6f/s//b/AwAVACoAPwBSAGkAiAChALQAwwDMAMsAxAC+ALcA
rQCdAIMAZgBPAEAAMwAeAA0AAwD6//L/8P/x//P/8//z//T/8//1//X/9f/1//X/9f/2
//T/9f/1//X/9f/1//X/9f/1//X/9f/1//X/9f/1//X/8//z//P/8//1//b/9v/2//X/
9f/2//b/9P/0//X/9f/3//f/9//3//f/9//3//f/9//3//f/9//2//b/9v/2//b/9v/1
//X/9P/0//T/9P/0//T/9P/1//X/9f/1//T/9P/z//P/8//1//X/9f/1//X/9v/2//b/
9P/0//T/9P/0//T/9P/0//b/9v/2//b/9v/2//b/9v/0//T/9P/0//X/9f/0//P/9f/0
//T/9P/0//P/8v/y//L/8v/y//D/7f/t/+z/6//q/+n/6f/o/+j/6P/n/+b/5f/k/+P/
4v/i/+H/4P/f/+D/4P/g/+D/3//f/97/3v/d/93/3f/e/+D/4P/g/+D/4f/j/+T/5f/m
/+f/6P/p/+r/6//s/+7/7f/t/+7/7v/x//L/8//0//f/9//4//n/+f/5//n/+v/6//r/
+//7//v/+//7//v/+f/6//v/+//8//z//P/8//z//P/8//v//f/9//3//f/7//v/+//7
//r/+v/6//r/+//7//v/+//7//v//P/8//z//f/9//3///////3/+//8//z//P/8//z/
/P/8//z//P/8//z//P///////////////////////f/9//3//P/8//z//f/9//3//f/8
//z//P/8//z//P/8//z//P/8//r/+v/6//v//f/7//v/+//9//3//f/+//7//v/9//3/
+//7//v/+//7//z//P/8//r/+v/6//r/+//7//v/+v/6//r/+v/5//v/+//7//v/+//7
//v/+v/6//r/+v/6//r/+v/7//v/+//7//v/+//7//z//f/+//7//P/8//z//P/8//z/
/P/6//r/+v/6//r/+v/6//r/+v/6//r/+v/6//r/+v/6//r/+v/6//r/+v/6//r/+v/4
//j/+P/4//r/+v/6//r/+v/6//r/+v/6//r/+v/6//z//P/8//z/+v/6//r/+v/6//r/
+v/6//r/+v/6//r/+v/6//r/+v/6//r/+v/6//j/+P/4//j/9v/2//b/9v/4//j/+P/4
//r/+v/6//r/+v/6//r/+v/6//r/+v/6//j/+P/4//j/+P/4//j/+P/4//j/+P/4//j/
+P/4//j/+P/4//j/+P/5//n/+f/5//f/9//2//b/9//3//f/9//6//v/+//7//3//v//
/wEAAQABAAIAAgAAAAAAAAAAAAEAAwADAAQABQAGAAYABgAEAAQAAgACAAAA///+//7/
AAAAAAAAAAAAAAEAAQACAAMAAwADAAMAAgD+//z/+v/5//n/+f/5//f/9v/1//T/9v/3
//f/9//3//j/+P/4//j/+P/2//b/8//w/+//7P/q/+v/6//v//b/BAAVACcAPgBRAGQA
fwCYAKsAtgC/AMAAuwC0AK4AqQCZAH0AYQBIADkALgAfAA4ABQD9//T/9P/2//X/8//1
//P/8v/z//X/9f/1//X/9f/1//T/9v/3//f/9//3//f/9//3//f/9//3//f/9v/1//T/
8//1//X/9f/1//f/+P/4//j/9//3//j/+P/4//j/+f/5//f/9//3//f/9//3//f/9//3
//f/9//3//b/9v/2//b/+P/4//f/9//2//b/9v/2//b/9v/2//f/+f/5//n/+P/4//f/
9//3//X/9f/1//X/9f/2//b/9v/4//j/+P/4//j/+P/4//j/9v/2//b/9v/2//b/9v/2
//f/+P/5//r/+f/5//j/9//1//T/9P/0//T/8//y//L/8v/y//L/8P/v/+//7v/t/+z/
6//r/+r/7P/s/+v/6v/p/+j/5//m/+b/5f/k/+P/5P/k/+T/5P/j/+P/4v/i/9//3//f
/+D/4P/g/+D/4P/h/+P/5P/l/+T/5f/m/+f/6v/r/+z/7v/v/+//8P/w//H/8v/z//T/
9f/1//b/9//3//f/9//4//j/+P/5//n/+f/5//n/+f/5//r/+//7//j/+P/4//j/9v/2
//b/9f/3//f/9//3//n/+f/5//n/+v/6//r/+v/4//f/9v/1//f/9//4//j/9v/3//f/
9//5//n/9//1//X/9v/3//j/+P/4//j/+P/4//j/+P/4//n/+f/5//n/9//3//f/9//3
//f/9//2//b/9v/3//f/+f/5//j/+P/4//j/+P/4//b/9v/2//b/9v/2//b/9//1//P/
8//z//T/9f/2//j/+P/4//f/9//2//X/9P/z//P/9P/0//T/9P/0//T/9P/1//X/9f/0
//b/9v/2//X/9f/1//X/9f/1//X/9f/0//P/8v/x//D/8f/y//T/9f/z//P/8//z//L/
8v/y//L/8v/0//T/9P/0//T/9P/0//T/9P/0//T/8v/y//L/8v/y//L/8v/y//L/8v/y
//L/8v/y//L/8v/y//L/8v/y//L/8v/y//L/9P/0//T/9P/0//T/9P/0//P/8v/x//D/
8v/y//L/8v/w//D/8P/w/+7/7v/u/+7/8f/y//P/9P/z//L/8f/w//D/8P/w//D/8v/y
//L/8v/x//D/7//u//D/8P/w//D/8P/w//D/8P/u/+7/7v/u/+//8P/x//L/8P/w//D/
8P/u/+7/7v/u/+//7//v/+//7//v/+7/7v/v/+//7//v/+7/7//v/+//8P/w//D/8f/z
//P/9P/0//T/9P/0//T/9P/1//T/9P/1//b/9v/2//f/+P/3//j/+P/3//b/9v/0//T/
9P/0//L/8f/v/+7/8f/x//H/8f/y//D/8P/w/+3/7f/t/+3/6//q/+n/6P/m/+f/5//n
/+f/6P/o/+j/7P/s/+r/6P/l/+D/3f/c/9r/2//b/9//5v/0/wMAFwAqAD0AUgBtAIgA
nQCqALUAuAC1AKwAqACjAJcAewBfAEoAPQAuABsABgD5/+3/5P/g/+D/4f/j/+X/5//m
/+f/5//l/+P/4f/h/+H/4v/i/+P/4//j/+X/5f/l/+X/5f/l/+X/5f/j/+P/4//j/+H/
4f/h/+H/4f/i/+L/4v/j/+P/5P/k/+L/4v/j/+P/4v/h/+D/3//g/+H/4v/j/+P/4//j
/+P/4v/i/+L/4v/i/+L/4f/h/+T/5P/k/+T/4//i/+H/4f/h/+H/4f/g/+D/3//f/9//
3//f/9//3//h/+L/4v/i/+T/5P/k/+T/4//i/+H/4P/g/+D/4P/g/+D/4P/g/+D/3v/e
/97/3v/f/9//3v/d/9//3v/e/97/3P/b/9r/2v/c/9z/3P/a/9n/2f/Y/9f/1P/T/9P/
0v/S/9L/0f/Q/8//zv/N/8z/zP/L/8r/yf/H/8b/xf/E/8X/xf/E/8T/xP/F/8b/yP/G
/8b/xv/G/8n/y//M/83/zP/N/87/z//O/8//0P/S/9P/0//U/9T/1f/W/9f/2P/b/9v/
3P/d/9//3//f/+D/3v/e/9//3//d/93/3f/d/9//4P/h/+H/4P/g/+D/4P/f/97/3f/b
/93/3f/d/93/3v/f/+D/4f/h/+D/3//e/93/3f/d/93/3f/d/97/3v/c/93/3f/d/93/
2//b/w==
         </WaveFormData>
      </LeadData>
   </Waveform>
</RestingECG>
