# Supplementary material for: Detection of Left Atrial Enlargement Using a Convolutional Neural Network-Enabled Electrocardiogram
Source: Front Cardiovasc Med. 2020 Dec 17;7:609976. doi: 10.3389/fcvm.2020.609976 (PMC7773668; doi:10.3389/fcvm.2020.609976)
Supplement: Supplementary file 2 [file Data_Sheet_2.ZIP › normal1/1802010524_9911_00000008.XML]

<?xml version="1.0" encoding="Windows-1252"?>
<!DOCTYPE RestingECG SYSTEM "restecg.dtd">
<RestingECG>
   <PatientDemographics>
      <PatientID>1802010524</PatientID>
      <PatientAge>68</PatientAge>
      <AgeUnits>Years</AgeUnits>
      <Gender>Female</Gender>
      <PatientLastName>lufengmei</PatientLastName>
   </PatientDemographics>
   <TestDemographics>
      <DataType>Resting</DataType>
      <Site>1</Site>
      <AcquisitionDevice>MAC55</AcquisitionDevice>
      <Status>Unconfirmed</Status>
      <Priority>Normal</Priority>
      <AcquisitionTime>08:58:54</AcquisitionTime>
      <AcquisitionDate>09-07-2015</AcquisitionDate>
      <CartNumber>1</CartNumber>
      <AcquisitionSoftwareVersion>009C</AcquisitionSoftwareVersion>
      <XMLSourceVersion>MAC5000 v1.0</XMLSourceVersion>
   </TestDemographics>
   <RestingECGMeasurements>
      <VentricularRate>69</VentricularRate>
      <AtrialRate>69</AtrialRate>
      <PRInterval>198</PRInterval>
      <QRSDuration>92</QRSDuration>
      <QTInterval>410</QTInterval>
      <QTCorrected>439</QTCorrected>
      <PAxis>57</PAxis>
      <RAxis>67</RAxis>
      <TAxis>68</TAxis>
      <QRSCount>11</QRSCount>
      <QOnset>217</QOnset>
      <QOffset>263</QOffset>
      <POnset>118</POnset>
      <POffset>167</POffset>
      <TOffset>422</TOffset>
      <ECGSampleBase>500</ECGSampleBase>
      <ECGSampleExponent>0</ECGSampleExponent>
   </RestingECGMeasurements>
   <Diagnosis>
      <Modality>Resting</Modality>
         <StatementCount>2</StatementCount>
         <LabelText>12SL ��ϳ���</LabelText>
      <DiagnosisStatement>
         <StmtFlag>ENDSLINE</StmtFlag>
         <StmtText>�������</StmtText>
      </DiagnosisStatement>
      <DiagnosisStatement>
         <StmtFlag>ENDSLINE</StmtFlag>
         <StmtText>���� ECG</StmtText>
      </DiagnosisStatement>
   </Diagnosis>
   <Waveform>
      <WaveformType>Rhythm</WaveformType>
      <WaveformStartTime>0</WaveformStartTime>
      <NumberofLeads>8</NumberofLeads>
      <SampleType>CONTINUOUS_SAMPLES</SampleType>
      <SampleBase>500</SampleBase>
      <SampleExponent>0</SampleExponent>
      <HighPassFilter>16</HighPassFilter>
      <LowPassFilter>150</LowPassFilter>
      <ACFilter>NONE</ACFilter>
      <LeadData>
         <LeadByteCountTotal>10000</LeadByteCountTotal>
         <LeadTimeOffset>0</LeadTimeOffset>
         <LeadSampleCountTotal>5000</LeadSampleCountTotal>
         <LeadAmplitudeUnitsPerBit>4.88</LeadAmplitudeUnitsPerBit>
         <LeadAmplitudeUnits>��V</LeadAmplitudeUnits>
         <LeadHighLimit>2147483647</LeadHighLimit>
         <LeadLowLimit>268435456</LeadLowLimit>
         <LeadID>I</LeadID>
         <LeadOffsetFirstSample>0</LeadOffsetFirstSample>
         <FirstSampleBaseline>0</FirstSampleBaseline>
         <LeadSampleSize>2</LeadSampleSize>
         <LeadOff>FALSE</LeadOff>
         <BaselineSway>FALSE</BaselineSway>
         <ExcessiveACNoise>FALSE</ExcessiveACNoise>
         <MuscleNoise>FALSE</MuscleNoise>
         <LeadDataCRC32>326604905</LeadDataCRC32>
         <WaveFormData>
+v/6//r/+v/8//z//P/8//r/+v/6//r/+v/6//r/+v/7//z//f/+//z//P/8//z/+v/6
//r/+v/8//z//P/8//r/+v/6//r//P/8//z//P/8//z//P/8//3//v///wAA/f/8//v/
+v/8//z//P/8//z//P/8//z//v/+//7//v/8//z//P/8//7//v/+//7//P/8//z//P/8
//z//P/8//z//P/8//z//v/+//7//v/8//z//P/8//z//P/8//z//P/8//z//P/6//r/
+v/6//r/+v/6//r//P/8//z//P/8//z//P/8//z//P/8//z//P/8//z//P/7//r/+f/4
//n/+v/7//z/+//6//n/+P/5//r/+//8//r/+v/6//r//P/8//z//P/8//z//P/8//3/
/v///wAA/v/+//7//v8AAAAA/////wQABQAFAAUABQAGAAgACAAGAAUABAADAAAA/v/9
//v/+f/5//j/+P/4//f/9//3//T/9P/0//P/9P/0//X/9f/1//X/9P/0//b/9v/3//f/
9f/1//X/9f/3//b/9v/3//b/9P/z//L/8v/y//L/8v/0//T/9P/1//X/9P/0//X/9v/2
//f/+P/1//T/8//y//f/8//z//P/9P/x/+3/7f/s//D/+/8FAA0AFgAeACYAMQA6AEUA
TQBQAEcAOAApACYAKQApACcAJQAjACIAGQAPAA0ABgABAAEAAgACAAMAAAD8//v/+//7
//v/+//7//v/+//7//n/+f/8//z//P/7//n/+v/6//n/+f/6//r/+v/7//v//P/9//3/
/P/8//z//P/9//3/+//7//v/+//7//z//f/+/wAA///9//z//P/+//7//f/9//v/+//7
//3//f/9//3//f/+//7///8BAP///////////v////////8AAAEAAgAEAAIAAgAEAAQA
BgAFAAUABQAIAAgACAAJAAoACgAKAAoACgAIAAoADAAOAA4ADgAOAA0ADQAOAA4ADwAP
AA8AEQARABAAEAAQABIAEwATABQAFQAVABQAEwAVABUAEwASABIAEQARABEAEQARABAA
DwAMAAsACgAJAAgACAAIAAYABgAHAAkACgAIAAgABgAFAAUAAwADAAQABAADAAMAAwAB
AAEAAQAAAAIAAwADAAMAAwADAAQABAACAAEAAQABAAMAAQABAAEAAQABAAEAAgACAAEA
AQACAAIAAgACAAMAAQABAP//AQAEAAQABAACAAEAAQADAAMAAAAAAAEAAQAFAAIAAAAA
AAQABAAEAAQAAwABAAAAAAABAAIAAwADAAEAAgACAAIAAgACAAIAAQABAAEAAgACAAEA
AQACAAIAAgACAAIAAgABAAEAAQABAAIAAwAEAAUABQAEAAIAAQACAAIAAAAAAAAAAAAA
AAAAAAD///////8BAAEAAQABAAIAAgABAAEA//8AAAEAAQABAAEAAQAAAP7//v//////
AQABAAEAAQD//wAAAAAAAP7//v/+//3//f8AAAAA//////////8AAP////8AAAAAAwAD
AAIAAgACAAIAAgACAAQABQAFAAUAAwD//wAABgAIAAYABgAGAAYABgAGAAUABQAGAAcA
BwAHAAgACgANAA4ADAALAAoACQAEAAIAAQD///3//f/8//z/+v/5//n/+f/5//r/+//7
//j/+P/5//n/+f/5//j/+P/4//j/+f/5//f/9//3//f/9//2//b/9//3//b/9v/2//j/
+P/4//j/9v/2//b/9//5//j/+P/5//f/9v/2//b/9v/2//b/9v/3//X/+f/9//j/8f/v
/+//8P/w//X//f8JABQAGAAeACcANgBDAEkATABRAE4ARQA4ADMAMQAtAC8ANQAwACUA
HQAbABYADQAHAAoACAABAAIABgABAP3//f/9//n/+/////7//f/6//n//P/8//z/+//7
//z//P/7//n/+v/6//r/+//7//z//f/7//r/+v/6//r/+//7//n//f/9//3//f/9//3/
/f/+//7//f/9//7//v/+//3//f/8//v/+v/7//z//f/+/////f/8//z//f//////////
//7/////////AQABAAEAAgAAAAAAAgACAAQAAwADAAMAAgACAAIAAwAGAAYABgAGAAYA
BAAGAAgACAAIAAgACAAJAAkACgAKAA0ADQANAA8ADQAMAAwADAANAA0ADAAMAA4ADwAP
AA8ADwAPAA0ADAAOAA0ADQANAA0ADQAMAAsADQANAA0ADQAIAAgACAAGAAUABQAGAAYA
BAAEAAIAAQADAAEAAQACAAIAAQABAAEAAQABAAEAAAAAAAEAAQABAP////8AAAAA////
/wAAAQADAAEAAQABAP///////wAAAAD/////AAACAAIAAgADAAEAAQD//wEAAAAAAAAA
/v/9//3///////7//v//////AwAAAP7//v/+//7//v/+/wAA/////wAAAgACAAIAAQAA
AAAA///+//z//P/8//v//f/9//7//v/9//3//v/+/wAAAAAAAAAA/f/9//3//f//////
/////wAAAAD/////AAAAAP7//v////7//f/8//7//f/9//3///////////8AAAAA////
////AAABAAEAAQABAAEAAAD///7//v/9//3//f/9//3/+//8//z//P/8//z//P/7//3/
AAAAAP///f/9//3//v8BAAEAAgACAAIAAQD///7/AAAAAAAAAAAAAAEABQAGAAQABAAE
AAQABgAGAAUABQAIAAkACQAJAAoADAAPABAACwAJAAcABQAEAAIAAQD////////+//7/
/f/7//r/+f/4//j/+P/3//j/+P/5//n/+f/5//j/+P/4//j/+f/5//n/+f/5//n/+f/4
//j/+f/3//b/9v/2//j/+P/4//j/+P/4//j/+f/5//j/+P/5//f/9v/2//b/9v/2//b/
9v/3//3//f/5//j/9f/p/+P/6v/y//f///8JABQAIAAqADMAPABHAFUAXgBZAEwAQwA8
ADUALwAzADUALwAuACcAGQATABAACQAFAAgABgADAAIAAAD///3//f////////////3/
/f/7//v//P/8//z/+//7//z//P/7//v//P/8//z//f/9//7////+//z/+//6//z//f/9
//v/+//7//v/+//9//3//f/+//7//f/9//7//v/+//3//f/9//3//f////3//f/9//3/
/f/8//z//f/////////////////+//3//v///wAAAgACAAIABAAEAAQAAwADAAMABAAE
AAQABQAGAAYABgAGAAgABgAIAAoACgAKAAoACgANAA0ADgAOAA4ADQAMAA0ADwAOAA4A
DgAPAA8ADgAOABAAEQARABEADwAPAA0ADAANAA0ADgAPAA0ADQAMAAsACQAJAAkACQAI
AAgACAAGAAUABQAGAAYABgAGAAQAAwABAP////8AAAAA/////////////////v8AAAEA
AQABAP////8AAAAA/f/9//7///////3//f/9//v/+//7//z//v/9//3//v/+//7//v//
//7//f/6//v//v/+//7//P/9//3///////3//P/8//v////8//r/+v/8//z//P/8//7/
/f/9//7//v/+//7//f/7//z//P/8//7//v/+//3//f/9//7//v/7//v//P/8//r/+v/6
//r/+//7//v/+//7//v/+//7//7//v/9//3//P/8//r/+v/8//z//P/8//z/+//7//v/
+//7//v/+//8//z/+//7//r/+v/6//n/+P/5//r/+v/6//r/+//7//n/+f/5//n/+//8
//z//P/8//z//P/7//n//P/8//v/+////wAAAgACAAIAAgACAAIAAQABAAQABQAFAAUA
BAAEAAUABAADAAMAAwADAP7//P/7//n/+f/5//j/+P/4//f/9//3//j/+P/4//f/9v/2
//f/9//3//f/9v/2//b/9v/3//f/9f/1//X/9f/3//b/9v/3//b/9P/z//L/9P/0//T/
9P/0//T/9P/1//P/8v/y//P/8//y//L/8v/0//T/9P/0//P/8//z//P/8P/v/+//6//o
/+7/9/8BAAcADAAaACgALwAyADkAQwBKAEcANgAnACIAIwAfAB0AHQAfAB4AGQANAAcA
BAD9//3/AgD8//f/+P/8//v/9//1//f/9//3//X/9//3//X/9f/2//b/9v/1//X/9v/2
//X/9f/2//b/9v/1//X/9v/3//X/9P/0//T/9f/3//j/9//4//f/9v/1//f/9//3//j/
9//1//T/9P/2//b/9f/1//f/9//3//n/+P/3//b/9f/2//b/9//5//f/9//3//f/+P/5
//n/+f/5//n/+f/6//r/+v/8//z//v/9//3//f/+//7//v///wAAAAAAAAAAAAD+/wAA
AgACAAIAAgACAAUABQAGAAYABwAHAAcACQAHAAYABgAGAAcABwAGAAYACAAJAAkACQAJ
AAkABwAGAAYABQAFAAUABQAFAAQAAwABAAEAAQABAP7//v/+//z/+f/5//r/+v/6//r/
+P/3//n/9//3//j/+v/5//n/+f/2//X/9P/y//L/8//z//P/8v/z//X/9v/z//P/9P/1
//f/9f/1//X/8//z//P/9P/0//P/8//0//T/9P/0//X/8//z//H/8//2//b/9v/0//P/
8//1//X/9P/0//X/9f/3//T/8v/y//T/9P/0//T/9v/1//X/9v/0//T/9P/z//T/9v/3
//j/9//2//X/8//1//X/9v/2//X/9f/2//b/9P/0//T/9P/1//X/9f/1//P/8//z//P/
8v/y//H/8f/z//T/8//0//T/9P/0//T/9P/z//P/8//z//P/8//z//T/9P/z//P/8f/y
//P/8//y//P/9P/0//L/8v/z//P/8//z//P/8//y//L/8f/w//H/8v/z//P/8//2//b/
9f/z//P/8//0//X/9f/2//b/9f/1//j/+v/6//r/+v/6//z//P/7//v//v/////////+
//7////+//7//f/8//v/+v/4//f/9f/x//H/8P/w/+7/7f/t/+3/7f/u/+//7//s/+z/
7f/t/+//7//u/+7/7P/s/+3/7f/v/+//7//v/+3/7P/s/+3/7//u/+7/7v/u/+7/7v/u
/+7/7v/u/+//7f/s/+z/7f/v/+7/7v/u/+z/7P/s/+z/7//1/+//6//s/+n/5f/j/+b/
6P/v//X//f8KABQAHAAnADIANwBDAEwASwBCADcALAApACkAKQAnACcAJAAbABMAEQAM
AAEA+f8AAAQA/f/4//r/9//1//X/9f/x//H/8f/z//P/8f/x//T/9P/0//P/8f/y//L/
8f/x//L/8v/y/+//7//w//H/8//y//L/8v/y//P/8//x//P/8//z//P/8//z//P/9P/y
//H/8f/y//T/9P/z//P/9f/1//X/9//1//X/9f/1//f/9v/2//f/9v/1//T/8//0//X/
9f/1//f/9//3//j/+P/4//r/+v/4//f/9//3//n/+v/7//3/AAAAAAAAAAD+//z//v8A
AAAAAAAAAAAAAQABAAIAAgADAAMAAwAFAAUABAAEAAQABwAHAAYABgAGAAcABwAHAAkA
CQAHAAYACAAHAAcABwAFAAUABAADAAMAAwADAAMAAAAAAAAA/v/7//v//P/8//7//v/8
//v/+//5//n/+v/6//n/+f/5//n/+f/5//j/+v/7//v/+//3//f/+P/4//f/9//4//n/
+f/3//f/9//5//n/+f/6//r/+f/5//r/+v/6//r/+//5//n/9//5//j/+P/4//b/9v/3
//r/+//6//r/+//7//z/+P/1//T/+f/6//v//P/5//f/9v/2//j/+P/4//f/9//4//j/
+P/4//j/+P/3//f/9//4//j/9//3//j/+P/4//j/+P/4//f/9//3//f/9//3//f/9//4
//j/9//3//r/+v/4//j/+v/6//r/+v/4//f/9//3//n/+f/5//n/+P/4//f/9//5//r/
+//7//n/+f/5//j/+P/4//n/+f/7//v/+//7//r/+v/5//j/+f/6//v/+//4//r/+f/3
//n/+f/5//r/+f/5//r/+v/5//n/+P/4//z//P/8//z/+v/7//v/+//9//v/+v8AAAIA
AgACAAIAAgAAAAAA/////wQABQAFAAUABwAIAAoACgAIAAcABgAFAAIAAAD///3/+//7
//r/+v/6//n/+f/5//b/9v/2//X/9P/0//X/9f/1//X/9P/0//T/9P/1//X/9f/1//X/
9f/3//b/9v/3//f/9v/2//b/9v/2//b/9v/2//b/9v/3//X/9P/0//X/9//2//b/9v/0
//T/9P/0//n/+//5//f/8P/x//H/8f/u/+z/8/8BAAcACgAWACIAKQAwADsARQBOAFEA
UgBNAEIANQAxADEAMQAzADIAKwAfAB0AHAARAAsADAAKAAUABAACAP///f/7//v/+//7
//v//f/9//v/+//7//r/+f/3//n/+v/6//n/+f/6//r/+v/5//n/+v/7//v/+v/6//r/
+v/7//v/+f/5//n/+f/5//r/+//8//7//P/7//v//P/8//z/+//7//v/+//7//3//f/9
//3//f/9//z//P/9//3//f/9//3//v////////8BAAEAAQACAAEAAAABAAAAAAD/////
//8CAAIAAgADAAYABgAGAAYABgAEAAYACAAIAAgACAAIAAkACQAKAAoACwALAAsADQAN
AAwADAAMAAsACwAKAAoADQAPABAAEQARABEADwAOABAADwAPAA8AEQARABAADwAOAA0A
DAALAAgACAAIAAYAAwADAAQABAAGAAYABAADAAMAAQABAAIAAgABAAEAAQADAAMAAwAC
AAAAAQABAAEAAQABAAIAAgD/////AAABAP///f/9//3///8BAAMABgADAAEAAAAAAAIA
AgACAAMAAwADAAEAAwACAAIAAgAAAP////8BAAEAAgACAAMAAwADAAAA/v/+//7//v/+
//7//////wAAAgAAAAAAAAD/////AAAAAAAAAAAAAAAA////////AAAAAAEAAQACAAIA
AAAAAAAAAAAAAAEAAgADAAIAAQAAAP//AAAAAP////8BAAIAAQACAAIAAgACAAIABAAD
AAMAAwACAAEAAAD//wEAAgACAAMAAQACAAMAAwABAAEAAQAAAAEAAgAEAAUABAADAAIA
AQABAAIAAgACAAQABAAEAAMAAwAGAAYABQAFAAUABQAGAAkABQAIAAwADAAMAAwADAAM
AAsACgAIAAcADAANAA0ADQAOABAAEwAUAA8ADQALAAkACAAGAAUAAwADAAMAAgACAAQA
AwADAAMAAQAAAP///f/+//7///////3//f/8//z//v/+///////9//3//f/9//3//P/8
//3//f/8//z//P/+//7//v/+//7//v/+/////f/8//z//f////7//v/+//7//v/+//7/
/f/9//3//f/+//f/7//z//b/+v8FAA8AEwAcACQAMAA/AEgATQBZAF4AVQBGADkAMgAx
ADMAMQAzADUALAAbABcAGwAWAAkACwAQAAwABwAIAAgAAQD9//3/AwAFAAEAAQACAAMA
AgADAAIAAgACAAEAAQACAAIAAQD//wAAAAAAAAEAAQACAAMABQAEAAQABAADAAMAAgD/
/wMAAwADAAMABQAFAAUABgAGAAUABQAGAAUABAACAAEAAwADAAMABQADAAMAAwADAAUA
BAAEAAUABwAHAAcABwAGAAcABwAHAAcABwAHAAgACAAIAAoACgAKAAkACQAJAAsADAAN
AA8AEQAQAA8ADgAOAAwADgAQABAAEAAQABAAEQARABIAEgAVABUAFQAXABcAFgAWABYA
FQAVABQAFAAWABcAFwAXABcAFwAVABQAEgARABEAEQARABEAEAAPABEAEQARABEADAAM
AAwACgALAAsADAAMAAwADAAKAAkABwAFAAUABgAGAAUABQAFAAUABQAFAAQABAAFAAUA
BQADAAMABAAEAAMAAwAEAAUAAwABAAEAAQADAAMAAwAEAAIAAQABAAIABAAEAAQABQAF
AAUAAwAFAAYABgAGAAQAAwADAAUABQAEAAQABQAFAAkABgAEAAQABgAGAAYABgAGAAUA
BQAGAAgACAAIAAcABQAGAAYABgAEAAQABAADAAQABQAHAAgABgAFAAUABAAGAAYABgAG
AAUABQAFAAUABQAFAAUABQAGAAYABQAFAAQABAACAAIABAAEAAQABAAGAAUABQAFAAMA
AwADAAMABAAEAAMAAwAEAAYACAAJAAYABQAEAAIAAgACAAMAAwAEAAUABgAHAAUABgAG
AAYACAAIAAgABwALAAgACgAMAAwADAAMAAwADAALAAsADgAPAA8ADwANAA4AEAAQABAA
DwAOAA0ACgAIAAcABQADAAMAAgACAAAA////////AAAAAAAA///+//7////////////+
//7//P/8//3//f/+////AAABAAEAAAAAAAEA///+//7//v/8//z//P/8//7//v/+////
/f/8//z//f/9//z//P/8//3//v///wAAAQD///n/+//6//n/9//1//j//v8FAA8AFwAe
ACYAMgA5AEQAUQBZAFIAPwAyADEAMAAtACkAKwAtACsAIgAZABUADwAIAAcADQAOAAYA
AQAEAAYAAwADAAMAAwADAAUABwAEAAMAAAD//wAAAAAAAP//AQACAAIAAQD//wAAAAAA
AAEAAQACAAMAAwACAAIAAgACAAMAAwABAAUABQAFAAUABAADAAIAAgAEAAMAAwAEAAQA
BAADAAMABQAFAAUABwAFAAUABQAFAAMAAgACAAMABQAFAAUABQAIAAkACQAJAAcABwAH
AAgABgAGAAgACAAKAAkACQAJAAwADAAMAA0ADgAOAA4ADgAQAA4AEAASABIAEgASABIA
EwATABQAFAATABMAEwAVABcAFgAWABYAFQAVABQAFAAWABcAFwAXABcAFwAVABQAFAAT
ABMAEwATABMAEgARABMAEwATABMADgAOAA4ADAAJAAkACgAKAAwADAAKAAkACAAFAAQA
BAAFAAUABgAHAAcABwAHAAYABAAFAAUABQADAAMABAAEAAMAAwAEAAUABwAFAAUABQAD
AAMAAwAEAAYABQAFAAYABAAEAAQABQAFAAUAAwAFAAQABAAEAAIAAwADAAUABQAGAAYA
BwAHAAcABAACAAIABgAGAAYABgAGAAUABQAGAAQABAAEAAMAAwAEAAQABAAEAAQABAAD
AAUABQAGAAYAAwADAAQABAAEAAQABAAEAAUABQAFAAUABAADAAIAAQACAAIAAQABAAMA
BAADAAQABgAGAAYABgAEAAMAAwADAAMAAwADAAMABgAGAAUABQACAAIAAgABAAAAAQAC
AAIABAAEAAUABQAEAAMAAgABAAIABAAFAAYABAAEAAQAAwADAAYABgAFAAQAAwACAAIA
BAAFAAcACAALAAkACgAMAAwADAAMAAoACgAJAAkADAANAA0ADQAPABAAEgASABIAEQAQ
AA8ACgAIAAcABQABAAEAAAAAAAAA////////AQACAAMAAwD///7//v/9//7//////wAA
/v/+//////////////////3//P/8//3////+//7//v/+//7//v/+//7//v/+///////+
//7///////7//v/+/wAAAAAAAAAAAQD9///////+//v/9//z//T//P8BAAUADwAcACQA
KgAxADwARwBPAFYAWQBaAEsAOAA3ADcAMwAzADsAOgArACMAIQAcABUADwASABIACwAG
AAYAAwADAAcABQABAP//AQADAAMAAQABAAIAAgACAAEAAQACAAIAAQADAAQABAAEAAEA
AQACAAMAAQAAAAAAAAACAAMAAwABAAMAAwADAAMABQAFAAUABgAFAAMAAgACAAMABAAE
AAUABAADAAIAAwAFAAUABQAFAAUABAAEAAUABQAFAAUABQAGAAcABwAHAAcABwAHAAgA
BgAGAAgACAAIAAcABwAHAAgACAAIAAkADAAMAAwADAAMAAoADAAOAA4ADgAOAA4ADwAP
ABAAEAATABMAEwAVABMAEgASABIAEwATABIAEgAUABUAFQAVABcAFwAVABQAFAATABMA
EwATABMAEgARABEAEQARABEADgAOAA4ADAALAAsADAAMAAoACgAIAAcACAAHAAgACgAI
AAcABwAHAAcABwAHAAYABgAHAAcABwAHAAcACAAIAAcABwAIAAkACQAHAAcABwAHAAcA
BwAIAAgABwAHAAgACAAIAAgACQAJAAkABwAJAAgACAAIAAYABwAHAAkACQAGAAYABwAH
AAsACAAGAAYACAAIAAgACAAGAAUABQAGAAQABAAEAAMABQAGAAYABgAIAAgACAAHAAUA
BQAGAAYABgAHAAkACgAJAAgABwAGAAUABQAFAAUABQAFAAUABQAIAAgABwAHAAgACAAG
AAYABgAGAAYABgAIAAcABwAHAAcABwAHAAcABgAGAAUABQAFAAYABwAHAAUABQAFAAQA
BgAGAAcABwAFAAUABQAFAAUABgAGAAYABgAGAAYABQAFAAgACAAHAAYABQAEAAQABwAH
AAgACAAJAAkACAAIAAgACAAIAAgADgASAA8ADgANAAwADgAOAA0ADQAQABEAEQARABEA
EgAUABQAEAAPAA4ADQAMAAoACQAHAAMAAwACAAIAAgABAAEAAQD+//7//v/9//7//v//
/////f/9//z//P/+//7///////3//f/9//3/+//6//r/+//9//z//P/8//7//v/+//7/
/f/8//v/+//9//z//P/9//v/+v/6//r/+v/6//r/+v/3//f/+//9//r/9//x/+3/8v/4
/wEACQANABgAJgAsADEAQABNAFUAXgBfAFIARQA+ADsANwA1ADkAOwA0ACkAIQAbABQA
DwAJAAYACgALAAQAAAABAAEA///9//3///////3//f/7//v//P/8//z/+//9//7//v/9
//3//v/+//7/+v/5//n/+f/7//r/+v/6//z//f/9//v/+//7//v/+//7//v/+//8//z/
+//7//z/+v/6//n/+f/7//v/+//9//3//f/9//3//f/8//z//f/9//3//f/9/wAAAQAB
AAEAAAD///7//v/8//z//v/+/wAA////////AAAAAAAAAQAEAAQABAAEAAQAAgAEAAYA
BgAGAAYABgAHAAcACAAIAAkACQAJAAsADQAMAAwADAAMAAsACQAIAAoACwALAAsACwAL
AAkACAAKAAkACQAJAAcABwAGAAUABwAHAAcABwAGAAYABgAEAAIAAQABAAAA/v/+//z/
+//8//v//P/+//7//f/9//3//f/9//3//P/6//v/+//7//v/+//8//z/+f/5//r/+//9
//v/+//7//n/+f/5//r/+v/5//n/+v/8//z//P/9//z/+//4//n//P/8//z/+v/5//n/
+//7//j/+P/5//n//f/6//j/+P/6//r/+v/6//r/+f/5//r/+v/6//r/+f/3//j/+P/4
//v//P/9//3/+v/5//n/+P/4//n/+//8//r/+v/6//r/9//3//f/9//3//f/9//3//r/
+v/5//n/+P/4//b/9v/5//r/+//8//r/+f/5//n/+//7//v/+//7//r/+P/3//f/+P/5
//n/+f/5//n/+P/5//r//P/9//z/+//6//n/+f/6//r/+v/6//r/+v/5//v//v/+//3/
/////wIAAAAAAAAAAAACAAIAAQABAAIAAwADAAMAAwAEAAYABgAGAAUABAADAP///P/6
//f/9v/3//f/+P/6//n/+f/5//X/9P/z//H/8P/w//H/8f/y//P/8//0//T/9P/1//X/
9f/1//X/9f/z//L/8v/z//X/9P/0//T/8v/y//L/8v/y//L/8v/z//T/9P/1//f/9v/0
//P/8v/0//T/9P/0//X/9f/1//P/8v/v/+n/6f/u//T/9////wsAEgAYACYALQAwADsA
RQBKAEMALgAdAB4AIwAfAB8AIwAjABoADQALAA0ABAD7////AgD+//v//v/+//v/+f/9
//3/+f/3//n/+f/5//f/9//6//r/+v/5//b/9v/1//P/9f/2//b/9v/3//f/+P/5//f/
9v/2//b/+P/5//n/9//5//n/+f/5//f/9//3//j/+v/5//n/+v/4//j/9//3//f/9//3
//n/+//7//v/+//8//z//f////3/+//5//f/+f/7//z//f/9//3//f/+//7//v8AAAAA
AAD///////8AAAAAAAABAAQABAAEAAQABQAEAAcACgAIAAgACAAIAAcABwAIAAgACQAJ
AAkACwANAAwADAAMAA0ADQAMAAwADAANAA0ADQANAA0ACwAKAAwACwALAAsACQAJAAgA
BwAHAAcABwAHAAQABAAEAAIAAQABAAIAAgAAAAAA/v/9//7//f/+/wAA/v/9//3//f/9
//3//f/8//z//f/9//3/+f/5//r/+v/7//v//P/9//3/+//7//v//f/9//3//v/9//v/
+v/6//z//P/8//3//f/9//v//f/+//7//v/8//v/+//9//3//v/+//////////z/+v/6
////AAABAAIA///9//z//P/9//7///////3//v/+//7//v/+//7//f//////AAAAAP3/
/f/+//7//v/+//7//v/+////AAABAP//////////AgACAAEAAQAAAAAA/v/+/wIAAgAC
AAIAAAD///////8BAAEAAQABAAQABAADAAMAAgACAAIAAQD////////+/wAAAAABAAEA
AQABAAEAAQACAAQABQAGAAUABAADAAEAAwAGAAYABQAGAAcACAAKAAkACQAKAAoACwAL
AAoACgANAA4ADwAQABAAEQARABEAEAAPAA0ADAAKAAkABwAFAAcABAAAAP7/AAAAAAAA
/P/9//7///8AAAAAAwACAP3/AgAAAAAAAAAAAAAAAAAAAAAA/v/+//7//v/+//7//v/+
/wAAAAAAAAAAAAAAAAAAAAAAAAAAAAAAAAIAAgACAAIAAgACAAIAAgAAAAAAAAAAAAIA
AgACAA==
         </WaveFormData>
      </LeadData>
      <LeadData>
         <LeadByteCountTotal>10000</LeadByteCountTotal>
         <LeadTimeOffset>0</LeadTimeOffset>
         <LeadSampleCountTotal>5000</LeadSampleCountTotal>
         <LeadAmplitudeUnitsPerBit>4.88</LeadAmplitudeUnitsPerBit>
         <LeadAmplitudeUnits>��V</LeadAmplitudeUnits>
         <LeadHighLimit>2147483647</LeadHighLimit>
         <LeadLowLimit>268435456</LeadLowLimit>
         <LeadID>II</LeadID>
         <LeadOffsetFirstSample>0</LeadOffsetFirstSample>
         <FirstSampleBaseline>0</FirstSampleBaseline>
         <LeadSampleSize>2</LeadSampleSize>
         <LeadOff>FALSE</LeadOff>
         <BaselineSway>FALSE</BaselineSway>
         <ExcessiveACNoise>FALSE</ExcessiveACNoise>
         <MuscleNoise>FALSE</MuscleNoise>
         <LeadDataCRC32>3474700904</LeadDataCRC32>
         <WaveFormData>
CgAKAAoACgAKAAoACgAKAAgACAAIAAgACAAIAAgACAAIAAgACAAIAAgACAAIAAgABgAG
AAYABgAIAAgACAAIAAoACgAKAAoADAAMAAwADAAKAAoACgAKAAwADAAMAAwADAAMAAwA
DAAMAAwADAAMAAoACgAKAAoADAAMAAwADAAKAAoACgAKAAoACgAKAAoACgAKAAoACgAK
AAoACgAKAAoACgAKAAoACQAIAAcABgAIAAgACAAIAAgACAAIAAgABgAGAAYABgAEAAQA
BAAEAAQABAAEAAQABgAGAAYABgAEAAQABAAEAAQABAAEAAQABAAEAAQABAACAAIAAgAC
AAQABAAEAAQAAgACAAIAAgADAAQABQAGAAcACAAJAAoACwAMAA0ADgAOAA4ADgAOAA8A
EAARABIAFAAUABQAFAAUABQAFAAWABsAGwAdAB8AHgAcABkAEwANAAsACQAIAAYABQAC
AAAA/f/9//z//P/6//r/+//8//z//P/6//n/+f/5//n/+f/3//f/9//3//f/9v/2//b/
9//3//f/9//5//j/+P/4//j/9v/2//b/9P/1//X/9f/3//f/9//3//T/9P/0//X/9//2
//b/9v/1//P/8v/y//b/8//z//T/8f/r/+T/4//j/+j/8v///w0AGwAtAEUAXQBzAIoA
nQCuALwAxwDDALAAjQBpAFcASwA0AB0ADQD///X/7//o/+P/6P/y//j/+v///wAA/v/+
//z/+v/7//3//P/7//n/+P/5//r/+//8//v/+//7//n/+//8//z//P/6//r/+v/7//v/
/P/8//z//P/8//3//f/8//z//P/9//3//f/9//7//P/8//z//P/+//7///////3//f/+
////AQABAAEAAQADAAMABAAEAAMABAAEAAMAAQADAAMAAwAGAAgACQAKAAgACgALAAwA
DAANAA0ADwARABIAEgAUABUAFQAXABgAGwAcAB4AHwAhACIAJAAlACQAJQAoACkAKAAq
ACoAKwAtAC4AMAAxADIAMgAxADEAMQAzADEAMAAwAC8ALQArACkAKAAlACIAIQAfAB0A
GwAYABYAEwASABAADQAOAA8ADQAMAAsACwAIAAUAAwACAAIAAgAAAP//AQABAAAAAAD/
//3/+//6//z//P/8//z/+//7//z//P/8//z//P/8//n/+f/5//r/+//7//z//f/8//3/
/f/9//v/+//7//v/+//7//r/+f/6//v//f/+//v/+//+//7//f/9//3//f/+//3//f/+
////AQACAAIAAgABAP7//v8BAAEAAQABAP////////7//v///wAAAQABAAAA/v/8//z/
/P////3//f/+/wAAAAD8//z//P/8//7//v/9//v/+f/6//r//P/8//v/+f/5//v/+v/6
//v/+f/5//n/+f/5//j/+P/4//n/+f/4//j/9v/3//r/+P/2//f/9//2//b/9v/4//n/
+//6//n/+P/3//b/9v/3//X/9v/2//b/9f/1//X/8//1//b/+P/4//f/9v/2//X/9//4
//v//P/+/////v///wMABAAEAAIAAgD//wEABQAIAAgACAAIAAgABgAGAAYACAALAAsA
DQAPABEAEAAOAAkABQADAAEAAAD8//v/+P/2//X/9f/0//T/8f/w//D/8P/w//D/7v/t
/+//7//v/+//7//v/+//7//t/+z/7P/s/+v/6//r/+v/7f/s/+z/7P/s/+r/6v/q/+j/
6f/p/+n/6f/p/+n/6f/o/+j/6P/p/+n/6P/o/+j/6P/n/+f/6P/s/+n/6//s/+f/4//g
/93/2f/a/97/6f/1/wEAEQAlAD0AVQBqAH0AkACiALEAtwCyAJsAeQBZAEcAPAAnAA8A
BQD7//H/6P/j/+T/6P/w//b/+//6//b/9v/2//T/8f/x//H/8f/w//D/8v/y//L/8v/x
//H/8f/v//H/8v/y//L/8P/w//D/8f/x//L/8v/y//L/8v/z//P/9P/0//T/9f/z//P/
8//0//b/9v/2//b/9P/0//X/9f/0//P/8//z//T/9f/2//f/9f/1//b/9v/2//j/+f/5
//f/+f/5//n/+//8//z//P/8//7///8AAAAAAQABAAMABwAIAAgACgALAAsADQAOAA8A
EAASABMAFwAYABoAGwAaABsAHgAfACIAJAAkACUAJAAkACUAJQAoACgAJwAnACsALQAr
ACoAKAAnACUAIwAlACQAIQAeAB0AGwAZABcAGAAWABMAEgANAAkACQAJAAUABAADAAMA
AgD///3//P/8//z/+v/5//n/+f/4//j/+P/3//b/9v/0//T/9P/0//X/9f/2//b/9P/0
//T/9P/1//X/9f/2//b/9f/1//X/9v/3//f/9//1//X/9f/1//X/9f/0//P/8//z//T/
9P/0//X/+f/6//f/9//3//f/9f/z//L/8v/x//P/9P/0//b/9f/y//L/8//z//P/8//z
//P/8//y//H/8f/x//H/9P/0//P/8v/y//L/9f/z//L/8v/z//L/8P/w//D/8P/y//L/
8f/v/+//8P/w//L/8v/x/+//7//v/+7/7v/v/+//7//v/+//7//u/+7/7v/t/+3/7P/s
/+z/7f/w/+7/7P/t/+3/7P/q/+r/7P/t/+//7v/t/+z/6v/q/+v/7f/r/+z/7P/s/+3/
7f/t/+v/6//s/+7/7v/x//L/9P/1//b/9v/4//j/+f/5//f/9//3//j//P8AAP///v/9
//z//P/8//z//v8BAAEAAwAFAAcABgAEAP//+f/3//X/9P/w/+//7P/q/+v/6//q/+r/
5//m/+b/5v/m/+b/5P/j/+P/4//j/+P/4//j/+P/4//l/+T/5P/k/+P/4//j/+P/4//i
/+L/4v/g/97/3v/e/9//4f/i/+P/4f/h/+H/4f/g/+D/4P/h/9//3v/e/97/4P/f/9//
4P/g/+X/5f/g/93/2f/S/83/z//S/9r/4//x/wEAEwAlADkATwBkAHsAkACgAKsArwCk
AIEAWQBFAD8ALAAVAAMA8//l/+H/3P/X/9j/3v/i/+b/5//o/+r/6v/s/+r/6f/n/+n/
6f/o/+j/6v/q/+r/6v/p/+n/6f/n/+f/6P/o/+j/6v/q/+r/6//p/+r/6v/q/+z/7P/t
/+3/6//q/+n/6f/q/+v/7P/u/+z/7P/s/+z/7P/s/+3/7f/t/+3/7v/v/+3/7f/t/+3/
7//v//D/8P/w//L/8//z//H/8//z//P/9//4//j/+P/4//r/+//8//r/+//7//3//f/+
//7/AAAFAAUABwAIAAkACgAMAA0ADwAQABIAEwAWABcAGgAbABsAHAAbABsAHAAcAB0A
HQAeAB4AHQAdACAAIwAiACIAIAAfAB0AGwAbABoAFwAUABEADwANAAsACwAKAAgACAAD
AP////////z//P/8//3/+//3//T/8v/y//L/8P/v//H/8f/w//D/8P/v/+7/7v/u/+7/
7v/u/+//7//w//D/7v/u/+7/7v/t/+3/7f/u/+3/6//q/+n/6//t/+7/7//v/+//7//v
/+3/7f/s/+v/6//r/+z/7P/p/+n/7P/s/+v/6//r/+v/7P/r/+v/7P/q/+v/6//q/+v/
6//p/+r/7//v/+//7//t/+3/7f/s/+3/7f/t/+3/7v/u/+3/7P/o/+j/6//p/+n/6v/s
/+z/7P/s/+z/7P/r/+r/6P/l/+b/6P/p/+z/7P/r/+n/6f/n/+b/5v/n/+n/6f/p/+n/
6f/o/+j/6P/l/+X/5P/k/+T/5f/o/+b/6P/p/+n/6P/k/+T/5v/n/+n/6P/n/+b/6f/q
/+z/7//w//L/8//0//T/8//y/+//7f/2//j/+P/4//j/+P/2//b/9v/4//3//f///wEA
AQAAAP7/+f/3//X/8//y//D/7//s/+r/5//n/+b/5v/j/+L/4v/i/+L/4v/g/9//3//f
/9//3//f/9//3//f/9//3v/e/97/3//f/9//3//h/+D/4P/g/97/3P/c/9z/3P/d/93/
3f/f/9//3//f/9z/3P/c/93/3f/c/9z/3P/e/93/3f/e/9z/3//f/9r/1//V/9D/y//J
/87/2v/n//H///8XAC0AQwBZAGwAgQCWAKgAswC1AKgAhQBbAEEANQAkAA0A+//r/93/
1//Q/8v/zv/U/9z/4P/j/+b/6P/o/+b/5v/l/+P/5f/l/+T/5P/i/+L/4v/i/+P/4//j
/+H/4//k/+T/5P/k/+T/5P/l/+P/5P/k/+T/5f/m/+j/6f/n/+b/5f/l/+f/5//n/+j/
6P/o/+j/6P/o/+j/6f/p/+n/6f/q/+v/6//r/+v/6//r/+v/7P/s/+z/7v/v/+//7//x
//H/8f/z//T/9P/0//X/+P/6//z//P/9//3///8BAAIAAgAEAAcABwAJAAoADQAOABAA
EQASABIAEwATABUAFwAbAB0AHgAgACAAIQAiACIAIwAjACQAJAAjACMAJwApACcAJgAm
ACUAIwAhAB8AHgAbABgAGQAXABUAEwAQAA4ACwAKAAkABQAFAAUAAQAAAP/////+//v/
+f/4//j/+P/2//X/9//3//b/9v/0//P/8v/y//D/8P/w//D/8P/x//P/9P/y//L/8v/y
//H/8f/x//L/8v/x//H/8f/y//P/8//z//P/8//z//P/8//z//L/8f/z//P/9P/0//P/
8//2//b/9f/1//X/9f/2//X/9f/2//b/9//3//b/9//3//X/9v/4//f/9v/1//b/9//4
//j/9//3//f/9//6//r/+f/4//b/9v/5//f/9f/2//j/+P/4//j/+P/4//b/9v/1//P/
9f/2//b/+P/6//n/9//3//f/9v/2//f/9f/1//X/9f/1//T/9P/0//X/9f/0//T/8//z
//X/8v/0//X/9f/0//T/9P/2//f/9//2//X/9P/y//L/8//1//f/+P/4//j/+//7//v/
+f/9//7/AAAAAAAAAAABAAEAAgACAAYACAAIAAgACAAIAAYABgAGAAgACwALAA0ADwAP
AA4ADAAHAAUAAwABAAAA/P/7//j/9v/1//X/9P/0//H/8P/w//D/8P/w/+7/7f/v/+//
7//v/+//7//v/+//7f/s/+z/7P/v/+//7//v/+3/7P/s/+z/7f/s/+3/7v/s/+3/7f/t
/+3/7f/t/+3/7P/s/+z/7f/t/+z/7P/s/+z/6//r/+z/7P/v//H/7P/p/+f/4v/d/9v/
4P/o/+//+f8LACMANwBNAGEAdgCLAKAArgC7AMEAsACTAHMAVQBFADYAGwAHAAEA+f/t
/+b/4//o//D/9P/4//n/+v/8//7//P/4//f/9//3//f/9v/2//b/9v/2//b/9//3//f/
9f/3//j/+P/4//f/9v/1//X/9//4//j/+P/2//b/9//3//j/+P/4//n/9//3//f/+P/6
//r/+v/6//r/+v/7//v/+//7//z//f/9//3//f/9//3//f/+//7//P/+/////////wEA
AQABAAMABAAEAAQABAAGAAcACAAIAAkACQALAA0ADgAOABAAEwATABUAFgAZABoAHAAd
AB8AIAAiACMAIgAjACYAJwAqACwALAAtAC4ALgAvAC8AMgAyADEAMQAzADUAMwAyADIA
MQAvAC0AKwAqACcAJAAlACMAIQAfABwAGgAXABYAFQARABEAEQALAAoACQAJAAoABwAF
AAQAAgACAAAA/////////v/+//7//f/8//z//v/+//7//v/8//v/+//6//r/+v/6//r/
+//7//v//P/8//v/+//7//z//f/9//3//f/9//3//f/9//3//P/7//n/+f/6//r/+//7
//7//v/9//3//f/9//v/+f/4//j/+v/9////AAD+//3/+v/6//3//f/9//3/+//7//v/
+v/7//v/+//7//z//P/7//r/+v/6//3/+//7//z//v/+//z//P/8//z//P/8//v/+f/5
//r/+v/8//z/+//5//n/+//6//r/+//5//n/+f/5//n/+P/4//j/9//3//b/9v/2//f/
+v/4//j/+f/5//j/9v/2//j/+f/7//r/+f/4//b/9v/3//n/+f/6//r/+v/5//n/+f/3
//j/+P/5//j/+P/4//n/+f/6//r//P/8////AQABAAMABQAGAAYABAAGAAUABQAJAAwA
DAAMAAwADAALAAoACQAKAA0ADQAPABEAEgASABEADQALAAkABwAGAAIAAQD+//z/+//7
//r/+v/3//b/9v/2//b/9v/0//P/8//z//P/8//x//H/8f/x//P/8v/y//L/8//z//P/
8//x//D/8P/w//H/8P/x//L/8v/z//P/8//x//H/8f/x/+7/7v/u/+//8P/w//H/8v/w
/+//7//w//T/8//x//L/7//t/+z/6f/j/+D/5v/z//3/BwAZADEARQBXAGwAgwCYAKoA
uQDBAL4AqwCLAGsAWQBKADUAHQAPAAkAAQD2//X/+P/6//z/AAABAAIAAgAAAAAAAAD/
/////f/9//z//P/6//r/+v/6//v/+//7//n/+f/6//r/+v/4//j/+P/5//n/+v/6//r/
/P/8//3//f/6//r/+v/7//3//f/9//7//P/8//z//P/8//z//f/9//3//f/+////////
////////////AAAAAAAAAgADAAMAAQADAAMAAwAFAAYABgAGAAQABgAHAAgACgALAAsA
DQAPABAAEAASABQAEwAUABQAFwAYABoAGwAfACAAIgAjACIAIwAmACcAKAAqACoAKwAq
ACoAKwArAC4ALgAtAC0AMAAzADIAMgAyADEALwAtAC0ALAApACYAJwAlACMAIQAgAB4A
GwAaABYAEQAQAA8ACwAKAAkACQAKAAcABQAEAAIAAgAAAP////////7//v8AAP///v/+
//z//P/8//z/+//7//z//P/8//z//P/8//n/+f/5//r/+//7//z//f/+//////////3/
/f/9//3//f/9//z/+//7//v//P/8//v/+//+//7//f/9//3//f/7//n/+P/4//n/+//8
//z//P/7//j/+P/7//v/+//7//v/+//7//r/+f/5//n/+f/6//r/+f/4//f/+P/8//v/
+v/6//v/+v/5//r/+//8//z//P/7//n/9//4//j/+v/6//n/9//3//n/+P/4//n/9//3
//f/9//1//T/9P/0//T/9f/1//b/9P/1//j/9v/1//X/9P/y//H/8v/1//f/+f/4//f/
9v/2//b/9//5//v//P/8//z//v///wAA/////wAAAgACAAAAAAAFAAcABgAIAAgACAAI
AAoACgAKAAwADQANAA8AEQAQAA4ACwAFAP///f/7//r/+f/5//f/9v/2//f/9//4//T/
8v/x//D/7f/s/+n/5//q/+v/7P/t/+v/6//r/+v/7f/s/+z/7P/v/+//7//v/+//7v/u
/+7/7f/q/+n/6P/q/+v/6//r/+v/6//r/+v/6v/q/+r/6//p/+j/6P/o/+j/5//n/+j/
6v/r/+v/6P/l/+P/3v/b/9n/3P/o//P//f8NACUAOQBPAGcAfACRAKQAsgC7ALcAoAB5
AFcARwA9ACoAEwABAPP/7//r/+L/3//k/+j/7P/w//P/8v/w//L/9P/0//H/8//z//P/
8v/y//D/8P/w//D/8f/x//H/7//v//D/8P/w/+7/7v/u/+//8v/0//X/9v/z//L/8v/x
//L/8v/y//P/9f/1//X/9v/0//T/9P/0//T/9P/1//X/9v/3//n/+//5//n/+f/5//f/
9//4//j/+f/8//7////9/////////wEAAgACAAIAAAACAAMABAACAAMAAwAFAAoADAAN
ABAAEgARABIAEgARABIAFAAVABkAGgAcAB0AHgAfACIAIwAiACQAJAAlACgAKAApACkA
KgAqACkAKQArAC0AKwAqACgAJwAlACMAIQAgAB0AGgAZABcAFQATABQAEgAPAA4ADQAJ
AAkACQAFAAQAAwADAAIA///9//z//P/8//r/+f/3//f/9v/2//j/9//2//b/9v/2//b/
9v/1//X/9v/2//T/9P/0//T/8f/x//H/8v/z//P/9P/1//X/9f/0//P/9f/1//X/9f/1
//X/9P/z//T/9f/3//j/9//3//r/+v/3//f/9//3//n/9//2//b/9//5//r/+v/6//n/
9v/2//n/+f/5//n/+f/5//n/+P/2//X/9P/z//X/9v/2//b/9P/0//f/9f/1//b/+P/4
//T/9P/0//T/9P/0//P/8f/z//T/9P/2//T/8//x//H/8//y//L/8//x//H/8f/x//P/
8v/y//L/7//v/+7/7v/w//H/9P/y//D/8f/x//D/8P/w//L/8//4//j/+P/4//r/+v/7
//3//f/+//7//v///wEAAgAAAAAAAAAAAAAAAAAAAAIABwAHAAkACwAKAAgABQD///v/
+f/3//b/9v/1//L/8P/t/+3/7P/s/+n/6P/o/+j/6P/o/+b/5f/l/+X/5f/l/+X/5f/l
/+X/4//i/+L/4v/l/+X/5f/l/+X/5P/k/+T/5P/i/+L/4v/g/+H/4f/h/+H/4f/h/+H/
4v/i/+L/4//j/+L/4v/i/+L/4f/h/+L/4v/h/+H/4P/b/9f/1P/R/9H/2P/m//H//f8R
ACkAPwBTAGkAgACTAKQAsAC1ALMAmABrAEcAOwAvABYAAwDz/+P/1//T/9L/0//Y/97/
4v/m/+v/7P/s/+z/7P/q/+n/6//q/+n/5//m/+b/5v/m/+b/6f/p/+n/5//p/+r/6v/q
/+n/6P/n/+f/5//o/+j/6P/o/+j/6f/p/+r/6v/q/+v/6//r/+v/7P/s/+z/7P/s/+r/
6v/r/+v/7f/t/+7/7//t/+3/7f/t/+3/7f/u/+7/7v/w//H/8f/z//X/9f/1//X/9v/2
//b/9P/2//f/+P/6//v/+//9////AAAAAAIABQAFAAcACAAJAAoADAANAA8AEAASABMA
EgATABYAFwAYABoAGgAbAB4AHgAfAB8AIAAgAB8AHwAgACEAHgAcABwAGwAZABcAFwAW
ABMAEAAPAA0ACwAJAAoACAAFAAQA///7//v/+//3//b/9f/1//X/8//y//L/8P/w/+7/
7f/t/+3/7P/s/+7/7f/s/+z/7P/s/+z/7P/p/+n/6v/q/+z/7P/s/+z/6//r/+v/7P/u
/+3/7f/t/+3/7f/s/+v/6//r/+v/6//r/+v/6v/p/+n/6f/q/+r/6//r/+7/7v/v/+//
7//v/+//7f/s/+z/6//t/+7/7v/u/+3/6v/q/+v/6//r/+v/6//r/+v/6v/q/+v/7P/t
/+7/7v/t/+z/6P/o/+v/6f/p/+r/7P/s/+j/6P/o/+j/6v/q/+n/5//l/+b/5v/o/+n/
6f/o/+n/6f/o/+j/6f/n/+f/5//n/+f/5v/m/+b/5//n/+b/5v/m/+f/6v/o/+j/6f/p
/+j/5v/m/+j/6f/p/+j/5//m/+j/6P/p/+v/6f/q/+r/6v/s/+3/7v/t/+//8P/y//L/
8v/y//P/8//2//b/+P/4//j/+P/4//b/9v/2//j/+//7//3///////7//P/3//P/8f/v
/+7/7P/r/+j/5v/j/+P/4v/i/9//3v/e/97/4P/g/97/3f/b/9v/2//b/93/3f/d/93/
2//a/9r/2v/b/9v/2//b/9v/2v/a/9r/2v/Y/9j/2P/Y/9n/2f/Z/9n/2f/Z/9n/2P/Y
/9j/2f/X/9b/1v/W/9j/1//X/9j/2P/X/9n/2P/T/8//zP/J/8n/yv/Q/9n/5f/z/wcA
HQAzAEcAXABxAIYAlgChAKUAmgB/AF0APQAtACAACwD1/+X/2//V/9L/z//O/9b/3P/g
/+H/4v/k/+b/5P/i/+H/4f/g/9//3f/c/97/3v/e/97/3f/d/93/2//d/97/3v/e/9z/
3P/c/93/3f/e/97/3v/e/97/3//f/97/3v/e/9//3//f/9//4P/e/97/3v/e/+D/4P/h
/+H/3//f/+D/4f/j/+P/4//j/+P/4//k/+T/5//q/+z/7f/v//H/8f/x//H/8v/y//L/
9P/2//f/+P/3//f/9v/3//n/+v/6//z//////wEAAgADAAQABgAHAAkACgAMAA0ADgAP
ABIAEwAUABYAFgAXABgAGAAZABkAGQAYABYAFQAVABcAFQAUABQAEwARAA8ADwAOAAsA
CAAHAAUAAwABAAAA/v/7//r/9f/x//H/8f/v/+7/7f/t/+7/6//p/+j/5v/m/+T/4//h
/+H/4P/g/+L/4f/g/+D/4P/g/+D/4P/h/+H/4v/i/+L/4v/i/+L/3//f/9//4P/h/+H/
4v/j/+P/4//i/+H/4f/h/+H/4f/j/+P/4v/h/+H/4f/i/+L/4f/h/+T/5P/h/+H/4f/h
/+P/4f/g/+D/4P/h/+H/4P/e/93/2v/a/93/3f/d/93/3//f/9//3v/d/93/3f/d/97/
3v/d/9z/3P/c/9//3f/c/9z/3f/c/9r/2v/a/9r/2v/a/9n/1//Y/9r/2//e/9z/2//Z
/9n/2f/Y/9j/2f/X/9f/1//X/9n/2P/Y/9j/2f/Z/9j/2P/X/9f/2f/W/9T/1f/V/9T/
0//U/9f/2f/Z/9j/1//W/9X/1P/U/9X/1f/W/9b/1v/V/9X/1f/T/9X/1v/Y/9j/2//c
/97/3//i/+L/5P/k/+T/4//g/9//4//q/+n/6P/n/+b/6P/q/+z/8P/z//P/9f/3//f/
9v/0/+//6//p/+f/5v/m/+X/4v/g/9//3//e/97/2f/Y/9j/2P/a/9r/2P/X/9n/2f/Z
/9n/2P/X/9b/1f/W/9b/1//Y/9n/2f/Z/9n/2P/W/9X/1P/W/9T/1P/U/9b/1//X/9f/
1v/V/9T/0//S/9L/0v/T/9P/0v/S/9L/0//T/9T/1v/U/9X/1//W/9H/zf/O/8v/xf/G
/9D/3f/l//P/CQAdADEARwBeAHUAhgCUAJ8AoQCSAHEASwAxACkAGgABAO//4//b/9P/
zP/H/8r/1P/a/9z/3//k/+b/5v/i/+D/3f/d/9//3//e/97/3v/e/97/3v/h/+H/4f/f
/+H/4v/i/+L/4P/g/+D/4f/h/+L/4v/i/+D/4P/h/+H/4v/i/+L/4//l/+X/5f/m/+b/
5v/m/+b/5f/k/+T/4//l/+X/5v/n/+n/6f/p/+n/6f/p/+r/6v/o/+r/6//r/+z/7//w
//H/8v/y//H/8P/y//T/9f/2//b/9//3//n//f/+//7/AAADAAMABQAGAAcACAAKAAsA
DQAOABAAEQASABMAFgAXABgAGgAaABsAHgAeAB8AHwAgACAAHwAfACEAIwAhACAAHgAd
ABsAGQAaABoAGAAWABUAEwARAA8ADQAKAAYABAD///v/+//7//X/9P/z//P/8P/t/+v/
6v/r/+z/6//r/+3/7f/s/+z/6v/p/+j/6P/m/+b/5v/m/+X/5f/m/+b/5v/m/+b/5v/o
/+n/6v/s/+n/5//m/+X/5v/n/+f/5//n/+f/5//n/+n/6f/o/+f/6v/r/+3/7v/s/+v/
7f/s/+n/6f/p/+n/6v/p/+n/6v/r/+3/7v/u/+7/7f/q/+r/7//v/+//7//t/+3/7f/s
/+3/7f/t/+3/7v/u/+3/7P/r/+z/8P/v/+3/7v/w//D/7f/s/+v/6v/q/+r/6f/n/+r/
7P/t//D/7v/t/+v/6//t/+z/7P/t/+v/6//r/+v/7v/u/+//8P/u/+3/6//q/+z/7f/w
/+7/7v/v/+//7v/u/+7/8P/x//P/8v/x//D/8v/0//f/+//5//r/+v/6//3//f/9//v/
AQAEAAYABgAGAAYABgAEAAQABAAGAAsACwANAA8ADAAKAAcAAQD///3/+//6//r/+f/2
//T/8f/x//D/8P/t/+z/7P/s/+z/7P/q/+n/6f/p/+n/6f/r/+v/6//r/+n/6P/o/+j/
6//r/+v/6//r/+r/6v/q/+r/6P/o/+j/6v/r/+v/6//r/+v/6//r/+z/7P/s/+3/7f/s
/+z/7P/q/+n/6f/q/+z/6//r/+r/6f/l/97/2//d/+L/6v/3/wMAEwArAEMAWQBvAIYA
mQCuAMAAxQDBAKwAiQBhAEkAPwAsABUAAQDz/+n/5f/i/9//4P/o//D/9v/3//b/+v/8
//j/9P/1//f/9//3//b/9v/4//j/+P/4//f/9//3//X/9//4//j/+P/4//j/+P/5//n/
+v/6//r//P/8//3//f/8//z//P/9//3//f/9//7//v/+//7//v/+//7///////////8A
AAEA//////////8BAAEAAgACAAAAAgADAAMABQAHAAcABwAHAAgACAAIAAkADAAOABAA
EAARABEAEwATABQAFAAWABsAGwAdAB4AIQAiACQAJQAlACYAKAApACoAKwAuAC8ALgAw
ADAAMQAzADQANgA3ADgAOAA3ADcAOAA5ADYANAA2ADUAMwAxADMAMgAvACwAKwApACcA
JQAkACIAHwAeABsAFwAXABcAEwASABEAEQASAA8ADQAMAAwADAAKAAkACQAJAAgACAAG
AAUABAAEAAUABgAHAAgABgAFAAUABAAEAAQABAAEAAMAAwADAAQABgAFAAUABQAEAAUA
BQAFAAUABQAFAAUABwAHAAYABQAHAAcACAAIAAcABwAKAAoABwAHAAcABwAJAAcABgAG
AAcACQAKAAoADAALAAgACAALAAsACwALAAkACQAJAAgACQAJAAkACQAKAAoACQAIAAQA
BAAHAAUABwAIAAoACgAIAAgACAAIAAoACgAJAAcACQAKAAoADAAKAAkABwAHAAcABgAG
AAcABwAHAAcABwAJAAgACAAIAAkACQAIAAgABwAHAAkABgAGAAcABwAGAAQABAAGAAcA
CAAIAAgACAALAAwADgARAA8AEAAQABAAEwATABMAEQAUABYAGQAaABkAGAAYABcAFgAW
ABgAGAAdAB8AHwAhACEAIAAeABoAFwATABAADQAMAAoABwAGAAQABAACAAAA/f/9/wAA
AAAAAP7//f/9////AAD///z//P/8//z//P/8//z//P/8//z/+v/6//r/+v/4//j/+P/4
//r/+v/6//r/+P/4//j/+P/4//j/+P/4//j/+P/4//j/+P/4//j/+P/4//j/+P/4//b/
9v/2/w==
         </WaveFormData>
      </LeadData>
      <LeadData>
         <LeadByteCountTotal>10000</LeadByteCountTotal>
         <LeadTimeOffset>0</LeadTimeOffset>
         <LeadSampleCountTotal>5000</LeadSampleCountTotal>
         <LeadAmplitudeUnitsPerBit>4.88</LeadAmplitudeUnitsPerBit>
         <LeadAmplitudeUnits>��V</LeadAmplitudeUnits>
         <LeadHighLimit>2147483647</LeadHighLimit>
         <LeadLowLimit>268435456</LeadLowLimit>
         <LeadID>V1</LeadID>
         <LeadOffsetFirstSample>0</LeadOffsetFirstSample>
         <FirstSampleBaseline>0</FirstSampleBaseline>
         <LeadSampleSize>2</LeadSampleSize>
         <LeadOff>FALSE</LeadOff>
         <BaselineSway>FALSE</BaselineSway>
         <ExcessiveACNoise>FALSE</ExcessiveACNoise>
         <MuscleNoise>FALSE</MuscleNoise>
         <LeadDataCRC32>3384134078</LeadDataCRC32>
         <WaveFormData>
DgAOAA4ADgAOAA4ADgAOABAAEAAQABAAEAAQABAAEAAQABAAEAAQABIAEgASABIAEAAQ
ABAAEAAQABAAEAAQABAAEAAQABAAEgASABIAEgASABIAEgASABAAEAAQABAAEQASABMA
FAASABIAEgASABIAEgASABIAEgASABIAEgAQABAAEAAQABAAEAAQABAAEAAQABAAEAAO
AA4ADgAOAA4ADgAOAA4ADgAOAA4ADgAOAA4ADgAOAAwADAAMAAwADAAMAAwADAAMAAwA
DAAMAAwADAAMAAwADAAMAAwADAAKAAoACgAKAAwADAAMAAwADAAMAAwADAAKAAoACgAK
AAoACgAKAAoADAAMAAwADAAMAAwADAAMAA4ADgAOAA4AEAAQABAAEAAQABAAEAAQABAA
EAAQABAADwAOAA0ADAAIAAYABgAGAAYABQAFAAUAAwAEAAQABAAGAAYABgAGAAgACAAK
AAsACgAJAAgACAAIAAgACAAIAAoACgAIAAgABgAHAAcABgAGAAYABgAGAAMAAwADAAMA
BQAFAAUABQAFAAUABQAFAAUABAAEAAUABQAFAAUABQAFAAUABQAEAAQABAAEAAQABQAF
AAUABQAFAAUABQAFAAcABwAHAAgADQAVACEAKwAxADIANQA7AD0AQQA/ADUAKAAdAAsA
7//V/7r/mP9y/1P/Of8r/yX/KP85/1P/cP+G/5f/rf/A/8r/1P/g/+v/8//5//z//P//
/wMABwALAA0ACwALAAwADgAQABAAEgASABAAEAAQABAAEAARABEAEQARABEAEQARABMA
FAAUABQAEgASABIAEgASABIAEgATABMAEwATABMAFQAVABUAFQAVABUAFQAVABMAFAAU
ABUAFQAVABUAFQATABQAFAAUABYAFwAXABcAFQAWABYAFgAZABoAGgAaABoAGgAcABwA
HAAdAB0AHQAcAB0AHQAdAB0AHQAdAB4AHgAeAB4AHgAeAB8AHwAeAB0AHQAdAB0AGwAb
ABoAGgAZABgAFwAWABMAEwASABEAEgASABEAEAAPAA8ADgAOAAwADAAMAAsADQAMAAwA
DAAMAAwADAAKAAwADAAMAAwACgAKAAkACQALAAkACQAJAAkACQAJAAgACAAIAAgACAAG
AAYABQAFAAcABwAHAAcABQAFAAQABAAFAAUABAAEAAUABQAFAAYACAAHAAYABgAFAAYA
BgAGAAYABgAGAAYABgAHAAcABwAHAAcABwAHAAoACgAKAAsACwALAAsACwAJAAkACgAK
AAoACgAKAAoACAAIAAgACAAIAAkACQAJAAoACgAKAAoACAAIAAgACAAIAAgACAAIAAgA
CAAIAAYABgAHAAcABwAGAAYABgAGAAQABAAEAAMABQAFAAUABQAFAAUABQAFAAUABQAF
AAUABAAEAAQABAAEAAQABAADAAMAAwADAAMABQAFAAUABQADAAMAAwADAAMAAwADAAMA
AgACAAMAAwABAAEAAgACAAIAAgADAAMAAQABAAEAAQACAAIAAgACAAIAAAAAAAAAAQAC
AAMABAAFAAUABQAEAAUABgAIAAkACQAHAAoACgAIAAcABgAFAAQAAQD+//3//P/8//v/
+//7//v//P/8//z//P/8//z//P/8//z//v///////////wAAAAAAAAAAAAAAAAAA/v/+
//7///////7//v/+//7//v/9//3//f/9//3//f/9//3////////////9//z//P/9//3/
/f/9//3//f/9//3//P/8//z//P/8//3//f/9//3//f/9//3//f////3//f/+/wEABQAP
ABkAIwAqAC0ALwA1ADkAOwA1ACgAGwAHAOv/y/+s/47/av9F/yX/Ef8H/wr/E/8p/0T/
YP93/43/pP+4/8b/0v/f/+n/7f/u//D/9f/5//3/AQADAAQABQAHAAoACAAIAAoACgAK
AAoACgAKAAwADQANAA0ACwALAAsACwANAA4ADgAOAA4ADgAOAA4ADgAOAA4ADwANAA0A
DQANAA8ADwAPAA8ADQANAA0ADQANAA4ADgAPABEAEQARABEAEQASABIAEgASABMAEwAT
ABMAFAAUABQAFQAWABYAFgAYABgAGgAaABgAGQAZABkAHAAdAB0AHQAbABsAGwAcAB4A
HgAeAB4AHgAfAB8AHgAfAB8AHwAfAB0AHQAcABwAGwAaABkAGAAXABcAFgAVABQAFAAT
ABIADwAPAA4ADgAOAA4ADgANAAsACgAKAAoACgAKAAoACAAIAAgACAAIAAYABgAFAAUA
AwABAAEAAQADAAMAAwACAAIAAgACAAIAAAAAAP////8BAAEAAQABAAEAAQAAAAAA////
//7//v////////8AAAAA///+//7/AQACAAIAAgAAAAAAAAAAAAAAAQABAAEAAQABAAEA
AQACAAIAAgADAAMAAwADAAMAAwADAAQABAAEAAQABAAEAAYABgAGAAYABgAHAAcABwAG
AAYABgAGAAQABAAEAAQABgAGAAYABgAGAAYABgAEAAQABQAFAAUABgAGAAYABgAEAAQA
BAADAAMAAwADAAMAAwADAAMAAwADAAMAAwADAAIAAgACAAIAAgACAAIAAQABAAEAAQAB
AAEAAQABAAEA//////////8BAAEAAQABAP7//v///////////wAAAAD+//7/////////
/////////v/+//7//v8BAAAAAQACAAQABAAEAAQABAAFAAYABgAIAAYABwAIAAUABAAD
AAIA///8//v/+v/6//n/+f/5//v//P/8//z/+//6//n/+P/6//r//P/9//3//f/9//7/
/P/8//z//P/9//7//f/+//z//f/9//z/+v/6//r/+v/7//v/+//7//v/+//7//v/+//7
//v/+//5//j/+P/5//v/+//7//v/+//7//v/+v/4//j/+P/4//n/+f/5//n/+f/5//n/
+f/5//v//f/8////BwARABsAIQAoACsALwAzADkAOQAvACAAFQABAOf/zf+0/5T/bP9F
/yv/G/8T/xT/I/87/1b/bv+D/5f/rv+8/8j/1P/f/+f/6//u//L/9f/5//3///8BAAEA
AQACAAQABAAEAAYABgAEAAQABAAEAAYABwAHAAcABwAHAAcABwAGAAYABQAEAAYABgAG
AAYABgAGAAYABwAHAAcABwAHAAcABwAHAAcABQAFAAUABQAHAAgACAAJAAcABwAHAAcA
BwAIAAgACAAKAAsACwALAAsADAAMAAwACwAMAAwADAAOAA4AEAAQABAAEQARABEAEAAR
ABEAEQATABMAEwAUABIAEgASABIAEgATABMAEgARABEAEQARAA0ADQAMAAwADQAMAAsA
CgAJAAkACAAHAAQABAADAAIAAwADAAIAAgAAAAAAAAD//wEAAAAAAAAAAAAAAAAA/v/8
//z//P/8//z//P/7//v//f/7//v/+//7//v/+//6//r/+v/6//r/+v/6//n/+f/5//n/
+f/5//f/9//2//b/+f/5//j/+P/5//n/+f/6//r/+f/4//j/9//4//j/+P/4//j/+P/4
//r/+//7//v//f/9//3//f/9//z/+//7//3//f/9//3/+//7//z//P/8//z//P/8//z/
/P/8//z//P/9//3//f/8//z//P/8//r/+v/6//r//P/8//z//P/6//r/+v/4//j/+f/5
//n/+v/6//r/+v/6//r/+v/5//f/9//3//f/9//3//f/9//5//n/+f/5//b/9v/2//b/
+P/4//j/9//3//f/9//3//X/9f/1//X/9//3//f/9//1//X/9f/1//b/9v/3//f/+f/5
//r/+v/8//z//f/9////////////+v/8//7/+//6//n/+P/1//L/8f/w//L/8f/x//H/
8f/y//L/8v/w//D/8P/w//L/8v/0//X/9f/1//X/9v/0//T/9P/0//b/9v/0//T/8v/z
//P/8v/0//T/9P/0//P/8//z//P/8f/x//H/8f/z//P/8//z//P/8v/y//P/8//z//P/
8//z//P/8//y//T/9P/0//T/8//z//P/8//z//P/8//z//P/8//1//b/+f8BAAkAFQAf
ACIAJQAnACkALQAtACEAFgAPAAEA5f/J/7D/lP9w/1H/Of8n/x3/Gv8l/z3/Wv9y/4P/
lf+o/7T/vv/K/9X/3//j/+b/6v/t//H/9f/5//v/+//7//z//v/8//z//v/+//7//v/+
//7/AAABAAEAAQD/////////////AAAAAAAAAAAAAAAAAAAAAAAAAAABAAEAAQABAAEA
AQABAAEAAQABAAEAAQABAAEAAgACAAMAAwADAAMAAwADAAQABAAEAAQABQAFAAUABwAI
AAgACAAIAAgABwAGAAYABgAIAAgACgALAAsACwAKAAsACwALAAsACwALAAwADAAMAAwA
DAAKAAsACwAKAAkACQAJAAkABwAHAAYABgAFAAQAAwACAAEAAQAAAP//AAAAAP///v/7
//v/+v/6//z//P/8//v//f/8//z//P/8//z//P/6//z//P/8//z/+v/6//n/+f/7//n/
+f/5//n/+f/5//j/9v/2//b/9v/4//j/9//3//f/9//3//f/9//3//b/9v/3//f/9v/2
//f/9//3//j/+v/5//j/+P/5//r/+v/6//r/+v/6//r/+v/7//v/+//7//v/+//7//z/
/P/8//3/+//7//v/+//9//3//v/+//7//v/+//7//v/+//7//v/8//3//f/9//7//v/+
//7//v/+//7//v/+//7//v/+//7//v/+//z/+v/7//v/+//8//z//P/8//r/+v/6//n/
+//7//v/+//7//v/+//7//v/+//7//v/+v/6//r/+v/6//r/+v/5//v/+//7//v/+//7
//v/+//5//n/+f/5//v/+//7//v/+v/6//v/+//5//n/+v/6//z//P/9//3//f/9//3/
/f8AAAAAAAAAAAEAAAABAAIABAACAAIAAgD///7//f/8//j/9v/2//b/9v/1//X/9f/3
//j/+P/4//j/+P/4//j/+P/4//r/+//7//v/+//8//z//P/8//z//P/8//r/+v/6//v/
+//6//r/+v/6//r/+f/5//n/+f/5//n/+f/5//n/+f/5//n/+f/4//j/+f/5//n/+f/5
//n/+f/5//j/+v/6//r/+v/5//n/+f/5//n/+f/5//n/+f/5//3//v///wcAEQAbACUA
KgAtADEANQA5ADcALQAcAA8A+f/Z/7n/nP98/1j/M/8X/wn/Bf8K/xf/L/9M/2j/ff+T
/6r/vP/I/9T/4f/n/+n/7P/y//f/+f/9////AwAFAAUABgAIAAgACAAKAAoACAAIAAgA
CAAKAAsACwALAAsACwALAAsACwAMAAwADAAKAAoACgAKAAsADAANAA8ADQANAA0ADQAP
AA8ADwAPAA8ADwAPAA8ADwAQABAAEQARABEAEQARABEAEgASABIAEgATABMAEwAVABYA
FgAWABcAGAAYABgAGAAYABoAGgAaABsAGwAbAB4AHwAfAB8AHwAfAB8AIAAiACIAIgAi
ACAAIQAhACAAHwAfAB8AHwAfAB8AHgAeAB0AHAAbABoAGQAZABgAFwAWABYAFQAUABEA
EQAQABAADgAOAA4ADQAPAA4ADgAOAAwADAAMAAoACgAKAAoACgAIAAgABwAHAAkABwAH
AAcABwAHAAcABgAGAAYABgAGAAYABgAFAAUAAwADAAMAAwAFAAUABAAEAAUABQAEAAQA
BQAFAAUABgAGAAUABAAEAAUABgAGAAYABgAGAAYABgAGAAcABwAHAAcABwAHAAcACAAI
AAgACQAJAAkACQAJAAkACQAKAAoADAAMAAwADAAKAAoACgAKAAoACwALAAsADAAMAAwA
DAAMAAwADAAMAAoACgAKAAoACgAKAAoACAAKAAsACwALAAoACgAKAAoACgAKAAoACQAJ
AAkACQAJAAcABwAHAAcABwAHAAcABwAGAAYABgAGAAYABgAGAAUABQAFAAUABQAFAAUA
BQAFAAUABQAFAAUABQAFAAUABQAEAAQABQAFAAMAAwAEAAQAAgACAAMAAwAFAAUABQAF
AAQABAAEAAQABgAEAAQABAAGAAYABgAGAAYABwAIAAgACQAKAAwADQANAA0ADAAMAAwA
CgAKAAoACgAHAAQAAwACAAAA//////////8AAAAAAAACAAIAAgACAAAAAAACAAMAAwAD
AAMABAAEAAQABAAEAAQABAACAAIAAgADAAMAAgAAAAAAAAAAAAEAAQABAAEAAwADAAMA
AwABAAEAAQABAAMAAgACAAMAAQABAAEAAQABAAEAAQAAAAAAAAAAAAAAAQABAAEAAQAB
AAEAAQABAAEAAQABAAIAAwAFAA8AGwAlADAAMwAzADkAPQA9ADcAKgAbAAUA6f/J/6r/
iP9i/zv/G/8F//3+Av8N/x//Ov9W/2//if+i/7r/zP/Y/+P/6//v//L/9v/7//3/AQAF
AAcACAAJAAsADgAQABAAEgASABIAEgASABIAEAARABEAEQATABMAEwATABMAFAAUABQA
FAAUABQAFAAUABQAFAAVABUAFQAVABUAFQAVABUAFQAVABUAFQAVABcAGAAYABkAFwAX
ABcAFwAZABoAGgAaABoAGwAbABsAGwAcABwAHAAdAB4AHgAeAB4AHgAgACAAIgAjACMA
IwAkACUAJQAlACUAJQAlACYAJgAmACYAJgAoACkAKQAoACUAJQAlACUAJAAlACUAJgAj
ACIAIQAgAB8AHwAeAB0AGgAaABkAGAAXABcAFgAWABYAFgAWABUAEwASABIAEgASABIA
EgAQABAAEAAQABAADgAOAA0ADQANAAsACwALAAkACQAJAAgACgAKAAoACgAKAAoACQAJ
AAcABwAHAAcACQAJAAgACAAJAAkACAAIAAcABwAHAAgACAAHAAYABgAHAAgACAAIAAYA
BgAGAAYACAAJAAkACQAHAAcABwAHAAoACgAKAAsACQAJAAkACQALAAsADAAMAA4ADgAO
AA4ADAAMAAwADAAMAA0ADQANAAwADAAMAAwADAAMAAwADAAMAAwADAAMAAwADAAMAAoA
CAAJAAkACQAKAAoACgAKAAoACgAKAAkACQAJAAkACQAJAAkACQAJAAkACQAJAAkACAAI
AAgACAAGAAYABgAFAAcABwAHAAcABwAHAAcABwAHAAcABwAHAAUABQAFAAUABAAEAAUA
BQAHAAcACAAIAAYABgAHAAcACQAJAAkACQAMAAwADAAMAAwADAAOAA4ADAALAAoACQAI
AAUAAgABAAAAAgABAAEAAQABAAIAAgACAAAAAAAAAAAAAgACAAQABQADAAMAAwAEAAYA
BgAGAAYABAAEAAIAAgAEAAUABQAEAAIAAgACAAIAAQABAAEAAQABAAEAAQABAAMAAwAD
AAMAAQAAAAAAAQABAAEAAQABAAEAAQABAAAAAgACAAIAAgABAAEAAQABAAMAAwADAAMA
AwADAAMABAAJABMAHwApAC0ALgAxADcAOwA9ADsALwAkABkABwDt/9X/uv+Y/3L/Uf87
/y3/I/8o/zn/U/9w/4T/l/+r/8D/yv/U/+D/6f/t//P/+P/6//3/AQAFAAkACwALAAsA
DAAOAAwADAAOAA4ADAAMAAwADAAMAA0ADQANAA0ADQANAA0ADQAOAA4ADgAOAA4ADgAO
AA4ADgAOAA8ADwAPAA8ADwAPAA8ADwAPAA0ADQANAA0ADwAQABAAEQARABEAEQARAA8A
EAAQABAAEgATABMAEwARABIAEgASABUAFgAWABYAFAAUABYAFgAUABUAFQAVABgAGQAZ
ABkAGQAZABkAGgAYABgAGAAYABgAGQAZABgAFwAXABcAFwAVABUAFAAUABIAEAAOAAwA
DAANAA0ADQAMAAwACwAKAAkACQAIAAgACgAKAAoACQAJAAgACAAIAAgACAAIAAYABgAG
AAYABgAGAAYABQAFAAUAAwADAAMAAwADAAMAAgACAAIAAgACAAIAAgABAAEAAQABAAEA
AQADAAMAAgACAAEAAQAAAAAAAwADAAMABAAEAAMAAgACAAMABAAEAAQABAAEAAQABAAE
AAUABQAFAAUABQAFAAUABAAEAAQABQAFAAUABQAFAAUABQAGAAYABAAEAAQABAAEAAQA
BAAEAAQABQAFAAUABAAEAAQABAAEAAQABAAEAAQABAAEAAQABAAEAAQAAgACAAMAAwAD
AAIAAgACAAIABAAEAAQAAwABAAEAAQABAAEAAQABAAEAAQABAAEAAQAAAAAAAAAAAAAA
AAAAAP////////////////////////3//f/9//3//v///wAAAQACAAIAAwADAAMAAwAE
AAQABgAGAAcABwAFAAUABAABAAAA///+//z/+v/6//r/+v/5//n/+f/5//r/+v/6//j/
+P/4//j/+v/6//z//f/7//v/+//8//r/+v/6//r//P/8//r/+v/8//3//f/8//r/+v/6
//r/+f/5//n/+f/5//n/+f/5//n/+f/5//n/+f/4//j/+f/3//f/9//3//n/+f/5//j/
+P/4//j/+P/5//n/+f/5//f/9//3//f/9//5//v//v8DAA0AFwAfACUAJgApAC0AMQAz
AC8AIQAWAAsA9f/V/73/oP9+/17/P/8p/xv/Gf8g/zX/Vf9u/37/kf+n/7j/wv/M/9j/
3//l/+n/7P/w//P/9//9////AQAAAP////8AAAIAAgAEAAQAAgACAAIAAgACAAMAAwAD
AAMAAwADAAMAAwAEAAQABAAGAAYABgAGAAQABAAEAAUABQAFAAUABQAFAAUABQAFAAUA
BQAFAAUABQAGAAYABwAHAAcABwAHAAcACAAIAAgABgAHAAcABwAJAAoACgAKAAkACgAK
AAoACgAKAAwADAAMAA0ADQANAA4ADwAPAA8ADwAPAA8AEAAOAA4ADgAOAA4ADwAPAA4A
DQANAA0ADQALAAsACgAKAAcABgAFAAQABQAFAAQAAwACAAIAAQAAAP/////+//7//v/+
//7//f/9//z//P/8//7//v/+//z/+v/6//r/+v/6//r/+f/5//v/+f/5//n/+f/5//n/
+P/2//b/9v/2//j/+P/3//f/9//3//f/9//3//f/9v/2//f/9//2//b/9f/1//X/9v/4
//f/9v/2//X/9v/2//b/9v/2//b/9v/2//f/9//3//n/+f/5//n/+P/4//j/+f/5//n/
+f/5//n/+f/6//r/+v/6//r/+v/6//r/+v/6//r/+//7//v/+P/4//j/+P/6//r/+v/6
//r/+v/6//r/+P/4//j/9v/2//f/9//3//b/9v/2//b/9v/2//b/9f/z//P/8//z//X/
9f/1//X/8//z//P/8//0//T/9P/0//T/9P/0//P/8//z//P/8//z//P/8//z//H/8f/x
//H/8f/x//H/8f/w//D/8f/x/+//7//w//D/8P/w//H/8f/z//P/8//z//b/9v/2//b/
9//2//f/+P/4//j/9v/1//T/8//y/+7/7P/s/+z/6v/p/+n/6f/p/+r/6v/q/+r/6v/q
/+r/6v/q/+z/7f/t/+3/7f/u/+7/7v/u/+7/7v/u/+z/7P/s/+3/7f/s/+z/7P/s/+z/
6//r/+v/6//r/+v/6//r/+v/6//r/+v/6f/o/+j/6f/p/+n/6f/p/+v/6//r/+r/6P/o
/+j/6P/p/+n/6f/p/+n/6f/p/+n/6f/p/+v/7v/v//P//f8LABUAGAAZAB0AIQAhACEA
GQAMAP//6f/L/63/kP9u/0j/J/8L//n+9f74/gP/G/82/07/Y/97/5j/qv+y/77/zf/T
/9X/2P/c/9//5f/r/+//8f/x//H/8v/0//L/8v/0//T/9P/0//T/9P/0//X/9f/1//X/
9f/1//X/9f/2//b/9v/2//b/9v/2//b/9v/2//f/9//3//f/9//1//X/9f/1//f/9//3
//f/9//4//j/+f/5//n/+f/5//n/+v/6//r/+f/5//j/9//5//r/+v/6//n/+v/6//r/
/P/8//7//v/8//3//f/9/wAAAQABAAEAAwADAAMABAACAAIAAgACAAIAAwADAAIAAwAD
AAMAAwD//////v/+/////v/9//z/+f/5//j/9//2//b/9f/0//P/8//y//L/8v/y//L/
8f/v/+7/7v/u/+z/7P/s/+r/6P/o/+j/6P/o/+j/5//n/+n/5//n/+f/5f/l/+X/5P/k
/+T/5P/k/+T/5P/j/+P/4f/h/+H/4f/h/+H/4P/g/+H/4f/g/+D/3//f/9//4P/i/+H/
4P/g/+H/4v/i/+L/4P/g/+D/4P/g/+H/4f/h/+H/4f/h/+H/4v/i/+L/4//j/+P/4//j
/+P/4//k/+T/5P/k/+T/5P/m/+b/5v/m/+b/5//n/+f/5v/m/+b/5v/l/+T/4//i/+L/
4v/i/+L/4//k/+X/5P/k/+X/5f/l/+L/4v/i/+L/4P/g/+D/3//h/+H/4f/h/9//3//f
/9//3//f/9//3//e/97/3v/e/97/3v/e/93/3f/d/93/3f/f/9//3//f/9//3//f/9//
3v/d/9z/2//c/9z/3f/d/93/3f/e/97/3f/c/9z/2//d/93/3f/d/+D/4P/g/+D/4v/g
/+D/4P/i/+L/4v/i/+L/4//k/+T/5P/k/+P/4v/h/+D/3P/Y/9b/1P/U/9P/0//T/9X/
1v/W/9b/1f/U/9P/0v/U/9T/1v/X/9f/1//X/9j/1v/W/9b/1v/Y/9j/1v/W/9b/1//X
/9b/1v/W/9b/1v/V/9X/1f/V/9f/1//X/9f/1f/V/9X/1f/V/9T/1P/V/9X/1f/V/9X/
1f/V/9X/1P/U/9T/1P/U/9f/1//X/9f/1f/V/9X/1f/X/9f/2f/a/93/4//v//n///8C
AAUADQARABEADwAHAPz/7f/X/7v/nf9+/1z/OP8T//v+7f7n/ur++/4X/zT/Tv9j/3f/
jv+a/6T/sv+//8X/x//K/87/0f/V/9n/3f/h/+H/4f/i/+T/5P/k/+b/5v/k/+T/5P/k
/+T/5f/l/+X/5//n/+f/5//n/+j/6P/o/+j/6P/o/+j/6v/q/+r/6//q/+n/6P/n/+n/
6f/p/+n/6f/p/+n/6f/r/+z/7P/t/+v/6//r/+v/7f/u/+7/7v/u/+//7//v/+3/7v/u
/+7/8f/y//L/8v/y//L/9P/0//T/9f/1//X/+P/5//n/+f/5//n/+f/6//r/+v/6//r/
+v/7//v/+v/5//n/+f/5//f/9//2//b/9//2//X/9P/x//H/8P/v//D/8P/v/+7/6//r
/+r/6v/s/+z/7P/r/+v/6v/q/+r/6v/q/+r/6P/q/+r/6v/q/+r/6v/p/+n/6//p/+n/
6f/p/+n/6f/o/+b/5v/m/+b/6P/o/+f/5//p/+n/6f/p/+n/6f/o/+j/5//n/+b/5v/p
/+n/6f/q/+z/6//q/+r/6//s/+z/7P/s/+z/7P/s/+r/6//r/+v/7P/t/+7/7//u/+7/
7v/v//H/8f/x//H/7//v//D/8P/y//L/8v/y//L/8v/y//L/8v/z//P/8//y//L/8v/y
//T/9P/0//T/8v/y//L/8v/y//L/8v/w//L/8//z//P/8v/y//L/8v/0//T/9P/z//P/
8//z//P/8f/x//H/8f/z//P/8//z//L/8v/y//L/8P/w//D/7//x//H/8f/x//H/8f/x
//H/8f/x//H/8f/z//P/8//z//T/9P/1//X/9//3//j/+P/6//r/+//7//v/+//7//v/
+v/8//r/9//2//X/9P/y//D/8P/w//D/7//v/+//7//w//D/8P/y//L/8v/y//L/8v/0
//X/9//3//f/+P/3//b/9f/0//X/9v/1//b/9P/1//X/9P/2//b/9v/2//X/9f/1//X/
9//3//f/9//3//f/9//3//X/9P/0//X/9f/1//X/9f/1//X/9f/0//b/9v/2//b/9//3
//f/9//3//f/9//3//n/+f/7//z///8JABUAHwAlACYAKQAtAC8AMwAzACcAGgATAAMA
5//P/7b/mP92/1f/P/8z/yn/Jv81/0//av9+/4//pf+4/8L/yv/U/+H/5//r/+7/9P/3
//n///8FAAcABQAFAAYACAAHAAYABwAGAAgACAAIAAgACAAJAAkACQAJAAkACQAJAAkA
CgAKAAoADAAMAAwADAAKAAoACgALAA0ADQANAA0ADQANAA0ADQAPAA8ADwAPAA0ADgAO
AA8ADwAPAA8ADwAPABAAEAAQABAAEQARABEAEQASABIAEgATABQAFAAUABQAFAAWABYA
FgAXABcAFwAYABkAGQAZABcAFwAXABgAGAAYABgAGAAYABkAGQAYABcAFwAXABcAEwAT
ABIAEgATABIAEQAQAA8ADwAOAA0ADAAMAAsACgALAAsACgAKAAoACgAKAAkACwAKAAoA
CgAKAAoACgAIAAgACAAIAAgACgAKAAkACQAHAAUABQAFAAUABQAFAAQABgAGAAYABgAE
AAQAAwADAAUABQAFAAUABQAFAAQABAAHAAcABgAGAAUABQAFAAYABgAFAAQABAAHAAgA
CAAIAAgACAAIAAgACAAJAAkACQALAAsACwALAAoACgAKAAsACwALAAsACwANAA0ADgAO
AAwADAAMAAwADAAMAAwADAAMAA0ADQANAAwADAAMAAwADAAMAAwADAAOAA4ADgAOAAwA
DAAMAAoADAANAA0ADQAKAAoACgAKAAwADAAMAAsACQAJAAkACQALAAsACwALAAkACQAJ
AAkACgAKAAoACgAKAAoACgAJAAkACQAJAAkACwALAAsACwALAAsACwALAAkACQAJAAkA
CgAKAAsACwANAA0ADgAOABAAEAARABEAEQARABEAEQARABAADwAOAA0ACgAJAAgABwAG
AAUABAADAAMAAwACAAQABAAFAAUABQAFAAQABAAGAAcABwAGAAcACAAKAAsACgAJAAgA
BwAHAAgACAAIAAgACAAGAAgABgAGAAYABgAGAAYABgAGAAYABgAGAAYABgAGAAYABgAG
AAYABgAGAAYABgAGAAYABgAGAAYABgAGAAYABgAGAAYABgAGAAYABgAGAAYABgAGAAYA
BgAGAA==
         </WaveFormData>
      </LeadData>
      <LeadData>
         <LeadByteCountTotal>10000</LeadByteCountTotal>
         <LeadTimeOffset>0</LeadTimeOffset>
         <LeadSampleCountTotal>5000</LeadSampleCountTotal>
         <LeadAmplitudeUnitsPerBit>4.88</LeadAmplitudeUnitsPerBit>
         <LeadAmplitudeUnits>��V</LeadAmplitudeUnits>
         <LeadHighLimit>2147483647</LeadHighLimit>
         <LeadLowLimit>268435456</LeadLowLimit>
         <LeadID>V2</LeadID>
         <LeadOffsetFirstSample>0</LeadOffsetFirstSample>
         <FirstSampleBaseline>0</FirstSampleBaseline>
         <LeadSampleSize>2</LeadSampleSize>
         <LeadOff>FALSE</LeadOff>
         <BaselineSway>FALSE</BaselineSway>
         <ExcessiveACNoise>FALSE</ExcessiveACNoise>
         <MuscleNoise>FALSE</MuscleNoise>
         <LeadDataCRC32>2958229766</LeadDataCRC32>
         <WaveFormData>
CgAKAAoACgAIAAgACAAIAAgACAAIAAgACAAIAAgACAAKAAoACgAKAAoACgAKAAoADAAM
AAwADAAMAAwADAAMAA4ADgAOAA4ADgAOAA4ADgAPABAAEQASABAAEAAQABAAEQASABMA
FAAUABQAFAAUABQAFAAUABQAEgASABIAEgASABIAEgASABAAEAAQABAAEAAQABAAEAAP
AA4ADQAMAAwADAAMAAwADAAMAAwADAAKAAoACgAKAAoACgAKAAoACAAIAAgACAAIAAgA
CAAIAAgACAAIAAgACAAIAAgACAAGAAYABgAGAAYABgAGAAYABAAEAAQABAAEAAQABAAE
AAQABAAEAAQABAAEAAQABAAEAAQABAAEAAYABgAGAAYABgAGAAYABgAIAAgACAAIAAgA
CAAIAAgABgAGAAYABgAEAAQAAwADAAMAAwADAAMABQAGAAYABgAGAAUABQAEAAMAAwAD
AAMAAQABAAEAAAAAAAAA/v/+//7//v/9//3//f/9//3//f/7//v/+//7//n/+P/4//j/
+v/7//v/+v/6//r/+v/6//r/+v/6//r/+v/6//r/+f/5//n/+f/5//n/+f/5//n/+v/6
//r/+v/6//r/+P/6//z//f/9////AwAIABEAHwAsADgASQBfAG8AfACCAH0AdwByAGUA
SQAoAP3/uf9p/yf/7f7B/rT+xv7h/v/+If9E/17/e/+U/6X/tv/K/9f/4f/p//D/8v/4
//3/AwAKAAwACwALAAwADQAQABEAEgASABIAEwATABQAFAAVABUAFgAWABYAFwAXABYA
FgAWABYAGAAYABkAGQAXABgAGAAZABsAGwAcABwAHAAcAB0AHQAeAB4AHwAfAB0AHgAf
AB8AHgAeAB8AHwAgACIAIgAiACQAJQAlACUAJgAnACcAKQAsAC0ALgAuAC4ALwAxADEA
MwA0ADUANQA1ADYAOAA5ADoAOwA8ADwAPQA9AD4APgA+AD4APwA/AD0APQA9ADwAOwA7
ADoAOQA4ADUANQA0AC8ALgAsACsAKwApACgAJgAkACQAIwAgAB4AHQAcABkAGgAYABcA
FwAWABQAEwASABMAEQAQAA8ADQAKAAoACQAKAAkACAAHAAYABgAFAAQABAAEAAQAAwD/
/////////wEA/////wAA/v/+//3//f////////////3//f/9//7/AAD////////9////
/////wEAAQABAAEA//8AAAAAAQABAAEAAQACAAQABQAFAAUAAwAEAAQABQAFAAUABQAF
AAYABgAGAAYABQAFAAQABAAHAAcABgAGAAYABgAFAAUABwAGAAYABgAFAAUAAwADAAMA
BAAEAAMAAwACAAIAAgACAAIAAwAEAAQAAwAAAP//AQABAAAAAAAAAAAAAAD/////////
//7//P/9//3//f/9//z/+v/6//z//P/8//v/+//7//z//P/8//z//P/8//r/+v/6//r/
+v/6//r/+v/4//j/+P/5//n/+f/5//r/+P/4//n/+f/7//r/+v/7//n/+P/4//j/+f/6
//v//P/+//3//f/9//////8AAAAAAAAAAAEAAwACAAEAAAD///7/+v/6//n/+f/5//n/
+f/5//v//P/8//z//P/7//v/+v/3//f/9//3//f/9//3//b/9v/2//T/9P/0//T/8//z
//P/8//z//P/8f/x//H/8f/x//D/8P/w//D/8f/x//D/8P/w//D/8P/w//D/8P/w//D/
8P/w/+//8f/x//H/8f/v/+//7//v/+7/7v/u/+7/8P/w/+7/8P/w//H/8f/z//X/+P//
/wkAFAAgAC8AQQBVAGYAcABxAGkAYABVAD0AHgD//9X/j/8//wH/zf6o/qD+t/7X/vX+
Gv86/1f/dv+R/6T/tv/J/9f/3f/g/+T/6v/v//X/+v/+/wAAAQADAAUABgAHAAgACAAI
AAkACQAKAAoACwALAAwADAAMAA0ADQAOAA4ADgAOAA4ADgAPAA8ADQAOAA4ADwARABEA
EgASABIAEgATABMAFAAUABUAFQAVABYAFwAXABoAGgAbABsAGgAcABwAHAAeAB8AHwAf
ACAAIQAhACMAJAAlACYAJgAoACkAKwArAC0ALgAvAC8AMQAyADQANQA0ADUANgA2ADkA
OQA6ADoAPAA8AD0APQA7ADsAOwA6ADkAOQA4ADcANgAzADMAMgAvAC4ALAArACkAJwAm
ACQAIgAiACEAHgAcABsAGgAXABYAFAATABMAEgAQAA8ADgANAAsACgAJAAkABgAGAAUA
AgABAAAA///+//7//f/8//z//P/8//v/+f/5//n/+f/5//f/9//4//r/+v/5//n/9//3
//f/9//3//f/9//4//j/9//3//f/9//5//n/+f/5//n/+f/5//n/+v/6//v/+f/5//n/
+v/6//v/+//7//v//P/8//3//f/9//3//f/+//7//v/+///////+//7///////7//v/+
//7//f/9/////v/+//7///////3//f/9//7//v/9//3//P/8//z//P/8//3//v/+//3/
+v/5//n/+f/4//j/+P/4//j/9//3//f/9//2//b/9//3//f/+f/4//b/9v/2//b/9v/1
//X/9f/2//b/9P/0//T/9P/0//T/9P/0//L/8v/y//L/8v/y//L/8//z//P/8//0//L/
8v/z//P/8//y//L/8//0//T/9f/2//b/9v/2//b/9//3//j/+f/7//v//P/8//v/+v/5
//j/9f/0//L/8f/z//P/8//z//X/9v/2//b/9P/z//P/8v/x//H/8f/x//H/8f/x//D/
8P/w/+7/7v/w//D/7//v/+3/7f/t/+3/6//r/+v/6//r/+r/6v/q/+z/7f/t/+z/7P/s
/+z/7P/q/+r/6v/q/+z/7P/s/+v/6//r/+v/6//p/+n/6f/p/+z/7P/s/+z/7P/s/+r/
7P/q/+//7//v//H/+P8BAAkAFAAkADMARwBZAGoAdABxAGsAZABZAEEAKAAFAMX/cf8l
/+n+vf6k/q7+x/7j/gf/Kv9G/2H/fP+V/6b/uv/J/9P/2f/g/+T/6v/t//P/+P/6//3/
/f/+////AAABAAIAAgACAAMAAwAEAAQABQAFAAYABgAGAAcABwAIAAgACAAIAAgACAAJ
AAkACQAKAAoACwALAAsADAAMAAwADAANAA0ADAAMAA0ADQAPABAAEQARABIAEgATABMA
FAAWABYAFgAYABkAGQAZABoAGwAbAB0AHAAdAB4AHgAiACMAJQAlACcAKAApACkAKQAq
ACwALQAwADEAMgAyADMAMwA0ADQAMgAyADMAMwAzADMAMwAyAC8ALwAuAC0ALAApACkA
KAAnACYAJAAjAB8AHQAcABoAGgAaABkAFgAWABUAFAARABAADgANAA0ADAAKAAkACAAH
AAUABAADAAMAAAAAAP///v/9//z/+//6//r/+f/4//b/9v/2//X/9f/1//X/9f/1//P/
8//0//P/8v/w/+//8f/x//H/8f/x//H/8f/y//T/8//z//P/8f/z//P/8//z//P/8//z
//X/9v/2//f/9//3//f/+P/2//f/9//3//n/+v/6//v/+f/5//n/+f/6//r/+v/6//3/
/f/8//z//f/9//z//P/8//z/+//7//3//P/8//z//f/9//v/+//5//r/+v/5//n/+P/4
//j/+P/4//n/+v/6//n/9v/1//f/9//2//b/9P/0//T/8//1//X/9f/0//L/8//z//P/
9f/0//L/8v/y//L/8v/x/+//7//w//D/8P/w//D/8P/w//D/8P/w//L/8v/y//L/9P/0
//T/9f/1//X/9f/2//j/+P/5//n/9//4//j/9v/2//b/9v/z//L/8P/v/+//7//v/+//
8f/y//L/8v/y//H/8f/w/+//7//v/+//7//v/+//7v/u/+7/7P/s/+z/7P/r/+v/6//r
/+v/6//p/+n/6f/p/+n/6P/o/+j/6P/p/+n/6P/o/+j/6P/o/+j/6P/o/+j/6P/o/+j/
5//p/+n/6f/p/+n/6f/p/+n/6P/o/+j/6P/q/+r/6P/q/+r/6//t/+3/8f/2////CwAa
ACYANQBHAFkAaABwAGsAZQBkAFsAQQAgAPv/vf9z/zP/+/7F/qz+sv7J/uX+Cf8o/0T/
Xf94/43/nv+w/8H/y//T/9r/4P/k/+v/8f/4//r/+//7//z//f/+////AAAAAAAAAQAB
AAIABAAFAAUABgAEAAQABQAFAAYABgAGAAYABgAGAAcABwAHAAgACAAJAAkACQAKAAoA
CgAKAAsACwAMAAwADQANAA8AEAARABEAEAAQABEAEQASABQAFAAUABYAFwAXABcAGgAb
ABsAHQAcAB0AHgAeACAAIQAjACMAJQAmACcAJwApACoALAAtAC4ALwAwADAAMwAzADQA
NAAyADIAMwAzADMAMwAzADIAMQAxADAALwAuACsAKwAqACcAJgAkACMAIQAfAB4AHAAa
ABoAGQAWABYAFQAUABEAEgAQAA8ADwAMAAoACQAIAAcABQAEAAMAAwAAAAAA///+//3/
/P/7//z//P/7//r/+P/4//j/9//3//f/9//3//f/9f/1//b/9P/0//P/8//1//X/9f/1
//X/9f/1//b/9v/1//X/9f/1//f/9//3//f/9//3//f/9//4//j/+f/5//n/+f/6//z/
/f/9//3/+//8//z//f/9//3//f/9/wAAAAAAAAAA//////7//v8BAAEAAAAAAAAAAAD/
////AQAAAAAAAAABAAEA////////AAAAAP/////+//7//v/8//z//f/+//7//f/6//n/
+v/7//v//P/6//r/+v/5//n/+f/5//j/+P/5//n/+f/5//j/9v/2//j/+P/4//f/9//3
//j/+P/4//j/+P/4//j/+P/4//j/9v/2//b/9v/2//b/9v/3//f/9//3//j/+P/4//n/
+f/7//r/+v/7//3//P/8//z//v/+//7//v/9//z/+//6//b/9v/1//X/9f/1//X/9f/5
//r/+v/6//r/+f/5//j/9//3//f/9//3//f/9//2//b/9v/0//T/9P/0//P/8//z//P/
8//z//H/8f/x//H/8f/w//D/8P/w//H/8f/w//D/8P/w//D/8P/w//D/8P/w//D/8P/v
//H/8f/x//H/8f/x//H/8f/w//D/8P/w//D/8P/u//D/8P/x//X/9//3//z/BQAPABwA
LAA7AE0AXwBsAHQAbQBjAFwATwA1ABYA+f/H/3n/Lf/v/sH+pv6s/sf+5f4F/yz/Sv9j
/4L/nf+u/8D/0f/b/9//4v/o//D/8//3//7/BAAFAAUABgAHAAgACQAKAAoACgALAAsA
DAAOAA8ADwAQABAAEAARABEAEgASABIAEgASABIAEwATABUAFgAWABcAFQAVABYAFgAY
ABgAGQAZABoAGgAbABsAGwAcAB0AHQAeAB4AHwAfACAAIgAiACIAJAAlACUAJQAoACkA
KQArACwALQAuAC4AMAAxADMAMwA1ADYANwA3ADsAPAA+AD8APgA/AEAAQABDAEMARABE
AEQARABFAEUAQwBDAEMAQgBBAEEAQAA/AEAAPQA9ADwANwA2ADQAMwAxAC8ALgAsACoA
KgApACYAJAAjACIAHwAeABwAGwAbABoAGAAXABYAEwARABAADwAPAAwADAALAAoACQAI
AAcABgAGAAUABAAEAAQABAADAAEAAQABAAEAAQD/////AAAAAAAA/////wEAAQABAAEA
AQABAAEAAgACAAEAAQABAP//AQABAAEAAQABAAEAAQABAAIAAgADAAMAAwADAAQABAAF
AAUABQADAAQABAAFAAUABQAFAAUACAAIAAgACAAHAAcABgAGAAkACQAIAAgACAAIAAcA
BwAJAAgACAAIAAkACQAHAAcABwAIAAgABwAHAAYABgAGAAQABAAFAAYABwAHAAUABQAF
AAUABAAEAAIAAgACAAEAAQABAAEAAAAAAAEAAQABAAEAAAD+//7//v/+//7//f/9//3/
/v/+//7//v/+//7//v/+//7//v/8//z//P/8//7//v/+/////v/9//z//P/+//7/////
//7//P/7//v//f/8//z//P/+//7//v/+/wAA////////AQABAAIAAgAEAAQAAwAFAAYA
BQAEAAMAAgD///7//P/7//v/+//7//v//f/+//7//v8AAP/////+//v/+//7//v//f/9
//3//P/6//r/+P/4//r/+v/5//n/9//3//f/9//1//X/9f/1//f/9v/2//b/9P/1//X/
9P/0//T/9P/0//T/9P/0//T/9P/0//T/8//1//X/9f/1//P/8//z//P/9v/2//b/9v/2
//b/9P/2//b/9f/1//f/+f/8/wMACwAUACQAMQBBAFUAaABwAG8AaQBeAFMAPQAgAAMA
3f+b/0n/Bf/N/qb+nv6x/s/+7/4S/zb/V/92/5X/rv++/8//2//h/+T/6v/u//P/+f8A
AAQABwAHAAgACQAMAA0ADgAOABAAEQARABIAEAARABEAEgASABIAEwATABQAFAAUABQA
FAAUABUAFQAVABYAFgAXABcAFwAYABgAGAAYABkAGQAaABoAGwAbABsAHAAdAB0AHgAe
AB8AHwAgACIAIgAiACQAJQAlACUAJgAnACcAKQAqACsALAAsACwALQAvAC8AMwA0ADUA
NQA3ADgAOgA7ADoAOwA8ADwAPwA/AEAAQABCAEIAQwBDAD8APwA/AD4APwA/AD4APQA6
ADcANwA2ADUANAAyADEALwAtACwAKgAoACgAJwAkACQAIwAiAB8AHgAcABsAGwAaABgA
FwAWABUAEwASABEADwAMAAwACwAKAAkACAAHAAQABAADAAIAAgACAAIAAQABAAEAAQAB
AAEA/////wAAAAAAAP////////////////3//f/9//7//v/9//3//f/9//////////3/
/f/9//3///8AAAAAAQD///////8AAAAAAQABAAEA//8AAAAAAQADAAMAAwADAAIAAgAC
AAIAAwADAAIAAgAFAAUABAAEAAQABAADAAMABQAEAAQABAAFAAUAAwADAAUABgAGAAUA
AwACAAIAAgACAAIAAwAEAAMAAwABAAEAAQABAAAAAAAAAAAAAAD///////////7//v//
//////////7//P/8//7//v/+//3//f/9//7//v/8//z//P/8//z//P/8//z//P/8//z/
/P/8//z//P/9//3//f/9//7//v/+//////8AAAAAAQADAAMAAgAEAAQAAgAAAAAAAAAA
AP3//P/6//n/+//7//v/+//9//7//v/+//z/+//7//r/+f/5//n/+f/5//n/+f/4//r/
+v/4//j/+P/4//f/9//3//f/9//3//P/8//z//P/9f/0//T/9P/0//X/9f/0//T/9P/0
//T/9P/0//T/9P/0//T/9P/z//P/8//z//P/8//z//P/8//0//T/9P/0//b/9v/0//b/
9v/1//f/+f/9/wYADwAZACQAMABDAFcAaQB4AIAAfQB5AHQAZQBNAC4A/f+z/2X/I//p
/r/+tP7G/uH+/f4h/0D/XP95/5T/o/+0/8j/1f/d/+X/6v/w//T/+////wYACAAJAAkA
CgALAAoACwAMAAwADAANAA0ADgAOAA8ADwAQABAAEAARABEAEgASABIAEgASABIAEwAT
ABMAFAAUABUAFQAVABYAFgAWABYAFwAXABYAFgAXABcAGQAaABsAGwAcABwAHQAdAB4A
IAAgACAAIgAjACMAIwAiACMAIwAlACgAKQAqACoAKgArAC0ALQAvADAAMQAxADUANgA4
ADkAOAA5ADoAOgA7ADsAPAA8ADwAPAA9AD0AOwA7ADsAOgA3ADcANgA1ADQAMQAxADAA
LQAsACoAKQApACcAJgAkACIAIgAhAB4AHgAdABwAGQAYABYAFQAVABQAEgARABAAEQAP
AA4ADQANAAoACgAJAAgABwAGAAUABAAEAAMAAgACAAIAAgABAP/////////////9//3/
/v/+//7//f/9//v/+//7//v/+//7//v//P/8//v/+//7//z///8AAAEAAQABAAEAAQAB
AAIAAgADAAMAAwADAAQABAAFAAUABQAFAAYABgAHAAcABwAHAAcACAAIAAgACAAJAAkA
CAAIAAcABwAGAAYABgAGAAUABQAFAAQABAAEAAUABQADAAMAAwAEAAQAAwADAAIAAgAC
AAAAAAABAAIAAQABAP///////////v/+//z//P/8//v//f/9//3//P/6//v/+//7//3/
/P/6//r/+v/6//r/+f/5//n/+v/6//j/+P/4//j/+f/6//v//P/8//z//P/8//z//P/8
//3/////////AAAAAAAAAAD9//z/+//6//j/+P/3//f/+f/5//n/+f/7//z//P/8//r/
+f/5//j/+f/5//n/+f/3//f/9//2//T/9P/y//L/8v/y//H/8f/x//H/8f/x/+//7//v
/+//7//u/+7/7v/u/+//7//u//D/8P/w//D/7v/u/+7/7v/u/+7/7v/t/+3/7f/t/+3/
7f/t/+3/7f/u/+7/7v/u/+7/7v/s/+7/8P/x//X/9//7/wIACwAZACQAMABDAFcAZwB0
AHQAbQBpAGQATQAtAAwA2/+P/0n/Df/T/q/+rv7C/t/+Af8j/z7/WP93/47/n/+w/8L/
zf/X/93/4v/m/+7/9f/7/wAAAAD/////AAABAAQABQAGAAYABgAHAAcACAAGAAcABwAI
AAgACAAJAAkACgAKAAoACgAKAAoACwALAAkACgAKAAsADQANAA4ADgAMAAwADQANAA4A
DgAPAA8ADwAQABEAEQASABIAEwATABQAFgAWABYAFgAXABcAFwAZABsAHAAfAB4AHwAg
ACAAIgAjACUAJQAnACgAKQApACsALAAuAC8ALgAvADAAMAAxADEAMgAyADIAMgAzADMA
MQAxADEAMAAvAC8ALgAtACoAJwAnACYAIwAiACAAHwAdABsAGgAYABYAFgAVABIAFAAT
ABIADwAOAAwACwALAAoACAAHAAYAAwABAAAA//////z//P/7//z/+//6//n/+P/4//f/
9v/0//T/9P/z//P/8//z//P/8//x//H/8v/w//D/7//v/+//7//v/+//7//v/+//8P/y
//H/8f/x/+//8f/x//H/8f/x//H/8f/z//T/9P/1//X/9f/1//b/9v/3//f/9//3//j/
+P/5//f/9//3//f/+P/4//j/+P/5//n/+P/4//n/+f/4//j/+P/4//f/9//5//j/+P/4
//n/+f/3//f/9f/2//b/9f/1//T/9P/0//L/8v/z//T/8//z//H/8f/x//H/8P/w//D/
8P/w/+//7f/t/+3/7P/s/+3/7f/t/+//7v/s/+z/6v/q/+r/6f/r/+v/7P/s/+r/6v/q
/+r/6v/q/+r/6v/o/+j/6P/o/+j/6P/o/+n/6f/p/+n/6v/q/+r/6//r/+3/7P/s/+3/
7//u/+7/7v/w//D/7v/s/+z/7P/s/+j/6P/n/+f/5f/l/+X/5f/p/+r/6v/q/+j/5//n
/+b/5f/l/+X/5f/l/+X/5f/k/+b/5v/k/+T/4v/i/+H/4f/h/+H/4f/h/9//3//f/9//
3//e/97/3v/e/9//3//e/9z/3P/c/9z/3P/c/9z/3P/c/9z/3P/b/93/3f/d/93/2//b
/9v/2//c/9z/3P/c/97/3v/c/97/4P/f/+H/4f/j/+b/7f/7/wYAEgAfADUARwBSAFoA
VQBNAEQAOQAhAAQA5/+z/2n/H//h/rH+kv6U/qv+y/7p/gz/Kv9H/2r/g/+U/6T/t//D
/8f/yv/Q/9T/3f/j/+j/7P/t/+3/7v/v//D/8f/y//L/9P/1//X/9v/0//X/9f/2//b/
9v/3//f/+v/6//r/+v/6//r/+//7//v//P/8//3/+//7//z//P/8//z//f/9//7//v//
//////8AAAEAAQACAAIAAwADAAQABgAGAAYABwAHAAYABQAGAAcABwAJAAoACwAMAAwA
DgAPABEAEQATABQAFQAVABcAGAAaABsAHAAdAB4AHgAfAB8AIAAgACAAIAAhACEAIQAh
ACEAIAAdAB0AHAAbABoAFwAXABYAFQAUABIAEQANAAsACgAIAAYABgAFAAIAAgABAAAA
/f/8//r/+f/5//b/9P/z//L/7//t/+z/6//t/+r/6v/p/+j/5//m/+X/4v/i/+H/4P/g
/+D/4P/f/9//3//f/9//3f/b/9v/3P/a/9r/2f/Z/9n/2f/Z/9n/2f/Z/9n/2v/a/9n/
2f/Z/9n/2//b/9v/2//b/9v/2//b/9z/3P/d/9v/2//b/9z/3P/d/93/3f/f/+D/4P/h
/9//3//f/9//4P/g/+D/4P/h/+H/4P/g/+H/4f/g/+D/4P/g/9//3//f/97/3v/e/9//
3//d/93/3f/e/97/3f/d/9z/3P/c/9r/2v/b/9z/2//b/9n/2f/b/9v/2v/a/9n/2P/X
/9X/1//X/9f/1v/U/9X/1f/V/9X/1P/S/9L/1P/U/9T/0//T/9P/1P/U/9L/0v/S/9L/
0P/Q/9D/0P/S/9L/0v/S/9D/0P/Q/9H/z//P/8//0P/Q/9D/0f/R/9P/0v/S/9P/1f/U
/9T/1P/W/9b/1v/W/9f/1//Y/9n/1//Y/9f/1v/V/9T/z//O/8z/y//N/83/zf/N/8//
0P/Q/9D/zv/N/83/zP/L/8v/y//L/8v/y//L/8r/yv/K/8j/yP/I/8j/x//H/8X/xf/F
/8X/xf/F/8X/xf/D/8L/wv/C/8T/xf/F/8T/wv/C/8L/wv/E/8T/xP/E/8T/xP/E/8P/
xf/F/8X/xf/F/8X/xf/F/8T/xP/E/8T/xP/E/8L/xP/E/8X/yf/L/83/0v/b/+X/8P/8
/wsAIwA1AEIASABHAEEAOgArABMA9v/N/43/Pf/z/rv+j/58/ob+pf7B/uX+CP8m/0H/
Xv9z/4L/lv+n/7H/tf+6/77/xP/J/8//1P/Y/9n/2f/a/9v/3P/d/97/3v/g/+H/4f/i
/+L/4//j/+T/5P/k/+X/5f/m/+b/5v/m/+b/5v/n/+f/5//o/+j/6f/r/+v/7P/s/+z/
7P/t/+3/7v/u/+//7//x//L/8//z//L/8v/z//P/9P/2//b/9v/6//v/+//7//z//f/9
////AgADAAQABAAEAAUABwAHAAkACgALAAsADwAQABIAEwAUABUAFgAWABUAFQAWABYA
GAAYABkAGQAXABcAFwAWABUAFQAUABMAEgAPAA8ADgALAAoACAAHAAcABQAEAAIA/v/+
//3/+v/8//v/+v/3//j/9v/1//X/9P/y//H/8P/x/+//7v/t/+3/6v/q/+n/6v/p/+j/
5//o/+j/5//m/+T/5P/k/+P/4f/h/+H/4f/j/+H/4f/i/+L/4v/h/+H/4f/h/+H/4f/h
/+H/4f/i/+P/4//k/+X/4//l/+X/5f/l/+X/5f/l/+X/5v/m/+f/6f/p/+n/6v/q/+v/
6//r/+v/7P/s/+3/7f/t/+3/7f/w//D/8P/w//H/8f/w//D/8f/x//D/8P/y//L/8f/x
//P/8v/y//L/8//z//H/8f/x//L/8v/x//H/8P/w//D/7v/u/+//8P/x//H/7//v/+//
7//u/+7/7v/u/+7/7f/v/+//7//u/+7/7//v/+//7//u/+z/7P/s/+z/7P/r/+v/6//s
/+z/7P/s/+z/7P/s/+z/7P/s/+7/7v/u/+7/8P/w//D/8f/z//P/8//0//L/8v/z//P/
9f/0//T/8//y//H/8P/s/+z/6//r/+3/7f/t/+3/7f/u/+7/7v/w/+//7//u/+3/7f/t
/+3/7f/t/+3/7P/q/+r/6P/o/+n/6v/q/+v/6f/p/+n/6f/p/+n/6f/p/+v/6v/q/+r/
6v/r/+v/6v/q/+r/6v/q/+r/6v/q/+r/6v/q/+r/6f/n/+f/5//n/+n/6f/p/+n/6v/q
/+r/6v/q/+r/6P/q/+z/6//t/+//8//8/wcAEQAcACgAOQBPAF0AbAByAG0AZwBmAFkA
PwAgAPf/s/9r/y//+f7L/rj+wP7Z/vf+Ff80/07/af+E/5f/pv+4/8n/0//b/+D/5v/s
/+//9//+/wAAAQABAAIAAwACAAMABAAEAAYABwAHAAgACAAJAAkACgAMAAwADQANAAwA
DAAMAAwADgAOAA8ADwAPABAAEAARABEAEQASABIAEgASABMAEwAUABQAFQAVABUAFgAX
ABcAGAAYABkAGQAaABwAHAAcAB4AHwAfAB8AIAAhACEAIwAkACUAJgAmACgAKQArACsA
LQAuAC8ALwAxADIANAA1ADQANQA2ADYANwA3ADgAOAA6ADoAOwA7ADkAOQA5ADgANQA1
ADQAMwAyAC8ALwAuACsAKgAoACcAIwAhACAAHgAcABwAGwAYABgAFwAWABMAEgAQAA8A
DwAOAAwACwAKAAsACQAIAAcACQAGAAYABQACAAEAAAD///7//v/9//z//P/8//z/+//5
//n/+f/5//v/+f/5//r/+P/4//f/9//3//f/9//3//f/9//3//j/+P/3//f/9//5//v/
+//7//v/+//7//v/+//8//z//f////////8AAAAAAQABAAEAAQACAAIAAwAFAAUABQAF
AAQABAAEAAQABQAFAAQABAAHAAcABgAGAAYABgAFAAUABQAEAAQABAAFAAUAAwADAAEA
AgACAAEAAwACAAIAAgAAAAAAAQACAAEAAQD///////////7//v8AAAAAAAD/////////
//7//P/9//3//f////7//P/8//z//P/8//v/+//7//z//P/8//z//P/8//r/+v/6//r/
/P/8//z//P/+//7//v///////////wAAAgACAAMAAwABAAAAAAABAAAA/v/9//z/+//6
//n/+P/6//n/+f/5//v/+//8//z/+//6//j/9//3//f/9//2//f/9//3//b/9P/0//X/
9f/1//X/9P/0//T/9P/0//L/8v/w//D/8P/w//D/8P/w//D/8P/w//D/8P/u/+7/7v/u
//D/8P/w//D/8P/w//D/8P/w//D/8P/w//D/8P/w//D/8P/w//D/8P/w//D/8P/w//L/
8v/y/w==
         </WaveFormData>
      </LeadData>
      <LeadData>
         <LeadByteCountTotal>10000</LeadByteCountTotal>
         <LeadTimeOffset>0</LeadTimeOffset>
         <LeadSampleCountTotal>5000</LeadSampleCountTotal>
         <LeadAmplitudeUnitsPerBit>4.88</LeadAmplitudeUnitsPerBit>
         <LeadAmplitudeUnits>��V</LeadAmplitudeUnits>
         <LeadHighLimit>2147483647</LeadHighLimit>
         <LeadLowLimit>268435456</LeadLowLimit>
         <LeadID>V3</LeadID>
         <LeadOffsetFirstSample>0</LeadOffsetFirstSample>
         <FirstSampleBaseline>0</FirstSampleBaseline>
         <LeadSampleSize>2</LeadSampleSize>
         <LeadOff>FALSE</LeadOff>
         <BaselineSway>FALSE</BaselineSway>
         <ExcessiveACNoise>FALSE</ExcessiveACNoise>
         <MuscleNoise>FALSE</MuscleNoise>
         <LeadDataCRC32>3382517254</LeadDataCRC32>
         <WaveFormData>
BgAGAAYABgAEAAQABAAEAAQABAAEAAQAAgACAAIAAgAEAAQABAAEAAQABAAEAAQABgAG
AAYABgAGAAYABgAGAAgACAAIAAgACAAIAAgACAAJAAoACwAMAAoACgAKAAoADQAOAA8A
EAAQABAAEAAQABAAEAAQABAADgAOAA4ADgAOAA4ADgAOAA4ADgAOAA4ADgAOAA4ADgAN
AAwACwAKAAoACgAKAAoACgAKAAoACgAIAAgACAAIAAYABgAGAAYABgAGAAYABgAGAAYA
BgAGAAQABAAEAAQABgAGAAYABgAEAAQABAAEAAQABAAEAAQAAgACAAIAAgACAAIAAgAC
AAQABAAEAAQABAAEAAQABAAEAAQABAAEAAYABgAGAAYACAAIAAgACAAIAAgACAAIAAoA
CgAKAAoACgAKAAoACgAHAAUABQAFAAcACAAJAAoACwAKAAkACAAIAAcABwAFAAQAAwAD
AAMAAgABAAEAAAD9//3//f/8//7//v/9//3//f/9//3//P/6//r/+v/5//n/+f/4//j/
+v/6//r/+v/6//r/+v/6//r/+v/6//n/+f/5//n/+f/5//r/+v/5//f/9//3//f/9//3
//f/9//4//j/+P/4//z//P/8//3//f/9//7/BQAPAB4AMQBKAGEAdwCNAKIAugDRAOAA
4QDdAMEAegAcAMf/c/8s/xL/HP8m/zH/Rv9c/23/gf+T/6D/r//C/87/1//g/+f/7P/w
//X/+/8BAAQAAwADAAQABQAGAAYACAAIAAYACAAIAAgACwALAAsADAAKAAoACwALAA0A
DgAOAA4ADgAOAA4ADgAPAA8ADwAPAA4ADwAPAA8AEQARABIAEgASABIAEwATABMAFAAU
ABQAEgAUABQAFQAVABYAFwAXABgAGAAYABgAGwAcABwAHQAfACEAIgAiACAAIQAjACMA
JwAoACkAKQAsAC0ALgAvAC8AMAAxADEAMQAzADMAMwA0ADQANAA1ADUAMwAzADMAMwAy
ADIAMQAtACwAKwAqACkAKAAnACYAJgAlACQAIgAfAB8AHgAdABwAHAAbABoAGgAYABgA
FgAWABUAFAAUABMAEAAQABAADwAOAA0ADAANAAwACwAKAAgABwAGAAUABwAGAAYABgAD
AAIAAgACAAIAAgACAAIAAgABAAAAAAABAAEAAAAAAAAAAAAAAAAAAgACAAEAAQAAAAEA
AQAAAAEAAQACAAIAAgADAAQABAAEAAMAAwADAAQABAAEAAQABAAFAAYABgAGAAYABwAI
AAYABgAGAAYABgAGAAYABgAHAAcABgAGAAgABwAHAAcABwAGAAYABwAFAAUABQAFAAUA
BQAFAAQABAAEAAQABAACAAIAAwAEAAMAAgABAP//AQABAAEAAQD//////v/+//7//v/+
//7//P/8//z//P/9//3//P/8//z//f/9//z//P/8//3//f/6//r/+v/6//n/+f/6//r/
+P/4//j/+P/4//j/+P/5//n/+f/5//r/+P/4//j/+P/4//j/+P/4//f/9//2//X/9v/3
//r//P/8//z//P/7//v//P/+//////8BAAEAAwAEAAMAAgABAAAA/f/7//v/+//7//z/
/f/+/wAAAAAAAAAA/v/9//3/+//6//n/+f/5//j/9//3//b/9f/1//X/9P/y//L/8f/x
//P/8//z//L/8P/w//D/7//x//H/8P/w//D/8P/w//D/7v/u/+7/7v/u/+7/7v/t/+3/
7f/t/+3/7f/u/+7/7f/t/+3/7f/t/+3/7f/t/+3/7v/u/+7/7v/u/+7/7v/v/+//8f/y
//P/9/8CAA8AJAA7AFMAaQB8AI4ApQC4AMEAwwDBAKgAYAADAK//Xv8e/wb/Ev8f/yz/
Qv9X/2n/ff+S/6H/sP/C/83/1P/X/9z/4P/n/+v/7//y//T/9f/3//n/+P/4//r/+v/6
//z//P/8//3//f/9//7//v/+/////////wAAAAAAAAIAAgACAAIAAwADAAMAAwAEAAUA
BQAFAAcABwAIAAgACAAIAAkACQAJAAoACgAKAAoADAAMAA0ACwAMAA0ADQAQABAAEAAQ
AA8AEAAQABEAEQATABQAFAAUABUAFwAXABkAGgAbABsAHAAdAB4AHwAdAB4AHwAfACEA
IwAjACMAJAAkACQAJQAlACMAIwAjACUAJAAkACMAIQAgAB8AHgAdABwAGwAaABoAGQAY
ABYAFQAVABQAEwASABIAEQAQABAADgAOAAwADAALAAoACgAJAAYABgAGAAUABAADAAIA
///+//3//P/8//v/+v/5//v/+v/6//r/+f/4//j/+P/2//b/9v/2//j/9//2//b/9f/1
//T/9P/2//b/9v/2//T/9P/z//P/9v/3//f/9v/3//f/+P/4//b/9//4//j/+P/3//f/
9//6//r/+v/6//j/+f/6//r/+v/6//v//P/8//z//P/8//z//P/8//z/+//7//r/+v/8
//v/+//7//v/+v/6//v/+//7//v/+//7//v/+//6//z//P/8//z/+P/4//n/+v/4//j/
+P/3//f/9//3//f/9f/1//T/9P/0//T/9P/0//b/9v/2//b/9f/1//T/9P/y//P/8//y
//L/8v/z//P/8v/y//L/8v/x//H/8v/y//D/8P/w//D/7v/u/+7/7//v/+//7//w//D/
8P/w//D/8P/w//D/8P/y//P/8//z//P/8//1//b/+P/4//j/9//6//r/+//8//r/+v/6
//r/+P/1//T/8//z//T/9f/2//j/+P/4//j/9P/z//P/8f/y//H/8f/x//D/7//v/+7/
7f/t/+3/7P/s/+z/6//r/+v/6//r/+r/6P/o/+j/5//p/+n/6P/o/+j/6P/o/+j/6P/o
/+j/6P/m/+b/5v/l/+X/5f/l/+X/5f/m/+b/5f/l/+X/5f/l/+X/5f/l/+X/5v/m/+b/
5v/m/+j/6v/p/+n/6//u/+//9/8EABcALgBFAFsAcQCEAJoAsQDCAMkAzQC9AIIAKADP
/3v/Mv8K/wz/Gv8h/zL/SP9Z/23/gf+Q/5//sP++/8f/zv/T/9r/4P/l/+n/6//u/+//
7//w//H/9P/0//b/9v/0//b/9v/2//n/+f/5//r/+v/6//v/+//5//r/+v/6//r/+v/6
//r/+//7//v/+//8//3//f/9//3//f/+//7//P/8//3//f///wAAAAAAAAAAAgACAAMA
AQACAAMAAwAGAAYABgAGAAcACAAIAAkABwAJAAoACgALAA0AEAARABEAEgATABMAFAAV
ABYAFwAZABoAGwAbABsAHQAdAB0AHgAeAB4AHwAfAB0AHQAdAB0AHAAcABsAGwAaABkA
GAAXABYAFQAUABEADwANAAoACwALAAoACQAIAAgABwAGAAYABAAEAAIAAgABAAAAAAD9
//r/+v/6//v/+v/5//j/9f/0//P/8v/0//P/8v/x/+//7v/u/+7/7//u/+7/7v/s/+z/
7P/s/+r/6f/o/+j/6f/p/+j/6P/o/+j/6P/o/+r/6v/p/+n/6P/p/+n/6P/p/+n/6v/q
/+r/6//s/+z/7v/t/+3/7f/u/+7/7v/u/+7/7//w//D/7v/u/+//8P/y//L/8v/y//T/
9P/0//T/9f/1//T/9P/0//P/8//z//P/8v/y//P/8//z//P/8//x//H/8f/w//D/8P/w
//D/7v/u/+//8P/u/+7/7v/t/+3/7f/t/+3/7f/t/+z/7P/u/+7/7v/u/+3/7P/r/+r/
6//r/+r/6v/q/+v/6//q/+j/6P/p/+n/6v/q/+r/6v/p/+n/6v/q/+z/7P/s/+z/7v/u
/+7/7//v/+//7//w//L/8v/y//L/8P/y//L/9P/0//T/9P/x/+//7//v/+3/7v/v//D/
8v/y//L/8v/y//H/8f/v/+7/7f/t/+3/7v/t/+3/7P/r/+v/6//q/+r/6v/p/+n/6f/p
/+n/6P/o/+j/6P/n/+f/5//m/+b/6P/o/+j/6P/m/+b/5v/m/+j/6P/o/+f/5//n/+f/
5//n/+j/6P/n/+f/5//n/+f/5//n/+f/5//o/+j/6P/o/+j/6v/s/+v/7f/t/+7/8//9
/wwAHwA2AE0AZwB9AI4ApgDBANQA1QDRAMEAhgAuANf/g/8w/wT/Bv8S/x3/Lv9E/1X/
Z/97/4r/l/+q/7r/xf/M/9P/2v/g/+f/7f/x//T/9//3//j/+f/6//r//P/8//z//v/+
//7/////////AAAAAAAAAQABAAEAAgACAAIAAgACAAIAAgADAAMAAwADAAQABQAFAAUA
BQAFAAYABgAGAAYABwAHAAcACAAIAAgACAAKAAoACwALAAwADQANABAAEAAQABAAEQAS
ABIAEwATABUAFgAWABYAFwAZABkAGwAcAB0AHQAeAB8AIAAhACMAJAAlACUAJwApACkA
KQAqACoAKgArAC0AKwArACsAKwAqACoAKQAnACYAJQAkACEAIAAfAB4AHgAdABwAGgAZ
ABkAGAAXABQAFAATABIAFAASABIAEAAOAA0ADAAMAAsACAAIAAgABQAEAAMAAgABAAAA
///+/wAA///+//3/+//6//r/+v/7//r/+v/6//j/+P/4//j/+P/3//b/9v/3//f/9v/2
//j/+P/4//j/+P/4//f/9//4//n/+f/4//n/+f/6//r/+f/5//n/+P/6//n/+f/5//z/
/P/8//z/+v/7//z//P/+//7///8AAAIAAgACAAIAAgACAAIAAgADAAMAAgACAAQAAwAD
AAMAAwACAAIAAwADAAMAAwADAAMAAwADAAIAAgACAAIAAgAAAAAAAQACAAEAAAD///3/
/////////////////v/+//z//P/8//z//P/8//z//P/9//3//P/8//r/+//7//r/+v/6
//v/+//6//r/+v/6//v/+//8//z/+v/6//r/+v/4//j/+P/5//n/+f/5//r//P/8//z/
/P/8//z//P/8///////+//3///8BAAEAAgABAAAA///+//v/+f/5//n/+f/6//v//P8A
AAAAAAAAAP7//f/9//v/+v/5//n/+f/4//f/9//2//f/9//3//b/9P/0//P/8//z//P/
8//y//L/8v/y//H/8f/x//D/8P/w//D/8P/w//D/8P/w//D/8P/w//D/7//v/+//7//v
/+//8P/w/+//7//v/+//7//v/+//7//v//D/8P/w//D/8P/w//T/9f/1//X/9v/5////
DAAdADIASQBhAHkAiACaALMAyADNAM8AywCiAEwA7f+Z/0z/Fv8O/xz/J/82/1D/Zf91
/4n/nP+r/7r/yv/T/9b/2//i/+r/7f/v//X/+v/7//v//P/9//7//v8AAAAAAAACAAIA
AgAFAAUABQAGAAQABAAFAAUABwAIAAgACAAGAAYABgAGAAgACQAKAAsACwALAAoACQAL
AAsADAAMAAwADAANAA0ADQAOAA4ADgAOABAAEAARAA8AEAARABEAEgASABIAEgAUABYA
FwAZABkAGwAcABwAHAAdAB8AHwAfACAAIQAhACYAJwAoACkAKQAqACsAKwAtAC8ALwAv
AC4ALgAuAC8AMQAvAC8ALwAvAC4ALgAtAC0ALAArACoAKQAoACcAJgAmACUAJAAiACEA
IQAgAB8AHAAcABsAGgAcABoAGgAYABYAFQAUABQAEwAQABAAEAAPAA4ADQAMAAsACgAJ
AAgACAAHAAYABQAFAAQABAAEAAMAAgACAAIAAgACAAIAAgACAAEAAAAAAAMAAwACAAIA
AgACAAIAAgAAAAAA/////wAAAQABAAAAAQABAAIAAgAAAAEAAgACAAIAAQABAAEABAAE
AAQABAACAAMABAAEAAIAAgADAAQABgAGAAYABgAEAAQABAAEAAcABwAGAAYABgAFAAUA
BQAHAAYABgAHAAUABQAFAAUABQAFAAUABAAEAAQABAAEAAIAAgADAAQAAgACAAIAAQAB
AAEAAQABAAEAAQAAAAAAAAAAAAAAAAAAAAAAAAAAAAEAAQAAAAAA/v///////v/+//7/
//////z//P/8//z//f/9//7//v/8//z//P/8//z//P/8//3/+//7//v//P/8//z//P/8
//r/+v/6//r/+//7//r/+f/7//v//f/+//7//v/+//3//f/+/wAAAQADAAMAAwADAAQA
BAAEAAQABAACAP///v/9//3//v///wAAAAAAAAAAAAD/////AAD///z/+//7//v//P/7
//v/+v/5//n/+f/4//b/9v/1//X/9f/1//X/9P/y//L/8v/x//L/8//z//T/8v/y//L/
8v/y//L/8v/y//T/9P/0//P/8//z//P/8//x//L/8v/x//H/8f/x//H/8//z//P/8//y
//L/8v/y//L/8v/y//X/9f/1//b/9//5/wQAEQAkADsAVQBpAHwAjACfALQAwQDFAMcA
tAB4ABsAwf9u/yz/Dv8W/yH/Lv9C/1v/cf+D/5r/r/+8/8r/1f/a/9//5P/o/+3/8//5
//z//////wAAAQACAAIABAAEAAQABgAGAAYABwAHAAcACAAGAAYABwAHAAkACgAKAAoA
CAAIAAgACAAJAAkACQAJAAoACwALAAsADQANAA4ADgAOAA4ADwAPAA8AEAAQABAAEAAS
ABIAEwARABIAEwATABQAFAAUABQAFQAWABYAFwAXABkAGgAaABoAGwAdAB0AHwAgACEA
IQAiACMAJAAlACMAJAAlACUAJwApACkAKQAsACwALAAtACsAKQApACkAKwAqACoAKQAn
ACYAJQAkACMAIgAhACAAIgAhACAAHgAdAB0AHAAbABoAGgAZABgAFgAUABQAEgAUABMA
EgASABEADgAOAA4ACwAKAAkACAAJAAgABwAGAAQAAwACAAEAAQAAAAAAAAABAAAAAAAA
AP7//v/+//7/AAD///7//v/9//3//P/8//z//P/8//z//v/+//3//f/+///////+//v/
+//8//z//v///wAAAAD+//3//f/9//7//v/+//7//v///wAAAAD+//7///8AAAAAAAAA
AAAAAAAAAAAAAAABAAEAAAAAAAIAAQABAAEAAQAAAAAAAQABAAEAAQABAAMAAwADAAIA
AQAAAP///v/+//7///8AAAAAAAAAAP///////////////////v/+//7//v/+//7/AAAA
AAAAAAD9//3//P/8//7///////7//P/8//3//f/8//z//P/8//v/+//8//z//P/8//z/
/P/6//r/+v/7//3//f/9//7//v/+//7//v8AAAAAAAAAAAEAAwAGAAUAAgACAAIAAgAC
AP///f/9//3//f/+////AAACAAIAAgACAP7//f/9//v//P/7//v/+//6//n/+f/4//f/
9//3//b/9P/0//P/8//1//X/9f/0//L/8v/y//H/8//z//L/8v/y//L/8v/y//L/8v/y
//L/8v/y//L/8f/x//H/8f/x/+//8P/w/+//8f/x//H/8f/v/+//7//v//L/8v/y//L/
8v/y//L/8//z//f/+v/9/wcAFAAnAEAAVwBxAIcAnAC0AM0A2gDdANcAtwBsABIAu/9l
/yT/EP8c/yb/L/9E/1j/af9//5H/nv+r/7z/yP/P/9j/3//k/+r/7//1//n//P/7//v/
/P/9//7//v8AAAAAAAACAAIAAgADAAMAAwAEAAQABAAFAAUABQAGAAYABgAGAAYABgAG
AAkACQAJAAkACAAJAAkACQAJAAkACgAKAAgACAAJAAkACwAMAAwADAAKAAwADAANAA8A
EAARABEAFAAUABQAFAATABQAFAAVABUAFwAYABgAGgAbAB0AHQAdAB4AHwAfACIAIwAk
ACUAJQAmACcAJwAnACkAKQApACoAKgAqACsAKQAnACcAJwAnACYAJgAlACUAJAAjACIA
HwAeAB0AHAAcABsAGgAYABUAFQAUABMAFAAUABMAEgASABAAEAAOAA4ADQAMAAwACwAI
AAgACAAHAAYABQAEAAUABAADAAIAAAD///7//f/9//z//P/8//v/+v/6//r/+P/4//j/
+P/4//f/9v/2//f/9//2//b/9v/2//b/9v/2//b/9f/1//j/+f/5//j/+f/5//r/+v/6
//v//P/8//z/+//7//v//P/8//z//P/+////AAAAAAAAAAABAAIAAgACAAIAAgACAAIA
AgACAAMAAwACAAIAAgABAAEAAQD///7//v///wEAAQABAAEA/////////v8AAAAAAAAA
AP7//v///wAA/v/+//7//f/9//3//f/9//v/+//6//r//P/8//z//P/6//r/+v/6//v/
+//6//r/+P/5//n/+P/6//r/+//7//j/+P/4//j/+P/5//v//P/+//7//v/+//7//v/+
////AQABAAEAAgACAAIAAgABAAAA///+//v/+f/5//n/+//8//3//v8AAAAAAAAAAP7/
/f/9//v/+v/5//n/+f/4//f/9//2//X/9f/1//T/9P/0//P/8//z//P/8//y//L/8v/y
//H/7//v/+7/7v/w//D/8P/w//D/8P/w//D/7v/u/+7/7f/v/+//7//v/+//8P/w/+//
7//v/+//7//v/+//7//v/+7/7v/u/+7/8P/y//T/9f/1//X/+P///wkAGAAvAEgAXwB3
AIsAoAC4AM8A1gDTAM0ApQBSAPj/pf9N/xD/Bv8S/x7/Lf9C/1L/Zf97/43/mv+p/7r/
xv/N/9b/3f/i/+j/7//z//f/+v/5//n/+v/7//z//P/+//7//v8AAAAAAAD///////8A
AAIAAgADAAMAAwAEAAQABAAEAAQABAAEAAMAAwADAAMABAAFAAUABQAFAAUABgAGAAQA
BAAFAAUABQAGAAYABgAGAAgACAAJAAkACgALAAsADAAMAAwADAAPABAAEAARAA8AEQAS
ABIAFAAVABcAFwAXABgAGQAZABoAGwAcAB0AHQAeAB8AHwAfACEAIQAhACIAIgAiACMA
IwAhACEAIQAfAB4AHgAdABsAGgAZABgAFwAWABUAFAAUABMAEgAQAA8ADwAOAA0ADAAM
AAsACgAIAAYABgAEAAQAAwACAAIA///8//z//P/7//r/+f/4//n/+P/3//b/9v/1//T/
8//x//D/8P/w//H/8P/w//D/8P/w//D/8P/w/+//7v/u/+3/7f/s/+z/7P/s/+z/7P/u
/+7/7f/t/+z/7f/t/+z/7f/t/+7/7v/u/+//8P/w//D/7//v/+//8P/w//D/8P/u/+//
8P/w//L/8v/z//T/8v/y//L/8v/0//T/9P/0//X/9f/0//T/9P/z//P/8//z//L/8v/z
//P/8//z//P/8f/x//H/8P/u/+7/7v/u/+z/7P/t/+7/7v/u/+7/7f/r/+v/6//r/+3/
7f/s/+z/6v/q/+r/6v/q/+r/6v/q/+n/6f/o/+j/5v/n/+f/5v/m/+b/5//n/+b/5v/m
/+b/5f/l/+b/5v/k/+T/5P/k/+T/5P/k/+X/5f/l/+X/5v/o/+j/6P/o/+r/6v/q/+r/
6//r/+r/6f/r/+3/7P/q/+r/6v/q/+f/5f/l/+X/5f/m/+f/6P/q/+r/6v/q/+j/5//n
/+X/5P/j/+P/4//i/+H/4f/g/+H/4f/h/+D/3//e/9z/2//b/9v/2//a/9r/2v/a/9n/
2f/Z/9j/2P/Y/9j/2P/Y/9j/2P/Y/9j/2P/Y/9j/1//X/9f/1//X/9f/2P/Y/9f/1//X
/9f/1//X/9f/1//X/9b/1v/W/9b/2P/Y/9r/2//b/9v/3P/f/+X/7v/9/xQAKwBBAFUA
aAB6AJEApgCtAK8ArQCIADoA3f+H/zj/AP/y/gD/C/8Y/y7/Qf9V/23/fv+L/5r/qv+1
/7r/vf/E/8r/z//V/9n/3v/f/9//4P/h/+D/4P/i/+L/4v/k/+T/5P/n/+f/5//o/+b/
5v/n/+f/6f/q/+r/6v/q/+r/6v/q/+v/6//r/+v/6v/r/+v/6//r/+v/7P/s/+z/7P/t
/+3/7f/u/+7/7v/u//D/8P/x/+//8P/x//H/8P/w//D/8P/x//L/8v/z//H/8//0//T/
9v/3//n/+f/5//r/+//7//z//f/+////AQACAAMAAwABAAMAAwADAAQABAAEAAUABQAD
AAMAAwABAAAAAAD//////v/9//z/+//6//n/+P/4//f/9v/0//P/8//y//H/8v/y//H/
8P/u/+z/7P/q/+r/6f/o/+j/5//k/+T/5P/j/+L/4f/g/9//3v/d/9z/2v/Z/9j/1//X
/9b/1v/W/9f/1v/W/9b/1P/U/9T/1P/U/9P/0v/S/9P/0//S/9L/0v/S/9L/0v/S/9L/
0f/R/9L/0//T/9L/0f/R/9L/0v/Q/9H/0v/S/9L/0f/R/9H/1P/U/9T/1P/Z/93/4f/k
/+T/5P/l/+b/5P/k/+T/5P/k/+T/5P/k/+P/4//i/+L/4v/h/+H/4f/h/+D/4P/h/+H/
4f/h/+H/3//f/9//3v/g/+D/4P/g/9z/3P/d/97/3v/e/97/3f/d/93/3f/d/9v/2//a
/9r/2P/Y/9j/2P/W/9b/1v/W/9X/1f/U/9T/1P/V/9X/1P/U/9T/1f/V/9T/1P/U/9T/
0//T/9T/1P/S/9L/0v/S/9L/0v/S/9P/0f/R/9H/0v/S/9L/0v/S/9T/1P/U/9T/1v/X
/9f/1//X/9f/2f/a/9r/2v/a/9n/2v/a/9r/2v/a/9r/1v/T/9L/0f/R/9L/0//U/9j/
2P/Y/9j/1P/T/9P/0f/Q/8//z//P/87/zf/N/8z/y//L/8v/yv/K/8r/yf/J/8n/yf/J
/8j/yP/I/8j/x//H/8f/xv/G/8b/xv/G/8b/xv/G/8b/xv/G/8b/xv/F/8X/xf/F/8X/
xf/G/8b/xf/H/8f/x//H/8f/x//H/8f/xv/G/8b/xv/G/8j/yv/L/8v/y//M/9H/1//i
//X/DgAlADkATwBkAHoAkwCiAKkApwCTAFoAAACn/1f/Dv/o/uz+/P4D/xb/LP8//1P/
Zf90/4P/lP+i/6v/sv+3/7z/wv/H/8v/zf/S/9P/0//U/9X/1v/W/9j/2P/a/9z/3P/c
/9v/2//b/9z/3v/e/9//3//f/+D/4P/g/+D/4P/g/+D/4f/h/+H/4f/i/+P/4//j/+P/
4//k/+T/5v/m/+f/5//n/+j/6P/o/+b/6P/o/+n/6f/q/+v/6//u/+7/7v/u/+//8P/w
//H/8//1//b/9v/2//f/+f/5//v//P/9//3/AAABAAIAAwADAAQABQAFAAUABwAHAAcA
CAAIAAgACQAJAAcABwAHAAcABgAGAAUABQAEAAMAAgABAAAA///+//7//f/8//r/9//3
//b/9f/1//b/9v/2//b/9P/0//L/9P/z//L/8v/x/+7/7v/u/+3/7P/r/+r/6//q/+n/
6P/q/+n/6P/n/+X/5P/k/+T/4//i/+L/4v/i/+L/4v/i/+T/4//i/+L/4//j/+L/4v/k
/+T/5P/k/+T/5P/j/+P/5P/l/+X/5P/l/+X/5v/m/+T/5f/m/+b/6P/n/+f/5//q/+r/
6v/q/+j/6f/q/+r/7P/s/+3/7v/u/+7/7v/u/+7/7v/u/+7/8f/x//D/8P/y//H/8f/x
//H/8P/w//H/8f/x//H/8f/v/+//7//u//D/8P/w//D/7v/u/+//8P/w//D/8P/v/+//
7//v/+//7f/t/+z/7P/u/+7/7v/u/+7/7v/u/+7/7f/t/+z/7P/s/+3/7f/s/+z/7P/t
/+3/7P/s/+z/7P/r/+v/7P/s/+7/7v/u/+7/7//w//H/8//z//P/8//0//b/9v/2//b/
+v/6//j/9v/2//b/9v/z//H/8f/x//P/9P/1//b/9v/2//b/9v/2//X/9f/z//L/8f/x
//H/8v/x//H/8P/t/+3/7f/s/+7/7v/t/+3/7f/t/+3/7P/s/+z/7P/r/+3/7f/s/+z/
7v/u/+7/7v/s/+z/7P/s/+7/7v/u/+3/6//r/+v/6//r/+z/7P/r/+3/7f/t/+3/7f/t
/+3/7f/u/+7/7v/u//D/8P/w//P/9f/3//r//f8HABQAKQBCAFcAbwCJAJoAsgDPAN4A
3wDbAMEAfgAmANH/ff8y/w7/FP8g/yv/Pv9Q/2H/d/+L/5j/pf+4/8j/0f/a/+H/6P/u
//P/+f8BAAIAAwADAAQABQAEAAQABgAGAAgACgAKAAoADQANAA0ADgAOAA4ADwAPAA8A
EAAQABAAEAAQABAAEAARABEAEQARABIAEwATABMAFQAVABYAFgAWABYAFwAXABcAGAAY
ABgAGAAaABoAGwAbABwAHQAdAB8AIAAhACIAIwAkACQAJQAjACUAJgAmACcAKQAsAC0A
LQAuAC8ALwAwADEAMgAzADUANgA3ADcANwA5ADkAOQA6ADoAOgA7ADsAOQA5ADkANwA2
ADYANQA1ADQAMwAyAC8ALgAtACwAKgApACgAJgAnACcAJgAlACQAJAAjACIAIgAgACAA
HgAeAB0AHAAcABsAGAAYABgAFwAWABUAFAATABIAEQAQABAADwAOAA0ADwAOAA4ADgAN
AAwADAAMAAwADAAMAAwADAALAAoACgALAAsACgAKAAoACgAKAAoACgAKAAkACQAKAAsA
CwAKAAsACwAMAAwADAANAA4ADgAPAA8AEAARABIAEgASABIAEgATABQAFAAWABYAFwAY
ABYAFgAWABYAFgAWABYAFgAZABkAGAAYABgAFwAXABcAGQAYABgAGQAXABcAFwAXABUA
FQAVABQAFgAWABYAFgASABIAEwAUABQAFAAUABMAEQARABEAEQARABEAEAAQAA4ADgAO
AA4ADAAMAAwADAANAA0ADAAMAAoACwALAAoADAAMAA0ADQAMAAwADAAMAAsACwAMAAwA
DAAMAAwADAAOAA4ADgAPAA8ADwAPABAAEAAQABAAEAASABIAEgASABEAEQAQAA8ADgAN
AA4ADgAOAA4ADgANAA0ADgAQABEADgANAAwACwAKAAoACgAIAAoACgAIAAgABwAHAAYA
BQAGAAYABAAEAAQABQADAAMAAgACAAIAAgACAAIAAgACAAIAAgACAAIAAgAAAAAAAAAA
AAAAAAAAAAAAAAAAAAAAAAAAAAAAAAAAAAAAAAAAAAAAAAAAAAAAAAACAAIAAgACAAIA
AgACAA==
         </WaveFormData>
      </LeadData>
      <LeadData>
         <LeadByteCountTotal>10000</LeadByteCountTotal>
         <LeadTimeOffset>0</LeadTimeOffset>
         <LeadSampleCountTotal>5000</LeadSampleCountTotal>
         <LeadAmplitudeUnitsPerBit>4.88</LeadAmplitudeUnitsPerBit>
         <LeadAmplitudeUnits>��V</LeadAmplitudeUnits>
         <LeadHighLimit>2147483647</LeadHighLimit>
         <LeadLowLimit>268435456</LeadLowLimit>
         <LeadID>V4</LeadID>
         <LeadOffsetFirstSample>0</LeadOffsetFirstSample>
         <FirstSampleBaseline>0</FirstSampleBaseline>
         <LeadSampleSize>2</LeadSampleSize>
         <LeadOff>FALSE</LeadOff>
         <BaselineSway>FALSE</BaselineSway>
         <ExcessiveACNoise>FALSE</ExcessiveACNoise>
         <MuscleNoise>FALSE</MuscleNoise>
         <LeadDataCRC32>3182938630</LeadDataCRC32>
         <WaveFormData>
DAAMAAwADAAKAAoACgAKAAoACgAKAAoACgAKAAoACgAKAAoACgAKAAoACgAKAAoACgAK
AAoACgAKAAoACgAKAAwADAAMAAwADAAMAAwADAAOAA4ADgAOAA4ADgAOAA4ADwAQABEA
EgASABIAEgASABQAFAAUABQAEgASABIAEgAQABAAEAAQABIAEgASABIAEgASABIAEgAR
ABAADwAOAA4ADgAOAA4ADAAMAAwADAAMAAwADAAMAAoACgAKAAoACgAKAAoACgAKAAoA
CgAKAAgACAAIAAgACgAKAAoACgAIAAgACAAIAAgACAAIAAgACAAIAAgACAAGAAYABgAG
AAgACAAIAAgABgAGAAYABgAIAAgACAAIAAoACgAKAAoACgAKAAoACgAMAAwADAAMAA4A
DgAOAA4ADAAMAAwADAALAAoACgAKAA0ADgAOAA8ADgAPAA8ADwANAA0ADAAJAAgACAAH
AAYABQAEAAQAAwABAAEA/////wEAAQD////////////////9//z//P/8//z//P/7//v/
/f/+//7//v/9//3//f/9//3//f/8//z/+v/6//r/+v/6//r/+v/6//r/+v/6//r/+P/4
//j/+f/7//v/+//7//3//f/8//z/+v/1//D/7//4/wMAFgAwAEkAYgB/AKEAygDuAAwB
IQEuASIB5wCWAEcA9v+w/5X/l/+T/4r/jv+Z/53/pf+t/7X/vv/O/9X/3P/l/+z/7v/y
//b/+v/9/////v///wAAAAAAAAEAAgADAAEAAQABAAEAAwAEAAQABQAFAAUABgAGAAYA
BgAGAAYABgAGAAcABwAHAAcACAAIAAgACQAJAAkACQAJAAoACgAKAAoACgAKAAkACQAJ
AAkACgAKAAsACwALAAsADAAMAA8AEAAQABAADgAOAA8ADwARABIAEgASABIAFAAVABUA
FgAXABgAGAAYABkAGQAZAB0AHgAfACAAHgAgACAAIAAiACQAJAAkACMAIwAjACUAIwAj
ACMAIwAiACEAIQAiACAAHwAfAB4AHwAfAB0AHQAbABsAGgAZABkAGQAYABcAFgAVABUA
FAASABIAEQAQABAADwAMAAsACgAKAAgABwAIAAcABgAFAAUABAADAAIAAgACAAEAAQD/
//7//v/+/////////wAA/v/8//v/+//9//3//f/9//r/+v/6//v//f/8//z//P/6//r/
+v/6//z//P/8//z/+v/7//v/+//7//z//P/8//z//f/9//3//f/9//3//f/+//7//v//
//3//f/9//3//f/9//3//f////////////////8AAAAA/v/9//3//f/9//3//f/9//3/
/f/9//3//f/9//3/+//5//n/+f/6//r/+v/4//j/+v/6//r/+v/4//j/9//3//n/+f/5
//n/9//2//b/9f/1//X/9f/1//X/9f/1//X/9f/1//b/9v/2//b/9v/1//X/9f/1//X/
8//y//L/8//z//P/8//z//T/9P/0//T/8v/z//P/8//y//L/8v/y//P/8//z//P/9f/2
//f/9//3//f/9//3//n/+P/4//n/+f/5//r//P/8//z//P/8//z/+f/4//j/+P/5//r/
+v/7//z//f/9//3/+//7//r/9//2//b/9f/0//P/8v/y//H/7//v/+3/7f/t/+3/6//r
/+3/7f/t/+3/7f/s/+z/7P/s/+z/6//r/+n/6v/q/+r/6//r/+v/6//p/+n/6P/o/+r/
6v/q/+r/6v/q/+r/6v/o/+j/6P/o/+j/6P/o/+n/6f/p/+n/6f/r/+v/6v/q/+r/5//k
/+H/4P/n//L/BgAbADQATwBrAIoArgDQAOsA/gAMAQEBzAB9AC4A4v+l/4v/i/+K/4T/
if+T/5f/of+r/7T/vv/H/9D/1f/Y/9z/4P/k/+j/6f/t//D/8f/y//L/8v/z//T/9f/z
//P/8//z//X/9v/2//f/9f/1//b/9v/2//b/9v/2//j/+P/5//n/9//3//j/+P/4//n/
+f/5//n/+f/6//r/+v/6//r/+v/7//v/+//7//z//P/9//3//f/9//7//v///wAAAAAA
AAAAAAABAAEAAwAEAAQABAAEAAYABwAHAAgACQAKAAoADAANAA0ADQAPABAAEQASABIA
FAAUABQAFgAYABgAGAAXABcAFwAZABkAGQAZABkAGAAXABcAGAAYABcAFwAWABcAFwAV
ABUAFQAVABQAEwATABMAEgARABAADwAPAA4ADgAOAA0ADAAKAAkABgAFAAYABgAEAAMA
AAD///7//f/9//z/+//6//r/+v/5//n/+f/4//j/+P/3//f/9//4//r/+P/3//f/9f/1
//X/9f/2//b/9v/3//X/9P/0//T/9v/2//b/9v/2//b/9v/2//b/9//3//f/9f/2//b/
9v/2//f/9//3//X/9f/1//X/+P/4//j/+f/3//f/9//3//f/9//3//f/9//3//f/9//3
//f/+P/4//b/9f/1//X/9f/1//X/9f/1//X/9f/1//f/9//3//X/9//3//f/+P/2//b/
9P/0//T/9P/0//T/9P/0//P/8//z//P/8//z//P/8v/y//H/8f/x//H/8f/x//H/8f/x
//H/8f/y//L/8v/y//L/8f/x//H/8f/x//H/8P/w//H/7//v/+//7//w//D/8P/w//D/
8f/x//H/8P/w//D/8P/y//P/9P/1//P/9P/1//X/9//3//f/9//3//b/+P/6//r/+v/6
//r/9//2//b/9v/3//j/+P/5//r/+//7//v/9//3//b/8//y//L/8f/w//H/8P/w/+//
7//v/+3/7f/t/+3/6//r/+n/6f/p/+n/6f/o/+j/6P/q/+r/6f/p/+n/6v/q/+r/6f/p
/+n/6f/n/+f/5v/m/+b/5v/m/+b/6P/o/+j/6P/o/+j/6P/o/+j/6P/o/+n/5//n/+f/
5//n/+v/6v/q/+j/5f/i/9//4v/t//7/FAApAEQAXwB7AKAAxgDkAPsADgEOAeMAmABN
AAAAtv+R/4//j/+G/4b/i/+R/5n/of+p/7T/wv/J/87/0//Y/97/5P/o/+r/6//v/+7/
7//w//D/8P/x//L/8//z//P/8//z//P/9P/0//X/9f/1//b/9v/2//b/9v/2//T/9P/1
//X/9//3//j/+P/4//n/+f/5//n/+f/6//r/+v/6//r/+v/7//v/+//7//z//P/9//3/
/f/9//7//v///wAAAAAAAAAAAAABAAEAAwAEAAQABAAGAAgACQAJAAoACwAMAAwADgAP
AA8ADwAPABAAEQASABIAFAAUABQAFgAYABgAGAAZABkAGQAbABsAGwAbABsAGgAZABkA
GgAaABkAGQAYABYAFQASABEAEwATABIAEQARABEAEAAPAA4ADQANAAwACgAKAAkACAAI
AAcABAADAAAAAAD+//3//P/7//r/+f/7//r/+f/4//j/+P/3//f/9//2//b/9v/z//P/
8//0//T/8v/x//H/8f/x//H/8f/w//D/8P/x//P/8v/y//L/8P/w//D/8P/w//D/8P/w
//D/8f/x//H/8//0//T/9P/0//X/9f/1//X/9f/1//X/9v/2//b/9//5//n/+f/5//n/
+f/5//n/+//7//v/+//5//n/+v/6//z/+//7//v/+//7//v/+//5//n/+f/5//n/+f/5
//f/9//3//f/+P/2//b/9P/0//b/9v/2//b/9v/2//X/9f/3//f/9//3//X/9P/0//P/
9f/1//X/9f/z//P/8//z//P/8//0//T/9P/0//T/8//z//P/8//z//T/9P/1//f/9//3
//f/9//4//j/+P/4//r/+//7//v/+v/8//z//v/+//7//v/7//r/+v/6//n/+v/6//v/
/P/9//3//f/9//3//P/5//j/+P/3//b/8//y//L/8f/x//H/7//v//H/8f/v/+//7//v
/+//7//v/+7/7v/u//D/8P/v/+//7f/u/+7/7v/t/+3/7f/t/+3/7f/s/+z/7P/s/+z/
7P/s/+z/7P/s/+z/7P/s/+z/7P/s/+z/7f/t/+3/7f/t/+3/7f/u/+7/7v/p/+L/4//o
//X/BgAcADUAUgBxAI8AtgDiAAIBGQEoASYB9wCqAFsABgC0/4f/hf+D/3z/fP+B/4f/
j/+Z/5//qv+4/8X/zP/R/9j/3v/i/+b/6v/v//H/8v/z//T/9P/0//X/9v/3//f/9//3
//f/9//4//j/+f/5//n/+v/6//r/+v/6//r//P/8//3//f/7//v//P/8//z//f/9//3/
/f/9//7//v/+//7//v/+////////////AAAAAAEAAQADAAMABAAEAAUABgAGAAYABgAG
AAcABwAHAAgACAAIAAgACgALAAsADgAPABAAEAASABMAEwATABUAFgAXABgAGAAaABoA
GgAaABwAHAAcAB0AHQAdAB8AHwAfAB8AHwAeAB0AHQAeAB4AHQAdABwAGwAbABkAGQAX
ABcAFgAVABMAEwASABEAEgARABEAEAAMAAwACwAKAAoACQAGAAUAAgACAAAA///+//3/
/P/7//3//P/7//r/+v/6//n/+f/5//j/+P/4//X/9f/1//b/9v/0//P/8//1//X/9f/1
//T/9P/0//X/8//y//L/8v/0//T/9P/0//T/9P/0//T/8v/z//P/8//z//T/9P/0//b/
9//3//f/9f/1//X/9f/4//j/+P/5//n/+f/5//n/+f/5//n/+f/5//n/+f/5//n/+f/6
//r/+v/5//n/+f/7//v/+//7//v/+//7//v/+//7//v/+f/3//f/9//4//j/+P/2//b/
+P/4//j/+P/2//b/9f/1//X/9f/1//X/9f/0//T/8//1//X/9f/1//P/8//z//P/8//z
//T/9P/0//T/9P/z//P/8//z//P/8//y//L/8//z//P/8//z//L/8v/y//L/9P/1//X/
9f/4//j/+P/4//n/+f/5//n/+f/6//v//P/6//r/+v/6//n/+P/4//j/9//4//j/+f/8
//3//f/9//v/+//6//f/9v/2//X/9P/z//L/8v/x//H/8f/v/+//7//v/+3/7f/t/+3/
7f/t/+3/7P/s/+z/7P/s/+v/6//r/+z/7P/s/+v/6//r/+v/6//r/+r/6v/q/+r/6v/q
/+r/6v/q/+r/6v/q/+r/6v/q/+r/6v/r/+v/6//r/+v/6//r/+7/7v/s/+v/5v/h/+L/
7//+/xIAKQBGAGEAfQCcAMQA5gD/ABIBHAEBAb4AawAaAND/m/+N/4//iP+G/4//l/+b
/6X/sf+4/8L/zf/U/9f/2v/g/+b/6P/q/+3/8f/y//P/9P/0//T/9f/2//f/9f/1//X/
9f/3//j/+P/5//f/9//4//j/+v/6//r/+v/4//j/+f/5//v/+//8//z/+v/7//v/+//9
//3//v/+//7//v/+//7///////////8AAAAAAQABAAEAAQACAAIAAwAEAAQABAAEAAQA
BQAFAAcACAAIAAgACAAKAAsACwAMAA0ADgAOABAAEQARABEAEwAUABUAFgAWABgAGAAY
ABgAGgAaABoAGwAbABsAHQAfAB8AHwAfAB4AHQAdAB4AHAAbABsAGgAbABsAGQAZABkA
GQAYABcAFQAVABQAEwAUABMAEwASABAAEAAPAA4ADAALAAgABwAGAAYABAADAAQAAwAC
AAEAAQAAAP///v/+//7//f/9//v/+v/6//r/+f/5//n/+v/8//r/+f/5//n/+f/5//n/
+v/6//r/+//7//r/+v/6//r/+v/6//r/+v/6//r/+v/6//v/+//7//n/+v/6//r//P/9
//3//f/7//v/+//7//r/+v/6//v//f/9//3//f/7//v/+//7//3//f/9//3//f/9//7/
/v/8//v/+//7//3//f/9//3//f/9//3//f/9//3//f/7//v/+//7//z//v/+//z//P/8
//z//P/8//z//P/7//v/+//7//v/+//7//r/+v/5//n/+f/5//n/+f/5//n/+f/3//f/
+P/4//j/+P/4//f/+f/5//n/+f/3//b/9v/3//f/9//3//f/9v/2//b/9v/4//n/+f/5
//n/+P/3//b/9//3//f/9//5//r/+//7//v/+//7//v//P/8//3//////wEAAAAAAAIA
AgACAAIAAgAAAP7//f/8//3//v/+////AAABAAEAAQABAAEAAAD9//z//P/7//r/+f/4
//j/9//3//f/9f/1//X/9f/z//P/8//z//P/8//x//D/8P/w//L/8v/x//H/8f/y//L/
8v/v/+//7//v//H/8f/w//D/8P/w//D/8P/w//D/8P/w//D/8P/w//D/8v/y//L/8//x
//H/8f/x//H/8f/y//L/8P/v/+z/5//k/+v/9v8GAB0ANgBPAGsAiACoAMoA5wD+ABAB
DQHgAJUARgD6/7v/m/+X/5b/jv+R/53/pf+t/7f/wv/K/9P/2v/f/+L/5P/m/+r/7v/x
//P/9P/1//b/9v/2//f/+P/5//v/+//7//v/+//8//z//f/9//3//v/+//7//v/+//7/
/P/8//3//f/9//3//v/+/wAAAQABAAEAAQABAAIAAgACAAIAAgACAAMAAwADAAMABAAE
AAUABQAFAAUABgAGAAUABgAGAAYABgAGAAcABwAJAAoACgAKAAgACgALAAsADgAPABAA
EAAQABEAEQARABMAFAAVABYAFgAYABgAGAAaABwAHAAcABsAGwAbAB0AHQAdAB0AHQAc
ABsAGwAcAB4AHQAdABwAHQAdABsAGwAbABsAGgAZABkAGQAYABcAFgAVABUAFAAUABQA
EwASABIAEQAOAA0ACgAKAAgABwAGAAUABAADAAMAAgABAAAAAAAAAP////////7//v/+
//3//f/9//7/AAD+//3//f/9//3//f/9//r/+v/6//v//f/8//z//P/+//7//v/+//z/
/P/8//z//P/9//3//f/7//z//P/8//z//f/9//3//f/9//3//f/8//z//P/9//3//f/9
//3//f/9//3//f/9//3//f/9//3//f/+//7//v/9//3//f/9//3//f/9////////////
/f/9//3/+//9//3//f/+//7//v/8//z//v/+//7//v/+//7//f/9//3//f/9//3//f/8
//z/+//5//n/+f/5//r/+//8//3/+//7//z//P/7//r/+f/3//n/+f/5//n/+f/4//j/
+f/5//n/+f/5//z//P/8//z//P/9//3//f/+//7//v/+/wEAAQADAAMAAAAAAAAAAAAA
AAEAAAAAAAAAAQACAAIAAwACAAMAAwADAP/////+//v//P/8//v/+v/7//r/+v/5//n/
+f/3//f/9f/1//P/8//1//X/9f/1//P/8v/y//L/9P/0//P/8//z//T/9P/0//P/8//z
//P/9f/1//T/9P/y//L/8v/y//L/8v/y//L/8v/y//L/8v/y//L/8v/z//P/8//z//P/
9f/1//T/8v/y/+//7P/p//D//f8QACgAQQBeAH0AnQDCAOgABAEZASQBEAHVAIgAOwDq
/6r/lf+Z/5P/jv+Q/5f/m/+l/6//s/++/8r/1f/a/9//5P/q/+7/8v/2//n/+//6//v/
/P/8//z//f/+/////////////////wAAAAABAAEAAQACAAIAAgACAAIAAgACAAIAAwAD
AAUABQAGAAYABgAHAAcABwAFAAUABgAGAAQABAAEAAQABwAHAAcABwAIAAgACQAJAAsA
CwAMAAwADQAOAA4ADgAMAAwADQANAA8AEAAQABAAEgAUABUAFQAWABcAGAAYABwAHQAd
AB0AHgAeAB4AHgAfACIAIwAkACIAJAAkACQAJQAlACUAJwAmACUAJAAjACMAIwAkACYA
JAAjACMAIgAhACEAHwAfAB0AHQAcABsAHQAdABwAGwAYABcAFwAWABQAFAATABIAEgAR
AA4ADQAMAAwACgAJAAkACQAJAAkABwAGAAUABAACAAIAAQABAAEAAAAAAAAA////////
AAAAAP7//f/9//3//f/9//3//P/8//z//f/7//r/+v/6//z//P/8//z//v/+//7//v/+
////////////AAAAAAAAAAABAAEAAQACAAMABAAFAAYABgAGAAcACQAJAAkACQAHAAcA
BwAHAAcABwAHAAcABQAFAAYABgAEAAMAAwADAAUABQAFAAUABQAFAAUABQAFAAUABQAD
AAEAAQABAAIAAgACAAAAAAACAAIAAgACAAAAAAD///////////////////7//v/9//3/
/f/9//3//f/9//3//f/9//3//v/+//z//P/8//v//f/9//3//f/+//7///8BAAMAAwAD
AAMAAgACAAIAAgAEAAUABAACAAIAAgACAAEAAAAAAAAAAwAEAAQABQAEAAUABQAFAAEA
AQAAAP3//v/+//3//P/7//r/+v/5//f/9//1//X/9f/1//P/8//z//P/8//z//P/8v/y
//L/8v/y//H/8f/x//L/8v/y//H/8f/x//H/8f/x//D/8P/u/+7/7v/u//D/8P/w//D/
7v/u/+7/7v/w//D/8P/x/+//7//v/+//8f/x//L/8v/w/+v/5v/l/+7///8UACwARwBk
AIEApQDOAPIADAEfASgBEAHJAHgAJQDQ/5L/hf+J/4P/gP+E/4n/j/+b/6X/q/+4/8T/
y//S/9n/3v/i/+b/6v/w//P/8//y//P/9P/0//T/9f/2//f/9//3//f/9//3//j/+P/5
//n/+f/6//r/+v/6//r/+v/8//z//f/9//z/+//7//r//P/9//3//f/9//3//v/+//z/
/P/8//z//f/9//3//f/+//7///////////8AAAAAAQACAAIAAgAEAAQABQAFAAcACAAI
AAgABgAIAAkACQAKAAsADAAMAA4ADwAPAA8ADwAQABEAEgAUABYAFgAWABgAGgAaABoA
GgAZABgAGQAXABcAFwAXABYAFQAVABYAFgAVABUAFAATABMAEQARAA8ADwAOAA0ADQAN
AAwACwAIAAcABwAGAAYABgAFAAQAAgABAP7//f/+//7//P/7//r/+f/4//f/9//2//X/
9P/y//L/8f/x//H/8P/w//D/8f/x//H/8v/y//D/7//v/+//7//v/+//7P/s/+z/7f/v
/+7/7v/u/+z/7P/s/+z/7P/s/+z/7P/u/+//7//v/+3/7v/u/+7/7v/v/+//7//v/+//
7//v//L/8v/y//P/8f/x//H/8f/x//H/8f/x//H/8f/x//H/8f/x//L/8v/y//H/8f/x
//H/8f/x//H/7//v/+//7//x//H/8f/v/+3/7f/t/+7/7v/u/+z/7P/q/+r/6v/q/+z/
7P/r/+v/6f/p/+n/6f/r/+r/6v/p/+n/6f/p/+n/5//n/+f/5//l/+X/5v/m/+b/5v/m
/+X/5f/l/+X/5f/n/+b/5v/n/+X/5f/l/+X/5v/m/+b/5v/m/+f/5//n/+r/6v/q/+r/
6//r/+v/6//t/+7/7v/s/+z/7P/s/+n/6P/o/+j/6f/q/+r/6//u/+//7//v/+v/6//q
/+f/5v/m/+X/5P/j/+L/4v/h/+H/4f/f/9//3//f/93/3f/d/93/3f/d/93/3P/c/9z/
2v/a/9n/2f/b/9z/3P/c/9v/2//b/9v/2f/Z/9j/2P/Y/9j/2P/Y/9r/2v/a/9r/2v/a
/9r/2v/Y/9j/2P/Z/9v/2//b/9v/2//b/9z/3P/a/9f/0v/R/9L/2f/m//z/EwAqAEUA
YwCCAKYAyADjAPgABAHtALAAXwAQAMb/jf95/3v/dv9w/3f/ff+F/5P/m/+i/6z/uf/A
/8P/xP/K/87/0v/Y/9v/3f/c/93/3v/e/9z/3f/e/9//4f/h/+H/4f/h/+L/4v/j/+P/
4//k/+T/5P/k/+T/5P/k/+T/5f/l/+X/5f/m/+b/5v/n/+f/5//l/+X/5v/m/+b/5v/m
/+b/5//n/+f/5//o/+j/6f/p/+n/6f/q/+r/6v/q/+n/6P/o/+j/6f/p/+v/7P/s/+z/
6v/s/+3/7f/u/+//8P/w//L/8//z//P/9f/2//f/+P/4//r/+v/6//r//P/8//z//f/9
//3////9//3//f/9//7//f/9//7//v/9//3//P/9//3/+//7//v/+//6//n/+f/5//j/
9//2//X/9f/0//L/8v/x//D/7v/t/+r/6f/q/+r/6P/n/+b/5f/k/+P/4//i/+H/4P/g
/+D/3//f/93/3P/c/9z/2//b/9v/3P/a/9j/1//X/9n/2f/Z/9n/2P/Y/9j/2f/b/9r/
2v/a/9r/2v/a/9r/2P/Y/9j/2P/Y/9n/2f/Z/9f/2P/Y/9j/2P/Z/9n/2f/b/9v/2//b
/9r/2v/a/9v/2f/Z/9n/2f/Z/9n/2f/Z/9n/2f/Z/9n/1//X/9j/2P/Y/9f/1//X/9f/
1//X/9f/2f/Z/9n/2f/Z/9n/2f/X/9X/1f/V/9b/1v/W/9T/1P/W/9b/1v/W/9T/1P/T
/9P/0//T/9P/0//T/9L/0v/R/9H/0f/R/9H/0f/R/9H/0f/R/9H/0v/S/9L/0v/S/9H/
z//P/8//z//P/87/zv/P/9H/0f/R/9H/0P/Q/9D/0P/O/8//z//P/9L/0v/S/9L/1f/V
/9X/1f/T/9T/1f/V/9f/1//X/9f/2f/Y/9j/2P/Y/9j/1v/U/9P/0v/T/9T/1P/V/9b/
1//X/9f/1f/V/9T/0f/O/87/zf/M/8v/yv/K/8n/yf/J/8f/x//H/8f/xf/F/8X/xf/F
/8X/xf/E/8T/xP/E/8T/w//D/8P/xP/E/8T/w//D/8P/w//F/8X/xP/E/8T/xP/E/8T/
xP/E/8T/xP/C/8L/wv/C/8T/xP/E/8X/w//D/8P/w//D/8P/xv/G/8T/wf+8/7v/vv/H
/9r/8v8JACAAPQBbAHwAoADAANkA6ADiALkAcAAjANb/kP9r/2n/af9g/2D/af9v/3f/
f/+H/5D/nv+n/6z/s/+4/7z/wP/C/8T/x//L/8z/zf/O/87/zP/N/87/z//R/9H/0f/R
/9H/0v/S/9P/0//T/9T/1P/U/9T/1P/U/9b/1v/X/9f/1f/V/9b/1v/W/9f/1//X/9f/
1//Y/9j/2v/a/9r/2v/b/9v/2//b/9z/3P/d/93/3f/d/97/3v/f/+D/4P/g/+L/4v/j
/+P/5f/m/+b/5v/m/+j/6f/p/+r/6//s/+z/8P/x//H/8f/z//T/9f/2//b/+P/4//j/
+P/6//r/+v/7//v/+//9//3//f/9//3//P/7//v//P/6//n/+f/4//n/+f/3//f/9//3
//b/9f/3//f/9v/1//T/8//z//L/8v/y//H/8P/w/+//7P/r/+v/7P/r/+v/7P/r/+r/
6f/p/+j/5//m/+T/5P/j/+P/4f/g/+D/4P/g/+H/4v/k/+T/4v/h/+H/4f/h/+H/4f/i
/+L/4v/j/+P/4v/i/+L/4v/i/+L/4v/k/+T/5P/k/+T/5f/l/+X/5f/m/+b/5v/o/+n/
6f/p/+n/6f/p/+n/6v/q/+r/6//r/+v/6//r/+3/7f/t/+3/7f/t/+3/7f/v/+//8P/w
//D/7//v/+//7//v/+//7//v/+//7//v//H/8f/x/+//7//v/+//8P/w//D/7v/u/+7/
7v/u/+7/7v/u/+3/7f/t/+3/7f/t/+//7v/u/+3/7f/t/+3/7f/t/+3/7f/t/+3/7f/u
/+7/7P/s/+z/6//t/+3/7f/t/+//7v/u/+//8f/x//H/8f/y//L/8v/y//P/9f/2//f/
+v/6//r/+P/4//j/+P/2//T/8//y//T/9v/3//n/+P/5//n/+f/4//n/+f/3//b/9v/1
//T/8f/w//D/7//t/+3/6//r/+7/7//u/+//7f/t/+3/7f/t/+z/7P/s/+z/7P/r/+v/
7f/u/+7/7v/t/+3/7f/t/+//7//u/+7/7P/s/+z/7P/q/+r/6v/q/+z/7P/s/+z/7P/s
/+z/7f/t/+3/7f/t/+//7//w//L/8P/t/+j/5f/q//f/DAAmAD0AWgB7AJsAxADuAAwB
IQEwASgB7wCeAE8A+v+q/4X/h/+F/37/gP+D/4n/k/+f/6f/sP++/8n/0P/X/97/5P/o
/+r/7v/1//f/9v/3//j/+P/4//n/+v/7//v/+//7//v//f/+//7/////////AAAAAAIA
AgACAAIAAgACAAMAAwABAAEAAgACAAIAAwADAAMAAwADAAQABAAGAAYABgAGAAcABwAH
AAcABgAGAAcABwAJAAkACgAKAA0ADgAOAA4ADgAOAA8ADwAPABAAEAAQABIAFAAVABUA
FgAXABgAGAAYABkAGQAZAB0AHgAfACAAIAAiACIAIgAiACQAJAAkACUAJQAlACcAJgAl
ACQAIwAkACMAIwAkACIAIQAhACAAHwAfAB0AHQAfAB8AHgAdABsAGwAaABkAFgAVABUA
FAASABIAEQAQABAADwAMAAsADAAMAAoACQAIAAcABgAFAAMAAgABAAAAAAAAAP////8B
AAAAAAAAAP///////wAA/v/8//v/+//9//3//f/9//z//P/8//3/+//6//r/+v/6//r/
+v/6//r/+v/6//r//P/9//3//f/9//7//v/+//7///////////////////8BAAIAAwAF
AAMAAwADAAMAAwADAAMAAwAFAAUABQAFAAUABQAGAAYABgAFAAUABQADAAMAAwADAAEA
AQABAAEAAwADAAMAAQD///////8AAAIAAgAAAAAA///+//3//P/+//7//f/9//3//f/9
//3//f/8//z/+//7//v/+//7//n/+f/5//n/+//7//z//P/6//r/+v/5//n/+f/5//n/
+//6//r/+//9//3//f/9//7//v/+//7//v////////8CAAIAAgACAAEAAQABAAEA/v/+
//7//f///////////wEAAAAAAAEA/v/9//v/+v/6//n/+f/4//f/9//2//X/8//z//P/
8v/y//L/8v/x//H/8v/x//H/8P/w//D/8P/w/+7/7v/u/+7/8P/w//D/8P/u/+7/7v/u
/+7/7v/u/+7/7P/s/+z/7P/u/+7/7v/u/+z/7P/s/+z/7v/u/+7/7v/u/+7/7v/u/+7/
7v/u/w==
         </WaveFormData>
      </LeadData>
      <LeadData>
         <LeadByteCountTotal>10000</LeadByteCountTotal>
         <LeadTimeOffset>0</LeadTimeOffset>
         <LeadSampleCountTotal>5000</LeadSampleCountTotal>
         <LeadAmplitudeUnitsPerBit>4.88</LeadAmplitudeUnitsPerBit>
         <LeadAmplitudeUnits>��V</LeadAmplitudeUnits>
         <LeadHighLimit>2147483647</LeadHighLimit>
         <LeadLowLimit>268435456</LeadLowLimit>
         <LeadID>V5</LeadID>
         <LeadOffsetFirstSample>0</LeadOffsetFirstSample>
         <FirstSampleBaseline>0</FirstSampleBaseline>
         <LeadSampleSize>2</LeadSampleSize>
         <LeadOff>FALSE</LeadOff>
         <BaselineSway>FALSE</BaselineSway>
         <ExcessiveACNoise>FALSE</ExcessiveACNoise>
         <MuscleNoise>FALSE</MuscleNoise>
         <LeadDataCRC32>706560715</LeadDataCRC32>
         <WaveFormData>
BgAGAAYABgAEAAQABAAEAAQABAAEAAQAAgACAAIAAgACAAIAAgACAAIAAgACAAIAAgAC
AAIAAgACAAIAAgACAAIAAgACAAIAAgACAAIAAgAEAAQABAAEAAQABAAEAAQABQAGAAcA
CAAGAAYABgAGAAgACAAIAAgABgAGAAYABgAGAAYABgAGAAYABgAGAAYABgAGAAYABgAF
AAQAAwACAAQABAAEAAQAAgACAAIAAgACAAIAAgACAAIAAgACAAIAAAAAAAAAAAAAAAAA
AAAAAAAAAAAAAAAAAgACAAIAAgABAAAA///+//7//v/+//7//v/+//7//v/+//7//v/+
//7//v/+//7//v/+//7//v8AAAAAAAAAAAIAAgACAAIAAgACAAIAAgAEAAQABAAEAAQA
BAAEAAQABAAEAAQABAAEAAQABAAFAAgACgAKAAsACQAJAAkACQAFAAQABAADAAIAAgAA
AAAA/f/7//v/+//6//n/+P/4//r/+v/5//j/9v/3//f/9//4//j/+P/4//b/9f/1//X/
9//3//f/+P/2//X/9f/1//f/9//3//b/9v/2//b/9v/2//f/9//3//b/9v/2//b/9v/2
//b/9v/3//f/9//3//f/9//3//f/8//t/+T/3//j/+3/+v8KABwAMQBJAGcAhwCmAMIA
2gDtAO4A2QC5AJcAbABDAC8AKwAcAAkA/v/3/+//6P/k/+L/4//r/+z/7//0//f/9f/2
//b/9//6//v/+f/5//n/+f/7//v/+//7//r/+v/6//r//P/8//z//P/9//3//f/9//7/
/v/+//7//v/+//7//v/+//7/////////AAAAAAAAAAAAAAAAAAAAAAAAAAAAAAEAAQAB
AAEAAQACAAIAAgAAAAEAAgACAAQABAAEAAQABAAFAAUABQAGAAcACAAIAAgACQAKAAoA
CgAMAAwADAAMAA0ADgAOABIAEgATABQAFQAXABgAGQAaABsAHAAdAB0AHQAfAB8AIAAh
ACIAIgAiACMAJAAkACQAJAAkACQAJQAlACUAJAAiACEAIQAgACAAHwAeAB0AHAAbABoA
GAAXABUAEwATABIADwAOAA4ADwAOAAwACwAKAAkACAAHAAcABgAFAAQABAAEAAQAAwAB
AAAAAAAAAAIAAgACAAIA/////////////////v/+//7//v/+//7/AAAAAAAAAAAAAAAA
AAAAAP7//v/+//7//v//////////////////////////////AQABAAEAAQD/////AAAA
AP7//v/+//7//v/9//3//f/+///////+//7//v//////AAD////////+//7//f/9////
/////////f/9//3//f/8//z//f/+//z//P/6//r//P/7//v/+//8//z//P/8//z//P/9
//3//P/7//v/+//5//n/+v/6//v/+v/6//r/+v/6//r/+//5//n/+f/4//r/+f/4//j/
9//3//j/+f/3//f/9//4//j/+P/4//j/+P/4//n/+f/3//f/9//5//f/9//4//j/+v/6
//v/+//7//v/+//8//7//f/9//7//v/+/wAAAgACAAAAAAAAAAAA/v/+//7///8AAAIA
AgADAAUABQAFAAUAAwACAAIAAQD+//7//P/8//v/+f/5//n/+P/3//b/9v/2//b/9f/0
//T/9f/1//X/9P/0//T/9P/0//P/8//z//P/8//z//T/8v/x//H/8f/x//H/8f/w//L/
8v/y//L/8v/z//P/8//y//L/8v/y//L/8v/y//L/8//z//P/8//z//P/8f/x//H/7//o
/+P/3f/f/+j/9P8EABcAKwBFAGEAfgCaALQAyQDcAN8AzQCvAIwAYwA/AC0AJgAbAAoA
AQD7//T/7P/o/+n/6//u//H/8v/z//P/8v/0//X/9v/1//f/9//3//f/9//3//f/9//2
//b/9v/2//j/+P/4//j/9//3//f/9//4//j/+P/4//r/+v/6//r/+v/6//v/+//5//r/
+v/6//z//P/8//z//P/8//z//P/7//v/+//7//3//v/+//7//v///wAAAAAAAAAAAAAA
AAAAAQABAAEAAgADAAQABAAEAAUABgAGAAQABgAGAAYACgALAAwADAANAAwADAAMAA8A
EQASABMAFAAVABYAFwAXABcAGQAZABoAGwAcABwAHAAdAB4AHgAgACAAIAAgACEAIQAh
ACAAIAAfAB8AHgAeAB0AHAAbABwAGwAaABgAFwAVABMAEwAQAA0ADAAMAAsACgAIAAcA
BAADAAIAAQABAAAA///+/wAAAAAAAP/////+//7//v/+//7//v/+//3//f/9//3//f/9
//z//P/+//7//v/+//3//P/7//r//P/8//z//P/+//7//v/+//z//f/9//3//f/9//3/
/f/9//3//f/9//v/+//7//v//f/9//7//v/8//z//P/8//z/+//7//v/+//7//r/+P/6
//r/+//7//r/+f/5//n/+v/6//n/+f/5//n/+f/5//n/+f/5//n/+P/4//n/+v/6//r/
+P/4//j/9//3//f/+P/4//j/+P/4//j/+f/5//j/9//3//f/+f/5//r/+v/3//b/9v/2
//b/9v/2//f/9//3//f/9v/2//X/9P/0//P/8//0//X/8//z//P/9P/2//b/9v/2//b/
9v/3//f/9f/1//X/9//5//n/+v/6//j/+P/5//n/+//7//v//P/8//v/+//+//7//v/+
//7//P/8//z//f/8//7//v///wEAAQABAAEA///+//7//f/4//j/9v/2//X/8//z//P/
8v/x//D/8P/w//D/7//u/+7/7//v/+//7v/u/+7/7v/u/+3/7f/t/+//7//v//D/7v/t
/+3/7f/r/+v/6//q/+r/6v/q/+r/6v/r/+v/6//s/+z/7P/s/+r/6v/q/+r/6//r/+v/
6//r/+3/7f/p/+f/4//c/9X/1f/d/+j/9v8GABkAMQBLAGkAiACkALwA1QDeANEAtQCV
AG4AQwApACUAGgAJAPr/7//n/+L/3v/a/93/4f/i/+H/4v/n/+v/7P/s/+3/7P/t/+3/
7f/t/+3/7f/t/+3/7f/u/+7/7v/u/+7/7v/u/+7/7//v/+//7//u/+7/7v/u/+z/7P/s
/+z/7f/u//D/8f/v//D/8P/w//D/8P/w//D/8P/w//D/8P/z//P/8//z//H/8v/y//L/
8v/z//T/9P/0//T/9P/0//T/9f/1//X/9v/3//j/+P/4//n/+v/6//r//P/8//z//v//
/wAAAAACAAIAAwAEAAUABwAIAAkACgALAAwADQANAA0ADwAPAA4ADwAQABAAEgATABQA
FAAWABYAFgAWABUAFQAVABQAEgARABEAEAAQAA8ADgANAAwACwAKAAgABwAFAAMAAwAA
AP3//P/8//v/+v/4//f/9v/1//T/8//z//L/8f/w//D/8P/w/+//7//u/+7/7v/s/+z/
7P/s/+v/6//r/+v/6//r/+r/6v/q/+r/6v/q/+z/7P/s/+z/6v/q/+r/6v/q/+r/6v/q
/+j/6f/p/+n/6//r/+v/6//r/+v/6//r/+3/7f/t/+3/7P/r/+v/6v/s/+z/7P/s/+7/
7f/t/+3/7//v/+7/7P/u/+7/7//v/+7/7f/t/+3/7v/u/+3/7f/r/+v/6//r/+v/6//r
/+v/6v/q/+v/7P/s/+z/6v/q/+z/6//r/+v/6//q/+n/6P/q/+r/6//r/+j/5//n/+f/
6f/p/+r/6v/n/+b/5v/m/+b/5v/m/+f/5//n/+f/5v/o/+f/5v/m/+f/5//o/+n/6f/p
/+n/6v/o/+j/6P/o/+n/6v/s/+3/7f/t/+7/8P/w//D/8P/v/+7/7f/t/+7/8P/w//H/
8f/x//H/8f/v/+7/7v/t/+j/6P/m/+b/5//l/+X/5f/k/+P/4v/i/+L/4v/h/+D/4P/h
/+H/4f/g/+D/4P/g/+L/4f/h/+H/3//f/9//4P/e/93/3f/d/9//3//f/97/3v/e/97/
3v/e/9//3//f/+D/4P/g/+D/4P/g/+D/4P/h/+H/4f/h/+H/4f/h/+H/3f/X/87/yf/N
/9P/3v/u/wAAFQAvAEkAawCOAKwAxgDZAOAA0QC1AJMAaAA3ABsAEwAIAPX/6P/f/9f/
0P/K/8b/y//R/9b/1//Y/9v/3f/g/+D/4f/k/+X/5f/l/+X/5f/n/+f/5//n/+b/5v/m
/+b/5//o/+n/6v/p/+n/6f/p/+r/6v/q/+r/7P/s/+z/7P/q/+r/6//r/+v/7P/s/+z/
7v/u/+7/7v/u/+7/7v/u/+//7//v/+//7//w//D/8P/w//H/8v/y//L/8v/y//L/8v/z
//P/8//y//P/9P/0//b/9//4//j/+v/8//z//P/8//3//v/+/wAAAAABAAIABQAHAAgA
CQAIAAkACgALAA0ADQAPAA8AEAARABIAEgASABMAFAAUABQAFAAUABQAFQAVABUAFAAS
ABEAEQAQABAADwAOAA0ADAALAAoACAAHAAUAAwADAAIA///+//7/+//6//j/9//2//X/
9P/z//X/9P/z//L/8P/w//D/7//x//D/8P/w//D/8P/w//D/7//v/+//7//v/+//7v/u
/+7/7v/u/+7/7v/u/+7/7v/w//D/8P/w/+7/7v/u/+7/7v/v/+//7//v/+//7//v//H/
8f/x//H/7//v/+//7//v/+//8P/w//D/8P/w//D/8P/v/+//7//w//H/8f/w//L/8v/z
//P/8v/x//H/8f/0//T/8//z//P/8//z//P/8//z//P/8//w//D/8f/y//D/8P/u/+7/
7//v//D/8f/w//D/8P/w//D/8P/x//H/8v/x//H/8f/v/+//8P/w//H/8P/w//D/7v/u
/+7/7//v/+//7//u/+//7//v//D/7//v//D/8f/v/+//7//w//D/8P/w//D/8v/y//P/
8//z//P/8//1//X/9f/2//b/+P/4//n/+P/4//j/+P/4//b/9v/2//f/9v/4//j/+f/7
//v/+//7//v/+v/6//n/9v/2//T/9P/z//H/8f/x//L/8f/w//D/7v/u/+3/7P/s/+3/
7f/t/+z/7P/s/+z/7P/r/+v/6//r/+v/6//s/+z/6//r/+v/6//r/+v/6v/q/+r/6v/q
/+z/7f/t/+3/7P/s/+z/7P/s/+z/7P/s/+v/6//r/+v/6//r/+//7//r/+f/4P/Z/9n/
3//q//j/CAAdADUATQBpAIYApAC8ANEA4ADdAMUAoQB8AFMAMwAnAB4ADQD+//v/8//q
/+b/5P/j/+X/6v/r/+z/6//t//D/8P/v//D/8//z//P/8//z//P/8//z//P/8v/y//L/
8v/0//T/9P/0//X/9f/1//X/9v/2//b/9v/0//T/9P/0//b/9v/3//f/9f/2//b/9v/4
//j/+P/4//j/+P/4//j/+f/5//n/+f/5//r/+v/6//r/+//8//z//P/8//z//P/8//3/
/f/9//7///8AAAAAAAABAAIAAgACAAQABAAEAAYABwAIAAgACgAKAAsADAANAA8AEAAR
ABIAEwAUABUAFwAXABkAGQAaABsAHAAcABwAHQAeAB4AHgAeAB4AHgAhACEAIQAgACAA
HwAfAB4AHAAbABoAGQAYABcAFgAUABUAEwARABEAEAANAAwADAAJAAgABgAFAAYABQAE
AAMAAwACAAEAAAAAAAAAAAD//////v/+//7//v/+//7//v/9//3//f/9//3//f/8//z/
/v/+//7//v/+//7//v/+//7//v/+//7//v/+//7//v/+////////////////////////
//////////////////3//f/+//7/AAAAAAAAAAD+//3//f/9///////+//z//v/+////
//8AAP////////7//v/9//3///////////////////////7//v///wAAAAAAAP7//v8A
AP////////7//v/+//7//v/+///////+//3//f/9//3//f/+//7////+//7//v/+//7/
/v////3//f/9//z//f/9//3//v/9//3//v////3//f/9//7//P/8//z//P/+//7/////
//7//f/8//3//f/9//7//v/+//7//////////////wAAAgABAAEAAgAEAAQABAAEAAYA
BgAGAAYABgAEAAQABAAFAAQABgAGAAcACQAJAAkACQAJAAgACAAHAAQABAACAAIAAQD/
///////+//3//P/8//z//P/7//r/+v/7//v/+//4//j/+P/4//r/+f/5//n/+f/5//n/
+v/6//n/+f/5//v/+//7//r/+P/4//j/+P/4//n/+f/5//j/+P/4//j/+P/4//j/+P/5
//n/+f/5//n/+f/5//n/9//1//D/6f/j/+X/7v/4/wYAGwAvAEUAXQB6AJYAsADJANwA
5QDZALsAmgB1AFEAOwAyACUAFgALAAcAAAD6//b/9//5//r/+//6//v/+//6//r//f/+
//3/+//7//v/+//9//3//f/9//7//v/+//7//v/+//7//v///////////wAAAAAAAAAA
/v/+//7//v/+//7//////wEAAgACAAIAAgACAAIAAgACAAIAAgACAAMAAwADAAMAAwAE
AAQABAAEAAUABgAGAAYABgAGAAYABAAFAAUABQAGAAcACAAIAAgACQAKAAoACgAMAAwA
DAAOAA8AEAAQABIAEgATABQAEwAVABYAFwAaABsAHAAdAB0AHQAfAB8AIgAjACQAJAAi
ACMAJAAkACQAJAAkACQAJwAnACcAJgAoACcAJwAmACYAJQAkACMAIgAhACAAHgAfAB0A
GwAbABgAFQAUABQAEQAQAA4ADQAMAAsACgAJAAkACAAHAAYABgAGAAYABQAFAAQABAAE
AAQABAAEAAQAAwADAAMAAwADAAMAAgACAAIAAgACAAIAAgACAAIAAgACAAIAAgACAAIA
AgACAAIABAAFAAUABQADAAMAAwADAAMAAwADAAMAAwADAAMAAwABAAEAAgACAAAAAAAA
AAAAAAD//////////////v/8//7//v//////AAD////////+//7//f/9////////////
///////////+//7///8AAP7//v/8//z//f/9//7////+//7//v/+//z//P/9//3//v/9
//3//f/7//v//P/8//z//P/9//7//P/8//z//f/9//3//f/8//z/+//6//r/+f/5//r/
+//7//v/+//8//7//v/+//7//v/+//////////////8BAAEAAQAEAAQAAgAAAAAAAAAA
AAAAAAAAAAEAAgAEAAQABQAFAAUABQAFAAMAAgACAAEA/v/+//z//P/7//n/+f/5//j/
9//2//b/9P/0//P/8v/y//P/8//z//L/8v/y//L/9P/z//P/8//x//H/8f/y//D/7//v
/+//8f/x//H/8P/w//D/8P/w//D/8f/x//H/8P/w//D/8P/u/+7/7v/u//H/8f/x//H/
8f/x/+//7//r/+f/4P/b/93/5//0/wIAFgAtAEcAYQB/AKAAvADSAOMA4gDPALEAjwBi
ADsALwArABwACQD8//P/6//m/+D/3v/h/+X/6P/p/+r/7f/v//D/8v/z//T/9f/z//P/
8//z//X/9f/1//X/9v/2//b/9v/2//b/9v/2//f/9//3//f/9//2//X/9P/2//b/9v/2
//j/+P/5//n/+f/6//r/+v/5//j/9//2//j/+P/4//j/+f/5//n/+f/3//j/+P/4//r/
+//8//z//P/8//z//P/8//3//f/9//z//f/+//7/AAABAAIAAgACAAQABAAEAAYABwAI
AAgACgAKAAsADAAPABEAEgATABIAEwAUABUAFQAVABcAFwAWABcAGAAYABoAGwAcABwA
HAAcABwAHAAbABsAGwAaABoAGQAZABgAGAAXABYAFQASABEAEAAOAA0ACwAJAAkACAAF
AAQABAADAAIAAAD//wAA///+//3/+//6//n/+P/2//b/9v/1//X/9P/0//T/9P/0//T/
9P/1//X/9f/1//P/8//y//L/8P/w//D/8P/y//L/8v/y//L/8v/y//L/9P/0//T/9P/y
//P/8//z//X/9f/1//X/8//z//P/8//1//X/9f/1//X/9f/2//b/9v/2//b/9v/0//P/
8//z//T/9f/1//T/9v/2//f/9//0//P/8//z//b/9v/1//X/9f/1//X/9f/1//X/9f/1
//L/8v/z//T/9P/0//L/8v/0//P/8//z//L/8v/y//L/8v/y//P/8//y//H/8f/x/+//
7//w//D/8f/w//D/8P/y//L/8v/z//H/8f/x//D/8v/x//D/8P/w//H/8//1//X/9f/1
//b/9v/2//b/9v/2//b/+P/2//b/9v/2//b/9v/2//f/+P/6//r/+//7//v/+//7//f/
9v/2//X/9P/0//L/8v/x/+//7//v/+7/7f/s/+z/7P/s/+v/6v/q/+v/6//r/+j/6P/o
/+j/6P/n/+f/5//p/+n/6f/q/+r/6f/p/+n/6f/p/+n/6P/o/+j/6P/o/+b/5//n/+f/
5v/m/+b/5v/o/+j/6P/o/+n/6f/p/+n/6f/p/+n/5//j/93/1P/T/9f/4f/w/wIAFgAt
AEcAZQCFAKQAvgDUAOMA3gDFAKMAfQBMACcAHQAVAAYA9f/q/+H/2f/U/9L/1P/Z/93/
3v/f/+L/4//l/+j/6v/r/+z/7f/r/+v/6//r/+v/6//r/+v/7P/s/+z/7P/u/+7/7v/u
/+//7//v/+//7v/u/+7/7v/w//D/8P/w/+7/7v/v/+//8f/y//L/8v/w//D/8P/w//D/
8P/w//D/8f/x//H/8f/z//T/9P/0//L/8//0//T/9P/0//T/9P/1//f/+P/5//j/+f/6
//r/+v/7//z//P/8//7//v/+/wAAAQACAAIAAgACAAMABAAHAAkACgALAA4ADwAQABEA
EAAPABAADwAQABEAEgASABIAEwAUABQAFgAWABYAFgAVABUAFQAUABQAEwATABIAEAAP
AA4ADQAKAAkACAAGAAcABQADAAMAAAD9//z//P/9//z/+v/5//j/9//2//X/9f/0//P/
8v/y//L/8v/x//H/8P/w//D/8v/y//L/8v/v/+//7//v/+//7//u/+7/7P/s/+z/7P/u
/+7/7v/u/+7/7v/u/+7/7v/u/+7/7v/u/+//7//v/+//7//v/+//7f/t/+3/7f/v/+//
7//v/+//7//w//D/7v/u/+7/7v/w/+//7//v//H/8f/w/+7/7v/u/+//7//w/+//7//v
/+7/7v/t/+3/7f/t/+3/7f/v/+//7//v/+z/7P/t/+7/7v/u/+z/7P/s/+v/6//r/+z/
7P/s/+z/6v/q/+v/6//q/+n/6f/p/+v/6//s/+z/6//q/+r/6v/q/+r/6v/r/+n/6f/p
/+j/6v/p/+j/6P/n/+f/6P/p/+f/5//n/+j/6v/q/+r/6v/q/+r/6//r/+3/7f/t/+//
7f/t/+7/7v/u//D/8P/w//D/8P/w/+7/7v/u/+//7v/w//D/8f/z//P/8//z//H/8P/w
/+//7P/s/+r/6v/n/+X/5f/l/+b/5f/k/+T/5P/k/+P/4v/i/+P/4//j/+D/4P/g/+D/
4P/f/9//3//h/+H/4f/i/+L/4f/h/+H/3//f/9//3v/e/97/3v/e/97/3//f/9//3v/e
/97/3v/e/97/3v/e/9//3//f/9//4f/h/+H/4f/f/9v/1P/P/83/z//Y/+j/+P8JACEA
OQBVAHIAjgCoAMEA0ADNALcAmQB0AEkAJQAXABAAAQDw/+n/4f/c/9r/1v/T/9f/3P/d
/9z/3f/d/+D/4v/l/+T/5f/j/+P/4//j/+P/4//j/+P/5P/k/+T/5P/k/+T/5P/k/+X/
5f/l/+X/5v/m/+b/5v/m/+b/5v/m/+b/5v/n/+f/5//o/+j/6P/m/+b/5v/m/+j/6P/o
/+j/5//n/+f/5//p/+r/6v/q/+j/6f/q/+r/6P/o/+j/6P/o/+n/6f/p/+j/6f/q/+r/
6v/r/+z/7P/s/+7/7v/u//D/8f/y//L/9P/0//X/9v/3//n/+v/7//z//f/+////////
/wEAAQACAAMABAAEAAQABQAGAAYACAAIAAgACAAJAAkACQAIAAgABwAHAAYACAAHAAYA
BQAEAAMAAgAAAP///f/7//v/+P/1//T/9P/z//L/8P/v//D/7//u/+3/7f/s/+v/6v/q
/+r/6v/p/+f/5v/m/+b/5P/k/+T/5P/l/+X/5f/l/+X/5f/k/+T/5P/k/+T/5P/k/+T/
5P/k/+T/5P/k/+T/5P/k/+T/5P/i/+P/4//j/+P/4//j/+P/4//j/+P/4//l/+X/5f/l
/+X/5f/m/+b/5P/k/+T/5P/k/+P/4//j/+P/4//i/+D/4P/g/+H/4f/i/+H/4f/h/+D/
4P/f/9//4f/h/+H/4f/h/+H/4f/h/97/3v/f/+D/3v/e/9z/3P/d/93/3v/f/97/3v/e
/97/3P/c/93/3f/c/9v/2//b/93/3f/e/97/3f/c/9z/3P/a/9r/2v/b/9v/2//b/9r/
3P/b/9r/2v/Z/9n/2v/b/9v/2//b/9z/2v/a/9r/2v/Y/9j/2f/Z/9n/2f/Z/9v/3P/d
/9//4P/e/97/3//f/9//3//f/+D/4v/i/+L/4v/i/+L/4f/g/9//3//e/+D/4P/h/+P/
4//j/+P/3//e/97/3f/a/9r/2P/Y/9X/0//T/9P/1P/T/9L/0v/S/9L/0f/Q/9D/0f/R
/9H/0P/Q/9D/0P/Q/8//z//P/83/zf/N/87/zv/N/83/zf/P/8//z//O/87/zv/O/87/
zP/N/83/zf/O/87/zv/O/87/zv/O/87/zf/N/83/zf/N/83/z//N/8v/xf/A/7v/u/+/
/8r/3P/s////FwAzAE8AbACIAKIAtQC6ALEAmQB3AE4AIwAJAAUA+v/n/9r/0//N/8b/
wP++/8H/xf/I/8n/zP/N/8//0P/Q/8//0P/T/9H/0f/R/9H/0f/R/9H/0f/U/9T/1P/U
/9L/0v/S/9L/0//T/9P/0//U/9T/1P/U/9T/1P/U/9T/1P/U/9X/1f/V/9b/1v/W/9b/
1v/W/9b/2P/Y/9j/2P/Z/9n/2f/Z/9f/2P/Y/9j/2P/Z/9r/2v/a/9r/2v/a/9z/3f/d
/93/3v/f/+D/4P/g/+H/4v/i/+L/5P/k/+T/5v/n/+j/6P/q/+r/6//s/+v/7f/u/+//
8P/x//L/8//1//X/9//3//r/+//8//z/+v/7//z//P/8//z//P/8//3//f/9//z//P/7
//v/+v/6//n/+P/3//b/9f/0//L/8//x/+//7//w/+3/7P/s/+v/6v/o/+f/5v/l/+T/
4//l/+T/4//i/+D/4P/g/9//3f/c/9z/3P/d/97/3//g/9//3//f/9//3//f/97/3v/g
/+D/4P/g/97/3v/e/97/3P/c/9z/3P/e/97/3v/e/+D/4f/h/+H/4f/h/+H/4f/h/+H/
4f/h/9//3//f/9//4f/h/+L/4v/i/+L/4v/i/+L/4f/h/+H/4//j/+L/4P/k/+T/5f/l
/+b/5f/l/+X/5P/k/+P/4//j/+P/4//j/+P/4//j/+P/4v/i/+P/5P/m/+b/5P/k/+L/
4f/h/+H/4v/i/+L/4v/i/+L/4//j/+P/4//k/+X/5P/j/+P/4v/j/+L/4v/i/+L/4v/i
/+P/4//j/+P/4v/k/+P/4v/i/+H/4f/i/+P/5f/l/+X/5v/m/+b/5v/m/+f/6P/q/+v/
7//t/+7/7P/s/+z/7P/r/+r/6f/p/+z/7v/u/+//7//v/+//7//v/+7/7v/t/+r/6v/o
/+j/5f/j/+P/4//g/9//3v/e/9//4P/g/+D/4v/j/+P/4//g/+D/4P/g/+D/3//f/9//
4f/h/+H/4v/i/+H/4f/h/+P/4//j/+L/4f/g/9//3v/c/93/3f/d/93/3v/f/+D/4P/g
/+D/4P/h/+H/4f/h/+H/4f/h/+H/3//Z/9L/y//N/9X/5P/2/wgAHwA7AFcAdwCYALQA
zADhAOQA0QCxAI0AYAAxABkAEQAGAPX/6P/b/9P/0P/O/8z/z//V/9j/2//c/9//4f/i
/+L/5f/o/+n/5//n/+f/5//n/+f/5//n/+j/6P/o/+j/6v/q/+r/6v/r/+v/6//r/+z/
7P/s/+z/7P/s/+z/7P/u/+7/7//v/+//8P/w//D/8P/w//D/8P/w//D/8P/w//H/8f/x
//H/7//w//D/8P/y//P/9P/0//T/9P/0//T/9v/3//f/9//2//f/+P/4//r/+//8//z/
/P/+//7//v8AAAEAAgACAAYABgAHAAgABwAJAAoACwAMAA0ADgAPABEAEQATABMAEgAT
ABQAFAAWABcAGAAYABgAGAAYABgAFwAXABcAFgAWABUAFQAUABQAEwASABEADgANAAwA
CgAJAAcABQAFAAYAAwACAAIAAQAAAP7//f/8//v/+v/5//f/9v/1//T/9P/0//T/8//1
//T/9P/0//T/9P/0//T/8f/x//H/8f/z//P/8v/y//D/8P/w//D/8P/w//D/8P/y//L/
8v/y//L/8v/y//L/8v/z//P/8//z//P/8//z//P/8//z//P/9f/1//X/9f/3//f/+P/4
//b/9v/2//b/9v/1//X/9f/3//f/9v/0//b/9v/3//f/+P/3//f/9//2//b/9f/1//f/
9//3//f/9//3//f/9//0//T/9f/2//b/9v/0//T/9P/z//P/8//0//T/9P/0//T/9P/1
//X/9P/z//P/8//z//P/9P/0//H/8P/w//D/8v/y//L/8//z//P/8//y//L/8f/w//D/
8f/x//L/8//1//X/9f/2//b/9v/2//b/9v/2//f/9//5//n/+f/7//n/+f/6//r/+P/4
//n/+f/7//v/+//8//z/+//7//z/+//6//n/+P/1//T/9P/z//P/8v/y//H/8P/v/+7/
7f/t/+z/6//r/+z/7v/t/+z/7P/q/+r/6v/q/+r/6v/q/+r/7P/s/+z/7P/q/+r/6v/q
/+z/7P/s/+z/6v/q/+r/6v/q/+r/6v/q/+r/6v/q/+r/6v/q/+r/6v/s/+z/7P/s/+r/
6v/q/w==
         </WaveFormData>
      </LeadData>
      <LeadData>
         <LeadByteCountTotal>10000</LeadByteCountTotal>
         <LeadTimeOffset>0</LeadTimeOffset>
         <LeadSampleCountTotal>5000</LeadSampleCountTotal>
         <LeadAmplitudeUnitsPerBit>4.88</LeadAmplitudeUnitsPerBit>
         <LeadAmplitudeUnits>��V</LeadAmplitudeUnits>
         <LeadHighLimit>2147483647</LeadHighLimit>
         <LeadLowLimit>268435456</LeadLowLimit>
         <LeadID>V6</LeadID>
         <LeadOffsetFirstSample>0</LeadOffsetFirstSample>
         <FirstSampleBaseline>0</FirstSampleBaseline>
         <LeadSampleSize>2</LeadSampleSize>
         <LeadOff>FALSE</LeadOff>
         <BaselineSway>FALSE</BaselineSway>
         <ExcessiveACNoise>FALSE</ExcessiveACNoise>
         <MuscleNoise>FALSE</MuscleNoise>
         <LeadDataCRC32>1147104814</LeadDataCRC32>
         <WaveFormData>
CgAKAAoACgAIAAgACAAIAAgACAAIAAgACAAIAAgACAAIAAgACAAIAAgACAAIAAgACAAI
AAgACAAIAAgACAAIAAgACAAIAAgABgAGAAYABgAIAAgACAAIAAgACAAIAAgACgAKAAoA
CgAIAAgACAAIAAoACgAKAAoACAAIAAgACAAIAAgACAAIAAgACAAIAAgABgAGAAYABgAE
AAQABAAEAAYABgAGAAYABgAGAAYABgAEAAQABAAEAAQABAAEAAQABAAEAAQABAAEAAQA
BAAEAAIAAgACAAIABAAEAAQABAACAAIAAgACAAIAAgACAAIAAgACAAIAAgAAAAAAAAAA
AAIAAgACAAIAAAAAAAAAAAACAAIAAgACAAQABAAEAAQABAAEAAQABAAEAAQABAAEAAQA
BAAEAAQABgAGAAYABgAGAAcACQAKAAsACwAMAA4ADQAMAAsACQAIAAcABgAFAAQABAAD
AAIA/v/+//7//f/9//3//P/8//z//P/7//v/+f/5//n/+f/7//v/+//7//n/+P/4//j/
+v/6//r/+f/5//n/+v/6//r/+v/6//r/+v/5//n/+f/5//n/+f/5//f/9//3//f/9//3
//f/9//3//f/9//3//f/9//3//f/9f/v/+f/4v/k/+z/9v8CABEAHwAwAEgAZAB9AJQA
qgC6AMIAvACvAJ8AgwBnAFsAVQBIADQAJQAbABEABQD+//r/+v/+//z/+///////+//5
//v/+v/8//7//P/8//z/+//7//v/+//7//v/+//7//v/+//7//v/+//9//3//v/+//7/
//////7//P/8//z//P/8//3//f/+//7//v/+//7//v/+//7//v/+//7/////////////
////AAAAAAAAAAAAAAIAAgACAAIAAgADAAMAAwADAAMABAAEAAUABQAFAAUABwAHAAcA
CAAIAAgACQAJAAkACQAKAA4ADwAPABAAEQATABQAFQAUABUAFgAWABgAGQAbABwAHAAc
AB4AHwAfACAAIAAiACAAIAAhACEAIwAkACQAIwAhACEAIQAfABwAHAAbABoAGAAWABUA
FQAUABEAEAAQABAADgAMAAwACwAJAAgACAAHAAYABQAEAAQABAADAAIAAgABAAEAAQD+
//7//v/+/wAA/////////f/9//3//f///////v/+//7//v/+//7/AAAAAAAAAAD+////
///////////////////////////9//z//P/8//7//v/+//7////////////9//3/////
//3//f/8//z//f/9//z//P/+//7//f/8//z//f/+//7//f/9//z//P/7//v/+//6//v/
/P/8//z/+v/6//r/+v/6//r/+//8//r/+v/6//r/+//7//v/+f/5//n/+f/3//v/+//7
//r/+f/4//j/+f/3//f/+P/4//r/+f/5//n/+f/5//r/+v/6//r/+f/4//n/+f/5//j/
+P/4//j/+f/3//j/+f/5//j/+P/5//r/+P/5//n/+f/3//f/9//3//f/9//2//X/9f/2
//j/+f/7//v/+//7//r/+//7//n/+v/6//z//v/+//7//v/+//7//f/9//7//v//////
AAACAAQABAAEAAMAAgABAAAA///8//z/+//6//j/+P/4//f/8//z//L/8v/y//L/8f/x
//P/8//z//P/8f/x//H/8f/x//D/8P/w//D/8P/w/+//8f/x//L/8v/w//D/8P/w//D/
7//v/+//8f/x//H/8f/v/+//7//v//H/8f/x//H/7//v/+//7//x//H/7//v/+//7f/p
/+L/3P/c/+L/7P/3/wUAFgAsAEIAWQBwAIYAmgCqALQAsQClAJMAeQBhAFUAUABEADEA
JQAbABEABAD8//r/+P/6//n/+f/3//f/9f/3//b/9P/0//b/9v/2//X/9f/1//X/9f/z
//P/8//z//X/9f/1//X/8//z//T/9P/0//X/9f/0//b/9v/2//b/9v/3//f/+P/2//b/
9v/2//b/9v/2//b/9v/2//f/9//3//f/9//3//r/+v/6//r/+P/6//r/+v/6//r/+//7
//3//f/9//7//P/9//3//f///wEAAQABAAIAAgACAAMAAwADAAMABAAEAAUABQAGAAcA
CQAKAAsADAANAA4ADgAQABEAEwAUABYAFgAYABkAFwAYABgAGgAaABoAGwAbABsAHAAc
ABsAGwAbABsAGQAaABoAGQAYABgAFgAVABUAEgAPAA4ADgAOAAwACgAKAAcABQAEAAQA
AQAAAP///v/+//7//f/8//7//f/9//3//P/8//z//P/6//n/+f/5//v/+//7//v/+//7
//r/+v/6//r/+v/6//j/+P/4//j/+v/7//v/+//7//v/+//7//n/+f/5//n/+f/4//j/
+P/4//j/+P/4//f/9//3//f/+f/5//v/+//5//n/+P/4//n/+f/4//j/+P/4//f/9v/2
//f/+P/4//f/9//2//b/9//3//f/9v/2//b/9f/0//b/9v/2//b/9P/0//X/9v/0//T/
9P/0//P/8//z//H/8v/z//T/8//1//X/9f/0//P/8v/y//P/9f/1//b/9v/0//P/8//z
//P/8//0//T/9P/0//P/8v/x//H/8f/w//D/8P/w//H/7//w//H/8f/w//D/8f/y//H/
8//0//X/8//z//P/8//1//X/9P/z//T/9P/1//X/9//3//f/9//4//X/9//6//r/+v/6
//r/+f/5//r/+v/5//n/+v/8//7//v/+//3//P/7//r/+f/2//b/9f/0//L/8v/y//H/
7f/t/+z/7P/s/+z/6//r/+3/7f/t/+3/6//r/+v/6//r/+r/6v/q/+z/7P/s/+v/6f/p
/+r/6v/o/+j/6P/o/+j/5//n/+f/6P/p/+r/6//r/+v/6//r/+r/6f/o/+f/6f/p/+n/
6f/p/+v/6//n/+X/4f/b/9T/1P/a/+L/7P/3/wkAHAAyAEwAYwB8AJQArAC4ALQArQCf
AIUAaQBZAFUATAA4ACkAHQARAAcA/P/2//b/+P/2//P/8//1//X/9f/1//T/8v/y//D/
8P/w/+//8f/x//H/8f/x//H/8f/x//D/7//u/+3/7//v//D/8P/w//H/8f/w/+//7v/t
/+z/7f/v//D/8v/w//D/8P/w//D/8P/w//D/8P/w//H/8f/z//P/8//z//L/8v/y//L/
9P/2//b/9v/2//b/9//3//f/9//3//j/+P/5//n/+f/5//v/+//7//z//P/8//3//f/9
//3//v8CAAMAAwAEAAUABwAIAAkADAANAA4ADgANAA0ADgAOAA4ADgAQABEAEwAUABQA
FgAYABgAGQAZABgAGAAXABUAFQAVABUAEwAUABQAEwASABAADgANAA0ACgAHAAYABgAE
AAIAAAAAAP///f/8//z//f/8//v/+v/4//j/9//2//T/8//z//P/8v/y//L/8v/y//H/
8f/x//H/8f/x//H/8f/x//D/8P/w//D/8P/w//L/8v/y//L/8f/x//D/7//t/+3/7f/t
/+3/7f/t/+3/7v/u/+//8P/w//D/8P/w//H/8f/x//H/8P/v//D/7//x//H/8P/w//H/
8f/w//D/8P/w/+//7v/u/+//8P/w//H/8f/w//D/8f/x//H/8P/w//D/7//u/+z/7P/s
/+z/7v/u/+//8P/w//D/8P/w//H/8f/x/+//7//v/+//7f/v/+//7//u/+v/6v/q/+v/
6//r/+z/7P/s/+v/6//r/+n/6f/q/+r/6v/q/+n/6P/p/+n/6f/o/+r/6v/q/+v/6//s
/+3/7f/s/+z/7f/u//H/8//0//X/8//z//L/9P/0//T/9P/x//H/8v/y//H/8f/y//T/
9P/0//T/8//w/+//7v/t/+r/6v/p/+j/6P/o/+j/5//l/+X/5P/k/+T/5P/j/+P/4f/h
/+H/4f/h/+H/4f/h/+P/4v/i/+L/4v/i/+L/4f/f/9//4P/g/+D/4P/g/+D/4v/h/+H/
4f/h/+H/4f/h/9//3//f/9//3//f/9//3//h/+H/4f/h/+H/4f/h/9//3f/X/8//yv/K
/87/1v/i/+//AQAUACoARgBjAHwAkgCkAK4AqgCfAI8AdwBXAEUAPwAyACAAEQADAPn/
7f/k/+D/4P/i/+T/4//j/+P/4//j/+P/4v/i/+T/5P/k/+T/4//j/+P/4//j/+X/5f/l
/+X/5f/l/+X/5f/l/+X/5v/m/+T/5f/l/+T/5v/m/+b/5v/k/+X/5f/m/+j/6P/o/+j/
5v/m/+b/5v/o/+j/6f/p/+n/6f/p/+n/6P/o/+j/6P/p/+z/7f/u/+7/7v/v/+//7v/t
/+z/7P/u/+//7//v/+//8f/x//H/9P/0//T/9f/3//f/9//4//j/+f/5//r//f///wAA
AQAAAAEAAgACAAQABQAHAAgACgAKAAwADQALAAwADAAOAA4ADgAPAA8ADwAQABAADwAN
AA0ADQALAAoACgAJAAgABgAEAAMAAwACAP///v/+//z/+v/4//j/9f/z//L/8v/x//D/
7//u//D/8P/v/+7/7P/r/+v/6//s/+z/7P/s/+r/6f/p/+n/6//r/+v/6//r/+v/6v/q
/+r/6v/q/+r/6v/q/+r/6v/q/+v/6//r/+v/6//r/+v/6//r/+v/6//t/+z/7P/s/+z/
7P/s/+z/6f/p/+n/6f/r/+v/7f/t/+v/6//q/+r/7f/t/+z/7P/u/+7/7f/s/+7/7//w
//D/7f/t/+z/7P/t/+3/7f/s/+7/7v/t/+z/7v/u/+7/7v/s/+z/7f/u/+z/7P/s/+z/
7f/t/+3/6//t/+3/7f/r/+3/7f/t/+z/7f/s/+z/7f/t/+3/7v/u/+7/7f/t/+3/6//r
/+z/7P/u/+7/7f/s/+v/6//r/+r/7P/s/+z/7f/r/+z/7f/t/+7/7v/v//D/8P/x//H/
8f/x//H/8f/x//P/8//y//H/9P/0//P/9P/0//T/9P/0//P/8//0//T/9f/1//b/+P/6
//r/+v/5//r/+f/4//f/9P/0//P/8v/w//D/8P/v/+3/7f/s/+z/6v/q/+n/6f/r/+v/
6//r/+n/6f/p/+n/6//q/+r/6v/s/+z/7P/r/+n/6f/q/+r/6v/q/+r/6v/q/+n/6f/p
/+n/6f/p/+n/6//r/+v/6//r/+v/6//r/+n/6f/p/+n/6//r/+v/7f/p/+X/3//Y/9b/
3P/k/+z/9/8JAB4AMgBIAGEAeACOAKIAsAC0AKsAmwCHAG0AVwBPAEYANAAlAB0AEwAF
APz/+P/2//b/9P/1//P/8//z//X/8//y//L/8v/y//L/8v/x//H/8f/x//H/7//v/+//
7//x//H/8f/x/+//7//w//D/8v/z//P/8v/y//L/8v/y//L/8//z//T/9P/0//T/9P/0
//T/9P/0//T/9P/1//X/9f/1//X/9f/4//j/+P/4//b/+P/4//j/+v/6//v/+//7//v/
+//8//z//f/9//3//f////////8AAAAAAAABAAMAAwADAAQABgAHAAcACAAJAAsADAAN
AA4ADwAQABAAEAARABMAFAAWABYAGAAZABkAGgAaABwAHAAcAB0AHQAdAB4AHgAdAB8A
HwAfAB0AGgAaABkAGAAYABYAFQAVABQAEQAQABAADAAKAAgACAAJAAcABgAGAAUABAAD
AAIAAgACAAEAAAAAAP////////7//v/+//7//v/9//3//f/9//3//f/9//3//f/8//z/
/v/+//7//v/+//7//v/+//7//////////f/9//3//f///////////////v/+//7/AAAA
AAAAAAD///////////3//f////////////7//v///////v/+/wAAAAD///7///8BAAMA
BAADAAMAAgACAAMAAwADAAIAAgACAAEAAAACAAIAAgACAAAAAAABAAIAAgACAAIAAgAB
AAEAAQD//wEAAQABAP//AQABAAEAAAABAAAAAAABAAEAAQACAAIABAADAAMAAwADAAMA
BAAEAAQABAADAAIAAgADAAQABAAEAAQABAAFAAMABAAFAAUAAgACAAMABAADAAUABgAH
AAYABQAEAAMABQAFAAQAAwAEAAQABQAFAAcABwAHAAcACAAJAAkABwAIAAgACAAIAAgA
CgAKAAoACgAJAAkACgAKAAkACQAKAAwADgAOAA4ADQAOAA0ADAALAAgACAAHAAYABAAE
AAQAAwABAAEAAAAAAAAAAAD////////////////9//3//f/9/////v/+//7//v/+//7/
/f/9//3//v/+/wAAAAAAAAAA/v/9//3//f////////////3//f/9//3//f/9//3//f/9
//3//f/9/////f//////+//5//X/7v/o/+r/8P/2/wMAEQAiADQASABfAHYAjACiALQA
wAC9ALMAowCNAHUAZwBgAFQAQwA3AC8AIwAYABIADgAMAAoACQAHAAcABwAFAAMABAAC
AAIAAAAAAAAA//8BAAEAAQABAAEAAQABAAEAAwADAAMAAwABAAEAAgACAAIAAwADAAIA
AgACAAIAAgAAAAEAAQACAAMABAAFAAYABAAEAAQABAAEAAQABQAFAAUABQAFAAUABgAG
AAYABgAEAAYABgAGAAYABgAHAAcABwAHAAcACAAIAAkACQAJAAkACwALAAsACgAKAAoA
CwANAA0ADQAOABAAEQARABIAEwAVABYAFwAYABkAGgAaABoAGwAdAB4AHgAeACAAIQAh
ACIAIgAkACQAJAAlACUAJQAmACYAJQAnACcAJwAlACQAJAAjACIAIAAeAB0AHQAcABkA
GAAYABgAFgAUABQAEQAPAA4ADgALAAoACQAIAAoACgAJAAgACAAHAAcABwAEAAQABAAE
AAQAAwADAAMABQAFAAUABQADAAMAAgACAAIAAgACAAIABAAEAAQABAACAAMAAwADAAEA
AQABAAEAAgADAAQABQADAAIAAgACAAAAAAAAAAAAAQABAAEAAQABAAEAAwADAAIAAQD/
//7///////7//v8AAAAA///+//7///8AAAAA//////7//v/9//3//f/8//3//v/+//7/
/v/+//7//v/8//z//f/+//z//P/8//z//////////f/9//3//f/7//3//f/9//z//P/8
//3////+//3//f/8//7//f/9//3//f/9//7//v/+//7//f/8//3//f/9//z/+v/6//r/
+//7//z//f/9//z//P/9//7//f///wAAAQABAAEAAQABAAMAAwAEAAUAAgACAAIAAgAC
AAEAAQACAAIAAwADAAQABgAIAAgACAAHAAQAAwACAAEAAAAAAP///v/6//r/+v/5//f/
9//2//b/9v/2//X/9f/3//f/9//3//X/9f/1//X/9//2//b/9v/0//T/9P/z//H/8f/y
//L/8//0//X/9v/0//P/8//z//H/8f/x//H/8//z//P/8//z//P/8//z//T/9f/2//f/
9f/1//P/8f/v/+v/5f/e/+D/5v/w//z/CQAbAC4ARABeAHcAkACmALQAugC2AK0AmwB/
AGUAXQBXAEoANgAlABkADwAFAPz/+P/2//j/9v/3//f/+f/7//v/+//6//r/+v/4//j/
+P/3//f/9//3//f/+f/5//n/+f/3//f/9//3//f/9//4//j/9//3//b/9P/2//b/9v/2
//j/+f/5//r/+P/4//j/+P/2//b/9v/2//f/+P/6//v/+f/5//n/+f/6//r/+v/6//z/
/v/+//7//v/+//////////////8AAAAAAQABAAEAAQADAAMAAwAEAAQABAAFAAUABQAF
AAYACAAJAAkACgANAA8AEAARABAAEQASABIAEgATABUAFgAWABYAGAAZABsAHAAcAB4A
HQAcABwAGwAZABoAGgAZABkAGQAZABcAGAAYABcAFgAUABIAEQARAA8ACwAJAAgABgAE
AAIAAgADAAEAAAAAAAEAAAD///7//f/8//r/+P/6//n/+f/5//b/9v/2//b/9v/1//X/
9f/3//f/9//3//X/9f/0//T/9P/0//T/9P/0//T/9P/0//T/9f/1//X/9f/1//X/9f/1
//X/9f/1//f/9v/2//b/9v/2//b/9v/1//X/9f/1//f/9//5//n/+f/5//j/+P/3//f/
9v/2//f/+P/4//j/9v/3//j/+P/3//f/9v/2//f/9//3//b/9v/2//X/9P/2//b/9v/2
//X/9P/0//T/9P/0//T/9P/1//X/9f/z//P/8//z//H/8//z//P/8v/x//D/8P/x/+//
7//w//D/8v/x//H/8f/x//H/8v/y//L/8v/x//D/8f/x//H/8P/y//L/8v/z//P/9P/1
//X/9P/0//X/9v/1//f/+P/2//b/9v/2//f/9//4//j/+//7//z//v/9//z/+//5//j/
9//2//X/9P/0//P/8v/u/+7/7v/t/+v/6//q/+r/7P/s/+v/6//r/+v/6//r/+n/6f/p
/+n/6f/o/+j/6P/o/+j/6P/n/+n/6f/q/+r/6v/q/+r/6v/o/+f/5//n/+f/5//n/+f/
5f/l/+X/5f/n/+f/5//n/+f/5//n/+f/5//n/+f/5//h/9v/1f/S/9L/2v/m//T/AwAV
ACoARABeAHUAigCeAK4AsACoAJsAhQBlAE0ARQA/AC4AHgAPAAMA9//v/+r/6P/q/+r/
6P/p/+n/6f/p/+n/6f/q/+z/7P/q/+r/6v/p/+n/6f/p/+n/6f/p/+n/6f/r/+v/6//r
/+v/6//s/+z/6v/r/+v/6v/s/+z/7P/s/+r/6//r/+z/7v/u/+7/7v/u/+7/7v/u/+z/
7P/t/+3/7f/t/+3/7f/u/+7/7v/u/+7/8P/w//D/7v/u/+//7//w//H/8v/0//L/8//z
//P/8//1//X/9f/2//b/9v/3//n/+f/5//r//P/9//3//v///wEAAgADAAYABwAIAAgA
BgAHAAkACgAIAAgACgALAA0ADgAOABAAEAAQABEAEQARABIAEgARAA8ADwAPAA0ACgAK
AAkACAAGAAQAAwADAAQAAQAAAAAA/P/6//j/+P/3//X/9P/0//X/9P/z//L/8P/w/+//
7v/u/+3/7f/t/+7/7v/u/+7/8P/v/+//7//t/+3/7f/t/+3/7f/s/+z/6v/q/+r/6v/s
/+z/7P/s/+r/6//r/+v/7f/t/+3/7f/t/+3/7f/t/+3/7P/s/+z/7P/s/+z/7P/r/+v/
6//r/+n/6f/r/+v/6//r/+r/6v/s/+3/7f/u/+7/7v/t/+z/6v/r/+z/7P/t/+3/7P/s
/+3/7f/t/+z/7P/s/+v/6v/s/+z/7P/s/+r/6v/r/+z/6v/q/+r/6v/p/+n/6f/n/+n/
6f/p/+f/6f/p/+n/6P/p/+j/6P/p/+f/5//o/+j/6P/n/+f/5//n/+f/6P/o/+j/6P/n
/+b/5//n/+f/5v/m/+b/5v/n/+X/5v/n/+f/5v/m/+f/6P/n/+n/6v/r/+v/6//r/+v/
6//r/+r/6f/s/+7/7v/u/+7/7v/u/+3/7f/u/+7/7//v//D/8v/y//L/8v/x/+7/7f/s
/+v/6v/q/+n/6P/m/+b/5v/l/+X/5f/k/+T/4//i/+D/3//h/+H/4f/h/+H/4f/h/+H/
4f/g/+D/4P/g/+D/4P/f/9//3//g/+D/3v/e/97/3v/g/9//3//f/9//3//f/9//3f/d
/93/3f/d/93/3f/d/9//3//f/9//3//f/9//3//d/9n/0//O/8z/zP/U/+D/6//5/woA
IAA2AE0AZAB6AJAAoACiAJsAjwB7AF8ARwA/ADgAKAAXAAsAAQD5//D/6v/m/+b/5v/n
/+X/4//h/+H/4//k/+T/4v/i/+L/4v/h/+H/4f/h/+H/4f/h/+H/4f/h/+H/4f/h/9//
3//g/+D/4v/j/+P/4v/g/+D/4P/g/+D/4f/h/+L/4v/i/+L/4v/i/+L/4v/i/+T/5P/l
/+X/4//j/+P/4//k/+T/5P/k/+T/5v/m/+b/5P/k/+X/5f/l/+X/5f/m/+T/5f/l/+X/
5f/n/+f/5//o/+j/6P/p/+3/7f/t/+7/8P/x//H/8v/y//P/8//z//T/9f/2//b/+P/5
//v//P/8//z//v//////AAAAAAIAAgACAAMAAwAFAAYABgAFAAUABQAFAAMABAAEAAMA
AgAAAP7//f/9//z/+f/4//j/9v/0//L/8v/x/+//7v/u/+//7v/t/+z/7P/s/+v/6v/s
/+v/6//r/+j/6P/o/+j/5v/l/+X/5f/j/+P/4//j/+X/5f/k/+T/4v/i/+L/4v/i/+L/
4v/i/+L/4//j/+P/4//j/+P/4//j/+P/4//j/+H/4P/g/+D/4v/i/+L/4v/j/+P/4//j
/+H/4f/j/+P/4f/h/+D/4P/h/+H/4P/g/97/3v/d/9z/3P/d/97/3v/d/93/3P/c/93/
3f/d/9z/3v/e/93/3P/c/9z/3P/c/9r/2v/b/9z/2v/a/9r/2v/b/9v/2//Z/9v/2//b
/9n/2f/Z/9n/2P/Z/9j/2P/Z/9n/2f/a/9r/2P/X/9f/1//W/9X/1f/U/9X/1v/W/9b/
1f/V/9X/1P/U/9T/1P/V/9X/1v/X/9f/1v/W/9f/2P/X/9f/1v/V/9X/1f/V/9X/2P/Z
/9n/2f/Y/9j/2f/Z/9n/2f/Z/9n/3P/c/9z/3P/c/9z/2v/Z/9n/2P/Z/9n/2v/c/97/
3v/e/93/2v/Z/9j/1//U/9T/0//S/9D/0P/Q/8//z//P/87/zv/M/8z/y//L/83/zf/N
/83/y//L/8v/y//L/8r/yv/K/8j/yP/I/8f/yf/J/8r/yv/K/8r/yv/K/8r/yf/J/8n/
yf/J/8n/yf/J/8n/yf/J/8n/yf/J/8n/yf/J/8n/yf/J/8n/yf/J/8f/w/+9/7j/tP+4
/8D/zv/b/+n//P8SACoAQQBaAHAAggCMAIwAhQB1AFsAPQAtACkAHgAKAP3/8//p/9//
1v/Q/9D/0v/Q/9H/0f/R/8//z//P/8z/zP/O/87/zv/O/83/zf/N/83/zf/P/8//z//P
/83/zf/N/83/zf/N/87/zv/O/8//z//O/9D/0P/Q/9D/zv/P/8//0P/Q/9D/0P/Q/9L/
0v/S/9L/0v/S/9P/0//T/9P/0//T/9L/0v/S/9L/1P/W/9b/1v/U/9T/1f/V/9f/1//X
/9j/2v/b/9v/2//Z/9v/2//b/9z/3P/c/93/4f/h/+H/4v/k/+X/5f/m/+X/5//o/+n/
6v/r/+z/7P/u/+//8f/y//L/8v/0//X/8//0//T/9v/2//b/9//3//f/+P/4//f/9//3
//f/9f/0//T/8//y//D/7v/t/+3/7f/r/+v/7P/s/+r/6P/o/+X/4//i/+L/4//i/+H/
4P/i/+L/4f/g/97/3f/d/93/2v/a/9r/2v/b/9v/3P/d/9//3//f/9//3f/d/9z/3P/c
/9z/3P/c/97/3v/e/97/3v/f/9//3//h/+H/4f/h/+H/4f/h/+H/4f/g/+D/4P/i/+L/
4v/i/+H/4f/h/+H/4f/h/+P/4//j/+P/4v/i/+H/4f/g/+D/4f/i/+L/4v/k/+X/5v/m
/+f/5//m/+b/5//n/+f/5v/o/+j/5//m/+j/6P/o/+j/6P/o/+n/6v/o/+j/6P/o/+f/
5//n/+X/5//n/+f/5f/n/+f/5//m/+f/5v/m/+f/5v/l/+X/5P/l/+X/5v/n/+X/5f/m
/+b/5v/m/+X/5P/k/+X/5v/m/+b/5v/m/+f/6f/q/+v/6//q/+r/6//s/+v/7f/u/+//
7//v//D/8P/w//D/8P/t/+3/7v/u//D/8f/z//b/9P/0//T/8//0//P/8v/x/+7/7v/t
/+z/6v/q/+r/6f/n/+f/5v/m/+f/6P/o/+n/5//n/+f/5//l/+X/5f/l/+b/5v/n/+j/
6v/q/+r/6f/n/+f/6P/o/+j/6P/o/+j/5//l/+T/4//j/+P/4//j/+T/5f/m/+f/6f/p
/+n/6f/n/+f/5//n/+f/5f/l/+X/4//d/9f/0v/S/9j/5P/y////EQAmADwAVABvAIgA
ngCwALgAsgClAJMAdwBXAEcAQQA4ACYAFwAJAP//9f/u/+r/6P/q/+z/7f/t/+3/7//v
/+3/7P/w//D/7v/u/+7/7f/t/+3/7f/t/+3/7f/t/+3/7//v/+//7//v/+//8P/w//L/
8//z//L/8P/w//D/8P/y//P/8//0//T/9P/0//T/9P/0//T/9P/0//T/9f/1//X/9f/1
//X/9P/0//T/9P/2//j/+P/4//j/+P/5//n/+//7//v//P/6//v/+//7//v//f/9//3/
AAAAAAAAAQADAAMAAwAEAAYABwAHAAgACQALAAwADQAOAA8AEAAQABIAEwAVABYAFgAW
ABgAGQAZABoAGgAcABoAGgAbABsAGwAcABwAGwAdAB0AHQAbABgAGAAXABYAFAASABEA
EQAOAAsACgAKAAoACAAGAAYABQADAAIAAgABAAAA///+//7//v/9//z//P/7//v/+//6
//r/+v/6//r/+f/5//n/+f/5//n/+f/5//n/+P/4//j/+P/4//j/+P/4//j/+P/4//n/
+f/5//f/9//3//f/+f/5//n/+f/5//j/+P/4//j/+P/4//j/+f/5//n/+f/7//v//f/9
//v/+//6//r/+f/5//j/+P/5//r/+v/6//r/+//8//z/+//7//r/+v/7//v/+//6//z/
/P/7//r//P/8//z//P/6//r/+//8//r/+v/6//r/+f/5//n/9//5//n/+f/3//n/+f/5
//j/+f/4//j/+f/3//f/+P/4//j/9//3//f/9//3//j/+P/6//r/+f/4//f/9//3//b/
+P/4//j/+f/7//z//f/9//z//P/9//7//P/9//3//f/+////AAABAAEAAQAAAP///v/+
//////8AAAEAAgADAAQABQAFAAMAAAAAAAAAAAD///7//f/7//r/+v/5//j/9v/1//X/
9f/1//X/9f/z//X/9v/0//X/9P/y//L/8v/y//L/8v/y//L/9P/0//T/9P/y//L/8v/y
//T/9P/0//T/8v/y//L/8v/y//L/8v/y//L/8v/y//L/8v/y//L/8v/0//T/9P/0//L/
8v/y/w==
         </WaveFormData>
      </LeadData>
   </Waveform>
</RestingECG>
