# Supplementary material for: Detection of Left Atrial Enlargement Using a Convolutional Neural Network-Enabled Electrocardiogram
Source: Front Cardiovasc Med. 2020 Dec 17;7:609976. doi: 10.3389/fcvm.2020.609976 (PMC7773668; doi:10.3389/fcvm.2020.609976)
Supplement: Supplementary file 2 [file Data_Sheet_2.ZIP › normal1/1802010531_9927_0000001J.XML]

<?xml version="1.0" encoding="Windows-1252"?>
<!DOCTYPE RestingECG SYSTEM "restecg.dtd">
<RestingECG>
   <PatientDemographics>
      <PatientID>1802010531</PatientID>
      <PatientAge>70</PatientAge>
      <AgeUnits>Years</AgeUnits>
      <Gender>Male</Gender>
      <PatientLastName>yanghaiquan</PatientLastName>
   </PatientDemographics>
   <TestDemographics>
      <DataType>Resting</DataType>
      <Site>1</Site>
      <AcquisitionDevice>MAC55</AcquisitionDevice>
      <Status>Unconfirmed</Status>
      <Priority>Normal</Priority>
      <AcquisitionTime>09:53:20</AcquisitionTime>
      <AcquisitionDate>09-07-2015</AcquisitionDate>
      <CartNumber>1</CartNumber>
      <AcquisitionSoftwareVersion>009C</AcquisitionSoftwareVersion>
      <XMLSourceVersion>MAC5000 v1.0</XMLSourceVersion>
   </TestDemographics>
   <RestingECGMeasurements>
      <VentricularRate>89</VentricularRate>
      <AtrialRate>89</AtrialRate>
      <PRInterval>144</PRInterval>
      <QRSDuration>80</QRSDuration>
      <QTInterval>382</QTInterval>
      <QTCorrected>464</QTCorrected>
      <PAxis>52</PAxis>
      <RAxis>88</RAxis>
      <TAxis>72</TAxis>
      <QRSCount>14</QRSCount>
      <QOnset>215</QOnset>
      <QOffset>255</QOffset>
      <POnset>143</POnset>
      <POffset>195</POffset>
      <TOffset>406</TOffset>
      <ECGSampleBase>500</ECGSampleBase>
      <ECGSampleExponent>0</ECGSampleExponent>
   </RestingECGMeasurements>
   <Diagnosis>
      <Modality>Resting</Modality>
         <StatementCount>2</StatementCount>
         <LabelText>12SL ��ϳ���</LabelText>
      <DiagnosisStatement>
         <StmtFlag>ENDSLINE</StmtFlag>
         <StmtText>�������</StmtText>
      </DiagnosisStatement>
      <DiagnosisStatement>
         <StmtFlag>ENDSLINE</StmtFlag>
         <StmtText>���� ECG</StmtText>
      </DiagnosisStatement>
   </Diagnosis>
   <Waveform>
      <WaveformType>Rhythm</WaveformType>
      <WaveformStartTime>0</WaveformStartTime>
      <NumberofLeads>8</NumberofLeads>
      <SampleType>CONTINUOUS_SAMPLES</SampleType>
      <SampleBase>500</SampleBase>
      <SampleExponent>0</SampleExponent>
      <HighPassFilter>16</HighPassFilter>
      <LowPassFilter>150</LowPassFilter>
      <ACFilter>NONE</ACFilter>
      <LeadData>
         <LeadByteCountTotal>10000</LeadByteCountTotal>
         <LeadTimeOffset>0</LeadTimeOffset>
         <LeadSampleCountTotal>5000</LeadSampleCountTotal>
         <LeadAmplitudeUnitsPerBit>4.88</LeadAmplitudeUnitsPerBit>
         <LeadAmplitudeUnits>��V</LeadAmplitudeUnits>
         <LeadHighLimit>2147483647</LeadHighLimit>
         <LeadLowLimit>268435456</LeadLowLimit>
         <LeadID>I</LeadID>
         <LeadOffsetFirstSample>0</LeadOffsetFirstSample>
         <FirstSampleBaseline>0</FirstSampleBaseline>
         <LeadSampleSize>2</LeadSampleSize>
         <LeadOff>FALSE</LeadOff>
         <BaselineSway>FALSE</BaselineSway>
         <ExcessiveACNoise>FALSE</ExcessiveACNoise>
         <MuscleNoise>FALSE</MuscleNoise>
         <LeadDataCRC32>797521695</LeadDataCRC32>
         <WaveFormData>
7v/u/+7/7v/n/+L/3f/Y/9r/3P/e/+D/5P/o/+z/8P/y//T/9v/4//r/+v/6//r//P/8
//z//P/8//z//P/8//z//P/8//z//v/+//7//v/+//7//v/+//7//v/+//7//v/+//7/
/v/+//7//v/+//z//P/8//z//v/+//7//v/+//7//v/+/wAAAAAAAAAAAAAAAAAAAAAA
AAAAAAAAAAIAAgACAAIAAgACAAIAAgAEAAQABAAEAAQABAAEAAQABgAGAAYABgAIAAgA
CAAIAAgACAAIAAgACgAKAAoACgAKAAoACgAKAAwADAAMAAwADAAMAAwADAAMAAwADAAM
AAoACgAKAAoACgAKAAoACgAKAAoACgAKAAgACAAIAAgABgAGAAYABgAEAAQABAAEAAIA
AgACAAIAAAAAAAAAAAD+//7//v/+//z//P/8//z//P/8//z//P/8//z//P/8//r/+v/6
//r/+v/6//r/+v/8//z//P/8//z//P/8//z//P/8//z//P/+//7//v/+//7//v/+//7/
/v/+//7//v8AAAAAAAAAAAAAAAAAAAAAAAAAAAAAAAAAAAAAAAAAAAAAAAAAAAAAAAAA
AAAAAAAAAAAAAAAAAAAAAAAAAAAAAAAAAAEAAQADAAMAAwADAAMABQAFAAYABgAHAAgA
CQAKAAsACwAMAAwADAAMAAwADAALAAsACQALAAsACwALAAoACgAKAAsACwALAAsACwAL
AAsACQAGAAEA/v/9//3//P/7//r/+v/8//z//P/8//r/+v/6//r/+v/6//n/+f/5//n/
+f/5//n/+f/5//n/+f/5//n/+f/6//v//f/9//7///8CAAYADAATAB4AKwAwACsAHAAI
APn/8P/q/+X/3//Z/9P/0//W/9v/3v/k/+j/7f/v//D/8v/0//b/9//4//n/+f/5//n/
+f/5//n/+v/6//v/+//7//v/+//7//v/+//7//v/+//7//z//P/8//z//P/8//z//P/8
//z//P/8//z//P/8//z//f/9//3//f/9//3//f/9//3//f/+//7//P/9//3//f//////
AAAAAAAAAAAAAAEAAQABAAEAAgABAAEAAQABAAMABAAEAAQABQAFAAUABgAGAAYABgAG
AAYABwAHAAgACAAIAAgACQAHAAgACAAIAAkACQAJAAkACQAJAAoACgAKAAoACgAJAAkA
CQAJAAkACQAJAAkACAAIAAgACAAIAAgACAAIAAcABQAFAAQABAAEAAQABAAEAAIAAgAB
AAEAAQABAAEAAAAAAP///v/9//v/+//7//v/+//6//r/+v/5//n/+f/5//r/+v/6//r/
+v/6//r/+v/6//r/+v/6//r/+v/6//r/+v/6//r/+v/7//v/+//7//z//P/8//z//P/8
//z//P/9//3//f/9//3//f/+//7//v/+//7//v8AAAAAAAAAAAAAAAABAAEAAQAAAP7/
/f///wAAAAAAAAAA/v/+//7//v8AAAAAAAAAAAAAAQABAAEAAQABAAEAAQADAAMABAAE
AAUABgAHAAgACQAJAAoACgAIAAgACAAIAAkACQAHAAcABwAHAAcACAAIAAgACQAJAAkA
CQAJAAkABwAFAAIA///+//3//f/8//v/+v/6//r/+v/6//r/+v/6//r/+v/6//j/9//3
//f/9//3//f/9//5//n/+f/5//n/+f/5//r/+//9//3//P///wIABgAMABMAHAAnAC4A
JwAaAAgA+f/u/+j/4//d/9f/0f/R/9b/2f/e/+T/6v/t/+//8P/y//L/9P/3//j/+f/5
//n/+f/5//n/+f/6//r/+//7//v/+//7//v/+//7//v/+//7//v//P/8//z//P/6//r/
+v/6//z//P/8//z//P/8//z//P/9//3//f/9//3//f/9//3//f/9//7//v/+////////
//////8AAAAAAAAAAAAAAQABAAEAAQACAAMAAwADAAMAAwAEAAQABAAFAAUABQAGAAYA
BgAGAAYABgAHAAcACAAIAAgACAAJAAsADAAMAAwACwALAAsACwALAAsADAAMAAwADAAM
AAsACwALAAsACwALAAsACwAKAAoACgAKAAoADAAMAAwACwALAAsACgAKAAoACgAKAAoA
CAAIAAcABwAFAAUABQAEAAYABQAEAAMAAQABAAEAAQABAAAAAAAAAP//////////AAAA
AAAAAAD+//7//v/+/wAAAAAAAAAAAAAAAAAAAAAAAAAAAAAAAAEAAQABAAEAAAAAAAAA
AAACAAIAAgACAAMAAwADAAMAAQABAAIAAgACAAIAAgACAAIAAgACAAIAAgACAAMAAwAC
AAIAAQABAAMAAgACAAIAAgACAAIAAgACAAIAAgACAAMAAwADAAMAAwADAAMABQAFAAYA
BgAHAAgACQAKAAkACQAKAAoADAAMAAwADAAJAAkABwAHAAkACQAJAAoACgAKAAsACwAL
AAsACwALAAsACQAGAAMAAAD//////v/7//r/+v/6//z//P/8//z//P/8//z//P/6//n/
+f/5//n/+f/5//n/+//7//v/+//7//n/+f/6//3//////wAAAQACAAYADAARABQAHwAo
ACkAHAAKAPn/8v/u/+f/4f/d/9n/1f/W/9v/3v/i/+j/7f/v//D/8v/0//T/9//4//n/
+f/5//n/+f/5//n/+v/6//v/+//7//v/+//7//v/+//7//v/+//7//r/+v/6//r//P/8
//z//P/8//z//P/8//z//P/8//z/+//7//v/+//9//3//f/9//v/+//8//z//P/9//3/
/f//////AAAAAP7//v/+////////////AAABAAEAAQABAAEAAgACAAIAAwADAAMABAAE
AAQABAAEAAQABQAFAAYABgAGAAYABwAHAAgACAAIAAcABwAHAAcABwAHAAgACAAIAAgA
CAAHAAkACQAJAAkABwAHAAcABgAGAAYABgAGAAYABgAGAAUABQAFAAQABAACAAIAAgAC
AAIAAgABAAEA/////////v/+//3//P/7//n/+f/5//n/+//6//r/+v/5//n/+f/5//b/
9v/2//b/9v/2//b/9v/2//b/9v/2//j/+P/4//j/+P/4//j/+P/3//f/9//3//r/+v/6
//r/+v/6//r/+v/7//v/+//7//v/+//8//z//P/8//z//P/8//z//P/8//z//P/9//3/
/P/8//v/+//5//r/+v/6//r/+v/4//j/+P/4//r/+v/6//r/+P/5//n/+f/7//v/+//7
//v/+//8//z//f/+////AAABAAEAAgACAAIAAgACAAIAAQABAP////8BAAEAAQACAAIA
AgADAAMAAQABAAEAAQADAAEA/v/7//j/9//3//b/9f/0//T/9P/y//L/8v/y//L/8v/y
//L/8v/x//H/8f/x//H/8f/x//P/8//z//P/8//z//P/9P/3//f/+f/4//n//P8AAAQA
CQASAB0AIgAfABIAAADx/+r/5P/h/9v/1f/R/8//0v/V/9r/3v/k/+n/6f/q/+z/7v/w
/+//8P/x//P/8//z//P/8//z//T/9P/z//P/8//z//P/8//z//P/9f/1//X/9f/0//T/
9P/0//T/9P/0//T/9P/0//T/9P/0//T/9P/0//X/9f/1//X/9//3//f/9//1//X/9v/2
//j/+f/5//n/9//3//j/+P/4//j/+P/5//n/+f/5//r/+//7//v/+//7//z//P/8//3/
/f/9//7//v/+//7//v/+//////8AAAAAAAAAAAEAAQACAAIAAgADAAMAAwADAAMAAwAE
AAQABAAEAAQAAwADAAMAAwADAAMAAwADAAIABAAEAAQABAAEAAQABAADAAEAAQAAAAAA
AAAAAAAAAAD+//7//f/9//v/+//7//r//P/7//r/+f/5//n/+f/5//f/9v/2//b/9f/1
//X/9f/2//b/9v/2//b/9v/2//b/9P/0//T/9P/0//T/9P/0//b/9v/2//b/9f/1//X/
9f/2//b/9v/2//b/9v/2//b/+f/5//n/+f/5//n/+v/6//r/+v/6//r/+P/4//j/+P/4
//j/+f/5//r/+v/5//n/9//4//j/+P/6//j/+v/6//r/+v/6//r/+v/6//r/+//7//v/
+//7//v/+//9//3//v/+/wEAAgADAAQAAwADAAQABAAGAAYABgAGAAUABQADAAMAAQAB
AAEAAgAEAAQABQAFAAMAAwADAAMABQADAAAA/f/4//f/9//2//X/9P/0//T/9P/0//T/
9P/0//T/9P/0//b/9f/1//X/8//z//P/8//z//P/8//z//P/9f/1//L/9f/3//n/+P/5
//z/AAAGAAsAFAAfACYAIwAaAAgA9//s/+j/4//b/9X/0f/P/9D/1f/a/97/5P/n/+n/
6v/s/+7/8P/x//L/8//z//P/8//z//X/9f/2//b/9f/1//X/9f/1//X/9f/1//f/9//3
//f/9v/2//b/9v/4//j/+P/4//j/+P/4//j/9v/2//b/9v/3//f/9//3//f/9//3//f/
9//3//j/+P/4//n/+f/5//n/+f/6//r/+v/6//r/+//7//v/+//8//3//f/9//3//f/+
//7//v////////8AAAAAAAAAAAAAAAABAAEAAgACAAIAAgADAAMABAAEAAQABQAFAAUA
BQAFAAUABgAGAAYABgAGAAUABQAFAAUABQAFAAUABQAEAAQABAAEAAQABAAEAAQAAwAD
AAMAAgACAAAAAAAAAAAAAAAAAP/////9//3//f/8//z/+//6//n/+f/5//n/+f/5//j/
+P/4//f/9//3//f/9v/2//b/9v/2//b/9v/2//b/9v/2//b/9v/2//b/9v/2//b/9v/2
//f/9//3//f/+v/6//r/+v/4//j/+P/4//n/+f/5//n/+f/5//r/+v/6//r/+v/6//r/
+v/6//r/+P/4//n/+f/6//r/+f/5//n/+v/6//r/+v/6//r/+v/6//r/+v/6//r/+v/6
//r/+//7//v/+//7//v/+///////AAAAAP//AAABAAIABQAFAAYABgAGAAYABgAGAAUA
BQADAAMAAwADAAMABAAEAAQABQAFAAMAAwADAAMAAwABAP7/+//4//f/9//2//X/9P/0
//T/9v/2//b/9v/2//b/9v/2//b/9f/1//X/9f/1//X/9f/1//X/9f/1//X/9//3//j/
+f/5//n/+v/9/wAABgAMABMAHgAnACoAIQAOAPz/7//q/+T/3//Z/9P/z//P/9T/2f/e
/+T/6P/r/+3/7v/y//L/9P/1//b/9//3//f/9//3//f/9//4//j/9//3//f/9//5//n/
+f/5//n/+f/5//n/+v/6//r/+v/6//r/+v/6//r/+v/6//r/+v/6//r/+v/7//v/+//7
//v/+//7//v/+//7//z//P/8//3//f/9//3//f/+//7//v/+//7///8BAAEAAQACAAEA
AQABAAEAAQACAAIAAgADAAMAAwAEAAQABAAEAAQABgAHAAcACAAIAAgACAAJAAkACgAK
AAoACwALAAsACwALAAsADAAMAAwADAAMAAsACwALAAsACwALAAsACwAKAAoACgAKAAoA
CAAIAAgABwAJAAkACAAIAAYABgAGAAYABAAEAAMAAwADAAMAAwACAAIAAQAAAP///f/9
//3//f/9//z//P/8//v/+//7//v//P/8//z//P/8//z//P/8//z//P/8//z//P/8//z/
/P/8//z//P/8//3//f/9//3//v/+//7//v/+//7//v/+/////////////////wAAAAAC
AAIAAgACAAAAAAAAAAAAAAAAAAEAAQACAAIAAQABAAEAAgACAAIAAAAAAAIAAgAAAAAA
AAAAAAIAAgACAAIAAgADAAMAAwADAAMAAwADAAUABQAGAAYABwAIAAkACgANAA0ADgAO
AA4ADgAOAA4ACwALAAkACQALAAsACwAMAAoACgALAAsACwALAAsACwALAAkABgADAP7/
/f/9//z//f/8//z//P/8//z//P/8//z//P/8//z/+v/5//n/+f/5//n/+f/5//n/+f/5
//n/+f/5//v//P/9//3//f8AAAEABAAKABAAFwAiACsALgAnABYAAgD1/+7/6P/j/93/
1//T/9X/2P/d/+D/5v/s/+//7//u//L/9P/2//f/+v/5//n/+f/5//n/+f/5//r/+v/7
//v/+//7//3//f/9//3/+//7//v/+//8//z//P/8//z//P/8//z//P/8//z//P/+//7/
/v/+//3//f/9//3//f/9//3//f//////AAAAAP7/////////AQABAAIAAgAAAAAAAAAB
AAMAAwADAAQABQAFAAUABQAFAAYABgAGAAUABQAFAAYACAAIAAgACAAIAAkACQAKAAoA
CgAKAAsACwAMAAwADAANAA0ADQANAA0ADQAOAA4ADAAMAAwACwALAAsACwALAAsACwAL
AAoACgAKAAoACgAKAAoACgAJAAkACQAIAAgACAAIAAgACAAEAAQAAwADAAMAAwADAAIA
AgABAAAA/////////////////v/+//7//f/9//3//f/+//7//v/+//7//v/+//7//v/+
//7//v/8//z//P/8//7//v/+//7///////////8AAAAAAAAAAAAAAAAAAAAAAQABAAEA
AQABAAEAAgACAAQABAAEAAQABAAEAAQABAACAAIAAwADAAQABAADAAMAAwAEAAQABAAE
AAQABAAEAAQABgAEAAQABAAEAAQABAAEAAQABAAFAAUABQAFAAUABQAFAAkACQAKAAoA
CwAMAA0ADgAPAA8AEAAQABAAEAAQABAADwAPAA0ADQANAA0ADQAOAA4ADgAPAA8ADwAP
AA8ADwAPAA0ACgAHAAQAAwADAAIAAQAAAAAAAAAAAAAAAAAAAAAAAAAAAAAAAAD/////
/////////////////////////////wEAAAABAAEAAwAEAAUABgAOABQAGQAkAC8ANAAv
ACIADgD9//b/8v/p/+H/3f/Z/9n/3P/f/+T/6v/u//P/9f/2//j/+v/8/////v//////
/////////////wAAAAABAAEAAQABAAMAAwADAAMAAwADAAMAAwACAAIAAgACAAIAAgAC
AAIAAgACAAIAAgACAAIAAgACAAMAAwADAAMAAwADAAMAAwADAAMABAAEAAQABQAFAAUA
BwAHAAgACAAIAAgACAAJAAcABwAHAAgACQAJAAkACQALAAwADAAMAA0ADQANAA4ADgAO
AA4ADgAOAA8ADwAQABAAEAAQABEAEQASABIAEgARABEAEQARABEAEQASABIAEgASABIA
EQATABMAEwATABEAEQARABAAEAAQABAAEAAOAA4ADgANAA0ADQAMAAwACgAKAAoACgAI
AAgABwAHAAUABQAFAAQABgAFAAQAAwABAAEAAQABAAEAAAAAAAAA//////////8AAAAA
AAAAAP7//v/+//7//v/+//7//v/+//7//v/+//7//v/+//7///////////8AAAAAAAAA
AAIAAgACAAIAAQABAAEAAQABAAEAAgACAAAAAAAAAAAAAQACAAMABAACAAIAAwADAAIA
AgABAAEAAQACAAIAAgACAAIAAgACAAIABAADAAIAAQAAAAIAAgACAAIAAgADAAMAAwAD
AAMAAwADAAUABQAGAAYABwAIAAkACgANAA0ADgAOAAwADAAMAAwACwALAAkACQAJAAkA
CQAKAAoACgALAAsACwALAAsACwAJAAcABAABAP7//f/9//z/+//6//r/+v/6//r/+v/6
//r/+v/6//r/+P/3//f/9//5//n/+f/5//n/+f/5//n/+f/5//n/+v/7//3/+//+////
AgAGAA4AEwAeACsALgApABwABgD1//D/7P/j/9v/1//T/9P/2P/b/97/5P/o/+v/7f/w
//L/9P/0//f/+P/5//n/+f/5//n/+f/5//r/+v/7//v/+//7//v/+//7//v/+//7//v/
+//8//z//P/8//z//P/8//z//P/8//z//P/8//z//P/8//3//f/9//3//f/9//3//f/9
//3//v/+//7//////////////wAAAAAAAAAAAAABAAEAAQABAAIAAwADAAMAAwADAAQA
BAAEAAUABQAFAAYABgAGAAYABgAIAAkACQAKAAgACAAIAAkACwAMAAwADAALAAsACwAL
AAsACwAMAAwADAAMAAwACwALAAsACwALAAsACwALAAoACgAKAAoACgAKAAoACgAJAAkA
CQAIAAgABgAGAAYABgAGAAYABQAFAAMAAwADAAIAAgABAAAA/////////////////v/+
//7//f/9//3//f/8//z//P/8//7//v/+//7//v/+//7//v/+//7//v/+/wAAAAAAAAAA
//////////8AAAAAAAAAAAAAAAAAAAAAAQABAAEAAQABAAEAAgACAAIAAgACAAIAAgAC
AAIAAgACAAIAAwADAAQABAADAAMAAQACAAIAAgACAAIAAgACAAIAAgACAAIAAgACAAIA
AgACAAIAAwADAAMAAwADAAMAAwAFAAUABgAGAAcACAAJAAoACwALAAwADAAMAAwADAAM
AAsACwAJAAkACQAJAAkACgAKAAoACwALAAsACwALAAsACwAJAAYAAwAAAP/////+////
/v/+//7//P/8//z//P/8//z//P/8//7//f/9//3/+//7//v/+//7//v/+//7//v/+//7
//z/////////AgADAAQADAASABUAIAAtADAAKQAaAAYA9//w/+z/5f/f/9v/1//V/9j/
3f/g/+b/6v/v//H/8v/y//b/+P/5//z//f/7//v/+//7//v/+//8//z//f/9//3//f/9
//3//f/9//3//f/9//3//v/+//7//v/+//7//v/+//7//v/+//7/AAAAAAAAAAABAAEA
AQABAP//////////AQABAAIAAgAAAAEAAQABAAEAAQACAAIAAgACAAIAAwADAAMAAwAE
AAUABQAFAAUABwAIAAgACAAHAAcABwAIAAgACAAIAAgACAAJAAkACgAKAAoACgALAAsA
DAAMAAwADQANAA0ADQANAA0ADgAOAA4ADgAOAA0ACwALAAsACwANAA0ADQAMAAoACgAK
AAoACgAKAAoACQAJAAkACAAIAAgACAAIAAgABAAEAAMAAwADAAMAAwACAAIAAQAAAP//
//////////////7//v/+//3//f/9//3//P/8//z//P/8//z//P/8//r/+v/6//r//P/8
//z//P/8//z//P/8//3//f/9//3//P/8//z//P/8//z//P/8/////////////f/9//7/
/v/+//7//v/+//7//v/+//7//v/+///////+//7//f/9//3//v/+//7/AAD+//z//P/8
//z//P/+//7//v/+//z//f/9//3//f/9//3//f/9//3//v/+/wEAAgADAAQAAwADAAQA
BAAGAAYABgAGAAMAAwABAAEAAwADAAMABAAEAAQABQAFAAMAAwADAAMABQADAAAA/f/6
//n/+f/4//X/9P/0//T/9v/2//b/9v/0//T/9P/0//b/9f/1//X/9f/1//X/9f/1//X/
9f/1//P/9f/1//T/9//7//v//P/9//7/AAAGAAsAEgAdACQAIwAYAAYA9f/s/+b/4f/d
/9n/0//R/9L/1f/a/97/5P/n/+v/7P/w//D/8P/v//L/9f/1//X/9f/1//X/9f/2//b/
9//3//f/9//3//f/9//3//f/9//3//f/+P/4//j/+P/2//b/9v/2//j/+P/4//j/+P/4
//j/+P/7//v/+//7//v/+//7//v//f/9//7//v/+//////////3//f/+//7//v/+//7/
//////////8AAAEAAQABAAEAAQACAAIAAgADAAMAAwAEAAQABAAEAAQABAAFAAUABgAG
AAYABgAHAAcACAAIAAgABwAHAAcABwAHAAcACAAIAAoACgAKAAkACQAJAAkACQAJAAkA
CQAIAAgACAAIAAgACAAIAAgABwAHAAcABgAGAAQABAAEAAQAAgACAAEAAQABAAEAAQAA
AAAA///+//3//f/9//3//f/9//z//P/8//v/+//7//v/+v/6//r/+v/6//r/+v/6//z/
/P/8//z/+v/6//r/+v/8//z//P/8//v/+//7//v//P/8//z//P/8//z//P/8//3//f/9
//3//f/9//7//v/+//7//v/+//7//v/+//7//v/+///////+//7//f/9//3//v/+//7/
/v/+//7//v/+//7//v/+//7//v/+//7//v/+////////////////////AQABAAIAAgAD
AAQABQAGAAUABQAGAAYABgAGAAYABgAFAAUAAwADAAUABQAFAAYABgAGAAcABwAFAAUA
BQAFAAcABQACAP///v/9//3//P/7//r/+v/6//r/+v/6//r/+v/6//r/+v/8//v/+//7
//n/+f/5//n/+//7//v/+//7//v//f/+////AQABAAIAAwAEAAYADAATABwAJQAqACMA
EAAAAPX/7v/o/+f/4//f/9v/2f/c/+H/5P/o/+7/8f/x//T/9P/2//j/+f/6//n/+f/5
//n/+f/7//v//P/8//3//f/9//3//f/9//3//f/7//v/+//7//7//v/+//7//v/+//7/
/v/+//7//v/+//7//v/+//7///////////////////////////8AAAAAAAABAAEAAQAB
AAEAAgACAAIAAgACAAMAAQABAAEAAgADAAMAAwADAAMABAAEAAQABQAFAAUABgAEAAQA
BAAEAAQABQAFAAYABgAGAAYABwAHAAgACAAIAAsACwALAAsACwALAAwADAAKAAoACgAJ
AAkACQAJAAkACwALAAsACgAKAAoACgAKAAgACAAIAAcACQAJAAgACAAGAAYABgAGAAYA
BgAFAAUAAwADAAMAAgAEAAMAAgABAAEAAQABAAEAAQAAAAAAAAD///////////7//v/+
//7//v/+//7//v/+//7//v/+//7//v/+//7//v/+//7//v/9//3//f/9//z//P/8//z/
/v/+//7//v///////////wEAAQACAAIAAgACAAIAAgACAAIAAgACAAIAAgADAAMABAAE
AAMAAwADAAQABAAEAAQAAgACAAIAAgACAAQABAAEAAQABAAFAAUABQADAAMAAwADAAUA
BQAGAAYACQAKAAsADAALAAsADAAMAAwADAAMAAwADQANAAsACwALAAsACwAMAAoACgAL
AAsACwALAAsACwANAAsACAAFAAIAAQABAAAA///+//7//v/+//7//v/+//z//P/8//z/
/P/7//v/+//9//3//f/9//v/+//7//v/+//9//3//P///wEA//8AAAMABgAIAA4AEwAc
ACcALAApABwACgD7//T/8P/r/+X/3//Z/9f/3P/f/+L/6P/w//H/8f/0//b/+P/6//n/
+v/9//v/+//7//v/+//7//z//P/9//3//f/9//3//f/9//3//f/9//3//f/+//7//v/+
//7//v/+//7/AAAAAAAAAAD+//7//v/+////////////////////////////AAAAAAAA
AQABAAEAAQABAAIAAgACAAIAAgADAAMAAwADAAQABQAFAAUABQAFAAYABgAGAAUABQAF
AAYACAAIAAgACAAIAAkACQAKAAoACgAKAAsACwAMAAwADAANAA0ADQANAA0ADQAOAA4A
DgAOAA4ADQANAA0ADQANAA0ADQANAAwADAAMAAwADAAMAAwADAALAAsACwAKAAoACAAI
AAgACAAGAAYABQAFAAUABQAFAAQABAADAAIAAQABAAEAAQABAAEAAAAAAAAA////////
///+//7//v/+//7//v/+//7//v/+//7//v/+//7//v/+//7//v/+//7///////////8A
AAAAAAAAAAIAAgACAAIAAQABAAEAAQABAAEAAgACAAIAAgACAAIAAgACAAIAAgACAAIA
AwADAAQABAADAAMAAwAEAAQABAAEAAQABAAEAAQABAAEAAQABAAEAAQABAAEAAQABQAF
AAUABQAFAAUABQAHAAcACAAIAAkACgALAAwADQANAA4ADgAQABAAEAAQAA0ADQALAAsA
DQANAA0ADgAOAA4ADwAPAA0ADQANAA0ADwANAAoABwAEAAMAAwACAAEAAAAAAAAAAAAA
AAAAAAAAAAAAAAAAAAAA////////////////////////////////AQABAAIAAwADAAMA
AgAFAAoADgASABkAJAAtADIALQAeAAwA///2//L/6//l/9//2//Z/97/4//o/+7/8v/1
//f/+P/6//z//v///wAA//8BAAEAAQABAAEAAQACAAIAAQABAAEAAQADAAMAAwADAAMA
AwADAAMABAAEAAQABAAEAAQABAAEAAQABAAEAAQABAAEAAQABAAFAAUABQAFAAUABQAF
AAUABQAFAAYABgAGAAcABwAHAAcABwAIAAgACAAIAAgACQAJAAkACQAKAAkACQAJAAkA
CwAMAAwADAANAA0ADQAOAA4ADgAOAA4ADgAPAA8AEAAQABAAEAARABEAEgASABIAEwAT
ABMAEwARABEAEgASABQAFAAUABMAEwATABMAEwATABMAEwASABIAEgASABIAEgASABIA
EQARABEAEAAQABAAEAAQABAADgAOAA0ADQANAA0ADQAMAAwACwAKAAkABwAHAAcABwAJ
AAgACAAIAAcABwAHAAcABgAGAAYABgAGAAYABgAGAAYABgAGAAYABgAGAAYABgAGAAYA
BgAGAAcABwAHAAcACAAIAAgACAAKAAoACgAKAAsACwALAAsACwALAAwADAAMAAwADAAM
AAwADAAMAAwADgAOAA8ADwAOAA4ADQANAA0ADgAOAA4ADAAMAAwADAAMAAwADAAMAA0A
DQANAA4ADgAOAA4ADgAOAA8ADwAPAA4ADgAPABAAEgATABMAFAAVABUAFQAVABYAFwAX
ABgAGAAYABgAFwAVABYAFgAWABYAFgAWABYAGAAXABcAFwAYABcAFQATABQAEAANAAwA
CwAKAA==
         </WaveFormData>
      </LeadData>
      <LeadData>
         <LeadByteCountTotal>10000</LeadByteCountTotal>
         <LeadTimeOffset>0</LeadTimeOffset>
         <LeadSampleCountTotal>5000</LeadSampleCountTotal>
         <LeadAmplitudeUnitsPerBit>4.88</LeadAmplitudeUnitsPerBit>
         <LeadAmplitudeUnits>��V</LeadAmplitudeUnits>
         <LeadHighLimit>2147483647</LeadHighLimit>
         <LeadLowLimit>268435456</LeadLowLimit>
         <LeadID>II</LeadID>
         <LeadOffsetFirstSample>0</LeadOffsetFirstSample>
         <FirstSampleBaseline>0</FirstSampleBaseline>
         <LeadSampleSize>2</LeadSampleSize>
         <LeadOff>FALSE</LeadOff>
         <BaselineSway>FALSE</BaselineSway>
         <ExcessiveACNoise>FALSE</ExcessiveACNoise>
         <MuscleNoise>FALSE</MuscleNoise>
         <LeadDataCRC32>1927273795</LeadDataCRC32>
         <WaveFormData>
sgCyALIAsgCNAGoARwAkABkAEAAHAP7/+v/2//L/7v/s/+r/6P/m/+P/4P/d/9r/2P/Y
/9j/2P/Y/9j/2P/Y/9j/2P/Y/9j/2P/Y/9j/2P/Y/9j/2P/Y/9j/2P/Y/9j/2P/Y/9j/
2P/a/9r/2v/a/9r/2v/a/9r/3P/c/9z/3P/e/97/3v/e/+D/4P/g/+D/4v/i/+L/4v/k
/+T/5P/k/+b/5v/m/+b/6P/o/+j/6P/p/+r/6//s/+3/7v/v//D/8//0//X/9v/3//j/
+f/6//3//v///wAAAQACAAMABAAHAAgACQAKAAsADAANAA4AEAAQABAAEAASABIAEgAS
ABQAFAAUABQAFAAUABQAFAASABIAEgASABAAEAAQABAADwAOAA0ADAAKAAgABgAEAAEA
AAD///7/+//6//n/+P/3//b/9f/0//P/8v/x//D/7//u/+3/7P/q/+r/6v/q/+j/6P/o
/+j/6P/o/+j/6P/q/+r/6v/q/+z/7P/s/+z/7P/s/+z/7P/u/+7/7v/u//D/8P/w//D/
8P/w//D/8P/y//L/8v/y//L/8v/y//L/8v/y//L/8v/y//L/8v/y//L/8v/y//L/8v/y
//L/8v/w//D/8P/w//D/7//v/+//7//v/+//8//1//X/9f/1//f/+f/7//3/AQACAAMA
AwD///7//f/7//r/+f/4//j/+P/4//f/9f/0//P/8v/x//D/7//u/+3/7f/t/+3/7//w
//D/7v/r/+j/5P/g/93/3f/c/9v/2v/Z/9n/2f/Y/9j/2P/Y/9j/2P/X/9f/1v/W/9f/
1//X/9f/1//W/9b/1v/W/9T/0f/I/7//vP+5/7n/vf/K/+D/+f8TAC0ASgBuAIwArADP
ANwAzwCyAH0ASAAsABwADwAMAAkA/f/v/+v/7f/t/+3/6//o/+T/3//c/9r/2f/Z/9n/
2P/W/9b/1v/W/9j/2P/Y/9j/2P/Y/9j/2P/Y/9j/2P/Y/9j/2P/Y/9j/2P/Y/9j/2P/Z
/9n/2P/Y/9j/2P/Z/9r/2v/a/9r/2v/c/9z/3P/d/93/3f/d/9//4P/g/+D/4P/i/+P/
4//k/+T/5f/m/+b/5//n/+f/6f/o/+j/6f/q/+3/7f/v//D/8f/y//P/9P/z//T/9f/2
//f/+v/7//z///8AAAMABAAFAAYABwAIAAsADAAMAA0ADgAPABAAEQASABIAEgASABEA
EQARABIAFAAUABQAFAAUABQAFAATABMAEwASABIAEAAPAA4ADQAKAAgABQAFAAUAAwAB
AAEA/v/+//3/+//6//n/9v/2//X/9P/y//H/8f/w/+//7v/t/+3/7f/s/+7/7f/t/+v/
6f/q/+v/6//t/+3/7f/t/+3/7f/t/+3/7f/u/+7/7v/v/+//7//v/+//8P/w//D/8f/y
//L/8//1//T/9P/0//L/8v/z//P/8//z//P/8//z//P/8//z//P/8//z//P/8f/x//D/
8P/v//H/8v/w//D/8P/w//D/8P/v/+//7//v/+//7//z//X/9f/1//X/9//5//v//f//
//7///////3//v/9//v/+v/5//j/+P/4//j/9//1//T/8//y//H/8P/t/+z/6//r/+3/
7f/v//D/8P/u/+v/6v/o/+T/4f/h/97/3f/c/9v/3f/d/9z/3P/c/9z/3P/c/93/3f/c
/9z/2//b/9v/2//b/9r/2v/a/9z/2v/V/87/xf/A/7//v//D/9D/5v///xsANQBQAHIA
kgCyANUA5ADXALYAgQBMAC4AIAAVABQAEQADAPf/8//1//X/9f/z//D/6v/n/+T/4v/j
/+P/4//i/+D/4P/g/+D/4P/g/+D/4P/g/+D/4P/g/+D/4P/g/+D/4v/i/+L/4v/i/+L/
4v/i/+P/4//i/+L/5P/k/+X/5v/m/+b/5v/m/+r/6v/q/+v/6//r/+v/7f/u/+7/7v/u
//D/8f/x//L/9P/1//b/9v/1//X/9f/3//r/+v/7//z//f/9////AAABAAIAAwAEAAcA
CAAJAAoACwAOAA8AEAARABIAFQAWABcAGAAZABoAHQAeAB4AHwAgACEAIgAjACQAJAAk
ACQAIwAjACMAJAAkACQAJAAkACYAJgAmACUAJwAnACYAJgAmACUAJAAjACQAIgAfAB8A
HQAbABkAGQAYABgAFwAVABQAEwAQABAADQAMAAoACQAJAAgABwAGAAcABwAHAAYABgAF
AAUAAwABAAIAAwADAAMAAwADAAMABQAFAAUABQAFAAYABgAGAAcABwAHAAcABwAIAAgA
CAAJAAoACgALAA0ADAAMAAwACgAKAAsACwANAA0ADQANAA8ADwAPAA8ADgANAAwACwAJ
AAkACAAIAAkABwAIAAgACAAIAAgABwAHAAcABwAHAAcACwANAA0ADQANAA8ADwARABMA
FQAYABkAGQAXABQAEwARABAADwAOAA4ADgAQAA8ADQAMAAsACgAJAAgABwAGAAUABQAF
AAUABwAIAAgABgADAAIA/v/6//f/9//1//P/8f/v//D/8f/x//L/8v/y//L/8v/x//H/
8P/w//H/8f/x//H/8f/w//D/8P/u/+7/6//m/93/2P/T/9P/1//g//L/CQAhADsAVAB0
AJYAtgDZAPgAAQH0AM8AlABgAEQANQAsACcAHwARAAcABwAHAAcABQAEAAAA/f/6//b/
9f/1//X/9P/y//L/8v/y//L/8v/y//L/9P/0//T/9P/0//T/9P/0//T/9P/0//T/9P/0
//T/9P/1//X/9P/0//T/9P/1//b/+P/4//j/+P/6//r/+v/7//v/+//7//3//v/+//7/
/v8CAAMAAwAEAAIAAwAEAAQABQAFAAUABwAIAAgACQAKAAsACwANAA4ADwAQABEAEgAT
ABQAFQAWABcAGgAbABwAHQAeACEAIgAjACQAJQAmACcAKAAoACkAKAApACoAKwAsACwA
LAAsAC0ALQAtAC4ALgAuAC4ALgAuAC4ALgAtAC0ALQAsACwAKgApACgAJwAnACYAJAAl
ACMAIQAfAB8AGgAaABkAFwAWABUAEgASABMAEgAQAA8ADwAOAA0ADAALAAsACwAKAAgA
BwAHAAUABQAGAAcABwAHAAcABwAHAAUABQAFAAUABwAIAAgACAAHAAcABwAHAAcACAAI
AAgACQAKAAoACwALAAoACgAKAAoACgALAAsACQAJAAkACQAJAAkACQAJAAkACQAJAAkA
BwAHAAYABgAFAAUABAAEAAYABgAEAAQABAAEAAMAAwADAAMAAwADAAcACQALAAsACwAN
AA0ADwARABMAFgAXABcAFQASABEADwAOAA8ADgAOAA4ADgANAAsACgAJAAgABwAGAAcA
BgAFAAUAAwADAAUABgAGAAQAAQAAAP7/+v/3//f/9P/z//L/8f/x//H/8P/w/+7/7v/u
/+7/7//v/+7/7v/t/+3/7f/t/+//7v/u/+7/7v/s/+n/4v/Z/9L/0f/R/9X/4P/2/w0A
JwBBAFwAfACgAMQA5QAAAf8A6gC9AIIAVgBAADEAKAAjABcACQADAAUABwAFAAUAAgD+
//f/9P/0//H/8f/x//D/8P/w//D/8P/u/+7/7v/u/+7/7v/u/+7/7v/u/+7/7v/u/+7/
7v/u/+7/7v/u/+7/7//v/+7/7v/w//D/8f/y//D/8P/w//D/8v/y//L/8//z//P/8//1
//b/9v/2//b/9v/3//f/+P/4//n/+v/6//v/+//7//3//v/+////AAABAAEAAwAEAAMA
BAAFAAYACQAKAAsADAALAA4ADwAQABMAFAAXABgAGQAaABsAHAAfACAAIAAhACIAIwAk
ACUAJgAmACYAJgAlACUAJQAmACgAKAAoACgAKAAoACgAJwAnACcAJgAmACQAIwAiACEA
IAAeABsAGwAZABcAFQAVABIAEgARAA8ADgANAAoACgAJAAgABgAFAAUABAADAAIAAQAB
AAEAAAAAAP/////9//v//P/9//3//f/9//3//f/9//3//f/9//3//v/+//7//f/9//3/
/f///wAAAAAAAP//AAAAAAEAAwACAAIAAgACAAIAAwADAAMAAwADAAMAAwADAAMAAwAF
AAUABQAFAAMAAwACAAIAAQABAAAAAAAAAAAAAAAAAAAAAAABAAEAAQABAP////8DAAUA
BwAHAAcACQALAA0ADwARABIAEwATABEAEAAPAA0ADAALAAoACgAKAAoACQAHAAYABQAE
AAMAAgABAAAA//////3//f///wAAAgAAAP3//P/4//T/8f/x//D/7//u/+3/6//r/+r/
6v/q/+r/6v/q/+v/6//q/+r/6f/p/+n/6f/p/+j/6P/o/+j/6P/l/9z/0//O/83/y//P
/9r/7v8HACEAOwBWAHYAmAC+AOUA+ADxANYApwBuAEgANAAlAB4AGQANAP//+f/9////
///9//r/9v/x/+7/7P/r/+v/6//q/+r/6v/q/+r/6P/o/+j/6P/q/+r/6v/q/+j/6P/o
/+j/6P/o/+j/6P/q/+r/6v/q/+v/6//q/+r/6v/q/+v/7P/u/+7/7v/u/+7/7v/u/+//
7//v/+//8f/y//L/8v/y//T/9f/1//b/9v/3//j/+P/5//n/+f/7//z//P/9//7/////
/wEAAgADAAQABQAGAAcACAAJAAoACwAOAA8AEAAPABAAEwAUABUAFgAXABgAHQAeAB4A
HwAgACEAIgAjACQAJAAkACQAJQAlACUAJgAkACQAJAAkACQAJAAkACMAIwAjACIAIgAg
AB8AHgAdABwAGgAXABcAFQATABEAEQAOAA4ADQALAAgABwAEAAQAAwACAAAA//8BAAAA
///+//v/+//7//r//P/7//v/+f/3//j/+f/5//n/+f/5//n/+f/5//n/+f/5//r/+v/6
//v/+//7//v//f/+//7//v/9//7//v///wEAAAAAAAAAAAAAAAEAAQABAAEAAQABAP//
/////////////////////////v/+//3//f/8//z//P/6//z/+v/6//r/+v/5//n/+f/5
//v/+////wEAAQABAAEAAwAFAAcACQALAAwADQANAAsACAAHAAUABAADAAIAAgACAAIA
AQD///7/+//6//n/+P/3//b/9f/1//X/9f/3//j/+P/2//P/8v/s/+j/5f/l/+T/4//i
/+H/4//j/+L/4v/g/+D/4P/g/+H/4f/g/+D/3//f/9//3//h/+D/4P/g/+D/3P/V/87/
x//C/7//w//N/9z/9P8PACkAQwBiAIQApgDIAOUA5ADPAKYAbQBCACwAHgAXABQACwD9
//X/9f/3//f/9f/z/+7/6v/n/+T/5P/j/+P/4//i/+L/4v/i/+L/4v/i/+L/4v/i/+L/
4v/i/+L/4v/i/+L/4v/i/+L/4v/i/+L/4v/i/+P/4//i/+L/4v/i/+P/5P/k/+T/5P/k
/+b/5v/m/+f/5//n/+f/6f/q/+r/6v/q/+r/6//r/+z/7P/t/+7/7v/x//H/8f/z//L/
8v/z//T/9f/1//f/+P/5//r/+//8////AAABAAIAAwAGAAcACAAHAAgACwAMAA0ADgAP
ABAAEwAUABQAFQAWABcAGAAZABoAGgAaABoAHQAdAB0AHgAcABwAHAAcABwAHAAcABsA
GwAbABoAGgAYABcAFgAVABQAEgAPAA8ADQALAAkACQAGAAYABQADAAIAAQD+//7//f/8
//r/+f/5//j/9//2//X/9f/1//T/9P/z//P/8f/x//L/8//z//H/8f/x//H/8//z//P/
8//x//L/8v/y//X/9f/1//X/9f/2//b/9v/1//b/9v/3//n/+P/4//j/+v/6//v/+//5
//n/+f/5//n/+f/5//n/+f/5//n/+f/5//n/+P/4//f/9//2//b/9v/2//X/9v/0//T/
9P/0//X/9f/1//X/9//3//v//f/7//v/+//9////AQADAAUABgAHAAcABQACAAEA///+
/////v/+//7//v/9//v/+v/5//j/9//2//P/8v/x//H/8f/x//P/9P/0//L/7//u/+r/
5v/j/+P/4v/h/+D/3//f/9//3v/e/97/3v/e/97/3//f/97/3v/d/93/3f/d/93/3P/c
/9z/3P/a/9X/zP/F/8D/v//B/8n/2P/w/wkAIwA/AFwAfgCcAMAA2wDgAMsAqABxAEIA
LAAeABUAEgALAP3/8f/z//X/8//x//H/7v/o/+X/5P/i/9//3//f/97/3v/e/97/3v/c
/9z/3P/c/97/3v/e/97/3P/c/9z/3P/c/9z/3P/c/9z/3P/c/9z/3f/d/9z/3P/c/9z/
3f/e/97/3v/e/97/4P/g/+D/4f/j/+P/4//l/+T/5P/k/+T/5P/l/+X/5v/o/+n/6v/q
/+v/6//r/+3/8P/w//H/8v/x//H/8//0//X/9v/3//j/+f/6//v//P/9/wAAAQACAAMA
BAAHAAgACQAKAAsADAAPABAAEAARABIAEwAUABUAFgAWABYAFgAXABcAFwAYABYAFgAW
ABYAFgAWABYAFQAXABcAFgAWABQAEwASABEAEAAOAAsACwAJAAcABQAFAAIAAgABAP//
/v/9//r/+v/3//b/9P/z//X/9P/z//L/7//v/+//7v/w/+//7//t/+v/7P/t/+3/7f/t
/+3/7f/t/+3/7f/t/+//8P/w//D/7//v/+//7//x//L/8v/y//P/9P/0//X/9f/0//T/
9P/0//T/9f/1//X/9f/1//X/8//z//P/8//z//P/8//z//P/8//y//L/8f/x//D/8P/w
//D/7//v/+//8P/u/+7/7v/u/+3/7f/t/+3/7//v//P/9f/z//P/8//1//f/+f/7//3/
AAABAAEA///8//v/+f/4//n/+P/4//j/9v/1//P/8v/z//L/8f/w/+//7v/t/+3/7f/t
/+//8P/w/+7/6//q/+b/4v/f/9//3v/d/9z/2//b/9v/2v/a/9r/2v/a/9r/2f/Z/9j/
2P/X/9f/1//X/9j/2P/Z/9r/2v/Y/9H/yv/B/7z/u/+7/8H/zv/k////GQAzAFAAcACO
ALAAzwDaAMsArAB5AEQAKAAcABEADgAJAP3/7//t/+//7//t/+3/6v/m/+P/3v/c/9v/
2//b/9r/2v/a/9r/2v/a/9r/2v/a/9r/2v/a/9r/2v/a/9r/2v/a/9r/2v/a/9z/3P/c
/9z/2//b/9r/2v/a/9r/2//c/9z/3P/c/9z/3P/c/9z/3f/f/9//3//h/+L/4v/i/+L/
5P/l/+X/5v/m/+f/6P/o/+n/6f/p/+v/7P/s/+3/7v/v/+//8f/y//P/9P/1//b/+f/6
//v//P/9/wAAAQACAAEAAgAFAAYACQAKAAsADAANAA4ADgAPABIAEwAUABUAFgAWABYA
FgAXABcAFwAYABYAFgAWABYAFgAWABYAFQAXABcAFgAWABQAEwASABEAEAAOAAsACwAJ
AAcABQAFAAAAAAD///3//P/7//j/+P/1//T/8v/x//H/8P/v/+7/7//v/+//7v/s/+v/
6//p/+n/6v/r/+v/6//r/+v/6//r/+v/6//r/+n/6v/q/+r/7f/t/+3/7f/t/+7/7v/u
/+3/7v/u/+//8f/w//D/8P/w//D/8f/x//H/8f/x//H/8f/x//H/8f/x//H/8f/x/+//
7//u/+7/7f/t/+z/7P/s/+z/6//r/+3/7P/q/+r/6v/q/+v/6//r/+v/6f/p/+3/7//x
//H/8f/z//X/9//5//v//P/9//3/+//4//f/9f/0//X/9P/0//T/9P/z//H/8P/v/+7/
7f/s/+v/6v/p/+n/6f/p/+v/7P/q/+j/5f/k/+D/3P/Z/9n/2P/X/9b/1f/V/9X/1P/U
/9T/1P/U/9T/1f/V/9T/1P/T/9P/0//T/9P/0v/S/9L/0v/Q/8v/xP+9/7j/tf+3/73/
yP/e//n/EwAtAEwAagCKAKwAywDUAMUApgBxAD4AJAAWAAsACAADAPf/6//n/+n/6f/p
/+f/4v/e/9v/1v/U/9X/1f/V/9T/0v/S/9L/0v/S/9L/0v/S/9L/0v/S/9L/0v/S/9L/
0v/S/9L/0v/S/9L/0v/S/9L/0//T/9L/0v/U/9T/1f/W/9b/1v/W/9b/1v/W/9b/1//X
/9f/1//Z/9r/2v/a/9r/3P/d/93/3v/c/93/3v/e/+H/4f/h/+P/5P/k/+X/5v/n/+f/
6f/q/+n/6v/r/+z/7f/u/+//8P/x//T/9f/2//f/+P/7//z///8AAAEAAgAFAAYABgAH
AAgACQAKAAsACgAKAAoACgANAA0ADQAOAA4ADgAOAA4ADgAOAA4ADQANAA0ADAAMAAoA
CQAIAAcACAAGAAMAAwABAP///f/9//r/+v/5//f/9v/1//L/8v/x//D/7v/t/+3/7P/r
/+r/6f/p/+n/6P/o/+f/5//l/+X/5v/n/+f/6f/p/+n/6f/r/+v/6//r/+n/6v/q/+r/
6//r/+v/6//r/+z/7P/s/+3/7v/u/+//7//u/+7/7v/u/+7/7//v/+//7//v/+//7//v
/+//7//t/+3/7f/t/+3/7f/s/+z/7f/t/+z/7P/q/+z/6//r/+r/6v/q/+r/6v/p/+n/
6f/p/+v/6//v//H/8f/x//H/8//1//f/+f/7//z//f/9//v/+v/5//f/9v/1//T/9P/0
//b/9f/z//L/8f/w/+//7v/t/+z/6//r/+3/7f/v//D/8P/u/+v/6v/m/+L/3//f/97/
3f/c/9v/2//b/9r/2v/a/9r/2v/a/9v/2//a/9r/2f/Z/9n/2f/b/9r/2v/a/9r/1v/R
/8j/w/+8/7v/vf/D/9D/6P8DABsANQBSAHIAkgC0ANUA4gDZALoAgwBMAC4AHgAVABIA
DwADAPf/8//z//X/9f/z//D/7P/p/+b/5P/h/+H/4f/g/+D/4P/g/+D/4P/g/+D/4P/i
/+L/4v/i/+D/4P/g/+D/4P/g/+D/4P/i/+L/4v/i/+P/4//i/+L/5P/k/+X/5v/o/+j/
6P/o/+j/6P/o/+n/6//r/+v/7f/s/+z/7P/s/+7/7//v//D/8v/z//T/9P/1//X/9f/3
//j/+P/5//r/+//7//3//v///wAAAQACAAMABAAFAAYACQAMAA0ADgARABIAFQAWABUA
FgAXABgAGQAaABoAGwAdAB8AIQAjACIAIgAiACIAIQAhACEAIgAkACQAJAAkACIAIgAi
ACEAIwAjACIAIgAiACEAIAAfAB4AHAAZABkAFwAVABMAEwASABIAEQAPAAwACwAIAAgA
CQAIAAYABQADAAIAAQAAAP////////7//v/9//3/+//7//z//f/9//v/+//7//v/+//7
//v/+//7//z//P/8//3//f/9//3//f/+//7//v///wAAAAABAAEAAAAAAAAAAAAAAAEA
AQABAAEAAQABAAEAAQABAAEA/////////////////v/+//3//f/8//z//P/6//r/+P/4
//j/+P/5//n/+f/5//f/9//7//3/+//7//v//f8BAAMABQAHAAgACQAJAAcABgAFAAMA
AgADAAIAAgACAAIAAQD///7//f/8//v/+v/5//j/9//3//f/9//5//r/+v/4//X/9P/w
/+z/6f/p/+b/5f/k/+P/4//j/+L/4v/i/+L/4v/i/+H/4f/g/+D/4f/h/+H/4f/h/+D/
4P/g/+D/4P/d/9j/z//I/8P/xf/J/9D/4v/7/xMAKwBGAGYAiACqAM0A6gDzAOQAvQCE
AE4ANAAlABwAFwARAAUA+f/3//v/+//5//b/8v/r/+j/6P/n/+f/5//m/+T/5P/k/+T/
5P/k/+T/5P/k/+T/5P/k/+b/5v/m/+b/5P/k/+T/5P/k/+T/5P/k/+f/5//m/+b/6P/o
/+n/6v/s/+z/7P/s/+3/7P/r/+v/7P/t/+7/8f/w//D/8P/w//L/8//z//T/9P/1//b/
9v/5//n/+f/7//r/+v/7//z//f/9////AAADAAQABQAGAAcACAAJAAoACQAMAA0ADgAP
ABAAEwAUABUAFgAXABgAGwAcABwAHQAeAB8AIAAhACIAIgAiACIAIwAjACMAJAAiACIA
IgAiACIAIgAiACEAIwAjACIAIgAgAB8AHgAdAB4AHAAZABkAGQAXABUAFQAQABAADwAN
AAwACwAIAAgACQAIAAYABQAFAAQAAwACAP////////7//v/9//3/+//7//z//f/9//3/
/f/9//3/+//7//v/+//9//7//v/+//3//f/9//3//f/+//7//v///wAAAAABAAMAAgAC
AAIAAAAAAAEAAQABAAEAAQABAAMAAwADAAMAAwADAAMAAwABAAEAAAAAAAEAAQAAAAAA
AAAAAAEA//8AAAAAAAAAAAAA/f/9//3//f/9//3/AQADAAMAAwADAAUACQALAA0ADwAS
ABMAEwARAA8ADQAKAAgACQAIAAgACAAIAAcABQAEAAMAAgABAAAA/f/8//v/+//9//3/
//8AAP7//P/5//j/9v/y/+//7//u/+3/7P/r/+v/6//q/+r/6P/o/+j/6P/p/+n/6P/o
/+n/6f/p/+n/6//q/+r/6v/q/+j/4f/a/9P/0P/R/9P/2f/m//r/FQAvAEUAYACGAKwA
0ADzAAYBBQHsALsAfgBWAEQANwAsACMAGQALAAUABwAHAAUABQACAP7/+//4//T/8//z
//P/8v/y//L/8v/y//L/8v/y//L/9P/0//T/9P/z//L/8f/w//L/8v/y//L/8v/y//L/
8v/1//X/9P/0//b/9v/3//j/+v/6//r/+v/8//z//P/9//3//f/9////AAAAAAAAAAAC
AAMAAwAEAAQABQAGAAYACQAJAAkACwAKAAoACwAMAA0ADQAPABAADwAQABEAEgAVABYA
FwAYABcAGgAbABwAHQAeACEAIgAjACQAJQAmACkAKgAqACsALgAvADAAMQAwADAAMAAw
ADEAMQAxADIAMgAyADIAMgAwADAAMAAvAC8ALwAuAC4ALgAtACwAKwAsACoAJwAnACUA
IwAhACEAIAAgAB8AHQAcABsAGAAYABcAFgAUABMAEQAQAA8ADgANAA0ADQAMAA4ADQAN
AAsACgAKAAoACQAJAAkACQAJAAkACQAJAAkABwAIAAgACAAHAAcABwAHAAcACAAIAAgA
CQAKAAoACwALAAoACgAKAAwADAANAA0ADQANAA0ADQANAA0ADQANAA0ADQANAA0ADQAN
AAwADAALAAsACgAKAAoACAAGAAYABgAGAAUABQAFAAUABQAFAAkACwALAAsACwANAA8A
EQATABUAFgAXABcAFQAUABMAEQAQAA0ADAAMAAwADAALAAkACAAHAAYABQAEAAEAAAD/
////AQABAAMABAAEAAIA///+//r/9v/z//P/8v/x//D/7//t/+3/7P/s/+r/6v/q/+r/
6//r/+r/6v/p/+n/6f/p/+n/6P/o/+j/6P/o/+P/3P/T/8z/y//N/9H/3P/u/wkAIQA5
AFQAdgCYALwA4QD4APcA4ACzAHoATgA4ACkAIAAZAAsA///7//v/+//9//v/+P/0/+//
6v/q/+n/6f/p/+j/5v/m/+b/5v/m/+b/5v/m/+T/5P/k/+T/5P/k/+T/5P/k/+T/5P/k
/+T/5P/k/+T/5f/l/+T/5P/m/+b/5//o/+b/5v/m/+b/6P/o/+j/6f/p/+n/6f/r/+r/
6v/q/+r/6v/r/+v/7P/s/+3/7v/u/+//7//v//H/8v/y//P/9P/1//X/9//4//f/+P/5
//r/+//8//3//v///wIAAwAEAAMABAAHAAgACQAKAAsADAARABIAEgATABIAEwAUABUA
FgAWABYAFgAXABcAFwAYABgAGAAYABgAGAAYABgAFwAXABcAFgAWABQAEwASABEAEAAO
AAsACwAJAAcABQAFAAIAAgABAP///v/9//r/+v/5//j/9v/1//X/9P/z//L/7//v/+//
7v/u/+3/7f/r/+v/7P/t/+3/6//r/+v/6//r/+v/6//r/+v/7P/s/+z/7f/t/+3/7f/t
/+7/7v/u/+3/7v/u/+//7//u/+7/7v/w//D/8f/x//H/8f/x//H/8f/x//H/8f/x//H/
8f/x//H/8f/w//D/7//v/+7/7v/u/+7/7f/r/+z/7P/s/+z/7P/r/+v/6//r/+v/6//v
//H/8f/x//H/8//3//n/+//9//7///////3/+v/5//f/9v/z//L/8v/y//L/8f/v/+7/
7f/s/+v/6v/p/+j/5//n/+f/5//p/+r/7P/q/+f/5v/g/9z/2f/Z/9j/1//W/9X/1//X
/9b/1v/U/9T/1P/U/9P/0//S/9L/0//T/9P/0//T/9L/0v/S/9D/zv/L/8T/u/+2/7P/
s/+5/8r/4v/5/xMALwBMAG4AkgC0ANUA4gDTALIAewBIACoAGAALAAYAAQDz/+f/5f/n
/+n/6f/l/+L/3v/Z/9b/1P/T/9P/0//S/9L/0v/S/9L/0P/Q/9D/0P/Q/9D/0P/Q/9D/
0P/Q/9D/0P/Q/9D/0P/Q/9D/0P/Q/9H/0f/Q/9D/0P/Q/9H/0v/U/9T/1P/U/9T/1P/U
/9X/1f/V/9X/1//Y/9j/2P/Y/9r/2//b/9z/3P/d/97/3v/f/9//3//h/+L/4v/j/+T/
5f/l/+f/6P/p/+r/6//s/+3/7v/v//D/8f/0//X/9v/1//b/+f/6//3//v///wAAAwAE
AAQABQAIAAkACgALAAwADAAMAAwADQANAA0ADgAMAAwADAAMAAwADAAMAAsACwALAAoA
CgAIAAcABgAFAAQAAgD//////f/7//n/+f/2//b/9f/z//L/8f/u/+7/6//q/+j/5//p
/+j/5//m/+P/4//j/+L/5P/j/+P/4f/f/+D/4f/h/+H/4f/h/+H/4f/h/+H/4f/h/+L/
4v/i/+X/5f/l/+X/5f/m/+b/5v/n/+j/6P/p/+n/6P/o/+j/6P/o/+n/6f/p/+n/6f/p
/+n/6f/p/+n/6f/p/+n/6f/p/+n/6P/o/+n/6f/o/+j/5v/m/+X/5f/l/+X/5P/k/+T/
5P/k/+T/4//l/+b/5v/o/+n/6v/r/+r/7P/u//D/8f/y//P/8//0//P/8v/x//D/7//v
/+7/7f/s/+z/6//q/+j/5//m/+b/5v/k/+T/5P/j/+L/4f/j/+P/4v/h/+H/3v/c/9r/
2P/W/w==
         </WaveFormData>
      </LeadData>
      <LeadData>
         <LeadByteCountTotal>10000</LeadByteCountTotal>
         <LeadTimeOffset>0</LeadTimeOffset>
         <LeadSampleCountTotal>5000</LeadSampleCountTotal>
         <LeadAmplitudeUnitsPerBit>4.88</LeadAmplitudeUnitsPerBit>
         <LeadAmplitudeUnits>��V</LeadAmplitudeUnits>
         <LeadHighLimit>2147483647</LeadHighLimit>
         <LeadLowLimit>268435456</LeadLowLimit>
         <LeadID>V1</LeadID>
         <LeadOffsetFirstSample>0</LeadOffsetFirstSample>
         <FirstSampleBaseline>0</FirstSampleBaseline>
         <LeadSampleSize>2</LeadSampleSize>
         <LeadOff>FALSE</LeadOff>
         <BaselineSway>FALSE</BaselineSway>
         <ExcessiveACNoise>FALSE</ExcessiveACNoise>
         <MuscleNoise>FALSE</MuscleNoise>
         <LeadDataCRC32>121187160</LeadDataCRC32>
         <WaveFormData>
HP8c/xz/HP8k/yr/MP82/07/ZP96/5D/pP+2/8j/2v/j/+r/8f/4//v//v8BAAQABgAG
AAYABgAHAAgACQAKAAoACgAKAAoADAAMAAwADAAOAA4ADgAOAA4ADgAOAA4ADgAOAA4A
DgAQABAAEAAQABAAEAAQABAAEAAQABAAEAAQABAAEAAQAA4ADgAOAA4ADgAOAA4ADgAO
AA4ADgAOAA4ADgAOAA4ADgAOAA4ADgAQABAAEAAQABAAEAAQABAAEAAQABAAEAAQABAA
EAAQABAAEAAQABAADgAOAA4ADgAMAAwADAAMAAoACgAKAAoACQAIAAcABgAEAAQABAAE
AAMAAgABAAAA/v/+//7//v/9//z/+//6//r/+v/6//r/+v/6//r/+v/6//r/+v/6//z/
/P/8//z//P/8//z//P/+//7//v/+//7//v/+//7/AAAAAAAAAAACAAIAAgACAAQABAAE
AAQABAAEAAQABAAGAAYABgAGAAgACAAIAAgACAAIAAgACAAGAAYABgAGAAYABgAGAAYA
BAAEAAQABAAEAAQABAAEAAIAAgACAAIAAgACAAIAAgAAAAAAAAAAAAAAAAAAAAAA/v/+
//7//v/+//7//v/+//7//v/+//////8BAAEAAgAFAAYACAAJAAwAEAARABEAEwAVABUA
FAASABAADQALAAkABgADAP//9//y//D/8P/z//T/9f/2//f/9//3//f/9//3//n/+f/5
//v//P/9//7//v/+//7//v/+/////////wAAAAAAAAAAAAAAAAEAAwADAAMABAAEAAQA
BQAFAAUABQAFAAUABQAGAAcADQAVACAALAA8AE8AXABpAHcAigCVAIkAbABPACgA8P+u
/2v/NP8a/xv/KP8y/0P/WP9r/37/mv+6/87/2v/i/+r/8P/2////BQAGAAgACQAJAAoA
CwAOAA8ADwAPAA0ADgAOAA4ADwAPAA8AEAASABMAEwATABQAFAAUABQAFAAVABUAFQAT
ABMAFAAUABQAFAAUABQAFAAUABQAFAAWABYAFgAWABQAFAAUABQAFQAUABQAFAASABIA
EgASABIAEgASABIAEgASABIAEgASABIAEgASABQAFAAUABUAEwATABMAEwATABMAEwAT
ABMAEwASABIAEQARABEAEQAQABAADwAOAA0ADQAMAAsACgAJAAkACAAHAAYABQAEAAMA
AgABAAEAAQAAAP///v/9//z//P/8//z/+//6//r/+v/6//r/+v/8//z//P/8//z//P/8
//z//P/8//z//P/9//3//f/9//7//v/+//7/AQABAAAAAAABAAEAAgADAAMAAwADAAQA
BAAFAAYABgAEAAQABAAFAAUABQAFAAUABQAGAAYABgAFAAUABgAGAAUABQAFAAUABQAE
AAQABAACAAIAAgACAAEAAQABAAEAAAAAAAAAAAAAAAAA///////////+//7/AAAAAAAA
AAD+//7/AAAAAAAA/v/+//7//v8AAAAAAQABAAMAAwAEAAUABgAIAAkADAAQABEAEQAT
ABUAFQAUABQAEgAPAA0ACQAGAAMA///5//L/8P/w//H/8v/z//T/9f/1//X/9f/1//X/
9//3//f/+f/6//v//P/8//z//P/8//7//////////v/+//7//v8AAAAAAQABAP////8A
AAAAAAABAAEAAQABAAEAAQABAAIABQALABUAHgAoADgASwBYAGUAcwCGAI8AhQBqAEkA
JADy/7b/cf88/yD/Jf8y/zz/Sf9c/23/gP+a/7j/zP/Y/+D/5v/u//T//f8BAAQABgAH
AAcACAAJAAoACwALAAsACwAMAAwADAANAA0ADQAOAA4ADwAPAA8AEAAQABAAEAAQABEA
EQARABEAEQASABIAEAAQABAAEAAQABAAEAAQAA4ADgAOAA4ADgAOAA4ADgAPAA4ADgAO
AAwADAAMAAwADAAMAAwADAAMAAwADAAMAAwADAAMAAwADAAMAAwADQALAAsACwALAAsA
CwALAAsACwALAAoACgALAAsACwALAAoACgAJAAgABwAHAAYABQAEAAMAAwACAAEAAAD/
//7//f/8//v/+//5//j/9//2//X/9P/0//T/9v/1//T/9P/y//L/8v/y//T/9P/0//T/
9P/0//T/9P/2//b/9v/2//f/9//3//f/+v/6//r/+v/7//v/+v/6//v/+//8//3/////
////AAAAAAEAAgACAAAAAAAAAAEAAQABAAEAAQABAAIAAgACAAEAAQACAAIAAQABAAEA
AQABAAAAAAAAAAAAAAAAAAAA///////////8//z//P/8//z//P/7//v//f/9//z//P/8
//z//P/8//z//P/6//r/+v/6//r/+v/6//v/+//9//3//v///wIABAAFAAgADAANAA0A
DwAPAA8ADgAOAAwACQAHAAMAAgD///v/9f/w/+7/7v/v/+7/7//w//H/8//z//P/8//z
//X/9f/1//f/+P/5//r/+v/6//r/+v/8//3//f/9//7//v/+//7//v/+////////////
AAAAAAAAAQABAAEAAQABAAEAAQACAAUACQAPABoAJAAwAD8AUgBfAG0AfACNAI8AegBb
ADgADADY/5X/UP8i/xX/Hv8w/z//UP9l/3b/jP+q/8T/1P/e/+b/7P/y//n///8EAAgA
CQAJAAoACwAMAA0ADQANAA0ADgAOAA4ADwAPAA8AEAAQABEAEQARABIAEgASABIAEAAR
ABEAEQATABMAFAAUABQAFAAUABQAFAAUABQAFAASABIAEgASABIAEgASABIAEQAQABAA
EAAQABAAEAAQABAAEAAQABAAEAAQABAAEAAQABAAEAAQABAAEAAQABEADwAPAA8ADwAP
AA8ADwAPAA0ADQAMAAwACwALAAsACwAKAAoACQAIAAkACQAIAAcABAADAAMAAgABAAAA
///+//3//P/7//v/+f/4//f/9v/1//T/9P/0//T/8//y//L/8v/y//L/8v/y//L/8v/y
//T/9P/0//T/9P/0//T/9P/1//X/9f/1//j/+P/4//j/+f/5//j/+P/5//n/+v/7//v/
+//7//z//P/9//7//v/+//7//v////////////////8AAAAAAAD/////AAAAAP//////
///////+//7//v/+//7//v/+//3//f/9//3//v/+//7//v/+//7//f/9//3//f/8//z/
/v/+//7//v/8//z//P/8//7//P/+//7//v/+//7//v///////////wAAAQACAAQABQAI
AAwADQANAA8AEQARABAAEAAOAAsACQAFAAIA///7//X/8P/u/+7/7//w//H/8v/z//P/
8//z//P/8//1//X/9f/3//j/+f/6//r/+v/6//r/+v/7//v/+//8//z//P/8//z//P/9
//3//f/9//7//v/+////////////////////AAADAAkAEQAaACgANgBHAFgAZQB1AIgA
lQCLAHAAUwAsAPj/tP9l/yj/BP///hD/JP83/0z/Y/92/5D/sP/I/9b/3P/i/+r/8v/3
//3/AgACAAUABQAGAAcACAAJAAkACQAJAAoACgAKAAsACwALAAwADAANAA0ADQAOAA4A
DgAOAA4ADwAPAA8ADwAPABAAEAAOAA4ADgAOAA4ADgAOAA4ADgAOAA4ADgAOAA4ADgAO
AA8ADgAOAA4ADgAOAA4ADgAMAAwADAAMAA4ADgAOAA4ADgAOAA4ADgAOAA4ADgAPAA0A
DQANAA0ADwAPAA8ADwANAA0ADAAMAAsACwALAAsACgAKAAkACAAHAAcABgAFAAIAAQAB
AAAA///+//3//P/7//r/+f/5//n/+P/3//b/9f/0//T/9P/0//P/8v/y//D/8P/w//D/
8v/y//L/8v/y//L/8v/y//L/8v/y//L/8//z//P/8//0//T/9P/0//P/8//y//L/9f/1
//b/9//3//f/9//4//b/9//4//j/+P/4//j/+f/5//n/+f/5//n/+v/6//r/+//7//z/
/P/7//v/+//7//v/+v/6//r/+P/4//j/+P/3//f/9//3//b/9v/2//b/9v/2//X/9f/1
//X/9P/0//L/8v/y//L/8v/y//L/8v/y//L/8v/y//L/8v/y//L/8//z//X/9f/2//f/
+v/8//3/AAACAAMAAwAFAAcABwAGAAYABAABAP//+//4//X/8f/r/+b/5P/k/+X/5v/n
/+j/6f/p/+n/6f/p/+f/6f/p/+n/6//s/+3/7v/w//D/8P/w//D/8f/x//H/8v/y//L/
8v/y//L/8//z//P/8//0//T/9P/1//X/9f/z//P/8//z//T/9//9/wUAEAAcACwAPQBO
AF0AawB+AIsAfwBoAEkAHgDk/5r/S/8Q//T+8f4C/xL/Jf8+/1P/av+I/6j/wP/K/9L/
2P/g/+j/8f/1//j/+v/5//n/+v/7//z//f/9//3///8AAAAAAAABAAEAAQACAAQABQAF
AAUABAAEAAQABAAEAAUABQAFAAMAAwAEAAQABAAEAAQABAAEAAQABAAEAAQABAAEAAQA
BAAEAAQABAAFAAQABAAEAAIAAgACAAIAAgACAAIAAgACAAIAAgACAAQABAAEAAQABAAE
AAQABQAFAAUABQAFAAUABQAFAAUABQAFAAQABAAEAAUABgAHAAYABgAFAAQAAwADAAIA
AQAAAP/////+//3//P/7//r/+f/4//f/9//3//b/9f/0//P/8v/y//L/8P/v/+7/7v/u
/+7/7v/u/+z/7P/s/+z/7P/s/+z/7P/u/+7/7v/u/+//7//v/+//7v/u/+7/7v/v/+//
7v/u//H/8f/y//P/8//z//P/9P/0//X/9v/2//b/9v/2//f/9//3//f/9//3//j/+P/4
//f/9//4//j/9//3//f/9//3//b/9v/2//b/9v/2//b/8//z//P/8//y//L/8v/y//L/
8v/x//H/8//z//L/8v/w//D/8P/w//L/8v/y//L/8v/y//D/8P/w//D/8P/w//D/8f/x
//X/9f/2//f/+v/8//3/AAAEAAUABQAHAAcABwAGAAYAAgD///3/+f/2//P/7//p/+L/
4P/g/+H/5P/l/+b/5//n/+f/5//n/+f/6f/p/+n/6//s/+3/7v/u/+7/7v/u/+7/7//v
/+//8P/w//D/8P/w//D/8f/x//H/8f/y//L/8v/z//P/8//z//P/8//z//b/+f8BAAsA
FgAiADQARQBUAGEAcwCEAIMAbQBQACsA/P+8/3L/Mf8K/wD/Cf8W/yT/Of9Q/2P/ev+a
/7b/xv/O/9b/3P/k/+z/8//3//j/+P/5//n/+v/7//7///////////8AAAAAAAABAAEA
AQACAAIAAwADAAMABAAEAAQABAAEAAUABQAFAAUABQAGAAYABgAGAAYABgAIAAgACAAI
AAgACAAIAAgABgAGAAYABgAHAAYABgAGAAgACAAIAAgACAAIAAgACAAIAAgACAAIAAgA
CAAIAAgACAAIAAgACQAJAAkACQAJAAkACQAJAAkACQAJAAgACAAJAAkACQAJAAgACAAH
AAYABQAFAAQAAwACAAEAAQAAAP///v/9//z/+//6//n/+f/5//j/9//2//X/9P/0//T/
9P/z//L/8v/y//L/8v/y//L/8v/y//L/9P/0//T/9P/2//b/9v/2//f/9//3//f/+P/4
//j/+P/7//v/+v/6//v/+//8//3//f/9//3//v/+////AAAAAAAAAAAAAAEAAQABAAEA
AQABAAIAAgACAAEAAQACAAIAAQABAAEAAQABAAAAAAAAAAAAAAAAAAAA/f/9//3//f/8
//z//P/8//z//P/7//v//f/9//z//P/8//z//P/8//r/+v/6//r/+v/6//z//P/8//z/
/P/8//z//P/9//3/AQABAAIAAwAGAAgACQAMABAAEQARABMAFQAVABQAFAAQAA0ACwAH
AAQAAQD9//f/8v/w//D/8f/0//X/9v/3//f/9//3//f/9//5//n/+f/7//z//f/+//7/
/v/+//7//v////////8AAAAAAAAAAAAAAAABAAEAAQABAAIAAgACAAMAAwADAAMAAwAD
AAMABgAJABEAGwAkADAAQABRAGAAbQB9AI4AlQCDAGQAQwAWANr/lv9V/yb/Fv8d/yr/
NP9F/1z/b/+E/6L/vv/Q/9z/5P/q//D/+v8BAAMABgAIAAkACQAKAAsACgALAAsACwAL
AAwADAAMAA8ADwAPABAAEAARABEAEQASABIAEgASABIAEwATABMAEwATABQAFAAUABQA
FAAUABQAFAAUABQAFgAWABYAFgAWABYAFgAWABUAFAAUABQAFAAUABQAFAAWABYAFgAW
ABQAFAAUABQAFAAUABQAFAAUABQAFAAVABUAFQAVABUAFQAVABUAFQATABMAEgASABEA
EQARABEAEAAQAA8ADgANAA0ADAALAAwACwALAAoACQAIAAcABgAFAAQAAwADAAMAAgAB
AAAA///+//7//v/+//3//P/8//r/+v/6//r/+v/6//r/+v/8//z//P/8//z//P/8//z/
/f/9//3//f8AAAAAAAAAAAEAAQAAAAAAAwADAAQABQAFAAUABQAGAAQABQAGAAYABgAG
AAYABwAHAAcABwAHAAcACAAIAAgABwAHAAgACAAHAAcABwAHAAcABgAGAAYABgAGAAYA
BgAFAAUABQAFAAQABAAEAAQABAAEAAMAAwADAAMAAgACAAIAAgACAAIAAgACAAIAAgAC
AAIAAgACAAQABAACAAIAAgACAAIAAgADAAMABQAFAAYABwAKAAwADQAQABIAEwATABUA
GQAZABgAGAAUABEADwALAAoABwADAP3/9v/0//T/9f/4//n/+v/7//n/+f/5//n/+f/7
//v/+//9//7///8AAAAAAAAAAAAAAAABAAEAAQACAAIAAgACAAIAAgADAAMAAwADAAQA
BAAGAAcABwAHAAcABwAHAAcACAAJAA8AGQAkAC4APgBPAF4AawB7AIwAlwCLAG4ATwAm
APL/sv9v/zj/IP8j/zD/OP9H/1z/b/+C/57/vP/S/97/5v/s//T//P8DAAcACgAMAAsA
CwAMAA0AEAARABEAEQARABIAEgASABUAFQAVABYAFAAVABUAFQAWABYAFgAWABYAFwAX
ABcAFwAXABgAGAAYABgAGAAYABoAGgAaABoAGAAYABgAGAAYABgAGAAYABkAGAAYABgA
GAAYABgAGAAYABgAGAAYABgAGAAYABgAGAAYABgAGAAYABgAGAAZABcAFwAXABcAFwAX
ABcAFwAZABkAGAAYABUAFQAVABUAFAAUABMAEgARABEAEAAPAA4ADQANAAwADQAMAAsA
CgAJAAgABwAHAAcABgAFAAQAAwACAAIAAgAAAP///v/+//7//v/+//7//v/+//7//v/+
//7//v/+//7//v/+//7/AQABAAEAAQACAAIAAgACAAMAAwACAAIAAwADAAQABQAFAAUA
BQAGAAYABwAIAAgACAAIAAgACQAJAAkACQAJAAkACgAKAAoABwAHAAgACAAHAAcABwAH
AAcABgAGAAYABgAGAAYABgAFAAUABQAFAAIAAgACAAIAAgACAAEAAQABAAEAAAAAAAAA
AAAAAAAAAAAAAAAAAAAAAAAAAAAAAAAAAAAAAAAAAAAAAAAAAAABAAEAAwADAAQABQAI
AAoACwAOABIAEwATABUAFwAXABYAFgASAA8ADQAJAAYAAwD///n/9P/y//L/8//0//X/
9v/3//f/9//3//f/9//5//n/+f/7//z//f/+/wAAAAAAAAAAAAABAAEAAQACAAIAAgAC
AAIAAgADAAMAAwADAAQABAAEAAUABQAFAAUABQAFAAUABgALABEAGQAkAC4APgBPAFwA
awB7AIwAlQCJAGwASwAkAPD/sv9v/zr/Iv8l/zL/PP9J/17/b/+C/57/vP/S/97/5v/s
//T//P8DAAcACgAMAA0ADQAOAA8AEAARABEAEQATABQAFAAUABUAFQAVABYAFgAXABcA
FwAWABYAFgAWABYAFwAXABcAFwAXABgAGAAaABoAGgAaABoAGgAaABoAGgAaABoAGgAY
ABgAGAAYABkAGAAYABgAFgAWABYAFgAWABYAFgAWABYAFgAWABYAFgAWABYAFgAWABYA
FgAXABcAFwAXABcAGQAZABkAGQAXABcAFgAWABcAFwAXABcAFgAWABUAFAARABEAEAAP
ABAADwAPAA4ADQAMAAsACgALAAoACQAJAAkACAAHAAYABQAEAAQABAAEAAMAAgACAAIA
AgACAAIABAAEAAQABAACAAIAAgACAAIAAgACAAIAAwADAAMAAwACAAIAAgACAAQABQAF
AAYABwAHAAgACQAJAAkACQAKAAoACwAMAAwADAAMAAwADQAPAA8ADwAPAA0ADgAOAA4A
CwALAAwADAALAAsACwALAAsACgAKAAoACgAKAAoACgAJAAkACQAJAAgACAAIAAgACAAI
AAcABwAJAAkACAAIAAYABgAGAAYACAAIAAgACAAIAAoACAAIAAoACAAIAAgACAAIAAgA
CQAJAAsACwAMAA0ADgAQABEAFAAYABkAGQAbAB0AHQAcABwAGgAXABUAEQAOAAsABwAB
APz/+v/6//v//P/9//7/////////////////AQABAAEAAwAEAAUABgAEAAQABAAEAAYA
BwAHAAcABgAGAAYABgAIAAgACQAJAAkACQAKAAoACgALAAsACwAJAAkACQAJAAwADQAT
AB0AKAAyAEQAVQBiAG0AewCOAJcAiwBsAE8AKAD6/77/ef9C/yr/Lf88/0j/Vf9o/3n/
iv+k/8L/1v/g/+r/8P/2//z/AwAJAAwAEAARABEAEgATABIAEwATABMAFQAWABYAFgAX
ABcAFwAYABgAGQAZABkAGAAYABgAGAAYABkAGQAZABkAGQAaABoAGAAYABgAGAAYABgA
GAAYABgAGAAYABgAFgAWABYAFgAXABYAFgAWABYAFgAWABYAFAAUABQAFAAUABQAFAAU
ABQAFAAUABQAFAAUABQAFQAVABUAFQAVABMAEwATABMAEwATABIAEgARABEAEQARABAA
EAAPAA4ACwALAAoACQAIAAcABwAGAAUABAADAAIAAQAAAP/////9//z/+//6//n/+P/4
//j/+P/3//b/9v/2//b/9v/2//b/9v/2//b/+P/4//j/+P/4//j/+P/4//n/+f/5//n/
+v/6//r/+v/9//3//P/8//3//f/+////////////AAD+////AAAAAAAAAAAAAAEAAQAB
AAEAAQABAAIAAgACAAEAAQACAAIAAQABAAEAAQABAAAAAAAAAAAAAAAAAAAA////////
///+//7//v/+//7//v/9//3//f/9//z//P/8//z//P/8//7//v/+//7//v/+//7//v/+
//7//v/8//z//f/9//////8AAAEAAgAEAAUACAAMAA0ADQAPABEAEQAQABAADwANAAwA
CQAGAAMA///5//L/8P/w//H/8P/x//L/8//1//X/9f/1//X/9//3//f/+f/6//v//P/8
//z//P/8//z//f/9//3//v/+//7//v/+//7///////////8AAAAAAAABAAEAAQABAAEA
AQABAAIABQAHAA8AGgAmADIAQwBSAF8AbQCAAJEAjwB4AFsAOAAKANT/jf9I/xz/D/8a
/yz/Pf9M/2P/dv+M/6r/wv/S/9z/5P/q//D/9////wQABgAHAAcACAAJAAgACQAJAAkA
CwAMAAwADAANAA0ADQAOAA4ADwAPAA8ADgAOAA4ADgAOAA8ADwAPAA8ADwAQABAADgAO
AA4ADgAOAA4ADgAOAAwADAAMAAwACgAKAAoACgALAAoACgAKAAoACgAKAAoACgAKAAoA
CgAKAAoACgAKAAoACgAKAAoACgAKAAoACwAJAAkACQAJAAkACQAJAAkACQAJAAgACAAH
AAcABwAHAAYABgAFAAQAAwADAAIAAQAAAP/////+//v/+v/5//j/+f/4//f/9//1//T/
8//y//H/8P/w//D/8P/v/+7/7v/u/+7/7v/u/+7/7v/u/+7/7v/u/+7/7v/w//D/8P/w
//H/8f/x//H/8P/w//D/8P/x//H/8P/w//L/8//1//f/9f/1//X/9v/2//f/+P/4//j/
+P/4//n/+//7//v/+//7//z//P/8//v/+//8//z/+//7//v/+//7//r/+v/6//r/+v/6
//r/+f/5//n/+f/6//r/+v/6//r/+v/5//n/+f/5//j/+P/2//b/9v/2//b/9v/2//b/
9v/4//b/9P/0//b/9v/2//b/9v/2//f/9//5//n/+v/7//r//P/9/wAABAAFAAUABwAJ
AAkACAAIAAgABQADAP///P/5//X/7//q/+j/6P/p/+r/6//s/+3/7//v/+//7//v//H/
8f/x//H/8v/z//T/9v/2//b/9v/1//X/9P/z//b/9v/2//b/9v/2//f/9//3//f/+P/4
//j/+f/5//n/9//3//f/9//4//v/AQANABgAJAAyAEMAUgBhAHUAiACJAHMAVAAxAAgA
1v+W/03/Fv/8/vv+Cv8c/zP/UP9n/3j/lP+y/8T/zv/W/9z/4v/q//H/9f/4//r/+//7
//z//f/8//3//f/9////AAAAAAAAAQABAAEAAgACAAMAAwADAAQABAAEAAQABAAFAAUA
BQADAAMABAAEAAIAAgACAAIAAgACAAIAAgACAAIAAgACAAIAAgACAAIAAQAAAAAAAAAA
AAAAAAAAAP7//v/+//7/AAAAAAAAAAAAAAAAAAAAAAAAAAAAAAEA////////////////
///////////+//7//f/9//3//f/8//z/+//6//n/+f/4//f/9P/z//P/8v/x//D/7//u
/+3/7P/r/+v/6f/o/+f/5v/l/+T/5P/k/+b/5f/k/+T/5P/k/+T/5P/i/+L/4v/i/+T/
5P/k/+T/5P/k/+T/5P/l/+X/5f/l/+b/5v/m/+b/5//n/+b/5v/p/+n/6v/r/+n/6f/p
/+r/6v/r/+z/7P/s/+z/7P/t/+3/7f/t/+3/7f/u/+7/7v/v/+//8P/w/+//7//v/+//
8f/w//D/8P/w//D/8P/w//H/8f/x//H/8P/w//D/8P/w//D/7//v/+//7//u/+7/7v/u
/+7/7v/u/+7/7v/u//D/7P/s/+z/7P/s/+z/7P/t/+3/7//v//D/8f/y//T/9f/4//r/
+//7//3///////7//v/+//v/+f/1//T/8f/t/+f/4v/g/+D/4f/g/+H/4v/j/+X/5f/l
/+X/5f/n/+f/5//p/+r/6//s/+z/7P/s/+z/7P/t/+3/7f/w//D/8P/w//H/8v/0//X/
9f/1//b/9v/0//X/9f/1//X/9f/1//X/9v/5////BwASABwALAA/AFAAXQBtAIIAjQCB
AGgASQAgAOb/mv9H/wz/7P7n/vr+Dv8l/z7/Vf9q/4j/qv/C/8r/0v/a/+D/6P/v//P/
9v/4//n/+f/6//v//P/9//3//f/9//7//v/+//3//f/9//7//v////////8CAAIAAgAC
AAAAAQABAAEAAwADAAQABAAEAAQABAAEAAQABAAEAAQAAgACAAIAAgACAAIAAgACAAMA
AgACAAIAAgACAAIAAgACAAIAAgACAAIAAgACAAIAAgACAAIAAgACAAIAAgADAAUABQAF
AAUABQAFAAUABQAFAAUABAAEAAUABQAFAAUABAAEAAMAAgABAAEAAAD///7//f/9//z/
+//6//n/+P/3//b/9f/1//X/9P/z//L/8f/w//D/8P/w/+//7v/u/+z/7P/s/+z/7P/s
/+z/7P/q/+r/6v/q/+r/6v/q/+r/6//r/+v/6//s/+z/7P/s/+3/7f/s/+z/7f/t/+7/
7//v/+//7//w//D/8f/y//L/8v/y//L/8//z//P/8//z//P/9P/0//T/8//z//T/9P/1
//X/9f/1//X/9P/0//T/9P/0//T/9P/1//X/9f/1//L/8v/y//L/8v/y//H/8f/x//H/
8P/w//D/8P/w//D/7v/u/+7/7v/u/+7/7v/u/+7/7v/u/+7/7v/u/+7/7//v//H/8f/y
//P/9P/2//f/+v/+//////8BAAMAAwACAAIAAAD9//v/9//0//H/7f/n/+L/4P/g/+H/
4v/j/+T/5f/n/+f/5//n/+X/5//n/+f/6f/q/+v/7P/s/+z/7P/s/+z/7f/t/+3/7v/u
/+7/7v/u/+7/7//v/+//7//w//D/8P/x//H/8f/x//H/8f/x//T/9//9/wcAEgAeAC4A
PwBQAF0AbwCCAIUAdQBaADkACgDM/3z/Mf8A/+z+8f4C/xL/J/9C/1f/bv+O/67/vv/I
/9D/2P/g/+j/7//z//T/9v/3//f/+P/5//r/+//7//v/+//8//z//P/9//3//f/+//7/
////////AAAAAAAAAAAAAAEAAQABAAEAAQACAAIAAgACAAIAAgACAAIAAgACAAIAAgAC
AAIAAgACAAIAAgABAAAAAAAAAAIAAgACAAIAAAAAAAAAAAAAAAAAAAAAAAIAAgACAAIA
AgACAAIAAwABAAEAAQABAAMAAwADAAMAAwADAAIAAgADAAMAAwADAAIAAgABAAAA////
//7//f/+//3//f/8//n/+P/3//b/9//2//X/9f/z//L/8f/w/+//7v/u/+7/7v/t/+z/
7P/r/+r/6f/o/+j/6P/o/+j/6P/o/+j/6P/o/+j/6P/o/+n/6f/p/+n/6v/q/+r/6v/r
/+v/6v/q/+v/6//s/+3/7f/t/+3/7v/u/+//8P/w//D/8P/w//H/8f/x//H/8f/x//L/
8v/y//H/8f/y//L/8f/x//H/8f/x//D/8P/w/+7/7v/u/+7/7f/t/+3/7f/s/+z/7P/s
/+z/7P/r/+v/6f/p/+j/6P/o/+j/6P/o/+j/6P/o/+j/6P/o/+j/6P/o/+j/6P/o/+n/
6f/q/+r/6f/q/+v/7P/r/+3/7//x//T/9//3//j//P/8//r/+P/6//n/9//2//P/8P/t
/+r/4//g/9//4P/d/97/3f/d/93/3f/e/97/3v/f/+D/4f/g/+H/4v/j/+T/5v/m/+b/
5v/m/w==
         </WaveFormData>
      </LeadData>
      <LeadData>
         <LeadByteCountTotal>10000</LeadByteCountTotal>
         <LeadTimeOffset>0</LeadTimeOffset>
         <LeadSampleCountTotal>5000</LeadSampleCountTotal>
         <LeadAmplitudeUnitsPerBit>4.88</LeadAmplitudeUnitsPerBit>
         <LeadAmplitudeUnits>��V</LeadAmplitudeUnits>
         <LeadHighLimit>2147483647</LeadHighLimit>
         <LeadLowLimit>268435456</LeadLowLimit>
         <LeadID>V2</LeadID>
         <LeadOffsetFirstSample>0</LeadOffsetFirstSample>
         <FirstSampleBaseline>0</FirstSampleBaseline>
         <LeadSampleSize>2</LeadSampleSize>
         <LeadOff>FALSE</LeadOff>
         <BaselineSway>FALSE</BaselineSway>
         <ExcessiveACNoise>FALSE</ExcessiveACNoise>
         <MuscleNoise>FALSE</MuscleNoise>
         <LeadDataCRC32>966597866</LeadDataCRC32>
         <WaveFormData>
jP6M/oz+jP6U/pz+pP6s/tH+9P4X/zr/Xf9+/5//wP/M/9b/4P/q/+//9P/5//7/AQAC
AAMABAAFAAYABwAIAAkACgALAAwADQAOAA8AEAASABIAEgASABMAFAAVABYAFgAWABYA
FgAXABgAGQAaABwAHAAcABwAHgAeAB4AHgAgACAAIAAgACIAIgAiACIAIwAkACUAJgAn
ACgAKQAqACsALAAtAC4ALwAwADEAMgA1ADYANwA4ADsAPAA9AD4AQQBCAEMARABHAEgA
SQBKAEsATABNAE4AUABQAFAAUABQAFAAUABQAE8ATgBNAEwASgBIAEYARABCAEAAPgA8
ADgANgA0ADIALgAsACoAKAAkACIAIAAeABwAGgAYABYAFAASABAADgALAAoACQAIAAcA
BgAFAAQAAwACAAEAAAD///7//f/8//r/+v/6//r/+v/6//r/+v/6//r/+v/6//v//P/9
//7/AAAAAAAAAAACAAIAAgACAAMABAAFAAYACAAIAAgACAAKAAoACgAKAAwADAAMAAwA
DAAMAAwADAAKAAoACgAKAAgACAAIAAgACAAIAAgACAAHAAYABQAEAAIAAgACAAIAAAAA
AAAAAAD+//7//v/+//7//v/+//7//P/8//7///8BAAIAAgADAAYACAAKAAwAEAASABQA
FgAWABYAFgAXABcAFQASAA4ABAD+//r/9//4//j/+P/4//j/+P/4//j/9//3//j/+P/4
//n/+f/5//X/8v/u/+3/6//r/+z/7P/s/+v/6//r/+3/7f/t/+3/7f/t/+3/7f/t/+3/
7f/t/+3/7v/u/+7/7v/y//f/AAARACoAQQBaAHkAkAChALwA3wDyAPoA7wC9AFEAvP85
/97+mv5y/nz+l/6j/qz+yv7r/g3/PP9y/5z/tP/D/83/1f/g/+v/8v/2//n/+v/7//7/
AAACAAIAAwAEAAUABgAHAAgACgAKAAsADAANAA4ADwAQAA8AEAARABIAFAAUABQAFAAW
ABcAFwAWABYAFwAYABgAGAAZABkAGQAcABwAHAAcABwAHgAfAB8AHwAgACEAIgAjACMA
JAAkACcAKAApACoAKwAsAC4ALwAwADIAMwA1ADUANwA4ADsAPAA9AD8AQABBAEMARABF
AEYARwBIAEkASgBLAEwATQBLAEsATABMAEoASQBIAEcARABCAEIAQAA9ADwAOgA3ADMA
MgAvAC4AKgAoACUAIwAhAB0AGwAZABcAFQASABAAEAAOAAwACgAHAAcABAADAAEAAQAA
AP7//v/+//3/+//6//n/+P/3//j/9//3//f/9//2//b/9v/4//j/+P/4//j/+f/5//n/
+//8//3//f/+//////8BAAIAAwADAAQABQAFAAcACAAGAAYACAAIAAgACAAIAAkACQAJ
AAkACQAJAAkACQAIAAgACAAIAAgACAAIAAcABwAEAAQAAwADAAUABAACAAEAAQABAAAA
AAAAAP////////7//P/8//z//P/8//z//P/8//z//v//////AAAAAAEABAAIAAoADAAO
ABAAEgAUABQAFAAUABUAFQATABAADAAEAPz/+P/1//T/9P/0//T/9v/2//b/9v/1//X/
9v/2//b/9f/1//X/8//y/+7/7f/r/+v/7P/s/+z/6//r/+v/6//r/+v/6//r/+v/6//r
/+v/6//r/+v/6//s/+z/7P/s/+7/8//+/xEAKgBBAFwAewCSAKMAvgDhAPQA+gDrALcA
SQC6/z3/5P6g/nj+gP6d/qv+sv7M/u3+Df88/3L/mv+y/8P/zf/V/97/6f/u//T/+f/4
//n//P/+/wAAAAABAAIAAwAEAAUABgAGAAYABwAIAAkACgALAAwADQAOAA8AEAAQABAA
EAAQABIAEwATABIAEgATABQAFAAUABUAFQAVABYAFgAWABYAFgAYABkAGQAZABoAGwAc
AB0AHQAeAB4AHwAgACEAIgAjACQAJgAnACgAKgArAC0ALQAvADAAMwA0ADUANwA4ADkA
OwA8AD0APgA/AEAAQQBAAEEAQgBDAEMAQwBEAEQAQgBBAEAAPwA8ADoAOgA4ADYANAAx
AC0AKQAoACUAJAAgAB4AGwAZABkAFQATABEADwANAAoACAAIAAYABAACAAEAAQD+//3/
+//7//r/+P/2//b/9f/z//T/8//y//H/8v/x//H/8f/x//D/8P/w//D/8P/w//D/8v/z
//P/8//1//b/9//3//j/+f/5//v//P/9//3//v//////AQACAAIAAgAEAAQABAAEAAQA
BQAFAAUABQAFAAUABQAFAAQABAAEAAQABAACAAIAAQABAAAAAAD/////AQAAAP7//f/9
//3//P/8//z/+//6//j/+P/4//j/+P/4//j/+P/4//r/+//7//r/+v/7//7/AgAEAAYA
CAAIAAoADAAMAAwADAANAA0ADQAKAAYA/v/4//T/8f/w//D/8P/w//L/8v/y//L/8f/x
//L/8v/y//P/8//z//H/7v/q/+n/5//n/+j/6P/o/+f/5//n/+f/5//n/+f/5//n/+f/
5//n/+f/5//n/+f/6P/o/+j/6P/q/+3/9P8FABwAMwBKAGcAggCVAKgAxwDkAPAA8QDT
AIMA/v93/xL/wv6C/mz+g/6f/qz+vP7b/vv+IP9U/4L/ov+3/8P/zf/U/93/5P/s/+//
8v/z//b/+P/4//j/+f/6//v//P/9//7//v/+////AAABAAIAAwAEAAMABAAFAAYACAAI
AAgACAAIAAkACQAIAAgACQAKAAoACgALAAsACwAMAAwADAAMAAwADgAPAA8ADQAOAA8A
EAARABEAEgASABUAFgAXABgAGQAaABwAHQAcAB4AHwAhACEAIwAkACcAKAApACsALAAr
AC0ALgAvADAAMQAyADMANAA1ADYANwA1ADUANgA2ADQAMwAyADEAMAAuAC4ALAAqACgA
JQAhAB0AHAAZABgAFAASAA8ADQANAAkABwAFAAUAAwAAAP7//v/8//r/+P/3//f/9P/z
//P/8//y//D/8P/w/+//7f/u/+3/7P/r/+r/6f/p/+n/6f/o/+j/6P/o/+j/6P/o/+r/
6//r/+v/6//s/+3/7f/s/+3/7f/v//D/8f/x//L/8//z//X/9v/2//b/+P/4//r/+v/6
//v/+//7//v/+//7//v/+//6//z//P/8//z//P/8//v/+//6//r/+f/5//v/+v/4//f/
+f/5//j/+P/2//X/9f/1//b/9P/0//T/9P/0//T/9P/0//T/8v/0//X/9f/2//b/9//6
//r//P/+/wAAAgAEAAYABgAEAAQABQAFAAMAAAD8//T/8P/s/+n/6P/o/+j/6P/q/+z/
7P/s/+v/6f/q/+r/6v/t/+3/7f/r/+b/4v/h/9//3//g/+D/4P/d/93/3f/d/9//3//f
/9//3//f/9//3//d/93/3f/d/97/3v/e/97/4P/j/+7/AQAYAC8ASABlAH4AjwCoAMkA
4ADoAOMAuwBXAMT/P//c/o7+XP5Y/nP+i/6a/rL+1f77/ib/XP+G/57/r/+5/8H/yv/T
/9r/3v/j/+T/5f/o/+r/7P/s/+3/7v/t/+7/7//w//D/8P/x//L/8//0//X/9v/1//b/
9//4//r/+v/6//r/+v/7//v/+v/8//3//v/+//7/////////AAAAAAAAAAAAAAIAAwAD
AAMABAAFAAYABwAHAAgACAAJAAoACwAMAA0ADgAQABEAEgAUABUAFwAXABkAGgAdAB4A
HwAhACIAIwAlACYAJwAqACsALAAtACwALQAuAC8ALwAvADAAMAAuAC0ALAArACoAKAAo
ACYAIwAiACAAHQAbABoAFwAWABIAEAANAAsACwAHAAUAAwABAP///P/6//r/+P/2//T/
8//z//D/7//t/+3/7P/q/+j/6P/n/+X/5P/j/+L/4f/g/9//3//f/9//3v/e/97/3v/e
/97/3v/e/9//3//f/9//4P/h/+H/4v/j/+P/5f/k/+X/5f/m/+f/5//p/+r/7P/s/+7/
7v/u/+7/7v/v//H/8f/x//H/8f/x//H/8P/y//L/8v/y//L/8v/x//H/8P/w/+//7//v
/+7/7P/r/+v/6//q/+r/6v/p/+n/6f/q/+r/6P/o/+j/6P/o/+j/6P/o/+b/6P/p/+n/
6v/q/+v/7v/w//L/9P/2//r//P/+//7//v/+///////9//r/9v/u/+j/5P/h/+D/4P/g
/+D/4v/i/+L/4v/h/9//4P/g/+D/4//j/+P/4f/e/9r/2f/X/9X/1v/W/9b/1//X/9f/
1//X/9f/1//X/9f/1//X/9f/1//X/9f/1//Y/9j/2P/Y/9r/3//m//f/EAApAEAAXQB4
AIkApADHAN4A6ADlAL0AWQDE/zP/xv52/kz+TP5n/nn+hv6i/sv+8/4i/1r/hP+c/6v/
tf+//8r/0//a/+D/4//k/+X/6P/q/+z/7P/t/+7/7//w//H/8v/0//T/9f/2//f/+P/5
//r/+f/6//v//P/+//7//v/+/wAAAQABAAAAAgADAAQABAAEAAUABQAFAAgACAAIAAgA
CAAKAAsACwALAAwADQAOAA8ADwAQABAAEQASABMAFAAXABgAGgAbABwAHgAfACEAIwAl
ACYAKQAqACsALQAuADEAMwA0ADUANgA3ADgAOQA6ADsAPAA9AD0APQA+AD4AQAA/AD4A
PQA6ADgAOAA2ADMAMgAwAC0AKwAqACcAJgAiACAAHQAbABkAFQATABEADwANAAoACAAG
AAQAAgAAAP3//f/6//n/9//3//b/9P/y//L/8f/v/+7/7f/s/+v/6v/p/+n/6f/p/+j/
6P/o/+j/6P/o/+j/6P/p/+n/6f/r/+z/7f/t/+z/7f/t/+//8P/x//H/8v/z//P/9f/2
//b/9v/4//j/+P/4//j/+f/5//n/+f/5//n/+f/5//j/+v/6//r/+v/6//r/+f/5//j/
+P/3//f/9//2//T/8//z//P/8v/y//L/8f/x//H/8v/y//L/8P/w//D/8P/w//D/8P/w
//D/8v/z//P/9v/2//f/+v/8//7/AAACAAQABgAIAAgACAAIAAkACQAFAAIA/v/2//D/
7P/p/+j/6f/q/+v/7v/t/+z/6//p/+v/7P/s/+z/7f/t/+3/6//o/+T/4//h/+H/4v/i
/+L/4f/h/+H/4f/h/+H/4f/h/+H/4f/h/+H/4//j/+P/4//k/+T/5P/k/+T/7f/+/xMA
KgBBAGAAfQCOAKMAxADhAO4A7gDTAIMA/f9q//f+pv5u/mD+dv6L/pX+qv7O/vH+Gf9Q
/4L/oP+y/8H/yf/T/9z/5f/s/+7/8f/y//P/9v/4//r/+v/7//z//f/+////AAAAAAAA
AQACAAMABAAFAAYABwAIAAkACgAKAAoACgAKAAwADQANAAwADgAPABAAEAAQABEAEQAR
ABQAFAAUABQAFAAWABcAFwAVABYAFwAYABsAGwAcABwAHwAgACEAIgAjACQAJgAnACgA
KgArAC0ALwAxADIANQA0ADUANwA4ADsAPQA+AD8AQABBAEIAQwBEAEUARgBHAEcARwBI
AEgASABHAEYARQBCAEAAQAA+ADwAOgA3ADMAMQAwAC0ALAAoACYAIwAhAB8AGwAZABcA
FQATABAADgAMAAoACAAGAAUABQACAAEA//////7//P/6//r/+f/3//b/9f/0//P/9P/z
//P/8//x//D/8P/w//L/8v/y//L/8v/z//P/8//1//b/9//3//j/+f/5//v//P/9//3/
/v//////AQACAAIAAgAEAAQABAAEAAQABQADAAMAAwADAAMAAwADAAIAAgACAAIAAgAC
AAIAAQABAAAAAAD////////+//z/+//7//v/+v/6//z/+//7//v/+v/6//n/+v/4//j/
+P/4//j/+P/4//j/+P/6//v/+//+//7///8CAAQABgAIAAoADAAOABAAEAAQABAAEQAR
AA0ACgAGAP7/+P/0//H/8P/y//L/8v/0//L/8v/y//H/8f/y//L/8v/z//P/8//x/+7/
6v/p/+f/5//o/+j/6P/n/+f/5//n/+f/5//n/+f/6f/p/+n/6f/p/+n/6f/p/+r/6v/q
/+r/7v/1/wIAFwAuAEUAYgB/AJQApQDEAOMA8gD2AN8AmQAdAIr/Ff/C/oT+bv6C/pn+
o/6u/s7+8/4X/0r/gP+i/7b/xf/N/9f/4v/r//L/9v/3//r/+//+/wAAAAAAAAEAAgAD
AAQABQAGAAgACAAJAAoACwAMAA0ADgAPABAAEQASABIAEgASABIAFAAVABUAFAAWABcA
GAAYABoAGwAbABsAHAAcABwAHAAcAB4AHwAfAB8AIAAhACIAJQAlACYAJgAnACgAKQAq
ACsALAAuAC8AMAAyADMANQA1ADcAOAA7ADwAPQA/AEAAQQBDAEQARQBGAEcASABJAEoA
SwBMAE0ASwBLAEwATABMAEsASgBJAEYARABEAEIAPwA+ADwAOQA1ADQAMQAwACwAKgAn
ACUAIwAfAB0AGwAZABcAFAASABAADgAMAAoACQAJAAYABQADAAMAAgAAAP7//v/9//v/
/P/7//r/+f/4//f/9//3//n/+P/4//j/+P/4//j/+P/6//v/+//7//3//v//////AAAB
AAEAAwAEAAUABQAGAAUABQAHAAgACAAIAAoACgAKAAoACgALAAsACwALAAsACwALAAsA
CgAKAAoACgAKAAoACgAJAAkACAAIAAcABwAHAAYABAADAAMAAwACAAIAAgABAAEAAQAC
AAIAAQABAP//AAD+//7//v/+//7//v/+//7//v8AAAEAAQAEAAQABQAIAAoADAAOABAA
EgAUABYAFgAYABgAGQAZABcAFAAQAAgAAAD8//n/+P/4//j/+P/6//j/+P/4//f/9//4
//j/+P/7//v/+//5//b/8v/x/+//7f/u/+7/7v/v/+//7//v/+//7//v/+//7//v/+//
7//x//H/8f/x//D/8P/w//D/8v/3/wIAFQAwAEcAYAB/AJYAqQDEAOUA+AD+AO8AtwBL
ALj/N//g/pz+eP6C/p3+p/6y/s7+7/4R/0D/eP+g/7j/yf/R/9v/5P/t//T/+v/9//7/
//8CAAQABgAGAAcACAAJAAoACwAMAAwADAANAA4AEQASABMAFAATABQAFQAWABgAGAAY
ABgAGgAbABsAGgAaABsAHAAcABwAHQAdAB0AIAAgACAAIAAgACIAIwAjACMAJAAlACYA
JwAnACgAKAArACwALQAuAC8AMAAyADMANAA2ADcAOQA5ADsAPAA/AEAAQQBDAEQARQBH
AEgASQBKAEsATABNAE4ATwBQAFEATwBPAFAAUABQAE8ATgBNAEoASABIAEYAQwBCAEAA
PQA5ADgANQA0ADAALgArACkAJwAjACEAHwAdABsAGAAWABQAEgAQAA4ADQANAAoACQAH
AAcABgAEAAIAAgABAP//AAD///7//f/8//v/+//7//v/+v/6//r//P/8//z//P/8//3/
/f/9////AAABAAEAAgADAAMABQAGAAcABwAIAAkACQALAAwADAAMAA4ADgAOAA4ADgAP
AA8ADwAPAA8ADwAPAA8ADgAMAAwADAAMAAwADAALAAsACAAIAAcABwAJAAgABgAFAAUA
BQAEAAQABAADAAMAAwACAAIAAQABAP//AAAAAAAAAAAAAAAAAAAAAAAAAAACAAMAAwAE
AAQABQAIAAoADAAOABAAFAAWABgAGAAWABYAFwAXABUAEgAOAAYAAAD8//n/+P/2//b/
9v/4//j/+P/4//f/9//4//j/+P/5//n/+f/3//T/8P/v/+3/7f/u/+7/7v/t/+3/7f/t
/+3/7f/t/+3/7f/t/+3/7f/v/+//7//v//D/8P/w//D/8P/3/wQAFwAuAEUAYgCBAJYA
pwDEAOUA+AD8AO0AtQBFALT/Nf/e/pr+ev6I/qH+q/60/tD+8f4T/0L/eP+g/7j/yf/T
/9v/5v/v//T/+v/9//7///8CAAQABgAGAAcACAAJAAoACwAMAA4ADgAPABAADwAQABEA
EgATABQAFQAWABgAGAAYABgAGgAbABsAGgAaABsAHAAcABwAHQAdAB0AIAAgACAAIAAg
ACIAIwAjACMAJAAlACYAJwAnACgAKAArACwALQAuAC8AMAAyADMANAA2ADcAOQA5ADsA
PAA/AEAAQQBDAEQARwBJAEoASwBMAE0ATgBPAFAAUQBSAFMAUwBTAFQAVABSAFEAUABP
AEwASgBKAEgARwBGAEQAQQA7ADoANwA2ADQAMgAvAC0AKQAlACMAIQAfAB0AGgAYABgA
FgAUABIAEQARAA4ADQAJAAkACAAGAAYABgAFAAMAAgABAAAA///+//3//f/9/////v/+
//7//v/+//7//v/+/////////wEAAgADAAMABAAFAAUABwAIAAkACQAKAAsACwANAA4A
DAAMAA4ADgAQABAAEAARAA8ADwAPAA8ADwAPAA8ADgAQABAAEAAQAA4ADgANAA0ADAAM
AAsACwANAAwACgAJAAcABwAGAAYACAAHAAcABwAGAAYABQAFAAQABAAEAAQABAACAAIA
AgACAAIABAAFAAUABgAGAAcACgAMAA4AEAASABYAGAAaABoAGgAaABsAGwAXABQAEAAI
AAIA/v/7//r/+v/6//r//P/8//z//P/7//v//P/8//z//f/9//3/+//2//L/8f/v//H/
8v/y//L/7//v/+//7//v/+//7//v/+//7//v/+//8f/x//H/8f/w//D/8P/w//T/+f8G
ABsAMgBHAGQAhwCaAKsAyADpAPoA/ADrALEAQwC2/z//6v6m/oD+iv6n/rX+wP7Y/vf+
F/9G/3j/nv+2/8f/0f/Z/+L/6//y//j/+//8//3/AAACAAQABAAFAAYABQAGAAcACAAK
AAoACwAMAA0ADgAPABAADwAQABEAEgASABIAEgASABQAFQAVABQAFAAVABYAFgAWABcA
FwAXABgAGAAYABgAGAAaABsAGwAbABwAHQAeAB8AHwAgACAAIwAkACUAJgAlACYAKAAp
ACoALAAtAC8ALwAxADIANQA2ADcAOQA6ADsAPQA+AD8AQABBAEIAQwBCAEMARABFAEUA
RQBGAEYARABDAEIAQQA+ADwAPAA6ADgANgAzAC8AKwAqACcAJgAiACAAHQAbABkAFQAT
ABEAEQAPAAwACgAKAAgABgAEAAEAAQD+//3//f/9//z/+v/6//r/+f/3//b/9f/0//P/
8v/x//H/8f/x//D/8P/w//L/8v/y//L/8v/z//P/8//1//b/9//3//j/+f/5//v//P/9
//3//v//////AQACAAIAAgAEAAQABAAEAAQABQAHAAcABwAHAAcABwAHAAYABgAGAAYA
BgAGAAYABQAFAAQABAADAAMAAwACAAAA//8BAAEAAAAAAAAA/////////v/+//z//P/8
//z//P/8//z//P/8//r//P/9//3//v/+////AgACAAQABgAIAAwADgAQABAAEAAQABEA
EQAPAAwACAAAAPz/+P/1//T/8v/y//L/9P/2//b/9v/1//P/9P/0//T/9//3//f/9f/y
/+7/7f/r/+v/7P/s/+z/6f/p/+n/6f/p/+n/6f/p/+n/6f/p/+n/6//r/+v/6//q/+r/
6v/q/+z/7//4/wcAIAA3AE4AawCIAJkArgDPAOoA9ADzANUAgQD6/3H/DP+6/nz+av6B
/p3+rP68/t3+//4k/1j/hv+k/7n/w//N/9b/3//m/+z/8f/y//P/9v/4//j/+P/5//r/
+//8//3//v8AAAAAAQACAAEAAgADAAQAAwAEAAUABgAGAAYABgAGAAgACQAJAAgACAAJ
AAoACgAKAAsACwALAAwADAAMAAwACgAMAA0ADQAPABAAEQASABEAEQASABIAFQAWABcA
GAAXABgAGgAbABoAHAAdAB8AHwAhACIAJQAmACcAKQAqACkAKwAsAC0ALgAvADAAMQAy
ADMANAA1ADUANQA2ADYANAAzADIAMQAuACwALAAqACcAJgAkACEAHwAeABsAGgAWABQA
EQAPAA8ACwAJAAcABQADAAAA/v/+//z/+v/4//n/+f/2//X/8//z//L/8P/w//D/7//t
/+7/7f/s/+v/6v/p/+n/6f/n/+b/5v/m/+j/6P/o/+j/6P/p/+n/6f/r/+z/7f/t/+z/
7f/t/+//8P/x//H/8v/x//H/8//0//T/9P/2//b/+P/4//j/+f/5//n/+f/5//v/+//7
//r//P/8//z//P/8//z/+//7//r/+v/5//n/+//6//j/9//3//f/9v/2//b/9f/1//X/
9v/2//X/8//y//L/8v/y//L/8v/y//L/8v/w//L/8//z//T/9P/1//j/+P/6//z//v8C
AAQABgAGAAQABAAFAAUAAwAAAPz/9P/v/+z/6v/q/+r/6v/q/+z/7f/u/+//7//v//D/
8P/w//H/8f/x/+//7P/o/+f/5f/j/+T/5P/k/+P/4//j/+P/5f/l/+X/5f/l/+X/5f/l
/+P/4//j/+P/4v/i/+L/4v/m/+v/+P8PACgAPwBaAHcAjgCfAL4A3QDqAOoA2wCdACcA
nP8t/9b+iP5e/mj+hf6b/qz+zP7x/hX/QP9w/5L/qP+3/8H/x//S/9n/3v/k/+f/6P/p
/+z/7v/v/+7/7v/u/+//8P/x//L/8v/y//P/9P/1//b/9//4//f/+P/5//r/+v/6//r/
+v/6//v/+//6//r/+//8//z//P/9//3//f/+//7//v/+//7/AAABAAEA//8AAAEAAgAD
AAMABAAEAAUABgAHAAgACQAKAAwADQAMAA4ADwARABEAEwAUABcAFgAXABkAGgAZABsA
HAAdAB4AHwAgACEAIAAhACIAIwAjACMAJAAkACQAIwAiACEAHgAcABwAGgAXABYAFAAR
AA8ADgALAAoACAAGAAMAAQABAP3/+//5//n/9//0//L/8v/w/+7/7P/r/+v/6P/n/+f/
5//m/+T/5P/k/+P/4f/i/+H/4P/f/97/3f/d/93/2//a/9r/2v/c/9z/3P/c/9z/3f/d
/93/3f/e/9//3//e/9//3//h/+D/4f/h/+L/4//j/+X/5v/k/+T/5v/m/+b/5v/m/+f/
6f/p/+n/6f/p/+n/6f/o/+r/6v/q/+r/7P/s/+v/6//q/+r/6f/p/+v/6v/o/+f/6f/p
/+j/6P/o/+f/5//n/+b/5v/k/+T/5P/k/+T/5P/k/+T/4v/k/+X/5f/m/+b/5//q/+r/
7P/u//D/8v/0//b/9v/2//b/9//3//f/9P/w/+j/4v/e/9v/2v/Y/9j/2P/a/9z/3P/c
/9v/2//c/9z/3P/d/93/3f/b/9j/1P/T/9H/0f/S/9L/0v/R/9H/0f/R/9H/0f/R/9H/
0f/R/9H/0f/R/9H/0f/R/9L/0v/S/9L/0v/X/+D/8/8MACMAPABbAHQAhQCeAMEA1gDg
AN0AswBLALb/Kf/C/nb+SP5G/l3+df6G/qL+yf7x/h7/VP9+/5T/o/+t/7f/wP/J/9D/
1P/Z/9j/2f/c/97/4P/g/+H/4v/j/+T/5f/m/+j/6P/p/+r/6//s/+3/7v/t/+7/7//w
//D/8P/w//D/8v/z//P/8v/0//X/9v/2//b/9//3//f/+P/4//j/+P/4//r/+//7//v/
/P/9//7//////wAAAAABAAIAAwAEAAUABgAIAAkACgAMAA0ADwARABMAFAAXABgAGQAb
ABwAHwAhACIAIwAkACUAJgAnACgAKQAqACsAKwArACwALAAsACsAKgApACgAJgAmACQA
IwAiACAAHQAZABgAFQAUABAADgALAAkACQAFAAMAAQD///3/+v/4//b/9P/y//D/7f/t
/+r/6f/n/+f/5v/k/+L/4v/h/9//3v/d/9z/2//a/9n/2f/Z/9f/1v/W/9b/1v/W/9b/
1v/W/9f/1//X/9f/2P/Z/9n/2v/b/9v/3f/c/93/3f/e/9//3//h/+L/4v/i/+T/5P/m
/+b/5v/n/+f/5//n/+f/5//n/+f/5v/o/+j/6P/o/+b/5v/l/+X/5v/m/+X/5f/l/+T/
4v/h/+P/4//i/+L/4P/f/9//3//g/+D/3//d/97/3P/c/9z/3P/c/9z/3P/c/9z/3v/f
/9//4P/g/+H/5P/k/+b/6P/q/+7/8P/y//L/8v/y//P/8//x/+7/6v/i/9z/2P/V/9T/
1P/U/9T/1v/Y/9j/2P/X/9f/2P/Y/9j/1//X/9f/1f/U/9D/z//N/8v/zP/M/8z/y//L
/8v/y//N/83/zf/N/83/zf/N/83/zf/N/83/zf/Q/9D/0P/Q/9D/1f/i//X/DgAlAEAA
XwB2AIcApADFANYA3gDTAJkAIwCI/wP/ov5c/kD+Tv5l/nP+hv6o/s/+9f4q/2D/gv+Y
/6X/r/+5/8T/zf/U/9b/2f/a/9v/3v/g/+L/4v/j/+T/5f/m/+f/6P/q/+r/6//s/+3/
7v/v//D/7//w//H/8v/0//T/9P/0//b/9//3//b/+P/5//r/+v/6//v/+//7//z//P/8
//z//v8AAAEAAQABAAIAAwAEAAMAAwAEAAQABwAIAAkACgALAAwADgAPABAAEgATABUA
FwAZABoAHQAeAB8AIQAiACMAJQAmACcAKgArACwALQAuAC8AMAAxADEAMQAyADIAMAAv
AC4ALQAsACoAKgAoACUAJAAiAB8AGwAaABcAFgAUABIADwANAAsABwAFAAMAAQD///z/
+v/4//b/9P/y//D/7//r/+n/5//n/+b/5P/g/+D/3//d/97/3f/c/9v/2v/Z/9n/2f/X
/9b/1v/W/9b/1v/W/9b/1v/X/9f/1//X/9j/2f/Z/9r/2//b/93/3v/f/9//4P/h/+H/
4//k/+L/4v/k/+T/5v/m/+b/5//n/+f/5//n/+f/5//n/+b/5P/k/+T/5P/k/+T/4//j
/+L/4v/h/+H/4f/g/97/3f/d/93/3P/c/9z/2//b/9v/2v/a/9n/2f/X/9f/1//X/9f/
1//X/9f/1f/W/9j/2P/Z/9r/2//d/93/3v/g/+P/5//p/+n/6f/s/+3/7v/u/+//7P/o
/+b/3//a/9n/1//T/9L/0P/O/9D/0P/Q/9D/zv/O/87/zv/Q/9D/z//O/9H/zv/M/8r/
yP/G/w==
         </WaveFormData>
      </LeadData>
      <LeadData>
         <LeadByteCountTotal>10000</LeadByteCountTotal>
         <LeadTimeOffset>0</LeadTimeOffset>
         <LeadSampleCountTotal>5000</LeadSampleCountTotal>
         <LeadAmplitudeUnitsPerBit>4.88</LeadAmplitudeUnitsPerBit>
         <LeadAmplitudeUnits>��V</LeadAmplitudeUnits>
         <LeadHighLimit>2147483647</LeadHighLimit>
         <LeadLowLimit>268435456</LeadLowLimit>
         <LeadID>V3</LeadID>
         <LeadOffsetFirstSample>0</LeadOffsetFirstSample>
         <FirstSampleBaseline>0</FirstSampleBaseline>
         <LeadSampleSize>2</LeadSampleSize>
         <LeadOff>FALSE</LeadOff>
         <BaselineSway>FALSE</BaselineSway>
         <ExcessiveACNoise>FALSE</ExcessiveACNoise>
         <MuscleNoise>FALSE</MuscleNoise>
         <LeadDataCRC32>960212811</LeadDataCRC32>
         <WaveFormData>
9P70/vT+9P7w/uz+6P7k/gL/Hv86/1b/dP+Q/6z/yP/R/9r/4//s/+//8v/1//j/+//8
//3//v///wAAAQACAAMABAAFAAYABwAIAAkACgAMAAwADAAMAA0ADgAPABAAEQASABMA
FAAWABYAFgAWABgAGAAYABgAGgAaABoAGgAcABwAHAAcAB4AHgAeAB4AIAAgACAAIAAh
ACIAIwAkACcAKAApACoALQAuAC8AMAAzADQANQA2ADoAPAA+AEAAQgBEAEYASABKAEwA
TgBQAFIAVABWAFgAWgBcAF4AYABiAGIAYgBiAGAAYABgAGAAXwBeAF0AXABZAFgAVwBW
AFMAUABNAEoARgBEAEIAQAA9ADoANwA0ADAALgAsACoAJQAiAB8AHAAZABYAEwAQAAwA
CgAIAAYAAgAAAP7//P/6//j/9v/0//H/8P/v/+7/7P/s/+z/7P/q/+r/6v/q/+r/6v/q
/+r/6//s/+3/7v/w//D/8P/w//P/9P/1//b/9//4//n/+v/9//7///8AAAIAAgACAAIA
BAAEAAQABAAFAAYABwAIAAgACAAIAAgABgAGAAYABgAEAAQABAAEAAQABAAEAAQAAgAC
AAIAAgAAAAAAAAAAAP7//v/+//7//v/+//7///8AAAEAAgACAAMABgAHAAgACgANAA8A
EAASABIAEgASABAAEAAPAAsABgACAAAA/f/7//v/+//7//r/+v/6//r/+v/6//v//P/8
//z//P/7//j/8//v/+3/7f/s/+z/6//o/+j/6f/p/+n/6f/p/+n/6//r/+v/6//r/+v/
7P/t/+v/6//r/+v/7f/v//L/+P8EABQAJQA4AE4AYgBzAJMAtQDGANMA3ADLAIIADQCa
/0j/EP/p/tb+2P7e/ub+AP8d/zP/Vv+H/6n/vf/N/9X/3P/j/+v/8f/0//f/+P/5//r/
+//+////AAABAAIAAwADAAQABQAFAAcACAAHAAcACAAJAAoACgALAAwADQANAA0ADwAS
ABIAEgASABMAEwATABQAFAAUABUAFQAXABcAFwAYABgAGAAZABkAGQAbABwAHQAeAB8A
IAAhACIAIwAkACUAJgAnACkALAAsAC0AMAAyADQANQA3ADkAOwA+AEAAQgBEAEYASABK
AEwATgBQAFIAUgBUAFYAWABZAFsAXABdAF0AXQBdAF0AWgBZAFgAVwBWAFQAUgBQAEwA
SQBGAEMAQAA9ADoANwA1ADIAMAAuACsAKAAlACQAIAAdABoAFwATABEADgALAAkABgAE
AAIA///8//r/+P/4//b/8//v/+//7f/r/+n/6f/n/+b/5f/l/+X/5P/k/+b/5v/m/+X/
5//n/+f/6f/r/+z/7f/t//D/8f/y//P/9P/1//f/+P/5//r/+//8//3//v8AAAEA//8A
AAEAAgACAAMAAwADAAMABAAEAAQAAgADAAMAAwADAAIAAgACAAIAAQABAAAAAAAAAP7/
/v/+//7//v/9//z//P/8//z//P/6//r/+v/6//r/+v/7//z//f/+//7///8EAAUABgAI
AA0ADwAQABAAEAAQABAAEAAOAA0ACQAEAP7//P/5//f/+f/5//n/+v/4//j/+P/4//j/
+f/6//r/+v/6//n/9v/x/+3/6//r/+r/6v/p/+j/6P/p/+n/6f/n/+f/5//n/+n/6f/p
/+n/6f/q/+v/6//r/+v/6//r/+//8P/2/wQAFgApAD4AVgBoAHsAmwC7AMwA1wDcAMMA
dgD//47/PP8K/+X+1P7a/uT+6v4A/x//Nf9W/4X/p/+7/8v/0//a/+P/6//v//T/9//4
//n/+v/7//z//f/+////AAABAAEAAgADAAMABQAGAAcABwAIAAkACgAKAAsADAANAA0A
DQAPABAAEAAQABAAEQARABEAEgASABIAEwATABMAEwATABQAFAAUABUAFQATABUAFgAX
ABgAGQAaABsAHAAdAB4AHwAiACMAJQAoACgAKQAsAC4AMAAxADMANQA3ADoAPAA+AEAA
QgBEAEYARgBIAEoATABOAFAAUgBUAFMAVQBWAFcAVwBXAFcAVwBWAFUAVABTAFEATgBL
AEgARABBAD4AOwA4ADUAMgAvAC0AKgAoACYAIwAgAB0AHAAYABUAEgAPAAsACQAGAAMA
AQD+//z/+v/4//T/8f/u/+7/7P/p/+X/5f/j/+H/3//h/9//3v/d/93/3f/c/9z/3P/c
/9z/2//c/93/3v/h/+H/4v/j/+P/5v/n/+j/6f/q/+v/7f/u//H/8v/z//T/9f/2//j/
+f/5//r/+//8//z//f/9//3//f/+//7//v/8//3//f/9//v/+v/6//r/+v/5//n/+P/4
//j/9v/2//b/9P/0//T/9P/0//T/8v/y//L/8v/y//L/8//0//P/9P/0//X/+v/7//z/
/v///wEAAgACAAIAAgACAAIABAADAP//+v/2//T/8f/v/+3/7f/t/+7/8P/w//D/8P/w
//H/8v/y//L/8v/x/+7/6f/l/+P/4//k/+T/4//i/+D/4f/h/+H/4//j/+P/4//h/+H/
4f/h/+P/5P/l/+X/5f/l/+X/5f/l/+j/7v/6/wwAHwAyAEoAYgBxAIUApQC+AMkA1ADN
AJQAIQCe/zj/9v7F/qj+rv7G/tb+5v4F/yH/Ov9l/5H/q/+9/8n/0v/Z/9//5f/q/+//
8P/x//L/8//0//X/9v/3//j/+f/5//r/+//7//3//v//////AAABAAQABAAFAAYABwAH
AAcACQAKAAoACgAKAAsACwALAAwACgAKAAsACwANAA0ADQAOAA4ADgAPAA8ADwARABIA
EwAUABUAFgAXABgAGQAaABsAHAAdAB8AIgAiACMAJgAoACoAKwAtAC8ALwAyADQANgA4
ADoAPAA+AD4AQABCAEQARABGAEgASgBJAEsATABNAE0ATQBNAE0ATABLAEoASQBIAEYA
RABCAEAAPQA6ADcANgAzADAALQArACgAJgAkACEAHgAbABoAGAAVABIADwAMAAsACQAH
AAUAAgAAAP7//f/6//j/9v/2//T/8f/t/+3/6//p/+f/5//l/+T/4//j/+P/4v/i/+L/
4v/i/+H/4f/h/+H/4//j/+T/5f/l/+b/5//o/+n/6v/r/+3/7v/v//D/8f/y//X/9v/4
//n/9//4//n/+v/8//3//f/9////AAAAAAAAAAABAAEAAQABAAAAAAAAAAIAAQABAAAA
AAAAAP7//v/+//7//v/9//3//v/8//z//P/8//z//P/8//z//P/8//3//v///wAAAAAB
AAIAAwAEAAYACQALAAwADAAMAAwADAAMAAwACwAHAAIA/v/8//n/9//3//f/9//4//r/
+v/6//r/+v/7//z//P/8//z/+//4//P/7//t/+3/7P/s/+v/6v/q/+v/6//r/+v/6//r
/+v/6//r/+v/6//p/+r/6//r/+v/6//r/+v/7f/w//j/BgAYAC0AQABWAGoAeQCTALUA
ygDXAOQA1wCKAAUAfP8a/9r+rf6e/q7+xP7S/uj+Df8r/0z/e/+h/7f/xf/P/9b/3//l
/+v/8P/z//T/9f/2//f/+P/5//r/+//8//3//f/+//////8BAAIAAQABAAIAAwAEAAQA
BQAGAAcABwAHAAkACAAIAAgACAAJAAkACQAKAAoACgALAAsACwALAAsADAAMAAwADQAN
AA0ADwAQABEAEAARABIAEwAUABUAFgAXABgAGQAbAB4AHgAfACIAJAAmACcAKQArAC0A
MAAyADQANAA2ADgAOgA8AD4AQABCAEIARABGAEgASQBLAEwATQBNAE0ATQBNAE4ATQBM
AEsASgBIAEYARABCAD8APAA5ADcANQAzADEALwAsACoAKAAlACIAHwAeABgAFQASAA8A
DQALAAgABQABAP7//P/6//f/9P/y//D/7v/s/+n/5f/k/+P/4v/h/+H/3//e/93/3P/b
/9n/2P/Y/9j/2P/X/9f/1//X/9n/1//Y/9n/2f/a/9v/3P/d/97/3//h/+L/5f/m/+f/
6P/p/+r/7P/t/+3/7v/v//D/8P/x//H/8f/x//L/8v/y//L/8//z//P/9f/0//T/9P/y
//H/8f/w//D/8P/u/+7/6//q/+n/5//p/+j/5v/m/+b/5v/k/+T/5P/k/+b/5v/n/+j/
5//o/+j/6f/u/+//8P/y//P/9f/2//b/9v/2//b/9v/2//X/8f/s/+j/5v/j/+H/4f/h
/+H/4v/i/+L/4v/i/+L/4//k/+T/5P/k/+P/4P/b/9f/1f/V/9T/1P/T/9L/0v/T/9P/
0//T/9P/0//T/9P/0//T/9P/0//U/9X/1f/V/9X/1f/V/9f/2P/e/+j/+P8LAB4ANABI
AFkAdQCdALQAwQDQAMkAigATAI7/KP/k/rv+pv6o/rT+vP7S/vX+Ff84/2f/jf+h/6//
uf/C/8v/0//X/9z/3f/g/+H/4v/j/+T/5f/m/+f/6v/r/+v/7P/r/+v/7f/u/+//7//w
//H/8v/y//P/9P/3//f/9//5//r/+v/6//r/+//7//v//P/8//z//f/9/////////wAA
AAAAAAEAAQABAAMABAAFAAYABwAIAAkACgALAAwADQAOAA8AEQAUABQAFQAYABoAHAAd
AB8AIQAjACYAKAAqAC4AMAAyADQANgA4ADoAPAA+AEAAQgBEAEUARwBIAEkASwBLAEsA
SwBKAEkASABHAEYARABCAEAAQAA9ADoANwA2ADMAMAAtACsAKAAmACQAIQAeABsAGgAU
ABEADgALAAcABQACAP//+//4//b/9P/x/+7/7P/q/+r/6P/l/+H/3//d/9v/2f/Z/9f/
1v/V/9P/0//S/9L/0f/Q/8//zf/P/8//z//R/9H/0v/T/9P/1P/V/9b/1//Y/9n/2//c
/93/3v/f/+D/4f/i/+T/5f/l/+b/5//o/+j/6f/p/+n/6//s/+z/7P/s/+3/7f/t/+3/
7P/s/+z/7P/r/+v/6v/q/+r/6P/o/+j/6P/o/+f/5//m/+b/5P/k/+T/5P/k/+T/5P/k
/+b/5v/n/+j/6f/q/+r/6//w//H/8v/0//f/+f/6//r/+v/6//r/+v/4//f/8//u/+r/
6P/l/+P/5f/l/+X/5v/k/+T/5P/k/+b/5//o/+j/5v/m/+X/4v/f/9v/2f/Z/9j/2P/X
/9b/1v/X/9f/1//X/9f/1//X/9f/1//X/9f/1//Y/9n/2f/b/9v/2//b/93/4v/s//r/
CgAbADAASABYAHEAlwCxAL4AzQDMAKEAPAC//1b/EP/i/sX+wP7G/sr+2P74/hX/L/9c
/4n/o/+z/7//x//O/9f/3f/j/+b/5//o/+n/6v/r/+7/7//w//H/8v/z//P/9P/z//P/
9f/2//f/9//4//n//P/8//3//v////////8BAAIAAgACAAIABQAFAAUABgAGAAYABwAH
AAkACQAJAAoACgAKAAsACwALAA0ADgAPAA4ADwAQABEAFAAVABYAFwAYABkAGwAeACAA
IQAkACYAKAApACsALQAvADIANAA2ADgAOgA8AD4AQgBEAEYASABIAEoATABOAE8AUQBS
AFMAUwBTAFMAUwBSAFEAUABPAEwASgBIAEYARABBAD4AOwA6ADcANAAxAC8ALAAqACgA
JQAiAB8AHgAYABUAEgAPAAsACQAGAAMAAQD+//z/+v/3//T/8v/w/+7/7P/p/+X/5f/j
/+H/3//h/9//3v/d/9v/2//a/9r/3P/c/9z/2//d/93/3f/f/9//4P/h/+H/4v/j/+T/
5f/o/+n/6//s/+3/7v/v//D/8f/y//T/9f/1//b/9//4//j/+f/5//n/+f/6//r/+v/6
//v/+//7//n/+P/4//j/+v/5//n/+P/4//j/9v/2//T/9P/0//P/8//y//L/8v/w//D/
8P/w//D/8P/w//D/8P/w//H/8v/z//T/9P/1//r/+//8//7/AQADAAQABAAEAAQABAAE
AAIAAQD9//j/9P/y/+//7f/v/+//7//w/+7/7v/u/+7/7v/v//D/8P/w//D/7//s/+X/
4f/f/9//4P/g/9//3v/e/9//3//f/9//3//f/9//3//f/9//3//f/+D/4f/h/+P/4//j
/+P/5f/o//D//v8QACEANgBMAFwAcwCXALUAwgDPANIArQBUANv/cP8q//j+1/7M/tL+
2P7g/gD/Hf81/1z/i/+n/7n/xf/N/9b/3//l/+v/7v/v//L/8//0//X/9v/3//j/+f/6
//v/+//8//3//f///wAAAQABAAIAAwAEAAQABQAGAAkACQAJAAsADAAMAAwADAANAA0A
DQAOABAAEAARABEAEQARABEAEgAUABQAFQAVABUAFwAYABkAGgAbABwAHQAeAB8AIAAh
ACIAIwAlACgAKgArAC4AMAAyADMANQA3ADcAOgA8AD4AQABCAEQARgBIAEoATABOAE4A
UABSAFQAVQBXAFgAWQBZAFkAWQBZAFgAVwBWAFUAUgBQAE4ATABIAEUAQgA/ADwAOQA2
ADMAMQAuACwAKgAnACQAIQAgABwAGQAWABMADwANAAoABwADAAAA/v/8//v/+P/2//T/
9P/y/+//6//r/+n/5//l/+X/4//i/+H/4f/h/+D/4P/i/+L/4v/h/+L/4//k/+f/5//o
/+n/6f/q/+v/7P/t//D/8f/z//T/9f/2//f/+P/5//r//P/9//3//v///wAA/v//////
/////wAAAAAAAAAAAQABAAEAAQAAAAAAAAD+//3//f/8//z//P/6//r/+v/6//r/+f/5
//j/+P/4//j/9v/2//b/9v/2//b/9v/2//b/+P/4//n/+v/7//z//P/9/wAAAQACAAQA
CQALAAwADAAMAAwADAAMAAwACwAHAAIA/P/6//f/9f/1//X/9f/2//b/9v/2//b/9v/3
//j/+P/4//j/9//0//H/7f/r/+v/6P/o/+f/5v/m/+f/5//n/+f/5//n/+f/6f/p/+n/
6f/p/+r/6//r/+3/7f/t/+3/7//y//j/BAAWACcAOgBSAGYAeQCbALsAygDXAN4AxwB8
AAcAmP9I/xT/7/7e/uD+5v7s/gb/I/85/1z/if+r/7//z//Z/97/5//v//X/+P/5//z/
/f/+////AAABAAIAAwAEAAUABQAGAAcABwAJAAoACQAJAAoACwAMAAwADQAOABEAEQAR
ABMAFAAUABQAFAAVABUAFQAWABYAFgAXABcAGQAZABkAGgAcABwAHQAdABsAHQAeAB8A
IAAhACIAIwAkACUAJgAnACgAKQArAC4ALgAvADIANAA2ADcAOQA7AD0AQABCAEQARgBI
AEoATABQAFIAVABWAFYAWABaAFwAXQBfAGAAYQBfAF8AXwBfAF4AXQBcAFsAWgBYAFYA
VABQAE0ASgBHAEQAQQA+ADsAOQA2ADQAMgAvACwAKQAoACQAIQAeABsAFwAVABIADwAL
AAgABgAEAAMAAAD+//z/+v/4//X/8f/x/+//7f/r/+3/6//q/+n/6f/p/+j/6P/o/+j/
6P/n/+j/6f/q/+3/7f/u/+//7//x//P/9f/3//j/+f/7//z//f/+////AAABAAIABAAF
AAUABgAHAAgACAAJAAkACQAJAAoACgAKAAoACwALAAsACQAIAAgACAAIAAcABwAGAAYA
BgAEAAQAAgACAAIAAQABAAAAAAAAAP7//v/+//7//v/+//7//v/+//7//v/+////AAAB
AAIAAgADAAgACQAKAAwADwARABIAEgASABIAEgASABIAEQANAAgAAgAAAP3/+//9//3/
/f/+//z//P/8//z//P/9//7//v/+//7//f/6//X/8f/v/+//7v/u/+3/7P/s/+3/7f/t
/+3/7f/t/+3/7f/t/+3/7f/t/+7/7//v//H/8f/x//H/8//2//z/CAAaACsAPgBWAGoA
ewCdAL0AzgDZAOAAyQB8AAcAmv9O/xj/9f7m/uj+7P7y/gz/Kf89/2D/j/+v/8P/0//b
/+L/6//x//f/+v/9//7///8AAAEABAAFAAYABwAIAAkACQAKAAsACwANAA4ADQANAA4A
DwASABIAEwAUABcAFwAXABkAGgAaABoAGgAdAB0AHQAeAB4AHgAfAB8AIQAhACEAIgAi
ACIAIwAjACMAJQAmACcAJgAnACgAKQAsAC0ALgAvADAAMQAzADYANgA3ADoAPAA+AD8A
QQBDAEUASABKAEwATgBQAFIAVABWAFgAWgBcAF4AYABiAGQAZQBnAGgAaQBnAGcAZwBn
AGYAZQBkAGMAYgBgAF4AXABaAFcAVABRAE4ASwBIAEUAQwBAAD4APAA5ADYAMwAyAC4A
KwAoACUAIQAfABwAGQAVABIAEAAOAA0ACgAIAAYABAACAP//+//7//n/9//1//f/9f/0
//P/8//z//L/8v/y//L/8v/x//L/8//0//f/9//4//n/+f/8//3//v///wIAAwAFAAYA
BwAIAAkACgALAAwADgAPAA0ADgAPABAAEAARABEAEQARABIAEgASABAAEQARABEAEQAQ
ABAAEAAQAA8ADwAOAA4ADgAMAAwADAAMAAwACwALAAwADAAKAAoACAAIAAgACAAIAAgA
CAAIAAgACAAJAAoACwAMAAwADQAQABEAEgAUABkAGwAcABwAHAAcABwAHAAaABkAFQAQ
AAoACAAFAAMABQAFAAUABgAGAAYABgAGAAYABwAIAAgABgAGAAUAAgD9//n/9//3//j/
+P/3//b/9P/1//X/9f/3//f/9//3//f/9//3//f/9//4//n/+f/5//n/+f/5//3/AAAI
ABYAKgA9AFIAbAB+AI8ArwDPANwA5QDmAMcAcgD5/4r/QP8O/+n+3P7q/vb+/v4W/zH/
Rf9o/5X/tf/L/9v/5f/q//P/+f///wIABQAIAAkACgALAAwADQAOAA8AEAARABEAEgAT
ABMAFQAWABcAFwAYABkAGgAaABsAHAAfAB8AHwAhACAAIAAgACAAIQAhACEAIgAiACIA
IwAjACUAJQAlACYAJgAmACcAJwAnACkAKgArACwALQAuAC8AMAAxADIAMwA2ADcAOQA8
ADwAPQBAAEIAQgBDAEUARwBJAEwATgBQAFIAVABWAFgAWgBcAF4AYABgAGIAZABmAGUA
ZwBoAGkAaQBpAGkAaQBoAGcAZgBlAGQAYgBgAF4AWgBXAFQAUQBOAEsASABFAEUAQgBA
AD4AOQA2ADMAMgAwAC0AKgAnACMAIQAeABsAGQAWABQAEgAPAAwACgAIAAYABAABAP3/
+f/3//X/8//x/+//7v/t/+r/6f/n/+b/5v/m/+b/5f/n/+f/5//p/+v/7P/t/+3/7v/v
//D/8f/0//X/9//4//v//P/9//7///8AAAIAAwADAAQABQAGAAYABwAHAAcACQAKAAoA
CgAIAAkACQAJAAkACAAIAAgACgAJAAkACAAIAAgABgAGAAYABgAGAAUABQAEAAQAAgAC
AAIAAgACAAIAAgACAAIAAgADAAQABQAGAAYABwAKAAsADAAOABEAEwAUABQAFAAUABQA
FAAUABMADwAKAAgABgADAAEA////////AAACAAIAAgACAAIAAwAEAAQABAAEAAMAAAD7
//f/9f/1//T/9P/z//L/8P/x//H/8f/x//H/8f/x//P/8//z//P/8f/y//P/8//z//P/
8//z//X/+P/8/woAHAAvAEIAWgBwAH0AlQC1AMwA1wDgANsAngAnAJ7/OP/y/sP+qv6w
/sr+3P7q/gn/Jf9A/2v/lf+v/8H/zf/W/93/5f/r//D/8//0//X/9v/3//r/+//8//3/
/v//////AAD/////AQACAAMAAwAEAAUABgAGAAcACAAJAAkACQALAAwADAAMAAwACwAL
AAsADAAOAA4ADwAPAA8ADwAPABAAEAAQABEAEQARABMAFAAVABQAFQAWABcAGAAZABoA
GwAcAB0AHwAiACAAIQAkACYAKAApACsALQAtADAAMgA0ADQANgA4ADoAOgA8AD4AQABC
AEQARgBIAEcASQBKAEsASwBLAEsASwBKAEkASABHAEgARgBEAEIAQAA9ADoANwA2ADMA
MAAtACsAKAAmACQAIQAeABsAGgAXABUAEwARAA0ACwAIAAUAAwAAAP7//P/7//j/9v/0
//P/8v/w/+3/7f/r/+n/5//l/+P/4v/h/+H/4f/g/+D/3//e/93/2//b/9v/2//d/9v/
3P/d/93/3v/f/+D/4f/g/+H/4//k/+P/5P/l/+b/5//o/+r/6//p/+r/6//s/+7/7//v
/+//7//w//D/8P/w//H/8f/x//H/8P/w//D/8v/x//H/8P/w//D/7v/u/+z/7P/s/+v/
7f/s/+z/6v/o/+j/6P/o/+j/6P/o/+j/6P/o/+j/6f/q/+v/7P/s/+3/8P/x//L/9P/3
//n/+v/6//r/+v/6//r/+P/3//P/7v/s/+r/5//l/+f/5//n/+j/6f/q/+v/7P/s/+3/
7v/u/+7/7v/t/+r/5f/h/9//3//e/97/3f/c/9z/3f/d/93/2//b/9v/2//d/93/3f/d
/9v/3P/d/93/3f/d/93/3f/h/+T/7v8AABgALQBCAFgAaAB1AJEArQC6AMMAygClADYA
n/8k/9L+mP51/nj+lP6y/sT+4v4H/yX/Sv91/5X/qf+3/7//xv/P/9f/2//e/+H/4v/j
/+T/5f/m/+f/6P/p/+r/6//r/+z/7f/t/+//8P/x//H/8v/z//T/9P/1//b/9//3//f/
+f/4//j/+P/4//f/9//3//j/+P/4//n/+f/5//n/+f/6//z//P/9//3/+//9//7///8A
AAEAAgADAAIAAwAEAAUABgAHAAkADAAKAAsADgAQABAAEQATABUAFQAYABoAHAAdAB4A
HwAgACIAJAAmACgAKAAqACwALgAtAC8AMAAxADMAMwAzADMAMgAxADAALwAuACwAKgAo
ACgAJQAiAB8AHQAbABkAFwAXABQAEgAQAA8ADAAJAAgABgADAAAA/f/7//n/9v/z//P/
8P/u/+z/6//o/+b/5P/j/+L/4P/d/9z/2//a/9n/2f/X/9b/1f/V/9X/1P/U/9L/0v/S
/9H/0f/R/9H/0//S/9L/0v/R/9D/0f/S/9P/0//T/9T/1P/T/9T/1f/W/9X/1v/Y/9n/
2f/a/9v/3P/c/93/3f/d/9//4P/g/+D/4P/h/+H/4f/i/+L/4//k/+T/4//j/+L/5P/k
/+L/4v/k/+T/5P/j/+H/4P/i/+L/4v/i/+D/4P/g/+D/4P/g/+H/4v/j/+T/5P/l/+b/
5//o/+r/7f/v//D/8P/w//D/8P/w//L/8f/t/+j/5P/i/9//3f/b/9v/2//c/97/3v/e
/97/3v/f/+D/4P/i/+L/4f/e/9n/1f/T/9P/0P/Q/8//zv/O/8//z//P/8//z//P/8//
z//P/8//z//P/9D/0f/R/8//z//P/8//0f/W/9z/6P/8/w8AIgA6AE4AXQB5AJ0AsAC/
AM4AwwB0AOn/XP/2/rb+j/6A/oz+ov6w/sr+7/4R/zb/Zf+J/5v/q/+1/7z/w//L/9H/
1P/X/9j/2f/a/9v/3v/f/+D/4f/i/+P/4//k/+X/5f/n/+j/6f/p/+r/6//s/+z/7f/u
/+//7//v//H/8P/w//D/8P/z//P/8//0//T/9P/1//X/9//3//f/+P/4//j/+f/5//n/
+//8//3//v///wAAAQAAAAEAAgADAAYABwAJAAwACgALAA4AEAASABMAFQAXABgAHAAf
ACIAJAAmACgAKgAsAC4AMAAyADQANgA4ADoAOwA9AD4APwBBAEEAQQBBAEAAPwA+AD0A
PgA8ADoAOAA4ADUAMgAvACwAKQAmACMAIwAgAB4AHAAXABQAEQAQAA4ACwAIAAUA///9
//r/9//z//D/7v/s/+v/6P/m/+T/4v/g/93/2f/Z/9f/1f/T/9P/0f/Q/8//zf/N/8z/
zP/K/8r/yv/J/8n/yf/J/8v/yv/K/8r/yf/M/83/zv/P/87/z//R/9L/0//U/9X/1v/X
/9j/2v/b/9v/3P/d/97/3v/f/9//3//h/+L/4v/i/+L/4//j/+P/5f/k/+T/5P/i/+H/
4f/g/+D/4P/e/97/3v/e/97/3f/f/+D/3v/e/9z/3P/c/9z/3P/a/9r/2v/a/9z/3P/d
/97/3//g/+D/4f/k/+X/5v/o/+v/7f/u/+7/7v/u/+7/7v/u/+3/6f/k/+D/3v/b/9n/
2f/Z/9n/2v/c/9z/3P/c/9r/2//c/9z/3P/c/9v/2P/T/8//zf/N/8z/zP/L/8r/yP/J
/8n/yf/L/8v/y//L/8v/y//L/8v/yf/K/8v/y//N/83/zf/N/8//0v/Y/+b/9v8JABwA
MgBEAFkAewCdALAAvwDMALcAYgDh/2T/Cv/Q/q3+nv6k/rD+uP7W/vn+F/8+/23/i/+d
/6v/tf+8/8f/zf/R/9T/1//Y/9n/2v/b/9z/3f/e/9//4P/h/+H/4v/j/+P/5f/m/+f/
5//o/+n/6v/q/+v/7P/t/+3/7f/v//D/8P/w//D/8//z//P/9P/0//T/9f/1//f/9//3
//j/+P/4//n/+f/5//v//P/9//z//f/+////AAABAAIAAwAEAAUABwAKAAwADQAQABIA
FAAVABcAGQAZABwAHgAgACIAJAAmACgAKgAsAC4AMAAyADQANgA4ADkAOwA8AD0APQA9
AD0APQA+AD0APAA7ADgANgA0ADIAMAAtACoAJwAmACMAIAAdABsAGAAWABQADwAMAAkA
CAAEAAEA/v/7//f/9f/y/+//7P/o/+X/4v/f/9z/2v/Y/9j/1v/T/8//z//N/8v/yf/H
/8X/xP/D/8H/wf/A/8D/wP/A/8D/v//B/8H/wf/D/8P/xP/F/8X/xv/H/8j/yf/K/8v/
zf/O/83/zv/P/9D/0f/S/9T/1f/X/9j/2f/a/9j/2f/Z/9n/2f/a/9r/2v/a/9v/2//b
/9n/2P/Y/9j/2P/X/9f/1v/W/9b/1P/U/9T/1P/U/9P/0f/Q/9D/0P/O/87/zv/O/8z/
zP/M/8z/zP/M/83/z//P/9D/0P/R/9H/1P/U/9T/1//Z/9r/3P/d/97/3//f/9//3P/a
/9j/1P/R/8//z//L/8r/yf/J/8n/yf/J/8n/x//I/8n/yf/L/8v/yv/J/8j/xP/A/77/
vP+6/w==
         </WaveFormData>
      </LeadData>
      <LeadData>
         <LeadByteCountTotal>10000</LeadByteCountTotal>
         <LeadTimeOffset>0</LeadTimeOffset>
         <LeadSampleCountTotal>5000</LeadSampleCountTotal>
         <LeadAmplitudeUnitsPerBit>4.88</LeadAmplitudeUnitsPerBit>
         <LeadAmplitudeUnits>��V</LeadAmplitudeUnits>
         <LeadHighLimit>2147483647</LeadHighLimit>
         <LeadLowLimit>268435456</LeadLowLimit>
         <LeadID>V4</LeadID>
         <LeadOffsetFirstSample>0</LeadOffsetFirstSample>
         <FirstSampleBaseline>0</FirstSampleBaseline>
         <LeadSampleSize>2</LeadSampleSize>
         <LeadOff>FALSE</LeadOff>
         <BaselineSway>FALSE</BaselineSway>
         <ExcessiveACNoise>FALSE</ExcessiveACNoise>
         <MuscleNoise>FALSE</MuscleNoise>
         <LeadDataCRC32>2186738230</LeadDataCRC32>
         <WaveFormData>
uv+6/7r/uv+U/27/SP8i/zv/Uv9p/4D/k/+m/7n/zP/S/9j/3v/k/+b/6P/q/+z/7f/u
/+//8P/y//L/8v/y//T/9P/0//T/9f/2//f/+P/6//r/+v/6//z//P/8//z//f/+////
AAACAAIAAgACAAIAAgACAAIABAAEAAQABAAEAAQABAAEAAYABgAGAAYACAAIAAgACAAJ
AAoACwAMAA0ADgAPABAAEwAUABUAFgAZABoAGwAcAB8AIAAhACIAJAAmACgAKgAuADAA
MgA0ADcAOAA5ADoAPAA+AEAAQgBFAEYARwBIAEoASgBKAEoASABIAEgASABHAEYARQBE
AEIAQAA+ADwAOgA4ADYANAAyADAALgAsACgAJgAkACIAHgAcABoAGAAVABIADwAMAAkA
BgADAAAA/v/8//r/+P/0//L/8P/u/+z/6v/o/+b/5f/k/+P/4v/h/+D/3//e/97/3v/e
/97/4P/g/+D/4P/h/+L/4//k/+X/5v/n/+j/6//s/+3/7v/x//L/8//0//f/+P/5//r/
+//8//3//v8AAAAAAAAAAAIAAgACAAIAAgACAAIAAgAAAAAAAAAAAAAAAAAAAAAA/v/+
//7//v/8//z//P/8//z/+//7//v/+//7//v//P/8//z//f/9////AAABAAMABAAFAAgA
CAAKAAoACgAKAAkACQAIAAcAAgAAAP7/+//7//v/+//8//v/+//7//v/+//7//3//v/+
//7//v/8//j/8v/u/+3/7P/q/+r/6v/p/+n/6f/p/+n/6f/p/+n/6f/p/+n/6P/o/+n/
6f/p/+n/6f/q/+r/6v/s/+z/6//s//L/+P/9/wYAFQApAE4AewCbAL4A7gAQAQUB1QCM
AD4A+/+4/2z/Lv8W/xv/Nf9W/2r/gv+i/7r/yP/R/9j/2//h/+b/6v/r/+3/8P/w//H/
8v/x//L/8//0//X/9f/1//X/+P/4//j/+v/4//j/+v/7//z//f/9//7//v8AAAAAAAAC
AAIAAwADAAIAAgACAAIABAAFAAUABgAGAAYABgAHAAUABQAGAAcABwAHAAkACQALAAsA
DAAMAA0ADgAPABAADwARABIAFAAXABgAGQAcABoAHQAfACEAIwAlACYAKAAqACwALgAv
ADEAMwA1ADcAOAA7AD0APwBAAEEAQgBDAEQARQBGAEYARABEAEQARABCAEEAPwA+AD0A
OwA5ADcAMwAyAC8ALQArACoAKAAmACQAIwAhAB4AHAAaABcAFAARAA4ACwAHAAQAAgD/
//z/+f/4//X/8//x/+7/6v/p/+f/5f/j/+H/4f/f/97/3P/a/9n/2f/Z/9r/2f/Z/9n/
2//b/9v/2//e/9//3//h/+L/4//k/+T/5//o/+n/6//t/+7/8P/x//L/8//1//b/9//4
//r/+//6//v//P/8//z//f/+//7//v/+///////9//3//f/9//3//f/9//3/+//7//r/
+f/5//n/+f/4//j/9v/2//b/9v/1//X/9f/1//f/9//4//j/+P/5//n/+//8//3///8A
AAMABgAGAAYABAAEAAQAAwADAAIAAQD+//z/+v/3//X/9f/1//b/9//1//X/9f/1//X/
9//4//j/9v/2//T/8P/s/+j/5//m/+T/5P/k/+P/4//j/+P/4//j/+P/4//j/+H/4f/g
/+D/4//j/+P/4//j/+T/5P/k/+b/5v/n/+r/7v/0//n/BgAVACsAUgB9AJsAvADqAAQB
8wC7AG4AIADh/6D/VP8g/w7/Ff8t/0z/ZP98/5r/sP/A/8v/0P/V/9v/4P/k/+X/5//o
/+j/6f/q/+v/7P/t/+7/7//v/+//7//w//D/8P/y//T/9P/2//f/9v/3//f/+P/4//r/
+v/6//r/+v/7//v//P/8//z//P/+//////8AAAAAAAAAAAEAAQABAAIAAwABAAEAAwAD
AAUABQAGAAYABwAIAAkACgALAA0ADgAQABMAFAAVABgAFgAZABsAHQAhACMAJAAmACgA
KgAsAC0ALwAxADMANQA2ADkAOwA9AD4APwBAAEEARABFAEYARgBEAEQARABEAEIAQQA/
AD4AOwA5ADcANQAzADIALwAtACsAKgAoACYAJAAjACEAHgAcABoAFwAUABEADgALAAcA
BAACAP///P/5//j/9f/z/+//7P/o/+f/5//l/+P/4f/f/93/3P/a/9r/2f/Z/9n/2P/X
/9f/1//Z/9n/2f/Z/9z/3f/d/9//4P/h/+L/4v/l/+b/5//p/+v/7P/u/+//8P/x//P/
9P/1//b/+P/5//j/+f/6//r//P/9//7//v/+//7///////3//f/9//3//f/9//3//f/9
//3//P/7//n/+f/6//j/+P/4//j/9//3//f/9//3//f/+P/4//j/+f/5//v//P/9////
AAABAAQABAAEAAIAAgACAAEAAwACAAEA/v/8//r/9//1//P/8//0//X/9//3//f/9//1
//f/+P/4//j/+P/2//L/7P/o/+f/5v/m/+b/5v/l/+P/4//j/+P/5f/l/+X/5f/j/+P/
4v/i/+P/4//j/+P/4//k/+T/5P/m/+j/6f/s//T//P8DABAAHwAtAEgAbQCNAKQAyADu
AOcArQBUAPj/r/94/0D/FP8I/w3/Hf88/1b/av+I/6b/uP/D/87/0//X/97/4v/l/+n/
6v/q/+v/7P/r/+z/7f/u/+//7//v/+//8v/y//L/9P/y//L/9P/1//j/+f/5//r/+P/6
//r/+v/8//z//f/9//z//P/8//z//v//////AAAAAAAAAAABAAEAAQACAAMAAQABAAMA
AwAFAAUABgAGAAcACAAJAAoADQAPABAAEgATABQAFQAYABgAGwAdAB8AHwAhACIAJAAm
ACgAKgArAC0ALwAxADMANAA3ADkAOwA8AD0APgA/AEAAQQBCAEIAQgBCAEIAQgBCAEEA
PwA+AD0AOwA5ADcANwA2ADMAMQAvAC4ALAAqACgAJwAlACIAIAAeABsAGAAXABQAEQAN
AAoACAAFAAIA///+//v/+f/3//T/8P/v/+//7f/r/+n/5//l/+T/4v/g/9//3//f/97/
3f/d/93/3f/d/93/3f/e/9//3//h/+D/4f/i/+L/4//k/+X/5//n/+j/6v/r/+z/7f/v
//D/8f/y//T/9f/2//f/+P/4//r/+//8//z//P/8//3//f//////////////////////
//////7//f/9//3//f/8//z//P/8//z//P/8//v/+//7//v/+//7//z//P/8//3//f//
//7///8BAAIAAwAGAAYABgAGAAYABgAFAAUABAADAAAA/v/8//n/9//3//f/+P/5//v/
+//7//v/+//9//7//v/+//7//P/4//D/7P/r/+r/6P/o/+j/5//n/+f/5//n/+n/6f/p
/+n/6f/p/+j/6P/n/+f/5//n/+f/6P/o/+j/6P/q/+v/8P/4/wIACQAUACMAMQBQAHkA
lQCwANoA+ADlAJsANgDY/5P/Xv8u/xD/Cv8P/yP/Qv9e/3b/lP+u/77/yf/Q/9X/2//e
/+L/5f/n/+j/6P/p/+r/6//s/+3/7v/v/+//7//v//D/8P/w//L/8v/y//T/9f/2//f/
9//4//b/+P/4//j/+v/6//v/+//8//z//P/8//z//f/9//7//v/+//7////9//3//v//
//////8BAAEAAQABAAIAAgAFAAYABwAIAAkACwAMAA4ADwAQABEAFAASABUAFwAZABsA
HQAeACAAIgAkACYAJwApACsALQAvADAAMwA1ADcAOAA5ADoAOwA+AD8AQABAAEAAQABA
AEAAQAA/AD0APAA6ADkAOAA3ADUANAAxAC8ALwAuACwAKgAoACcAJQAiACAAHgAbABgA
FQASAA8ACwAIAAYAAwAAAP3//P/5//f/9f/y/+7/7f/r/+n/5//l/+P/4f/g/97/3f/b
/9r/2f/Y/9f/1//X/9f/1//X/9f/1v/X/9f/2f/Y/9n/2v/a/9v/3P/d/9//3//g/+L/
4//k/+X/5//o/+n/6v/s/+3/7v/v//D/8P/y//P/9P/0//b/9v/3//f/9//3//f/9//3
//f/9//3//f/9//2//X/9f/1//X/9P/0//T/9P/0//T/9P/z//P/8//z//P/8//0//T/
9P/1//X/9//4//n/+//8//3/AAAAAAAAAAAAAAAA//////7//f/6//j/9v/z//H/8f/x
//L/8//z//P/8//z//P/9f/2//b/+P/4//b/8v/s/+j/5//m/+T/5P/k/+P/4f/h/+H/
4f/h/+H/4f/h/+P/4//i/+L/4f/h/+H/4f/j/+T/5P/k/+T/5P/l/+b/7P/y//f/AAAN
ACEAQgBvAJMAsgDgAAgBBQHXAIYALADl/6j/Zv8u/xT/Ef8j/0T/YP96/5b/rv+8/8f/
zv/T/9v/4P/k/+X/5//o/+j/6f/q/+v/7P/t/+7/7//v/+//7//w//D/8P/y//L/8v/0
//X/9P/1//X/9v/4//r/+v/6//r/+v/7//v//v/+//7//v/8//3//f/+/wAAAAAAAAEA
/////wAAAQABAAEAAwADAAUABQAGAAYABwAIAAkACgALAA0ADgAQABEAEgATABYAFgAZ
ABsAHQAfACEAIgAkACYAKAAqACsALQAvADEAMwA0ADcAOQA7AD4APwBAAEEARABFAEYA
RgBGAEYARgBGAEYARQBDAEIAQQA/AD0AOwA7ADoANwA1ADEAMAAuACwAKgApACcAJAAg
AB4AGwAYABIADgAKAAUAAgAAAP3/+v/1//T/8f/v/+3/6v/m/+X/4//h/9//3f/Z/9f/
1v/U/9L/0f/R/9H/zv/N/83/zf/N/83/zf/N/8z/zf/N/8//0P/R/9L/0v/T/9T/1f/X
/9f/2P/a/9v/3v/f/+H/4v/j/+T/5v/n/+j/6f/q/+r/6v/r/+z/7P/u/+7/7//v/+//
7//v/+//7//v/+//7//v/+//7v/t/+3/7f/t/+z/7P/s/+z/6v/q/+r/6v/r/+v/6//r
/+v/6//s/+z/7P/t/+3/7//y//P/9f/2//X/+P/4//j/+P/4//j/9//3//b/9f/y//D/
7v/r/+n/6//r/+z/7f/r/+v/6//r/+3/7//w//D/7v/u/+z/6P/i/97/3f/c/9r/2v/a
/9n/2//b/9v/2//b/9v/2//b/9n/2f/Y/9j/2//b/9v/2//b/9z/3P/c/9z/3P/d/+L/
5v/q//H/AAAPACsAWAB/AJ8AyAD2AAQB5QCjAFIACADJ/4D/OP8O/wb/Ff81/1L/aP+E
/6D/sv+8/8X/yv/P/9X/2v/e/9//4f/g/+D/4f/i/+P/5P/l/+b/6f/p/+n/6f/o/+j/
6P/q/+z/7P/u/+//7v/v/+//8P/w//L/8v/y//T/9P/1//X/9v/2//b/9v/2//f/9//4
//j/+P/4//n/+f/5//r/+//7//v//f/9//////8AAAAAAQACAAMABAAFAAcACAAKAAsA
DAANABAAEgAVABcAGQAZABsAHAAeACAAIgAkACUAKQArAC0ALwAwADMANQA3ADgAOQA6
ADsAPgA/AEAAQABAAEAAQABAAD4APQA7ADoAOQA3ADUAMwAxADAALQArACkAKAAmACQA
IAAfAB0AGgAYABYAEwAQAA0ACgAHAAMAAAD+//v/+P/1//T/8f/v/+3/6v/m/+X/4//h
/9//3f/b/9n/2P/W/9b/1f/V/9X/1P/T/9P/0//V/9X/1f/V/9b/1//X/9n/3P/d/97/
3v/h/+L/4//l/+f/6P/q/+v/7P/t/+//8P/v//D/8v/z//T/9f/2//b/9v/3//j/+P/4
//j/+f/5//n/+f/5//n/9//3//f/9//3//f/9v/1//X/9f/1//T/9P/y//P/8v/w//D/
8P/w/+//7//v/+//7//v//D/8P/w//H/8f/z//b/9//5//r/+//+//7//v/+//7//v/9
//v/+v/5//b/9v/0//H/7//v/+//8P/x/+//7//v/+//7//x//L/8v/y//L/8P/s/+b/
4v/h/+D/3v/e/97/3f/d/93/3f/d/93/3f/d/93/3//f/97/3v/d/93/3f/d/9//4P/g
/+D/4v/i/+H/5P/q/+7/9f8AAA8AKwBUAH0AnQDGAPQACAHxALcAagAeAN//lv9K/xj/
Cv8X/zX/VP9o/4L/oP+y/77/x//O/9P/2f/e/+L/4//j/+T/5P/l/+b/5//o/+n/6v/r
/+v/6//r/+7/7v/u//D/8P/w//L/8//y//P/8//0//b/+P/4//j/+P/4//n/+f/8//z/
/P/8//z//f/9//7//v/+//7/////////AAABAAEAAQADAAMABQAFAAYABgAHAAgACQAK
AAsADQAOABAAEQASABMAFgAUABcAGQAbAB0AHwAgACIAJAAmACgAKQAtAC8AMQAzADIA
NQA3ADkAPAA9AD4APwA+AD8AQABAAEAAQABAAEAAPgA9ADsAOgA5ADcANQAzAC8ALgAr
ACkAJwAmACQAIgAgAB8AHQAaABgAFgATABAADQAKAAcAAwACAAAA/f/6//f/9v/z//H/
7//s/+j/5//l/+P/4f/f/93/2//a/9j/2P/X/9f/1//Y/9f/1//X/9n/2f/Z/9n/3P/d
/93/3//g/+H/4v/i/+X/5v/n/+n/6//s/+7/7//w//H/8//0//X/9v/4//n/+P/5//r/
+v/6//v//P/8//z//P/9//3/+//7//v/+//7//v/+//7//n/+f/4//f/9//3//f/9v/2
//b/9f/1//X/9P/0//T/9P/0//P/8//z//P/8//z//T/9P/2//f/9//5//r/+//9//7/
//8CAAIAAgAEAAQABAADAAMAAgABAP7//P/6//f/9f/z//P/9P/1//X/9f/1//X/8//1
//b/9v/4//j/9v/y/+z/6P/n/+b/5P/k/+T/4//j/+P/4//j/+P/4//j/+P/4//j/+L/
4v/l/+X/5f/l/+X/5v/m/+b/5v/o/+f/6v/w//T/+f8EABUAKwBSAH0AnQDCAPAADgED
AdMAigA+AP3/uP9q/yz/FP8b/zX/Vv9q/4L/ov+4/8b/1f/e/+H/5f/q/+7/8f/z//L/
8v/z//T/9f/2//f/+P/5//n/+f/5//z//P/8//7//P/8//7///8AAAEAAQACAAIABAAE
AAQABgAGAAcABwAIAAgACAAIAAgACQAJAAoACgAKAAoACwALAAsADAANAA0ADQAPAA8A
EQARABIAEgATABQAFQAWABcAGQAaABwAGwAcAB0AIAAgACMAJQAnACkAKwAsAC4AMAAy
ADQANQA5ADsAPQA/AD8AQQBCAEMARgBHAEgASQBKAEsATABMAEwATABMAEwASgBJAEcA
RgBDAEEAPwA9ADsAOgA3ADUAMwAyADAALgAsACsAKQAmACQAIgAfABwAGQAWABMADwAM
AAoABwAEAAEAAAD9//v/9//0//D/7//v/+3/6//p/+f/5f/k/+L/4P/f/9//3//g/9//
3//f/+D/4f/i/+P/5P/l/+X/5//o/+n/6v/q/+z/7v/w//P/8//0//b/9//6//v//f/+
//3//v8AAAEAAgADAAQABAAEAAUABgAGAAQABAAFAAUAAwADAAMAAwABAAEAAQABAAEA
AQAAAP///////////v/8//z/+//7//v/+v/6//r/+v/6//n/+f/5//n/+f/5//r/+v/6
//v/+//9/wAAAQADAAQABQAIAAgACAAIAAgACAAHAAcABgAFAAIA/v/8//n/9//3//f/
+P/5//f/9//3//f/9//5//r/+v/6//r/+P/0/+7/6v/p/+j/6P/o/+j/5//l/+X/5f/l
/+X/5f/l/+X/5f/l/+T/5P/l/+X/5f/l/+f/6P/o/+j/6v/q/+n/7P/w//T/+f8GABcA
LQBUAH8AnwDEAPQAEAEDAdUAjABAAP//uv9q/y7/GP8f/zn/WP9s/4T/ov+4/8b/0f/U
/9n/3//k/+b/6f/r/+z/7P/t/+7/7//w//H/8v/z//P/8//z//b/9v/2//j/9v/2//j/
+f/6//v/+//8//z//v/+//7/AAAAAAEAAQACAAIAAgACAAIAAwADAAQABgAGAAYABwAH
AAcACAAJAAcABwAJAAkACwALAAwADAANAA4ADwAQAA8AEQASABQAFQAWABcAGgAaAB0A
HwAhACEAIwAkACYAKAAqACwALQAxADMANQA3ADgAOwA9AD8AQABBAEIAQwBEAEUARgBG
AEYARgBGAEYARgBFAEMAQgA9ADsAOQA3ADMAMgAvAC0AKwAqACgAJgAmACUAIwAgACAA
HgAbABgAFQASAA8ACwAJAAgABgAEAAMAAgD///3/+f/2//L/8f/v/+3/6//p/+f/5f/k
/+L/4v/h/+H/4f/g/9//3//f/+D/4f/i/+P/5P/l/+X/5//q/+v/7P/s/+//8P/x//P/
9f/2//j/+f/6//v//f/+//3//v8AAAEAAgADAAQABAAEAAUABgAGAAQABAAFAAUABQAF
AAUABQAFAAUABQAFAAMAAwACAAEAAQABAAEAAAAAAAAA//////7//P/8//z//P/9//3/
/f/9//3//f/+//7//v//////AQACAAMABQAGAAcACgAKAAoACgAKAAoACQAJAAgABwAE
AAIAAAD9//v/+//7//z//f/7//v/+//7//v//f/+//7//v/+//z/+P/y/+7/7f/s/+r/
6v/q/+n/5//n/+f/5//p/+n/6f/p/+n/6f/o/+j/6f/p/+n/6f/p/+r/6v/q/+z/7P/v
//L/+v8AAAkAGAAnAD0AZACLAKcAxgDuAAIB6QCpAFYACgDN/47/SP8g/xb/Hf81/1T/
av+C/6D/tv/E/8//1v/b/9//5P/o/+n/6//u/+7/7//w/+//8P/x//L/8//z//P/8//2
//b/9v/4//j/+P/6//v/+v/7//v//P/8//7//v/+/wAAAAABAAEAAAAAAAAAAAACAAMA
AwAEAAQABAAEAAUABQAFAAYABwAHAAcACQAJAAkACQAKAAoADQAOAA8AEAARABMAFAAW
ABcAGAAZABwAHAAfACEAIwAlACcAKAAqACwALgAwADEAMwA1ADcAOQA6AD0APwBBAEQA
RQBGAEcASABJAEoASgBKAEoASgBKAEgARwBFAEQAQQA/AD0AOwA5ADgANQAzADEAMAAu
ACwAKAAnACUAIgAiACAAHQAaABcAFAARAA0ACAAGAAMAAAD9//z/+f/3//X/8v/u/+3/
6f/n/+X/4//j/+H/4P/e/9z/2//b/9v/2v/Z/9n/2f/b/9v/2//b/9z/3f/d/9//4P/h
/+L/4v/l/+b/5//p/+v/7P/u/+//8P/x//P/9P/1//b/+P/5//r/+//8//z//P/9//7/
/v/+//7//////////////////////////////////v/9//3//f/9//z//P/8//r/+v/6
//r/+v/3//f/9//3//f/9//4//j/+P/5//n/+//6//v//f/+////AgACAAIAAgACAAIA
AQABAAAA///8//z/+v/3//X/9f/1//b/9//3//f/9//3//f/+f/6//r//P/8//r/9v/w
/+z/6//q/+j/6P/o/+f/5f/l/+X/5f/l/+X/5f/l/+X/5f/k/+T/5f/l/+X/5f/l/+b/
5v/m/+j/6P/r/+7/9v8AAAcAFAAhADEASgBvAI8ApgDKAOwA5wCpAEoA7P+j/2r/Nv8Q
/wj/D/8f/zz/Vv9s/4r/pv+4/8P/zv/T/9n/3v/i/+X/6f/o/+j/6f/q/+v/7P/t/+7/
7//v/+//7//w//D/8P/y//L/8v/0//X/9v/3//f/+P/4//r/+v/6//r/+v/7//v//P/8
//z//P/8//3//f/+//7//v/+/////////wAAAQABAAEAAwADAAUABQAGAAYABwAIAAkA
CgALAA0ADgAQAA8AEAARABQAFAAXABkAGwAdAB8AIAAiACQAJgAoACkAKwAtAC8AMQAy
ADUANwA5ADoAOwA8AD0AQABBAEIAQgBCAEIAQgBCAEIAQQA/AD4APAA7ADoAOQA5ADgA
NQAzADEAMAAuACwAKgApACcAJAAiACAAHQAaABkAFgATAA8ADAAKAAcABAABAAAA/f/7
//v/+P/0//P/8f/v/+3/6//p/+f/5v/k/+T/4//j/+P/4P/f/9//3//f/9//3//f/+D/
4f/h/+P/4//j/+P/4v/j/+T/5f/n/+f/6P/q/+v/7P/t/+//8P/v//D/8v/z//b/9//4
//j/+v/7//z//P/8//z//f/9//////////////////////8BAAEAAAD///////////7/
AAAAAP///f/8//z//P/8//z/+//7//v/+//9//3//v/+//7//////wEAAgADAAUABgAH
AAoACgAKAAwADAAMAAsACwAKAAkABgAGAAQAAQD///////8AAAEAAwADAAMAAwAFAAcA
CAAIAAgACAAGAAIA/P/4//f/9v/0//T/9P/z//P/8//z//P/8//z//P/8//1//X/9P/0
//P/8//z//P/8//0//T/9P/2//b/+/8GABIAHAAnADYAQQBNAGoAiwChAL4A5ADwALcA
SQDW/4L/R/8e/wj/Bv8S/x3/M/9W/3D/iv+o/77/zP/X/97/4//p/+7/8P/z//X/9v/2
//f/+P/5//r/+//8//3//f/9//3//v/+//7/AAAAAAAAAgADAAIAAwADAAQABAAGAAYA
BgAGAAYABwAHAAYABgAGAAYABgAHAAcACAAIAAgACAAJAAkACQAKAAsACwALAA0ADQAN
AA0ADgAOAA8AEAARABIAEwAVABYAGAAXABgAGQAcABwAHwAhACMAIwAlACYAKAAoACoA
LAAtADEAMwA1ADcANgA5ADsAPQBAAEEAQgBDAEQARQBGAEYARgBGAEYARgBGAEUAQwBC
AEAAPwA+AD0APQA8ADkANwA3ADYANAAyADAALwAtACoAKAAmACMAIAAdABoAFwATABIA
EAANAAoACQAIAAUAAwADAAAA/P/7//v/+f/3//X/8//x//D/7v/s/+v/6//r/+j/5//n
/+f/5f/l/+X/5f/l/+X/5P/l/+X/5f/l/+T/4//k/+X/5//m/+b/5//n/+b/5//p/+r/
6f/q/+z/7f/s/+3/7v/u/+//8f/z//T/9P/0//X/9f/2//f/+P/5//v/+//7//v/+//7
//r/+f/7//v/+//6//r/+P/4//j/+P/4//f/9//3//f/9//3//j/+P/4//n/+f/7//r/
+//9//7///8CAAIAAgACAAIAAgABAAEAAAD///z/+v/4//X/8//x//H/8v/z//X/9f/1
//X/9f/3//j/+P/6//r/+P/0/+7/6v/p/+j/5P/k/+T/4//h/+H/4f/h/+H/4f/h/+H/
4f/h/+D/4P/h/+H/4f/h/+H/4v/i/+L/4v/k/+X/6v/y//r/AwAMABsAKwBKAHMAjwCs
ANgA9gDjAJcAMADQ/43/WP8m/wb/AP8F/xn/Ov9W/3D/kP+o/7b/v//I/83/0//Y/9r/
3f/h/+D/4P/h/+L/4f/i/+P/5P/n/+f/5//n/+j/6P/o/+r/6v/q/+z/7f/s/+3/7f/u
/+7/8P/w//D/8P/w//H/8f/y//L/8v/y//L/8//z//T/9v/2//b/9//3//f/+P/5//f/
9//5//n/+f/5//r/+v/7//z//f/+////AQACAAQABQAGAAcACgAIAAsADQAPABEAEwAU
ABYAGAAaABwAHQAhACMAJQAnACgAKwAtAC8AMAAxADIAMwA2ADcAOAA4ADgAOAA4ADgA
OgA5ADcANgA1ADMAMQAvAC8ALgArACkAJwAmACQAIgAgAB8AHQAaABgAFgATABAADQAK
AAcAAwAAAP7/+//4//X/9P/x/+//7//s/+j/5//j/+H/3//d/93/2//a/9j/1//V/9T/
0//S/9H/0f/R/8//z//P/8//zv/P/8//0f/Q/9H/0v/S/9P/1P/V/9f/2P/Y/9n/2f/c
/93/3//g/+H/4v/k/+X/5P/l/+b/5v/o/+n/6v/q/+z/7P/t/+3/7f/t/+3/7f/t/+3/
7f/t/+//7//u/+3/7f/t/+3/7P/s/+r/6f/p/+r/6v/q/+r/6v/p/+n/6f/p/+n/6f/q
/+r/6v/r/+v/7f/w//H/8//0//P/9v/2//b/9v/2//b/9f/3//b/9f/y//D/7v/r/+n/
6f/p/+r/6//r/+v/6//r/+v/7f/u/+7/7v/u/+z/6P/i/97/3f/c/9r/2v/a/9n/2f/Z
/9n/2f/Z/9n/2f/Z/9n/2f/Y/9j/2f/Z/9n/2f/Z/9r/2v/a/9r/2v/b/97/5P/q/+//
+v8JAB8ARgBxAI8AtADmAAIB8QCzAFwABgDD/4b/Qv8U/wT/Cf8j/0T/Xv94/5T/qv+4
/8H/xv/L/9P/2P/a/9v/3f/e/97/3//g/+H/4v/j/+T/5f/l/+X/5f/m/+b/5v/o/+j/
6P/q/+v/6v/r/+v/7P/s/+7/7v/u//D/8P/x//H/8v/y//L/8v/y//P/8//0//T/9P/0
//X/9f/1//b/9//3//f/+f/5//n/+f/6//r/+//8//3//v///wEAAgAEAAUABgAHAAoA
CgANAA8AEQARABMAFAAWABgAGgAcAB0AHwAhACMAJQAmACkAKwAtAC4ALwAwADEAMgAz
ADQANAA0ADQANAA0ADIAMQAvAC4ALQArACkAJwAlACQAIQAfABsAGgAYABYAEgARAA8A
DAAJAAYAAgD+//v/+P/1//H/7P/q/+f/5P/f/97/2//Z/9f/1P/Q/8//zf/L/8n/x//F
/8P/wv/A/77/vf+9/73/uv+5/7n/uf+5/7n/uf+5/7r/u/+7/73/vv+//8D/wP/B/8L/
w//F/8X/xv/I/8n/zP/N/8//0P/P/9D/0v/T/9T/1f/W/9b/1v/X/9j/2P/Y/9j/2f/Z
/9n/2f/Z/9n/2f/Z/9n/2f/X/9f/1v/V/9X/1f/V/9T/1P/U/9P/0//T/9L/0P/Q/9D/
0P/Q/9D/0P/Q/9D/0f/Q/9L/0//U/9X/1v/X/9f/2v/a/9r/2f/a/9v/2//b/9z/3P/a
/9n/1//W/9b/1P/R/9H/0P/P/83/zv/O/87/zv/Q/9D/0P/Q/9D/z//O/9D/zP/J/8b/
w//A/w==
         </WaveFormData>
      </LeadData>
      <LeadData>
         <LeadByteCountTotal>10000</LeadByteCountTotal>
         <LeadTimeOffset>0</LeadTimeOffset>
         <LeadSampleCountTotal>5000</LeadSampleCountTotal>
         <LeadAmplitudeUnitsPerBit>4.88</LeadAmplitudeUnitsPerBit>
         <LeadAmplitudeUnits>��V</LeadAmplitudeUnits>
         <LeadHighLimit>2147483647</LeadHighLimit>
         <LeadLowLimit>268435456</LeadLowLimit>
         <LeadID>V5</LeadID>
         <LeadOffsetFirstSample>0</LeadOffsetFirstSample>
         <FirstSampleBaseline>0</FirstSampleBaseline>
         <LeadSampleSize>2</LeadSampleSize>
         <LeadOff>FALSE</LeadOff>
         <BaselineSway>FALSE</BaselineSway>
         <ExcessiveACNoise>FALSE</ExcessiveACNoise>
         <MuscleNoise>FALSE</MuscleNoise>
         <LeadDataCRC32>482351371</LeadDataCRC32>
         <WaveFormData>
KAAoACgAKAD//9b/rf+E/43/lP+b/6L/rP+2/8D/yv/N/9D/0//W/9f/2P/Z/9r/3P/c
/9z/3P/e/97/3v/e/97/3v/e/97/4P/g/+D/4P/i/+L/4v/i/+T/5P/k/+T/5v/m/+b/
5v/o/+j/6P/o/+j/6P/o/+j/6P/o/+j/6P/q/+r/6v/q/+r/6v/q/+r/7P/s/+z/7P/u
/+7/7v/u//H/8v/z//T/9f/2//f/+P/5//r/+//8////AAABAAIAAwAEAAUABgAJAAoA
CwAMAA8AEAARABIAEwAUABUAFgAXABgAGQAaABsAHAAdAB4AHgAeAB4AHgAcABwAHAAc
ABoAGgAaABoAGQAYABcAFgAUABQAFAAUABAADgAMAAoABgAEAAIAAAD+//z/+v/4//b/
9P/y//D/7P/q/+j/5v/l/+T/4//i/+D/3v/c/9r/2P/Y/9j/2P/X/9b/1f/U/9T/1P/U
/9T/1P/U/9T/1P/W/9b/1v/W/9f/2P/Z/9r/2//c/93/3v/f/+D/4f/i/+P/5P/l/+b/
6P/o/+j/6P/q/+r/6v/q/+3/7v/v//D/7v/u/+7/7v/u/+7/7v/u/+7/7v/u/+7/7P/s
/+z/7P/s/+z/7P/s/+r/6v/p/+n/6//r/+v/6//s/+z/7P/s//D/8f/y//P/9P/1//b/
9v/6//z//v8AAAkAEgAbACQAIgAhACAAHwAfAB8AHwAfAB4AHgAeAB4AHwAfACEAIgAi
ACIAIgAgABsAFgASABAADwANAA0ADAAMAAwADAALAAsACwALAAsACwALAAsACwALAAsA
CwALAA0ADQANAA0ADwAPAA8ACwAIAAgABgACAAIACQAWADEAWAB7AKUA3QAOASMBGgH5
AMMAjwBZABYA3v++/67/rP++/8//2f/l//X//f8CAAUABgAKAAwADQAPABEAEAAQABEA
EQARABIAEwATABIAEgASABIAFQAVABUAFgAWABcAFwAXABoAGgAbABsAIAAiACQAJwAl
ACUAJQAlACUAJQAmACYAJAAkACQAJAAkACQAJAAkACYAJgAnACcAJgAmACcAJwAnACkA
KgAqACsAKwAsACwAKwAsAC0ALgAuAC8AMAAxADMANAA1ADYANwA4ADoAOwA6ADsAPQA+
AD8AQABBAEMAQgBDAEQARwBHAEgASgBLAEoASwBMAE0ASwBLAEsASwBLAEwATABMAEsA
SQBHAEUARABDAEIAQgBAAD8APgA9AD0APAA7ADoAOQA4ADcANAAzADEALwAtACkAJgAl
ACIAIAAeABwAGgAYABYAFAASABEADwANAAwADAAKAAkACAAHAAYABQAFAAMAAwADAAMA
AwACAAIAAgAEAAQABQAFAAUABgAIAAgACQAJAAkACwAMAA0ADgAPABAAEQARABIAEwAT
ABMAFQAWABYAFwAXABYAFgAWABYAFwAXABcAFwAXABcAFwAXABUAFQAVABQAFAAUABQA
FAAUABQAFAAUABIAEAAQABAAEAAQAA8ADwAPAA8ADwAPABAAEAAQABAAEgATABQAFQAW
ABkAGgAaABoAGAAYABgAGAAYABgAGAAWABMAEgARAA8ADwAPAA8AEAAQABAAEAARABEA
EwAUABQAEgASABAACwAGAAIAAAD///3//f/8//z//P/8//v/+//7//v/+//7//v/+//7
//v/+//7//v/+//7//v/+//7//v/+//5//b/9P/y//D/8v/5/wYAIwBIAGsAlQDNAPoA
CQH+ANkAoQBtADUA8P+6/57/kP+O/6L/s/+//83/2//l/+r/7f/w//T/9v/3//n/+//7
//r/+v/5//n/+v/7//v//P/8//z//P/9//3//f/+//7/////////AAAAAAEAAQAAAAAA
AAABAAEAAQABAAEAAQABAAIAAgACAAIAAgACAAIAAgACAAIABAAEAAUABQAEAAQABQAF
AAMABQAGAAYABwAHAAgACAAJAAoACwAMAA4ADwAQABEAEQASABMAFAAVABYAGAAZABoA
GwAdAB4AHwAgACEAIwAkACUAJgApACkAKgAsAC0ALgAvADAAMQAxADEAMQAxAC8AMAAw
ADAAMAAvAC4ALQAsACsAKgAqACoAKQAoACcAJwAmACUAJAAhACAAHwAcABsAGQAXABUA
EwAQAA8ADAAKAAgABgAEAAIAAAD+//z/+f/3//X/9P/0//L/8f/w/+//7v/t/+3/6//r
/+v/6//r/+r/6v/q/+r/6v/r/+v/6//s/+7/7v/v/+//7//x//L/8//0//X/9P/1//X/
9v/5//n/+f/7//r/+v/7//v//P/8//z//P/9//3//f/9//3//f/9//3//f/9//3//P/8
//z//P/8//r//P/8//v/+v/5//j/+P/3//f/9//3//f/9//4//j/+P/4//r/+//8//3/
/v///wAAAAAAAAAAAAAAAAAAAAAAAAAA/v/9//z/+//5//n/+f/5//r//P/8//z//f/9
////AAAAAP7//v/8//f/8v/u/+z/6//r/+v/6v/q/+j/6P/n/+f/6f/p/+n/6f/n/+f/
5//n/+f/5//n/+f/6f/p/+n/6f/p/+n/6f/m/+b/6P/m/+T/6f/0/wUAJABFAGUAkQDE
AN0A0ACnAG8AOQALANj/pv+I/3r/dP+A/5P/of+v/7//y//Q/9X/2P/a/9z/3//h/+P/
5P/k/+X/5f/l/+b/5//n/+j/6P/o/+j/6f/p/+n/6v/o/+n/6f/p/+r/6v/r/+v/7P/s
/+z/7f/t/+3/7f/t/+3/7f/u/+7/7v/u/+7/7v/u/+7/7v/u/+7/7v/v/+//8P/w//H/
8f/v//H/8v/y//X/9f/2//b/9//4//n/+v/4//n/+v/7//3//v///wAAAQACAAQABQAG
AAcACQAKAAkACgALAA0ADgAPABAAEwARABIAFAAVABYAFwAYABkAGwAbABsAGwAZABoA
GgAaABoAGQAYABcAGAAXABYAFgAUABMAEgARABEAEAAPAA4ADQAMAAsACAAHAAUAAwAB
AP///P/7//j/+P/2//T/8v/u/+z/6v/o/+n/5//l/+T/4v/g/9//3v/d/9z/2//b/9n/
2f/Z/9n/1//W/9b/1v/W/9b/1//X/9f/2P/a/9r/2f/Z/9n/2//a/9v/3P/d/97/3//f
/+D/4//j/+P/5f/k/+T/5f/l/+X/5v/n/+j/6f/p/+n/6f/r/+v/6//r/+v/6//r/+r/
6v/q/+r/6v/o/+j/6P/o/+j/6P/m/+b/5v/m/+j/5//n/+f/5//n/+f/6P/m/+b/5v/o
/+n/6v/r/+z/6//s/+z/7P/s/+z/7P/s/+z/7P/s/+r/6f/o/+f/5f/l/+X/5f/m/+b/
5v/m/+f/5//p/+r/6v/q/+r/6P/j/97/2v/Y/9f/1f/V/9T/1P/U/9T/0//T/9P/0//T
/9P/0f/R/9H/0f/R/9H/0f/R/9P/0//T/9P/0f/R/9H/0P/S/9L/0v/S/9f/4P/3/xgA
NwBZAIcAtgDDAKwAfQBDAA8A4f+y/4r/cv9m/2L/cP+D/5H/n/+t/7f/vv/B/8T/yP/I
/8n/y//N/87/zv/P/8//zf/O/8//z//Q/9D/0P/Q/9H/0f/R/9L/0v/T/9P/0//U/9T/
1f/V/9T/1P/U/9X/1f/V/9X/1f/X/9f/2P/Y/9b/1v/W/9b/2P/Y/9j/2P/W/9b/1//X
/9j/2P/Z/9n/2f/b/9z/3P/d/93/3v/e/9//4P/h/+L/4v/j/+T/5f/l/+b/5//o/+n/
6v/s/+3/7v/v//H/8v/1//b/9//5//j/+f/6//3//f/+/wAAAQACAAMABAAFAAcABwAH
AAcABwAIAAgACAAGAAUABAADAAQAAwACAAIAAgABAAAA//////7//f/8//v/+v/5//b/
9f/z//H/7//r/+j/5//k/+T/4v/g/97/3P/a/9j/1v/V/9P/0f/Q/87/zP/L/8r/x//G
/8X/xf/D/8P/w//D/8P/wv/C/8L/wv/C/8P/w//B/8L/xP/E/8P/w//D/8X/yP/L/87/
0f/Q/9H/0f/S/9P/0//T/9X/1v/W/9f/1//Y/9j/2P/Y/9r/2//c/93/3//f/9//3//d
/93/3f/c/9z/3P/c/9z/2v/a/9r/2v/a/9r/2v/a/9r/2v/Y/9f/1//X/9f/1//X/9j/
2P/Y/9j/2v/b/9z/3f/e/9//4P/g/+D/3v/e/97/3v/e/97/3v/c/9v/2v/Z/9f/1//X
/9f/2P/Y/9j/2P/Z/9f/2f/a/9r/3P/c/9r/1f/Q/8z/yv/J/8X/xf/E/8T/xP/E/8P/
w//D/8P/w//D/8H/wf/B/8H/wf/B/8H/wf/B/8H/wf/B/8H/wf+//7z/uv+6/7j/tv+7
/8j/3/8EACUASwB9ALAAyQDEAKMAbwA5AAkAzv+Y/3b/Yv9a/2b/e/+H/5P/of+p/67/
sf+0/7j/vP+//8f/yf/I/8j/yf/J/8n/yv/L/8v/zP/M/8z/zP/N/83/zf/O/87/z//P
/8//0P/Q/9H/0f/Q/9D/0P/R/9H/0f/R/9H/0//T/9T/1P/S/9L/0v/S/9L/0v/S/9L/
0v/S/9P/0//U/9T/1f/V/9P/1f/W/9b/2f/Z/9r/2v/c/97/4P/i/+L/4//k/+X/5f/m
/+f/6P/p/+r/7P/t/+7/7//x//L/8//0//X/9//4//n/+v/9////AAACAAMABAAFAAYA
BwAHAAcABwAHABYAJgA1AEQARQBFAEUARQBDAEEAPwA+AD0AOwA5ADcANgA0ADIAMAAv
AC4ALQAqACcAJQAjACEAHwAcABsAGAAUABIAEAAOAAwACgAIAAYABQADAAEAAAD///z/
+v/4//f/9v/1//X/8f/x//H/8f/x//D/8P/w//D/8P/x//H/7//w//L/8v/z//P/8//1
//T/9f/2//f/+P/5//n/+v/7//v/+//9/wAAAAABAAEAAgACAAIAAgADAAMAAwADAAMA
AwADAAMABQAFAAUABAAEAAQABAAEAAQABAAEAAQABAAEAAIAAgACAAIAAgACAAEAAQAB
AAEAAQABAAIAAgACAAIABAAFAAYABwAIAAkACgAKAAoACgAKAAoACgAIAAgACAAGAAUA
BAADAAEAAwADAAMABAACAAIAAgADAAUABwAIAAgABgAGAAQA///6//b/9P/z//H/8f/w
//D/8v/y//H/8f/x//H/8f/x/+//7//v/+//7//v/+//7//x//H/8f/x/+//7//r/+r/
5v/k/+T/5v/x/wQAJQBKAG8AnwDVAPgA/wDqAL0AhQBTABkA2P+s/5T/iv+Q/6T/sf+7
/8v/1//d/+D/5f/m/+r/7P/t/+3/7//u/+7/7//v/+//8P/x//H/9P/0//T/9P/1//X/
9f/2//b/9//3//f/+P/4//n/+f/4//j/+P/5//v/+//7//v/+//7//z//P/6//r/+v/6
//z//P/8//z//P/8//3//f/+//7/////////AQACAAIAAwADAAQABAAHAAgACQAKAAoA
CwAMAA0ADwAQABEAEgATABQAFgAXABgAGQAbABwAHwAgACEAIwAiACMAJAAnACsALgAy
ADUAOAA5ADoAOwA7ADsAOwA7ADsAPAA8ADwAOgA5ADgANwA4ADcANgA2ADQAMwAyADEA
MwAyADEAMAAtACwAKwAoACUAIwAhAB8AHwAcABsAGAAWABQAEgAQAA4ADAAKAAgABwAF
AAMAAgAAAP7//f/8//3//P/7//v/+f/5//n/+f/7//r/+v/6//r/+v/7//v/+//8//7/
/v////////8BAAIAAwAEAAUABgAHAAcACAALAAsACwANAA4ADgAPAA8AEAAQABAAEAAR
ABEAEQARABEAEQARABEAEQARABEAEAAQABAAEAAQABAAEAAQABAADgAOAA0ADgAMAAwA
DAAMAAwACwALAAsACwALAAsADAAMAAwADAAOAA8AEAARABIAFQAWABYAFgAWABYAFgAW
ABQAFAAUABIAEwASABEADwAPAA8ADwAQAA4ADgAOAA8ADwARABIAEgASABIAEAALAAYA
AgAAAP///f/9//z//P/8//z/+//7//v/+//7//v/+//7//v/+//7//v/+//7//3//f/9
//3//f/7//n/9P/0//D/7v/w//n/DAAtAFIAdQCjAN0ABAEPAQAB1wCfAGsAMQDs/7z/
pP+W/5r/sP+9/8n/1//j/+v/7v/x//T/+P/6//v/+//7//z//P/9//3//f/+//////8A
AAAAAAAAAAEAAQABAAIAAgADAAMAAwAEAAQABQAFAAQABAAEAAUABQAFAAUABQAFAAUA
BgAGAAgACAAIAAgACAAIAAgACAAKAAoACwALAAwADAANAA0ADQAPABAAEAARABEAEgAS
ABMAFAAVABYAFgAXABgAGQAZABoAGwAcAB0AHgAgACEAIgAjACUAJgAnACgAKQArACoA
KwAsAC8AMQAyADQANQA0ADUANgA3ADcANwA3ADcANQA2ADYANgA2ADUANAAzADIAMQAw
ADAAMAAvAC4ALQAtACwAKwAqACkAKAAnACQAIwAhAB8AHQAbABgAFwAUABIAEAAOAAwA
CgAIAAYABAADAAEA///+//7//P/7//r/+f/4//f/9//3//f/9//3//n/+P/4//j/+P/4
//n/+f/5//r//P/8//3//f/9////AAABAAIAAwAEAAUABQAGAAkACQAJAAsACgAKAAsA
CwALAAwADQAOAA8ADwAPAA8ADwAPAA8ADwANAA0ADQAMAAwADAAMAAwACgAKAAoACgAK
AAoACQAIAAkACAAGAAYABgAGAAgABwAHAAcABwAHAAcACAAIAAgACAAKAAsADAANAA4A
EQASABIAEgASABIAEgASABIAEgASABAADwAOAA0ACwALAAsACwAMAAoACgAKAAsACwAN
AA4ADgAOAA4ADAAHAAIA/v/8//v/+f/5//j/+P/4//j/9//3//f/9//3//f/9//3//f/
9//5//n/+f/5//n/+f/5//n/+f/5//f/9P/y//D/7P/s//X/BAAhAEYAawCXANEAAgEV
AQ4B6wC1AIEASQAEAMr/rv+c/5z/rv+//8n/1//l/+3/8v/1//j/+v/8//3//////wAA
AAABAAEAAQACAAMAAwACAAIAAgACAAUABQAFAAYABgAHAAcABwAIAAgACQAJAAgACAAI
AAkACQAJAAkACQALAAsADAAMAAoACgAKAAoADAAMAAwADAAMAAwADQANAA4ADgAPAA8A
DwARABIAEgATABMAFAAUABUAFgAXABgAGAAZABoAGwAbABwAHQAeACEAIgAkACUAJgAn
ACkAKgArACwALQAvAC4ALwAwADMAMwA0ADYANwA4ADkAOgA7ADsAOwA7ADsAOQA6ADoA
OgA6ADkAOAA3ADYANQA0ADQANAAzADIAMQAxADAALwAuAC0ALAArACgAJwAlACMAIQAf
ABwAGwAYABYAFAASABAADgAMAAoACAAFAAMAAQAAAAAA/v/9//z/+//6//n/+f/3//f/
9//3//n/+P/4//j/+v/6//v/+//7//z//v/+/////////wEAAgADAAQABQAGAAcABwAI
AAkACQAJAAsADAAMAA0ADQAOAA4ADgAOAA8ADwAPAA8ADwAPAA8ADwANAA0ADQAMAAwA
DAAMAAwACgAKAAoACgAKAAoACQAIAAcACAAGAAYABgAGAAYABQAFAAUABQAFAAUABgAG
AAYABgAIAAkACgALAAwADwAQABAAEAAQABAAEAAQAA4ADgAOAAwACwAKAAkABwAHAAcA
BwAIAAgACAAIAAkACQALAAwADAAKAAoACAADAP7/+v/4//f/9//3//b/9v/0//T/8//z
//X/9f/1//X/9f/1//X/9f/z//P/8//z//X/9f/1//X/9f/1//H/8P/s/+r/5v/o//H/
AAAdAEQAZwCTAM0A+gALAQYB4wCtAHcAPwD4/8D/pP+U/5L/pP+1/73/y//Z/+P/6P/p
/+z/7v/w//H/8//z//L/8v/z//P/9f/2//f/9//4//j/+P/4//n/+f/5//r/+v/7//v/
+//8//z//f/9//7//v/+////////////////////AAAAAAAAAAAAAAAA/v/+//7//v8A
AAAAAQABAAAAAAABAAEAAQADAAQABAAFAAUABgAGAAcACAAJAAoACgALAAwADQANAA4A
DwAQABMAFAAWABcAGAAZABsAHAAdAB4AHwAhACIAIwAkACcAJwAoACoAKwAqACsALAAt
AC0ALQAtAC0ALwAwADAAMAAvAC0AKwApACoAKQAoACgAKAAnACYAJQAlACQAIwAiACEA
IAAfABwAGwAZABcAFQATABAADwAMAAwACgAIAAYAAgAAAP7//P/7//n/9//2//b/9P/z
//L/8f/w/+//7//v/+//7//v/+//7v/u/+7/8P/w//H/8f/x//L/9P/0//f/9//3//n/
+v/7//z//f/+//////8AAAEAAQABAAMABAAEAAUABQAGAAYABgAGAAUABQAFAAUABQAF
AAUABQAFAAUABQAEAAQABAAEAAQAAgACAAIAAgACAAIAAQACAAIAAAAAAAAAAAAAAP//
/////////////wAAAAAAAAAAAgADAAQABQAGAAkACgAKAAoACgAKAAoACgAIAAgACAAG
AAUABAADAAEAAQABAAEAAgACAAIAAgADAAUABwAIAAgABgAGAAQA///6//b/9P/z//H/
8f/w//D/8P/w/+//7//x//H/8f/x/+//7//v/+//8f/x//H/8f/x//H/8f/x//H/8f/v
/+7/7v/s/+r/7v/1/wQAIwBGAGcAkQDHAPAA+wDoALsAgwBRABsA2v+q/5D/gv+G/5r/
q/+1/8X/0//b/+L/5f/m/+j/7P/v//H/8f/w//D/8f/x//H/8v/z//P/9P/0//T/9P/3
//f/9//4//j/+f/5//n/+P/4//n/+f/6//r/+v/7//v/+//7//v/+//7//z//P/8//z/
/P/8//7//v/+//7//v/+//////8AAAAAAQABAAEAAwAEAAQABQAFAAYABgAHAAgACQAK
AAoACwAMAA0ADwAQABEAEgATABQAFgAXABgAGQAbABwAGwAcAB0AHwAgACEAIgAlACcA
KAAqACsALAAtAC4ALwAvAC8ALwAvAC8AMAAwADAALgAtACwAKwAqACkAKAAoACgAJwAm
ACUAJQAkACMAIgAhACAAHwAcAB0AGwAZABcAEwAQAA8ADAAKAAgABgAEAAIAAAD+//z/
+f/3//X/9P/y//D/7//u/+3/7P/r/+v/6f/p/+n/6f/p/+j/6P/o/+r/6v/r/+v/6//s
/+7/7v/v/+//7//x//L/8//0//X/9v/3//f/+P/5//n/+f/7//z//P/9//3//v/+//7/
/v8BAAEAAQABAAEAAQABAAEAAQABAAEAAAAAAAAAAAAAAAAAAAAAAAAA/v/+//7//P/8
//z//P/8//v/+//7//v/+//7//z//P/8//z//v/9//7///8AAAMABAAEAAQABAAEAAQA
BAAEAAQABAACAAEAAAD///3//f/9//3//v8AAAAAAAABAAMABQAGAAYABgAGAAQA///6
//b/9P/z/+//7//u/+7/7P/s/+v/6//t/+3/7f/t/+3/7f/t/+3/7f/t/+3/7f/t/+3/
7f/t/+//7//t/+z/7P/u/+z/7v/x//r/CwAsAEsAaQCXAMoA3wDQAKkAbwA3AAcA1v+o
/47/gP98/4b/m/+p/7f/x//T/9r/3f/g/+T/6P/r/+v/7f/s/+z/7f/t/+3/7v/v/+//
8P/w//D/8P/x//H/8f/y//L/8//z//P/9P/0//X/9f/4//j/+P/5//n/+f/5//n/9//3
//j/+P/4//j/+P/4//r/+v/6//r/+v/6//v/+//8//z//f/9//v//f/+//7//////wAA
AAABAAIAAwAEAAQABQAGAAcABwAIAAkACgALAAwADgAPABAAEQATABQAFQAWABcAGQAY
ABkAGgAdAB8AIAAiACMAJAAlACYAJwApACkAKQApACkAKgAqACoAKgApACgAJwAmACUA
JAAkACQAIwAiACEAIQAgAB8AHgAdABwAGwAYABcAFQATABEADwAMAAsACAAGAAQAAgAA
AAAA/v/8//r/9//1//P/8v/y//D/7//u/+3/7P/r/+v/6f/p/+n/6f/p/+j/6P/o/+b/
5v/n/+f/5f/m/+j/6P/p/+n/6f/r/+v/6//r/+v/7P/t/+3/7v/t/+3/7f/v//L/8v/z
//P/8//0//X/9v/3//f/9//3//f/9//3//f/+f/5//n/+P/4//j/+P/4//j/+P/4//j/
+P/4//f/9v/0//b/9v/2//b/9v/1//X/9f/3//f/9//4//j/+P/4//r/+f/6//v//P/9
//7//v/+/wAAAAAAAAAA/v/+//7//P/9//z/+//5//v/+//7//z//v/+//7//////wEA
AgACAAAAAAD+//n/9v/y//D/7//t/+3/7P/s/+z/7P/r/+v/6//r/+v/6//t/+3/7f/t
/+v/6//r/+v/6//r/+v/6//t/+3/7f/w//L/9P/y//T/+f8CABsAOgBVAHkAqwDOAMMA
kgBTABcA5/+//5z/hv9+/3b/dv+K/5//rf+9/8n/0f/Y/9v/3v/i/+T/5f/n/+n/6v/q
/+v/6//r/+z/7f/t/+z/7P/s/+z/7//v/+//8P/w//H/8f/x//L/8v/z//P/8v/y//L/
8//z//P/8//z//H/8f/y//L/8v/y//L/8v/0//T/9P/0//T/9P/1//X/9P/0//X/9f/1
//f/+P/4//f/9//4//j/+f/6//v//P/8//3//v//////AAABAAIAAQACAAQABQAGAAcA
CQAKAAsADAANAA8AEAARABIAFQAXABgAGgAbABoAGwAcAB0AHwAfAB8AHwAfACAAIAAg
ACAAHwAeAB0AHgAdABwAHAAcABsAGgAZABcAFgAVABQAFQAUABMAEAAPAA0ACwAJAAcA
BAADAAAAAAD+//z/+v/6//j/9v/0//P/8f/v/+7/7v/s/+v/6v/p/+j/5//n/+X/5f/l
/+X/5f/k/+T/5P/i/+L/4//j/+L/4v/j/+L/4v/h/+D/4f/g/+H/4v/j/+L/4//j/+T/
4//j/+P/5f/m/+b/5//n/+f/6P/p/+r/7f/t/+3/7f/v/+//7//v//H/8f/x//D/8P/w
//D/8P/w//D/8P/w//D/8P/w//D/8P/w//D/7//v/+//7//v/+//8P/w//D/8P/y//H/
8v/z//T/9//4//j/+P/4//j/+P/4//j/+P/4//b/9f/0//P/8f/v/+//7//w//L/8v/y
//P/8//1//b/9v/2//b/9P/v/+z/6P/m/+X/4f/h/+D/4P/g/+D/3//f/9//3//f/9//
3//f/9//3//f/9//3//f/93/3f/d/93/3f/f/93/3P/e/97/3P/e/+P/7v8FACYAQwBl
AJUAwgDPALoAiwBPAB0A8f/C/5j/hP90/27/fv+R/5//rf+9/8f/zP/P/9L/1v/W/9n/
2f/b/9r/2v/b/9v/3f/e/9//3//g/+D/4P/g/+H/4f/h/+L/4P/h/+H/4f/i/+L/4//j
/+T/5P/k/+X/4//j/+P/4//l/+X/5v/m/+b/5v/m/+b/5v/m/+b/5v/m/+b/5//n/+j/
6P/p/+n/5//p/+r/6v/r/+v/7P/s/+3/7v/v//D/8P/x//L/8//1//b/9//4//f/+P/6
//v//P/9////AAABAAIAAwAFAAgACQAKAA0ADQAOABAAEQASABMAFAAVABUAFQAVABUA
FQAWABYAFgAWABUAFAATABQAEwASABIAEgARABAADwAPAA4ADQAMAAsACgAJAAYABQAD
AAEA///9//r/+f/2//T/8v/w/+7/7P/q/+j/5v/n/+X/4//i/+D/3v/d/9z/2f/Y/9f/
1//V/9X/1f/V/9X/1P/U/9T/0v/S/9P/0//R/9L/1P/U/9P/0//T/9X/1v/X/9j/2f/a
/9v/2//c/9//3//f/+H/4P/g/+H/4f/h/+L/4//k/+f/5//n/+f/6f/p/+n/6f/n/+f/
5//m/+j/6P/o/+j/5v/m/+b/5v/o/+b/5f/m/+b/5v/m/+b/5v/m/+X/5f/l/+X/5f/l
/+b/5v/m/+b/6P/p/+r/6//s/+3/7v/u/+7/7v/u/+7/7v/s/+z/7P/q/+v/6v/p/+f/
5//n/+f/6P/o/+j/6P/p/+n/6//s/+z/7P/s/+r/5f/g/9z/2v/Z/9f/1//W/9b/1v/W
/9X/1f/V/9X/1f/V/9X/1f/V/9X/1//X/9f/1//X/9f/1//X/9f/1f/T/9L/0P/O/8z/
zv/T/+L///8kAEcAbwClANIA3QDOAKcAbwA9AAsAzv+g/4T/dP9y/4b/lf+h/63/u//D
/8j/y//O/9D/0v/T/9X/1f/W/9b/1//X/9f/2P/Z/9n/2P/Y/9j/2P/Z/9n/2f/a/9r/
2//b/9v/3P/c/93/3f/e/97/3v/f/9//3//f/9//4f/h/+L/4v/g/+D/4P/g/+D/4P/g
/+D/4v/i/+P/4//k/+T/5f/l/+P/5f/m/+b/5//n/+j/6P/p/+r/6//s/+r/6//s/+3/
7//w//H/8v/z//T/9v/3//b/9//5//r/+//8//3///8AAAEAAgAFAAUABgAIAAkACgAL
AAwADQAPAA8ADwAPAA8AEAAQABAADgANAAwACwAKAAkACAAIAAoACQAIAAcABwAGAAUA
BAABAAAA///8//v/+f/3//X/8//w/+//7P/q/+j/5v/k/+T/4v/g/97/3f/b/9n/2P/W
/9T/0//S/9H/0P/P/8//zf/N/83/zf/N/8z/zP/M/8z/zP/N/83/zf/O/9D/0P/P/8//
z//R/9L/0//U/9X/2P/Z/9n/2v/b/9v/2//d/97/3v/f/9//4P/g/+D/4P/h/+H/4f/h
/+H/4f/h/+H/4f/h/+H/4P/g/+D/4P/g/+D/4P/g/+D/3v/e/93/3P/b/9v/2//b/9v/
2//b/9v/2//b/9v/3P/a/9v/3f/d/93/3//g/+D/4v/j/+T/5P/l/+b/5v/l/+f/5v/l
/+T/4v/i/+H/4P/e/97/3v/e/97/3v/e/97/3v/e/97/3//g/+H/3//d/+D/3P/Z/9b/
0//Q/w==
         </WaveFormData>
      </LeadData>
      <LeadData>
         <LeadByteCountTotal>10000</LeadByteCountTotal>
         <LeadTimeOffset>0</LeadTimeOffset>
         <LeadSampleCountTotal>5000</LeadSampleCountTotal>
         <LeadAmplitudeUnitsPerBit>4.88</LeadAmplitudeUnitsPerBit>
         <LeadAmplitudeUnits>��V</LeadAmplitudeUnits>
         <LeadHighLimit>2147483647</LeadHighLimit>
         <LeadLowLimit>268435456</LeadLowLimit>
         <LeadID>V6</LeadID>
         <LeadOffsetFirstSample>0</LeadOffsetFirstSample>
         <FirstSampleBaseline>0</FirstSampleBaseline>
         <LeadSampleSize>2</LeadSampleSize>
         <LeadOff>FALSE</LeadOff>
         <BaselineSway>FALSE</BaselineSway>
         <ExcessiveACNoise>FALSE</ExcessiveACNoise>
         <MuscleNoise>FALSE</MuscleNoise>
         <LeadDataCRC32>1950961278</LeadDataCRC32>
         <WaveFormData>
dgB2AHYAdgBVADQAEwDy/+7/6v/m/+L/5//q/+3/8P/z//T/9f/2//j/+P/4//j/+P/4
//j/+P/6//r/+v/6//r/+v/6//r//P/8//z//P/+//7//v/+//7//v/+//7///8AAAEA
AgADAAQABQAGAAgACAAIAAgACgAKAAoACgAMAAwADAAMAAwADAAMAAwADgAOAA4ADgAQ
ABAAEAAQABIAEgASABIAEwAUABUAFgAYABgAGAAYABkAGgAbABwAHgAeAB4AHgAfACAA
IQAiACMAJAAlACYAJwAoACkAKgArACwALQAuADAAMAAwADAAMgAyADIAMgAyADIAMgAy
ADIAMgAyADIAMgAyADIAMgAyADIAMgAyADEAMAAvAC4ALQAsACsAKgAoACYAJAAiACEA
IAAfAB4AGwAaABkAGAAVABQAEwASAA8ADgANAAwACwAKAAkACAAGAAYABgAGAAYABgAG
AAYABgAGAAYABgAGAAYABgAGAAgACAAIAAgACgAKAAoACgALAAwADQAOABAAEAAQABAA
EgASABIAEgAUABQAFAAUABQAFAAUABQAFgAWABYAFgAWABYAFgAWABQAFAAUABQAFAAU
ABQAFAAUABQAFAAUABIAEgARABEAEQARABEAEQASABIAEgASABIAFAAVABYAFgAXABgA
GAAYABgAGAAYABgAGAAYABgAGAAXABYAFQAVABUAFQAVABMAEwATABQAFAAVABcAGAAY
ABgAFwAVABIADAAJAAgABgAGAAUABAADAAMAAwADAAIAAgACAAIAAAAAAAAAAAAAAP//
////////////////////////+//3//L/7v/q/+b/6f/z/wcAIwBAAGEAjwC2AM8A2gDT
ALsAnQB8AE0AIgAFAO//4f/i/+n/5//q//L/+P/6//v/+//9//3//v/+//7/////////
/////wAAAAABAP//////////AAAAAAAAAAAAAAEAAQABAP////8AAAAAAgACAAIAAgAC
AAIAAgADAAEAAQABAAEAAQABAAEAAQABAAIAAgACAAIAAgADAAMAAwAEAAQABAAFAAUA
BQAGAAcABwAHAAkACQAJAAoACwAMAAwADQAOAA8ADwAQABAAEAASABMAFAAVABYAFgAX
ABgAGQAaABsAGgAbAB0AHgAfACAAIQAiACMAJAAlACUAJAAkACQAJAAmACcAJwAnACYA
JgAlACUAJQAlACUAJQAlACUAJQAlACQAIwAjACMAIQAgAB8AHgAbABoAGAAWABYAFgAT
ABEAEAAPAA0ACwALAAoACQAGAAQAAwABAAAA///+//3//P/7//r/+v/6//n/+f/4//j/
+f/5//r/+v/6//r/+f/5//v/+//7//v/+v/6//r/+//7//3//f/+/wAAAAACAAIAAQAB
AAEAAQADAAMAAwADAAYABgAGAAcABQAGAAYABgAGAAYABgAGAAQABAAEAAQABAAEAAQA
BAACAAQABAADAAIAAgACAAIAAgACAAEAAQABAP///////wAAAAAAAAAAAAACAAMABAAE
AAcACAAIAAgABgAGAAYABgAGAAYABgAGAAUABAADAAMAAwADAAMAAwADAAMABAAEAAUA
BwAIAAgABgAFAAMAAAD8//n/+P/2//T/8//y//H/8//z//P/8v/y//L/8v/y//L/8v/y
//L/8//z//P/8//z//P/8//z//H/8f/t/+n/5v/i/9z/2v/d/+f/+/8XADQAVwCHAKwA
wwDMAMMAqQCLAGgANwAMAO//2//N/9L/2f/Z/9z/5P/o/+z/7f/v/+//8f/w//L/8v/x
//H/8f/x//H/8v/y//P/9f/1//X/9f/0//T/9P/0//T/9f/1//X/9f/1//b/9v/2//b/
9v/2//b/9v/2//f/9//3//f/9//1//X/9f/1//f/+P/4//j/+P/4//n/+f/5//r/+v/6
//v/+//7//z/+//7//v//f//////AAABAAIAAgADAAQABQAFAAYABgAGAAgACQAKAAkA
CgAKAAsADgAPABAAEQAQABEAEwAUABUAFgAXABgAGQAaABsAGwAcABwAHAAcABwAHQAd
AB0AHgAeAB0AHQAdAB0AHQAdABsAGwAbABsAHAAbABsAGwAZABgAFwAWABUAFAASABAA
DgAOAAsACQAIAAcABQADAAEAAAD///z//P/7//n/+P/3//b/9f/0//X/9P/0//T/8//z
//L/8v/x//H/8v/y//D/8P/v/+//8f/x//H/8f/0//T/9P/1//P/9f/1//b/9v/2//j/
+P/5//n/+f/5//v/+//7//v//P/8//z//f/9//7//v/+//7//v/+//7//v/+//7//v/8
//z//P/8//z//P/8//r/+v/6//r/+v/5//n/+f/5//n/+f/6//j/+P/4//j/+v/7//z/
/P/9//7//v/+//7//v/+//7/AAAAAAAAAAD9//z/+//7//v/+//7//v//f/9//7//v/9
////AAAAAAAA///9//r/9P/x//D/7v/s/+v/6v/p/+n/6f/p/+j/6v/q/+r/6v/o/+j/
6P/o/+n/6f/p/+n/6f/p/+n/6f/p/+n/5//l/+L/3v/a/9j/2f/d/+v/AQAaADcAXQCI
AKMAqgCjAI0AcwBWADEACADp/9P/wf++/8f/y//O/9T/3P/g/+H/4//j/+X/5v/o/+r/
6f/p/+n/6f/n/+j/6P/p/+v/6//r/+v/6v/q/+r/6v/q/+v/6//r/+3/7f/u/+7/7v/u
/+7/7v/u/+7/7v/v/+//7//v/+//7//v/+//7//v//D/8P/w//D/8P/x//H/8f/y//L/
8v/z//P/8//0//X/9f/1//f/9//3//j/+f/6//r/+//8//3//f/+//7//v8AAAEAAgAB
AAIAAgADAAQABQAGAAcACAAJAAsADAALAAwADQAOAA8AEAARABEAFAAUABQAFAAUABUA
FQAVABYAFgAVABUAFQAVABUAFQAVABUAFQAVABQAEwATABMAEQAQAA8ADgANAAwACgAI
AAYABgADAAEAAAD///3/+//5//j/9//0//T/8//x//D/7//u/+3/7P/r/+r/6v/q/+n/
6f/o/+j/5//n/+j/6P/o/+j/5//n/+f/5//n/+f/6P/o/+j/6f/p/+v/6//s/+z/7P/u
/+7/7//v/+//7//v/+//7//v//L/8v/y//P/8f/y//L/8v/y//L/8v/y//T/9P/0//T/
8v/y//L/8v/y//L/8v/x//H/8v/y//L/8v/y//L/8f/x//H/8f/x//H/8v/w//D/8P/w
//L/8//0//T/9f/2//b/9v/2//b/9v/2//T/9P/0//T/9f/0//P/8//z//P/8//z//P/
8//0//T/9f/3//j/+P/4//f/9f/y/+z/6f/o/+b/5P/j/+L/4f/j/+P/4//i/+L/4v/i
/+L/4v/i/+L/4v/f/9//3//f/9//3//f/9//4f/f/93/2//Y/9b/1P/Q/9H/1//n////
GAA1AF0AhACbAJ4AkQB5AF0AQgAfAPr/3f/J/7n/uP/B/8X/yP/Q/9b/2P/Z/9v/3f/d
/97/3v/e/9//3//f/9//3//g/+D/4f/h/+H/4f/h/+L/4v/i/+L/4v/j/+P/4//j/+P/
5P/k/+L/4v/i/+L/5P/k/+T/5f/l/+X/5f/l/+X/5f/l/+X/5f/m/+b/5v/m/+b/5//n
/+f/6P/o/+j/6f/p/+n/6v/p/+n/6f/r/+3/7f/u/+//7v/u/+//8P/x//H/8v/y//L/
9P/1//b/9//4//j/+f/6//v//P/9//7///8BAAIAAwAEAAUABgAHAAgACQAJAAoACgAK
AAoADAANAA0ADQAOAA4ADQANAA0ADQANAA0ADQANAA0ADQAMAAsACwALAAkACAAHAAYA
BQAEAAIAAAD+//7/+//5//j/9//1//P/8//y//H/7v/u/+3/6//q/+n/6P/n/+b/5f/k
/+T/5P/h/+H/4P/g/9//3//g/+D/4P/g/9//3//f/9//3//f/+D/4P/g/+H/4f/j/+P/
5P/k/+T/5v/m/+f/5//n/+f/5//n/+f/5//q/+r/6v/r/+v/7P/s/+z/7v/u/+7/7v/u
/+7/7v/u/+7/7v/u/+7/7P/s/+z/6//t/+z/7P/s/+z/7P/s/+v/6//r/+v/6//r/+z/
7P/s/+z/7P/u/+//8P/w//H/8v/y//L/8v/y//L/8v/y//L/8v/y//H/8P/v/+//7//v
/+//7//v/+//8P/w//H/8//0//T/9v/1//P/8P/q/+f/5v/k/+L/4f/g/9//3//f/9//
3v/e/97/3v/e/97/3v/e/97/3f/d/93/3f/d/93/3f/d/93/3f/b/9f/0v/O/8r/yP/J
/9H/4//7/xgANwBdAIgAowCwAK0AmQB7AF4ANwAKAOv/0//B/8D/x//J/8r/0P/W/9j/
2f/b/93/3//e/97/3v/f/9//3//f/9//4P/g/+H/4f/h/+H/4f/i/+L/4v/i/+L/4//j
/+P/4//j/+T/5P/k/+T/5P/k/+T/5P/k/+X/5f/l/+X/5f/l/+X/5f/l/+X/5v/m/+b/
5v/m/+f/5//n/+j/6P/o/+n/6f/p/+r/6//r/+v/7f/t/+3/7v/v//D/8P/x//L/8//z
//T/9P/0//b/9//4//n/+v/6//v//P/9//7///8AAAEAAwAEAAMABAAFAAYACQAKAAsA
CwAOAA4ADgAOAA4ADwAPAA8AEAAQAA8ADwAPAA8ADwAPAA0ADQANAA0ADgANAA0ADQAL
AAoACQAIAAUABAACAAAAAAAAAP3/+//6//n/9//1//X/9P/z//D/8P/v/+3/7P/r/+r/
6f/o/+f/5v/m/+b/5f/l/+T/5P/j/+P/5P/k/+T/5P/j/+P/4//j/+P/4//k/+T/5P/l
/+X/5//n/+j/6P/o/+r/6v/u/+//8P/x//P/8//z//P/9v/2//b/9//3//j/+P/4//j/
+P/4//j/+v/6//r/+v/4//j/+P/4//j/+P/4//f/+f/5//j/+P/4//j/+P/4//f/9//3
//f/9//3//j/+P/4//j/+P/6//v//P/8//3//v/+//7//v/+//7//v/+//7//v/+//3/
/P/7//v/+//7//v/+//7//v//P/8//3///8AAAAA/v/9//v/+P/0//H/8P/u/+7/7f/s
/+v/6//r/+v/6v/s/+z/7P/s/+r/6v/q/+r/6f/p/+n/6f/p/+n/6f/p/+n/5//l/9//
3P/Y/9T/1P/b/+n/AQAdADwAYwCPAK4AvwDEALUAmQB7AFQAIwD+/+X/0//N/9L/1f/V
/9r/4v/m/+j/6f/p/+v/7f/s/+z/7P/r/+v/6//r/+3/7v/u/+//7//v/+//7//w//D/
8P/w//D/8f/x//H/8f/x//L/8v/y//L/8v/y//L/8v/y//P/8f/x//H/8f/z//P/8//z
//P/9P/0//T/9P/0//X/9f/1//b/9v/2//f/9//3//j/+f/5//n/+//9//3//v///wAA
AAABAAIAAwADAAQABAAEAAYABwAIAAkACgAKAAsADAANAA4ADwAQABEAEwAUABUAFgAX
ABgAGQAaABsAGwAcABwAHAAcABwAHQAdAB0AHAAcABsAGwAdAB0AHQAdAB0AHQAdAB0A
HAAbABsAGwAZABgAFwAWABMAEgAQAA4ADAAMAAkABwAGAAUAAwABAP///v/9//r/+v/5
//f/9v/1//T/8//y//H/8P/w//D/7//v/+7/7v/v/+//8P/w//D/8P/v/+//8f/x//H/
8f/y//L/8v/z//P/9f/1//b/9v/2//j/+P/5//n/+f/5//v/+//7//v//P/8//z//f/9
//7//v/+//7//v/+//7//v/+//7//v/+//7//v/+//7//v/+//3//f/9//3//v/8//z/
/P/8//z/+//7//v/+//7//v//P/8//z//P/8//7///8AAAAAAQACAAIAAgACAAIAAgAC
AAIAAgACAAIAAQAAAP////////////////////8AAAAAAQADAAQABAAEAAMAAQD+//j/
9f/0//L/8v/x//D/7//v/+//7//u//D/8P/w//D/8P/w//D/8P/v/+//7//v/+//7//v
/+//7//t/+n/5f/g/9z/2P/Y/93/6f///x8APgBjAI8AsgDFAM4AwQClAIcAYAAvAAgA
7//Z/9H/2v/d/9v/4P/m/+r/7P/t/+//7//x//D/8P/w//H/8f/x//H/8f/y//L/8//z
//P/8//z//b/9v/2//b/9v/3//f/9//3//f/+P/4//j/+P/4//j/+P/4//j/+f/3//f/
9//3//n/+f/5//n/+f/6//r/+v/6//r/+//7//v//P/8//z//f/9//3//v////////8B
AAEAAQACAAMABAAEAAUABgAHAAcACAAIAAoADAANAA4ADwAQABAAEQASABMAFAAVABYA
FwAZABoAGQAaABsAHAAdAB4AHwAfACIAIgAiACIAIgAjACMAIwAiACIAIQAhACEAIQAh
ACEAIQAhACEAIQAgAB8AHwAfAB8AHgAdABwAGQAYABYAFAAUABQAEQAPAA4ADQALAAkA
BwAGAAUAAgACAAEA///+//3//P/7//r/+f/4//j/+P/5//n/+P/4//f/9//4//j/+v/6
//n/+f/5//n/+f/5//z//P/8//3/+//9//3//v8AAAAAAgACAAMAAwADAAMABQAFAAUA
BQAGAAYABgAHAAcACAAIAAgACAAIAAgACAAGAAYABgAGAAYABgAGAAYABAAEAAQAAwAF
AAUABQAFAAQABAACAAIAAgACAAIAAQABAAEAAwADAAMABAAEAAQABAAEAAQABQAGAAYA
CQAKAAoACgAKAAoACgAKAAoACgAKAAoACQAIAAcABwAHAAcABwAHAAcABwAIAAgACQAL
AAwADAAMAAsACQAGAAIA///+//z/+v/5//j/9//3//f/9//2//j/+P/4//j/+P/4//j/
+P/3//f/9//3//f/9//3//f/9//1//P/7f/q/+b/4v/e/+P/7f8BAB0APABfAI0AtADL
ANYA0QC3AJkAdgBFABoA/f/n/9v/3v/j/+P/5v/s//L/9P/1//f/+f/5//r/+v/6//n/
+f/5//n/+//8//z//f/7//v/+//7//z//P/8//z//P/9//3//f/9//3//v/+//7//v/+
//7//v/+//7///////////////////////////8AAAAAAAAAAAAAAQABAAEAAgACAAIA
AwADAAMABAAFAAUABQAHAAcABwAIAAkACgAKAAsADAANAA0ADgAOAA4AEAARABIAEwAU
ABQAFQAWABcAGAAZABoAGwAdAB4AHwAgACEAIgAjACQAJQAlACYAJgAmACYAJgAnACcA
JwAmACYAJQAlACUAJQAlACUAJQAlACUAJQAkACMAIwAjACMAIgAhACAAHQAcABoAGAAW
ABYAEwARABAADwANAAsACQAIAAcABAAEAAMAAQAAAP///v/9//z/+//6//r/+v/5//n/
+P/4//f/9//4//j/+v/6//n/+f/7//v/+//7//z//P/8//3//f//////AAACAAIABAAE
AAMAAwADAAMABQAFAAUABQAIAAgACAAJAAcACAAIAAgABgAGAAYABgAGAAYABgAGAAYA
BgAGAAYABAAEAAQAAwADAAMAAwADAAIAAgACAAIAAgACAAAA////////AQABAAEAAgAC
AAIAAgACAAQABQAGAAYABwAIAAgACAAIAAgACAAIAAgACAAIAAgABwAGAAUABQADAAMA
AwADAAMAAwAEAAQABwAJAAoACgAKAAkABwAEAPz/+f/4//b/9v/1//T/8//z//P/8//y
//L/8v/y//L/8v/y//L/8v/x//H/8f/x//H/8f/x//H/8//x/+3/6f/k/+D/3P/a/9//
6f/9/xsAOgBfAIsAsADJANQAzQCzAJMAcAA/ABQA+f/j/9X/2P/f/93/4P/o/+7/7v/v
//H/8//z//T/9P/0//X/9f/1//X/8//0//T/9f/3//f/9//3//j/+P/4//j/9v/3//f/
9//3//f/+P/4//j/+P/4//j/+P/4//j/+f/5//n/+f/5//n/+f/5//n/+f/6//r/+v/6
//r/+//7//v//P/8//z//f/9//3//v////////8BAAMAAwAEAAUABAAEAAUABgAHAAcA
CAAIAAoADAANAA4ADwAQABAAEQASABMAFAAVABYAFwAZABoAGQAaABsAHAAdAB4AHwAf
ACIAIgAiACIAIgAjACMAIwAiACIAIQAhACEAIQAhACEAIQAhACEAIQAiACEAIQAhAB8A
HgAdABwAGwAaABgAFgAUABQAEQAPAA4ADQALAAkABwAGAAUAAgACAAEA///+//3//P/7
//r/+f/4//j/+P/3//f/9v/2//X/9f/2//b/9v/2//X/9f/3//f/9//3//j/+P/4//n/
+f/7//v//P/8//z//v/+////////////AwADAAMAAwACAAIAAgADAAMABAAEAAQABAAE
AAQABAAEAAQABAAEAAIAAgACAAIAAgACAAIAAQABAAEAAQABAAAA/v/+//7//v8AAP//
//////3//f/9//7/AAAAAAAAAAAAAAEAAgACAAUABgAGAAYABgAGAAYABgAGAAYABgAG
AAUABAADAAMAAwADAAMAAwADAAMABAAEAAMABQAGAAYABgAFAAMAAAD6//f/9v/0//T/
8//y//H/8f/x//H/8P/y//L/8v/y//D/8P/w//D/7//v/+//7//v/+//7//v/+//7//t
/+n/5v/i/9z/3P/f/+v///8bADYAWQCFAKoAvQDCALUAmwB9AFoAKwACAOf/0f/F/8r/
0f/T/9j/4P/m/+j/6f/p/+v/7f/s/+z/7P/t/+3/7f/t/+3/7v/u/+//7//v/+//7//w
//D/8P/w//D/8f/x//H/8//z//T/9P/y//L/8v/y//L/8v/y//P/8//z//P/8//z//P/
8//z//P/9P/0//T/9P/0//X/9f/3//j/+P/4//n/+f/5//r/+//7//v//f/9//3//v//
//7//v///wAAAQABAAIAAgACAAQABQAGAAcACAAIAAkACgALAAwADQAOAA8AEQASABMA
FAAVABYAGQAaABsAGwAcABwAHAAcABwAHQAdAB0AHAAcABsAGwAbABsAGwAbABsAGwAb
ABsAGgAZABkAGQAZABgAFwAWABMAEgAQAA4ADAAMAAkABwAGAAUAAwABAAEAAAD///z/
+v/5//f/9v/1//T/8//y//H/8P/w//D/7f/t/+z/7P/t/+3/7v/u/+7/7v/t/+3/7//v
/+//7//w//D/8P/x//H/8//z//T/8v/y//T/9P/1//X/9f/1//f/9//3//f/+P/4//j/
+f/5//r/+v/6//r/+v/6//r/+v/6//r/+v/6//r/+v/6//r/+v/6//n/+f/5//j/+P/4
//j/+P/2//X/9f/1//X/9f/1//b/+P/4//j/+P/4//n/+v/6//v//P/8//z//P/8//z/
/P/8//z//P/8//v/+v/5//n/+f/5//n/+f/7//v//P/8//3///8AAAAAAAD///3/+v/0
//H/8P/u/+z/6//q/+n/6f/p/+n/6P/o/+j/6P/o/+j/6P/o/+j/5//n/+f/5//n/+f/
5//n/+f/5//l/+H/4P/e/9r/2P/Z/93/6f8BABoANwBdAIYAoQCoAJ8AhwBrAE4ALQAE
AOX/0f/B/7z/xf/L/8z/0v/a/97/3//h/+P/5f/m/+b/5v/l/+X/5f/l/+f/6P/o/+n/
6f/p/+n/6f/q/+r/6v/q/+r/6//r/+v/6//r/+z/7P/s/+z/7P/s/+z/7P/s/+3/6//r
/+v/6//t/+3/7f/t/+3/7v/u/+7/7v/u/+//7//x//L/8v/y//H/8f/x//L/8//z//P/
9f/1//X/9v/3//b/9v/3//j/+f/5//r/+v/8//7///8AAP//AAAAAAEAAgADAAQABQAG
AAcACQAKAAkACgALAAwADwAQABEAEQAUABQAFAAUABQAFQAVABUAFgAWABUAFQAVABUA
FQAVABMAEwATABMAFAATABMAEwARABAADwAOAA0ADAAKAAgABgAGAAMAAQAAAP///f/7
//v/+v/5//b/9P/z//H/8P/v/+7/7f/s/+v/6v/q/+r/6f/p/+j/6P/n/+f/6P/o/+j/
6P/n/+f/5//n/+f/5//m/+b/5v/n/+f/6f/p/+r/6v/q/+z/7P/r/+v/6//r/+3/7f/t
/+3/8P/w//D/8f/x//L/8v/y//L/8v/y//L/8P/w//D/8P/w//D/8P/w//L/8v/y//H/
8f/x//H/7//u//D/8P/w//D/8P/v/+//7//v/+//7//w//D/8P/w//D/8P/x//L/8v/z
//T/9P/0//b/9v/2//b/9P/0//T/9P/1//T/8//z//P/8//z//P/9P/1//f/+P/5//v/
/P/8//r/+f/3//T/8P/t/+z/6v/o/+f/5v/l/+X/5f/l/+T/5P/k/+T/5P/m/+b/5v/m
/+X/5f/l/+X/4//j/+P/4//l/+P/4//h/+D/3P/a/9r/2//h//H/CQAiAEMAbwCQAJkA
jABzAFUAOQAgAAEA5v/T/7//sf+4/8P/x//M/9T/2v/c/93/3f/f/+H/4P/i/+L/4//j
/+P/4//j/+T/5P/l/+X/5f/l/+X/5v/m/+b/5v/m/+f/5//n/+f/5//o/+j/6P/o/+j/
6P/o/+j/6P/p/+f/5//n/+f/5//n/+f/5//p/+r/6v/q/+r/6v/r/+v/6//s/+z/7P/r
/+v/6//s/+3/7f/t/+//7f/t/+7/7//w//D/8f/y//P/8//0//T/9P/2//f/+P/3//j/
+P/5//z//f/+/////v///wEAAgADAAQABQAGAAcACAAJAAkADAAMAAwADAAOAA8ADwAP
AA4ADgANAA0ADwAPAA8ADwAPAA8ADwAPAAwACwALAAsACwAKAAkACAAHAAYABAACAAAA
AAD9//v//P/7//n/9//3//b/9f/y//T/8//x//D/7//u/+3/7P/r/+r/6v/q/+f/5//m
/+b/5//n/+j/6P/m/+b/5f/l/+X/5f/l/+X/5P/k/+T/5f/j/+X/5f/m/+b/5v/o/+j/
5//n/+f/5//p/+n/6f/p/+r/6v/q/+v/6//s/+z/7P/u/+7/7v/u//D/8P/w//D/8P/w
//D/8P/w//D/8P/v/+//8P/w//D/8P/w//D/7//v/+//7//v/+//8P/y//L/8v/y//L/
8//0//T/9//4//j/+P/2//b/9v/2//j/+P/4//j/9//2//X/9f/z//P/8//z//X/9f/2
//b/9//5//r/+v/8//v/+f/2//D/7f/s/+r/6P/n/+b/5f/j/+P/4//i/+L/4v/i/+L/
4v/i/+L/4v/h/+H/4f/h/+H/4f/h/+H/4f/h/9//2//a/9j/1P/Q/9P/2//r/wEAHAA5
AGEAhgCbAJ4AkwB5AF8ARgAhAPz/4f/N/73/vP/F/8f/zP/U/9j/2v/d/93/3//h/+D/
4v/i/+H/4f/h/+H/4f/i/+L/4//j/+P/4//j/+T/5P/k/+T/5P/l/+X/5f/l/+X/5v/m
/+b/5v/m/+b/5v/m/+b/5//n/+f/5//n/+f/5//n/+f/5//o/+j/6P/q/+r/6//r/+v/
7P/s/+z/7f/t/+3/7v/t/+3/7f/v/+//7//w//H/8v/y//P/9P/3//f/+P/4//j/+v/7
//z//f/+//7///8AAAEAAgADAAQABQAHAAgACQAKAAsADAANAA4ADwAPABIAEgASABIA
EgATABMAEwAUABQAEwATABUAFQAVABUAEwATABMAEwASABEAEQARABEAEAAPAA4ADQAM
AAoACAAGAAYAAwABAAAA///9//v/+f/4//f/9P/0//P/8f/w//H/8P/v/+7/7f/s/+z/
7P/p/+n/6P/o/+n/6f/q/+r/6f/o/+b/5f/n/+f/5//n/+j/6P/o/+n/5//p/+n/6v/q
/+r/7P/s/+//7//v/+//7//v/+//7//y//L/8v/z//P/9P/0//T/9P/0//T/9P/0//T/
9P/0//T/9P/0//T/9v/2//b/9f/1//X/8//z//T/9P/0//T/9P/0//P/8//z//P/8//z
//T/9P/0//T/9P/2//f/+P/4//n/+v/6//r/+v/6//r/+v/6//r/+v/6//v/+v/5//n/
+f/5//n/+f/5//n/+v/6//n/+//8//z//v/9//v/+P/y/+//7v/s/+z/6//q/+n/6f/p
/+n/6P/o/+j/6P/o/+j/6P/o/+j/5//n/+f/5//n/+f/5//n/+n/5//j/9//3P/W/9T/
0v/V/9//8/8NACwATQB3AJwAsQC6AK8AlQB7AFwAMQAIAO3/1//L/87/0//T/9b/3P/i
/+T/4//n/+n/6f/q/+r/6v/p/+n/6f/p/+n/6v/q/+v/6//r/+v/6//s/+z/7P/s/+z/
7f/t/+3/7f/t/+7/7v/u/+7/7v/u/+7/7v/u/+//7//v/+//7//v/+//7//v/+//8P/w
//D/8P/w//H/8f/x//L/8v/y//P/8//z//T/9f/1//X/9//3//f/+P/5//r/+v/7//z/
/f/9//7//v8AAAIAAwAEAAUABgAGAAcACAAJAAoACwAKAAsADQAOAA8AEAARABIAEwAU
ABUAFQAYABgAGAAYABgAGQAZABkAGgAaABkAGQAXABcAFwAXABcAFwAXABcAGAAXABcA
FwAVABQAEwASABEAEAAOAAwADAAMAAkABwAGAAUAAwABAP///v/9//r/+v/5//f/9v/1
//T/8//y//H/8P/w//D/7//v/+7/7v/t/+3/7v/u/+7/7v/t/+3/7//v/+//7//w//D/
8P/x//H/8//z//T/9P/0//b/9v/3//f/9//3//n/+f/5//n/+v/6//r/+//9//7//v/+
//7//v/+//7//v/+//7//v/+//7//v/+//7//v/+//3//f/9//3//f/6//r/+v/5//v/
+//6//r/+f/5//n/+v/8//z//P/9//v//P/+//7/AQABAAEAAgAEAAQABAAEAAQABAAE
AAMAAwADAAIAAgAAAP///////////////wEAAgACAAMAAwAEAAUABAADAAUAAAD8//r/
+P/2/w==
         </WaveFormData>
      </LeadData>
   </Waveform>
</RestingECG>
