# Supplementary material for: Detection of Left Atrial Enlargement Using a Convolutional Neural Network-Enabled Electrocardiogram
Source: Front Cardiovasc Med. 2020 Dec 17;7:609976. doi: 10.3389/fcvm.2020.609976 (PMC7773668; doi:10.3389/fcvm.2020.609976)
Supplement: Supplementary file 2 [file Data_Sheet_2.ZIP › normal1/1802010536_9949_0000000T.XML]

<?xml version="1.0" encoding="Windows-1252"?>
<!DOCTYPE RestingECG SYSTEM "restecg.dtd">
<RestingECG>
   <PatientDemographics>
      <PatientID>1802010536</PatientID>
      <PatientAge>75</PatientAge>
      <AgeUnits>Years</AgeUnits>
      <Gender>Female</Gender>
      <PatientLastName>chenfuxin</PatientLastName>
   </PatientDemographics>
   <TestDemographics>
      <DataType>Resting</DataType>
      <Site>1</Site>
      <AcquisitionDevice>MAC55</AcquisitionDevice>
      <Status>Unconfirmed</Status>
      <Priority>Normal</Priority>
      <AcquisitionTime>09:14:21</AcquisitionTime>
      <AcquisitionDate>09-08-2015</AcquisitionDate>
      <CartNumber>1</CartNumber>
      <AcquisitionSoftwareVersion>009C</AcquisitionSoftwareVersion>
      <XMLSourceVersion>MAC5000 v1.0</XMLSourceVersion>
   </TestDemographics>
   <RestingECGMeasurements>
      <VentricularRate>63</VentricularRate>
      <AtrialRate>63</AtrialRate>
      <PRInterval>164</PRInterval>
      <QRSDuration>86</QRSDuration>
      <QTInterval>452</QTInterval>
      <QTCorrected>462</QTCorrected>
      <PAxis>58</PAxis>
      <RAxis>8</RAxis>
      <TAxis>22</TAxis>
      <QRSCount>11</QRSCount>
      <QOnset>222</QOnset>
      <QOffset>265</QOffset>
      <POnset>140</POnset>
      <POffset>194</POffset>
      <TOffset>448</TOffset>
      <ECGSampleBase>500</ECGSampleBase>
      <ECGSampleExponent>0</ECGSampleExponent>
   </RestingECGMeasurements>
   <Diagnosis>
      <Modality>Resting</Modality>
         <StatementCount>2</StatementCount>
         <LabelText>12SL ��ϳ���</LabelText>
      <DiagnosisStatement>
         <StmtFlag>ENDSLINE</StmtFlag>
         <StmtText>�������</StmtText>
      </DiagnosisStatement>
      <DiagnosisStatement>
         <StmtFlag>ENDSLINE</StmtFlag>
         <StmtText>���� ECG</StmtText>
      </DiagnosisStatement>
   </Diagnosis>
   <Waveform>
      <WaveformType>Rhythm</WaveformType>
      <WaveformStartTime>0</WaveformStartTime>
      <NumberofLeads>8</NumberofLeads>
      <SampleType>CONTINUOUS_SAMPLES</SampleType>
      <SampleBase>500</SampleBase>
      <SampleExponent>0</SampleExponent>
      <HighPassFilter>16</HighPassFilter>
      <LowPassFilter>150</LowPassFilter>
      <ACFilter>NONE</ACFilter>
      <LeadData>
         <LeadByteCountTotal>10000</LeadByteCountTotal>
         <LeadTimeOffset>0</LeadTimeOffset>
         <LeadSampleCountTotal>5000</LeadSampleCountTotal>
         <LeadAmplitudeUnitsPerBit>4.88</LeadAmplitudeUnitsPerBit>
         <LeadAmplitudeUnits>��V</LeadAmplitudeUnits>
         <LeadHighLimit>2147483647</LeadHighLimit>
         <LeadLowLimit>268435456</LeadLowLimit>
         <LeadID>I</LeadID>
         <LeadOffsetFirstSample>0</LeadOffsetFirstSample>
         <FirstSampleBaseline>0</FirstSampleBaseline>
         <LeadSampleSize>2</LeadSampleSize>
         <LeadOff>FALSE</LeadOff>
         <BaselineSway>FALSE</BaselineSway>
         <ExcessiveACNoise>FALSE</ExcessiveACNoise>
         <MuscleNoise>FALSE</MuscleNoise>
         <LeadDataCRC32>1030800327</LeadDataCRC32>
         <WaveFormData>
/f/6//b/8//z//P/8v/x//H/8v/y//L/8v/y//L/8v/y//L/8f/x//P/8//z//P/8f/x
//H/8f/z//P/8//z//L/8f/w/+//8f/x//H/8f/x/+//8f/w/+3/6P/m/+b/6P/w//r/
BgAWACwAQwBcAHQAiACVAJoAnACYAI4AgQBxAF0ARgArABIAAAD2//H/8f/y//b/9//3
//f/+P/2//b/9v/1//X/9v/0//T/8//z//P/8//z//P/8//z//P/8v/y//P/8//z//L/
8v/y//L/8v/z//P/8//z//P/8//z//P/8//z//P/8//z//P/8//z//P/8//z//P/8//0
//T/9f/z//P/8//y//T/9P/0//T/9P/0//T/9f/1//X/9f/1//T/9P/0//T/9v/2//b/
9v/2//b/9v/2//f/9//3//f/9//4//j/+P/4//j/+f/5//n/+f/6//r/+v/6//v/+//8
//z//f/9////AAAAAAAAAgADAAUABgAEAAQABQAGAAcACAAKAAsADAAMAAwADQAPABAA
EAARABEAEQASABQAFwAXABcAFwAXABYAFQAUABYAFwAYABkAFwAXABcAFwAWABYAFgAU
ABMAEgARABAAEAAOAA0ADAAMAAsACgAJAAYABQADAAIAAQAAAP///v/9//3//P/7//v/
+//7//r/+v/5//n/+P/6//r/+v/6//n/+f/5//n/9//3//f/9v/2//b/9v/1//f/9//3
//f/9f/1//X/9f/3//f/9//3//X/9f/1//X/9f/1//X/9f/1//X/9f/1//X/9f/1//b/
+P/4//j/+P/2//b/9v/2//n/+f/5//n/+f/5//n/+f/5//n/+f/5//n/+f/6//r/+f/5
//n/+f/5//r/+v/5//n/+f/5//n/9//3//f/9//3//f/9//3//n/+f/5//n/+f/5//n/
+P/4//j/+P/4//b/9v/2//X/9//3//j/+P/2//b/9v/2//f/9//3//f/9//4//j/9//3
//f/9//3//j/+P/5//n/+f/5//j/+P/4//j/+P/5//n/+f/5//n/9//3//f/9//5//n/
+P/4//j/+P/4//j/9v/3//f/9//3//j/+P/4//j/+P/4//j/+P/4//j/9v/2//b/9v/4
//j/+P/4//j/+P/4//j/9v/2//b/9v/4//j/+P/4//v/+//7//v/+v/7//v/+v/6//r/
/P/8//z//P/8//z//P/8//3//v///wAAAQACAAUABgAHAAcABgAHAAcABQAEAAIAAQD+
//r/9//3//f/9v/1//X/9v/2//b/9v/2//T/9P/0//T/9f/1//X/9f/1//X/9f/1//X/
9f/1//X/9f/1//X/9f/1//X/9f/1//X/9f/1//X/8//w/+//7P/o/+r/7v/2//7/DAAg
ADYATwBmAH4AkgChAKYAogCeAJYAiQB3AGEARAApABIAAgD6//X/9f/4//r/+f/5//n/
+v/6//r/+P/5//n/+P/4//j/9//3//f/9//3//f/9//3//f/9v/2//f/9//3//b/9v/2
//b/9v/3//f/9//3//f/9//3//f/9//3//f/9//3//f/9//3//n/+f/5//n/9//4//j/
+f/5//n/+f/4//j/+P/4//j/+P/4//j/+f/5//n/+f/5//r/+v/6//r/+v/6//r/+v/6
//r/+v/6//v/+//7//v/+//8//z//P/+//7///////////8AAAAAAAAAAAEAAQACAAIA
AwADAAMABAAEAAQABAAFAAcACAAKAAoACwAMAAsADAAOAA8AEgASABIAEwAVABYAFgAX
ABcAFwAYABoAGwAbABsAGwAcABwAHAAcAB0AHQAdAB0AHQAdAB0AHQAcABwAHAAaABkA
GAAXABYAFAASABEAEAAQAA8ADgANAAwACwAJAAgABwAGAAUABAADAAMAAgABAP//////
//7//v/9//3//P/+//7//v/+//3//f/9//3//f/9//3//P/8//z//P/7//v/+//7//v/
+//7//v/+//7//v/+//7//n/+f/5//n/+f/5//n/+f/7//v/+//7//n/+f/5//r/+v/6
//r/+v/8//z//P/8//v/+//7//v/+//7//v/+//9//3//f/9//v/+//8//z//f/9//3/
/f/7//z//P/7//v/+//7//v/+//7//v/+//7//v/+//7//3//f/9//3//f/9//3//P/6
//r/+v/6//z//P/8//v/+//7//z//P/6//r/+v/6//v/+//7//v/+//8//z/+//7//v/
+//7//r/+v/7//v/+//7//r/+v/6//r/+v/7//v/+//7//v/+//7//v/+//7//v/+v/6
//z//P/8//z/+v/7//v/+//5//r/+v/4//j/+P/4//j/+P/4//j/+v/6//r/+v/6//r/
+v/6//r/+v/6//r/+v/6//r/+v/6//r/+v/7//v/+//7//z//f/9//z//P/8//7//v/+
//7//v/+//7//v///wAAAQAEAAUABgAHAAYABwAHAAgABwAHAAUABAACAAEA/v/6//f/
9//3//b/9//3//j/+P/4//j/+P/4//b/9v/2//X/9f/1//X/9f/1//X/9f/1//f/9//3
//f/9//3//f/9//3//f/9//3//X/9f/1//P/8v/v/+z/6v/q//D/+P8EABQAKgBCAF0A
dgCMAJ4AqQCqAKgAogCYAIcAcwBZAD4AIwAOAAAA+v/3//f/+v/6//v/+//9//7//P/6
//z/+//5//r/+v/4//f/9//3//n/+f/5//n/9//3//b/9v/5//n/+f/4//j/+P/4//j/
9//3//f/9//5//n/+f/5//n/+f/5//n/+f/5//n/+f/5//n/+f/5//n/+v/6//v/+f/5
//n/+P/6//r/+v/6//r/+v/6//v/+//7//v/+//6//r/+v/6//z//P/8//z/+v/6//r/
+v/9//3//f/9//3//v/+//7//v/+////////////AAAAAAAAAAABAAEABAAEAAUABQAF
AAYABgAGAAYABwAJAAoACgAKAAsADAANAA4AEAARABQAFAAUABUAFwAYABgAGQAXABcA
GAAaABsAGwAbABsAHAAcABwAHAAdAB0AHQAdAB0AHQAdAB0AHAAcABwAGgAXABYAFQAU
ABQAEgARABAADgANAAwACwAKAAkABwAGAAUABAADAAIAAwADAAIAAQD////////+//7/
/f/9//z//P/8//z//P/7//v/+//7//v/+//7//r/+v/6//r/+f/7//v/+//7//n/+f/5
//n/+f/5//n/+f/5//n/+f/5//n/+f/5//n/+f/5//n/+f/5//n/+f/6//r/+v/6//r/
+v/6//r/+v/7//v/+//7//3//f/9//3/+//7//v/+//5//n/+v/6//v/+//7//v/+//8
//z/+//7//v/+//7//v/+//7//v/+f/5//n/+f/5//n/+f/5//v/+//7//r/+v/6//r/
+v/6//r/+v/5//n/+f/6//r/+v/6//r/+v/5//n/+f/5//n/+v/6//n/+f/5//n/+f/4
//j/+f/5//n/+f/4//j/+P/4//j/+f/5//n/+f/5//f/9//3//f/9//3//b/9v/4//j/
+P/4//b/9//3//f/9f/4//r/+f/4//f/9v/4//j/+P/4//b/9v/2//b/+P/4//j/+P/4
//j/+P/4//j/+P/4//j/+f/5//n/+f/6//v/+//6//r/+v/8//z//P/8//z//P/8//z/
/f/+////AAABAAIAAwAEAAUABQAIAAkACQAHAAUAAgAAAPz/+f/3//j/+f/2//X/9f/2
//b/9v/2//b/9v/2//b/9v/3//f/9//3//X/9f/1//X/9//3//f/9//3//f/9//3//f/
9//3//f/9//3//f/9//3//b/8//u/+z/7P/u//j/BAAUACYAPABVAG4AggCSAJ0AoACe
AJgAjAB9AGsAVwA8ACEADgAAAPj/9f/3//j/+v/7//v/+//8//z//P/6//v/+//6//r/
+v/5//n/+f/5//n/+f/5//n/+f/4//j/+f/5//n/+P/6//r/+v/6//v/+//7//v/+f/5
//n/+f/5//n/+f/5//n/+f/5//n/+//7//v/+//5//r/+v/7//v/+//7//r/+v/6//r/
+v/6//r/+v/7//n/+f/5//n/+v/6//r/+v/8//z//P/8//z//P/8//z//f/9//3//f/9
//7//v/+//7//v///////////wAAAAAAAAAAAQABAAIAAgADAAMABQAGAAYABgAGAAcA
CQAKAAoACgALAAwADQAOABAAEQASABIAEgATABUAFgAWABcAFQAVABYAGAAZABkAGQAZ
ABoAGgAaABoAGwAbABsAGwAbABsAGwAbABoAGgAaABgAFwAWABUAFAASABAADwAOAA4A
DQAMAAsACgAJAAcABgAFAAQAAwACAAMAAwACAAEAAAD///7//P/+//3//f/8//z//P/8
//z/+//7//v/+//7//v/+//6//r/+v/6//n/+f/5//n/+f/5//n/+f/5//f/9//3//f/
+f/5//n/+f/5//n/+f/5//n/+f/5//n/+f/5//n/+v/6//r/+v/6//r/+v/6//r/+//7
//v/+//7//v/+//7//v/+//7//v/+//7//z//P/7//v/+//7//n/+v/6//n/+//7//v/
+//5//n/+f/5//n/+f/5//n/+//7//v/+//5//n/+f/4//j/+P/4//j/+P/4//j/9//3
//f/+P/4//j/+P/4//j/9//3//f/9//3//j/+P/3//f/9//3//f/9v/2//f/9//3//f/
9v/2//b/9v/2//f/9//3//f/9//1//X/9f/1//X/9f/0//T/9v/2//b/9v/2//f/9//3
//X/9v/2//b/9v/2//b/9P/0//T/9P/0//T/9P/0//b/9v/2//b/9f/1//X/9f/2//f/
9//2//b/9v/4//j/+P/4//j/+P/4//j/+f/6//v//P/9//7///8AAAEAAQACAAMAAwAB
AAAA/v/9//r/+P/1//X/9f/0//P/8//0//T/9P/0//T/9P/0//T/9P/z//P/8//z//H/
8f/x//H/8//z//P/8//z//P/8//z//H/8f/x//H/8//z//P/8//z//D/7f/q/+r/6P/q
/+7/9P/+/wwAHgAzAEoAYAByAIMAigCMAIoAhAB5AGsAWQBIADEAGgAIAPz/9f/x//L/
8v/z//X/+f/4//j/+P/2//X/9f/0//T/9P/z//P/8//z//P/8//z//H/8f/w//D/8v/z
//T/9P/y//L/8v/y//P/8//z//P/8//z//P/8//z//P/8//z//P/8//z//P/8//z//P/
8//x//L/8v/z//X/9f/1//T/9P/0//T/9P/0//T/9P/1//X/9f/1//X/9v/2//b/9v/2
//b/9v/2//b/9v/2//b/9//3//f/9//3//j/+P/4//j/+P/5//n/+f/5//r/+v/6//r/
+//7//z//P/9//3///8AAAAAAAD+////AQACAAQABAAFAAYABQAGAAgACQAKAAoACgAL
AAsADAAMAA0ADgAPABEAFAAVABUAFQAVABQAFAAUABQAFQAVABUAFQAVABUAFQAVABQA
FAAUABIAEwASABEAEAAOAAwACwAKAAgABwAGAAUABAADAAEAAAD///7//f/8//3//f/8
//v/+f/5//n/+P/4//f/9//2//b/9v/2//b/9f/1//X/9f/1//X/9f/0//T/9P/0//P/
9f/1//X/9f/1//X/9f/1//P/8//z//P/8//z//P/8//z//P/8//z//P/8//z//P/9f/1
//X/9v/0//T/9P/0//b/9v/2//b/9f/1//X/9f/1//X/9f/1//f/9//3//f/9f/1//b/
9v/3//f/9//3//X/9v/2//X/9f/1//X/9f/1//X/9f/1//X/9f/1//X/9f/1//X/9f/1
//X/9f/0//T/9P/0//T/9P/0//T/8//z//P/9P/0//T/9P/0//T/9f/1//X/9f/1//b/
9v/1//P/8//z//P/8v/y//P/8//z//P/8v/y//T/9P/0//X/8//z//P/8//z//P/8//z
//P/8//y//L/8v/y//L/8v/y//P/8//z//H/8v/y//L/8v/y//L/8v/y//L/8v/y//L/
8v/y//T/9P/0//T/8v/y//L/8v/y//L/8v/y//L/8v/z//P/9f/1//b/9//1//T/9P/0
//b/9v/2//b/+P/4//j/+P/3//j/+f/6//v//P/9//7/AQABAAIAAwADAAEAAAD+////
/P/4//X/8//z//L/8f/v//D/8P/w//L/8v/y//L/8v/y//H/8f/x//H/8f/x//H/8f/x
//H/8f/x//H/8f/x//H/8f/x//H/8f/x//H/8f/x/+//7v/t/+r/6P/m/+j/7P/0/wAA
EAAkADsAUgBoAHoAiQCSAJAAjACGAHsAbQBbAEYALQAWAAIA+P/z//P/8v/0//X/9//3
//b/9v/2//b/9f/1//T/9P/0//P/8//z//H/8f/x//H/8//z//L/8v/z//P/8//y//L/
8v/y//L/8f/x//H/8f/x//H/8f/x//P/8//z//P/8//z//P/8//z//P/8//z//P/9P/0
//X/9f/1//X/9P/2//b/9v/2//b/9v/2//f/9//3//f/9//2//b/9v/2//b/9v/2//b/
9v/2//b/9v/3//f/9//3//f/+P/4//j/+P/4//n/+f/5//n/+v/6//j/+P/5//n//P/8
//3//f/9//7//v/+//7///8BAAIAAgACAAMABAAFAAYACAAJAAoACgAKAAsADQAOAA4A
DwAPAA8AEAASABMAEwATABMAFgAWABYAFgAXABcAFwAXABUAFQAVABUAFAAUABQAEgAR
ABAADwAOABAADgANAAwACgAJAAgABwAGAAUAAwACAAEAAAD///7//f/9//z/+//7//v/
+//6//r/+f/5//j/9v/2//b/9v/1//X/9f/1//X/9f/1//T/9P/0//T/8//z//P/8//z
//X/9f/1//X/9f/1//X/9f/z//P/8//z//P/8//z//P/9f/1//X/9f/z//P/8//0//T/
9P/0//T/9v/2//b/9v/2//X/9P/z//X/9f/1//X/9f/1//X/9f/1//X/9v/2//X/9f/1
//X/9f/2//b/9f/1//X/9f/1//f/9//3//f/9//3//f/9//1//X/9f/1//X/9f/1//T/
9v/2//b/9v/2//b/9v/1//X/9f/2//b/9f/0//P/8v/z//P/8//z//P/9P/0//P/8//z
//P/8//y//L/8//z//P/8//y//L/9P/0//T/9f/1//X/9f/1//P/8//z//P/8//z//L/
8v/y//L/8v/y//L/8//z//P/8//y//L/9P/0//T/9P/y//L/8v/y//L/8v/y//L/9P/0
//T/9P/y//L/8v/y//T/9P/0//T/9P/0//T/9P/0//T/9f/1//P/8//0//X/9f/0//T/
9P/4//j/+P/4//j/+P/4//j/+f/6//v//P/7//z//f/+//////8AAAEAAwABAAAA/v//
//z/+P/1//P/8//y//H/8f/y//L/8v/y//L/8v/y//L/8v/x//H/8f/x//H/8f/x//H/
8f/x/+//7//v/+//7//v/+//7//x//H/8f/x//H/8f/x//D/7f/q/+j/5v/m/+r/9P8A
AA4AIgA7AFIAagB+AI8AmgCcAJoAlACJAHkAZwBSADcAHAAIAPz/8//x//L/9P/1//X/
9f/2//j/+P/2//X/9f/2//b/9P/z//P/8//z//P/8//z//P/8//y//L/8//z//P/8v/y
//L/8v/y//H/8f/x//H/8//z//P/8//z//P/8//z//P/8//z//P/9f/1//X/9f/z//T/
9P/1//X/9f/1//T/9P/0//T/9P/0//T/9P/1//X/9f/1//X/9v/2//b/9v/0//T/9P/0
//b/9v/2//b/9//3//f/9//3//j/+P/4//j/+P/5//n/+f/5//r/+v/6//r/+//7//z/
/P/9//3///8AAAAAAAAAAAEAAwAEAAQABAAFAAYABwAIAAoACwAKAAoACgALAA8AEAAQ
ABEAEQARABIAFAAVABUAFQAVABYAFgAWABYAFwAXABcAFwAXABcAFwAXABgAGAAYABYA
FQAUABMAEgAUABIAEQAQAAwACwAKAAkABgAFAAMAAgADAAIAAQAAAP/////+//3/+//7
//v/+v/6//n/+f/4//r/+v/6//r/9//3//f/9//3//f/9//2//j/+P/4//f/9f/1//X/
9f/1//X/9f/1//X/9f/1//X/9f/1//X/9f/3//f/9//3//X/9f/1//X/9f/1//X/9v/2
//b/9v/2//b/9v/2//b/9//3//f/9//3//f/9//3//n/+f/5//n/9//3//j/+P/5//n/
+f/5//n/+v/6//n/+f/5//n/+f/3//f/9//3//n/+f/5//n/9//3//f/9//5//n/+f/4
//b/9v/2//b/9v/2//b/9f/1//X/9v/2//b/9v/2//b/9//3//f/9//1//b/9v/1//f/
9//3//f/9v/2//f/9//3//f/9v/2//b/9v/2//f/9f/1//X/9f/3//f/9//3//X/9f/0
//T/9v/2//b/9v/2//f/9//3//f/+P/2//b/9v/2//b/9v/2//b/9v/2//b/9v/2//b/
9v/2//b/9v/2//b/9v/2//b/9v/2//j/+P/4//j/+P/5//n/+f/3//j/+f/5//r/+v/6
//z//P/8//z//P/6//r/+v/7//z//f/+////AAABAAIAAwAFAAYABwAHAAUABAACAAEA
/v/6//f/9//3//b/9f/1//T/9P/0//T/9P/0//T/9P/0//P/8//z//X/9f/1//X/8//z
//P/8//z//P/8//z//P/8//z//P/8//z//P/8//z//X/8v/x/+7/7P/o/+r/7v/4/wYA
GAAsAEMAXAB2AIoAmwCkAKYApACcAJEAfwBrAFAAMwAaAAgA/P/1//P/9v/2//n/+f/5
//r/+v/6//r/+f/5//j/9v/2//X/9f/1//X/9f/1//X/9f/1//T/9P/z//P/8//y//T/
9P/0//T/9f/1//X/9f/1//X/9f/1//X/9f/1//X/9//3//f/9//3//f/9//3//X/9v/2
//f/9//3//f/9v/4//j/+P/4//b/9v/2//f/+f/5//n/+f/4//j/+P/4//j/+P/4//j/
+P/4//j/+P/5//n/+f/5//n/+v/6//r/+v/6//v/+//7//v//P/8//z//P/9//3//P/8
//3//f8BAAIAAgACAAIAAwAFAAYABgAGAAcACAAJAAoADAANAA4ADgAOAA8AEQASABIA
EwAVABUAFgAYABcAFwAXABcAGAAYABgAGAAZABkAGQAZABkAGQAZABkAGAAYABgAFgAX
ABYAFQAUABQAEgARABAADgANAAwACwAIAAcABQAEAAMAAgABAAAA//////7//f/9//3/
/f/8//r/+f/5//j/+v/6//r/+v/5//n/+f/5//n/+f/5//j/+P/4//j/9//3//f/9//3
//f/9//3//f/9//3//f/9//3//f/9//3//f/9//3//f/+f/5//n/+f/3//f/9//4//j/
+P/4//j/+v/6//r/+v/5//n/+f/5//v/+//7//v/+//7//v/+//7//v//P/8//v/+//7
//v/+f/6//r/+f/5//n/+f/5//n/+f/5//n/+f/5//n/+f/5//n/+f/5//n/+f/5//j/
+P/4//j/+P/6//r/+v/5//f/9//4//j/+P/4//j/+P/5//n/+f/5//f/+P/4//f/+f/5
//n/+f/4//j/+f/5//n/+f/4//j/+P/4//j/+f/3//f/9//3//f/9//3//f/9//3//b/
9v/4//j/+P/4//b/9//3//f/9//4//j/9v/2//b/9v/4//j/+P/4//b/9v/2//b/9v/2
//b/9v/2//b/9v/2//b/9v/2//b/+P/4//j/+P/3//f/9//3//r/+//7//r/+v/6//z/
/P/8//z//P/8//z//P/9//7/AQACAAMABAAEAAQABAADAAYABwAHAAUAAgAAAP///P/4
//X/9f/1//b/9f/1//b/9v/2//b/9v/0//T/9P/0//P/8//z//P/8//z//P/8//z//P/
8//z//P/8//z//P/8//z//P/8//z//P/8//z//H/8P/t/+j/6P/o/+z/9v8AAA4AJAA6
AFMAbgCEAJYAoQCkAKQAnACSAIMAbQBVADoAIQAKAP7/9v/z//P/9v/2//f/+f/5//j/
+P/4//j/+f/3//b/9v/2//X/9f/1//X/9f/1//X/9f/1//T/9P/1//X/9f/0//b/9v/2
//b/9f/1//X/9f/1//X/9f/1//X/9f/1//X/9f/1//X/9f/1//X/9f/1//X/9v/2//f/
9//3//f/9v/2//b/9v/2//b/9v/2//f/9//3//f/9//4//j/+P/4//r/+v/6//r/+P/4
//j/+P/7//v/+//7//n/+v/6//r/+v/6//v/+//7//v//P/8//z//P/9//3//v/+////
//8BAAIAAgACAAQABQAHAAgABgAGAAcACAAJAAoADAANABAAEAAQABEAEQASABIAEwAT
ABMAFAAWABcAFwAXABcAGAAYABgAGAAZABkAGQAZABkAGQAZABkAGAAYABgAFgAVABQA
EwASABAADgANAAwADAALAAoACQAIAAcABQAEAAMAAgABAAAA//////7//f/9//3//f/8
//r/+f/5//j/+P/4//j/+P/3//f/9//3//f/9//3//b/9v/2//b/9f/1//X/9f/1//X/
9f/1//X/9f/1//X/9f/1//X/9f/1//X/9f/1//X/9//3//f/9//3//f/9//4//j/+P/4
//j/+P/4//j/+P/5//n/+f/5//n/+f/5//n/9//3//f/9//3//f/+P/4//f/9//3//f/
9//4//j/9//3//f/9//3//f/9//3//f/9//3//f/9//3//f/9//3//f/9//3//b/+P/4
//j/+P/2//b/9v/1//f/9//4//j/+P/4//j/+P/3//f/9//3//f/+P/4//f/9f/1//X/
9f/0//T/9f/1//P/8//y//L/9P/0//T/9f/1//X/9f/1//X/9f/1//X/9//3//b/9v/2
//b/9v/2//b/9//1//T/9v/2//b/9v/2//b/9v/2//b/9v/2//f/9//3//f/+P/5//n/
+P/4//j/+v/6//r/+P/4//j/+P/6//v//P/9//7///8AAAEAAAABAAEAAgADAAMAAQAA
AP7//f/6//b/9f/1//X/9P/z//P/9P/0//T/9P/0//T/9P/0//T/8//z//P/8//z//P/
8//z//P/8//z//P/8//z//P/8//z//P/8//z//P/9f/1//H/8f/w/+3/6P/o/+j/7v/2
/wIAEAAkADoAUwBqAH4AigCTAJYAkgCIAHwAbQBbAEcALgAXAAQA+v/0//H/8f/y//T/
9//3//f/+P/4//j/9v/3//f/9v/2//b/9f/1//X/9f/1//X/9f/1//X/9P/0//X/9f/1
//T/9v/2//b/9v/1//X/9f/1//X/9f/1//X/9f/1//X/9f/1//X/9f/1//X/9f/1//X/
9f/2//b/9//3//f/9//2//b/9v/2//b/+P/4//j/+f/5//n/+f/5//j/+P/4//j/+P/4
//j/+P/6//r/+v/6//v/+//7//v/+//8//z//P/8//z//f/9//3//f/+//7/AAAAAAEA
AQACAAIAAwADAAMABAAEAAQABAAFAAcACAAIAAgACQAKAAsADAAOAA8AEAAQABAAEQAT
ABQAFAAVABUAFQAWABgAGQAZABkAGQAaABoAGgAaABsAGwAbABsAGQAZABkAGQAYABgA
GAAWABcAFgAVABQAEgAQAA8ADgAMAAsACgAJAAgABwAFAAQABQAEAAMAAgD//////v/9
//3//f/9//z//P/7//v/+v/6//r/+v/6//n/+f/5//n/+f/5//n/+P/4//j/+P/3//f/
9//3//f/+f/5//n/+f/5//n/+f/5//n/+f/5//n/9//3//f/9//3//f/9//3//n/+f/5
//r/+v/6//r/+v/6//r/+v/6//v/+//7//v/+//7//v/+//7//v/+//7//n/+f/6//r/
+//7//v/+//5//r/+v/5//v/+//7//v/+//7//v/+//5//n/+f/5//n/+f/5//n/+f/5
//n/+P/6//r/+v/6//r/+v/6//n/+f/5//r/+v/4//j/+P/4//n/+f/5//n/+f/6//r/
+f/7//v/+//7//n/+P/4//f/9//3//b/9v/2//b/9v/3//f/9//3//f/+f/5//n/+f/3
//f/9v/2//b/9v/2//b/9v/3//f/9//5//b/9v/2//b/9v/2//b/9v/2//b/+P/4//j/
+P/4//j/+P/4//b/9//3//f/9//4//n/+f/6//r/+v/8//r/+v/6//r/+v/6//r/+//+
////AAABAAAAAQACAAMAAwAEAAUABQAFAAQAAgABAP7/+v/3//f/9//2//X/9f/0//T/
9P/0//T/9P/0//T/9P/z//P/8//z//P/8//z//P/8//z//P/8//z//P/8//z//P/8//z
//P/8//z//P/8//z//L/7//s/+r/6P/o/+7/9P/+/wwAIAA1AEwAZAB4AIcAlgCaAJQA
jgCFAHcAZQBSADkAHgAKAP7/9f/x//L/9v/5//f/9//4//j/9v/0//P/9f/2//b/9P/z
//P/8//z//P/8//z//X/9f/0//T/8//z//P/8v/y//L/8v/y//P/8//z//P/8//z//P/
8//1//X/9f/1//X/9f/1//X/9f/1//X/9f/z//T/9P/1//X/9f/1//T/9v/2//b/9v/2
//b/9v/3//f/9//3//f/9v/2//b/9v/4//j/+P/4//j/+P/4//j/9//3//f/9//5//r/
+v/6//j/+P/5//n/+//7//z//P/8//z//f/9//z//P/9//3///8AAAAAAAACAAMABQAG
AAQABAAFAAYABwAIAAoACwAMAAwADAANAA8AEAAQABEAEQARABIAFAAVABUAFQAVABYA
GAAWAA==
         </WaveFormData>
      </LeadData>
      <LeadData>
         <LeadByteCountTotal>10000</LeadByteCountTotal>
         <LeadTimeOffset>0</LeadTimeOffset>
         <LeadSampleCountTotal>5000</LeadSampleCountTotal>
         <LeadAmplitudeUnitsPerBit>4.88</LeadAmplitudeUnitsPerBit>
         <LeadAmplitudeUnits>��V</LeadAmplitudeUnits>
         <LeadHighLimit>2147483647</LeadHighLimit>
         <LeadLowLimit>268435456</LeadLowLimit>
         <LeadID>II</LeadID>
         <LeadOffsetFirstSample>0</LeadOffsetFirstSample>
         <FirstSampleBaseline>0</FirstSampleBaseline>
         <LeadSampleSize>2</LeadSampleSize>
         <LeadOff>FALSE</LeadOff>
         <BaselineSway>FALSE</BaselineSway>
         <ExcessiveACNoise>FALSE</ExcessiveACNoise>
         <MuscleNoise>FALSE</MuscleNoise>
         <LeadDataCRC32>3389317416</LeadDataCRC32>
         <WaveFormData>
/v/9//v/+f/5//j/9f/z//H/8f/x//D/8P/w//D/7//v/+//7//v//H/8P/w//D/8P/w
//D/8P/w//D/8P/w/+7/7v/u/+7/8P/w//D/8P/w//D/8v/0//f//v8DAAMAAwACAAEA
AAD+/wMADAAdADIARgBSAFIARwBAAEUASwBCAC4AGwAPAAsACAABAPv/9//3//j/9v/0
//T/9f/2//b/9v/2//X/9f/1//T/9P/z//L/8v/y//L/8v/0//T/9P/0//L/8v/y//L/
9P/0//T/9f/1//X/9f/1//X/9P/0//T/9v/2//b/9v/2//b/9//3//b/9v/2//b/9v/2
//b/9v/2//b/9v/2//b/9//3//f/9f/1//X/9f/z//T/9P/0//b/9v/2//b/9v/2//b/
9f/1//b/9//3//n/+f/4//j/+f/5//n/+v/7//v/+//7//z//P/8//z//v///wAAAAAA
AAAAAAACAAIAAgACAAQABQAFAAYABgAGAAcACAAJAAoACwAMAA0ADAANAA4ADgAPAA8A
EQARABIAEwATABQAFQAVABUAFQAVABUAFQAVABcAFwAYABgAGAAYABgAGAAXABcAFwAW
ABgAGAAXABYAFAATABIAEQAQAA8ADgALAAsACAAIAAcABgAFAAQAAgABAAAA//////7/
/f/8//v/+//7//r/+v/6//r/+v/5//n/+f/5//n/+f/4//j/+P/3//f/9//3//f/+P/4
//j/+P/4//j/+P/4//j/+P/5//n/+f/5//n/+f/5//n/+v/6//r/+//7//v/+//6//r/
+//7//v/+//7//v//P/9//v/+//7//v//f/8//z//P/6//v/+//7//r/+v/6//r/+v/6
//r/+v/4//n/+f/5//j/+P/4//j/+v/6//n/+f/3//f/9//3//n/+P/4//n/9//2//b/
9v/4//f/9//3//f/9//3//f/9f/1//X/9f/1//b/9v/1//X/9f/1//X/8//z//P/8v/y
//P/8//y//T/9P/0//T/9P/0//T/9P/0//T/9P/1//P/8v/x//H/8v/y//L/8v/x//H/
8f/y//H/8f/x//H/8//z//P/8v/y//H/8P/w//D/8P/w//D/8P/w//D/8P/w//D/8P/w
//D/8P/w//D/8P/w//D/8P/w//H/8//y//P/9P/1//j/+f/6//v//P/8//z//P/6//v/
/f/+/wEAAQACAAIAAgAAAP///v/+//7//v/8//z//P/8//3/+//7//n/+P/3//b/9v/1
//P/8f/x//D/7f/r/+v/6//r/+r/6v/q/+r/6f/p/+n/6f/p/+n/6P/o/+j/6P/o/+j/
6P/o/+j/6P/o/+j/6P/q/+r/6v/q/+r/6v/q/+r/7P/u//P/+v/9//3//f/8//n/+P/6
////CgAbADAAQgBMAEgAPwA8AEEAQwA2ACAADwAFAAMAAAD5//X/8//x//D/7v/s/+z/
7//w//D/8P/u/+//7//t/+7/7v/t/+z/7P/s/+z/7P/s/+z/7P/s/+7/7v/u/+7/7v/u
/+7/7//t/+3/7f/t/+//7v/u/+7/7P/s/+z/7P/s/+z/7f/t/+7/7v/u/+7/7v/u/+7/
7v/u/+7/7v/u/+z/7f/t/+3/7//v/+//7//t/+7/7v/u/+7/7v/u/+7/8P/w//D/7//v
//D/8f/x//H/8f/w//D/8f/x//H/8v/z//P/8//z//T/9P/0//T/9v/3//j/+P/4//j/
+P/6//r/+v/6//z/+//7//z//P/+////AAABAAAAAQACAAMABgAHAAgACAAHAAcACQAJ
AAoACwALAAwADQANAA0ADQAPAA8ADwAPAA8ADwAQABAAEAAQABAAEAARABEAEQAQABAA
EAAPAA4ADgANAAwACwAKAAkACAAFAAUAAgACAAEAAgABAAAA/v/9//z/+//7//r/+f/4
//f/9//3//b/9v/2//b/9v/1//P/8//z//P/9f/0//T/9P/z//P/8//z//P/9P/0//T/
9P/0//T/9P/0//T/9P/1//X/9f/1//X/9//3//f/+P/4//j/+f/5//n/+f/4//j/+f/5
//n/+f/5//n/+v/7//v/+//7//v/+//6//r/+v/6//v/+//7//r/+v/6//r/+P/4//j/
+P/4//n/+f/5//j/+P/4//j/+P/4//f/9//3//f/9//3//f/9v/2//f/9//2//b/9v/4
//f/9//3//f/9//3//f/9//3//f/9//1//b/9v/1//f/9//3//f/9//3//f/9v/2//f/
9//2//T/9P/0//T/9P/0//T/9P/0//T/9P/1//X/9P/z//P/9P/0//T/9P/z//P/8//0
//X/9f/1//X/9f/1//X/9P/0//X/9v/0//T/9P/0//T/9P/0//T/9v/2//b/9v/2//b/
9v/2//T/9P/0//T/9P/1//f/+P/5//r/+//8//v//P/9//7/AAAAAAAAAAD//wEAAgAD
AAUABgAGAAYABAADAAIAAgAAAAAA/v/+/wAAAAABAAEA///9//z/+//6//r/+f/3//X/
9f/0//H/8f/x//H/8f/u/+7/7v/u/+//7//v/+//7//v/+7/7v/u/+7/7v/u/+7/7v/u
/+7/7v/u/+7/7v/u/+7/7v/u/+7/7v/u//D/9P/9/wIAAwADAAEAAAD///7/AAAHABQA
KQA8AEoAUABIAEEARABHAEUANAAeAA8ACwAHAAQA///7//n/+f/2//L/9P/2//X/9P/0
//T/9P/1//P/8//0//T/8//y//T/9P/0//T/9P/0//T/9P/0//T/9P/0//T/9P/0//X/
9f/1//X/9f/1//T/9P/0//T/9P/0//T/9P/0//X/9f/0//T/9P/0//T/9P/0//T/9P/0
//T/9P/0//X/9f/1//X/9f/1//X/8//0//T/9P/2//b/9v/2//b/9v/2//X/9f/2//f/
9//5//n/+P/4//n/+f/5//r/+f/5//n/+f/6//r/+v/6//z//f/+//7//v/+//7/AAAC
AAIAAgAEAAMAAwAEAAQABAAFAAYABwAIAAkACgALAAwADQAOAA4ADwAPABEAEQAQABEA
EQASABMAEwATABMAFQAVABUAFQAXABcAGAAYABgAGAAYABgAFwAXABcAFgAWABYAFQAU
ABQAEwASABEAEAAPAA4ACwALAAgACAAHAAYABQAEAAIAAwACAAEAAQAAAP///v/9//3/
/f/8//z/+v/6//r/+f/5//n/+f/5//n/+P/4//j/+f/5//n/+f/5//r/+v/6//r/+v/6
//r/+v/6//r/+//7//v/+//7//v/+//7//z//P/8//3//f///////v/+////////////
/////wAAAQABAAEAAQABAAEAAAAAAAAAAAABAAEAAQAAAAAAAAAAAAAAAAAAAAAA/v//
///////+//7//v/+/wAAAAD//////f/9//3//f/9//z//P/9//3//P/8//z//v/9//3/
/f/9//3//f/9//v/+//7//v/+//8//z/+//9//3//f/9//v/+//7//r/+v/7//v/+v/8
//z//P/8//z//P/8//z/+v/6//r/+//9//z/+//7//r/+v/6//r/+f/5//n/+v/7//v/
+//7//n/+f/5//j/+v/7//r/+v/6//r/+v/6//r/+v/6//j/+P/4//j/+P/4//j/+P/6
//r/+//9//z//f/+////AAABAAIAAwAGAAYABgAGAAQABQAHAAgACgALAA0ADgAOAAwA
CwAKAAoACgAKAAgACAAIAAgACQAJAAkABwAGAAUABAAEAAMA///9//3//P/7//n/+f/5
//n/+P/4//j/+P/3//f/9//3//f/9//2//b/9v/2//b/+P/4//j/+P/4//j/+P/4//j/
+P/4//j/+P/4//j/+P/6//7/AwAIAAsACQAJAAoABwAGAAoADwAaAC8ARgBWAFwAWABT
AFQAVwBXAEoANgAjABkAFQAUAA0ABwAFAAMAAgAAAPz//P/9//7//v/+//7////9//3/
/v/+//3//P/+//7//v/+//7//v/+//7//v/+//7//v/+//7//v/////////////////+
//7//v/8//z//P/8//z//P/9//3//v/+//7//v/+//7//v/+//7//v/+//7//P/9//3/
/f////////////3//v/+//7//v/+//7//v8AAAAAAAD/////AAABAAEAAQABAAAAAAAB
AAEAAQACAAUABQAFAAUABgAGAAYABgAEAAUABgAGAAgACAAIAAoACgAKAAoADAANAA0A
DgAOAA4ADwAQABEAEAARABIAEwAUABUAFgAWABkAGQAbABsAGgAbABsAHAAfAB8AHwAf
AB8AHwAfAB8AIQAhACIAIgAiACIAIgAiACMAIwAjACIAIAAgAB8AHgAeAB0AHAAbABoA
GQAYABUAFQASABIAEQAQAA8ADgAMAAsACgAJAAkABgAFAAQAAwAFAAUABAAEAAQABAAE
AAMAAwADAAMAAwADAAIAAgACAAMAAwADAAMAAQACAAIAAgACAAIAAgACAAIAAgACAAMA
BQAFAAUABQAFAAUABQAGAAYABgAHAAcABwAHAAYABgAJAAkACQAJAAcABwAIAAkACQAJ
AAkACQAJAAgACAAIAAgACQAJAAkACAAIAAgACAAIAAgACAAIAAYABwAHAAcABgAGAAYA
BgAGAAYABQAFAAUABQAFAAUABQAEAAQABQAFAAQABAAEAAQAAwADAAMAAwADAAMAAwAF
AAUABQAFAAMABAAEAAMAAwADAAMAAwADAAMAAwACAAIAAwADAAIAAgACAAIAAgACAAIA
AgACAAAAAAAAAAEAAwACAAEAAQACAAIAAgACAAEAAQABAAIAAQABAAEAAQABAAEAAQAA
AAIAAQACAAAAAAAAAAAAAAAAAAAAAAAAAAAAAQADAAIAAwAEAAUABgAHAAgACQAMAAwA
DAAMAAwADQAPABAAEQARABIAEgATABIAEgASABIAEgASABAADgAOAA4ADwAPAA8ADQAM
AA0ADAAMAAsABwAFAAUABAABAP///////////v/+//7//P/7//v/+//7//v/+//6//r/
+v/6//r/+v/6//r/+v/6//r/+v/6//r/+v/6//r/+v/6//r/+v/8//7///8EAAsADQAN
AAwACwAIAAgACwASAB0AMgBIAFoAYgBbAFQAVwBbAFoATgA7ACUAGQAWABMACwAFAAMA
AgACAAIA/v///wAAAAAAAAAA/f/9//3//v/+//3//P/8//z//P/8//z//P/8//z//P/8
//z//P/8//z//P/9//3//f/9//3//f/8//z//P/8//z//P/8//r/+v/7//v//P/8//z/
/P/8//z//P/8//z//P/8//z/+v/7//v/+//7//v/+//7//n/+v/6//r//P/8//z//P/8
//z//P/7//v//P/9//3//f/9//z//P/7//v/+//8//3//f/9//3//v/+//7//v/+////
AAAAAAAAAAAAAAIAAgACAAIABAAHAAcACAAIAAgACQAKAAsACgALAAwADQAOAA8AEAAQ
AA8ADwARABEAFAAVABUAFgAXABcAFwAXABkAGQAZABkAGQAZABoAGgAaABoAGgAaABsA
GwAbABoAGAAYABcAFgAYABcAFgAVABQAEwASAA8ADwAMAAwACwAIAAcABgAEAAMAAgAB
AAEAAAD///7//f/9//3//P/8//z//P/8//v/+f/5//n/+f/3//b/9v/2//b/9//4//n/
9//4//j/+P/4//j/+P/4//b/9v/2//f/+f/5//n/+f/5//n/+f/6//r/+v/7//v/+//7
//r/+v/7//v/+//7//v/+//8//3/+//7//v/+//9//z//P/8//z//f/9//3//P/8//z/
/P/8//z//P/8//r/+//7//v/+v/6//r/+v/6//r/+f/5//n/+f/5//n/+f/4//j/+f/5
//j/+P/4//r/+f/5//n/9//3//f/9//3//f/9//3//f/+P/4//f/9//3//f/9//3//f/
9//2//T/9f/1//T/9P/0//T/9P/0//T/9P/0//T/9P/0//X/9f/0//P/8//y//L/8v/y
//H/8f/x//L/8f/x//H/8f/x//H/8f/w//D/8f/w//D/8P/w//D/8P/w//D/8P/w//D/
8P/w//D/8P/w//D/8P/w//D/8P/v//H/8v/z//T/9f/2//f/+P/5//r/+v/6//r/+v/7
//3//v//////AQACAAMAAgD///7//v/+//7//P/8//z//P/9//3//f/9//z/+//6//j/
9//1//P/8//y/+//7f/t/+3/7f/s/+z/7P/s/+v/6//r/+v/6//r/+r/6v/q/+r/6v/q
/+r/6v/q/+r/6v/o/+j/6P/o/+r/6v/q/+r/6v/q/+r/7v/x//j//////////v/7//r/
+v///wgAFwAsAD4ATABQAEcAQgBFAEcAQgAwABsACwAFAAIA/f/5//X/8//y//D/8P/u
/+//8P/w//D/8P/v/+//7//u/+7/7f/s/+z/7P/s/+z/7v/u/+7/7v/s/+z/7P/s/+z/
7P/s/+3/6//r/+v/6//t/+z/7P/s/+z/7P/s/+z/7P/s/+3/7f/s/+z/7P/s/+z/7P/s
/+z/7P/s/+z/7P/s/+3/7f/t/+v/6//r/+v/6//s/+z/7P/s/+z/7P/s/+z/7P/s/+v/
6//s/+3/7f/t/+3/7P/s/+3/7f/t/+7/7//v/+//7//w//D/8P/w//D/8f/y//L/8v/y
//L/9P/0//T/9P/2//f/9//4//j/+P/5//r/+//8//3//v///wAAAQACAAIAAwADAAUA
BQAEAAUABQAGAAcABwAHAAcACAAJAAoACwALAAsADAAMAAwADAAMAAwADQANAA0ADAAM
AAwACwAKAAoACQAIAAcABgAFAAQAAQABAP7//v/9//r/+f/4//b/9//2//X/9f/0//P/
8v/x//H/8f/w//D/7v/u/+7/7f/t/+3/7f/t/+3/7P/s/+z/7f/t/+3/7f/r/+z/7P/s
/+7/7v/u/+7/7v/u/+7/7//v/+//7//v/+//7//v//D/7v/u/+//7//x//H/8P/w//H/
8f/x//H/8f/x//L/8//z//P/8//z//P/8v/y//L/8v/z//P/8//y//L/8v/y//L/8v/y
//L/8P/x//H/8f/y//L/8v/y//L/8v/x//H/7//v/+//7//x//D/8P/x//H/8P/w//D/
8P/v/+//7//v/+//7//v/+//7//v/+//7f/u/+7/7f/t/+3/7f/t/+//7//v/+7/7v/v
/+//7v/u/+7/7v/u/+7/7v/u/+7/7v/u/+7/7//v/+7/7f/t/+z/7P/s/+z/6//r/+v/
7P/t/+3/7f/t/+3/7f/t/+z/7v/t/+z/7v/u/+7/7v/s/+z/7P/s/+z/7P/s/+z/7P/s
/+z/7P/s/+z/7P/s/+7/7v/u/+7/7f/v//D/8f/y//P/9P/1//b/9//4//j/+P/4//j/
+f/7//z//f/9//7//v/+//z/+//6//r/+v/6//j/+P/4//j/+f/5//n/9//2//X/9P/0
//P/8f/v/+//7v/r/+n/6f/p/+n/6P/q/+r/6v/p/+n/6f/p/+n/5//m/+b/5v/m/+b/
5v/m/+b/5v/m/+b/6P/o/+j/6P/o/+j/6P/o/+j/6P/o/+r/7//0//v/+//7//r/+f/2
//b/+f8AAA0AIgA2AEYATABDADwAOwA/AD4ALgAZAAkAAQAAAPv/9f/v/+//7v/s/+r/
6P/r/+7/7v/u/+z/6//r/+v/7P/s/+v/6v/s/+z/7P/s/+r/6v/q/+r/6v/q/+r/6v/q
/+r/6v/r/+v/6//r/+v/6//q/+r/6v/s/+z/7P/s/+r/6v/r/+v/6v/q/+r/6v/q/+r/
6v/q/+z/7P/s/+z/6v/r/+v/6//r/+v/6//r/+3/7v/u/+7/7v/u/+7/7v/s/+z/7P/r
/+v/7P/t/+3/7f/t/+z/7P/v/+//7//w/+//7//v/+//8v/y//L/8v/y//P/9P/0//L/
8v/y//T/9P/0//T/9v/3//f/+P/4//j/+f/6//v//P/9//7///8AAAEAAgACAAMAAwAF
AAUABgAHAAcACAAJAAkACQAJAAsACwALAAsACwALAAwADAAOAA4ADgAOAA0ADQANAAwA
DAAMAAsACgAKAAkACAAHAAYABQAEAAEAAQD+//7//f/+//3//P/6//n/+P/3//f/9v/1
//T/8//z//P/8v/y//D/8P/w/+//7//v/+//7//v/+7/7v/u/+3/7f/t/+3/7f/u/+7/
7v/u/+7/7v/u/+7/7v/u/+//8f/x//H/8f/x//H/8f/y//L/8v/z//P/8//z//L/8v/z
//P/8//z//P/8//0//X/9f/1//X/9f/1//T/9P/0//T/9f/1//X/9P/0//T/9P/0//T/
9P/0//T/9f/1//X/9P/0//T/9P/0//T/8//z//P/8//z//P/8//y//L/8//z//L/8v/y
//L/8f/x//H/8f/x//H/8f/x//H/8f/x//H/8v/y//H/8f/x//H/8f/x//H/8f/w//D/
8f/x//D/8P/w//D/8P/w//D/8P/w//D/8P/w//H/8f/w/+//7//w//D/8P/w/+//7//v
//D/8f/x//H/8f/x//H/8f/w/+7/7//w//D/8P/w//D/7v/u/+7/7v/w//D/8P/w//D/
8P/w//D/8P/w//D/8P/w//D/8P/x//P/9P/1//b/9//4//n/+v/9//7//v/+//z//P/9
////AAABAAEAAgAAAAAA/v/9//7//v/+//7//P/8//z//P/9//3//f/7//r/+f/4//j/
9//1//P/8//y/+//7f/t/+3/7f/s/+z/6v/q/+n/6f/r/+v/6//r/+r/6v/q/+r/6v/q
/+r/6v/q/+r/6v/q/+r/6v/q/+r/6v/q/+r/6v/s/+z/7v/z//r/AQABAP///v/9//r/
+v///wgAFQAqAD4ASgBMAEMAPgBBAEUAPgAsABkACwAFAAQA///5//X/8//y//L/7v/u
//H/8v/y//L/8v/x//H/8f/w//D/7//u//D/8P/w//D/7v/u/+7/7v/u/+7/7v/u//D/
8P/w//H/8f/x//H/8f/z//L/8v/y//L/8v/y//L/8v/y//P/8//y//L/8v/y//L/8v/y
//L/8v/y//L/8v/w//H/8f/x//H/8f/x//H/8f/y//L/8v/y//L/8v/y//T/9P/0//P/
8f/y//P/8//1//X/9P/0//X/9f/1//b/9f/1//X/9f/4//j/+P/4//b/9//4//j/+v/6
//r//P/8//z//P/+//////8AAAAAAAABAAIAAwAEAAUABgAHAAgACQAKAAoACwALAA0A
DQAOAA8ADwAQABEAEQARABEAEQARABEAEQATABMAFAAUABQAFAAUABQAEwATABMAEgAU
ABQAEwASABIAEQAQAA8ADgANAAwACQAJAAYABgAFAAQAAwACAAAA///+//3//f/+//3/
/P/7//n/+f/4//j/+P/4//j/9//3//f/9//3//f/9v/2//b/9f/1//X/9f/1//b/9v/2
//b/9v/2//b/9v/2//b/9//3//f/9//3//f/9//3//j/+P/4//n/+f/5//n/+P/4//v/
+//7//v/+//7//z//f/7//v/+//7//3//P/8//z//P/9//3//f/8//z//P/8//z//P/8
//z/+v/7//v/+//6//r/+v/6//z//P/7//v/+//7//v/+//7//r/+v/7//v/+v/6//r/
+v/5//n/+f/7//v/+//7//n/+f/5//n/+f/6//r/+f/5//n/+f/5//n/+f/5//j/+P/5
//n/+P/4//j/+P/4//j/+P/4//j/9v/2//b/9//3//b/9f/1//b/9v/2//b/9f/1//X/
9v/3//f/9//3//f/9//3//b/9v/3//b/9v/2//b/9v/2//b/9v/2//b/9v/2//b/9v/2
//b/9v/2//b/9v/2//b/9v/3//n/+P/5//r/+//8//3//v///wIAAgACAAIAAgADAAUA
BgAFAAUABgAGAAQAAgABAAAAAgACAAIAAAAAAAAAAAABAAEAAQD///7//f/8//z/+//5
//f/9//2//X/8//z//P/8f/w//D/8P/y//H/8f/x/+//7//v/+7/7v/u/+7/7v/w//D/
8P/w//D/8P/w//D/8P/w//D/8P/w//D/8P/w//L/9v/7/wIAAwADAAEAAAD9//r//v8D
ABAAJQA6AEoAUABKAEUARABJAEkAPAAoABcADwALAAgAAQD7//n/9//2//b/9P/0//X/
9v/2//b/9v/1//X/9f/2//b/9f/0//T/9P/0//T/9P/0//T/9P/0//T/9P/0//L/8v/y
//P/8//z//P/8//1//T/9P/0//T/9P/0//T/9P/0//X/9f/0//T/9P/0//T/9P/0//T/
9P/0//T/9P/0//X/9f/1//X/9f/1//X/9f/2//b/9v/0//T/9P/0//b/9v/2//X/9f/2
//f/9//5//n/+P/4//f/9//3//j/+f/5//n/+f/6//r/+v/6//r/+//8//z//P/8//z/
/v8AAAAAAAACAAEAAQACAAIABAAFAAYABwAGAAcACAAJAAwADQAOAA4ADQANAA8ADwAQ
ABEAEQASABUAFQAVABUAFQAVABUAFQAVABUAFgAWABYAFgAWABYAFwAXABcAFgAWABYA
FQAUABQAEwASABEAEAAPAA4ACwALAAgACAAHAAYABQAEAAIAAQAAAP/////+//3//P/7
//v/+//6//r/+v/6//r/+f/5//n/+f/5//n/+P/4//j/+f/5//n/+f/3//j/+P/4//j/
+P/4//j/+P/4//j/+f/5//n/+f/5//v/+//7//z//P/8//3//f/9//3//P/8//3//f/9
//3//f/9//7///////////////3//P/8//z//P/9//3//f/+//7//v/+//7//v/+//7/
/P/9//3//f/8//z//P/8//z//P/7//v//f/9//3//f/7//r/+v/7//v/+v/6//r//P/7
//v/+//7//v/+//7//3//f/9//3/+//8//z/+//7//v/+//7//v/+//7//r/+P/5//n/
+P/4//j/+P/4//j/+P/4//j/+P/4//j/+f/5//j/9//3//j/+P/4//j/+f/5//n/+v/5
//n/+f/5//n/+f/5//b/9v/2//b/9v/2//f/+f/6//3//v///wAA//8AAAEAAgACAAIA
AgACAAMABQAGAAcABQAGAAYABgAGAAUABAAEAAQABAACAAIAAgACAAMAAwADAAEAAAD/
/wAAAAD///3/+//7//r/9//1//X/9f/1//L/8v/y//L/8f/x//H/8f/x//H/8P/w//L/
8v/y//L/8P/w//D/8P/y//L/8v/y//D/8P/w//D/8P/w//L/8v/2//v/AgADAAMAAQAA
AP///v8CAAkAGAAtAEQAUgBWAFAASwBMAFEATQA+ACoAGQAPAA0ACAABAP3/+//5//j/
+P/2//T/9//4//j/+P/2//X/9f/1//T/9P/z//L/9P/0//T/9P/0//T/9P/0//T/9P/0
//T/9v/2//b/9//1//X/9f/1//X/9P/0//T/9P/0//T/9P/0//T/9f/1//T/9P/0//T/
9P/0//T/9P/2//b/9v/2//T/9f/1//X/8//z//P/8//z//T/9P/0//T/9P/0//T/9P/0
//T/8//1//b/9//3//f/9//2//b/9f/1//X/9v/3//f/9//3//j/+P/4//j/+P/5//r/
+v/6//r/+v/8//z//P/8//7//////wAAAAAAAAEAAgADAAQABQAGAAcACAAJAAoACgAL
AAsADQANABAAEQARABIAEwATABMAEwATABMAEwATABMAEwAUABQAFAAUABQAFAAVABUA
FQAUABQAFAATABIAEAAPAA4ADQAMAAsACgAHAAcABAAEAAMAAgABAAAA/v/9//z/+//7
//r/+f/4//f/9//3//b/9v/0//T/9P/z//P/8//z//P/8//y//L/8v/z//P/8//z//H/
8v/y//L/9P/0//T/9P/0//T/9P/1//X/9f/1//X/9//3//f/+P/2//b/9//3//n/+f/4
//j/+f/5//n/+f/5//n/+v/7//n/+f/5//n/+//6//r/+v/6//v/+//7//j/+P/4//j/
+P/4//j/+P/2//f/9//3//j/+P/4//j/+P/4//f/9//1//X/9f/1//X/9P/0//X/9//2
//b/9v/2//X/9f/1//X/9f/1//X/9f/1//X/9f/z//T/9P/z//P/8//z//P/8//z//P/
8v/y//P/8//y//D/8P/w//D/8v/y//L/8v/y//L/8v/z//P/8v/x//H/8P/w//D/8P/x
//H/8f/y//L/8f/w/+//7//v/+//7v/w/+//7v/u/+7/7v/u/+7/7v/u/+7/7v/u/+7/
7//v//D/8f/y//P/9P/1//b/9//4//j/+P/4//j/+f/7//z//f/9//7//P/8//r/+f/4
//j/+P/4//b/9v/2//b/9//3//f/9f/2//X/9P/0//P/8f/v/+//7v/r/+n/6f/n/+f/
5v/m/+b/5v/l/+X/5f/l/+X/5f/k/+T/5P/k/+T/5P/k/+T/5P/k/+T/5P/k/+T/5P/k
/+T/5P/k/+T/5P/k/+T/5//u//X/9//1//b/9f/0//L/9f/8/wkAHAAwAEAARgBBADoA
OwA/AD4AMAAbAAcA///8//f/8f/t/+v/6v/q/+j/5v/l/+b/5v/m/+b/5//n/+f/5v/m
/+X/5P/k/+T/5P/k/+T/5P/k/+T/5P/k/+T/5P/k/+T/5P/l/+P/4//j/+P/4//i/+L/
4v/i/+L/4v/i/+L/4v/j/+P/4v/i/+L/4v/i/+L/4v/i/+L/4v/i/+L/4v/j/+P/4//j
/+P/4//j/+H/4v/i/+L/4v/i/+L/4v/i/+L/4v/h/9//4P/h/+H/4f/h/+D/4P/j/+P/
4//k/+P/4//j/+P/5P/k/+T/5P/k/+X/5v/m/+b/5v/m/+j/6v/q/+r/7P/r/+v/7P/s
/+z/7f/u/+//8P/x//L/8//y//P/9P/0//X/9f/3//f/+v/7//v//P/9//3//f/9//3/
/f/9/w==
         </WaveFormData>
      </LeadData>
      <LeadData>
         <LeadByteCountTotal>10000</LeadByteCountTotal>
         <LeadTimeOffset>0</LeadTimeOffset>
         <LeadSampleCountTotal>5000</LeadSampleCountTotal>
         <LeadAmplitudeUnitsPerBit>4.88</LeadAmplitudeUnitsPerBit>
         <LeadAmplitudeUnits>��V</LeadAmplitudeUnits>
         <LeadHighLimit>2147483647</LeadHighLimit>
         <LeadLowLimit>268435456</LeadLowLimit>
         <LeadID>V1</LeadID>
         <LeadOffsetFirstSample>0</LeadOffsetFirstSample>
         <FirstSampleBaseline>0</FirstSampleBaseline>
         <LeadSampleSize>2</LeadSampleSize>
         <LeadOff>FALSE</LeadOff>
         <BaselineSway>FALSE</BaselineSway>
         <ExcessiveACNoise>FALSE</ExcessiveACNoise>
         <MuscleNoise>FALSE</MuscleNoise>
         <LeadDataCRC32>1535060509</LeadDataCRC32>
         <WaveFormData>
9f/3//r/+//7//v/+//6//j/+P/4//j/+P/4//f/9//3//j/+P/4//j/+P/4//j/+P/4
//j/+P/6//r/+v/6//j/+P/4//j/+P/4//j/9//5//n/+v/8////AgAIAAwAEAAOAAsA
CgAKAAoADQALAP7/5//U/83/xv+2/6L/nf+l/6//v//S/+D/6v/z//v//v/8//r/+v/8
//7//v///wAAAAAAAAAAAAAAAP////8AAAAAAgACAAIAAgACAAIAAgACAAIAAwADAAMA
AwADAAMAAwADAAMAAwADAAMABAAEAAQAAgACAAIAAgAEAAQABAAEAAIAAwADAAIABAAE
AAQABQAFAAUABQAFAAUABQAFAAUABQAFAAUABQAHAAcABwAHAAUABQAFAAUABQAFAAUA
BQAFAAYABgAGAAYABgAGAAYABgAGAAYABwAHAAcABwAHAAcACAAIAAgACAAIAAgACAAI
AAgACAAIAAkACQAJAAkACwALAAsACwAJAAkACQAJAAkACQAJAAkACQAJAAkACAAHAAcA
BwAHAAkABwAHAAcABAAEAAQABAAEAAQABQAGAAUAAwACAAEAAQAAAP/////////////+
/wAAAAAAAAAA/v/+//7//v//////////////////////AAAAAP//////////////////
/////////////wAAAAAAAAAAAAAAAAAAAAAAAAAA/v/+//7//v8AAAAAAAAAAAAAAAAA
AAAAAAAAAAAAAAD+//7/////////////////AQABAAEAAQABAAEAAQABAAAAAAAAAAAA
AAAAAAAAAAAAAAAAAAAAAP////////////////////////////////7//v/+//7//v/+
//7//v/+//7//v/9/////////////f/9//3//f/9//3//f/9/////////////f/9//3/
/f//////////////////////////////////////////////////////////////////
//////////////////7//v////////8AAAAAAAAAAAAAAAAAAAAA//////////8AAAAA
/////wEAAQAAAAAA////////////////AAAAAAAAAAAAAAAAAAAAAAAA/v/+//7//v8A
AAAAAAAAAAAAAAAAAAAAAAAAAAAAAQABAAMABAAFAAUABQAGAAYACAAIAAgACAAHAAcA
BwAHAAcABwAEAAIAAAD+//z/+v/6//r/+v/4//f/9v/1//T/9v/4//n/+f/5//r/+//9
//7////////////+//7//v/+//7//v/+//3//f/9//7//v/+//7//v/+//7//v/+//7/
/v/+//7//v/+//7//v/+//7//v/+//7//f/9//3/AAACAAMACAAOABIAFAASAA8ADgAO
ABAAEwAPAP7/5//Y/9P/yv+2/6b/pf+r/7X/yf/c/+b/8P/7/wEAAgAAAP7//v8AAAIA
BAAFAAQABAAEAAQABgAGAAUABQAGAAYACAAIAAgACAAIAAgACAAIAAYABwAHAAcABwAH
AAcABwAHAAcABwAHAAcACAAIAAgACgAKAAoACgAKAAoACgAKAAoACwALAAoACgAKAAoA
CwAJAAkACQAJAAkACQAJAAkACQAJAAkACQAJAAkACQAJAAsACwALAAsACQAJAAkACQAJ
AAoACgAKAAoACgAKAAoADAAMAAwADQALAAsACwALAAsADAAMAAwADAAMAAwADAAOAA4A
DgAOAA0ADQANAA0ADQANAA0ADQANAA0ADQANAA0ADQANAA0ADQANAA0ADAALAAsACwAL
AAsACQAJAAkACAAIAAgACAAGAAYABwAIAAYABQAFAAUABQAEAAMAAwABAAEAAQAAAAAA
AAAAAAAAAAAAAAAAAAABAAEAAQABAAEAAQABAAEAAAAAAP////8BAAEAAQABAAEAAQAB
AAEA/////wAAAAAAAAAAAAAAAAAAAAAAAAAAAAAAAAAAAAAAAAAAAAAAAAAAAAAAAAAA
AAAAAAAAAAAAAAAAAQABAAEAAQABAAEAAQABAAEAAQABAAEAAQABAAAAAAAAAAAAAAAA
AAAAAAAAAAAAAAAAAP/////////////////////9//3//f/9//7//v/+//7//v/+//7/
/v/8//z//P/7//3//f/9//3//f/9//3//f/9//3//f/9//3//f/9//3//f/9//3//f/9
//3//f/9//3//f/9//3/+//7//v/+//9//3//f/9//3//f/9//3////////////9//3/
/f/9//3//f/9//z//P/9//3//f/+//7//v/+//7//v/+//7//f/9//3//f/+//7//f/9
//3//f/8//z//f/9//3//f/9//3//v/8//z//P/8//z//P/8//z//P/8//z//P/8//z/
/P/8//z//P/8//z//v/+/////////wAAAQABAAEAAgACAAQABAAEAAQAAwADAAMAAwAD
AAMAAAD+//z/+v/4//b/9v/2//b/9P/z//L/8f/w//D/8v/z//P/8//0//X/9//6//v/
+//7//v/+v/6//r/+v/4//j/+P/3//f/9//4//j/+P/4//j/+P/4//j/+P/4//j/+P/4
//j/+P/4//j/+P/4//j/+P/4//n/+f/5//r//P///wQACgAOAA4ADAAJAAoACgAMAA0A
AwDu/9n/0P/L/77/qv+e/5//qf+5/8v/2v/k//D/+f/9//z/+v/4//r/+v/8//7////+
//z//v/+//7//v//////AAAAAAAAAAAAAAAAAAAAAAAAAAAAAAEAAQABAAEAAQABAAEA
AQABAAEAAQABAAIAAgACAAIAAgACAAIAAgACAAIAAgAEAAUABQAEAAQABAAEAAUAAwAD
AAMAAwADAAMAAwADAAMAAwADAAMAAwADAAMAAwADAAMAAwADAAUABQAFAAUABQAGAAYA
BgAEAAQABAAEAAQABAAEAAUABwAHAAcABwAHAAgACAAIAAgACAAIAAgACAAIAAgACAAI
AAcABgAFAAcABwAHAAcABwAHAAcABwAHAAcABwAHAAcABwAHAAYABQAFAAUABQAFAAMA
AwADAAIAAgACAAIAAAAAAAEAAgAAAP///////////v/9//3//f/9//3//P/8//z//P/8
//z//P/8//z/+//7//v/+//7//v/+//7//z//P/7//v/+//7//v/+//7//v/+//7//v/
+//8//z//P/8//z//P/8//z//P/8//z//P/8//z//P/8//z//P/8//z//P/8//z//P/8
//z//P/8//3//f/9//3//f/9//3//f/9//3//f/9//3//f/8//z//P/8//z//P/8//z/
/P/8//z//P/7//v/+//7//v/+//7//v/+//7//v/+//6//r/+v/6//z//P/8//z/+v/6
//r/+f/5//n/+f/5//n/+f/5//n/+//7//v/+//7//v/+//7//v/+//7//v/+f/5//n/
+f/5//n/+f/5//v/+//7//v/+//7//v/+//7//v/+//7//n/+f/5//n/+f/5//n/+f/5
//n/+f/4//j/+f/5//n/+P/4//j/+P/4//j/+P/4//n/+f/5//n/+v/6//n/+f/5//n/
+P/4//n/+f/5//n/+//7//r/+v/6//r/+v/6//r/+v/6//r/+v/6//r/+v/6//r/+v/6
//r/+v/7//v//f/+/////////wAAAAACAAIAAgACAAEAAQABAAEAAwADAAAA/v/6//j/
9v/0//b/9v/2//T/8f/w/+//7v/u//D/8f/x//P/9P/1//f/+P/5//n/+f/5//j/+P/4
//j/+P/4//j/9//3//f/+P/4//j/+P/4//r/+v/6//r/+P/4//j/+P/6//r/+v/6//j/
+P/4//j/+v/5//n/+f/8//7/AQAGAAoAEAAQAA4ACQAIAAgACAAJAAcA+P/f/9D/y//E
/7T/pP+j/6v/uf/N/+D/6P/u//X/+//+//z/+v/6//z//v8AAAEAAgACAAAAAgACAAIA
AQABAAIAAgAAAAAAAAAAAAAAAAAAAAAAAAABAAEAAQADAAMAAwADAAMAAwADAAMAAQAC
AAIAAgACAAIAAgACAAQABAAEAAQABAAFAAUABAAEAAQABAAFAAMAAwADAAMAAwADAAMA
AwADAAMAAwADAAUABQAFAAUABQAFAAUABQADAAMAAwADAAMABAAEAAQABAAEAAQABAAE
AAQABAAFAAUABQAFAAUABQAGAAYABgAGAAYABgAGAAYABgAGAAYABwAHAAcABwAHAAcA
BwAHAAkACQAJAAkACQAJAAkACQAHAAcABwAGAAUABQAFAAUABQADAAMAAwAEAAQABAAE
AAAAAAABAAIAAAD///////////7//f/9//3//f/9//z//P/8//z//P/8//z//P/8//3/
/f/9//3//f/9//3//f/8//z/+//7//3//f/9//3//f/9//3//f//////AAAAAP7//v/+
//7//v/+//7//v8AAAAAAAAAAAAAAAAAAAAAAAAAAAAAAAD+//7//v/+/wAAAAABAAEA
/////////////////////////////////v/+//7//v/8//z//P/8//7//v/+//7//f/9
//3//f/9//3//f/9//3//f/9//3//P/8//z//P/8//z//P/8//z//P/8//v//f/9//3/
/f/7//v/+//7//v/+//7//v/+//7//v/+//9//3//f/9//v/+//7//v/+//7//v/+//7
//v/+//7//v/+//7//v/+//7//v/+//7//v/+//7//v/+//7//v/+//7//v/+v/6//v/
+//7//z//P/8//z//P/8//z//P/7//v/+//7//z//P/7//v/+//7//r/+v/5//n/+f/5
//v/+//6//r/+v/6//r//P/8//z//P/8//z//P/9//v//f/+/////////wAAAAACAAIA
AgACAAMAAwADAAMAAwADAAAA/v/8//r/+P/2//b/9v/2//T/8//y//H/8P/w//L/8//z
//P/9P/1//f/+P/5//n/+f/7//r/+v/6//j/+P/4//j/9//3//f/+P/6//r/+v/6//r/
+v/6//r/+v/6//r/+v/4//j/+P/4//j/+P/4//j/+v/5//n/+f/6//r//f8AAAQACgAO
ABAADQAMAAoACgALAA0ACgD5/+T/1f/Q/8j/tv+n/6X/rf+7/87/4P/q/+//9//+/wAA
/v/6//r//P/8////AgACAAIAAgACAAAAAQABAAIAAgACAAIAAgACAAQABAAEAAQAAgAD
AAMAAwADAAMAAwADAAMAAwADAAMAAwAEAAQABAAEAAQABAAEAAQABAAEAAQABAAFAAUA
BAAEAAQABAAFAAUABQAFAAUABQAFAAUABQAFAAUABQAFAAUABQAFAAUABQAFAAUABQAH
AAcABwAHAAcACAAIAAgABgAGAAYABgAIAAgACAAJAAcABwAHAAcABwAIAAgACAAKAAoA
CgAKAAoACgAKAAoACQAJAAkACQAJAAkACQAJAAkACQAJAAkACQAJAAkACQAJAAkACQAI
AAkACQAJAAkABwAFAAUABQAEAAQABAAEAAQABAAFAAYABAADAAMAAwADAAIAAQABAAEA
AQABAAAAAAAAAAAAAAAAAAAAAAAAAP////////////////////8AAAAA/////wEAAQAB
AAEA////////////////AAAAAAAAAAAAAAAAAAAAAAAAAAAAAAAAAAAAAAIAAgACAAIA
AgACAAIAAgACAAIAAgACAAIAAgADAAMAAQABAAEAAQABAAEAAQABAAEAAQABAAEAAAAA
AAAAAAAAAAAAAAAAAAAAAAAAAAAA///////////9//3//f/9/////////////v/+//7/
/v/+//7//v/+//7//v/+//3/////////////////////////////////////////////
//////////3//f/9//3////////////9//3//f/9//3//f/9//3//f/9//3//f//////
//////3//f/9//3//////////v/+//////////7//v/+//7//v/+//7//v//////////
/wAAAAD/////AQABAAAAAAABAAEAAQABAAEAAQAAAAAAAAAAAAAAAAAAAAAAAAAAAAAA
AAAAAAAAAAAAAAAAAAAAAAAAAAAAAAEAAQADAAIAAwADAAMABAAEAAYABgAIAAgABwAH
AAcABwAHAAcABAACAAAA/v/8//r/+v/6//r/+P/3//b/9f/0//T/9v/3//f/9//4//n/
+//+/////////////v/+//7//v/+//z//P/7//v//f/+//7//v/8//z//P/8//7//v/+
//7//P/8//z//P/8//z//P/8//z//P/8//v/+//7//z//v///wIACgAOABIAEgAPAAwA
DgAQABUAEwAIAPH/3P/R/8z/uv+m/53/o/+r/7v/zv/c/+b/8f/5//z//P/6//r//P/+
//7/AQACAAIAAAACAAIAAgABAAEAAgACAAQABAAEAAQABAAEAAQABAACAAMAAwADAAUA
BQAFAAUABQAFAAUABQAFAAYABgAGAAYABgAGAAYABgAGAAYABgAGAAcABwAGAAYABgAG
AAcABwAHAAcABwAHAAcABwAHAAcABwAHAAcABwAHAAcABwAJAAkACQAJAAkACQAJAAkA
CQAKAAoACgAIAAgACAAIAAgACAAIAAkACQAJAAkACQALAAwADAAMAAwADAAMAAwADAAM
AAwADAANAA0ADQANAA0ADQANAA0ADQANAA0ADQANAA0ADQANAA0ADQANAAwACwALAAsA
CwALAAkACQAJAAgACAAIAAgACAAIAAkACgAJAAcABgAFAAUABAADAAMAAwADAAMAAgAC
AAIAAgACAAIAAgACAAIAAQABAAEAAQABAAEAAQABAAIAAgABAAEAAQABAAEAAQABAAEA
AQABAAEAAQACAAIAAgACAAIAAgACAAIAAgACAAIAAgACAAIAAgACAAIAAgACAAIAAgAC
AAIAAgACAAIAAgACAAMAAwADAAMAAwADAAEAAQABAAEAAwADAAMAAwACAAIAAgACAAIA
AgACAAIAAgACAAIAAgD///////////////////////////////8AAAAAAAAAAP7//v/+
//7//v/+//7//f/9//3//f/9//3//f/9//3//f/9//3//f/9//3//f/9//3//f/9//3/
/f/9//3//f/9//3//f/9//3//f/9//3//f/9//3//f/9//3//f/9//3//f/9//3//f/9
//3//f/9//3//f/8//z//f/9//3//v/+//7//v/+//7//v/+//3//f/9//3//v/+//3/
/f/9//3//P/8//3//f/9//3//f/9//7//v/+//7//v/+//7//v/+//7//v/+//7//P/8
//z//P/+//7//v/+//z//P/8//z//v//////AQAAAAEAAQABAAIAAgAEAAQABAAEAAMA
AwADAAMAAwADAAIAAAD+//z/+P/2//b/9v/2//T/8//y//H/8P/w//L/8//z//P/9P/1
//f/+v/7//v/+//7//r/+v/6//r/+v/8//z/+//7//n/+v/6//r/+v/6//r/+v/6//r/
+v/6//r/+v/6//r//P/8//z//P/6//r/+v/5//v/+//8//z///8CAAgADAAQABIADwAM
AAwADgARABEACADz/97/0f/M/77/qP+f/5//qf+3/8r/2v/m/+//+f/8//z/+v/6//z/
/v8AAAEAAgACAAAAAgACAAIAAwADAAQABAACAAIAAgACAAQABAAEAAQABAAFAAUABQAF
AAUABQAFAAUABQAFAAUABQAGAAYABgAGAAYABgAGAAYABgAGAAYABgAHAAcABgAGAAYA
BgAHAAcABwAHAAcABwAHAAcABwAHAAcABwAHAAcABwAHAAcACQAJAAkACQAJAAkACQAJ
AAcACAAIAAgACgAKAAoACgAIAAgACAAJAAkACQAJAAkACQAKAAoACgAKAAoACgAKAAwA
DAAMAAwACwALAAsACwANAA0ADQANAA0ADQANAA0ADQANAA0ADQANAA0ADQAMAAsACwAL
AAsACwAJAAkACQAIAAgACAAIAAYABgAHAAgABgAFAAUABQADAAIAAQABAAEAAQABAAAA
AAAAAAAAAAAAAAAAAAAAAP////////////////////8AAAAA////////////////////
////////////AAAAAAAAAAAAAAAAAAAAAAAAAAD+//7//v/+/wAAAAAAAAAAAAAAAAAA
AAAAAAAAAAAAAAAAAAABAAEA////////////////////////////////AAAAAAAAAAAA
AAAAAAAAAP7//v/+//7///////////////////////3//f/9//3//v/+//7//v/+//7/
/v/+//7//v/+//3//f/9//3//f/9//3//f/9//3//f/9//3//f/9//3//f/9//3//f/9
//3//f/9//3//f/9//3//f/9//3//f/9//3//f/9//3//f/9//3//f/9//3//f/9//3/
/f/9//3//f/9//3//P/8//3//f/9//z//P/8//z//P/8//z//P/9//3//f/9//z//P/7
//v//f/9//z//P/7//v/+//7//3/+//8//z//P/8//z//P/8//z//P/8//z//P/8//z/
/P/8//z//P/8//z//P/8//z//P/8//3//f///wAAAQABAAEAAgACAAQABAAEAAIAAQAB
AAEAAQABAAEA/v/8//r/+P/2//T/9P/0//T/8v/x//D/7//u/+7/8P/x//H/8f/y//P/
9f/4//n/+f/5//n/+P/4//j/+P/4//j/+v/5//n/+f/4//j/+P/4//j/+P/4//j/+P/4
//j/+P/4//j/+P/4//j/+P/4//j/+P/4//f/9//5//j/+v/9/wAABgAMAA4ADgALAAgA
CgAMAA8ADQAAAOn/2P/N/8j/tv+i/5v/of+r/7v/zP/a/+b/8f/3//z/+v/4//j/+v/8
//7////+//7/AAD+//7//v//////AAAAAAAAAAAAAAAAAgACAAIAAgAAAAEAAQABAAEA
AQABAAEAAwADAAMAAwABAAIAAgACAAIAAgACAAIABAAEAAQABAACAAMAAwACAAIAAgAC
AAMAAwADAAMAAwADAAMAAwADAAUABQAFAAUAAwADAAMAAwAFAAUABQAFAAUABQAFAAUA
BQAGAAYABgAEAAQABAAEAAYABgAGAAcABQAFAAUABQAFAAYABgAGAAYABgAGAAYABgAG
AAYABgAHAAcABwAHAAcABwAHAAcABwAHAAcABwAHAAcABwAHAAcABwAHAAYABQAFAAUA
BQAFAAMAAwADAAIAAgACAAIAAAAAAAEAAgAAAP///////////v/9//3//f/9//3//P/6
//r/+v/6//r/+v/6//r/+//7//v/+//5//n/+f/5//r/+v/5//n/+f/5//n/+f/5//n/
+f/5//n/+f/6//r/+v/6//r/+v/6//r/+v/6//r/+v/6//r/+v/6//r/+v/6//r/+v/6
//r/+v/6//r/+v/6//v/+//7//v/+//7//3//f/9//3/+//7//v/+//6//r/+v/6//r/
+v/6//r/+v/6//r/+v/5//n/+f/5//n/+f/5//n/9//3//f/9//4//j/+P/4//b/9v/2
//b/+P/4//j/9//3//f/9//3//f/9//3//f/9//3//f/9//3//f/9//3//f/9//3//f/
9//3//f/9//3//f/9//3//f/9//3//f/9//3//f/9//3//f/9//3//f/9//3//f/9//3
//f/9//5//n/+f/4//b/9//3//f/9v/2//b/9v/2//b/9v/2//f/9//3//f/+P/4//f/
9//3//f/9v/2//f/9//3//f/9//3//b/+P/4//j/+P/4//j/+P/4//j/+P/4//j/+P/4
//j/+P/4//j/+P/4//j/+P/4//n/+f/7//z//f/9//3//v/+//7//v/+//7//f/9//3/
/f/7//v/+P/2//T/8v/w/+7/7v/u/+7/7P/t/+z/6//q/+z/7v/v/+//7//w//H/8//2
//f/9//3//X/9P/0//T/9P/0//T/9P/1//X/9f/2//b/9v/2//b/9P/0//T/9P/0//T/
9P/0//b/9v/2//b/9v/2//b/9v/2//X/9f/1//b/+P/9/wIACAAMAAwACgAHAAQABAAG
AAcAAQDw/9n/zP/H/77/rP+e/5//qf+3/8n/2v/k/+z/8//7//z/+v/4//j/+v/6//z/
/f/+//7//v/+//7//v/9//3//v/+//7//v/+//7//v/+//7//v/+////////////////
/////////////////wAAAAAAAAAAAAAAAAAAAAAAAAAAAAAAAAEAAQAAAAAAAAAAAAEA
AwADAAMAAwABAAEAAQABAAEAAQABAAEAAQABAAEAAQABAAEAAQABAAEAAQABAAEAAQAC
AAIAAgACAAIAAgACAAIAAgACAAMAAwADAAMAAwADAAQABAAEAAQABAAEAAQABgAGAAYA
BgAFAAUABQAFAAUABQAFAAUABQAFAAUABQAFAAUABQAFAAUABQAFAAQAAQABAAEAAQAD
AAEAAQABAAAAAAAAAAAA/v/+////AAD+//3//f/9//3//P/7//v/+//7//v/+v/6//r/
+v/6//r/+v/6//r/+f/5//n/+f/5//n/+f/5//r/+v/5//n/+//7//v/+//7//v/+//7
//v/+//8//z//P/8//z//P/8//z//P/8//z//P/8//z//P/8//z//P/8//z//P/8//z/
/P/8//z/+v/6//v/+//7//v/+//7//v/+//7//v/+//7//v/+//6//r/+v/6//r/+v/6
//r/+v/6//r/+v/5//n/+f/5//n/+f/5//n/+f/5//n/+f/4//j/+P/4//j/+P/4//j/
+P/4//j/9//3//f/9//3//n/+f/5//n/+f/5//n/+f/5//n/+f/5//f/9//3//f/9//3
//f/9//3//f/9//3//f/9//3//f/9//3//f/9//3//f/9//3//f/9//3//f/9//3//f/
9//3//f/9//2//b/9//3//f/9v/2//b/9v/2//b/9v/2//f/9//3//f/+P/4//f/9//3
//f/9v/2//f/9//3//j/+P/4//j/+P/4//j/+f/5//v//P/9//3//f/+//7/AAD+//7/
/v/9//3//f/9//3//P/4//X/8v/y//D/7v/u/+7/7v/s/+v/7P/r/+r/6v/s/+3/7f/t
//H/8//2//r/+f/5//n/+f/4//j/+P/4//j/+P/4//f/+f/5//r/+v/4//j/+P/4//j/
+P/4//j/+P/4//j/+P/4//j/+P/4//j/+P/4//j/+f/5//n/+v/8////BAAKAA4ADgAK
AAcABgAEAAYACQADAPD/2//O/8v/wP+y/6b/p/+v/7//0//i/+r/8P/3//3/AAD8//r/
+v/8//7//v///wAAAAAAAAAAAAACAAEAAQACAAIAAAAAAAAAAAACAAIAAgACAAAAAQAB
AAEAAQABAAEAAQABAAEAAQABAAEAAgACAAIAAgACAAIAAgACAAIAAgACAAIAAwADAAIA
AgACAAIAAwABAAEAAQABAAEAAQABAAEAAwADAAMAAwADAAMAAwADAAEAAQABAAEAAwAD
AAMAAwABAAIAAgACAAIAAgACAAIAAgACAAIAAwADAAMAAwADAAMABAAEAAQABAAEAAQA
BAAEAAQABAAEAAUABQAFAAUABQAFAAUABQAFAAUABQAFAAUABQAFAAUAAwADAAMAAgAB
AAEAAQABAAEA/////////v/+//7//v/8//z//f/+//z/+//7//v/+//6//n/+f/5//n/
+f/4//j/+P/4//j/+P/4//j/+P/3//f/9//3//f/9//3//f/+P/4//f/9//3//f/9//3
//n/+f/5//n/9//3//j/+P/6//r/+v/6//j/+P/4//j/+P/4//j/+P/6//r/+v/6//j/
+P/4//j/+v/6//r/+v/4//j/+f/5//n/+f/5//n/9//3//f/9//5//n/+f/5//b/9v/2
//b/9v/2//b/9v/2//b/9v/2//X/9f/1//X/8//z//P/8//z//P/8//z//T/9P/0//T/
9P/0//T/9P/y//L/8v/x//P/8//z//P/8//z//P/8//z//P/8//z//P/8//z//P/8//z
//P/8//z//P/8//z//H/8f/x//H/8//z//P/8//x//H/8f/x//H/8f/x//H/8//z//P/
8//x//H/8f/x//H/8f/x//D/8P/x//H/8f/w//D/8P/w//D/8P/w//D/7//v/+//7//w
//D/7//v//H/8f/w//D/7//v/+//7//v/+//8P/w//D/8P/w/+7/7v/u/+7/7v/u/+7/
7v/v/+//8f/y//P/8//z//T/9P/2//b/9v/0//P/8//z//P/8//z//D/7v/s/+r/6P/m
/+b/5v/m/+T/4//i/+H/4P/g/+L/4//j/+P/5P/l/+n/7P/t/+3/7f/t/+z/7P/q/+r/
6v/q/+r/6f/p/+n/6v/q/+r/6v/q/+r/6v/q/+r/6v/q/+r/7P/s/+z/7P/q/+r/6v/q
/+r/6v/p/+n/6f/q/+z/7f/w//T/+v/+//7/+//4//j/+v/9////+P/n/9D/wf+6/7D/
nv+P/5H/mf+j/7j/yP/S/9v/5f/s/+z/6v/o/+r/7P/u/+//8P/u/+7/7v/u/+7/7//v
//D/8P/w//D/8P/w//D/8P/w//D/8P/x//H/8f/x//H/8f/x//H/8f/x//H/7//w//D/
8P/w//D/8P/w//D/8P/w//D/8P/x//H/8P/w//D/8P/x//H/8f/x//H/7//v/+//7//v
/+//7//v//H/8f/x//H/8f/x//H/8f/v/+//7//v//H/8v/y//L/8P/w//D/8P/w//D/
8P/x//H/8f/x//H/7//w//D/8P/y//L/8v/y//L/8v/y//L/8f/x//H/8f/x//H/8f/x
//H/8f/x//H/8f/x//H/8f/x//H/8f/w/+//7//v/+//8f/v/+//7//s/+z/7P/s/+z/
7P/p/w==
         </WaveFormData>
      </LeadData>
      <LeadData>
         <LeadByteCountTotal>10000</LeadByteCountTotal>
         <LeadTimeOffset>0</LeadTimeOffset>
         <LeadSampleCountTotal>5000</LeadSampleCountTotal>
         <LeadAmplitudeUnitsPerBit>4.88</LeadAmplitudeUnitsPerBit>
         <LeadAmplitudeUnits>��V</LeadAmplitudeUnits>
         <LeadHighLimit>2147483647</LeadHighLimit>
         <LeadLowLimit>268435456</LeadLowLimit>
         <LeadID>V2</LeadID>
         <LeadOffsetFirstSample>0</LeadOffsetFirstSample>
         <FirstSampleBaseline>0</FirstSampleBaseline>
         <LeadSampleSize>2</LeadSampleSize>
         <LeadOff>FALSE</LeadOff>
         <BaselineSway>FALSE</BaselineSway>
         <ExcessiveACNoise>FALSE</ExcessiveACNoise>
         <MuscleNoise>FALSE</MuscleNoise>
         <LeadDataCRC32>1842592252</LeadDataCRC32>
         <WaveFormData>
7//w//D/8P/u/+3/7P/r/+r/6v/q/+r/6f/p/+j/6P/o/+j/6P/o/+j/6P/o/+j/6P/p
/+n/6f/p/+n/6f/p/+f/5//n/+f/6P/o/+j/6P/o/+r/6v/p/+f/6P/t//T/+/8BAAcA
FAAsAE0AcQCOAJQAhwB+AHcAZgBJAC4AHQAXABUAEgAQAAkAAAD3//P/7v/s/+j/7P/w
//P/9//5//n/+P/4//j/9v/2//b/9v/2//b/9f/1//X/9f/1//X/9f/1//X/9v/2//b/
9P/0//T/9P/0//X/9f/1//X/9f/1//X/9v/2//b/9v/1//X/9v/2//b/9v/2//b/9v/2
//b/9//3//f/+P/4//j/+P/5//n/+//7//z//f/7//z//P/8//3//v/+//7//v8AAAAA
AAAAAAEAAgADAAMABQAFAAUABQAGAAcACAAIAAgACgAMAA0ADgAPABAAEwAUABUAFwAY
ABkAGwAdAB4AHwAhACMAJgAoACoAKwAtAC8AMQAyADQANgA4ADoAPQA9AD4APwBAAEEA
QgBDAEMAQwBDAEMAQwBEAEQARABEAEMAQwBDAEMAQQBAAD8APAA7ADgANgAzADEALwAs
ACkAJwAkACEAHgAbABkAFwASAA8ADQAKAAkABgAFAAMAAQD///7//f/6//j/+P/3//j/
9//2//X/9f/0//T/9P/0//P/8//z//H/8f/x//H/8v/y//L/8v/y//P/8//z//P/8//z
//P/8//z//P/8//y//L/8v/y//T/9P/0//T/9P/0//T/9P/0//T/9P/1//X/9f/1//X/
9f/1//X/9f/1//X/9P/0//X/9f/1//X/9f/1//X/9f/1//X/9f/0//b/9v/1//X/9f/0
//P/8v/z//P/8//z//D/8P/v/+//8f/w//D/8P/w//D/7//v/+//7//u/+7/7v/t/+3/
7f/t/+3/7P/s/+7/7v/u/+3/7f/t/+3/7f/t/+3/7f/t/+3/7f/t/+3/7f/t/+z/7P/s
/+z/7P/s/+v/6//r/+v/6//r/+v/6//r/+v/6//r/+v/6//r/+v/6//r/+r/6v/q/+r/
6v/q/+r/6v/q/+r/6v/q/+r/6v/q/+r/6v/q/+r/6v/q/+r/6v/q/+r/6v/q/+r/6v/q
/+r/6v/q/+r/6v/q/+r/6v/q/+r/6v/s/+3/7f/t/+7/7//v/+//7v/u/+//7//v/+//
7//x//P/8v/x//D/8f/w/+3/7f/s/+z/7P/s/+r/6f/p/+r/7f/t/+3/6//o/+j/6f/q
/+r/6v/q/+n/6P/n/+b/5v/m/+b/5f/l/+b/5v/m/+b/5v/m/+b/5v/m/+b/5v/n/+f/
5//n/+f/6f/p/+n/6f/p/+n/6v/q/+r/6v/q/+r/6v/p/+n/6v/v//b//f8DAAsAGgA2
AFcAewCUAJQAhwCAAHkAZABHADAAJQAfABsAGAAUAAsAAgD7//X/8P/u/+z/7v/y//X/
+f/7//v//P/6//r/+P/4//j/+P/4//j/9//3//f/9//5//n/+f/5//f/+P/4//j/+v/6
//r/+v/6//v/+//7//v/+//7//v//P/8//z//P/9//3//v/+//7//v/+//7/AAAAAAAA
AQABAAEAAgACAAIAAgADAAMAAwADAAQABQAFAAYABgAGAAcACAAIAAgACAAKAAoACgAM
AA0ADgAPAA0ADwAPAA8AEQASABMAFAAUABQAFgAYABkAGgAbABwAHQAeAB8AIQAkACUA
JwApACoAKwAtAC8AMgA0ADYANwA5ADsAPQA+AD4AQABCAEQARwBHAEgASQBKAEsATABN
AE0ATQBNAE0ATwBQAFAAUABOAE0ATQBNAE0ASwBKAEkARgBFAEIAQAA/AD0AOwA4ADMA
MQAuACsAKAAlACMAIQAcABkAFwAUABEADgANAAsACQAHAAYABQACAAAAAAD///7//f/8
//v//f/8//z//P/6//n/+f/5//f/9//3//f/+P/4//j/+P/2//f/9//3//f/9//3//f/
9//3//f/9//2//b/9v/2//j/+P/4//j/+P/4//j/+P/4//j/+P/5//n/+f/5//n/+f/5
//n/+f/5//n/+P/4//n/+f/5//n/9//3//f/9//3//f/9//2//b/9v/1//X/9f/0//P/
8v/x//H/8f/x//D/8P/v/+//7//u/+7/7v/u/+7/7f/t/+3/7f/s/+z/7P/r/+v/6//r
/+v/6v/q/+r/6v/q/+n/6f/p/+n/6f/p/+n/6f/p/+f/5//n/+f/5//n/+b/5v/m/+b/
5v/m/+X/5f/l/+X/5f/l/+X/5f/l/+X/5f/l/+P/4//j/+P/4//j/+L/4v/i/+L/4v/i
/+L/4v/i/+L/4v/i/+L/4v/i/+L/4v/g/+D/4P/g/97/3v/e/97/3v/e/97/3v/g/+D/
4P/g/+L/4v/i/+L/5P/k/+T/5P/l/+X/5f/m/+f/5//n/+j/6P/p/+n/6f/r/+v/7f/t
/+z/6//q/+n/6P/l/+X/5v/k/+T/5P/i/+H/4f/i/+P/4//j/+H/4P/g/+H/4v/i/+D/
4P/f/97/3f/c/9z/3P/a/9n/2f/Y/9r/2v/a/9r/2v/a/9r/2v/Y/9j/2f/Z/9n/2f/Z
/9n/2//b/9v/2//Z/9r/2v/a/9z/3P/c/9z/2//b/97/4//s//P/9/8BABYANABVAHcA
hgCCAHcAdABpAFAAMwAgABcAEQANAAoABAD7//D/6f/l/+D/3P/c/+D/4v/l/+n/6//r
/+r/6v/q/+j/6P/q/+r/6v/q/+7/8f/0//f/9//3//f/9//3//j/+P/4//r/+v/6//r/
+v/7//v/+//7//v/+//7//z//P/8//z//f/9//7//v/+//7//v/+//7//v/+////////
/wAAAAAAAAAAAQABAAEAAQACAAMAAwAEAAQABAAHAAgACAAIAAgACgAKAAoACgALAAwA
DQANAA8ADwAPABEAEgATABQAFAAUABYAGAAXABgAGQAaAB0AHgAfACEAIgAjACUAJwAo
ACkAKwAtADAAMgA0ADUANwA5ADsAPAA+AEAAQgBEAEcARwBIAEkASgBLAEwATQBNAE0A
TQBNAE0ATgBOAE4ATABLAEsASwBLAEkASABHAEYARQBCAEAAPQA7ADkANgAxAC8ALAAp
ACYAIwAhAB8AGgAXABUAEgAPAAwACwAJAAcABQAEAAMAAAD+//7//f/8//v/+v/5//v/
+v/6//r/+v/5//n/+f/5//n/+f/5//j/+P/4//j/+P/5//n/+f/3//f/9//3//f/9//3
//f/+P/4//j/+P/4//j/+P/4//j/+P/4//j/+P/4//j/+f/3//f/9//3//f/9//3//f/
+f/5//j/+P/3//f/9//3//f/9//3//f/9f/1//X/9P/2//b/9f/1//X/9P/z//L/8//z
//P/8//0//T/8//z//P/8v/y//L/8v/y//H/8f/x//H/8P/w//D/7//v/+//7//v/+7/
7v/w//D/8P/v/+//7//v/+//7//v/+//7//v/+//7//v/+//7//u/+7/7v/u/+7/7v/t
/+3/7f/t/+3/7f/t/+3/7f/t/+3/7f/t/+3/7f/t/+3/7f/s/+z/7v/u/+7/7v/s/+z/
7P/s/+z/7P/s/+z/7P/s/+z/7P/s/+z/7P/q/+r/6v/q/+r/6v/q/+r/7P/s/+z/7P/q
/+r/6v/q/+z/7f/t/+3/7v/v/+//7//w//D/8f/x//H/8f/x//P/9f/0//P/8v/v/+7/
6//r/+7/7v/u/+7/6v/p/+n/6v/t/+3/7f/r/+r/6v/r/+z/6v/q/+r/6f/q/+n/6P/o
/+j/6P/n/+f/5v/m/+b/5v/m/+b/5v/m/+b/5v/m/+f/5f/l/+X/5f/n/+f/5//n/+X/
5f/m/+b/5v/m/+b/5v/m/+f/5//o/+//9v/9/wMACwAaADQAVQB7AJYAmgCLAIAAdwBg
AEMAKgAZABUAEwASAA4ABQD6//H/7f/q/+j/6P/s/+7/8//3//n/+f/6//r/+P/4//j/
9v/2//b/9v/1//X/9f/1//X/9f/1//X/9f/2//b/9v/4//j/+P/4//b/9//3//f/+f/5
//n/+f/6//r/+v/6//n/+f/6//r//P/8//z//P/8//z//P/9//3//f/+//7//v/+////
////////AAABAAEAAgACAAIAAwAEAAQABAAGAAgACAAIAAgACQAKAAsADQAPAA8ADwAP
ABAAEQASABIAEgAUABYAFwAYABkAGgAdAB4AHwAhACQAJQAnACkAKgArAC0ALwAwADIA
NAA1ADkAOwA9AD4AQABCAEQARgBHAEcASABJAEwATQBOAE8ATwBPAE8ATwBRAFIAUgBS
AFAATwBPAE8ATwBNAEwASwBIAEcARABCAD8APQA7ADgAMwAxAC4AKwAoACUAIwAhABwA
GQAXABQAEQAOAA0ACwAHAAUABAADAAIAAAAAAP///v/9//z/+//7//r/+v/6//r/+f/5
//n/+f/5//n/+f/6//r/+v/6//j/+f/5//n/+f/5//n/+f/5//n/+f/5//r/+v/6//r/
+v/6//r/+v/6//r/+v/6//z//P/8//3/+//7//v/+//7//v/+//7//3//f/8//z/+//7
//v/+//7//v/+//7//v/+//7//r/+v/6//n/+f/7//r/+f/4//n/+f/5//n/+P/4//f/
9//3//b/9v/2//b/9v/1//X/9f/1//T/9P/0//P/8//z//P/8//y//L/8v/y//L/8f/z
//P/8//z//H/8f/x//H/8f/x//H/8f/x//H/8P/w//D/8P/w//D/7//v/+//7//v/+//
7//v/+//7//v/+//7//v/+//7//v/+//7v/u/+7/7v/u/+7/7v/u/+7/7v/s/+z/7P/s
/+z/7v/s/+z/7P/s/+z/7P/s/+z/7P/s/+z/7P/s/+z/7f/t/+3/7v/v/+//7//u/+7/
7//v/+//7//v//H/8//y//H/8P/t/+z/6f/p/+j/6P/o/+j/6P/n/+f/6P/p/+n/6f/n
/+b/5v/n/+j/5v/m/+b/5f/k/+P/4v/i/+L/4v/h/+H/4P/g/+D/4P/g/+D/4P/g/+D/
4P/g/+H/3//f/9//3//f/9//3//f/9//3//g/+D/4P/g/+D/4P/g/9//3//g/+H/6P/v
//f//f8GABYAMQBTAHgAjgCNAH4AcwBqAFEANAAbAA0ABwAIAAgABQD8/+//6f/m/+T/
4P/g/+T/5//p/+3/8f/y//L/8P/w/+7/7v/u/+7/7v/t/+3/7f/t/+3/7f/t/+3/6//s
/+z/7P/u/+7/7v/u/+7/7//v/+//7//v/+//7//w//D/8P/w//H/8f/y//L/8v/y//L/
8v/0//T/9P/1//X/9f/2//b/9v/2//f/9//1//X/9v/3//f/+P/4//j/9//4//j/+P/4
//r/+v/6//z//f/+/////f////////8BAAIAAwAEAAQABAAGAAgABwAIAAkACgALAAwA
DQAPABAAEQATABUAGAAZABsAHQAeACAAIgAjACMAJQAnACgALAAuADAAMgA1ADUANgA3
ADgAOQA6ADsAPQA9AD0APQA9AD4APgA+AD4APQA9AD0APQA7ADoAOQA4ADcANAAyADEA
LwAtACoAJQAjACAAHQAYABUAEwARAA4ACwAJAAYAAwAAAP///f/5//f/9v/1//T/8v/y
//H/7v/t/+z/6//r/+r/6v/q/+j/5//n/+f/6f/p/+n/6f/m/+b/5v/m/+b/5//n/+f/
5//n/+f/5//n/+f/5//n/+b/5v/m/+b/5v/m/+b/5v/o/+j/6P/o/+j/6P/o/+n/5//n
/+f/5//p/+n/6f/p/+n/6f/o/+j/5//n/+f/5//p/+n/6f/p/+n/6f/p/+j/6P/o/+f/
5//n/+b/5f/k/+X/5f/l/+X/5v/m/+X/5f/l/+T/5P/k/+L/4v/h/+H/4//j/+L/4v/i
/+H/4f/h/+H/4f/g/+D/4P/g/+D/3//f/9//3//f/9//3//f/9//3//f/9//3//f/9//
3v/e/97/3v/e/97/3f/d/93/3f/d/93/3f/d/93/3f/d/93/3f/d/93/3f/d/93/3P/c
/9z/3P/c/9z/2v/a/9r/2v/c/9z/3P/c/9r/2v/a/9r/2v/a/9r/2v/a/9r/2v/Y/9j/
2P/Y/9j/2P/Y/9j/1v/W/9b/1v/Y/9j/2P/Z/9n/2f/a/9v/2//b/9z/3P/b/9v/2//b
/9v/3f/d/9z/3f/c/9v/2v/V/9X/1v/W/9j/2P/W/9X/1f/W/9f/1//X/9X/1P/U/9X/
1v/W/9b/1v/V/9T/0//Q/9D/0P/Q/9H/0f/Q/9D/0P/Q/9D/0P/O/87/zv/O/87/z//P
/8//zf/N/83/zf/P/8//z//P/87/zv/O/87/zv/O/87/zf/N/87/0f/Y/+H/5//t//r/
EAAxAFUAcgB6AG0AXgBXAEYAKQAMAP3/9//1//T/9P/v/+b/3f/Z/9b/0v/Q/9D/1P/X
/9v/3f/f/97/3v/g/97/3P/c/9z/3P/c/9v/2//b/9v/2//b/9v/2//b/9z/3P/c/9z/
3P/c/9z/2v/b/9v/2//b/9v/2//b/97/3v/e/97/3f/d/97/3v/e/97/3v/e/+D/4P/g
/+H/3//f/+D/4P/i/+L/4//j/+H/4f/i/+P/4//k/+T/5P/l/+b/5v/m/+b/6P/o/+j/
7P/t/+7/7//v//H/8f/x//H/8v/z//T/9v/2//j/+v/5//r/+//8////AAABAAMAAgAD
AAUABwAIAAkACwANAA4AEAASABMAFwAZABsAHAAeACAAIgAkACcAJwAoACkAKgArACwA
LQAvAC8ALwAvAC8AMAAwADAAMAAvAC8ALwAvAC0ALAArACoAKQAmACQAIQAfAB0AGgAX
ABUAEgAPAAoABwAFAAMAAAD9//v/+P/z//D/7//t/+v/6f/o/+f/4v/g/+D/3//g/9//
3v/d/93/3P/c/9z/3P/b/9v/2//Z/9n/2f/Z/9r/2v/a/9r/2v/b/9v/2//Z/9n/2f/Z
/9n/2f/Z/9n/3P/c/9z/3P/a/9r/2v/a/9r/2v/a/9r/3P/c/9z/3f/b/9v/2//b/9v/
2//b/9v/2//b/9r/2v/b/9v/2//b/9v/2//b/9v/2//b/9v/2v/a/9r/2f/Z/9v/2v/Z
/9j/1//X/9f/1//Y/9j/1//X/9f/1v/W/9b/1v/W/9X/1f/V/9X/1P/U/9b/1f/V/9X/
0//T/9L/0v/S/9L/0v/R/9P/0//T/9P/0f/R/9H/0f/R/9H/0f/R/9H/0f/Q/9D/0P/Q
/9D/0P/P/8//z//P/8//z//P/8//z//P/8//z//P/8//z//P/8//z//O/87/zv/O/87/
zv/O/87/zv/O/87/zv/O/87/zP/M/87/zP/M/8z/zP/N/87/z//Q/9H/0v/T/9T/0v/S
/9L/0v/S/9L/0v/S/9L/0v/S/9L/0v/S/9L/0//T/9P/1P/V/9X/1f/W/9b/1f/V/9X/
1f/X/9n/2f/Y/9f/1v/V/9T/0f/R/9L/0v/S/9L/0P/P/8//0P/R/9H/0f/P/87/zv/P
/9D/0P/Q/87/zf/M/8v/yv/K/8r/yv/J/8n/yP/I/8n/yv/L/8z/zv/O/87/zv/O/8//
z//P/8//z//P/8//z//P/8//z//Q/9D/0P/Q/9D/0P/Q/8//z//Q/9P/2v/h/+f/6//2
/wwAKwBNAG4AfgB1AGoAYwBWADsAHgALAAMA///8//r/9f/s/+P/3f/a/9b/1P/U/9b/
2f/d/+H/4f/i/+D/4P/g/97/4P/g/+D/4P/f/9//3//f/9//3//f/9//3//g/+D/4P/i
/+L/4v/i/+L/4//j/+P/4f/h/+H/4f/j/+T/5f/m/+3/8f/2//r//P/8//z//P/+//7/
/v////////8AAAAAAgACAAMAAwADAAMABAAFAAUABgAGAAYABwAIAAgACAAIAAoACgAK
AAoACwAMAA0ADQAPAA8ADwARABIAEwAUABQAFAAWABgAGQAaABsAHAAdAB4AHwAhACIA
IwAlACcAKgArAC0ALwAwADIANAA1ADkAPQBBAEQASABKAEwATgBQAFEAUwBVAFgAWQBa
AFsAWwBbAFsAWwBdAF4AXgBeAGAAXwBfAF8AXwBdAFwAWwBaAFkAVgBUAFMAUQBPAEwA
RwBFAEIAPwA6ADcANQAzAC4AKwApACYAIwAgAB8AHQAZABcAFgAVABIAEAAQAA8ADAAL
AAoACQAJAAgACAAIAAgABwAHAAcABwAHAAcABwAEAAQABAAEAAQABQAFAAUAAwADAAMA
AwADAAMAAwADAAQABAAEAAQABAAEAAQABAAEAAQABAAEAAIAAgACAAMAAwADAAMAAwAD
AAMAAwADAAMAAwACAAIAAwADAAMAAwABAAEAAQABAAEAAQABAAAAAAAAAP////////7/
/f/8//3//f/9//3//P/8//v/+//7//r/+v/6//r/+v/5//n/9//3//b/9v/4//f/9//3
//f/9//2//b/9v/2//b/9f/1//X/9f/1//X/9f/1//X/8//z//P/8//z//P/8v/y//D/
8P/w//D/8f/x//H/8f/v/+//7//v/+3/7f/t/+3/7f/t/+3/7f/t/+3/7P/s/+z/7P/s
/+z/7P/s/+z/7P/s/+z/7P/s/+z/7P/q/+r/6v/q/+r/6v/q/+r/6v/o/+j/6P/o/+j/
6P/o/+j/6P/o/+j/6P/m/+b/5v/m/+j/6P/p/+n/6f/q/+v/6//p/+r/6v/r/+v/6//r
/+v/7f/t/+z/6//q/+n/6P/l/+X/5v/m/+b/6P/m/+X/5f/k/+X/5f/l/+X/5P/k/+X/
5v/m/+b/5v/j/+L/4f/g/+D/4P/g/9//3//e/97/3v/e/97/3v/e/97/3v/e/97/4f/h
/+H/4f/j/+X/5//p/+v/6//r/+z/6v/q/+r/6v/q/+j/6f/p/+j/6//0//v/AQAHABIA
KABHAG0AigCUAIkAggB9AGwATwA2ACcAHwAbABgAFAANAAIA+//z/+7/6v/o/+r/7P/x
//P/9f/3//j/9v/2//T/9P/y//L/8v/y//H/8f/x//H/8f/x//H/8f/x//L/8v/y//L/
8v/y//L/8v/z//P/8//z//P/8//z//T/9P/0//T/9f/1//b/9v/2//b/9v/2//b/9v/2
//f/9//3//j/+P/4//j/+f/5//n/+f/6//v/+//8//z//P/9//7//v/+//7/AAAAAAAA
AAABAAIAAwADAAUABQAFAAUABgAHAAgACAAIAAoADAALAAwADQAOAA0ADgAPABEAEAAR
ABMAFQAUABUAFwAZABoAHAAeAB8AIQAjACUAJgAoACoALAAuADEAMQAyADMANAA1ADYA
NwA5ADkAOQA5ADkAOgA6ADoAOgA5ADkAOQA5ADcANgA1ADYANQAyADAALwAtACsAKAAl
ACMAIAAdABwAGQAXABUAEgAPAA0ACgAHAAQAAwABAP///f/8//v/+P/2//b/9f/0//P/
8v/x//H/8P/w//D/8P/v/+//7//v/+//7//v/+7/7v/u/+7/7v/v/+//7//v/+//7//v
/+//7//v/+//8P/w//D/8P/w//D/8P/w//D/8P/w//D/8P/w//D/8f/x//H/8f/x//H/
8f/x//H/8f/x//D/8P/x//H/8f/x//H/8f/x//H/8f/x//H/8P/w//D/7//v//H/8P/v
/+7/7//v/+//7//w//D/7//v/+//7v/u/+7/7v/u/+3/7f/t/+3/7P/s/+z/6//r/+v/
6//r/+r/6v/s/+z/7P/r/+v/6//r/+v/6//r/+v/6//p/+n/6f/p/+v/6//q/+r/6v/q
/+r/6v/p/+n/6f/p/+v/6//r/+v/6//r/+v/6//t/+3/7f/t/+//7//u/+7/7v/u/+7/
7v/x//L/8//0//b/9v/2//b/9v/2//b/9v/2//b/9v/4//j/+P/4//j/+P/4//j/9v/2
//b/9v/4//j/+P/4//j/+P/4//j/+P/5//n/+f/6//v/+//7//z//P/9//3//f/9//3/
///9//z/+//6//v/+v/3//f/+P/4//j/+P/2//X/9f/2//X/9f/1//P/8v/y//P/9P/2
//b/9v/1//T/8//y//L/8v/y//H/8f/w//D/8P/w//D/8P/w//D/8P/w//D/8f/x//H/
8f/x/+//7//v/+//8f/x//L/8v/y//L/8v/y//L/8f/x//L/+f8CAAcADQAVACYAQABh
AIUAngCeAJMAjACFAGwAUQA6ACsAJQAjACIAHAATAAYA///7//j/9P/0//b/+v/9/wEA
AwADAAIAAgACAAAAAAAAAAAAAAAAAP///////////////////////wAAAAAAAAAAAAAA
AAAA/v///////////////////wAAAAAAAAAAAAD//////v/+//7//v/+/wAAAAAAAAEA
AQABAAIAAgACAAIAAwADAAEAAQACAAMAAwAEAAQABAAFAAYABgAGAAYACAAIAAgACgAL
AAwADQALAA0ADQANAA4AEAASABQAFgAWABgAGgAbABwAHQAeAB8AIAAhACMAJAAlACcA
KQAqACsALQAvADAAMgA0ADUAOQA7AD0APgA+AEAAQgBEAEcARwBIAEkASgBLAEwATQBN
AE0ATQBNAE0ATgBOAE4ATgBNAE0ATQBNAEsASgBJAEgARwBEAEIAQQA/AD0AOgA1ADMA
MAAtACoAJwAlACMAHgAbABkAFgATABAADwANAAkABwAGAAUABAACAAIAAQAAAP///v/9
//3//P/8//z//P/7//v/+//7//v/+//7//r/+v/6//r/+v/7//v/+//5//n/+f/5//n/
+f/5//n/+v/6//r/+v/6//r/+v/6//r/+v/6//r/+v/6//r/+//5//n/+f/5//v/+//7
//v/+f/5//j/+P/5//n/+f/5//f/9//3//f/9//3//f/9v/0//T/8//z//X/9P/z//L/
8//z//P/8//0//T/8//z//P/8v/y//L/8v/y//H/8f/x//H/8P/w//D/7//v/+//7//v
/+7/7v/u/+7/7v/t/+3/7f/t/+3/7f/t/+3/7f/t/+3/7f/t/+3/7f/s/+z/7P/s/+z/
7P/r/+v/6//r/+v/6//r/+v/6//r/+v/6//r/+v/6//r/+v/6//q/+r/6v/q/+r/6v/q
/+r/6v/q/+r/6v/q/+r/6v/q/+r/6v/q/+r/6v/q/+3/7f/t/+7/7f/t/+3/7v/u/+//
7//v/+//7//x//H/7v/t/+z/6//s/+n/6f/q/+z/7P/s/+r/6f/p/+r/6//p/+n/5//m
/+j/6f/q/+r/6P/o/+f/5v/l/+T/5P/k/+b/5f/l/+T/5v/m/+b/5v/k/+T/5P/k/+T/
5P/l/+X/4//j/+P/4//l/+X/5f/l/+P/5P/k/+T/5P/m/+T/5P/l/+X/6P/v//j//f8D
AA0AIAA8AF8AgwCYAJQAgwB6AG8AVgA7ACQAFQARABEAEAAKAP//9P/t/+v/6P/i/+T/
6P/s/+//8//z//P/9P/0//L/8v/y//L/8v/y//L/8f/x//H/8f/x//H/8f/x//P/9P/0
//T/9v/2//b/9v/4//n/+f/5//n/+f/5//n/+P/4//j/+P/3//f/+P/4//j/+P/4//j/
+v/6//r/+//7//v//P/8//z//P/9//3//f/9//7////9//7//v/+////AAAAAAAAAAAC
AAIAAgACAAMABAAFAAUABwAHAAcACQAKAAsADAAOAA4AEAASABMAFAAVABYAFwAYABkA
GwAcAB0AHwAhACIAIwAlACcAKgAsAC4ALwAxADMANQA2ADgAOgA8AD4APwA/AEAAQQBC
AEMARABFAEUARQBFAEUARQBGAEYARgBEAEMAQwBDAEMAQQBAAD8APgA9ADoAOAA1ADMA
MQAuACsAKQAmACMAHgAbABkAFwATAA8ADAAIAAUAAgABAP//+//5//j/9//2//T/9P/z
//T/8//y//H/7//u/+7/7v/u/+3/7f/t/+3/7f/t/+3/7P/s/+z/7P/s/+3/7f/t/+v/
6//r/+v/7f/t/+3/7f/u/+7/7v/u/+z/7P/s/+z/7v/u/+7/7v/u/+7/7v/v/+3/7f/t
/+3/7f/t/+3/7f/r/+v/6v/q/+v/6//r/+v/6//r/+v/6//r/+v/6//q/+r/6v/p/+n/
6f/o/+f/5v/n/+f/5//n/+b/5v/l/+X/5f/k/+T/5P/k/+T/4//j/+H/4f/g/+D/4v/h
/+H/4f/f/9//3v/e/+D/4P/g/9//3f/d/93/3f/d/93/3f/d/93/3f/d/93/3f/d/9z/
3P/c/9z/3P/c/9v/2//b/9v/2//b/9v/2//b/9v/2//b/9v/2//b/9v/2//b/9r/2v/a
/9r/2v/a/9j/2P/Y/9j/2P/Y/9j/2P/Y/9j/2P/W/9b/1v/W/9b/1v/W/9b/1v/W/9b/
1v/Y/9j/2f/Z/9n/2v/b/9v/2//c/9z/3f/b/9v/2//b/9v/2//a/9n/1v/V/9T/0f/R
/9L/0v/S/9T/0v/R/9H/0P/R/9H/0f/P/87/zv/P/9D/0P/Q/9D/z//O/83/zP/K/8r/
yv/J/8v/yv/K/8r/yv/K/8r/yv/K/8r/yv/K/8n/yf/J/8n/yf/J/8n/yf/J/8n/yf/K
/8r/yv/K/8r/yv/K/8v/yf/I/8v/0v/Z/+H/5f/s/wAAHQA/AGIAdgBzAGQAXQBQADcA
GgADAPn/9f/0//L/7f/k/9v/1f/S/87/yv/K/87/0f/V/9n/2//c/97/4P/g/97/3v/e
/97/3v/d/93/3f/d/93/3f/d/93/2//c/9z/3P/c/9z/3P/c/9z/3f/d/93/3//f/9//
3//e/97/3v/e/9//3//g/+D/4P/g/+D/4P/e/97/3v/f/9//3//g/+D/3v/e/9//3//f
/9//4P/h/+H/4v/i/+L/4f/i/+L/4v/g/+L/4v/i/+L/4//k/+X/5f/n/+f/5//n/+j/
6f/q/+r/6v/s/+7/7v/u/+7/7v/x//L/8//1//T/9f/3//n/+v/7//3///8AAAIABAAF
AAcACQALAAwADgAQABIAFAAXABcAGAAZABoAGwAcAB0AHwAfAB8AHwAfACAAIAAgACAA
HwAdAA==
         </WaveFormData>
      </LeadData>
      <LeadData>
         <LeadByteCountTotal>10000</LeadByteCountTotal>
         <LeadTimeOffset>0</LeadTimeOffset>
         <LeadSampleCountTotal>5000</LeadSampleCountTotal>
         <LeadAmplitudeUnitsPerBit>4.88</LeadAmplitudeUnitsPerBit>
         <LeadAmplitudeUnits>��V</LeadAmplitudeUnits>
         <LeadHighLimit>2147483647</LeadHighLimit>
         <LeadLowLimit>268435456</LeadLowLimit>
         <LeadID>V3</LeadID>
         <LeadOffsetFirstSample>0</LeadOffsetFirstSample>
         <FirstSampleBaseline>0</FirstSampleBaseline>
         <LeadSampleSize>2</LeadSampleSize>
         <LeadOff>FALSE</LeadOff>
         <BaselineSway>FALSE</BaselineSway>
         <ExcessiveACNoise>FALSE</ExcessiveACNoise>
         <MuscleNoise>FALSE</MuscleNoise>
         <LeadDataCRC32>3256022466</LeadDataCRC32>
         <WaveFormData>
6//r/+r/6v/p/+j/5//l/+X/5P/k/+T/4//i/+L/4v/i/+L/4v/i/+L/4v/i/+H/4f/h
/+H/4f/h/+H/4f/h/+H/4f/h/+H/4f/h/+H/4f/h/+H/4P/g/93/3P/e/+H/5v/t//T/
BAAgAEUAbwCaALwAzADdAO8A8wDxAPEA8ADoANcAwACmAIoAbQBNADEAGwAHAPz/+P/4
//n/+v/8//r/9//0//L/8P/u/+z/7P/r/+r/6f/o/+j/6P/o/+f/5//n/+f/5//n/+f/
5f/l/+X/5f/l/+X/5f/l/+X/5v/m/+b/5//n/+f/6P/o/+j/6P/o/+j/6f/p/+n/6f/q
/+r/6//r/+z/7P/t/+v/7P/s/+3/7f/t/+3/7f/u/+7/7v/v//D/8P/x//H/8f/z//P/
8//1//b/9//3//j/+f/6//r/+//8//3//f/+////AQACAAUABgAHAAkACwAMAA4AEAAQ
ABIAEwAUABgAGgAcAB4AIAAiACUAKAAqACwALwAxADMANgA3ADoAPQA/AEEARABEAEYA
RwBKAEoASwBNAE4ATQBOAE4ATgBOAE4ATgBOAE8ATwBNAE0ASwBJAEYARABCAD4AOwA5
ADQAMgAvACoAJgAiAB4AGgAWABMADwALAAoABwAEAAEA/v/8//r/+P/4//b/9f/0//T/
8//y//L/8//y//H/8f/x//H/8P/w/+7/7f/t/+3/7f/s/+z/7P/u/+3/7f/t/+3/7f/t
/+3/7f/t/+3/7f/t/+3/7f/t/+3/7v/u/+7/7P/s/+z/7P/s/+z/7P/s/+7/7v/u/+7/
7v/u/+7/7v/u/+7/7//v/+//7//v/+//9P/2//j/+v/8//3//f/8//7//v/9//3//f/9
//3//f////7//v/+//7//f/9//3//v/+//7//v/+//3//f/9//3//P/8//z//v/+//7/
/v///////////wEAAAAAAAAAAAAAAAAA////////////////////////AAAAAAAAAAD+
//7//v/+//7//v/+//7//v/+//3//f//////////////////////////////////////
/////////v/+//7//v/+//7//v/+//7//v/8//z//P/8//z//P/8//z//P/8//z//P/6
//r/+v/6//r/+v/6//r/+v/6//r/+//7//v//P/9//v//f/9//7/AAAAAAAAAAAAAAAA
AQACAAIAAgADAAMAAwABAAAA//////////////z//P/8//z//////////f/8//z//f/9
//z//P/7//r/+//5//n/+P/4//j/9//2//T/9P/0//T/9P/0//T/9P/0//P/8//z//P/
8//z//P/8//z//P/8//1//X/9f/1//P/8//z//P/8v/y/+//7v/w//P/+v8BAAoAHAA6
AF8AiQC0ANAA3gDxAAEBAwEBAQUBBAH6AOUAygCwAJQAdQBXAD8AKQAXAAwADAAMAA0A
DAAMAAwACQAIAAYABAACAAAAAAD///7//f/8//z//P/8//v/+//7//v/+//7//v/+//7
//v/+//7//v/+//7//v//P/8//z//f/9//3//v/+//7//v/+//7///////////8AAAAA
AQD//wAAAAABAP//AAAAAAEAAwADAAMAAwAEAAQABAAFAAYABgAHAAcABwAJAAkACQAJ
AAoACwALAAwADQAOAA4ADwAQABEAEQASABMAFQAWABkAGgAbAB0AHQAeACAAIgAmACgA
KQAqACwALgAwADIANAA2ADkAPAA+AEAAQwBFAEcASgBLAE4ATwBRAFMAVgBWAFgAWQBc
AFwAXQBfAGAAYQBiAGIAYgBgAGAAYABgAF8AXwBdAF0AWgBZAFcAVgBUAFAATQBLAEYA
RABBADwAOAA0ADAALAAqACcAIwAfABwAGQAWABMAEgAQAA4ADAAKAAgABwAGAAQAAwAC
AAIAAQAAAP/////9//3//P/8//7//f/9//3//f/8//z//P/6//n/+f/5//n/+f/5//n/
+f/5//n/+f/5//n/+f/5//f/+P/4//j/+v/6//r/+v/6//r/+v/6//r/+v/6//r/+v/6
//r/+v/6//r/+//7//n/+f/5//n/+v/6//r/+v/4//n/+f/4//b/9v/1//X/9f/1//X/
9f/1//T/9P/0//b/9f/1//X/9P/0//T/9P/y//H/8f/x//H/8P/w//D/8P/w//D/8P/v
/+//7//v/+//7v/u/+7/7v/u/+7/7f/t/+3/7f/t/+3/7f/t/+3/7P/s/+z/7P/s/+z/
7P/s/+z/7P/s/+z/7P/s/+v/6//r/+v/6//r/+v/6//r/+v/6//r/+v/6//r/+v/6//r
/+v/6v/q/+r/6v/q/+r/6v/s/+z/7v/u/+7/7v/u/+7/7v/u/+7/7v/u/+7/7v/s/+z/
7P/s/+7/7v/u/+7/7v/u/+//7//v//D/8f/x//H/8f/y//L/8v/y//L/8v/0//X/9v/2
//T/9f/1//X/8//y//H/8f/x//H/8f/w//D/8P/w//H/8f/x/+//7v/u/+//7//u/+z/
6//q/+n/6f/p/+j/6P/m/+X/5P/k/+T/5P/k/+T/5P/k/+T/5P/j/+P/4//j/+P/4//j
/+P/4//j/+P/4//j/+P/4//j/+P/4//h/+L/4v/f/+D/4v/n/+7/8//+/xYANgBdAIkA
sADGANYA6QD1APUA9QD3APIA4gDLALAAlAB2AFkAPQAlABEAAQD6//r//P/7//7//v/8
//n/+P/2//T/8v/w//D/7//u/+3/7P/s/+z/7P/r/+v/6//r/+v/6//r/+v/6//r/+v/
6//r/+v/6//t/+7/7v/u/+3/7f/t/+7/8P/w//D/8P/w//H/8f/x//H/8v/y//P/8f/y
//L/8//x//L/8v/z//P/8//z//P/9P/0//T/9f/0//T/9f/1//f/+f/5//n/+f/6//v/
+//8//3//v/+/wEAAgADAAMABAAFAAcACAALAAwADQAPAA8AEAASABQAFgAYABkAGgAe
ACAAIgAkACYAKAArAC4AMAAyADUANwA5ADwAPQBAAEMARQBHAEoASgBMAE0AUABQAFEA
UwBUAFMAVABUAFQAVABUAFQAVABTAFMAUQBRAE4ATQBLAEoARgBCAD8APQA2ADQAMQAs
ACgAJAAgABwAGAAVABEADQAKAAcABAABAAAA/v/8//r/+P/2//X/9P/y//H/8P/w/+//
7v/t/+3/7f/t/+z/7P/s/+v/6//r/+v/6v/q/+r/6v/p/+n/6f/p/+n/6f/p/+v/6//r
/+v/6//r/+v/6//r/+z/7P/s/+7/7v/u/+7/7v/u/+7/7v/u/+7/7v/u//D/8P/w//D/
8P/w//H/8f/v/+//7//v//D/8P/w//D/7v/v/+//7v/u/+7/7f/t/+3/7f/t/+3/6//q
/+r/6v/s/+v/6//r/+j/6P/o/+j/6P/n/+f/5//n/+b/5v/m/+b/5v/m/+b/5f/l/+X/
5f/l/+T/5P/k/+L/4v/i/+H/4//j/+P/4//h/+H/4f/h/+L/4v/i/+L/4v/i/+L/4v/k
/+T/5P/k/+T/5P/j/+P/4//j/+P/4//h/+H/4f/h/+H/4f/h/+H/4f/h/+H/4f/j/+L/
4v/i/+D/4P/g/+D/4v/i/+L/4P/g/+D/4P/g/+D/4P/g/+D/4P/g/+D/4P/g/+D/4P/g
/+D/4P/h/+P/4//k/+X/5f/n/+f/6P/o/+j/6P/o/+b/5v/n/+j/6v/q/+v/6//p/+f/
5v/l/+f/5//n/+f/5v/m/+b/5v/n/+f/5//l/+T/5P/l/+X/4v/i/+H/4P/f/93/3f/c
/97/3v/d/9z/3P/c/9z/3P/c/9z/3P/c/9z/2//b/9v/2//b/9v/2//b/9v/2//b/93/
3f/d/93/2//b/9v/2//c/9r/1//W/9j/3f/k/+v/9v8KACoAUQB/ALAAzADcAOsA9wD5
APUA9QDsAN4AzQC2AJoAfABdADsAIQANAPv/8v/y//L/8//0//T/8v/x//D/7v/s/+r/
6P/o/+f/5v/l/+T/5P/k/+T/4//j/+P/4//j/+P/4//j/+P/4//j/+P/4//j/+P/4//k
/+T/5P/l/+X/5f/m/+b/5v/m/+b/5v/n/+f/5//o/+r/6//t//L/9v/5//3///8CAAQA
BwAIAAkACgALAAwADAAMAA0AEAAQABEAEQARABMAEwATABUAFgAXABcAGgAbABwAHAAd
AB4AHwAfACAAIQAjACQAJQAmACcAKQArACwALgAwADQANgA3ADgAPAA+AEAAQgBEAEYA
SQBMAE4AUABTAFUAWQBcAF0AYABjAGUAZwBqAGoAbABtAHAAcABxAHMAdABzAHQAdAB0
AHYAdgB2AHYAdgB1AHIAcQBuAG0AawBqAGYAYgBfAF0AVwBUAFAASgBGAEIAPgA6ADQA
MQAtACkAJgAjACAAHQAaABgAFgAUABIAEAAPAA4ADAALAAoACgAJAAgABwAHAAcABwAG
AAYABAADAAMAAwADAAIAAgACAAIAAQABAAEAAwADAAMAAwADAAMAAwADAAEAAQABAAEA
AQACAAIAAgACAAIAAgACAAIAAgACAAIAAAAAAAAAAAAAAAAAAAAAAAAAAAABAAEA////
///////+//7//v/+//z//f/9//z//P/8//v/+//5//n/+f/5//n/+P/4//j/+P/3//f/
9//0//T/9P/0//T/8//z//P/8//y//L/8v/y//L/8v/y/+//7//v/+//7//u/+7/7v/s
/+z/7P/r/+v/6//r/+v/6//r/+v/6//q/+r/6v/q/+r/6v/q/+r/6v/q/+r/6v/o/+j/
5//n/+f/5//n/+f/5f/l/+X/5f/l/+X/5f/l/+X/5f/l/+X/4//i/+L/4v/i/+L/4v/i
/+T/5P/k/+T/5P/k/+T/5P/k/+T/5P/i/+L/4v/j/+P/4//k/+X/4//l/+X/5v/m/+b/
5v/m/+b/5v/n/+j/6P/o/+n/6f/p/+f/5v/l/+X/5f/l/+X/5P/k/+T/5P/n/+f/5//l
/+T/5P/l/+X/4v/i/+H/4P/f/93/3f/c/9z/3P/b/9r/2v/a/9r/2v/Y/9j/2P/Y/9r/
2f/Z/9n/1//X/9f/1//X/9f/1//X/9f/1//X/9f/1//X/9f/1//W/9b/1f/S/9L/0//Y
/9//5v/y/wgAKQBRAIAArADGANMA4wDxAPEA7QDsAOIA1QDGALIAlgB3AFcAOQAfAAsA
+P/u/+7/7//w//D/8P/v/+7/7P/o/+j/5v/m/+X/5P/h/+D/4P/g/+D/3//f/9//3//f
/9//3//f/9//3//f/9//3//f/9//3//g/+D/4P/j/+P/4//k/+T/5P/k/+T/5P/l/+X/
5f/l/+b/5v/n/+X/5v/m/+f/5f/m/+b/5//p/+n/6f/p/+j/6P/o/+n/6v/q/+v/6//r
/+3/7f/t/+//8P/x//H/8P/x//L/8v/1//b/9//3//j/+f/7//z//f/+////AQABAAIA
BAAGAAoADAANAA4AEAASABQAFgAYABoAHQAgACIAJAAnACkALQAwADEANAA3ADkAOwA+
AEAAQgBDAEYARgBHAEkASgBLAEwATABMAE4ATgBOAE4ATQBNAEsASwBIAEcARQBEAEIA
PgA7ADkANAAyAC8AKgAkACAAHAAYABQAEQANAAkABAABAP7/+//4//b/9P/y/+7/7P/r
/+r/6P/n/+b/5v/l/+T/4//j/+P/4//i/+L/4v/h/+H/4f/h/+D/4P/g/+D/3//f/9//
3f/d/93/3f/f/9//3//f/9//3//f/9//3//g/+D/4P/e/97/3v/e/97/3v/e/97/4P/g
/+D/4P/g/+D/4P/g/+D/4P/h/+H/3//f/9//3//g/+D/4P/g/+D/4f/h/+D/4P/g/9//
3//f/9//3//f/9//3v/e/97/4P/f/9//3//c/9z/3P/c/97/3f/d/93/3f/c/9z/3P/c
/9z/3P/c/9n/2f/Z/9n/2//a/9r/2v/a/9r/2v/Z/9n/2f/Z/9n/2f/Z/9n/2f/a/9r/
2v/a/9r/2v/a/9r/2v/a/9r/2v/Y/9j/1//X/9n/2f/Z/9n/2f/Z/9n/2f/Z/9n/2f/Z
/9n/2f/Z/9n/2f/Y/9j/2P/Y/9j/2P/Y/9j/2P/Y/9j/2P/Y/9j/2P/Y/9j/2P/W/9b/
1v/W/9j/2P/Y/9j/2P/Y/9j/2P/Y/9n/2f/Z/9j/2f/Z/9v/2//c/9z/3P/c/9z/3P/c
/93/3v/e/97/3//f/9//3f/c/9v/2//b/9v/2//a/9r/2v/a/9v/2//d/9v/2v/a/9r/
2f/X/9b/1//W/9X/0//T/9L/0v/S/9H/0P/Q/9D/0P/Q/9D/0P/Q/9D/0P/P/8//z//P
/8//z//P/8//z//N/83/zf/N/83/zf/N/83/z//P/87/zP/L/8j/yP/L/9L/2f/i/+7/
CgAtAFcAggCmALgAxQDXAN0A2wDZANwA1gDJALYAngCCAGMARwArABMA///u/+j/5v/n
/+j/6v/q/+f/5P/k/+L/4P/e/97/3f/c/9v/2v/a/9r/2P/X/9f/1//Z/9n/2f/Z/9n/
2f/Z/9n/2f/Z/9n/2f/Z/9r/2v/a/9v/2//b/9z/3P/c/9z/3P/c/93/3f/d/93/3v/e
/9//3f/e/97/3//f/+D/4P/h/+H/4f/h/+H/4v/i/+L/4//k/+T/5f/l/+X/5//n/+f/
6f/q/+v/6//s/+3/7v/u/+//8P/x//H/8v/z//X/9v/5//r/+//9////AAACAAQABAAG
AAcACAAMAA4AEAASABQAFgAZABwAHgAgACMAJQApACwALQAwADMANQA3ADoAOgA8AD0A
QABCAEMARQBGAEUARgBGAEYASABIAEgASABJAEkARwBHAEgARwBFAEQAQwBAAD4APQA6
ADgANQAwACoAJgAiAB4AHAAZABUAEQAMAAkABgADAAAA/v/8//r/+P/2//X/9P/y//H/
8P/w/+//7v/t/+3/7f/t/+z/7P/s/+v/6//r/+v/6v/q/+r/7P/r/+v/6//r/+v/6//r
/+v/6//r/+v/6//r/+v/6//r/+z/7P/s/+r/6v/q/+r/7P/s/+z/7P/s/+z/7P/s/+7/
7v/u/+7/7v/u/+//7//v/+//7//v//D/8P/w//D/7v/v/+//7v/u/+7/7f/t/+3/7f/t
/+3/7f/s/+z/7P/s/+v/6//r/+z/7P/s/+z/7P/r/+v/6//r/+r/6v/q/+r/6v/q/+r/
6f/p/+n/6f/p/+j/6P/o/+j/6P/o/+f/5//n/+f/5//l/+X/5f/l/+b/5v/m/+b/5P/k
/+T/5P/k/+T/5P/k/+T/5P/j/+P/4//j/+P/4//j/+P/4//j/+P/4//j/+P/4//j/+P/
4//j/+L/4v/i/+T/5P/k/+T/5P/k/+T/5P/k/+T/5P/k/+T/5P/k/+L/4v/i/+L/4v/i
/+L/4v/k/+T/5P/k/+T/5P/k/+T/5P/l/+X/5f/k/+X/5f/n/+f/6P/o/+j/6P/o/+j/
6P/p/+r/6v/q/+v/6//r/+n/6P/n/+f/5//n/+f/5v/m/+b/5v/n/+f/6f/n/+b/5v/l
/+X/5P/k/+X/5P/j/+H/3//e/97/3v/d/9z/3P/c/9z/3P/c/9z/3P/c/9z/2//b/9v/
2//b/9v/2//b/9v/3f/d/93/3f/b/9v/2//b/93/2//a/9r/2//a/9j/2//g/+f/7P/4
/xIAMwBZAIYArADCANEA5QDvAOsA6wDwAOoA3QDIAK4AkgB1AFcAOQAhAA0A/v/4//b/
9f/4//r/+v/3//T/8v/u/+z/7P/s/+v/6v/n/+b/5v/m/+b/5f/l/+X/5f/l/+X/5f/l
/+X/5f/l/+f/5//n/+f/5//o/+j/6P/n/+f/5//o/+r/6v/q/+r/6v/r/+v/6//r/+z/
7P/t/+v/7P/s/+3/7f/u/+7/7//t/+3/7f/t//D/8P/w//H/8v/y//P/8//x//P/8//z
//X/9v/3//f/+P/5//r/+v/7//z//f/9/wAAAQADAAQAAwAEAAUABwAJAAoADAAOABAA
EgATABQAFgAYABoAHAAeACAAIwAmACgAKgAtAC8AMQA0ADUAOAA9AD8AQQBEAEYASABJ
AEwATABNAE8AUABPAFAAUABQAFIAUgBSAFIAUwBTAFEAUQBQAE8ATQBMAEgARABBAD8A
PAA6ADcAMgAwACwAKAAkACAAHQAZABUAEgAPAAwACQAGAAQAAgAAAPz/+v/5//j/9v/1
//T/9P/z//L/8f/x//H/8f/w//D/8P/v/+//7//v/+7/7v/u/+7/7f/t/+3/7f/t/+3/
7f/t/+3/7f/t/+//7//v/+//7//w//D/8P/w//D/8P/w//D/8P/w//D/8v/y//L/8v/y
//L/8v/y//T/9P/1//X/9//3//f/9//2//b/9v/2//b/9//3//b/9v/2//X/9f/3//f/
9//3//X/9P/0//T/9P/z//P/8//0//T/9P/0//T/8//z//P/8//y//L/8v/y//L/8v/y
//H/8f/x//H/8f/w//D/8P/u/+7/7v/t/+3/7f/t/+3/7f/t/+3/7f/s/+z/7P/s/+z/
7P/s/+z/7v/u/+7/7v/u/+7/7f/t/+3/7f/t/+3/7f/t/+3/7f/t/+3/7f/t/+//7//v
/+//7//u/+7/7v/u/+7/7v/u/+7/7v/s/+z/7P/s/+z/7P/s/+z/7P/s/+z/7P/s/+z/
7P/s/+z/7P/s/+z/7P/s/+z/7P/s/+3/7f/t/+7/7f/t/+//7//w//D/8P/w//L/8v/y
//P/9P/0//T/9f/z//P/8f/w/+//7//v/+//7//u/+7/7v/u/+//7//v/+3/7P/s/+3/
7f/s/+z/6//q/+n/5//n/+b/5v/m/+X/5P/k/+T/5P/i/+L/4v/i/+T/5P/j/+P/4f/h
/+H/4f/j/+P/4//j/+P/4//j/+P/4f/h/+H/4f/h/+L/4P/f/97/3v/h/+j/7//2/wIA
HAA9AGcAkgC0AMYA2QDrAPEA7wDxAPQA7ADdAMQAqgCOAG8AUQA1AB8ADQD+//j/+P/7
//z//P/8//n/+P/2//L/8P/u/+7/7f/s/+v/6v/q/+r/6P/n/+f/5//p/+n/6f/p/+f/
5//n/+f/6f/p/+n/6f/p/+r/6v/q/+n/6f/p/+r/6v/q/+r/6v/s/+3/7f/t/+v/7P/s
/+3/7f/u/+7/7//t/+7/7v/v//H/8f/x//H/8v/y//L/8//0//T/9f/1//X/9//3//f/
9//4//n/+f/6//v//P/8////AAABAAEAAgADAAUABgAHAAgACQALAAsADAAOABAAEgAU
ABUAFgAYABoAHAAeACAAIgAlACgALAAuADEAMwA1ADgAOQA8AD8AQQBDAEYARgBIAEkA
TABMAE0ATwBQAFEAUgBSAFIAUgBSAFIAUgBTAFMAUQBRAFAATwBNAEwASgBGAEMAQQA8
ADoANwAyAC4AKgAmACIAIAAdABkAFQASAA8ADAAJAAQAAgAAAP7//P/6//n/+P/2//X/
9P/0//P/8v/x//H/8f/x//D/8P/w/+//7//v/+//7v/u/+7/8P/v/+//7//v/+//7//v
/+//7//v/+//7//v/+//7//v//D/8P/w//D/8P/w//D/8P/w//D/8P/w//D/8P/w//L/
8v/y//L/8P/w//H/8f/x//H/8f/x//D/8P/w//D/8P/x//H/8P/w//D/7//v/+//7//v
/+//7//u/+7/7v/u/+3/7f/t/+z/7P/s/+z/6v/p/+n/6f/p/+j/6P/o/+j/6P/o/+j/
6f/p/+n/6f/p/+j/6P/o/+j/6P/o/+f/5//n/+f/5//n/+f/5//n/+b/5v/m/+b/5v/m
/+b/5v/m/+b/5v/m/+b/5v/l/+X/5f/l/+X/5f/l/+X/5f/l/+X/5f/l/+X/5f/l/+X/
5f/l/+T/5P/k/+T/5P/k/+T/5v/m/+b/5v/m/+b/5v/m/+b/5v/m/+T/5P/k/+T/5P/k
/+T/5P/m/+b/5v/m/+b/5v/m/+f/5//n/+j/6f/n/+n/6f/q/+z/7P/s/+z/7P/s/+3/
7v/s/+z/7f/t/+3/6//q/+n/6//r/+v/6//q/+r/6v/q/+v/6//r/+n/6P/o/+n/6f/q
/+r/6f/o/+f/5f/l/+T/5P/k/+P/4v/i/+L/4v/i/+L/4v/i/+L/5P/j/+P/4//h/+H/
4f/h/+H/4f/h/+H/4//j/+P/4//h/+H/4f/h/+L/4P/f/97/4P/l/+r/8f/8/xAAMABT
AIEArgDKANoA7QD5APsA+QD7APQA5gDTALgAngCAAF8AQQApABUAAwD6//r//P/9//7/
/v/8//v/+P/2//T/8v/w//D/7//u/+3/7P/s/+z/7P/r/+v/6//r/+v/6//r/+v/6//r
/+v/6//r/+v/6//t/+7/7v/u/+//7//v//D/7v/u/+7/7v/w//H/8f/x//H/8v/y//P/
8f/y//L/8//z//T/9P/1//X/9f/1//X/9v/2//b/9//4//j/+f/5//v//f/9//3///8A
AAEAAQAAAAEAAgACAAUABgAHAAcACAAJAAsADAANAA4ADwARABMAFAAWABgAHAAeAB8A
IAAiACQAJgAoACwALgAxADQANgA4ADsAPQBBAEQARQBIAEsATQBPAFIAUgBUAFUAWABY
AFkAWwBcAF0AXgBeAF4AYABgAGAAYABhAGEAXwBfAFwAWwBZAFgAVABQAE0ASwBIAEYA
QwA+ADoANgAyAC4AKgAnACMAHwAcABkAFgATABAADgAMAAoACAAGAAUABAACAAEAAAAA
AP///v/9//3/+//7//r/+v/6//n/+f/5//n/+P/4//j/+P/3//f/9//3//f/9//3//n/
+f/5//n/9//3//f/9//3//j/+P/4//j/+P/4//j/+P/4//j/+P/4//j/+P/4//r/+v/6
//r/+P/4//n/+f/5//n/+f/5//j/+P/4//j/+P/5//n/+P/2//b/9f/1//f/9//3//f/
9f/0//T/9P/0//P/8//z//T/9P/0//T/9P/z//P/8//z//L/8v/y//D/8P/w//D/7//v
/+//7//v/+7/7v/u/+7/7v/u/+3/7f/t/+3/7f/t/+3/7f/t/+z/7P/s/+z/7P/s/+z/
7P/s/+z/7P/s/+z/7P/r/+v/6//r/+v/6//t/+3/7f/t/+3/7f/t/+3/6//r/+v/6//t
/+z/7P/s/+z/7P/s/+7/7P/s/+z/7P/s/+z/7f/t/+3/7v/v/+//7//v//D/8P/y//L/
8v/y//L/8//0//T/8//z//L/8f/x//D/7//v//H/8f/x//D/8P/w//D/8f/v/+//7f/s
/+7/7//v/+7/7P/r/+r/6f/n/+f/5v/m/+b/5f/k/+T/5P/k/+T/5P/m/+b/5v/m/+X/
5f/l/+X/4//j/+P/4//j/+P/4//j/+X/5f/l/+X/5f/l/+X/5P/k/+H/4P/k/+n/8P/5
/wYAHgA+AGcAlwDEANwA6gD5AAMBAwEBAf8A9ADmANUAvACgAIIAYQBBACkAGQAHAAAA
AgACAAEABAACAAAA///+//r/+P/2//T/9P/z//L/8//y//L/8v/w/+//7//v/+//7//v
/+//8f/x//H/8f/x//H/8f/x//H/8v/y//L/8//z//P/9P/0//T/9P/0//T/9f/1//X/
9f/2//b/9//1//b/9v/3//f/+P/4//n/+f/5//n/+f/6//r/+v/7//z//P/9//3//f//
//////8BAAIAAwADAAQABQAGAAYACQAKAAsACwAMAA0ADwAQABMAFAAVABcAGQAaABwA
HgAgACIAIwAkACgAKgAsAC4AMgA0ADcAOgA8AD4AQQBDAEcASgBLAE4AUQBTAFUAWABY
AFoAWwBeAF4AXwBhAGIAYwBkAGQAZABmAGYAZgBmAGUAZQBjAGMAYABfAF0AXABYAFQA
UQBPAEgARgBDAD4AOAA0ADAALAAoACUAIQAdABoAFwAUABEADAAKAAgABgAEAAIAAQAA
APz/+//6//r/+f/4//f/9//3//f/9v/2//b/9f/1//X/9f/0//T/9P/0//P/8//z//P/
8//z//P/9f/1//X/9f/1//X/9f/1//X/9v/2//b/9v/2//b/9v/0//T/9P/0//T/9P/0
//T/9v/2//b/9v/0//T/9f/1//X/9f/1//X/9P/0//T/9P/y//P/8//y//T/9P/z//P/
8f/x//H/8f/x//D/8P/w//D/7//v/+//7v/u/+7/7v/u/+3/7f/t/+v/6v/q/+r/6v/q
/+r/6v/p/+n/6f/p/+v/6v/q/+r/6P/o/+j/5//n/+f/5//n/+f/5//n/+f/6P/o/+j/
6P/m/+b/5v/m/+b/5v/m/+b/5v/m/+X/5f/l/+X/5f/l/+X/5f/l/+X/5f/l/+X/5f/l
/+X/5f/l/+P/4v/i/+L/5P/k/+T/5P/k/+T/5P/i/+L/4v/i/+L/4v/i/+L/4v/i/+L/
4v/l/+X/5f/m/+X/5f/n/+f/6P/o/+j/6P/o/+j/6P/p/+r/6v/q/+v/6f/p/+f/5v/n
/+f/5//n/+n/6P/o/+j/6P/p/+n/6f/l/+T/5P/l/+f/5v/m/+X/5P/j/+H/4f/g/+D/
4P/f/9z/3P/c/9z/3v/e/97/3v/e/97/3f/d/93/3f/d/93/3f/d/93/3f/d/93/3f/d
/93/3f/d/93/3f/c/9z/2f/W/9b/1//c/+P/6v/0/woAKwBTAIIArADEANMA5QDxAPEA
7wDwAOwA4QDOALYAnAB9AF0AQQAnABMAAAD2//b/9f/2//j/+P/1//T/8P/u/+z/6v/q
/+n/6P/n/+b/5v/m/+b/5f/l/+X/5f/l/+X/5f/l/+X/5f/l/+X/5f/l/+X/5f/m/+b/
5v/n/+f/5//o/+j/6P/o/+j/6P/p/+n/6f/n/+j/6P/p/+n/6v/q/+v/6f/q/+r/6//t
/+3/7f/t/+7/7v/u/+//8P/w//H/8f/v//H/8f/x//P/9P/1//X/9v/3//j/+P/5//r/
+//7//z//f///wAAAQACAAMABQAFAAYACAAKAA4AEAARABIAFgAYABoAHAAcAB4AIQAk
ACYAKAArAC0AMQA0ADUAOAA7AD0APwBCAEQARgBHAEoASgBLAE0ATgBPAFAAUABQAFIA
UgBSAA==
         </WaveFormData>
      </LeadData>
      <LeadData>
         <LeadByteCountTotal>10000</LeadByteCountTotal>
         <LeadTimeOffset>0</LeadTimeOffset>
         <LeadSampleCountTotal>5000</LeadSampleCountTotal>
         <LeadAmplitudeUnitsPerBit>4.88</LeadAmplitudeUnitsPerBit>
         <LeadAmplitudeUnits>��V</LeadAmplitudeUnits>
         <LeadHighLimit>2147483647</LeadHighLimit>
         <LeadLowLimit>268435456</LeadLowLimit>
         <LeadID>V4</LeadID>
         <LeadOffsetFirstSample>0</LeadOffsetFirstSample>
         <FirstSampleBaseline>0</FirstSampleBaseline>
         <LeadSampleSize>2</LeadSampleSize>
         <LeadOff>FALSE</LeadOff>
         <BaselineSway>FALSE</BaselineSway>
         <ExcessiveACNoise>FALSE</ExcessiveACNoise>
         <MuscleNoise>FALSE</MuscleNoise>
         <LeadDataCRC32>3526087664</LeadDataCRC32>
         <WaveFormData>
7P/s/+r/6v/p/+j/5//l/+T/5P/k/+P/4v/i/+L/4v/i/+L/4v/i/+L/4v/i/+H/4f/h
/+D/4P/g/+D/4P/g/+H/4f/h/+H/4f/h/+H/4f/h/+H/4f/g/97/2v/Z/9n/3f/k/+3/
/f8YAD0AZwCbAMsA7wAQAS8BRAFVAWoBcgFkAT0BDQHbALMAjgBmAEMAJgARAAIAAAAA
AP7//P/7//n/9v/0//L/8P/v/+v/6f/p/+f/6f/o/+f/5v/m/+b/5v/m/+T/5P/k/+T/
5P/k/+T/5P/k/+T/5P/k/+b/5v/m/+f/5f/l/+X/5v/m/+b/5v/m/+b/5v/m/+f/5//n
/+f/5//o/+j/6P/o/+j/6f/p/+n/6v/q/+r/6v/q/+v/6//r/+z/7P/s/+3/7f/v/+//
7//v//H/8v/y//L/8//z//P/9f/2//f/+P/5//n/+v/7//z//v///wAAAQADAAQABQAI
AAoACwANAA0ADwARABMAFwAZABsAHQAfACIAJAAoACgAKwAtADAAMgA0ADYAOQA7AD0A
PwBBAEMAQwBFAEYARwBIAEkASQBKAEoASgBKAEgASABIAEcARQBFAEQAQwA+AD0AOwA4
ADQAMQAvACoAKAAkACEAHQAZABcAEwAQAA0ACAAFAAMAAgD///7//P/5//f/9f/0//P/
8//y//H/8v/x//D/8P/v/+//7//v/+//7v/u/+7/7P/s/+v/6//r/+v/6//r/+v/6//r
/+v/7f/t/+3/7f/t/+3/7f/t/+3/7f/u/+7/7P/s/+z/7P/u/+7/7v/u/+//7//v/+//
7//w//D/8P/w//D/8P/w//D/8P/x//H/8f/x//H/8f/x//H/8f/x//H/8P/w//D/8P/w
//D/8P/v/+//7//v/+//7//u/+7/7v/u/+3/7f/t/+3/7f/s/+z/7P/s/+z/7P/r/+v/
6v/q/+r/6v/q/+r/6v/q/+r/6f/p/+n/6f/p/+j/6P/p/+r/6v/p/+n/6f/p/+j/6P/o
/+j/6P/o/+j/6P/o/+j/6P/o/+j/6P/o/+j/6P/o/+j/6P/o/+f/5//n/+f/5//n/+f/
5//n/+f/5//n/+f/5//n/+f/5//n/+f/6P/m/+b/5v/m/+b/5v/m/+b/5v/m/+b/5v/m
/+b/5v/m/+b/5v/m/+b/5v/m/+b/5v/m/+b/5//o/+n/6f/q/+r/6v/r/+v/6//r/+v/
7P/s//D/8P/w//D/7v/t/+z/7P/s/+z/7P/s/+z/6//r/+z/7f/t/+3/6//q/+r/6v/q
/+j/6P/n/+b/5f/j/+L/4v/i/+H/4P/g/+D/4P/g/+D/4P/g/+D/4P/g/9//3//f/97/
3v/e/97/3v/e/9//3//f/9//3//f/9//3//f/9//3//c/9r/2P/X/9n/3f/k/+////8c
AD8AawCfAMkA6wAOASkBOAFLAV4BZAFOASMB8QDDAJ8AegBUADUAGgAJAP7//P/6//r/
+P/3//X/9P/y/+7/7P/r/+n/5//n/+X/5f/k/+P/4v/i/+L/4v/i/+D/4P/g/+D/4v/i
/+L/4v/i/+L/4v/i/+L/4v/i/+P/4//j/+P/5P/k/+T/5P/k/+T/5P/k/+X/5f/l/+X/
5f/m/+b/5v/m/+b/5//n/+f/6P/o/+j/6P/o/+n/6f/p/+r/6v/q/+v/6f/r/+v/6//r
/+3/7v/u/+7/7//v/+//8f/y//P/9P/1//X/9v/3//j/+v/7//z//f///wAAAQAEAAYA
BwAJAAsADQAPABEAEQATABUAFwAZABwAHgAiACQAJwApACwALgAwADIANQA1ADcAOQA7
AD0APQA/AEAAQQBCAEMAQwBCAEIAQgBCAEIAQgBCAEEAPwA/AD4APQA4ADcANQAyADAA
LQArACYAIgAeABsAFwATABEADQAKAAkABAABAP///v/7//r/+P/1//P/8f/w/+//7//u
/+3/7P/r/+r/6v/p/+n/6f/p/+n/6P/o/+j/6P/o/+f/5//n/+f/5//n/+f/5//n/+f/
5//n/+f/5//n/+f/5//n/+f/5//o/+j/6P/o/+j/6P/o/+j/6P/o/+n/6f/p/+n/6f/q
/+r/6v/q/+r/6v/q/+r/6v/r/+v/6f/p/+n/6f/p/+n/6f/p/+v/6v/q/+r/6P/o/+j/
6P/n/+f/5//n/+f/5//m/+b/5v/m/+X/5f/l/+X/5f/k/+T/5P/k/+T/5P/j/+P/4v/i
/+L/4v/i/+L/4v/i/+L/4//j/+P/4//j/+L/4v/j/+L/4v/h/+H/4f/h/+D/4P/g/+D/
4P/g/+D/4P/g/+D/4P/g/+D/4P/g/+D/4P/g/+D/4P/g/9//3//f/9//3//f/9//3//f
/93/3f/d/93/3f/d/93/3f/f/9//4P/g/+D/4P/g/97/3v/e/97/3v/e/97/3v/g/+D/
4P/g/+D/4P/g/+D/4P/g/+D/4P/g/+H/4v/j/+P/5P/k/+T/5f/l/+X/5f/l/+b/5v/o
/+j/6P/o/+j/5//m/+b/5v/m/+b/5v/m/+X/5f/m/+f/5f/l/+P/4v/i/+L/4v/g/+D/
3//e/93/2//a/9r/2v/Z/9j/2P/Y/9j/2P/Y/9j/2P/Y/9j/2P/X/9f/1//W/9b/1v/W
/9b/2P/Z/9n/2f/X/9f/1//X/9f/1//X/9f/1v/U/9L/0f/T/9n/4P/r/wEAIgBHAHUA
pQDNAO0ADgElATYBSQFYAVQBNAEDAdEApwCDAGAAPgAfAAoA+f/y//L/8P/w//D/7//t
/+r/6P/m/+T/4f/h/9//3//d/93/3P/b/9r/2v/a/9r/2v/a/9r/2v/a/9r/2v/a/9r/
2v/a/9r/2v/a/9r/2v/b/9v/2//b/9z/3P/c/9z/3P/c/9z/3P/d/93/3f/d/93/4P/g
/+D/4P/g/+H/4f/h/+L/4v/i/+L/5P/l/+X/5f/k/+T/5P/l/+X/5//n/+f/5//p/+r/
6v/q/+v/6//r/+3/7v/v//D/8f/x//L/8//2//j/+f/6//n/+//8//3/AAACAAMABQAH
AAkACwANAA8AEQATABUAFwAaABwAIAAiACUAJwAqACwALgAwADMANQA3ADkAOwA9AD0A
PwBAAD8AQABBAEEAQgBCAEIAQgBCAEIAQgBBAD8APwA+AD0AOAA3ADUAMgAuACsAKQAk
ACAAHAAZABUAEQAPAAsACAAFAAAA/f/7//r/9//2//T/8f/v/+3/7P/r/+v/6v/p/+r/
6f/o/+j/5//n/+f/5//l/+T/5P/k/+T/5P/j/+P/4//j/+P/4//j/+P/4//j/+P/4//j
/+P/5f/l/+X/5f/j/+P/5P/k/+b/5v/m/+b/5v/m/+b/5v/n/+f/5//n/+f/6P/o/+j/
6P/o/+j/6P/o/+j/6f/p/+n/6f/p/+n/6f/p/+n/6f/p/+j/6P/o/+j/6P/o/+j/5//n
/+f/5//n/+f/5v/m/+b/5v/l/+X/4//j/+P/4v/i/+L/4v/i/+T/4//j/+L/5P/k/+T/
5P/i/+L/4v/i/+H/4f/h/+H/4//i/+L/4//i/+L/4f/h/+H/4f/g/+D/4P/g/+D/4P/g
/+D/4P/g/+D/4P/g/+D/4P/g/+D/4P/g/+D/4P/f/+H/4f/h/+H/4f/h/+H/4f/h/+H/
4f/h/9//3//f/9//4f/h/+D/3v/e/97/3v/g/+D/4P/g/+D/4P/g/+D/4P/g/+D/4P/g
/+D/4P/g/+D/4P/h/+L/4//j/+T/5P/k/+X/5f/l/+X/5f/m/+b/6v/q/+r/6v/o/+f/
5v/m/+j/6P/o/+j/5v/l/+X/5v/p/+n/6f/n/+b/5v/m/+b/5P/k/+P/4v/h/9//3v/e
/97/3f/c/9z/3P/c/9z/3P/c/9z/3P/c/9z/2//b/9v/2v/a/9r/2v/c/9z/3f/d/9v/
2//b/9v/2//b/9v/2//b/9j/1v/U/9H/1f/Z/+L/7f8DACYATQB9ALUA5QAJASoBRQFW
AWsBegF0AVgBLwH9AM8ApwCAAFgAMwAaAAUA/P/8//r/+P/4//f/8//y//D/7v/q/+n/
5//l/+X/4//j/+L/4f/g/+D/4P/g/+D/4P/g/+D/4P/g/+D/4P/g/+D/4P/g/+D/4v/i
/+L/4//j/+P/4//k/+T/5P/k/+T/5P/k/+T/5f/l/+X/5f/l/+b/5v/m/+b/6P/p/+n/
6f/o/+j/6P/o/+j/6f/p/+n/7P/s/+z/7f/t/+//7//v/+//8f/y//L/9P/1//X/9f/3
//j/+f/6//v/+//8//3//v8AAAEAAgAFAAcACAAJAAwADgAPABEAEwAVABcAGQAdAB8A
IQAjACUAKAAqAC4AMgA1ADcAOgA8AD4AQABDAEcASQBLAE0ATQBNAE8AUABTAFQAVQBV
AFYAVgBWAFYAVABUAFQAUwBRAFEAUABPAEoASQBHAEQAPgA7ADkANAAwACwAKQAlAB8A
HQAZABYAEwAOAAsACQAEAAEAAAD+//v/+f/3//b/9//3//b/9f/0//P/8v/y//H/8f/x
//H/7//u/+7/7v/u/+7/7f/t/+3/7f/t/+3/7f/t/+3/7f/v/+//7//v/+//7//v/+//
7//v//D/8P/w//D/8P/w//D/8P/w//D/8f/x//H/8f/x//L/8v/y//L/8v/y//L/8v/y
//P/8//z//P/8//z//P/8//z//P/8//y//L/8v/y//L/8v/y//H/8f/x//H/8f/x//D/
8P/u/+7/7f/t/+//7//v/+7/7P/s/+z/7P/u/+3/7f/s/+z/7P/s/+z/7P/s/+z/7P/r
/+v/6//r/+v/6v/q/+v/7P/s/+v/6//r/+v/6v/q/+j/6P/o/+j/6v/q/+r/6v/o/+j/
6P/o/+r/6v/q/+r/6P/o/+j/5//p/+n/6f/p/+n/6f/p/+n/6f/p/+n/6f/n/+f/5//n
/+f/5//o/+j/6P/o/+j/6P/o/+j/6P/o/+j/6P/o/+j/6P/p/+r/6//r/+z/7P/s/+3/
7f/t/+3/7f/u/+7/8P/w//D/8P/w/+//7v/u//D/8P/w//D/8P/v/+//8P/x//H/8f/v
/+7/7v/u/+7/7P/s/+v/6v/p/+f/5v/m/+b/5f/k/+T/5P/k/+T/5P/i/+L/4v/i/+T/
4//j/+P/4v/i/+L/4v/i/+L/4//j/+P/4//j/+P/4f/h/+H/4f/j/+L/4P/c/9n/1//Z
/+D/6f/z/wwALwBZAIsAwwDxABQBNwFWAWcBeAGIAYYBawFBAQ8B3QC0AIwAZQBCACcA
EAAEAAQAAgAAAP///f/8//r/+P/0//H/7//t/+3/6//r/+r/6f/o/+j/6P/o/+j/6P/o
/+j/6P/m/+b/5v/m/+j/6P/o/+j/6P/o/+j/6f/p/+n/6f/q/+r/6v/q/+r/6v/q/+r/
6//r/+v/6//r/+z/7P/s/+z/7P/t/+3/7f/u/+7/7v/u/+7/7//v/+//8v/y//L/8//x
//P/8//z//P/9f/2//b/9v/3//f/9//5//r/+//8//3//f/+////AAACAAMABAAFAAcA
CAAJAAwADgAPABEAFQAXABkAGwAdAB8AIQAjACUAKAAqAC4AMgA1ADcAOgA+AEAAQgBF
AEcASQBLAE0ATwBPAFEAUgBVAFYAVwBXAFgAWABYAFgAWABYAFgAVwBVAFUAVABTAFAA
TwBNAEoARgBDAEEAPAA2ADIALwArACUAIwAfABwAGQAUABEADwAKAAcABgAEAAMAAQD/
//7//P/7//n/9//2//X/9P/0//P/8//z//P/8//y//L/8v/y//L/8f/x//H/8f/x//H/
8f/x//H/8f/x//H/8f/x//H/8f/x//H/8f/x//L/8v/y//L/8v/y//L/8v/y//L/8//z
//P/8//z//T/9P/0//T/9P/0//T/9P/0//X/9f/1//X/9f/1//X/9f/1//X/9f/0//T/
9P/0//T/9P/0//P/8//z//P/8//z//L/8v/y//L/8f/x//H/8f/x//D/8P/w//D/8P/w
/+//7//u/+7/7v/u/+7/7v/u/+7/7v/t/+3/7f/t/+3/7P/s/+3/7v/u/+3/7f/t/+3/
7P/s/+z/7P/s/+z/7P/s/+z/7P/q/+r/6v/q/+z/7P/s/+z/7P/s/+z/6//r/+v/6//r
/+v/6//r/+v/6//r/+v/6//r/+v/6//r/+v/6//q/+r/6v/q/+r/6v/q/+r/6v/q/+r/
6v/q/+r/6v/q/+r/6v/q/+r/6v/q/+r/6v/q/+v/7P/t/+3/7v/u/+7/7//v/+//7//v
//D/8P/y//L/8v/y//L/8f/w//D/8P/w//D/8P/w/+//7//w//H/8f/x/+//7v/u/+7/
7v/s/+z/6//q/+n/5//m/+b/5v/l/+T/5P/k/+T/5P/k/+T/5P/k/+T/5P/j/+P/4//i
/+L/4v/i/+L/4v/h/+H/4f/h/+H/4f/h/+H/4f/j/+H/4P/e/9z/2f/Z/9v/4v/r//n/
FAA5AGMAlQDFAOsADAEvAUYBUwFoAXYBbgFPASEB7QDBAJ4AeABRADIAGQAIAAAA/v/+
//7//f/7//j/9P/0//D/7//t/+v/6//p/+n/6P/n/+b/5v/m/+b/5v/m/+b/5v/m/+T/
5P/k/+T/5v/m/+b/5v/m/+b/5v/n/+X/5f/l/+b/6P/o/+j/6P/o/+j/6P/p/+f/5//n
/+f/6P/o/+j/6P/q/+v/6//r/+z/7P/s/+z/6v/r/+v/6//s/+z/7P/t/+3/7//v/+//
7//x//L/8v/y//P/8//z//X/9v/3//j/+f/5//r/+//8//7///8AAAEAAwAEAAUACAAK
AAsADQANAA8AEQATABUAFwAZABsAHwAiACQAKAAqAC0ALwAyADQANgA4ADsAPQA/AEEA
QwBFAEUARwBIAEkASgBLAEsATgBOAE4ATgBOAE4ATgBNAEsASwBKAEkARgBFAEMAQAA8
ADkANwAyAC4AKgAnACMAHwAdABkAFgATAA4ACwAJAAYAAwACAAAA///9//v/+v/3//f/
9v/1//T/8//y//L/8f/x//H/8f/x//D/8P/w//D/8P/v/+//7//v/+//7//v/+//7//v
//H/8f/x//H/8f/x//H/8f/v/+//8P/w//D/8P/w//D/8P/w//D/8P/x//H/8f/x//H/
8v/y//L/8v/y//L/8v/y//L/8//z//P/8//z//P/8//z//P/8//z//L/8v/y//L/8v/y
//L/8f/x//H/8f/x//H/8P/w//D/8P/v/+//7//v/+//7v/u/+7/7v/u//D/7//v/+7/
7P/s/+z/7P/s/+z/7P/s/+3/7f/t/+3/7f/s/+z/7f/s/+z/6//r/+v/6//q/+r/7P/s
/+z/7P/q/+r/6v/q/+r/6v/q/+r/6v/q/+r/6v/q/+r/6v/p/+n/6f/p/+n/6f/p/+n/
6f/p/+n/6f/p/+n/6f/p/+n/6f/p/+j/6P/o/+j/6P/o/+j/6P/o/+j/6P/o/+j/6P/o
/+j/6P/o/+j/6P/o/+j/6P/o/+j/6P/o/+j/6P/p/+r/6//r/+z/7P/s/+3/7f/t/+3/
7f/u/+7/8P/w//D/8P/w/+//7v/u/+7/7v/u/+7/7v/t/+3/7v/v/+//7//t/+z/7P/s
/+z/6v/q/+n/6P/n/+X/5P/k/+T/4//i/+L/4v/i/+L/4v/i/+L/4P/g/+D/3//h/+H/
4P/g/+D/4P/g/+D/4f/h/+H/4f/f/9//3//f/+H/4f/f/97/3v/c/9n/2f/b/+D/5//z
/woALQBRAIEAtQDdAP4AIQE4AUcBXAFuAWgBTQEfAesAvwCaAHIATwAwABcABgAAAP7/
+v/8//3/+f/2//T/8P/u/+3/6//p/+n/5//n/+b/5f/k/+T/5P/k/+T/5P/k/+T/5P/k
/+T/5P/k/+T/5P/k/+T/5P/k/+T/5f/l/+X/5f/m/+T/5P/k/+T/5v/m/+b/5//l/+X/
5f/l/+j/6P/o/+j/6P/p/+n/6f/o/+j/6P/o/+j/6f/p/+n/7P/s/+z/7f/r/+3/7f/t
/+3/7//w//D/8v/z//P/8//z//T/9f/2//f/9//4//n/+P/6//v//P///wEAAgADAAQA
BgAHAAkACwANAA8AEQATABUAFwAZABsAHgAgACQAJAAnACkALAAuADAAMgA1ADcAOQA7
AD0APwA/AEEAQgBDAEQARQBFAEgASABIAEgARgBGAEYARQBFAEUARABDAEAAPwA9ADoA
OAA1ADMALgAqACYAIwAfABsAGQAVABIADwAKAAcABQACAP///v/8//n/9//1//T/8//z
//L/8f/w/+//7v/u/+3/7f/t/+3/7f/s/+z/7P/s/+z/6//r/+n/6f/p/+n/6f/p/+n/
6f/p/+n/6f/p/+v/6//r/+v/6f/p/+r/6v/s/+z/7P/s/+z/7P/s/+z/6//r/+v/6//r
/+z/7P/s/+z/7P/s/+z/7v/u/+//7//t/+3/7f/t/+3/7f/t/+3/7f/s/+z/7P/s/+z/
7P/s/+v/6//r/+v/6//r/+r/6v/q/+r/6f/p/+n/6f/p/+j/5v/m/+b/5v/m/+X/5f/k
/+b/5v/m/+b/5v/m/+b/5v/l/+X/5f/l/+P/4v/i/+P/5P/k/+P/4//j/+P/4v/i/+T/
5P/k/+T/4v/i/+L/4v/i/+L/4v/i/+L/4v/i/+L/4v/i/+L/4f/h/+H/4f/h/+H/4f/h
/+H/4f/h/+H/4f/h/+H/4f/h/+H/4f/g/+D/4P/g/+D/4P/g/+D/4P/g/+D/4P/g/+D/
4P/g/+D/4P/g/+D/4P/g/+D/4P/g/+D/4P/g/+H/4v/j/+P/5P/k/+T/5f/l/+X/5f/l
/+b/5v/o/+j/6P/o/+j/5//m/+b/5v/m/+b/5v/m/+X/5f/m/+f/5//n/+X/5P/k/+T/
5P/i/+L/4f/g/9//3f/c/9z/3P/b/9r/2v/a/9r/2v/a/9r/2v/a/9r/2v/Z/9n/2f/Y
/9j/2P/Y/9j/2P/Z/9n/2f/Z/9n/2f/Z/9n/2f/Z/9f/2P/W/9T/0//T/9X/3P/l//H/
CAArAFMAgwCxANcA+AAZASwBOwFQAVwBUgEvAf0AywCjAIAAWgA5ABwABwD6//T/9P/y
//L/8//x/+7/7P/q/+b/4//j/+H/4f/f/9//3v/d/9z/3P/c/9z/3P/c/9z/3P/c/9z/
3P/c/9z/3P/c/9z/3P/c/9z/3P/d/93/3f/d/97/3v/e/97/3v/e/97/3v/f/93/3f/d
/93/3v/e/97/3v/g/+H/4f/h/+D/4P/g/+D/4P/h/+H/4f/i/+L/4v/j/+P/5f/l/+X/
5f/n/+j/6P/o/+n/6f/p/+n/6v/r/+z/7f/t/+7/7//w//L/8//0//X/9//4//n/+v/8
//3///8BAAMABQAHAAcACQALAA0ADwASABQAGAAaAB0AHwAiACQAJgAoACsAKwAtAC8A
MQAzADMANQA2ADcAOAA5ADkAOgA6ADoAOgA6ADoAOgA5ADkAOQA4ADcANAAzADEALgAq
ACcAJQAgAB4AGgAXABMADwANAAkABgAFAAAA/f/7//j/9f/0//L/7//t/+v/6v/n/+f/
5v/l/+b/5f/k/+T/4f/h/+H/4f/h/+D/4P/g/+D/4P/f/9//3//f/9//3//f/9//3//f
/9//3//f/9//4f/h/+H/4f/f/9//4P/g/+D/4P/g/+D/4P/g/+D/4P/h/+H/4f/h/+H/
4v/i/+L/4v/i/+L/4v/i/+L/4//j/+P/4//j/+P/4f/h/+H/4f/j/+L/4v/i/+L/4v/i
/+L/4f/h/+H/4f/h/+H/4P/g/+D/4P/f/9//3f/d/93/3P/c/9z/3P/c/97/3f/d/9z/
3P/c/9z/3P/c/9z/3P/c/9v/2//b/9v/2//a/9r/2//a/9r/2f/Z/9v/2//a/9r/2v/a
/9r/2v/a/9r/2v/a/9j/2P/Y/9j/2v/a/9r/2v/a/9r/2v/Z/9n/2f/Z/9n/2f/Z/9n/
2f/Z/9n/2f/Z/9n/2f/Z/9n/2f/Z/9r/2v/a/9r/2v/a/9r/2v/a/9j/2P/Y/9j/2v/a
/9r/2v/a/9r/2v/a/9r/2v/a/9r/2v/a/9v/3P/d/93/3v/e/97/3//f/9//3//f/+D/
4P/i/+L/4v/i/+D/3//e/97/4P/g/+D/4P/g/9//3//g/+H/4f/h/9//3v/e/97/3v/c
/9z/2//a/9n/1//W/9b/1v/V/9T/1P/U/9T/1P/U/9T/1P/U/9T/1P/T/9P/0//U/9T/
1P/U/9T/1P/V/9X/1f/V/9X/1f/V/9X/1f/V/9P/0v/Q/87/zf/P/9X/2v/l//v/GgA/
AG0AowDRAPMAFAEvAUABVQFmAWIBRgEbAecAtwCTAG4ARgAnABAA/f/y//T/8v/y//L/
8f/v/+z/6v/o/+b/4//h/9//3//d/93/3P/b/9r/2v/a/9r/2v/c/9z/3P/c/9r/2v/a
/9r/3P/c/9z/3P/a/9r/2v/b/93/3f/d/97/3P/c/9z/3P/c/9z/3P/d/9//3//f/9//
4P/g/+D/4P/g/+H/4f/h/+L/4v/i/+L/4v/j/+P/4//k/+T/5P/l/+X/5//n/+f/5//p
/+r/6v/q/+v/6//r/+3/7v/v//D/8f/x//L/8//0//b/9//4//v//f/+////AgAEAAUA
BwAJAAsADQAPABEAEwAVABcAGwAeACAAJAAkACcAKQAsADAAMgA0ADcANwA5ADsAPQBB
AEEAQwBEAEUARgBHAEcASABIAEgASABIAEgASABHAEcARwBGAEUAQAA/AD0AOgA2ADMA
MQAsACgAJAAhAB0AGQAXABMAEAANAAgABQADAAAA/f/8//r/9//1//P/8v/v/+//7v/t
/+z/6//q/+r/6//r/+v/6//p/+j/6P/o/+j/6P/n/+f/6f/p/+n/6f/p/+n/6f/p/+n/
6f/p/+n/6f/p/+n/6f/p/+n/6v/q/+r/6v/q/+r/6v/q/+r/6v/r/+v/6//r/+v/7P/s
/+z/7P/s/+z/7P/s/+z/7f/t/+3/7f/t/+3/7f/t/+3/7f/t/+z/7P/s/+z/7P/s/+z/
6//r/+v/6//p/+n/6P/o/+r/6v/p/+n/6f/p/+n/6P/m/+b/5v/m/+b/5f/l/+T/5v/m
/+b/5v/k/+T/5P/k/+X/5f/l/+X/5f/k/+T/5f/k/+T/4//j/+P/4//i/+L/5P/k/+T/
5P/k/+T/5P/k/+L/4v/i/+L/4v/i/+L/4v/k/+T/5P/j/+P/4//j/+P/4//j/+P/4//j
/+P/4//j/+P/4//j/+T/5P/k/+T/5P/k/+T/5P/k/+T/5f/m/+f/5//o/+j/6P/p/+n/
6f/p/+n/6v/q/+z/6v/q/+r/6v/r/+r/6v/q/+r/6v/q/+r/6f/p/+r/6//r/+v/6f/o
/+j/6P/o/+b/5P/j/+L/4f/h/+D/4P/g/9//3v/e/97/3v/e/97/3v/e/97/3v/e/93/
3f/d/9z/3P/c/9z/3P/c/93/3f/d/93/3f/d/93/3f/d/93/2//a/9b/1P/T/9f/3f/m
//X/DwAyAFsAjwDHAPMAFwE4AVMBZAF3AYQBegFcAS8B+wDNAKUAfgBUADMAGgAFAP7/
/v/8//r/+v/5//X/9P/y/+7/7P/r/+n/5//n/+X/5f/k/+P/4v/i/+L/4v/i/+L/4v/i
/+L/4v/i/+L/4v/i/+L/4v/i/+L/4v/i/+P/4//j/+P/5P/k/+T/5P/k/+T/5P/k/+X/
5f/l/+X/5f/m/+b/5v/m/+b/5//n/+f/6P/o/+j/6P/o/+n/6f/p/+r/6v/q/+v/6f/r
/+v/6//t/+//8P/w//D/8f/x//H/8//0//X/9v/3//f/+P/5//z//v///wAAAQADAAQA
BQAIAAoACwANAA8AEQATABUAGQAbAB0AHwAhACQAJgAqAC4AMQAzADYAOAA6ADwAPwBB
AEMARQBHAEkASQBLAEwATQBOAE8ATwBQAFAAUABQAFAAUABQAE8ATQBNAEwASwBHAEUA
QgA+ADoANwA1ADAAKgAmACMAHwAZABcAEwAQAA0ACAAFAAMAAAD9//z/+v/3//X/8//y
/+//7//u/+3/7P/r/+r/6v/p/+n/6f/p/+f/5v/m/+b/5v/m/+X/5f/l/+X/5f/l/+X/
5f/l/+X/5f/l/+X/5f/l/+X/5f/l/+X/5f/m/+b/5v/m/+b/5v/m/+b/5v/m/+f/5//n
/+f/5//o/+j/6P/o/+j/6P/o/+j/6P/p/+n/5//n/+f/5//n/+f/5//n/+X/5P/k/+T/
5P/k/+T/5P/j/+P/4//j/+P/4//i/+L/4v/i/+H/4f/h/+H/4f/g/+D/4P/g/+D/3v/d
/93/3P/c/9z/3P/c/9z/3P/c/9z/2//b/9v/2//b/9r/2v/b/9r/2v/Z/9n/2//b/9r/
2v/Y/9j/2P/Y/9j/2P/Y/9j/2P/Y/9j/2P/Y/9j/2P/Y/9b/1v/W/9X/1//X/9f/1//X
/9f/1//X/9X/1f/V/9X/1//X/9f/1//X/9f/1v/U/9T/1P/U/9T/1P/U/9T/1P/U/9T/
1P/W/9b/1v/X/9b/1//X/9j/2v/a/9v/2//Z/9n/2f/a/9r/3P/c/9z/3P/c/9v/2v/a
/9r/2v/a/9r/2v/Z/9n/2v/b/9v/2//Z/9j/2P/Y/9j/1v/W/9X/1P/T/9H/0P/Q/9D/
z//O/8z/zP/M/8z/zP/M/8z/zP/M/8z/y//L/8v/yv/K/8r/yv/K/8r/y//L/8v/y//L
/8v/y//L/8v/yf/J/8j/xv/E/8H/wf/D/8j/z//b//D/EQA5AGsAnwDJAOwAEQEqAT0B
UAFiAWIBSQEdAekAuwCSAGwARQAkAAkA9P/o/+b/5P/k/+X/4//g/97/3P/Y/9X/0//R
/9H/z//P/87/zf/M/8r/yv/K/8r/yv/K/8r/yv/K/8r/yv/K/8r/yv/K/8r/yv/K/8r/
y//L/8v/y//M/8r/yv/K/8r/zP/M/8z/zf/L/8v/y//L/8z/zP/M/8z/zP/N/83/zf/O
/87/zv/O/87/z//P/8//0P/Q/9D/0f/P/9H/0f/R/9H/0//U/9T/1P/V/9X/1f/X/9j/
2f/a/9v/2//c/93/3v/g/+H/4v/j/+X/5v/n/+j/6v/r/+3/7//x//P/9f/1//f/+f/7
//3/AAACAAYACAALAA0AEAASABQAFgAZABsAHQAfACEAJQAlACcAKAApACoAKwArACwA
LAAsAA==
         </WaveFormData>
      </LeadData>
      <LeadData>
         <LeadByteCountTotal>10000</LeadByteCountTotal>
         <LeadTimeOffset>0</LeadTimeOffset>
         <LeadSampleCountTotal>5000</LeadSampleCountTotal>
         <LeadAmplitudeUnitsPerBit>4.88</LeadAmplitudeUnitsPerBit>
         <LeadAmplitudeUnits>��V</LeadAmplitudeUnits>
         <LeadHighLimit>2147483647</LeadHighLimit>
         <LeadLowLimit>268435456</LeadLowLimit>
         <LeadID>V5</LeadID>
         <LeadOffsetFirstSample>0</LeadOffsetFirstSample>
         <FirstSampleBaseline>0</FirstSampleBaseline>
         <LeadSampleSize>2</LeadSampleSize>
         <LeadOff>FALSE</LeadOff>
         <BaselineSway>FALSE</BaselineSway>
         <ExcessiveACNoise>FALSE</ExcessiveACNoise>
         <MuscleNoise>FALSE</MuscleNoise>
         <LeadDataCRC32>295600959</LeadDataCRC32>
         <WaveFormData>
7//u/+z/6//q/+n/6P/m/+b/5f/k/+T/4v/h/+H/4f/h/+H/4f/h/+H/4f/h/+D/4P/g
/+D/4P/g/+D/4P/g/+D/4P/g/+H/4//j/+L/4v/i/+L/4f/g/9//3P/a/9j/2f/h/+r/
+v8TADIAWACIALYA4AADAR4BLwFCAVMBVQE+AQgBxACJAGMARgAoABEABgD+//n/9//2
//T/8//z//D/7//t/+v/6f/o/+j/5//m/+X/4//j/+L/4v/i/+L/4v/i/+H/4f/h/+H/
4f/h/+H/4f/j/+L/4v/i/+D/4P/h/+H/4f/h/+H/4f/j/+P/4//j/+P/4//j/+P/4//j
/+P/4//h/+H/4f/h/+P/4//j/+P/5P/k/+T/5P/k/+T/5P/l/+X/5f/l/+X/5v/m/+b/
5//n/+j/6P/o/+j/6f/p/+n/6v/r/+v/7P/s/+3/7f/v/+3/7v/v/+//8//0//X/9v/1
//b/9//4//n/+//8//3/AAACAAMABQAFAAgACQAKAAwADwARABMAFQAXABgAGgAdAB8A
IAAiACMAJAAmACcAKAApACoAKgAqACwALQAuAC0ALQAtAC0AKwArACsAKgAqACkAKAAm
ACQAIgAgAB4AGwAaABYAFAARAA8ADQAKAAYABAABAAAA///8//r/+P/4//b/9v/1//T/
8v/x//D/7//u/+7/7f/u/+7/7v/u/+7/7f/t/+3/7f/s/+z/7P/s/+z/7P/s/+n/6f/p
/+n/6f/q/+r/6f/r/+v/6//r/+z/7P/s/+z/7P/s/+z/7P/s/+z/7P/t/+v/6//r/+v/
6//s/+3/7f/t/+3/7f/t/+//7//v/+//7//v//D/8P/w//D/8P/w//D/8P/w//D/8P/w
//D/7//v/+//7//v/+//7//u/+7/7v/t/+3/7f/t/+3/7f/s/+7/7v/u/+7/7P/s/+v/
6//r/+v/6//r/+r/6v/q/+r/7P/s/+z/6//p/+n/6f/p/+v/6//r/+v/6//r/+v/6v/q
/+r/6v/r/+v/6v/q/+r/6v/q/+n/6f/p/+n/6f/p/+n/6f/p/+n/6//r/+v/6//r/+v/
6//r/+n/6f/p/+r/6v/p/+n/6f/r/+v/6v/q/+r/6v/q/+r/6v/q/+r/6v/q/+r/6v/q
/+r/6v/q/+r/6v/q/+r/6v/q/+r/6v/t/+3/7f/t/+z/7v/u/+7/8P/w//D/8f/v/+//
8P/y//T/8//z//P/8//z//P/8//z//P/9P/0//L/8v/y//L/8//z//P/8v/v/+//7//u
/+z/6//q/+n/6P/m/+b/5f/k/+T/5P/j/+P/4//j/+P/4//j/+P/4//j/+L/4v/i/+L/
4v/i/+L/4v/i/+L/4v/i/+P/4//j/+L/4v/i/+L/4//i/+H/3v/c/9z/3//l//D/AAAZ
ADoAYACOALgA4AABARoBJwE6AUsBSQEqAfAArgB5AFcAOAAgAA8ABAD8//n/+f/2//T/
8//z//D/7//t/+v/6f/o/+j/5//m/+X/5f/l/+T/5P/k/+T/5P/k/+P/4//j/+P/4//j
/+P/4//l/+T/5P/k/+T/5P/l/+X/5f/l/+X/5f/l/+X/5f/l/+X/5f/l/+X/5//n/+f/
5//n/+f/5//n/+X/5f/l/+X/5v/m/+b/5v/m/+b/5v/n/+n/6f/p/+n/6v/q/+r/6//p
/+r/6v/q/+r/6//r/+v/7P/t/+3/7v/u/+//7//x//P/9P/1//X/9//4//n/+v/7//z/
/f/+////AQACAAMAAgAEAAUABwAJAAwADQAOABAAEwAVABcAGQAbABwAHgAfACEAIgAk
ACUAJgAoACkAKgArACwALAAsAC4ALwAwAC8ALwAvAC8ALwAvAC8ALgAsACsAKgAoACgA
JgAkACIAHQAcABgAFgATABEADwAMAAwACgAHAAYABQACAAAA/v/8//r/+v/5//j/9v/1
//T/8//y//L/8f/y//L/8v/y//L/8f/x//H/8f/w//D/8P/w//D/8P/w/+//7//v/+//
8f/y//L/8f/x//H/8f/x//D/8P/w//D/8v/y//L/8v/y//L/8v/z//P/8//z//P/8//0
//X/9f/3//f/9//3//f/9//3//f/9f/1//b/9v/2//b/9v/2//b/9v/2//b/9v/2//b/
9f/1//X/9f/1//X/9f/0//T/9P/z//P/8//z//P/8//y//L/8v/y//L/9P/0//P/8//x
//H/8f/x//L/8v/y//L/8v/y//L/8f/x//H/8f/x//H/8f/x//H/8f/x//H/8P/w//D/
8P/x//H/8P/w//D/8P/w/+//7//v/+//7//v/+//7//v/+//7//v/+//7//x//H/8f/x
/+//7//v//D/8P/v/+//7//v/+//8P/u/+7/7v/u/+7/7v/u/+7/8P/w//D/8P/w//D/
8P/w/+7/7v/u/+7/8P/w//D/8f/x//H/8f/y//T/9P/0//T/8v/y//P/8//z//T/9v/2
//f/9//3//f/9//3//f/9//1//b/9v/2//j/+P/4//n/+f/5//j/9//1//X/9P/y//H/
8P/v/+7/7v/u/+3/7P/q/+r/6f/p/+v/6//r/+v/6//r/+v/6//q/+r/6v/q/+r/6v/q
/+r/6v/q/+r/6v/p/+n/6f/o/+r/6v/q/+n/6P/p/+b/4v/k/+n/8f/8/xAALQBMAHYA
pADOAPQAEQEkATEBRgFRAUUBGgHaAJgAbQBRADYAHgARAAYAAAD///3//P/6//v/+//4
//f/9f/z//H/8P/w/+//7v/t/+3/7f/s/+z/6v/q/+r/6v/r/+v/6//r/+3/7f/t/+3/
7f/s/+z/7P/q/+r/6//r/+v/6//r/+v/7f/t/+3/7f/t/+3/7f/t/+3/7f/t/+3/7f/t
/+3/7f/v/+//7//v/+7/7v/u/+7/8P/w//D/8f/x//H/8f/x//L/8v/y//P/8//0//T/
9P/0//X/9f/1//b/9//3//j/+P/5//n/+//7//z//f/9////AAABAAIAAwAEAAUABgAH
AAkACgALAAwADgAPABEAEwAWABcAGAAaAB0AHwAhACMAJQAmACgAKwAtAC4AMAAxADIA
NAA1ADYANwA4ADgANgA4ADkAOgA7ADsAOwA7ADsAOwA7ADoANgA1ADQAMgAwAC4ALAAq
ACcAJgAiACAAHQAbABkAFgASABAADQAMAAsACAAGAAQAAgAAAAAA///+//z/+//6//v/
+v/6//n/+P/4//j/+P/4//f/9//3//X/9P/0//T/9P/0//T/9P/z//P/8//z//P/9P/0
//P/8//z//P/8//0//T/9P/0//T/9P/0//T/9P/0//T/9f/1//X/9f/1//f/+P/5//n/
+f/5//n/+f/5//n/+f/5//n/+f/6//r/+v/6//r/+v/6//r/+v/6//r/+v/6//n/9//3
//f/9//5//n/+P/4//j/9//3//f/9f/1//X/9P/0//T/9P/0//b/9v/1//X/8//z//P/
8//y//L/8v/y//L/8v/y//H/8f/x//H/8f/x//H/8f/x//H/8f/x//D/8P/w//D/8f/v
/+7/7v/u//D/8P/v/+//7//v/+//7//t/+3/7f/t/+3/7f/t/+3/7//v/+//7//t/+3/
7f/u/+7/7f/t/+3/7f/v/+z/7P/s/+z/7P/s/+z/7P/s/+z/7P/s/+z/7P/s/+z/7P/s
/+z/7P/s/+3/7f/t/+3/7v/w//D/8P/w//D/8P/x/+//7//w//L/9P/z//P/8//z//P/
8//z//P/8//0//T/9P/0//T/9P/1//X/9f/0//X/9f/1//T/8P/v/+7/7f/s/+r/6v/p
/+j/6P/o/+f/5//n/+f/5//n/+f/5//n/+f/5v/m/+b/5v/m/+b/5v/m/+b/5v/m/+b/
5//n/+f/5v/m/+b/5v/l/+L/4f/e/9z/3P/h/+n/9P8KACkATAB2AKgA2gACASMBNgFH
AVoBZQFbATQB+AC0AH0AXQBCACYAEwAKAAIA//////z/+v/7//n/9v/1//P/8f/v/+7/
7P/r/+r/6f/p/+n/6P/o/+j/6P/o/+j/5//n/+f/5//n/+f/5//n/+f/5v/m/+b/5v/m
/+f/5//n/+f/5//n/+X/5f/l/+X/5f/l/+X/5f/l/+X/5f/l/+X/5f/l/+X/5f/l/+X/
5f/k/+T/5P/k/+b/5v/m/+f/5//n/+f/5//m/+b/5v/n/+n/6v/q/+r/6v/r/+v/6//s
/+3/7f/u//D/8f/x//P/8f/y//P/8//1//b/9//4//n/+v/7//z///8BAAIAAwAEAAYA
BwAJAAsADgAPABAAEgAVABcAGQAbAB0AHgAgACMAJQAmACgAKQAqACwALQAuAC8AMAAw
ADAAMgAzADQAMwAzADMAMwAzADMAMwAyADAALwAuACwAKAAmACQAIgAdABwAGAAWABMA
EQAPAAwACAAGAAMAAgD///z/+v/4//b/9P/0//P/9P/y//H/8P/v/+7/7v/t/+z/7P/s
/+z/6v/p/+n/6f/p/+j/6P/o/+j/6P/o/+j/5//n/+f/5//p/+r/6v/p/+n/6f/p/+n/
6P/o/+j/6P/q/+r/6v/q/+r/6v/q/+v/7f/t/+3/7f/r/+z/7f/t/+3/7f/t/+3/7f/t
/+3/7f/t/+3/7v/u//D/8P/w//D/7v/u/+7/7v/u/+7/7v/t/+//7//v/+//7f/t/+z/
7P/s/+v/6//r/+v/6//r/+r/6P/o/+j/6P/q/+r/6f/p/+n/6f/p/+n/6P/o/+j/6P/o
/+j/6P/n/+f/5//n/+f/5//n/+f/5//n/+f/5//m/+T/5P/k/+X/5f/k/+T/5P/m/+b/
5f/l/+X/5f/l/+X/5f/l/+X/5f/j/+P/4//j/+P/4//j/+P/4//j/+P/5P/k/+P/4//j
/+P/4//k/+T/5P/k/+T/5P/k/+T/5P/k/+T/5P/k/+P/4//j/+P/5P/m/+b/5v/m/+b/
5v/n/+f/5//o/+r/6v/p/+n/6f/r/+v/6//r/+v/6//s/+z/7P/s/+z/7P/t/+3/7f/s
/+v/6//r/+r/6P/n/+b/5f/k/+L/4v/h/+D/4P/g/9//3f/d/93/3f/d/93/3f/d/9//
3v/e/97/3P/c/9z/3P/c/9z/3P/c/9z/3f/d/93/3v/e/97/3v/f/97/2//Y/9T/0P/R
/9X/3v/s/wEAIABGAHIApgDUAP0AHgE1AUYBWQFlAVoBNgH6ALMAewBWADgAHQAMAAIA
9//z//T/8v/t/+3/7P/r/+v/6f/n/+T/4v/h/+D/3//f/9//3v/e/9z/3P/c/9z/3f/d
/93/3f/d/93/3f/d/93/3P/c/9z/3P/c/93/3f/d/93/3f/d/9//3//f/9//3f/d/93/
3f/d/93/3f/d/9//3//f/9//3//f/9//3//e/97/3v/e/97/3v/e/9//4f/h/+H/4f/i
/+L/4v/j/+H/4v/i/+L/4v/j/+P/4//m/+f/5//o/+b/5//n/+n/6//s/+3/7f/v//D/
8f/y//P/9P/1//b/9//5//r/+//8//7///8BAAEABAAFAAYACgANAA8AEQATABUAFgAY
ABsAHQAeACAAIwAkACYAJwAoACkAKgAqACoALAAtAC4ALQAtAC0ALQAtAC0ALQAsACwA
KwAqACgAJAAiACAAHgAbABoAFgAUABEADwANAAoABgAEAAEAAAD9//r/+P/2//T/8v/y
//H/7v/s/+v/6v/r/+r/6v/p/+j/6P/o/+j/5v/l/+X/5f/l/+T/5P/k/+T/5P/k/+T/
4//j/+P/4//j/+T/5P/j/+P/4//j/+P/5P/k/+T/5P/k/+T/5P/k/+T/5P/k/+X/5f/l
/+X/5f/l/+b/5//n/+f/5//n/+f/5//n/+f/5//n/+f/6P/o/+j/6P/o/+j/6v/q/+r/
6v/o/+j/6P/n/+f/5//n/+f/5//n/+b/5v/m/+X/5f/l/+X/5f/l/+T/5P/k/+T/5P/k
/+T/4//j/+P/4//j/+P/4v/i/+L/4v/k/+T/5P/j/+P/4//j/+P/4//j/+P/4//h/+H/
4f/g/+D/4P/g/+H/4f/g/+D/4P/g/+D/3//f/+H/4f/h/+H/4f/h/+H/4f/h/+H/4f/h
/+H/4f/h/+H/4f/h/+H/4v/i/+H/4f/h/+H/4f/g/+L/4v/i/+L/4P/g/+D/4P/g/+D/
4P/g/+D/4P/g/+D/4P/g/+D/4P/g/+D/4f/h/+H/4f/i/+T/5v/m/+b/5v/m/+f/5//n
/+b/6P/o/+f/6f/p/+n/6f/p/+n/6f/p/+r/6v/q/+r/6v/q/+v/6//r/+r/6f/p/+n/
6P/m/+X/5v/l/+T/4v/g/9//3v/e/+D/3//f/9//3f/d/93/3f/d/93/3f/c/9z/3P/c
/9z/3P/c/9z/3P/c/9z/3P/d/93/3f/c/9z/3P/c/93/3P/b/9j/1v/U/9X/2//m//L/
CwAqAFAAfACsANYA+QAWASkBOgFLAVMBRAEWAdYAlQBnAEgALAAXAAgA/v/5//X/8v/w
/+//7//s/+v/6f/n/+f/5P/k/+P/4v/h/+H/4f/g/+D/4P/g/+D/4P/f/9//3//f/+H/
4f/h/+H/4f/g/+D/4P/g/+D/4f/h/+H/4f/h/+H/4f/h/+H/4f/h/+H/4f/h/+H/4f/h
/+H/4f/h/+H/4f/h/+H/4f/h/+L/4v/i/+L/4v/i/+L/4//j/+P/4//j/+T/5P/k/+X/
5f/m/+b/5v/o/+n/6f/p/+j/6f/p/+r/6v/r/+v/7f/t/+7/7//v//H/8v/z//T/9f/2
//f/+P/5//v//P/9//7/AAABAAMABQAIAAkACgAMAA8AEQATABcAGQAaABwAHQAfACAA
IgAlACYAKAApACoAKwAsACwALgAwADEAMgAxADEAMQAxADEAMQAxADAAMAAvAC4ALAAq
ACgAJgAkACEAIAAcABoAFwAVABMAEAAMAAoABwAGAAUAAgAAAP7//v/8//z/+//4//b/
9f/0//X/9P/0//P/8v/y//L/8v/y//H/8f/x//H/8P/w//D/8P/w//D/8P/v/+//7//v
/+//8P/w/+//7//v/+//7//w//D/8P/w//D/8P/w//D/8P/w//D/8f/x//H/8f/x//H/
8v/z//P/8//z//P/8//z//P/8//z//P/8//0//T/9P/0//T/9P/0//T/9P/0//b/9v/2
//X/8//z//P/8//z//P/8v/y//L/8f/x//H/8f/x//H/8P/y//L/8v/y//L/8v/x//H/
7//v/+//7//w//D/8P/w//D/8P/w/+//7//v/+//7//t/+3/7f/t/+3/7f/t/+z/7v/u
/+7/7//t/+z/7P/s/+7/7v/t/+3/7f/t/+3/7f/t/+3/7f/t/+3/7f/t/+3/7f/t/+3/
7f/t/+3/7f/u/+7/7f/t/+3/7//t/+z/7P/s/+z/7P/u/+7/7v/u/+7/7v/u/+7/7P/s
/+z/7P/s/+z/7P/s/+z/7P/s/+z/7v/u/+//7//v/+//8P/y//L/8v/y//L/8v/z//P/
8//0//b/9v/1//X/9f/1//X/9f/1//X/9f/0//T/9P/0//b/9v/3//f/9//2//X/9f/1
//T/8v/x//D/7//u/+z/7P/r/+r/6v/s/+v/6//r/+n/6f/p/+n/6f/p/+n/6P/o/+j/
6P/o/+j/6P/o/+j/6P/o/+j/6f/p/+n/6P/o/+j/6P/n/+b/5//m/+T/4v/j/+f/7v/6
/w8ALABOAHgAqADSAPkAGAErAToBTQFZAU4BJgHmAKMAdQBWADgAIQASAAgAAQD///z/
+v/7//v/+v/1//P/8//x/+7/7v/t/+z/6//r/+v/6v/q/+r/6v/q/+r/6f/p/+n/6f/r
/+v/6//r/+n/6P/o/+j/6v/q/+v/6//r/+v/6//r/+v/6//r/+v/6//r/+v/6//r/+v/
6//r/+v/6//r/+v/6//r/+v/6//s/+z/7P/s/+7/7v/u/+//7//v/+//7//u/+7/7v/v
//H/8v/y//L/8P/x//H/8f/0//X/9f/2//T/9f/1//f/9//4//n/+f/7//z//f/+////
AAABAAIAAwAFAAYABwAIAAoACwANAA0AEAARABIAFAAXABkAGwAdAB8AIAAiACUAJwAo
ACoAKwAsAC4ALwAwADEAMgAyADIANAA1ADYANwA3ADcANwA3ADcANwA2ADQAMwAyADAA
MAAuACwAKgAnACYAIgAgAB0AGwAZABYAFAASAA8ADgALAAgABgAEAAIAAAAAAP///v/8
//v/+v/5//j/+P/3//b/9v/2//b/9v/1//X/9f/1//T/9P/0//L/8v/y//L/8//z//P/
8//x//L/8v/x//P/8//z//P/8v/y//L/8v/0//T/9P/0//L/8v/y//P/8//z//P/8//z
//T/9f/1//X/9f/1//X/9f/1//X/9f/1//X/9v/2//b/9v/2//b/9v/2//b/9v/2//b/
9v/1//X/9f/1//X/9f/1//T/9P/0//P/8//z//P/8//z//L/8v/y//L/8v/y//L/8f/x
//H/8f/x//H/8P/w//D/8P/w//D/8P/v/+//7//v/+//7//v/+//7//v/+//7//u/+7/
7v/u/+//7//u/+7/7v/u/+7/7f/t/+3/7f/t/+3/7f/t/+3/7f/t/+3/7f/t/+3/7f/t
/+3/7f/t/+3/7v/u/+3/7f/t/+//7f/s/+z/7P/s/+z/7P/s/+z/7P/s/+z/7P/s/+7/
7v/u/+7/7v/u/+7/7v/s/+z/7P/s/+7/7//v/+//7f/u//D/8P/w//D/8P/w//H/8f/x
//L/9P/0//P/8//z//P/8//z//P/8//z//T/9P/0//T/9P/0//X/9f/1//T/8//z//P/
8v/w/+//7v/t/+z/6v/q/+n/6P/o/+j/5//n/+f/5//n/+f/5//n/+f/5//m/+b/5v/m
/+b/5v/m/+b/5v/m/+b/5v/n/+f/5//m/+b/5v/o/+X/5P/l/+L/4P/g/+H/5//w//z/
EQAwAFIAfgCqANQA9wAUASEBMgFDAU0BOgEKAcgAiwBjAEYALAAXAAoAAgD7//v/+v/4
//X/9//0//H/8f/v/+3/7P/q/+n/6P/n/+f/5//m/+b/5v/m/+b/5v/l/+X/5f/l/+X/
5f/l/+X/5//m/+b/5v/k/+T/5f/l/+X/5f/l/+X/5f/l/+X/5f/l/+X/5f/l/+X/5f/l
/+X/5f/l/+X/5f/n/+f/5//n/+b/5v/m/+b/5v/m/+b/5//n/+f/5//n/+j/6P/o/+n/
6f/q/+r/6v/q/+v/6//r/+z/7f/t/+7/7P/t/+3/7//v//D/8f/x//P/9P/1//b/9//4
//n/+v/7//3//v///wAAAgADAAUABwAKAAsADAAMAA8AEQATABUAFwAYABoAGwAdAB4A
IAAjACQAJgAnACgAKQAqACoAKgAsAC0ALgAvAC8ALwAvAC8ALwAvAC4ALAArACoAKAAm
ACQAIgAgAB8AHgAaABgAFQATABEADgAMAAoABwAGAAMAAAD+//z/+v/4//j/9//2//T/
8//y//P/8v/y//H/8P/w//D/8P/u/+3/7f/t/+//7v/u/+7/7v/u/+7/7v/t/+3/7f/t
/+3/7v/u/+3/7f/t/+3/7f/u/+7/7v/u/+7/7v/u/+7/7v/u/+7/7//v/+//7//v/+//
8P/x//H/7//v/+//7//v/+//7//v/+//7//w//D/8P/w//D/8P/w//D/8P/w//L/8v/y
//H/8f/x//H/8f/x//H/8P/w/+7/7f/t/+3/7f/t/+3/7P/u/+7/7v/u/+z/7P/r/+v/
7f/t/+3/7f/s/+z/7P/s/+z/7P/s/+v/6//r/+v/6//r/+v/6//r/+v/6//r/+r/6v/q
/+r/6//r/+r/6v/q/+r/6v/p/+n/6f/p/+n/6f/r/+v/6//r/+v/6//r/+v/6f/p/+n/
6f/p/+n/6f/q/+r/6f/p/+n/6//p/+r/6v/q/+r/6v/q/+r/6v/q/+j/6P/o/+j/6v/q
/+r/6v/q/+r/6v/q/+r/6v/q/+r/6//r/+v/6//s/+7/7v/u/+7/7v/u/+//7//v//D/
8v/y//H/8f/x/+//7//v/+//8f/x//L/8v/y//L/8v/y//P/8//z//L/7//v/+//7v/u
/+3/7P/r/+r/6P/o/+f/5v/m/+b/5f/l/+X/5f/l/+X/5f/l/+X/5f/k/+T/5P/k/+T/
5P/k/+T/5P/k/+T/5P/l/+X/5f/k/+T/5P/k/+P/4v/h/97/2v/c/+H/5//y/wYAJQBG
AG4AngDOAPQAEwEoATkBTgFbAVEBKgHsAKgAdQBVADgAHgAPAAYA/v/7//v/+P/4//f/
9f/0//P/8f/v/+3/7P/q/+n/6P/n/+f/5//m/+b/5P/k/+T/5P/k/+X/5v/n/+X/5f/l
/+X/5f/k/+T/5P/k/+T/5f/l/+X/5f/l/+X/5f/l/+X/5f/l/+X/5f/l/+f/5//n/+f/
5//n/+f/5//n/+f/5//n/+b/5v/m/+b/6P/o/+j/6f/p/+n/6f/p/+r/6v/q/+v/6//s
/+z/7P/q/+v/6//r/+7/7//v//D/8P/x//H/8//z//T/9f/1//X/9v/3//j/+//8//3/
/v///wEAAgADAAQABgAHAAkACwAOAA8AEAASABUAFwAZABsAHQAeACAAIQAjACQAJgAp
ACoALAAtAC4ALwAwADAAMAAyADMANAAzADMAMwAzADMAMwAzADIAMAAvAC4ALAAqACgA
JgAkACEAIAAcABoAFwAVABMAEAAMAAoABwAGAAMAAAD+//z/+v/4//j/9//2//T/8//y
//H/8P/w/+//7v/u/+7/7v/u/+3/7f/t/+3/7P/s/+z/7P/s/+z/7P/r/+v/6//r/+v/
7P/s/+v/6//r/+v/6//q/+r/6v/q/+z/7P/s/+z/7P/s/+z/7f/t/+3/7f/t/+//8P/x
//H/8f/x//H/8f/v/+//7//v/+//7//w//D/7v/u/+7/7v/u/+7/7v/u//D/8P/w/+//
7f/t/+3/7f/t/+3/7P/s/+7/7f/t/+3/6//r/+v/6v/q/+r/6v/q/+r/6v/p/+n/6f/p
/+n/6f/o/+j/6P/o/+j/6P/o/+f/5//n/+f/5//n/+f/5//n/+f/5//n/+b/5v/m/+b/
5//n/+b/5v/m/+T/5P/j/+P/4//j/+P/4//l/+X/5f/l/+X/5f/l/+X/4//j/+P/4//j
/+P/4//k/+T/4//l/+b/5P/k/+T/5P/k/+T/5P/l/+X/5f/l/+b/6P/o/+j/6P/o/+j/
6f/p/+f/6P/q/+r/6f/p/+n/6f/p/+n/6f/p/+n/6v/q/+r/6v/q/+r/6//r/+v/6v/p
/+n/6f/o/+b/4//i/+H/4P/e/97/3f/c/97/3v/d/93/3f/d/93/3f/d/93/3f/d/9r/
2v/a/9r/2v/a/9r/2v/a/9r/2v/a/9v/2//b/9r/2v/a/9r/2f/W/9X/0v/Q/9D/1//h
//D/CAApAE4AfACuANwABAEhATQBRwFaAWEBUQEmAeYAoABtAE0AMgAYAAcA/v/2//P/
8//u/+z/6//r/+r/5//l/+P/4f/e/97/3f/c/9v/3f/d/9z/3P/c/9z/3P/c/9v/2//b
/9v/2f/Z/9n/2f/b/9r/2v/a/9r/2v/b/9v/2f/Z/9n/2f/b/9v/2//b/9v/2//b/9v/
2f/Z/9n/2f/Z/9n/2f/Z/9v/2//b/9v/3P/c/9z/3P/c/9z/3P/d/93/3f/d/93/3P/c
/9z/3f/f/+D/4P/g/+D/4f/h/+H/4v/j/+P/5P/k/+X/5f/n/+f/6P/p/+n/6//s/+3/
7v/v//D/8f/y//P/9f/2//f/+P/6//v//f///wIAAwAEAAYACQALAA0ADwARABIAFAAV
ABcAGAAaABwAHgAhACMAJAAlACYAJgAkACYAJwAoACkAKQApACkAJwAnACcAJgAkACMA
IgAgAB4AHAAaABgAEwASAA4ADAAHAAUAAwAAAPz/+v/3//b/8//w/+7/7P/q/+j/6P/n
/+b/5P/j/+L/4f/g/+D/3//e/97/3v/e/9z/2//b/9v/2//a/9r/2v/a/9r/2v/a/9n/
2f/Z/9n/2f/a/9r/2f/b/9v/2//b/9r/2v/a/9r/2v/a/9r/2v/a/9r/2v/b/9v/2//b
/9v/2//c/93/3f/b/9v/2//b/93/3f/d/93/3f/d/97/3v/c/9z/3P/c/9z/3P/c/9z/
2v/a/9r/2f/b/9v/2//b/9n/2f/Y/9j/2P/X/9f/1//Z/9n/2f/Y/9j/2P/Y/9j/1v/W
/9X/1f/V/9X/1f/V/9T/1P/U/9T/1P/U/9T/0//T/9P/0//T/9P/0//T/9P/0f/R/9H/
0P/Q/9D/0P/R/9H/0P/Q/9D/0P/Q/8//z//P/8//z//P/8//z//P/8//z//P/8//z//P
/8//z//P/83/zf/N/87/0P/P/8//z//P/83/zv/O/87/zv/O/87/zv/O/87/zv/O/87/
zv/O/8//z//P/8//0P/S/9L/0v/S/9L/0v/T/9P/0//U/9T/1P/T/9P/0//T/9P/0//T
/9P/0//U/9T/1P/U/9T/1v/X/9f/1//W/9X/1f/V/9L/0P/P/87/z//O/8z/zP/J/8j/
yP/I/8f/x//H/8f/x//H/8f/x//H/8f/xv/G/8b/xv/G/8b/yP/I/8j/yP/G/8b/x//H
/8f/xv/G/8b/xv/H/8b/w//C/8D/vv+9/7//yP/W/+n/BgAqAFYAiAC0ANsA/AATASIB
NQFDATwBGAHaAJUAXwA8ACAABQD0/+r/4f/d/9z/2v/Z/9n/1v/T/9H/0f/P/87/zf/L
/8n/x//H/8f/xv/G/8T/xP/E/8T/xf/F/8X/xf/F/8X/xf/F/8X/xP/E/8T/xP/E/8X/
xf/D/8P/w//D/8X/xf/F/8X/xf/F/8X/xf/F/8X/xf/F/8P/w//D/8P/w//D/8P/w//E
/8T/xP/E/8b/xv/G/8f/xf/F/8X/xf/G/8b/xv/H/8f/yP/I/8j/yv/L/8v/y//M/83/
zf/O/8z/zf/N/8//z//Q/9H/0f/T/9T/1f/W/9f/2P/Z/9r/2f/b/9z/3f/e/+D/4f/j
/+X/6P/p/+r/6v/t/+//8f/z//X/9v/4//v//f/+/wAAAwAEAAYABwAIAAkACgAKAAwA
DAANAA==
         </WaveFormData>
      </LeadData>
      <LeadData>
         <LeadByteCountTotal>10000</LeadByteCountTotal>
         <LeadTimeOffset>0</LeadTimeOffset>
         <LeadSampleCountTotal>5000</LeadSampleCountTotal>
         <LeadAmplitudeUnitsPerBit>4.88</LeadAmplitudeUnitsPerBit>
         <LeadAmplitudeUnits>��V</LeadAmplitudeUnits>
         <LeadHighLimit>2147483647</LeadHighLimit>
         <LeadLowLimit>268435456</LeadLowLimit>
         <LeadID>V6</LeadID>
         <LeadOffsetFirstSample>0</LeadOffsetFirstSample>
         <FirstSampleBaseline>0</FirstSampleBaseline>
         <LeadSampleSize>2</LeadSampleSize>
         <LeadOff>FALSE</LeadOff>
         <BaselineSway>FALSE</BaselineSway>
         <ExcessiveACNoise>FALSE</ExcessiveACNoise>
         <MuscleNoise>FALSE</MuscleNoise>
         <LeadDataCRC32>4263468779</LeadDataCRC32>
         <WaveFormData>
9v/2//T/8v/x//D/7//u/+z/6//r/+v/7P/r/+v/6//r/+v/6//r/+v/6//r/+v/6//r
/+r/6v/q/+r/6v/q/+r/6v/r/+v/6//r/+r/6v/s/+r/6v/s/+z/7P/s/+r/6v/w//X/
//8OACEAOgBXAHgAmACvALsAvwDHAM0AzwC8AJgAawBDACsAGwANAAEA/P/5//n/+f/3
//X/9f/1//X/8//y//D/7//t/+z/7P/s/+z/7v/t/+3/7f/t/+3/7f/t/+v/6//r/+v/
6//r/+v/6//t/+3/7f/t/+3/7f/t/+3/7f/t/+3/7f/t/+3/7f/s/+z/7f/t/+3/7f/t
/+3/7f/t/+3/7f/t/+3/7f/t/+3/7f/t/+3/7f/t/+7/7v/u/+7/7v/u/+7/7v/u/+7/
7v/v/+//8P/w//D/8P/w//D/8P/x//H/8f/y//L/8v/y//P/8//0//X/9v/3//j/+P/2
//j/+P/5//v/+//9//3//v///wAAAQACAAMABAAFAAYACAAJAAoADAANAA8AEAARABIA
EwAVABQAFQAXABgAGQAZABkAGgAaABoAHAAeAB4AHgAfAB8AHwAfAB8AHwAdAB0AGwAa
ABoAGQAYABcAGAAVABQAEgASABEAEAAOAAwACgAIAAcABQADAAIAAQAAAP7//v/9//7/
/f/8//v/+v/5//n/+f/4//j/+P/4//j/+P/3//f/9f/1//X/9f/0//T/9P/0//T/9P/0
//T/9P/0//T/8//1//b/9v/2//b/9v/2//b/9//3//f/9//3//f/9//4//b/9v/2//b/
+P/4//j/+f/4//j/+P/4//n/+f/6//r/+v/6//r/+v/8//z//P/8//r/+v/7//v/+v/6
//r/+v/6//r/+v/5//n/+v/6//r/+v/5//n/+f/5//n/+f/4//j/+P/4//j/9//3//b/
9f/3//f/9//3//f/9//3//b/9v/2//b/9v/2//b/9v/1//X/9v/2//X/9f/1//X/9f/2
//b/9f/1//X/9f/0//T/9f/1//X/9f/1//X/9f/0//T/9P/0//T/9P/0//T/9P/0//T/
9P/1//X/9P/0//T/9P/z//P/9P/0//T/9P/0//T/9P/0//T/9P/0//T/9P/0//T/9P/0
//T/9P/0//T/9P/0//T/9v/2//b/9v/2//f/+P/4//j/+f/5//n/+v/6//r/+v/4//n/
+v/6//z//P/9//3//f/9//3//f/7//v//P/8//z//P/8//3////////////8//v/+v/6
//j/9v/1//T/9f/0//T/8//z//P/8v/x//H/8f/x//H/8f/x//H/8f/x//H/8f/x//D/
8P/w//D/8P/w//D/8P/x//H/8f/x//D/8P/w//D/8P/w//L/8v/y//D/8v/4////BwAW
ACkAQgBhAIAAnACzALsAvQDHAM0AyQC0AIwAXwA/ACkAGQANAAUAAAD9//3//f/7//n/
+f/5//n/9//2//T/8//z//L/8v/y//L/8v/x//H/8f/x//H/8f/x//H/8f/x//H/8f/x
//H/8f/x//H/8f/x//H/8f/x//H/7//v/+//7//x//H/8f/w//D/8f/x//H/8f/x//H/
8f/x//H/8f/x//H/8f/x//H/8f/x//H/8f/x//L/8v/y//L/8v/y//L/8v/y//L/8v/z
//P/9P/0//T/9P/0//T/9P/1//X/9f/2//b/9v/2//f/9//4//n/+v/7//z//P/8//7/
/v////////8BAAEAAgADAAQABQAGAAcACAAJAAoADAANAA4AEAARABMAFAAVABYAFwAZ
ABgAGQAbABwAHQAdAB0AHgAeAB4AIAAiACAAIAAhACEAIwAjACMAIwAhACEAHwAeAB4A
HQAcABsAGgAXABYAFAASABEAEAAOAA4ADAAKAAkABwAFAAQAAwACAAAAAAD///7//f/8
//v/+v/5//n/+f/4//j/+P/4//j/+P/3//f/9//3//f/9//2//b/9v/2//b/9v/2//b/
9v/2//b/9f/1//b/9v/2//j/+P/4//j/9//3//f/9//5//n/+f/6//j/+P/4//j/+P/4
//j/+f/6//r/+v/6//n/+f/6//r/+v/6//r/+v/8//z//P/8//r/+v/7//v/+v/6//r/
+v/6//r/+v/5//n/+v/6//r/+v/5//n/+f/5//n/+f/4//r/+v/6//r/+f/5//j/9//3
//f/9//3//f/9//3//b/9v/2//b/9v/2//b/9v/1//X/9v/2//X/9f/1//X/9f/2//b/
9f/1//X/9f/0//T/9f/1//X/9f/1//X/9f/0//b/9v/2//b/9v/2//b/9v/2//b/9v/3
//X/9P/0//T/9P/z//P/9P/0//T/9P/0//T/9P/0//T/9P/0//T/9P/0//T/9P/0//T/
9P/0//T/9P/0//T/9P/0//T/9P/z//T/9P/0//f/9//3//j/+P/4//j/+P/5//r/+v/6
//r/+//7//v/+//7//v/+//5//r/+v/6//r/+v/7//v/+//7//v/+v/5//j/+P/2//T/
8//y//H/8v/y//H/8f/x//D/7//v/+//7//v/+//7//v/+//7//v/+//7//u/+7/7v/u
/+7/7P/s/+z/7f/t/+3/7f/s/+7/7v/u/+7/8P/w//D/7v/u//L/9v/9/wkAGgAvAEgA
ZwCGAKAArwC1ALsAwwDJAL8AoAB2AE0AMQAhABEABwD///z/+f/5//n/9//1//X/9//1
//X/9P/0//P/8f/w//D/8P/w//D/7//v/+//7f/t/+3/7f/v/+//7//v/+//7//v/+//
7//v/+//7//v/+//7//v/+//7//v/+//7//v/+//7v/w//H/8f/x/+//7//v/+//7//v
/+//7//v/+//7//v//H/8f/x//H/8f/y//L/8v/w//D/8P/w//L/8v/y//L/8//z//T/
9P/0//T/9P/0//T/9f/1//X/9v/2//b/9v/3//f/+P/5//r/+//8//z//P/+//7/////
////AQABAAIAAwAEAAUACAAJAAoACwAMAA4ADwAQABIAEwAVABYAFwAYABkAGwAcAB0A
HwAgAB8AHwAfACAAIAAgACIAJAAkACQAJQAlACUAJQAlACUAIwAjACEAIAAgAB8AHgAd
ABwAGQAYABYAFAATABIAEAAOAAwACgAJAAcABQAEAAMAAgAAAAAA///+//3//P/7//z/
+//7//v/+v/6//r/+v/4//j/9//3//f/9//3//f/9v/2//b/9v/2//b/9v/2//j/+P/4
//f/9//4//j/+P/4//j/+P/4//f/9//3//f/+f/5//n/+v/6//r/+v/6//r/+v/6//v/
+v/6//r/+v/5//n/+v/6//z//P/8//z/+v/6//r/+v/6//r/+//7//z//P/8//z/+v/6
//r/+f/5//r/+v/6//z/+//7//v/+//7//v/+v/4//j/+P/4//n/+f/4//f/+f/5//n/
+f/5//n/+f/4//j/+P/4//j/+P/4//j/9//3//j/+P/3//f/9//3//f/+v/6//n/+f/5
//n/+P/4//f/9//3//f/9//3//f/9v/2//b/9v/2//b/9v/2//b/9v/2//b/9//3//b/
9v/2//b/9f/1//b/+P/4//b/9v/2//b/9v/2//b/9v/2//j/+P/4//j/9v/2//b/9v/2
//b/9v/2//b/9//4//j/+P/5//n/+f/8//z//P/8//r/+//8//z//P/8//3//f/9//3/
/f/9//3//f/+//7//v/+//7///////////////7//f/8//z/+v/4//f/9v/1//T/9P/z
//P/8//y//H/8f/x//H/8f/x//H/8f/x/+//7//v/+//8P/w//D/8P/y//L/8v/y//H/
8f/x//H/8P/w//D/8P/u/+7/7v/u/+z/7P/w//b///8LAB4AMwBOAHEAlACyAMUAywDR
ANkA2wDVALgAjgBhAD8AKQAbAA0ABQAAAP///f/9//v/+//7//v/+f/5//j/9v/1//P/
8P/w//D/8P/w/+//7//v/+//7//v/+//7//v/+//7//v/+//7//v//H/8f/x//H/7//v
/+//7//v/+//7//v//H/8f/x//D/8P/x//H/8f/x//H/8f/x/+//7//v/+//7//v/+//
7//v/+//7//v/+//8P/w//D/8P/w//D/8P/w//D/8P/w//H/8f/y//L/9P/0//T/9P/0
//X/9f/1//T/9P/0//T/9//3//j/+f/4//n/+v/6//r//P/8//3//////wEAAQACAAMA
BAAFAAYABwAIAAkACgAMAA0ADgAQABEAEwAUABUAFgAXABkAGgAbAB0AHgAfAB8AHwAg
ACAAIAAiACQAIgAiACMAIwAjACMAIwAjACMAIwAhACAAIAAfAB4AHQAbABcAFQASABIA
EQAQAA4ADAAKAAgABwADAAEAAAD///z/+v/6//n/+f/5//n/+f/4//f/9//3//T/9P/0
//T/9P/0//P/8//x//H/8f/x//D/8P/w//D/8P/w//D/8P/y//L/8v/x//H/8v/y//L/
8v/y//L/8v/z//P/8//z//P/8//z//T/9P/0//T/9P/0//T/9P/1//b/9v/2//b/9f/1
//b/9v/0//T/9P/0//T/9P/0//T/9P/0//X/9f/0//T/9P/0//b/9v/2//X/8//0//T/
9P/0//P/8//z//P/8//z//L/8P/w//D/8P/x//H/8P/v//H/8f/x//H/7//v/+//7v/u
/+7/7v/u/+7/7v/u/+3/7f/u/+7/7f/r/+v/6//r/+z/7P/r/+v/7f/t/+z/7P/r/+v/
6//r/+v/6//r/+r/6P/o/+j/6P/o/+j/6P/o/+r/6v/q/+v/6f/o/+j/6P/q/+n/6f/q
/+r/6P/q/+r/6v/q/+r/6v/q/+r/6v/q/+r/6v/q/+j/6f/q/+r/6v/r/+v/6//s/+z/
7P/s/+z/7f/u/+7/8P/w//H/8f/v/+//7//v//H/8f/y//L/8v/y//L/8//1//X/9f/1
//L/8f/w//D/7v/s/+v/6v/p/+j/6P/n/+n/6f/o/+f/5f/l/+X/5f/l/+X/5f/l/+X/
5f/l/+X/4v/i/+L/4v/i/+L/4v/i/+X/5f/l/+X/5v/m/+b/5v/k/+T/5P/k/+T/4v/i
/+T/6f/x//7/EQAqAEkAagCOAKsAvwDJAM0A1QDZANIAtgCNAF8ANwAhABEAAwD8//f/
8//z//P/8f/v/+//7//v/+7/7v/t/+v/6P/o/+j/6P/m/+X/5f/l/+f/5//n/+f/5f/l
/+X/5f/n/+f/5//n/+f/5//n/+f/5//n/+f/5//n/+f/5//n/+f/5//n/+b/5v/n/+f/
5//n/+f/5//n/+f/5//n/+f/5//n/+f/5//p/+n/6f/p/+f/6P/o/+j/6P/o/+j/6P/q
/+r/6v/q/+n/6f/q/+r/6v/q/+r/6v/s/+3/7f/t/+7/7v/u/+7/7//v//D/8f/w//H/
8v/y//L/9P/0//X/9//3//n/+f/6//v//P/9//z//f/+////AgAEAAUABgAIAAkACwAM
AA0ADgAPABEAEgATABUAFgAXABcAFwAYABoAGgAcAB4AHAAcAB0AHQAdAB0AHQAdAB0A
HQAbABoAGgAZABgAFwAWABMAEgAQAA4ADQAMAAoACAAGAAQAAwABAP///v/9//r/+P/4
//f/9v/1//T/8//0//P/8//z//L/8v/y//L/8P/w/+//7//t/+3/7f/t/+7/7v/u/+7/
7v/u/+7/7v/u/+7/7v/t/+3/7v/u/+7/7v/u/+7/7v/v/+//7//v/+//7//v//D/7v/u
/+7/7v/v//D/8f/z//L/8v/y//L/8f/x//L/8v/y//L/8v/y//T/9P/0//T/9P/0//X/
9f/0//T/9P/0//T/9P/0//P/8f/y//L/8v/y//H/8f/x//P/8//z//L/8v/y//L/8v/x
//H/8P/v//H/8f/x//H/7//v/+//7v/w//D/8P/w//D/8P/w/+//7//w//D/7//v/+//
7//v/+7/7v/t/+3/7//v/+7/7v/t/+3/7f/t/+//7//v/+7/7v/u/+7/7v/u/+7/7v/u
/+7/7v/u/+//7f/s/+z/7P/u/+3/7f/u/+7/7v/u/+7/7v/u/+7/7v/u/+7/7v/u/+7/
7v/u/+7/7v/u/+7/7v/u/+7/7v/u/+7/7v/v//D/8P/w//H/8//z//T/9P/0//T/9P/1
//T/9P/0//T/9f/1//X/9f/3//f/9//3//b/9v/2//b/9v/3//f/9//3//f/9v/1//T/
9P/y//D/8f/w/+//7v/u/+3/7f/t/+z/6//r/+v/6//r/+v/6//r/+v/6//r/+n/6f/o
/+j/6P/o/+j/6P/q/+r/6//r/+v/6//q/+r/6v/s/+r/6v/q/+r/6v/q/+r/7v/1//3/
CgAfADgAUwB2AJQArwC9AMMAyQDRANMAxACkAHkATwAxAB8AEQAFAAAA/f/7//n/9//1
//X/9f/1//P/8v/w//H/8f/u/+7/7v/u/+7/7f/t/+3/7f/t/+3/7f/t/+3/7f/t/+3/
7f/t/+3/7f/t/+3/7f/t/+3/7f/t/+3/7f/t/+3/6//r/+v/6v/s/+3/7f/t/+3/7f/t
/+3/7f/t/+3/7f/t/+3/7f/t/+3/7f/t/+3/7f/u/+7/7v/s/+z/7P/s/+7/7v/u/+7/
7//v//D/8P/w//D/8P/w//D/8f/x//H/8P/w//D/8P/z//P/9P/1//b/9//4//j/9v/4
//j/+f/5//n/+//7//z//f/+////AAABAAIAAwAEAAYABwAIAAwADQAPABAADwAQABEA
EwAUABUAFwAYABkAGQAZABoAGgAaABwAHgAeAB4AHwAfAB8AHwAfAB8AIQAhAB8AHgAc
ABsAGgAZABoAFwAWABQAEgARABAADgAMAAoACAAHAAUAAwACAAEAAAD+//7//f/8//v/
+v/5//r/+f/5//n/9v/2//b/9v/2//b/9f/1//X/9f/1//X/9P/0//T/9P/0//T/9P/0
//T/9P/0//P/8//0//T/9P/0//T/9P/0//X/9f/1//X/9f/1//X/9v/2//b/9v/2//j/
+P/4//n/+P/4//j/+P/3//f/+P/4//j/+P/4//j/+P/4//j/+P/2//b/9//3//j/+P/4
//j/+P/4//j/9//3//j/+P/4//b/9f/1//X/9//3//f/9v/4//j/+P/4//f/9//2//X/
9f/1//X/9f/1//X/9f/0//b/9v/2//b/9P/0//T/8//z//T/9P/z//X/9f/1//X/9P/0
//P/8//z//P/8v/y//P/8//z//P/8//z//P/8v/y//L/8v/y//L/8v/y//L/8v/y//L/
8//z//L/8v/y//T/8//z//T/9P/y//T/9P/0//T/9P/y//L/8v/y//T/9P/0//T/9P/0
//T/9P/y//L/8v/y//L/8v/y//L/9P/0//T/9f/2//b/9v/3//f/9//4//j/+P/4//j/
+f/6//r/+v/6//3//f/9//3/+//7//v/+//8//z//P/8//7///////////////7//f/8
//z/+v/4//f/9v/1//T/8v/x//H/8f/w/+//7//v/+//7//v/+//7//v/+//7//v/+//
7v/u/+z/7P/s/+z/7v/u/+//7//t/+3/7P/s/+z/7v/u/+7/7v/w//L/8P/u//L/9//9
/woAGwAwAEsAbACOAKkAuwC/AMMAzQDRAMoArAB/AFUANwAlABcACwAEAAEA//////3/
+//7//v/+//5//b/9v/z//P/8v/y//L/8v/y//H/8f/x//H/8f/x//H/8f/x//H/8f/x
//H/8f/x//H/8f/x//H/8f/x//H/8f/z//P/8//z//H/8f/x//D/8P/x//H/8f/x//H/
8f/x//H/8f/x//H/8//z//P/8//z//P/8//z//P/9P/0//T/9P/0//T/9P/0//T/9P/0
//X/9f/2//b/9v/2//b/9v/2//f/9//3//j/+P/4//j/9//3//j/+f/6//v//P/8//z/
/v/+/////////wEAAQAEAAUABgAHAAgACQAKAAsACgAMAA0ADgAQABEAEwAUABUAFgAX
ABkAGgAbAB0AHgAfAB8AHwAgACAAIAAiACQAJAAkACUAJQAlACUAJQAlACUAJQAjACIA
JAAjACIAIQAgAB0AHAAaABgAFwAWABQAEgAQAA4ADQALAAkACAAHAAYABAAEAAMAAAD/
//7//f/8//v/+//7//r/+v/6//r/+v/6//n/+f/5//n/+f/5//r/+v/6//r/+P/4//j/
+P/4//j/+P/3//f/+P/4//j/+v/6//r/+v/5//n/+f/5//n/+f/5//r/+v/6//r/+v/6
//r/+v/7//r/+v/6//r/+v/7//3//v/8//z//P/8//z//P/8//z//P/8//3//f/8//z/
/P/8//z//P/8//v/+//8//z//P/8//v/+//7//v/+//7//r/+v/6//r/+v/7//v/+v/5
//n/+f/5//n/+f/5//n/+P/4//j/+P/4//j/+P/4//f/9//4//j/9//3//f/9//3//j/
+P/3//f/9//3//b/9v/3//f/9//3//f/9//3//b/9v/2//b/9v/2//b/9v/2//b/9v/2
//f/9//2//b/9v/2//X/9f/2//j/9v/2//b/9v/2//b/9P/0//T/9P/0//T/9P/0//b/
9v/2//b/9v/2//b/9v/0//T/9P/0//b/9v/3//j/9v/2//f/9//3//j/+P/4//r/+v/7
//z/+v/6//r/+//9//3//f/9//3//f/9//7//P/8//z//P/9//3//f/9//3//P/7//r/
+v/4//b/9f/0//P/8v/y//H/8f/x//D/7//v/+//7//v/+//7//v/+//7//v/+//7//u
/+7/7v/u/+7/7v/u/+7/7//v/+//7//u/+7/7v/u/+7/7v/u//D/8P/u//D/9P/5/wEA
DAAfADQAUQBwAI4ApwC1ALcAvQDHAMkAugCYAG0ARQAtABsADwAFAP7/+//5//n/+f/3
//f/9//1//X/9P/y//H/8f/w//D/8P/w/+7/7f/t/+3/7//v/+//7//v/+//7//v/+//
7//v/+//7f/t/+3/7f/t/+3/7f/t/+3/7f/t/+3/7f/t/+3/7P/s/+3/7f/t/+//7//v
/+//7//v/+//7//t/+3/7f/t/+3/7f/t/+3/7f/u/+7/7v/u/+7/7v/u//D/8P/w//D/
7//v//D/8P/w//D/8P/w//L/8//z//P/9P/0//T/9P/1//X/9v/3//b/9//4//j/+P/6
//r/+//7//v//f/9//7///8AAAEAAgADAAQABQAEAAYABwAIAAoACwANAA4AEQASABMA
FQAUABUAFwAYABkAGQAZABoAGgAaABwAHgAcABwAHQAdAB8AHwAfAB8AHwAfAB0AHAAc
ABsAGgAZABgAFQAUABIAEAAPAA4ADAAMAAoACAAHAAcABQAEAAMAAAD+//7//f/6//n/
+P/3//b/9f/1//X/9P/0//T/9P/0//T/8//z//P/8//z//P/9P/0//T/9P/0//T/9P/0
//T/9P/0//P/8//0//T/9P/0//T/9P/0//X/9f/1//X/9f/1//X/9v/0//T/9P/0//b/
9v/2//f/9v/2//b/9v/1//X/9v/2//b/9v/2//b/9v/2//b/9v/2//b/9//3//j/+P/4
//j/9v/2//b/9f/3//j/+P/4//b/9f/1//X/9f/1//X/9P/0//T/9P/0//X/9f/0//P/
8//z//P/8//z//P/8//y//T/9P/0//T/9P/0//T/8//z//T/9P/z//P/8//z//P/9P/0
//P/8//z//P/8v/y//H/8f/x//H/8//z//P/8v/0//T/9P/0//L/8v/y//L/8v/y//L/
8//z//L/8v/y//L/8f/x//L/9P/y//L/8v/y//L/8v/y//L/8v/y//L/8v/y//L/8v/y
//L/8v/y//L/8v/y//L/8v/y//L/9P/1//b/9v/0//X/9f/1//j/+P/4//j/9v/3//j/
+P/4//j/+f/5//f/9//3//f/+f/5//r/+v/6//r/+v/7//v/+//7//v/+P/3//b/9v/2
//T/8//y//H/8P/w/+//7f/t/+z/6//r/+v/6//r/+3/7f/t/+3/7f/t/+3/7f/s/+z/
7P/s/+z/7P/s/+z/7f/t/+3/7f/s/+z/7P/s/+r/6v/s/+z/6v/q/+z/8v/5/wMAFgAt
AEYAZwCIAKQAuQC/AMMAzQDTAMsArgCEAFcANQAjABUABwABAP7/+f/5//n/9f/1//X/
9f/1//P/8v/w//H/7//s/+z/7P/s/+7/7f/t/+3/7f/t/+3/7f/t/+3/7f/t/+3/7f/t
/+3/6//r/+v/6//r/+v/6//r/+v/6//r/+v/6//r/+v/6v/q/+v/6//r/+3/7f/t/+3/
6//r/+v/6//r/+v/6//r/+v/6//r/+v/6//s/+z/7P/s/+z/7P/s/+z/7P/s/+z/7f/t
/+7/7v/s/+z/7P/s/+7/7//v/+//8P/w//D/8P/x//H/8v/z//L/8//0//T/9v/4//j/
+f/5//n/+//7//z//f/+////AAABAAIAAwAEAAYABwAIAAgACQALAAwADQAOAA8AEQAS
ABMAFQAWABkAGQAZABoAGgAaABwAHgAcABwAHQAdAB8AHwAfAB8AHQAdABsAGgAaABkA
GAAXABYAEwASABAAEAAPAA4ADAAIAAYABAADAP///f/8//v//P/6//r/+f/4//f/9v/1
//T/8//z//P/8v/y//L/8v/w//D/7//v//H/8f/x//H/7v/u/+7/7v/u/+7/7v/u//D/
8P/w/+//7f/u/+7/7v/u/+7/7v/u//H/8f/x//H/8f/x//H/8v/w//D/8P/w//L/8v/y
//P/8v/y//L/8v/z//P/9P/0//b/9v/2//b/9P/0//T/9P/y//L/8//z//T/9P/0//T/
9P/0//T/8//x//L/8v/y//L/8f/x//H/8f/x//H/8P/w//D/8P/w//H/8f/w/+//8f/x
//H/8f/v/+//7//u//D/8P/w//D/7v/u/+7/7f/v//D/8P/v/+3/7f/t/+3/7v/u/+3/
7f/t/+3/7P/s/+3/7f/t/+3/7f/t/+3/7P/u/+7/7v/u/+z/7P/s/+z/7P/s/+z/7f/t
/+z/7P/s/+z/7f/t/+7/7P/s/+z/7P/s/+z/7P/s/+3/7v/u/+7/7//v/+//8P/w//D/
8P/w//H/8v/y//L/8P/x//H/8f/z//P/8//z//P/9P/0//T/9P/0//X/9f/z//P/8//y
//H/8P/w/+7/7P/r/+r/6f/m/+b/5f/l/+f/5v/l/+X/5f/l/+X/5f/l/+X/5f/l/+X/
5f/l/+T/5P/k/+T/5P/k/+T/5P/l/+X/5f/l/+T/5P/m/+T/5P/k/+T/4v/g/+D/5P/q
//P/AwAYADEATgBxAJIArgDBAMcAzQDVANcAyQCqAH4AUQAvAB0ADQABAPv/9v/z//H/
8f/v/+3/7f/t/+3/6//q/+r/6f/n/+b/5v/m/+b/5v/l/+X/5f/l/+X/5f/l/+P/4//j
/+P/4//j/+P/4//j/+P/4//j/+X/5f/l/+X/5f/l/+X/5f/l/+X/5f/k/+L/4//j/+P/
4//j/+P/4//j/+P/4//j/+X/5f/l/+X/5f/l/+X/5f/j/+T/5P/k/+b/5v/m/+b/5v/m
/+b/5v/n/+f/6P/o/+j/6P/o/+j/5v/n/+f/5//q/+r/6v/q/+v/6//s/+3/7v/v//D/
8P/w//L/8v/z//P/8//1//X/9v/3//j/+f/6//v//P/9//7/AAABAAIABAAFAAcACAAJ
AAoACwANABAAEQATABQAFQAVABUAFgAWABYAGAAaABgAGAAZABkAGQAZABkAGQAZABkA
FwAWABQAEwASABEAEAANAAwACgAGAAUABAACAAAA/v/8//v/9//1//T/8//0//L/8v/x
//D/7//u/+3/6v/p/+n/6f/o/+j/6P/o/+b/5v/l/+X/5f/l/+X/5f/m/+b/5v/m/+b/
5v/m/+b/5v/m/+b/5f/l/+b/5v/m/+b/5v/m/+b/5//n/+f/5//l/+X/5f/m/+b/5v/m
/+b/5v/m/+b/5//o/+j/6P/o/+n/6f/q/+r/6v/q/+r/6v/o/+j/6P/o/+j/6P/p/+n/
6P/o/+j/6P/o/+j/6P/n/+f/6P/o/+j/5v/l/+X/5f/n/+f/5//m/+b/5v/m/+b/5f/l
/+T/4//j/+P/4//j/+P/4//j/+L/4v/i/+L/4v/k/+T/5P/j/+H/4v/i/+H/4f/h/+H/
4f/g/+D/3//f/+D/4f/h/+L/4f/h/+H/4f/f/9//3//e/97/3v/e/97/4P/g/+D/4P/g
/+D/4P/h/9//3v/e/97/4P/f/9//4P/g/97/3v/e/97/3v/e/97/3v/e/97/3v/e/97/
3v/e/97/3//g/+L/4v/j/+P/4f/i/+L/4v/i/+L/4//k/+T/5P/k/+X/5f/l/+X/5f/l
/+X/5f/m/+b/5v/m/+b/5//n/+f/5//n/+b/5f/k/+T/4v/g/9//3v/d/9z/3P/Z/9n/
2f/Y/9f/1//X/9f/2f/Z/9n/2f/X/9f/1//X/9f/1v/W/9b/2P/Y/9j/2P/W/9f/1//X
/9f/1v/W/9b/1v/W/9b/1v/W/9j/1v/W/9r/3f/l//D/AQAYADUAVgB2AJMAqQCvALMA
vQDFALwAoAB3AEkAJQAPAAEA8//s/+f/4//l/+P/4f/f/9//3//d/9z/3P/b/9n/1v/W
/9b/1v/W/9X/1f/V/9X/1f/V/9X/1f/V/9X/1f/V/9X/1f/V/9X/1f/V/9X/0//T/9P/
0//T/9P/0//T/9P/0//T/9L/0v/T/9P/0//V/9X/1f/V/9P/0//T/9P/0//T/9P/0//T
/9P/0//T/9P/1P/U/9T/1P/U/9T/1P/W/9b/1v/W/9X/1f/W/9b/1v/W/9b/1v/W/9f/
1//X/9j/2P/Y/9j/2f/Z/9r/2//c/93/3v/e/9z/3v/e/9//3//f/+H/4f/i/+P/5P/l
/+b/5//o/+n/6v/s/+3/7v/u/+//8f/y//X/9v/3//n/+v/7//3//v/9//3//f/+/wAA
/v8AAA==
         </WaveFormData>
      </LeadData>
   </Waveform>
</RestingECG>
