# Supplementary material for: Detection of Left Atrial Enlargement Using a Convolutional Neural Network-Enabled Electrocardiogram
Source: Front Cardiovasc Med. 2020 Dec 17;7:609976. doi: 10.3389/fcvm.2020.609976 (PMC7773668; doi:10.3389/fcvm.2020.609976)
Supplement: Supplementary file 2 [file Data_Sheet_2.ZIP › normal1/1802010539_9951_0000000V.XML]

<?xml version="1.0" encoding="Windows-1252"?>
<!DOCTYPE RestingECG SYSTEM "restecg.dtd">
<RestingECG>
   <PatientDemographics>
      <PatientID>1802010539</PatientID>
      <PatientAge>69</PatientAge>
      <AgeUnits>Years</AgeUnits>
      <Gender>Male</Gender>
      <PatientLastName>huangshimao</PatientLastName>
   </PatientDemographics>
   <TestDemographics>
      <DataType>Resting</DataType>
      <Site>1</Site>
      <AcquisitionDevice>MAC55</AcquisitionDevice>
      <Status>Unconfirmed</Status>
      <Priority>Normal</Priority>
      <AcquisitionTime>09:20:46</AcquisitionTime>
      <AcquisitionDate>09-08-2015</AcquisitionDate>
      <CartNumber>1</CartNumber>
      <AcquisitionSoftwareVersion>009C</AcquisitionSoftwareVersion>
      <XMLSourceVersion>MAC5000 v1.0</XMLSourceVersion>
   </TestDemographics>
   <RestingECGMeasurements>
      <VentricularRate>69</VentricularRate>
      <AtrialRate>69</AtrialRate>
      <PRInterval>170</PRInterval>
      <QRSDuration>84</QRSDuration>
      <QTInterval>412</QTInterval>
      <QTCorrected>441</QTCorrected>
      <PAxis>51</PAxis>
      <RAxis>5</RAxis>
      <TAxis>33</TAxis>
      <QRSCount>11</QRSCount>
      <QOnset>228</QOnset>
      <QOffset>270</QOffset>
      <POnset>143</POnset>
      <POffset>199</POffset>
      <TOffset>434</TOffset>
      <ECGSampleBase>500</ECGSampleBase>
      <ECGSampleExponent>0</ECGSampleExponent>
   </RestingECGMeasurements>
   <Diagnosis>
      <Modality>Resting</Modality>
         <StatementCount>2</StatementCount>
         <LabelText>12SL ��ϳ���</LabelText>
      <DiagnosisStatement>
         <StmtFlag>ENDSLINE</StmtFlag>
         <StmtText>�������</StmtText>
      </DiagnosisStatement>
      <DiagnosisStatement>
         <StmtFlag>ENDSLINE</StmtFlag>
         <StmtText>���� ECG</StmtText>
      </DiagnosisStatement>
   </Diagnosis>
   <Waveform>
      <WaveformType>Rhythm</WaveformType>
      <WaveformStartTime>0</WaveformStartTime>
      <NumberofLeads>8</NumberofLeads>
      <SampleType>CONTINUOUS_SAMPLES</SampleType>
      <SampleBase>500</SampleBase>
      <SampleExponent>0</SampleExponent>
      <HighPassFilter>16</HighPassFilter>
      <LowPassFilter>150</LowPassFilter>
      <ACFilter>NONE</ACFilter>
      <LeadData>
         <LeadByteCountTotal>10000</LeadByteCountTotal>
         <LeadTimeOffset>0</LeadTimeOffset>
         <LeadSampleCountTotal>5000</LeadSampleCountTotal>
         <LeadAmplitudeUnitsPerBit>4.88</LeadAmplitudeUnitsPerBit>
         <LeadAmplitudeUnits>��V</LeadAmplitudeUnits>
         <LeadHighLimit>2147483647</LeadHighLimit>
         <LeadLowLimit>268435456</LeadLowLimit>
         <LeadID>I</LeadID>
         <LeadOffsetFirstSample>0</LeadOffsetFirstSample>
         <FirstSampleBaseline>0</FirstSampleBaseline>
         <LeadSampleSize>2</LeadSampleSize>
         <LeadOff>FALSE</LeadOff>
         <BaselineSway>FALSE</BaselineSway>
         <ExcessiveACNoise>FALSE</ExcessiveACNoise>
         <MuscleNoise>FALSE</MuscleNoise>
         <LeadDataCRC32>4037754376</LeadDataCRC32>
         <WaveFormData>
7P/s/+z/7P/s/+z/7P/s/+z/7P/s/+z/7P/s/+z/7P/u/+7/7v/u/+7/7v/u/+7/7P/s
/+z/7P/s/+z/7P/s/+z/7P/s/+z/7P/s/+z/7P/q/+r/6v/q/+r/6v/q/+r/6v/q/+r/
6v/q/+r/6v/q/+r/6v/q/+r/6v/q/+r/6v/q/+r/6v/q/+j/6P/o/+j/6P/o/+j/6P/o
/+j/6P/o/+j/6P/o/+j/6P/o/+j/6P/o/+j/6P/o/+j/6P/o/+j/6P/o/+j/6P/o/+j/
6P/o/+n/6f/p/+n/6//r/+v/6//r/+v/6//s/+z/7P/t/+//8P/w//D/8v/y//L/8v/0
//f/+P/7//z//f/9//3//f/7//r/+f/4//f/9v/0//H/7f/s/+z/6//q/+r/6v/p/+n/
6f/p/+j/6v/q/+r/6v/o/+f/5//n/+f/5v/m/+b/5P/k/+P/4//l/+X/5f/l/+X/5f/l
/+b/5v/m/+X/5f/l/+X/4//h/9r/0//M/8j/xv/J/9D/4f/2/xAAKwBNAG8AkgCsALwA
vgCyAJsAeQBYAEEAMQAjABkADAD9/+7/4f/b/9n/2//f/+P/5f/p/+z/7P/s/+z/7P/q
/+r/6v/q/+z/7P/r/+v/6//s/+z/7P/s/+z/7P/s/+z/7P/s/+z/7f/t/+3/7f/t/+3/
7f/t/+3/7v/u/+7/8P/w//H/8f/x//H/8v/y//D/8f/x//H/8f/x//L/8v/z//P/8//z
//T/9P/0//X/9f/1//b/9v/3//f/9//4//r/+v/8//z/+v/8//3//f/+//7//v///wEA
AQACAAMABAAFAAYABwAKAAsADAANAA4AEAARABIAEwAUABYAFwAaABwAHgAfACAAIQAi
ACQAIwAkACUAJgAnACgAKQApACsAKwArACsALQAtAC0ALQAqACkAKAAnACYAJQAjACEA
HQAbABcAFgAUABIADgANAAsACQAHAAUAAwABAP/////+//3/+//6//n/+f/4//f/9//2
//X/9f/2//b/9f/1//X/9P/0//T/9v/2//b/9v/0//T/9P/z//X/9f/1//T/9P/1//X/
9f/1//X/9f/1//X/9f/1//X/9f/0//T/9P/0//X/9f/1//f/9//3//f/9f/1//X/9f/4
//j/+P/4//j/+P/4//j/+P/4//j/+P/5//n/+f/5//n/+f/5//n/+f/5//n/+f/5//n/
+f/5//n/+f/5//n/+f/5//n/+f/5//n/+f/5//n/+f/5//n/+f/5//n/+f/5//n/+f/5
//f/9v/2//b/+P/4//j/+P/4//j/+P/3//n/+P/4//j/+P/4//j/+P/2//b/9v/2//b/
9v/2//b/9v/2//f/9//2//b/9v/3//f/9//3//f/9f/1//X/9f/1//f/9//3//j/9v/2
//b/9v/2//b/9v/2//j/+P/4//n/+f/5//n/+f/5//n/+f/5//f/9//4//j/+P/5//v/
/P/8//z//v/+//7//v8AAAEABAAHAAgACQAHAAcABwAHAAYABQAEAAMAAgAAAP3/+f/4
//j/9//2//b/9v/1//X/9f/1//T/9P/y//L/8v/y//P/8//z//P/8v/y//L/8v/y//H/
8f/x//H/8f/x//H/7//v//D/8P/w/+//7//v//H/7//r/+b/3//Y/9L/0v/V/+D/7/8E
ABwAOQBbAHkAmACyAL4AvACsAJEAbwBSAD0AKwAfABcADAD9//L/6//j/+H/4f/j/+n/
7f/x//L/9P/0//T/9P/0//T/9P/0//T/9P/z//P/8f/y//L/8v/y//L/8v/y//T/9P/0
//T/9f/1//X/9f/1//X/9f/1//X/9v/2//b/9P/0//X/9f/1//X/9v/2//b/9//3//f/
+f/5//r/+v/7//v/+//7//z//P/8//3//f/9//7//v/9//3//f/+//7//v8AAAAAAAAC
AAMAAwAEAAQABAAFAAcABwAIAAkACgALAAwADQAOAA8AEAARABIAFAAVABYAFwAYABoA
GwAcAB4AIAAhACIAIwAkACYAJQAmACcAKAAnACgAKQApACsAKwArACsAKwArACsAKwAo
ACcAJgAlACQAIwAhAB8AHQAbABcAFgAUABIADgANAAsACQAHAAUAAwABAP/////+//3/
+//6//n/+f/4//f/9//2//X/9f/2//b/9f/1//X/9P/0//T/9P/0//T/9P/y//L/8v/x
//P/8//z//L/8v/z//P/8//x//H/8f/x//H/8f/x//H/8//y//L/8v/y//P/8//z//P/
8//z//P/8//z//P/8//0//T/9P/0//T/9P/0//T/9v/2//b/9v/1//X/9f/1//X/9f/1
//X/9f/1//X/9f/1//X/9f/1//X/9f/1//X/9f/1//X/9f/1//X/9f/1//X/9f/1//X/
9f/1//X/9f/1//X/9f/1//X/9P/0//T/8v/y//L/8v/0//T/9P/z//P/8v/y//L/8v/y
//L/8v/y//L/8v/y//L/8v/y//L/8v/y//P/8//y//L/8v/z//H/8f/x//H/8f/x//H/
8f/x//H/8f/x//H/8//y//D/8P/w//D/8P/w//D/8P/y//L/8v/z//P/8//z//P/8//z
//P/8//z//P/9P/0//T/9f/3//j/+P/4//r/+v/6//r//P/9//7/AQACAAMAAwADAAMA
AwACAAEAAAD///7//P/5//X/9P/0//P/8v/y//L/8f/x//H/8f/w//D/8v/y//L/8v/x
//H/8f/x/+7/7v/u/+7/8P/v/+//7//v/+//7//v/+//7//w//D/8P/v/+//7//v/+//
6//o/+H/2v/U/9D/0f/a/+f/+v8QACsASQBpAIoApgC4ALwAsgCdAH8AXgBHADUAJQAd
ABQABQD4/+//5//j/+P/5//r/+//8//0//T/9P/0//T/9P/0//T/9P/0//T/8//z//P/
9P/0//T/9P/0//T/9P/0//T/9P/0//X/9f/1//X/9f/1//X/9f/1//b/9v/2//b/9v/3
//f/+f/5//r/+v/6//v/+//7//v/+//8//z///////////8AAAAAAAABAP////8AAAAA
AwADAAMABAAEAAQABgAGAAQABgAHAAcACAAIAAgACQAJAAkACgALAA4ADwAQABEAEgAT
ABQAFQAWABgAGQAaABsAHAAeAB8AIAAiACQAJQAmACcAKAAqACsALAAtAC4ALwAwADEA
MQAxADEAMQAxADMAMwAzADMAMgAxADAALwAsACsAKQAnACcAJQAhACAAHAAaABYAFQAT
ABEADwANAAsACQAHAAcABgAFAAMAAgADAAMAAgABAAMAAgABAAEAAAAAAP////////7/
/v/+//7//v/+//7//v/+//7//f/9//3//f/8//r/+//7//v/+//7//v/+//7//v/+//7
//v/+v/6//r/+v/7//v/+//5//n/+f/5//v/+//7//v/+v/6//r/+v/6//r/+v/6//r/
+v/6//r/+//7//v/+//7//v/+//7//v/+//7//v/+//7//v/+//7//v/+//7//v/+//7
//v/+f/5//n/+f/5//n/+f/5//n/+f/5//n/9//3//f/9//3//b/9v/2//b/9v/2//b/
9v/2//b/9f/1//T/9P/0//T/9P/0//T/9P/0//T/9P/0//T/9P/0//L/8v/z//P/8v/y
//L/8//z//P/8//z//P/8//z//P/8//z//P/8//z//P/8//z//T/8v/y//L/8v/y//L/
8v/y//L/8v/y//L/8v/y//P/9f/1//X/9f/z//P/8//z//X/9f/2//b/9v/3//n/+v/6
//r//P/8//r/+v/8//3/AAADAAQABQADAAMAAwADAAIAAQAAAP///v/8//n/9f/0//T/
8//y//L/8v/x//H/8f/x//D/8P/u/+7/7v/u/+3/7f/t/+3/7P/s/+z/7P/s/+v/6//r
/+v/6//r/+v/7f/t/+7/7v/u/+3/7f/t/+3/6//n/+L/2f/S/87/zv/R/9z/7f8CABwA
OwBbAHsAngC4AMAAvgCwAJcAdQBYAEMAMwAlABsADgD///D/5f/h/9//4//p/+3/7//x
//L/8v/y//L/8v/y//L/8v/y//D/8P/v/+//7//w//D/8P/w//D/8P/w//L/8v/y//L/
8f/x//H/8f/z//P/8//z//P/9P/0//T/9P/0//X/9f/1//X/9v/2//b/9//3//f/9//3
//j/+P/5//n/+f/5//j/+P/4//n/+f/5//r/+v/7//v/+//8//7//v8AAAAAAAACAAMA
AwAGAAYABgAHAAkACQAKAAsADAANAA4ADwAQABEAEgATABYAGAAZABoAGQAaABwAHQAe
ACAAIgAjACYAJwAoACoAKQAqACsALAAtAC4ALwAvADEAMQAxADEAMQAxADEAMQAwAC8A
LgAtACoAKQAnACUAIwAhAB0AHAAaABgAFAATABEADwANAAsACQAHAAUABQAEAAMAAQAA
AP/////+//3//f/8//v/+//6//r/+f/5//n/+P/4//j/+P/4//j/+P/4//j/+P/3//n/
+f/5//j/+P/5//n/+f/3//f/9//3//n/+f/5//n/+f/4//j/+P/4//n/+f/5//n/+f/5
//n/9//3//f/9//4//j/+P/4//j/+P/4//j/+P/4//j/+P/7//v/+//7//v/+//7//v/
+//7//v/+//7//v/+//7//v/+//7//v/+//7//v/+//9//3//f/9//v/+//7//v/+//7
//v/+//7//v/+//7//3//P/8//z//P/8//z//P/8//z//P/7//3//P/8//z/+v/6//r/
+v/8//z//P/8//r/+v/6//r/+v/6//v/+//6//r/+v/7//n/+f/5//n/+f/5//n/+f/7
//n/+f/6//r/+v/6//r/+v/6//r/+v/6//r/+v/7//v/+//7//v/+//7//v/+//7//v/
/P/8//z//f///wAAAAAAAAIAAgACAAIABAAFAAYACQAKAAsACwALAAsACwAIAAcABgAF
AAQAAgD///v/+P/4//f/9v/2//b/9f/1//f/9//2//b/9P/0//T/9P/1//X/9f/1//T/
9P/0//T/9P/z//P/8//z//P/8//z//P/8//0//T/9P/z//P/8//z//H/7f/m/93/1v/U
/9T/2f/m//f/DgAqAEkAawCNAK4AxADMAMgAtgCZAHcAWgBFADUAKQAfABAA///y/+n/
5f/l/+n/7//x//P/9//4//j/+P/4//j/9v/2//b/9v/2//b/9f/1//X/9v/2//b/9v/2
//b/9v/2//b/9v/2//f/9//3//f/9//3//f/9//3//j/+P/4//j/+P/5//n/+f/5//r/
+v/6//v/+//7//v/+//8//z//f/9//3//f/+//7//v////////8AAAAAAQABAAEAAgAC
AAIABAAEAAQABgAHAAcACAAIAAgACQALAAsADAANABAAEQASABMAFAAVABYAFwAYABoA
GwAcAB0AHgAgACEAIgAkACYAJwAoACkAKgAsAC0ALgAvADAAMQAyADMAMwA1ADUANQA1
ADMAMwAzADMAMgAxADAALwAsACsAKQAnACMAIQAdABwAGgAYABQAEwARAA8ADQALAAkA
BwAFAAUAAgABAP///v/9//3//P/7//v/+v/5//n/+v/6//n/+f/5//j/+P/4//j/+P/4
//j/+P/4//j/9//3//f/9//2//j/+f/5//n/+P/3//b/9f/1//X/9f/1//f/9v/2//b/
9v/3//f/9//3//f/9//3//f/9//3//f/+P/4//j/+P/4//j/+P/4//j/+P/4//j/9//3
//f/9//3//f/9//3//f/9//3//f/9//3//f/9//5//n/+f/5//f/9//3//f/9//3//f/
9//3//f/9//3//f/9//3//f/9f/1//X/9f/3//b/9v/2//b/9v/2//b/9v/2//b/9f/1
//T/9P/0//b/9v/2//b/9P/0//T/9P/0//T/9P/0//T/9P/1//X/9P/0//T/9f/z//P/
8//z//P/8//y//T/9P/0//T/9P/0//T/9P/0//T/9P/1//X/9f/1//X/9f/1//X/9f/1
//X/9v/2//b/9//5//r//P/8//7//v/8//z//v///wAAAwAEAAUABwAHAAcABwAEAAMA
AgABAAIAAAD9//n/9v/2//X/9P/0//T/8//z//P/8//y//L/8v/y//L/8v/v/+//7//v
/+7/7v/u/+7/7v/t/+3/7f/v/+//7//v/+//7//w//D/8P/v/+//7//t/+3/7f/o/+P/
3P/U/87/0f/W/+H/9P8KACUAQwBlAIQAoAC0AL4AtACfAIMAYABHADUAIwAZABIABQD2
/+3/5//h/9//4f/j/+f/7f/w//L/9P/0//L/8v/y//L/8v/0//T/8//z//H/8v/y//L/
8v/y//L/8v/0//T/9P/0//X/9f/1//X/9f/1//X/9f/1//b/9v/2//b/9v/3//f/9//3
//j/+P/4//n/+f/5//n/+f/6//r/+//7//v/+//8//z//P/9//3//f/+//7/////////
AAAAAAAAAgACAAAAAgADAAMABgAGAAYABwAHAAcACAAJAAoACwAMAA0ADgAPABAAEQAS
ABQAFQAWABUAFgAYABkAGgAcAB4AHwAgACEAIgAkACUAJgAnACgAJwAoACkAKQArACsA
KwArACsAKwArACsAKgApACgAJwAkACMAIQAfAB0AGwAXABYAFAASAA4ADQALAAkABwAF
AAMAAQD//////v/9//v/+v/5//n/+P/3//f/9v/1//X/9P/0//P/8//1//T/9P/0//L/
8v/y//L/8v/y//L/8f/z//P/8//y//L/8//z//P/8f/x//H/8f/x//H/8f/x//P/8v/y
//L/8v/z//P/8//x//H/8f/x//P/8//z//P/9P/0//T/9P/0//T/9P/0//b/9v/2//b/
9f/1//X/9f/1//X/9f/1//X/9f/1//X/9//3//f/9//1//X/9f/1//X/9f/1//X/9f/1
//X/9f/1//X/9f/1//X/9f/1//X/9f/1//X/9f/1//T/9P/0//b/9v/2//b/9P/0//T/
8//1//T/9P/0//T/9P/0//T/8v/y//L/8v/0//T/9P/0//T/9P/0//T/9P/0//T/9P/0
//T/9P/0//X/9f/1//X/9f/1//X/9f/1//X/9f/2//b/9v/3//n/+v/4//j/+v/6//r/
+v/8//3//v8BAAIAAwAFAAUABQAFAAQAAwACAAEA/v/8//n/9f/2//b/9f/0//T/9P/z
//P/8f/x//D/8P/y//L/8v/y//H/8f/x//H/8P/w//D/8P/w/+//7//v/+//7//v/+//
7//v//D/8P/w/+//7//v/+//7//r/+b/4f/c/9T/0v/V/9z/6f/8/xIAKwBHAGMAgACa
AKoArACiAIsAbQBQAD0AKwAdABcAEAADAPb/7//p/+X/5f/n/+n/7f/v//L/9P/0//T/
9P/0//T/9P/0//T/9P/z//P/9f/2//b/9v/2//b/9v/2//b/9v/2//b/9//3//f/9//3
//f/9//3//f/+P/4//j/+P/4//n/+f/5//n/+v/6//r/+//7//v/+//7//z//P/9//3/
/f/9//z//P/8//3//////wAAAAABAAEAAQACAAIAAgAEAAQAAgAEAAUABQAGAAYABgAH
AAkACQAKAAsADAANAA4ADwASABMAFAAVABYAGAAZABoAGQAaABwAHQAeACAAIgAjACQA
JQAmACgAJwAoACkAKgArACwALQAtAC0ALQAtAC0ALQAtAC0ALQAsACsAKgApACYAJQAj
ACEAHwAdABkAGAAWABQAEAAPAA0ACwAJAAcABwAFAAMAAwAAAP///f/8//3//f/8//v/
+//6//n/+f/4//j/9//3//f/9v/2//b/9v/2//b/9v/2//b/9v/1//X/9f/1//T/9v/3
//f/9//1//X/9f/1//X/9f/1//X/9//2//b/9v/2//f/9//3//f/9//3//f/9//3//f/
9//4//j/+P/4//j/+P/4//j/+P/4//j/+P/3//f/9//3//n/+f/5//n/+f/5//n/+f/5
//n/+f/5//n/+f/5//n/+f/5//n/+f/5//n/+f/5//n/+f/5//n/+f/5//n/+f/5//n/
+f/5//n/+P/4//j/+P/4//j/+P/4//j/+P/3//n/+P/4//j/+P/4//j/+P/4//j/+P/4
//j/+P/4//j/9v/2//f/9//2//b/9v/2//b/9v/2//b/9v/2//b/9v/2//b/9//3//f/
9//3//f/9//3//f/+f/5//r/+v/4//n/+//8//z//P/+//7//v/+/wAAAQACAAUABgAH
AAkACQAJAAkABgAFAAQAAwAEAAIA///7//j/+P/3//b/9v/2//X/9f/1//X/9P/0//T/
9P/0//T/8//z//P/8//y//L/8v/y//L/8f/x//H/8f/x//H/8f/v/+//8P/w//L/8f/x
//H/8f/x/+//6v/l/97/2P/U/9X/2v/l//b/DAAlAD8AWwB6AJoArgC0AK4AnwCDAGQA
SwA5ACsAIQAYAAsA/v/x/+n/5f/n/+n/7f/x//P/9P/2//b/9P/2//b/9v/2//b/9v/2
//X/9f/1//b/9v/2//b/9v/2//b/9v/2//b/9v/3//f/9//3//f/9//3//f/9//4//j/
+P/4//j/+f/5//n/+f/6//r/+v/7//v/+//7//v//P/8//3//f/9//3//v/+//7/////
////AAAAAAEAAQABAAIAAgACAAQABAACAAQABQAFAAYABgAGAAcACQAJAAoACwAMAA0A
DgAPABAAEQASABMAFAAWABcAGAAZABoAHAAdAB4AIAAiACMAJAAlACYAKAApACoAKwAs
AC0ALgAvAC8AMQAxADEAMQAxADEAMQAxADAALwAuAC0AKgApACcAJQAhAB8AGwAaABoA
GAAUABMAEQAPAA0ACwAJAAcABQAFAAQAAwABAAAA//////7//f/9//z/+//7//r/+v/5
//n/+f/4//j/+P/6//r/+v/6//r/+v/6//n/+f/5//n/+P/4//n/+f/5//n/+f/5//n/
9//3//f/9//5//j/+P/4//b/9//3//f/9//3//f/9//5//n/+f/5//j/+P/4//j/+P/4
//j/+P/4//j/+P/4//n/+f/5//n/+f/5//n/+f/5//n/+f/5//n/+f/5//n/+f/5//n/
+f/5//n/+f/5//n/+f/5//n/+f/5//n/+f/5//n/+f/5//n/+f/5//n/+f/4//j/+P/4
//j/+P/4//j/+P/4//f/+f/4//j/+P/4//j/+P/4//b/9v/2//b/9v/2//b/9v/2//b/
9//3//b/9v/2//f/9//3//f/9//3//f/9//3//f/9//3//f/9//3//j/9v/2//b/9v/2
//b/9v/2//j/+P/4//n/+f/5//n/+f/5//n/+f/5//f/9//4//j/+v/7//3//v/8//z/
/v/+//7//v8AAAEABAAHAAgACQAJAAkACQAJAAYABQAEAAMABAACAP//+//4//j/9//2
//b/9v/1//X/9f/1//T/9P/0//T/9P/0//P/8//z//P/8v/y//L/8v/y//H/8f/x//H/
8f/x//H/8f/x//L/8v/y//H/8f/x//H/7//r/+T/3//W/9L/0v/X/+D/8f8IACAAPQBd
AH8AoAC4AMIAvgCwAJkAdwBaAEcANwArAB8AFgAFAPT/6f/l/+f/6//v//P/9f/3//j/
+P/2//j/+P/2//b/9v/2//b/9v/1//X/9f/2//b/9v/2//b/9v/2//b/9v/2//b/9//3
//f/9//3//f/9//3//f/+P/4//j/+P/4//n/+f/5//n/+v/6//r/+//7//v/+//7//z/
/P/9//3//f/9//7//v/+/////////wAAAAABAAEAAQACAAIAAgAEAAQABAAGAAcABwAI
AAgACAAJAAsACwAMAA0ADgAPABAAEQASABMAFAAVABQAFgAXABgAGwAcAB4AHwAgACIA
JAAlACYAJwAoACoAKwAsAC0ALgAvADAAMQAxADMAMwAzADMAMwAzADMAMwAwAC8ALgAt
ACoAKQAnACUAIwAhAB0AHAAaABgAFAATABEADwANAAsACQAHAAUABQACAAEA///+//3/
/f/8//v/+//6//n/+f/4//j/9//3//n/+P/4//j/+P/4//j/+P/4//j/+P/3//n/+f/5
//j/9v/3//f/9//3//f/9//3//f/9//3//f/9//2//b/9v/2//f/9//3//f/9//3//f/
9//3//f/9//2//b/9v/2//j/+P/4//j/9v/2//b/9v/3//f/9//3//n/+f/5//n/9//3
//f/9//3//f/9//3//n/+f/5//n/9//3//f/9//3//f/9//3//f/9//3//f/9//3//f/
9//3//f/9//3//f/9v/2//b/9v/2//b/9v/2//b/9v/1//f/9v/2//b/9v/2//b/9v/2
//b/9v/2//b/9v/2//b/9P/0//X/9f/2//b/9v/3//X/9f/1//X/9f/1//X/9f/1//X/
9f/1//X/9f/1//b/9v/2//b/9v/0//T/9P/0//b/9v/2//f/9//3//f/9//3//f/9//3
//f/9//4//j/+P/5//v//P/8//z//v/+//z//P/+////AgAFAAYABwAHAAcABwAHAAQA
AwACAAEAAAD+//v/9//2//b/9f/0//T/9P/z//P/9f/1//T/9P/y//L/8v/y//H/8f/x
//H/8P/w//D/8P/w/+//7//v/+//7//v/+//7//v//D/8P/w/+//7//v/+//7//p/+T/
3f/W/9L/0v/X/+L/8f8GACAAPQBdAH0AnACyALoAtgCmAIkAaQBQADsAKQAfABcACgD7
//L/6//l/+H/4//n/+v/7//x//T/9P/0//T/9v/2//b/9v/2//b/9v/1//X/9f/2//b/
9v/2//b/9v/2//b/9v/2//b/9f/1//X/9f/3//f/9//3//f/+P/4//j/9v/2//f/9//5
//n/+v/6//r/+//7//v/+//7//z//P/9//3//f/9//7//v/+/////////wAAAAD/////
//8AAAIAAgAEAAQAAgAEAAUABQAGAAYABgAHAAkACQAKAAsADAANAA4ADwAQABEAEgAT
ABQAFgAXABgAGQAaABwAHQAeACAAIgAjACQAJQAmACgAJwAoACkAKgApACoAKwArAC0A
LQAtAC0ALQAtAC0ALQAsACsAKgApACYAJQAjACEAHwAdABkAGAAWABQAEAAPAA0ACwAJ
AAcABwAFAAMAAwACAAEA///+//3//f/8//v/+//6//n/+f/6//r/+f/5//n/+P/4//j/
9v/2//b/9v/2//b/9v/1//f/9//3//b/9v/3//f/9//1//X/9f/1//f/9//3//f/9//2
//b/9v/2//f/9//3//f/9//3//f/9//3//f/9//4//j/+P/4//j/+P/4//j/+P/4//j/
+P/5//n/+f/5//n/+f/5//n/+f/5//n/+f/5//n/+f/5//n/+f/5//n/+//7//v/+//5
//n/+f/5//n/+f/5//n/+f/5//n/+f/5//n/+f/5//n/+P/4//j/+P/4//j/+P/2//b/
9v/1//f/9v/2//b/+P/4//j/+P/4//b/9v/2//b/9v/2//b/9v/2//j/+P/4//n/9//3
//f/9//5//n/+f/5//f/9//4//j/+P/5//v//P/8//z//v/+//7//v8AAAEAAgAFAAYA
BwAHAAcABwAHAAYABQAEAAMABAACAP//+//6//r/+f/4//j/+P/3//f/9//3//b/9v/2
//b/9v/2//f/9//3//f/9P/0//T/9P/0//P/8//z//P/8//z//P/8//z//T/9P/0//P/
8//z//X/8//x/+7/6f/i/9z/2P/b/+L/7f/+/xIAKwBFAF8AfACWAKQApgCeAIsAbQBS
AD8ALwAjABsAFAAJAPz/9f/v/+v/6f/p/+3/8f/1//b/+P/4//j/+v/6//r/+v/6//r/
+v/5//n/+f/6//r/+v/8//z//P/8//z//P/8//z/+//7//v/+//9//3//f/9//3//v/+
//7//v/+////////////AAAAAAAAAQABAAEAAQABAAIAAgADAAMAAwADAAQABAAEAAUA
BQAFAAYABgAHAAcABwAIAAgACAAKAAoACgAMAA0ADQAOAA4ADgAPABEAEQASABMAFAAV
ABYAFwAWABcAGAAZABoAHAAdAB4AHwAgACIAIwAkACYAKAApACoAKwAsAC4ALQAuAC8A
MAAxADIAMwAzADMAMwAzADMANQA1ADUANQAyADEAMAAvACwAKwApACcAJQAjAB8AHgAc
ABoAFgAVABUAEwARAA8ADwANAAsACwAIAAcABQAEAAUABQAEAAMAAwACAAEAAQACAAIA
AQABAAEAAAAAAAAAAAAAAAAAAAAAAAAAAAD//wEAAQABAAAAAAABAAEAAQD/////////
////////////AQAAAAAAAAAAAAEAAQABAAEAAQABAAEAAQABAAEAAQACAAIAAgACAAIA
AgACAAIAAgACAAIAAgAFAAUABQAFAAUABQAFAAUABQAFAAUABQAFAAUABQAFAAcABwAH
AAcABQAFAAUABQAFAAUABQAFAAUABQAFAAUABQAFAAUABQAFAAUABQAFAAUABAAEAAQA
BAAEAAQABAAEAAQABAADAAUABAAEAAQABAAEAAQABAAEAAQABAAEAAQABAAEAAQABAAE
AAUABQAEAAQABAAFAAUABQAFAAUABQAFAAUABQAHAAcABwAHAAcABwAHAAcACAAIAAgA
CAAKAAoACgALAA4ADgAOAA4ADwAPAA8AEAATABQAFgAXABcAGAAXABYAFQAUABMAEgAR
ABAADgAMAAoACAAGAAYABgAGAAYABgAGAAYABgAGAAYABgAEAAQABAAEAAIAAgACAAIA
AgACAAIAAgACAAIAAgACAAIAAgACAAIAAgACAAIAAgAAAAAAAAAAAPr/9v/y/+7/8P/y
//T/9v8JABwALwBCAF0AdgCPAKgApACgAJwAmACDAG4AWQBEADkALgAjABgAEQAKAAMA
/P/9/w==
         </WaveFormData>
      </LeadData>
      <LeadData>
         <LeadByteCountTotal>10000</LeadByteCountTotal>
         <LeadTimeOffset>0</LeadTimeOffset>
         <LeadSampleCountTotal>5000</LeadSampleCountTotal>
         <LeadAmplitudeUnitsPerBit>4.88</LeadAmplitudeUnitsPerBit>
         <LeadAmplitudeUnits>��V</LeadAmplitudeUnits>
         <LeadHighLimit>2147483647</LeadHighLimit>
         <LeadLowLimit>268435456</LeadLowLimit>
         <LeadID>II</LeadID>
         <LeadOffsetFirstSample>0</LeadOffsetFirstSample>
         <FirstSampleBaseline>0</FirstSampleBaseline>
         <LeadSampleSize>2</LeadSampleSize>
         <LeadOff>FALSE</LeadOff>
         <BaselineSway>FALSE</BaselineSway>
         <ExcessiveACNoise>FALSE</ExcessiveACNoise>
         <MuscleNoise>FALSE</MuscleNoise>
         <LeadDataCRC32>651281404</LeadDataCRC32>
         <WaveFormData>
7v/u/+7/7v/u/+7/7v/u//D/8P/w//D/7v/u/+7/7v/u/+7/7v/u/+7/7v/u/+7/7P/s
/+z/7P/u/+7/7v/u/+z/7P/s/+z/7P/s/+z/7P/s/+z/7P/s/+r/6v/q/+r/6v/q/+r/
6v/q/+r/6v/q/+z/7P/s/+z/6v/q/+r/6v/q/+r/6v/q/+r/6v/q/+r/6v/q/+r/6v/q
/+r/6v/q/+r/6v/q/+r/6v/q/+r/6v/s/+z/7P/s/+r/6v/q/+r/7P/r/+v/7P/s/+3/
7//v//H/8v/z//T/9P/0//X/9f/3//f/9//3//f/9//4//j/+v/7//z//f/9//3//f/8
//z//P/+///////9//z/+v/3//X/8//y//L/8v/x//D/7//t/+v/6v/o/+j/5//m/+X/
5f/l/+X/5f/l/+X/5P/k/+T/5P/k/+T/5P/j/+P/4//j/+P/4//j/+P/4//j/+P/5P/k
/+T/5P/k/+T/5P/o/+b/5P/k/+X/6f/u//X//P/+//z/+//+/wMACwAZADMAUgBbAEcA
LwArACkAHQASAA8ACQD8/+3/5f/j/+D/2//W/9T/2f/j/+n/7//1//T/9f/z//T/8v/x
//D/8P/x//H/8f/x//H/8f/x//L/8v/y//P/8//y//L/8//z//P/8//z//P/9P/0//T/
9P/0//T/9f/1//X/9f/1//X/9f/0//X/9f/1//X/9v/2//b/9v/2//f/+P/4//j/+P/5
//n/+v/6//r//P/8//z//f//////////////AAABAAIAAgADAAMABQAGAAcACAAIAAgA
CQAKAAsACwALAA0ADgAQABEAEgATABYAFgAXABgAGAAZABkAGwAcAB0AHgAfACAAIQAi
ACIAIwAjACMAJQAlACUAJQAlACYAJgAmACYAJgAmACYAJQAlACMAIgAhACIAIQAeAB0A
GwAZABcAFQATABEADwANAAsACQAHAAYABAADAAEA///+//z//P/7//r/+f/4//j/9//2
//X/9f/0//T/8//z//X/9f/0//T/8v/y//L/8v/y//L/8v/y//L/8f/x//L/8v/y//L/
8v/0//T/9P/0//L/8v/y//P/8//z//P/8//z//P/8//0//T/9P/0//T/9P/0//T/9P/1
//X/9v/2//b/9v/3//f/9//3//f/9//1//X/9f/1//j/+P/4//j/+P/4//j/+P/4//j/
9//3//f/9//3//f/9//3//f/9v/4//j/+P/4//b/9v/2//X/9f/1//X/9f/3//f/9v/2
//T/9P/0//T/9P/0//T/9P/0//P/8//z//P/8//z//P/8//z//P/8//0//T/9P/0//L/
8v/y//L/8v/y//L/8v/y//L/8v/y//L/8v/z//P/8//z//P/8//y//L/9P/y//L/8v/y
//L/8v/x//H/8v/y//X/9//3//n/+v/7//z//P/8//3//f////////////////8AAAAA
AgADAAQABQAFAAUABQAEAAQABAAGAAcABwADAAIAAAD9//3/+//6//r/+P/3//b/9f/1
//P/8v/w//D/7//u/+3/6//r/+v/6//r/+v/6v/q/+r/6v/q/+r/6v/p/+n/6f/p/+n/
6f/p/+v/6//r/+v/7P/s/+z/7P/s/+z/7P/s/+z/7P/u/+3/8f/2//3/AAACAAIAAQAE
AAkAEwAjAD8AXABjAE0AOQA3ADcAKwAgABsAFQAIAPX/6//p/+b/4f/c/9j/2//j/+3/
9f/5//r/+//7//r/+P/3//b/9v/3//n/+f/5//n/9//3//j/+P/4//n/+f/4//j/+f/5
//n/+f/5//n/+v/6//r/+v/6//r/+//7//v/+//7//v/+//8//3//f/9//3//v/+//7/
/v/+////AAACAAIAAgADAAEAAgACAAIABAAEAAQABQAHAAcABwAHAAcACAAJAAoACAAJ
AAkACwAKAAsADAAMAA4ADwAQABEAEwATABUAFgAWABcAGAAZABwAHAAdAB4AHgAfAB8A
IQAiACMAJAAlACYAJwAoACgAKQApACkAKwArACsAKwArACwALAAsACwALAAsACwAKwAr
ACkAKAAnACYAJQAiACEAIQAfAB0AGwAZABcAFQATABEADwANAAwACgAJAAcABQAEAAIA
AgABAAAA///+//7//f/8//v/+//6//r/+f/5//n/+f/4//j/+P/4//j/+P/4//j/+P/4
//j/9//3//j/+P/4//j/+P/6//r/+v/6//r/+v/6//v/+//7//v/+//7//v/+//8//z/
/P/8//z//P/8//z//P/9//3//v/+//z//P/9//3//f/9//3//f///////////wAAAAAA
AAAA/v/+//7//v/+//7//f/9//3//f/9//3//f/9//3//P/+//7//v/+//z//P/8//v/
/f/9//3//f/9//3//P/8//z//P/8//z//P/8//z//P/8//v/+//7//v/+//7//v/+//7
//v/+//6//r/+v/6//r/+v/6//r/+v/6//r/+v/8//z//P/8//r/+v/7//v/+//7//v/
+//6//r/+v/6//v//f/8//z//P/8//z/+//7//z//P/9//////8BAAQABQAGAAYABgAH
AAcACQAJAAkACQAJAAkACgAKAAwADQAOAA8ADwAPAA8ADgAOAA4AEAARABEAEQAQAA4A
CwAHAAUABAAEAAQAAwACAAEAAQD///7//P/6//n/+P/3//f/9//3//f/9//3//b/9v/2
//b/9v/2//b/9f/1//X/9//3//f/9//3//f/9//3//b/9v/2//b/9v/2//b/9v/2//b/
9v/3//n//v8DAAoADgAQAA0ADgAVABsAJQA9AFwAbQBjAEcAPwA/ADUAKAAfAB0AEgD/
//P/7//u/+v/5v/i/+P/6//1//v/AQAEAAUAAwAEAAIA///+//7///////////////3/
/f/+//7//v///////v/+/////////////////wAAAgACAAIAAgACAAMAAwADAAMAAwAD
AAMABAAFAAUABQAFAAYABgAGAAYABgAHAAgACAAIAAgACQAHAAgACAAIAAoACgAKAAsA
DQANAA0ADQANAA4ADwAQAA4ADwAPABEAEgATABQAFAAUABUAFgAXABcAFwAZABoAGgAb
ABwAHQAeAB4AHwAgACQAJQAlACcAKAApACoAKwAqACsALAAsAC0ALQAtAC8AMQAxADEA
MQAwADAAMAAwADAAMAAwAC8AMQAvAC4ALQAsACsAKAAnACUAIwAhAB8AHQAbABkAFwAV
ABMAEQAQAA4ADQALAAkACgAIAAgABwAEAAMAAgACAAMAAgABAAEAAAAAAP//////////
/v/+//7//v/+//7//P/8//z//P/8//v/+//8//z//P/8//z//v/+//7//v/8//z//P/9
//3//f/9//3//f/9//3//v8AAAAAAAAAAAAAAAAAAAAA/////wAAAAAAAAAAAQABAAEA
AQABAAEAAQABAAEAAQAAAAAAAAAAAAAAAAAAAAAAAAAAAP//////////////////////
//7/AAAAAAAAAAAAAAAAAAD///////////////////7//v8AAAAAAAAAAP7//v/+//7/
/v/9//3//f////////////3//f/9//3//v/+//7//v/8//z//P/8//z//P/8//z//P/8
//z//P/6//r/+//7//v/+//7//v//P/8//z//P/7//v/+//7//z//P/8//z/+v/6//r/
+v/7//v//P/8//3//////wEAAgADAAQABAAEAAUABQAHAAcABwAHAAcABwAIAAgACgAL
AAwADQANAA0ADQAMAAwADAAOAA8ADwALAAoACAAFAAMAAQAAAAAAAAD///7//f/7//n/
+P/2//b/9f/0//P/8//z//P/8//x//H/8P/w//D/8P/w//D/8P/v/+//7//v/+//7//v
//H/8f/x//H/8P/w//D/8P/w//D/8P/w//L/8P/w//P/9//8/wMACgAKAAoACQAMABMA
GwAtAEkAZABlAEsAOQA3ADMAJQAcABkADwAAAPP/7f/r/+j/4//c/9z/5f/v//f/+///
/wAA//////7//P/5//j/+P/5//n/+f/5//n/+f/5//r/+v/4//n/+f/4//r/+//7//v/
+f/5//n/+v/8//z//P/8//z//f/9//3//f/9//3//f/+////////////AAAAAAAAAAAA
AAEAAgACAAIAAgADAAMABAAEAAQABgAGAAYABwAHAAcABwAHAAcACAAJAAoACgALAAsA
DQAMAA0ADgAOABAAEQASABMAEwATABUAFgAWABcAGAAZABoAGgAbABwAHgAfAB8AIQAi
ACMAJAAlACYAJwAoACgAKQApACkAKwArACsAKwArACwALAAsACwAKgAqACoAKQArACkA
KAAnACYAJQAiACEAIQAfAB0AGwAZABcAFQATABMAEQAPAA4ACgAJAAcABQAGAAQABAAD
AAAA///+//7////+//3//f/8//z/+//7//n/+f/4//j/+P/4//j/+P/6//r/+v/6//r/
+f/5//r/+P/4//j/+P/4//j/+P/4//r/+v/6//v/+f/5//n/+f/5//n/+f/6//z//P/8
//z/+v/6//r/+v/9//3//v/+//z//P/9//3//f/9//3//f/9//3//f/9//7//v/+//7/
/v/+//7//v/+//7//f/9//3//f/9//3//f/9//3//P/6//r/+v/6//z//P/8//v/+//7
//v/+//5//n/+P/4//j/+P/4//j/+P/4//j/+P/6//n/+f/5//n/+f/5//n/+f/5//n/
+f/4//j/+P/4//j/+P/4//j/+P/4//j/+P/4//j/+P/4//j/+P/5//n/9//3//f/9//4
//b/9v/2//b/9v/2//b/9f/1//b/9v/3//n/+f/7//7///8AAAAAAAABAAEAAwABAAEA
AQABAAEAAgACAAQABQAGAAcABwAFAAUABAAEAAYACAAJAAkABQAEAAIA//////3//P/8
//z/+//6//n/9//1//T/8v/y//H/8P/v/+//7//v/+//7//v/+7/7v/u/+7/7v/u/+7/
7f/t/+3/7//v/+//7//v/+//7//v/+7/7v/u/+7/7v/u/+7/7v/u/+7/8P/z//f//v8F
AAYABgAGAAcACgARABsALQBLAGIAWwBBADUANQArAB8AGAAVAA0A/v/v/+v/6f/m/93/
2v/e/+X/7//3//3//f/+///////8//z/+//6//r/+//7//v/+//7//n/+f/6//r/+v/7
//v/+v/6//v/+//7//v/+//7//z//P/8//z//P/8//3//f/9//3//f/9//3/AAABAAEA
AQD//wAAAAAAAAAAAAABAAIAAgACAAIAAwADAAQABAAEAAYABgAGAAcABwAHAAcABwAH
AAgACQAKAAoACwALAA0ADgAPABAAEAAQABEAEgATABMAEwAVABYAGAAZABoAGwAcABwA
HQAeACAAIQAhACMAIgAjACQAJQAmACcAKAAoACkAKQApACsAKQApACkAKQAsACwALAAs
ACoAKgAqACkAKQAnACYAJQAmACUAIgAhAB0AGwAZABcAFwAVABMAEQAPAA0ACwAKAAgA
BwAFAAMAAgAAAAAA///+//3//P/8//v/+v/5//n/+P/4//f/9//3//f/9v/2//b/9v/2
//b/9v/2//b/9v/2//X/9f/2//b/9v/2//b/+P/4//j/+P/2//b/9v/3//f/9//3//f/
9//3//f/+P/4//j/+P/4//j/+P/4//j/+f/5//r/+v/6//r/+//7//v/+//7//v/+//7
//v/+//6//r/+v/6//r/+v/6//r/+v/6//n/+f/5//n/+f/5//n/+f/5//j/+P/4//j/
+P/4//j/+P/3//f/9//3//f/9//3//b/9v/2//b/9v/2//b/9v/2//b/9v/1//X/9f/1
//X/9f/1//P/8//z//P/8v/y//L/8v/y//L/8v/y//L/8v/y//L/8v/y//L/8v/w//D/
8f/x//P/8//w//D/8P/w//D/8P/x//P/9P/z//X/9f/3//b/9//4//j/+P/5//n/+//7
//v/+//7//v//P/8//7/AQACAAMAAwADAAMAAgACAAAAAgADAAMAAwACAAAA/f/7//n/
+P/4//b/9f/0//P/8f/v/+7/7P/u/+3/7P/r/+n/6f/p/+n/6f/p/+j/6P/o/+j/6P/o
/+b/5f/l/+X/5//n/+f/5//n/+f/5//n/+j/6P/o/+j/6P/o/+j/6P/o/+j/5v/l/+n/
7v/z//j//P/8//v/+v///wcAEQAlAEIAWwBVAD0ALwAxAC0AIgAXABMADAD7/+3/5f/i
/9//2v/U/9X/2f/h/+n/7//2//f/9//2//b/8//y//L/8//z//P/8//z//H/8f/y//L/
8v/z//P/8v/y//P/8//z//P/8//z//T/9P/0//T/9P/0//X/9f/1//X/9f/1//X/9v/3
//f/9//1//b/9v/2//b/9v/3//j/+P/4//j/+f/7//z//P/8//z//P/8//3//f/9//3/
/f/9//7///8AAAAAAQABAAMAAgADAAQABAAEAAUABgAHAAkACQALAAwADQANAA0ADQAQ
ABAAEQASABQAFQAVABcAGAAZABoAGwAaABsAHAAcAB8AHwAfACEAIQAhACEAIQAiACIA
IgAiACIAIgAiACEAIQAfAB4AHQAeAB0AGgAZABcAFQATABEADwANAAsACQAHAAUAAwAC
AAAA///9//v/+P/2//b/9f/0//P/8v/y//P/8v/x//H/8P/w/+//7//v/+//7v/u/+7/
7v/u/+7/7v/u/+7/7v/u/+3/7f/u/+z/7P/s/+z/7v/u/+7/7v/u/+7/7v/v/+//7//v
/+//7//v/+//8P/w//D/8P/w//D/8P/w//D/8f/x//L/8v/y//L/8//z//P/8//z//P/
8//z//P/8//0//T/9P/0//T/9P/0//T/9v/2//X/9f/z//P/8//z//P/8//z//L/8v/y
//L/8v/y//L/8v/x//H/8f/x//H/8f/x//D/8P/w//D/8P/w//D/8P/w//D/8P/v/+//
7//x//H/8f/x/+//7//v/+//8P/w//D/8P/w//D/7v/u/+7/7v/u/+7/7v/t/+3/7v/u
//H/8//z//X/9P/1//b/9v/2//f/9//5//v/+//7//v/+f/6//r//P///wAAAQABAAEA
AQAAAAAAAAACAAMAAwABAAAA/v/7//n/9//2//b/9P/z//L/8f/x/+//7v/s/+r/6f/o
/+f/5//n/+f/5//n/+f/5v/m/+b/5v/m/+b/5v/l/+X/5f/n/+f/5//n/+f/5//n/+f/
6P/o/+j/6P/o/+j/6P/o/+j/6v/q/+n/6f/u//X/+v/+//z//f8CAAcADQAdADUAUgBn
AFsAPwA1ADUALQAeABUAEQAGAPP/5f/h/+L/3f/Y/9T/1//d/+f/7//z//b/+f/5//j/
+P/1//T/9P/1//X/9f/1//X/8//z//T/9P/2//f/9//2//b/9//3//f/9//3//f/+P/4
//j/+P/4//j/+f/5//n/+f/5//n/+f/6//v/+//7//n/+v/6//r//P/8//3//v/8//z/
/P/9////AAAAAAAAAAAAAAAAAQADAAMAAwADAAUABgAHAAgACAAJAAkACwAKAAsADAAM
AAwADQAOAA8AEQARABMAFAAUABUAFgAXABoAGgAbABwAHgAfAB8AIQAiACMAJAAlACYA
JwAoACgAKQApACkAKwArACsAKwArACwALAAsACwALAAsACwAKwArACkAKAAnACYAJQAi
ACEAHQAbABkAFwAVABMAEQAPAA0ACwAJAAgABgAFAAMAAQAAAP7//v/9//z/+//6//r/
+f/4//f/9//0//T/8//z//P/8//y//L/8v/y//L/8v/y//L/8v/y//D/7//v//D/8v/y
//L/8v/w//D/8P/w//L/8v/y//P/8//z//P/8//z//P/8//0//L/8v/y//L/9P/0//T/
9P/1//X/9v/2//b/9v/3//f/9f/1//X/9f/1//X/9f/1//j/+P/4//j/9v/2//b/9v/2
//b/9f/1//X/9f/1//X/9f/1//X/9P/0//T/9P/0//L/8v/y//H/8//z//P/8//x//H/
8P/w//L/8v/y//L/8v/y//L/8v/w/+//7//v/+//7//v/+//8f/x//H/8f/w//D/8P/w
/+7/7v/u/+7/7v/u/+7/7v/u/+7/7v/u/+7/7v/u/+3/7f/u/+7/7//x//H/8//0//X/
9v/2//b/9//3//n/+f/5//n/+f/5//r/+v/8//3//v////////////7//v/+/wAAAQAB
AP///v/8//n/9//1//T/9P/0//P/8v/x/+//7f/s/+r/6v/p/+j/5//n/+f/5//n/+f/
5//m/+b/5P/k/+T/5P/k/+P/4//j/+X/5f/l/+X/4//j/+P/4//k/+T/5P/k/+T/5P/k
/+T/5P/m/+T/5f/n/+r/8f/4//7//v///wAAAwALABUAKQBIAGMAXwBDADEALwAnABYA
DwALAAAA7//j/93/3P/Z/9T/zv/R/9n/4//r/+//8v/z//P/8v/y//H/8P/w//H/7//v
/+//7//t/+3/7v/u/+7/7//v/+7/8P/x//H/8f/x//H/8f/y//L/8v/y//L/8v/z//P/
8//x//H/8f/x//L/8//z//P/8//0//T/9P/0//T/9f/2//b/9v/2//f/9//4//j/+P/6
//r/+v/7//v/+//7//v/+//8//3//v/+//////8BAAIAAwAEAAQABAAFAAYABwAHAAcA
CQAKAAwADQAOAA8AEgASABMAFAAWABcAFwAZABoAGwAcAB0AIAAhACIAIgAjACMAIwAl
ACUAJQAlACUAJgAmACYAJgAmACYAJgAlACMAIQAgAB8AHgAdABoAGQAXABUAEwARAA8A
DQALAAkABwAFAAMAAgAAAP///f/7//r/+P/4//f/9P/z//L/8v/x//D/7//v/+7/7v/t
/+3/6//r/+r/6v/s/+z/7P/s/+z/7P/s/+z/7P/r/+v/7P/s/+z/7P/s/+7/7v/u/+7/
7P/s/+z/7f/t/+3/7f/t/+3/7f/t/+7/7v/u/+7/7v/w//D/8P/w/+//7//w//D/8v/y
//P/8//z//P/8//z//P/8//z//P/8v/y//L/8v/y//L/8v/y//T/9P/z//P/8//z//P/
8//x//H/8f/w//L/8v/y//L/8P/w//D/7//x//H/8f/x/+//7//u/+7/7v/u/+7/7v/s
/+z/7P/s/+7/7f/t/+3/7f/t/+3/7f/t/+3/7f/t/+z/7P/s/+z/7P/s/+z/7P/s/+z/
7P/s/+z/7P/s/+z/6v/q/+v/6//r/+v/6//r/+z/7P/s/+z/6//r/+z/6v/q/+r/6v/r
/+v/7P/s/+v/7f/t/+//8v/z//T/9P/0//X/9f/3//f/9//3//f/9f/2//b/+P/5//r/
+//7//v/+//6//r/+v/8//3//f/5//j/9v/z//P/8f/w//D/8P/v/+7/7f/r/+n/6P/m
/+b/5f/k/+P/4//j/+P/4//j/+P/4v/i/+L/4v/i/+L/4v/h/+H/4f/h/+H/4f/h/+P/
4//j/+P/5P/k/+T/5P/i/+L/4v/i/+T/5P/i/+X/6//w//f//P/+//z//f8AAAcADwAh
AD0AWABbAD8ALQApACEAEQAKAAUA+//s/+P/3f/Z/9b/0//O/9D/2f/l/+v/7//x//D/
7//x//D/7v/t/+z/7P/t/+3/7f/t/+3/7f/t/+7/7v/u/+//7//u/+7/7//v/+//7//v
/+//8P/w//D/8P/w//D/8f/x//H/8f/x//H/8f/y//P/8//z//X/9v/2//b/9v/2//f/
+P/4//j/+P/5//n/+v/6//r/+v/6//r/+//7//v/+//7//3//v///wAAAAABAAEAAwAE
AAUABgAGAAYABwAIAAkACwALAA0ADgAQABEAEgATABQAFAAVABYAGAAZABkAGwAcAB0A
HgAfACAAIQAiACIAIwAjACMAJQAlACUAJQAlACYAJgAmACYAJgAmACYAJQAlACMAIgAh
AB4AHQAaABkAFwAVABMAEQAPAA0ACwAJAAkABwAFAAQAAgABAP///f/6//j/+P/3//j/
9//2//b/8//y//H/8f/y//L/8f/x//H/8f/w//D/7v/u/+7/7v/w//D/8P/w//D/7//v
//D/8P/w//D/8P/y//L/8v/y//D/8P/w//H/7//v/+//7//x//H/8f/y//L/8v/y//L/
8P/w//D/8P/z//P/9P/0//T/9P/1//X/9f/1//X/9f/1//X/9f/1//b/9v/2//b/9v/2
//b/9v/2//b/9f/1//P/8//z//P/8//z//P/8v/0//T/9P/0//L/8v/y//H/8//z//P/
8//x//H/8P/w//L/8v/y//L/8v/y//L/8v/0//P/8//z//H/8f/x//H/8f/x//H/8f/u
/+7/7v/u//D/8P/w//D/8P/w//D/8P/u/+7/7v/u/+7/7v/v/+//7//v/+//7//u/+7/
7v/u/+//7//v/+7/7v/u/+7/7v/t/+3/7v/u//H/8//z//X/9v/3//j/+P/4//n/+f/7
//n/+f/5//n/+f/6//r//P///wAAAQABAAEAAQAAAAAAAAACAAMAAwD///7//P/5//f/
9f/0//T/9P/z//L/8f/x/+//7v/s/+z/6//q/+n/5//n/+f/5//n/+f/5v/m/+j/6P/o
/+j/6P/n/+f/5//n/+f/5//n/+f/5//n/+f/6P/o/+j/6P/o/+j/6P/o/+j/6P/o/+n/
7f/y//n//v8AAP7//f8AAAcAEQAlAEEAXABdAEMAMwAzADEAIwAYABMADQD+/+//5f/l
/+L/3f/Y/9b/2//j/+v/8//3//j/+f/5//j/9v/1//T/9P/1//X/9f/1//X/9f/1//b/
9v/0//X/9f/0//b/9//3//f/9//3//f/+P/4//j/+P/4//j/+f/5//n/+f/5//n/+f/4
//n/+f/5//n/+v/6//r/+v/6//v//P/8//z//P/9//3//v/+//7/AAAAAAAAAQABAAEA
AQABAAMABAAFAAYABgAHAAcACQAKAAsADAAMAAoACwAMAA0ADwAPABEAEgASABMAFAAV
ABgAGAAZABoAHAAdAB0AHwAhACMAJQAnACYAJwAoACgAJwAnACcAKQArACsAKwArACwA
LAAsACwAKgAqACoAKQArACkAKAAnACQAIwAgAB8AHQAbABkAFwAXABUAEwARAA0ACwAJ
AAgACAAHAAUAAwACAAAAAAD///7//f/8//z/+//6//n/+f/4//j/9//3//f/9//2//b/
9P/0//T/9P/0//T/9P/0//b/9f/1//b/9v/2//b/9v/2//b/9v/2//b/9v/2//f/+f/5
//n/+f/5//n/+f/6//r/+v/6//r/+P/4//j/+P/7//v//P/8//z//P/9//3/+//7//v/
+//9//3//f/9//z//P/8//z//v/+//7//v/8//z/+//7//3//f/9//3/+//7//v/+v/8
//z//P/8//r/+v/6//n/+f/5//n/+f/5//n/+P/4//r/+v/6//r/+P/4//j/+P/6//n/
+f/5//n/+f/5//n/9//3//f/9//4//j/+P/4//j/+P/5//n/+v/6//r/+//6//v//v//
/wAAAAAAAAEAAQADAAMAAwADAAMAAwAEAAQABgAHAAgACQAJAAkACQAIAAgACAAKAAsA
CwALAAoACAAFAAEA///+//7//v/9//z/+//5//f/9v/0//T/8//y//H/7//v/+//7//v
/+//7v/u//D/8P/w//D/8P/v/+//7//v/+//7//v/+//7//v/+//8P/w//D/8P/w//D/
8P/w//D/8P/w//H/8//2//v/AgAGAAYACQAKAA8AGQAlAD0AXABxAGcASQA9AD8ANQAm
ABsAFwAMAPn/6//p/+r/5f/g/97/3//l/+//+f///wAAAQABAAIAAAD9//z//P/9//3/
/f/9//3//f/9//7//v/+///////+//7/////////////////AAAAAAAAAAAAAAAAAQAB
AAEAAwADAAMAAwACAAMAAwADAAMABAAEAAQABAAEAAUABgAGAAYABgAHAAkACgAKAAoA
CgAKAAoACwANAA0ADQANAA0ADgAPABAAEAARABEAEwAUABUAFgAWABQAFQAWABcAGQAZ
ABsAHAAcAB0AHgAfACIAIgAjACQAKAApACkAKwAsAC0ALgAvADIAMwA0ADQANQA1ADUA
NwA5ADkAOQA5ADoAOgA6ADoAOAA4ADgANwA3ADUANAAzADAALwAsACsAKQAnACUAIwAf
AB0AGwAZABcAFQATABIAEAAPAA0ACwAKAAgACAAHAAgABwAGAAYABQAEAAMAAwACAAIA
AQABAAEAAQAAAAAA/v/+//7//v/8//z//P/8//z/+//7//z//v/+//7//v/8//z//P/8
//7//v/+//////////////////////8AAAAAAAAAAAAAAAAAAAAAAAABAAEAAgACAAQA
BAAFAAUABQAFAAUABQAFAAUABQAFAAYABgAGAAYABgAGAAYABgAGAAYABQAFAAUABQAF
AAUABQAFAAUABAAEAAQABAAEAAQABAAEAAMAAwADAAMAAwADAAMAAgACAAAAAAAAAAAA
AgACAAIAAgACAAEAAQABAAEAAQABAAEA//////////8AAAAAAAAAAAAAAAAAAAAAAgAC
AAIAAgAAAAAAAAAAAAAAAAABAAEAAwADAAMAAwAHAAgACQAKAAsACwALAAsACgAKAAoA
CgANAA0ADgAOABEAEwAUABQAEgASABIAEwASABIAEgATAA4ADgALAAoACQAIAAYABgAG
AAYAAwACAAEAAAD///7//f/8//v/+v/5//j/+v/6//r/+v/4//j/+P/4//j/+P/4//j/
+P/4//j/+P/4//j/+P/4//r/+v/6//r/+v/6//r/+v/6//r/+v/6//7/AAACAAQACAAM
ABAAFAAaACAAJgAsADwATABcAGwAXwBUAEkAPgAzACoAIQAYAA4ABAD6//D/7v/s/+r/
6P/s/w==
         </WaveFormData>
      </LeadData>
      <LeadData>
         <LeadByteCountTotal>10000</LeadByteCountTotal>
         <LeadTimeOffset>0</LeadTimeOffset>
         <LeadSampleCountTotal>5000</LeadSampleCountTotal>
         <LeadAmplitudeUnitsPerBit>4.88</LeadAmplitudeUnitsPerBit>
         <LeadAmplitudeUnits>��V</LeadAmplitudeUnits>
         <LeadHighLimit>2147483647</LeadHighLimit>
         <LeadLowLimit>268435456</LeadLowLimit>
         <LeadID>V1</LeadID>
         <LeadOffsetFirstSample>0</LeadOffsetFirstSample>
         <FirstSampleBaseline>0</FirstSampleBaseline>
         <LeadSampleSize>2</LeadSampleSize>
         <LeadOff>FALSE</LeadOff>
         <BaselineSway>FALSE</BaselineSway>
         <ExcessiveACNoise>FALSE</ExcessiveACNoise>
         <MuscleNoise>FALSE</MuscleNoise>
         <LeadDataCRC32>3091377640</LeadDataCRC32>
         <WaveFormData>
DAAMAAwADAAMAAwADAAMAAoACgAKAAoADAAMAAwADAAMAAwADAAMAAwADAAMAAwACgAK
AAoACgAKAAoACgAKAAoACgAKAAoACAAIAAgACAAKAAoACgAKAAoACgAKAAoACgAKAAoA
CgAKAAoACgAKAAgACAAIAAgACgAKAAoACgAKAAoACgAKAAoACgAKAAoACgAKAAoACgAK
AAoACgAKAAoACgAKAAoACgAKAAoACgAIAAgACAAIAAgACAAIAAgACAAIAAgACAAIAAgA
CQAJAAkACgALAAsACwALAAwADAAMAAwADAANAA8ADwAPAA0ADAAJAAkACAAHAAYABQAD
AAAA///+//3//////wAAAAD+//7//f/9//3//v8AAAEABAAEAAQABAAEAAMAAwADAAMA
AwADAAMAAwADAAMAAwADAAQABAAEAAYABwAHAAcABgAGAAYABgAGAAYABgAGAAYABwAH
AAYABgAGAAcABwAHAAcACQAOABUAHwAqADMAOgA+AEAAQAA+ADwAOQArABAA5f+6/6z/
qf+c/5P/mv+e/57/pP+v/7//zf/Z/+T/7f/z//b/8//u//D/9//9/wIACAANAA4ADwAQ
ABEAEgASABIAEgASABIAEwATABMAEwATABMAEwATABMAEwATABMAEwATABQAFAAUABMA
EwATABQAFAAUABQAFQAVABUAFQAVABUAFQAVABUAFQAVABUAFQAVABUAFQATABMAEwAT
ABIAEgATABMAEwATABMAEwATABMAEwATABMAEwATABMAEwATABMAEwAVABUAFQAVABUA
FQAVABUAFgAWABYAFgAWABYAFgAWABYAFgAWABYAFAAUABQAEwAUABMAEgASABEAEQAR
ABEADwAPAA8ADgAOAA4ADQAMAAsACgAKAAkACAAHAAYABgADAAMAAwACAAIAAgABAAEA
AQABAAEAAQABAAEAAgACAAAAAAAAAAAAAAAAAAAAAQABAAEAAgACAAIAAgACAAIAAgAC
AAIAAgACAAIAAgACAAIAAgACAAMAAwADAAMAAwABAAEAAQABAAMAAwADAAMAAQABAAEA
AQADAAMAAwADAAMAAwADAAMAAwADAAMAAwADAAMAAwADAAMAAwADAAMAAwADAAMAAwAD
AAMAAwADAAIAAgACAAIAAgACAAIAAgACAAIAAgACAAIAAgACAAIAAgACAAIAAgACAAIA
AgACAAIAAQABAAEAAQABAAEAAQABAAEAAQABAAEAAQABAAEAAwADAAMAAwABAAEAAQAB
AAMAAwADAAMAAQABAAEAAQABAAEAAQABAAAA///+//3//f/9//3//f/9//3//f/9//3/
/f/9//3//f/9//7//v/7//v/+//8//z//P/8//z//P/8//z//P/8//z//P/7//z//P/8
//z//P/8//z//P/8//z//f/9//3//v/////////9//7//v/+//7//v///wEAAwADAAEA
AAD9//3//P/7//r/+f/3//b/8//y//H/8f/x//L/8v/y//L/8f/x//H/9P/2//f/+v/4
//j/+P/4//f/9//3//f/+f/5//n/+f/5//n/+f/5//r/+v/6//r/+//7//v//P/8//z/
/P/8//z//P/8//z//f/9//z//P/8//3//f/9//3///8EAAsAEwAeACcALgAyADQAMgAu
ACwAJwAdAAQA2f+y/6T/of+W/5H/mP+g/6L/qP+z/7//zf/Z/+D/5f/t//D/7f/q/+j/
6//x//b//P8BAAIAAwAEAAUABgAGAAYABgAGAAYABwAHAAcABwAHAAcABwAHAAcABwAH
AAcABwAHAAgACAAIAAcABwAHAAgACAAIAAgACQAJAAkACQAJAAkACQAJAAkACQAJAAkA
CQAJAAkACQAHAAcABwAHAAYABgAHAAcABwAHAAcABwAJAAkACQAJAAcABwAHAAcACQAJ
AAkACQAJAAkACQAJAAkACQAJAAkACgAKAAoACgAKAAoACgAKAAwADAAMAAwACgAKAAoA
CQAKAAkACAAIAAcABwAHAAcABQAFAAUABAAEAAQAAwACAAEAAAAAAP///v/9//z//P/7
//v/+//6//j/+P/3//f/+f/5//n/+f/5//n/+v/6//r/+v/6//r/+v/6//r/+//7//v/
/P/8//z//P/8//z//P/8//z//P/8//z//P/8//z//P/8//3//f/9//3//f/9//3//f/9
//3//f/9//3//f/9//3//f/9//3//f/9//3//f/9//3//f/9//3//f/9//3//f/9//3/
/f/9//3//f/9//3//f/9//3//f/9//7//v/+//7//P/8//z//P/8//z//P/8//z//P/8
//z//P/8//z//P/8//z//P/8//z/+//7//v/+//7//v/+//7//v/+//7//v/+//7//v/
+//7//v/+//7//v/+//7//v/+//7//v/+//7//v/+//7//v/+//7//v/+//7//v/+//7
//v/+//7//v/+//7//v/+//7//v/+//7//z//P/7//v/+//8//r/+v/6//r/+v/6//r/
+v/6//r/+v/7//v/+v/6//r/+v/6//r/+P/4//j/+P/6//v/+//7//z//f/9//3//f/+
//7//v/+//7///8BAAEAAQD///7/+//7//r/+f/4//f/9f/0//P/8v/x//H/8f/y//L/
8v/y//H/8f/x//D/8v/z//b/9v/2//b/9v/3//f/9//3//f/9//3//f/9//3//f/9//4
//j/+P/4//f/9//3//j/+P/4//j/+P/4//j/+P/4//n/+f/4//j/+P/5//n/+f/5//v/
/v8FAA0AGAAjACoALgAyADIAMAAuACkAIQAOAOn/vP+k/6P/mv+P/5L/mv+c/57/p/+z
/8P/z//Y/+H/5//q/+n/5v/i/+f/7//0//r///8AAAEAAgADAAQABAAEAAQABAAEAAUA
BQAFAAUABwAHAAcABwAHAAcABwAHAAcABwAIAAgACAAHAAcABwAIAAgACAAIAAcABwAH
AAcABwAHAAcABwAHAAcABwAHAAcABwAHAAcABwAHAAcABwAGAAYABwAHAAcABwAHAAcA
BQAFAAUABQAFAAUABQAFAAcABwAHAAcABQAFAAUABQAHAAcABwAHAAgACAAIAAgACAAI
AAgACAAKAAoACgAKAAgACAAIAAcACAAHAAYABgAFAAUABQAFAAMAAwADAAIAAgACAAEA
AAD///7//v/9//z/+//6//r/+f/5//n/+P/4//j/9//3//X/9f/1//X/9f/1//b/9v/4
//j/+P/4//b/9v/2//f/9//3//j/+P/4//j/+P/4//j/+P/4//j/+P/4//j/+P/2//b/
9v/3//f/9//3//f/9//3//f/9//3//f/9//3//n/+f/5//n/+f/5//n/+f/5//n/+f/5
//n/+f/5//n/+f/5//n/+f/5//n/+f/5//v/+//7//v/+f/5//n/+f/6//r/+v/6//j/
+P/4//j/+P/4//j/+P/4//j/+P/4//r/+v/6//r/+P/4//j/+P/4//f/9//3//n/+f/5
//n/+f/5//n/+f/5//n/+f/5//n/+f/5//n/+f/5//n/+f/5//n/+f/5//n/+f/5//n/
+f/5//n/+f/5//n/+f/5//n/+f/5//n/+f/5//n/+f/5//n/+f/5//v/+//8//z/+//7
//v//P/6//r/+v/6//r/+v/6//r/+P/4//j/+f/5//j/+P/4//r/+v/4//j/+P/4//j/
+P/4//j/+P/4//r/+//7//v//P/9//3//f/9//7//v/+//7//v///wEA//////3//P/7
//v/+v/5//b/9f/z//L/8f/w/+//7//x//L/8v/y//L/8f/x//H/8v/0//X/+P/4//j/
+P/4//f/9//3//f/9//3//f/9//3//f/9//3//j/+P/4//j/+f/5//n/+v/6//r/+v/6
//r/+v/6//r/+//7//r/+v/6//v/+//7//v///8EAAsAFQAgACcALgAyADQANAA0ADAA
KwAbAPr/zf+q/6D/mf+M/4f/jv+U/5T/mP+l/7f/xf/P/9j/4f/n/+j/5f/i/+b/7//1
//j//v8BAAIAAwAEAAUABgAGAAYABgAGAAYABwAHAAcABwAHAAcABwAHAAcABwAHAAcA
BwAHAAgACAAIAAcABwAHAAgACAAIAAgABwAHAAcABwAJAAkACQAJAAcABwAHAAcABwAH
AAcABwAHAAcABwAHAAYABgAHAAcABwAHAAcABwAHAAcABwAHAAcABwAHAAcABwAHAAcA
BwAHAAcABwAHAAcABwAHAAcABgAGAAYABgAIAAgACAAIAAgACAAIAAgACAAIAAgABwAI
AAcABgAGAAMAAwADAAMAAwADAAMAAgAAAAAA///+/////v/+//3//P/7//r/+v/3//f/
9//2//b/9v/1//X/9f/1//X/9f/z//P/9P/0//b/9v/2//b/9P/0//T/9f/1//X/9v/2
//b/9v/2//b/9v/2//b/9v/2//b/9v/2//b/9v/2//f/9//3//f/9//3//f/9//3//f/
9//3//f/9//3//f/9//3//f/9//3//f/9//3//f/9//3//f/9//3//f/9//3//f/9//3
//f/9//3//f/9//3//f/9//3//j/+P/4//j/+P/4//j/+P/4//j/+P/4//b/9v/2//b/
9v/2//b/9v/2//b/9v/2//b/9f/1//X/9f/1//X/9f/1//X/9f/1//P/8//z//P/8//z
//P/8//z//P/8//z//P/8//z//P/8//z//P/8//z//P/8//z//P/8//z//P/8//z//P/
8//z//P/8//z//P/8//z//P/8//z//T/9P/z//P/8//0//T/9P/0//T/9P/0//T/9P/0
//T/9P/0//T/9P/0//T/9P/0//T/9P/0//X/9f/1//b/9//3//f/9//4//j/+P/4//j/
+f/7//v/+//5//j/9f/1//T/8//y//H/7//u/+v/6v/p/+n/6//s/+z/7P/s/+v/6//r
/+z/7v/v//L/8v/y//L/8v/x//H/8f/x//H/8f/x//H/8f/x//H/8f/y//L/8v/y//P/
8//z//T/9P/0//T/9P/0//T/9P/0//X/9f/0//T/9P/1//X/9f/3//n//v8HABEAHAAj
ACoALAAuACwALAAqACEADwDs/73/oP+a/5H/hP+D/4z/kP+Q/5b/o/+1/8P/zf/W/9//
4//i/93/3P/i/+v/7//0//j/+//8//3//v///wAAAAAAAAAAAAAAAAEAAQABAAEAAQAB
AAEAAQABAAEAAQABAAEAAQACAAIAAgABAAEAAQACAAIAAgACAAMAAwADAAMAAwADAAMA
AwADAAMAAwADAAMAAwADAAMAAwADAAMAAwACAAIAAwADAAMAAwADAAMAAwADAAMAAwAD
AAMAAwADAAMAAwADAAMAAwADAAMAAwAFAAUABQAFAAQABAAEAAQABAAEAAQABAAEAAQA
BAAEAAQABAAEAAMABAADAAIAAgABAAEAAQABAP////////7//v/+//3//P/7//r/+v/5
//j/9//2//b/9f/1//X/9P/0//T/8//z//P/8//z//P/9f/1//b/9v/2//b/9v/2//b/
9v/2//f/9f/1//b/9v/4//j/+P/4//j/+P/4//j/+P/4//j/+P/4//j/+P/5//f/9//3
//f/+f/5//n/+f/5//n/+f/5//n/+f/5//n/+f/5//n/+f/5//n/+f/5//n/+f/5//n/
+f/5//n/+f/5//n/+f/5//n/+f/5//n/+f/5//n/+f/4//j/+P/4//r/+v/6//r/+v/6
//r/+v/4//j/+P/4//j/+P/4//j/+v/6//r/+v/4//f/9//3//n/+f/5//n/9//3//f/
9//3//f/9//3//n/+f/5//n/+f/5//n/+f/5//n/+f/5//n/+f/5//n/+f/5//n/+f/5
//n/+f/5//n/+f/5//n/+f/5//n/+f/5//n/+f/5//n/+f/6//r/+//7//v//P/8//z/
/P/8//z//P/8//z//P/8//z//P/8//z//P/8//3//f/9//7///////////8AAAAAAAAA
AAAAAQADAAMAAwABAAAA//////7//f/8//v/+f/4//X/9P/z//P/8//0//T/9P/y//H/
8f/x//L/9P/1//j/+v/6//r/+v/5//n/+f/5//n/+f/5//n/+f/5//n/+f/6//r/+v/6
//v/+//7//z//P/8//z//P/8//z//P/8//3//f/8//z//P/9//3//f/9////AAAHAA8A
GgAlACwAMAA0ADYANAAyAC0AJwAWAPn/zv+w/6X/oP+X/5b/oP+k/6T/q/+3/8f/1f/e
/+P/6f/w//H/7P/o/+n/7f/0//j///8CAAMABAAFAAYABgAGAAYABgAGAAcABwAHAAcA
CQAJAAkACQAJAAkACQAJAAkACQAKAAoACgAJAAkACQAIAAgACAAIAAkACQAJAAkACQAJ
AAkACQAJAAkACQAJAAkACQAJAAkACQAJAAkACQAIAAgACQAJAAkACQAJAAkACQAJAAkA
CQALAAsACwALAAsACwALAAsADQANAA0ADQANAA0ADQANAA4ADgAOAA4ADgAOAA4ADgAO
AA4ADgAOAA4ADgAOAA0ADAALAAoACgAJAAkACQAJAAkACQAJAAgABgAGAAUABAAFAAQA
BAADAAIAAQAAAAAA/////////v/8//z/+//7//v/+//7//v//f/9//7//v/+//7//v/+
//7//v/+/////////wAAAAAAAAAAAAAAAAIAAgACAAIAAAAAAAAAAAAAAAAAAAABAAEA
AQABAAEAAQABAAEAAQABAAEAAQABAAEAAQABAAEAAQABAAEAAQABAAEAAQABAAEAAQAB
AAEAAwADAAMAAwABAAEAAQABAAEAAQABAAEAAQABAAEAAQACAAIAAgACAAAAAAAAAAAA
AAAAAAAAAAAAAAAAAAAAAAAAAAAAAAAAAAAAAAAAAAACAAEAAQABAAEAAQABAAEAAwAD
AAMAAwABAAEAAQABAAEAAQABAAEAAQABAAEAAQABAAEAAQABAAMAAwADAAMAAwADAAMA
AwABAAEAAQABAAMAAwADAAMAAwADAAMAAwADAAMAAwADAAIAAgACAAIAAgAEAAQABAAE
AAIAAwADAAMABgAHAAcABwAFAAYABgAGAAYABgAHAAkACwALAAkACAAFAAUABAADAAIA
AQD///7//f/8//v/+//7//z//P/8//z/+//7//v//P/+////AgAAAAAAAAAAAAEAAQAB
AAEAAQABAAEAAQABAAEAAQABAAIAAgACAAIAAwADAAMABAAEAAQABAAEAAQABAAEAAQA
BQAFAAQABAAEAAUABQAFAAUABwAIAA8AGQAkAC0ANAA6ADwAPAA6ADYAMwApABYA8//M
/7b/s/+s/6P/pv+w/7D/sv+5/8X/0//f/+b/7f/z//b/9//y/+7/8f/3//z/AgAHAAoA
CQAKAAsADAAMAAwADAAMAAwADQANAA0ADQANAA0ADQANAA0ADQANAA0ADQANAA4ADgAO
AA0ADQANAA4ADgAOAA4ADQANAA0ADQANAA0ADQANAA0ADQANAA0ADQANAA0ADQANAA0A
DQANAAwADAANAA0ADwAPAA8ADwAPAA8ADwAPAA8ADwAPAA8ADwAPAA8ADwAPAA8ADwAP
ABEAEQARABEAEgASABIAEgASABIAEgASABAAEAAQABAAEAAQABAADwAQAA8ADgAOAAsA
CwALAAsACwALAAsACgAIAAgABwAGAAUABAAEAAMAAgABAAAAAAD////////+//7//v/9
//3//f/9//3//f//////AAAAAAAAAAAAAAAAAgACAAIAAwABAAEAAgACAAIAAgACAAIA
AgACAAIAAgAEAAQABAAEAAIAAgACAAMAAwADAAMAAwADAAMAAwADAAMAAwADAAMAAwAD
AAMAAwAFAAUABQAFAAUABQAFAAUABQAFAAUABQAFAAUABQAFAAUABQAFAAUABQAFAAUA
BQAFAAUABQAFAAQABAAEAAQABAAEAAQABAAEAAQABAAEAAQABAAEAAQABAAEAAQABAAE
AAQABAAEAAQAAwADAAMAAwADAAMAAwADAAMAAwADAAMAAwADAAMAAQABAAEAAQABAAEA
AQABAAEAAQABAAEAAQABAAEAAQABAAEAAQABAAEAAQABAAEAAQABAAEAAQABAAEAAQAB
AAEAAQABAAEAAQABAAIAAgABAAEAAgAAAAAAAAAAAAAAAAAAAAAAAAABAAEAAQAEAAUA
BQAFAAMABAAEAAQABAAEAAUABwAJAAkABwAGAAMAAwACAAEAAAD///3//P/5//j/9//3
//f/+P/4//j/+P/3//f/9//4//r/+//+//7//v/+//7//f/9//3//f/9//3//f/9//3/
/f/9//3//v/+//7//v////////8AAAAAAAAAAAAAAAAAAAAAAAABAAEAAAAAAAAAAQAB
AAEAAQABAAQACQARABwAJwAuADQAOAA6ADgANgAzACsAHAD7/87/sP+r/6b/l/+W/57/
oP+g/6f/s//D/8//2P/h/+n/7v/t/+j/6P/r//P/+P8AAAUABgAHAAgACQAKAAoACgAK
AAoACgALAAsACwALAAsACwALAAsACwALAAsACwALAAsADAAMAAwACwALAAsADAAMAAwA
DAANAA0ADQANAA0ADQANAA0ADQANAA0ADQANAA0ADQANAA0ADQANAA0ADAAMAA0ADQAN
AA0ADQANAA0ADQANAA0ADQANAA0ADQANAA0ADQANAA0ADQANAA0ADwAPAA8ADwAOAA4A
DgAOAA4ADgAOAA4ADgAOAA4ADgAMAAwADAALAAwACwAKAAoABwAHAAcABwAHAAcABwAG
AAYABgAFAAQAAwACAAIAAQAAAP///v/+//3//f/9//z//P/8//v/+//7//v/+//7//v/
+//8//z//P/8//z//P/+//7//v////////8AAAAA/v/+//7//v/+//7//v/+//7//v/+
//7/AAAAAAAAAQD///////////////////////////////////////////3//f/9//3/
///////////9//3//f/9//3//f/9//3///////////////////////3//f/9//3//v/+
//7//v/+//7//v/+//z//P/8//z//P/8//z//P/8//z//P/8//z//P/8//z//P/7//v/
+//7//v/+//7//v/+//7//v/+//7//v/+//7//v/+//7//v/+//7//v/+//7//v/+//7
//v/+//7//v/+//7//v/+//7//v/+//7//v/+//7//v/+//7//v/+//7//v/+//7//v/
/P/8//v/+//7//z/+v/6//r/+v/6//r/+v/6//z//P/8//3/+//6//r/+v/6//r/+v/8
//z//P/8//z//f/9//3//v///////////wAAAAAAAAAAAAABAAMAAQABAP///v/7//v/
+v/5//j/9//1//T/8//y//H/8f/z//T/9P/0//T/8//z//P/8v/0//X/+P/4//j/+P/4
//n/+f/5//n/+f/5//n/+f/5//n/+f/5//r/+v/6//r/+//7//v//P/8//z//P/8//z/
/P/8//z//f/9//z//P/8//3//f/9//3///8EAA0AFwAiACsAMAA0ADYANgA0ADIALQAd
APr/yf+o/6L/m/+M/4n/jv+S/5T/mP+n/7X/wf/N/9j/4//l/+T/4f/g/+b/7//1//r/
/v8BAAIAAwACAAMABAAEAAQABAAEAAQABwAHAAcABwAFAAUABQAFAAcABwAHAAcABwAH
AAgACAAGAAUABQAFAAgACAAIAAgABwAHAAcABwAHAAcABwAHAAcABwAHAAcABwAHAAcA
BwAHAAcABwAHAAgACAAJAAkACQAJAAkACQAJAAkACQAJAAcABwAHAAcACQAJAAkACQAJ
AAkACQAJAAkACQAJAAkACgAKAAoACgAIAAgACAAIAAgACAAIAAgABgAGAAYABQAGAAUA
BAAEAAMAAwADAAMAAQABAAEAAAAAAAAA///+//3//P/8//v/+v/5//j/+P/3//f/9//2
//b/9v/1//X/9f/1//X/9f/1//X/9v/2//b/9v/2//b/9v/2//b/9//3//f/+P/4//j/
+P/4//j/+P/4//j/+P/6//r/+v/6//j/+P/4//n/+f/5//n/+f/3//f/9//3//f/9//3
//f/+f/5//n/+f/3//f/9//3//n/+f/5//n/+f/5//n/+f/3//f/9//3//n/+f/5//n/
+f/5//n/+f/5//n/+f/5//j/+P/4//j/+v/6//r/+v/4//j/+P/4//j/+P/4//j/+P/4
//j/+P/4//j/+P/4//r/+f/5//n/+f/5//n/+f/3//f/9//3//f/9//3//f/9//3//f/
9//5//n/+f/5//n/+f/5//n/9//3//f/9//3//f/9//3//f/9//3//f/9//3//f/9//3
//f/9//3//f/9//3//f/9//3//j/+P/3//f/9//4//j/+P/4//j/+P/4//j/+P/4//j/
+P/5//f/+P/4//j/9v/2//b/9v/2//b/9v/2//b/9//3//f/+P/5//n/+f/5//r/+v/6
//r/+v/7//3//f/9//v/+v/3//f/9v/1//T/8//x//D/7//u/+3/7f/t/+7/7v/u/+7/
7f/t/+3/7v/w//H/9P/y//L/8v/y//H/8f/x//H/8f/x//H/8f/x//H/8f/x//T/9P/0
//T/8//z//P/9P/2//b/9v/2//b/9v/2//b/9//3//b/9v/2//f/9//3//f/+f8AAAcA
EQAcACUAKgAuADAALgAsACoAIwAVAPb/y/+m/57/m/+O/4n/kv+W/5r/oP+r/7n/x//T
/9j/3//l/+j/5f/g/+D/5//t//D/9v/5//r/+//8//3//v/+//7//v/+//7/////////
/////////////////////////////wAAAAAAAP///////wAAAAAAAAAA////////////
////////////////////AQABAAEAAQABAAEAAQABAAAAAAABAAEAAQABAAEAAQABAAEA
AQABAAEAAQABAAEAAQABAAEAAQADAAMAAwADAAMAAwADAAMAAgACAAIAAgAEAAQABAAE
AAQABAAEAAQAAgACAAIAAQAAAP///v/+//3//f/9//3/+//7//v/+v/6//r/+f/4//f/
9v/2//X/9P/z//L/8v/v/+//7//u//D/8P/v/+//7//v/+//7//v/+//8P/w//D/8P/w
//D/8P/w//D/8f/x//H/8v/y//L/8v/y//L/8v/y//L/8v/y//L/8v/y//T/9P/0//X/
8//z//P/8//z//P/8//z//P/8//z//P/9f/1//X/9f/1//X/9f/1//P/8//z//P/9f/1
//X/9f/z//P/8//z//P/8//z//P/8//z//P/8//z//P/8//z//L/8v/y//L/8v/y//L/
8v/y//L/8v/y//L/8v/y//L/8v/y//L/8v/y//L/8v/y//D/7//v/+//8f/x//H/8f/x
//H/8f/x//H/8f/x//H/8f/x//H/8f/x//H/8f/x//H/8f/x//H/7//v/+//7//x//H/
8f/x/+//7//v/+//8f/x//H/8f/x//D/8P/w//D/8P/w//D/8P/w//D/8f/x//H/8v/z
//P/8//z//T/9P/0//T/9P/1//f/9//3//X/9P/v/+//7v/t/+7/7f/r/+r/6f/o/+f/
5//n/+j/6P/o/+j/5//n/+f/6P/q/+v/7v/u/+7/7v/u/+3/7f/t/+3/7f/t/+3/7f/t
/+3/7f/t/+7/7v/u/+7/7//v/+//8P/w//D/8P/w//D/8P/w//D/8f/x//D/8P/u/+//
7//v//H/8f/0//v/AwAOABkAIAAmACgAKAAmACIAHwAVAAYA5f+8/6T/o/+c/5H/lv+e
/6D/oP+n/7P/v//L/9L/1//d/+L/4//e/9r/2//h/+b/7P/z//T/9f/2//f/+P/4//j/
+P/4//j/+f/5//n/+f/5//n/+f/5//n/+f/5//n/9//3//j/+P/4//f/9//3//b/9v/2
//b/9//3//f/9//3//f/9//3//f/9//3//f/9//3//f/9//3//f/9//3//b/9v/3//f/
9//3//f/9//3//f/9//3//f/9//3//f/9//3//f/9//3//f/9//3//n/+f/5//n/+v/6
//r/+v/4//j/+P/4//j/+P/4//j/+P/4//j/9//2//X/9P/0//H/8f/x//H/7//v/+//
7v/u/+7/7f/s/+v/6v/q/+n/6P/n/+b/5v/j/+P/4//i/+L/4v/h/+H/4//j/+P/4//l
/+X/5v/m/+b/5v/m/+b/5v/m/+b/5//n/+f/6P/o/+j/6P/o/+j/6P/o/+j/6P/o/+j/
6P/o/+b/5v/m/+f/5//n/+f/5//n/+f/5//n/+f/5//n/+f/5//n/+f/5//n/+f/5//n
/+X/5f/l/+X/5//n/+f/5//l/+X/5f/l/+X/5f/l/+X/5f/l/+X/5f/l/+X/5f/l/+T/
5P/k/+T/5P/k/+T/5P/k/+T/5P/k/+L/4v/i/+L/4v/i/+L/4v/i/+L/4v/i/+L/4f/h
/+H/4f/h/+H/4f/h/+H/4f/h/+H/4f/h/+H/4f/h/+H/4f/h/+H/4f/h/+H/4f/h/+H/
4//j/+P/4//l/+X/5f/l/+f/5//n/+f/6f/p/+n/6f/p/+n/6f/p/+n/6f/p/+n/6f/p
/+r/6v/p/+n/6f/q/+r/6v/q/+r/7P/s/+z/7P/s/+z/7P/t/+3/7P/s/+z/7f/u/+//
8P/v/+7/7f/s/+n/6P/n/+b/4//j/+P/5P/i/+H/4P/f/+H/4P/g/+D/4P/g/+L/4v/i
/+L/4//k/+X/5v/k/+T/5P/k/+T/5P/k/+T/5P/k/+T/5P/m/+b/5v/m/+b/5v/m/+b/
5v/m/+b/5v/o/+j/6P/o/+j/6P/o/+j/6P/o/+j/6P/p/+r/6//s//P/+v8BAAgADQAS
ABcAHAAZABYAEwAQAPb/3v/G/67/ov+Y/47/hP+I/4r/jP+O/5n/pP+v/7r/wP/G/8z/
0v/P/w==
         </WaveFormData>
      </LeadData>
      <LeadData>
         <LeadByteCountTotal>10000</LeadByteCountTotal>
         <LeadTimeOffset>0</LeadTimeOffset>
         <LeadSampleCountTotal>5000</LeadSampleCountTotal>
         <LeadAmplitudeUnitsPerBit>4.88</LeadAmplitudeUnitsPerBit>
         <LeadAmplitudeUnits>��V</LeadAmplitudeUnits>
         <LeadHighLimit>2147483647</LeadHighLimit>
         <LeadLowLimit>268435456</LeadLowLimit>
         <LeadID>V2</LeadID>
         <LeadOffsetFirstSample>0</LeadOffsetFirstSample>
         <FirstSampleBaseline>0</FirstSampleBaseline>
         <LeadSampleSize>2</LeadSampleSize>
         <LeadOff>FALSE</LeadOff>
         <BaselineSway>FALSE</BaselineSway>
         <ExcessiveACNoise>FALSE</ExcessiveACNoise>
         <MuscleNoise>FALSE</MuscleNoise>
         <LeadDataCRC32>642196040</LeadDataCRC32>
         <WaveFormData>
+v/6//r/+v/6//r/+v/6//j/+P/4//j/+P/4//j/+P/2//b/9v/2//b/9v/2//b/9P/0
//T/9P/0//T/9P/0//L/8v/y//L/8v/y//L/8v/y//L/8v/y//L/8v/y//L/8P/w//D/
8P/w//D/8P/w/+7/7v/u/+7/7v/u/+7/7v/u/+7/7v/u/+z/7P/s/+z/7P/s/+z/7P/s
/+z/7P/s/+z/7P/s/+z/6v/q/+r/6v/q/+r/6v/q/+z/7P/s/+z/6v/q/+r/6v/t/+3/
7f/u/+3/7f/u/+7/7v/u/+7/7v/u/+7/7v/u//D/8P/w//H/8f/v/+//7//v/+7/7f/t
/+3/7f/t/+3/7f/u/+7/7v/r/+n/5//m/+P/4//k/+T/5f/l/+X/4//k/+P/4//i/+L/
4v/h/+H/3//f/9//3//f/9//4P/g/+L/4v/i/+P/4f/h/+H/4f/h/+H/4f/h/+L/4v/i
/+L/4v/i/+L/4//j/+P/5f/p/+//9v///wgAEwAjADsAWwCCALYA5gAIAQQB1QCSAGsA
SQADALX/d/86/wf/7/4B/yX/Q/9X/2X/av9r/3T/gP+T/6n/v//N/9j/5P/r/+3/8P/z
//X/9//4//f/+P/5//r/+//8//3//v/+//7/AAAAAAAAAQACAAIAAwADAAQABAAHAAcA
BwAIAAgACQAJAAsACwAMAAwADAAPABAAEgATABYAFgAXABcAGQAaABoAGgAbABwAHQAe
AB8AIAAgACEAIgAjACQAJQAmACgAKQAqAC0ALgAvADEAMgA0ADYAOAA3ADkAOwA9AD8A
QABCAEQASABKAE0ATwBRAFMAVQBXAFkAWwBdAF8AXwBhAGMAZQBnAGkAagBrAGsAbABs
AG0AbgBuAG4AbgBuAG4AbABsAGsAagBpAGgAZQBjAGEAXQBaAFcAUgBOAEoARgBCADwA
OAA1ADAAKwApACUAIQAeABoAFwAUABEADQAKAAgABgAEAAMAAQD///7//v/8//v/+//6
//n/+P/3//f/9//3//b/9v/2//b/9f/1//X/9f/0//T/9P/0//T/9P/0//T/9P/0//T/
9P/0//T/9P/0//T/9P/0//X/9f/1//X/9f/1//X/9f/1//f/9//3//f/9f/1//X/9v/2
//b/9v/2//b/9v/2//b/9v/3//f/9//3//f/9//4//b/9v/2//b/9//3//f/9//3//f/
9//2//b/9v/2//b/8//z//P/8//y//L/8v/y//L/8f/x//H/8f/w//D/8P/w//D/7//v
/+//7//v/+3/7//v/+//7//v/+7/7v/u/+z/7P/s/+z/7f/t/+3/7f/t/+3/7f/t/+3/
7f/t/+3/7P/s/+z/7P/s/+z/7P/s/+z/7P/s/+z/6v/q/+r/6v/q/+r/6v/q/+r/6v/q
/+r/6v/o/+j/6P/p/+n/6f/q/+v/6//s/+z/7P/s/+z/7P/s/+z/7P/s/+7/7v/u/+//
7//v/+//7//v/+z/6//r/+v/6//r/+v/6//s/+z/7P/p/+f/5f/k/+P/4//k/+T/5f/l
/+X/4//i/+H/4f/g/+D/4P/f/9//3//f/9//3//f/9//4P/g/+D/4P/g/+H/4f/h/+H/
4f/h/+H/4f/h/+L/4v/i/+L/4v/i/+L/4//j/+X/5f/p//H/+v8FAA4AGwAtAEUAYQCG
ALgA6AAMAQoB1QCKAF8AOwD1/6f/b/86/w3/+f4N/zP/T/9h/2v/cP9x/3b/gP+P/6P/
uf/J/9b/4P/p/+3/8P/x//P/9f/2//f/+P/5//r/+//8//3//v/+//7/AAAAAAIAAwAE
AAQAAwADAAQABAAFAAUABQAGAAgACQAJAAsACwAMAAwADAAOAA4ADwAPAA4ADgAPAA8A
EQASABIAEgATABQAFQAWABcAGAAYABkAGgAbABwAHQAeACAAIQAiACUAJgAnACkAKAAq
ACwALgAxADMANQA3ADkAOgA8AD4AQABCAEUARwBJAEsATQBPAFEAUwBVAFcAWQBbAF0A
XwBfAGEAYgBjAGMAZABkAGUAZgBmAGYAZgBmAGYAZABkAGEAYABfAF4AWwBZAFcAUwBQ
AE0ASABEAEAAPAA4ADIALgArACYAIQAdABkAFQASAA4ACwAIAAUAAwAAAP7//P/8//v/
+f/3//b/9v/0//P/8//y//H/8P/v/+//7//v/+7/7v/u/+7/7f/t/+3/7f/s/+z/7P/s
/+z/7P/s/+z/7P/s/+z/7P/s/+z/7P/s/+7/7v/u/+//7//v/+//7//v/+//7//v/+//
7//v/+//7//v/+//8P/w//D/8P/w//L/8v/y//L/8v/z//P/8//z//P/8//0//L/8v/y
//L/8//z//P/8//x//H/8f/w//D/8P/w//D/7//v/+//7//u/+7/7v/u/+7/7f/t/+3/
7f/s/+z/7P/s/+z/6//r/+v/6//r/+n/6f/p/+n/6f/p/+j/6P/o/+j/6P/o/+j/5//n
/+f/5//n/+f/5//n/+f/5//n/+f/5v/m/+b/5v/m/+b/5v/m/+b/5v/m/+b/6P/o/+j/
6P/m/+b/5v/m/+b/5v/m/+b/5v/m/+b/5v/m/+b/5//n/+f/6P/p/+n/6v/q/+r/6P/o
/+j/6P/o/+j/6P/q/+z/7P/t/+3/6//r/+v/6//q/+n/6f/p/+n/6f/p/+n/6v/q/+r/
5//l/+P/4v/h/+H/4v/i/+P/4//j/+H/4P/f/9//3v/e/97/3f/d/93/3f/d/93/3f/d
/97/3v/e/9z/3P/d/93/3f/d/93/3f/f/9//3//g/+D/4P/g/+D/3v/e/9//3//f/9//
4//p//D/+f8EAA8AHQAxAE0AcgCgANIA/AAKAekApABvAFEAFwDH/4P/Tv8Z//n+/f4f
/0H/Vf9j/2r/af9u/3r/if+b/7H/w//Q/9z/4//p/+z/7//x//P/9P/1//b/9//4//n/
+v/7//z//P/8//7//v/+////AAAAAAEAAQACAAIAAwADAAMABAAEAAUABQAHAAcACAAI
AAgACAAIAAkACQAKAAoACwALAA0ADgAOAA4ADwAQABEAEgATABQAFAAVABYAFwAYABkA
GAAaABsAHAAdAB4AHwAhACIAJAAmACgAKQArAC0ALwAxADIANAA2ADgAOgA9AD8AQQBD
AEUARwBLAE0ATwBRAFEAUwBVAFcAWQBbAFwAXQBfAGAAYABhAGIAYgBiAGIAYgBiAGAA
YABdAFwAWwBaAFkAVwBVAFEATgBLAEYAQgA+ADoANgAwACwAKQAkAB8AGwAXABMAEAAM
AAkABgADAAEA/v/8//r/+P/3//X/8//w//D/7v/t/+3/7P/r/+r/6f/p/+n/6f/o/+j/
6P/o/+f/5//n/+f/5v/m/+b/5v/m/+b/5v/m/+b/5v/m/+b/5v/m/+b/5v/m/+b/5v/n
/+f/5//n/+f/5//n/+f/5//p/+n/6f/p/+n/6f/p/+r/6v/q/+r/6v/q/+r/6v/q/+r/
6//r/+v/6//r/+v/7P/s/+z/7P/s/+3/7f/t/+3/6//r/+v/6v/q/+r/6v/q/+n/6f/p
/+n/6P/o/+j/6P/o/+f/5//n/+f/5v/m/+b/5v/m/+X/5f/l/+X/5f/j/+P/4//j/+P/
5f/k/+T/5P/k/+T/5P/k/+P/4//j/+P/4f/h/+H/4f/h/+H/4f/h/+L/4v/i/+L/4P/g
/+D/4P/i/+L/4v/i/+D/4P/g/+D/4P/g/+D/4P/g/+D/4P/g/+D/4P/g/+D/4P/g/+D/
4P/g/+D/4P/h/+H/4f/i/+P/4//k/+T/5P/k/+T/5P/k/+T/5P/k/+b/6P/o/+n/6f/n
/+f/5//n/+T/4//j/+P/5f/l/+X/5f/m/+b/5v/j/+P/4f/g/9//4f/i/+L/4//j/+P/
4f/g/+H/4f/g/+D/4P/f/9//3//h/+H/4f/h/9//4P/g/+D/4P/g/+H/4f/h/+H/4f/h
/+P/4//j/+T/4v/i/+L/4v/i/+L/4//j/+P/5f/p/+3/9v///wgAEwAnAEMAZQCUAMYA
9AAMAfwAwwCIAGcAPQDx/6X/af8s//3+8/4L/zH/Sf9Z/2X/aP9t/3j/hv+Z/7H/xf/T
/9z/5P/r/+//8P/z//X/9//4//n/+v/7//z//f/+////AAAAAAAAAgACAAQABQAGAAYA
BwAHAAgACAAHAAcABwAIAAgACQAJAAsACwAMAAwADAAOAA4ADwAPABAAEAARABEAEwAU
ABQAFAAVABYAFwAYABkAGgAaABsAHAAdAB4AHwAgACIAIwAkACUAJgAnACkAKAAqACwA
LgAvADEAMwA1ADcAOAA6ADwAPgBAAEMARQBHAEkASwBNAE0ATwBRAFMAVwBZAFsAXQBb
AF0AXgBfAGEAYgBiAGMAZgBmAGYAZgBmAGYAZABkAGMAYgBhAGAAXQBbAFkAVQBUAFEA
TABIAEIAPgA6ADQAMAAtACgAIwAfABsAFwAUABAADQAKAAcABQACAAAA/v/8//v/+f/3
//b/9v/0//P/8f/w/+//7v/t/+3/7f/t/+z/7P/s/+z/6//r/+v/6//q/+r/6v/q/+r/
6v/q/+r/6v/q/+r/6v/q/+r/6v/q/+r/6v/q/+v/6//r/+v/6//r/+v/6//r/+v/6//r
/+v/7f/t/+3/7v/s/+z/7P/s/+7/7v/u/+7/7P/t/+3/7f/t/+3/7f/u/+7/7v/u/+7/
7//v/+//7//v/+//7//u/+7/7v/u/+7/6//r/+v/6//q/+r/6v/q/+j/5//n/+f/5//m
/+b/5v/m/+b/5f/l/+X/5f/l/+P/4f/h/+H/4f/j/+L/4v/i/+L/4v/i/+L/4f/h/+H/
4f/h/+H/4f/h/+H/4f/h/+H/4v/i/+L/4v/g/+D/4P/g/+D/4P/g/+D/4P/g/+D/4P/i
/+L/4P/i/+D/4P/g/+D/4P/g/+D/4f/h/+H/4v/j/+P/5P/k/+T/5P/k/+T/5P/m/+b/
5v/o/+j/6P/p/+n/5//n/+f/5//m/+X/5f/l/+X/5f/l/+X/5v/m/+b/4//f/93/3P/b
/9v/3P/c/93/3f/d/9v/2v/Z/9n/2P/Y/9j/1//X/9f/1//X/9f/1//X/9j/2P/Y/9j/
2P/Z/9n/2f/Z/9n/2f/Z/9n/2f/a/9r/2v/a/9r/2v/a/9v/2//b/93/4//p//D/+/8E
ABEAJwBDAGUAlADGAPIABgHsAK0AdgBXACUA1/+P/1P/GP/x/u3+Cf8v/0f/Vf9f/2T/
Z/9y/4L/l/+t/7//zf/W/97/4//p/+z/7f/v//H/8v/z//T/9f/2//f/+P/5//r/+v/6
//z//P/+////AAAAAAEAAQACAAIAAQABAAEAAgAEAAUABQAHAAUABgAGAAYACAAIAAkA
CQAKAAoACwALAA0ADgAOAA4ADwAQABEAEgATABQAFAAVABYAFwAYABkAGgAcAB0AHgAh
ACIAIwAlACQAJgAoACoAKwAtAC8AMQA1ADYAOAA6ADwAPgBBAEMARQBHAEkASwBNAE8A
UQBTAFUAVwBZAFsAWwBdAF4AXwBhAGIAYgBjAGIAYgBiAGIAZABkAGIAYgBhAGAAXwBe
AFkAVwBVAFEATgBLAEYAQgBAADwAOAAyAC4AKwAmACEAHQAZABUAEgAOAAsACAAFAAUA
AgAAAP7//P/7//n/9//2//b/9P/z//P/8v/x//D/7f/t/+3/7f/u/+7/7v/u/+v/6//r
/+v/7P/s/+z/7P/s/+z/7P/s/+z/7P/s/+z/7P/s/+z/7P/s/+z/7P/t/+3/7f/t/+3/
7f/t/+3/7f/t/+3/7f/t/+v/6//r/+z/7v/u/+7/7v/s/+z/7P/s/+z/7f/t/+3/7f/t
/+3/7v/u/+7/7v/u/+//7//v/+//7f/t/+3/7P/s/+z/7P/s/+v/6//r/+v/6v/q/+r/
6v/q/+n/6f/p/+v/6v/q/+r/6P/o/+f/5//p/+n/6f/n/+f/5//n/+f/5//m/+b/5v/m
/+b/5v/m/+X/5f/l/+X/5f/l/+X/5f/l/+X/5f/l/+T/5P/k/+T/5P/k/+T/5P/k/+T/
5P/k/+T/5P/k/+L/4v/i/+L/4v/i/+L/4//j/+P/5P/l/+f/6P/o/+j/5v/m/+b/5v/m
/+b/5v/o/+r/6v/r/+v/6f/p/+n/6f/o/+f/5//n/+f/5//n/+f/5v/m/+b/4//h/9//
3v/d/93/3v/e/9//4f/h/9//3v/b/9v/2v/a/9r/2f/Z/9n/2f/Z/9n/2f/Z/9r/2v/a
/9r/2v/b/9v/2//b/9v/2//b/9v/2//c/97/3v/e/97/3P/c/93/3f/d/93/3//l/+z/
9f8AAAsAGQArAEUAZgCQAMAA7gAOAfsAugB5AFUAJQDX/43/WP8l///++f4V/zn/U/9j
/2r/bf9u/3T/ff+P/6P/t//G/9L/3f/j/+b/6f/r/+3/7v/x//L/8//0//X/9v/3//j/
+v/6//z//P/6//v//P/8//////8AAAAAAQABAAEAAgAAAAEAAQADAAUABgAGAAYABgAG
AAcABwAIAAgACQAJAAsADAAMAAwADQAOAA8AEAARABIAEgATABYAFwAYABkAGAAaABsA
HAAfACAAIQAjACQAJgAoACoAKwAtAC8AMQAzADQANgA4ADwAPgBBAEMARQBHAEkASwBN
AE8AUQBTAFUAVwBZAFsAWwBdAF4AXwBhAGIAYgBjAGYAZgBmAGYAZgBmAGQAZABjAGIA
YQBgAF0AWwBZAFUAUgBPAEoARgBCAD4AOgA0AC4AKwAmACEAHwAbABcAFAAQAA0ACgAH
AAMAAAD+//z/+v/5//f/9f/0//T/8v/x//H/8P/v/+7/7f/t/+3/7f/s/+z/7P/s/+v/
6//r/+v/6v/q/+r/6v/s/+z/7P/s/+r/6v/q/+r/6v/q/+r/6v/q/+r/6v/r/+v/6//r
/+v/6//r/+v/6//t/+3/7f/t/+3/7f/t/+7/7v/u/+7/7v/w//D/8P/w/+7/7//v/+//
7//v/+//8P/w//D/8P/w//H/8f/x//H/8f/x//H/8P/w//D/8P/w/+//7//v/+//7v/u
/+7/7v/u/+3/7f/t/+3/7P/s/+z/7P/s/+v/6//r/+v/6//p/+v/6//r/+v/6//q/+r/
6v/q/+r/6v/q/+n/6f/p/+n/6f/p/+n/6f/p/+n/6f/p/+j/6P/o/+j/6P/o/+j/6P/p
/+n/6f/q/+v/6//s/+z/7P/s/+z/7P/s/+z/7P/s/+7/7v/u/+//7//t/+3/7f/t/+z/
6//r/+v/7f/t/+3/7f/s/+z/7P/p/+n/5//m/+X/5f/m/+b/5//n/+f/5f/k/+P/4//i
/+L/4v/h/+H/4f/h/+H/4f/h/+H/4v/i/+L/5P/k/+X/5f/j/+P/4//j/+P/4//j/+T/
5P/k/+T/5P/m/+b/5//n/+f/5//p/+//+P8BAAwAFwAlAD0AWQB6AKYA0gD6AAoB7QCs
AHsAXQAlANP/kf9g/y//D/8R/zP/Vf9n/3P/ev97/3z/hP+P/6H/tf/H/9T/4P/p/+//
8P/1//f/+f/6//3//v///wAAAQACAAMABAACAAIABAAEAAQABQAGAAYABwAHAAgACAAJ
AAkACQAKAAoACwALAA0ADwAQABAAEAASABIAEwATABQAFAAVABUAFQAWABYAFgAZABoA
GwAcAB0AHgAeAB8AIAAhACIAIwAkACYAJwAoACkAKgArAC0AMAAyADQANgA1ADcAOQA7
AD8AQABCAEQARgBIAEsATQBPAFEAUwBVAFcAWQBbAF0AXwBhAGMAZQBnAGkAagBrAG0A
bgBuAG8AbgBuAG4AbgBwAHAAbgBuAGsAagBpAGgAYwBhAF8AWwBYAFUAUABMAEgARABA
ADoANgAzAC4AKQAlACEAHQAaABgAFQASAA8ADQAKAAgABgAEAAMAAQD///7//v/8//v/
+//6//n/+P/1//X/9f/1//T/9P/0//T/8//z//P/8//y//L/8v/y//L/8v/y//L/8v/y
//L/8v/y//L/8v/y//L/8v/y//P/8//z//P/8//z//P/8//z//X/9f/1//X/8//z//P/
9P/0//T/9P/0//b/9v/2//b/9v/3//f/9//3//f/9//4//j/+P/4//j/+f/5//n/+f/5
//n/+f/4//b/9v/2//b/9//3//f/9//2//b/9v/2//b/9f/1//X/9f/0//T/9P/0//T/
8//z//H/8f/x/+//7//v/+//7//x//D/8P/w//D/8P/w//D/7//v/+//7//v/+//7//v
/+//7//v/+//7v/u/+7/7v/u/+7/7v/s/+z/7P/s/+z/7P/s/+3/7f/t/+7/7//v//D/
8P/w//D/8P/w//D/8P/w//D/8v/0//T/9f/1//P/8//z//P/8P/v/+//7//v/+//7//v
//L/8v/y/+//7//t/+z/6//p/+r/6v/r/+3/7f/r/+r/5//n/+b/5v/m/+X/5f/l/+X/
5f/l/+X/5f/m/+b/5v/m/+b/5//n/+f/5//n/+f/5//n/+f/6P/o/+j/6P/o/+j/6P/p
/+n/6f/p/+3/8f/2////BgAPAB0AMwBPAHIAoADQAPgADAH5AL4AiQBrAD0A7f+j/2j/
M/8L/wX/If9F/1v/Z/9w/3X/eP+C/5H/pf+5/8v/2P/i/+v/7//0//f/+f/7//z//f/+
////AAABAAIAAwAEAAQABAAGAAYABgAHAAgACAAHAAcACAAIAAkACQAJAAoACgALAAsA
DQAPABAAEAAQABAAEAARABEAFAAUABUAFQAVABYAFgAWABcAGAAZABoAHQAeAB4AHwAg
ACEAIgAjACQAJgAnACgAKQAqACsALQAsAC4AMAAyADMANQA3ADkAOwA8AD4AQABCAEQA
RwBJAEsATQBPAFEAUwBVAFcAWQBZAFsAXQBfAGEAYwBkAGUAZwBoAGgAaQBqAGoAagBq
AGoAagBoAGgAaQBoAGcAZgBjAGEAXwBbAFoAVwBSAE4ASABEAEAAOgA2ADMALgApACUA
IQAdABoAFgATABAADQALAAgABgAEAAIAAQD///3/+v/6//j/9//3//b/9f/0//X/9f/1
//X/9P/0//T/9P/z//P/8//z//L/8v/y//L/8v/y//L/8v/y//L/8v/y//L/8v/y//L/
8v/y//L/8//x//H/8f/x//H/8f/x//H/8//z//P/8//z//P/8//0//L/8v/y//L/8v/y
//L/8v/y//P/8//z//H/8f/x//L/8v/y//L/8v/x//H/8f/x//H/8f/x//D/8v/y//L/
8v/x//H/8f/x//D/8P/w//D/8P/v/+//7//v/+7/7v/u/+7/7v/t/+3/6//r/+v/6f/p
/+n/6f/p/+f/5v/m/+b/5v/m/+b/5v/l/+X/5f/l/+X/5f/l/+X/5f/l/+X/5f/k/+T/
5P/k/+T/5P/k/+T/4v/i/+L/4v/i/+L/4v/i/+L/4v/i/+L/4v/i/+L/4v/i/+L/4v/i
/+L/4v/j/+P/4//k/+X/5f/m/+b/5v/m/+b/5v/m/+j/6P/o/+r/6v/q/+v/6//p/+n/
6f/p/+b/5f/l/+X/5//n/+f/5//o/+j/6P/l/+P/4f/g/9//3//g/+D/4f/h/+H/3//e
/93/3f/c/9z/3P/b/9v/2//b/9v/2//b/9v/3P/c/9z/3P/c/93/3f/b/9v/2//b/9v/
2//b/9z/2v/a/9r/2v/a/9r/2//b/9v/3f/h/+f/7v/3/wAACwAfADsAYQCOAMAA7AAC
Ae4AtQCCAGUANwDp/53/Xf8k//f+7/4H/yv/Qf9R/1v/YP9n/3L/gv+X/6//wf/N/9b/
3v/j/+f/6v/r/+3/7//w/+//8P/x//L/8//0//X/9v/4//j/+v/6//j/+f/6//r//f/9
//7//v/9//3//f/+/wAAAQABAAMAAwAEAAQABAAEAAQABQAFAAYABgAHAAcACQAKAAoA
CgANAA4ADwAQABEAEgASABMAFAAVABYAFwAYABoAGwAcAB0AHgAfACEAJAAmACgAKgAp
ACsALQAvADEAMgA0ADYAOAA6AD0APwBBAEMARQBHAEkASwBNAE8AUQBTAFUAVwBXAFkA
WgBbAF0AXgBeAF8AYABgAGAAYABiAGIAYABgAF0AXABbAFoAWQBXAFUAUQBOAEsARgBC
AD4AOgA2ADAAKgAnACIAHQAbABcAEwAQAAwACQAGAAMA///8//r/+P/4//f/9f/z//D/
8P/u/+3/7f/s/+v/6v/r/+v/6//r/+j/6P/o/+j/6f/p/+n/6f/o/+j/6P/o/+b/5v/m
/+b/6P/o/+j/6P/m/+b/5v/m/+b/5v/m/+f/5//n/+f/5//n/+f/5//n/+X/5f/l/+X/
5//n/+f/6P/m/+b/5v/m/+b/5v/m/+b/5P/l/+X/5f/l/+X/5f/m/+b/5v/m/+b/5f/l
/+X/5f/n/+f/5//m/+b/5v/m/+b/5f/l/+X/5f/k/+T/5P/k/+T/4//j/+P/4//i/+L/
4v/i/+L/4f/h/+H/4f/h/9//3//f/9//3//h/+D/4P/g/97/3v/e/97/3//f/9//3//f
/9//3//f/93/3f/d/93/3v/e/97/3v/g/+D/4P/g/+D/4P/g/+D/4P/g/+D/4P/g/+D/
4P/g/+D/4P/e/97/4P/g/+D/4P/e/97/3v/f/9//3//g/+H/4//k/+T/5P/i/+L/4v/i
/+T/5P/k/+b/5v/m/+f/5//l/+X/5f/l/+L/4f/h/+H/4//j/+P/4//i/+L/4v/f/93/
2//a/9n/2f/a/9r/2//b/9v/2f/Y/9f/1//W/9b/1v/V/9X/1f/X/9f/1//X/9f/2P/Y
/9j/2P/Y/9n/2f/Z/9n/2f/Z/9n/2f/Z/9r/2v/a/9r/2v/a/9r/2//b/9v/2//f/+f/
7v/5/wIADwAhADsAWwCGALgA5gAEAfoAvQB8AFkALwDh/5P/Xf8q//3+8/4L/y//Sf9Z
/2P/Zv9n/27/ev+J/53/sf/B/8z/1v/d/+H/5P/n/+n/6//s/+3/7v/v//D/8f/y//P/
9P/0//T/9v/2//b/9//4//j/9//3//j/+P/5//n/+f/6//r/+//7//3//f/+//7//v8A
AAAAAQABAAIAAgADAAMABAAEAAMAAgABAAIAAwAEAAUABgAGAAcACAAJAAoACwAKAAwA
DQAOABEAEgATABUAFgAYABoAHAAbAB0AHwAhACMAJAAmACgALAAuADEAMwA1ADcAOQA7
AD0APwBBAEMARQBHAEkASwBLAE0ATgBPAE8AUABQAFEAVABUAFQAVABUAFQAUgBSAE8A
TgBNAEwASQBHAEUAQQA+ADsANgAyACwAKAAkAB4AGgAXABIADQAJAAUAAQD+//r/9//0
//H/8f/u/+z/6v/o/+f/5f/j/+L/4v/g/9//3f/c/9v/2v/Z/9n/2f/Z/9j/2P/Y/9j/
2f/Z/9n/2f/Y/9j/2P/Y/9j/2P/Y/9j/2P/Y/9j/2P/Y/9j/2P/Y/9r/2v/a/9v/2f/Z
/9n/2f/Z/9n/2f/Z/9n/2f/Z/9n/2f/Z/9n/2v/a/9r/2v/a/9r/2v/a/9r/2v/b/9v/
2//Z/9n/2f/a/9r/2v/a/9r/2//b/9v/2//b/9v/2//a/9r/2v/a/9r/2f/Z/9n/2f/Y
/9j/2P/Y/9j/1//X/9f/1//W/9b/1v/Y/9j/1//X/9f/1//X/9X/1f/V/9X/1f/V/9T/
1P/U/9L/0v/S/9L/0//T/9P/0//V/9T/0v/S/9L/0v/S/9L/0v/T/9P/0//U/9X/0v/S
/9H/0P/P/87/zf/M/8r/yv/K/8z/yv/K/8v/y//J/8n/yf/J/8r/yf/J/8n/x//H/8f/
x//K/8r/yv/H/8X/w//C/8H/wf/C/8L/w//D/8P/wf/A/7//v/++/77/vP+7/7v/u/+7
/7v/u/+7/7v/vP+8/7z/vP+8/73/vf+9/73/vf+9/7//v/+//8D/wP/A/8D/wP++/77/
v/+//7//v//D/8f/0P/Z/+L/6//7/xEALQBQAHoApgDKANwAxwCMAFsAPwALALv/e/9K
/xv/9/71/hP/Mf9F/0//Vv9X/1j/YP9r/33/j/+h/67/uv/B/8f/yv/N/8//0f/S/9P/
1P/V/9b/1//Y/9n/2v/a/9r/3P/c/9z/3f/e/97/3//f/+D/4P/f/9//3//g/+D/4f/h
/+P/4//k/+T/5P/m/+b/5//n/+j/6P/p/+n/6//s/+z/7P/t/+7/7//w/+//8P/w//H/
8v/z//T/9f/2//j/+f/6//v//P/9////AAACAAQABgAFAAcACQALAA0ADgAQABIAFAAW
ABkAGwAdAB8AIQAjACUAJwApACsAKwAtAC8AMQAzADUANgA3ADcAOAA4ADkAOgA6ADoA
OgA6ADoAOAA4ADcANgA1ADQAMQAvAC0AKQAkACEAHAAYABQAEAAMAAYAAgD///r/9f/z
/+//6//o/+T/4f/e/9v/2//Y/9b/1P/S/9H/z//N/8r/yv/I/8f/yf/I/8f/xv/F/8X/
xf/F/8b/xv/G/8b/w//D/8P/w//E/8T/xP/E/8T/xP/E/8T/wv/C/8L/wv/C/8L/wv/C
/8L/wv/C/8P/w//D/8P/w//D/8P/w//D/8P/w//D/8P/w//D/8P/xP/E/8T/xP/E/8T/
xP/E/8T/wv/D/8P/w//E/8X/xv/I/8z/zv/Q/9L/1f/V/9X/1f/V/9X/1f/U/9T/1P/U
/9T/0//T/9P/0//S/9L/0v/S/9L/0f/R/9H/0f/Q/9D/0P/Q/9D/z//P/8//z//P/83/
zf/N/83/zf/P/87/zv/O/8z/zP/M/8z/y//L/8v/y//L/8v/y//L/8v/y//L/8v/yv/K
/8r/yv/K/8r/yv/K/8r/yv/K/8r/y//M/83/zv/O/87/zv/O/8z/zP/M/8z/zf/O/8//
0P/O/87/zv/O/83/zf/N/83/y//L/8v/y//K/8r/yv/K/8//zP/J/8j/x//G/8T/xP/E
/8T/xP/E/8T/xP/D/8L/wf/A/8D/wP/A/8D/vv++/77/vv++/77/vv++/77/vv++/77/
vv++/77/vv/A/8D/wP/A/8D/wP/A/8D/wP/A/8D/wP/C/8L/wv/C/8n/zv/T/9j/6P/4
/wgAGAA8AGAAhACoAJsAkACFAHoARAAQANz/qP96/07/Iv/2/gb/Fv8m/zb/QP9I/1D/
WP9g/w==
         </WaveFormData>
      </LeadData>
      <LeadData>
         <LeadByteCountTotal>10000</LeadByteCountTotal>
         <LeadTimeOffset>0</LeadTimeOffset>
         <LeadSampleCountTotal>5000</LeadSampleCountTotal>
         <LeadAmplitudeUnitsPerBit>4.88</LeadAmplitudeUnitsPerBit>
         <LeadAmplitudeUnits>��V</LeadAmplitudeUnits>
         <LeadHighLimit>2147483647</LeadHighLimit>
         <LeadLowLimit>268435456</LeadLowLimit>
         <LeadID>V3</LeadID>
         <LeadOffsetFirstSample>0</LeadOffsetFirstSample>
         <FirstSampleBaseline>0</FirstSampleBaseline>
         <LeadSampleSize>2</LeadSampleSize>
         <LeadOff>FALSE</LeadOff>
         <BaselineSway>FALSE</BaselineSway>
         <ExcessiveACNoise>FALSE</ExcessiveACNoise>
         <MuscleNoise>FALSE</MuscleNoise>
         <LeadDataCRC32>2975597338</LeadDataCRC32>
         <WaveFormData>
DAAMAAwADAAOAA4ADgAOAAwADAAMAAwACQAIAAcABgACAAAA/v/8/wAAAgAEAAYABgAG
AAYABgACAAAA/v/8//7/AAACAAQAAgACAAIAAgD///z/+f/2//j/+P/4//j/+v/8//7/
AAD///7//f/8//z//P/8//z//v/+//7//v/8//r/+P/2//j/+P/4//j/+f/6//v//P/5
//j/9//2//X/9P/z//L/9P/2//j/+v/6//r/+v/6//n/+P/3//b/9//4//n/+//6//n/
+P/5//n/+f/4//f/+P/5//j/+f/2//T/8//0//b/+P/5//z//v///wEABAAEAAUABQAD
AAEAAAD+//z/AAADAAUABQAEAAIAAAD+/wAAAAAAAAAA///9//n/9v/3//f/+P/4//j/
+P/3//T/9v/0//T/9f/0//X/9f/0//L/8P/s/+r/7f/v//D/8v/1//X/+P/4//X/9P/z
//L/8//z//P/8v/2//T/9//7//v//P8BAAQADAAaADEASgBtAJ0A2AASAUUBWAFDASIB
/gC+AGcAEgDA/3L/SP9H/1j/bf+A/5H/lv+U/5n/pv+4/8v/2//k/+n/7v/2//3/AAAA
AAEAAgAEAAcACAAIAAgABwAHAAUABQAGAAQAAgACAAcACAAKAAsADgAOAA4ADgAMAAwA
DAANAA8AEQARABIAFAAUABQAFAATABEADwANAA0ADAALAAoADAAQABYAGAAbABsAGwAe
AB0AHAAcABsAGQAZABgAFwAbAB4AIgAlACgAKAAoACoAKgAtAC4ALwAyADIAMgA2ADYA
NQA4ADkAPQA/AEEAQwBCAEMARABIAEgARwBJAEkATwBUAFkAXQBfAGEAYgBjAGIAYgBh
AF8AZABnAGsAbABtAG4AbgBuAGwAawBrAGsAaQBpAGgAZwBeAFoAVQBQAE4ASwBJAEYA
QwA9ADkANgAzADEALgArACgAIwAfABsAGgAYABUAEwAQAAwACAADAP//////////AQAA
AAAA/v/+//7//P/7//r/+f/4//b/9//4//X/9f/1//j/+P/4//X/8//y//D/7f/q/+n/
6f/t/+7/7//v/+//8P/w/+//8f/w//D/8P/r/+r/6v/r/+7/8v/0//b/9//2//X/9v/z
//D/7//x//H/8f/v/+3/7//x//P/9v/4//j/+P/4//r/+f/5//n/9//2//X/9f/1//b/
9v/2//f/9//3//f/9P/z//P/9P/w/+3/6//p/+n/6f/p/+n/6//t/+7/7//v/+//8P/y
//L/8v/y//D/7P/p/+f/5f/o/+v/6v/q/+v/6v/p/+n/6//s/+z/7f/r/+r/6f/o/+j/
6P/p/+n/5v/j/+H/4P/g/+D/4P/h/+H/4f/h/9//4//j/+L/4f/j/9//2f/Z/9j/2v/c
/97/4P/d/9z/3P/b/97/3//i/+T/5//n/+f/5//p/+f/5//m/+P/4f/h/9//4f/i/+X/
5P/k/+X/5//o/+n/6f/n/+f/5v/m/+b/5v/m/+X/4v/g/+D/3v/c/9z/3v/e/97/3//d
/9v/2v/Y/9T/0//R/9D/zf/L/8f/xv/H/8j/yv/N/9D/0v/T/9T/1P/S/9L/0f/Q/87/
zf/N/9D/1P/V/9b/2P/Y/9j/2f/V/9P/0P/O/9D/1f/Z/9n/3P/h/+T/7v/8/w0AJgBN
AH8AvgAEATkBPAEZAfYA1ACQADcA5P+U/0r/KP8z/0j/Wf9o/3P/dP90/3f/fv+I/5X/
p/+0/73/wv/K/9P/2v/e/9//4P/i/+H/4P/e/9z/3f/d/9v/2//h/+L/4//m/+r/6v/r
/+v/7v/w//L/9P/z//L/8f/x//b/+f/6//z//P/8//z//P/8//v/+v/5//z//v8AAAIA
BAAIAA4AEAAOAA0ADAAOABEAEgAUABUAEwATABIAEQAVABgAHAAfACEAIgAjACYAJQAn
ACcAJwAoACgAKAAsAC8ALwAzADUANwA5ADsAPQBBAEMARQBKAEkASQBMAE0ATQBQAFMA
VQBZAFsAXABdAGAAYgBjAGMAZABlAGcAZgBlAGQAYgBgAFwAWwBbAFsAXABdAF0AXQBa
AFgAVQBSAEwARwBDAD4AOwA1ADEALgAqACcAIwAfABgAEQALAAUABAACAP///f8AAAAA
AAD//wQACwASABkAHAAcAB0AHAAZABgAFQATABQAFQAWABYAFgAYABYAFwAVABYAFAAS
ABEAEQASABIAEwASABMAFQAWABYAFgAVABUAFgAWABUAFwAWABYAFgAWABYAFwAZABgA
GAAWABQAEQAOAAsACgALAAwADwAVABgAGQAYABcAFgAVABQAFAAYABgAGAAYABgAFwAX
ABcAFAASABAADwAQABIAEwAUABIAEQAQAA8AEQARABIAFAATABEAEAAPAA8ADwAPAA8A
DwAPAA4ADQALAAkACAAIAAcABAABAPz//f/9//7///8CAAUABAAEAAQABAAEAAUAAgAC
AAEAAQACAAIAAgACAAMAAgACAAEAAQABAAIABAACAAIAAgADAAMAAwADAAEAAgD///v/
9//4//n/+v/7/wEA/f/4//n/+v/7//z//f/+/wAAAQD///3//f/8//3//f/9//3//v/9
//7//v8AAAEABAAFAAQABAAGAAQAAQABAAIAAgAFAAUAAwADAAQABAAEAAQABQAFAAMA
AgD9//r/9//2//T/8v/w/+//8P/v/+//7v/w//H/8f/y//L/8f/u/+7/6f/o/+j/6f/t
/+7/7v/u/+z/6v/q/+n/6v/q/+v/7f/p/+r/6P/m/+r/7P/u//H/8//z//L/8v/u/+v/
5//p/+r/8//8/wIACgAbADoAYwCTAMwADgFHAWQBVQE0ARIB2ACDAC4A3v+O/1b/Sf9c
/3H/gP+J/4r/hv+H/5D/nP+v/8X/2v/l/+z/8v/1//j/+P/5//r//P/7//z//P/8//v/
+//5//n///8AAAEABAAJAAoADAANAAwACgAIAAYABQAEAAMAAwAHAAsADQAQAA0ADAAL
AAoADQAPABEAEwATABIAEQAQABAAEgAWABYAGQAZABkAHAAeAB4AHwAfAB8AIQAiACMA
IgAiACMAIwAnACgAKQAsACwALwAwADEAMAAuACwALgA0ADUAOgA9AD0APQA9AD0APQA9
AD0AQABGAEkATwBTAFMAVgBZAFsAXQBfAGAAYQBiAGIAYQBfAGMAZwBsAG4AbABsAGsA
agBqAGsAbQBvAG4AbQBrAGkAZABiAF8AXABXAFMAUABMAEMAOwA1ADAALgAtACsAKQAm
ACEAHQAZABcAFgAUABMADwAMAAkABQABAAEAAQABAAIAAgADAAIAAgACAAAA////////
///+//r/+v/2//X/9v/6//v//P/7//v//P/8//r/+P/4//n/+v/6//r/+f/1//T/8v/v
//P/9P/2//j/+P/4//n/+//6//z//P/8//z/+v/4//j/9P/y//L/9f/7//3//f/9//3/
/f/9//7/AgACAAIAAgACAAEAAQABAP///v/9//3/AAACAAMABAADAAMAAwADAP7/+//5
//j/+f/5//r/+//8//3//v////v/+//6//n/9//1//T/9P/3//j/+f/4//b/9f/1//X/
9f/3//X/9P/z//L/8f/x//P/9P/0//X/9v/2//b/9v/3//b/9v/1//L/8f/x//L/9P/0
//T/9f/1//X/9f/z//f/9//2//X/8v/x//D/7//s/+v/6v/p/+j/7P/y//T/9P/0//T/
9P/y//D/7//t/+//7//x//L/8//z//P/8//y/+//7v/s//D/8//4//v//P/8//7//P/4
//f/9//2//n/+f/3//f/+f/6//v//P/7//v/+f/4//X/8v/v/+7/8f/y//P/9f/z//H/
8P/u/+7/7//v//D/7f/r/+f/5v/m/+j/6//v//D/8P/v/+7/7f/q/+n/5//m/+T/4//j
/+X/6P/o/+j/6//s/+3/7//u/+3/6//q/+T/5f/n/+3/8v/1//b//P8KACEAQgBtAKUA
6AAqAVMBVAE1ARYB7gCoAFEA/P+o/2T/SP9P/2b/d/+A/4P/iP+O/5v/qP+2/8f/1//k
/+v/8P/0//f/+v/5//n/+f/6//r/+v/5//j//P/9//z//f8CAAIAAgAEAAQAAgABAP//
/f/8//v/+v/9/wAAAwAHAAkACwALAAwACQAIAAcABgAJAAsADQAPAA0ADAALAAoACAAI
AAoACAAIAAcABgAIAAwADgARABMAFQAXABgAGQAZABoAHAAdABoAGAAWABYAFwAbAB0A
HwAhACIAIwAoACcAJQAnACcAKQArAC0ALwAyADUAOAA+AEIAQwBHAEkASgBMAE4ATwBP
AE8ATgBNAFMAVgBYAFkAWgBbAF0AXABeAF4AXQBcAFgAVwBXAFcAWgBbAFsAWwBXAFYA
VABSAE0ASQBGAEIAOgAxACoAJAAjACEAHgAbABoAFQARAA0ACwAKAAgABwAFAAIA///7
//X/8//x/+//8v/y//P/8v/y//L/8P/v//H/8f/x//D/7f/s/+f/5f/m/+r/6//s/+v/
6//s/+z/6//q/+v/7f/s/+z/7P/r/+j/6P/n/+X/6P/o/+n/6v/q/+r/6//t/+r/6v/o
/+b/5f/i/9//3v/e/97/4P/l/+b/5//m/+X/4//h/9//3v/i/+T/5v/o/+j/5//n/+f/
6v/q/+r/6//q/+r/6f/o/+X/4//h/9//4v/j/+X/6P/k/+H/3//d/97/3//g/+H/4P/h
/+H/4f/h/+H/4v/k/+P/4v/h/97/2//Z/9j/1//a/93/3P/c/97/3v/e/9//3f/e/97/
3//g/+D/4P/g/9z/2v/Z/9f/1v/V/9X/1v/Y/9r/3P/f/97/3f/c/9n/2//b/9r/2f/X
/9X/1//e/+D/4P/g/+D/3v/e/9//3//b/9n/2f/Y/93/3//h/+P/5P/j/+T/5P/i/+P/
5v/n/+b/5v/o/+b/5v/n/+n/6v/r/+v/6f/p/+f/5v/l/+T/5P/j/+D/3v/g/+D/4P/i
/+L/4v/i/+P/5f/j/+L/4P/f/9//3v/e/97/3f/a/9r/1f/U/9T/1f/Y/9r/2//c/93/
3P/d/93/2//a/9r/2//d/+D/4P/g/9//3v/d/93/3v/f/9//4P/i/+P/4//h/+D/3//m
//b/DAAjAEQAbwCjANwAFgE3ASwBDQH0AMoAegAfAMz/ev8+/yj/Of9W/2n/dv97/3b/
dv99/4z/nv+3/8v/1P/Z/9z/3P/f/+T/5//p/+v/7v/v//D/8P/w/+7/7f/q/+n/7v/u
/+7/8P/0//T/9f/1//b/9v/2//b/9P/0//T/9f/1//f/9//4//r/+v/6//r/+f/5//n/
+f/5//j/9//2//j/+v/+//7/////////AgACAAIAAwADAAUABwAIAAkADAAOABEAEwAW
ABYAFgAYABcAGQAZABkAFwAWABUAGAAfACEAJwArAC8AMQAzADUANQA1ADUAOAA7AD0A
QgBFAEMARABFAEUASwBPAFIAVQBYAFoAWwBbAF0AXwBiAGIAYABgAF8AXgBZAFcAVgBV
AFIAUQBPAE0ASwBMAEwATABJAEUAQgA+ADYALwAqACYAJQAlACQAIwAgABsAFwATAA8A
DAAIAAUABwAGAAUAAwD///3/+//5//n/+P/4//b/+f/6//n/+f/3//f/9//2//b/+P/2
//f/9f/2//T/8v/0//X/9//4//f/9v/3//n/+v/6//r/+f/4//j/9//1//X/9P/0//T/
9P/0//X/9//2//j/+P/4//b/9P/y//L/8P/u/+7/8f/2//n/+v/7//v/+//7//z//P/8
//z//P/6//n/+f/5//r/+v/6//v//f/+//7//v/5//f/9f/z//L/8f/x//L/9P/1//f/
+f/2//X/9P/z//H/8f/w/+//8P/v/+//8P/u/+z/6v/m/+f/5//o/+n/7v/x//D/8P/t
/+z/6//r/+3/7v/u/+//7v/u/+7/7v/w//D/8f/x/+7/7f/t/+7/6//q/+n/6f/r/+3/
7//v//H/8f/w//D/8P/w//D/7//u/+7/7f/v/+//8f/y//P/8//z//P/8f/t/+v/6P/o
/+n/7P/t//H/8v/1//T/8v/x//H/8P/y//P/8v/z//b/9v/2//b/9P/z//D/7v/q/+j/
5v/m/+n/6v/r/+3/6//p/+j/5v/i/+H/3//e/+D/4f/g/+L/3v/e/9//4f/l/+b/5v/m
/+j/5v/m/+X/5f/k/+T/5f/l/+j/6P/o/+b/5v/m/+f/5f/j/+D/3v/e/9//5f/r//D/
7//0//r/BAARACYARQBzAK4A8AAvAVQBSwEmAQYB1AB/ACQA1P+I/07/P/9O/2P/dP+D
/4j/hv+B/4L/jP+f/7f/yP/T/9z/5v/r/+z/7P/r/+r/6v/t/+7/7v/u//P/9f/1//f/
9//2//X/9v/2//b/9//3//v//P/9//7//v/+//7////+/////v/+/wEAAgADAAQABQAF
AAUABQAEAAQABAAEAAIABAAIAAgACwALAAsADgAOAA4ADwAPAA8AEQASABMAFQAWABgA
GQAaABoAGgAcABwAHwAgACEAIwAkACUAKgAtAC0AMQAzADQANQA2ADcAOwA9AD8ARABE
AEUASQBLAE0AUABTAFUAVQBVAFQAUwBZAFwAXgBfAGEAYwBmAGYAZgBmAGUAZABiAGEA
YQBhAGMAYwBiAGEAXgBcAFkAVgBPAEsASABEADwAMwAsACYAJgAlACMAIQAgABsAFwAT
AA8ADAAIAAUABQAEAAMAAQD///////////7//P/7//j/+P/4//b/9f/1//X/9f/0//D/
8P/s/+v/7P/w//H/8v/x//H/8v/y//D/7v/u/+//8P/w//D/7//v//D/8P/v//H/8P/w
//D/6//q/+r/6//t//D/8f/y//L/8P/u/+7/6v/o/+j/6//x//P/8//z//P/8//z//T/
9f/0//P/8v/z//P/9P/1//b/9v/2//f/9v/2//X/9P/z//P/8//z//T/8//z//T/8v/x
//H/8f/v/+//7//v/+//7//u/+3/7v/t/+3/7v/u/+7/7v/s/+v/6//s/+3/7v/v/+z/
6v/r/+r/6f/p/+n/6v/q/+v/6v/q/+r/6v/r/+r/6v/p/+r/5//m/+X/5P/l/+b/6P/p
/+n/6f/r/+z/7f/t/+3/7f/t/+v/6//q/+r/6//u/+//7v/u//D/7v/u/+//8f/y//H/
8f/v/+//8P/w//D/8P/x//H/7//u/+z/6v/o/+j/6P/o/+j/6f/n/+X/5P/i/+P/4//i
/+L/4v/h/97/3v/b/9r/2v/b/93/3v/e/97/3//e/9//3//f/97/3v/f/9//4v/i/+L/
4v/i/+L/4//j/+P/4v/i/+L/4//j/+X/6P/p/+z/8v/+/xMAMgBXAIkAwAACAUEBYgFV
AToBIAHoAI0AMgDg/4r/Tv8//1L/af92/4H/hv+E/4H/gv+O/6P/uf/I/9P/3P/i/+f/
6P/s/+3/7v/w//H/8v/y//L/9f/1//P/8//2//b/9v/4//j/+P/5//n/+v/6//r/+v/8
//z//P/9//3//////wAAAgACAAIAAgAAAP///v/9/wAAAAAAAAAAAQAEAAkACgAKAAkA
CAAKAAsADAAOAA8ADwARABIAEwATABQAFgAXABcAFgAVABYAGQAdAB8AIQAkACQAJAAo
ACkAKQAtAC8AMwA1ADcAOQA6ADsAPABAAEAAPwBBAEEARQBKAE8AUwBXAFkAWgBbAGAA
YgBjAGMAZQBnAGoAagBoAGYAYwBgAGIAYwBlAGcAZgBlAGMAYQBcAFoAVwBUAE8ASwBI
AEQAOwAzAC0AKAAiAB8AGwAXABUAEQAOAAsACAAGAAMAAQABAAAA///9//v/+//7//v/
9//0//L/7v/w//D/7v/t//D/8f/y//L/7//u/+n/5//m/+j/5//m/+n/6//u//D/7P/q
/+r/6//s/+z/7P/r/+3/7v/u/+3/6//o/+b/5P/k/+b/6f/t/+7/8P/w//D/7//s/+n/
6P/p/+r/7f/z//T/9f/0//P/8P/v/+7/7v/z//T/9f/2//T/8//z//P/8P/u/+z/6//v
//L/9P/2//P/8//z//P/7//t/+z/7P/v/+//8P/x//H/8f/x//H/7f/r/+j/5f/n/+f/
6P/q/+7/7v/u/+z/6P/n/+f/5//r/+3/6//q/+r/6v/q/+v/5//m/+T/4//l/+b/5//o
/+T/4v/h/9//4P/h/+P/5v/k/+T/6P/o/+j/6P/o/+j/6P/p/+n/5v/l/+b/5v/q/+v/
7P/t/+3/6//r/+r/6v/r/+7/7//u/+z/7P/o/+b/5f/l/+T/5//p/+n/6//u/+7/7v/u
/+//7//t/+z/5//k/+H/4P/i/+L/4v/j/+X/4//i/+D/3f/d/9z/3P/c/9v/2P/Y/9T/
1P/V/9f/2v/c/93/3v/e/9z/3P/b/9j/1v/V/9X/2P/c/93/3v/c/9z/3P/d/93/3f/c
/9z/2P/Z/9//4//i/+H/4v/o//T/BwAiAEcAdQCuAOwAJQFMAU8BOAEgAfoArQBKAO7/
lv9S/zn/RP9b/2z/d/9+/37/ff+A/4z/nf+z/8b/0//a/9z/3//i/+X/5//p/+z/7f/u
/+7/7v/t/+3/6//r/+z/7P/s/+7/8//0//b/9//3//b/9f/0//L/8v/y//P/9//5//n/
+v/8//z//P/8//v/+f/3//X/+v/8//7/AAAAAAIABgAGAAUABQAFAAgABwAGAAYABQAF
AAcACAAJAAwADgARABMAEgAQAA4ADgAQABMAFAAVABgAGAAYABwAIQAhACUAJwApACsA
LQAvAC8ALwAvADIAMwAzADYANwA8AEAARABHAEkASwBMAE0ATgBQAFEAUQBTAFUAWABY
AFoAXABdAF4AXABbAFsAWwBaAFkAVwBVAFAATgBLAEgAQgA9ADkANAAxAC0AKwAqACUA
IwAgAB0AGAATAA8ACwAGAAIA/f/5//v/+v/5//f/9f/1//X/9f/1//T/9P/y//H/8P/t
/+v/6v/p/+j/5v/m/+j/5v/n/+f/6v/q/+r/6f/p/+r/6v/n/+T/4//j/+T/5P/k/+P/
5P/m/+f/5//m/+T/4//i/+H/4v/k/+f/5v/o/+j/6P/m/+T/4v/i/+L/4P/g/+P/5f/n
/+f/5//p/+n/6f/q/+z/7P/s/+z/6v/n/+X/4//n/+j/6f/r/+n/6P/m/+T/5P/l/+b/
5//n/+f/6P/q/+z/6//r/+v/6//r/+v/6//o/+f/5f/j/+T/5f/n/+r/6v/q/+r/6P/n
/+f/6P/p/+n/6f/l/+L/3//e/93/3f/g/+L/4//l/+T/5P/k/+T/4f/g/+D/3//g/9//
3//g/97/3v/e/9//3f/d/93/2//h/+H/4P/f/+D/4f/i/+P/4//h/+T/4//i/+H/4P/g
/+D/4f/h/+P/4//l/+b/5f/l/+X/5f/n/+X/5f/k/+L/4//m/+f/6f/q/+3/7P/q/+n/
6f/o/+f/5f/h/9//4//m/+n/7P/q/+n/5v/k/+P/4v/h/+L/4v/i/+L/4//k/+P/4//i
/9//3f/a/9j/2v/b/9r/3P/a/9r/2//d/9//4P/g/+D/4P/e/97/3f/a/9j/1//X/9T/
1v/V/9T/1//Y/9n/2//c/93/3f/e/+D/4f/h/+H/4P/f/+D/6v8AAB0APgBrAKMA4AAY
AUEBRAEpAQ4B5ACaAEMA8P+c/1T/NP83/07/Y/90/3//gv+E/43/nP+s/7v/xf/O/9P/
2v/g/+n/7v/t/+3/7f/u//D/8v/z//T/9P/z//D/7//z//T/9f/4//r/+v/7//v//v/+
//7//v/9//z/+//7////AQABAAIAAQAAAP///v8BAAMABQAHAAYABgAGAAYACAAKAA4A
DgANAA0ADQAQAA4ADAALAAkACwANAA4ADwARABIAFAAVABcAGAAZABwAHQAhACMAJQAj
ACIAIQAkACYAJQAoACkALgAxADQANwA1ADUANQA4AD0APwBEAEcARwBKAE0ATwBTAFUA
VgBXAFoAXABdAF0AXgBfAGEAYABiAGIAYQBgAF0AWwBaAFkAWwBbAFoAWQBTAFAATABI
AEUAQQA+ADoANQAvACsAKAAjACEAHgAbABgAEwAPAAsACQAIAAYABQADAAAA/f/5//f/
9//3//f/+v/6//v/+v/8//z/+v/5//f/9//3//b/9//4//X/9f/0//b/9f/0//f/9//4
//j/9//2//f/+f/4//b/9P/x//H/8v/y//H/9P/0//X/9v/1//b/+P/7//r/+v/4//b/
+P/2//T/9P/0//L/8v/1//j/+f/4//f/9//3//f/+P/4//b/9P/y//H/7//u/+3/8P/w
//D/8f/x//L/8v/y//P/8//z//P/8P/v/+//8P/y//H/8f/x//P/8//z//P/8f/x//D/
7//r/+n/6P/o/+v/7P/t/+z/6//r/+z/7f/t/+//7f/s/+n/6P/n/+f/5f/m/+b/5//q
/+z/7v/w/+//7v/u/+3/6//p/+j/6P/p/+r/6//t/+z/6//q/+f/6//r/+r/6f/r/+v/
6//r/+v/6//r/+z/6//q/+n/6P/m/+b/5//n/+j/6f/s/+7/7v/t/+z/6//t/+v/6//q
/+z/7f/w//H/8f/w//H/7v/v/+//8P/w/+//7//t/+3/7P/s/+z/7P/u/+//7v/u/+z/
6v/o/+j/6P/o/+j/6f/m/+P/4f/e/93/3f/c/9z/3f/d/9v/3P/d/97/4P/j/+T/5P/j
/+L/3//c/9v/2f/b/9z/3v/h/+H/5P/k/+T/4f/g/9//3//i/+P/4//k/+T/5f/l/+f/
6P/r//D/+v8KAB8AOgBjAJsA3AAgAU0BTAEpAQgB3ACQADcA7P+e/1r/Ov8//1L/Y/90
/4H/hP+C/4P/iv+Y/6//w//M/9X/3v/k/+f/6P/n/+f/5//o/+v/7P/s/+z/7f/t/+v/
6//v//D/8f/0//T/9P/1//X/9v/2//b/9v/1//T/8//z//b/+f/6//z//v/+//7//v//
//////////3//P/7//r/+f/6//3//P///wEAAwAIAAYABgAHAAcACQALAAwADQANAA4A
EAARAA8ADgANAA4AEQAVABcAGQAcABwAHAAgACMAIwAnACkAKAApACoAKwAvADEAMwA4
ADoAOwA/AEEAQwBGAEkASwBLAEsASgBJAE4AUgBVAFcAWQBbAF4AXgBeAF4AXQBcAFgA
VwBXAFcAWQBZAFgAVwBSAFAATQBKAEUAQQA+ADoANAAtACgAJAAfAB0AGgAXABQADwAL
AAcABgAEAAEA///9//r/9//z//D/7//u/+3/7//u/+7/7P/s/+z/6v/p/+f/5//n/+b/
5v/m/+L/4f/i/+b/5//o/+b/5f/l/+T/4P/e/97/3//h/+L/4//j/+P/5P/k/+P/4//i
/+L/4v/g/+D/4f/j/+L/5P/k/+T/5v/k/+L/4v/j/+L/4//n/+f/5//l/+P/5P/l/+b/
6P/p/+j/5//m/+j/5//n/+f/5f/k/+P/4//g/+D/3//e/9//4f/j/+X/5P/j/+P/5P/k
/+P/4//j/+H/4f/h/+H/4P/h/+H/4f/c/9n/1//W/9f/1v/V/9L/0v/R/9H/0f/S/9P/
0P/O/8//zv/N/83/y//M/8z/zf/M/8z/yv/K/8r/yv/I/8j/yf/J/8v/y//N/87/zf/N
/83/zf/N/8v/y//K/8z/zf/Q/9H/0f/Q/9H/zv/P/8//0P/Q/9H/0f/P/8//zf/M/8v/
yv/O/8//zv/O/8z/yv/I/8j/xv/G/8b/x//J/8f/xv/E/8P/w//C/8L/xP/D/8D/wP++
/77/v//B/8L/wv/B/8D/wv/A/8D/v//A/8D/wf/D/8L/xP/D/8L/wv/C/8L/w//D/8P/
wv/C/8L/w//D/8P/wv/F/8j/zP/a//H/DAAxAGMAnADaABsBQgE9ASgBEgHgAIcALADW
/4D/Ov8l/zT/Sf9Y/2P/aP9o/2f/bP94/4f/mf+m/7P/vP/C/8f/yP/M/83/zv/Q/9H/
0v/S/9L/1f/V/9P/0//W/9b/1v/Y/9n/2P/Y/9f/2P/Y/9j/2P/a/9r/2v/b/9z/3f/c
/9z/2//a/9n/2P/c/93/3v/f/+L/4v/i/+L/4P/i/+b/5v/l/+X/5f/o/+b/5v/n/+f/
5//p/+r/6//t/+7/8P/x//L/8v/y//T/9P/3//j/+f/8//z//P8AAAMAAwAHAAkACwAN
AA8AEQASABMAFAAYABsAHQAiACUAJQAoACsALQAxADMANAA1ADoAPAA9AD0APQA/AEIA
QgBAAD4AOwA4ADkAOQA6ADsAPQA9ADwAOwA0ADIALwAsACcAIwAgABwAEwALAAUAAAD9
//v/+P/1//L/7f/p/+X/5P/i/9//3f/c/9r/2P/V/9H/0f/R/9H/z//O/87/zP/M/8z/
yv/J/8n/yf/J/8j/yP/I/8T/w//D/8b/xv/G/8T/wf+//7z/vv++/8D/w//D/8L/wf+/
/8H/wv/C/8H/wf/A/8D/wP/A/8D/wf/D/8L/xP/E/8T/wv/A/77/vv+6/7j/uP+7/8D/
w//E/8X/xf/F/8X/xv/I/8j/yP/I/8r/yf/J/8n/y//K/8n/yf/G/8b/xf/E/8X/xf/F
/8X/xv/F/8X/xv/G/8X/xf/F/8X/xf/F/8X/wf/B/8D/v/+8/7v/u/+8/7//wP/B/8D/
vv+9/73/vf+//8H/v/++/7r/uP+2/7X/uP+6/7v/vf++/77/vv++/7//vv++/73/vf+9
/77/wP++/77/vv+//77/vf+8/7n/v/+//77/vf++/7//wP/B/7//v/+//7//wf/C/8P/
xP/C/8P/w//D/7//vP+6/7n/uv+8/7//wf/C/8H/wv/C/8D/wP+//77/vf+8/7r/uv+6
/7r/uv+6/7r/uv+4/7b/tP+y/7D/rv+s/6r/rf+u/6//sP+y/7L/sv+y/7L/sv+y/7L/
sf+w/6//rv+x/7L/s/+0/7L/sv+y/7L/r/+u/63/rP+v/7D/sf+y/7P/tP+1/7b/xP/Q
/9z/6P8WAEQAcgCgAMAA4AAAASAB7wC+AI0AXAATAMr/gf84/z3/QP9D/0b/TP9S/1j/
Xv9m/w==
         </WaveFormData>
      </LeadData>
      <LeadData>
         <LeadByteCountTotal>10000</LeadByteCountTotal>
         <LeadTimeOffset>0</LeadTimeOffset>
         <LeadSampleCountTotal>5000</LeadSampleCountTotal>
         <LeadAmplitudeUnitsPerBit>4.88</LeadAmplitudeUnitsPerBit>
         <LeadAmplitudeUnits>��V</LeadAmplitudeUnits>
         <LeadHighLimit>2147483647</LeadHighLimit>
         <LeadLowLimit>268435456</LeadLowLimit>
         <LeadID>V4</LeadID>
         <LeadOffsetFirstSample>0</LeadOffsetFirstSample>
         <FirstSampleBaseline>0</FirstSampleBaseline>
         <LeadSampleSize>2</LeadSampleSize>
         <LeadOff>FALSE</LeadOff>
         <BaselineSway>FALSE</BaselineSway>
         <ExcessiveACNoise>FALSE</ExcessiveACNoise>
         <MuscleNoise>FALSE</MuscleNoise>
         <LeadDataCRC32>4197965204</LeadDataCRC32>
         <WaveFormData>
6v/q/+r/6v/q/+r/6v/q/+7/8P/y//T/9P/0//T/9P/0//T/9P/0//T/9P/0//T/9P/0
//T/9P/y//L/8v/y//L/8v/y//L/8P/w//D/8P/w//D/8P/w//D/8P/w//D/7v/u/+7/
7v/u/+7/7v/u/+z/7P/s/+z/7v/u/+7/7v/u/+7/7v/u/+7/7v/u/+7/7P/s/+z/7P/s
/+z/7P/s/+z/7P/s/+z/7P/s/+z/7P/s/+z/7P/s/+z/7P/s/+z/7P/s/+z/7P/s/+z/
7P/u//H/8f/x//H/8v/y//L/8v/y//L/8v/y//P/9P/0//X/9f/1//b/9v/2//b/9f/1
//X/9//3//f/9//3//f/9v/z//D/7v/s/+7/7//v/+//7//t/+3/6//p/+n/6P/o/+f/
5//m/+X/4//k/+T/5P/k/+T/5P/k/+b/5v/m/+b/5P/k/+T/5P/m/+b/5v/m/+f/5//n
/+f/6P/o/+j/6P/o/+j/6P/o/+X/4//j/+X/6//3/wsAIwBGAHcAsQD0ADcBYwFeAT0B
EwHYAI4ARwAEAMX/ov+Y/5j/nf+j/6j/pv+l/6f/r/+6/8n/1v/d/+T/6P/s/+3/7v/u
/+//7//v//D/8P/w//H/8f/x//L/8v/y//P/8//z//H/8v/y//P/9P/0//T/9P/0//X/
9f/1//f/9//3//j/+v/7//v//P/8//3//f/+/wAAAAABAAEAAAABAAEAAgACAAMAAwAD
AAQABAAFAAcABQAFAAYABwAIAAkACgAKAAsADAANAA4ADwAPABAAEQASABMAFAAWABUA
GAAYABoAHAAeAB8AIAAjACQAJgApACkAKwAtAC8AMQA0ADYAOAA4ADoAPAA+AEAAQgBF
AEYARQBGAEgASQBIAEkASQBJAEkASQBKAEoASABIAEcARgBEAEIAQAA9ADsAOAA1ADIA
LQAqACYAIgAgAB0AGQAVABMAEAAMAAkABwAEAAIAAAD+//z/+v/4//b/9v/z//P/8v/x
//D/7//u/+3/7f/t/+z/6//r/+r/6v/q/+r/6v/n/+f/5//m/+j/5//n/+f/5//n/+f/
5//n/+b/5v/m/+b/5v/m/+b/5v/m/+b/5v/n/+f/5//n/+f/5//o/+j/6P/o/+j/6P/o
/+n/6f/p/+r/6v/q/+r/6v/r/+v/6//r/+z/7P/s/+z/7P/s/+z/6v/r/+v/6//r/+v/
6//q/+r/6v/q/+r/6P/n/+f/5//o/+j/6P/o/+b/5v/m/+b/5v/m/+b/5v/m/+X/5f/l
/+X/4//j/+P/4//j/+P/4//j/+L/4v/i/+D/4P/g/9//4f/h/+H/4f/h/+D/4P/g/97/
3v/e/97/3v/e/97/3v/g/+D/4P/g/97/3v/e/97/3v/e/97/3v/e/97/3v/e/97/3P/c
/9z/3P/e/97/3v/e/9z/3P/e/9//4f/h/+H/4v/g/+D/4P/g/+D/4P/g/+H/4v/i/+P/
4//l/+b/5v/m/+T/4//j/+P/5f/l/+X/5f/l/+X/5P/j/+D/3v/c/9z/3f/d/93/3f/b
/9v/2f/X/9f/1v/W/9X/1f/U/9P/0//U/9T/1P/U/9T/1P/U/9T/1P/U/9T/1P/U/9T/
1P/U/9T/1P/U/9X/1f/V/9X/1v/W/9b/1v/W/9b/1P/U/9H/z//N/8//1//l//n/EwA6
AG0AqQD0ADkBXwFWATMBCQHMAH4ANQDu/7H/kP+G/4b/if+P/5T/lP+P/5H/l/+i/6//
vv/H/87/1P/Y/9n/3P/c/93/3f/d/9z/3P/c/93/3//f/+D/4P/g/+H/4f/h/+H/4v/i
/+P/5P/k/+T/5P/k/+X/5f/l/+f/5//n/+j/6P/p/+n/6v/q/+v/6//s/+z/7P/t/+3/
7v/v/+//8P/x//P/9P/1//n/+v/8/////////wAAAQACAAMABAAEAAUABgAHAAgACQAJ
AAoACwAOAA8AEAASABEAFAAUABYAGAAaABsAHAAfACAAIgAlACcAKQArAC0ALwAyADQA
NgA4ADoAPAA+AEAAQgBFAEYARwBIAEoASwBMAE0ATQBNAE8ATwBQAFAATgBOAE0ATABK
AEgARgBDAEEAPgA7ADgAMwAwACwAKAAlACMAIAAdABsAGAAUABEAEQAOAAwACgAKAAgA
BgAEAAUABgAEAAUABgAFAAQAAwAAAP////////7//f/9//z//P/8//z//P/7//v/+//6
//r/+f/5//n/+f/5//n/+f/5//j/+P/4//r/+v/6//r/+P/4//j/+P/5//n/+f/5//v/
+//8//z//P/8//z//P/+/////////wAAAAAAAAAAAAABAAEAAQABAAIAAgACAAIAAgAC
AAIAAAABAAEAAQABAAEAAQAAAAAAAAAAAAAAAAD////////+//7//v/+//z//P/8//z/
+v/6//r/+v/6//n/+f/5//v/+f/5//n/+f/5//n/+f/3//b/9v/2//b/9v/2//X/9//3
//f/9//1//T/9P/0//T/9P/0//T/9P/0//T/9P/0//T/9P/0//T/9P/0//T/9P/0//T/
9P/y//L/8v/y//L/8v/y//L/8v/y//L/8v/y//L/8v/y//L/9P/1//X/9f/1//b/9v/2
//b/9v/2//b/9v/3//j/+P/5//n/+f/6//r/+v/6//n/+f/5//v/+//7//v/+//7//r/
+f/2//T/8v/y//H/8f/x//H/8f/x/+//7f/r/+r/6v/p/+v/6v/p/+n/6P/o/+j/6P/q
/+r/6v/q/+j/6P/o/+j/6P/o/+j/6P/q/+r/6v/r/+v/6//r/+z/7P/s/+z/7P/s/+r/
6v/n/+X/4//h/+f/8/8DABsAPgBtAKcA7AA5AXUBhgFtAUcBEgHIAHkALgDp/7b/oP+c
/5//pf+q/6r/p/+n/6v/tv/D/9L/3f/k/+r/7v/v//L/8v/z//P/8//0//T/9P/1//X/
9f/2//b/9v/3//f/9//3//j/+P/5//j/+P/4//j/+v/7//v/+//7//v/+//8//z//f/9
//7//v//////AAAAAAAAAQABAAIAAwADAAQAAgADAAMAAwAEAAQABQAHAAcABwAIAAkA
CgALAAwADAANAA4ADwAQABEAEQASABMAFAAVABYAGAAZABwAHAAeACAAIgAjACQAJwAo
ACoALQAvADEAMwA1ADcAOgA8AD4AQABCAEQARgBGAEgASwBMAE0ATgBQAFEAUgBTAFMA
UwBVAFUAVgBWAFQAVABTAFIAUABOAEwASQBFAEIAPwA8ADkANgAyAC4AKgAnACMAHwAb
ABgAFAARABEADgAMAAoABgAEAAIAAAD+//7/+//7//j/9//2//X/9P/z//P/8//y//H/
8f/w//D/8P/w//D/7//v/+//7v/u/+3/7f/t/+3/7f/t/+3/7//u/+7/7v/u/+7/7v/u
/+7/7v/u/+7/7//v/+//7//v/+//8P/w//D/8P/w//D/8v/z//P/8//0//T/9P/0//b/
9//3//f/9f/2//b/9v/4//j/+P/4//j/+f/5//n/+f/5//n/+P/2//b/9v/2//b/9f/1
//X/9P/0//T/9P/0//T/9P/0//L/8v/y//L/8v/x//H/8f/x/+//7//v//H/8f/x//H/
8f/w//D/8P/w//D/8P/v/+//7//v/+//7//u/+7/7v/u/+7/7v/u/+7/7v/u/+7/7v/u
/+7/7v/u/+7/7v/u/+z/7P/s/+z/7P/s/+z/7P/s/+z/7P/s/+z/6//r/+z/7P/s/+z/
7P/s/+z/7P/s/+z/7P/u/+//7//v/+//8P/w//D/8P/w//D/8P/w//H/8v/y//P/8//1
//b/9v/2//T/8//z//P/9//3//f/9//3//f/9v/1//L/8P/u/+7/7//v/+//7//t/+3/
6//p/+n/6P/o/+f/5//m/+X/5f/o/+j/6P/o/+j/6P/o/+j/5v/m/+b/5v/m/+b/5v/m
/+b/5v/m/+f/5//n/+f/6P/o/+j/6P/o/+j/6P/m/+P/4f/f/+P/6//7/w8AKwBUAIkA
xQAMAU8BcQFmAUMBFQHUAIgAPwD6/7//oP+Y/5r/n/+l/6j/pv+l/6v/s//A/8//2v/j
/+j/6v/s/+//8P/w//H/8f/x//L/8v/y//P/8//z//T/9P/0//X/9f/1//X/9v/2//f/
+P/4//j/+P/4//n/+f/5//v/+//7//z/+v/7//v//P/+//////8AAAAAAAABAAEAAAAB
AAEAAgACAAMAAwADAAQABAAFAAcABwAHAAgACQAKAAsADAAMAAsADAANAA4ADwAPABAA
EQASABMAFAAWABcAGgAaABwAHgAgACEAIgAlACYAKAArACsALQAvADEAMwA2ADgAOgA8
AD4AQABCAEIARABHAEgASQBKAEwATQBMAE0ATQBNAE8ATwBQAFAATABMAEsASgBKAEgA
RgBDAEEAPgA7ADgAMwAwACwAKAAmACMAHwAbABkAFgASAA8ADQAKAAgABgACAAAA/v/8
//z//P/5//n/9v/1//T/8//0//P/8//z//L/8f/x//D/8P/w//D/8P/v/+//7//u/+7/
7f/t/+3/7f/t/+3/7f/t/+z/7P/s/+7/7v/u/+7/7v/u/+7/7v/t/+3/7f/t/+//7//w
//D/8P/w//D/8P/w//H/8f/x//L/8v/y//L/8v/z//P/8//z//T/9P/0//T/9P/0//T/
8v/z//P/8//z//P/8//y//T/9P/0//T/9P/z//P/8//y//L/8v/y//D/8P/w//D/7v/u
/+7/7v/u/+3/7f/t/+3/6//r/+v/6//r/+v/6//r/+r/6v/q/+r/6v/q/+n/6f/p/+n/
6f/p/+j/6P/o/+j/6P/o/+j/6P/o/+j/6P/o/+j/6P/o/+j/6P/o/+j/6P/o/+j/6P/o
/+j/6P/o/+r/6v/q/+r/7P/s/+z/7P/s/+z/7v/v//H/8f/x//L/8P/w//D/8P/y//L/
8v/z//T/9P/1//X/9f/2//b/9v/0//P/8//z//f/9//3//f/9f/1//T/8//w/+7/7P/s
/+3/7f/t/+3/6//r/+n/5//p/+j/6P/n/+X/5P/j/+P/5P/k/+T/5P/k/+T/5P/k/+T/
5P/k/+T/4v/i/+L/4v/k/+T/5P/l/+X/5f/l/+b/5v/m/+b/5v/m/+T/5P/j/9//3//j
/+////8TADEAXACPAM0AEgFNAWEBTAEjAfEAsABmACMA4P+t/5j/lP+W/53/of+k/6T/
o/+n/7H/wP/N/9j/3//k/+j/6v/r/+z/7P/t/+3/7f/u/+7/7v/v/+//7//w//D/8P/x
//H/8f/z//T/9P/1//T/9P/0//T/9P/1//X/9f/3//f/9//4//r/+//7//z/+v/7//v/
/P/+//7//////wAAAQABAAIAAAABAAEAAQACAAIAAwAFAAUABQAGAAcACAAJAAoACgAJ
AAoACwAMAA0ADQAOAA8AEgATABQAFgAXABoAGgAcAB4AIAAhACIAJQAmACgAKwArAC0A
LwAxADMANgA4ADoAOgA8AD4AQABCAEQARwBIAEcASABKAEsASgBLAEsASwBLAEsATABM
AEoASgBJAEgASABGAEQAQQA9ADoANwA0ADEALgAqACYAIgAfABsAFwAXABQAEAANAAsA
CAAGAAQAAgAAAP7//P/8//z/+f/5//j/9//2//X/9v/1//X/9f/2//X/9f/0//L/8v/y
//L/8//z//P/8v/y//H/8f/x//H/8f/x//H/8f/w//D/8P/w//D/8P/w//L/8v/y//L/
8//z//P/8//z//P/9P/0//L/8v/y//L/9P/1//X/9f/2//b/9v/2//b/9//3//f/9//4
//j/+P/4//j/+P/4//b/9//3//f/9//3//f/9v/2//b/9v/2//b/9f/1//X/9P/0//T/
9P/0//T/9P/0//T/9P/0//T/9P/z//P/8//z//H/8f/x//H/8f/x//H/8f/w//D/8P/w
//D/8P/v/+//7//v/+//7//u/+7/7v/u/+7/7v/u/+7/7v/u/+7/7v/u/+7/7v/u/+7/
7v/u/+7/7v/u/+7/7v/u/+7/7P/s/+z/7P/s/+z/7v/v/+//7//v//D/8P/w//D/8P/w
//D/8P/x//T/9P/1//X/8//0//T/9P/2//X/9f/1//X/9f/1//X/9f/1//T/8//y//D/
7v/u/+3/7f/t/+3/7f/t/+v/6f/n/+b/5v/l/+f/5v/l/+X/5P/k/+T/5P/k/+T/5P/k
/+b/5v/m/+b/5v/m/+b/5v/k/+T/5P/l/+X/5f/l/+b/5v/m/+b/5v/o/+b/5v/l/+P/
4f/f/+P/7f/9/xMAMABbAJEA1AAfAWEBdgFhAT0BDgHIAHsAMgDt/7j/nv+Y/5n/nf+m
/6j/pf+j/6X/rP+3/8b/0//c/+L/6P/r/+z/7v/v/+//7//w//D/8P/x//H/8f/y//L/
8v/z//P/8//x//L/8v/z//b/9v/2//b/9v/3//f/9//5//n/+f/6//r/+//7//z//P/9
//3//v/+//7//////wAAAQABAAIAAgADAAMAAwACAAIAAwAFAAUABQAGAAcACAAJAAoA
CgALAAwADQAOAA8ADwAQABEAFAAVABYAGAAZABwAHAAeACAAIgAjACQAKQAqACwALwAv
ADEAMwA1ADcAOgA8AD4AQABCAEQARgBIAEoATQBOAE8AUABSAFMAVABVAFUAVQBVAFUA
VgBWAFQAVABTAFIAUABOAEwASQBHAEQAQQA+ADkANgAyAC4AKgAnACMAHwAbABgAFAAR
ABAADgANAAwACgAIAAYABAACAAIA//////7//f/8//v/+P/3//f/9//4//f/9//2//X/
9P/z//L/8f/x//H/8P/y//H/8f/x/+//7//v/+//7//u/+7/7v/u/+7/7v/u/+7/7v/u
/+7/7//v/+//7//v/+//8P/w/+//7v/t/+z/6v/r/+v/6//q/+r/6v/q/+r/6//r/+v/
6//s/+z/7P/s/+z/7P/s/+z/7f/t/+3/6//r/+v/6v/q/+r/6v/q/+r/6f/p/+n/6P/o
/+j/6P/m/+b/5v/m/+T/5P/k/+T/5v/l/+X/5f/l/+P/4//j/+P/4//j/+P/4f/g/+D/
4P/i/+L/4v/h/+H/4f/h/+H/4f/g/+D/4P/g/+D/4P/g/+D/4P/g/+D/4P/g/+D/4P/g
/+D/4P/i/+P/4//j/+P/5P/k/+T/5P/k/+T/5P/k/+X/5P/k/+X/5f/n/+j/6P/o/+j/
5//n/+f/6f/p/+n/6f/p/+n/6P/n/+T/4v/g/+D/4f/h/+H/4f/f/9//3f/b/9v/2v/a
/9n/2f/Y/9f/1//Y/9j/2P/Y/9j/2P/Y/9j/2P/Y/9j/2P/Y/9j/2P/Y/9r/2v/a/9v/
2//b/9v/3P/c/9z/3P/c/9z/2v/Y/9f/1f/R/8//0//f//P/DQAyAGMAnwDqAD8BgQGW
AYUBZQEyAeIAjwA8AOn/rP+S/47/kf+X/5z/nP+Z/5f/m/+k/7H/wP/L/9T/2v/e/+H/
4v/k/+X/5f/l/+b/5v/m/+f/5//n/+j/6P/o/+n/6f/p/+n/6v/q/+v/7P/s/+z/7P/s
/+3/7f/t/+//7//v//D/8v/z//P/9P/y//P/8//0//b/9v/3//f/9v/3//f/+P/6//v/
+//7//r/+v/7//3//f/9//7///8AAAEAAgACAAMABAAFAAYACQAJAAoACwAMAA0ADgAQ
ABEAFAAUABYAGAAaABsAHAAhACIAJAAnACsALQAvADEAMwA2ADgAOgA+AEAAQgBEAEYA
SABLAEwATwBQAFIAUwBUAFUAVQBVAFUAVQBWAFYAUgBSAFEAUABMAEoASABFAEEAPgA7
ADgAMQAuACoAJgAgAB0AGQAVABEADgAKAAcABQACAAAA/v/6//j/9v/0//L/8v/v/+//
7v/t/+z/6//q/+n/6f/p/+j/5//n/+b/5P/k/+T/5P/j/+P/4//i/+L/4f/h/+H/4f/h
/+H/4f/h/+D/4P/g/+D/4P/g/+D/4P/g/+D/4P/h/+H/4f/h/+H/4f/i/+L/5P/k/+T/
5P/m/+f/5//n/+j/6P/o/+j/6v/r/+v/6//r/+z/7P/s/+z/7P/s/+z/7P/t/+3/7f/t
/+3/7f/s/+z/7P/s/+z/7P/r/+v/6//q/+r/6v/q/+j/6P/o/+j/6P/o/+j/6P/m/+X/
5f/l/+X/4//j/+P/4//j/+P/4//l/+T/5P/k/+T/5P/k/+P/4//j/+P/4//j/+L/4v/i
/+L/4v/i/+L/4v/i/+L/4v/g/+L/4v/i/+L/4v/i/+L/4v/i/+L/4P/g/+L/4//l/+X/
5f/m/+b/5v/m/+b/5v/m/+b/5//o/+j/6f/p/+n/6v/q/+r/6v/p/+n/6f/r/+v/6//r
/+3/7f/s/+v/6P/m/+T/5P/j/+P/4//j/+P/4//h/9//3f/c/9z/2//d/9z/2//b/9r/
2v/a/9r/2v/a/9r/2v/c/9z/3P/c/9r/2v/a/9r/3P/c/9z/3f/d/93/3f/e/97/3v/e
/97/4P/e/97/2//X/9P/0f/R/9n/6/8FACYAUwCNANAAHwFpAZABhwFpAT4B9gChAE4A
/f+8/5r/jv+P/5X/mv+c/5v/m/+f/6j/tf/E/8//1v/c/+D/4//k/+T/5f/l/+X/5v/m
/+b/5//p/+n/6v/q/+j/6f/p/+n/6f/q/+r/6//s/+z/7P/s/+z/7f/t/+3/7//v/+//
8P/y//P/8//0//L/8//z//T/9v/2//f/9//2//f/9//4//j/+f/5//n/+v/6//v//f/9
//3//v///wAAAQACAAIAAwAEAAUABgAHAAcACAAJAAoACwAMAA4ADwASABIAFAAWABgA
GQAaAB0AHgAgACMAJQAnACkAKwAvADIANAA2ADgAOgA8AD4AQABCAEUARgBHAEgASgBL
AE4ATwBPAE8ATwBPAFAAUABOAE4ATQBMAEwASgBIAEUAPwA8ADkANgAxAC4AKgAmACIA
HwAbABcAEwAQAAwACQAFAAIAAAD+//z/+v/4//b/9P/0//H/8f/w/+//7v/t/+z/6//r
/+v/6v/p/+n/6P/o/+j/6P/o/+f/5//n/+b/5v/l/+X/5f/n/+f/5//n/+f/5v/m/+b/
5v/m/+b/5v/k/+T/5P/k/+X/5f/l/+X/5//n/+j/6P/o/+j/6P/o/+j/6f/p/+n/6P/o
/+j/6P/q/+v/6//r/+v/7P/s/+z/7P/s/+z/7P/s/+3/7f/t/+3/7f/t/+z/7P/s/+z/
7P/s/+v/6//r/+r/6v/q/+r/6v/q/+r/6v/q/+r/6v/q/+r/6f/p/+n/6f/n/+f/5//n
/+f/5//n/+f/5v/m/+b/5v/m/+b/5f/l/+X/5f/l/+X/5P/k/+T/5v/m/+b/5v/k/+T/
5P/k/+T/5P/k/+T/5P/k/+T/5P/k/+T/5P/k/+T/5P/k/+T/5P/k/+T/5P/k/+T/5P/i
/+L/4v/i/+T/5P/m/+f/5f/l/+X/5v/o/+j/6P/o/+j/6P/o/+n/6v/q/+v/6//r/+z/
7P/s/+r/6f/p/+n/6//r/+v/6//r/+v/6v/p/+j/5v/k/+T/4//j/+P/4//h/+H/3//d
/93/3P/c/9v/2//a/9n/2f/a/9r/2v/a/9r/2v/a/9r/2v/a/9r/2v/a/9r/2v/a/9z/
3P/c/93/2//b/9v/3P/c/9z/3P/c/9z/3P/a/9f/0//T/9X/3f/t/wMAHwBKAH8AvQAE
AUkBbQFiAT8BEwHQAIAANQDu/7P/lP+K/4z/kf+X/5r/mP+Z/53/qf+4/8X/0P/X/9z/
4P/i/+P/4v/k/+X/5f/l/+T/5P/k/+X/5f/l/+b/5v/o/+n/6f/p/+n/6v/q/+v/6v/q
/+r/6v/q/+v/6//r/+3/7f/t/+7/7v/v/+//8P/w//H/8f/y//L/8v/z//P/9P/1//X/
9v/2//f/9//3//j/+P/5//v/+//7//z//f/+////AAAAAAEAAgADAAQABQAFAAYABwAI
AAkACgAMAA0AEAAQABIAFAAWABcAGAAbABwAHgAhACEAIwAlACcAKQAsAC4AMAAyADQA
NgA4ADoAPAA/AEAAQQBCAEQARQBGAEcARwBHAEcARwBIAEgARgBGAEUARABCAEAAPgA7
ADkANgAzADAAKwAoACQAIAAcABkAFQARAA8ADAAIAAUAAwAAAP7//P/6//j/9v/0//L/
8v/v/+//8P/v/+7/7f/s/+v/6//r/+r/6f/p/+j/6P/o/+j/6P/n/+f/5//m/+b/5f/l
/+X/5f/l/+X/5f/n/+b/5v/m/+b/5v/m/+b/5v/m/+b/5v/l/+X/5f/l/+X/5f/m/+b/
5v/m/+b/5v/m/+f/5//n/+j/6P/o/+j/5v/n/+f/5//n/+j/6P/o/+r/6v/q/+r/6P/p
/+n/6f/r/+v/6//q/+r/6v/q/+r/6v/p/+n/6f/o/+j/6P/o/+b/5v/m/+b/5v/m/+b/
5v/m/+X/5f/l/+X/4//j/+P/4//j/+P/4//j/+L/4v/i/+L/4v/i/+H/4f/h/+H/4f/h
/+D/4P/g/+D/4P/g/+D/4P/g/+D/4P/e/97/3v/e/97/3v/e/97/3v/e/97/3v/e/97/
3v/e/97/3P/c/9z/3P/c/9z/3P/c/9z/3P/c/97/3v/g/+H/3//f/9//4P/g/+D/4P/g
/+L/4v/i/+P/4v/i/+P/4//j/+T/5P/k/+L/4f/h/+H/5f/l/+X/5f/l/+X/5P/j/97/
3P/a/9r/2//b/9v/2//Z/9n/1//V/9X/1P/U/9P/0f/Q/8//z//Q/9D/0P/Q/9D/0P/Q
/9D/0P/Q/9D/0P/Q/9D/0P/Q/9D/0P/Q/9H/z//P/8//0P/S/9L/0v/S/9L/0P/O/8v/
yf/J/8v/0//j//n/FQA+AHMAswD8AEMBYwFWATUBCQHGAHgALwDm/6v/jP+C/4L/h/+N
/5D/jv+L/43/k/+e/63/uv/D/8r/0P/S/9X/1v/W/9f/1//X/9j/2P/Y/9n/2f/Z/9r/
2v/a/9v/2//b/9v/3P/c/93/3v/e/97/3v/g/+H/4f/h/+H/4f/h/+L/5P/l/+X/5v/k
/+X/5f/m/+b/5v/n/+f/5v/n/+f/6P/q/+v/6//r/+r/6v/r/+3/7f/t/+7/7//u/+//
8P/w//P/9P/1//b/9//3//j/+f/6//v//P/+/wEABAAEAAYACAAKAAsADAAPABAAEgAV
ABcAGQAbAB0AHwAiACQAJgAoACoALAAuADAAMgA1ADYANwA4ADoAOwA8AD0APQA9ADsA
OwA8ADwAPAA8ADsAOgA2ADQAMgAvACsAKAAlACIAHQAaABYAEgAOAAsABwADAP///P/4
//X/8//w/+7/7P/o/+b/5P/i/+D/4P/d/93/3P/b/9r/2f/Y/9f/1//X/9b/1f/V/9T/
0v/S/9L/0v/T/9P/0//S/9D/z//P/8//z//P/8//z//R/9D/0P/Q/9D/0P/Q/9D/0P/Q
/9D/0P/R/9H/0f/R/9P/0//U/9T/0v/S/9L/0v/S/9P/0//T/9T/1P/U/9T/1v/X/9f/
1//V/9b/1v/W/9b/1v/W/9b/1v/X/9f/1//X/9f/1//W/9b/1v/W/9b/1v/V/9X/1f/U
/9T/1P/U/9L/0v/S/9L/0v/S/9L/0v/S/9H/0f/R/9P/0f/R/9H/z//P/8//z//P/87/
zv/O/87/zv/O/83/zf/N/83/zf/N/8z/zP/M/8z/zP/O/87/zv/O/87/zv/Q/9H/z//P
/8//0P/Q/9D/0P/Q/9D/0P/Q/9H/0v/S/9P/0//T/9T/1P/U/9T/0//T/9P/1f/V/9X/
1f/V/9X/1P/T/9L/0P/O/87/zf/N/83/zf/N/83/y//J/8f/xv/G/8X/xf/E/8P/w//C
/8L/wv/C/8L/wv/C/8L/xP/E/8T/xP/E/8T/xP/E/8T/xP/E/8X/xf/F/8X/xv/E/8T/
xP/E/8T/xP/E/7//u/+1/7P/tf/B/9X/7/8SAEMAgQDMAB8BaQGIAX8BZQE0AegAkQA8
AOP/oP9+/3j/ef99/4T/hv+D/3//g/+M/5f/pP+v/7r/wP/G/8n/yv/M/83/zf/N/8z/
zP/M/83/z//P/9D/0P/Q/9H/0f/R/8//0P/Q/9H/0v/S/9L/0v/S/9P/0//T/9X/1f/V
/9b/1v/X/9f/2P/Y/9n/2f/a/9r/2v/b/9v/3P/d/93/3v/e/9//3//f/97/3v/f/+H/
4f/h/+L/4//k/+X/5v/m/+n/6v/r/+z/6//r/+z/7f/w//H/8v/0//X/+P/4//r//v8A
AAEAAgAFAAYACAALAA0ADwARABMAFwAaABwAHgAhACQAJwAqACwALgAxADIANQA2ADgA
OQA6ADsAOwA7ADsAOwA8ADwAOgA6ADkAOAA1ADIALwArACUAIgAfABwAFgASAA0ACAAD
AP//+v/1//P/8P/s/+n/5//k/+L/4P/d/9r/1//U/9L/0v/P/8//zv/N/8z/y//K/8n/
yf/J/8b/xf/F/8T/xP/E/8T/xP/D/8P/w//C/8D/v/+//7//vf+9/73/vf+9/7z/vP+8
/7z/vP+8/7z/vP+8/7z/vP+9/73/vf+9/73/vf++/77/vv++/77/vv/A/8H/wf/B/8L/
wv/C/8L/wv/D/8P/w//D/8T/xP/E/8T/xP/E/8T/xP/F/8X/xf/F/8X/xf/E/8L/wv/C
/8L/wv/B/8H/wf/A/8D/wP/A/77/vv++/77/vv++/77/vv++/73/vf+9/73/u/+7/7v/
uf+5/7n/uf+7/7r/uv+6/7r/uv+6/7n/uf+5/7n/uf+5/7j/uP+4/7j/uP+4/7j/tv+2
/7b/tv+2/7b/tv+2/7b/tv+2/7b/uP+4/7j/uP+6/7r/uv+6/7j/uP+4/7j/uP+5/7n/
uf+5/7n/uf+6/7r/u/+7/7v/uf+5/7n/uv+8/7z/vP+8/77/vP+5/7j/t/+2/7X/tP+z
/7L/sP+w/7D/sP+v/67/rf+s/6v/qv+p/6j/qP+o/6j/qP+o/6j/qP+o/6b/pv+m/6b/
qP+o/6j/qP+o/6j/qP+o/6j/qP+o/6j/qP+o/6j/qP+m/6b/pv+m/6H/nv+b/5j/pP+u
/7j/wv/y/yAATgB8ALMA6AAdAVIBKAH+ANQAqgBgABgA0P+I/37/dP9q/2D/Y/9k/2X/
Zv9t/w==
         </WaveFormData>
      </LeadData>
      <LeadData>
         <LeadByteCountTotal>10000</LeadByteCountTotal>
         <LeadTimeOffset>0</LeadTimeOffset>
         <LeadSampleCountTotal>5000</LeadSampleCountTotal>
         <LeadAmplitudeUnitsPerBit>4.88</LeadAmplitudeUnitsPerBit>
         <LeadAmplitudeUnits>��V</LeadAmplitudeUnits>
         <LeadHighLimit>2147483647</LeadHighLimit>
         <LeadLowLimit>268435456</LeadLowLimit>
         <LeadID>V5</LeadID>
         <LeadOffsetFirstSample>0</LeadOffsetFirstSample>
         <FirstSampleBaseline>0</FirstSampleBaseline>
         <LeadSampleSize>2</LeadSampleSize>
         <LeadOff>FALSE</LeadOff>
         <BaselineSway>FALSE</BaselineSway>
         <ExcessiveACNoise>FALSE</ExcessiveACNoise>
         <MuscleNoise>FALSE</MuscleNoise>
         <LeadDataCRC32>3907808831</LeadDataCRC32>
         <WaveFormData>
8v/y//L/8v/0//T/9P/0//T/9P/0//T/9P/0//T/9P/0//T/9P/0//T/9P/0//T/9P/0
//T/9P/2//b/9v/2//b/9v/2//b/9P/0//T/9P/2//b/9v/2//b/9v/2//b/9P/0//T/
9P/0//T/9P/0//T/9P/0//T/9P/0//T/9P/0//T/9P/0//T/9P/0//T/9P/0//T/9P/y
//L/8v/y//L/8v/y//L/8v/y//L/8v/y//L/8v/y//L/8v/y//L/8v/y//L/8v/y//P/
8//z//X/9f/1//X/9P/0//T/9P/2//b/9v/2//b/9//3//j/+P/6//r/+//5//n/+P/4
//j/+v/7//z//P/8//z//P/4//X/9P/0//b/9v/2//T/8//y//H/8P/v/+7/7f/s/+z/
7P/s/+v/6//r/+v/6//p/+n/6f/p/+n/6f/p/+n/6f/p/+n/6P/o/+j/6f/p/+n/6f/p
/+n/6f/p/+n/6f/p/+n/5//l/+D/2//X/9j/2v/i/+7/AAAbAD8AbACkAOMAHQE4ATIB
GwEAAdkAqgB3AEkAKwAUAAAA8v/p/+D/1//R/8//0f/Y/9//5//s/+//8v/x//L/8v/w
//D/8P/v/+//7//v/+//8f/x//H/8f/w//D/8f/y//L/8v/y//L/8v/z//P/8//z//P/
9f/1//X/9f/2//b/9v/2//b/9v/1//X/9f/1//j/+P/5//n/+P/4//j/+f/5//n/+v/6
//r/+//7//v//f/9//3//f///wEAAgACAAEAAQADAAMABAAFAAYABgAHAAkACgALAAwA
DgAPABAAEQAUABQAFgAXABcAGgAdAB0AHwAhACMAJgAoACoALAAvADEAMwA1ADUANwA5
ADoAPAA+AEAAQQBAAEEAQgBDAEQARABEAEQARABEAEQAQwBCAEEAPwA8ADoANwA0ADEA
LAApACUAIQAfABsAGAAUABEADwAMAAgABwAFAAIA///8//r/+P/2//b/9f/z//P/8v/x
//D/7//u/+7/7f/t/+z/6//q/+j/6v/q/+n/6f/p/+n/6P/o/+j/6P/o/+j/6P/o/+j/
6P/o/+j/6P/o/+j/6P/o/+j/6P/o/+j/6P/q/+v/6//r/+z/7P/s/+z/7P/t/+3/7f/t
/+3/7f/u/+z/7P/s/+z/7f/t/+3/7f/v//D/8P/w/+//7//v/+//7//v//D/8P/w//D/
7//v/+//7//v/+//7//u/+7/7v/u/+7/7f/t/+3/7f/t/+3/7f/t/+z/7P/s/+z/7P/s
/+3/7f/t/+3/7f/s/+z/7P/s/+z/7P/r/+n/6f/p/+n/6//r/+v/6//r/+r/6v/q/+r/
6v/q/+n/6f/p/+n/6v/q/+r/6f/p/+n/6f/p/+n/6P/o/+j/6P/o/+j/6P/o/+j/6v/q
/+r/6v/q/+r/6v/q/+n/6f/p/+v/7f/t/+3/7v/u/+7/7v/u/+7/7v/u/+7/7//v//D/
8P/y//L/8//z//P/8v/y//L/9P/1//b/9v/2//b/9v/0/+//7v/u/+7/8P/w/+7/7f/s
/+v/6v/p/+j/5//m/+b/6P/o/+f/5//n/+f/5//n/+X/5f/l/+X/5f/l/+X/5f/n/+f/
5v/m/+b/5//n/+f/5//n/+f/5//n/+f/5//n/+f/5f/h/9z/1//R/9D/1P/c/+z/AAAd
AEUAeAC0APcALwFKAUQBLQEQAeUAsAB5AEsAKQAQAPz/7v/j/9z/1f/P/8v/zf/U/9v/
4//q/+3/8P/x//D/8P/w//D/8P/v/+//7//v/+//8f/x//H/8f/y//L/8//0//T/9P/0
//T/9P/1//X/9f/1//X/9//3//f/9//4//j/+P/4//j/+P/5//n/+f/5//r/+v/7//v/
/P/8//z//f/9//3//v/+/wAAAQABAAEAAwADAAMAAwADAAUABgAGAAcABwAJAAkADAAN
AA4ADgAPABEAEgATABQAFgAXABgAGQAcABwAHgAfAB8AIgAlACcAKQArAC0AMAAyADQA
NgA3ADkAOwA9AD8AQQBDAEQARgBIAEoASwBMAE0ATgBPAFAAUABQAFAAUABQAFAATwBO
AE0ASwBIAEYAQwBAAD0AOAA1ADEALQApACUAIgAeABkAFwAUABAADwANAAoABwAIAAYA
BAACAAAA///9//3/+v/5//j/9//2//b/9f/1//X/9f/1//T/9P/0//P/8//z//P/8v/y
//L/8v/y//L/8v/y//L/8v/y//L/8v/y//T/9P/0//T/9P/0//T/9P/0//X/9f/1//b/
9v/2//b/9v/3//f/9//3//f/9//4//r/+v/6//r/+f/5//n/+f/7//z//P/8//3//f/9
//3/+//7//z//P/8//z/+//7//v/+//7//v/+//6//r/+v/6//r/+f/5//n/+f/5//n/
+f/5//j/+P/2//b/9v/2//f/9//3//f/9//2//b/9v/2//b/9v/1//X/9f/1//X/8//z
//P/8//z//L/8v/y//L/8v/y//H/8f/x//H/8v/y//L/8f/x//P/8//z//P/8v/y//L/
8v/w//D/8P/w//L/8P/w//D/8P/w//D/8P/w//D/8P/x//H/8f/z//P/8//z//T/8v/y
//L/8v/0//T/9P/0//P/8//0//T/9v/2//f/9//3//b/9v/2//j/+f/6//r/+v/6//r/
+P/1//T/9P/0//T/9P/y//H/8P/v/+7/7f/s/+v/6v/q/+j/6P/n/+f/5//n/+f/5//n
/+f/5//n/+f/5//n/+f/5//n/+b/5v/m/+f/5//n/+f/5//n/+f/5//n/+f/5//n/+f/
5f/g/9v/1f/Q/9L/2P/i//T/DwAzAGIAmADZABsBSAFOAT8BJgH/AMwAlwBjADsAHgAI
APb/6//i/9n/0f/L/83/0v/Z/+H/6P/r/+7/7//w//D/8P/w//D/7//t/+3/7f/t/+v/
6//r/+v/6v/q/+v/7P/s/+z/7P/s/+z/7f/t/+3/7f/t/+//7//v/+//8P/w//D/8P/w
//D/8f/x//H/8f/y//L/8//z//L/8v/y//P/8//z//T/9P/y//P/8//z//X/9f/1//X/
9f/3//j/+P/5//n/+//7//z//f/+//7///8BAAIAAwAEAAYABwAIAAkADAAMAA4ADwAP
ABIAFQAXABkAGwAdACAAIgAkACYAJwApACsALQAvADEAMwA0ADQANgA4ADkAOgA7ADwA
PQBAAEAAQABAAD4APgA+AD0APgA9ADsAOAA2ADMAMAAtACoAJwAjAB8AGwAXABQAEAAL
AAkABgACAAEA///8//n/9v/0//L/8P/u/+3/6//r/+r/6f/o/+f/5P/k/+P/4//j/+P/
4//i/+L/4v/h/+H/4f/h/+D/4P/g/+D/4P/g/+D/4P/g/+D/4P/g/+D/4P/i/+L/4v/i
/+L/4v/i/+L/4v/j/+P/4//i/+L/4v/i/+L/4//j/+P/5f/l/+X/5v/m/+b/5v/m/+f/
5//n/+f/5//o/+j/6P/p/+n/6f/p/+f/5//o/+j/6P/o/+f/5//l/+X/5f/l/+f/5v/m
/+b/5v/m/+X/5f/j/+P/4//j/+P/4//i/+L/4v/i/+L/4v/j/+P/4//j/+P/4v/i/+L/
4v/i/+L/4f/h/+H/4f/h/9//3//f/9//3//e/97/3v/g/+D/4P/f/9//3//f/+D/3v/e
/93/3f/f/9//3//f/97/3v/e/97/3v/e/97/3v/e/97/3v/e/97/3v/f/97/3v/e/97/
3v/e/97/3v/e/9//3//f/+H/4//j/+P/5P/i/+L/4v/i/+L/4v/i/+L/4//j/+T/5P/m
/+b/5//n/+f/5v/m/+b/6v/r/+z/7P/q/+r/6v/o/+X/5P/k/+T/5v/m/+T/4//g/9//
3v/d/9z/2//a/9r/2v/a/9n/2f/b/9v/2//b/9v/2//b/9v/2//b/9v/2//b/9v/2v/a
/9r/2//b/9v/2//b/9v/2//b/9v/2//b/9v/2f/V/9D/y//J/8b/yv/U/+L/+P8XAD8A
bgCoAOkAHwEyASgBEQH0AMkAlgBjADkAGwAEAPD/5P/Z/9D/yf/D/8P/x//O/9X/3f/g
/+P/5P/l/+b/5P/k/+T/5P/j/+P/4//j/+P/5f/l/+X/5f/k/+T/5f/m/+b/5v/m/+b/
6P/p/+n/6f/p/+n/6//r/+n/6f/q/+r/6v/q/+r/6v/r/+v/6//r/+z/7P/t/+3/7v/u
/+7/7//v/+//8P/w//D/8f/x//H/8f/x//H/8f/x//P/9P/0//X/9f/3//f/+P/5//r/
+v/7//3//v///wAAAgADAAQABQAIAAgACgANAA0AEAATABMAFQAXABkAHAAeACAAIgAl
ACcAKQArACsALQAvADAAMgA0ADYANwA2ADcAOAA5ADoAOgA6ADoAOgA6ADoAOQA4ADcA
NQAyADAALQAqACcAJAAhAB0AGQAVABEADgAKAAkABwAEAAAA/f/7//j/9f/0//L/8P/u
/+7/7f/r/+v/6v/p/+j/5//o/+j/5//n/+X/5f/l/+T/5P/k/+P/4//j/+P/4v/i/+L/
4v/i/+L/4v/i/+L/4v/k/+T/5P/k/+L/4v/i/+L/4v/i/+L/4v/i/+P/4//j/+T/5P/k
/+T/5P/l/+X/5f/l/+X/5f/m/+b/5v/m/+b/5//n/+f/5//p/+r/6v/q/+n/6f/p/+n/
6f/p/+r/6v/o/+j/5//n/+n/6f/p/+n/6f/o/+j/6P/o/+j/5//n/+X/5f/l/+X/5f/l
/+T/5P/k/+T/5P/k/+P/4//j/+P/4//i/+L/4v/i/+L/4v/h/+P/4//j/+P/4f/h/+H/
4f/h/+D/4P/g/+D/4P/g/9//3//f/9//4P/g/+D/3//f/9//3//f/9//3v/e/97/3v/g
/+D/4P/g/97/3v/e/97/4P/g/+D/4P/f/9//3//h/+H/4f/h/+L/4v/i/+L/4v/k/+T/
5P/k/+X/5f/m/+b/5v/m/+f/5//n/+b/5v/m/+j/6f/q/+r/6v/q/+r/6P/l/+T/5P/k
/+T/5P/i/+H/4P/f/97/3f/e/93/3P/c/9z/3P/b/9v/2f/Z/9n/2f/Z/9n/2f/Z/9n/
2f/Z/9n/2f/Z/9j/2P/Y/9n/2f/Z/9n/2f/Z/9n/2f/Z/9n/2f/b/9n/1f/S/83/yf/M
/9D/2v/q/wAAIQBJAHoAtADzAB8BKgEYAQEB4gC1AIIAUQArABMA/P/s/+D/1//Q/8n/
w//D/8n/0P/Z/9//4v/l/+b/5//m/+j/5v/m/+b/5f/l/+X/5f/l/+X/5f/l/+X/5P/k
/+X/5v/o/+j/6P/o/+j/6f/p/+n/6f/p/+v/6//r/+v/7P/s/+z/7P/s/+z/7f/t/+3/
7f/s/+z/7f/t/+7/7v/u/+//7//v//D/8P/w//H/8f/x//P/8//z//P/9f/3//j/+P/3
//f/+f/5//r/+//8//z//f///wAAAQACAAQABQAGAAcACgAKAAwADwAPABIAFQAVABcA
GQAbABwAHgAgACIAJQAnACkAKwAtAC8AMQAyADIANAA2ADcANgA3ADgAOQA6ADoAOgA6
ADoAOgA6ADkAOAA3ADUAMgAuACsAKAAlACIAHwAbABcAEwAPAAwACAAFAAMAAAD8//v/
+f/2//P/8v/w/+7/7P/s/+v/6f/p/+b/5f/k/+P/5P/k/+P/4//j/+P/4//i/+L/4v/h
/+H/4f/h/+D/4P/g/+D/4P/g/+D/4P/g/+D/4v/i/+L/4v/i/+L/4v/i/+L/4v/i/+L/
4v/j/+P/4//k/+T/5P/k/+T/5f/l/+X/5f/l/+X/5v/m/+b/5v/m/+f/5//n/+f/5//o
/+j/6P/p/+n/6f/p/+n/6f/q/+r/6v/q/+n/6f/n/+f/5//n/+n/6P/o/+j/6P/o/+f/
5//n/+f/5//n/+f/5//m/+b/5v/m/+b/5v/l/+X/5f/l/+X/5P/k/+T/5P/k/+T/4//l
/+X/5f/l/+P/4//j/+P/5f/k/+T/5P/k/+T/5P/j/+P/4//j/+T/5P/k/+P/4//l/+X/
5f/l/+T/5P/m/+T/5P/k/+T/5P/k/+T/5P/l/+X/5f/n/+f/5//n/+j/6v/q/+r/6v/q
/+r/6v/q/+v/6//s/+z/7v/u/+//7//v/+7/7v/u/+7/7//w//D/8P/w//D/7v/r/+r/
6v/q/+j/6P/m/+X/5v/l/+T/4//g/9//3v/e/97/3v/d/93/3//f/9//3//f/9//3//f
/9//3//f/9//3//f/97/3v/e/9//3//f/9//3//f/9//4f/h/+H/4f/h/9//3//a/9X/
zf/K/8r/0P/a/+j/AQAjAE4AhADFAAcBNgFEATkBIAH9AM4AlwBjADkAHgAGAPL/5f/c
/9f/z//H/8f/yP/P/9f/3v/j/+b/5//o/+r/6v/q/+r/6f/p/+n/6f/p/+n/6f/p/+n/
6v/q/+v/7P/s/+z/7P/s/+7/7//v/+//7//v//H/8f/v/+//8P/w//D/8P/w//D/8//z
//P/8//0//T/9f/1//b/9v/2//f/9//3//j/+P/4//n/+f/5//v/+//7//v//f///wAA
AAABAAEAAwADAAQABQAGAAYACQALAAwADQAOABAAEQASABUAGAAYABoAGwAbAB4AIQAh
ACMAJQAnACoALAAuADAAMwA1ADcAOQA7AD0APwBAAEIARABGAEcASABJAEoASwBMAEwA
TABMAE4ATgBOAE0ATABLAEkARgBEAEEAPgA7ADgANQAxAC0AKQAlACIAHgAbABkAFgAS
AA8ADQAKAAcABgAEAAIAAAD8//v/+f/5//j/9//2//X/9v/2//X/9f/z//P/8//y//D/
8P/v/+//7//v/+7/7v/w//D/8P/w//D/8P/w//D/8P/w//D/8P/y//L/8v/y//L/8v/y
//L/8P/x//H/8f/0//T/9P/0//T/9f/1//X/9f/1//X/9v/2//b/9v/2//n/+f/5//n/
9//4//j/+P/7//v/+//7//v/+//8//z/+v/6//n/+f/5//n/+f/5//v/+v/6//r/+v/6
//n/+f/3//f/9//3//n/+f/4//j/+P/4//j/+P/5//n/+f/5//f/9v/2//b/9P/0//T/
8//1//X/9f/1//X/9f/1//X/9f/0//T/9P/0//T/9P/z//T/9P/0//T/9P/0//T/9P/0
//X/9f/1//f/9//3//f/+P/4//j/+P/4//j/+P/4//j/+f/5//r/+v/8//z//f/9//3/
/P/8//z//v///wAAAAACAAIAAgAAAPv/+v/6//r/+v/6//j/9//4//f/9v/1//T/8//y
//L/8v/y//H/8f/x//H/8f/x/+//7//v/+//7//v/+//7//v/+//7v/u/+7/7//v/+//
8f/x//H/8f/x//H/8f/x/+//7f/r/+j/4f/Z/9T/1v/c/+r//v8ZAD8AcACsAPEANwFi
AXABZQFMASMB7ACxAHcASQAqABAA/P/x/+j/4//b/9X/1f/a/9//5//u//P/9v/3//j/
+v/4//j/+P/3//f/9//3//f/9//3//f/9//2//b/9//4//r/+v/6//r/+v/7//v/+//7
//v//f/9//v/+//8//z//v/+//7//v/9//3//f/9//7//v///////v/+//7///8BAAEA
AgACAAQABQAFAAUABQAFAAUABQAFAAcACAAIAAkACQALAAsADgAPABAAEAARABMAFAAV
ABYAGAAZABoAGwAeAB4AIAAjACMAJgApACsALQAvADEANAA2ADgAOgA/AEEAQwBFAEcA
SQBLAEwATgBQAFIAUwBUAFUAVgBXAFgAWABYAFgAVgBWAFYAVQBSAFEATwBMAEgARQBC
AD8AOgA3ADMALwArACcAJAAgABsAGQAWABIADQALAAgABQAEAAIAAAD+//z/+//5//n/
+P/3//b/9f/0//T/8//z//P/8//z//L/8v/y//H/8f/x//H/8P/w//D/8P/w//D/8P/w
//D/8P/u/+7/7v/u/+7/7v/u/+7/7v/u/+7/7v/u/+//7//v//D/8P/w//D/8P/x//H/
8f/x//H/8f/y//L/8v/y//L/9f/1//X/9f/1//b/9v/2//X/9f/1//X/9f/1//b/9v/2
//b/9f/1//X/9f/1//X/9f/0//T/9P/0//T/8//z//P/8//z//P/8//z//L/8v/y//L/
8v/y/+//7//v/+//7//u/+7/7v/u/+7/7v/t/+3/7f/t/+3/7f/t/+3/7f/t/+z/7P/s
/+z/7P/s/+v/6//r/+v/7P/s/+r/6v/q/+r/6v/q/+r/6v/q/+r/6//r/+v/7f/r/+v/
6//s/+z/7P/s/+z/7P/s/+z/7P/t/+3/7v/u//D/8P/x//H/8f/w//D/8P/y//P/9P/0
//T/9P/0//L/8f/w//D/8P/u/+7/7P/r/+r/6f/o/+f/5v/l/+T/5P/k/+T/4//j/+P/
4//j/+P/4//j/+P/4//k/+X/5v/n/+f/5//m/+b/6P/p/+n/6f/p/+n/6f/p/+n/6f/p
/+n/6f/p/+f/4v/d/9X/0P/O/9L/3v/u/wcAKQBWAIoAyQAPAUgBXAFTAUABHwHuALUA
ewBNACwAEgD+/+//5P/b/9X/0f/P/9T/2//h/+j/6//u/+//7v/u/+7/7v/u/+3/7f/t
/+3/7f/t/+3/7f/t/+7/7v/v//D/7v/u/+7/7v/u/+//7//v/+//7//x//H/8f/x//L/
8v/y//L/8v/y//P/8//z//P/9P/0//X/9f/0//T/9P/1//X/9f/2//b/9v/3//f/9//5
//n/+f/5//n/+//8//z//f/9//////8AAAEAAgACAAMABQAGAAcACAAKAAsADAANABAA
EAASABMAEwAWABkAGwAdAB8AIQAkACYAKAAqAC0ALwAxADMANQA3ADkAOgA+AEAAQgBD
AEQARQBGAEcASABIAEgASABIAEgASABHAEYARQBDAEAAPAA5ADYAMwAwAC0AKQAlAB8A
GwAYABQADwANAAoABgADAAEA/v/7//r/+P/2//T/8v/x/+//7//u/+3/7P/r/+r/6v/p
/+n/6f/p/+n/6P/m/+b/5f/l/+f/5//m/+b/5v/m/+b/5v/m/+b/5v/m/+T/5P/k/+T/
5P/k/+T/5P/k/+T/5P/k/+T/5f/l/+X/5v/m/+b/5v/k/+X/5f/l/+X/5f/l/+b/5v/m
/+b/5v/n/+f/5//n/+f/6P/o/+j/5//n/+f/5//n/+f/6P/o/+j/6P/n/+f/5//n/+f/
5//p/+j/6P/o/+j/6P/n/+f/5//n/+f/5//l/+X/5P/k/+b/5v/m/+b/5f/l/+X/5f/l
/+T/5P/k/+T/5P/k/+P/4//j/+P/4//j/+P/4//j/+P/4v/i/+L/4v/i/+L/4f/h/+H/
4f/i/+L/4v/h/+H/4f/h/+H/4f/g/+D/4P/g/+D/4P/g/+D/4P/g/+D/4P/g/+D/4P/g
/+D/4P/g/9//3//f/+H/4f/h/+H/4v/i/+L/4v/i/+T/5P/k/+T/5f/l/+b/5v/m/+b/
5//n/+f/5v/m/+b/6P/p/+r/6v/o/+j/6P/m/+P/4v/i/+L/4v/i/+D/3//e/93/3P/b
/9r/2f/Y/9j/2P/Y/9f/1//X/9f/1//X/9f/1//X/9f/1//X/9f/1//X/9f/1v/W/9b/
1//X/9f/1f/V/9X/1f/V/9X/1f/V/9X/0//R/8z/x//B/8L/xv/O/97/8v8RADkAagCk
AOUAGwEsASIBDQHuAMEAkABdADMAFQD8/+j/3P/T/8r/wf+9/73/w//K/9H/1f/a/93/
3v/f/9z/3v/c/9z/3P/b/9v/2//b/9v/3f/d/93/3f/c/9z/3f/e/97/3v/e/97/3v/f
/9//3//i/+P/5v/n/+n/6f/q/+r/6v/q/+r/6v/r/+v/6//r/+z/7P/t/+3/7v/u/+7/
7//v/+//8P/w//D/8f/x//H/8//z//P/8//z//X/9v/2//f/9//5//n/+v/7//z//P/9
////AAABAAIABAAFAAYABwAKAAoADAAPAA8AEgAVABUAFwAZABsAHgAgACIAJAAlACcA
KQArAC8AMQAzADQANAA2ADgAOQA6ADsAPAA9AD4APgA+AD4APgA+AD4APQA6ADkANwA0
ADAALQAqACcAJAAhAB0AGQAXABMAEAAMAAcABQACAP7//f/7//j/9f/0//L/8P/u/+7/
7f/r/+v/6P/n/+b/5f/m/+b/5f/l/+P/4//j/+L/4v/i/+H/4f/h/+H/4P/g/+D/4P/g
/+D/4v/i/+L/4v/i/+L/4v/i/+T/5P/k/+T/5P/k/+T/5P/k/+X/5f/l/+T/5P/k/+T/
5v/n/+f/5//l/+X/5f/m/+b/5v/m/+b/5f/l/+X/5f/n/+j/6P/o/+n/6f/p/+n/6f/p
/+r/6v/q/+r/6f/p/+n/6f/p/+n/6f/o/+j/6P/o/+j/5//n/+f/5//n/+f/5//n/+b/
5v/m/+b/5v/m/+X/5f/l/+X/5f/k/+T/5P/k/+T/5P/j/+P/4//j/+P/4//j/+P/4//l
/+T/5P/k/+L/4v/i/+H/4//j/+P/5P/i/+L/4f/h/+H/4f/h/+H/4v/i/+L/4v/i/+L/
4v/i/+T/4v/i/+L/4v/i/+L/4v/i/+L/4v/i/+P/4//j/+X/5//n/+f/6P/o/+j/6P/o
/+j/6P/o/+j/6f/p/+r/6v/q/+r/6//r/+3/7P/s/+z/7v/v//D/8P/w//D/8P/u/+v/
6v/q/+r/6v/q/+j/5//m/+X/5P/j/+L/4f/g/+D/4P/g/9//3//f/9//3//f/9//3//f
/9//4f/h/+H/4f/h/+H/4P/g/97/3//f/9//3//f/9//3//f/9//3//f/+H/3//b/9T/
z//L/8r/zv/W/+b//P8dAEUAeAC2APcALQFCAToBJQEEAdcAogBtAEEAIwAKAPT/5v/f
/9j/z//H/8X/yf/O/9X/3f/i/+X/5v/n/+j/6P/o/+j/6P/n/+f/5//n/+f/6f/p/+n/
6f/q/+r/6//s/+r/6v/q/+r/7P/t/+3/7f/t/+3/7//v/+//7//w//D/8P/w//D/8P/x
//H/8f/x//L/8v/z//P/8v/y//L/8//1//X/9v/2//b/9//3//f/9//3//f/9//3//n/
+v/6//v/+//9//3//v///wAAAAABAAMABAAFAAgACgALAAwADQAQABAAEgAVABUAGAAb
AB0AHwAhACMAJAAmACgAKgAtAC8AMQAzADcAOQA7ADwAPAA+AEAAQQBCAEMARABFAEYA
RgBGAEYASABIAEgARwBEAEMAQQA+ADwAOQA2ADMALgArACcAIwAfABsAGAAUAA8ADQAK
AAYAAwABAP7/+//8//r/+P/2//T/8//x//H/8P/v/+7/7f/s/+z/6//r/+v/6//r/+r/
6v/q/+n/6f/p/+n/6P/o/+r/6v/q/+r/6P/o/+j/6P/q/+r/6v/q/+r/6v/q/+r/6P/o
/+j/6P/q/+v/6//r/+z/7P/s/+z/7P/t/+3/7f/t/+3/7f/u/+7/7v/u/+7/8f/x//H/
8f/x//L/8v/y//H/8f/x//H/8f/x//L/8v/0//T/8//z//H/8f/x//H/8//y//L/8v/w
//D/7//v/+//7//v/+//7//v/+7/7v/w//D/8P/w/+3/7f/t/+3/7f/s/+z/7P/s/+z/
7P/r/+v/6//r/+v/7f/t/+3/7f/t/+z/6v/q/+r/6v/q/+r/6v/q/+v/6//r/+3/7f/t
/+3/7v/u/+7/7v/u/+7/7v/u/+7/7f/t/+7/7v/w//D/8f/x//P/8v/y//L/9P/1//b/
9v/0//T/9P/y//H/8P/w//D/8P/w/+7/7f/s/+v/6v/p/+j/5//m/+b/5v/m/+X/5f/l
/+X/5f/l/+X/5f/l/+X/4//j/+P/4//l/+X/5P/k/+T/5f/l/+X/5f/l/+X/5f/l/+X/
5f/l/+X/5f/h/9z/1f/N/8j/yv/Q/9z/7v8JAC8AXgCYAN0AIQFUAWQBXQFIASEB6gCt
AHMARQAiAAgA9v/p/+D/2f/R/8v/y//O/9X/3f/k/+n/7P/t/+7/7v/u/+7/7v/t/+3/
7f/t/+3/7f/t/+3/7f/w//D/8f/y//D/8P/w//D/8v/z//P/8//x//H/8//z//P/8//0
//T/9P/0//T/9P/1//X/9f/1//j/+P/5//n/+v/6//r/+//7//v//P/8//r/+//7//v/
/////////////wEAAgACAAMAAwAFAAUACAAJAAoACgAJAAsADAANAA4AEAARABIAFQAY
ABgAGgAbABsAHgAhACMAJQAnACkAKwAuADEANAA1ADcAOQA7AD4AQQBEAEYASABKAEwA
TQBOAE8AUABRAFIAUgBSAFIAUABQAFAATwBMAEsASQBGAEIAPwA8ADkAMgAvACsAJwAh
AB0AGgAWABMAEQAOAAoABQADAAAA/f/8//r/+P/2//T/8//x//H/8P/v/+7/7f/s/+z/
6//r/+n/6f/p/+j/6P/o/+f/5//n/+f/5v/m/+b/5v/m/+b/5P/k/+T/5P/k/+T/5P/k
/+T/5P/k/+T/5P/k/+T/5P/k/+X/5f/l/+T/5P/k/+T/5v/n/+f/5//n/+f/5//o/+j/
6P/o/+j/6f/p/+n/6f/r/+z/7P/s/+v/6//r/+v/6//r/+z/7P/u/+7/7f/t/+v/6//r
/+v/6//q/+r/6v/o/+j/5//n/+n/6f/p/+n/6f/p/+j/6P/o/+j/6P/o/+X/5f/l/+X/
5f/k/+T/5P/k/+T/5P/j/+P/4//j/+P/4//j/+P/4//j/+L/4v/i/+L/4v/i/+H/4f/h
/+H/4v/i/+L/4f/h/+H/4f/h/+H/5P/k/+T/5P/k/+T/5P/k/+T/5P/k/+T/4v/i/+P/
4//l/+X/5f/m/+b/5v/m/+f/5f/l/+b/5v/n/+n/6v/r/+3/6v/n/+b/5f/k/+L/4v/i
/+L/4f/g/9//3v/c/9z/3P/c/9v/2v/Z/9j/1v/W/9b/1v/Y/9j/2P/Y/9b/1v/W/9b/
1v/W/9b/1v/W/9b/1v/W/9b/1v/W/9b/1v/W/9b/1v/V/9T/0//S/8z/yP/E/8D/x//M
/9H/1v/5/xwAPwBiAJgAzAAAATQBJQEWAQcB+ADFAJQAYwAyABwABgDw/9r/0v/M/8b/
wP/C/w==
         </WaveFormData>
      </LeadData>
      <LeadData>
         <LeadByteCountTotal>10000</LeadByteCountTotal>
         <LeadTimeOffset>0</LeadTimeOffset>
         <LeadSampleCountTotal>5000</LeadSampleCountTotal>
         <LeadAmplitudeUnitsPerBit>4.88</LeadAmplitudeUnitsPerBit>
         <LeadAmplitudeUnits>��V</LeadAmplitudeUnits>
         <LeadHighLimit>2147483647</LeadHighLimit>
         <LeadLowLimit>268435456</LeadLowLimit>
         <LeadID>V6</LeadID>
         <LeadOffsetFirstSample>0</LeadOffsetFirstSample>
         <FirstSampleBaseline>0</FirstSampleBaseline>
         <LeadSampleSize>2</LeadSampleSize>
         <LeadOff>FALSE</LeadOff>
         <BaselineSway>FALSE</BaselineSway>
         <ExcessiveACNoise>FALSE</ExcessiveACNoise>
         <MuscleNoise>FALSE</MuscleNoise>
         <LeadDataCRC32>1233308138</LeadDataCRC32>
         <WaveFormData>
9v/2//b/9v/2//b/9v/2//b/9v/2//b/9v/2//b/9v/2//b/9v/2//b/9v/2//b/9v/2
//b/9v/0//T/9P/0//T/9P/0//T/9P/0//T/9P/0//T/9P/0//T/9P/0//T/9P/0//T/
9P/y//L/8v/y//L/8v/y//L/8v/y//L/8v/y//L/8v/y//L/8v/y//L/8v/y//L/8v/y
//L/8v/y//L/8v/y//L/8v/y//L/8v/y//L/8v/y//L/8v/y//L/8v/x//H/8f/z//T/
9P/0//P/9P/0//T/9v/3//f/9//1//X/9f/1//X/9f/3//f/+f/6//v//P/6//r/+v/6
//r//P/9//3//f/9//3//P/7//r/+f/4//j/+P/4//b/9f/0//P/8v/x//D/7//v/+//
7v/u/+7/7v/u/+3/7f/t/+3/7f/t/+3/7f/t/+3/7P/s/+z/7P/s/+z/7P/s/+3/7f/t
/+7/7P/s/+z/7P/s/+z/7P/r/+b/4//h/+L/4v/m/+v/9v8GAB4APABfAI4AvQDZANYA
ywC/ALAAlwB5AGAATAA5ACMAFAAIAPr/7//m/+P/5f/q/+3/8f/1//j/+v/6//j/+P/4
//j/+P/3//f/9//3//f/9//3//f/9//1//X/9f/2//b/9v/2//b/+P/4//j/+f/5//n/
+f/5//r/+v/6//r/+//7//v/+//7//z//P/8//z//P/8//3//f/+//7//v/8//3//f/9
//3//v/+/////////wAAAAABAAMAAwADAAMABAAEAAYABgAGAAcABwAHAAgACQAKAAsA
DAANAA4AEQASABMAFQAUABUAFgAYABkAGwAcAB8AIQAjACQAJgAnACgAKwAtACsALAAv
ADAAMQAyADMANAA1ADYANgA2ADgAOAA4ADgAOAA5ADkANwA2ADUANQAzADIAMAAuACoA
JwAlACIAHwAcABkAFgATABIAEAANAAwACgAGAAUAAwABAP///v/8//v/+f/5//j/9//2
//X/9f/0//T/9P/0//H/8f/x//H/8v/y//L/8v/y//H/8f/x//H/8f/x//H/8f/x//H/
8f/x//H/8f/x//H/8f/x//H/8f/x//H/8f/0//T/9P/0//L/8//z//P/8//z//P/9P/0
//T/9P/0//X/9f/1//X/9f/1//X/9f/1//b/9v/2//b/9v/2//b/9v/2//b/9v/3//f/
9//2//b/9v/2//b/9P/0//T/9P/x//H/8f/x//H/8P/w//D/8v/y//L/8v/y//L/8f/x
//H/8f/x//H/8f/x//D/8P/w//D/8P/w//D/8P/v/+//8P/w/+//7//v/+//7//v/+//
7//v/+7/7v/u/+7/7v/u/+7/7v/u/+7/7v/u/+7/7v/u/+7/7//t/+3/7f/t/+z/7P/s
/+z/7P/t/+3/7f/t/+z/7P/s/+3/8P/w//D/8P/x//H/8f/x//H/8f/x//H/8f/z//P/
8//0//X/9v/2//T/9P/0//T/+P/5//n/+f/5//n/+P/3//T/8//y//L/8v/y//D/7//u
/+3/7P/r/+r/6f/p/+n/6v/q/+r/6v/o/+f/5//n/+X/5f/l/+X/5//n/+f/5v/o/+j/
6P/o/+j/6P/o/+n/5//n/+j/6P/o/+j/6P/o/+j/5v/j/+D/2//X/9b/2v/e/+f/8v8G
AB4AQABnAJgAxwDhAOIA1QDLALgAmQB5AGAASgAzAB8ADAD+//T/6//i/9//4f/k/+f/
6//x//T/9P/2//b/9P/0//T/9P/z//H/8f/x//H/8f/x//H/8f/z//P/8//0//T/9P/0
//T/9v/2//b/9//1//X/9f/1//j/+P/4//j/+f/5//n/+f/5//r/+v/6//j/+P/4//n/
+f/6//r/+v/6//v/+//7//3//v/+/////////wAAAAABAAMAAwADAAMABAAEAAYACAAI
AAkACQALAAwADQAOAA8AEAARABIAEwAUABUAFwAYABkAGgAcAB0AHwAgACMAJQAnACgA
KgApACoALQAvADEAMgA1ADYANwA4ADkAOgA5ADoAOgA6ADwAPAA8ADwAPAA9AD0AOwA6
ADkAOQA3ADQAMgAwACwAKQAnACQAIQAeABsAGAAVABIAEAANAAwACgAGAAUAAwABAP//
/v/8//v/+f/5//j/9//2//X/9f/0//T/9P/0//P/8//z//P/8v/y//L/8v/y//H/8f/x
//H/8f/x//H/8f/x//H/8f/x//H/8f/x//H/8f/x//H/8f/x//H/8f/y//L/8v/y//L/
8//z//P/8//z//P/9P/0//T/9P/0//X/9f/1//X/9f/1//X/9f/1//b/9v/2//b/9v/2
//b/9v/2//b/9v/3//f/9//2//b/9v/2//b/9v/2//b/9v/1//X/9f/1//X/9P/0//T/
8v/y//L/8v/w//D/7//v/+//7//v/+//7//v/+7/7v/u/+7/7v/u/+7/7v/t/+3/7v/u
/+3/7f/t/+3/7f/t/+3/7f/t/+z/7P/s/+z/7P/q/+r/6v/q/+z/7P/s/+z/7P/s/+z/
7f/r/+v/6//r/+v/6//q/+r/6v/q/+r/6f/p/+n/6f/q/+r/6v/r/+z/7P/s/+z/7f/t
/+3/7f/t/+3/7f/t/+3/7//v/+//8P/x//L/8v/w//D/8P/w//L/8//z//P/9f/1//T/
8//y//H/8P/w//D/8P/u/+3/6v/p/+j/5//m/+X/5f/l/+T/5P/k/+T/5P/j/+P/4//j
/+P/4//j/+P/4//j/+L/4v/i/+L/4v/i/+L/4v/j/+P/4//k/+T/5P/k/+T/5P/k/+L/
4f/e/9n/1f/S/9T/2P/d/+j/+P8QACwAUQB+AK8A1wDiANcAzQC+AKMAgwBmAE4AOQAj
ABAAAAD0/+n/4P/b/9v/3v/j/+f/6//u//D/8P/w//D/7v/u/+7/7f/r/+v/6//r/+v/
6//r/+v/7f/t/+3/7v/u/+7/7v/u/+7/7v/u/+//7//v/+//7//w//D/8P/w/+//7//v
/+//7//w//D/8P/w//D/8P/x//H/8v/y//L/8v/z//P/8//z//T/9P/1//X/9f/2//b/
9f/3//f/9//5//r/+v/8//z//P/9//3//f/+////AAADAAQABQAGAAUABgAHAAkADAAN
AA4AEAARABMAFAAXABcAGQAaABwAHQAeACEAIwAjACQAJwAoACkAKgArACwALQAuAC4A
LgAyADIAMgAyADIAMwAzADEAMAAvAC8ALQAsACoAKAAkACEAHwAcABkAFgATABAADQAK
AAgABQAEAAIA/v/9//v/+f/3//b/9P/z//H/8f/w/+//7v/t/+3/6v/q/+r/6v/p/+n/
6f/p/+j/6P/o/+j/6P/n/+f/5//n/+f/5//n/+f/5//n/+f/5//n/+f/5//p/+n/6f/p
/+n/6f/p/+n/6v/q/+r/6v/q/+v/6//r/+v/6//r/+z/7P/s/+z/7P/t/+3/7f/t/+3/
7f/t/+3/6//s/+z/7P/u/+7/7v/u/+7/7v/u/+7/7//v/+//7v/u/+7/7v/u/+7/7v/u
/+7/7f/t/+3/7f/t/+z/7P/s/+r/6v/q/+r/7P/s/+v/6//r/+v/6//r/+v/6//q/+r/
7P/s/+z/7P/s/+z/6//r/+r/6v/p/+n/6//r/+v/6//r/+v/6//q/+r/6v/q/+r/6v/q
/+r/6v/q/+r/6v/q/+r/6v/q/+v/6//r/+v/6//r/+v/6//r/+v/6f/p/+r/6v/q/+r/
6v/r/+v/6//r/+r/6v/q/+v/7P/s/+z/7P/t/+3/7f/t/+3/7f/t/+3/7f/v/+//7//y
//P/9P/0//L/8v/y//L/9v/3//f/9//3//f/9v/1//L/8f/w//D/8v/y//D/7//u/+3/
7P/r/+r/6f/p/+n/6P/o/+j/6P/o/+f/5//n/+f/5//n/+f/5//n/+f/5v/m/+b/5v/m
/+b/5v/m/+f/5//n/+j/6P/m/+b/5v/m/+b/5v/j/+D/2//Z/9r/3v/i/+n/9P8IACIA
QABnAJYAwwDZANQAyQC9AKoAjQBxAFgARgAxAB0ADAD+//L/6f/i/+H/4//o/+v/7//z
//T/9P/0//T/9P/0//T/9P/z//P/8//z//P/8//z//P/8//z//P/8//0//T/9P/0//T/
9P/0//T/9f/1//X/9f/1//b/9v/2//b/9//3//f/9//3//j/+P/4//j/+P/4//n/+f/6
//r/+v/8//3//f/9//3//v/+/////////wAAAAD//wEAAQABAAEAAgACAAQABAAEAAUA
BQAFAAYABwAIAAsADAANAA4ADQAOAA8AEQASABMAFAAWABcAGQAaAB0AHQAfACAAIgAj
ACQAJwApACkAKgAtAC4ALwAwADEAMgA0ADYANwA4ADoAOgA6ADoAOgA7ADsAOQA4ADcA
NwA1ADIAMAAuACoAJwAlACIAHwAeABsAGAAVABIAEAANAAwACgAGAAUAAwABAP///v/8
//v/+f/5//j/9//2//X/9f/0//T/9P/0//P/8//z//P/8v/y//L/8v/y//H/8f/x//H/
8f/x//H/8f/x//H/8f/x//H/8f/x//H/8f/x//H/8//z//P/8//y//L/8v/y//L/8//z
//P/8//z//P/9P/0//T/9P/0//X/9f/1//X/9f/1//X/9f/1//b/9v/2//b/9v/2//b/
9P/0//T/9P/1//X/9f/0//T/9P/0//T/9P/0//T/9P/z//P/8//z//P/8v/y//L/8v/y
//L/8v/y//L/8f/x//H/8f/x//H/7//v/+7/7v/u/+7/7v/u/+7/7v/t/+3/7v/u/+3/
7f/t/+3/7f/t/+3/7f/t/+z/7P/s/+z/7P/s/+z/7P/s/+z/7P/s/+z/6v/q/+r/6//r
/+v/6//s/+r/6v/q/+r/6//r/+v/6//s/+z/7P/t/+7/7v/u/+7/7f/t/+3/7f/t/+3/
7f/t/+3/7//v/+//8P/x//L/8v/w//D/8P/w//T/9f/1//X/8//z//L/8f/u/+3/7P/s
/+7/7v/s/+v/6v/p/+j/5//m/+X/5f/l/+T/5P/k/+T/5P/j/+P/4//h/+H/4f/h/+H/
4f/h/+D/4P/g/+D/4P/g/+D/4P/h/+H/4f/i/+L/4v/i/+L/4v/i/+D/3f/a/9f/1f/W
/9j/3v/l//L/BgAgAEAAaQCYAMEAzwDEALkArQCYAHsAYQBMADgAIwAPAAIA9P/o/9//
2v/Z/93/4v/n/+n/7f/u/+7/7v/u/+7/7P/s/+z/6//t/+3/7f/t/+3/7f/t/+3/7f/t
/+3/7v/u/+7/7v/u/+7/7v/u/+//7//v/+//7//u/+7/7v/u//H/8f/x//H/7//w//D/
8P/y//L/8v/z//P/9P/0//T/9P/1//X/9f/1//b/9v/3//f/9//4//j/+f/7//v/+//5
//r/+v/8//z//P/9//3///8AAAEAAgADAAQABQAGAAkACgALAA0ADgAPABAAEgARABMA
FAAXABkAGwAcAB4AHQAeACEAIwAlACYAKQAqACsALAAtAC4ALQAuAC4ALgAwADAAMAAw
ADAAMQAxAC8ALgAtAC0AKwAoACYAJAAgAB8AHQAaABcAFAARAA4ACwAIAAYAAwACAAAA
/P/7//n/+f/3//b/9P/z//H/8f/w/+//7v/t/+3/7P/s/+z/7P/r/+v/6//r/+r/6v/q
/+r/6v/p/+n/6f/p/+n/6f/p/+n/6f/p/+n/6f/p/+n/6f/p/+n/6f/p/+n/6f/p/+n/
7P/s/+z/7P/q/+v/6//r/+v/6//r/+z/7P/s/+z/7P/t/+3/7f/t/+3/7f/t/+3/7f/u
/+7/7v/u/+7/7v/u/+7/7v/u/+7/7//v/+//7v/u/+7/7v/u/+7/7v/u/+7/7f/t/+3/
7f/t/+z/7P/s/+z/7P/s/+z/7P/s/+v/6//r/+v/6//r/+v/6//q/+r/6v/q/+r/6v/q
/+r/6f/p/+r/6v/p/+n/6f/p/+n/6f/p/+n/6f/o/+j/6P/o/+j/6v/q/+r/6v/o/+j/
6P/o/+j/6P/q/+j/6P/o/+j/5//n/+f/5//o/+j/6P/p/+z/7P/s/+z/7f/t/+3/7f/t
/+3/7f/t/+3/7//v/+//7v/v//D/8P/w//D/8P/w//L/8//z//P/9f/1//T/8//w/+//
7v/u//D/8P/u/+3/7P/r/+r/6f/m/+X/5f/l/+T/5P/k/+T/5v/l/+X/5f/l/+X/5f/l
/+P/4//j/+L/4v/i/+L/4v/i/+L/4v/j/+P/4//k/+T/5P/k/+T/5P/k/+L/4f/e/9n/
1f/S/9L/1P/Z/+T/8v8IACIARQByAKMAzQDeANkAzQDAAKkAiQBqAFIAPQAnABIAAAD0
/+v/4v/b/9n/2v/d/+P/5//q/+z/7v/u/+7/7v/u/+7/7f/t/+3/7f/t/+v/6//r/+v/
6//r/+v/7P/s/+z/7P/s/+7/7v/u/+//7//v/+//7//w//D/8P/w//H/8f/x//H/8//0
//T/9P/y//L/8v/z//P/9P/0//T/9P/1//X/9f/1//b/9v/3//f/9//4//j/+f/7//v/
+//9//7//v8AAAAAAAABAAEAAwAEAAUABgAHAAgACQAKAAsADAANAA8AEgATABQAFgAX
ABkAGgAdAB0AHwAgACIAIwAkACcAKQArACwALwAwAC8AMAAxADIAMwA0ADQANAA2ADYA
NgA2ADYANwA3ADUANgA1ADUAMwAwAC4ALAAoACUAIwAgAB0AGgAXABQAEQAOAAwACQAI
AAYAAgABAP/////9//z/+v/3//X/9f/0//X/9P/z//P/8v/y//L/8v/x//H/8f/x/+7/
7v/u/+7/7v/t/+3/7f/v/+//7//v/+//7//v/+//7//v/+//7//x//H/8f/x//H/8f/x
//H/8P/w//D/8P/y//P/8//z//H/8f/x//L/9P/0//T/9P/1//X/9f/1//f/9//3//f/
9f/2//b/9v/4//j/+P/4//j/+P/4//j/9//3//f/9v/4//j/+P/4//f/9v/1//T/8//z
//P/8//1//T/9P/0//T/9P/0//T/9P/0//P/8//z//P/8//z//P/8//y//L/8P/w//D/
8P/y//L/8f/x//T/9P/z//P/8f/x//H/8f/x//H/8f/w//D/8P/w//D/8P/v/+//7//v
//L/8v/y//P/9P/0//T/9P/z//P/8//z//P/8//z//P/9f/3//f/9//4//n/+v/6//r/
+v/6//r//P/9//3//f///////v/9//r/+f/4//j/+P/4//b/9f/y//H/8P/v//D/7//v
/+//7v/u/+7/7v/u/+3/7f/t/+3/7f/t/+3/7f/t/+3/7P/q/+r/6v/q/+v/7P/t/+//
8f/x//L/8v/w//D/8P/w//T/9v/3//T/7f/j/9z/3P/e/+X/8v8EAB4APgBjAJQAxwDv
APwA9QDrANgAuwCZAHgAXABFAC0AGAAIAPz/8//q/+X/4//m/+n/7//z//b/+P/4//j/
+P/4//j/+P/3//n/+f/5//n/+//7//v/+//5//n/+f/6//r/+v/6//r/+v/6//r/+//7
//v/+//7//z//P/8//z//f/9//3//f/9//7//v/+/wAAAAAAAAEA//8AAAAAAAACAAMA
AwADAAMABAAEAAUABQAFAAYABgAFAAcABwAHAAcACAAIAAoACgAKAAsACwAPABAAEQAS
ABMAFAAVABYAFQAWABcAGQAcAB0AHgAgACMAJQAmACkAKwAtAC4AMAAxADIANQA3ADcA
OAA7ADwAPwBAAEEAQgBDAEQARABEAEQARABEAEQAQgBDAEMAQQBAAD8APwA9ADgANgA0
ADAALQArACgAJQAiAB8AHAAZABQAEgAPAA4ADAAIAAcABQAFAAMAAgAAAP3/+//7//r/
+f/4//f/9//2//b/9v/2//X/9f/1//X/9P/0//T/9P/0//P/8//z//P/8//z//P/8//z
//P/8//z//P/8//z//P/8//z//P/8//z//P/8//0//T/9P/0//T/9f/1//X/9f/1//X/
9v/2//b/9v/2//f/9//3//f/+f/5//n/+f/3//j/+P/4//j/+P/4//j/+v/6//r/+v/7
//v/+//6//j/+P/4//j/9v/2//b/9v/3//f/9//3//n/+P/4//j/9v/2//b/9v/2//b/
9f/1//X/9f/1//X/9f/1//T/9P/0//T/9P/0//T/9P/z//P/8v/y//H/8f/z//P/8//z
//P/8//z//L/8v/y//L/8v/y//L/8v/y//L/8v/y//H/8f/x//H/8v/y//L/8//0//T/
9P/0//P/8//z//P/9f/1//X/9f/z//X/9f/1//j/+f/6//r/+P/4//j/+P/8//3//f/9
///////+//3/+v/5//j/+P/4//j/9v/1//T/8//y//H/7v/t/+3/7f/s/+z/7P/s/+z/
6//r/+v/6//r/+v/6//t/+3/7f/s/+r/6v/q/+r/7P/s/+z/7f/r/+v/7P/s/+7/7v/u
/+7/7P/s/+v/6P/j/9//2v/c/97/4//s//z/EgAuAE8AegCtANkA7gDrAN8A1AC7AJsA
egBgAEsAMwAeAA4AAAD1/+z/5f/l/+j/7f/x//P/9v/4//j/+P/4//b/9v/2//X/9f/1
//X/9f/1//X/9f/1//X/9f/1//b/9v/2//b/9v/2//b/9v/3//X/9f/1//X/+P/4//j/
+P/5//n/+f/5//n/+v/6//r/+v/6//r/+//7//z//P/8//z//f/9//3//f/+//7/////
////AAAAAP//AQABAAEAAQACAAIABAAEAAQABQAFAAcACAAJAAoACwAMAA0ADgAPABAA
EQATABQAFQAWABgAGQAbABwAHwAhACMAJAAmACcAKAArAC0ALQAuADEAMgA1ADYANwA4
ADkAOgA6ADoAPAA8ADwAPAA8AD0APQA7ADwAOwA7ADkANAAyADAALAApACcAJAAhAB4A
GwAYABUAEgAQAA0ADAAIAAQAAwABAP///f/8//r/9//1//X/9P/1//T/8//z//L/8v/y
//L/8f/x//H/8f/u/+7/7v/u/+7/7f/t/+3/7//v/+//7//v/+//7//v/+3/7f/t/+3/
7//v/+//7//v/+//7//v/+7/7v/u/+7/7v/v/+//7//v/+//7//w//D/8P/w//D/8f/x
//H/8f/x//H/8f/x//H/8v/y//L/8v/y//L/8v/y//L/8v/y//P/8//z//L/8v/y//L/
8v/y//L/8v/y//H/8f/x//H/8f/w//D/8P/w//D/8P/w//D/8P/v/+//7//v/+//7//x
//H/8P/w/+7/7v/u/+7/7v/u/+3/7f/u/+7/7f/t/+3/7f/t/+3/7f/t/+3/7P/u/+7/
7v/u/+7/7v/u/+7/7P/s/+z/7P/s/+z/7P/t/+v/6//r/+v/7f/t/+z/7P/s/+z/7P/t
/+3/7f/t/+7/7v/u/+//7v/u/+7/7v/v/+//7//v/+//7//v/+//7//x//H/8f/y//P/
9P/0//T/9P/0//T/9v/3//f/9//5//n/+P/3//T/8//y//L/8v/y//D/7//u/+3/7P/r
/+r/6f/p/+n/6P/o/+j/6P/q/+n/6f/p/+n/6f/p/+n/6f/p/+n/6P/o/+j/6P/o/+j/
6P/o/+n/6f/p/+r/6v/q/+r/6v/q/+j/6P/n/+L/3//b/9z/4P/k/+v/+v8MACQAQgBr
AJoAxwDZANIAyQC9AKgAjQBxAFoARAAtABkADAD+//L/6f/i/+H/5//q/+3/8f/1//b/
9v/2//b/9v/0//T/9P/z//P/8//z//P/8//z//P/8//z//P/8//0//L/8v/y//L/9P/0
//T/9f/z//P/8//z//b/9v/2//b/9f/1//X/9f/3//j/+P/4//j/+P/4//n/9//4//j/
+P/6//v/+//7//v//P/8//3//f/9//7//v/9////////////AAAAAAIABAAEAAUABQAF
AAYABwAIAAkACgALAAwADQAOAA8AEQASABMAFAAWABUAFwAYABsAHQAfACAAIgAlACYA
KQArACsALAAvADAAMQAyADMANAA1ADYANgA2ADYANgA2ADYANgA3ADcANQA0ADMAMwAx
AC4ALAAqACYAIwAhAB4AGwAYABUAEgAPAA4ADAAJAAgABgACAAEA///9//v/+v/4//X/
8//z//L/8f/w/+//7//u/+7/7v/u/+3/7f/t/+3/7v/u/+7/7v/u/+3/7f/t/+v/6//r
/+v/6//r/+v/6//t/+3/7f/t/+3/7f/t/+3/7//v/+//7//u/+7/7v/u/+7/7//v/+//
7//v/+//8P/u/+7/7v/u/+//7//v/+//7//v/+//7//v//D/8P/w//L/8v/y//L/8P/w
//D/8P/x//H/8f/w//D/8P/w//D/8P/w//D/8P/v/+//7//v/+//7v/u/+7/7v/u/+7/
7v/u/+7/7f/t/+//7//v/+//7f/t/+z/7P/u/+7/7v/u/+z/7P/r/+v/7P/s/+v/6//t
/+3/7f/t/+3/7f/t/+z/7P/s/+z/7P/s/+z/7P/s/+z/7P/s/+z/6v/q/+r/6//r/+v/
6//r/+3/6//r/+z/7P/s/+z/7P/r/+v/6//r/+z/7P/s/+3/7v/u/+7/7v/v/+//7//v
/+//7//v/+//7f/v/+//7//w//H/8v/y//L/8v/y//L/9v/3//f/9//3//f/9v/1//T/
8//y//L/8P/w/+7/7f/s/+v/6v/p/+j/5//n/+f/5v/m/+b/5v/o/+f/5//n/+r/6//s
/+3/7f/t/+3/7P/s/+z/7P/s/+z/7P/s/+3/6//r/+z/7P/s/+z/7P/s/+7/7P/p/+T/
4f/d/9z/3v/i/+v/+P8MACYASABxAKIAzwDlAOAA1wDLALQAlwB5AGAATAA1ACEAEAAC
APj/7//m/+P/5f/o/+3/8f/1//b/+P/2//b/+P/2//b/9v/1//X/9f/1//X/9f/1//X/
9f/3//f/9//4//b/9v/2//b/+P/4//j/+f/3//f/9//3//j/+P/4//j/+//7//v/+//7
//z//P/8//z//P/8//3/+//8//z//P/8//3//f/9//3//v/+/////////wAAAAABAAMA
AwADAAUABgAGAAgACAAIAAkACQAJAAoACwAMAA8AEAARABIAEwAUABUAFwAYABkAGgAc
AB0AHwAgACMAJQAnACgAKgArACwALwAxADEAMgA1ADYANQA2ADcAOAA7ADwAPAA8ADwA
PAA8ADwAPAA9AD0AOwA6ADkAOQA3ADIAMAAuACoAKQAnACQAIQAeABsAGAAVABIAEAAN
AAwACAAEAAMAAQABAP///v/8//v/+f/5//j/+f/4//f/9//1//T/8//y//P/8//z//P/
9P/0//T/9P/y//H/8f/x//H/8f/x//H/8f/x//H/8f/z//P/8//z//P/8//z//P/8f/x
//H/8f/0//T/9P/0//b/9//3//f/9//3//f/+P/4//j/+P/4//f/9//3//f/+f/5//n/
+f/3//j/+P/4//j/+P/4//j/+P/4//j/+P/5//n/+f/4//j/+P/4//j/+P/4//j/+P/3
//f/9//3//f/9v/2//b/9v/2//b/9v/2//b/9f/1//X/9f/1//X/9f/1//T/9P/0//T/
9P/0//T/9P/z//P/9v/2//X/9f/1//T/8v/y//L/8v/z//P/8//z//T/9P/0//X/9v/2
//b/9v/3//f/9//3//f/9//3//f/9//5//n/+f/6//v//P/8//z//P/8//z//v//////
/////////v/9//z/+//6//r/+v/6//j/9//2//X/9P/z//L/8f/x//H/8P/w//D/8P/w
/+//7//v/+3/7f/t/+3/7f/t/+3/7P/u/+7/7v/u/+7/7v/u/+//7//v//D/8P/w//D/
8P/w//D/7v/r/+b/4f/b/9j/2v/c/+P/7v8AABgANgBdAIwAvwDnAPgA8wDpANgAuwCX
AHYAWgBDAC0AGgAKAP7/9f/s/+X/4//m/+n/7f/z//b/+P/4//j/+P/4//j/+P/3//X/
9f/1//X/9f/1//X/9f/3//f/9//4//b/9v/2//b/+P/4//j/+f/5//n/+f/5//r/+v/6
//r/+f/5//n/+f/5//r/+v/6//z//P/8//3//f/+//7//v/+////////////AAAAAAEA
AQABAAIAAgADAAUABQAFAAcACAAIAAoACgAKAAsACwALAAwADQAOAA8AEAARABIAFQAW
ABcAGQAaABsAHAAeAB8AIQAiACUAJwApACoALAAtAC4AMQAzADUANgA5ADoAOwA8AD0A
PgA/AEAAQABAAEIAQgBCAEIAQgBDAEMAQQA+AD0APQA7ADgANgA0ADAAKwApACYAIwAe
ABsAGAAVABIAEAANAAwACgAGAAUAAwABAP///v/8//n/9//3//b/9f/0//P/8//y//L/
8v/y//H/8f/x//H/8P/w//D/8P/w/+//7//v/+//7//v/+//7f/t/+3/7f/t/+3/7f/t
/+//7//v/+//7//v/+//7//u/+7/7v/u/+7/7//v/+//7//v/+//8P/y//L/8v/y//P/
8//z//P/8//z//P/8//z//T/9P/0//T/9P/0//T/9P/0//T/9P/3//f/9//2//b/9v/2
//b/9v/2//b/9v/1//X/9f/1//X/9P/0//T/9v/2//b/9v/2//b/9f/1//X/9f/1//X/
8//z//L/8v/y//L/8v/y//T/9P/z//P/9P/0//P/8//z//P/8//z//P/8//z//L/8v/y
//L/8v/w//D/8P/w//L/8v/y//L/9P/0//T/9f/1//X/9f/1//X/9f/1//X/9f/1//X/
9f/2//b/9v/3//f/9//4//j/+P/4//j/+f/6//v//P/9//7//P/7//r/+f/4//j/+P/4
//j/9f/0//P/8v/w//D/8P/w/+7/7v/u/+7/7v/u/+7/7v/u/+7/7v/u/+z/7P/s/+z/
7v/u/+7/7v/u/+7/7v/u/+7/7v/u/+7/7v/u/+7/7v/s/+z/7P/s/+j/5P/g/9z/3//i
/+X/6P/+/xQAKgBAAGgAjgC0ANoA0wDOAMkAxACnAIwAcQBWAEEALgAbAAgA/v/2/+7/
5v/n/w==
         </WaveFormData>
      </LeadData>
   </Waveform>
</RestingECG>
